# Supplementary material for: FRESCo: finding regions of excess synonymous constraint in diverse viruses
Source: Genome Biol. 2015 Feb 17;16(1):38. doi: 10.1186/s13059-015-0603-7 (PMC4376164; doi:10.1186/s13059-015-0603-7)
Supplement: Additional file 4: — Sequence alignments (zip folder of FASTA alignments). [file 13059_2015_603_MOESM4_ESM.zip › alignments/HepE/ORF3.fa.revtrans]

>ACV66471
------------ATGAATAACATGTTTTGTGCATTGCCCATGGGATCA---CCATGCGCC------CTAGGGCTGTTCTGCTGCTGTTCCTCGTGCTTTTGCCTATGCTGC------CCGCGCCACCGGCCGGCCAGCCGGCTGGCCGTCGTCGTGGGCGGCGCAGCG---------GCGGTGCCGGCAGTGGTTTCTGGGGTGACAGGGTTGATTCCCAGCCCTTCGCCCTCC------------------CCTATA---TTCATCCAACCAACCCCTTTGCCTCCGATGTCGTTTCGCAACCCGGGGCTGGAGCTCGCCCTCGACAGCCGCCCCGCCCCCTTGGCTCCTCTTGGCGTGACCAGTCCCAGCGCCCCTCCGCTGCCCCCCGCCGTCGATCTGCCCCAACTGGGGCTGCGCCGC
>AFO10120
---------------------------ATGGAGATGCCG------------CCATGCGCT------CTCGGGCTCTTCTGTTTTTGCTCCTCGTGTTTCTGCCTATGCTGC------CCGCGCCACCGGCCGGTCAGCCGTCTGGCCGTCGCCGCGGGCGGCGCAGCG---------GCGGTACCGGCGGTGGTTTCTGGGGTGACCGGGTTGATTCTCAGCCCTTCGCCCTCC------------------CCTATA---TTCATCCAACCAATCCCTTCGCATCCGACATTCCAACCGCAACCGGGGCTGGAGCTCGCCCTCGGCAGCCAGCCCGTCCACTCGGCTCCGCTTGGCACGACCAATCCCAGCGCCCCGCCGTTCCCGCCCGTCGTCGACCTGCCCCAGCTGGGGCTTCGCCGC
>AAC97187
------------ATGAATAACATGTCTTTTGCTGCGCCCACGGGTTCGCGATCATGCGCC------CTCGGCCTATTTTGTTGCTGTTCCTCATGTTTCTGCCTATGCTGC------CCGCGCCACCGCCCGGTCAGCCGTCTGGCCGCCGTCGTGGGCGGCGCAGCG---------GCGGTTCCGGCGGTGGTTTCTGGGGTGACCGGGTTGATTCTCAGCCCTTCGCAATCC------------------CCTATA---TTCATCCAACCAACCCCTTCGCCCCCGATGTCACCGCTGCGGCCGGGGCTGGACCTCGTGTTCGCCAACCCGCCCGACCACTCGGCTCCGCTTGGCGTGACCAGGCCCAGCGCCCCGCCGCTACCTCACGTCGTAGACCTACCACAGCTGGGGCCGCGCCGC
>BAE92013
------------ATGAATAACATGTCTTGTGCATCGCCCATGGGATCA---CCATGCGCC------CTAGGGCTGTTCTGTTGCTGTTCATCGTGCTTCTGCCTATGCTGC------CCGCGCCACCGGCCGGCCAGCCGTCTGGCCGCCGTCGTGGGCGGCGCAGCG---------GCGGTGCCGGCGGTGGTTTCTGGGGTGACAGGGTTGATTCTCAGCCCTTCGCCCTCC------------------CCTATA---TTCATCCAACCAACCCCTTCGCCGCCGATGTCGCTTCACAATCCGGGGCTGGAGCTCGCCCTCGACAGCCGCCCCGCCCCCTTGGCTCCGCTTGGCGTGACCAGTCCCAGCGCCCCTCCGTTGCACCCCGTCGTCGATCTGCCCCAGCTGGGGCTGCGCCGC
>ACA83739
------------ATGAATAACATGTTTTGTGCATTGCCCATGGGGTCA---CCATGCGCC------ATAGGGCTGTTCTGTTGCTGTTCCTCGTGTTTCTGCCTATGCTGC------CCGCGCCACCGGCCGGTCAGCCGTCTGGCCGCCGTCGTGGGCGGCGCAGCG---------GCGGTTCCGGCGGTGGTTTCTGGGGTGACAGGGTTGATTCTCAGCCCTTCGCCCTCC------------------CCTATA---TTCATCCAACCAACCCCTTTGCCGCCGACGTCGTATCACAATCCGGGGCTGGAGCTCGCCCTCGACAACCGGCCCGCCCCCTCGGCTCCTCTTGGCGCGACCAGTCCCAGCGCCCCCCCGCCGCCCCCCGTCGTCGATCTACCCCAACTGGGGCTGCGCCGC
>AFB71122
---------------------------------------ATGGGTTCGCGACCATGCGCC------CTCGGCCTATTTTGCTGCTGTTCCTCATGTTTCTGCCTATGCTGC------CCGCGCCACCGTCCGGTCAGCCGTCTGGCCGCCGTCGTGGGCGGCGCAGCG---------GCGGTTCCGGCGGTGGTTTCTGGGGTGACCGGGTTGATTCTCAGCCCTTCGCAATCC------------------CCTATA---TTCATCCAACCAACCCCTTCGCCCCCGATGTCACCGCTGCGGCCGGGGCTGGACCTCGTGTTCGCCAACCCGCCCGACCACTCGGCTCCGCTTGGCGTGACCAGGCCCAGCGCCCCGCCGCTGCCTCACGTCGTAGACCTACCACAGCTGGGGCCGCGCCGC
>BAA01866
------------ATGAATAACATGTCTTTTGCTGCGCCCATGGGTTGGCGACCATGCGCC------CTCGGCCTATTTTGCTGTTGCTCCTCATGTTTCTGCCTATCGTGC------CCGCGCCACCGCCCGGTCAGCCGTCTGGCCGCCGTCGTGGGCGGCGCAGCG---------GCGGTTCCGGCGGTGGTTTCTGGGGTGACCGGGTTGATTCTCAGCCCTTCGCAATCC------------------CCTATA---TTCATCCAACCAACCCCTTCGCCCCCGATGTCACCGCTGCGGCCGGGGCTGGACCTCGTGTTCGCCAACCCGCCCGACCACTCGGCTCCGCTTGGCGTGACCAGGCCCAGCGCCCCGCCGCTGCCTCACGTCGTAGACCTACCACAGCTGGGGCCGCGCCGC
>BAE48651
------------ATGAATAACATGTTTTGTGCATCGCCCATGGGATCA---CCATGCGCC------CTAGGGCTGTTCTGTTGCTGTTCTTCGTGCTTTTGCCTATGCTGC------CCGCGCCACCGGCCGGCCAGCCGTCTGGCCGCCGTCGTGGGCGGCGCAGCG---------GCGGTGCCGGCGGTGGTTTCTGGGGTGACAGGGCTGATTCTCAGCCCTTTGCCCTCC------------------CCTATA---TTCATCCAACCAACCCCTTCGCCGCCGATGTCGTTTCACAATCCGGGGCTGGAGCTCGCCTTCGACAGCCGCCCCGCCCCCTTGGCTCCGCTTGGCGAGACCAGTCCCAGCGCCCCTCCGCTGCACCCCGTCGTCGATCTGCCCCAACTGGGGCTGCGCCGC
>BAG67059
---------------------------------------ATGGGATCA---CCATGCGCC------CTAGGGCTGTTCTGTTGCTGTTCTTCGTGCTTCTGCCTATGCTGC------CCGCGCCACCGGCCGGCCAGCCGTCTGGCCGCCGTCGTGGGCGGCGCAGCG---------GCGGTGCCGGCGGTGGTTTCTGGGGTGACAGGGTTGATTCTCAGCCCTTCGCCCTCC------------------CCTATA---TTCATCCAACCAACCCCTTTGCCGCCGATGTCGTTTCACAATCCGGGGCTGGAGCTCGCCCTCGACAGCCGCCCCGCCCCCTCGGCTCCGCTTGGCGCGACCAGTCCCAGCGCCCCTCCGCTGCCCCCCGTCGTCGATCTGCCCCAGCTGGGGCTGCGCCGT
>ACL54977
---------------------------------------ATGGGATCA---CCATGCGCC------CTAGGGCTGTTCTGTTGCTGTTCTTCGTGCTTTTGCCTATGCTGC------CCGCGCCACCGGCCGGCCAGCCGTCTGGCCGCCGTCGTGGGCGGCGCAGCG---------GCGGTGCCGGCGGTGGTTTCTGGGGTGACAGGGTTGATTCTCAGCCCTTCGCCCTCC------------------CCTATA---TTCATCCAACCAACCCCTTCGCCGCCGATGTCGTTTCACAATCCGGGGCTGGAGCTCGCCCTCGACAGCCGCCCCGCCCCCTTGGCTCCGCTTGGCGCGACCAGTCCCAGCGCCCCTCCGCTGCCCCCCGTCGTCGACCTGCCCCAGCTGGGGCTGCGCCGT
>AAM66331
------------ATGAATAACATGTCTTTTGCTGCGCCCATGGGTTCGCGACCATGCGCC------CTCGGCCTATTTTGTTGCTGTTCCTCATGTTTCTGCCTATGCTGC------CCGCGCCACCGCCCGGTCAGCCGTCTGGCCGCCGTCGTGGGCGGCGCAGCG---------GCGGTTCCGGCGGTGGTTTCTGGGGTGACCGGGTTGATTCTCAGCCCTTCGCCC---------------------CCTATA---TTCATCCAACCAACCCCTTCGCCCCCGATGTCACCGCTGCGGCCGGGGCTGGACCTCGTGTTCGCCAACCCGTCCGACCACTCGGCTCCGCTTGGCGCGACCAGGCCCAGCGCCCCGCCGCTGCCTCACGTCGTAGACCTACCACAGCTGGGGCCGCGCCGC
>BAJ61826
---------------------------------ATGCCA------------CCATGCGTC------CTAGGGCTGTATTGCTGCTGTTCCTCATGCTTCTGCCTATGCTGC------CCGCGCCACCGGCCGGTCAGCCGTCTGGCCGCCGTCGCGGGCGGCGGAGCG---------GCGGTTCCGGAGGTGGTTTCTGGGGTGACCGGGTTGACTCTCAGCCCTTCGCCCTCC------------------CCTATA---TTCACCCAACCAACCCCTTTGCATCCGATGTTTCCACTTCCGCCGGGGCTGGAGCCCGCGCACGGCAGGCAGCCCGTCCACTCGGCTCCGCCTGGCGCGACCAGTCCCAGCGCCCCTCCGCCTCTGCACGTCGTAGACCTACCCCAGCTGGGGCTTCGCCGT
>ABY66137
---------------------------ATGGCGATGCCA------------CCATGCGCT------CTCGGGCTCTTCTGTTTTTGCTCCTCTTGCTTCTGCCTATGCTGC------CCGCGCCACCGGCCGGTCAGCCGTCTGGCCGTCGTCGTGGGCGGCGCAGCG---------GCGGTGCCGGCGGTGGTTTCTGGGGTGACCGGGTTGATTCTCAGCCCTTCGCCCTCC------------------CCTATA---TTCATCCAACCAACCCCTTCGCATCTGACATTCCAGCGGCCGCCGGGGCTGGAGCTCGCCCTCGACAACCAGCCCGTCCACTCGGCTCCGCTTGGCGCGACCAGTCCCAGCGCCCCGCCGCTCCCGCCCGTCGTCGATCTACCCCAGCTGGGGCTTCGCCGC
>BAM68890
---------------------------------------ATGGGATCG---CCATGCGCC------CTGGGGCTGTTCTGCTGTTGCTCCTCGTGCTTTTGCCTATGCTGC------CCGCGCCACCGGCCAGTCAGTCGACTGGCCGCCGTCGTGGGCGGCGCGGCG---------GCGGTTCCRGCGGTGGTTTCTGGGGTGACAGGGTTGATTCTCAGCCCTTCGCCCTCC------------------CCTATT---TTCATCCAACCAACCCCTTCGCCGCTGACGTTGAGCCACATTCCGGGTCTGGAGCCAAACCCCGGCAGCCAGCCCGCCCCCTTGGCACCTCTTGGCGCGACCTGTCCCAGCGCCCCTCCGCTGCCTCGCGTCGTCGATCTGCCCCAACTGGGGCTGCGCCGT
>BAM68893
---------------------------------------ATGGGTTCA---CCATGCGCC------CTGGGGCTATTTTGCTGCTGCTCGTCGTGTGTTTGCCTATGCTGC------CCGCGCCACCGGCCGGTCAGCCGGCTGGCCGCCGTCGTGGGCGGCGCGGCA---------GCGGTCCCGGCGGTGGTTTCTGGGGTGACAGGGTTGATTCTCAGCCCTTCGCCCTCC------------------CCTATT---TTCATCCAACCAACCCCTTCGCCGCTGACGTTGACCCACATCCCGGGTCTGGAGCCCGACCCCGGCAACCAGCCCGCCCCCTTGGCACCTCTTGGCGCGACCTGTCCCAGCGCCCCCCCGCTGCCTCGCGTCGTCGATCTACCCCAGCTGGGGCTGCGCCGT
>AFY63503
---------------------------ATGGAGATGCCA------------CCATGCGCT------CTCGGGCTCTTCTGTTTCTGCTCCTCGTGCTTCTGCCTATGCTGC------CCGCGCCACCGGCCAGTCAGCCGTCTGGCCGTCGCCGCGGGCGGCGCAGCG---------GCGGTACCGGCGGTGGTTTCTGGGGTGACCGGGTTGATTCTCAGCCCTTCGCCCTCC------------------CCTATA---TTCATCCAACCAACCCCTTCGCATCTGACATTCCAGCCGCAGCCGGGGCTGGAGCTCGCCCTCGGCAGCCAGCCCGCCCACTCGGTTCCGCTTGGCGCGACCAATCCCAGCGCCCCGCCGCTCCCGCCCGTCGTCGATCTGCCCCAGCTGGGGCTTCGCCGT
>BAN63765
------------ATGAATAACATGTTTTGTGCATCGCCCATGGGATCA---CCATGTGCC------CTCGGGCTGTTCTGTTGTTGCTCTTCGTGCTTCTGCCTATGCTGC------CCGCGCCACCGGCCGGCCAGCCGTCTGGCCGCCGTCGTGGGCGGCGCAGCG---------GCGGTGCCAGCGGTGGTTTCTGGGGTGACAGGGTTGATTCTCAGCCCTTCGCCCTCC------------------CCTATA---TTCATCCAACCAACCCCTTTGCCGCCGACGTCATACCACAACCCGGGGCTGGAGCTCGCCCTCGACAGCCGCCCCGTCCCCTCGGCTCCTCTTGGCGTGACCAGTCCCAGCGCCCCTCCGCTACCCCCCGTCGTCGATCTACCCCAGCTGGGGCTGCGCCGC
>BAM68896
---------------------------------------ATGGGATCG---CCATGCGCA------CTGGGGTTGTTCTGCTGCTGCTCCTCGTGTTTTTGCCTATGTTGC------CCGCGCCACCGGCCGGTCAGTCGACTGGCCGCCGTCGTGGGCGGCGCGGCG---------GCGGTTCCGGCGGTGGTTTCTGGGGTGACAGGGTTGATTCTCAGCCCTTCGCCCTCC------------------CCTATT---TTCATCCAACCAACCCCTTCGCCGCTGACGTTGACTCACATTCCGGGTCTGGAGCCAAACCCCGGCAACCAGCCCGCCCCCTTGGCACCTCTTGGCGCGACCTGTCCCAGCGCCCCCCCGCTGCCTCGCGTCGTCGATCTACCCCAGCTGGGGCTGCGCCGC
>BAN63768
------------ATGAATAACATGTTTTGTGCATCGCCCATGGGATCA---CCATGTGCC------CTCGGGCTGTTCTGTTGTTGCTCTTCGTGCTTCTGCCTATGCTGC------CCGCGCCACCGGCCGGCCAGCCGTCTGGCCGCCGTCGTGGGCGGCGCAGCG---------GCGGTGCCAGCGGTGGTTTCTGGGGTGACAGGGTTGATTCTCAGCCCTTCGCCCTCC------------------CCTATA---TTCATCCAACCAACCCCTTTGCCGCCGACGTCATACCACAACCCGGGGCTGGAGCTCGCCCTCGACAGCCGCCCCGTCCCCTCGGCTCCTCTTGGCGTGACCAGTCCCAGCGCCCCTCCGCTACCCCCCGTCGTCGATCTACCCCAGCTGGGGCTGCGCCGC
>BAH03572
------------ATGAATAACATGTCTTGTGCATCGCCCATGGGATCA---CCATGCGCC------CTAGGGCTGTTCTGTTGTTGCTCTTCGTGCTTTTGCCTATGCTGC------CCGCGCCACCGGCCGGCCAGCCGTCTGGCCGCCGTCGTGGGCGGCGCAGCG---------GCGGTGCCGGCGGTGGTTTCTGGGGTGACAGGGTTGATTCTCAGCCCTTCGCCCTCC------------------CCTATA---TTCATCCAACCAACCCCTTCGCCGCCGATGTCGTTTCACAATCCGGGGCTGGAGCTCGCCCTCGACAACCGCCCCGCCCCCTTGGTTCAGCTTGGCGTGACCAGTCCCAGCGCCCCCCCGCTGCCTCCCGTCGTCGATCTGCCCCAGCTGGGGCTGCGCCGT
>BAB96560
---------------------------ATGGAGATGCCA------------CCATGCGCT------CTCGGGCTTTTCTGTTTTTGTTCCTCGTGCTTCTGCCTATGCTGC------CCGCGCCACCGGCCGGTCAGCCGTCTGGCCGTCGCCGCGGGCGGCGCAGCG---------GCGGTGCCGGCGGTGGTTTCTGGGGTGACCGGGTTGATTCTCAGCCCTTCGCCCTCC------------------CCTATA---TTCATCCAACCAACCCCTTCGCATCTGACATTCCAGCCGCAGCCGGGGCTGGAGCTCGCCCTCGGCAGCCAGCCCGTCCACTCGGCTCCGCTTGGCGTGACCAATCCCAGCGCCCCGCCACTTCCGCCCGTCGTCGATCTGCCCCAGCTGGGGCTTCGCCGC
>AAD15817
------------ATGAATAACATGTCTTTTGCATCGCCCATGGGATCA---CCATGCGCC------CTAGGGCTGTTCTGTTGTTGCTCTTCGTGCTTTTGCCTATGCTGC------CCGCGCCACCGGCCGGCCAGCCGTCTGGCCGCCGTCGTGGGCGGCGCAGCG---------GCGGTGCCGGCGGTGGTTTCTGGGGTGACAGGGTTGATTCTCAGCCCTTCGCCCTCC------------------CCTATA---TTCATCCAACCAACCCCTTCGCCGCCGATGTCGTTTCACAACCCGGGGCTGGAACTCGCCCTCGACAGCCGCCCCGCCCCCTTGGYTCCGCTTGGCGTGACCAGTCCCAGCGCCCCTCCGCTGCCCCCCGTCGTCGATCTGCCCCAGCTGGGGCTGCGCCGC
>ABK80470
---------------------------ATGGCGATGCCA------------CCATGCGCT------CTCGGGCTCTTTTGTTTTTGCTCCTCCTGCTTTTGCCTATGCTGC------CCGCGCCACCGGCCGGTCAGCCGTCTGGCCGTCGTCGTGGGCGGCGCAGCG---------GCGGTGCCGGCAGTGGTTTCTGGGGTGACCGGGTTGATTCTCAGCCCTTCGCCCTCC------------------CCTATA---TTCATCCAACCAACCCCTTCGCATCTGACATTCCAGCCGCCGCCGGGGCTGGAGCTCGTCCTCGACAACCAGCCCGTCCACTCGGCTCCGCTTGGCGCGACCAATCCCAGCGCCCCGCCGCTCCCACCCGTCGTCGATCTACCCCAGCTGGGGCTTCGCCGC
>ACD62591
------------ATGAATAACATGTCTTGTGCATCGCCCATGGGATCG---CCATGCGCC------CTAGGGCTGTTCTGTTGTTGCTCTTCGTGCTTCTGCCTATGCTGC------CCGCGCCACCGGCCGGCCAGCCGTCTGGCCGCCGTCGTGGGCGGCGCAGCG---------GCGGTGCCGGCGGTGGTTTCTGGGGTGACAGGGTTGATTCTCAGCCCTTCGCCCTCC------------------CCTATA---TTCATCCAACCAACCCCTTTGCCTCCGACGTCGTATCACAATCCGGGGCTGGAGCTCGCCCTCGACAGCCGGCTCGCCCCCTCGGCTCCTCTTGGCGTGACCAGTCCCAGCGCCCCCCCGCTACCCCCCGTCGTCGATCTACCCCAACTGGGGCTGCGCCGC
>ACR56299
------------ATGAATAACATGTTTTGTGCATTGCCCATGGGATCA---CCATGCGCC------CTAGGGCTGTTCTGTTGCTGTTCTTCGTGTTTCTGCCTATGCTGC------CCGCGCCACCGGCCGGCCAGCCGTCTGGCCGCCGTCGTGGGCGGCGCAGCG---------GCGGTGCCGGCAGTGGTTTCTGGGGTGACAGGGTTGATTCTCAGCCCTTCGCCCTCC------------------CCTATA---TTCATCCAACCAACCCCTTTGCCGCCGATGTCGTACCGCAATCCGGGGCTGGAGCTCGCCCTCGACAGCCGTCCCGCCCCCTCGGCTCCTCTTGGCGTGATCAATCCCAGCGCCCCTCCGCTGTCCCACGTCGTCGATCTGCCCCAGCCGGGGCTGCGCCGC
>ABE73524
------------ATGAATAACATGTCTTTTGCTGCGCCCATGGGTTCGCGACCATGCGCC------CTCGGCCTATTTTGTTGCTGTTCCTCATGTTTCTGCCTATGCTGC------CCGCGCCACCGCCCGGTCAGCCGTCTGGCCGCCGTCGTGGGCGGCGCAGCG---------GCGGTTCCGGCGGTGGTTTCTGGGGTGACCGGGTTGATTCTCAGCCCTTCGCAATCC------------------CCTATA---TTCATCCAACCAACCCCTTCGCCCCCGATGTCACCGCTGCGGCCGGGGCTGGACCTCGTGTTCGCCAACCCGCCCGACCACTCGGCTCCGCTTGGCGTGACCAGGCCCAGCGCCCCGCCGCTGCCTCACGTCGTAGACCTACCACAGCTGGGGCCGCGCCGC
>AAT02422
---------------------------ATGGAGATGCCA------------CCATGCGCT------CTCGGGCTCTTCTGTTTCTGCTCCTCGTGTTTTTGCCTATGCTGC------CCGCGCCACCGGCCGGTCAGCCCTCTGGCCGTCGCCGCGGGCGGCGCAGCG---------GCGGTGCCGGCAGTGGTTTCTGGGGTGACCGGGTTGATTCTCAGCCCTTCGCCCTCC------------------CCTATA---TTCATCCAACCAACCCCTTCGCATCTGACATTCCAGCCGCAGCCGGGGCTGGAGCTCGCCCTCGGCAGCCAGCCCGTCCACTCGGCTCCGCTTGGCGCGACCAGTCCCAGCGCCCCGCCGCTTCCACCCGTCGTCGACCTGCCCCAGCTGGGGCTTCGCCGT
>AAT41002
------------ATGAATAACATGTCTTTTGCATCGCCCATGGGATCA---CCATGCGCC------CTAGGGCTGTTCTGTTGTTGCTCTTCGTGCTTCTGCCTATGCTGC------CCGCGCCACCGGCCGGCCAGCCGTCTGGCCGCCGTCGTGGGCGGCGCAACG---------GCGGTGCCGGCGGTGGTTTCTGGGGTGACAGGGTTGATTCTCAGCCCTTCGCCCTCC------------------CCTATA---TTCATCCAACCAACCCCTTCGCTGCCGATGTCGTTTCACAACCCGGGGCTGGAGCTCGCCCTCGACAGCCGCCCCGCCCCCTTGGCTCCGCTTGGCGTGACCAGTCCCAGCGCCCCTCCACTGCCCCCCGTCGTCGATCTGCCCCAGCTGGGGCTGCGCCGC
>BAH08588
------------ATGAATAACATGTCTTGTGCATCGCCCATGGGATCA---CCATGCGCC------CTAGGGCTGTTCTGTTGTTGCTCTTCGTGCTTTTGCCTATGCTGC------CCGCGCCACCGGCCGGCCAGCCGTCTGGCCGCCGTCGTGGGCGGCGCAGCG---------GCGGTGCCGGCGGTGGTTTCTGGGGTGACAGGGTTGATTCTCAGCCCTTCGCCCTCC------------------CCTATA---TTCATCCAACCAACCCCTTCGCCGCCGATGTCGTTTCACAATCCGGGGCTGGAGCTCGCCCTCGACAACCGCCCCGCCCCCTTGGTTCAGCTTGGCGTGACCAGTCCCAGCGCCCCCCCGCTGCCTCCCGTCGTCGATCTGCCCCAGCTGGGGCTGCGCCGT
>ACB15469
------------ATGAATAACATGTTCTGTGCATCGCCCATGGGATCG---CCATGCGCC------CTAGGGCTGTTCTGTTGCTGTTCTTCGTGCTTCTGCCTATGCTGC------CCGCGCCACCGGCCGGCCAGTCGTCTGGCCGCCGTCGTGGGCGGCGCAGCG---------GCGGTACCGGCAGTGGTTTCTGGGGTGACAGGGTTGATTCTCAGCCCTTCGCACTCC------------------CCTATA---TTCATCCAACCAACCCCTTCGCCGCCGATGTCGTATCACAATCCGGGGCTGGAGCTCGCCCTCGACAGCCGTCCCGCCCCCTCGGCTCCTCTTGGCGTGACCAGTCCCAGCGCCCCCCCGCTGCCCCCCGTCGTCGATCTGCCCCAACTGGGGCTGCGCCGT
>BAB79305
------------ATGAATAACATGTCTTGTGCATTGCCCATGGGATCG---CCATGTGCC------CTAGGGCTGTTCTGTTGTTGCTCTTCGTGCTTTTGCCTATGCTGC------CCGCGCCACCGGCCGGCCAGCCGTCTGGCCGCCGTCGTGGGCGACGCAGCG---------GCGGTGCCGGCGGTGGTTTCTGGGGTGACAGGGTTGATTCTCAGCCCTTCGCCCTCC------------------CCTATA---TTCATCCAACCAACCCCTTCGCCGCCGATGTCTTTTCACAATCCGGGGCTGGAGCTCGCCCTCGACAGCCGCCCCGCCCCCTTGGCTCCGCTTGGCGCGACCAGTCCCAGCGCCCCTCCGCTGCCCCCCGTCGTCGATCTACCCCAGCTGGGGCTGCGCCGT
>AFO38378
---------------------------------------------------ATGTGTACAAGATGCGTTTTGTTCTCTTGCTCCTGCTTCTGCTGTTCGTGTCGGTGTTGCTCGCCGCCCCAATGTACCCCT------CCGGTGCAGGAGGGCGTCCGGGCAACCGAC---------GTGGCACCCGCACTGACACCGTCGGCACCGGCACTAGCGGCTTGCCCCCCCCAATCACCAGGGCTGATGCTAGGCCCAATTGGATGTCCTCCACAAACCCTTTCGCCTCCGAGCTGTCCCGCGTGCCCCCTCTTGGGA---------------------------------GCGCCTGGGCAGATCGGCCACGCCCAAAACGCCAACCCCGAAATTCCCGTGTTCCCGATGCCGGGCAGTCGCCGT
>BAK52234
------------ATGAATAACATGTCATTTGCATTGCCCATGGGATCA---CCATGCGCC------CTAGGGCTGTTCTGTTGTTGTTCCTCGTGCTTTTGCCTATGCTGC------CCGCGCCACCGGCCGGTCAGCCGTCTGGCCGTCGCCGTGGGCGGCGCAGCG---------GCGGTGCCGGCGGTGGTTTCTGGGGTGACAGGGTTGATTCTCAGCCCTTCGCCCTCC------------------CCTATA---TTCATCCAACCAACCCCTTCGCCGCCGATGTCGTTTCACAACCCGGGGCTGGAACTCGCCCTCGACAGCCGCCCCGCCCCCTTGGCTCCGCTTGGCGTGACCAGTCCCAGCGCCCCTCCGCTGCCCCCCGCCGTCGATCTGCCCCAACTGGGGCTGCGCCGT
>ABU98321
ATGAATAACATGTTTTTTGCTCTGTGCATGGAGATGCCA------------CCATGCGCT------CTCGGGCTCTTCTGTTTTTGCTCTTCGTGTTCCTGCCTATGCTGC------CCGCGCCACCGGCCGGTCAGTCGTCTGGCCGTCGCCGCGGGCGGCGCAGCG---------GCGGTGCCGGCGGTGGTTTCTGGGGTGACCGGGTTGATTCTCAGCCCTTCGCCCTCC------------------CCTATA---TTCATCCAACCAACCCCTTCGCATCCGACATTCCAACCGCAGCCGGGGCTGGAGCTCGCCCTCGGCAGCCAGCCCGTCCACTCGGTTCCGCTTGGCGTGACCAATCCCAGCGCCCCGCCGCTCCCGCCCGTCGTCGACCTGCCCCAGCTGGGGCTTCGCCGT
>AFO38374
---------------------------------------------------ATGTGTACAAGATGCGTTTTGTTCTCTTGCTCCTGCTTCTGCTGTTCGTGTCGGTGTTGCTCGCCGCCCCAATGTACCCCT------CCGGTACAGGAGGGCGTCCGGGCAACCGAC---------GTGGCACCCGCACTGACACCGTCGGCACCGGCACTAGCGGCTTGCCCCCCCCAATCACCAGGGCTGATGCTAGGCCCAATTGGATGTCTTCCACAAACCCTTTCGCCCCCGAGCTGTCCCGCGTGCCCCCTCTTGGGA---------------------------------GCGCCTGGGCAGATCGGCCACGCCCAAAACGCCAACCCCGAAATTCCCGTGTTCCCGATGCCGGGCAATCGCCGT
>BAH08585
------------ATGAATAACATGTCTTGTGCATCGCCCATGGGATCA---CCATGCGCC------CTAGGGCTGTTCTGTTGCTGCTCTTCGTGCTTTTGCCTATGCTGC------CCGCGCCACCGGCCGGCCAGCCGTCTGGCCGCCGTCGTGGGCGGCGCAGCG---------GCGGTGCCGGCGGTGGTTTCTGGGGTGACAGGGTTGATTCTCAGCCCTTCGCCCTCC------------------CCTATA---TTCATCCAACCAACCCCTTCGCCGCCGATGTCGTTTCACAACCCGGGGCTGGAGCTCGCCCTCGACAACCGCCCCGCCCCCTTGGTTCAGCTTGGCGTGACCAGTCCCAGCGCCCCCCCGCTGCCCCCCGTCGTCGATCTGCCCCAGCTGGGGCTGCGCCGT
>BAH03560
------------ATGAATAACATGTCTTGTGCATCGCCCATGGGATCA---CCATGCGCC------CTAGGGCTGTTCTGTTGCTGCTCTTCGTGCTTTTGCCTATGCTGC------CCGCGCCACCGGCCGGCCAGCCGTCTGGCCGCCGTCGTGGGCGGCGCAGCG---------GCGGTGCCGGCGGTGGTTTCTGGGGTGACAGGGTTGATTCTCAGCCCTTCGCCCTCC------------------CCTATA---TTCATCCAACCAACCCCTTCGCCGCCGATGTCGTTTCACAACCCGGGGCTGGAGCTCGCCCTCGACAACCGCCCCGCCCCCTTGGTTCAGCTTGGCGTGACCAGTCCCAGCGCCCCCCCGCTGCCCCCCGTCGTCGATCTGCCCCAGCTGGGGCTGCGCCGT
>BAH03563
------------ATGAATAACATGTCTTGTGCATCGCCCATGGGATCA---CCATGCGCC------CTAGGGCTGTTCTGTTGCTGCTCTTCGTGCTTTTGCCTATGCTGC------CCGCGCCACCGGCCGGCCAGCCGTCTGGCCGCCGTCGTGGGCGGCGCAGCG---------GCGGTGCCGGCGGTGGTTTCTGGGGTGACAGGGTTGATTCTCAGCCCTTCGCCCTCC------------------CCTATA---TTCATCCAACCAACCCCTTCGCCGCCGATGTCGTTTCACAACCCGGGGCTGGAGCTCGCCCTCGACAACCGCCCCGCCCCCTTGGTTCAGCTTGGCGTGACCAGTCCCAGCGCCCCCCCGCTGCCCCCCGTCGTCGATCTGCCCCAGCTGGGGCTGCGCCGT
>BAH08628
---------------------------ATGGAGATGCCA------------CCATGCGCT------CTCGGGCTCTTCTGTTTTTGTTCCTCGTGTTTCTGCCTATGCTGC------CCGCGCCACCGGCCGGTCAGCCGTCTGGCCGCCGCCGCGGGCGGCGCAGCG---------GCGGTGCCGGCGGTGGTTTCTGGGGTGACCGGATTGATTCTCAGCCCTTCGCCCTCC------------------CCTATA---TTCATCCAACCAACCCCTTCGCATCTGACATTCCAGCCGCAGCCGGGGCTGGAGCTCGCCCTCGGCAGCCAGCCCGCCCACTCGGCTCCGCTTGGCGTGACCAATCCCAGCGCCCCGCCACTTCCGCCCGTCGTCGATCTGCCCCAGCTGGGGCTTCGCCGC
>BAC77169
---------------------------ATGGAGATGCCA------------CCATGCGCT------CTCGGGCTCTTTTGTTTCTGCTCCTCGTGCTTCTGCCTATGCTGC------CCGCGCCACCGGCCGGTCAGCCGTCTGGCCGTCGCCGCGGGCGGCGCAGCG---------GCAGTACCGGCGGTGGTTTCTGGGGTGACCGGGTTGATTCTCAGCCCTTCGCCCTCC------------------CCTATA---TTCATCCAACCAACCCCTTCGCATCTGACATTCCAACCGCCGCCGGGGCTGGAGCTCGCCCTCGGCAGCCAGCCCGCCCACTCGGCTCCGCTTGGCGCGATCAATCCCAGCGCCCCGCCGCTCCCGCCCGTCGTCGATCTGCCCCAGCTGGGGCTTCGCCGT
>BAH03566
------------ATGAATAACATGTCTTGTGCATCGCCCATGGGATCA---CCATGCGCC------CTAGGGCTGTTCTGTTGTTGCTCTTCGTGCTTTTGCCTATGCTGC------CCGCGCCACCGGCCGGCCAGCCGTCTGGCCGCCGTCGTGGGCGGCGCAGCG---------GCGGTGCCGGCGGTGGTTTCTGGGGTGACAGGGTTGATTCTCAGCCCTTCGCCCTCC------------------CCTATA---TTCATCCAACCAACCCCTTCGCCGCCGATGTCGTTTCACAATCCGGGGCTGGAGCTCGCCCTCGACAACCGCCCCGCCCCCTTGGTTCAGCTTGGCGTGACCAGTCCCAGCGCCCCCCCGCTGCCTCCCGTCGTCGATCTGCCCCAGCTGGGGCTGCGCCGT
>BAH03569
------------ATGAATAACATGTCTTGTGCATCGCCCATGGGATCA---CCATGCGCC------CTAGGGCTGTTCTGTTGCTGCTCTTCGTGCTTTTGCCTATGCTGC------CCGCGCCACCGGCCGGCCAGCCGTCTGGCCGCCGTCGTGGGCGGCGCAGCG---------GCGGTGCCGGCGGTGGTTTCTGGGGTGACAGGGTTGATTCTCAGCCCTTCGCCCTCC------------------CCTATA---TTCATCCAACCAACCCCTTCGCCGCCGATGTCGTTTCACAACCCGGGGCTGGAGCTCGCCCTCGACAACCGCCCCGCCCCCTTGGTTCAGCTTGGCGTGACCAGTCCCAGCGCCCCCCCGCTGCCCCCCGTCGTCGATCTGCCCCAGCTGGGGCTGCGCCGT
>BAH08622
---------------------------ATGGAGATGCCA------------CCATGCGCT------CTCGGGCTTTTCTGTTTTTGTTCCTCGTGTTTCTGCCTATGCTGC------CCGCGCCACCGGCCGGTCAGCCGTCTGGCCGCCGCCGCGGGCGGCGCAGCG---------GCGGTGCCGGCGGTGGTTTCTGGGGTGACCGGATTGATTCTCAGCCCTTCGCCCTCC------------------CCTATA---TTCATCCAACCAACCCCTTCGCACCTGACATTCCAGCCGCAGCCGGGGCTGGAGCTCGCCCTCGGCAGCCAGCCCGCCCACTCGGCTCCGCTTGGCGTGACCAATCCCAGCGCCCCGCCACTTCCGCCCGTCGTCGATCTGCCCCAGCTGGGGCTTCGCCGC
>BAH08625
---------------------------ATGGAGATGCCA------------CCATGCGCT------CTCGGGCTCTTCTGTTTTTGTTCCTCGTGTTTCTGCCTATGCTGC------CCGCGCCACCGGCCGGTCAGCCGTCTGGCCGCCGCCGCGGGCGGCGCAGCG---------GCGGTGCCGGCGGTGGTTTCTGGGGTGACCGGATTGATTCTCAGCCCTTCGCCCTCC------------------CCTATA---TTCATCCAACCAACCCCTTCGCATCTGACATTCCAGCCGCAGCCGGGGCTGGAGCTCGCCCTCGGCAGCCAGCCCGCCCACTCGGCTCCGCTTGGCGTGACCAATCCCAGCGCCCCGCCACTTCCGCCCGTCGTCGATCTGCCCCAGCTGGGGCTTCGCCGC
>AEW87505
---------------------------------------ATGGGATCA---CCATGCGCC------CTAGGGCTGTTCTGTTGTTGCTCTTCGTGCTTTTGCCTATGCTGC------CCGCGCCACCGGCCGGCCAGCCGTCTGGCCGCCGTCGTGGGCGGCGCAGCG---------GCGGTGCCGGCGGTGGTTTCTGGGGTGACAGGGTTGATTCTCAGCCCTTCGCCCTCC------------------CCTATA---TTCATCCAACCAACCCCTTCGCCGCCGATGTCGTTTCACAACCCGGGGCTGGAACTCGCTCTCGACAGCCACCCCGCCCCCTTGGTTCCGCTTGGCGTGACCAGTCCCAGCGCCCCTCCGCTGCCCCCCGTCGTCGATCTGCCCCAGCTGGGGCTGCGCCGC
>AFB71101
---------------------------------------ATGGGTTCGCGACCATGCGCC------CTCGGCCTATTTTGTTGCTGTTCCTCATGTTTCTGCCTATGCTGC------CCGCGCCACCGCCCGGTCAGCCGTCTGGCCGCCGTCGTGGGCGGCGCAGCG---------GCGGTTCCGGCGGTGGTTTCTGGGGTGACCGGGTTGATTCTCAGCCCTTCGCAATCC------------------CCTATA---TTCATCCAACCAACCCCTTCGCCCCCGATGTCACCGCTGCGGCCGGGGCTGGACCTCGTGTTCGCCAACCCGCCCGACCACTCGGCTCCGCTTGGCGTGACCAGGCCCAGCGCCCCGCCGCTGCCTCACGTCGTAGACCTACCACAGCTGGGGCCGCGCCGC
>AFB71107
---------------------------------------ATGGGTTCGCGACCATGTGCC------CTCGGCCTATTCTGCTGCTGTTCCTCATGTTTCTGCCTATGCTGC------CCGCGCCACCGCCCGGTCAGCCGTCTGGCCGCCGTCGTGGGCGGCGCAGCG---------GCGGTTCCGGCGGTGGTTTCTGGGGTGACCGGGTTGATTCTCAGCCCTTCGCAATCC------------------CCTATA---TTCATCCAACCAACCCCTTCGCCCCCGATGTCACCGCTGCGGCCGGGGCTGGACCTCGTGTTCGCCAACCCGCCCGACCACTCGGCTCCGCTTGGCGTGACCAGGCCCAGCGCCCCGCCGCTGCCTCACGTCGTAGACCTACCACAGCTGGGGCCGCGCCGC
>AFB71104
---------------------------------------ATGGGTTCGCGACCATGCGCC------CTCGGCCTATTTTGTTGCTGTTCCTCATGTTTCTGCCTATGCTGC------CCGCGCCACCGCCCGGTCAGCCGTCTGGCCGCCGTCGTGGGCGGCGCAGCG---------GCGGTTCCGGCGGTGGTTTCTGGGGTGACCGGGTTGATTCTCAGCCCTTCGCCC---------------------CCTATA---TTCATCCAACCAACCCCTTCGCCCCCGATGTCACCGCTGCGGCCGGGGCTGGACCTCGTGTTCGCCAACCCGTCCGACCACTCGGCTCCGCTTGGCGCGACCAGGCCCAGCGCCCCGCCGCTGCCTCACGTCGTAGACCTACCACAGCTGGGGCCGCGCCGC
>BAH08594
------------ATGAATAACATGTCTTGTGCATCGCCCATGGGATCA---CCATGCGCC------CTAGGGCTGTTCTGTTGCTGCTCTTCGTGCTTTTGCCTATGCTGC------CCGCGCCACCGGCCGGCCAGCCGTCTGGCCGCCGTCGTGGGCGGCGCAGCG---------GCGGTGCCGGCGGTGGTTTCTGGGGTGACAGGGTTGATTCTCAGCCCTTCGCCCTCC------------------CCTATA---TTCATCCAACCAACCCCTTCGCCGCCGATGTCGTTTCACAACCCGGGGCTGGAGCTCGCCCTCGACAACCGCCCCGCCCCCTTGGTTCAGCTTGGCGTGACCAGTCCCAGCGCCCCCCCGCTGCCCCCCGCCGTCGATCTGCCCCAGCTGGGGCTGCGCCGT
>BAH08597
------------ATGAATAACATGTTGTGTGCATCGCCCATGGGATCG---CCATGCGCC------CTCGGGCTGTTCTGTTGCTGTTCTTCGTGCTTTTGCCTATGCTGC------CCGCGCCACCGGCCGGCCAGCCGTCTGGTCGCCGTCGTGGGCGGCGCAGCG---------GCGGTGCCAGCGGTGGTTTCTGGGGTGACAGGGTTGATTCTCAGCCCTTCGCCCTCC------------------CCTATA---TTCATCCAACCAACCCCTTTGCCGCCGACGTCGTACCACAACCCGGGGCTGGAGCTCGCCCTCGACAGCCGCCCCGCCCCCTCGGCTCCTCTTGGCGCGACCAGTCCCAGCGCCCCTCCGCTGCCTCCCGTCGTCGATCTACCCCAGCTGGGGCTGCGCCGT
>AAM92183
------------ATGAATAACATGTCTTGTGCTTCACCCATGGGACCA---CCATGCGCC------CTAGGGCTATTTTGTTGTTGTTCTTCGTGCTTCTGCCTATGCTGC------CCGCGCCACCGGCCGGCCAGCCGTCTGGCCGTCGTCGTGGGCGGCGCAGCG---------GCGGTGCCGGCGGTGGTTTCTGGGGTGACAGGGTTGATTCTCAGCCCTTCGCCCTCC------------------CCTATA---TTCATCCAACCAACCCCTTCGCCACCGATGTCGTTTCACAATCCGGGGCTGGAACTCGCCCTCGACAGCCGCCCCGCCCCCTTGGCTCCGCTTGGCGTGACCAGTCCCAGCGCCCCCCCGCTGTCTCCCGTCGTCGATCTGCCCCAGCTGGGGCTGCGCCGC
>ADO17769
---------------------------ATGGAGATGCCA------------CCATGCGCT------CTCGGGCCCTTTTGTTTCTGTTCTTCGTGCTTCTGCCTATGCTGC------CCGCGCCACCGGGCGCTCTCTCGTCTGGCCGTCGCCGCGGGCGGCGCAGCG---------GCGGTGCTGTCGGTGGTTTCTGGGGTGACCGGGTTGATTCTCAGCCCTTCGCCCTCC------------------CCTATA---TTCATCCAACCAATCCCTTCGCATCCGACATTCCAACCGCAACCGGGGCTGGAGCTCGCTCTCGGCAGCCAGCCCGTCCACTCGGCTCCGCTTGGCGCGACCAATCCCAGCGCCCCGCCGCTCCCGCCCGTCGTCGACCTGCCCCAGCTGGGGCTTCGCCGC
>BAE79660
---------------------------ATGGAGATGCCA------------CCATGCGCT------CTCGGGCTTTTCTGTTTTTGTTCCTCGTGTTTCTGCCTATGCTGC------CCGCGCCACCGGCCGGTCAGCCGTCTGGCCGCCGCCGCGGGCGGCGCAGCG---------GCGGTGCCGGCGGTGGTTTCTGGGGTGACCGGGTTGATTCTCAGCCCTTCGCCCTCC------------------CCTATA---TTCATCCAACCAACCCCTTCGCATCTGACATTCCAGCCGCAGCCGGGGCTGGAGCTCGCCCTCGGCAGCCAGCCCGCCCACTCGGCTCCGCTTGGCGTGACCAATCCCAGCGCCCCGCCACTTCCGCCCGTCGTCGATCTGCCCCAGCTGGGGCTTCGCCGC
>BAE79663
---------------------------ATGGAGATGCCA------------CCATGCGCT------CTCGGGCTTTTCTGTTTTTGTTCCTCGTGTTTCTGCCTATGCTGC------CCGCGCCACCGGCCGGTCAGCCGTCTGGCCGCCGYCGCGGGCGGCGCAGCG---------GCGGTGCCGGCGGTGGTTTCTGGGGTGACCGGATTGATYCTCAGCCCTTCGCCCTCC------------------CCTATA---TTCATCCAACCAACCCCTTCGCATCTGACATTCCAGCCGCAGCCGGGGCTGGAGCTCGCCCTCGGCAGCCAGCCCGCCCACTCGGCTCCGCTTGGCGTGACCAATCCCAGCGCCCCGCCACTTCCGCCCGTCGTCGATCTGCCCCAGCTGGGGCTTCGCCGC
>AFK65682
---------------------------------------------------ATGTGTGCGGAATGCGTGTCGCTTTCGTGCTCGTGTTTTTGCTGTTCGTGCCGCTGCTGCTCGCGGCCCCCATGTACCCCGGAGGAACCCGGGGTGTCGGGGGGCCTCGGCGTGGCACACGATCAGATGCAGCCTTGTCTCACCCAG------------------CCCAGTCCCCGCCCCAAC---------------GGACCAATTGGCTATCCCCAACCAATCCCTTTGCTGCCGAACTCTCCGCCATGCCCC---------------------------------CACTCGGCACTGCCTGGATCGATCGGCGCCGCGGCAAGCCCCGTAACCGGGTTGCCGTCGTACCCGATGCCGGGCAGTCGCCAA
>BAE79666
---------------------------ATGGAGATGCCA------------CCATGCGCT------CTCGGGCTTTTCTGTTTTTGTTCCTCGTGCTTCTGCCTATGCTGC------CCGCGCCACCGGCCGGTCAGCCGTCTGGCCGTCGCCGCGGGCGGCGCAGCG---------GCGGTGCCGGCGGTGGTTTCTGGGGTGACCGGGTTGATTCTCAGCCCTTCGCCCTCC------------------CCTATA---TTCATCCAACCAACCCCTTCGCATCTGACATTCCAGCCGCAGCCGGGGCTGGAGCTCGCCCTCGGCAGCCAGCCCGTCCACTCGGCTCCGCTTGGCGTGACCAATCCCAGCGCCCCGCCACTTCCGCCCGTCGTCGATCTGCCCCAGCTGGGGCTTCGCCGC
>ACN76577
---------------------------ATGGCGATGCCA------------CCATGCGCT------CTCGGGCTCTTCTGTTTCTGTTCCTCCTGCTTTTGCCTATGCTGC------CCGCGCCACCGGCCGGTCAGCCGTCTGGCCGTCGCCGCGGGCGGCGCAGCG---------GCGGTGCCGGCGGTGGTTTCTGGGGTGACCGGGTTGATTCTCAGCCCTTCGCCCTCC------------------CCTATA---TTCATCCAACCAACCCCTTCGCATCTGACATTCCAGCCGCCGCCGGGGCTGGAGCTCGCCCTCGACAGCCAGCCCGTCCACTCGGTTCCGCTTGGCGCGACCAATCCCAGCGCCCCGCCGCTCCCGCCCGTCGTCGATCTACCCCAGCTGGGGCTTCGCCGT
>ADA61128
---------------------------------ATGCCG------------CCATGCGCT------CTCGGGCTCTTTTGTTTCTGCTCCTCGTGTTTTTGCCTATGCTGC------CCGCGCCACCGGCCGGTCAGCCGTCTGGCTGTCGCCGCGGGCGGCGCGGCG---------GCGGTACCGGCGGTGGTTTCTGGGGTGACCGGGTTGATTCTCAGCCCTTCGCCCTCC------------------CCTATA---TTCATCCAACCAACCCCTTCGCATCTGACATTCCAGCCGCCGCCGGGGCTGGAGCTCGCCCTCGGCAACCAGCCCGTCCACTCGGCTCCGCTTGGCGTGACCAGTCCCAGCGCCCCGCCGCTTCCACCCGTCGTCGACCTGCCCCAGCTGGGGCTTCGCCGT
>AAL50060
------------ATGAATAACATGTCTTTTGCTGCGCCCATGGGTTCGCGACCATGCGCC------CTCGGCCTATTTTGCTGTTGCTCCTCATGTTTCTGCCTATGCTGC------CCGCGCCACCGCCCGGTCAGCCGTCTGGCCGCCGTCGTGGGCGGCGCAGCG---------GCGGTTCCGGCGGTGGTTTCTGGGGTGACCGGGTTGATTCTCAGCCCTTCGCAATCC------------------CCTATA---TTCATCCAACCAACCCCTTCGCCCCCGATGTCACCGCTGCGGCCGGGGCTGGACCTCGTGTTCGCCAACCCGCCCGACCACTCGGCTCCGCTTGGCGTGACCAGGCCCAGCGCCCCGCCGCTGCCTCACGTCGTAGACCTACCACAGCTGGGGCCGCGCCGC
>BAH59610
---------------------------------------ATGGGATCA---CCATGCGCC------CTAGGGCTGTTCTGTTGCTGTTCTTCGTGCTTCTGCCTATGCTGC------CCGCGCCACCGGCCGGCCAGCCGTCTGGCCGCCGTCGTGGGCGGCGCAGCG---------GCGGTGCCGGCGGTGGTTTCTGGGGTGACAGGGTTGATTCTCAGCCCTTCGCCCTCC------------------CCTATA---TTCATCCAACCAACCCCTTTGCCGCCGATGTCGTTTCACAATCCGGGGCTGGAGCTCGCCCTCGACAGCCGCCCCGCCCCCTCGGCTCCGCTTGGCGCGACCAGTCCCAGCGCCCCTCCGCTGCCCCCCGTCGTCGATCTGCCCCAGCTGGGGCTGCGCCGT
>BAK08879
------------ATGAATAACATGTCTTATGCATCGCCCATGGGATCA---CCATGCGCC------CTAGGGCTGTTCTGTTGCTGTTCTTCGTGCTTCTGCCTATGCTGC------CCGCGCCACCGGCCGGCCAGCCGTCTGGCCGCCGTCGTGGGCGGCGCAGCG---------GCGGTGCCGGCGGTGGTTTCTGGGGTGACAGGGTTGATTCTCAGCCCTTCGCCCTCC------------------CCTATA---TTCATCCAACCAACCCCTTCGCCGCCGATGTCGCTTCACAATCCGGGGCTGGAGCTCGCCCTCGACAGCCGCCCCGCCCCCTTGGCTCCGCTTGGCGTGACCAGTCCCAGCGCCCCTCCGCTGCACCCCGTCGTCGATCTGCCCCAGCTGGGGCTGCGCCGC
>AFR53969
------------ATGAATAACATGTCATGTGCATTGCCCATGGGATCG---CCATGCGCC------CTAGGGCTGTTCTGTTGCTGTTCTTCGTGCTTCTGCCTATGCTGC------CCGCGCCACCGGCCGGCCAGCCGACTGGCCGCCGTCGCGGGCGGCGCAGCG---------GCGGTACCGGCAGTGGTTTCTGGGGTGACAGGGTTGATTCTCAGCCCTTCGCCCTCC------------------CCTATA---TTCATCCAACCAACCCCTTTGCCGCCGACGTCATTTCACAACCCGGGGCTGGAGCTCGCTCTCGACAGCCGCCCCGCCCCCTCGGTTCCACTTGGCGTGACCAGTCCCAGCGCCCCCCCGCCACCCCCCGCCGTCGATCTGCCCCAGCTGGGGCTGCGCCGC
>ACH87958
------------ATGAATAACATGTTTTGTGCATCGCCCATGGGTTCG---CCATGTGCC------CTAGGGTTGTTCTGTTGCTGTTCTTCGTGTTTCTGCCTATGTTGC------CCGCGCCACCGGCCGGCCAGTCGTCTGGCCGCCGTCGTGGGCGGCGCAGCG---------GCGGTGCCGGCGGTGGTTTCTGGGGTGACAGGGTTGATTCTCAGCCCTTCGCCCTCC------------------CCTATA---TTCATCCAACCAACCCCTTTGCCTCCGACGTCCTATCACAACCCGGGGCTGGAGCTCGCCCTCGACAGCCGGCCCGCCCCCTCGGCTCCTCTTGGCGTGACCAGTCCCAGCGCCCCCCCGCTGCCCCCCGTCGTCGATCTACCCCAACTGGGGCTGCGCCGT
>BAH08619
---------------------------ATGGAGATGCCA------------CCATGCGCT------CTCGGGCTTTTCTGTTTTTGTTCCTCGTGTTTCTGCCTATGCTGC------CCGCGCCACCGGCCGGTCAGCCGTCTGGCCGCCGCCGCGGGCGGCGCAGCG---------GCGGTGCCGGCGGTGGTTTCTGGGGTGACCGGATTGATTCTCAGCCCTTCGCCCTCC------------------CCTATA---TTCATCCAACCAACCCCTTCGCATCTGACATTCCAGCCGCAGCCGGGGCTGGAGCTCGCCCTCGGCAGCCAGCCCGCCCACTCGGCTCCGCTTGGCGTGACCAATCCCAGCGCCCCGCCACTTCCGCCCGTCGTCGATCTGCCCCAGCTGGGGCTTCGCCGC
>BAH08616
---------------------------ATGGAGATGCCA------------CCATGCGCT------CTCGGGCTCTTCTGTTTCTGTTCCTCGTGCTTCTGCCTATGCTGC------CCGCGCCACCGGCCGGTCAGCCGTCTGGCCGTCGCCGCGGGCGGCGCAGCG---------GCGGTACCGGCGGTGGTTTCTGGGGTGACAGGGTTGATTCTCAGCCCTTCGCCCTCC------------------CCTATA---TTCATCCAACCAACCCCTTCGCATCCGACATTTCAACCACAGCCGGGGCTGGAGTTCGCCCTCGGCAGCCAGCCCGTCCGCTCGGTTCCGCATGGCGTGACCAGTCCCAGCGCCCCGCCGCTTCCGCCCGTCGTCGATCTGCCCCAGCTGGGGCTTCGCCGC
>AAA45726
------------ATGAATAACATGTCTTTTGCTGCGCCCATGGGTTCGCGACCATGCGCC------CTCGGCCTATTTTGCTGTTGCTCCTCATGTTTCTGCCTATGCTGC------CCGCGCCACCGCCCGGTCAGCCGTCTGGCCGCCGTCGTGGGCGGCGCAGCG---------GCGGTTCCGGCGGTGGTTTCTGGGGTGACCGGGTTGATTCTCAGCCCTTCGCAATCC------------------CCTATA---TTCATCCAACCAACCCCTTCGCCCCCGATGTCACCGCTGCGGCCGGGGCTGGACCTCGTGTTCGCCAACCCGCCCGACCACTCGGCTCCGCTTGGCGTGACCAGGCCCAGCGCCCCGCCGCTGCCTCACGTCGTAGACCTACCACAGCTGGGGCCGCGCCGC
>BAH08612
------------ATGAATAACATGTCTTGTGCATCGCCCATGGGATCA---CCATGCGCC------CTAGGGCTGTTCTGTTGCTGTTCTTCGTGCTTCTGCCTATGCTGC------CCGCGCCACCGGCCGGCCAGCCGTCTGGCCGCCGTCGTGGGCGGCGCAGCG---------GCGGTGCCGGCGGTGGTTTCTGGGGTGACAGGGTTGATTCTCAGCCCTTCGCCCTCC------------------CCTATA---TTCATCCAACCAACCCCTTTGCCGCCGACGTCGTATCACAACCCGGGGCTGGAGCTCGCCCTCGACAGCCGTCCCGCCCCCTTGGTTCCGCTTGGCGTGACCAGTCCCAGCGCCCCTCTGCCGCCCCCCGTCGTCGATCTGCCCCAGCTGGGGCTGCGCCGC
>ACH87955
------------ATGAATAACATGTTCTGTGCATCGCCCATGGGTTCG---CCATGTGCC------CTAGGGCTGTTCTGTTGCTGTTCTTCGTGTTTCTGCCTATGCTGC------CCGCGCCACCGGCCGGCCAGCCGTCTGGCCGCCGTCGTGGGCGGCGCAGCG---------GCAGTGCCGGCGGTGGTTTCTGGGGTGACAGGGTTGATTCTCAGCCCTTCGCCCTCC------------------CCTATA---TTCATCCAACCAACCCCTTTGCCGCCGACGTTGTATCACAACCCGGGGCTGGAGCTCGCCCTCGACAGCCGGCCCGCCCCCTCGGCTCCTCTTGGCGCGACCAGTCCCAGCGCCCCCCCGCTGCCCCCCGTCGTCGATCTACCCCAGCTGGGGCTGCGCCGC
>AFB71119
---------------------------------------ATGGGTTCGCGACCATGCGCC------CTCGGCCTATTTTGCTGCTGTTCCTCATGTTTCTGCCTATGCTGC------CCGCGCCACCGCCCGGTCAGCCGTCTGGCCGCCGTCGTGGGCGGCGCAACG---------GCGGTTCCGGCGGTGGTTTCTGGGGTGACCGGGTTGATTCTCAGCCCTTCGTCC---------------------CCTATA---TTCATCCAACCAACCCCTTCGCCCCCGATGTCACCGCTGCGGCCGGGGCTGGACCTCGTGTTCGCCAACCCGCCCGACCACTCGGCTCCGCTTGGCGTGACCAGGCCCAACGCCCCGCCGCTGCCTCACGTCGTAAACCTACCACAGCTGGGGCCGCGCCGC
>AFB71116
---------------------------------------ATGGGTTCGCGACCATGCGCC------CTCGGCCTATTTTGCTGCTGCTCCTCATGTTTCTGCCTATGCTGC------CCGCGCCACCGCCCGGTCAGCCGTCTGGCCGCCGTCGTGGGCGGCGCAGCG---------GCGGTTCCGGCGGTGGTTTCTGGGGTGACCGGGTTGATTCTCAGCCCTTCGCCC---------------------CCTATA---TTCATCCAACCAACCCCTTCGCCCCCGATGTCACCGCTGCGGCCGGGGCTGGACCTCGTGTTCGCCAACCCGTCCGACCACTCGGCTCCGCTTGGCGTGACCAGGCCCAGCGCCCCGCCGCTGCCTCACGTCGTAGACCTACCGCAGCTGGGGCCGCGCCGC
>AFB71110
---------------------------------------ATGGGTTCGCGACCATGCGCC------CTCGGCCTATTTTGCTGCTGTTCCTCATGTTTCTGCCTATGCTGC------CCGCGCCACCGCCCGGTCAGCCGTCTGGCCGCCGTCGTGGGCGGCGCAGCG---------GCGGTTCCGGCGGTGGTTTCTGGGGTGACCGGGTTGATTCTCAGCCCTTCGCCC---------------------CCTATA---TTCATCCAACCAACCCCTTCGCCCCCGATGTCACCGCTGCGGCCGGGGCTGGACCTCGTGTTCGCCAACCCGCCCGACCACTCGGTTCCGCTTGGCGTGACCAGGCCCAGCGCCCCGCCGCTGCCTCACGTCGTAGACCTACCACAGCTGGGGCCGCGCCGC
>AFB71113
---------------------------------------ATGGGTTCGCGACCATGCGCC------CTCGGCCTATTTTGTTGCTGTTCCTCATGTTTCTGCCTATGCTGC------CCGCGCCACCGCCCGGTCAGCCGTCTGGCCGCCGTCGTGGGCGGCGCAGCG---------GCGGTTCCGGCGGTGGTTTCTGGGGTGACCGGGTTGATTCTCAGCCCTTCGCAATCC------------------CCTATA---TTCATCCAACCAACCCCTTCGCCCCCGATGTCACCGCTGCGGCCGGGGCTGGACCTCGTGTTCGCCAACCCGTCCGACCACTCGGCTCCGCTTGGCGTGACCAGGCCCAGCGCCCCGCCGCTGCCTCACGTCGTAGACCTACTACGGCTGGGGCCGCGCCGC
>BAH10869
------------ATGAATAACATGTTTTGTGCATCGCCCATGGGATCA---CCATGCGCC------CTAGGGCTGTTCTGTTGCTGTTCTTCGTGCTTCTGCCTATGCTGC------CCGCGCCACCGGCCGGCCAGCCGTCTGGCCGCCGTCGTGGGCGGCGCAGCG---------GCGGTGCCGGCGGTGGTTTCTGGGGTGACAGGGTTGATTCTCAGCCCTTCGCCCTCC------------------CCTATA---TTCATCCAACCAACCCCTTTGCCGCCGATGTCGTTTCACAATCCGGGGCTGGAGCTCGCCCTCGACAGCCGCCCCGCCCCCTCGGCTCCGCTTGGCGCGACCAGTCCCAGCGCCCCTCCGCTGCCCCCCGTCGTCGATCTGCCCCAGCTGGGGCTGCGCCGT
>BAE98085
------------ATGAATAACATGTTGTGTGCATCGCCCATGGGATCG---CCATGCGCC------CTCGGGCTGTTCTGTTGCTGTTCTTCGTGCTTTTGCCTATGCTGC------CCGCGCCACCGGCCGGCCAGCCGTCTGGCCGCCGTCGTGGGCGGCGCAGCG---------GCGGTGCCAGCGGTGGTTTCTGGGGTGACAGGGTTGATTCTCAGCCCTTCGCCCTCC------------------CCTATA---TTCATCCAACCAACCCCTTTGCCGCCGACGTCGTACCACAACCCGGGGCTGGAGCTCGCCCTCGACAGCCGCCCCGCCCCCTCGGCTCCTCTTGGCGCGACCAGTCCCAGCGCCCCTCCGCTGCCTCCCGTCGTCGATCTACCCCAGCTGGGGCTGCGCCGT
>BAB63940
------------ATGAATAACATGTCTTGTGCATCGCCCATGGGATCA---CCATGCGCC------CTAGGGCTGTTCTGTTGTTGCTCTTCGTGCTTCTGCCTATGCTGC------CCGCGCCACCGGCCGGCCAGCCGTCTGGCCGCCGTCGTGGGCGGCGCAGCG---------GCGGTGCCGGCGGTGGTTTCTGGGGTGACAGGGTTGATTCTCAGCCCTTCGCCCTCC------------------CCTATA---TTCATCCAACCAACCCCTTCGCCGCCGATGTCGTTTCACAATCCGGGGCTGGAGCTCGCCCTCGACAGCCGCCCCGCCCCCTTGGCTCCGCTTGGCGCGACCAGTCCCAGCGCCCCACCGCTGCCCCCCGTCGTCGACCTGCCCCAGCTGGGGCTGCGCCGC
>BAE98091
------------ATGAATAACATGTTGTGTGCATCGCCCATGGGAACG---CCATGCGCC------CTCGGGCTGTTCTGTTGCTGCTCTTCGTGTTTCTGCCTATGCTGC------CCGCGCCACCGGCCGGCCAGCCGTCTGGCCGCCGTCGTGGGCGGCGCAGCG---------GCAGTGCCGGCGGTGGTTTCTGGGGTGACAGGGTTGATTCTCAGCCCTTCGCCCTCC------------------CCTATA---TTCATCCAACCAACCCCTTTGCCGCCGACGTCGTATCACAACCCGGGGCTGGAACTCGCCCTCGACAGCCGCCCCGCCCCCTCGGCTCCTCTTGGCGTGACCAGTCCCAGCGCCCCTCCGCTGCCCCCCGTCGTCGATCTACCCCAGCTGGGGCTGCGCCGC
>BAH08601
---------------------------ATGGAGATGCCA------------CCATGCGCT------CTCGGGCTCTTCTGTTTTTGTTCCTCGTGTTTCTGCCTATGCTGC------CCGCGCCACCGGCCGGTCAGCCGTCTGGCCGCCGCCGCGGGCGGCGCAGCG---------GCGGTGCCGGCGGTGGTTTCTGGGGTGACCGGATTGATTCTCAGCCCTTCGCCCTCC------------------CCTATA---TTCATCCAACCAACCCCTTCGCATCTGACATTCCAGCCGCAGCCGGGGCTGGAGCTCGCCCTCGGCAGCCAGCCCGCCCACTCGGCTCCGCTTGGCGTGACCAATCCCAGCGCCCCGCCACTTCCGCCCGTCGTCGATCTGCCCCAGCTGGGGCTTCGCCGC
>BAH08603
------------ATGAATAACATGTCTTGTGCATCGCCCATGGGATCA---CCATGCGCC------CTAGGGCTGTTCTGTTGCTGCTCTTCGTGCTTTTGCCTATGCTGC------CCGCGCCACCGGCCGGCCAGCCGTCTGGCCGCCGTCGTGGGCGGCGCAGCG---------GCGGTGCCGGCGGTGGTTTCTGGGGTGACAGGGTTGATTCTCAGCCCTTCGCCCTCC------------------CCTATA---TTCATCCAACCAACCCCTTCGCCGCCGATGTCGTTTCACAACCCGGGGCTGGAGCTCGCCCTCGACAACCGCCCCGCCCCCTTGGTTCAGCTTGGCGTGACCAGTCCCAGCGCCCCCCCGCTGCCCCCCGCCGTCGATCTGCCCCAGCTGGGGCTGCGCCGT
>AAC97209
------------ATGAATAACATGTCTTTTGCATCGCCCATGGGATCA---CCATGCGCC------CTAGGGCTGTTCTGTTGTTGCTCTTCGTGCTTCTGCCTATGCTGC------CCGCGCCACCGGCCGGCCAGCCGTCTGGCCGCCGTTGTGGGCGGCGCAACG---------GCGGTGCCGGCGGTGGTTTCTGGGGTGACAGGGTTGATTCTCAGCCCTTCGCCCTCC------------------CCTATA---TTCATCCAACCAACCCCTTCGCTGCCGATGTCGTTTCACAACCCGGGGCTGGAGTTCGCCCTCGACAGCCGCCCCGCCCCCTTGGCTCCGCTTGGCGTGACCAGTCCCAGCGCCCCTCCACTGCCCCCCGTCGTCGATCTGCCCCAGCTGGGGCTGCGCCGC
>BAH08606
------------ATGAATAACATGTTCTGTGCATCGCCCATGGGATCA---CCATGTGCC------CTAGGGCTGTTTTGCTGTTGCTCCTCGTGCTTCTGCCTATGCTGC------CCGCGCCACCGGCCGGCCAGCCGTCTGGCCGCCGTCGTGGGCGGCGCAGCG---------GCGGTGCCGGCAGTGGTTTCTGGGGTGACAGGGTTGATTCTCAGCCCTTCGCCCTCC------------------CCTATA---TTCATCCAACCAACCCCTTTGCCGCCGACGTCGTATCACAATCCGGGGCTGGAGCTCGCCCTCGACAGCCGGCCCGCCCCCTCGGCTCCTCTTGGCGTGACCAGTCCCAGCGCCCCCCCGCTGCCCCCCGTCGTCGATCTGCCCCAACTGGGGCTGCGCCGC
>BAH08609
------------ATGAATAACATGTCTTGTGCATCGCCCATGGGATCA---CCATGCGCC------CTAGGGCTGTTCTGTTGCTGTTCTTCGTGCTTCTGCCTATGCTGC------CCGCGCCACCGGCCGGCCAGCCGTCTGGCCGCCGTCGCGGGCGGCGCAGCG---------GCGGTGCCGGCGGTGGTTTCTGGGGTGACAGGGTTGATTCTCAGCCCTTCGCCCTCC------------------CCTATA---TTCATCCAACCAACCCCTTCGCCGCCGATGTCGTTTCACAACCCGGGGCTGGAGCTCGCCCTCGACAGCCGCCCCGCCCCCTCGGCTCCGCTTGGCGTGACCAGTCCCAGCGCCCCTCCGTTGCCTCCCGTCGTCGATCTGCCCCAACTGGGGCTGCGCCGC
>ACH87967
------------ATGAATAACATGTTTTGTGCATCGCCCATGGGATCG---CCATGCGCC------CTAGGGTTGTTCTGCTGCTGCTCTTCGTGTTTCTGCCTATGCTGC------CCGCGCCACCGGCCGGCCAGTCGTCTGGCCGCCGTCGTGGGCGGCGCAGCG---------GCGGTACCGGCGGTGGTTTCTGGGGTGACAGGGTTGATTCTCAGCCCTTCGCCCTCC------------------CCTATA---TTCATCCAACCAACCCCTTTGCCTCCGACGTCCTATCACAATCCGGGGCTGGAGCTCGCCCTCGACAGCCGGCTCGCCCCCTCGGCTCCTCTTGGCGTGGCCAGTCCCAGCGCCCCCCCGCTGCCCCCCGTCGTCGATCTACCCCAACTGGGGCTGCGCCGT
>ACH87964
------------ATGAATAACATGTTTTGTGCATCGCCCATGGGATCG---CCATGCGCC------CTAGGGTTGTTCTGCTGCTGCTCTTCGTGTTTCTGCCTATGCTGC------CCGCGCCACCGGCCGGCCAGTCGTCTGGCCGCCGTCGTGGGCGGCGCAGCG---------GCAGTACCGGCGGTGGTTTCTGGGGTGACAGGGTTGATTCTCAGCCCTTCGCCCTCC------------------CCTATA---TTCATCCAACCAACCCCTTTGCCTCCGACGTCCTATCACAACCCGGGGCTGGAGCTCGCCCTCGACAGCCAGCCCGCCCCCTCGGCTCCTCTTGGCGTGACCAGTCCCAGCGCCCCCCCGCTGCCCCCCGTCGTCGATCTACCCCAACTGGGGCTGCGCCGT
>BAL04586
---------------------------------------ATGGGATCA---CCATGCGCC------CTAGGGCTGTTCTGTTGCTGTTCTTCGTGCTTCTGCCTATGCTGC------CCGCGCCACCGGCCGGCCAGCCGTCTGGCCGCCGTCGTGGGCGGCGCAGCG---------GCGGTGCCGGCGGTGGTTTCTGGGGTGACAGGGTTGACTCTCAGCCCTTCGCCCTCC------------------CCTATA---TTCATCCAACCAACCCCTTTGCCGCCGATGTCGTTTCACAGTCCGGGGCTGGAGCTCGCCCTCGACAGCCGCCCCGCCCCCTCGGCTCCGCTTGGCGCGACCAGTCCCAGCGCCCCTCTGCTGCCCCCCGTCGTCGATCTGCCCCAGCTGGGGCTGCGCCGT
>BAH69080
---------------------------ATGGAGATGCCA------------CCATGCGCT------CTCGGGCTTTTCTGTTTTTGTTCCTCGTGCTTCTGCCTATGCTGC------CCGCGCCACCGGCCGGTCAGCCGTCTGGCCGTCGCCGCGGGCGGCGCAGCG---------GCGGTGCCGGCGGTGGTTTCTGGGGTGACCGGGTTGATTCTCAGCCCTTCGCCCTCC------------------CCTATA---TTCATCCAACCAACCCCTTCGCATCTGACATTCCAGCCGCAGCCGGGGCTGGAGCTCGCCCTCGGCAGCCAGCCCGTCCACTCGGCTCCGCTTGGCGTGACCAATCCCAGCGCCCCGCCACTTCCGCCCGTCGTCGATCTGCCCCAGCTGGGGCTTCGCCGC
>ACH87961
------------ATGAATAACATGTTTTGTGCATCGCCCATGGGATCG---CCATGCGCC------CTAGGGTTGTTCTGCTGCTGCTCTTCGTGTTTCTGCCTATGCTGC------CCGCGCCACCGGCCGGCCAGTCGTCTGGCCGCCGTCGTGGGCGGCGCAGCG---------GCAGTACCGGCGGTGGTTTCTGGGGTGACAGGGTTGATTCTCAGCCCTTCGCCCTCC------------------CCTATA---TTCATCCAACCAACCCCTTTGCCTCCGACGTCCTATCACAACCCGGGGCTGGAGCTCGCCCTCGACAGCCAGCCCGCCCCCTCGGCTCCTCTTGGCGTGACCAGTCCCAGCGCCCCCCCGCTGCCCCCCGTCGTCGATCTACCCCAACTGGGGCTGCGCCGT
>ABB88700
---------------------------ATGGAAATGCCA------------CCATGCGCT------CTCGGGCTCTTCTGTTTCTGTTCCTCGTGCTTCTGCCTATGCTGC------CCGCGCCACCGGCCGGTCAGCCGTCTGGCCGTCGCCGCGGGCGGCGCAGCG---------GCAGTACCGGCAGTGGTTTCTGGGGTGACCGGGTTGATTCTCAACCCTTCGCCCTCC------------------CCTATA---TTCATCCAACCAACCCCTTCGCATCTGACATTCCAGCCGCAGCCGGGGCTGGAGCTCGCCCTAGGCAGCCAGCCCGCCCACTTGGCTCCGCTTGGCGTGACCAATCCCAGCGCCCCGCCGCTTCCGCCCGTCGTCGATCTGCCCCAGCTGGGGCTTCGCCGT
>BAH22711
------------ATGAATAACATGTTGTGTGCATCGCCCATGGGATCG---CCATGCGCC------CTCGGGCTGTTCTGTTGCTGTTCTTCGTGCTTCTGCCTATGCTGC------CCGCGCCACCGGCCGGCCAGCCGTCTGGCCGCCGTCGTGGGCGGCGCAGCG---------GCAGTGCCGGCGGTGGTTTCTGGGGTGACAGGGTTGATTCTCAGCCCTTCGCCCTCC------------------CCTATA---TTCATCCAACCAACCCCTTTGCCGCCGACGTCGTATCACAACCCGGGGCTGGAGCTCGCTCTAGACAACCGCCCCGCCCCCTCGGCTCCTCTTGGCGCGACCAGTCCCAGCGCCCCCCCGCTGCCCCCCGCCGTCGATCTACCCCAGCTGGGGCTGCGCCGT
>BAH22717
------------ATGAATAACATGTCTTTTGCATCGCCCATGGGAACA---CCATGCGCC------CTAGGGCTGTTCTGTTGCTGTTCTTCGTGCTTCTGCCTATGCTGC------CCGCGCCACCGGCCGGCCAGCCGTCTGGCCGTCGTCGTGGGCGGCGCAGCG---------GCGGTGCCGGCGGTGGTTTCTGGGGTGACAGGGTTGATTCCCAGCCCTTCGCCCTCC------------------CCTATA---TTCATCCAACCAACCCCTTCGCCGCCGATGTCGTTTCACAATCCGGGGCTGGAACTCGCCCTCGACAGCCGCCCCGCCCCCTCGGCTCCGCTTGGCGTGACCAGTCCCAGCGCCCCTCCATTGCCCCCCGTCGTCGATCTACCCCAGCTGGGGCTGCGCCGC
>BAH22715
---------------------------ATGGAGATGCCA------------CCATGCGCT------CTCGGGCTCTTCTGTTTTTGCTCTTCGTGCTTCTGCCTATGCTGC------CCGCGCCACCGGCCGGTCAGCCGTCTGGCCGTCGCCGCGGGCGGCGCAGCG---------GCGGTGCCGGCGGTGGTTTCTGGGGTGACCGGGTTGATTCTCAGCCCTTCGCCCTCC------------------CCTATA---TTCATCCAACCAACCCCTTCGCATCTGACATACCAACCGCAGCCGGGTCTGGAGCTCGCCCTCGGCAGCCGGCCCGTCCACTCGGCTCCGCTTGGCGTGACCAGTCCCAGCGCCCCGCCGCTTCCGCCCGCCGTCGATCTGCCCCAGCTGGGGCTTCGCCGC
>BAC75629
---------------------------ATGGAGATGCCA------------CCATGCGCT------CTCGGGCTCTTCTGTTTTTGCTCTTCGTGCTTCTGCCTATGCTGC------CCGCGCCACCGGCCGGTCAGCCGTCTGGCCGTCGCCGCGGGCGGCGCAGCG---------GCGGTGCCGGCGGTGGTTTCTGGGGTGACCGGGTTGATTCTCAGCCCTTCGCCCTCC------------------CCTATA---TTCATCCAACCAACCCCTTCGCATCTGACATACCAACCGCAGCCGGGTCTGGAGCTCGCCCTCGGCAGCCGGCCCGTCCACTCGGCTCCGCTTGGCGTGACCAGTCCCAGCGCCCCGCCGCTTCCGCCCGCCGTCGATCTGCCCCAGCTGGGGCTTCGCCGC
>BAJ77117
---------------------------------ATGCCA------------CCATGCGCC------CTAGGGCTATTTTGCTGCTGCTCGTCGTGCTTCTGCCTATGTTGC------CCGCGCCACCGGCCGGCCAGTCGTCTGGCCGCCGTCGCGGGCGGCGTAGCG---------GCGGTGCCGGTAGTGGTTTCTGGGGTGACCGGGTTGACTCTCAGCCCTTCGCCCTCC------------------CCTATA---TTCACCCAACCAACCCCTTTGCATCCGATACCATCGCTGCAACCGGGACTGGAGCTCGCTCTCGGCAGTCAGCCCGTCCACTTGGCTCCGCCTGGCGCGATCAGACCCAGCGCCCCCCCGCTGCCTCCCGTCGTAGATCTACCCCAACCGGGGCTTCGCCGT
>BAE79648
---------------------------ATGGAGATGCCA------------CCATGCGCT------CTCGGGCTTTTCTGTTTTTGTTCCTCGTGCTTCTGCCTATGCTGC------CCGCGCCACCGGCCGGTCAGCCGTCTGGCCGTCGCCGCGGGCGGCGCAGCG---------GCGGTGCCGGCGGTGGTTTCTGGGGTGACCGGGTTGATTCTCAGCCCTTCGCCCTCC------------------CCTATA---TTCATCCAACCAACCCCTTCGCATCTGACATTCCAGCCGCAGCCGGGGCTGGAGCTCGCCCTCGGCAGCCAGCCCGTCCACTCGGCTCCGCTTGGCGTGACCAATCCCAGCGCCCCGCCACTTCCGCCCGTCGTCGATCTGCCCCAGCTGGGGCTTCGCCGC
>AFH34997
------------ATGAATAACATGTTCTGTGCATTGCCCATGGGATCG---CCATGCGCC------CTAGGGCTGTTCTGTTGCTGTTCTTCGTGCTTCTGCCTATGCTGC------CCGCGCCACCGGCCGGCCAGCCGTCTGGCCGTCGTCGTGGGCGGCGCAGCG---------GCGGTGCCGGCAGTGGTTTCTGGGGTGACAGGGTTGATTCTCAGCCCTTCGCCCTCC------------------CCTATA---TTCATCCAACCAACCCCTTTGCCTCCGACGTCGTATCACAATCCGGGGCTGGAACTCGCCCTAGACAGCCGGCCCGCCCCCTCGGCTCCTCTTGGCGTGACCAGTCCCAGCGCCCCTCCGCTGCCCCCCGCCGTCGATCTACCCCAACTGGGGCTGCGCCGT
>BAE79645
---------------------------ATGGAGATGCCA------------CCATGCGCT------CTCGGGCTCTTCTGTTTCTGCTCTTCGTGCTTCTGCCTATGCTGC------CCGCGCCACCGGCCGGTCAGCCGTCTGGCCGTCGCCGCGGGCGGCGCAGCG---------GCGGTGCCGGCGGTGGTTTCTGGGGTGACCGGGTTGATTCTCAGCCCTTCGCCCTCC------------------CCTATA---TTCATCCAACCAACCCCTTCGCATCTGACATACCAACCGCAGCCGGGTCTGGAGCTCGCCCTCGGCAGCCGGCCCGTCCACTCGGCTCCGCTTGGCGTGACCAGTCCCAGCGCCCCGCCGCTTCCGCCCGCCGTCGATCTGCCCCAGCTGGGGCTTCGCCGC
>BAH10872
------------ATGAATAACATGTTTTGTGCATCGCCCATGGGATCA---CCATGCGCC------CTAGGGCTGTTCTGTTGCTGTTCTTCGTGCTTCTGCCTATGCTGC------CCGCGCCACCGGCCGGCCAGCCGTCTGGCCGCCGTCGTGGGCGGCGCAGCG---------GCGGTGCCGGCGGTGGTTTCTGGGGTGACAGGGTTGATTCTCAGCCCTTCGCCCTCC------------------CCTATA---TTCATCCAACCAACCCCTTTGCCGCCGATGTCGTTTCACAATCCGGGGCTGGAGCTCGCCCTCGACAGCCGCCCCGCCCCCTCGGCTCCGCTTGGCGCGACCAGTCCCAGCGCCCCTCCGCTGCCCCCCGTCGTCGATCTGCCCCAGCTGGGGCTGCGCCGT
>AEQ16237
---------------------------ATGGAGATGCCG------------CCATGCGCT------CTCGGGCTTTTCTGTTTTTGCTCTTCGTGCTTCTGCCTATGCTGC------CCGCGCCACCGGCCGGTCAGCCGTCTGGCCGTCGCCGCGGGCGGCGCAGCG---------GCGGTACCGGCGGTGGTTTCTGGGGTGACCGGGTTGATTCTCAGCCCTTCGCCCTCC------------------CCTATA---TTCATCCAACCAACCCCTTCGCATCCGACATTCCAACCGCAACCGGGGCTGGAGCTCGCCCTCGGCAGCCAGCCCGTCCACTCGGCTCCGCTTGGCGCGACCAATCCCAGCGCCCCGCCGCTTCTGCCCGTCGTCGACCTGCCCCAGCTGGGGCTTCGCCGC
>BAG67071
---------------------------------------ATGGGATCA---CCATGCGCC------CTAGGGCTGTTCTGTTGCTGTTCTTCGTGCTTCTGCCTATGCTGC------CCGCGCCACCGGCCGGCCAGCCGTCTGGCCGCCGTCGTGGGCGGCGCAGCG---------GCGGTGCCGGCGGTGGTTTCTGGGGTGACAGGGTTGATTCTCAGCCCTTCGCCCTCC------------------CCTATA---TTCATCCAACCAACCCCTTTGCCGCCGATGTCGTTTCACAGTCCGGGGCTGGAGCTCGCCCTCGACAGCCGCCCCGCCCCCTCGGCTCCGCTTGGCGCGACCAGTCCCAGCGCCCCTCTGCTGCCCCCCGTCGTCGATCTGCCCCAGCTGGGGCTGCGCCGT
>BAD74182
------------ATGAATAACATGTCTCGTGCATCGCCCATGGGATCA---CCATGCGCC------CTAGGGCTGTTCTGTTGCTGTTCTTCGTGCTTTTGCCTATGCTGC------CCGCGCCACCGGCCGGCCAGCCGTCTGGCCGCCGTCGTGGGCGGCGCAGCG---------GCGGTGCCGGCAGTGGTTTCTGGGGTGACAGGGTTGATTCTCAGCCCTTCGCCCTCC------------------CCTATA---TTCATCCAACCAACCCCTTCGCCGCCGATGTCGTTTCACAATCCGGGGCTGGAGTCCGCCCTCGGCAGCCGCCCCGCCCCCTTGGCTCCGCTTGGCGTGACCAGTCCCAGCGCCCCCCCGCTGCCCCCCGTCGTCGATCTGCCCCAGCTGGGGCTGCGCCGC
>BAC79253
---------------------------ATGGAGATGCCA------------CCATGCGCT------CTCGGGCTCTTCTGTTTCTGCTCTTCGTGCTTCTGCCTATGCTGC------CCGCGCCACCGGCCGGTCAGCCGTCTGGCCGTCGCCGCGGGCGGCGCAGCG---------GCGGTGCCGGCGGTGGTTTCTGGGGTGACCGGGTTGATTCTCAGCCCTTCGCCCTCC------------------CCTATA---TTCATCCAACCAACCCCTTCGCATCTGACATACCAACCGCAGCCGGGTCTGGAGCTCGCCCTCGGCAGCCGGCCCGTCCACTCGGCTCCGCTTGGCGTGACCAGTCCCAGCGCCCCGCCGCTCCCGCCCGCCGTCGATCTGCCCCAGCTGGGGCTTCGCCGC
>CAA66938
------------ATGAATAACATGTCTTTTGCTGCGCCCATGGGTTCGCGACCATGCGCC------CTCGGCCTATTCTGTTGTTGCTCCTCATGTTTTTGCCTATGTTGC------CCGCGCCACCGCCCGGTCAGCCGTCTGGCCGCCGTCGTGGGCGGCGCAGCG---------GCGGTTCCGGCGGTGGTTTCTGGGGTGACCGGGTTGATTCTCAGCCCTTCGCAATCC------------------CCCATA---TTCATCCAACCAACCCCTTTGCCCCCGATGTCACCGCTGCGGCCGGGGCTGGACCTCGCGTTCGCCAACCCGCCCGACCACTCGGCTCCGCTTGGCGTGACCAGGCCCAGCGCCCCGCCGCTACCTCACGTCGTAGACCTACCACAGCTGGGGCCGCGCCGC
>BAE98088
------------ATGAATAACATGTTGTGTGCATCGCCCATGGGATCG---CCATGCGCC------CTCGGGCTGTTCTGTTGCTGTTCTTCGTGCTTCTGCCTATGCTGC------CCGCGCCACCGGCCGGCCAGCCGTCTGGCCGCCGTCGTGGGCGGCGCAGCG---------GCAGTGCCGGCGGTGGTTTCTGGGGTGACAGGGTTGATTCTCAGCCCTTCGCCCTCC------------------CCTATA---TTCATCCAACCAACCCCTTTGCCGCCGACGTCGTATCACAACCCGGGGCTGGAGCTCGCTCTAGACAGCCGCCCCGCCCCCTCGGCTCCTCTTGGCGCGACCAGTCCCAGCGCCCCCCCGCTGCCCCCCGCCGTCGATCTACCCCAGCTGGGGCTGCGCCGT
>ADZ57216
---------------------------------ATGCCA------------CCATGCGCT------CTCGGGCTCTTCTGTTTTTGCTCCTCCTGCTTTTGCCTATGCTGC------CCGCGCCACCGGCCGGTCAGCCGTCTGGCCGTCGTCGTGGGCGGCGCAGCG---------GCGGTGCCGGCGGTGGTTTCTGGGGTGACCGGGTTGATTCTCAGCCCTTCGCCCTCC------------------CCTATA---TTCATCCAACCAACCCCTTCGCATCTGACATTCCAGCAGCCGCCGGGGCTGGAGCTCGCCCTCGACAACCAGCCCGCCCACTCGGCTCCGCTTGGCGTGACCAGTCCCAGCGCCCCGCCGCTCCCGCCCGTCGTCGACCTACCCCAGCTGGGGCTTCGCCGC
>ADC32806
---------------------------ATGGAGATGCCA------------CCATGCGCT------CTCGGGCTTTTCTGTTTTTGCTCTTCGTGCTTTTGCCTATGCTGC------CCGCGCCACCGGCCAGTCAGCCGTCTGGCCGTCGCCGCGGGCGGCGCGGCG---------GCGGTACCGGCGGTGGTTTCTGGGGTGACCGGGTTGATTCTCAGCCCTTCGCCCTCC------------------CCTATA---TTCATCCAACCAACCCCTTCGCATCTGACATTCCAGCCGCCGCCGGGGCTGGAGCTCGCCCTCGGCCGCCAACCCGCCCACTCGGCTCCGCTTGGCGTGACCAGTCCCAGCGCCCCGCCGCTTCCACCCGTCGTCGACCTGCCCCAGCTGGGGCTTCGCCGT
>BAD74167
------------ATGAATAACATGTCTCGTGCATCGCCCATGGGATCA---CCATGCGCC------CTAGGGCTGTTCTGTTGCTGTTCTTCGTGCTTTTGCCTATGCTGC------CCGCGCCACCGGCCGGCCAGCCGTCTGGCCGCCGTCGTGGGCGGCGCAGCG---------GCGGTGCCGGCAGTGGTTTCTGGGGTGACAGGGTTGATTCTCAGCCCTTCGCCCTCC------------------CCTATA---TTCATCCAACCAACCCCTTCGCCGCCGATGTCGTTTCACAATCCGGGGCTGGAGTCCGCCCTCGGCAGCCGCCCCGCCCCCTTGGCTCCGCTTGGCGTGACCAGTCCCAGCGCCCCCCCGCTGCCCCCCGTCGTCGATCTGCCCCAGCCGGGGCTGCGCCGC
>BAH08579
------------ATGAATAACATGTCTTGTGCATCGCCCATGGGATCA---CCATGCGCC------CTAGGGCTGTTCTGTTGTTGCTCTTCGTGCTTTTGCCTATGCTGC------CCGCGCCACCGGCCGGCCAGCCGTCTGGCCGCCGTCGTGGGCGGCGCAGCG---------GCGGTGCCGGCGGTGGTTTCTGGGGTGACAGGGTTGATTCTCAGCCCTTCGCCCTCC------------------CCTATA---TTCATCCAACCAACCCCTTCGCCGCCGATGTCGTTTCACAATCCGGGGCTGGAGCTCGCCCTCGACAACCGCCCCGCCCCCTTGGTTCAGCTTGGCGTGACCAGTCCCAGCGCCCCTCCGCTGCCTCCCGTCGTCGATCTGCCCCAGCTGGGGCTGCGCCGT
>CAA67803
------------ATGAATAACATGTCTTTTGCTGCGCCCATGGGTTCGCGACCATGCGCC------CTCGGCCTATTTTGTTGCTGCTCCTCATGTTTTTGCCTATGCTGC------CCGCGCCACCGCCCGGTCAGCCGTCTGGCCGCCGTCGTGGGCGGCGCAGCG---------GCGGTTCCGGCGGTGGTTTCTGGGGTGACCGGGTTGATTCTCAGCCCTTCGCAATCC------------------CCTATA---TTCATCCAACCAACCCCTTCGCCCCCGATGTCACCGCTGCGGCCGGGGCTGGACCTCGTGTTCGCCAATCCGCCCGACCACTCGGCTCCGCTTGGCGTGACCAGGCCCAGCGCCCCGCCGCTGCCCCACGTCGTAGACCTACCACAGCTGGGGCCGCGCCGC
>BAC44898
------------ATGAATAACATGTCTTTTGCATCGCCCATGGGATCA---CCATGCGCC------CTAGGGCTGTTCTGCTGTTGTTCCTCATGCTTCTGCCTATGCTGC------CCGCGCCACCGGCCGGCCAGCCGTCTGGCCGTCGTCGTGGGCGGCGCAGCG---------GCGGTACCAGCGGTGGTTTCTGGGGTGACAGGGTTGATTCCCAGCCCTTCGCCCTCC------------------CCTATA---TTCATCCAACCAACCCCTTCGCCGCCGATGTCGTTTCACAACCCGGGGCTGGAGCTCGCCCTCGACAGCCGCCCCGCCCCCTTGGCTCCGCTTGGCGTGACCAGTCCCAGCGCCCCTCCGTTGCCCCCCGCCGTCGATCTGCCCCAGCTGGGGCTGCGCCGT
>ACT09075
------------ATGAATAACATGTTTTGTGCATCGCCCATGGGATCG---CCATGCGCC------CTAGGGCTGTTTTGCTGTTGCTCTTCGTGCTTCTGCCTATGCTGC------CCGCGCCACCGGCCGGCCAGCCGTCTGGCCGCCGTCGTGGGCGGCGCAGCG---------GCGGTGCCGGCAGTGGTTTCTGGGGTGACAGGGTTGATTCTCAGCCCTTCGCCCTCC------------------CCTATA---TTCATCCAACCAACCCCTTTGCCGCCGACGTCGTATCACAACCCGGGGCTGGAGCTCGCCCTCGACAGCCGGCCCGCCCCCTCGGCTCCTCTTGGCGTGACCAGTCCCAGCGCCCCTCCGCTGCCTCCCGCCGTCGATCTGCCCCAACTGGGGCTGCGCCGT
>BAH08576
------------ATGAATAACATGTCTTGTGCATCGCCCATGGGATCA---CCATGCGCC------CTAGGGCTGTTCTGTTGTTGCTCTTCGTGCTTTTGCCTATGCTGC------CCGCGCCACCGGCCGGCCAGCCGTCTGGCCGCCGTCGTGGGCGGCGCAGCG---------GCGGTGCCGGCGGTGGTTTCTGGGGTGACAGGGTTGATTCTCAGCCCTTCGCCCTCC------------------CCTATA---TTCATCCAACCAACCCCTTCGCCGCCGATGTCGTTTCACAATCCGGGGCTGGAGCTCGCCCTCGACAACCGCCCCGCCCCCTTGGCTCAGCTTGGCGTGACCAGTCCCAGCGCCCCCCCGCTGTCTCCCGTCGTCGATCTGCCCCAGCTGGGGCTGCGCCGT
>AAA91079
------------ATGAATAACATGTCTTTTGCTGCGCCCATGGGTCCGCGACCATGCGCC------CTCGGCCTATTTTGCTGTTGCTCCTCATGTTTCTGCCTATGCTGC------CCGCGCCACCGCCCGGTCAGCCGTCTGGCCGCCGTCGTGGGCGGCGCAGCG---------GCGGTTCCGGCGGTGGTTTCTGGGGTGACCGGGTTGATTCTCAGCCCTTCGCAATCC------------------CCTATA---TTCATCCAACCAACCCCTTCGCCCCCGATGTCACCGCTGCGGCCGGGGCTGGACCTCGTGTTCGCCAACCCGTCCGACCACTCGGCTCCGCTTGGCGTGACCAGGCCCAGCGCCCCGCCGCTGCCTCACGTCGTAGACCTACCGCAGCTGGGGCCGCGCCGC
>BAN57594
------------ATGAATAACATGTCTTCTGCTGTGCCCATGGGTTCGCGACCATGCGCC------CTCGGCCTATTTTGCTGCTGTTCCTCATGTTTCTGCCTATGCTGC------CCGCGCCACCGCCCGGTCAGCCGTCTGGCCGCCGTCGTGGGCGGCGCAGCG---------GCGGTTCCGGCGGTGGTTTCTGGGGTGACCGGGTTGATTCTCAGCCCTTCGCAATCC------------------CCTATA---TTCATCCAACCAACCCCTTCGCCCCCGATGTCACCGCTGCGGCCGGGGCTGGACCTCGTGTTCGCCAACCCGCCCGACCACTCGGCTCCGCTTGGCGTGACCAGGCCCAGCGCCCCGCCGCTGCCCCACGTCGTAGACCTACCACAGCTGGGGCCGCGCCGC
>BAM78545
---------------------------------------ATGGGGTCA---CCATGTGCC------CTAGGGCTGTTCTGTTGCTGTTCTTCGTGCTTCTGCCTATGCTGC------CCGCGCCACCGGCCGGCCAGCCGTCTGGCCGCCGTCGTGGGCGGCGCAGCG---------GCGGTACCGGCGGTGGTTTCTGGGGTGACAGGGTTGATTCTCAGCCCTTCGCCCTCC------------------CCTATA---TTCATCCAACCAACCCCTTCGCCGCCGATGTCGTTTCACAATCCGGGGCTGGAGCTCGCCCTCGACAGCCGCCCCGCCCCCTTGGCTCCGCTTGGCGTGACCAGTCCCAGCGCCCCTCCGCTGCCCCCCGCCGTCGATCTGCCCCAGCTGGGGCTGCGCCGT
>BAN57591
------------ATGAATAACATGTCTTCTGCTGTGCCCATGGGTTCGCGACCATGCGCC------CTCGGCCTATTTTGCTGCTGCTCCTCATGTTTCTGCCTATGCTGC------CCGCGCCACCGCCCGGTCAGCCGTCTGGCCGCCGTCGTGGGCGGCGCAGCG---------GCGGTTCCGGCGGTGGTTTCTGGGGTGACCGGGTTGATTCTCAGCCCTTCGCAATCC------------------CCTATA---TTCATCCAACCAACCCCTTCGCCCCCGATGTCACCGCTGCGGCCGGGGCTGGACCTCGTGTTCGCCAACCCGCCCGACCACTCGGCTCCGCTTGGCGTGACCAGGCCCAGCGCCCCGCCGCTGCCCCACGTCGTAGACCTACCACAGCTGGGGCCGCGCCGC
>BAD74176
------------ATGAATAACATGTCTCGTGCATCGCCCATGGGATCA---CCATGCGCC------CTAGGGCTGTTCTGTTGCTGTTCTTCGTGCTTTTGCCTATGCTGC------CCGCGCCACCGGCCGGCCAGCCGTCTGGCCGCCGTCGTGGGCGGCGCAGCG---------GCGGTGCCGGCAGTGGTTTCTGGGGTGACAGGGTTGATTCTCAGCCCTTCGCCCTCC------------------CCTATA---TTCATCCAACCAACCCCTTCGCCGCCGATGTCGTTTCACAATCCGGGGCTGGAGTCCGCCCTCGGCAGCCGCCCCGCCCCCTTGGCTCCGCTTGGCGTGACCAGTCCCAGCGCCCCCCCGCTGCCCCCCGTCGTCGATCTGCCCCAGCTGGGGCTGCGCCGC
>BAD74170
------------ATGAATAACATGTCTCGTGCATCGCCCATGGGATCA---CCATGCGCC------CTAGGGCTGTTCTGTTGCTGTTCTTCGTGCTTTTGCCTATGCTGC------CCGCGCCACCGGCCGGCCAGCCGTCTGGCCGCCGTCGTGGGCGGCGCAGCG---------GCGGTGCCGGCAGTGGTTTCTGGGGTGACAGGGTTGATTCTCAGCCCTTCGCCCTCC------------------CCTATA---TTCATCCAACCAACCCCTTCGCCGCCGATGTCGTTTCACAATCCGGGGCTGGAGTCCGCCCTCGGCAGCCGCCCCGCCCCCTTGGCTCCGCTTGGCGTGACCAGTCCCAGCGCCCCCCCGCTGCCCCCCGTCGTCGATCTGCCCCAGCTGGGGCTGCGCCGC
>BAH22720
------------ATGAATAACATGTCTTGTGCATCGCCCATGGGATCA---CCATGCGCC------CTAGGGCTGTTCTGTTGCTGTTCTTCGTGCTTTTGCCTATGCTGC------CCGCGCCACCGGCCGGCCAGTCGTCTGGCCGCCGTCGTGGGCGGCGCAGCG---------GCGGTGCCGGCGGTGGTTTCTGGGGTGACAGGGTTGATTCTCAGCCCTTCGCCCTCC------------------CCTATA---TTCATCCAACCAACCCCTTCGCCGCCGATGTCGTTTCACAATCCGGGGCTGGAGCTCGCCCTCGACAGCCGCCCCGCCCCCTCGGCTCCGCTTGGCGTGACCAGTCCCAGCGCCCCCCCGCTGCACCCCGTCGTCGATCTGCCCCAGCTGGGGCTGCGCCGT
>BAD74173
------------ATGAATAACATGTCTCGTGCATCGCCCATGGGATCA---CCATGCGCC------CTAGGGCTGTTCTGTTGCTGTTCTTCGTGCTTTTGCCTATGCTGC------CCGCGCCACCGGCCGGCCAGCCGTCTGGCCGCCGTCGTGGGCGGCGCAGCG---------GCGGTGCCGGCAGTGGTTTCTGGGGTGACAGGGTTGATTCTCAGCCCTTCGCCCTCC------------------CCTATA---TTCATCCAACCAACCCCTTCGCCGCCGATGTCGTTTCACAATCCGGGGCTGGAGTCCGCCCTCGGCAGCCGCCCCGCCCCCTTGGCTCCGCTTGGCGTGACCAGTCCCAGCGCCCCCCCGCTGCCCCCCGTCGTCGATCTGCCCCAGCTGGGGCTGCGCCGC
>BAE79651
---------------------------ATGGAGATGCCA------------CCATGCGCT------CTCGGGCTTTTCTGTTTTTGTTCCTCGTGCTTCTGCCTATGCTGC------CCGCGCCACCGGCCGGTCAGCCGTCTGGCCGTCGCCGCGGGCGGCGCAGCG---------GCGGTGCCGGCGGTGGTTTCTGGGGTGACCGGGTTGATTCTCAGCCCTTCGCCCTCC------------------CCTATA---TTCATCCAACCAACCCCTTCGCATCTGACATTCCAGCCGCAGCCGGGGCTGGAGCTCGCCCTCGGCAGCCAGCCCGTCCACTCGGCTCCGCTTGGCGTGACCAATCCCAGCGCCCCGCCACTTCCGCCCGTCGTCGATCTGCCCCAGCTGGGGCTTCGCCGC
>BAG32129
---------------------------ATGGAGATGCCA------------CCATGCGCT------CTCGGGCTTTTCTGTTTCTGCTCCTCGTGCTTTTGCCTATGCTGC------CCGCGCCACCGGCCGGTCAGCCGTCTGGCCGTCGCCGCGGGCGGCGCAGCG---------GCGGTGCCGGCGGTGGTTTCTGGGGTGACCGGGTTGATTCTCAGCCCTTCGCCATCC------------------CCTATA---TTCATCCAACCAATCCCTTCGCATCCGACATATCAGCCGCAGCCGGGGCTGGAGTTCGCCCTCGGCAGCCATCCCGGCCACTTGGCTCCGCCTGGCGCGACCAATCCCAGCGCCCCCCCGCTCCCGCCCGTCGTCGATCTGCCCCAACTGGGGCTTCGCCGC
>AFR53975
------------ATGAATAACATGTTCTCTGCATCGCCCATGGGATCG---CCATGCGCT------CTCGGGCTGTTCTGTTGTTGTTCTTCGTGCTTCTGCCTATGCTGC------CCGCGCCACCGGCCGGCCAGCCGTCTGGCCGCCGTCGTGGGCGGCGCAGCG---------GCGGTGCCGGCAGTGGTTTCTGGGGTGACAGGGTTGATTCTCAGCCCTTCGCCCTCC------------------CCTATA---TTCATCCAACCAACCCCTTTGCCGCCGACGTCGTATCACAACCCGGGGCTGGAGCTCGCCCTCGACAGCCGGCCCGCCCCCTCGGCTCCTCTTGGCGTGACCAGTCCCAGCGCCCCCCCGCTGCCCTCCGTCGTCGACCTACCCCAACTGGGGCTGCGCCGC
>AFR53972
------------ATGAATAACATGTTGTGTGCATCGCCCATGGGGTCA---CCATGCGCC------CTCGGGCTGTTTTGTTGTTGTTCTTCGTGCTTTTGCCTATGCTGC------CCGCGCCACCGGCCGGCCAGCCGTCTGGCCGCCGTCGTGGGCGGCGCAGCG---------GCAGTGCCGGCGGTGGTTTCTGGAGTGACAGGATTGATTCTCAGCCCTTCGCCCTCC------------------CCTATA---TTCATCCAACCAACCCCTTTGCCGCCGACGTCGTATCACAACCCGGGGCTGGAGCTCGCCCTCGACAGCCGCCCCGCCCCCTTGGCTCCTCTTGGCGTGACCAGTCCCAGCGCCCCTCCGCTGCCCCCCGCCGTCGATCTACCCCAACTGGGGCTGCGCCGT
>BAE79657
---------------------------ATGGAGATGCCA------------CCATGCGCT------CTCGGGCTTTTCTGTTTTTGTTCCTCGTGCTTCTGCCTATGCTGC------CCGCGCCACCGGCCGGTCAGCCGTCTGGCCGTCGCCGCGGGCGGCGCAGCG---------GCGGTGCCGGCGGTGGTTTCTGGGGTGACCGGGTTGATTCTCAGCCCTTCGCCCTCC------------------CCTATA---TTCATCCAACCAACCCCTTCGCATCTGACATTCCAGCCGCAGCCGGGGCTGGAGCTCGCCCTCGGCAGCCAGCCCGTCCACTCGGCTCCGCTTGGCGTGACCAATCCCAGCGCCCCGCCACTTCCGCCCGTCGTCGATCTGCCCCAGCTGGGGCTTCGCCGC
>BAG67074
---------------------------------------ATGGGATCA---CCATGCGCC------CTAGGGCTGTTCTGTTGCTGTTCTTCGTGCTTCTGCCTATGCTGC------CCGCGCCACCGGCCGGCCAGCCGTCTGGCCGCCGTCGTGGGCGGCGCAGCG---------GCGGTGCCGGCGGTGGTTTCTGGGGTGACAGGGTTGACTCTCAGCCCTTCGCCCTCC------------------CCTATA---TTCATCCAACCAACCCCTTTGCCGCCGATGTCGTTTCACAGTCCGGGGCTGGAGCTCGCCCTCGACAGCCGCCCCGCCCCCTCGGCTCCGCTTGGCGCGACCAGTCCCAGCGCCCCTCTGCTGCCCCCCGTCGTCGATCTGCCCCAGCTGGGGCTGCGCCGT
>BAG32125
------------ATGAATAACATGTTTTGTGCATCGCCCATGGGATCG---CCATGCGCC------CTAGGGCTGTTCTGCTGCTGTTCTTCGTGCTTCTGCCTATGCTGC------CCGCGCCACCGGCCGGCCAGCCGTCTGGCCGCCGTCGTGGGCGGCGCAGCG---------GCGGTGCCGGCGGTGGTTTCTGGGGTGACAGGGTTGATTCTCAGCCCTTCGCCCTCC------------------CCTATA---TTCATCCAACCAACCCCTTCGCCGCCGACGTCGTATCACAACCCGGGGCTGGAGCTCGCCCTCGACAGCCGGCCCGCCCCCTCGGCTCCTCTTGGCGTGACCAGTCCCAGCGCCCCTCCGCTGCCCCCCGTCGTCGATCTGCCCCAACTGGGGCTGCGCCGT
>BAG67062
---------------------------------------ATGGGATCA---CCATGCGCC------CTAGGGCTGTTCTGTTGCTGTTCTTCGTGCTTCTGCCTATGCTGC------CCGCGCCACCGGCCGGCCAGCCGTCTGGCCGCCGTCGTGGGCGGCGCAGCG---------GCGGTGCCGGCGGTGGTTTCTGGGGTGACAGGGTTGATTCTCAGCCCTTCGCCCTCC------------------CCTATA---TTCATCCAACCAACCCCTTTGCCGCCGATGTCGTTTCACAATCCGGGGCTGGAGCTCGCCCTCGACAGCCGCCCCGCCCCCTCGGCTCCGCTTGGCGCGACCAGTCCCAGCGCCCCTCCGCTGCCCCCCGTCGTCGATCTGCCCCAGCTGGGGCTGCGCCGT
>ACD44943
---------------------------ATGGAGATGCCA------------CCATGCGCT------CTCGGGCTCTTCTGTTTCTGCTCCTCGTGCTTCTGCCTATGCTGC------CCGCGCCACCGGCCGGTCAGCCGTCTGGCCGTCGCCGCGGGCGGCGCAGCG---------GCGGTACCGGCAGTGGTTTCTGGGGTGACCGGGTTGATTCTCAGCCCTTCGCCCTCC------------------CCTATA---TTCATCCAACCAACCCCTTCGCATCTGACATTCCAGCCGCAGCCGGGGCTGGAGCTCGCCCTCGGCAGCCAGCCCGCCCACTCGGTTCCGCTTGGCGCGACCAATCCCAGCGCCCCGCCGCTTCCGCCCGTCGTCGATCTGCCCCAGCTGGGGCTTCGCCGT
>AAG16765
------------ATGAATAACATGTCTTTTGCTGCGCCCATGGGTTCGCGACCATGCGCC------CTCGGCCTATTTTGTTGCTGCTCCTCATGTTTTTGCCTATGCTGC------CCGCGCCACCGCCCGGTCAGCCGTCTGGCCGCCGTCGTGGGCGGCGCAGCG---------GCGGTTCCGGCGGTGGTTTCTGGGGTGACCGGGTTGATTCTCAGCCCTTCGCAATCC------------------CCTATA---TTCATCCAACCAACCCCTTCGCCCCCGATGTCACCGCTGCGGCCGGGGCTGGACCTCGTGTTCGCCAACCCGCCCGACCACTCGGCTCCGCTTGGCGTGACCAGGCCCAGCGCCCCGCCGCTGCCTCACGTCGTAGACCTGCCACAGCTGGGGCCGCGCCGC
>BAG67065
---------------------------------------ATGGGATCA---CCATGCGCC------CTAGGGCTGTTCTGTTGCTGTTCTTCGTGCTTCTGCCTATGCTGC------CCGCGCCACCGGCCGGCCAGCCGTCTGGCCGCCGTCGTGGGCGGCGCAGCG---------GCGGTGCCGGCGGTGGTTTCTGGGGTGACAGGGTTGATTCTCAGCCCTTCGCCCTCC------------------CCTATA---TTCATCCAACCAACCCCTTTGCCGCCGATGTCGTTTCACAATCCGGGGCTGGAGCTCGCCCTCGACAGCCGCCCCGCCCCCTCGGCTCCGCTTGGCGCGACCAGTCCCAGCGCCCCTCCGCTGCCCCCCGTCGTCGATCTGCCCCAGCTGGGGCTGCGCCGT
>BAE79669
---------------------------ATGGAGATGCCA------------CCATGCGCT------CTCGGGCTTTTCTGTTTTTGTTCCTCGTGTTTCTGCCTATGCTGC------CCGCGCCACCGGCCGGTCAGCCGTCTGGCCGCCGCCGCGGGCGGCGCAGCG---------GCGGTGCCGGCGGTGGTTTCTGGGGTGACCGGATTGATTCTCAGCCCTTCGCCCTCC------------------CCTATA---TTCATCCAACCAACCCCTTCGCATCTGACATTCCAGCCGCAGCCGGGGCTGGAGCTCGCCCTCGGCAGCCAGCCCGCCCACTCGGCTCCGCTTGGCGTGACCAATCCCAGCGCCCCGCCACTTCCGCCCGTCGTCGATCTGCCCCAGCTGGGGCTTCGCCGC
>AFJ93222
---------------------------ATGGAGATGCCA------------CCATGCGCT------CTCGGGCTCTTCTGTTTCTGCTCCTCGTGCTTCTGCCTATGTTGC------CCGCGCCACCGGCCGGTCAGCCGTCTGGCCGTCGCCGCGGGCGGCGCAGCG---------GCGGTGCCGGCGGTGGTTTCTGGGGTGACCGGGTTGATTCTCAGCCCTTCGCCCTCC------------------CCTATA---TTCATCCAACCAACCCCTTCGCATCTGACATTCCAGCCGCCACCGGGGCTGGAGCTCGCTCTCGACAGCCAGCCCGCCCGCTTGGCTCCGCTTGGCGTGACCAGTCCCAGCGCCCCGCCGCTTCCACCCGTCGTCGACCTGCCCCAGCTGGGGCTTCGCCGT
>BAG67068
---------------------------------------ATGGGATCA---CCATGCGCC------CTAGGGCTGTTCTGTTGCTGTTCTTCGTGCTTCTGCCTATGCTGC------CCGCGCCACCGGCCGGCCAGCCGTCTGGCCGCCGTCGTGGGCGGCGCAGCG---------GCGGTGCCGGCGGTGGTTTCTGGGGTGACAGGGTTGATTCTCAGCCCTTCGCCCTCC------------------CCTATA---TTCATCCAACCAACCCCTTTGCCGCCGATGTCGTTTCACAGTCCGGGGCTGGAGCTCGCCCTCGACAGCCGCCCCGCCCCCTCGGCTCCGCTTGGCGCGACCAGTCCCAGCGCCCCTCTGCTGCCCCCCGTCGTCGATCTGCCCCAGCTGGGGCTGCGCCGT
>BAK52237
------------ATGAATAACATGTTTTGTGCATCGCCCATGGGTTCA---CCATGCGCC------CTAGGGCTGTTCTGTTGCTGTTCTTCGTGCTTTTGCCTATGCTGC------CCGCGCCACCGGCCGGCCAGCCGTCTGGCCGCCGTCGTGGGCGGCGCAGCG---------GCGGTGCCGGCGGTGGTTTCTGGGGTGACAGGGTTGATTCTCAGCCCTTCGCCCTCC------------------CCTATA---TTCATCCAACCAACCCCTTCGCCGCCGATGTCGTTTCACAATCCGGGGCTGGAGCTCGCCCTCGACAGCCGCCCCGCCCCCTTGGCTCCGCTTGGCGCGACCAGTCCCAGCGCCCCTCCGCTGCCCCCCGCCGTCGATCTGCCCCAGCTGGGGCTGCGCCGC
>AGT38398
---------------------------ATGGCGATGCCA------------CCATGCGCT------CTCGGGCTCTTCTGTTTTTGCTCCTCCTGCTTTTGCCTATGCTGC------CCGCGCCACCGGCCGGTCAGCCGTCTGGCCGTCGTCGTGGGCGGCGCAGCG---------GCGGTGCCGGCGGTGGTTTCTGGGGTGACCGGGTTGATTCTCAGCCCTTCGCCCTCC------------------CCTATA---TTCATCCAACCAACCCCTTCGCATCCGACATTTCAGCTGCCCCCGGGGCTGGAGCTCGCCCTCGGCAACCAGCCCGCCCACTCGGCTCCGCTTGGCGTGACCAATCCCAGCGCCCCGCCGCTCCCGCCCGTCGTCGACCTACCCCAGCTGGGGCTTCGCCGT
>AAW58003
---------------------------ATGGAGATGCCA------------CCATGCGCT------CTCGGGCTCTTTTGTTTCTGCTCCTCGTGCTTTTGCCTATGCTGC------CCGCGCCACCGGCCGGTCAGCCGTCTGACCGTCGCCGCGGGCGGCGCAGCG---------GCGGTGCCGGCGGTGGTTTCTGGGGTGACCGGGTTGATTCTCAGCCCTTCGCCCTCC------------------CCTATA---TTCATCCAACCAACCCCTTCGCCTCTGACATTTCAACCGCAGCCGGGGCTGGAGCTCGCCCTCGGCAGCCAGCCCGCCCACTCGGCTCCGCTTGGCGCGATCAGTCCCAGCGCCCCGCCGCTCCCGCCCGTCGTCGATCTGCCCCAGCTGGGGCTTCGCCGT
>BAH08591
------------ATGAATAACATGTCTTGTGCATCGCCCATGGGATCA---CCATGCGCC------CTAGGGCTGTTCTGTTGTTGCTCTTCGTGCTTTTGCCTATGCTGC------CCGCGCCACCGGCCGGCCAGCCGTCTGGCCGCCGTCGTGGGCGGCGCAGCG---------GCGGTGCCGGCGGTGGTTTCTGGGGTGACAGGGTTGATTCTCAGCCCTTCGCCCTCC------------------CCTATA---TTCATCCAACCAACCCCTTCGCCACCGATGTCGTTTCACAATCCGGGGGTGGAGCTCGCCCTCGACAACCGCCCCGCCCCCTTGGTTCAGCTTGGCGTGACCAGTCCCAGCGCCCCCCCGCTGCCTCCCGTCGTCGATCTGCCCCAGCTGGGGCTGCGCCGT
>BAE48654
------------ATGAATAACATGTCTTGTGCATCGCCCATGGGATCA---CCATGCGCC------CTAGGGCTGTTCTGTTGCTGTTCTTCGTGCTTTTGCCTATGCTGC------CCGCGCCACCGGCCGGCCAGCCGTCTGGCCGCCGTCGTGGGCGGCGCAGCG---------GCAGTGCCGGCGGTGGTTTCTGGGGTGACAGGGTTGATTCTCAGCCCTTCGCCCTCC------------------CCTATA---TTCATCCAACCAACCCCTTCGCCGCCGATGTCGTTTCACAACCTGGGGCTGGAATCCGCCCTCGACAGCCGCCCCGCCCCCTTGGCTCCGCTTGGCGTGACCAGTCCCAGCGCCCCTCCGCTGCCCCCCGTCGTCGATCTGCCCCAGCCGGGGCTGCGCCGT
>AGV22367
---------------------------ATGGAGATGCCA------------CCATGCGCT------CTCGGGCTCTTCTGTTTCTGCTCCTCCTGTTTTTGCCTATGCTGC------CCGCGCCACCGGCCGGTCAGCCGTCTGGCCGTCGCCGCGGGCGGCGCAGCG---------GCGGTACCGGCGGTGGTTTCTGGGGTGACCGGGTTGATTCTCAGCCCTTCGCCCTCC------------------CCTATA---TTCATCCAACCAACCCCTTCGCATCTGACATTCCGGCCGCCGCCGGGGCTGGAGCTCGCCCTCGGCCCCCAGCCCGCCCACTCGGCTCCGCTTGGCGTGACCAGTCCCAGCGCCCCGCCGCTTCCACCCGCCGTCGACCTGCCCCAGCTGGGGCTTCGCCGT
>BAD95605
---------------------------ATGGAGATGCCA------------CCATGCGCT------CTCGGGCTCTTCTGTTTCTGCTCTTCGTGCTTCTGCCTATGCTGC------CCGCGCCACCGGCCGGTCAGCCGTCTGGCCGTCGCCGCGGGCGGCGCAGCG---------GCGGTGCCGGCGGTGGTTTCTGGGGTGACCGGGTTGATTCTCAGCCCTTCGCCCTCC------------------CCTATA---TTCATCCAACCAACCCCTTCGCATCTGACATACCAACCGCAGCCGGGTCTGGAGCTCGCCCTCGGCAGCCGGCCCGTCCACTCGGCTCCGCTTGGCGTGACCAGTCCCAGCGCCCCGCCGCTCCCGCCCGCCGTCGATCTGCCCCAGCTGGGGCTTCGCCGC
>AAC35757
------------ATGAATAACATGTCTTTTGCTGCGCCCATGGGTTCGCGACCATGCGCC------CTCGGCCTATTTTGCTGCTGCTCCTCATGTTTCTGCCTATGTTGC------CCGCGCCACCGCCCGGTCAGCCGTCTGGCCGCCGTCGTGGGCGGCGCAGCG---------GCGGTTCCGGCGGTGGTTTCTGGGGTGACCGGGTTGATTCTCAGCCCTTCGCAATCC------------------CCTATA---TTCATCCAACCAACCCCTTCGCCCCCGATGTCACCGCTGCGGCCGGGGCTGGACCTCGTGTTCGCCAACCCGCCCGACCACTCGGCTCCGCTTGGCGTGACCAGGCCCAGCGCCCCGCCGCTGCCTCACGTCGTAGACCTGCCACAGCTGGGGCCGCGCCGC
>BAD95602
---------------------------ATGGAGATGCCA------------CCATGCGCT------CTCGGGCTCTTCTGTTTCTGCTCTTCGTGCTTCTGCCTATGCTGC------CCGCGCCACCGGCCGGTCAGCCGTCTGGCCGTCGCCGCGGGCGGCGCAGCG---------GCGGTGCCGGCGGTGGTTTCTGGGGTGACCGGGTTGATTCTCAGCCCTTCGCCCTCC------------------CCTATA---TTCATCCAACCAACCCCTTCGCATCTGACATACCAACCGCAGCCGGGTCTGGAGCTCGCCCTCGGCAGCCGGCCCGTCCACTCGGCTCCGCTTGGCGTGACCAGTCCCAGCGCCCCGCCGCTCCCGCCCGCCGTCGATCTGCCCCAGCTGGGGCTTCGCCGC
>BAF92626
---------------------------------------ATGGGATCA---CCATGCGCC------CTAGGGCTGTTCTGTTGCTGTTCTTCGTGCTTCTGCCTATGCTGC------CCGCGCCACCGGCCGGCCAGCCGTCTGGCCGCCGTCGTGGGCGGCGCAGCG---------GCGGTGCCGGCGGTGGTTTCTGGGGTGACAGGGTTGATTCTCAGCCCTTCGCCCTCC------------------CCTATA---TTCATCCAACCAACCCCTTTGCCGCCGATGTCGTTTCACAATCCGGGGCTGGAGCTCGCCCTCGACAGCCGCCCCGCCCCCTCGGCTCCGCTTGGCGCGACCAGTCCCAGCGCCCCTCCGCTGCCCCCCGTCGTCGATCTGCCCCAGCTGGGGCTGCGCCGT
>BAC05696
---------------------------ATGGAGATGCCA------------CCATGCGCT------CTCGGGCTCTTCTGTTTCTGCTCTTCGTGCTTCTGCCTATGTTGC------CCGCGCCACCGGCCGGTCAGCCGTCTGGCCGTCGCCGCGGGCGACGCAGCG---------GCGGTGCCGGCGGTGGTTTCTGGGGTGACCGGGTTGATTCTCAGCCCTTCGCCCTCC------------------CCTATA---TTCATCCAACCAACCCCTTCGCATCTGACATACCAACCGCAGCCGGGTCTGGAGCTCGCCCTCGGCAGCCGGTCCGTCCACTCGGCTCCGCTTGGCGTGACCAGTCCCAGCGCCCCGCCGCTTCCGCCCGCCGTCGACCTGCCCCAGCTGGGGCTTCGCCGC
>CAB83211
---------------------------ATGGAGATGCCA------------CCATGCGCT------CTCGGGCTCTTCTGTTTCTGCTCTTCGTGCTTCTGCCTATGTTGC------CCGCGCCACCGGCCGGTCAGCCGTCTGGCCGTCGCCGCGGGCAAGCGGGGT---------------GCGGCGGTGGTTTCTGGGGTGACCGGGTTGATTCTCAGCCCTTCGCCCTCC------------------CCTATA---TTCATCCAACCAACCCCTTCGCATCTGACATTCCAGCCGCCGCCGGGACTGGAGCTCGCCCTCGGCAGCCAATCCGTCCACTCGGCTCCGCTTGGCGTGACCAGTCCCAGCGCCCCGCCGCTTCCACCCGTCGTCGACCTGCCCCAGCTGGGGCTTCGCCGT
>BAG32131
------------ATGAATAACATGTCTTGTGCATCGCCCATGGGATCA---CCATGCGCC------CTAGGGCTGTTCTGTTGCTGTTCCTCGTGTTTCTGCCTATGCTGC------CCGCGCCACCGGCCGGCCAGCCGTCTGGCCGCCGTCGCGGGCGGCGCAGCG---------GCGGTACCGGCGGTGGTTTCTGGGGTGACAGGGTTGATTCTCAGCCCTTCGCCCTCC------------------CCTATA---TTCATCCAACCAACCCCTTCGCCGCCGATGTCGTTTCACAATCCGGGGCTGGAGCTCGCCCTCGACAGCCGCCCCGCCCCCTTGGCTCCGCTTGGCGTGACCAGTCCCAGCGCCCCTCCGCTGCCCCCCGCCGTCGATCTGCCCCAGCTGGGGCTGCGCCGT
>BAG32137
------------ATGAATAACATGTCTTGTGCATTGCCCATGGGATCA---CCATGCGCC------CTAGGGCTGTTCTGTTGTTGTTCCTCGTGCTTTTGCCTATGCTGC------CCGCGCCACCGGCCGGCCAGCCGTCTGGCCGCCGTCGTGGGCGGCGCAGCG---------GCGGTGCCGGCGGTGGTTTCTGGGGTGACAGGGTTGATTCTCAGCCCTTCGCCCTCC------------------CCTATA---TTCATCCAACCAACCCCTTCGCCGCCGATGTCGTTTCACAATCCGGGGCTGGAGCTCGCCCTCGACAGCCGCCCCGTCCCCTTGGCTCCGCTTGGCGCGACCAGTCCCAGCGCCCCTCCGCTGCCCCCCGTCGTCGATCTGCCCCAGCTGGGGCTGCGCCGT
>ACT52382
------------ATGAATAACACGTTTTCTGCATCGCCCATGGGATCG---CCATGCGCA------CTGGGGTTGTTCTGCTGCTGCTCCTCGTGTTTTTGCCTATGTTGC------CCGCGCCACCGGCCGGTCAGTCGACTGGCCGCCGTCGTGGGCGGCGCGGCG---------GCGGTTCCGGCGGTAGTTTCTGGGGTGACAGGGTTGATTCTCAGCCCTTCGCCCTCC------------------CCTATT---TTCATCCAACCAACCCCTTCGCCGCTGACGTTGACTCACATTCCGGGTCTGGAGCCAGACCCCGGCAACCAGCCCGCCCCCTCGGCACATCTTGGCGCGACTTGTCCCAGCGCCCCCCCGCTGCCTCGCGTCGTCGATCTACCCCAACTGGGGCTGCGCCGT
>BAG32135
---------------------------ATGGAGATGCCG------------CCATGCGCT------CTCGGGCTCTTCTGTTTTTGCTCCTCGTGTTTTTGCCTATGCTGC------CCGCGCCACCGGCCGGTCAGTCGTCTGGCCGTCGCCGCGGGCGGCGCAGCG---------GCGGTACCGGCGGTGGTTTCTGGGGTGACCGGGTTGATTCTCAGCCCTTCGCCCTCC------------------CCTATA---TTCATCCAACCAATCCCTTCGCATCCGACATTCCAACCGCAACCGGGGCTGGAGCTCGCCCTCGGCAGCCAGCCCGTCCACTCGGCTCCGCTTGGCGCGACCAATCCCAGCGCCCCGCCGCTCCTGCCCGTCGCCGACCTGCCCCAGCTGGGGCTTCGCCGC
>BAD74179
------------ATGAATAACATGTCTCGTGCATCGCCCATGGGATCA---CCATGCGCC------CTAGGGCTGTTCTGTTGCTGTTCTTCGTGCTTTTGCCTATGCTGC------CCGCGCCACCGGCCGGCCAGCCGTCTGGCCGCCGTCGTGGGCGGCGCAGCG---------GCGGTGCCGGCAGTGGTTTCTGGGGTGACAGGGTTGATTCTCAGCCCTTCGCCCTCC------------------CCTATA---TTCATCCAACCAACCCCTTCGCCGCCGATGTCGTTTCACAATCCGGGGCTGGAGTCCGCCCTCGGCAGCCGCCCCGCCCCCTTGGCTCCGCTTGGCGTGACCAGTCCCAGCGCCCCCCCGCTGCCCCCCGTCGTCGATCTGCCCCAGCTGGGGCTGCGCCGC
>ACU12606
------------ATGAATAACATGTTCTGTGCATTGCCCATGGGATCG---CCATGCGCC------CTAGGGCTGTTTTGCTGTTGCTCTTCGTGCTTCTGCCTATGCTGC------CCGCGCCACCGGCCGGCCAGCCGTCTGGCCGCCGTCGTGGGCGGCGCAGCG---------GCGGTACGGGCGGTGGTTTCTGGGGTGACAGGGTTGATTGTCAGCCCTTCGCCCTCC------------------CCTATA---TTCATCCAACCAACCCCTTTGCCGCCGACGTCGTACCACAACCCGGGGCTGGAGCTCGCCCTCGACAACCGGCCCGCCCCCTCGGCTCCTCTTGGCGTGACCAGTCCCTGCGCCCCCCCGCTGCCTCCCGTCGTCGATCTGCCCCAGCTGGGGCTGCGCCGC
>BAD88522
---------------------------ATGGAGATGCCA------------CCATGCGCT------CTCGGGCTCTTCTGTTTCTGCTCTTCGTGCTTCTGCCTATGCTGC------CCGCGCCACCGGCCGGTCAGCCGTCTGGCCGTCGCCGCGGGCGGCGCAGCG---------GCGGTGCCGGCGGTGGTTTCTGGGGTGACCGGGTTGATTCTCAGCCCTTCGCCCTCC------------------CCTATA---TTCATCCAACCAACCCCTTCGCATCTGACATACCAACCGCAGCCGGGTCTGGAGCTCGCCCTCGGCAGCCGGCCCGTCCACTCGGCTCCGCTTGGCGTGACCAGTCCCAGCGCCCCGCCGCTCCCGCCCGCCGTCGATCTGCCCCAGCTGGGGCTTCGCCGC
>BAF65206
------------ATGAATAACATGTCTTGTGCATTGCCCATGGGATCG---CCATGCGCC------CTAGGGCTGTTCTGTTGCTGTTCCTCGTGTTTCTGCCTATGCTGC------CCGCGCCACCGGCCGGCCAGCCGACTGGCCGCCGTCGCGGGCGGCGCAGCG---------GCGGTGCCAGCAGTGGTTTCTGGGGTGACAGGGTTGATTCTCAGCCCTTCGCCCTCC------------------CCTATA---TTCATCCAACCAACCCCTTCGCCGCCGATGTTGTTCCGCAATCCGGGGCTGGAGCTCGCCCTCGACAGTCACCACGCCCCCTCGGCTCCACTTGGCGTGACCAGTCCCAGCGCCCCTCCGTTGCCTCCCGTCGTCGATCTGCCCCAGCTGGGGCTGCGCCGC
>AFH35000
------------ATGAATAACATGTTCTGTGCATTGCCCATGGGATCG---CCATGCGCC------CTAGGGCTGTTCTGTTGCTGTTCTTCGTGCTTCTGCCTATGCTGC------CCGCGCCACCGGCCGGCCAGCCGTCTGGCCGTCGTCGTGGGCGGCGCAGCG---------GCGGTGCCGGCAGTGGTTTCTGGGGTGACAGGGTTGATTCTCAGCCCTTCGCCCTCC------------------CCTATA---TTCATCCAACCAACCCCTTTGCCTCCGACGTCGTATCACAATCCGGGGCTGGAACTCGCCCTAGACAGCCGGCCCGCCCCCTCGGCTCCTCTTGGCGTGACCAGTCCCAGCGCCCCTCCGCTGCCCCCCGCCGTCGATCTACCCCAACTGGGGCTGCGCCGT
>AFH35003
------------ATGAATAACATGTTCTGTGCATTGCCCATGGGATCG---CCATGCGCC------CTAGGGCTGTTCTGTTGCTGTTCTTCGTGCTTCTGCCTATGCTGC------CCGCGCCACCGGCCGGCCAGCCGTCTGGCCGTCGTCGTGGGCGGCGCAGCG---------GCGGTGCCGGCAGTGGTTTCTGGGGTGACAGGGTTGATTCTCAGCCCTTCGCCCTCC------------------CCTATA---TTCATCCAACCAACCCCTTTGCCTCCGACGTCGTATCACAATCCGGGGCTGGAACTCGCCCTAGACAGCCGGCCCGCCCCCTCGGCTCCTCTTGGCGTGACCAGTCCCAGCGCCCCTCCGCTGCCCCCCGCCGTCGATCTACCCCAACTGGGGCTGCGCCGT
>AFJ93219
---------------------------ATGGAGATGCCA------------CCATGCGCT------CTCGGGCTCTTCTGTTTCTGTTCGTCGTGCTTTTGCCTATGCTGC------CCGCGCCACCGGCCGGCCAGCCGTCTGGCCGTCGTCGCGGGCGGCGCAGCG---------GCGGTGCCGGCGGTGGTTTCTGGGGTGACCGGGTTGATTCTCAGCCCTTCGCCCTCC------------------CCTATA---TTCATCCAACCAACCCCTTCGCATCTGACATATCAACCGCCGCCGGGGCTGGAGCTCGCCCTCGACAACCGACCCGCCCACTCGGTTCCGCTCGGCGTGACCAATCCCAGCGCCCCGCCGTTTCTGCCCGCCGTCGATCTGCCCCAGCTGGGGCTTCGCCGT
>AFJ93216
---------------------------------------ATGGGTACGCGACCATGCGCC------CTCGGCCTATTTTGCTGTTGCTCCTCATGTTTCTGCCTATGCTGC------CCGCGCCACCGCCCGGTCAGCCGTCTGGCCGCCGTCGTGGGCGGCGCAGCG---------GCGGTTCCGGCGGTGGTTTCTGGGGTGACCGGGTTGATTCTCAGCCCTTCGCAATCC------------------CCTATA---TTCATCCAACCAACCCCTTCGCCCCCGATGTCACCGCTGCGGCCGGGGCTGGACCTCGTGTTCGCCAACCCGCCCGACCACTCGGCTCCGCTTGGCGTGACCAGGCCCAGCGCCCCGCCGCTGCCTCACGTCGTAGACCTACCACAGCTGGGGCCGCGCCGC
>BAJ09465
---------------------------ATGGAGATGCCA------------CCATGCGCT------CTCGGGCTCTTCTGTTTCTGCTCCTCGTGCTTCTGCCTATGCTGC------CCGCGCCACCGGCCAGTCAGCCGTCTGGCCGTCGCCGCGGGCGGCGCAGCG---------GCGGTACCGGCGGTGGTTTCTGGGGTGACCGGATTGATTCTCAGCCCTTCGCCCTCC------------------CCTATA---TTCATCCAACCAACCCCTTTGCATCCGACATTCCAACCGCAACCGGGGCTGGAGCTCGCCCTCGGCAGCCAGCCCGTCCACTCGGCTCCGCCTGGCGTGACCAATCCCAGCGCCCCGCCGCTTCCGCCCGTCGTCGACCTGCCCCAGCTGGGGCTTCGCCGT
>BAF65209
------------ATGAATAACATGTTCTGTGCATCGCCCATGGGATCG---TCATGCGCC------CTAGGGCTGTTTTGTTGCTGTTCTTCGTGCTTTTGCCTATGCTGC------CCGCGCCACCGGCCGGCCAGCCGTCTGGCCGCCGTCGCGGGCGGCGCAGCG---------GCAGTGCCGGCGGTGGTTTCTGGGGTGACAGGGTTGATTCTCAGCCCTTCGCCCTCC------------------CCTATA---TTCATCCAACCAACCCCTTTGCCGCCGACGTCGTATCGCAATCCGGGGCTGGAGCTCGCTCTCGACAGTCGGTCCGCCCCCTCGGTTCCTCTTGGCGTGACCAGTCCCAGCGCCCCTCCGCTGCCCCCCGCCGTCGATCTACCCCAGCTGGGGCTGCGCCGC
>BAE75897
------------ATGAATAACATGTCTTGTGCATTGCCCATGGGATCA---CCATGCGCC------CTAGGGCTGTTCTGTTGTTGCTCTTCGTGCTTTTGCCTATGCTGC------CCGCGCCACCGGCCGGCCAGCCGTCTGGCCGCCGTCGTGGGCGGCGCAGCG---------GCAGTGCCGGCGGTGGTTTCTGGGGTGACAGGGTTGATTCTCAGCCCTTCGCCCTCC------------------CCTATA---TTCATCCAACCAACCCCTTCGCTGCCGACGTCGTTTCACAATCCGGGGCTGGAGCTCGCCCTCGACAGCCGCCCCGGCCACTTGGTTCCGCTTGGCGTGACCAGTCCCAGCGCCCCTCCGCTGCCCCCCGTCGTCGATCTGCCCCAGTTGGGGCTGCGCCGC
>AFJ93213
---------------------------ATGGCGATGCCA------------CCATGCGCT------CTCGGGCTTTTCTGTTTTTGCTCCTCCTGCTTTTGCCTATGCTGC------CCGCGCCACCGGCCGGTCAGCCGTCTGGCCGTCGTCGTGGGCGGCGCAGCG---------GCGGTACCGGCGGTGGTTTCTGGGGTGACCGGGTTGATTCTCAGCCCTTCGCCCTCC------------------CCTATA---TTCATCCAACCAACCCCTTCGCATCTGACATTCCAGCCGCCGCCGGGGCTGGAGCTCGCCCTCGACAGCCGGCCCGCCCACTCGGCTCCGCTTGGCGTGACCAATCCCAGCGCCCCGCCGCTCCCGCCCGTCGTCGATCTGCCCCAGCCGGGGCTTCGCCGT
>ACT52385
------------ATGAATAACATGTCTTTTGCATCGCTCATGGGGTCA---CCATGCGCT------CTGGGGCTGTTTTGCTGTTGTTCCTCGTGTGTCTGCCTATGTTGC------CCGCGCCACCGGCCGGTCAGTCGGCTGGCCGCCGTCGTGGGCGGCGCGGCA---------GCGGTCCCGGCAGTGGTTTCTGGGGTGACAGGGTTGATTCTCAGCCCTTCGCCCTCC------------------CCTATT---TTCATCCAACCAACCCCTTCGCCGCTGACGTTGACCCACATCCCGGGTCTGGAGCCCGACCCCGGCAGCCAACCCGCCCCCTTGGCACCTCTTGGCGTGACCTGTCCCAGCGCCCCCCCGCTGCCCCGCGCCGTCGATCTACCCCAACTGGGGCTGCGCCGT
>ADV92630
---------------------------------------ATGGGATCA---CCATGCGCC------CTAGGGTTGTTCTGCTGCTGTTCTTCGTGTTTCTGCCTATGCTGC------CCGCGCCACCGGCCGGCCAGCCGTCTGGCCGTCGTCGTGGGCGGCGCAGCG---------GCGGTGCCGGCGGTGGTTTCTGGGGTGACAGGGTTGATTCTCAGCCCTTCGCCCTCC------------------CCTATA---TTCATCCAACCAACCCCTTCGCCGCCGATGTCGTTTCACAATCCGGGGCTGGAACTCGCCCTCGGCAGCCGCCCCGCCCCCTTGGCTCCGCTTGGCGTGAYCAGTCCCAGCGCCCCTCCGCTGCCCCCCGCCGTCGATCTGCCCCAGCTGGGGCTGCGCCGT
>ADV92633
---------------------------------------ATGGGATCA---CCATGTGCC------CTAGGGTTGTTCTGCTGCTGTTCTTCGTGTTTCTGCCTATGCTGC------CCGCGCCACCGGCCGGCCAGCCGTCTGGCCGTCGTCGTGGGCGGCGCAGCG---------GCGGTGCCGGCGGTGGTTTCTGGGGTGACAGGGTTGATTCTCAGCCCTTCGCCCTCC------------------CCTATA---TTCATCCAACCAACCCCTTCGCCGCCGATATCGTTTCACAATCCGGGGCTGGAACTCGCCCTCGGCAGCCGCCCCGCCCCCTTGGCTCCGCTTGGCGTGACCAGTCCCAGCGCCCCTCCGCTGCCCCCCGCCGTCGATCTGCCCCAGCTGGGGCTGCGCCGT
>BAB96561
------------ATGAATAACATGTCTTTTGCATCGCCCATGGGATCA---CCATGCGCC------CTAGGGCTGTTCTGTTGTTGTTCCTCGTGCTTTTGCCTATGCTGC------CCGCGCCACCGGCCGGTCAGCCGTCTGGCCGTCGCCGTGGGCGGCGCAGCG---------GCGGTGCCGGCGGTGGTTTCTGGGGTGACAGGGTTGATTCTCAGCCCTTCGCCCTCC------------------CCTATA---TTCATCCAACCAACCCCTTCGCCGCCGATGTCGTTTCACAACCCGGGGCTGGAACTCGCCCTCGACAGCCGCCCCGCCCCCTTGGCTCCGCTTGGCGTGACCAGTCCCAGCGCCCCTCCGCTGCCCCCCGCCGTCGATCTGCCCCAGCTGGGGCTGCGCCGT
>BAD95599
---------------------------ATGGAGATGCCA------------CCATGCGCT------CTCGGGCTCTTCTGTTTCTGCTCTTCGTGCTTCTGCCTATGCTGC------CCGCGCCACCGGCCGGTCAGCCGTCTGGCCGTCGCCGCGGGCGGCGCAGCG---------GCGGTGCCGGCGGTGGTTTCTGGGGTGACCGGGTTGATTCTCAGCCCTTCGCCCTCC------------------CCTATA---TTCATCCAACCAACCCCTTCGCATCTGACATACCAACCGCAGCCGGGTCTGGAGCTCGCCCTCGGCAGCCGGCCCGTCCACTCGGCTCCGCTTGGCGTGACCAGTCCCAGCGCCCCGCCGCTCCCGCCCGCCGTCGATCTGCCCCAGCTGGGGCTTCGCCGC
>BAB96563
------------ATGAATAACATGTCTTTTGCACCGCCCATGGGATCA---CCATGCGCC------CTAGGGCTGTTCTGTTGTTGTTCCTCGTGCTTCTGCCTATGCTGC------CCGCGCCACCGGCCGGCCAGCCGTCTGGCCGTCGTCGTGGGCGGCGCAGCG---------GCGGTACCGGCGGTGGTTTCTGGGGTGACAGGGTTGATTCTCAGCCCTTCGCCCTCC------------------CCTATA---TTCATCCAACCAACCCCTTCGCCGCCGATGTCGTTTCACAACCCGGGGCTGGAGCTCGCCCTCGACAGCCGCCCCGCCCCCTTGGCTCCGCTTGGCGTGACCAGTCCCAGCGCCCCTCCGCTGCCCCCCGCCGTCGATCTGCCCCAGCTGGGGCTGCGCCGT
>ABE27149
------------ATGAATAACATGTTTTGTGCATTGCCCATGGGATCA---CCATGCGCC------CTAGGGCTGTTCTGTTGCTGTTCTTCGTGCTTTTGCCTATGCTGC------CCGCGCCACCGGCCGGTCAGCCGTCTGGCCGTCGCCGCGGGCGGCGCAGCG---------GCGGTACCGGCGGTGGTTTCTGGGGTGACCGGGTTGATTCTCAGCCCTTCGCCCTCC------------------CCTATA---TTCATCCAACCAATCCCTTCGCATCCGACATTCCAACCGCAACCGGGGCTGGAGCTCGCCCTCGGCAGCCAGCCCGCCCACTCGGCTCCGCTTGGCGCGACCAATCCCAGCGCCCCGCCGCTCCCGCCCGTCGTCGATCTGCCCCAGCTGGGGCTTCGCCGC
>ACZ67489
---------------------------ATGGAGATGCCA------------CCATGCGCT------CTCGGGCTCTTCTGTTTCTGCTCCTCGTGCTTTTGCCTATGCTGC------CCGCGCCACCGGCCGGTCAGCCGTCTGGCCGTCGCCGCGGGCGGCGCAGCG---------GCGGTGCCGACGGTGGTTTCTGGGGTGACCGGGTTGATTCTCAGCCCTTCGCCCTCC------------------CCTATA---TTCATCCAACCAACCCCTTCGCATCTGACATATCAACCGCCGCCGGGGCTGGAGCTCGCCCTCGGCAGCCGCCCCGCCCACTCGGTTCCGCTTGGCGCGACCAATCCCAGCGCCCCGCCGCTTCCTCCCGCCGTCGATCTGCCCCAGCTGGGGCTTCGCCGC
>AAA65489
------------ATGAATAACATGTCTTTTGCTGCGCCCATGGGTCCGCGACCATGCGCC------CTCGGCCTATTTTGCTGTTGCTCCTCATGTTTCTGCCTATGCTGC------CCGCGCCACCGCCCGGTCAGCCGTCTGGCCGCCGTCGTGGGCGGCGCAGCG---------GCGGTTCCGGCGGTGGTTTCTGGGGTGACCGGGTTGATTCTCAGCCCTTCGCAATCC------------------CCTATA---TTCATCCAACCAACCCCTTCGCCCCCGATGTCACCGCTGCGGCCGGGGCTGGACCTCGTGTTCGCCAACCCGTCCGACCACTCGGCTCCGCTTGGCGTGACCAGGCCCAGCGCCCCGCCGCTGCCTCACGTCGTAGACCTACCGCAGCTGGGGCCGCGCCGC
>BAC75632
---------------------------ATGGAGATGCCA------------CCATGCGCT------CTCGGGCTCTTCTGTTTCTGCTCTTCGTGCTTCTGCCTATGCTGC------CCGCGCCACCGGCCGGTCAGCCGTCTGGCCGTCGCCGCGGGCGGCGCAGCG---------GCGGTGCCGGCGGTGGTTTCTGGGGTGACCGGGTTGATTCTCAGCCCTTCGCCCTCC------------------CCTATA---TTCATCCAACCAACCCCTTCGCATCTGACATACCAACCGCAGCCGGGTCTGGAGCTCGCCCTCGGCAGCCGGCCCGTCCACTCGGCTCCGCTTGGCGTGACCAGTCCCAGCGCCCCGCCGCTTCCGCCCGCCGTCGATCTGCCCCAGCTGGGGCTTCGCCGC
>BAG67056
---------------------------------------ATGGGATCA---CCATGCGCC------CTAGGGCTGTTCTGTTGCTGTTCTTCGTGCTTCTGCCTATGCTGC------CCGCGCCACCGGCCGGCCAGCCGTCTGGCCGCCGTCGTGGGCGGCGCAGCG---------GCGGTGCCGGCGGTGGTTTCTGGGGTGACAGGGTTGATTCTCAGCCCTTCGCCCTCC------------------CCTATA---TTCATCCAACCAACCCCTTTGCCGCCGATGTCGTTTCACAATCCGGGGCTGGAGCTCGCCCTCGACAGCCGCCCCGCCCCCTCGGCTCCGCTTGGCGCGACCAGTCCCAGCGCCCCTCCGCTGCCCCCCGTCGTCGATCTGCCCCAGCTGGGGCTGCGCCGT
>BAE02702
---------------------------ATGGCGATGCCA------------CCATGCGCT------CTCGGGCTCTTCTGTTTTTGCTCCTCCTGCTTTTGCCTATGCTGC------CCGCGCCACCGGCCGGTCAGCCGTCTGGCCGTCGTCGTGGGCGGCGCGGCG---------GCGGTGCCGGCAGTGGTTTCTGGGGTGACCGGGTTGATTCTCAGCCCTTCGCCCTCC------------------CCTATA---TTCATCCAACCAACCCCTTCGCATCTGACATTCCAGCAGCCGCCGGGGCTGGAGCTCGCCCTCGACAACCGGCCCGCCCACTCGGCTCCGCTTGGCGTGACCAGTCCCAGCGCCCCGCCGCTCCCGCCCGTCGTCGATCTGCCCCAGCCGGGGCTTCGCCGC
>BAE02705
---------------------------ATGGCGATGCCA------------CCATGCGCT------CTCGGGCTCTTCTGTTTTTGCTCCTCCTGCTTCTGCCTATGCTGC------CCGCGCCACCGGCCGGTCAGCCGTCTGGCCGTCGTCGTGGGCGGCGCAGCG---------GCGGTGCCGGCAGTGGTTTCTGGGGTGACCGGGTTGATTCTCAGCCCTTCGCCCTCC------------------CCTATA---TTCATCCAACCAACCCCTTCGCATCTGACATTCCAGCCGCCGCCGGGACTGGAGCTCGCCCTCGACAACCAACCCGCCCACTCGGTTCCGCTTGGCGCGACCAATCCCAGCGCCCCGCCGCTCCCGCCCGTCGTCGATCTACCCCAGCTGGGGCTTCGCCGT
>AAT40996
------------ATGAATAACATGTCTTTTGCATCGCCCATGGGATCA---CCATGCGCC------CTAGGGCTGTTCTGTTGTTGCTCTTCGTGCTTCTGCCTATGCTGC------CCGCGCCACCGGCCGGCCAGCCGTCTGGCCGCCGTCGTGGGCGGCGCAACG---------GCGGTGCCGGCGGTGGTTTCTGGGGTGACAGGGTTGATTCTCAGCCCCTCGCCCTCC------------------CCTATA---TTCATCCAGCCAACCCCTTCGCTGCCGATGTCGTTTCACAACCCGGGGCTGGAGCTCGCCCTCGACAGCCGCCCCGCCCCCTTGGCTCCGCTTGGCGTGACCAGTCCCAGCGCCCCTCCACTGCCCCCCGTCGTCGATCTGCCCCAGCTGGGGCTGCGCCGC
>BAB96558
---------------------------ATGGAGATGCCA------------CCATGCGCT------CTCGGGCTCTTCTGTTTCTGCTCTTCGTGTTTTTGCCTATGCTGC------CCGCGCCACCGGCCGGTCAGCCGTCTGGCCGTCGCCGCGGGCGGCGCAGCG---------GCGGTGCCGGCGGTGGTTTCTGGGGTGACCGGGTTGATTCTCAGCCCTTCGCCCTCC------------------CCTATA---TTCATCCAACCAACCCCTTCGCATCTGACATTCCAACCGCAGCCGGGGCTGGAGCTCGCCCTCGGCAACCGGCCCGTCCACTCGGCTCCGCTTGGCGTGACCAATCCCAGCGCCCCACCGCTTCCGCCCGTCGTCGACCTGCCCCAGCTGGGGCTGCGCCGT
>AAT40999
------------ATGAATAACATGTCTTTTGCATCGCCCATGGGATCA---CCATGCGCC------CTAGGGCTGTTCTGTTGTTGCTCTTCGTGCTTCTGCCTATGCTGC------CCGCGCCACCGGCCGGCCAGCCGTCTGGCCGCCGTCGTGGGCGGCGCAACG---------GCGGTGCCGGCGGTGGTTTCTGGGGTGACAGGGTTGATTCTCAGCCCTTCGCCCTCC------------------CCTATA---TTCATCCAACCAACCCCTTCGCTGCCGATGTCGTTTCACAACCCGGGGCTGGAGCTCGCCCTCGACAGCCGCCCCGCCCCCTTGGCTCCGCTTGGCGTGACCAGTCCCAGCGCCCCTCCACTGCCCCCCGTCGTCGATCTGCCCCAGCTGGGGCTGCGCCGC
>ACM68933
---------------------------ATGGAGATGCCA------------CCATGCGCT------CTCGGGCTCTTCTGTTTTTGCTCCTCGTGTTTTTGCCTATGCTGC------CCGCGCCACCGGCCGGTCAGCCGTCTGGCCGTCGCCGCGGGCGGCGCAGCG---------GCGGTGCCGGCAGTGGTTTCTGGGGTGACCGGGTTGATTCTCAGCCCTTCGCCCTCC------------------CCTATA---TTCATCCAACCAACCCCTTCGCATCTGACATTCCAACCGCAGCCGGGGCTGGAGCTCGCCCTCGGCAGCCAGCCCGCCCACCCGGTTCCACTTGGCGCGACCAGTCCCAGCGCCCCGCCGCTTCCACCCGTCGTCGACCTGCCCCAGCTGGGGCTTCGCCGC
>BAM36433
---------------------------ATGGAGATGCCA------------CCATGCGCT------CTCGGGCTTTTCTGTTTCTGTTCCTCGTGCTTTTGCCTATGTTGC------CCGCGCCACCGGCCGGTCAGCCGTCTGGCCGTCGCCGCGGGCGGCGCAACG---------GCGGTGCCGGCAGTGGTTTCTGGGGTGACCGGGTTGATTCTCAGCCCTTCGCCCTCC------------------CCTATA---TTCATCCAACCAACCCCTTCGCATCTGACATTCCAGCCGCAGCCGGGGTTGGAGCTCGCCCTCGGCAGCCAGCCCGCCCACTTGGCTCCGCTTGGCGCGATCAGTCCCAGCGCCCCGCCGCCCCCGCCCGTCGTCGATCTGCCCCAGCTGGGGCTTCGCCGT
>AFB71098
---------------------------------------ATGGGTTCGCGACCATGCGCC------CTCGGCCTATTTTGTTGCTGTTCCTCATGTTTCTGCCTATGCTGC------CCGCGCCACCGCCCGGTCAGCCGTCTGGCCGCCGTCGTGGGCGGCGCAGCG---------GCGGTTCCGGCGGTGGTTTCTGGGGTGACCGGGTTGATTCTCAGCCCTTCGCAATCC------------------CCTATA---TTCATCCAACCAACCCCTTCGCCCCCGATGTCACCGCTGCGGCCGGGGCTGGACCTCGTGTTCGCCAACCCGCCCGACCACTCGGCTCCGCTTGGCGTGACCAGGCCCAGCGCCCCGCCGCTGCCTCACGTCGTAGACCTACCACAGCTGGGGCCGCGCCGC
>BAG09238
------------ATGAATAACATGTCTTTTGCTGCGCCCATGGGTTCGCGACCATGCGCC------CTCGGCCTATTTTGCTGTTGCTCCTCATGTTTCTGCCTATGCTGC------CCGCGCCACCGCCCGGTCAGCCGTCTGGCCGCCGTCGTGGGCGGCGCAGCG---------GCGGTTCCGGCGGTGGTTTCTGGGGTGACCGGGTTGATTCTCAGCCCTTCGCAATCC------------------CCTATA---TTCATCCAACCAACCCCTTCGCCCCCGATGTCACCGCTGCGGCCGGGGCTGGACCTCGTGTTCGCCAACCCGCCCGACCACTCGGCTCCGCTTGGCGTGACCAGGCCCAGCGCCCCGCCGTTGCCTCACGTCGTAGACCTACCACAGCTGGGGCCGCGCCGC
>BAJ09468
---------------------------ATGGAGATGCCA------------CCATGCGCT------CTCGGGCTCTTCTGTTTCTGCTCCTCGTGCTTCTGCCTATGCTGC------CCGCGCCACCGGCCAGTCAGCCGTCTGGCCGTCGCCGCGGGCGGCGCAGCG---------GCGGTACCGGCGGTGGTTTCTGGGGTGACCGGGTTGATTCTCAGCCCTTCGCCCTCC------------------CCTATA---TTCATCCAACCAACCCCTTTGCATCCGACATTCCAACCGCAACCGGGGCTGGAGCTCGCCCTCAGCAGCCAGCCCGTCCACTCGGCTCCGCCTGGCGTGACCAATCCCAGCGCCCCGCCGCTTCCGCCCGTCGTCGACCTGCCCCAGCTGGGGCTTCGCCGT
>AFB71095
---------------------------------------ATGGGTTCGCGACCATGCGCC------CTCGGCCTATTCTGCTGCTGTTCCTCATGTTTTTGCCTATGTTGC------CCGCGCCACCGCCCGGTCAGCCGTCTGGCCGCCGTCGTGGGCGGCGCAGCG---------GCGGTTCCGGCGGTGGTTTCTGGGGTGACCGGGTTGATTCTCAGCCCTTCGCAATCC------------------CCTATA---TTCATCCAACCAACCCCTTTGCCCCCGATGTCACCGCTGCGGCCGGGGCTGGACCTCGCGTTCGCCAACCCGCCCGACCACTCGGCTCCGCTTGGCGTGACCAGGCCCAGCGCCCCGCCGCTGCCTCACGTCGTAGACCTACCACAGCTGGGGCCGCGCCGC
>AAO67360
------------ATGAATAACATGTCTTGTGCATCGCCCATGGGATCG---CCATGTGCC------CTCGGGCTGTTTTGCTGTTGTTCCTCGTGCTTTTGCCTATGCTGC------CCGCGCCACCGGCCGGCCAGCCGTCTGGCCGCCGTTGTGGGCGGCGCAGCG---------GCGGTACCGGCGGTGGTTTCTGGGGTGACAGGGTTGATTCTCAGCCCTTCGCCCTCC------------------CCTATA---TTCATCCAACCAACCCCTTTGCCGCCGACGTCATTTCACAACCCGGGGCTGGAGCTCGCCCTCGACAGGCGCCCCGCCCCCTCGGCTCCTCTTGGCGTGACCAGTCCCAGCGCCCCTCCGCTGCCCCCCGTCGTCGATCTACCCCAGCTGGGGCTGCGCCGT
>BAK19088
---------------------------ATGGAGATGCCA------------CCATGCGCT------CTCGGGCTCTTCTGTTTCTGCTCCTCGTGCTTCTGCCTATGCTGC------CCGCGCCACCGGCCAGTCAGCCGTCTGGCCGTCGCCGCGGGCGGCGCAGCG---------GCGGTACCGGCGGTGGTTTCTGGGGTGACCGGGTTGATTCTCAGCCCTTCGCCCTCC------------------CCTATA---TTCATCCAACCAACCCCTTTGCATCCGACATTCCAACCGCAACCGGGGCTGGAGCTCGCCCTCGGCAGCCAGCCCGTCCACTCGGCTCCGCCTGGCGTGACCAATCCCAGCGCCCCGCCGCTCCCGCCCGTCGTCGACCTGCCCCAGCTGGGGCTTCGCCGT
>BAH08582
------------ATGAATAACATGTCTTGTGCATCGCCCATGGGATCA---CCATGCGCC------CTAGGGCTGTTCTGTTGTTGCTCTTCGTGCTTTTGCCTATGCTGC------CCGCGCCACCGGCCGGCCAGCCGTCTGGCCGCCGTCGTGGGCGGCGCAGCG---------GCGGTGCCGGCGGTGGTTTCTGGGGTGACAGGGTTGATTCTCAGCCCTTCGCCCTCC------------------CCTATA---TTCATCCAACCAACCCCTTCGCCGCCGATGTCGTTTCACAATCCGGGGCTGGAGCTCGCCCTCGACAACCGCCCCGCCCCCTTGGTTCAGCTTGGCGTGACCAGTCCCAGCGCCCCCCCGCTGCCTCCCGTCGTCGATCTGCCCCAGCTGGGGCTGCGCCGT
>ACJ54948
------------ATGAATAACATGTCTTTTGCATCGCCCATGGGATCA---CCATGTGCC------CTAGGGCTGTTCTGTTGTTGCTCTTCGTGCTTTTGCCTATGCTGC------CCGCGCCACCGGCCGGCCAGCCGTCTGGCCGTCGTCGTGGGCGGCGCAGCA---------GCGGTGCCGGCGGTGGTTTCTGGGGTGACAGGGTTGATTCCCAGCCCTTCGCCCTCC------------------CCTATA---TTCATCCAACCAACCCCTTCGCCGCCGATGTCGTTTCACAATCCGGGGCTGGAGCTCGCCCTCGACAGCCGCCCCGCCCCCTTGGCTCCGCTTGGCGTGACCAATCCCAGCGCCCCTCCGCTGCCCCCCGTCGTCGATCTGCCCCAGCTGGGGCTGCGCCGT
>BAK08882
------------ATGAATAACATGTCTTTTGCATTGCCCATGGGATCA---CCATGTGCC------CTAGGGCTGTTCTGTTGTTGCTCCTCGTGCTTCTGCCTATGCTGC------CCGCGCCACCGGCCGGCCAGCCGTCTGGCCGTCGTCGTGGGCGGCGGAGCG---------GCGGTGCCGGCGGTGGTTTCTGGGGTGACAGGGTTGATTCTCAGCCCTTCGCCCTCC------------------CCTATA---TTCATCCAACCAACCCCTTCGCCGCCGATGTCGTTTCACAATCCGGGGCTGGAGCTCGCCCTCGACAGCCGCCCCGCCCCCTCGGCTCCGCTTGGCGTGACCAGTCCCAGCGCCCCTCCGCTGCCTCCCGTCGTCGATCTACCCCAGCTGGGGCTGCGCCGT
>AAL50057
------------ATGAATAACATGTCTTTTGCTGCGCCCATGGGTTCGCGACCATGCGCC------CTCGGCCTATTTTGCTGTTGCTCCTCATGTTTCTGCCTATGCTGC------CCGCGCCACCGCCCGGTCAGCCGTCTGGCCGCCGTCGTGGGCGGCGCAGCG---------GCGGTTCCGGCGGTGGTTTCTGGGGTGACCGGGTTGATTCTCAGCCCTTCGCAATCC------------------CCTATA---TTCATCCAACCAACCCCTTCGCCCCCGATGTCACCGCTGCGGCCGGGGCTGGACCTCGTGTTCGCCAACCCGCCCGACCACTCGGCTCCGCTTGGCGTGACCAGGCCCAGCGCCCCGCCGCTGCCTCACGTCGTAGACCTACCACAGCTGGGGCCGCGCCGC
>BAA01173
------------ATGAATAACATGTCTTTTGCTGCGCCCATGGGTTCGCGACCATGCGAC------CTCGGCCTATTTTGTTGCTGCTCCTCATGTTTTTGCCTATGTTGC------CCGCGCCACCGCCCGGTCAGCCGTCTGGCCGCCGTCGTGGGCGGCGCAGCG---------GCGGTTCCGGCGGTGGTTTCTGGGGTGACCGGGTTGATTCTCAGCCCTTCGCAATCC------------------CCTATA---TTCATCCAACCAACCCCTTCGCCCCCGATGTCACCGCTGCGGCCGGGGCTGGACCTCGTGTTCGCCAACCAGCCCGACCACTCGGCTCCGCTTGGCGTGACCAGGCCCAGCGCCCCGCCGTTGCCTCACGTCGTAGACCTACCACAGCTGGGGCCGCGCCGC
>BAK19085
---------------------------ATGGAGATGCCA------------CCATGCGCT------CTCGGGCTCTTCTGTTTTTGCTCCTCGTGCTTCTGCCTATGCTGC------CCGCGCCACCGGCCGGTCAGCCGTCTGGCCGTCGCCGCGGGCGGCGCAGCG---------GCGGTACCGGCGGTGGTTTCTGGGGTGACCGGGTTGATTCTCAGCCCTTCGCCCTCC------------------CCTATA---TTCATCCAACCAACCCCTTTGCATCCGACATTCCAACCGCAACCGGGGCTGGAGCTCGCCCTCGGCAGCCAGCCCGTCCACTCGGCTCTGCCTGGCGTGACCAATCCCAGCGCCCCGCCGCTTCCGCCCGTCGTCGACCTGCCCCAGCTGGGGCTTCGCCGT
>BAE48648
------------ATGAATAACATGTTTTGTGCATCGCCCATGGGATCA---CCATGCGCC------CTGGGGCTGTTCTGTTGCTGCTCCTCGTGTTTTTGCCTATGCTGC------CCGCGCCACCGGCCGGCCAGCCGTCTGGCCGCCGTCGTGGGCGGCGCAGCG---------GCGGTGCCGGCGGTGGTTTCTGGGGTGACAGGGTTGATTCTCAGCCCTTCGCCCTCC------------------CCTATA---TTCATCCAACCAACCCCTTCGTCGCCGATGTCGTTTCACAATCCGGGGCTGGAGCTCGCCCTCGACAGCCGCCCCGCCCCCTTGGCTCCGCTTGGCGTGACCAGTCCCAGCGCCCCTCCGCCCCCCCCCGTCGTCGATCTACCCCAGCTGGGGCTGCGCCGT
>ACJ54945
------------ATGAATAACATGTCTTTTGCATTGCCCATGGGACCA---CCATGCGCC------CTAGGGCTGTTCTGTTGCTGCTCCTCGTGTTTCTGCCTATGCTGC------CCGCGCCACCGGCCGGCCAGCCGTCTGGCCGTCGTCGTGGGCGGCGCAGCG---------GCGGTACCAGCGGTGGTTTCTGGGGTGACAGGGTTGATTCTCAGCCCTTCGCCATCC------------------CCTATA---TTCATCCAACCAACCCCTTCGCCGCCGATGTCGTTTCACAATCCGGGGCTGGAACTCGCCCTCGACAGCCGCCCCGCCCCCTTGGCTCCGCTTGGCGCGACCAGTCCCAGCGCCCCCCCGCTGCCCCCCGTCGTCGATCTGCCCCAGCTGGGGCTGCGCCGT
>BAN63771
------------ATGAATAACATGTTTTGTGCATCGCCCATGGGATCA---CCATGTGCC------CTCGGGCTGTTCTGTTGTTGCTCTTCGTGCTTCTGCCTATGCTGC------CCGCGCCACCGGCCGGCCAGCCGTCTGGCCGCCGTCGTGGGCGGCGCAGCG---------GCGGTGCCAGCGGTGGTTTCTGGGGTGACAGGGTTGATTCTCAGCCCTTCGCCCTCC------------------CCTATA---TTCATCCAACCAACCCCTTTGCCGCCGACGTCATACCACAACCCGGGGCTGGAGCTCGCCCTCGACAGCCGCCCCGTCCCCTCGGCTCCTCTTGGCGTGACCAGTCCCAGCGCCCCTCCGCTACCCCCCGTCGTCGATCTACCCCAGCTGGGGCTGCGCCGC
>ACY66856
---------------------------ATGGAGATGCCA------------CCATGCGCT------CTCGGGCTCTTCTGTTTTTGCTCCTCGTGCTTTTGCCTATGCTGC------CCGCGCCACCGGCCGGTCAGCCGTCTGGCCGTCGCCGCGGGCGGCGCAGCA---------GCGGTACCGGCGGTGGTTTCTGGGGTGACCGGGTTGATTCTCAGCCCTTCGCCCTCC------------------CCTATA---TTCATCCAACCAACCCCTTCGCATCTGACATATCAACCGCCGCCGGGGCTGGAGCTCGCCCTCGGCAGCCGGCCCGCCCACTCGGTTCCGCTTGGCGTGACCAATCCCAGCGCCCCGCCGCTTCCTCCCGCCGTCGATCTGCCCCAGCTGGGGCTTCGCCGT
>BAN63774
------------ATGAATAACATGTTTTGTGCATCGCCCATGGGATCA---CCATGTGCC------CTCGGGCTGTTCTGTTGTTGCTCTTCGTGCTTCTGCCTATGCTGC------CCGCGCCACCGGCCGGCCAGCCGTCTGGCCGCCGTCGTGGGCGGCGCAGCG---------GCGGTGCCAGCGGTGGTTTCTGGGGTGACAGGGTTGATTCTCAGCCCTTCGCCCTCC------------------CCTATA---TTCATCCAACCAACCCCTTTGCCGCCGACGTCATACCACAACCCGGGGCTGGAGCTCGCCCTCGACAGCCGCCCCGTCCCCTCGGCTCCTCTTGGCGTGACCAGTCCCAGCGCCCCTCCGCTACCCCCCGTCGTCGATCTACCCCAGCTGGGGCTGCGCCGC
>AFK65678
---------------------------------------------------ATGTGTACGGAATGCGTGTCGCTTTCGTGCTCGTGCCTTTGCTGTTCGTGCCGCTGCTGCTCGCGGCCCCCATGCACCCCGGGGGAACCCGGGGCGCCGGTGGCCCGCGGCGTGGCACACGATCAGACGGAGCCGTGTCTCACCCAG------------------CCCAACCCCCGGCCCAAC---------------GGACCAACTGGCTATCCCCAACCAATCCCTTTGCTGCCGAACTCTCCACCATGCCGC---------------------------------CCCTCGGCACCGCCTGGGTTGATCGGCGACGCGGCAGGCCCCGTAACCGAGTTGCCGTTGTACCCGATGCCGGGCAGTCGCCAA
>ACY66853
---------------------------ATGGCGATGCCA------------CCATGCGCT------CTCGGGCTCTTTTGTTTTTGCTCCTCTTGCTTTTGCCTATGCTGC------CCGCGCCACCGGCCGGTCAGCCGTCTGGCCGTCGTCGTGGGCGGCGCAGCG---------GCGGTGCCGGCAGTGGTTTCTGGGGTGACCGGGTTGATTCTCAGCCCTTCGCCCTCC------------------CCTATA---TTCATCCAACCAACCCCTTCGCATCTGACATTCCAGCAGCCGCCGGGGCTGGAGCTCGCCCTCGACAACCGGCCCGCCCACTCGGCTCCGCTTGGCGTGACCAGTCCCAGCGCCCCGCCGCTCCTGCCCGTCGTCGATCTACCCCAGCTGGGGCTTCGCCGC
>ACJ70100
---------------------------------------ATGGGTTCGCGACCATGCGCC------CTCGGCCTATTCTGCTGCTGTTCCTCATGTTTTTGCCTATGCTGC------CCGCGCCACCGCCCGGTCAGCCGTCTGGCCGCCGTCGTGGGCGGCGCAGCG---------GCGGTTCCGGCGGTGGTTTCTGGGGTGACCGGGTTGATTCTCAGCCCTTCGCAATCC------------------CCTATA---TTCATCCAACCAACCCTTTCGCCCCGAATGTCACCGCTGCGGCCGGGGCTGGACCTCGTGTTCGCCAACCCGCCCGACCACTCGGCTCCGCTTGGCGTGACCAGGCCCAGCGCCCCGCCGCTGCCTCACGTCGTAGACCTACCACAGCTGGGGCCGCGCCGT
>BAH59612
------------ATGAATAACATGTTTTGTGCATCGCCCGCAGGATCA---CCATGCGCC------CTAGGGCTGTTCTGTTGCTGTTCTTCGTGCTTCTGCCTATGCTGC------CCGCGCCACCGGCCGGCCAGCCGTCTGGCCGCCGTCGTGGGCGGCGCAGCG---------GCGGTGCCGGCGGTGGTTTCTGGGGTGACAGGGTTGATTCTCAGCCCTTCGCCCTCC------------------CCTATA---TTCATCCAACCAACCCCTTTGCCGCCGATGTCGTTTCACAATCCGGGGCTGGAGCTCGCCCTCGACAGCCGCCCCGCCCCCTCGGCTCCGCTTGGCGCGACCAGTCCCAGCGCCCCTCCGCTGCCCCCCGTCGTCGATCTGCCCCAGCTGGGGCTGCGCCGT
>BAE79654
---------------------------ATGGAGATGCCA------------CCATGCGCT------CTCGGGCTCTTTTGTTTTTGCTCCTCGTGCTTCTGCCTATGCTGC------CCGCGCCACCGGCCGGCCAGCCGTCTGGCCGTCGTCGTGGGCGGCGCAGCG---------GCGGTGCCGGCGGTGGTTTCTGGGGTGACCGGGTTGATTCTCAGCCCTTCGCCCTCC------------------CCTATA---TTCATCCAACCAACCCCTTCGCATCTGACATTCCAGCCGCAGCCGGGGCTGGAGCTCGCCCTCGGCAGCCAGCCCGCCCACTTGGCTCCGCTTGGCGCGACCAATCCCAGCGCCCCGCCGCTTCCACCCGTCGTCGACCTGCCCCAGCTGGGGCTTCGCCGT
