# Supplementary material for: FRESCo: finding regions of excess synonymous constraint in diverse viruses
Source: Genome Biol. 2015 Feb 17;16(1):38. doi: 10.1186/s13059-015-0603-7 (PMC4376164; doi:10.1186/s13059-015-0603-7)
Supplement: Additional file 4: — Sequence alignments (zip folder of FASTA alignments). [file 13059_2015_603_MOESM4_ESM.zip › alignments/HPV16/E4.fa.revtrans]

>AFP44243
TATTATGTCCTACATCTGTGTTTGGCAGCGACGAAGTATCCTCTGCTGAAATTATTAGGCAGCACTTGGCCAACCACTCCGCCGCGACCCATACCAAAACCGTCGCCTTGGGCACCAAAGAAACACAGACGACTATCCAGCGACCAAGATCAGAGCCAGACACCGGAAACCCCTGCCACACCAACAAGTTGTTGCACAGAGACTCCGTGGACAGTGCTCCAATCCTCACTGCAGTTAACAGCTCACACAAAGGACGGATTAACTGTAATAGTAACACTACACCCA
>ACS92682
TATTATGTCCTACATCTGTGTTTAGCAGCAACGAAGTATCCTCTCCTGAAACTATTAGGCAGCACTTGGCCAACCACTCCGCCGCGACCCATACCAAAGCCGTCGCCTTGGGCACCAAAGAAACACAGACGACTATCCAGCGACCAAGATCAGAGCCAGACACCGGAAACCCCTGCCACACCACTAAGTTGCTGCACAGAGACTCAGTGGACAGTGCTCCAATCCTCACTGCATTTAACAGCTCACACAAAGGACGGATTAACTGTAATAGTAACACTACACCCA
>BAO18699
TATTATGTCCTACATCTGTGTTTAGCAGCAACGAAGTATCCTCTCCTGAAACTATTAGGCAGCACTTGGCCAACCACTCCGCCGCGACCCATACCAAAGCCGTCGCCTTGGGCACCAAAGAAACACAGACGACTATCCAGCGACCAAGATCAGAGCCAGACACCGGAAACCCCTGCCACACCACTAAGTTGCTGCACAGAGACTCAGTGGACAGTGCTCCAATCCTCACTGCATTTAACAGCTCACACAAAGGACGGATTAACTGTAATAGTAACACTACACCCA
>AAO85412
TATTATGTCCTACATCTGTGTTTAGCAGCGACGAAGTATCCTCTGCTGAAATTACTAGGCAGCACTTGGCCAACCACTCCGCCGCGACCCATACCAAAGCCGTCGCCTTGGGCACCAAAGAAACACAGACGACTATCCAGCGACCAAGATCAGAGCCAGACACCGGAAACCCCTGCCACACCAACAAGTTGTTGCACAGAGACTCCGTGGACAGTGCTCCAATCCTCACTGCAGTTAACAGCTCACACAAAGGACGGATTAACTGTAATAGTAACACTACACCCA
>AFP44555
TATTATGTCCTACATCTGTGTTTAGCAGCGACGAAGTATCCTCTGCTGAAATTACTAGGCAGCACTTGGCCAACCACTCCGCCGCGACCCATACCAAAGCCGTCGCCTTGGGCACCAAAGAAACACAGACGACTATCCAGCGACCAAGATCAGAGCCAGACACCGGAAACCCCTGCCACACCAACAAGTTGTTGCACAGAGACTCCGTGGACAGTGCTCCAATCCTCACTGCAGTTAACAGCTCACACAAAGGACGGATTAACTGTAATAGTAACACTACACCCA
>BAO18691
TATTATGTCCTACATCTGTGTTTAGCAGCAACGAAGTATCCTCTCCTGAAACTATTAGGCAGCACTTGGCCAACCACTCCGCCGCGACCCATACCAAAGCCGTCGCCTTGGGCACCAAAGAAACACAGACGACTATCCAGCGACCAAGATCAGAGCCAGACACCGGAAACCCCTGCCACACCACTAAGTTGCTGCACAGAGACTCAGTGGACAGTGCTCCAATCCTCACTGCATGTAACAGCTCACACAAAGGACGGATTAACTGTAATAGTAACACTACACCCA
>AAV91680
TATTATGTCCTACATCTGTGTTTAGCAGCAACGAAGTATCCTCTCCTGAAATTATTAGGCAGCACTTGGCCAACCACTCCGCCGCGACCCATACCAAAGCCGTCGCCTTGGGCACCGAAGAAACACAGACGACTATCCAGCGACCAAGATCAGAGCCAGACACCGGAAACCCCTGCCACACCACTAAGTTGTTGCACAGAGACTCAGTGGACAGTGCTCCAATCCTCACTGCATTTAACAGCTCACACAAAGGACGGATTAACTGTAATAGTAACACTACACCCA
>AFP44451
TATTATGTCCTACATCTGTGTTTAGCAGCAACGAAGTATCCTCTCCTGAAATTATTAGGCAGCACTTGGCCAACCACTCCGCCGCGACCCATACCAAAGCCGTCGCCTTGGGCACCGAAGAAACACAGACGACTATCCAGCGACCAAGATCAGAGCCAGACACCGGAAACCCCTGCCACACCACTAAGTTGTTGCACAGAGACTCAGTGGACAGTGCTCCAATCCTCACTGCATTTAACAGCTCACACAAAGGACGGATTAACTGTAATAGTAACACTACACCCA
>AFP44643
TATTATGTCCTACATCTGTGTTTAGCAGCGACGAAGTATCCTCTGCTGAAATTATTAGGCAGCACTTGGCCAACCACTCCGCCGCGACCCATCCCAAAGCCGTCGCCTTGGGCACCAAAGAAACACAGACGACTATCCAGCGACCAAGATCAGAGCCAGACACCGGAAACCCCTGCCACACCAATAAGTTGTTGCACAGAGACTCAGTGGACAGTGCTCCAATCCTCACTGCAGTTAACAGCTCACACAAAGGACGGATTAACTGTAATAGTAACACTACACCCA
>AFP44411
TATTATGTCCTACATCTGTGTTTAGCAGCGACGAAGTATCCTCTGCTGAAATTATTAGGCAGCACTTGGCCAACCACTCCGCCACGACCCATACCAAAGCCGTCGCCTTGGGCACCAAAGAAACACAGACGACTATCCAGCGACCAAGATCAGAGCCAGACACCGGAAACCCCTGCCACACCAACAAGTTGTTGCACAGAGACTCCATGGACAGTGCTCCAATCCTCACTGCAGTTAACAGCTCACACAAAGGACGGATTAACTGTAATAGTAACACTACACCCA
>AFP44163
TATTATGTCCTACATCTGTGTTTAGCAGCGACGAAGTATCCTCTGCTGAAATTATTAGGCAGCACTTGGCCAACCACTCCGCCGCGACCCATACCAAAACCGTCGCCTTGGGCACCAAAGAAACACAGACGACTATCCAGCGACCAAGATCAGAGCCAGACACCGGAAACCCCTGCCACACCAACAAGTTGTTGCACAGAGACTCCGTGGACAGTGCTCCAATCCTCACTGCAGTTAACAGCTCACACAAAGGACGGATTAACTGTAATAGTAACACTACACCCA
>AFP44419
TATTATGTCCTACATCTGTGTTTAGCAGCAACGAAGTATCCTCTCCTGAAATTATTAGGCAGCACTTGGCCAACCACTCCGCCGCGACCCATACCAAAGCCGTCGCCTTGGGCACCGAAGAAACACAGACGACTATCCAGCGACCAAGATCAGAGCCAGACACCGGAAACCCCTGCCACACCACTAAGTTGTTGCACAGAGACTCAGTGGACAGTGCTCCAATCCTCACTGCATTTAACAGCTCACACAAAGGACGGATTAACTGTAATAGTAACACTACACCCA
>ACL12314
TATTATGTCCTACATCTGTGTTTAGCAGCAACGAAGTATCCTCTCCTGAAACTATTAGGCAGCACTTGGCCAACCACTCCGCCGCGACCCATACCAAAGCCGTCGCCTTGGGCACCGAAGAAACACAGACGACTATCCAGCGACCAAGATCAGAGCCAGACACCGGAAACCCCTGCCACACCACTAAGTTGTTGCACAGAGACTCAGTGGACAGTGCTCCAATCCTCACTGCATTTAACAGCTCACACAAAGGACGGATTAACTGTAATAGTAACACTACACCCA
>AFP44499
TATTATGTCCTACATCTGTGTTTAGCAGCGACGAAGTATCCTCTGCTGAAATTATTAGGCAGCACTTGGCCAACCACTCCGCCACGACCCATACCAAAGCCGTCGCCTTGGGCACCAAAGAAACACAGACGACTATCCAGCGACCAAGATCAGAGCCAGACACCGGAAACCCCTGCCACACCAACAAGTTGTTGCACAGAGACTCCGTGGACAGTGCTCCAATCCTCACTGCAGTTAACAGCTCACACAAAGGACGGATTAACTGTAATAGTAACACTACACCCA
>AFP44491
TATTATGTCCTACATCTGTGTTTAGCAGCAACGAAGTATCCTCTCCTGAAATTATTAGGCAGCACTTGGCCAACCACTCCGCCGCGACCCATACCAAAGCCGTCGCCTTGGGCACCGAAGAAACACAGACGACTATCCAGCGACCAAGATCAGAGCCAGACACCGGAAACCCCTGCCACACCACTAAGTTGTTGCACAGAGACTCAGTGGACAGTGCTCCAATCCTCACTGCATTTAACAGCTCACACAAAGGACGGATTAACTGTAATAGTAACACTACACCCA
>ACS92696
TATTATGTCCTACATCTGTGTTTAGCAGCAACGAAGTATCCTCTCCTGAAACTATTAGGCAGCACTTGGCCAACCACACCGCCGCGACCCATACCAAAGCCGTCGCCTTGGGCACCGAAGAAACACAGACGACTATCCAGCGACCAAGATCAGAGCCAGACACCGGAAACCCCTGCCACACCACTAAGTTGTTGCACAGAGACTCAGTGGACAGTGCTCCAATCCTCACTGCATTTAACAGCTCACACAAAGGACGGATTAACTGTAATAGTAACACTACACCCA
>AAV91664
TATTATGTCCTACATCTGTGTTTAGCAGCAACGAAGTATCCTCTCCTGAAATTATTAGGCAGCACTTGGCCAACCACCCCGCCGCCACCCATACCAAAGCCGTCGCCTTGGGCACCGAAGAAACACAGACGACTATCCAGCGACCAAGATCAGAGCCAGACACCGGAAACCCCTGCCACACCACTAAGTTGTTGCACAGAGACTCAGTGGACAGTGCTCCAATCCTCACTGCATTTAACAGCGCACACAAAGGACGGATTAACTGTAATAGTAACACTACACCCA
>AFP44315
TATTATGTCCTACATCTGTGTTTAGCAGCAACGAAGTATCCTCTCCTGAAATTATTAGGCAGCACTTGGCCAACCACTCCGCCGCGACCCATACCAAAGCCGTCGCCTTGGGCACCGAAGAAACACAGACGACTATCCAGCGACCAAGATCAGAGCCAGACACCGGAAACCCCTGCCACACCACTAAGTTGTTGCACAGAGACTCAGTGGACAGTGCTCCAATCCTCACTGCATTTAACAGCTCACACAAAGGACGGATTAACTGTAATAGTAACACTACACCCA
>AFP44563
TATTATGTCCTACATCTGTGTTTAGCAGCGACGAAGTATCCTCTGCTGAAATTACTAGGCAGCACTTGGCCAACCACTCCGCCGCGACCCATACCAAAGCCGTCGCCTTGGGCACCAAAGAAACACAGACGACTATCCAGCGACCAAGATCAGAGCCAGACACCGGAAACCCCTGCCACACCAACAAGTTGTTGCACAGAGACTCCGTGGACAGTGCTCCAATCCTCACTGCAGTTAACAGCTCACACAAAGGACGGATTAACTGTAATAGTAACACTACACCCA
>BAO18683
TATTATGTCCTACATCTGTGTTTAGCAGCAACGAAGTATCCTCTCCTGAAATTATTAGGCAGCACTTGGCCAACCACTCCGCCGCGACCCATACCAAAGCCGTCGCCTTGGGCACCGAAGAAACACAGACGACTATCCAGCGACCAAGATCAGAGCCAGACACCGGAAACCCCTGCCACACCACTAAGTTGTTGCACAGAGACTCAGTGGACAGTGCTCCAATCCTCACTGCATTTAACAGCTCACACAAAGGACGGATTAACTGTAATAGTAACACTACACCCA
>AFP44275
TATTATGTCCTACATCTGTGTTTAGCAGCGACGAAGTATCCTCTGCTGAAATTACTAGGCAGCACTTGGCCAACCACTCCGCCGCGACCCATACCAAAGCCGTCGCCTTGGGCACCAAAGAAACACAGACGACTATCCAGCGACCAAGATCAGAGCCAGACACCGGAAACCCCTGCCACACCAACAAGTTGTTGCACAGAGACTCCGTGGACAGTGCTCCAATCCTCACTGCAGTTAACAGCTCACACAAAGGACGGATTAACTGTAATAGTAATACTACACCCA
>AFP44403
TATTATGTCCTACATCTGTGTTTAGCAGCGACGAAGTATCCTCTGCTGAAATTACTAGGCAGCACTTGGCCAACCACTCCGCCGCGACCCATACCAAAGCCGTCGCCTTGGGCACCAAAGAAACACAGACGACTATCCAGCGACCAAGATCAGAGCCAGACACCGGAAACCCCTGCCACACCAACAAGTTGTTGCACAGAGACTCCGTGGACAGTGCTCCAATCCTCACTGCAGTTAACAGCTCACACAAAGGACGGATTAACTGTAATAGTAACACTACACCCA
>BAN63222
TATTATGTCCTACATCTGTGTTTAGCAGCAACGAAGTATCCTCTCCTGAAACTATTAGGCAGCACTTGGCCAACCACTCCGCCGCGACCCATACCAAAGCCGTCGCCTTGGGCACCGAAGAAACACAGACGACTATCCAGCGACCAAGATCAGAGCCAGACACCGGAAACCCCTGCCACACCACTAAGTTGTTGCACAGAGACTCAGTGGACAGTGCTCCAATCCTCACTGCATTTAACAGCTCACACAAAGGACGGATTAACTGTAATAGTAACACTACACCCA
>AFP44171
TATTATGTCCTACATCTGTGTTTAGCAGCGACGAAGTATCCTCTGCTGAAATTATTAGGCAGCACTTGGCCAACCACTCCGCCGCGACCCATTCCAAAGCCGTCGCCTTGGGCACCAAAGAAACACAGACGACTATCCAGCGACCAAGATCAGAGCCAGACACCGGAAACCCCTGCCACACCAATAAGTTGTTGCACAGAGACTCAGTGGACAGTGCTCCAATCCTCACTGCAGTTAACAGCTCACACAAAGGACGGATTAACTGTAATAGTAACACTACACCCA
>AFP44179
TATTATGTCCTACATCTGTGTTTAGCAGCGACGAAGTATCCTCTGCTGAAATTATTAGGCAGCACTTGGCCAACCACTCCGCCACGACCCATACCAAAGCCGTCGCCTTGGGCACCAAAGAAACACAGACGACTATCCAGCGACCAAGATCAGAGCCAGACACCGGAAACCCCTGCCACACCAACAAGTTGTTGCACAGAGACTCCGTGGACAGTGCTCCAATCCTCACTGCAGTTAACAGCTCACACAAAGGACGGATTAACTGTAATAGTAACACTACACCCA
>AAQ10407
TATTATGTCCTACATCTGTGTTTAGCAGCAACGAAGTATCCTCTCCTGAAACTATTAGGCAGCACTTGGCCAACCACTCCGCCGCGACCCATACCAAAGCCGTCGCCTTGGGCACCAAAGAAACACAGACGACTATCCAGCGACCAAGATCAGAGCCAGACACCGGAGACCCCTGCCACACCACTAAGTTGCTGCACAGAGACTCAGTGGACAGTACTCCAATCCTCACTGCATTTAACAGCTCACACAAAGGACGGATTAACTGTAATAGTAACACTACACCCA
>AFP44483
TATTATGTCCTACATCTGTGTTTAGCAGCGACGAAGTATCCTCTGCTGAAATTATTAGGCAGCACTTGGCCAACCACTCCGCCACGACCCATACCAAAGCCGTCGCCTTGGGCACCAAAGAAACACAGACGACTATCCAGCGACCAAGATCAGAGCCAGACACCGGAAACCCCTGCCACACCAACAAGTTGTTGCACAGAGACTCCGTGGACAGTGCTCCAATCCTCACTGCAGTTAACAGCTCACACAAAGGACGGATTAACTGTAATAGTAACACTACACCCA
>AAV91672
TATTATGTCCTACATCTGTGTTTAGCAGCGACGAAGTATCCTCTGCTGAAATTATTAGGCAGCACTTGGCCAACCACTCCGCCACGACCCATACCAAAGCCGTCGCCTTGGGCACCAAAGAAACACAGACGACTATCCAGCGACCAAGATCAGAGCCAGACACCGGAAACCCCTGCCACACCAACAAGTTGTTGCACAGAGACTCCGTGGACAGTGCTCCAATCCTCACTGCAGTTAACAGCTCACACAAAGGACGGATTAACTGTAATAGTAACACTACACCCA
>AFP44363
TATTATGTCCTACATCTGTGTTTAGCAGCAACGAAGTATCCTCTCCTGAAATTATTAGGCAGCACTTGGCCAACCACCCCGCCGCGACCCATACCAAAGCCGTCGCCTTGGGCACCGAAGAAACACAGACGACTATCCAGCGACCAAGATCAGAGCCAGACACCGGAAACCCCTGCCACACCACTAAGTTGTTGCACAGAGACTCAGTGGACAGTGCTCCAATCCTCACTGCATTTAACAGCTCACACAAAGGACGGATTAACTGTAATAGTAACACTACACCCA
>BAN63230
TATTATGTCCTACATCTGTGTTTAGCAGCAACGAAGTATCCTCTCCTGAAACTATTAGGCAGCACTTGGCCAACCACTCCGCCGCGACCCATACCAAAGCCGTCGCCTTGGGCACCGAAGAAACACAGACGACTATCCAGCGACCAAGATCAGAGCCAGACACCGGAAACCCCTGCCACACCACTAAGTTGTTGCACAGAGACTCAGTGGACAGTGCTCCAATCCTCACTGCATTTAACAGCTCACACAAAGGACGGATTAACTGTAATAGTAACACTACACCCA
>AFP44571
TATTATGTCCTACATCTGTGTTTAGCAGCGACGAAGTATCCTCTGCTGAAATTATTAGGCAGCACTTGGCCAACCACTCCGCCGCGACCCATCCCAAAGCCGTCGCCTTGGGCACCAAAGAAACACAGACGACTATCCAGCGACCAAGATCAGAGCCAGACACCGGAAACCCCTGCCACACCAATAAGTTGTTGCACAGAGACTCAGTGGACAGTGCTCCAATCCTCACTGCAGTTAACAGCTCACACAAAGGACGGATTAACTGTAATAGTAACACTACACCCA
>AAQ10716
TATTATGTCCTACATCTGTGTTTAGCAGCAACGAAGTATCCTCTCCTGAAACTATTAGGCAGCACTTGGCCAACCACTCCGCCGCGACCCATACCAAAGCCGTCGCCTTGGGCACCGAAGAAACACAGACGACTATCCAGCGACCAAGATCAGAGCCAGACACCGGAAACCCCTGCCACACCACTAAGTTGTTGCACAGAGACTCAGTGGACAGTGCTCCAATCCTCACTGCATTTAACAGCTCACACAAAGGACGGATTAACTGTAATAGTAACACTACACCCA
>BAN63238
TATTATGTCCTACATCTGTGTTTAGCAGCGACGAAGTATCCTCTGCTGAAATTATTAGGCAGCACTTGGCCAACCACCCCGCCGCGACCCATACCAAAGCCGTCGCCTTGGGCACCAAAGAAACACAGACGACTATCCAGCGACCAAGATCAGAGCCAGACACCGGAAACCCCTGCCACACCAACAAGTTGTTGCACAGAGACTCCGTGGACAGTGCTCCAATCCTCACTGCAGTTAACAGCTCACACAAAGGACGGATTAACTGTAATAGTAACACTACACCCA
>AFP44579
TATTATGTCCTACATCTGTGTTTAGCAGCGACGAAGTATCCTCTGCTGAAATTATTAGGCAGCACTTGGCCAACCACTCCGCCGCGACCCATACCAAAACCGTCGCCTTGGGCACCAAAGAAACACAGACGACTATCCAGCGACCAAGATCAGAGCCAGACACCGGAAACCCCTGCCACACCAACAAGTTGTTGCACAGAGACTCCGTGGACAGTGCTCCAATCCTCACTGCAGTTAACAGCTCACACAAAGGACGGATTAACTGTAATAGTAACACTACACCCA
>AEZ01702
TATTATGTCCTACATCTGTGTTTAGCAGCAACGAAGTATCCTCTCCTGAAATTATTAGGCAGCACTTGGCCAACCACTCCGCCGCGACCCATACCAAAGCCGTCGCCTTGGGCACCGAAGAAACACAGACGACTATCCAGCGACCAAGATCAGAGCCAGACACCGGAAACCCCTGCCACACCACTAAGTTGTTGCACAGAGACTCAGTGGACAGTGCTCCAATCCTCACTGCATTTAACAGCTCACACAAAGGACGGATTAACTGTAATAGTAACACTACACCCA
>AFP44379
TATTATGTCCTACATCTGTGTTTAGCAGCAACGAAGTATCCTCTCCTGAAATTATTAGGCAGCACTTGGCCAACCACCCCGCCGCGACCCATACCAAAGCCGTCGCCTTGGGCACCGAAGAAACACAGACGACTATCCAGCGACCAAGATCAGAGCCAGACACCGGAAACCCCTGCCACACCACTAAGTTGTTGCACAGAGACTCAGTGGACAGTGCTCCAATCCTCACTGCATTTAACAGCGCACACAAAGGACGGATTAACTGTAATAGTAACACTACACCCA
>AFP44475
TATTATGTCCTACATCTGTGTTTAGCAGCGACGAAGTATCCTCTGCTGAAATTACTAGGCAGCACTTGGCCAACCACTCCGCCGCGACCCATACCAAAGCCGTCGCCTTGGGCACCAAAGAAACACAGACGACTATCCAGCGACCAAGATCAGAGCCAGACACCGGAAACCCCTGCCACACCAACAAGTTGTTGCACAGAGACTCCGTGGACAGTGCTCCAATCCTCACTGCAGTTAACAGCTCACACAAAGGACGGATTAACTGTAATAGTAACACTACACCCA
>AFP44371
TATTATGTCCTACATCTGTGTTTAGCAGCGACGAAGTATCCTCTGCTGAAATTACTAGGCAGCACTTGGCCAACCACTCCGCCGCGACCCATACCAAAGCCGTCGCCTTGGGCACCAAAGAAACACAGACGACTATCCAGCGACCAAGATCAGAGCCAGACACCGGAAACCCCTGCCACACCAACAAGTTGTTGCACAGAGACTCCGTGGACAGTGCTCCAATCCTCACTGCAGTTAACAGCTCACACAAAGGACGGATTAACTGTAATAGTAACACTACACCCA
>ACS92656
TATTATGTCCTACATCTGTGTTTAGCAGCAACGAAGTATCCTCTCCTGAAATTATTAGGCAGCACTTGGCCAACCACTCCGCCGCGACCCATACCAAAGCCGTCGCCTTGGGCACCGAAGAAACACAGACGACTATCCAGCGACCAAGATCAGAGCCAGACACCGGAAACCCCTGCCACACCACTAAGTTGTTGCACAGAGACTCAGTGGACAGTGCTCCAATCCTCACTGCATTTAACAGCTCACACAAAGGACGGATTAACTGTAATAGTAACACTACACCCA
>BAN63246
TATTATGTCCTACATCTGTGTTTAGCAGCGACGAAGTATCCTCTGCTGAAATTATTAGGCAGCACTTGGCCAACCACTCCGCCGCGACCCATACCAAAACCGTCGCCTTGGGCACCAAAGAAACACAGACGACTATCCAGCGACCAAGATCAGAGCCAGACACCGGAAACCCCTGCCACACCAACAAGTTGTTGCACAGAGACTCCGTGGACAGTGCTCCAATCCTCACTGCAGTTAACAGCTCACACAAAGGACGGATTAACTGTAATAGTAACACTACACCCA
>AFP44467
TATTATGTCCTACATCTGTGTTTAGCAGCGACGAAGTATCCTCTGCTGAAATTATTAGGCAGCACTTGGCCAACCACTCCGCCACGACCCATACCAAAGCCGTCGCCTTGGGCACCAAAGAAACACAGACGACTATCCAGCGACCAAGATCAGAGCCAGACACCGGAAACCCCTGCCACACCAACAAGTTGTTGCACAGAGACTCCGTGGACAGTGCTCCAATCCTCACTGCAGTTAACAGCTCACACAAAGGACGGATTAACTGTAATAGTAACACTACACCCA
>AFP44619
TATTATGTCCTACATCTGTGTTTAGCAGCGACGAAGTATCCTCTGCTGAAATTATTAGGCAGCACTTGGCCAACCACTCCGCCGCGACCCATCCCAAAGCCGTCGCCTTGGGCACCAAAGAAACACAGACGACTATCCAGCGACCAAGATCAGAGCCAGACACCGGAAACCCCTGCCACACCAATAAGTTGTTGCACAGAGACTCAGTGGACAGTGCTCCAATCCTCACTGCAGTTAACAGCTCACACAAAGGACGGATTAACTGTAATAGTAACACTACACCCA
>AFP44291
TATTATGTCCTACATCTGTGTTTAGCAGCGACGAAGTATCCTCTGCTGAAATTACTAGGCAGCACTTGGCCAACCACTCCGCCGCGACCCATACCAAAGCCGTCGCCTTGGGCACCAAAGAAACACAGACGACTATCCAGCGACCAAGATCAGAGCCAGACACCGGAAACCCCTGCCACACCAACAAGTTGTTGCACAGAGACTCCGTGGACAGTGCTCCAATCCTCACTGCAGTTAACAGCTCACACAAAGGACGGATTAACTGTAATAGTAACACTACACCCA
>AFP44507
TATTATGTCCTACATCTGTGTTTAGCAGCAACGAAGTATCCTCTCCTGAAATTATTAGGCAGCACTTGGCCAACCACTCCGCCGCGACCCATACCAAAGCCGTCGCCTTGGGCACCGAAGAAACACAGACGACTATCCAGCGACCAAGATCAGAGCCAGACACCGGAAACCCCTGCCACACCACTAAGTTGTTGCACAGAGACTCAGTGGACAGTGCTCCAATCCTCACTGCATTTAACAGCTCACACAAAGGACGGATTAACTGTAATAGTAACACTACACCCA
>AFP44611
TATTATGTCCTACATCTGTGTTTAGCAGCGACGAAGTATCCTCTGCTGAAATTACTAGGCAGCACTTGGCCAACCACTCCGCCGCGACCCATACCAAAGCCGTCGCCTTGGGCACCAAAGAAACACAGACGACTATCCAGCGACCAAGATCAGAGCCAGACACCGGAAACCCCTGCCACACCAACAAGTTGTTGCACAGAGACTCCGTGGACAGTGCTCCAATCCTCACTGCAGTTAACAGCTCACACAAAGGACGGATTAACTGTAATAGTAACACTACACCCA
>AFP44299
TATTATGTCCTACATCTGTGTTTAGCAGCAACGAAGTATCCTCTCCTGAAATTATTAGGCAGCACTTGGCCAACCACTCCGCCGCGACCCATACCAAAGCCGTCGCCTTGGGCACCGAAGAAACACAGACGACTATCCAGCGACCAAGATCAGAGCCAGACACCGGAAACCCCTGCCACACCACTAAGTTGTTGCACAGAGACTCAGTGGACAGTGCTCCAATCCTCACTGCATTTAACAGCTCACACAAAGGACGGATTAACTGTAATAGTAACACTACACCCA
>AEZ01710
TATTATGTCCTACATCTGTGTTTAGCAGCAACGAAGTATCCTCTCCTGAAACTATTAGGCAGCACTTGGCCAACCACTCCGCCGCGACCCATACCAAAGCCGTCGCCTTGGGCACCAAAGAAACACAGACGACTATCCAGCGACCAAGATCAGAGCCAGACACCGGAAACCCCTGCCACACCACTAAGTTGCTGCACAGAGACTCAGTGGACAGTGCTCCAATCCTCACTGCATTTAACAGCTCACACAAAGGACGGATTAACTGTAATAGTAACACTACACCCA
>BAO18675
TATTATGTCCTACATCTGTGTTTAGCAGCAACGAAGTATCCTCTCCTGAAATTATTAGGCAGCACTTGGCCAACCACTCCGCCGCGACCCATACCAAAGCCGTCGCCTTGGGCACCGAAGAAACACAGACGACTATCCAGCGACCAAGATCAGAGCCAGACACCGGAAACCCCTGCCACACCACTAAGTTGTTGCACAGAGACTCAGTGGACAGTGCTCCAATCCTCACTGCATTTAACAGCTCACACAAAGGACGGATTAACTGTAATAGTAACACTACACCCA
>AAO15709
TATTATGTCCTACATCTGTGTTTAGCAGCGACGAAGTATCCTCTGCTGAAATTATTAGGCAGCACTTGGCCAACCACTCCGCCGCGACCCATACCAAAACCGTCGCCTTGGGCACCAAAGAAACACAGACGACTATCCAGCGACCAAGATCAGAGCCAGACACCGGAAACCCCTGCCACACCAACAAGTTGTTGCACAGAGACTCCGTGGACAGTGCTCCAATCCTCACTGCAGTTAACAGCTCACACAAAGGACGGATTAACTGTAATAGTAACACTACACCCA
>AFP44587
TATTATGTCCTACATCTGTGTTTAGCAGCGACGAAGTATCCTCTGCTGAAATTATTAGGCAGCACTTGGCCAACCACTCCGCCGCGACCCATACCAAAACCGTCGCCTTGGGCACCAAAGAAACACAGACGACTATCCAGCGACCAAGATCAGAGCCAGACACCGGAAACCCCTGCCACACCAACAAGTTGTTGCACAGAGACTCCGTGGACAGTGCTCCAATCCTCACTGCAGTTAACAGCTCACACAAAGGACGGATTAACTGTAATAGTAACACTACACCCA
>AFP44347
TATTATGTCCTACATCTGTGTTTAGCAGCAACGAAGTATCCTCTCCTGAAATTATTAGGCAGCACTTGGCCAACCACTCCGCCGCGACCCATACCAAAGCCGTCGCCTTGGGCACCGAAGAAACACAGACGACTATCCAGCGACCAAGATCAGAGCCAGACACCGGAAACCCCTGCCACACCACTAAGTTGTTGCACAGAGACTCAGTGGACAGTGCTCCAATCCTCACTGCATTTAACAGCTCACACAAAGGACGGATTAACTGTAATAGTAACACTACACCCA
>AFP44395
TATTATGTCCTACATCTGTGTTTAGCAGCAACGAAGTATCCTCTCCTGAAATTATTAGGCAGCACTTGGCCAACCACTCCGCCGCGACCCATACCAAAGCCGTCGCCTTGGGCACCGAAGAAACACAGACGACTATCCAGCGACCAAGATCAGAGCCAGACACCGGAAACCCCTGCCACACCACTAAGTTGTTGCACAGAGACTCAGTGGACAGTGCTCCAATCCTCACTGCATTTAACAGCTCACACAAAGGACGGATTAACTGTAATAGTAACACTACACCCA
>AFP44187
TATTATGTCCTACATCTGTGTTTAGCAGCGACGAAGTATCCTCTGCTGAAATTATTAGGCAGCACTTGGCCAACCACTCCGCCACGACCCATACCAAAGCCGTCGCCTTGGGCACCAAAGAAACACAGACGACTATCCAGCGACCAAGATCAGAGCCAGACACCGGAAACCCCTGCCACACCAACAAGTTGTTGCACAGAGACTCAGTGGACAGTGCTCCAATCCTCACTGCAGTTAACAGCTCACACAAAGGACGGATTAACTGTAATAGTAACACTACACCCA
>AFN85009
TATTATGTCCTACATCTGTGTTTAGCAGCAACGAAGTATCCTCTCCTGAAATTATTAGGCAGCACTTGGCCAACCACTCCGCCGCGACCCATACCAAAGCCGTCGCCTTGGGCACCGAAGAAACACAGACGACTATCCAGCGACCAAGATCAGAGCCAGACACCGGAAACCCCTGCCACACCACTAAGTTGTTGCACAGAGACTCAGTGGACAGTGCTCCAATCCTCACTGCATTTAACAGCTCACACAAAGGACGGATTAACTGTAATAGTAACACTACACCCA
>AFP44267
TATTATGTCCTACATCTGTGTTTAGCAGCAACGAAGTATCCTCTGCTGAAATTATTAGGCAGCACTTGGCCAACCACTCCGCCGCGACCCATACCAAAACCGTCGCCTTGGGCACCAAAGAAACACAGACGACTATCCAGCGACCAAGATCAGAGCCAGACACCGGAAACCCCTGCCACACCAACAAGTTGTTGCACAGAGACTCCGTGGACAGTGCTCCAATCCTCACTGCAGTTAACAGCTCACACAAAGGACGGATTAACTGTAATAGTAACACTACACCCA
>BAN63254
TATTATGTCCTACATCTGTGTTTAGCAGCAACGAAGTATCCTCTCCTGAAACTATTAGGCAGCACTTGGCCAACCACTCCGCCGCGACCCATACCAAAGCCGTCGCCTTGGGCACCAAAGAAACACAGACGACTATCCAGCGACCAAGATCAGAGCCAGACACCGGAAACCCCTGCCACACCACTAAGTTGCTGCACAGAGACTCAGTGGACAGTGCTCCAATCCTCACTGCATGTAACAGCTCACACAAAGGACGGATTAACTGTAATAGTAACACTACACCCA
>AFP44123
TATTATGTCCTACATCTGTGTTTAGCAGCAACGAAGTATCCTCTCCTGAAACTATTAGGCAGCACTTGGCCAACCACTCCGCCGCGACCCATACCAAAGCCGTCGCCTTGGGCACCAAAGAAACACAGACGACTATCCAGCGACCAAGATCAGAGCCAGACACCAGAAACCCCTGCCACACCACTAAGTTGCTGCACAGAGACTCAGTGGACAGTGCTCCAATCCTCACTGCATTTAACAGCTCACACAAAGGACGGATTAACTGTAATAGTAACACTACACCCA
>AFP44459
TATTATGTCCTACATCTGTGTTTAGCAGCGACGAAGTATCCTCTGCTGAAATTACTAGGCAGCACTTGGCCAACCACTCCGCCGCGACCCATACCAAAGCCGTCGCCTTGGGCACCAAAGAAACACAGACGACTATCCAGCGACCAAGATCAGAGCCAGACACCGGAAACCCCTGCCACACCAACAAGTTGTTGCACAGAGACTCCGTGGACAGTGCTCCAATCCTCACTGCAGTTAACAGCTCACACAAAGGACGGATTAACTGTAATAGTAACACTACACCCA
>AFP44283
TATTATGTCCTACATCTGTGTTTAGCAGCGACGAAGTATCCTCTGCTGAAATTATTAGGCAGCACTTGGCCAACCACTCCGCCACGACCCATACCAAAGCCGTCGCCTTGGGCACCAAAGAAACACAGACGACTATCCAGCGACCAAGATCAGAGCCAGACACCGGAAACCCCTGCCACACCAACAAGTTGTTGCACAGAGACTCCGTGGACAGTGCTCCAATCCTCACTGCAGTTAACAGCTCACACAAAGGACGGATTAACTGTAATAGTAACACTACACCCA
>AFP44515
TATTATGTCCTACATCTGTGTTTAGCAGCAACGAAGTATCCTCTCCTGAAATTATTAGGCAGCACTTGGCCAACCACTCCGCCGCGACCCATACCAAAGCCGTCGCCTTGGGCACCGAAGAAACACAGACGACTATCCAGCGACCAAGATCAGAGCCAGACACCGGAAACCCCTGCCACACCACTAAGTTGTTGCACAGAGACTCAGTGGACAGTGCTCCAATCCTCACTGCATTTAACAGCTCACACAAAGGACGGATTAACTGTAATAGTAACACTACACCCA
>AFP44603
TATTATGTCCTACATCTGTGTTTAGCAGCGACGAAGTATCCTCTGCTGAAATTACTAGGCAGCACTTGGCCAACCACTCCGCCGCGACCCATACCAAAGCCGTCGCCTTGGGCACCAAAGAAACACAGACGACTATCCAGCGACCAAGATCAGAGCCAGACACCGGAAACCCCTGCCACACCAACAAGTTGTTGCACAGAGACTCCGTGGACAGTGCTCCAATCCTCACTGCAGTTAACAGCTCACACAAAGGACGGATTAACTGTAATAGTAACACTACACCCA
>AAO15701
TATTATGTCCTACATCTGTGTTTAGCAGCGACGAAGTATCCTCTGCTGAAATTATTAGGCAGCACTTGGCCAACCACTCCGCCGCGACCCATTCCAAAGCCGTCGCCTTGGGCACCAAAGAAACACAGACGACTATCCAGCGACCAAGATCAGAGCCAGACACCGGAAACCCCTGCCACACCAATAAGTTGTTGCACAGAGACTCAGTGGACAGTGCTCCAATCCTCACTGCAGTTAACAGCTCACACAAAGGACGGATTAACTGTAATAGTAACACTACACCCA
>AEZ01726
TATTATGTCCTACATCTGTGTTTAGCAGCAACGAAGTATCCTCTCCTGAAACTATTAGGCAGCACTTGGCCAACCACTCCGCCGCGACCCATACCAAAGCCGTCGCCTTGGGCACCAAAGAAACACAGACGACTATCCAGCGACCAAGATCAGAGCCAGACACCGGAAACCCCTGCCACACCACTAAGTTGCTGCACAGAGACTCAGTGGACAGTGCTCCAATCCTCACTGCATTTAACAGCTCACACAAAGGACGGATTAACTGTAATAGTAACACTACACCCA
>AFN85017
TATTATGTCCTACATCTGTGTTTAGCAGCAACGAAGTATCCTCTCCTGAAATTATTAGGCAGCACTTGGCCAACCACTCCGCCGCGACCCATACCAAAGCCGTCGCCTTGGGCACCGAAGAAACACAGACGACTATCCAGCGACCAAGATCAGAGCCAGACACCGGAAACCCCTGCCACACCACTAAGTTGTTGCACAGAGACTCAGTGGACAGTGCTCCAATCCTCACTGCATTTAACAGCTCACACAAAGGACGGATTAACTGTAATAGTAACACTACACCCA
>AFP44323
TATTATGTCCTACATCTGTGTTTAGCAGCAACGAAGTATCCTCTCCTGAAATTATTAGGCAGCACTTGGCCAACCACCCCGCCGCGACCCATACCAAAGCCGTCGCCTTGGGCACCGAAGAAACACAGACGACTATCCAGCGACCAAGATCAGAGCCAGACACCGGAAACCCCTGCCACACCACTAAGTTGTTGCACAGAGACTCAGTGGACAGTGCTCCAATCCTCACTGCATTTAACAGCTCACACAAAGGACGGATTAACTGTAATAGTAACACTACACCCA
>AFP44595
TATTATGTCCTACATCTGTGTTTAGCAGCGACGAAGTATCCTCTGCTGAAATTATTAGGCAGCACTTGGCCAACCACTCCGCCGCGACCCATCCCAAAGCCGTCGCCTTGGGCACCAAAGAAACACAGACGACTATCCAGCGACCAAGATCAGAGCCAGACACCGGAAACCCCTGCCACACCAATAAGTTGTTGCACAGAGACTCAGTGGACAGTGCTCCAATCCTCACTGCAGTTAACAGCTCACACAAAGGACGGATTAACTGTAATAGTAACACTACACCCA
>AFP44355
TATTATGTCCTACATCTGTGTTTAGCAGCGACGAAGTATCCTCTGCTGAAATTATTAGGCAGCACTTGGCCAACCACTCCGCCACGACCCATACCAAAGCCGTCGCCTTGGGCACCAAAGAAACACAGACGACTATCCAGCGACCAAGATCAGAGCCAGACACCGGAAACCCCTGCCACACCAACAAGTTGTTGCACAGAGACTCCGTGGACAGTGCTCCAATCCTCACTGCAGTTAACAGCTCACACAAAGGACGGATTAACTGTAATAGTAACACTACACCCA
>AFP44219
TATTATGTCCTACATCTGTGTTTAGCAGCAACGAAGTATCCTCTCCTGAAATTATTAGGCAGCACTTGGCCAACCACTCCGCCGCGACCCATACCAAAGCCGTCGCCTTGGGCACCGAAGAAACACAGACGACTATCCAGCGACCAAGATCAGAGCCAGACACCGGAAACCCCTGCCACACCACTAAGTTGTTGCACAGAGACTCAGTGGACAGTGCTCCAATCCTCACTGCATTTAACAGCTCACACAAAGGACGGATTAACTGTAATAGTAACACTACACCCA
>BAO18707
TATTATGTCCTACATCTGTGTTTAGCAGCAACGAAGTATCCTCTCCTGAAACTATTAGGCAGCACTTGGCCAACCACTCCGCCGCGACCCATACCAAAGCCGTCGCCTTGGGCACCAAAGAAACACAGACGACTATCCAGCGACCAAGATCAGAGCCAGACACCGGAAACCCCTGCCACACCACTAAGTTGCTGCACAGAGACTCAGTGGACAGTGCTCCAATCCTCACTGCATTTAACAGCTCACACAAAGGACGGATTAACTGTAATAGTAACACTACACCCA
>AFP44195
TATTATGTCCTACATCTGTGTTTAGCAGCGACGAAGTATCCTCTGCTGAAATTATTAGGCAGCACTTGGCCAACCACTCCGCCGCGACCCATACCAAAACCGTCGCCTTGGGCACCAAAGAAACACAGACGACTATCCAGCGACCAAGATCAGAGCCAGACACCGGAAACCCCTGCCACACCAACAAGTTGTTGCACAGAGACTCCGTGGACAGTGCTCCAATCCTCACTGCAGTTAACAGCTCACACAAAGGACGGATTAACTGTAATAGTAACACTACACCCA
>AFP44211
TATTATGTCCTACATCTGTGTTTAGCAGCAACGAAGTATCCTCTCCTGAAATTATTAGGCAGCACTTGGCCAACCACTCCGCCGCGACCCATACCAAAGCCGTCGCCTTGGGCACCGAAGAAACACAGACGACTATCCAGCGACCAAGATCAGAGCCAGACACCGGAAACCCCTGCCACACCACTAAGTTGTTGCACAGAGACTCAGTGGACAGTGCTCCAATCCTCACTGCATTTAACAGCTCACACAAAGGACGGATTAACTGTAATAGTAACACTACACCCA
>AFP44331
TATTATGTCCTACATCTGTGTTTAGCAGCAACGAAGTATCCTCTCCTGAAATTATTAGGCAGCACTTGGCCAACCACTCCGCCGCGACCCATACCAAAGCCGTCGCCTTGGGCACCGAAGAAACACAGACGACTATCCAGCGACCAAGATCAGAGCCAGACACCGGAAACCCCTGCCACACCACTAAGTTGTTGCACAGAGACTCAGTGGACAGTGCTCCAATCCTCACTGCATTTAACAGCTCACACAAAGGACGGATTAACTGTAATAGTAACACTACACCCA
>AFP44139
TATTATGTCCTACATCTGTGTTTAGCAGCAACGAAGTATCCTCTCCTGAAATTATTAGGCAGCACTTGGCCAACCACTCCGCCGCGACCCATACCAAAGCCGTCGCCTTGGGCACCGAAGAAACACAGACGACTATCCAGCGACCAAGATCAGAGCCAGACACCGGAAACCCCTGCCACACCACTAAGTTGTTGCACAGAGACTCAGTGGACAGTGCTCCAATCCTCACTGCATTTAACAGCTCACACAAAGGACGGATTAACTGTAATAGTAACACTACACCCA
>AFP44443
TATTATGTCCTACATCTGTGTTTAGCAGCAACGAAGTATCCTCTCCTGAAATTATTAGGCAGCACTTGGCCAACCACTCCGCCGCGACCCATACCAAAGCCGTCGCCTTGGGCACCGAAGAAACACAGACGACTATCCAGCGACCAAGATCAGAGCCAGACACCGGAAACCCCTGCCACACCACTAAGTTGTTGCACAGAGACTCAGTGGACAGTGCTCCAATCCTCACTGCATTTAACAGCTCACACAAAGGACGGATTAACTGTAATAGTAACACTACACCCA
>ACS92648
TATTATGTCCTACATCTGTGTTTAGCAGCAACGAAGTATCCTCTCCTGAAACTATTAGGCAGCACTTGGCCAACCACTCCGCCGCGACCCATACCAAAGCCGTCGCCTTGGGCACCGAAGAAACACAGACGACTATCCAGCGACCAAGATCAGAGCCAGACACCGGAAACCCCTGCCACACCACTAAGTTGTTGCACAGAGACTCAGTGGACAGTGCTCCAATCCTCACTGCATTTAACAGCTCACACAAAGGACGGATTAACTGTAATAGTAACACTACACCCA
>AFP44339
TATTATGTCCTACATCTGTGTTTAGCAGCAACGAAGTATCCTCTCCTGAAACTATTAGGCAGCACTTGGCCAACCACTCCGCCGCGACCCATACCAAAGCCGTCGCCTTGGGCACCAAAGAAACACAGACGACTATCCAGCGACCAAGATCAGAGCCAGACACCGGAAACCCCTGCCACACCACTAAGTTGCTGCACAGAGACTCAGTGGACAGTGCTCCAATCCTCACTGCATTTAACAGCTCACACAAAGGACGGATTAACTGTAATAGTAACACTACACCCA
>AFP44131
TATTATGTCCTACATCTGTGTTTAGCAGCAACGAAGTATCCTCTCCTGAAACTATTAGGCAGCACTTGGCCAACCACTCCGCCGCGACCCATACCAAAGCCGTCGCCTTGGGCACCAAAGAAACACAGACGACTATCCAGCGACCAAGATCAGAGCCAGACACCGGAAACCCCTGCCACACCACTAAGTTGCTGCACAGAGACTCAGTGGACAGTGCTCCAATCCTCACTGCATTTAACAGCTCACACAAAGGACGGATTAACTGTAATAGTAACACTACACCCA
>AFP44523
TATTATGTCCTACATCTGTGTTTAGCAGCAACGAAGTATCCTCTCCTGAAATTATTAGGCGGCACTTGGCCAACCACCCCGCCGCGACCCATACCAAAGCCGTCGCCTTGGGCACCGAAGAAACACAGACGACTATCCAGCGACCAAGATCAGAGCCAGACACCGGAAACCCCTGCCACACCACTAAGTTGTTGCACAGAGACTCAGTGGACAGTGCTCCAATCCTCACTGCATTTAACAGCGCACACAAAGGACGGATTAACTGTAATAGTAACACTACACCCA
>AFP44635
TATTATGTCCTACATCTGTGTTTAGCAGCGACGAAGTATCCTCTGCTGAAATTATTAGGCAGCACTTGGCCAACCACTCCGCCGCGACCCATACCAAAGCCGTCGCCTTGGGCACCAAAGAAACACAGACGACTATCCAGCGACCAAGATCAGAGCCAGACACCGGAAACCCCTGCCACACCAATAAGTTGTTGCACAGAGACTCAGTGGACAGTGCTCCAATCCTCACTGCAGTTAACAGCTCACACAAAGGACGGATTAACTGTAATAGTAACACTACACCCA
>AEZ01733
TATTATGTCCTACATCTGTGTTTAGCAGCGACGAAGTATCCTCTGCTGAAATTACTAGGCAGCACTTGGCCAACCACTCCGCCGCGACCCATACCAAAGCCGTCGCCTTGGGCACCAAAGAAACACAGACGACTATCCAGCGACCAAGATCAGAGCCAGACACCGGAAACCCCTTCCACACCAACAAGTTGTTGCACAGAGACTCCGTGGACAGTGCTCCAATCCTCACTGCAGTTAACAGCTCACACAAAGGACGGATTAACTGTAATAGTAACACTACACCCA
>AFN85022
TATTATGTCCTACATCTGTGTTTAGCAGCAACGAAGTATCCTCTCCTGAAATTATTAGGCAGCACTTGGCCAACCACTCCGCCGCGACCCATACCAAAGCCGTCGCCTTGGGCACCGAAGAAACACAGACGACTATCCAGCGACCAAGATCAGAGCCAGACACCGGAAACCCCTGCCACACCACTAAGTTGTTGCACAGAGACTCAGTGGACAGTGCTCCAATCCTCACTGCATTTAACAGCTCACACAAAGGACGGATTAACTGTAATAGTAACACTACACCCA
>BAO18715
TATTATGTCCTACATCTGTGTTTAGCAGCAACGAAGTATCCTCTCCTGAAACTATTAGGCAGCACTTGGCCAACCACTCCGCCGCGACCCATACCAAAGCCGTCGCCTTGGGCACCAAAGAAACACAGACGACTATCCAGCGACCAAGATCAGAGCCAGACACCGGAAACCCCTGCCACACCACTAAGTTGCTGCACAGAGACTCAGTGGACAGTGCTCCAATCCTCACTGCATGTAACAGCTCACACAAAGGACGGATTAACTGTAATAGTAACACTACACCCA
>AFP44203
TATTATGTCCTACATCTGTGTTTAGCAGCGACGAAGTATCCTCTGCTGAAATTATTAGGCAGCACTTGGCCAACCACTCCGCCGCGACCCATACCAAAACCGTCGCCTTGGGCACCAAAGAAACACAGACGACTATCCAGCGACCAAGATCAGAGCCAGACACCGGAAACCCCTGCCACACCAACAAGTTGTTGCACAGAGACTCCGTGGACAGTGCTCCAATCCTCACTGCAGTTAACAGCTCACACAAAGGACGGATTAACTGTAATAGTAACACTACACCCA
>ACS92664
TATTATGTCCTACATCTGTGTTTAGCAGCAACGAAGTATCCTCTCCTGAAATTATTAGGCAGCACTTGGCCAACCACTCCGCCGCGACCCATACCAAAGCCGTCGCCTTGGGCACCGAAGAAACACAGACGACTATCCAGCGACCAAGATCAGAGCCAGACACCGGAAACCCCTGCCACACCACTAAGTTGTTGCACAGAGACTCAGTGGACAGTGCTCCAATCCTCACTGCATTTAACAGCTCACACAAAGGACGGATTAACTGTAATAGTAACACTACACCCA
>AFP44539
TATTATGTCCTACATCTGTGTTTAGCAGCAACGAAGTATCCTCTCCTGAAATTATTAGGCAGCACTTGGCCAACCACTCCGCCGCGACCCATACCAAAGCCGTCGCCTTGGGCACCGAAGAAACACAGACGACTATCCAGCGACCAAGATCAGAGCCAGACACCGGAAACCCCTGCCACACCACTAAGTTGTTGCACAGAGACTCAGTGGACAGTGCTCCAATCCTCACTGCATTTAACAGCTCACACAAAGGACGGATTAACTGTAATAGTAACACTACACCCA
>AFP44307
TATTATGTCCTACATCTGTGTTTAGCAGCGACGAAGTACCCTCTGCTGAAATTATTAGGCAGCACTTGGCCAACCACTCCACCGCGACCCATACCAAAGCCGTCGCCTTGGGCACCAAAGAAACACAGACGACTATCCAGCGACCAAGATCAGAGCCAGACACCGGAAACCCCTGCCACACCAACAAGTTGTTGCACAGAGACTCCGTGGACAGTGCTCCAATCCTCACTGCAGTTAACAGCTCACACAAAGGACGGATTAACTGTAATAGTAACACTACACCCA
>AFP44531
TATTATGTCCTACATCTGTGTTTAGCAGCGACGAAGTATCCTCTGCTGAAATTACTAGGCAGCACTTGGCCAACCACTCCGCCGCGACCCATACCAAAGCCGTCGCCTTGGGCACCAAAGAAACACAGACGACTATCCAGCGACCAAGATCAGAGCCAGACACCGGAAACCCCTGCCACACCAACAAGTTGTTGCACAGAGACTCCGTGGACAGTGCTCCAATCCTCACTGCAGTTAACAGCTCACACAAAGGACGGATTAACTGTAATAGTAACACTACACCCA
>ADH94048
TATTATGTCCTACATCTGTGTTTAGCAGCGACGAAGTATCCTCTGCTGAAATTATTAGGCAGCACTTGGCCAACCACTCCGCCGCGACCCATCCCAAAGCCGTCGCCTTGGGCACCAAAGAAACACAGACGACTATCCAGCGACCAAGATCAGAGCCAGACACCGGAAACCCCTGCCACACCAATAAGTTGTTGCACAGAGACTCAGTGGACAGTGCTCCAATCCTCACTGCAGTTAACAGCTCACACAAAGGACGGATTAACTGTAATAGTAACACTACACCCA
>AFP44435
TATTATGTCCTACATCTGTGTTTAGCAGCGACGAAGTATCCTCTGCTGAAATTATTAGGCAGCACTTGGCCAACCACTCCGCCACGACCCATACCAAAGCCGTCGCCTTGGGCACCAAAGAAACACAGACGACTATCCAGCGACCAAGATCAGAGCCAGACACCGGAAACCCCTGCCACACCAACAAGTTGTTGCACAGAGACTCCGTGGACAGTGCTCCAATCCTCACTGCAGTTAACAGCTCACACAAAGGACGGATTAACTGTAATAGTAACACTACACCCA
>AFP44627
TATTATGTCCTACATCTGTGTTTAGCAGCAACGAAGTATCCTCTCCTGAAATTATTAGGCAGCACTTGGCCAACCACCCCGCCGCGACCCATACCAAAGCCGTCGCCTTGGGCACCGAAGAAACACAGACGACTATCCAGCGACCAAGATCAGAGCCAGACACCGGAAACCCCTGCCACACCACTAAGTTGTTGCACAGAGACTCAGTGGACAGTGCTCCAATCCTCACTGCATTTAACAGCTCACACAAAGGACGGATTAACTGTAATAGTAACACTACACCCA
>ACG75891
TATTATGTCCTACATCTGTGTTTAGCAGCAACGAAGTATCCTCTCCTGAAATTATTAGGCAGCACTTGGCCAACCACTCCGCCGCGACCCATACCAAAGCCGTCGCCTTGGGCACCGAAGAAACACAGACGACTATCCAGCGACCAAGATCAGAGCCAGACACCGGAAACCCCTGCCACACCACTAAGTTGTTGCACAGAGACTCAGTGGACAGTGCTCCAATCCTCACTGCATTTAACAGCTCACACAAAGGACGGATTAACTGTAATAGTAACACTACACCCA
>AFP44387
TATTATGTCCTACATCTGTGTTTAGCAGCAACGAAGTATCCTCTCCTGAAATTATTAGGCAGCACTTGGCCAACCACCCCGCCGCGACCCATACCAAAGCCGTCGCCTTGGGCACCGAAGAAACACAGACGACTATCCAGCGACCAAGATCAGAGCCAGACACCGGAAACCCCTGCCACACCACTAAGTTGTTGCACAGAGACTCAGTGGACAGTGCTCCAATCCTCACTGCATTTAACAGCTCACACAAAGGACGGATTAACTGTAATAGTAACACTACACCCA
>AEZ01718
TATTATGTCCTACATCTGTGTTTAGCAGCGACGAAGTATCCTCTGCTGAAATTACTAGGCAGCACTTGGCCAACCACTCCGCCGCGACCCATACCAAAGCCGTCGCCTTGGGCACCAAAGAAACACAGACGACTATCCAGCGACCAAGATCAGAGCCAGACACCGGAAACCCCTTCCACACCAACAAGTTGTTGCACAGAGACTCCGTGGACAGTGCTCCAATCCTCACTGCAGTTAACAGCTCACACAAAGGACGGATTAACTGTAATAGTAACACTACACCCA
>AFP44147
TATTATGTCCTACATCTGTGTTTAGCAGCGACGAAGTATCCTCTGCTGAAATTATTAGGCAGCACTTGGCCAACCACTCCGCCGCGACCCATACCAAAACCGTCGCCTTGGGCACCAAAGAAACACAGACGACTATCCAGCGACCAAGATCAGAGCCAGACACCGGAAACCCCTGCCACACCAACAAGTTGTTGCACAGAGACTCCGTGGACAGTGCTCCAATCCTCACTGCAGTTAACAGCTCACACAAAGGACGGATTAACTGTAATAGTAACACTACACCCA
>AEZ01749
TATTATGTCCTACATCTGTGTTTAGCAGCAACGAAGTATCCTCTCCTGAAACTATTAGGCAGCACTTGGCCAACCACTCCG------------------------CCTTGGGCACCAAAGAAACACAGACGACTATCCAGCGACCAAGATCAGAGCCAGACACCGGAAACCCCTGCCACACCACTAAGTTGCTGCACAGAGACTCAGTGGACAGTGCTCCAATCCTCACTGCATTTAACAGCTCACACAAAGGACGGATTAACTGTAATAGTAACACTACACCCA
>AEZ01741
TATTATGTCCTACATCTGTGTTTAGCAGCGACGAAGTATCCTCTGCTGAAATTACTAGGCAGCACTTGGCCAACCACTCCGCCGCGACCCATACCAAAGCCGTCGCCTTGGGCACCAAAGAAACACAGACGACTATCCAGCGACCAAGATCAGAGCCAGACACCGGAAACCCCTGCCACACCAACAAGTTGTTGCACAGAGACTCCGTGGACAGTGCTCCAATCCTCACTGCAGTTAACAGCTCACACAAAGGACGGATTAACTGTAATAGTAACACTACACCCA
>AFN85030
TATTATGTCCTACATCTGTGTTTAGCAGCAACGAAGTATCCTCTCCTGAAATTATTAGGCAGCACTTGGCCAACCACTCCGCCGCGACCCATACCAAAGCCGTCGCCTTGGGCACCGAAGAAACACAGACGACTATCCAGCGACCAAGATCAGAGCCAGACACCGGAAACCCCTGCCACACCACTAAGTTGTTGCACAGAGACTCAGTGGACAGTGCTCCAATCCTCACTGCATTTAACAGCTCACACAAAGGACGGATTAACTGTAATAGTAACACTACACCCA
>AAV91648
TATTATGTCCTACATCTGTGTTTAGCAGCGACGAAGTATCCTCTGCTGAAATTATTAGGCAGCACTTGGCCAACCACTCCGCCACGACCCATACCAAAGCCGTCGCCTTGGGCACCAAAGAAACACAGACGACTATCCAGCGACCAAGATCAGAGCCAGACACCGGAAACCCCTGCCACACCAACAAGTTGTTGCACAGAGACTCCGTGGACAGTGCTCCAATCCTCACTGCAGTTAACAGCTCACACAAAGGACGGATTAACTGTAATAGTAACACTACACCCA
>BAO18723
TATTATGTCCTACATCTGTGTTTAGCAGCAACGAAGTATCCTCTCCTGAAATTATTAGGCAGCACTTGGCCAACCACTCCGCCGCGACCCATACCAAAGCCGTCGCCTTGGGCACCGAAGAAACACAGACGACTATCCAGCGACCAAGATCAGAGCCAGACACCGGAAACCCCTGCCACACCACTAAGTTGTTGCACAGAGACTCAGTGGACAGTGCTCCAATCCTCACTGCATTTAACAGCTCACACAAAGGACGGATTAACTGTAATAGTAACACTACACCCA
>AFP44235
TATTATGTCCTACATCTGTGTTTAGCAGCAACGAAGTATCCTCTCCTGAAACTATTAGGCAGCACTTGGCCAACCACTCCGCCGCGACCCATACCAAAGCCGTCGCCTTGGGCACCAAAGAAACACAGACGACTATCCAGCGACCAAGATCAGAGCCAGACACCGGAAACCCCTGCCACACCACTAAGTTGCTGCACAGAGACTCAGTGGACAGTGCTCCAATCCTCACTGCATTTAACAGCTCACACAAAGGACGGATTAACTGTAATAGTAACACTACACCCA
>BAN63262
TATTATGTCCTACATCTGTGTTTAGCAGCAACGAAGTATCCTCTTCTGAAACTATTAGGCAGCACTTGGCCAACCACTCCGCCGCGACCCATACCAAAGCCGTCGCCTTGGGCACCAAAGAAACACAGACGACTATCCAGCGACCAAGATCAGAGCCAGACACCGGAAACCCCTGCCACACCACTAAGTTGCTGCACAGAGACTCAGTGGACAGTGCTCCAATCCTCACTGCATTTAACAGCTCACACAAAGGACGGATTAACTGTAATAGTAACACTACACCCA
>AAQ10724
TATTATGTCCTACATCTGTGTTTAGCAGCGACGAAGTATCCTCTGCTGAAATTATTAGGCAGCACTTGGCCAACCACTCCGCCGCGACCCATCCCAAAGCCGTCGCCTTGGGCACCAAAGAAACACAGACGACTATCCAGCGACCAAGATCAGAGCCAGACACCGGAAACCCCTGCCACACCAATAAGTTGTTGCACAGAGACTCAGTGGACAGTGCTCCAATCCTCACTGCAGTTAACAGCTCACACAAAGGACGGATTAACTGTAATAGTAACACTACACCCA
>ACS92672
TATTATGTCCTACATCTGTGTTTAGCAGCAACGAAGTATCCTCTCCTGAAATTATTAGGCAGCACTTGGCCAACCACCCCGCCGCGACCCATACCAAAGCCGTCGCCTTGGGCACCGAAGAAACACAGACGACTATCCAGCGACCAAGATCAGAGCCAGACACCGGAAACCCCTGCCACACCACTAAGTTGTTGCACAGAGACTCAGTGGACAGTGCTCCAATCCTCACTGCATTTAACAGCTCACACAAAGGACGGATTAACTGTAATAGTAACACTACACCCA
>AFP44251
TATTATGTCCTACATCTGTGTTTAGCAGCGACGAAGTATCCTCTGCTGAAATTATTAGGCAGCACTTGGCCAACCACTCCGCCGCGACCCATACCAAAACCGTCGCCTTGGGCACCAAAGAAACACAGACGACTATCCAGCGACCAAGATCAGAGCCAGACACCGGAAACCCCTGCCACACCAACAAGTTGTTGCACAGAGACTCCGTGGACAGTGCTCCAATCCTCACTGCAGTTAACAGCTCACACAAAGGACGGATTAACTGTAATAGTAACACTACACCCA
>AEZ01694
TATTATGTCCTACATCTGTGTTTAGCAGCAACGAAGTATCCTCTCCTGAAATTATTAGGCAGCACTTGGCCAACCACTCCGCCGCGACCCATACCAAAGCCGTCGCCTTGGGCACCGAAGAAACACAGACGACTATCCAGCGACCAAGATCAGAGCCAGACACCGGAAACCCCTGCCACACCACTAAGTTGTTGCACAGAGACTCAGTGGACAGTGCTCCAATCCTCACTGCATTTAACAGCTCACACAAAGGACGGATTAACTGTAATAGTAACACTACACCCA
>AFP44259
TATTATGTCCTACATCTGTGTTTAGCAGCAACGAAGTATCCTCTCCTGAAACTATTAGGCAGCACTTGGCCAACCACTCCGCCGCGACCCATACCAAAGCCGTCGCCTTGGGCACCAAAGAAACACAGACGACTATCCAGCGACCAAGATCAGAGCCAGACACCGGAAACCCCTGCCACACCACTAAGTTGCTGCACAGAGACTCAGTGGACAGTGCTCCAATCCTCACTGCATTTAACAGCTCACACAAAGGACGGATTAACTGTAATAGTAACACTACACCCA
>AFP44547
TATTATGTCCTACATCTGTGTTTAGCAGCAACGAAGTATCCTCTCCTGAAATTATTAGGCAGCACTTGGCCAACCACCCCGCCGCGACCCATACCAAAGCCGTCGCCTTGGGCACCGAAGAAACACAGACGACTATCCAGCGACCAAGATCAGAGCCAGACACCGGAAACCCCTGCCACACCACTAAGTTGTTGCACAGAGACTCAGTGGACAGTGCTCCAATCCTCACTGCATTTAACAGCTCACACAAAGGACGGATTAACTGTAATAGTAACACTACACCCA
>AFP44427
TATTATGTCCTACATCTGTGTTTAGCAGCAACGAAGTATCCTCTCCTGAAATTATTAGGCAGCACTTGGCCAACCACCCCGCCGCGACCCATACCAAAGCCGTCGCCTTGGGCACCGAAGAAACACAGACGACTATCCAGCGACCAAGATCAGAGCCAGACACCGGAAACCCCTGCCACACCACTAAGTTGTTGCACAGAGACTCAGTGGACAGTGCTCCAATCCTCACTGCATTTAACAGCTCACACAAAGGACGGATTAACTGTAATAGTAACACTACACCCA
>AFP44155
TATTATGTCCTACATCTGTGTTTAGCAGCGACGAAGTATCCTCTGCTGAAATTATTAGGCAGCACTTGGCCAACCACTCCGCCGCGACCCATTCCAAAGCCGTCGCCTTGGGCACCAAAGAAACACAGACGACTATCCAGCGACCAAGATCAGAGCCAGACACCGGAAACCCCTGCCACACCAATAAGTTGTTGCACAGAGACTCAGTGGACAGTGCTCCAATCCTCACTGCAGTTAACAGCTCACACAAAGGACGGATTAACTGTAATAGTAACACTACACCCA
>AAV91688
TATTATGTCCTACATCTGTGTTTAGCAGCAACGAAGTATCCTCTCCTGAAATTATTAGGCAGCACTTGGCCAACCACCCCGCCGCGACCCATACCAAAGCCGTCGCCTTGGGCACCGAAGAAACACAGACGACTATCCAGCGACCAAGATCAGAGCCAGACACCGGAAACCCCTGCCACACCACTAAGTTGTTGCACAGAGACTCAGTGGACAGTGCTCCAATCCTCACTGCATTTAACAGCTCACACAAAGGACGGATTAACTGTAATAGTAACACTACACCCA
>ABV21638
---------ATGGCTGATCCTGCAGCAGCAACGAAGTATCCTCTCCTGAAATTATTAGGCAGCACTTGGCCAACCACTCCGCCGCGACCCATACCAAAGCCGTCGCCTTGGGCACCGAAGAAACACAGACGACTATCCAGCGACCAAGATCAGAGCCAGACACCGGAAACCCCTGCCACACCACTAAGTTGTTGCACAGAGACTCAGTGGACAGTGCTCCAATCCTCACTGCATTTAACAGCTCACACAAAGGACGGATTAACTGTAATAGTAACACTACACCCA
>AFP44227
TATTATGTCCTACATCTGTGTTTAGCAGCGACGAAGTATCCTCTGCTGAAATTACTAGGCAGCACTTGGCCAACCACTCCGCCGCGACCCATACCAAAGCCGTCGCCTTGGGCACCAAAGAAACACAGACGACTATCCAGCGACCAAGATCAGAGCCAGACACCGGAAACCCCTGCCACACCAACAAGTTGTTGCACAGAGACTCCGTGGACAGTGCTCCAATCCTCACTGCAGTTAACAGCTCACACAAAGGACGGATTAACTGTAATAGTAACACTACACCCA
>ACS92688
TATTATGTCCTACATCTGTGTTTAGCAGCAACGAAGTATCCTCTCCTGAAACTATTAGGCAGCACTTGGCCAACCACTCCGCCGCGACCCATACCAAAGCCGTCGCCTTGGGCACCGAAGAAACACAGACGACTATCCAGCGACCAAGATCAGAGCCAGACACCGGAAACCCCTGCCACACCACTAAGTTGTTGCACAGAGACTCAGTGGACAGTGCTCCAATCCTCACTGCATTTAACAGCTCACACAAAGGACGGATTAACTGTAATAGTAACACTACACCCA
>AAV91656
TATTATGTCCTACATCTGTGTTTAGCAGCAACGAAGTATCCTCTCCTGAAATTATTAGGCAGCACTTGGCCAACCACTCCGCCGCGACCCATACCAAAGCCGTCGCCTTGGGCACCGAAGAAACACAGACGACTATCCAGCGACCAAGATCAGAGCCAGACACCGGAAACCCCTGCCACACCACTAAGTTGTTGCACAGAGACTCAGTGGACAGTGCTCCAATCCTCACTGCATTTAACAGCTCACACAAAGGACGGATTAACTGTAATAGTAACACTACACCCA
>AAD33256
TATTATGTCCTACATCTGTGTTTAGCAGCAACGAAGTATCCTCTCCTGAAATTATTAGGCAGCACTTGGCCAACCACTCCGCCGCGACCCATACCAAAGCCGTCGCCTTGGGCACCGAAGAAACACAGACGACTATCCAGCGACCAAGATCAGAGCCAGACACCGGAAACCCCTGCCACACCACTAAGTTGTTGCACAGAGACTCAGTGGACAGTGCTCCAATCCTCACTGCATTTAACAGCTCACACAAAGGACGGATTAACTGTAATAGTAACACTACACCCA
>BAN63270
TATTATGTCCTACATCTGTGTTTAGCAGCAACGAAGTATCCTCTCCTGAAACTATTAGGCAGCACTTGGCCAACCACTCCGCCGCGACCCATACCAAAGCCGTCGCCTTGGGCACCAAAGAAACACAGACGACTATCCAGCGACCAAGATCAGAGCCAGACACCGGAAACCCCTGCCACACCACTAAGTTGCTGCACAGAGACTCAGTGGACAGTGCTCCAATCCTCACTGCATTTAACAGCTCACACAAAGGACGGATTAACTGTAATAGTAACACTACACCCA
