# Supplementary material for: FRESCo: finding regions of excess synonymous constraint in diverse viruses
Source: Genome Biol. 2015 Feb 17;16(1):38. doi: 10.1186/s13059-015-0603-7 (PMC4376164; doi:10.1186/s13059-015-0603-7)
Supplement: Additional file 4: — Sequence alignments (zip folder of FASTA alignments). [file 13059_2015_603_MOESM4_ESM.zip › alignments/HPV16/E5.fa.revtrans]

>AFP44244
ATGACAAACCTTGATACTGCATCCACAACATTACTGGCGTGCTTTTTGCTTTGCTTTTGTGTGCTTTTGTGTGTCTGCCTATTAATACGTCCGCTGCTTTTGTCTGTGTCTACATACACATCATTAATACTATTGGTATTATTATTGTGGATAACAGCAGCCTCTGCGTTTAGGTGTTTTATTGTATATATTGTATTTGTTTATATACCATTATTTTTAATACATACACATGCACGCTTCTTAATTACA
>AAO85413
ATGACAAACCTTGATACTGCATCCACAACATTACTGGCGTGCTTTTTGCTTTGCTTTTGTGTGCTTTTGTGTGTCTGCCTATTAATACGTCCGCTGCTTTTGTCTGTGTCTACATACACATCATTAATACTATTGGTATTAGTATTGTGGATAACAGCAGCCTCTGCATTTAGGTGTTTTATTGTATATATTGTATTTGTTTATATACCATTATTTTTAATACATACACATGCACGCTTCTTAATTACA
>AFP44556
ATGACAAACCTTGATACTGCATCCACAACATTACTGGCGTGCTTTTTGCTTTGCTTTTGTGTGCTTTTGTGTGTCTGCCTATTAATACGTCCGCTGCTTTTGTCTGTGTCTACATACACATCATTAATACTATTGGTATTAGTATTGTGGATAACAGCAGCCTCTGCATTTAGGTGTTTTATTGTATATATTGTATTTGTTTATATACCATTATTTTTAATACATACACATGCACGCTTCTTAATTACA
>BAO18692
ATGACAAATCTTGATACTGCATCCACAACATTACTGGCGTGCTTTTTGCTTTGCTTTTGTGTGCTTTTGTGTGTCTGCCTATTAATACGTCCGCTGCTTTTGTCTGTGTCTACATACACATCATTAATACTATTGGTATTACTATTGTGGATAACAGCAGCCTCTGCGTTTAGGTGTTTTATTGTATATATTGTATTTGTTTATATACCATTATTTTTAATACATACTCATGCACGCTTTTTAATTACA
>AFP44644
ATGACAAACCTTGATACTACATCCACAACATTACTGGCGTGCTTTTTGCTTTGCTTTTGTGTGCTTTTGTGTGTCTGCCTATTAATACGTCCGCTGCTTTTGTCTGTGTCTACATACACATCATTAATACTATTGGTATTATTATTGTGGATAACAGCAGCCTCTGCGTTTAGGTGTTTTATTGTATATATTTTATTTGTTTATATACCATTATTTTTAATACATACACATGCACGCTTCTTAATTACA
>AFP44412
ATGACAAACCTTGATACTGCATCCACAACATTACTGGCGTGCTTTTTGCTTTGCTTTTGTGTGCTTTTGTGTGTCTGCCTATTAATACGTCCGCTGCTTTTGTCTGTGTCTACATACGCATCATTAATACTATTGGTATTAGTATTGTGGATAACAGCAGCCTCTGCATTTAGGTGTTTTATTGTATATATTGTATTTGTTTATATACCATTATTTTTAATACATACACATGCACGCTTCTTAATTACA
>AFP44164
ATGACAAACCTTGATACTGCATCCACAACATTACTGGCGTGCTTTTTGCTTTGCTTTTGTGTGCTTTTGTGTGTCTGCCTATTAATACGTCCGCTGCTTTTGTCTGTGTCTACATACACATCATTAATACTATTGGTATTATTATTGTGGATAACAGCAGCCTCTGCGTTTAGGTGTTTTATTGTATATATTGTATTTGTTTATATACCATTATTTTTAATACATACACATGCACGCTTCTTAATTACA
>AFP44492
ATGACAAATCTTGATACTGCATCCACAACATTACTGGCGTGCTTTTTGCTTTGCTTTTGTGTGCTTTTGTGTGTCTGCCTATTAATACGTCCGCTGCTTTTGTCTGTGTCTACATACACATCATTAATACTATTGGTATTACTATTGTGGATAACAGCAGCCTCTGCGTTTAGGTGTTTTATTGTATATATTGTATTTGTTTATATACCATTATTTTTAATACATACACATGCACGCTTTTTAATTACA
>ACS92697
ATGACAAATCTTGATACTGCATCCACAACATTACTGGCGTGCTTTTTGCTTTGCTTTTGTGTGCTTTTGTGTGTCTGCCTATTAATACGTCCGCTGCTTTTGTCTGTGTCTACATACACATCATTAATACTATTGGTATTACTATTGTGGATAACAGCAGCCTCTGCGTTTAGGTGTTTTATTGTATATATTGTATTTGTTTATATACCATTATTTTTAATACATACACATGCACGCTTTTTAATTACA
>AAV91665
ATGACAAATCTTGATACTGCATCCACAACATTACTGGCGTGCTTTTTGCTTTGCTTTTGTGTGCTTTTGTGTGTCTGCCTATTAATACGTCCGCTGCTTTTGTCTGTGTCTACATACACATCATTAATAATATTGGTATTACTATTGTGGATAACAGCAGCCTCTGCGTTTAGGTGTTTTATTGTATATATTATATTTGTTTATATACCATTATTTTTAATACATACACATGCACGCTTTTTAATTACA
>AFP44316
ATGACAAATCTTGATACTGCATCCACAACATTACTGGCGTGCTTTTTGCTTTGCTTTTGTGTGCTTTTGTGTGTCTGCCTATTAATACGTCCGCTGCTTTTGTCTGTGTCTACATACACATCATTAATACTATTGGTATTACTATTGTGGATAACAGCAGCCTCTGCGTTTAGGTGTTTTATTGTATATATTGTATTTGTTTATATACCATTATTTTTAATACATACACATGCACGCTTTTTAATTACA
>AFP44276
ATGACAAACCTTGATACTGCATCCACAACATTACTGGCGTGCTTTTTGCTTTGCTTTTGTGTGCTTTTGTGTGTCTGCCTATTAATACGTCCGCTGCTTTTGTCTGTGTCTACATACACATCATTAATACTATTGGTATTAGTATTGTGGATAACAGCAGCCTCTGCATTTAGGTGTTTTATTGTATATATTGTATTTGTTTATATACCATTATTTTTAATACATACACATGCACGCTTCTTAATTACA
>BAO18684
ATGACAAATCTTGATACTGCATCCACAACATTACTGGCGTGCTTTTTGCTTTGCTTTTGTGTGCTTTTGTGTGTCTGCCTATTAATACGTCCGCTGCTTTTGTCTGTGTCTACATACACATCATTAATACTATTGGTATTACTATTGTGGATAACAGCAGCCTCTGCGTTTAGGTGTTTTATTGTATATATTGTATTTGTTTATATACCATTATTTTTAATACATACACATGCACGCTTTTTAATTACA
>AFP44564
ATGACAAACCTTGATACTGCATCCACAACATTACTGGCGTGCTTTTTGCTTTGCTTTTGTGTGCTTTTGTGTGTCTGCCTATTAATACGTCCGCTGCTTTTGTCTGTGTCTACATACACATCATTAATACTATTGGTATTAGTATTGTGGATAACAGCAGCCTCTGCATTTAGGTGTTTTATTGTATATATTGTATTTGTTTATATACCATTATTTTTAATACATACACATGCACGCTTCTTAATTACA
>AFP44404
ATGACAAACCTTGATACTGCATCCACAACATTACTGGCGTGCTTTTTGCTTTGCTTTTGTGTGCTTTTGTGTGTCTGCCTATTAATACGTCCGCTGCTTTTGTCTGTGTCTACATACACATCATTAATACTATTGGTATCAGTATTGTGGATAACAGCAGCCTCTGCATTTAGGTGTTTTATTGTATATATTGTATTTGTTTATATACCATTATTTTTAATACATACACATGCACGCTTCTTAATTACA
>AAQ10408
ATGACAAATCTTGATACTGCATCCACAACATTACTGGCGTGCTTTTTGCTTTGCTTTTGTGTGCTTTTGTGTGTCTGCCTATTAATACGTCCGCTGCTTTTGTCTGTGTCTACATACACATCATTAATACTATTGGTATTACTATTGTGGATAACAGCAGCCTCTGCGTTTAGGTGTTTTATTGGATATATTGGATTTGTTTATATACCATTATTTTTAATACATACTCATGCACGCTTTTTAATTACA
>AAV91689
ATGACAAATCTTGATACTGCATCCACAACATTACTGGCGTGCTTTTTGCTTTGCTTTTGTGTGCTTTTGTGTGTCTGCCTATTAATACGTCCGCTGCTTTTGTCTGTGTCTACATACACATCATTAATAATATTGGTATTACTATTGTGGATAACAGCAGCCTCTGCGTTTAGGTGTTTTATTGTATATATTATATTTGTTTATATACCATTATTTTTAATACATACACATGCACGCTTTTTAATTACA
>AFP44172
ATGACAAACCTTGATACTACATCCACAACATTACTGGCGTGCTTTTTGCTTTGCTTTTGTGTGCTTTTGTGTGTCTGCCTATTAATACGTCCGCTGCTTTTGTCTGTGTCTACATACACATCATTAATACTATTGGTATTATTATTGTGGATAACAGCAGCCTCTGCGTTTAGGTGTTTTATTGTATATATTTTATTTGTTTATATACCATTATTTTTAATACATACACATGCACGCTTCTTAATTACA
>AAV91681
ATGACAAATCTTGATACTGCATCCACAACATTACTGGCGTGCTTTTTGCTTTGCTTTTGTGTGCTTTTGTGTGTCTGCCTATTAATACGTCCGCTGCTTTTGTCTGTGTCTACATACACATCATTAATACTATTGGTATTACTATTGTGGATAACAGCAGCCTCTGCGTTTAGGTGTTTTATTGTATATATTGTATTTGTTTATATACCATTATTTTTAATACATACACATGCACGCTTTTTAATTACA
>AAO15710
ATGACAAACCTTGATACTGCATCCACAACATTACTGGCGTGCTTTTTGCTTTGCTTTTGTGTGCTTTTGTGTGTCTGCCTATTAATACGTCCGCTGCTTTTGTCTGTGTCTACATACACATCATTAATACTATTGGTATTAGTATTGTGGATAACAGCAGCCTCTGCGTTTAGGTGTTTTATTGTATATATTGTATTTGTTTATATACCCTTATTTTTAATACATACACATGCACGCTTCTTAATTACA
>AFP44484
ATGACAAACCTTGATACTGCATCCACAACATTACTGGCGTGCTTTTTGCTTTGCTTTTGTGTGCTTTTATGTGTCTGCCTATTAATACGTCCGCTGCTTTTGTCTGTGTCTACATACGCATCATTAATACTATTGGTATTAGTATTGTGGATAACAGCAGCCTCTGCATTTAGGTGTTTTATTGTATATATTGTATTTGTTTATATACCATTATTTTTAATACATACACATGCACGCGTCTTAATTACA
>AAV91673
ATGACAAACCTTGATACTGCATCCACAACATTACTGGCGTGCTTTTTGCTTTGCTTTTGTGTGCTTTTGTGTGTCTGCCTATTAATACGTCCGCTGCTTTTGTCTGTGTCTACATACGCATCATTAATACTATTGGTATTAGTATTGTGGATAACAGCAGCCTCTGCATTTAGGTGTTTTATTGTATATATTGTATTTGTTTATATACCATTATTTTTAATACATACACATGCACGCTTCTTAATTACA
>AFP44364
ATGACAAATCTTGATACTGCATCCACAACATTACTGGCGTGCTTTTTGCTTTGCTTTTGTGTGCTTTTGTGTGTCTGCCTATTAATACGTCCGCTGCTTTTGTCTGTGTCTACATACACATCATTAATAATATTGGTATTACTATTGTGGATAACAGCAGCCTCTGCGTTTAGGTGTTTTATTGTATATATTATATTTGTTTATATACCATTATTTTTAATACATACACATGCACGCTTTTTAATTACA
>BAN63231
ATGACAAATCTTGATACTGCATCCACAACATTACTGGCGTGCTTTTTGCTTTGCTTTTGTGTGCTTTTGTGTGTCTGCCTATTAATACGTCCGCTGCTTTTGTCTGTGTCTACATACACATCATTAATACTATTGGTATTACTATTGTGGATAACAGCAGCCTCTGCGTTTAGGTGTTTTATTGTATATATTGTATTTGTTTATATACCATTATTTTTAATACATACACATGCACGCTTTTTAATTACA
>AFP44572
ATGACAAACCTTGATACTACATCCACAACATTACTGGCGTGCTTTTTGCTTTGCTTTTGTGTGCTTTTGTGTGTCTGCCTATTAATACGTCCGCTGCTTTTGTCTGTGTCTACATACACATCATTAATACTATTGGTATTATTATTGTGGATAACAGCAGCCTCTGCGTTTAGGTGTTTTATTGTATATATTTTATTTGTTTATATACCATTATTTTTAATACATACACATGCACGCTTCTTAATTACA
>BAN63239
ATGACAAACCTTGATACTGCATCCACAACATTACTGGCGTGCTTTTTGCTTTGCTTTTGTGTGCTTTTGTGTGTCTGCCTATTAATACGTCCGCTGCTTTTGTCTGTGTCTACATACACATCATTAATACTATTGGTATTATTATTGTGGATAACAGCAGCCTCTGCATTTAGGTGTTTTATTGTATATATTGTATTTGTTTATATACCATTATTTTTAATACATACACATGCACGCTTCTTAATTACA
>AFP44476
ATGACAAACCTTGATACTGCATCCACAACATTACTGGCGTGCTTTTTGCTTTGCTTTTGTGTGCTTTTGTGTGTCTGCCTATTAATACGTCCGCTGCTTTTGTCTGTGTCTACATACACATCATTAATACTATTGGTATTAGTATTGTGGATAACAGCAGCCTCTGCATTTAGGTGTTTTATTGTATATATTGTATTTGTTTATATACCATTATTTTTAATACATACACATGCACGCTTCTTAATTACA
>ACS92649
ATGACAAATCTTGATACTGCATCCACAACATTACTGGCGTGCTTTTTGCTTTGCTTTTGTGTGCTTTTGTGTGTCTGCCTATTAATACGTCCGCTGCTTTTGTCTGTGTCTACATACACATCATTAATACTATTGGTATTACTATTGTGGATAACAGCAGCCTCTGCGTTTAGGTGTTTTATTGTATATATTGTATTTGTTTATATACCATTATTTTTAATACATACACATGCACGCTTTTTAATTACA
>AEZ01703
ATGACAAATCTTGATACTGCATCCACAACATTACTGGCGTGCTTTGTGCTTTGCTTTTGTGTGCTTTTGTGTGTCTGCCTATTAATACGTCCGCTGCTTTTGTCTGTGTCTACATACACATCATTAATACTATTGGTATTACTATTGTGGATAACAGCAGCCTCTGCGTTTAGGTGTTTTATTGTATATATTGTATTTGTTTATATACCATTATTTTTAATACATACACATGCACGCTTTTTAATTACA
>ABV21639
ATGACAAATCTTGATACTGCATCCACAACATTATTGGCGTGCTTTTTGCTTTGCTTTTGTGTGCTTTTGTGTGTCTGCCTATTAATACGTCCGCTGCTTTTGTCTGTGTCTACATACACATCATTAATACTATTGGTATTACTATTGTGGATAACAGCAGCCTCTGCGTTTAGGTGTTTTATTGTATATATTGTATTTGTTTATATACCATTATTTTTAATACATACACATGCACGCTTTTTAATTACA
>AFP44372
ATGACAAACCTTGATACTGCATCCACAACATTACTGGCGTGCTTTTTGCTTTGCTTTTGTGTGCTTTTGTGTGTCTGCCTATTAATACGTCCGCTGCTTTTGTCTGTGTCTACATACACATCATTAATACTATTGGTATTAGTATTGTGGATAACAGCAGCCTCTGCATTTAGGTGTTTTATTGTATATATTGTATTTGTTTATATACCATTATTTTTAATACATACACATGCACGCTTCTTAATTACA
>ACS92657
ATGACAAATCTTGATACTGCATCCACAACATTACTGGCGTGCTTTTTGCTTTGCTTTTGTGTGCTTTTGTGTGTCTGCCTATTAATACGTCCGCTGCTTTTGTCTGTGTCTACATACACATCATTAATACTATTGGTATTACTATTGTGGATAACAGCAGCCTCTGCGTTTAGGTGTTTTATTGTATATATTGTATTTGTTTATATACCATTATTTTTAATACATACACATGCACGCTTTTTAATTACA
>BAN63247
ATGACAAACCTTGATACTGCATCCACAACATTACTGGCGTGCTTTGTGCTTTGCTTTTGTGTGCTTTTGTGTGTCTGCCTATTAATACGTCCGCTGCTTTTGTCTGTGTCTACATACACATCATTAATACTATTGGTATTATTATTGTGGATAACAGCAGCCTCTGCGTTTAGGTGTTTTATTGTATATATTGTATTTGTTTATATACCATTATTTTTAATACATACACATGCACGCTTCTTAATTACA
>AFP44468
ATGACAAACCTTGATACTGCATCCACAACATTACTGGCGTGCTTTTTGCTTTGCTTTTGTGTGCTTTTGTGTGTCTGCCTATTAATACGTCCGCTGCTTTTGTCTGTGTCTACATACGCATCATTAATACTATTGGTATTAGTATTGTGGATAACAGCAGCCTCTGCATTTAGGTGTTTTATTGTATATATTGTATTTGTTTATATACCATTATTTTTAATACATACACATGCACGCTTCTTAATTACA
>AFP44460
ATGACAAACCTTGATACTGCATCCACAACATTACTGGCGTGCTTTTTGCTTTGCTTTTGTGTGCTTTTGTGTGTCTGCCTATTAATACGTCCGCTGCTTTTGTCTGTGTCTACATACACATCATTAATACTATTGGTATTAGTATTGTGGATAACAGCAGCCTCTGCATTTAGGTGTTTTATTGTATATATTGTATTTGTTTATATACCATTATTTTTAATACATACACATGCACGCTTCTTAATTACA
>AFP44500
ATGACAAACCTTGATACTGCATCCACAACATTACTGGCGTGCTTTTTGCTTTGCTTTTGTGTGCTTTTGTGTGTCTGCCTATTAATACGTCCGCTGCTTTTGTCTGTGTCTACATACGCATCATTAATACTATTGGTATTAGTATTGTGGATAACAGCAGCCTCTGCATTTAGGTGTTTTATTGTATATATTGTATTTGTTTATATACCATTATTTTTAATACATACACATGCACGCTTCTTAATTACA
>AFP44292
ATGACAAACCTTGATACTGCATCCACAACATTACTGGCGTGCTTTTTGCTTTGCTTTTGTGTGCTTTTGTGTGTCTGCCTATTAATACGTCCGCTGCTTTTGTCTGTGTCTACATACACATCATTAATACTATTGGTATTAGTATTGTGGATAACAGCAGCCTCTGCATTTAGGTGTTTTATTGTATATATTGTATTTGTTTATATACCATTATTTTTAATACATACACATGCACGCTTCTTAATTACA
>AFP44508
ATGACAAATCTTGATACTGCATCCACAACATTACTGGCGTGCTTTTTGCTTTGCTTTTGTGTGCTTTTGTGTGTCTGCCTATTAATACGTCCGCTGCTTTTGTCTGTGTCTACATACACATCATTAATACTATTGGTATTACTATTGTGGATAACAGCAGCCTCTGCGTTTAGGTGTTTTATTGTATATATTGTATTTGTTTATATACCATTATTTTTAATACATACACATGCACGCTTTTTAATTACA
>AFP44612
ATGACAAACCTTGATACTGCATCCACAACATTACTGGCGTGCTTTTTGCTTTGCTTTTGTGTGCTTTTGTGTGTCTGCCTATTAATACGTCCGCTGCTTTTGTCTGTGTCTACATACACATCATTAATACTATTGGTATTAGTATTGTGGATAACAGCAGCCTCTGCATTTAGGTGTTTTATTGTATATATTGTATTTGTTTATATACCATTATTTTTAATACATACACATGCACGCTTCTTAATTACA
>AFP44588
ATGACAAACCTTGATACTGCATCCACAACATTACTGGCGTGCTTTTTGCTTTGCTTTTGTGTGCTTTTGTGTGTCTGCCTATTAATACGTCCGCTGCTTTTGTCTGTGTCTACATACACATCATTAATACTATTGGTATTAGTATTGTGGATAACAGCAGCCTCTGCGTTTAGGTGTTTTATTGTATATATTGTATTTGTTTATATACCCTTATTTTTAATACATACACATGCACGCTTCTTAATTACA
>AEZ01711
ATGACAAATCTTGATACTGCATCCACAACATTACTGGCGTGCTTTTTGCTTTGCTTTTGTGTGCTTTTGTGTGTCTGCCTATTAATACGTCCGCTGCTTTTGTCTGTGTCTACATACACATCATTAATACTATTGGTATTACTATTGTGGATAACAGCAGCCTCTGCGTTTAGGTGTTTTATTGTATATATTGTATTTGTTTATATACCATTATTTTTAATACATACTCATGCACGCTTTTTAATTACA
>AFP44580
ATGACAAACCTTGATACTGCATCCACAACATTACTGGCGTGCTTTTTGCTTTGCTTTTGTGTGCTTTTGTGTGTCTGCCTATTAATACGTCCGCTGCTTTTGTCTGTGTCTACATACACATCATTAATACTATTGGTATTAGTATTGTGGATAACAGCAGCCTCTGCGTTTAGGTGTTTTATTGTATATATTGTATTTGTTTATATACCCTTATTTTTAATACATACACATGCACGCTTCTTAATTACA
>BAO18676
ATGACAAATCTTGATACTGCATCCACAACATTACTGGCGTGCTTTTTGCTTTGCTTTTGTGTGCTTTTGTGTGTCTGCCTATTAATACGTCCGCTGCTTTTGTCTGTGTCTACATACACATCATTAATACTATTGGTATTACTATTGTGGATAACAGCAGCCTCTGCGTTTAGGTGTTTTATTGTATATATTGTATTTGTTTATATACCATTATTTTTAATACATACACATGCACGCTTTTTAATTACA
>AEZ01719
ATGACAAACCTTGATACTGCATCCACAACATTACTGGCGTGCTTTTTGCTTTGCTTTTGTGTGCTTTTGTGTGTCTGCCTATTAATACGTCCGCTGCTTTTGTCTGTGTCTACATACACATCATTAATACTATTGGTATTAGTATTGTGGATAACAGCAGCCTCTGCATTTAGGTGTTTTATTGTATATATTGTATTTGTTTATATACCATTATTTTTAATACATACACATGCACGCTTCTTAATTACA
>AFP44268
ATGACAAACCTTGATACTGCATCCACAACATTACTGGCGTGCTTTTTGCTTTGCTTTTGTGTGCTTTTGTGTGTCTGCCTATTAATACGTCCGCTGCTTTTGTCTGTGTCTACATACACATCATTAATACTATTGGTATTATTATTGTGGATAACAGCAGCCTCTGCGTTTAGGTGTTTTATTGTATATATTGTATTTGTTTATATACCATTATTTTTAATACATACACATGCACGCTTCTTAATTACA
>AFP44340
ATGACAAATCTTGATACTGCATCCACAACATTACTGGCGTGCTTTTTGCTTTGCTTTTGTGTGCTTTTGTGTGTCTGCCTATTAATACGTCCGCTGCTTTTGTCTGTGTCTACATACACATCATTAATACTATTGGTATTACTATTGTGGATAACAGCAGCCTCTGCGTTTAGGTGTTTTATTGTATATATTGTATTTGTTTATATACCATTATTTTTAATACATACTCATGCACGCTTTTTAATTACA
>AFP44188
ATGACAAACCTTGATACTGCATCCACAACATTACTGGCGTGCTTTTTGCTTTGCTTTTGTGTGCTTTTGTGTGTCTGCCTATTAATACGTCCGCTGCTTTTGTCTGTGTCTACATACGCATCATTAATACTATTGGTATTAGTATTGTGGATAACAGCAGCCTCTGCATTTAGGTGTTTTATTGTATATATTGTATTTGTTTATATACCATTATTTTTAATACATACACATGCACGCTTCTTAATTACA
>AFP44260
ATGACAAATCTTGATACTGCATCCACAACATTACTGGCGTGCTTTTTGCTTTGCTTTTGTGTGCTTTTGTGTGTCTGCCTATTAATACGTCCGCTGCTTTTGTCTGTGTCTACATACACATCATTAATACTATTGGTATTACTATTGTGGATAACAGCAGCCTCTGCGTTTAGGTGTTTTATTGTATATATTGTATTTGTTTATATACCATTATTTTTAATACATACTCATGCACGCTTTTTAATTACA
>AFP44348
ATGACAAATCTTGATACTGCATCCACAACATTACTGGCGTGCTTTTTGCTTTGCTTTTGTGTGCTTTTGTGTGTCTGCCTATTAATACGTCCGCTGCTTTTGTCTGTGTCTACATACACATCATTAATACTATTGGTATTACTATTGTGGATAACAGCAGCCTCTGCGTTTAGGTGTTTTATTGTATATATTGTATTTGTTTATATACCATTATTTTTAATACATACACATGCACGCTTTTTAATTACA
>AFP44180
ATGACAAACCTTGATACTGCATCCACAACATTACTGGCGTGCTTTTTGCTTTGCTTTTGTGTGCTTTTGTGTGTCTGCCTATTAATACGTCCGCTGCTTTTGTCTGTGTCTACATACGCATCATTAATACTATTGGTATTAGTATTGTGGATAACAGCAGCCTCTGCATTTAGGTGTTTTATTGTATATATTGTATTTGTTTATATACCATTATTTTTAATACATACACATGCACGCTTCTTAATTACA
>AFP44452
ATGACAAATCTTGATACTGCATCCACAACATTACTGGCGTGCTTTTTGCTTTGCTTTTGTGTGCTTTTGTGTGTCTGCCTATTAATACGTCCGCTGCTTTTGTCTGTGTCTACATACACATCATTAATAATATTGGTATTACTATTGTGGATAACAGCAGCCTCTGCGTTTAGGTGTTTTATTGTATATATTGTATTTGTTTATATACCATTATTTTTAATACATACACATGCACGCTTTTTAATTACA
>BAN63255
ATGACAAATTTTGATACTGCATCCACAACATTACTGGCGTGCTTTTTGCTTTGCTTTTGTGTGCTTTTGTGTGTCTGCCTATTAATACGTCCGCTGCTTTTGTCTGTGTCTACATACACATCATTAATACTATTGGTATTAGTATTGTGGATAACAGCAGCCTCTGCGTTTAGGTGTTTTATTGTATATATTGTATTTGTTTATATACCATTATTTTTAATACATACTCATGCACGCTTTTTAATTACA
>AFP44324
ATGACAAATCTTGATACTGCATCCACAACATTACTGGCGTGCTTTTTGCTTTGCTTTTGTGTGCTTTTGTGTGTCTGCCTATTAATACGTCCGCTGCTTTTGTCTGTGTCTACATACACATCATTAATAATATTGGTATTACTATTGTGGATAACAGCAGCCTCTGCGTTTAGGTGTTTTAGTGTATATATTATATTTGTTTATATACCATTATTTTTAATACATACACATGCACGCTTTGTAATTACA
>AAO15702
ATGACAAACCTTGATACTACATCCACAACATTACTGGCGTGCTTTTTGCTTTGCTTTTGTGTGCTTTTGTGTGTCTGCCTATTAATACGTCCGCTGCTTTTGTCTGTGTCTACATACACATCATTAATACTATTGGTATTATTATTGTGGATAACAGCGGCCTCTGCGTTTAGGTATTTTATTGTATATATTTTATTTGTTTATATACCATTATTTTTAATACATACACATGCACGCTTCTTAATTACA
>AFP44124
ATGACAAATCTTGATACTGCATCCACAACATTACTGGCGTGCTTTTTGCTTTGCTTTTGTGTGCTTTTGTGTGTCTGCCTATTAATACGTCCGCTGCTTTTGTCTGTGTCTACATACACATCATTAATACTATTGGTATTACTATTGTGGATAACAGCAGCCTCTGCGTTTAGGTGTTTTATTGTATATATTGTATTTGTTTATATACCATTATTTTTAATACATACTCATGCACGCTTTTTAATTACA
>AFP44284
ATGACAAACCTTGATACTGCATCCACAACATTACTGGCGTGCTTTTTGCTTTGCTTTTGTGTGCTTTTGTGTGTCTGCCTATTAATACGTCCGCTGCTTTTGTCTGTGTCTACATACGCATCATTAATACTATTGGTATTAGTATTGTGGATAACAGCAGCCTCTGCATTTAGGTGTTTTATTGTATATATTGTATTTGTTTATATACCATTATTTTTAATACATACACATGCACGCTTCTTAATTACA
>AFP44516
ATGACAAATCTTGATACTGCATCCACAACATTACTGGCGTGCTTTTTGCTTTGCTTTTGTGTGCTTTTGTGTGTCTGCCTATTAATACGTCCGCTGCTTTTGTCTGTGTCTACATACACATCATTAATACTATTGGTATTACTATTGTGGATAACAGCAGCCTCTGCGTTTAGGTGTTTTATTGTATATATTGTATTTGTTTATATACCATTATTTTTAATACATACACATGCACGCTTTTTAATTACA
>AEZ01727
ATGACAAATCTTGATACTGCATCCACAACATTACTGGCGTGCTTTTTGCTTTGCTTTTGTGTGCTTTTGTGTGTCTGCCTATTAATACGTCCGCTGCTTTTGTCTGTGTCTACATACACATCATTAATACTATTGGTATTACTATTGTGGATAACAGCAGCCTCTGCGTTTAGGTGTTTTATTGTATATATTGTATTTGTTTATATACCATTATTTTTAATACATACTCATGCACGCTTTTTAATTACA
>AFP44604
ATGACAAACCTTGATACTGCATCCACAACATTACTGGCGTGCTTTTTGCTTTGCTTTTGTGTGCTTTTGTGTGTCTGCCTATTAATACGTCCGCTGCTTTTGTCTGTGTCTACATACACATCATTAATACTATTGGTATTAGTATTGTGGATAACAGCAGCCTCTGCATTTAGGTGTTTTATTGTATATATTGTATTTGTTTATATACCATTATTTTTAATACATACACATGCACGCTTCTTAATTACA
>AAQ10717
ATGACAAATCTTGATACTGCATCCACAACATTACTGGCGTGCTTTTTGCTTTGCTTTTGTGTGCTTTTGTGTGTCTGCCTATTAATACGTCCGCTGCTTTTGTCTGTGTCTACATACACATCATTAATACTATTGGTATTACTATTGTGGATAACAGCAGCCTCTGCGTTTAGGTGTTTTATTGGATATATTATATTTGGTTATATACCATTATTTTTAATACATACACATGCACGCTTTTTAATTACA
>AFP44596
ATGACAAACCTTGATACTACATCCACAACATTACTGGCGTGCTTTTTGCTTTGCTTTTGTGTGCTTTTGTGTGTCTGCCTATTAATACGTCCGCTGCTTTTGTCTGTGTCTACATACACATCATTAATACTATTGGTATTATTATTGTGGATAACAGCAGCCTCTGCGTTTAGGTGTTTTATTGTATATATTTTATTTGTTTATATACCATTATTTTTAATACATACACATGCACGCTTCTTAATTACA
>BAO18700
ATGACAAATCTTGATACTGCATCCACAACATTACTGGCGTGCTTTTTGCTTTGCTTTTGTGTGCTTTTGTGTGTTTGCCTATTAATACGTCCGCTGCTTTTGTCTGTGTCTACATACACATCATTAATACTATTGGTATTACTATTGTGGATAACAGCAGCCTCTGCGTTTAGGTGTTTTATTGTATATATTGTATTTGTTTATATACCATTATTTTTAATACATACTCATGCACGCTTTTTAATTACA
>AFN85016
ATGACAAATCTTGATACTGCATCCACAACATTACTGGCGTGCTTTTTGCTTTGCTTTTGTGTGCTTTTGTGTGTCTGCCTATTAATACGTCCGCTGCTTTTGTCTGTGTCTACATACACATCATTAATACTATTGGTATTACTATTGTGGATAACAGCAGCCTCTGCGTTTAGGTGTTTTATTGTATATATTGTATTTGTTTATATACCATTATTTTTAATACATACACATGCACGCTTTTTAATTACA
>AFP44356
ATGACAAACCTTGATACTGCATCCACAACATTACTGGCGTGCTTTTTGCTTTGCTTTTGTGTGCTTTTGTGTGTCTGCCTATTAATACGTCCGCTGCTTTTGTCTGTGTCTACATACGCATCATTAATACTATTGGTATTAGTATTGTGGATAACAGCAGCCTCTGCATTTAGGTGTTTTATTGTATATATTGTATTTGTTTATATACCATTATTTTTAATACATACACATGCACGCTTCTTAATTACA
>BAO18708
ATGACAAATCTTGATACTGCATCCACAACATTACTGGCGTGCTTTTTGCTTTGCTTTTGTGTGCTTTTGTGTGTCTGCCTATTAATACGTCCGCTGCTTTTGTCTGTGTCTACATACACATCATTAATACTATTGGTATTACTATTGTGGATAACAGCAGCCTCTGCGTTTAGGTGTTTTATTGTATATATTGTATTTGTTTATATACCATTATTTTTAATACATACTCATGCACGCTTTTTAATTACA
>AFP44196
ATGACAAACCTTGATACTGCATCCACAACATTACTGGCGTGCTTTTTGCTTTGCTTTTGTGTGCTTTTGTGTGTCTGCCTATTAATACGTCCGCTGCTTTTGTCTGTGTCTACATACACATCATTAATACTATTGGTATTAGTATTGTGGATAACAGCAGCCTCTGCGTTTAGGTGTTTTCTTGTATATATTGTATTTGTTTATATACCATTATTTTTAATACATACACATGCACGCTTCTTAATTACA
>AFP44212
ATGACAAATCTTGATACTGCATCCACAACATTACTGGCGTGCTTTTTGCTTTGCTTTTGTGTGCTTTTGTGTGTCTGCCTATTAATACGTCCGCTGCTTTTGTCTGTGTCTACATACACATCATTAATACTATTGGTATTACTATTGTGGATAACAGCAGCCTCTGCGTTTAGGTGTTTTATTGTATATATTGTATTTGTTTATATACCATTATTTTTAATACATACACATGCACGCTTTTTAATTACA
>AFP44444
ATGACAAATCTTGATACTGCATCCACAACATTACTGGCGTGCTTTTTGCTTTGCTTTTGTGTGCTTTTGTGTGTCTGCCTATTAATACGTCCGCTGCTTTTGTCTGTGTCTACATACACATCATTAATACTATTGGTATTACTATTGTGGATAACAGCAGCCTCTGCGTTCAGGTGTTTTATTGTATATATTGTATTTGTTTATATACCATTATTTTTAATACATACACATGCACGCTTTTTAATTACA
>AFP44132
ATGACAAATCTTGATACTGCATCCACAACATTACTGGCGTGCTTTTTGCTTTGCTTTTGTGTGCTTTTGTGTGTCTGCCTATTAATACGTCCGCTGCTTTTGTCTGTGTCTACATACACATCATTAATACTATTGGTATTACTATTGTGGATAACAGCAGCCTCTGCGTTTAGGTGTTTTATTGTATATATTGTATTTGTTTATATACCATTATTTTTAATACATACTCATGCACGCTTTTTAATTACA
>AFP44524
ATGACAAATCTTGATACTGCATCCACAACATTACTGGCGTGCTTTTTGCTTTGCTTTTGTGTGCTTTTGTGTGTCTGCCTATTAATACGTCCGCTGCTTTTGTCTGTGTCTACATACACATCATTAATAATATTGGTATTACTATTGTGGATAACAGCAGCCTCTGCGTTTAGGTGTTTTATTGTATATATTATATTTGTTTATATACCATTATTTTTAATACATACACATGCACGCTTTTTAATTACA
>AFP44636
ATGACAAACCTTGATACTACATCCACAACATTACTGGCGTGCTTTTTGCTTTGCTTTTGTGTGCTTTTGTGTGTCTGCCTATTAATACGTCCGCTGCTTTTGTCTGTGTCTACATACACATCATTAATACTATTGGTATTATTATTGTGGATAACAGCAGCCTCTGCGTTTAGGTGTTTTATTGTATATATTTTATTTGTTTATATACCATTATTTTTAATACATACACATGCACGCTTCTTAATTACA
>AEZ01734
ATGACAAACCTTGATACTGCATCCACAACATTACTGGCGTGCTTTTTGCTTTGCTTTTGTGTGCTTTTGTGTGTCTGCCTATTAATACGTCCGCTGCTTTTGTCTGTGTCTACATACACATCATTAATACTATTGGTATTAGTATTGTGGATAACAGCAGCCTCTGCATTTAGGTGTTTTATTGTATATATTGTATTTGTTTATATACCATTATTTTTAATACATACACATGCACGCTTCTTAATTACA
>ACL12315
ATGACAAATCTTGATACTGCATCCACAACATTACTGGCGTGCTTTTTGCTTTGCTTTTGTGTGCTTTTGTGTGTCTGCCTATTAATACGTCCGCTGCTTTTGTCTGTGTCTACATACACATCATTAATACTATTGGTATTACTATTGTGGATAACAGCAGCCTCTGCGTTTAGGTGTTTTATTGTATATATTGTATTTGTTTATATACCATTATTTTTAATACATACACATGCACGCTTTTTAATTACA
>AFN85023
ATGACAAATCTTGATACTGCATCCACAACATTACTGGCGTGCTTTTTGCTTTGCTTTTGTGTGCTTTTGTGTGTCTGCCTATTAATACGTCCGCTGCTTTTGTCTGTGTCTACATACACATCATTAATACTATTGGTATTACTATTGTGGATAACAGCAGCCTCTGCGTTTAGGTGTTTTATTGTATATATTGTATTTGTTTATATACCATTATTTTTAATACATACACATGCACGCTTTTTAATTACA
>BAO18716
ATGACAAATCTTGATACTGCATCCACAACATTACTGGCGTGCTTTTTGCTTTGCTTTTGTGTGCTTTTGTGTGTCTGCCTATTAATACGTCCGCTGCTTTTGTCTGTGTCTACATACACATCATTAATACTATTGGTATTACTATTGTGGATAACAGCAGCCTCTGCGTTTAGGTGTTTTATTGTATATATTGTATTTGTTTATATACCATTATTTTTAATACATACTCATGCACGCTTTTTAATTACA
>AFP44204
ATGACAAACCTTGATACTGCATCCACAACATTACTGGCGTGCTTTTTGCTTTGCTTTTGTGTGCTTTTGTGTGTCTGCCTATTAATACGTCCGCTGCTTTTGTCTGTGTCTACATACACATCATTAATACTATTGGTATTATTATTGTGGATAACAGCAGCCTCTGCGTTTAGGTGTTTTATTGTATATATTCTATTTGTTTATATACCATTATTTTTAATACATACACATGCACGCTTCTTAATTACA
>ACS92665
ATGACAAATCTTGATACTGCATCCACAACATTACTGGCGTGCTTTTTGCTTTGCTTTTGTGTGCTTTTGTGTGTCTGCCTATTAATACGTCCGCTGCTTTTGTCTGTGTCTACATACACATCATTAATACTATTGGTATTACTATTGTGGATAACAGCAGCCTCTGCGTTTAGGTGTTTTATTGTATATATTGTATTTGTTTATATACCATTATTTTTAATACATACACATGCACGCTTTTTAATTACA
>ADH94046
ATGACAAACCTTGATACTACATCCACAACATTACTGGCGTGCTTTTTGCTTTGCTTTTGTGTGCTTTTGTGTGTCTGCCTATTAATACGTCCGCTGCTTTTGTCTGTGTCTACATACACATCATTAATACTATTGGTATTATTATTGTGGATAACAGCAGCCTCTGCGTTTAGGTGTTTTATTGTATATATTTTATTTGTTTATATACCATTATCTTTAATACATACACATGCACGCTTCTTAATTACA
>AFP44436
ATGACAAACCTTGATACTGCATCCACAACATTACTGGCGTGCTTTTTGCTTTGCTTTTGTGTGCTTTTGTGTGTCTGCCTATTAATACGTCCGCTGCTTTTGTCTGTGTCTACATACGCATCATTAATACTATTGGTATTAGTATTGTGGATAACAGCAGCCTCTGCATTTAGGTGTTTTATTGTATATATTGTATTTGTTTATATACCATTATTTTTAATACATACACATGCACGCTTCTTAATTACA
>AFP44300
ATGACAAATCTTGATACTGCATCCACAACATTACTGGCGTGCTTTTTGCTTTGCTTTTGTGTGCTTTTGTGTGTCTGCCTATTAATACGTCCGCTGCTTTTGTCTGTGTCTACATACACATCATTAATACTATTGGTATTACTATTGTGGATAACAGCAGCCTCTGCGTTTAGGTGTTTTATTGTATATATTGTATTTGTTTATATACCATTATTTTTAATACATACACATGCACGCTTTTTAATTACA
>AFP44332
ATGACAAATCTTGATACTGCATCCACAACATTACTGGCGTGCTTTTTGCTTTGCTTTTGTGTGCTTTTGTGTGTCTGCCTATTAATACGTCCGCTGCTTTTGTCTGTGTCTACATACACATCATTAATACTATTGGTATTACTATTGTGGATAACAGCAGCCTCTGCGTTTAGGTGTTTTATTGTATATATTGTATTTGTTTATATACCATTATTTTTAATACATACACATGCACGCTTTTTAATTACA
>AFP44532
ATGACAAACCTTGATACTGCATCCACAACATTACTGGCGTGCTTTTTGCTTTGCTTTTGTGTGCTTTTGTGTGTCTGCCTATTAATACGTCCGCTGCTTTTGTCTGTGTCTACATACACATCATTAATACTATTGGTATTAGTATTGTGGATAACAGCAGCCTCTGCATTTAGGTGTTTTATTGTATATATTGTATTTGTTTATATACCATTATTTTTAATACATACGCATGCACGCTTCTTAATTACA
>AFP44308
ATGACAAACCTTGATACTGCATCCACAACATTACTGGCGTGCTTTTTGCTTTGCTTTTGTGTGCTTTTGTGTGTCTGCCTATTAATACGTCCGCTGCTTTTGTCTGTGTCTACATACACATCATTAATACTATTGGTATTATTATTGTGGATAACAGCAGCCTCTGCATTTAGGTGTTTTATTGTATATATTGTATTTGTTTATATACCATTATTTTTAATACATACACATGCACGCTTCTTAATTACA
>AFP44148
ATGACAAACCTTGATACTGCATCCACAACATTACTGGCGTGCTTTTTGCTTTGCTTTTGTGTGCTTTTGTGTGTCTGCCTATTAATACGTCCGCTGCTTTTGTCTGTGTCTACATACACATCATTAATACTATTGGTATTATTATTGTGGATAACAGCAGCCTCTGCGTTTAGGTGTTTTATTGTATATATTGTATTTGTTTATATACCATTATTTTTAATACATACACATGCACGCTTCTTAATTACA
>AFP44620
ATGACAAACCTTGATACTACATCCACAACATTACTGGCGTGCTTTTTGCTTTGCTTTTGTGTGCTTTTGTGTGTCTGCCTATTAATACGTCCGCTGCTTTTGTCTGTGTCTACATACACATCATTAATACTATTGGTATTATTATTGTGGATAACAGCAGCCTCTGCGTTTAGGTGTTTTATTGTATATATTTTATTTGTTTATATACCATTATTTTTAATACATACACATGCACGCTTCTTAATTACA
>AFP44388
ATGACAAATCTTGATACTGCATCCACAACATTACTGGCGTGCTTTTTGCTTTGCTTTTGTGTGCTTTTGTGTGTCTGCCTATTAATACGTCCGCTGCTTTTGTCTGTGTCTACATACACATCATTAATAATATTGGTATTACTATTGTGGATAACAGCAGCCTCTGCGTTTAGGTGTTTTATTGTATATATTATATTTGTTTATATACCATTATTTTTAATACATACACATGCACGCTTTTTAATTACA
>AFP44140
ATGACAAATCTTGATACTGCATCCACAACATTACTGGCGTGCTTTTTGCTTTGCTTTTGTGTGCTTTTGTGTGTCTGCCTATTAATACGTCCGCTGCTTTTGTCTGTGTCTACATACACATCATTAATACTATTGGTATTAGTATTGTGGATAACAGCAGCCTCTGCGTTTAGGTGTTTTATTGTATATATTGTATTTGTTTATATACCATTATTTTTAATACATACACATGCACGCTTTTTAATTACA
>AFP44628
ATGACAAATCTTGATACTGCATCCACAACATTACTGGCGTGCTTTTTGCTTTGCTTTTGTGTGCTTTTGTGTGTCTGCCTATTAATACGTCCGCTGCTTTTGTCTGTGTCTACATACACATCATTAATAATATTGGTATTACTATTGTGGATAACAGCAGCCTCTGCGTTTAGGTGTTTTATTGTATATATTATATTTGTTTATATACCATTATTTTTAATACATACACATGCACGCTTTTTAATTACA
>AFP44380
ATGACAAATCTTGATACTGCATCCACAACATTACTGGCGTGCTTTTTGCTTTGCTTTTGTGTGCTTTTGTGTGTCTGCCTATTAATACGTCCGCTGCTTTTGTCTGTGTCTACATACACATCATTAATAATATTGGTATTACTATTGTGGATAACAGCAGCCTCTGCGTTTAGGTGTTTTATTGTATATATTATATTTGTTTATATACCATTATTTTTAATACATACACATGCACGCTTTTTAATTACA
>AEZ01742
ATGACAAACCTTGATACTGCATCCACAACATTACTGGCGTGCTTTTTGCTTTGCTTTTGTGTGCTTTTGTGTGTCTGCCTATTAATACGTCCGCTGCTTTTGTCTGTGTCTACATACACATCATTAATACTATTGGTATTAGTATTGTGGATAACAGCAGCCTCTGCATTTAGGTGTTTTATTGTATATATTGTATTTGTTTATATACCATTATTTTTAATACATACACATGCACGCTTCTTAATTACA
>AFN85031
ATGACAAATCTTGATACTGCATCCACAACATTACTGGCGTGCTTTTTGCTTTGCTTTTGTGTGCTTTTGTGTGTCTGCCTATTAATACGTCCGCTGCTTTTGTCTGTGTCTACATACACATCATTAATACTATTGGTATTACTATTGTGGATAACAGCAGCCTCTGCGTTTAGGTGTTTTATTGTATATATTGTATTTGTTTATATACCATTATTTTTAATACATACACATGCACGCTTTTTAATTACA
>BAO18724
ATGACAAATCTTGATACTGCATCCACAACATTACTGGCGTGCTTTTTGCTTTGCTTTTGTGTGCTTTTGTGTGTCTGCCTATTAATACGTCCGCTGCTTTTGTCTGTGTCTACATACACATCATTAATACTATTGGTATTAGTATTGTGGATAACAGCAGCCTCTGCGTTTAGGTGTTTTATTGTATATATTGTATTTGTTTATATACCATTATTTTTAATACATACACATGCACGCTTTTTAATTACA
>AFP44236
ATGACAAATCTTGATACTGCATCCACAACATTACTGGCGTGCTTTTTGCTTTGCTTTTGTGTGCTTTTGTGTGTCTGCCTATTAATACGTCCGCTGCTTTTGTCTGTGTCTACATACACATCATTAATACTATTGGTATTACTATTGTGGATAACAGCAGCCTCTGCGTTTAGGTGTTTTATTGTATATATTGTATTTGTTTATATACCATTATTTTTAATACATACTCATGCACGCTTTTTAATTACA
>AAV91649
ATGACAAACCTTGATACTGCATCCACAACATTACTGGCGTGCTTTTTGCTTTGCTTTTGTGTGCTTTTGTGTGTCTGCCTATTAATACGTCCGCTGCTTTTGTCTGTGTCTACATACGCATCATTAATACTATTGGTATTAGTATTGTGGATAACAGCAGCCTCTGCATTTAGGTGTTTTATTGTATATATTGTATTTGTTTATATACCATTATTTTTAATACATACACATGCACGCTTCTTAATTACA
>BAN63263
ATGACAAATCTTGATACTGCATCCACAACATTACTGGCGTGCTTTTTGCTTTGCTTTTGTGTGCTTTTGTGTGTCTGCCTATTAATACGTCCGCTGCTTTTGTCTGTGTCTACATACACATCATTAATACTATTGGTATTACTATTGTGGATAACAGCAGCCTCTGCGTTTAGGTGTTTTATTGTATATATTGTATTTGTTTATATACCATTATTTTTAATACATACTCATGCACGCTTTTTAATTACA
>AAQ10725
ATGACAAACCTTGATACTACATCCACAACATTACTGGCGTGCTTTTTGCTTTGCTTTTGTGTGCTTTTGTGTGTCTGCCTATTAATACGTCCGCTGCTTTTGTCTGTGTCTACATACACATCATTAATACTATTGGTATTATTATTGTGGATAACAGCAGCCTCTGCGTTTAGGTGTTTTATTGTATATATTTTATTTGTTTATATACCATTATTTTTAATACATACACATGCACGCTTCTTAATTACA
>ACS92673
ATGACAAATCTTGATACTGCATCCACAACATTACTGGCGTGCTTTTTGCTTTGCTTTTGTGTGCTTTTGTGTGTCTGCCTATTAATACGTCCGCTGCTTTTGTCTGTGTCTACATACACATCATTAATAATATTGGTATTACTATTGTGGATAACAGCAGCCTCTGCGTTTAGGTGTTTTATTGTATATATTATATTTGTTTATATACCATTATTTTTAATACATACACATGCACGCTTTTTAATTACA
>AFP44252
ATGACAAACCTTGATACTGCATCCACAACATTACTGGCGTGCTTTTTGCTTTGCTTTTGTGTGCTTTTGTGTGTCTGCCTATTAATACGTCCGCTGCTTTTGTCTGTGTCTACATACACATCATTAATACTATTGGTATTAGTATTGTGGATAACAGCAGCCTCTGCGTTTAGGTGTTTTATTGTATATATTGTATTTGTTTATATACCCTTATTTTTAATACATACACATGCACGCTTCTTAATTACA
>AFP44548
ATGACAAATCTTGATACTGCATCCACAACATTACTGGCGTGCTTTTTGCTTTGCTTTTGTGTGCTTTTGTGTGTCTGCCTATTAATACGTCCGCTGCTTTTGTCTGTGTCTACATACACATCATTAATAATATTGGTATTACTATTGTGGATAACAGCAGCCTCTGCGTTTAGGTGTTTTATTGTATATATTATATTTGTTTATATACCATTATTTTTAATACATACACATGCACGCTTTTTAATTACA
>AEZ01695
ATGACAAATCTTGATACTGCATCCACAACATTACTGGCGTGCTTTTTGCTTTGCTTTTGTGTGCTTTTGTGTGTCTGCCTATTAATACGTCCGCTGCTTTTGTCTGTGTCTACATACACATCATTAATACTATTGGTATTACTATTGTGGATAACAGCAGCCTCTGCGTTTAGGTGTTTTATTGTATATATTGTATTTGTTTATATACCATTATTTTTAATACATACACATGCACGCTTTTTAATTACA
>AFP44540
ATGACAAATCTTGATACTGCATCCACAACATTACTGGCGTGCTTTTTGCTTTGCTTTTGTGTGCTTTTGTGTGTCTGCCTATTAATACGTCCGCTGCTTTTGTCTGTGTCTACATACACATCATTAATACTATTGGTATTACTATTGTGGATAACAGCAGCCTCTGCGTTTAGGTGTTTTATTGTATATATTGTATTTGTTTATATACCATTATTTTTAATACATACACATGCACGCTTTTTAATTACA
>BAN63223
ATGACAAATCTTGATACTGCATCCACAACATTACTGGCGTGCTTTTTGCTTTGCTTTTGTGTGCTTTTGTGTGTCTGCCTATTAATACGTCCGCTGCTTTTGTCTGTGTCTACATACACATCATTAATACTATTGGTATTAGTATTGTGGATAACAGCAGCCTCTGCGTTTAGGTGTTTTATTGTATATATTGTATTTGTTTATATACCATTATTTTTAATACATACACATGCACGCTTTTTAATTACA
>AFP44420
ATGACAAATCTTGATACTGCATCCACAACATTACTGGCGTGCTTTTTGCTTTGCTTTTATGTGCTTTTGTGTGTCTGCCTATTAATACGTCCGCTGCTTTTGTCTGTGTCTACATACACATCATTAATACTATTGGTATTACTATTGTGGATAACAGCAGCCTCTGCGTTTAGGTGTTTTATTGTATATATTGTATTTGTTTATATACCATTATTTTTAATACATACACATGCACGCTTTTTAATTACA
>AFP44396
ATGACAAATCTTGATACTGCATCCACAACATTACTGGCGTGCTTTTTGCTTTGCTTTTGTGTGCTTTTGTGTGTCTGCCTATTAATACGTCCGCTGCTTTTGTCTGTGTCTACATACACATCATTAATACTATTGGTATTACTATTGTGGATAACAGCAGCCTCTGCGTTTAGGTGTTTTATTGTATATATTGTATTTGTTTATATACCATTATTTTTAATACATACACATGCACGCTTTTTAATTACA
>AFP44428
ATGACAAATCTTGATACTGCATCCACAACATTACTGGCGTGCTTTTTGCTTTGCTTTTGTGTGCTTTTGTGTGTCTGCCTATTAATACGTCCGCTGCTTTTGTCTGTGTCTACATACACATCATTAATAATATTGGTATTACTATTGTGGATAACAGCAGCCTCTGCGTTTAGGTGTTTTATTGTATATATTATATTTGTTTATATACCATTATTTTTAATACATACACATGCACGCTTTTTAATTACA
>AFP44156
ATGACAAACCTTGATACTACATCCACAACATTACTGGCGTGCTTTTTGCTTTGCTTTTGTGTGCTTTTGTGTGTCTGCCTATTAATACGTCCGCTGCTTTTGTCTGTGTCTACATACACATCATTAATACTATTGGTATTATTATTGTGGATAACAGCAGCCTCTGCGTTTAGGTGTTTTATTGTATATATTTTATTTGTTTATATACCATTATTTTTAATACATACACATGCACGCTTCTTAATTACA
>AFN85008
ATGACAAATCTTGATACTGCATCCACAACATTACTGGCGTGCTTTTTGCTTTGCTTTTGTGTGCTTTTGTGTGTCTGCCTATTAATACGTCCGCTGCTTTTGTCTGTGTCTACATACACATCATTAATACTATTGGTATTACTATTGTGGATAACAGCAGCCTCTGCGTTTAGGTGTTTTATTGTATATATTGTATTTGTTTATATACCATTATTTTTAATACATACACATGCACGCTTTTTAATTACA
>AEZ01750
ATGACAAATCTTGATACTGCATCCACAACATTACTGGCGTGCTTTTTGCTTTGCTTTTGTGTGCTTTTGTGTGTCTGCCTATTAATACGTCCGCTGCTTTTGTCTGTGTCTACATACACATCATTAATACTATTGGTATTACTATTGTGGATAACAGCAGCCTCTGCGTTTAGGTGTTTTATTGTATATATTGTATTTGTTTATATACCATTATTTTTAATACATACTCATGCACGCTTTTTAATTACA
>ACS92681
ATGACAAATCTTGATACTGCATCCACAACATTACTGGCGTGCTTTTTGCTTTGCTTTTGTGTGCTTTTGTGTGTCTGCCTATTAATACGTCCGCTGCTTTTGTCTGTGTCTACATACACATCATTAATACTATTGGTATTACTATTGTGGATAACAGCAGCCTCTGCGTTTAGGTGTTTTATTGTATATATTGTATTTGTTTATATACCATTATTTTTAATACATACTCATGCACGCTTTTTAATTACA
>AFP44220
ATGACAAATCTTGATACTGCATCCACAACATTACTGGCGTGCTTTTTGCTTTGCTTTTGTGTGCTTTTGTGTGTCTGCCTATTAATACGTCCGCTGCTTTTGTCTGTGTCTACATACACATCATTAATACTATTGGTATTACTATTGTGGATAACAGCAGCCTCTGCGTTTAGGTGTTTTATTGTATATATTGTATTTGTTTATATACCATTATTTTTAATACATACACATGCACGCTTTTTAATTACA
>AAV91657
ATGACAAATCTTGATACTGCATCCACAACATTACTGGCGTGCTTTTTGCTTTGCTTTTGTGTGCTTTTGTGTGTCTGCCTATTAATACGTCCGCTGCTTTTGTCTGTGTCTACATACACATCATTAATACTATTGGTATTACTATTGTGGATAACAGCAGCCTCTGCGTTTAGGTGTTTTATTGTATATATTGTATTTGTTTATATACCATTATTTTTAATACATACACATGCACGCTTTTTAATTACA
>ACS92689
ATGACAAATCTTGATACTGCATCCACAACATTACTGGCGTGCTTTTTGCTTTGCTTTTGTGTGCTTTTGTGTGTCTGCCTATTAATACGTCCGCTGCTTTTGTCTGTGTCTACATACACATCATTAATACTATTGGTATTACTATTGTGGATAACAGCAGCCTCTGCGTTTAGGTGTTTTATTGTATATATTGTATTTGTTTATATACCATTATTTTTAATACATACACATGCACGCTTTTTAATTACA
>AAD33257
ATGACAAATCTTGATACTGCATCCACAACATTACTGGCGTGCTTTTTGCTTTGCTTTTGTGTGCTTTTGTGTGTCTGCCTATTAATACGTCCGCTGCTTTTGTCTGTGTCTACATACACATCATTAATACTATTGGTATTACTATTGTGGATAACAGCAGCCTCTGCGTTTAGGTGTTTTATTGTATATATTGTATTTGTTTATATACCATTATTTTTAATACATACACATGCACGCTTTTTAATTACA
>BAN63271
ATGACAAATCTTGATACTGCATCCACAACATTACTGGCGTGCTTTTTGCTTTGCTTTTGTGTGCTTTTGTGTGTCTGCCTATTAATACGTCCGCTGCTTTTGTCTGTGTCTACATACACATCATTAATACTATTGGTATTACTATTGTGGATAACAGCAGCCTCTGCGTTTAGGTGTTTTATTGTATATATTGTATTTGTTTATATACCATTATTTTTAATACATACTCATGCACGCTTTTTAATTACA
>AFP44228
ATGACAAACCTTGATACTGCATCCACAACATTACTGGCGTGCTTTTTGCTTTGCTTTTGTGTGCTTTTGTGTGTCTGCCTATTAATACGTCCGCTGCTTTTGTCTGTGTCTACATACACATCATTAATACTATTGGTATTAGTATTGTGGATAACAGCAGCCTCTGCATTTAGGTGTTTTATTGTATATATTGTATTTGTTTATATACCATTATTTTTAATACATACACATGCACGCTTCTTAATTACA
