# Supplementary material for: FRESCo: finding regions of excess synonymous constraint in diverse viruses
Source: Genome Biol. 2015 Feb 17;16(1):38. doi: 10.1186/s13059-015-0603-7 (PMC4376164; doi:10.1186/s13059-015-0603-7)
Supplement: Additional file 4: — Sequence alignments (zip folder of FASTA alignments). [file 13059_2015_603_MOESM4_ESM.zip › alignments/HPV6/E1.fa.revtrans]

>CDK36502
ATGGCGGACGATTCAGGTACAGAAAATGAGGGGTCTGGGTGTACAGGATGGTTTATGGTAGAAGCTATAGTGCAACACCCAACAGGTACACAAATATCAGACGATGAGGATGAGGAGGTGGAGGACAGTGGGTATGACATGGTGGACTTTATTGATGACAGCAATATTACACACAATTCACTGGAAGCACAGGCATTGTTTAACAGGCAGGAGGCGGACACCCATTATGCGACTGTGCAGGACCTAAAACGAAAGTATTTAGGTAGTCCATATGTTAGTCCTATAAACACTATAGCCGAGGCAGTGGAAAGTGAAATAAGTCCACGATTGGACGCCATTAAACTTACAAGACAGCCAAAAAAGGTAAAGCGACGGCTGTTTCAAACCAGGGAACTAACGGACAGTGGATATGGCTATTCTGAAGTGGAAGCTGGAACGGGAACGCAGGTAGAGAAACATGGCGTACCGGAAAATGGGGGAGATGGTCAGGAAAAGGACACAGGAAGGGACATAGAGGGGGAGGAACATACAGAGGCGGAAGCGCCCACAAACAGTGTACGGGAGCATGCAGGCACAGCAGGAATATTGGAATTGTTAAAATGTAAAGATTTACGGGCAGCATTACTTGGTAAGTTTAAAGAATGCTTTGGGCTGTCTTTTATAGATTTAATTAGGCCATTTAAAAGTGATAAAACAACATGTTTAGATTGGGTGGTAGCAGGGTTTGGTATACATCATAGCATATCAGAGGCATTTCAAAAATTAATTGAGCCATTAAGTTTATATGCACATATACAATGGCTAACAAATGCATGGGGAATGGTATTGTTAGTATTATTAAGATTTAAAGTAAATAAAAGTAGAAGTACCGTTGCACGTACACTTGCAACGCTATTAAATATACCTGAAAACCAAATGTTAATAGAGCCACCAAAAATACAAAGTGGTGTTGCAGCCCTGTATTGGTTTCGTACAGGTATATCAAATGCCAGTACAGTTATAGGGGAAGCACCAGAATGGATAACACGCCAAACAGTTATTGAACACGGGTTGGCAGACAGTCAGTTTAAATTAACAGAAATGGTGCAGTGGGCGTATGATAATGACATATGCGAGGAGAGTGAAATTGCATTTGAATATGCACAAAGGGGAGATTTTGATTCTAATGCACGAGCATTTTTAAATAGCAATATGCAGGCAAAATATGTGAAAGATTGTGCAACTATGTGTAGACATTATAAACATGCAGAAATGAGGAAGATGTCTATAAAACAATGGATAAAACATAGGGGTTCTAAAATAGAAGGCACAGGAAATTGGAAACCAATTGTACAATTCCTACGACATCAAAATATAGAATTCATTCCTTTTTTAACTAAATTTAAATTATGGCTGCACGGTACGCCAAAAAAAAACTGCATAGCCATAGTAGGCCCTCCAGATACTGGGAAATCGTACTTTTGTATGAGTTTAATAAGCTTTCTAGGAGGTACAGTTATTAGTCATGTAAATTCCAGCAGCCATTTTTGGTTGCAACCGTTAGTAGATGCTAAGGTAGCATTGTTAGATGATGCAACACAGCCATGTTGGATATATATGGATACATATATGAGAAATTTGTTAGATGGTAATCCTATGAGTATTGACAGAAAGCATAAAGCATTGACATTAATTAAATGTCCACCTCTGCTAGTAACGTCCAACATAGATATTACTAAAGAAGATAAATATAAGTATTTACATACTAGAGTAACAACATTTACATTTCCAAATCCATTCCCTTTTGACAGAAATGGGAATGCAGTGTATGAACTGTCAAATACAAACTGGAAATGTTTTTTTGAAAGACTGTCGTCAAGCCTAGACATTCAGGATTCTGAGGACGAGGAAGATGGAAGCAATAGCCAAGCGTTTAGATGCGTGCCAGGAACAGTTGTTAGAACTTTA
>CDK37528
ATGGCGGACGATTCAGGTACAGAAAATGAGGGGTCTGGGTGTACAGGATGGTTTATGGTAGAAGCTATAGTGCAACACCCAACAGGTACACAAATATCAGACGATGAGGATGAGGAGGTGGAGGACAGTGGGTATGACATGGTGGACTTTATTGATGACAGCAATATTACACACAATTCACTGGAAGCACAGGCATTGTTTAACAGGCAGGAGGCGGACACCCATTATGCGACTGTGCAGGACCTAAAACGAAAGTATTTAGGTAGTCCATATGTTAGTCCTATAAACACTATAGCCGAGGCAGTGGAAAGTGAAATAAGTCCACGATTGGACGCCATTAAACTTACAAGACAGCCAAAAAAGGTAAAGCGACGGCTGTTTCAAACCAGGGAACTAACGGACAGTGGATATGGCTATTCTGAAGTGGAAGCTGGAACGGGAACGCAGGTAGAGAAACATGGCGTACCGGAAAATGGGGGAGATGGTCAGGAAAAGGACACAGGAAGGGACATAGAGGGGGAGGAACATACAGAGGCGGAAGCGCCCACAAACAGTGTACGGGAGCATGCAGGCACAGCAGGAATATTGGAATTGTTAAAATGTAAAGATTTACGGGCAGCATTACTTGGTAAGTTTAAAGAATGCTTTGGGCTGTCTTTTATAGATTTAATTAGGCCATTTAAAAGTGATAAAACAACATGTTTAGATTGGGTGGTAGCAGGATTTGGTATACATCATAGCATATCAGAGGCATTTCAAAAATTAATTGAGCCATTAAGTTTATATGCACATATACAATGGCTAACAAATGCATGGGGAATGGTATTGTTAGTATTATTAAGATTTAAAGTAAATAAAAGTAGAAGTACCGTTGCACGTACACTTGCAACGCTATTAAATATACCTGAAAACCAAATGTTAATAGAGCCACCAAAAATACAAAGTGGTGTTGCAGCCCTGTATTGGTTTCGTACAGGTATATCAAATGCCAGTACAGTTATAGGGGAAGCACCAGAATGGATAACACGCCAAACAGTTATTGAACACGGGTTGGCAGACAGTCAGTTTAAATTAACAGAAATGGTGCAGTGGGCATATGATAATGACATATGCGAGGAGAGTGAAATTGCATTTGAATATGCACAAAGGGGAGAGTTTGATTCTAATGCACGAGCATTTTTAAATAGCAATATGCAGGCAAAATATGTGAAAGATTGTGCAACTATGTGTAGACATTATAAACATGCAGAAATGAGGAAGATGTCTATAAAACAATGGATAAAACATAGGGGTTCTAAAATAGAAGGCACAGGAAATTGGAAACCAATTGTACAATTCCTACGACATCAAAATATAGAATTCATTCCTTTTTTAACTAAATTTAAATTATGGCTGCACGGTACGCCAAAAAAAAACTGCATAGCCATAGTAGGCCCTCCAGATACTGGGAAATCGTACTTTTGTATGAGTTTAATAAGCTTTCTAGGAGGTACAGTTATTAGTCATGTAAATTCCAGCAGCCATTTTTGGTTGCAACCGTTAGTAGATGCTAAGGTAGCATTGTTAGATGATGCAACACAGCCATGTTGGATATATATGGATACATATATGAGAAATTTGTTAGATGGTAATCCTATGAGTATTGACAGAAAGCATAAAGCATTGACATTAATTAAATGTCCACCTCTGCTAGTAACGTCCAACATAGATATTACTAAAGAAGATAAATATAAGTATTTACATACTAGAGTAACAACATTTACATTTCCAAATCCATTCCCTTTTGACAGAAATGGGAATGCAGTGTATGAACTGTCAAATACAAACTGGAAATGTTTTTTTGAAAGACTGTCGTCAAGCCTAGACATTCAGGATTCAGAGGACGAGGAAGATGGAAGCAATAGCCAAGCGTTTAGATGCGTGCCAGGAACAGTTGTTAGAACTTTA
>CDK37483
ATGGCGGACGATTCAGGTACAGAAAATGAGGGGTCTGGGTGTACAGGATGGTTCATGGTAGAAGCTATAGTGCAACACCCAACAGGTACACAAATATCAGACGATGAGGATGAGGAGGTGGAGGACAGTGGGTATGACATGGTGGACTTTATTGATGACAGCAATATTACACACAATTCCTTGGAAGCACAGGCATTGTTTAACAGGCAGGAGGCGGACACCCATTATGCGACTGTGCAGGACCTAAAACGAAAGTATTTAGGTAGTCCATATGTTAGTCCTATAAACACTATAGCCGAGGCAGTGGAAAGTGAAATAAGTCCACGATTGGACGCCATTAAACTTACAAGACAGCCAAAAAAGGTAAAGCGACGGCTGTTTCAAACCAGGGAACTAACAGACAGTGGATATGGCTATTCTGAAGTGGAAGCTGGAACGGGAACGCAGGTAGAGAAACATGGCGTACCGGAAAATGGGGGAGATGGTCAGGAAAAGGACACAGGAAGGGACATAGAGGGGGAGGAACATACAGAGGCGGAAGCGCCCACAAACTGTGTACGGGAGCATGCAGGCACAGCAGGAATATTGGAATTGCTAAAATGTAAAGATTTACGGGCAGCATTACTTGGTAAGTTTAAAGAATGCTTTGGGCTGTCTTTTATAGATTTAATTAGGCCATTTAAAAGTGATAAAACAACATGTGCAGATTGGGTGGTAGCAGGATTTGGTATACATCATAGCATATCAGAGGCATTTCAAAAATTAATTGAGCCATTAAGTTTATATGCACATATACAATGGCTAACAAATGCATGGGGAATGGTATTGTTAGTATTAGTAAGATTTAAAGTAAATAAAAGTAGAAGTACCGTTGCACGTACACTTGCAACGCTATTAAATATACCTGAAAATCAAATGTTAATAGAGCCACCAAAAATACAAAGTGGTGTTGCAGCCCTGTATTGGTTTCGTACAGGTATATCAAATGCCAGTACAGTTATAGGGGAAGCACCAGAATGGATAACACGCCAAACTGTTATTGAACATGGGTTGGCAGACAGTCAGTTTAAATTAACAGAAATGGTGCAGTGGGCATATGATAATGACATATGCGAGGAGAGTGAAATTGCATTTGAATATGCACAAAGGGGAGATTTTGATTCTAATGCACGAGCATTTTTAAATAGCAATATGCAGGCAAAATATGTGAAAGATTGTGCAACTATGTGTAGACATTATAAACATGCAGAAATGAGGAAGATGTCTATAAAACAATGGATAAAACATAGGGGTTCTAAAATAGAAGGCACAGGAAATTGGAAACCAATTGTACAATTTCTACGACATCAAAATATAGAATTTATTCCATTTTTAAGTAAATTTAAATTATGGCTGCACGGTACGCCAAAAAAAAACTGCATAGCCATAGTAGGCCCTCCAGATACTGGGAAATCGTACTTTTGTATGAGTTTAATAAGCTTTTTAGGAGGTACAGTTATTAGTCATGTAAATTCCAGCAGCCATTTTTGGCTGCAACCGTTAGTAGATGCTAAGGTAGCATTGTTAGATGATGCAACACAGCCATGTTGGATATATATGGATACATATATGAGAAATTTGTTAGATGGTAATCCTATGAGTATTGACAGAAAGCATAAAGCATTGACATTAATTAAATGTCCACCTTTGCTAGTAACGTCCAACATAGATATTACTAAAGAAGAGAAATATAAGTATTTACATACTAGAGTAACAACATTTACATTTCCAAATCCATTCCCTTTTGACAGAAATGGGAATGCAATGTATGAACTGTCAAATGCAAACTGGAAATGTTTTTTTGAAAGACTGTCGTCAAGCCTAGACATTCAGGATTCAGAGGACGAGGAAGATGGAAGCAATAGCCAAGCGTTTAGATGCGTGCCAGGAACAGTTGTTAGAACTTTA
>CDK36799
ATGGCGGACGATTCAGGTACAGAAAATGAGGGGTCTGGGTGTACAGGATGGTTTATGGTAGAAGCTATAGTGCAACACCCAACAGGTACACAAATATCAGACGATGAGGATGAGGAGGTGGAGGACAGTGGGTATGACATGGTGGACTTTATTGATGACAGCAATATTACACACAATTCACTGGAAGCACAGGCATTGTTTAACAGGCAGGAGGCGGACACCCATTATGCGACTGTGCAGGACCTAAAACGAAAGTATTTAGGTAGTCCATATGTTAGTCCTATAAACACTATAGCCGAGGCAGTGGAAAGTGAAATAAGTCCACGATTGGACGCCATTAAACTTACAAGACAGCCAAAAAAGGTAAAGCGACGGCTGTTTCAAACCAGGGAACTAACGGACAGTGGATATGGCTATTCTGAAGTGGAAGCTGGAACGGGAACGCAGGTAGAGAAACATGGCGTACCGGAAAATGGGGGAGATGGTCAGGAAAAGGACACAGGAAGGGACATAGAGGGGGAGGAACATACAGAGGCGGAAGCGCCCACAAACAGTGTACGGGAGCATGCAGGCACAGCAGGAATATTGGAATTGTTAAAATGTAAAGATTTACGGGCAGCATTACTTGGTAAGTTTAAAGAATGCTTTGGGCTGTCTTTTATAGATTTAATTAGGCCATTTAAAAGTGATAAAACAACATGTTTAGATTGGGTGGTAGCAGGGTTTGGTATACATCATAGCATATCAGAGGCATTTCAAAAATTAATTGAGCCATTAAGTTTATATGCACATATACAATGGCTAACAAATGCATGGGGAATGGTATTGTTAGTATTATTAAGATTTAAAGTAAATAAAAGTAGAAGTACCGTTGCACGTACACTTGCAACGCTATTAAATATACCTGAAAACCAAATGTTAATAGAGCCACCAAAAATACAAAGTGGTGTTGCAGCCCTGTATTGGTTTCGTACAGGTATATCAAATGCCAGTACAGTTATAGGGGAAGCACCAGAATGGATAACACGCCAAACAGTTATTGAACACGGGTTGGCAGACAGTCAGTTTAAATTAACAGAAATGGTGCAGTGGGCGTATGATAATGACATATGCGAGGAGAGTGAAATTGCATTTGAATATGCACAAAGGGGAGATTTTGATTCTAATGCACGAGCATTTTTAAATAGCAATATGCAGGCAAAATATGTGAAAGATTGTGCAACTATGTGTAGACATTATAAACATGCAGAAATGAGGAAGATGTCTATAAAACAATGGATAAAACATAGGGGTTCTAAAATAGAAGGCACAGGAAATTGGAAACCAATTGTACAATTCCTACGACATCAAAATATAGAATTCATTCCTTTTTTAACTAAATTTAAATTATGGCTGCACGGTACGCCAAAAAAAAACTGCATAGCCATAGTAGGCCCTCCAGATACTGGGAAATCGTACTTTTGTATGAGTTTAATAAGCTTTCTAGGAGGTACAGTTATTAGTCATGTAAATTCCAGCAGCCATTTTTGGTTGCAACCGTTAGTAGATGCTAAGGTAGCATTGTTAGATGATGCAACACAGCCATGTTGGATATATATGGATACATATATGAGAAATTTGTTAGATGGTAATCCTATGAGTATTGACAGAAAGCATAAAGCATTGACATTAATTAAATGTCCACCTCTGCTAGTAACGTCCAACATAGATATTACTAAAGAAGATAAATATAAGTATTTACATACTAGAGTAACAACATTTACATTTCCAAATCCATTCCCTTTTGACAGAAATGGGAATGCAGTGTATGAACTGTCAAATACAAACTGGAAATGTTTTTTTGAAAGACTGTCGTCAAGCCTAGACATTCAGGATTCTGAGGACGAGGAAGATGGAAGCAATAGCCAAGCGTTTAGATGCGTGCCAGGAACAGTTGTTAGAACTTTA
>CDK36556
ATGGCGGACGATTCAGGTACAGAAAATGAGGGGTCTGGGTGTACAGGATGGTTTATGGTAGAAGCTATAGTGCAACACCCAACAGGTACACAAATATCAGACGATGAGGATGAGGAGGTGGAGGACAGTGGGTATGACATGGTGGACTTTATTGATGACAGCAATATTACACACAATTCACTGGAAGCACAGGCATTGTTTAACAGGCAGGAGGCGGACGCCCATTATGCGACTGTGCAAGACCTAAAACGAAAGTATTTAGGTAGTCCATATGTTAGTCCTATAAACACTATAGCCGAGGCAGTGGAAAGTGAAATAAGTCCACGATTGGACGCCATTAAACTTACAAGACAGCCAAAAAAGGTAAAGCGACGGCTGTTTCAAACCAGGGAACTAACGGACAGTGGATATGGCTATTCTGAAGTGGAAGCTGGAACGGGAACGCAGGTAGAGAAACATGGCGTACCGGAAAATGGGGGAGATGGTCAGGAAAAGGACACAGGAAGGGACATAGAGGGGGAGGAACATACAGAGGCGGAAGCGCCCACAAACAGTGTACGGGAGCATGCAGGCACAGCAGGAATATTGGAATTGTTAAAATGTAAAGATTTACGGGCAGCATTACTTGGTAAGTTTAAAGAATGCTTTGGGCTGTCTTTTATAGATTTAATTAGGCCATTTAAAAGTGATAAAACAACATGTTTAGATTGGGTGGTAGCAGGATTTGGTATACATCATAGCATATCAGAGGCATTTCAAAAATTAATTGAGCCATTAAGTTTATATGCACATATACAATGGCTAACAAATGCATGGGGAATGGTATTGTTAGTATTATTAAGATTTAAAGTAAATAAAAGTAGAAGTACCGTTGCACGTACACTTGCAACGCTATTAAATATACCTGAAAACCAAATGTTAATAGAGCCACCAAAAATACAAAGTGGTGTTGCAGCCCTGTATTGGTTTCGTACAGGTATATCAAATGCCAGTACAGTTATAGGGGAAGCACCAGAATGGATAACACGCCAAACAGTTATTGAACACGGGTTGGCAGACAGTCAGTTTAAATTAACAGAAATGGTGCAGTGGGCATATGATAATGACATATGCGAGGAGAGTGAAATTGCATTTGAATATGCACAAAGGGGAGATTTTGATTCTAATGCACGAGCATTTTTAAATAGCAATATGCAGGCAAAATATGTGAAAGATTGTGCAACTATGTGTAGACATTATAAACATGCAGAAATGAGGAAGATGTCTATAAAACAATGGATAAAACATAGGGGTTCTAAAATAGAAGGCACAGGAAATTGGAAACCAATTGTACAATTCCTACGACATCAAAATATAGAATTCATTCCTTTTTTAACTAAATTTAAATTATGGCTGCACGGTACGCCAAAAAAAAACTGCATAGCCATAGTAGGCCCTCCAGATACTGGGAAATCGTACTTTTGTATGAGTTTAATAAGCTTTCTAGGAGGTACAGTTATTAGTCATGTAAATTCCAGCAGCCATTTTTGGTTGCAACCGTTAGTAGATGCTAAGGTAGCATTGTTAGATGATGCAACACAGCCATGTTGGATATATATGGATACATATATGAGAAATTTGTTAGATGGTAATCCTATGAGTATTGACAGAAAGCATAAAGCATTGACATTAATTAAATGTCCACCTCTGCTAGTAACGTCCAACATAGATATTACTAAAGAAGATAAATATAAGTATTTACATACTAGAGTAACAACATTTACATTTCCAAATCCATTCCCTTTTGACAGAAATGGGAATGCAGTGTATGAACTGTCAAATATAAACTGGAAATGTTTTTTTGAAAGACTGTCGTCAAGCCTAGACATTCAGGATTCAGAGGACGAGGAAGATGGAAGCAATAGCCAAGCGTTTAGATGCGTGCCAGGAACAGTTGTTAGAACTTTA
>CDK37321
ATGGCGGACGATTCAGGTACAGAAAATGAGGGGTCTGGGTGTACAGGATGGTTTATGGTAGAAGCTATAGTGCAACACCCAACAGGTACACAAATATCAGACGATGAGGATGAGGAGGTGGAGGACAGTGGGTATGACATGGTGGACTTTATTGATGACAGCAATATTACACACAATTCCTTGGAAGCACAGGCATTGTTTAACAGGCAGGAGGCGGACACCCATTATGCGACTGTGCAGGACCTAAAACGAAAGTATTTAGGTAGTCCATATGTTAGTCCTATAAACACTATAGCCGAGGCAGTGGAAAGTGAAATAAGTCCACGATTGGACGCCATTAAACTTACAAGACAGCCAAAAAAGGTAAAGCGACGGCTGTTCCAAACCAGGGAACTAACGGACAGTGGATATGGCTATTCTGAAGTGGAAGCTGGAACGGGAACGCAGGTAGAGAAACATGGCGTACCGGAAAATGGGGGAGATGGTCAGGAAAAGGACACAGGAAGGGACATAGAGGGGGAGGAACATACAGAGGCGGAAGCGCCCACAAACAGTGTACGGGAGCATGCAGGCACAGCAGGAATATTGGAATTGCTAAAATGTAAAGATTTACGGGCAGCATTACTTGGTAAGTTTAAAGAATGCTTTGGGCTGTCTTTTATTGATTTAATTAGGCCATTTAAAAGTGATAAAACAACATGTGCAGATTGGGTGGTAGCAGGATTTGGTATACATCATAGCATATCAGAGGCATTTCAAAAATTAATTGAGCCATTAAGTTTATATGCACATATACAATGGCTAACAAATGCATGGGGAATGGTATTGTTAGTATTAGTAAGATTTAAAGTAAATAAAAGTAGAAGTACCGTTGCACGTACACTTGCAACGCTATTAAATATACCTGACAATCAAATGTTAATAGAGCCACCAAAAATACAAAGTGGTGTTGCCGCCCTGTATTGGTTTCGTACAGGTATATCAAATGCCAGTACAGTTATAGGGGAAGCACCAGAATGGATAACACGCCAAACTGTTATTGAACATGGGTTGGCAGACAGTCAGTTTAAATTAACAGAAATGGTGCAGTGGGCATATGATAATGACATATGCGAGGAGAGTGACATTGCATTTGAATATGCACAAAGGGGAGATTTTGATTCTAATGCACGAGCATTTTTAAATAGCAATATGCAGGCAAAATATGTGAAAGATTGTGCAACGATGTGTAGACATTATAAACATGCAGAAATGAGGAAGATGTCTATAAAACAATGGATAAAACATAGGGGTTCTAAAACAGAAGGCACAGGAAATTGGAAACCAATTGTACAATTCCTACGACATCAAAATATAGAATTTATTCCATTTTTAAGTAAATTTAAATTATGGCTGCACGGTACGCCAAAAAAAAACTGCATAGCCATAGTAGGCCCTCCAGATACTGGGAAATCGTACTTTTGTATGAGTTTAATAAGCTTTTTAGGAGGTACAGTTATTAGTCATGTAAATTCCAGCAGCCATTTTTGGCTGCAACCGTTAGTAGATGCTAAGGTAGCATTGTTAGATGATGCAACACAGCCATGTTGGATATATATGGATACATATATGAGAAATTTGTTAGATGGTAATCCTATGAGTATTGACAGAAAGCATAAAGCATTGACATTAATTAAATGTCCACCTCTGCTAGTAACGTCCAACATAGATATTACTAAAGAAGAGAAATATAAGTATTTACATAGTAGAGTAACAACATTTACATTTCCAAATCCATTCCCTTTTGACAGAAATGGGAATGCAGTGTATGAACTGTCAAATGCAAACTGGAAATGTTTTTTTGAAAGACTGTCGTCAAGCCTAGACATTCAGGATTCAGAGGACGAGGAAGATGGAAGCAATAGCCAAGCGTTTAGATGCGTGCCAGGAACAGTTGTTAGAACTTTA
>CDK36916
ATGGCGGACGATTCAGGTACAGAAAATGAGGGGTCTGGGTGTACAGGATGGTTTATGGTAGAAGCTATAGTGCAACACCCAACAGGTACACAAATATCAGACGATGAGGATGAGGAGGTGGAGGACAGTGGGTATGACATGGTGGACTTTATTGATGACAGCAATATTACACACAATTCACTGGAAGCACAGGCATTGTTTAACAGGCAGGAGGCGGACACCCATTATGCGACTGTGCAGGACCTAAAACGAAAGTATTTAGGTAGTCCATATGTTAGTCCTATAAACACTATAGCCGAGGCAGTGGAAAGTGAAATAAGTCCACGATTGGACGCCATTAAACTTACAAGACAGCCAAAAAAGGTAAAGCGACGGCTGTTTCAAACCAGGGAACTAACGGACAGTGGATATGGCTATTCTGAAGTGGAAGCTGGAACGGGAACGCAGGTAGAGAAACATGGCGTACCGGAAAATGGGGGAGATGGTCAGGAAAAGGACACAGGAAGGGACATAGAGGGGGAGGAACATACAGAGGCGGAAGCGCCCACAAACAGTGTACGGGAGCATGCAGGCACAGCAGGAATATTGGAATTGTTAAAATGTAAAGATTTACGGGCAGCATTACTTGGTAAGTTTAAAGAATGCTTTGGGCTGTCTTTTATAGATTTAATTAGGCCATTTAAAAGTGATAAAACAACATGTTTAGATTGGGTGGTAGCAGGATTTGGTATACATCATAGCATATCAGAGGCATTTCAAAAATTAATTGAGCCATTAAGTTTATATGCACATATACAATGGCTAACAAATGCATGGGGAATGGTATTGTTAGTATTATTAAGATTTAAAGTAAATAAAAGTAGAAGTACCGTTGCACGTACACTTGCAACGCTATTAAATATACCTGAAAACCAAATGTTAATAGAGCCACCAAAAATACAAAGTGGTGTTGCAGCCCTGTATTGGTTTCGTACAGGTATATCAAATGCCAGTACAGTTATAGGGGAAGCACCAGAATGGATAACACGCCAAACAGTTATTGAACACGGGTTGGCAGACAGTCAGTTTAAATTAACAGAAATGGTGCAGTGGGCATATGATAATGACATATGCGAGGAGAGTGAAATTGCATTTGAATATGCACAAAGGGGAGATTTTGATTCTAATGCACGAGCATTTTTAAATAGCAATATGCAGGCAAAATATGTGAAAGATTGTGCAACTATGTGTAGACATTATAAACATGCAGAAATGAGGAAGATGTCTATAAAACAATGGATAAAACATAGGGGTTCTAAAATAGAAGGCACAGGAAATTGGAAACCAATTGTACAATTCCTACGACATCAAAATATAGAATTCATTCCTTTTTTAACTAAATTTAAATTATGGCTGCACGGTACGCCAAAAAAAAACTGCATAGCCATAGTAGGCCCTCCAGATACTGGGAAATCGTACTTTTGTATGAGTTTAATAAGCTTTCTAGGAGGTACAGTTATTAGTCATGTAAATTCCAGCAGCCATTTTTGGTTGCAACCGTTAGTAGATGCTAAGGTAGCATTGTTAGATGATGCAACACAGCCATGTTGGATATATATGGATACATATATGAGAAATTTGTTAGATGGTAATCCTATGAGTATTGACAGAAAGCATAAAGCATTGACATTAATTAAATGTCCACCTCTGCTAGTAACGTCCAACATAGATATTACTAAAGAAGATAAATATAAGTATTTACATACTAGAGTAACAACATTTACATTTCCAAATCCATTCCCTTTTGACAGAAATGGGAATGCAGTGTATGAACTGTCAAATACAAACTGGAAATGTTTTTTTGAAAGACTGTCGTCAAGCCTAGACATTCAGGATTCAGAGGACGAGGAAGATGGAAGCAATAGCCAAGCGTTTAGATGCGTGCCAGGAACAGTTGTTAGAACTTTA
>CDK37240
ATGGCGGACGATTCAGGTACAGAAAATGAGGGGTCTGGGTGTACAGGATGGTTTATGGTAGAAGCTATAGTGCAACACCCAACAGGTACACAAATATCAGACGATGAGGATGAGGAGGTGGAGGACAGTGGGTATGACATGGTGGACTTTATTGATGACAGCAATATTACACACAATTCCTTGGAAGCACAGGCATTGTTTAACAGGCAGGAGGCGGACACCCATTATGCGACTGTGCAGGACCTAAAACGAAAGTATTTAGGTAGTCCATATGTTAGTCCTATAAACACTATAGCCGAGGCAGTGGAAAGTGAAATAAGTCCACGATTGGACGCCATTAAACTTACAAGACAGCCAAAAAAGGTAAAGCGACGGCTGTTTCAAACCAGGGAACTAACGGACAGTGGATATGGCTATTCTGAAGTGGAAGCTGGAACGGGAACGCAGGTAGAGAAACATGGCGTACCGGAAAATGGGGGAGATGGTCAGGAAAAGGACACAGGAAGGGACATAGAGGGGGAGGAACATACAGAGGCGGAAGCGCCCACAAACAGTGTACGGGAGCATGCAGGCACAGCAGGAATATTGGAATTGCTAAAATGTAAAGATTTACGGGCAGCATTACTTGGTAAGTTTAAAGAATGCTTTGGGCTGTCTTTTATAGATTTAATTAGGCCATTTAAAAGTGATAAAACAACATGTGCAGATTGGGTGGTAGCAGGATTTGGTATACATCATAGCATATCAGAGGCATTTCAAAAATTAATTGAGCCATTAAGTTTATATGCACATATACAATGGCTAACAAATGCATGGGGAATGGTATTGTTAGTATTATTAAGATTTAAAGTAAATAAAAGTAGAAGTACCGTTGCACGTACACTTGCAACGCTATTAAATATACCTGAAAATCAAATGTTAATAGAGCCACCAAAAATACAAAGTGGTGTTGCAGCCCTGTATTGGTTTCGTACAGGTATATCAAATGCCAGTACAGTTATAGGGGAAGCACCAGAATGGATAACACGCCAAACTGTTATTGAACATGGGTTGGCAGACAGTCAGTTTAAATTAACAGAAATGGTGCAGTGGGCATATGATAATGACATATGCGAGGAGAGTGAAATTGCATTTGAATATGCACAAAGGGGAGATTTTGATTCTAATGCACGAGCATTTTTAAATAGCAATATGCAGGCAAAATATGTGAAAGATTGTGCAACTATGTGTAGACATTATAAACATGCAGAAATGAGGAAGATGTCTATAAAACAATGGATAAAACATAGGGGTTCCAAAATAGAAGGCACAGGAAATTGGAAACCAATTGTACAATTCCTACGACATCAAAATATAGAATTTATTCCATTTTTAAGTAAATTTAAATTATGGCTGCACGGTACGCCAAAAAAAAACTGCATAGCCATAGTAGGCCCTCCAGATACTGGGAAATCGTACTTTTGTATGAGTTTAATAAGCTTTTTAGGAGGTACAGTTATTAGTCATGTAAATTCCAGCAGCCATTTTTGGCTGCAACCGTTAGTAGATGCTAAGGTAGCATTGCTAGATGATGCAACACAGCCATGTTGGATATATATGGATACATATATGAGAAATTTGTTAGATGGTAATCCTATGAGTATTGACAGAAAGCATAAAGCATTGACATTAATTAAATGTCCACCTCTGCTAGTAACATCCAACATAGATATTACTAAAGAAGAGAAATATAAGTATTTACATACTAGAGTAACAACATTTACATTTCCAAATCCATTCCCTTTTGACAGAAATGGGAATGCAGTGTATGAACTGTCAAATGCAAACTGGAAATGTTTTTTTGAAAGACTGTCGTCAAGCCTAGACATTCAGGATTCAGAGGACGAGGAAGATGGAAGCAATAGCCAAGCGTTTAGATGCGTGCCAGGAACAGTTGTTAGAACTTTA
>CDK37159
ATGGCGGACGATTCAGGTACAGAAAATGAGGGGTCTGGGTGTACAGGATGGTTTATGGTAGAAGCTATAGTGCAACACCCAACAGGTACACAAATATCAGACGATGAGGATGAGGAGGTGGAGGACAGTGGGTATGACATGGTGGACTTTATTGATGACAGCAATATTACACACAATTCCTTGGAAGCACAGGCATTGTTTAACAGGCAGGAGGCGGACACCCATTATGCGACTGTGCAGGACCTAAAACGAAAGTATTTAGGTAGTCCATATGTTAGTCCTATAAACACTATAGCCGAGGCAGTGGAAAGTGAAATAAGTCCACGATTGGACGCCATTAAACTTACAAGACAGCCAAAAAAGGTAAAGCGACGGCTGTTTCAAACCAGGGAACTAACGGACAGTGGATATGGCTATTCTGAAGTGGAAGCTGGAACGGGAACGCAGGTAGAGAAACATGGCGTACCGGAAAATGGGGGAGATGGTCAGGAAAAGGACACAGGAAGGGACATAGAGGGGGAGGAACATACAGAGGCGGAAGCGCCCACAAACAGTGTACGGGAGCATGCAGGCACAGCAGGAATATTGGAATTGCTAAAATGTAAAGATTTACGGGCAGCATTACTTGGTAAGTTTAAAGAATGCTTTGGGCTGTCTTTTATTGATTTAATTAGGCCATTTAAAAGTGATAAAACAACATGTGCAGATTGGGTGGTAGCAGGATTTGGTATACATCATAGCATATCAGAGGCATTTCAAAAATTAATTGAGCCATTAAGTTTATATGCACATATACAATGGCTAACAAATGCATGGGGAATGGTATTGTTAGTATTAGTAAGATTTAAAGTAAATAAAAGTAGAAGTACCGTTGCACGTACACTTGCAACGCTATTAAATATACCTGACAATCAAATGTTAATAGAGCCACCAAAAATACAAAGTGGTGTTGCAGCCCTGTATTGGTTTCGTACAGGTATATCAAATGCCAGTACAGTTATAGGGGAAGCACCAGAATGGATAACACGCCAAACTGTTATTGAACATGGGTTGGCAGACAGTCAGTTTAAATTAACAGAAATGGTGCAGTGGGCATATGATAATGACATATGCGAGGAGAGTGAAATTGCATTTGAATATGCACAAAGGGGAGATTTTGATTCTAATGCACGAGCATTTTTAAATAGCAATATGCAGGCAAAATATGTGAAAGATTGTGCAACTATGTGTAGACATTATAAACATGCAGAAATGAGGAAGATGTCTATAAAACAATGGATAAAACATAGGGGTTCTAAAATAGAAGGCACAGGAAATTGGAAACCAATTGTACAATTCCTACGACATCAAAATATAGAATTTATTCCATTTTTAAGTAAATTTAAATTATGGCTGCACGGTACGCCAAAAAAAAACTGCATAGCCATAGTAGGCCCTCCAGATACTGGGAAATCGTACTTTTGTATGAGTTTAATAAGCTTTTTAGGAGGTACAGTTATTAGTCATGTAAATTCCAGCAGCCATTTTTGGCTGCAACCGTTAGTAGATGCTAAGGTAGCATTGTTAGATGATGCAACACAGCCATGTTGGATATATATGGATACATATATGAGAAATTTGTTAGATGGTAATCCTATGAGTATTGACAGAAAGCATAAAGCATTGACATTAATTAAATGTCCACCTCTGCTAGTAACGTCCAACATAGATATTACTAAAGAAGAGAAATATAAGTATTTACATACTAGAGTAACAACATTTACATTTCCAAATCCATTCCCTTTTGACAGAAATGGGAATGCAGTGTATGAACTGTCAAATGCAAACTGGAAATGTTTTTTTGAAAGACTGTCGTCAAGCCTAGACATTCAGGATTCAGAGGACGAGGAAGATGGAAGCAATAGCCAAGCGTTTAGATGCGTGCCAGGAACAGTTGTTAGAACTTTA
>CDK37015
ATGGCGGACGATTCAGGTACAGAAAATGAGGGGTCTGGGTGTACAGGATGGTTTATGGTAGAAGCTATAGTGCAACACCCAACAGGTACACAAATATCAGACGATGAGGATGAGGAGGTGGAGGACAGTGGGTATGACATGGTGGACTTTATTGATGACAGCAATATTACACACAATTCCTTGGAAGCACAGGCATTGTTTAACAGGCAGGAGGCGGACACCCATTATGCGACTGTGCAGGACCTAAAACGAAAGTATTTAGGTAGTCCATATGTTAGTCCTATAAACACTATAGCCGAGGCAGTGGAAAGTGAAATAAGTCCACGATTGGACGCCATTAAACTTACAAGACAGCCAAAAAAGGTAAAGCGACGGCTGTTTCAAACCAGGGAACTAACGGACAGTGGATATGGCTATTCTGAAGTGGAAGCTGGAACGGGAACGCAGGTAGAGAAACATGGCGTACCGGAAAATGGGGGAGATGGTCAGGAAAAGGACACAGGAAGGGACATAGAGGGGGAGGAACATACAGAGGCGGAAGCGCCCACAAACAGTGTACGGGAGCATGCAGGCACAGCAGGAATATTGGAATTGCTAAAATGTAAAGATTTACGGGCAGCATTACTTGGTAAGTTTAAAGAATGCTTTGGGCTGTCTTTTATAGATTTAATTAGGCCATTTAAAAGTGATAAAACAACATGTGCAGATTGGGTGGTAGCAGGATTTGGTATACATCATAGCATATCAGAGGCATTTCAAAAATTAATTGAGCCATTAAGTTTATATGCACATATACAATGGCTAACAAATGCATGGGGAATGGTATTGTTAGTATTATTAAGATTTAAAGTAAATAAAAGTAGAAGTACCGTTGCACGTACACTTGCAACGCTATTAAATATACCTGAAAATCAAATGTTAATAGAGCCACCAAAAATACAAAGTGGTGTTGCAGCCCTGTATTGGTTTCGTACAGGTATATCAAATGCCAGTACAGTTATAGGGGAAGCACCAGAATGGATAACACGCCAAACTGTTATTGAACATGGGTTGGCAGACAGTCAGTTTAAATTAACAGAAATGGTGCAGTGGGCATATGATAATGACATATGCGAGGAGAGTGAAATTGCATTTGAATATGCACAAAGGGGAGATTTTGATTCTAATGCACGAGCATTTTTAAATAGCAATATGCAGGCAAAATATGTGAAAGATTGTGCAACTATGTGTAGACATTATAAACATGCAGAAATGAGGAAGATGTCTATAAAACAATGGATAAAACATAGGGGTTCTAAAATAGAAGGCACAGGAAATTGGAAACCAATTGTACAATTTCTACGACATCAAAATATAGAATTTATTCCATTCTTAAGTAAATTTAAATTATGGCTGCACGGTACGCCAAAAAAAAACTGCATAGCCATAGTAGGCCCTCCAGATACTGGGAAATCGTACTTTTGTATGAGTTTAATAAGCTTTTTAGGAGGTACAGTTATTAGTCATGTAAATTCCAGCAGCCATTTTTGGCTGCAACCGTTAGTAGATGCTAAGGTAGCATTGCTAGATGATGCAACACAGCCATGTTGGATATATATGGATACATATATGAGAAATTTGTTAGATGGTAATCCTATGAGTATTGACAGAAAGCATAAAGCATTGACATTAATTAAATGTCCACCTCTGCTAGTAACATCCAACATAGATATTACCAAAGAAGAGAAATATAAGTATTTACATACTAGAGTAACAACATTTACATTTCCAAATCCATTCCCTTTTGACAGAAATGGGAATGCAGTGTATGAACTGTCAAATGCAAACTGGAAATGTTTTTTTGAAAGACTGTCGTCAAGCCTAGACATTCAGGATTCAGAGGACGAGGAAGATGGAAGCAATAGCCAAGCGTTTAGATGCGTGCCAGGAACAGTTGTTAGAACTTTA
>AFL91983
ATGGCGGACGATTCAGGTACAGAAAATGAGGGGTCTGGGTGTACAGGATGGTTCATGGTAGAAGCTATAGTGCAACACCCAACAGGTACACAAATATCAGACGATGAGGATGAGGAGGTGGAGGACAGTGGGTATGACATGGTGGACTTTATTGATGACAGCAATATTACACACAATTCCTTGGAAGCACAGGCATTGTTTAACAGGCAGGAGGCGGACACCCATTATGCGACTGTGCAGGACCTAAAACGAAAGTATTTAGGTAGTCCATATGTTAGTCCTATAAACACTATAGCCGAGGCAGTGGAAAGTGAAATAAGTCCACGATTGGACGCCATTAAACTTACAAGACAGCCAAAAAAGGTAAAGCGACGGCTGTTTCAAACCAGGGAACTAACAGACAGTGGATATGGCTATTCTGAAGTGGAAGCTGGAACGGGAACGCAGGTAGAGAAACATGGCGTACCGGAAAATGGGGGAGATGGTCAGGAAAAGGACACAGGAAGGGACATAGAGGGGGAGGAACATACAGAGGCGGAAGCGCCCACAAACTGTGTACGGGAGCATGCAGGCACAGCAGGAATATTGGAATTGCTAAAATGTAAAGATTTACGGGCAGCATTACTTGGTAAGTTTAAAGAATGCTTTGGGCTGTCTTTTATAGATTTAATTAGGCCATTTAAAAGTGATAAAACAACATGTGCAGATTGGGTGGTAGCAGGATTTGGTATACATCATAGCATATCAGAGGCATTTCAAAAATTAATTGAGCCATTAAGTTTATATGCACATATACAATGGCTAACAAATGCATGGGGAATGGTATTGTTAGTATTATTAAGATTTAAAGTAAATAAAAGTAGAAGTACCGTTGCACGTACACTTGCAACGCTATTAAATATACCTGAAAATCAAATGTTAATAGAGCCACCAAAAATACAAAGTGGTGTTGCAGCCCTGTATTGGTTTCGTACAGGTATATCAAATGCCAGTACAGTTATAGGGGAAGCACCAGAATGGATAACACGCCAAACTGTTATTGAACATGGGTTGGCAGACAGTCAGTTTAAATTAACAGAAATGGTGCAGTGGGCATATGATAATGACATATGCGAGGAGAGTGAAATTGCATTTGAATATGCACAAAGGGGAGATTTTGATTCTAATGCACGAGCATTTTTAAATAGCAATATGCAGGCAAAATATGTGAAAGATTGTGCAACTATGTGTAGACATTATAAACATGCAGAAATGAGGAAGATGTCTATAAAACAATGGATAAAACATAGGGGTTCTAAAATAGAAGGCACAGGAAATTGGAAACCAATTGTACAATTTCTACGACATCAAAATATAGAATTTATTCCATTTTTAAGTAAATTTAAATTATGGCTGCACGGTACGCCAAAAAAAAACTGCATAGCCATAGTAGGCCCTCCAGATACTGGGAAATCGTACTTTTGTATGAGTTTAATAAGCTTTTTAGGAGGTACAGTTATTAGTCATGTAAATTCCAGCAGCCATTTTTGGCTGCAACCGTTAGTAGATGCTAAGGTAGCATTGTTAGATGATGCAACACAGCCATGTTGGATATATATGGATACATATATGAGAAATTTGTTAGATGGTAATCCTATGAGTATTGACAGAAAGCATAAAGCATTGACATTAATTAAATGTCCACCTTTGCTAGTAACGTCCAACATAGATATTACTAAAGAAGAGAAATATAAGTATTTACATACTAGAGTAACAACATTTACATTTCCAAATCCATTCCCTTTTGACAGAAATGGGAATGCAATGTATGAACTGTCAAATGCAAACTGGAAATGTTTTTTTGAAAGACTGTCGTCAAGCCTAGACATTCAGGATTCAGAGGACGAGGAAGATGGAAGCAATAGCCAAGCGTTTAGATGCGTGCCAGGAACAGTTGTTAGAACTTTA
>CDK37402
ATGGCGGACGATTCAGGTACAGAAAATGAGGGGTCTGGGTGTACAGGATGGTTTATGGTAGAAGCTATAGTGCAACACCCAACAGGTACACAAATATCAGACGATGAGGATGAGGAGGTGGAGGACAGTGGGTATGACATGGTGGACTTTATTGATGACAGCAATATTACACACAATTCCTTGGAAGCACAGGCATTGTTTAACAGGCAGGAGGCGGACACCCATTATGCGACTGTGCAGGACCTAAAACGAAAGTATTTAGGTAGTCCATATGTTAGTCCTATAAACACTATAGCCGAGGCAGTGGAAAGTGAAATAAGTCCACGATTGGACGCCATTAAACTTACAAGACAGCCAAAAAAGGTAAAGCGACGGCTGTTTCAAACCAGGGAACTAACGGACAGTGGATATGGCTATTCTGAAGTGGAAGCTGGAACGGGAACGCAGGTAGAGAAACATGGCGTACCGGAAAATGGGGGAGATGGTCAGGAAAAGGACACAGGAAGGGACATAGAGGGGGAGGAACATACAGAGGCGGAAGCGCCCACAAACAGTGTACGGGAGCATGCAGGCACAGCAGGAATATTGGAATTGCTAAAATGTAAAGATTTACGGGCAGCATTACTTGGTAAGTTTAAAGAATGCTTTGGGCTGTCTTTTATAGATTTAATTAGGCCATTTAAAAGTGATAAAACAACATGTGCAGATTGGGTGGTAGCAGGATTTGGTATACATCATAGCATATCAGAGGCATTTCAAAAATTAATTGAGCCATTAAGTTTATATGCACATATACAATGGCTAACAAATGCATGGGGAATGGTATTGTTAGTATTATTAAGATTTAAAGTAAATAAAAGTAGAAGTACCGTTGCACGTACACTTGCAACGCTATTAAATATACCTGAAAATCAAATGTTAATAGAGCCACCAAAAATACAAAGTGGTGTTGCAGCCCTGTATTGGTTTCGTACAGGTATATCAAATGCCAGTACAGTTATAGGGGAAGCACCAGAATGGATAACACGCCAAACTGTTATTGAACATGGGTTGGCAGACAGTCAGTTTAAATTAACAGAAATGGTGCAGTGGGCATATGATAATGACATATGCGAGGAGAGTGAAATTGCATTTGAATATGCACAAAGGGGAGATTTTGATTCTAATGCACGAGCATTTTTAAATAGCAATATGCAGGCAAAATATGTGAAAGATTGTGCAACTATGTGTAGACATTATAAACATGCAGAAATGAGGAAGATGTCTATAAAACAATGGATAAAACATAGGGGTTCTAAAATAGAAGGCACAGGAAATTGGAAACCAATTGTACAATTTCTACGACATCAAAATATAGAATTTATTCCATTTTTAAGTAAATTTAAATTATGGCTGCACGGTACGCCAAAAAAAAACTGCATAGCCATAGTAGGCCCTCCAGATACTGGGAAATCGTACTTTTGTATGAGTTTAATAAGCTTTTTAGGAGGTACAGTTATTAGTCATGTAAATTCCAGCAGCCATTTTTGGCTGCAACCGTTAGTAGATGCTAAGGTAGCATTGCTAGATGATGCAACACAGCCATGTTGGATATATATGGATACATATATGAGAAATTTGTTAGATGGTAATCCTATGAGTATTGACAGAAAGCATAAAGCATTGACATTAATTAAATGTCCACCTCTGCTAGTAACATCCAACATAGATATTACCAAAGAAGAGAAATATAAGTATTTACATACTAGAGTAACAACATTTACATTTCCAAATCCATTCCCTTTTGACAGAAATGGGAATGCAGTGTATGAACTGTCAAATGCAAACTGGAAATGTTTTTTTGAAAGACTGTCGTCAAGCCTAGACATTCAGGATTCAGAGGACGAGGAAGATGGAAGCAATAGCCAAGCGTTTAGATGCGTGCCAGGAACAGTTGTTAGAACTTTA
>CDK37249
ATGGCGGACGATTCAGGTACAGAAAATGAGGGGTCTGGGTGTACAGGATGGTTTATGGTAGAAGCTATAGTGCAACACCCAACAGGTACACAAATATCAGACGATGAGGATGAGGAGGTGGAGGACAGTGGGTATGACATGGTGGACTTTATTGATGACAGCAATATTACACACAATTCCTTGGAAGCACAGGCATTGTTTAACAGGCAGGAGGCGGACACCCATTATGCGACTGTGCAGGACCTAAAACGAAAGTATTTAGGTAGTCCATATGTTAGTCCTATAAACACTATAGCCGAGGCAGTGGAAAGTGAAATAAGTCCACGATTGGACGCCATTAAACTTACAAGACAGCCAAAAAAGGTAAAGCGACGGCTGTTTCAAACCAGGGAACTAACGGACAGTGGATATGGCTATTCTGAAGTGGAAGCTGGAACGGGAACGCAGGTAGAGAAACATGGCGTACCGGAAAATGGGGGAGATGGTCAGGAAAAGGACACAGGAAGGGACATAGAGGGGGAGGAACATACAGAGGCGGAAGCGCCCACAAACAGTGTACGGGAGCATGCAGGCACAGCAGGAATATTGGAATTGCTAAAATGTAAAGATTTACGGGCAGCATTACTTGGTAAGTTTAAAGAATGCTTTGGGCTGTCTTTTATAGATTTAATTAGGCCATTTAAAAGTGATAAAACAACATGTGCAGATTGGGTGGTAGCAGGATTTGGTATACATCATAGCATATCAGAGGCATTTCAAAAATTAATTGAGCCATTAAGTTTATATGCACATATACAATGGCTAACAAATGCATGGGGAATGGTATTGTTAGTATTATTAAGATTTAAAGTAAATAAAAGTAGAAGTACCGTTGCACGTACACTTGCAACGCTATTAAATATACCTGAAAATCAAATGTTAATAGAGCCACCAAAAATACAAAGTGGTGTTGCAGCCCTGTATTGGTTTCGTACAGGTATATCAAATGCCAGTACAGTTATAGGGGAAGCACCAGAATGGATAACACGCCAAACTGTTATTGAACATGGGTTGGCAGACAGTCAGTTTAAATTAACAGAAATGGTGCAGTGGGCATATGATAATGACATATGCGAGGAGAGTGAAATTGCATTTGAATATGCACAAAGGGGAGATTTTGATTYTAATGCACGAGCATTTTTAAATAGCAATATGCAGGCAAAATATGTGAAAGATTGTGCAACTATGTGTAGACATTATAAACATGCAGAAATGAGGAAGATGTCTATAAAACAATGGATAAAACATAGGGGTTCCAAAATAGAAGGCACAGGAAATTGGAAACCAATTGTACAATTTYTACGACATCAAAATATAGAATTTATTCCATTTTTAAGTAAATTTAAATTATGGCTGCACGGTACGCCAAAAAAAAACTGCATAGCCATAGTAGGCCCTCCAGATACTGGGAAATCGTACTTTTGTATGAGTTTAATAAGCTTTTTAGGAGGTACAGTTATTAGTCATGTAAATTCCAGCAGCCATTTTTGGCTGCAACCGTTAGTAGATGCTAAGGTAGCATTGCTAGATGATGCAACACAGCCATGTTGGATATATATGGATACATATATGAGAAATTTGTTAGATGGTAATCCTATGAGTATTGACAGAAAGCATAAAGCATTGACATTAATTAAATGTCCACCTCTGCTAGTAACATCCAACATAGATATTACTAAAGAAGAGAAATATAAGTATTTACATACTAGAGTAACAACATTTACATTTCCAAATCCATTCCCTTTTGACAGAAATGGGAATGCAGTGTATGAACTGTCAAATGCAAACTGGAAATGTTTTTTTGAAAGACTGTCGTCAAGCCTAGACATTCAGGATTCAGAGGACGAGGAAGATGGAAGCAATAGCCAAGCGTTTAGATGCGTGCCAGGAACAGTTGTTAGAACTTTA
>CDK37645
ATGGCGGACGATTCAGGTACAGAAAATGAGGGGTCTGGGTGTACAGGATGGTTTATGGTAGAAGCTATAGTGCAACACCCAACAGGTACACAAATATCAGACGATGAGGATGAGGAGGTGGAGGACAGTGGGTATGACATGGTGGACTTTATTGATGACAGCAATATTACACACAATTCCTTGGAAGCACAGGCATTGTTTAACAGGCAGGAGGCGGACACCCATTATGCGACTGTGCAGGACCTAAAACGAAAGTATTTAGGTAGTCCATATGTTAGTCCTATAAACACTATAGCCGAGGCAGTGGAAAGTGAAATAAGTCCACGATTGGACGCCATTAAACTTACAAGACAGCCAAAAAAGGTAAAGCGACGGCTGTTTCAAACCAGGGAACTAACGGACAGTGGATATGGCTATTCTGAAGTGGAAGCTGGAACGGGAACGCAGGTAGAGAAACATGGCGTACCGGAAAATGGGGGAGATGGTCAGGAAAAGGACACAGGAAGGGACATAGAGGGGGAGGAACATACAGAGGCGGAAGCGCCCACAAACAGTGTACGGGAGCATGCAGGCACAGCAGGAATATTGGAATTGCTAAAATGTAAAGATTTACGGGCAGCATTACTTGGTAAGTTTAAAGAATGCTTTGGGCTGTCTTTTATAGATTTAATTAGGCCATTTAAAAGTGATAAAACAACATGTGCAGATTGGGTGGTAGCAGGATTTGGTATACATCATAGCATATCAGAGGCATTTCAAAAATTAATTGAGCCATTAAGTTTATATGCACATATACAATGGCTAACAAATGCATGGGGAATGGTATTGTTAGTATTATTAAGATTTAAAGTAAATAAAAGTAGAAGTACCGTTGCACGTACACTTGCAACGCTATTAAATATACCTGAAAATCAAATGTTAATAGAGCCACCAAAAATACAAAGTGGTGTTGCAGCCCTGTATTGGTTTCGTACAGGTATATCAAATGCCAGTACAGTTATAGGGGAAGCACCAGAATGGATAACACGCCAAACTGTTATTGAACATGGGTTGGCAGACAGTCAGTTTAAATTAACAGAAATGGTGCAGTGGGCATATGATAATGACATATGCGAGGAGAGTGAAATTGCATTTGAATATGCACAAAGGGGAGATTTTGATTCTAATGCACGAGCATTTTTAAATAGCAATATGCAGGCAAAATATGTGAAAGATTGTGCAACTATGTGTAGACATTATAAACATGCAGAAATGAGGAAGATGTCTATAAAACAATGGATAAAACATAGGGGTTCTAAAATAGAAGGCACAGGAAATTGGAAACCAATTGTACAATTCCTACGACATCAAAATATAGAATTTATTCCATTTTTAAGTAAATTTAAATTATGGCTGCACGGTACGCCAAAAAAAAACTGCATAGCCATAGTAGGCCCTCCAGATACTGGGAAATCGTACTTTTGTATGAGTTTAATAAGCTTTTTAGGAGGTACAGTTATTAGTCATGTAAATTCCAGCAGCCATTTTTGGCTGCAACCGTTAGTAGATGCTAAGGTAGCATTGCTAGATGATGCAACACAGCCATGTTGGATATATATGGATACATATATGAGAAATTTGTTAGATGGTAATCCTATGAGTATTGACAGAAAGCATAAAGCATTGACATTAATTAAATGTCCACCTCTGCTAGTAACATCCAACATAGATATTACCAAAGAAGAGAAATATAAGTATTTACATACTAGAGTAACAACATTTACATTTCCAAATCCATTCCCTTTTGACAGAAATGGGAATGCAGTGTATGAACTGTCAAATGCAAACTGGAAATGTTTTTTTGAAAGACTGTCGTCAAGCCTAGACATTCAGGATTCAGAGGACGAGGAAGATGGAAGCAATAGCCAAGCGTTTAGATGCGTGCCAGGAACAGTTGTTAGAACTTTA
>CBY85487
ATGGCGGACGATTCAGGTACAGAAAATGAGGGGTCTGGGTGTACAGGATGGTTTATGGTAGAAGCTATAGTGCAACACCCAACAGGTACACAAATATCAGACGATGAGGATGAGGAGGTGGAGGACAGTGGGTATGACATGGTGGACTTTATTGATGACAGCAATATTACACACAATTCCTTGGAAGCACAGGCATTGTTTAACAGGCAGGAGGCGGACACCCATTATGCGACTGTGCAGGACCTAAAACGAAAGTATTTAGGTAGTCCATATGTTAGTCCTATAAACACTATAGCCGAGGCAGTGGAAAGTGAAATAAGTCCACGATTGGACGCCATTAAACTTACAAGACAGCCAAAAAAGGTAAAGCGACGGCTGTTTCAAACCAGGGAACTAACGGACAGTGGATATGGCTATTCTGAAGTGGAAGCTGGAACGGGAACGCAGGTAGAGAAACATGGCGTACCGGAAAATGGGGGAGATGGTCAGGAAAAGGACACAGGAAGGGACATAGAGGGGGAGGAACATACAGAGGCGGAAGCGCCCACAAACAGTGTACGGGAGCATGCAGGCACAGCAGGAATATTGGAATTGCTAAAATGTAAAGATTTACGGGCAGCATTACTTGGTAAGTTTAAAGAATGCTTTGGGCTGTCTTTTATAGATTTAATTAGGCCATTTAAAAGTGATAAAACAACATGTGCAGATTGGGTGGTAGCAGGATTTGGTATACATCATAGCATATCAGAGGCATTTCAAAAATTAATTGAGCCATTAAGTTTATATGCACATATACAATGGCTAACAAATGCATGGGGAATGGTATTGTTAGTATTATTAAGATTTAAAGTAAATAAAAGTAGAAGTACCGTTGCACGTACACTTGCAACGCTATTAAATATACCTGAAAATCAAATGTTAATAGAGCCACCAAAAATACAAAGTGGTGTTGCAGCCCTGTATTGGTTTCGTACAGGTATATCAAATGCCAGTACAGTTATAGGGGAAGCACCAGAATGGATAACACGCCAAACTGTTATTGAACATGGGTTGGCAGACAGTCAGTTTAAATTAACAGAAATGGTGCAGTGGGCATATGATAATGACATATGCGAGGAGAGTGAAATTGCATTTGAATATGCACAAAGGGGAGATTTTGATTCTAATGCACGAGCATTTTTAAATAGCAATATGCAGGCAAAATATGTGAAAGATTGTGCAACTATGTGTAGACATTATAAACATGCAGAAATGAGGAAGATGTCTATAAAACAATGGATAAAACATAGGGGTTCTAAAATAGAAGGCACAGGAAATTGGAAACCAATTGTACAATTCCTACGACATCAAAATATAGAATTTATTCCATTTTTAAGTAAATTTAAATTATGGCTGCACGGTACGCCAAAAAAAAACTGCATAGCCATAGTAGGCCCTCCAGATACTGGGAAATCGTACTTTTGTATGAGTTTAATAAGCTTTTTAGGAGGTACAGTTATTAGTCATGTAAATTCCAGCAGCCATTTTTGGCTGCAACCGTTAGTAGATGCTAAGGTAGCATTGCTAGATGATGCAACACAGCCATGTTGGATATATATGGATACATATATGAGAAATTTGTTAGATGGTAATCCTATGAGTATTGACAGAAAGCATAAAGCATTGACATTAATTAAATGTCCACCTCTGCTAGTAACATCCAACATAGATATTACCAAAGAAGAGAAATATAAGTATTTACATACTAGAGTAACAACATTTACATTTCCAAATCCATTCCCTTTTGACAGAAATGGGAATGCAGTGTATGAACTGTCAAATGCAAACTGGAAATGTTTTTTTGAAAGACTGTCGTCAAGCCTAGACATTCAGGATTCAGAGGACGAGGAAGATGGAAGCAATAGCCAAGCGTTTAGATGCGTGCCAGGAACAGTTGTTAGAACTTTA
>CDK36934
ATGGCGGACGATTCAGGTACAGAAAATGAGGGGTCTGGGTGTACAGGATGGTTTATGGTAGAAGCTATAGTGCAACACCCAACAGGTACACAAATATCAGACGATGAGGATGAGGAGGTGGAGGACAGTGGGTATGACATGGTGGACTTTATTGATGACAGCAATATTACACACAATTCACTGGAAGCACAGGCATTGTTTAACAGGCAGGAGGCGGACACCCATTATGCGACTGTGCAGGACCTAAAACGAAAGTATTTAGGTAGTCCATATGTTAGTCCTATAAACACTATAGCCGAGGCAGTGGAAAGTGAAATAAGTCCACGATTGGACGCCATTAAACTTACAAGACAGCCAAAAAAGGTAAAGCGACGGCTGTTTCAAACCAGGGAACTAACGGACAGTGGATATGGCTATTCTGAAGTGGAAGCTGGAACGGGAACGCAGGTAGAGAAACATGGCGTACCGGAAAATGGGGGAGATGGTCAGGAAAAGGACACAGGAAGGGACATAGAGGGGGAGGAACATACAGAGGCGGAAGCGCCCACAAACAGTGTACGGGAGCATGCAGGCACAGCAGGAATATTGGAATTGTTAAAATGTAAAGATTTACGGGCAGCATTACTTGGTAAGTTTAAAGAATGCTTTGGGCTGTCTTTTATAGATTTAATTAGGCCATTTAAAAGTGATAAAACAACATGTTTAGATTGGGTGGTAGCAGGATTTGGTATACATCATAGCATATCAGAGGCATTTCAAAAATTAATTGAGCCATTAAGTTTATATGCACATATACAATGGCTAACAAATGCATGGGGAATGGTATTGTTAGTATTATTAAGATTTAAAGTAAATAAAAGTAGAAGTACCGTTGCACGTACACTTGCAACGCTATTAAATATACCTGAAAACCAAATGTTAATAGAGCCACCAAAAATACAAAGTGGTGTTGCAGCCCTGTATTGGTTTCGTACAGGTATATCAAATGCCAGTACAGTTATAGGGGAAGCACCAGAATGGATAACACGCCAAACAGTTATTGAACACGGGTTGGCAGACAGTCAGTTTAAATTAACAGAAATGGTGCAGTGGGCATATGATAATGACATATGCGAGGAGAGTGAAATTGCATTTGAATATGCACAAAGGGGAGATTTTGATTCTAATGCACGAGCATTTTTAAATAGCAATATGCAGGCAAAATATGTGAAAGATTGTGCAACTATGTGTAGACATTATAAACATGCAGAAATGAGGAAGATGTCTATAAAACAATGGATAAAACATAGGGGTTCTAAAATAGAAGGCACAGGAAATTGGAAACCAATTGTACAATTCCTACGACATCAAAATATAGAATTCATTCCTTTTTTAACTAAATTTAAATTATGGCTGCACGGTACGCCAAAAAAAAACTGCATAGCCATAGTAGGCCCTCCAGATACTGGGAAATCGTACTTTTGTATGAGTTTAATAAGCTTTCTAGGAGGTACAGTTATTAGTCATGTAAATTCCAGCAGCCATTTTTGGTTGCAACCGTTAGTAGATGCTAAGGTAGCATTGTTAGATGATGCAACACAGCCATGTTGGATATATATGGATACATATATGAGAAATTTGTTAGATGGTAATCCTATGAGTATTGACAGAAAGCATAAAGCATTGACATTAATTAAATGTCCACCTCTGCTAGTAACGTCCAACATAGATATTACTAAAGAAGATAAATATAAGTATTTACATACTAGAGTAACAACATTTACATTTCCAAATCCATTCCCTTTTGACAGAAATGGGAATGCAGTGTATGAACTGTCAAATACAAACTGGAAATGTTTTTTTGAAAGACTGTCGTCAAGCCTAGACATTCAGGATTCAGAGGACGAGGAAGATGGAAGCAATAGCCAAGCGTTTAGATGCGTGCCAGGAACAGTTGTTAGAACTTTA
>CBY85550
ATGGCGGACGATTCAGGTACAGAAAATGAGGGGTCTGGGTGTACAGGATGGTTTATGGTAGAAGCTATAGTGCAACACCCAACAGGTACACAAATATCAGACGATGAGGATGAGGAGGTGGAGGACAGTGGGTATGACATGGTGGACTTTATTGATGACAGCAATATTACACACAATTCCTTGGAAGCACAGGCATTGTTTAACAGGCAGGAGGCGGACACCCATTATGCGACTGTGCAGGACCTAAAACGAAAGTATTTAGGTAGTCCATATGTTAGTCCTATAAACACTATAGCCGAGGCAGTGGAAAGTGAAATAAGTCCACGATTGGACGCCATTAAACTTACAAGACAGCCAAAAAAGGTAAAGCGACGGCTGTTTCAAACCAGGGAACTAACGGACAGTGGATATGGCTATTCTGAAGTGGAAGCTGGAACGGGAACGCAGGTAGAGAAACATGGCGTACCGGAAAATGGGGGAGATGGTCAGGAAAAGGACACAGGAAGGGACATAGAGGGGGAGGAACATACAGAGGCGGAAGCGCCCACAAACAGTGTACGGGAGCATGCAGGCACAGCAGGAATATTGGAATTGCTAAAATGTAAAGATTTACGGGCAGCATTACTTGGTAAGTTTAAAGAATGCTTTGGGCTGTCTTTTATAGATTTAATTAGGCCATTTAAAAGTGATAAAACAACATGTGCAGATTGGGTGGTAGCAGGATTTGGTATACATCATAGCATATCAGAGGCATTTCAAAAATTAATTGAGCCATTAAGTTTATATGCACATATACAATGGCTAACAAATGCATGGGGAATGGTATTGTTAGTATTATTAAGATTTAAAGTAAATAAAAGTAGAAGTACCGTTGCACGTACACTTGCAACGCTATTAAATATACCTGAAAATCAAATGTTAATAGAGCCACCAAAAATACAAAGTGGTGTTGCAGCCCTGTATTGGTTTCGTACAGGTATATCAAATGCCAGTACAGTTATAGGGGAAGCACCAGAATGGATAACACGCCAAACTGTTATTGAACATGGGTTGGCAGACAGTCAGTTTAAATTAACAGAAATGGTGCAGTGGGCATATGATAATGACATATGCGAGGAGAGTGAAATTGCATTTGAATATGCACAAAGGGGAGATTTTGATTCTAATGCACGAGCATTTTTAAATAGCAATATGCAGGCAAAATATGTGAAAGATTGTGCAACTATGTGTAGACATTATAAACATGCAGAAATGAGGAAGATGTCTATAAAACAATGGATAAAACATAGGGGTTCTAAAATAGAAGGCACAGGAAATTGGAAACCAATTGTACAATTTCTACGACATCAAAATATAGAATTTATTCCATTTTTAAGTAAATTTAAATTATGGCTGCACGGTACGCCAAAAAAAAACTGCATAGCCATAGTAGGCCCTCCAGATACTGGGAAATCGTACTTTTGTATGAGTTTAATAAGCTTTTTAGGAGGTACAGTTATTAGTCATGTAAATTCCAGCAGCCATTTTTGGCTGCAACCGTTAGTAGATGCTAAGGTAGCATTGCTAGATGATGCAACACAGCCATGTTGGATATATATGGATACATATATGAGAAATTTGTTAGATGGTAATCCTATGAGTATTGACAGAAAGCATAAAGCATTGACATTAATTAAATGTCCACCTCTGCTAGTAACATCCAACATAGATATTACCAAAGAAGAGAAATATAAGTATTTACATACTAGAGTAACAACATTTACATTTCCAAATCCATTCCCTTTTGACAGAAATGGGAATGCAGTGTATGAACTGTCAAATGCAAACTGGAAATGTTTTTTTGAAAGACTGTCGTCAAGCCTAGACATTCAGGATTCAGAGGACGAGGAAGATGGAAGCAATAGCCAAGCGTTTAGATGCGTGCCAGGAACAGTTGTTAGAACTTTA
>CDK36835
ATGGCGGACGATTCAGGTACAGAAAATGAGGGGTCTGGGTGTACAGGATGGTTTATGGTAGAAGCTATAGTGCAACACCCAACAGGTACACAAATATCAGACGATGAGGATGAGGAGGTGGAGGACAGTGGGTATGACATGGTGGACTTTATTGATGACAGCAATATTACACACAATTCCTTGGAAGCACAGGCATTGTTTAACAGGCAGGAGGCGGACACCCATTATGCGACTGTGCAGGACCTAAAACGAAAGTATTTAGGTAGTCCATATGTTAGTCCTATAAACACTATAGCCGAGGCAGTGGAAAGTGAAATAAGTCCACGATTGGACGCCATTAAACTTACAAGACAGCCAAAAAAGGTAAAGCGACGGCTGTTTCAAACCAGGGAACTAACGGACAGTGGATATGGCTATTCTGAAGTGGAAGCTGGAACGGGAACGCAGGTAGAGAAACATGGCGTACCGGAAAATGGGGGAGATGGTCAGGAAAAGGACACAGGAAGGGACATAGAGGGGGAGGAACATACAGAGGCGGAAGCGCCCACAAACAGTGTACGGGAGCATGCAGGCACAGCAGGAATATTGGAATTGCTAAAATGTAAAGATTTACGGGCAGCATTACTTGGTAAGTTTAAAGAATGCTTTGGGCTGTCTTTTATAGATTTAATTAGGCCATTTAAAAGTGATAAAACAACATGTGCAGATTGGGTGGTAGCAGGATTTGGTATACATCATAGCATATCAGAGGCATTTCAAAAATTAATTGAGCCATTAAGTTTATATGCACATATACAATGGCTAACAAATGCATGGGGAATGGTATTGTTAGTATTATTAAGATTTAAAGTAAATAAAAGTAGAAGTACCGTTGCACGTACACTTGCAACGCTATTAAATATACCTGAAAATCAAATGTTAATAGAGCCACCAAAAATACAAAGTGGTGTTGCAGCCCTGTATTGGTTTCGTACAGGTATATCAAATGCCAGTACAGTTATAGGGGAAGCACCAGAATGGATAACACGCCAAACTGTTATTGAACATGGGTTGGCAGACAGTCAGTTTAAATTAACAGAAATGGTGCAGTGGGCATATGATAATGACATATGCGAGGAGAGTGAAATTGCATTTGAATATGCACAAAGGGGAGATTTTGATTCTAATGCACGAGCATTTTTAAATAGCAATATGCAGGCAAAATATGTGAAAGATTGTGCAACTATGTGTAGACATTATAAACATGCAGAAATGAGGAAGATGTCTATAAAACAATGGATAAAACATAGGGGTTCTAAAATAGAAGGCACAGGAAATTGGAAACCAATTGTACAATTCCTACGACATCAAAATATAGAATTTATTCCATTTTTAAGTAAATTTAAATTATGGCTGCACGGTACGCCAAAAAAAAACTGCATAGCCATAGTAGGCCCTCCAGATACTGGGAAATCGTACTTTTGTATGAGTTTAATAAGCTTTTTAGGAGGTACAGTTATTAGTCATGTAAATTCCAGCAGCCATTTTTGGCTGCAACCGTTAGTAGATGCTAAGGTAGCATTGCTAGATGATGCAACACAGCCATGTTGGATATATATGGATACATATATGAGAAATTTGTTAGATGGTAATCCTATGAGTATTGACAGAAAGCATAAAGCATTGACATTAATTAAATGTCCACCTCTGCTAGTAACATCCAACATAGATATTACCAAAGAAGAGAAATATAAGTATTTACATACTAGAGTAACAACATTTACATTTCCAAATCCATTCCCTTTTGACAGAAATGGGAATGCAGTGTATGAACTGTCAAATGCAAACTGGAAATGTTTTTTTGAAAGACTGTCGTCAAGCCTAGACATTCAGGATTCAGAGGACGAGGAAGATGGAAGCAATAGCCAAGCGTTTAGATGCGTGCCAGGAACAGTTGTTAGAACTTTA
>CCJ09343
ATGGCGGACGATTCAGGTACAGAAAATGAGGGGTCTGGGTGTACAGGATGGTTTATGGTAGAAGCTATAGTGCAACACCCAACAGGTACACAAATATCAGACGATGAGGATGAGGAGGTGGAGGACAGTGGGTATGACATGGTGGACTTTATTGATGACAGCAATATTACACACAATTCCTTGGAAGCACAGGCATTGTTTAACAGGCAGGAGGCGGACACCCATTATGCGACTGTGCAGGACCTAAAACGAAAGTATTTAGGTAGTCCATATGTTAGTCCTATAAACACTATAGCCGAGGCAGTGGAAAGTGAAATAAGTCCACGATTGGACGCCATTAAACTTACAAGACAGCCAAAAAAGGTAAAGCGACGGCTGTTTCAAACCAGGGAACTAACGGACAGTGGATATGGCTATTCTGAAGTGGAAGCTGGAACGGGAACGCAGGTAGAGAAACATGGCGTACCGGAAAATGGGGGAGATGGTCAGGAAAAGGACACAGGAAGGGACATAGAGGGGGAGGAACATACAGAGGCGGAAGCGCCCACAAACAGTGTACGGGAGCATGCAGGCACAGCAGGAATATTGGAATTGCTAAAATGTAAAGATTTACGGGCAGCATTACTTGGTAAGTTTAAAGAATGCTTTGGGCTGTCTTTTATAGATTTAATTAGGCCATTTAAAAGTGATAAAACAACATGTGCAGATTGGGTGGTAGCAGGATTTGGTATACATCATAGCATATCAGAGGCATTTCAAAAATTAATTGAGCCATTAAGTTTATATGCACATATACAATGGCTAACAAATGCATGGGGAATGGTATTGTTAGTATTATTAAGATTTAAAGTAAATAAAAGTAGAAGTACCGTTGCACGTACACTTGCAACGCTATTAAATATACCTGAAAATCAAATGTTAATAGAGCCACCAAAAATACAAAGTGGTGTTGCAGCCCTGTATTGGTTTCGTACAGGTATATCAAATGCCAGTACAGTTATAGGGGAAGCACCAGAATGGATAACACGCCAAACTGTTATTGAACATGGGTTGGCAGACAGTCAGTTTAAATTAACAGAAATGGTGCAGTGGGCATATGATAATGACATATGCGAGGAGAGTGAAATTGCATTTGAATATGCACAAAGGGGAGATTTTGATTCTAATGCACGAGCATTTTTAAATAGCAATATGCAGGCAAAATATGTGAAAGATTGTGCAACTATGTGTAGACATTATAAACATGCAGAAATGAGGAAGATGTCTATAAAACAATGGATAAAACATAGGGGTTCTAAAATAGAAGGCACAGGAAATTGGAAACCAATTGTACAATTCCTACGACATCAAAATATAGAATTTATTCCATTTTTAAGTAAATTTAAATTATGGCTGCACGGTACGCCAAAAAAAAACTGCATAGCCATAGTAGGCCCTCCAGATACTGGGAAATCGTACTTTTGTATGAGTTTAATAAGCTTTTTAGGAGGTACAGTTATTAGTCATGTAAATTCCAGCAGCCATTTTTGGCTGCAACCGTTAGTAGATGCTAAGGTAGCATTGCTAGATGATGCAACACAGCCATGTTGGATATATATGGATACATATATGAGAAATTTGTTAGATGGTAATCCTATGAGTATTGACAGAAAGCATAAAGCATTGACATTAATTAAATGTCCACCTCTGCTAGTAACATCCAACATAGATATTACCAAAGAAGAGAAATATAAGTATTTACATACTAGAGTAACAACATTTACATTTCCAAATCCATTCCCTTTTGACAGAAATGGGAATGCAGTGTATGAACTGTCAAATGCAAACTGGAAATGTTTTTTTGAAAGACTGTCGTCAAGCCTAGACATTCAGGATTCAGAGGACGAGGAAGATGGAAGCAATAGCCAAGCGTTTAGATGCGTGCCAGGAACAGTTGTTAGAACTTTA
>CDK36700
ATGGCGGACGATTCAGGTACAGAAAATGAGGGGTCTGGGTGTACAGGATGGTTTATGGTAGAAGCTATAGTGCAACACCCAACAGGTACACAAATATCAGACGATGAGGATGAGGAGGTGGAGGACAGTGGGTATGACATGGTGGACTTTATTGATGACAGCAATATTACACACAATTCCTTGGAAGCACAGGCATTGTTTAACAGGCAGGAGGCGGACACCCATTATGCGACTGTGCAGGACCTAAAACGAAAGTATTTAGGTAGTCCATATGTTAGTCCTATAAACACTATAGCCGAGGCAGTGGAAAGTGAAATAAGTCCACGATTGGACGCCATTAAACTTACAAGACAGCCAAAAAAGGTAAAGCGACGGCTGTTTCAAACCAGGGAACTAACGGACAGTGGATATGGCTATTCTGAAGTGGAAGCTGGAACGGGAACGCAGGTAGAGAAACATGGCGTACCGGAAAATGGGGGAGATGGTCAGGAAAAGGACACAGGAAGGGACATAGAGGGGGAGGAACATACAGAGGCGGAAGCGCCCACAAACAGTGTACGGGAGCATGCAGGCACAGCAGGAATATTGGAATTGCTAAAATGTAAAGATTTACGGGCAGCATTACTTGGTAAGTTTAAAGAATGCTTTGGGCTGTCTTTTATAGATTTAATTAGGCCATTTAAAAGTGATAAAACAACATGTGCAGATTGGGTGGTAGCAGGATTTGGTATACATCATAGCATATCAGAGGCATTTCAAAAATTAATTGAGCCATTAAGTTTATATGCACATATACAATGGCTAACAAATGCATGGGGAATGGTATTGTTAGTATTATTAAGATTTAAAGTAAATAAAAGTAGAAGTACCGTTGCACGTACACTTGCAACGCTATTAAATATACCTGAAAATCAAATGTTAATAGAGCCACCAAAAATACAAAGTGGTGTTGCAGCCCTGTATTGGTTTCGTACAGGTATATCAAATGCCAGTACAGTTATAGGGGAAGCACCAGAATGGATAACACGCCAAACTGTTATTGAACATGGGTTGGCAGACAGTCAGTTTAAATTAACAGAAATGGTGCAGTGGGCATATGATAATGACATATGCGAGGAGAGTGAAATTGCATTTGAATATGCACAAAGGGGAGATTTTGATTCTAATGCACGAGCATTTTTAAATAGCAATATGCAGGCAAAATATGTGAAAGATTGTGCAACTATGTGTAGACATTATAAACATGCAGAAATGAGGAAGATGTCTATAAAACAATGGATAAAACATAGGGGTTCTAAAATAGAAGGCACAGGAAATTGGAAACCAATTGTACAATTTCTACGACATCAAAATATAGAATTTATTCCATTTTTAAGTAAATTTAAATTATGGCTGCACGGTACGCCAAAAAAAAACTGCATAGCCATAGTAGGCCCTCCAGATACTGGGAAATCGTACTTTTGTATGAGTTTAATAAGCTTTTTAGGAGGTACAGTTATTAGTCATGTAAATTCCAGCAGCCATTTTTGGCTGCAACCGTTAGTAGATGCTAAGGTAGCATTGCTAGATGATGCAACACAGCCATGTTGGATATATATGGATACATATATGAGAAATTTGTTAGATGGTAATCCTATGAGTATTGACAGAAAGCATAAAGCATTGACATTAATTAAATGTCCACCTCTGCTAGTAACATCCAACATAGATATTACCAAAGAAGAGAAATATAAGTATTTACATACTAGAGTAACAACATTTACATTTCCAAATCCATTCCCTTTTGACAGAAATGGGAATGCAGTGTATGAACTGTCAAATGCAAACTGGAAATGTTTTTTTGAAAGACTGTCGTCAAGCCTAGACATTCAGGATTCAGAGGACGAGGAAGATGGAAGCAATAGCCAAGCGTTTAGATGCGTGCCAGGAACAGTTGTTAGAACTTTA
>CCJ09361
ATGGCGGACGATTCAGGTACAGAAAATGAGGGGTCTGGGTGTACAGGATGGTTTATGGTAGAAGCTATAGTGCAACACCCAACAGGTACACAAATATCAGACGATGAGGATGAGGAGGTGGAGGACAGTGGGTATGACATGGTGGACTTTATTGATGACAGCAATATTACACACAATTCACTGGAAGCACAGGCATTGTTTAACAGGCAGGAGGCGGACACCCATTATGCGACTGTGCAGGACCTAAAACGAAAGTATTTAGGTAGTCCATATGTTAGTCCTATAAACACTATAGCCGAGGCAGTGGAAAGTGAAATAAGTCCACGATTGGACGCCATTAAACTTACAAGACAGCCAAAAAAGGTAAAGCGACGGCTGTTTCAAACCAGGGAACTAACGGACAGTGGATATGGCTATTCTGAAGTGGAAGCTGGAACGGGAACGCAGGTAGAGAAACATGGCGTACCGGAAAATGGGGGAGATGGTCAGGAAAAGGACACAGGAAGGGACATAGAGGGGGAGGAACATACAGAGGCGGAAGCGCCCACAAACAGTGTACGGGAGCATGCAGGCACAGCAGGAATATTGGAATTGTTAAAATGTAAAGATTTACGGGCAGCATTACTTGGTAAGTTTAAAGAATGCTTTGGGCTGTCTTTTATAGATTTAATTAGGCCATTTAAAAGTGATAAAACAACATGTTTAGATTGGGTGGTAGCAGGGTTTGGTATACATCATAGCATATCAGAGGCATTTCAAAAATTAATTGAGCCATTAAGTTTATATGCACATATACAATGGCTAACAAATGCATGGGGAATGGTATTGTTAGTATTATTAAGATTTAAAGTAAATAAAAGTAGAAGTACCGTTGCACGTACACTTGCAACGCTATTAAATATACCTGAAAACCAAATGTTAATAGAGCCACCAAAAATACAAAGTGGTGTTGCAGCCCTGTATTGGTTTCGTACAGGTATATCAAATGCCAGTACAGTTATAGGGGAAGCACCAGAATGGATAACACGCCAAACAGTTATTGAACACGGGTTGGCAGACAGTCAGTTTAAATTAACAGAAATGGTGCAGTGGGCGTATGATAATGACATATGCGAGGAGAGTGAAATTGCATTTGAATATGCACAAAGGGGAGATTTTGATTCTAATGCACGAGCATTTTTAAATAGCAATATGCAGGCAAAATATGTGAAAGATTGTGCAACTATGTGTAGACATTATAAACATGCAGAAATGAGGAAGATGTCTATAAAACAATGGATAAAACATAGGGGTTCTAAAATAGAAGGCACAGGAAATTGGAAACCAATTGTACAATTCCTACGACATCAAAATATAGAATTCATTCCTTTTTTAACTAAATTTAAATTATGGCTGCACGGTACGCCAAAAAAAAACTGCATAGCCATAGTAGGCCCTCCAGATACTGGGAAATCGTACTTTTGTATGAGTTTAATAAGCTTTCTAGGAGGTACAGTTATTAGTCATGTAAATTCCAGCAGCCATTTTTGGTTGCAACCGTTAGTAGATGCTAAGGTAGCATTGTTAGATGATGCAACACAGCCATGTTGGATATATATGGATACATATATGAGAAATTTGTTAGATGGTAATCCTATGAGTATTGACAGAAAGCATAAAGCATTGACATTAATTAAATGTCCACCTCTGCTAGTAACGTCCAACATAGATATTACTAAAGAAGATAAATATAAGTATTTACATACTAGAGTAACAACATTTACATTTCCAAATCCATTCCCTTTTGACAGAAATGGGAATGCAGTGTATGAACTGTCAAATACAAACTGGAAATGTTTTTTTGAAAGACTGTCGTCAAGCCTAGACATTCAGGATTCTGAGGACGAGGAAGATGGAAGCAATAGCCAAGCGTTTAGATGCGTGCCAGGAACAGTTGTTAGAACTTTA
>CBY85406
ATGGCGGACGATTCAGGTACAGAAAATGAGGGGTCTGGGTGTACAGGATGGTTTATGGTAGAAGCTATAGTGCAACACCCAACAGGTACACAAATATCAGACGATGAGGATGAGGAGGTGGAGGACAGTGGGTATGACATGGTGGACTTTATTGATGACAGCAATATTACACACAATTCACTGGAAGCACAGGCATTGTTTAACAGGCAGGAGGCGGACACCCATTATGCGACTGTGCAGGACCTAAAACGAAAGTATTTAGGTAGTCCATATGTTAGTCCTATAAACACTATAGCCGAGGCAGTGGAAAGTGAAATAAGTCCACGATTGGACGCCATTAAACTTACAAGACAGCCAAAAAAGGTAAAGCGACGGCTGTTTCAAACCAGGGAACTAACGGACAGTGGATATGGCTATTCTGAAGTGGAAGCTGGAACGGGAACGCAGGTAGAGAAACATGGCGTACCGGAAAATGGGGGAGATGGTCAGGAAAAGGACACAGGAAGGGACATAGAGGGGGAGGAACATACAGAGGCGGAAGCGCCCACAAACAGTGTACGGGAGCATGCAGGCACAGCAGGAATATTGGAATTGTTAAAATGTAAAGATTTACGGGCAGCATTACTTGGTAAGTTTAAAGAATGCTTTGGGCTGTCTTTTATAGATTTAATTAGGCCATTTAAAAGTGATAAAACAACATGTTTAGATTGGGTGGTAGCAGGATTTGGTATACATCATAGCATATCAGAGGCATTTCAAAAATTAATTGAGCCATTAAGTTTATATGCACATATACAATGGCTAACAAATGCATGGGGAATGGTATTGTTAGTATTATTAAGATTTAAAGTAAATAAAAGTAGAAGTACCGTTGCACGTACACTTGCAACGCTATTAAATATACCTGAAAACCAAATGTTAATAGAGCCACCAAAAATACAAAGTGGTGTTGCAGCCCTGTATTGGTTTCGTACAGGTATATCAAATGCCAGTACAGTTATAGGGGAAGCACCAGAATGGATAACACGCCAAACAGTTATTGAACACGGGTTGGCAGACAGTCAGTTTAAATTAACAGAAATGGTGCAGTGGGCATATGATAATGACATATGCGAGGAGAGTGAAATTGCATTTGAATATGCACAAAGGGGAGATTTTGATTCTAATGCACGAGCATTTTTAAATAGCAATATGCAGGCAAAATATGTGAAAGATTGTGCAACTATGTGTAGACATTATAAACATGCAGAAATGAGGAAGATGTCTATAAAACAATGGATAAAACATAGGGGTTCTAAAATAGAAGGCACAGGAAATTGGAAACCAATTGTACAATTCCTACGACATCAAAATATAGAATTCATTCCTTTTTTAACTAAATTTAAATTATGGCTGCACGGTACGCCAAAAAAAAACTGCATAGCCATAGTAGGCCCTCCAGATACTGGGAAATCGTACTTTTGTATGAGTTTAATAAGCTTTCTAGGAGGTACAGTTATTAGTCATGTAAATTCCAGCAGCCATTTTTGGTTGCAACCGTTAGTAGATGCTAAGGTAGCATTGTTAGATGATGCAACACAGCCATGTTGGATATATATGGATACATATATGAGAAATTTGTTAGATGGTAATCCTATGAGTATTGACAGAAAGCATAAAGCATTGACATTAATTAAATGTCCACCTCTGCTAGTAACGTCCAACATAGATATTACTAAAGAAGATAAATATAAGTATTTACATACTAGAGTAACAACATTTACATTTCCAAATCCATTCCCTTTTGACAGAAATGGGAATGCAGTGTATGAACTGTCAAATACAAACTGGAAATGTTTTTTTGAAAGACTGTCGTCAAGCCTAGACATTCAGGATTCAGAGGACGAGGAAGATGGAAGCAATAGCCAAGCGTTTAGATGCGTGCCAGGAACAGTTGTTAGAACTTTA
>CDK36709
ATGGCGGACGATTCAGGTACAGAAAATGAGGGGTCTGGGTGTACAGGATGGTTTATGGTAGAAGCTATAGTGCAACACCCAACAGGTACACAAATATCAGACGATGAGGATGAGGAGGTGGAGGACAGTGGGTATGACATGGTGGACTTTATTGATGACAGCAATATTACACACAATTCCTTGGAAGCACAGGCATTGTTTAACAGGCAGGAGGCGGACACCCATTATGCGACTGTGCAGGACCTAAAACGAAAGTATTTAGGTAGTCCATATGTTAGTCCTATAAACACTATAGCCGAGGCAGTGGAAAGTGAAATAAGTCCACGATTGGACGCCATTAAACTTACAAGACAGCCAAAAAAGGTAAAGCGACGGCTGTTTCAAACCAGGGAACTAACGGACAGTGGATATGGCTATTCTGAAGTGGAAGCTGGAACGGGAACGCAGGTAGAGAAACATGGCGTACCGGAAAATGGGGGAGATGGTCAGGAAAAGGACACAGGAAGGGACATAGAGGGGGAGGAACATACAGAGGCGGAAGCGCCCACAAACAGTGTACGGGAGCATGCAGGCACAGCAGGAATATTGGAATTGCTAAAATGTAAAGATTTACGGGCAGCATTACTTGGTAAGTTTAAAGAATGCTTTGGGCTGTCTTTTATTGATTTAATTAGGCCATTTAAAAGTGATAAAACAACATGTGCAGATTGGGTGGTAGCAGGATTTGGTATACATCATAGCATATCAGAGGCATTTCAAAAATTAATTGAGCCATTAAGTTTATATGCACATATACAATGGCTAACAAATGCATGGGGAATGGTATTGTTAGTATTAGTAAGATTTAAAGTAAATAAAAGTAGAAGTACCGTTGCACGTACACTTGCAACGCTATTAAATATACCTGACAATCAAATGTTAATAGAGCCACCAAAAATACAAAGTGGTGTTGCAGCCCTGTATTGGTTTCGTACAGGTATATCAAATGCCAGTACAGTTATAGGGGAAGCACCAGAATGGATAACACGCCAAACTGTTATTGAACATGGGTTGGCAGACAGTCAGTTTAAATTAACAGAAATGGTGCAGTGGGCATATGATAATGACATATGCGAGGAGAGTGAAATTGCATTTGAATATGCACAAAGGGGAGATTTTGATTCTAATGCACGAGCATTTTTAAATAGCAATATGCAGGCAAAATATGTGAAAGATTGTGCAACTATGTGTAGACATTATAAACATGCAGAAATGAGGAAGATGTCTATAAAACAATGGATAAAACATAGGGGTTCTAAAATAGAAGGCACAGGAAATTGGAAACCAATTGTACAATTCCTACGACATCAAAATATAGAATTTATTCCATTTTTAAGTAAATTTAAATTATGGCTGCACGGTACGCCAAAAAAAAACTGCATAGCCATAGTAGGCCCTCCAGATACTGGGAAATCGTACTTTTGTATGAGTTTAATAAGCTTTTTAGGAGGTACAGTTATTAGTCATGTAAATTCCAGCAGCCATTTTTGGCTGCAACCGTTAGTAGATGCTAAGGTAGCATTGTTAGATGATGCAACACAGCCATGTTGGATATATATGGATACATATATGAGAAATTTGTTAGATGGTAATCCTATGAGTATTGACAGAAAGCATAAAGCATTGACATTAATTAAATGTCCACCTCTGCTAGTAACGTCCAACATAGATATTACTAAAGAAGAGAAATATAAGTATTTACATACTAGAGTAACAACATTTACATTTCCAAATCCATTCCCTTTTGACAGAAATGGGAATGCAGTGTATGAACTGTCAAATGCAAACTGGAAATGTTTTTTTGAAAGACTGTCGTCAAGCCTAGACATTCAGGATTCAGAGGACGAGGAAGATGGAAGCAATAGCCAAGCGTTTAGATGCGTGCCAGGAACAGTTGTTAGAACTTTA
>CDK37312
ATGGCGGACGATTCAGGTACAGAAAATGAGGGGTCTGGGTGTACAGGATGGTTTATGGTAGAAGCTATAGTGCAACACCCAACAGGTACACAAATATCAGACGATGAGGATGAGGAGGTGGAGGACAGTGGGTATGACATGGTGGACTTTATTGATGACAGCAATATTACACACAATTCCTTGGAAGCACAGGCATTGTTTAACAGGCAGGAGGCGGACACCCATTATGCGACTGTGCAGGACCTAAAACGAAAGTATTTAGGTAGTCCATATGTTAGTCCTATAAACACTATAGCCGAGGCAGTGGAAAGTGAAATAAGTCCACGATTGGACGCCATTAAACTTACAAGACAGCCAAAAAAGGTAAAGCGACGGCTGTTTCAAACCAGGGAACTAACGGACAGTGGATATGGCTATTCTGAAGTGGAAGCTGGAACGGGAACGCAGGTAGAGAAACATGGCGTACCGGAAAATGGGGGAGATGGTCAGGAAAAGGACACAGGAAGGGACATAGAGGGGGAGGAACATACAGAGGCGGAAGCGCCCACAAACAGTGTACGGGAGCATGCAGGCACAGCAGGAATATTGGAATTGCTAAAATGTAAAGATTTACGGGCAGCATTACTTGGTAAGTTTAAAGAATGCTTTGGGCTGTCTTTTATTGATTTAATTAGGCCATTTAAAAGTGATAAAACAACATGTGCAGATTGGGTGGTAGCAGGATTTGGTATACATCATAGCATATCAGAGGCATTTCAAAAATTAATTGAGCCATTAAGTTTATATGCACATATACAATGGCTAACAAATGCATGGGGAATGGTATTGTTAGTATTAGTAAGATTTAAAGTAAATAAAAGTAGAAGTACCGTTGCACGTACACTTGCAACGCTATTAAATATACCTGACAATCAAATGTTAATAGAGCCACCAAAAATACAAAGTGGTGTTGCAGCCCTGTATTGGTTTCGTACAGGTATATCAAATGCCAGTACAGTTATAGGGGAAGCACCAGAATGGATAACACGCCAAACTGTTATTGAACATGGGTTGGCAGACAGTCAGTTTAAATTAACAGAAATGGTGCAGTGGGCATATGATAATGACATATGCGAGGAGAGTGAAATTGCATTTGAATATGCACAAAGGGGAGATTTTGATTCTAATGCACGAGCATTTTTAAATAGCAATATGCAGGCAAAATATGTGAAAGATTGTGCAACTATGTGTAGACATTATAAACATGCAGAAATGAGGAAAATGTCTATAAAACAATGGATAAAACATAGGGGTTCTAAAATAGAAGGCACAGGAAATTGGAAACCAATTGTACAATTCCTACGACATCAAAATATAGAATTTATTCCATTTTTAAGTAAATTTAAATTATGGCTGCACGGTACGCCAAAAAAAAACTGCATAGCCATAGTAGGCCCTCCAGATACTGGGAAATCGTACTTTTGTATGAGTTTAATAAGCTTTTTAGGAGGTACAGTTATTAGTCATGTAAATTCCAGCAGCCATTTTTGGCTGCAACCGTTAGTAGATGCTAAGGTAGCATTGTTAGATGATGCAACACAGCCATGTTGGATATATATGGATACATATATGAGAAATTTGTTAGATGGTAATCCTATGAGTATTGACAGAAAGCATAAAGCATTGACATTAATTAAATGTCCACCTCTGCTAGTAACGTCCAACATAGATATTACTAAAGAAGAGAAATATAAGTATTTACATACTAGAGTAACAACATTTACATTTCCAAATCCATTCCCTTTTGACAGAAATGGGAATGCAGTGTATGAACTGTCAAATGCAAACTGGAAATGTTTTTTTGAAAGACTGTCGTCAAGCCTAGACATTCAGGATTCAGAGGACGAGGAAGATGGAAGCAATAGCCAAGCGTTTAGATGCGTGCCAGGAACAGTTGTTAGAACTTTA
>CDK36790
ATGGCGGACGATTCAGGTACAGAAAATGAGGGGTCTGGGTGTACAGGATGGTTTATGGTAGAAGCTATAGTGCAACACCCAACAGGTACACAAATATCAGACGATGAGGATGAGGAGGTGGAGGACAGTGGGTATGACATGGTGGACTTTATTGATGACAGCAATATTACACACAATTCACTGGAAGCACAGGCATTGTTTAACAGGCAGGAGGCGGACACCCATTATGCGACTGTGCAGGACCTAAAACGAAAGTATTTAGGTAGTCCATATGTTAGTCCTATAAACACTATAGCCCAGGCAGTGGAAAGTGAAATAAGTCCACGATTGGACGCCATTAAACTTACAAGACAGCCAAAAAAGGTAAAGCGACGGCTGTTTCAAACCAGGGAACTAACGGACAGTGGATATGGCTATTCTGAAGTGGAAGCTGGAACGGGAACGCAGGTAGAGAAACATGGCGTACCGGAAAATGGGGGAGATGGTCAGGAAAAGGACACAGGAAGGGACATAGAGGGGGAGGAACATACAGAGGCGGAAGCGCCCACAAACAGTGTACGGGAGCATGCAGGCACAGCAGGAATATTGGAATTGTTAAAATGTAAAGATTTACGGGCAGCATTACTTGGTAAGTTTAAAGAATGCTTTGGGCTGTCTTTTATAGATTTAATTAGGCCATTTAAAAGTGATAAAACAACATGTTTAGATTGGGTGGTAGCAGGGTTTGGTATACATCATAGCATATCAGAGGCATTTCAAAAATTAATTGAGCCATTAAGTTTATATGCACATATACAATGGCTAACAAATGCATGGGGAATGGTATTGTTAGTATTATTAAGATTTAAAGTAAATAAAAGTAGAAGTACCGTTGCACGTACACTTGCAACGCTATTAAATATACCTGAAAACCAAATGTTAATAGAGCCACCAAAAATACAAAGTGGTGTTGCAGCCCTGTATTGGTTTCGTACAGGTATATCAAATGCCAGTACAGTTATAGGGGAAGCACCAGAATGGATAACACGCCAAACAGTTATTGAACACGGGTTGGCAGACAGTCAGTTTAAATTAACAGAAATGGTGCAGTGGGCGTATGATAATGACATATGCGAGGAGAGTGAAATTGCATTTGAATATGCACAAAGGGGAGATTTTGATTCTAATGCACGAGCATTTTTAAATAGCAATATGCAGGCAAAATATGTGAAAGATTGTGCAACTATGTGTAGACATTATAAACATGCAGAAATGAGGAAGATGTCTATAAAACAATGGATAAAACATAGGGGTTCTAAAATAGAAGGCACAGGAAATTGGAAACCAATTGTACAATTCCTACGACATCAAAATATAGAATTCATTCCTTTTTTAACTAAATTTAAATTATGGCTGCACGGTACGCCAAAAAAAAACTGCATAGCCATAGTAGGCCCTCCAGATACTGGGAAATCGTACTTTTGTATGAGTTTAATAAGCTTTCTAGGAGGTACAGTTATTAGTCATGTAAATTCCAGCAGCCATTTTTGGTTGCAACCGTTAGTAGATGCTAAGGTAGCATTGTTAGATGATGCAACACAGCCATGTTGGATATATATGGATACATATATGAGAAATTTGTTAGATGGTAATCCTATGAGTATTGACAGAAAGCATAAAGCATTGACATTAATTAAATGTCCACCTCTGCTAGTAACGTCCAACATAGATATTACTAAAGAAGATAAATATAAGTATTTACATACTAGAGTAACAACATTTACATTTCCAAATCCATTCCCTTTTGACAGAAATGGGAATGCAGTGTATGAACTGTCAAATACAAACTGGAAATGTTTTTTTGAAAGACTGTCGTCAAGCCTAGACATTCAGGATTCTGAGGACGAGGAAGATGGAAGCAATAGCCAAGCGTTTAGATGCGTGCCAGGAACAGTTGTTAGAACTTTA
>CDK37492
ATGGCGGACGATTCAGGTACAGAAAATGAGGGGTCTGGGTGTACAGGATGGTTCATGGTAGAAGCTATAGTGCAACACCCAACAGGTACACAAATATCAGACGATGAGGATGAGGAGGTGGAGGACAGTGGGTATGACATGGTGGACTTTATTGATGACAGCAATATTACACACAATTCCTTGGAAGCACAGGCATTGTTTAACAGGCAGGAGGCGGACACCCATTATGCGACTGTGCAGGACCTAAAACGAAAGTATTTAGGTAGTCCATATGTTAGTCCTATAAACACTATAGCCGAGGCAGTGGAAAGTGAAATAAGTCCACGATTGGACGCCATTAAACTTACAAGACAGCCAAAAAAGGTAAAGCGACGGCTGTTTCAAACCAGGGAACTAACAGACAGTGGATATGGCTATTCTGAAGTGGAAGCTGGAACGGGAACGCAGGTAGAGAAACATGGCGTACCGGAAAATGGGGGAGATGGTCAGGAAAAGGACACAGGAAGGGACATAGAGGGGGAGGAACATACAGAGGCGGAAGCGCCCACAAACAGTGTACGGGAGCATGCAGGCACAGCAGGAATATTGGAATTGCTAAAATGTAAAGATTTACGGGCAGCATTACTTGGTAAGTTTAAAGAATGCTTTGGGCTGTCTTTTATAGATTTAATTAGGCCATTTAAAAGTGATAAAACAACATGTGCAGATTGGGTGGTAGCAGGATTTGGTATACATCATAGCATATCAGAGGCATTTCAAAAATTAATTGAGCCATTAAGTTTATATGCACATATACAATGGCTAACAAATGCATGGGGAATGGTATTGTTAGTATTATTAAGATTTAAAGTAAATAAAAGTAGAAGTACCGTTGCACGTACACTTGCAACGCTATTAAATATACCTGAAAATCAAATGTTAATAGAGCCACCAAAAATACAAAGTGGTGTTGCAGCCCTGTATTGGTTTCGTACAGGTATATCAAATGCCAGTACAGTTATAGGGGAAGCACCAGAATGGATAACACGCCAAACTGTTATTGAACATGGGTTGGCAGACAGTCAGTTTAAATTAACAGAAATGGTGCAGTGGGCATATGATAATGACATATGCGAGGAGAGTGAAATTGCATTTGAATATGCACAAAGGGGAGATTTTGATTCTAATGCACGAGCATTTTTAAATAGCAATATGCAGGCAAAATATGTGAAAGATTGTGCAACTATGTGTAGACATTATAAACATGCAGAAATGAGGAAGATGTCTATAAAACAATGGATAAAACATAGGGGTTCTAAAATAGAAGGCACAGGAAATTGGAAACCAATTGTACAATTTCTACGACATCAAAATATAGAATTTATTCCATTTTTAAGTAAATTTAAATTATGGCTGCACGGTACGCCAAAAAAAAACTGCATAGCCATAGTAGGCCCTCCAGATACTGGGAAATCGTACTTTTGTATGAGTTTAATAAGCTTTTTAGGAGGTACAGTTATTAGTCATGTAAATTCCAGCAGCCATTTTTGGCTGCAACCGTTAGTAGATGCTAAGGTAGCATTGTTAGATGATGCAACACAGCCATGTTGGATATATATGGATACATATATGAGAAATTTGTTAGATGGTAATCCTATGAGTATTGACAGAAAGCATAAAGCATTGACATTAATTAAATGTCCACCTTTGCTAGTAACGTCCAACATAGATATTACTAAAGAAGAGAAATATAAGTATTTACATACTAGAGTAACAACATTTACATTTCCAAATCCATTCCCTTTTGACAGAAATGGGAATGCAATGTATGAACTGTCAAATGCAAACTGGAAATGTTTTTTTGAAAGACTGTCGTCAAGCCTAGACATTCAGGATTCAGAGGACGAGGAAGATGGAAGCAATAGCCAAGCGTTTAGATGCGTGCCAGGAACAGTTGTTAGAACTTTA
>CDK37555
ATGGCGGACGATTCAGGTACAGAAAATGAGGGGTCTGGGTGTACAGGATGGTTTATGGTAGAAGCTATAGTGCAACACCCAACAGGTACACAAATATCAGACGATGAGGATGAGGAGGTGGAGGACAGTGGGTATGACATGGTGGACTTTATTGATGACAGCAATATTACACACAATTCCTTGGAAGCACAGGCATTGTTTAACAGGCAGGAGGCGGACACCCATTATGCGACTGTGCAGGACCTAAAACGAAAGTATTTAGGTAGTCCATATGTTAGTCCTATAAACACTATAGCCGAGGCAGTGGAAAGTGACATAAGTCCACGATTGGACGCCATTAAACTTACAAGACAGCCAAAAAAGGTAAAGCGACGGCTGTTTCAAACCAGGGAACTAACGGACAGTGGATATGGCTATTCTGAAGTGGAAGCTGGAACGGGAACGCAGGTAGAGAAACATGGCGTACCGGAAAATGGGGGAGATGGTCAGGAAAAGGACACAGGAAGGGACATAGAGGGGGAGGAACATACAGAGGCGGAAGCGCCCACAAACAGTGTACGGGAGCATGCAGGCACAGCAGGAATATTGGAATTGCTAAAATGTAAAGATTTACGGGCAGCATTACTTGGTAAGTTTAAAGAATGCTTTGGGCTGTCTTTTATAGATTTAATTAGGCCATTTAAAAGTGATAAAACAACATGTGCAGATTGGGTGGTAGCAGGATTTGGTATACATCATAGCATATCAGAGGCATTTCAAAAATTAATTGAGCCATTAAGTTTATATGCACATATACAATGGCTAACAAATGCATGGGGAATGGTATTGTTAGTATTATTAAGATTTAAAGTAAATAAAAGTAGAAGTACCGTTGCACGTACACTTGCAACGCTATTAAATATACCTGAAAATCAAATGTTAATAGAGCCACCAAAAATACAAAGTGGTGTTGCAGCCCTGTATTGGTTTCGTACAGGTATATCAAATGCCAGTACAGTTATAGGGGAAGCACCAGAATGGATAACACGCCAAACTGTTATTGAACATGGGTTGGCAGACAGTCAGTTTAAATTAACAGAAATGGTGCAGTGGGCATATGATAATGACATATGCGAGGAGAGTGAAATTGCATTTGAATATGCACAAAGGGGAGATTTTGATTCTAATGCACGAGCATTTTTAAATAGCAATATGCAGGCAAAATATGTGAAAGATTGTGCAACTATGTGTAGACATTATAAACATGCAGAAATGAGGAAGATGTCTATAAAACAATGGATACAACATAGGGGTTCTAAAATAGAAGGCACAGGAAATTGGAAACCAATTGTACAATTTCTACGACATCAAAATATAGAATTTATTCCATTTTTAAGTAAATTTAAATTATGGCTGCACGGTACGCCAAAAAAAAACTGCATAGCCATAGTAGGCCCTCCAGATACTGGGAAATCGTACTTTTGTATGAGTTTAATAAGCTTTTTAGGAGGTACAGTTATTAGTCATGTAAATTCCAGCAGCCATTTTTGGCTGCAACCGTTAGTAGATGCTAAGGTAGCATTGCTAGATGATGCAACACAGCCATGTTGGATATATATGGATACATATATGAGAAATTTGTTAGATGGTAATCCTATGAGTATTGACAGAAAGCATAAAGCATTGACATTAATTAAATGTCCACCTCTGCTAGTAACATCCAACATAGATATTACCAAAGAAGAGAAATATAAGTATTTACATACTAGAGTAACAACATTTACATTTCCAAATCCATTCCCTTTTGACAGAAATGGGAATGCAGTGTATGAACTGTCAAATGCAAACTGGAAATGTTTTTTTGAAAGACTGTCGTCAAGCCTAGACATTCAGGATTCAGAGGACGAGGAAGATGGAAGCAATAGCCAAGCGTTTAGATGCGTGCCAGGAACAGTTGTTAGAACTTTA
>CDK36565
ATGGCGGACGATTCAGGTACAGAAAATGAGGGGTCTGGGTGTACAGGATGGTTTATGGTAGAAGCTATAGTGCAACACCCAACAGGTACACAAATATCAGACGATGAGGATGAGGAGGTGGAGGACAGTGGGTATGACATGGTGGACTTTATTGATGACAGCAATATTACACACAATTCCTTGGAAGCACAGGCATTGTTTAACAGGCAGGAGGCGGACACCCATTATGCGACTGTGCAGGACCTAAAACGAAAGTATTTAGGTAGTCCATATGTTAGTCCTATAAACACTATAGCCGAGGCAGTGGAAAGTGAAATAAGTCCACGATTGGACGCCATTAAACTTACAAGACAGCCAAAAAAGGTAAAGCGACGGCTGTTTCAAACCAGGGAACTAACGGACAGTGGATATGGCTATTCTGAAGTGGAAGCTGGAACGGGAACGCAGGTAGAGAAACATGGCGTACCGGAAAATGGGGGAGATGGTCAGGAAAAGGACACAGGAAGGGACATAGAGGGGGAGGAACATACAGAGGCGGAAGCGCCCACAAACAGTGTACGGGAGCATGCAGGCACAGCAGGAATATTGGAATTGCTAAAATGTAAAGATTTACGGGCAGCATTACTTGGTAAGTTTAAAGAATGCTTTGGGCTGTCTTTTATAGATTTAATTAGGCCATTTAAAAGTGATAAAACAACATGTGCAGATTGGGTGGTAGCAGGATTTGGTATACATCATAGCATATCAGAGGCATTTCAAAAATTAATTGAGCCATTAAGTTTATATGCACATATACAATGGCTAACAAATGCATGGGGAATGGTATTGTTAGTATTATTAAGATTTAAAGTAAATAAAAGTAGAAGTACCGTTGCACGTACACTTGCAACGCTATTAAATATACCTGAAAATCAAATGTTAATAGAGCCACCAAAAATACAAAGTGGTGTTGCAGCCCTGTATTGGTTTCGTACAGGTATATCAAATGCCAGTACAGTTATAGGGGAAGCACCAGAATGGATAACACGCCAAACTGTTATTGAACATGGGTTGGCAGACAGTCAGTTTAAATTAACAGAAATGGTGCAGTGGGCATATGATAATGACATATGCGAGGAGAGTGAAATTGCATTTGAATATGCACAAAGGGGAGATTTTGATTCTAATGCACGAGCATTTTTAAATAGCAATATGCAGGCAAAATATGTGAAAGATTGTGCAACTATGTGTAGACATTATAAACATGCAGAAATGAGGAAGATGTCTATAAAACAATGGATAACACATAGGGGTTCTAAAATAGAAGGCACAGGAAATTGGAAACCAATTGTACAATTTCTACGACATCAAAATATAGAATTTATTCCATTTTTAAGTAAATTTAAATTATGGCTGCACGGTACGCCAAAAAAAAACTGCATAGCCATAGTAGGCCCTCCAGATACTGGGAAATCGTACTTTTGTATGAGTTTAATAAGCTTTTTAGGAGGTACAGTTATTAGTCATGTAAATTCCAGCAGCCATTTTTGGCTGCAACCGTTAGTAGATGCTAAGGTAGCATTGCTAGATGATGCAACACAGCCATGTTGGATATATATGGATACATATATGAGAAATTTGTTAGATGGTAATCCTATGAGTATTGACAGAAAGCATAAAGCATTGACATTAATTAAATGTCCACCTCTGCTAGTAACATCCAACATAGATATTACCAAAGAAGAGAAATATAAGTATTTACATACTAGAGTAACAACATTTACATTTCCAAATCCATTCCCTTTTGACAGAAATGGGAATGCAGTGTATGAACTGTCAAATGCAAACTGGAAATGTTTTTTTGAAAGACTGTCGTCAAGCCTAGACATTCAGGATTCAGAGGACGAGGAAGATGGAAGCAATAGCCAAGCGTTTAGATGCGTGCCAGGAACAGTTGTTAGAACTTTA
>AFL91947
ATGGCGGACGATTCAGGTACAGAAAATGAGGGGTCTGGGTGTACAGGATGGTTTATGGTAGAAGCTATAGTGCAACACCCAACAGGTACACAAATATCAGACGATGAGGATGAGGAGGTGGAGGACAGTGGGTATGACATGGTGGACTTTATTGATGACAGCAATATTACACACAATTCCTTGGAAGCACAGGCATTGTTTAACAGGCAGGAGGCGGACACCCATTATGCGACTGTGCAGGACCTAAAACGAAAGTATTTAGGTAGTCCATATGTTAGTCCTATAAACACTATAGCCGAGGCAGTGGAAAGTGAAATAAGTCCACGATTGGACGCCATTAAACTTACAAGACAGCCAAAAAAGGTAAAGCGACGGCTGTTTCAAACCAGGGAACTAACGGACAGTGGATATGGCTATTCTGAAGTGGAAGCTGGAACGGGAACGCAGGTAGAGAAACATGGCGTACCGGAAAATGGGGGAGATGGTCAGGAAAAGGACACAGGAAGGGACATAGAGGGGGAGGAACATACAGAGGCGGAAGCGCCCACAAACAGTGTACGGGAGCATGCAGGCACAGCAGGAATATTGGAATTGCTAAAATGTAAAGATTTACGGGCAGCATTACTTGGTAAGTTTAAAGAATGCTTTGGGCTGTCTTTTATAGATTTAATTAGGCCATTTAAAAGTGATAAAACAACATGTGCAGATTGGGTGGTAGCAGGATTTGGTATACATCATAGCATATCAGAGGCATTTCAAAAATTAATTGAGCCATTAAGTTTATATGCACATATACAATGGCTAACAAATGCATGGGGAATGGTATTGTTAGTATTATTAAGATTTAAAGTAAATAAAAGTAGAAGTACCGTTGCACGTACACTTGCAACGCTATTAAATATACCTGAAAATCAAATGTTAATAGAGCCACCAAAAATACAAAGTGGTGTTGCAGCCCTGTATTGGTTTCGTACAGGTATATCAAATGCCAGTACAGTTATAGGGGAAGCACCAGAATGGATAACACGCCAAACTGTTATTGAACATGGGTTGGCAGACAGTCAGTTTAAATTAACAGAAATGGTGCAGTGGGCATATGATAATGACATATGCGAGGAGAGTGAAATTGCATTTGAATATGCACAAAGGGGAGATTTTGATTCTAATGCACGAGCATTTTTAAATAGCAATATGCAGGCAAAATATGTGAAAGATTGTGCAACTATGTGTAGACATTATAAACATGCAGAAATGAGGAAGATGTCTATAAAACAATGGATAAAACATAGGGGTTCTAAAATAGAAGGCACAGGAAATTGGAAACCAATTGTACAATTCCTACGACATCAAAATATAGAATTTATTCCATTTTTAAGTAAATTTAAATTATGGCTGCACGGTACGCCAAAAAAAAACTGCATAGCCATAGTAGGCCCTCCAGATACTGGGAAATCGTACTTTTGTATGAGTTTAATAAGCTTTTTAGGAGGTACAGTTATTAGTCATGTAAATTCCAGCAGCCATTTTTGGCTGCAACCGTTAGTAGATGCTAAGGTAGCATTGCTAGATGATGCAACACAGCCATGTTGGATATATATGGATACATATATGAGAAATTTGTTAGATGGTAATCCTATGAGTATTGACAGAAAGCATAAAGCATTGACATTAATTAAATGTCCACCTCTGCTAGTAACATCCAACATAGATATTACCAAAGAAGAGAAATATAAGTATTTACATACTAGAGTAACAACATTTACATTTCCAAATCCATTCCCTTTTGACAGAAATGGGAATGCAGTGTATGAACTGTCAAATGCAAACTGGAAATGTTTTTTTGAAAGACTGTCGTCAAGCCTAGACATTCAGGATTCAGAGGACGAGGAAGATGGAAGCAATAGCCAAGCGTTTAGATGCGTGCCAGGAACAGTTGTTAGAACTTTA
>CDK37294
ATGGCGGACGATTCAGGTACAGAAAATGAGGGGTCTGGGTGTACAGGATGGTTTATGGTAGAAGCTATAGTGCAACACCCAACAGGTACACAAATATCAGACGATGAGGATGAGGAGGTGGAGGACAGTGGGTATGACATGGTGGACTTTATTGATGACAGCAATATTACACACAATTCCTTGGAAGCACAGGCATTGTTTAACAGGCAGGAGGCGGACACCCATTATGCGACTGTGCAGGACCTAAAACGAAAGTATTTAGGTAGTCCATATGTTAGTCCTATAAACACTATAGCCGAGGCAGTGGAAAGTGAAATAAGTCCACGATTGGACGCCATTAAACTTACAAGACAGCCAAAAAAGGTAAAGCGACGGCTGTTTCAAACCAGGGAACTAACGGACAGTGGATATGGCTATTCTGAAGTGGAAGCTGGAACGGGAACGCAGGTAGAGAAACATGGCGTACCGGAAAATGGGGGAGATGGTCAGGAAAAGGACACAGGAAGGGACATAGAGGGGGAGGAACATACAGAGGCGGAAGCGCCCACAAACAGTGTACGGGAGCATGCAGGCACAGCAGGAATATTGGAATTGCTAAAATGTAAAGATTTACGGGCAGCATTACTTGGTAAGTTTAAAGAATGCTTTGGGCTGTCTTTTATTGATTTAATTAGGCCATTTAAAAGTGATAAAACAACATGTGCAGATTGGGTGGTAGCAGGATTTGGTATACATCATAGCATATCAGAGGCATTTCAAAAATTAATTGAGCCATTAAGTTTATATGCACATATACAATGGCTAACAAATGCATGGGGAATGGTATTGTTAGTATTAGTAAGATTTAAAGTAAATAAAAGTAGAAGTACCGTTGCACGTACACTTGCAACGCTATTAAATATACCTGACAATCAAATGTTAATAGAGCCACCAAAAATACAAAGTGGTGTTGCAGCCCTGTATTGGTTTCGTACAGGTATATCAAATGCCAGTACAGTTATAGGGGAAGCACCAGAATGGATAACACGCCAAACTGTTATTGAACATGGGTTGGCAGACAGTCAGTTTAAATTAACAGAAATGGTGCAGTGGGCATATGATAATGACATATGCGAGGAGAGTGAAATTGCATTTGAATATGCACAAAGGGGAGATTTTGATTCTAATGCACGAGCATTTTTAAATAGCAATATGCAGGCAAAATATGTGAAAGATTGTGCAACTATGTGTAGACATTATAAACATGCAGAAATGAGGAAGATGTCTATAAAACAATGGATAAAACATAGGGGTTCTAAAATAGAAGGCACAGGAAATTGGAAACCAATTGTACAATTCCTACGACATCAAAATATAGAATTTATTCCATTTTTAAGTAAATTTAAATTATGGCTGCACGGTACGCCAAAAAAAAACTGCATAGCCATAGTAGGCCCTCCAGATACTGGGAAATCGTACTTTTGTATGAGTTTAATAAGCTTTTTAGGAGGTACAGTTATTAGTCATGTAAATTCCAGCAGCCATTTTTGGCTGCAACCGTTAGTAGATGCTAAGGTAGCATTGTTAGATGATGCAACACAGCCATGTTGGATATATATGGATACATATATGAGAAATTTGTTAGATGGTAATCCTATGAGTATTGACAGAAAGCATAAAGCATTGACATTAATTAAATGTCCACCTCTGCTAGTAACGTCCAACATAGATATTACTAAAGAAGAGAAATATAAGTATTTACATACTAGAGTAACAACATTTACATTTCCAAATCCATTCCCTTTTGACAGAAATGGGAATGCAGTGTATGAACTGTCAAATGCAAACTGGAAATGTTTTTTTGAAAGACTGTCGTCAAGCCTAGACATTCAGGATTCAGAGGACGAGGAAGATGGAAGCAATAGCCAAGCGTTTAGATGCGTGCCAGGAACAGTTGTTAGAACTTTA
>CDK37060
ATGGCGGACGATTCAGGTACAGAAAATGAGGGGTCTGGGTGTACAGGATGGTTTATGGTAGAAGCTATAGTGCAACACCCAACAGGTACACAAATATCAGACGATGAGGATGAGGAGGTGGAGGACAGTGGGTATGACATGGTGGACTTTATTGATGACAGCAATATTACACACAATTCCTTGGAAGCACAGGCATTGTTTAACAGGCAGGAGGCGGACACCCATTATGCGACTGTGCAGGACCTAAAACGAAAGTATTTAGGTAGTCCATATGTTAGTCCTATAAACACTATAGCCGAGGCAGTGGAAAGTGAAATAAGTCCACGATTGGACGCCATTAAACTTACAAGACAGCCAAAAAAGGTAAAGCGACGGCTGTTTCAAACCAGGGAACTAACGGACAGTGGATATGGCTATTCTGAAGTGGAAGCTGGAACGGGAACGCAGGTAGAGAAACATGGCGTACCGGAAAATGGGGGAGATGGTCAGGAAAAGGACACAGGAAGGGACATAGAGGGGGAGGAACATACAGAGGCGGAAGCGCCCACAAACAGTGTACGGGAGCATGCAGGCACAGCAGGAATATTGGAATTGCTAAAATGTAAAGATTTACGGGCAGCATTACTTGGTAAGTTTAAAGAATGCTTTGGGCTGTCTTTTATAGATTTAATTAGGCCATTTAAAAGTGATAAAACAACATGTGCAGATTGGGTGGTAGCAGGATTTGGTATACATCATAGCATATCAGAGGCATTTCAAAAATTAATTGAGCCATTAAGTTTATATGCACATATACAATGGCTAACAAATGCATGGGGAATGGTATTGTTAGTATTATTAAGATTTAAAGTAAATAAAAGTAGAAGTACCGTTGCACGTACACTTGCAACGCTATTAAATATACCTGAAAATCAAATGTTAATAGAGCCACCAAAAATACAAAGTGGTGTTGCAGCCCTGTATTGGTTTCGTACAGGTATATCAAATGCCAGTACAGTTATAGGGGAAGCACCAGAATGGATAACACGCCAAACTGTTATTGAACATGGGTTGGCAGACAGTCAGTTTAAATTAACAGAAATGGTGCAGTGGGCATATGATAATGACATATGCGAGGAGAGTGAAATTGCATTTGAATATGCACAAAGGGGAGATTTTGATTCTAATGCACGAGCATTTTTAAATAGCAATATGCAGGCAAAATATGTGAAAGATTGTGCAACTATGTGTAGACATTATAAACATGCAGAAATGAGGAAGATGTCTATAAAACAATGGATAAAACATAGGGGTTCTAAAATAGAAGGCACAGGAAATTGGAAACCAATTGTACAATTTCTACGACATCAAAATATAGAATTTATTCCATTTTTAAGTAAATTTAAATTATGGCTGCACGGTACGCCAAAAAAAAACTGCATAGCCATAGTAGGCCCTCCAGATACTGGGAAATCGTACTTTTGTATGAGTTTAATAAGCTTTTTAGGAGGTACAGTTATTAGTCATGTAAATTCCAGCAGCCATTTTTGGCTGCAACCGTTAGTAGATGCTAAGGTAGCATTGCTAGATGATGCAACACAGCCATGTTGGATATATATGGATACATATATGAGAAATTTGTTAGATGGTAATCCTATGAGTATTGACAGAAAGCATAAAGCATTGACATTAATTAAATGTCCACCTCTGCTAGTAACATCCAACATAGATATTACCAAAGAAGAGAAATATAAGTATTTACATACTAGAGTAACAACATTTACATTTCCAAATCCATTCCCTTTTGACAGAAATGGGAATGCAGTGTATGAACTGTCAAATGCAAACTGGAAATGTTTTTTTGAAAGACTGTCGTCAAGCCTAGACATTCAGGATTCAGAGGACGAGGAAGATGGAAGCAATAGCCAAGCGTTTAGATGCGTGCCAGGAACAGTTGTTAGAACTTTA
>CDK37393
ATGGCGGACGATTCAGGTACAGAAAATGAGGGGTCTGGGTGTACAGGATGGTTTATGGTAGAAGCTATAGTGCAACACCCAACAGGTACACAAATATCAGACGATGAGGATGAGGAGGTGGAGGACAGTGGGTATGACATGGTGGACTTTATTGATGACAGCAATATTACACACAATTCCTTGGAAGCACAGGCATTGTTTAACAGGCAGGAGGCGGACACCCATTATGCGACTGTGCAGGACCTAAAACGAAAGTATTTAGGTAGTCCATATGTTAGTCCTATAAACACTATAGCCGAGGCAGTGGAAAGTGAAATAAGTCCACGATTGGACGCCATTAAACTTACAAGACAGCCAAAAAAGGTAAAGCGACGGCTGTTTCAAACCAGGGAACTAACGGACAGTGGATATGGCTATTCTGAAGTGGAAGCTGGAACGGGAACGCAGGTAGAGAAACATGGCGTACCGGAAAATGGGGGAGATGGTCAGGAAAAGGACACAGGAAGGGACATAGAGGGGGAGGAACATACAGAGGCGGAAGCGCCCACAAACAGTGTACGGGAGCATGCAGGCACAGCAGGAATATTGGAATTGCTAAAATGTAAAGATTTACGGGCAGCATTACTTGGTAAGTTTAAAGAATGCTTTGGGCTGTCTTTTATAGATTTAATTAGGCCATTTAAAAGTGATAAAACAACATGTGCAGATTGGGTGGTAGCAGGATTTGGTATACATCATAGCATATCAGAGGCATTTCAAAAATTAATTGAGCCATTAAGTTTATATGCACATATACAATGGCTAACAAATGCATGGGGAATGGTATTGTTAGTATTATTAAGATTTAAAGTAAATAAAAGTAGAAGTACCGTTGCACGTACACTTGCAACGCTATTAAATATACCTGAAAATCAAATGTTAATAGAGCCACCAAAAATACAAAGTGGTGTTGCAGCCCTGTATTGGTTTCGTACAGGTATATCAAATGCCAGTACAGTTATAGGGGAAGCACCAGAATGGATAACACGCCAAACTGTTATTGAACATGGGTTGGCAGACAGTCAGTTTAAATTAACAGAAATGGTGCAGTGGGCATATGATAATGACATATGCGAGGAGAGTGAAATTGCATTTGAATATGCACAAAGGGGAGATTTTGATTCTAATGCACGAGCATTTTTAAATAGCAATATGCAGGCAAAATATGTGAAAGATTGTGCAACTATGTGTAGACATTATAAACATGCAGAAATGAGGAAGATGTCTATAAAACAATGGATAAAACATAGGGGTTCTAAAATAGAAGGCACAGGAAATTGGAAACCAATTGTACAATTTCTACGACATCAAAATATAGAATTTATTCCATTTTTAAGTAAATTTAAATTATGGCTGCACGGTACGCCAAAAAAAAACTGCATAGCCATAGTAGGCCCTCCAGATACTGGGAAATCGTACTTTTGTATGAGTTTAATAAGCTTTTTAGGAGGTACAGTTATTAGTCATGTAAATTCCAGCAGCCATTTTTGGCTGCAACCGTTAGTAGATGCTAAGGTAGCATTGCTAGATGATGCAACACAGCCATGTTGGATATATATGGATACATATATGAGAAATTTGTTAGATGGTAATCCTATGAGTATTGACAGAAAGCATAAAGCATTGACATTAATTAAATGTCCACCTCTGCTAGTAACATCCAACATAGATATTACCAAAGAAGAGAAATATAAGTATTTACATACTAGAGTAACAACATTTACATTTCCAAATCCATTCCCTTTTGACAGAAATGGGAATGCAGTGTATGAACTGTCAAATGCAAACTGGAAATGTTTTTTTGAAAGACTGTCGTCAAGCCTAGACATTCAGGATTCAGAGGACGAGGAAGATGGAAGCAATAGCCAAGCGTTTAGATGCGTGCCAGGAACAGTTGTTAGAACTTTA
>CDK37141
ATGGCGGACGATTCAGGTACAGAAAATGAGGGGTCTGGGTGTACAGGATGGTTCATGGTAGAAGCTATAGTGCAACACCCAACAGGTACACAAATATCAGACGATGAGGATGAGGAGGTGGAGGACAGTGGGTATGACATGGTGGACTTTATTGATGACAGCAATATTACACACAATTCCTTGGAAGCACAGGCATTGTTTAACAGGCAGGAGGCGGACACCCATTATGCGACTGTGCAGGACCTAAAACGAAAGTATTTAGGTAGTCCATATGTTAGTCCTATAAACACTATAGCCGAGGCAGTGGAAAGTGAAATAAGTCCACGATTGGACGCCATTAAACTTACAAGACAGCCAAAAAAGGTAAAGCGACGGCTGTTTCAAACCAGGGAACTAACAGACAGTGGATATGGCTATTCTGAAGTGGAAGCTGGAACGGGAACGCAGGTAGAGAAACATGGCGTACCGGAAAATGGGGGAGATGGTCAGGAAAAGGACACAGGAAGGGACATAGAGGGGGAGGAACATACAGAGGCGGAAGCGCCCACAAACAGTGTACGGGAGCATGCAGGCACAGCAGGAATATTGGAATTGCTAAAATGTAAAGATTTACGGGCAGCATTACTTGGTAAGTTTAAAGAATGCTTTGGGCTGTCTTTTATAGATTTAATTAGGCCATTTAAAAGTGATAAAACAACATGTGCAGATTGGGTGGTAGCAGGATTTGGTATACATCATAGCATATCAGAGGCATTTCAAAAATTAATTGAGCCATTAAGTTTATATGCACATATACAATGGCTAACAAATGCATGGGGAATGGTATTGTTAGTATTATTAAGATTTAAAGTAAATAAAAGTAGAAGTACCGTTGCACGTACACTTGCAACGCTATTAAATATACCTGAAAATCAAATGTTAATAGAGCCACCAAAAATACAAAGTGGTGTTGCAGCCCTGTATTGGTTTCGTACAGGTATATCAAATGCCAGTACAGTTATAGGGGAAGCACCAGAATGGATAACACGCCAAACTGTTATTGAACATGGGTTGGCAGACAGTCAGTTTAAATTAACAGAAATGGTGCAGTGGGCATATGATAATGACATATGCGAGGAGAGTGAAATTGCATTTGAATATGCACAAAGGGGAGATTTTGATTCTAATGCACGAGCATTTTTAAATAGCAATATGCAGGCAAAATATGTGAAAGATTGTGCAACTATGTGTAGACATTATAAACATGCAGAAATGAGGAAGATGTCTATAAAACAATGGATAAAACATAGGGGTTCTAAAATAGAAGGCACAGGAAATTGGAAACCAATTGTACAATTTCTACGACATCAAAATATAGAATTTATTCCATTTTTAAGTAAATTTAAATTATGGCTGCACGGTACGCCAAAAAAAAACTGCATAGCCATAGTAGGCCCTCCAGATACTGGGAAATCGTACTTTTGTATGAGTTTAATAAGCTTTTTAGGAGGTACAGTTATTAGTCATGTAAATTCCAGCAGCCATTTTTGGCTGCAACCGTTAGTAGATGCTAAGGTAGCATTGTTAGATGATGCAACACAGCCATGTTGGATATATATGGATACATATATGAGAAATTTGTTAGATGGTAATCCTATGAGTATTGACAGAAAGCATAAAGCATTGACATTAATTAAATGTCCACCTTTGCTAGTAACGTCCAACATAGATATTACTAAAGAAGAGAAATATAAGTATTTACATACTAGAGTAACAACATTTACATTTCCAAATCCATTCCCTTTTGACAGAAATGGGAATGCAATGTATGAACTGTCAAATGCAAACTGGAAATGTTTTTTTGAAAGACTGTCGTCAAGCCTAGACATTCAGGATTCAGAGGACGAGGAAGATGGAAGCAATAGCCAAGCGTTTAGATGCGTGCCAGGAACAGTTGTTAGAACTTTA
>CDK37258
ATGGCGGACGATTCAGGTACAGAAAATGAGGGGTCTGGGTGTACAGGATGGTTTATGGTAGAAGCTATAGTGCAACACCCAACAGGTACACAAATATCAGACGATGAGGATGAGGAGGTGGAGGACAGTGGGTATGACATGGTGGACTTTATTGATGACAGCAATATTACACACAATTCCTTGGAAGCACAGGCATTGTTTAACAGGCAGGAGGCGGACACCCATTATGCGACTGTGCAGGACCTAAAACGAAAGTATTTAGGTAGTCCATATGTTAGTCCTATAAACACTATAGCCGAGGCAGTGGAAAGTGAAATAAGTCCACGATTGGACGCCATTAAACTTACAAGACAGCCAAAAAAGGTAAAGCGACGGCTGTTTCAAACCAGGGAACTAACGGACAGTGGATATGGCTATTCTGAAGTGGAAGCTGGAACGGGAACGCAGGTAGAGAAACATGGCGTACCGGAAAATGGGGGAGATGGTCAGGAAAAGGACACAGGAAGGGACATAGAGGGGGAGGAACATACAGAGGCGGAAGCGCCCACAAACAGTGTACGGGAGCATGCAGGCACAGCAGGAATATTGGAATTGCTAAAATGTAAAGATTTACGGGCAGCACTACTTGGTAAGTTTAAAGAATGCTTTGGGCTGTCTTTTATAGATTTAATTAGGCCATTTAAAAGTGATAAAACAACATGTGCAGATTGGGTGGTAGCAGGATTTGGTATACATCATAGCATATCAGAGGCATTTCAAAAATTAATTGAGCCATTAAGTTTATATGCACATATACAATGGCTAACAAATGCATGGGGAATGGTATTGTTAGTATTATTAAGATTTAAAGTAAATAAAAGTAGAAGTACCGTTGCACGTACACTTGCAACGCTATTAAATATACCTGAAAATCAAATGTTAATAGAGCCACCAAAAATACAAAGTGGTGTTGCAGCCCTGTATTGGTTTCGTACAGGTATATCAAATGCCAGTACAGTTATAGGGGAAGCACCAGAATGGATAACACGCCAAACTGTTATTGAACATGGGTTGGCAGACAGTCAGTTTAAATTAACAGAAATGGTGCAGTGGGCATATGATAATGACATATGCGAGGAGAGTGAAATTGCATTTGAATATGCACAAAGGGGAGATTTTGATTCTAATGCACGAGCATTTTTAAATAGCAATATGCAGGCAAAATATGTGAAAGATTGTGCAACTATGTGTAGACATTATAAACATGCAGAAATGAGGAAGATGTCTATAAAACAATGGATAAAACATAGGGGTTCTAAAATAGAAGGCACAGGAAATTGGAAACCAATTGTACAATTTCTACGACATCAAAATATAGAATTTATTCCATTTTTAAGTAAATTTAAATTATGGCTGCACGGTACGCCAAAAAAAAACTGCATAGCCATAGTAGGCCCTCCAGATACTGGGAAATCGTACTTTTGTATGAGTTTAATAAGCTTTTTAGGAGGTACAGTTATTAGTCATGTAAATTCCAGCAGCCATTTTTGGCTGCAACCGTTAGTAGATGCTAAGGTAGCATTGCTAGATGATGCAACACAGCCATGTTGGATATATATGGATACATATATGAGAAATTTGTTAGATGGTAATCCTATGAGTATTGACAGAAAGCATAAAGCATTGACATTAATTAAATGTCCACCTCTGCTAGTAACATCCAACATAGATATTACTAAAGAAGAGAAATATAAGTATTTACATACTAGAGTAACAACATTTACATTTCCAAATCCATTCCCTTTTGACAGAAATGGGAATGCAGTGTATGAACTGTCAAATGCAAACTGGAAATGTTTTTTTGAAAGACTGTCGTCAAGCCTAGACATTCAGGATTCAGAGGACGAGGAAGATGGAAGCAATAGCCAAGCGTTTAGATGCGTGCCAGGAACAGTTGTTAGAACTTTA
>CDK37411
ATGGCGGACGATTCAGGTACAGAAAATGAGGGGTCTGGGTGTACAGGATGGTTTATGGTAGAAGCTATAGTGCAACACCCAACAGGTACACAAATATCAGACGATGAGGATGAGGAGGTGGAGGACAGTGGGTATGACATGGTGGACTTTATTGATGACAGCAATATTACACACAATTCCTTGGAAGCACAGGCATTGTTTAACAGGCAGGAGGCGGACACCCATTATGCGACTGTGCAGGACCTAAAACGAAAGTATTTAGGTAGTCCATATGTTAGTCCTATAAACACTATAGCCGAGGCAGTGGAAAGTGAAATAAGTCCACGATTGGACGCCATTAAACTTACAAGACAGCCAAAAAAGGTAAAGCGACGGCTGTTTCAAACCAGGGAACTAACGGACAGTGGATATGGCTATTCTGAAGTGGAAGCTGGAACGGGAACGCAGGTAGAGAAACATGGCGTACCGGAAAATGGGGGAGATGGTCAGGAAAAGGACACAGGAAGGGACATAGAGGGGGAGGAACATACAGAGGCGGAAGCGCCCACAAACAGTGTACGGGAGCATGCAGGCACAGCAGGAATATTGGAATTGCTAAAATGTAAAGATTTACGGGCAGCATTACTTGGTAAGTTTAAAGAATGCTTTGGGCTGTCTTTTATAGATTTAATTAGGCCATTTAAAAGTGATAAAACAACATGTGCAGATTGGGTGGTAGCAGGATTTGGTATACATCATAGCATATCAGAGGCATTTCAAAAATTAATTGAGCCATTAAGTTTATATGCACATATACAATGGCTAACAAATGCATGGGGAATGGTATTGTTAGTATTATTAAGATTTAAAGTAAATAAAAGTAGAAGTACCGTTGCACGTACACTTGCAACGCTATTAAATATACCTGAAAATCAAATGTTAATAGAGCCACCAAAAATACAAAGTGGTGTTGCAGCCCTGTATTGGTTTCGTACAGGTATATCAAATGCCAGTACAGTTATAGGGGAAGCACCAGAATGGATAACACGCCAAACTGTTATTGAACATGGGTTGGCAGACAGTCAGTTTAAATTAACAGAAATGGTGCAGTGGGCATATGATAATGACATATGCGAGGAGAGTGAAATTGCATTTGAATATGCACAAAGGGGAGATTTTGATTCTAATGCACGAGCATTTTTAAATAGCAATATGCAGGCAAAATATGTGAAAGATTGTGCAACTATGTGTAGACATTATAAACATGCAGAAATGAGGAAGATGTCTATAAAACAATGGATAAAACATAGGGGTTCTAAAATAGAAGGCACAGGAAATTGGAAACCAATTGTACAATTCCTACGACATCAAAATATAGAATTTATTCCATTTTTAAGTAAATTTAAATTATGGCTGCACGGTACGCCAAAAAAAAACTGCATAGCCATAGTAGGCCCTCCAGATACTGGGAAATCGTACTTTTGTATGAGTTTAATAAGCTTTTTAGGAGGTACAGTTATTAGTCATGTAAATTCCAGCAGCCATTTTTGGCTGCAACCGTTAGTAGATGCTAAGGTAGCATTGCTAGATGATGCAACACAGCCATGTTGGATATATATGGATACATATATGAGAAATTTGTTAGATGGTAATCCTATGAGTATTGACAGAAAGCATAAAGCATTGACATTAATTAAATGTCCACCTCTGCTAGTAACATCCAACATAGATATTACCAAAGAAGAGAAATATAAGTATTTACATACTAGAGTAACAACATTTACATTTCCAAATCCATTCCCTTTTGACAGAAATGGGAATGCAGTGTATGAACTGTCAAATGCAAACTGGAAATGTTTTTTTGAAAGACTGTCGTCAAGCCTAGACATTCAGGATTCAGAGGACGAGGAAGATGGAAGCAATAGCCAAGCGTTTAGATGCGTGCCAGGAACAGTTGTTAGAACTTTA
>CDK37069
ATGGCGGACGATTCAGGTACAGAAAATGAGGGGTCTGGGTGTACAGGATGGTTTATGGTAGAAGCTATAGTGCAACACCCAACAGGTACACAAATATCAGACGATGAGGATGAGGAGGTGGAGGACAGTGGGTATGACATGGTGGACTTTATTGATGACAGCAATATTACACACAATTCCTTGGAAGCACAGGCATTGTTTAACAGGCAGGAGGCGGACACCCATTATGCGACTGTGCAGGACCTAAAACGAAAGTATTTAGGTAGTCCATATGTTAGTCCTATAAACACTATAGCCGAGGCAGTGGAAAGTGAAATAAGTCCACGATTGGACGCCATTAAACTTACAAGACAGCCAAAAAAGGTAAAGCGACGGCTGTTTCAAACCAGGGAACTAACGGACAGTGGATATGGCTATTCTGAAGTGGAAGCTGGAACGGGAACGCAGGTAGAGAAACATGGCGTACCGGAAAATGGGGGAGATGGTCAGGAAAAGGACACAGGAAGGGACATAGAGGGGGAGGAACATACAGAGGCGGAAGCGCCCACAAACAGTGTACGGGAGCATGCAGGCACAGCAGGAATATTGGAATTGCTAAAATGTAAAGATTTACGGGCAGCATTACTTGGTAAGTTTAAAGAATGCTTTGGGCTGTCTTTTATAGATTTAATTAGGCCATTTAAAAGTGATAAAACAACATGTGCAGATTGGGTGGTAGCAGGATTTGGTATACATCATAGCATATCAGAGGCATTTCAAAAATTAATTGAGCCATTAAGTTTATATGCACATATACAATGGCTAACAAATGCATGGGGAATGGTATTGTTAGTATTATTAAGATTTAAAGTAAATAAAAGTAGAAGTACCGTTGCACGTACACTTGCAACGCTATTAAATATACCTGAAAATCAAATGTTAATAGAGCCACCAAAAATACAAAGTGGTGTTGCAGCCCTGTATTGGTTTCGTACAGGTATATCAAATGCCAGTACAGTTATAGGGGAAGCACCAGAATGGATAACACGCCAAACTGTTATTGAACATGGGTTGGCAGACAGTCAGTTTAAATTAACAGAAATGGTGCAGTGGGCATATGATAATGACATATGCGAGGAGAGTGAAATTGCATTTGAATATGCACAAAGGGGAGATTTTGATTCTAATGCACGAGCATTTTTAAATAGCAATATGCAGGCAAAATATGTGAAAGATTGTGCAACTATGTGTAGACATTATAAACATGCAGAAATGAGGAAGATGTCTATAAAACAATGGATAAAACATAGGGGTTCTAAAATAGAAGGCACAGGAAATTGGAAACCAATTGTACAATTCCTACGACATCAAAATATAGAATTTATTCCATTTTTAAGTAAATTTAAATTATGGCTGCACGGTACGCCAAAAAAAAACTGCATAGCCATAGTAGGCCCTCCAGATACTGGGAAATCGTACTTTTGTATGAGTTTAATAAGCTTTTTAGGAGGTACAGTTATTAGTCATGTAAATTCCAGCAGCCATTTTTGGCTGCAACCGTTAGTAGATGCTAAGGTAGCATTGCTAGATGATGCAACACAGCCATGTTGGATATATATGGATACTTATATGAGAAATTTGTTAGATGGTAATCCTATGAGTATTGACAGAAAGCATAAAGCATTGACATTAATTAAATGTCCACCTCTGCTAGTAACATCCAACATAGATATTACCAAAGAAGAGAAATATAAGTATTTACATACTAGAGTAACAACATTTACATTTCCAAATCCATTCCCTTTTGACAGAAATGGGAATGCAGTGTATGAACTGTCAAATGCAAACTGGAAATGTTTTTTTGAAAGACTATCGTCAAGCCTAGACATTCAGGATTCAGAGGACGAGGAAGATGGAAGCAATAGCCAAGCGTTTAGATGCGTGCCAGGAACAGTTGTTAGAACTTTA
>CDK36619
ATGGCGGACGATTCAGGTACAGAAAATGAGGGGTCTGGGTGTACAGGATGGTTTATGGTAGAAGCTATAGTGCAACACCCAACAGGTACACAAATATCAGACGATGAGGATGAGGAGGTGGAGGACAGTGGGTATGACATGGTGGACTTTATTGATGACAGCAATATTACACACAATTCACTGGAAGCACAGGCATTGTTTAACAGGCAGGAGGCGGACGCCCATTATGCGACTGTGCAAGACCTAAAACGAAAGTATTTAGGTAGTCCATATGTTAGTCCTATAAACACTATAGCCGAGGCAGTGGAAAGTGAAATAAGTCCACGATTGGACGCCATTAAACTTACAAGACAGCCAAAAAAGGTAAAGCGACGGCTGTTTCAAACCAGGGAACTAACGGACAGTGGATATGGCTATTCTGAAGTGGAAGCTGGAACGGGAACGCAGGTAGAGAAACATGGCGTACCGGAAAATGGGGGAGATGGTCAGGAAAAGGACACAGGAAGGGACATAGAGGGGGAGGAACATACAGAGGCGGAAGCGCCCACAAACAGTGTACGGGAGCATGCAGGCACAGCAGGAATATTGGAATTGTTAAAATGTAAAGATTTACGGGCAGCATTACTTGGTAAGTTTAAAGAATGCTTTGGGCTGTCTTTTATAGATTTAATTAGGCCATTTAAAAGTGATAAAACAACATGTTTAGATTGGGTGGTAGCAGGATTTGGTATACATCATAGCATATCAGAGGCATTTCAAAAATTAATTGAGCCATTAAGTTTATATGCACATATACAATGGCTAACAAATGCATGGGGAATGGTATTGTTAGTATTATTAAGATTTAAAGTAAATAAAAGTAGAAGTACCGTTGCACGTACACTTGCAACGCTATTAAATATACCTGAAAACCAAATGTTAATAGAGCCACCAAAAATACAAAGTGGTGTTGCAGCCCTGTATTGGTTTCGTACAGGTATATCAAATGCCAGTACAGTTATAGGGGAAGCACCAGAATGGATAACACGCCAAACAGTTATTGAACACGGGTTGGCAGACAGTCAGTTTAAATTAACAGAAATGGTGCAGTGGGCATATGATAATGACATATGCGAGGAGAGTGAAATTGCATTTGAATATGCACAAAGGGGAGATTTTGATTCTAATGCACGAGCATTTTTAAATAGCAATATGCAGGCAAAATATGTGAAAGATTGTGCAACTATGTGTAGACATTATAAACATGCAGAAATGAGGAAGATGTCTATAAAACAATGGATAAAACATAGGGGTTCTAAAATAGAAGGCACAGGAAATTGGAAACCAATTGTACAATTCCTACGACATCAAAATATAGAATTCATTCCTTTTTTAACTAAATTTAAATTATGGCTGCACGGTACGCCAAAAAAAAACTGCATAGCCATAGTAGGCCCTCCAGATACTGGGAAATCGTACTTTTGTATGAGTTTAATAAGCTTTCTAGGAGGTACAGTTATTAGTCATGTAAATTCCAGCAGCCATTTTTGGTTGCAACCGTTAGTAGATGCTAAGGTAGCATTGTTAGATGATGCAACACAGCCATGTTGGATATATATGGATACATATATGAGAAATTTGTTAGATGGTAATCCTATGAGTATTGACAGAAAGCATAAAGCATTGACATTAATTAAATGTCCACCTCTGCTAGTAACGTCCAACATAGATATTACTAAAGAAGATAAATATAAGTATTTACATACTAGAGTAACAACATTTACATTTCCAAATCCATTCCCTTTTGACAGAAATGGGAATGCAGTGTATGAACTGTCAAATATAAACTGGAAATGTTTTTTTGAAAGACTGTCGTCAAGCCTAGACATTCAGGATTCAGAGGACGAGGAAGATGGAAGCAATAGCCAAGCGTTTAGATGCGTGCCAGGAACAGTTGTTAGAACTTTA
>CCJ09379
ATGGCGGACGATTCAGGTACAGAAAATGAGGGGTCTGGGTGTACAGGATGGTTTATGGTAGAAGCTATAGTGCAACACCCAACAGGTACACAAATATCAGACGATGAGGATGAGGAGGTGGAGGACAGTGGGTATGACATGGTGGACTTTATTGATGACAGCAATATTACACACAATTCACTGGAAGCACAGGCATTGTTTAACAGGCAGGAGGCGGACACCCATTATGCGACTGTGCAGGACCTAAAACGAAAGTATTTAGGTAGTCCATATGTTAGTCCTATAAACACTATAGCCGAGGCAGTGGAAAGTGAAATAAGTCCACGATTGGACGCCATTAAACTTACAAGACAGCCAAAAAAGGTAAAGCGACGGCTGTTTCAAACCAGGGAACTAACGGACAGTGGATATGGCTATTCTGAAGTGGAAGCTGGAACGGGAACGCAGGTAGAGAAACATGGCGTACCGGAAAATGGGGGAGATGGTCAGGAAAAGGACACAGGAAGGGACATAGAGGGGGAGGAACATACAGAGGCGGAAGCGCCCACAAACAGTGTACGGGAGCATGCAGGCACAGCAGGAATATTGGAATTGTTAAAATGTAAAGATTTACGGGCAGCATTACTTGGTAAGTTTAAAGAATGCTTTGGGCTGTCTTTTATAGATTTAATTAGGCCATTTAAAAGTGATAAAACAACATGTTTAGATTGGGTGGTAGCAGGGTTTGGTATACATCATAGCATATCAGAGGCATTTCAAAAATTAATTGAGCCATTAAGTTTATATGCACATATACAATGGCTAACAAATGCATGGGGAATGGTATTGTTAGTATTATTAAGATTTAAAGTAAATAAAAGTAGAAGTACCGTTGCACGTACACTTGCAACGCTATTAAATATACCTGAAAACCAAATGTTAATAGAGCCACCAAAAATACAAAGTGGTGTTGCAGCCCTGTATTGGTTTCGTACAGGTATATCAAATGCCAGTACAGTTATAGGGGAAGCACCAGAATGGATAACACGCCAAACAGTTATTGAACACGGGTTGGCAGACAGTCAGTTTAAATTAACAGAAATGGTGCAGTGGGCGTATGATAATGACATATGCGAGGAGAGTGAAATTGCATTTGAATATGCACAAAGGGGAGATTTTGATTCTAATGCACGAGCATTTTTAAATAGCAATATGCAGGCAAAATATGTGAAAGATTGTGCAACTATGTGTAGACATTATAAACATGCAGAAATGAGGAAGATGTCTATAAAACAATGGATAAAACATAGGGGTTCTAAAATAGAAGGCACAGGAAATTGGAAACCAATTGTACAATTCCTACGACATCAAAATATAGAATTCATTCCTTTTTTAACTAAATTTAAATTATGGCTGCACGGTACGCCAAAAAAAAACTGCATAGCCATAGTAGGCCCTCCAGATACTGGGAAATCGTACTTTTGTATGAGTTTAATAAGCTTTCTAGGAGGTACAGTTATTAGTCATGTAAATTCCAGCAGCCATTTTTGGTTGCAACCGTTAGTAGATGCTAAGGTAGCATTGTTAGATGATGCAACACAGCCATGTTGGATATATATGGATACATATATGAGAAATTTGTTAGATGGTAATCCTATGAGTATTGACAGAAAGCATAAAGCATTGACATTAATTAAATGTCCACCTCTGCTAGTAACGTCCAACATAGATATTACTAAAGAAGATAAATATAAGTATTTACATACTAGAGTAACAACATTTACATTTCCAAATCCATTCCCTTTTGACAGAAATGGGAATGCAGTGTATGAACTGTCAAATACAAACTGGAAATGTTTTTTTGAAAGACTGTCGTCAAGCCTAGACATTCAGGATTCTGAGGACGAGGAAGATGGAAGCAATAGCCAAGCGTTTAGATGCGTGCCAGGAACAGTTGTTAGAACTTTA
>CDK36718
ATGGCGGACGATTCAGGTACAGAAAATGAGGGGTCTGGGTGTACAGGATGGTTTATGGTAGAAGCTATAGTGCAACACCCAACAGGTACACAAATATCAGACGATGAGGATGAGGAGGTGGAGGACAGTGGGTATGACATGGTGGACTTTATTGATGACAGCAATATTACACACAATTCCTTGGAAGCACAGGCATTGTTTAACAGGCAGGAGGCGGACACCCATTATGCGACTGTGCAGGACCTAAAACGAAAGTATTTAGGTAGTCCATATGTTAGTCCTATAAACACTATAGCCGAGGCAGTGGAAAGTGAAATAAGTCCACGATTGGACGCCATTAAACTTACAAGACAGCCAAAAAAGGTAAAGCGACGGCTGTTTCAAACCAGGGAACTAACGGACAGTGGATATGGCTATTCTGAAGTGGAAGCTGGAACGGGAACGCAGGTAGAGAAACATGGCGTACCGGAAAATGGGGGAGATGGTCAGGAAAAGGACACAGGAAGGGACATAGAGGGGGAGGAACATACAGAGGCGGAAGCGCCCACAAACAGTGTACGGGAGCATGCAGGCACAGCAGGAATATTGGAATTGCTAAAATGTAAAGATTTACGGGCAGCATTACTTGGTAAGTTTAAAGAATGCTTTGGGCTGTCTTTTATAGATTTAATTAGGCCATTTAAAAGTGATAAAACAACATGTGCAGATTGGGTGGTAGCAGGATTTGGTATACATCATAGCATATCAGAGGCATTTCAAAAATTAATTGAGCCATTAAGTTTATATGCACATATACAATGGCTAACAAATGCATGGGGAATGGTATTGTTAGTATTATTAAGATTTAAAGTAAATAAAAGTAGAAGTACCGTTGCACGTACACTTGCAACGCTATTAAATATACCTGAAAATCAAATGTTAATAGAGCCACCAAAAATACAAAGTGGTGTTGCAGCCCTGTATTGGTTTCGTACAGGTATATCAAATGCCAGTACAGTTATAGGGGAAGCACCAGAATGGATAACACGCCAAACTGTTATTGAACATGGGTTGGCAGACAGTCAGTTTAAATTAACAGAAATGGTGCAGTGGGCATATGATAATGACATATGCGAGGAGAGTGAAATTGCATTTGAATATGCACAAAGGGGAGATTTTGATTYTAATGCACGAGCATTTTTAAATAGCAATATGCAGGCAAAATATGTGAAAGATTGTGCAACTATGTGTAGACATTATAAACATGCAGAAATGAGGAAGATGTCTATAAAACAATGGATAAAACATAGGGGTTCTAAAATAGAAGGCACAGGAAATTGGAAACCAATTGTACAATTTCTACGACATCAAAATATAGAATTTATTCCATTTTTAAGTAAATTTAAATTATGGCTGCACGGTACGCCAAAAAAAAACTGCATAGCCATAGTAGGCCCTCCAGATACTGGGAAATCGTACTTTTGTATGAGTTTAATAAGCTTTTTAGGAGGTACAGTTATTAGTCATGTAAATTCCAGCAGCCATTTTTGGCTGCAACCGTTAGTAGATGCTAAGGTAGCATTGCTAGATGATGCAACACAGCCATGTTGGATATATATGGATACATATATGAGAAATTTGTTAGATGGTAATCCTATGAGTATTGACAGAAAGCATAAAGCATTGACATTAATTAAATGTCCACCTCTGCTAGTAACATCCAACATAGATATTACCAAAGAAGAGAAATATAAGTATTTACATACTAGAGTAACAACATTTACATTTCCAAATCCATTCCCTTTTGACAGAAATGGGAATGCAGTGTATGAACTGTCAAATGCAAACTGGAAATGTTTTTTTGAAAGACTGTCGTCAAGCCTAGACATTCAGGATTCAGAGGACGAGGAAGATGGAAGCAATAGCCAAGCGTTTAGATGCGTGCCAGGAACAGTTGTTAGAACTTTA
>CDK37654
ATGGCGGACGATTCAGGTACAGAAAATGAGGGGTCTGGGTGTACAGGATGGTTTATGGTAGAAGCTATAGTGCAACACCCAACAGGTACACAAATATCAGACGATGAGGATGAGGAGGTGGAGGACAGTGGGTATGACATGGTGGACTTTATTGATGACAGCAATATTACACACAATTCCTTGGAAGCACAGGCATTGTTTAACAGGCAGGAGGCGGACACCCATTATGCGACTGTGCAGGACCTAAAACGAAAGTATTTAGGTAGTCCATATGTTAGTCCTATAAACACTATAGCCGAGGCAGTGGAAAGTGAAATAAGTCCACGATTGGACGCCATTAAACTTACAAGACAGCCAAAAAAGGTAAAGCGACGGCTGTTTCAAACCAGGGAACTAACGGACAGTGGATATGGCTATTCTGAAGTGGAAGCTGGAACGGGAACGCAGGTAGAGAAACATGGCGTACCGGAAAATGGGGGAGATGGTCAGGAAAAGGACACAGGAAGGGACATAGAGGGGGAGGAACATACAGAGGCGGAAGCGCCCACAAACAGTGTACGGGAGCATGCAGGCACAGCAGGAATATTGGAATTGCTAAAATGTAAAGATTTACGGGCAGCATTACTTGGTAAGTTTAAAGAATGCTTTGGGCTGTCTTTTATTGATTTAATTAGGCCATTTAAAAGTGATAAAACAACATGTGCAGATTGGGTGGTAGCAGGATTTGGTATACATCATAGCATATCAGAGGCATTTCAAAAATTAATTGAGCCATTAAGTTTATATGCACATATACAATGGCTAACAAATGCATGGGGAATGGTATTGTTAGTATTAGTAAGATTTAAAGTAAATAAAAGTAGAAGTACCGTTGCACGTACACTTGCAACGCTATTAAATATACCTGACAATCAAATGTTAATAGAGCCACCAAAAATACAAAGTGGTGTTGCAGCCCTGTATTGGTTTCGTACAGGTATATCAAATGCCAGTACAGTTATAGGGGAAGCACCAGAATGGATAACACGCCAAACTGTTATTGAACATGGGTTGGCAGACAGTCAGTTTAAATTAACAGAAATGGTGCAGTGGGCATATGATAATGACATATGCGAGGAGAGTGAAATTGCATTTGAATATGCACAAAGGGGAGATTTTGATTCTAATGCACGAGCATTTTTAAATAGCAATATGCAGGCAAAATATGTGAAAGATTGTGCAACTATGTGTAGACATTATAAACATGCAGAAATGAGGAAGATGTCTATAAAACAATGGATAAAACATAGGGGTTCTAAAATAGAAGGCACAGGAAATTGGAAACCAATTGTACAATTCCTACGACATCAAAATATAGAATTTATTCCATTTTTAAGTAAATTTAAATTATGGCTGCACGGTACGCCAAAAAAAAACTGCATAGCCATAGTAGGCCCTCCAGATACTGGGAAATCGTACTTTTGTATGAGTTTAATAAGTTTTTTAGGAGGTACAGTTATTAGTCATGTAAATTCCAGCAGCCATTTTTGGCTGCAACCGTTAGTAGATGCTAAGGTAGCATTGTTAGATGATGCAACACAGCCATGTTGGATATATATGGATACATATATGAGAAATTTGTTAGATGGTAATCCTATGAGTATTGACAGAAAGCATAAAGCATTGACATTAATTAAATGTCCACCTCTGCTAGTAACGTCCAACATAGATATTACTAAAGAAGAGAAATATAAGTATTTACATACTAGAGTAACAACATTTACATTTCCAAATCCATTCCCTTTTGACAGAAATGGGAATGCAGTGTATGAACTGTCAAATGCAAACTGGAAATGTTTTTTTGAAAGACTGTCGTCAAGCCTAGACATTCAGGATTCAGAGGACGAGGAAGATGGAAGCAATAGCCAAGCGTTTAGATGCGTGCCAGGAACAGTTGTTAGAACTTTA
>CDK36943
ATGGCGGACGATTCAGGTACAGAAAATGAGGGGTCTGGGTGTACAGGATGGTTTATGGTAGAAGCTATAGTGCAACACCCAACAGGTACACAAATATCAGACGATGAGGATGAGGAGGTGGAGGACAGTGGGTATGACATGGTGGACTTTATTGATGACAGCAATATTACACACAATTCACTGGAAGCACAGGCATTGTTTAACAGGCAGGAGGCGGACACCCATTATGCGACTGTGCAGGACCTAAAACGAAAGTATTTAGGTAGTCCATATGTTAGTCCTATAAACACTATAGCCGAGGCAGTGGAAAGTGAAATAAGTCCACGATTGGACGCCATTAAACTTACAAGACAGCCAAAAAAGGTAAAGCGACGGCTGTTTCAAACCAGGGAACTAACGGACAGTGGATATGGCTATTCTGAAGTGGAAGCTGGAACGGGAACGCAGGTAGAGAAACATGGCGTACCGGAAAATGGGGGAGATGGTCAGGAAAAGGACACAGGAAGGGACATAGAGGGGGAGGAACATACAGAGGCGGAAGCGCCCACAAACAGTGTACGGGAGCATGCAGGCACAGCAGGAATATTGGAATTGTTAAAATGTAAAGATTTACGGGCAGCATTACTTGGTAAGTTTAAAGAATGCTTTGGGCTGTCTTTTATAGATTTAATTAGGCCATTTAAAAGTGATAAAACAACATGTTTAGATTGGGTGGTAGCAGGATTTGGTATACATCATAGCATATCAGAGGCATTTCAAAAATTAATTGAGCCATTAAGTTTATATGCACATATACAATGGCTAACAAATGCATGGGGAATGGTATTGTTAGTATTATTAAGATTTAAAGTAAATAAAAGTAGAAGTACCGTTGCACGTACACTTGCAACGCTATTAAATATACCTGAAAACCAAATGTTAATAGAGCCACCAAAAATACAAAGTGGTGTTGCAGCCCTGTATTGGTTTCGTACAGGTATATCAAATGCCAGTACAGTTATAGGGGAAGCACCAGAATGGATAACACGCCAAACAGTTATTGAACACGGGTTGGCAGACAGTCAGTTTAAATTAACAGAAATGGTGCAGTGGGCATATGATAATGACATATGCGAGGAGAGTGAAATTGCATTTGAATATGCACAAAGGGGAGAGTTTGATTCTAATGCACGAGCATTTTTAAATAGCAATATGCAGGCAAAATATGTGAAAGATTGTGCAACTATGTGTAGACATTATAAACATGCAGAAATGAGGAAGATGTCTATAAAACAATGGATAAAACATAGGGGTTCTAAAATAGAAGGCACAGGAAATTGGAAACCAATTGTACAATTCCTACGACATCAAAATATAGAATTCATTCCTTTTTTAACTAAATTTAAATTATGGCTGCACGGTACGCCAAAAAAAAACTGCATAGCCATAGTAGGCCCTCCAGATACTGGGAAATCGTACTTTTGTATGAGTTTAATAAGCTTTCTAGGAGGTACAGTTATTAGTCATGTAAATTCCAGCAGCCATTTTTGGTTGCAACCGTTAGTAGATGCTAAGGTAGCATTGTTAGATGATGCAACACAGCCATGTTGGATATATATGGATACATATATGAGAAATTTGTTAGATGGTAATCCTATGAGTATTGACAGAAAGCATAAAGCATTGACATTAATTAAATGTCCACCTCTGCTAGTAACGTCCAACATAGATATTACTAAAGAAGATAAATATAAGTATTTACATACTAGAGTAACAACATTTACATTTCCAAATCCATTCCCTTTTGACAGAAATGGGAATGCAGTGTATGAACTGTCAAATACAAACTGGAAATGTTTTTTTGAAAGACTGTCGTCAAGCCTAGACATTCAGGATTCAGAGGACGAGGAAGATGGAAGCAATAGCCAAGCGTTTAGATGCGTGCCAGGAACAGTTGTTAGAACTTTA
>CCJ09370
ATGGCGGACGATTCAGGTACAGAAAATGAGGGGTCTGGGTGTACAGGATGGTTTATGGTAGAAGCTATAGTGCAACACCCAACAGGTACACAAATATCAGACGATGAGGATGAGGAGGTGGAGGACAGTGGGTATGACATGGTGGACTTTATTGATGACAGCAATATTACACACAATTCACTGGAAGCACAGGCATTGTTTAACAGGCAGGAGGCGGACACCCATTATGCGACTGTGCAGGACCTAAAACGAAAGTATTTAGGTAGTCCATATGTTAGTCCTATAAACACTATAGCCGAGGCAGTGGAAAGTGAAATAAGTCCACGATTGGACGCCATTAAACTTACAAGACAGCCAAAAAAGGTAAAGCGACGGCTGTTTCAAACCAGGGAACTAACGGACAGTGGATATGGCTATTCTGAAGTGGAAGCTGGAACGGGAACGCAGGTAGAGAAACATGGCGTACCGGAAAATGGGGGAGATGGTCAGGAAAAGGACACAGGAAGGGACATAGAGGGGGAGGAACATACAGAGGCGGAAGCGCCCACAAACAGTGTACGGGAGCATGCAGGCACAGCAGGAATATTGGAATTGTTAAAATGTAAAGATTTACGGGCAGCATTACTTGGTAAGTTTAAAGAATGCTTTGGGCTGTCTTTTATAGATTTAATTAGGCCATTTAAAAGTGATAAAACAACATGTTTAGATTGGGTGGTAGCAGGGTTTGGTATACATCATAGCATATCAGAGGCATTTCAAAAATTAATTGAGCCATTAAGTTTATATGCACATATACAATGGCTAACAAATGCATGGGGAATGGTATTGTTAGTATTATTAAGATTTAAAGTAAATAAAAGTAGAAGTACCGTTGCACGTACACTTGCAACGCTATTAAATATACCTGAAAACCAAATGTTAATAGAGCCACCAAAAATACAAAGTGGTGTTGCAGCCCTGTATTGGTTTCGTACAGGTATATCAAATGCCAGTACAGTTATAGGGGAAGCACCAGAATGGATAACACGCCAAACAGTTATTGAACACGGGTTGGCAGACAGTCAGTTTAAATTAACAGAAATGGTGCAGTGGGCGTATGATAATGACATATGCGAGGAGAGTGAAATTGCATTTGAATATGCACAAAGGGGAGATTTTGATTCTAATGCACGAGCATTTTTAAATAGCAATATGCAGGCAAAATATGTGAAAGATTGTGCAACTATGTGTAGACATTATAAACATGCAGAAATGAGGAAGATGTCTATAAAACAATGGATAAAACATAGGGGTTCTAAAATAGAAGGCACAGGAAATTGGAAACCAATTGTACAATTCCTACGACATCAAAATATAGAATTCATTCCTTTTTTAACTAAATTTAAATTATGGCTGCACGGTACGCCAAAAAAAAACTGCATAGCCATAGTAGGCCCTCCAGATACTGGGAAATCGTACTTTTGTATGAGTTTAATAAGCTTTCTAGGAGGTACAGTTATTAGTCATGTAAATTCCAGCAGCCATTTTTGGTTGCAACCGTTAGTAGATGCTAAGGTAGCATTGTTAGATGATGCAACACAGCCATGTTGGATATATATGGATACATATATGAGAAATTTGTTAGATGGTAATCCTATGAGTATTGACAGAAAGCATAAAGCATTGACATTAATTAAATGTCCACCTCTGCTAGTAACGTCCAACATAGATATTACTAAAGAAGATAAATATAAGTATTTACATACTAGAGTAACAACATTTACATTTCCAAATCCATTCCCTTTTGACAGAAATGGGAATGCAGTGTATGAACTGTCAAATACAAACTGGAAATGTTTTTTTGAAAGACTGTCGTCAAGCCTAGACATTCAGGATTCTGAGGACGAGGAAGATGGAAGCAATAGCCAAGCGTTTAGATGCGTGCCAGGAACAGTTGTTAGAACTTTA
>CDK36826
ATGGCGGACGATTCAGGTACAGAAAATGAGGGGTCTGGGTGTACAGGATGGTTTATGGTAGAAGCTATAGTGCAACACCCAACAGGTACACAAATATCAGACGATGAGGATGAGGAGGTGGAGGACAGTGGGTATGACATGGTGGACTTTATTGATGACAGCAATATTACACACAATTCCTTGGAAGCACAGGCATTGTTTAACAGGCAGGAGGCGGACACCCATTATGCGACTGTGCAGGACCTAAAACGAAAGTATTTAGGTAGTCCATATGTTAGTCCTATAAACACTATAGCCGAGGCAGTGGAAAGTGAAATAAGTCCACGATTGGACGCCATTAAACTTACAAGACAGCCAAAAAAGGTAAAGCGACGGCTGTTTCAAACCAGGGAACTAACGGACAGTGGATATGGCTATTCTGAAGTGGAAGCTGGAACGGGAACGCAGGTAGAGAAACATGGCGTACCGGAAAATGGGGGAGATGGTCAGGAAAAGGACACAGGAAGGGACATAGAGGGGGAGGAACATACAGAGGCGGAAGCGCCCACAAACAGTGTACGGGAGCATGCAGGCACAGCAGGAATATTGGAATTGCTAAAATGTAAAGATTTACGGGCAGCATTACTTGGTAAGTTTAAAGAATGCTTTGGGCTGTCTTTTATAGATTTAATTAGGCCATTTAAAAGTGATAAAACAACATGTGCAGATTGGGTGGTAGCAGGATTTGGTATACATCATAGCATATCAGAGGCATTTCAAAAATTAATTGAGCCATTAAGTTTATATGCACATATACAATGGCTAACAAATGCATGGGGAATGGTATTGTTAGTATTATTAAGATTTAAAGTAAATAAAAGTAGAAGTACCGTTGCACGTACACTTGCAACGCTATTAAATATACCTGAAAATCAAATGTTAATAGAGCCACCAAAAATACAAAGTGGTGTTGCAGCCCTGTATTGGTTTCGTACAGGTATATCAAATGCCAGTACAGTTATAGGGGAAGCACCAGAATGGATAACACGCCAAACTGTTATTGAACATGGGTTGGCAGACAGTCAGTTTAAATTAACAGAAATGGTGCAGTGGGCATATGATAATGACATATGCGAGGAGAGTGAAATTGCATTTGAATATGCACAAAGGGGAGATTTTGATTCTAATGCACGAGCATTTTTAAATAGCAATATGCAGGCAAAATATGTGAAAGATTGTGCAACTATGTGTAGACATTATAAACATGCAGAAATGAGGAAGATGTCTATAAAACAATGGATAAAACATAGGGGTTCTAAAATAGAAGGCACAGGAAATTGGAAACCAATTGTACAATTTCTACGACATCAAAATATAGAATTTATTCCATTTTTAAGTAAATTTAAATTATGGCTGCACGGTACGCCAAAAAAAAACTGCATAGCCATAGTAGGCCCTCCAGATACTGGGAAATCGTACTTTTGTATGAGTTTAATAAGCTTTTTAGGAGGTACAGTTATTAGTCATGTAAATTCCAGCAGCCATTTTTGGCTGCAACCGTTAGTAGATGCTAAGGTAGCATTGCTAGATGATGCAACACAGCCATGTTGGATATATATGGATACATATATGAGAAATTTGTTAGATGGTAATCCTATGAGTATTGACAGAAAGCATAAAGCATTGACATTAATTAAATGTCCACCTCTGCTAGTAACATCCAACATAGATATTACCAAAGAAGAGAAATATAAGTATTTACATACTAGAGTAACAACATTTACATTTCCAAATCCATTCCCTTTTGACAGAAATGGGAATGCAGTGTATGAACTGTCAAATGCAAACTGGAAATGTTTTTTTGAAAGACTGTCGTCAAGCCTAGACATTCAGGATTCAGAGGACGAGGAAGATGGAAGCAATAGCCAAGCGTTTAGATGCGTGCCAGGAACAGTTGTTAGAACTTTA
>CBY85523
ATGGCGGACGATTCAGGTACAGAAAATGAGGGGTCTGGGTGTACAGGATGGTTTATGGTAGAAGCTATAGTGCAACACCCAACAGGTACACAAATATCAGACGATGAGGATGAGGAGGTGGAGGACAGTGGGTATGACATGGTGGACTTTATTGATGACAGCAATATTACACACAATTCCTTGGAAGCACAGGCATTGTTTAACAGGCAGGAGGCGGACACCCATTATGCGACTGTGCAGGACCTAAAACGAAAGTATTTAGGTAGTCCATATGTTAGTCCTATAAACACTATAGCCGAGGCAGTGGAAAGTGAAATAAGTCCACGATTGGACGCCATTAAACTTACAAGACAGCCAAAAAAGGTAAAGCGACGGCTGTTTCAAACCAGGGAACTAACGGACAGTGGATATGGCTATTCTGAAGTGGAAGCTGGAACGGGAACGCAGGTAGAGAAACATGGCGTACCGGAAAATGGGGGAGATGGTCAGGAAAAGGACACAGGAAGGGACATAGAGGGGGAGGAACATACAGAGGCGGAAGCGCCCACAAACAGTGTACGGGAGCATGCAGGCACAGCAGGAATATTGGAATTGCTAAAATGTAAAGATTTACGGGCAGCATTACTTGGTAAGTTTAAAGAATGCTTTGGGCTGTCGTTTATAGATTTAATTAGGCCATTTAAAAGTGATAAAACAACATGTGCAGATTGGGTGGTAGCAGGATTTGGTATACATCATAGCATATCAGAGGCATTTCAAAAATTAATTGAGCCATTAAGTTTATATGCACATATACAATGGCTAACAAATGCATGGGGAATGGTATTGTTAGTATTATTAAGATTTAAAGTAAATAAAAGTAGAAGTACCGTTGCACGTACACTTGCAACGCTATTAAATATACCTGAAAATCAAATGTTAATAGAGCCACCAAAAATACAAAGTGGTGTTGCAGCCCTGTATTGGTTTCGTACAGGTATATCAAATGCCAGTACAGTTATAGGGGAAGCACCAGAATGGATAACACGCCAAACTGTTATTGAACATGGGTTGGCAGACAGTCAGTTTAAATTAACAGAAATGGTGCAGTGGGCATATGATAATGACATATGCGAGGAGAGTGAAATTGCATTTGAATATGCACAAAGGGGAGATTTTGATTCTAATGCACGAGCATTTTTAAATAGCAATATGCAGGCAAAATATGTGAAAGATTGTGCAACTATGTGTAGACATTATAAACATGCAGAAATGAGGAAGATGTCTATAAAACAATGGATAAAACATAGGGGTTCTAAAATAGAAGGCACAGGAAATTGGAAACCAATTGTACAATTTCTACGACATCAAAATATAGAATTTATTCCATTTTTAAGTAAATTTAAATTATGGCTGCACGGTACGCCAAAAAAAAACTGCATAGCCATAGTAGGCCCTCCAGATACTGGGAAATCGTACTTTTGTATGAGTTTAATAAGCTTTTTAGGAGGTACAGTTATTAGTCATGTAAATTCCAGCAGCCATTTTTGGCTGCAACCGTTAGTAGATGCTAAGGTAGCATTGCTAGATGATGCAACACAGCCATGTTGGATATATATGGATACATATATGAGAAATTTGTTAGATGGTAATCCTATGAGTATTGACAGAAAGCATAAAGCATTGACATTAATTAAATGTCCACCTCTGCTAGTAACATCCAACATAGATATTACCAAAGAAGAGAAATATAAGTATTTACATACTAGAGTAACAACATTTACATTTCCAAATCCATTCCCTTTTGACAGAAATGGGAATGCAGTGTATGAACTGTCAAATGCAAACTGGAAATGTTTTTTTGAAAGACTGTCGTCAAGCCTAGACATTCAGGATTCAGAGGACGAGGAAGATGGAAGCAATAGCCAAGCGTTTAGATGCGTGCCAGGAACAGTTGTTAGAACTTTA
>CDK36655
ATGGCGGACGATTCAGGTACAGAAAATGAGGGGTCTGGGTGTACAGGATGGTTTATGGTAGAAGCTATAGTGCAACACCCAACAGGTACACAAATATCAGACGATGAGGATGAGGAGGTGGAGGACAGTGGGTATGACATGGTGGACTTTATTGATGACAGCAATATTACACACAATTCCTTGGAAGCACAGGCATTGTTTAACAGGCAGGAGGCGGACACCCATTATGCGACTGTGCAGGACCTAAAACGAAAGTATTTAGGTAGTCCATATGTTAGTCCTATAAACACTATAGCCGAGGCAGTGGAAAGTGAAATAAGTCCACGATTGGACGCCATTAAACTTACAAGACAGCCAAAAAAGGTAAAGCGACGGCTGTTTCAAACCAGGGAACTAACGGACAGTGGATATGGCTATTCTGAAGTGGAAGCTGGAACGGGAACGCAGGTAGAGAAACATGGCGTACCGGAAAATGGGGGAGATGGTCAGGAAAAGGACACAGGAAGGGACATAGAGGGGGAGGAACATACAGAGGCGGAAGCGCCCACAAACAGTGTACGGGAGCATGCAGGCACAGCAGGAATATTGGAATTGCTAAAATGTAAAGATTTACGGGCAGCATTACTTGGTAAGTTTAAAGAATGCTTTGGGCTGTCTTTTATTGATTTAATTAGGCCATTTAAAAGTGATAAAACAACATGTGCAGATTGGGTGGTAGCAGGATTTGGTATACATCATAGCATATCAGAGGCATTTCAAAAATTAATTGAGCCATTAAGTTTATATGCACATATACAATGGCTAACAAATGCATGGGGAATGGTATTGTTAGTATTAGTAAGATTTAAAGTAAATAAAAGTAGAAGTACCGTTGCACGTACACTTGCAACGCTATTAAATATACCTGACAATCAAATGTTAATAGAGCCACCAAAAATACAAAGTGGTGTTGCAGCCCTGTATTGGTTTCGTACAGGTATATCAAATGCCAGTACAGTTATAGGGGAAGCACCAGAATGGATAACACGCCAAACTGTTATTGAACATGGGTTGGCAGACAGTCAGTTTAAATTAACAGAAATGGTGCAGTGGGCATATGATAATGACATATGCGAGGAGAGTGAAATTGCATTTGAATATGCACAAAGGGGAGATTTTGATTCTAATGCACGAGCATTTTTAAATAGCAATATGCAGGCAAAATATGTGAAAGATTGTGCAACTATGTGTAGACATTATAAACATGCAGAAATGAGGAAGATGTCTATAAAACAATGGATAAAACATAGGGGTTCTAAAATAGAAGGCACAGGAAATTGGAAACCAATTGTACAATTCCTACGACATCAAAATATAGAATTTATTCCATTTTTAAGTAAATTTAAATTATGGCTGCACGGTACGCCAAAAAAAAACTGCATAGCCATAGTAGGCCCTCCAGATACTGGGAAATCGTACTTTTGTATGAGTTTAATAAGCTTTTTAGGAGGTACAGTTATTAGTCATGTAAATTCCAGCAGCCATTTTTGGCTGCAACCGTTAGTAGATGCTAAGGTAGCATTGTTAGATGATGCAACACAGCCATGTTGGATATATATGGATACATATATGAGAAATTTGTTAGATGGTAATCCTATGAGTATTGACAGAAAGCATAAAGCATTGACATTAATTAAATGTCCACCTCTGCTAGTAACGTCCAACATAGATATTACTAAAGAAGAGAAATATAAGTATTTACATACTAGAGTAACAACATTTACATTTCCAAATCCATTCCCTTTTGACAGAAATGGGAATGCAGTGTATGAACTGTCAAATGCAAACTGGAAATGTTTTTTTGAAAGACTGTCGTCAAGCCTAGACATTCAGGATTCAGAGGACGAGGAAGATGGAAGCAATAGCCAAGCGTTTAGATGCGTGCCAGGAACAGTTGTTAGAACTTTA
>CBY85433
ATGGCGGACGATTCAGGTACAGAAAATGAGGGGTCTGGGTGTACAGGATGGTTTATGGTAGAAGCTATAGTGCAACACCCAACAGGTACACAAATATCAGACGATGAGGATGAGGAGGTGGAGGACAGTGGGTATGACATGGTGGACTTTATTGATGACAGCAATATTACACACAATTCACTGGAAGCACAGGCATTGTTTAACAGGCAGGAGGCGGACACCCATTATGCGACTGTGCAGGACCTAAAACGAAAGTATTTAGGTAGTCCATATGTTAGTCCTATAAACACTATAGCCGAGGCAGTGGAAAGTGAAATAAGTCCACGATTGGACGCCATTAAACTTACAAGACAGCCAAAAAAGGTAAAGCGACGGCTGTTTCAAACCAGGGAACTAACGGACAGTGGATATGGCTATTCTGAAGTGGAAGCTGGAACGGGAACGCAGGTAGAGAAACATGGCGTACCGGAAAATGGGGGAGATGGTCAGGAAAAGGACACAGGAAGGGACATAGAGGGGGAGGAACATACAGAGGCGGAAGCGCCCACAAACAGTGTACGGGAGCATGCAGGCACAGCAGGAATATTGGAATTGTTAAAATGTAAAGATTTACGGGCAGCATTACTTGGTAAGTTTAAAGAATGCTTTGGGCTGTCTTTTATAGATTTAATTAGGCCATTTAAAAGTGATAAAACAACATGTTTAGATTGGGTGGTAGCAGGGTTTGGTATACATCATAGCATATCAGAGGCATTTCAAAAATTAATTGAGCCATTAAGTTTATATGCACATATACAATGGCTAACAAATGCATGGGGAATGGTATTGTTAGTATTATTAAGATTTAAAGTAAATAAAAGTAGAAGTACCGTTGCACGTACACTTGCAACGCTATTAAATATACCTGAAAACCAAATGTTAATAGAGCCACCAAAAATACAAAGTGGTGTTGCAGCCCTGTATTGGTTTCGTACAGGTATATCAAATGCCAGTACAGTTATAGGGGAAGCACCAGAATGGATAACACGCCAAACAGTTATTGAACACGGGTTGGCAGACAGTCAGTTTAAATTAACAGAAATGGTGCAGTGGGCGTATGATAATGACATATGCGAGGAGAGTGAAATTGCATTTGAATATGCACAAAGGGGAGATTTTGATTCTAATGCACGAGCATTTTTAAATAGCAATATGCAGGCAAAATATGTGAAAGATTGTGCAACTATGTGTAGACATTATAAACATGCAGAAATGAGGAAGATGTCTATAAAACAATGGATAAAACATAGGGGTTCTAAAATAGAAGGCACAGGAAATTGGAAACCAATTGTACAATTCCTACGACATCAAAATATAGAATTCATTCCTTTTTTAACTAAATTTAAATTATGGCTGCACGGTACGCCAAAAAAAAACTGCATAGCCATAGTAGGCCCTCCAGATACTGGGAAATCGTACTTTTGTATGAGTTTAATAAGCTTTCTAGGAGGTACAGTTATTAGTCATGTAAATTCCAGCAGCCATTTTTGGTTGCAACCGTTAGTAGATGCTAAGGTAGCATTGTTAGATGATGCAACACAGCCATGTTGGATATATATGGATACATATATGAGAAATTTGTTAGATGGTAATCCTATGAGTATTGACAGAAAGCATAAAGCATTGACATTAATTAAATGTCCACCTCTGCTAGTAACGTCCAACATAGATATTACTAAAGAAGATAAATATAAGTATTTACATACTAGAGTAACAACATTTACATTTCCAAATCCATTCCCTTTTGACAGAAATGGGAATGCAGTGTATGAACTGTCAAATACAAACTGGAAATGTTTTTTTGAAAGACTGTCGTCAAGCCTAGACATTCAGGATTCTGAGGACGAGGAAGATGGAAGCAATAGCCAAGCGTTTAGATGCGTGCCAGGAACAGTTGTTAGAACTTTA
>CDK37096
ATGGCGGACGATTCAGGTACAGAAAATGAGGGGTCTGGGTGTACAGGATGGTTTATGGTAGAAGCTATAGTGCAACACCCAACAGGTACACAAATATCAGACGATGAGGATGAGGAGGTGGAGGACAGTGGGTATGACATGGTGGACTTTATTGATGACAGCAATATTACACACAATTCCTTGGAAGCACAGGCATTGTTTAACAGGCAGGAGGCGGACACCCATTATGCGACTGTGCAGGACCTAAAACGAAAGTATTTAGGTAGTCCATATGTTAGTCCTATAAACACTATAGCCGAGGCAGTGGAAAGTGAAATAAGTCCACGATTGGACGCCATTAAACTTACAAGACAGCCAAAAAAGGTAAAGCGACGGCTGTTTCAAACCAGGGAACTAACGGACAGTGGATATGGCTATTCTGAAGTGGAAGCTGGAACGGGAACGCAGGTAGAGAAACATGGCGTACCGGAAAATGGGGGAGATGGTCAGGAAAAGGACACAGGAAGGGACATAGAGGGGGAGGAACATACAGAGGCGGAAGCGCCCACAAACAGTGTACGGGAGCATGCAGGCACAGCAGGAATATTGGAATTGCTAAAATGTAAAGATTTACGGGCAGCATTACTTGGTAAGTTTAAAGAATGCTTTGGGCTGTCTTTTATAGATTTAATTAGGCCATTTAAAAGTGATAAAACAACATGTGCAGATTGGGTGGTAGCAGGATTTGGTATACATCATAGCATATCAGAGGCATTTCAAAAATTAATTGAGCCATTAAGTTTATATGCACATATACAATGGCTAACAAATGCATGGGGAATGGTATTGTTAGTATTATTAAGATTTAAAGTAAATAAAAGTAGAAGTACCGTTGCACGTACACTTGCAACGCTATTAAATATACCTGAAAATCAAATGTTAATAGAGCCACCAAAAATACAAAGTGGTGTTGCAGCCCTGTATTGGTTTCGTACAGGTATATCAAATGCCAGTACAGTTATAGGGGAAGCACCAGAATGGATAACACGCCAAACTGTTATTGAACATGGGTTGGCAGACAGTCAGTTTAAATTAACAGAAATGGTGCAGTGGGCATATGATAATGACATATGCGAGGAGAGTGAAATTGCATTTGAATATGCACAAAGGGGAGATTTTGATTCTAATGCACGAGCATTTTTAAATAGCAATATGCAGGCAAAATATGTGAAAGATTGTGCAACTATGTGTAGACATTATAAACATGCAGAAATGAGGAAGATGTCTATAAAACAATGGATAAAACATAGGGGTTCTAAAATAGAAGGCACAGGAAATTGGAAACCAATTGTACAATTTCTACGACATCAAAATATAGAATTTATTCCATTTTTAAGTAAATTTAAATTATGGCTGCACGGTACGCCAAAAAAAAACTGCATAGCCATAGTAGGCCCTCCAGATACTGGGAAATCGTACTTTTGTATGAGTTTAATAAGCTTTTTAGGAGGTACAGTTATTAGTCATGTAAATTCCAGCAGCCATTTTTGGCTGCAACCGTTAGTAGATGCTAAGGTAGCATTGCTAGATGATGCAACACAGCCATGTTGGATATATATGGATACATATATGAGAAATTTGTTAGATGGTAATCCTATGAGTATTGACAGAAAGCATAAAGCATTGACATTAATTAAATGTCCACCTCTGCTAGTAACATCCAACATAGATATTACCAAAGAAGAGAAATATAAGTATTTACATACTAGAGTAACAACATTTACATTTCCAAATCCATTCCCTTTTGACAGAAATGGGAATGCAGTGTATGAACTGTCAAATGCAAACTGGAAATGTTTTTTTGAAAGACTGTCGTCAAGCCTAGACATTCAGGATTCAGAGGACGAGGAAGATGGAAGCAATAGCCAAGCGTTTAGATGCGTGCCAGGAACAGTTGTTAGAACTTTA
>CDK36574
ATGGCGGACGATTCAGGTACAGAAAATGAGGGGTCTGGGTGTACAGGATGGTTTATGGTAGAAGCTATAGTGCAACACCCAACAGGTACACAAATATCAGACGATGAGGATGAGGAGGTGGAGGACAGTGGGTATGACATGGTGGACTTTATTGATGACAGCAATATTACACACAATTCACTGGAAGCACAGGCATTGTTTAACAGGCAGGAGGCGGACGCCCATTATGCGACTGTGCAAGACCTAAAACGAAAGTATTTAGGTAGTCCATATGTTAGTCCTATAAACACTATAGCCGAGGCAGTGGAAAGTGAAATAAGTCCACGATTGGACGCCATTAAACTTACAAGACAGCCAAAAAAGGTAAAGCGACGGCTGTTTCAAACCAGGGAACTAACGGACAGTGGATATGGCTATTCTGAAGTGGAAGCTGGAACGGGAACGCAGGTAGAGAAACATGGCGTACCGGAAAATGGGGGAGATGGTCAGGAAAAGGACACAGGAAGGGACATAGAGGGGGAGGAACATACAGAGGCGGAAGCGCCCACAAACAGTGTACGGGAGCATGCAGGCACAGCAGGAATATTGGAATTGTTAAAATGTAAAGATTTACGGGCAGCATTACTTGGTAAGTTTAAAGAATGCTTTGGGCTGTCTTTTATAGATTTAATTAGGCCATTTAAAAGTGATAAAACAACATGTTTAGATTGGGTGGTAGCAGGATTTGGTATACATCATAGCATATCAGAGGCATTTCAAAAATTAATTGAGCCATTAAGTTTATATGCACATATACAATGGCTAACAAATGCATGGGGAATGGTATTGTTAGTATTATTAAGATTTAAAGTAAATAAAAGTAGAAGTACCGTTGCACGTACACTTGCAACGCTATTAAATATACCTGAAAACCAAATGTTAATAGAGCCACCAAAAATACAAAGTGGTGTTGCAGCCCTGTATTGGTTTCGTACAGGTATATCAAATGCCAGTACAGTTATAGGGGAAGCACCAGAATGGATAACACGCCAAACAGTTATTGAACACGGGTTGGCAGACAGTCAGTTTAAATTAACAGAAATGGTGCAGTGGGCATATGATAATGACATATGCGAGGAGAGTGAAATTGCATTTGAATATGCACAAAGGGGAGATTTTGATTCTAATGCACGAGCATTTTTAAATAGCAATATGCAGGCAAAATATGTGAAAGATTGTGCAACTATGTGTAGACATTATAAACATGCAGAAATGAGGAAGATGTCTATAAAACAATGGATAAAACATAGGGGTTCTAAAATAGAAGGCACAGGAAATTGGAAACCAATTGTACAATTCCTACGACATCAAAATATAGAATTCATTCCTTTTTTAACTAAATTTAAATTATGGCTGCACGGTACGCCAAAAAAAAACTGCATAGCCATAGTAGGCCCTCCAGATACTGGGAAATCGTACTTTTGTATGAGTTTAATAAGCTTTCTAGGAGGTACAGTTATTAGTCATGTAAATTCCAGCAGCCATTTTTGGTTGCAACCGTTAGTAGATGCTAAGGTAGCATTGTTAGATGATGCAACACAGCCATGTTGGATATATATGGATACATATATGAGAAATTTGTTAGATGGTAATCCTATGAGTATTGACAGAAAGCATAAAGCATTGACATTAATTAAATGTCCACCTCTGCTAGTAACGTCCAACATAGATATTACTAAAGAAGATAAATATAAGTATTTACATACTAGAGTAACAACATTTACATTTCCAAATCCATTCCCTTTTGACAGAAATGGGAATGCAGTGTATGAACTGTCAAATATAAACTGGAAATGTTTTTTTGAAAGACTGTCGTCAAGCCTAGACATTCAGGATTCAGAGGACGAGGAAGATGGAAGCAATAGCCAAGCGTTTAGATGCGTGCCAGGAACAGTTGTTAGAACTTTA
>CDK37303
ATGGCGGACGATTCAGGTACAGAAAATGAGGGGTCTGGGTGTACAGGATGGTTTATGGTAGAAGCTATAGTGCAACACCCAACAGGTACACAAATATCAGACGATGAGGATGAGGAGGTGGAGGACAGTGGGTATGACATGGTGGACTTTATTGATGACAGCAATATTACACACAATTCCTTGGAAGCACAGGCATTGTTTAACAGGCAGGAGGCGGACACCCATTATGCGACTGTGCAGGACCTAAAACGAAAGTATTTAGGTAGTCCATATGTTAGTCCTATAAACACTATAGCCGAGGCAGTGGAAAGTGAAATAAGTCCACGATTGGACGCCATTAAACTTACAAGACAGCCAAAAAAGGTAAAGCGACGGCTGTTTCAAACCAGGGAACTAACGGACAGTGGATATGGCTATTCTGAAGTGGAAGCTGGAACGGGAACGCAGGTAGAGAAACATGGCGTACCGGAAAATGGGGGAGATGGTCAGGAAAAGGACACAGGAAGGGACATAGAGGGGGAGGAACATACAGAGGCGGAAGCGCCCACAAACAGTGTACGGGAGCATGCAGGCACAGCAGGAATATTGGAATTGCTAAAATGTAAAGATTTACGGGCAGCATTACTTGGTAAGTTTAAAGAATGCTTTGGGCTGTCTTTTATTGATTTAATTAGGCCATTTAAAAGTGATAAAACAACATGTGCAGATTGGGTGGTAGCAGGATTTGGTATACATCATAGCATATCAGAGGCATTTCAAAAATTAATTGAGCCATTAAGTTTATATGCACATATACAATGGCTAACAAATGCATGGGGAATGGTATTGTTAGTATTAGTAAGATTTAAAGTAAATAAAAGTAGAAGTACCGTTGCACGTACACTTGCAACGCTATTAAATATACCTGACAATCAAATGTTAATAGAGCCACCAAAAATACAAAGTGGTGTTGCAGCCCTGTATTGGTTTCGTACAGGTATATCAAATGCCAGTACAGTTATAGGGGAAGCACCAGAATGGATAACACGCCAAACTGTTATTGAACATGGGTTGGCAGACAGTCAGTTTAAATTAACAGAAATGGTGCAGTGGGCATATGATAATGACATATGCGAGGAGAGTGAAATTGCATTTGAATATGCACAAAGGGGAGATTTTGATTCTAATGCACGAGCATTTTTAAATAGCAATATGCAGGCAAAATATGTGAAAGATTGTGCAACTATGTGTAGACATTATAAACATGCAGAAATGAGGAAAATGTCTATAAAACAATGGATAAAACATAGGGGTTCTAAAATAGAAGGCACAGGAAATTGGAAACCAATTGTACAATTCCTACGACATCAAAATATAGAATTTATTCCATTTTTAAGTAAATTTAAATTATGGCTGCACGGTACGCCAAAAAAAAACTGCATAGCCATAGTAGGCCCTCCAGATACTGGGAAATCGTACTTTTGTATGAGTTTAATAAGCTTTTTAGGAGGTACAGTTATTAGTCATGTAAATTCCAGCAGCCATTTTTGGCTGCAACCGTTAGTAGATGCTAAGGTAGCATTGTTAGATGATGCAACACAGCCATGTTGGATATATATGGATACATATATGAGAAATTTGTTAGATGGTAATCCTATGAGTATTGACAGAAAGCATAAAGCATTGACATTAATTAAATGTCCACCTCTGCTAGTAACGTCCAACATAGATATTACTAAAGAAGAGAAATATAAGTATTTACATACTAGAGTAACAACATTTACATTTCCAAATCCATTCCCTTTTGACAGAAATGGGAATGCAGTGTATGAACTGTCAAATGCAAACTGGAAATGTTTTTTTGAAAGACTGTCGTCAAGCCTAGACATTCAGGATTCAGAGGACGAGGAAGATGGAAGCAATAGCCAAGCGTTTAGATGCGTGCCAGGAACAGTTGTTAGAACTTTA
>CDK37177
ATGGCGGACGATTCAGGTACAGAAAATGAGGGGTCTGGGTGTACAGGATGGTTTATGGTAGAAGCTATAGTGCAACACCCAACAGGTACACAAATATCAGACGATGAGGATGAGGAGGTGGAGGACAGTGGGTATGACATGGTGGACTTTATTGATGACAGCAATATTACACACAATTCCTTGGAAGCACAGGCATTGTTTAACAGGCAGGAGGCGGACACCCATTATGCGACTGTGCAGGACCTAAAACGAAAGTATTTAGGTAGTCCATATGTTAGTCCTATAAACACTATAGCCGAGGCAGTGGAAAGTGAAATAAGTCCACGATTGGACGCCATTAAACTTACAAGACAGCCAAAAAAGGTAAAGCGACGGCTGTTTCAAACCAGGGAACTAACGGACAGTGGATATGGCTATTCTGAAGTGGAAGCTGGAACGGGAACGCAGGTAGAGAAACATGGCGTACCGGAAAATGGGGGAGATGGTCAGGAAAAGGACACAGGAAGGGACATAGAGGGGGAGGAACATACAGAGGCGGAAGCGCCCACAAACAGTGTACGGGAGCATGCAGGCACAGCAGGAATATTGGAATTGCTAAAATGTAAAGATTTACGGGCAGCATTACTTGGTAAGTTTAAAGAATGCTTTGGGCTGTCTTTTATTGATTTAATTAGGCCATTTAAAAGTGATAAAACAACATGTGCAGATTGGGTGGTAGCAGGATTTGGTATACATCATAGCATATCAGAGGCATTTCAAAAATTAATTGAGCCATTAAGTTTATATGCACATATACAATGGCTAACAAATGCATGGGGAATGGTATTGTTAGTATTAGTAAGATTTAAAGTAAATAAAAGTAGAAGTACCGTTGCACGTACACTTGCAACGCTATTAAATATACCTGACAATCAAATGTTAATAGAGCCACCAAAAATACAAAGTGGTGTTGCAGCCCTGTATTGGTTTCGTACAGGTATATCAAATGCCAGTACAGTTATAGGGGAAGCACCAGAATGGATAACACGCCAAACTGTTATTGAACATGGGTTGGCAGACAGTCAGTTTAAATTAACAGAAATGGTGCAGTGGGCATATGATAATGACATATGCGAGGAGAGTGAAATTGCGTTTGAATATGCACAAAGGGGAGATTTTGATTCTAATGCACGAGCATTTTTAAATAGCAATATGCAGGCAAAATATGTGAAAGATTGTGCAACTATGTGTAGACATTATAAACATGCAGAAATGAGGAAGATGTCTATAAAACAATGGATAAAACATAGGGGTTCTAAAATAGAAGGCACAGGAAATTGGAAACCAATTGTACAATTCCTACGACATCAAAATATAGAATTTATTCCATTTTTAAGTAAATTTAAATTATGGCTGCACGGTACGCCAAAAAAAAACTGCATAGCCATAGTAGGCCCTCCAGATACTGGGAAATCGTACTTTTGTATGAGTTTAATAAGCTTTTTAGGAGGTACAGTTATTAGTCATGTAAATTCCAGCAGCCATTTTTGGCTGCAACCGTTAGTAGATGCTAAGGTAGCATTGTTAGATGATGCAACACAGCCATGTTGGATATATATGGATACATATATGAGAAATTTGTTAGATGGTAATCCTATGAGTATTGACAGAAAGCATAAAGCATTGACATTAATTAAATGTCCACCTCTGCTAGTAACGTCCAACATAGATATTACTAAAGAAGAGAAATATAAGTATTTACATACTAGAGTAACAACATTTACATTTCCAAATCCATTCCCTTTTGACAGAAATGGGAATGCAGTGTATGAACTGTCAAATGCAAACTGGAAATGTTTTTTTGAAAGACTGTCGTCAAGCCTAGACATTCAGGATTCAGAGGACGAGGAAGATGGAAGCAATAGCCAAGCGTTTAGATGCGTGCCAGGAACAGTTGTTAGAACTTTA
>CDK37546
ATGGCGGACGATTCAGGTACAGAAAATGAGGGGTCTGGGTGTACAGGATGGTTTATGGTAGAAGCTATAGTGCAACACCCAACAGGTACACAAATATCAGACGATGAGGATGAGGAGGTGGAGGACAGTGGGTATGACATGGTGGACTTTATTGATGACAGCAATATTACACACAATTCCTTGGAAGCACAGGCATTGTTTAACAGGCAGGAGGCGGACACCCATTATGCGACTGTGCAGGACCTAAAACGAAAGTATTTAGGTAGTCCATATGTTAGTCCTATAAACACTATAGCCGAGGCAGTGGAAAGTGAAATAAGTCCACGATTGGACGCCATTAAACTTACAAGACAGCCAAAAAAGGTAAAGCGACGGCTGTTTCAAACCAGGGAACTAACGGACAGTGGATATGGCTATTCTGAAGTGGAAGCTGGAACGGGAACGCAGGTAGAGAAACATGGCGTACCGGAAAATGGGGGAGATGGTCAGGAAAAGGACACAGGAAGGGACATAGAGGGGGAGGAACATACAGAGGCGGAAGCGCCCACAAACAGTGTACGGGAGCATGCAGGCACAGCAGGAATATTGGAATTGCTAAAATGTAAAGATTTACGGGCAGCATTACTTGGTAAGTTTAAAGAATGCTTTGGGCTGTCTTTTATAGATTTAATTAGGCCATTTAAAAGTGATAAAACAACATGTGCAGATTGGGTGGTAGCAGGATTTGGTATACATCATAGCATATCAGAGGCATTTCAAAAATTAATTGAGCCATTAAGTTTATATGCACATATACAATGGCTAACAAATGCATGGGGAATGGTATTGTTAGTATTATTAAGATTTAAAGTAAATAAAAGTAGAAGTACCGTTGCACGTACACTTGCAACGCTATTAAATATACCTGAAAATCAAATGTTAATAGAGCCACCAAAAATACAAAGTGGTGTTGCAGCCCTGTATTGGTTTCGTACAGGTATATCAAATGCCAGTACAGTTATAGGGGAAGCACCAGAATGGATAACACGCCAAACTGTTATTGAACATGGGTTGGCAGACAGTCAGTTTAAATTAACAGAAATGGTGCAGTGGGCATATGATAATGACATATGCGAGGAGAGTGAAATTGCATTTGAATATGCACAAAGGGGAGATTTTGATTCTAATGCACGAGCATTTTTAAATAGCAATATGCAGGCAAAATATGTGAAAGATTGTGCAACTATGTGTAGACATTATAAACATGCAGAAATGAGGAAGATGTCTATAAAACAATGGATAAAACATAGGGGTTCTAAAATAGAAGGCACAGGAAATTGGAAACCAATTGTACAATTTCTACGACATCAAAATATAGAATTTATTCCATTTTTAAGTAAATTTAAATTATGGCTGCACGGTACGCCAAAAAAAAACTGCATAGCCATAGTAGGCCCTCCAGATACTGGGAAATCGTACTTTTGTATGAGTTTAATAAGCTTTTTAGGAGGTACAGTTATTAGTCATGTAAATTCCAGCAGCCATTTTTGGCTGCAACCGTTAGTAGATGCTAAGGTAGCATTGCTAGATGATGCAACACAGCCATGTTGGATATATATGGATACATATATGAGAAATTTGTTAGATGGTAATCCTATGAGTATTGACAGAAAGCATAAAGCATTGACATTAATTAAATGTCCACCTCTGCTAGTAACATCCAACATAGATATTACCAAAGAAGAGAAATATAAGTATTTACATACTAGAGTAACAACATTTACATTTCCAAATCCATTCCCTTTTGACAGAAATGGGAATGCAGTGTATGAACTGTCAAATGCAAACTGGAAATGTTTTTTTGAAAGACTGTCGTCAAGCCTAGACATTCAGGATTCAGAGGACGAGGAAGATGGAAGCAATAGCCAAGCGTTTAGATGCGTGCCAGGAACAGTTGTTAGAACTTTA
>AFL91974
ATGGCGGACGATTCAGGTACAGAAAATGAGGGGTCTGGGTGTACAGGATGGTTCATGGTAGAAGCTATAGTGCAACACCCAACAGGTACACAAATATCAGACGATGAGGATGAGGAGGTGGAGGACAGTGGGTATGACATGGTGGACTTTATTGATGACAGCAATATTACACACAATTCCTTGGAAGCACAGGCATTGTTTAACAGGCAGGAGGCGGACACCCATTATGCGACTGTGCAGGACCTAAAACGAAAGTATTTAGGTAGTCCATATGTTAGTCCTATAAACACTATAGCCGAGGCAGTGGAAAGTGAAATAAGTCCACGATTGGACGCCATTAAACTTACAAGACAGCCAAAAAAGGTAAAGCGACGGCTGTTTCAAACCAGGGAACTAACAGACAGTGGATATGGCTATTCTGAAGTGGAAGCTGGAACGGGAACGCAGGTAGAGAAACATGGCGTACCGGAAAATGGGGGAGATGGTCAGGAAAAGGACACAGGAAGGGACATAGAGGGGGAGGAACATACAGAGGCGGAAGCGCCCACAAACAGTGTACGGGAGCATGCAGGCACAGCAGGAATATTGGAATTGCTAAAATGTAAAGATTTACGGGCAGCATTACTTGGTAAGTTTAAAGAATGCTTTGGGCTGTCTTTTATAGATTTAATTAGGCCATTTAAAAGTGATAAAACAACATGTGCAGATTGGGTGGTAGCAGGATTTGGTATACATCATAGCATATCAGAGGCATTTCAAAAATTAATTGAGCCATTAAGTTTATATGCACATATACAATGGCTAACAAATGCATGGGGAATGGTATTGTTAGTATTATTAAGATTTAAAGTAAATAAAAGTAGAAGTACCGTTGCACGTACACTTGCAACGCTATTAAATATACCTGAAAATCAAATGTTAATAGAGCCACCAAAAATACAAAGTGGTGTTGCAGCCCTGTATTGGTTTCGTACAGGTATATCAAATGCCAGTACAGTTATAGGGGAAGCACCAGAATGGATAACACGCCAAACTGTTATTGAACATGGGTTGGCAGACAGTCAGTTTAAATTAACAGAAATGGTGCAGTGGGCATATGATAATGACATATGCGAGGAGAGTGAAATTGCATTTGAATATGCACAAAGGGGAGATTTTGATTCTAATGCACGAGCATTTTTAAATAGCAATATGCAGGCAAAATATGTGAAAGATTGTGCAACTATGTGTAGACATTATAAACATGCAGAAATGAGGAAGATGTCTATAAAACAATGGATAAAACATAGGGGTTCTAAAATAGAAGGCACAGGAAATTGGAAACCAATTGTACAATTTCTACGACATCAAAATATAGAATTTATTCCATTTTTAAGTAAATTTAAATTATGGCTGCACGGTACGCCAAAAAAAAACTGCATAGCCATAGTAGGCCCTCCAGATACTGGGAAATCGTACTTTTGTATGAGTTTAATAAGCTTTTTAGGAGGTACAGTTATTAGTCATGTAAATTCCAGCAGCCATTTTTGGCTGCAACCGTTAGTAGATGCTAAGGTAGCATTGTTAGATGATGCAACACAGCCATGTTGGATATATATGGATACATATATGAGAAATTTGTTAGATGGTAATCCTATGAGTATTGACAGAAAGCATAAAGCATTGACATTAATTAAATGTCCACCTTTGCTAGTAACGTCCAACATAGATATTACTAAAGAAGAGAAATATAAGTATTTACATACTAGAGTAACAACATTTACATTTCCAAATCCATTCCCTTTTGACAGAAATGGGAATGCAATGTATGAACTGTCAAATGCAAACTGGAAATGTTTTTTTGAAAGACTGTCGTCAAGCCTAGACATTCAGGATTCAGAGGACGAGGAAGATGGAAGCAATAGCCAAGCGTTTAGATGCGTGCCAGGAACAGTTGTTAGAACTTTA
>AFL91956
ATGGCGGACGATTCAGGTACAGAAAATGAGGGGTCTGGGTGTACAGGATGGTTCATGGTAGAAGCTATAGTGCAACACCCAACAGGTACACAAATATCAGACGATGAGGATGAGGAGGTGGAGGACAGTGGGTATGACATGGTGGACTTTATTGATGACAGCAATATTACACACAATTCCTTGGAAGCACAGGCATTGTTTAACAGGCAGGAGGCGGACACCCATTATGCGACTGTGCAGGACCTAAAACGAAAGTATTTAGGTAGTCCATATGTTAGTCCTATAAACACTATAGCCGAGGCAGTGGAAAGTGAAATAAGTCCACGATTGGACGCCATTAAACTTACAAGACAGCCAAAAAAGGTAAAGCGACGGCTGTTTCAAACCAGGGAACTAACAGACAGTGGATATGGCTATTCTGAAGTGGAAGCTGGAACGGGAACGCAGGTAGAGAAACATGGCGTACCGGAAAATGGGGGAGATGGTCAGGAAAAGGACACAGGAAGGGACATAGAGGGGGAGGAACATACAGAGGCGGAAGCGCCCACAAACAGTGTACGGGAGCATGCAGGCACAGCAGGAATATTGGAATTGCTAAAATGTAAAGATTTACGGGCAGCATTACTTGGTAAGTTTAAAGAATGCTTTGGGCTGTCTTTTATAGATTTAATTAGGCCATTTAAAAGTGATAAAACAACATGTGCAGATTGGGTGGTAGCAGGATTTGGTATACATCATAGCATATCAGAGGCATTTCAAAAATTAATTGAGCCATTAAGTTTATATGCACATATACAATGGCTAACAAATGCATGGGGAATGGTATTGTTAGTATTATTAAGATTTAAAGTAAATAAAAGTAGAAGTACCGTTGCACGTACACTTGCAACGCTATTAAATATACCTGAAAATCAAATGTTAATAGAGCCACCAAAAATACAAAGTGGTGTTGCAGCCCTGTATTGGTTTCGTACAGGTATATCAAATGCCAGTACAGTTATAGGGGAAGCACCAGAATGGATAACACGCCAAACTGTTATTGAACATGGGTTGGCAGACAGTCAGTTTAAATTAACAGAAATGGTGCAGTGGGCATATGATAATGACATATGCGAGGAGAGTGAAATTGCATTTGAATATGCACAAAGGGGAGATTTTGATTCTAATGCACGAGCATTTTTAAATAGCAATATGCAGGCAAAATATGTGAAAGATTGTGCAACTATGTGTAGACATTATAAACATGCAGAAATGAGGAAGATGTCTATAAAACAATGGATAAAACATAGGGGTTCTAAAATAGAAGGCACAGGAAATTGGAAACCAATTGTACAATTTCTACGACATCAAAATATAGAATTTATTCCATTTTTAAGTAAATTTAAATTATGGCTGCACGGTACGCCAAAAAAAAACTGCATAGCCATAGTAGGCCCTCCAGATACTGGGAAATCGTACTTTTGTATGAGTTTAATAAGCTTTTTAGGAGGTACAGTTATTAGTCATGTAAATTCCAGCAGCCATTTTTGGCTGCAACCGTTAGTAGATGCTAAGGTAGCATTGTTAGATGATGCAACACAGCCATGTTGGATATATATGGATACATATATGAGAAATTTGTTAGATGGTAATCCTATGAGTATTGACAGAAAGCATAAAGCATTGACATTAATTAAATGTCCACCTTTGCTAGTAACGTCCAACATAGATATTACTAAAGAAGAGAAATATAAGTATTTACATACTAGAGTAACAACATTTACATTTCCAAATCCATTCCCTTTTGACAGAAATGGGAATGCAATGTATGAACTGTCAAATGCAAACTGGAAATGTTTTTTTGAAAGACTGTCGTCAAGCCTAGACATTCAGGATTCAGAGGACGAGGAAGATGGAAGCAATAGCCAAGCGTTTAGATGCGTGCCAGGAACAGTTGTTAGAACTTTA
>CDK37267
ATGGCGGACGATTCAGGTACAGAAAATGAGGGGTCTGGGTGTACAGGATGGTTTATGGTAGAAGCTATAGTGCAACACCCAACAGGTACACAAATATCAGACGATGAGGATGAGGAGGTGGAGGACAGTGGGTATGACATGGTGGACTTTATTGATGACAGCAATATTACACACAATTCCTTGGAAGCACAGGCATTGTTTAACAGGCAGGAGGCGGACACCCATTATGCGACTGTGCAGGACCTAAAACGAAAGTATTTAGGTAGTCCATATGTTAGTCCTATAAACACTATAGCCGAGGCAGTGGAAAGTGAAATAAGTCCACGATTGGACGCCATTAAACTTACAAGACAGCCAAAAAAGGTAAAGCGACGGCTGTTTCAAACCAGGGAACTAACGGACAGTGGATATGGCTATTCTGAAGTGGAAGCTGGAACGGGAACGCAGGTAGAGAAACATGGCGTACCGGAAAATGGGGGAGATGGTCAGGAAAAGGACACAGGAAGGGACATAGAGGGGGAGGAACATACAGAGGCGGAAGCGCCCACAAACAGTGTACGGGAGCATGCAGGCACAGCAGGAATATTGGAATTGCTAAAATGTAAAGATTTACGGGCAGCATTACTTGGTAAGTTTAAAGAATGCTTTGGGCTGTCTTTTATAGATTTAATTAGGCCATTTAAAAGTGATAAAACAACATGTGCAGATTGGGTGGTAGCAGGATTTGGTATACATCATAGCATATCAGAGGCATTTCAAAAATTAATTGAGCCATTAAGTTTATATGCACATATACAATGGCTAACAAATGCATGGGGAATGGTATTGTTAGTATTATTAAGATTTAAAGTAAATAAAAGTAGAAGTACCGTTGCACGTACACTTGCAACGCTATTAAATATACCTGAAAATCAAATGTTAATAGAGCCACCAAAAATACAAAGTGGTGTTGCAGCCCTGTATTGGTTTCGTACAGGTATATCAAATGCCAGTACAGTTATAGGGGAAGCACCAGAATGGATAACACGCCAAACTGTTATTGAACATGGGTTGGCAGACAGTCAGTTTAAATTAACAGAAATGGTGCAGTGGGCATATGATAATGACATATGCGAGGAGAGTGAAATTGCATTTGAATATGCACAAAGGGGAGATTTTGATTCTAATGCACGAGCATTTTTAAATAGCAATATGCAGGCAAAATATGTGAAAGATTGTGCAACTATGTGTAGACATTATAAACATGCAGAAATGAGGAAGATGTCTATAAAACAATGGATAAAACATAGGGGTTCTAAAATAGAAGGCACAGGAAATTGGAAACCAATTGTACAATTTCTACGACATCAAAATATAGAATTTATTCCATTTTTAAGTAAATTTAAATTATGGCTGCACGGTACGCCCAAAAAAAACTGCATAGCCATAGTAGGCCCTCCAGATACTGGGAAATCGTACTTTTGTATGAGTTTAATAAGCTTTTTAGGAGGTACAGTTATTAGTCATGTAAATTCCAGCAGCCATTTTTGGCTGCAACCGTTAGTAGATGCTAAGGTAGCATTGTTAGATGACGCAACACAGCCATGTTGGATATATATGGATACATATATGAGAAATTTGTTAGATGGTAATCCTATGAGTATTGACAGAAAGCATAAAGCATTGACATTAATTAAATGTCCACCTCTGCTAGTAACGTCCAACATAGATATTACTAAAGAAGAGAAATATAAGTATTTACATACTAGAGTAACAACATTTACATTTCCAAATCCATTCCCTTTTGACAGAAATGGGAATGCAGTGTATGAACTGTCAAATGCAAACTGGAAATGTTTTTTTGAAAGACTGTCGTCAAGCCTAGACATTCAGGATTCAGAGGACGAGGAAGATGGAAGCAATAGCCAAGCGTTTAGATGCGTGCCAGGAACAGTTGTTAGAACTTTA
>CDK37663
ATGGCGGACGATTCAGGTACAGAAAATGAGGGGTCTGGGTGTACAGGATGGTTTATGGTAGAAGCTATAGTGCAACACCCAACAGGTACACAAATATCAGACGATGAGGATGAGGAGGTGGAGGACAGTGGGTATGACATGGTGGACTTTATTGATGACAGCAATATTACACACAATTCCTTGGAAGCACAGGCATTGTTTAACAGGCAGGAGGCGGACACCCATTATGCGACTGTGCAGGACCTAAAACGAAAGTATTTAGGTAGTCCATATGTTAGTCCTATAAACACTATAGCCGAGGCAGTGGAAAGTGAAATAAGTCCACGATTGGACGCCATTAAACTTACAAGACAGCCAAAAAAGGTAAAGCGACGGCTGTTTCAAACCAGGGAACTAACGGACAGTGGATATGGCTATTCTGAAGTGGAAGCTGGAACGGGAACGCAGGTAGAGAAACATGGCGTACCGGAAAATGGGGGAGATGGTCAGGAAAAGGACACAGGAAGGGACATAGAGGGGGAGGAACATACAGAGGCGGAAGCGCCCACAAACAGTGTACGGGAGCATGCAGGCACAGCAGGAATATTGGAATTGCTAAAATGTAAAGATTTACGGGCAGCATTACTTGGTAAGTTTAAAGAATGCTTTGGGCTGTCTTTTATAGATTTAATTAGGCCATTTAAAAGTGATAAAACAACATGTGCAGATTGGGTGGTAGCAGGATTTGGTATACATCATAGCATATCAGAGGCATTTCAAAAATTAATTGAGCCATTAAGTTTATATGCACATATACAATGGCTAACAAATGCATGGGGAATGGTATTGTTAGTATTATTAAGATTTAAAGTAAATAAAAGTAGAAGTACCGTTGCACGTACACTTGCAACGCTATTAAATATACCTGAAAATCAAATGTTAATAGAGCCACCAAAAATACAAAGTGGTGTTGCAGCCCTGTATTGGTTTCGTACAGGTATATCAAATGCCAGTACAGTTATAGGGGAAGCACCAGAATGGATAACACGCCAAACTGTTATTGAACATGGGTTGGCAGACAGTCAGTTTAAATTAACAGAAATGGTGCAGTGGGCATATGATAATGACATATGCGAGGAGAGTGAAATTGCATTTGAATATGCACAAAGGGGAGATTTTGATTCTAATGCACGAGCATTTTTAAATAGCAATATGCAGGCAAAATATGTGAAAGATTGTGCAACTATGTGTAGACATTATAAACATGCAGAAATGAGGAAGATGTCTATAAAACAATGGATAAAACATAGGGGTTCTAAAATAGAAGGCACAGGAAATTGGAAACCAATTGTACAATTTYTACGACATCAAAATATAGAATTTATTCCATTTTTAAGTAAATTTAAATTATGGCTGCACGGTACGCCAAAAAAAAACTGCATAGCCATAGTAGGCCCTCCAGATACTGGGAAATCGTACTTTTGTATGAGTTTAATAAGCTTTTTAGGAGGTACAGTTATTAGTCATGTAAATTCCAGCAGCCATTTTTGGCTGCAACCGTTAGTAGATGCTAAGGTAGCATTGCTAGATGATGCAACACAGCCATGTTGGATATATATGGATACATATATGAGAAATGTGTTAGATGGTAATCCTATGAGTATTGACAGAAAGCATAAAGCATTGACATTAATTAAATGTCCACCTCTGCTAGTAACATCCAACATAGATATTACCAAAGAAGAGAAATATAAGTATTTACATACTAGAGTAACAACATTTACATTTCCAAATCCATTCCCTTTTGACAGAAATGGGAATGCAGTGTATGAACTGTCAAATGCAAACTGGAAATGTTTTTTTGAAAGACTGTCGTCAAGCCTAGACATTCAGGATTCAGAGGACGAGGAAGATGGAAGCAATAGCCAAGCGTTTAGATGCGTGCCAGGAACAGTTGTTAGAACTTTA
>CDK36898
ATGGCGGACGATTCAGGTACAGAAAATGAGGGGTCTGGGTGTACAGGATGGTTTATGGTAGAAGCTATAGTGCAACACCCAACAGGTACACAAATATCAGACGATGAGGATGAGGAGGTGGAGGACAGTGGGTATGACATGGTGGACTTTATTGATGACAGCAATATTACACACAATTCCTTGGAAGCACAGGCATTGTTTAACAGGCAGGAGGCGGACACCCATTATGCGACTGTGCAGGACCTAAAACGAAAGTATTTAGGTAGTCCATATGTTAGTCCTATAAACACTATAGCCGAGGCAGTGGAAAGTGAAATAAGTCCACGATTGGACGCCATTAAACTTACAAGACAGCCAAAAAAGGTAAAGCGACGGCTGTTTCAAACCAGGGAACTAACGGACAGTGGATATGGCTATTCTGAAGTGGAAGCTGGAACGGGAACGCAGGTAGAGAAACATGGCGTACCGGAAAATGGGGGAGATGGTCAGGAAAAGGACACAGGAAGGGACATAGAGGGGGAGGAACATACAGAGGCGGAAGCGCCCACAAACAGTGTACGGGAGCATGCAGGCACAGCAGGAATATTGGAATTGCTAAAATGTAAAGATTTACGGGCAGCATTACTTGGTAAGTTTAAAGAATGCTTTGGGCTGTCTTTTATTGATTTAATTAGGCCATTTAAAAGTGATAAAACAACATGTGCAGATTGGGTGGTAGCAGGATTTGGTATACATCATAGCATATCAGAGGCATTTCAAAAATTAATTGAGCCATTAAGTTTATATGCACATATACAATGGCTAACAAATGCATGGGGAATGGTATTGTTAGTATTAGTAAGATTTAAAGTAAATAAAAGTAGAAGTACCGTTGCACGTACACTTGCAACGCTATTAAATATACCTGACAATCAAATGTTAATAGAGCCACCAAAAATACAAAGTGGTGTTGCAGCCCTGTATTGGTTTCGTACAGGTATATCAAATGCCAGTACAGTTATAGGGGAAGCACCAGAATGGATAACACGCCAAACTGTTATTGAACATGGGTTGGCAGACAGTCAGTTTAAATTAACAGAAATGGTGCAGTGGGCATATGATAATGACATATGCGAGGAGAGTGAAATTGCATTTGAATATGCACAAAGGGGAGATTTTGATTCTAATGCACGAGCATTTTTAAATAGCAATATGCAGGCAAAATATGTGAAAGATTGTGCAACTATGTGTAGACATTATAAACATGCAGAAATGAGGAAGATGTCTATAAAACAATGGATAAAACATAGGGGTTCTAAAATAGAAGGCACAGGAAATTGGAAACCAATTGTACAATTCCTACGACATCAAAATATAGAATTTATTCCATTTTTAAGTAAATTTAAATTATGGCTGCACGGTACGCCAAAAAAAAACTGCATAGCCATAGTAGGCCCTCCAGATACTGGGAAATCGTACTTTTGTATGAGTTTAATAAGCTTTTTAGGAGGTACAGTTATTAGTCATGTAAATTCCAGCAGCCATTTTTGGCTGCAACCGTTAGTAGATGCTAAGGTAGCATTGTTAGATGATGCAACACAGCCATGTTGGATATATATGGATACATATATGAGAAATTTGTTAGATGGTAATCCTATGAGTATTGACAGAAAGCATAAAGCATTGACATTAATTAAATGTCCACCTCTGCTAGTAACGTCCAACATAGATATTACTAAAGAAGAGAAATATAAGTATTTACATACTAGAGTAACAACATTTACATTTCCAAATCCATTCCCTTTTGACAGAAATGGGAATGCAGTGTATGAACTGTCAAATGCAAACTGGAAATGTTTTTTTGAAAGACTGTCGTCAAGCCTAGACATTCAGGATTCAGAGGACGAGGAAGATGGAAGCAATAGCCAAGCGTTTAGATGCGTGCCAGGAACAGTTGTTAGAACTTTA
>CDK37078
ATGGCGGACGATTCAGGTACAGAAAATGAGGGGTCTGGGTGTACAGGATGGTTTATGGTAGAAGCTATAGTGCAACACCCAACAGGTACACAAATATCAGACGATGAGGATGAGGAGGTGGAGGACAGTGGGTATGACATGGTGGACTTTATTGATGACAGCAATATTACACACAATTCCTTGGAAGCACAGGCATTGTTTAACAGGCAGGAGGCGGACACCCATTATGCGACTGTGCAGGACCTAAAACGAAAGTATTTAGGTAGTCCATATGTTAGTCCTATAAACACTATAGCCGAGGCAGTGGAAAGTGAAATAAGTCCACGATTGGACGCCATTAAACTTACAAGACAGCCAAAAAAGGTAAAGCGACGGCTGTTTCAAACCAGGGAACTAACGGACAGTGGATATGGCTATTCTGAAGTGGAAGCTGGAACGGGAACGCAGGTAGAGAAACATGGCGTACCGGAAAATGGGGGAGATGGTCAGGAAAAGGACACAGGAAGGGACATAGAGGGGGAGGAACATACAGAGGCGGAAGCGCCCACAAACAGTGTACGGGAGCATGCAGGCACAGCAGGAATATTGGAATTGCTAAAATGTAAAGATTTACGGGCAGCATTACTTGGTAAGTTTAAAGAATGCTTTGGGCTGTCTTTTATAGATTTAATTAGGCCATTTAAAAGTGATAAAACAACATGTGCAGATTGGGTGGTAGCAGGATTTGGTATACATCATAGCATATCAGAGGCATTTCAAAAATTAATTGAGCCATTAAGTTTATATGCACATATACAATGGCTAACAAATGCATGGGGAATGGTATTGTTAGTATTATTAAGATTTAAAGTAAATAAAAGTAGAAGTACCGTTGCACGTACACTTGCAACGCTATTAAATATACCTGAAAATCAAATGTTAATAGAGCCACCAAAAATACAAAGTGGTGTTGCAGCCCTGTATTGGTTTCGTACAGGTATATCAAATGCCAGTACAGTTATAGGGGAAGCACCAGAATGGATAACACGCCAAACTGTTATTGAACATGGGTTGGCAGACAGTCAGTTTAAATTAACAGAAATGGTGCAGTGGGCATATGATAATGACATATGCGAGGAGAGTGAAATTGCATTTGAATATGCACAAAGGGGAGATTTTGATTCTAATGCACGAGCATTTTTAAATAGCAATATGCAGGCAAAATATGTGAAAGATTGTGCAACTATGTGTAGACATTATAAACATGCAGAAATGAGGAAGATGTCTATAAAACAATGGATAAAACATAGGGGTTCTAAAATAGAAGGCACAGGAAATTGGAAACCAATTGTACAATTCCTACGACATCAAAATATAGAATTTATTCCATTTTTAAGTAAATTTAAATTATGGCTGCACGGTACGCCAAAAAAAAACTGCATAGCCATAGTAGGCCCTCCAGATACTGGGAAATCGTACTTTTGTATGAGTTTAATAAGCTTTTTAGGAGGTACAGTTATTAGTCATGTAAATTCCAGCAGCCATTTTTGGCTGCAACCGTTAGTAGATGCTAAGGTAGCATTGCTAGATGATGCAACACAGCCATGTTGGATATATATGGATACATATATGAGAAATTTGTTAGATGGTAATCCTATGAGTATTGACAGAAAGCATAAAGCATTGACATTAATTAAATGTCCACCTCTGCTAGTAACATCCAACATAGATATTACCAAAGAAGAGAAATATAAGTATTTACATACTAGAGTAACAACATTTACATTTCCAAATCCATTCCCTTTTGACAGAAATGGGAATGCAGTGTATGAACTGTCAAATGCAAACTGGAAATGTTTTTTTGAAAGACTGTCGTCAAGCCTAGACATTCAGGATTCAGAGGACGAGGAAGATGGAAGCAATAGCCAAGCGTTTAGATGCGTGCCAGGAACAGTTGTTAGAACTTTA
>CDK36952
ATGGCGGACGATTCAGGTACAGAAAATGAGGGGTCTGGGTGTACAGGATGGTTTATGGTAGAAGCTATAGTGCAACACCCAACAGGTACACAAATATCAGACGATGAGGATGAGGAGGTGGAGGACAGTGGGTATGACATGGTGGACTTTATTGATGACAGCAATATTACACACAATTCACTGGAAGCACAGGCATTGTTTAACAGGCAGGAGGCGGACACCCATTATGCGACTGTGCAGGACCTAAAACGAAAGTATTTAGGTAGTCCATATGTTAGTCCTATAAACACTATAGCCGAGGCAGTGGAAAGTGAAATAAGTCCACGATTGGACGCCATTAAACTTACAAGACAGCCAAAAAAGGTAAAGCGACGGCTGTTTCAAACCAGGGAACTAACGGACAGTGGATATGGCTATTCTGAAGTGGAAGCTGGAACGGGAACGCAGGTAGAGAAACATGGCGTACCGGAAAATGGGGGAGATGGTCAGGAAAAGGACACAGGAAGGGACATAGAGGGGGAGGAACATACAGAGGCGGAAGCGCCCACAAACAGTGTACGGGAGCATGCAGGCACAGCAGGAATATTGGAATTGTTAAAATGTAAAGATTTACGGGCAGCATTACTTGGTAAGTTTAAAGAATGCTTTGGGCTGTCTTTTATAGATTTAATTAGGCCATTTAAAAGTGATAAAACAACATGTTTAGATTGGGTGGTAGCAGGATTTGGTATACATCATAGCATATCAGAGGCATTTCAAAAATTAATTGAGCCATTAAGTTTATATGCACATATACAATGGCTAACAAATGCATGGGGAATGGTATTGTTAGTATTATTAAGATTTAAAGTAAATAAAAGTAGAAGTACCGTTGCACGTACACTTGCAACGCTATTAAATATACCTGAAAACCAAATGTTAATAGAGCCACCAAAAATACAAAGTGGTGTTGCAGCCCTGTATTGGTTTCGTACAGGTATATCAAATGCCAGTACAGTTATAGGGGAAGCACCAGAATGGATAACACGCCAAACAGTTATTGAACACGGGTTGGCAGACAGTCAGTTTAAATTAACAGAAATGGTGCAGTGGGCATATGATAATGACATATGCGAGGAGAGTGAAATTGCATTTGAATATGCACAAAGGGGAGAGTTTGATTCTAATGCACGAGCATTTTTAAATAGCAATATGCAGGCAAAATATGTGAAAGATTGTGCAACTATGTGTAGACATTATAAACATGCAGAAATGAGGAAGATGTCTATAAAACAATGGATAAAACATAGGGGTTCTAAAATAGAAGGCACAGGAAATTGGAAACCAATTGTACAATTCCTACGACATCAAAATATAGAATTCATTCCTTTTTTAACTAAATTTAAATTATGGCTGCACGGTACGCCAAAAAAAAACTGCATAGCCATAGTAGGCCCTCCAGATACTGGGAAATCGTACTTTTGTATGAGTTTAATAAGCTTTCTAGGAGGTACAGTTATTAGTCATGTAAATTCCAGCAGCCATTTTTGGTTGCAACCGTTAGTAGATGCTAAGGTAGCATTGTTAGATGATGCAACACAGCCATGTTGGATATATATGGATACATATATGAGAAATTTGTTAGATGGTAATCCTATGAGTATTGACAGAAAGCATAAAGCATTGACATTAATTAAATGTCCACCTCTGCTAGTAACGTCCAACATAGATATTACTAAAGAAGATAAATATAAGTATTTACATACTAGAGTAACAACATTTACATTTCCAAATCCATTCCCTTTTGACAGAAATGGGAATGCAGTGTATGAACTGTCAAATACAAACTGGAAATGTTTTTTTGAAAGACTGTCGTCAAGCCTAGACATTCAGGATTCAGAGGACGAGGAAGATGGAAGCAATAGCCAAGCGTTTAGATGCGTGCCAGGAACAGTTGTTAGAACTTTA
>CDK36817
ATGGCGGACGATTCAGGTACAGAAAATGAGGGGTCTGGGTGTACAGGATGGTTTATGGTAGAAGCTATAGTGCAACACCCAACAGGTACACAAATATCAGACGATGAGGATGAGGAGGTGGAGGACAGTGGGTATGACATGGTGGACTTTATTGATGACAGCAATATTACACACAATTCCTTGGAAGCACAGGCATTGTTTAACAGGCAGGAGGCGGACACCCATTATGCGACTGTGCAGGACCTAAAACGAAAGTATTTAGGTAGTCCATATGTTAGTCCTATAAACACTATAGCCGAGGCAGTGGAAAGTGAAATAAGTCCACGATTGGACGCCATTAAACTTACAAGACAGCCAAAAAAGGTAAAGCGACGGCTGTTTCAAACCAGGGAACTAACGGACAGTGGATATGGCTATTCTGAAGTGGAAGCTGGAACGGGAACGCAGGTAGAGAAACATGGCGTACCGGAAAATGGGGGAGATGGTCAGGAAAAGGACACAGGAAGGGACATAGAGGGGGAGGAACATACAGAGGCGGAAGCGCCCACAAACAGTGTACGGGAGCATGCAGGCACAGCAGGAATATTGGAATTGCTAAAATGTAAAGATTTACGGGCAGCATTACTTGGTAAGTTTAAAGAATGCTTTGGGCTGTCTTTTATAGATTTAATTAGGCCATTTAAAAGTGATAAAACAACATGTGCAGATTGGGTGGTAGCAGGATTTGGTATACATCATAGCATATCAGAGGCATTTCAAAAATTAATTGAGCCATTAAGTTTATATGCACATATACAATGGCTAACAAATGCATGGGGAATGGTATTGTTAGTATTATTAAGATTTAAAGTAAATAAAAGTAGAAGTACCGTTGCACGTACACTTGCAACGCTATTAAATATACCTGAAAATCAAATGTTAATAGAGCCACCAAAAATACAAAGTGGTGTTGCAGCCCTGTATTGGTTTCGTACAGGTATATCAAATGCCAGTACAGTTATAGGGGAAGCACCAGAATGGATAACACGCCAAACTGTTATTGAACATGGGTTGGCAGACAGTCAGTTTAAATTAACAGAAATGGTGCAGTGGGCATATGATAATGACATATGCGAGGAGAGTGAAATTGCATTTGAATATGCACAAAGGGGAGATTTTGATTCTAATGCACGAGCATTTTTAAATAGCAATATGCAGGCAAAATATGTGAAAGATTGTGCAACTATGTGTAGACATTATAAACATGCAGAAATGAGGAAGATGTCTATAAAACAATGGATAAAACATAGGGGTTCTAAAATAGAAGGCACAGGAAATTGGAAACCAATTGTACAATTTCTACGACATCAAAATATAGAATTTATTCCATTTTTAAGTAAATTTAAATTATGGCTGCACGGTACGCCAAAAAAAAACTGCATAGCCATAGTAGGCCCTCCAGATACTGGGAAATCGTACTTTTGTATGAGTTTAATAAGCTTTTTAGGAGGTACAGTTATTAGTCATGTAAATTCCAGCAGCCATTTTTGGCTGCAACCGTTAGTAGATGCTAAGGTAGCATTGCTAGATGATGCAACACAGCCATGTTGGATATATATGGATACATATATGAGAAATTTGTTAGATGGTAATCCTATGAGTATTGACAGAAAGCATAAAGCATTGACATTAATTAAATGTCCACCTCTGCTAGTAACATCCAACATAGATATTACCAAAGAAGAGAAATATAAGTATTTACATACTAGAGTAACAACATTTACATTTCCAAATCCATTCCCTTTTGACAGAAATGGGAATGCAGTGTATGAACTGTCAAATGCAAACTGGAAATGTTTTTTTGAAAGACTGTCGTCAAGCCTAGACATTCAGGATTCAGAGGACGAGGAAGATGGAAGCAATAGCCAAGCGTTTAGATGCGTGCCAGGAACAGTTGTTAGAACTTTA
>CDK37465
ATGGCGGACGATTCAGGTACAGAAAATGAGGGGTCTGGGTGTACAGGATGGTTTATGGTAGAAGCTATAGTGCAACACCCAACAGGTACACAAATATCAGACGATGAGGATGAGGAGGTGGAGGACAGTGGGTATGACATGGTGGACTTTATTGATGACAGCAATATTACACACAATTCCTTGGAAGCACAGGCATTGTTTAACAGGCAGGAGGCGGACACCCATTATGCGACTGTGCAGGACCTAAAACGAAAGTATTTAGGTAGTCCATATGTTAGTCCTATAAACACTATAGCCGAGGCAGTGGAAAGTGAAATAAGTCCACGATTGGACGCCATTAAACTTACAAGACAGCCAAAAAAGGTAAAGCGACGGCTGTTTCAAACCAGGGAACTAACGGACAGTGGATATGGCTATTCTGAAGTGGAAGCTGGAACGGGAACGCAGGTAGAGAAACATGGCGTACCGGAAAATGGGGGAGATGGTCAGGAAAAGGACACAGGAAGGGACATAGAGGGGGAGGAACATACAGAGGCGGAAGCGCCCACAAACAGTGTACGGGAGCATGCAGGCACAGCAGGAATATTGGAATTGCTAAAATGTAAAGATTTACGGGCAGCATTACTTGGTAAGTTTAAAGAATGCTTTGGGCTGTCTTTTATAGATTTAATTAGGCCATTTAAAAGTGATAAAACAACATGTGCAGATTGGGTGGTAGCAGGATTTGGTATACATCATAGCATATCAGAGGCATTTCAAAAATTAATTGAGCCATTAAGTTTATATGCACATATACAATGGCTAACAAATGCATGGGGAATGGTATTGTTAGTATTATTAAGATTTAAAGTAAATAAAAGTAGAAGTACCGTTGCACGTACACTTGCAACGCTATTAAATATACCTGAAAATCAAATGTTAATAGAGCCACCAAAAATACAAAGTGGTGTTGCAGCCCTGTATTGGTTTCGTACAGGTATATCAAATGCCAGTACAGTTATAGGGGAAGCACCAGAATGGATAACACGCCAAACTGTTATTGAACATGGGTTGGCAGACAGTCAGTTTAAATTAACAGAAATGGTGCAGTGGGCATATGATAATGACATATGCGAGGAGAGTGAAATTGCATTTGAATATGCACAAAGGGGAGATTTTGATTCTAATGCACGAGCATTTTTAAATAGCAATATGCAGGCAAAATATGTGAAAGATTGTGCAACTATGTGTAGACATTATAAACATGCAGAAATGAGGAAGATGTCTATAAAACAATGGATAAAACATAGGGGTTCTAAAATAGAAGGCACAGGAAATTGGAAACCAATTGTACAATTTCTACGACATCAAAATATAGAATTTATTCCATTTTTAAGTAAATTTAAATTATGGCTGCACGGTACGCCAAAAAAAAACTGCATAGCCATAGTAGGCCCTCCAGATACTGGGAAATCGTACTTTTGTATGAGTTTAATAAGCTTTTTAGGAGGTACAGTTATTAGTCATGTAAATTCCAGCAGCCATTTTTGGCTGCAACCGTTAGTAGATGCTAAGGTAGCATTGCTAGATGATGCAACACAGCCATGTTGGATATATATGGATACATATATGAGAAATTTGTTAGATGGTAATCCTATGAGTATTGACAGAAAGCATAAAGCATTGACATTAATTAAATGTCCACCTCTGCTAGTAACATCCAACATAGATATTACCAAAGAAGAGAAATATAAGTATTTACATACTAGAGTAACAACATTTACATTTCCAAATCCATTCCCTTTTGACAGAAATGGGAATGCAGTGTATGAACTGTCAAATGCAAACTGGAAATGTTTTTTTGAAAGACTGTCGTCAAGCCTAGACATTCAGGATTCAGAGGACGAGGAAGATGGAAGCAATAGCCAAGCGTTTAGATGCGTGCCAGGAACAGTTGTTAGAACTTTA
>CDK36763
ATGGCGGACGATTCAGGTACAGAAAATGAGGGGTCTGGGTGTACAGGATGGTTTATGGTAGAAGCTATAGTGCAACACCCAACAGGTACACAAATATCAGACGATGAGGATGAGGAGGTGGAGGACAGTGGGTATGACATGGTGGACTTTATTGATGACAGCAATATTACACACAATTCACTGGAAGCACAGGCATTGTTTAACAGGCAGGAGGCGGACACCCATTATGCGACTGTGCAGGACCTAAAACGAAAGTATTTAGGTAGTCCATATGTTAGTCCTATAAACACTATAGCCGAGGCAGTGGAAAGTGAAATAAGTCCACGATTGGACGCCATTAAACTTACAAGACAGCCAAAAAAGGTAAAGCGACGGCTGTTTCAAACCAGGGAACTAACGGACAGTGGATATGGCTATTCTGAAGTGGAAGCTGGAACGGGAACGCAGGTAGAGAAACATGGCGTACCGGAAAATGGGGGAGATGGTCAGGAAAAGGACACAGGAAGGGACATAGAGGGGGAGGAACATACAGAGGCGGAAGCGCCCACAAACAGTGTACGGGAGCATGCAGGCACAGCAGGAATATTGGAATTGTTAAAATGTAAAGATTTACGGGCAGCATTACTTGGTAAGTTTAAAGAATGCTTTGGGCTGTCTTTTATAGATTTAATTAGGCCATTTAAAAGTGATAAAACAACATGTTTAGATTGGGTGGTAGCAGGATTTGGTATACATCATAGCATATCAGAGGCATTTCAAAAATTAATTGAGCCATTAAGTTTATATGCACATATACAATGGCTAACAAATGCATGGGGAATGGTATTGTTAGTATTATTAAGATTTAAAGTAAATAAAAGTAGAAGTACCGTTGCACGTACACTTGCAACGCTATTAAATATACCTGAAAACCAAATGTTAATAGAGCCACCAAAAATACAAAGTGGTGTTGCAGCCCTGTATTGGTTTCGTACAGGTATATCAAATGCCAGTACAGTTATAGGGGAAGCACCAGAATGGATAACACGCCAAACAGTTATTGAACACGGGTTGGCAGACAGTCAGTTTAAATTAACAGAAATGGTGCAGTGGGCATATGATAATGATATATGCGAGGAGAGTGAAATTGCATTTGAATATGCACAAAGGGGAGATTTTGATTCTAATGCACGAGCATTTTTAAATAGCAATATGCAGGCAAAATATGTGAAAGATTGTGCAACTATGTGTAGACATTATAAACATGCAGAAATGAGGAAGATGTCTATAAAACAATGGATAAAACATAGGGGTTCTAAAATAGAAGGCACAGGAAATTGGAAACCAATTGTACAATTCCTACGACATCAAAATATAGAATTCATTCCTTTTTTAACTAAATTTAAATTATGGCTGCACGGTACGCCAAAAAAAAACTGCATAGCCATAGTAGGCCCTCCAGATACTGGGAAATCGTACTTTTGTATGAGTTTAATAAGCTTTCTAGGAGGTACAGTTATTAGTCATGTAAATTCCAGCAGCCATTTTTGGTTGCAACCGTTAGTAGATGCTAAGGTAGCATTGTTAGATGATGCAACACAGCCATGTTGGATATATATGGATACATATATGAGAAATTTGTTAGATGGTAATCCTATGAGTATTGACAGAAAGCATAAAGCATTGACATTAATTAAATGTCCACCTCTGCTAGTAACGTCCAACATAGATATTACTAAAGAAGATAAATATAAGTATTTACATACTAGAGTAACAACATTTACATTTCCAAATCCATTCCCTTTTGACAGAAATGGGAATGCAGTGTATGAACTGTCAAATACAAACTGGAAATGTTTTTTTGAAAGACTGTCGTCAAGCCTAGACATTCAGGATTCAGAGGACGAGGAAGATGGAAGCAATAGCCAAGCGTTTAGATGCGTGCCAGGAACAGTTGTTAGAACTTTA
>CDK36646
ATGGCGGACGATTCAGGTACAGAAAATGAGGGGTCTGGGTGTACAGGATGGTTTATGGTAGAAGCTATAGTGCAACACCCAACAGGTACACAAATATCAGACGATGAGGATGAGGAGGTGGAGGACAGTGGGTATGACATGGTGGACTTTATTGATGACAGCAATATTACACACAATTCACTGGAAGCACAGGCATTGTTTAACAGGCAGGAGGCGGACACCCATTATGCGACTGTGCAGGACCTAAAACGAAAGTATTTAGGTAGTCCATATGTTAGTCCTATAAACACTATAGCCGAGGCAGTGGAAAGTGAAATAAGTCCACGATTGGACGCCATTAAACTTACAAGACAGCCAAAAAAGGTAAAGCGACGGCTGTTTCAAACCAGGGAACTAACGGACAGTGGATATGGCTATTCTGAAGTGGAAGCTGGAACGGGAACGCAGGTAGAGAAACATGGCGTACCGGAAAATGGGGGAGATGGTCAGGAAAAGGACACAGGAAGGGACATAGAGGGGGAGGAACATACAGAGGCGGAAGCGCCCACAAACAGTGTACGGGAGCATGCAGGCACAGCAGGAATATTGGAATTGTTAAAATGTAAAGATTTACGGGCAGCATTACTTGGTAAGTTTAAAGAATGCTTTGGGCTGTCTTTTATAGATTTAATTAGGCCATTTAAAAGTGATAAAACAACATGTTTAGATTGGGTGGTAGCAGGGTTTGGTATACATCATAGCATATCAGAGGCATTTCAAAAATTAATTGAGCCATTAAGTTTATATGCACATATACAATGGCTAACAAATGCATGGGGAATGGTATTGTTAGTATTATTAAGATTTAAAGTAAATAAAAGTAGAAGTACCGTTGCACGTACACTTGCAACGCTATTAAATATACCTGAAAACCAAATGTTAATAGAGCCACCAAAAATACAAAGTGGTGTTGCAGCCCTGTATTGGTTTCGTACAGGTATATCAAATGCCAGTACAGTTATAGGGGAAGCACCAGAATGGATAACACGCCAAACAGTTATTGAACACGGGTTGGCAGACAGTCAGTTTAAATTAACAGAAATGGTGCAGTGGGCGTATGATAATGACATATGCGAGGAGAGTGAAATTGCATTTGAATATGCACAAAGGGGAGATTTTGATTCTAATGCACGAGCATTTTTAAATAGCAATATGCAGGCAAAATATGTGAAAGATTGTGCAACTATGTGTAGACATTATAAACATGCAGAAATGAGGAAGATGTCTATAAAACAATGGATAAAACATAGGGGTTCTAAAATAGAAGGCACAGGAAATTGGAAACCAATTGTACAATTCCTACGACATCAAAATATAGAATTCATTCCTTTTTTAACTAAATTTAAATTATGGCTGCACGGTACGCCAAAAAAAAACTGCATAGCCATAGTAGGCCCTCCAGATACTGGGAAATCGTACTTTTGTATGAGTTTAATAAGCTTTCTAGGAGGTACAGTTATTAGTCATGTAAATTCCAGCAGCCATTTTTGGTTGCAACCGTTAGTAGATGCTAAGGTAGCATTGTTAGATGATGCAACACAGCCATGTTGGATATATATGGATACATATATGAGAAATTTGTTAGATGGTAATCCTATGAGTATTGACAGAAAGCATAAAGCATTGACATTAATTAAATGTCCACCTCTGCTAGTAACGTCCAACATAGATATTACTAAAGAAGATAAATATAAGTATTTACATACTAGAGTAACAACATTTACATTTCCAAATCCATTCCCTTTTGACAGAAATGGGAATGCAGTGTATGAACTGTCAAATACAAACTGGAAATGTTTTTTTGAAAGACTGTCGTCAAGCCTAGACATTCAGGATTCTGAGGACGAGGAAGATGGAAGCAATAGCCAAGCGTTTAGATGCGTGCCAGGAACAGTTGTTAGAACTTTA
>CDK36889
ATGGCGGACGATTCAGGTACAGAAAATGAGGGGTCTGGGTGTACAGGATGGTTTATGGTAGAAGCTATAGTGCAACACCCAACAGGTACACAAATATCAGACGATGAGGATGAGGAGGTGGAGGACAGTGGGTATGACATGGTGGACTTTATTGATGACAGCAATATTACACACAATTCCTTGGAAGCACAGGCATTGTTTAACAGGCAGGAGGCGGACACCCATTATGCGACTGTGCAGGACCTAAAACGAAAGTATTTAGGTAGTCCATATGTTAGTCCTATAAACACTATAGCCGAGGCAGTGGAAAGTGAAATAAGTCCACGATTGGACGCCATTAAACTTACAAGACAGCCAAAAAAGGTAAAGCGACGGCTGTTTCAAACCAGGGAACTAACGGACAGTGGATATGGCTATTCTGAAGTGGAAGCTGGAACGGGAACGCAGGTAGAGAAACATGGCGTACCGGAAAATGGGGGAGATGGTCAGGAAAAGGACACAGGAAGGGACATAGAGGGGGAGGAACATACAGAGGCGGAAGCGCCCACAAACAGTGTACGGGAGCATGCAGGCACAGCAGGAATATTGGAATTGCTAAAATGTAAAGATTTACGGGCAGCATTACTTGGTAAGTTTAAAGAATGCTTTGGGCTGTCTTTTATTGATTTAATTAGGCCATTTAAAAGTGATAAAACAACATGTGCAGATTGGGTGGTAGCAGGATTTGGTATACATCATAGCATATCAGAGGCATTTCAAAAATTAATTGAGCCATTAAGTTTATATGCACATATACAATGGCTAACAAATGCATGGGGAATGGTATTGTTAGTATTAGTAAGATTTAAAGTAAATAAAAGTAGAAGTACCGTTGCACGTACACTTGCAACGCTATTAAATATACCTGACAATCAAATGTTAATAGAGCCACCAAAAATACAAAGTGGTGTTGCAGCCCTGTATTGGTTTCGTACAGGTATATCAAATGCCAGTACAGTTATAGGGGAAGCACCAGAATGGATAACACGCCAAACTGTTATTGAACATGGGTTGGCAGACAGTCAGTTTAAATTAACAGAAATGGTGCAGTGGGCATATGATAATGACATATGCGAGGAGAGTGAAATTGCATTTGAATATGCACAAAGGGGAGATTTTGATTCTAATGCACGAGCATTTTTAAATAGCAATATGCAGGCAAAATATGTGAAAGATTGTGCAACTATGTGTAGACATTATAAACATGCAGAAATGAGGAAGATGTCTATAAAACAATGGATAAAACATAGGGGTTCTAAAATAGAAGGCACAGGAAATTGGAAACCAATTGTACAATTCCTACGACATCAAAATATAGAATTTATTCCATTTTTAAGTAAATTTAAATTATGGCTGCACGGTACGCCAAAAAAAAACTGCATAGCCATAGTAGGCCCTCCAGATACTGGGAAATCGTACTTTTGTATGAGTTTAATAAGCTTTTTAGGAGGTACAGTTATTAGTCATGTAAATTCCAGCAGCCATTTTTGGCTGCAACCGTTAGTAGATGCTAAGGTAGCATTGTTAGATGATGCAACACAGCCATGTTGGATATATATGGATACATATATGAGAAATTTGTTAGATGGTAATCCTATGAGTATTGACAGAAAGCATAAAGCATTGACATTAATTAAATGTCCACCTCTGCTAGTAACGTCCAACATAGATATTACTAAAGAAGAGAAATATAAGTATTTACATACTAGAGTAACAACATTTACATTTCCAAATCCATTCCCTTTTGACAGAAATGGGAATGCAGTGTATGAACTGTCAAATTCAAACTGGAAATGTTTTTTTGAAAGACTGTCGTCAAGCCTAGACATTCAGGATTCAGAGGACGAGGAAGATGGAAGCAATAGCCAAGCGTTTAGATGCGTGCCAGGAACAGTTGTTAGAACTTTA
>CDK37573
ATGGCGGACGATTCAGGTACAGAAAATGAGGGGTCTGGGTGTACAGGATGGTTCATGGTAGAAGCTATAGTGCAACACCCAACAGGTACACAAATATCAGACGATGAGGATGAGGAGGTGGAGGACAGTGGGTATGACATGGTGGACTTTATTGATGACAGCAATATTACACACAATTCCTTGGAAGCACAGGCATTGTTTAACAGGCAGGAGGCGGACACCCATTATGCGACTGTGCAAGACCTAAAACGAAAGTATTTAGGTAGTCCATATGTTAGTCCTATAAACACTATAGCCGAGGCAGTGGAAAGTGAAATAAGTCCACGATTGGACGCCATTAAACTTACAAGACAGCCAAAAAAGGTAAAGCGACGGCTGTTTCAAACCAGGGAACTAACAGACAGTGGATATGGCTATTCTGAAGTGGAAGCTGGAACGGGAACGCAGGTAGAGAAACATGGCGTACCGGAAAATGGGGGAGATGGTCAGGAAAAGGACACAGGAAGGGACATAGAGGGGGAGGAACATACAGAGGCGGAAGCGCCCACAAACAGTGTACGGGAGCATGCAGGCACAGCAGGAATATTGGAATTGCTAAAATGTAAAGATTTACGGGCAGCATTACTTGGTAAGTTTAAAGAATGCTTTGGGCTGTCTTTTATAGATTTAATTAGGCCATTTAAAAGTGATAAAACAACATGTGCAGATTGGGTGGTAGCAGGATTTGGTATACATCATAGCATATCAGAGGCATTTCAAAAATTAATTGAGCCATTAAGTTTATATGCACATATACAATGGCTAACAAATGCATGGGGAATGGTATTGTTAGTATTATTAAGATTTAAAGTAAATAAAAGTAGAAGTACCGTTGCACGTACACTTGCAACGCTATTAAATATACCTGAAAATCAAATGTTAATAGAGCCACCAAAAATACAAAGTGGTGTTGCAGCCCTGTATTGGTTTCGTACAGGTATATCAAATGCCAGTACAGTTATAGGGGAAGCACCAGAATGGATAACACGCCAAACTGTTATTGAACATGGGTTGGCAGACAGTCAGTTTAAATTAACAGAAATGGTGCAGTGGGCATATGATAATGACATATGCGAGGAGAGTGAAATTGCATTTGAATATGCACAAAGGGGAGATTTTGATTCTAATGCACGAGCATTTTTAAATAGCAATATGCAGGCAAAATATGTGAAAGATTGTGCAACTATGTGTAGACATTATAAACATGCAGAAATGAGGAAGATGTCTATAAAACAATGGATAAAACATAGGGGTTCTAAAATAGAAGGCACAGGAAATTGGAAACCAATTGTACAATTTCTACGACATCAAAATATAGAATTTATTCCATTTTTAAGTAAATTTAAATTATGGCTGCACGGTACGCCAAAAAAAAACTGCATAGCCATAGTAGGCCCTCCAGATACTGGGAAATCGTACTTTTGTATGAGTTTAATAAGCTTTTTAGGAGGTACAGTTATTAGTCATGTAAATTCCAGCAGCCATTTTTGGCTGCAACCGTTAGTAGATGCTAAGGTAGCATTGTTAGATGATGCCACACAGCCATGTTGGATATATATGGATACATATATGAGAAATTTGTTAGATGGTAATCCTATGAGTATTGACAGAAAGCATAAAGCATTGACATTAATTAAATGTCCACCTTTGCTAGTAACGTCCAACATAGATATTACTAAAGAAGAGAAATATAAGTATTTACATACTAGAGTAACAACATTTACATTTCCAAATCCATTCCCTTTTGACAGAAATGGGAATGCAATGTATGAACTGTCAAATGCAAACTGGAAATGTTTTTTTGAAAGACTGTCGTCAAGCCTAGACATTCAGGATTCAGAGGACGAGGAAGATGGAAGCAATAGCCAAGCGTTTAGATGCGTGCCAGGAACAGTTGTTAGAACTTTA
>CBY85532
ATGGCGGACGATTCAGGTACAGAAAATGAGGGGTCTGGGTGTACAGGATGGTTTATGGTAGAAGCTATAGTGCAACACCCAACAGGTACACAAATATCAGACGATGAGGATGAGGAGGTGGAGGACAGTGGGTATGACATGGTGGACTTTATTGATGACAGCAATATTACACACAATTCCTTGGAAGCACAGGCATTGTTTAACAGGCAGGAGGCGGACACCCATTATGCGACTGTGCAGGACCTAAAACGAAAGTATTTAGGTAGTCCATATGTTAGTCCTATAAACACTATAGCCGAGGCAGTGGAAAGTGAAATAAGTCCACGATTGGACGCCATTAAACTTACAAGACAGCCAAAAAAGGTAAAGCGACGGCTGTTTCAAACCAGGGAACTAACGGACAGTGGATATGGCTATTCTGAAGTGGAAGCTGGAACGGGAACGCAGGTAGAGAAACATGGCGTACCGGAAAATGGGGGAGATGGTCAGGAAAAGGACACAGGAAGGGACATAGAGGGGGAGGAACATACAGAGGCGGAAGCGCCCACAAACAGTGTACGGGAGCATGCAGGCACAGCAGGAATATTGGAATTGCTAAAATGTAAAGATTTACGGGCAGCATTACTTGGTAAGTTTAAAGAATGCTTTGGGCTGTCTTTTATAGATTTAATTAGGCCATTTAAAAGTGATAAAACAACATGTGCAGATTGGGTGGTAGCAGGATTTGGTATACATCATAGCATATCAGAGGCATTTCAAAAATTAATTGAGCCATTAAGTTTATATGCACATATACAATGGCTAACAAATGCATGGGGAATGGTATTGTTAGTATTATTAAGATTTAAAGTAAATAAAAGTAGAAGTACCGTTGCACGTACACTTGCAACGCTATTAAATATACCTGAAAATCAAATGTTAATAGAGCCACCAAAAATACAAAGTGGTGTTGCAGCCCTGTATTGGTTTCGTACAGGTATATCAAATGCCAGTACAGTTATAGGGGAAGCACCAGAATGGATAACACGCCAAACTGTTATTGAACATGGGTTGGCAGACAGTCAGTTTAAATTAACAGAAATGGTGCAGTGGGCATATGATAATGACATATGCGAGGAGAGTGAAATTGCATTTGAATATGCACAAAGGGGAGATTTTGATTCTAATGCACGAGCATTTTTAAATAGCAATATGCAGGCAAAATATGTGAAAGATTGTGCAACTATGTGTAGACATTATAAACATGCAGAAATGAGGAAGATGTCTATAAAACAATGGATAAAACATAGGGGTTCTAAAATAGAAGGCACAGGAAATTGGAAACCAATTGTACAATTCCTACGACATCAAAATATAGAATTTATTCCATTTTTAAGTAAATTTAAATTATGGCTGCACGGTACGCCAAAAAAAAACTGCATAGCCATAGTAGGCCCTCCAGATACTGGGAAATCGTACTTTTGTATGAGTTTAATAAGCTTTTTAGGAGGTACAGTTATTAGTCATGTAAATTCCAGCAGCCATTTTTGGCTGCAACCGTTAGTAGATGCTAAGGTAGCATTGCTAGATGATGCAACACAGCCATGTTGGATATATATGGATACATATATGAGAAATTTGTTAGATGGTAATCCTATGAGTATTGACAGAAAGCATAAAGCATTGACATTAATTAAATGTCCACCTCTGCTAGTAACATCCAACATAGATATTACCAAAGAAGAGAAATATAAGTATTTACATACTAGAGTAACAACATTTACATTTCCAAATCCATTCCCTTTTGACAGAAATGGGAATGCAGTGTATGAACTGTCAAATGCAAACTGGAAATGTTTTTTTGAAAGACTGTCGTCAAGCCTAGACATTCAGGATTCAGAGGACGAGGAAGATGGAAGCAATAGCCAAGCGTTTAGATGCGTGCCAGGAACAGTTGTTAGAACTTTA
>AFL91929
ATGGCGGACGATTCAGGTACAGAAAATGAGGGGTCTGGGTGTACAGGATGGTTTATGGTAGAAGCTATAGTGCAACACCCAACAGGTACACAAATATCAGACGATGAGGATGAGGAGGTGGAGGACAGTGGGTATGACATGGTGGACTTTATTGATGACAGCAATATTACACACAATTCCTTGGAAGCACAGGCATTGTTTAACAGGCAGGAGGCGGACACCCATTATGCGACTGTGCAGGACCTAAAACGAAAGTATTTAGGTAGTCCATATGTTAGTCCTATAAACACTATAGCCGAGGCAGTGGAAAGTGAAATAAGTCCACGATTGGACGCCATTAAACTTACAAGACAGCCAAAAAAGGTAAAGCGACGGCTGTTTCAAACCAGGGAACTAACGGACAGTGGATATGGCTATTCTGAAGTGGAAGCTGGAACGGGAACGCAGGTAGAGAAACATGGCGTACCGGAAAATGGGGGAGATGGTCAGGAAAAGGACACAGGAAGGGACATAGAGGGGGAGGAACATACAGAGGCGGAAGCGCCCACAAACAGTGTACGGGAGCATGCAGGCACAGCAGGAATATTGGAATTGCTAAAATGTAAAGATTTACGGGCAGCATTACTTGGTAAGTTTAAAGAATGCTTTGGGCTGTCTTTTATAGATTTAATTAGGCCATTTAAAAGTGATAAAACAACATGTGCAGATTGGGTGGTAGCAGGATTTGGTATACATCATAGCATATCAGAGGCATTTCAAAAATTAATTGAGCCATTAAGTTTATATGCACATATACAATGGCTAACAAATGCATGGGGAATGGTATTGTTAGTATTATTAAGATTTAAAGTAAATAAAAGTAGAAGTACCGTTGCACGTACACTTGCAACGCTATTAAATATACCTGAAAATCAAATGTTAATAGAGCCACCAAAAATACAAAGTGGTGTTGCAGCCCTGTATTGGTTTCGTACAGGTATATCAAATGCCAGTACAGTTATAGGGGAAGCACCAGAATGGATAACACGCCAAACTGTTATTGAACATGGGTTGGCAGACAGTCAGTTTAAATTAACAGAAATGGTGCAGTGGGCATATGATAATGACATATGCGAGGAGAGTGAAATTGCATTTGAATATGCACAAAGGGGAGATTTTGATTCTAATGCACGAGCATTTTTAAATAGCAATATGCAGGCAAAATATGTGAAAGATTGTGCAACTATGTGTAGACATTATAAACATGCAGAAATGAGGAAGATGTCTATAAAACAATGGATAAAACATAGGGGTTCTAAAATAGAAGGCACAGGAAATTGGAAACCAATTGTACAATTCCTACGACATCAAAATATAGAATTTATTCCATTTTTAAGTAAATTTAAATTATGGCTGCACGGTACGCCAAAAAAAAACTGCATAGCCATAGTAGGCCCTCCAGATACTGGGAAATCGTACTTTTGTATGAGTTTAATAAGCTTTTTAGGAGGTACAGTTATTAGTCATGTAAATTCCAGCAGCCATTTTTGGCTGCAACCGTTAGTAGATGCTAAGGTAGCATTGCTAGATGATGCAACACAGCCATGTTGGATATATATGGATACATATATGAGAAATTTGTTAGATGGTAATCCTATGAGTATTGACAGAAAGCATAAAGCATTGACATTAATTAAATGTCCACCTCTGCTAGTAACATCCAACATAGATATTACCAAAGAAGAGAAATATAAGTATTTACATACTAGAGTAACAACATTTACATTTCCAAATCCATTCCCTTTTGACAGAAATGGGAATGCAGTGTATGAACTGTCAAATGCAAACTGGAAATGTTTTTTTGAAAGACTGTCGTCAAGCCTAGACATTCAGGATTCAGAGGACGAGGAAGATGGAAGCAATAGCCAAGCGTTTAGATGCGTGCCAGGAACAGTTGTTAGAACTTTA
>CDK36547
ATGGCGGACGATTCAGGTACAGAAAATGAGGGGTCTGGGTGTACAGGATGGTTTATGGTAGAAGCTATAGTGCAACACCCAACAGGTACACAAATATCAGACGATGAGGATGAGGAGGTGGAGGACAGTGGGTATGACATGGTGGACTTTATTGATGACAGCAATATTACACACAATTCACTGGAAGCACAGGCATTGTTTAACAGGCAGGAGGCGGACGCCCATTATGCGACTGTGCAGGACCTAAAACGAAAGTATTTAGGTAGTCCATATGTTAGTCCTATAAACACTATAGCCGAGGCAGTGGAAAGTGAAATAAGTCCACGATTGGACGCCATTAAACTTACAAGACAGCCAAAAAAGGTAAAGCGACGGCTGTTTCAAACCAGGGAACTAACGGACAGTGGATATGGCTATTCTGAAGTGGAAGCTGGAACGGGAACGCAGGTAGAGAAACATGGCGTACCGGAAAATGGGGGAGATGGTCAGGAAAAGGACACAGGAAGGGACATAGAGGGGGAGGAACATACAGAGGCGGAAGCGCCCACAAACAGTGTACGGGAGCATGCAGGCACAGCAGGAATATTGGAATTGTTAAAATGTAAAGATTTACGGGCAGCATTACTTGGTAAGTTTAAAGAATGCTTTGGGCTGTCTTTTATAGATTTAATTAGGCCATTTAAAAGTGATAAAACAACATGTTTAGATTGGGTGGTAGCAGGATTTGGTATACATCATAGCATATCAGAGGCATTTCAAAAATTAATTGAGCCATTAAGTTTATATGCACATATACAATGGCTAACAAATGCATGGGGAATGGTATTGTTAGTATTATTAAGATTTAAAGTAAATAAAAGTAGAAGTACCGTTGCACGTACACTTGCAACGCTATTAAATATACCTGAAAACCAAATGTTAATAGAGCCACCAAAAATACAAAGTGGTGTTGCAGCCCTGTATTGGTTTCGTACAGGTATATCAAATGCCAGTACAGTTATAGGGGAAGCACCAGAATGGATAACACGCCAAACAGTTATTGAACACGGGTTGGCAGACAGTCAGTTTAAATTAACAGAAATGGTGCAGTGGGCATATGATAATGACATATGCGAGGAGAGTGAAATTGCATTTGAATATGCACAAAGGGGAGATTTTGATTCTAATGCACGAGCATTTTTAAATAGCAATATGCAGGCAAAATATGTGAAAGATTGTGCAACTATGTGTAGACATTATAAACATGCAGAAATGAGGAAGATGTCTATAAAACAATGGATAAAACATAGGGGTTCTAAAATAGAAGGCACAGGAAATTGGAAACCAATTGTACAATTCCTACGACATCAAAATATAGAATTCATTCCTTTTTTAACTAAATTTAAATTATGGCTGCACGGTACGCCAAAAAAAAACTGCATAGCCATAGTAGGCCCTCCAGATACTGGGAAATCGTACTTTTGTATGAGTTTAATAAGCTTTCTAGGAGGTACAGTTATTAGTCATGTAAATTCCAGCAGCCATTTTTGGTTGCAACCGTTAGTAGATGCTAAGGTAGCATTGTTAGATGATGCAACACAGCCATGTTGGATATATATGGATACATATATGAGAAATTTGTTAGATGGTAATCCTATGAGTATTGACAGAAAGCATAAAGCATTGACATTAATTAAATGTCCACCTCTGCTAGTAACGTCCAACATAGATATTACTAAAGAAGATAAATATAAGTATTTACATACTAGAGTAACAACATTTACATTTCCAAATCCATTCCCTTTTGACAGAAATGGGAATGCAGTGTATGAACTGTCAAATATAAACTGGAAATGTTTTTTTGAAAGACTGTCGTCAAGCCTAGACATTCAGGATTCAGAGGACGAGGAAGATGGAAGCAATAGCCAAGCGTTTAGATGCGTGCCAGGAACAGTTGTTAGAACTTTA
>CDK37609
ATGGCGGACGATTCAGGTACAGAAAATGAGGGGTCTGGGTGTACAGGATGGTTTATGGTAGAAGCTATAGTGCAACACCCAACAGGTACACAAATATCAGACGATGAGGATGAGGAGGTGGAGGACAGTGGGTATGACATGGTGGACTTTATTGATGACAGCAATATTACACACAATTCCTTGGAAGCACAGGCATTGTTTAACAGGCAGGAGGCGGACACCCATTATGCGACTGTGCAGGACCTAAAACGAAAGTATTTAGGTAGTCCATATGTTAGTCCTATAAACACTATAGCCGAGGCAGTGGAAAGTGAAATAAGTCCACGATTGGACGCCATTAAACTTACAAGACAGCCAAAAAAGGTAAAGCGACGGCTGTTTCAAACCAGGGAACTAACGGACAGTGGATATGGCTATTCTGAAGTGGAAGCTGGAACGGGAACGCAGGTAGAGAAACATGGCGTACCGGAAAATGGGGGAGATGGTCAGGAAAAGGACACAGGAAGGGACATAGAGGGGGAGGAACATACAGAGGCGGAAGCGCCCACAAACAGTGTACGGGAGCATGCAGGCACAGCAGGAATATTGGAATTGCTAAAATGTAAAGATTTACGGGCAGCATTACTTGGTAAGTTTAAAGAATGCTTTGGGCTGTCTTTTATTGATTTAATTAGGCCATTTAAAAGTGATAAAACAACATGTGCAGATTGGGTGGTAGCAGGATTTGGTATACATCATAGCATATCAGAGGCATTTCAAAAATTAATTGAGCCATTAAGTTTATATGCACATATACAATGGCTAACAAATGCATGGGGAATGGTATTGTTAGTATTAGTAAGATTTAAAGTAAATAAAAGTAGAAGTACCGTTGCACGTACACTTGCAACGCTATTAAATATACCTGACAATCAAATGTTAATAGAGCCACCAAAAATACAAAGTGGTGTTGCAGCCCTGTATTGGTTTCGTACAGGTATATCAAATGCCAGTACAGTTATAGGGGAAGCACCAGAATGGATAACACGCCAAACTGTTATTGAACATGGGTTGGCAGACAGTCAGTTTAAATTAACAGAAATGGTGCAGTGGGCATATGATAATGACATATGCGAGGAGAGTGAAATTGCATTTGAATATGCACAAAGGGGAGATTTTGATTCTAATGCACGAGCATTTTTAAATAGCAATATGCAGGCAAAATATGTGAAAGATTGTGCAACTATGTGTAGACATTATAAACATGCAGAAATGAGGAAGATGTCTATAAAACAATGGATAAAACATAGGGGTTCTAAAATAGAAGGCACAGGAAATTGGAAACCAATTGTACAATTCCTACGACATCAAAATATAGAATTTATTCCATTTTTAAGTAAATTTAAATTATGGCTGCACGGTACGCCAAAAAAAAACTGCATAGCCATAGTAGGCCCTCCAGATACTGGGAAATCGTACTTTTGTATGAGTTTAATAAGCTTTTTAGGAGGTACAGTTATTAGTCATGTAAATTCCAGCAGCCATTTTTGGCTGCAACCGTTAGTAGATGCTAAGGTAGCATTGTTAGATGATGCAACACAGCCATGTTGGATATATATGGATACATATATGAGAAATTTGTTAGATGGTAATCCTATGAGTATTGACAGAAAGCATAAAGCATTGACATTAATTAAATGTCCACCTCTGCTAGTAACGTCCAACATAGATATTACTAAAGAAGAGAAATATAAGTATTTACATACTAGAGTAACAACATTTACATTTCCAAATCCATTCCCTTTTGACAGAAATGGGAATGCAGTGTATGAACTGTCAAATGCAAACTGGAAATGTTTTTTTGAAAGACTGTCGTCAAGCCTAGACATTCAGGATTCAGAGGACGAGGAAGATGGAAGCAATAGCCAAGCGTTTAGATGCGTGCCAGGAACAGTTGTTAGAACTTTA
>CDK37042
ATGGCGGACGATTCAGGTACAGAAAATGAGGGGTCTGGGTGTACAGGATGGTTTATGGTAGAAGCTATAGTGCAACACCCAACAGGTACACAAATATCAGACGATGAGGATGAGGAGGTGGAGGACAGTGGGTATGACATGGTGGACTTTATTGATGACAGCAATATTACACACAATTCCTTGGAAGCACAGGCATTGTTTAACAGGCAGGAGGCGGACACCCATTATGCGACTGTGCAGGACCTAAAACGAAAGTATTTAGGTAGTCCATATGTTAGTCCTATAAACACTATAGCCGAGGCAGTGGAAAGTGAAATAAGTCCACGATTGGACGCCATTAAACTTACAAGACAGCCAAAAAAGGTAAAGCGACGGCTGTTTCAAACCAGGGAACTAACGGACAGTGGATATGGCTATTCTGAAGTGGAAGCTGGAACGGGAACGCAGGTAGAGAAACATGGCGTACCGGAAAATGGGGGAGATGGTCAGGAAAAGGACACAGGAAGGGACATAGAGGGGGAGGAACATACAGAGGCGGAAGCGCCCACAAACAGTGTACGGGAGCATGCAGGCACAGCAGGAATATTGGAATTGCTAAAATGTAAAGATATACGGGCAGCATTACTTGGTAAGTTTAAAGAATGCTTTGGGCTGTCTTTTATTGATTTAATTAGGCCATTTAAAAGTGATAAAACAACATGTGCAGATTGGGTGGTAGCAGGATTTGGTATACATCATAGCATATCAGAGGCATTTCAAAAATTAATTGAGCCATTAAGTTTATATGCACATATACAATGGCTAACAAATGCATGGGGAATGGTATTGTTAGTATTAGTAAGATTTAAAGTAAATAAAAGTAGAAGTACCGTTGCACGTACACTTGCAACGCTATTAAATATACCTGACAATCAAATGTTAATAGAGCCACCAAAAATACAAAGTGGTGTTGCAGCCCTGTATTGGTTTCGTACAGGTATATCAAATGCCAGTACAGTTATAGGGGAAGCACCAGAATGGATAACACGCCAAACTGTTATTGAACATGGGTTGGCAGACAGTCAGTTTAAATTAACAGAAATGGTGCAGTGGGCATATGATAATGACATATGCGAGGAGAGTGAAATTGCATTTGAATATGCACAAAGGGGAGATTTTGATTCTAATGCACGAGCATTTTTAAATAGCAATATGCAGGCAAAATATGTGAAAGATTGTGCAACTATGTGTAGACATTATAAACATGCAGAAATGAGGAAGATGTCTATAAAACAATGGATAAAACATAGGGGTTCTAAAATAGAAGGCACAGGAAATTGGAAACCAATTGTACAATTCCTACGACATCAAAATATAGAATTTATTCCATTTTTAAGTAAATTTAAATTATGGCTGCACGGTACGCCAAAAAAAAACTGCATAGCCATAGTAGGCCCTCCAGATACTGGGAAATCGTACTTTTGTATGAGTTTAATAAGCTTTTTAGGAGGTACAGTTATTAGTCATGTAAATTCCAGCAGCCATTTTTGGCTGCAACCGTTAGTAGATGCTAAGGTAGCATTGTTAGATGATGCAACACAGCCATGTTGGATATATATGGATACATATATGAGAAATTTGTTAGATGGTAATCCTATGAGTATTGACAGAAAGCATAAAGCATTGACATTAATTAAATGTCCACCTCTGCTAGTAACGTCCAACATAGATATTACTAAAGAAGAGAAATATAAGTATTTACATACTAGAGTAACAACATTTACATTTCCAAATCCATTCCCTTTTGACAGAAATGGGAATGCAGTGTATGAACTGTCAAATGCAAACTGGAAATGTTTTTTTGAAAGACTGTCGTCAAGCCTAGACATTCAGGATTCAGAGGACGAGGAAGATGGAAGCAATAGCCAAGCGTTTAGATGCGTGCCAGGAACAGTTGTTAGAACTTTA
>CDK36880
ATGGCGGACGATTCAGGTACAGAAAATGAGGGGTCTGGGTGTACAGGATGGTTCATGGTAGAAGCTATAGTGCAACACCCAACAGGTACACAAATATCAGACGATGAGGATGAGGAGGTGGAGGACAGTGGGTATGACATGGTGGACTTTATTGATGACAGCAATATTACACACAATTCCTTGGAAGCACAGGCATTGTTTAACAGGCAGGAGGCGGACACCCATTATGCGACTGTGCAGGACCTAAAACGAAAGTATTTAGGTAGTCCATATGTTAGTCCTATAAACACTATAGCCGAGGCAGTGGAAAGTGAAATAAGTCCACGATTGGACGCCATTAAACTTACAAGACAGCCAAAAAAGGTAAAGCGACGGCTGTTTCAAACCAGGGAACTAACAGACAGTGGATATGGCTATTCTGAAGTGGAAGCTGGAACGGGAACGCAGGTAGAGAAACATGGCGTACCGGAAAATGGGGGAGATGGTCAGGAAAAGGACACAGGAAGGGACATAGAGGGGGAGGAACATACAGAGGCGGAAGCGCCCACAAACAGTGTACGGGAGCATGCAGGCACAGCAGGAATATTGGAATTGCTAAAATGTAAAGATTTACGGGCAGCATTACTTGGTAAGTTTAAAGAATGCTTTGGGCTGTCTTTTATAGATTTAATTAGGCCATTTAAAAGTGATAAAACAACATGTGCAGATTGGGTGGTAGCAGGATTTGGTATACATCATAGCATATCAGAGGCATTTCAAAAATTAATTGAGCCATTAAGTTTATATGCACATATACAATGGCTAACAAATGCATGGGGAATGGTATTGTTAGTATTATTAAGATTTAAAGTAAATAAAAGTAGAAGTACCGTTGCACGTACACTTGCAACGCTATTAAATATACCTGAAAATCAAATGTTAATAGAGCCACCAAAAATACAAAGTGGTGTTGCAGCCCTGTATTGGTTTCGTACAGGTATATCAAATGCCAGTACAGTTATAGGGGAAGCACCAGAATGGATAACACGCCAAACTGTTATTGAACATGGGTTGGCAGACAGTCAGTTTAAATTAACAGAAATGGTGCAGTGGGCATATGATAATGACATATGCGAGGAGAGTGAAATTGCATTTGAATATGCACAAAGGGGAGATTTTGATTCTAATGCACGAGCATTTTTAAATAGCAATATGCAGGCAAAATATGTGAAAGATTGTGCAACTATGTGTAGACATTATAAACATGCAGAAATGAGGAAGATGTCTATAAAACAATGGATAAAACATAGGGGTTCTAAAATAGAAGGCACAGGAAATTGGAAACCAATTGTACAATTTCTACGACATCAAAATATAGAATTTATTCCATTTTTAAGTAAATTTAAATTATGGCTGCACGGTACGCCAAAAAAAAACTGCATAGCCATAGTAGGCCCTCCAGATACTGGGAAATCGTACTTTTGTATGAGTTTAATAAGCTTTTTAGGAGGTACAGTTATTAGTCATGTAAATTCCAGCAGCCATTTTTGGCTGCAACCGTTAGTAGATGCTAAGGTAGCATTGTTAGATGATGCAACACAGCCATGTTGGATATATATGGATACATATATGAGAAATTTGTTAGATGGTAATCCTATGAGTATTGACAGAAAGCATAAAGCATTGACATTAATTAAATGTCCACCTTTGCTAGTAACGTCCAACATAGATATTACTAAAGAAGAGAAATATAAGTATTTACATACTAGAGTAACAACATTTACATTTCCAAATCCATTCCCTTTTGACAGAAATGGGAATGCAATGTATGAACTGTCAAATGCAAACTGGAAATGTTTTTTTGAAAGACTGTCGTCAAGCCTAGACATTCAGGATTCAGAGGACGAGGAAGATGGAAGCAATAGCCAAGCGTTTAGATGCGTGCCAGGAACAGTTGTTAGAACTTTA
>CDK37276
ATGGCGGACGATTCAGGTACAGAAAATGAGGGGTCTGGGTGTACAGGATGGTTTATGGTAGAAGCTATAGTGCAACACCCAACAGGTACACAAATATCAGACGATGAGGATGAGGAGGTGGAGGACAGTGGGTATGACATGGTGGACTTTATTGATGACAGCAATATTACACACAATTCCTTGGAAGCACAGGCATTGTTTAACAGGCAGGAGGCGGACACCCATTATGCGACTGTGCAGGACCTAAAACGAAAGTATTTAGGTAGTCCATATGTTAGTCCTATAAACACTATAGCCGAGGCAGTGGAAAGTGAAATAAGTCCACGATTGGACGCCATTAAACTTACAAGACAGCCAAAAAAGGTAAAGCGACGGCTGTTTCAAACCAGGGAACTAACGGACAGTGGATATGGCTATTCTGAAGTGGAAGCTGGAACGGGAACGCAGGTAGAGAAACATGGCGTACCGGAAAATGGGGGAGATGGTCAGGAAAAGGACACAGGAAGGGACATAGAGGGGGAGGAACATACAGAGGCGGAAGCGCCCACAAACAGTGTACGGGAGCATGCAGGCACAGCAGGAATATTGGAATTGCTAAAATGTAAAGATTTACGGGCAGCATTACTTGGTAAGTTTAAAGAATGCTTTGGGCTGTCTTTTATTGATTTAATTAGGCCATTTAAAAGTGATAAAACAACATGTGCAGATTGGGTGGTAGCAGGATTTGGTATACATCATAGCATATCAGAGGCATTTCAAAAATTAATTGAGCCATTAAGTTTATATGCACATATACAATGGCTAACAAATGCATGGGGAATGGTATTGTTAGTATTAGTAAGATTTAAAGTAAATAAAAGTAGAAGTACCGTTGCACGTACACTTGCAACGCTATTAAATATACCTGACAATCAAATGTTAATAGAGCCACCAAAAATACAAAGTGGTGTTGCAGCCCTGTATTGGTTTCGTACAGGTATATCAAATGCCAGTACAGTTATAGGGGAAGCACCAGAATGGATAACACGCCAAACTGTTATTGAACATGGGTTGGCAGACAGTCAGTTTAAATTAACGGAAATGGTGCAGTGGGCATATGATAATGACATATGCGAGGAGAGTGAAATTGCATTTGAATATGCACAAAGGGGAGATTTTGATTCTAATGCACGAGCATTTTTAAATAGCAATATGCAGGCAAAATATGTGAAAGATTGTGCAACTATGTGTAGACATTATAAACATGCAGAAATGAGGAAGATGTCTATAAAACAATGGATAAAACATAGGGGTTCTAAAATAGAAGGCACAGGAAATTGGAAACCAATTGTACAATTCCTACGACATCAAAATATAGAATTTATTCCATTTTTAAGTAAATTTAAATTATGGCTGCACGGTACGCCAAAAAAAAACTGCATAGCCATAGTAGGCCCTCCAGATACTGGGAAATCGTACTTTTGTATGAGTTTAATAAGCTTTTTAGGAGGTACAGTTATTAGTCATGTAAATTCCAGCAGCCATTTTTGGCTGCAACCGTTAGTAGATGCTAAGGTAGCATTGTTAGATGATGCAACACAGCCATGTTGGATATATATGGATACATATATGAGAAATTTGTTAGATGGTAATCCTATGAGTATTGACAGAAAGCATAAAGCATTGACATTAATTAAATGTCCACCTCTGCTAGTAACGTCCAACATAGATATTACTAAAGAAGAGAAATATAAGTATTTACATACTAGAGTAACAACATTTACATTTCCAAATCCATTCCCTTTTGACAGAAATGGGAATGCAGTGTATGAACTGTCAAATACAAACTGGAAATGTTTTTTTGAAAGACTGTCGTCAAGCCTAGACATTCAGGATTCAGAGGACGAGGAAGATGGAAGCAATAGCCAAGCGTTTAGATGCGTGCCAGGAACAGTTGTTAGAACTTTA
>CDK37375
ATGGCGGACGATTCAGGTACAGAAAATGAGGGGTCTGGGTGTACAGGATGGTTTATGGTAGAAGCTATAGTGCAACACCCAACAGGTACACAAATATCAGACGATGAGGATGAGGAGGTGGAGGACAGTGGGTATGACATGGTGGACTTTATTGATGACAGCAATATTACACACAATTCCTTGGAAGCACAGGCATTGTTTAACAGGCAGGAGGCGGACACCCATTATGCGACTGTGCAGGACCTAAAACGAAAGTATTTAGGTAGTCCATATGTTAGTCCTATAAACACTATAGCCGAGGCAGTGGAAAGTGAAATAAGTCCACGATTGGACGCCATTAAACTTACAAGACAGCCAAAAAAGGTAAAGCGACGGCTGTTTCAAACCAGGGAACTAACGGACAGTGGATATGGCTATTCTGAAGTGGAAGCTGGAACGGGAACGCAGGTAGAGAAACATGGCGTACCGGAAAATGGGGGAGATGGTCAGGAAAAGGACACAGGAAGGGACATAGAGGGGGAGGAACATACAGAGGCGGAAGCGCCCACAAACAGTGTACGGGAGCATGCAGGCACAGCAGGAATATTGGAATTGCTAAAATGTAAAGATTTACGGGCAGCATTACTTGGTAAGTTTAAAGAATGCTTTGGGCTGTCTTTTATTGATTTAATTAGGCCATTTAAAAGTGATAAAACAACATGTGCAGATTGGGTGGTAGCAGGATTTGGTATACATCATAGCATATCAGAGGCATTTCAAAAATTAATTGAGCCATTAAGTTTATATGCACATATACAATGGCTAACAAATGCATGGGGAATGGTATTGTTAGTATTAGTAAGATTTAAAGTAAATAAAAGTAGAAGTACCGTTGCACGTACACTTGCAACGCTATTAAATATACCTGACAATCAAATGTTAATAGAGCCACCAAAAATACAAAGTGGTGTTGCAGCCCTGTATTGGTTTCGTACAGGTATATCAAATGCCAGTACAGTTATAGGGGAAGCACCAGAATGGATAACACGCCAAACTGTTATTGAACATGGGTTGGCAGACAGTCAGTTTAAATTAACAGAAATGGTGCAGTGGGCATATGATAATGACATATGCGAGGAGAGTGAAATTGCATTTGAATATGCACAAAGGGGAGATTTTGATTCTAATGCACGAGCATTTTTAAATAGCAATATGCAGGCAAAATATGTGAAAGATTGTGCAACTATGTGTAGACATTATAAACATGCAGAAATGAGGAAGATGTCTATAAAACAATGGATAAAACATAGGGGTTCTAAAATAGAAGGCACAGGAAATTGGAAACCAATTGTACAATTCCTACGACATCAAAATATAGAATTTATTCCATTTTTAAGTAAATTTAAATTATGGCTGCACGGTACGCCAAAAAAAAACTGCATAGCCATAGTAGGCCCTCCAGATACTGGGAAATCGTACTTTTGTATGAGTTTAATAAGCTTTTTAGGAGGTACAGTTATTAGTCATGTAAATTCCAGCAGCCATTTTTGGCTGCAACCGTTAGTAGATGCTAAGGTAGCATTGTTAGATGATGCAACACAGCCATGTTGGATATATATGGATACATATATGAGAAATTTGTTAGATGGTAATCCTATGAGTATTGACAGAAAGCATAAAGCATTGACATTAATTAAATGTCCACCTCTGCTAGTAACGTCCAACATAGATATTACTAAAGAAGAGAAATATAAGTATTTACATACTAGAGTAACAACATTTACATTTCCAAATCCATTCCCTTTTGACAGAAATGGGAATGCAGTGTATGAACTGTCAAATGCAAACTGGAAATGTTTTTTTGAAAGACTGTCGTCAAGCCTAGACATTCAGGATTCAGAGGACGAGGAAGATGGAAGCAATAGCCAAGCGTTTAGATGCGTGCCAGGAACAGTTGTTAGAACTTTA
>CDK37168
ATGGCGGACGATTCAGGTACAGAAAATGAGGGGTCTGGGTGTACAGGATGGTTTATGGTAGAAGCTATAGTGCAACACCCAACAGGTACACAAATATCAGACGATGAGGATGAGGAGGTGGAGGACAGTGGGTATGACATGGTGGACTTTATTGATGACAGCAATATTACACACAATTCCTTGGAAGCACAGGCATTGTTTAACAGGCAGGAGGCGGACACCCATTATGCGACTGTGCAGGACCTAAAACGAAAGTATTTAGGTAGTCCATATGTTAGTCCTATAAACACTATAGCCGAGGCAGTGGAAAGTGAAATAAGTCCACGATTGGACGCCATTAAACTTACAAGACAGCCAAAAAAGGTAAAGCGACGGCTGTTTCAAACCAGGGAACTAACGGACAGTGGATATGGCTATTCTGAAGTGGAAGCTGGAACGGGAACGCAGGTAGAGAAACATGGCGTACCGGAAAATGGGGGAGATGGTCAGGAAAAGGACACAGGAAGGGACATAGAGGGGGAGGAACATACAGAGGCGGAAGCGCCCACAAACAGTGTACGGGAGCATGCAGGCACAGCAGGAATATTGGAATTGCTAAAATGTAAAGATTTACGGGCAGCATTACTTGGTAAGTTTAAAGAATGCTTTGGGCTGTCTTTTATTGATTTAATTAGGCCATTTAAAAGTGATAAAACAACATGTGCAGATTGGGTGGTAGCAGGATTTGGTATACATCATAGCATATCAGAGGCATTTCAAAAATTAATTGAGCCATTAAGTTTATATGCACATATACAATGGCTAACAAATGCATGGGGAATGGTATTGTTAGTATTAGTAAGATTTAAAGTAAATAAAAGTAGAAGTACCGTTGCACGTACACTTGCAACGCTATTAAATATACCTGACAATCAAATGTTAATAGAGCCACCAAAAATACAAAGTGGTGTTGCAGCCCTGTATTGGTTTCGTACAGGTATATCAAATGCCAGTACAGTTATAGGGGAAGCACCAGAATGGATAACACGCCAAACTGTTATTGAACATGGGTTGGCAGACAGTCAGTTTAAATTAACAGAAATGGTGCAGTGGGCATATGATAATGACATATGCGAGGAGAGTGAAATTGCATTTGAATATGCACAAAGGGGAGATTTTGATTCTAATGCACGAGCATTTTTAAATAGCAATATGCAGGCAAAATATGTGAAAGATTGTGCAACTATGTGTAGACATTATAAACATGCAGAAATGAGGAAGATGTCTATAAAACAATGGATAAAACATAGGGGTTCTAAAATAGAAGGCACAGGAAATTGGAAACCAATTGTACAATTCCTACGACATCAAAATATAGAATTTATTCCATTTTTAAGTAAATTTAAATTATGGCTGCACGGTACGCCAAAAAAAAACTGCATAGCCATAGTAGGCCCTCCAGATACTGGGAAATCGTACTTTTGTATGAGTTTAATAAGCTTTTTAGGAGGTACAGTTATTAGTCATGTAAATTCCAGCAGCCATTTTTGGCTGCAACCGTTAGTAGATGCTAAGGTAGCATTGTTAGATGATGCAACACAGCCATGTTGGATATATATGGATACATATATGAGAAATTTGTTAGATGGTAATCCTATGAGTATTGACAGAAAGCATAAAGCATTGACATTAATTAAATGTCCACCTCTGCTAGTAACGTCCAACATAGATATTACTAAAGAAGAGAAATATAAGTATTTACATACTAGAGTAACAACATTTACATTTCCAAATCCATTCCCTTTTGACAGAAATGGGAATGCAGTGTATGAACTGTCAAATGCAAACTGGAAATGTTTTTTTGAAAGACTGTCGTCAAGCCTAGACATTCAGGATTCAGAGGACGAGGAAGATGGAAGCAATAGCCAAGCGTTTAGATGCGTGCCAGGAACAGTTGTTAGAACTTTA
>CDK36961
ATGGCGGACGATTCAGGTACAGAAAATGAGGGGTCTGGGTGTACAGGATGGTTTATGGTAGAAGCTATAGTGCAACACCCAACAGGTACACAAATATCAGACGATGAGGATGAGGAGGTGGAGGACAGTGGGTATGACATGGTGGACTTTATTGATGACAGCAATATTACACACAATTCCTTGGAAGCACAGGCATTGTTTAACAGGCAGGAGGCGGACACCCATTATGCGACTGTGCAGGACCTAAAACGAAAGTATTTAGGTAGTCCATATGTTAGTCCTATAAACACTATAGCCGAGGCAGTGGAAAGTGAAATAAGTCCACGATTGGACGCCATTAAACTTACAAGACAGCCAAAAAAGGTAAAGCGACGGCTGTTTCAAACCAGGGAACTAACGGACAGTGGATATGGCTATTCTGAAGTGGAAGCTGGAACGGGAACGCAGGTAGAGAAACATGGCGTACCGGAAAATGGGGGAGATGGTCAGGAAAAGGACACAGGAAGGGACATAGAGGGGGAGGAACATACAGAGGCGGAAGCGCCCACAAACAGTGTACGGGAGCATGCAGGCACAGCAGGAATATTGGAATTGCTAAAATGTAAAGATTTACGGGCAGCATTACTTGGTAAGTTTAAAGAATGCTTTGGGCTGTCTTTTATAGATTTAATTAGGCCATTTAAAAGTGATAAAACAACATGTGCAGATTGGGTGGTAGCAGGATTTGGTATACATCATAGCATATCAGAGGCATTTCAAAAATTAATTGAGCCATTAAGTTTATATGCACATATACAATGGCTAACAAATGCATGGGGAATGGTATTGTTAGTATTATTAAGATTTAAAGTAAATAAAAGTAGAAGTACCGTTGCACGTACACTTGCAACGCTATTAAATATACCTGAAAATCAAATGTTAATAGAGCCACCAAAAATACAAAGTGGTGTTGCAGCCCTGTATTGGTTTCGTACAGGTATATCAAATGCCAGTACAGTTATAGGGGAAGCACCAGAATGGATAACACGCCAAACTGTTATTGAACATGGGTTGGCAGACAGTCAGTTTAAATTAACAGAAATGGTGCAGTGGGCATATGATAATGACATATGCGAGGAGAGTGAAATTGCATTTGAATATGCACAAAGGGGAGATTTTGATTCTAATGCACGAGCATTTTTAAATAGCAATATGCAGGCAAAATATGTGAAAGATTGTGCAACTATGTGTAGACATTATAAACATGCAGAAATGAGGAAGATGTCTATAAAACAATGGATAAAACATAGGGGTTCTAAAATAGAAGGCACAGGAAATTGGAAACCAATTGTACAATTTCTACGACATCAAAATATAGAATTTATTCCATTTTTAAGTAAATTTAAATTATGGCTGCACGGTACGCCAAAAAAAAACTGCATAGCCATAGTAGGCCCTCCAGATACTGGGAAATCGTACTTTTGTATGAGTTTAATAAGCTTTTTAGGAGGTACAGTTATTAGTCATGTAAATTCCAGCAGCCATTTTTGGCTGCAACCGTTAGTAGATGCTAAGGTAGCATTGCTAGATGATGCAACACAGCCATGTTGGATATATATGGATACATATATGAGAAATTTGTTAGATGGTAATCCTATGAGTATTGACAGAAAGCATAAAGCATTGACATTAATTAAATGTCCACCTCTGCTAGTAACATCCAACATAGATATTACCAAAGAAGAGAAATATAAGTATTTACATACTAGAGTAACAACATTTACATTTCCAAATCCATTCCCTTTTGACAGAAATGGGAATGCAGTGTATGAACTGTCAAATGCAAACTGGAAATGTTTTTTTGAAAGACTGTCGTCAAGCCTAGACATTCAGGATTCAGAGGACGAGGAAGATGGAAGCAATAGCCAAGCGTTTAGATGCGTGCCAGGAACAGTTGTTAGAACTTTA
>CDK37672
ATGGCGGACGATTCAGGTACAGAAAATGAGGGGTCTGGGTGTACAGGATGGTTTATGGTAGAAGCTATAGTGCAACACCCAACAGGTACACAAATATCAGACGATGAGGATGAGGAGGTGGAGGACAGTGGGTATGACATGGTGGACTTTATTGATGACAGCAATATTACACACAATTCCTTGGAAGCACAGGCATTGTTTAACAGGCAGGAGGCGGACACCCATTATGCGACTGTGCAGGACCTAAAACGAAAGTATTTAGGTAGTCCATATGTTAGTCCTATAAACACTATAGCCGAGGCAGTGGAAAGTGAAATAAGTCCACGATTGGACGCCATTAAACTTACAAGACAGCCAAAAAAGGTAAAGCGACGGCTGTTTCAAACCAGGGAACTAACGGACAGTGGATATGGCTATTCTGAAGTGGAAGCTGGAACGGGAACGCAGGTAGAGAAACATGGCGTACCGGAAAATGGGGGAGATGGTCAGGAAAAGGACACAGGAAGGGACATAGAGGGGGAGGAACATACAGAGGCGGAAGCGCCCACAAACAGTGTACGGGAGCATGCAGGCACAGCAGGAATATTGGAATTGCTAAAATGTAAAGATTTACGGGCAGCATTACTTGGTAAGTTTAAAGAATGCTTTGGGCTGTCTTTTATAGATTTAATTAGGCCATTTAAAAGTGATAAAACAACATGTGCAGATTGGGTGGTAGCAGGATTTGGTATACATCATAGCATATCAGAGGCATTTCAAAAATTAATTGAGCCATTAAGTTTATATGCACATATACAATGGCTAACAAATGCATGGGGAATGGTATTGTTAGTATTATTAAGATTTAAAGTAAATAAAAGTAGAAGTACCGTTGCACGTACACTTGCAACGCTATTAAATATACCTGAAAATCAAATGTTAATAGAGCCACCAAAAATACAAAGTGGTGTTGCAGCCCTGTATTGGTTTCGTACAGGTATATCAAATGCCAGTACAGTTATAGGGGAAGCACCAGAATGGATAACACGCCAAACTGTTATTGAACATGGGTTGGCAGACAGTCAGTTTAAATTAACAGAAATGGTGCAGTGGGCATATGATAATGACATATGCGAGGAGAGTGAAATTGCATTTGAATATGCACAAAGGGGAGATTTTGATTCTAATGCACGAGCATTTTTAAATAGCAATATGCAGGCAAAATATGTGAAAGATTGTGCAACTATGTGTAGACATTATAAACATGCAGAAATGAGGAAGATGTCTATAAAACAATGGATAAAACATAGGGGTTCTAAAATAGAAGGCACAGGAAATTGGAAACCAATTGTACAATTCCTACGACATCAAAATATAGAATTTATTCCATTTTTAAGTAAATTTAAATTATGGCTGCACGGTACGCCAAAAAAAAACTGCATAGCCATAGTAGGCCCTCCAGATACTGGGAAATCGTACTTTTGTATGAGTTTAATAAGCTTTTTAGGAGGTACAGTTATTAGTCATGTAAATTCCAGCAGCCATTTTTGGCTGCAACCGTTAGTAGATGCTAAGGTAGCATTGCTAGATGATGCAACACAGCCATGTTGGATATATATGGATACTTATATGAGAAATTTGTTAGATGGTAATCCTATGAGTATTGACAGAAAGCATAAAGCATTGACATTAATTAAATGTCCACCTCTGCTAGTAACATCCAACATAGATATTACCAAAGAAGAGAAATATAAGTATTTACATACTAGAGTAACAACATTTACATTTCCAAATCCATTCCCTTTTGACAGAAATGGGAATGCAGTGTATGAACTGTCAAATGCAAACTGGAAATGTTTTTTTGAAAGACTATCGTCAAGCCTAGACATTCAGGATTCAGAGGACGAGGAAGATGGAAGCAATAGCCAAGCGTTTAGATGCGTGCCAGGAACAGTTGTTAGAACTTTA
>CCJ09334
ATGGCGGACGATTCAGGTACAGAAAATGAGGGGTCTGGGTGTACAGGATGGTTTATGGTAGAAGCTATAGTGCAACACCCAACAGGTACACAAATATCAGACGATGAGGATGAGGAGGTGGAGGACAGTGGGTATGACATGGTGGACTTTATTGATGACAGCAATATTACACACAATTCCTTGGAAGCACAGGCATTGTTTAACAGGCAGGAGGCGGACACCCATTATGCGACTGTGCAGGACCTAAAACGAAAGTATTTAGGTAGTCCATATGTTAGTCCTATAAACACTATAGCCGAGGCAGTGGAAAGTGAAATAAGTCCACGATTGGACGCCATTAAACTTACAAGACAGCCAAAAAAGGTAAAGCGACGGCTGTTTCAAACCAGGGAACTAACGGACAGTGGATATGGCTATTCTGAAGTGGAAGCTGGAACGGGAACGCAGGTAGAGAAACATGGCGTACCGGAAAATGGGGGAGATGGTCAGGAAAAGGACACAGGAAGGGACATAGAGGGGGAGGAACATACAGAGGCGGAAGCGCCCACAAACAGTGTACGGGAGCATGCAGGCACAGCAGGAATATTGGAATTGCTAAAATGTAAAGATTTACGGGCAGCATTACTTGGTAAGTTTAAAGAATGCTTTGGGCTGTCTTTTATAGATTTAATTAGGCCATTTAAAAGTGATAAAACAACATGTGCAGATTGGGTGGTAGCAGGATTTGGTATACATCATAGCATATCAGAGGCATTTCAAAAATTAATTGAGCCATTAAGTTTATATGCACATATACAATGGCTAACAAATGCATGGGGAATGGTATTGTTAGTATTATTAAGATTTAAAGTAAATAAAAGTAGAAGTACCGTTGCACGTACACTTGCAACGCTATTAAATATACCTGAAAATCAAATGTTAATAGAGCCACCAAAAATACAAAGTGGTGTTGCAGCCCTGTATTGGTTTCGTACAGGTATATCAAATGCCAGTACAGTTATAGGGGAAGCACCAGAATGGATAACACGCCAAACTGTTATTGAACATGGGTTGGCAGACAGTCAGTTTAAATTAACAGAAATGGTGCAGTGGGCATATGATAATGACATATGCGAGGAGAGTGAAATTGCATTTGAATATGCACAAAGGGGAGATTTTGATTCTAATGCACGAGCATTTTTAAATAGCAATATGCAGGCAAAATATGTGAAAGATTGTGCAACTATGTGTAGACATTATAAACATGCAGAAATGAGGAAGATGTCTATAAAACAATGGATAAAACATAGGGGTTCTAAAATAGAAGGCACAGGAAATTGGAAACCAATTGTACAATTTCTACGACATCAAAATATAGAATTTATTCCATTTTTAAGTAAATTTAAATTATGGCTGCACGGTACGCCGAAAAAAAACTGCATAGCCATAGTAGGCCCTCCAGATACTGGGAAATCGTACTTTTGTATGAGTTTAATAAGCTTTTTAGGAGGTACAGTTATTAGTCATGTAAATTCCAGCAGCCATTTTTGGCTGCAACCGTTAGTAGATGCTAAGGTAGCATTGCTAGATGATGCAACACAGCCATGTTGGATATATATGGATACATATATGAGAAATTTGTTAGATGGTAATCCTATGAGTATTGACAGAAAGCATAAAGCATTGACATTAATTAAATGTCCACCTCTGCTAGTAACATCCAACATAGATATTACCAAAGAAGAGAAATATAAGTATTTACATACTAGAGTAACAACATTTACATTTCCAAATCCATTCCCTTTTGACAGAAATGGGAATGCAGTGTATGAACTGTCAAATGCAAACTGGAAATGTTTTTTTGAAAGACTGTCGTCAAGCCTAGACATTCAGGATTCAGAGGACGAGGAAGATGGAAGCAATAGCCAAGCGTTTAGATGCGTGCCAGGAACAGTTGTTAGAACTTTA
>CDK36808
ATGGCGGACGATTCAGGTACAGAAAATGAGGGGTCTGGGTGTACAGGATGGTTTATGGTAGAAGCTATAGTGCAACACCCAACAGGTACACAAATATCAGACGATGAGGATGAGGAGGTGGAGGACAGTGGGTATGACATGGTGGACTTTATTGATGACAGCAATATTACACACAATTCCTTGGAAGCACAGGCATTGTTTAACAGGCAGGAGGCGGACACCCATTATGCGACTGTGCAGGACCTAAAACGAAAGTATTTAGGTAGTCCATATGTTAGTCCTATAAACACTATAGCCGAGGCAGTGGAAAGTGAAATAAGTCCACGATTTGACGCCATTAAACTTACAAGACAGCCAAAAAAGGTAAAGCGACGGCTGTTTCAAACCAGGGAACTAACGGACAGTGGATATGGCTATTCTGAAGTGGAAGCTGGAACGGGAACGCAGGTAGAGAAACATGGCGTACCGGAAAATGGGGGAGATGGTCAGGAAAAGGACACAGGAAGGGACATAGAGGGGGAGGAACATACAGAGGCGGAAGCGCCCACAAACAGTGTACGGGAGCATGCAGGCACAGCAGGAATATTGGAATTGCTAAAATGTAAAGATTTACGGGCAGCATTACTTGGTAAGTTTAAAGAATGCTTTGGGCTGTCTTTTATAGATTTAATTAGGCCATTTAAAAGTGATAAAACAACATGTGCAGATTGGGTGGTAGCAGGATTTGGTATACATCATAGCATATCAGAGGCATTTCAAAAATTAATTGAGCCATTAAGTTTATATGCACATATACAATGGCTAACAAATGCATGGGGAATGGTATTGTTAGTATTATTAAGATTTAAAGTAAATAAAAGTAGAAGTACCGTTGCACGTACACTTGCAACGCTATTAAATATACCTGAAAATCAAATGTTAATAGAGCCACCAAAAATACAAAGTGGTGTTGCAGCCCTGTATTGGTTTCGTACAGGTATATCAAATGCCAGTACAGTTATAGGGGAAGCACCAGAATGGATAACACGCCAAACTGTTATTGAACATGGGTTGGCAGACAGTCAGTTTAAATTAACAGAAATGGTGCAGTGGGCATATGATAATGACATATGCGAGGAGAGTGAAATTGCATTTGAATATGCACAAAGGGGAGATTTTGATTCTAATGCACGAGCATTTTTAAATAGCAATATGCAGGCAAAATATGTGAAAGATTGTGCAACTATGTGTAGACATTATAAACATGCAGAAATGAGGAAGATGTCTATAAAACAATGGATAAAACATAGGGGTTCTAAAATAGAAGGCACAGGAAATTGGAAACCAATTGTACAATTTCTACGACATCAAAATATAGAATTTATTCCATTTTTAAGTAAATTTAAATTATGGCTGCACGGTACGCCAAAAAAAAACTGCATAGCCATAGTAGGCCCTCCAGATACTGGGAAATCGTACTTTTGTATGAGTTTAATAAGCTTTTTAGGAGGTACAGTTATTAGTCATGTAAATTCCAGCAGCCATTTTTGGCTGCAACCGTTAGTAGATGCTAAGGTAGCATTGCTAGATGATGCAACACAGCCATGTTGGATATATATGGATACATATATGAGAAATTTGTTAGATGGTAATCCTATGAGTATTGACAGAAAGCATAAAGCATTGACATTAATTAAATGTCCACCTCTGCTAGTAACATCCAACATAGATATTACCAAAGAAGAGAAATATAAGTATTTACATACTAGAGTAACAACATTTACATTTCCAAATCCATTCCCTTTTGACAGAAATGGGAATGCAGTGTATGAACTGTCAAATGCAAACTGGAAATGTTTTTTTGAAAGACTGTCGTCAAGCCTAGACATTCAGGATTCAGAGGACGAGGAAGATGGAAGCAATAGCCAAGCGTTTAGATGCGTGCCAGGAACAGTTGTTAGAACTTTA
>CCJ09325
ATGGCGGACGATTCAGGTACAGAAAATGAGGGGTCTGGGTGTACAGGATGGTTTATGGTAGAAGCTATAGTGCAACACCCAACAGGTACACAAATATCAGACGATGAGGATGAGGAGGTGGAGGACAGTGGGTATGACATGGTGGACTTTATTGATGACAGCAATATTACACACAATTCCTTGGAAGCACAGGCATTGTTTAACAGGCAGGAGGCGGACACCCATTATGCGACTGTGCAGGACCTAAAACGAAAGTATTTAGGTAGTCCATATGTTAGTCCTATAAACACTATAGCCGAGGCAGTGGAAAGTGAAATAAGTCCACGATTGGACGCCATTAAACTTACAAGACAGCCAAAAAAGGTAAAGCGACGGCTGTTTCAAACCAGGGAACTAACGGACAGTGGATATGGCTATTCTGAAGTGGAAGCTGGAACGGGAACGCAGGTAGAGAAACATGGCGTACCGGAAAATGGGGGAGATGGTCAGGAAAAGGACACAGGAAGGGACATAGAGGGGGAGGAACATACAGAGGCGGAAGCGCCCACAAACAGTGTACGGGAGCATGCAGGCACAGCAGGAATATTGGAATTGCTAAAATGTAAAGATTTACGGGCAGCATTACTTGGTAAGTTTAAAGAATGCTTTGGGCTGTCTTTTATAGATTTAATTAGGCCATTTAAAAGTGATAAAACAACATGTGCAGATTGGGTGGTAGCAGGATTTGGTATACATCATAGCATATCAGAGGCATTTCAAAAATTAATTGAGCCATTAAGTTTATATGCACATATACAATGGCTAACAAATGCATGGGGAATGGTATTGTTAGTATTATTAAGATTTAAAGTAAATAAAAGTAGAAGTACCGTTGCACGTACACTTGCAACGCTATTAAATATACCTGAAAATCAAATGTTAATAGAGCCACCAAAAATACAAAGTGGTGTTGCAGCCCTGTATTGGTTTCGTACAGGTATATCAAATGCCAGTACAGTTATAGGGGAAGCACCAGAATGGATAACACGCCAAACTGTTATTGAACATGGGTTGGCAGACAGTCAGTTTAAATTAACAGAAATGGTGCAGTGGGCATATGATAATGACATATGCGAGGAGAGTGAAATTGCATTTGAATATGCACAAAGGGGAGATTTTGATTCTAATGCACGAGCATTTTTAAATAGCAATATGCAGGCAAAATATGTGAAAGATTGTGCAACTATGTGTAGACATTATAAACATGCAGAAATGAGGAAGATGTCTATAAAACAATGGATAAAACATAGGGGTTCTAAAATAGAAGGCACAGGAAATTGGAAACCAATTGTACAATTTCTACGACATCAAAATATAGAATTTATTCCATTTTTAAGTAAATTTAAATTATGGCTGCACGGTACGCCAAAAAAAAACTGCATAGCCATAGTAGGCCCTCCAGATACTGGGAAATCGTACTTTTGTATGAGTTTAATAAGCTTTTTAGGAGGTACAGTTATTAGTCATGTAAATTCCAGCAGCCATTTTTGGCTGCAACCGTTAGTAGATGCTAAGGTAGCATTGCTAGATGATGCAACACAGCCATGTTGGATATATATGGATACATATATGAGAAATTTGTTAGATGGTAATCCTATGAGTATTGACAGAAAGCATAAAGCATTGACATTAATTAAATGTCCACCTCTGCTAGTAACATCCAACATAGATATTACCAAAGAAGAGAAATATAAGTATTTACATACTAGAGTAACAACATTTACATTTCCAAATCCATTCCCTTTTGACAGAAATGGGAATGCAGTGTATGAACTGTCAAATGCAAACTGGAAATGTTTTTTTGAAAGACTGTCGTCAAGCCTAGACATTCAGGATTCAGAGGACGAGGAAGATGGAAGCAATAGCCAAGCGTTTAGATGCGTGCCAGGAACAGTTGTTAGAACTTTA
>CDK36772
ATGGCGGACGATTCAGGTACAGAAAATGAGGGGTCTGGGTGTACAGGATGGTTTATGGTAGAAGCTATAGTGCAACACCCAACAGGTACACAAATATCAGACGATGAGGATGAGGAGGTGGAGGACAGTGGGTATGACATGGTGGACTTTATTGATGACAGCAATATTACACACAATTCCTTGGAAGCACAGGCATTGTTTAACAGGCAGGAGGCGGACACCCATTATGCGACTGTGCAGGACCTAAAACGAAAGTATTTAGGTAGTCCATATGTTAGTCCTATAAACACTATAGCCGAGGCAGTGGAAAGTGAAATAAGTCCACGATTGGACGCCATTAAACTTACAAGACAGCCAAAAAAGGTAAAGCGACGGCTGTTTCAAACCAGGGAACTAACGGACAGTGGATATGGCTATTCTGAAGTGGAAGCTGGAACGGGAACGCAGGTAGAGAAACATGGCGTACCGGAAAATGGGGGAGATGGTCAGGAAAAGGACACAGGAAGGGACATAGAGGGGGAGGAACATACAGAGGCGGAAGCGCCCACAAACAGTGTACGGGAGCATGCAGGCACAGCAGGAATATTGGAATTGCTAAAATGTAAAGATTTACGGGCAGCATTACTTGGTAAGTTTAAAGAATGCTTTGGGCTGTCTTTTATTGATTTAATTAGGCCATTTAAAAGTGATAAAACAACATGTGCAGATTGGGTGGTAGCAGGATTTGGTATACATCATAGCATATCAGAGGCATTTCAAAAATTAATTGAGCCATTAAGTTTATATGCACATATACAATGGCTAACAAATGCATGGGGAATGGTATTGTTAGTATTAGTAAGATTTAAAGTAAATAAAAGTAGAAGTACCGTTGCACGTACACTTGCAACGCTATTAAATATACCTGACAATCAAATGTTAATAGAGCCACCAAAAATACAAAGTGGTGTTGCAGCCCTGTATTGGTTTCGTACAGGTATATCAAATGCCAGTACAGTTATAGGGGAAGCACCAGAATGGATAACACGCCAAACTGTTATTGAACATGGGTTGGCAGACAGTCAGTTTAAATTAACAGAAATGGTGCAGTGGGCATATGATAATGACATATGCGAGGAGAGTGAAATTGCATTTGAATATGCACAAAGGGGAGATTTTGATTCTAATGCACGAGCATTTTTAAATAGCAATATGCAGGCAAAATATGTGAAAGATTGTGCAACTATGTGTAGACATTATAAACATGCAGAAATGAGGAAGATGTCTATAAAACAATGGATAAAACATAGGGGTTCTAAAATAGAAGGCACAGGAAATTGGAAACCAATTGTACAATTCCTACGACATCAAAATATAGAATTTATTCCATTTTTAAGTAAATTTAAATTATGGCTGCACGGTACGCCAAAAAAAAACTGCATAGCCATAGTAGGCCCTCCAGATACTGGGAAATCGTACTTTTGTATGAGTTTAATAAGCTTTTTAGGAGGTACAGTTATTAGTCATGTAAATTCCAGCAGCCATTTTTGGCTGCAACCGTTAGTAGATGCTAAGGTAGCATTGTTAGATGATGCAACACAGCCATGTTGGATATATATGGATACATATATGAGAAATTTGTTAGATGGTAATCCTATGAGTATTGACAGAAAGCATAAAGCATTGACATTAATTAAATGTCCACCTCTGCTAGTAACGTCCAACATAGATATTACTAAAGAAGAGAAATATAAGTATTTACATACTAGAGTAACAACATTTACATTTCCAAATCCATTCCCTTTTGACAGAAATGGGAATGCAGTGTATGAACTGTCAAATGCAAACTGGAAATGTTTTTTTGAAAGACTGTCGTCAAGCCTAGACATTCAGGATTCAGAGGACGAGGAAGATGGAAGCAATAGCCAAGCGTTTAGATGCGTGCCAGGAACAGTTGTTAGAACTTTA
>CDK37474
ATGGCGGACGATTCAGGTACAGAAAATGAGGGGTCTGGGTGTACAGGATGGTTTATGGTAGAAGCTATAGTGCAACACCCAACAGGTACACAAATATCAGACGATGAGGATGAGGAGGTGGAGGACAGTGGGTATGACATGGTGGACTTTATTGATGACAGCAATATTACACACAATTCCTTGGAAGCACAGGCATTGTTTAACAGGCAGGAGGCGGACACCCATTATGCGACTGTGCAGGACCTAAAACGAAAGTATTTAGGTAGTCCATATGTTAGTCCTATAAACACTATAGCCGAGGCAGTGGAAAGTGAAATAAGTCCACGATTGGACGCCATTAAACTTACAAGACAGCCAAAAAAGGTAAAGCGACGGCTGTTTCAAACCAGGGAACTAACGGACAGTGGATATGGCTATTCTGAAGTGGAAGCTGGAACGGGAACGCAGGTAGAGAAACATGGCGTACCGGAAAATGGGGGAGATGGTCAGGAAAAGGACACAGGAAGGGACATAGAGGGGGAGGAACATACAGAGGCGGAAGCGCCCACAAACAGTGTACGGGAGCATGCAGGCACAGCAGGAATATTGGAATTGCTAAAATGTAAAGATTTACGGGCAGCATTACTTGGTAAGTTTAAAGAATGCTTTGGGCTGTCTTTTATAGATTTAATTAGGCCATTTAAAAGTGATAAAACAACATGTGCAGATTGGGTGGTAGCAGGATTTGGTATACATCATAGCATATCAGAGGCATTTCAAAAATTAATTGAGCCATTAAGTTTATATGCACATATACAATGGCTAACAAATGCATGGGGAATGGTATTGTTAGTATTATTAAGATTTAAAGTAAATAAAAGTAGAAGTACCGTTGCACGTACACTAGCAACGCTATTAAATATACCTGAAAATCAAATGTTAATAGAGCCACCAAAAATACAAAGTGGTGTTGCAGCCCTGTATTGGTTTCGTACAGGTATATCAAATGCCAGTACAGTTATAGGGGAAGCACCAGAATGGATAACACGCCAAACTGTTATTGAACATGGGTTGGCAGACAGTCAGTTTAAATTAACAGAAATGGTGCAGTGGGCATATGATAATGACATATGCGAGGAGAGTGAAATTGCATTTGAATATGCACAAAGGGGAGATTTTGATTCTAATGCACGAGCATTTTTAAATAGCAATATGCAGGCAAAATATGTGAAAGATTGTGCAACTATGTGTAGACATTATAAACATGCAGAAATGAGGAAGATGTCTATAAAACAATGGATAAAACATAGGGGTTCTAAAACAGAAGGCACAGGAAATTGGAAACCAATTGTACAATTTCTACGACATCAAAATATAGAATTTATTCCATTTTTAAGTAAATTTAAATTATGGCTGCACGGTACGCCAAAAAAAAACTGCATAGCCATAGTAGGCCCTCCAGATACTGGGAAATCGTACTTTTGTATGAGTTTAATAAGCTTTTTAGGAGGTACAGTTATTAGTCATGTAAATTCCAGCAGCCATTTTTGGCTGCAACCGTTAGTAGATGCTAAGGTAGCATTGCTAGATGATGCAACACAGCCATGTTGGATATATATGGATACATATATGAGAAATTTGTTAGATGGTAATCCTATGAGTATTGACAGAAAGCATAAAGCATTGACATTAATTAAATGTCCACCTCTGCTAGTAACATCCAACATAGATATTACTAAAGAAGAGAAATATAAGTATTTACATAGTAGAGTAACAACATTTACATTTCCAAATCCATTCCCTTTTGACAGAAATGGGAATGCAGTGTATGAACTGTCAAATGCAAACTGGAAATGTTTTTTTGAAAGACTGTCGTCAAGCCTAGACATTCAGGATTCAGAGGACGAGGAAGATGGAAGCAATAGCCAAGCGTTTAGATGCGTGCCAGGAACAGTTGTTAGAACTTTA
>CDK36673
ATGGCGGACGATTCAGGTACAGAAAATGAGGGGTCTGGGTGTACAGGATGGTTTATGGTAGAAGCTATAGTGCAACACCCAACAGGTACACAAATATCAGACGATGAGGATGAGGAGGTGGAGGACAGTGGGTATGACATGGTGGACTTTATTGATGACAGCAATATTACACACAATTCCTTGGAAGCACAGGCATTGTTTAACAGGCAGGAGGCGGACACCCATTATGCGACTGTGCAGGACCTAAAACGAAAGTATTTAGGTAGTCCATATGTTAGTCCTATAAACACTATAGCCGAGGCAGTGGAAAGTGAAATAAGTCCACGATTGGACGCCATTAAACTTACAAGACAGCCAAAAAAGGTAAAGCGACGGCTGTTTCAAACCAGGGAACTAACGGACAGTGGATATGGCTATTCTGAAGTGGAAGCTGGAACGGGAACGCAGGTAGAGAAACATGGCGTACCGGAAAATGGGGGAGATGGTCAGGAAAAGGACACAGGAAGGGACATAGAGGGGGAGGAACATACAGAGGCGGAAGCGCCCACAAACAGTGTACGGGAGCATGCAGGCACAGCAGGAATATTGGAATTGCTAAAATGTAAAGATTTACGGGCAGCATTACTTGGTAAGTTTAAAGAATGCTTTGGGCTGTCTTTTATTGATTTAATTAGGCCATTTAAAAGTGATAAAACAACATGTGCAGATTGGGTGGTAGCAGGATTTGGTATACATCATAGCATATCAGAGGCATTTCAAAAATTAATTGAGCCATTAAGTTTATATGCACATATACAATGGCTAACAAATGCATGGGGAATGGTATTGTTAGTATTAGTAAGATTTAAAGTAAATAAAAGTAGAAGTACCGTTGCACGTACACTTGCAACGCTATTAAATATACCTGACAATCAAATGTTAATAGAGCCACCAAAAATACAAAGTGGTGTTGCAGCCCTGTATTGGTTTCGTACAGGTATATCAAATGCCAGTACAGTTATAGGGGAAGCACCAGAATGGATAACACGCCAAACTGTTATTGAACATGGGTTGGCAGACAGTCAGTTTAAATTAACAGAAATGGTGCAGTGGGCATATGATAATGACATATGCGAGGAGAGTGAAATTGCATTTGAATATGCACAAAGGGGAGATTTTGATTCTAATGCACGAGCATTTTTAAATAGCAATATGCAGGCAAAATATGTGAAAGATTGTGCAACTATGTGTAGACATTATAAACATGCAGAAATGAGGAAGATGTCTATAAAACAATGGATAAAACATAGGGGTTCTAAAATAGAAGGCACAGGAAATTGGAAACCAATTGTACAATTCCTACGACATCAAAATATAGAATTTATTCCATTTTTAAGTAAATTTAAATTATGGCTGCACGGTACGCCAAAAAAAAACTGCATAGCCATAGTAGGCCCTCCAGATACTGGGAAATCGTACTTTTGTATGAGTTTAATAAGCTTTTTAGGAGGTACAGTTATTAGTCATGTAAATTCCAGCAGCCATTTTTGGCTGCAACCGTTAGTAGATGCTAAGGTAGCATTGTTAGATGATGCAACACAGCCATGTTGGATATATATGGATACATATATGAGAAATTTGTTAGATGGTAATCCTATGAGTATTGACAGAAAGCATAAAGCATTGACATTAATTAAATGTCCACCTCTGCTAGTAACGTCCAACATAGATATTACTAAAGAAGAGAAATATAAGTATTTACATACTAGAGTAACAACATTTACATTTCCAAATCCATTCCCTTTTGACAGAAATGGGAATGCAGTGTATGAACTGTCAAATGCAAACTGGAAATGTTTTTTTGAAAGACTGTCGTCAAGCCTAGACATTCAGGATTCAGAGGACGAGGAAGATGGAAGCAATAGCCAAGCGTTTAGATGCGTGCCAGGAACAGTTGTTAGAACTTTA
>CBY85460
ATGGCGGACGATTCAGGTACAGAAAATGAGGGGTCTGGGTGTACAGGATGGTTCATGGTAGAAGCTATAGTGCAACACCCAACAGGTACACAAATATCAGACGATGAGGATGAGGAGGTGGAGGACAGTGGGTATGACATGGTGGACTTTATTGATGACAGCAATATTACACACAATTCCTTGGAAGCACAGGCATTGTTTAACAGGCAGGAGGCGGACACCCATTATGCGACTGTGCAAGACCTAAAACGAAAGTATTTAGGTAGTCCATATGTTAGTCCTATAAACACTATAGCCGAGGCAGTGGAAAGTGAAATAAGTCCACGATTGGACGCCATTAAACTTACAAGACAGCCAAAAAAGGTAAAGCGACGGCTGTTTCAAACCAGGGAACTAACAGACAGTGGATATGGCTATTCTGAAGTGGAAGCTGGAACGGGAACGCAGGTAGAGAAACATGGCGTACCGGAAAATGGGGGAGATGGTCAGGAAAAGGACACAGGAAGGGACATAGAGGGGGAGGAACATACAGAGGCGGAAGCGCCCACAAACAGTGTACGGGAGCATGCAGGCACAGCAGGAATATTGGAATTGCTAAAATGTAAAGATTTACGGGCAGCATTACTTGGTAAGTTTAAAGAATGCTTTGGGCTGTCTTTTATAGATTTAATTAGGCCATTTAAAAGTGATAAAACAACATGTGCAGATTGGGTGGTAGCAGGATTTGGTATACATCATAGCATATCAGAGGCATTTCAAAAATTAATTGAGCCATTAAGTTTATATGCACATATACAATGGCTAACAAATGCATGGGGAATGGTATTGTTAGTATTATTAAGATTTAAAGTAAATAAAAGTAGAAGTACCGTTGCACGTACACTTGCAACGCTATTAAATATACCTGAAAATCAAATGTTAATAGAGCCACCAAAAATACAAAGTGGTGTTGCAGCCCTGTATTGGTTTCGTACAGGTATATCAAATGCCAGTACAGTTATAGGGGAAGCACCAGAATGGATAACACGCCAAACTGTTATTGAACATGGGTTGGCAGACAGTCAGTTTAAATTAACAGAAATGGTGCAGTGGGCATATGATAATGACATATGCGAGGAGAGTGAAATTGCATTTGAATATGCACAAAGGGGAGATTTTGATTCTAATGCACGAGCATTTTTAAATAGCAATATGCAGGCAAAATATGTGAAAGATTGTGCAACTATGTGTAGACATTATAAACATGCAGAAATGAGGAAGATGTCTATAAAACAATGGATAAAACATAGGGGTTCTAAAATAGAAGGCACAGGAAATTGGAAACCAATTGTACAATTTCTACGACATCAAAATATAGAATTTATTCCATTTTTAAGTAAATTTAAATTATGGCTGCACGGTACGCCAAAAAAAAACTGCATAGCCATAGTAGGCCCTCCAGATACTGGGAAATCGTACTTTTGTATGAGTTTAATAAGCTTTTTAGGAGGTACAGTTATTAGTCATGTAAATTCCAGCAGCCATTTTTGGCTGCAACCGTTAGTAGATGCTAAGGTAGCATTGTTAGATGATGCCACACAGCCATGTTGGATATATATGGATACATATATGAGAAATTTGTTAGATGGTAATCCTATGAGTATTGACAGAAAGCATAAAGCATTGACATTAATTAAATGTCCACCTTTGCTAGTAACGTCCAACATAGATATTACTAAAGAAGAGAAATATAAGTATTTACATACTAGAGTAACAACATTTACATTTCCAAATCCATTCCCTTTTGACAGAAATGGGAATGCAATGTATGAACTGTCAAATGCAAACTGGAAATGTTTTTTTGAAAGACTGTCGTCAAGCCTAGACATTCAGGATTCAGAGGACGAGGAAGATGGAAGCAATAGCCAAGCGTTTAGATGCGTGCCAGGAACAGTTGTTAGAACTTTA
>CDK37564
ATGGCGGACGATTCAGGTACAGAAAATGAGGGGTCTGGGTGTACAGGATGGTTTATGGTAGAAGCTATAGTGCAACACCCAACAGGTACACAAATATCAGACGATGAGGATGAGGAGGTGGAGGACAGTGGGTATGACATGGTGGACTTTATTGATGACAGCAATATTACACACAATTCCTTGGAAGCACAGGCATTGTTTAACAGGCAGGAGGCGGACACCCATTATGCGACTGTGCAGGACCTAAAACGAAAGTATTTAGGTAGTCCATATGTTAGTCCTATAAACACTATAGCCGAGGCAGTGGAAAGTGAAATAAGTCCACGATTGGACGCCATTAAACTTACAAGACAGCCAAAAAAGGTAAAGCGACGGCTGTTTCAAACCAGGGAACTAACGGACAGTGGATATGGCTATTCTGAAGTGGAAGCTGGAACGGGAACGCAGGTAGAGAAACATGGCGTACCGGAAAATGGGGGAGATGGTCAGGAAAAGGACACAGGAAGGGACATAGAGGGGGAGGAACATACAGAGGCGGAAGCGCCCACAAACAGTGTACGGGAGCATGCAGGCACAGCAGGAATATTGGAATTGCTAAAATGTAAAGATTTACGGGCAGCATTACTTGGTAAGTTTAAAGAATGCTTTGGGCTGTCTTTTATAGATTTAATTAGGCCATTTAAAAGTGATAAAACAACATGTGCAGATTGGGTGGTAGCAGGATTTGGTATACATCATAGCATATCAGAGGCATTTCAAAAATTAATTGAGCCATTAAGTTTATATGCACATATACAATGGCTAACAAATGCATGGGGAATGGTATTGTTAGTATTATTAAGATTTAAAGTAAATAAAAGTAGAAGTACCGTTGCACGTACACTTGCAACGCTATTAAATATACCTGAAAATCAAATGTTAATAGAGCCACCAAAAATACAAAGTGGTGTTGCAGCCCTGTATTGGTTTCGTACAGGTATATCAAATGCCAGTACAGTTATAGGGGAAGCACCAGAATGGATAACACGCCAAACTGTTATTGAACATGGGTTGGCAGACAGTCAGTTTAAATTAACAGAAATGGTGCAGTGGGCATATGATAATGACATATGCGAGGAGAGTGAAATTGCATTTGAATATGCACAAAGGGGAGATTTTGATTCTAATGCACGAGCATTTTTAAATAGCAATATGCAGGCAAAATATGTGAAAGATTGTGCAACTATGTGTAGACATTATAAACATGCAGAAATGAGGAAGATGTCTATAAAACAATGGATAAAACATAGGGGTTCTAAAATAGAAGGCACAGGAAATTGGAAACCAATTGTACAATTTCTACGACATCAAAATATAGAATTTATTCCATTTTTAAGTAAATTTAAATTATGGCTGCACGGTACGCCAAAAAAAAACTGCATAGCCATAGTAGGCCCTCCAGATACTGGGAAATCGTACTTTTGTATGAGTTTAATAAGCTTTTTAGGAGGTACAGTTATTAGTCATGTAAATTCCAGCAGCCATTTTTGGCTGCAACCGTTAGTAGATGCTAAGGTAGCATTGCTAGATGATGCAACACAGCCATGTTGGATATATATGGATACATATATGAGAAATTTGTTAGATGGTAATCCTATGAGTATTGACAGAAAGCATAAAGCATTGACATTAATTAAATGTCCACCTCTGCTAGTAACATCCAACATAGATATTACCAAAGAAGAGAAATATAAGTATTTACATACTAGAGTAACAACATTTACATTTCCAAATCCATTCCCTTTTGACAGAAATGGGAATGCAGTGTATGAACTGTCAAATGCAAACTGGAAATGTTTTTTTGAAAGACTGTCGTCAAGCCTAGACATTCAGGATTCAGAGGACGAGGAAGATGGAAGCAATAGCCAAGCGTTTAGATGCGTGCCAGGAACAGTTGTTAGAACTTTA
>CDK36691
ATGGCGGACGATTCAGGTACAGAAAATGAGGGGTCTGGGTGTACAGGATGGTTTATGGTAGAAGCTATAGTGCAACACCCAACAGGTACACAAATATCAGACGATGAGGATGAGGAGGTGGAGGACAGTGGGTATGACATGGTGGACTTTATTGATGACAGCAATATTACACACAATTCCTTGGAAGCACAGGCATTGTTTAACAGGCAGGAGGCGGACACCCATTATGCGACTGTGCAGGACCTAAAACGAAAGTATTTAGGTAGTCCATATGTTAGTCCTATAAACACTATAGCCGAGGCAGTGGAAAGTGAAATAAGTCCACGATTGGACGCCATTAAACTTACAAGACAGCCAAAAAAGGTAAAGCGACGGCTGTTTCAAACCAGGGAACTAACGGACAGTGGATATGGCTATTCTGAAGTGGAAGCTGGAACGGGAACGCAGGTAGAGAAACATGGCGTACCGGAAAATGGGGGAGATGGTCAGGAAAAGGACACAGGAAGGGACATAGAGGGGGAGGAACATACAGAGGCGGAAGCGCCCACAAACAGTGTACGGGAGCATGCAGGCACAGCAGGAATATTGGAATTGCTAAAATGTAAAGATTTACGGGCAGCATTACTTGGTAAGTTTAAAGAATGCTTTGGGCTGTCTTTTATTGATTTAATTAGGCCATTTAAAAGTGATAAAACAACATGTGCAGATTGGGTGGTAGCAGGATTTGGTATACATCATAGCATATCAGAGGCATTTCAAAAATTAATTGAGCCATTAAGTTTATATGCACATATACAATGGCTAACAAATGCATGGGGAATGGTATTGTTAGTATTAGTAAGATTTAAAGTAAATAAAAGTAGAAGTACCGTTGCACGTACACTTGCAACGCTATTAAATATACCTGAGAATCAAATGTTAATAGAGCCACCAAAAATACAAAGTGGTGTTGCAGCCCTGTATTGGTTTCGTACAGGTATATCAAATGCCAGTACAGTTATAGGGGAAGCACCAGAATGGATAACACGCCAAACTGTTATTGAACATGGGTTGGCAGACAGTCAGTTTAAATTAACAGAAATGGTGCAGTGGGCATATGATAATGACATATGCGAGGAGAGTGAAATTGCATTTGAATATGCACAAAGGGGAGATTTTGATTCTAATGCACGAGCATTTTTAAATAGCAATATGCAGGCAAAATATGTGAAAGATTGTGCAACTATGTGTAGACATTATAAACATGCAGAAATGAGGAAGATGTCTATAAAACAATGGATAAAACATAGGGGTTCTAAAATAGAAGGCACAGGAAATTGGAAACCAATTGTACAATTCCTACGACATCAAAATATAGAATTTATTCCATTTTTAAGTAAATTTAAATTATGGCTGCACGGTACGCCAAAAAAAAACTGCATAGCCATAGTAGGCCCTCCAGATACTGGGAAATCGTACTTTTGTATGAGTTTAATAAGCTTTTTAGGAGGTACGGTTATTAGTCATGTAAATTCCAGCAGCCATTTTTGGCTGCAACCGTTAGTAGATGCTAAGGTAGCATTGTTAGATGATGCAACACAGCCATGTTGGATATATATGGATACATATATGAGAAATTTGTTAGATGGTAATCCTATGAGTATTGACAGAAAGCATAAAGCATTGACATTAATTAAATGTCCACCTCTGCTAGTAACGTCCAACATAGATATTACTAAAGAAGAGAAATATAAGTATTTACATAGTAGAGTAACAACATTTACATTTCCAAATCCATTCCCTTTTGACAGAAATGGGAATGCAGTGTATGAACTGTCAAATGCAAACTGGAAATGTTTTTTTGAAAGACTGTCGTCAAGCCTAGACATTCAGGATTCAGAGGACGAGGAAGATGGAAGCAATAGCCAAGCGTTTAGATGCGTGCCAGGAACAGTTGTTAGAACTTTA
>CDK36511
ATGGCGGACGATTCAGGTACAGAAAATGAGGGGTCTGGGTGTACAGGATGGTTTATGGTAGAAGCTATAGTGCAACACCCAACAGGTACACAAATATCAGACGATGAGGATGAGGAGGTGGAGGACAGTGGGTATGACATGGTGGACTTTATTGATGACAGCAATATTACACACAATTCCTTGGAAGCACAGGCATTGTTTAACAGGCAGGAGGCGGACACCCATTATGCGACTGTGCAGGACCTAAAACGAAAGTATTTAGGTAGTCCATATGTTAGTCCTATAAACACTATAGCCGAGGCAGTGGAAAGTGAAATAAGTCCACGATTGGACGCCATTAAACTTACAAGACAGCCAAAAAAGGTAAAGCGACGGCTGTTTCAAACCAGGGAACTAACGGACAGTGGATATGGCTATTCTGAAGTGGAAGCTGGAACGGGAACGCAGGTAGAGAAACATGGCGTACCGGAAAATGGGGGAGATGGTCAGGAAAAGGACACAGGAAGGGACATAGAGGGGGAGGAACATACAGAGGCGGAAGCGCCCACAAACAGTGTACGGGAGCATGCAGGCACAGCAGGAATATTGGAATTGCTAAAATGTAAAGATTTACGGGCAGCATTACTTGGTAAGTTTAAAGAATGCTTTGGGCTGTCTTTTATAGATTTAATTAGGCCATTTAAAAGTGATAAAACAACATGTGCAGATTGGGTGGTAGCAGGATTTGGTATACATCATAGCATATCAGAGGCATTTCAAAAATTAATTGAGCCATTAAGTTTATATGCACATATACAATGGCTAACAAATGCATGGGGGATGGTATTGTTAGTATTATTAAGATTTAAAGTAAATAAAAGTAGAAGTACCGTTGCACGTACACTTGCAACGCTATTAAATATACCTGAAAATCAAATGTTAATAGAGCCACCAAAAATACAAAGTGGTGTTGCAGCCCTGTATTGGTTTCGTACAGGTATATCAAATGCCAGTACAGTTATAGGGGAAGCACCAGAATGGATAACACGCCAAACTGTTATTGAACATGGGTTGGCAGACAGTCAGTTTAAATTAACAGAAATGGTGCAGTGGGCATATGATAATGACATATGCGAGGAGAGTGAAATTGCATTTGAATATGCACAAAGGGGAGATTTTGATTCTAATGCACGAGCATTTTTAAATAGCAATATGCAGGCAAAATATGTGAAAGATTGTGCAACTATGTGTAGACATTATAAACATGCAGAAATGAGGAAGATGTCTATAAAACAATGGATAAAACATAGGGGTTCTAAAATAGAAGGCACAGGAAATTGGAAACCAATTGTACAATTTCTACGACATCAAAATATAGAATTTATTCCATTTTTAAGTAAATTTAAATTATGGCTGCACGGTACGCCAAAAAAAAACTGCATAGCCATAGTAGGCCCTCCAGATACTGGGAAATCGTACTTTTGTATGAGTTTAATAAGCTTTTTAGGAGGTACAGTTATTAGTCATGTAAATTCCAGCAGCCATTTTTGGCTGCAACCGTTAGTAGATGCTAAGGTAGCATTGCTAGATGATGCAACACAGCCATGTTGGATATATATGGATACATATATGAGAAATTTGTTAGATGGTAATCCTATGAGTATTGACAGAAAGCATAAAGCATTGACATTAATTAAATGTCCACCTCTGCTAGTAACATCCAACATAGATATTACCAAAGAAGAGAAATATAAGTATTTACATACTAGAGTAACAACATTTACATTTCCAAATCCATTCCCTTTTGACAGAAATGGGAATGCAGTGTATGAACTGTCAAATGCAAACTGGAAATGTTTTTTTGAAAGACTGTCGTCAAGCCTAGACATTCAGGATTCAGAGGACGAGGAAGATGGAAGCAATAGCCAAGCGTTTAGATGCGTGCCAGGAACAGTTGTTAGAACTTTA
>AFL91938
ATGGCGGACGATTCAGGTACAGAAAATGAGGGGTCTGGGTGTACAGGATGGTTCATGGTAGAAGCTATAGTGCAACACCCAACAGGTACACAAATATCAGACGATGAGGATGAGGAGGTGGAGGACAGTGGGTATGACATGGTGGACTTTATTGATGACAGCAATATTACACACAATTCCTTGGAAGCACAGGCATTGTTTAACAGGCAGGAGGCGGACACCCATTATGCGACTGTGCAGGACCTAAAACGAAAGTATTTAGGTAGTCCATATGTTAGTCCTATAAACACTATAGCCGAGGCAGTGGAAAGTGAAATAAGTCCACGATTGGACGCCATTAAACTTACAAGACAGCCAAAAAAGGTAAAGCGACGGCTGTTTCAAACCAGGGAACTAACAGACAGTGGATATGGCTATTCTGAAGTGGAAGCTGGAACGGGAACGCAGGTAGAGAAACATGGCGTACCGGAAAATGGGGGAGATGGTCAGGAAAAGGACACAGGAAGGGACATAGAGGGGGAGGAACATACAGAGGCGGAAGCGCCCACAAACAGTGTACGGGAGCATGCAGGCACAGCAGGAATATTGGAATTGCTAAAATGTAAAGATTTACGGGCAGCATTACTTGGTAAGTTTAAAGAATGCTTTGGGCTGTCTTTTATAGATTTAATTAGGCCATTTAAAAGTGATAAAACAACATGTGCAGATTGGGTGGTAGCAGGATTTGGTATACATCATAGCATATCAGAGGCATTTCAAAAATTAATTGAGCCATTAAGTTTATATGCACATATACAATGGCTAACAAATGCATGGGGAATGGTATTGTTAGTATTATTAAGATTTAAAGTAAATAAAAGTAGAAGTACCGTTGCACGTACACTTGCAACGCTATTAAATATACCTGAAAATCAAATGTTAATAGAGCCACCAAAAATACAAAGTGGTGTTGCAGCCCTGTATTGGTTTCGTACAGGTATATCAAATGCCAGTACAGTTATAGGGGAAGCACCAGAATGGATAACACGCCAAACTGTTATTGAACATGGGTTGGCAGACAGTCAGTTTAAATTAACAGAAATGGTGCAGTGGGCATATGATAATGACATATGCGAGGAGAGTGAAATTGCATTTGAATATGCACAAAGGGGAGATTTTGATTCTAATGCACGAGCATTTTTAAATAGCAATATGCAGGCAAAATATGTGAAAGATTGTGCAACTATGTGTAGACATTATAAACATGCAGAAATGAGGAAGATGTCTATAAAACAATGGATAAAACATAGGGGTTCTAAAATAGAAGGCACAGGAAATTGGAAACCAATTGTACAATTTCTACGACATCAAAATATAGAATTTATTCCATTTTTAAGTAAATTTAAATTATGGCTGCACGGTACGCCAAAAAAAAACTGCATAGCCATAGTAGGCCCTCCAGATACTGGGAAATCGTACTTTTGTATGAGTTTAATAAGCTTTTTAGGAGGTACAGTTATTAGTCATGTAAATTCCAGCAGCCATTTTTGGCTGCAACCGTTAGTAGATGCTAAGGTAGCATTGTTAGATGATGCAACACAGCCATGTTGGATATATATGGATACATATATGAGAAATTTGTTAGATGGTAATCCTATGAGTATTGACAGAAAGCATAAAGCATTGACATTAATTAAATGTCCACCTTTGCTAGTAACGTCCAACATAGATATTACTAAAGAAGAGAAATATAAGTATTTACATACTAGAGTAACAACATTTACATTTCCAAATCCATTCCCTTTTGACAGAAATGGGAATGCAATGTATGAACTGTCAAATGCAAACTGGAAATGTTTTTTTGAAAGACTGTCGTCAAGCCTAGACATTCAGGATTCAGAGGACGAGGAAGATGGAAGCAATAGCCAAGCGTTTAGATGCGTGCCAGGAACAGTTGTTAGAACTTTA
>CDK37204
ATGGCGGACGATTCAGGTACAGAAAATGAGGGGTCTGGGTGTACAGGATGGTTTATGGTAGAAGCTATAGTGCAACACCCAACAGGTACACAAATATCAGACGATGAGGATGAGGAGGTGGAGGACAGTGGGTATGACATGGTGGACTTTATTGATGACAGCAATATTACACACAATTCCTTGGAAGCACAGGCATTGTTTAACAGGCAGGAGGCGGACACCCATTATGCGACTGTGCAGGACCTAAAACGAAAGTATTTAGGTAGTCCATATGTTAGTCCTATAAACACTATAGCCGAGGCAGTGGAAAGTGAAATAAGTCCACGATTGGACGCCATTAAACTTACAAGACAGCCAAAAAAGGTAAAGCGACGGCTGTTTCAAACCAGGGAACTAACGGACAGTGGATATGGCTATTCTGAAGTGGAAGCTGGAACGGGAACGCAGGTAGAGAAACATGGCGTACCGGAAAATGGGGGAGATGGTCAGGAAAAGGACACAGGAAGGGACATAGAGGGGGAGGAACATACAGAGGCGGAAGCGCCCACAAACAGTGTACGGGAGCATGCAGGCACAGCAGGAATATTGGAATTGCTAAAATGTAAAGATTTACGGGCAGCATTACTTGGTAAGTTTAAAGAATGCTTTGGGCTGTCTTTTATAGATTTAATTAGGCCATTTAAAAGTGATAAAACAACATGTGCAGATTGGGTGGTAGCAGGATTTGGTATACATCATAGCATATCAGAGGCATTTCAAAAATTAATTGAGCCATTAAGTTTATATGCACATATACAATGGCTAACAAATGCATGGGGAATGGTATTGTTAGTATTATTAAGATTTAAAGTAAATAAAAGTAGAAGTACCGTTGCACGTACACTTGCAACGCTATTAAATATACCTGAAAATCAAATGTTAATAGAGCCACCAAAAATACAAAGTGGTGTTGCAGCCCTGTATTGGTTTCGTACAGGTATATCAAATGCCAGTACAGTTATAGGGGAAGCACCAGAATGGATAACACGCCAAACTGTTATTGAACATGGGTTGGCAGACAGTCAGTTTAAATTAACAGAAATGGTGCAGTGGGCATATGATAATGACATATGCGAGGAGAGTGAAATTGCATTTGAATATGCACAAAGGGGAGATTTTGATTCTAATGCACGAGCATTTTTAAATAGCAATATGCAGGCAAAATATGTGAAAGATTGTGCAACTATGTGTAGACATTATAAACATGCAGAAATGAGGAAGATGTCTATAAAACAATGGATAAAACATAGGGGTTCTAAAATAGAAGGCACAGGAAATTGGAAACCAATTGTACAATTTCTACGACATCAAAATATAGAATTTATTCCATTTTTAAGTAAATTTAAATTATGGCTGCACGGTACGCCAAAAAAAAACTGCATAGCCATAGTAGGCCCTCCAGATACTGGGAAATCGTACTTTTGTATGAGTTTAATAAGCTTTTTAGGAGGTACAGTTATTAGTCATGTAAATTCCAGCAGCCATTTTTGGCTGCAACCGTTAGTAGATGCTAAGGTAGCATTGCTAGATGATGCAACACAGCCATGTTGGATATATATGGATACATATATGAGAAATTTGTTAGATGGTAATCCTATGAGTATTGACAGAAAGCATAAAGCATTGACATTAATTAAATGTCCACCTCTGCTAGTAACATCCAACATAGATATTACCAAAGAAGAGAAATATAAGTATTTACATACTAGAGTAACAACATTTACATTTCCAAATCCATTCCCTTTTGACAGAAATGGGAATGCAGTGTATGAACTGTCAAATGCAAACTGGAAATGTTTTTTTGAAAGACTGTCGTCAAGCCTAGACATTCAGGATTCAGAGGACGAGGAAGATGGAAGCAATAGCCAAGCGTTTAGATGCGTGCCAGGAACAGTTGTTAGAACTTTA
>CDK37051
ATGGCGGACGATTCAGGTACAGAAAATGAGGGGTCTGGGTGTACAGGATGGTTTATGGTAGAAGCTATAGTGCAACACCCAACAGGTACACAAATATCAGACGATGAGGATGAGGAGGTGGAGGACAGTGGGTATGACATGGTGGACTTTATTGATGACAGCAATATTACACACAATTCACTGGAAGCACAGGCATTGTTTAACAGGCAGGAGGCGGACACCCATTATGCGACTGTGCAGGACCTAAAACGAAAGTATTTAGGTAGTCCATATGTTAGTCCTATAAACACTATAGCCGAGGCAGTGGAAAGTGAAATAAGTCCACGATTGGACGCCATTAAACTTACAAGACAGCCAAAAAAGGTAAAGCGACGGCTGTTTCAAACCAGGGAACTAACGGACAGTGGATATGGCTATTCTGAAGTGGAAGCTGGAACGGGAACGCAGGTAGAGAAACATGGCGTACCGGAAAATGGGGGAGATGGTCAGGAAAAGGACACAGGAAGGGACATAGAGGGGGAGGAACATACAGAGGCGGAAGCGCCCACAAACAGTGTACGGGAGCATGCAGGCACAGCAGGAATATTGGAATTGTTAAAATGTAAAGATTTACGGGCAGCATTACTTGGTAAGTTTAAAGAATGCTTTGGGCTGTCTTTTATAGATTTAATTAGGCCATTTAAAAGTGATAAAACAACATGTTTAGATTGGGTGGTAGCAGGGTTTGGTATACATCATAGCATATCAGAGGCATTTCAAAAATTAATTGAGCCATTAAGTTTATATGCACATATACAATGGCTAACAAATGCATGGGGAATGGTATTGTTAGTATTATTAAGATTTAAAGTAAATAAAAGTAGAAGTACCGTTGCACGTACACTTGCAACGCTATTAAATATACCTGAAAACCAAATGTTAATAGAGCCACCAAAAATACAAAGTGGTGTTGCAGCCCTGTATTGGTTTCGTACAGGTATATCAAATGCCAGTACAGTTATAGGGGAAGCACCAGAATGGATAACACGCCAAACAGTTATTGAACACGGGTTGGCAGACAGTCAGTTTAAATTAACAGAAATGGTGCAGTGGGCGTATGATAATGACATATGCGAGGAGAGTGAAATTGCATTTGAATATGCACAAAGGGGAGATTTTGATTCTAATGCACGAGCATTTTTAAATAGCAATATGCAGGCAAAATATGTGAAAGATTGTGCAACTATGTGTAGACATTATAAACATGCAGAAATGAGGAAGATGTCTATAAAACAATGGATAAAACATAGGGGTTCTAAAATAGAAGGCACAGGAAATTGGAAACCAATTGTACAATTCCTACGACATCAAAATATAGAATTCATTCCTTTTTTAACTAAATTTAAATTATGGCTGCACGGTACGCCAAAAAAAAACTGCATAGCCATAGTAGGCCCTCCAGATACTGGGAAATCGTACTTTTGTATGAGTTTAATAAGCTTTCTAGGAGGTACAGTTATTAGTCATGTAAATTCCAGCAGCCATTTTTGGTTGCAACCGTTAGTAGATGCTAAGGTAGCATTGTTAGATGATGCAACACAGCCATGTTGGATATATATGGATACATATATGAGAAATTTGTTAGATGGTAATCCTATGAGTATTGACAGAAAGCATAAAGCATTGACATTAATTAAATGTCCACCTCTGCTAGTAACGTCCAACATAGATATTACTAAAGAAGATAAATATAAGTATTTACATACTAGAGTAACAACATTTACATTTCCAAATCCATTCCCTTTTGACAGAAATGGGAATGCAGTGTATGAACTGTCAAATACAAACTGGAAATGTTTTTTTGAAAGACTGTCGTCAAGCCTAGACATTCAGGATTCTGAGGACGAGGAAGATGGAAGCAATAGCCAAGCGTTTAGATGCGTGCCAGGAACAGTTGTTAGAACTTTA
>CDK36628
ATGGCGGACGATTCAGGTACAGAAAATGAGGGGTCTGGGTGTACAGGATGGTTTATGGTAGAAGCTATAGTGCAACACCCAACAGGTACACAAATATCAGACGATGAGGATGAGGAGGTGGAGGACAGTGGGTATGACATGGTGGACTTTATTGATGACAGCAATATTACACACAATTCACTGGAAGCACAGGCATTGTTTAACAGGCAGGAGGCGGACGCCCATTATGCGACTGTGCAGGACCTAAAACGAAAGTATTTAGGTAGTCCATATGTTAGTCCTATAAACACTATAGCCGAGGCAGTGGAAAGTGAAATAAGTCCACGATTGGACGCCATTAAACTTACAAGACAGCCAAAAAAGGTAAAGCGACGGCTGTTTCAAACCAGGGAACTAACGGACAGTGGATATGGCTATTCTGAAGTGGAAGCTGGAACGGGAACGCAGGTAGAGAAACATGGCGTACCGGAAAATGGGGGAGATGGTCAGGAAAAGGACACAGGAAGGGACATAGAGGGGGAGGAACATACAGAGGCGGAAGCGCCCACAAACAGTGTACGGGAGCATGCAGGCACAGCAGGAATATTGGAATTGTTAAAATGTAAAGATTTACGGACAGCATTACTTGGTAAGTTTAAAGAATGCTTTGGGCTGTCTTTTATAGATTTAATTAGGCCATTTAAAAGTGATAAAACAACATGTTTAGATTGGGTGGTAGCAGGATTTGGTATACATCATAGCATATCAGAGGCATTTCAAAAATTAATTGAGCCATTAAGTTTATATGCACATATACAATGGCTAACAAATGCATGGGGAATGGTATTGTTAGTATTATTAAGATTTAAAGTAAATAAAAGTAGAAGTACCGTTGCACGTACACTTGCAACGCTATTAAATATACCTGAAAACCAAATGTTAATAGAGCCACCAAAAATACAAAGTGGTGTTGCAGCCCTGTATTGGTTTCGTACAGGTATATCAAATGCCAGTACAGTTATAGGGGAAGCACCAGAATGGATAACACGCCAAACAGTTATTGAACACGGGTTGGCAGACAGTCAGTTTAAATTAACAGAAATGGTGCAGTGGGCATATGATAATGACATATGCGAGGAGAGTGAAATTGCATTTGAATATGCACAAAGGGGAGATTTTGATTCTAATGCACGAGCATTTTTAAATAGCAATATGCAGGCAAAATATGTGAAAGATTGTGCAACTATGTGTAGACATTATAAACATGCAGAAATGAGGAAGATGTCTATAAAACAATGGATAAAACATAGGGGTTCTAAAATAGAAGGCACAGGAAATTGGAAACCAATTGTACAATTCCTACGACATCAAAATATAGAATTCATTCCTTTTTTAACTAAATTTAAATTATGGCTGCACGGTACGCCAAAAAAAAACTGCATAGCCATAGTAGGCCCTCCAGATACTGGGAAATCGTACTTTTGTATGAGTTTAATAAGCTTTCTAGGAGGTACAGTTATTAGTCATGTAAATTCCAGCAGCCATTTTTGGTTGCAACCGTTAGTAGATGCTAAGGTAGCATTGTTAGATGATGCAACACAGCCATGTTGGATATATATGGATACATATATGAGAAATTTGTTAGATGGTAATCCTATGAGTATTGACAGAAAGCATAAAGCATTGACATTAATTAAATGTCCACCTCTGCTAGTAACGTCCAACATAGATATTACTAAAGAAGATAAATATAAGTATTTACATACTAGAGTAACAACATTTACATTTCCAAATCCATTCCCTTTTGACAGAAATGGGAATGCAGTGTATGAACTGTCAAATATAAACTGGAAATGTTTTTTTGAAAGACTGTCGTCAAGCCTAGACATTCAGGATTCAGAGGACGAGGAAGATGGAAGCAATAGCCAAGCGTTTAGATGCGTGCCAGGAACAGTTGTTAGAACTTTA
>CDK37114
ATGGCGGACGATTCAGGTACAGAAAATGAGGGGTCTGGGTGTACAGGATGGTTTATGGTAGAAGCTATAGTGCAACACCCAACAGGTACACAAATATCAGACGATGAGGATGAGGAGGTGGAGGACAGTGGGTATGACATGGTGGACTTTATTGATGACAGCAATATTACACACAATTCCTTGGAAGCACAGGCATTGTTTAACAGGCAGGAGGCGGACACCCATTATGCGACTGTGCAGGACCTAAAACGAAAGTATTTAGGTAGTCCATATGTTAGTCCTATAAACACTATAGCCGAGGCAGTGGAAAGTGAAATAAGTCCACGATTGGACGCCATTAAACTTACAAGACAGCCAAAAAAGGTAAAGCGACGGCTGTTTCAAACCAGGGAACTAACGGACAGTGGATATGGCTATTCTGAAGTGGAAGCTGGAACGGGAACGCAGGTAGAGAAACATGGCGTACCGGAAAATGGGGGAGATGGTCAGGAAAAGGACACAGGAAGGGACATAGAGGGGGAGGAACATACAGAGGCGGAAGCGCCCACAAACAGTGTACGGGAGCATGCAGGCACAGCAGGAATATTGGAATTGCTAAAATGTAAAGATTTACGGGCAGCATTACTTGGTAAGTTTAAAGAATGCTTTGGGCTGTCTTTTATAGATTTAATTAGGCCATTTAAAAGTGATAAAACAACATGTGCAGATTGGGTGGTAGCAGGATTTGGTATACATCATAGCATATCAGAGGCATTTCAAAAATTAATTGAGCCATTAAGTTTATATGCACATATACAATGGCTAACAAATGCATGGGGAATGGTATTGTTAGTATTATTAAGATTTAAAGTAAATAAAAGTAGAAGTACCGTTGCACGTACACTTGCAACGCTATTAAATATACCTGAAAATCAAATGTTAATAGAGCCACCAAAAATACAAAGTGGTGTTGCAGCCCTGTATTGGTTTCGTACAGGTATATCAAATGCCAGTACAGTTATAGGGGAAGCACCAGAATGGATAACACGCCAAACTGTTATTGAACATGGGTTGGCAGACAGTCAGTTTAAATTAACAGAAATGGTGCAGTGGGCATATGATAATGACATATGCGAGGAGAGTGAAATTGCATTTGAATATGCACAAAGGGGAGATTTTGATTCTAATGCACGAGCATTTTTAAATAGCAATATGCAGGCAAAATATGTGAAAGATTGTGCAACTATGTGTAGACATTATAAACATGCAGAAATGAGGAAGATGTCTATAAAACAATGGATAAAACATAGGGGTTCTAAAATAGAAGGCACAGGAAATTGGAAACCAATTGTACAATTTCTACGACATCAAAATATAGAATTTATTCCATTTTTAAGTAAATTTAAATTATGGCTGCACGGTACGCCAAAAAAAAACTGCATAGCCATAGTAGGCCCTCCAGATACTGGGAAATCGTACTTTTGTATGAGTTTAATAAGCTTTTTAGGAGGTACAGTTATTAGTCATGTAAATTCCAGCAGCCATTTTTGGCTGCAACCGTTAGTAGATGCTAAGGTAGCATTGCTAGATGATGCAACACAGCCATGTTGGATATATATGGATACATATATGAGAAATTTGTTAGATGGTAATCCTATGAGTATTGACAGAAAGCATAAAGCATTGACATTAATTAAATGTCCACCTCTGCTAGTAACATCCAACATAGATATTACCAAAGAAGAGAAATATAAGTATTTACATACTAGAGTAACAACATTTACATTTCCAAATCCATTCCCTTTTGACAGAAATGGGAATGCAGTGTATGAACTGTCAAAAGCAAACTGGAAATGTTTTTTTGAAAGACTGTCGTCAAGCCTAGACATTCAGGATTCAGAGGACGAGGAAGATGGAAGCAATAGCCAAGCGTTTAGATGCGTGCCAGGAACAGTTGTTAGAACTTTA
>CBY85397
ATGGCGGACGATTCAGGTACAGAAAATGAGGGGTCTGGGTGTACAGGATGGTTTATGGTAGAAGCTATAGTGCAACACCCAACAGGTACACAAATATCAGACGATGAGGATGAGGAGGTGGAGGACAGTGGGTATGACATGGTGGACTTTATTGATGACAGCAATATTACACACAATTCACTGGAAGCACAGGCATTGTTTAACAGGCAGGAGGCGGACACCCATTATGCGACTGTGCAGGACCTAAAACGAAAGTATTTAGGTAGTCCATATGTTAGTCCTATAAACACTATAGCCGAGGCAGTGGAAAGTGAAATAAGTCCACGATTGGACGCCATTAAACTTACAAGACAGCCAAAAAAGGTAAAGCGACGGCTGTTTCAAACCAGGGAACTAACGGACAGTGGATATGGCTATTCTGAAGTGGAAGCTGGAACGGGAACGCAGGTAGAGAAACATGGCGTACCGGAAAATGGGGGAGATGGTCAGGAAAAGGACACAGGAAGGGACATAGAGGGGGAGGAACATACAGAGGCGGAAGCGCCCACAAACAGTGTACGGGAGCATGCAGGCACAGCAGGAATATTGGAATTGTTAAAATGTAAAGATTTACGGGCAGCATTACTTGGTAAGTTTAAAGAATGCTTTGGGCTGTCTTTTATAGATTTAATTAGGCCATTTAAAAGTGATAAAACAACATGTTTAGATTGGGTGGTAGCAGGATTTGGTATACATCATAGCATATCAGAGGCATTTCAAAAATTAATTGAGCCATTAAGTTTATATGCACATATACAATGGCTAACAAATGCATGGGGAATGGTATTGTTAGTATTATTAAGATTTAAAGTAAATAAAAGTAGAAGTACCGTTGCACGTACACTTGCAACGCTATTAAATATACCTGAAAACCAAATGTTAATAGAGCCACCAAAAATACAAAGTGGTGTTGCAGCCCTGTATTGGTTTCGTACAGGTATATCAAATGCCAGTACAGTTATAGGGGAAGCACCAGAATGGATAACACGCCAAACAGTTATTGAACACGGGTTGGCAGACAGTCAGTTTAAATTAACAGAAATGGTGCAGTGGGCATATGATAATGACATATGCGAGGAGAGTGAAATTGCATTTGAATATGCACAAAGGGGAGATTTTGATTCTAATGCACGAGCATTTTTAAATAGCAATATGCAGGCAAAATATGTGAAAGATTGTGCAACTATGTGTAGACATTATAAACATGCAGAAATGAGGAAGATGTCTATAAAACAATGGATAAAACATAGGGGTTCTAAAATAGAAGGCACAGGAAATTGGAAACCAATTGTACAATTCCTACGACATCAAAATATAGAATTCATTCCTTTTTTAACTAAATTTAAATTATGGCTGCACGGTACGCCAAAAAAAAACTGCATAGCCATAGTAGGCCCTCCAGATACTGGGAAATCGTACTTTTGTATGAGTTTAATAAGCTTTCTAGGAGGTACAGTTATTAGTCATGTAAATTCCAGCAGCCATTTTTGGTTGCAACCGTTAGTAGATGCTAAGGTAGCATTGTTAGATGATGCAACACAGCCATGTTGGATATATATGGATACATATATGAGAAATTTGTTAGATGGTAATCCTATGAGTATTGACAGAAAGCATAAAGCATTGACATTAATTAAATGTCCACCTCTGCTAGTAACGTCCAACATAGATATTACTAAAGAAGATAAATATAAGTATTTACATACTAGAGTAACAACATTTACATTTCCAAATCCATTCCCTTTTGACAGAAATGGGAATGCAGTGTATGAACTGTCAAATACAAACTGGAAATGTTTTTTTGAAAGACTGTCGTCAAGCCTAGACATTCAGGATTCAGAGGACGAGGAAGATGGAAGCAATAGCCAAGCGTTTAGATGCGTGCCAGGAACAGTTGTTAGAACTTTA
>CDK36979
ATGGCGGACGATTCAGGTACAGAAAATGAGGGGTCTGGGTGTACAGGATGGTTTATGGTAGAAGCTATAGTGCAACACCCAACAGGTACACAAATATCAGACGATGAGGATGAGGAGGTGGAGGACAGTGGGTATGACATGGTGGACTTTATTGATGACAGCAATATTACACACAATTCCTTGGAAGCACAGGCATTGTTTAACAGGCAGGAGGCGGACACCCATTATGCGACTGTGCAGGACCTAAAACGAAAGTATTTAGGTAGTCCATATGTTAGTCCTATAAACACTATAGCCGAGGCAGTGGAAAGTGAAATAAGTCCACGATTGGACGCCATTAAACTTACAAGACAGCCAAAAAAGGTAAAGCGACGGCTGTTTCAAACCAGGGAACTAACGGACAGTGGATATGGCTATTCTGAAGTGGAAGCTGGAACGGGAACGCAGGTAGAGAAACATGGCGTACCGGAAAATGGGGGAGATGGTCAGGAAAAGGACACAGGAAGGGACATAGAGGGGGAGGAACATACAGAGGCGGAAGCGCCCACAAACAGTGTACGGGAGCATGCAGGCACAGCAGGAATATTGGAATTGCTAAAATGTAAAGATTTACGGGCAGCATTACTTGGTAAGTTTAAAGAATGCTTTGGGCTGTCTTTTATAGATTTAATTAGGCCATTTAAAAGTGATAAAACAACATGTGCAGATTGGGTGGTAGCAGGATTTGGTATACATCATAGCATATCAGAGGCATTTCAAAAATTAATTGAGCCATTAAGTTTATATGCACATATACAATGGCTAACAAATGCATGGGGAATGGTATTGTTAGTATTATTAAGATTTAAAGTAAATAAAAGTAGAAGTACCGTTGCACGTACACTTGCAACGCTATTAAATATACCTGAAAATCAAATGTTAATAGAGCCACCAAAAATACAAAGTGGTGTTGCAGCCCTGTATTGGTTTCGTACAGGTATATCAAATGCCAGTACAGTTATAGGGGAAGCACCAGAATGGATAACACGCCAAACTGTTATTGAACATGGGTTGGCAGACAGTCAGTTTAAATTAACAGAAATGGTGCAGTGGGCATATGATAATGACATATGCGAGGAGAGTGAAATTGCATTTGAATATGCACAAAGGGGAGATTTTGATTCTAATGCACGAGCATTTTTAAATAGCAATATGCAGGCAAAATATGTGAAAGATTGTGCAACTATGTGTAGACATTATAAACATGCAGAAATGAGGAAGATGTCTATAAAACAATGGATAAAACATAGGGGTTCTAAAATAGAAGGCACAGGAAATTGGAAACCAATTGTACAATTCCTACGACATCAAAATATAGAATTTATTCCATTTTTAAGTAAATTTAAATTATGGCTGCACGGTACGCCAAAAAAAAACTGCATAGCCATAGTAGGCCCTCCAGATACTGGGAAATCGTACTTTTGTATGAGTTTAATAAGCTTTTTAGGAGGTACAGTTATTAGTCATGTAAATTCCAGCAGCCATTTTTGGCTGCAACCGTTAGTAGATGCTAAGGTAGCATTGCTAGATGATGCAACACAGCCATGTTGGATATATATGGATACATATATGAGAAATTTGTTAGATGGTAATCCTATGAGTATTGACAGAAAGCATAAAGCATTGACATTAATTAAATGTCCACCTCTGCTAGTAACATCCAACATAGATATTACCAAAGAAGAGAAATATAAGTATTTACATACTAGAGTAACAACATTTACATTTCCAAATCCATTCCCTTTTGACAGAAATGGGAATGCAGTGTATGAACTGTCAAATGCAAACTGGAAATGTTTTTTTGAAAGACTGTCGTCAAGCCTAGACATTCAGGATTCAGAGGACGAGGAAGATGGAAGCAATAGCCAAGCGTTTAGATGCGTGCCAGGAACAGTTGTTAGAACTTTA
>CDK37366
ATGGCGGACGATTCAGGTACAGAAAATGAGGGGTCTGGGTGTACAGGATGGTTCATGGTAGAAGCTATAGTGCAACACCCAACAGGTACACAAATATCAGACGATGAGGATGAGGAGGTGGAGGACAGTGGGTATGACATGGTGGACTTTATTGATGACAGCAATATTACACACAATTCCTTGGAAGCACAGGCATTGTTTAACAGGCAGGAGGCGGACACCCATTATGCGACTGTGCAGGACCTAAAACGAAAGTATTTAGGTAGTCCATATGTTAGTCCTATAAACACTATAGCCGAGGCAGTGGAAAGTGAAATAAGTCCACGATTGGACGCCATTAAACTTACAAGACAGCCAAAAAAGGTAAAGCGACGGCTGTTTCAAACCAGGGAACTAACAGACAGTGGATATGGCTATTCTGAAGTGGAAGCTGGAACGGGAACGCAGGTAGAGAAACATGGCGTACCGGAAAATGGGGGAGATGGTCAGGAAAAGGACACAGGAAGGGACATAGAGGGGGAGGAACATACAGAGGCGGAAGCGCCCACAAACAGTGTACGGGAGCATGCAGGCACAGCAGGAATATTGGAATTGCTAAAATGTAAAGATTTACGGGCAGCATTACTTGGTAAGTTTAAAGAATGCTTTGGGCTGTCTTTTATAGATTTAATTAGGCCATTTAAAAGTGATAAAACAACATGTGCAGATTGGGTGGTAGCAGGATTTGGTATACATCATAGCATATCAGAGGCATTTCAAAAATTAATTGAGCCATTAAGTTTATATGCACATATACAATGGCTAACAAATGCATGGGGAATGGTATTGTTAGTATTATTAAGATTTAAAGTAAATAAAAGTAGAAGTACCGTTGCACGTACACTTGCAACGCTATTAAATATACCTGAAAATCAAATGTTAATAGAGCCACCAAAAATACAAAGTGGTGTTGCAGCCCTGTATTGGTTTCGTACAGGTATATCAAATGCCAGTACAGTTATAGGGGAAGCACCAGAATGGATAACACGCCAAACTGTTATTGAACATGGGTTGGCAGACAGTCAGTTTAAATTAACAGAAATGGTGCAGTGGGCATATGATAATGACATATGCGAGGAGAGTGAAATTGCATTTGAATATGCACAAAGGGGAGATTTTGATTCTAATGCACGAGCATTTTTAAATAGCAATATGCAGGCAAAATATGTGAAAGATTGTGCAACTATGTGTAGACATTATAAACATGCAGAAATGAGGAAGATGTCTATAAAACAATGGATAAAACATAGGGGTTCTAAAATAGAAGGCACAGGAAATTGGAAACCAATTGTACAATTTCTACGACATCAAAATATAGAATTTATTCCATTTTTAAGTAAATTTAAATTATGGCTGCACGGTACGCCAAAAAAAAACTGCATAGCCATAGTAGGCCCTCCAGATACTGGGAAATCGTACTTTTGTATGAGTTTAATAAGCTTTTTAGGAGGTACAGTTATTAGTCATGTAAATTCCAGCAGCCATTTTTGGCTGCAACCGTTAGTAGATGCTAAGGTAGCATTGTTAGATGATGCAACACAGCCATGTTGGATATATATGGATACATATATGAGAAATTTGTTAGATGGTAATCCTATGAGTATTGACAGAAAGCATAAAGCATTGACATTAATTAAATGTCCACCTTTGCTAGTAACGTCCAACATAGATATTACTAAAGAAGAGAAATATAAGTATTTACATACTAGAGTAACAACATTTACATTTCCAAATCCATTCCCTTTTGACAGAAATGGGAATGCAATGTATGAACTGTCAAATGCAAACTGGAAATGTTTTTTTGAAAGACTGTCGTCAAGCCTAGACATTCAGGATTCAGAGGACGAGGAAGATGGAAGCAATAGCCAAGCGTTTAGATGCGTGCCAGGAACAGTTGTTAGAACTTTA
>CBY85388
ATGGCGGACGATTCAGGTACAGAAAATGAGGGGTCTGGGTGTACAGGATGGTTTATGGTAGAAGCTATAGTGCAACACCCAACAGGTACACAAATATCAGACGATGAGGATGAGGAGGTGGAGGACAGTGGGTATGACATGGTGGACTTTATTGATGACAGCAATATTACACACAATTCACTGGAAGCACAGGCATTGTTTAACAGGCAGGAGGCGGACACCCATTATGCGACTGTGCAGGACCTAAAACGAAAGTATTTAGGTAGTCCATATGTTAGTCCTATAAACACTATAGCCGAGGCAGTGGAAAGTGAAATAAGTCCACGATTGGACGCCATTAAACTTACAAGACAGCCAAAAAAGGTAAAGCGACGGCTGTTTCAAACCAGGGAACTAACGGACAGTGGATATGGCTATTCTGAAGTGGAAGCTGGAACGGGAACGCAGGTAGAGAAACATGGCGTACCGGAAAATGGGGGAGATGGTCAGGAAAAGGACACAGGAAGGGACATAGAGGGGGAGGAACATACAGAGGCGGAAGCGCCCACAAACAGTGTACGGGAGCATGCAGGCACAGCAGGAATATTGGAATTGTTAAAATGTAAAGATTTACGGGCAGCATTACTTGGTAAGTTTAAAGAATGCTTTGGGCTGTCTTTTATAGATTTAATTAGGCCATTTAAAAGTGATAAAACAACATGTTTAGATTGGGTGGTAGCAGGATTTGGTATACATCATAGCATATCAGAGGCATTTCAAAAATTAATTGAGCCATTAAGTTTATATGCACATATACAATGGCTAACAAATGCATGGGGAATGGTATTGTTAGTATTATTAAGATTTAAAGTAAATAAAAGTAGAAGTACCGTTGCACGTACACTTGCAACGCTATTAAATATACCTGAAAACCAAATGTTAATAGAGCCACCAAAAATACAAAGTGGTGTTGCAGCCCTGTATTGGTTTCGTACAGGTATATCAAATGCCAGTACAGTTATAGGGGAAGCACCAGAATGGATAACACGCCAAACAGTTATTGAACACGGGTTGGCAGACAGTCAGTTTAAATTAACAGAAATGGTGCAGTGGGCATATGATAATGACATATGCGAGGAGAGTGAAATTGCATTTGAATATGCACAAAGGGGAGATTTTGATTCTAATGCACGAGCATTTTTAAATAGCAATATGCAGGCAAAATATGTGAAAGATTGTGCAACTATGTGTAGACATTATAAACATGCAGAAATGAGGAAGATGTCTATAAAACAATGGATAAAACATAGGGGTTCTAAAATAGAAGGCACAGGAAATTGGAAACCAATTGTACAATTCCTACGACATCAAAATATAGAATTCATTCCTTTTTTAACTAAATTTAAATTATGGCTGCACGGTACGCCAAAAAAAAACTGCATAGCCATAGTAGGCCCTCCAGATACTGGGAAATCGTACTTTTGTATGAGTTTAATAAGCTTTCTAGGAGGTACAGTTATTAGTCATGTAAATTCCAGCAGCCATTTTTGGTTGCAACCGTTAGTAGATGCTAAGGTAGCATTGTTAGATGATGCAACACAGCCATGTTGGATATATATGGATACATATATGAGAAATTTGTTAGATGGTAATCCTATGAGTATTGACAGAAAGCATAAAGCATTGACATTAATTAAATGTCCACCTCTGCTAGTAACGTCCAACATAGATATTACTAAAGAAGATAAATATAAGTATTTACATACTAGAGTAACAACATTTACATTTCCAAATCCATTCCCTTTTGACAGAAATGGGAATGCAGTGTATGAACTGTCAAATACAAACTGGAAATGTTTTTTTGAAAGACTGTCGTCAAGCCTAGACATTCAGGATTCAGAGGACGAGGAAGATGGAAGCAATAGCCAAGCGTTTAGATGCGTGCCAGGAACAGTTGTTAGAACTTTA
>CDK36970
ATGGCGGACGATTCAGGTACAGAAAATGAGGGGTCTGGGTGTACAGGATGGTTTATGGTAGAAGCTATAGTGCAACACCCAACAGGTACACAAATATCAGACGATGAGGATGAGGAGGTGGAGGACAGTGGGTATGACATGGTGGACTTTATTGATGACAGCAATATTACACACAATTCCTTGGAAGCACAGGCATTGTTTAACAGGCAGGAGGCGGACACCCATTATGCGACTGTGCAGGACCTAAAACGAAAGTATTTAGGTAGTCCATATGTTAGTCCTATAAACACTATAGCCGAGGCAGTGGAAAGTGAAATAAGTCCACGATTGGACGCCATTAAACTTACAAGACAGCCAAAAAAGGTAAAGCGACGGCTGTTTCAAACCAGGGAACTAACGGACAGTGGATATGGCTATTCTGAAGTGGAAGCTGGAACGGGAACGCAGGTAGAGAAACATGGCGTACCGGAAAATGGGGGAGATGGTCAGGAAAAGGACACAGGAAGGGACATAGAGGGGGAGGAACATACAGAGGCGGAAGCGCCCACAAACAGTGTACGGGAGCATGCAGGCACAGCAGGAATATTGGAATTGCTAAAATGTAAAGATTTACGGGCAGCATTACTTGGTAAGTTTAAAGAATGCTTTGGGCTGTCTTTTATAGATTTAATTAGGCCATTTAAAAGTGATAAAACAACATGTGCAGATTGGGTGGTAGCAGGATTTGGTATACATCATAGCATATCAGAGGCATTTCAAAAATTAATTGAGCCATTAAGTTTATATGCACATATACAATGGCTAACAAATGCATGGGGAATGGTATTGTTAGTATTATTAAGATTTAAAGTAAATAAAAGTAGAAGTACCGTTGCACGTACACTTGCAACGCTATTAAATATACCTGAAAATCAAATGTTAATAGAGCCACCAAAAATACAAAGTGGTGTTGCAGCCCTGTATTGGTTTCGTACAGGTATATCAAATGCCAGTACAGTTATAGGGGAAGCACCAGAATGGATAACACGCCAAACTGTTATTGAACATGGGTTGGCAGACAGTCAGTTTAAATTAACAGAAATGGTGCAGTGGGCATATGATAATGACATATGCGAGGAGAGTGAAATTGCATTTGAATATGCACAAAGGGGAGATTTTGATTCTAATGCACGAGCATTTTTAAATAGCAATATGCAGGCAAAATATGTGAAAGATTGTGCAACTATGTGTAGACATTATAAACATGCAGAAATGAGGAAGATGTCTATAAAACAATGGATAAAACATAGGGGTTCTAAAATAGAAGGCACAGGAAATTGGAAACCAATTGTACAATTTCTACGACATCAAAATATAGAATTTATTCCATTTTTAAGTAAATTTAAATTATGGCTGCACGGTACGCCAAAAAAAAACTGCATAGCCATAGTAGGCCCTCCAGATACTGGGAAATCGTACTTTTGTATGAGTTTAATAAGCTTTTTAGGAGGTACAGTTATTAGTCATGTAAATTCCAGCAGCCATTTTTGGCTGCAACCGTTAGTAGATGCTAAGGTAGCATTGCTAGATGATGCAACACAGCCATGTTGGATATATATGGATACATATATGAGAAATTTGTTAGATGGTAATCCTATGAGTATTGACAGAAAGCATAAAGCATTGACATTAATTAAATGTCCACCTCTGCTAGTAACATCCAACATAGATATTACCAAAGAAGAGAAATATAAGTATTTACATACTAGAGTAACAACATTTACATTTCCAAATCCATTCCCTTTTGACAGAAATGGGAATGCAGTGTATGAACTGTCAAATGCAAACTGGAAATGTTTTTTTGAAAGACTGTCGTCAAGCCTAGACATTCAGGATTCAGAGGACGAGGAAGATGGAAGCAATAGCCAAGCGTTTAGATGCGTGCCAGGAACAGTTGTTAGAACTTTA
>CDK37285
ATGGCGGACGATTCAGGTACAGAAAATGAGGGGTCTGGGTGTACAGGATGGTTTATGGTAGAAGCTATAGTGCAACACCCAACAGGTACACAAATATCAGACGATGAGGATGAGGAGGTGGAGGACAGTGGGTATGACATGGTGGACTTTATTGATGACAGCAATATTACACACAATTCCTTGGAAGCACAGGCATTGTTTAAYAGGCAGGAGGCGGACACCCATTATGCGACTGTGCAGGACCTAAAACGAAAGTATTTAGGTAGTCCATATGTTAGTCCTATAAACACTATAGCCGAGGCAGTGGAAAGTGAAATAAGTCCACGATTGGACGCCATTAAACTTACAAGACAGCCAAAAAAGGTAAAGCGACGGCTGTTTCAAACCAGGGAACTAACGGACAGTGGATATGGCTATTCTGAAGTGGAAGCTGGAACGGGAACGCAGGTAGAGAAACATGGCGTACCGGAAAATGGGGGAGATGGTCAGGAAAAGGACACAGGAAGGGACATAGAGGGGGAGGAACATACAGAGGCGGAAGCGCCCACAAACAGTGTACGGGAGCATGCAGGCACAGCAGGAATATTGGAATTGCTAAAATGTAAAGATTTACGGGCAGCATTACTTGGTAAGTTTAAAGAATGCTTTGGGCTGTCTTTTATAGATTTAATTAGGCCATTTAAAAGTGATAAAACAACATGTGCAGATTGGGTGGTAGCAGGATTTGGTATACATCATAGCATATCAGAGGCATTTCAAAAATTAATTGAGCCATTAAGTTTATATGCACATATACAATGGCTAACAAATGCATGGGGAATGGTATTGTTAGTATTATTAAGATTTAAAGTAAATAAAAGTAGAAGTACCGTTGCACGTACACTTGCAACGCTATTAAATATACCTGAAAATCAAATGTTAATAGAGCCACCAAAAATACAAAGTGGTGTTGCAGCCCTGTATTGGTTTCGTACAGGTATATCAAATGCCAGTACAGTTATAGGGGAAGCACCAGAATGGATAACACGCCAAACTGTTATTGAACATGGGTTGGCAGACAGTCAGTTTAAATTAACAGAAATGGTGCAGTGGGCATATGATAATGACATATGCGAGGAGAGTGAAATTGCATTTGAATATGCACAAAGGGGAGATTTTGATTCTAATGCACGAGCATTTTTAAATAGCAATATGCAGGCAAAATATGTGAAAGATTGTGCAACTATGTGTAGACATTATAAACATGCAGAAATGAGGAAGATGTCTATAAAACAATGGATAAAACATAGGGGTTCTAAAATAGAAGGCACAGGAAATTGGAAACCAATTGTACAATTTCTACGACATCAAAATATAGAATTTATTCCATTTTTAAGTAAATTTAAATTATGGCTGCACGGTACGCCAAAAAAAAACTGCATAGCCATAGTAGGCCCTCCAGATACTGGGAAATCGTACTTTTGTATGAGTTTAATAAGCTTTTTAGGAGGTACAGTTATTAGTCATGTAAATTCCAGCAGCCATTTTTGGCTGCAACCGTTAGTAGATGCTAAGGTAGCATTGCTAGATGATGCAACACAGCCATGTTGGATATATATGGATACATATATGAGAAATTTGTTAGATGGTAATCCTATGAGTATTGACAGAAAGCATAAAGCATTGACATTAATTAAATGTCCACCTCTGCTAGTAACATCCAACATAGATATTACTAAAGAAGAGAAATATAAGTATTTACATACTAGAGTAACAACATTTACATTTCCAAATCCATTCCCTTTTGACAGAAATGGGAATGCAGTGTATGAACTGTCAAATGCAAACTGGAAATGTTTTTTTGAAAGACTGTCGTCAAGCCTAGACATTCAGGATTCAGAGGACGAGGAAGATGGAAGCAATAGCCAAGCGTTTAGATGCGTGCCAGGAACAGTTGTTAGAACTGTA
>CDK36871
ATGGCGGACGATTCAGGTACAGAAAATGAGGGGTCTGGGTGTACAGGATGGTTTATGGTAGAAGCTATAGTGCAACACCCAACAGGTACACAAATATCAGACGATGAGGATGAGGAGGTGGAGGACAGTGGGTATGACATGGTGGACTTTATTGATGACAGCAATATTACACACAATTCCTTGGAAGCACAGGCATTGTTTAACAGGCAGGAGGCGGACACCCATTATGCGACTGTGCAGGACCTAAAACGAAAGTATTTAGGTAGTCCATATGTTAGTCCTATAAACACTATAGCCGAGGCAGTGGAAAGTGAAATAAGTCCACGATTGGACGCCATTAAACTTACAAGACAGCCAAAAAAGGTAAAGCGACGGCTGTTTCAAACCAGGGAACTAACGGACAGTGGATATGGCTATTCTGAAGTGGAAGCTGGAACGGGAACGCAGGTAGAGAAACATGGCGTACCGGAAAATGGGGGAGATGGTCAGGAAAAGGACACAGGAAGGGACATAGAGGGGGAGGAACATACAGAGGCGGAAGCGCCCACAAACAGTGTACGGGAGCATGCAGGCACAGCAGGAATATTGGAATTGCTAAAATGTAAAGATTTACGGGCAGCACTACTTGGTAAGTTTAAAGAATGCTTTGGGCTGTCTTTTATAGATTTAATTAGGCCATTTAAAAGTGATAAAACAACATGTGCAGATTGGGTGGTAGCAGGATTTGGTATACATCATAGCATATCAGAGGCATTTCAAAAATTAATTGAGCCATTAAGTTTATATGCACATATACAATGGCTAACAAATGCATGGGGAATGGTATTGTTAGTATTATTAAGATTTAAAGTAAATAAAAGTAGAAGTACTGTTGCACGTACACTTGCAACGCTATTAAATATACCAGAAAATCAAATGTTAATAGAGCCACCAAAAATACAAAGTGGTGTTGCAGCCCTGTATTGGTTTCGTACAGGTATATCAAATGCCAGTACAGTTATAGGGGAAGCACCAGAATGGATAACACGCCAAACTGTTATTGAACATGGGTTGGCAGACAGTCAGTTTAAATTAACAGAAATGGTGCAGTGGGCATATGATAATGACATATGCGAGGAGAGTGAAATTGCATTTGAATATGCACAAAGGGGAGATTTTGATTCTAATGCACGAGCATTTTTAAATAGCAATATGCAGGCAAAATATGTGAAAGATTGTGCAACTATGTGTAGACATTATAAACATGCAGAAATGAGGAAGATGTCTATAAAACAATGGATAAAACATAGGGGTTCTAAAATAGAAGGCACAGGAAATTGGAAACCAATTGTACAATTTCTACGACATCAAAATATAGAATTTATTCCATTTTTAAGTAAATTGAAATTATGGCTGCACGGTACGCCAAAAAAAAACTGCATAGCCATAGTAGGCCCTCCAGATACTGGGAAATCGTACTTTTGTATGAGTTTAATAAGCTTTTTAGGAGGTACAGTTATTAGTCATGTAAATTCCAGCAGCCATTTTTGGCTGCAACCGTTAGTAGATGCTAAGGTAGCATTGCTAGATGATGCAACACAGCCATGTTGGATATATATGGATACATATATGAGAAATTTGTTAGATGGTAATCCTATGAGTATTGACAGAAAGCATAAAGCATTGACATTAATTAAATGTCCACCTCTGCTAGTAACATCCAACATAGATATTACTAAAGAAGAGAAATATAAGTATTTACATACTAGAGTAACAACATTTACATTTCCAAATCCATTCCCTTTTGACAGAAATGGGAATGCAGTGTATGAACTGTCAAATGCAAACTGGAAATGTTTTTTTGAAAGACTGTCGTCAAGCCTAGACATTCAGGATTCAGAGGACGAGGAAGATGGAAGCAATAGCCAAGCGTTTAGATGCGTGCCAGGAACAGTTGTTAGAACTTTA
>CDK36745
ATGGCGGACGATTCAGGTACAGAAAATGAGGGGTCTGGGTGTACAGGATGGTTTATGGTAGAAGCTATAGTGCAACACCCAACAGGTACACAAATATCAGACGATGAGGATGAGGAGGTGGAGGACAGTGGGTATGACATGGTGGACTTTATTGATGACAGCAATATTACACACAATTCCTTGGAAGCACAGGCATTGTTTAACAGGCAGGAGGCGGACACCCATTATGCGACTGTGCAGGACCTAAAACGAAAGTATTTAGGTAGTCCATATGTTAGTCCTATAAACACTATAGCCGAGGCAGTGGAAAGTGAAATAAGTCCACGATTGGACGCCATTAAACTTACAAGACAGCCAAAAAAGGTAAAGCGACGGCTGTTTCAAACCAGGGAACTAACGGACAGTGGATATGGCTATTCTGAAGTGGAAGCTGGAACGGGAACGCAGGTAGAGAAACATGGCGTACCGGAAAATGGGGGAGATGGTCAGGAAAAGGACACAGGAAGGGACATAGAGGGGGAGGAACATACAGAGGCGGAAGCGCCCACAAACAGTGTACGGGAGCATGCAGGCACAGCAGGAATATTGGAATTGCTAAAATGTAAAGATTTACGGGCAGCATTACTTGGTAAGTTTAAAGAATGCTTTGGGCTGTCTTTTATAGATTTAATTAGGCCATTTAAAAGTGATAAAACAACATGTGCAGATTGGGTGGTAGCAGGATTTGGTATACATCATAGCATATCAGAGGCATTTCAAAAATTAATTGAGCCATTAAGTTTATATGCACATATACAATGGCTAACAAATGCATGGGGAATGGTATTGTTAGTATTATTAAGATTTAAAGTAAATAAAAGTAGAAGTACCGTTGCACGTACACTTGCAACGCTATTAAATATACCTGAAAATCAAATGTTAATAGAGCCACCAAAAATACAAAGTGGTGTTGCAGCCCTGTATTGGTTTCGTACAGGTATATCAAATGCCAGTACAGTTATAGGGGAAGCACCAGAATGGATAACACGCCAAACTGTTATTGAACATGGGTTGGCAGACAGTCAGTTTAAATTAACAGAAATGGTGCAGTGGGCATATGATAATGACATATGCGAGGAGAGTGAAATTGCATTTGAATATGCACAAAGGGGAGATTTTGATTCTAATGCACGAGCATTTTTAAATAGCAATATGCAGGCAAAATATGTGAAAGATTGTGCAACTATGTGTAGACATTATAAACATGCAGAAATGAGGAAGATGTCTATAAAACAATGGATAAAACATAGGGGTTCTAAAATAGAAGGCACAGGAAATTGGAAACCAATTGTACAATTTCTACGACATCAAAATATAGAATTTATTCCATTTTTAAGTAAATTTAAATTATGGCTGCACGGTACGCCAAAAAAAAACTGCATAGCCATAGTAGGCCCTCCAGATACTGGGAAATCGTACTTTTGTATGAGTTTAATAAGCTTTTTAGGAGGTACAGTTATTAGTCATGTAAATTCCAGCAGCCATTTTTGGCTGCAACCGTTAGTAGATGCTAAGGTAGCATTGCTAGATGATGCAACACAGCCATGTTGGATATATATGGATACATATATGAGAAATTTGTTAGATGGTAATCCTATGAGTATTGACAGAAAGCATAAAGCATTGACATTAATTAAATGTCCACCTCTGCTAGTAACATCCAACATAGATATTACCAAAGAAGAGAAATATAAGTATTTACATACTAGAGTAACAACATTTACATTTCCAAATCCATTCCCTTTTGACAGAAATGGGAATGCAGTGTATGAACTGTCAAATGCAAACTGGAAATGTTTTTTTGAAAGACTGTCGTCAAGCCTAGACATTCAGGATTCAGAGGACGAGGAAGATGGAAGCAATAGCCAAGCGTTTAGATGCGTGCCAGGAACAGTTGTTAGAACTTTA
>CDK37600
ATGGCGGACGATTCAGGTACAGAAAATGAGGGGTCTGGGTGTACAGGATGGTTTATGGTAGAAGCTATAGTGCAACACCCAACAGGTACACAAATATCAGACGATGAGGATGAGGAGGTGGAGGACAGTGGGTATGACATGGTGGACTTTATTGATGACAGCAATATTACACACAATTCCTTGGAAGCACAGGCATTGTTTAACAGGCAGGAGGCGGACACCCATTATGCGACTGTGCAGGACCTAAAACGAAAGTATTTAGGTAGTCCATATGTTAGTCCTATAAACACTATAGCCGAGGCAGTGGAAAGTGAAATAAGTCCACGATTGGACGCCATTAAACTTACAAGACAGCCAAAAAAGGTAAAGCGACGGCTGTTTCAAACCAGGGAACTAACGGACAGTGGATATGGCTATTCTGAAGTGGAAGCTGGAACGGGAACGCAGGTAGAGAAACATGGCGTACCGGAAAATGGGGGAGATGGTCAGGAAAAGGACACAGGAAGGGACATAGAGGGGGAGGAACATACAGAGGCGGAAGCGCCCACAAACAGTGTACGGGAGCATGCAGGCACAGCAGGAATATTGGAATTGCTAAAATGTAAAGATTTACGGGCAGCATTACTTGGTAAGTTTAAAGAATGCTTTGGGCTGTCTTTTATTGATTTAATTAGGCCATTTAAAAGTGATAAAACAACATGTGCAGATTGGGTGGTAGCAGGATTTGGTATACATCATAGCATATCAGAGGCATTTCAAAAATTAATTGAGCCATTAAGTTTATATGCACATATACAATGGCTAACAAATGCATGGGGAATGGTATTGTTAGTATTAGTAAGATTTAAAGTAAATAAAAGTAGAAGTACCGTTGCACGTACACTTGCAACGCTATTAAATATACCTGACAATCAAATGTTAATAGAGCCACCAAAAATACAAAGTGGTGTTGCAGCCCTGTATTGGTTTCGTACAGGTATATCAAATGCCAGTACAGTTATAGGGGAAGCACCAGAATGGATAACACGCCAAACTGTTATTGAACATGGGTTGGCAGACAGTCAGTTTAAATTAACAGAAATGGTGCAGTGGGCATATGATAATGACATATGCGAGGAGAGTGAAATTGCATTTGAATATGCACAAAGGGGAGATTTTGATTCTAATGCACGAGCATTTTTAAATAGCAATATGCAGGCAAAATATGTGAAAGATTGTGCAACTATGTGTAGACATTATAAACATGCAGAAATGAGGAAGATGTCTATAAAACAATGGATAAAACATAGGGGTTCTAAAATAGAAGGCACAGGAAATTGGAAACCAATTGTACAATTCCTACGACATCAAAATATAGAATTTATTCCATTTTTAAGTAAATTTAAATTATGGCTGCACGGTACGCCAAAAAAAAACTGCATAGCCATAGTAGGCCCTCCAGATACTGGGAAATCGTACTTTTGTATGAGTTTAATAAGCTTTTTAGGAGGTACAGTTATTAGTCATGTAAATTCCAGCAGCCATTTTTGGCTGCAACCGTTAGTAGATGCTAAGGTAGCATTGTTAGATGATGCAACACAGCCATGTTGGATATATATGGATACATATATGAGAAATTTGTTAGATGGTAATCCTATGAGTATTGACAGAAAGCATAAAGCATTGACATTAATTAAATGTCCACCTCTGCTAGTAACGTCCAACATAGATATTACTAAAGAAGAGAAATATAAGTATTTACATACTAGAGTAACAACATTTACATTTCCAAATCCATTCCCTTTTGACAGAAATGGGAATGCAGTGTATGAACTGTCAAATGCAAACTGGAAATGTTTTTTTGAAAGACTGTCGTCAAGCCTAGACATTCAGGATTCAGAGGACGAGGAAGATGGAAGCAATAGCCAAGCGTTTAGATGCGTGCCAGGAACAGTTGTTAGAACTTTA
>CDK37447
ATGGCGGACGATTCAGGTACAGAAAATGAGGGGTCTGGGTGTACAGGATGGTTTATGGTAGAAGCTATAGTGCAACACCCAACAGGTACACAAATATCAGACGATGAGGATGAGGAGGTGGAGGACAGTGGGTATGACATGGTGGACTTTATTGATGACAGCAATATTACACACAATTCCTTGGAAGCACAGGCATTGTTTAACAGGCAGGAGGCGGACACCCATTATGCGACTGTGCAGGACCTAAAACGAAAGTATTTAGGTAGTCCATATGTTAGTCCTATAAACACTATAGCCGAGGCAGTGGAAAGTGAAATAAGTCCACGATTGGACGCCATTAAACTTACAAGACAGCCAAAAAAGGTAAAGCGACGGCTGTTTCAAACCAGGGAACTAACGGACAGTGGATATGGCTATTCTGAAGTGGAAGCTGGAACGGGAACGCAGGTAGAGAAACATGGCGTACCGGAAAATGGGGGAGATGGTCAGGAAAAGGACACAGGAAGGGACATAGAGGGGGAGGAACATACAGAGGCGGAAGCGCCCACAAACAGTGTACGGGAGCATGCAGGCACAGCAGGAATATTGGAATTGCTAAAATGTAAAGATTTACGGGCAGCATTACTTGGTAAGTTTAAAGAATGCTTTGGGCTGTCTTTTATAGATTTAATTAGGCCATTTAAAAGTGATAAAACAACATGTGCAGATTGGGTGGTAGCAGGATTTGGTATACATCATAGCATATCAGAGGCATTTCAAAAATTAATTGAGCCATTAAGTTTATATGCACATATACAATGGCTAACAAATGCATGGGGAATGGTATTGTTAGTATTATTAAGATTTAAAGTAAATAAAAGTAGAAGTACCGTTGCACGTACACTTGCAACGCTATTAAATATACCTGAAAATCAAATGTTAATAGAGCCACCAAAAATACAAAGTGGTGTTGCAGCCCTGTATTGGTTTCGTACAGGTATATCAAATGCCAGTACAGTTATAGGGGAAGCACCAGAATGGATAACACGCCAAACTGTTATTGAACATGGGTTGGCAGACAGTCAGTTTAAATTAACAGAAATGGTGCAGTGGGCATATGATAATGACATATGCGAGGAGAGTGAAATTGCATTTGAATATGCACAAAGGGGAGATTTTGATTCTAATGCACGAGCATTTTTAAATAGCAATATGCAGGCAAAATATGTGAAAGATTGTGCAACTATGTGTAGACATTATAAACATGCAGAAATGAGGAAGATGTCTATAAAACAATGGATAAAACATAGGGGTTCTAAAATAGAAGGCACAGGAAATTGGAAACCAATTGTACAATTTCTACGACATCAAAATATAGAATTTATTCCATTTTTAAGTAAATTTAAATTATGGCTGCACGGTACGCCAAAAAAAAACTGCATAGCCATAGTAGGCCCTCCAGATACTGGGAAATCGTACTTTTGTATGAGTTTAATAAGCTTTTTAGGAGGTACAGTTATTAGTCATGTAAATTCCAGCAGCCATTTTTGGCTGCAACCGTTAGTAGATGCTAAGGTAGCATTGCTAGATGATGCAACACAGCCATGTTGGATATATATGGATACATATATGAGAAATTTGTTAGATGGTAATCCTATGAGTATTGACAGAAAGCATAAAGCATTGACATTAATTAAATGTCCACCTCTGCTAGTAACATCCAACATAGATATTACCAAAGAAGAGAAATATAAGTATTTACATACTAGAGTAACAACATTTACATTTCCAAATCCATTCCCTTTTGACAGAAATGGGAATGCAGTGTATGAACTGTCAAATGCAAACTGGAAATGTTTTTTTGAAAGACTGTCGTCAAGCCTAGACATTCAGGATTCAGAGGACGAGGAAGATGGAAGCAATAGCCAAGCGTTTAGATGCGTGCCAGGAACAGTTGTTAGAACTTTA
>CDK36664
ATGGCGGACGATTCAGGTACAGAAAATGAGGGGTCTGGGTGTACAGGATGGTTTATGGTAGAAGCTATAGTGCAACACCCAACAGGTACACAAATATCAGACGATGAGGATGAGGAGGTGGAGGACAGTGGGTATGACATGGTGGACTTTATTGATGACAGCAATATTACACACAATTCCTTGGAAGCACAGGCATTGTTTAACAGGCAGGAGGCGGACACCCATTATGCGACTGTGCAGGACCTAAAACGAAAGTATTTAGGTAGTCCATATGTTAGTCCTATAAACACTATAGCCGAGGCAGTGGAAAGTGAAATAAGTCCACGATTGGACGCCATTAAACTTACAAGACAGCCAAAAAAGGTAAAGCGACGGCTGTTTCAAACCAGGGAACTAACGGACAGTGGATATGGCTATTCTGAAGTGGAAGCTGGAACGGGAACGCAGGTAGAGAAACATGGCGTACCGGAAAATGGGGGAGATGGTCAGGAAAAGGACACAGGAAGGGACATAGAGGGGGAGGAACATACAGAGGCGGAAGCGCCCACAAACAGTGTACGGGAGCATGCAGGCACAGCAGGAATATTGGAATTGCTAAAATGTAAAGATTTACGGGCAGCATTACTTGGTAAGTTTAAAGAATGCTTTGGGCTGTCTTTTATTGATTTAATTAGGCCATTTAAAAGTGATAAAACAACATGTGCAGATTGGGTGGTAGCAGGATTTGGTATACATCATAGCATATCAGAGGCATTTCAAAAATTAATTGAGCCATTAAGTTTATATGCACATATACAATGGCTAACAAATGCATGGGGAATGGTATTGTTAGTATTAGTAAGATTTAAAGTAAATAAAAGTAGAAGTACCGTTGCACGTACACTTGCAACGCTATTAAATATACCTGACAATCAAATGTTAATAGAGCCACCAAAAATACAAAGTGGTGTTGCAGCCCTGTATTGGTTTCGTACAGGTATATCAAATGCCAGTACAGTTATAGGGGAAGCACCAGAATGGATAACACGCCAAACTGTTATTGAACATGGGTTGGCAGACAGTCAGTTTAAATTAACAGAAATGGTGCAGTGGGCATATGATAATGACATATGCGAGGAGAGTGAAATTGCATTTGAATATGCACAAAGGGGAGATTTTGATTCTAATGCACGAGCATTTTTAAATAGCAATATGCAGGCAAAATATGTGAAAGATTGTGCAACTATGTGTAGACATTATAAACATGCAGAAATGAGGAAGATGTCTATAAAACAATGGATAAAACATAGGGGTTCTAAAATAGAAGGCACAGGAAATTGGAAACCAATTGTACAATTCCTACGACATCAAAATATAGAATTTATTCCATTTTTAAGTAAATTTAAATTATGGCTGCACGGTACGCCAAAAAAAAACTGCATAGCCATAGTAGGCCCTCCAGATACTGGGAAATCGTACTTTTGTATGAGTTTAATAAGCTTTTTAGGAGGTACAGTTATTAGTCATGTAAATTCCAGCAGCCATTTTTGGCTGCAACCGTTAGTAGATGCTAAGGTAGCATTGTTAGATGATGCAACACAGCCATGTTGGATATATATGGATACATATATGAGAAATTTGTTAGATGGTAATCCTATGAGTATTGACAGAAAGCATAAAGCATTGACATTAATTAAATGTCCACCTCTGCTAGTAACGTCCAACATAGATATTACTAAAGAAGAGAAATATAAGTATTTACATACTAGAGTAACAACATTTACATTTCCAAATCCATTCCCTTTTGACAGAAATGGGAATGCAGTGTATGAACTGTCAAATGCAAACTGGAAATGTTTTTTTGAAAGACTGTCGTCAAGCCTAGACATTCAGGATTCAGAGGACGAGGAAGATGGAAGCAATAGCCAAGCGTTTAGATGCGTGCCAGGAACAGTTGTTAGAACTTTA
>CDK36583
ATGGCGGACGATTCAGGTACAGAAAATGAGGGGTCTGGGTGTACAGGATGGTTTATGGTAGAAGCTATAGTGCAACACCCAACAGGTACACAAATATCAGACGATGAGGATGAGGAGGTGGAGGACAGTGGGTATGACATGGTGGACTTTATTGATGACAGCAATATTACACACAATTCACTGGAAGCACAGGCATTGTTTAACAGGCAGGAGGCGGACACCCATTATGCGACTGTGCAGGACCTAAAACGAAAGTATTTAGGTAGTCCATATGTTAGTCCTATAAACACTATAGCCGAGGCAGTGGAAAGTGAAATAAGTCCACGATTGGACGCCATTAAACTTACAAGACAGCCAAAAAAGGTAAAGCGACGGCTGTTTCAAACCAGGGAACTAACGGACAGTGGATATGGCTATTCTGAAGTGGAAGCTGGAACGGGAACGCAGGTAGAGAAACATGGCGTACCGGAAAATGGGGGAGATGGTCAGGAAAAGGACACAGGAAGGGACATAGAGGGGGAGGAACATACAGAGGCGGAAGCGCCCACAAACAGTGTACGGGAGCATGCAGGCACAGCAGGAATATTGGAATTGTTAAAATGTAAAGATTTACGGGCAGCATTACTTGGTAAGTTTAAAGAATGCTTTGGGCTGTCTTTTATAGATTTAATTAGGCCATTTAAAAGTGATAAAACAACATGTTTAGATTGGGTGGTAGCAGGATTTGGTATACATCATAGCATATCAGAGGCATTTCAAAAATTAATTGAGCCATTAAGTTTATATGCACATATACAATGGCTAACAAATGCATGGGGAATGGTATTGTTAGTATTATTAAGATTTAAAGTAAATAAAAGTAGAAGTACCGTTGCACGTACACTTGCAACGCTATTAAATATACCTGAAAACCAAATGTTAATAGAGCCACCAAAAATACAAAGTGGTGTTGCAGCCCTGTATTGGTTTCGTACAGGTATATCAAATGCCAGTACAGTTATAGGGGAAGCACCAGAATGGATAACACGCCAAACAGTTATTGAACACGGGTTGGCAGACAGTCAGTTTAAATTAACAGAAATGGTGCAGTGGGCATATGATAATGACATATGCGAGGAGAGTGAAATTGCATTTGAATATGCACAAAGGGGAGATTTTGATTCTAATGCACGAGCATTTTTAAATAGCAATATGCAGGCAAAATATGTGAAAGATTGTGCAACTATGTGTAGACATTATAAACATGCAGAAATGAGGAAGATGTCTATAAAACAATGGATAAAACATAGGGGTTCTAAAATAGAAGGCACAGGAAATTGGAAACCAATTGTACAATTCCTACGACATCAAAATATAGAATTCATTCCTTTTTTAACTAAATTTAAATTATGGCTGCACGGTACGCCAAAAAAAAACTGCATAGCCATAGTAGGCCCTCCAGATACTGGGAAATCGTACTTTTGTATGAGTTTAATAAGCTTTCTAGGAGGTACAGTTATTAGTCATGTAAATTCCAGCAGCCATTTTTGGTTGCAACCGTTAGTAGATGCTAAGGTAGCATTGTTAGATGATGCAACACAGCCATGTTGGATATATATGGATACATATATGAGAAATTTGTTAGATGGTAATCCTATGAGTATTGACAGAAAGCATAAAGCATTGACATTAATTAAATGTCCACCTCTGCTAGTAACGTCCAACATAGATATTACTAAAGAAGATAAATATAAGTATTTACATACTAGAGTAACAACATTTACATTTCCAAATCCATTCCCTTTTGACAGAAATGGGAATGCAGTGTATGAACTGTCAAATACAAACTGGAAATGTTTTTTTGAAAGACTGTCGTCAAGCCTAGACATTCAGGATTCAGAGGACGAGGAAGATGGAAGCAATAGCCAAGCGTTTAGATGCGTGCCAGGAACAGTTGTTAGAACTTTA
>CBY85451
ATGGCGGACGATTCAGGTACAGAAAATGAGGGGTCTGGGTGTACAGGATGGTTTATGGTAGAAGCTATAGTGCAACACCCAACAGGTACACAAATATCAGACGATGAGGATGAGGAGGTGGAGGACAGTGGGTATGACATGGTGGACTTTATTGATGACAGCAATATTACACACAATTCCTTGGAAGCACAGGCATTGTTTAACAGGCAGGAGGCGGACACCCATTATGCGACTGTGCAGGACCTAAAACGAAAGTATTTAGGTAGTCCATATGTTAGTCCTATAAACACTATAGCCGAGGCAGTGGAAAGTGAAATAAGTCCACGATTGGACGCCATTAAACTTACAAGACAGCCAAAAAAGGTAAAGCGACGGCTGTTTCAAACCAGGGAACTAACGGACAGTGGATATGGCTATTCTGAAGTGGAAGCTGGAACGGGAACGCAGGTAGAGAAACATGGCGTACCGGAAAATGGGGGAGATGGTCAGGAAAAGGACACAGGAAGGGACATAGAGGGGGAGGAACATACAGAGGCGGAAGCGCCCACAAACAGTGTACGGGAGCATGCAGGCACAGCAGGAATATTGGAATTGCTAAAATGTAAAGATTTACGGGCAGCATTACTTGGTAAGTTTAAAGAATGCTTTGGGCTGTCTTTTATAGATTTAATTAGGCCATTTAAAAGTGATAAAACAACATGTGCAGATTGGGTGGTAGCAGGATTTGGTATACATCATAGCATATCAGAGGCATTTCAAAAATTAATTGAGCCATTAAGTTTATATGCACATATACAATGGCTAACAAATGCATGGGGAATGGTATTGTTAGTATTATTAAGATTTAAAGTAAATAAAAGTAGAAGTACCGTTGCACGTACACTTGCAACGCTATTAAATATACCTGAAAATCAAATGTTAATAGAGCCACCAAAAATACAAAGTGGTGTTGCAGCCCTGTATTGGTTTCGTACAGGTATATCAAATGCCAGTACAGTTATAGGGGAAGCACCAGAATGGATAACACGCCAAACTGTTATTGAACATGGGTTGGCAGACAGTCAGTTTAAATTAACAGAAATGGTGCAGTGGGCATATGATAATGACATATGCGAGGAGAGTGAAATTGCATTTGAATATGCACAAAGGGGAGATTTTGATTCTAATGCACGAGCATTTTTAAATAGCAATATGCAGGCAAAATATGTGAAAGATTGTGCAACTATGTGTAGACATTATAAACATGCAGAAATGAGGAAGATGTCTATAAAACAATGGATAAAACATAGGGGTTCTAAAATAGAAGGCACAGGAAATTGGAAACCAATTGTACAATTTCTACGACATCAAAATATAGAATTTATTCCATTTTTAAGTAAATTTAAATTATGGCTGCACGGTACGCCAAAAAAAAACTGCATAGCCATAGTAGGCCCTCCAGATACTGGGAAATCGTACTTTTGTATGAGTTTAATAAGCTTTTTAGGAGGTACAGTTATTAGTCATGTAAATTCCAGCAGCCATTTTTGGCTGCAACCGTTAGTAGATGCTAAGGTAGCATTGCTAGATGATGCAACACAGCCATGTTGGATATATATGGATACATATATGAGAAATTTGTTAGATGGTAATCCTATGAGTATTGACAGAAAGCATAAAGCATTGACATTAATTAAATGTCCACCTCTGCTAGTAACATCCAACATAGATATTACTAAAGAAGAGAAATATAAGTATTTACATACTAGAGTAACAACATTTACATTTCCAAATCCATTCCCTTTTGACAGAAATGGGAATGCAGTGTATGAACTGTCAAATGCAAACTGGAAATGTTTTTTTGAAAGACTGTCGTCAAGCCTAGACATTCAGGATTCAGAGGACGAGGAAGATGGAAGCAATAGCCAAGCGTTTAGATGCGTGCCAGGAACAGTTGTTAGAACTTTA
>CBY85442
ATGGCGGACGATTCAGGTACAGAAAATGAGGGGTCTGGGTGTACAGGATGGTTTATGGTAGAAGCTATAGTGCAACACCCAACAGGTACACAAATATCAGACGATGAGGATGAGGAGGTGGAGGACAGTGGGTATGACATGGTGGACTTTATTGATGACAGCAATATTACACACAATTCCTTGGAAGCACAGGCATTGTTTAACAGGCAGGAGGCGGACACCCATTATGCGACTGTGCAGGACCTAAAACGAAAGTATTTAGGTAGTCCATATGTTAGTCCTATAAACACTATAGCCGAGGCAGTGGAAAGTGAAATAAGTCCACGATTGGACGCCATTAAACTTACAAGACAGCCAAAAAAGGTAAAGCGACGGCTGTTTCAAACCAGGGAACTAACGGACAGTGGATATGGCTATTCTGAAGTGGAAGCTGGAACGGGAACGCAGGTAGAGAAACATGGCGTACCGGAAAATGGGGGAGATGGTCAGGAAAAGGACACAGGAAGGGACATAGAGGGGGAGGAACATACAGAGGCGGAAGCGCCCACAAACAGTGTACGGGAGCATGCAGGCACAGCAGGAATATTGGAATTGCTAAAATGTAAAGATTTACGGGCAGCATTACTTGGTAAGTTTAAAGAATGCTTTGGGCTGTCTTTTATTGATTTAATTAGGCCATTTAAAAGTGATAAAACAACATGTGCAGATTGGGTGGTAGCAGGATTTGGTATACACCATAGCATATCAGAGGCATTTCAAAAATTAATTGAGCCATTAAGTTTATATGCACATATACAATGGCTAACAAATGCATGGGGAATGGTATTGTTAGTATTAGTAAGATTTAAAGTAAATAAAAGTAGAAGTACCGTTGCACGTACACTTGCAACGCTATTAAATATACCTGACAATCAAATGTTAATAGAGCCACCAAAAATACAAAGTGGTGTTGCAGCCCTGTATTGGTTTCGTACAGGTATATCAAATGCCAGTACAGTTATAGGGGAAGCACCAGAATGGATAACACGCCAAACCGTTATTGAACATGGGTTGGCAGACAGTCAGTTTAAATTAACAGAAATGGTGCAGTGGGCATATGATAATGACATATGCGAGGAGAGTGAAATTGCATTTGAATATGCACAAAGGGGAGATTTTGATTCTAATGCACGAGCATTTTTAAATAGCAATATGCAGGCAAAATATGTGAAAGATTGTGCAACTATGTGTAGACATTATAAACATGCAGAAATGAGGAAGATGTCTATAAAACAATGGATAAAACATAGGGGTTCTAAAATAGAAGGCACAGGAAATTGGAAACCAATTGTACAATTCCTACGACATCAAAATATAGAATTTATTCCATTTTTAAGTAAATTTAAATTATGGCTGCACGGTACGCCAAAAAAAAACTGCATAGCCATAGTAGGCCCTCCAGATACTGGGAAATCGTACTTTTGTATGAGTTTAATAAGCTTTTTAGGAGGTACAGTTATTAGTCATGTAAATTCCAGCAGCCATTTTTGGCTGCAACCGTTAGTAGATGCTAAGGTAGCATTGTTAGATGATGCAACACAGCCATGTTGGATATATATGGATACATATATGAGAAATTTGTTAGATGGTAATCCTATGAGTATTGACAGAAAGCATAAAGCATTGACATTAATTAAATGTCCACCTCTGCTAGTAACGTCCAACATAGATATTACTAAAGAAGAGAAATATAAGTATTTACATACTAGAGTAACAACATTTACATTTCCAAATCCATTCCCTTTTGACAGAAATGGGAATGCAGTGTATGAACTGTCAAATGCAAACTGGAAATGTTTTTTTGAAAGACTGTCGTCAAGCCTAGACATTCAGGATTCAGAGGACGAGGAAGATGGAAGCAATAGCCAAGCGTTTAGATGCGTGCCAGGAACAGTTGTTAGAACTTTA
>CDK36682
ATGGCGGACGATTCAGGTACAGAAAATGAGGGGTCTGGGTGTACAGGATGGTTCATGGTAGAAGCTATAGTGCAACACCCAACAGGTACACAAATATCAGACGATGAGGATGAGGAGGTGGAGGACAGTGGGTATGACATGGTGGACTTTATTGATGACAGCAATATTACACACAATTCCTTGGAAGCACAGGCATTGTTTAACAGGCAGGAGGCGGACACCCATTATGCGACTGTGCAGGACCTAAAACGAAAGTATTTAGGTAGTCCATATGTTAGTCCTATAAACACTATAGCCGAGGCAGTGGAAAGTGAAATAAGTCCACGATTGGACGCCATTAAACTTACAAGACAGCCAAAAAAGGTAAAGCGACGGCTGTTTCAAACCAGGGAACTAACAGACAGTGGATATGGCTATTCTGAAGTGGAAGCTGGAACGGGAACGCAGGTAGAGAAACATGGCGTACCGGAAAATGGGGGAGATGGTCAGGAAAAGGACACAGGAAGGGACATAGAGGGGGAGGAACATACAGAGGCGGAAGCGCCCACAAACAGTGTACGGGAGCATGCAGGCACAGCAGGAATATTGGAATTGCTAAAATGTAAAGATTTACGGGCAGCATTACTTGGTAAGTTTAAAGAATGCTTTGGGCTGTCTTTTATAGATTTAATTAGGCCATTTAAAAGTGATAAAACAACATGTGCAGATTGGGTGGTAGCAGGATTTGGTATACATCATAGCATATCAGAGGCATTTCAAAAATTAATTGAGCCATTAAGTTTATATGCACATATACAATGGCTAACAAATGCATGGGGAATGGTATTGTTAGTATTATTAAGATTTAAAGTAAATAAAAGTAGAAGTACCGTTGCACGTACACTTGCAACGCTATTAAATATACCTGAAAATCAAATGTTAATAGAGCCACCAAAAATACAAAGTGGTGTTGCAGCCCTGTATTGGTTTCGTACAGGTATATCAAATGCCAGTACAGTTATAGGGGAAGCACCAGAATGGATAACACGCCAAACTGTTATTGAACATGGGTTGGCAGACAGTCAGTTTAAATTAACAGAAATGGTGCAGTGGGCATATGATAATGACATATGCGAGGAGAGTGAAATTGCATTTGAATATGCACAAAGGGGAGATTTTGATTCTAATGCACGAGCATTTTTAAATAGCAATATGCAGGCAAAATATGTGAAAGATTGTGCAACTATGTGTAGACATTATAAACATGCAGAAATGAGGAAGATGTCTATAAAACAATGGATAAAACATAGGGGTTCTAAAATAGAAGGCACAGGAAATTGGAAACCAATTGTACAATTTCTACGACATCAAAATATAGAATTTATTCCATTTTTAAGTAAATTTAAATTATGGCTGCACGGTACGCCAAAAAAAAACTGCATAGCCATAGTAGGCCCTCCAGATACTGGGAAATCGTACTTTTGTATGAGTTTAATAAGCTTTTTAGGAGGTACAGTTATTAGTCATGTAAATTCCAGCAGCCATTTTTGGCTGCAACCGTTAGTAGATGCTAAGGTAGCATTGTTAGATGATGCAACACAGCCATGTTGGATATATATGGATACATATATGAGAAATTTGTTAGATGGTAATCCTATGAGTATTGACAGAAAGCATAAAGCATTGACATTAATTAAATGTCCACCTTTGCTAGTAACGTCCAACATAGATATTACTAAAGAAGAGAAATATAAGTATTTACATACTAGAGTAACAACATTTACATTTCCAAATCCATTCCCTTTTGACAGAAATGGGAATGCAATGTATGAACTGTCAAATGCAAACTGGAAATGTTTTTTTGAAAGACTGTCGTCAAGCCTAGACATTCAGGATTCAGAGGACGAGGAAGATGGAAGCAATAGCCAAGCGTTTAGATGCGTGCCAGGAACAGTTGTTAGAACTTTA
>CDK37150
ATGGCGGACGATTCAGGTACAGAAAATGAGGGGTCTGGGTGTACAGGATGGTTCATGGTAGAAGCTATAGTGCAACACCCAACAGGTACACAAATATCAGACGATGAGGATGAGGAGGTGGAGGACAGTGGGTATGACATGGTGGACTTTATTGATGACAGCAATATTACACACAATTCCTTGGAAGCACAGGCATTGTTTAACAGGCAGGAGGCGGACACCCATTATGCGACTGTGCAGGACCTAAAACGAAAGTATTTAGGTAGTCCATATGTTAGTCCTATAAACACTATAGCCGAGGCAGTGGAAAGTGAAATAAGTCCACGATTGGACGCCATTAAACTTACAAGACAGCCAAAAAAGGTAAAGCGACGGCTGTTTCAAACCAGGGAACTAACAGACAGTGGATATGGCTATTCTGAAGTGGAAGCTGGAACGGGAACGCAGGTAGAGAAACATGGCGTACCGGAAAATGGGGGAGATGGTCAGGAAAAGGACACAGGAAGGGACATAGAGGGGGAGGAACATACAGAGGCGGAAGCGCCCACAAACAGTGTACGGGAGCATGCAGGCACAGCAGGAATATTGGAATTGCTAAAATGTAAAGATTTACGGGCAGCATTACTTGGTAAGTTTAAAGAATGCTTTGGGCTGTCTTTTATAGATTTAATTAGGCCATTTAAAAGTGATAAAACAACATGTGCAGATTGGGTGGTAGCAGGATTTGGTATACATCATAGCATATCAGAGGCATTTCAAAAATTAATTGAGCCATTAAGTTTATATGCACATATACAATGGCTAACAAATGCATGGGGAATGGTATTGTTAGTATTATTAAGATTTAAAGTAAATAAAAGTAGAAGTACCGTTGCACGTACACTTGCAACGCTATTAAATATACCTGAAAATCAAATGTTAATAGAGCCACCAAAAATACAAAGTGGTGTTGCAGCCCTGTATTGGTTTCGTACAGGTATATCAAATGCCAGTACAGTTATAGGGGAAGCACCAGAATGGATAACACGCCAAACTGTTATTGAACATGGGTTGGCAGACAGTCAGTTTAAATTAACAGAAATGGTGCAGTGGGCATATGATAATGACATATGCGAGGAGAGTGAAATTGCATTTGAATATGCACAAAGGGGAGATTTTGATTCTAATGCACGAGCATTTTTAAATAGCAATATGCAGGCAAAATATGTGAAAGATTGTGCAACTATGTGTAGACATTATAAACATGCAGAAATGAGGAAGATGTCTATAAAACAATGGATAAAACATAGGGGTTCTAAAATAGAAGGCACAGGAAATTGGAAACCAATTGTACAATTTCTACGACATCAAAATATAGAATTTATTCCATTTTTAAGTAAATTTAAATTATGGCTGCACGGTACGCCAAAAAAAAACTGCATAGCCATAGTAGGCCCTCCAGATACTGGGAAATCGTACTTTTGTATGAGTTTAATAAGCTTTTTAGGAGGTACAGTTATTAGTCATGTAAATTCCAGCAGCCATTTTTGGCTGCAACCGTTAGTAGATGCTAAGGTAGCATTGTTAGATGATGCAACACAGCCATGTTGGATATATATGGATACATATATGAGAAATTTGTTAGATGGTAATCCTATGAGTATTGACAGAAAGCATAAAGCATTGACATTAATTAAATGTCCACCTTTGCTAGTAACGTCCAACATAGATATTACTAAAGAAGAGAAATATAAGTATTTACATACTAGAGTAACAACATTTACATTTCCAAATCCATTCCCTTTTGACAGAAATGGGAATGCAATGTATGAACTGTCAAATGCAAACTGGAAATGTTTTTTTGAAAGACTGTCGTCAAGCCTAGACATTCAGGATTCAGAGGACGAGGAAGATGGAAGCAATAGCCAAGCGTTTAGATGCGTGCCAGGAACAGTTGTTAGAACTTTA
>CDK37213
ATGGCGGACGATTCAGGTACAGAAAATGAGGGGTCTGGGTGTACAGGATGGTTTATGGTAGAAGCTATAGTGCAACACCCAACAGGTACACAAATATCAGACGATGAGGATGAGGAGGTGGAGGACAGTGGGTATGACATGGTGGACTTTATTGATGACAGCAATATTACACACAATTCCTTGGAAGCACAGGCATTGTTTAACAGGCAGGAGGCGGACACCCATTATGCGACTGTGCAGGACCTAAAACGAAAGTATTTAGGTAGTCCATATGTTAGTCCTATAAACACTATAGCCGAGGCAGTGGAAAGTGAAATAAGTCCACGATTGGACGCCATTAAACTTACAAGACAGCCAAAAAAGGTAAAGCGACGGCTGTTTCAAACCAGGGAACTAACGGACAGTGGATATGGCTATTCTGAAGTGGAAGCTGGAACGGGAACGCAGGTAGAGAAACATGGCGTACCGGAAAATGGGGGAGATGGTCAGGAAAAGGACACAGGAAGGGACATAGAGGGGGAGGAACATACAGAGGCGGAAGCGCCCACAAACAGTGTACGGGAGCATGCAGGCACAGCAGGAATATTGGAATTGCTAAAATGTAAAGATTTACGGGCAGCATTACTTGGTAAGTTTAAAGAATGCTTTGGGCTGTCTTTTATAGATTTAATTAGGCCATTTAAAAGTGATAAAACAACATGTGCAGATTGGGTGGTAGCAGGATTTGGTATACATCATAGCATATCAGAGGCATTTCAAAAATTAATTGAGCCATTAAGTTTATATGCACATATACAATGGCTAACAAATGCATGGGGAATGGTATTGTTAGTATTATTAAGATTTAAAGTAAATAAAAGTAGAAGTACCGTTGCACGTACACTTGCAACGCTATTAAATATACCTGAAAATCAAATGTTAATAGAGCCACCAAAAATACAAAGTGGTGTTGCAGCCCTGTATTGGTTTCGTACAGGTATATCAAATGCCAGTACAGTTATAGGGGAAGCACCAGAATGGATAACACGCCAAACTGTTATTGAACATGGGTTGGCAGACAGTCAGTTTAAATTAACAGAAATGGTGCAGTGGGCATATGATAATGACATATGCGAGGAGAGTGAAATTGCATTTGAATATGCACAAAGGGGAGATTTTGATTCTAATGCACGAGCATTTTTAAATAGCAATATGCAGGCAAAATATGTGAAAGATTGTGCAACTATGTGTAGACATTATAAACATGCAGAAATGAGGAAGATGTCTATAACACAATGGATAAAACATAGGGGTTCTAAAATAGAAGGCACAGGAAATTGGAAACCAATTGTACAATTTCTACGACATCAAAATATAGAATTTATTCCATTTTTAAGTAAATTTAAATTATGGCTGCACGGTACGCCAAAAAAAAACTGCATAGCCATAGTAGGCCCTCCAGATACTGGGAAATCGTACTTTTGTATGAGTTTAATAAGCTTTTTAGGAGGTACAGTTATTAGTCATGTAAATTCCAGCAGCCATTTTTGGCTGCAACCGTTAGTAGATGCTAAGGTAGCATTGCTAGATGATGCAACACAGCCATGTTGGATATATATGGATACATATATGAGAAATTTGTTAGATGGTAATCCTATGAGTATTGACAGAAAGCATAAAGCATTGACATTAATTAAATGTCCACCTCTGCTAGTAACATCCAACATAGATATTACCAAAGAAGAGAAATATAAGTATTTACATACTAGAGTAACAACATTTACATTTCCAAATCCATTCCCTTTTGACAGAAATGGGAATGCAGTGTATGAACTGTCAAATGCAAACTGGAAATGTTTTTTTGAAAGACTGTCGTCAAGCCTAGACATTCAGGATTCAGAGGACGAGGAAGATGGAAGCAATAGCCAAGCGTTTAGATGCGTGCCAGGAACAGTTGTTAGAACTTTA
>CDK37510
ATGGCGGACGATTCAGGTACAGAAAATGAGGGGTCTGGGTGTACAGGATGGTTTATGGTAGAAGCTATAGTGCAACACCCAACAGGTACACAAATATCAGACGATGAGGATGAGGAGGTGGAGGACAGTGGGTATGACATGGTGGACTTTATTGATGACAGCAATATTACACACAATTCCTTGGAAGCACAGGCATTGTTTAACAGGCAGGAGGCGGACACCCATTATGCGACTGTGCAGGACCTAAAACGAAAGTATTTAGGTAGTCCATATGTTAGTCCTATAAACACTATAGCCGAGGCAGTGGAAAGTGAAATAAGTCCACGATTGGACGCCATTAAACTTACAAGACAGCCAAAAAAGGTAAAGCGACGGCTGTTTCAAACCAGGGAACTAACGGACAGTGGATATGGCTATTCTGAAGTGGAAGCTGGAACGGGAACGCAGGTAGAGAAACATGGCGTACCGGAAAATGGGGGAGATGGTCAGGAAAAGGACACAGGAAGGGACATAGAGGGGGAGGAACATACAGAGGCGGAAGCGCCCACAAACAGTGTACGGGAGCATGCAGGCACAGCAGGAATATTGGAATTGCTAAAATGTAAAGATTTACGGGCAGCATTACTTGGTAAGTTTAAAGAATGCTTTGGGCTGTCTTTTATTGATTTAATTAGGCCATTTAAAAGTGATAAAACAACATGTGCAGATTGGGTGGTAGCAGGATTTGGTATACATCATAGCATATCAGAGGCATTTCAAAAATTAATTGAGCCATTAAGTTTATATGCACATATACAATGGCTAACAAATGCATGGGGAATGGTATTGTTAGTATTAGTAAGATTTAAAGTAAATAAAAGTAGAAGTACCGTTGCACGTACACTTGCAACGCTATTAAATATACCTGACAATCAAATGTTAATAGAGCCACCAAAAATACAAAGTGGTGTTGCAGCCCTGTATTGGTTTCGTACAGGTATATCAAATGCCAGTACAGTTATAGGGGAAGCACCAGAATGGATAACACGCCAAACTGTTATTGAACATGGGTTGGCAGACAGTCAGTTTAAATTAACAGAAATGGTGCAGTGGGCATATGATAATGACATATGCGAGGAGAGTGAAATTGCATTTGAATATGCACAAAGGGGAGATTTTGATTCTAATGCACGAGCATTTTTAAATAGCAATATGCAGGCAAAATATGTGAAAGATTGTGCAACTATGTGTAGACATTATAAACATGCAGAAATGAGGAAGATGTCTATAAAACAATGGATAAAACATAGGGGTTCTAAAATAGAAGGCACAGGAAATTGGAAACCAATTGTACAATTCCTACGACATCAAAATATAGAATTTATTCCATTTTTAAGTAAATTTAAATTATGGCTGCACGGTACGCCAAAAAAAAACTGCATAGCCATAGTAGGCCCTCCAGATACTGGGAAATCGTACTTTTGTATGAGTTTAATAAGCTTTTTAGGAGGTACAGTTATTAGTCATGTAAATTCCAGCAGCCATTTTTGGCTGCAACCGTTAGTAGATGCTAAGGTAGCATTGTTAGATGATGCAACACAGCCATGTTGGATATATATGGATACATATATGAGAAATTTGTTAGATGGTAATCCTATGAGTATTGACAGAAAGCATAAAGCATTGACATTAATTAAATGTCCACCTCTGCTAGTAACGTCCAACATAGATATTACTAAAGAAGAGAAATATAAGTATTTACATACTAGAGTAACAACATTTACATTTCCAAATCCATTCCCTTTTGACAGAAATGGGAATGCAGTGTATGAACTGTCAAATGCAAACTGGAAATGTTTTTTTGAAAGACTGTCGTCAAGCCTAGACATTCAGGATTCAGAGGACGAGGAAGATGGAAGCAATAGCCAAGCGTTTAGATGCGTGCCAGGAACAGTTGTTAGAACTTTA
>CDK37357
ATGGCGGACGATTCAGGTACAGAAAATGAGGGGTCTGGGTGTACAGGATGGTTCATGGTAGAAGCTATAGTGCAACACCCAACAGGTACACAAATATCAGACGATGAGGATGAGGAGGTGGAGGACAGTGGGTATGACATGGTGGACTTTATTGATGACAGCAATATTACACACAATTCCTTGGAAGCACAGGCATTGTTTAACAGGCAGGAGGCGGACACCCATTATGCGACTGTGCAAGACCTAAAACGAAAGTATTTAGGTAGTCCATATGTTAGTCCTATAAACACTATAGCCGAGGCAGTGGAAAGTGAAATAAGTCCACGATTGGACGCCATTAAACTTACAAGACAGCCAAAAAAGGTAAAGCGACGGCTGTTTCAAACCAGGGAACTAACAGACAGTGGATATGGCTATTCTGAAGTGGAAGCTGGAACGGGAACGCAGGTAGAGAAACATGGCGTACCGGAAAATGGGGGAGATGGTCAGGAAAAGGACACAGGAAGGGACATAGAGGGGGAGGAACATACAGAGGCGGAAGCGCCCACAAACAGTGTACGGGAGCATGCAGGCACAGCAGGAATATTGGAATTGCTAAAATGTAAAGATTTACGGGCAGCATTACTTGGTAAGTTTAAAGAATGCTTTGGGCTGTCTTTTATAGATTTAATTAGGCCATTTAAAAGTGATAAAACAACATGTGCAGATTGGGTGGTAGCAGGATTTGGTATACATCATAGCATATCAGAGGCATTTCAAAAATTAATTGAGCCATTAAGTTTATATGCACATATACAATGGCTAACAAATGCATGGGGAATGGTATTGTTAGTATTATTAAGATTTAAAGTAAATAAAAGTAGAAGTACCGTTGCACGTACACTTGCAACGCTATTAAATATACCTGAAAATCAAATGTTAATAGAGCCACCAAAAATACAAAGTGGTGTTGCAGCCCTGTATTGGTTTCGTACAGGTATATCAAATGCCAGTACAGTTATAGGGGAAGCACCAGAATGGATAACACGCCAAACTGTTATTGAACATGGGTTGGCAGACAGTCAGTTTAAATTAACAGAAATGGTGCAGTGGGCATATGATAATGACATATGCGAGGAGAGTGAAATTGCATTTGAATATGCACAAAGGGGAGATTTTGATTCTAATGCACGAGCATTTTTAAATAGCAATATGCAGGCAAAATATGTGAAAGATTGTGCAACTATGTGTAGACATTATAAACATGCAGAAATGAGGAAGATGTCTATAAAACAATGGATAAAACATAGGGGTTCTAAAATAGAAGGCACAGGAAATTGGAAACCAATTGTACAATTTCTACGACATCAAAATATAGAATTTATTCCATTTTTAAGTAAATTTAAATTATGGCTGCACGGTACGCCAAAAAAAAACTGCATAGCCATAGTAGGCCCTCCAGATACTGGGAAATCGTACTTTTGTATGAGTTTAATAAGCTTTTTAGGAGGTACAGTTATTAGTCATGTAAATTCCAGCAGCCATTTTTGGCTGCAACCGTTAGTAGATGCTAAGGTAGCATTGTTAGATGATGCAACACAGCCATGTTGGATATATATGGATACATATATGAGAAATTTGTTAGATGGTAATCCTATGAGTATTGACAGAAAGCATAAAGCATTGACATTAATTAAATGTCCACCTTTGCTAGTAACGTCCAACATAGATATTACTAAAGAAGAGAAATATAAGTATTTACATACTAGAGTAACAACATTTACATTTCCAAATCCATTCCCTTTTGACAGAAATGGGAATGCAATGTATGAACTGTCAAATGCAAACTGGAAATGTTTTTTTGAAAGACTGTCGTCAAGCCTAGACATTCAGGATTCAGAGGACGAGGAAGATGGAAGCAATAGCCAAGCGTTTAGATGCGTGCCAGGAACAGTTGTTAGAAATTTA
>CDK37105
ATGGCGGACGATTCAGGTACAGAAAATGAGGGGTCTGGGTGTACAGGATGGTTTATGGTAGAAGCTATAGTGCAACACCCAACAGGTACACAAATATCAGACGATGAGGATGAGGAGGTGGAGGACAGTGGGTATGACATGGTGGACTTTATTGATGACAGCAATATTACACACAATTCCTTGGAAGCACAGGCATTGTTTAACAGGCAGGAGGCGGACACCCATTATGCGACTGTGCAGGACCTAAAACGAAAGTATTTAGGTAGTCCATATGTTAGTCCTATAAACACTATAGCCGAGGCAGTGGAAAGTGAAATAAGTCCACGATTGGACGCCATTAAACTTACAAGACAGCCAAAAAAGGTAAAGCGACGGCTGTTTCAAACCAGGGAACTAACGGACAGTGGATATGGCTATTCTGAAGTGGAAGCTGGAACGGGAACGCAGGTAGAGAAACATGGCGTACCGGAAAATGGGGGAGATGGTCAGGAAAAGGACACAGGAAGGGACATAGAGGGGGAGGAACATACAGAGGCGGAAGCGCCCACAAACAGTGTACGGGAGCATGCAGGCACAGCAGGAATATTGGAATTGCTAAAATGTAAAGATTTACGGGCAGCATTACTTGGTAAGTTTAAAGAATGCTTTGGGCTGTCTTTTATAGATTTAATTAGGCCATTTAAAAGTGATAAAACAACATGTGCAGATTGGGTGGTAGCAGGATTTGGTATACATCATAGCATATCAGAGGCATTTCAAAAATTAATTGAGCCATTAAGTTTATATGCACATATACAATGGCTAACAAATGCATGGGGAATGGTATTGTTAGTATTATTAAGATTTAAAGTAAATAAAAGTAGAAGTACCGTTGCACGTACACTTGCAACGCTATTAAATATACCTGAAAATCAAATGTTAATAGAGCCACCAAAAATACAAAGTGGTGTTGCAGCCCTGTATTGGTTTCGTACAGGTATATCAAATGCCAGTACAGTTATAGGGGAAGCACCAGAATGGATAACACGCCAAACTGTTATTGAACATGGGTTGGCAGACAGTCAGTTTAAATTAACAGAAATGGTGCAGTGGGCATATGATAATGACATATGCGAGGAGAGTGAAATTGCATTTGAATATGCACAAAGGGGAGATTTTGATTCTAATGCACGAGCATTTTTAAATAGCAATATGCAGGCAAAATATGTGAAAGATTGTGCAACTATGTGTAGACATTATAAACATGCAGAAATGAGGAAGATGTCTATAAAACAATGGATAAAACATAGGGGTTCTAAAATAGAAGGCACAGGAAATTGGAAACCAATTGTACAATTTCTACGACATCAAAATATAGAATTTATTCCATTTTTAAGTAAATTTAAATTATGGCTGCACGGTACGCCAAAAAAAAACTGCATAGCCATAGTAGGCCCTCCAGATACTGGGAAATCGTACTTTTGTATGAGTTTAATAAGCTTTTTAGGAGGTACAGTTATTAGTCATGTAAATTCCAGCAGCCATTTTTGGCTGCAACCGTTAGTAGATGCTAAGGTAGCATTGCTAGATGATGCAACACAGCCATGTTGGATATATATGGATACATATATGAGAAATTTGTTAGATGGTAATCCTATGAGTATTGACAGAAAGCATAAAGCATTGACATTAATTAAATGTCCACCTCTGCTAGTAACATCCAACATAGATATTACCAAAGAAGAGAAATATAAGTATTTACATACTAGAGTAACAACATTTACATTTCCAAATCCATTCCCTTTTGACAGAAATGGGAATGCAGTGTATGAACTGTCAAATGCAAACTGGAAATGTTTTTTTGAAAGACTGTCGTCAAGCCTAGACATTCAGGATTCAGAGGACGAGGAAGATGGAAGCAATAGCCAAGCGTTTAGATGCGTGCCAGGAACAGTTGTTAGAACTTTA
>CDK36988
ATGGCGGACGATTCAGGTACAGAAAATGAGGGGTCTGGGTGTACAGGATGGTTTATGGTAGAAGCTATAGTGCAACACCCAACAGGTACACAAATATCAGACGATGAGGATGAGGAGGTGGAGGACAGTGGGTATGACATGGTGGACTTTATTGATGACAGCAATATTACACACAATTCCTTGGAAGCACAGGCATTGTTTAACAGGCAGGAGGCGGACACCCATTATGCGACTGTGCAGGACCTAAAACGAAAGTATTTAGGTAGTCCATATGTTAGTCCTATAAACACTATAGCCGAGGCAGTGGAAAGTGAAATAAGTCCACGATTGGACGCCATTAAACTTACAAGACAGCCAAAAAAGGTAAAGCGACGGCTGTTTCAAACCAGGGAACTAACGGACAGTGGATATGGCTATTCTGAAGTGGAAGCTGGAACGGGAACGCAGGTAGAGAAACATGGCGTACCGGAAAATGGGGGAGATGGTCAGGAAAAGGACACAGGAAGGGACATAGAGGGGGAGGAACATACAGAGGCGGAAGCGCCCACAAACAGTGTACGGGAGCATGCAGGCACAGCAGGAATATTGGAATTGCTAAAATGTAAAGATTTACGGGCAGCATTACTTGGTAAGTTTAAAGAATGCTTTGGGCTGTCTTTTATAGATTTAATTAGGCCATTTAAAAGTGATAAAACAACATGTGCAGATTGGGTGGTAGCAGGATTTGGTATACATCATAGCATATCAGAGGCATTTCAAAAATTAATTGAGCCATTAAGTTTATATGCACATATACAATGGCTAACAAATGCATGGGGAATGGTATTGTTAGTATTATTAAGATTTAAAGTAAATAAAAGTAGAAGTACCGTTGCACGTACACTTGCAACGCTATTAAATATACCTGAAAATCAAATGTTAATAGAGCCACCAAAAATACAAAGTGGTGTTGCAGCCCTGTATTGGTTTCGTACAGGTATATCAAATGCCAGTACAGTTATAGGGGAAGCACCAGAATGGATAACACGCCAAACTGTTATTGAACATGGGTTGGCAGACAGTCAGTTTAAATTAACAGAAATGGTGCAGTGGGCATATGATAATGACATATGCGAGGAGAGTGAAATTGCATTTGAATATGCACAAAGGGGAGATTTTGATTCTAATGCACGAGCATTTTTAAATAGCAATATGCAGGCAAAATATGTGAAAGATTGTGCAACTATGTGTAGACATTATAAACATGCAGAAATGAGGAAGATGTCTATAAAACAATGGATAAAACATAGGGGTTCTAAAATAGAAGGCACAGGAAATTGGAAACCAATTGTACAATTTCTACGACATCAAAATATAGAATTTATTCCATTTTTAAGTAAATTTAAATTATGGCTGCACGGTACGCCAAAAAAAAACTGCATAGCCATAGTAGGCCCTCCAGATACTGGGAAATCGTACTTTTGTATGAGTTTAATAAGCTTTTTAGGAGGTACAGTTATTAGTCATGTAAATTCCAGCAGCCATTTTTGGCTGCAACCGTTAGTAGATGCTAAGGTAGCATTGCTAGATGATGCAACACAGCCATGTTGGATATATATGGATACATATATGAGAAATTTGTTAGATGGTAATCCTATGAGTATTGACAGAAAGCATAAAGCATTGACATTAATTAAATGTCCACCTCTGCTAGTAACATCCAACATAGATATTACCAAAGAAGAGAAATATAAGTATTTACATACTAGAGTAACAACATTTACATTTCCAAATCCATTCCCTTTTGACAGAAATGGGAATGCAGTGTATGAACTGTCAAATGCAAACTGGAAATGTTTTTTTGAAAGACTGTCGTCAAGCCTAGACATTCAGGATTCAGAGGACGAGGAAGATGGAAGCAATAGCCAAGCGTTTAGATGCGTGCCAGGAACAGTTGTTAGAACTTTA
>CDK37519
ATGGCGGACGATTCAGGTACAGAAAATGAGGGGTCTGGGTGTACAGGATGGTTTATGGTAGAAGCTATAGTGCAACACCCAACAGGTACACAAATATCAGACGATGAGGATGAGGAGGTGGAGGACAGTGGGTATGACATGGTGGACTTTATTGATGACAGCAATATTACACACAATTCACTGGAAGCACAGGCATTGTTTAACAGGCAGGAGGCGGACACCCATTATGCGACTGTGCAGGACCTAAAACGAAAGTATTTAGGTAGTCCATATGTTAGTCCTATAAACACTATAGCCGAGGCAGTGGAAAGTGAAATAAGTCCACGATTGGACGCCATTAAACTTACAAGACAGCCAAAAAAGGTAAAGCGACGGCTGTTTCAAACCAGGGAACTAACGGACAGTGGATATGGCTATTCTGAAGTGGAAGCTGGAACGGGAACGCAGGTAGAGAAACATGGCGTACCGGAAAATGGGGGAGATGGTCAGGAAAAGGACACAGGAAGGGACATAGAGGGGGAGGAACATACAGAGGCGGAAGCGCCCACAAACAGTGTACGGGAGCATGCAGGCACAGCAGGAATATTGGAATTGTTAAAATGTAAAGATTTACGGGCAGCATTACTTGGTAAGTTTAAAGAATGCTTTGGGCTGTCTTTTATAGATTTAATTAGGCCATTTAAAAGTGATAAAACAACATGTTTAGATTGGGTGGTAGCAGGATTTGGTATACATCATAGCATATCAGAGGCATTTCAAAAATTAATTGAGCCATTAAGTTTATATGCACATATACAATGGCTAACAAATGCATGGGGAATGGTATTGTTAGTATTATTAAGATTTAAAGTAAATAAAAGTAGAAGTACCGTTGCACGTACACTTGCAACGCTATTAAATATACCTGAAAACCAAATGTTAATAGAGCCACCAAAAATACAAAGTGGTGTTGCAGCCCTGTATTGGTTTCGTACAGGTATATCAAATGCCAGTACAGTTATAGGGGAAGCACCAGAATGGATAACACGCCAAACAGTTATTGAACACGGGTTGGCAGACAGTCAGTTTAAATTAACAGAAATGGTGCAGTGGGCATATGATAATGACATATGCGAGGAGAGTGAAATTGCATTTGAATATGCACAAAGGGGAGATTTTGATTCTAATGCACGAGCATTTTTAAATAGCAATATGCAGGCAAAATATGTGAAAGATTGTGCAACTATGTGTAGACATTATAAACATGCAGAAATGAGGAAGATGTCTATAAAACAATGGATAAAACATAGGGGTTCTAAAATAGAAGGCACAGGAAATTGGAAACCAATTGTACAATTCCTACGACATCAAAATATAGAATTCATTCCTTTTTTAACTAAATTTAAATTATGGCTGCACGGTACGCCAAAAAAAAACTGCATAGCCATAGTAGGCCCTCCAGATACTGGGAAATCGTACTTTTGTATGAGTTTAATAAGCTTTCTAGGAGGTACAGTTATTAGTCATGTAAATTCCAGCAGCCATTTTTGGTTGCAACCGTTAGTAGATGCTAAGGTAGCATTGTTAGATGATGCAACACAGCCATGTTGGATATATATGGATACATATATGAGAAATTTGTTAGATGGTAATCCTATGAGTATTGACAGAAAGCATAAAGCATTGACATTAATTAAATGTCCACCTCTGCTAGTAACGTCCAACATAGATATTACTAAAGAAGATAAATATAAGTATTTACATACTAGAGTAACAACATTTACATTTCCAAATCCATTCCCTTTTGACAGAAATGGGAATGCAGTGTATGAACTGTCAAATACAAACTGGAAATGTTTTTTTGAAAGACTGTCGTCAAGCCTAGACATTCAGGATTCAGAGGACGAGGAAGATGGAAGCAATAGCCAAGCGTTTAGATGCGTGCCAGGAACAGTTGTTAGAACTTTA
>CDK37024
ATGGCGGACGATTCAGGTACAGAAAATGAGGGGTCTGGGTGTACAGGATGGTTCATGGTAGAAGCTATAGTGCAACACCCAACAGGTACACAAATATCAGACGATGAGGATGAGGAGGTGGAGGACAGTGGGTATGACATGGTGGACTTTATTGATGACAGCAATATTACACACAATTCCTTGGAAGCACAGGCATTGTTTAACAGGCAGGAGGCGGACACCCATTATGCGACTGTGCAGGACCTAAAACGAAAGTATTTAGGTAGTCCATATGTTAGTCCTATAAACACTATAGCCGAGGCAGTGGAAAGTGAAATAAGTCCACGATTGGACGCCATTAAACTTACAAGACAGCCAAAAAAGGTAAAGCGACGGCTGTTTCAAACCAGGGAACTAACAGACAGTGGATATGGCTATTCTGAAGTGGAAGCTGGAACGGGAACGCAGGTAGAGAAACATGGCGTACCGGAAAATGGGGGAGATGGTCAGGAAAAGGACACAGGAAGGGACATAGAGGGGGAGGAACATACAGAGGCGGAAGCGCCCACAAACTGTGTACGGGAGCATGCAGGCACAGCAGGAATATTGGAATTGCTAAAATGTAAAGATTTACGGGCAGCATTACTTGGTAAGTTTAAAGAATGCTTTGGGCTGTCTTTTATAGATTTAATTAGGCCATTTAAAAGTGATAAAACAACATGTGCAGATTGGGTGGTAGCAGGATTTGGTATACATCATAGCATATCAGAGGCATTTCAAAAATTAATTGAGCCATTAAGTTTATATGCACATATACAATGGCTAACAAATGCATGGGGAATGGTATTGTTAGTATTATTAAGATTTAAAGTAAATAAAAGTAGAAGTACCGTTGCACGTACACTTGCAACGCTATTAAATATACCTGAAAATCAAATGTTAATAGAGCCACCAAAAATACAAAGTGGTGTTGCAGCCCTGTATTGGTTTCGTACAGGTATATCAAATGCCAGTACAGTTATAGGGGAAGCACCAGAATGGATAACACGCCAAACTGTTATTGAACATGGGTTGGCAGACAGTCAGTTTAAATTAACAGAAATGGTGCAGTGGGCATATGATAATGACATATGCGAGGAGAGTGAAATTGCATTTGAATATGCACAAAGGGGAGATTTTGATTCTAATGCACGAGCATTTTTAAATAGCAATATGCAGGCAAAATATGTGAAAGATTGTGCAACTATGTGTAGACATTATAAACATGCAGAAATGAGGAAGATGTCTATAAAACAATGGATAAAACATAGGGGTTCTAAAATAGAAGGCACAGGAAATTGGAAACCAATTGTACAATTTCTACGACATCAAAATATAGAATTTATTCCATTTTTAAGTAAATTTAAATTATGGCTGCACGGTACGCCAAAAAAAAACTGCATAGCCATAGTAGGCCCTCCAGATACTGGGAAATCGTACTTTTGTATGAGTTTAATAAGCTTTTTAGGAGGTACAGTTATTAGTCATGTAAATTCCAGCAGCCATTTTTGGCTGCAACCGTTAGTAGATGCTAAGGTAGCATTGTTAGATGATGCAACACAGCCATGTTGGATATATATGGATACATATATGAGAAATTTGTTAGATGGTAATCCTATGAGTATTGACAGAAAGCATAAAGCATTGACATTAATTAAATGTCCACCTTTGCTAGTAACGTCCAACATAGATATTACTAAAGAAGAGAAATATAAGTATTTACATACTAGAGTAACAACATTTACATTTCCAAATCCATTCCCTTTTGACAGAAATGGGAATGCAATGTATGAACTGTCAAATGCAAACTGGAAATGTTTTTTTGAAAGACTGTCGTCAAGCCTAGACATTCAGGATTCAGAGGACGAGGAAGATGGAAGCAATAGCCAAGCGTTTAGATGCGTGCCAGGAACAGTTGTTAGAACTTTA
>CDK36754
ATGGCGGACGATTCAGGTACAGAAAATGAGGGGTCTGGGTGTACAGGATGGTTTATGGTAGAAGCTATAGTGCAACACCCAACAGGTACACAAATATCAGACGATGAGGATGAGGAGGTGGAGGACAGTGGGTATGACATGGTGGACTTTATTGATGACAGCAATATTACACACAATTCCTTGGAAGCACAGGCATTGTTTAACAGGCAGGAGGCGGACACCCATTATGCGACTGTGCAGGACCTAAAACGAAAGTATTTAGGTAGTCCATATGTTAGTCCTATAAACACTATAGCCGAGGCAGTGGAAAGTGAAATAAGTCCACGATTGGACGCCATTAAACTTACAAGACAGCCAAAAAAGGTAAAGCGACGGCTGTTTCAAACCAGGGAACTAACGGACAGTGGATATGGCTATTCTGAAGTGGAAGCTGGAACGGGAACGCAGGTAGAGAAACATGGCGTACCGGAAAATGGGGGAGATGGTCAGGAAAAGGACACAGGAAGGGACATAGAGGGGGAGGAACATACAGAGGCGGAAGCGCCCACAAACAGTGTACGGGAGCATGCAGGCACAGCAGGAATATTGGAATTGCTAAAATGTAAAGATTTACGGGCAGCATTACTTGGTAAGTTTAAAGAATGCTTTGGGCTGTCTTTTATTGATTTAATTAGGCCATTTAAAAGTGATAAAACAACATGTGCAGATTGGGTGGTAGCAGGATTTGGTATACATCATAGCATATCAGAGGCATTTCAAAAATTAATTGAGCCATTAAGTTTATATGCACATATACAATGGCTAACAAATGCATGGGGAATGGTATTGTTAGTATTAGTAAGATTTAAAGTAAATAAAAGTAGAAGTACCGTTGCACGTACACTTGCAACGCTATTAAATATACCTGACAATCAAATGTTAATAGAGCCACCAAAAATACAAAGTGGTGTTGCAGCCCTGTATTGGTTTCGTACAGGTATATCAAATGCCAGTACAGTTATAGGGGAAGCACCAGAATGGATAACACGCCAAACTGTTATTGAACATGGGTTGGCAGACAGTCAGTTTAAATTAACAGAAATGGTGCAGTGGGCATATGATAATGACATATGCGAGGAGAGTGAAATTGCATTTGAATATGCACAAAGGGGAGATTTTGATTCTAATGCACGAGCATTTTTAAATAGCAATATGCAGGCAAAATATGTGAAAGATTGTGCAACTATGTGTAGACATTATAAACATGCAGAAATGAGGAAGATGTCTATAAAACAATGGATAAAACATAGGGGTTCTAAAATAGAAGGCACAGGAAATTGGAAACCAATTGTACAATTCCTACGACATCAAAATATAGAATTTATTCCATTTTTAAGTAAATTTAAATTATGGCTGCACGGTACGCCAAAAAAAAACTGCATAGCCATAGTAGGCCCTCCAGATACTGGGAAATCGTACTTTTGTATGAGTTTAATAAGCTTTTTAGGAGGTACAGTTATTAGTCATGTAAATTCCAGCAGCCATTTTTGGCTGCAACCGTTAGTAGATGCTAAGGTAGCATTGTTAGATGATGCAACACAGCCATGTTGGATATATATGGATACATATATGAGAAATTTATTAGATGGTAATCCTATGAGTATTGACAGAAAGCATAAAGCATTGACATTAATTAAATGTCCACCTCTGCTAGTAACGTCCAACATAGATATTACTAAAGAAGAGAAATATAAGTATTTACATACTAGAGTAACAACATTTACATTTCCAAATCCATTCCCTTTTGACAGAAATGGGAATGCAGTGTATGAACTGTCAAATGCAAACTGGAAATGTTTTTTTGAAAGACTGTCGTCAAGCCTAGACATTCAGGATTCAGAGGACGAGGAAGATGGAAGCAATAGCCAAGCGTTTAGATGCGTGCCAGGAACAGTTGTTAGAACTTTA
>CBY85478
ATGGCGGACGATTCAGGTACAGAAAATGAGGGGTCTGGGTGTACAGGATGGTTTATGGTAGAAGCTATAGTGCAACACCCAACAGGTACACAAATATCAGACGATGAGGATGAGGAGGTGGAGGACAGTGGGTATGACATGGTGGACTTTATTGATGACAGCAATATTACACACAATTCCTTGGAAGCACAGGCATTGTTTAACAGGCAGGAGGCGGACACCCATTATGCGACTGTGCAGGACCTAAAACGAAAGTATTTAGGTAGTCCATATGTTAGTCCTATAAACACTATAGCCGAGGCAGTGGAAAGTGAAATAAGTCCACGATTGGACGCCATTAAACTTACAAGACAGCCAAAAAAGGTAAAGCGACGGCTGTTTCAAACCAGGGAACTAACGGACAGTGGATATGGCTATTCTGAAGTGGAAGCTGGAACGGGAACGCAGGTAGAGAAACATGGCGTACCGGAAAATGGGGGAGATGGTCAGGAAAAGGACACAGGAAGGGACATAGAGGGGGAGGAACATACAGAGGCGGAAGCGCCCACAAACAGTGTACGGGAGCATGCAGGCACAGCAGGAATATTGGAATTGCTAAAATGTAAAGATTTACGGGCAGCATTACTTGGTAAGTTTAAAGAATGCTTTGGGCTGTCTTTTATAGATTTAATTAGGCCATTTAAAAGTGATAAAACAACATGTGCAGATTGGGTGGTAGCAGGATTTGGTATACATCATAGCATATCAGAGGCATTTCAAAAATTAATTGAGCCATTAAGTTTATATGCACATATACAATGGCTAACAAATGCATGGGGAATGGTATTGTTAGTATTATTAAGATTTAAAGTAAATAAAAGTAGAAGTACCGTTGCACGTACACTTGCAACGCTATTAAATATACCTGAAAATCAAATGTTAATAGAGCCACCAAAAATACAAAGTGGTGTTGCAGCCCTGTATTGGTTTCGTACAGGTATATCAAATGCCAGTACAGTTATAGGGGAAGCACCAGAATGGATAACACGCCAAACTGTTATTGAACATGGGTTGGCAGACAGTCAGTTTAAATTAACAGAAATGGTGCAGTGGGCATATGATAATGACATATGCGAGGAGAGTGAAATTGCATTTGAATATGCACAAAGGGGAGATTTTGATTCTAATGCACGAGCATTTTTAAATAGCAATATGCAGGCAAAATATGTGAAAGATTGTGCAACTATGTGTAGACATTATAAACATGCAGAAATGAGGAAGATGTCTATAAAACAATGGATAAAACATAGGGGTTCTAAAATAGAAGGCACAGGAAATTGGAAACCAATTGTACAATTCCTACGACATCAAAATATAGAATTTATTCCATTTTTAAGTAAATTTAAATTATGGCTGCACGGTACGCCAAAAAAAAACTGCATAGCCATAGTAGGCCCTCCAGATACTGGGAAATCGTACTTTTGTATGAGTTTAATAAGCTTTTTAGGAGGTACAGTTATTAGTCATGTAAATTCCAGCAGCCATTTTTGGCTGCAACCGTTAGTAGATGCTAAGGTAGCATTGCTAGATGATGCAACACAGCCATGTTGGATATATATGGATACTTATATGAGAAATTTGTTAGATGGTAATCCTATGAGTATTGACAGAAAGCATAAAGCATTGACATTAATTAAATGTCCACCTCTGCTAGTAACATCCAACATAGATATTACCAAAGAAGAGAAATATAAGTATTTACATACTAGAGTAACAACATTTACATTTCCAAATCCATTCCCTTTTGACAGAAATGGGAATGCAGTGTATGAACTGTCAAATGCAAACTGGAAATGTTTTTTTGAAAGACTATCGTCAAGCCTAGACATTCAGGATTCAGAGGACGAGGAAGATGGAAGCAATAGCCAAGCGTTTAGATGCGTGCCAGGAACAGTTGTTAGAACTTTA
>CDK37618
ATGGCGGACGATTCAGGTACAGAAAATGAGGGGTCTGGGTGTACAGGATGGTTTATGGTAGAAGCTATAGTGCAACACCCAACAGGTACACAAATATCAGACGATGAGGATGAGGAGGTGGAGGACAGTGGGTATGACATGGTGGACTTTATTGATGACAGCAATATTACACACAATTCCTTGGAAGCACAGGCATTGTTTAACAGGCAGGAGGCGGACACCCATTATGCGACTGTGCAGGACCTAAAACGAAAGTATTTAGGTAGTCCATATGTTAGTCCTATAAACACTATAGCCGAGGCAGTGGAAAGTGAAATAAGTCCACGATTGGACGCCATTAAACTTACAAGACAGCCAAAAAAGGTAAAGCGACGGCTGTTTCAAACCAGGGAACTAACGGACAGTGGATATGGCTATTCTGAAGTGGAAGCTGGAACGGGAACGCAGGTAGAGAAACATGGCGTACCGGAAAATGGGGGAGATGGTCAGGAAAAGGACACAGGAAGGGACATAGAGGGGGAGGAACATACAGAGGCGGAAGCGCCCACAAACAGTGTACGGGAGCATGCAGGCACAGCAGGAATATTGGAATTGCTAAAATGTAAAGATTTACGGGCAGCATTACTTGGTAAGTTTAAAGAATGCTTTGGGCTGTCTTTTATAGATTTAATTAGGCCATTTAAAAGTGATAAAACAACATGTGCAGATTGGGTGGTAGCAGGATTTGGTATACATCATAGCATATCAGAGGCATTTCAAAAATTAATTGAGCCATTAAGTTCATATGCACATATACAATGGCTAACAAATGCATGGGGAATGGTATTGTTAGTATTATTAAGATTTAAAGTAAATAAAAGTAGAAGTACCGTTGCACGTACACTTGCAACGCTATTAAATATACCTGAAAATCAAATGTTAATAGAGCCACCAAAAATACAAAGTGGTGTTGCAGCCCTGTATTGGTTTCGTACAGGTATATCAAATGCCAGTACAGTTATAGGGGAAGCACCAGAATGGATAACACGCCAAACTGTTATTGAACATGGGTTGGCAGACAGTCAGTTTAAATTAACAGAAATGGTGCAGTGGGCATATGATAATGACATATGCGAGGAGAGTGAAATTGCATTTGAATATGCACAAAGGGGAGATTTTGATTCTAATGCACGAGCATTTTTAAATAGCAATATGCAGGCAAAATATGTGAAAGATTGTGCAACTATGTGTAGACATTATAAACATGCAGAAATGAGGAAGATGTCTATAAAACAATGGATAAAACATAGGGGTTCTAAAATAGAAGGCACAGGAAATTGGAAACCAATTGTACAATTTCTACGACATCAAAATATAGAATTTATTCCATTTTTAAGTAAATTTAAATTATGGCTGCACGGTACGCCAAAAAAAAACTGCATAGCCATAGTAGGCCCTCCAGATACTGGGAAATCGTACTTTTGTATGAGTTTAATAAGCTTTTTAGGAGGTACAGTTATTAGTCATGTAAATTCCAGCAGCCATTTTTGGCTGCAACCGTTAGTAGATGCTAAGGTAGCATTGCTAGATGATGCAACACAGCCATGTTGGATATATATGGATACATATATGAGAAATTTGTTAGATGGTAATCCTATGAGTATTGACAGAAAGCATAAAGCATTGACATTAATTAAATGTCCACCTCTGCTAGTAACATCCAACATAGATATTACCAAAGAAGAGAAATATAAGTATTTACATACTAGAGTAACAACATTTACATTTCCAAATCCATTCCCTTTTGACAGAAATGGGAATGCAGTGTATGAACTGTCAAATGCAAACTGGAAATGTTTTTTTGAAAGACTGTCGTCAAGCCTAGACATTCAGGATTCAGAGGACGAGGAAGATGGAAGCAATAGCCAAGCGTTTAGATGCGTGCCAGGAACAGTTGTTAGAACTTTA
>CDK36862
ATGGCGGACGATTCAGGTACAGAAAATGAGGGGTCTGGGTGTACAGGATGGTTTATGGTAGAAGCTATAGTGCAACACCCAACAGGTACACAAATATCAGACGATGAGGATGAGGAGGTGGAGGACAGTGGGTATGACATGGTGGACTTTATTGATGACAGCAATATTACACACAATTCCTTGGAAGCACAGGCATTGTTTAACAGGCAGGAGGCGGACACCCATTATGCGACTGTGCAGGACCTAAAACGAAAGTATTTAGGTAGTCCATATGTTAGTCCTATAAACACTATAGCCGAGGCAGTGGAAAGTGAAATAAGTCCACGATTGGACGCCATTAAACTTACAAGACAGCCAAAAAAGGTAAAGCGACGGCTGTTTCAAACCAGGGAACTAACGGACAGTGGATATGGCTATTCTGAAGTGGAAGCTGGAACGGGAACGCAGGTAGAGAAACATGGCGTACCGGAAAATGGGGGAGATGGTCAGGAAAAGGACACAGGAAGGGACATAGAGGGGGAGGAACATACAGAGGCGGAAGCGCCCACAAACAGTGTACGGGAGCATGCAGGCACAGCAGGAATATTGGAATTGCTAAAATGTAAAGATTTACGGGCAGCATTACTTGGTAAGTTTAAAGAATGCTTTGGGCTGTCTTTTATAGATTTAATTAGGCCATTTAAAAGTGATAAAACAACATGTGCAGATTGGGTGGTAGCAGGATTTGGTATACATCATAGCATATCAGAGGCATTTCAAAAATTAATTGAGCCATTAAGTTTATATGCACATATACAATGGCTAACAAATGCATGGGGAATGGTATTGTTAGTATTATTAAGATTTAAAGTAAATAAAAGTAGAAGTACCGTTGCACGTACACTTGCAACGCTATTAAATATACCTGAAAATCAAATGTTAATAGAGCCACCAAAAATACAAAGTGGTGTTGCAGCCCTGTATTGGTTTCGTACAGGTATATCAAATGCCAGTACAGTTATAGGGGAAGCACCAGAATGGATAACACGCCAAACTGTTATTGAACATGGGTTGGCAGACAGTCAGTTTAAATTAACAGAAATGGTGCAGTGGGCATATGATAATGACATATGCGAGGAGAGTGAAATTGCATTTGAATATGCACAAAGGGGAGATTTTGATTCTAATGCACGAGCATTTTTAAATAGCAATATGCAGGCAAAATATGTGAAAGATTGTGCAACTATGTGTAGACATTATAAACATGCAGAAATGAGGAAGATGTCTATAAAACAATGGATAAAACATAGGGGTTCTAAAATAGAAGGCACAGGAAATTGGAAACCAATTGTACAATTTCTACGACATCAAAATATAGAATTTATTCCATTTTTAAGTAAATTTAAATTATGGCTGCACGGTACGCCAAAAAAAAACTGCATAGCCATAGTAGGCCCTCCAGATACTGGGAAATCGTACTTTTGTATGAGTTTAATAAGCTTTTTAGGAGGTACAGTTATTAGTCATGTAAATTCCAGCAGCCATTTTTGGCTGCAACCGTTAGTAGATGCTAAGGTAGCATTGCTAGATGATGCAACACAGCCATGTTGGATATATATGGATACATATATGAGAAATTTGTTAGATGGTAATCCTATGAGTATTGACAGAAAGCATAAAGCATTGACATTAATTAAATGTCCACCTCTGCTAGTAACATCCAACATAGATATTACCAAAGAAGAGAAATATAAGTATTTACATACTAGAGTAACAACATTTACATTTCCAAATCCATTCCCTTTTGACAGAAATGGGAATGCAGTGTATGAACTGTCAAATGCAAACTGGAAATGTTTTTTTGAAAGACTGTCGTCAAGCCTAGACATTCAGGATTCAGAGGACGAGGAAGATGGAAGCAATAGCCAAGCGTTTAGATGCGTGCCAGGAACAGTTGTTAGAACTTTA
>CDK37456
ATGGCGGACGATTCAGGTACAGAAAATGAGGGGTCTGGGTGTACAGGATGGTTTATGGTAGAAGCTATAGTGCAACACCCAACAGGTACACAAATATCAGACGATGAGGATGAGGAGGTGGAGGACAGTGGGTATGACATGGTGGACTTTATTGATGACAGCAATATTACACACAATTCCTTGGAAGCACAGGCATTGTTTAACAGGCAGGAGGCGGACACCCATTATGCGACTGTGCAGGACCTAAAACGAAAGTATTTAGGTAGTCCATATGTTAGTCCTATAAACACTATAGCCGAGGCAGTGGAAAGTGAAATAAGTCCACGATTGGACGCCATTAAACTTACAAGACAGCCAAAAAAGGTAAAGCGACGGCTGTTTCAAACCAGGGAACTAACGGACAGTGGATATGGCTATTCTGAAGTGGAAGCTGGAACGGGAACGCAGGTAGAGAAACATGGCGTACCGGAAAATGGGGGAGATGGTCAGGAAAAGGACACAGGAAGGGACATAGAGGGGGAGGAACATACAGAGGCGGAAGCGCCCACAAACAGTGTACGGGAGCATGCAGGCACAGCAGGAATATTGGAATTGCTAAAATGTAAAGATTTACGGGCAGCATTACTTGGTAAGTTTAAAGAATGCTTTGGGCTGTCTTTTATAGATTTAATTAGGCCATTTAAAAGTGATAAAACAACATGTGCAGATTGGGTGGTAGCAGGATTTGGTATACATCATAGCATATCAGAGGCATTTCAAAAATTAATTGAGCCATTAAGTTTATATGCACATATACAATGGCTAACAAATGCATGGGGAATGGTATTGTTAGTATTATTAAGATTTAAAGTAAATAAAAGTAGAAGTACCGTTGCACGTACACTTGCAACGCTATTAAATATACCTGAAAATCAAATGTTAATAGAGCCACCAAAAATACAAAGTGGTGTTGCAGCCCTGTATTGGTTTCGTACAGGTATATCAAATGCCAGTACAGTTATAGGGGAAGCACCAGAATGGATAACACGCCAAACTGTTATTGAACATGGGTTGGCAGACAGTCAGTTTAAATTAACAGAAATGGTGCAGTGGGCATATGATAATGACATATGCGAGGAGAGTGAAATTGCATTTGAATATGCACAAAGGGGAGATTTTGATTCTAATGCACGAGCATTTTTAAATAGCAATATGCAGGCAAAATATGTGAAAGATTGTGCAACTATGTGTAGACATTATAAACATGCAGAAATGAGGAAGATGTCTATAAAACAATGGATAAAACATAGGGGTTCTAAAATAGAAGGCACAGGAAATTGGAAACCAATTGTACAATTTCTACGACATCAAAATATAGAATTTATTCCATTTTTAAGTAAATTTAAATTATGGCTGCACGGTACGCCAAAAAAAAACTGCATAGCCATAGTAGGCCCTCCAGATACTGGGAAATCGTACTTTTGTATGAGTTTAATAAGCTTTTTAGGAGGTACAGTTATTAGTCATGTAAATTCCAGCAGCCATTTTTGGCTGCAACCGTTAGTAGATGCTAAGGTAGCATTGCTAGATGATGCAACACAGCCATGTTGGATATATATGGATACATATATGAGAAATTTGTTAGATGGTAATCCTATGAGTATTGACAGAAAGCATAAAGCATTGACATTAATTAAATGTCCACCTCTGCTAGTAACATCCAACATAGATATTACCAAAGAAGAGAAATATAAGTATTTACATACTAGAGTAACAACATTTACATTTCCAAATCCATTCCCTTTTGACAGAAATGGGAATGCAGTGTATGAACTGTCAAATGCAAACTGGAAATGTTTTTTTGAAAGACTGTCGTCAAGCCTAGACATTCAGGATTCAGAGGACGAGGAAGATGGAAGCAATAGCCAAGCGTTTAGATGCGTGCCAGGAACAGTTGTTAGAACTTTA
>CDK37591
ATGGCGGACGATTCAGGTACAGAAAATGAGGGGTCTGGGTGTACAGGATGGTTTATGGTAGAAGCTATAGTGCAACACCCAACAGGTACACAAATATCAGACGATGAGGATGAGGAGGTGGAGGACAGTGGGTATGACATGGTGGACTTTATTGATGACAGCAATATTACACACAATTCCTTGGAAGCACAGGCATTGTTTAACAGGCAGGAGGCGGACACCCATTATGCGACTGTGCAGGACCTAAAACGAAAGTATTTAGGTAGTCCATATGTTAGTCCTATAAACACTATAGCCGAGGCAGTGGAAAGTGAAATAAGTCCACGATTGGACGCCATTAAACTTACAAGACAGCCAAAAAAGGTAAAGCGACGGCTGTTTCAAACCAGGGAACTAACGGACAGTGGATATGGCTATTCTGAAGTGGAAGCTGGAACGGGAACGCAGGTAGAGAAACATGGCGTACCGGAAAATGGGGGAGATGGTCAGGAAAAGGACACAGGAAGGGACATAGAGGGGGAGGAACATACAGAGGCGGAAGCGCCCACAAACAGTGTACGGGAGCATGCAGGCACAGCAGGAATATTGGAATTGCTAAAATGTAAAGATTTACGGGCAGCATTACTTGGTAAGTTTAAAGAATGCTTTGGGCTGTCTTTTATTGATTTAATTAGGCCATTTAAAAGTGATAAAACAACATGTGCAGATTGGGTGGTAGCAGGATTTGGTATACATCATAGCATATCAGAGGCATTTCAAAAATTAATTGAGCCATTAAGTTTATATGCACATATACAATGGCTAACAAATGCATGGGGAATGGTATTGTTAGTATTAGTAAGATTTAAAGTAAATAAAAGTAGAAGTACCGTTGCACGTACACTTGCAACGCTATTAAATATACCTGACAATCAAATGTTAATAGAGCCACCAAAAATACAAAGTGGTGTTGCAGCCCTGTATTGGTTTCGTACAGGTATATCAAATGCCAGTACAGTTATAGGGGAAGCACCAGAATGGATAACACGCCAAACTGTTATTGAACATGGGTTGGCAGACAGTCAGTTTAAATTAACAGAAATGGTGCAGTGGGCATATGATAATGACATATGCGAGGAGAGTGAAATTGCATTTGAATATGCACAAAGGGGAGATTTCGATTCTAATGCACGAGCATTTTTAAATAGCAATATGCAGGCAAAATATGTGAAAGATTGTGCAACTATGTGTAGACATTATAAACATGCAGAAATGAGGAAGATGTCTATAAAACAATGGATAAAACATAGGGGTTCTAAAATAGAAGGCACAGGAAATTGGAAACCAATTGTACAATTCCTACGACATCAAAATATAGAATTTATTCCATTTTTAAGTAAATTTAAATTATGGCTGCACGGTACGCCAAAAAAAAACTGCATAGCCATAGTAGGCCCTCCAGATACTGGGAAATCGTACTTTTGTATGAGTTTAATAAGCTTTTTAGGAGGTACAGTTATTAGTCATGTAAATTCCAGCAGCCATTTTTGGCTGCAACCGTTAGTAGATGCTAAGGTAGCATTGTTAGATGATGCAACACAGCCATGTTGGATATATATGGATACATATATGAGAAATTTGTTAGATGGTAATCCTATGAGTATTGACAGAAAGCATAAAGCATTGACATTAATTAAATGTCCACCTCTGCTAGTAACGTCCAACATAGATATTACTAAAGAAGAGAAATATAAGTATTTACATACTAGAGTAACAACATTTACATTTCCAAATCCATTCCCTTTTGACAGAAATGGGAATGCAGTGTATGAACTGTCAAATGCAAACTGGAAATGTTTTTTTGAAAGACTGTCGTCAAGCCTAGACATTCAGGATTCAGAGGACGAGGAAGATGGAAGCAATAGCCAAGCGTTTAGATGCGTGCCAGGAACAGTTGTTAGAACTTTA
>CBY85505
ATGGCGGACGATTCAGGTACAGAAAATGAGGGGTCTGGGTGTACAGGATGGTTTATGGTAGAAGCTATAGTGCAACACCCAACAGGTACACAAATATCAGACGATGAGGATGAGGAGGTGGAGGACAGTGGGTATGACATGGTGGACTTTATTGATGACAGCAATATTACACACAATTCCTTGGAAGCACAGGCATTGTTTAACAGGCAGGAGGCGGACACCCATTATGCGACTGTGCAGGACCTAAAACGAAAGTATTTAGGTAGTCCATATGTTAGTCCTATAAACACTATAGCCGAGGCAGTGGAAAGTGAAATAAGTCCACGATTGGACGCCATTAAACTTACAAGACAGCCAAAAAAGGTAAAGCGACGGCTGTTTCAAACCAGGGAACTAACGGACAGTGGATATGGCTATTCTGAAGTGGAAGCTGGAACGGGAACGCAGGTAGAGAAACATGGCGTACCGGAAAATGGGGGAGATGGTCAGGAAAAGGACACAGGAAGGGACATAGAGGGGGAGGAACATACAGAGGCGGAAGCGCCCACAAACAGTGTACGGGAGCATGCAGGCACAGCAGGAATATTGGAATTGCTAAAATGTAAAGATTTACGGGCAGCATTACTTGGTAAGTTTAAAGAATGCTTTGGGCTGTCTTTTATAGATTTAATTAGGCCATTTAAAAGTGATAAAACAACATGTGCAGATTGGGTGGTAGCAGGATTTGGTATACATCATAGCATATCAGAGGCATTTCAAAAATTAATTGAGCCATTAAGTTTATATGCACATATACAATGGCTAACAAATGCATGGGGAATGGTATTGTTAGTATTATTAAGATTTAAAGTAAATAAAAGTAGAAGTACCGTTGCACGTACACTTGCAACGCTATTAAATATACCTGAAAATCAAATGTTAATAGAGCCACCAAAAATACAAAGTGGTGTTGCAGCCCTGTATTGGTTTCGTACAGGTATATCAAATGCCAGTACAGTTATAGGGGAAGCACCAGAATGGATAACACGCCAAACTGTTATTGAACATGGGTTGGCAGACAGTCAGTTTAAATTAACAGAAATGGTGCAGTGGGCATATGATAATGACATATGCGAGGAGAGTGAAATTGCATTTGAATATGCACAAAGGGGAGATTTTGATTCTAATGCACGAGCATTTTTAAATAGCAATATGCAGGCAAAATATGTGAAAGATTGTGCAACTATGTGTAGACATTATAAACATGCAGAAATGAGGAAGATGTCTATAAAACAATGGATAAAACATAGGGGTTCTAAAATAGAAGGCACAGGAAATTGGAAACCAATTGTACAATTTCTACGACATCAAAATATAGAATTTATTCCATTTTTAAGTAAATTTAAATTATGGCTGCACGGTACGCCAAAAAAAAACTGCATAGCCATAGTAGGCCCTCCAGATACTGGGAAATCGTACTTTTGTATGAGTTTAATAAGCTTTTTAGGAGGTACAGTTATTAGTCATGTAAATTCCAGCAGCCATTTTTGGCTGCAACCGTTAGTAGATGCTAAGGTAGCATTGCTAGATGATGCAACACAGCCATGTTGGATATATATGGATACATATATGAGAAATTTGTTAGATGGTAATCCTATGAGTATTGACAGAAAGCATAAAGCATTGACATTAATTAAATGTCCACCTCTGCTAGTAACATCCAACATAGATATTACCAAAGAAGAGAAATATAAGTATTTACATACTAGAGTAACAACATTTACATTTCCAAATCCATTCCCTTTTGACAGAAATGGGAATGCAGTGTATGAACTGTCAAATGCAAACTGGAAATGTTTTTTTGAAAGACTGTCGTCAAGCCTAGACATTCAGGATTCAGAGGACGAGGAAGATGGAAGCAATAGCCAAGCGTTTAGATGCGTGCCAGGAACAGTTGTTAGAACTTTA
>CDK36610
ATGGCGGACGATTCAGGTACAGAAAATGAGGGGTCTGGGTGTACAGGATGGTTTATGGTAGAAGCTATAGTGCAACACCCAACAGGTACACAAATATCAGACGATGAGGATGAGGAGGTGGAGGACAGTGGGTATGACATGGTGGACTTTATTGATGACAGCAATATTACACACAATTCACTGGAAGCACAGGCATTGTTTAACAGGCAGGAGGCGGACGCCCATTATGCGACTGTGCAGGACCTAAAACGAAAGTATTTAGGTAGTCCATATGTTAGTCCTATAAACACTATAGCCGAGGCAGTGGAAAGTGAAATAAGTCCACGATTGGACGCCATTAAACTTACAAGACAGCCAAAAAAGGTAAAGCGACGGCTGTTTCAAACCAGGGAACTAACGGACAGTGGATATGGCTATTCTGAAGTGGAAGCTGGAACGGGAACGCAGGTAGAGAAACATGGCGTACCGGAAAATGGGGGAGATGGTCAGGAAAAGGACACAGGAAGGGACATAGAGGGGGAGGAACATACAGAGGCGGAAGCGCCCACAAACAGTGTACGGGAGCATGCAGGCACAGCAGGAATATTGGAATTGTTAAAATGTAAAGATTTACGGGCAGCATTACTTGGTAAGTTTAAAGAATGCTTTGGGCTGTCTTTTATAGATTTAATTAGGCCATTTAAAAGTGATAAAACAACATGTTTAGATTGGGTGGTAGCAGGATTTGGTATACATCATAGCATATCAGAGGCATTTCAAAAATTAATTGAGCCATTAAGTTTATATGCACATATACAATGGCTAACAAATGCATGGGGAATGGTATTGTTAGTATTATTAAGATTTAAAGTAAATAAAAGTAGAAGTACCGTTGCACGTACACTTGCAACGCTATTAAATATACCTGAAAACCAAATGTTAATAGAGCCACCAAAAATACAAAGTGGTGTTGCAGCCCTGTATTGGTTTCGTACAGGTATATCAAATGCCAGTACAGTTATAGGGGAAGCACCAGAATGGATAACACGCCAAACAGTTATTGAACACGGGTTGGCAGACAGTCAGTTTAAATTAACAGAAATGGTGCAGTGGGCATATGATAATGACATATGCGAGGAGAGTGAAATTGCATTTGAATATGCACAAAGGGGAGATTTTGATTCTAATGCACGAGCATTTTTAAATAGCAATATGCAGGCAAAATATGTGAAAGATTGTGCAACTATGTGTAGACATTATAAACATGCAGAAATGAGGAAGATGTCTATAAAACAATGGATAAAACATAGGGGTTCTAAAATAGAAGGCACAGGAAATTGGAAACCAATTGTACAATTCCTACGACATCAAAATATAGAATTCATTCCTTTTTTAACTAAATTTAAATTATGGCTGCACGGTACGCCAAAAAAAAACTGCATAGCCATAGTAGGCCCTCCAGATACTGGGAAATCGTACTTTTGTATGAGTTTAATAAGCTTTCTAGGAGGTACAGTTATTAGTCATGTAAATTCCAGCAGCCATTTTTGGTTGCAACCGTTAGTAGATGCTAAGGTAGCATTGTTAGATGATGCAACACAGCCATGTTGGATATATATGGATACATATATGAGAAATTTGTTAGATGGTAATCCTATGAGTATTGACAGAAAGCATAAAGCATTGACATTAATTAAATGTCCACCTCTGCTAGTAACGTCCAACATAGATATTACTAAAGAAGATAAATATAAGTATTTACATACTAGAGTAACAACATTTACATTTCCAAATCCATTCCCTTTTGACAGAAATGGGAATGCAGTGTATGAACTGTCAAATATAAACTGGAAATGTTTTTTTGAAAGACTGTCGTCAAGCCTAGACATTCAGGATTCAGAGGACGAGGAAGATGGAAGCAATAGCCAAGCGTTTAGATGCGTGCCAGGAACAGTTGTTAGAACTTTA
>CDK36592
ATGGCGGACGATTCAGGTACAGAAAATGAGGGGTCTGGGTGTACAGGATGGTTTATGGTAGAAGCTATAGTGCAACACCCAACAGGTACACAAATATCAGACGATGAGGATGAGGAGGTGGAGGACAGTGGGTATGACATGGTGGACTTTATTGATGACAGCAATATTACACACAATTCCTTGGAAGCACAGGCATTGTTTAACAGGCAGGAGGCGGACACCCATTATGCGACTGTGCAGGACCTAAAACGAAAGTATTTAGGTAGTCCATATGTTAGTCCTATAAACACTATAGCCGAGGCAGTGGAAAGTGAAATAAGTCCACGATTGGACGCCATTAAACTTACAAGACAGCCAAAAAAGGTAAAGCGACGGCTGTTTCAAACCAGGGAACTAACGGACAGTGGATATGGCTATTCTGAAGTGGAAGCTGGAACGGGAACGCAGGTAGAGAAACATGGCGTACCGGAACATGGGGGAGATGGTCAGGAAAAGGACACAGGAAGGGACATAGAGGGGGAGGAACATACAGAGGCGGAAGCGCCCACAAACAGTGTACGGGAGCATGCAGGCACAGCAGGAATATTGGAATTGCTAAAATGTAAAGATTTACGGGCAGCATTACTTGGTAAGTTTAAAGAATGCTTTGGGCTGTCTTTTATAGATTTAATTAGGCCATTTAAAAGTGATAAAACAACATGTGCAGATTGGGTGGTAGCAGGATTTGGTATACATCATAGCATATCAGAGGCATTTCAAAAATTAATTGAGCCATTAAGTTTATATGCACATATACAATGGCTAACAAATGCATGGGGAATGGTATTGTTAGTATTATTAAGATTTAAAGTAAATAAAAGTAGAAGTACCGTTGCACGTACACTTGCAACGCTATTAAATATACCTGAAAATCAAATGTTAATAGAGCCACCAAAAATACAAAGTGGTGTTGCAGCCCTGTATTGGTTTCGTACAGGTATATCAAATGCCAGTACAGTTATAGGGGAAGCACCAGAATGGATAACACGCCAAACTGTTATTGAACATGGGTTGGCAGACAGTCAGTTTAAATTAACAGAAATGGTGCAGTGGGCATATGATAATGACATATGCGAGGAGAGTGAAATTGCATTTGAATATGCACAAAGGGGAGATTTTGATTCTAATGCACGAGCATTTTTAAATAGCAATATGCAGGCAAAATATGTGAAAGATTGTGCAACTATGTGTAGACATTATAAACATGCAGAAATGAGGAAGATGTCTATAAAACAATGGATAAAACATAGGGGTTCCAAAATAGAAGGCACAGGAAATTGGAAACCAATTGTACAATTTCTACGACATCAAAATATAGAATTTATTCCATTTTTAAGTAAATTTAAATTATGGCTGCACGGTACGCCAAAAAAAAACTGCATAGCCATAGTAGGCCCTCCAGATACTGGGAAATCGTACTTTTGTATGAGTTTAATAAGCTTTTTAGGAGGTACAGTTATTAGTCATGTAAATTCCAGCAGCCATTTTTGGCTGCAACCGTTAGTAGATGCTAAGGTAGCATTGCTAGATGATGCAACACAGCCATGTTGGATATATATGGATACATATATGAGAAATTTGTTAGATGGTAATCCTATGAGTATTGACAGAAAGCATAAAGCATTGACATTAATTAAATGTCCACCTCTGCTAGTAACATCCAACATAGATATTACTAAAGAAGAGAAATATAAGTATTTACATACTAGAGTAACAACATTTACATTTCCAAATCCATTCCCTTTTGACAGAAATGGGAATGCAGTGTATGAACTGTCAAATGCAAACTGGAAATGTTTTTTTGAAAGACTGTCGTCAAGCCTAGACATTCAGGATTCAGAGGACGAGGAAGATGGAAGCAATAGCCAAGCGTTTAGATGCGTGCCAGGAACAGTTGTTAGAACTTTA
>CDK36907
ATGGCGGACGATTCAGGTACAGAAAATGAGGGGTCTGGGTGTACAGGATGGTTTATGGTAGAAGCTATAGTGCAACACCCAACAGGTACACAAATATCAGACGATGAGGATGAGGAGGTGGAGGACAGTGGGTATGACATGGTGGACTTTATTGATGACAGCAATATTACACACAATTCACTGGAAGCACAGGCATTGTTTAACAGGCAGGAGGCGGACACCCATTATGCGACTGTGCAGGACCTAAAACGAAAGTATTTAGGTAGTCCATATGTTAGTCCTATAAACACTATAGCCGAGGCAGTGGAAAGTGAAATAAGTCCACGATTGGACGCCATTAAACTTACAAGACAGCCAAAAAAGGTAAAGCGACGGCTGTTTCAAACCAGGGAACTAACGGACAGTGGATATGGCTATTCTGAAGTGGAAGCTGGAACGGGAACGCAGGTAGAGAAACATGGCGTACCGGAAAATGGGGGAGATGGTCAGGAAAAGGACACAGGAAGGGACATAGAGGGGGAGGAACATACAGAGGCGGAAGCGCCCACAAACAGTGTACGGGAGCATGCAGGCACAGCAGGAATATTGGAATTGTTAAAATGTAAAGATTTACGGGCAGCATTACTTGGTAAGTTTAAAGAATGCTTTGGGCTGTCTTTTATAGATTTAATTAGGCCATTTAAAAGTGATAAAACAACATGTTTAGATTGGGTGGTAGCAGGGTTTGGTATACATCATAGCATATCAGAGGCATTTCAAAAATTAATTGAGCCATTAAGTTTATATGCACATATACAATGGCTAACAAATGCATGGGGAATGGTATTGTTAGTATTATTAAGATTTAAAGTAAATAAAAGTAGAAGTACCGTTGCACGTACACTTGCAACGCTATTAAATATACCTGAAAACCAAATGTTAATAGAGCCACCAAAAATACAAAGTGGTGTTGCAGCCCTGTATTGGTTTCGTACAGGTATATCAAATGCCAGTACAGTTATAGGGGAAGCACCAGAATGGATAACACGCCAAACAGTTATTGAACACGGGTTGGCAGACAGTCAGTTTAAATTAACAGAAATGGTGCAGTGGGCGTATGATAATGACATATGCGAGGAGAGTGAAATTGCATTTGAATATGCACAAAGGGGAGATTTTGATTCTAATGCACGAGCATTTTTAAATAGCAATATGCAGGCAAAATATGTGAAAGATTGTGCAACTATGTGTAGACATTATAAACATGCAGAAATGAGGAAGATGTCTATAAAACAATGGATAAAACATAGGGGTTCTAAAATAGAAGGCACAGGAAATTGGAAACCAATTGTACAATTCCTACGACATCAAAATATAGAATTCATTCCTTTTTTAACTAAATTTAAATTATGGCTGCACGGTACGCCAAAAAAAAACTGCATAGCCATAGTAGGCCCTCCAGATACTGGGAAATCGTACTTTTGTATGAGTTTAATAAGCTTTCTAGGAGGTACAGTTATTAGTCATGTAAATTCCAGCAGCCATTTTTGGTTGCAACCGTTAGTAGATGCTAAGGTAGCATTGTTAGATGATGCAACACAGCCATGTTGGATATATATGGATACATATATGAGAAATTTGTTAGATGGTAATCCTATGAGTATTGACAGAAAGCATAAAGCATTGACATTAATTAAATGTCCACCTCTGCTAGTAACGTCCAACATAGATATTACTAAAGAAGATAAATATAAGTATTTACATACTAGAGTAACAACATTTACATTTCCAAATCCATTCCCTTTTGACAGAAATGGGAATGCAGTGTATGAACTGTCAAATACAAACTGGAAATGTTTTTTTGAAAGACTGTCGTCAAGCCTAGACATTCAGGATTCTGAGGACGAGGAAGATGGAAGCAATAGCCAAGCGTTTAGATGCGTGCCAGGAACAGTTGTTAGAACTTTA
>CDK37195
ATGGCGGACGATTCAGGTACAGAAAATGAGGGGTCTGGGTGTACAGGATGGTTTATGGTAGAAGCTATAGTGCAACACCCAACAGGTACACAAATATCAGACGATGAGGATGAGGAGGTGGAGGACAGTGGGTATGACATGGTGGACTTTATTGATGACAGCAATATTACACACAATTCACTGGAAGCACAGGCATTGTTTAACAGGCAGGAGGCGGACGCCCATTATGCGACTGTGCAGGACCTAAAACGAAAGTATTTAGGTAGTCCATATGTTAGTCCTATAAACACTATAGCCGAGGCAGTGGAAAGTGAAATAAGTCCACGATTGGACGCCATTAAACTTACAAGACAGCCAAAAAAGGTAAAGCGACGGCTGTTTCAAACCAGGGAACTAACGGACAGTGGATATGGCTATTCTGAAGTGGAAGCTGGAACGGGAACGCAGGTAGAGAAACATGGCGTACCGGAAAATGGGGGAGATGGTCAGGAAAAGGACACAGGAAGGGACATAGAGGGGGAGGAACATACAGAGGCGGAAGCGCCCACAAACAGTGTACGGGAGCATGCAGGCACAGCAGGAATATTGGAATTGTTAAAATGTAAAGATTTACGGGCAGCATTACTTGGTAAGTTTAAAGAATGCTTTGGGCTGTCTTTTATAGATTTAATTAGGCCATTTAAAAGTGATAAAACAACATGTTTAGATTGGGTGGTAGCAGGATTTGGTATACATCATAGCATATCAGAGGCATTTCAAAAATTAATTGAGCCATTAAGTTTATATGCACATATACAATGGCTAACAAATGCATGGGGAATGGTATTGTTAGTATTATTAAGATTTAAAGTAAATAAAAGTAGAAGTACCGTTGCACGTACACTTGCAACGCTATTAAATATACCTGAAAACCAAATGTTAATAGAGCCACCAAAAATACAAAGTGGTGTTGCAGCCCTGTATTGGTTTCGTACAGGTATATCAAATGCCAGTACAGTTATAGGGGAAGCACCAGAATGGATAACACGCCAAACAGTTATTGAACACGGGTTGGCAGACAGTCAGTTTAAATTAACAGAAATGGTGCAGTGGGCATATGATAATGACATATGCGAGGAGAGTGAAATTGCATTTGAATATGCACAAAGGGGAGATTTTGATTCTAATGCACGAGCATTTTTAAATAGCAATATGCAGGCAAAATATGTGAAAGATTGTGCAACTATGTGTAGACATTATAAACATGCAGAAATGAGGAAGATGTCTATAAAACAATGGATAAAACATAGGGGTTCTAAAATAGAAGGCACAGGAAATTGGAAACCAATTGTACAATTCCTACGACATCAAAATATAGAATTCATTCCTTTTTTAACTAAATTTAAATTATGGCTGCACGGTACGCCAAAAAAAAACTGCATAGCCATAGTAGGCCCTCCAGATACTGGGAAATCGTACTTTTGTATGAGTTTAATAAGCTTTCTAGGAGGTACAGTTATTAGTCATGTAAATTCCAGCAGCCATTTTTGGTTGCAACCGTTAGTAGATGCTAAGGTAGCATTGTTAGATGATGCAACACAGCCATGTTGGATATATATGGATACATATATGAGAAATTTGTTAGATGGTAATCCTATGAGTATTGACAGAAAGCATAAAGCATTGACATTAATTAAATGTCCACCTCTGCTAGTAACGTCCAACATAGATATTACTAAAGAAGATAAATATAAGTATTTACATACTAGAGTAACAACATTTACATTTCCAAATCCATTCCCTTTTGACAGAAATGGGAATGCAGTGTATGAACTGTCAAATATAAACTGGAAATGTTTTTTTGAAAGACTGTCGTCAAGCCTAGACATTCAGGATTCAGAGGACGAGGAAGATGGAAGCAATAGCCAAGCGTTTAGATGCGTGCCAGGAACAGTTGTTAGAACTTTA
>CDK37222
ATGGCGGACGATTCAGGTACAGAAAATGAGGGGTCTGGGTGTACAGGATGGTTTATGGTAGAAGCTATAGTGCAACACCCAACAGGTACACAAATATCAGACGATGAGGATGAGGAGGTGGAGGACAGTGGGTATGACATGGTGGACTTTATTGATGACAGCAATATTACACACAATTCCTTGGAAGCACAGGCATTGTTTAACAGGCAGGAGGCGGACACCCATTATGCGACTGTGCAGGACCTAAAACGAAAGTATTTAGGTAGTCCATATGTTAGTCCTATAAACACTATAGCCGAGGCAGTGGAAAGTGAAATAAGTCCACGATTGGACGCCATTAAACTTACAAGACAGCCAAAAAAGGTAAAGCGACGGCTGTTTCAAACCAGGGAACTAACGGACAGTGGATATGGCTATTCTGAAGTGGAAGCTGGAACGGGAACGCAGGTAGAGAAACATGGCGTACCGGAAAATGGGGGAGATGGTCAGGAAAAGGACACAGGAAGGGACATAGAGGGGGAGGAACATACAGAGGCGGAAGCGCCCACAAACAGTGTACGGGAGCATGCAGGCACAGCAGGAATATTGGAATTGCTAAAATGTAAAGATTTACGGGCAGCATTACTTGGTAAGTTTAAAGAATGCTTTGGGCTGTCTTTTATAGATTTAATTAGGCCATTTAAAAGTGATAAAACAACATGTGCAGATTGGGTGGTAGCAGGATTTGGTATACATCATAGCATATCAGAGGCATTTCAAAAATTAATTGAGCCATTAAGTTTATATGCACATATACAATGGCTAACAAATGCATGGGGAATGGTATTGTTAGTATTATTAAGATTTAAAGTAAATAAAAGTAGAAGTACCGTTGCACGTACACTTGCAACGCTATTAAATATACCTGAAAATCAAATGTTAATAGAGCCACCAAAAATACAAAGTGGTGTTGCAGCCCTGTATTGGTTTCGTACAGGTATATCAAATGCCAGTACAGTTATAGGGGAAGCACCAGAATGGATAACACGCCAAACTGTTATTGAACATGGGTTGGCAGACAGTCAGTTTAAATTAACAGAAATGGTGCAGTGGGCATATGATAATGACATATGCGAGGAGAGTGAAATTGCATTTGAATATGCACAAAGGGGAGATTTTGATTYTAATGCACGAGCATTTTTAAATAGCAATATGCAGGCAAAATATGTGAAAGATTGTGCAACTATGTGTAGACATTATAAACATGCAGAAATGAGGAAGATGTCTATAAAACAATGGATAAAACATAGGGGTTCCAAAATAGAAGGCACAGGAAATTGGAAACCAATTGTACAATTTYTACGACATCAAAATATAGAATTTATTCCATTTTTAAGTAAATTTAAATTATGGCTGCACGGTACGCCAAAAAAAAACTGCATAGCCATAGTAGGCCCTCCAGATACTGGGAAATCGTACTTTTGTATGAGTTTAATAAGCTTTTTAGGAGGTACAGTTATTAGTCATGTAAATTCCAGCAGCCATTTTTGGCTGCAACCGTTAGTAGATGCTAAGGTAGCATTGCTAGATGATGCAACACAGCCATGTTGGATATATATGGATACATATATGAGAAATTTGTTAGATGGTAATCCTATGAGTATTGACAGAAAGCATAAAGCATTGACATTAATTAAATGTCCACCTCTGCTAGTAACATCCAACATAGATATTACTAAAGAAGAGAAATATAAGTATTTACATACTAGAGTAACAACATTTACATTTCCAAATCCATTCCCTTTTGACAGAAATGGGAATGCAGTGTATGAACTGTCAAATGCAAACTGGAAATGTTTTTTTGAAAGACTGTCGTCAAGCCTAGACATTCAGGATTCAGAGGACGAGGAAGATGGAAGCAATAGCCAAGCGTTTAGATGCGTGCCAGGAACAGTTGTTAGAACTTTA
>CDK37348
ATGGCGGACGATTCAGGTACAGAAAATGAGGGGTCTGGGTGTACAGGATGGTTCATGGTAGAAGCTATAGTGCAACACCCAACAGGTACACAAATATCAGACGATGAGGATGAGGAGGTGGAGGACAGTGGGTATGACATGGTGGACTTTATTGATGACAGCAATATTACACACAATTCCTTGGAAGCACAGGCATTGTTTAACAGGCAGGAGGCGGACACCCATTATGCGACTGTGCAAGACCTAAAACGAAAGTATTTAGGTAGTCCATATGTTAGTCCTATAAACACTATAGCCGAGGCAGTGGAAAGTGAAATAAGTCCACGATTGGACGCCATTAAACTTACAAGACAGCCAAAAAAGGTAAAGCGACGGCTGTTTCAAACCAGGGAACTAACAGACAGTGGATATGGCTATTCTGAAGTGGAAGCTGGAACGGGAACGCAGGTAGAGAAACATGGCGTACCGGAAAATGGGGGAGATGGTCAGGAAAAGGACACAGGAAGGGACATAGAGGGGGAGGAACATACAGAGGCGGAAGCGCCCACAAACAGTGTACGGGAGCATGCAGGCACAGCAGGAATATTGGAATTGCTAAAATGTAAAGATTTACGGGCAGCATTACTTGGTAAGTTTAAAGAATGCTTTGGGCTGTCTTTTATAGATTTAATTAGGCCATTTAAAAGTGATAAAACAACATGTGCAGATTGGGTGGTAGCAGGATTTGGTATACATCATAGCATATCAGAGGCATTTCAAAAATTAATTGAGCCATTAAGTTTATATGCACATATACAATGGCTAACAAATGCATGGGGAATGGTATTGTTAGTATTATTAAGATTTAAAGTAAATAAAAGTAGAAGTACCGTTGCACGTACACTTGCAACGCTATTAAATATACCTGAAAATCAAATGTTAATAGAGCCACCAAAAATACAAAGTGGTGTTGCAGCCCTGTATTGGTTTCGTACAGGTATATCAAATGCCAGTACAGTTATAGGGGAAGCACCAGAATGGATAACACGCCAAACTGTTATTGAACATGGGTTGGCAGACAGTCAGTTTAAATTAACAGAAATGGTGCAGTGGGCATATGATAATGACATATGCGAGGAGAGTGAAATTGCATTTGAATATGCACAAAGGGGAGATTTTGATTCTAATGCACGAGCATTTTTAAATAGCAATATGCAGGCAAAATATGTGAAAGATTGTGCAACTATGTGTAGACATTATAAACATGCAGAAATGAGGAAGATGTCTATAAAACAATGGATAAAACATAGGGGTTCTAAAATAGAAGGCACAGGAAATTGGAAACCAATTGTACAATTTCTACGACATCAAAATATAGAATTTATTCCATTTTTAAGTAAATTTAAATTATGGCTGCACGGTACGCCAAAAAAAAACTGCATAGCCATAGTAGGCCCTCCAGATACTGGGAAATCGTACTTTTGTATGAGTTTAATAAGCTTTTTAGGAGGTACAGTTATTAGTCATGTAAATTCCAGCAGCCATTTTTGGCTGCAACCGTTAGTAGATGCTAAGGTAGCATTGTTAGATGATGCAACACAGCCATGTTGGATATATATGGATACATATATGAGAAATTTGTTAGATGGTAATCCTATGAGTATTGACAGAAAGCATAAAGCATTGACATTAATTAAATGTCCACCTTTGCTAGTAACGTCCAACATAGATATTACTAAAGAAGAGAAATATAAGTATTTACATACTAGAGTAACAACATTTACATTTCCAAATCCATTCCCTTTTGACAGAAATGGGAATGCAATGTATGAACTGTCAAATGCAAACTGGAAATGTTTTTTTGAAAGACTGTCGTCAAGCCTAGACATTCAGGATTCAGAGGACGAGGAAGATGGAAGCAATAGCCAAGCGTTTAGATGCGTGCCAGGAACAGTTGTTAGAACTTTA
>CDK37132
ATGGCGGACGATTCAGGTACAGAAAATGAGGGGTCTGGGTGTACAGGATGGTTCATGGTAGAAGCTATAGTGCAACACCCAACAGGTACACAAATATCAGACGATGAGGATGAGGAGGTGGAGGACAGTGGGTATGACATGGTGGACTTTATTGATGACAGCAATATTACACACAATTCCTTGGAAGCACAGGCATTGTTTAACAGGCAGGAGGCGGACACCCATTATGCGACTGTGCAGGACCTAAAACGAAAGTATTTAGGTAGTCCATATGTTAGTCCTATAAACACTATAGCCGAGGCAGTGGAAAGTGAAATAAGTCCACGATTGGACGCCATTAAACTTACAAGACAGCCAAAAAAGGTAAAGCGACGGCTGTTTCAAACCAGGGAACTAACAGACAGTGGATATGGCTATTCTGAAGTGGAAGCTGGAACGGGAACGCAGGTAGAGAAACATGGCGTACCGGAAAATGGGGGAGATGGTCAGGAAAAGGACACAGGAAGGGACATAGAGGGGGAGGAACATACAGAGGCGGAAGCGCCCACAAACAGTGTACGGGAGCATGCAGGCACAGCAGGAATATTGGAATTGCTAAAATGTAAAGATTTACGGGCAGCATTACTTGGTAAGTTTAAAGAATGCTTTGGGCTGTCTTTTATAGATTTAATTAGGCCATTTAAAAGTGATAAAACAACATGTGCAGATTGGGTGGTAGCAGGATTTGGTATACATCATAGCATATCAGAGGCATTTCAAAAATTAATTGAGCCATTAAGTTTATATGCACATATACAATGGCTAACAAATGCATGGGGAATGGTATTGTTAGTATTATTAAGATTTAAAGTAAATAAAAGTAGAAGTACCGTTGCACGTACACTTGCAACGCTATTAAATATACCTGAAAATCAAATGTTAATAGAGCCACCAAAAATACAAAGTGGTGTTGCAGCCCTGTATTGGTTTCGTACAGGTATATCAAATGCCAGTACAGTTATAGGGGAAGCACCAGAATGGATAACACGCCAAACTGTTATTGAACATGGGTTGGCAGACAGTCAGTTTAAATTAACAGAAATGGTGCAGTGGGCATATGATAATGACATATGCGAGGAGAGTGAAATTGCATTTGAATATGCACAAAGGGGAGATTTTGATTCTAATGCACGAGCATTTTTAAATAGCAATATGCAGGCAAAATATGTGAAAGATTGTGCAACTATGTGTAGACATTATAAACATGCAGAAATGAGGAAGATGTCTATAAAACAATGGATAAAACATAGGGGTTCTAAAATAGAAGGCACAGGAAATTGGAAACCAATTGTACAATTTCTACGACATCAAAATATAGAATTTATTCCATTTTTAAGTAAATTTAAATTATGGCTGCACGGTACGCCAAAAAAAAACTGCATAGCCATAGTAGGCCCTCCAGATACTGGGAAATCGTACTTTTGTATGAGTTTAATAAGCTTTTTAGGAGGTACAGTTATTAGTCATGTAAATTCCAGCAGCCATTTTTGGCTGCAACCGTTAGTAGATGCTAAGGTAGCATTGTTAGATGATGCAACACAGCCATGTTGGATATATATGGATACATATATGAGAAATTTGTTAGATGGTAATCCTATGAGTATTGACAGAAAGCATAAAGCATTGACATTAATTAAATGTCCACCTTTGCTAGTAACGTCCAACATAGATATTACTAAAGAAGAGAAATATAAGTATTTACATACTAGAGTAACAACATTTACATTTCCAAATCCATTCCCTTTTGACAGAAATGGGAATGCAATGTATGAACTGTCAAATGCAAACTGGAAATGTTTTTTTGAAAGACTGTCGTCAAGCCTAGACATTCAGGATTCAGAGGACGAGGAAGATGGAAGCAATAGCCAAGCGTTTAGATGCGTGCCAGGAACAGTTGTTAGAACTTTA
>CBY85514
ATGGCGGACGATTCAGGTACAGAAAATGAGGGGTCTGGGTGTACAGGATGGTTTATGGTAGAAGCTATAGTGCAACACCCAACAGGTACACAAATATCAGACGATGAGGATGAGGAGGTGGAGGACAGTGGGTATGACATGGTGGACTTTATTGATGACAGCAATATTACACACAATTCCTTGGAAGCACAGGCATTGTTTAACAGGCAGGAGGCGGACACCCATTATGCGACTGTGCAGGACCTAAAACGAAAGTATTTAGGTAGTCCATATGTTAGTCCTATAAACACTATAGCCGAGGCAGTGGAAAGTGAAATAAGTCCACGATTGGACGCCATTAAACTTACAAGACAGCCAAAAAAGGTAAAGCGACGGCTGTTTCAAACCAGGGAACTAACGGACAGTGGATATGGCTATTCTGAAGTGGAAGCTGGAACGGGAACGCAGGTAGAGAAACATGGCGTACCGGAAAATGGGGGAGATGGTCAGGAAAAGGACACAGGAAGGGACATAGAGGGGGAGGAACATACAGAGGCGGAAGCGCCCACAAACAGTGTACGGGAGCATGCAGGCACAGCAGGAATATTGGAATTGCTAAAATGTAAAGATTTACGGGCAGCATTACTTGGTAAGTTTAAAGAATGCTTTGGGCTGTCTTTTATAGATTTAATTAGGCCATTTAAAAGTGATAAAACAACATGTGCAGATTGGGTGGTAGCAGGATTTGGTATACATCATAGCATATCAGAGGCATTTCAAAAATTAATTGAGCCATTAAGTTTATATGCACATATACAATGGCTAACAAATGCATGGGGAATGGTATTGTTAGTATTATTAAGATTTAAAGTAAATAAAAGTAGAAGTACCGTTGCACGTACACTTGCAACGCTATTAAATATACCTGAAAATCAAATGTTAATAGAGCCACCAAAAATACAAAGTGGTGTTGCAGCCCTGTATTGGTTTCGTACAGGTATATCAAATGCCAGTACAGTTATAGGGGAAGCACCAGAATGGATAACACGCCAAACTGTTATTGAACATGGGTTGGCAGACAGTCAGTTTAAATTAACAGAAATGGTGCAGTGGGCATATGATAATGACATATGCGAGGAGAGTGAAATTGCATTTGAATATGCACAAAGGGGAGATTTTGATTCTAATGCACGAGCATTTTTAAATAGCAATATGCAGGCAAAATATGTGAAAGATTGTGCAACTATGTGTAGACATTATAAACATGCAGAAATGAGGAAGATGTCTATAAAACAATGGATAAAACATAGGGGTTCTAAAATAGAAGGCACAGGAAATTGGAAACCAATTGTACAATTTCTACGACATCAAAATATAGAATTTATTCCATTTTTAAGTAAATTTAAATTATGGCTGCACGGTACGCCAAAAAAAAACTGCATAGCCATAGTAGGCCCTCCAGATACTGGGAAATCGTACTTTTGTATGAGTTTAATAAGCTTTTTAGGAGGTACAGTTATTAGTCATGTAAATTCCAGCAGCCATTTTTGGCTGCAACCGTTAGTAGATGCTAAGGTAGCATTGCTAGATGATGCAACACAGCCATGTTGGATATATATGGATACATATATGAGAAATTTGTTAGATGGTAATCCTATGAGTATTGACAGAAAGCATAAAGCATTGACATTAATTAAATGTCCACCTCTGCTAGTAACATCCAACATAGATATTACCAAAGAAGAGAAATATAAGTATTTACATACTAGAGTAACAACATTTACATTTCCAAATCCATTCCCTTTTGACAGAAATGGGAATGCAGTGTATGAACTGTCAAATGCAAACTGGAAATGTTTTTTTGAAAGACTGTCGTCAAGCCTAGACATTCAGGATTCAGAGGACGAGGAAGATGGAAGCAATAGCCAAGCGTTTAGATGCGTGCCAGGAACAGTTGTTAGAACTTTA
>CDK37501
ATGGCGGACGATTCAGGTACAGAAAATGAGGGGTCTGGGTGTACAGGATGGTTTATGGTAGAAGCTATAGTGCAACACCCAACAGGTACACRAATATCAGACGATGAGGATGAGGAGGTGGAGGACAGTGGGTATGACATGGTGGACTTTATTGATGACAGCAATATTACACACAATTCCTTGGAAGCACAGGCATTGTTTAACAGGCAGGAGGCGGACACCCATTATGCGACTGTGCAGGACCTAAAACGAAAGTATTTAGGTAGTCCATATGTTAGTCCTATAAACACTATAGCCGAGGCAGTGGAAAGTGAAATAAGTCCACGATTGGACGCCATTAAACTTACAAGACAGCCAAAAAAGGTAAAGCGACGGCTGTTTCAAACCAGGGAACTAACGGACAGTGGATATGGCTATTCTGAAGTGGAAGCTGGAACGGGAACGCAGGTAGAGAAACATGGCGTACCGGAAAATGGGGGAGATGGTCAGGAAAAGGACACAGGAAGGGACATAGAGGGGGAGGAACATACAGAGGCGGAAGCGCCCACAAACAGTGTACGGGAGCATGCAGGCACAGCAGGAATATTGGAATTGCTAAAATGTAAAGATTTACGGGCAGCATTACTTGGTAAGTTTAAAGAATGCTTTGGGCTGTCTTTTATTGATTTAATTAGGCCATTTAAAAGTGATAAAACAACATGTGCAGATTGGGTGGTAGCAGGATTTGGTATACATCATAGCATATCAGAGGCATTTCAAAAATTAATTGAGCCATTAAGTTTATATGCACATATACAATGGCTAACAAATGCATGGGGAATGGTATTGTTAGTATTAGTAAGATTTAAAGTAAATAAAAGTAGAAGTACCGTTGCACGTACACTTGCAACGCTATTAAATATACCTGACAATCAAATGTTAATAGAGCCACCAAAAATACAAAGTGGTGTTGCAGCCCTGTATTGGTTTCGTACAGGTATATCAAATGCCAGTACAGTTATAGGGGAAGCACCAGAATGGATAACACGCCAAACTGTTATTGAACATGGGTTGGCAGACAGTCAGTTTAAATTAACAGAAATGGTGCAGTGGGCATATGATAATGACATATGCGAGGAGAGTGAAATTGCATTTGAATATGCACAAAGGGGAGATTTTGATTCTAATGCACGAGCATTTTTAAATAGCAATATGCAGGCAAAATATGTGAAAGATTGTGCAACTATGTGTAGACATTATAAACATGCAGAAATGAGGAAGATGTCTATAAAACAATGGATAAAACATAGGGGTTCTAAAATAGAAGGCACAGGAAATTGGAAACCAATTGTACAATTCCTACGACATCAAAATATAGAATTTATTCCATTTTTAAGTAAATTTAAATTATGGCTGCACGGTACGCCAAAAAAAAACTGCATAGCCATAGTAGGCCCTCCAGATACTGGGAAATCGTACTTTTGTATGAGTTTAATAAGCTTTTTAGGAGGTACAGTTATTAGTCATGTAAATTCCAGCAGCCATTTTTGGCTGCAACCGTTAGTAGATGCTAAGGTAGCATTGTTAGATGATGCAACACAGCCATGTTGGATATATATGGATACATATATGAGAAATTTGTTAGATGGTAATCCTATGAGTATTGACAGAAAGCATAAAGCATTGACATTAATTAAATGTCCACCTCTGCTAGTAACGTCCAACATAGATATTACTAAAGAAGAGAAATATAAGTATTTACATACTAGAGTAACAACATTTACATTTCCAAATCCATTCCCTTTTGACAGAAATGGGAATGCAGTGTATGAACTGTCAAATGCAAACTGGAAATGTTTTTTTGAAAGACTGTCGTCAAGCCTAGACATTCAGGATTCAGAGGACGAGGAAGATGGAAGCAATAGCCAAGCGTTTAGATGCGTGCCAGGAACAGTTGTTAGAACTTTA
>CDK36997
ATGGCGGACGATTCAGGTACAGAAAATGAGGGGTCTGGGTGTACAGGATGGTTTATGGTAGAAGCTATAGTGCAACACCCAACAGGTACACAAATATCAGACGATGAGGATGAGGAGGTGGAGGACAGTGGGTATGACATGGTGGACTTTATTGATGACAGCAATATTACACACAATTCCTTGGAAGCACAGGCATTGTTTAACAGGCAGGAGGCGGACACCCATTATGCGACTGTGCAGGACCTAAAACGAAAGTATTTAGGTAGTCCATATGTTAGTCCTATAAACACTATAGCCGAGGCAGTGGAAAGTGAAATAAGTCCACGATTGGACGCCATTAAACTTACAAGACAGCCAAAAAAGGTAAAGCGACGGCTGTTTCAAACCAGGGAACTAACGGACAGTGGATATGGCTATTCTGAAGTGGAAGCTGGAACGGGAACGCAGGTAGAGAAACATGGCGTACCGGAAAATGGGGGAGATGGTCAGGAAAAGGACACAGGAAGGGACATAGAGGGGGAGGAACATACAGAGGCGGAAGCGCCCACAAACAGTGTACGGGAGCATGCAGGCACAGCAGGAATATTGGAATTGCTAAAATGTAAAGATTTACGGGCAGCATTACTTGGTAAGTTTAAAGAATGCTTTGGGCTGTCTTTTATAGATTTAATTAGGCCATTTAAAAGTGATAAAACAACATGTGCAGATTGGGTGGTAGCAGGATTTGGTATACATCATAGCATATCAGAGGCATTTCAAAAATTAATTGAGCCATTAAGTTTATATGCACATATACAATGGCTAACAAATGCATGGGGAATGGTATTGTTAGTATTATTAAGATTTAAAGTAAATAAAAGTAGAAGTACCGTTGCACGTACACTTGCAACGCTATTAAATATACCTGAAAATCAAATGTTAATAGAGCCACCAAAAATACAAAGTGGTGTTGCAGCCCTGTATTGGTTTCGTACAGGTATATCAAATGCCAGTACAGTTATAGGGGAAGCACCAGAATGGATAACACGCCAAACTGTTATTGAACATGGGTTGGCAGACAGTCAGTTTAAATTAACAGAAATGGTGCAGTGGGCATATGATAATGACATATGCGAGGAGAGTGAAATTGCATTTGAATATGCACAAAGGGGAGATTTTGATTCTAATGCACGAGCATTTTTAAATAGCAATATGCAGGCAAAATATGTGAAAGATTGTGCAACTATGTGTAGACATTATAAACATGCAGAAATGAGGAAGATGTCTATAAAACAATGGATAAAACATAGGGGTTCTAAAATAGAAGGCACAGGAAATTGGAAACCAATTGTACAATTTCTACGACATCAAAATATAGAATTTATTCCATTTTTAAGTAAATTTAAATTATGGCTGCACGGTACGCCAAAAAAAAACTGCATAGCCATAGTAGGCCCTCCAGATACTGGGAAATCGTACTTTTGTATGAGTTTAATAAGCTTTTTAGGAGGTACAGTTATTAGTCATGTAAATTCCAGCAGCCATTTTTGGCTGCAACCGTTAGTAGATGCTAAGGTAGCATTGCTAGATGATGCAACACAGCCATGTTGGATATATATGGATACATATATGAGAAATTTGTTAGATGGTAATCCTATGAGTATTGACAGAAAGCATAAAGCATTGACATTAATTAAATGTCCACCTCTGCTAGTAACATCCAACATAGATATTACCAAAGAAGAGAAATATAAGTATTTACATACTAGAGTAACAACATTTACATTTCCAAATCCATTCCCTTTTGACAGAAATGGGAATGCAGTGTATGAACTGTCAAATGCAAACTGGAAATGTTTTTTTGAAAGACTGTCGTCAAGCCTAGACATTCAGGATTCAGAGGACGAGGAAGATGGAAGCAATAGCCAAGCGTTTAGATGCGTGCCAGGAACAGTTGTTAGAACTTTA
>CDK37384
ATGGCGGACGATTCAGGTACAGAAAATGAGGGGTCTGGGTGTACAGGATGGTTTATGGTAGAAGCTATAGTGCAACACCCAACAGGTACACAAATATCAGACGATGAGGATGAGGAGGTGGAGGACAGTGGGTATGACATGGTGGACTTTATTGATGACAGCAATATTACACACAATTCCTTGGAAGCACAGGCATTGTTTAACAGGCAGGAGGCGGACACCCATTATGCGACTGTGCAGGACCTAAAACGAAAGTATTTAGGTAGTCCATATGTTAGTCCTATAAACACTATAGCCGAGGCAGTGGAAAGTGAAATAAGTCCACGATTGGACGCCATTAAACTTACAAGACAGCCAAAAAAGGTAAAGCGACGGCTGTTTCAAACCAGGGAACTAACGGACAGTGGATATGGCTATTCTGAAGTGGAAGCTGGAACGGGAACGCAGGTAGAGAAACATGGCGTACCGGAAAATGGGGGAGATGGTCAGGAAAAGGACACAGGAAGGGACATAGAGGGGGAGGAACATACAGAGGCGGAAGCGCCCACAAACAGTGTACGGGAGCATGCAGGCACAGCAGGAATATTGGAATTGCTAAAATGTAAAGATTTACGGGCAGCATTACTTGGTAAGTTTAAAGAATGCTTTGGGCTGTCTTTTATAGATTTAATTAGGCCATTTAAAAGTGATAAAACAACATGTGCAGATTGGGTGGTAGCAGGATTTGGTATACATCATAGCATATCAGAGGCATTTCAAAAATTAATTGAGCCATTAAGTTTATATGCACATATACAATGGCTAACAAATGCATGGGGAATGGTATTGTTAGTATTATTAAGATTTAAAGTAAATAAAAGTAGAAGTACCGTTGCACGTACACTTGCAACGCTATTAAATATACCTGAAAATCAAATGTTAATAGAGCCACCAAAAATACAAAGTGGTGTTGCAGCCCTGTATTGGTTTCGTACAGGTATATCAAATGCCAGTACAGTTATAGGGGAAGCACCAGAATGGATAACACGCCAAACTGTTATTGAACATGGGTTGGCAGACAGTCAGTTTAAATTAACAGAAATGGTGCAGTGGGCATATGATAATGACATATGCGAGGAGAGTGAAATTGCATTTGAATATGCACAAAGGGGAGATTTTGATTCTAATGCACGAGCATTTTTAAATAGCAATATGCAGGCAAAATATGTGAAAGATTGTGCAACTATGTGTAGACATTATAAACATGCAGAAATGAGGAAGATGTCTATAAAACAATGGATAAAACATAGGGGTTCTAAAATAGAAGGCACAGGAAATTGGAAACCAATTGTACAATTTCTACGACATCAAAATATAGAATTTATTCCATTTTTAAGTAAATTTAAATTATGGCTGCACGGTACGCCAAAAAAAAACTGCATAGCCATAGTAGGCCCTCCAGATACTGGGAAATCGTACTTTTGTATGAGTTTAATAAGCTTTTTAGGAGGTACAGTTATTAGTCATGTAAATTCCAGCAGCCATTTTTGGCTGCAACCGTTAGTAGATGCTAAGGTAGCATTGCTAGATGATGCAACACAGCCATGTTGGATATATATGGATACATATATGAGAAATTTGTTAGATGGTAATCCTATGAGTATTGACAGAAAGCATAAAGCATTGACATTAATTAAATGTCCACCTCTGCTAGTAACATCCAACATAGATATTACCAAAGAAGAGAAATATAAGTATTTACATACTAGAGTAACAACATTTACATTTCCAAATCCATTCCCTTTTGACAGAAATGGGAATGCAGTGTATGAACTGTCAAATGCAAACTGGAAATGTTTTTTTGAAAGACTGTCGTCAAGCCTAGACATTCAGGATTCAGAGGACGAGGAAGATGGAAGCAATAGCCAAGCGTTTAGATGCGTGCCAGGAACAGTTGTTAGAACTTTA
>CDK37033
ATGGCGGACGATTCAGGTACAGAAAATGAGGGGTCTGGGTGTACAGGATGGTTTATGGTAGAAGCTATAGTGCAACACCCAACAGGTACACAAATATCAGACGATGAGGATGAGGAGGTGGAGGACAGTGGGTATGACATGGTGGACTTTATTGATGACAGCAATATTACACACAATTCCTTGGAAGCACAGGCATTGTTTAACAGGCAGGAGGCGGACACCCATTATGCGACTGTGCAGGACCTAAAACGAAAGTATTTAGGTAGTCCATATGTTAGTCCTATAAACACTATAGCCGAGGCAGTGGAAAGTGAAATAAGTCCACGATTGGACGCCATTAAACTTACAAGACAGCCAAAAAAGGTAAAGCGACGGCTGTTTCAAACCAGGGAACTAACGGACAGTGGATATGGCTATTCTGAAGTGGAAGCTGGAACGGGAACGCAGGTAGAGAAACATGGCGTACCGGAAAATGGGGGAGATGGTCAGGAAAAGGACACAGGAAGGGACATAGAGGGGGAGGAACATACAGAGGCGGAAGCGCCCACAAACAGTGTACGGGAGCATGCAGGCACAGCAGGAATATTGGAATTGCTAAAATGTAAAGATTTACGGGCAGCATTACTTGGTAAGTTTAAAGAATGCTTTGGGCTGTCTTTTATAGATTTAATTAGGCCATTTAAAAGTGATAAAACAACATGTGCAGATTGGGTGGTAGCAGGATTTGGTATACATCATAGCATATCAGAGGCATTTCAAAAATTAATTGAGCCATTAAGTTTATATGCACATATACAATGGCTAACAAATGCATGGGGAATGGTATTGTTAGTATTATTAAGATTTAAAGTAAATAAAAGTAGAAGTACCGTTGCACGTACACTTGCAACGCTATTAAATATACCTGAAAATCAAATGTTAATAGAGCCACCAAAAATACAAAGTGGTGTTGCAGCCCTGTATTGGTTTCGTACAGGTATATCAAATGCCAGTACAGTTATAGGGGAAGCACCAGAATGGATAACACGCCAAACTGTTATTGAACATGGGTTGGCAGACAGTCAGTTTAAATTAACAGAAATGGTGCAGTGGGCATATGATAATGACATATGCGAGGAGAGTGAAATTGCATTTGAATATGCACAAAGGGGAGATTTTGATTCTAATGCACGAGCATTTTTAAATAGCAATATGCAGGCAAAATATGTGAAAGATTGTGCAACTATGTGTAGACATTATAAACATGCAGAAATGAGGAAGATGTCTATAAAACAATGGATAAAACATAGGGGTTCTAAAATAGAAGGCACAGGAAATTGGAAACCAATTGTACAATTTCTACGACATCAAAATATAGAATTTATTCCATTTTTAAGTAAATTTAAATTATGGCTGCACGGTACGCCCAAAAAAAACTGCATAGCCATAGTAGGCCCTCCAGATACTGGGAAATCGTACTTTTGTATGAGTTTAATAAGCTTTTTAGGAGGTACAGTTATTAGTCATGTAAATTCCAGCAGCCATTTTTGGCTGCAACCGTTAGTAGATGCTAAGGTAGCATTGTTAGATGACGCAACACAGCCATGTTGGATATATATGGATACATATATGAGAAATTTGTTAGATGGTAATCCTATGAGTATTGACAGAAAGCATAAAGCATTGACATTAATTAAATGTCCACCTCTGCTAGTAACGTCCAACATAGATATTACTAAAGAAGAGAAATATAAGTATTTACATACTAGAGTAACAACATTTACATTTCCAAATCCATTCCCTTTTGACAGAAATGGGAATGCAGTGTATGAACTGTCAAATGCAAACTGGAAATGTTTTTTTGAAAGACTGTCGTCAAGCCTAGACATTCAGGATTCAGAGGACGAGGAAGATGGAAGCAATAGCCAAGCGTTTAGATGCGTGCCAGGAACAGTTGTTAGAACTTTA
>CDK36853
ATGGCGGACGATTCAGGTACAGAAAATGAGGGGTCTGGGTGTACAGGATGGTTTATGGTAGAAGCTATAGTGCAACACCCAACAGGTACACAAATATCAGACGATGAGGATGAGGAGGTGGAGGACAGTGGGTATGACATGGTGGACTTTATTGATGACAGCAATATTACACACAATTCCTTGGAAGCACAGGCATTGTTTAACAGGCAGGAGGCGGACACCCATTATGCGACTGTGCAGGACCTAAAACGAAAGTATTTAGGTAGTCCATATGTTAGTCCTATAAACACTATAGCCGAGGCAGTGGAAAGTGAAATAAGTCCACGATTGGACGCCATTAAACTTACAAGACAGCCAAAAAAGGTAAAGCGACGGCTGTTTCAAACCAGGGAACTAACGGACAGTGGATATGGCTATTCTGAAGTGGAAGCTGGAACGGGAACGCAGGTAGAGAAACATGGCGTACCGGAAAATGGGGGAGATGGTCAGGAAAAGGACACAGGAAGGGACATAGAGGGGGAGGAACATACAGAGGCGGAAGCGCCCACAAACAGTGTACGGGAGCATGCAGGCACAGCAGGAATATTGGAATTGCTAAAATGTAAAGATTTACGGGCAGCATTACTTGGTAAGTTTAAAGAATGCTTTGGGCTGTCTTTTATAGATTTAATTAGGCCATTTAAAAGTGATAAAACAACATGTGCAGATTGGGTGGTAGCAGGATTTGGTATACATCATAGCATATCAGAGGCATTTCAAAAATTAATTGAGCCATTAAGTTTATATGCACATATACAATGGCTAACAAATGCATGGGGAATGGTATTGTTAGTATTATTAAGATTTAAAGTAAATAAAAGTAGAAGTACCGTTGCACGTACACTTGCAACGCTATTAAATATACCTGAAAATCAAATGTTAATAGAGCCACCAAAAATACAAAGTGGTGTTGCAGCCCTGTATTGGTTTCGTACAGGTATATCAAATGCCAGTACAGTTATAGGGGAAGCACCAGAATGGATAACACGCCAAACTGTTATTGAACATGGGTTGGCAGACAGTCAGTTTAAATTAACAGAAATGGTGCAGTGGGCATATGATAATGACATATGCGAGGAGAGTGAAATTGCATTTGAATATGCACAAAGGGGAGATTTTGATTCTAATGCACGAGCATTTTTAAATAGCAATATGCAGGCAAAATATGTGAAAGATTGTGCAACTATGTGTAGACATTATAAACATGCAGAAATGAGGAAGATGTCTATAAAACAATGGATAAAACATAGGGGTTCTAAAATAGAAGGCACAGGAAATTGGAAACCAATTGTACAATTCCTACGACATCAAAATATAGAATTTATTCCATTTTTAAGTAAATTTAAATTATGGCTGCACGGTACGCCAAAAAAAAACTGCATAGCCATAGTAGGCCCTCCAGATACTGGGAAATCGTACTTTTGTATGAGTTTAATAAGCTTTTTAGGAGGTACAGTTATTAGTCATGTAAATTCCAGCAGCCATTTTTGGCTGCAACCGTTAGTAGATGCTAAGGTAGCATTGCTAGATGATGCAACACAGCCATGTTGGATATATATGGATACATATATGAGAAATTTGTTAGATGGTAATCCTATGAGTATTGACAGAAAGCATAAAGCATTGACATTAATTAAATGTCCACCTCTGCTAGTAACATCCAACATAGATATTACCAAAGAAGAGAAATATAAGTATTTACATACTAGAGTAACAACATTTACATTTCCAAATCCATTCCCTTTTGACAGAAATGGGAATGCAGTGTATGAACTGTCAAATGCAAACTGGAAATGTTTTTTTGAAAGACTGTCGTCAAGCCTAGACATTCAGGATTCAGAGGACGAGGAAGATGGAAGCAATAGCCAAGCGTTTAGATGCGTGCCAGGAACAGTTGTTAGAACTTTA
>AFL91992
ATGGCGGACGATTCAGGTACAGAAAATGAGGGGTCTGGGTGTACAGGATGGTTTATGGTAGAAGCTATAGTGCAACACCCAACAGGTACACAAATATCAGACGATGAGGATGAGGAGGTGGAGGACAGTGGGTATGACATGGTGGACTTTATTGATGACAGCAATATTACACACAATTCCTTGGAAGCACAGGCATTGTTTAACAGGCAGGAGGCGGACACCCATTATGCGACTGTGCAGGACCTAAAACGAAAGTATTTAGGTAGTCCATATGTTAGTCCTATAAACACTATAGCCGAGGCAGTGGAAAGTGAAATAAGTCCACGATTGGACGCCATTAAACTTACAAGACAGCCAAAAAAGGTAAAGCGACGGCTGTTTCAAACCAGGGAACTAACGGACAGTGGATATGGCTATTCTGAAGTGGAAGCTGGAACGGGAACGCAGGTAGAGAAACATGGCGTACCGGAAAATGGGGGAGATGGTCAGGAAAAGGACACAGGAAGGGACATAGAGGGGGAGGAACATACAGAGGCGGAAGCGCCCACAAACAGTGTACGGGAGCATGCAGGCACAGCAGGAATATTGGAATTGCTAAAATGTAAAGATTTACGGGCAGCATTACTTGGTAAGTTTAAAGAATGCTTTGGGCTGTCTTTTATTGATTTAATTAGGCCATTTAAAAGTGATAAAACAACATGTGCAGATTGGGTGGTAGCAGGATTTGGTATACATCATAGCATATCAGAGGCATTTCAAAAATTAATTGAGCCATTAAGTTTATATGCACATATACAATGGCTAACAAATGCATGGGGAATGGTATTGTTAGTATTAGTAAGATTTAAAGTAAATAAAAGTAGAAGTACCGTTGCACGTACACTTGCAACGCTATTAAATATACCTGACAATCAAATGTTAATAGAGCCACCAAAAATACAAAGTGGTGTTGCAGCCCTGTATTGGTTTCGTACAGGTATATCAAATGCCAGTACAGTTATAGGGGAAGCACCAGAATGGATAACACGCCAAACTGTTATTGAACATGGGTTGGCAGACAGTCAGTTTAAATTAACAGAAATGGTGCAGTGGGCATATGATAATGACATATGCGAGGAGAGTGAAATTGCATTTGAATATGCACAAAGGGGAGATTTTGATTCTAATGCACGAGCATTTTTAAATAGCAATATGCAGGCAAAATATGTGAAAGATTGTGCAACTATGTGTAGACATTATAAACATGCAGAAATGAGGAAGATGTCTATAAAACAATGGATAAAACATAGGGGTTCCAAAATAGAAGGCACAGGAAATTGGAAACCAATTGTACAATTCCTACGACATCAAAATATAGAATTTATTCCATTTTTAAGTAAATTTAAATTATGGCTGCACGGTACGCCAAAAAAAAACTGCATAGCCATAGTAGGCCCTCCAGATACTGGGAAATCGTACTTTTGTATGAGTTTAATAAGCTTTTTAGGAGGTACAGTTATTAGTCATGTAAATTCCAGCAGCCATTTTTGGCTGCAACCGTTAGTAGATGCTAAGGTAGCATTGTTAGATGATGCAACACAGCCATGTTGGATATATATGGATACATATATGAGAAATTTGTTAGATGGTAATCCTATGAGTATTGACAGAAAGCATAAAGCATTGACATTAATTAAATGTCCACCTCTGCTAGTAACGTCCAACATAGATATTACTAAAGAAGAGAAATATAAGTATTTACATACTAGAGTAACAACATTTACATTTCCAAATCCATTCCCTTTTGACAGAAATGGGAATGCAGTGTATGAACTGTCAAATGCAAACTGGAAATGTTTTTTTGAAAGACTGTCGTCAAGCCTAGACATTCAGGATTCAGAGGACGAGGAAGATGGAAGCAATAGCCAAGCGTTTAGATGCGTGCCAGGAACAGTTGTTAGAACTTTA
>CBY85424
ATGGCGGACGATTCAGGTACAGAAAATGAGGGGTCTGGGTGTACAGGATGGTTTATGGTAGAAGCTATAGTGCAACACCCAACAGGTACACAAATATCAGACGATGAGGATGAGGAGGTGGAGGACAGTGGGTATGACATGGTGGACTTTATTGATGACAGCAATATTACACACAATTCACTGGAAGCACAGGCATTGTTTAACAGGCAGGAGGCGGACACCCATTATGCGACTGTGCAGGACCTAAAACGAAAGTATTTAGGTAGTCCATATGTTAGTCCTATAAACACTATAGCCGAGGCAGTGGAAAGTGAAATAAGTCCACGATTGGACGCCATTAAACTTACAAGACAGCCAAAAAAGGTAAAGCGACGGCTGTTTCAAACCAGGGAACTAACGGACAGTGGATATGGCTATTCTGAAGTGGAAGCTGGAACGGGAACGCAGGTAGAGAAACATGGCGTACCGGAAAATGGGGGAGATGGTCAGGAAAAGGACACAGGAAGGGACATAGAGGGGGAGGAACATACAGAGGCGGAAGCGCCCACAAACAGTGTACGGGAGCATGCAGGCACAGCAGGAATATTGGAATTGTTAAAATGTAAAGATTTACGGGCAGCATTACTTGGTAAGTTTAAAGAATGCTTTGGGCTGTCTTTTATAGATTTAATTAGGCCATTTAAAAGTGATAAAACAACATGTTTAGATTGGGTGGTAGCAGGGTTTGGTATACATCATAGCATATCAGAGGCATTTCAAAAATTAATTGAGCCATTAAGTTTATATGCACATATACAATGGCTAACAAATGCATGGGGAATGGTATTGTTAGTATTATTAAGATTTAAAGTAAATAAAAGTAGAAGTACCGTTGCACGTACACTTGCAACGCTATTAAATATACCTGAAAACCAAATGTTAATAGAGCCACCAAAAATACAAAGTGGTGTTGCAGCCCTGTATTGGTTTCGTACAGGTATATCAAATGCCAGTACAGTTATAGGGGAAGCACCAGAATGGATAACACGCCAAACAGTTATTGAACACGGGTTGGCAGACAGTCAGTTTAAATTAACAGAAATGGTGCAGTGGGCGTATGATAATGACATATGCGAGGAGAGTGAAATTGCATTTGAATATGCACAAAGGGGAGATTTTGATTCTAATGCACGAGCATTTTTAAATAGCAATATGCAGGCAAAATATGTGAAAGATTGTGCAACTATGTGTAGACATTATAAACATGCAGAAATGAGGAAGATGTCTATAAAACAATGGATAAAACATAGGGGTTCTAAAATAGAAGGCACAGGAAATTGGAAACCAATTGTACAATTCCTACGACATCAAAATATAGAATTCATTCCTTTTTTAACTAAATTTAAATTATGGCTGCACGGTACGCCAAAAAAAAACTGCATAGCCATAGTAGGCCCTCCAGATACTGGGAAATCGTACTTTTGTATGAGTTTAATAAGCTTTCTAGGAGGTACAGTTATTAGTCATGTAAATTCCAGCAGCCATTTTTGGTTGCAACCGTTAGTAGATGCTAAGGTAGCATTGTTAGATGATGCAACACAGCCATGTTGGATATATATGGATACATATATGAGAAATTTGTTAGATGGTAATCCTATGAGTATTGACAGAAAGCATAAAGCATTGACATTAATTAAATGTCCACCTCTGCTAGTAACGTCCAACATAGATATTACTAAAGAAGATAAATATAAGTATTTACATACTAGAGTAACAACATTTACATTTCCAAATCCATTCCCTTTTGACAGAAATGGGAATGCAGTGTATGAACTGTCAAATACAAACTGGAAATGTTTTTTTGAAAGACTGTCGTCAAGCCTAGACATTCAGGATTCTGAGGACGAGGAAGATGGAAGCAATAGCCAAGCGTTTAGATGCGTGCCAGGAACAGTTGTTAGAACTTTA
>CDK37420
ATGGCGGACGATTCAGGTACAGAAAATGAGGGGTCTGGGTGTACAGGATGGTTTATGGTAGAAGCTATAGTGCAACACCCAACAGGTACACAAATATCAGACGATGAGGATGAGGAGGTGGAGGACAGTGGGTATGACATGGTGGACTTTATTGATGACAGCAATATTACACACAATTCCTTGGAAGCACAGGCATTGTTTAACAGGCAGGAGGCGGACACCCATTATGCGACTGTGCAGGACCTAAAACGAAAGTATTTAGGTAGTCCATATGTTAGTCCTATAAACACTATAGCCGAGGCAGTGGAAAGTGAAATAAGTCCACGATTGGACGCCATTAAACTTACAAGACAGCCAAAAAAGGTAAAGCGACGGCTGTTTCAAACCAGGGAACTAACGGACAGTGGATATGGCTATTCTGAAGTGGAAGCTGGAACGGGAACGCAGGTAGAGAAACATGGCGTACCGGAAAATGGGGGAGATGGTCAGGAAAAGGACACAGGAAGGGACATAGAGGGGGAGGAACATACAGAGGCGGAAGCGCCCACAAACAGTGTACGGGAGCATGCAGGCACAGCAGGAATATTGGAATTGCTAAAATGTAAAGATTTACGGGCAGCATTACTTGGTAAGTTTAAAGAATGCTTTGGGCTGTCTTTTATAGATTTAATTAGGCCATTTAAAAGTGATAAAACAACATGTGCAGATTGGGTGGTAGCAGGATTTGGTATACATCATAGCATATCAGAGGCATTTCAAAAATTAATTGAGCCATTAAGTTTATATGCACATATACAATGGCTAACAAATGCATGGGGAATGGTATTGTTAGTATTATTAAGATTTAAAGTAAATAAAAGTAGAAGTACCGTTGCACGTACACTTGCAACGCTATTAAATATACCTGAAAATCAAATGTTAATAGAGCCACCAAAAATACAAAGTGGTGTTGCAGCCCTGTATTGGTTTCGTACAGGTATATCAAATGCCAGTACAGTTATAGGGGAAGCACCAGAATGGATAACACGCCAAACTGTTATTGAACATGGGTTGGCAGACAGTCAGTTTAAATTAACAGAAATGGTGCAGTGGGCATATGATAATGACATATGCGAGGAGAGTGAAATTGCATTTGAATATGCACAAAGGGGAGATTTTGATTCTAATGCACGAGCATTTTTAAATAGCAATATGCAGGCAAAATATGTGAAAGATTGTGCAACTATGTGTAGACATTATAAACATGCAGAAATGAGGAAGATGTCTATAAAACAATGGATAAAACATAGGGGTTCTAAAATAGAAGGCACAGGAAATTGGAAACCAATTGTACAATTTCTACGACATCAAAATATAGAATTTATTCCATTTTTAAGTAAATTTAAATTATGGCTGCACGGTACGCCAAAAAAAAACTGCATAGCCATAGTAGGCCCTCCAGATACTGGGAAATCGTACTTTTGTATGAGTTTAATAAGCTTTTTAGGAGGTACAGTTATTAGTCATGTAAATTCCAGCAGCCATTTTTGGCTGCAACCGTTAGTAGATGCTAAGGTAGCATTGCTAGATGATGCAACACAGCCATGTTGGATATATATGGATACATATATGAGAAATTTGTTAGATGGTAATCCTATGAGTATTGACAGAAAGCATAAAGCATTGACATTAATTAAATGTCCACCTCTGCTAGTAACATCCAACATAGATATTACCAAAGAAGAGAAATATAAGTATTTACATACTAGAGTAACAACATTTACATTTCCAAATCCATTCCCTTTTGACAGAAATGGGAATGCAGTGTATGAACTGTCAAATGCAAACTGGAAATGTTTTTTTGAAAGACTGTCGTCAAGCCTAGACATTCAGGATTCAGAGGACGAGGAAGATGGAAGCAATAGCCAAGCGTTTAGATGCGTGCCAGGAACAGTTGTTAGAACTTTA
>CDK37627
ATGGCGGACGATTCAGGTACAGAAAATGAGGGGTCTGGGTGTACAGGATGGTTTATGGTAGAAGCTATAGTGCAACACCCAACAGGTACACAAATATCAGACGATGAGGATGAGGAGGTGGAGGACAGTGGGTATGACATGGTGGACTTTATTGATGACAGCAATATTACACACAATTCCTTGGAAGCACAGGCATTGTTTAACAGGCAGGAGGCGGACACCCATTATGCGACTGTGCAGGACCTAAAACGAAAGTATTTAGGTAGTCCATATGTTAGTCCTATAAACACTATAGCCGAGGCAGTGGAAAGTGAAATAAGTCCACGATTGGACGCCATTAAACTTACAAGACAGCCAAAAAAGGTAAAGCGACGGCTGTTTCAAACCAGGGAACTAACGGACAGTGGATATGGCTATTCTGAAGTGGAAGCTGGAACGGGAACGCAGGTAGAGAAACATGGCGTACCGGAAAATGGGGGAGATGGTCAGGAAAAGGACACAGGAAGGGACATAGAGGGGGAGGAACATACAGAGGCGGAAGCGCCCACAAACAGTGTACGGGAGCATGCAGGCACAGCAGGAATATTGGAATTGCTAAAATGTAAAGATTTACGGGCAGCATTACTTGGTAAGTTTAAAGAATGCTTTGGGCTGTCTTTTATAGATTTAATTAGGCCATTTAAAAGTGATAAAACAACATGTGCAGATTGGGTGGTAGCAGGATTTGGTATACATCATAGCATATCAGAGGCATTTCAAAAATTAATTGAGCCATTAAGTTTATATGCACATATACAATGGCTAACAAATGCATGGGGAATGGTATTGTTAGTATTATTAAGATTTAAAGTAAATAAAAGTAGAAGTACCGTTGCACGTACACTTGCAACGCTATTAAATATACCTGAAAATCAAATGTTAATAGAGCCACCAAAAATACAAAGTGGTGTTGCAGCCCTGTATTGGTTTCGTACAGGTATATCAAATGCCAGTACAGTTATAGGGGAAGCACCAGAATGGATAACACGCCAAACTGTTATTGAACATGGGTTGGCAGACAGTCAGTTTAAATTAACAGAAATGGTGCAGTGGGCATATGATAATGACATATGCGAGGAGAGTGAAATTGCATTTGAATATGCACAAAGGGGAGATTTTGATTCTAATGCACGAGCATTTTTAAATAGCAATATGCAGGCAAAATATGTGAAAGATTGTGCAACTATGTGTAGACATTATAAACATGCAGAAATGAGGAAGATGTCTATAAAACAATGGATAAAACATAGGGGTTCTAAAATAGAAGGCACAGGAAATTGGAAACCAATTGTACAATTCCTACGACATCAAAATATAGAATTTATTCCATTTTTAAGTAAATTTAAATTATGGCTGCACGGTACGCCAAAAAAAAACTGCATAGCCATAGTAGGCCCTCCAGATACTGGGAAATCGTACTTTTGTATGAGTTTAATAAGCTTTTTAGGAGGTACAGTTATTAGTCATGTAAATTCCAGCAGCCATTTTTGGCTGCAACCGTTAGTAGATGCTAAGGTAGCATTGCTAGATGATGCAACACAGCCATGTTGGATATATATGGATACATATATGAGAAATTTGTTAGATGGTAATCCTATGAGTATTGACAGAAAGCATAAAGCATTGACATTAATTAAATGTCCACCTCTGCTAGTAACATCCAACATAGATATTACCAAAGAAGAGAAATATAAGTATTTACATACTAGAGTAACAACATTTACATTTCCAAATCCATTCCCTTTTGACAGAAATGGGAATGCAGTGTATGAACTGTCAAATGCAAACTGGAAATGTTTTTTTGAAAGACTGTCGTCAAGCCTAGACATTCAGGATTCAGAGGACGAGGAAGATGGAAGCAATAGCCAAGCGTTTAGATGCGTGCCAGGAACAGTTGTTAGAACTTTA
>CDK37429
ATGGCGGACGATTCAGGTACAGAAAATGAGGGGTCTGGGTGTACAGGATGGTTTATGGTAGAAGCTATAGTGCAACACCCAACAGGTACACAAATATCAGACGATGAGGATGAGGAGGTGGAGGACAGTGGGTATGACATGGTGGACTTTATTGATGACAGCAATATTACACACAATTCCTTGGAAGCACAGGCATTGTTTAACAGGCAGGAGGCGGACACCCATTATGCGACTGTGCAGGACCTAAAACGAAAGTATTTAGGTAGTCCATATGTTAGTCCTATAAACACTATAGCCGAGGCAGTGGAAAGTGAAATAAGTCCACGATTGGACGCCATTAAACTTACAAGACAGCCAAAAAAGGTAAAGCGACGGCTGTTTCAAACCAGGGAACTAACGGACAGTGGATATGGCTATTCTGAAGTGGAAGCTGGAACGGGAACGCAGGTAGAGAAACATGGCGTACCGGAAAATGGGGGAGATGGTCAGGAAAAGGACACAGGAAGGGACATAGAGGGGGAGGAACATACAGAGGCGGAAGCGCCCACAAACAGTGTACGGGAGCATGCAGGCACAGCAGGAATATTGGAATTGCTAAAATGTAAAGATTTACGGGCAGCATTACTTGGTAAGTTTAAAGAATGCTTTGGGCTGTCTTTTATAGATTTAATTAGGCCATTTAAAAGTGATAAAACAACATGTGCAGATTGGGTGGTAGCAGGATTTGGTATACATCATAGCATATCAGAGGCATTTCAAAAATTAATTGAGCCATTAAGTTTATATGCACATATACAATGGCTAACAAATGCATGGGGAATGGTATTGTTAGTATTATTAAGATTTAAAGTAAATAAAAGTAGAAGTACCGTTGCACGTACACTTGCAACGCTATTAAATATACCTGAAAATCAAATGTTAATAGAGCCACCAAAAATACAAAGTGGTGTTGCAGCCCTGTATTGGTTTCGTACAGGTATATCAAATGCCAGTACAGTTATAGGGGAAGCACCAGAATGGATAACACGCCAAACTGTTATTGAACATGGGTTGGCAGACAGTCAGTTTAAATTAACAGAAATGGTGCAGTGGGCATATGATAATGACATATGCGAGGAGAGTGAAATTGCATTTGAATATGCACAAAGGGGAGATTTTGATTCTAATGCACGAGCATTTTTAAATAGCAATATGCAGGCAAAATATGTGAAAGATTGTGCAACTATGTGTAGACATTATAAACATGCAGAAATGAGGAAGATGTCTATAAAACAATGGATAAAACATAGGGGTTCTAAAATAGAAGGCACAGGAAATTGGAAACCAATTGTACAATTTCTACGACATCAAAATATAGAATTTATTCCATTTTTAAGTAAATTTAAATTATGGCTGCACGGTACGCCAAAAAAAAACTGCATAGCCATAGTAGGCCCTCCAGATACTGGGAAATCGTACTTTTGTATGAGTTTAATAAGCTTTTTAGGAGGTACAGTTATTAGTCATGTAAATTCCAGCAGCCATTTTTGGCTGCAACCGTTAGTAGATGCTAAGGTAGCATTGCTAGATGATGCAACACAGCCATGTTGGATATATATGGATACATATATGAGAAATTTGTTAGATGGTAATCCTATGAGTATTGACAGAAAGCATAAAGCATTGACATTAATTAAATGTCCACCTCTGCTAGTAACATCCAACATAGATATTACCAAAGAAGAGAAATATAAGTATTTACATACTAGAGTAACAACATTTACATTTCCAAATCCATTCCCTTTTGACAGAAATGGGAATGCAGTGTATGAACTGTCAAATGCAAACTGGAAATGTTTTTTTGAAAGACTGTCGTCAAGCCTAGACATTCAGGATTCAGAGGACGAGGAAGATGGAAGCAATAGCCAAGCGTTTAGATGCGTGCCAGGAACAGTTGTTAGAACTTTA
>CDK36601
ATGGCGGACGATTCAGGTACAGAAAATGAGGGGTCTGGGTGTACAGGATGGTTTATGGTAGAAGCTATAGTGCAACACCCAACAGGTACACAAATATCAGACGATGAGGATGAGGAGGTGGAGGACAGTGGGTATGACATGGTGGACTTTATTGATGACAGCAATATTACACACAATTCACTGGAAGCACAGGCATTGTTTAACAGGCAGGAGGCGGACGCCCATTATGCGACTGTGCAAGACCTAAAACGAAAGTATTTAGGTAGTCCATATGTTAGTCCTATAAACACTATAGCCGAGGCAGTGGAAAGTGAAATAAGTCCACGATTGGACGCCATTAAACTTACAAGACAGCCAAAAAAGGTAAAGCGACGGCTGTTTCAAACCAGGGAACTAACGGACAGTGGATATGGCTATTCTGAAGTGGAAGCTGGAACGGGAACGCAGGTAGAGAAACATGGCGTACCGGAAAATGGGGGAGATGGTCAGGAAAAGGACACAGGAAGGGACATAGAGGGGGAGGAACATACAGAGGCGGAAGCGCCCACAAACAGTGTACGGGAGCATGCAGGCACAGCAGGAATATTGGAATTGTTAAAATGTAAAGATTTACGGGCAGCATTACTTGGTAAGTTTAAAGAATGCTTTGGGCTGTCTTTTATAGATTTAATTAGGCCATTTAAAAGTGATAAAACAACATGTTTAGATTGGGTGGTAGCAGGATTTGGTATACATCATAGCATATCAGAGGCATTTCAAAAATTAATTGAGCCATTAAGTTTATATGCACATATACAATGGCTAACAAATGCATGGGGAATGGTATTGTTAGTATTATTAAGATTTAAAGTAAATAAAAGTAGAAGTACCGTTGCACGTACACTTGCAACGCTATTAAATATACCTGAAAACCAAATGTTAATAGAGCCACCAAAAATACAAAGTGGTGTTGCAGCCCTGTATTGGTTTCGTACAGGTATATCAAATGCCAGTACAGTTATAGGGGAAGCACCAGAATGGATAACACGCCAAACAGTTATTGAACACGGGTTGGCAGACAGTCAGTTTAAATTAACAGAAATGGTGCAGTGGGCATATGATAATGACATATGCGAGGAGAGTGAAATTGCATTTGAATATGCACAAAGGGGAGATTTTGATTCTAATGCACGAGCATTTTTAAATAGCAATATGCAGGCAAAATATGTGAAAGATTGTGCAACTATGTGTAGACATTATAAACATGCAGAAATGAGGAAGATGTCTATAAAACAATGGATAAAACATAGGGGTTCTAAAATAGAAGGCACAGGAAATTGGAAACCAATTGTACAATTCCTACGACATCAAAATATAGAATTCATTCCTTTTTTAACTAAATTTAAATTATGGCTGCACGGTACGCCAAAAAAAAACTGCATAGCCATAGTAGGCCCTCCAGATACTGGGAAATCGTACTTTTGTATGAGTTTAATAAGCTTTCTAGGAGGTACAGTTATTAGTCATGTAAATTCCAGCAGCCATTTTTGGTTGCAACCGTTAGTAGATGCTAAGGTAGCATTGTTAGATGATGCAACACAGCCATGTTGGATATATATGGATACATATATGAGAAATTTGTTAGATGGTAATCCTATGAGTATTGACAGAAAGCATAAAGCATTGACATTAATTAAATGTCCACCTCTGCTAGTAACGTCCAACATAGATATTACTAAAGAAGATAAATATAAGTATTTACATACTAGAGTAACAACATTTACATTTCCAAATCCATTCCCTTTTGACAGAAATGGGAATGCAGTGTATGAACTGTCAAATATAAACTGGAAATGTTTTTTTGAAAGACTGTCGTCAAGCCTAGACATTCAGGATTCAGAGGACGAGGAAGATGGAAGCAATAGCCAAGCGTTTAGATGCGTGCCAGGAACAGTTGTTAGAACTTTA
>AFL92001
ATGGCGGACGATTCAGGTACAGAAAATGAGGGGTCTGGGTGTACAGGATGGTTTATGGTAGAAGCTATAGTGCAACACCCAACAGGTACACAAATATCAGACGATGAGGATGAGGAGGTGGAGGACAGTGGGTATGACATGGTGGACTTTATTGATGACAGCAATATTACACACAATTCACTGGAAGCACAGGCATTGTTTAACAGGCAGGAGGCGGACACCCATTATGCGACTGTGCAGGACCTAAAACGAAAGTATTTAGGTAGTCCATATGTTAGTCCTATAAACACTATAGCCGAGGCAGTGGAAAGTGAAATAAGTCCACGATTGGACGCCATTAAACTTACAAGACAGCCAAAAAAGGTAAAGCGACGGCTGTTTCAAACCAGGGAACTAACGGACAGTGGATATGGCTATTCTGAAGTGGAAGCTGGAACGGGAACGCAGGTAGAGAAACATGGCGTACCGGAAAATGGGGGAGATGGTCAGGAAAAGGACACAGGAAGGGACATAGAGGGGGAGGAACATACAGAGGCGGAAGCGCCCACAAACAGTGTACGGGAGCATGCAGGCACAGCAGGAATATTGGAATTGTTAAAATGTAAAGATTTACGGGCAGCATTACTTGGTAAGTTTAAAGAATGCTTTGGGCTGTCTTTTATAGATTTAATTAGGCCATTTAAAAGTGATAAAACAACATGTTTAGATTGGGTGGTAGCAGGATTTGGTATACATCATAGCATATCAGAGGCATTTCAAAAATTAATTGAGCCATTAAGTTTATATGCACATATACAATGGCTAACAAATGCATGGGGAATGGTATTGTTAGTATTATTAAGATTTAAAGTAAATAAAAGTAGAAGTACCGTTGCACGTACACTTGCAACGCTATTAAATATACCTGAAAACCAAATGTTAATAGAGCCACCAAAAATACAAAGTGGTGTTGCAGCCCTGTATTGGTTTCGTACAGGTATATCAAATGCCAGTACAGTTATAGGGGAAGCACCAGAATGGATAACACGCCAAACAGTTATTGAACACGGGTTGGCAGACAGTCAGTTTAAATTAACAGAAATGGTGCAGTGGGCATATGATAATGATATATGCGAGGAGAGTGAAATTGCATTTGAATATGCACAAAGGGGAGATTTTGATTCTAATGCACGAGCATTTTTAAATAGCAATATGCAGGCAAAATATGTGAAAGATTGTGCAACTATGTGTAGACATTATAAACATGCAGAAATGAGGAAGATGTCTATAAAACAATGGATAAAACATAGGGGTTCTAAAATAGAAGGCACAGGAAATTGGAAACCAATTGTACAATTCCTACGACATCAAAATATAGAATTCATTCCTTTTTTAACTAAATTTAAATTATGGCTGCACGGTACGCCAAAAAAAAACTGCATAGCCATAGTAGGCCCTCCAGATACTGGGAAATCGTACTTTTGTATGAGTTTAATAAGCTTTCTAGGAGGTACAGTTATTAGTCATGTAAATTCCAGCAGCCATTTTTGGTTGCAACCGTTAGTAGATGCTAAGGTAGCATTGTTAGATGATGCAACACAGCCATGTTGGATATATATGGATACATATATGAGAAATTTGTTAGATGGTAATCCTATGAGTATTGACAGAAAGCATAAAGCATTGACATTAATTAAATGTCCACCTCTGCTAGTAACGTCCAACATAGATATTACTAAAGAAGATAAATATAAGTATTTACATACTAGAGTAACAACATTTACATTTCCAAATCCATTCCCTTTTGACAGAAATGGGAATGCAGTGTATGAACTGTCAAATACAAACTGGAAATGTTTTTTTGAAAGACTGTCGTCAAGCCTAGACATTCAGGATTCAGAGGACGAGGAAGATGGAAGCAATAGCCAAGCGTTTAGATGCGTGCCAGGAACAGTTGTTAGAACTTTA
>CDK36529
ATGGCGGACGATTCAGGTACAGAAAATGAGGGGTCTGGGTGTACAGGATGGTTTATGGTAGAAGCTATAGTGCAACACCCAACAGGTACACAAATATCAGACGATGAGGATGAGGAGGTGGAGGACAGTGGGTATGACATGGTGGACTTTATTGATGACAGCAATATTACACACAATTCCTTGGAAGCACAGGCATTGTTTAACAGGCAGGAGGCGGACACCCATTATGCGACTGTGCAGGACCTAAAACGAAAGTATTTAGGTAGTCCATATGTTAGTCCTATAAACACTATAGCCGAGGCAGTGGAAAGTGAAATAAGTCCACGATTGGACGCCATTAAACTTACAAGACAGCCAAAAAAGGTAAAGCGACGGCTGTTTCAAACCAGGGAACTAACGGACAGTGGATATGGCTATTCTGAAGTGGAAGCTGGAACGGGAACGCAGGTAGAGAAACATGGCGTACCGGAAAATGGGGGAGATGGTCAGGAAAAGGACACAGGAAGGGACATAGAGGGGGAGGAACATACAGAGGCGGAAGCGCCCACAAACAGTGTACGGGAGCATGCAGGCACAGCAGGAATATTGGAATTGCTAAAATGTAAAGATTTACGGGCAGCATTACTTGGTAAGTTTAAAGAATGCTTTGGGCTGTCTTTTATTGATTTAATTAGGCCATTTAAAAGTGATAAAACAACATGTGCAGATTGGGTGGTAGCAGGATTTGGTATACATCATAGCATATCAGAGGCATTTCAAAAATTAATTGAGCCATTAAGTTTATATGCACATATACAATGGCTAACAAATGCATGGGGAATGGTATTGTTAGTATTAGTAAGATTTAAAGTAAATAAAAGTAGAAGTACCGTTGCACGTACACTTGCAACGCTATTAAATATACCTGACAATCAAATGTTAATAGAGCCACCAAAAATACAAAGTGGTGTTGCAGCCCTGTATTGGTTTCGTACAGGTATATCAAATGCCAGTACAGTTATAGGGGAAGCACCAGAATGGATAACACGCCAAACTGTTATTGAACATGGGTTGGCAGACAGTCAGTTTAAATTAACAGAAATGGTGCAGTGGGCATATGATAATGACATATGCGAGGAGAGTGAAATTGCATTTGAATATGCACAAAGGGGAGATTTTGATTCTAATGCACGAGCATTTTTAAATAGCAATATGCAGGCAAAATATGTGAAAGATTGTGCAACTATGTGTAGACATTATAAACATGCAGAAATGAGGAAGATGTCTATAAAACAATGGATAAAACATAGGGGTTCTAAAATAGAAGGCACAGGAAATTGGAAACCAATTGTACAATTCCTACGACATCAAAATATAGAATTTATTCCATTTTTAAGTAAATTTAAATTATGGCTGCACGGTACGCCAAAAAAAAACTGCATAGCCATAGTAGGCCCTCCAGATACTGGGAAATCGTACTTTTGTATGAGTTTAATAAGCTTTTTAGGAGGTACAGTTATTAGTCATGTAAATTCCAGCAGCCATTTTTGGCTGCAACCGTTAGTAGATGCTAAGGTAGCATTGTTAGATGATGCAACACAGCCATGTTGGATATATATGGATACATATATGAGAAATTTGTTAGATGGTAATCCTATGAGTATTGACAGAAAGCATAAAGCATTGACATTAATTAAATGTCCACCTCTGCTAGTAACGTCCAACATAGATATTACTAAAGAAGAGAAATATAAGTATTTACATACTAGAGTAACAACATTTACATTTCCAAATCCATTCCCTTTTGACAGAAATGGGAATGCAGTGTATGAACTGTCAAATGCAAACTGGAAATGTTTTTTTGAAAGACTGTCGTCAAGCCTAGACATTCAGGATTCAGAGGACGAGGAAGATGGAAGCAATAGCCAAGCGTTTAGATGCGTGCCAGGAACAGTTGTTAGAACTTTA
>CDK36727
ATGGCGGACGATTCAGGTACAGAAAATGAGGGGTCTGGGTGTACAGGATGGTTTATGGTAGAAGCTATAGTGCAACACCCAACAGGTACACAAATATCAGACGATGAGGATGAGGAGGTGGAGGACAGTGGGTATGACATGGTGGACTTTATTGATGACAGCAATATTACACACAATTCCTTGGAAGCACAGGCATTGTTTAACAGGCAGGAGGCGGACACCCATTATGCGACTGTGCAGGACCTAAAACGAAAGTATTTAGGTAGTCCATATGTTAGTCCTATAAACACTATAGCCGAGGCAGTGGAAAGTGAAATAAGTCCACGATTGGACGCCATTAAACTTACAAGACAGCCAAAAAAGGTAAAGCGACGGCTGTTTCAAACCAGGGAACTAACGGACAGTGGATATGGCTATTCTGAAGTGGAAGCTGGAACGGGAACGCAGGTAGAGAAACATGGCGTACCGGAAAATGGGGGAGATGGTCAGGAAAAGGACACAGGAAGGGACATAGAGGGGGAGGAACATACAGAGGCGGAAGCGCCCACAAACAGTGTACGGGAGCATGCAGGCACAGCAGGAATATTGGAATTGCTAAAATGTAAAGATTTACGGGCAGCATTACTTGGTAAGTTTAAAGAATGCTTTGGGCTGTCTTTTATAGATTTAATTAGGCCATTTAAAAGTGATAAAACAACATGTGCAGATTGGGTGGTAGCAGGATTTGGTATACATCATAGCATATCAGAGGCATTTCAAAAATTAATTGAGCCATTAAGTTTATATGCACATATACAATGGCTAACAAATGCATGGGGAATGGTATTGTTAGTATTATTAAGATTTAAAGTAAATAAAAGTAGAAGTACCGTTGCACGTACACTTGCAACGCTATTAAATATACCTGAAAATCAAATGTTAATAGAGCCACCAAAAATACAAAGTGGTGTTGCAGCCCTGTATTGGTTTCGTACAGGTATATCAAATGCCAGTACAGTTATAGGGGAAGCACCAGAATGGATAACACGCCAAACTGTTATTGAACATGGGTTGGCAGACAGTCAGTTTAAATTAACAGAAATGGTGCAGTGGGCATATGATAATGACATATGCGAGGAGAGTGAAATTGCATTTGAATATGCACAAAGGGGAGATTTTGATTYTAATGCACGAGCATTTTTAAATAGCAATATGCAGGCAAAATATGTGAAAGATTGTGCAACTATGTGTAGACATTATAAACATGCAGAAATGAGGAAGATGTCTATAAAACAATGGATAAAACATAGGGGTTCTAAAATAGAAGGCACAGGAAATTGGAAACCAATTGTACAATTTCTACGACATCAAAATATAGAATTTATTCCATTTTTAAGTAAATTTAAATTATGGCTGCACGGTACGCCAAAAAAAAACTGCATAGCCATAGTAGGCCCTCCAGATACTGGGAAATCGTACTTTTGTATGAGTTTAATAAGCTTTTTAGGAGGTACAGTTATTAGTCATGTAAATTCCAGCAGCCATTTTTGGCTGCAACCGTTAGTAGATGCTAAGGTAGCATTGCTAGATGATGCAACACAGCCATGTTGGATATATATGGATACATATATGAGAAATTTGTTAGATGGTAATCCTATGAGTATTGACAGAAAGCATAAAGCATTGACATTAATTAAATGTCCACCTCTGCTAGTAACATCCAACATAGATATTACCAAAGAAGAGAAATATAAGTATTTACATACTAGAGTAACAACATTTACATTTCCAAATCCATTCCCTTTTGACAGAAATGGGAATGAAGTGTATGAACTGTCAAATGCAAACTGGAAATGTTTTTTTGAAAGACTGTCGTCAAGCCTAGACATTCAGGATTCAGAGGACGAGGAAGATGGAAGCAATAGCCAAGCGTTTAGATGCGTGCCAGGAACAGTTGTTAGAACTTTA
>CDK37186
ATGGCGGACGATTCAGGTACAGAAAATGAGGGGTCTGGGTGTACAGGATGGTTTATGGTAGAAGCTATAGTGCAACACCCAACAGGTACACAAATATCAGACGATGAGGATGAGGAGGTGGAGGACAGTGGGTATGACATGGTGGACTTTATTGATGACAGCAATATTACACACAATTCACTGGAAGCACAGGCATTGTTTAACAGGCAGGAGGCGGACACCCATTATGCGACTGTGCAGGACCTAAAACGAAAGTATTTAGGTAGTCCATATGTTAGTCCTATAAACACTATAGCCGAGGCAGTGGAAAGTGAAATAAGTCCACGATTGGACGCCATTAAACTTACAAGACAGCCAAAAAAGGTAAAGCGACGGCTGTTTCAAACCAGGGAACTAACGGACAGTGGATATGGCTATTCTGAAGTGGAAGCTGGAACGGGAACGCAGGTAGAGAAACATGGCGTACCGGAAAATGGGGGAGATGGTCAGGAAAAGGACACAGGAAGGGACATAGAGGGGGAGGAACATACAGAGGCGGAAGCGCCCACAAACAGTGTACGGGAGCATGCAGGCACAGCAGGAATATTGGAATTGTTAAAATGTAAAGATTTACGGGCAGCATTACTTGGTAAGTTTAAAGAATGCTTTGGGCTGTCTTTTATAGATTTAATTAGGCCATTTAAAAGTGATAAAACAACATGTTTAGATTGGGTGGTAGCAGGATTTGGTATACATCATAGCATATCAGAGGCATTTCAAAAATTAATTGAGCCATTAAGTTTATATGCACATATACAATGGCTAACAAATGCATGGGGAATGGTATTGTTAGTATTATTAAGATTTAAAGTAAATAAAAGTAGAAGTACCGTTGCACGTACACTTGCAACGCTATTAAATATACCTGAAAACCAAATGTTAATAGAGCCACCAAAAATACAAAGTGGTGTTGCAGCCCTGTATTGGTTTCGTACAGGTATATCAAATGCCAGTACAGTTATAGGGGAAGCACCAGAATGGATAACACGCCAAACAGTTATTGAACACGGGTTGGCAGACAGTCAGTTTAAATTAACAGAAATGGTGCAGTGGGCATATGATAATGACATATGCGAGGAGAGTGAAATTGCATTTGAATATGCACAAAGGGGAGATTTTGATTCTAATGCACGAGCATTTTTAAATAGCAATATGCAGGCAAAATATGTGAAAGATTGTGCAACTATGTGTAGACATTATAAACATGCAGAAATGAGGAAGATGTCTATAAAACAATGGATAAAACATAGGGGTTCTAAAATAGAAGGCACAGGAAATTGGAAACCAATTGTACAATTCCTACGACATCAAAATATAGAATTCATTCCTTTTTTAACTAAATTTAAATTATGGCTGCACGGTACGCCAAAAAAAAACTGCATAGCCATAGTAGGCCCTCCAGATACTGGGAAATCGTACTTTTGTATGAGTTTAATAAGCTTTCTAGGAGGTACAGTTATTAGTCATGTAAATTCCAGCAGCCATTTTTGGTTGCAACCGTTAGTAGATGCTAAGGTAGCATTGTTAGATGATGCAACACAGCCATGTTGGATATATATGGATACATATATGAGAAATTTGTTAGATGGTAATCCTATGAGTATTGACAGAAAGCATAAAGCATTGACATTAATTAAATGTCCACCTCTGCTAGTAACGTCCAACATAGATATTACTAAAGAAGATAAATATAAGTATTTACATACTAGAGTAACAACATTTACATTTCCAAATCCATTCCCTTTTGACAGAAATGGGAATGCAGTGTATGAACTGTCAAATACAAACTGGAAATGTTTTTTTGAAAGACTGTCGTCAAGCCTAGACATTCAGGATTCAGAGGACGAGGAAGATGGAAGCAATAGCCAAGCGTTTAGATGCGTGCCAGGAACAGTTGTTAGAACTTTA
>CDK36520
ATGGCGGACGATTCAGGTACAGAAAATGAGGGGTCTGGGTGTACAGGATGGTTTATGGTAGAAGCTATAGTGCAACACCCAACAGGTACACAAATATCAGACGATGAGGATGAGGAGGTGGAGGACAGTGGGTATGACATGGTGGACTTTATTGATGACAGCAATATTACACACAATTCACTGGAAGCACAGGCATTGTTTAACAGGCAGGAGGCGGACACCCATTATGCGACTGTGCAGGACCTAAAACGAAAGTATTTAGGTAGTCCATATGTTAGTCCTATAAACACTATAGCCGAGGCAGTGGAAAGTGAAATAAGTCCACGATTGGACGCCATTAAACTTACAAGACAGCCAAAAAAGGTAAAGCGACGGCTGTTTCAAACCAGGGAACTAACGGACAGTGGATATGGCTATTCTGAAGTGGAAGCTGGAACGGGAACGCAGGTAGAGAAACATGGCGTACCGGAAAATGGGGGAGATGGTCAGGAAAAGGACACAGGAAGGGACATAGAGGGGGAGGAACATACAGAGGCGGAAGCGCCCACAAACAGTGTACGGGAGCATGCAGGCACAGCAGGAATATTGGAATTGTTAAAATGTAAAGATTTACGGGCAGCATTACTTGGTAAGTTTAAAGAATGCTTTGGGCTGTCTTTTATAGATTTAATTAGGCCATTTAAAAGTGATAAAACAACATGTTTAGATTGGGTGGTAGCAGGATTTGGTATACATCATAGCATATCAGAGGCATTTCAAAAATTAATTGAGCCATTAAGTTTATATGCACATATACAATGGCTAACAAATGCATGGGGAATGGTATTGTTAGTATTATTAAGATTTAAAGTAAATAAAAGTAGAAGTACCGTTGCACGTACACTTGCAACGCTATTAAATATACCTGAAAACCAAATGTTAATAGAGCCACCAAAAATACAAAGTGGTGTTGCAGCCCTGTATTGGTTTCGTACAGGTATATCAAATGCCAGTACAGTTATAGGGGAAGCACCAGAATGGATAACACGCCAAACAGTTATTGAACACGGGTTGGCAGACAGTCAGTTTAAATTAACAGAAATGGTGCAGTGGGCATATGATAATGACATATGCGAGGAGAGTGAAATTGCATTTGAATATGCACAAAGGGGAGATTTTGATTCTAATGCACGAGCATTTTTAAATAGCAATATGCAGGCAAAATATGTGAAAGATTGTGCAACTATGTGTAGACATTATAAACATGCAGAAATGAGGAAGATGTCTATAAAACAATGGATAAAACATAGGGGTTCTAAAATAGAAGGCACAGGAAATTGGAAACCAATTGTACAATTCCTACGACATCAAAATATAGAATTCATTCCTTTTTTAACTAAATTTAAATTATGGCTGCACGGTACGCCAAAAAAAAACTGCATAGCCATAGTAGGCCCTCCAGATACTGGGAAATCGTACTTTTGTATGAGTTTAATAAGCTTTCTAGGAGGTACAGTTATTAGTCATGTAAATTCCAGCAGCCATTTTTGGTTGCAACCGTTAGTAGATGCTAAGGTAGCATTGTTAGATGATGCAACACAGCCATGTTGGATATATATGGATACATATATGAGAAATTTGTTAGATGGTAATCCTATGAGTATTGACAGAAAGCATAAAGCATTGACATTAATTAAATGTCCACCTCTGCTAGTAACGTCCAACATAGATATTACTAAAGAAGATAAATATAAGTATTTACATACTAGAGTAACAACATTTACATTTCCAAATCCATTCCCTTTTGACAGAAATGGGAATGCAGTGTATGAACTGTCAAATACAAACTGGAAATGTTTTTTTGAAAGACTGTCGTCAAGCCTAGACATTCAGGATTCAGAGGACGAGGAAGATGGAAGCAATAGCCAAGCGTTTAGATGCGTGCCAGGAACAGTTGTTAGAACTTTA
>AAF00059
ATGGCGGACGATTCAGGTACAGAAAATGAGGGGTCTGGGTGTACAGGATGGTTTATGGTAGAAGCTATAGTGCAACACCCAACAGGTACACAAATATCAGACGATGAGGATGAGGAGGTGGAGGACAGTGGGTATGACATGGTGGACTTTATTGATGACAGCAATATTACACACAATTCCTTGGAAGCACAGGCATTGTTTAACAGGCAGGAGGCGGACACCCATTATGCGACTGTGCAGGACCTAAAACGAAAGTATTTAGGTAGTCCATATGTTAGTCCTATAAACACTATAGCCGAGGCAGTGGAAAGTGAAATAAGTCCACGATTGGACGCCATTAAACTTACAAGACAGCCAAAAAAGGTAAAGCGACGGCTGTTTCAAACCAGGGAACTAACGGACAGTGGATATGGCTATTCTGAAGTGGAAGCTGGAACGGGAACGCAGGTAGAGAAACATGGCGTACCGGAAAATGGGGGAGATGGTCAGGAAAAGGACACAGGAAGGGACATAGAGGGGGAGGAACATACAGAGGCGGAAGCGCCCACAAACAGTGTACGGGAGCATGCAGGCACAGCAGGAATATTGGAATTGCTAAAATGTAAAGATTTACGGGCAGCATTACTTGGTAAGTTTAAAGAATGCTTTGGGCTGTCTTTTATAGATTTAATTAGGCCATTTAAAAGTGATAAAACAACATGTGCAGATTGGGTGGTAGCAGGATTTGGTATACATCATAGCATATCAGAGGCATTTCAAAAATTAATTGAGCCATTAAGTTTATATGCACATATACAATGGCTAACAAATGCATGGGGAATGGTATTGTTAGTATTATTAAGATTTAAAGTAAATAAAAGTAGAAGTACCGTTGCACGTACACTTGCAACGCTATTAAATATACCTGAAAATCAAATGTTAATAGAGCCACCAAAAATACAAAGTGGTGTTGCAGCCCTGTATTGGTTTCGTACAGGTATATCAAATGCCAGTACAGTTATAGGGGAAGCACCAGAATGGATAACACGCCAAACTGTTATTGAACATGGGTTGGCAGACAGTCAGTTTAAATTAACAGAAATGGTGCAGTGGGCATATGATAATGACATATGCGAGGAGAGTGAAATTGCATTTGAATATGCACAAAGGGGAGATTTTGATTCTAATGCACGAGCATTTTTAAATAGCAATATGCAGGCAAAATATGTGAAAGATTGTGCAACTATGTGTAGACATTATAAACATGCAGAAATGAGGAAGATGTCTATAAAACAATGGATAAAACATAGGGGTTCTAAAATAGAAGGCACAGGAAATTGGAAACCAATTGTACAATTTCTACGACATCAAAATATAGAATTTATTCCATTTTTAAGTAAATTTAAATTATGGCTGCACGGTACGCCAAAAAAAAACTGCATAGCCATAGTAGGCCCTCCAGATACTGGGAAATCGTACTTTTGTATGAGTTTAATAAGCTTTTTAGGAGGTACAGTTATTAGTCATGTAAATTCCAGCAGCCATTTTTGGCTGCAACCGTTAGTAGATGCTAAGGTAGCATTGCTAGATGATGCAACACAGCCATGTTGGATATATATGGATACATATATGAGAAATTTGTTAGATGGTAATCCTATGAGTATTGACAGAAAGCATAAAGCATTGACATTAATTAAATGTCCACCTCTGCTAGTAACATCCAACATAGATATTACCAAAGAAGAGAAATATAAGTATTTACATACTAGAGTAACAACATTTACATTTCCAAATCCATTCCCTTTTGACAGAAATGGGAATGCAGTGTATGAACTGTCAAATGCAAACTGGAAATGTTTTTTTGAAAGACTGTCGTCAAGCCTAGACATTCAGGATTCAGAGGACGAGGAAGATGGAAGCAATAGCCAAGCGTTTAGATGCGTGCCAGGAACAGTTGTTAGAACTTTA
>CDK36538
ATGGCGGACGATTCAGGTACAGAAAATGAGGGGTCTGGGTGTACAGGATGGTTTATGGTAGAAGCTATAGTGCAACACCCAACAGGTACACAAATATCAGACGATGAGGATGAGGAGGTGGAGGACAGTGGGTATGACATGGTGGACTTTATTGATGACAGCAATATTACACACAATTCACTGGAAGCACAGGCATTGTTTAACAGGCAGGAGGCGGACGCCCATTATGCGACTGTGCAGGACCTAAAACGAAAGTATTTAGGTAGTCCATATGTTAGTCCTATAAACACTATAGCCGAGGCAGTGGAAAGTGAAATAAGTCCACGATTGGACGCCATTAAACTTACAAGACAGCCAAAAAAGGTAAAGCGACGGCTGTTTCAAACCAGGGAACTAACGGACAGTGGATATGGCTATTCTGAAGTGGAAGCTGGAACGGGAACGCAGGTAGAGAAACATGGCGTACCGGAAAATGGGGGAGATGGTCAGGAAAAGGACACAGGAAGGGACATAGAGGGGGAGGAACATACAGAGGCGGAAGCGCCCACAAACAGTGTACGGGAGCATGCAGGCACAGCAGGAATATTGGAATTGTTAAAATGTAAAGATTTACGGGCAGCATTACTTGGTAAGTTTAAAGAATGCTTTGGGCTGTCTTTTATAGATTTAATTAGGCCATTTAAAAGTGATAAAACAACATGTTTAGATTGGGTGGTAGCAGGATTTGGTATACATCATAGCATATCAGAGGCATTTCAAAAATTAATTGAGCCATTAAGTTTATATGCACATATACAATGGCTAACAAATGCATGGGGAATGGTATTGTTAGTATTATTAAGATTTAAAGTAAATAAAAGTAGAAGTACCGTTGCACGTACACTTGCAACGCTATTAAATATACCTGAAAACCAAATGTTAATAGAGCCACCAAAAATACAAAGTGGTGTTGCAGCCCTGTATTGGTTTCGTACAGGTATATCAAATGCCAGTACAGTTATAGGGGAAGCACCAGAATGGATAACACGCCAAACAGTTATTGAACACGGGTTGGCAGACAGTCAGTTTAAATTAACAGAAATGGTGCAGTGGGCATATGATAATGACATATGCGAGGAGAGTGAAATTGCATTTGAATATGCACAAAGGGGAGATTTTGATTCTAATGCACGAGCATTTTTAAATAGCAATATGCAGGCAAAATATGTGAAAGATTGTGCAACTATGTGTAGACATTATAAACATGCAGAAATGAGGAAGATGTCTATAAAACAATGGATAAAACATAGGGGTTCTAAAATAGAAGGCACAGGAAATTGGAAACCAATTGTACAATTCCTACGACATCAAAATATAGAATTCATTCCTTTTTTAACTAAATTTAAATTATGGCTGCACGGTACGCCAAAAAAAAACTGCATAGCCATAGTAGGCCCTCCAGATACTGGGAAATCGTACTTTTGTATGAGTTTAATAAGCTTTCTAGGAGGTACAGTTATTAGTCATGTAAATTCCAGCAGCCATTTTTGGTTGCAACCGTTAGTAGATGCTAAGGTAGCATTGTTAGATGATGCAACACAGCCATGTTGGATATATATGGATACATATATGAGAAATTTGTTAGATGGTAATCCTATGAGTATTGACAGAAAGCATAAAGCATTGACATTAATTAAATGTCCACCTCTGCTAGTAACGTCCAACATAGATATTACTAAAGAAGATAAATATAAGTATTTACATACTAGAGTAACAACATTTACATTTCCAAATCCATTCCCTTTTGACAGAAATGGGAATGCAGTGTATGAACTGTCAAATATAAACTGGAAATGTTTTTTTGAAAGACTGTCGTCAAGCCTAGACATTCAGGATTCAGAGGACGAGGAAGATGGAAGCAATAGCCAAGCGTTTAGATGCGTGCCAGGAACAGTTGTTAGAACTTTA
>CDK37087
ATGGCGGACGATTCAGGTACAGAAAATGAGGGGTCTGGGTGTACAGGATGGTTTATGGTAGAAGCTATAGTGCAACACCCAACAGGTACACAAATATCAGACGATGAGGATGAGGAGGTGGAGGACAGTGGGTATGACATGGTGGACTTTATTGATGACAGCAATATTACACACAATTCCTTGGAAGCACAGGCATTGTTTAACAGGCAGGAGGCGGACACCCATTATGCGACTGTGCAGGACCTAAAACGAAAGTATTTAGGTAGTCCATATGTTAGTCCTATAAACACTATAGCCGAGGCAGTGGAAAGTGAAATAAGTCCACGATTGGACGCCATTAAACTTACAAGACAGCCAAAAAAGGTAAAGCGACGGCTGTTTCAAACCAGGGAACTAACGGACAGTGGATATGGCTATTCTGAAGTGGAAGCTGGAACGGGAACGCAGGTAGAGAAACATGGCGTACCGGAAAATGGGGGAGATGGTCAGGAAAAGGACACAGGAAGGGACATAGAGGGGGAGGAACATACAGAGGCGGAAGCGCCCACAAACAGTGTACGGGAGCATGCAGGCACAGCAGGAATATTGGAATTGCTAAAATGTAAAGATTTACGGGCAGCATTACTTGGTAAGTTTAAAGAATGCTTTGGGCTGTCTTTTATAGATTTAATTAGGCCATTTAAAAGTGATAAAACAACATGTGCAGATTGGGTGGTAGCAGGATTTGGTATACATCATAGCATATCAGAGGCATTTCAAAAATTAATTGAGCCATTAAGTTTATATGCACATATACAATGGCTAACAAATGCATGGGGAATGGTATTGTTAGTATTATTAAGATTTAAAGTAAATAAAAGTAGAAGTACCGTTGCACGTACACTTGCAACGCTATTAAATATACCTGAAAATCAAATGTTAATAGAGCCACCAAAAATACAAAGTGGTGTTGCAGCCCTGTATTGGTTTCGTACAGGTATATCAAATGCCAGTACAGTTATAGGGGAAGCACCAGAATGGATAACACGCCAAACTGTTATTGAACATGGGTTGGCAGACAGTCAGTTTAAATTAACAGAAATGGTGCAGTGGGCATATGATAATGACATATGCGAGGAGAGTGAAATTGCATTTGAATATGCACAAAGGGGAGATTTTGATTCTAATGCACGAGCATTTTTAAATAGCAATATGCAGGCAAAATATGTGAAAGATTGTGCAACTATGTGTAGACATTATAAACATGCAGAAATGAGGAAGATGTCTATAAAACAATGGATAAAACATAGGGGTTCTAAAATAGAAGGCACAGGAAATTGGAAACCAATTGTACAATTCCTACGACATCAAAATATAGAATTTATTCCATTTTTAAGTAAATTTAAATTATGGCTGCACGGTACGCCAAAAAAAAACTGCATAGCCATAGTAGGCCCTCCAGATACTGGGAAATCGTACTTTTGTATGAGTTTAATAAGCTTTTTAGGAGGTACAGTTATTAGTCATGTAAATTCCAGCAGCCATTTTTGGCTGCAACCGTTAGTAGATGCTAAGGTAGCATTGCTAGATGATGCAACACAGCCATGTTGGATATATATGGATACATATATGAGAAATTTGTTAGATGGTAATCCTATGAGTATTGACAGAAAGCATAAAGCATTGACATTAATTAAATGTCCACCTCTGCTAGTAACATCCAACATAGATATTACCAAAGAAGAGAAATATAAGTATTTACATACTAGAGTAACAACATTTACATTTCCAAATCCATTCCCTTTTGACAGAAATGGGAATGCAGTGTATGAACTGTCAAATGCAAACTGGAAATGTTTTTTTGAAAGACTGTCGTCAAGCCTAGACATTCAGGATTCAGAGGACGAGGAAGATGGAAGCAATAGCCAAGCGTTTAGATGCGTGCCAGGAACAGTTGTTAGAACTTTA
>CDK37231
ATGGCGGACGATTCAGGTACAGAAAATGAGGGGTCTGGGTGTACAGGATGGTTTATGGTAGAAGCTATAGTGCAACACCCAACAGGTACACAAATATCAGACGATGAGGATGAGGAGGTGGAGGACAGTGGGTATGACATGGTGGACTTTATTGATGACAGCAATATTACACACAATTCCTTGGAAGCACAGGCATTGTTTAACAGGCAGGAGGCGGACACCCATTATGCGACTGTGCAGGACCTAAAACGAAAGTATTTAGGTAGTCCATATGTTAGTCCTATAAACACTATAGCCGAGGCAGTGGAAAGTGAAATAAGTCCACGATTGGACGCCATTAAACTTACAAGACAGCCAAAAAAGGTAAAGCGACGGCTGTTTCAAACCAGGGAACTAACGGACAGTGGATATGGCTATTCTGAAGTGGAAGCTGGAACGGGAACGCAGGTAGAGAAACATGGCGTACCGGAAAATGGGGGAGATGGTCAGGAAAAGGACACAGGAAGGGACATAGAGGGGGAGGAACATACAGAGGCGGAAGCGCCCACAAACAGTGTACGGGAGCATGCAGGCACAGCAGGAATATTGGAATTGCTAAAATGTAAAGATTTACGGGCAGCATTACTTGGTAAGTTTAAAGAATGCTTTGGGCTGTCTTTTATAGATTTAATTAGGCCATTTAAAAGTGATAAAACAACATGTGCAGATTGGGTGGTAGCAGGATTTGGTATACATCATAGCATATCAGAGGCATTTCAAAAATTAATTGAGCCATTAAGTTTATATGCACATATACAATGGCTAACAAATGCATGGGGAATGGTATTGTTAGTATTATTAAGATTTAAAGTAAATAAAAGTAGAAGTACCGTTGCACGTACACTTGCAACGCTATTAAATATACCTGAAAATCAAATGTTAATAGAGCCACCAAAAATACAAAGTGGTGTTGCAGCCCTGTATTGGTTTCGTACAGGTATATCAAATGCCAGTACAGTTATAGGGGAAGCACCAGAATGGATAACACGCCAAACTGTTATTGAACATGGGTTGGCAGACAGTCAGTTTAAATTAACAGAAATGGTGCAGTGGGCATATGATAATGACATATGCGAGGAGAGTGAAATTGCATTTGAATATGCACAAAGGGGAGATTTTGATTCTAATGCACGAGCATTTTTAAATAGCAATATGCAGGCAAAATATGTGAAAGATTGTGCAACTATGTGTAGACATTATAAACATGCAGAAATGAGGAAGATGTCTATAAAACAATGGATAAAACATAGGGGTTCCAAAATAGAAGGCACAGGAAATTGGAAACCAATTGTACAATTTCTACGACATCAAAATATAGAATTTATTCCATTTTTAAGTAAATTTAAATTATGGCTGCACGGTACGCCAAAAAAAAACTGCATAGCCATAGTAGGCCCTCCAGATACTGGGAAATCGTACTTTTGTATGAGTTTAATAAGCTTTTTAGGAGGTACAGTTATTAGTCATGTAAATTCCAGCAGCCATTTTTGGCTGCAACCGTTAGTAGATGCTAAGGTAGCATTGCTAGATGATGCAACACAGCCATGTTGGATATATATGGATACATATATGAGAAATTTGTTAGATGGTAATCCTATGAGTATTGACAGAAAGCATAAAGCATTGACATTAATTAAATGTCCACCTCTGCTAGTAACATCCAACATAGATATTACTAAAGAAGAGAAATATAAGTATTTACATACTAGAGTAACAACATTTACATTTCCAAATCCATTCCCTTTTGACAGAAATGGGAATGCAGTGTATGAACTGTCAAATGCAAACTGGAAATGTTTTTTTGAAAGACTGTCGTCAAGCCTAGACATTCAGGATTCAGAGGACGAGGAAGATGGAAGCAATAGCCAAGCGTTTAGATGCGTGCCAGGAACAGTTGTTAGAACTTTA
>CDK37339
ATGGCGGACGATTCAGGTACAGAAAATGAGGGGTCTGGGTGTACAGGATGGTTTATGGTAGAAGCTATAGTGCAACACCCAACAGGTACACAAATATCAGACGATGAGGATGAGGAGGTGGAGGACAGTGGGTATGACATGGTGGACTTTATTGATGACAGCAATATTACACACAATTCCTTGGAAGCACAGGCATTGTTTAACAGGCAGGAGGCGGACACCCATTATGCGACTGTGCAGGACCTAAAACGAAAGTATTTAGGTAGTCCATATGTTAGTCCTATAAACACTATAGCCGAGGCAGTGGAAAGTGAAATAAGTCCACGATTGGACGCCATTAAACTTACAAGACAGCCAAAAAAGGTAAAGCGACGGCTGTTTCAAACCAGGGAACTAACGGACAGTGGATATGGCTATTCTGAAGTGGAAGCTGGAACGGGAACGCAGGTAGAGAAACATGGCGTACCGGAAAATGGGGGAGATGGTCAGGAAAAGGACACAGGAAGGGACATAGAGGGGGAGGAACATACAGAGGCGGAAGCGCCCACAAACAGTGTACGGGAGCATGCAGGCACAGCAGGAATATTGGAATTGCTAAAATGTAAAGATTTACGGGCAGCATTACTTGGTAAGTTTAAAGAATGCTTTGGGCTGTCTTTTATAGATTTAATTAGGCCATTTAAAAGTGATAAAACAACATGTGCAGATTGGGTGGTAGCAGGATTTGGTATACATCATAGCATATCAGAGGCATTTCAAAAATTAATTGAGCCATTAAGTTTATATGCACATATACAATGGCTAACAAATGCATGGGGAATGGTATTGTTAGTATTATTAAGATTTAAAGTAAATAAAAGTAGAAGTACCGTTGCACGTACACTTGCAACGCTATTAAATATACCTGAAAATCAAATGTTAATAGAGCCACCAAAAATACAAAGTGGTGTTGCAGCCCTGTATTGGTTTCGTACAGGTATATCAAATGCCAGTACAGTTATAGGGGAAGCACCAGAATGGATAACACGCCAAACTGTTATTGAACATGGGTTGGCAGACAGTCAGTTTAAATTAACAGAAATGGTGCAGTGGGCATATGATAATGACATATGCGAGGAGAGTGAAATTGCATTTGAATATGCACAAAGGGGAGATTTTGATTCTAATGCACGAGCATTTTTAAATAGCAATATGCAGGCAAAATATGTGAAAGATTGTGCAACTATGTGTAGACATTATAAACATGCAGAAATGAGGAAGATGTCTATAAAACAATGGATAAAACATAGGGGTTCTAAAATAGAAGGCACAGGAAATTGGAAACCAATTGTACAATTCCTACGACATCAAAATATAGAATTTATTCCATTTTTAAGTAAATTTAAATTATGGCTGCACGGTACGCCAAAAAAAAACTGCATAGCCATAGTAGGCCCTCCAGATACTGGGAAATCGTACTTTTGTATGAGTTTAATAAGCTTTTTAGGAGGTACAGTTATTAGTCATGTAAATTCCAGCAGCCATTTTTGGCTGCAACCGTTAGTAGATGCTAAGGTAGCATTGCTAGATGATGCAACACAGCCATGTTGGATATATATGGATACATATATGAGAAATTTGTTAGATGGTAATCCTATGAGTATTGACAGAAAGCATAAAGCATTGACATTAATTAAATGTCCACCTCTGCTAGTAACATCCAACATAGATATTACCAAAGAAGAGAAATATAAGTATTTACATACTAGAGTAACAACATTTACATTTCCAAATCCATTCCCTTTTGACAGAAATGGGAATGCAGTGTATGAACTGTCAAATGCAAACTGGAAATGTTTTTTTGAAAGACTGTCGTCAAGCCTAGACATTCAGGATTCAGAGGACGAGGAAGATGGAAGCAATAGCCAAGCGTTTAGATGCGTGCCAGGAACAGTTGTTAGAACTTTA
>CBY85469
ATGGCGGACGATTCAGGTACAGAAAATGAGGGGTCTGGGTGTACAGGATGGTTTATGGTAGAAGCTATAGTGCAACACCCAACAGGTACACAAATATCAGACGATGAGGATGAGGAGGTGGAGGACAGTGGGTATGACATGGTGGACTTTATTGATGACAGCAATATTACACACAATTCCTTGGAAGCACAGGCATTGTTTAACAGGCAGGAGGCGGACACCCATTATGCGACTGTGCAGGACCTAAAACGAAAGTATTTAGGTAGTCCATATGTTAGTCCTATAAACACTATAGCCGAGGCAGTGGAAAGTGAAATAAGTCCACGATTGGACGCCATTAAACTTACAAGACAGCCAAAAAAGGTAAAGCGACGGCTGTTTCAAACCAGGGAACTAACGGACAGTGGATATGGCTATTCTGAAGTGGAAGCTGGAACGGGAACGCAGGTAGAGAAACATGGCGTACCGGAAAATGGGGGAGATGGTCAGGAAAAGGACACAGGAAGGGACATAGAGGGGGAGGAACATACAGAGGCGGAAGCGCCCACAAACAGTGTACGGGAGCATGCAGGCACAGCAGGAATATTGGAATTGCTAAAATGTAAAGATTTACGGGCAGCATTACTTGGTAAGTTTAAAGAATGCTTTGGGCTGTCTTTTATAGATTTAATTAGGCCATTTAAAAGTGATAAAACAACATGTGCAGATTGGGTGGTAGCAGGATTTGGTATACATCATAGCATATCAGAGGCATTTCAAAAATTAATTGAGCCATTAAGTTTATATGCACATATACAATGGCTAACAAATGCATGGGGAATGGTATTGTTAGTATTATTAAGATTTAAAGTAAATAAAAGTAGAAGTACCGTTGCACGTACACTTGCAACGCTATTAAATATACCTGAAAATCAAATGTTAATAGAGCCACCAAAAATACAAAGTGGTGTTGCAGCCCTGTATTGGTTTCGTACAGGTATATCAAATGCCAGTACAGTTATAGGGGAAGCACCAGAATGGATAACACGCCAAACTGTTATTGAACATGGGTTGGCAGACAGTCAGTTTAAATTAACAGAAATGGTGCAGTGGGCATATGATAATGACATATGCGAGGAGAGTGAAATTGCATTTGAATATGCACAAAGGGGAGATTTTGATTCTAATGCACGAGCATTTTTAAATAGCAATATGCAGGCAAAATATGTGAAAGATTGTGCAACTATGTGTAGACATTATAAACATGCAGAAATGAGGAAGATGTCTATAAAACAATGGATAAAACATAGGGGTTCTAAAATAGAAGGCACAGGAAATTGGAAACCAATTGTACAATTTCTACGACATCAAAATATAGAATTTATTCCATTTTTAAGTAAATTTAAATTATGGCTGCACGGTACGCCAAAAAAAAACTGCATAGCCATAGTAGGCCCTCCAGATACTGGGAAATCGTACTTTTGTATGAGTTTAATAAGCTTTTTAGGAGGTACAGTTATTAGTCATGTAAATTCCAGCAGCCATTTTTGGCTGCAACCGTTAGTAGATGCTAAGGTAGCATTGCTAGATGATGCAACACAGCCATGTTGGATATATATGGATACATATATGAGAAATTTGTTAGATGGTAATCCTATGAGTATTGACAGAAAGCATAAAGCATTGACATTAATTAAATGTCCACCTCTGCTAGTAACATCCAACATAGATATTACCAAAGAAGAGAAATATAAGTATTTACATACTAGAGTAACAACATTTACATTTCCAAATCCATTCCCTTTTGACAGAAATGGGAATGCAGTGTATGAACTGTCAAATGCAAACTGGAAATGTTTTTTTGAAAGACTGTCGTCAAGCCTAGACATTCAGGATTCAGAGGACGAGGAAGATGGAAGCAATAGCCAAGCGTTTAGATGCGTGCCAGGAACAGTTGTTAGAACTTTA
>CBY85541
ATGGCGGACGATTCAGGTACAGAAAATGAGGGGTCTGGGTGTACAGGATGGTTTATGGTAGAAGCTATAGTGCAACACCCAACAGGTACACAAATATCAGACGATGAGGATGAGGAGGTGGAGGACAGTGGGTATGACATGGTGGACTTTATTGATGACAGCAATATTACACACAATTCCTTGGAAGCACAGGCATTGTTTAACAGGCAGGAGGCGGACACCCATTATGCGACTGTGCAGGACCTAAAACGAAAGTATTTAGGTAGTCCATATGTTAGTCCTATAAACACTATAGCCGAGGCAGTGGAAAGTGAAATAAGTCCACGATTGGACGCCATTAAACTTACAAGACAGCCAAAAAAGGTAAAGCGACGGCTGTTTCAAACCAGGGAACTAACGGACAGTGGATATGGCTATTCTGAAGTGGAAGCTGGAACGGGAACGCAGGTAGAGAAACATGGCGTACCGGAAAATGGGGGAGATGGTCAGGAAAAGGACACAGGAAGGGACATAGAGGGGGAGGAACATACAGAGGCGGAAGCGCCCACAAACAGTGTACGGGAGCATGCAGGCACAGCAGGAATATTGGAATTGCTAAAATGTAAAGATTTACGGGCAGCATTACTTGGTAAGTTTAAAGAATGCTTTGGGCTGTCTTTTATAGATTTAATTAGGCCATTTAAAAGTGATAAAACAACATGTGCAGATTGGGTGGTAGCAGGATTTGGTATACATCATAGCATATCAGAGGCATTTCAAAAATTAATTGAGCCATTAAGTTTATATGCACATATACAATGGCTAACAAATGCATGGGGAATGGTATTGTTAGTATTATTAAGATTTAAAGTAAATAAAAGTAGAAGTACCGTTGCACGTACACTTGCAACGCTATTAAATATACCTGAAAATCAAATGTTAATAGAGCCACCAAAAATACAAAGTGGTGTTGCAGCCCTGTATTGGTTTCGTACAGGTATATCAAATGCCAGTACAGTTATAGGGGAAGCACCAGAATGGATAACACGCCAAACTGTTATTGAACATGGGTTGGCAGACAGTCAGTTTAAATTAACAGAAATGGTGCAGTGGGCATATGATAATGACATATGCGAGGAGAGTGAAATTGCATTTGAATATGCACAAAGGGGAGATTTTGATTCTAATGCACGAGCATTTTTAAATAGCAATATGCAGGCAAAATATGTGAAAGATTGTGCAACTATGTGTAGACATTATAAACATGCAGAAATGAGGAAGATGTCTATAAAACAATGGATAAAACATAGGGGTTCTAAAATAGAAGGCACAGGAAATTGGAAACCAATTGTACAATTTCTACGACATCAAAATATAGAATTTATTCCATTTTTAAGTAAATTTAAATTATGGCTGCACGGTACGCCAAAAAAAAACTGCATAGCCATAGTAGGCCCTCCAGATACTGGGAAATCGTACTTTTGTATGAGTTTAATAAGCTTTTTAGGAGGTACAGTTATTAGTCATGTAAATTCCAGCAGCCATTTTTGGCTGCAACCGTTAGTAGATGCTAAGGTAGCATTGCTAGATGATGCAACACAGCCATGTTGGATATATATGGATACATATATGAGAAATTTGTTAGATGGTAATCCTATGAGTATTGACAGAAAGCATAAAGCATTGACATTAATTAAATGTCCACCTCTGCTAGTAACATCCAACATAGATATTACCAAAGAAGAGAAATATAAGTATTTACATACTAGAGTAACAACATTTACATTTCCAAATCCATTCCCTTTTGACAGAAATGGGAATGCAGTGTATGAACTGTCAAATGCAAACTGGAAATGTTTTTTTGAAAGACTGTCGTCAAGCCTAGACATTCAGGATTCAGAGGACGAGGAAGATGGAAGCAATAGCCAAGCGTTTAGATGCGTGCCAGGAACAGTTGTTAGAACTTTA
>CDK37330
ATGGCGGACGATTCAGGTACAGAAAATGAGGGGTCTGGGTGTACAGGATGGTTTATGGTAGAAGCTATAGTGCAACACCCAACAGGTACACAAATATCAGACGATGAGGATGAGGAGGTGGAGGACAGTGGGTATGACATGGTGGACTTTATTGATGACAGCAATATTACACACAATTCCTTGGAAGCACAGGCATTGTTTAACAGGCAGGAGGCGGACACCCATTATGCGACTGTGCAGGACCTAAAACGAAAGTATTTAGGTAGTCCATATGTTAGTCCTATAAACACTATAGCCGAGGCAGTGGAAAGTGAAATAAGTCCACGATTGGACGCCATTAAACTTACAAGACAGCCAAAAAAGGTAAAGCGACGGCTGTTCCAAACCAGGGAACTAACGGACAGTGGATATGGCTATTCTGAAGTGGAAGCTGGAACGGGAACGCAGGTAGAGAAACATGGCGTACCGGAAAATGGGGGAGATGGTCAGGAAAAGGACACAGGAAGGGACATAGAGGGGGAGGAACATACAGAGGCGGAAGCGCCCACAAACAGTGTACGGGAGCATGCAGGCACAGCAGGAATATTGGAATTGCTAAAATGTAAAGATTTACGGGCAGCATTACTTGGTAAGTTTAAAGAATGCTTTGGGCTGTCTTTTATTGATTTAATTAGGCCATTTAAAAGTGATAAAACAACATGTGCAGATTGGGTGGTAGCAGGATTTGGTATACATCATAGCATATCAGAGGCATTTCAAAAATTAATTGAGCCATTAAGTTTATATGCACATATACAATGGCTAACAAATGCATGGGGAATGGTATTGTTAGTATTAGTAAGATTTAAAGTAAATAAAAGTAGAAGTACCGTTGCACGTACACTTGCAACGCTATTAAATATACCTGACAATCAAATGTTAATAGAGCCACCAAAAATACAAAGTGGTGTTGCCGCCCTGTATTGGTTTCGTACAGGTATATCAAATGCCAGTACAGTTATAGGGGAAGCACCAGAATGGATAACACGCCAAACTGTTATTGAACATGGGTTGGCAGACAGTCAGTTTAAATTAACAGAAATGGTGCAGTGGGCATATGATAATGACATATGCGAGGAGAGTGACATTGCATTTGAATATGCACAAAGGGGAGATTTTGATTCTAATGCACGAGCATTTTTAAATAGCAATATGCAGGCAAAATATGTGAAAGATTGTGCAACGATGTGTAGACATTATAAACATGCAGAAATGAGGAAGATGTCTATAAAACAATGGATAAAACATAGGGGTTCTAAAACAGAAGGCACAGGAAATTGGAAACCAATTGTACAATTCCTACGACATCAAAATATAGAATTTATTCCATTTTTAAGTAAATTTAAATTATGGCTGCACGGTACGCCAAAAAAAAACTGCATAGCCATAGTAGGCCCTCCAGATACTGGGAAATCGTACTTTTGTATGAGTTTAATAAGCTTTTTAGGAGGTACAGTTATTAGTCATGTAAATTCCAGCAGCCATTTTTGGCTGCAACCGTTAGTAGATGCTAAGGTAGCATTGTTAGATGATGCAACACAGCCATGTTGGATATATATGGATACATATATGAGAAATTTGTTAGATGGTAATCCTATGAGTATTGACAGAAAGCATAAAGCATTGACATTAATTAAATGTCCACCTCTGCTAGTAACGTCCAACATAGATATTACTAAAGAAGAGAAATATAAGTATTTACATAGTAGAGTAACAACATTTACATTTCCAAATCCATTCCCTTTTGACAGAAATGGGAATGCAGTGTATGAACTGTCAAATGCAAACTGGAAATGTTTTTTTGAAAGACTGTCGTCAAGCCTAGACATTCAGGATTCAGAGGACGAGGAAGATGGAAGCAATAGCCAAGCGTTTAGATGCGTGCCAGGAACAGTTGTTAGAACTTTA
>CDK37123
ATGGCGGACGATTCAGGTACAGAAAATGAGGGGTCTGGGTGTACAGGATGGTTCATGGTAGAAGCTATAGTGCAACACCCAACAGGTACACAAATATCAGACGATGAGGATGAGGAGGTGGAGGACAGTGGGTATGACATGGTGGACTTTATTGATGACAGCAATATTACACACAATTCCTTGGAAGCACAGGCATTGTTTAACAGGCAGGAGGCGGACACCCATTATGCGACTGTGCAGGACCTAAAACGAAAGTATTTAGGTAGTCCATATGTTAGTCCTATAAACACTATAGCCGAGGCAGTGGAAAGTGAAATAAGTCCACGATTGGACGCCATTAAACTTACAAGACAGCCAAAAAAGGTAAAGCGACGGCTGTTTCAAACCAGGGAACTAACAGACAGTGGATATGGCTATTCTGAAGTGGAAGCTGGAACGGGAACGCAGGTAGAGAAACATGGCGTACCGGAAAATGGGGGAGATGGTCAGGAAAAGGACACAGGAAGGGACATAGAGGGGGAGGAACATACAGAGGCGGAAGCGCCCACAAACAGTGTACGGGAGCATGCAGGCACAGCAGGAATATTGGAATTGCTAAAATGTAAAGATTTACGGGCAGCATTACTTGGTAAGTTTAAAGAATGCTTTGGGCTGTCTTTTATAGATTTAATTAGGCCATTTAAAAGTGATAAAACAACATGTGCAGATTGGGTGGTAGCAGGATTTGGTATACATCATAGCATATCAGAGGCATTTCAAAAATTAATTGAGCCATTAAGTTTATATGCACATATACAATGGCTAACAAATGCATGGGGAATGGTATTGTTAGTATTATTAAGATTTAAAGTAAATAAAAGTAGAAGTACCGTTGCACGTACACTTGCAACGCTATTAAATATACCTGAAAATCAAATGTTAATAGAGCCACCAAAAATACAAAGTGGTGTTGCAGCCCTGTATTGGTTTCGTACAGGTATATCAAATGCCAGTACAGTTATAGGGGAAGCACCAGAATGGATAACACGCCAAACTGTTATTGAACATGGGTTGGCAGACAGTCAGTTTAAATTAACAGAAATGGTGCAGTGGGCATATGATAATGACATATGCGAGGAGAGTGAAATTGCATTTGAATATGCACAAAGGGGAGATTTTGATTCTAATGCACGAGCATTTTTAAATAGCAATATGCAGGCAAAATATGTGAAAGATTGTGCAACTATGTGTAGACATTATAAACATGCAGAAATGAGGAAGATGTCTATAAAACAATGGATAAAACATAGGGGTTCTAAAATAGAAGGCACAGGAAATTGGAAACCAATTGTACAATTTCTACGACATCAAAATATAGAATTTATTCCATTTTTAAGTAAATTTAAATTATGGCTGCACGGTACGCCAAAAAAAAACTGCATAGCCATAGTAGGCCCTCCAGATACTGGGAAATCGTACTTTTGTATGAGTTTAATAAGCTTTTTAGGAGGTACAGTTATTAGTCATGTAAATTCCAGCAGCCATTTTTGGCTGCAACCGTTAGTAGATGCTAAGGTAGCATTGTTAGATGATGCAACACAGCCATGTTGGATATATATGGATACATATATGAGAAATTTGTTAGATGGTAATCCTATGAGTATTGACAGAAAGCATAAAGCATTGACATTAATTAAATGTCCACCTTTGCTAGTAACGTCCAACATAGATATTACTAAAGAAGAGAAATATAAGTATTTACATACTAGAGTAACAACATTTACATTTCCAAATCCATTCCCTTTTGACAGAAATGGGAATGCAATGTATGAACTGTCAAATGCAAACTGGAAATGTTTTTTTGAAAGACTGTCGTCAAGCCTAGACATTCAGGATTCAGAGGACGAGGAAGATGGAAGCAATAGCCAAGCGTTTAGATGCGTGCCAGGAACAGTTGTTAGAACTTTA
>CDK36781
ATGGCGGACGATTCAGGTACAGAAAATGAGGGGTCTGGGTGTACAGGATGGTTCATGGTAGAAGCTATAGTGCAACACCCAACAGGTACACAAATATCAGACGATGAGGATGAGGAGGTGGAGGACAGTGGGTATGACATGGTGGACTTTATTGATGACAGCAATATTACACACAATTCCTTGGAAGCACAGGCATTGTTTAACAGGCAGGAGGCGGACACCCATTATGCGACTGTGCAGGACCTAAAACGAAAGTATTTAGGTAGTCCATATGTTAGTCCTATAAACACTATAGCCGAGGCAGTGGAAAGTGAAATAAGTCCACGATTGGACGCCATTAAACTTACAAGACAGCCAAAAAAGGTAAAGCGACGGCTGTTTCAAACCAGGGAACTAACGGACAGTGGATATGGCTATTCTGAAGTGGAAGCTGGAACGGGAACGCAGGTAGAGAAACATGGCGTACCGGAAAATGGGGGAGATGGTCAGGAAAAGGACACAGGAAGGGACATAGAGGGGGAGGAACATACAGAGGCGGAAGCGCCCACAAACAGTGTACGGGAGCATGCAGGCACAGCAGGAATATTGGAATTGCTAAAATGTAAAGATTTACGGGCAGCATTACTTGGTAAGTTTAAAGAATGCTTTGGGCTGTCTTTTATTGATTTAATTAGGCCATTTAAAAGTGATAAAACAACATGTGCAGATTGGGTGGTAGCAGGATTTGGTATACATCATAGCATATCAGAGGCATTTCAAAAATTAATTGAGCCATTAAGTTTATATGCACATATACAATGGCTAACAAATGCATGGGGAATGGTATTGTTAGTATTAGTAAGATTTAAAGTAAATAAAAGTAGAAGTACCGTTGCACGTACACTTGCAACGCTATTAAATATACCTGACAATCAAATGTTAATAGAGCCACCAAAAATACAAAGTGGTGTTGCAGCCCTGTATTGGTTTCGTACAGGTATATCAAATGCCAGTACAGTTATAGGGGAAGCACCAGAATGGATAACACGCCAAACTGTTATTGAACATGGGTTGGCAGACAGTCAGTTTAAATTAACAGAAATGGTGCAGTGGGCATATGATAATGACATATGCGAGGAGAGTGAAATTGCATTTGAATATGCACAAAGGGGAGATTTTGATTCTAATGCACGAGCATTTTTAAATAGCAATATGCAGGCAAAATATGTGAAAGATTGTGCAACTATGTGTAGACATTATAAACATGCAGAAATGAGGAAGATGTCTATAAAACAATGGATAAAACATAGGGGTTCTAAAATAGAAGGCACAGGAAATTGGAAACCAATTGTACAATTCCTACGACATCAAAATATAGAATTTATTCCATTTTTAAGTAAATTTAAATTATGGCTGCACGGTACGCCAAAAAAAAACTGCATAGCCATAGTAGGCCCTCCAGATACTGGGAAATCGTACTTTTGTATGAGTTTAATAAGCTTTTTAGGAGGTACAGTTATTAGTCATGTAAATTCCAGCAGCCATTTTTGGCTGCAACCGTTAGTAGATGCTAAGGTAGCATTGTTAGATGATGCAACACAGCCATGTTGGATATATATGGATACATATATGAGAAATTTGTTAGATGGTAATCCTATGAGTATTGACAGAAAGCATAAAGCATTGACATTAATTAAATGTCCACCTCTGCTAGTAACGTCCAACATAGATATTACTAAAGAAGAGAAATATAAGTATTTACATACTAGAGTAACAACATTTACATTTCCAAATCCATTCCCTTTTGACAGAAATGGGAATGCAGTGTATGAACTGTCAAATGCAAACTGGAAATGTTTTTTTGAAAGACTGTCGTCAAGCCTAGACATTCAGGATTCAGAGGACGAGGAAGATGGAAGCAATAGCCAAGCGTTTAGATGCGTGCCAGGAACAGTTGTTAGAACTTTA
>CDK37537
ATGGCGGACGATTCAGGTACAGAAAATGAGGGGTCTGGGTGTACAGGATGGTTTATGGTAGAAGCTATAGTGCAACACCCAACAGGTACACAAATATCAGACGATGAGGATGAGGAGGTGGAGGACAGTGGGTATGACATGGTGGACTTTATTGATGACAGCAATATTACACACAATTCCTTGGAAGCACAGGCATTGTTTAACAGGCAGGAGGCGGACACCCATTATGCGACTGTGCAGGACCTAAAACGAAAGTATTTAGGTAGTCCATATGTTAGTCCTATAAACACTATAGCCGAGGCAGTGGAAAGTGAAATAAGTCCACGATTGGACGCCATTAAACTTACAAGACAGCCAAAAAAGGTAAAGCGACGGCTGTTTCAAACCAGGGAACTAACGGACAGTGGATATGGCTATTCTGAAGTGGAAGCTGGAACGGGAACGCAGGTAGAGAAACATGGCGTACCGGAAAATGGGGGAGATGGTCAGGAAAAGGACACAGGAAGGGACATAGAGGGGGAGGAACATACAGAGGCGGAAGCGCCCACAAACAGTGTACGGGAGCATGCAGGCACAGCAGGAATATTGGAATTGCTAAAATGTAAAGATTTACGGGCAGCATTACTTGGTAAGTTTAAAGAATGCTTTGGGCTGTCTTTTATAGATTTAATTAGGCCATTTAAAAGTGATAAAACAACATGTGCAGATTGGGTGGTAGCAGGATTTGGTATACATCATAGCATATCAGAGGCATTTCAAAAATTAATTGAGCCATTAAGTTTATATGCACATATACAATGGCTAACAAATGCATGGGGAATGGTATTGTTAGTATTATTAAGATTTAAAGTAAATAAAAGTAGAAGTACCGTTGCACGTACACTTGCAACGCTATTAAATATACCTGAAAATCAAATGTTAATAGAGCCACCAAAAATACAAAGTGGTGTTGCAGCCCTGTATTGGTTTCGTACAGGTATATCAAATGCCAGTACAGTTATAGGGGAAGCACCAGAATGGATAACACGCCAAACTGTTATTGAACATGGGTTGGCAGACAGTCAGTTTAAATTAACAGAAATGGTGCAGTGGGCATATGATAATGACATATGCGAGGAGAGTGAAATTGCATTTGAATATGCACAAAGGGGAGATTTTGATTCTAATGCACGAGCATTTTTAAATAGCAATATGCAGGCAAAATATGTGAAAGATTGTGCAACTATGTGTAGACATTATAAACATGCAGAAATGAGGAAGATGTCTATAAAACAATGGATAAAACATAGGGGTTCTAAAATAGAAGGCACAGGAAATTGGAAACCAATTGTACAATTTCTACGACATCAAAATATAGAATTTATTCCATTTTTAAGTAAATTTAAATTATGGCTGCACGGTACGCCAAAAAAAAACTGCATAGCCATAGTAGGCCCTCCAGATACTGGGAAATCGTACTTTTGTATGAGTTTAATAAGCTTTTTAGGAGGTACAGTTATTAGTCATGTAAATTCCAGCAGCCATTTTTGGCTGCAACCGTTAGTAGATGCTAAGGTAGCATTGCTAGATGATGCAACACAGCCATGTTGGATATATATGGATACATATATGAGAAATTTGTTAGATGGTAATCCTATGAGTATTGACAGAAAGCATAAAGCATTGACATTAATTAAATGTCCACCTCTGCTAGTAACATCCAACATAGATATTACCAAAGAAGAGAAATATAAGTATTTACATACTAGAGTAACAACATTTACATTTCCAAATCCATTCCCTTTTGACAGAAATGGGAATGCAGTGTATGAACTGTCAAATGCAAACTGGAAATGTTTTTTTGAAAGACTGTCGTCAAGCCTAGACATTCAGGATTCAGAGGACGAGGAAGATGGAAGCAATAGCCAAGCGTTTAGATGCGTGCCAGGAACAGTTGTTAGAACTTTA
>AFL91965
ATGGCGGACGATTCAGGTACAGAAAATGAGGGGTCTGGGTGTACAGGATGGTTCATGGTAGAAGCTATAGTGCAACACCCAACAGGTACACAAATATCAGACGATGAGGATGAGGAGGTGGAGGACAGTGGGTATGACATGGTGGACTTTATTGATGACAGCAATATTACACACAATTCCTTGGAAGCACAGGCATTGTTTAACAGGCAGGAGGCGGACACCCATTATGCGACTGTGCAGGACCTAAAACGAAAGTATTTAGGTAGTCCATATGTTAGTCCTATAAACACTATAGCCGAGGCAGTGGAAAGTGAAATAAGTCCACGATTGGACGCCATTAAACTTACAAGACAGCCAAAAAAGGTAAAGCGACGGCTGTTTCAAACCAGGGAACTAACAGACAGTGGATATGGCTATTCTGAAGTGGAAGCTGGAACGGGAACGCAGGTAGAGAAACATGGCGTACCGGAAAATGGGGGAGATGGTCAGGAAAAGGACACAGGAAGGGACATAGAGGGGGAGGAACATACAGAGGCGGAAGCGCCCACAAACAGTGTACGGGAGCATGCAGGCACAGCAGGAATATTGGAATTGCTAAAATGTAAAGATTTACGGGCAGCATTACTTGGTAAGTTTAAAGAATGCTTTGGGCTGTCTTTTATAGATTTAATTAGGCCATTTAAAAGTGATAAAACAACATGTGCAGATTGGGTGGTAGCAGGATTTGGTATACATCATAGCATATCAGAGGCATTTCAAAAATTAATTGAGCCATTAAGTTTATATGCACATATACAATGGCTAACAAATGCATGGGGAATGGTATTGTTAGTATTATTAAGATTTAAAGTAAATAAAAGTAGAAGTACCGTTGCACGTACACTTGCAACGCTATTAAATATACCTGAAAATCAAATGTTAATAGAGCCACCAAAAATACAAAGTGGTGTTGCAGCCCTGTATTGGTTTCGTACAGGTATATCAAATGCCAGTACAGTTATAGGGGAAGCACCAGAATGGATAACACGCCAAACTGTTATTGAACATGGGTTGGCAGACAGTCAGTTTAAATTAACAGAAATGGTGCAGTGGGCATATGATAATGACATATGCGAGGAGAGTGAAATTGCATTTGAATATGCACAAAGGGGAGATTTTGATTCTAATGCACGAGCATTTTTAAATAGCAATATGCAGGCAAAATATGTGAAAGATTGTGCAACTATGTGTAGACATTATAAACATGCAGAAATGAGGAAGATGTCTATAAAACAATGGATAAAACATAGGGGTTCTAAAATAGAAGGCACAGGAAATTGGAAACCAATTGTACAATTTCTACGACATCAAAATATAGAATTTATTCCATTTTTAAGTAAATTTAAATTATGGCTGCACGGTACGCCAAAAAAAAACTGCATAGCCATAGTAGGCCCTCCAGATACTGGGAAATCGTACTTTTGTATGAGTTTAATAAGCTTTTTAGGAGGTACAGTTATTAGTCATGTAAATTCCAGCAGCCATTTTTGGCTGCAACCGTTAGTAGATGCTAAGGTAGCATTGTTAGATGATGCAACACAGCCATGTTGGATATATATGGATACATATATGAGAAATTTGTTAGATGGTAATCCTATGAGTATTGACAGAAAGCATAAAGCATTGACATTAATTAAATGTCCACCTTTGCTAGTAACGTCCAACATAGATATTACTAAAGAAGAGAAATATAAGTATTTACATACTAGAGTAACAACATTTACATTTCCAAATCCATTCCCTTTTGACAGAAATGGGAATGCAATGTATGAACTGTCAAATGCAAACTGGAAATGTTTTTTTGAAAGACTGTCGTCAAGCCTAGACATTCAGGATTCAGAGGACGAGGAAGATGGAAGCAATAGCCAAGCGTTTAGATGCGTGCCAGGAACAGTTGTTAGAACTTTA
>CDK37006
ATGGCGGACGATTCAGGTACAGAAAATGAGGGGTCTGGGTGTACAGGATGGTTTATGGTAGAAGCTATAGTGCAACACCCAACAGGTACACAAATATCAGACGATGAGGATGAGGAGGTGGAGGACAGTGGGTATGACATGGTGGACTTTATTGATGACAGCAATATTACACACAATTCCTTGGAAGCACAGGCATTGTTTAACAGGCAGGAGGCGGACACCCATTATGCGACTGTGCAGGACCTAAAACGAAAGTATTTAGGTAGTCCATATGTTAGTCCTATAAACACTATAGCCGAGGCAGTGGAAAGTGAAATAAGTCCACGATTGGACGCCATTAAACTTACAAGACAGCCAAAAAAGGTAAAGCGACGGCTGTTTCAAACCAGGGAACTAACGGACAGTGGATATGGCTATTCTGAAGTGGAAGCTGGAACGGGAACGCAGGTAGAGAAACATGGCGTACCGGAAAATGGGGGAGATGGTCAGGAAAAGGACACAGGAAGGGACATAGAGGGGGAGGAACATACAGAGGCGGAAGCGCCCACAAACAGTGTACGGGAGCATGCAGGCACAGCAGGAATATTGGAATTGCTAAAATGTAAAGATTTACGGGCAGCATTACTTGGTAAGTTTAAAGAATGCTTTGGGCTGTCTTTTATAGATTTAATTAGGCCATTTAAAAGTGATAAAACAACATGTGCAGATTGGGTGGTAGCAGGATTTGGTATACATCATAGCATATCAGAGGCATTTCAAAAATTAATTGAGCCATTAAGTTTATATGCACATATACAATGGCTAACAAATGCATGGGGAATGGTATTGTTAGTATTATTAAGATTTAAAGTAAATAAAAGTAGAAGTACCGTTGCACGTACACTTGCAACGCTATTAAATATACCTGAAAATCAAATGTTAATAGAGCCACCAAAAATACAAAGTGGTGTTGCAGCCCTGTATTGGTTTCGTACAGGTATATCAAATGCCAGTACAGTTATAGGGGAAGCACCAGAATGGATAACACGCCAAACTGTTATTGAACATGGGTTGGCAGACAGTCAGTTTAAATTAACAGAAATGGTGCAGTGGGCATATGATAATGACATATGCGAGGAGAGTGAAATTGCATTTGAATATGCACAAAGGGGAGATTTTGATTCTAATGCACGAGCATTTTTAAATAGCAATATGCAGGCAAAATATGTGAAAGATTGTGCAACTATGTGTAGACATTATAAACATGCAGAAATGAGGAAGATGTCTATAAAACAATGGATAAAACATAGGGGTTCTAAAATAGAAGGCACAGGAAATTGGAAACCAATTGTACAATTTCTACGACATCAAAATATAGAATTTATTCCATTTTTAAGTAAATTTAAATTATGGCTGCACGGTACGCCAAAAAAAAACTGCATAGCCATAGTAGGCCCTCCAGATACTGGGAAATCGTACTTTTGTATGAGTTTAATAAGCTTTTTAGGAGGTACAGTTATTAGTCATGTAAATTCCAGCAGCCATTTTTGGCTGCAACCGTTAGTAGATGCTAAGGTAGCATTGCTAGATGATGCAACACAGCCATGTTGGATATATATGGATACATATATGAGAAATTTGTTAGATGGTAATCCTATGAGTATTGACAGAAAGCATAAAGCATTGACATTAATTAAATGTCCACCTCTGCTAGTAACATCCAACATAGATATTACCAAAGAAGAGAAATATAAGTATTTACATACTAGAGTAACAACATTTACATTTCCAAATCCATTCCCTTTTGACAGAAATGGGAATGCAGTGTATGAACTGTCAAATGCAAACTGGAAATGTTTTTTTGAAAGACTGTCGTCAAGCCTAGACATTCAGGATTCAGAGGACGAGGAAGATGGAAGCAATAGCCAAGCGTTTAGATGCGTGCCAGGAACAGTTGTTAGAACTTTA
>CDK36844
ATGGCGGACGATTCAGGTACAGAAAATGAGGGGTCTGGGTGTACAGGATGGTTTATGGTAGAAGCTATAGTGCAACACCCAACAGGTACACAAATATCAGACGATGAGGATGAGGAGGTGGAGGACAGTGGGTATGACATGGTGGACTTTATTGATGACAGCAATATTACACACAATTCCTTGGAAGCACAGGCATTGTTTAACAGGCAGGAGGCGGACACCCATTATGCGACTGTGCAGGACCTAAAACGAAAGTATTTAGGTAGTCCATATGTTAGTCCTATAAACACTATAGCCGAGGCAGTGGAAAGTGAAATAAGTCCACGATTGGACGCCATTAAACTTACAAGACAGCCAAAAAAGGTAAAGCGACGGCTGTTTCAAACCAGGGAACTAACGGACAGTGGATATGGCTATTCTGAAGTGGAAGCTGGAACGGGAACGCAGGTAGAGAAACATGGCGTACCGGAAAATGGGGGAGATGGTCAGGAAAAGGACACAGGAAGGGACATAGAGGGGGAGGAACATACAGAGGCGGAAGCGCCCACAAACAGTGTACGGGAGCATGCAGGCACAGCAGGAATATTGGAATTGCTAAAATGTAAAGATTTACGGGCAGCATTACTTGGTAAGTTTAAAGAATGCTTTGGGCTGTCTTTTATAGATTTAATTAGGCCATTTAAAAGTGATAAAACAACATGTGCAGATTGGGTGGTAGCAGGATTTGGTATACATCATAGCATATCAGAGGCATTTCAAAAATTAATTGAGCCATTAAGTTTATATGCACATATACAATGGCTAACAAATGCATGGGGAATGGTATTGTTAGTATTATTAAGATTTAAAGTAAATAAAAGTAGAAGTACCGTTGCACGTACACTTGCAACGCTATTAAATATACCTGAAAATCAAATGTTAATAGAGCCACCAAAAATACAAAGTGGTGTTGCAGCCCTGTATTGGTTTCGTACAGGTATATCAAATGCCAGTACAGTTATAGGGGAAGCACCAGAATGGATAACACGCCAAACTGTTATTGAACATGGGTTGGCAGACAGTCAGTTTAAATTAACAGAAATGGTGCAGTGGGCATATGATAATGACATATGCGAGGAGAGTGAAATTGCATTTGAATATGCACAAAGGGGAGATTTTGATTCTAATGCACGAGCATTTTTAAATAGCAATATGCAGGCAAAATATGTGAAAGATTGTGCAACTATGTGTAGACATTATAAACATGCAGAAATGAGGAAGATGTCTATAAAACAATGGATAAAACATAGGGGTTCTAAAATAGAAGGCACAGGAAATTGGAAACCAATTGTACAATTCCTACGACATCAAAATATAGAATTTATTCCATTTTTAAGTAAATTTAAATTATGGCTGCACGGTACGCCAAAAAAAAACTGCATAGCCATAGTAGGCCCTCCAGATACTGGGAAATCGTACTTTTGTATGAGTTTAATAAGCTTTTTAGGAGGTACAGTTATTAGTCATGTAAATTCCAGCAGCCATTTTTGGCTGCAACCGTTAGTAGATGCTAAGGTAGCATTGCTAGATGATGCAACACAGCCATGTTGGATATATATGGATACATATATGAGAAATTTGTTAGATGGTAATCCTATGAGTATTGACAGAAAGCATAAAGCATTGACATTAATTAAATGTCCACCTCTGCTAGTAACATCCAACATAGATATTACCAAAGAAGAGAAATATAAGTATTTACATACTAGAGTAACAACATTTACATTTCCAAATCCATTCCCTTTTGACAGAAATGGGAATGCAGTGTATGAACTGTCAAATGCAAACTGGAAATGTTTTTTTGAAAGACTGTCGTCAAGCCTAGACATTCAGGATTCAGAGGACGAGGAAGATGGAAGCAATAGCCAAGCGTTTAGATGCGTGCCAGGAACAGTTGTTAGAACTTTA
>AFL92010
ATGGCGGACGATTCAGGTACAGAAAATGAGGGGTCTGGGTGTACAGGATGGTTTATGGTAGAAGCTATAGTGCAACACCCAACAGGTACACAAATATCAGACGATGAGGATGAGGAGGTGGAGGACAGTGGGTATGACATGGTGGACTTTATTGATGACAGCAATATTACACACAATTCACTGGAAGCACAGGCATTGTTTAACAGGCAGGAGGCGGACACCCATTATGCGACTGTGCAGGACCTAAAACGAAAGTATTTAGGTAGTCCATATGTTAGTCCTATAAACACTATAGCCGAGGCAGTGGAAAGTGAAATAAGTCCACGATTGGACGCCATTAAACTTACAAGACAGCCAAAAAAGGTAAAGCGACGGCTGTTTCAAACCAGGGAACTAACGGACAGTGGATATGGCTATTCTGAAGTGGAAGCTGGAACGGGAACGCAGGTAGAGAAACATGGCGTACCGGAAAATGGGGGAGATGGTCAGGAAAAGGACACAGGAAGGGACATAGAGGGGGAGGAACATACAGAGGCGGAAGCGCCCACAAACAGTGTACGGGAGCATGCAGGCACAGCAGGAATATTGGAATTGTTAAAATGTAAAGATTTACGGGCAGCATTACTTGGTAAGTTTAAAGAATGCTTTGGGCTGTCTTTTATAGATTTAATTAGGCCATTTAAAAGTGATAAAACAACATGTTTAGATTGGGTGGTAGCAGGGTTTGGTATACATCATAGCATATCAGAGGCATTTCAAAAATTAATTGAGCCATTAAGTTTATATGCACATATACAATGGCTAACAAATGCATGGGGAATGGTATTGTTAGTATTATTAAGATTTAAAGTAAATAAAAGTAGAAGTACCGTTGCACGTACACTTGCAACGCTATTAAATATACCTGAAAACCAAATGTTAATAGAGCCACCAAAAATACAAAGTGGTGTTGCAGCCCTGTATTGGTTTCGTACAGGTATATCAAATGCCAGTACAGTTATAGGGGAAGCACCAGAATGGATAACACGCCAAACAGTTATTGAACACGGGTTGGCAGACAGTCAGTTTAAATTAACAGAAATGGTGCAGTGGGCGTATGATAATGACATATGCGAGGAGAGTGAAATTGCATTTGAATATGCACAAAGGGGAGATTTTGATTCTAATGCACGAGCATTTTTAAATAGCAATATGCAGGCAAAATATGTGAAAGATTGTGCAACTATGTGTAGACATTATAAACATGCAGAAATGAGGAAGATGTCTATAAAACAATGGATAAAACATAGGGGTTCTAAAATAGAAGGCACAGGAAATTGGAAACCAATTGTACAATTCCTACGACATCAAAATATAGAATTCATTCCTTTTTTAACTAAATTTAAATTATGGCTGCACGGTACGCCAAAAAAAAACTGCATAGCCATAGTAGGCCCTCCAGATACTGGGAAATCGTACTTTTGTATGAGTTTAATAAGCTTTCTAGGAGGTACAGTTATTAGTCATGTAAATTCCAGCAGCCATTTTTGGTTGCAACCGTTAGTAGATGCTAAGGTAGCATTGTTAGATGATGCAACACAGCCATGTTGGATATATATGGATACATATATGAGAAATTTGTTAGATGGTAATCCTATGAGTATTGACAGAAAGCATAAAGCATTGACATTAATTAAATGTCCACCTCTGCTAGTAACGTCCAACATAGATATTACTAAAGAAGATAAATATAAGTATTTACATACTAGAGTAACAACATTTACATTTCCAAATCCATTCCCTTTTGACAGAAATGGGAATGCAGTGTATGAACTGTCAAATACAAACTGGAAATGTTTTTTTGAAAGACTGTCGTCAAGCCTAGACATTCAGGATTCTGAGGACGAGGAAGATGGAAGCAATAGCCAAGCGTTTAGATGCGTGCCAGGAACAGTTGTTAGAACTTTA
>CDK36637
ATGGCGGACGATTCAGGTACAGAAAATGAGGGGTCTGGGTGTACAGGATGGTTTATGGTAGAAGCTATAGTGCAACACCCAACAGGTACACAAATATCAGACGATGAGGATGAGGAGGTGGAGGACAGTGGGTATGACATGGTGGACTTTATTGATGACAGCAATATTACACACAATTCCTTGGAAGCACAGGCATTGTTTAACAGGCAGGAGGCGGACACCCATTATGCGACTGTGCAGGACCTAAAACGAAAGTATTTAGGTAGTCCATATGTTAGTCCTATAAACACTATAGCCGAGGCAGTGGAAAGTGAAATAAGTCCACGATTGGACGCCATTAAACTTACAAGACAGCCAAAAAAGGTAAAGCGACGGCTGTTTCAAACCAGGGAACTAACGGACAGTGGATATGGCTATTCTGAAGTGGAAGCTGGAACGGGAACGCAGGTAGAGAAACATGGCGTACCGGAAAATGGGGGAGATGGTCAGGACAAGGACACAGGAAGGGACATAGAGGGGGAGGAACATACAGAGGCGGAAGCGCCCACAAACAGTGTACGGGAGCATGCAGGCACAGCAGGAATATTGGAATTGCTAAAATGTAAAGATTTACGGGCAGCATTACTTGGTAAGTTTAAAGAATGCTTTGGGCTGTCTTTTATAGATTTAATTAGGCCATTTAAAAGTGATAAAACAACATGTGCAGATTGGGTGGTAGCAGGATTTGGTATACATCATAGCATATCAGAGGCATTTCAAAAATTAATTGAGCCATTAAGTTTATATGCACATATACAATGGCTAACAAATGCATGGGGAATGGTATTGTTAGTATTATTAAGATTTAAAGTAAATAAAAGTAGAAGTACCGTTGCACGTACACTTGCAACGCTATTAAATATACCTGAAAACCAAATGTTAATAGAGCCACCAAAAATACAAAGTGGTGTTGCAGCCCTGTATTGGTTTCGTACAGGTATATCAAATGCCAGTACAGTTATAGGGGAAGCACCAGAATGGATAACACGCCAAACTGTTATTGAACATGGGTTGGCAGACAGTCAGTTTAAATTAACAGAAATGGTGCAGTGGGCATATGATAATGACATATGCGAGGAGAGTGAAATTGCATTTGAATATGCACAAAGGGGAGATTTTGATTCTAATGCACGAGCATTTTTAAATAGCAATATGCAGGCAAAATATGTGAAAGATTGTGCAACTATGTGTAGACATTATAAACATGCAGAAATGAGGAAGATGTCTATAAAACAATGGATAAAACATAGGGGTTCTAAAATAGAAGGCACAGGAAATTGGAAACCAATTGTACAATTTCTACGACATCAAAATATAGAATTTATTCCATTTTTAAGTAAATTTAAATTATGGCTGCACGGTACGCCCAAAAAAAACTGCATAGCCATAGTAGGCCCTCCAGATACTGGGAAATCGTACTTTTGTATGAGTTTAATAAGCTTTTTAGGAGGTACAGTTATTAGTCATGTAAATTCCAGCAGCCATTTTTGGCTGCAACCGTTAGTAGATGCTAAGGTAGCATTGTTAGATGACGCAACACAGCCATGTTGGATATATATGGATACATATATGAGAAATTTGTTAGATGGTAATCCTATGAGTATTGACAGAAAGCATAAAGCATTGACATTAATTAAATGTCCACCTCTGCTAGTAACGTCCAACATAGATATTACTAAAGAAGAGAAATATAAGTATTTACATACTAGAGTAACAACATTTACATTTCCAAATCCATTCCCTTTTGACAGAAATGGGAATGCAGTGTATGAACTGTCAAATGCAAACTGGAAATGTTTTTTTGAAAGACTGTCGTCAAGCCTAGACATTCAGGATTCAGAGGACGAGGAAGATGGAAGCAATAGCCAAGCGTTTAGATGCGTGCCAGGAACAGTTGTTAGAACTTTA
>CBY85496
ATGGCGGACGATTCAGGTACAGAAAATGAGGGGTCTGGGTGTACAGGATGGTTTATGGTAGAAGCTATAGTGCAACACCCAACAGGTACACAAATATCAGACGATGAGGATGAGGAGGTGGAGGACAGTGGGTATGACATGGTGGACTTTATTGATGACAGCAATATTACACACAATTCCTTGGAAGCACAGGCATTGTTTAACAGGCAGGAGGCGGACACCCATTATGCGACTGTGCAGGACCTAAAACGAAAGTATGTAGGTAGTCCATATGTTAGTCCTATAAACACTATAGCCGAGGCAGTGGAAAGTGAAATAAGTCCACGATTGGACGCCATTAAACTTACAAGACAGCCAAAAAAGGTAAAGCGACGGCTGTTTCAAACCAGGGAACTAACGGACAGTGGATATGGCTATTCTGAAGTGGAAGCTGGAACGGGAACGCAGGTAGAGAAACATGGCGTACCGGAAAATGGGGGAGATGGTCAGGAAAAGGACACAGGAAGGGACATAGAGGGGGAGGAACATACAGAGGCGGAAGCGCCCACAAACAGTGTACGGGAGCATGCAGGCACAGCAGGAATATTGGAATTGCTAAAATGTAAAGATTTACGGGCAGCATTACTTGGTAAGTTTAAAGAATGCTTTGGGCTGTCTTTTATAGATTTAATTAGGCCATTTAAAAGTGATAAAACAACATGTGCAGATTGGGTGGTAGCAGGATTTGGTATACATCATAGCATATCAGAGGCATTTCAAAAATTAATTGAGCCATTAAGTTTATATGCACATATACAATGGCTAACAAATGCATGGGGAATGGTATTGTTAGTATTATTAAGATTTAAAGTAAATAAAAGTAGAAGTACCGTTGCACGTACACTTGCAACGCTATTAAATATACCTGAAAATCAAATGTTAATAGAGCCACCAAAAATACAAAGTGGTGTTGCAGCCCTGTATTGGTTTCGTACAGGTATATCAAATGCCAGTACAGTTATAGGGGAAGCACCAGAATGGATAACACGCCAAACTGTTATTGAACATGGGTTGGCAGACAGTCAGTTTAAATTAACAGAAATGGTGCAGTGGGCATATGATAATGACATATGCGAGGAGAGTGAAATTGCATTTGAATATGCACAAAGGGGAGATTTTGATTCTAATGCACGAGCATTTTTAAATAGCAATATGCAGGCAAAATATGTGAAAGATTGTGCAACTATGTGTAGACATTATAAACATGCAGAAATGAGGAAGATGTCTATAAAACAATGGATAAAACATAGGGGTTCTAAAATAGAAGGCACAGGAAATTGGAAACCAATTGTACAATTCCTACGACATCAAAATATAGAATTTATTCCATTTTTAAGTAAATTTAAATTATGGCTGCACGGTACGCCAAAAAAAAACTGCATAGCCATAGTAGGCCCTCCAGATACTGGGAAATCGTACTTTTGTATGAGTTTAATAAGCTTTTTAGGAGGTACAGTTATTAGTCATGTAAATTCCAGCAGCCATTTTTGGCTGCAACCGTTAGTAGATGCTAAGGTAGCATTGCTAGATGATGCAACACAGCCATGTTGGATATATATGGATACATATATGAGAAATTTGTTAGATGGTAATCCTATGAGTATTGACAGAAAGCATAAAGCATTGACATTAATTAAATGTCCACCTCTGCTAGTAACATCCAACATAGATATTACCAAAGAAGAGAAATATAAGTATTTACATACTAGAGTAACAACATTTACATTTCCAAATCCATTCCCTTTTGACAGAAATGGGAATGCAGTGTATGAACTGTCAAATGCAAACTGGAAATGTTTTTTTGAAAGACTGTCGTCAAGCCTAGACATTCAGGATTCAGAGGACGAGGAAGATGGAAGCAATAGCCAAGCGTTTAGATGCGTGCCAGGAACAGTTGTTAGAACTTTA
>CDK37636
ATGGCGGACGATTCAGGTACAGAAAATGAGGGGTCTGGGTGTACAGGATGGTTTATGGTAGAAGCTATAGTGCAACACCCAACAGGTACACAAATATCAGACGATGAGGATGAGGAGGTGGAGGACAGTGGGTATGACATGGTGGACTTTATTGATGACAGCAATATTACACACAATTCCTTGGAAGCACAGGCATTGTTTAACAGGCAGGAGGCGGACACCCATTATGCGACTGTGCAGGACCTAAAACGAAAGTATTTAGGTAGTCCATATGTTAGTCCTATAAACACTATAGCCGAGGCAGTGGAAAGTGAAATAAGTCCACGATTGGACGCCATTAAACTTACAAGACAGCCAAAAAAGGTAAAGCGACGGCTGTTTCAAACCAGGGAACTAACGGACAGTGGATATGGCTATTCTGAAGTGGAAGCTGGAACGGGAACGCAGGTAGAGAAACATGGCGTACCGGAAAATGGGGGAGATGGTCAGGAAAAGGACACAGGAAGGGACATAGAGGGGGAGGAACATACAGAGGCGGAAGCGCCCACAAACAGTGTACGGGAGCATGCAGGCACAGCAGGAATATTGGAATTGCTAAAATGTAAAGATTTACGGGCAGCATTACTTGGTAAGTTTAAAGAATGCTTTGGGCTGTCTTTTATAGATTTAATTAGGCCATTTAAAAGTGATAAAACAACATGTGCAGATTGGGTGGTAGCAGGATTTGGTATACATCATAGCATATCAGAGGCATTTCAAAAATTAATTGAGCCATTAAGTTTATATGCACATATACAATGGCTAACAAATGCATGGGGAATGGTATTGTTAGTATTATTAAGATTTAAAGTAAATAAAAGTAGAAGTACCGTTGCACGTACACTTGCAACGCTATTAAATATACCTGAAAATCAAATGTTAATAGAGCCACCAAAAATACAAAGTGGTGTTGCAGCCCTGTATTGGTTTCGTACAGGTATATCAAATGCCAGTACAGTTATAGGGGAAGCACCAGAATGGATAACACGCCAAACTGTTATTGAACATGGGTTGGCAGACAGTCAGTTTAAATTAACAGAAATGGTGCAGTGGGCATATGATAATGACATATGCGAGGAGAGTGAAATTGCATTTGAATATGCACAAAGGGGAGATTTTGATTCTAATGCACGAGCATTTTTAAATAGCAATATGCAGGCAAAATATGTGAAAGATTGTGCAACTATGTGTAGACATTATAAACATGCAGAAATGAGGAAGATGTCTATAAAACAATGGATAAAACATAGGGGTTCTAAAATAGAAGGCACAGGAAATTGGAAACCAATTGTACAATTCCTACGACATCAAAATATAGAATTTATTCCATTTTTAAGTAAATTTAAATTATGGCTGCACGGTACGCCAAAAAAAAACTGCATAGCCATAGTAGGCCCTCCAGATACTGGGAAATCGTACTTTTGTATGAGTTTAATAAGCTTTTTAGGAGGTACAGTTATTAGTCATGTAAATTCCAGCAGCCATTTTTGGCTGCAACCGTTAGTAGATGCTAAGGTAGCATTGCTAGATGATGCAACACAGCCATGTTGGATATATATGGATACATATATGAGAAATTTGTTAGATGGTAATCCTATGAGTATTGACAGAAAGCATAAAGCATTGACATTAATTAAATGTCCACCTCTGCTAGTAACATCCAACATAGATATTACCAAAGAAGAGAAATATAAGTATTTACATACTAGAGTAACAACATTTACATTTCCAAATCCATTCCCTTTTGACAGAAATGGGAATGCAGTGTATGAACTGTCAAATGCAAACTGGAAATGTTTTTTTGAAAGACTGTCGTCAAGCCTAGACATTCAGGATTCAGAGGACGAGGAAGATGGAAGCAATAGCCAAGCGTTTAGATGCGTGCCAGGAACAGTTGTTAGAACTTTA
>CDK36925
ATGGCGGACGATTCAGGTACAGAAAATGAGGGGTCTGGGTGTACAGGATGGTTTATGGTAGAAGCTATAGTGCAACACCCAACAGGTACACAAATATCAGACGATGAGGATGAGGAGGTGGAGGACAGTGGGTATGACATGGTGGACTTTATTGATGACAGCAATATTACACACAATTCACTGGAAGCACAGGCATTGTTTAACAGGCAGGAGGCGGACACCCATTATGCGACTGTGCAGGACCTAAAACGAAAGTATTTAGGTAGTCCATATGTTAGTCCTATAAACACTATAGCCGAGGCAGTGGAAAGTGAAATAAGTCCACGATTGGACGCCATTAAACTTACAAGACAGCCAAAAAAGGTAAAGCGACGGCTGTTTCAAACCAGGGAACTAACGGACAGTGGATATGGCTATTCTGAAGTGGAAGCTGGAACGGGAACGCAGGTAGAGAAACATGGCGTACCGGAAAATGGGGGAGATGGTCAGGAAAAGGACACAGGAAGGGACATAGAGGGGGAGGAACATACAGAGGCGGAAGCGCCCACAAACAGTGTACGGGAGCATGCAGGCACAGCAGGAATATTGGAATTGTTAAAATGTAAAGATTTACGGGCAGCATTACTTGGTAAGTTTAAAGAATGCTTTGGGCTGTCTTTTATAGATTTAATTAGGCCATTTAAAAGTGATAAAACAACATGTTTAGATTGGGTGGTAGCAGGATTTGGTATACATCATAGCATATCAGAGGCATTTCAAAAATTAATTGAGCCATTAAGTTTATATGCACATATACAATGGCTAACAAATGCATGGGGAATGGTATTGTTAGTATTATTAAGATTTAAAGTAAATAAAAGTAGAAGTACCGTTGCACGTACACTTGCAACGCTATTAAATATACCTGAAAACCAAATGTTAATAGAGCCACCAAAAATACAAAGTGGTGTTGCAGCCCTGTATTGGTTTCGTACAGGTATATCAAATGCCAGTACAGTTATAGGGGAAGCACCAGAATGGATAACACGCCAAACAGTTATTGAACACGGGTTGGCAGACAGTCAGTTTAAATTAACAGAAATGGTGCAGTGGGCATATGATAATGACATATGCGAGGAGAGTGAAATTGCATTTGAATATGCACAAAGGGGAGATTTTGATTCTAATGCACGAGCATTTTTAAATAGCAATATGCAGGCAAAATATGTGAAAGATTGTGCAACTATGTGTAGACATTATAAACATGCAGAAATGAGGAAGATGTCTATAAAACAATGGATAAAACATAGGGGTTCTAAAATAGAAGGCACAGGAAATTGGAAACCAATTGTACAATTCCTACGACATCAAAATATAGAATTCATTCCTTTTTTAACTAAATTTAAATTATGGCTGCACGGTACGCCAAAAAAAAACTGCATAGCCATAGTAGGCCCTCCAGATACTGGGAAATCGTACTTTTGTATGAGTTTAATAAGCTTTCTAGGAGGTACAGTTATTAGTCATGTAAATTCCAGCAGCCATTTTTGGTTGCAACCGTTAGTAGATGCTAAGGTAGCATTGTTAGATGATGCAACACAGCCATGTTGGATATATATGGATACATATATGAGAAATTTGTTAGATGGTAATCCTATGAGTATTGACAGAAAGCATAAAGCATTGACATTAATTAAATGTCCACCTCTGCTAGTAACGTCCAACATAGATATTACTAAAGAAGATAAATATAAGTATTTACATACTAGAGTAACAACATTTACATTTCCAAATCCATTCCCTTTTGACAGAAATGGGAATGCAGTGTATGAACTGTCAAATACAAACTGGAAATGTTTTTTTGAAAGACTGTCGTCAAGCCTAGACATTCAGGATTCAGAGGACGAGGAAGATGGAAGCAATAGCCAAGCGTTTAGATGCGTGCCAGGAACAGTTGTTAGAACTTTA
>CDK37438
ATGGCGGACGATTCAGGTACAGAAAATGAGGGGTCTGGGTGTACAGGATGGTTTATGGTAGAAGCTATAGTGCAACACCCAACAGGTACACAAATATCAGACGATGAGGATGAGGAGGTGGAGGACAGTGGGTATGACATGGTGGACTTTATTGATGACAGCAATATTACACACAATTCCTTGGAAGCACAGGCATTGTTTAACAGGCAGGAGGCGGACACCCATTATGCGACTGTGCAGGACCTAAAACGAAAGTATTTAGGTAGTCCATATGTTAGTCCTATAAACACTATAGCCGAGGCAGTGGAAAGTGAAATAAGTCCACGATTGGACGCCATTAAACTTACAAGACAGCCAAAAAAGGTAAAGCGACGGCTGTTTCAAACCAGGGAACTAACGGACAGTGGATATGGCTATTCTGAAGTGGAAGCTGGAACGGGAACGCAGGTAGAGAAACATGGCGTACCGGAAAATGGGGGAGATGGTCAGGAAAAGGACACAGGAAGGGACATAGAGGGGGAGGAACATACAGAGGCGGAAGCGCCCACAAACAGTGTACGGGAGCATGCAGGCACAGCAGGAATATTGGAATTGCTAAAATGTAAAGATTTACGGGCAGCATTACTTGGTAAGTTTAAAGAATGCTTTGGGCTGTCTTTTATAGATTTAATTAGGCCATTTAAAAGTGATAAAACAACATGTGCAGATTGGGTGGTAGCAGGATTTGGTATACATCATAGCATATCAGAGGCATTTCAAAAATTAATTGAGCCATTAAGTTTATATGCACATATACAATGGCTAACAAATGCATGGGGAATGGTATTGTTAGTATTATTAAGATTTAAAGTAAATAAAAGTAGAAGTACCGTTGCACGTACACTTGCAACGCTATTAAATATACCTGAAAATCAAATGTTAATAGAGCCACCAAAAATACAAAGTGGTGTTGCAGCCCTGTATTGGTTTCGTACAGGTATATCAAATGCCAGTACAGTTATAGGGGAAGCACCAGAATGGATAACACGCCAAACTGTTATTGAACATGGGTTGGCAGACAGTCAGTTTAAATTAACAGAAATGGTGCAGTGGGCATATGATAATGACATATGCGAGGAGAGTGAAATTGCATTTGAATATGCACAAAGGGGAGATTTTGATTCTAATGCACGAGCATTTTTAAATAGCAATATGCAGGCAAAATATGTGAAAGATTGTGCAACTATGTGTAGACATTATAAACATGCAGAAATGAGGAAGATGTCTATAAAACAATGGATAAAACATAGGGGTTCTAAAATAGAAGGCACAGGAAATTGGAAACCAATTGTACAATTTCTACGACATCAAAATATAGAATTTATTCCATTTTTAAGTAAATTTAAATTATGGCTGCACGGTACGCCAAAAAAAAACTGCATAGCCATAGTAGGCCCTCCAGATACTGGGAAATCGTACTTTTGTATGAGTTTAATAAGCTTTTTAGGAGGTACAGTTATTAGTCATGTAAATTCCAGCAGCCATTTTTGGCTGCAACCGTTAGTAGATGCTAAGGTAGCATTGCTAGATGATGCAACACAGCCATGTTGGATATATATGGATACATATATGAGAAATTTGTTAGATGGTAATCCTATGAGTATTGACAGAAAGCATAAAGCATTGACATTAATTAAATGTCCACCTCTGCTAGTAACATCCAACATAGATATTACCAAAGAAGAGAAATATAAGTATTTACATACTAGAGTAACAACATTTACATTTCCAAATCCATTCCCTTTTGACAGAAATGGGAATGCAGTGTATGAACTGTCAAATGCAAACTGGAAATGTTTTTTTGAAAGACTGTCGTCAAGCCTAGACATTCAGGATTCAGAGGACGAGGAAGATGGAAGCAATAGCCAAGCGTTTAGATGCGTGCCAGGAACAGTTGTTAGAACTTTA
>CCJ09352
ATGGCGGACGATTCAGGTACAGAAAATGAGGGGTCTGGGTGTACAGGATGGTTTATGGTAGAAGCTATAGTGCAACACCCAACAGGTACACAAATATCAGACGATGAGGATGAGGAGGTGGAGGACAGTGGGTATGACATGGTGGACTTTATTGATGACAGCAATATTACACACAATTCCTTGGAAGCACAGGCATTGTTTAACAGGCAGGAGGCGGACACCCATTATGCGACTGTGCAGGACCTAAAACGAAAGTATTTAGGTAGTCCATATGTTAGTCCTATAAACACTATAGCCGAGGCAGTGGAAAGTGAAATAAGTCCACGATTGGACGCCATTAAACTTACAAGACAGCCAAAAAAGGTAAAGCGACGGCTGTTTCAAACCAGGGAACTAACGGACAGTGGATATGGCTATTCTGAAGTGGAAGCTGGAACGGGAACGCAGGTAGAGAAACATGGCGTACCGGAAAATGGGGGAGATGGTCAGGAAAAGGACACAGGAAGGGACATAGAGGGGGAGGAACATACAGAGGCGGAAGCGCCCACAAACAGTGTACGGGAGCATGCAGGCACAGCAGGAATATTGGAATTGCTAAAATGTAAAGATTTACGGGCAGCATTACTTGGTAAGTTTAAAGAATGCTTTGGGCTGTCTTTTATAGATTTAATTAGGCCATTTAAAAGTGATAAAACAACATGTGCAGATTGGGTGGTAGCAGGATTTGGTATACATCATAGCATATCAGAGGCATTTCAAAAATTAATTGAGCCATTAAGTTTATATGCACATATACAATGGCTAACAAATGCATGGGGAATGGTATTGTTAGTATTATTAAGATTTAAAGTAAATAAAAGTAGAAGTACCGTTGCACGTACACTTGCAACGCTATTAAATATACCTGAAAATCAAATGTTAATAGAGCCACCAAAAATACAAAGTGGTGTTGCAGCCCTGTATTGGTTTCGTACAGGTATATCAAATGCCAGTACAGTTATAGGGGAAGCACCAGAATGGATAACACGCCAAACTGTTATTGAACATGGGTTGGCAGACAGTCAGTTTAAATTAACAGAAATGGTGCAGTGGGCATATGATAATGACATATGCGAGGAGAGTGAAATTGCATTTGAATATGCACAAAGGGGAGATTTTGATTCTAATGCACGAGCATTTTTAAATAGCAATATGCAGGCAAAATATGTGAAAGATTGTGCAACTATGTGTAGACATTATAAACATGCAGAAATGAGGAAGATGTCTATAAAACAATGGATAAAACATAGGGGTTCTAAAATAGAAGGCACAGGAAATTGGAAACCAATTGTACAATTCCTACGACATCAAAATATAGAATTTATTCCATTTTTAAGTAAATTTAAATTATGGCTGCACGGTACGCCAAAAAAAAACTGCATAGCCATAGTAGGCCCTCCAGATACTGGGAAATCGTACTTTTGTATGAGTTTAATAAGCTTTTTAGGAGGTACAGTTATTAGTCATGTAAATTCCAGCAGCCATTTTTGGCTGCAACCGTTAGTAGATGCTAAGGTAGCATTGCTAGATGATGCAACACAGCCATGTTGGATATATATGGATACATATATGAGAAATTTGTTAGATGGTAATCCTATGAGTATTGACAGAAAGCATAAAGCATTGACATTAATTAAATGTCCACCTCTGCTAGTAACATCCAACATAGATATTACCAAAGAAGAGAAATATAAGTATTTACATACTAGAGTAACAACATTTACATTTCCAAATCCATTCCCTTTTGACAGAAATGGGAATGCAGTGTATGAACTGTCAAATGCAAACTGGAAATGTTTTTTTGAAAGACTGTCGTCAAGCCTAGACATTCAGGATTCAGAGGACGAGGAAGATGGAAGCAATAGCCAAGCGTTTAGATGCGTGCCAGGAACAGTTGTTAGAACTTTA
>CDK36736
ATGGCGGACGATTCAGGTACAGAAAATGAGGGGTCTGGGTGTACAGGATGGTTTATGGTAGAAGCTATAGTGCAACACCCAACAGGTACACAAATATCAGACGATGAGGATGAGGAGGTGGAGGACAGTGGGTATGACATGGTGGACTTTATTRATGACAGCAATATTACACACAATTCCTTGGAAGCACAGGCATTGTTTAACAGGCAGGAGGCGGACACCCATTATGCGACTGTGCAGGACCTAAAACGAAAGTATTTAGGTAGTCCATATGTTAGTCCTATAAACACTATAGCCGAGGCAGTGGAAAGTGAAATAAGTCCACGATTGGACGCCATTAAACTTACAAGACAGCCAAAAAAGGTAAAGCGACGGCTGTTTCAAACCAGGGAACTAACGGACAGTGGATATGGCTATTCTGAAGTGGAAGCTGGAACGGGAACGCAGGTAGAGAAACATGGCGTACCGGAAAATGGGGGAGATGGTCAGGAAAAGGACACAGGAAGGGACATAGAGGGGGAGGAACATACAGAGGCGGAAGCGCCCACAAACAGTGTACGGGAGCATGCAGGCACAGCAGGAATATTGGAATTGCTAAAATGTAAAGATTTACGGGCAGCATTACTTGGTAAGTTTAAAGAATGCTTTGGGCTGTCTTTTATAGATTTAATTAGGCCATTTAAAAGTGATAAAACAACATGTGCAGATTGGGTGGTAGCAGGATTTGGTATACATCATAGCATATCAGAGGCATTTCAAAAATTAATTGAGCCATTAAGTTTATATGCACATATACAATGGCTAACAAATGCATGGGGAATGGTATTGTTAGTATTATTAAGATTTAAAGTAAATAAAAGTAGAAGTACCGTTGCACGTACACTTGCAACGCTATTAAATATACCTGAAAATCAAATGTTAATAGAGCCACCAAAAATACAAAGTGGTGTTGCAGCCCTGTATTGGTTTCGTACAGGTATATCAAATGCCAGTACAGTTATAGGGGAAGCACCAGAATGGATAACACGCCAAACTGTTATTGAACATGGGTTGGCAGACAGTCAGTTTAAATTAACAGAAATGGTGCAGTGGGCATATGATAATGACATATGCGAGGAGAGTGAAATTGCATTTGAATATGCACAAAGGGGAGATTTTGATTCTAATGCACGAGCATTTTTAAATAGCAATATGCAGGCAAAATATGTGAAAGATTGTGCAACTATGTGTAGACATTATAAACATGCAGAAATGAGGAAGATGTCTATAAAACAATGGATAAAACATAGGGGTTCTAAAATAGAAGGCACAGGAAATTGGAAACCAATTGTACAATTTCTACGACATCAAAATATAGAATTTATTCCATTTTTAAGTAAATTTAAATTATGGCTGCACGGTACGCCAAAAAAAAACTGCATAGCCATAGTAGGCCCTCCAGATACTGGGAAATCGTACTTTTGTATGAGTTTAATAAGCTTTTTAGGAGGTACAGTTATTAGTCATGTAAATTCCAGCAGCCATTTTTGGCTGCAACCGTTAGTAGATGCTAAGGTAGCATTGCTAGATGATGCAACACAGCCATGTTGGATATATATGGATACATATATGAGAAATTTGTTAGATGGTAATCCTATGAGTATTGACAGAAAGCATAAAGCATTGACATTAATTAAATGTCCACCTCTGCTAGTAACATCCAACATAGATATTACCAAAGAAGAGAAATATAAGTATTTACATACTAGAGTAACAACATTTACATTTCCAAATCCATTCCCTTTTGACAGAAATGGGAATGCAGTGTATGAACTGTCAAATGCAAACTGGAAATGTTTTTTTGAAAGACTGTCGTCAAGCCTAGACATTCAGGATTCAGAGGACGAGGAAGATGGAAGCAATAGCCAAGCGTTTAGATGCGTGCCAGGAACAGTTGTTAGAACTTTA
>CDK37582
ATGGCGGACGATTCAGGTACAGAAAATGAGGGGTCTGGGTGTACAGGATGGTTTATGGTAGAAGCTATAGTGCAACACCCAACAGGTACACAAATATCAGACGATGAGGATGAGGAGGTGGAGGACAGTGGGTATGACATGGTGGACTTTATTGATGACAGCAATATTACACACAATTCCTTGGAAGCACAGGCATTGTTTAACAGGCAGGAGGCGGACACCCATTATGCGACTGTGCAGGACCTAAAACGAAAGTATTTAGGTAGTCCATATGTTAGTCCTATAAACACTATAGCCGAGGCAGTGGAAAGTGAAATAAGTCCACGATTGGACGCCATTAAACTTACAAGACAGCCAAAAAAGGTAAAGCGACGGCTGTTTCAAACCAGGGAACTAACGGACAGTGGATATGGCTATTCTGAAGTGGAAGCTGGAACGGGAACGCAGGTAGAGAAACATGGCGTACCGGAAAATGGGGGAGATGGTCAGGAAAAGGACACAGGAAGGGACATAGAGGGGGAGGAACATACAGAGGCGGAAGCGCCCACAAACAGTGTACGGGAGCATGCAGGCACAGCAGGAATATTGGAATTGCTAAAATGTAAAGATTTACGGGCAGCATTACTTGGTAAGTTTAAAGAATGCTTTGGGCTGTCTTTTATTGATTTAATTAGGCCATTTAAAAGTGATAAAACAACATGTGCAGATTGGGTGGTAGCAGGATTTGGTATACATCATAGCATATCAGAGGCATTTCAAAAATTAATTGAGCCATTAAGTTTATATGCACATATACAATGGCTAACAAATGCATGGGGAATGGTATTGTTAGTATTAGTAAGATTTAAAGTAAATAAAAGTAGAAGTACCGTTGCACGTACACTTGCAACGCTATTAAATATACCTGACAATCAAATGTTAATAGAGCCACCAAAAATACAAAGTGGTGTTGCAGCCCTGTATTGGTTTCGTACAGGTATATCAAATGCCAGTACAGTTATAGGGGAAGCACCAGAATGGATAACACGCCAAACTGTTATTGAACATGGGTTGGCAGACAGTCAGTTTAAATTAACAGAAATGGTGCAGTGGGCATATGATAATGACATATGCGAGGAGAGTGAAATTGCATTTGAATATGCACAAAGGGGAGATTTTGATTCTAATGCACGAGCATTTTTAAATAGCAATATGCAGGCAAAATATGTGAAAGATTGTGCAACTATGTGTAGACATTATAAACATGCAGAAATGAGGAAGATGTCTATAAAACAATGGATAAAACATAGGGGTTCTAAAATAGAAGGCACAGGAAATTGGAAACCAATTGTACAATTCCTACGACATCAAAATATAGAATTTATTCCATTTTTAAGTAAATTTAAATTATGGCTGCACGGTACGCCAAAAAAAAACTGCATAGCCATAGTAGGCCCTCCAGATACTGGGAAATCGTACTTTTGTATGAGTTTAATAAGCTTTTTAGGAGGTACAGTTATTAGTCATGTAAATTCCAGCAGCCATTTTTGGCTGCAACCGTTAGTAGATGCTAAGGTAGCATTGTTAGATGATGCAACACAGCCATGTTGGATATATATGGATACATATATGAGAAATTTGTTAGATGGTAATCCTATGAGTATTGACAGAAAGCATAAAGCATTGACATTAATTAAATGTCCACCTCTGCTAGTAACGTCCAACATAGATATTACTAAAGAAGAGAAATATAAGTATTTACATACTAGAGTAACAACATTTACATTTCCAAATCCATTCCCTTTTGACAGAAATGGGAATGCAGTGTATGAACTGTCAAATGCAAACTGGAAATGTTTTTTTGAAAGACTGTCGTCAAGCCTAGACATTCAGGATTCAGAGGACGAGGAAGATGGAAGCAATAGCCAAGCGTTTAGATGCGTGCCAGGAACAGTTGTTAGAACTTTA
>CBY85415
ATGGCGGACGATTCAGGTACAGAAAATGAGGGGTCTGGGTGTACAGGATGGTTTATGGTAGAAGCTATAGTGCAACACCCAACAGGTACACAAATATCAGACGATGAGGATGAGGAGGTGGAGGACAGTGGGTATGACATGGTGGACTTTATTGATGACAGCAATATTACACACAATTCACTGGAAGCACAGGCATTGTTTAACAGGCAGGAGGCGGACACCCATTATGCGACTGTGCAGGACCTAAAACGAAAGTATTTAGGTAGTCCATATGTTAGTCCTATAAACACTATAGCCGAGGCAGTGGAAAGTGAAATAAGTCCACGATTGGACGCCATTAAACTTACAAGACAGCCAAAAAAGGTAAAGCGACGGCTGTTTCAAACCAGGGAACTAACGGACAGTGGATATGGCTATTCTGAAGTGGAAGCTGGAACGGGAACGCAGGTAGAGAAACATGGCGTACCGGAAAATGGGGGAGATGGTCAGGAAAAGGACACAGGAAGGGACATAGAGGGGGAGGAACATACAGAGGCGGAAGCGCCCACAAACAGTGTACGGGAGCATGCAGGCACAGCAGGAATATTGGAATTGTTAAAATGTAAAGATTTACGGGCAGCATTACTTGGTAAGTTTAAAGAATGCTTTGGGCTGTCTTTTATAGATTTAATTAGGCCATTTAAAAGTGATAAAACAACATGTTTAGATTGGGTGGTAGCAGGATTTGGTATACATCATAGCATATCAGAGGCATTTCAAAAATTAATTGAGCCATTAAGTTTATATGCACATATACAATGGCTAACAAATGCATGGGGAATGGTATTGTTAGTATTATTAAGATTTAAAGTAAATAAAAGTAGAAGTACCGTTGCACGTACACTTGCAACGCTATTAAATATACCTGAAAACCAAATGTTAATAGAGCCACCAAAAATACAAAGTGGTGTTGCAGCCCTGTATTGGTTTCGTACAGGTATATCAAATGCCAGTACAGTTATAGGGGAAGCACCAGAATGGATAACACGCCAAACAGTTATTGAACACGGGTTGGCAGACAGTCAGTTTAAATTAACAGAAATGGTGCAGTGGGCATATGATAATGATATATGCGAGGAGAGTGAAATTGCATTTGAATATGCACAAAGGGGAGATTTTGATTCTAATGCACGAGCATTTTTAAATAGCAATATGCAGGCAAAATATGTGAAAGATTGTGCAACTATGTGTAGACATTATAAACATGCAGAAATGAGGAAGATGTCTATAAAACAATGGATAAAACATAGGGGTTCTAAAATAGAAGGCACAGGAAATTGGAAACCAATTGTACAATTCCTACGACATCAAAATATAGAATTCATTCCTTTTTTAACTAAATTTAAATTATGGCTGCACGGTACGCCAAAAAAAAACTGCATAGCCATAGTAGGCCCTCCAGATACTGGGAAATCGTACTTTTGTATGAGTTTAATAAGCTTTCTAGGAGGTACAGTTATTAGTCATGTAAATTCCAGCAGCCATTTTTGGTTGCAACCGTTAGTAGATGCTAAGGTAGCATTGTTAGATGATGCAACACAGCCATGTTGGATATATATGGATACATATATGAGAAATTTGTTAGATGGTAATCCTATGAGTATTGACAGAAAGCATAAAGCATTGACATTAATTAAATGTCCACCTCTGCTAGTAACGTCCAACATAGATATTACTAAAGAAGATAAATATAAGTATTTACATACTAGAGTAACAACATTTACATTTCCAAATCCATTCCCTTTTGACAGAAATGGGAATGCAGTGTATGAACTGTCAAATACAAACTGGAAATGTTTTTTTGAAAGACTGTCGTCAAGCCTAGACATTCAGGATTCAGAGGACGAGGAAGATGGAAGCAATAGCCAAGCGTTTAGATGCGTGCCAGGAACAGTTGTTAGAACTTTA
