# Supplementary material for: FRESCo: finding regions of excess synonymous constraint in diverse viruses
Source: Genome Biol. 2015 Feb 17;16(1):38. doi: 10.1186/s13059-015-0603-7 (PMC4376164; doi:10.1186/s13059-015-0603-7)
Supplement: Additional file 4: — Sequence alignments (zip folder of FASTA alignments). [file 13059_2015_603_MOESM4_ESM.zip › alignments/HPV6/E2.fa.revtrans]

>CDK37529
ATGGAAGCAATAGCCAAGCGTTTAGATGCGTGCCAGGAACAGTTGTTAGAACTTTATGAAGAAAACAGTACTGACCTACACAAACATGTATTGCATTGGAAATGCATGAGACATGAAAGTGTATTATTATATAAAGCAAAACAAATGGGCCTAAGCCACATAGGAATGCAAGTAGTGCCACCATTAAAGGTGTCCGAAGCAAAAGGACATAATGCCATTGAAATGCAAATGCATTTAGAATCATTATTAAGGACTGAGTATAGTATGGAACCGTGGACATTACAAGAAACAAGTTATGAAATGTGGCAAACACCACCTAAACGCTGTTTTAAAAAACGGGGCAAAACTGTAGAAGTTAAATTTGATGGCTGTGCAAACAATACAATGGATTATGTGGTATGGACAGATGTGTATGTGCAGGACAATGACACCTGGGTAAAGGTGCATAGTATGGTAGATGCTAAGGGTATATATTACACATGTGGACAATTTAAAACATATTATGTAAACTTTGTAAAAGAGGCAGAAAAGTATGGGAGCACCAAACATTGGGAAGTATGTTATGGCAGCACAGTTATATGTTCTCCTGCATCTGTATCTAGCACTACACAAGAAGTATCCATTCCTGAATCTACTACATACACCCCCGCACAGACCTCCACCCTTGTGTCCTCAAGCACCAAGGAAGACGCAGTGCAAACGCCGCCTAGGAAACGAGCACGAGGAGTCCAACAGTCCCCTTGCAACGCCTTGTGTGTGGCCCACATTGGACCCGTGGACAGTGGAAACCACAACCTCATCACTAACAATCACGACCAGCACCAAAGACGGAACAACAGTAACAGTTCAGCTACGCCTATAGTGCAATTTCAAGGTGAATCCAATTGTTTAAAGTGTTTTAGATATAGGCTAAATGACAGACACAGACATTTATTTGATTTAATATCATCAACGTGGCACTGGGCCTCCTCAAAGGCACCACATAAACATGCCATTGTAACTGTAACATATGATAGTGAGGAACAAAGGCAACAGTTTTTAGATGTTGTAAAAATACCCCCTACCATTAGCCACAAACTGGGATTTATGTCACTGCACCTATTG
>CDK36791
ATGGAAGCAATAGCCAAGCGTTTAGATGCGTGCCAGGAACAGTTGTTAGAACTTTATGAAGAAAACAGTACTGACCTACACAAACATGTATTGCATTGGAAATGCATGAGACATGAAAGTGTATTATTATATAAAGCAAAACAAATGGGCCTAAGCCACATAGGAATGCAAGTAGTGCCACCATTAAAGGTGTCCGAAGCAAAAGGACATAATGCCATTGAAATGCAAATGCATTTAGAATCATTATTAAGGACTCAGTATAGTATGGAACCGTGGACATTACAAGAAACAAGTTATGAAATGTGGCAAACACCACCTAAACGCTGTTTTAAAAAACGGGGCAAAACTGTAGAAGTTAAATTTGATGGCTGTGCAAACAATACAATGGATTATGTGGTATGGACAGATGTGTATGTGCAGGACAATGACACCTGGGTAAAGGTGCATAGTATGGTAGATGCTAAGGGTATATATTACACATGTGGACAATTTAAAACATATTATGTAAACTTTGTAAAAGAGGCAGAAAAGTATGGGAGCACCAAACATTGGGAAGTATGTTATGGCAGCACAGTTATATGTTCTCCTGCATCTGTATCTAGCACTACACAAGAAGTATCCATTCCTGAATCTACTACATACACCCCCGCACAGACCTCCACCCTTGTGTCCTCAAGCACCAAGGAAGACGCAGTGCAAACGCCGCCTAGGAAACGAGCACGAGGAGTCCAACAGTCCCCTTGCAACGCCTTGTGTGTGGCCCACATTGGACCCGTGGACAGTGGAAACCACAACCTCATCACTAACAATCACGACCAGCACCAAAGACGGAACAACAGTAACAGTTCAGCTACGCCTATAGTGCAATTTCAAGGTGAATCCAATTGTTTAAAGTGTTTTAGATATAGGCTAAATGACAGACACAGACATTTATTTGATTTAATATCATCAACGTGGCACTGGGCCTCCTCAAAGGCACCACATAAACATGCCATTGTAACTGTAACATATGATAGTGAGGAACAAAGGCAACAGTTTTTAGATGTTGTAAAAATACCCCCTACCATTAGCCACAAACTGGGATTTATGTCACTGCACCTATTG
>AFL91939
ATGGAAGCAATAGCCAAGCGTTTAGATGCGTGCCAGGAACAGTTGTTAGAACTTTATGAAGAAAACAGTACTGACCTAAACAAACATGTATTGCATTGGAAATGCATAAGACATGAAAGTGTATTATTATATAAAGCAAAACAAATGGGCCTAAGCCACATAGGAATGCAAGTAGTGCCACCATTAAAGGTGTCCGAAGCAAAAGGACATAATGCCATTGAAATGCAAATGCATTTAGAATCATTATTAAAGACTGAGTATAGTATGGAACCGTGGACATTACAAGAAACAAGTTATGAAATGTGGCAAACACCACCTAAACGCTGTTTTAAAAAACGGGGCAAAACTGTAGAAGTTAAATTTGATGGCTGTGCAAACAATACAATGGATTATGTGGTATGGACAGATGTGTATGTGCAGGACACTGACTCCTGGGTAAAGGTGCATAGTATGGTAGATGCTAAGGGTATATATTACACATGTGGACAATTTAAAACATATTATGTAAACTTTGTAAAAGAGGCAGAAAAGTATGGGAGCACCAAACAATGGGAAGTATGTTATGGCAGCACAGTTATATGTTCTCCTGCATCTGTATCTAGCACTACACAAGAAGTATCCATTCCTGAATCTACTACATACACCCCCGCACAGACCTCCACCCCTGTGTCCTCAAGCACCCAGGAAGACGCAGTGCAAACGCCGCCTAGAAAACGAGCACGAGGAGTCCAACAGTCACCTTGCAACGCCTTGTGTGTGGCCCACATTGGACCCGTGGACAGTGGAAACCAGAACGTCATCACTAACAATCACGACCCGCACCAAAGAAGGAACAACAGTAACAGTTCAGCTACGCCTATAGTGCAATTTCAAGGTGAATCTAATTGTTTAAAGTGTTTTAGATATAGGCTAAATGACAAACACAGACATTTATTTGATTTAATATCATCAACGTGGCACTGGGCCTCCTCAAAGGCACCACATAAACATGCCATTGTAACTGTAACATATCATAGTGAGGAACAAAGGCAACAGTTTTTAAATGTTGTAAAAATACCCCCTACTGTTAGACACAAACTGGGGTTTATGTCAATGCACCTATTG
>CDK37484
ATGGAAGCAATAGCCAAGCGTTTAGATGCGTGCCAGGAACAGTTGTTAGAACTTTATGAAGAAAACAGTACTGACCTAAACAAACATGTATTGCATTGGAAATGCATAAGACATGAAAGTGTATTATTATATAAAGCAAAACAAATGGGCCTAAGCCACATAGGAATGCAAGTAGTGCCACCATTAAAGGTGTCCGAAGCAAAAGGACATAATGCCATTGAAATGCAAATGCATTTAGAATCATTATTAAAGACTGAGTATAGTATGGAACCGTGGACATTACAAGAAACAAGTTATGAAATGTGGCAAACACCACCTAAACGCTGTTTTAAAAAACGGGGCAAAACTGTAGAAGTTAAATTTGATGGCTGTGCAAACAATACAATGGATTATGTGGTATGGACAGATGTGTATGTGCAGGACACTGACTCCTGGGTAAAGGTGCATAGTATGGTAGATGCTAAGGGTATATATTACACATGTGGACAATTTAAAACATATTATGTAAACTTTGTAAAAGAGGCAGAAAAGTATGGGAGCACCAAACAATGGGAAGTATGTTATGGCAGCACAGTTATATGTTCTCCTGCATCTGTATCTAGCACTACACAAGAAGTATCCATTCCTGAATCTACTACATACACCCCCGCACAGACCTCCACCCCTGTGTCCTCAAGCACCCAGGAAGACGCAGTGCAAACGCCGCCTAGAAAACGAGCACGAGGAGTCCAACAGTCACCTTGCAACGCCTTGTGTGTGGCCCACATTGGACCCGTGGACAGTGGAAACCAGAACGTCATCACTAACAATCACGACCCGCACCAAAGAAGGAACAACAGTAACAGTTCAGCTACGCCTATAGTGCAATTTCAAGGTGAATCTAATTGTTTAAAGTGTTTTAGATATAGGCTAAATGACAAACACAGACATTTATTTGATTTAATATCATCAACGTGGCACTGGGCCTCCTCAAAGGCACCACATAAACATGCCATTGTAACTGTAACATATCATAGTGAGGAACAAAGGCAACAGTTTTTAAATGTTGTAAAAATACCCCCTACTATTAGACACAAACTGGGGTTTATGTCAATGCACCTATTG
>CDK37520
ATGGAAGCAATAGCCAAGCGTTTAGATGCGTGCCAGGAACAGTTGTTAGAACTTTATGAAGAAAACAGTACTGACCTACACAAACATGTATTGCATTGGAAATGCATGAGACATGAAAGTGTATTATTATATAAAGCAAAACAAATGGGCCTAAGCCACATAGGAATGCAAGTAGTGCCACCATTAAAGGTGTCCGAAGCAAAAGGACATAATGCCATTGAAATGCAAATGCATTTAGAATCATTATTAAGGACTGAGTATAGTATGGAACCGTGGACATTACAAGAAACAAGTTATGAAATGTGGCAAACACCACCTAAACGCTGTTTTAAAAAACGGGGCAAAACTGTAGAAGTTAAATTTGATGGCTGTGCAAACAATACAATGGATTATGTGGTATGGACAGATGTGTATGTGCAGGACAATGACACCTGGGTAAAGGTGCATAGTATGGTAGATGCTAAGGGTATATATTACACATGTGGACAATTTAAAACATATTATGTAAACTTTGTAAAAGAGGCAGAAAAGTATGGGAGCACCAAACATTGGGAAGTATGTTATGGCAGCACAGTTATATGTTCTCCTGCATCTGTATCTAGCACTACACAAGAAGTATSCATTCCTGAATCTACTACATACACCCCCGCACAGACCTCCACCCTTGTGTCCTCAAGCACCAAGGAAGACGCAGTGCAAACGCCGCCTAGGAAACGAGCACGAGGAGTCCAACAGTCCCCTTGCAACGCCTTGTGTGTGGCCCACATCGGACCCGTGGACAGTGGAAACCACAACCTCATCACTAACAATCACGACCAGCACCAAAGACGGAACAACAGTAACAGTTCAGCTACGCCTATAGTGCAATTTCAAGGTGAATCCAATTGTTTAAAGTGTTTTAGATATAGGCTAAATGACAGACACAGACATTTATTTGATTTAATATCATCAACGTGGCACTGGGCCTCCTCAAAGGCACCACATAAACATGCCATTGTAACTGTAACATATGATAGTGAGGAACAAAGGCAAAAGTTTTTAGATGTTGTAAAAATACCCCCTACCATTAGCCACAAACTGGGATTTATGTCACTGCACCTATTG
>CDK36557
ATGGAAGCAATAGCCAAGCGTTTAGATGCGTGCCAGGAACAGTTGTTAGAACTTTATGAAGAAAACAGTACTGACCTACACAAACATGTATTGCATTGGAAATGCATGAGACATGAAAGTGTATTATTATATAAAGCAAAACAAATGGGCCTAAGCCACATAGGAATGCAAGTAGTGCCACCATTAAAGGTGTCCGAAGCAAAAGGACATAATGCCATTGAAATGCAAATGCATTTAGAATCATTATTAAGGACTGAGTATAGTATGGAACCGTGGACATTACAAGAAACAAGTTATGAAATGTGGCAAACACCACCTAAACGCTGTTTTAAAAAACGGGGCAAAACTGTAGAAGTTAAATTTGATGGCTGTGCAAACAATACAATGGATTATGTGGTATGGACAGATGTGTATGTGCAGGACAATGACACCTGGGTAAAGGTGCATAGTATGGTAGATGCTAAGGGTATATATTACACATGTGGACAATTTAAAACATATTATGTAAACTTTGTAAAAGAGGCAGAAAAGTATGGGAGCACCAAACATTGGGAAGTATGTTATGGCAGCACAGTTATATGTTCTCCTGCATCTGTATCTAGCACTACACAAGAAGTATCCATTCCTGAATCTACTACATACACCCCCGCACAGACCTCCACCCTTGTGTCCTCAAGCACCAAGGAAGACGCAGTGCAAACGCCGCCTAGGAAACGAGCACGAGGAGTCCAACAGTCCCCTTGCAACGCCTTGTGTGTGGCCCACATTGGACCCGTGGACAGTGGAAACCACAACCTCATCACTAACAATCACGACCAGCACCAAAGACGGAACAACAGTAACAGTTCAGCTACGCCTATAGTGCAATTTCAAGGTGAATCCAATTGTTTAAAGTGTTTTAGATATAGGCTAAATGACAGACACAGACATTTATTTGATTTAATATCATCAACGTGGCACTGGGCCTCCTCAAAGGCACCACATAAACATGCCATTGTAACTGTAACCTATGATAGTGAGGAACAAAGGCAACAGTTTTTAGATGTTGTAAAAATACCCCCTACCATTAGCCACAAACTGGGATTTATGTCACTGCACCTATTG
>CDK37322
ATGGAAGCAATAGCCAAGCGTTTAGATGCGTGCCAGGAACAGTTGTTAGAACTTTATGAAGAAAACAGTACTGACCTAAACAAACATGTATTGCATTGGAAATGCATAAGACATGAAAGTGTATTATTATATAAAGCAAAACAAATGGGCCTAAGCCACATAGGAATGCAAGTAGTGCCACCATTAAAGGTGTCCGAAGCAAAAGGACATAATGCCATTGAAATGCAAATGCATTTAGAATCATTATTAAAGACTGAGTATAGTATGGAACCGTGGACATTACAAGAAACAAGTTATGAAATGTGGCAAACACCACCTAAACGCTGTTTTAAAAAACGGGGCAAAACTGTAGAAGTTAAATTTGATGGCTGTGCAAACAATACAATGGATTATGTTGTATGGACAGATGTGTATGTGCAGGACACTGACTCCTGGGTAAAGGTGCATAGTATGGTAGATGCTAAGGGTATATATTACACATGTGGACAATTTAAAACATATTATGTAAACTTTGTAAAAGAGGCAGAAAAGTATGGGAGCACCAAACAATGGGAAGTATGTTATGGCAGCACAGTTATATGTTCTCCTGCATCTGTATCTAGCACTACACAAGAAGTATCCATTCCTGAATCTACTACATACACCCCCGCACAGACCTCCACCCCTGTGTCCTCAAGCACCCAGGAAGACGCAGTGCAAACGCCGCCTAGAAAACGAGCACGAGGAGTCCAACAGTCACCTTGCAACGCCGTGTGTGTGGCCCACATTGGACCCGTGGACAGTGGAAACCACAACCTCATCACTAACAATCACGACCAGCACCAAAGAAGGAACAACAGTAACAGTTCAGCTACGCCTATAGTGCAATTTCAAGGTGAATCAAATTGTTTAAAGTGTTTTAGATATAGGCTAAATGACAAACACAGACATTTATTTGATTTAATATCATCAACGTGGCACTGGGCCTCCCCAAAGGCACCACATAAACATGCCATTGTAACTGTAACATATCATAGTGAGGAACAAAGGCAACAGTTTTTAAATGTTGTAAAAATACCCCCTACTATTAGGCACAAACTGGGGTTTATGTCACTGCACCTATTG
>CDK37241
ATGGAAGCAATAGCCAAGCGTTTAGATGCGTGCCAGGAACAGTTGTTAGAACTTTATGAAGAAAACAGTACTGACCTAAACAAACATGTATTGCATTGGAAATGCATAAGACATGAAAGTGTATTATTATATAAAGCAAAACAAATGGGCCTAAGCCACATAGGAATGCAAGTAGTGCCACCATTAAAGGTGTCCGAAGCAAAAGGACATAATGCCATTGAAATGCAAATGCATTTAGAATCATTATTAAAGACTGAGTATAGTATGGAACCGTGGACATTACAAGAAACAAGTTATGAAATGTGGCAAACACCACCTAAACGCTGTTTTAAAAAACGGGGCAAAACTGTAGAAGTTAAATTTGATGGCTGTGCAAACAATACAATGGATTATGTGGTATGGACAGATGTGTATGTGCAGGACACTGACTCCTGGGTAAAGGTGCATAGTATGGTAGATGCTAAGGGTATATATTACACATGTGGACAATTTAAAACATATTATGTAAACTTTGTAAAAGAGGCAGAAAAGTATGGGAGCACCAAACAATGGGAAGTATGTTATGGCAGCACAGTTATATGTTCTCCTGCATCTGTATCTAGCACTACACAAGAAGTATCCATTCCTGAATCTACTACATACACCCCCGCACAGACCTCCACCCCTGTGTCCTCAAGCACCCAGAAAGACGCAGTGCAAACGCCGCCTAGAAAACGAGCACGAGGAGTCCAACAGTCACCTTGCAACGCCGTGTGTGTGGCCCACATTGGACCCGTGGACAGTGGAAACCACAACGTCATCACTAACAATCACGACCAGCACCAAAGAAGGAACAACAGTAACAGTTCAGCTACGCCTATAGTGCAATTTCAAGGTGAATCTAATTGTTTAAAGTGTTTTAGATATAGGCTAAATGACAAACACAGACATTTATTTGATTTAATATCATCAACGTGGCACTGGGCCTCCTCAAAGGCACCACATAAACATGCCATTGTAACTGTAACATATCATAGTGAGGAACAAAGGCAACAGTTTTTAAATGTTGTAAAAATACCCCCTACTATTAGACACAAACTGGGGTTTATGTCAATGCACCTATTG
>AFL91975
ATGGAAGCAATAGCCAAGCGTTTAGATGCGTGCCAGGAACAGTTGTTAGAACTTTATGAAGAAAACAGTACTGACCTAAACAAACATGTATTGCATTGGAAATGCATAAGACATGAAAGTGTATTATTATATAAAGCAAAACAAATGGGCCTAAGCCACATAGGAATGCAAGTAGTGCCACCATTAAAGGTGTCCGAAGCAAAAGGACATAATGCCATTGAAATGCAAATGCATTTAGAATCATTATTAAAGACTGAGTATAGTATGGAACCGTGGACATTACAAGAAACAAGTTATGAAATGTGGCAAACACCACCTAAACGCTGTTTTAAAAAACGGGGCAAAACTGTAGAAGTTAAATTTGATGGCTGTGCAAACAATACAATGGATTATGTGGTATGGACAGATGTGTATGTGCAGGACACTGACTCCTGGGTAAAGGTGCATAGTATGGTAGATGCTAAGGGTATATATTACACATGTGGACAATTTAAAACATATTATGTAAACTTTGTAAAAGAGGCAGAAAAGTATGGGAGCACCAAACAATGGGAAGTATGTTATGGCAGCACAGTTATATGTTCTCCTGCATCTGTATCTAGCACTACACAAGAAGTATCCATTCCTGAATCTACTACATACACCCCCGCACAGACCTCCACCCCTGTGTCCTCAAGCACCCAGGAAGACGCAGTGCAAACGCCGCCTAGAAAACGAGCACGAGGAGTCCAACAGTCACCTTGCAACGCCTTGTGTGTGGCCCACATTGGACCCGTGGACAGTGGAAACCAGAACGTCATCACTAACAATCACGACCCGCACCAAAGAAGGAACAACAGTAACAGTTCAGCTACGCCTATAGTGCAATTTCAAGGTGAATCTAATTGTTTAAAGTGTTTTAGATATAGGCTAAATGACAAACACAGACATTTATTTGATTTAATATCATCAACGTGGCACTGGGCCTCCTCAAAGGCACCACATAAACATGCCATTGTAACTGTAACATATCATAGTGAGGAACAAAGGCAACAGTTTTTAAATGTTGTAAAAATACCCCCTACTATTAGACACAAACTGGGGTTTATGTCAATGCACCTATTG
>CDK37016
ATGGAAGCAATAGCCAAGCGTTTAGATGCGTGCCAGGAACAGTTGTTAGAACTTTATGAAGAAAACAGTACTGACCTAAACAAACATGTACTGCATTGGAAATGCATAAGACATGAAAGTGTATTATTATATAAAGCAAAACAAATGGGCCTAAGCCACATAGGAATGCAAGTAGTGCCACCATTAAAGGTGTCCGAAGCAAAAGGACATAATGCCATTGAAATGCAAATGCATTTAGAATCATTATTAAAGACTGAGTATAGTATGGAACCGTGGACATTACAAGAAACAAGTTATGAAATGTGGCAAACACCACCTAAACGCTGTTTTAAAAAACGGGGCAAAACTGTAGAAGTTAAATTTGATGGCTGTGCAAACAATACAATGGATTATGTGGTATGGACAGATGTGTATGTGCAGGACACTGACTCCTGGGTAAAGGTGCATAGTATGGTAGATGCTAAGGGTATATATTACACATGTGGACAATTTAAAACATATTATGTAAACTTTGTAAAAGAGGCAGAAAAGTATGGGAGCACCAAACAATGGGAAGTATGTTATGGCAGCACAGTTATATGTTCTCCTGCATCTGTATCTAGCACTACACAAGAAGTATCCATTCCTGAATCTACTACATACACCCCCGCACAGACCTCCACCCCTGTGTCCTCAAGCACCCAGGAAGACGCAGTGCAAACGCCGCCTAGAAAACGAGCACGAGGAGTCCAACAGTCACCTTGCAACGCCTTGTGTGTGGCCCACATTGGACCCGTGGACAGTGGAAACCACAACGTCATCACTAACAATCACGACCAGCACCAAAGAAGGAACAACAGTAACAGTTCAGCTACGCCTATAGTGCAATTTCAAGGTGAATCTAATTGTTTAAAGTGTTTTAGATATAGGCTAAATGACAAACACAGACATTTATTTGATTTAATATCATCAACGTGGCACTGGGCCTCCTCAAAGGCACCACATAAACATGCCATTGTAACTGTAACATATCATAGTGAGGAACAAAGGCAACAGTTTTTAAATGTTGTAAAAATACCCCCTACTATTAGACACAAACTGGGGTTTATGTCAATGCACCTATTG
>CDK37151
ATGGAAGCAATAGCCAAGCGTTTAGATGCGTGCCAGGAACAGTTGTTAGAACTTTATGAAGAAAACAGTACTGACCTAAACAAACATGTATTGCATTGGAAATGCATAAGACATGAAAGTGTATTATTATATAAAGCAAAACAAATGGGCCTAAGCCACATAGGAATGCAAGTAGTGCCACCATTAAAGGTGTCCGAAGCAAAAGGACATAATGCCATTGAAATGCAAATGCATTTAGAATCATTATTAAAGACTGAGTATAGTATGGAACCGTGGACATTACAAGAAACAAGTTATGAAATGTGGCAAACACCACCTAAACGCTGTTTTAAAAAACGGGGCAAAACTGTAGAAGTTAAATTTGATGGCTGTGCAAACAATACAATGGATTATGTGGTATGGACAGATGTGTATGTGCAGGACACTGACTCCTGGGTAAAGGTGCATAGTATGGTAGATGCTAAGGGTATATATTACACATGTGGACAATTTAAAACATATTATGTAAACTTTGTAAAAGAGGCAGAAAAGTATGGGAGCACCAAACAATGGGAAGTATGTTATGGCAGCACAGTTATATGTTCTCCTGCATCTGTATCTAGCACTACACAAGAAGTATCCATTCCTGAATCTACTACATACACCCCCGCACAGACCTCCACCCCTGTGTCCTCAAGCACCCAGGAAGACGCAGTGCAAACGCCGCCTAGAAAACGAGCACGAGGAGTCCAACAGTCACCTTGCAACGCCTTGTGTGTGGCCCACATTGGACCCGTGGACAGTGGAAACCAGAACGTCATCACTAACAATCACGACCCGCACCAAAGAAGGAACAACAGTAACAGTTCAGCTACGCCTATAGTGCAATTTCAAGGTGAATCTAATTGTTTAAAGTGTTTTAGATATAGGCTAAATGACAAACACAGACATTTATTTGATTTAATATCATCAACGTGGCACTGGGCCTCCTCAAAGGCACCACATAAACATGCCATTGTAACTGTAACATATCATAGTGAGGAACAAAGGCAACAGTTTTTAAATGTTGTAAAAATACCCCCTACTATTAGACACAAACTGGGGTTTATGTCAATGCACCTATTG
>AFL91948
ATGGAAGCAATAGCCAAGCGTTTAGATGCGTGCCAGGAACAGTTGTTAGAACTTTATGAAGAAAACAGTACTGACCTAAACAAACATGTACTGCATTGGAAATGCATAAGACATGAAAGTGTATTATTATATAAAGCAAAACAAATGGGCCTAAGCCACATAGGAATGCAAGTAGTGCCACCATTAAAGGTGTCCGAAGCAAAAGGACATAATGCCATTGAAATGCAAATGCATTTAGAATCATTATTAAAGACTGAGTATAGTATGGAACCGTGGACATTACAAGAAACAAGTTATGAAATGTGGCAAACACCACCTAAACGCTGTTTTAAAAAACGGGGCAAAACTGTAGAAGTTAAATTTGATGGCTGTGCAAACAATACAATGGATTATGTGGTATGGACAGATGTGTATGTGCAGGACACTGACTCCTGGGTAAAGGTGCATAGTATGGTAGATGCTAAGGGTATATATTACACATGTGGACAATTTAAAACATATTATGTAAACTTTGTAAAAGAGGCAGAAAAGTATGGGAGCACCAAACAATGGGAAGTATGTTATGGCAGCACAGTTATATGTTCTCCTGCATCTGTATCTAGCACTACACAAGAAGTATCCATTCCTGAATCTACTACATACACCCCCGCACAGACCTCCACCCCTGTGTCCTCAAGCACCCAGGAAGACGCAGTGCAAACGCCGCCTAGAAAACGAGCACGAGGAGTCCAACAGTCACCTTGCAACGCCTTGTGTGTGGCCCACATTGGACCCGTGGACAGTGGAAACCACAACGTCATCACTAACAATCACGACCAGCACCAAAGAAGGAACAACAGTAACAGTTCAGCTACGCCTATAGTGCAATTTCAAGGTGAATCTAATTGTTTAAAGTGTTTTAGATATAGGCTAAATGACAAACACAGACATTTATTTGATTTAATATCATCAACGTGGCACTGGGCCTCCTCAAAGGCACCACATAAACATGCCATTGTAACTGTAACATATCATAGTGAGGAACAAAGGCAACAGTTTTTAAATGTTGTAAAAATACCCCCTACTATTAGACACAAACTGGGGTTTATGTCAATGCACCTATTG
>CDK37646
ATGGAAGCAATAGCCAAGCGTTTAGATGCGTGCCAGGAACAGTTGTTAGAACTTTATGAAGAAAACAGTACTGACCTAAACAAACATGTACTGCATTGGAAATGCATAAGACATGAAAGTGTATTATTATATAAAGCAAAACAAATGGGCCTAAGCCACATAGGAATGCAAGTAGTGCCACCATTAAAGGTGTCCGAAGCAAAAGGACATAATGCCATTGAAATGCAAATGCATTTAGAATCATTATTAAAGACTGAGTATAGTATGGAACCGTGGACATTACAAGAAACAAGTTATGAAATGTGGCAAACACCACCTAAACGCTGTTTTAAAAAACGGGGCAAAACTGTAGAAGTTAAATTTGATGGCTGTGCAAACAATACAATGGATTATGTGGTATGGACAGATGTGTATGTGCAGGACACTGACTCCTGGGTAAAGGTGCATAGTATGGTAGATGCTAAGGGTATATATTACACATGTGGACAATTTAAAACATATTATGTAAACTTTGTAAAAGAGGCAGAAAAGTATGGGAGCACCAAACAATGGGAAGTATGTTATGGCAGCACAGTTATATGTTCTCCTGCATCTGTATCTAGCACTACACAAGAAGTATCCATTCCTGAATCTACTACATACACCCCCGCACAGACCTCCACCCCTGTGTCCTCAAGCACCCAGGAAGACGCAGTGCAAACGCCGCCTAGAAAACGAGCACGAGGAGTCCAACAGTCACCTTGCAACGCCTTGTGTGTGGCCCACATTGGACCCGTGGACAGTGGAAACCACAACGTCATCACTAACAATCACGACCAGCACCAAAGAAGGAACAACAGTAACAGTTCAGCTACGCCTATAGTGCAATTTCAAGGTGAATCTAATTGTTTAAAGTGTTTTAGATATAGGCTAAATGACAAACACAGACATTTATTTGATTTAATATCATCAACGTGGCACTGGGCCTCCTCAAAGGCACCACATAAACATGCCATTGTAACTGTAACATATCATAGTGAGGAACAAAGGCAACAGTTTTTAAATGTTGTAAAAATACCCCCTACTATTAGACACAAACTGGGGTTTATGTCAATGCACCTATTG
>CDK36935
ATGGAAGCAATAGCCAAGCGTTTAGATGCGTGCCAGGAACAGTTGTTAGAACTTTATGAAGAAAACAGTACTGACCTACACAAACATGTATTGCATTGGAAATGCATGAGACATGAAAGTGTATTATTATATAAAGCAAAACAAATGGGCCTAAGCCACATAGGAATGCAAGTAGTGCCACCATTAAAGGTGTCCGAAGCAAAAGGACATAATGCCATTGAAATGCAAATGCATTTAGAATCATTATTAAGGACTGAGTATAGTATGGAACCGTGGACATTACAAGAAACAAGTTATGAAATGTGGCAAACACCACCTAAACGCTGTTTTAAAAAACGGGGCAAAACTGTAGAAGTTAAATTTGATGGCTGTGCAAACAATACAATGGATTATGTGGTATGGACAGATGTGTATGTGCAGGACAATGACACCTGGGTAAAGGTGCATAGTATGGTAGATGCTAAGGGTATATATTACACATGTGGACAATTTAAAACATATTATGTAAACTTTGTAAAAGAGGCAGAAAAGTATGGGAGCACCAAACATTGGGAAGTATGTTATGGCAGCACAGTTATATGTTCTCCTGCATCTGTATCTAGCACTACACAAGAAGTATCCATTCCTGAATCTACTACATACACCCCCGCACAGACCTCCACCCTTGTGTCCTCAAGCACCAAGGAAGACGCAGTGCAAACGCCGCCTAGGAAACGAGCACGAGGAGTCCAACAGTCCCCTTGCAACGCCTTGTGTGTGGCCCACATCGGACCCGTGGACAGTGGAAACCACAACCTCATCACTAACAATCACGACCAGCACCAAAGACGGAACAACAGTAACAGTTCAGCTACGCCTATAGTGCAATTTCAAGGTGAATCCAATTGTTTAAAGTGTTTTAGATATAGGCTAAATGACAGACACAGACATTTATTTGATTTAATATCATCAACGTGGCACTGGGCCTCCTCAAAGGCACCACATAAACATGCCATTGTAACTGTAACATATGATAGTGAGGAACAAAGGCAACAGTTTTTAGATGTTGTAAAAATACCCCCTACCATTAGCCACAAACTGGGATTTATGTCACTGCACCTATTG
>CDK36620
ATGGAAGCAATAGCCAAGCGTTTAGATGCGTGCCAGGAACAGTTGTTAGAACTTTATGAAGAAAACAGTACTGACCTACACAAACATGTATTGCATTGGAAATGCATGAGACATGAAAGTGTATTATTATATAAAGCAAAACAAATGGGCCTAAGCCACATAGGAATGCAAGTAGTGCCACCATTAAAGGTGTCCGAAGCAAAAGGACATAATGCCATTGAAATGCAAATGCATTTAGAATCATTATTAAGGACTGAGTATAGTATGGAACCGTGGACATTACAAGAAACAAGTTATGAAATGTGGCAAACACCACCTAAACGCTGTTTTAAAAAACGGGGCAAAACTGTAGAAGTTAAATTTGATGGCTGTGCAAACAATACAATGGATTATGTGGTATGGACAGATGTGTATGTGCAGGACAATGACACCTGGGTAAAGGTGCATAGTATGGTAGATGCTAAGGGTATATATTACACATGTGGACAATTTAAAACATATTATGTAAACTTTGTAAAAGAGGCAGAAAAGTATGGGAGCACCAAACATTGGGAAGTATGTTATGGCAGCACAGTTATATGTTCTCCTGCATCTGTATCTAGCACTACACAAGAAGTATCCATTCCTGAATCTACTACATACACCCCCGCACAGACCTCCACCCTTGTGTCCTCAAGCACCAAGGAAGACGCAGTGCAAACGCCGCCTAGGAAACGAGCACGAGGAGTCCAACAGTCCCCTTGCAACGCCTTGTGTGTGGCCCACATTGGACCCGTGGACAGTGGAAACCACAACCTCATCACTAACAATCACGACCAGCACCAAAGACGGAACAACAGTAACAGTTCAGCTACGCCTATAGTGCAATTTCAAGGTGAATCCAATTGTTTAAAGTGTTTTAGATATAGGCTAAATGACAGACACAGACATTTATTTGATTTAATATCATCAACGTGGCACTGGGCCTCCTCAAAGGCACCACATAAACATGCCATTGTAACTGTAACCTATGATAGTGAGGAACAAAGGCAACAGTTTTTAGATGTTGTAAAAATACCCCCTACCATTAGCCACAAACTGGGATTTATGTCACTGCACCTATTG
>CBY85551
ATGGAAGCAATAGCCAAGCGTTTAGATGCGTGCCAGGAACAGTTGTTAGAACTTTATGAAGAAAACAGTACTGACCTAAACAAACATGTACTGCATTGGAAATGCATAAGACATGAAAGTGTATTATTATATAAAGCAAAACAAATGGGCCTAAGCCACATAGGAATGCAAGTAGTGCCACCATTAAAGGTGTCCGAAGCAAAAGGACATAATGCCATTGAAATGCAAATGCATTTAGAATCATTATTAAAGACTGAGTATAGTATGGAACCGTGGACATTACAAGAAACAAGTTATGAAATGTGGCAAACACCACCTAAACGCTGTTTTAAAAAACGGGGCAAAACTGTAGAAGTTAAATTTGATGGCTGTGCAAACAATACAATGGATTATGTGGTATGGACAGATGTGTATGTGCAGGACACTGACTCCTGGGTAAAGGTGCATAGTATGGTAGATGCTAAGGGTATATATTACACATGTGGACAATTTAAAACATATTATGTAAACTTTGTAAAAGAGGCAGAAAAGTATGGGAGCACCAAACAATGGGAAGTATGTTATGGCAGCACAGTTATATGTTCTCCTGCATCTGTATCTAGCACTACACAAGAAGTATCCATTCCTGAATCTACTACATACACCCCCGCACAGACCTCCACCCCTGTGTCCTCAAGCACCCAGGAAGACGCAGTGCAAACGCCGCCTAGAAAACGAGCACGAGGAGTCCAACAGTCACCTTGCAACGCCTTGTGTGTGGCCCACATTGGACCCGTGGACAGTGGAAACCACAACGTCATCACTAACAATCACGACCAGCACCAAAGAAGGAACAACAGTAACAGTTCAGCTACGCCTATAGTGCAATTTCAAGGTGAATCTAATTGTTTAAAGTGTTTTAGATATAGGCTAAATGACAAACACAGACATTTATTTGATTTAATATCATCAACGTGGCACTGGGCCTCCTCAAAGGCACCACATAAACATGCCATTGTAACTGTAACATATCATAGTGAGGAACAAAGGCAACAGTTTTTAAATGTTGTAAAAATACCCCCTACTATTAGACACAAACTGGGGTTTATGTCAATGCACCTATTG
>CBY85488
ATGGAAGCAATAGCCAAGCGTTTAGATGCGTGCCAGGAACAGTTGTTAGAACTTTATGAAGAAAACAGTACTGACCTAAACAAACATGTACTGCATTGGAAATGCATAAGACATGAAAGTGTATTATTATATAAAGCAAAACAAATGGGCCTAAGCCACATAGGAATGCAAGTAGTGCCACCATTAAAGGTGTCCGAAGCAAAAGGACATAATGCCATTGAAATGCAAATGCATTTAGAATCATTATTAAAGACTGAGTATAGTATGGAACCGTGGACATTACAAGAAACAAGTTATGAAATGTGGCAAACACCACCTAAACGCTGTTTTAAAAAACGGGGCAAAACTGTAGAAGTTAAATTTGATGGCTGTGCAAACAATACAATGGATTATGTGGTATGGACAGATGTGTATGTGCAGGACACTGACTCCTGGGTAAAGGTGCATAGTATGGTAGATGCTAAGGGTATATATTACACATGTGGACAATTTAAAACATATTATGTAAACTTTGTAAAAGAGGCAGAAAAGTATGGGAGCACCAAACAATGGGAAGTATGTTATGGCAGCACAGTTATATGTTCTCCTGCATCTGTATCTAGCACTACACAAGAAGTATCCATTCCTGAATCTACTACATACACCCCCGCACAGACCTCCACCCCTGTGTCCTCAAGCACCCAGGAAGACGCAGTGCAAACGCCGCCTAGAAAACGAGCACGAGGAGTCCAACAGTCACCTTGCAACGCCTTGTGTGTGGCCCACATTGGACCCGTGGACAGTGGAAACCACAACGTCATCACTAACAATCACGACCAGCACCAAAGAAGGAACAACAGTAACAGTTCAGCTACGCCTATAGTGCAATTTCAAGGTGAATCTAATTGTTTAAAGTGTTTTAGATATAGGCTAAATGACAAACACAGACATTTATTTGATTTAATATCATCAACGTGGCACTGGGCCTCCTCAAAGGCACCACATAAACATGCCATTGTAACTGTAACATATCATAGTGAGGAACAAAGGCAACAGTTTTTAAATGTTGTAAAAATACCCCCTACTATTAGACACAAACTGGGGTTTATGTCAATGCACCTATTG
>CDK36629
ATGGAAGCAATAGCCAAGCGTTTAGATGCGTGCCAGGAACAGTTGTTAGAACTTTATGAAGAAAACAGTACTGACCTACACAAACATGTATTGCATTGGAAATGCATGAGACATGAAAGTGTATTATTATATAAAGCAAAACAAATGGGCCTAAGCCACATAGGAATGCAAGTAGTGCCACCATTAAAGGTGTCCGAAGCAAAAGGACATAATGCCATTGAAATGCAAATGCATTTAGAATCATTATTAAGGACTGAGTATAGTATGGAACCGTGGACATTACAAGAAACAAGTTATGAAATGTGGCAAACACCACCTAAACGCTGTTTTAAAAAACGGGGCAAAACTGTAGAAGTTAAATTTGATGGCTGTGCAAACAATACAATGGATTATGTGGTATGGACAGATGTGTATGTGCAGGACAATGACACCTGGGTAAAGGTGCATAGTATGGTAGATGCTAAGGGTATATATTACACATGTGGACAATTTAAAACATATTATGTAAACTTTGTAAAAGAGGCAGAAAAGTATGGGAGCACCAAACATTGGGAAGTATGTTATGGCAGCACAGTTATATGTTCTCCTGCATCTGTATCTAGCACTACACAAGAAGTATCCATTCCTGAATCTACTACATACACCCCCGCACAGACCTCCACCCTTGTGTCCTCAAGCACCAAGGAAGACGCAGTGCAAACGCCGCCTAGGAAACGAGCACGAGGAGTCCAACAGTCCCCTTGCAACGCCTTGTGTGTGGCCCACATTGGACCCGTGGACAGTGGAAACCACAACCTCATCACTAACAATCACGACCAGCACCAAAGACGGAACAACAGTAACAGTTCAGCTACGCCTATAGTGCAATTTCAAGGTGAATCCAATTGTTTAAAGTGTTTTAGATATAGGCTAAATGACAGACACAGACATTTATTTGATTTAATATCATCAACGTGGCACTGGGCCTCCTCAAAGGCACCACATAAACATGCCATTGTAACTGTAACCTATGATAGTGAGGAACAAAGGCAACAGTTTTTAGATGTTGTAAAAATACCCCCTACCATTAGCCACAAACTGGGATTTATGTCACTGCACCTATTG
>CDK36836
ATGGAAGCAATAGCCAAGCGTTTAGATGCGTGCCAGGAACAGTTGTTAGAACTTTATGAAGAAAACAGTACTGACCTAAACAAACATGTACTGCATTGGAAATGCATAAGACATGAAAGTGTATTATTATATAAAGCAAAACAAATGGGCCTAAGCCACATAGGAATGCAAGTAGTGCCACCATTAAAGGTGTCCGAAGCAAAAGGACATAATGCCATTGAAATGCAAATGCATTTAGAATCATTATTAAAGACTGAGTATAGTATGGAACCGTGGACATTACAAGAAACAAGTTATGAAATGTGGCAAACACCACCTAAACGCTGTTTTAAAAAACGGGGCAAAACTGTAGAAGTTAAATTTGATGGCTGTGCAAACAATACAATGGATTATGTGGTATGGACAGATGTGTATGTGCAGGACACTGACTCCTGGGTAAAGGTGCATAGTATGGTAGATGCTAAGGGTATATATTACACATGTGGACAATTTAAAACATATTATGTAAACTTTGTAAAAGAGGCAGAAAAGTATGGGAGCACCAAACAATGGGAAGTATGTTATGGCAGCACAGTTATATGTTCTCCTGCATCTGTATCTAGCACTACACAAGAAGTATCCATTCCTGAATCTACTACATACACCCCCGCACAGACCTCCACCCCTGTGTCCTCAAGCACCCAGGAAGACGCAGTGCAAACGCCGCCTAGAAAACGAGCACGAGGAGTCCAACAGTCACCTTGCAACGCCTTGTGTGTGGCCCACATTGGACCCGTGGACAGTGGAAACCACAACGTCATCACTAACAATCACGACCAGCACCAAAGAAGGAACAACAGTAACAGTTCAGCTACGCCTATAGTGCAATTTCAAGGTGAATCTAATTGTTTAAAGTGTTTTAGATATAGGCTAAATGACAAACACAGACATTTATTTGATTTAATATCATCAACGTGGCACTGGGCCTCCTCAAAGGCACCACATAAACATGCCATTGTAACTGTAACATATCATAGTGAGGAACAAAGGCAACAGTTTTTAAATGTTGTAAAAATACCCCCTACTATTAGACACAAACTGGGGTTTATGTCAATGCACCTATTG
>CCJ09362
ATGGAAGCAATAGCCAAGCGTTTAGATGCGTGCCAGGAACAGTTGTTAGAACTTTATGAAGAAAACAGTACTGACCTACACAAACATGTATTGCATTGGAAATGCATGAGACATGAAAGTGTATTATTATATAAAGCAAAACAAATGGGCCTAAGCCACATAGGAATGCAAGTAGTGCCACCATTAAAGGTGTCCGAAGCAAAAGGACATAATGCCATTGAAATGCAAATGCATTTAGAATCATTATTAAGGACTGAGTATAGTATGGAACCGTGGACATTACAAGAAACAAGTTATGAAATGTGGCAAACACCACCTAAACGCTGTTTTAAAAAACGGGGCAAAACTGTAGAAGTTAAATTTGATGGCTGTGCAAACAATACAATGGATTATGTGGTATGGACAGATGTGTATGTGCAGGACAATGACACCTGGGTAAAGGTGCATAGTATGGTAGATGCTAAGGGTATATATTACACATGTGGACAATTTAAAACATATTATGTAAACTTTGTAAAAGAGGCAGAAAAGTATGGGAGCACCAAACATTGGGAAGTATGTTATGGCAGCACAGTTATATGTTCTCCTGCATCTGTATCTAGCACTACACAAGAAGTATCCATTCCTGAATCTACTACATACACCCCCGCACAGACCTCCACCCTTGTGTCCTCAAGCACCAAGGAAGACGCAGTGCAAACGCCGCCTAGGAAACGAGCACGAGGAGTCCAACAGTCCCCTTGCAACGCCTTGTGTGTGGCCCACATTGGACCCGTGGACAGTGGAAACCACAACCTCATCACTAACAATCACGACCAGCACCAAAGACGGAACAACAGTAACAGTTCAGCTACGCCTATAGTGCAATTTCAAGGTGAATCCAATTGTTTAAAGTGTTTTAGATATAGGCTAAATGACAGACACAGACATTTATTTGATTTAATATCATCAACGTGGCACTGGGCCTCCTCAAAGGCACCACATAAACATGCCATTGTAACTGTAACATATGATAGTGAGGAACAAAGGCAACAGTTTTTAGATGTTGTAAAAATACCCCCTACCATTAGCCACAAACTGGGATTTATGTCACTGCACCTATTG
>AFL91984
ATGGAAGCAATAGCCAAGCGTTTAGATGCGTGCCAGGAACAGTTGTTAGAACTTTATGAAGAAAACAGTACTGACCTAAACAAACATGTATTGCATTGGAAATGCATAAGACATGAAAGTGTATTATTATATAAAGCAAAACAAATGGGCCTAAGCCACATAGGAATGCAAGTAGTGCCACCATTAAAGGTGTCCGAAGCAAAAGGACATAATGCCATTGAAATGCAAATGCATTTAGAATCATTATTAAAGACTGAGTATAGTATGGAACCGTGGACATTACAAGAAACAAGTTATGAAATGTGGCAAACACCACCTAAACGCTGTTTTAAAAAACGGGGCAAAACTGTAGAAGTTAAATTTGATGGCTGTGCAAACAATACAATGGATTATGTGGTATGGACAGATGTGTATGTGCAGGACACTGACTCCTGGGTAAAGGTGCATAGTATGGTAGATGCTAAGGGTATATATTACACATGTGGACAATTTAAAACATATTATGTAAACTTTGTAAAAGAGGCAGAAAAGTATGGGAGCACCAAACAATGGGAAGTATGTTATGGCAGCACAGTTATATGTTCTCCTGCATCTGTATCTAGCACTACACAAGAAGTATCCATTCCTGAATCTACTACATACACCCCCGCACAGACCTCCACCCCTGTGTCCTCAAGCACCCAGGAAGACGCAGTGCAAACGCCGCCTAGAAAACGAGCACGAGGAGTCCAACAGTCACCTTGCAACGCCTTGTGTGTGGCCCACATTGGACCCGTGGACAGTGGAAACCAGAACGTCATCACTAACAATCACGACCCGCACCAAAGAAGGAACAACAGTAACAGTTCAGCTACGCCTATAGTGCAATTTCAAGGTGAATCTAATTGTTTAAAGTGTTTTAGATATAGGCTAAATGACAAACACAGACATTTATTTGATTTAATATCATCAACGTGGCACTGGGCCTCCTCAAAGGCACCACATAAACATGCCATTGTAACTGTAACATATCATAGTGAGGAACAAAGGCAACAGTTTTTAAATGTTGTAAAAATACCCCCTACTATTAGACACAAACTGGGGTTTATGTCAATGCACCTATTG
>CDK36701
ATGGAAGCAATAGCCAAGCGTTTAGATGCGTGCCAGGAACAGTTGTTAGAACTTTATGAAGAAAACAGTACTGACCTAAACAAACATGTACTGCATTGGAAATGCATAAGACATGAAAGTGTATTATTATATAAAGCAAAACAAATGGGCCTAAGCCACATAGGAATGCAAGTAGTGCCACCATTAAAGGTGTCCGAAGCAAAAGGACATAATGCCATTGAAATGCAAATGCATTTAGAATCATTATTAAAGACTGAGTATAGTATGGAACCGTGGACATTACAAGAAACAAGTTATGAAATGTGGCAAACACCACCTAAACGCTGTTTTAAAAAACGGGGCAAAACTGTAGAAGTTAAATTTGATGGCTGTGCAAACAATACAATGGATTATGTGGTATGGACAGATGTGTATGTGCAGGACACTGACTCCTGGGTAAAGGTGCATAGTATGGTAGATGCTAAGGGTATATATTACACATGTGGACAATTTAAAACATATTATGTAAACTTTGTAAAAGAGGCAGAAAAGTATGGGAGCACCAAACAATGGGAAGTATGTTATGGCAGCACAGTTATATGTTCTCCTGCATCTGTATCTAGCACTACACAAGAAGTATCCATTCCTGAATCTACTACATACACCCCCGCACAGACCTCCACCCCTGTGTCCTCAAGCACCCAGGAAGACGCAGTGCAAACGCCGCCTAGAAAACGAGCACGAGGAGTCCAACAGTCACCTTGCAACGCCTTGTGTGTGGCCCACATTGGACCCGTGGACAGTGGAAACCACAACGTCATCACTAACAATCACGACCAGCACCAAAGAAGGAACAACAGTAACAGTTCAGCTACGCCTATAGTGCAATTTCAAGGTGAATCTAATTGTTTAAAGTGTTTTAGATATAGGCTAAATGACAAACACAGACATTTATTTGATTTAATATCATCAACGTGGCACTGGGCCTCCTCAAAGGCACCACATAAACATGCCATTGTAACTGTAACATATCATAGTGAGGAACAAAGGCAACAGTTTTTAAATGTTGTAAAAATACCCCCTACTATTAGACACAAACTGGGGTTTATGTCAATGCACCTATTG
>CBY85425
ATGGAAGCAATAGCCAAGCGTTTAGATGCGTGCCAGGAACAGTTGTTAGAACTTTATGAAGAAAACAGTACTGACCTACACAAACATGTATTGCATTGGAAATGCATGAGACATGAAAGTGTATTATTATATAAAGCAAAACAAATGGGCCTAAGCCACATAGGAATGCAAGTAGTGCCACCATTAAAGGTGTCCGAAGCAAAAGGACATAATGCCATTGAAATGCAAATGCATTTAGAATCATTATTAAGGACTGAGTATAGTATGGAACCGTGGACATTACAAGAAACAAGTTATGAAATGTGGCAAACACCACCTAAACGCTGTTTTAAAAAACGGGGCAAAACTGTAGAAGTTAAATTTGATGGCTGTGCAAACAATACAATGGATTATGTGGTATGGACAGATGTGTATGTGCAGGACAATGACACCTGGGTAAAGGTGCATAGTATGGTAGATGCTAAGGGTATATATTACACATGTGGACAATTTAAAACATATTATGTAAACTTTGTAAAAGAGGCAGAAAAGTATGGGAGCACCAAACATTGGGAAGTATGTTATGGCAGCACAGTTATATGTTCTCCTGCATCTGTATCTAGCACTACACAAGAAGTATCCATTCCTGAATCTACTACATACACCCCCGCACAGACCTCCACCCTTGTGTCCTCAAGCACCAAGGAAGACGCAGTGCAAACGCCGCCTAGGAAACGAGCACGAGGAGTCCAACAGTCCCCTTGCAACGCCTTGTGTGTGGCCCACATTGGACCCGTGGACAGTGGAAACCACAACCTCATCACTAACAATCACGACCAGCACCAAAGACGGAACAACAGTAACAGTTCAGCTACGCCTATAGTGCAATTTCAAGGTGAATCCAATTGTTTAAAGTGTTTTAGATATAGGCTAAATGACAGACACAGACATTTATTTGATTTAATATCATCAACGTGGCACTGGGCCTCCTCAAAGGCACCACATAAACATGCCATTGTAACTGTAACATATGATAGTGAGGAACAAAGGCAACAGTTTTTAGATGTTGTAAAAATACCCCCTACCATTAGCCACAAACTGGGATTTATGTCACTGCACCTATTG
>CBY85407
ATGGAAGCAATAGCCAAGCGTTTAGATGCGTGCCAGGAACAGTTGTTAGAACTTTATGAAGAAAACAGTACTGACCTACACAAACATGTATTGCATTGGAAATGCATGAGACATGAAAGTGTATTATTATATAAAGCAAAACAAATGGGCCTAAGCCACATAGGAATGCAAGTAGTGCCACCATTAAAGGTGTCCGAAGCAAAAGGACATAATGCCATTGAAATGCAAATGCATTTAGAATCATTATTAAGGACTGAGTATAGTATGGAACCGTGGACATTACAAGAAACAAGTTATGAAATGTGGCAAACACCACCTAAACGCTGTTTTAAAAAACGGGGCAAAACTGTAGAAGTTAAATTTGATGGCTGTGCAAACAATACAATGGATTATGTGGTATGGACAGATGTGTATGTGCAGGACAATGACACCTGGGTAAAGGTGCATAGTATGGTAGATGCTAAGGGTATATATTACACATGTGGACAATTTAAAACATATTATGTAAACTTTGTAAAAGAGGCAGAAAAGTATGGGAGCACCAAACATTGGGAAGTATGTTATGGCAGCACAGTTATATGTTCTCCTGCATCTGTATCTAGCACTACACAAGAAGTATCCATTCCTGAATCTACTACATACACCCCCGCACAGACCTCCACCCTTGTGTCCTCAAGCACCAAGGAAGACGCAGTGCAAACGCCGCCTAGGAAACGAGCACGAGGAGTCCAACAGTCCCCTTGCAACGCCTTGTGTGTGGCCCACATCGGACCCGTGGACAGTGGAAACCACAACCTCATCACTAACAATCACGACCAGCACCAAAGACGGAACAACAGTAACAGTTCAGCTACGCCTATAGTGCAATTTCAAGGTGAATCCAATTGTTTAAAGTGTTTTAGATATAGGCTAAATGACAGACACAGACATTTATTTGATTTAATATCATCAACGTGGCACTGGGCCTCCTCAAAGGCACCACATAAACATGCCATTGTAACTGTAACATATGATAGTGAGGAACAAAGGCAACAGTTTTTAGATGTTGTAAAAATACCCCCTACCATTAGCCACAAACTGGGATTTATGTCACTGCACCTATTG
>CDK37313
ATGGAAGCAATAGCCAAGCGTTTAGATGCGTGCCAGGAACAGTTGTTAGAACTTTATGAAGAAAACAGTACTGACCTAAACAAACATGTATTGCATTGGAAATGCATAAGACATGAAAGTGTATTATTATATAAAGCAAAACAAATGGGCCTAAGCCACATAGGAATGCAAGTAGTGCCACCATTAAAGGTGTCCGAAGCAAAAGGACATAATGCCATTGAAATGCAAATGCATTTAGAATCATTATTAAAGACTGAGTATAGTATGGAACCGTGGACATTACAAGAAACAAGTTATGAAATGTGGCAAACACCACCTAAACGCTGTTTTAAAAAACGGGGCAAAACTGTAGAAGTTAAATTTGATGGCTGTGCAAACAATACAATGGATTATGTGGTATGGACAGATGTGTATGTGCAGGACACTGACTCCTGGGTAAAGGTGCATAGTATGGTAGATGCTAAGGGTATATATTACACATGTGGACAATTTAAAACATATTATGTAAACTTTGTAAAAGAGGCAGAAAAGTATGGGAGCACCAAACAATGGGAAGTATGTTATGGCAGCACAGTTATATGTTCTCCTGCATCTGTATCTAGCACTACACAAGAAGTATCCATTCCTGAATCTACTACATACACCCCCGCACAGACCTCCACCCCTGTGTCCTCAAGCACCCAGGAAGACGCAGTGCAAACGCCGCCTAGAAAACGAGCACGAGGAGTCCAACAGTCACCTTGCAACGCCTTGTGTGTGGCCCACATTGGACCCGTGGACAGTGGAAACCACAACCTCATCACTAACAATCACGACCAGCACCAAAGAAGGAACAACAGTAACAGTTCAGCTACGCCTATAGTGCAATTTCAAGGTGAATCTAATTGTTTAAAGTGTTTTAGATATAGGCTAAATGACAAACACAGACATTTATTTGATTTAATATCATCAACGTGGCACTGGGCCTCCCCAAAGGCACCACATAAACATGCCATTGTAACTGTAACATATCATAGTGAGGAACAAAGGCAACAGTTTTTAAATGTTGTAAAAATACCACCTACTATTAGGCACAAACTGGGGTTTATGTCACTGCACCTATTG
>CCJ09380
ATGGAAGCAATAGCCAAGCGTTTAGATGCGTGCCAGGAACAGTTGTTAGAACTTTATGAAGAAAACAGTACTGACCTACACAAACATGTATTGCATTGGAAATGCATGAGACATGAAAGTGTATTATTATATAAAGCAAAACAAATGGGCCTAAGCCACATAGGAATGCAAGTAGTGCCACCATTAAAGGTGTCCGAAGCAAAAGGACATAATGCCATTGAAATGCAAATGCATTTAGAATCATTATTAAGGACTGAGTATAGTATGGAACCGTGGACATTACAAGAAACAAGTTATGAAATGTGGCAAACACCACCTAAACGCTGTTTTAAAAAACGGGGCAAAACTGTAGAAGTTAAATTTGATGGCTGTGCAAACAATACAATGGATTATGTGGTATGGACAGATGTGTATGTGCAGGACAATGACACCTGGGTAAAGGTGCATAGTATGGTAGATGCTAAGGGTATATATTACACATGTGGACAATTTAAAACATATTATGTAAACTTTGTAAAAGAGGCAGAAAAGTATGGGAGCACCAAACATTGGGAAGTATGTTATGGCAGCACAGTTATATGTTCTCCTGCATCTGTATCTAGCACTACACAAGAAGTATCCATTCCTGAATCTACTACATACACCCCCGCACAGACCTCCACCCTTGTGTCCTCAAGCACCAAGGAAGACGCAGTGCAAACGCCGCCTAGGAAACGAGCACGAGGAGTCCAACAGTCCCCTTGCAACGCCTTGTGTGTGGCCCACATTGGACCCGTGGACAGTGGAAACCACAACCTCATCACTAACAATCACGACCAGCACCAAAGACGGAACAACAGTAACAGTTCAGCTACGCCTATAGTGCAATTTCAAGGTGAATCCAATTGTTTAAAGTGTTTTAGATATAGGCTAAATGACAGACACAGACATTTATTTGATTTAATATCATCAACGTGGCACTGGGCCTCCTCAAAGGCACCACATAAACATGCCATTGTAACTGTAACATATGATAGTGAGGAACAAAGGCAACAGTTTTTAGATGTTGTAAAAATACCCCCTACCATTAGCCACAAACTGGGATTTATGTCACTGCACCTATTG
>CDK37493
ATGGAAGCAATAGCCAAGCGTTTAGATGCGTGCCAGGAACAGTTGTTAGAACTTTATGAAGAAAACAGTACTGACCTAAACAAACATGTATTGCATTGGAAATGCATAAGACATGAAAGTGTATTATTATATAAAGCAAAACAAATGGGCCTAAGCCACATAGGAATGCAAGTAGTGCCACCATTAAAGGTGTCCGAAGCAAAAGGACATAATGCCATTGAAATGCAAATGCATTTAGAATCATTATTAAAGACTGAGTATAGTATGGAACCGTGGACATTACAAGAAACAAGTTATGAAATGTGGCAAACACCACCTAAACGCTGTTTTAAAAAACGGGGCAAAACTGTAGAAGTTAAATTTGATGGCTGTGCAAACAATACAATGGATTATGTGGTATGGACAGATGTGTATGTGCAGGACACTGACTCCTGGGTAAAGGTGCATAGTATGGTAGATGCTAAGGGTATATATTACACATGTGGACAATTTAAAACATATTATGTAAACTTTGTAAAAGAGGCAGAAAAGTATGGGAGCACCAAACAATGGGAAGTATGTTATGGCAGCACAGTTATATGTTCTCCTGCATCTGTATCTAGCACTACACAAGAAGTATCCATTCCTGAATCTACTACATACACCCCCGCACAGACCTCCACCCCTGTGTCCTCAAGCACCCAGGAAGACGCAGTGCAAACGCCGCCTAGAAAACGAGCACGAGGAGTCCAACAGTCACCTTGCAACGCCTTGTGTGTGGCCCACATTGGACCCGTGGACAGTGGAAACCAGAACGTCATCACTAACAATCACGACCCGCACCAAAGAAGGAACAACAGTAACAGTTCAGCTACGCCTATAGTGCAATTTCAAGGTGAATCTAATTGTTTAAAGTGTTTTAGATATAGGCTAAATGACAAACACAGACATTTATTTGATTTAATATCATCAACGTGGCACTGGGCCTCCTCAAAGGCACCACATAAACATGCCATTGTAACTGTAACATATCATAGTGAGGAACAAAGGCAACAGTTTTTAAATGTTGTAAAAATACCCCCTACTATTAGACACAAACTGGGGTTTATGTCAATGCACCTATTG
>CDK37268
ATGGAAGCAATAGCCAAGCGTTTAGATGCGTGCCAGGAACAGTTGTTAGAACTTTATGAAGAAAACAGTACTGACCTAAACAAACATGTATTGCATTGGAAATGCATAAGACATGAAAGTGTATTATTATATAAAGCAAAACAAATGGGCCTAAGCCACATAGGAATGCAAGTAGTGCCACCATTAAAGGTGTCCGAAGCAAAAGGACATAATGCCATTGAAATGCAAATGCATTTAGAATCATTATTAAAGACTGAGTATAGTATGGAACCGTGGACATTACAAGAAACAAGTTATGAAATGTGGCAAACACCACCTAAACGCTGTTTTAAAAAACGGGGCAAAACTGTAGAAGTTAAATTTGATGGCTGTGCAAACAATACAATGGATTATGTGGTATGGACAGAGGTGTATGTGCAGGACACTGACTCCTGGGTAAAGGTGCATAGTATGGTAGATGCTAAGGGTATATATTACACATGTGGACAATTTAAAACATATTATGTAAACTTTGCAAAAGAGGCAGAAAAGTATGGGAGCACCAAACAATGGGAAGTATGTTATGGCAGCACAGTTATATGTTCTCCTGCATCTGTATCTAGCACTACACAAGAAGTATCCATTCCTGAATCTACTACATACACCCCCGCACAGACCTCCACCCCTGTGTCCTCAAGCACCAAGGAAGACGCAGTGCAAACGCCGCCTAGAAAACGAGCACGAGGAGTCCAACAGTCACCTTGCAACGCCTTGTGTGTGGCCCACATTGGACCCGTGGACAGTGGAAACCACAACGTCATCACTAACAATCACGACCAGCACCAAAGAAGGAACAACAGTAACAGTTCAGCTACGCCTATAGTGCAATTTCAAGGTGAATCTAATTGTTTAAAGTGTTTTAGATATAGGCTAAATGACAAACACAGACATTTATTTGATTTAATATCATCAACGTGGCACTGGGCCTCCTCAAAGGCACCACATAAACATGCCATTGTAACTGTAACATATCATAGTGAGGAACAAAGGCAACAGTTTTTAAATGTTGTAAAAATACCCCCTACTATTAGACACAAACTGGGGTTTATGTCAATGCACCTATTG
>CDK37556
ATGGAAGCAATAGCCAAGCGTTTAGATGCGTGCCAGGAACAGTTGTTAGAACTTTATGAAGAAAACAGTACTGACCTAAACAAACATGTACTGCATTGGAAATGCATAAGACATGAAAGTGTATTATTATATAAAGCAAAACAAATGGGCCTAAGCCACATAGGAATGCAAGTAGTGCCACCATTAAAGGTGTCCGAAGCAAAAGGACATAATGCCATTGAAATGCAAATGCATTTAGAATCATTATTAAAGACTGAGTATAGTATGGAACCGTGGACATTACAAGAAACAAGTTATGAAATGTGGCAAACACCACCTAAACGCTGTTTTAAAAAACGGGGCAAAACTGTAGAAGTTAAATTTGATGGCTGTGCAAACAATACAATGGATTATGTGGTATGGACAGATGTGTATGTGCAGGACACTGACTCCTGGGTAAAGGTGCATAGTATGGTAGATGCTAAGGGTATATATTACACATGTGGACAATTTAAAACATATTATGTAAACTTTGTAAAAGAGGCAGAAAAGTATGGGAGCACCAAACAATGGGAAGTATGTTATGGCAGCACAGTTATATGTTCTCCTGCATCTGTATCTAGCACTACACAAGAAGTATCCATTCCTGAATCTACTACATACACCCCCGCACAGACCTCCACCCCTGTGTCCTCAAGCACCCAGGAAGACGCAGTGCAAACGCCGCCTAGAAAACGAGCACGAGGAGTCCAACAGTCACCTTGCAACGCCTTGTGTGTGGCCCACATTGGACCCGTGGACAGTGGAAACCACAACGTCATCACTAACAATCACGACCAGCACCAAAGAAGGAACAACAGTAACAGTTCAGCTACGCCTATAGTGCAATTTCAAGGTGAATCTAATTGTTTAAAGTGTTTTAGATATAGGCTAAATGACAAACACAGACATTTATTTGATTTAATATCATCAACGTGGCACTGGGCCTCCTCAAAGGCACCACATAAACATGCCATTGTAACTGTAACATATCATAGTGAGGAACAAAGGCAACAGTTTTTAAATGTTGTAAAAATACCCCCTACTATTAGACACAAACTGGGGTTTATGTCAATGCACCTATTG
>CDK37295
ATGGAAGCAATAGCCAAGCGTTTAGATGCGTGCCAGGAACAGTTGTTAGAACTTTATGAAGAAAACAGTACTGACCTAAACAAACATGTATTGCATTGGAAATGCATAAGACATGAAAGTGTATTATTATATAAAGCAAAACAAATGGGCCTAAGCCACATAGGAATGCAAGTAGTGCCACCATTAAAGGTGTCCGAAGCAAAAGGACATAATGCCATTGAAATGCAAATGCATTTAGAATCATTATTAAAGACTGAGTATAGTATGGAACCGTGGACATTACAAGAAACAAGTTATGAAATGTGGCAAACACCACCTAAACGCTGTTTTAAAAAACGGGGCAAAACTGTAGAAGTTAAATTTGATGGCTGTGCAAACAATACAATGGATTATGTGGTATGGACAGATGTGTATGTGCAGGACACTGACTCCTGGGTAAAGGTGCATAGTATGGTAGATGCTAAGGGTATATATTACACATGTGGACAATTTAAAACATATTATGTAAACTTTGTAAAAGAGGCAGAAAAGTATGGGAGCACCAAACAATGGGAAGTATGTTATGGCAGCACAGTTATATGTTCTCCTGCATCTGTATCTAGCACTACACAAGAAGTATCCATTCCTGAATCTACTACATACACCCCCGCACAGACCTCCACCCCTGTGTCCTCAAGCACCCAGGAAGACGCAGTGCAAACGCCGCCTAGAAAACGAGCACGAGGAGTCCAACAGTCACCTTGCAACGCCTTGTGTGTGGCCCACATTGGACCCGTGGACAGTGGAAACCACAACCTCATCACTAACAATCACGACCAGCACCAAAGAAGGAACAACAGTAACAGTTCAGCTACGCCTATAGTGCAATTTCAAGGTGAATCTAATTGTTTAAAGTGTTTTAGATATAGGCTAAATGACAAACACAGACATTTATTTGATTTAATATCATCAACGTGGCACTGGGCCTCCCCAAAGGTACCACATAAACATGCCATTGTAACTGTAACATATCATAGTGAGGAACAAAGGCAACAGTTTTTAAATGTTGTAAAAATACCACCTACTATTAGGCACAAACTGGGGTTTATGTCACTGCACCTATTG
>CDK37106
ATGGAAGCAATAGCCAAGCGTTTAGATGCGTGCCAGGAACAGTTGTTAGAACTTTATGAAGAAAACAGTACTGACCTAAACAAACATGTACTGCATTGGAAATGCATAAGACATGAAAGTGTATTATTATATAAAGCAAAACAAATGGGCCTAAGCCACATAGGAATGCAAGTAGTGCCACCATTAAAGGTGTCCGAAGCAAAAGGACATAATGCCATTGAAATGCAAATGCATTTAGAATCATTATTAAAGACTGAGTATAGTATGGAACCGTGGACATTACAAGAAACAAGTTATGAAATGTGGCAAACACCACCTAAACGCTGTTTTAAAAAACGGGGCAAAACTGTAGAAGTTAAATTTGATGGCTGTGCAAACAATACAATGGATTATGTGGTATGGACAGATGTGTATGTGCAGGACACTGACTCCTGGGTAAAGGTGCATAGTATGGTAGATGCTAAGGGTATATATTACACATGTGGACAATTTAAAACATATTATGTAAACTTTGTAAAAGAGGCAGAAAAGTATGGGAGCACCAAACAATGGGAAGTATGTTATGGCAGCACAGTTATATGTTCTCCTGCATCTGTATCTAGCACTACACAAGAAGTATCCATTCCTGAATCTACTACATACACCCCCGCACAGACCTCCACCCCTGTGTCCTCAAGCACCCAGGAAGACGCAGTGCAAACGCCGCCTAGAAAACGAGCACGAGGAGTCCAACAGTCACCTTGCAACGCCTTGTGTGTGGCCCACATTGGACCCGTGGACAGTGGAAACCACAACGTCATCACTAACAATCACGACCAGCACCAAAGAAGGAACAACAGTAACAGTTCAGCTACGCCTATAGTGCAATTTCAAGGTGAATCTAATTGTTTAAAGTGTTTTAGATATAGGCTAAATGACAAACACAGACATTTATTTGATTTAATATCATCAACGTGGCACTGGGCCTCCTCAAAGGCACCACATAAACATGCCATTGTAACTGTAACATATCATAGTGAGGAACAAAGGCAACAGTTTTTAAATGTTGTAAAAATACCCCCTACTATTAGACACAAACTGGGGTTTATGTCAATGCACCTATTG
>CDK36728
ATGGAAGCAATAGCCAAGCGTTTAGATGCGTGCCAGGAACAGTTGTTAGAACTTTATGAAGAAAACAGTACTGACCTAAACAAACATGTACTGCATTGGAAATGCATAAGACATGAAAGTGTATTATTATATAAAGCAAAACAAATGGGCCTAAGCCACATAGGAATGCAAGTAGTGCCACCATTAAAGGTGTCCGAAGCAAAAGGACATAATGCCATTGAAATGCAAATGCATTTAGAATCATTATTAAAGACTGAGTATAGTATGGAACCGTGGACATTACAAGAAACAAGTTATGAAATGTGGCAAACACCACCTAAACGCTGTTTTAAAAAACGGGGCAAAACTGTAGAAGTTAAATTTGATGGCTGTGCAAACAATACAATGGATTATGTGGTATGGACAGATGTGTATGTGCAGGACACTGACTCCTGGGTAAAGGTGCATAGTATGGTAGATGCTAAGGGTATATATTACACATGTGGACAATTTAAAACATATTATGTAAACTTTGTAAAAGAGGCAGAAAAGTATGGGAGCACCAAACAATGGGAAGTATGTTATGGCAGCACAGTTATATGTTCTCCTGCATCTGTATCTAGCACTACACAAGAAGTATCCATTCCTGAATCTACTACATACACCCCCGCACAGACCTCCACCCCTGTGTCCTCAAGCACCCAGGAAGACGCAGTGCAAACGCCGCCTAGAAAACGAGCACGAGGAGTCCAACAGTCACCTTGCAACGCCTTGTGTGTGGCCCACATTGGACCCGTGGACAGTGGAAACCACAACGTCATCACTAACAATCACGACCAGCACCAAAGAAGGAACAACAGTAACAGTTCAGCTACGCCTATAGTGCAATTTCAAGGTGAATCTAATTGTTTAAAGTGTTTTAGATATAGGCTAAATGACAAACACAGACATTTATTTGATTTAATATCATCAACGTGGCACTGGGCCTCCTCAAAGGCACCACATAAACATGCCATTGTAACTGTAACATATCATAGTGAGGAACAAAGGCAACAGTTTTTAAATGTTGTAAAAATACCCCCTACTATTAGACACAAACTGGGGTTTATGTCAATGCACCTATTG
>CDK37250
ATGGAAGCAATAGCCAAGCGTTTAGATGCGTGCCAGGAACAGTTGTTAGAACTTTATGAAGAAAACAGTACTGACCTAAACAAACATGTATTGCATTGGAAATGCATAAGACATGAAAGTGTATTATTATATAAAGCAAAACAAATGGGCCTAAGCCACATAGGAATGCAAGTAGTGCCACCATTAAAGGTGTCCGAAGCAAAAGGACATAATGCCATTGAAATGCAAATGCATTTAGAATCATTATTAAAGACTGAGTATAGTATGGAACCGTGGACATTACAAGAAACAAGTTATGAAATGTGGCAAACACCACCTAAACGCTGTTTTAAAAAACGGGGCAAAACTGTAGAAGTTAAATTTGATGGCTGTGCAAACAATACAATGGATTATGTGGTATGGACAGATGTGTATGTGCAGGACACTGACTCCTGGGTAAAGGTGCATAGTATGGTAGATGCTAAGGGTATATATTACACATGTGGACAATTTAAAACATATTATGTAAACTTTGTAAAAGAGGCAGAAAAGTATGGGAGCACCAAACAATGGGAAGTATGTTATGGCAGCACAGTTATATGTTCTCCTGCATCTGTATCTAGCACTACACAAGAAGTATCCATTCCTGAATCTACTACATACACCCCCGCACAGACCTCCACCCCTGTGTCCTCAAGCACCCAGAAAGACGCAGTGCAAACGCCGCCTAGAAAACGAGCACGAGGAGTCCAACAGTCACCTTGCAACGCCTTGTGTGTGGCCCACATTGGACCCGTGGACAGTGGAAACCACAACGTCATCACTAACAATCACGACCAGCACCAAAGAAGGAACAACAGTAACAGTTCAGCTACGCCTATAGTGCAATTTCAAGGTGAATCTAATTGTTTAAAGTGTTTTAGATATAGGCTAAATGACAAACACAGACATTTATTTGATTTAATATCATCAACGTGGCACTGGGCCTCCTCAAAGGCACCACATAAACATGCCATTGTAACTGTAACATATCATAGTGAGGAACAAAGGCAACAGTTTTTAAATGTTGTAAAAATACCCCCTACTATTAGACACAAACTGGGGTTTATGTCAATGCACCTATTG
>CDK37061
ATGGAAGCAATAGCCAAGCGTTTAGATGCGTGCCAGGAACAGTTGTTAGAACTTTATGAAGAAAACAGTACTGACCTAAACAAACATGTACTGCATTGGAAATGCATAAGACATGAAAGTGTATTATTATATAAAGCAAAACAAATGGGCCTAAGCCACATAGGAATGCAAGTAGTGCCACCATTAAAGGTGTCCGAAGCAAAAGGACATAATGCCATTGAAATGCAAATGCATTTAGAATCATTATTAAAGACTGAGTATAGTATGGAACCGTGGACATTACAAGAAACAAGTTATGAAATGTGGCAAACACCACCTAAACGCTGTTTTAAAAAACGGGGCAAAACTGTAGAAGTTAAATTTGATGGCTGTGCAAACAATACAATGGATTATGTGGTATGGACAGATGTGTATGTGCAGGACACTGACTCCTGGGTAAAGGTGCATAGTATGGTAGATGCTAAGGGTATATATTACACATGTGGACAATTTAAAACATATTATGTAAACTTTGTAAAAGAGGCAGAAAAGTATGGGAGCACCAAACAATGGGAAGTATGTTATGGCAGCACAGTTATATGTTCTCCTGCATCTGTATCTAGCACTACACAAGAAGTATCCATTCCTGAATCTACTACATACACCCCCGCACAGACCTCCACCCCTGTGTCCTCAAGCACCCAGGAAGACGCAGTGCAAACGCCGCCTAGAAAACGAGCACGAGGAGTCCAACAGTCACCTTGCAACGCCTTGTGTGTGGCCCACATTGGACCCGTGGACAGTGGAAACCACAACGTCATCACTAACAATCACGACCAGCACCAAAGAAGGAACAACAGTAACAGTTCAGCTACGCCTATAGTGCAATTTCAAGGTGAATCTAATTGTTTAAAGTGTTTTAGATATAGGCTAAATGACAAACACAGACATTTATTTGATTTAATATCATCAACGTGGCACTGGGCCTCCTCAAAGGCACCACATAAACATGCCATTGTAACTGTAACATATCATAGTGAGGAACAAAGGCAACAGTTTTTAAATGTTGTAAAAATACCCCCTACTATTAGACACAAACTGGGGTTTATGTCAATGCACCTATTG
>CDK37142
ATGGAAGCAATAGCCAAGCGTTTAGATGCGTGCCAGGAACAGTTGTTAGAACTTTATGAAGAAAACAGTACTGACCTAAACAAACATGTATTGCATTGGAAATGCATAAGACATGAAAGTGTATTATTATATAAAGCAAAACAAATGGGCCTAAGCCACATAGGAATGCAAGTAGTGCCACCATTAAAGGTGTCCGAAGCAAAAGGACATAATGCCATTGAAATGCAAATGCATTTAGAATCATTATTAAAGACTGAGTATAGTATGGAACCGTGGACATTACAAGAAACAAGTTATGAAATGTGGCAAACACCACCTAAACGCTGTTTTAAAAAACGGGGCAAAACTGTAGAAGTTAAATTTGATGGCTGTGCAAACAATACAATGGATTATGTGGTATGGACAGATGTGTATGTGCAGGACACTGACTCCTGGGTAAAGGTGCATAGTATGGTAGATGCTAAGGGTATATATTACACATGTGGACAATTTAAAACATATTATGTAAACTTTGTAAAAGAGGCAGAAAAGTATGGGAGCACCAAACAATGGGAAGTATGTTATGGCAGCACAGTTATATGTTCTCCTGCATCTGTATCTAGCACTACACAAGAAGTATCCATTCCTGAATCTACTACATACACCCCCGCACAGACCTCCACCCCTGTGTCCTCAAGCACCCAGGAAGACGCAGTGCAAACGCCGCCTAGAAAACGAGCACGAGGAGTCCAACAGTCACCTTGCAACGCCTTGTGTGTGGCCCACATTGGACCCGTGGACAGTGGAAACCAGAACGTCATCACTAACAATCACGACCCGCACCAAAGAAGGAACAACAGTAACAGTTCAGCTACGCCTATAGTGCAATTTCAAGGTGAATCTAATTGTTTAAAGTGTTTTAGATATAGGCTAAATGACAAACACAGACATTTATTTGATTTAATATCATCAACGTGGCACTGGGCCTCCTCAAAGGCACCACATAAACATGCCATTGTAACTGTAACATATCATAGTGAGGAACAAAGGCAACAGTTTTTAAATGTTGTAAAAATACCCCCTACTATTAGACACAAACTGGGGTTTATGTCAATGCACCTATTG
>CDK37259
ATGGAAGCAATAGCCAAGCGTTTAGATGCGTGCCAGGAACAGTTGTTAGAACTTTATGAAGAAAACAGTACTGACCTAAACAAACATGTATTGCATTGGAAATGCATAAGACATGAAAGTGTATTATTATATAAAGCAAAACAAATGGGCCTAAGCCACATAGGAATGCAAGTAGTGCCACCATTAAAGGTGTCCGAAGCAAAAGGACATAATGCCATTGAAATGCAAATGCATTTAGAATCATTATTAAAGACTGAGTATAGTATGGAACCGTGGACATTACAAGAAACAAGTTATGAAATGTGGCAAACACCACCTAAACGCTGTTTTAAAAAACGGGGCAAAACTGTAGAAGTTAAATTTGATGGCTGTGCAAACAATACAATGGATTATGTGGTATGGACAGATGTGTATGTGCAGGACACTGACTCCTGGGTAAAGGTGCATAGTATGGTAGATGCTAAGGGTATATATTACACATGTGGACAATTTAAAACATATTATGTAAACTTTGTAAAAGAGGCAGAAAAGTATGGGAGCACCAAACAATGGGAAGTATGTTATGGCAGCACAGTTATATGTTCTCCTGCATCTGTATCTAGCACTACACAAGAAGTATCCATTCCTGAATCTACTACATACACCCCCGCACAGACCTCCACCCCTGTGTCCTCAAGCACCCAGGAAGACGCAGTGCAAACGCCGCCTAGAAAACGAGCACGAGGAGTCCAACAGTCACCTTGCAACGCCTTGTGTGTGGCCCACATTGGACCCGTGGACAGTGGAAACCACAACGTCATCACTAACAATCACGACCAGCACCAAAGAAGGAACAACAGTAACAGTTCAGCTACGCCTATAGTGCAATTTCAAGGTGAATCTAATTGTTTAAAGTGTTTTAGATATAGGCTAAATGACAAACACAGACATTTATTTGATTTAATATCATCAACGTGGCACTGGGCCTCCTCAAAGGCACCACATAAACATGCCATTGTAACTGTAACATATCATAGTGAGGAACAAAGGCAACAGTTTTTAAATGTTGTAAAAATACCCCCTACTATTAGACACAAACTGGGGTTTATGTCAATGCACCTATTG
>AFL91930
ATGGAAGCAATAGCCAAGCGTTTAGATGCGTGCCAGGAACAGTTGTTAGAACTTTATGAAGAAAACAGTACTGACCTAAACAAACATGTACTGCATTGGAAATGCATAAGACATGAAAGTGTATTATTATATAAAGCAAAACAAATGGGCCTAAGCCACATAGGAATGCAAGTAGTGCCACCATTAAAGGTGTCCGAAGCAAAAGGACATAATGCCATTGAAATGCAAATGCATTTAGAATCATTATTAAAGACTGAGTATAGTATGGAACCGTGGACATTACAAGAAACAAGTTATGAAATGTGGCAAACACCACCTAAACGCTGTTTTAAAAAACGGGGCAAAACTGTAGAAGTTAAATTTGATGGCTGTGCAAACAATACAATGGATTATGTGGTATGGACAGATGTGTATGTGCAGGACACTGACTCCTGGGTAAAGGTGCATAGTATGGTAGATGCTAAGGGTATATATTACACATGTGGACAATTTAAAACATATTATGTAAACTTTGTAAAAGAGGCAGAAAAGTATGGGAGCACCAAACAATGGGAAGTATGTTATGGCAGCACAGTTATATGTTCTCCTGCATCTGTATCTAGCACTACACAAGAAGTATCCATTCCTGAATCTACTACATACACCCCCGCACAGACCTCCACCCCTGTGTCCTCAAGCACCCAGGAAGACGCAGTGCAAACGCCGCCTAGAAAACGAGCACGAGGAGTCCAACAGTCACCTTGCAACGCCTTGTGTGTGGCCCACATTGGACCCGTGGACAGTGGAAACCACAACGTCATCACTAACAATCACGACCAGCACCAAAGAAGGAACAACAGTAACAGTTCAGCTACGCCTATAGTGCAATTTCAAGGTGAATCTAATTGTTTAAAGTGTTTTAGATATAGGCTAAATGACAAACACAGACATTTATTTGATTTAATATCATCAACGTGGCACTGGGCCTCCTCAAAGGCACCACATAAACATGCCATTGTAACTGTAACATATCATAGTGAGGAACAAAGGCAACAGTTTTTAAATGTTGTAAAAATACCCCCTACTATTAGACACAAACTGGGGTTTATGTCAATGCACCTATTG
>CDK37394
ATGGAAGCAATAGCCAAGCGTTTAGATGCGTGCCAGGAACAGTTGTTAGAACTTTATGAAGAAAACAGTACTGACCTAAACAAACATGTACTGCATTGGAAATGCATAAGACATGAAAGTGTATTATTATATAAAGCAAAACAAATGGGCCTAAGCCACATAGGAATGCAAGTAGTGCCACCATTAAAGGTGTCCGAAGCAAAAGGACATAATGCCATTGAAATGCAAATGCATTTAGAATCATTATTAAAGACTGAGTATAGTATGGAACCGTGGACATTACAAGAAACAAGTTATGAAATGTGGCAAACACCACCTAAACGCTGTTTTAAAAAACGGGGCAAAACTGTAGAAGTTAAATTTGATGGCTGTGCAAACAATACAATGGATTATGTGGTATGGACAGATGTGTATGTGCAGGACACTGACTCCTGGGTAAAGGTGCATAGTATGGTAGATGCTAAGGGTATATATTACACATGTGGACAATTTAAAACATATTATGTAAACTTTGTAAAAGAGGCAGAAAAGTATGGGAGCACCAAACAATGGGAAGTATGTTATGGCAGCACAGTTATATGTTCTCCTGCATCTGTATCTAGCACTACACAAGAAGTATCCATTCCTGAATCTACTACATACACCCCCGCACAGACCTCCACCCCTGTGTCCTCAAGCACCCAGGAAGACGCAGTGCAAACGCCGCCTAGAAAACGAGCACGAGGAGTCCAACAGTCACCTTGCAACGCCTTGTGTGTGGCCCACATTGGACCCGTGGACAGTGGAAACCACAACGTCATCACTAACAATCACGACCAGCACCAAAGAAGGAACAACAGTAACAGTTCAGCTACGCCTATAGTGCAATTTCAAGGTGAATCTAATTGTTTAAAGTGTTTTAGATATAGGCTAAATGACAAACACAGACATTTATTTGATTTAATATCATCAACGTGGCACTGGGCCTCCTCAAAGGCACCACATAAACATGCCATTGTAACTGTAACATATCATAGTGAGGAACAAAGGCAACAGTTTTTAAATGTTGTAAAAATACCCCCTACTATTAGACACAAACTGGGGTTTATGTCAATGCACCTATTG
>CDK37412
ATGGAAGCAATAGCCAAGCGTTTAGATGCGTGCCAGGAACAGTTGTTAGAACTTTATGAAGAAAACAGTACTGACCTAAACAAACATGTACTGCATTGGAAATGCATAAGACATGAAAGTGTATTATTATATAAAGCAAAACAAATGGGCCTAAGCCACATAGGAATGCAAGTAGTGCCACCATTAAAGGTGTCCGAAGCAAAAGGACATAATGCCATTGAAATGCAAATGCATTTAGAATCATTATTAAAGACTGAGTATAGTATGGAACCGTGGACATTACAAGAAACAAGTTATGAAATGTGGCAAACACCACCTAAACGCTGTTTTAAAAAACGGGGCAAAACTGTAGAAGTTAAATTTGATGGCTGTGCAAACAATACAATGGATTATGTGGTATGGACAGATGTGTATGTGCAGGACACTGACTCCTGGGTAAAGGTGCATAGTATGGTAGATGCTAAGGGTATATATTACACATGTGGACAATTTAAAACATATTATGTAAACTTTGTAAAAGAGGCAGAAAAGTATGGGAGCACCAAACAATGGGAAGTATGTTATGGCAGCACAGTTATATGTTCTCCTGCATCTGTATCTAGCACTACACAAGAAGTATCCATTCCTGAATCTACTACATACACCCCCGCACAGACCTCCACCCCTGTGTCCTCAAGCACCCAGGAAGACGCAGTGCAAACGCCGCCTAGAAAACGAGCACGAGGAGTCCAACAGTCACCTTGCAACGCCTTGTGTGTGGCCCACATTGGACCCGTGGACAGTGGAAACCACAACGTCATCACTAACAATCACGACCAGCACCAAAGAAGGAACAACAGTAACAGTTCAGCTACGCCTATAGTGCAATTTCAAGGTGAATCTAATTGTTTAAAGTGTTTTAGATATAGGCTAAATGACAAACACAGACATTTATTTGATTTAATATCATCAACGTGGCACTGGGCCTCCTCAAAGGCACCACATAAACATGCCATTGTAACTGTAACATATCATAGTGAGGAACAAAGGCAACAGTTTTTAAATGTTGTAAAAATACCCCCTACTATTAGACACAAACTGGGGTTTATGTCAATGCACCTATTG
>CDK36944
ATGGAAGCAATAGCCAAGCGTTTAGATGCGTGCCAGGAACAGTTGTTAGAACTTTATGAAGAAAACAGTACTGACCTACACAAACATGTATTGCATTGGAAATGCATGAGACATGAAAGTGTATTATTATATAAAGCAAAACAAATGGGCCTAAGCCACATAGGAATGCAAGTAGTGCCACCATTAAAGGTGTCCGAAGCAAAAGGACATAATGCCATTGAAATGCAAATGCATTTAGAATCATTATTAAGGACTGAGTATAGTATGGAACCGTGGACATTACAAGAAACAAGTTATGAAATGTGGCAAACACCACCTAAACGCTGTTTTAAAAAACGGGGCAAAACTGTAGAAGTTAAATTTGATGGCTGTGCAAACAATACAATGGATTATGTGGTATGGACAGATGTGTATGTGCAGGACAATGACACCTGGGTAAAGGTGCATAGTATGGTAGATGCTAAGGGTATATATTACACATGTGGACAATTTAAAACATATTATGTAAACTTTGTAAAAGAGGCAGAAAAGTATGGGAGCACCAAACATTGGGAAGTATGTTATGGCAGCACAGTTATATGTTCTCCTGCATCTGTATCTAGCACTACACAAGAAGTATCCATTCCTGAATCTACTACATACACCCCCGCACAGACCTCCACCCTTGTGTCCTCAAGCACCAAGGAAGACGCAGTGCAAACGCCGCCTAGGAAACGAGCACGAGGAGTCCAACAGTCCCCTTGCAACGCCTTGTGTGTGGCCCACATTGGACCCGTGGACAGTGGAAACCACAACCTCATCACTAACAATCACGACCAGCACCAAAGACGGAACAACAGTAACAGTTCAGCTACGCCTATAGTGCAATTTCAAGGTGAATCCAATTGTTTAAAGTGTTTTAGATATAGGCTAAATGACAGACACAGACATTTATTTGATTTAATATCATCAACGTGGCACTGGGCCTCCTCAAAGGCACCACATAAACATGCCATTGTAACTGTAACATATGATAGTGAGGAACAAAGGCAACAGTTTTTAGATGTTGTAAAAATACCCCCTACCATTAGCCACAAACTGGGATTTATGTCACTGCACCTATTG
>CDK37655
ATGGAAGCAATAGCCAAGCGTTTAGATGCGTGCCAGGAACAGTTGTTAGAACTTTATGAAGAAAACAGTACTGACCTAAACAAACATGTATTGCATTGGAAATGCATAAGACATGAAAGTGTATTATTATATAAAGCAAAACAAATGGGCCTAAGCCACATAGGAATGCAAGTAGTGCCACCATTAAAGGTGTCCGAAGCAAAAGGACATAATGCCATTGAAATGCAAATGCATTTAGAATCATTATTAAAGACTGAGTATAGTATGGAACCGTGGACATTACAAGAAACAAGTTATGAAATGTGGCAAACACCACCTAAACGCTGTTTTAAAAAACGGGGCAAAACTGTAGAAGTTAAATTTGATGGCTGTGCAAACAATACAATGGATTATGTGGTATGGACAGATGTGTATGTGCAGGACACTGACTCCTGGGTAAAGGTGCATAGTATGGTAGATGCTAAGGGTATATATTACACATGTGGACAATTTAAAACATATTATGTAAACTTTGTAAAAGAGGCAGAAAAGTATGGGAGCACCAAACAATGGGAAGTATGTTATGGCAGCACAGTTATATGTTCTCCTGCATCTGTATCTAGCACTACACAAGAAGTATCCATTCCTGAATCTACTACATACACCCCCGCACAGACCTCCACCCCTGTGTCCTCAAGCACCCAGGAAGACGCAGTGCAAACGCCGCCTAGAAAACGAGCACGAGGAGTCCAACAGTCACCTTGCAACGCCTTGTGTGTGGCCCACATTGGACCCGTGGACAGTGGAAACCACAACCTCATCACTAACAATCACGACCAGCACCAAAGAAGGAACAACAGTAACAGTTCAGCTACGCCTATAGTGCAATTTCAAGGTGAATCTAATTGTTTAAAGTGTTTTAGATATAGGCTAAATGACAAACACAGACATTTATTTGATTTAATATCATCAACGTGGCACTGGGCCTCCCCAAAGGCACCACATAAACATGCCATTGTAACTGTAACATATCATAGTGAGGAACAAAGGCAACAGTTTTTAAATGTTGTAAAAATACCACCTACTATTAGGCACAAACTGGGGTTTATGTCACTGCACCTATTG
>CCJ09371
ATGGAAGCAATAGCCAAGCGTTTAGATGCGTGCCAGGAACAGTTGTTAGAACTTTATGAAGAAAACAGTACTGACCTACACAAACATGTATTGCATTGGAAATGCATGAGACATGAAAGTGTATTATTATATAAAGCAAAACAAATGGGCCTAAGCCACATAGGAATGCAAGTAGTGCCACCATTAAAGGTGTCCGAAGCAAAAGGACATAATGCCATTGAAATGCAAATGCATTTAGAATCATTATTAAGGACTGAGTATAGTATGGAACCGTGGACATTACAAGAAACAAGTTATGAAATGTGGCAAACACCACCTAAACGCTGTTTTAAAAAACGGGGCAAAACTGTAGAAGTTAAATTTGATGGCTGTGCAAACAATACAATGGATTATGTGGTATGGACAGATGTGTATGTGCAGGACAATGACACCTGGGTAAAGGTGCATAGTATGGTAGATGCTAAGGGTATATATTACACATGTGGACAATTTAAAACATATTATGTAAACTTTGTAAAAGAGGCAGAAAAGTATGGGAGCACCAAACATTGGGAAGTATGTTATGGCAGCACAGTTATATGTTCTCCTGCATCTGTATCTAGCACTACACAAGAAGTATCCATTCCTGAATCTACTACATACACCCCCGCACAGACCTCCACCCTTGTGTCCTCAAGCACCAAGGAAGACGCAGTGCAAACGCCGCCTAGGAAACGAGCACGAGGAGTCCAACAGTCCCCTTGCAACGCCTTGTGTGTGGCCCACATTGGACCCGTGGACAGTGGAAACCACAACCTCATCACTAACAATCACGACCAGCACCAAAGACGGAACAACAGTAACAGTTCAGCTACGCCTATAGTGCAATTTCAAGGTGAATCCAATTGTTTAAAGTGTTTTAGATATAGGCTAAATGACAGACACAGACATTTATTTGATTTAATATCATCAACGTGGCACTGGGCCTCCTCAAAGGCACCACATAAACATGCCATTGTAACTGTAACATATGATAGTGAGGAACAAAGGCAACAGTTTTTAGATGTTGTAAAAATACCCCCTACCATTAGCCACAAACTGGGATTTATGTCACTGCACCTATTG
>CDK36710
ATGGAAGCAATAGCCAAGCGTTTAGATGCGTGCCAGGAACAGTTGTTAGAACTTTATGAAGAAAACAGTACTGACCTAAACAAACATGTATTGCATTGGAAATGCATAAGACATGAAAGTGTATTATTATATAAAGCAAAACAAATGGGCCTAAGCCACATAGGAATGCAAGTAGTGCCACCATTAAAGGTGTCCGAAGCAAAAGGACATAATGCCATTGAAATGCAAATGCATTTAGAATCATTATTAAAGACTGAGTATAGTATGGAACCGTGGACATTACAAGAAACAAGTTATGAAATGTGGCAAACACCACCTAAACGCTGTTTTAAAAAACGGGGCAAAACTGTAGAAGTTAAATTTGATGGCTGTGCAAACAATACAATGGATTATGTGGTATGGACAGATGTGTATGTGCAGGACACTGACTCCTGGGTAAAGGTGCATAGTATGGTAGATGCTAAGGGTATATATTACACATGTGGACAATTTAAAACATATTATGTAAACTTTGTAAAAGAGGCAGAAAAGTATGGGAGCACCAAACAATGGGAAGTATGTTATGGCAGCACAGTTATATGTTCTCCTGCATCTGTATCTAGCACTACACAAGAAGTATCCATTCCTGAATCTACTACATACACCCCCGCACAGACCTCCACCCCTGTGTCCTCAAGCACCCAGGAAGACGCAGTGCAAACGCCGCCTAGAAAACGAGCACGAGGAGTCCAACAGTCACCTTGCAACGCCTTGTGTGTGGCCCACATTGGACCCGTGGACAGTGGAAACCACAACCTCATCACTAACAATCACGACCAGCACCAAAGAAGGAACAACAGTAACAGTTCAGCTACGCCTATAGTGCAATTTCAAGGTGAATCTAATTGTTTAAAGTGTTTTAGATATAGGCTAAATGACAAACACAGACATTTATTTGATTTAATATCATCAACGTGGCACTGGGCCTCCCCAAAGGCACCACATAAACATGCCATTGTAACTGTAACATATCATAGTGAGGAACAAAGGCAACAGTTTTTAAATGTTGTAAAAATACCACCTACTATTAGGCACAAACTGGGGTTTATGTCACTGCACCTATTG
>CDK36827
ATGGAAGCAATAGCCAAGCGTTTAGATGCGTGCCAGGAACAGTTGTTAGAACTTTATGAAGAAAACAGTACTGACCTAAACAAACATGTACTGCATTGGAAATGCATAAGACATGAAAGTGTATTATTATATAAAGCAAAACAAATGGGCCTAAGCCACATAGGAATGCAAGTAGTGCCACCATTAAAGGTGTCCGAAGCAAAAGGACATAATGCCATTGAAATGCAAATGCATTTAGAATCATTATTAAAGACTGAGTATAGTATGGAACCGTGGACATTACAAGAAACAAGTTATGAAATGTGGCAAACACCACCTAAACGCTGTTTTAAAAAACGGGGCAAAACTGTAGAAGTTAAATTTGATGGCTGTGCAAACAATACAATGGATTATGTGGTATGGACAGATGTGTATGTGCAGGACACTGACTCCTGGGTAAAGGTGCATAGTATGGTAGATGCTAAGGGTATATATTACACATGTGGACAATTTAAAACATATTATGTAAACTTTGTAAAAGAGGCAGAAAAGTATGGGAGCACCAAACAATGGGAAGTATGTTATGGCAGCACAGTTATATGTTCTCCTGCATCTGTATCTAGCACTACACAAGAAGTATCCATTCCTGAATCTACTACATACACCCCCGCACAGACCTCCACCCCTGTGTCCTCAAGCACCCAGGAAGACGCAGTGCAAACGCCGCCTAGAAAACGAGCACGAGGAGTCCAACAGTCACCTTGCAACGCCTTGTGTGTGGCCCACATTGGACCCGTGGACAGTGGAAACCACAACGTCATCACTAACAATCACGACCAGCACCAAAGAAGGAACAACAGTAACAGTTCAGCTACGCCTATAGTGCAATTTCAAGGTGAATCTAATTGTTTAAAGTGTTTTAGATATAGGCTAAATGACAAACACAGACATTTATTTGATTTAATATCATCAACGTGGCACTGGGCCTCCTCAAAGGCACCACATAAACATGCCATTGTAACTGTAACATATCATAGTGAGGAACAAAGGCAACAGTTTTTAAATGTTGTAAAAATACCCCCTACTATTAGACACAAACTGGGGTTTATGTCAATGCACCTATTG
>CBY85524
ATGGAAGCAATAGCCAAGCGTTTAGATGCGTGCCAGGAACAGTTGTTAGAACTTTATGAAGAAAACAGTACTGACCTAAACAAACATGTATTGCATTGGAAATGCATAAGACATGAAAGTGTATTATTATATAAAGCAAAACAAATGGGCCTAAGCCACATAGGAATGCAAGTAGTGCCACCATTAAAGGTGTCCGAAGCAAAAGGACATAATGCCATTGAAATGCAAATGCATTTAGAATCATTATTAAAGACTGAGTATAGTATGGAACCGTGGACATTACAAGAAACAAGTTATGAAATGTGGCAAACACCACCTAAACGCTGTTTTAAAAAACGGGGCAAAACTGTAGAAGTTAAATTTGATGGCTGTGCAAACAATACAATGGATTATGTGGTATGGACAGATGTGTATGTGCAGGACACTGACTCCTGGGTAAAGGTGCATAGTATGGTAGATGCTAAGGGTATATATTACACATGTGGACAATTTAAAACATATTATGTAAACTTTGTAAAAGAGGCAGAAAAGTATGGGAGCACCAAACAATGGGAAGTATGTTATGGCAGCACAGTTATATGTTCTCCTGCATCTGTATCTAGCACTACACAAGAAGTATCCATTCCTGAATCTACTACATACACCCCCGCACAGACCTCCACCCCTGTGTCCTCAAGCACCCAGGAAGACGCAGTGCAAACGCCGCCTAGAAAACGAGCACGAGGAGTCCAACAGTCACCTTGCAACGCCTTGTGTGTGGCCCACATTGGACCCGTGGACAGTGCAAACCACAACGTCATCACTAACAATCACGACCAGCACCAAAGAAGGAACAACAGTAACAGTTCAGCTACGCCTATAGTGCAATTTCAAGGTGAATCTAATTGTTTAAAGTGTTTTAGATATAGGCTAAATGACAAACACAGACATTTATTTGATTTAATATCATCAACGTGGCACTGGGCCTCCTCAAAGGCACCACATAAACATGCCATTGTAACTGTAACATATCATAGTGAGGAACAAAGGCAACAGTTTTTAAATGTTGTAAAAATACCCCCTACTATTAGACACAAACTGGGGTTTATGTCAATGCACCTATTG
>CDK36656
ATGGAAGCAATAGCCAAGCGTTTAGATGCGTGCCAGGAACAGTTGTTAGAACTTTATGAAGAAAACAGTACTGACCTAAACAAACATGTATTGCATTGGAAATGCATAAGACATGAAAGTGTATTATTATATAAAGCAAAACAAATGGGCCTAAGCCACATAGGAATGCAAGTAGTGCCACCATTAAAGGTGTCCGAAGCAAAAGGACATAATGCCATTGAAATGCAAATGCATTTAGAATCATTATTAAAGACTGAGTATAGTATGGAACCGTGGACATTACAAGAAACAAGTTATGAAATGTGGCAAACACCACCTAAACGCTGTTTTAAAAAACGGGGCAAAACTGTAGAAGTTAAATTTGATGGCTGTGCAAACAATACAATGGATTATGTGGTATGGACAGATGTGTATGTGCAGGACACTGACTCCTGGGTAAAGGTGCATAGTATGGTAGATGCTAAGGGTATATATTACACATGTGGACAATTTAAAACATATTATGTAAACTTTGTAAAAGAGGCAGAAAAGTATGGGAGCACCAAACAATGGGAAGTATGTTATGGCAGCACAGTTATATGTTCTCCTGCATCTGTATCTAGCACTACACAAGAAGTATCCATTCCTGAATCTACTACATACACCCCCGCACAGACCTCCACCCCTGTGTCCTCAAGCACCCAGGAAGACGCAGTGCAAACGCCGCCTAGAAAACGAGCACGAGGAGTCCAACAGTCACCTTGCAACGCCTTGTGTGTGGCCCACATTGGACCCGTGGACAGTGGAAACCACAACCTCATCACTAACAATCACGACCAGCACCAAAGAAGGAACAACAGTAACAGTTCAGCTACGCCTATAGTGCAATTTCAAGGTGAATCTAATTGTTTAAAGTGTTTTAGATATAGGCTAAATGACAAACACAGACATTTATTTGATTTAATATCATCAACGTGGCACTGGGCCTCCCCAAAGGCACCACATAAACATGCCATTGTAACTGTAACATATCATAGTGAGGAACAAAGGCAACAGTTTTTAAATGTTGTAAAAATACCACCTACTATTAGGCACAAACTGGGGTTTATGTCACTGCACCTATTG
>CBY85434
ATGGAAGCAATAGCCAAGCGTTTAGATGCGTGCCAGGAACAGTTGTTAGAACTTTATGAAGAAAACAGTACTGACCTACACAAACATGTATTGCATTGGAAATGCATGAGACATGAAAGTGTATTATTATATAAAGCAAAACAAATGGGCCTAAGCCACATAGGAATGCAAGTAGTGCCACCATTAAAGGTGTCCGAAGCAAAAGGACATAATGCCATTGAAATGCAAATGCATTTAGAATCATTATTAAGGACTGAGTATAGTATGGAACCGTGGACATTACAAGAAACAAGTTATGAAATGTGGCAAACACCACCTAAACGCTGTTTTAAAAAACGGGGCAAAACTGTAGAAGTTAAATTTGATGGCTGTGCAAACAATACAATGGATTATGTGGTATGGACAGATGTGTATGTGCAGGACAATGACACCTGGGTAAAGGTGCATAGTATGGTAGATGCTAAGGGTATATATTACACATGTGGACAATTTAAAACATATTATGTAAACTTTGTAAAAGAGGCAGAAAAGTATGGGAGCACCAAACATTGGGAAGTATGTTATGGCAGCACAGTTATATGTTCTCCTGCATCTGTATCTAGCACTACACAAGAAGTATCCATTCCTGAATCTACTACATACACCCCCGCACAGACCTCCACCCTTGTGTCCTCAAGCACCAAGGAAGACGCAGTGCAAACGCCGCCTAGGAAACGAGCACGAGGAGTCCAACAGTCCCCTTGCAACGCCTTGTGTGTGGCCCACATTGGACCCGTGGACAGTGGAAACCACAACCTCATCACTAACAATCACGACCAGCACCAAAGACGGAACAACAGTAACAGTTCAGCTACGCCTATAGTGCAATTTCAAGGTGAATCCAATTGTTTAAAGTGTTTTAGATATAGGCTAAATGACAGACACAGACATTTATTTGATTTAATATCATCAACGTGGCACTGGGCCTCCTCAAAGGCACCACATAAACATGCCATTGTAACTGTAACATATGATAGTGAGGAACAAAGGCAACAGTTTTTAGATGTTGTAAGAATACCCCCTACCATTAGCCACAAACTGGGATTTATGTCACTGCACCTATTG
>CBY85470
ATGGAAGCAATAGCCAAGCGTTTAGATGCGTGCCAGGAACAGTTGTTAGAACTTTATGAAGAAAACAGTACTGACCTAAACAAACATGTACTGCATTGGAAATGCATAAGACATGAAAGTGTATTATTATATAAAGCAAAACAAATGGGCCTAAGCCACATAGGAATGCAAGTAGTGCCACCATTAAAGGTGTCCGAAGCAAAAGGACATAATGCCATTGAAATGCAAATGCATTTAGAATCATTATTAAAGACTGAGTATAGTATGGAACCGTGGACATTACAAGAAACAAGTTATGAAATGTGGCAAACACCACCTAAACGCTGTTTTAAAAAACGGGGCAAAACTGTAGAAGTTAAATTTGATGGCTGTGCAAACAATACAATGGATTATGTGGTATGGACAGATGTGTATGTGCAGGACACTGACTCCTGGGTAAAGGTGCATAGTATGGTAGATGCTAAGGGTATATATTACACATGTGGACAATTTAAAACATATTATGTAAACTTTGTAAAAGAGGCAGAAAAGTATGGGAGCACCAAACAATGGGAAGTATGTTATGGCAGCACAGTTATATGTTCTCCTGCATCTGTATCTAGCACTACACAAGAAGTATCCATTCCTGAATCTACTACATACACCCCCGCACAGACCTCCACCCCTGTGTCCTCAAGCACCCAGGAAGACGCAGTGCAAACGCCGCCTAGAAAACGAGCACGAGGAGTCCAACAGTCACCTTGCAACGCCTTGTGTGTGGCCCACATTGGACCCGTGGACAGTGGAAACCACAACGTCATCACTAACAATCACGACCAGCACCAAAGAAGGAACAACAGTAACAGTTCAGCTACGCCTATAGTGCAATTTCAAGGTGAATCTAATTGTTTAAAGTGTTTTAGATATAGGCTAAATGACAAACACAGACATTTATTTGATTTAATATCATCAACGTGGCACTGGGCCTCCTCAAAGGCACCACATAAACATGCCATTGTAACTGTAACATATCATAGTGAGGAACAAAGGCAACAGTTTTTAAATGTTGTAAAAATACCCCCTACCATTAGACACAAACTGGGGTTTATGTCAATGCACCTATTG
>CDK37097
ATGGAAGCAATAGCCAAGCGTTTAGATGCGTGCCAGGAACAGTTGTTAGAACTTTATGAAGAAAACAGTACTGACCTAAACAAACATGTACTGCATTGGAAATGCATAAGACATGAAAGTGTATTATTATATAAAGCAAAACAAATGGGCCTAAGCCACATAGGAATGCAAGTAGTGCCACCATTAAAGGTGTCCGAAGCAAAAGGACATAATGCCATTGAAATGCAAATGCATTTAGAATCATTATTAAAGACTGAGTATAGTATGGAACCGTGGACATTACAAGAAACAAGTTATGAAATGTGGCAAACACCACCTAAACGCTGTTTTAAAAAACGGGGCAAAACTGTAGAAGTTAAATTTGATGGCTGTGCAAACAATACAATGGATTATGTGGTATGGACAGATGTGTATGTGCAGGACACTGACTCCTGGGTAAAGGTGCATAGTATGGTAGATGCTAAGGGTATATATTACACATGTGGACAATTTAAAACATATTATGTAAACTTTGTAAAAGAGGCAGAAAAGTATGGGAGCACCAAACAATGGGAAGTATGTTATGGCAGCACAGTTATATGTTCTCCTGCATCTGTATCTAGCACTACACAAGAAGTATCCATTCCTGAATCTACTACATACACCCCCGCACAGACCTCCACCCCTGTGTCCTCAAGCACCCAGGAAGACGCAGTGCAAACGCCGCCTAGAAAACGAGCACGAGGAGTCCAACAGTCACCTTGCAACGCCTTGTGTGTGGCCCACATTGGACCCGTGGACAGTGGAAACCACAACGTCATCACTAACAATCACGACCAGCACCAAAGAAGGAACAACAGTAACAGTTCAGCTACGCCTATAGTGCAATTTCAAGGTGAATCTAATTGTTTAAAGTGTTTTAGATATAGGCTAAATGACAAACACAGACATTTATTTGATTTAATATCATCAACGTGGCACTGGGCCTCCTCAAAGGCACCACATAAACATGCCATTGTAACTGTAACATATCATAGTGAGGAACAAAGGCAACAGTTTTTAAATGTTGTAAAAATACCCCCTACTATTAGACACAAACTGGGGTTTATGTCAATGCACCTATTG
>CDK37304
ATGGAAGCAATAGCCAAGCGTTTAGATGCGTGCCAGGAACAGTTGTTAGAACTTTATGAAGAAAACAGTACTGACCTAAACAAACATGTATTGCATTGGAAATGCATAAGACATGAAAGTGTATTATTATATAAAGCAAAACAAATGGGCCTAAGCCACATAGGAATGCAAGTAGTGCCACCATTAAAGGTGTCCGAAGCAAAAGGACATAATGCCATTGAAATGCAAATGCATTTAGAATCATTATTAAAGACTGAGTATAGTATGGAACCGTGGACATTACAAGAAACAAGTTATGAAATGTGGCAAACACCACCTAAACGCTGTTTTAAAAAACGGGGCAAAACTGTAGAAGTTAAATTTGATGGCTGTGCAAACAATACAATGGATTATGTGGTATGGACAGATGTGTATGTGCAGGACACTGACTCCTGGGTAAAGGTGCATAGTATGGTAGATGCTAAGGGTATATATTACACATGTGGACAATTTAAAACATATTATGTAAACTTTGTAAAAGAGGCAGAAAAGTATGGGAGCACCAAACAATGGGAAGTATGTTATGGCAGCACAGTTATATGTTCTCCTGCATCTGTATCTAGCACTACACAAGAAGTATCCATTCCTGAATCTACTACATACACCCCCGCACAGACCTCCACCCCTGTGTCCTCAAGCACCCAGGAAGACGCAGTGCAAACGCCGCCTAGAAAACGAGCACGAGGAGTCCAACAGTCACCTTGCAACGCCTTGTGTGTGGCCCACATTGGACCCGTGGACAGTGGAAACCACAACCTCATCACTAACAATCACGACCAGCACCAAAGAAGGAACAACAGTAACAGTTCAGCTACGCCTATAGTGCAATTTCAAGGTGAATCTAATTGTTTAAAGTGTTTTAGATATAGGCTAAATGACAAACACAGACATTTATTTGATTTAATATCATCAACGTGGCACTGGGCCTCCCCAAAGGCACCACATAAACATGCCATTGTAACTGTAACATATCATAGTGAGGAACAAAGGCAACAGTTTTTAAATGTTGTAAAAATACCACCTACTATTAGGCACAAACTGGGGTTTATGTCACTGCACCTATTG
>CDK36575
ATGGAAGCAATAGCCAAGCGTTTAGATGCGTGCCAGGAACAGTTGTTAGAACTTTATGAAGAAAACAGTACTGACCTACACAAACATGTATTGCATTGGAAATGCATGAGACATGAAAGTGTATTATTATATAAAGCAAAACAAATGGGCCTAAGCCACATAGGAATGCAAGTAGTGCCACCATTAAAGGTGTCCGAAGCAAAAGGACATAATGCCATTGAAATGCAAATGCATTTAGAATCATTATTAAGGACTGAGTATAGTATGGAACCGTGGACATTACAAGAAACAAGTTATGAAATGTGGCAAACACCACCTAAACGCTGTTTTAAAAAACGGGGCAAAACTGTAGAAGTTAAATTTGATGGCTGTGCAAACAATACAATGGATTATGTGGTATGGACAGATGTGTATGTGCAGGACAATGACACCTGGGTAAAGGTGCATAGTATGGTAGATGCTAAGGGTATATATTACACATGTGGACAATTTAAAACATATTATGTAAACTTTGTAAAAGAGGCAGAAAAGTATGGGAGCACCAAACATTGGGAAGTATGTTATGGCAGCACAGTTATATGTTCTCCTGCATCTGTATCTAGCACTACACAAGAAGTATCCATTCCTGAATCTACTACATACACCCCCGCACAGACCTCCACCCTTGTGTCCTCAAGCACCAAGGAAGACGCAGTGCAAACGCCGCCTAGGAAACGAGCACGAGGAGTCCAACAGTCCCCTTGCAACGCCTTGTGTGTGGCCCACATTGGACCCGTGGACAGTGGAAACCACAACCTCATCACTAACAATCACGACCAGCACCAAAGACGGAACAACAGTAACAGTTCAGCTACGCCTATAGTGCAATTTCAAGGTGAATCCAATTGTTTAAAGTGTTTTAGATATAGGCTAAATGACAGACACAGACATTTATTTGATTTAATATCATCAACGTGGCACTGGGCCTCCTCAAAGGCACCACATAAACATGCCATTGTAACTGTAACCTATGATAGTGAGGAACAAAGGCAACAGTTTTTAGATGTTGTAAAAATACCCCCTACCATTAGCCACAAACTGGGATTTATGTCACTGCACCTATTG
>CDK37547
ATGGAAGCAATAGCCAAGCGTTTAGATGCGTGCCAGGAACAGTTGTTAGAACTTTATGAAGAAAACAGTACTGACCTAAACAAACATGTACTGCATTGGAAATGCATAAGACATGAAAGTGTATTATTATATAAAGCAAAACAAATGGGCCTAAGCCACATAGGAATGCAAGTAGTGCCACCATTAAAGGTGTCCGAAGCAAAAGGACATAATGCCATTGAAATGCAAATGCATTTAGAATCATTATTAAAGACTGAGTATAGTATGGAACCGTGGACATTACAAGAAACAAGTTATGAAATGTGGCAAACACCACCTAAACGCTGTTTTAAAAAACGGGGCAAAACTGTAGAAGTTAAATTTGATGGCTGTGCAAACAATACAATGGATTATGTGGTATGGACAGATGTGTATGTGCAGGACACTGACTCCTGGGTAAAGGTGCATAGTATGGTAGATGCTAAGGGTATATATTACACATGTGGACAATTTAAAACATATTATGTAAACTTTGTAAAAGAGGCAGAAAAGTATGGGAGCACCAAACAATGGGAAGTATGTTATGGCAGCACAGTTATATGTTCTCCTGCATCTGTATCTAGCACTACACAAGAAGTATCCATTCCTGAATCTACTACATACACCCCCGCACAGACCTCCACCCCTGTGTCCTCAAGCACCCAGGAAGACGCAGTGCAAACGCCGCCTAGAAAACGAGCACGAGGAGTCCAACAGTCACCTTGCAACGCCTTGTGTGTGGCCCACATTGGACCCGTGGACAGTGGAAACCACAACGTCATCACTAACAATCACGACCAGCACCAAAGAAGGAACAACAGTAACAGTTCAGCTACGCCTATAGTGCAATTTCAAGGTGAATCTAATTGTTTAAAGTGTTTTAGATATAGGCTAAATGACAAACACAGACATTTATTTGATTTAATATCATCAACGTGGCACTGGGCCTCCTCAAAGGCACCACATAAACATGCCATTGTAACTGTAACATATCATAGTGAGGAACAAAGGCAACAGTTTTTAAATGTTGTAAAAATACCCCCTACTATTAGACACAAACTGGGGTTTATGTCAATGCACCTATTG
>AFL91957
ATGGAAGCAATAGCCAAGCGTTTAGATGCGTGCCAGGAACAGTTGTTAGAACTTTATGAAGAAAACAGTACTGACCTAAACAAACATGTATTGCATTGGAAATGCATAAGACATGAAAGTGTATTATTATATAAAGCAAAACAAATGGGCCTAAGCCACATAGGAATGCAAGTAGTGCCACCATTAAAGGTGTCCGAAGCAAAAGGACATAATGCCATTGAAATGCAAATGCATTTAGAATCATTATTAAAGACTGAGTATAGTATGGAACCGTGGACATTACAAGAAACAAGTTATGAAATGTGGCAAACACCACCTAAACGCTGTTTTAAAAAACGGGGCAAAACTGTAGAAGTTAAATTTGATGGCTGTGCAAACAATACAATGGATTATGTGGTATGGACAGATGTGTATGTGCAGGACACTGACTCCTGGGTAAAGGTGCATAGTATGGTAGATGCTAAGGGTATATATTACACATGTGGACAATTTAAAACATATTATGTAAACTTTGTAAAAGAGGCAGAAAAGTATGGGAGCACCAAACAATGGGAAGTATGTTATGGCAGCACAGTTATATGTTCTCCTGCATCTGTATCTAGCACTACACAAGAAGTATCCATTCCTGAATCTACTACATACACCCCCGCACAGACCTCCACCCCTGTGTCCTCAAGCACCCAGGAAGACGCAGTGCAAACGCCGCCTAGAAAACGAGCACGAGGAGTCCAACAGTCACCTTGCAACGCCTTGTGTGTGGCCCACATTGGACCCGTGGACAGTGGAAACCAGAACGTCATCACTAACAATCACGACCCGCACCAAAGAAGGAACAACAGTAACAGTTCAGCTACGCCTATAGTGCAATTTCAAGGTGAATCTAATTGTTTAAAGTGTTTTAGATATAGGCTAAATGACAAACACAGACATTTATTTGATTTAATATCATCAACGTGGCACTGGGCCTCCTCAAAGGCACCACATAAACATGCCATTGTAACTGTAACATATCATAGTGAGGAACAAAGGCAACAGTTTTTAAATGTTGTAAAAATACCCCCTACTATTAGACACAAACTGGGGTTTATGTCAATGCACCTATTG
>CDK37178
ATGGAAGCAATAGCCAAGCGTTTAGATGCGTGCCAGGAACAGTTGTTAGAACTTTATGAAGAAAACAGTACTGACCTAAACAAACATGTATTGCATTGGAAATGCATAAGACATGAAAGTGTATTATTATATAAAGCAAAACAAATGGGCCTAAGCCACATAGGAATGCAAGTAGTGCCACCATTAAAGGTGTCCGAAGCAAAAGGACATAATGCCATTGAAATGCAAATGCATTTAGAATCATTATTAAAGACTGAGTATAGTATGGAACCGTGGACATTACAAGAAACAAGTTATGAAATGTGGCAAACACCACCTAAACGCTGTTTTAAAAAACGGGGCAAAACTGTAGAAGTTAAATTTGATGGCTGTGCAAACAATACAATGGATTATGTGGTATGGACAGATGTGTATGTGCAGGACACTGACTCATGGGTAAAGGTGCATAGTATGGTAGATGCTAAGGGTATATATTACACATGTGGACAATTTAAAACATATTATGTAAACTTTGTAAAAGAGGCAGAAAAGTATGGGAGCACCAAACAATGGGAAGTATGTTATGGCAGCACAGTTATATGTTCTCCTGCATCTGTATCTAGCACTACACAAGAAGTATCCATTCCTGAATCTACTACATACACCCCCGCACAGACCTCCACCCCTGTGTCCTCAAGCACCCAGGAAGACGCAGTGCAAACGCCGCCTAGAAAACGAGCACGAGGAGTCCAACAGTCACCTTGCAACGCCTTGTGTGTGGCCCACATTGGACCCGTGGACAGTGGAAACCACAACCTCATCACTAACAATCACGACCAGCACCAAAGAAGGAACAACAGTAACAGTTCAGCTACGCCTATAGTGCAATTTCAAGGTGAATCTAATTGTTTAAAGTGTTTTAGATATAGGCTAAATGACAAACACAGACATTTATTTGATTTAATATCATCAACGTGGCACTGGGCCTCCCCAAAGGCACCACATAAACATGCCATTGTAACTGTAACATATCATAGTGAGGAACAAAGGCAACAGTTTTTAAATGTTGTAAAAATACCACCTACTATTAGGCACAAACTGGGGTTTATGTCACTGCACCTATTG
>CDK37070
ATGGAAGCAATAGCCAAGCGTTTAGATGCGTGCCAGGAACAGTTGTTAGAACTTTATGAAGAAAACAGTACTGACCTAAACAAACATGTACTGCATTGGAAATGCATAAGACATGAAAGTGTATTATTATATAAAGCAAAACAAATGGGCCTAAGCCACATAGGAATGCAAGTAGTGCCACCATTAAAGGTGTCCGAAGCAAAAGGACATAATGCCATTGAAATGCAAATGCATTTAGAATCATTATTAAAGACTGAGTATAGTATGGAACCGTGGACATTACAAGAAACAAGTTATGAAATGTGGCAAACACCACCTAAACGCTGTTTTAAAAAACGGGGCAAAACTGTAGAAGTTAAATTTGATGGCTGTGCAAACAATACAATGGATTATGTGGTATGGACAGATGTGTATGTGCAGGACACTGACTCCTGGGTAAAGGTGCATAGTATGGTAGATGCTAAGGGTATATATTACACATGTGGACAATTTAAAACATATTATGTAAACTTTGTAAAAGAGGCAGAAAAGTATGGGAGCACCAAACAATGGGAAGTATGTTATGGCAGCACAGTTATATGTTCTCCTGCATCTGTATCTAGCACTACACAAGAAGTATCCATTCCTGAATCTACTACATACACCCCCGCACAGACCTCCACCCCTGTGTCCTCAAGCACCCAGGAAGACGCAGTGCAAACGCCGCCTAGAAAACGAGCACGAGGAGTCCAACAGTCACCTTGCAACGCCTTGTGTGTGGCCCACATTGGACCCGTGGACAGTGGAAACCACAACGTCATCACTAACAATCACGACCAGCACCAAAGAAGGAACAACAGTAACAGTTCAGCTACGCCTATAGTGCAATTTCAAGGTGAATCTAATTGTTTAAAGTGTTTTAGATATAGGCTAAATGACAAACACAGACATTTATTTGATTTAATATCATCAACGTGGCACTGGGCCTCCTCAAAGGCACCACATAAACATGCCATTGTAACTGTAACATATCATAGTGAGGAACAAAGGCAACAGTTTTTAAATGTTGTAAAAATACCCCCTACTATTAGACACAAACTGGGGTTTATGTCAATGCACCTATTG
>CDK37385
ATGGAAGCAATAGCCAAGCGTTTAGATGCGTGCCAGGAACAGTTGTTAGAACTTTATGAAGAAAACAGTACTGACCTAAACAAACATGTACTGCATTGGAAATGCATAAGACATGAAAGTGTATTATTATATAAAGCAAAACAAATGGGCCTAAGCCACATAGGAATGCAAGTAGTGCCACCATTAAAGGTGTCCGAAGCAAAAGGACATAATGCCATTGAAATGCAAATGCATTTAGAATCATTATTAAAGACTGAGTATAGTATGGAACCGTGGACATTACAAGAAACAAGTTATGAAATGTGGCAAACACCACCTAAACGCTGTTTTAAAAAACGGGGCAAAACTGTAGAAGTTAAATTTGATGGCTGTGCAAACAATACAATGGATTATGTGGTATGGACAGATGTGTATGTGCAGGACACTGACTCCTGGGTAAAGGTGCATAGTATGGTAGATGCTAAGGGTATATATTACACATGTGGACAATTTAAAACATATTATGTAAACTTTGTAAAAGAGGCAGAAAAGTATGGGAGCACCAAACAATGGGAAGTATGTTATGGCAGCACAGTTATATGTTCTCCTGCATCTGTATCTAGCACTACACAAGAAGTATCCATTCCTGAATCTACTACATACACCCCCGCACAGACCTCCACCCCTGTGTCCTCAAGCACCCAGGAAGACGCAGTGCAAACGCCGCCTAGAAAACGAGCACGAGGAGTCCAACAGTCACCTTGCAACGCCTTGTGTGTGGCCCACATTGGACCCGTGGACAGTGGAAACCACAACGTCATCACTAACAATCACGACCAGCACCAAAGAAGGAACAACAGTAACAGTTCAGCTACGCCTATAGTGCAATTTCAAGGTGAATCTAATTGTTTAAAGTGTTTTAGATATAGGCTAAATGACAAACACAGACATTTATTTGATTTAATATCATCAACGTGGCACTGGGCCTCCTCAAAGGCACCACATAAACATGCCATTGTAACTGTAACATATCATAGTGAGGAACAAAGGCAACAGTTTTTAAATGTTGTAAAAATACCCCCTACTATTAGACACAAACTGGGGTTTATGTCAATGCACCTATTG
>CDK37664
ATGGAAGCAATAGCCAAGCGTTTAGATGCGTGCCAGGAACAGTTGTTAGAACTTTATGAAGAAAACAGTACTGACCTAAACAAACATGTACTGCATTGGAAATGCATAAGACATGAAAGTGTATTATTATATAAAGCAAAACAAATGGGCCTAAGCCACATAGGAATGCAAGTAGTGCCACCATTAAAGGTGTCCGAAGCAAAAGGACATAATGCCATTGAAATGCAAATGCATTTAGAATCATTATTAAAGACTGAGTATAGTATGGAACCGTGGACATTACAAGAAACAAGTTATGAAATGTGGCAAACACCACCTAAACGCTGTTTTAAAAAACGGGGCAAAACTGTAGAAGTTAAATTTGATGGCTGTGCAAACAATACAATGGATTATGTGGTATGGACAGATGTGTATGTGCAGGACACTGACTCCTGGGTAAAGGTGCATAGTATGGTAGATGCTAAGGGTATATATTACACATGTGGACAATTTAAAACATATTATGTAAACTTTGTAAAAGAGGCAGAAAAGTATGGGAGCACCAAACATTGGGAAGTATGTTATGGCAGCACAGTTATATGTTCTCCTGCATCTGTATCTAGCACTACACAAGAAGTATCCATTCCTGAATCTACTACATACACCCCCGCACAGACCTCCACCCCTGTGTCCTCAAGCACCCAGGAAGACGCAGTGCAAACGCCGCCTAGAAAACGAGCACGAGGAGTCCAACAGTCACCTTGCAACGCCTTGTGTGTGGCCCACATTGGACCCGTGGACAGTGGAAACCACAACGTCATCACTAACAATCACGACCAGCACCAAAGAAGGAACAACAGTAACAGTTCAGCTACGCCTATAGTGCAATTTCAAGGTGAATCTAATTGTTTAAAGTGTTTTAGATATAGGCTAAATGACAAACACAGACATTTATTTGATTTAATATCATCAACGTGGCACTGGGCCTCCTCAAAGGCACCACATAAACATGCCATTGTAACTGTAACATATCATAGTGAGGAACAAAGGCAACAGTTTTTAAATGTTGTAAAAATACCCCCTACTATTAGACACAAACTGGGGTTTATGTCAATGCACCTATTG
>CDK36899
ATGGAAGCAATAGCCAAGCGTTTAGATGCGTGCCAGGAACAGTTGTTAGAACTTTATGAAGAAAACAGTACTGACCTAAACAAACATGTATTGCATTGGAAATGCATAAGACATGAAAGTGTATTATTATATAAAGCAAAACAAATGGGCCTAAGCCACATAGGAATGCAAGTAGTGCCACCATTAAAGGTGTCCGAAGCAAAAGGACATAATGCCATTGAAATGCAAATGCATTTAGAATCATTATTAAAGACTGAGTATAGTATGGAACCGTGGACATTACAAGAAACAAGTTATGAAATGTGGCAAACACCACCTAAACGCTGTTTTAAAAAACGGGGCAAAACTGTAGAAGTTAAATTTGATGGCTGTGCAAACAATACAATGGATTATGTGGTATGGACAGATGTGTATGTGCAGGACACTGACTCCTGGGTAAAGGTGCATAGTATGGTAGATGCTAAGGGTATATATTACACATGTGGACAATTTAAAACATATTATGTAAACTTTGTAAAAGAGGCAGAAAAGTATGGGAGCACCAAACAATGGGAAGTATGTTATGGCAGCACAGTTATATGTTCTCCTGCATCTGTATCTAGCACTACACAAGAAGTATCCATTCCTGAATCTACTACATACACCCCCGCACAGACCTCCACCCCTGTGTCCTCAAGCACCCAGGAAGACGCAGTGCAAACGCCGCCTAGAAAACGAGCACGAGGAGTCCAACAGTCACCTTGCAACGCCTTGTGTGTGGCCCACATTGGACCCGTGGACAGTGGAAACCACAACCTCATCACTAACAATCACGACCAGCACCAAAGAAGGAACAACAGTAACAGTTCAGCTACGCCTATAGTGCAATTTCAAGGTGAATCTAATTGTTTAAAGTGTTTTAGATATAGGCTAAATGACAAACACAGACATTTATTTGATTTAATATCATCAACGTGGCACTGGGCCTCCCCAAAGGCACCACATAAACATGCCATTGTAACTGTAACATATCATAGTGAGGAACAAAGGCAACAGTTTTTAAATGTTGTAAAAATACCACCTACTATTAGGCACAAACTGGGGTTTATGTCACTGCACCTATTG
>CDK36953
ATGGAAGCAATAGCCAAGCGTTTAGATGCGTGCCAGGAACAGTTGTTAGAACTTTATGAAGAAAACAGTACTGACCTACACAAACATGTATTGCATTGGAAATGCATGAGACATGAAAGTGTATTATTATATAAAGCAAAACAAATGGGCCTAAGCCACATAGGAATGCAAGTAGTGCCACCATTAAAGGTGTCCGAAGCAAAAGGACATAATGCCATTGAAATGCAAATGCATTTAGAATCATTATTAAGGACTGAGTATAGTATGGAACCGTGGACATTACAAGAAACAAGTTATGAAATGTGGCAAACACCACCTAAACGCTGTTTTAAAAAACGGGGCAAAACTGTAGAAGTTAAATTTGATGGCTGTGCAAACAATACAATGGATTATGTGGTATGGACAGATGTGTATGTGCAGGACAATGACACCTGGGTAAAGGTGCATAGTATGGTAGATGCTAAGGGTATATATTACACATGTGGACAATTTAAAACATATTATGTAAACTTTGTAAAAGAGGCAGAAAAGTATGGGAGCACCAAACATTGGGAAGTATGTTATGGCAGCACAGTTATATGTTCTCCTGCATCTGTATCTAGCACTACACAAGAAGTATCCATTCCTGAATCTACTACATACACCCCCGCACAGACCTCCACCCTTGTGTCCTCAAGCACCAAGGAAGACGCAGTGCAAACGCCGCCTAGGAAACGAGCACGAGGAGTCCAACAGTCCCCTTGCAACGCCTTGTGTGTGGCCCACATTGGACCCGTGGACAGTGGAAACCACAACCTCATCACTAACAATCACGACCAGCACCAAAGACGGAACAACAGTAACAGTTCAGCTACGCCTATAGTGCAATTTCAAGGTGAATCCAATTGTTTAAAGTGTTTTAGATATAGGCTAAATGACAGACACAGACATTTATTTGATTTAATATCATCAACGTGGCACTGGGCCTCCTCAAAGGCACCACATAAACATGCCATTGTAACTGTAACATATGATAGTGAGGAACAAAGGCAACAGTTTTTAGATGTTGTAAAAATACCCCCTACCATTAGCCACAAACTGGGATTTATGTCACTGCACCTATTG
>CDK36818
ATGGAAGCAATAGCCAAGCGTTTAGATGCGTGCCAGGAACAGTTGTTAGAACTTTATGAAGAAAACAGTACTGACCTAAACAAACATGTACTGCATTGGAAATGCATAAGACATGAAAGTGTATTATTATATAAAGCAAAACAAATGGGCCTAAGCCACATAGGAATGCAAGTAGTGCCACCATTAAAGGTGTCCGAAGCAAAAGGACATAATGCCATTGAAATGCAAATGCATTTAGAATCATTATTAAAGACTGAGTATAGTATGGAACCGTGGACATTACAAGAAACAAGTTATGAAATGTGGCAAACACCACCTAAACGCTGTTTTAAAAAACGGGGCAAAACTGTAGAAGTTAAATTTGATGGCTGTGCAAACAATACAATGGATTATGTGGTATGGACAGATGTGTATGTGCAGGACACTGACTCCTGGGTAAAGGTGCATAGTATGGTAGATGCTAAGGGTATATATTACACATGTGGACAATTTAAAACATATTATGTAAACTTTGTAAAAGAGGCAGAAAAGTATGGGAGCACCAAACAATGGGAAGTATGTTATGGCAGCACAGTTATATGTTCTCCTGCATCTGTATCTAGCACTACACAAGAAGTATCCATTCCTGAATCTACTACATACACCCCCGCACAGACCTCCACCCCTGTGTCCTCAAGCACCCAGGAAGACGCAGTGCAAACGCCGCCTAGAAAACGAGCACGAGGAGTCCAACAGTCACCTTGCAACGCCTTGTGTGTGGCCCACATTGGACCCGTGGACAGTGGAAACCACAACGTCATCACTAACAATCACGACCAGCACCAAAGAAGGAACAACAGTAACAGTTCAGCTACGCCTATAGTGCAATTTCAAGGTGAATCTAATTGTTTAAAGTGTTTTAGATATAGGCTAAATGACAAACACAGACATTTATTTGATTTAATATCATCAACGTGGCACTGGGCCTCCTCAAAGGCACCACATAAACATGCCATTGTAACTGTAACATATCATAGTGAGGAACAAAGGCAACAGTTTTTAAATGTTGTAAAAATACCCCCTACTATTAGACACAAACTGGGGTTTATGTCAATGCACCTATTG
>CDK36764
ATGGAAGCAATAGCCAAGCGTTTAGATGCGTGCCAGGAACAGTTGTTAGAACTTTATGAAGAAAACAGTACTGACCTACACAAACATGTATTGCATTGGAAATGCATGAGACATGAAAGTGTATTATTATATAAAGCAAAACAAATGGGCCTAAGCCACATAGGAATGCAAGTAGTGCCACCATTAAAGGTGTCCGAAGCAAAAGGACATAATGCCATTGAAATGCAAATGCATTTAGAATCATTATTAAGGACTGAGTATAGTATGGAACCGTGGACATTACAAGAAACAAGTTATGAAATGTGGCAAACACCACCTAAACGCTGTTTTAAAAAACGGGGCAAAACTGTAGAAGTTAAATTTGATGGCTGTGCAAACAATACAATGGATTATGTGGTATGGACAGATGTGTATGTGCAGGACAATGACACCTGGGTAAAGGTGCATAGTATGGTAGATGCTAAGGGTATATATTACACATGTGGACAATTTAAAACATATTATGTAAACTTTGTAAAAGAGGCAGAAAAGTATGGGAGCACCAAACATTGGGAAGTATGTTATGGCAGCACAGTTATATGTTCTCCTGCATCTGTATCTAGCACTACACAAGAAGTATCCATTCCTGAATCTACTACATACACCCCCGCACAGACCTCCACCCTTGTGTCCTCAAGCACCAAGGAAGACGCAGTGCAAACGCCGCCTAGGAAACGAGCACGAGGAGTCCAACAGTCCCCTTGCAACGCCTTGTGTGTGGCCCACATTGGACCCGTGGACAGTGGAAACCACAACCTCATCACTAACAATCACGACCAGCACCAAAGACGGAACAACAGTAACAGTTCAGCTACGCCTATAGTGCAATTTCAAGGTGAATCCAATTGTTTAAAGTGTTTTAGATATAGGCTAAATGACAGACACAGACATTTATTTGATTTAATATCATCAACGTGGCACTGGGCCTCCTCAAAGGCACCACATAAACATGCCATTGTAACTGTAACATATGATAGTGAGGAACAAAGGCAACAGTTTTTAGATGTTGTAAAAATACCCCCTACCATTAGCCACAAACTGGGATTTATGTCACTGCACCTATTG
>CBY85533
ATGGAAGCAATAGCCAAGCGTTTAGATGCGTGCCAGGAACAGTTGTTAGAACTTTATGAAGAAAACAGTACTGACCTAAACAAACATGTACTGCATTGGAAATGCATAAGACATGAAAGTGTATTATTATATAAAGCAAAACAAATGGGCCTAAGCCACATAGGAATGCAAGTAGTGCCACCATTAAAGGTGTCCGAAGCAAAAGGACATAATGCCATTGAAATGCAAATGCATTTAGAATCATTATTAAAGACTGAGTATAGTATGGAACCGTGGACATTACAAGAAACAAGTTATGAAATGTGGCAAACACCACCTAAACGCTGTTTTAAAAAACGGGGCAAAACTGTAGAAGTTAAATTTGATGGCTGTGCAAACAATACAATGGATTATGTGGTATGGACAGATGTGTATGTGCAGGACACTGACTCCTGGGTAAAGGTGCATAGTATGGTAGATGCTAAGGGTATATATTACACATGTGGACAATTTAAAACATATTATGTAAACTTTGTAAAAGAGGCAGAAAAGTATGGGAGCACCAAACAATGGGAAGTATGTTATGGCAGCACAGTTATATGTTCTCCTGCATCTGTATCTAGCACTACACAAGAAGTATCCATTCCTGAATCTACTACATACACCCCCGCACAGACCTCCACCCCTGTGTCCTCAAGCACCCAGGAAGACGCAGTGCAAACGCCGCCTAGAAAACGAGCACGAGGAGTCCAACAGTCACCTTGCAACGCCTTGTGTGTGGCCCACATTGGACCCGTGGACAGTGGAAACCACAACGTCATCACTAACAATCACGACCAGCACCAAAGAAGGAACAACAGTAACAGTTCAGCTACGCCTATAGTGCAATTTCAAGGTGAATCTAATTGTTTAAAGTGTTTTAGATATAGGCTAAATGACAAACACAGACATTTATTTGATTTAATATCATCAACGTGGCACTGGGCCTCCTCAAAGGCACCACATAAACATGCCATTGTAACTGTAACATATCATAGTGAGGAACAAAGGCAACAGTTTTTAAATGTTGTAAAAATACCCCCTACTATTAGACACAAACTGGGGTTTATGTCAATGCACCTATTG
>CDK37466
ATGGAAGCAATAGCCAAGCGTTTAGATGCGTGCCAGGAACAGTTGTTAGAACTTTATGAAGAAAACAGTACTGACCTAAACAAACATGTATTGCATTGGAAATGCATAAGACATGAAAGTGTATTATTATATAAAGCAAAACAAATGGGCCTAAGCCACATAGGAATGCAAGTAGTGCCACCATTAAAGGTGTCCGAAGCAAAAGGACATAATGCCATTGAAATGCAAATGCATTTAGAATCATTATTAAAGACTGAGTATAGTATGGAACCGTGGACATTACAAGAAACAAGTTATGAAATGTGGCAAACACCACCTAAACGCTGTTTTAAAAAACGGGGCAAAACTGTAGAAGTTAAATTTGATGGCTGTGCAAACAATACAATGGATTATGTGGTATGGACAGATGTGTATGTGCAGGACACTGACTCCTGGGTAAAGGTGCATAGTATGGTAGATGCTAAGGGTATATATTACACATGTGGACAATTTAAAACATATTATGTAAACTTTGTAAAAGAGGCAGAAAAGTATGGGAGCACCAAACAATGGGAAGTATGTTATGGCAGCACAGTTATATGTTCTCCTGCATCTGTATCTAGCACTACACAAGAAGTATCCATTCCTGAATCTACTACATACACCCCCGCACAGACCTCCACCCCTGTGTCCTCAAGCACCCAGGAAGACGCAGTGCAAACGCCGCCTAGAAAACGAGCACGAGGAGTCCAACAGTCACCTTGCAACGCCTTGTGTGTGGCCCACATTGGACCCGTGGACAGTGGAAACCACAACGTCATCACTAACAATCACGACCAGCACCAAAGAAGGAACAACAGTAACAGTTCAGCTACGCCTATAGTGCAATTCCAAGGTGAATCTAATTGTTTAAAGTGTTTTAGATATAGGCTAAATGACAAACACAGACATTTATTTGATTTAATATCATCAACGTGGCACTGGGCCTCCTCAAAGGCACCACATAAACATGCCATTGTAACTGTAACATATCATAGTGAGGAACAAAGGCAACAGTTTTTAAATGTTGTAAAAATACCCCCTACTATTAGACACAAACTGGGGTTTATGTCAATGCACCTATTG
>CDK36647
ATGGAAGCAATAGCCAAGCGTTTAGATGCGTGCCAGGAACAGTTGTTAGAACTTTATGAAGAAAACAGTACTGACCTACACAAACATGTATTGCATTGGAAATGCATGAGACATGAAAGTGTATTATTATATAAAGCAAAACAAATGGGCCTAAGCCACATAGGAATGCAAGTAGTGCCACCATTAAAGGTGTCCGAAGCAAAAGGACATAATGCCATTGAAATGCAAATGCATTTAGAATCATTATTAAGGACTGAGTATAGTATGGAACCGTGGACATTACAAGAAACAAGTTATGAAATGTGGCAAACACCACCTAAACGCTGTTTTAAAAAACGGGGCAAAACTGTAGAAGTTAAATTTGATGGCTGTGCAAACAATACAATGGATTATGTGGTATGGACAGATGTGTATGTGCAGGACAATGACACCTGGGTAAAGGTGCATAGTATGGTAGATGCTAAGGGTATATATTACACATGTGGACAATTTAAAACATATTATGTAAACTTTGTAAAAGAGGCAGAAAAGTATGGGAGCACCAAACATTGGGAAGTATGTTATGGCAGCACAGTTATATGTTCTCCTGCATCTGTATCTAGCACTACACAAGAAGTATCCATTCCTGAATCTACTACATACACCCCCGCACAGACCTCCACCCTTGTGTCCTCAAGCACCAAGGAAGACGCAGTGCAAACGCCGCCTAGGAAACGAGCACGAGGAGTCCAACAGTCCCCTTGCAACGCCTTGTGTGTGGCCCACATTGGACCCGTGGACAGTGGAAACCACAACCTCATCACTAACAATCACGACCAGCACCAAAGACGGAACAACAGTAACAGTTCAGCTACGCCTATAGTGCAATTTCAAGGTGAATCCAATTGTTTAAAGTGTTTTAGATATAGGCTAAATGACAGACACAGACATTTATTTGATTTAATATCATCAACGTGGCACTGGGCCTCCTCAAAGGCACCACATAAACATGCCATTGTAACTGTAACATATGATAGTGAGGAACAAAGGCAACAGTTTTTAGATGTTGTAAAAATACCCCCTACCATTAGCCACAAACTGGGATTTATGTCACTGCACCTATTG
>CCJ09335
ATGGAAGCAATAGCCAAGCGTTTAGATGCGTGCCAGGAACAGTTGTTAGAACTTTATGAAGAAAACAGTACTGACCTAAACAAACATGTACTGCATTGGAAATGCATAAGACATGAAAGTGTATTATTATATAAAGCAAAACAAATGGGCCTAAGCCACATAGGAATGCAAGTAGTGCCACCATTAAAGGTGTCCGAAGCAAAAGGACATAATGCCATTGAAATGCAAATGCATTTAGAATCATTATTAAAGACTGAGTATAGTATGGAACCGTGGACATTACAAGAAACAAGTTATGAAATGTGGCAAACACCACCTAAACGCTGTTTTAAAAAACGGGGCAAAACTGTAGAAGTTAAATTTGATGGCTGTGCAAACAATACAATGGATTATGTGGTATGGACAGATGTGTATGTGCAGGACACTGACTCCTGGGTAAAGGTGCATAGTATGGTAGATGCTAAGGGTATATATTACACATGTGGACAATTTAAAACATATTATGTAAACTTTGTAAAAGAGGCAGAAAAGTATGGGAGCACCAAACAATGGGAAGTATGTTATGGCAGCACAGTTATATGTTCTCCTGCATCTGTATCTAGCACTACACAAGAAGTATCCATTCCTGAATCTACTACATACACCCCCGCACAGACCTCCACCCCTGTGTCCTCAAGCACCCAGGAAGACGCAGTGCAAACGCCGCCTAGAAAACGAGCACGAGGAGTCCAACAGTCACCTTGCAACGCCTTGTGTGTGGCCCACATTGGACCCGTGGACAGTGGAAACCACAACGTCATCACTAACAATCACGACCAGCACCAAAGAAGGAACAACAGTAACAGTTCAGCTACGCCTATAGTGCAATTTCAAGGTGAATCTAATTGTTTAAAGTGTTTTAGATATAGGCTAAATGACAAACACAGACATTTATTTGATTTAATATCATCAACGTGGCACTGGGCCTCCTCAAAGGCACCACATAAACATGCCATTGTAACTGTAACATATCATAGTGAGGAACAAAGGCAACAGTTTTTAAATGTTGTAAAAATACCCCCTACTATTAGACACAAACTGGGGTTTATGTCAATGCACCTATTG
>CDK37574
ATGGAAGCAATAGCCAAGCGTTTAGATGCGTGCCAGGAACAGTTGTTAGAACTTTATGAAGAAAACAGTACTGACCTAAACAAACATGTATTGCATTGGAAATGCATAAGACATGAAAGTGTATTATTATATAAAGCAAAACAAATGGGCCTAAGCCACATAGGAATGCAAGTAGTGCCACCATTAAAGGTGTCCGAAGCAAAAGGACATAATGCCATTGAAATGCAAATGCATTTAGAATCATTATTAAAGACTGAGTATAGTATGGAACCGTGGACATTACAAGAAACAAGTTATGAAATGTGGCAAACACCACCTAAACGCTGTTTTAAAAAACGGGGCAAAACTGTAGAAGTTAAATTTGATGGCTGTGCAAACAATACAATGGATTATGTGGTATGGACAGATGTGTATGTGCAGGACACTGACTCCTGGGTAAAGGTGCATAGTATGGTAGATGCTAAGGGTATATATTACACATGTGGACAATTTAAAACATATTATGTAAACTTTGTAAAAGAGGCAGAAAAGTATGGGAGCACCAAACAATGGGAAGTATGTTATGGCAGCACAGTTATATGTTCTCCTGCATCTGTATCTAGCACTACACAAGAAGTATCCATTCCTGAATCTACTACATACACCCCCGCACAGACCTCCACCCCTGTGTCCTCAAGCACCCAGGAAGACGCAGTGCAAACGCCGCCTAGAAAACGAGCACGAGGAGTCCAACAGTCACCTTGCAACGCCTTGTGTGTGGCCCACATTGGACCCGTGGACAGTGGAAACCAGAACGTCATCACTAACAATCACGACCCGCACCAAAGAAGGAACAACAGTAACAGTTCAGCTACGCCTATAGTGCAATTTCAAGGTGAATCTAATTGTTTAAAGTGTTTTAGATATAGGCTAAATGACAAACACAGACATTTATTTGATTTAATATCATCAACGTGGCACTGGGCCTCCTCAAAGGCACCACATAAACATGCCATTGTAACTGTAACATATCATAGTGAGGAACAAAGGCAACAGTTTTTAAATGTTGTAAAAATACCCCCTACTATTAGACACAAACTGGGGTTTATGTCAATGCACCTATTG
>CDK36503
ATGGAAGCAATAGCCAAGCGTTTAGATGCGTGCCAGGAACAGTTGTTAGAACTTTATGAAGAAAACAGTACTGACCTACACAAACATGTATTGCATTGGAAATGCATGAGACATGAAAGTGTATTATTATATAAAGCAAAACAAATGGGCCTAAGCCACATAGGAATGCAAGTAGTGCCACCATTAAAGGTGTCCGAAGCAAAAGGACATAATGCCATTGAAATGCAAATGCATTTAGAATCATTATTAAGGACTGAGTATAGTATGGAACCGTGGACATTACAAGAAACAAGTTATGAAATGTGGCAAACACCACCTAAACGCTGTTTTAAAAAACGGGGCAAAACTGTAGAAGTTAAATTTGATGGCTGTGCAAACAATACAATGGATTATGTGGTATGGACAGATGTGTATGTGCAGGACAATGACACCTGGGTAAAGGTGCATAGTATGGTAGATGCTAAGGGTATATATTACACATGTGGACAATTTAAAACATATTATGTAAACTTTGTAAAAGAGGCAGAAAAGTATGGGAGCACCAAACATTGGGAAGTATGTTATGGCAGCACAGTTATATGTTCTCCTGCATCTGTATCTAGCACTACACAAGAAGTATCCATTCCTGAATCTACTACATACACCCCCGCACAGACCTCCACCCTTGTGTCCTCAAGCACCAAGGAAGACGCAGTGCAAACGCCGCCTAGGAAACGAGCACGAGGAGTCCAACAGTCCCCTTGCAACGCCTTGTGTGTGGCCCACATTGGACCCGTGGACAGTGGAAACCACAACCTCATCACTAACAATCACGACCAGCACCAAAGACGGAACAACAGTAACAGTTCAGCTACGCCTATAGTGCAATTTCAAGGTGAATCCAATTGTTTAAAGTGTTTTAGATATAGGCTAAATGACAGACACAGACATTTATTTGATTTAATATCATCAACGTGGCACTGGGCCTCCTCAAAGGCACCACATAAACATGCCATTGTAACTGTAACATATGATAGTGAGGAACAAAGGCAACAGTTTTTAGATGTTGTAAAAATACCCCCTACCATTAGCCACAAACTGGGATTTATGTCACTGCACCTATTG
>CDK36881
ATGGAAGCAATAGCCAAGCGTTTAGATGCGTGCCAGGAACAGTTGTTAGAACTTTATGAAGAAAACAGTACTGACCTAAACAAACATGTATTGCATTGGAAATGCATAAGACATGAAAGTGTATTATTATATAAAGCAAAACAAATGGGCCTAAGCCACATAGGAATGCAAGTAGTGCCACCATTAAAGGTGTCCGAAGCAAAAGGACATAATGCCATTGAAATGCAAATGCATTTAGAATCATTATTAAAGACTGAGTATAGTATGGAACCGTGGACATTACAAGAAACAAGTTATGAAATGTGGCAAACACCACCTAAACGCTGTTTTAAAAAACGGGGCAAAACTGTAGAAGTTAAATTTGATGGCTGTGCAAACAATACAATGGATTATGTGGTATGGACAGATGTGTATGTGCAGGACACTGACTCCTGGGTAAAGGTGCATAGTATGGTAGATGCTAAGGGTATATATTACACATGTGGACAATTTAAAACATATTATGTAAACTTTGTAAAAGAGGCAGAAAAGTATGGGAGCACCAAACAATGGGAAGTATGTTATGGCAGCACAGTTATATGTTCTCCTGCATCTGTATCTAGCACTACACAAGAAGTATCCATTCCTGAATCTACTACATACACCCCCGCACAGACCTCCACCCCTGTGTCCTCAAGCACCCAGGAAGACGCAGTGCAAACGCCGCCTAGAAAACGAGCACGAGGAGTCCAACAGTCACCTTGCAACGCCTTGTGTGTGGCCCACATTGGACCCGTGGACAGTGGAAACCAGAACGTCATCACTAACAATCACGACCCGCACCAAAGAAGGAACAACAGTAACAGTTCAGCTACGCCTATAGTGCAATTTCAAGGTGAATCTAATTGTTTAAAGTGTTTTAGATATAGGCTAAATGACAAACACAGACATTTATTTGATTTAATATCATCAACGTGGCACTGGGCCTCCTCAAAGGCACCACATAAACATGCCATTGTAACTGTAACATATCATAGTGAGGAACAAAGGCAACAGTTTTTAAATGTTGTAAAAATACCCCCTACTATTAGACACAAACTGGGGTTTATGTCAATGCACCTATTG
>CDK37043
ATGGAAGCAATAGCCAAGCGTTTAGATGCGTGCCAGGAACAGTTGTTAGAACTTTATGAAGAAAACAGTACTGACCTAAACAAACATGTATTGCATTGGAAATGCATAAGACATGAAAGTGTATTATTATATAAAGCAAAACAAATGGGCCTAAGCCACATAGGAATGCAAGTAGTGCCACCATTAAAGGTGTCCGAAGCAAAAGGACATAATGCCATTGAAATGCAAATGCATTTAGAATCATTATTAAAGACTGAGTATAGTATGGAACCGTGGACATTACAAGAAACAAGTTATGAAATGTGGCAAACACCACCTAAACGCTGTTTTAAAAAACGGGGCAAAACTGTAGAAGTTAAATTTGATGGCTGTGCAAACAATACAATGGATTATGTGGTATGGACAGATGTGTATGTGCAGGACACTGACTCCTGGGTAAAGGTGCATAGTATGGTAGATGCTAAGGGTATATATTACACATGTGGACAATTTAAAACATATTATGTAAACTTTGTAAAAGAGGCAGAAAAGTATGGGAGCACCAAACAATGGGAAGTATGTTATGGCAGCACAGTTATATGTTCTCCTGCATCTGTATCTAGCACTACACAAGAAGTATCCATTCCTGAATCTACTACATACACCCCCGCACAGACCTCCACCCCTGTGTCCTCAAGCACCCAGGAAGACGCAGTGCAAACGCCGCCTAGAAAACGAGCACGAGGAGTCCAACAGTCACCTTGCAACGCCTTGTGTGTGGCCCACATTGGACCCGTGGACAGTGGAAACCACAACCTCATCACTAACAATCACGACCAGCACCAAAGAAGGAACAACAGTAACAGTTCAGCTACGCCTATAGTGCAATTTCAAGGTGAATCTAATTGTTTAAAGTGTTTTAGATATAGGCTAAATGACAAACACAGACATTTATTTGATTTAATATCATCAACGTGGCACTGGGCCTCCCCACAGGCACCACATAAACATGCCATTGTAACTGTAACATATCATAGTGAGGAACAAAGGCAACAGTTTTTAAATGTTGTAAAAATACCACCTACTATTAGGCACAAACTGGGGTTTATGTCACTGCACCTATTG
>CDK37277
ATGGAAGCAATAGCCAAGCGTTTAGATGCGTGCCAGGAACAGTTGTTAGAACTTTATGAAGAAAACAGTACTGACCTAAACAAACATGTATTGCATTGGAAATGCATAAGACATGAAAGTGTATTATTATATAAAGCAAAACAAATGGGCCTAAGCCACATAGGAATGCAAGTAGTGCCACCATTAAAGGTGTCCGAAGCAAAAGGACATAATGCCATTGAAATGCAAATGCATTTAGAATCATTATTAAAGACTGAGTATAGTATGGAACCGTGGACATTACAAGAAACAAGTTATGAAATGTGGCAAACACCACCTAAACGCTGTTTTAAAAAACGGGGCAAAACTGTAGAAGTTAAATTTGATGGCTGTGCAAACAATACAATGGATTATGTGGTATGGACAGATGTGTATGTGCAGGACACTGACTCCTGGGTAAAGGTGCATAGTATGGTAGATGCTAAGGGTATATATTACACATGTGGACAATTTAAAACATATTATGTAAACTTTGTAAAAGAGGCAGAAAAGTATGGGAGCACCAAACAATGGGAAGTATGTTATGGCAGCACAGTTATATGTTCTCCTGCATCTGTATCTAGCACTACACAAGAAGTATCCATTCCTGAATCTACTACATACACCCCCGCACAGACCTCCACCCCTGTGTCCTCAAGCACCCAGGAAGACGCAGTGCAAACGCCGCCTAGAAAACGAGCACGAGGAGTCCAACAGTCACCTTGCAACGCCTTGTGTGTGGCCCACATTGGACCCGTGGACAGTGGAAACCACAACCTCATCACTAACAATCACGACCAGCACCAAAGAAGGAACAACAGTAACAGTTCAGCTACGCCTATAGTGCAATTTCAAGGTGAATCTAATTGTTTAAAGTGTTTTAGATATAGGCTAAATGACAAACACAGACATTTATTTGATTTAATATCATCAACGTGGCACTGGGCCTCCCCAAAGGCACCACATAAACATGCCATTGTAACTGTAACATATCATAGTGAGGAACAAAGGCAACAGTTTTTAAATGTTGTAAAAATACCACCTACTATTAGGCACAAACTGGGGTTTATGTCACTGCACCTATTG
>CDK37160
ATGGAAGCAATAGCCAAGCGTTTAGATGCGTGCCAGGAACAGTTGTTAGAACTTTATGAAGAAAACAGTACTGACCTAAACAAACATGTATTGCATTGGAAATGCATAAGACATGAAAGTGTATTATTATATAAAGCAAAACAAATGGGCCTAAGCCACATAGGAATGCAAGTAGTGCCACCATTAAAGGTGTCCGAAGCAAAAGGACATAATGCCATTGAAATGCAAATGCATTTAGAATCATTATTAAAGACTGAGTATAGTATGGAACCGTGGACATTACAAGAAACAAGTTATGAAATGTGGCAAACACCACCTAAACGCTGTTTTAAAAAACGGGGCAAAACTGTAGAAGTTAAATTTGATGGCTGTGCAAACAATACAATGGATTATGTGGTATGGACAGATGTGTATGTGCAGGACACTGACTCCTGGGTAAAGGTGCATAGTATGGTAGATGCTAAGGGTATATATTACACATGTGGACAATTTAAAACATATTATGTAAACTTTGTAAAAGAGGCAGAAAAGTATGGGAGCACCAAACAATGGGAAGTATGTTATGGCAGCACAGTTATATGTTCTCCTGCATCTGTATCTAGCACTACACAAGAAGTATCCATTCCTGAATCTACTACATACACCCCCGCACAGACCTCCACCCCTGTGTCCTCAAGCACCCAGGAAGACGCAGTGCAAACGCCGCCTAGAAAACGAGCACGAGGAGTCCAACAGTCACCTTGCAACGCCTTGTGTGTGGCCCACATTGGACCCGTGGACAGTGGAAACCACAACCTCATCACTAACAATCACGACCAGCACCAAAGAAGGAACAACAGTAACAGTTCAGCTACGCCTATAGTGCAATTTCAAGGTGAATCTAATTGTTTAAAGTGTTTTAGATATAGGCTAAATGACAAACACAGACATTTATTTGATTTAATATCATCAACGTGGCACTGGGCCTCCCCAAAGGCACCACATAAACATGCCATTGTAACTGTAACATATCATAGTGAGGAACAAAGGCAACAGTTTTTAAATGTTGTAAAAATACCACCTACTATTAGGCACAAACTGGGGTTTATGTCACTGCACCTATTG
>AFL91993
ATGGAAGCAATAGCCAAGCGTTTAGATGCGTGCCAGGAACAGTTGTTAGAACTTTATGAAGAAAACAGTACTGACCTAAACAAACATGTATTGCATTGGAAATGCATAAGACATGAAAGTGTATTATTATATAAAGCAAAACAAATGGGCCTAAGCCACATAGGAATGCAAGTAGTGCCACCATTAAAGGTGTCCGAAGCAAAAGGACATAATGCCATTGAAATGCAAATGCATTTAGAATCATTATTAAAGACTGAGTATAGTATGGAACCGTGGACATTACAAGAAACAAGTTATGAAATGTGGCAAACACCACCTAAACGCTGTTTTAAAAAACGGGGCAAAACTGTAGAAGTTAAATTTGATGGCTGTGCAAACAATACAATGGATTATGTGGTATGGACAGATGTGTATGTGCAGGACACTGACTCCTGGGTAAAGGTGCATAGTATGGTAGATGCTAAGGGTATATATTACACATGTGGACAATTTAAAACATATTATGTAAACTTTGTAAAAGAGGCAGAAAAGTATGGGAGCACCAAACAATGGGAAGTATGTTATGGCAGCACAGTTATATGTTCTCCTGCATCTGTATCTAGCACTACACAAGAAGTATCCATTCCTGAATCTACTACATACACCCCCGCACAGACCTCCACCCCTGTGTCCTCAAGCACCCAGGAAGACGCAGTGCAAACGCCGCCTAGAAAACGAGCACGAGGAGTCCAACAGTCACCTTGCAACGCCTTGTGTGTGGCCCACATTGGACCCGTGGACAGTGGAAACCACAACCTCATCACTAACAATCACGACCAGCACCAAAGAAGGAACAACAGTAACAGTTCAGCTACGCCTATAGTGCAATTTCAAGGTGAATCTAATTGTTTAAAGTGTTTTAGATATAGGCTAAATGACAAACACAGACATTTATTTGATTTAATATCATCAACGTGGCACTGGGCCTCCCCAAAGGCACCACATAAACATGCCATTGTAACTGTAACATATCATAGTGAGGAACAAAGGCAACAGTTTTTAAATGTTGTAAAAATACCACCTACTATTAGGCACAAACTGGGGTTTATGTCACTGCACCTATTG
>CDK37376
ATGGAAGCAATAGCCAAGCGTTTAGATGCGTGCCAGGAACAGTTGTTAGAACTTTATGAAGAAAACAGTACTGACCTAAACAAACATGTATTGCATTGGAAATGCATAAGACATGAAAGTGTATTATTATATAAAGCAAAACAAATGGGCCTAAGCCACATAGGAATGCAAGTAGTGCCACCATTAAAGGTGTCCGAGGCAAAAGGACATAATGCCATTGAAATGCAAATGCATTTAGAATCATTATTAAAGACTGAGTATAGTATGGAACCGTGGACATTACAAGAAACAAGTTATGAAATGTGGCAAACACCACCTAAACGCTGTTTTAAAAAACGGGGCAAAACTGTAGAAGTTAAATTTGATGGCTGTGCAAACAATACAATGGATTATGTGGTATGGACAGATGTGTATGTGCAGGACACTGACTCCTGGGTAAAGGTGCATAGTATGGTAGATGCTAAGGGTATATATTACACATGTGGACAATTTAAAACATATTATGTAAACTTTGTAAAAGAGGCAGAAAAGTATGGGAGCACCAAACAATGGGAAGTATGTTATGGCAGCACAGTTATATGTTCTCCTGCATCTGTATCTAGCACTACACAAGAAGTATCCATTCCTGAATCTACTACATACACCCCCGCACAGACCTCCACCCCTGTGTCCTCAAGCACCCAGGAAGACGCAGTGCAAACGCCGCCTAGAAAACGAGCACGAGGAGTCCAACAGTCACCTTGCAACGCCTTGTGTGTGGCCCACATTGGACCCGTGGACAGTGGAAACCACAACCTCATCACTAACAATCACGACCAGCACCAAAAAAGGAACAACAGTAACAGTTCAGCTACGCCTATAGTGCAATTTCAAGGTGAATCTAATTGTTTAAAGTGTTTTAGATATAGGCTAAATGACAAACACAGACATTTATTTGATTTAATATCATCAACGTGGCACTGGGCCTCCCCAAAGGCACCACATAAACATGCCATTGTAACTGTAACATATCATAGTGAGGAACAAAGGCAACAGTTTTTAAATGTTGTAAAAATACCACCTACTATTAGGCACAAACTGGGGTTTATGTCACTGCACCTATTG
>CDK37169
ATGGAAGCAATAGCCAAGCGTTTAGATGCGTGCCAGGAACAGTTGTTAGAACTTTATGAAGAAAACAGTACTGACCTAAACAAACATGTATTGCATTGGAAATGCATAAGACATGAAAGTGTATTATTATATAAAGCAAAACAAATGGGCCTAAGCCACATAGGAATGCAAGTAGTGCCACCATTAAAGGTGTCCGAAGCAAAAGGACATAATGCCATTGAAATGCAAATGCATTTAGAATCATTATTAAAGACTGAGTATAGTATGGAACCGTGGACATTACAAGAAACAAGTTATGAAATGTGGCAAACACCACCTAAACGCTGTTTTAAAAAACGGGGCAAAACTGTAGAAGTTAAATTTGATGGCTGTGCAAACAATACAATGGATTATGTGGTATGGACAGATGTGTATGTGCAGGACACTGACTCCTGGGTAAAGGTGCATAGTATGGTAGATGCTAAGGGTATATATTACACATGTGGACAATTTAAAACATATTATGTAAACTTTGTAAAAGAGGCAGAAAAGTATGGGAGCACCAAACAATGGGAAGTATGTTATGGCAGCACAGTTATATGTTCTCCTGCATCTGTATCTAGCACTACACAAGAAGTATCCATTCCTGAATCTACTACATACACCCCCGCACAGACCTCCACCCCTGTGTCCTCAAGCACCCAGGAAGACGCAGTGCAAACGCCGCCTAGAAAACGAGCACGAGGAGTCCAACAGTCACCTTGCAACGCCTTGTGTGTGGCCCACATTGGACCCGTGGACAGTGGAAACCACAACCTCATCACTAACAATCACGACCAGCACCAAAGAAGGAACAACAGTAACAGTTCAGCTACGCCTATAGTGCAATTTCAAGGTGAATCTAATTGTTTAAAGTGTTTTAGATATAGGCTAAATGACAAACACAGACATTTATTTGATTTAATATCATCAACGTGGCACTGGGCCTCCCCAAAGGCACCACATAAACATGCCATTGTAACTGTAACATATCATAGTGAGGAACAAAGGCAACAGTTTTTAAATGTTGTAAAAATACCACCTACTATTAGGCACAAACTGGGGTTTATGTCACTGCACCTATTG
>CCJ09326
ATGGAAGCAATAGCCAAGCGTTTAGATGCGTGCCAGGAACAGTTGTTAGAACTTTATGAAGAAAACAGTACTGACCTAAACAAACATGTACTGCATTGGAAATGCATAAGACATGAAAGTGTATTATTATATAAAGCAAAACAAATGGGCCTAAGCCACATAGGAATGCAAGTAGTGCCACCATTAAAGGTGTCCGAAGCAAAAGGACATAATGCCATTGAAATGCAAATGCATTTAGAATCATTATTAAAGACTGAGTATAGTATGGAACCGTGGACATTACAAGAAACAAGTTATGAAATGTGGCAAACACCACCTAAACGCTGTTTTAAAAAACGGGGCAAAACTGTAGAAGTTAAATTTGATGGCTGTGCAAACAATACAATGGATTATGTGGTATGGACAGATGTGTATGTGCAGGACACTGACTCCTGGGTAAAGGTGCATAGTATGGTAGATGCTAAGGGTATATATTACACATGTGGACAATTTAAAACATATTATGTAAACTTTGTAAAAGAGGCAGAAAAGTATGGGAGCACCAAACAATGGGAAGTATGTTATGGCAGCACAGTTATATGTTCTCCTGCATCTGTATCTAGCACTACACAAGAAGTATCCATTCCTGAATCTACTACATACACCCCCGCACAGACCTCCACCCCTGTGTCCTCAAGCACCCAGGAAGACGCAGTGCAAACGCCGCCTAGAAAACGAGCACGAGGAGTCCAACAGTCACCTTGCAACGCCTTGTGTGTGGCCCACATTGGACCCGTGGACAGTGGAAACCACAACGTCATCACTAACAATCACGACCAGCACCAAAGAAGGAACAACAGTAACAGTTCAGCTACGCCTATAGTGCAATTTCAAGGTGAATCTAATTGTTTAAAGTGTTTTAGATATAGGCTAAATGACAAACACAGACATTTATTTGATTTAATATCATCAACGTGGCACTGGGCCTCCTCAAAGGCACCACATAAACATGCCATTGTAACTGTAACATATCATAGTGAGGAACAAAGGCAACAGTTTTTAAATGTTGTAAAAATACCCCCTACCATTAGACACAAACTGGGGTTTATGTCAATGCACCTATTG
>CBY85461
ATGGAAGCAATAGCCAAGCGTTTAGATGCGTGCCAGGAACAGTTGTTAGAACTTTATGAAGAAAACAGTACTGACCTAAACAAACATGTATTGCATTGGAAATGCATAAGACATGAAAGTGTATTATTATATAAAGCAAAACAAATGGGCCTAAGCCACATAGGAATGCAAGTAGTGCCACCATTAAAGGTGTCCGAAGCAAAAGGACATAATGCCATTGAAATGCAAATGCATTTAGAATCATTATTAAAGACTGAGTATAGTATGGAACCGTGGACATTACAAGAAACAAGTTATGAAATGTGGCAAACACCACCTAAACGCTGTTTTAAAAAACGGGGCAAAACTGTAGAAGTTAAATTTGATGGCTGTGCAAACAATACAATGGATTATGTGGTATGGACAGATGTGTATGTGCAGGACACTGACTCCTGGGTAAAGGTGCATAGTATGGTAGATGCTAAGGGTATATATTACACATGTGGACAATTTAAAACATATTATGTAAACTTTGTAAAAGAGGCAGAAAAGTATGGGAGCACCAAACAATGGGAAGTATGTTATGGCAGCACAGTTATATGTTCTCCTGCATCTGTATCTAGCACTACACAAGAAGTATCCATTCCTGAATCTACTACATACACCCCCGCACAGACCTCCACCCCTGTGTCCTCAAGCACCCAGGAAGACGCAGTGCAAACGCCGCCTAGAAAACGAGCACGAGGAGTCCAACAGTCACCTTGCAACGCCTTGTGTGTGGCCCACATTGGACCCGTGGACAGTGGAAACCAGAACGTCATCACTAACAATCACGACCCGCACCAAAGAAGGAACAACAGTAACAGTTCAGCTACGCCTATAGTGCAATTTCAAGGTGAATCTAATTGTTTAAAGTGTTTTAGATATAGGCTAAATGACAAACACAGACATTTATTTGATTTAATATCATCAACGTGGCACTGGGCCTCCTCAAAGGCACCACATAAACATGCCATTGTAACTGTAACATATCATAGTGAGGAACAAAGGCAACAGTTTTTAAATGTTGTAAAAATACCCCCTACTATTAGACACAAACTGGGGTTTATGTCAATGCACCTATTG
>CDK37673
ATGGAAGCAATAGCCAAGCGTTTAGATGCGTGCCAGGAACAGTTGTTAGAACTTTATGAAGAAAACAGTACTGACCTAAACAAACATGTACTGCATTGGAAATGCATAAGACATGAAAGTGTATTATTATATAAAGCAAAACAAATGGGCCTAAGCCACATAGGAATGCAAGTAGTGCCACCATTAAAGGTGTCCGAAGCAAAAGGACATAATGCCATTGAAATGCAAATGCATTTAGAATCATTATTAAAGACTGAGTATAGTATGGAACCGTGGACATTACAAGAAACAAGTTATGAAATGTGGCAAACACCACCTAAACGCTGTTTTAAAAAACGGGGCAAAACTGTAGAAGTTAAATTTGATGGCTGTGCAAACAATACAATGGATTATGTGGTATGGACAGATGTGTATGTGCAGGACACTGACTCCTGGGTAAAGGTGCATAGTATGGTAGATGCTAAGGGTATATATTACACATGTGGACAATTTAAAACATATTATGTAAACTTTGTAAAAGAGGCAGAAAAGTATGGGAGCACCAAACAATGGGAAGTATGTTATGGCAGCACAGTTATATGTTCTCCTGCATCTGTATCTAGCACTACACAAGAAGTATCCATTCCTGAATCTACTACATACACCCCCGCACAGACCTCCACCCCTGTGTCCTCAAGCACCCAGGAAGACGCAGTGCAAACGCCGCCTAGAAAACGAGCACGAGGAGTCCAACAGTCACCTTGCAACGCCTTGTGTGTGGCCCACATTGGACCCGTGGACAGTGGAAACCACAACGTCATCACTAACAATCACGACCAGCACCAAAGAAGGAACAACAGTAACAGTTCAGCTACGCCTATAGTGCAATTTCAAGGTGAATCTAATTGTTTAAAGTGTTTTAGATATAGGCTAAATGACAAACACAGACATTTATTTGATTTAATATCATCAACGTGGCACTGGGCCTCCTCAAAGGCACCACATAAACATGCCATTGTAACTGTAACATATCATAGTGAGGAACAAAGGCAACAGTTTTTAAATGTTGTAAAAATACCCCCTACTATTAGACACAAACTGGGGTTTATGTCAATGCACCTATTG
>CDK36800
ATGGAAGCAATAGCCAAGCGTTTAGATGCGTGCCAGGAACAGTTGTTAGAACTTTATGAAGAAAACAGTACTGACCTACACAAACATGTATTGCATTGGAAATGCATGAGACATGAAAGTGTATTATTATATAAAGCAAAACAAATGGGCCTAAGCCACATAGGAATGCAAGTAGTGCCACCATTAAAGGTGTCCGAAGCAAAAGGACATAATGCCATTGAAATGCAAATGCATTTAGAATCATTATTAAGGACTCAGTATAGTATGGAACCGTGGACATTACAAGAAACAAGTTATGAAATGTGGCAAACACCACCTAAACGCTGTTTTAAAAAACGGGGCAAAACTGTAGAAGTTAAATTTGATGGCTGTGCAAACAATACAATGGATTATGTGGTATGGACAGATGTGTATGTGCAGGACAATGACACCTGGGTAAAGGTGCATAGTATGGTAGATGCTAAGGGTATATATTACACATGTGGACAATTTAAAACATATTATGTAAACTTTGTAAAAGAGGCAGAAAAGTATGGGAGCACCAAACATTGGGAAGTATGTTATGGCAGCACAGTTATATGTTCTCCTGCATCTGTATCTAGCACTACACAAGAAGTATCCATTCCTGAATCTACTACATACACCCCCGCACAGACCTCCACCCTTGTGTCCTCAAGCACCAAGGAAGACGCAGTGCAAACGCCGCCTAGGAAACGAGCACGAGGAGTCCAACAGTCCCCTTGCAACGCCTTGTGTGTGGCCCACATTGGACCCGTGGACAGTGGAAACCACAACCTCATCACTAACAATCACGACCAGCACCAAAGACGGAACAACAGTAACAGTTCAGCTACGCCTATAGTGCAATTTCAAGGTGAATCCAATTGTTTAAAGTGTTTTAGATATAGGCTAAATGACAGACACAGACATTTATTTGATTTAATATCATCAACGTGGCACTGGGCCTCCTCAAAGGCACCACATAAACATGCCATTGTAACTGTAACATATGATAGTGAGGAACAAAGGCAACAGTTTTTAGATGTTGTAAAAATACCCCCTACCATTAGCCACAAACTGGGATTTATGTCACTGCACCTATTG
>CBY85506
ATGGAAGCAATAGCCAAGCGTTTAGATGCGTGCCAGGAACAGTTGTTAGAACTTTATGAAGAAAACAGTACTGACCTAAACAAACATGTACTGCATTGGAAATGCATAAGACATGAAAGTGTATTATTATATAAAGCAAAACAAATGGGCCTAAGCCACATAGGAATGCAAGTAGTGCCACCATTAAAGGTGTCCGAAGCAAAAGGACATAATGCCATTGAAATGCAAATGCATTTAGAATCATTATTAAAGACTGAGTATAGTATGGAACCGTGGACATTACAAGAAACAAGTTATGAAATGTGGCAAACACCACCTAAACGCTGTTTTAAAAAACGGGGCAAAACTGTAGAAGTTAAATTTGATGGCTGTGCAAACAATACAATGGATTATGTGGTATGGACAGATGTGTATGTGCAGGACACTGACTCCTGGGTAAAGGTGCATAGTATGGTAGATGCTAAGGGTATATATTACACATGTGGACAATTTAAAACATATTATGTAAACTTTGTAAAAGAGGCAGAAAAGTATGGGAGCACCAAACAATGGGAAGTATGTTATGGCAGCACAGTTATATGTTCTCCTGCATCTGTATCTAGCACTACACAAGAAGTATCCATTCCTGAATCTACTACATACACCCCCGCACAGACCTCCACCCCTGTGTCCTCAAGCACCCAGGAAGACGCAGTGCAAACGCCGCCTAGAAAACGAGCACGAGGAGTCCAACAGTCACCTTGCAACGCCTTGTGTGTGGCCCACATTGGACCCGTGGACAGTGGAAACCACAACGTCATCACTAACAATCACGACCAGCACCAAAGAAGGAACAACAGTAACAGTTCAGCTACGCCTATAGTGCAATTTCAAGGTGAATCTAATTGTTTAAAGTGTTTTAGATATAGGCTAAATGACAAACACAGACATTTATTTGATTTAATATCATCAACGTGGCACTGGGCCTCCTCAAAGGCACCACATAAACATGCCATTGTAACTGTAACATATCATAGTGAGGAACAAAGGCAACAGTTTTTAAATGTTGTAAAAATACCCCCTACTATTAGACACAAACTGGGGTTTATGTCAATGCACCTATTG
>CDK36872
ATGGAAGCAATAGCCAAGCGTTTAGATGCGTGCCAGGAACAGTTGTTAGAACTTTATGAAGAAAACAGTACTGACCTAAACAAACATGTATTGCATTGGAAATGCATAAGACATGAAAGTGTATTATTATATAAAGCAAAACAAATGGGCCTAAGCCACATAGGAATGCAAGTAGTGCCACCATTAAAGGTGTCCGAAGCAAAAGGACATAATGCCATTGAAATGCAAATGCATTTAGAATCATTATTAAAGACTGAGTATAGTATGGAACCGTGGACATTACAAGAAACAAGTTATGAAATGTGGCAAACACCACCTAAACGCTGTTTTAAAAAACGGGGCAAAACTGTAGAAGTTAAATTTGATGGCTGTGCAAACAATACAATGGATTATGTGGTATGGACAGATGTGTATGTGCAGGACACTGACTCCTGGGTAAAGGTGCATAGTATGGTAGATGCTAAGGGTATATATTACACATGTGGACAATTTAAAACATATTATGTAAACTTTGTAAAAGAGGCAGAAAAGTATGGGAGCACCAAACAATGGGAAGTATGTTATGGCAGCACAGTTATATGTTCTCCTGCATCTGTATCTAGCACTACACAAGAAGTATCCATTCCTGAATCTACTACATACACCCCCGCACAGACCTCCACCCCTGTGTCCTCAAGCACCCAGGAAGACGCAGTGCAAACGCCGCCTAGAAAACGAGCACGAGGAGTCCAACAGTCACCTTGCAACGCCTTGTGTGTGGCCCACATTGGACCCGTGGACAGTGGAAACCACAACGTCATCACTAACAATCACGACCAGCACCAAAGAAGGAACAACAGTAACAGTTCAGCTACGCCTATAGTGCAATTTCAAGGTGAATCTAATTGTTTAAAGTGTTTTAGATATAGGCTAAATGACAAACACAGACATTTATTTGATTTAATATCATCAACGTGGCACTGGGCCTCCTCAAAGGCACCACATAAACATGCCATTGTAACTGTAACATATCATAGTGAGGAACAAAGGCAACAGTTTTTAAATGTTGTAAAAATACCCCCTACTATTAGACACAAACTGGGGTTTATGTCAATGCACCTATTG
>CDK36809
ATGGAAGCAATAGCCAAGCGTTTAGATGCGTGCCAGGAACAGTTGTTAGAACTTTATGAAGAAAACAGTACTGACCTAAACAAACATGTACTGCATTGGAAATGCATAAGACATGAAAGTGTATTATTATATAAAGCAAAACAAATGGGCCTAAGCCACATAGGAATGCAAGTAGTGCCACCATTAAAGGTGTCCGAAGCAAAAGGACATAATGCCATTGAAATGCAAATGCATTTAGAATCATTATTAAAGACTGAGTATAGTATGGAACCGTGGACATTACAAGAAACAAGTTATGAAATGTGGCAAACACCACCTAAACGCTGTTTTAAAAAACGGGGCAAAACTGTAGAAGTTAAATTTGATGGCTGTGCAAACAATACAATGGATTATGTGGTATGGACAGATGTGTATGTGCAGGACACTGACTCCTGGGTAAAGGTGCATAGTATGGTAGATGCTAAGGGTATATATTACACATGTGGACAATTTAAAACATATTATGTAAACTTTGTAAAAGAGGCAGAAAAGTATGGGAGCACCAAACAATGGGAAGTATGTTATGGCAGCACAGTTATATGTTCTCCTGCATCTGTATCTAGCACTACACAAGAAGTATCCATTCCTGAATCTACTACATACACCCCCGCACAGACCTCCACCCCTGTGTCCTCAAGCACCCAGGAAGACGCAGTGCAAACGCCGCCTAGAAAACGAGCACGAGGAGTCCAACAGTCACCTTGCAACGCCTTGTGTGTGGCCCACATTGGACCCGTGGACAGTGGAAACCACAACGTCATCACTAACAATCACGACCAGCACCAAAGAAGGAACAACAGTAACAGTTCAGCTACGCCTATAGTGCAATTTCAAGGTGAATCTAATTGTTTAAAGTGTTTTAGATATAGGCTAAATGACAAACACAGACATTTATTTGATTTAATATCATCAACGTGGCACTGGGCCTCCTCAAAGGCACCACATAAACATGCCATTGTAACTGTAACATATCATAGTGAGGAACAAAGGCAACAGTTTTTAAATGTTGTAAAAATACCCCCTACCATTAGACACAAACTGGGGTTTATGTCAATGCACCTATTG
>CDK36773
ATGGAAGCAATAGCCAAGCGTTTAGATGCGTGCCAGGAACAGTTGTTAGAACTTTATGAAGAAAACAGTACTGACCTAAACAAACATGTATTGCATTGGAAATGCATAAGACATGAAAGTGTATTATTATATAAAGCAAAACAAATGGGCCTAAGCCACATAGGAATGCAAGTAGTGCCACCATTAAAGGTGTCCGAAGCAAAAGGACATAATGCCATTGAAATGCAAATGCATTTAGAATCATTATTAAAGACTGAGTATAGTATGGAACCGTGGACATTACAAGAAACAAGTTATGAAATGTGGCAAACACCACCTAAACGCTGTTTTAAAAAACGGGGCAAAACTGTAGAAGTTAAATTTGATGGCTGTGCAAACAATACAATGGATTATGTGGTATGGACAGATGTGTATGTGCAGGACACTGACTCCTGGGTAAAGGTGCATAGTATGGTAGATGCTAAGGGTATATATTACACATGTGGACAATTTAAAACATATTATGTAAACTTTGTAAAAGAGGCAGAAAAGTATGGGAGCACCAAACAATGGGAAGTATGTTATGGCAGCACAGTTATATGTTCTCCTGCATCTGTATCTAGCACTACACAAGAAGTATCCATTCCTGAATCTACTACATACACCCCCGCACAGACCTCCACCCCTGTGTCCTCAAGCACCCAGGAAGACGCAGTGCAAACGCCGCCTAGAAAACGAGCACGAGGAGTCCAACAGTCACCTTGCAACGCCTTGTGTGTGGCCCACATTGGACCCGTGGACAGTGGAAACCACAACCTCATCACTAACAATCACGACCAGCACCAAAGAAGGAACAACAGTAACAGTTCAGCTACGCCTATAGTGCAATTTCAAGGTGAATCTAATTGTTTAAAGTGTTTTAGATATAGGCTAAATGACAAACACAGACATTTATTTGATTTAATATCATCAACGTGGCACTGGGCCTCCCCAAAGGCACCACATAAACATGCCATTGTAACTGTAACATATCATAGTGAGGAACAAAGGCAACAGTTTTTAAATGTTGTAAAAATACCACCTACTATTAGGCACAAACTGGGGTTTATGTCACTGCACCTATTG
>CDK37475
ATGGAAGCAATAGCCAAGCGTTTAGATGCGTGCCAGGAACAGTTGTTAGAACTTTATGAAGAAAACAGTACTGACCTAAACAAACATGTATTGCATTGGAAATGCATAAGACATGAAAGTGTATTATTATATAAAGCAAAACAAATGGGCCTAAGCCACATAGGAATGCAAGTAGTGCCACCATTAAAGGTGTCCGAAGCAAAAGGACATAATGCCATTGAAATGCAAATGCATTTAGAATCATTATTAAAGACTGAGTATAGTATGGAACCGTGGACATTACAAGAAACAAGTTATGAAATGTGGCAAACACCACCTAAACGCTGTTTTAAAAAACGGGGCAAAACTGTAGAAGTTAAATTTGATGGCTGTGCAAACAATACAATGGATTATGTGGTATGGACAGATGTGTATGTGCAGGACACTGACTCCTGGGTAAAGGTGCATAGTATGGTAGATGCTAAGGGTATATATTACACATGTGGACAATTTAAAACATATTATGTAAACTTTGTAAAAGAGGCAGAAAAGTATGGGAGCACCAAACAATGGGAAGTATGTTATGGCAGCACAGTTATATGTTCTCCTGCATCTGTATCTAGCACTACACAAGAAGTATCCATTCCTGAATCTACTACATACACCCCCGCACAGACCTCCACCCCTGTGTCCTCAAGCACCCAGGAAGACGCAGTGCAAACGCCGCCTAGAAAACGAGCACGAGGAGTCCAACAGTCACCTTGCAACGCCTTGTGTGTGGCCCACATTGGACCCGTGGACAGTGGAAACCACAACGTCATCACTAACAATCACGACCAGCACCAAAGAAGGAACAACAGTAACAGTTCAGCTACGCCTATAGTGCAATTTCAAGGTGAATCTAATTGTTTAAAGTGTTTTAGATATAGGCTAAATGACAAACACAGACATTTATTTGATTTAATATCATCAACGTGGCACTGGGCCTCCTCAAAGGCACCACATAAACATGCCATTGTAACTGTAACATATCATAGTGAGGAACAAAGGCAACAGTTTTTAAATGTTGTAAAAATACCCCCTACTATTAGACACAAACTGGGGTTTATGTCAATGCACCTATTG
>CDK36674
ATGGAAGCAATAGCCAAGCGTTTAGATGCGTGCCAGGAACAGTTGTTAGAACTTTATGAAGAAAACAGTACTGACCTAAACAAACATGTATTGCATTGGAAATGCATAAGACATGAAAGTGTATTATTATATAAAGCAAAACAAATGGGCCTAAGCCACATAGGAATGCAAGTAGTGCCACCATTAAAGGTGTCCGAAGCAAAAGGACATAATGCCATTGAAATGCAAATGCATTTAGAATCATTATTAAAGACTGAGTATAGTATGGAACCGTGGACATTACAAGAAACAAGTTATGAAATGTGGCAAACACCACCTAAACGCTGTTTTAAAAAACGGGGCAAAACTGTAGAAGTTAAATTTGATGGCTGTGCAAACAATACAATGGATTATGTGGTATGGACAGATGTGTATGTGCAGGACACTGACTCCTGGGTAAAGGTGCATAGTATGGTAGATGCTAAGGGTATATATTACACATGTGGACAATTTAAAACATATTATGTAAACTTTGTAAAAGAGGCAGAAAAGTATGGGAGCACCAAACAATGGGAAGTATGTTATGGCAGCACAGTTATATGTTCTCCTGCATCTGTATCTAGCACTACACAAGAAGTATCCATTCCTGAATCTACTACATACACCCCCGCACAGACCTCCACCCCTGTGTCCTCAAGCACCCAGGAAGACGCAGTGCAAACGCCGCCTAGAAAACGAGCACGAGGAGTCCAACAGTCACCTTGCAACGCCTTGTGTGTGGCCCACATTGGACCCGTGGACAGTGGAAACCACAACCTCATCACTAACAATCACGACCAGCACCAAAGAAGGAACAACAGTAACAGTTCAGCTACGCCTATAGTGCAATTTCAAGGTGAATCTAATTGTTTAAAGTGTTTTAGATATAGGCTAAATGACAAACACAGACATTTATTTGATTTAATATCATCAACGTGGCACTGGGCCTCCCCAAAGGCACCACATAAACATGCCATTGTAACTGTAACATATCATAGTGAGGAACAAAGGCAACAGTTTTTAAATGTTGTAAAAATACCACCTACTATTAGGCACAAACTGGGGTTTATGTCACTGCACCTATTG
>CBY85452
ATGGAAGCAATAGCCAAGCGTTTAGATGCGTGCCAGGAACAGTTGTTAGAACTTTATGAAGAAAACAGTACTGACCTAAACAAACATGTATTGCATTGGAAATGCATAAGACATGAAAGTGTATTATTATATAAAGCAAAACAAATGGGCCTAAGCCACATAGGAATGCAAGTAGTGCCACCATTAAAGGTGTCCGAAGCAAAAGGACATAATGCCATTGAAATGCAAATGCATTTAGAATCATTATTAAAGACTGAGTATAGTATGGAACCGTGGACATTACAAGAAACAAGTTATGAAATGTGGCAAACACCACCTAAACGCTGTTTTAAAAAACGGGGCAAAACTGTAGAAGTTAAATTTGATGGCTGTGCAAACAATACAATGGATTATGTGGTATGGACAGATGTGTATGTGCAGGACACTGACTCCTGGGTAAAGGTGCATAGTATGGTAGATGCTAAGGGTATATATTACACATGTGGACAATTTAAAACATATTATGTAAACTTTGTAAAAGAGGCAGAAAAGTATGGGAGCACCAAACAATGGGAAGTATGTTATGGCAGCACAGTTATATGTTCTCCTGCATCTGTATCTAGCACTACACAAGAAGTATCCATTCCTGAATCTACTACATACACCCCCGCACAGACCTCCACCCCTGTGTCCTCAAGCACCCAGGAAGACGCAGTGCAAACGCCGCCTAGAAAACGAGCACGAGGAGTCCAACAGTCACCTTGCAACGCCTTGTGTGTGGCCCACATTGGACCCGTGGACAGTGGAAACCACAACGTCATCACTAACAATCACGACCAGCACCAAAGAAGGAACAACAGTAACAGTTCAGCTACGCCTATAGTGCAATTTCAAGGTGAATCTAATTGTTTAAAGTGTTTTAGATATAGGCTAAATGACAAACACAGACATTTATTTGATTTAATATCATCAACGTGGCACTGGGCCTCCTCAAAGGCACCACATAAACATGCCATTGTAACTGTAACATATCATAGTGAGGAACAAAGGCAACAGTTTTTAAATGTTGTAAAAATACCCCCTACTATTAGACACAAACTGGGGTTTATGTCAATGCACCTATTG
>CDK37565
ATGGAAGCAATAGCCAAGCGTTTAGATGCGTGCCAGGAACAGTTGTTAGAACTTTATGAAGAAAACAGTACTGACCTAAACAAACATGTACTGCATTGGAAATGCATAAGACATGAAAGTGTATTATTATATAAAGCAAAACAAATGGGCCTAAGCCACATAGGAATGCAAGTAGTGCCACCATTAAAGGTGTCCGAAGCAAAAGGACATAATGCCATTGAAATGCAAATGCATTTAGAATCATTATTAAAGACTGAGTATAGTATGGAACCGTGGACATTACAAGAAACAAGTTATGAAATGTGGCAAACACCACCTAAACGCTGTTTTAAAAAACGGGGCAAAACTGTAGAAGTTAAATTTGATGGCTGTGCAAACAATACAATGGATTATGTGGTATGGACAGATGTGTATGTGCAGGACACTGACTCCTGGGTAAAGGTGCATAGTATGGTAGATGCTAAGGGTATATATTACACATGTGGACAATTTAAAACATATTATGTAAACTTTGTAAAAGAGGCAGAAAAGTATGGGAGCACCAAACAATGGGAAGTATGTTATGGCAGCACAGTTATATGTTCTCCTGCATCTGTATCTAGCACTACACAAGAAGTATCCATTCCTGAATCTACTACATACACCCCCGCACAGACCTCCACCCCTGTGTCCTCAAGCACCCAGGAAGACGCAGTGCAAACGCCGCCTAGAAAACGAGCACGAGGAGTCCAACAGTCACCTTGCAACGCCTTGTGTGTGGCCCACATTGGACCCGTGGACAGTGGAAACCACAACGTCGTCACTAACAATCACGACCAGCACCAAAGAAGGAACAACAGTAACAGTTCAGCTACGCCTATAGTGCAATTTCAAGGTGAATCTAATTGTTTAAAGTGTTTTAGATATAGGCTAAATGACAAACACAGACATTTATTTGATTTAATATCATCAACGTGGCACTGGGCCTCCTCAAAGGCACCACATAAACATGCCATTGTAACTGTAACATATCATAGTGAGGAACAAAGGCAACAGTTTTTAAATGTTGTAAAAATACCCCCTACTATTAGACACAAACTGGGGTTTATGTCAATGCACCTATTG
>CDK36512
ATGGAAGCAATAGCCAAGCGTTTAGATGCGTGCCAGGAACAGTTGTTAGAACTTTATGAAGAAAACAGTACTGACCTAAACAAACATGTACTGCATTGGAAATGCATAAGACATGAAAGTGTATTATTATATAAAGCAAAACAAATGGGCCTAAGCCACATAGGAATGCAAGTAGTGCCACCATTAAAGGTGTCCGAAGCAAAAGGACATAATGCCATTGAAATGCAAATGCATTTAGAATCATTATTAAAGACTGAGTATAGTATGGAACCGTGGACATTACAAGAAACAAGTTATGAAATGTGGCAAACACCACCTAAACGCTGTTTTAAAAAACGGGGCAAAACTGTAGAAGTTAAATTTGATGGCTGTGCAAACAATACAATGGATTATGTGGTATGGACAGATGTGTATGTGCAGGACACTGACTCCTGGGTAAAGGTGCATAGTATGGTAGATGCTAAGGGTATATATTACACATGTGGACAATTTAAAACATATTATGTAAACTTTGTAAAAGAGGCAGAAAAGTATGGGAGCACCAAACAATGGGAAGTATGTTATGGCAGCACAGTTATATGTTCTCCTGCATCTGTATCTAGCACTACACAAGAAGTATCCATTCCTGAATCTACTACATACACCCCCGCACAGACCTCCACCCCTGTGTCCTCAAGCACCCAGGAAGACGCAGTGCAAACGCCGCCTAGAAAACGAGCACGAGGAGTCCAACAGTCACCTTGCAACGCCTTGTGTGTGGCCCACATTGGACCCGTGGACAGTGGAAACCACAACGTCATCACTAACAATCACGACCAGCACCAAAGAAGGAACAACAGTAACAGTTCAGCTACGCCTATAGTGCAATTTCAAGGTGAATCTAATTGTTTAAAGTGTTTTAGATATAGGCTAAATGACAAACACAGACATTTATTTGATTTAATATCATCAACGTGGCACTGGGCCTCCTCAAAGGCACCACATAAACATGCCATTGTAACTGTAACATATCATAGTGAGGAACAAAGGCAACAGTTTTTAAATGTTGTAAAAATACCCCCTACTATTAGACACAAACTGGGGTTTATGTCAATGCACCTATTG
>CDK36692
ATGGAAGCAATAGCCAAGCGTTTAGATGCGTGCCAGGAACAGTTGTTAGAACTTTATGAAGAAAACAGTACTGACCTAAACAAACATGTATTGCATTGGAAATGCATAAGACATGAAAGTGTATTATTATATAAAGCAAAACAAATGGGCCTAAGCCACATAGGAATGCAAGTAGTGCCACCATTAAAGGTGTCCGAAGCAAAAGGACATAATGCCATTGAAATGCAAATGCATTTAGAATCATTATTAAAGACTGAGTATAGTATGGAACCGTGGACATTACAAGAAACAAGTTATGAAATGTGGCAAACACCACCTAAACGCTGTTTTAAAAAACGGGGCAAAACTGTAGAAGTTAAATTTGATGGCTGTGCAAACAATACAATGGATTATGTGGTATGGACAGATGTGTATGTGCAGGACACTGACTCCTGGGTAAAGGTGCATAGTATGGTAGATGCTAAGGGTATATATTACACATGTGGACAATTTAAAACATATTATGTAAACTTTGTAAAAGAGGCAGAAAAGTATGGGAGCACCAAACAATGGGAAGTATGTTATGGCAGCACAGTTATATGTTCTCCTGCATCTGTATCTAGCACTACACAAGAAGTATCCATTCCTGAATCTACTACATACACCCCCGCACAGACCTCCACCCCTGTGTCCTCAAGCACCCAGGAAGACGCAGTGCAAACGCCGCCTAGAAAACGAGCACGAGGAGTCCAACAGTCACCTTGCAACGCCGTGTGTGTGGCCCACATTGGACCCGTGGACAGTGGAAACCACAACCTCATCACTAACAATCACGACCAGCACCAAAGAAGGAACAACAGTAACAGTTCAGCTACGCCTATAGTGCAATTTCAAGGTGAATCTAATTGTTTAAAGTGTTTTAGATATAGGCTAAATGACAAACACAGACATTTATTTGATTTAATATCATCAACGTGGCACTGGGCCTCCCCAAAGGCACCACATAAACATGCCATTGTAACTGTAACATATCATAGTGAGGAACAAAGGCAACAGTTTTTAAATGTTGTAAAAATACCCCCTACTATTAGGCACAAACTGGGGTTTATGTCACTGCACCTATTG
>CDK37205
ATGGAAGCAATAGCCAAGCGTTTAGATGCGTGCCAGGAACAGTTGTTAGAACTTTATGAAGAAAACAGTACTGACCTAAACAAACATGTACTGCATTGGAAATGCATAAGACATGAAAGTGTATTATTATATAAAGCAAAACAAATGGGCCTAAGCCACATAGGAATGCAAGTAGTGCCACCATTAAAGGTGTCCGAAGCAAAAGGACATAATGCCATTGAAATGCAAATGCATTTAGAATCATTATTAAAGACTGAGTATAGTATGGAACCGTGGACATTACAAGAAACAAGTTATGAAATGTGGCAAACACCACCTAAACGCTGTTTTAAAAAACGGGGCAAAACTGTAGAAGTTAAATTTGATGGCTGTGCAAACAATACAATGGATTATGTGGTATGGACAGATGTGTATGTGCAGGACACTGACTCCTGGGTAAAGGTGCATAGTATGGTAGATGCTAAGGGTATATATTACACATGTGGACAATTTAAAACATATTATGTAAACTTTGTAAAAGAGGCAGAAAAGTATGGGAGCACCAAACAATGGGAAGTATGTTATGGCAGCACAGTTATATGTTCTCCTGCATCTGTATCTAGCACTACACAAGAAGTATCCATTCCTGAATCTACTACATACACCCCCGCACAGACCTCCACCCCTGTGTCCTCAAGCACCCAGGAAGACGCAGTGCAAACGCCGCCTAGAAAACGAGCACGAGGAGTCCAACAGTCACCTTGCAACGCCTTGTGTGTGGCCCACATTGGACCCGTGGACAGTGGAAACCACAACGTCATCACTAACAATCACGACCAGCACCAAAGAAGGAACAACAGTAACAGTTCAGCTACGCCTATAGTGCAATTTCAAGGTGAATCTAATTGTTTAAAGTGTTTTAGATATAGGCTAAATGACAAACACAGACATTTATTTGATTTAATATCATCAACGTGGCACTGGGCCTCCTCAAAGGCACCACATAAACATGCCATTGTAACTGTAACATATCATAGTGAGGAACAAAGGCAACAGTTTTTAAATGTTGTAAAAATACCCCCTACAATTAGACACAAACTGGGGTTTATGTCAATGCACCTATTG
>CBY85398
ATGGAAGCAATAGCCAAGCGTTTAGATGCGTGCCAGGAACAGTTGTTAGAACTTTATGAAGAAAACAGTACTGACCTACACAAACATGTATTGCATTGGAAATGCATGAGACATGAAAGTGTATTATTATATAAAGCAAAACAAATGGGCCTAAGCCACATAGGAATGCAAGTAGTGCCACCATTAAAGGTGTCCGAAGCAAAAGGACATAATGCCATTGAAATGCAAATGCATTTAGAATCATTATTAAGGACTGAGTATAGTATGGAACCGTGGACATTACAAGAAACAAGTTATGAAATGTGGCAAACACCACCTAAACGCTGTTTTAAAAAACGGGGCAAAACTGTAGAAGTTAAATTTGATGGCTGTGCAAACAATACAATGGATTATGTGGTATGGACAGATGTGTATGTGCAGGACAATGACACCTGGGTAAAGGTGCATAGTATGGTAGATGCTAAGGGTATATATTACACATGTGGACAATTTAAAACATATTATGTAAACTTTGTAAAAGAGGCAGAAAAGTATGGGAGCACCAAACATTGGGAAGTATGTTATGGCAGCACAGTTATATGTTCTCCTGCATCTGTATCTAGCACTACACAAGAAGTATCCATTCCTGAATCTACTACATACACCCCCGCACAGACCTCCACCCTTGTGTCCTCAAGCACCAAGGAAGACGCAGTGCAAACGCCGCCTAGGAAACGAGCACGAGGAGTCCAACAGTCCCCTTGCAACGCCTTGTGTGTGGCCCACATTGGACCCGTGGACAGTGGAAACCACAACCTCATCACTAACAATCACGACCAGCACCAAAGACGGAACAACAGTAACAGTTCAGCTACGCCTATAGTGCAATTTCAAGGTGAATCCAATTGTTTAAAGTGTTTTAGATATAGGCTAAATGACAGACACAGACATTTATTTGATTTAATATCATCAACGTGGCACTGGGCCTCCTCAAAGGCACCACATAAACATGCCATTGTAACTGTAACATATGATAGTGAGGAACAAAGGCAACAGTTTTTAGATGTTGTAAAAATACCCCCTACCATTAGCCACAAACTGGGATTTATGTCACTGCACCTATTG
>CDK37052
ATGGAAGCAATAGCCAAGCGTTTAGATGCGTGCCAGGAACAGTTGTTAGAACTTTATGAAGAAAACAGTACTGACCTACACAAACATGTATTGCATTGGAAATGCATGAGACATGAAAGTGTATTATTATATAAAGCAAAACAAATGGGCCTAAGCCACATAGGAATGCAAGTAGTGCCACCATTAAAGGTGTCCGAAGCAAAAGGACATAATGCCATTGAAATGCAAATGCATTTAGAATCATTATTAAGGACTGAGTATAGTATGGAACCGTGGACATTACAAGAAACAAGTTATGAAATGTGGCAAACACCACCTAAACGCTGTTTTAAAAAACGGGGCAAAACTGTAGAAGTTAAATTTGATGGCTGTGCAAACAATACAATGGATTATGTGGTATGGACAGATGTGTATGTGCAGGACAATGACACCTGGGTAAAGGTGCATAGTATGGTAGATGCTAAGGGTATATATTACACATGTGGACAATTTAAAACATATTATGTAAACTTTGTAAAAGAGGCAGAAAAGTATGGGAGCACCAAACATTGGGAAGTATGTTATGGCAGCACAGTTATATGTTCTCCTGCATCTGTATCTAGCACTACACAAGAAGTATCCATTCCTGAATCTACTACATACACCCCCGCACAGACCTCCACCCTTGTGTCCTCAAGCACCAAGGAAGACGCAGTGCAAACGCCGCCTAGGAAACGAGCACGAGGAGTCCAACAGTCCCCTTGCAACGCCTTGTGTGTGGCCCACATTGGACCCGTGGACAGTGGAAACCACAACCTCATCACTAACAATCACGACCAGCACCAAAGACGGAACAACAGTAACAGTTCAGCTACGCCTATAGTGCAATTTCAAGGTGAATCCAATTGTTTAAAGTGTTTTAGATATAGGCTAAATGACAGACACAGACATTTATTTGATTTAATATCATCAACGTGGCACTGGGCCTCCTCAAAGGCACCACATAAACATGCCATTGTAACTGTAACATATGATAGTGAGGAACAAAGGCAACAGTTTTTAGATGTTGTAAAAATACCCCCTACCATTAGCCACAAACTGGGATTTATGTCACTGCACCTATTG
>CDK37115
ATGGAAGCAATAGCCAAGCGTTTAGATGCGTGCCAGGAACAGTTGTTAGAACTTTATGAAGAAAACAGTACTGACCTAAACAAACATGTATTGCATTGGAAATGCATAAGACATGAAAGTGTATTATTATATAAAGCAAAACAAATGGGCCTAAGCCACATAGGAATGCAAGTAGTGCCACCATTAAAGGTGTCCGAAGCAAAAGGACATAATGCCATTGAAATGCAAATGCATTTAGAATCATTATTAAAGACTGAGTATAGTATGGAACCGTGGACATTACAAGAAACAAGTTATGAAATGTGGCAAACACCACCTAAACGCTGTTTTAAAAAACGGGGCAAAACTGTAGAAGTTAAATTTGATGGCTGTGCAAACAATACAATGGATTATGTGGTATGGACAGATGTGTATGTGCAGGACACTGACTCCTGGGTAAAGGTGCATAGTATGGTAGATGCTAAGGGTATATATTACACATGTGGACAATTTAAAACATATTATGTAAACTTTGTAAAAGAGGCAGAAAAGTATGGGAGCACCAAACAATGGGAAGTATGTTATGGCAGCACAGTTATATGTTCTCCTGCATCTGTATCTAGCACTACACAAGAAGTATCCATTCCTGAATCTACTACATACACCCCCGCACAGACCTCCACCCCTGTGTCCTCAAGCACCCAGGAAGACGCAGTGCAAACGCCGCCTAGAAAACGAGCACGAGGAGTCCAACAGTCACCTTGCAACGCCTTGTGTGTGGCCCACATTGGACCCGTGGACAGTGGAAACCACAACGTCATCACTAACAATCACGACCAGCACCAAAGAAGGAACAACAGTAACAGTTCAGCTACGCCTATAGTGCAATTTCAAGGTGAATCTAATTGTTTAAAGTGTTTTAGATATAGGCTAAATGACAAACACAGACATTTATTTGATTTAATATCATCAACGTGGCACTGGGCCTCCTCAAAGGCACCACATAAACATGCCATTGTAACTGTAACATATCATAGTGAGGAACAAAGGCAACAGTTTTTAAATGTTGTAAAAATACCCCCTACTATTAGACACAAACTGGGGTTTATGTCAATGCACCTATTG
>CDK37367
ATGGAAGCAATAGCCAAGCGTTTAGATGCGTGCCAGGAACAGTTGTTAGAACTTTATGAAGAAAACAGTACTGACCTAAACAAACATGTATTGCATTGGAAATGCATAAGACATGAAAGTGTATTATTATATAAAGCAAAACAAATGGGCCTAAGCCACATAGGAATGCAAGTAGTGCCACCATTAAAGGTGTCCGAAGCAAAAGGACATAATGCCATTGAAATGCAAATGCATTTAGAATCATTATTAAAGACTGAGTATAGTATGGAACCGTGGACATTACAAGAAACAAGTTATGAAATGTGGCAAACACCACCTAAACGCTGTTTTAAAAAACGGGGCAAAACTGTAGAAGTTAAATTTGATGGCTGTGCAAACAATACAATGGATTATGTGGTATGGACAGATGTGTATGTGCAGGACACTGACTCCTGGGTAAAGGTGCATAGTATGGTAGATGCTAAGGGTATATATTACACATGTGGACAATTTAAAACATATTATGTAAACTTTGTAAAAGAGGCAGAAAAGTATGGGAGCACCAAACAATGGGAAGTATGTTATGGCAGCACAGTTATATGTTCTCCTGCATCTGTATCTAGCACTACACAAGAAGTATCCATTCCTGAATCTACTACATACACCCCCGCACAGACCTCCACCCCTGTGTCCTCAAGCACCCAGGAAGACGCAGTGCAAACGCCGCCTAGAAAACGAGCACGAGGAGTCCAACAGTCACCTTGCAACGCCTTGTGTGTGGCCCACATTGGACCCGTGGACAGTGGAAACCAGAACGTCATCACTAACAATCACGACCCGCACCAAAGAAGGAACAACAGTAACAGTTCAGCTACGCCTATAGTGCAATTTCAAGGTGAATCTAATTGTTTAAAGTGTTTTAGATATAGGCTAAATGACAAACACAGACATTTATTTGATTTAATATCATCAACGTGGCACTGGGCCTCCTCAAAGGCACCACATAAACATGCCATTGTAACTGTAACATATCATAGTGAGGAACAAAGGCAACAGTTTTTAAATGTTGTAAAAATACCCCCTACTATTAGACACAAACTGGGGTTTATGTCAATGCACCTATTG
>CDK36971
ATGGAAGCAATAGCCAAGCGTTTAGATGCGTGCCAGGAACAGTTGTTAGAACTTTATGAAGAAAACAGTACTGACCTAAACAAACATGTACTGCATTGGAAATGCATAAGACATGAAAGTGTATTATTATATAAAGCAAAACAAATGGGCCTAAGCCACATAGGAATGCAAGTAGTGCCACCATTAAAGGTGTCCGAAGCAAAAGGACATAATGCCATTGAAATGCAAATGCATTTAGAATCATTATTAAAGACTGAGTATAGTATGGAACCGTGGACATTACAAGAAACAAGTTATGAAATGTGGCAAACACCACCTAAACGCTGTTTTAAAAAACGGGGCAAAACTGTAGAAGTTAAATTTGATGGCTGTGCAAACAATACAATGGATTATGTGGTATGGACAGATGTGTATGTGCAGGACACTGACTCCTGGGTAAAGGTGCATAGTATGGTAGATGCTAAGGGTATATATTACACATGTGGACAATTTAAAACATATTATGTAAACTTTGTAAAAGAGGCAGAAAAGTATGGGAGCACCAAACAATGGGAAGTATGTTATGGCAGCACAGTTATATGTTCTCCTGCATCTGTATCTAGCACTACACAAGAAGTATCCATTCCTGAATCTACTACATACACCCCCGCACAGACCTCCACCCCTGTGTCCTCAAGCACCCAGGAAGACGCAGTGCAAACGCCGCCTAGAAAACGAGCACGAGGAGTCCAACAGTCACCTTGCAACGCCTTGTGTGTGGCCCACATTGGACCCGTGGACAGTGGAAACCACAACGTCATCACTAACAATCACGACCAGCACCAAAGAAGGAACAACAGTAACAGTTCAGCTACGCCTATAGTGCAATTTCAAGGTGAATCTAATTGTTTAAAGTGTTTTAGATATAGGCTAAATGACAAACACAGACATTTATTTGATTTAATATCATCAACGTGGCACTGGGCCTCCTCAAAGGCACCACATAAACATGCCATTGTAACTGTAACATATCATAGTGAGGAACAAAGGCAACAGTTTTTAAATGTTGTAAAAATACCCCCTACTATTAGACACAAACTGGGGTTTATGTCAATGCACCTATTG
>CBY85515
ATGGAAGCAATAGCCAAGCGTTTAGATGCGTGCCAGGAACAGTTGTTAGAACTTTATGAAGAAAACAGTACTGACCTAAACAAACATGTACTGCATTGGAAATGCATAAGACATGAAAGTGTATTATTATATAAAGCAAAACAAATGGGCCTAAGCCACATAGGAATGCAAGTAGTGCCACCATTAAAGGTGTCCGAAGCAAAAGGACATAATGCCATTGAAATGCAAATGCATTTAGAATCATTATTAAAGACTGAGTATAGTATGGAACCGTGGACATTACAAGAAACAAGTTATGAAATGTGGCAAACACCACCTAAACGCTGTTTTAAAAAACGGGGCAAAACTGTAGAAGTTAAATTTGATGGCTGTGCAAACAATACAATGGATTATGTGGTATGGACAGATGTGTATGTGCAGGACACTGACTCCTGGGTAAAGGTGCATAGTATGGTAGATGCTAAGGGTATATATTACACATGTGGACAATTTAAAACATATTATGTAAACTTTGTAAAAGAGGCAGAAAAGTATGGGAGCACCAAACAATGGGAAGTATGTTATGGCAGCACAGTTATATGTTCTCCTGCATCTGTATCTAGCACTACACAAGAAGTATCCATTCCTGAATCTACTACATACACCCCCGCACAGACCTCCACCCCTGTGTCCTCAAGCACCCAGGAAGACGCAGTGCAAACGCCGCCTAGAAAACGAGCACGAGGAGTCCAACAGTCACCTTGCAACGCCTTGTGTGTGGCCCACATTGGACCCGTGGACAGTGGAAACCACAACGTCATCACTAACAATCACGACCAGCACCAAAGAAGGAACAACAGTAACAGTTCAGCTACGCCTATAGTGCAATTTCAAGGTGAATCTAATTGTTTAAAGTGTTTTAGATATAGGCTAAATGACAAACACAGACATTTATTTGATTTAATATCATCAACGTGGCACTGGGCCTCCTCAAAGGCACCACATAAACATGCCATTGTAACTGTAACATATCATAGTGAGGAACAAAGGCAACAGTTTTTAAATGTTGTAAAAATACCCCCTACTATTAGACACAAACTGGGGTTTATGTCAATGCACCTATTG
>CDK37286
ATGGAAGCAATAGCCAAGCGTTTAGATGCGTGCCAGGAACAGTTGTTAGAACTGTATGAAGAAAACAGTACTGACCTAAACAAACATGTACTGCATTGGAAATGCATAAGACATGAAAGTGTATTATTATATAAAGCAAAACAAATGGGCCTAAGCCACATAGGAATGCAAGTAGTGCCACCATTAAAGGTGTCCGAAGCAAAAGGACATAATGCCATTGAAATGCAAATGCATTTAGAATCATTATTAAAGACTGAGTATAGTATGGAACCGTGGACATTACAAGAAACAAGTTATGAAATGTGGCAAACACCACCTAAACGCTGTTTTAAAAAACGGGGCAAAACTGTAGAAGTTAAATTTGATGGCTGTGCAAACAATACAATGGATTATGTGGTATGGACAGATGTGTATGTGCAGGACACTGACTCCTGGGTAAAGGTGCATAGTATGGTAGATGCTAAGGGTATATATTACACATGTGGACAATTTAAAACATATTATGTAAACTTTGTAAAAGAGGCAGAAAAGTATGGGAGCACCAAACAATGGGAAGTATGTTATGGCAGCACAGTTATATGTTCTCCTGCATCTGTATCTAGCACTACACAAGAAGTATCCATTCCTGAATCTACTACATACACCCCCGCACAGACCTCCACCCCTGTGTCCTCAAGCACCCAGGAAGACGCAGTGCAAACGCCGCCTAGAAAACGAGCACGAGGAGTCCAACAGTCACCTTGCAACGCCTTGTGTGTGGCCCACATTGGACCCGTGGACAGTGGAAACCACAACGTCATCACTAACAATCACGACCAGCACCAAAGAAGGAACAACAGTAACAGTTCAGCTACGCCTATAGTGCAATTTCAAGGTGAATCTAATTGTTTAAAGTGTTTTAGATATAGGCTAAATGACAAACACAGACATTTATTTGATTTAATATCATCAACGTGGCACTGGGCCTCCTCAAAGGCACCACATAAACATGCCATTGTAACTGTAACATATCATAGTGAGGAACAAAGGCAACAGTTTTTAAATGTTGTAAAAATACCCCCTACTATTAGACACAAACTGGGGTTTATGTCAATGCACCTATTG
>CDK36746
ATGGAAGCAATAGCCAAGCGTTTAGATGCGTGCCAGGAACAGTTGTTAGAACTTTATGAAGAAAACAGTACTGACCTAAACAAACATGTACTGCATTGGAAATGCATAAGACATGAAAGTGTATTATTATATAAAGCAAAACAAATGGGCCTAAGCCACATAGGAATGCAAGTAGTGCCACCATTAAAGGTGTCCGAAGCAAAAGGACATAATGCCATTGAAATGCAAATGCATTTAGAATCATTATTAAAGACTGAGTATAGTATGGAACCGTGGACATTACAAGAAACAAGTTATGAAATGTGGCAAACACCACCTAAACGCTGTTTTAAAAAACGGGGCAAAACTGTAGAAGTTAAATTTGATGGCTGTGCAAACAATACAATGGATTATGTGGTATGGACAGATGTGTATGTGCAGGACACTGACTCCTGGGTAAAGGTGCATAGTATGGTAGATGCTAAGGGTATATATTACACATGTGGACAATTTAAAACATATTATGTAAACTTTGTAAAAGAGGCAGAAAAGTATGGGAGCACCAAACAATGGGAAGTATGTTATGGCAGCACAGTTATATGTTCTCCTGCATCTGTATCTAGCACTACACAAGAAGTATCCATTCCTGAATCTACTACATACACCCCCGCACAGACCTCCACCCCTGTGTCCTCAAGCACCCAGGAAGACGCAGTGCAAACGCCGCCTAGAAAACGAGCACGAGGAGTCCAACAGTCACCTTGCAACGCCTTGTGTGTGGCCCACATTGGACCCGTGGACAGTGGAAACCACAACGTCATCACTAACAATCACGACCAGCACCAAAGAAGGAACAACAGTAACAGTTCAGCTACGCCTATAGTGCAATTTCAAGGTGAATCTAATTGTTTAAAGTGTTTTAGATATAGGCTAAATGACAAACACAGACATTTATTTGATTTAATATCATCAACGTGGCACTGGGCCTCCTCAAAGGCACCACATAAACATGCCATTGTAACTGTAACATATCATAGTGAGGAACAAAGGCAACAGTTTTTAAATGTTGTAAAAATACCCCCTACTATTAGACACAAACTGGGGTTTATGTCAATGCACCTATTG
>CDK37448
ATGGAAGCAATAGCCAAGCGTTTAGATGCGTGCCAGGAACAGTTGTTAGAACTTTATGAAGAAAACAGTACTGACCTAAACAAACATGTACTGCATTGGAAATGCATAAGACATGAAAGTGTATTATTATATAAAGCAAAACAAATGGGCCTAAGCCACATAGGAATGCAAGTAGTGCCACCATTAAAGGTGTCCGAAGCAAAAGGACATAATGCCATTGAAATGCAAATGCATTTAGAATCATTATTAAAGACTGAGTATAGTATGGAACCGTGGACATTACAAGAAACAAGTTATGAAATGTGGCAAACACCACCTAAACGCTGTTTTAAAAAACGGGGCAAAACTGTAGAAGTTAAATTTGATGGCTGTGCAAACAATACAATGGATTATGTGGTATGGACAGATGTGTATGTGCAGGACACTGACTCCTGGGTAAAGGTGCATAGTATGGTAGATGCTAAGGGTATATATTACACATGTGGACAATTTAAAACATATTATGTAAACTTTGTAAAAGAGGCAGAAAAGTATGGGAGCACCAAACAATGGGAAGTATGTTATGGCAGCACAGTTATATGTTCTCCTGCATCTGTATCTAGCACTACACAAGAAGTATCCATTCCTGAATCTACTACATACACCCCCGCACAGACCTCCACCCCTGTGTCCTCAAGCACCCAGGAAGACGCAGTGCAAACGCCGCCTAGAAAACGAGCACGAGGAGTCCAACAGTCACCTTGCAACGCCTTGTGTGTGGCCCACATTGGACCCGTGGACAGTGGAAACCACAACGTCATCACTAACAATCACGACCAGCACCAAAGAAGGAACAACAGTAACAGTTCAGCTACGCCTATAGTGCAATTTCAAGGTGAATCTAATTGTTTAAAGTGTTTTAGATATAGGCTAAATGACAAACACAGACATTTATTTGATTTAATATCATCAACGTGGCACTGGGCCTCCTCAAAGGCACCACATAAACATGCCATTGTAACTGTAACATATCATAGTGAGGAACAAAGGCAACAGTTTTTAAATGTTGTAAAAATACCCCCTACTATTAGACACAAACTGGGGTTTATGTCAATGCACCTATTG
>CDK36584
ATGGAAGCAATAGCCAAGCGTTTAGATGCGTGCCAGGAACAGTTGTTAGAACTTTATGAAGAAAACAGTACTGACCTACACAAACATGTATTGCATTGGAAATGCATGAGACATGAAAGTGTATTATTATATAAAGCAAAACAAATGGGCCTAAGCCACATAGGAATGCAAGTAGTGCCACCATTAAAGGTGTCCGAAGCAAAAGGACATAATGCCATTGAAATGCAAATGCATTTAGAATCATTATTAAGGACTGAGTATAGTATGGAACCGTGGACATTACAAGAAACAAGTTATGAAATGTGGCAAACACCACCTAAACGCTGTTTTAAAAAACGGGGCAAAACTGTAGAAGTTAAATTTGATGGCTGTGCAAACAATACAATGGATTATGTGGTATGGACAGATGTGTATGTGCAGGACAATGACACCTGGGTAAAGGTGCATAGTATGGTAGATGCTAAGGGTATATATTACACATGTGGACAATTTAAAACATATTATGTAAACTTTGTAAAAGAGGCAGAAAAGTATGGGAGCACCAAACATTGGGAAGTATGTTATGGCAGCACAGTTATATGTTCTCCTGCATCTGTATCTAGCACTACACAAGAAGTATCCATTCCTGAATCTACTACATACACCCCCGCACAGACCTCCACCCTTGTGTCCTCAAGCACCAAGGAAGACGCAGTGCAAACGCCGCCTAGGAAACGAGCACGAGGAGTCCAACAGTCCCCTTGCAACGCCTTGTGTGTGGCCCACATTGGACCCGTGGACAGTGGAAACCACAACCTCATCACTAACAATCACGACCAGCACCAAAGACGGAACAACAGTAACAGTTCAGCTACGCCTATAGTGCAATTTCAAGGTGAATCCAATTGTTTAAAGTGTTTTAGATATAGGCTAAATGACAGACACAGACATTTATTTGATTTAATATCATCAACGTGGCACTGGGCCTCCTCAAAGGCACCACATAAACATGCCATTGTAACTGTAACATATGATAGTGAGGAACAAAGGCAACAGTTTTTAGATGTTGTAAAAATACCCCCTACCATTAGCCACAAACTGGGATTTATGTCACTGCACCTATTG
>CDK37601
ATGGAAGCAATAGCCAAGCGTTTAGATGCGTGCCAGGAACAGTTGTTAGAACTTTATGAAGAAAACAGTACTGACCTAAACAAACATGTATTGCATTGGAAATGCATAAGACATGAAAGTGTATTATTATATAAAGCAAAACAAATGGGCCTAAGCCACATAGGAATGCAAGTAGTGCCACCATTAAAGGTGTCCGAAGCAAAAGGACATAATGCCATTGAAATGCAAATGCATTTAGAATCATTATTAAAGACTGAGTATAGTATGGAACCGTGGACATTACAAGAAACAAGTTATGAAATGTGGCAAACACCACCTAAACGCTGTTTTAAAAAACGGGGCAAAACTGTAGAAGTTAAATTTGATGGCTGTGCAAACAATACAATGGATTATGTGGTATGGACAGATGTGTATGTGCAGGACACTGACTCCTGGGTAAAGGTGCATAGTATGGTAGATGCTAAGGGTATATATTACACATGTGGACAATTTAAAACATATTATGTAAACTTTGTAAAAGAGGCAGAAAAGTATGGGAGCACCAAACAATGGGAAGTATGTTATGGCAGCACAGTTATATGTTCTCCTGCATCTGTATCTAGCACTACACAAGAAGTATCCATTCCTGAATCTACTACATACACCCCCGCACAGACCTCCACCCCTGTGTCCTCAAGCACCCAGGAAGACGCAGTGCAAACGCCGCCTAGAAAACGAGCACGAGGAGTCCAACAGTCACCTTGCAACGCCTTGTGTGTGGCCCACATTGGACCCGTGGACAGTGGAAACCACAACCTCATCACTAACAATCACGACCAGCACCAAAGAAGGAACAACAGTAACAGTTCAGCTACGCCTATAGTGCAATTTCAAGGTGAATCTAATTGTTTAAAGTGTTTTAGATATAGGCTAAATGACAAACACAGACATTTATTTGATTTAATATCATCAACGTGGCACTGGGCCTCCCCAAAGGCACCACATAAACATGCCATTGTAACTGTAACATATCATAGTGAGGAACAAAGGCAACAGTTTTTAAATGTTGTAAAAATACCACCTACTATTAGGCACAAACTGGGGTTTATGTCACTGCACCTATTG
>CDK36665
ATGGAAGCAATAGCCAAGCGTTTAGATGCGTGCCAGGAACAGTTGTTAGAACTTTATGAAGAAAACAGTACTGACCTAAACAAACATGTATTGCATTGGAAATGCATAAGACATGAAAGTGTATTATTATATAAAGCAAAACAAATGGGCCTAAGCCACATAGGAATGCAAGTAGTGCCACCATTAAAGGTGTCCGAAGCAAAAGGACATAATGCCATTGAAATGCAAATGCATTTAGAATCATTATTAAAGACTGAGTATAGTATGGAACCGTGGACATTACAAGAAACAAGTTATGAAATGTGGCAAACACCACCTAAACGCTGTTTTAAAAAACGGGGCAAAACTGTAGAAGTTAAATTTGATGGCTGTGCAAACAATACAATGGATTATGTGGTATGGACAGATGTGTATGTGCAGGACACTGACTCCTGGGTAAAGGTGCATAGTATGGTAGATGCTAAGGGTATATATTACACATGTGGACAATTTAAAACATATTATGTAAACTTTGTAAAAGAGGCAGAAAAGTATGGGAGCACCAAACAATGGGAAGTATGTTATGGCAGCACAGTTATATGTTCTCCTGCATCTGTATCTAGCACTACACAAGAAGTATCCATTCCTGAATCTACTACATACACCCCCGCACAGACCTCCACCCCTGTGTCCTCAAGCACCCAGGAAGACGCAGTGCAAACGCCGCCTAGAAAACGAGCACGAGGAGTCCAACAGTCACCTTGCAACGCCTTGTGTGTGGCCCACATTGGACCCGTGGACAGTGGAAACCACAACCTCATCACTAACAATCACGACCAGCACCAAAGAAGGAACAACAGTAACAGTTCAGCTACGCCTATAGTGCAATTTCAAGGTGAATCTAATTGTTTAAAGTGTTTTAGATATAGGCTAAATGACAAACACAGACATTTATTTGATTTAATATCATCAACGTGGCACTGGGCCTCCCCAAAGGCACCACATAAACATGCCATTGTAACTGTAACATATCATAGTGAGGAACAAAGGCAACAGTTTTTAAATGTTGTAAAAATACCACCTACTATTAGGCACAAACTGGGGTTTATGTCACTGCACCTATTG
>CDK36755
ATGGAAGCAATAGCCAAGCGTTTAGATGCGTGCCAGGAACAGTTGTTAGAACTTTATGAAGAAAACAGTACTGACCTAAACAAACATGTATTGCATTGGAAATGCATAAGACATGAAAGTGTATTATTATATAAAGCAAAACAAATGGGCCTAAGCCACATAGGAATGCAAGTAGTGCCACCATTAAAGGTGTCCGAAGCAAAAGGACATAATGCCATTGAAATGCAAATGCATTTAGAATCATTATTAAAGACTGAGTATAGTATGGAACCGTGGACATTACAAGAAACAAGTTATGAAATGTGGCAAACACCACCTAAACGCTGTTTTAAAAAACGGGGCAAAACTGTAGAAGTTAAATTTGATGGCTGTGCAAACAATACAATGGATTATGTGGTATGGACAGATGTGTATGTGCAGGACACTGACTCCTGGGTAAAGGTGCATAGTATGGTAGATGCTAAGGGTATATATTACACATGTGGACAATTTAAAACATATTATGTAAACTTTGTAAAAGAGGCAGAAAAGTATGGGAGCACCAAACAATGGGAAGTATGTTATGGCAGCACAGTTATATGTTCTCCTGCATCTGTATCTAGCACTACACAAGAAGTATCCATTCCTGAATCTACTACATACACCCCCGCACAGACCTCCACCCCTGTGTCCTCAAGCACCCAGGAAGACGCAGTGCAAACGCCGCCTAGAAAACGAGCACGAGGAGTCCAACAGTCACCTTGCAACGCCTTGTGTGTGGCCCACATTGGACCCGTGGACAGTGGAAACCACAACCTCATCACTAACAATCACGACCAGCACCAAAGAAGGAACAACAGTAACAGTTCAGCTACGCCTATAGTGCAATTTCAAGGTGAATCTAATTGTTTAAAGTGTTTTAGATATAGGCTAAATGACAAACACAGACATTTATTTGATTTAATATCATCAACGTGGCACTGGGCCTCCCCAAAGGCACCACATAAACATGCCATTGTAACTGTAACATATCATAGTGAGGAACAAAGGCAACAGTTTTTAAATGTTGTAAAAATACCACCTACTATTAGGCACAAACTGGGGTTTATGTCACTGCACCTATTG
>CBY85443
ATGGAAGCAATAGCCAAGCGTTTAGATGCGTGCCAGGAACAGTTGTTAGAACTTTATGAAGAAAACAGTACTGACCTAAACAAACATGTATTGCATTGGAAATGCATAAGACATGAAAGTGTATTATTATATAAAGCAAAACAAATGGGCCTAAGCCACATAGGAATGCAAGTAGTGCCACCATTAAAGGTGTCCGAAGCAAAAGGACATAATGCCATTGAAATGCAAATGCATTTAGAATCATTATTAAAGACTGAGTATAGTATGGAACCGTGGACATTACAAGAAACAAGTTATGAAATGTGGCAAACACCACCTAAACGCTGTTTTAAAAAACGGGGCAAAACTGTAGAAGTTAAATTTGATGGCTGTGCAAACAATACAATGGATTATGTGGTATGGACAGATGTGTATGTGCAGGACACTGACTCCTGGGTAAAGGTGCATAGTATGGTAGATGCTAAGGGTATATATTACACATGTGGACAATTTAAAACATATTATGTAAACTTTGTAAAAGAGGCAGAAAAGTATGGGAGCACCAAACAATGGGAAGTATGTTATGGCAGCACAGTTATATGTTCTCCTGCATCTGTATCTAGCACTACACAAGAAGTATCCATTCCTGAATCTACTACATACACCCCCGCACAGACCTCCACCCCTGTGTCCTCAAGCACCCAGGAAGACGCAGTGCAAACGCCGCCTAGAAAACGAGCACGAGGAGTCCAACAGTCACCTTGCAACGCCTTGTGTGTGGCCCACATTGGACCCGTGGACAGTGGAAACCACAACCTCATCACTAACAATCACGACCAGCACCAAAGAAGGAACAACAGTAACAGTTCAGCTACGCCTATAGTGCAATTTCAAGGTGAATCTAATTGTTTAAAGTGTTTTAGATATAGGCTAAATGACAAACACAGACATTTATTTGATTTAATATCATCAACGTGGCACTGGGCCTCCCCAAAGGCACCACATAAACATGCCATTGTAACTGTAACATATCATAGTGAGGAACAAAGGCAACAGTTTTTAAATGTTGTAAAAATACCACCTACTATTAGGCACAAACTGGGGTTTATGTCACTGCACCTATTG
>CDK37133
ATGGAAGCAATAGCCAAGCGTTTAGATGCGTGCCAGGAACAGTTGTTAGAACTTTATGAAGAAAACAGTACTGACCTAAACAAACATGTATTGCATTGGAAATGCATAAGACATGAAAGTGTATTATTATATAAAGCAAAACAAATGGGCCTAAGCCACATAGGAATGCAAGTAGTGCCACCATTAAAGGTGTCCGAAGCAAAAGGACATAATGCCATTGAAATGCAAATGCATTTAGAATCATTATTAAAGACTGAGTATAGTATGGAACCGTGGACATTACAAGAAACAAGTTATGAAATGTGGCAAACACCACCTAAACGCTGTTTTAAAAAACGGGGCAAAACTGTAGAAGTTAAATTTGATGGCTGTGCAAACAATACAATGGATTATGTGGTATGGACAGATGTGTATGTGCAGGACACTGACTCCTGGGTAAAGGTGCATAGTATGGTAGATGCTAAGGGTATATATTACACATGTGGACAATTTAAAACATATTATGTAAACTTTGTAAAAGAGGCAGAAAAGTATGGGAGCACCAAACAATGGGAAGTATGTTATGGCAGCACAGTTATATGTTCTCCTGCATCTGTATCTAGCACTACACAAGAAGTATCCATTCCTGAATCTACTACATACACCCCCGCACAGACCTCCACCCCTGTGTCCTCAAGCACCCAGGAAGACGCAGTGCAAACGCCGCCTAGAAAACGAGCACGAGGAGTCCAACAGTCACCTTGCAACGCCTTGTGTGTGGCCCACATTGGACCCGTGGACAGTGGAAACCAGAACGTCATCACTAACAATCACGACCCGCACCAAAGAAGGAACAACAGTAACAGTTCAGCTACGCCTATAGTGCAATTTCAAGGTGAATCTAATTGTTTAAAGTGTTTTAGATATAGGCTAAATGACAAACACAGACATTTATTTGATTTAATATCATCAACGTGGCACTGGGCCTCCTCAAAGGCACCACATAAACATGCCATTGTAACTGTAACATATCATAGTGAGGAACAAAGGCAACAGTTTTTAAATGTTGTAAAAATACCCCCTACTATTAGACACAAACTGGGGTTTATGTCAATGCACCTATTG
>CDK36683
ATGGAAGCAATAGCCAAGCGTTTAGATGCGTGCCAGGAACAGTTGTTAGAACTTTATGAAGAAAACAGTACTGACCTAAACAAACATGTATTGCATTGGAAATGCATAAGACATGAAAGTGTATTATTATATAAAGCAAAACAAATGGGCCTAAGCCACATAGGAATGCAAGTAGTGCCACCATTAAAGGTGTCCGAAGCAAAAGGACATAATGCCATTGAAATGCAAATGCATTTAGAATCATTATTAAAGACTGAGTATAGTATGGAACCGTGGACATTACAAGAAACAAGTTATGAAATGTGGCAAACACCACCTAAACGCTGTTTTAAAAAACGGGGCAAAACTGTAGAAGTTAAATTTGATGGCTGTGCAAACAATACAATGGATTATGTGGTATGGACAGATGTGTATGTGCAGGACACTGACTCCTGGGTAAAGGTGCATAGTATGGTAGATGCTAAGGGTATATATTACACATGTGGACAATTTAAAACATATTATGTAAACTTTGTAAAAGAGGCAGAAAAGTATGGGAGCACCAAACAATGGGAAGTATGTTATGGCAGCACAGTTATATGTTCTCCTGCATCTGTATCTAGCACTACACAAGAAGTATCCATTCCTGAATCTACTACATACACCCCCGCACAGACCTCCACCCCTGTGTCCTCAAGCACCCAGGAAGACGCAGTGCAAACGCCGCCTAGAAAACGAGCACGAGGAGTCCAACAGTCACCTTGCAACGCCTTGTGTGTGGCCCACATTGGACCCGTGGACAGTGGAAACCAGAACGTCATCACTAACAATCACGACCCGCACCAAAGAAGGAACAACAGTAACAGTTCAGCTACGCCTATAGTGCAATTTCAAGGTGAATCTAATTGTTTAAAGTGTTTTAGATATAGGCTAAATGACAAACACAGACATTTATTTGATTTAATATCATCAACGTGGCACTGGGCCTCCTCAAAGGCACCACATAAACATGCCATTGTAACTGTAACATATCATAGTGAGGAACAAAGGCAACAGTTTTTAAATGTTGTAAAAATACCCCCTACTATTAGACACAAACTGGGGTTTATGTCAATGCACCTATTG
>CDK37214
ATGGAAGCAATAGCCAAGCGTTTAGATGCGTGCCAGGAACAGTTGTTAGAACTTTATGAAGAAAACAGTACTGACCTAAACAAACATGTACTGCATTGGAAATGCATAAGACATGAAAGTGTATTATTATATAAAGCAAAACAAATGGGCCTAAGCCACATAGGAATGCAAGTAGTGCCACCATTAAAGGTGTCCGAAGCAAAAGGACATAATGCCATTGAAATGCAAATGCATTTAGAATCATTATTAAAGACTGAGTATAGTATGGAACCGTGGACATTACAAGAAACAAGTTATGAAATGTGGCAAACACCACCTAAACGCTGTTTTAAAAAACGGGGCAAAACTGTAGAAGTTAAATTTGATGGCTGTGCAAACAATACAATGGATTATGTGGTATGGACAGATGTGTATGTGCAGGACACTGACTCCTGGGTAAAGGTGCATAGTATGGTAGATGCTAAGGGTATATATTACACATGTGGACAATTTAAAACATATTATGTAAACTTTGTAAAAGAGGCAGAAAAGTATGGGAGCACCAAACAATGGGAAGTATGTTATGGCAGCACAGTTATATGTTCTCCTGCATCTGTATCTAGCACTACACAAGAAGTATCCATTCCTGAATCTACTACATACACCCCCGCACAGACCTCCACCCCTGTGTCCTCAAGCACCCAGGAAGACGCAGTGCAAACGCCGCCTAGAAAACGAGCACGAGGAGTCCAACAGTCACCTTGCAACGCCTTGTGTGTGGCCCACATTGGACCCGTGGACAGTGGAAACCACAACGTCATCACTAACAATCACGACCAGCACCAAAGAAGGAACAACAGTAACAGTTCAGCTACGCCTATAGTGCAATTTCAAGGTGAATCTAATTGTTTAAAGTGTTTTAGATATAGGCTAAATGACAAACACAGACATTTATTTGATTTAATATCATCAACGTGGCACTGGGCCTCCTCAAAGGCACCACATAAACATGCCATTGTAACTGTAACATATCATAGTGAGGAACAAAGGCAACAGTTTTTAAATGTTGTAAAAATACCCCCTACTATTAGACACAAACTGGGGTTTATGTCAATGCACCTATTG
>CDK36980
ATGGAAGCAATAGCCAAGCGTTTAGATGCGTGCCAGGAACAGTTGTTAGAACTTTATGAAGAAAACAGTACTGACCTAAACAAACATGTACTGCATTGGAAATGCATAAGACATGAAAGTGTATTATTATATAAAGCAAAACAAATGGGCCTAAGCCACATAGGAATGCAAGTAGTGCCACCATTAAAGGTGTCCGAAGCAAAAGGACATAATGCCATTGAAATGCAAATGCATTTAGAATCATTATTAAAGACTGAGTATAGTATGGAACCGTGGACATTACAAGAAACAAGTTATGAAATGTGGCAAACACCACCTAAACGCTGTTTTAAAAAACGGGGCAAAACTGTAGAAGTTAAATTTGATGGCTGTGCAAACAATACAATGGATTATGTGGTATGGACAGATGTGTATGTGCAGGACACTGACTCCTGGGTAAAGGTGCATAGTATGGTAGATGCTAAGGGTATATATTACACATGTGGACAATTTAAAACATATTATGTAAACTTTGTAAAAGAGGCAGAAAAGTATGGGAGCACCAAACAATGGGAAGTATGTTATGGCAGCACAGTTATATGTTCTCCTGCATCTGTATCTAGCACTACACAAGAAGTATCCATTCCTGAATCTACTACATACACCCCCGCACAGACCTCCACCCCTGTGTCCTCAAGCACCCAGGAAGACGCAGTGCAAACGCCGCCTAGAAAACGAGCACGAGGAGTCCAACAGTCACCTTGCAACGCCTTGTGTGTGGCCCACATTGGACCCGTGGACAGTGGAAACCACAACGTCATCACTAACAATCACGACCAGCACCAAAGAAGGAACAACAGTAACAGTTCAGCTACGCCTATAGTGCAATTTCAAGGTGAATCTAATTGTTTAAAGTGTTTTAGATATAGGCTAAATGACAAACACAGACATTTATTTGATTTAATATCATCAACGTGGCACTGGGCCTCCTCAAAGGCACCACATAAACATGCCATTGTAACTGTAACATATCATAGTGAGGAACAAAGGCAACAGTTTTTAAATGTTGTAAAAATACCCCCTACTATTAGACACAAACTGGGGTTTATGTCAATGCACCTATTG
>CDK37511
ATGGAAGCAATAGCCAAGCGTTTAGATGCGTGCCAGGAACAGTTGTTAGAACTTTATGAAGAAAACAGTACTGACCTAAACAAACATGTATTGCATTGGAAATGCATAAGACATGAAAGTGTATTATTATATAAAGCAAAACAAATGGGCCTAAGCCACATAGGAATGCAAGTAGTGCCACCATTAAAGGTGTCCGAAGCAAAAGGACATAATGCCATTGAAATGCAAATGCATTTAGAATCATTATTAAAGACTGAGTATAGTATGGAACCGTGGACATTACAAGAAACAAGTTATGAAATGTGGCAAACACCACCTAAACGCTGTTTTAAAAAACGGGGCAAAACTGTAGAAGTTAAATTTGATGGCTGTGCAAACAATACAATGGATTATGTGGTATGGACAGATGTGTATGTGCAGGACACTGACTCCTGGGTAAAGGTGCATAGTATGGTAGATGCTAAGGGTATATATTACACATGTGGACAATTTAAAACATATTATGTAAACTTTGTAAAAGAGGCAGAAAAGTATGGGAGCACCAAACAATGGGAAGTATGTTATGGCAGCACAGTTATATGTTCTCCTGCATCTGTATCTAGCACTACACAAGAAGTATCCATTCCTGAATCTACTACATACACCCCCGCACAGACCTCCACCCCTGTGTCCTCAAGCACCCAGGAAGACGCAGTGCAAACGCCGCCTAGAAAACGAGCACGAGGAGTCCAACAGTCACCTTGCAACGCCTTGTGTGTGGCCCACATTGGACCCGTGGACAGTGGAAACCACAACCTCATCACTAACAATCACGACCAGCACCAAAGAAGGAACAACAGTAACAGTTCAGCTACGCCTATAGTGCAATTTCAAGGTGAATCTAATTGTTTAAAGTGTTTTAGATATAGGCTAAATGACAAACACAGACATTTATTTGATTTAATATCATCAACGTGGCACTGGGCCTCCCCAAAGGCACCACATAAACATGCCATTGTAACTGTAACATATCATAGTGAGGAACAAAGGCAACAGTTTTTAAATGTTGTAAAAATACCACCTACTATTAGGCACAAACTGGGGTTTATGTCACTGCACCTATTG
>CDK36989
ATGGAAGCAATAGCCAAGCGTTTAGATGCGTGCCAGGAACAGTTGTTAGAACTTTATGAAGAAAACAGTACTGACCTAAACAAACATGTACTGCATTGGAAATGCATAAGACATGAAAGTGTATTATTATATAAAGCAAAACAAATGGGCCTAAGCCACATAGGAATGCAAGTAGTGCCACCATTAAAGGTGTCCGAAGCAAAAGGACATAATGCCATTGAAATGCAAATGCATTTAGAATCATTATTAAAGACTGAGTATAGTATGGAACCGTGGACATTACAAGAAACAAGTTATGAAATGTGGCAAACACCACCTAAACGCTGTTTTAAAAAACGGGGCAAAACTGTAGAAGTTAAATTTGATGGCTGTGCAAACAATACAATGGATTATGTGGTATGGACAGATGTGTATGTGCAGGACACTGACTCCTGGGTAAAGGTGCATAGTATGGTAGATGCTAAGGGTATATATTACACATGTGGACAATTTAAAACATATTATGTAAACTTTGTAAAAGAGGCAGAAAAGTATGGGAGCACCAAACAATGGGAAGTATGTTATGGCAGCACAGTTATATGTTCTCCTGCATCTGTATCTAGCACTACACAAGAAGTATCCATTCCTGAATCTACTACATACACCCCCGCACAGACCTCCACCCCTGTGTCCTCAAGCACCCAGGAAGACGCAGTGCAAACGCCGCCTAGAAAACGAGCACGAGGAGTCCAACAGTCACCTTGCAACGCCTTGTGTGTGGCCCACATTGGACCCGTGGACAGTGGAAACCACAACGTCATCACTAACAATCACGACCAGCACCAAAGAAGGAACAACAGTAACAGTTCAGCTACGCCTATAGTGCAATTTCAAGGTGAATCTAATTGTTTAAAGTGTTTTAGATATAGGCTAAATGACAAACACAGACATTTATTTGATTTAATATCATCAACGTGGCACTGGGCCTCCTCAAAGGCACCACATAAACATGCCATTGTAACTGTAACATATCATAGTGAGGAACAAAGGCAACAGTTTTTAAATGTTGTAAAAATACCCCCTACTATTAGACACAAACTGGGGTTTATGTCAATGCACCTATTG
>CDK37025
ATGGAAGCAATAGCCAAGCGTTTAGATGCGTGCCAGGAACAGTTGTTAGAACTTTATGAAGAAAACAGTACTGACCTAAACAAACATGTATTGCATTGGAAATGCATAAGACATGAAAGTGTATTATTATATAAAGCAAAACAAATGGGCCTAAGCCACATAGGAATGCAAGTAGTGCCACCATTAAAGGTGTCCGAAGCAAAAGGACATAATGCCATTGAAATGCAAATGCATTTAGAATCATTATTAAAGACTGAGTATAGTATGGAACCGTGGACATTACAAGAAACAAGTTATGAAATGTGGCAAACACCACCTAAACGCTGTTTTAAAAAACGGGGCAAAACTGTAGAAGTTAAATTTGATGGCTGTGCAAACAATACAATGGATTATGTGGTATGGACAGATGTGTATGTGCAGGACACTGACTCCTGGGTAAAGGTGCATAGTATGGTAGATGCTAAGGGTATATATTACACATGTGGACAATTTAAAACATATTATGTAAACTTTGTAAAAGAGGCAGAAAAGTATGGGAGCACCAAACAATGGGAAGTATGTTATGGCAGCACAGTTATATGTTCTCCTGCATCTGTATCTAGCACTACACAAGAAGTATCCATTCCTGAATCTACTACATACACCCCCGCACAGACCTCCACCCCTGTGTCCTCAAGCACCCAGGAAGACGCAGTGCAAACGCCGCCTAGAAAACGAGCACGAGGAGTCCAACAGTCACCTTGCAACGCCTTGTGTGTGGCCCACATTGGACCCGTGGACAGTGGAAACCAGAACGTCATCACTAACAATCACGACCCGCACCAAAGAAGGAACAACAGTAACAGTTCAGCTACGCCTATAGTGCAATTTCAAGGTGAATCTAATTGTTTAAAGTGTTTTAGATATAGGCTAAATGACAAACACAGACATTTATTTGATTTAATATCATCAACGTGGCACTGGGCCTCCTCAAAGGCACCACATAAACATGCCATTGTAACTGTAACATATCATAGTGAGGAACAAAGGCAACAGTTTTTAAATGTTGTAAAAATACCCCCTACTATTAGACACAAACTGGGGTTTATGTCAATGCACCTATTG
>CDK37358
ATGGAAGCAATAGCCAAGCGTTTAGATGCGTGCCAGGAACAGTTGTTAGAAATTTATGAAGAAAACAGTACTGACCTAAACAAACATGTATTGCATTGGAAATGCATAAGACATGAAAGTGTATTATTATATAAAGCAAAACAAATGGGCCTAAGCCACATAGGAATGCAAGTAGTGCCACCATTAAAGGTGTCCGAAGCAAAAGGACATAATGCCATTGAAATGCAAATGCATTTAGAATCATTATTAAAGACTGAGTATAGTATGGAACCGTGGACATTACAAGAAACAAGTTATGAAATGTGGCAAACACCACCTAAACGCTGTTTTAAAAAACGGGGCAAAACTGTAGAAGTTAAATTTGATGGCTGTGCAAACAATACAATGGATTATGTGGTATGGACAGATGTGTATGTGCAGGACACTGACTCCTGGGTAAAGGTGCATAGTATGGTAGATGCTAAGGGTATATATTACACATGTGGACAATTTAAAACATATTATGTAAACTTTGTAAAAGAGGCAGAAAAGTATGGGAGCACCAAACAATGGGAAGTATGTTATGGCAGCACAGTTATATGTTCTCCTGCATCTGTATCTAGCACTACACAAGAAGTATCCATTCCTGAATCTACTACATACACCCCCGCACAGACCTCCACCCCTGTGTCCTCAAGCACCCAGGAAGACGCAGTGCAAACGCCGCCTAGAAAACGAGCACGAGGAGTCCAACAGTCACCTTGCAACGCCTTGTGTGTGGCCCACATTGGACCCGTGGACAGTGGAAACCAGAACGTCATCACTAACAATCACGACCCGCACCAAAGAAGGAACAACAGTAACAGTTCAGCTACGCCTATAGTGCAATTTCAAGGTGAATCTAATTGTTTAAAGTGTTTTAGATATAGGCTAAATGACAAACACAGACATTTATTTGATTTAATATCATCAACGTGGCACTGGGCCTCCTCAAAGGCACCACATAAACATGCCATTGTAACTGTAACATATCATAGTGAGGAACAAAGGCAACAGTTTTTAAATGTTGTAAAAATACCCCCTACTATTAGACACAAACTGGGGTTTATGTCAATGCACCTATTG
>CDK36908
ATGGAAGCAATAGCCAAGCGTTTAGATGCGTGCCAGGAACAGTTGTTAGAACTTTATGAAGAAAACAGTACTGACCTACACAAACATGTATTGCATTGGAAATGCATGAGACATGAAAGTGTATTATTATATAAAGCAAAACAAATGGGCCTAAGCCACATAGGAATGCAAGTAGTGCCACCATTAAAGGTGTCCGAAGCAAAAGGACATAATGCCATTGAAATGCAAATGCATTTAGAATCATTATTAAGGACTCAGTATAGTATGGAACCGTGGACATTACAAGAAACAAGTTATGAAATGTGGCAAACACCACCTAAACGCTGTTTTAAAAAACGGGGCAAAACTGTAGAAGTTAAATTTGATGGCTGTGCAAACAATACAATGGATTATGTGGTATGGACAGATGTGTATGTGCAGGACAATGACACCTGGGTAAAGGTGCATAGTATGGTAGATGCTAAGGGTATATATTACACATGTGGACAATTTAAAACATATTATGTAAACTTTGTAAAAGAGGCAGAAAAGTATGGGAGCACCAAACATTGGGAAGTATGTTATGGCAGCACAGTTATATGTTCTCCTGCATCTGTATCTAGCACTACACAAGAAGTATCCATTCCTGAATCTACTACATACACCCCCGCACAGACCTCCACCCTTGTGTCCTCAAGCACCAAGGAAGACGCAGTGCAAACGCCGCCTAGGAAACGAGCACGAGGAGTCCAACAGTCCCCTTGCAACGCCTTGTGTGTGGCCCACATTGGACCCGTGGACAGTGGAAACCACAACCTCATCACTAACAATCACGACCAGCACCAAAGACGGAACAACAGTAACAGTTCAGCTACGCCTATAGTGCAATTTCAAGGTGAATCCAATTGTTTAAAGTGTTTTAGATATAGGCTAAATGACAGACACAGACATTTATTTGATTTAATATCATCAACGTGGCACTGGGCCTCCTCAAAGGCACCACATAAACATGCCATTGTAACTGTAACATATGATAGTGAGGAACAAAGGCAACAGTTTTTAGATGTTGTAAAAATACCCCCTACCATTAGCCACAAACTGGGATTTATGTCACTGCACCTATTG
>CDK37619
ATGGAAGCAATAGCCAAGCGTTTAGATGCGTGCCAGGAACAGTTGTTAGAACTTTATGAAGAAAACAGTACTGACCTAAACAAACATGTACTGCATTGGAAATGCATAAGACATGAAAGTGTATTATTATATAAAGCAAAACAAATGGGCCTAAGCCACATAGGAATGCAAGTAGTGCCACCATTAAAGGTGTCCGAAGCAAAAGGACATAATGCCATTGAAATGCAAATGCATTTAGAATCATTATTAAAGACTGAGTATAGTATGGAACCGTGGACATTACAAGAAACAAGTTATGAAATGTGGCAAACACCACCTAAACGCTGTTTTAAAAAACGGGGCAAAACTGTAGAAGTTAAATTTGATGGCTGTGCAAACAATACAATGGATTATGTGGTATGGACAGATGTGTATGTGCAGGACACTGACTCCTGGGTAAAGGTGCATAGTATGGTAGATGCTAAGGGTATATATTACACATGTGGACAATTTAAAACATATTATGTAAACTTTGTAAAAGAGGCAGAAAAGTATGGGAGCACCAAACAATGGGAAGTATGTTATGGCAGCACAGTTATATGTTCTCCTGCATCTGTATCTAGCACTACACAAGAAGTATCCATTCCTGAATCTACTACATACACCCCCGCACAGACCTCCACCCCTGTGTCCTCAAGCACCCAGGAAGACGCAGTGCAAACGCCGCCTAGAAAACGAGCACGAGGAGTCCAACAGTCACCTTGCAACGCCTTGTGTGTGGCCCACATTGGACCCGTGGACAGTGGAAACCACAACGTCATCACTAACAATCACGACCAGCACCAAAGAAGGAACAACAGTAACAGTTCAGCTACGCCTATAGTGCAATTTCAAGGTGAATCTAATTGTTTAAAGTGTTTTAGATATAGGCTACATGACAAACACAGACATTTATTTGATTTAATATCATCAACGTGGCACTGGGCCTCCTCAAAGGCACCACATAAACATGCCATTGTAACTGTAACATATCATAGTGAGGAACAAAGGCAACAGTTTTTAAATGTTGTAAAAATACCCCCTACTATTAGACACAAACTGGGGTTTATGTCAATGCACCTATTG
>CBY85479
ATGGAAGCAATAGCCAAGCGTTTAGATGCGTGCCAGGAACAGTTGTTAGAACTTTATGAAGAAAACAGTACTGACCTAAACAAACATGTACTGCATTGGAAATGCATAAGACATGAAAGTGTATTATTATATAAAGCAAAACAAATGGGCCTAAGCCACATAGGAATGCAAGTAGTGCCACCATTAAAGGTGTCCGAAGCAAAAGGACATAATGCCATTGAAATGCAAATGCATTTAGAATCATTATTAAAGACTGAGTATAGTATGGAACCGTGGACATTACAAGAAACAAGTTATGAAATGTGGCAAACACCACCTAAACGCTGTTTTAAAAAACGGGGCAAAACTGTAGAAGTTAAATTTGATGGCTGTGCAAACAATACAATGGATTATGTGGTATGGACAGATGTGTATGTGCAGGACACTGACTCCTGGGTAAAGGTGCATAGTATGGTAGATGCTAAGGGTATATATTACACATGTGGACAATTTAAAACATATTATGTAAACTTTGTAAAAGAGGCAGAAAAGTATGGGAGCACCAAACAATGGGAAGTATGTTATGGCAGCACAGTTATATGTTCTCCTGCATCTGTATCTAGCACTACACAAGAAGTATCCATTCCTGAATCTACTACATACACCCCCGCACAGACCTCCACCCCTGTGTCCTCAAGCACCCAGGAAGACGCAGTGCAAACGCCGCCTAGAAAACGAGCACGAGGAGTCCAACAGTCACCTTGCAACGCCTTGTGTGTGGCCCACATTGGACCCGTGGACAGTGGAAACCACAACGTCATCACTAACAATCACGACCAGCACCAAAGAAGGAACAACAGTAACAGTTCAGCTACGCCTATAGTGCAATTTCAAGGTGAATCTAATTGTTTAAAGTGTTTTAGATATAGGCTAAATGACAAACACAGACATTTATTTGATTTAATATCATCAACGTGGCACTGGGCCTCCTCAAAGGCACCACATAAACATGCCATTGTAACTGTAACATATCATAGTGAGGAACAAAGGCAACAGTTTTTAAATGTTGTAAAAATACCCCCTACTATTAGACACAAACTGGGGTTTATGTCAATGCACCTATTG
>CDK37403
ATGGAAGCAATAGCCAAGCGTTTAGATGCGTGCCAGGAACAGTTGTTAGAACTTTATGAAGAAAACAGTACTGACCTAAACAAACATGTACTGCATTGGAAATGCATAAGACATGAAAGTGTATTATTATATAAAGCAAAACAAATGGGCCTAAGCCACATAGGAATGCAAGTAGTGCCACCATTAAAGGTGTCCGAAGCAAAAGGACATAATGCCATTGAAATGCAAATGCATTTAGAATCATTATTAAAGACTGAGTATAGTATGGAACCGTGGACATTACAAGAAACAAGTTATGAAATGTGGCAAACACCACCTAAACGCTGTTTTAAAAAACGGGGCAAAACTGTAGAAGTTAAATTTGATGGCTGTGCAAACAATACAATGGATTATGTGGTATGGACAGATGTGTATGTGCAGGACACTGACTCCTGGGTAAAGGTGCATAGTATGGTAGATGCTAAGGGTATATATTACACATGTGGACAATTTAAAACATATTATGTAAACTTTGTAAAAGAGGCAGAAAAGTATGGGAGCACCAAACAATGGGAAGTATGTTATGGCAGCACAGTTATATGTTCTCCTGCATCTGTATCTAGCACTACACAAGAAGTATCCATTCCTGAATCTACTACATACACCCCCGCACAGACCTCCACCCCTGTGTCCTCAAGCACCCAGGAAGACGCAGTGCAAACGCCGCCTAGAAAACGAGCACGAGGAGTCCAACAGTCACCTTGCAACGCCTTGTGTGTGGCCCACATTGGACCCGTGGACAGTGGAAACCACAACGTCATCACTAACAATCACGACCAGCACCAAAGAAGGAACAACAGTAACAGTTCAGCTACGCCTATAGTGCAATTTCAAGGTGAATCTAATTGTTTAAAGTGTTTTAGATATAGGCTAAATGACAAACACAGACATTTATTTGATTTAATATCATCAACGTGGCACTGGGCCTCCTCAAAGGCACCACATAAACATGCCATTGTAACTGTAACATATCATAGTGAGGAACAAAGGCAACAGTTTTTAAATGTTGTAAAAATACCCCCTACTATTAGACACAAACTGGGGTTTATGTCAATGCACCTATTG
>CDK37457
ATGGAAGCAATAGCCAAGCGTTTAGATGCGTGCCAGGAACAGTTGTTAGAACTTTATGAAGAAAACAGTACTGACCTAAACAAACATGTACTGCATTGGAAATGCATAAGACATGAAAGTGTATTATTATATAAAGCAAAACAAATGGGCCTAAGCCACATAGGAATGCAAGTAGTGCCACCATTAAAGGTGTCCGAAGCAAAAGGACATAATGCCATTGAAATGCAAATGCATTTAGAATCATTATTAAAGACTGAGTATAGTATGGAACCGTGGACATTACAAGAAACAAGTTATGAAATGTGGCAAACACCACCTAAACGCTGTTTTAAAAAACGGGGCAAAACTGTAGAAGTTAAATTTGATGGCTGTGCAAACAATACAATGGATTATGTGGTATGGACAGATGTGTATGTGCAGGACACTGACTCCTGGGTAAAGGTGCATAGTATGGTAGATGCTAAGGGTATATATTACACATGTGGACAATTTAAAACATATTATGTAAACTTTGTAAAAGAGGCAGAAAAGTATGGGAGCACCAAACAATGGGAAGTATGTTATGGCAGCACAGTTATATGTTCTCCTGCATCTGTATCTAGCACTACACAAGAAGTATCCATTCCTGAATCTACTACATACACCCCCGCACAGACCTCCACCCCTGTGTCCTCAAGCACCCAGGAAGACGCAGTGCAAACGCCGCCTAGAAAACGAGCACGAGGAGTCCAACAGTCACCTTGCAACGCCTTGTGTGTGGCCCACATTGGACCCGTGGACAGTGGAAACCACAACGTCATCACTAACAATCACGACCAGCACCAAAGAAGGAACAACAGTAACAGTTCAGCTACGCCTATAGTGCAATTTCAAGGTGAATCTAATTGTTTAAAGTGTTTTAGATATAGGCTAAATGACAAACACAGACATTTATTTGATTTAATATCATCAACGTGGCACTGGGCCTCCTCAAAGGCACCACATAAACATGCCATTGTAACTGTAACATATCATAGTGAGGAACAAAGGCAACAGTTTTTAAATGTTGTAAAAATACCCCCTACTATTAGACACAAACTGGGGTTTATGTCAATGCACCTATTG
>CDK37592
ATGGAAGCAATAGCCAAGCGTTTAGATGCGTGCCAGGAACAGTTGTTAGAACTTTATGAAGAAAACAGTACTGACCTAAACAAACATGTATTGCATTGGAAATGCATAAGACATGAAAGTGTATTATTATATAAAGCAAAACAAATGGGCCTAAGCCACATAGGAATGCAAGTAGTGCCACCATTAAAGGTGTCCGAAGCAAAAGGACATAATGCCATTGAAATGCAAATGCATTTAGAATCATTATTAAAGACTGAGTATAGTATGGAACCGTGGACATTACAAGAAACAAGTTATGAAATGTGGCAAACACCACCTAAACGCTGTTTTAAAAAACGGGGCAAAACTGTAGAAGTTAAATTTGATGGCTGTGCAAACAATACAATGGATTATGTGGTATGGACAGATGTGTATGTGCAGGACACTGACTCCTGGGTAAAGGTGCATAGTATGGTAGATGCTAAGGGTATATATTACACATGTGGACAATTTAAAACATATTATGTAAACTTTGTAAAAGAGGCAGAAAAGTATGGGAGCACCAAACAATGGGAAGTATGTTATGGCAGCACAGTTATATGTTCTCCTGCATCTGTATCTAGCACTACACAAGAAGTATCCATTCCTGAATCTACTACATACACCCCCGCACAGACCTCCACCCCTGTGTCCTCAAGCACCCAGGAAGACGCAGTGCAAACGCCGCCTAGAAAACGAGCACGAGGAGTCCAACAGTCACCTTGCAACGCCTTGTGTGTGGCCCACATTGGACCCGTGGACAGTGGAAACCACAACCTCATCACTAACAATCACGACCAGCACCAAAGAAGGAACAACAGTAACAGTTCAGCTACGCCTATAGTGCAATTTCAAGGTGAATCTAATTGTTTAAAGTGTTTTAGATATAGGCTAAATGACAAACACAGACATTTATTTGATTTAATATCATCAACGTGGCACTGGGCCTCCCCAAAGGCACCACATAAACATGCCATTGTAACTGTAACATATCATAGTGAGGAACAAAGGCAACAGTTTTTAAATGTTGTAAAAATACCACCTACTATTAGGCACAAACTGGGGTTTATGTCACTGCACCTATTG
>CDK37610
ATGGAAGCAATAGCCAAGCGTTTAGATGCGTGCCAGGAACAGTTGTTAGAACTTTATGAAGAAAACAGTACTGACCTAAACAAACATGTATTGCATTGGAAATGCATAAGACATGAAAGTGTATTATTATATAAAGCAAAACAAATGGGCCTAAGCCACATAGGAATGCAAGTAGTGCCACCATTAAAGGTGTCCGAAGCAAAAGGACATAATGCCATTGAAATGCAAATGCATTTAGAATCATTATTAAAGACTGAGTATAGTATGGAACCGTGGACATTACAAGAAACAAGTTATGAAATGTGGCAAACACCACCTAAACGCTGTTTTAAAAAACGGGGCAAAACTGTAGAAGTTAAATTTGATGGCTGTGCAAACAATACAATGGATTATGTGGTATGGACAGATGTGTATGTGCAGGACACTGACTCCTGGGTAAAGGTGCATAGTATGGTAGATGCTAAGGGTATATATTACACATGTGGACAATTTAAAACATATTATGTAAACTTTGTAAAAGAGGCAGAAAAGTATGGGAGCACCAAACAATGGGAAGTATGTTATGGCAGCACAGTTATATGTTCTCCTGCATCTGTATCTAGCACTACACAAGAAGTATCCATTCCTGAATCTACTACATACACCCCCGCACAGACCTCCACCCCTGTGTCCTCAAGCACCCAGGAAGACGCAGTGCAAACGCCGCCTAGAAAACGAGCACGAGGAGTCCAACAGTCACCTTGCAACGCCTTGTGTGTGGCCCACATTGGACCCGTGGACAGTGGAAACCACAACCTCATCACTAACAATCACGACCAGCACCAAAGAAGGAACAACAGTAACAGTTCAGCTACGCCTATAGTGCAATTTCAAGGTGAATCTAATTGTTTAAAGTGTTTTAGATATAGGCTAAATGACAAACACAGACATTTATTTGATTTAATATCATCAACGTGGCACTGGGCCTCCCCAAAGGCACCACATAAACATGCCATTGTAACTGTAACATATCATAGTGAGGAACAAAGGCAACAGTTTTTAAATGTTGTAAAAATACCACCTACTATTAGGCACAAACTGGGGTTTATGTCACTACACCTATTG
>CDK36593
ATGGAAGCAATAGCCAAGCGTTTAGATGCGTGCCAGGAACAGTTGTTAGAACTTTATGAAGAAAACAGTACTGACCTAAACAAACATGTATTGCATTGGAAATGCATAAGACATGAAAGTGTATTATTATATAAAGCAAAACAAATGGGCCTAAGCCACATAGGAATGCAAGTAGTGCCACCATTAAAGGTGTCCGAAGCAAAAGGACATAATGCCATTGAAATGCAAATGCATTTAGAATCATTATTAAAGACTGAGTATAGTATGGAACCGTGGACATTACAAGAAACAAGTTATGAAATGTGGCAAACACCACCTAAACGCTGTTTTAAAAAACGGGGCAAAACTGTAGAAGTTAAATTTGATGGCTGTGCAAACAATACAATGGATTATGTGGTATGGACAGATGTGTATGTGCAGGACACTGACTCCTGGGTAAAGGTGCATAGTATGGTAGATGCTAAGGGTATATATTACACATGTGGACAATTTAAAACATATTATGTAAACTTTGTAAAAGAGGCAGAAAAGTATGGGAGCACCAAACAATGGGAAGTATGTTATGGCAGCACAGTTATATGTTCTCCTGCATCTGTATCTAGCACTACACAAGAAGTATCCATTCCTGAATCTACTACATACACCCCCGCACAGACCTCCACCCCTGTGTCCTCAAGCACCCAGGAAGACGCAGTGCAAACGCCGCCTAGAAAACGAGCACGAGGAGTCCAACAGTCACCTTGCAACGCCTTGTGTGTGGCCCACATTGGACCCGTGGACAGTGGAAACCACAACGTCATCACTAACAATCACGACCAGCACCAAAGAAGGAACAACAGTAACAGTTCAGCTACGCCTATAGTGCAATTTCAAGGTGAATCTAATTGTTTAAAGTGTTTTAGATATAGGCTAAATGACAAACACAGACATTTATTTGATTTAATATCATCAACGTGGCACTGGGCCTCCTCAAAGGCACCACATAAACATGCCATTGTAACTGTAACATATCATAGTGAGGAACAAAGGCAACAGTTTTTAAATGTTGTAAAAATACCCCCTACTATTAGACACAAACTGGGGTTTATGTCAATGCACCTATTG
>CDK36611
ATGGAAGCAATAGCCAAGCGTTTAGATGCGTGCCAGGAACAGTTGTTAGAACTTTATGAAGAAAACAGTACTGACCTACACAAACATGTATTGCATTGGAAATGCATGAGACATGAAAGTGTATTATTATATAAAGCAAAACAAATGGGCCTAAGCCACATAGGAATGCAAGTAGTGCCACCATTAAAGGTGTCCGAAGCAAAAGGACATAATGCCATTGAAATGCAAATGCATTTAGAATCATTATTAAGGACTGAGTATAGTATGGAACCGTGGACATTACAAGAAACAAGTTATGAAATGTGGCAAACACCACCTAAACGCTGTTTTAAAAAACGGGGCAAAACTGTAGAAGTTAAATTTGATGGCTGTGCAAACAATACAATGGATTATGTGGTATGGACAGATGTGTATGTGCAGGACAATGACACCTGGGTAAAGGTGCATAGTATGGTAGATGCTAAGGGTATATATTACACATGTGGACAATTTAAAACATATTATGTAAACTTTGTAAAAGAGGCAGAAAAGTATGGGAGCACCAAACATTGGGAAGTATGTTATGGCAGCACAGTTATATGTTCTCCTGCATCTGTATCTAGCACTACACAAGAAGTATCCATTCCTGAATCTACTACATACACCCCCGCACAGACCTCCACCCTTGTGTCCTCAAGCACCAAGGAAGACGCAGTGCAAACGCCGCCTAGGAAACGAGCACGAGGAGTCCAACAGTCCCCTTGCAACGCCTTGTGTGTGGCCCACATTGGACCCGTGGACAGTGGAAACCACAACCTCATCACTAACAATCACGACCAGCACCAAAGACGGAACAACAGTAACAGTTCAGCTACGCCTATAGTGCAATTTCAAGGTGAATCCAATTGTTTAAAGTGTTTTAGATATAGGCTAAATGACAGACACAGACATTTATTTGATTTAATATCATCAACGTGGCACTGGGCCTCCTCAAAGGCACCACATAAACATGCCATTGTAACTGTAACCTATGATAGTGAGGAACAAAGGCAACAGTTTTTAGATGTTGTAAAAATACCCCCTACCATTAGCCACAAACTGGGATTTATGTCACTGCACCTATTG
>CDK37196
ATGGAAGCAATAGCCAAGCGTTTAGATGCGTGCCAGGAACAGTTGTTAGAACTTTATGAAGAAAACAGTACTGACCTACACAAACATGTATTGCATTGGAAATGCATGAGACATGAAAGTGTATTATTATATAAAGCAAAACAAATGGGCCTAAGCCACATAGGAATGCAAGTAGTGCCACCATTAAAGGTGTCCGAAGCAAAAGGACATAATGCCATTGAAATGCAAATGCATTTAGAATCATTATTAAGGACTGAGTATAGTATGGAACCGTGGACATTACAAGAAACAAGTTATGAAATGTGGCAAACACCACCTAAACGCTGTTTTAAAAAACGGGGCAAAACTGTAGAAGTTAAATTTGATGGCTGTGCAAACAATACAATGGATTATGTGGTATGGACAGATGTGTATGTGCAGGACAATGACACCTGGGTAAAGGTGCATAGTATGGTAGATGCTAAGGGTATATATTACACATGTGGACAATTTAAAACATATTATGTAAACTTTGTAAAAGAGGCAGAAAAGTATGGGAGCACCAAACATTGGGAAGTATGTTATGGCAGCACAGTTATATGTTCTCCTGCATCTGTATCTAGCACTACACAAGAAGTATCCATTCCTGAATCTACTACATACACCCCCGCACAGACCTCCACCCTTGTGTCCTCAAGCACCAAGGAAGACGCAGTGCAAACGCCGCCTAGGAAACGAGCACGAGGAGTCCAACAGTCCCCTTGCAACGCCTTGTGTGTGGCCCACATTGGACCCGTGGACAGTGGAAACCACAACCTCATCACTAACAATCACGACCAGCACCAAAGACGGAACAACAGTAACAGTTCAGCTACGCCTATAGTGCAATTTCAAGGTGAATCCAATTGTTTAAAGTGTTTTAGATATAGGCTAAATGACAGACACAGACATTTATTTGATTTAATATCATCAACGTGGCACTGGGCCTCCTCAAAGGCACCACATAAACATGCCATTGTAACTGTAACCTATGATAGTGAGGAACAAAGGCAACAGTTTTTAGATGTTGTAAAAATACCCCCTACCATTAGCCACAAACTGGGATTTATGTCACTGCACCTATTG
>AFL92002
ATGGAAGCAATAGCCAAGCGTTTAGATGCGTGCCAGGAACAGTTGTTAGAACTTTATGAAGAAAACAGTACTGACCTACACAAACATGTATTGCATTGGAAATGCATGAGACATGAAAGTGTATTATTATATAAAGCAAAACAAATGGGCCTAAGCCACATAGGAATGCAAGTAGTGCCACCATTAAAGGTGTCCGAAGCAAAAGGACATAATGCCATTGAAATGCAAATGCATTTAGAATCATTATTAAGGACTGAGTATAGTATGGAACCGTGGACATTACAAGAAACAAGTTATGAAATGTGGCAAACACCACCTAAACGCTGTTTTAAAAAACGGGGCAAAACTGTAGAAGTTAAATTTGATGGCTGTGCAAACAATACAATGGATTATGTGGTATGGACAGATGTGTATGTGCAGGACAATGACACCTGGGTAAAGGTGCATAGTATGGTAGATGCTAAGGGTATATATTACACATGTGGACAATTTAAAACATATTATGTAAACTTTGTAAAAGAGGCAGAAAAGTATGGGAGCACCAAACATTGGGAAGTATGTTATGGCAGCACAGTTATATGTTCTCCTGCATCTGTATCTAGCACTACACAAGAAGTATCCATTCCTGAATCTACTACATACACCCCCGCACAGACCTCCACCCTTGTGTCCTCAAGCACCAAGGAAGACGCAGTGCAAACGCCGCCTAGGAAACGAGCACGAGGAGTCCAACAGTCCCCTTGCAACGCCTTGTGTGTGGCCCACATTGGACCCGTGGACAGTGGAAACCACAACCTCATCACTAACAATCACGACCAGCACCAAAGACGGAACAACAGTAACAGTTCAGCTACGCCTATAGTGCAATTTCAAGGTGAATCCAATTGTTTAAAGTGTTTTAGATATAGGCTAAATGACAGACACAGACATTTATTTGATTTAATATCATCAACGTGGCACTGGGCCTCCTCAAAGGCACCACATAAACATGCCATTGTAACTGTAACATATGATAGTGAGGAACAAAGGCAACAGTTTTTAGATGTTGTAAAAATACCCCCTACCATTAGCCACAAACTGGGATTTATGTCACTGCACCTATTG
>AAF00060
ATGGAAGCAATAGCCAAGCGTTTAGATGCGTGCCAGGAACAGTTGTTAGAACTTTATGAAGAAAACAGTACTGACCTAAACAAACATGTACTGCATTGGAAATGCATAAGACATGAAAGTGTATTATTATATAAAGCAAAACAAATGGGCCTAAGCCACATAGGAATGCAAGTAGTGCCACCATTAAAGGTGTCCGAAGCAAAAGGACATAATGCCATTGAAATGCAAATGCATTTAGAATCATTATTAAAGACTGAGTATAGTATGGAACCGTGGACATTACAAGAAACAAGTTATGAAATGTGGCAAACACCACCTAAACGCTGTTTTAAAAAACGGGGCAAAACTGTAGAAGTTAAATTTGATGGCTGTGCAAACAATACAATGGATTATGTGGTATGGACAGATGTGTATGTGCAGGACACTGACTCCTGGGTAAAGGTGCATAGTATGGTAGATGCTAAGGGTATATATTACACATGTGGACAATTTAAAACATATTATGTAAACTTTGTAAAAGAGGCAGAAAAGTATGGGAGCACCAAACAATGGGAAGTATGTTATGGCAGCACAGTTATATGTTCTCCTGCATCTGTATCTAGCACTACACAAGAAGTATCCATTCCTGAATCTACTACATACACCCCCGCACAGACCTCCACCCCTGTGTCCTCAAGCACCCAGGAAGACGCAGTGCAAACGCCGCCTAGAAAACGAGCACGAGGAGTCCAACAGTCACCTTGCAACGCCTTGTGTGTGGCCCACATTGGACCCGTGGACAGTGGAAACCACAACGTCATCACTAACAATCACGACCAGCACCAAAGAAGGAACAACAGTAACAGTTCAGCTACGCCTATAGTGCAATTTCAAGGTGAATCTAATTGTTTAAAGTGTTTTAGATATAGGCTAAATGACAAACACAGACATTTATTTGATTTAATATCATCAACGTGGCACTGGGCCTCCTCAAAGGCACCACATAAACATGCCATTGTAACTGTAACATATCATAGTGAGGAACAAAGGCAACAGTTTTTAAATGTTGTAAAAATACCCCCTACTATTAGACACAAACTGGGGTTTATGTCAATGCACCTATTG
>CDK37349
ATGGAAGCAATAGCCAAGCGTTTAGATGCGTGCCAGGAACAGTTGTTAGAACTTTATGAAGAAAACAGTACTGACCTAAACAAACATGTATTGCATTGGAAATGCATAAGACATGAAAGTGTATTATTATATAAAGCAAAACAAATGGGCCTAAGCCACATAGGAATGCAAGTAGTGCCACCATTAAAGGTGTCCGAAGCAAAAGGACATAATGCCATTGAAATGCAAATGCATTTAGAATCATTATTAAAGACTGAGTATAGTATGGAACCGTGGACATTACAAGAAACAAGTTATGAAATGTGGCAAACACCACCTAAACGCTGTTTTAAAAAACGGGGCAAAACTGTAGAAGTTAAATTTGATGGCTGTGCAAACAATACAATGGATTATGTGGTATGGACAGATGTGTATGTGCAGGACACTGACTCCTGGGTAAAGGTGCATAGTATGGTAGATGCTAAGGGTATATATTACACATGTGGACAATTTAAAACATATTATGTAAACTTTGTAAAAGAGGCAGAAAAGTATGGGAGCACCAAACAATGGGAAGTATGTTATGGCAGCACAGTTATATGTTCTCCTGCATCTGTATCTAGCACTACACAAGAAGTATCCATTCCTGAATCTACTACATACACCCCCGCACAGACCTCCACCCCTGTGTCCTCAAGCACCCAGGAAGACGCAGTGCAAACGCCGCCTAGAAAACGAGCACGAGGAGTCCAACAGTCACCTTGCAACGCCTTGTGTGTGGCCCACATTGGACCCGTGGACAGTGGAAACCAGAACGTCATCACTAACAATCACGACCCGCACCAAAGAAGGAACAACAGTAACAGTTCAGCTACGCCTATAGTGCAATTTCAAGGTGAATCTAATTGTTTAAAGTGTTTTAGATATAGGCTAAATGACAAACACAGACATTTATTTGATTTAATATCATCAACGTGGCACTGGGCCTCCTCAAAGGCACCACATAAACATGCCATTGTAACTGTAACATATCATAGTGAGGAACAAAGGCAACAGTTTTTAAATGTTGTAAAAATACCCCCTACTATTAGACACAAACTGGGGTTTATGTCAATGCACCTATTG
>CDK37223
ATGGAAGCAATAGCCAAGCGTTTAGATGCGTGCCAGGAACAGTTGTTAGAACTTTATGAAGAAAACAGTACTGACCTAAACAAACACGTATTGCATTGGAAATGCATAAGACATGAAAGTGTATTATTATATAAAGCAAAACAAATGGGCCTAAGCCACATAGGAATGCAAGTAGTGCCACCATTAAAGGTGTCCGAAGCAAAAGGACATAATGCCATTGAAATGCAAATGCATTTAGAATCATTATTAAAGACTGAGTATAGTATGGAACCGTGGACATTACAAGAAACAAGTTATGAAATGTGGCAAACACCACCTAAACGCTGTTTTAAAAAACGGGGCAAAACTGTAGAAGTTAAATTTGATGGCTGTGCAAACAATACAATGGATTATGTGGTATGGACAGATGTGTATGTGCAGGACACTGACTCCTGGGTAAAGGTGCATAGTATGGTAGATGCTAAGGGTATATATTACACATGTGGACAATTTAAAACATATTATGTAAACTTTGTAAAAGAGGCAGAAAAGTATGGGAGCACCAAACAATGGGAAGTATGTTATGGCAGCACAGTTATATGTTCTCCTGCATCTGTATCTAGCACTACACAAGAAGTATCCATTCCTGAATCTACTACATACACCCCCGCACAGACCTCCACCCCTGTGTCCTCAAGCACCCAGGAAGACGCAGTGCAAACGCCGCCTAGAAAACGAGCACGAGGAGTCCAACAGTCACCTTGCAACGCCTTGTGTGTGGCCCACATTGGACCCGTGGACAGTGGAAACCACAACGTCATCACTAACAATCACGACCAGCACCAAAGAAGGAACAACAGTAACAGTTCAGCTACGCCTATAGTGCAATTTCAAGGTGAATCTAATTGTTTAAAGTGTTTTAGATATAGGCTAAATGACAAACACAGACATTTATTTGATTTAATATCATCAACGTGGCACTGGGCCTCCTCAAAGGCACCACATAAACATGCCATTGTAACTGTAACATATCATAGTGAGGAACAAAGGCAACAGTTTTTACATGTTGTAAAAATACCCCCTACTATTAGACACAAACTGGGGTTTATGTCAATGCACCTATTG
>CDK36890
ATGGAAGCAATAGCCAAGCGTTTAGATGCGTGCCAGGAACAGTTGTTAGAACTTTATGAAGAAAACAGTACTGACCTAAACAAACATGTATTGCATTGGAAATGCATAAGACATGAAAGTGTATTATTATATAAAGCAAAACAAATGGGCCTAAGCCACATAGGAATGCAAGTAGTGCCACCATTAAAGGTGTCCGAAGCAAAAGGACATAATGCCATTGAAATGCAAATGCATTTAGAATCATTATTAAAGACTGAGTATAGTATGGAACCGTGGACATTACAAGAAACAAGTTATGAAATGTGGCAAACACCACCTAAACGCTGTTTTAAAAAACGGGGCAAAACTGTAGAAGTTAAATTTGATGGCTGTGCAAACAATACAATGGATTATGTGGTATGGACAGATGTGTATGTGCAGGACACTGACTCCTGGGTAAAGGTGCATAGTATGGTAGATGCTAAGGGTATATATTACACATGTGGACAATTTAAAACATATTATGTAAACTTTGTAAAAGAGGCAGAAAAGTATGGGAGCACCAAACAATGGGAAGTATGTTATGGCAGCACAGTTATATGTTCTCCTGCATCTGTATCTAGCACTACACAAGAAGTATCCATTCCTGAATCTACTACATACACCCCCGCACAGACCTCCACCCCTGTGTCCTCAAGCACCCAGGAAGACGCAGTGCAAACGCCGCCTAGAAAACGAGCACGAGGAGTCCAACAGTCACCTTGCAACGCCTTGTGTGTGGCCCACATTGGACCCGTGGACAGTGGAAACCACAACCTCATCACTAACAATCACGACCAGCACCAAAGAAGGAACAACAGTAACAGTTCAGCTACGCCTATAGTGCAATTTCAAGGTGAATCTAATTGCTTAAAGTGTTTTAGATATAGGCTAAATGACAAACACAGACATTTATTTGATTTAATATCATCAACGTGGCACTGGGCCTCCCCAAAGGCACCACATAAACATGCCATTGTAACTGTAACATATCATAGTGAGGAACAAAGGCAACAGTTTTTAAATGTTGTAAAAATACCACCTACTATTAGGCACAAACTGGGGTTTATGTCACTGCACCTATTG
>CDK37340
ATGGAAGCAATAGCCAAGCGTTTAGATGCGTGCCAGGAACAGTTGTTAGAACTTTATGAAGAAAACAGTACTGACCTAAACAAACATGTACTGCATTGGAAATGCATAAGACATGAAAGTGTATTATTATATAAAGCAAAACAAATGGGCCTAAGCCACATAGGAATGCAAGTAGTGCCACCATTAAAGGTGTCCGAAGCAAAAGGACATAATGCCATTGAAATGCAAATGCATTTAGAATCATTATTAAAGACTGAGTATAGTATGGAACCGTGGACATTACAAGAAACAAGTTATGAAATGTGGCAAACACCACCTAAACGCTGTTTTAAAAAACGGGGCAAAACTGTAGAAGTTAAATTTGATGGCTGTGCAAACAATACAATGGATTATGTGGTATGGACAGATGTGTATGTGCAGGACACTGACTCCTGGGTAAAGGTGCATAGTATGGTAGATGCTAAGGGTATATATTACACATGTGGACAATTTAAAACATATTATGTAAACTTTGTAAAAGAGGCAGAAAAGTATGGGAGCACCAAACAATGGGAAGTATGTTATGGCAGCACAGTTATATGTTCTCCTGCATCTGTATCTAGCACTACACAAGAAGTATCCATTCCTGAATCTACTACATACACCCCCGCACAGACCTCCACCCCTGTGTCCTCAAGCACCCAGGAAGACGCAGTGCAAACGCCGCCTAGAAAACGAGCACGAGGAGTCCAACAGTCACCTTGCAACGCCTTGTGTGTGGCCCACATTGGACCCGTGGACAGTGGAAACCACAACGTCATCACTAACAATCACGACCAGCACCAAAGAAGGAACAACAGTAACAGTTCAGCTACGCCTATAGTGCAATTTCAAGGTGAATCTAATTGTTTAAAGTGTTTTAGATATAGGCTAAATGACAAACACAGACATTTATTTGATTTAATATCATCAACGTGGCACTGGGCCTCCTCAAAGGCACCACATAAACATGCCATTGTAACTGTAACATATCATAGTGAGGAACAAAGGCAACAGTTTTTAAATGTTGTAAAAATACCCCCTACTATTAGACACAAACTGGGGTTTATGTCAATGCACCTATTG
>CDK37502
ATGGAAGCAATAGCCAAGCGTTTAGATGCGTGCCAGGAACAGTTGTTAGAACTTTATGAAGAAAACAGTACTGACCTAAACAAACATGTATTGCATTGGAAATGCATAAGACATGAAAGTGTATTATTATATAAAGCAAAACAAATGGGCCTAAGCCACATAGGAATGCAAGTAGTGCCACCATTAAAGGTGTCCGAAGCAAAAGGACATAATGCCATTGAAATGCAAATGCATTTAGAATCATTATTAAAGACTGAGTATAGTATGGAACCGTGGACATTACAAGAAACAAGTTATGAAATGTGGCAAACACCACCTAAACGCTGTTTTAAAAAACGGGGCAAAACTGTAGAAGTTAAATTTGATGGCTGTGCAAACAATACAATGGATTATGTGGTATGGACAGATGTGTATGTGCAGGACACTGACTCCTGGGTAAAGGTGCATAGTATGGTAGATGCTAAGGGTATATATTACACATGTGGACAATTTAAAACATATTATGTAAACTTTGTAAAAGAGGCAGAAAAGTATGGGAGCACCAAACAATGGGAAGTATGTTATGGCAGCACAGTTATATGTTCTCCTGCATCTGTATCTAGCACTACACAAGAAGTATCCATTCCTGAATCTACTACATACACCCCCGCACAGACCTCCACCCCTGTGTCCTCAAGCACCCAGGAAGACGCAGTGCAAACGCCGCCTAGAAAACGAGCACGAGGAGTCCAACAGTCACCTTGCAACGCCTTGTGTGTGGCCCACATTGGACCCGTGGACAGTGGAAACCACAACCTCATCACTAACAATCACGACCAGCACCAAAGAAGGAACAACAGTAACAGTTCAGCTACGCCTATAGTGCAATTTCAAGGTGAATCTAATTGTTTAAAGTGTTTTAGATATAGGCTAAATGACAAACACAGACATTTATTTGATTTAATATCATCAACGTGGCACTGGGCCTCCCCAAAGGCACCACATAAACATGCCATTGTAACTGTAACATATCATAGTGAGGAACAAAGGCAACAGTTTTTAAATGTTGTAAAAATACCACCTACTATTAGGCACAAACTGGGGTTTATGTCACTGCACCTATTG
>CBY85389
ATGGAAGCAATAGCCAAGCGTTTAGATGCGTGCCAGGAACAGTTGTTAGAACTTTATGAAGAAAACAGTACTGACCTACACAAACATGTATTGCATTGGAAATGCATGAGACATGAAAGTGTATTATTATATAAAGCAAAACAAATGGGCCTAAGCCACATAGGAATGCAAGTAGTGCCACCATTAAAGGTGTCCGAAGCAAAAGGACATAATGCCATTGAAATGCAAATGCATTTAGAATCATTATTAAGGACTGAGTATAGTATGGAACCGTGGACATTACAAGAAACAAGTTATGAAATGTGGCAAACACCACCTAAACGCTGTTTTAAAAAACGGGGCAAAACTGTAGAAGTTAAATTTGATGGCTGTGCAAACAATACAATGGATTATGTGGTATGGACAGATGTGTATGTGCAGGACAATGACACCTGGGTAAAGGTGCATAGTATGGTAGATGCTAAGGGTATATATTACACATGTGGACAATTTAAAACATATTATGTAAACTTTGTAAAAGAGGCAGAAAAGTATGGGAGCACCAAACATTGGGAAGTATGTTATGGCAGCACAGTTATATGTTCTCCTGCATCTGTATCTAGCACTACACAAGAAGTATCCATTCCTGAATCTACTACATACACCCCCGCACAGACCTCCACCCTTGTGTCCTCAAGCACCAAGGAAGACGCAGTGCAAACGCCGCCTAGGAAACGAGCACGAGGAGTCCAACAGTCCCCTTGCAACGCCTTGTGTGTGGCCCACATCGGACCCGTGGACAGTGGAAACCACAACCTCATCACTAACAATCACGACCAGCACCAAAGACGGAACAACAGTAACAGTTCAGCTACGCCTATAGTGCAATTTCAAGGTGAATCCAATTGTTTAAAGTGTTTTAGATATAGGCTAAATGACAGACACAGACATTTATTTGATTTAATATCATCAACGTGGCACTGGGCCTCCTCAAAGGCACCACATAAACATGCCATTGTAACTGTAACATATGATAGTGAGGAACAAAGGCAACAGTTTTTAGATGTTGTAAAAATACCCCCTACCATTAGCCACAAACTGGGATTTATGTCACTGCACCTATTG
>CDK36998
ATGGAAGCAATAGCCAAGCGTTTAGATGCGTGCCAGGAACAGTTGTTAGAACTTTATGAAGAAAACAGTACTGACCTAAACAAACATGTACTGCATTGGAAATGCATAAGACATGAAAGTGTATTATTATATAAAGCAAAACAAATGGGCCTAAGCCACATAGGAATGCAAGTAGTGCCACCATTAAAGGTGTCCGAAGCAAAAGGACATAATGCCATTGAAATGCAAATGCATTTAGAATCATTATTAAAGACTGAGTATAGTATGGAACCGTGGACATTACAAGAAACAAGTTATGAAATGTGGCAAACACCACCTAAACGCTGTTTTAAAAAACGGGGCAAAACTGTAGAAGTTAAATTTGATGGCTGTGCAAACAATACAATGGATTATGTGGTATGGACAGATGTGTATGTGCAGGACACTGACTCCTGGGTAAAGGTGCATAGTATGGTAGATGCTAAGGGTATATATTACACATGTGGACAATTTAAAACATATTATGTAAACTTTGTAAAAGAGGCAGAAAAGTATGGGAGCACCAAACAATGGGAAGTATGTTATGGCAGCACAGTTATATGTTCTCCTGCATCTGTATCTAGCACTACACAAGAAGTATCCATTCCTGAATCTACTACATACACCCCCGCACAGACCTCCACCCCTGTGTCCTCAAGCACCCAGGAAGACGCAGTGCAAACGCCGCCTAGAAAACGAGCACGAGGAGTCCAACAGTCACCTTGCAACGCCTTGTGTGTGGCCCACATTGGACCCGTGGACAGTGGAAACCACAACGTCATCACTAACAATCACGACCAGCACCAAAGAAGGAACAACAGTAACAGTTCAGCTACGCCTATAGTGCAATTTCAAGGTGAATCTAATTGTTTAAAGTGTTTTAGATATAGGCTAAATGACAAACACAGACATTTATTTGATTTAATATCATCAACGTGGCACTGGGCCTCCTCAAAGGCACCACATAAACATGCCATTGTAACTGTAACATATCATAGTGAGGAACAAAGGCAACAGTTTTTAAATGTTGTAAAAATACCCCCTACTATTAGACACAAACTGGGGTTTATGTCAATGCACCTATTG
>CDK36854
ATGGAAGCAATAGCCAAGCGTTTAGATGCGTGCCAGGAACAGTTGTTAGAACTTTATGAAGAAAACAGTACTGACCTAAACAAACATGTACTGCATTGGAAATGCATAAGACATGAAAGTGTATTATTATATAAAGCAAAACAAATGGGCCTAAGCCACATAGGAATGCAAGTAGTGCCACCATTAAAGGTGTCCGAAGCAAAAGGACATAATGCCATTGAAATGCAAATGCATTTAGAATCATTATTAAAGACTGAGTATAGTATGGAACCGTGGACATTACAAGAAACAAGTTATGAAATGTGGCAAACACCACCTAAACGCTGTTTTAAAAAACGGGGCAAAACTGTAGAAGTTAAATTTGATGGCTGTGCAAACAATACAATGGATTATGTGGTATGGACAGATGTGTATGTGCAGGACACTGACTCCTGGGTAAAGGTGCATAGTATGGTAGATGCTAAGGGTATATATTACACATGTGGACAATTTAAAACATATTATGTAAACTTTGTAAAAGAGGCAGAAAAGTATGGGAGCACCAAACAATGGGAAGTATGTTATGGCAGCACAGTTATATGTTCTCCTGCATCTGTATCTAGCACTACACAAGAAGTATCCATTCCTGAATCTACTACATACACCCCCGCACAGACCTCCACCCCTGTGTCCTCAAGCACCCAGGAAGACGCAGTGCAAACGCCGCCTAGAAAACGAGCACGAGGAGTCCAACAGTCACCTTGCAACGCCTTGTGTGTGGCCCACATTGGACCCGTGGACAGTGGAAACCACAACGTCATCACTAACAATCACGACCAGCACCAAAGAAGGAACAACAGTAACAGTTCAGCTACGCCTATAGTGCAATTTCAAGGTGAATCTAATTGTTTAAAGTGTTTTAGATATAGGCTAAATGACAAACACAGACATTTATTTGATTTAATATCATCAACGTGGCACTGGGCCTCCTCAAAGGCACCACATAAACATGCCATTGTAACTGTAACATATCATAGTGAGGAACAAAGGCAACAGTTTTTAAATGTTGTAAAAATACCCCCTACTATTAGACACAAACTGGGGTTTATGTCAATGCACCTATTG
>CDK37034
ATGGAAGCAATAGCCAAGCGTTTAGATGCGTGCCAGGAACAGTTGTTAGAACTTTATGAAGAAAACAGTACTGACCTAAACAAACATGTATTGCATTGGAAATGCATAAGACATGAAAGTGTATTATTATATAAAGCAAAACAAATGGGCCTAAGCCACATAGGAATGCAAGTAGTGCCACCATTAAAGGTGTCCGAAGCAAAAGGACATAATGCCATTGAAATGCAAATGCATTTAGAATCATTATTAAAGACTGAGTATAGTATGGAACCGTGGACATTACAAGAAACAAGTTATGAAATGTGGCAAACACCACCTAAACGCTGTTTTAAAAAACGGGGCAAAACTGTAGAAGTTAAATTTGATGGCTGTGCAAACAATACAATGGATTATGTGGTATGGACAGAGGTGTATGTGCAGGACACTGACTCCTGGGTAAAGGTGCATAGTATGGTAGATGCTAAGGGTATATATTACACATGTGGACAATTTAAAACATATTATGTAAACTTTGCAAAAGAGGCAGAAAAGTATGGGAGCACCAAACAATGGGAAGTATGTTATGGCAGCACAGTTATATGTTCTCCTGCATCTGTATCTAGCACTACACAAGAAGTATCCATTCCTGAATCTACTACATACACCCCCGCACAGACCTCCACCCCTGTGTCCTCAAGCACCAAGGAAGACGCAGTGCAAACGCCGCCTAGAAAACGAGCACGAGGAGTCCAACAGCCACCTTGCAACGCCTTGTGTGTGGCCCACATTGGACCCGTGGACAGTGGAAACCACAACGTCATCACTAACAATCACGACCAGCACCAAAGAAGGAACAACAGTAACAGTTCAGCTACGCCTATAGTGCAATTTCAAGGTGAATCTAATTGTTTAAAGTGTTTTAGATATAGGCTAAATGACAAACACAGACATTTATTTGATTTAATATCATCAACGTGGCACTGGGCCTCCTCAAAGGCACCACATAAACATGCCATTGTAACTGTAACATATCATAGTGAGGAACAAAGGCAACAGTTTTTAAATGTTGTAAACATACCCCCTACTATTAGACACAAACTGGGGTTTATGTCAATGCACCTATTG
>CDK37421
ATGGAAGCAATAGCCAAGCGTTTAGATGCGTGCCAGGAACAGTTGTTAGAACTTTATGAAGAAAACAGTACTGACCTAAACAAACATGTACTGCATTGGAAATGCATAAGACATGAAAGTGTATTATTATATAAAGCAAAACAAATGGGCCTAAGCCACATAGGAATGCAAGTAGTGCCACCATTAAAGGTGTCCGAAGCAAAAGGACATAATGCCATTGAAATGCAAATGCATTTAGAATCATTATTAAAGACTGAGTATAGTATGGAACCGTGGACATTACAAGAAACAAGTTATGAAATGTGGCAAACACCACCTAAACGCTGTTTTAAAAAACGGGGCAAAACTGTAGAAGTTAAATTTGATGGCTGTGCAAACAATACAATGGATTATGTGGTATGGACAGATGTGTATGTGCAGGACACTGACTCCTGGGTAAAGGTGCATAGTATGGTAGATGCTAAGGGTATATATTACACATGTGGACAATTTAAAACATATTATGTAAACTTTGTAAAAGAGGCAGAAAAGTATGGGAGCACCAAACAATGGGAAGTATGTTATGGCAGCACAGTTATATGTTCTCCTGCATCTGTATCTAGCACTACACAAGAAGTATCCATTCCTGAATCTACTACATACACCCCCGCACAGACCTCCACCCCTGTGTCCTCAAGCACCCAGGAAGACGCAGTGCAAACGCCGCCTAGAAAACGAGCACGAGGAGTCCAACAGTCACCTTGCAACGCCTTGTGTGTGGCCCACATTGGACCCGTGGACAGTGGAAACCACAACGTCATCACTAACAATCACGACCAGCACCAAAGAAGGAACAACAGTAACAGTTCAGCTACGCCTATAGTGCAATTTCAAGGTGAATCTAATTGTTTAAAGTGTTTTAGATATAGGCTAAATGACAAACACAGACATTTATTTGATTTAATATCATCAACGTGGCACTGGGCCTCCTCAAAGGCACCACATAAACATGCCATTGTAACTGTAACATATCATAGTGAGGAACAAAGGCAACAGTTTTTAAATGTTGTAAAAATACCCCCTACTATTAGACACAAACTGGGGTTTATGTCAATGCACCTATTG
>CDK37628
ATGGAAGCAATAGCCAAGCGTTTAGATGCGTGCCAGGAACAGTTGTTAGAACTTTATGAAGAAAACAGTACTGACCTAAACAAACATGTACTGCATTGGAAATGCATAAGACATGAAAGTGTATTATTATATAAAGCAAAACAAATGGGCCTAAGCCACATAGGAATGCAAGTAGTGCCACCATTAAAGGTGTCCGAAGCAAAAGGACATAATGCCATTGAAATGCAAATGCATTTAGAATCATTATTAAAGACTGAGTATAGTATGGAACCGTGGACATTACAAGAAACAAGTTATGAAATGTGGCAAACACCACCTAAACGCTGTTTTAAAAAACGGGGCAAAACTGTAGAAGTTAAATTTGATGGCTGTGCAAACAATACAATGGATTATGTGGTATGGACAGATGTGTATGTGCAGGACACTGACTCCTGGGTAAAGGTGCATAGTATGGTAGATGCTAAGGGTATATATTACACATGTGGACAATTTAAAACATATTATGTAAACTTTGTAAAAGAGGCAGAAAAGTATGGGAGCACCAAACAATGGGAAGTATGTTATGGCAGCACAGTTATATGTTCTCCTGCATCTGTATCTAGCACTACACAAGAAGTATCCATTCCTGAATCTACTACATACACCCCCGCACAGACCTCCACCCCTGTGTCCTCAAGCACCCAGGAAGACGCAGTGCAAACGCCGCCTAGAAAACGAGCACGAGGAGTCCAACAGTCACCTTGCAACGCCTTGTGTGTGGCCCACATTGGACCCGTGGACAGTGGAAACCACAACGTCATCACTAACAATCACGACCAGCACCAAAGAAGGAACAACAGTAACAGTTCAGCTACGCCTATAGTGCAATTTCAAGGTGAATCTAATTGTTTAAAGTGTTTTAGATATAGGCTAAATGACAAACACAGACATTTATTTGATTTAATATCATCAACGTGGCACTGGGCCTCCTCAAAGGCACCACATAAACATGCCATTGTAACTGTAACATATCATAGTGAGGAACAAAGGCAACAGTTTTTAAATGTTGTAAAAATACCCCCTACTATTAGACACAAACTGGGGTTTATGTCAATGCACCTATTG
>CDK37583
ATGGAAGCAATAGCCAAGCGTTTAGATGCGTGCCAGGAACAGTTGTTAGAACTTTATGAAGAAAACAGTACTGACCTAAACAAACATGTATTGCATTGGAAATGCATAAGACATGAAAGTGTATTATTATATAAAGCAAAACAAATGGGCCTAAGCCACATAGGAATGCAAGTAGTGCCACCATTAAAGGTGTCCGAAGCAAAAGGACATAATGCCATTGAAATGCAAATGCATTTAGAATCATTATTAAAGACTGAGTATAGTATGGAACCGTGGACATTACAAGAAACAAGTTATGAAATGTGGCAAACACCACCTAAACGCTGTTTTAAAAAACGGGGCAAAACTGTAGAAGTTAAATTTGATGGCTGTGCAAACAATACAATGGATTATGTGGTATGGACAGATGTGTATGTGCAGGACACTGACTCCTGGGTAAAAGTGCATAGTATGGTAGATGCTAAGGGTATATATTACACATGTGGACAATTTAAAACATATTATGTAAACTTTGTAAAAGAGGCAGAAAAGTATGGGAGCACCAAACAATGGGAAGTATGTTATGGCAGCACAGTTATATGTTCTCCTGCATCTGTATCTAGCACTACACAAGAAGTATCCATTCCTGAATCTACTACATACACCCCCGCACAGACCTCCACCCCTGTGTCCTCAAGCACCCAGGAAGACGCAGTGCAAACGCCGCCTAGAAAACGAGCACGAGGAGTCCAACAGTCACCTTGCAACGCCTTGTGTGTGGCCCACATTGGACCCGTGGACAGTGGAAACCACAACCTCATCACTAACAATCACGACCAGCACCAAAGAAGGAACAACAGTAACAGTTCAGCTACGCCTATAGTGCAATTTCAAGGTGAATCTAATTGTTTAAAGTGTTTTAGATATAGGCTAAATGACAAACACAGACATTTATTTGATTTAATATCATCAACGTGGCACTGGGCCTCCCCAAAGGCACCACATAAACATGCCATTGTAACTGTAACATATCATAGTGAGGAACAAAGGCAACAGTTTTTAAATGTTGTAAAAATACCACCTACTATTAGGCACAAACTGGGGTTTATGTCACTGCACCTATTG
>CDK36917
ATGGAAGCAATAGCCAAGCGTTTAGATGCGTGCCAGGAACAGTTGTTAGAACTTTATGAAGAAAACAGTACTGACCTACACAAACATGTATTGCATTGGAAATGCATGAGACATGAAAGTGTATTATTATATAAAGCAAAACAAATGGGCCTAAGCCACATAGGAATGCAAGTAGTGCCACCATTAAAGGTGTCCGAAGCAAAAGGACATAATGCCATTGAAATGCAAATGCATTTAGAATCATTATTAAGGACTGAGTATAGTATGGAACCGTGGACATTACAAGAAACAAGTTATGAAATGTGGCAAACACCACCTAAACGCTGTTTTAAAAAACGGGGCAAAACTGTAGAAGTTAAATTTGATGGCTGTGCAAACAATACAATGGATTATGTGGTATGGACAGATGTGTATGTGCAGGACAATGACACCTGGGTAAAGGTGCATAGTATGGTAGATGCTAAGGGTATATATTACACATGTGGACAATTTAAAACATATTATGTAAACTTTGTAAAAGAGGCAGAAAAGTATGGGAGCACCAAACATTGGGAAGTATGTTATGGCAGCACAGTTATATGTTCTCCTGCATCTGTATCTAGCACTACACAAGAAGTATCCATTCCTGAATCTACTACATACACCCCCGCACAGACCTCCACCCTTGTGTCCTCAAGCACCAAGGAAGACGCAGTGCAAACGCCGCCTAGGAAACGAGCACGAGGAGTCCAACAGTCCCCTTGCAACGCCTTGTGTGTGGCCCACATTGGACCCGTGGACAGTGGAAACCACAACCTCATCACTAACAATCACGACCAGCACCAAAGACGGAACAACAGTAACAGTTCAGCTACGCCTATAGTGCAATTTCAAGGTGAATCCAATTGTTTAAAGTGTTTTAGATATAGGCTAAATGACAGACACAGACATTTATTTGATTTAATATCATCAACGTGGCACTGGGCCTCCTCAAAGGCACCACATAAACATGCCATTGTAACTGTAACATATGATAGTGAGGAACAAAGGCAACAGTTTTTAGATGTTGTAAAAATACCCCCTACCATTAGCCACAAACTGGGATTTATGTCACTGCACCTATTG
>CDK36602
ATGGAAGCAATAGCCAAGCGTTTAGATGCGTGCCAGGAACAGTTGTTAGAACTTTATGAAGAAAACAGTACTGACCTACACAAACATGTATTGCATTGGAAATGCATGAGACATGAAAGTGTATTATTATATAAAGCAAAACAAATGGGCCTAAGCCACATAGGAATGCAAGTAGTGCCACCATTAAAGGTGTCCGAAGCAAAAGGACATAATGCCATTGAAATGCAAATGCATTTAGAATCATTATTAAGGACTGAGTATAGTATGGAACCGTGGACATTACAAGAAACAAGTTATGAAATGTGGCAAACACCACCTAAACGCTGTTTTAAAAAACGGGGCAAAACTGTAGAAGTTAAATTTGATGGCTGTGCAAACAATACAATGGATTATGTGGTATGGACAGATGTGTATGTGCAGGACAATGACACCTGGGTAAAGGTGCATAGTATGGTAGATGCTAAGGGTATATATTACACATGTGGACAATTTAAAACATATTATGTAAACTTTGTAAAAGAGGCAGAAAAGTATGGGAGCACCAAACATTGGGAAGTATGTTATGGCAGCACAGTTATATGTTCTCCTGCATCTGTATCTAGCACTACACAAGAAGTATCCATTCCTGAATCTACTACATACACCCCCGCACAGACCTCCACCCTTGTGTCCTCAAGCACCAAGGAAGACGCAGTGCAAACGCCGCCTAGGAAACGAGCACGAGGAGTCCAACAGTCCCCTTGCAACGCCTTGTGTGTGGCCCACATTGGACCCGTGGACAGTGGAAACCACAACCTCATCACTAACAATCACGACCAGCACCAAAGACGGAACAACAGTAACAGTTCAGCTACGCCTATAGTGCAATTTCAAGGTGAATCCAATTGTTTAAAGTGTTTTAGATATAGGCTAAATGACAGACACAGACATTTATTTGATTTAATATCATCAACGTGGCACTGGGCCTCCTCAAAGGCACCACATAAACATGCCATTGTAACTGTAACCTATGATAGTGAGGAACAAAGGCAACAGTTTTTAGATGTTGTAAAAATACCCCCTACCATTAGCCACAAACTGGGATTTATGTCACTGCACCTATTG
>CDK36566
ATGGAAGCAATAGCCAAGCGTTTAGATGCGTGCCAGGAACAGTTGTTAGAACTTTATGAAGAAAACAGTACTGACCTAAACAAACATGTATTGCATTGGAAATGCATAAGACATGAAAGTGTATTATTATATAAAGCAAAACAAATGGGCCTAAGCCACATAGGAATGCAAGTAGTGCCACCATTAAAGGTGTCCGAAGCAAAAGGACATAATGCCATTGAAATGCAAATGCATTTAGAATCATTATTAAAGACTGAGTATAGTATGGAACCGTGGACATTACAAGAAACAAGTTATGAAATGTGGCAAACACCACCTAAACGCTGTTTTAAAAAACGGGGCAAAACTGTAGAAGTTAAATTTGATGGCTGTGCAAACAATACAATGGATTATGTGGTATGGACAGATGTGTATGTGCAGGACACTGACTCCTGGGTAAAGGTGCATAGTATGGTAGATGCTAAGGGTATATATTACACATGTGGACAATTTAAAACATATTATGTAAACTTTGTAAAAGAGGCAGAAAAGTATGGGAGCACCAAACAATGGGAAGTATGTTATGGCAGCACAGTTATATGTTCTCCTGCATCTGTATCTAGCACTACACAAGAAGTATCCATTCCTGAATCTACTACATACACCCCCGCACAGACCTCCACCCCTGTGTCCTCAAGCACCCAGGAAGACGCAGTGCAAACGCCGCCTAATAAACGAGCACGAGGAGTCCAACAGTCACCTTGCAACGCCTTGTGTGTGGCCCACATTGGACCCGTGGACAGTGGAAACCACAACGTCATCACTAACAATCACGACCAGCACCAAAGAAGGAACAACAGTAACAGTTCAGCTACGCCTATAGTGCAATTTCAAGGTGAATCTAATTGTTTAAAGTGTTTTAGATATAGGCTAAATGACAAACACAGACATTTATTTGATTTAATATCATCAACGTGGCACTGGGCCTCCTCAAAGGCACCACATAAACATGCCATTGTAACTGTAACATATCATAGTGAGGAACAAAGGCAACAGTTTTTAAATGTTGTAAAAATACCCCCTACTATTAGACACAAACTGGGGTTTATGTCAATGCACCTATTG
>CCJ09344
ATGGAAGCAATAGCCAAGCGTTTAGATGCGTGCCAGGAACAGTTGTTAGAACTTTATGAAGAAAACAGTACTGACCTAAACAAACATGTACTGCATTGGAAATGCATAAGACATGAAAGTGTATTATTATATAAAGCAAAACAAATGGGCCTAAGCCACATAGGAATGCAAGTAGTGCCACCATTAAAGGTGTCCGAAGCAAAAGGACATAATGCCATTGAAATGCAAATGCATTTAGAATCATTATTAAAGACTGAGTATAGTATGGAACCGTGGACATTACAAGAAACAAGTTATGAAATGTGGCAAACACCACCTAAACGCTGTTTTAAAAAACGGGGCAAAACTGTAGAAGTTAAATTTGATGGCTGTGCAAACAATACAATGGATTATGTGGTATGGACAGATGTGTATGTGCAGGACACTGACTCCTGGGTAAAGGTGCATAGTATGGTAGATGCTAAGGGTATATATTACACATGTGGACAATTTAAAACATATTATGTAAACTTTGTAAAAGAGGCAGAAAAGTATGGGAGCACCAAACAATGGGAAGTATGTTATGGCAGCACAGTTATATGTTCTCCTGCATCTGTATCTAGCACTACACAAGAAGTATCCATTCCTGAATCTACTACATACACCCCCGCACAGACCTCCACCCCTGTGTCCTCAAGCACCCAGGAAGACGCAGTGCAAACGCCGCCTAGAAAACGAGCACGAGGAGTCCAACAGTCACCTTGCAACGCCTTGTGTGTGGCCCACATTGGACCCGTGGACAGTGGAAACCACAACGTCATCACTAACAATCACGACCAGCACCAAAGAAGGAACAACAGTAACAGTTCAGCTACGCCTATAGTGCAATTTCAAGGTGAATCTAATTGTTTAAAGTGTTTTAGATATAGGCTAAATGACAAACACAGACATTTATTTGATTTAATATCATCAACGTGGCACTGGGCCTCCTCAAAGGCACCACATAAACATGCCATTGTAACTGTAACATATCATAGTGAGGAACAAAGGCAACAGTTTTTAAATGTTGTAAAAATACCCCCTACTATTAGACACAAACTGGGGTTTATGTCAATGCACCTATTG
>CDK37079
ATGGAAGCAATAGCCAAGCGTTTAGATGCGTGCCAGGAACAGTTGTTAGAACTTTATGAAGAAAACAGTACTGACCTAAACAAACATGTACTGCATTGGAAATGCATAAGACATGAAAGTGTATTATTATATAAAGCAAAACAAATGGGCCTAAGCCACATAGGAATGCAAGTAGTGCCACCATTAAAGGTGTCCGAAGCAAAAGGACATAATGCCATTGAAATGCAAATGCATTTAGAATCATTATTAAAGACTGAGTATAGTATGGAACCGTGGACATTACAAGAAACAAGTTATGAAATGTGGCAAACACCACCTAAACGCTGTTTTAAAAAACGGGGCAAAACTGTAGAAGTTAAATTTGATGGCTGTGCAAACAATACAATGGATTATGTGGTATGGACAGATGTGTATGTGCAGGACACTGACTCCTGGGTAAAGGTGCATAGTATGGTAGATGCTAAGGGTATATATTACACATGTGGACAATTTAAAACATATTATGTAAACTTTGTAAAAGAGGCAGAAAAGTATGGGAGCACCAAACAATGGGAAGTATGTTATGGCAGCACAGTTATATGTTCTCCTGCATCTGTATCTAGCACTACACAAGAAGTATCCATTCCTGAATCTACTACATACACCCCCGCACAGACCTCCACCCCTGTGTCCTCAAGCACCCAGGAAGACGCAGTGCAAACGCCGCCTAGAAAACGAGCACGAGGAGTCCAACAGTCACCTTGCAACGCCTTGTGTGTGGCCCACATTGGACCCGTGGACAGTGGAAACCACAACGTCATCACTAACAATCACGACCAGCACCAAAGAAGGAACAACAGTAACAGTTCAGCTACGCCTATAGTGCAATTTCAAGGTGAATCTAATTGTTTAAAGTGTTTTAGATATAGGCTAAATGACAAACACAGACATTTATTTGATTTAATATCATCAACGTGGCACTGGGCCTCCTCAAAGGCACCACATAAACATGCCATTGTAACTGTAACATATCATAGTGAGGAACAAAGGCAACAGTTTTTAAATGTTGTAAAAATACCCCCTACTATTAGACACAAACTGGGGTTTATGTCAATGCACCTATTG
>CDK37187
ATGGAAGCAATAGCCAAGCGTTTAGATGCGTGCCAGGAACAGTTGTTAGAACTTTATGAAGAAAACAGTACTGACCTACACAAACATGTATTGCATTGGAAATGCATGAGACATGAAAGTGTATTATTATATAAAGCAAAACAAATGGGCCTAAGCCACATAGGAATGCAAGTAGTGCCACCATTAAAGGTGTCCGAAGCAAAAGGACATAATGCCATTGAAATGCAAATGCATTTAGAATCATTATTAAGGACTGAGTATAGTATGGAACCGTGGACATTACAAGAAACAAGTTATGAAATGTGGCAAACACCACCTAAACGCTGTTTTAAAAAACGGGGCAAAACTGTAGAAGTTAAATTTGATGGCTGTGCAAACAATACAATGGATTATGTGGTATGGACAGATGTGTATGTGCAGGACAATGACACCTGGGTAAAGGTGCATAGTATGGTAGATGCTAAGGGTATATATTACACATGTGGACAATTTAAAACATATTATGTAAACTTTGTAAAAGAGGCAGAAAAGTATGGGAGCACCAAACATTGGGAAGTATGTTATGGCAGCACAGTTATATGTTCTCCTGCATCTGTATCTAGCACTACACAAGAAGTATCCATTCCTGAATCTACTACATACACCCCCGCACAGACCTCCACCCTTGTGTCCTCAAGCACCAAGGAAGACGCAGTGCAAACGCCGCCTAGGAAACGAGCACGAGGAGTCCAACAGTCCCCTTGCAACGCCTTGTGTGTGGCCCACATTGGACCCGTGGACAGTGGAAACCACAACCTCATCACTAACAATCACGACCAGCACCAAAGACGGAACAACAGTAACAGTTCAGCTACGCCTATAGTGCAATTTCAAGGTGAATCCAATTGTTTAAAGTGTTTTAGATATAGGCTAAATGACAGACACAGACATTTATTTGATTTAATATCATCAACGTGGCACTGGGCCTCCTCAAAGGCACCACATAAACATGCCATTGTAACTGTAACATATGATAGTGAGGAACAAAGGCAACAGTTTTTAGATGTTGTAAAAATACCCCCTACCATTAGCCACAAACTGGGATTTATGTCACTGCACCTATTG
>CDK36539
ATGGAAGCAATAGCCAAGCGTTTAGATGCGTGCCAGGAACAGTTGTTAGAACTTTATGAAGAAAACAGTACTGACCTACACAAACATGTATTGCATTGGAAATGCATGAGACATGAAAGTGTATTATTATATAAAGCAAAACAAATGGGCCTAAGCCACATAGGAATGCAAGTAGTGCCACCATTAAAGGTGTCCGAAGCAAAAGGACATAATGCCATTGAAATGCAAATGCATTTAGAATCATTATTAAGGACTGAGTATAGTATGGAACCGTGGACATTACAAGAAACAAGTTATGAAATGTGGCAAACACCACCTAAACGCTGTTTTAAAAAACGGGGCAAAACTGTAGAAGTTAAATTTGATGGCTGTGCAAACAATACAATGGATTATGTGGTATGGACAGATGTGTATGTGCAGGACAATGACACCTGGGTAAAGGTGCATAGTATGGTAGATGCTAAGGGTATATATTACACATGTGGACAATTTAAAACATATTATGTAAACTTTGTAAAAGAGGCAGAAAAGTATGGGAGCACCAAACATTGGGAAGTATGTTATGGCAGCACAGTTATATGTTCTCCTGCATCTGTATCTAGCACTACACAAGAAGTATCCATTCCTGAATCTACTACATACACCCCCGCACAGACCTCCACCCTTGTGTCCTCAAGCACCAAGGAAGACGCAGTGCAAACGCCGCCTAGGAAACGAGCAAGAGGAGTCCAACAGTCCCCTTGCAACGCCTTGTGTGTGGCCCACATTGGACCCGTGGACAGTGGAAACCACAACCTCATCACTAACAATCACGACCAGCACCAAAGACGGAACAACAGTAACAGTTCAGCTACGCCTATAGTGCAATTTCAAGGTGAATCCAATTGTTTAAAGTGTTTTAGATATAGGCTAAATGACAGACACAGACATTTATTTGATTTAATATCATCAACGTGGCACTGGGCCTCCTCAAAGGCACCACATAAACATGCCATTGTAACTGTAACCTATGATAGTGAGGAACAAAGGCAACAGTTTTTAGATGTTGTAAAAATACCCCCTACCATTAGCCACAAACTGGGATTTATGTCACTGCACCTATTG
>CDK36521
ATGGAAGCAATAGCCAAGCGTTTAGATGCGTGCCAGGAACAGTTGTTAGAACTTTATGAAGAAAACAGTACTGACCTACACAAACATGTATTGCATTGGAAATGCATGAGACATGAAAGTGTATTATTATATAAAGCAAAACAAATGGGCCTAAGCCACATAGGAATGCAAGTAGTGCCACCATTAAAGGTGTCCGAAGCAAAAGGACATAATGCCATTGAAATGCAAATGCATTTAGAATCATTATTAAGGACTGAGTATAGTATGGAACCGTGGACATTACAAGAAACAAGTTATGAAATGTGGCAAACACCACCTAAACGCTGTTTTAAAAAACGGGGCAAAACTGTAGAAGTTAAATTTGATGGCTGTGCAAACAATACAATGGATTATGTGGTATGGACAGATGTGTATGTGCAGGACAATGACACCTGGGTAAAGGTGCATAGTATGGTAGATGCTAAGGGTATATATTACACATGTGGACAATTTAAAACATATTATGTAAACTTTGTAAAAGAGGCAGAAAAGTATGGGAGCACCAAACATTGGGAAGTATGTTATGGCAGCACAGTTATATGTTCTCCTGCATCTGTATCTAGCACTACACAAGAAGTATCCATTCCTGAATCTACTACATACACCCCCGCACAGACCTCCACCCTTGTGTCCTCAAGCACCAAGGAAGACGCAGTGCAAACGCCGCCTAGGAAACGAGCACGAGGAGTCCAACAGTCCCCTTGCAACGCCTTGTGTGTGGCCCACATTGGACCCGTGGACAGTGGAAACCACAACCTCATCACTAACAATCACGACCAGCACCAAAGACGGAACAACAGTAACAGTTCAGCTACGCCTATAGTGCAATTTCAAGGTGAATCCAATTGTTTAAAGTGTTTTAGATATAGGCTAAATGACAGACACAGACATTTATTTGATTTAATATCATCAACGTGGCACTGGGCCTCCTCAAAGGCACCACATAAACATGCCATTGTAACTGTAACATATGATAGTGAGGAACAAAGGCAACAGTTTTTAGATGTTGTAAAAATACCCCCTACCATTAGCCACAAACTGGGATTTATGTCACTGCACCTATTG
>CDK36548
ATGGAAGCAATAGCCAAGCGTTTAGATGCGTGCCAGGAACAGTTGTTAGAACTTTATGAAGAAAACAGTACTGACCTACACAAACATGTATTGCATTGGAAATGCATGAGACATGAAAGTGTATTATTATATAAAGCAAAACAAATGGGCCTAAGCCACATAGGAATGCAAGTAGTGCCACCATTAAAGGTGTCCGAAGCAAAAGGACATAATGCCATTGAAATGCAAATGCATTTAGAATCATTATTAAGGACTGAGTATAGTATGGAACCGTGGACATTACAAGAAACAAGTTATGAAATGTGGCAAACACCACCTAAACGCTGTTTTAAAAAACGGGGCAAAACTGTAGAAGTTAAATTTGATGGCTGTGCAAACAATACAATGGATTATGTGGTATGGACAGATGTGTATGTGCAGGACAATGACACCTGGGTAAAGGTGCATAGTATGGTAGATGCTAAGGGTATATATTACACATGTGGACAATTTAAAACATATTATGTAAACTTTGTAAAAGAGGCAGAAAAGTATGGGAGCACCAAACATTGGGAAGTATGTTATGGCAGCACAGTTATATGTTCTCCTGCATCTGTATCTAGCACTACACAAGAAGTATCCATTCCTGAATCTACTACATACACCCCCGCACAGACCTCCACCCTTGTGTCCTCAAGCACCAAGGAAGACGCAGTGCAAACGCCGCCTAGGAAACGAGCACGAGGAGTCCAACAGTCCCCTTGCAACGCCTTGTGTGTGGCCCACATTGGACCCGTGGACAGTGGAAACCACAACCTCATCACTAACAATCACGACCAGCACCAAAGACGGAACAACAGTAACAGTTCAGCTACGCCTATAGTGCAATTTCAAGGTGAATCCAATTGTTTAAAGTGTTTTAGATATAGGCTAAATGACAGACACAGACATTTATTTGATTTAATATCATCAACGTGGCACTGGGCCTCCTCAAAGGCACCACATAAACATGCCATTGTAACTGTAACCTATGATAGTGAGGAACAAAGGCAACAGTTTTTAGATGTTGTAAAAATACCCCCTACCATTAGCCACAAACTGGGATTTATGTCACTGCACCTATTG
>CDK37232
ATGGAAGCAATAGCCAAGCGTTTAGATGCGTGCCAGGAACAGTTGTTAGAACTTTATGAAGAAAACAGTACTGACCTAAACAAACATGTATTGCATTGGAAATGCATAAGACATGAAAGTGTATTATTATATAAAGCAAAACAAATGGGCCTAAGCCACATAGGAATGCAAGTAGTGCCACCATTAAAGGTGTCCGAAGCAAAAGGACATAATGCCATTGAAATGCAAATGCATTTAGAATCATTATTAAAGACTGAGTATAGTATGGAACCGTGGACATTACAAGAAACAAGTTATGAAATGTGGCAAACACCACCTAAACGCTGTTTTAAAAAACGGGGCAAAACTGTAGAAGTTAAATTTGATGGCTGTGCAAACAATACAATGGATTATGTGGTATGGACAGATGTGTATGTGCAGGACACTGACTCCTGGGTAAAGGTGCATAGTATGGTAGATGCTAAGGGTATATATTACACATGTGGACAATTTAAAACATATTATGTAAACTTTGTAAAAGAGGCAGAAAAGTATGGGAGCACCAAACAATGGGAAGTATGTTATGGCAGCACAGTTATATGTTCTCCTGCATCTGTATCTAGCACTACACAAGAAGTATCCATTCCTGAATCTACTACATACACCCCCGCACAGACCTCCACCCCTGTGTCCTCAAGCACCCAGAAAGACGCAGTGCAAACGCCGCCTAGAAAACGAGCACGAGGAGTCCAACAGTCACCTTGCAACGCCTTGTGTGTGGCCCACATTGGACCCGTGGACAGTGGAAACCACAACGTCATCACTAACAATCACGACCAGCACCAAAGAAGGAACAACAGTAACAGTTCAGCTACGCCTATAGTGCAATTTCAAGGTGAATCTAATTGTTTAAAGTGTTTTAGATATAGGCTAAATGACAAACACAGACATTTATTTGATTTAATATCATCAACGTGGCACTGGGCCTCCTCAAAGGCACCACATAAACATGCCATTGTAACTGTAACATATCATAGTGAGGAACAAAGGCAACAGTTTTTAAATGTTGTAAAAATACCCCCTACTATTAGACACAAACTGGGGTTTATGTCAATGCACCTATTG
>CDK36863
ATGGAAGCAATAGCCAAGCGTTTAGATGCGTGCCAGGAACAGTTGTTAGAACTTTATGAAGAAAACAGTACTGACCTAAACAAACATGTACTGCATTGGAAATGCATAAGACATGAAAGTGTATTATTATATAAAGCAAAACAAATGGGCCTAAGCCACATAGGAATGCAAGTAGTGCCACCATTAAAGGTGTCCGAAGCAAAAGGACATAATGCCATTGAAATGCAAATGCATTTAGAATCATTATTAAAGACTGAGTATAGTATGGAACCGTGGACATTACAAGAAACAAGTTATGAAATGTGGCAAACACCACCTAAACGCTGTTTTAAAAAACGGGGCAAAACTGTAGAAGTTAAATTTGATGGCTGTGCAAACAATACAATGGATTATGTGGTATGGACAGATGTGTATGTGCAGGACACTGACTCCTGGGTAAAGGTGCATAGTATGGTAGATGCTAAGGGTATATATTACACATGTGGACAATTTAAAACATATTATGTAAACTTTGTAAAAGAGGCAGAAAAGTATGGGAGCACCAAACAATGGGAAGTATGTTATGGCAGCACAGTTATATGTTCTCCTGCATCTGTATCTAGCACTACACAAGAAGTATCCATTCCTGAATCTACTACATACACCCCCGCACAGACCTCCACCCCTGTGTCCTCAAGCACCCAGGAAGACGCAGTGCAAACGCCGCCTAGAAAACGAGCACGAGGAGTCCAACAGTCACCTTGCAACGCCTTGTGTGTGGCCCACATTGGACCCGTGGACAGTGGAAACCACAACGTCATCACTAACAATCACGACCAGCACCAAAGAAGGAACAACAGTAACAGTTCAGCTACGCCTATAGTGCAATTTCAAGGTGAATCTAATTGTTTAAAGTGTTTTAGATATAGGCTAAATGACAAACACAGACATTTATTTGATTTAATATCATCAACGTGGCACTGGGCCTCCTCAAAGGCACCACATAAACATGCCATTGTAACTGTAACATATCATAGTGAGGAACAAAGGCAACAGTTTTTAAATGTTGTAAAAATACCCCCTACTATTAGACACAAACTGGGGTTTATGTCAATGCACCTATTG
>CDK37124
ATGGAAGCAATAGCCAAGCGTTTAGATGCGTGCCAGGAACAGTTGTTAGAACTTTATGAAGAAAACAGTACTGACCTAAACAAACATGTATTGCATTGGAAATGCATAAGACATGAAAGTGTATTATTATATAAAGCAAAACAAATGGGCCTAAGCCACATAGGAATGCAAGTAGTGCCACCATTAAAGGTGTCCGAAGCAAAAGGACATAATGCCATTGAAATGCAAATGCATTTAGAATCATTATTAAAGACTGAGTATAGTATGGAACCGTGGACATTACAAGAAACAAGTTATGAAATGTGGCAAACACCACCTAAACGCTGTTTTAAAAAACGGGGCAAAACTGTAGAAGTTAAATTTGATGGCTGTGCAAACAATACAATGGATTATGTGGTATGGACAGATGTGTATGTGCAGGACACTGACTCCTGGGTAAAGGTGCATAGTATGGTAGATGCTAAGGGTATATATTACACATGTGGACAATTTAAAACATATTATGTAAACTTTGTAAAAGAGGCAGAAAAGTATGGGAGCACCAAACAATGGGAAGTATGTTATGGCAGCACAGTTATATGTTCTCCTGCATCTGTATCTAGCACTACACAAGAAGTATCCATTCCTGAATCTACTACATACACCCCCGCACAGACCTCCACCCCTGTGTCCTCAAGCACCCAGGAAGACGCAGTGCAAACGCCGCCTAGAAAACGAGCACGAGGAGTCCAACAGTCACCTTGCAACGCCTTGTGTGTGGCCCACATTGGACCCGTGGACAGTGGAAACCAGAACGTCATCACTAACAATCACGACCCGCACCAAAGAAGGAACAACAGTAACAGTTCAGCTACGCCTATAGTGCAATTTCAAGGTGAATCTAATTGTTTAAAGTGTTTTAGATATAGGCTAAATGACAAACACAGACATTTATTTGATTTAATATCATCAACGTGGCACTGGGCCTCCTCAAAGGCACCACATAAACATGCCATTGTAACTGTAACATATCATAGTGAGGAACAAAGGCAACAGTTTTTAAATGTTGTAAAAATACCCCCTACTATTAGACACAAACTGGGGTTTATGTCAATGCACCTATTG
>CDK36782
ATGGAAGCAATAGCCAAGCGTTTAGATGCGTGCCAGGAACAGTTGTTAGAACTTTATGAAGAAAACAGTACTGACCTAAACAAACATGTATTGCATTGGAAATGCATAAGACATGAAAGTGTATTATTATATAAAGCAAAACAAATGGGCCTAAGCCACATAGGAATGCAAGTAGTGCCACCATTAAAGGTGTCCGAAGCAAAAGGACATAATGCCATTGAAATGCAAATGCATTTAGAATCATTATTAAAGACTGAGTATAGTATGGAACCGTGGACATTACAAGAAACAAGTTATGAAATGTGGCAAACACCACCTAAACGCTGTTTTAAAAAACGGGGCAAAACTGTAGAAGTTAAATTTGATGGCTGTGCAAACAATACAATGGATTATGTGGTATGGACAGATGTGTATGTGCAGGACACTGACTCCTGGGTAAAGGTGCATAGTATGGTAGATGCTAAGGGTATATATTACACATGTGGACAATTTAAAACATATTATGTAAACTTTGTAAAAGAGGCAGAAAAGTATGGGAGCACCAAACAATGGGAAGTATGTTATGGCAGCACAGTTATATGTTCTCCTGCATCTGTATCTAGCACTACACAAGAAGTATCCATTCCTGAATCTACTACATACACCCCCGCACAGACCTCCACCCCTGTGTCCTCAAGCACCCAGGAAGACGCAGTGCAAACGCCGCCTAGAAAACGAGCACGAGGAGTCCAACAGTCACCTTGCAACGCCTTGTGTGTGGCCCACATTGGACCCGTGGACAGTGGAAACCACAACCTCATCACTAACAATCACGACCAGCACCAAAGAAGGAACAACAGTAACAGTTCAGCTACGCCTATAGTGCAATTTCAAGGTGAATCTAATTGTTTAAAGTGTTTTAGATATAGGCTAAATGACAAACACAGACATTTATTTGATTTAATATCATCAACGTGGCACTGGGCCTCCCCAAAGGCACCACATAAACATGCCATTGTAACTGTAACATATCATAGTGAGGAACAAAGGCAACAGTTTTTAAATGTTGTAAAAATACCACCTACTATTAGGCACAAACTGGGGTTTATGTCACTGCATCTATTG
>CDK37331
ATGGAAGCAATAGCCAAGCGTTTAGATGCGTGCCAGGAACAGTTGTTAGAACTTTATGAAGAAAACAGTACTGACCTAAACAAACATGTATTGCATTGGAAATGCATAAGACATGAAAGTGTATTATTATATAAAGCAAAACAAATGGGCCTAAGCCACATAGGAATGCAAGTAGTGCCACCATTAAAGGTGTCCGAAGCAAAAGGACATAATGCCATTGAAATGCAAATGCATTTAGAATCATTATTAAAGACTGAGTATAGTATGGAACCGTGGACATTACAAGAAACAAGTTATGAAATGTGGCAAACACCACCTAAACGCTGTTTTAAAAAACGGGGCAAAACTGTAGAAGTTAAATTTGATGGCTGTGCAAACAATACAATGGATTATGTTGTATGGACAGATGTGTATGTGCAGGACACTGACTCCTGGGTAAAGGTGCATAGTATGGTAGATGCTAAGGGTATATATTACACATGTGGACAATTTAAAACATATTATGTAAACTTTGTAAAAGAGGCAGAAAAGTATGGGAGCACCAAACAATGGGAAGTATGTTATGGCAGCACAGTTATATGTTCTCCTGCATCTGTATCTAGCACTACACAAGAAGTATCCATTCCTGAATCTACTACATACACCCCCGCACAGACCTCCACCCCTGTGTCCTCAAGCACCCAGGAAGACGCAGTGCAAACGCCGCCTAGAAAACGAGCACGAGGAGTCCAACAGTCACCTTGCAACGCCGTGTGTGTGGCCCACATTGGACCCGTGGACAGTGGAAACCACAACCTCATCACTAACAATCACGACCAGCACCAAAGAAGGAACAACAGTAACAGTTCAGCTACGCCTATAGTGCAATTTCAAGGTGAATCAAATTGTTTAAAGTGTTTTAGATATAGGCTAAATGACAAACACAGACATTTATTTGATTTAATATCATCAACGTGGCACTGGGCCTCCCCAAAGGCACCACATAAACATGCCATTGTAACTGTAACATATCATAGTGAGAAACAAAGGCAACAGTTTTTAAATGTTGTAAAAATACCCCCTACTATTAGGCACAAACTGGGGTTTATGTCACTGCACCTATTG
>CDK37088
ATGGAAGCAATAGCCAAGCGTTTAGATGCGTGCCAGGAACAGTTGTTAGAACTTTATGAAGAAAACAGTACTGACCTAAACAAACATGTACTGCATTGGAAATGCATAAGACATGAAAGTGTATTATTATATAAAGCAAAACAAATGGGCCTAAGCCACATAGGAATGCAAGTAGTGCCACCATTAAAGGTGTCCGAAGCAAAAGGACATAATGCCATTGAAATGCAAATGCATTTAGAATCATTATTAAAGACTGAGTATAGTATGGAACCGTGGACATTACAAGAAACAAGTTATGAAATGTGGCAAACACCACCTAAACGCTGTTTTAAAAAACGGGGCAAAACTGTAGAAGTTAAATTTGATGGCTGTGCAAACAATACAATGGATTATGTGGTATGGACAGATGTGTATGTGCAGGACACTGACTCCTGGGTAAAGGTGCATAGTATGGTAGATGCTAAGGGTATATATTACACATGTGGACAATTTAAAACATATTATGTAAACTTTGTAAAAGAGGCAGAAAAGTATGGGAGCACCAAACAATGGGAAGTATGTTATGGCAGCACAGTTATATGTTCTCCTGCATCTGTATCTAGCACTACACAAGAAGTATCCATTCCTGAATCTACTACATACACCCCCGCACAGACCTCCACCCCTGTGTCCTCAAGCACCCAGGAAGACGCAGTGCAAACGCCGCCTAGAAAACGAGCACGAGGAGTCCAACAGTCACCTTGCAACGCCTTGTGTGTGGCCCACATTGGACCCGTGGACAGTGGAAACCACAACGTCATCACTAACAATCACGACCAGCACCAAAGAAGGAACAACAGTAACAGTTCAGCTACGCCTATAGTGCAATTTCAAGGTGAATCTAATTGTTTAAAGTGTTTTAGATATAGGCTAAATGACAAACACAGACATTTATTTGATTTAATATCATCAACGTGGCACTGGGCCTCCTCAAAGGCACCACATAAACATGCCATTGTAACTGTAACATATCATAGTGAGGAACAAAGGCAACAGTTTTTAAATGTTGTAAAAATACCCCCTACTATTAGACACAAACTGGGGTTTATGTCAATGCACCTATTG
>AFL91966
ATGGAAGCAATAGCCAAGCGTTTAGATGCGTGCCAGGAACAGTTGTTAGAACTTTATGAAGAAAACAGTACTGACCTAAACAAACATGTATTGCATTGGAAATGCATAAGACATGAAAGTGTATTATTATATAAAGCAAAACAAATGGGCCTAAGCCACATAGGAATGCAAGTAGTGCCACCATTAAAGGTGTCCGAAGCAAAAGGACATAATGCCATTGAAATGCAAATGCATTTAGAATCATTATTAAAGACTGAGTATAGTATGGAACCGTGGACATTACAAGAAACAAGTTATGAAATGTGGCAAACACCACCTAAACGCTGTTTTAAAAAACGGGGCAAAACTGTAGAAGTTAAATTTGATGGCTGTGCAAACAATACAATGGATTATGTGGTATGGACAGATGTGTATGTGCAGGACACTGACTCCTGGGTAAAGGTGCATAGTATGGTAGATGCTAAGGGTATATATTACACATGTGGACAATTTAAAACATATTATGTAAACTTTGTAAAAGAGGCAGAAAAGTATGGGAGCACCAAACAATGGGAAGTATGTTATGGCAGCACAGTTATATGTTCTCCTGCATCTGTATCTAGCACTACACAAGAAGTATCCATTCCTGAATCTACTACATACACCCCCGCACAGACCTCCACCCCTGTGTCCTCAAGCACCCAGGAAGACGCAGTGCAAACGCCGCCTAGAAAACGAGCACGAGGAGTCCAACAGTCACCTTGCAACGCCTTGTGTGTGGCCCACATTGGACCCGTGGACAGTGGAAACCAGAACGTCATCACTAACAATCACGACCCGCACCAAAGAAGGAACAACAGTAACAGTTCAGCTACGCCTATAGTGCAATTTCAAGGTGAATCTAATTGTTTAAAGTGTTTTAGATATAGGCTAAATGACAAACACAGACATTTATTTGATTTAATATCATCAACGTGGCACTGGGCCTCCTCAAAGGCACCACATAAACATGCCATTGTAACTGTAACATATCATAGTGAGGAACAAAGGCAACAGTTTTTAAATGTTGTAAAAATACCCCCTACTATTAGACACAAACTGGGGTTTATGTCAATGCACCTATTG
>CBY85497
ATGGAAGCAATAGCCAAGCGTTTAGATGCGTGCCAGGAACAGTTGTTAGAACTTTATGAAGAAAACAGTACTGACCTAAACAAACATGTACTGCATTGGAAATGCATAAGACATGAAAGTGTATTATTATATAAAGCAAAACAAATGGGCCTAAGCCACATAGGAATGCAAGTAGTGCCACCATTAAAGGTGTCCGAAGCAAAAGGACATAATGCCATTGAAATGCAAATGCATTTAGAATCATTATTAAAGACTGAGTATAGTATGGAACCGTGGACATTACAAGAAACAAGTTATGAAATGTGGCAAACACCACCTAAACGCTGTTTTAAAAAACGGGGCAAAACTGTAGAAGTTAAATTTGATGGCTGTGCAAACAATACAATGGATTATGTGGTATGGACAGATGTGTATGTGCAGGACACTGACTCCTGGGTAAAGGTGCATAGTATGGTAGATGCTAAGGGTATATATTACACATGTGGACAATTTAAAACATATTATGTAAACTTTGTAAAAGAGGCAGAAAAGTATGGGAGCACCAAACAATGGGAAGTATGTTATGGCAGCACAGTTATATGTTCTCCTGCATCTGTATCTAGCACTACACAAGAAGTATCCATTCCTGAATCTACTACATACACCCCCGCACAGACCTCCACCCCTGTGTCCTCAAGCACCCAGGAAGACGCAGTGCAAACGCCGCCTAGAAAACGAGCACGAGGAGTCCAACAGTCACCTTGCAACGCCTTGTGTGTGGCCCACATTGGACCCGTGGACAGTGGAAACCACAACGTCATCACTAACAATCACGACCAGCACCAAAGAAGGAACAACAGTAACAGTTCAGCTACGCCTATAGTGCAATTTCAAGGTGAATCTAATTGTTTAAAGTGTTTTAGATATAGGCTAAATGACAAACACAGACATTTATTTGATTTAATATCATCAACGTGGCACTGGGCCTCCTCAAAGGCACCACATAAACATGCCATTGTAACTGTAACATATCATAGTGAGGAACAAAGGCAACAGTTTTTAAATGTTGTAAAAATACCCCCTACTATTAGACACAAACTGGGGTTTATGTCAATGCACCTATTG
>CDK36845
ATGGAAGCAATAGCCAAGCGTTTAGATGCGTGCCAGGAACAGTTGTTAGAACTTTATGAAGAAAACAGTACTGACCTAAACAAACATGTACTGCATTGGAAATGCATAAGACATGAAAGTGTATTATTATATAAAGCAAAACAAATGGGCCTAAGCCACATAGGAATGCAAGTAGTGCCACCATTAAAGGTGTCCGAAGCAAAAGGACATAATGCCATTGAAATGCAAATGCATTTAGAATCATTATTAAAGACTGAGTATAGTATGGAACCGTGGACATTACAAGAAACAAGTTATGAAATGTGGCAAACACCACCTAAACGCTGTTTTAAAAAACGGGGCAAAACTGTAGAAGTTAAATTTGATGGCTGTGCAAACAATACAATGGATTATGTGGTATGGACAGATGTGTATGTGCAGGACACTGACTCCTGGGTAAAGGTGCATAGTATGGTAGATGCTAAGGGTATATATTACACATGTGGACAATTTAAAACATATTATGTAAACTTTGTAAAAGAGGCAGAAAAGTATGGGAGCACCAAACAATGGGAAGTATGTTATGGCAGCACAGTTATATGTTCTCCTGCATCTGTATCTAGCACTACACAAGAAGTATCCATTCCTGAATCTACTACATACACCCCCGCACAGACCTCCACCCCTGTGTCCTCAAGCACCCAGGAAGACGCAGTGCAAACGCCGCCTAGAAAACGAGCACGAGGAGTCCAACAGTCACCTTGCAACGCCTTGTGTGTGGCCCACATTGGACCCGTGGACAGTGGAAACCACAACGTCATCACTAACAATCACGACCAGCACCAAAGAAGGAACAACAGTAACAGTTCAGCTACGCCTATAGTGCAATTTCAAGGTGAATCTAATTGTTTAAAGTGTTTTAGATATAGGCTAAATGACAAACACAGACATTTATTTGATTTAATATCATCAACGTGGCACTGGGCCTCCTCAAAGGCACCACATAAACATGCCATTGTAACTGTAACATATCATAGTGAGGAACAAAGGCAACAGTTTTTAAATGTTGTAAAAATACCCCCTACTATTAGACACAAACTGGGGTTTATGTCAATGCACCTATTG
>CDK37007
ATGGAAGCAATAGCCAAGCGTTTAGATGCGTGCCAGGAACAGTTGTTAGAACTTTATGAAGAAAACAGTACTGACCTAAACAAACATGTACTGCATTGGAAATGCATAAGACATGAAAGTGTATTATTATATAAAGCAAAACAAATGGGCCTAAGCCACATAGGAATGCAAGTAGTGCCACCATTAAAGGTGTCCGAAGCAAAAGGACATAATGCCATTGAAATGCAAATGCATTTAGAATCATTATTAAAGACTGAGTATAGTATGGAACCGTGGACATTACAAGAAACAAGTTATGAAATGTGGCAAACACCACCTAAACGCTGTTTTAAAAAACGGGGCAAAACTGTAGAAGTTAAATTTGATGGCTGTGCAAACAATACAATGGATTATGTGGTATGGACAGATGTGTATGTGCAGGACACTGACTCCTGGGTAAAGGTGCATAGTATGGTAGATGCTAAGGGTATATATTACACATGTGGACAATTTAAAACATATTATGTAAACTTTGTAAAAGAGGCAGAAAAGTATGGGAGCACCAAACAATGGGAAGTATGTTATGGCAGCACAGTTATATGTTCTCCTGCATCTGTATCTAGCACTACACAAGAAGTATCCATTCCTGAATCTACTACATACACCCCCGCACAGACCTCCACCCCTGTGTCCTCAAGCACCCAGGAAGACGCAGTGCAAACGCCGCCTAGAAAACGAGCACGAGGAGTCCAACAGTCACCTTGCAACGCCTTGTGTGTGGCCCACATTGGACCCGTGGACAGTGGAAACCACAACGTCATCACTAACAATCACGACCAGCACCAAAGAAGGAACAACAGTAACAGTTCAGCTACGCCTATAGTGCAATTTCAAGGTGAATCTAATTGTTTAAAGTGTTTTAGATATAGGCTAAATGACAAACACAGACATTTATTTGATTTAATATCATCAACGTGGCACTGGGCCTCCTCAAAGGCACCACATAAACATGCCATTGTAACTGTAACATATCATAGTGAGGAACAAAGGCAACAGTTTTTAAATGTTGTAAAAATACCCCCTACTATTAGACACAAACTGGGGTTTATGTCAATGCACCTATTG
>CDK37538
ATGGAAGCAATAGCCAAGCGTTTAGATGCGTGCCAGGAACAGTTGTTAGAACTTTATGAAGAAAACAGTACTGACCTAAACAAACATGTACTGCATTGGAAATGCATAAGACATGAAAGTGTATTATTATATAAAGCAAAACAAATGGGCCTAAGCCACATAGGAATGCAAGTAGTGCCACCATTAAAGGTGTCCGAAGCAAAAGGACATAATGCCATTGAAATGCAAATGCATTTAGAATCATTATTAAAGACTGAGTATAGTATGGAACCGTGGACATTACAAGAAACAAGTTATGAAATGTGGCAAACACCACCTAAACGCTGTTTTAAAAAACGGGGCAAAACTGTAGAAGTTAAATTTGATGGCTGTGCAAACAATACAATGGATTATGTGGTATGGACAGATGTGTATGTGCAGGACACTGACTCCTGGGTAAAGGTGCATAGTATGGTAGATGCTAAGGGTATATATTACACATGTGGACAATTTAAAACATATTATGTAAACTTTGTAAAAGAGGCAGAAAAGTATGGGAGCACCAAACAATGGGAAGTATGTTATGGCAGCACAGTTATATGTTCTCCTGCATCTGTATCTAGCACTACACAAGAAGTATCCATTCCTGAATCTACTACATACACCCCCGCACAGACCTCCACCCCTGTGTCCTCAAGCACCCAGGAAGACGCAGTGCAAACGCCGCCTAGAAAACGAGCACGAGGAGTCCAACAGTCACCTTGCAACGCCTTGTGTGTGGCCCACATTGGACCCGTGGACAGTGGAAACCACAACGTCATCACTAACAATCACGACCAGCACCAAAGAAGGAACAACAGTAACAGTTCAGCTACGCCTATAGTGCAATTTCAAGGTGAATCTAATTGTTTAAAGTGTTTTAGATATAGGCTAAATGACAAACACAGACATTTATTTGATTTAATATCATCAACGTGGCACTGGGCCTCCTCAAAGGCACCACATAAACATGCCATTGTAACTGTAACATATCATAGTGAGGAACAAAGGCAACAGTTTTTAAATGTTGTAAAAATACCCCCTACTATTAGACACAAACTGGGGTTTATGTCAATGCACCTATTG
>AFL92011
ATGGAAGCAATAGCCAAGCGTTTAGATGCGTGCCAGGAACAGTTGTTAGAACTTTATGAAGAAAACAGTACTGACCTACACAAACATGTATTGCATTGGAAATGCATGAGACATGAAAGTGTATTATTATATAAAGCAAAACAAATGGGCCTAAGCCACATAGGAATGCAAGTAGTGCCACCATTAAAGGTGTCCGAAGCAAAAGGACATAATGCCATTGAAATGCAAATGCATTTAGAATCATTATTAAGGACTGAGTATAGTATGGAACCGTGGACATTACAAGAAACAAGTTATGAAATGTGGCAAACACCACCTAAACGCTGTTTTAAAAAACGGGGCAAAACTGTAGAAGTTAAATTTGATGGCTGTGCAAACAATACAATGGATTATGTGGTATGGACAGATGTGTATGTGCAGGACAATGACACCTGGGTAAAGGTGCATAGTATGGTAGATGCTAAGGGTATATATTACACATGTGGACAATTTAAAACATATTATGTAAACTTTGTAAAAGAGGCAGAAAAGTATGGGAGCACCAAACATTGGGAAGTATGTTATGGCAGCACAGTTATATGTTCTCCTGCATCTGTATCTAGCACTACACAAGAAGTATCCATTCCTGAATCTACTACATACACCCCCGCACAGACCTCCACCCTTGTGTCCTCAAGCACCAAGGAAGACGCAGTGCAAACGCCGCCTAGGAAACGAGCACGAGGAGTCCAACAGTCCCCTTGCAACGCCTTGTGTGTGGCCCACATTGGACCCGTGGACAGTGGAAACCACAACCTCATCACTAACAATCACGACCAGCACCAAAGACGGAACAACAGTAACAGTTCAGCTACGCCTATAGTGCAATTTCAAGGTGAATCCAATTGTTTAAAGTGTTTTAGATATAGGCTAAATGACAGACACAGACATTTATTTGATTTAATATCATCAACGTGGCACTGGGCCTCCTCAAAGGCACCACATAAACATGCCATTGTAACTGTAACATATGATAGTGAGGAACAAAGGCAACAGTTTTTAGATGTTGTAAAAATACCCCCTACCATTAGCCACAAACTGGGATTTATGTCACTGCACCTATTG
>CDK37637
ATGGAAGCAATAGCCAAGCGTTTAGATGCGTGCCAGGAACAGTTGTTAGAACTTTATGAAGAAAACAGTACTGACCTAAACAAACATGTACTGCATTGGAAATGCATAAGACATGAAAGTGTATTATTATATAAAGCAAAACAAATGGGCCTAAGCCACATAGGAATGCAAGTAGTGCCACCATTAAAGGTGTCCGAAGCAAAAGGACATAATGCCATTGAAATGCAAATGCATTTAGAATCATTATTAAAGACTGAGTATAGTATGGAACCGTGGACATTACAAGAAACAAGTTATGAAATGTGGCAAACACCACCTAAACGCTGTTTTAAAAAACGGGGCAAAACTGTAGAAGTTAAATTTGATGGCTGTGCAAACAATACAATGGATTATGTGGTATGGACAGATGTGTATGTGCAGGACACTGACTCCTGGGTAAAGGTGCATAGTATGGTAGATGCTAAGGGTATATATTACACATGTGGACAATTTAAAACATATTATGTAAACTTTGTAAAAGAGGCAGAAAAGTATGGGAGCACCAAACAATGGGAAGTATGTTATGGCAGCACAGTTATATGTTCTCCTGCATCTGTATCTAGCACTACACAAGAAGTATCCATTCCTGAATCTACTACATACACCCCCGCACAGACCTCCACCCCTGTGTCCTCAAGCACCCAGGAAGACGCAGTGCAAACGCCGCCTAGAAAACGAGCACGAGGAGTCCAACAGTCACCTTGCAACGCCTTGTGTGTGGCCCACATTGGACCCGTGGACAGTGGAAACCACAACGTCATCACTAACAATCACGACCAGCACCAAAGAAGGAACAACAGTAACAGTTCAGCTACGCCTATAGTGCAATTTCAAGGTGAATCTAATTGTTTAAAGTGTTTTAGATATAGGCTAAATGACAAACACAGACATTTATTTGATTTAATATCATCAACGTGGCACTGGGCCTCCTCAAAGGCACCACATAAACATGCCATTGTAACTGTAACATATCATAGTGAGGAACAAAGGCAACAGTTTTTAAATGTTGTAAAAATACCCCCTACTATTAGACACAAACTGGGGTTTATGTCAATGCACCTATTG
>CDK37430
ATGGAAGCAATAGCCAAGCGTTTAGATGCGTGCCAGGAACAGTTGTTAGAACTTTATGAAGAAAACAGTACTGACCTAAACAAACATGTACTGCATTGGAAATGCATAAGACATGAAAGTGTATTATTATATAAAGCAAAACAAATGGGCCTAAGCCACATAGGAATGCAAGTAGTGCCACCATTAAAGGTGTCCGAAGCAAAAGGACATAATGCCATTGAAATGCAAATGCATTTAGAATCATTATTAAAGACTGAGTATAGTATGGAACCGTGGACATTACAAGAAACAAGTTATGAAATGTGGCAAACACCACCTAAACGCTGTTTTAAAAAACGGGGCAAAACTGTAGAAGTTAAATTTGATGGCTGTGCAAACAATACAATGGATTATGTGGTATGGACAGATGTGTATGTGCAGGACACTGACTCCTGGGTAAAGGTGCATAGTATGGTAGATGCTAAGGGTATATATTACACATGTGGACAATTTAAAACATATTATGTAAACTTTGTAAAAGAGGCAGAAAAGTATGGGAGCACCAAACAATGGGAAGTATGTTATGGCAGCACAGTTATATGTTCTCCTGCATCTGTATCTAGCACTACACAAGAAGTATCCATTCCTGAATCTACTACATACACCCCCGCACAGACCTCCACCCCTGTGTCCTCAAGCACCCAGGAAGACGCAGTGCAAACGCCGCCTAGAAAACGAGCACGAGGAGTCCAACAGTCACCTTGCAACGCCTTGTGTGTGGCCCACATTGGACCCGTGGACAGTGGAAACCACAACGTCATCACTAACAATCACGACCAGCACCAAAGAAGGAACAACAGTAACAGTTCAGCTACGCCTATAGTGCAATTTCAAGGTGAATCTAATTGTTTAAAGTGTTTTAGATATAGGCTAAATGACAAACACAGACATTTATTTGATTTAATATCATCAACGTGGCACTGGGCCTCCTCAAAGGCACCACATAAACATGCCATTGTAACTGTAACATATCATAGTGAGGAACAAAGGCAACAGTTTTTAAATGTTGTAAAAATACCCCCTACTATTAGACACAAACTGGGGTTTATGTCAATGCACCTATTG
>CDK36926
ATGGAAGCAATAGCCAAGCGTTTAGATGCGTGCCAGGAACAGTTGTTAGAACTTTATGAAGAAAACAGTACTGACCTACACAAACATGTATTGCATTGGAAATGCATGAGACATGAAAGTGTATTATTATATAAAGCAAAACAAATGGGCCTAAGCCACATAGGAATGCAAGTAGTGCCACCATTAAAGGTGTCCGAAGCAAAAGGACATAATGCCATTGAAATGCAAATGCATTTAGAATCATTATTAAGGACTGAGTATAGTATGGAACCGTGGACATTACAAGAAACAAGTTATGAAATGTGGCAAACACCACCTAAACGCTGTTTTAAAAAACGGGGCAAAACTGTAGAAGTTAAATTTGATGGCTGTGCAAACAATACAATGGATTATGTGGTATGGACAGATGTGTATGTGCAGGACAATGACACCTGGGTAAAGGTGCATAGTATGGTAGATGCTAAGGGTATATATTACACATGTGGACAATTTAAAACATATTATGTAAACTTTGTAAAAGAGGCAGAAAAGTATGGGAGCACCAAACATTGGGAAGTATGTTATGGCAGCACAGTTATATGTTCTCCTGCATCTGTATCTAGCACTACACAAGAAGTATCCATTCCTGAATCTACTACATACACCCCCGCACAGACCTCCACCCTTGTGTCCTCAAGCACCAAGGAAGACGCAGTGCAAACGCCGCCTAGGAAACGAGCACGAGGAGTCCAACAGTCCCCTTGCAACGCCTTGTGTGTGGCCCACATCGGACCCGTGGACAGTGGAAACCACAACCTCATCACTAACAATCACGACCAGCACCAAAGACGGAACAACAGTAACAGTTCAGCTACGCCTATAGTGCAATTTCAAGGTGAATCCAATTGTTTAAAGTGTTTTAGATATAGGCTAAATGACAGACACAGACATTTATTTGATTTAATATCATCAACGTGGCACTGGGCCTCCTCAAAGGCACCACATAAACATGCCATTGTAACTGTAACATATGATAGTGAGGAACAAAGGCAACAGTTTTTAGATGTTGTAAAAATACCCCCTACCATTAGCCACAAACTGGGATTTATGTCACTGCACCTATTG
>CDK36638
ATGGAAGCAATAGCCAAGCGTTTAGATGCGTGCCAGGAACAGTTGTTAGAACTTTATGAAGAAAACAGTACTGACCTAAACAAACATGTATTGCATTGGAAATGCATAAGACATGAAAGTGTATTATTATATAAAGCAAAACAAATGGGCCTAAGCCACATAGGAATGCAAGTAGTGCCACCATTAAAGGTGTCCGAAGCAAAAGGACATAATGCCATTGAAATGCAAATGCATTTAGAATCATTATTAAAGACTGAGTATAGTATGGAACCGTGGACATTACAAGAAACAAGTTATGAAATGTGGCAAACACCACCTAAACGCTGTTTTAAAAAACGGGGCAAAACTGTAGAAGTTAAATTTGATGGCTGTGCAAACAATACAATGGATTATGTGGTATGGACAGAGGTGTATGTGCAGGACACTGACTCCTGGGTAAAGGTGCATAGTATGGTAGATGCTAAGGGTATATATTACACATGTGGACAATTTAAAACATATTATGTAAACTTTGCAAAAGAGGCAGAAAAGTATGGGAGCACCAAACAATGGGAAGTATGTTATGGCAGCACAGTTATATGTTCTCCTGCATCTGTATCTAGCACTACACAAGAAGTATCCATTCCTGAATCTACTACATACACCCCCGCACAGACCTCCACCCCTGTGTCCTCAAGCACCAAGGAAGACGCAGTGCAAACGCCGCCTAGAAAACGAGCACGAGGAGTCCAACAGTCACCTTGCAACGCCTTGTGTGTGGCCCACATTGGACCCGTGGACAGTGGAAACCACAACGTCATCACTAACAATCACGACCAGCACCAAAGAAGGAACAACAGTAACAGTTCAGCTACGCCTATAGTGCAATTTCAAGGTGAATCTAATTGTTTAAAGTGTTTTAGATATAGGCTAAATGACAAACACAGACATTTATTTGATTTAATATCATCAACGTGGCACTGGGCCTCCTCAAAGGCACCACATAAACATGCCATTGTAACTGTAACATATCATAGTGAGGAACAAAGGCAACAGTTTTTAAATGTTGTAAAAATACCCCCTACTATTAGACACAAACTGGGGTTTATGTCAATGCACCTATTG
>CBY85542
ATGGAAGCAATAGCCAAGCGTTTAGATGCGTGCCAGGAACAGTTGTTAGAACTTTATGAAGAAAACAGTACTGACCTAAACAAACATGTACTGCATTGGAAATGCATAAGACATGAAAGTGTATTATTATATAAAGCAAAACAAATGGGCCTAAGCCACATAGGAATGCAAGTAGTGCCACCATTAAAGGTGTCCGAAGCAAAAGGACATAATGCCATTGAAATGCAAATGCATTTAGAATCATTATTAAAGACTGAGTATAGTATGGAACCGTGGACATTACAAGAAACAAGTTATGAAATGTGGCAAACACCACCTAAACGCTGTTTTAAAAAACGGGGCAAAACTGTAGAAGTTAAATTTGATGGCTGTGCAAACAATACAATGGATTATGTGGTATGGACAGATGTGTATGTGCAGGACACTGACTCCTGGGTAAAGGTGCATAGTATGGTAGATGCTAAGGGTATATATTACACATGTGGACAATTTAAAACATATTATGTAAACTTTGTAAAAGAGGCAGAAAAGTATGGGAGCACCAAACAATGGGAAGTATGTTATGGCAGCACAGTTATATGTTCTCCTGCATCTGTATCTAGCACTACACAAGAAGTATCCATTCCTGAATCTACTACATACACCCCCGCACAGACCTCCACCCCTGTGTCCTCAAGCACCCAGGAAGACGCAGTGCAAACGCCGCCTAGAAAACGAGCACGAGGAGTCCAACAGTCACCTTGCAACGCCTTGTGTGTGGCCCACATTGGACCCGTGGACAGTGGAAACCACAACGTCATCACTAACAATCACGACCAGCACCAAAGAAGGAACAACAGTAACAGTTCAGCTACGCCTATAGTGCAATTTCAAGGTGAATCTAATTGTTTAAAGTGTTTTAGATATAGGCTAAATGACAAACACAGACATTTATTTGATTTAATATCATCAACGTGGCACTGGGCCTCCTCAAAGGCACCACATAAACATGCCATTGTAACTGTAACATATCATAGTGAGGAACAAAGGCAACAGTTTTTAAATGTTGTAAAAATACCCCCTACTATTAGACACAAACTGGGGTTTATGTCAATGCACCTATTG
>CDK37439
ATGGAAGCAATAGCCAAGCGTTTAGATGCGTGCCAGGAACAGTTGTTAGAACTTTATGAAGAAAACAGTACTGACCTAAACAAACATGTACTGCATTGGAAATGCATAAGACATGAAAGTGTATTATTATATAAAGCAAAACAAATGGGCCTAAGCCACATAGGAATGCAAGTAGTGCCACCATTAAAGGTGTCCGAAGCAAAAGGACATAATGCCATTGAAATGCAAATGCATTTAGAATCATTATTAAAGACTGAGTATAGTATGGAACCGTGGACATTACAAGAAACAAGTTATGAAATGTGGCAAACACCACCTAAACGCTGTTTTAAAAAACGGGGCAAAACTGTAGAAGTTAAATTTGATGGCTGTGCAAACAATACAATGGATTATGTGGTATGGACAGATGTGTATGTGCAGGACACTGACTCCTGGGTAAAGGTGCATAGTATGGTAGATGCTAAGGGTATATATTACACATGTGGACAATTTAAAACATATTATGTAAACTTTGTAAAAGAGGCAGAAAAGTATGGGAGCACCAAACAATGGGAAGTATGTTATGGCAGCACAGTTATATGTTCTCCTGCATCTGTATCTAGCACTACACAAGAAGTATCCATTCCTGAATCTACTACATACACCCCCGCACAGACCTCCACCCCTGTGTCCTCAAGCACCCAGGAAGACGCAGTGCAAACGCCGCCTAGAAAACGAGCACGAGGAGTCCAACAGTCACCTTGCAACGCCTTGTGTGTGGCCCACATTGGACCCGTGGACAGTGGAAACCACAACGTCATCACTAACAATCACGACCAGCACCAAAGAAGGAACAACAGTAACAGTTCAGCTACGCCTATAGTGCAATTTCAAGGTGAATCTAATTGTTTAAAGTGTTTTAGATATAGGCTAAATGACAAACACAGACATTTATTTGATTTAATATCATCAACGTGGCACTGGGCCTCCTCAAAGGCACCACATAAACATGCCATTGTAACTGTAACATATCATAGTGAGGAACAAAGGCAACAGTTTTTAAATGTTGTAAAAATACCCCCTACTATTAGACACAAACTGGGGTTTATGTCAATGCACCTATTG
>CCJ09353
ATGGAAGCAATAGCCAAGCGTTTAGATGCGTGCCAGGAACAGTTGTTAGAACTTTATGAAGAAAACAGTACTGACCTAAACAAACATGTACTGCATTGGAAATGCATAAGACATGAAAGTGTATTATTATATAAAGCAAAACAAATGGGCCTAAGCCACATAGGAATGCAAGTAGTGCCACCATTAAAGGTGTCCGAAGCAAAAGGACATAATGCCATTGAAATGCAAATGCATTTAGAATCATTATTAAAGACTGAGTATAGTATGGAACCGTGGACATTACAAGAAACAAGTTATGAAATGTGGCAAACACCACCTAAACGCTGTTTTAAAAAACGGGGCAAAACTGTAGAAGTTAAATTTGATGGCTGTGCAAACAATACAATGGATTATGTGGTATGGACAGATGTGTATGTGCAGGACACTGACTCCTGGGTAAAGGTGCATAGTATGGTAGATGCTAAGGGTATATATTACACATGTGGACAATTTAAAACATATTATGTAAACTTTGTAAAAGAGGCAGAAAAGTATGGGAGCACCAAACAATGGGAAGTATGTTATGGCAGCACAGTTATATGTTCTCCTGCATCTGTATCTAGCACTACACAAGAAGTATCCATTCCTGAATCTACTACATACACCCCCGCACAGACCTCCACCCCTGTGTCCTCAAGCACCCAGGAAGACGCAGTGCAAACGCCGCCTAGAAAACGAGCACGAGGAGTCCAACAGTCACCTTGCAACGCCTTGTGTGTGGCCCACATTGGACCCGTGGACAGTGGAAACCACAACGTCATCACTAACAATCACGACCAGCACCAAAGAAGGAACAACAGTAACAGTTCAGCTACGCCTATAGTGCAATTTCAAGGTGAATCTAATTGTTTAAAGTGTTTTAGATATAGGCTAAATGACAAACACAGACATTTATTTGATTTAATATCATCAACGTGGCACTGGGCCTCCTCAAAGGCACCACATAAACATGCCATTGTAACTGTAACATATCATAGTGAGGAACAAAGGCAACAGTTTTTAAATGTTGTAAAAATACCCCCTACTATTAGACACAAACTGGGGTTTATGTCAATGCACCTATTG
>CDK36737
ATGGAAGCAATAGCCAAGCGTTTAGATGCGTGCCAGGAACAGTTGTTAGAACTTTATGAAGAAAACAGTACTGACCTAAACAAACATGTACTGCATTGGAAATGCATAAGACATGAAAGTGTATTATTATATAAAGCAAAACAAATGGGCCTAAGCCACATAGGAATGCAAGTAGTGCCACCATTAAAGGTGTCCGAAGCAAAAGGACATAATGCCATTGAAATGCAAATGCATTTAGAATCATTATTAAAGACTGAGTATAGTATGGAACCGTGGACATTACAAGAAACAAGTTATGAAATGTGGCAAACACCACCTAAACGCTGTTTTAAAAAACGGGGCAAAACTGTAGAAGTTAAATTTGATGGCTGTGCAAACAATACAATGGATTATGTGGTATGGACAGATGTGTATGTGCAGGACACTGACTCCTGGGTAAAGGTGCATAGTATGGTAGATGCTAAGGGTATATATTACACATGTGGACAATTTAAAACATATTATGTAAACTTTGTAAAAGAGGCAGAAAAGTATGGGAGCACCAAACAATGGGAAGTATGTTATGGCAGCACAGTTATATGTTCTCCTGCATCTGTATCTAGCACTACACAAGAAGTATCCATTCCTGAATCTACTACATACACCCCCGCACAGACCTCCACCCCTGTGTCCTCAAGCACCCAGGAAGACGCAGTGCAAACGCCGCCTAGAAAACGAGCACGAGGAGTCCAACAGTCACCTTGCAACGCCTTGTGTGTGGCCCACATTGGACCCGTGGACAGTGGAAACCACAACGTCATCACTAACAATCACGACCAGCACCAAAGAAGGAACAACAGTAACAGTTCAGCTACGCCTATAGTGCAATTTCAAGGTGAATCTAATTGTTTAAAGTGTTTTAGATATAGGCTAAATGACAAACACAGACATTTATTTGATTTAATATCATCAACGTGGCACTGGGCCTCCTCAAAGGCACCACATAAACATGCCATTGTAACTGTAACATATCATAGTGAGGAACAAAGGCAACAGTTTTTAAATGTTGTAAAAATACCCCCTACTATTAGACACAAACTGGGGTTTATGTCAATGCACCTATTG
>CDK36719
ATGGAAGCAATAGCCAAGCGTTTAGATGCGTGCCAGGAACAGTTGTTAGAACTTTATGAAGAAAACAGTACTGACCTAAACAAACATGTACTGCATTGGAAATGCATAAGACATGAAAGTGTATTATTATATAAAGCAAAACAAATGGGCCTAAGCCACATAGGAATGCAAGTAGTGCCACCATTAAAGGTGTCCGAAGCAAAAGGACATAATGCCATTGAAATGCAAATGCATTTAGAATCATTATTAAAGACTGAGTATAGTATGGAACCGTGGACATTACAAGAAACAAGTTATGAAATGTGGCAAACACCACCTAAACGCTGTTTTAAAAAACGGGGCAAAACTGTAGAAGTTAAATTTGATGGCTGTGCAAACAATACAATGGATTATGTGGTATGGACAGATGTGTATGTGCAGGACACTGACTCCTGGGTAAAGGTGCATAGTATGGTAGATGCTAAGGGTATATATTACACATGTGGACAATTTAAAACATATTATGTAAACTTTGTAAAAGAGGCAGAAAAGTATGGGAGCACCAAACAATGGGAAGTATGTTATGGCAGCACAGTTATATGTTCTCCTGCATCTGTATCTAGCACTACACAAGAAGTATCCATTCCTGAATCTACTACATACACCCCCGCACAGACCTCCACCCCTGTGTCCTCAAGCACCCAGGAAGACGCAGTGCAAACGCCGCCTAGAAAACGAGCACGAGGAGTCCAACAGTCACCTTGCAACGCCTTGTGTGTGGCCCACATTGGACCCGTGGACAGTGGAAACCACAACGTCATCACTAACAATCACGACCAGCACCAAAGAAGGAACAACAGTAACAGTTCAGCTACGCCTATAGTGCAATTTCAAGGTGAATCTAATTGTTTAAAGTGTTTTAGATATAGGCTAAATGACAAACACAGACATTTATTTGATTTAATATCATCAACGTGGCACTGGGCCTCCTCAAAGGCACCACATAAACATGCCATTGTAACTGTAACATATCATAGTGAGGAACAAAGGCAACAGTTTTTAAATGTTGTAAAAATACCCCCTACTATTAGACACAAACTGGGGTTTATGTCAATGCACCTATTG
>CDK36962
ATGGAAGCAATAGCCAAGCGTTTAGATGCGTGCCAGGAACAGTTGTTAGAACTTTATGAAGAAAACAGTACTGACCTAAACAAACATGTACTGCATTGGAAATGCATAAGACATGAAAGTGTATTATTATATAAAGCAAAACAAATGGGCCTAAGCCACATAGGAATGCAAGTAGTGCCACCATTAAAGGTGTCCGAAGCAAAAGGACATAATGCCATTGAAATGCAAATGCATTTAGAATCATTATTAAAGACTGAGTATAGTATGGAACCGTGGACATTACAAGAAACAAGTTATGAAATGTGGCAAACACCACCTAAACGCTGTTTTAAAAAACGGGGCAAAACTGTAGAAGTTAAATTTGATGGCTGTGCAAACAATACAATGGATTATGTGGTATGGACAGATGTGTATGTGCAGGACACTGACTCCTGGGTAAAGGTGCATAGTATGGTAGATGCTAAGGGTATATATTACACATGTGGACAATTTAAAACATATTATGTAAACTTTGTAAAAGAGGCAGAAAAGTATGGGAGCACCAAACAATGGGAAGTATGTTATGGCAGCACAGTTATATGTTCTCCTGCATCTGTATCTAGCACTACACAAGAAGTATCCATTCCTGAATCTACTACATACACCCCCGCACAGACCTCCACCCCTGTGTCCTCAAGCACCCAGGAAGACGCAGTGCAAACGCCGCCTAGAAAACGAGCACGAGGAGTCCAACAGTCACCTTGCAACGCCTTGTGTGTGGCCCACATTGGACCCGTGGACAGTGGAAACCACAACGTCATCACTAACAATCACGACCAGCACCAAAGAAGGAACAACAGTAACAGTTCAGCTACGCCTATAGTGCAATTTCAAGGTGAATCTAATTGTTTAAAGTGTTTTAGATATAGGCTAAATGACAAACACAGACATTTATTTGATTTAATATCATCAACGTGGCACTGGGCCTCCTCAAAGGCACCACATAAACATGCCATTGTAACTGTAACATATCATAGTGACGAACAAAGGCAACAGTTTTTAAATGTTGTAAAAATACCCCCTACTATTAGACACAAACTGGGGTTTATGTCAATGCACCTATTG
>CDK36530
ATGGAAGCAATAGCCAAGCGTTTAGATGCGTGCCAGGAACAGTTGTTAGAACTTTATGAAGAAAACAGTACTGACCTAAACAAACATGTATTGCATTGGAAATGCATAAGACATGAAAGTGTATTATTATATAAAGCAAAACAAATGGGCCTAAGCCACATAGGAATGCAAGTAGTGCCACCATTAAAGGTGTCCGAAGCAAAAGGACATAATGCCATTGAAATGCAAATGCATTTAGAATCATTATTAAAGACTGAGTATAGTATGGAACCGTGGACATTACAAGAAACAAGTTATGAAATGTGGCAAACACCACCTAAACGCTGTTTTAAAAAACGGGGCAAAACTGTAGAAGTTAAATTTGATGGCTGTGCAAACAATACAATGGATTATGTGGTATGGACAGATGTGTATGTGCAGGACACTGACTCCTGGGTAAAGGTGCATAGTATGGTAGATGCTAAGGGTATATATTACACATGTGGACAATTTAAAACATATTATGTAAACTTTGTAAAAGAGGCAGAAAAGTATGGGAGCACCAAACAATGGGAAGTATGTTATGGCAGCACAGTTATATGTTCTCCTGCATCTGTATCTAGCACTACACAAGAAGTATCCATTCCTGAATCTACTACATACACCCCCGCACAGACCTCCACCCCTGTGTCCTCAAGCACCCAGGAAGACGCAGTGCAAACGCCGCCTAGAAAACGAGCACGAGGAGTCCAACAGTCACCTTGCAACGCCTTGTGTGTGGCCCACATTGGACCCGTGGACAGTGGAAACCACAACCTCATCACTAACAATCACGACCAGCACCAAAGAAGGAACAACAGTAACAGTTCAGCTACGCCTATAGTGCAATTTCAAGGTGAATCTAATTGTTTAAAGTGTTTTAGATATAGGCTAAATGACAAACACAGACATTTATTTGATTTAATATCATCAACGTGGCACTGGGCCTCCCCAAAGGCACCACATAAACATGCCATTGTAACTGTAACATATCATAGTGAGGAACAAAGGCAACAGTTTTTAAATGTTGTAAAAATACCACCTACTATTAGGCACAAACTGGGGTTTATGTCACTGCACCTATTG
>CBY85416
ATGGAAGCAATAGCCAAGCGTTTAGATGCGTGCCAGGAACAGTTGTTAGAACTTTATGAAGAAAACAGTACTGACCTACACAAACATGTATTGCATTGGAAATGCATGAGACATGAAAGTGTATTATTATATAAAGCAAAACAAATGGGCCTAAGCCACATAGGAATGCAAGTAGTGCCACTATTAAAGGTGTCCGAAGCAAAAGGACATAATGCCATTGAAATGCAAATGCATTTAGAATCATTATTAAGGACTGAGTATAGTATGGAACCGTGGACATTACAAGAAACAAGTTATGAAATGTGGCAAACACCACCTAAACGCTGTTTTAAAAAACGGGGCAAAACTGTAGAAGTTAAATTTGATGGCTGTGCAAACAATACAATGGATTATGTGGTATGGACAGATGTGTATGTGCAGGACAATGACACCTGGGTAAAGGTGCATAGTATGGTAGATGCTAAGGGTATATATTACACATGTGGACAATTTAAAACATATTATGTAAACTTTGTAAAAGAGGCAGAAAAGTATGGGAGCACCAAACATTGGGAAGTATGTTATGGCAGCACAGTTATATGTTCTCCTGCATCTGTATCTAGCACTACACAAGAAGTATCCATTCCTGAATCTACTACATACACCCCCGCACAGACCTCCACCCTTGTGTCCTCAAGCACCAAGGAAGACGCAGTGCAAACGCCGCCTAGGAAACGAGCACGAGGAGTCCAACAGTCCCCTTGCAACGCCTTGTGTGTGGCCCACATTGGACCCGTGGACAGTGGAAACCACAACCTCATCACTAACAATCACGACCAGCACCAAAGACGGAACAACAGTAACAGTTCAGCTACGCCTATAGTGCAATTTCAAGGTGAATCCAATTGTTTAAAGTGTTTTAGATATAGGCTAAATGACAGACACAGACATTTATTTGATTTAATATCATCAACGTGGCACTGGGCCTCCTCAAAGGCACCACATAAACATGCCATTGTAACTGTAACATATGATAGTGAGGAACAAAGGCAACAGTTTTTAGATGTTGTAAAAATACCCCCTACCATTAGCCACAAACTGGGATTTATGTCACTGCACCTATTG
