# Supplementary material for: FRESCo: finding regions of excess synonymous constraint in diverse viruses
Source: Genome Biol. 2015 Feb 17;16(1):38. doi: 10.1186/s13059-015-0603-7 (PMC4376164; doi:10.1186/s13059-015-0603-7)
Supplement: Additional file 4: — Sequence alignments (zip folder of FASTA alignments). [file 13059_2015_603_MOESM4_ESM.zip › alignments/HPV6/E4.fa.revtrans]

>CDK36792
ATGGGAGCACCAAACATTGGGAAGTATGTTATGGCAGCACAGTTATATGTTCTCCTGCATCTGTATCTAGCACTACACAAGAAGTATCCATTCCTGAATCTACTACATACACCCCCGCACAGACCTCCACCCTTGTGTCCTCAAGCACCAAGGAAGACGCAGTGCAAACGCCGCCTAGGAAACGAGCACGAGGAGTCCAACAGTCCCCTTGCAACGCCTTGTGTGTGGCCCACATTGGACCCGTGGACAGTGGAAACCACAACCTCATCACTAACAATCACGACCAGCACCAAAGACGGAACAACAGTAACAGTTCAGCTACGCCTA
>AFL91940
ATGGGAGCACCAAACAATGGGAAGTATGTTATGGCAGCACAGTTATATGTTCTCCTGCATCTGTATCTAGCACTACACAAGAAGTATCCATTCCTGAATCTACTACATACACCCCCGCACAGACCTCCACCCCTGTGTCCTCAAGCACCCAGGAAGACGCAGTGCAAACGCCGCCTAGAAAACGAGCACGAGGAGTCCAACAGTCACCTTGCAACGCCTTGTGTGTGGCCCACATTGGACCCGTGGACAGTGGAAACCAGAACGTCATCACTAACAATCACGACCCGCACCAAAGAAGGAACAACAGTAACAGTTCAGCTACGCCTA
>CDK37485
ATGGGAGCACCAAACAATGGGAAGTATGTTATGGCAGCACAGTTATATGTTCTCCTGCATCTGTATCTAGCACTACACAAGAAGTATCCATTCCTGAATCTACTACATACACCCCCGCACAGACCTCCACCCCTGTGTCCTCAAGCACCCAGGAAGACGCAGTGCAAACGCCGCCTAGAAAACGAGCACGAGGAGTCCAACAGTCACCTTGCAACGCCTTGTGTGTGGCCCACATTGGACCCGTGGACAGTGGAAACCAGAACGTCATCACTAACAATCACGACCCGCACCAAAGAAGGAACAACAGTAACAGTTCAGCTACGCCTA
>CDK37521
ATGGGAGCACCAAACATTGGGAAGTATGTTATGGCAGCACAGTTATATGTTCTCCTGCATCTGTATCTAGCACTACACAAGAAGTATSCATTCCTGAATCTACTACATACACCCCCGCACAGACCTCCACCCTTGTGTCCTCAAGCACCAAGGAAGACGCAGTGCAAACGCCGCCTAGGAAACGAGCACGAGGAGTCCAACAGTCCCCTTGCAACGCCTTGTGTGTGGCCCACATCGGACCCGTGGACAGTGGAAACCACAACCTCATCACTAACAATCACGACCAGCACCAAAGACGGAACAACAGTAACAGTTCAGCTACGCCTA
>CDK37323
ATGGGAGCACCAAACAATGGGAAGTATGTTATGGCAGCACAGTTATATGTTCTCCTGCATCTGTATCTAGCACTACACAAGAAGTATCCATTCCTGAATCTACTACATACACCCCCGCACAGACCTCCACCCCTGTGTCCTCAAGCACCCAGGAAGACGCAGTGCAAACGCCGCCTAGAAAACGAGCACGAGGAGTCCAACAGTCACCTTGCAACGCCGTGTGTGTGGCCCACATTGGACCCGTGGACAGTGGAAACCACAACCTCATCACTAACAATCACGACCAGCACCAAAGAAGGAACAACAGTAACAGTTCAGCTACGCCTA
>CDK37242
ATGGGAGCACCAAACAATGGGAAGTATGTTATGGCAGCACAGTTATATGTTCTCCTGCATCTGTATCTAGCACTACACAAGAAGTATCCATTCCTGAATCTACTACATACACCCCCGCACAGACCTCCACCCCTGTGTCCTCAAGCACCCAGAAAGACGCAGTGCAAACGCCGCCTAGAAAACGAGCACGAGGAGTCCAACAGTCACCTTGCAACGCCGTGTGTGTGGCCCACATTGGACCCGTGGACAGTGGAAACCACAACGTCATCACTAACAATCACGACCAGCACCAAAGAAGGAACAACAGTAACAGTTCAGCTACGCCTA
>CDK36558
ATGGGAGCACCAAACATTGGGAAGTATGTTATGGCAGCACAGTTATATGTTCTCCTGCATCTGTATCTAGCACTACACAAGAAGTATCCATTCCTGAATCTACTACATACACCCCCGCACAGACCTCCACCCTTGTGTCCTCAAGCACCAAGGAAGACGCAGTGCAAACGCCGCCTAGGAAACGAGCACGAGGAGTCCAACAGTCCCCTTGCAACGCCTTGTGTGTGGCCCACATTGGACCCGTGGACAGTGGAAACCACAACCTCATCACTAACAATCACGACCAGCACCAAAGACGGAACAACAGTAACAGTTCAGCTACGCCTA
>AFL91976
ATGGGAGCACCAAACAATGGGAAGTATGTTATGGCAGCACAGTTATATGTTCTCCTGCATCTGTATCTAGCACTACACAAGAAGTATCCATTCCTGAATCTACTACATACACCCCCGCACAGACCTCCACCCCTGTGTCCTCAAGCACCCAGGAAGACGCAGTGCAAACGCCGCCTAGAAAACGAGCACGAGGAGTCCAACAGTCACCTTGCAACGCCTTGTGTGTGGCCCACATTGGACCCGTGGACAGTGGAAACCAGAACGTCATCACTAACAATCACGACCCGCACCAAAGAAGGAACAACAGTAACAGTTCAGCTACGCCTA
>CDK37017
ATGGGAGCACCAAACAATGGGAAGTATGTTATGGCAGCACAGTTATATGTTCTCCTGCATCTGTATCTAGCACTACACAAGAAGTATCCATTCCTGAATCTACTACATACACCCCCGCACAGACCTCCACCCCTGTGTCCTCAAGCACCCAGGAAGACGCAGTGCAAACGCCGCCTAGAAAACGAGCACGAGGAGTCCAACAGTCACCTTGCAACGCCTTGTGTGTGGCCCACATTGGACCCGTGGACAGTGGAAACCACAACGTCATCACTAACAATCACGACCAGCACCAAAGAAGGAACAACAGTAACAGTTCAGCTACGCCTA
>CDK37152
ATGGGAGCACCAAACAATGGGAAGTATGTTATGGCAGCACAGTTATATGTTCTCCTGCATCTGTATCTAGCACTACACAAGAAGTATCCATTCCTGAATCTACTACATACACCCCCGCACAGACCTCCACCCCTGTGTCCTCAAGCACCCAGGAAGACGCAGTGCAAACGCCGCCTAGAAAACGAGCACGAGGAGTCCAACAGTCACCTTGCAACGCCTTGTGTGTGGCCCACATTGGACCCGTGGACAGTGGAAACCAGAACGTCATCACTAACAATCACGACCCGCACCAAAGAAGGAACAACAGTAACAGTTCAGCTACGCCTA
>CBY85462
ATGGGAGCACCAAACAATGGGAAGTATGTTATGGCAGCACAGTTATATGTTCTCCTGCATCTGTATCTAGCACTACACAAGAAGTATCCATTCCTGAATCTACTACATACACCCCCGCACAGACCTCCACCCCTGTGTCCTCAAGCACCCAGGAAGACGCAGTGCAAACGCCGCCTAGAAAACGAGCACGAGGAGTCCAACAGTCACCTTGCAACGCCTTGTGTGTGGCCCACATTGGACCCGTGGACAGTGGAAACCAGAACGTCATCACTAACAATCACGACCCGCACCAAAGAAGGAACAACAGTAACAGTTCAGCTACGCCTA
>CDK37404
ATGGGAGCACCAAACAATGGGAAGTATGTTATGGCAGCACAGTTATATGTTCTCCTGCATCTGTATCTAGCACTACACAAGAAGTATCCATTCCTGAATCTACTACATACACCCCCGCACAGACCTCCACCCCTGTGTCCTCAAGCACCCAGGAAGACGCAGTGCAAACGCCGCCTAGAAAACGAGCACGAGGAGTCCAACAGTCACCTTGCAACGCCTTGTGTGTGGCCCACATTGGACCCGTGGACAGTGGAAACCACAACGTCATCACTAACAATCACGACCAGCACCAAAGAAGGAACAACAGTAACAGTTCAGCTACGCCTA
>CDK37647
ATGGGAGCACCAAACAATGGGAAGTATGTTATGGCAGCACAGTTATATGTTCTCCTGCATCTGTATCTAGCACTACACAAGAAGTATCCATTCCTGAATCTACTACATACACCCCCGCACAGACCTCCACCCCTGTGTCCTCAAGCACCCAGGAAGACGCAGTGCAAACGCCGCCTAGAAAACGAGCACGAGGAGTCCAACAGTCACCTTGCAACGCCTTGTGTGTGGCCCACATTGGACCCGTGGACAGTGGAAACCACAACGTCATCACTAACAATCACGACCAGCACCAAAGAAGGAACAACAGTAACAGTTCAGCTACGCCTA
>CDK36621
ATGGGAGCACCAAACATTGGGAAGTATGTTATGGCAGCACAGTTATATGTTCTCCTGCATCTGTATCTAGCACTACACAAGAAGTATCCATTCCTGAATCTACTACATACACCCCCGCACAGACCTCCACCCTTGTGTCCTCAAGCACCAAGGAAGACGCAGTGCAAACGCCGCCTAGGAAACGAGCACGAGGAGTCCAACAGTCCCCTTGCAACGCCTTGTGTGTGGCCCACATTGGACCCGTGGACAGTGGAAACCACAACCTCATCACTAACAATCACGACCAGCACCAAAGACGGAACAACAGTAACAGTTCAGCTACGCCTA
>CDK36936
ATGGGAGCACCAAACATTGGGAAGTATGTTATGGCAGCACAGTTATATGTTCTCCTGCATCTGTATCTAGCACTACACAAGAAGTATCCATTCCTGAATCTACTACATACACCCCCGCACAGACCTCCACCCTTGTGTCCTCAAGCACCAAGGAAGACGCAGTGCAAACGCCGCCTAGGAAACGAGCACGAGGAGTCCAACAGTCCCCTTGCAACGCCTTGTGTGTGGCCCACATCGGACCCGTGGACAGTGGAAACCACAACCTCATCACTAACAATCACGACCAGCACCAAAGACGGAACAACAGTAACAGTTCAGCTACGCCTA
>CBY85489
ATGGGAGCACCAAACAATGGGAAGTATGTTATGGCAGCACAGTTATATGTTCTCCTGCATCTGTATCTAGCACTACACAAGAAGTATCCATTCCTGAATCTACTACATACACCCCCGCACAGACCTCCACCCCTGTGTCCTCAAGCACCCAGGAAGACGCAGTGCAAACGCCGCCTAGAAAACGAGCACGAGGAGTCCAACAGTCACCTTGCAACGCCTTGTGTGTGGCCCACATTGGACCCGTGGACAGTGGAAACCACAACGTCATCACTAACAATCACGACCAGCACCAAAGAAGGAACAACAGTAACAGTTCAGCTACGCCTA
>CBY85552
ATGGGAGCACCAAACAATGGGAAGTATGTTATGGCAGCACAGTTATATGTTCTCCTGCATCTGTATCTAGCACTACACAAGAAGTATCCATTCCTGAATCTACTACATACACCCCCGCACAGACCTCCACCCCTGTGTCCTCAAGCACCCAGGAAGACGCAGTGCAAACGCCGCCTAGAAAACGAGCACGAGGAGTCCAACAGTCACCTTGCAACGCCTTGTGTGTGGCCCACATTGGACCCGTGGACAGTGGAAACCACAACGTCATCACTAACAATCACGACCAGCACCAAAGAAGGAACAACAGTAACAGTTCAGCTACGCCTA
>CDK36837
ATGGGAGCACCAAACAATGGGAAGTATGTTATGGCAGCACAGTTATATGTTCTCCTGCATCTGTATCTAGCACTACACAAGAAGTATCCATTCCTGAATCTACTACATACACCCCCGCACAGACCTCCACCCCTGTGTCCTCAAGCACCCAGGAAGACGCAGTGCAAACGCCGCCTAGAAAACGAGCACGAGGAGTCCAACAGTCACCTTGCAACGCCTTGTGTGTGGCCCACATTGGACCCGTGGACAGTGGAAACCACAACGTCATCACTAACAATCACGACCAGCACCAAAGAAGGAACAACAGTAACAGTTCAGCTACGCCTA
>CBY85408
ATGGGAGCACCAAACATTGGGAAGTATGTTATGGCAGCACAGTTATATGTTCTCCTGCATCTGTATCTAGCACTACACAAGAAGTATCCATTCCTGAATCTACTACATACACCCCCGCACAGACCTCCACCCTTGTGTCCTCAAGCACCAAGGAAGACGCAGTGCAAACGCCGCCTAGGAAACGAGCACGAGGAGTCCAACAGTCCCCTTGCAACGCCTTGTGTGTGGCCCACATCGGACCCGTGGACAGTGGAAACCACAACCTCATCACTAACAATCACGACCAGCACCAAAGACGGAACAACAGTAACAGTTCAGCTACGCCTA
>CDK36702
ATGGGAGCACCAAACAATGGGAAGTATGTTATGGCAGCACAGTTATATGTTCTCCTGCATCTGTATCTAGCACTACACAAGAAGTATCCATTCCTGAATCTACTACATACACCCCCGCACAGACCTCCACCCCTGTGTCCTCAAGCACCCAGGAAGACGCAGTGCAAACGCCGCCTAGAAAACGAGCACGAGGAGTCCAACAGTCACCTTGCAACGCCTTGTGTGTGGCCCACATTGGACCCGTGGACAGTGGAAACCACAACGTCATCACTAACAATCACGACCAGCACCAAAGAAGGAACAACAGTAACAGTTCAGCTACGCCTA
>CCJ09363
ATGGGAGCACCAAACATTGGGAAGTATGTTATGGCAGCACAGTTATATGTTCTCCTGCATCTGTATCTAGCACTACACAAGAAGTATCCATTCCTGAATCTACTACATACACCCCCGCACAGACCTCCACCCTTGTGTCCTCAAGCACCAAGGAAGACGCAGTGCAAACGCCGCCTAGGAAACGAGCACGAGGAGTCCAACAGTCCCCTTGCAACGCCTTGTGTGTGGCCCACATTGGACCCGTGGACAGTGGAAACCACAACCTCATCACTAACAATCACGACCAGCACCAAAGACGGAACAACAGTAACAGTTCAGCTACGCCTA
>AFL91949
ATGGGAGCACCAAACAATGGGAAGTATGTTATGGCAGCACAGTTATATGTTCTCCTGCATCTGTATCTAGCACTACACAAGAAGTATCCATTCCTGAATCTACTACATACACCCCCGCACAGACCTCCACCCCTGTGTCCTCAAGCACCCAGGAAGACGCAGTGCAAACGCCGCCTAGAAAACGAGCACGAGGAGTCCAACAGTCACCTTGCAACGCCTTGTGTGTGGCCCACATTGGACCCGTGGACAGTGGAAACCACAACGTCATCACTAACAATCACGACCAGCACCAAAGAAGGAACAACAGTAACAGTTCAGCTACGCCTA
>AFL91985
ATGGGAGCACCAAACAATGGGAAGTATGTTATGGCAGCACAGTTATATGTTCTCCTGCATCTGTATCTAGCACTACACAAGAAGTATCCATTCCTGAATCTACTACATACACCCCCGCACAGACCTCCACCCCTGTGTCCTCAAGCACCCAGGAAGACGCAGTGCAAACGCCGCCTAGAAAACGAGCACGAGGAGTCCAACAGTCACCTTGCAACGCCTTGTGTGTGGCCCACATTGGACCCGTGGACAGTGGAAACCAGAACGTCATCACTAACAATCACGACCCGCACCAAAGAAGGAACAACAGTAACAGTTCAGCTACGCCTA
>CDK37494
ATGGGAGCACCAAACAATGGGAAGTATGTTATGGCAGCACAGTTATATGTTCTCCTGCATCTGTATCTAGCACTACACAAGAAGTATCCATTCCTGAATCTACTACATACACCCCCGCACAGACCTCCACCCCTGTGTCCTCAAGCACCCAGGAAGACGCAGTGCAAACGCCGCCTAGAAAACGAGCACGAGGAGTCCAACAGTCACCTTGCAACGCCTTGTGTGTGGCCCACATTGGACCCGTGGACAGTGGAAACCAGAACGTCATCACTAACAATCACGACCCGCACCAAAGAAGGAACAACAGTAACAGTTCAGCTACGCCTA
>CCJ09381
ATGGGAGCACCAAACATTGGGAAGTATGTTATGGCAGCACAGTTATATGTTCTCCTGCATCTGTATCTAGCACTACACAAGAAGTATCCATTCCTGAATCTACTACATACACCCCCGCACAGACCTCCACCCTTGTGTCCTCAAGCACCAAGGAAGACGCAGTGCAAACGCCGCCTAGGAAACGAGCACGAGGAGTCCAACAGTCCCCTTGCAACGCCTTGTGTGTGGCCCACATTGGACCCGTGGACAGTGGAAACCACAACCTCATCACTAACAATCACGACCAGCACCAAAGACGGAACAACAGTAACAGTTCAGCTACGCCTA
>CDK37314
ATGGGAGCACCAAACAATGGGAAGTATGTTATGGCAGCACAGTTATATGTTCTCCTGCATCTGTATCTAGCACTACACAAGAAGTATCCATTCCTGAATCTACTACATACACCCCCGCACAGACCTCCACCCCTGTGTCCTCAAGCACCCAGGAAGACGCAGTGCAAACGCCGCCTAGAAAACGAGCACGAGGAGTCCAACAGTCACCTTGCAACGCCTTGTGTGTGGCCCACATTGGACCCGTGGACAGTGGAAACCACAACCTCATCACTAACAATCACGACCAGCACCAAAGAAGGAACAACAGTAACAGTTCAGCTACGCCTA
>CDK36909
ATGGGAGCACCAAACATTGGGAAGTATGTTATGGCAGCACAGTTATATGTTCTCCTGCATCTGTATCTAGCACTACACAAGAAGTATCCATTCCTGAATCTACTACATACACCCCCGCACAGACCTCCACCCTTGTGTCCTCAAGCACCAAGGAAGACGCAGTGCAAACGCCGCCTAGGAAACGAGCACGAGGAGTCCAACAGTCCCCTTGCAACGCCTTGTGTGTGGCCCACATTGGACCCGTGGACAGTGGAAACCACAACCTCATCACTAACAATCACGACCAGCACCAAAGACGGAACAACAGTAACAGTTCAGCTACGCCTA
>CDK36567
ATGGGAGCACCAAACAATGGGAAGTATGTTATGGCAGCACAGTTATATGTTCTCCTGCATCTGTATCTAGCACTACACAAGAAGTATCCATTCCTGAATCTACTACATACACCCCCGCACAGACCTCCACCCCTGTGTCCTCAAGCACCCAGGAAGACGCAGTGCAAACGCCGCCTAATAAACGAGCACGAGGAGTCCAACAGTCACCTTGCAACGCCTTGTGTGTGGCCCACATTGGACCCGTGGACAGTGGAAACCACAACGTCATCACTAACAATCACGACCAGCACCAAAGAAGGAACAACAGTAACAGTTCAGCTACGCCTA
>CDK37557
ATGGGAGCACCAAACAATGGGAAGTATGTTATGGCAGCACAGTTATATGTTCTCCTGCATCTGTATCTAGCACTACACAAGAAGTATCCATTCCTGAATCTACTACATACACCCCCGCACAGACCTCCACCCCTGTGTCCTCAAGCACCCAGGAAGACGCAGTGCAAACGCCGCCTAGAAAACGAGCACGAGGAGTCCAACAGTCACCTTGCAACGCCTTGTGTGTGGCCCACATTGGACCCGTGGACAGTGGAAACCACAACGTCATCACTAACAATCACGACCAGCACCAAAGAAGGAACAACAGTAACAGTTCAGCTACGCCTA
>CDK37251
ATGGGAGCACCAAACAATGGGAAGTATGTTATGGCAGCACAGTTATATGTTCTCCTGCATCTGTATCTAGCACTACACAAGAAGTATCCATTCCTGAATCTACTACATACACCCCCGCACAGACCTCCACCCCTGTGTCCTCAAGCACCCAGAAAGACGCAGTGCAAACGCCGCCTAGAAAACGAGCACGAGGAGTCCAACAGTCACCTTGCAACGCCTTGTGTGTGGCCCACATTGGACCCGTGGACAGTGGAAACCACAACGTCATCACTAACAATCACGACCAGCACCAAAGAAGGAACAACAGTAACAGTTCAGCTACGCCTA
>CDK36756
ATGGGAGCACCAAACAATGGGAAGTATGTTATGGCAGCACAGTTATATGTTCTCCTGCATCTGTATCTAGCACTACACAAGAAGTATCCATTCCTGAATCTACTACATACACCCCCGCACAGACCTCCACCCCTGTGTCCTCAAGCACCCAGGAAGACGCAGTGCAAACGCCGCCTAGAAAACGAGCACGAGGAGTCCAACAGTCACCTTGCAACGCCTTGTGTGTGGCCCACATTGGACCCGTGGACAGTGGAAACCACAACCTCATCACTAACAATCACGACCAGCACCAAAGAAGGAACAACAGTAACAGTTCAGCTACGCCTA
>AFL91931
ATGGGAGCACCAAACAATGGGAAGTATGTTATGGCAGCACAGTTATATGTTCTCCTGCATCTGTATCTAGCACTACACAAGAAGTATCCATTCCTGAATCTACTACATACACCCCCGCACAGACCTCCACCCCTGTGTCCTCAAGCACCCAGGAAGACGCAGTGCAAACGCCGCCTAGAAAACGAGCACGAGGAGTCCAACAGTCACCTTGCAACGCCTTGTGTGTGGCCCACATTGGACCCGTGGACAGTGGAAACCACAACGTCATCACTAACAATCACGACCAGCACCAAAGAAGGAACAACAGTAACAGTTCAGCTACGCCTA
>CDK37062
ATGGGAGCACCAAACAATGGGAAGTATGTTATGGCAGCACAGTTATATGTTCTCCTGCATCTGTATCTAGCACTACACAAGAAGTATCCATTCCTGAATCTACTACATACACCCCCGCACAGACCTCCACCCCTGTGTCCTCAAGCACCCAGGAAGACGCAGTGCAAACGCCGCCTAGAAAACGAGCACGAGGAGTCCAACAGTCACCTTGCAACGCCTTGTGTGTGGCCCACATTGGACCCGTGGACAGTGGAAACCACAACGTCATCACTAACAATCACGACCAGCACCAAAGAAGGAACAACAGTAACAGTTCAGCTACGCCTA
>CDK37143
ATGGGAGCACCAAACAATGGGAAGTATGTTATGGCAGCACAGTTATATGTTCTCCTGCATCTGTATCTAGCACTACACAAGAAGTATCCATTCCTGAATCTACTACATACACCCCCGCACAGACCTCCACCCCTGTGTCCTCAAGCACCCAGGAAGACGCAGTGCAAACGCCGCCTAGAAAACGAGCACGAGGAGTCCAACAGTCACCTTGCAACGCCTTGTGTGTGGCCCACATTGGACCCGTGGACAGTGGAAACCAGAACGTCATCACTAACAATCACGACCCGCACCAAAGAAGGAACAACAGTAACAGTTCAGCTACGCCTA
>CDK37413
ATGGGAGCACCAAACAATGGGAAGTATGTTATGGCAGCACAGTTATATGTTCTCCTGCATCTGTATCTAGCACTACACAAGAAGTATCCATTCCTGAATCTACTACATACACCCCCGCACAGACCTCCACCCCTGTGTCCTCAAGCACCCAGGAAGACGCAGTGCAAACGCCGCCTAGAAAACGAGCACGAGGAGTCCAACAGTCACCTTGCAACGCCTTGTGTGTGGCCCACATTGGACCCGTGGACAGTGGAAACCACAACGTCATCACTAACAATCACGACCAGCACCAAAGAAGGAACAACAGTAACAGTTCAGCTACGCCTA
>CDK37395
ATGGGAGCACCAAACAATGGGAAGTATGTTATGGCAGCACAGTTATATGTTCTCCTGCATCTGTATCTAGCACTACACAAGAAGTATCCATTCCTGAATCTACTACATACACCCCCGCACAGACCTCCACCCCTGTGTCCTCAAGCACCCAGGAAGACGCAGTGCAAACGCCGCCTAGAAAACGAGCACGAGGAGTCCAACAGTCACCTTGCAACGCCTTGTGTGTGGCCCACATTGGACCCGTGGACAGTGGAAACCACAACGTCATCACTAACAATCACGACCAGCACCAAAGAAGGAACAACAGTAACAGTTCAGCTACGCCTA
>CDK37656
ATGGGAGCACCAAACAATGGGAAGTATGTTATGGCAGCACAGTTATATGTTCTCCTGCATCTGTATCTAGCACTACACAAGAAGTATCCATTCCTGAATCTACTACATACACCCCCGCACAGACCTCCACCCCTGTGTCCTCAAGCACCCAGGAAGACGCAGTGCAAACGCCGCCTAGAAAACGAGCACGAGGAGTCCAACAGTCACCTTGCAACGCCTTGTGTGTGGCCCACATTGGACCCGTGGACAGTGGAAACCACAACCTCATCACTAACAATCACGACCAGCACCAAAGAAGGAACAACAGTAACAGTTCAGCTACGCCTA
>CDK36828
ATGGGAGCACCAAACAATGGGAAGTATGTTATGGCAGCACAGTTATATGTTCTCCTGCATCTGTATCTAGCACTACACAAGAAGTATCCATTCCTGAATCTACTACATACACCCCCGCACAGACCTCCACCCCTGTGTCCTCAAGCACCCAGGAAGACGCAGTGCAAACGCCGCCTAGAAAACGAGCACGAGGAGTCCAACAGTCACCTTGCAACGCCTTGTGTGTGGCCCACATTGGACCCGTGGACAGTGGAAACCACAACGTCATCACTAACAATCACGACCAGCACCAAAGAAGGAACAACAGTAACAGTTCAGCTACGCCTA
>CDK36711
ATGGGAGCACCAAACAATGGGAAGTATGTTATGGCAGCACAGTTATATGTTCTCCTGCATCTGTATCTAGCACTACACAAGAAGTATCCATTCCTGAATCTACTACATACACCCCCGCACAGACCTCCACCCCTGTGTCCTCAAGCACCCAGGAAGACGCAGTGCAAACGCCGCCTAGAAAACGAGCACGAGGAGTCCAACAGTCACCTTGCAACGCCTTGTGTGTGGCCCACATTGGACCCGTGGACAGTGGAAACCACAACCTCATCACTAACAATCACGACCAGCACCAAAGAAGGAACAACAGTAACAGTTCAGCTACGCCTA
>CBY85525
ATGGGAGCACCAAACAATGGGAAGTATGTTATGGCAGCACAGTTATATGTTCTCCTGCATCTGTATCTAGCACTACACAAGAAGTATCCATTCCTGAATCTACTACATACACCCCCGCACAGACCTCCACCCCTGTGTCCTCAAGCACCCAGGAAGACGCAGTGCAAACGCCGCCTAGAAAACGAGCACGAGGAGTCCAACAGTCACCTTGCAACGCCTTGTGTGTGGCCCACATTGGACCCGTGGACAGTGCAAACCACAACGTCATCACTAACAATCACGACCAGCACCAAAGAAGGAACAACAGTAACAGTTCAGCTACGCCTA
>CCJ09372
ATGGGAGCACCAAACATTGGGAAGTATGTTATGGCAGCACAGTTATATGTTCTCCTGCATCTGTATCTAGCACTACACAAGAAGTATCCATTCCTGAATCTACTACATACACCCCCGCACAGACCTCCACCCTTGTGTCCTCAAGCACCAAGGAAGACGCAGTGCAAACGCCGCCTAGGAAACGAGCACGAGGAGTCCAACAGTCCCCTTGCAACGCCTTGTGTGTGGCCCACATTGGACCCGTGGACAGTGGAAACCACAACCTCATCACTAACAATCACGACCAGCACCAAAGACGGAACAACAGTAACAGTTCAGCTACGCCTA
>AFL91971
ATGGGAGCACCAAACAATGGGAAGTATGTTATGGCAGCACAGTTATATGTTCTCCTGCATCTGTATCTAGCACTACACAAGAAGTATCCATTCCTGAATCTACTACATACACCCCCGCACAGACCTCCACCCCTGTGTCCTCAAGCACCCAGGAAGACGCAGTGCAAACGCCGCCTAGAAAACGAGCACGAGGAGTCCAACAGTCACCTTGCAACGCCTTGTGTGTGGCCCACATTGGACCCGTGGACAGTGGAAACCAGAACGTCATCACTAACAATCACGACCCGCACCAAAGAAGGAACAACAGTAACAGTTCAGCTACGCCTA
>CDK37098
ATGGGAGCACCAAACAATGGGAAGTATGTTATGGCAGCACAGTTATATGTTCTCCTGCATCTGTATCTAGCACTACACAAGAAGTATCCATTCCTGAATCTACTACATACACCCCCGCACAGACCTCCACCCCTGTGTCCTCAAGCACCCAGGAAGACGCAGTGCAAACGCCGCCTAGAAAACGAGCACGAGGAGTCCAACAGTCACCTTGCAACGCCTTGTGTGTGGCCCACATTGGACCCGTGGACAGTGGAAACCACAACGTCATCACTAACAATCACGACCAGCACCAAAGAAGGAACAACAGTAACAGTTCAGCTACGCCTA
>CDK36657
ATGGGAGCACCAAACAATGGGAAGTATGTTATGGCAGCACAGTTATATGTTCTCCTGCATCTGTATCTAGCACTACACAAGAAGTATCCATTCCTGAATCTACTACATACACCCCCGCACAGACCTCCACCCCTGTGTCCTCAAGCACCCAGGAAGACGCAGTGCAAACGCCGCCTAGAAAACGAGCACGAGGAGTCCAACAGTCACCTTGCAACGCCTTGTGTGTGGCCCACATTGGACCCGTGGACAGTGGAAACCACAACCTCATCACTAACAATCACGACCAGCACCAAAGAAGGAACAACAGTAACAGTTCAGCTACGCCTA
>CBY85435
ATGGGAGCACCAAACATTGGGAAGTATGTTATGGCAGCACAGTTATATGTTCTCCTGCATCTGTATCTAGCACTACACAAGAAGTATCCATTCCTGAATCTACTACATACACCCCCGCACAGACCTCCACCCTTGTGTCCTCAAGCACCAAGGAAGACGCAGTGCAAACGCCGCCTAGGAAACGAGCACGAGGAGTCCAACAGTCCCCTTGCAACGCCTTGTGTGTGGCCCACATTGGACCCGTGGACAGTGGAAACCACAACCTCATCACTAACAATCACGACCAGCACCAAAGACGGAACAACAGTAACAGTTCAGCTACGCCTA
>CBY85471
ATGGGAGCACCAAACAATGGGAAGTATGTTATGGCAGCACAGTTATATGTTCTCCTGCATCTGTATCTAGCACTACACAAGAAGTATCCATTCCTGAATCTACTACATACACCCCCGCACAGACCTCCACCCCTGTGTCCTCAAGCACCCAGGAAGACGCAGTGCAAACGCCGCCTAGAAAACGAGCACGAGGAGTCCAACAGTCACCTTGCAACGCCTTGTGTGTGGCCCACATTGGACCCGTGGACAGTGGAAACCACAACGTCATCACTAACAATCACGACCAGCACCAAAGAAGGAACAACAGTAACAGTTCAGCTACGCCTA
>CDK37305
ATGGGAGCACCAAACAATGGGAAGTATGTTATGGCAGCACAGTTATATGTTCTCCTGCATCTGTATCTAGCACTACACAAGAAGTATCCATTCCTGAATCTACTACATACACCCCCGCACAGACCTCCACCCCTGTGTCCTCAAGCACCCAGGAAGACGCAGTGCAAACGCCGCCTAGAAAACGAGCACGAGGAGTCCAACAGTCACCTTGCAACGCCTTGTGTGTGGCCCACATTGGACCCGTGGACAGTGGAAACCACAACCTCATCACTAACAATCACGACCAGCACCAAAGAAGGAACAACAGTAACAGTTCAGCTACGCCTA
>CDK36594
ATGGGAGCACCAAACAATGGGAAGTATGTTATGGCAGCACAGTTATATGTTCTCCTGCATCTGTATCTAGCACTACACAAGAAGTATCCATTCCTGAATCTACTACATACACCCCCGCACAGACCTCCACCCCTGTGTCCTCAAGCACCCAGGAAGACGCAGTGCAAACGCCGCCTAGAAAACGAGCACGAGGAGTCCAACAGTCACCTTGCAACGCCTTGTGTGTGGCCCACATTGGACCCGTGGACAGTGGAAACCACAACGTCATCACTAACAATCACGACCAGCACCAAAGAAGGAACAACAGTAACAGTTCAGCTACGCCTA
>CDK37548
ATGGGAGCACCAAACAATGGGAAGTATGTTATGGCAGCACAGTTATATGTTCTCCTGCATCTGTATCTAGCACTACACAAGAAGTATCCATTCCTGAATCTACTACATACACCCCCGCACAGACCTCCACCCCTGTGTCCTCAAGCACCCAGGAAGACGCAGTGCAAACGCCGCCTAGAAAACGAGCACGAGGAGTCCAACAGTCACCTTGCAACGCCTTGTGTGTGGCCCACATTGGACCCGTGGACAGTGGAAACCACAACGTCATCACTAACAATCACGACCAGCACCAAAGAAGGAACAACAGTAACAGTTCAGCTACGCCTA
>CDK37260
ATGGGAGCACCAAACAATGGGAAGTATGTTATGGCAGCACAGTTATATGTTCTCCTGCATCTGTATCTAGCACTACACAAGAAGTATCCATTCCTGAATCTACTACATACACCCCCGCACAGACCTCCACCCCTGTGTCCTCAAGCACCCAGGAAGACGCAGTGCAAACGCCGCCTAGAAAACGAGCACGAGGAGTCCAACAGTCACCTTGCAACGCCTTGTGTGTGGCCCACATTGGACCCGTGGACAGTGGAAACCACAACGTCATCACTAACAATCACGACCAGCACCAAAGAAGGAACAACAGTAACAGTTCAGCTACGCCTA
>CDK37179
ATGGGAGCACCAAACAATGGGAAGTATGTTATGGCAGCACAGTTATATGTTCTCCTGCATCTGTATCTAGCACTACACAAGAAGTATCCATTCCTGAATCTACTACATACACCCCCGCACAGACCTCCACCCCTGTGTCCTCAAGCACCCAGGAAGACGCAGTGCAAACGCCGCCTAGAAAACGAGCACGAGGAGTCCAACAGTCACCTTGCAACGCCTTGTGTGTGGCCCACATTGGACCCGTGGACAGTGGAAACCACAACCTCATCACTAACAATCACGACCAGCACCAAAGAAGGAACAACAGTAACAGTTCAGCTACGCCTA
>CDK37386
ATGGGAGCACCAAACAATGGGAAGTATGTTATGGCAGCACAGTTATATGTTCTCCTGCATCTGTATCTAGCACTACACAAGAAGTATCCATTCCTGAATCTACTACATACACCCCCGCACAGACCTCCACCCCTGTGTCCTCAAGCACCCAGGAAGACGCAGTGCAAACGCCGCCTAGAAAACGAGCACGAGGAGTCCAACAGTCACCTTGCAACGCCTTGTGTGTGGCCCACATTGGACCCGTGGACAGTGGAAACCACAACGTCATCACTAACAATCACGACCAGCACCAAAGAAGGAACAACAGTAACAGTTCAGCTACGCCTA
>CDK37170
ATGGGAGCACCAAACAATGGGAAGTATGTTATGGCAGCACAGTTATATGTTCTCCTGCATCTGTATCTAGCACTACACAAGAAGTATCCATTCCTGAATCTACTACATACACCCCCGCACAGACCTCCACCCCTGTGTCCTCAAGCACCCAGGAAGACGCAGTGCAAACGCCGCCTAGAAAACGAGCACGAGGAGTCCAACAGTCACCTTGCAACGCCTTGTGTGTGGCCCACATTGGACCCGTGGACAGTGGAAACCACAACCTCATCACTAACAATCACGACCAGCACCAAAGAAGGAACAACAGTAACAGTTCAGCTACGCCTA
>CDK37665
ATGGGAGCACCAAACATTGGGAAGTATGTTATGGCAGCACAGTTATATGTTCTCCTGCATCTGTATCTAGCACTACACAAGAAGTATCCATTCCTGAATCTACTACATACACCCCCGCACAGACCTCCACCCCTGTGTCCTCAAGCACCCAGGAAGACGCAGTGCAAACGCCGCCTAGAAAACGAGCACGAGGAGTCCAACAGTCACCTTGCAACGCCTTGTGTGTGGCCCACATTGGACCCGTGGACAGTGGAAACCACAACGTCATCACTAACAATCACGACCAGCACCAAAGAAGGAACAACAGTAACAGTTCAGCTACGCCTA
>CDK36954
ATGGGAGCACCAAACATTGGGAAGTATGTTATGGCAGCACAGTTATATGTTCTCCTGCATCTGTATCTAGCACTACACAAGAAGTATCCATTCCTGAATCTACTACATACACCCCCGCACAGACCTCCACCCTTGTGTCCTCAAGCACCAAGGAAGACGCAGTGCAAACGCCGCCTAGGAAACGAGCACGAGGAGTCCAACAGTCCCCTTGCAACGCCTTGTGTGTGGCCCACATTGGACCCGTGGACAGTGGAAACCACAACCTCATCACTAACAATCACGACCAGCACCAAAGACGGAACAACAGTAACAGTTCAGCTACGCCTA
>CDK37080
ATGGGAGCACCAAACAATGGGAAGTATGTTATGGCAGCACAGTTATATGTTCTCCTGCATCTGTATCTAGCACTACACAAGAAGTATCCATTCCTGAATCTACTACATACACCCCCGCACAGACCTCCACCCCTGTGTCCTCAAGCACCCAGGAAGACGCAGTGCAAACGCCGCCTAGAAAACGAGCACGAGGAGTCCAACAGTCACCTTGCAACGCCTTGTGTGTGGCCCACATTGGACCCGTGGACAGTGGAAACCACAACGTCATCACTAACAATCACGACCAGCACCAAAGAAGGAACAACAGTAACAGTTCAGCTACGCCTA
>CDK36819
ATGGGAGCACCAAACAATGGGAAGTATGTTATGGCAGCACAGTTATATGTTCTCCTGCATCTGTATCTAGCACTACACAAGAAGTATCCATTCCTGAATCTACTACATACACCCCCGCACAGACCTCCACCCCTGTGTCCTCAAGCACCCAGGAAGACGCAGTGCAAACGCCGCCTAGAAAACGAGCACGAGGAGTCCAACAGTCACCTTGCAACGCCTTGTGTGTGGCCCACATTGGACCCGTGGACAGTGGAAACCACAACGTCATCACTAACAATCACGACCAGCACCAAAGAAGGAACAACAGTAACAGTTCAGCTACGCCTA
>CDK36765
ATGGGAGCACCAAACATTGGGAAGTATGTTATGGCAGCACAGTTATATGTTCTCCTGCATCTGTATCTAGCACTACACAAGAAGTATCCATTCCTGAATCTACTACATACACCCCCGCACAGACCTCCACCCTTGTGTCCTCAAGCACCAAGGAAGACGCAGTGCAAACGCCGCCTAGGAAACGAGCACGAGGAGTCCAACAGTCCCCTTGCAACGCCTTGTGTGTGGCCCACATTGGACCCGTGGACAGTGGAAACCACAACCTCATCACTAACAATCACGACCAGCACCAAAGACGGAACAACAGTAACAGTTCAGCTACGCCTA
>CBY85534
ATGGGAGCACCAAACAATGGGAAGTATGTTATGGCAGCACAGTTATATGTTCTCCTGCATCTGTATCTAGCACTACACAAGAAGTATCCATTCCTGAATCTACTACATACACCCCCGCACAGACCTCCACCCCTGTGTCCTCAAGCACCCAGGAAGACGCAGTGCAAACGCCGCCTAGAAAACGAGCACGAGGAGTCCAACAGTCACCTTGCAACGCCTTGTGTGTGGCCCACATTGGACCCGTGGACAGTGGAAACCACAACGTCATCACTAACAATCACGACCAGCACCAAAGAAGGAACAACAGTAACAGTTCAGCTACGCCTA
>CDK36810
ATGGGAGCACCAAACAATGGGAAGTATGTTATGGCAGCACAGTTATATGTTCTCCTGCATCTGTATCTAGCACTACACAAGAAGTATCCATTCCTGAATCTACTACATACACCCCCGCACAGACCTCCACCCCTGTGTCCTCAAGCACCCAGGAAGACGCAGTGCAAACGCCGCCTAGAAAACGAGCACGAGGAGTCCAACAGTCACCTTGCAACGCCTTGTGTGTGGCCCACATTGGACCCGTGGACAGTGGAAACCACAACGTCATCACTAACAATCACGACCAGCACCAAAGAAGGAACAACAGTAACAGTTCAGCTACGCCTA
>CDK37467
ATGGGAGCACCAAACAATGGGAAGTATGTTATGGCAGCACAGTTATATGTTCTCCTGCATCTGTATCTAGCACTACACAAGAAGTATCCATTCCTGAATCTACTACATACACCCCCGCACAGACCTCCACCCCTGTGTCCTCAAGCACCCAGGAAGACGCAGTGCAAACGCCGCCTAGAAAACGAGCACGAGGAGTCCAACAGTCACCTTGCAACGCCTTGTGTGTGGCCCACATTGGACCCGTGGACAGTGGAAACCACAACGTCATCACTAACAATCACGACCAGCACCAAAGAAGGAACAACAGTAACAGTTCAGCTACGCCTA
>CDK36540
ATGGGAGCACCAAACATTGGGAAGTATGTTATGGCAGCACAGTTATATGTTCTCCTGCATCTGTATCTAGCACTACACAAGAAGTATCCATTCCTGAATCTACTACATACACCCCCGCACAGACCTCCACCCTTGTGTCCTCAAGCACCAAGGAAGACGCAGTGCAAACGCCGCCTAGGAAACGAGCAAGAGGAGTCCAACAGTCCCCTTGCAACGCCTTGTGTGTGGCCCACATTGGACCCGTGGACAGTGGAAACCACAACCTCATCACTAACAATCACGACCAGCACCAAAGACGGAACAACAGTAACAGTTCAGCTACGCCTA
>CBY85426
ATGGGAGCACCAAACATTGGGAAGTATGTTATGGCAGCACAGTTATATGTTCTCCTGCATCTGTATCTAGCACTACACAAGAAGTATCCATTCCTGAATCTACTACATACACCCCCGCACAGACCTCCACCCTTGTGTCCTCAAGCACCAAGGAAGACGCAGTGCAAACGCCGCCTAGGAAACGAGCACGAGGAGTCCAACAGTCCCCTTGCAACGCCTTGTGTGTGGCCCACATTGGACCCGTGGACAGTGGAAACCACAACCTCATCACTAACAATCACGACCAGCACCAAAGACGGAACAACAGTAACAGTTCAGCTACGCCTA
>CDK36648
ATGGGAGCACCAAACATTGGGAAGTATGTTATGGCAGCACAGTTATATGTTCTCCTGCATCTGTATCTAGCACTACACAAGAAGTATCCATTCCTGAATCTACTACATACACCCCCGCACAGACCTCCACCCTTGTGTCCTCAAGCACCAAGGAAGACGCAGTGCAAACGCCGCCTAGGAAACGAGCACGAGGAGTCCAACAGTCCCCTTGCAACGCCTTGTGTGTGGCCCACATTGGACCCGTGGACAGTGGAAACCACAACCTCATCACTAACAATCACGACCAGCACCAAAGACGGAACAACAGTAACAGTTCAGCTACGCCTA
>CDK36504
ATGGGAGCACCAAACATTGGGAAGTATGTTATGGCAGCACAGTTATATGTTCTCCTGCATCTGTATCTAGCACTACACAAGAAGTATCCATTCCTGAATCTACTACATACACCCCCGCACAGACCTCCACCCTTGTGTCCTCAAGCACCAAGGAAGACGCAGTGCAAACGCCGCCTAGGAAACGAGCACGAGGAGTCCAACAGTCCCCTTGCAACGCCTTGTGTGTGGCCCACATTGGACCCGTGGACAGTGGAAACCACAACCTCATCACTAACAATCACGACCAGCACCAAAGACGGAACAACAGTAACAGTTCAGCTACGCCTA
>CDK37278
ATGGGAGCACCAAACAATGGGAAGTATGTTATGGCAGCACAGTTATATGTTCTCCTGCATCTGTATCTAGCACTACACAAGAAGTATCCATTCCTGAATCTACTACATACACCCCCGCACAGACCTCCACCCCTGTGTCCTCAAGCACCCAGGAAGACGCAGTGCAAACGCCGCCTAGAAAACGAGCACGAGGAGTCCAACAGTCACCTTGCAACGCCTTGTGTGTGGCCCACATTGGACCCGTGGACAGTGGAAACCACAACCTCATCACTAACAATCACGACCAGCACCAAAGAAGGAACAACAGTAACAGTTCAGCTACGCCTA
>CDK37575
ATGGGAGCACCAAACAATGGGAAGTATGTTATGGCAGCACAGTTATATGTTCTCCTGCATCTGTATCTAGCACTACACAAGAAGTATCCATTCCTGAATCTACTACATACACCCCCGCACAGACCTCCACCCCTGTGTCCTCAAGCACCCAGGAAGACGCAGTGCAAACGCCGCCTAGAAAACGAGCACGAGGAGTCCAACAGTCACCTTGCAACGCCTTGTGTGTGGCCCACATTGGACCCGTGGACAGTGGAAACCAGAACGTCATCACTAACAATCACGACCCGCACCAAAGAAGGAACAACAGTAACAGTTCAGCTACGCCTA
>CDK36882
ATGGGAGCACCAAACAATGGGAAGTATGTTATGGCAGCACAGTTATATGTTCTCCTGCATCTGTATCTAGCACTACACAAGAAGTATCCATTCCTGAATCTACTACATACACCCCCGCACAGACCTCCACCCCTGTGTCCTCAAGCACCCAGGAAGACGCAGTGCAAACGCCGCCTAGAAAACGAGCACGAGGAGTCCAACAGTCACCTTGCAACGCCTTGTGTGTGGCCCACATTGGACCCGTGGACAGTGGAAACCAGAACGTCATCACTAACAATCACGACCCGCACCAAAGAAGGAACAACAGTAACAGTTCAGCTACGCCTA
>CDK37044
ATGGGAGCACCAAACAATGGGAAGTATGTTATGGCAGCACAGTTATATGTTCTCCTGCATCTGTATCTAGCACTACACAAGAAGTATCCATTCCTGAATCTACTACATACACCCCCGCACAGACCTCCACCCCTGTGTCCTCAAGCACCCAGGAAGACGCAGTGCAAACGCCGCCTAGAAAACGAGCACGAGGAGTCCAACAGTCACCTTGCAACGCCTTGTGTGTGGCCCACATTGGACCCGTGGACAGTGGAAACCACAACCTCATCACTAACAATCACGACCAGCACCAAAGAAGGAACAACAGTAACAGTTCAGCTACGCCTA
>CDK37161
ATGGGAGCACCAAACAATGGGAAGTATGTTATGGCAGCACAGTTATATGTTCTCCTGCATCTGTATCTAGCACTACACAAGAAGTATCCATTCCTGAATCTACTACATACACCCCCGCACAGACCTCCACCCCTGTGTCCTCAAGCACCCAGGAAGACGCAGTGCAAACGCCGCCTAGAAAACGAGCACGAGGAGTCCAACAGTCACCTTGCAACGCCTTGTGTGTGGCCCACATTGGACCCGTGGACAGTGGAAACCACAACCTCATCACTAACAATCACGACCAGCACCAAAGAAGGAACAACAGTAACAGTTCAGCTACGCCTA
>CBY85516
ATGGGAGCACCAAACAATGGGAAGTATGTTATGGCAGCACAGTTATATGTTCTCCTGCATCTGTATCTAGCACTACACAAGAAGTATCCATTCCTGAATCTACTACATACACCCCCGCACAGACCTCCACCCCTGTGTCCTCAAGCACCCAGGAAGACGCAGTGCAAACGCCGCCTAGAAAACGAGCACGAGGAGTCCAACAGTCACCTTGCAACGCCTTGTGTGTGGCCCACATTGGACCCGTGGACAGTGGAAACCACAACGTCATCACTAACAATCACGACCAGCACCAAAGAAGGAACAACAGTAACAGTTCAGCTACGCCTA
>CDK37377
ATGGGAGCACCAAACAATGGGAAGTATGTTATGGCAGCACAGTTATATGTTCTCCTGCATCTGTATCTAGCACTACACAAGAAGTATCCATTCCTGAATCTACTACATACACCCCCGCACAGACCTCCACCCCTGTGTCCTCAAGCACCCAGGAAGACGCAGTGCAAACGCCGCCTAGAAAACGAGCACGAGGAGTCCAACAGTCACCTTGCAACGCCTTGTGTGTGGCCCACATTGGACCCGTGGACAGTGGAAACCACAACCTCATCACTAACAATCACGACCAGCACCAAAAAAGGAACAACAGTAACAGTTCAGCTACGCCTA
>CDK36963
ATGGGAGCACCAAACAATGGGAAGTATGTTATGGCAGCACAGTTATATGTTCTCCTGCATCTGTATCTAGCACTACACAAGAAGTATCCATTCCTGAATCTACTACATACACCCCCGCACAGACCTCCACCCCTGTGTCCTCAAGCACCCAGGAAGACGCAGTGCAAACGCCGCCTAGAAAACGAGCACGAGGAGTCCAACAGTCACCTTGCAACGCCTTGTGTGTGGCCCACATTGGACCCGTGGACAGTGGAAACCACAACGTCATCACTAACAATCACGACCAGCACCAAAGAAGGAACAACAGTAACAGTTCAGCTACGCCTA
>CCJ09327
ATGGGAGCACCAAACAATGGGAAGTATGTTATGGCAGCACAGTTATATGTTCTCCTGCATCTGTATCTAGCACTACACAAGAAGTATCCATTCCTGAATCTACTACATACACCCCCGCACAGACCTCCACCCCTGTGTCCTCAAGCACCCAGGAAGACGCAGTGCAAACGCCGCCTAGAAAACGAGCACGAGGAGTCCAACAGTCACCTTGCAACGCCTTGTGTGTGGCCCACATTGGACCCGTGGACAGTGGAAACCACAACGTCATCACTAACAATCACGACCAGCACCAAAGAAGGAACAACAGTAACAGTTCAGCTACGCCTA
>CDK36801
ATGGGAGCACCAAACATTGGGAAGTATGTTATGGCAGCACAGTTATATGTTCTCCTGCATCTGTATCTAGCACTACACAAGAAGTATCCATTCCTGAATCTACTACATACACCCCCGCACAGACCTCCACCCTTGTGTCCTCAAGCACCAAGGAAGACGCAGTGCAAACGCCGCCTAGGAAACGAGCACGAGGAGTCCAACAGTCCCCTTGCAACGCCTTGTGTGTGGCCCACATTGGACCCGTGGACAGTGGAAACCACAACCTCATCACTAACAATCACGACCAGCACCAAAGACGGAACAACAGTAACAGTTCAGCTACGCCTA
>CBY85507
ATGGGAGCACCAAACAATGGGAAGTATGTTATGGCAGCACAGTTATATGTTCTCCTGCATCTGTATCTAGCACTACACAAGAAGTATCCATTCCTGAATCTACTACATACACCCCCGCACAGACCTCCACCCCTGTGTCCTCAAGCACCCAGGAAGACGCAGTGCAAACGCCGCCTAGAAAACGAGCACGAGGAGTCCAACAGTCACCTTGCAACGCCTTGTGTGTGGCCCACATTGGACCCGTGGACAGTGGAAACCACAACGTCATCACTAACAATCACGACCAGCACCAAAGAAGGAACAACAGTAACAGTTCAGCTACGCCTA
>CBY85399
ATGGGAGCACCAAACATTGGGAAGTATGTTATGGCAGCACAGTTATATGTTCTCCTGCATCTGTATCTAGCACTACACAAGAAGTATCCATTCCTGAATCTACTACATACACCCCCGCACAGACCTCCACCCTTGTGTCCTCAAGCACCAAGGAAGACGCAGTGCAAACGCCGCCTAGGAAACGAGCACGAGGAGTCCAACAGTCCCCTTGCAACGCCTTGTGTGTGGCCCACATTGGACCCGTGGACAGTGGAAACCACAACCTCATCACTAACAATCACGACCAGCACCAAAGACGGAACAACAGTAACAGTTCAGCTACGCCTA
>CDK36873
ATGGGAGCACCAAACAATGGGAAGTATGTTATGGCAGCACAGTTATATGTTCTCCTGCATCTGTATCTAGCACTACACAAGAAGTATCCATTCCTGAATCTACTACATACACCCCCGCACAGACCTCCACCCCTGTGTCCTCAAGCACCCAGGAAGACGCAGTGCAAACGCCGCCTAGAAAACGAGCACGAGGAGTCCAACAGTCACCTTGCAACGCCTTGTGTGTGGCCCACATTGGACCCGTGGACAGTGGAAACCACAACGTCATCACTAACAATCACGACCAGCACCAAAGAAGGAACAACAGTAACAGTTCAGCTACGCCTA
>CDK37476
ATGGGAGCACCAAACAATGGGAAGTATGTTATGGCAGCACAGTTATATGTTCTCCTGCATCTGTATCTAGCACTACACAAGAAGTATCCATTCCTGAATCTACTACATACACCCCCGCACAGACCTCCACCCCTGTGTCCTCAAGCACCCAGGAAGACGCAGTGCAAACGCCGCCTAGAAAACGAGCACGAGGAGTCCAACAGTCACCTTGCAACGCCTTGTGTGTGGCCCACATTGGACCCGTGGACAGTGGAAACCACAACGTCATCACTAACAATCACGACCAGCACCAAAGAAGGAACAACAGTAACAGTTCAGCTACGCCTA
>CBY85480
ATGGGAGCACCAAACAATGGGAAGTATGTTATGGCAGCACAGTTATATGTTCTCCTGCATCTGTATCTAGCACTACACAAGAAGTATCCATTCCTGAATCTACTACATACACCCCCGCACAGACCTCCACCCCTGTGTCCTCAAGCACCCAGGAAGACGCAGTGCAAACGCCGCCTAGAAAACGAGCACGAGGAGTCCAACAGTCACCTTGCAACGCCTTGTGTGTGGCCCACATTGGACCCGTGGACAGTGGAAACCACAACGTCATCACTAACAATCACGACCAGCACCAAAGAAGGAACAACAGTAACAGTTCAGCTACGCCTA
>CDK36675
ATGGGAGCACCAAACAATGGGAAGTATGTTATGGCAGCACAGTTATATGTTCTCCTGCATCTGTATCTAGCACTACACAAGAAGTATCCATTCCTGAATCTACTACATACACCCCCGCACAGACCTCCACCCCTGTGTCCTCAAGCACCCAGGAAGACGCAGTGCAAACGCCGCCTAGAAAACGAGCACGAGGAGTCCAACAGTCACCTTGCAACGCCTTGTGTGTGGCCCACATTGGACCCGTGGACAGTGGAAACCACAACCTCATCACTAACAATCACGACCAGCACCAAAGAAGGAACAACAGTAACAGTTCAGCTACGCCTA
>CBY85453
ATGGGAGCACCAAACAATGGGAAGTATGTTATGGCAGCACAGTTATATGTTCTCCTGCATCTGTATCTAGCACTACACAAGAAGTATCCATTCCTGAATCTACTACATACACCCCCGCACAGACCTCCACCCCTGTGTCCTCAAGCACCCAGGAAGACGCAGTGCAAACGCCGCCTAGAAAACGAGCACGAGGAGTCCAACAGTCACCTTGCAACGCCTTGTGTGTGGCCCACATTGGACCCGTGGACAGTGGAAACCACAACGTCATCACTAACAATCACGACCAGCACCAAAGAAGGAACAACAGTAACAGTTCAGCTACGCCTA
>CDK37566
ATGGGAGCACCAAACAATGGGAAGTATGTTATGGCAGCACAGTTATATGTTCTCCTGCATCTGTATCTAGCACTACACAAGAAGTATCCATTCCTGAATCTACTACATACACCCCCGCACAGACCTCCACCCCTGTGTCCTCAAGCACCCAGGAAGACGCAGTGCAAACGCCGCCTAGAAAACGAGCACGAGGAGTCCAACAGTCACCTTGCAACGCCTTGTGTGTGGCCCACATTGGACCCGTGGACAGTGGAAACCACAACGTCGTCACTAACAATCACGACCAGCACCAAAGAAGGAACAACAGTAACAGTTCAGCTACGCCTA
>CDK36513
ATGGGAGCACCAAACAATGGGAAGTATGTTATGGCAGCACAGTTATATGTTCTCCTGCATCTGTATCTAGCACTACACAAGAAGTATCCATTCCTGAATCTACTACATACACCCCCGCACAGACCTCCACCCCTGTGTCCTCAAGCACCCAGGAAGACGCAGTGCAAACGCCGCCTAGAAAACGAGCACGAGGAGTCCAACAGTCACCTTGCAACGCCTTGTGTGTGGCCCACATTGGACCCGTGGACAGTGGAAACCACAACGTCATCACTAACAATCACGACCAGCACCAAAGAAGGAACAACAGTAACAGTTCAGCTACGCCTA
>CDK37530
ATGGGAGCACCAAACATTGGGAAGTATGTTATGGCAGCACAGTTATATGTTCTCCTGCATCTGTATCTAGCACTACACAAGAAGTATCCATTCCTGAATCTACTACATACACCCCCGCACAGACCTCCACCCTTGTGTCCTCAAGCACCAAGGAAGACGCAGTGCAAACGCCGCCTAGGAAACGAGCACGAGGAGTCCAACAGTCCCCTTGCAACGCCTTGTGTGTGGCCCACATTGGACCCGTGGACAGTGGAAACCACAACCTCATCACTAACAATCACGACCAGCACCAAAGACGGAACAACAGTAACAGTTCAGCTACGCCTA
>CDK36693
ATGGGAGCACCAAACAATGGGAAGTATGTTATGGCAGCACAGTTATATGTTCTCCTGCATCTGTATCTAGCACTACACAAGAAGTATCCATTCCTGAATCTACTACATACACCCCCGCACAGACCTCCACCCCTGTGTCCTCAAGCACCCAGGAAGACGCAGTGCAAACGCCGCCTAGAAAACGAGCACGAGGAGTCCAACAGTCACCTTGCAACGCCGTGTGTGTGGCCCACATTGGACCCGTGGACAGTGGAAACCACAACCTCATCACTAACAATCACGACCAGCACCAAAGAAGGAACAACAGTAACAGTTCAGCTACGCCTA
>CDK37206
ATGGGAGCACCAAACAATGGGAAGTATGTTATGGCAGCACAGTTATATGTTCTCCTGCATCTGTATCTAGCACTACACAAGAAGTATCCATTCCTGAATCTACTACATACACCCCCGCACAGACCTCCACCCCTGTGTCCTCAAGCACCCAGGAAGACGCAGTGCAAACGCCGCCTAGAAAACGAGCACGAGGAGTCCAACAGTCACCTTGCAACGCCTTGTGTGTGGCCCACATTGGACCCGTGGACAGTGGAAACCACAACGTCATCACTAACAATCACGACCAGCACCAAAGAAGGAACAACAGTAACAGTTCAGCTACGCCTA
>CDK37053
ATGGGAGCACCAAACATTGGGAAGTATGTTATGGCAGCACAGTTATATGTTCTCCTGCATCTGTATCTAGCACTACACAAGAAGTATCCATTCCTGAATCTACTACATACACCCCCGCACAGACCTCCACCCTTGTGTCCTCAAGCACCAAGGAAGACGCAGTGCAAACGCCGCCTAGGAAACGAGCACGAGGAGTCCAACAGTCCCCTTGCAACGCCTTGTGTGTGGCCCACATTGGACCCGTGGACAGTGGAAACCACAACCTCATCACTAACAATCACGACCAGCACCAAAGACGGAACAACAGTAACAGTTCAGCTACGCCTA
>AAF00061
ATGGGAGCACCAAACAATGGGAAGTATGTTATGGCAGCACAGTTATATGTTCTCCTGCATCTGTATCTAGCACTACACAAGAAGTATCCATTCCTGAATCTACTACATACACCCCCGCACAGACCTCCACCCCTGTGTCCTCAAGCACCCAGGAAGACGCAGTGCAAACGCCGCCTAGAAAACGAGCACGAGGAGTCCAACAGTCACCTTGCAACGCCTTGTGTGTGGCCCACATTGGACCCGTGGACAGTGGAAACCACAACGTCATCACTAACAATCACGACCAGCACCAAAGAAGGAACAACAGTAACAGTTCAGCTACGCCTA
>CDK37116
ATGGGAGCACCAAACAATGGGAAGTATGTTATGGCAGCACAGTTATATGTTCTCCTGCATCTGTATCTAGCACTACACAAGAAGTATCCATTCCTGAATCTACTACATACACCCCCGCACAGACCTCCACCCCTGTGTCCTCAAGCACCCAGGAAGACGCAGTGCAAACGCCGCCTAGAAAACGAGCACGAGGAGTCCAACAGTCACCTTGCAACGCCTTGTGTGTGGCCCACATTGGACCCGTGGACAGTGGAAACCACAACGTCATCACTAACAATCACGACCAGCACCAAAGAAGGAACAACAGTAACAGTTCAGCTACGCCTA
>CDK37674
ATGGGAGCACCAAACAATGGGAAGTATGTTATGGCAGCACAGTTATATGTTCTCCTGCATCTGTATCTAGCACTACACAAGAAGTATCCATTCCTGAATCTACTACATACACCCCCGCACAGACCTCCACCCCTGTGTCCTCAAGCACCCAGGAAGACGCAGTGCAAACGCCGCCTAGAAAACGAGCACGAGGAGTCCAACAGTCACCTTGCAACGCCTTGTGTGTGGCCCACATTGGACCCGTGGACAGTGGAAACCACAACGTCATCACTAACAATCACGACCAGCACCAAAGAAGGAACAACAGTAACAGTTCAGCTACGCCTA
>CDK37368
ATGGGAGCACCAAACAATGGGAAGTATGTTATGGCAGCACAGTTATATGTTCTCCTGCATCTGTATCTAGCACTACACAAGAAGTATCCATTCCTGAATCTACTACATACACCCCCGCACAGACCTCCACCCCTGTGTCCTCAAGCACCCAGGAAGACGCAGTGCAAACGCCGCCTAGAAAACGAGCACGAGGAGTCCAACAGTCACCTTGCAACGCCTTGTGTGTGGCCCACATTGGACCCGTGGACAGTGGAAACCAGAACGTCATCACTAACAATCACGACCCGCACCAAAGAAGGAACAACAGTAACAGTTCAGCTACGCCTA
>CDK36972
ATGGGAGCACCAAACAATGGGAAGTATGTTATGGCAGCACAGTTATATGTTCTCCTGCATCTGTATCTAGCACTACACAAGAAGTATCCATTCCTGAATCTACTACATACACCCCCGCACAGACCTCCACCCCTGTGTCCTCAAGCACCCAGGAAGACGCAGTGCAAACGCCGCCTAGAAAACGAGCACGAGGAGTCCAACAGTCACCTTGCAACGCCTTGTGTGTGGCCCACATTGGACCCGTGGACAGTGGAAACCACAACGTCATCACTAACAATCACGACCAGCACCAAAGAAGGAACAACAGTAACAGTTCAGCTACGCCTA
>CDK37287
ATGGGAGCACCAAACAATGGGAAGTATGTTATGGCAGCACAGTTATATGTTCTCCTGCATCTGTATCTAGCACTACACAAGAAGTATCCATTCCTGAATCTACTACATACACCCCCGCACAGACCTCCACCCCTGTGTCCTCAAGCACCCAGGAAGACGCAGTGCAAACGCCGCCTAGAAAACGAGCACGAGGAGTCCAACAGTCACCTTGCAACGCCTTGTGTGTGGCCCACATTGGACCCGTGGACAGTGGAAACCACAACGTCATCACTAACAATCACGACCAGCACCAAAGAAGGAACAACAGTAACAGTTCAGCTACGCCTA
>CDK36747
ATGGGAGCACCAAACAATGGGAAGTATGTTATGGCAGCACAGTTATATGTTCTCCTGCATCTGTATCTAGCACTACACAAGAAGTATCCATTCCTGAATCTACTACATACACCCCCGCACAGACCTCCACCCCTGTGTCCTCAAGCACCCAGGAAGACGCAGTGCAAACGCCGCCTAGAAAACGAGCACGAGGAGTCCAACAGTCACCTTGCAACGCCTTGTGTGTGGCCCACATTGGACCCGTGGACAGTGGAAACCACAACGTCATCACTAACAATCACGACCAGCACCAAAGAAGGAACAACAGTAACAGTTCAGCTACGCCTA
>CDK37449
ATGGGAGCACCAAACAATGGGAAGTATGTTATGGCAGCACAGTTATATGTTCTCCTGCATCTGTATCTAGCACTACACAAGAAGTATCCATTCCTGAATCTACTACATACACCCCCGCACAGACCTCCACCCCTGTGTCCTCAAGCACCCAGGAAGACGCAGTGCAAACGCCGCCTAGAAAACGAGCACGAGGAGTCCAACAGTCACCTTGCAACGCCTTGTGTGTGGCCCACATTGGACCCGTGGACAGTGGAAACCACAACGTCATCACTAACAATCACGACCAGCACCAAAGAAGGAACAACAGTAACAGTTCAGCTACGCCTA
>CDK36585
ATGGGAGCACCAAACATTGGGAAGTATGTTATGGCAGCACAGTTATATGTTCTCCTGCATCTGTATCTAGCACTACACAAGAAGTATCCATTCCTGAATCTACTACATACACCCCCGCACAGACCTCCACCCTTGTGTCCTCAAGCACCAAGGAAGACGCAGTGCAAACGCCGCCTAGGAAACGAGCACGAGGAGTCCAACAGTCCCCTTGCAACGCCTTGTGTGTGGCCCACATTGGACCCGTGGACAGTGGAAACCACAACCTCATCACTAACAATCACGACCAGCACCAAAGACGGAACAACAGTAACAGTTCAGCTACGCCTA
>CDK37602
ATGGGAGCACCAAACAATGGGAAGTATGTTATGGCAGCACAGTTATATGTTCTCCTGCATCTGTATCTAGCACTACACAAGAAGTATCCATTCCTGAATCTACTACATACACCCCCGCACAGACCTCCACCCCTGTGTCCTCAAGCACCCAGGAAGACGCAGTGCAAACGCCGCCTAGAAAACGAGCACGAGGAGTCCAACAGTCACCTTGCAACGCCTTGTGTGTGGCCCACATTGGACCCGTGGACAGTGGAAACCACAACCTCATCACTAACAATCACGACCAGCACCAAAGAAGGAACAACAGTAACAGTTCAGCTACGCCTA
>CDK36576
ATGGGAGCACCAAACATTGGGAAGTATGTTATGGCAGCACAGTTATATGTTCTCCTGCATCTGTATCTAGCACTACACAAGAAGTATCCATTCCTGAATCTACTACATACACCCCCGCACAGACCTCCACCCTTGTGTCCTCAAGCACCAAGGAAGACGCAGTGCAAACGCCGCCTAGGAAACGAGCACGAGGAGTCCAACAGTCCCCTTGCAACGCCTTGTGTGTGGCCCACATTGGACCCGTGGACAGTGGAAACCACAACCTCATCACTAACAATCACGACCAGCACCAAAGACGGAACAACAGTAACAGTTCAGCTACGCCTA
>CDK37440
ATGGGAGCACCAAACAATGGGAAGTATGTTATGGCAGCACAGTTATATGTTCTCCTGCATCTGTATCTAGCACTACACAAGAAGTATCCATTCCTGAATCTACTACATACACCCCCGCACAGACCTCCACCCCTGTGTCCTCAAGCACCCAGGAAGACGCAGTGCAAACGCCGCCTAGAAAACGAGCACGAGGAGTCCAACAGTCACCTTGCAACGCCTTGTGTGTGGCCCACATTGGACCCGTGGACAGTGGAAACCACAACGTCATCACTAACAATCACGACCAGCACCAAAGAAGGAACAACAGTAACAGTTCAGCTACGCCTA
>CDK36666
ATGGGAGCACCAAACAATGGGAAGTATGTTATGGCAGCACAGTTATATGTTCTCCTGCATCTGTATCTAGCACTACACAAGAAGTATCCATTCCTGAATCTACTACATACACCCCCGCACAGACCTCCACCCCTGTGTCCTCAAGCACCCAGGAAGACGCAGTGCAAACGCCGCCTAGAAAACGAGCACGAGGAGTCCAACAGTCACCTTGCAACGCCTTGTGTGTGGCCCACATTGGACCCGTGGACAGTGGAAACCACAACCTCATCACTAACAATCACGACCAGCACCAAAGAAGGAACAACAGTAACAGTTCAGCTACGCCTA
>CBY85444
ATGGGAGCACCAAACAATGGGAAGTATGTTATGGCAGCACAGTTATATGTTCTCCTGCATCTGTATCTAGCACTACACAAGAAGTATCCATTCCTGAATCTACTACATACACCCCCGCACAGACCTCCACCCCTGTGTCCTCAAGCACCCAGGAAGACGCAGTGCAAACGCCGCCTAGAAAACGAGCACGAGGAGTCCAACAGTCACCTTGCAACGCCTTGTGTGTGGCCCACATTGGACCCGTGGACAGTGGAAACCACAACCTCATCACTAACAATCACGACCAGCACCAAAGAAGGAACAACAGTAACAGTTCAGCTACGCCTA
>CBY85390
ATGGGAGCACCAAACATTGGGAAGTATGTTATGGCAGCACAGTTATATGTTCTCCTGCATCTGTATCTAGCACTACACAAGAAGTATCCATTCCTGAATCTACTACATACACCCCCGCACAGACCTCCACCCTTGTGTCCTCAAGCACCAAGGAAGACGCAGTGCAAACGCCGCCTAGGAAACGAGCACGAGGAGTCCAACAGTCCCCTTGCAACGCCTTGTGTGTGGCCCACATCGGACCCGTGGACAGTGGAAACCACAACCTCATCACTAACAATCACGACCAGCACCAAAGACGGAACAACAGTAACAGTTCAGCTACGCCTA
>CDK36684
ATGGGAGCACCAAACAATGGGAAGTATGTTATGGCAGCACAGTTATATGTTCTCCTGCATCTGTATCTAGCACTACACAAGAAGTATCCATTCCTGAATCTACTACATACACCCCCGCACAGACCTCCACCCCTGTGTCCTCAAGCACCCAGGAAGACGCAGTGCAAACGCCGCCTAGAAAACGAGCACGAGGAGTCCAACAGTCACCTTGCAACGCCTTGTGTGTGGCCCACATTGGACCCGTGGACAGTGGAAACCAGAACGTCATCACTAACAATCACGACCCGCACCAAAGAAGGAACAACAGTAACAGTTCAGCTACGCCTA
>CDK37215
ATGGGAGCACCAAACAATGGGAAGTATGTTATGGCAGCACAGTTATATGTTCTCCTGCATCTGTATCTAGCACTACACAAGAAGTATCCATTCCTGAATCTACTACATACACCCCCGCACAGACCTCCACCCCTGTGTCCTCAAGCACCCAGGAAGACGCAGTGCAAACGCCGCCTAGAAAACGAGCACGAGGAGTCCAACAGTCACCTTGCAACGCCTTGTGTGTGGCCCACATTGGACCCGTGGACAGTGGAAACCACAACGTCATCACTAACAATCACGACCAGCACCAAAGAAGGAACAACAGTAACAGTTCAGCTACGCCTA
>CDK37107
ATGGGAGCACCAAACAATGGGAAGTATGTTATGGCAGCACAGTTATATGTTCTCCTGCATCTGTATCTAGCACTACACAAGAAGTATCCATTCCTGAATCTACTACATACACCCCCGCACAGACCTCCACCCCTGTGTCCTCAAGCACCCAGGAAGACGCAGTGCAAACGCCGCCTAGAAAACGAGCACGAGGAGTCCAACAGTCACCTTGCAACGCCTTGTGTGTGGCCCACATTGGACCCGTGGACAGTGGAAACCACAACGTCATCACTAACAATCACGACCAGCACCAAAGAAGGAACAACAGTAACAGTTCAGCTACGCCTA
>CDK36981
ATGGGAGCACCAAACAATGGGAAGTATGTTATGGCAGCACAGTTATATGTTCTCCTGCATCTGTATCTAGCACTACACAAGAAGTATCCATTCCTGAATCTACTACATACACCCCCGCACAGACCTCCACCCCTGTGTCCTCAAGCACCCAGGAAGACGCAGTGCAAACGCCGCCTAGAAAACGAGCACGAGGAGTCCAACAGTCACCTTGCAACGCCTTGTGTGTGGCCCACATTGGACCCGTGGACAGTGGAAACCACAACGTCATCACTAACAATCACGACCAGCACCAAAGAAGGAACAACAGTAACAGTTCAGCTACGCCTA
>CDK37512
ATGGGAGCACCAAACAATGGGAAGTATGTTATGGCAGCACAGTTATATGTTCTCCTGCATCTGTATCTAGCACTACACAAGAAGTATCCATTCCTGAATCTACTACATACACCCCCGCACAGACCTCCACCCCTGTGTCCTCAAGCACCCAGGAAGACGCAGTGCAAACGCCGCCTAGAAAACGAGCACGAGGAGTCCAACAGTCACCTTGCAACGCCTTGTGTGTGGCCCACATTGGACCCGTGGACAGTGGAAACCACAACCTCATCACTAACAATCACGACCAGCACCAAAGAAGGAACAACAGTAACAGTTCAGCTACGCCTA
>CDK37350
ATGGGAGCACCAAACAATGGGAAGTATGTTATGGCAGCACAGTTATATGTTCTCCTGCATCTGTATCTAGCACTACACAAGAAGTATCCATTCCTGAATCTACTACATACACCCCCGCACAGACCTCCACCCCTGTGTCCTCAAGCACCCAGGAAGACGCAGTGCAAACGCCGCCTAGAAAACGAGCACGAGGAGTCCAACAGTCACCTTGCAACGCCTTGTGTGTGGCCCACATTGGACCCGTGGACAGTGGAAACCAGAACGTCATCACTAACAATCACGACCCGCACCAAAGAAGGAACAACAGTAACAGTTCAGCTACGCCTA
>CDK37026
ATGGGAGCACCAAACAATGGGAAGTATGTTATGGCAGCACAGTTATATGTTCTCCTGCATCTGTATCTAGCACTACACAAGAAGTATCCATTCCTGAATCTACTACATACACCCCCGCACAGACCTCCACCCCTGTGTCCTCAAGCACCCAGGAAGACGCAGTGCAAACGCCGCCTAGAAAACGAGCACGAGGAGTCCAACAGTCACCTTGCAACGCCTTGTGTGTGGCCCACATTGGACCCGTGGACAGTGGAAACCAGAACGTCATCACTAACAATCACGACCCGCACCAAAGAAGGAACAACAGTAACAGTTCAGCTACGCCTA
>CDK37359
ATGGGAGCACCAAACAATGGGAAGTATGTTATGGCAGCACAGTTATATGTTCTCCTGCATCTGTATCTAGCACTACACAAGAAGTATCCATTCCTGAATCTACTACATACACCCCCGCACAGACCTCCACCCCTGTGTCCTCAAGCACCCAGGAAGACGCAGTGCAAACGCCGCCTAGAAAACGAGCACGAGGAGTCCAACAGTCACCTTGCAACGCCTTGTGTGTGGCCCACATTGGACCCGTGGACAGTGGAAACCAGAACGTCATCACTAACAATCACGACCCGCACCAAAGAAGGAACAACAGTAACAGTTCAGCTACGCCTA
>CDK37296
ATGGGAGCACCAAACAATGGGAAGTATGTTATGGCAGCACAGTTATATGTTCTCCTGCATCTGTATCTAGCACTACACAAGAAGTATCCATTCCTGAATCTACTACATACACCCCCGCACAGACCTCCACCCCTGTGTCCTCAAGCACCCAGGAAGACGCAGTGCAAACGCCGCCTAGAAAACGAGCACGAGGAGTCCAACAGTCACCTTGCAACGCCTTGTGTGTGGCCCACATTGGACCCGTGGACAGTGGAAACCACAACCTCATCACTAACAATCACGACCAGCACCAAAGAAGGAACAACAGTAACAGTTCAGCTACGCCTA
>CDK36864
ATGGGAGCACCAAACAATGGGAAGTATGTTATGGCAGCACAGTTATATGTTCTCCTGCATCTGTATCTAGCACTACACAAGAAGTATCCATTCCTGAATCTACTACATACACCCCCGCACAGACCTCCACCCCTGTGTCCTCAAGCACCCAGGAAGACGCAGTGCAAACGCCGCCTAGAAAACGAGCACGAGGAGTCCAACAGTCACCTTGCAACGCCTTGTGTGTGGCCCACATTGGACCCGTGGACAGTGGAAACCACAACGTCATCACTAACAATCACGACCAGCACCAAAGAAGGAACAACAGTAACAGTTCAGCTACGCCTA
>CDK36900
ATGGGAGCACCAAACAATGGGAAGTATGTTATGGCAGCACAGTTATATGTTCTCCTGCATCTGTATCTAGCACTACACAAGAAGTATCCATTCCTGAATCTACTACATACACCCCCGCACAGACCTCCACCCCTGTGTCCTCAAGCACCCAGGAAGACGCAGTGCAAACGCCGCCTAGAAAACGAGCACGAGGAGTCCAACAGTCACCTTGCAACGCCTTGTGTGTGGCCCACATTGGACCCGTGGACAGTGGAAACCACAACCTCATCACTAACAATCACGACCAGCACCAAAGAAGGAACAACAGTAACAGTTCAGCTACGCCTA
>CDK37458
ATGGGAGCACCAAACAATGGGAAGTATGTTATGGCAGCACAGTTATATGTTCTCCTGCATCTGTATCTAGCACTACACAAGAAGTATCCATTCCTGAATCTACTACATACACCCCCGCACAGACCTCCACCCCTGTGTCCTCAAGCACCCAGGAAGACGCAGTGCAAACGCCGCCTAGAAAACGAGCACGAGGAGTCCAACAGTCACCTTGCAACGCCTTGTGTGTGGCCCACATTGGACCCGTGGACAGTGGAAACCACAACGTCATCACTAACAATCACGACCAGCACCAAAGAAGGAACAACAGTAACAGTTCAGCTACGCCTA
>CDK37611
ATGGGAGCACCAAACAATGGGAAGTATGTTATGGCAGCACAGTTATATGTTCTCCTGCATCTGTATCTAGCACTACACAAGAAGTATCCATTCCTGAATCTACTACATACACCCCCGCACAGACCTCCACCCCTGTGTCCTCAAGCACCCAGGAAGACGCAGTGCAAACGCCGCCTAGAAAACGAGCACGAGGAGTCCAACAGTCACCTTGCAACGCCTTGTGTGTGGCCCACATTGGACCCGTGGACAGTGGAAACCACAACCTCATCACTAACAATCACGACCAGCACCAAAGAAGGAACAACAGTAACAGTTCAGCTACGCCTA
>CDK37593
ATGGGAGCACCAAACAATGGGAAGTATGTTATGGCAGCACAGTTATATGTTCTCCTGCATCTGTATCTAGCACTACACAAGAAGTATCCATTCCTGAATCTACTACATACACCCCCGCACAGACCTCCACCCCTGTGTCCTCAAGCACCCAGGAAGACGCAGTGCAAACGCCGCCTAGAAAACGAGCACGAGGAGTCCAACAGTCACCTTGCAACGCCTTGTGTGTGGCCCACATTGGACCCGTGGACAGTGGAAACCACAACCTCATCACTAACAATCACGACCAGCACCAAAGAAGGAACAACAGTAACAGTTCAGCTACGCCTA
>CDK36612
ATGGGAGCACCAAACATTGGGAAGTATGTTATGGCAGCACAGTTATATGTTCTCCTGCATCTGTATCTAGCACTACACAAGAAGTATCCATTCCTGAATCTACTACATACACCCCCGCACAGACCTCCACCCTTGTGTCCTCAAGCACCAAGGAAGACGCAGTGCAAACGCCGCCTAGGAAACGAGCACGAGGAGTCCAACAGTCCCCTTGCAACGCCTTGTGTGTGGCCCACATTGGACCCGTGGACAGTGGAAACCACAACCTCATCACTAACAATCACGACCAGCACCAAAGACGGAACAACAGTAACAGTTCAGCTACGCCTA
>CDK37638
ATGGGAGCACCAAACAATGGGAAGTATGTTATGGCAGCACAGTTATATGTTCTCCTGCATCTGTATCTAGCACTACACAAGAAGTATCCATTCCTGAATCTACTACATACACCCCCGCACAGACCTCCACCCCTGTGTCCTCAAGCACCCAGGAAGACGCAGTGCAAACGCCGCCTAGAAAACGAGCACGAGGAGTCCAACAGTCACCTTGCAACGCCTTGTGTGTGGCCCACATTGGACCCGTGGACAGTGGAAACCACAACGTCATCACTAACAATCACGACCAGCACCAAAGAAGGAACAACAGTAACAGTTCAGCTACGCCTA
>CDK37197
ATGGGAGCACCAAACATTGGGAAGTATGTTATGGCAGCACAGTTATATGTTCTCCTGCATCTGTATCTAGCACTACACAAGAAGTATCCATTCCTGAATCTACTACATACACCCCCGCACAGACCTCCACCCTTGTGTCCTCAAGCACCAAGGAAGACGCAGTGCAAACGCCGCCTAGGAAACGAGCACGAGGAGTCCAACAGTCCCCTTGCAACGCCTTGTGTGTGGCCCACATTGGACCCGTGGACAGTGGAAACCACAACCTCATCACTAACAATCACGACCAGCACCAAAGACGGAACAACAGTAACAGTTCAGCTACGCCTA
>CDK36774
ATGGGAGCACCAAACAATGGGAAGTATGTTATGGCAGCACAGTTATATGTTCTCCTGCATCTGTATCTAGCACTACACAAGAAGTATCCATTCCTGAATCTACTACATACACCCCCGCACAGACCTCCACCCCTGTGTCCTCAAGCACCCAGGAAGACGCAGTGCAAACGCCGCCTAGAAAACGAGCACGAGGAGTCCAACAGTCACCTTGCAACGCCTTGTGTGTGGCCCACATTGGACCCGTGGACAGTGGAAACCACAACCTCATCACTAACAATCACGACCAGCACCAAAGAAGGAACAACAGTAACAGTTCAGCTACGCCTA
>CCJ09336
ATGGGAGCACCAAACAATGGGAAGTATGTTATGGCAGCACAGTTATATGTTCTCCTGCATCTGTATCTAGCACTACACAAGAAGTATCCATTCCTGAATCTACTACATACACCCCCGCACAGACCTCCACCCCTGTGTCCTCAAGCACCCAGGAAGACGCAGTGCAAACGCCGCCTAGAAAACGAGCACGAGGAGTCCAACAGTCACCTTGCAACGCCTTGTGTGTGGCCCACATTGGACCCGTGGACAGTGGAAACCACAACGTCATCACTAACAATCACGACCAGCACCAAAGAAGGAACAACAGTAACAGTTCAGCTACGCCTA
>CDK37071
ATGGGAGCACCAAACAATGGGAAGTATGTTATGGCAGCACAGTTATATGTTCTCCTGCATCTGTATCTAGCACTACACAAGAAGTATCCATTCCTGAATCTACTACATACACCCCCGCACAGACCTCCACCCCTGTGTCCTCAAGCACCCAGGAAGACGCAGTGCAAACGCCGCCTAGAAAACGAGCACGAGGAGTCCAACAGTCACCTTGCAACGCCTTGTGTGTGGCCCACATTGGACCCGTGGACAGTGGAAACCACAACGTCATCACTAACAATCACGACCAGCACCAAAGAAGGAACAACAGTAACAGTTCAGCTACGCCTA
>CDK37224
ATGGGAGCACCAAACAATGGGAAGTATGTTATGGCAGCACAGTTATATGTTCTCCTGCATCTGTATCTAGCACTACACAAGAAGTATCCATTCCTGAATCTACTACATACACCCCCGCACAGACCTCCACCCCTGTGTCCTCAAGCACCCAGGAAGACGCAGTGCAAACGCCGCCTAGAAAACGAGCACGAGGAGTCCAACAGTCACCTTGCAACGCCTTGTGTGTGGCCCACATTGGACCCGTGGACAGTGGAAACCACAACGTCATCACTAACAATCACGACCAGCACCAAAGAAGGAACAACAGTAACAGTTCAGCTACGCCTA
>CDK37341
ATGGGAGCACCAAACAATGGGAAGTATGTTATGGCAGCACAGTTATATGTTCTCCTGCATCTGTATCTAGCACTACACAAGAAGTATCCATTCCTGAATCTACTACATACACCCCCGCACAGACCTCCACCCCTGTGTCCTCAAGCACCCAGGAAGACGCAGTGCAAACGCCGCCTAGAAAACGAGCACGAGGAGTCCAACAGTCACCTTGCAACGCCTTGTGTGTGGCCCACATTGGACCCGTGGACAGTGGAAACCACAACGTCATCACTAACAATCACGACCAGCACCAAAGAAGGAACAACAGTAACAGTTCAGCTACGCCTA
>CDK36891
ATGGGAGCACCAAACAATGGGAAGTATGTTATGGCAGCACAGTTATATGTTCTCCTGCATCTGTATCTAGCACTACACAAGAAGTATCCATTCCTGAATCTACTACATACACCCCCGCACAGACCTCCACCCCTGTGTCCTCAAGCACCCAGGAAGACGCAGTGCAAACGCCGCCTAGAAAACGAGCACGAGGAGTCCAACAGTCACCTTGCAACGCCTTGTGTGTGGCCCACATTGGACCCGTGGACAGTGGAAACCACAACCTCATCACTAACAATCACGACCAGCACCAAAGAAGGAACAACAGTAACAGTTCAGCTACGCCTA
>CDK37134
ATGGGAGCACCAAACAATGGGAAGTATGTTATGGCAGCACAGTTATATGTTCTCCTGCATCTGTATCTAGCACTACACAAGAAGTATCCATTCCTGAATCTACTACATACACCCCCGCACAGACCTCCACCCCTGTGTCCTCAAGCACCCAGGAAGACGCAGTGCAAACGCCGCCTAGAAAACGAGCACGAGGAGTCCAACAGTCACCTTGCAACGCCTTGTGTGTGGCCCACATTGGACCCGTGGACAGTGGAAACCAGAACGTCATCACTAACAATCACGACCCGCACCAAAGAAGGAACAACAGTAACAGTTCAGCTACGCCTA
>CDK37503
ATGGGAGCACCAAACAATGGGAAGTATGTTATGGCAGCACAGTTATATGTTCTCCTGCATCTGTATCTAGCACTACACAAGAAGTATCCATTCCTGAATCTACTACATACACCCCCGCACAGACCTCCACCCCTGTGTCCTCAAGCACCCAGGAAGACGCAGTGCAAACGCCGCCTAGAAAACGAGCACGAGGAGTCCAACAGTCACCTTGCAACGCCTTGTGTGTGGCCCACATTGGACCCGTGGACAGTGGAAACCACAACCTCATCACTAACAATCACGACCAGCACCAAAGAAGGAACAACAGTAACAGTTCAGCTACGCCTA
>CDK36990
ATGGGAGCACCAAACAATGGGAAGTATGTTATGGCAGCACAGTTATATGTTCTCCTGCATCTGTATCTAGCACTACACAAGAAGTATCCATTCCTGAATCTACTACATACACCCCCGCACAGACCTCCACCCCTGTGTCCTCAAGCACCCAGGAAGACGCAGTGCAAACGCCGCCTAGAAAACGAGCACGAGGAGTCCAACAGTCACCTTGCAACGCCTTGTGTGTGGCCCACATTGGACCCGTGGACAGTGGAAACCACAACGTCATCACTAACAATCACGACCAGCACCAAAGAAGGAACAACAGTAACAGTTCAGCTACGCCTA
>AFL91994
ATGGGAGCACCAAACAATGGGAAGTATGTTATGGCAGCACAGTTATATGTTCTCCTGCATCTGTATCTAGCACTACACAAGAAGTATCCATTCCTGAATCTACTACATACACCCCCGCACAGACCTCCACCCCTGTGTCCTCAAGCACCCAGGAAGACGCAGTGCAAACGCCGCCTAGAAAACGAGCACGAGGAGTCCAACAGTCACCTTGCAACGCCTTGTGTGTGGCCCACATTGGACCCGTGGACAGTGGAAACCACAACCTCATCACTAACAATCACGACCAGCACCAAAGAAGGAACAACAGTAACAGTTCAGCTACGCCTA
>CDK36999
ATGGGAGCACCAAACAATGGGAAGTATGTTATGGCAGCACAGTTATATGTTCTCCTGCATCTGTATCTAGCACTACACAAGAAGTATCCATTCCTGAATCTACTACATACACCCCCGCACAGACCTCCACCCCTGTGTCCTCAAGCACCCAGGAAGACGCAGTGCAAACGCCGCCTAGAAAACGAGCACGAGGAGTCCAACAGTCACCTTGCAACGCCTTGTGTGTGGCCCACATTGGACCCGTGGACAGTGGAAACCACAACGTCATCACTAACAATCACGACCAGCACCAAAGAAGGAACAACAGTAACAGTTCAGCTACGCCTA
>CDK37035
ATGGGAGCACCAAACAATGGGAAGTATGTTATGGCAGCACAGTTATATGTTCTCCTGCATCTGTATCTAGCACTACACAAGAAGTATCCATTCCTGAATCTACTACATACACCCCCGCACAGACCTCCACCCCTGTGTCCTCAAGCACCAAGGAAGACGCAGTGCAAACGCCGCCTAGAAAACGAGCACGAGGAGTCCAACAGCCACCTTGCAACGCCTTGTGTGTGGCCCACATTGGACCCGTGGACAGTGGAAACCACAACGTCATCACTAACAATCACGACCAGCACCAAAGAAGGAACAACAGTAACAGTTCAGCTACGCCTA
>CDK36855
ATGGGAGCACCAAACAATGGGAAGTATGTTATGGCAGCACAGTTATATGTTCTCCTGCATCTGTATCTAGCACTACACAAGAAGTATCCATTCCTGAATCTACTACATACACCCCCGCACAGACCTCCACCCCTGTGTCCTCAAGCACCCAGGAAGACGCAGTGCAAACGCCGCCTAGAAAACGAGCACGAGGAGTCCAACAGTCACCTTGCAACGCCTTGTGTGTGGCCCACATTGGACCCGTGGACAGTGGAAACCACAACGTCATCACTAACAATCACGACCAGCACCAAAGAAGGAACAACAGTAACAGTTCAGCTACGCCTA
>CDK36918
ATGGGAGCACCAAACATTGGGAAGTATGTTATGGCAGCACAGTTATATGTTCTCCTGCATCTGTATCTAGCACTACACAAGAAGTATCCATTCCTGAATCTACTACATACACCCCCGCACAGACCTCCACCCTTGTGTCCTCAAGCACCAAGGAAGACGCAGTGCAAACGCCGCCTAGGAAACGAGCACGAGGAGTCCAACAGTCCCCTTGCAACGCCTTGTGTGTGGCCCACATTGGACCCGTGGACAGTGGAAACCACAACCTCATCACTAACAATCACGACCAGCACCAAAGACGGAACAACAGTAACAGTTCAGCTACGCCTA
>CDK37422
ATGGGAGCACCAAACAATGGGAAGTATGTTATGGCAGCACAGTTATATGTTCTCCTGCATCTGTATCTAGCACTACACAAGAAGTATCCATTCCTGAATCTACTACATACACCCCCGCACAGACCTCCACCCCTGTGTCCTCAAGCACCCAGGAAGACGCAGTGCAAACGCCGCCTAGAAAACGAGCACGAGGAGTCCAACAGTCACCTTGCAACGCCTTGTGTGTGGCCCACATTGGACCCGTGGACAGTGGAAACCACAACGTCATCACTAACAATCACGACCAGCACCAAAGAAGGAACAACAGTAACAGTTCAGCTACGCCTA
>CDK37629
ATGGGAGCACCAAACAATGGGAAGTATGTTATGGCAGCACAGTTATATGTTCTCCTGCATCTGTATCTAGCACTACACAAGAAGTATCCATTCCTGAATCTACTACATACACCCCCGCACAGACCTCCACCCCTGTGTCCTCAAGCACCCAGGAAGACGCAGTGCAAACGCCGCCTAGAAAACGAGCACGAGGAGTCCAACAGTCACCTTGCAACGCCTTGTGTGTGGCCCACATTGGACCCGTGGACAGTGGAAACCACAACGTCATCACTAACAATCACGACCAGCACCAAAGAAGGAACAACAGTAACAGTTCAGCTACGCCTA
>CDK36603
ATGGGAGCACCAAACATTGGGAAGTATGTTATGGCAGCACAGTTATATGTTCTCCTGCATCTGTATCTAGCACTACACAAGAAGTATCCATTCCTGAATCTACTACATACACCCCCGCACAGACCTCCACCCTTGTGTCCTCAAGCACCAAGGAAGACGCAGTGCAAACGCCGCCTAGGAAACGAGCACGAGGAGTCCAACAGTCCCCTTGCAACGCCTTGTGTGTGGCCCACATTGGACCCGTGGACAGTGGAAACCACAACCTCATCACTAACAATCACGACCAGCACCAAAGACGGAACAACAGTAACAGTTCAGCTACGCCTA
>AFL92003
ATGGGAGCACCAAACATTGGGAAGTATGTTATGGCAGCACAGTTATATGTTCTCCTGCATCTGTATCTAGCACTACACAAGAAGTATCCATTCCTGAATCTACTACATACACCCCCGCACAGACCTCCACCCTTGTGTCCTCAAGCACCAAGGAAGACGCAGTGCAAACGCCGCCTAGGAAACGAGCACGAGGAGTCCAACAGTCCCCTTGCAACGCCTTGTGTGTGGCCCACATTGGACCCGTGGACAGTGGAAACCACAACCTCATCACTAACAATCACGACCAGCACCAAAGACGGAACAACAGTAACAGTTCAGCTACGCCTA
>CDK37620
ATGGGAGCACCAAACAATGGGAAGTATGTTATGGCAGCACAGTTATATGTTCTCCTGCATCTGTATCTAGCACTACACAAGAAGTATCCATTCCTGAATCTACTACATACACCCCCGCACAGACCTCCACCCCTGTGTCCTCAAGCACCCAGGAAGACGCAGTGCAAACGCCGCCTAGAAAACGAGCACGAGGAGTCCAACAGTCACCTTGCAACGCCTTGTGTGTGGCCCACATTGGACCCGTGGACAGTGGAAACCACAACGTCATCACTAACAATCACGACCAGCACCAAAGAAGGAACAACAGTAACAGTTCAGCTACGCCTA
>CDK37584
ATGGGAGCACCAAACAATGGGAAGTATGTTATGGCAGCACAGTTATATGTTCTCCTGCATCTGTATCTAGCACTACACAAGAAGTATCCATTCCTGAATCTACTACATACACCCCCGCACAGACCTCCACCCCTGTGTCCTCAAGCACCCAGGAAGACGCAGTGCAAACGCCGCCTAGAAAACGAGCACGAGGAGTCCAACAGTCACCTTGCAACGCCTTGTGTGTGGCCCACATTGGACCCGTGGACAGTGGAAACCACAACCTCATCACTAACAATCACGACCAGCACCAAAGAAGGAACAACAGTAACAGTTCAGCTACGCCTA
>CDK36720
ATGGGAGCACCAAACAATGGGAAGTATGTTATGGCAGCACAGTTATATGTTCTCCTGCATCTGTATCTAGCACTACACAAGAAGTATCCATTCCTGAATCTACTACATACACCCCCGCACAGACCTCCACCCCTGTGTCCTCAAGCACCCAGGAAGACGCAGTGCAAACGCCGCCTAGAAAACGAGCACGAGGAGTCCAACAGTCACCTTGCAACGCCTTGTGTGTGGCCCACATTGGACCCGTGGACAGTGGAAACCACAACGTCATCACTAACAATCACGACCAGCACCAAAGAAGGAACAACAGTAACAGTTCAGCTACGCCTA
>CCJ09345
ATGGGAGCACCAAACAATGGGAAGTATGTTATGGCAGCACAGTTATATGTTCTCCTGCATCTGTATCTAGCACTACACAAGAAGTATCCATTCCTGAATCTACTACATACACCCCCGCACAGACCTCCACCCCTGTGTCCTCAAGCACCCAGGAAGACGCAGTGCAAACGCCGCCTAGAAAACGAGCACGAGGAGTCCAACAGTCACCTTGCAACGCCTTGTGTGTGGCCCACATTGGACCCGTGGACAGTGGAAACCACAACGTCATCACTAACAATCACGACCAGCACCAAAGAAGGAACAACAGTAACAGTTCAGCTACGCCTA
>CDK37188
ATGGGAGCACCAAACATTGGGAAGTATGTTATGGCAGCACAGTTATATGTTCTCCTGCATCTGTATCTAGCACTACACAAGAAGTATCCATTCCTGAATCTACTACATACACCCCCGCACAGACCTCCACCCTTGTGTCCTCAAGCACCAAGGAAGACGCAGTGCAAACGCCGCCTAGGAAACGAGCACGAGGAGTCCAACAGTCCCCTTGCAACGCCTTGTGTGTGGCCCACATTGGACCCGTGGACAGTGGAAACCACAACCTCATCACTAACAATCACGACCAGCACCAAAGACGGAACAACAGTAACAGTTCAGCTACGCCTA
>CDK36522
ATGGGAGCACCAAACATTGGGAAGTATGTTATGGCAGCACAGTTATATGTTCTCCTGCATCTGTATCTAGCACTACACAAGAAGTATCCATTCCTGAATCTACTACATACACCCCCGCACAGACCTCCACCCTTGTGTCCTCAAGCACCAAGGAAGACGCAGTGCAAACGCCGCCTAGGAAACGAGCACGAGGAGTCCAACAGTCCCCTTGCAACGCCTTGTGTGTGGCCCACATTGGACCCGTGGACAGTGGAAACCACAACCTCATCACTAACAATCACGACCAGCACCAAAGACGGAACAACAGTAACAGTTCAGCTACGCCTA
>CDK36729
ATGGGAGCACCAAACAATGGGAAGTATGTTATGGCAGCACAGTTATATGTTCTCCTGCATCTGTATCTAGCACTACACAAGAAGTATCCATTCCTGAATCTACTACATACACCCCCGCACAGACCTCCACCCCTGTGTCCTCAAGCACCCAGGAAGACGCAGTGCAAACGCCGCCTAGAAAACGAGCACGAGGAGTCCAACAGTCACCTTGCAACGCCTTGTGTGTGGCCCACATTGGACCCGTGGACAGTGGAAACCACAACGTCATCACTAACAATCACGACCAGCACCAAAGAAGGAACAACAGTAACAGTTCAGCTACGCCTA
>CDK37269
ATGGGAGCACCAAACAATGGGAAGTATGTTATGGCAGCACAGTTATATGTTCTCCTGCATCTGTATCTAGCACTACACAAGAAGTATCCATTCCTGAATCTACTACATACACCCCCGCACAGACCTCCACCCCTGTGTCCTCAAGCACCAAGGAAGACGCAGTGCAAACGCCGCCTAGAAAACGAGCACGAGGAGTCCAACAGTCACCTTGCAACGCCTTGTGTGTGGCCCACATTGGACCCGTGGACAGTGGAAACCACAACGTCATCACTAACAATCACGACCAGCACCAAAGAAGGAACAACAGTAACAGTTCAGCTACGCCTA
>CDK36549
ATGGGAGCACCAAACATTGGGAAGTATGTTATGGCAGCACAGTTATATGTTCTCCTGCATCTGTATCTAGCACTACACAAGAAGTATCCATTCCTGAATCTACTACATACACCCCCGCACAGACCTCCACCCTTGTGTCCTCAAGCACCAAGGAAGACGCAGTGCAAACGCCGCCTAGGAAACGAGCACGAGGAGTCCAACAGTCCCCTTGCAACGCCTTGTGTGTGGCCCACATTGGACCCGTGGACAGTGGAAACCACAACCTCATCACTAACAATCACGACCAGCACCAAAGACGGAACAACAGTAACAGTTCAGCTACGCCTA
>CDK37233
ATGGGAGCACCAAACAATGGGAAGTATGTTATGGCAGCACAGTTATATGTTCTCCTGCATCTGTATCTAGCACTACACAAGAAGTATCCATTCCTGAATCTACTACATACACCCCCGCACAGACCTCCACCCCTGTGTCCTCAAGCACCCAGAAAGACGCAGTGCAAACGCCGCCTAGAAAACGAGCACGAGGAGTCCAACAGTCACCTTGCAACGCCTTGTGTGTGGCCCACATTGGACCCGTGGACAGTGGAAACCACAACGTCATCACTAACAATCACGACCAGCACCAAAGAAGGAACAACAGTAACAGTTCAGCTACGCCTA
>CDK37125
ATGGGAGCACCAAACAATGGGAAGTATGTTATGGCAGCACAGTTATATGTTCTCCTGCATCTGTATCTAGCACTACACAAGAAGTATCCATTCCTGAATCTACTACATACACCCCCGCACAGACCTCCACCCCTGTGTCCTCAAGCACCCAGGAAGACGCAGTGCAAACGCCGCCTAGAAAACGAGCACGAGGAGTCCAACAGTCACCTTGCAACGCCTTGTGTGTGGCCCACATTGGACCCGTGGACAGTGGAAACCAGAACGTCATCACTAACAATCACGACCCGCACCAAAGAAGGAACAACAGTAACAGTTCAGCTACGCCTA
>CDK36783
ATGGGAGCACCAAACAATGGGAAGTATGTTATGGCAGCACAGTTATATGTTCTCCTGCATCTGTATCTAGCACTACACAAGAAGTATCCATTCCTGAATCTACTACATACACCCCCGCACAGACCTCCACCCCTGTGTCCTCAAGCACCCAGGAAGACGCAGTGCAAACGCCGCCTAGAAAACGAGCACGAGGAGTCCAACAGTCACCTTGCAACGCCTTGTGTGTGGCCCACATTGGACCCGTGGACAGTGGAAACCACAACCTCATCACTAACAATCACGACCAGCACCAAAGAAGGAACAACAGTAACAGTTCAGCTACGCCTA
>CDK37332
ATGGGAGCACCAAACAATGGGAAGTATGTTATGGCAGCACAGTTATATGTTCTCCTGCATCTGTATCTAGCACTACACAAGAAGTATCCATTCCTGAATCTACTACATACACCCCCGCACAGACCTCCACCCCTGTGTCCTCAAGCACCCAGGAAGACGCAGTGCAAACGCCGCCTAGAAAACGAGCACGAGGAGTCCAACAGTCACCTTGCAACGCCGTGTGTGTGGCCCACATTGGACCCGTGGACAGTGGAAACCACAACCTCATCACTAACAATCACGACCAGCACCAAAGAAGGAACAACAGTAACAGTTCAGCTACGCCTA
>CDK37089
ATGGGAGCACCAAACAATGGGAAGTATGTTATGGCAGCACAGTTATATGTTCTCCTGCATCTGTATCTAGCACTACACAAGAAGTATCCATTCCTGAATCTACTACATACACCCCCGCACAGACCTCCACCCCTGTGTCCTCAAGCACCCAGGAAGACGCAGTGCAAACGCCGCCTAGAAAACGAGCACGAGGAGTCCAACAGTCACCTTGCAACGCCTTGTGTGTGGCCCACATTGGACCCGTGGACAGTGGAAACCACAACGTCATCACTAACAATCACGACCAGCACCAAAGAAGGAACAACAGTAACAGTTCAGCTACGCCTA
>AFL91962
ATGGGAGCACCAAACAATGGGAAGTATGTTATGGCAGCACAGTTATATGTTCTCCTGCATCTGTATCTAGCACTACACAAGAAGTATCCATTCCTGAATCTACTACATACACCCCCGCACAGACCTCCACCCCTGTGTCCTCAAGCACCCAGGAAGACGCAGTGCAAACGCCGCCTAGAAAACGAGCACGAGGAGTCCAACAGTCACCTTGCAACGCCTTGTGTGTGGCCCACATTGGACCCGTGGACAGTGGAAACCAGAACGTCATCACTAACAATCACGACCCGCACCAAAGAAGGAACAACAGTAACAGTTCAGCTACGCCTA
>CDK37008
ATGGGAGCACCAAACAATGGGAAGTATGTTATGGCAGCACAGTTATATGTTCTCCTGCATCTGTATCTAGCACTACACAAGAAGTATCCATTCCTGAATCTACTACATACACCCCCGCACAGACCTCCACCCCTGTGTCCTCAAGCACCCAGGAAGACGCAGTGCAAACGCCGCCTAGAAAACGAGCACGAGGAGTCCAACAGTCACCTTGCAACGCCTTGTGTGTGGCCCACATTGGACCCGTGGACAGTGGAAACCACAACGTCATCACTAACAATCACGACCAGCACCAAAGAAGGAACAACAGTAACAGTTCAGCTACGCCTA
>CDK36846
ATGGGAGCACCAAACAATGGGAAGTATGTTATGGCAGCACAGTTATATGTTCTCCTGCATCTGTATCTAGCACTACACAAGAAGTATCCATTCCTGAATCTACTACATACACCCCCGCACAGACCTCCACCCCTGTGTCCTCAAGCACCCAGGAAGACGCAGTGCAAACGCCGCCTAGAAAACGAGCACGAGGAGTCCAACAGTCACCTTGCAACGCCTTGTGTGTGGCCCACATTGGACCCGTGGACAGTGGAAACCACAACGTCATCACTAACAATCACGACCAGCACCAAAGAAGGAACAACAGTAACAGTTCAGCTACGCCTA
>CDK37539
ATGGGAGCACCAAACAATGGGAAGTATGTTATGGCAGCACAGTTATATGTTCTCCTGCATCTGTATCTAGCACTACACAAGAAGTATCCATTCCTGAATCTACTACATACACCCCCGCACAGACCTCCACCCCTGTGTCCTCAAGCACCCAGGAAGACGCAGTGCAAACGCCGCCTAGAAAACGAGCACGAGGAGTCCAACAGTCACCTTGCAACGCCTTGTGTGTGGCCCACATTGGACCCGTGGACAGTGGAAACCACAACGTCATCACTAACAATCACGACCAGCACCAAAGAAGGAACAACAGTAACAGTTCAGCTACGCCTA
>CDK36630
ATGGGAGCACCAAACATTGGGAAGTATGTTATGGCAGCACAGTTATATGTTCTCCTGCATCTGTATCTAGCACTACACAAGAAGTATCCATTCCTGAATCTACTACATACACCCCCGCACAGACCTCCACCCTTGTGTCCTCAAGCACCAAGGAAGACGCAGTGCAAACGCCGCCTAGGAAACGAGCACGAGGAGTCCAACAGTCCCCTTGCAACGCCTTGTGTGTGGCCCACATTGGACCCGTGGACAGTGGAAACCACAACCTCATCACTAACAATCACGACCAGCACCAAAGACGGAACAACAGTAACAGTTCAGCTACGCCTA
>AFL92012
ATGGGAGCACCAAACATTGGGAAGTATGTTATGGCAGCACAGTTATATGTTCTCCTGCATCTGTATCTAGCACTACACAAGAAGTATCCATTCCTGAATCTACTACATACACCCCCGCACAGACCTCCACCCTTGTGTCCTCAAGCACCAAGGAAGACGCAGTGCAAACGCCGCCTAGGAAACGAGCACGAGGAGTCCAACAGTCCCCTTGCAACGCCTTGTGTGTGGCCCACATTGGACCCGTGGACAGTGGAAACCACAACCTCATCACTAACAATCACGACCAGCACCAAAGACGGAACAACAGTAACAGTTCAGCTACGCCTA
>CDK37431
ATGGGAGCACCAAACAATGGGAAGTATGTTATGGCAGCACAGTTATATGTTCTCCTGCATCTGTATCTAGCACTACACAAGAAGTATCCATTCCTGAATCTACTACATACACCCCCGCACAGACCTCCACCCCTGTGTCCTCAAGCACCCAGGAAGACGCAGTGCAAACGCCGCCTAGAAAACGAGCACGAGGAGTCCAACAGTCACCTTGCAACGCCTTGTGTGTGGCCCACATTGGACCCGTGGACAGTGGAAACCACAACGTCATCACTAACAATCACGACCAGCACCAAAGAAGGAACAACAGTAACAGTTCAGCTACGCCTA
>CDK36945
ATGGGAGCACCAAACATTGGGAAGTATGTTATGGCAGCACAGTTATATGTTCTCCTGCATCTGTATCTAGCACTACACAAGAAGTATCCATTCCTGAATCTACTACATACACCCCCGCACAGACCTCCACCCTTGTGTCCTCAAGCACCAAGGAAGACGCAGTGCAAACGCCGCCTAGGAAACGAGCACGAGGAGTCCAACAGTCCCCTTGCAACGCCTTGTGTGTGGCCCACATTGGACCCGTGGACAGTGGAAACCACAACCTCATCACTAACAATCACGACCAGCACCAAAGACGGAACAACAGTAACAGTTCAGCTACGCCTA
>CBY85498
ATGGGAGCACCAAACAATGGGAAGTATGTTATGGCAGCACAGTTATATGTTCTCCTGCATCTGTATCTAGCACTACACAAGAAGTATCCATTCCTGAATCTACTACATACACCCCCGCACAGACCTCCACCCCTGTGTCCTCAAGCACCCAGGAAGACGCAGTGCAAACGCCGCCTAGAAAACGAGCACGAGGAGTCCAACAGTCACCTTGCAACGCCTTGTGTGTGGCCCACATTGGACCCGTGGACAGTGGAAACCACAACGTCATCACTAACAATCACGACCAGCACCAAAGAAGGAACAACAGTAACAGTTCAGCTACGCCTA
>CDK36927
ATGGGAGCACCAAACATTGGGAAGTATGTTATGGCAGCACAGTTATATGTTCTCCTGCATCTGTATCTAGCACTACACAAGAAGTATCCATTCCTGAATCTACTACATACACCCCCGCACAGACCTCCACCCTTGTGTCCTCAAGCACCAAGGAAGACGCAGTGCAAACGCCGCCTAGGAAACGAGCACGAGGAGTCCAACAGTCCCCTTGCAACGCCTTGTGTGTGGCCCACATCGGACCCGTGGACAGTGGAAACCACAACCTCATCACTAACAATCACGACCAGCACCAAAGACGGAACAACAGTAACAGTTCAGCTACGCCTA
>CDK36639
ATGGGAGCACCAAACAATGGGAAGTATGTTATGGCAGCACAGTTATATGTTCTCCTGCATCTGTATCTAGCACTACACAAGAAGTATCCATTCCTGAATCTACTACATACACCCCCGCACAGACCTCCACCCCTGTGTCCTCAAGCACCAAGGAAGACGCAGTGCAAACGCCGCCTAGAAAACGAGCACGAGGAGTCCAACAGTCACCTTGCAACGCCTTGTGTGTGGCCCACATTGGACCCGTGGACAGTGGAAACCACAACGTCATCACTAACAATCACGACCAGCACCAAAGAAGGAACAACAGTAACAGTTCAGCTACGCCTA
>CBY85543
ATGGGAGCACCAAACAATGGGAAGTATGTTATGGCAGCACAGTTATATGTTCTCCTGCATCTGTATCTAGCACTACACAAGAAGTATCCATTCCTGAATCTACTACATACACCCCCGCACAGACCTCCACCCCTGTGTCCTCAAGCACCCAGGAAGACGCAGTGCAAACGCCGCCTAGAAAACGAGCACGAGGAGTCCAACAGTCACCTTGCAACGCCTTGTGTGTGGCCCACATTGGACCCGTGGACAGTGGAAACCACAACGTCATCACTAACAATCACGACCAGCACCAAAGAAGGAACAACAGTAACAGTTCAGCTACGCCTA
>CCJ09354
ATGGGAGCACCAAACAATGGGAAGTATGTTATGGCAGCACAGTTATATGTTCTCCTGCATCTGTATCTAGCACTACACAAGAAGTATCCATTCCTGAATCTACTACATACACCCCCGCACAGACCTCCACCCCTGTGTCCTCAAGCACCCAGGAAGACGCAGTGCAAACGCCGCCTAGAAAACGAGCACGAGGAGTCCAACAGTCACCTTGCAACGCCTTGTGTGTGGCCCACATTGGACCCGTGGACAGTGGAAACCACAACGTCATCACTAACAATCACGACCAGCACCAAAGAAGGAACAACAGTAACAGTTCAGCTACGCCTA
>CDK36738
ATGGGAGCACCAAACAATGGGAAGTATGTTATGGCAGCACAGTTATATGTTCTCCTGCATCTGTATCTAGCACTACACAAGAAGTATCCATTCCTGAATCTACTACATACACCCCCGCACAGACCTCCACCCCTGTGTCCTCAAGCACCCAGGAAGACGCAGTGCAAACGCCGCCTAGAAAACGAGCACGAGGAGTCCAACAGTCACCTTGCAACGCCTTGTGTGTGGCCCACATTGGACCCGTGGACAGTGGAAACCACAACGTCATCACTAACAATCACGACCAGCACCAAAGAAGGAACAACAGTAACAGTTCAGCTACGCCTA
>CDK36531
ATGGGAGCACCAAACAATGGGAAGTATGTTATGGCAGCACAGTTATATGTTCTCCTGCATCTGTATCTAGCACTACACAAGAAGTATCCATTCCTGAATCTACTACATACACCCCCGCACAGACCTCCACCCCTGTGTCCTCAAGCACCCAGGAAGACGCAGTGCAAACGCCGCCTAGAAAACGAGCACGAGGAGTCCAACAGTCACCTTGCAACGCCTTGTGTGTGGCCCACATTGGACCCGTGGACAGTGGAAACCACAACCTCATCACTAACAATCACGACCAGCACCAAAGAAGGAACAACAGTAACAGTTCAGCTACGCCTA
>CBY85417
ATGGGAGCACCAAACATTGGGAAGTATGTTATGGCAGCACAGTTATATGTTCTCCTGCATCTGTATCTAGCACTACACAAGAAGTATCCATTCCTGAATCTACTACATACACCCCCGCACAGACCTCCACCCTTGTGTCCTCAAGCACCAAGGAAGACGCAGTGCAAACGCCGCCTAGGAAACGAGCACGAGGAGTCCAACAGTCCCCTTGCAACGCCTTGTGTGTGGCCCACATTGGACCCGTGGACAGTGGAAACCACAACCTCATCACTAACAATCACGACCAGCACCAAAGACGGAACAACAGTAACAGTTCAGCTACGCCTA
