# Supplementary material for: FRESCo: finding regions of excess synonymous constraint in diverse viruses
Source: Genome Biol. 2015 Feb 17;16(1):38. doi: 10.1186/s13059-015-0603-7 (PMC4376164; doi:10.1186/s13059-015-0603-7)
Supplement: Additional file 4: — Sequence alignments (zip folder of FASTA alignments). [file 13059_2015_603_MOESM4_ESM.zip › alignments/HPV6/E5A.fa.revtrans]

>CDK36793
ATGGAAGTGGTGCCTGTACAAATAGCTGCAGGAACAACCAGCACATTCATACTGCCTGTTATAATTGCATTTGTTGTATGTTTTGTTAGCATCATACTTATTGTATGGATATCTGAGTTTATTGTGTACACATCTGTGCTAGTACTAACACTGCTTTTATATTTACTATTGTGGCTGCTATTAACAACCCCCTTGCAATTTTTCCTACTAACTCTACTTGTGTGTTACTGTCCCGCATTGTATATACACTACTATATTGTTACCACACAGCAA
>CDK36604
ATGGAAGTGGTGCCTGTACAAATAGCTGCAGGAACAACCAGCACATTCATACTGCCTGTTATAATTGCATTTGTTGTATGTTTTGTTAGCATCATACTTATTGTATGGATATCTGAGTTTATTGTGTACACATCTGTGCTAGTACTAACACTGCTTTTATATTTACTATTGTGGCTGCTATTAACAACCCCCTTGCAATTTTTCCTACTAACTCTACTTGTGTGTTACTGTCCCGCATTGTATATACACTACTATATTGTTACCACACAGCAA
>CDK37486
ATGGAAGTGGTACCTGTACAAATAGGTGCAGGAACAACCAGCACATTAATACTGCCTGTTATAATTGCATTTGTTGTATGTTTTGTTAGCATCATACTTATTGTATGGATATCTGACTTTATTGTGTACACATCTGTGCTAGTACTAACACTGCTTTTATACTTACTATTGTGGCTGCTATTAACAACCCCCTTGCAATTTTTCCTACTAACTCTACTTGTGTGTTACTGTCCCGCATGTTATATACACCACTACATTGTTAACACACAGCAA
>CDK37522
ATGGAAGTGGTGCCTGTACAAATAGCTGCAGGAACAACCAGCACATTCATACTGCCTGTTATAATTGCATTTGTTGTATGTTTTGTTAGCATCATACTTATTGTATGGATATCTGAGTTTATTGTGTACACATCTGTGCTAGTACTAACACTGCTTTTATATTTACTATTGTGGCTGCTATTAACAACCCCCTTGCAATTTTTCCTACTAACTCTACTTGTGTGTTACTGTCCCGCATTGTATATACACTACTATATTGTTACCACACAGCAA
>CDK36559
ATGGAAGTGGTGCCTGTACAAATAGCTGCAGGAACAACCAGCACATTCATACTGCCTGTTATAATTGCATTTGTTGTATGTTTTGTTAGCATCATACTTATTGTATGGATATCTGAGTTTATTGTGTACACATCTGTGCTAGTACTAACACTGCTTTTATATTTACTATTGTGGCTGCTATTAACAACCCCCTTGCAATTTTTCCTACTAACTCTACTTGTGTGTTACTGTCCCGCAGTGTATATACACTACTATATTGTTACCACACAGCAA
>CDK37243
ATGGAAGTGGTACCTGTACAAATAGTTGCAGGAACAACCAGCACATTAATACTGCCTGTTATAATTGCATTTGTTGTATGTTTTGTTAGCATCATACTTATTGTATGGATATCTGACTTTATTGTGTACACATCTGTGCTAGTACTAACACTGCTTTTATACTTACTATTGTGGCTGCTATTAACAACCCCCTTGCAATTTTTCCTACTAACTCTACTTGTGTGTTACTGTCCCGCTTGTTATATACACCACTACATTGTTAACACACAGCAA
>AFL91977
ATGGAAGTGGTACCTGTACAAATAGGTGCAGGAACAACCAGCACATTAATACTGCCTGTTATAATTGCATTTGTTGTATGTTTTGTTAGCATCATACTTATTGTATGGATATCTGACTTTATTGTGTACACATCTGTGCTAGTACTAACACTGCTTTTATACTTACTATTGTGGCTGCTATTAACAACCCCCTTGCAATTTTTCCTACTAACTCTACTTGTGTGTTACTGTCCCGCATGTTATATACACCACTACATTGTTAACACACAGCAA
>CBY85463
ATGGAAGTGGTACCTGTACAAATAGGTGCAGGAACAACCAGCACATTAATACTGCCTGTTATAATTGCATTTGTTGTATGTTTTGTTAGCATCATACTTATTGTATGGATATCTGACTTTATTGTGTACACATCTGTGCTAGTACTAACACTGCTTTTATACTTACTATTGTGGCTGCTATTAACAACCCCCTTGCAATTTTTCCTACTAACTCTACTTGTGTGTTACTGTCCCGCATGTTATATACACCACTACATTGTTAACACACAGCCA
>CDK37018
ATGGAAGTGGTACCTGTACAAATAGCTGCAGGAACAACCAGCACATTAATACTGCCTGTTATAATTGCATTTGTTGTATGTTTTGTTAGCATCATACTTATTGTATGGATATCTGACTTTATTGTGTACACATCTGTGCTAGTACTAACACTGCTTTTATACTTACTATTGTGGCTGCTATTAACAACCCCCTTGCAATTTTTCCTACTAACTCTACTTGTGTGTTACTGTCCCGCTTGTTATATACACCACTACATTGTGAACACACAGCAA
>CDK37153
ATGGAAGTGGTACCTGTACAAATAGGTGCAGGAACAACCAGCACATTAATACTGCCTGTTATAATTGCATTTGTTGTATGTTTTGTTAGCATCATACTTATTGTATGGATATCTGACTTTATTGTGTACACATCTGTGCTAGTACTAACACTGCTTTTATACTTACTATTGTGGCTGCTATTAACAACCCCCTTGCAATTTTTCCTACTAACTCTACTTGTGTGTTACTGTCCCGCATGTTATATACACCACTACATTGTTAACACACAGCAA
>CDK37405
ATGGAAGTGGTACCTGTACAAATAGCTGCAGGAACAACCAGCACATTAATACTGCCTGTTATAATTGCATTTGTTGTATGTTTTGTTAGCATCATACTTATTGTATGGATATCTGACTTTATTGTGTACACATCTGTGCTAGTACTAACACTGCTTTTATACTTACTATTGTGGCTGCTATTAACAACCCCCTTGCAATTTTTCCTACTAACTTTACTTGTGTGTTACTGTCCCGCTTGTTATATACACCACCACATTGTGAACACACAGCAA
>CDK36838
ATGGAAGTGGTACCTGTACAAATAGCTGCAGGAACAACCAGCACATTAATACTGCCTGTTATAATTGCATTTGTTGTATGTTTTGTTAGCATCATACTTATTGTATGGATATCTGACTTTATTGTGTACACATCTGTGCTAGTACTAACACTGCTTTTATACTTACTATTGTGGCTGCTATTAACAACCCCCTTGCAATTTTTCCTACTAACTTTACTTGTGTGTTACTGTCCCGCTTGTTATATACACCACTACATTGTGAACACACAGCAA
>CBY85481
ATGGAAGTGGTACCTGTACAAATAGCTGCAGGAACAACCAGCACATTAATACTGCCTGTTATAATTGCATTTGTTGTATGTTTTGTTAGCATCATACTTATTGTATGGATATCTGACTTTATTGTGTACACATCTGTGCTAGTACTAACACTGCTTTTATACTTACTATTGTGGCTGCTATTAACAACCCCCTTGCAATTTTTCCTACTAACGTTACTTGTGTGTTACTGTCCCGCTTGTTATATACACCACTACATTGTGAACACACAGCAA
>CDK36937
ATGGAAGTGGTGCCTGTACAAATAGCTGCAGGAACAACCAGCACATTCATACTGCCTGTTATAATTGCATTTGTTGTATGTTTTGTTAGCATCATACTTATTGTATGGATATCTGAGTTTATTGTGTACACATCTGTGCTAGTACTAACACTGCTTTTATATTTACTATTGTGGCTGCTATTAACAACCCCCTTGCAATTTTTCCTACTAACTCTACTTGTGTGTTACTGTCCCGCATTGTATATACACTACTATATTGTTACCACACAGCAA
>CDK36622
ATGGAAGTGGTGCCTGTACAAATAGCTGCAGGAACAACCAGCACATTCATACTGCCTGTTATAATTGCATTTGTTGTATGTTTTGTTAGCATCATACTTATTGTATGGATATCTGAGTTTATTGTGTACACATCTGTGCTAGTACTAACACTGCTTTTATATTTACTATTGTGGCTGCTATTAACAACCCCCTTGCAATTTTTCCTACTAACTCTACTTGTGTGTTACTGTCCCGCATTGTATATACACTACTATATTGTTACCACACAGCAA
>CBY85553
ATGGAAGTGGTACCTGTACAAATAGCTGCAGGAACAACCAGCACATTAATACTGCCTGTTATAATTGCATTTGTTGTATGTTTTGTTAGCATCATACTTATTGTATGGATATCTGACTTTATTGTGTACACATCTGTGCTAGTACTAACACTGCTTTTATACTTACTATTGTGGCTGCTATTAACAACCCCCTTGCAATTTTTCCTACTAACTTTACTTGTGTGTTACTGTCCCGCTTGTTATATACACCACCACATTGTGAACACACAGCAA
>CDK37648
ATGGAAGTGGTACCTGTACAAATAGCTGCAGGAACAACCAGCACATTAATACTGCCTGTTATAATTGCATTTGTTGTATGTTTTGTTAGCATCATACTTATTGTATGGATATCTGACTTTATTGTGTACACATCTGTGCTAGTACTAACACTGCTTTTATACTTACTATTGTGGCTGCTATTAACAACCCCCTTGCAATTTTTCCTACTAACTTTACTTGTGTGTTACTGTCCCGCTTGTTATATACACCACTACATTGTGAACACACAGCAA
>CCJ09364
ATGGAAGTGGTGCCTGTACAAATAGCTGCAGGAACAACCAGCACATTCATACTGCCTGTTATAATTGCATTTGTTGTATGTTTTGTTAGCATCATACTTATTGTATGGATATCTGAGTTTATTGTGTACACATCTGTGCTAGTACTAACACTGCTTTTATATTTACTATTGTGGCTGCTATTAACAACCCCCTTGCAATTTTTCCTACTAACTCTACTTGTGTGTTACTGTCCCGCATTGTATATACACTACTATATTGTTACCACACAGCAA
>CDK36703
ATGGAAGTGGTACCTGTACAAATAGCTGCAGGAACAACCAGCACATTAATACTGCCTGTTATAATTGCATTTGTTGTATGTTTTGTTAGCATCATACTTATTGTATGGATATCTGACTTTATTGTGTACACATCTGTGCTAGTACTAACACTGCTTTTATACTTACTATTGTGGCTGCTATTAACAACCCCCTTGCAATTTTTCCTACTAACTCTACTTGTGTGTTACTGTCCCGCTTGTTATATACACCACTACATTGTGAACACACAGCAA
>CDK37108
ATGGAAGTGGTACCTGTACAAATAGCTGCAGGAACAACCAGCACATTAATACTGCCTGTTATAATTGCATTTGTTGTATGTTTTGTTAGCATCATACTTATTGTATGGATATCTGACTTTATTGTGTACACATCTGTGCTAGTACTAACACTGCTTTTATACTTACTATTGTGGCTGCTATTAACAACCCCCTTGCAATTTTTCCTACTAACTCTACTTGTGTGTTACTGTCCCGCTTGTTATATACACCACTACATTGTGAACACACAGCAA
>CDK37495
ATGGAAGTGGTACCTGTACAAATAGGTGCAGGAACAACCAGCACATTAATACTGCCTGTTATAATTGCATTTGTTGTATGTTTTGTTAGCATCATACTTATTGTATGGATATCTGACTTTATTGTGTACACATCTGTGCTAGTACTAACACTGCTTTTATACTTACTATTGTGGCTGCTATTAACAACCCCCTTGCAATTTTTCCTACTAACTCTACTTGTGTGTTACTGTCCCGCATGTTATATACACCACTACATTGTTAACACACAGCAA
>CDK37324
ATGGAAGTGGTACCTGTACAAATAGCTGCAGGAACAACCAGCACATTAATACTGCCTGTTATAATTGCATTTGTTGTATGTTTTGTTAGCATCATACTTATTGTATGGATATCTGACTTTATTGTGTACACATCTGTGCTAGTACTAACACTGCTTTTATACTTACTATTGTGGCTGCTATTAACAACCCCCTTGCAATTTTTCCTACTAACTCTACTTGTGTGTTACTGTCCCGCATGTTATATACACCACTACATTGTTAACACACAGCAA
>CDK37558
ATGGAAGTGGTACCTGTACAAATAGCTGCAGGAACAACCAGCACATTAATACTGCCTGTTATAATTGCATTTGTTGTATGTTTTGTTAGCATCATACTTATTGTATGGATATCTGACTTTATTGTGTACACATCTGTGCTAGTACTAACACTGCTTTTATACTTACTATTGTGGCTGCTATTAACAACCCCCTTGCAATTTTTCCTACTAACTCTACTTGTGTGTTACTGTCCCGCTTGTTATATACACCACTACATTGTGAACACACAGCAA
>CCJ09346
ATGGAAGTGGTACCTGTACAAATAGCTGCAGGAACAACCAGCACATTAATACTGCCTGTTATAATTGCATTTGTTGTATGTTTTGTTAGCATCATACTTATTGTATGGATATCTGACTTTATTGTGTACACATCTGTGCTAGTACTAACACTGCTTTTATACTTACTATTGTGGCTGCTATTAACAACCCCCTTGCAATTTTTCCTACTAACTTTACTTGTGTGTTACTGTCCCGCTTGTTATATACACCACTACATTGTGAACACACAGCAA
>CCJ09382
ATGGAAGTGGTGCCTGTACAAATAGCTGCAGGAACAACCAGCACATTCATACTGCCTGTTATAATTGCATTTGTTGTATGTTTTGTTAGCATCATACTTATTGTATGGATATCTGAGTTTATTGTGTACACATCTGTGCTAGTACTAACACTGCTTTTATATTTACTATTGTGGCTGCTATTAACAACCCCCTTGCAATTTTTCCTACTAACTCTACTTGTGTGTTACTGTCCCGCATTGTATATACACTACTATATTGTTACCACACAGCAA
>CDK37315
ATGGAAGTGGTACCTGTACAAATAGCTGCAGGAACAACCAGCACATTAATACTGCCTGTTATAATTGCATTTGTTGTATGTTTTGTTAGCATCATACTTATTGTATGGATATCTGACTTTATTGTATACACATCTGTGCTAGTACTAACACTGCTTTTATACTTACTATTGTGGCTGCTATTAACAACCCCCTTGCAATTTTTCCTACTAACTCTACTTGTGTGTTACTGTCCCGCATGTTATATACACCACTACATTGTTAACACACAGCAA
>CDK36829
ATGGAAGTGGTACCTGTACAAATAGCTGCAGGAACAACCAGCACATTAATACTGCCTGTTATAATTGCATTTGTTGTATGTTTTGTTAGCATCATACTTATTGTATGGATATCTGACTTTATTGTGTACACATCTGTGCTAGTACTAACACTGCTTTTATACTTACTATTGTGGCTGCTATTAACAACCCCCTTGCAATTTTTCCTACTAACTTTACTTGTGTGTTACTGTCCCGCTTGTTATATACACCACTACATTGTGAACACACAGCAA
>CBY85508
ATGGAAGTGGTACCTGTACAAATAGCTGCAGGAACAACCAGCACATTAATACTGCCTGTTATAATTGCATTTGTTGTATGTTTTGTTAGCATCATACTTATTGTATGGATATCTGACTTTATTGTGTACACATCTGTGCTAGTACTAACACTGCTTTTATACTTACTATTGTGGCTGCTATTAACAACCCCCTTGCAATTTTTCCTACTAACTTTACTTGTGTGTTACTGTCCCGCTTGTTATATACACCACCACATTGTGAACACACAGCAA
>CDK37252
ATGGAAGTGGTACCTGTACAAATAGTTGCAGGAACAACCAGCACATTAATACTGCCTGTTATAATTGCATTTGTTGTATGTTTTGTTAGCATCATACTTATTGTATGGATATCTGACTTTATTGTGTACACATCTGTGCTAGTACTAACACTGCTTTTATACTTCCTATTGTGGCTGCTATTAACAACCCCCTTGCAATTTTTCCTACTAACTCTACTTGTGTGTTACTGTCCCGCTTGTTATATACACCACTACATTGTTAACACACAGCAA
>CDK37063
ATGGAAGTGGTACCTGTACAAATAGCTGCAGGAACAACCAGCACATTAATACTGCCTGTTATAATTGCATTTGTTGTATGTTTTGTTAGCATCATACTTATTGTATGGATATCTGACTTTATTGTGTACACATCTGTGCTAGTACTAACACTGCTTTTATACTTACTATTGTGGCTGCTATTAACAACCCCCTTGCAATTTTTCCTACTAACTTTACTTGTGTGTTACTGTCCCGCTTGTTATATACACCACTACATTGTGAACACACAGCAA
>CDK37414
ATGGAAGTGGTACCTGTACAAATAGCTGCAGGAACAACCAGCACATTAATACTGCCTGTTATAATTGCATTTGTTGTATGTTTTGTTAGCATCATACTTATTGTATGGATATCTGACTTTATTGTGTACACATCTGTGCTAGTACTAACACTGCTTTTATACTTACTATTGTGGCTGCTATTAACAACCCCCTTGCAATTTTTCCTACTAACGTTACTTGTGTGTTACTGTCCCGCTTGTTATATACACCACCACATTGTGAACACACAGCAA
>CCJ09328
ATGGAAGTGGTACCTGTACAAATAGCTGCAGGAACAACCAGCACATTAATACTGCCTGTTATAATTGCATTTGTTGTATGTTTTGTTAGCATTATACTTATTGTATGGATATCTGACTTTATTGTGTACACATCTGTGCTAGTACTAACACTGCTTTTATACTTACTATTGTGGCTGCTATTAACAACCCCCTTGCAATTTTTCCTACTAACTTTACTTGTGTGTTACTGTCCCGCTTGTTATATACACCACTACATTGTGAACACACAGCAA
>CDK37396
ATGGAAGTGGTACCTGTACAAATAGCTGCAGGAACAACCAGCACATTAATACTGCCTGTTATAATTGCATTTGTTGTATGTTTTGTTAGCATCATACTTATTGTATGGATATCTGACTTTATTGTGTACACATCTGTGCTAGTACTAACACTGCTTTTATACTTACTATTGTGGCTGCTATTAACAACCCCCTTGCAATTTTTCCTACTAACTTTACTTGTGTGTTACTGTCCCGCTTGTTATATACACCACTACATTGTGAACACACAGCAA
>CDK37144
ATGGAAGTGGTACCTGTACAAATAGGTGCAGGAACAACCAGCACATTAATACTGCCTGTTATAATTGCATTTGTTGTATGTTTTGTTAGCATCATACTTATTGTATGGATATCTGACTTTATTGTGTACACATCTGTGCTAGTACTAACACTGCTTTTATACTTACTATTGTGGCTGCTATTAACAACCCCCTTGCAATTTTTCCTACTAACTCTACTTGTGTGTTACTGTCCCGCATGTTATATACACCACTACATTGTTAACACACAGCAA
>CDK37657
ATGGAAGTGGTACCTGTACAAATAGCTGCAGGAACAACCAGCACATTAATACTGCCTGTTATAATTGCATTTGTTGTATGTTTTGTTAGCATCATACTTATTGTATGGATATCTGACTTTATTGTGTACACATCTGTGCTAGTACTAACACTGCTTTTATACTTACTATTGTGGCTGCTATTAACAACCCCCTTGCAATTTTTCCTACTAACTCTACTTGTGTGTTACTGTCCCGCATGTTATATACACCACTACATTGTTAACACACAGCAA
>CDK36946
ATGGAAGTGGTGCCTGTACAAATAGCTGCAGGAACAACCAGCACATTCATACTGCCTGTTATAATTGCATTTGTTGTATGTTTTGTTAGCATCATACTTATTGTATGGATATCTGAGTTTATTGTGTACACATCTGTGCTAGTACTAACACTGCTTTTATATTTACTATTGTGGCTGCTATTAACAACCCCCTTGCAATTTTTCCTACTAACTCTACTTGTGTGTTACTGTCCCGCATTGTATATACACTACTATATTGTTACCACACAGCAA
>AFL91967
ATGGAAGTGGTACCTGTACAAATAGGTGCAGGAACAACCAGCACATTAATACTGCCTGTTATAATTGCATTTGTTGTATGTTTTGTTAGCATCATACTTATTGTATGGATATCTGACTTTATTGTGTACACATCTGTGCTAGTACTAACACTGCTTTTATACTTACTATTGTGGCTGCTATTAACAACCCCCTTGCAATTTTTCCTACTAACTCTACTTGTGTGTTACTGTCCCGCATGTTATATACACCACTACATTGTTAACACACAGCAA
>CCJ09373
ATGGAAGTGGTGCCTGTACAAATAGCTGCAGGAACAACCAGCACATTCATACTGCCTGTTATAATTGCATTTGTTGTATGTTTTGTTAGCATCATACTTATTGTATGGATATCTGAGTTTATTGTGTACACATCTGTGCTAGTACTAACACTGCTTTTATATTTACTATTGTGGCTGCTATTAACAACCCCCTTGCAATTTTTCCTACTAACTCTACTTGTGTGTTACTGTCCCGCATTGTATATACACTACTATATTGTTACCACACAGCAA
>CDK36820
ATGGAAGTGGTACCTGTACAAATAGCTGCAGGAACAACCAGCACATTAATACTGCCTGTTATAATTGCATTTGTTGTATGTTTTGTTAGCATCATACTTATTGTATGGATATCTGACTTTATTGTGTACACATCTGTGCTAGTACTAACACTGCTTTTATACTTACTATTGTGGCTGCTATTAACAACCCCCTTGCAATTTTTCCTACTAACTTTACTTGTGTGTTACTGTCCCGCTTGTTATATACACCACCACATTGTGAACACACAGCAA
>CDK37099
ATGGAAGTGGTACCTGTACAAATAGCTGCAGGAACAACCAGCACATTAATACTGCCTGTTATAATTGCATTTGTTGTATGTTTTGTTAGCATCATACTTATTGTATGGATATCTGACTTTATTGTGTACACATCTGTGCTAGTACTAACACTGCTTTTATACTTACTATTGTGGCTGCTATTAACAACCCCCTTGCAATTTTTCCTACTAACTCTACTTGTGTGTTACTGTCCCGCTTGTTATATACACCACTACATTGTGAACACACAGCAA
>CBY85472
ATGGAAGTGGTACCTGTACAAATAGCTGCAGGAACAACCAGCACATTAATACTGCCTGTTATAATTGCATTTGTTGTATGTTTTGTTAGCATTATACTTATTGTATGGATATCTGACTTTATTGTGTACACATCTGTGCTAGTACTAACACTGCTTTTATACTTACTATTGTGGCTGCTATTAACAACCCCCTTGCAATTTTTCCTACTAACTTTACTTGTGTGTTACTGTCCCGCTTGTTATATACACCACTACATTGTGAACACACAGCAA
>CDK37117
ATGGAAGTGGTACCTGTACAAATAGCTGCAGGAACAACCAGCACATTAATACTGCCTGTTATAATTGCATTTGTTGTATGTTTTGTTAGCATCATACTTATTGTATGGATATCTGACTTTATTGTGTACACATCTGTGCTAGTACTAACACTGCTTTTATACTTACTATTGTGGCTGCTATTAACAACCCCCTTGCAATTTTTCCTACTAACTCTACTTGTGTGTTACTGTCCCGCTTGTTATATACACCACTACATTGTGAACACACAGCAA
>CDK36901
ATGGAAGTGGTACCTGTACAAATAGCTGCAGGAACAACCAGCACATTAATACTGCCTGTTATAATTGCATTTGTTGTATGTTTTGTTAGCATCATACTTATTGTATGGATATCTGACTTTATTGTGTACACATCTGTGCTAGTACTAACACTGCTTTTATACTTACTATTGTGGCTGCTATTAACAACCCCCTTGCAATTTTTCCTACTAACTCTACTTGTGTGTTACTGTCCCGCATGTTATATACACCACTACATTGTTAACACACAGCAA
>CDK36658
ATGGAAGTGGTACCTGTACAAATAGCTGCAGGAACAACCAGCACATTAATACTGCCTGTTATAATTGCATTTGTTGTATGTTTTGTTAGCATCATACTTATTGTATGGATATCTGACTTTATTGTGTACACATCTGTGCTAGTACTAACACTGCTTTTATACTTACTATTGTGGCTGCTATTAACAACCCCCTTGCAATTTTTCCTACTAACTCTACTTGTGTGTTACTGTCCCGCATGTTATATACACCACTACATTGTTAACACACAGCAA
>CDK37090
ATGGAAGTGGTACCTGTACAAATAGCTGCAGGAACAACCAGCACATTAATACTGCCTGTTATAATTGCATTTGTTGTATGTTTTGTTAGCATCATACTTATTGTATGGATATCTGACTTTATTGTGTACACATCTGTGCTAGTACTAACACTGCTTTTATACTTACTATTGTGGCTGCTATTAACAACCCCCTTGCAATTTTTCCTACTAACTTTACTTGTGTGTTACTGTCCCGCTTGTTATATACACCACTACATTGTGAACACACAGCAA
>CDK36757
ATGGAAGTGGTACCTGTACAAATAGCTGCAGGAACAACCAGCACATTAATACTGCCTGTTATAATTGCATTTGTTGTATGTTTTGTTAGCATCATACTTATTGTATGGATATCTGACTTTATTGTGTACACATCTGTGCTAGTACTAACACTGCTTTTATACTTACTATTGTGGCTGCTATTAACAACCCCCTTGCAATTTTTCCTACTAACTCTACTTGTGTGTTACTGTCCCGCATGGTATATACACCACTACATTGTTAACACACAGCAA
>AFL91958
ATGGAAGTGGTACCTGTACAAATAGGTGCAGGAACAACCAGCACATTAATACTGCCTGTTATAATTGCATTTGTTGTATGTTTTGTTAGCATCATACTTATTGTATGGATATCTGACTTTATTGTGTACACATCTGTGCTAGTACTAACACTGCTTTTATACTTACTATTGTGGCTGCTATTAACAACCCCCTTGCAATTTTTCCTACTAACTCTACTTGTGTGTTACTGTCCCGCATGTTATATACACCACTACATTGTTAACACACAGCAA
>CDK37306
ATGGAAGTGGTACCTGTACAAATAGCTGCAGGAACAACCAGCACATTAATACTGCCTGTTATAATTGCATTTGTTGTATGTTTTGTTAGCATCATACTTATTGTATGGATATCTGACTTTATTGTGTACACATCTGTGCTAGTACTAACACTGCTTTTATACTTACTATTGTGGCTGCTATTAACAACCCCCTTGCAATTTTTCCTACTAACTCTACTTGTGTGTTACTGTCCCGCATGTTATATACACCACTACATTGTTAACACACAGCAA
>CDK37549
ATGGAAGTGGTACCTGTACAAATAGCTGCAGGAACAACCAGCACATTAATACTGCCTGTTATAATTGCATTTGTTGTATGTTTTGTTAGCATCATACTTATTGTATGGATATCTGACTTTATTGTGTACACATCTGTGCTAGTACTAACACTGCTTTTATACTTACTATTGTGGCTGCTATTAACAACCCCCTTGCAATTTTTCCTACTAACATTACTTGTGTGTTACTGTCCCGCTTGTTATATACACCACTACATTGTGAACACACAGCAA
>AFL91950
ATGGAAGTGGTACCTGTACAAATAGCTGCAGGAACAACCAGCACATTAATACTGCCTGTTATAATTGCATTTGTTGTATGTTTTGTTAGCATCATACTTATTGTATGGATATCTGACTTTATTGTGTACACATCTGTGCTAGTACTAACACTGCTTTTATACTTACTATTGTGGCTGCTATTAACAACCCCCTTGCAATTTTTCCTACTAACTTTACTTGTGTGTTACTGTCCCGCTTGTTATATACACCACTACATTGTGAACACACAGCAA
>CDK37540
ATGGAAGTGGTACCTGTACAAATAGCTGCAGGAACAACCAGCACATTAATACTGCCTGTTATAATTGCATTTGTTGTATGTTTTGTTAGCATCATACTTATTGTATGGATATCTGACTTTATTGTGTACACATCTGTGCTAGTACTAACACTGCTTTTATACTTACTATTGTGGCTGCTATTAACAACCCCCTTGCAATTTTTCCTACTAACTTTACTTGTGTGTTACTGTCCCGCTTGTTATATACACCACCACATTGTGAACACACAGCAA
>CDK36892
ATGGAAGTGGTACCTGTACAAATAGCTGCAGGAACAACCAGCACATTAATACTGCCTGTTATAATTGCATTTGTTGTATGTTTTGTTAGCATCATACTTATTGTATGGATATCTGACTTTATTGTGTACACATCTGTGCTAGTACTAACACTGCTTTTATACTTACTATTGTGGCTGCTATTAACAACCCCCTTGCAATTTTTCCTACTAACTCTACTTGTGTGTTACTGTCCCGCATGTTATATACACCACTACATTGTTAACACACAGCAA
>CDK37072
ATGGAAGTGGTACCTGTACAAATAGCTGCAGGAACAACCAGCACATTAATACTGCCTGTTATAATTGCATTTGTTGTATGTTTTGTTAGCATCATACTTATTGTATGGATATCTGACTTTATTGTGTACACATCTGTGCTAGTACTAACACTGCTTTTATACTTACTATTGTGGCTGCTATTAACAACCCCCTTGCAATTTTTCCTACTAACTTTACTTGTGTGTTACTGTCCCGCTTGTTATATACACCACTACATTGTGAACACACAGCAA
>CDK37261
ATGGAAGTGGTACCTGTACAAATAGCTGCAGGAACAACCAGCACATTAATACTGCCTGTTATAATTGCATTTGTTGTATGTTTTGTTAGCATCATACTTATTGTATGGATATCTGACTTTATTGTGTACACATCTGTGCTAGTACTAACACTGCTTTTATACTTACTATTGTGGCTGCTATTAACAACCCCCTTGCAATTTTTCCTACTAACTCTACTTGTGTGTTACTGTCCCGCTTGTTATATACACCACTACATTGTTCACACACAGCAA
>CDK37387
ATGGAAGTGGTACCTGTACAAATAGCTGCAGGAACAACCAGCACATTAATACTGCCTGTTATAATTGCATTTGTTGTATGTTTTGTTAGCATCATACTTATTGTATGGATATCTGACTTTATTGTGTACACATCTGTGCTAGTACTAACACTGCTTTTATACTTACTATTGTGGCTGCTATTAACAACCCCCTTGCAATTTTTCCTACTAACTTTACTTGTGTGTTACTGTCCCGCTTGTTATATACACCACTACATTGTGAACACACAGCAA
>CDK37666
ATGGAAGTGGTACCTGTACAAATAGCTGCAGGAACAACCAGCACATTAATACTGCCTGTTATAATTGCATTTGTTGTATGTTTTGTTAGCATCATACTTATTGTATGGATATCTGACTTTATTGTGTACACATCTGTGCTAGTACTAACACTGCTTTTATACTTACTATTGTGGCTGCTATTAACAACCCCCTTGCAATTTTTCCTACTAACTCTACTTGTGTGTTACTGTCCCGCTTGTTATATACACCACTACATTGTGAACACACAGCAA
>CDK37171
ATGGAAGTGGTACCTGTACAAATAGCTGCAGGAACAACCAGCACATTAATACTGCCTGTTATAATTGCATTTGTTGTATGTTTTGTTAGCATCATACTTATTGTATGGATATCTGACTTTATTGTGTACACATCTGTGCTAGTACTAACACTGCTTTTATACTTACTATTGTGGCTGCTATTAACAACCCCCTTGCAATTTTTCCTACTAACTCTACTTGTGTGTTACTGTCCCGCATGTTATATACACCACTACATTGTTAACACACAGCAA
>CDK37468
ATGGAAGTGGTACCTGTACAAATAGCTGCAGGAACAACCAGCACATTAATACTGCCTGTTATAATTGCATTTGTTGTATGTTTTGTTAGCATCATACTTATTGTATGGATATCTGACTTTATTGTGTACACATCTGTGCTAGTACTAACACTGCTTTTATACTTACTATTGTGGCTGCTATTAACAACCCCCTTGCAATTTTTCCTACTAACTCTACTTGTGTGTTACTGTCCCGCTTGTTATATACACCACTACATTGTGAACACACAGCAA
>CDK36955
ATGGAAGTGGTGCCTGTACAAATAGCTGCAGGAACAACCAGCACATTCATACTGCCTGTTATAATTGCATTTGTTGTATGTTTTGTTAGCATCATACTTATTGTATGGATATCTGAGTTTATTGTGTACACATCTGTGCTAGTACTAACACTGCTTTTATATTTACTATTGTGGCTGCTATTAACAACCCCCTTGCAATTTTTCCTACTAACTCTACTTGTGTGTTACTGTCCCGCATTGTATATACACTACTATATTGTTACCACACAGCAA
>CDK37531
ATGGAAGTGGTGCCTGTACAAATAGCTGCAGGAACAACCAGCACATTCATACTGCCTGTTATAATTGCATTTGTTGTATGTTTTGTTAGCATCATACTTATTGTATGGATATCTGAGTTTATTGTGTACACATCTGTGCTAGTACTAACACTGCTTTTATATTTACTATTGTGGCTGCTATTAACAACCCCCTTGCAATTTTTCCTACTAACTCTACTTGTGTGTTACTGTCCCGCATTGTATATACACTACTATATTGTTACCACACAGCAA
>CDK36766
ATGGAAGTGGTGCCTGTACAAATAGCTGCAGGAACAACCAGCACATTCATACTGCCTGTTATAATTGCATTTGTTGTATGTTTTGTTAGCATCATACTTATTGTATGGATATCTGAGTTTATTGTGTACACATCTGTGCTAGTACTAACACTGCTTTTATATTTACTATTGTGGCTGCTATTAACAACCCCCTTGCAATTTTTCCTACTAACTCTACTTGTGTGTTACTGTCCCGCATTGTATATACACTACTATATTGTTACCACACAGCAA
>CDK36811
ATGGAAGTGGTACCTGTACAAATAGCTGCAGGAACAACCAGCACATTAATACTGCCTGTTATAATTGCATTTGTTGTATGTTTTGTTAGCATCATACTTATTGTATGGATATCTGACTTTATTGTGTACACATCTGTGCTAGTACTAACACTGCTTTTATACTTACTATTGTGGCTGCTATTAACAACCCCCTTGCAATTTTTCCTACTAACTTTACTTGTGTGTTACTGTCCCGCTTGTTATATACACCACTACATTGTGAACACACAGCAA
>CDK36640
ATGGAAGTGGTACCTGTACAAATAGCTGCAGGAACAACCAGCACATTAATACTGCCTGTTATAATTGCATTTGTTGTATGTTTTGTTAGCATCATACTTATTGTATGGATATCTGACTTTATTGTGTACACATCTGTGCTAGTACTAACACTGCTTTTATACTTACTATTGTGGCTGCTATTAACAACCCCCTTGCAATTTTTCCTACTAACTCTACTTGTGTGTTACTGTCCCGCATGTTATATACACCACTACATTGTTAACACACAGCAA
>CBY85427
ATGGAAGTGGTGCCTGTACAAATAGCTGCAGGAACAACCAGCACATTCATACTGCCTGTTATAATTGCATTTGTTGTATGTTTTGTTAGCATCATACTTATTGTATGGATATCTGAGTTTATTGTGTACACATCTGTGCTAGTACTAACACTGCTTTTATATTTACTATTGTGGCTGCTATTAACAACCCCCTTGCAATTTTTCCTACTAACTCTACTTGTGTGTTACTGTCCCGCATTGTATATACACTACTATATTGTTACCACACAGCAA
>CDK36649
ATGGAAGTGGTGCCTGTACAAATAGCTGCAGGAACAACCAGCACATTCATACTGCCTGTTATAATTGCATTTGTTGTATGTTTTGTTAGCATCATACTTATTGTATGGATATCTGAGTTTATTGTGTACACATCTGTGCTAGTACTAACACTGCTTTTATATTTACTATTGTGGCTGCTATTAACAACCCCCTTGCAATTTTTCCTACTAACTCTACTTGTGTGTTACTGTCCCGCATTGTATATACACTACTATATTGTTACCACACAGCAA
>CDK37279
ATGGAAGTGGTACCTGTACAAATAGCTGCAGGAACAACCAGCACATTAATACTGCCTGTTATAATTGCATTTGTTGTATGTTTTGTTAGCATCATACTTATTGTATGGATATCTGACTTTATTGTGTACACATCTGTGCTAGTACTAACACTGCTTTTATACTTACTATTGTGGCTGCTATTAACAACCCCCTTGCAATTTTTCCTACTAACTCTACTTGTGTGTTACTGTCCCGCATGTTATATACACCACTACATTGTTAACACACAGCAA
>CDK36505
ATGGAAGTGGTGCCTGTACAAATAGCTGCAGGAACAACCAGCACATTCATACTGCCTGTTATAATTGCATTTGTTGTATGTTTTGTTAGCATCATACTTATTGTATGGATATCTGAGTTTATTGTGTACACATCTGTGCTAGTACTAACACTGCTTTTATATTTACTATTGTGGCTGCTATTAACAACCCCCTTGCAATTTTTCCTACTAACTCTACTTGTGTGTTACTGTCCCGCATTGTATATACACTACTATATTGTTACCACACAGCAA
>CDK37576
ATGGAAGTGGTACCTGTACAAATAGGTGCAGGAACAACCAGCACATTAATACTGCCTGTTATAATTGCATTTGTTGTATGTTTTGTTAGCATCATACTTATTGTATGGATATCTGACTTTATTGTGTACACATCTGTGCTAGTACTAACACTGCTTTTATACTTACTATTGTGGCTGCTATTAACAACCCCCTTGCAATTTTTCCTACTAACTCTACTTGTGTGTTACTGTCCCGCATGTTATATACACCACTACATTGTTAACACACAGCAA
>CDK37270
ATGGAAGTGGTACCTGTACAAATAGCTGCAGGAACAACCAGCACATTAATACTGCCTGTTATAATTGCATTTGTTGTATGTTTTGTTAGCATCATACTTATTGTATGGATATCTGACTTTATTGTGTACACATCTGTGCTAGTACTAACACTGCTTTTATACTTACTATTGTGGCTGCTATTAACAACCCCCTTGCAATTTTTCCTACTAACTCTACTTGTGTGTTACTGTCCCGCATGTTATATACACCACTACATTGTTAACACACAGCAA
>CDK36883
ATGGAAGTGGTACCTGTACAAATAGGTGCAGGAACAACCAGCACATTAATACTGCCTGTTATAATTGCATTTGTTGTATGTTTTGTTAGCATCATACTTATTGTATGGATATCTGACTTTATTGTGTACACATCTGTGCTAGTACTAACACTGCTTTTATACTTACTATTGTGGCTGCTATTAACAACCCCCTTGCAATTTTTCCTACTAACTCTACTTGTGTGTTACTGTCCCGCATGTTATATACACCACTACATTGTTAACACACAGCAA
>CDK37045
ATGGAAGTGGTACCTGTACAAATAGCTGCAGGAACAACCAGCACATTAATACTGCCTGTTATAATTGCATTTGTTGTATGTTTTGTTAGCATCATACTTATTGTATGGATATCTGACTTTATTGTGTACACATCTGTGCTAGTACTAACACTGCTTTTATACTTACTATTGTGGCTGCTATTAACAACCCCCTTGCAATTTTTCCTACTAACTCTACTTGTGTGTTACTGTCCCGCATGTTATATACACCACTACATTGTTAACACACAGCAA
>CBY85436
ATGGAAGTGGTGCCTGTACAAATAGCTGCAGGAACAACCAGCACATTCATACTGCCTGTTATAATTGCATTTGTTGTATGTTTTGTTAGCATCATACTTATTGTATGGATATCTGAGTTTATTGTGTACACATCTGTGCTAGTACTAACACTGCTTTTATATTTACTATTGTGGCTGCTATTAACAACCCCCTTGCAATTTTTCCTACTAACTCTACTTGTGTGTTACTGTCCCGCATTGTATATACACTACTATATTGTTACCACACAGCAA
>CDK37162
ATGGAAGTGGTACCTGTACAAATAGCTGCAGGAACAACCAGCACATTAATACTGCCTGTTATAATTGCATTTGTTGTATGTTTTGTTAGCATCATACTTATTGTATGGATATCTGACTTTATTGTGTACACATCTGTGCTAGTACTAACACTGCTTTTATACTTACTATTGTGGCTGCTATTAACAACCCCCTTGCAATTTTTCCTACTAACTCTACTTGTGTGTTACTGTCCCGCATGTTATATACACCACTACATTGTTAACACACAGCAA
>CDK37378
ATGGAAGTGGTACCTGTACAAATAGCTGCAGGAACAACCAGCACATTAATACTGCCAGTTATAATTGCATTTGTTGTATGTTTTGTTAGCATCATACTTATTGTATGGATATCTGACTTTATTGTGTACACATCTGTGCTAGTACTAACACTGCTTTTATACTTACTATTGTGGCTGCTATTAACAACCCCCTTGCAATTTTTTCTACTAACTCTACTTGTGTGTTACTGTCCCGCATGTTATATACACCACTACATTGTTAACACACAGCAA
>CDK36964
ATGGAAGTGGTACCTGTACAAATAGCTGCAGGAACAACCAGCACATTAATACTGCCTGTTATAATTGCATTTGTTGTATGTTTTGTTAGCATCATACTTATTGTATGGATATCTGACTTTATTGTGTACACATCTGTGCTAGTACTAACACTGCTTTTATACTTACTATTGTGGCTGCTATTAACAACCCCCTTGCAATTTTTCCTACTAACTTTACTTGTGTGTTACTGTCCCGCTTGTTATATACACCACTACATTGTGAACACACAGCAA
>CDK36802
ATGGAAGTGGTGCCTGTACAAATAGCTGCAGGAACAACCAGCACATTCATACTGCCTGTTATAATTGCATTTGTTGTATGTTTTGTTAGCATCATACTTATTGTATGGATATCTGAGTTTATTGTGTACACATCTGTGCTAGTACTAACACTGCTTTTATATTTACTATTGTGGCTGCTATTAACAACCCCCTTGCAATTTTTCCTACTAACTCTACTTGTGTGTTACTGTCCCGCATTGTATATACACTACTATATTGTTACCACACAGCAA
>CDK36775
ATGGAAGTGGTACCTGTACAAATAGCTGCAGGAACAACCAGCACATTAATACTGCCTGTTATAATTGCATTTGTTGTATGTTTTGTTAGCATCATACTTATTGTATGGATATCTGACTTTATTGTGTACACATCTGTGCTAGTACTAACACTGCTTTTATACTTACTATTGTGGCTGCTATTAACAACCCCCTTGCAATTTTTCCTACTAACTCTACTTGTGTGTTACTGTCCCGCATGTTATATACACCACTACATTGTTAACACACAGCAA
>CDK37477
ATGGAAGTGGTACCTGTACAAATAGCTGCAGGAACAACCAGCACATTAATACTGCCTGTTATAATTGCATTTGTTGTATGTTTTGTTAGCATCATACTTATTGTATGGATATCTGACTTTATTGTGTACACATCTGTGCTAGTACTAACACTGCTTTTATACTTACTATTGTGGCTGCTATTAACAACCCCCTTGCAATTTTTCCTACTAACTCTATTTGTGTGTTACTGTCCCGCTTGTTATATACACCACTACATTGTTAACACACAGCAA
>CDK36676
ATGGAAGTGGTACCTGTACAAATAGCTGCAGGAACAACCAGCACATTAATACTGCCTGTTATAATTGCATTTGTTGTATGTTTTGTTAGCATCATACTTATTGTATGGATATCTGACTTTATTGTGTACACATCTGTGCTAGTACTAACACTGCTTTTATACTTACTATTGTGGCTGCTATTAACAACCCCCTTGCAATTTTTCCTACTAACTCTACTTGTGTGTTACTGTCCCGCATGTTATATACACCACTACATTGTTAACACACAGCAA
>CDK36586
ATGGAAGTGGTGCCTGTACAAATAGCTGCAGGAACAACCAGCACATTCATACTGCCTGTTATAATTGCATTTGTTGTATGTTTTGTTAGCATCATACTTATTGTATGGATATCTGAGTTTATTGTGTACACATCTGTGCTAGTACTAACACTGCTTTTATATTTACTATTGTGGCTGCTATTAACAACCCCCTTGCAATTTTTCCTACTAACTCTACTTGTGTGTTACTGTCCCGCATTGTATATACACTACTATATTGTTACCACACAGCAA
>CDK36694
ATGGAAGTGGTACCTGTACAAATAGCTGCAGGAACAACCAGCACATTAATACTGCCTGTTATAATTGCATTTGTTGTATGTTTTGTTAGCATCATACTTATTGTATGGATATCTGACTTTATTGTGTACACATCTGTGCTAGTACTAACACTGCTTTTATACTTACTATTGTGGCTGCTATTAACAACCCCCTTGCAATTTTTCCTACTAACTTTACTTGTGTGTTACTGTCCCGCATGTTATATACACCACTACATTGTTAACACACAGCAA
>CDK37567
ATGGAAGTGGTACCTGTACAAATAGCTGCAGGAACAACCAGCACATTAATACTGCCTGTTATAATTGCATTTGTTGTATGTTTTGTTAGCATCATACTTATTGTATGGATATCTGACTTTATTGTGTACACATCTGTGCTAGTACTAACACTGCTTTTATACTTACTATTGTGGCTGCTATTAACAACCCCCTTGCAATTTTTCCTACTAACTCTACTTGTGTGTTACTGTCCCGCTTGTTATATACACCACTACATTGTGAACACACAGCAA
>CDK36514
ATGGAAGTGGTACCTGTACAAATAGCTGCAGGAACAACCAGCACATTAATACTGCCTGTTATAATTGCATTTGTTGTATGTTTTGTTAGCATCATACTTATTGTATGGATATCTGACTTTATTGTGTACACATCTGTGCTAGTACTAACACTGCTTTTATACTTACTATTGTGGCTGCTATTAACAACCCCCTTGCAATTTTTCCTACTAACTCTACTTGTGTGTTACTGTCCCGCTTGTTATATACACCACTACATTGTGAACACACAGCAA
>CDK37054
ATGGAAGTGGTGCCTGTACAAATAGCTGCAGGAACAACCAGCACATTCATACTGCCTGTTATAATTGCATTTGTTGTATGTTTTGTTAGCATCATACTTATTGTATGGATATCTGAGTTTATTGTGTACACATCTGTGCTAGTACTAACACTGCTTTTATATTTACTATTGTGGCTGCTATTAACAACCCCCTTGCAATTTTTCCTACTAACTCTACTTGTGTGTTACTGTCCCGCATTGTATATACACTACTATATTGTTACCACACAGCAA
>CDK37207
ATGGAAGTGGTACCTGTACAAATAGCTGCAGGAACAACCAGCACATTAATACTGCCTGTTATAATTGCATTTGTTGTATGTTTTGTTAGCATCATACTTATTGTATGGATATCTGACTTTATTGTGTACACATCTGTGCTAGTACTAACACTGCTTTTATACTTACTATTGTGGCTGCTATTAACAACCCCCTTGCAATTTTTCCTACTAACTCTACTTGTGTGTTACTGTCCCGCTTGTTATATACACCACTACATTGTGACCACACAGCAA
>AFL91932
ATGGAAGTGGTACCTGTACAAATAGCTGCAGGAACAACCAGCACATTAATACTGCCTGTTATAATTGCATTTGTTGTATGTTTTGTTAGCATCATACTTATTGTATGGATATCTGACTTTATTGTGTACACATCTGTGCTAGTACTAACACTGCTTTTATACTTACTATTGTGGCTGCTATTAACAACCCCCTTGCAATTTTTCCTACTAACTTTACTTGTGTGTTACTGTCCCGCTTGTTATATACACCACTACATTGTGAACACACAGCAA
>CDK37675
ATGGAAGTGGTACCTGTACAAATAGCTGCAGGAACAACCAGCACATTAATACTGCCTGTTATAATTGCATTTGTTGTATGTTTTGTTAGCATCATACTTATTGTATGGATATCTGACTTTATTGTGTACACATCTGTGCTAGTACTAACACTGCTTTTATACTTACTATTGTGGCTGCTATTAACAACCCCCTTGCAATTTTTCCTACTAACGTTACTTGTGTGTTACTGTCCCGCTTGTTATATACACCACTACATTGTGAACACACAGCAA
>CDK37360
ATGGAAGTGGTACCTGTACAAATAGGTGCAGGAACAACCAGCACATTAATACTGCCTGTTATAATTGCATTTGTTGTATGTTTTGTTAGCATCATACTTATTGTATGGATATCTGACTTTATTGTGTACACATCTGTGCTAGTACTAACACTGCTTTTATACTTACTATTGTGGCTGCTATTAACAACCCCCTTGCAATTTTTCCTACTAACTCTACTTGTGTGTTACTGTCCCGCATGTTATATACACCACTACATTGTTAACACACAGCAA
>CDK37369
ATGGAAGTGGTACCTGTACAAATAGGTGCAGGAACAACCAGCACATTAATACTGCCTGTTATAATTGCATTTGTTGTATGTTTTGTTAGCATCATACTTATTGTATGGATATCTGACTTTATTGTGTACACATCTGTGCTAGTACTAACACTGCTTTTATACTTACTATTGTGGCTGCTATTAACAACCCCCTTGCAATTTTTCCTACTAACTCTACTTGTGTGTTACTGTCCCGCATGTTATATACACCACTACATTGTTAACACACAGCAA
>CDK36973
ATGGAAGTGGTACCTGTACAAATAGCTGCAGGAACAACCAGCACATTAATACTGCCTGTTATAATTGCATTTGTTGTATGTTTTGTTAGCATCATACTTATTGTATGGATATCTGACTTTATTGTGTACACATCTGTGCTAGTACTAACACTGCTTTTATACTTACTATTGTGGCTGCTATTAACAACCCCCTTGCAATTTTTCCTACTAACTTTACTTGTGTGTTACTGTCCCGCTTGTTATATACACCACTACATTGTGAACACACAGCAA
>CDK36874
ATGGACGTGGTACCTGTACAAATAGCTGCAGGAACAACCAGCACATTAATACTGCCTGTTATAATTGCATTTGTTGTATGTTTTGTTAGCATCATACTTATTGTATGGATATCTGACTTTATTGTGTACACATCTGTGCTAGTACTAACACTGCTTTTATACTTACTATTGTGGCTGCTATTAACAACCCCCTTGCAATTTTTCCTACTAACTCTACTTGTGTGTTACTGTCCCGCTTGTTATATACACCACTACATTGTTAACACACAGCAA
>CBY85517
ATGGAAGTGGTACCTGTACAAATAGCTGCAGGAACAACCAGCACATTAATACTGCCTGTTATAATTGCATTTGTTGTATGTTTTGTTAGCATCATACTTATTGTATGGATATCTGACTTTATTGTGTACACATCTGTGCTAGTACTAACACTGCTTTTATACTTACTATTGTGGCTGCTATTAACAACCCCCTTGCAATTTTTCCTACTAACTTTACTTGTGTGTTACTGTCCCGCTTGTTATATACACCACTACATTGTGAACACACAGCAA
>CDK36577
ATGGAAGTGGTGCCTGTACAAATAGCTGCAGGAACAACCAGCACATTCATACTGCCTGTTATAATTGCATTTGTTGTATGTTTTGTTAGCATCATACTTATTGTATGGATATCTGAGTTTATTGTGTACACATCTGTGCTAGTACTAACACTGCTTTTATATTTACTATTGTGGCTGCTATTAACAACCCCCTTGCAATTTTTCCTACTAACTCTACTTGTGTGTTACTGTCCCGCAGTGTATATACACTACTATATTGTTACCACACAGCAA
>CDK36748
ATGGAAGTGGTACCTGTACAAATAGCTGCAGGAACAACCAGCACATTAATACTGCCTGTTATAATTGCATTTGTTGTATGTTTTGTTAGCATCATACTTATTGTATGGATATCTGACTTTATTGTGTACACATCTGTGCTAGTACTAACACTGCTTTTATACTTACTATTGTGGCTGCTATTAACAACCCCCTTGCAATTTTTCCTACTAACTTTACTTGTGTGTTACTGTCCCGCTTGTTATATACACCACTACATTGTGAACACACAGCAA
>CDK37603
ATGGAAGTGGTACCTGTACAAATAGCTGCAGGAACAACCAGCACATTAATACTGCCTGTTATAATTGCATTTGTTGTATGTTTTGTTAGCATCATACTTATTGTATGGATATCTGACTTTATTGTGTACACATCTGTGCTAGTACTAACACTGCTTTTATACTTACTATTGTGGCTGCTATTAACAACCCCCTTGCAATTTTTTCTACTAACTCTACTTGTGTGTTACTGTCCCGCATGTTATATACACCACTACATTGTTAACACACAGCAA
>CDK37288
ATGGAAGTGGTACCTGTACAAATAGCTGCAGGAACAACCAGCACATTAATACTGCCTGTTATAATTGCATTTGTTGTATGTTTTGTTAGCATCATACTTATTGTATGGATATCTGACTTTATTGTGTACACATCTGTGCTAGTACTAACACTGCTTTTATACTTACTATTGTGGCTGCTATTAACAACCCCCTTGCAATTTTTCCTACTAACTCTACTTGTGTGTTACTGTCCCGCTTGTTATATACACCACTACATTGTGAACACACAGCAA
>CBY85409
ATGGAAGTGGTGCCTGTACAAATAGCTGCAGGAACAACCAGCACATTCATACTGCCTGTTATAATTGCATTTGTTGTATGTTTTGTTAGCATCATACTTATTGTATGGATATCTGAGTTTATTGTGTACACATCTGTGCTAGTACTAACACTGCTTTTATATTTACTATTGTGGCTGCTATTAACAACCCCCTTGCAATTTTTCCTACTAACTCTACTTGTGTGTTACTGTCCCGCATTGTATATACACTACTATATTGTTACCACACAGCAA
>CDK36667
ATGGAAGTGGTACCTGTACAAATAGCTGCAGGAACAACCAGCACATTAATACTGCCTGTTATAATTGCATTTGTTGTATGTTTTGTTAGCATCATACTTATTGTATGGATATCTGACTTTATTGTGTACACATCTGTGCTAGTACTAACACTGCTTTTATACTTACTATTGTGGCTGCTATTAACAACCCCCTTGCAATTTTTCCTACTAACTCTACTTGTGTGTTACTGTCCCGCATGTTATATACACCACTACATTGTTAACACACAGCAA
>CDK37441
ATGGAAGTGGTACCTGTACAAATAGCTGCAGGAACAACCAGCACATTAATACTGCCTGTTATAATTGCATTTGTTGTATGTTTTGTTAGCATCATACTTATTGTATGGATATCTGACTTTATTGTGTACACATCTGTGCTAGTACTAACACTGCTTTTATACTTACTATTGTGGCTGCTATTAACAACCCCCTTGCAATTTTTCCTACTAACTCTACTTGTGTGTTACTGTCCCGCTTGTTATATACACCACTACATTGTGAACACACAGCAA
>CBY85445
ATGGAAGTGGTACCTGTACAAATAGCTGCAGGAACAACCAGCACATTAATACTGCCTGTTATAATTGCATTTGTTGTATGTTTTGTTAGCATCATACTTATTGTATGGATATCTGACTTTATTGTGTACACATCTGTGCTAGTACTAACACTGCTTTTATACTTACTATTGTGGCTGCTATTAACAACCCCCTTGCAATTTTTTCTACTAACTCTACTTGTGTGTTACTGTCCCGCATGTTATATACACCACTACATTGTTAACACACAGCAA
>CBY85391
ATGGAAGTGGTGCCTGTACAAATAGCTGCAGGAACAACCAGCACATTCATACTGCCTGTTATAATTGCATTTGTTGTATGTTTTGTTAGCATCATACTTATTGTATGGATATCTGAGTTTATTGTGTACACATCTGTGCTAGTACTAACACTGCTTTTATATTTACTATTGTGGCTGCTATTAACAACCCCCTTGCAATTTTTCCTACTAACTCTACTTGTGTGTTACTGTCCCGCATTGTATATACACTACTATATTGTTACCACACAGCAA
>CBY85490
ATGGAAGTGGTACCTGTACAAATAGCTGCAGGAACAACCAGCACATTAATACTGCCTGTTATAATTGCATTTGTTGTATGTTTTGTTAGCATCATACTTATTGTATGGATATCTGACTTTATTGTGTACACATCTGTGCTAGTACTAACACTGCTTTTATACTTACTATTGTGGCTGCTATTAACAACCCCCTTGCAATTTTTCCTACTAACGTTACTTGTGTGTTACTGTCCCGCTTGTTATATACACCACCACATTGTGAACACACAGCAA
>CDK36685
ATGGAAGTGGTACCTGTACAAATAGGTGCAGGAACAACCAGCACATTAATACTGCCTGTTATAATTGCATTTGTTGTATGTTTTGTTAGCATCATACTTATTGTATGGATATCTGACTTTATTGTGTACACATCTGTGCTAGTACTAACACTGCTTTTATACTTACTATTGTGGCTGCTATTAACAACCCCCTTGCAATTTTTCCTACTAACTCTACTTGTGTGTTACTGTCCCGCATGTTATATACACCACTACATTGTTAACACACAGCAA
>CDK36712
ATGGAAGTGGTACCTGTACAAATAGCTGCAGGAACAACCAGCACATTAATACTGCCTGTTATAATTGCATTTGTTGTATGTTTTGTTAGCATCATACTTATTGTATGGATATCTGACTTTATTGTGTACACATCTGTGCTAGTACTAACACTGCTTTTATACTTACTATTGTGGCTGCTATTAACAACCCCCTTGCAATTTTTCCTACTAACTCTACTTGTGTGTTACTGTCCCGCATGTTATATACACCACTACATTGTTAACACACAGCAA
>CDK37216
ATGGAAGTGGTACCTGTACAAATAGCTGCAGGAACAACCAGCACATTAATACTGCCTGTTATAATTGCATTTGTTGTATGTTTTGTTAGCATCATACTTATTGTATGGATATCTGACTTTATTGTGTACACATCTGTGCTAGTACTAACACTGCTTTTATACTTACTATTGTGGCTGCTATTAACAACCCCCTTGCAATTTTTCCTACTAACTCTACTTGTGTGTTACTGTCCCGCTTGTTATATACACCACTACATTGTGAACACACAGCAA
>AFL91941
ATGGAAGTGGTACCTGTACAAATAGGTGCAGGAACAACCAGCACATTAATACTGCCTGTTATAATTGCATTTGTTGTATGTTTTGTTAGCATCATACTTATTGTATGGATATCTGACTTTATTGTGTACACATCTGTGCTAGTACTAACACTGCTTTTATACTTACTATTGTGGCTGCTATTAACAACCCCCTTGCAATTTTTCCTACTAACTCTACTTGTGTGTTACTGTCCCGCATGTTATATACACCACTACATTGTTAACACACAGCAA
>CDK36982
ATGGAAGTGGTACCTGTACAAATAGCTGCAGGAACAACCAGCACATTAATACTGCCTGTTATAATTGCATTTGTTGTATGTTTTGTTAGCATCATACTTATTGTATGGATATCTGACTTTATTGTGTACACATCTGTGCTAGTACTAACACTGCTTTTATACTTACTATTGTGGCTGCTATTAACAACCCCCTTGCAATTTTTCCTACTAACTTTACTTGTGTGTTACTGTCCCGCTTGTTATATACACCACTACATTGTGAACACACAGCAA
>CDK37513
ATGGAAGTGGTACCTGTACAAATAGCTGCAGGAACAACCAGCACATTAATACTGCCTGTTATAATTGCATTTGTTGTATGTTTTGTTAGCATCATACTTATTGTATGGATATCTGACTTTATTGTGTACACATCTGTGCTAGTACTAACACTGCTTTTATACTTACTATTGTGGCTGCTATTAACAACCCCCTTGCAATTTTTCCTACTAACTCTACTTGTGTGTTACTGTCCCGCATGTTATATACACCACTACATTGTTAACACACAGCAA
>CBY85526
ATGGAAGTGGTACCTGTACAAATAGCTGCAGGAACAACCAGCACATTAATACTGCCTGTTATAATTGCATTTGTTGTATGTTTTGTTAGCATCATACTTATTGTATGGATATCTGACTTTATTGTGTACACATCTGTGCTAGTACTAACACTGCTTTTATACTTACTATTGTGGCTGCTATTAACAACCCCCTTGCAATTTTTCCTACTAACTCTACTTGTGTGTTACTGTCCCGCTTGTTATATACACCACTACATTGTTAACACACAGCAA
>CDK37351
ATGGAAGTGGTACCTGTACAAATAGGTGCAGGAACAACCAGCACATTAATACTGCCTGTTATAATTGCATTTGTTGTATGTTTTGTTAGCATCATACTTATTGTATGGATATCTGACTTTATTGTGTACACATCTGTGCTAGTACTAACACTGCTTTTATACTTACTATTGTGGCTGCTATTAACAACCCCCTTGCAATTTTTCCTACTAACTCTACTTGTGTGTTACTGTCCCGCATGTTATATACACCACTACATTGTTAACACACAGCAA
>AFL91986
ATGGAAGTGGTACCTGTACAAATAGGTGCAGGAACAACCAGCACATTAATACTGCCTGTTATAATTGCATTTGTTGTATGTTTTGTTAGCATCATACTTATTGTATGGATATCTGACTTTATTGTGTACACATCTGTGCTAGTACTAACACTGCTTTTATACTTACTATTGTGGCTGCTATTAACAACCCCCTTGCAATTTTTCCTACTAACTCTACTTGTGTGTTACTGTCCCGCATGTTATATACACCACTACATTGTTAACACACAGCAA
>CDK37027
ATGGAAGTGGTACCTGTACAAATAGGTGCAGGAACAACCAGCACATTAATACTGCCTGTTATAATTGCATTTGTTGTATGTTTTGTTAGCATCATACTTATTGTATGGATATCTGACTTTATTGTGTACACATCTGTGCTAGTACTAACACTGCTTTTATACTTACTATTGTGGCTGCTATTAACAACCCCCTTGCAATTTTTCCTACTAACTCTACTTGTGTGTTACTGTCCCGCATGTTATATACACCACTACATTGTTAACACACAGCAA
>CDK37297
ATGGAAGTGGTACCTGTACAAATAGCTGCAGGAACAACCAGCACATTAATACTGCCTGTTATAATTGCATTTGTTGTATGTTTTGTTAGCATCATACTTATTGTATGGATATCTGACTTTATTGTGTACACATCTGTGCTAGTACTAACACTGCTTTTATACTTACTATTGTGGCTGCTATTAACAACCCCCTTGCAATTTTTCCTACTAACTCTACTTGTGTGTTACTGTCCCGCATGTTATATACACCACTACATTGTTAACACACAGCAA
>CDK37450
ATGGAAGTGGTACCTGTACAAATAGCTGCAGGAACAACCAGCACATTAATACTGCCTGTTATAATTGCATTTGTTGTATGTTTTGTTAGCATCATACTTATTGTATGGATATCTGACTTTATTGTGTACACATCTGTGCTAGTACTAACACTGCTTTTATACTTACTATTGTGGCTGCTATTAACAACCCCCTTGCAATTTTTCCTACTAACTCTACTTGTGTGTTACTGTCCCGCTTGTTATATACACCACTACATTGTGAACACACAGCAA
>CDK36865
ATGGAAGTGGTACCTGTACAAATAGCTGCAGGAACAACCAGCACATTAATACTGCCTGTTATAATTGCATTTGTTGTATGTTTTGTTAGCATCATACTTATTGTATGGATATCTGACTTTATTGTGTACACATCTGTGCTAGTACTAACACTGCTTTTATACTTACTATTGTGGCTGCTATTAACAACCCCCTTGCAATTTTTCCTACTAACTTTACTTGTGTGTTACTGTCCCGCTTGTTATATACACCACTACATTGTGAACACACAGCAA
>CBY85400
ATGGAAGTGGTGCCTGTACAAATAGCTGCAGGAACAACCAGCACATTCATACTGCCTGTTATAATTGCATTTGTTGTATGTTTTGTTAGCATCATACTTATTGTATGGATATCTGAGTTTATTGTGTACACATCTGTGCTAGTACTAACACTGCTTTTATATTTACTATTGTGGCTGCTATTAACAACCCCCTTGCAATTTTTCCTACTAACTCTACTTGTGTGTTACTGTCCCGCATTGTATATACACTACTATATTGTTACCACACAGCAA
>CDK37459
ATGGAAGTGGTACCTGTACAAATAGCTGCAGGAACAACCAGCACATTAATACTGCCTGTTATAATTGCATTTGTTGTATGTTTTGTTAGCATCATACTTATTGTATGGATATCTGACTTTATTGTGTACACATCTGTGCTAGTACTAACACTGCTTTTATACTTACTATTGTGGCTGCTATTAACAACCCCCTTGCAATTTTTCCTACTAACTCTACTTGTGTGTTACTGTCCCGCTTGTTATATACACCACTACATTGTGAACACACAGCAA
>CDK37612
ATGGAAGTGGTACCTGTACAAATAGCTGCAGGAACAACCAGCACATTAATACTGCCTGTTATAATTGCATTTGTTGTATGTTTTGTTAGCATCATACTTATTGTATGGATATCTGACTTTATTGTGTACACATCTGTGCTAGTACTAACACTGCTTTTATACTTACTATTGTGGCTGCTATTAACAACCCCCTTGCAATTTTTCCTACTAACTCTACTTGTGTGTTACTGTCCCGCATGTTATATACACCACTACATTGTTAACACACAGCAA
>CDK36595
ATGGAAGTGGTACCTGTACAAATAGTTGCAGGAACAACCAGCACATTAATACTGCCTGTTATAATTGCATTTGTTGTATGTTTTGTTAGCATCATACTTATTGTATGGATATCTGACTTTATTGTGTACACATCTGTGCTAGTACTAACACTGCTTTTATACTTACTATTGTGGCTGCTATTAACAACCCCCTTGCAATTTTTCCTACTAACTCTACTTGTGTGTTACTGTCCCGCTTGTTATATACACCACTACATTGTTAACACACAGCAA
>CDK37594
ATGGAAGTGGTACCTGTACAAATAGCTGCAGGAACAACCAGCACATTAATACTGCCTGTTATAATTGCATTTGTTGTATGTTTTGTTAGCATCATACTTATTGTATGGATATCTGACTTTATTGTGTACACATCTGTGCTAGTACTAACACTGCTTTTATACTTACTATTGTGGCTGCTATTAACAACCCCCTTGCAATTTTTCCTACTAACTCTACTTGTGTGTTACTGTCCCGCATGTTATATACACCACTACATTGTTAACACACAGCAA
>CDK36613
ATGGAAGTGGTGCCTGTACAAATAGCTGCAGGAACAACCAGCACATTCATACTGCCTGTTATAATTGCATTTGTTGTATGTTTTGTTAGCATCATACTTATTGTATGGATATCTGAGTTTATTGTGTACACATCTGTGCTAGTACTAACACTGCTTTTATATTTACTATTGTGGCTGCTATTAACAACCCCCTTGCAATTTTTCCTACTAACTCTACTTGTGTGTTACTGTCCCGCATTGTATATACACTACTATATTGTTACCACACAGCAA
>AAF00062
ATGGAAGTGGTACCTGTACAAATAGCTGCAGGAACAACCAGCACATTAATACTGCCTGTTATAATTGCATTTGTTGTATGTTTTGTTAGCATCATACTTATTGTATGGATATCTGACTTTATTGTGTACACATCTGTGCTAGTACTAACACTGCTTTTATACTTACTATTGTGGCTGCTATTAACAACCCCCTTGCAATTTTTCCTACTAACTTTACTTGTGTGTTACTGTCCCGCTTGTTATATACACCACTACATTGTGAACACACAGCAA
>CDK37198
ATGGAAGTGGTGCCTGTACAAATAGCTGCAGGAACAACCACCACATTCATACTGCCTGTTATAATTGCATTTGTTGTATGTTTTGTTAGCATCATACTTATTGTATGGATATCTGAGTTTATTGTGTACACATCTGTGCTAGTACTAACACTGCTTTTATATTTACTATTGTGGCTGCTATTAACAACCCCCTTGCAATTTTTCCTACTAACTCTACTTGTGTGTTACTGTCCCGCATTGTATATACACTACTATATTGTTACCACACAGCAA
>CCJ09337
ATGGAAGTGGTACCTGTACAAATAGCTGCAGGAACAACCAGCACATTAATACTGCCTGTTATAATTGCATTTGTTGTATGTTTTGTTAGCATCATACTTATTGTATGGATATCTGACTTTATTGTGTACACATCTGTGCTAGTACTAACACTGCTTTTATACTTACTATTGTGGCTGCTATTAACAACCCCCTTGCAATTTTTCCTACTAACTTTACTTGTGTGTTACTGTCCCGCTTGTTATATACACCACTACATTGTAAACACACAGCAA
>CDK37225
ATGGAAGTGGTACCTGTACAAATAGTTGCAGGAACAACCAGCACATTAATACTGCCTGTTATAATTGCATTTGTTGTATGTTTTGTTAGCATCATACTTATTGTATGGATATCTGACTTTATTGTGTACACATCTGTGCTAGTACTAACACTGCTTTTATACTTACTATTGTGGCTGCTATTAACAACCCCCTTGCAATTTTTCCTACTAACTCTACTTGTGTGTTACTGTCCCGCTTGTTATATACACCACTACATTGTTAACACACAGCAA
>CDK37342
ATGGAAGTGGTACCTGTACAAATAGCTGCAGGAACAACCAGCACATTAATACTGCCTGTTATAATTGCATTTGTTGTATGTTTTGTTAGCATCATACTTATTGTATGGATATCTGACTTTATTGTGTACACATCTGTGCTAGTACTAACACTGCTTTTATACTTACTATTGTGGCTGCTATTAACAACCCCCTTGCAATTTTTCCTACTAACTTTACTTGTGTGTTACTGTCCCGCTTGTTATATACACCACTACATTGTGAACACACAGCAA
>CDK37135
ATGGAAGTGGTACCTGTACAAATAGGTGCAGGAACAACCAGCACATTAATACTGCCTGTTATAATTGCATTTGTTGTATGTTTTGTTAGCATCATACTTATTGTATGGATATCTGACTTTATTGTGTACACATCTGTGCTAGTACTAACACTGCTTTTATACTTACTATTGTGGCTGCTATTAACAACCCCCTTGCAATTTTTCCTACTAACTCTACTTGTGTGTTACTGTCCCGCATGTTATATACACCACTACATTGTTAACACACAGCAA
>CDK36991
ATGGAAGTGGTACCTGTACAAATAGCTGCAGGAACAACCAGCACATTAATACTGCCTGTTATAATTGCATTTGTTGTATGTTTTGTTAGCATCATACTTATTGTATGGATATCTGACTTTATTGTGTACACATCTGTGCTAGTACTAACACTGCTTTTATACTTACTATTGTGGCTGCTATTAACAACCCCCTTGCAATTTTTCCTACTAACTCTACTTGTGTGTTACTGTCCCGCTTGTTATATACACCACTACATTGTGAACACACAGCAA
>CDK37504
ATGGAAGTGGTACCTGTACAAATAGCTGCAGGAACAACCAGCACATTAATACTGCCTGTTATAATTGCATTTGTTGTATGTTTTGTTAGCATCATACTTATTGTATGGATATCTGACTTTATTGTGTACACATCTGTGCTAGTACTAACACTGCTTTTATACTTACTATTGTGGCTGCTATTAACAACCCCCTTGCAATTTTTCCTACTAACTCTACTTGTGTGTTACTGTCCCGCATGTTATATACACCACTACATTGTTAACACACAGCAA
>AFL91995
ATGGAAGTGGTACCTGTACAAATAGCTGCAGGAACAACCAGCACATTAATACTGCCTGTTATAATTGCATTTGTTGTATGTTTTGTTAGCATCATACTTATTGTATGGATATCTGACTTTATTGTGTACACATCTGTGCTAGTACTAACACTGCTTTTATACTTACTATTGTGGCTGCTATTAACAACCCCCTTGCAATTTTTCCTACTAACTCTACTTGTGTGTTACTGTCCCGCATGTTATATACACCACTACATTGTTAACACACAGCAA
>CDK36856
ATGGAAGTGGTACCTGTACAAATAGCTGCAGGAACAACCAGCACATTAATACTGCCTGTTATAATTGCATTTGTTGTATGTTTTGTTAGCATCATACTTATTGTATGGATATCTGACTTTATTGTGTACACATCTGTGCTAGTACTAACACTGCTTTTATACTTACTATTGTGGCTGCTATTAACAACCCCCTTGCAATTTTTCCTACTAACTTTACTTGTGTGTTACTGTCCCGCTTGTTATATACACCACTACATTGTGAACACACAGCAA
>CDK37036
ATGGAAGTGGTACCTGTACAAATAGCTGCAGGAACAACCAGCACATTAATACTGCCTGTTATAATTGCATTTGTTGTATGTTTTGTTAGCATCATACTTATTGTATGGATATCTGACTTTATTGTGTACACATCTGTGCTAGTACTAACACTGCTTTTATACTTACTATTGTGGCTGCTATTAACAACCCCCTTGCAATTTTTCCTACTAACTCTACTTGTGTGTTACTGTCCCGCATGTTATATACACCACTACATTGTTAACACACAGCAA
>CBY85454
ATGGAAGTGGTACCTGTACAAATAGCTGCAGGAACAACCAGCACATTAATACTGCCTGTTATAATTGCATTTGTTGTATGTTTTGTTAGCATCATACTTATTGTATGGATATCTGACTTTATTGTGTACACATCTGTGCTAGTACTAACACTGCTTTTATACTTACTATTGTGGCTGCTATTAACAACCCCCTTGCAATTTTTCCTACTAACCCTACTTGTGTGTTACTGTCCCGCTTGTTATATACACCACTACATTGTTACCACACAGCAA
>CDK36919
ATGGAAGTGGTGCCTGTACAAATAGCTGCAGGAACAACCAGCACATTCATACTGCCTGTTATAATTGCATTTGTTGTATGTTTTGTTAGCATCATACTTATTGTATGGATATCTGAGTTTATTGTGTACACATCTGTGCTAGTACTAACACTGCTTTTATATTTACTATTGTGGCTGCTATTAACAACCCCCTTGCAATTTTTCCTACTAACTCTACTTGTGTGTTACTGTCCCGCATTGTATATACACTACTATATTGTTACCACACAGCAA
>CDK37423
ATGGAAGTGGTACCTGTACAAATAGCTGCAGGAACAACCAGCACATTAATACTGCCTGTTATAATTGCATTTGTTGTATGTTTTGTTAGCATCATACTTATTGTATGGATATCTGACTTTATTGTGTACACATCTGTGCTAGTACTAACACTGCTTTTATACTTACTATTGTGGCTGCTATTAACAACCCCCTTGCAATTTTTCCTACTAACTCTACTTGTGTGTTACTGTCCCGCTTGTTATATACACCACTACATTGTGAACACACAGCAA
>AFL92004
ATGGAAGTGGTGCCTGTACAAATAGCTGCAGGAACAACCAGCACATTCATACTGCCTGTTATAATTGCATTTGTTGTATGTTTTGTTAGCATCATACTTATTGTATGGATATCTGAGTTTATTGTGTACACATCTGTGCTAGTACTAACACTGCTTTTATATTTACTATTGTGGCTGCTATTAACAACCCCCTTGCAATTTTTCCTACTAACTCTACTTGTGTGTTACTGTCCCGCATTGTATATACACTACTATATTGTTACCACACAGCAA
>CDK36910
ATGGAAGTGGTGCCTGTACAAATAGCTGCAGGAACAACCAGCACATTCATACTGCCTGTTATAATTGCATTTGTTGTATGTTTTGTTAGCATCATACTTATTGTATGGATATCTGAGTTTATTGTGTACACATCTGTGCTAGTACTAACACTGCTTTTATATTTACTATTGTGGCTGCTATTAACAACCCCCTTGCAATTTTTCCTACTAACTCTACTTGTGTGTTACTGTCCCGCATTGTATATACACTACTATATTGTTACCACACAGCAA
>CDK37585
ATGGAAGTGGTACCTGTACAAATAGCTGCAGGAACAACCAGCACATTAATACTGCCTGTTATAATTGCATTTGTTGTATGTTTTGTTAGCATCATACTTATTGTATGGATATCTGACTTTATTGTGTACACATCTGTGCTAGTACTAACACTGCTTTTATACTTACTATTGTGGCTGCTATTAACAACCCCCTTGCAATTTTTCCTACTAACTCTACTTGTGTGTTACTGTCCCGCATGTTATATACACCACTACATTGTTAACACACAGCAA
>CDK37621
ATGGAAGTGGTACCTGTACAAATAGCTGCAGGAACAACCAGCACATTAATACTGCCTGTTATAATTGCATTTGTTGTATGTTTTGTTAGCATCATACTTATTGTATGGATATCTGACTTTATTGTGTACACATCTGTGCTAGTACTAACACTGCTTTTATACTTACTATTGTGGCTGCTATTAACAACCCCCTTGCAATTTTTCCTACTAACTTTACTTGTGTGTTACTGTCCCGCTTGTTATATACACCACTACATTGTGAACACACAGCAA
>CDK36721
ATGGAAGTGGTACCTGTACAAATAGCTGCAGGAACAACCAGCACATTAATACTGCCTGTTATAATTGCATTTGTTGTATGTTTTGTTAGCATCATACTTATTGTATGGATATCTGACTTTATTGTGTACACATCTGTGCTAGTACTAACACTGCTTTTATACTTACTATTGTGGCTGCTATTAACAACCCCCTTGCAATTTTTCCTACTAACTTTACTTGTGTGTTACTGTCCCGCTTGTTATATACACCACTACATTGTGAACACACAGCAA
>CDK37189
ATGGAAGTGGTGCCTGTACAAATAGCTGCAGGAACAACCAGCACATTCATACTGCCTGTTATAATTGCATTTGTTGTATGTTTTGTTAGCATCATACTTATTGTATGGATATCTGAGTTTATTGTGTACACATCTGTGCTAGTACTAACACTGCTTTTATATTTACTATTGTGGCTGCTATTAACAACCCCCTTGCAATTTTTCCTACTAACTCTACTTGTGTGTTACTGTCCCGCATTGTATATACACTACTATATTGTTACCACACAGCAA
>CDK36523
ATGGAAGTGGTGCCTGTACAAATAGCTGCAGGAACAACCAGCACATTCATACTGCCTGTTATAATTGCATTTGTTGTATGTTTTGTTAGCATCATACTTATTGTATGGATATCTGAGTTTATTGTGTACACATCTGTGCTAGTACTAACACTGCTTTTATATTTACTATTGTGGCTGCTATTAACAACCCCCTTGCAATTTTTCCTACTAACTCTACTTGTGTGTTACTGTCCCGCATTGTATATACACTACTATATTGTTACCACACAGCAA
>CDK37180
ATGGAAGTGGTACCTGTACAAATAGCTGCAGGAACAACCAGCACATTAATACTGCCTGTTATAATTGCATTTGTTGTATGTTTTGTTAGCATCATACTTATTGTATGGATATCTGACTTTATTGTGTACACATCTGTGCTAGTACTAACACTGCTTTTATACTTACTATTGTGGCTGCTATTAACAACCCCCTTGCAATTTTTCCTACTAACTCTACTTGTGTGTTACTGTCCCGCATGTTATATACACCACTACATTGTTAACACACAGCAA
>CDK37234
ATGGAAGTGGTACCTGTACAAATAGTTGCAGGAACAACCAGCACATTAATACTGCCTGTTATAATTGCATTTGTTGTATGTTTTGTTAGCATCATACTTATTGTATGGATATCTGACTTTATTGTGTACACATCTGTGCTAGTACTAACACTGCTTTTATACTTACTATTGTGGCTGCTATTAACAACCCCCTTGCAATTTTTCCTACTAACTCTACTTGTGTGTTACTGTCCCGCTTGTTATATACACCACTACATTGTTAACACACAGCAA
>CDK37081
ATGGAAGTGGTACCTGTACAAATAGCTGCAGGAACAACCAGCACATTAATACTGCCTGTTATAATTGCATTTGTTGTATGTTTTGTTAGCATCATACTTATTGTATGGATATCTGACTTTATTGTGTACACATCTGTGCTAGTACTAACACTGCTTTTATACTTACTATTGTGGCTGCTATTAACAACCCCCTTGCAATTTTTCCTACTAACTTTACTTGTGTGTTACTGTCCCGCTTGTTATATACACCACTACATTGTGAACACACAGCAA
>CDK36541
ATGGAAGTGGTGCCTGTACAAATAGCTGCAGGAACAACCACCACATTCATACTGCCTGTTATAATTGCATTTGTTGTATGTTTTGTTAGCATCATACTTATTGTATGGATATCTGAGTTTATTGTGTACACATCTGTGCTAGTACTAACACTGCTTTTATATTTACTATTGTGGCTGCTATTAACAACCCCCTTGCAATTTTTCCTACTAACTCTACTTGTGTGTTACTGTCCCGCATTGTATATACACTACTATATTGTTACCACACAGCAA
>CDK36784
ATGGAAGTGGTACCTGTACAAATAGTTGCAGGAACAACCAGCACATTAATACTGCCTGTTATAATTGCATTTGTTGTATGTTTTGTTAGCATCATACTTATTGTATGGATATCTGACTTTATTGTGTACACATCTGTGCTAGTACTAACACTGCTTTTATACTTACTATTGTGGCTGCTATTAACAACCCCCTTGCAATTTTTCCTACTAACTCTACTTGTGTGTTACTGTCCCGCATGTTATATACACCACTACATTGTTAACACACAGCAA
>CDK37126
ATGGAAGTGGTACCTGTACAAATAGGTGCAGGAACAACCAGCACATTAATACTGCCTGTTATAATTGCATTTGTTGTATGTTTTGTTAGCATCATACTTATTGTATGGATATCTGACTTTATTGTGTACACATCTGTGCTAGTACTAACACTGCTTTTATACTTACTATTGTGGCTGCTATTAACAACCCCCTTGCAATTTTTCCTACTAACTCTACTTGTGTGTTACTGTCCCGCATGTTATATACACCACCACATTGTTAACACACAGCAA
>CDK37333
ATGGAAGTGGTACCTGTACAAATAGCTGCAGGAACAACCAGCACATTAATACTGCCTGTTATAATTGCATTTGTTGTATGTTTTGTTAGCATCATACTTATTGTATGGATATCTGACTTTATTGTGTACACATCTGTGCTAGTACTAACACTGCTTTTATACTTACTATTGTGGCTGCTATTAACAACCCCCTTGCAATTTTTCCTACTAACTCTACTTGTGTGTTACTGTCCCGCATGTTATATACACCACTACATTGTTAACACACAGCAA
>CDK37009
ATGGAAGTGGTACCTGTACAAATAGCTGCAGGAACAACCAGCACATTAATACTGCCTGTTATAATTGCATTTGTTGTATGTTTTGTTAGCATCATACTTATTGTATGGATATCTGACTTTATTGTGTACACATCTGTGCTAGTACTAACACTGCTTTTATACTTACTATTGTGGCTGCTATTAACAACCCCCTTGCAATTTTTCCTACTAACTCTACTTGTGTGTTACTGTCCCGCTTGTTATATACACCACTACATTGTGAACACACAGCAA
>CDK36847
ATGGAAGTGGTACCTGTACAAATAGCTGCAGGAACAACCAGCACATTAATACTGCCTGTTATAATTGCATTTGTTGTATGTTTTGTTAGCATCATACTTATTGTATGGATATCTGACTTTATTGTGTACACATCTGTGCTAGTACTAACACTGCTTTTATACTTACTATTGTGGCTGCTATTAACAACCCCCTTGCAATTTTTCCTACTAACCTTACTTGTGTGTTACTGTCCCGCTTGTTATATACACCACTACATTGTGAACACACAGCAA
>CDK37000
ATGGAAGTGGTACCTGTACAAATAGCTGCAGGAACAACCAGCACATTAATACTGCCTGTTATAATTGCATTTGTTGTATGTTTTGTTAGCATCATACTTATTGTATGGATATCTGACTTTATTGTGTACACATCTGTGCTAGTACTAACACTGCTTTTATACTTACTATTGTGGCTGCTATTAACAACCCCCTTGCAATTTTTCCTACTAACTCTACTTGTGTGTTACTGTCCCGCTTGTTATATACACCACTACATTGTGAACACACAGCAA
>CDK36550
ATGGAAGTGGTGCCTGTACAAATAGCTGCAGGAACAACCACCACATTCATACTGCCTGTTATAATTGCATTTGTTGTATGTTTTGTTAGCATCATACTTATTGTATGGATATCTGAGTTTATTGTGTACACATCTGTGCTAGTACTAACACTGCTTTTATATTTACTATTGTGGCTGCTATTAACAACCCCCTTGCAATTTTTCCTACTAACTCTACTTGTGTGTTACTGTCCCGCATTGTATATACACTACTATATTGTTACCACACAGCAA
>CDK37630
ATGGAAGTGGTACCTGTACAAATAGCTGCAGGAACAACCAGCACATTAATACTGCCTGTTATAATTGCATTTGTTGTATGTTTTGTTAGCATCATACTTATTGTATGGATATCTGACTTTATTGTGTACACATCTGTGCTAGTACTAACACTGCTTTTATACTTACTATTGTGGCTGCTATTAACAACCCCCTTGCAATTTTTCCTACTAACTTTACTTGTGTGTTACTGTCCCGCTTGTTATATACACCACTACATTGTGAACACACAGCAA
>AFL92013
ATGGAAGTGGTGCCTGTACAAATAGCTGCAGGAACAACCAGCACATTCATACTGCCTGTTATAATTGCATTTGTTGTATGTTTTGTTAGCATCATACTTATTGTATGGATATCTGAGTTTATTGTGTACACATCTGTGCTAGTACTAACACTGCTTTTATATTTACTATTGTGGCTGCTATTAACAACCCCCTTGCAATTTTTCCTACTAACTCTACTTGTGTGTTACTGTCCCGCATTGTATATACACTACTATATTGTTACCACACAGCAA
>CDK36631
ATGGAAGTGGTGCCTGTACAAATAGCTGCAGGAACAACCACCACATTCATACTGCCTGTTATAATTGCATTTGTTGTATGTTTTGTTAGCATCATACTTATTGTATGGATATCTGAGTTTATTGTGTACACATCTGTGCTAGTACTAACACTGCTTTTATATTTACTATTGTGGCTGCTATTAACAACCCCCTTGCAATTTTTCCTACTAACTCTACTTGTGTGTTACTGTCCCGCATTGTATATACACTACTATATTGTTACCACACAGCAA
>CDK37432
ATGGAAGTGGTACCTGTACAAATAGCTGCAGGAACAACCAGCACATTAATACTGCCTGTTATAATTGCATTTGTTGTATGTTTTGTTAGCATCATACTTATTGTATGGATATCTGACTTTATTGTGTACACATCTGTGCTAGTACTAACACTGCTTTTATACTTACTATTGTGGCTGCTATTAACAACCCCCTTGCAATTTTTCCTACTAACTCTACTTGTGTGTTACTGTCCCGCTTGTTATATACACCACTACATTGTGAACACACAGCAA
>CDK36928
ATGGAAGTGGTGCCTGTACAAATAGCTGCAGGAACAACCAGCACATTCATACTGCCTGTTATAATTGCATTTGTTGTATGTTTTGTTAGCATCATACTTATTGTATGGATATCTGAGTTTATTGTGTACACATCTGTGCTAGTACTAACACTGCTTTTATATTTACTATTGTGGCTGCTATTAACAACCCCCTTGCAATTTTTCCTACTAACTCTACTTGTGTGTTACTGTCCCGCATTGTATATACACTACTATATTGTTACCACACAGCAA
>CDK37639
ATGGAAGTGGTACCTGTACAAATAGCTGCAGGAACAACCAGCACATTAATACTGCCTGTTATAATTGCATTTGTTGTATGTTTTGTTAGCATCATACTTATTGTATGGATATCTGACTTTATTGTGTACACATCTGTGCTAGTACTAACACTGCTTTTATACTTACTATTGTGGCTGCTATTAACAACCCCCTTGCAATTTTTCCTACTAACTTTACTTGTGTGTTACTGTCCCGCTTGTTATATACACCACTACATTGTGAACACACAGCAA
>CBY85499
ATGGAAGTGGTACCTGTACAAATAGCTGCAGGAACAACCAGCACATTAATACTGCCTGTTATAATTGCATTTGTTGTATGTTTTGTTAGCATCATACTTATTGTATGGATATCTGACTTTATTGTGTACACATCTGTGCTAGTACTAACACTGCTTTTATACTTACTATTGTGGCTGCTATTAACAACCCCCTTGCAATTTTTCCTACTAACTTTACTTGTGTGTTACTGTCCCGCTTGTTATATACACCACTACATTGTGAACACACAGCAA
>CBY85418
ATGGAAGTGGTGCCTGTACAAATAGCTGCAGGAACAACCAGCACATTCATACTGCCTGTTATAATTGCATTTGTTGTATGTTTTGTTAGCATCATACTTATTGTATGGATATCTGAGTTTATTGTGTACACATCTGTGCTAGTACTAACACTGCTTTTATATTTACTATTGTGGCTGCTATTAACAACCCCCTTGCAATTTTTCCTACTAACTCTACTTGTGTGTTACTGTCCCGCATTGTATATACACTACTATATTGTTACCACACAGCAA
>CBY85544
ATGGATGTGGTACCTGTACAAATAGCTGCAGGAACAACCAGCACATTAATACTGCCTGTTATAATTGCATTTGTTGTATGTTTTGTTAGCATCATACTTATTGTATGGATATCTGACTTTATTGTGTACACATCTGTGCTAGTACTAACACTGCTTTTATACTTACTATTGTGGCTGCTATTAACAACCCCCTTGCAATTTTTCCTACTAACTTTACTTGTGTGTTACTGTCCCGCTTGTTATATACACCACTACATTGTAAACACACAGCAA
>CDK36730
ATGGAAGTGGTACCTGTACAAATAGCTGCAGGAACAACCAGCACATTAATACTGCCTGTTATAATTGCATTTGTTGTATGTTTTGTTAGCATCATACTTATTGTATGGATATCTGACTTTATTGTGTACACATCTGTGCTAGTACTAACACTGCTTTTATACTTACTATTGTGGCTGCTATTAACAACCCCCTTGCAATTTTTCCTACTAACTTTACTTGTGTGTTACTGTCCCGCTTGTTATATACACCACCACATTGTGAACACACAGCAA
>CCJ09355
ATGGAAGTGGTACCTGTACAAATAGCTGCAGGAACAACCAGCACATTAATACTGCCTGTTATAATTGCATTTGTTGTATGTTTTGTTAGCATCATACTTATTGTATGGATATCTGACTTTATTGTGTACACATCTGTGCTAGTACTAACACTGCTTTTATACTTACTATTGTGGCTGCTATTAACAACCCCCTTGCAATTTTTCCTACTAACTTTACTTGTGTGTTACTGTCCCGCTTGTTATATACACCACTACATTGTGAACACACAGCAA
>CDK36739
ATGGAAGTGGTACCTGTACAAATAGCTGCAGGAACAACCAGCACATTAATACTGCCTGTTATAATTGCATTTGTTGTATGTTTTGTTAGCATCATACTTATTGTATGGATATCTGACTTTATTGTGTACACATCTGTGCTAGTACTAACACTGCTTTTATACTTACTATTGTGGCTGCTATTAACAACCCCCTTGCAATTTTTCCTACTAACTCTACTTGTGTGTTACTGTCCCGCTTGTTATATACACCACTACATTGTGAACACACAGCAA
>CBY85535
ATGGAAGTGGTACCTGTACAAATAGCTGCAGGAACAACCAGCACATTAATACTGCCTGTTATAATTGCATTTGTTGTATGTTTTGTTAGCATCATACTTATTGTATGGATATCTGACTTTATTGTGTACACATCTGTGCTAGTACTAACACTGCTTTTATACTTACTATTGTGGCTGCTATTAACAACCCCCTTGCAATTTTTCCTACTAACTGTACTTGTGTGTTACTGTCCCGCTTGTTATATACACCACTACATTGTGAACACACAGCAA
>CDK36532
ATGGAAGTGGTACCTGTACAAATAGCTGCAGGAACAACCAGCACATTAATACTGCCTGTTATAATTGCATTTGTTGTATGTTTTGTTAGCATCATACTTATTGTATGGATATCTGACTTTATTGTGTACACATCTGTGCTAGTACTAACACTGCTTTTATACTTACTATTGTGGCTGCTATTAACAACCCCCTTGCAATTTTTCCTACTAACTCTACTTGTGTGTTACTGTCCCGCATGTTATATACACCACTACATTGTTAACACACAGCAA
