# Supplementary material for: FRESCo: finding regions of excess synonymous constraint in diverse viruses
Source: Genome Biol. 2015 Feb 17;16(1):38. doi: 10.1186/s13059-015-0603-7 (PMC4376164; doi:10.1186/s13059-015-0603-7)
Supplement: Additional file 4: — Sequence alignments (zip folder of FASTA alignments). [file 13059_2015_603_MOESM4_ESM.zip › alignments/HPV6/E5B.fa.revtrans]

>CDK37487
ATGATGCTAACATGTCAATTTAATGATGGAGATACCTGGCTGGGTTTGTGGTTGTTATGTGCCTTTATTGTAGGGGTGTTGGGGTTATTATTAATGCACTATAGAGCTGTACAAGGCGATAAACACACCAAATGTAACAAGTGTAACAAACACAACTGTAATGGTGATTATGTAACTATGCATTATGATACTGCTGGTGATTATATATATATGAAT
>CDK37523
ATGATGCTAACATGTCAATTTAATGATGGAGATACCTGGCTGGGTTTGTGGTTGTTATGTGCCTTTATTGTAGGGATGTTGGGGTTATTATTGATGCACTATAGAGCTGTACAAGGGGATAAACACACCAAATGTAAGAAGTGTAACAAACACAACTGTAATGATGATTATGTAACTATGCATTATACTACTGATGGTGATTATATATATATGAAT
>CDK37010
ATGATGCTAACATGTCAATTTAATGATGGAGATACCTGGCTGGGTTTGTGGTTGTTATGTGCCTTTATTGTAGGGGTGTTGGGGTTATTATTAATGCACTATAGAGCTGTACAAGGCGATAAACACACCAAATGTAACAAGTGTAACAAACACAACTGTAATGATGATTATGTAACTATGCATTATGATACTGCTGGTGATTATATATATATGAAT
>CDK37244
ATGATGCTAACATGTCAATTTAATGATGGAGATACCTGGCTGGGTTTGTGGTTGTTATGTGCCTTTATTGTAGGGGTGTTGGGGTTATTATTAATGCACTATAGAGCTGTACAAGGCGATAAACACACCAAATGTAACAAGTGTAACAAACACAACTGTAATGCTGATTATGTAACTATGCATTATGATACTGCTGGTGATTATATATATATGAAT
>AFL91978
ATGATGCTAACATGTCAATTTAATGATGGAGATACCTGGCTGGGTTTGTGGTTGTTATGTGCCTTTATTGTAGGGGTGTTGGGGTTATTATTAATGCACTATAGAGCTGTACAAGGCGATAAACACACCAAATGTAACAAGTGTAACAAACACAACTGTAATGGTGATTATGTAACTATGCATTATGATACTGCTGGTGATTATATATATATGAAT
>CDK37154
ATGATGCTAACATGTCAATTTAATGATGGAGATACCTGGCTGGGTTTGTGGTTGTTATGTGCCTTTATTGTAGGGGTGTTGGGGTTATTATTAATGCACTATAGAGCTGTACAAGGCGATAAACACACCAAATGTAACAAGTGTAACAAACACAACTGTAATGGTGATTATGTAACTATGCATTATGATACTGCTGGTGATTATATATATATGAAT
>CDK36794
ATGATGCTAACATGTCAATTTAATGATGGAGATACCTGGCTGGGTTTGTGGTTGTTATGTGCCTTTATTGTAGGGATGTTGGGGTTATTATTGATGCACTATAGAGCTGTACAAGGGGATAAACACACCAAATGTAAGAAGTGTAACAAACACAACTGTAATGATGATTATGTAACTATGCATTATACTACTGATGGTGATTATATATATATGAAT
>CDK36839
ATGATGCTAACATGTCAATTTAATGATGGAGATACCTGGCTGGGTTTGTGGTTGTTATGTGCCTTTATTGTAGGGGTGTTGGGGTTATTATTAATGCACTATAGAGCTGTACAAGGCGATAAACACACCAAATGTAACAAGTGTAACAAACACAACTGTAATGATGATTATGTAACTATGCATTATGATACTGCTGGTGATTATATATATATGAAT
>CDK37640
ATGATGCTAACATGTCAATTTAATGATGGAGATACCTGGCTGGGTTTGTGGTTGTTATGTGCCTTTATTGTAGGGGTGTTGGGGTTATTATTAATGCACTATAGAGCTGTACAAGGCGATAAACACACCAAATGTAACAAGTGTAACAAACACAACTGTAATGATGATTATGTAACTATGCATTATGATACTGCTGGTGATTATATATATATGAAT
>CDK36623
ATGATGCTAACATGTCAATTTAATGATGGAGATACCTGGCTGGGTTTGTGGTTGTTATGTGCCTTTATTGTAGGGATGTTGGGGTTATTATTGATGCACTATAGAGCTGTACAAGGGGATAAACACACCAAATGTAAGAAGTGTAACAAACACAACTGTAATGATGATTATGTAACTATGCATTATACTACTGATGGTGATTATATATATATGAAT
>CDK36830
ATGATGCTAACATGTCAATTTAATGATGGAGATACCTGGCTGGGTTTGTGGTTGTTATGTGCCTTTATTGTAGGGGTGTTGGGGTTATTATTAATGCACTATAGAGCTGTACAAGGCGATAAACACACCAAATGTAACAAGTGTAACAAACACAACTGTAATGATGATTATGTAACTATGCATTATGATACTGCTGGTGATTATATATATATGAAT
>CDK36938
ATGATGCTAACATGTCAATTTAATGATGGAGATACCTGGCTGGGTTTGTGGTTGTTATGTGCCTTTATTGTAGGGATGTTGGGGTTATTATTGATGCACTATAGAGCTGTACAAGGGGATAAACACACCAAATGTAAGAAGTGTAACAAACACAACTGTAATGATGATTATGTAACTATGCATTATACTACTGATGGTGATTATATATATATGAAT
>CDK37649
ATGATGCTAACATGTCAATTTAATGATGGAGATACCTGGCTGGGTTTGTGGTTGTTATGTGCCTTTATTGTAGGGGTGTTGGGGTTATTATTAATGCACTATAGAGCTGTACAAGGCGATAAACACACCAAATGTAACAAGTGTAACAAACACAACTGTAATGATGATTATGTAACTATGCATTATGATACTGCTGGTGATTATATATATATGAAT
>CDK36704
ATGATGCTAACATGTCAATTTAATGATGGAGATACCTGGCTGGGTTTGTGGTTGTTATGTGCCTTTATTGTAGGGGTGTTGGGGTTATTATTAATGCACTATAGAGCTGTACAAGGCGATAAACACACCAAATGTAACAAGTGTAACAAACACAACTGTAATGATGATTATGTAACTATGCATTATGATACTGCTGGTGATTATATATATATGAAT
>CCJ09365
ATGATGCTAACATGTCAATTTAATGATGGAGATACCTGGCTGGGTTTGTGGTTGTTATGTGCCTTTATTGTAGGGATGTTGGGGTTATTATTGATGCACTATAGAGCTGTACAAGGGGATAAACACACCAAATGTAAGAAGTGTAACAAACACAACTGTAATGATGATTATGTAACTATGCATTATACTACTGATGGTGATTATATATATATGAAT
>CBY85401
ATGATGCTAACATGTCAATTTAATGATGGAGATACCTGGCTGGGTTTGTGGTTGTTATGTGCCTTTATTGTAGGGATGTTGGGGTTATTATTGATGCACTATAGAGCTGTACAAGGGGATAAACACACCAAATGTAAGAAGTGTAACAAGCACAACTGTAATGATGATTATGTAACTATGCATTATACTACTGATGGTGATTATATATATATGAAT
>CDK37325
ATGATGCTAACATGTCAATTTAATGATGGAGATACCTGGCTGGGTTTGTGGTTGTTATGTGCCTTTATTGTAGGGGTGTTGGGGTTATTATTAATGCACTATAGAGCTGTACAAGGCGATAAACACACCAAATGTAACAAGTGTAACAAACACAACTGTAATGCTGATTATGTAACTATGCATCATGATACTGCTGGTGATTATATATATATGAAT
>CDK37496
ATGATGCTAACATGTCAATTTAATGATGGAGATACCTGGCTGGGTTTGTGGTTGTTATGTGCCTTTATTGTAGGGGTGTTGGGGTTATTATTAATGCACTATAGAGCTGTACAAGGCGATAAACACACCAAATGTAACAAGTGTAACAAACACAACTGTAATGGTGATTATGTAACTATGCATTATGATACTGCTGGTGATTATATATATATGAAT
>CDK37316
ATGATGCTAACATGTCAATTTAATGATGGAGATACATGGCTGGGTTTGTGGTTGTTATGTGCCTTTATTGTAGGGGTGTTGGGGTTATTATTAATGCACTATAGAGCTGTACAAGGCGATAAACACACCAAATGTAACAAGTGTAACAAACACACCTGTAATGCTGATTATGTAACTATGCATCATGATACTGCTGGTGATTATATATATATGAAT
>CDK37559
ATGATGCTAACATGTCAATTTAATGATGGAGATACCTGGCTGGGTTTGTGGTTGTTATGTGCCTTTATTGTAGGGGTGTTGGGGTTATTATTAATGCACTATAGAGCTGTACAAGGCGATAAACACACCAAATGTAACAAGTGTAACAAACACAACTGTAATGATGATTATGTAACTATGCATTATGATACTGCTGGTGATTATATATATATGAAT
>CDK36632
ATGATGCTAACATGTCAATTTAATGATGGAGATACCTGGCTGGGTTTGTGGTTGTTATGTGCCTTTATTGTAGGGATGTTGGGGTTATTATTGATGCACTATAGAGCTGTACAAGGGGATAAACACACCAAATGTAAGAAGTGTAACAAACACAACTGTAATGATGATTATGTAACTATGCATTATACTACTGATGGTGATTATATATATATGAAT
>CDK36569
ATGATGCTAACATGTGAATTTAATGATGGAGATACCTGGCTGGGTTTGTGGTTGTTATGTGCCTTTATTGTAGGGGTGTTGGGGTTATTATTAATGCACTATAGAGCTGTACAAGGCGATAAACACACCAAATGTAACAAGTGTAACAAACACAACTGTAATGATGATTATGTAACTATGCATTATGATACTGCTGGTGATTATATATATATGAAT
>CDK37550
ATGATGCTAACATGTCAATTTAATGATGGAGATACCTGGCTGGGTTTGTGGTTGTTATGTGCCTTTATTGTAGGGGTGTTGGGGTTATTATTAATGCACTATAGAGCTGTACAAGGCGATAAACACACCAAATGTAACAAGTGTAACAAACACAACTGTAATGATGATTATGTAACTATGCATTATGATACTGCTGGTGATTATATATATATGAAT
>CDK36560
ATGATGCTAACATGTCAATTTAATGATGGAGATACCTGGCTGGGTTTGTGGTTGTTATGTGCCTTTATTGTAGGGATGTTGGGGTTATTATTGATGCACTATAGAGCTGTACAAGGGGATAAACACACCAAATGTAAGAAGTGTAACAAACACAACTGTAATGATGATTATGTAACTATGCATTATACTACTGATGGTGATTATATATATATGAAT
>CDK37253
ATGATGCTAACATGTCAATTTAATGATGGAGATACCTGGCTGGGTTTGTGGTTGTTATGTGCCTTTATTGTAGGGGTGTTGGGGTTATTATTAATGCACTATAGAGCTGTACAAGGCGATAAACACACCAAATGTAACAAGTGTAACAAACACAACTGTAATGCTGATTATGTAACTATGCATCATGATACTGCTGGTGATTATATATATATGAAT
>AFL91942
ATGATGCTAACATGTCAATTTAATGATGGAGATACCTGGCTGGGTTTGTGGTTGTTATGTGCCTTTATTGTAGGGGTGTTGGGGTTATTATTAATGCACTATAGAGCTGTACAAGGCGATAAACACACCAAATGTAACAAGTGTACCAAACACAACTGTAATGGTGATTATGTAACTATGCATTATGATACTGCTGGTGATTATATATATATGAAT
>CDK37415
ATGATGCTAACATGTCAATTTAATGATGGAGATACCTGGCTGGGTTTGTGGTTGTTATGTGCCTTTATTGTAGGGGTGTTGGGGTTATTATTAATGCACTATAGAGCTGTACAAGGCGATAAACACACCAAATGTAACAAGTGTAACAAACACAACTGTAATGATGATTATGTAACTATGCATTATGATACTGCTGGTGATTATATATATATGAAT
>CDK37397
ATGATGCTAACATGTCAATTTAATGATGGAGATACCTGGCTGGGTTTGTGGTTGTTATGTGCCTTTATTGTAGGGGTGTTGGGGTTATTATTAATGCACTATAGAGCTGTACAAGGCGATAAACACACCAAATGTAACAAGTGTAACAAACACAACTGTAATGATGATTATGTAACTATGCATTATGATACTGCTGGTGATTATATATATATGAAT
>CDK37145
ATGATGCTAACATGTCAATTTAATGATGGAGATACCTGGCTGGGTTTGTGGTTGTTATGTGCCTTTATTGTAGGGGTGTTGGGGTTATTATTAATGCACTATAGAGCTGTACAAGGCGATAAACACACCAAATGTAACAAGTGTAACAAACACAACTGTAATGGTGATTATGTAACTATGCATTATGATACTGCTGGTGATTATATATATATGAAT
>CDK36947
ATGATGCTAACATGTCAATTTAATGATGGAGATACCTGGCTGGGTTTGTGGTTGTTATGTGCCTTTATTGTAGGGATGTTGGGGTTATTATTGATGCACTATAGAGCTGTACAAGGGGATAAACACACCAAATGTAAGAAGTGTAACAAGCACAACTGTAATGATGATTATGTAACTATGCATTATACTACTGATGGTGATTATATATATATGAAT
>CDK36821
ATGATGCTAACATGTCAATTTAATGATGGAGATACCTGGCTGGGTTTGTGGTTGTTATGTGCCTTTATTGTAGGGGTGTTGGGGTTATTATTAATGCACTATAGAGCTGTACAAGGCGATAAACACACCAAATGTAACAAGTGTAACAAACACAACTGTAATGATGATTATGTAACTATGCATTATGATACTGCTGGTGATTATATATATATGAAT
>CBY85527
ATGATGCTAACATGTCAATTTAATGATGGAGATACCTGGCTGGGTTTGTGGTTGTTATGTGCCTTTATTGTAGGGGTGTTGGGGTTATTATTAATGCACTATAGAGCTGTACAAGGCGATAAACACACCAAATGTAACAAGTGTAACAAACACAACTGTAATGATGATTATGTAACTATGCATTATGATACTGCTGGTGATTATATATATATGAAT
>CCJ09374
ATGATGCTAACATGTCAATTTAATGATGGAGATACCTGGCTGGGTTTGTGGTTGTTATGTGCCTTTATTGTAGGGATGTTGGGGTTATTATTGATGCACTATAGAGCTGTACAAGGGGATAAACACACCAAATGTAAGAAGTGTAACAAACACAACTGTAATGATGATTATGTAACTATGCATTATACTACTGATGGTGATTATATATATATGAAT
>CDK37658
ATGATGCTAACATGTCAATTTAATGATGGAGATACATGGCTGGGTTTGTGGTTGTTATGTGCCTTTATTGTAGGGGTGTTGGGGTTATTATTAATGCACTATAGAGCTGTACAAGGCGATAAACACACCAAATGTAACAAGTGTAACAAACACACCTGTAATGCTGATTATGTAAGTATGCATTATGATACTGCTGGTGATTATATATATATGAAT
>CDK36650
ATGATGCTAACATGTCAATTTAATGATGGAGATACCTGGCTGGGTTTGTGGTTGTTATGTGCCTTTATTGTAGGGATGTTGGGGTTAGTATTGATGCACTATAGAGCTGTACAAGGGGATAAACACACCAAATGTAAGAAGTGTAACAAACACAACTGTAATGATGATTATGTAACTATGCATTATACTACTGATGGTGATTATATATATATGAAT
>CDK37613
ATGATGCTAACATGTCAATTTAATGATGGAGATACATGGCTGGGTTTGTGGTTGTTATGTGCCTTTATTGTAGGGGTGTTGGGGTTATTATTAATGCACTATAGAGCTGTACAAGGCGATAAACACACCAAATGTAACAAGTGTAACAAACACACCTGTAATGCTGATTATGTAACTATGCATCATGATACTGCTGGTGATTATATATATATGAAT
>CDK37181
ATGATGCTAACATGTCAATTTAATGATGGAGATACATGGCTGGGTTTGTGGTTGTTATGTGCCTTTATTGTAGGGGTGTTGGGGTTATTATTAATGCACTATAGAGCTGTACAAGGCGATAAACACACCAAATGTAACAAGTGTAACAAACACACCTGTAATGCTGATTATGTAACTATGCATCATGATACTGCTGGTGATTATATATATATGAAT
>CDK36596
ATGATGCTAACATGTCAATTTAATGATGGAGATACCTGGCTGGGTTTGTGGTTGTTATGTGCCTTTATTGTAGGGGTGTTGGGGTTATTATTAATGCACTATAGAGCTGTACAAGGCGATAAACACACCAAATGTAACAAGTGTAACAAACACAACTGTAATGCTGATTATGTAACTATGCATCATAATACTGCTGGTGATTATGTATATATGAAT
>CDK37091
ATGATGCTAACATGTCAATTTAATGATGGAGATACCTGGCTGGGTTTGTGGTTGTTATGTGCCTTTATTGTAGGGGTGTTGGGGTTATTATTAATGCACTATAGAGCTGTACAAGGCGATAAACACACCAAATGTAACAAGTGTAACAAACACAACTGTAATGATGATTATGTAACTATGCATTATGATACTGCTGGTGATTATATATATATGAAT
>CBY85437
ATGATGCTAACATGTCAATTTAATGATGGAGATACCTGGCTGGGTTTGTGGTTGTTATGTGCCTTTATTGTAGGGATGTTGGGGTTATTATTGATGCACTATAGAGCTGTACAAGGGGATAAACACACCAAATGTAAGAAGTGTAACAAACACAACTGTAATGATGATTATGTAACTATGCATTATACTACTGATGGTGATTATATATATATGAAT
>CDK36713
ATGATGCTAACATGTCAATTTAATGATGGAGATACATGGCTGGGTTTGTGGTTGTTATGTGCCTTTATTGTAGGGGTGTTGGGGTTATTATTAATGCACTATAGAGCTGTACAAGGCGATAAACACACCAAATGTAACAAGTGTAACAAACACACCTGTAATGCTGATTATGTAACTATGCATCATGATACTGCTGGTGATTATATATATATGAAT
>AFL91959
ATGATGCTAACATGTCAATTTAATGATGGAGATACCTGGCTGGGTTTGTGGTTGTTATGTGCCTTTATTGTAGGGGTGTTGGGGTTATTATTAATGCACTATAGAGCTGTACAAGGCGATAAACACACCAAATGTAACAAGTGTAACAAACACAACTGTAATGGTGATTATGTAACTATGCATTATGATACTGCTGGTGATTATATATATATGAAT
>CDK37307
ATGATGCTAACATGTCAATTTAATGATGGAGATACATGGCTGGGTTTGTGGTTGTTATGTGCCTTTATTGTAGGGGTGTTGGGGTTATTATTAATGCACTATAGAGCTGTACAAGGCGATAAACACACCAAATGTAACAAGTGTAACAAACACACCTGTAATGCTGATTATGTAACTATGCATCATGATACTGCTGGTGATTATATATATATGAAT
>AFL91951
ATGATGCTAACATGTCAATTTAATGATGGAGATACCTGGCTGGGTTTGTGGTTGTTATGTGCCTTTATTGTAGGGGTGTTGGGGTTATTATTAATGCACTATAGAGCTGTACAAGGCGATAAACACACCAAATGTAACAAGTGTAACAAACACAACTGTAATGATGATTATGTAACTATGCATTATGATACTGCTGGTGATTATATATATATGAAT
>CDK36578
ATGATGCTAACATGTCAATTTAATGATGGAGATACCTGGCTGGGTTTGTGGTTGTTATGTGCCTTTATTGTAGGGATGTTGGGGTTATTATTGATGCACTATAGAGCTGTACAAGGGGATAAACACACCAAATGTAAGAAGTGTAACAAACACAACTGTAATGATGATTATGTAACTATGCATTATACTACTGATGGTGATTATATATATATGAAT
>CDK37541
ATGATGCTAACATGTCAATTTAATGATGGAGATACCTGGCTGGGTTTGTGGTTGTTATGTGCCTTTATTGTAGGGGTGTTGGGGTTATTATTAATGCACTATAGAGCTGTACAAGGCGATAAACACACCAAATGTAACAAGTGTAACAAACACAACTGTAATGATGATTATGTAACTATGCATTATGATACTGCTGGTGATTATATATATATGAAT
>CDK37595
ATGATGCTAACATGTCAATTTAATGATGGAGATACATGGCTGGGTTTGTGGTTGTTATGTGCCTTTATTGTAGGGGTGTTGGGGTTATTATTAATGCACTATAGAGCTGTACAAGGCGATAAACACACCAAATGTAACAAGTGTAACAAACACACCTGTAATGCTGATTATGTAACTATGCATCATGATACTGCTGGTGATTATATATATATGAAT
>CDK37262
ATGATGCTAACATGTCAATTTAATGATGGAGATACCTGGCTGGGTTTGTGGTTGTTATGTGCCTTTATTGTAGGGGTGTTGGGGTTATTATTAATGCACTATAGAGCTGTACAAGGCGATAAACACACCAAATGTAACAAGTGTAACAAACACAACTGTAATGCTGATTATGTAACTATGCATCATGATACTGCTGGTGATTATATATATATGAAT
>CDK37388
ATGATGCTAACATGTCAATTTAATGATGGAGATACCTGGCTGGGTTTGTGGTTGTTATGTGCCTTTATTGTAGGGGTGTTGGGGTTATTATTAATGCACTATAGAGCTGTACAAGGCGATAAACACACCAAATGTAACAAGTGTAACAAACACAACTGTAATGATGATTATGTAACTATGCATTATGATACTGCTGGTGATTATATATATATGAAT
>CDK37172
ATGATGCTAACATGTCAATTTAATGATGGAGATACATGGCTGGGTTTGTGGTTGTTATGTGCCTTTATTGTAGGGGTGTTGGGGTTATTATTAATGCACTATAGAGCTGTACAAGGCGATAAACACACCAAATGTAACAAGTGTAACAAACACACCTGTAATGCTGATTATGTAACTATGCATCATGATACTGCTGGTGATTATATATATATGAAT
>CDK37667
ATGATGCTAACATGTCAATTTAATGATGGAGATACCTGGCTGGGTTTGTGGTTGTTATGTGCCTTTATTGTAGGGGTGTTGGGGTTATTATTAATGCACTATAGAGCTGTACAAGGCGATAAACACACCAAATGTAACAAGTGTAACAAACACAACTGTAATGATGATTATGTAACTATGCATTATGATACTGCTGGTGATTATATATATATGAAT
>CDK37469
ATGATGCTAACATGTCAATTTAATGATGGAGATACCTGGCTGGGTTTGTGGTTGTTATGTGCCTTTATTGTAGGGGTGTTGGGGTTATTATTAATGCACTATAGAGCTGTACAAGGCGATAAACACACCAAATGTAACAAGTGTAACAAACACAACTGTAATGATGATTATGTAACTATGCATTATGATACTGCTGGTGATTATATATATATGAAT
>CDK37460
ATGATGCTAACATGTCAATTTAATGATGGAGATACCTGGCTGGGTTTGTGGTTGTTATGTGCCTTTATTGTAGGGGTGTTGGGGTTATTATTAATGCACTATAGAGCTGTACAAGGCGATAAACACACCAAATGTAACAAGTGTAACAAACACAACTGTAATGATGATTATGTAACTATGCATTATGATACTGCTGGTGATTATATATATATGAAT
>CDK37406
ATGATGCTAACATGTCAATTTAATGATGGAGATACCTGGCTGGGTTTGTGGTTGTTATGTGCCTTTATTGTAGGGGTGTTGGGGTTATTATTAATGCACTATAGAGCTGTACAAGGCGATAAACACACCACATGTAACAAGTGTAACAAACACAACTGTAATGATGATTATGTAACTATGCATTATGATACTGCTGGTGATTATATATATATGAAT
>CDK36767
ATGATGCTAACATGTCAATTTAATGATGGAGATACCTGGCTGGGTTTGTGGTTGTTATGTGCCTTTATTGTAGGGATGTTGGGGTTATTATTGATGCACTATAGAGCTGTACAAGGGGATAAACACACCAAATGTAAGAAGTGTAACAAACACAACTGTAATGATGATTATGTAACTATGCATTATACTACTGATGGTGATTATATATATATGAAT
>CDK36812
ATGATGCTAACATGTCAATTTAATGATGGAGATACCTGGCTGGGTTTGTGGTTGTTATGTGCCTTTATTGTAGGGGTGTTGGGGTTATTATTAATGCACTATAGAGCTGTACAAGGCGATAAACACACCAAATGTAACAAGTGTAACAAACACAACTGTAATGATGATTATGTAACTATGCATTATGATACTGCTGGTGATTATATATATATGAAT
>CDK37064
ATGATGCTAACATGTCAATTTAATGATGGAGATACCTGGCTGGGTTTGTGGTTGTTATGTGCCTTTATTGTAGGGGTGTTGGGGTTATTATTAATGCACTATAGAGCTGTACAAGGCGATAAACACACCAAATGTAACAAGTGTAACAAACACAACTGTAATGATGATTATGTAACTATGCATTATGATACTGCTGGTGATTATATATATATGAAT
>CDK36641
ATGATGCTAACATGTCAATTTAATGATGGAGATACCTGGCTGGGTTTGTGGTTGTTATGTGCCTTTATTGTAGGGGTGTTGGGGTTATTATTAATGCACTATAGAGCTGTACAAGGCGATAAACACACCAAATGTAACAAGTGTAACAAACACAACTGTAATGATGATTATGTAACTATGCATTATGATACTGCTGGTGATTATATATATATGAAT
>CBY85428
ATGATGCTAACATGTCAATTTAATGATGGAGATACCTGGCTGGGTTTGTGGTTGTTATGTGCCTTTATTGTAGGGATGTTGGGGTTATTATTGATGCACTATAGAGCTGTACAAGGGGATAAACACACCAAATGTAAGAAGTGTAACAAACACAACTGTAATGATGATTATGTAACTATGCATTATACTACTGATGGTGATTATATATATATGAAT
>CDK37127
ATGATGCTAACATGTCAATTTAATGATGGAGATACCTGGCTGGGTTTGTGGTTGTTATGTGCCTTTATTGTAGGGGTGTTGGGGTTATTATTAATGCACTATAGAGCTGTACAAGGCGATAAACACACCAAATGTAACAAGTGTAACAAACACAACTGTAATGGTGATTATGTAACTATGCATTATGATACTGCTGGTGATTATATATATATGAAT
>CDK36506
ATGATGCTAACATGTCAATTTAATGATGGAGATACCTGGCTGGGTTTGTGGTTGTTATGTGCCTTTATTGTAGGGATGTTGGGGTTATTATTGATGCACTATAGAGCTGTACAAGGGGATAAACACACCAAATGTAAGAAGTGTAACAAACACAACTGTAATGATGATTATGTAACTATGCATTATACTACTGATGGTGATTATATATATATGAAT
>CDK37577
ATGATGCTAACATGTCAATTTAATGATGGAGATACCTGGCTGGGTTTGTGGTTGTTATGTGCCTTTATTGTAGGGGTGTTGGGGTTATTATTAATGCACTATAGAGCTGTACAAGGCGATAAACACACCAAATGTAACAAGTGTAACAAACACAACTGTAATGGTGATTATGTAACTATGCATTATGATACTGCTGGTGATTATATATATATGAAT
>CBY85482
ATGATGCTAACATGTCAATTTAATGATGGAGATACCTGGCTGGGTTTGTGGTTGTTATGTGCCTTTATTGTAGGGGTGTTGGGGTTATTATTAATGCACTATAGAGCTGTACAAGGCGATAAACACACCAAATGTAACAAGTGTAACAAACACAACTGTAATGATGATTATGTAACTATGCATTATGATACTGCTGGTGATTATATATATATGAAT
>CDK37271
ATGATGCTAACATGTCAATTTAATGATGGAGATACCTGGCTGGGTTTGTGGTTGTTATGTGCCTTTATTGTAGGGGTGTTGGGGTTATTATTAATGCACTATAGAGCTGTACAAGGCGATAAACACACCAAATGTAACAAGTGTAACAAACACAACTGTAATGATGATTATGTAACTATGCATTATGATACTGCTGGTGATTATATATATATGAAT
>CDK37046
ATGATGCTAACATGTCAATTTAATGATGGAGATACATGGCTGGGTTTGTGGTTGTTATGTGCCTTTATTGTAGGGGTGTTGGGGTTATTATTAATGCACTATAGAGCTGTACAAGGCGATAAACACACCAAATGTAACAAGTGTAACAAACACACCTGTAATGCTGATTATGTAACTATGCATCATGATACTGCTGGTGATTATATATATATGAAT
>CDK36884
ATGATGCTAACATGTCAATTTAATGATGGAGATACCTGGCTGGGTTTGTGGTTGTTATGTGCCTTTATTGTAGGGGTGTTGGGGTTATTATTAATGCACTATAGAGCTGTACAAGGCGATAAACACACCAAATGTAACAAGTGTAACAAACACAACTGTAATGGTGATTATGTAACTATGCATTATGATACTGCTGGTGATTATATATATATGAAT
>CDK37370
ATGATGCTAACATGTCAATTTAATGATGGAGATACCTGGCTGGGTTTGTGGTTGTTATGTGCCTTTCTTGTAGGGGTGTTGGGGTTATTATTAATGCACTATAGAGCTGTACAAGGCGATAAACACACCAAATGTAACAAGTGTAACAAACACAACTGTAATGGTGATTATGTAACTATGCATTATGATACTGCTGGTGATTATATATATATGAAT
>CDK37163
ATGATGCTAACATGTCAATTTAATGATGGAGATACATGGCTGGGTTTGTGGTTGTTATGTGCCTTTATTGTAGGGGTGTTGGGGTTATTATTAATGCACTATAGAGCTGTACAAGGCGATAAACACACCAAATGTAACAAGTGTAACAAACACACCTGTAATGCTGATTATGTAACTATGCATCATGATACTGCTGGTGATTATATATATATGAAT
>CDK36659
ATGATGCTAACATGTCAATTTAATGATGGAGATACATGGCTGGGTTTGTGGTTGTTATGTGCCTTTATTGTAGGGGTGTTGGGGTTATTATTAATGCACTATAGAGCTGTACAAGGCGATAAACACACCAAATGTAACAAGTGTAACAAACACACCTGTAATGCTGATTATGTAACTATGCATCATGATACTGCTGGTGATTATATATATATGAAT
>CDK37379
ATGATGCTAACATGTCAATTTAATGATGGAGATACATGGCTGGGTTTGTGGTTGTTATGTGCCTTTATTGTAGGGGTGTTGGGGTTATTATTAATGCACTATAGAGCTGTACAAGGCGATAAACACACCAAATGTAACAAGTGTAACAAACACACCTGTAATGCTGATTATGTAACTATGCATTATGATACTGCTGGTGATTATATATATATGAAT
>CDK37676
ATGATGCTAACATGTCAATTTAATGATGGAGATACCTGGCTGGGTTTGTGGTTGTTATGTGCCTTTATTGTAGGGGTGTTGGGGTTATTATTAATGCACTATAGAGCTGTACAAGGCGATAAACACACCAAATGTAACAAGTGTAACAAACACAACTGTAATGATGATTATGTAACTATGCATTATGATACTGCTGGTGATTATATATATATGAAT
>CDK36965
ATGATGCTAACATGTCAATTTAATGATGGAGATACCTGGCTGGGTTTGTGGTTGTTATGTGCCTTTATTGTAGGGGTGTTGGGGTTATTATTAATGCACTATAGAGCTGTACAAGGCGATAAACACACCAAATGTAACAAGTGTAACAAACACAACTGTAATGATGATTATGTAACTATGCATTATGATACTGCTGGTGATTATATATATATGAAT
>CDK36803
ATGATGCTAACATGTCAATTTAATGATGGGGATACCTGGCTGGGTTTGTGGTTGTTATGTGCCTTTATTGTAGGGATGTTGGGGTTATTATTGATGCACTATAGAGCTGTACAAGGGGATAAACACACCAAATGTAAGAAGTGTAACAAACACAACTGTAATGATGATTATGTAACTATGCATTATACTACTGATGGTGATTATATATATATGAAT
>CDK37478
ATGATGCTAACATGTCAATTTAATGATGGAGATACCTGGCTGGGTTTGTGGTTGTTATGTGCCTTTATTGTAGGGGTGTTGGGGTTATTATTAATGCACTATAGAGCTGTACAAGGCGATAAACACACCAAATGTAACAAGTGTAACAAACACAACTGTAATGCTGATTATGTAACTATGCATCATGATACTGCTGGTGATTATATATATATGAAT
>CDK36776
ATGATGCTAACATGTCAATTTAATGATGGAGATACATGGCTGGGTTTGTGGTTGTTATGTGCCTTTATTGTAGGGGTGTTGGGGTTATTATTAATGCACTATAGAGCTGTACAAGGCGATAAACACACCAAATGTAACAAGTGTAACAAACACACCTGTAATGATGATTATGTAACTATGCATTATGATACTGCTGGTGATTATATATATATGAAT
>CBY85509
ATGATGCTAACATGTCAATTTAATGATGGAGATACCTGGCTGGGTTTGTGGTTGTTATGTGCCTTTATTGTAGGGGTGTTGGGGTTATTATTAATGCACTATAGAGCTGTACAAGGCGATAAACACACCAAATGTAACAAGTGTAACAAACACAACTGTAATGATGATTATGTAACTATGCATTATGATACTGCTGGTGATTATATATATATGAAT
>CDK36677
ATGATGCTAACATGTCAATTTAATGATGGAGATACATGGCTGGGTTTGTGGTTGTTATGTGCCTTTATTGTAGGGGTGTTGGGGTTATTATTAATGCACTATAGAGCTGTACAAGGCGATAAACACACCAAATGTAACAAGTGTAACAAACACACCTGTAATGCTGATTATGTAACTATGCATCATGATACTGCTGGTGATTATATATATATGAAT
>CDK36695
ATGATGCTAACATGTCAATTTAATGATGGAGATACATGGCTGGGTTTGTGGTTGTTATGTGCCTTTATTGTAGGGGTGTTGGGGTTATTATTAATGCACTATAGAGCTGTACAAGGCGATAAACACACCAAATGTAACAAGTGTAACAAACACACCTGTAATGCTGATTATGTAACTATGCATCATGATACTGCTGGTGATTATATATATATGAAT
>CDK36515
ATGATGCTAACATGTCAATTTAATGATGGAGATACCTGGCTGGGTTTGTGGTTGTTATGTGCCTTTATTGTAGGGGTGTTGGGGTTATTATTAATGCACTATAGAGCTGTACAAGGCGATAAACACACCAAATGTAACAAGTGTAACAAACACAACTGTAATGATGATTATGTAACTATGCATTATAATACTGCTGGTGATTATATATATATGAAT
>CDK36587
ATGATGCTAACATGTCAATTTAATGATGGAGATACCTGGCTGGGTTTGTGGTTGTTATGTGCCTTTATTGTAGGGATGTTGGGGTTATTATTGATGCACTATAGAGCTGTACAAGGGGATAAACACACCAAATGTAAGAAGTGTACCAAACACAACTGTAATGATGATTATGTAACTATGCATTATACTACTGATGGTGATTATATATATATGAAT
>CDK37208
ATGATGCTAACATGTCAATTTAATGATGGAGATACCTGGCTGGGTTTGTGGTTGTTATGTGCCTTTATTGTAGGGGTGTTGGGGTTATTATTAATGCACTATAGAGCTGTACAAGGCGATAAACACACCAAATGTAACAAGTGTAACAAACACAACTGTAATGATGATTATGTAACTATGCATTATGATACTGCTGGTGATTATATATATATGAAT
>CDK37289
ATGATGCTAACATGTCAATTTAATGATGGAGATACCTGGCTGGGTTTGTGGTTGTTATGTGCCTTTATTGTAGGGGTGTTGGGGTTATTATTAATGCACTATAGAGCTGTACAAGGCGATAAACACACCAAATGTAACAAGTGTAACAAACACAACTGTAATGATGATTATGTAACTATGCATTATGATACTGCTGGTGATTATATATATATGAAT
>CDK37055
ATGATGCTAACATGTCAATTTAATGATGGAGATACCTGGCTGGGTTTGTGGTTGTTATGTGCCTTTATTGTAGGGATGTTGGGGTTATTATTGATGCACTATAGAGCTGTACAAGGGGATAAACACACCAAATGTAAGAAGTGTAACAAACACAACTGTAATGATGATTATGTAACTATGCATTATACTACTGATGGTGATTATATATATATGAAT
>CDK37604
ATGATGCTAACATGTCAATTTAATGATGGAGATACATGGCTGGGTTTGTGGTTGTTATGTGCCTTTATTGTAGGGGTGTTGGGGTTATTATTAATGCACTATAGAGCTGTACAAGGCGATAAACACACCAAATGTAACAAGTGTAACAAACACACCTGTAATGCTGATTATGTAACTATGCATAATGATACTGCTGGTGATTATATATATATGAAT
>CCJ09383
ATGATGCTAACATGTCAATTTAATGATGGAGATACCTGGCTGGGTTTGTGGTTGTTATGTGCCTTTATTGTAGGGATGTTGGGGTTATTATTGATGCACTATAGAGCTGTACAAGGGGATAAACACACCAAATGTAAGACGTGTAACAAACACAACTGTAATGATGATTATGTAACTATGCATTATACTACTGATGGTGATTATATATATATGAAT
>AFL91933
ATGATGCTAACATGTCAATTTAATGATGGAGATACCTGGCTGGGTTTGTGGTTGTTATGTGCCTTTATTGTAGGGGTGTTGGGGTTATTATTAATGCACTATAGAGCTGTACAAGGCGATAAACACACCAAATGTAACAAGTGTAACAAACACAACTGTAATGATGATTATGTAACTATGCATTATGATACTGCTGGTGATTATATATATATGAAT
>CDK37568
ATGATGCTAACATGTCAATTTAATGATGGAGATACCTGGCTGGGTTTGTGGTTGTTATGTGCCTTTATTGTAGGGGTGTTGGGGTTATTATTAATGCACTATAGAGCTGTACAAGGCGATAAACACACCAAATGTAACAAGTGTAACAAACACAACTGTAATGATGATTATGTAACTATGCATTATGATACTGCTGGTGATTATATATATATGAAT
>CBY85554
ATGATGCTAACATGTCAATTTAATGATGGAGATACCTGGCTGGGTTTGTGGTTGTTATGTGCCTTTATTGTAGGGGTGTTGGGGTTATTATTAATGCACTATAGAGCTGTACAAGGCGATAAACACACCAAATGTAACAAGTGTAACAAACACAACTGTAATGATGATTATGTAACTATGCATTATGATACTGCTGGTGATTATATATATATGAAT
>CDK37361
ATGATGCTAACATGTCAATTTAATGATGGAGATACCTGGCTGGGTTTGTGGTTGTTATGTGCCTTTATTGTAGGGGTGTTGGGGTTATTATTAATGCACTATAGAGCTGTACAAGGCGATAAACACACCAAATGTAACAAGTGTAACAAACACAACTGTAATGGTGATTATGTAACTATGCATTATGATACTGCTGGTGATTATATATATATGAAT
>CDK36974
ATGATGCTAACATGTCAATTTAATGATGGAGATACCTGGCTGGGTTTGTGGTTGTTATGTGCCTTTATTGTAGGGGTGTTGGGGTTATTATTAATGCACTATAGAGCTGTACAAGGCGATAAACACACCAAATGTAACAAGTGTAACAAACACAACTGTAATGATGATTATGTAACTATGCATTATGATACTGCTGGTGATTATATATATATGAAT
>CDK37118
ATGATGCTAACATGTCAATTTAATGATGGAGATACCTGGCTGGGTTTGTGGTTGTTATGTGCCTTTATTGTAGGGGTGTTGGGGTTATTATTAATGCACTATAGAGCTGTACAAGGCGATAAACACACCAAATGTAACAAGTGTAACAAACACAACTGTAATGATGATTATGTAACTATGCATTATGATACTGCTGGTGATTATATATATATGAAT
>CDK36875
ATGATGCTAACATGTCAATTTAATGATGGAGATACCTGGCTGGGTTTGTGGTTGTTATGTGCCTTTATTGTAGGGGTGTTGGGGTTATTATTAATGCACTATAGAGCTGTACAAGGCGATAAACACACCAAATGTAACAAGTGTAACAAACACAACTGTAATGCTGATTATGTAACTATGCATCATGATACTGCTGGTGATTATATATATATGAAT
>CDK36668
ATGATGCTAACATGTCAATTTAATGATGGAGATACATGGCTGGGTTTGTGGTTGTTATGTGCCTTTATTGTAGGGGTGTTGGGGTTATTATTAATGCACTATAGAGCTGTACAAGGCGATAAACACACCAAATGTAACAAGTGTAACAAACACACCTGTAATGCTGATTATGTAACTATGCATCATGATACTGCTGGTGATTATATATATATGAAT
>CDK36740
ATGATGCTAACATGTCAATTTAATGATGGAGATACCTGGCTGGGTTTGTGGTTGTTATGTGCCTTTATTGTAGGGGTGTTGGGGTTATTATTAATGCACTATAGAGCTGTACAAGGCGATAAACACACCAAATGTAACAAGTGTAAAAAACACAACTGTAATGATGATTATGTAACTATGCATTATGATACTGCTGGTGATTATATATATATGAAT
>CDK37280
ATGATGCTAACATGTCAATTTAATGATGGAGATACATGGCTGGGTTTGTGGTTGTTATGTGCCTTTATTGTAGGGGTGTTGGGGTTATTATTAATGCACTATAGAGCTGTACAAGGCGATAAACACACCAAATGTAACAAGTGTAACAAACACACCTGTAATGCTGATTATGTAACTATGCATCATGATACTGCTGGTGATTATATATATATGAAT
>CDK37514
ATGATGCTAACATGTCAATTTAATGATGGAGATACATGGCTGGGTTTGTGGTTGTTATGTGCCTTTATTGTAGGGGTGTTGGGGTTATTATTAATGCACTATAGAGCTGTACAAGGCGATAAACACACCAAATGTAACAAGTGTAACAAACACACCTGTAATGCTGATTATGTAACTATGCATCATGATACTGCTGGTGATTATATATATATGAAT
>CCJ09329
ATGATGCTAACATGTCAATTTAATGATGGAGATACCTGGCTGGGTTTGTGGTTGTTATGTGCCTTTATTGTAGGGGTGTTGGGGTTATTATTAATGCACTATAGAGCTGTACAAGGCGATAAACACACCAAATGTAACAAGTGTAACAAACACAACTGTAATGATGATTATGTAACTATGCATTATGATACTGCTGGTGATTATATATATATGAAT
>CDK37442
ATGATGCTAACATGTCAATTTAATGATGGAGATACCTGGCTGGGTTTGTGGTTGTTATGTGCCTTTATTGTAGGGGTGTTGGGGTTATTATTAATGCACTATAGAGCTGTACAAGGCGATAAACACACCAAATGTAACAAGTGTAACAAACACAACTGTAATGATGATTATGTAACTATGCATTATGATACTGCTGGTGATTATATATATATGAAT
>CBY85518
ATGATGCTAACATGTCAATTTAATGATGGAGATACCTGGCTGGGTTTGTGGTTGTTATGTGCCTTTATTGTAGGGGTGTTGGGGTTATTATTAATGCACTATAGAGCTGTACAAGGCGATAAACACACCAAATGTAACAAGTGTACCAAACACAACTGTAATGATGATTATGTAACTATGCATTATGATACTGCTGGTGATTATATATATATGAAT
>CBY85446
ATGATGCTAACATGTCAATTTAATGATGGAGATACATGGCTGGGTTTGTGGTTGTTATGTGCCTTTATTGTAGGGGTGTTGGGGTTATTATTAATGCACTATAGAGCTGTACAAGGCGATAAACACACCAAATGTAACAAGTGTAACAAACACACCTGTAATGCTGATTATGTAACTATGCATCATGATACTGCTGGTGATTATATATATATGAAT
>CDK36686
ATGATGCTAACATGTCAATTTAATGATGGAGATACCTGGCTGGGTTTGTGGTTGTTATGTGCCTTTATTGTAGGGGTGTTGGGGTTATTATTAATGCACTATAGAGCTGTACAAGGCGATAAACACACCAAATGTAACAAGTGTAACAAACACAACTGTAATGGTGATTATGTAACTATGCATTATGATACTGCTGGTGATTATATATATATGAAT
>CDK37217
ATGATGCTAACATGTCAATTTAATGATGGAGATACCTGGCTGGGTTTGTGGTTGTTATGTGCCTTTATTGTAGGGGTGTTGGGGTTATTATTAATGCACTATAGAGCTGTACAAGGCGATAAACACACCAAATGTAACAAGTGTAACAAACACAACTGTAATGATGATTATGTAACTATGCATTATGATACTGCTGGTGATTATATATATATGAAT
>CBY85500
ATGATGCTAACATGTCAATTTAATGATGGAGATACCTGGCTGGGTTTGTGGTTGTTATGTGCCTTTATTGTAGGGGTGTTGGGGTTATTATTAATGCATTATAGAGCTGTACAAGGCGATAAACACACCAAATGTAACAAGTGTAACAAACACAACTGTAATGATGATTATGTAACTATGCATTATGATACTGCTGGTGATTATATATATATGAAT
>CDK37028
ATGATGCTAACATGTCAATTTAATGATGGAGATACCTGGCTGGGTTTGTGGTTGTTATGTGCCTTTATTGTAGGGGTGTTGGGGTTATTATTAATGCACTATAGAGCTGTACAAGGCGATAAACACACCAAATGTAACAAGTGTAACAAACACAACTGTAATGGTGATTATGTAACTATGCATTATGATACTGCTGGTGATTATATATATATGAAT
>CDK36983
ATGATGCTAACATGTCAATTTAATGATGGAGATACCTGGCTGGGTTTGTGGTTGTTATGTGCCTTTATTGTAGGGGTGTTGGGGTTATTATTAATGCACTATAGAGCTGTACAAGGCGATAAACACACCAAATGTAACAAGTGTAACAAACACAACTGTAATGATGATTATGTAACTATGCATTATGATACTGCTGGTGATTATATATATATGAAT
>CDK37352
ATGATGCTAACATGTCAATTTAATGATGGAGATACCTGGCTGGGTTTGTGGTTGTTATGTGCCTTTATTGTAGGGGTGTTGGGGTTATTATTAATGCACTATAGAGCTGTACAAGGCGATAAACACACCAAATGTAACAAGTGTAACAAACACAACTGTAATGGTGATTATGTAACTATGCATTATGATACTGCTGGTGATTATATATATATGAAT
>CDK37100
ATGATGCTAACATGTCAATTTAATGATGGAGATACCTGGCTGGGTTTGTGGTTGTTATGTGCCTTTATTGTAGGGGTGTTGGGGTTATTATTAATGCACTATAGAGCTGTACAAGGCGATAAACACACCAAATGTAACAAGTGTAACAAACACAACTGTAATGATGATTATGTAACTATGCATTATGATACTGCTGGTGATTATATATATATGAAT
>AFL91987
ATGATGCTAACATGTCAATTTAATGATGGAGATACCTGGCTGGGTTTGTGGTTGTTATGTGCCTTTATTGTAGGGGTGTTGGGGTTATTATTAATGCACTATAGAGCTGTACAAGGCGATAAACACACCAAATGTAACAAGTGTAACAAACACAACTGTAATGGTGATTATGTAACTATGCATTATGATACTGCTGGTGATTATATATATATGAAT
>CDK37109
ATGATGCTAACATGTCAATTTAATGATGGAGATACCTGGCTGGGTTTGTGGTTGTTATGTGCCTTTATTGTAGGGGTGTTGGGGTTATTATTAATGCACTATAGAGCTGTACAAGGCGATAAACACACCAAATGTAACAAGTGTAACAAACACAACTGTAATGATGATTATGTAACTATGCATTATGATACTGCTGGTGATTATATATATATGAAT
>CDK37451
ATGATGCTAACATGTCAATTTAATGATGGAGATACCTGGCTGGGTTTGTGGTTGTTATGTGCCTTTATTGTAGGGGTGTTGGGGTTATTATTAATGCACTATAGAGCTGTACAAGGCGATAAACACACCAAATGTAACAAGTGTAACAAACACAACTGTAATGATGATTATGTAACTATGCATTATGATACTGCTGGTGATTATATATATATGAAT
>CDK36866
ATGATGCTAACATGTCAATTTAATGATGGAGATACCTGGCTGGGTTTGTGGTTGTTATGTGCCTTTATTGTAGGGGTGTTGGGGTTATTATTAATGCACTATAGAGCTGTACAAGGCGATAAACACACCAAATGTAACAAGTGTAACAAACACAACTGTAATGATGATTATGTAACTATGCATTATGATACTGCTGGTGATTATATATATATGAAT
>CDK36614
ATGATGCTAACATGTCAATTTAATGATGGAGATACCTGGCTGGGGTTGTGGTTGTTATGTGCCTTTATTGTAGGGATGTTGGGGTTATTATTGATGCACTATAGAGCTGTACAAGGGGATAAACACACCAAATGTAAGAAGTGTAACAAACACAACTGTAATGATGATTATGTAACTATGCATTATACTACTGATGGTGATTATATATATATGAAT
>CBY85473
ATGATGCTAACATGTCAATTTAATGATGGAGATACCTGGCTGGGTTTGTGGTTGTTATGTGCCTTTATTGTAGGGGTGTTGGGGTTATTATTAATGCACTATAGAGCTGTACAAGGCGATAAACACACCAAATGTAACAAGTGTAACAAACACAACTGTAATGATGATTATGTAACTATGCATTATGATACTGCTGGTGATTATATATATATGAAT
>CDK36902
ATGATGCTAACATGTCAATTTAATGATGGAGATACATGGCTGGGTTTGTGGTTGTTATGTGCCTTTATTGTAGGGGTGTTGGGGTTATTATTAATGCACTATAGAGCTGTACAAGGCGATAAACACACCAAATGTAACAAGTGTAACAAACACACCTGTAATGCTGATTATGTAACTATGCATCATGATACTGCTGGTGATTATATATATATGAAT
>CDK36758
ATGATGCTAACATGTCAATTTAATGATGGAGATACATGGCTGGGTTTGTGGTTGTTATGTGCCTTTATTGTAGGGGTGTTGGGGTTATTATTAATGCACTATAGAGCTGTACAAGGCGATAAACACACCAAATGTAACAAGTGTAACAAACACACCTGTAATGCTGATTATGTAACTATGCATCATGATAATGCTGGTGATTATATATATATGAAT
>CDK37298
ATGATGCTAACATGTCAATTTAATGATGGAGATACATGGCTGGGTTTGTGGTTGTTATGTGCCTTTATTGTAGGGGTGTTGGGGTTATTATTAATGCACTATAGAGCTGTACAAGGCGATAAACACACCAAATGTAACAAGTGTAACAAACACACCTGTAATGCTGATTATGTAACTATGCATCATGATACTGCTGGTGATTATATATATATGAAT
>CDK37199
ATGATGCTAACATGTCAATTTAATGATGGAGATACCTGGCTGGGTTTGTGGTTGTTATGTGCCTTTATTGTAGGGATGTTGGGGTTATTATTGATGCACTATAGAGCTGTACAAGGGGATAAACACACCAAATGTAAGAAGTGTAACAAACACAACTGTAATGATGATTATGTAACTATGCATTATACTACTGATGGTGATTATATATATATGAAT
>CDK37073
ATGATGCTAACATGTCAATTTAATGATGGAGATACCTGGCTGGGTTTGTGGTTGTTATGTGCCTTTATTGTAGGGGTGTTGGGGTTATTATTAATGCACTATAGAGCTGTACAAGGCGATAAACACACCAAATGTAACAAGTGTAACAAACACAACTGTAATGATGATTATGTAACTATGCATTATGATACTGCTGGTGATTATATATATATGAAT
>CDK37190
ATGATGCTAACATGTCAATTTAATGATGGAGATACCTGGCTGGGTTTGTGGTTGTTATGTGCCTTTATTGTAGGGATGTTGGGGTTATTATTGATGCACTATAGAGCTGTACAAGGGGATAAACACACCAAATGTAAGAAGTGTAACAAGCACAACTGTAATGATGATTATGTAACTATGCATTATACTACTGATGGTGATTATATATATATGAAT
>CDK36893
ATGATGCTAACATGTCAATTTAATGATGGAGATACATGGCTGGGTTTGTGGTTGTTATGTGCCTTTATTGTAGGGGTGTTGGGGTTATTATTAATGCACTATAGAGCTGTACAAGGCGATAAACACACCAAATGTAACAAGTGTAACAAACACACCTGTAATGCTGATTATGTAACTATGCATCATGATACTGCTGGTGATTATATATATATGAAT
>CDK37226
ATGATGCTAACATGTGAATTTAATGATGGAGATACCTGGCTGGGTTTGTGGTTGTTATGTGCCTTTATTGTAGGGGTGTTGGGGTTATTATTAATGCACTATAGAGCTGTACAAGGCGATAAACACACCAAATGTAACAAGTGTAACAAACACAACTGTAATGCTGATTATGTAACTATGCATCATGATACTGCTGGTGATTATATATATATGAAT
>CDK37343
ATGATGCTAACATGTCAATTTAATGATGGAGATACCTGGCTGGGTTTGTGGTTGTTATGTGCCTTTATTGTAGGGGTGTTGGGGTTATTATTAATGCACTATAGAGCTGTACAAGGCGATAAACACACCAAATGTAACAAGTGTAACAAACACAACTGTAATGATGATTATGTAACTATGCATTATGATACTGCTGGTGATTATATATATATGAAT
>CDK37136
ATGATGCTAACATGTCAATTTAATGATGGAGATACCTGGCTGGGTTTGTGGTTGTTATGTGCCTTTATTGTAGGGGTGTTGGGGTTATTATTAATGCACTATAGAGCTGTACAAGGCGATAAACACACCAAATGTAACAAGTGTAACAAACACAACTGTAATGGTGATTATGTAACTATGCATTATGATACTGCTGGTGATTATATATATATGAAT
>CDK36992
ATGATGCTAACATGTCAATTTAATGATGGAGATACCTGGCTGGGTTTGTGGTTGTTATGTGCCTTTATTGTAGGGGTGTTGGGGTTATTATTAATGCACTATAGAGCTGTACAAGGCGATAAACACACCAAATGTAACAAGTGTAACAAACACAACTGTAATGATGATTATGTAACTATGCATTATGATACTGCTGGTGATTATATATATATGAAT
>CDK37505
ATGATGCTAACATGTCAATTTAATGATGGAGATACATGGCTGGGTTTGTGGTTGTTATGTGCCTTTATTGTAGGGGTGTTGGGGTTATTATTAATGCACTATAGAGCTGTACAAGGCGATAAACACACCAAATGTAACAAGTGTAACAAACACACCTGTAATGCTGATTATGTAACTATGCATCATGATACTGCTGGTGATTATATATATATGAAT
>AFL91996
ATGATGCTAACATGTCAATTTAATGATGGAGATACATGGCTGGGTTTGTGGTTGTTATGTGCCTTTATTGTAGGGGTGTTGGGGTTATTATTAATGCACTATAGAGCTGTACAAGGCGATAAACACACCAAATGTAACAAGTGTAACAAACACACCTGTAATGCTGATTATGTAACTATGCATCATGATACTGCTGGTGATTATATATATATGAAT
>CDK37037
ATGATGCTAACATGTCAATTTAATGATGGAGATACCTGGCTGGGTTTGTGGTTGTTATGTGCCTTTATTGTAGGGGTGTTGGGGTTATTATTAATGCACTATAGAGCTGTACAAGGCGATAAACACACCAAATGTAACAAGTGTAACAAACACAACTGTAATGATGATTATGTAACTATGCATTATGATACTGCTGGTGATTATATATATATGAAT
>CDK36857
ATGATGCTAACATGTCAATTTAATGATGGAGATACCTGGCTGGGTTTGTGGTTGTTATGTGCCTTTATTGTAGGGGTGTTGGGGTTATTATTAATGCACTATAGAGCTGTACAAGGCGATAAACACACCAAATGTAACAAGTGTAACAAACACAACTGTAATGATGATTATGTAACTATGCATTATGATACTGCTGGTGATTATATATATATGAAT
>CDK37424
ATGATGCTAACATGTCAATTTAATGATGGAGATACCTGGCTGGGTTTGTGGTTGTTATGTGCCTTTATTGTAGGGGTGTTGGGGTTATTATTAATGCACTATAGAGCTGTACAAGGCGATAAACACACCAAATGTAACAAGTGTAACAAACACAACTGTAATGATGATTATGTAACTATGCATTATGATACTGCTGGTGATTATATATATATGAAT
>CBY85455
ATGATGCTAACATGTCAATTTAATGATGGAGATACCTGGCTGGGTTTGTGGTTGTTATGTGCCTTTATTGTAGGGGTGTTGGGGTTATTATTAATGCACTATAGAGCTGTACAAGGCGATAAACACACCAAATGTAACAAGTGTAACAAACACAACTGTAATGCTGATTATGTAACTATGCATCATGATACTGCTGGTGATTATATATATATGAAT
>CBY85464
ATGATGCTAACATGTCAATTTAATGATGGAGATACCTGGCTGGGTTTGTGGTTGTTATGTGCCTTTATTGTAGGGGTGTTGGGGTTATTATTAATGCACTATAGAGCTGTACAAGGCGATAAACACACCAAATGTAACAAGTGTAACAAACACAACTGTAATGGTGATTATGTAACTATGCATTATGATACTGCTGGTGATTATATATATATGAAT
>CDK36911
ATGATGCTAACATGTCAATTTAATGATGGGGATACCTGGCTGGGTTTGTGGTTGTTATGTGCCTTTATTGTAGGGATGTTGGGGTTATTATTGATGCACTATAGAGCTGTACAAGGGGATAAACACACCAAATGTAAGAAGTGTAACAAACACAACTGTAATGATGATTATGTAACTATGCATTATACTACTGATGGTGATTATATATATATGAAT
>AFL92005
ATGATGCTAACATGTCAATTTAATGATGGAGATACCTGGCTGGGTTTGTGGTTGTTATGTGCCTTTATTGTAGGGATGTTGGGGTTATTATTGATGCACTATAGAGCTGTACAAGGGGATAAACACACCAAATGTAAGAAGTGTAACAAACACAACTGTAATGATGATTATGTAACTATGCATTATACTACTGATGGTGATTATATATATATGAAT
>CDK37622
ATGATGCTAACATGTCAATTTAATGATGGAGATACCTGGCTGGGTTTGTGGTTGTTATGTGCCTTTATTGTAGGGGTGTTGGGGTTATTATTAATGCACTATAGAGCTGTACAAGGCGATAAACACACCAAATGTAACAAGTGTAACAAACACAACTGTAATGATGATTATGTAACTATGCATTATGATACTGCTGGTGATTATATATATATGAAT
>CDK37586
ATGATGCTAACATGTCAATTTAATGATGGAGATACATGGCTGGGTTTGTGGTTGTTATGTGCCTTTATTGTAGGGGTGTTGGGGTTATTATTAATGCACTATAGAGCTGTACAAGGCGATAAACACACCAAATGTAACAAGTGTAACAAACACACCTGTAATGCTGATTATGTAACTATGCATCATGATACTGCTGGTGATTATATATATATGAAT
>CDK36722
ATGATGCTAACATGTCAATTTAATGATGGAGATACCTGGCTGGGTTTGTGGTTGTTATGTGCCTTTATTGTAGGGGTGTTGGGGTTATTATTAATGCACTATAGAGCTGTACAAGGCGATAAACACACCAAATGTAACAAGTGTAACAAACACAACTGTAATGATGATTATGTAACTATGCATTATGATACTGCTGGTGATTATATATATATGAAT
>CCJ09347
ATGATGCTAACATGTCAATTTAATGATGGAGATACCTGGCTGGGTTTGTGGTTGTTATGTGCCTTTATTGTAGGGGTGTTGGGGTTATTATTAATGCACTATAGAGCTGTACAAGGCGATAAACACACCAAATGTAACAAGTGTAACAAACACAACTGTAATGATGATTATGTAACTATGCATTATGATACTGCTGGTGATTATATATATATGAAT
>CDK36524
ATGATGCTAACATGTCAATTTAATGATGGAGATACCTGGCTGGGTTTGTGGTTGTTATGTGCCTTTATTGTAGGGATGTTGGGGTTATTATTGATGCACTATAGAGCTGTACAAGGGGATAAACACACCAAATGTAAGAAGTGTAACAAGCACAACTGTAATGATGATTATGTAACTATGCATTATACTACTGATGGTGATTATATATATATGAAT
>CDK37235
ATGATGCTAACATGTCAATTTAATGATGGAGATACCTGGCTGGGTTTGTGGTTGTTATGTGCCTTTATTGTAGGGGTGTTGGGGTTATTATTAATGCACTATAGAGCTGTACAAGGCGATAAACACACCAAATGTAACAAGTGTAACAAACACAACTGTAATGCTGATTATGTAACTATGCATCATGATACTGCTGGTGATTATATATATATGAAT
>CDK36551
ATGATGCTAACATGTCAATTTAATGATGGAGATACCTGGCTGGGTTTGTGGTTGTTATGTGCCTTTATTGTAGGGATGTTGGGGTTATTATTGATGCACTATAGAGCTGTACAAGGGGATAAACACACCAAATGTAAGAAGTGTAACAAACACAACTGTAATGATGATTATGTAACTATGCATTATACTACTGATGGTGATTATATATATATGAAT
>CDK37082
ATGATGCTAACATGTCAATTTAATGATGGAGATACCTGGCTGGGTTTGTGGTTGTTATGTGCCTTTATTGTAGGGGTGTTGGGGTTATTATTAATGCACTATAGAGCTGTACAAGGCGATAAACACACCAAATGTAACAAGTGTAACAAACACAACTGTAATGATGATTATGTAACTATGCATTATGATACTGCTGGTGATTATATATATATGAAT
>CDK36956
ATGATGCTAACATGTCAATTTAATGATGGAGATACCTGGCTGGGTTTGTGGTTGTTATGTGCCTTTATTGTAGGGATGTTGGGGTTATTATTGATGCACTATAGAGCTGTACAAGGGGATAAACACACCAAATGTAAGAAGTGTAACAAGCACAACTGTAATGATGATTATGTAACTATGCATTATACTACTGATGGTGATTATATATATATGAAT
>CDK37334
ATGATGCTAACATGTCAATTTAATGATGGAGATACCTGGCTGGGTTTGTGGTTGTTATGTGCCTTTATTGTAGGGGTGTTGGGGTTATTATTAATGCACTATAGAGCTGTACAAGGCGATAAACACACCAAATGTAACAAGTGTAACAAACACAACTGTAATGCTGATTATGTAACTATGCATCATGATACTGCTGGTGATTATATATATATGAAT
>CDK36542
ATGATGCTAACATGTCAATTTAATGATGGAGATACCTGGCTGGGTTTGTGGTTGTTATGTGCCTTTATTGTAGGGATGTTGGGGTTATTATTGATGCACTATAGAGCTGTACAAGGGGATAAACACACCAAATGTAAGAAGTGTAACAAACACAACTGTAATGATGATTATGTAACTATGCATTATACTACTGATGGTGATTATATATATATGAAT
>CDK36785
ATGATGCTAACATGTCAATTTAATGATGGAGATACATGGCTGGGTTTGTGGTTGTTATGTGCCTTTATTGTAGGGGTGTTGGGGTTATTATTAATGCACTATAGAGCTGTACAAGGCGATAAACACACCAAATGTAACAAGTGTAACAAACACACCTGTAATGCTGATTATGTAACTATGCATCATGATACTGCTGGTGATTATATATATATGAAT
>CDK37532
ATGATGCTAACATGTCAATTTAATGATGGAGATACCTGGCTGGGTTTGTGGTTGTTATGTGCCTTTATTGTAGGGATGTTGGGGTTATTATTGATGCACTATAGAGCTGTACAAGGGGATAAACACACCAAATGTAAGAAGTGTAACAAGCACAACTGTAATGATGATTATGTAACTATGCATTATACTACTGATGGTGATTATATATATATGAAT
>CDK36848
ATGATGCTAACATGTCAATTTAATGATGGAGATACCTGGCTGGGTTTGTGGTTGTTATGTGCCTTTATTGTAGGGGTGTTGGGGTTATTATTAATGCACTATAGAGCTGTACAAGGCGATAAACACACCAAATGTAACAAGTGTAACAAACACAACTGTAATGATGATTATGTAACTATGCATTATGATACTGCTGGTGATTATATATATATGAAT
>AFL91968
ATGATGCTAACATGTCAATTTAATGATGGAGATACCTGGCTGGGTTTGTGGTTGTTATGTGCCTTTATTGTAGGGGTGTTGGGGTTATTATTAATGCACTATAGAGCTGTACAAGGCGATAAACACACCAAATGTAACAAGTGTAACAAACACAACTGTAATGGTGATTATGTAACTATGCATTATGATACTGCTGGTGATTATATATATATGAAT
>CBY85392
ATGATGCTAACATGTCAATTTAATGATGGAGATACCTGGCTGGGTTTGTGGTTGTTATGTGCCTTTATTGTAGGGATGTTGGGGTTATTATTGATGCACTATAGAGCTGTACAAGGGGATAAACACACCAAATGTAAGAAGTGTAACAAACACAACTGTAATGATGATTATGTAACTATGCATTATACTACTGATGGTGATTATATATATATGAAT
>CDK37001
ATGATGCTAACATGTCAATTTAATGATGGAGATACCTGGCTGGGTTTGTGGTTGTTATGTGCCTTTATTGTAGGGGTGTTGGGGTTATTATTAATGCACTATAGAGCTGTACAAGGCGATAAACACACCAAATGTAACAAGTGTAACAAACACACCTGTAATGATGATTATGTAACTATGCATTATGATACTGCTGGTGATTATATATATATGAAT
>CDK37631
ATGATGCTAACATGTCAATTGAATGATGGAGATACCTGGCTGGGTTTGTGGTTGTTATGTGCCTTTATTGTAGGGGTGTTGGGGTTATTATTAATGCACTATAGAGCTGTACAAGGCGATAAACACACCAAATGTAACAAGTGTAACAAACACAACTGTAATGATGATTATGTAACTATGCATTATGATACTGCTGGTGATTATATATATATGAAT
>CBY85491
ATGATGCTAACATGTCAATTTAATGATGGAGATACCTGGCTGGGTTTGTGGTTGTTATGTGCCTTTATTGTAGGGGTGTTGGGGTTATTATTAATGCACTATAGAGCTGTACAAGGCGATAAACACACCAAATGTAACAAGTGTAACAAACACAACTGTAATGATGATTATGTAACTATGCATTATGATACTGCTGGTGATTATATATATATGAAT
>CDK37433
ATGATGCTAACATGTCAATTTAATGATGGAGATACCTGGCTGGGTTTGTGGTTGTTATGTGCCTTTATTGTAGGGGTGTTGGGGTTATTATTAATGCACTATAGAGCTGTACAAGGCGATAAACACACCAAATGTAACAAGTGTAACAAACACAACTGTAATGATAATTATGTAACTATGCATTATGATACTGCTGGTGATTATATATATATGAAT
>AFL92014
ATGATGCTAACATGTCAATTTAATGATGGAGATACCTGGCTGGGTTTGTGGTTGTTATGTGCCTTTATTGTAGGGATGTTGGGGTTATTATTGATGCACTATAGAGCTGTACAAGGGGATAAACACACCAAATGTAAGAAGTGTAACAAACACAACTGTAATGATGATTATGTAACTATGCATTATACTACTGATGGTGATTATATATATATGAAT
>CDK36929
ATGATGCTAACATGTCAATTTAATGATGGAGATACCTGGCTGGGTTTGTGGTTGTTATGTGCCTTTATTGTAGGGATGTTGGGGTTATTATTGATGCACTATAGAGCTGTACAAGGGGATAAACACACCAAATGTAAGAAGTGTAACAAACACAACTGTAATGATGATTATGTAACTATGCATTATACTACTGATGGTGATTATATATATATGAAT
>AAF00063
ATGATGCTAACATGTCAATTTAATGATGGAGATACCTGGCTGGGTTTGTGGTTGTTATGTGCCTTTATTGTAGGGGTGTTGGGGTTATTATTAATGCACTATAGAGCTGTACAAGGCGATAAACACACCAAATGTAACAAGTGTAACAAACACAACTGTAATGATGATTATGTAACTATGCATTATGATACTGCTGGTGATTATATATATATGAAT
>CDK36920
ATGATGCTAACATGTCAATTTAATGATGGAGATACCTGGCTGGGTTTGTGGTTGTTATGTGCCTTTATTGTAGGGATGTTGGGGTTATTATTGATGCACTATAGAGCTGTACAAGGGGATAAACACACCAAATGTAAGAAGTGTAACAAACACAACTGTAATGATGATTATGTAACTATGCATTATACTACTGATGGTGATTATATATATATGAAT
>CCJ09338
ATGATGCTAACATGTCAATTTAATGATGGAGATACCTGGCTGGGTTTGTGGTTGTTATGTGCCTTTATTGTAGGGGTGTTGGGGTTATTATTAATGCACTATAGAGCTGTACAAGGCGATAAACACACCAAATGTAACAAGTGTAACAAACACAACTGTAATGATGATTATGTAACTATGCATTATGATACTGCTGGTGATTATATATATATGAAT
>CBY85419
ATGATGCTAACATGTCAATTTAATGATGGAGATACCTGGCTGGGTTTGTGGTTGTTATGTGCCTTTATTGTAGGGATGTTGGGGTTATTATTGATGCACTATAGAGCTGTACAAGGGGATAAACACACCAAATGTAAGAAGTGTAACAAACACAACTGTAATGATGATTATGTAACTATGCATTATACTACTGATGGTGATTATATATATATGAAT
>CDK36731
ATGATGCTAACATGTCAATTTAATGATGGAGATACCTGGCTGGGTTTGTGGTTGTTATGTGCCTTTATTGTAGGGGTGTTGGGGTTATTATTAATGCACTATAGAGCTGTACAAGGCGATAAACACACCAAATGTAACAAGTGTAACAAACACAACTGTAATGATGATTATGTAACTATGCATTATGATACTGCTGGTGATTATATATATATGAAT
>CBY85545
ATGATGCTAACATGTCAATTTAATGATGGAGATACCTGGCTGGGTTTGTGGTTGTTATGTGCCTTTATTGTAGGGGTGTTGGGGTTATTATTAATGCACTATAGAGCTATACAAGGCGATAAACACACCAAATGTAACAAGTGTAACAAACACAACTGTAATGATGATTATGTAACTATGCATTATGATACTGCTGGTGATTATATATATATGAAT
>CCJ09356
ATGATGCTAACATGTCAATTTAATGATGGAGATACCTGGCTGGGTTTGTGGTTGTTATGTGCCTTTATTGTAGGGGTGTTGGGGTTATTATTAATGCACTATAGAGCTGTACAAGGCGATAAACACACCAAATGTAACAAGTGTAACAAACACAACTGTAATGATGATTATGTAACTATGCATTATGATACTGCTGGTGATTATATATATATGAAT
>CBY85536
ATGATGCTAACATGTCAATTTAATGATGGAGATACCTGGCTGGGTTTGTGGTTGTTATGTGCCTTTATTGTAGGGGTGTTGGGGTTATTATTAATGCACTATAGAGCTGTACAAGGCGATAAACACACCAAATGTAACAAGTGTAACAAACACAACTGTAATGATGATTATGTAACTATGCATTATGATACTGCTGGTGATTATATATATATGAAT
>CBY85410
ATGATGCTAACATGTCAATTTAATGATGGAGATACCTGGCTGGGTTTGTGGTTGTTATGTGCCTTTATTGTAGGGATGTTGGGGTTATTATTGATGCACTATAGAGCTGTACAAGGGGATAAACACACCAAATGTAAGAAGTGTAACAAACACAACTGTAATGATGATTATGTAACTATGCATTATACTACTGATGGTGATTATATATATATGAAT
>CDK36749
ATGATGCTAACATGTCAATTTAATGATGGAGATACCTGGCTGGGTTTGTGGTTGTTATGTGCCTTTATTGTAGGGGTGTTGGGGTTATTATTAATGCACTATAGAGCTGTACAAGGCGATAAACACACCAAATGTAACAAGTGTAACAAACACAACTGTAATGATGATTATGTAACTATGCATTATGATACTGCTGGTGATTATATATATATGAAT
>CDK36605
ATGATGCTAACATGTCAATTTAATGATGGAGATACCTGGCTGGGTTTGTGGTTGTTATGTGCCTTTATTGTAGGGATGTTGGGGTTATTATTGATGCACTATAGAGCTGTACAAGGGGATAAACACACCAAATGTAAGAAGTGTAACAAACACAACTGTAATGATGATTATGTAACTATGCATTATACTACTGATGGTGATTATATATATATGAAT
>CDK36533
ATGATGCTAACATGTCAATTTAATGATGGAGATACATGGCTGGGTTTGTGGTTGTTATGTGCCTTTATTGTAGGGGTGTTGGGGTTATTATTAATGCACTATAGAGCTGTACAAGGCGATAAACACACCAAATGTAACAAGTGTAACAAACACACCTGTAATGCTGATTATGTAACTATGCATCATGATACTGCTGGTGATTATATATATATGAAT
