# Supplementary material for: FRESCo: finding regions of excess synonymous constraint in diverse viruses
Source: Genome Biol. 2015 Feb 17;16(1):38. doi: 10.1186/s13059-015-0603-7 (PMC4376164; doi:10.1186/s13059-015-0603-7)
Supplement: Additional file 4: — Sequence alignments (zip folder of FASTA alignments). [file 13059_2015_603_MOESM4_ESM.zip › alignments/HPV6/E6.fa.revtrans]

>CDK37481
ATGGAAAGTGCAAATGCCTCCACGTCTGCAACGACCATAGACCAGTTGTGCAAGTCGTTTAATCTATCTATGCATACGTTGCAAATTAATTGTGTGTTTTGCAAGAATGCACTGACCACTGCAGAGATTTATTCATATGCATATAAACAGCTAAAGGTCCTGTTTCGAGGCGGCTATCCATATGCAGCCTGCGCGTGCTGCCTAGAATTTCATGGAAAAATCAACCAATATAGACACTTTGATTATGCTGGATATGCAACAACTGTTGAAGAAGAAACTAAACAAGACATTTTAGACGTGCTAATTCGGTGCTACCTGTGTCACAAACCGCTGTGTGAAGTAGAAAAGGTAAAACATATACTAACCAAGGCACGGTTCATAAAGCTAAATTGTACGTGGAAGGGTCGCTGCCTACACTGCTGGACAACATGCATGGAAGACATGTTACCC
>CDK36797
ATGGAAAGTGCAAATGCCTCCACGTCTGCAACGACCATAGACCAGTTGTGCAAGACGTTTAATCTATCTATGCATACGTTGCAAATTAATTGTGTGTTTTGCAAGAATGCACTGACCACTGCAGAGATTTATTCATATGCATATAAACACCTAAAGGTCCTGTTTCGAGGCGGCTATCCATATGCAGCCTGCGCGTGCTGCCTAGAATTTCATGGAAAAATAAACCAATATAGACACTTTGATTATGCTGGATATGCAACAACAGTTGAAGAAGAAACTAAACAAGACATCTTAGACGTGCTAATTCGGTGCTACCTGTGTCACAAACCGCTGTGTGAAGTAGAAAAGGTAAAACATATACTAACCAAGGCACGGTTCATAAAGCTAAATTGTACGTGGAAGGGTCGCTGCCTACACTGCTGGACAACATGCATGGAAGACATGTTACCC
>CDK37328
ATGGAAAGTGCAAATGCCTCCACGTCTGCAACGACCATAGACCAGTTGTGCAAGACGTTTAATCTATCTATGCATACGTTGCAAATTAATTGTGTGTTTTGCAAGAATGCACTGACCACTGCAGAGATTTATTCATATGCATATAAACAGCTAAAGGTCCTGTTTCGAGGCGGCTATCCATATGCAGCCTGCGCGTGCTGCCTAGAATTTCATGGAAAAATCAACCAATATAGACACTTTGATTATGCTGGATATGCAACAACTGTTGAAGAAGAAACTAAACAAGACATTTTAGACGTGCTAATTCGGTGCTACCTGTGTCACAAACCGCTGTGTGAAGTAGAAAAGGTAAAACATATACTAACCAAGGCACGGTTTATAAAGCTAAATTGTACGTGGAAGGGTCGCTGCCTACACTGCTGGACAACATGCATGGAAGACATGTTACCC
>CDK37526
ATGGAAAGTGCAAATGCCTCCACGTCTGCAACGACCATAGACCAGTTGTGCAAGACGTTTAATCTATCTATGCATACGTTGCAAATTAATTGTGTGTTTTGCAAGAATGCACTGACCACTGCAGAGATTTATTCATATGCATATAAACACCTAAAGGTCCTGTTTCGAGGCGGCTATCCATATGCAGCCTGCGCGTGCTGCCTAGAATTTCATGGAAAAATAAACCAATATAGACACTTTGATTATGCTGGATATGCAACAACAGTTGAAGAAGAAACTAAACAAGACATCTTAGACGTGCTAATTCGGTGCTACCTGTGTCACAAACCGCTGTGTGAAGTAGAAAAGGTAAAACATATACTAACCAAGGCACGGTTCATAAAGCTAAATTGTACGTGGAAGGGTCGCTGCCTACACTGCTGGACAACATGCATGGAAGACATGTTACCC
>AFL91972
ATGGAAAGTGCAAATGCCTCCACGTCTGCAACGACCATAGACCAGTTGTGCAAGTCGTTTAATCTATCTATGCATACGTTGCAAATTAATTGTGTGTTTTGCAAGAATGCACTGACCACTGCAGAGATTTATTCATATGCATATAAACAGCTAAAGGTCCTGTTTCGAGGCGGCTATCCATATGCAGCCTGCGCGTGCTGCCTAGAATTTCATGGAAAAATCAACCAATATAGACACTTTGATTATGCTGGATATGCAACAACTGTTGAAGAAGAAACTAAACAAGACATTTTAGACGTGCTAATTCGGTGCTACCTGTGTCACAAACCGCTGTGTGAAGTAGAAAAGGTAAAACATATACTAACCAAGGCACGGTTCATAAAGCTAAATTGTACGTGGAAGGGTCGCTGCCTACACTGCTGGACAACATGCATGGAAGACATGTTACCC
>CDK37013
ATGGAAAGTGCAAATGCCTCCACGTCTGCAACGACCATAGACCAGTTGTGCAAGACGTTTAATCTATCTATGCATACGTTGCAAATTAATTGTGTGTTTTGCAAGAATGCACTGACCACTGCAGAGATTTATTCATATGCATATAAACAGCTAAAGGTCCTGTTTCGAGGCGGCTATCCATATGCAGCCTGCGCGTGCTGCCTAGAATTTCATGGAAAAATTAACCAATATAGACACTTTGATTATGCTGGATATGCAACAACTGTTGAAGAAGAAACTAAACAAGACATTTTAGACGTGCTAATTCGGTGCTACCTGTGTCACAAACCGCTGTGTGAAGTAGAAAAGGTAAAACATATACTAACCAAGGCACGGTTCATAAAGCTAAATTGTACGTGGAAGGGTCGCTGCCTACACTGCTGGACAACATGCATGGAAGACATGTTACCC
>CDK37409
ATGGAAAGTGCAAATGCCTCCACGTCTGCAACGACCATAGACCAGTTGTGCAAGACGTTTAATCTATCTATGCATACGTTGCAAATTAATTGTGTGTTTTGCAAGAATGCACTGACCACTGCAGAGATTTATTCATATGCATATAAACAGCTAAAGGTCCTGTTTCGAGGCGGCTATCCATATGCAGCCTGCGCGTGCTGCCTAGAATTTCATGGAAAAATTAACCAATATAGACACTTTGATTATGCTGGATATGCAACAACTGTTGAAGAAGAAACTAAACAAGACATTTTAGACGTGCTAATTCGGTGCTACCTGTGTCACAAACCGCTGTGTGAAGTAGAAAAGGTAAAACATATACTAACCAAGGCACGGTTCATAAAGCTAAATTGTACGTGGAAGGGTCGCTGCCTACACTGCTGGACAACATGCATGGAAGACATGTTACCC
>CDK37247
ATGGAAAGTGCAAATGCCTCCACGTCTGCAACGACCATAGACCAGTTGTGCAAGACGTTTAATCTATCTATGCATACGTTGCAAATTAATTGTGTGTTTTGCAAGAATGCACTGACCACTGCAGAGATTTATTCATATGCATATAAACAGCTAAAGGTCCTGTTTCGAGGCGGCTATCCATATGCAGCCTGCGCGTGCTGCCTAGAATTTCATGGAAAAATTAACCAATATAGACACTTTGATTATGCTGGATATGCAACAACTGTTGAAGAAGAAACTAAACAAGACATTTTAGACGTGCTAATTCGGTGCTACCTGTGTCACAAACCGCTGTGTGAAGTAGAAAAGGTAAAACATATACTAACCAAGGCACGGTTCATAAAGCTAAATTGTACGTGGAAGGGTCGCTGCCTACACTGCTGGACAACATGCATGGAAGACATGTTACCC
>CDK37400
ATGGAAAGTGCAAATGCCTCCACGTCTGCAACGACCATAGACCAGTTGTGCAAGACGTTTAATCTATCTATGCATACGTTGCAAATTAATTGTGTGTTTTGCAAGAATGCACTGACCACTGCAGAGATTTATTCATATGCATATAAACAGCTAAAGGTCCTGTTTCGAGGCGGCTATCCATATGCAGCCTGCGCGTGCTGCCTAGAATTTCATGGAAAAATTAACCAATATAGACACTTTGATTATGCTGGATATGCAACAACTGTTGAAGAAGAAACTAAACAAGACATTTTAGACGTGCTAATTCGGTGCTACCTGTGTCACAAACCGCTGTGTGAAGTAGAAAAGGTAAAACATATACTAACCAAGGCACGGTTCATAAAGCTAAATTGTACGTGGAAGGGTCGCTGCCTACACTGCTGGACAACATGCATGGAAGACATGTTACCC
>CDK37157
ATGGAAAGTGCAAATGCCTCCACGTCTGCAACGACCATAGACCAGTTGTGCAAGACGTTTAATCTATCTATGCATACGTTGCAAATTAATTGTGTGTTTTGCAAGAATGCACTGACCACTGCAGAGATTTATTCATATGCATATAAACAGCTAAAGGTCCTGTTTCGAGGCGGCTATCCATATGCAGCCTGCGCGTGCTGCCTAGAATTTCATGGAAAAATCAACCAATATAGACACTTTGATTATGCTGGATATGCAACAACTGTTGAAGAAGAAACTAAACAAGACATTTTAGACGTGCTAATTCGGTGCTACCTGTGTCACAAACCGCTGTGTGAAGTAGAAAAGGTAAAACATATACTAACCAAGGCACGGTTTATAAAGCTAAATTGTACGTGGAAGGGTCGCTGCCTACACTGCTGGACAACATGCATGGAAGACATGTTACCC
>CDK36932
ATGGAAAGTGCAAATGCCTCCACGTCTGCAACGACCATAGACCAGTTGTGCAAGACGTTTAATCTATCTATGCATACGTTGCAAATTAATTGTGTGTTTTGCAAGAATGCACTGACCACTGCAGAGATTTATTCATATGCATATAAACACCTAAAGGTCCTGTTTCGAGGCGGCTATCCATATGCAGCCTGCGCGTGCTGCCTAGAATTTCATGGAAAAATAAACCAATATAGACACTTTGATTATGCTGGATATGCAACAACAGTTGAAGAAGAAACTAAACAAGACATCTTAGACGTGCTAATTCGGTGCTACCTGTGTCACAAACCGCTGTGTGAAGTAGAAAAGGTAAAACATATACTAACCAAGGCACGGTTCATAAAGCTAAATTGTACGTGGAAGGGTCGCTGCCTACACTGCTGGACAACATGCATGGAAGACATGTTACCC
>CBY85485
ATGGAAAGTGCAAATGCCTCCACGTCTGCAACGACCATAGACCAGTTGTGCAAGACGTTTAATCTATCTATGCATACGTTGCAAATTAATTGTGTGTTTTGCAAGAATGCACTGACCACTGCAGAGATTTATTCATATGCATATAAACAGCTAAAGGTCCTGTTTCGAGGCGGCTATCCATATGCAGCCTGCGCGTGCTGCCTAGAATTTCATGGAAAAATTAACCAATATAGACACTTTGATTATGCTGGATATGCAACAACTGTTGAAGAAGAAACTAAACAAGACATTTTAGACGTGCTAATTCGGTGCTACCTGTGTCACAAACCGCTGTGTGAAGTAGAAAAGGTAAAACATATACTAACCAAGGCACGGTTCATAAAGCTAAATTGTACGTGGAAGGGTCGCTGCCTACACTGCTGGACAACATGCATGGAAGACATGTTACCC
>CDK37643
ATGGAAAGTGCAAATGCCTCCACGTCTGCAACGACCATAGACCAGTTGTGCAAGACGTTTAATCTATCTATGCATACGTTGCAAATTAATTGTGTGTTTTGCAAGAATGCACTGACCACTGCAGAGATTTATTCATATGCATATAAACAGCTAAAGGTCCTGTTTCGAGGCGGCTATCCATATGCAGCCTGCGCGTGCTGCCTAGAATTTCATGGAAAAATTAACCAATATAGACACTTTGATTATGCTGGATATGCAACAACTGTTGAAGAAGAAACTAAACAAGACATTTTAGACGTGCTAATTCGGTGCTACCTGTGTCACAAACCGCTGTGTGAAGTAGAAAAGGTAAAACATATACTAACCAAGGCACGGTTCATAAAGCTAAATTGTACGTGGAAGGGTCGCTGCCTACACTGCTGGACAACATGCATGGAAGACATGTTACCC
>CDK36833
ATGGAAAGTGCAAATGCCTCCACGTCTGCAACGACCATAGACCAGTTGTGCAAGACGTTTAATCTATCTATGCATACGTTGCAAATTAATTGTGTGTTTTGCAAGAATGCACTGACCACTGCAGAGATTTATTCATATGCATATAAACAGCTAAAGGTCCTGTTTCGAGGCGGCTATCCATATGCAGCCTGCGCGTGCTGCCTAGAATTTCATGGAAAAATTAACCAATATAGACACTTTGATTATGCTGGATATGCAACAACTGTTGAAGAAGAAACTAAACAAGACATTTTAGACGTGCTAATTCGGTGCTACCTGTGTCACAAACCGCTGTGTGAAGTAGAAAAGGTAAAACATATACTAACCAAGGCACGGTTCATAAAGCTAAATTGTACGTGGAAGGGTCGCTGCCTACACTGCTGGACAACATGCATGGAAGACATGTTACCC
>CDK36707
ATGGAAAGTGCAAATGCCTCCACGTCTGCAACGACCATAGACCAGTTGTGCAAGACGTTTAATCTATCTATGCATACGTTGCAAATTAATTGTGTGTTTTGCAAGAATGCACTGACCACTGCAGAGATTTATTCATATGCATATAAACAGCTAAAGGTCCTGTTTCGAGGCGGCTATCCATATGCAGCCTGCGCGTGCTGCCTAGAATTTCATGGAAAAATCAACCAATATAGACACTTTGATTATGCTGGATATGCAACAACTGTTGAAGAAGAAACTAAACAAGACATTTTAGACGTGCTAATTCGGTGCTACCTGTGTCACAAACCGCTGTGTGAAGTAGAAAAGGTAAAACATATACTAACCAAGGCACGGTTTATAAAGCTAAATTGTACGTGGAAGGGTCGCTGCCTACACTGCTGGACAACATGCATGGAAGACATGTTACCC
>CCJ09368
ATGGAAAGTGCAAATGCCTCCACGTCTGCAACGACCATAGACCAGTTGTGCAAGACGTTTAATCTATCTATGCATACGTTGCAAATTAATTGTGTGTTTTGCAAGAATGCACTGACCACTGCAGAGATTTATTCATATGCATATAAACACCTAAAGGTCCTGTTTCGAGGCGGCTATCCATATGCAGCCTGCGCGTGCTGCCTAGAATTTCATGGAAAAATAAACCAATATAGACACTTTGATTATGCTGGATATGCAACAACAGTTGAAGAAGAAACTAAACAAGACATCTTAGACGTGCTAATTCGGTGCTACCTGTGTCACAAACCGCTGTGTGAAGTAGAAAAGGTAAAACATATACTAACCAAGGCGCGGTTCATAAAGCTAAATTGTACGTGGAAGGGTCGCTGCCTACACTGCTGGACAACATGCATGGAAGACATGTTACCC
>CBY85404
ATGGAAAGTGCAAATGCCTCCACGTCTGCAACGACCATAGACCAGTTGTGCAAGACGTTTAATCTATCTATGCATACGTTGCAAATTAATTGTGTGTTTTGCAAGAATGCACTGACCACTGCAGAGATTTATTCATATGCATATAAACACCTAAAGGTCCTGTTTCGAGGCGGCTATCCATATGCAGCCTGCGCGTGCTGCCTAGAATTTCATGGAAAAATAAACCAATATAGACACTTTGATTATGCTGGATATGCAACAACAGTTGAAGAAGAAACTAAACAAGACATCTTAGACGTGCTAATTCGGTGCTACCTGTGTCACAAACCGCTGTGTGAAGTAGAAAAGGTAAAACATATACTAACCAAGGCACGGTTCATAAAGCTAAATTGTACGTGGAAGGGTCGCTGCCTACACTGCTGGACAACATGCATGGAAGACATGTTACCC
>CDK37310
ATGGAAAGTGCAAATGCCTCCACGTCTGCAACGACCATAGACCAGTTGTGCAAGACGTTTAATCTATCTATGCATACGTTGCAAATTAATTGTGTGTTTTGCAAGAATGCACTGACCACTGCAGAGATTTATTCATATGCATATAAACAGCTAAAGGTCCTGTTTCGAGGCGGCTATCCATATGCAGCCTGCGCGTGCTGCCTAGAATTCCATGGAAAAATCAACCAATATAGACACTTTGATTATGCTGGATATGCAACAACTGTTGAAGAAGAAACTAAACAAGACATTTTAGACGTGCTAATTCGGTGCTACCTGTGTCACAAACCGCTGTGTGAAGTAGAAAAGGTAAAACATATACTAACCAAGGCACGGTTTATAAAGCTAAATTGTACGTGGAAGGGTCGCTGCCTACACTGCTGGACAACATGCATGGAAGACATGTTACCC
>CDK37490
ATGGAAAGTGCAAATGCCTCCACGTCTGCAACGACCATAGACCAGTTGTGCAAGTCGTTTAATCTATCTATGCATACGTTGCAAATTAATTGTGTGTTTTGCAAGAATGCACTGACCACTGCAGAGATTTATTCATATGCATATAAACAGCTAAAGGTCCTGTTTCGAGGCGGCTATCCATATGCAGCCTGCGCGTGCTGCCTAGAATTTCATGGAAAAATCAACCAATATAGACACTTTGATTATGCGGGATATGCAACAACTGTTGAAGAAGAAACTAAACAAGACATTTTAGACGTGCTAATTCGGTGCTACCTGTGTCACAAACCGCTGTGTGAAGTAGAAAAGGTAAAACATATACTAACCAAGGCACGGTTCATAAAGCTAAATTGTACGTGGAAGGGTCGCTGCCTACACTGCTGGACAACATGCATGGAAGACATGTTACCC
>CDK37319
ATGGAAAGTGCAAATGCCTCCACGTCTGCAACGACCATAGACCAGTTGTGCAAGACGTTTAATCTATCTATGCATACGTTGCAAATTAATTGTGTGTTTTGCAAGAATGCACTGACCACTGCAGAGATTTATTCATATGCATATAAACAGCTAAAGGTCCTGTTTCGAGGCGGCTATCCATATGCAGCCTGCGCGTGCTGCCTAGAATTTCATGGAAAAATCAACCAATATAGACACTTTGATTATGCTGGATATGCAACAACTGTTGAAGAAGAAACTAAACAAGACATTTTAGACGTGCTAATTCGGTGCTACCTGTGTCACAAACCGCTGTGTGAAGTAGAAAAGGTAAAACATATACTAACCAAGGCACGGTTTATAAAGCTAAATTGTACGTGGAAGGGTCGCTGCCTACACTGCTGGACAACATGCATGGAAGACATGTTACCC
>CDK37499
ATGGAAAGTGCAAATGCCTCCACGTCTGCAACGACCATAGACCAGTTGTGCAAGACGTTTAATCTATCTATGCATACGTTGCAAATTAATTGTGTGTTTTGCAAGAATGCACTGACCACTGCAGAGATTTATTCATATGCATATAAACAGCTAAAGGTCCTGTTTCGAGGCGGCTATCCATATGCAGCCTGCGCGTGCTGCCTAGAATTTCATGGAAAAATCAACCAATATAGACACTTTGATTATGCTGGATATGCAACAACTGTTGAAGAAGAAACTAAACAAGACATTTTAGACGTGCTAATTCGGTGCTACCTGTGTCACAAACCGCTGTGTGAAGTAGAAAAGGTAAAACATATACTAACCAAGGCACGGTTTATAAAGCTAAATTGTACGTGGAAGGGTCGCTGCCTACACTGCTGGACAACATGCATGGAAGACATGTTACCC
>CDK36563
ATGGAAAGTGCAAATGCCTCCACGTCTGCAACGACCATAGACCAGTTGTGCAAGACGTTTAATCTATCTATGCATACGTTGCAAATTAATTGTGTGTTTTGCAAGAATGCACTGACCACTGCAGAGATTTATTCATATGCATATAAACAGCTAAAGGTCCTGTTTCGAGGCGGCTATCCATATGCAGCCTGCGCGTGCTGCCTAGAATTTCATGGAAAAATTAACCAATATAGACACTTTGATTATGCTGGATATGCAACAACTGTTGAAGAAGAAACTAAACAAGACATTTTAGACGTGCTAATTCGGTGCTACCTGTGTCACAAACCGCTGTGTGAAGTAGAAAAGGTAAAACATATACTAACCAAGGCACGGTTCATAAAGCTAAATTGTACGTGGAAGGGTCGCTGCCTACACTGCTGGACAACATGCATGGAAGACATGTTACCC
>CDK37553
ATGGAAAGTGCAAATGCCTCCACGTCTGCAACGACCATAGACCAGTTGTGCAAGACGTTTAATCTATCTATGCATACGTTGCAAATTAATTGTGTGTTTTGCAAGAATGCACTGACCACTGCAGAGATTTATTCATATGCATATAAACAGCTAAAGGTCCTGTTTCGAGGCGGCTATCCATATGCAGCCTGCGCGTGCTGCCTAGAATTTCATGGAAAAATTAACCAATATAGACACTTTGATTATGCTGGATATGCAACAACTGTTGAAGAAGAAACTAAACAAGACATTTTAGACGTGCTAATTCGGTGCTACCTGTGTCACAAACCGCTGTGTGAAGTAGAAAAGGTAAAACATATACTAACCAAGGCACGGTTCATAAAGCTAAATTGTACGTGGAAGGGTCGCTGCCTACACTGCTGGACAACATGCATGGAAGACATGTTACCC
>CDK37067
ATGGAAAGTGCAAATGCCTCCACGTCTGCAACGACCATAGACCAGTTGTGCAAGACGTTTAATCTATCTATGCATACGTTGCAAATTAATTGTGTGTTTTGCAAGAATGCACTGACCACTGCAGAGATTTATTCATATGCATATAAACAGCTAAAGGTCCTGTTTCGAGGCGGCTATCCATATGCAGCCTGCGCGTGCTGCCTAGAATTTCATGGAAAAATTAACCAATATAGACACTTTGATTATGCTGGATATGCAACAACTGTTGAAGAAGAAACTAAACAAGACATTTTAGACGTGCTAATTCGGTGCTACCTGTGTCACAAACCGCTGTGTGAAGTAGAAAAGGTAAAACATATACTAACCAAGGCACGGTTCATAAAGCTAAATTGTACGTGGAAGGGTCGCTGCCTACACTGCTGGACAACATGCATGGAAGACATGTTACCC
>CDK37418
ATGGAAAGTGCAAATGCCTCCACGTCTGCAACGACCATAGACCAGTTGTGCAAGACGTTTAATCTATCTATGCATACGTTGCAAATTAATTGTGTGTTTTGCAAGAATGCACTGACCACTGCAGAGATTTATTCATATGCATATAAACAGCTAAAGGTCCTGTTTCGAGGCGGCTATCCATATGCAGCCTGCGCGTGCTGCCTAGAATTTCATGGAAAAATTAACCAATATAGACACTTTGATTATGCTGGATATGCAACAACTGTTGAAGAAGAAACTAAACAAGACATTTTAGACGTGCTAATTCGGTGCTACCTGTGTCACAAACCGCTGTGTGAAGTAGAAAAGGTAAAACATATACTAACCAAGGCACGGTTCATAAAGCTAAATTGTACGTGGAAGGGTCGCTGCCTACACTGCTGGACAACATGCATGGAAGACATGTTACCC
>CDK36554
ATGGAAAGTGCAAATGCCTCCACGTCTGCAACGACCATAGACCAGTTGTGCAAGACGTTTAATCTATCTATGCATACGTTGCAAATTAATTGTGTGTTTTGCAAGAATGCACTGACCACTGCAGAGATTTATTCATATGCATATAAACACCTAAAGGTCCTGTTTCGAGGCGGCTATCCATATGCAGCCTGCGCGTGCTGCCTAGAATTTCATGGAAAAATAAACCAATATAGACACTTTGATTATGCTGGATATGCAACAACAGTTGAAGAAGAAACTAAACAAGACATCTTAGACGTGCTAATTCGGTGCTACCTGTGTCACAAACCGCTGTGTGAAGTAGAAAAGGTAAAACATATACTAACCAAGGCACGGTTCATAAAGCTAAATTGTACGTGGAAGGGTCGCTGCCTACACTGCTGGACAACATGCATGGAAGACATGTTACCC
>CDK37391
ATGGAAAGTGCAAATGCCTCCACGTCTGCAACGACCATAGACCAGTTGTGCAAGACGTTTAATCTATCTATGCATACGTTGCAAATTAATTGTGTGTTTTGCAAGAATGCACTGACCACTGCAGAGATTTATTCATATGCATATAAACAGCTAAAGGTCCTGTTTCGAGGCGGCTATCCATATGCAGCCTGCGCGTGCTGCCTAGAATTTCATGGAAAAATTAACCAATATAGACACTTTGATTATGCTGGATATGCAACAACTGTTGAAGAAGAAACTAAACAAGACATTTTAGACGTGCTAATTCGGTGCTACCTGTGTCACAAACCGCTGTGTGAAGTAGAAAAGGTAAAACATATACTAACCAAGGCACGGTTCATAAAGCTAAATTGTACGTGGAAGGGTCGCTGCCTACACTGCTGGACAACATGCATGGAAGACATGTTACCC
>CDK37454
ATGGAAAGTGCAAATGCCTCCACGTCTGCAACGACCATAGACCAGTTGTGCAAGACGTTTAATCTATCTATGCATACGTTGCAAATTAATTGTGTGTTTTGCAAGAATGCACTGACCACTGCAGAGATTTATTCATATGCATATAAACAGCTAAAGGTCCTGTTTCGAGGCGGCTATCCATATGCAGCCTGCGCGTGCTGCCTAGAATTTCATGGAAAAATTAACCAATATAGACACTTTGATTATGCTGGATATGCAACAACTGTTGAAGAAGAAACTAAACAAGACATTTTAGACGTGCTAATTCGGTGCTACCTGTGTCACAAACCGCTGTGTGAAGTAGAAAAGGTAAAACATATACTAACCAAGGCACGGTTCATAAAGCTAAATTGTACGTGGAAGGGTCGCTGCCTACACTGCTGGACAACATGCATGGAAGACATGTTACCC
>CDK37652
ATGGAAAGTGCAAATGCCTCCACGTCTGCAACGACCATAGACCAGTTGTGCAAGACGTTTAATCTATCTATGCATACGTTGCAAATTAATTGTGTGTTTTGCAAGAATGCACTGACCACTGCAGAGATTTATTCATATGCATATAAACAGCTAAAGGTCCTGTTTCGAGGCGGCTATCCATATGCAGCCTGCGCGTGCTGCCTAGAATTTCATGGAAAAATCAACCAATATAGACACTTTGATTATGCTGGATATGCAACAACTGTTGAAGAAGAAACTAAACAAGACATTTTAGACGTGCTAATTCGGTGCTACCTGTGTCACAAACCGCTGTGTGAAGTAGAAAAGGTAAAACATATACTAACCAAGGCACGGTTTATAAAGCTAAATTGTACGTGGAAGGGTCGCTGCCTACACTGCTGGACAACATGCATGGAAGACATGTTACCC
>CDK36752
ATGGAAAGTGCAAATGCCTCCACGTCTGCAACGACCATAGACCAGTTGTGCAAGACGTTTAATCTATCTATGCATACGTTGCAAATTAATTGTGTGTTTTGCAAGAATGCACTGACCACTGCAGAGATTTATTCATATGCATATAAACAGCTAAAGGTCCTGTTTCGAGGCGGCTATCCATATGCAGCCTGCGCGTGCTGCCTAGAATTTCATGGAAAAATCAACCAATATAGACACTTTGATTATGCTGGATATGCAACAACTGTTGAAGAAGAAACTAAACAAGACATTTTAGACGTGCTAATTCGGTGCTACCTGTGTCACAAACCGCTGTGTGAAGTAGAAAAGGTAAAACATATACTAACCAAGGCACGGTTTATAAAGCTAAATTGTACGTGGAAGGGTCGCTGCCTACACTGCTGGACAACATGCATGGAAGACATGTTACCC
>CBY85521
ATGGAAAGTGCAAATGCCTCCACGTCTGCAACGACCATAGACCAGTTGTGCAAGACGTTTAATCTATCTATGCATACGTTGCAAATTAATTGTGTGTTTTGCAAGAATGCACTGACCACTGCAGAGATTTATTCATATGCATATAAACAGCTAAAGGTCCTGTTTCGAGGCGGCTATCCATATGCAGCCTGCGCGTGCTGCCTAGAATTTCATGGAAAAATTAACCAATATAGACACTTTGATTATGCTGGATATGCAACAACTGTTGAAGAAGAAACTAAACAAGACATTTTAGACGTGCTAATTCGGTGCTACCTGTGTCACAAACCGCTGTGTGAAGTAGAAAAGGTAAAACATATACTAACCAAGGCACGGTTCATAAAGCTAAATTGTACGTGGAAGGGTCGCTGCCTACACTGCTGGACAACATGCATGGAAGACATGTTACCC
>CCJ09377
ATGGAAAGTGCAAATGCCTCCACGTCTGCAACGACCATAGACCAGTTGTGCAAGACGTTTAATCTATCTATGCATACGTTGCAAATTAATTGTGTGTTTTGCAAGAATGCACTGACCACTGCAGAGATTTATTCATATGCATATAAACACCTAAAGGTCCTGTTTCGAGGCGGCTATCCATATGCAGCCTGCGCGTGCTGCCTAGAATTTCATGGAAAAATAAACCAATATAGACACTTTGATTATGCTGGATATGCAACAACAGTTGAAGAAGAAACTAAACAAGACATCTTAGACGTGCTAATTCGGTGCTACCTGTGTCACAAACCGCTGTGTGAAGTAGAAAAGGTAAAACATATACTAACCAAGGCACGGTTCATAAAGCTAAATTGTACGTGGAAGGGTCGCTGCCTACACTGCTGGACAACATGCATGGAAGACATGTTACCC
>CDK36824
ATGGAAAGTGCAAATGCCTCCACGTCTGCAACGACCATAGACCAGTTGTGCAAGACGTTTAATCTATCTATGCATACGTTGCAAATTAATTGTGTGTTTTGCAAGAATGCACTGACCACTGCAGAGATTTATTCATATGCATATAAACAGCTAAAGGTCCTGTTTCGAGGCGGCTATCCATATGCAGCCTGCGCGTGCTGCCTAGAATTTCATGGAAAAATTAACCAATATAGACACTTTGATTATGCTGGATATGCAACAACTGTTGAAGAAGAAACTAAACAAGACATTTTAGACGTGCTAATTCGGTGCTACCTGTGTCACAAACCGCTGTGTGAAGTAGAAAAGGTAAAACATATACTAACCAAGGCACGGTTCATAAAGCTAAATTGTACGTGGAAGGGTCGCTGCCTACACTGCTGGACAACATGCATGGAAGACATGTTACCC
>CDK36653
ATGGAAAGTGCAAATGCCTCCACGTCTGCAACGACCATAGACCAGTTGTGCAAGACGTTTAATCTATCTATGCATACGTTGCAAATTAATTGTGTGTTTTGCAAGAATGCACTGACCACTGCAGAGATTTATTCATATGCATATAAACAGCTAAAGGTCCTGTTTCGAGGCGGCTATCCATATGCAGCCTGCGCGTGCTGCCTAGAATTTCATGGAAAAATCAACCAATATAGACACTTTGATTATGCTGGATATGCAACAACTGTTGAAGAAGAAACTAAACAAGACATTTTAGACGTGCTAATCCGGTGCTACCTGTGTCACAAACCGCTGTGTGAAGTAGAAAAGGTAAAACATATACTAACCAAGGCACGGTTTATAAAGCTAAATTGTACGTGGAAGGGTCGCTGCCTACACTGCTGGACAACATGCATGGAAGACATGTTACCC
>CDK37094
ATGGAAAGTGCAAATGCCTCCACGTCTGCAACGACCATAGACCAGTTGTGCAAGACGTTTAATCTATCTATGCATACGTTGCAAATTAATTGTGTGTTTTGCAAGAATGCACTGACCACTGCAGAGATTTATTCATATGCATATAAACAGCTAAAGGTCCTGTTTCGAGGCGGCTATCCATATGCAGCCTGCGCGTGCTGCCTAGAATTTCATGGAAAAATTAACCAATATAGACACTTTGATTATGCTGGATATGCAACAACTGTTGAAGAAGAAACTAAACAAGACATTTTAGACGTGCTAATTCGGTGCTACCTGTGTCACAAACCGCTGTGTGAAGTAGAAAAGGTAAAACATATACTAACCAAGGCACGGTTCATAAAGCTAAATTGTACGTGGAAGGGTCGCTGCCTACACTGCTGGACAACATGCATGGAAGACATGTTACCC
>CBY85431
ATGGAAAGTGCAAATGCCTCCACGTCTGCAACGACCATAGACCAGTTGTGCAAGACGTTTAATCTATCTATGCATACGTTGCAAATTAATTGTGTGTTTTGCAAGAATGCACTGACCACTGCAGAGATTTATTCATATGCATATAAACACCTAAAGGTCCTGTTTCGAGGCGGCTATCCATATGCAGCCTGCGCGTGCTGCCTAGAATTTCATGGAAAAATAAACCAATATAGACACTTTGATTATGCTGGATATGCAACAACAGTTGAAGAAGAAACTAAACAAGACATCTTAGACGTGCTAATTCGGTGCTACCTGTGTCACAAACCGCTGTGTGAAGTAGAAAAGGTAAAACATATACTAACCAAGGCGCGGTTCATAAAGCTAAATTGTACGTGGAAGGGTCGCTGCCTACACTGCTGGACAACATGCATGGAAGACATGTTACCC
>CDK36572
ATGGAAAGTGCAAATGCCTCCACGTCTGCAACGACCATAGACCAGTTGTGCAAGACGTTTAATCTATCTATGCATACGTTGCAAATTAATTGTGTGTTTTGCAAGAATGCACTGACCACTGCAGAGATTTATTCATATGCATATAAACACCTAAAGGTCCTGTTTCGAGGCGGCTATCCATATGCAGCCTGCGCGTGCTGCCTAGAATTTCATGGAAAAATAAACCAATATAGACACTTTGATTATGCTGGATATGCAACAACAGTTGAAGAAGAAACTAAACAAGACATCTTAGACGTGCTAATTCGGTGCTACCTGTGTCACAAACCGCTGTGTGAAGTAGAAAAGGTAAAACATATACTAACCAAGGCACGGTTCATAAAGCTAAATTGTACGTGGAAGGGTCGCTGCCTACACTGCTGGACAACATGCATGGAAGACATGTTACCC
>CDK37301
ATGGAAAGTGCAAATGCCTCCACGTCTGCAACGACCATAGACCAGTTGTGCAAGACGTTTAATCTATCTATGCATACGTTGCAAATTAATTGTGTGTTTTGCAAGAATGCACTGACCACTGCAGAGATTTATTCATATGCATATAAACAGCTAAAGGTCCTGTTTCGAGGCGGCTATCCATATGCAGCCTGCGCGTGCTGCCTAGAATTTCATGGAAAAATCAACCAATATAGACACTTTGATTATGCTGGATATGCAACAACTGTTGAAGAAGAAACTAAACAAGACATTTTAGACGTGCTAATTCGGTGCTACCTGTGTCACAAACCGCTGTGTGAAGTAGAAAAGGTAAAACATATACTAACCAAGGCACGGTTTATAAAGCTAAATTGTACGTGGAAGGGTCGCTGCCTACACTGCTGGACAACATGCATGGAAGACATGTTACCC
>CDK37544
ATGGAAAGTGCAAATGCCTCCACGTCTGCAACGACCATAGACCAGTTGTGCAAGACGTTTAATCTATCTATGCATACGTTGCAAATTAATTGTGTGTTTTGCAAGAATGCACTGACCACTGCAGAGATTTATTCATATGCATATAAACAGCTAAAGGTCCTGTTTCGAGGCGGCTATCCATATGCAGCCTGCGCGTGCTGCCTAGAATTTCATGGAAAAATTAACCAATATAGACACTTTGATTATGCTGGATATGCAACAACTGTTGAAGAAGAAACTAAACAAGACATTTTAGACGTGCTAATTCGGTGCTACCTGTGTCACAAACCGCTGTGTGAAGTAGAAAAGGTAAAACATATACTAACCAAGGCACGGTTCATAAAGCTAAATTGTACGTGGAAGGGTCGCTGCCTACACTGCTGGACAACATGCATGGAAGACATGTTACCC
>AFL91954
ATGGAAAGTGCAAATGCCTCCACGTCTGCAACGACCATAGACCAGTTGTGCAAGTCGTTTAATCTATCTATGCATACGTTGCAAATTAATTGTGTGTTTTGCAAGAATGCACTGACCACTGCAGAGATTTATTCATATGCATATAAACAGCTAAAGGTCCTGTTTCGAGGCGGCTATCCATATGCAGCCTGCGCGTGCTGCCTAGAATTTCATGGAAAAATCAACCAATATAGACACTTTGATTATGCTGGATATGCAACAACTGTTGAAGAAGAAACTAAACAAGACATTTTAGACGTGCTAATTCGGTGCTACCTGTGTCACAAACCGCTGTGTGAAGTAGAAAAGGTAAAACATATACTAACCAAGGCACGGTTCATAAAGCTAAATTGTACGTGGAAGGGTCGCTGCCTACACTGCTGGACAACATGCATGGAAGACATGTTACCC
>CDK37616
ATGGAAAGTGCAAATGCCTCCACGTCTGCAACGACCATAGACCAGTTGTGCAAGACGTTTAATCTATCTATGCATACGTTGCAAATTAATTGTGTGTTTTGCAAGAATGCACTGACCACTGCAGAGATTTATTCATATGCATATAAACAGCTAAAGGTCCTGTTTCGAGGCGGCTATCCATATGCAGCCTGCGCGTGCTGCCTAGAATTTCATGGAAAAATTAACCAATATAGACACTTTGATTATGCTGGATATGCAACAACTGTTGAAGAAGAAACTAAACAAGACATTTTAGACGTGCTAATTCGGTGCTACCTGTGTCACAAACCGCTGTGTGAAGTAGAAAAGGTAAAACATATACTAACCAAGGCACGGTTCATAAAGCTAAATTGTACGTGGAAGGGTCGCTGCCTACACTGCTGGACAACATGCATGGAAGACATGTTACCC
>CDK36896
ATGGAAAGTGCAAATGCCTCCACGTCTGCAACGACCATAGACCAGTTGTGCAAGACGTTTAATCTATCTATGCATACGTTGCAAATTAATTGTGTGTTTTGCAAGAATGCACTGACCACTGCAGAGATTTATTCATATGCATATAAACAGCTAAAGGTCCTGTTTCGAGGCGGCTATCCATATGCAGCCTGCGCGTGCTGCCTAGAATTTCATGGAAAAATCAACCAATATAGACACTTTGATTATGCTGGATATGCAACAACTGTTGAAGAAGAAACTAAACAAGACATTTTAGACGTGCTAATTCGGTGCTACCTGTGTCACAAACCGCTGTGTGAAGTAGAAAAGGTAAAACATATACTAACCAAGGCACGGTTTATAAAGCTAAATTGTACGTGGAAGGGTCGCTGCCTACACTGCTGGACAACATGCATGGAAGACATGTTACCC
>CDK37076
ATGGAAAGTGCAAATGCCTCCACGTCTGCAACGACCATAGACCAGTTGTGCAAGACGTTTAATCTATCTATGCATACGTTGCAAATTAATTGTGTGTTTTGCAAGAATGCACTGACCACTGCAGAGATTTATTCATATGCATATAAACAGCTAAAGGTCCTGTTTCGAGGCGGCTATCCATATGCAGCCTGCGCGTGCTGCCTAGAATTTCATGGAAAAATTAACCAATATAGACACTTTGATTATGCTGGATATGCAACAACTGTTGAAGAAGAAACTAAACAAGACATTTTAGACGTGCTAATTCGGTGCTACCTGTGTCACAAACCGCTGTGTGAAGTAGAAAAGGTAAAACATATACTAACCAAGGCACGGTTCATAAAGCTAAATTGTACGTGGAAGGGTCGCTGCCTACACTGCTGGACAACATGCATGGAAGACATGTTACCC
>CDK37571
ATGGAAAGTGCAAATGCCTCCACGTCTGCAACGACCATAGACCAGTTGTGCAAGTCGTTTAATCTATCTATGCATACGTTGCAAATTAATTGTGTGTTTTGCAAGAATGCACTGACCACTGCAGAGATTTATTCATATGCATATAAACAGCTAAAGGTCCTGTTTCGAGGCGGCTATCCATATGCAGCCTGCGCGTGCTGCCTAGAATTTCATGGAAAAATCAACCAATATAGACACTTTGATTATGCTGGATATGCAACAACTGTTGAAGAAGAAACTAAACAAGACATTTTAGACGTGCTAATTCGGTGCTACCTGTGTCACAAACCGCTGTGTGAAGTAGAAAAGGTAAAACATATACTAACCAAGGCACGGTTCATAAAGCTAAATTGTACGTGGAAGGGTCGCTGCCTACACTGCTGGACAACATGCATGGAAGACATGTTACCC
>CDK36500
ATGGAAAGTGCAAATGCCTCCACGTCTGCAACGACCATAGACCAGTTGTGCAAGACGTTTAATCTATCTATGCATACGTTGCAAATTAATTGTGTGTTTTGCAAGAATGCACTGACCACTGCAGAGATTTATTCATATGCATATAAACACCTAAAGGTCCTGTTTCGAGGCGGCTATCCATATGCAGCCTGCGCGTGCTGCCTAGAATTTCATGGAAAAATAAACCAATATAGACACTTTGATTATGCTGGATATGCAACAACAGTTGAAGAAGAAACTAAACAAGACATCTTAGACGTGCTAATTCGGTGCTACCTGTGTCACAAACCGCTGTGTGAAGTAGAAAAGGTAAAACATATACTAACCAAGGCACGGTTCATAAAGCTAAATTGTACGTGGAAGGGTCGCTGCCTACACTGCTGGACAACATGCATGGAAGACATGTTACCC
>CDK37661
ATGGAAAGTGCAAATGCCTCCACGTCTGCAACGACCATAGACCAGTTGTGCAAGACGTTTAATCTATCTATGCATACGTTGCAAATTAATTGTGTGTTTTGCAAGAATGCACTGACCACTGCAGAGATTTATTCATATGCATATAAACAGCTAAAGGTCCTGTTTCGAGGCGGCTATCCATATGCAGCCTGCGCGTGCTGCCTAGAATTTCATGGAAAAATTAACCAATATAGACACTTTGATTATGCTGGATATGCAACAACTGTTGAAGAAGAAACTAAACAAGACATTTTAGACGTGCTAATTCGGTGCTACCTGTGTCACAAACCGCTGTGTGAAGTAGAAAAGGTAAAACATATACTAACCAAGGCACGGTTCATAAAGCTAAATTGTACGTGGAAGGGTCGCTGCCTACACTGCTGGACAACATGCATGGAAGACATGTTACCC
>CDK37382
ATGGAAAGTGCAAATGCCTCCACGTCTGCAACGACCATAGACCAGTTGTGCAAGACGTTTAATCTATCTATGCATACGTTGCAAATTAATTGTGTGTTTTGCAAGAATGCACTGACCACTGCAGAGATTTATTCATATGCATATAAACAGCTAAAGGTCCTGTTTCGAGGCGGCTATCCATATGCAGCCTGCGCGTGCTGCCTAGAATTTCATGGAAAAATTAACCAATATAGACACTTTGATTATGCTGGATATGCAACAACTGTTGAAGAAGAAACTAAACAAGACATTTTAGACGTGCTAATTCGGTGCTACCTGTGTCACAAACCGCTGTGTGAAGTAGAAAAGGTAAAACATATACTAACCAAGGCACGGTTCATAAAGCTAAATTGTACGTGGAAGGGTCGCTGCCTACACTGCTGGACAACATGCATGGAAGACATGTTACCC
>CDK36509
ATGGAAAGTGCAAATGCCTCCACGTCTGCAACGACCATAGACCAGTTGTGCAAGACGTTTAATCTATCTATGCATACGTTGCAAATTAATTGTGTGTTTTGCAAGAATGCACTGACCACTGCAGAGATTTATTCATATGCATATAAACAGCTAAAGGTCCTGTTTCGAGGCGGCTATCCATATGCAGCCTGCGCGTGCTGCCTAGAATTTCATGGAAAAATTAACCAATATAGACACTTTGATTATGCTGGATATGCAACAACTGTTGAAGAAGAAACTAAACAAGACATTTTAGACGTGCTAATTCGGTGCTACCTGTGTCACAAACCGCTGTGTGAAGTAGAAAAGGTAAAACATATACTAACCAAGGCACGGTTCATAAAGCTAAATTGTACGTGGAAGGGTCGCTGCCTACACTGCTGGACAACATGCATGGAAGACATGTTACCC
>CBY85539
ATGGAAAGTGCAAATGCCTCCACGTCTGCAACGACCATAGACCAGTTGTGCAAGACGTTTAATCTATCTATGCATACGTTGCAAATTAATTGTGTGTTTTGCAAGAATGCACTGACCACTGCAGAGATTTATTCATATGCATATAAACAGCTAAAGGTCCTGTTTCGAGGCGGCTATCCATATGCAGCCTGCGCGTGCTGCCTAGAATTTCATGGAAAAATTAACCAATATAGACACTTTGATTATGCTGGATATGCAACAACTGTTGAAGAAGAAACTAAACAAGACATTTTAGACGTGCTAATTCGGTGCTACCTGTGTCACAAACCGCTGTGTGAAGTAGAAAAGGTAAAACATATACTAACCAAGGCACGGTTCATAAAGCTAAATTGTACGTGGAAGGGTCGCTGCCTACACTGCTGGACAACATGCATGGAAGACATGTTACCC
>CDK36950
ATGGAAAGTGCAAATGCCTCCACGTCTGCAACGACCATAGACCAGTTGTGCAAGACGTTTAATCTATCTATGCATACGTTGCAAATTAATTGTGTGTTTTGCAAGAATGCACTGACCACTGCAGAGATTTATTCATATGCATATAAACACCTAAAGGTCCTGTTTCGAGGCGGCTATCCATATGCAGCCTGCGCGTGCTGCCTAGAATTTCATGGAAAAATAAACCAATATAGACACTTTGATTATGCTGGATATGCAACAACAGTTGAAGAAGAAACTAAACAAGACATCTTAGACGTGCTAATTCGGTGCTACCTGTGTCACAAACCGCTGTGTGAAGTAGAAAAGGTAAAACATATACTAACCAAGGCACGGTTCATAAAGCTAAATTGTACGTGGAAGGGTCGCTGCCTACACTGCTGGACAACATGCATGGAAGACATGTTACCC
>CDK37463
ATGGAAAGTGCAAATGCCTCCACGTCTGCAACGACCATAGACCAGTTGTGCAAGACGTTTAATCTATCTATGCATACGTTGCAAATTAATTGTGTGTTTTGCAAGAATGCACTGACCACTGCAGAGATTTATTCATATGCATATAAACAGCTAAAGGTCCTGTTTCGAGGCGGCTATCCATATGCAGCCTGCGCGTGCTGCCTAGAATTTCATGGAAAAATTAACCAATATAGACACTTTGATTATGCTGGATATGCAACAACTGTTGAAGAAGAAACTAAACAAGACATTTTAGACGTGCTAATTCGGTGCTACCTGTGTCACAAACCGCTGTGTGAAGTAGAAAAGGTAAAACATATACTAACCAAGGCACGGTTCATAAAGCTAAATTGTACGTGGAAGGGTCGCTGCCTACACTGCTGGACAACATGCATGGAAGACATGTTACCC
>CDK36761
ATGGAAAGTGCAAATGCCTCCACGTCTGCAACGACCATAGACCAGTTGTGCAAGACGTTTAATCTATCTATGCATACGTTGCAAATTAATTGTGTGTTTTGCAAGAATGCACTGACCACTGCAGAGATTTATTCATATGCATATAAACACCTAAAGGTCCTGTTTCGAGGCGGCTATCCATATGCAGCCTGCGCGTGCTGCCTAGAATTTCATGGAAAAATAAACCAATATAGACACTTTGATTATGCTGGATATGCAACAACAGTTGAAGAAGAAACTAAACAAGACATCTTAGACGTGCTAATTCGGTGCTACCTGTGTCACAAACCGCTGTGTGAAGTAGAAAAGGTAAAACATATACTAACCAAGGCACGGTTCATAAAGCTAAATTGTACGTGGAAGGGTCGCTGCCTACACTGCTGGACAACATGCATGGAAGACATGTTACCC
>CDK36959
ATGGAAAGTGCAAATGCCTCCACGTCTGCAACGACCATAGACCAGTTGTGCAAGACGTTTAATCTATCTATGCATACGTTGCAAATTAATTGTGTGTTTTGCAAGAATGCACTGACCACTGCAGAGATTTATTCATATGCATATAAACAGCTAAAGGTCCTGTTTCGAGGCGGCTATCCATATGCAGCCTGCGCGTGCTGCCTAGAATTTCATGGAAAAATTAACCAATATAGACACTTTGATTATGCTGGATATGCAACAACTGTTGAAGAAGAAACTAAACAAGACATTTTAGACGTGCTAATTCGGTGCTACCTGTGTCACAAACCGCTGTGTGAAGTAGAAAAGGTAAAACATATACTAACCAAGGCACGGTTCATAAAGCTAAATTGTACGTGGAAGGGTCGCTGCCTACACTGCTGGACAACATGCATGGAAGACATGTTACCC
>CBY85530
ATGGAAAGTGCAAATGCCTCCACGTCTGCAACGACCATAGACCAGTTGTGCAAGACGTTTAATCTATCTATGCATACGTTGCAAATTAATTGTGTGTTTTGCAAGAATGCACTGACCACTGCAGAGATTTATTCATATGCATATAAACAGCTAAAGGTCCTGTTTCGCGGCGGCTATCCATATGCAGCCTGCGCGTGCTGCCTAGAATTTCATGGAAAAATTAACCAATATAGACACTTTGATTATGCTGGATATGCAACAACTGTTGAAGAAGAAACTAAACAAGACATTTTAGACGTGCTAATTCGGTGCTACCTGTGTCACAAACCGCTGTGTGAAGTAGAAAAGGTAAAACATATACTAACCAAGGCACGGTTCATAAAGCTAAATTGTACGTGGAAGGGTCGCTGCCTACACTGCTGGACAACATGCATGGAAGACATGTTACCC
>CBY85422
ATGGAAAGTGCAAATGCCTCCACGTCTGCAACGACCATAGACCAGTTGTGCAAGACGTTTAATCTATCTATGCATACGTTGCAAATTAATTGTGTGTTTTGCAAGAATGCACTGACCACTGCAGAGATTTATTCATATGCATATAAACACCTAAAGGTCCTGTTTCGAGGCGGCTATCCATATGCAGCCTGCGCGTGCTGCCTAGAATTTCATGGAAAAATAAACCAATATAGACACTTTGATTATGCTGGATATGCAACAACAGTTGAAGAAGAAACTAAACAAGACATCTTAGACGTGCTAATTCGGTGCTACCTGTGTCACAAACCGCTGTGTGAAGTAGAAAAGGTAAAACATATACTAACCAAGGCACGGTTCATAAAGCTAAATTGTACGTGGAAGGGTCGCTGCCTACACTGCTGGACAACATGCATGGAAGACATGTTACCC
>CDK36644
ATGGAAAGTGCAAATGCCTCCACGTCTGCAACGACCATAGACCAGTTGTGCAAGACGTTTAATCTATCTATGCATACGTTGCAAATTAATTGTGTGTTTTGCAAGAATGCACTGACCACTGCAGAGATTTATTCATATGCATATAAACACCTAAAGGTCCTGTTTCGAGGCGGCTATCCATATGCAGCCTGCGCGTGCTGCCTAGAATTTCATGGAAAAATAAACCAATATAGACACTTTGATTATGCTGGATATGCAACAACAGTTGAAGAAGAAACTAAACAAGACATCTTAGACGTGCTAATTCGGTGCTACCTGTGTCACAAACCGCTGTGTGAAGTAGAAAAGGTAAAACATATACTAACCAAGGCGCGGTTCATAAAGCTAAATTGTACGTGGAAGGGTCGCTGCCTACACTGCTGGACAACATGCATGGAAGACATGTTACCC
>CDK37049
ATGGAAAGTGCAAATGCCTCCACGTCTGCAACGACCATAGACCAGTTGTGCAAGACGTTTAATCTATCTATGCATACGTTGCAAATTAATTGTGTGTTTTGCAAGAATGCACTGACCACTGCAGAGATTTATTCATATGCATATAAACACCTAAAGGTCCTGTTTCGAGGCGGCTATCCATATGCAGCCTGCGCGTGCTGCCTAGAATTTCATGGAAAAATAAACCAATATAGACACTTTGATTATGCTGGATATGCAACAACAGTTGAAGAAGAAACTAAACAAGACATCTTAGACGTGCTAATTCGGTGCTACCTGTGTCACAAACCGCTGTGTGAAGTAGAAAAGGTAAAACATATACTAACCAAGGCGCGGTTCATAAAGCTAAATTGTACGTGGAAGGGTCGCTGCCTACACTGCTGGACAACATGCATGGAAGACATGTTACCC
>CDK37175
ATGGAAAGTGCAAATGCCTCCACGTCTGCAACGACCATAGACCAGTTGTGCAAGACGTTTAATCTATCTATGCATACGTTGCAAATTAATTGTGTGTTTTGCAAGAATGCACTGACCACTGCAGAGATTTATTCATATGCATATAAACAGCTAAAGGTCCTGTTTCGAGGCGGCTATCCATATGCAGCCTGCGCGTGCTGCCTAGAATTTCATGGAAAAATCAACCAATATAGACACTTTGATTATGCTGGATATGCAACAACTGTTGAAGAAGAAACTAAACAAGACATTTTAGACGTGCTAATTCGGTGCTACCTGTGTCACAAACCGCTGTGTGAAGTAGAAAAGGTAAAACATATACTAACCAAGGCACGGTTTATAAAGCTAAATTGTACGTGGAAGGGTCGCTGCCTACACTGCTGGACAACATGCATGGAAGACATGTTACCC
>CCJ09323
ATGGAAAGTGCAAATGCCTCCACGTCTGCAACGACCATAGACCAGTTGTGCAAGACGTTTAATCTATCTATGCATACGTTGCAAATTAATTGTGTGTTTTGCAAGAATGCACTGACCACTGCAGAGATTTATTCATATGCATATAAACAGCTAAAGGTCCTGTTTCGAGGCGGCTATCCATATGCAGCCTGCGCGTGCTGCCTAGAATTTCATGGAAAAATTAACCAATATAGACACTTTGATTATGCTGGATATGCAACAACTGTTGAAGAAGAAACTAAACAAGACATTTTAGACGTGCTAATTCGGTGCTACCTGTGTCACAAACCGCTGTGTGAAGTAGAAAAGGTAAAACATATACTAACCAAGGCACGGTTCATAAAGCTAAATTGTACGTGGAAGGGTCGCTGCCTACACTGCTGGACAACATGCATGGAAGACATGTTACCC
>CDK37040
ATGGAAAGTGCAAATGCCTCCACGTCTGCAACGACCATAGACCAGTTGTGCAAGACGTTTAATCTATCTATGCATACGTTGCAAATTAATTGTGTGTTTTGCAAGAATGCACTGACCACTGCAGAGATTTATTCATATGCATATAAACAGCTAAAGGTCCTGTTTCGAGGCGGCTATCCATATGCAGCCTGCGCGTGCTGCCTAGAATTTCATGGAAAAATCAACCAATATAGACACTTTGATTATGCTGGATATGCAACAACTGTTGAAGAAGAAACTAAACAAGACATTTTAGACGTGCTAATTCGGTGCTACCTGTGTCACAAACCGCTGTGTGAAGTAGAAAAGGTAAAACATATACTAACCAAGGCACGGTTTATAAAGCTAAATTGTACGTGGAAGGGTCGCTGCCTACACTGCTGGACAACATGCATGGAAGACATGTTACCC
>AFL91927
ATGGAAAGTGCAAATGCCTCCACGTCTGCAACGACCATAGACCAGTTGTGCAAGACGTTTAATCTATCTATGCATACGTTGCAAATTAATTGTGTGTTTTGCAAGAATGCACTGACCACTGCAGAGATTTATTCATATGCATATAAACAGCTAAAGGTCCTGTTTCGAGGCGGCTATCCATATGCAGCCTGCGCGTGCTGCCTAGAATTTCATGGAAAAATTAACCAATATAGACACTTTGATTATGCTGGATATGCAACAACTGTTGAAGAAGAAACTAAACAAGACATTTTAGACGTGCTAATTCGGTGCTACCTGTGTCACAAACCGCTGTGTGAAGTAGAAAAGGTAAAACATATACTAACCAAGGCACGGTTCATAAAGCTAAATTGTACGTGGAAGGGTCGCTGCCTACACTGCTGGACAACATGCATGGAAGACATGTTACCC
>CDK37274
ATGGAAAGTGCAAATGCCTCCACGTCTGCAACGACCATAGACCAGTTGTGCAAGACGTTTAATCTATCTATGCATACGTTGCAAATTAATTGTGTGTTTTGCAAGAATGCACTGACCACTGCAGAGATTTATTCATATGCATATAAACAGCTAAAGGTCCTGTTTCGAGGCGGCTATCCATATGCAGCCTGCGCGTGCTGCCTAGAATTTCATGGAAAAATCAACCAATATAGACACTTTGATTATGCTGGATATGCAACAACTGTTGAAGAAGAAACTAAACAAGACATTTTAGACGTGCTAATTCGGTGCTACCTGTGTCACAAACCGCTGTGTGAAGTAGAAAAGGTAAAACATATACTAACCAAGGCACGGTTTATAAAGCTAAATTGTACGTGGAAGGGTCGCTGCCTACACTGCTGGACAACATGCATGGAAGACATGTTACCC
>CDK36887
ATGGAAAGTGCAAATGCCTCCACGTCTGCAACGACCATAGACCAGTTGTGCAAGACGTTTAATCTATCTATGCATACGTTGCAAATTAATTGTGTGTTTTGCAAGAATGCACTGACCACTGCAGAGATTTATTCATATGCATATAAACAGCTAAAGGTCCTGTTTCGAGGCGGCTATCCATATGCAGCCTGCGCGTGCTGCCTAGAATTTCATGGAAAAATCAACCAATATAGACACTTTGATTATGCTGGATATGCAACAACTGTTGAAGAAGAAACTAAACAAGACATTTTAGACGTGCTAATTCGGTGCTACCTGTGTCACAAACCGCTGTGTGAAGTAGAAAAGGTAAAACATATACTAACCAAGGCACGGTTTATAAAGCTAAATTGTACGTGGAAGGGTCGCTGCCTACACTGCTGGACAACATGCATGGAAGACATGTTACCC
>CDK36545
ATGGAAAGTGCAAATGCCTCCACGTCTGCAACGACCATAGACCAGTTGTGCAAGACGTTTAATCTATCTATGCATACGTTGCAAATTAATTGTGTGTTTTGCAAGAATGCACTGACCACTGCAGAGATTTATTCATATGCATATAAACACCTAAAGGTCCTGTTTCGAGGCGGCTATCCATATGCAGCCTGCGCGTGCTGCCTAGAATTTCATGGAAAAATAAACCAATATAGACACTTTGATTATGCTGGATATGCAACAACAGTTGAAGAAGAAACTAAACAAGACATCTTAGACGTGCTAATTCGGTGCTACCTGTGTCACAAACCGCTGTGTGAAGTAGAAAAGGTAAAACATATACTAACCAAGGCACGGTTCATAAAGCTAAATTGTACGTGGAAGGGTCGCTGCCTACACTGCTGGACAACATGCATGGAAGACATGTTACCC
>CDK36968
ATGGAAAGTGCAAATGCCTCCACGTCTGCAACGACCATAGACCAGTTGTGCAAGACGTTTAATCTATCTATGCATACGTTGCAAATTAATTGTGTGTTTTGCAAGAATGCACTGACCACTGCAGAGATTTATTCATATGCATATAAACAGCTAAAGGTCCTGTTTCGAGGCGGCTATCCATATGCAGCCTGCGCGTGCTGCCTAGAATTTCATGGAAAAATTAACCAATATAGACACTTTGATTATGCTGGATATGCAACAACTGTTGAAGAAGAAACTAAACAAGACATTTTAGACGTGCTAATTCGGTGCTACCTGTGTCACAAACCGCTGTGTGAAGTAGAAAAGGTAAAACATATACTAACCAAGGCACGGTTCATAAAGCTAAATTGTACGTGGAAGGGTCGCTGCCTACACTGCTGGACAACATGCATGGAAGACATGTTACCC
>CDK37373
ATGGAAAGTGCAAATGCCTCCACGTCTGCAACGACCATAGACCAGTTGTGCAAGACGTTTAATCTATCTATGCATACGTTGCAAATTAATTGTGTGTTTTGCAAGAATGCACTGACCACTGCAGAGATTTATTCATATGCATATAAACAGCTAAAGGTCCTGTTTCGAGGCGGCTATCCATATGCAGCCTGCGCGTGCTGCCTAGAATTTCATGGAAAAATCAACCAATATAGACACTTTGATTATGCTGGATATGCAACAACTGTTGAAGAAGAAACTAAACAAGACATTTTAGACGTGCTAATTCGGTGCTACCTGTGTCACAAACCGCTGTGTGAAGTAGAAAAGGTAAAACATATACTAACCAAGGCACGGTTTATAAAGCTAAATTGTACGTGGAAGGGTCGCTGCCTACACTGCTGGACAACATGCATGGAAGACATGTTACCC
>CDK37166
ATGGAAAGTGCAAATGCCTCCACGTCTGCAACGACCATAGACCAGTTGTGCAAGACGTTTAATCTATCTATGCATACGTTGCAAATTAATTGTGTGTTTTGCAAGAATGCACTGACCACTGCAGAGATTTATTCATATGCATATAAACAGCTAAAGGTCCTGTTTCGAGGCGGCTATCCATATGCAGCCTGCGCGTGCTGCCTAGAATTTCATGGAAAAATCAACCAATATAGACACTTTGATTATGCTGGATATGCAACAACTGTTGAAGAAGAAACTAAACAAGACATTTTAGACGTGCTAATTCGGTGCTACCTGTGTCACAAACCGCTGTGTGAAGTAGAAAAGGTAAAACATATACTAACCAAGGCACGGTTTATAAAGCTAAATTGTACGTGGAAGGGTCGCTGCCTACACTGCTGGACAACATGCATGGAAGACATGTTACCC
>CDK37580
ATGGAAAGTGCAAATGCCTCCACGTCTGCAACGACCATAGACCAGTTGTGCAAGACGTTTAATCTATCTATGCATACGTTGCAAATTAATTGTGTGTTTTGCAAGAATGCACTGACCACTGCAGAGATTTATTCATATGCATATAAACAGCTAAAGGTCCTGTTTCGAGGCGGCTATCCATATGCAGCCTGCGCGTGCTGCCTAGAATTTCATGGAAAAATCAACCAATATAGACACTTTGATTATGCTGGATATGCAACAACTGTTGAAGAAGAAACTAAACAAGACATTTTAGACGTGCTAATTCGGTGCTACCTGTGTCACAAACCGCTGTGTGAAGTAGAAAAGGTAAAACATATACTAACCAAGGCACGGTTTATAAAGCTAAATTGTACGTGGAAGGGTCGCTGCCTACACTGCTGGACAACATGCATGGAAGACATGTTACCC
>CBY85503
ATGGAAAGTGCAAATGCCTCCACGTCTGCAACGACCATAGACCAGTTGTGCAAGACGTTTAATCTATCTATGCATACGTTGCAAATTAATTGTGTGTTTTGCAAGAATGCACTGACCACTGCAGAGATTTATTCATATGCATATAAACAGCTAAAGGTCCTGTTTCGAGGCGGCTATCCATATGCAGCCTGCGCGTGCTGCCTAGAATTTCATGGAAAAATTAACCAATATAGACACTTTGATTATGCTGGATATGCAACAACTGTTGAAGAAGAAACTAAACAAGACATTTTAGACGTGCTAATTCGGTGCTACCTGTGTCACAAACCGCTGTGTGAAGTAGAAAAGGTAAAACATATACTAACCAAGGCACGGTTCATAAAGCTAAATTGTACGTGGAAGGGTCGCTGCCTACACTGCTGGACAACATGCATGGAAGACATGTTACCC
>CDK36779
ATGGAAAGTGCAAATGCCTCCACGTCTGCAACGACCATAGACCAGTTGTGCAAGACGTTTAATCTATCTATGCATACGTTGCAAATTAATTGTGTGTTTTGCAAGAATGCACTGACCACTGCAGAGATTTATTCATATGCATATAAACAGCTAAAGGTCCTGTTTCGAGGCGGCTATCCATATGCAGCCTGCGCGTGCTGCCTAGAATTTCATGGAAAAATCAACCAATATAGACACTTTGATTATGCTGGATATGCAACAACTGTTGAAGAAGAAACTAAACAAGACATTTTAGACGTGCTAATTCGGTGCTACCTGTGTCACAAACCGCTGTGTGAAGTAGAAAAGGTAAAACATATACTAACCAAGGCACGGTTTATAAAGCTAAATTGTACGTGGAAGGGTCGCTGCCTACACTGCTGGACAACATGCATGGAAGACATGTTACCC
>CDK36806
ATGGAAAGTGCAAATGCCTCCACGTCTGCAACGACCATAGACCAGTTGTGCAAGACGTTTAATCTATCTATGCATACGTTGCAAATTAATTGTGTGTTTTGCAAGAATGCACTGACCACTGCAGAGATTTATTCATATGCATATAAACAGCTAAAGGTCCTGTTTCGAGGCGGCTATCCATATGCAGCCTGCGCGTGCTGCCTAGAATTTCATGGAAAAATTAACCAATATAGACACTTTGATTATGCTGGATATGCAACAACTGTTGAAGAAGAAACTAAACAAGACATTTTAGACGTGCTAATTCGGTGCTACCTGTGTCACAAACCGCTGTGTGAAGTAGAAAAGGTAAAACATATACTAACCAAGGCACGGTTCATAAAGCTAAATTGTACGTGGAAGGGTCGCTGTCTACACTGCTGGACAACATGCATGGAAGACATGTTACCC
>CDK37472
ATGGAAAGTGCAAATGCCTCCACGTCTGCAACGACCATAGACCAGTTGTGCAAGACGTTTAATCTATCTATGCATACGTTGCAAATTAATTGTGTGTTTTGCAAGAATGCACTGACCACTGCAGAGATTTATTCATATGCATATAAACAGCTAAAGGTCCTGTTTCGAGGCGGCTATCCATATGCAGCCTGCGCGTGCTGCCTAGAATTTCATGGAAAAATTAACCAATATAGACACTTTGATTATGCTGGATATGCAACAACTGTTGAAGAAGAAACGAAACAAGACATTTTAGACGTGCTAATTCGGTGCTACCTGTGTCACAAACCGCTGTGTGAAGTAGAAAAGGTAAAACATATACTAACCAAGGCACGGTTCATAAAGCTAAATTGTACGTGGAAGGGTCGCTGCCTACACTGCTGGACAACATGCATGGAAGACATGTTACCC
>CBY85512
ATGGAAAGTGCAAATGCCTCCACGTCTGCAACGACCATAGACCAGTTGTGCAAGACGTTTAATCTATCTATGCATACGTTGCAAATTAATTGTGTGTTTTGCAAGAATGCACTGACCACTGCAGAGATTTATTCATATGCATATAAACAGCTAAAGGTCCTGTTTCGAGGCGGCTATCCATATGCAGCCTGCGCGTGCTGCCTAGAATTTCATGGAAAAATTAACCAATATAGACACTTTGATTATGCTGGATATGCAACAACTGTTGAAGAAGAAACTAAACAAGACATTTTAGACGTGCTAATTCGGTGCTACCTGTGTCACAAACCGCTGTGTGAAGTAGAAAAGGTAAAACATATACTAACCAAGGCACGGTTCATAAAGCTAAATTGTACGTGGAAGGGTCGCTGCCTACACTGCTGGACAACATGCATGGAAGACATGTTACCC
>CDK36770
ATGGAAAGTGCAAATGCCTCCACGTCTGCAACGACCATAGACCAGTTGTGCAAGACGTTTAATCTATCTATGCATACGTTGCAAATTAATTGTGTGTTTTGCAAGAATGCACTGACCACTGCAGAGATTTATTCATATGCATATAAACAGCTAAAGGTCCTGTTTCGAGGCGGCTATCCATATGCAGCCTGCGCGTGCTGCCTAGAATTTCATGGAAAAATCAACCAATATAGACACTTTGATTATGCTGGATATGCAACAACTGTTGAAGAAGAAACTAAACAAGACATTTTAGACGTGCTAATTCGGTGCTACCTGTGTCACAAACCGCTGTGTGAAGTAGAAAAGGTAAAACATATACTAACCAAGGCACGGTTTATAAAGCTAAATTGTACGTGGAAGGGTCGCTGCCTACACTGCTGGACAACATGCATGGAAGACATGTTACCC
>AFL91963
ATGGAAAGTGCAAATGCCTCCACGTCTGCAACGACCATAGACCAGTTGTGCAAGTCGTTTAATCTATCTATGCATACGTTGCAAATTAATTGTGTGTTTTGCAAGAATGCACTGACCACTGCAGAGATTTATTCATATGCATATAAACAGCTAAAGGTTCTGTTTCGAGGCGGCTATCCATATGCAGCCTGCGCGTGCTGCCTAGAATTTCATGGAAAAATCAACCAATATAGACACTTTGATTATGCTGGATATGCAACAACTGTTGAAGAAGAAACGAAACAAGACATTTTAGACGTGCTAATTCGGTGCTACCTGTGTCACAAACCGCTGTGTGAAGTAGAAAAGGTAAAACATATACTAACCAAGGCACGGTTCATAAAGCTAAATTGTACGTGGAAGGGTCGCTGCCTACACTGCTGGACAACATGCATGGAAGACATGTTACCC
>CDK36671
ATGGAAAGTGCAAATGCCTCCACGTCTGCAACGACCATAGACCAGTTGTGCAAGACGTTTAATCTATCTATGCATACGTTGCAAATTAATTGTGTGTTTTGCAAGAATGCACTGACCACTGCAGAGATTTATTCATATGCATATAAACAGCTAAAGGTCCTGTTTCGAGGCGGCTATCCATATGCAGCCTGCGCGTGCTGCCTAGAATTTCATGGAAAAATCAACCAATATAGACACTTTGATTATGCTGGATATGCAACAACTGTTGAAGAAGAAACTAAACAAGACATTTTAGACGTGCTAATTCGGTGCTACCTGTGTCACAAACCGCTGTGTGAAGTAGAAAAGGTAAAACATATACTAACCAAGGCACGGTTTATAAAGCTAAATTGTACGTGGAAGGGTCGCTGCCTACACTGCTGGACAACATGCATGGAAGACATGTTACCC
>CBY85458
ATGGAAAGTGCAAATGCCTCCACGTCTGCAACGACCATAGACCAGTTGTGCAAGTCGTTTAATCTATCTATGCATACGTTGCAAATTAATTGTGTGTTTTGCAAGAATGCACTGACCACTGCAGAGATTTATTCATATGCATATAAACAGCTAAAGGTCCTGTTTCGAGGCGGCTATCCATATGCAGCCTGCGCGTGCTGCCTAGAATTTCATGGAAAAATCAACCAATATAGACACTTTGATTATGCTGGATATGCAACAACTGTTGAAGAAGAAACTAAACAAGACATTTTAGACGTGCTAATTCGGTGCTACCTGTGTCACAAACCGCTGTGTGAAGTAGAAAAGGTAAAACATATACTAACCAAGGCACGGTTCATAAAGCTAAATTGTACGTGGAAGGGTCGCTGCCTACACTGCTGGACAACATGCATGGAAGACATGTTACCC
>CDK37670
ATGGAAAGTGCAAATGCCTCCACGTCTGCAACGACCATAGACCAGTTGTGCAAGACGTTTAATCTATCTATGCATACGTTGCAAATTAATTGTGTGTTTTGCAAGAATGCACTGACCACTGCAGAGATTTATTCATATGCATATAAACAGCTAAAGGTCCTGTTTCGAGGCGGCTATCCATATGCAGCCTGCGCGTGCTGCCTAGAATTTCATGGAAAAATTAACCAATATAGACACTTTGATTATGCTGGATATGCAACAACTGTTGAAGAAGAAACTAAACAAGACATTTTAGACGTGCTAATTCGGTGCTACCTGTGTCACAAACCGCTGTGTGAAGTAGAAAAGGTAAAACATATACTAACCAAGGCACGGTTCATAAAGCTAAATTGTACGTGGAAGGGTCGCTGCCTACACTGCTGGACAACATGCATGGAAGACATGTTACCC
>CDK36662
ATGGAAAGTGCAAATGCCTCCACGTCTGCAACGACCATAGACCAGTTGTGCAAGACGTTTAATCTATCTATGCATACGTTGCAAATTAATTGTGTGTTTTGCAAGAATGCACTGACCACTGCAGAGATTTATTCATATGCATATAAACAGCTAAAGGTCCTGTTTCGAGGCGGCTATCCATATGCAGCCTGCGCGTGCTGCCTAGAATTTCATGGAAAAATCAACCAATATAGACACTTTGATTATGCTGGATATGCAACAACTGTTGAAGAAGAAACTAAACAAGACATTTTAGACGTGCTAATTCGGTGCTACCTGTGTCACAAACCGCTGTGTGAAGTAGAAAAGGTAAAACATATACTAACCAAGGCACGGTTTATAAAGCTAAATTGTACGTGGAAGGGTCGCTGCCTACACTGCTGGACAACATGCATGGAAGACATGTTACCC
>CDK37058
ATGGAAAGTGCAAATGCCTCCACGTCTGCAACGACCATAGACCAGTTGTGCAAGACGTTTAATCTATCTATGCATACGTTGCAAATTAATTGTGTGTTTTGCAAGAATGCACTGACCACTGCAGAGATTTATTCATATGCATATAAACAGCTAAAGGTCCTGTTTCGAGGCGGCTATCCATATGCAGCCTGCGCGTGCTGCCTAGAATTTCATGGAAAAATTAACCAATATAGACACTTTGATTATGCTGGATATGCAACAACTGTTGAAGAAGAAACTAAACAAGACATTTTAGACGTGCTAATTCGGTGCTACCTGTGTCACAAACCGCTGTGTGAAGTAGAAAAGGTAAAACATATACTAACCAAGGCACGGTTCATAAAGCTAAATTGTACGTGGAAGGGTCGCTGCCTACACTGCTGGACAACATGCATGGAAGACATGTTACCC
>CDK37562
ATGGAAAGTGCAAATGCCTCCACGTCTGCAACGACCATAGACCAGTTGTGCAAGACGTTTAATCTATCTATGCATACGTTGCAAATTAATTGTGTGTTTTGCAAGAATGCACTGACCACTGCAGAGATTTATTCATATGCATATAAACAGCTAAAGGTCCTGTTTCGAGGCGGCTATCCATATGCAGCCTGCGCGTGCTGCCTAGAATTTCATGGAAAAATTAACCAATATAGACACTTTGATTATGCTGGATATGCAACAACTGTTGAAGAAGAAACTAAACAAGACATTTTAGACGTGCTAATTCGGTGCTACCTGTGTCACAAACCGCTGTGTGAAGTAGAAAAGGTAAAACATATACTAACCAAGGCACGGTTCATAAAGCTAAATTGTACGTGGAAGGGTCGCTGCCTACACTGCTGGACAACATGCATGGAAGACATGTTACCC
>AFL91936
ATGGAAAGTGCAAATGCCTCCACGTCTGCAACGACCATAGACCAGTTGTGCAAGTCGTTTAATCTATCTATGCATACGTTGCAAATTAATTGTGTGTTTTGCAAGAATGCACTGACCACTGCAGAGATTTATTCATATGCATATAAACAGCTAAAGGTCCTGTTTCGAGGCGGCTATCCATATGCAGCCTGCGCGTGCTGCCTAGAATTTCATGGAAAAATCAACCAATATAGACACTTTGATTATGCTGGATATGCAACAACTGTTGAAGAAGAAACTAAACAAGACATTTTAGACGTGCTAATTCGGTGCTACCTGTGTCACAAACCGCTGTGTGAAGTAGAAAAGGTAAAACATATACTAACCAAGGCACGGTTCATAAAGCTAAATTGTACGTGGAAGGGTCGCTGCCTACACTGCTGGACAACATGCATGGAAGACATGTTACCC
>CDK36698
ATGGAAAGTGCAAATGCCTCCACGTCTGCAACGACCATAGACCAGTTGTGCAAGACGTTTAATCTATCTATGCATACGTTGCAAATTAATTGTGTGTTTTGCAAGAATGCACTGACCACTGCAGAGATTTATTCATATGCATATAAACAGCTAAAGGTCCTGTTTCGAGGCGGCTATCCATATGCAGCCTGCGCGTGCTGCCTAGAATTTCATGGAAAAATTAACCAATATAGACACTTTGATTATGCTGGATATGCAACAACTGTTGAAGAAGAAACTAAACAAGACATTTTAGACGTGCTAATTCGGTGCTACCTGTGTCACAAACCGCTGTGTGAAGTAGAAAAGGTAAAACATATACTAACCAAGGCACGGTTCATAAAGCTAAATTGTACGTGGAAGGGTCGCTGCCTACACTGCTGGACAACATGCATGGAAGACATGTTACCC
>CDK37202
ATGGAAAGTGCAAATGCCTCCACGTCTGCAACGACCATAGACCAGTTGTGCAAGACGTTTAATCTATCTATGCATACGTTGCAAATTAATTGTGTGTTTTGCAAGAATGCACTGACCACTGCAGAGATTTATTCATATGCATATAAACAGCTAAAGGTCCTGTTTCGCGGCGGCTATCCATATGCAGCCTGCGCGTGCTGCCTAGAATTTCATGGAAAAATTAACCAATATAGACACTTTGATTATGCTGGATATGCAACAACTGTTGAAGAAGAAACTAAACAAGACATTTTAGACGTGCTAATTCGGTGCTACCTGTGTCACAAACCGCTGTGTGAAGTAGAAAAGGTAAAACATATACTAACCAAGGCACGGTTCATAAAGCTAAATTGTACGTGGAAGGGTCGCTGCCTACACTGCTGGACAACATGCATGGAAGACATGTTACCC
>CDK36518
ATGGAAAGTGCAAATGCCTCCACGTCTGCAACGACCATAGACCAGTTGTGCAAGACGTTTAATCTATCTATGCATACGTTGCAAATTAATTGTGTGTTTTGCAAGAATGCACTGACCACTGCAGAGATTTATTCATATGCATATAAACACCTAAAGGTCCTGTTTCGAGGCGGCTATCCATATGCAGCCTGCGCGTGCTGCCTAGAATTTCATGGAAAAATAAACCAATATAGACACTTTGATTATGCTGGATATGCAACAACAGTTGAAGAAGAAACTAAACAAGACATCTTAGACGTGCTAATTCGGTGCTACCTGTGTCACAAACCGCTGTGTGAAGTAGAAAAGGTAAAACATATACTAACCAAGGCACGGTTCATAAAGCTAAATTGTACGTGGAAGGGTCGCTGCCTACACTGCTGGACAACATGCATGGAAGACATGTTACCC
>CDK37112
ATGGAAAGTGCAAATGCCTCCACGTCTGCAACGACCATAGACCAGTTGTGCAAGACGTTTAATCTATCTATGCATACGTTGCAAATTAATTGTGTGTTTTGCAAGAATGCACTGACCACTGCAGAGATTTATTCATATGCATATAAACAGCTAAAGGTCCTGTTTCGAGGCGGCTATCCATATGCAGCCTGCGCGTGCTGCCTAGAATTTCATGGAAAAATTAACCAATATAGACACTTTGATTATGCTGGATATGCAACAACTGTTGAAGAAGAAACTAAACAAGACATTTTAGACGTGCTAATTCGGTGCTACCTGTGTCACAAACCGCTGTGTGAAGTAGAAAAGGTAAAACATATACTAACCAAGGCACGGTTCATAAAGCTAAATTGTACGTGGAAGGGTCGCTGCCTACACTGCTGGACAACATGCATGGAAGACATGTTACCC
>CDK37364
ATGGAAAGTGCAAATGCCTCCACGTCTGCAACGACCATAGACCAGTTGTGCAAGTCGTTTAATCTATCTATGCATACGTTGCAAATTAATTGTGTGTTTTGCAAGAATGCACTGACCACTGCAGAGATTTATTCATATGCATATAAACAGCTAAAGGTCCTGTTTCGAGGCGGCTATCCATATGCAGCCTGCGCGTGCTGCCTAGAATTTCATGGAAAAATCAACCAATATAGACACTTTGATTATGCTGGATATGCAACAACTGTTGAAGAAGAAACTAAACAAGACATTTTAGACGTGCTAATTCGGTGCTACCTGTGTCACAAACCGCTGTGTGAAGTAGAAAAGGTAAAACATATACTAACCAAGGCACGGTTCATAAAGCTAAATTGTACGTGGAAGGGTCGCTGCCTACACTGCTGGACAACATGCATGGAAGACATGTTACCC
>CDK36977
ATGGAAAGTGCAAATGCCTCCACGTCTGCAACGACCATAGACCAGTTGTGCAAGACGTTTAATCTATCTATGCATACGTTGCAAATTAATTGTGTGTTTTGCAAGAATGCACTGACCACTGCAGAGATTTATTCATATGCATATAAACAGCTAAAGGTCCTGTTTCGAGGCGGCTATCCATATGCAGCCTGCGCGTGCTGCCTAGAATTTCATGGAAAAATTAACCAATATAGACACTTTGATTATGCTGGATATGCAACAACTGTTGAAGAAGAAACTAAACAAGACATTTTAGACGTGCTAATTCGGTGCTACCTGTGTCACAAACCGCTGTGTGAAGTAGAAAAGGTAAAACATATACTAACCAAGGCACGGTTCATAAAGCTAAATTGTACGTGGAAGGGTCGCTGCCTACACTGCTGGACAACATGCATGGAAGACATGTTACCC
>CBY85395
ATGGAAAGTGCAAATGCCTCCACGTCTGCAACGACCATAGACCAGTTGTGCAAGACGTTTAATCTATCTATGCATACGTTGCAAATTAATTGTGTGTTTTGCAAGAATGCACTGACCACTGCAGAGATTTATTCATATGCATATAAACACCTAAAGGTCCTGTTTCGAGGCGGCTATCCATATGCAGCCTGCGCGTGCTGCCTAGAATTTCATGGAAAAATAAACCAATATAGACACTTTGATTATGCTGGATATGCAACAACAGTTGAAGAAGAAACTAAACAAGACATCTTAGACGTGCTAATTCGGTGCTACCTGTGTCACAAACCGCTGTGTGAAGTAGAAAAGGTAAAACATATACTAACCAAGGCACGGTTCATAAAGCTAAATTGTACGTGGAAGGGTCGCTGCCTACACTGCTGGACAACATGCATGGAAGACATGTTACCC
>CDK36743
ATGGAAAGTGCAAATGCCTCCACGTCTGCAACGACCATAGACCAGTTGTGCAAGACGTTTAATCTATCTATGCATACGTTGCAAATTAATTGTGTGTTTTGCAAGAATGCACTGACCACTGCAGAGATTTATTCATATGCATATAAACAGCTAAAGGTCCTGTTTCGAGGCGGCTATCCATATGCAGCCTGCGCGTGCTGCCTAGAATTTCATGGAAAAATTAACCAATATAGACACTTTGATTATGCTGGATATGCAACAACTGTTGAAGAAGAAACTAAACAAGACATTTTAGACGTGCTAATTCGGTGCTACCTGTGTCACAAACCGCTGTGTGAAGTAGAAAAGGTAAAACATATACTAACCAAGGCACGGTTCATAAAGCTAAATTGTACGTGGAAGGGTCGCTGCCTACACTGCTGGACAACATGCATGGAAGACATGTTACCC
>CDK36815
ATGGAAAGTGCAAATGCCTCCACGTCTGCAACGACCATAGACCAGTTGTGCAAGACGTTTAATCTATCTATGCATACGTTGCAAATTAATTGTGTGTTTTGCAAGAATGCACTGACCACTGCAGAGATTTATTCATATGCATATAAACAGCTAAAGGTCCTGTTTCGAGGCGGCTATCCATATGCAGCCTGCGCGTGCTGCCTAGAATTTCATGGAAAAATTAACCAATATAGACACTTTGATTATGCTGGATATGCAACAACTGTTGAAGAAGAAACTAAACAAGACATTTTAGACGTGCTAATTCGGTGCTACCTGTGTCACAAACCGCTGTGTGAAGTAGAAAAGGTAAAACATATACTAACCAAGGCACGGTTCATAAAGCTAAATTGTACGTGGAAGGGTCGCTGCCTACACTGCTGGACAACATGCATGGAAGACATGTTACCC
>CDK37283
ATGGAAAGTGCAAATGCCTCCACGTCTGCAACGACCATAGACCAGTTGTGCAAGACGTTTAATCTATCTATGCATACGTTGCAAATTAATTGTGTGTTTTGCAAGAATGCACTGACCACTGCAGAGATTTATTCATATGCATATAAACAGCTAAAGGTCCTGTTTCGAGGCGGCTATCCATATGCAGCCTGCGCGTGCTGCCTAGAATTTCATGGAAAAATTAACCAATATAGACACTTTGATTATGCTGGATATGCAACAACTGTTGAAGAAGAAACTAAACAAGACATTTTAGACGTGCTAATTCGGTGCTACCTGTGTCACAAACCGCTGTGTGAAGTAGAAAAGGTAAAACATATACTAACCAAGGCACGGTTCATAAAGCTAAATTGTACGTGGAAGGGTCGCTGCCTACACTGCTGGACAACATGCATGGAAGACATGTTACCC
>CDK37445
ATGGAAAGTGCAAATGCCTCCACGTCTGCAACGACCATAGACCAGTTGTGCAAGACGTTTAATCTATCTATGCATACGTTGCAAATTAATTGTGTGTTTTGCAAGAATGCACTGACCACTGCAGAGATTTATTCATATGCATATAAACAGCTAAAGGTCCTGTTTCGAGGCGGCTATCCATATGCAGCCTGCGCGTGCTGCCTAGAATTTCATGGAAAAATTAACCAATATAGACACTTTGATTATGCTGGATATGCAACAACTGTTGAAGAAGAAACTAAACAAGACATTTTAGACGTGCTAATTCGGTGCTACCTGTGTCACAAACCGCTGTGTGAAGTAGAAAAGGTAAAACATATACTAACCAAGGCACGGTTCATAAAGCTAAATTGTACGTGGAAGGGTCGCTGCCTACACTGCTGGACAACATGCATGGAAGACATGTTACCC
>CDK36878
ATGGAAAGTGCAAATGCCTCCACGTCTGCAACGACCATAGACCAGTTGTGCAAGTCGTTTAATCTATCTATGCATACGTTGCAAATTAATTGTGTGTTTTGCAAGAATGCACTGACCACTGCAGAGATTTATTCATATGCATATAAACAGCTAAAGGTCCTGTTTCGAGGCGGCTATCCATATGCAGCCTGCGCGTGCTGCCTAGAATTTCATGGAAAAATCAACCAATATAGACACTTTGATTATGCGGGATATGCAACAACTGTTGAAGAAGAAACTAAACAAGACATTTTAGACGTGCTAATTCGGTGCTACCTGTGTCACAAACCGCTGTGTGAAGTAGAAAAGGTAAAACATATACTAACCAAGGCACGGTTCATAAAGCTAAATTGTACGTGGAAGGGTCGCTGCCTACACTGCTGGACAACATGCATGGAAGACATGTTACCC
>CDK36581
ATGGAAAGTGCAAATGCCTCCACGTCTGCAACGACCATAGACCAGTTGTGCAAGACGTTTAATCTATCTATGCATACGTTGCAAATTAATTGTGTGTTTTGCAAGAATGCACTGACCACTGCAGAGATTTATTCATATGCATATAAACACCTAAAGGTCCTGTTTCGAGGCGGCTATCCATATGCAGCCTGCGCGTGCTGCCTAGAATTTCATGGAAAAATAAACCAATATAGACACTTTGATTATGCTGGATATGCAACAACAGTTGAAGAAGAAACTAAACAAGACATCTTAGACGTGCTAATTCGGTGCTACCTGTGTCACAAACCGCTGTGTGAAGTAGAAAAGGTAAAACATATACTAACCAAGGCACGGTTCATAAAGCTAAATTGTACGTGGAAGGGTCGCTGCCTACACTGCTGGACAACATGCATGGAAGACATGTTACCC
>CDK37607
ATGGAAAGTGCAAATGCCTCCACGTCTGCAACGACCATAGACCAGTTGTGCAAGACGTTTAATCTATCTATGCATACGTTGCAAATTAATTGTGTGTTTTGCAAGAATGCACTGACCACTGCAGAGATTTATTCATATGCATATAAACAGCTAAAGGTCCTGTTTCGAGGCGGCTATCCATATGCAGCCTGCGCGTGCTGCCTAGAATTTCATGGAAAAATCAACCAATATAGACACTTTGATTATGCTGGATATGCAACAACTGTTGAAGAAGAAACTAAACAAGACATTTTAGACGTGCTAATTCGGTGCTACCTGTGTCACAAACCGCTGTGTGAAGTAGAAAAGGTAAAACATATACTAACCAAGGCACGGTTTATAAAGCTAAATTGTACGTGGAAGGGTCGCTGCCTACACTGCTGGACAACATGCATGGAAGACATGTTACCC
>CBY85440
ATGGAAAGTGCAAATGCCTCCACGTCTGCAACGACCATAGACCAGTTGTGCAAGACGTTTAATCTATCTATGCATACGTTGCAAATTAATTGTGTGTTTTGCAAGAATGCACTGACCACTGCAGAGATTTATTCATATGCATATAAACAGCTAAAGGTCCTGTTTCGAGGCGGCTATCCATATGCAGCCTGCGCGTGCTGCCTAGAATTTCATGGAAAAATAAACCAATATAGACACTTTGATTATGCTGGATATGCAACAACTGTTGAAGAAGAAACTAAACAAGACATTTTAGACGTGCTAATTCGGTGCTACCTGTGTCACAAACCGCTGTGTGAAGTAGAAAAGGTAAAACATATACTAACCAAGGCACGGTTTATAAAGCTAAATTGTACGTGGAAGGGTCGCTGCCTACACTGCTGGACAACATGCATGGAAGACATGTTACCC
>CBY85449
ATGGAAAGTGCAAATGCCTCCACGTCTGCAACGACCATAGACCAGTTGTGCAAGACGTTTAATCTATCTATGCATACGTTGCAAATTAATTGTGTGTTTTGCAAGAATGCACTGACCACTGCAGAGATTTATTCATATGCATATAAACAGCTAAAGGTCCTGTTTCGAGGCGGCTATCCATATGCAGCCTGCGCGTGCTGCCTAGAATTTCATGGAAAAATTAACCAATATAGACACTTTGATTATGCTGGATATGCAACAACTGTTGAAGAAGAAACTAAACAAGACATTTTAGACGTGCTAATTCGGTGCTACCTGTGTCACAAACCGCTGTGTGAAGTAGAAAAGGTAAAACATATACTAACCAAGGCACGGTTCATAAAGCTAAATTGTACGTGGAAGGGTCGCTGCCTACACTGCTGGACAACATGCATGGAAGACATGTTACCC
>CDK36680
ATGGAAAGTGCAAATGCCTCCACGTCTGCAACGACCATAGACCAGTTGTGCAAGTCGTTTAATCTATCTATGCATACGTTGCAAATTAATTGTGTGTTTTGCAAGAATGCACTGACCACTGCAGAGATTTATTCATATGCATATAAACAGCTAAAGGTCCTGTTTCGAGGCGGCTATCCATATGCAGCCTGCGCGTGCTGCCTAGAATTTCATGGAAAAATCAACCAATATAGACACTTTGATTATGCTGGATATGCAACAACTGTTGAAGAAGAAACTAAACAAGACATTTTAGACGTGCTAATTCGGTGCTACCTGTGTCACAAACCGCTGTGTGAAGTAGAAAAGGTAAAACATATACTAACCAAGGCACGGTTCATAAAGCTAAATTGTACGTGGAAGGGTCGCTGCCTACACTGCTGGACAACATGCATGGAAGACATGTTACCC
>CDK36716
ATGGAAAGTGCAAATGCCTCCACGTCTGCAACGACCATAGACCAGTTGTGCAAGACGTTTAATCTATCTATGCATACGTTGCAAATTAATTGTGTGTTTTGCAAGAATGCACTGACCACTGCAGAGATTTATTCATATGCATATAAACAGCTAAAGGTCCTGTTTCGAGGCGGCTATCCATATGCAGCCTGCGCGTGCTGCCTAGAATTTCATGGAAAAATTAACCAATATAGACACTTTGATTATGCTGGATATGCAACAACTGTTGAAGAAGAAACTAAACAAGACATTTTAGACGTGCTAATTCGGTGCTACCTGTGTCACAAACCGCTGTGTGAAGTAGAAAAGGTAAAACATATACTAACCAAGGCACGGTTCATAAAGCTAAATTGTACGTGGAAGGGTCGCTGCCTACACTGCTGGACAACATGCATGGAAGACATGTTACCC
>CDK37211
ATGGAAAGTGCAAATGCCTCCACGTCTGCAACGACCATAGACCAGTTGTGCAAGACGTTTAATCTATCTATGCATACGTTGCAAATTAATTGTGTGTTTTGCAAGAATGCACTGACCACTGCAGAGATTTATTCATATGCATATAAACAGCTAAAGGTCCTGTTTCGAGGCGGCTATCCATATGCAGCCTGCGCGTGCTGCCTAGAATTTCATGGAAAAATTAACCAATATAGACACTTTGATTATGCTGGATATGCAACAACTGTTGAAGAAGAAACTAAACAAGACATTTTAGACGTGCTAATTCGGTGCTACCTGTGTCACAAACCGCTGTGTGAAGTAGAAAAGGTAAAACATATACTAACCAAGGCACGGTTCATAAAGCTAAATTGTACGTGGAAGGGTCGCTGCCTACACTGCTGGACAACATGCATGGAAGACATGTTACCC
>CDK37355
ATGGAAAGTGCAAATGCCTCCACGTCTGCAACGACCATAGACCAGTTGTGCAAGTCGTTTAATCTATCTATGCATACGTTGCAAATTAATTGTGTGTTTTGCAAGAATGCACTGACCACTGCAGAGATTTATTCATATGCATATAAACAGCTAAAGGTCCTGTTTCGAGGCGGCTATCCATATGCAGCCTGCGCGTGCTGCCTAGAATTTCATGGAAAAATCAACCAATATAGACACTTTGATTATGCTGGATATGCAACAACTGTTGAAGAAGAAACTAAACAAGACATTTTAGACGTGCTAATTCGGTGCTACCTGTGTCACAAACCGCTGTGTGAAGTAGAAAAGGTAAAACATATACTAACCAAGGCACGGTTCATAAAGCTAAATTGTACGTGGAAGGGTCGCTGCCTACACTGCTGGACAACATGCATGGAAGACATGTTACCC
>CDK37103
ATGGAAAGTGCAAATGCCTCCACGTCTGCAACGACCATAGACCAGTTGTGCAAGACGTTTAATCTATCTATGCATACGTTGCAAATTAATTGTGTGTTTTGCAAGAATGCACTGACCACTGCAGAGATTTATTCATATGCATATAAACAGCTAAAGGTCCTGTTTCGAGGCGGCTATCCATATGCAGCCTGCGCGTGCTGCCTAGAATTTCATGGAAAAATTAACCAATATAGACACTTTGATTATGCTGGATATGCAACAACTGTTGAAGAAGAAACTAAACAAGACATTTTAGACGTGCTAATTCGGTGCTACCTGTGTCACAAACCGCTGTGTGAAGTAGAAAAGGTAAAACATATACTAACCAAGGCACGGTTCATAAAGCTAAATTGTACGTGGAAGGGTCGCTGCCTACACTGCTGGACAACATGCATGGAAGACATGTTACCC
>CDK36986
ATGGAAAGTGCAAATGCCTCCACGTCTGCAACGACCATAGACCAGTTGTGCAAGACGTTTAATCTATCTATGCATACGTTGCAAATTAATTGTGTGTTTTGCAAGAATGCACTGACCACTGCAGAGATTTATTCATATGCATATAAACAGCTAAAGGTCCTGTTTCGAGGCGGCTATCCATATGCAGCCTGCGCGTGCTGCCTAGAATTTCATGGAAAAATTAACCAATATAGACACTTTGATTATGCTGGATATGCAACAACTGTTGAAGAAGAAACTAAACAAGACATTTTAGACGTGCTAATTCGGTGCTACCTGTGTCACAAACCGCTGTGTGAAGTAGAAAAGGTAAAACATATACTAACCAAGGCACGGTTCATAAAGCTAAATTGTACGTGGAAGGGTCGCTGCCTACACTGCTGGACAACATGCATGGAAGACATGTTACCC
>CDK37517
ATGGAAAGTGCAAATGCCTCCACGTCTGCAACGACCATAGACCAGTTGTGCAAGACGTTTAATCTATCTATGCATACGTTGCAAATTAATTGTGTGTTTTGCAAGAATGCACTGACCACTGCAGAGATTTATTCATATGCATATAAACACCTAAAGGTCCTGTTTCGAGGCGGCTATCCATATGCAGCCTGCGCGTGCTGCCTAGAATTTCATGGAAAAATAAACCAATATAGACACTTTGATTATGCTGGATATGCAACAACAGTTGAAGAAGAAACTAAACAAGACATCTTAGACGTGCTAATTCGGTGCTACCTGTGTCACAAACCGCTGTGTGAAGTAGAAAAGGTAAAACATATACTAACCAAGGCACGGTTCATAAAGCTAAATTGTACGTGGAAGGGTCGCTGCCTACACTGCTGGACAACATGCATGGAAGACATGTTACCC
>CDK37022
ATGGAAAGTGCAAATGCCTCCACGTCTGCAACGACCATAGACCAGTTGTGCAAGTCGTTTAATCTATCTATGCATACGTTGCAAATTAATTGTGTGTTTTGCAAGAATGCACTGACCACTGCAGAGATTTATTCATATGCATATAAACAGCTAAAGGTCCTGTTTCGAGGCGGCTATCCATATGCAGCCTGCGCGTGCTGCCTAGAATTTCATGGAAAAATCAACCAATATAGACACTTTGATTATGCTGGATATGCAACAACTGTTGAAGAAGAAACTAAACAAGACATTTTAGACGTGCTAATTCGGTGCTACCTGTGTCACAAACCGCTGTGTGAAGTAGAAAAGGTAAAACATATACTAACCAAGGCACGGTTCATAAAGCTAAATTGTACGTGGAAGGGTCGCTGCCTACACTGCTGGACAACATGCATGGAAGACATGTTACCC
>AFL91981
ATGGAAAGTGCAAATGCCTCCACGTCTGCAACGACCATAGACCAGTTGTGCAAGTCGTTTAATCTATCTATGCATACGTTGCAAATTAATTGTGTGTTTTGCAAGAATGCACTGACCACTGCAGAGATTTATTCATATGCATATAAACAGCTAAAGGTCCTGTTTCGAGGCGGCTATCCATATGCAGCCTGCGCGTGCTGCCTAGAATTTCATGGAAAAATCAACCAATATAGACACTTTGATTATGCTGGATATGCAACAACTGTTGAAGAAGAAACTAAACAAGACATTTTAGACGTGCTAATTCGGTGCTACCTGTGTCACAAACCGCTGTGTGAAGTAGAAAAGGTAAAACATATACTAACCAAGGCACGGTTCATAAAGCTAAATTGTACGTGGAAGGGTCGCTGCCTACACTGCTGGACAACATGCATGGAAGACATGTTACCC
>CDK37598
ATGGAAAGTGCAAATGCCTCCACGTCTGCAACGACCATAGACCAGTTGTGCAAGACGTTTAATCTATCTATGCATACGTTGCAAATTAATTGTGTGTTTTGCAAGAATGCACTGACCACTGCAGAGATTTATTCATATGCATATAAACAGCTAAAGGTCCTGTTTCGAGGCGGCTATCCATATGCAGCCTGCGCGTGCTGCCTAGAATTTCATGGAAAAATCAACCAATATAGACACTTTGATTATGCTGGATATGCAACAACTGTTGAAGAAGAAACTAAACAAGACATTTTAGACGTGCTAATTCGGTGCTACCTGTGTCACAAACCGCTGTGTGAAGTAGAAAAGGTAAAACATATACTAACCAAGGCACGGTTTATAAAGCTAAATTGTACGTGGAAGGGTCGCTGCCTACACTGCTGGACAACATGCATGGAAGACATGTTACCC
>AFL91945
ATGGAAAGTGCAAATGCCTCCACGTCTGCAACGACCATAGACCAGTTGTGCAAGACGTTTAATCTATCTATGCATACGTTGCAAATTAATTGTGTGTTTTGCAAGAATGCACTGACCACTGCAGAGATTTATTCATATGCATATAAACAGCTAAAGGTCCTGTTTCGAGGCGGCTATCCATATGCAGCCTGCGCGTGCTGCCTAGAATTTCATGGAAAAATTAACCAATATAGACACTTTGATTATGCTGGATATGCAACAACTGTTGAAGAAGAAACTAAACAAGACATTTTAGACGTGCTAATTCGGTGCTACCTGTGTCACAAACCGCTGTGTGAAGTAGAAAAGGTAAAACATATACTAACCAAGGCACGGTTCATAAAGCTAAATTGTACGTGGAAGGGTCGCTGCCTACACTGCTGGACAACATGCATGGAAGACATGTTACCC
>CDK37292
ATGGAAAGTGCAAATGCCTCCACGTCTGCAACGACCATAGACCAGTTGTGCAAGACGTTTAATCTATCTATGCATACGTTGCAAATTAATTGTGTGTTTTGCAAGAATGCACTGACCACTGCAGAGATTTATTCATATGCATATAAACAGCTAAAGGTCCTGTTTCGAGGCGGCTATCCATATGCAGCCTGCGCGTGCTGCCTAGAATTTCATGGAAAAATCAACCAATATAGACACTTTGATTATGCTGGATATGCAACAACTGTTGAAGAAGAAACTAAACAAGACATTTTAGACGTGCTAATTCGGTGCTACCTGTGTCACAAACCGCTGTGTGAAGTAGAAAAGGTAAAACATATACTAACCAAGGCACGGTTTATAAAGCTAAATTGTACGTGGAAGGGTCGCTGCCTACACTGCTGGACAACATGCATGGAAGACATGTTACCC
>CDK36599
ATGGAAAGTGCAAATGCCTCCACGTCTGCAACGACCATAGACCAGTTGTGCAAGACGTTTAATCTATCTATGCATACGTTGCAAATTAATTGTGTGTTTTGCAAGAATGCACTGACCACTGCAGAGATTTATTCATATGCATATAAACACCTAAAGGTCCTGTTTCGAGGCGGCTATCCATATGCAGCCTGCGCGTGCTGCCTAGAATTTCATGGAAAAATAAACCAATATAGACACTTTGATTATGCTGGATATGCAACAACAGTTGAAGAAGAAACTAAACAAGACATCTTAGACGTGCTAATTCGGTGCTACCTGTGTCACAAACCGCTGTGTGAAGTAGAAAAGGTAAAACATATACTAACCAAGGCACGGTTCATAAAGCTAAATTGTACGTGGAAGGGTCGCTGCCTACACTGCTGGACAACATGCATGGAAGACATGTTACCC
>CDK36860
ATGGAAAGTGCAAATGCCTCCACGTCTGCAACGACCATAGACCAGTTGTGCAAGACGTTTAATCTATCTATGCATACGTTGCAAATTAATTGTGTGTTTTGCAAGAATGCACTGACCACTGCAGAGATTTATTCATATGCATATAAACAGCTAAAGGTCCTGTTTCGAGGCGGCTATCCATATGCAGCCTGCGCGTGCTGCCTAGAATTTCATGGAAAAATTAACCAATATAGACACTTTGATTATGCTGGATATGCAACAACTGTTGAAGAAGAAACTAAACAAGACATTTTAGACGTGCTAATTCGGTGCTACCTGTGTCACAAACCGCTGTGTGAAGTAGAAAAGGTAAAACATATACTAACCAAGGCACGGTTCATAAAGCTAAATTGTACGTGGAAGGGTCGCTGCCTACACTGCTGGACAACATGCATGGAAGACATGTTACCC
>CDK36617
ATGGAAAGTGCAAATGCCTCCACGTCTGCAACGACCATAGACCAGTTGTGCAAGACGTTTAATCTATCTATGCATACGTTGCAAATTAATTGTGTGTTTTGCAAGAATGCACTGACCACTGCAGAGATTTATTCATATGCATATAAACACCTAAAGGTCCTGTTTCGAGGCGGCTATCCATATGCAGCCTGCGCGTGCTGCCTAGAATTTCATGGAAAAATAAACCAATATAGACACTTTGATTATGCTGGATATGCAACAACAGTTGAAGAAGAAACTAAACAAGACATCTTAGACGTGCTAATTCGGTGCTACCTGTGTCACAAACCGCTGTGTGAAGTAGAAAAGGTAAAACATATACTAACCAAGGCACGGTTCATAAAGCTAAATTGTACGTGGAAGGGTCGCTGCCTACACTGCTGGACAACATGCATGGAAGACATGTTACCC
>CBY85476
ATGGAAAGTGCAAATGCCTCCACGTCTGCAACGACCATAGACCAGTTGTGCAAGACGTTTAATCTATCTATGCATACGTTGCAAATTAATTGTGTGTTTTGCAAGAATGCACTGACCACTGCAGAGATTTATTCATATGCATATAAACAGCTAAAGGTCCTGTTTCGAGGCGGCTATCCATATGCAGCCTGCGCGTGCTGCCTAGAATTTCATGGAAAAATTAACCAATATAGACACTTTGATTATGCTGGATATGCAACAACTGTTGAAGAAGAAACTAAACAAGACATTTTAGACGTGCTAATTCGGTGCTACCTGTGTCACAAACCGCTGTGTGAAGTAGAAAAGGTAAAACATATACTAACCAAGGCACGGTTCATAAAGCTAAATTGTACGTGGAAGGGTCGCTGCCTACACTGCTGGACAACATGCATGGAAGACATGTTACCC
>CDK36905
ATGGAAAGTGCAAATGCCTCCACGTCTGCAACGACCATAGACCAGTTGTGCAAGACGTTTAATCTATCTATGCATACGTTGCAAATTAATTGTGTGTTTTGCAAGAATGCACTGACCACTGCAGAGATTTATTCATATGCATATAAACACCTAAAGGTCCTGTTTCGAGGCGGCTATCCATATGCAGCCTGCGCGTGCTGCCTAGAATTTCATGGAAAAATAAACCAATATAGACACTTTGATTATGCTGGATATGCAACAACAGTTGAAGAAGAAACTAAACAAGACATCTTAGACGTGCTAATTCGGTGCTACCTGTGTCACAAACCGCTGTGTGAAGTAGAAAAGGTAAAACATATACTAACCAAGGCACGGTTCATAAAGCTAAATTGTACGTGGAAGGGTCGCTGCCTACACTGCTGGACAACATGCATGGAAGACATGTTACCC
>CDK36869
ATGGAAAGTGCAAATGCCTCCACGTCTGCAACGACCATAGACCAGTTGTGCAAGACGTTTAATCTATCTATGCATACGTTGCAAATTAATTGTGTGTTTTGCAAGAATGCACTGACCACTGCAGAGATTTATTCATATGCATATAAACAGCTAAAGGTCCTGTTTCGAGGCGGCTATCCATATGCAGCCTGCGCGTGCTGCCTAGAATTTCATGGAAAAATTAACCAATATAGACACTTTGATTATGCTGGATATGCAACAACTGTTGAAGAAGAAACTAAACAAGACATTTTAGACGTGCTAATTCGGTGCTACCTGTGTCACAAACCGCTGTGTGAAGTAGAAAAGGTAAAACATATACTAACCAAGGCACGGTTCATAAAGCTAAATTGTACGTGGAAGGGTCGCTGCCTACACTGCTGGACAACATGCATGGAAGACATGTTACCC
>CDK36590
ATGGAAAGTGCAAATGCCTCCACGTCTGCAACGACCATAGACCAGTTGTGCAAGACGTTTAATCTATCTATGCATACGTTGCAAATTAATTGTGTGTTTTGCAAGAATGCACTGACCACTGCAGAGATTTATTCATATGCATATAAACAGCTAAAGGTCCTGTTTCGAGGCGGCTATCCATATGCAGCCTGCGCGTGCTGCCTAGAATTTCATGGAAAAATTAACCAATATAGACACTTTGATTATGCTGGATATGCAACAACTGTTGAAGAAGAAACTAAACAAGACATTTTAGACGTGCTAATTCGGTGCTACCTGTGTCACAAACCGCTGTGTGAAGTAGAAAAGGTAAAACATATACTAACCAAGGCACGGTTCATAAAGCTAAATTGTACGTGGAAGGGTCGCTGCCTACACTGCTGGACAACATGCATGGAAGACATGTTACCC
>CDK37265
ATGGAAAGTGCAAATGCCTCCACGTCTGCAACGACCATAGACCAGTTGTGCAAGACGTTTAATCTATCTATGCATACGTTGCAAATTAATTGTGTGTTTTGCAAGAATGCACTGACCACTGCAGAGATTTATTCATATGCATATAAACAGCTAAAGGTCCTGTTTCGAGGCGACTATCCATATGCAGCCTGCGCGTGCTGCCTAGAATTTCATGGAAAAATCAACCAATATAGACACTTTGATTATGCTGGATATGCAACAACTGTTGAAGAAGAAACTAAACAAGACATTTTAGACGTGCTAATTCGGTGCTACCTGTGTCACAAACCGCTGTGTGAAGTAGAAAAGGTAAAACATATACTAACCAAGGCACGGTTCATAAAGCTAAATTGTACGTGGAAGGGTCGCTGCCTACACTGCTGGACAACATGCATGGAAGACATGTTACCC
>CDK37193
ATGGAAAGTGCAAATGCCTCCACGTCTGCAACGACCATAGACCAGTTGTGCAAGACGTTTAATCTATCTATGCATACGTTGCAAATTAATTGTGTGTTTTGCAAGAATGCACTGACCACTGCAGAGATTTATTCATATGCATATAAACACCTAAAGGTCCTGTTTCGAGGCGGCTATCCATATGCAGCCTGCGCGTGCTGCCTAGAATTTCATGGAAAAATAAACCAATATAGACACTTTGATTATGCTGGATATGCAACAACAGTTGAAGAAGAAACTAAACAAGACATCTTAGACGTGCTAATTCGGTGCTACCTGTGTCACAAACCGCTGTGTGAAGTAGAAAAGGTAAAACATATACTAACCAAGGCACGGTTCATAAAGCTAAATTGTACGTGGAAGGGTCGCTGCCTACACTGCTGGACAACATGCATGGAAGACATGTTACCC
>CDK37220
ATGGAAAGTGCAAATGCCTCCACGTCTGCAACGACCATAGACCAGTTGTGCAAGACGTTTAATCTATCTATGCATACGTTGCAAATTAATTGTGTGTTTTGCAAGAATGCACTGACCACTGCAGAGATTTATTCATATGCATATAAACAGCTAAAGGTCCTGTTTCGAGGCGGCTATCCATATGCAGCCTGCGCGTGCTGCCTAGAATTTCATGGAAAAATTAACCAATATAGACACTTTGATTATGCTGGATATGCAACAACTGTTGAAGAAGAAACTAAACAAGACATTTTAGACGTGCTAATTCGGTGCTACCTGTGTCACAAACCGCTGTGTGAAGTAGAAAAGGTAAAACATATACTAACCAAGGCACGGTTCATAAAGCTAAATTGTACGTGGAAGGGTCGCTGCCTACACTGCTGGACAACATGCATGGAAGACATGTTACCC
>CDK37139
ATGGAAAGTGCAAATGCCTCCACGTCTGCAACGACCATAGACCAGTTGTGCAAGTCGTTTAATCTATCTATGCATACGTTGCAAATTAATTGTGTGTTTTGCAAGAATGCACTGACCACTGCAGAGATTTATTCATATGCATATAAACAGCTAAAGGTCCTGTTTCGAGGCGGCTATCCATATGCAGCCTGCGCGTGCTGCCTAGAATTTCATGGAAAAATCAACCAATATAGACACTTTGATTATGCTGGATATGCAACAACTGTTGAAGAAGAAACTAAACAAGACATTTTAGACGTGCTAATTCGGTGCTACCTGTGTCACAAACCGCTGTGTGAAGTAGAAAAGGTAAAACATATACTAACCAAGGCACGGTTCATAAAGCTAAATTGTACGTGGAAGGGTCGCTGCCTACACTGCTGGACAACATGCATGGAAGACATGTTACCC
>CDK37130
ATGGAAAGTGCAAATGCCTCCACGTCTGCAACGACCATAGACCAGTTGTGCAAGTCGTTTAATCTATCTATGCATACGTTGCAAATTAATTGTGTGTTTTGCAAGAATGCACTGACCACTGCAGAGATTTATTCATATGCATATAAACAGCTAAAGGTCCTGTTTCGAGGCGGCTATCCATATGCAGCCTGCGCGTGCTGCCTAGAATTTCATGGAAAAATCAACCAATATAGACACTTTGATTATGCTGGATATGCAACAACTGTTGAAGAAGAAACTAAACAAGACATTTTAGACGTGCTAATTCGGTGCTACCTGTGTCACAAACCGCTGTGTGAAGTAGAAAAGGTAAAACATATACTAACCAAGGCACGGTTCATAAAGCTAAATTGTACGTGGAAGGGTCGCTGCCTACACTGCTGGACAACATGCATGGAAGACATGTTACCC
>CDK37229
ATGGAAAGTGCAAATGCCTCCACGTCTGCAACGACCATAGACCAGTTGTGCAAGACGTTTAATCTATCTATGCATACGTTGCAAATTAATTGTGTGTTTTGCAAGAATGCACTGACCACTGCAGAGATTTATTCATATGCATATAAACAGCTAAAGGTCCTGTTTCGAGGCGGCTATCCATATGCAGCCTGCGCGTGCTGCCTAGAATTTCATGGAAAAATTAACCAATATAGACACTTTGATTATGCTGGATATGCAACAACTGTTGAAGAAGAAACTAAACAAGACATTTTAGACGTGCTAATTCGGTGCTACCTGTGTCACAAACCGCTGTGTGAAGTAGAAAAGGTAAAACATATACTAACCAAGGCACGGTTCATAAAGCTAAATTGTACGTGGAAGGGTCGCTGCCTACACTGCTGGACAACATGCATGGAAGACATGTTACCC
>CDK36851
ATGGAAAGTGCAAATGCCTCCACGTCTGCAACGACCATAGACCAGTTGTGCAAGACGTTTAATCTATCTATGCATACGTTGCAAATTAATTGTGTGTTTTGCAAGAATGCACTGACCACTGCAGAGATTTATTCATATGCATATAAACAGCTAAAGGTCCTGTTTCGAGGCGGCTATCCATATGCAGCCTGCGCGTGCTGCCTAGAATTTCATGGAAAAATTAACCAATATAGACACTTTGATTATGCTGGATATGCAACAACTGTTGAAGAAGAAACTAAACAAGACATTTTAGACGTGCTAATTCGGTGCTACCTGTGTCACAAACCGCTGTGTGAAGTAGAAAAGGTAAAACATATACTAACCAAGGCACGGTTCATAAAGCTAAATTGTACGTGGAAGGGTCGCTGCCTACACTGCTGGACAACATGCATGGAAGACATGTTACCC
>CDK37346
ATGGAAAGTGCAAATGCCTCCACGTCTGCAACGACCATAGACCAGTTGTGCAAGTCGTTTAATCTATCTATGCATACGTTGCAAATTAATTGTGTGTTTTGCAAGAATGCACTGACCACTGCAGAGATTTATTCATATGCATATAAACAGCTAAAGGTCCTGTTTCGAGGCGGCTATCCATATGCAGCCTGCGCGTGCTGCCTAGAATTTCATGGAAAAATCAACCAATATAGACACTTTGATTATGCTGGATATGCAACAACTGTTGAAGAAGAAACTAAACAAGACATTTTAGACGTGCTAATTCGGTGCTACCTGTGTCACAAACCGCTGTGTGAAGTAGAAAAGGTAAAACATATACTAACCAAGGCACGGTTCATAAAGCTAAATTGTACGTGGAAGGGTCGCTGCCTACACTGCTGGACAACATGCATGGAAGACATGTTACCC
>CCJ09332
ATGGAAAGTGCAAATGCCTCCACGTCTGCAACGACCATAGACCAGTTGTGCAAGACGTTTAATCTATCTATGCATACGTTGCAAATTAATTGTGTGTTTTGCAAGAATGCACTGACCACTGCAGAGATTTATTCATATGCATATAAACAGCTAAAGGTCCTGTTTCGAGGCGGCTATCCATATGCAGCCTGCGCGTGCTGCCTAGAATTTCATGGAAAAATTAACCAATATAGACACTTTGATTATGCTGGATATGCAACAACTGTTGAAGAAGAAACTAAACAAGACATTTTAGACGTGCTAATTCGGTGCTACCTGTGTCACAAACCGCTGTGTGAAGTAGAAAAGGTAAAACATATACTAACCAAGGCACGGTTCATAAAGCTAAATTGTACGTGGAAGGGTCGCTGCCTACACTGCTGGACAACATGCATGGAAGACATGTTACCC
>AFL91999
ATGGAAAGTGCAAATGCCTCCACGTCTGCAACGACCATAGACCAGTTGTGCAAGACGTTTAATCTATCTATGCATACGTTGCAAATTAATTGTGTGTTTTGCAAGAATGCACTGACCACTGCAGAGATTTATTCATATGCATATAAACACCTAAAGGTCCTGTTTCGAGGCGGCTATCCATATGCAGCCTGCGCGTGCTGCCTAGAATTTCATGGAAAAATAAACCAATATAGACACTTTGATTATGCTGGATATGCAACAACAGTTGAAGAAGAAACTAAACAAGACATCTTAGACGTGCTAATTCGGTGCTACCTGTGTCACAAACCGCTGTGTGAAGTAGAAAAGGTAAAACATATACTAACCAAGGCACGGTTCATAAAGCTAAATTGTACGTGGAAGGGTCGCTGCCTACACTGCTGGACAACATGCATGGAAGACATGTTACCC
>CDK36995
ATGGAAAGTGCAAATGCCTCCACGTCTGCAACGACCATAGACCAGTTGTGCAAGACGTTTAATCTATCTATGCATACGTTGCAAATTAATTGTGTGTTTTGCAAGAATGCACTGACCACTGCAGAGATTTATTCATATGCATATAAACAGCTAAAGGTCCTGTTTCGAGGCGGCTATCCATATGCAGCCTGCGCGTGCTGCCTAGAATTTCATGGAAAAATTAACCAATATAGACACTTTGATTATGCTGGATATGCAACAACTGTTGAAGAAGAAACTAAACAAGACATTTTAGACGTGCTAATTCGGTGCTACCTGTGTCACAAACCGCTGTGTGAAGTAGAAAAGGTAAAACATATACTAACCAAGGCACGGTTCATAAAGCTAAATTGTACGTGGAAGGGTCGCTGCCTACACTGCTGGACAACATGCATGGAAGACATGTTACCC
>CDK37031
ATGGAAAGTGCAAATGCCTCCACGTCTGCAACGACCATAGACCAGTTGTGCAAGACGTTTAATCTATCTATGCATACGTTGCAAATTAATTGTGTGTTTTGCAAGAATGCACTGACCACTGCAGAGATTTATTCATATGCATATAAACAGCTAAAGGTCCTGTTTCGAGGCGACTATCCATATGCAGCCTGCGCGTGCTGCCTAGAATTTCATGGAAAAATCAACCAATATAGACACTTTGATTATGCTGGATATGCAACAACTGTTGAAGAAGAAACTAAACAAGACATTTTAGACGTGCTAATTCGGTGCTACCTGTGTCACAAACCGCTGTGTGAAGTAGAAAAGGTAAAACATATACTAACCAAGGCACGGTTCATAAAGCTAAATTGTACGTGGAAGGGTCGCTGCCTACACTGCTGGACAACATGCATGGAAGACATGTTACCC
>CDK37508
ATGGAAAGTGCAAATGCCTCCACGTCTGCAACGACCATAGACCAGTTGTGCAAGACGTTTAATCTATCTATGCATACGTTGCAAATTAATTGTGTGTTTTGCAAGAATGCACTGACCACTGCAGAGATTTATTCATATGCATATAAACAGCTAAAGGTCCTGTTTCGAGGCGGCTATCCATATGCAGCCTGCGCGTGCTGCCTAGAATTTCATGGAAAAATCAACCAATATAGACACTTTGATTATGCTGGATATGCAACAACTGTTGAAGAAGAAACTAAACAAGACATTTTAGACGTGCTAATTCGGTGCTACCTGTGTCACAAACCGCTGTGTGAAGTAGAAAAGGTAAAACATATACTAACCAAGGCACGGTTTATAAAGCTAAATTGTACGTGGAAGGGTCGCTGCCTACACTGCTGGACAACATGCATGGAAGACATGTTACCC
>AFL91990
ATGGAAAGTGCAAATGCCTCCACGTCTGCAACGACCATAGACCAGTTGTGCAAGACGTTTAATCTATCTATGCATACGTTGCAAATTAATTGTGTGTTTTGCAAGAATGCACTGACCACTGCAGAGATTTATTCATATGCATATAAACAGCTAAAGGTCCTGTTTCGAGGCGGCTATCCATATGCAGCCTGCGCGTGCTGCCTAGAATTTCATGGAAAAATCAACCAATATAGACACTTTGATTATGCTGGATATGCAACAACTGTTGAAGAAGAAACTAAACAAGACATTTTAGACGTGCTAATTCGGTGCTACCTGTGTCACAAACCGCTGTGTGAAGTAGAAAAGGTAAAACATATACTAACCAAGGCACGGTTTATAAAGCTAAATTGTACGTGGAAGGGTCGCTGCCTACACTGCTGGACAACATGCATGGAAGACATGTTACCC
>CDK37589
ATGGAAAGTGCAAATGCCTCCACGTCTGCAACGACCATAGACCAGTTGTGCAAGACGTTTAATCTATCTATGCATACGTTGCAAATTAATTGTGTGTTTTGCAAGAATGCACTGACCACTGCAGAGATTTATTCATATGCATATAAACAGCTAAAGGTCCTGTTTCGAGGCGGCTATCCATATGCAGCCTGCGCGTGCTGCCTAGAATTTCATGGAAAAATCAACCAATATAGACACTTTGATTATGCTGGATATGCAACAACTGTTGAAGAAGAAACTAAACAAGACATTTTAGACGTGCTAATTCGGTGCTACCTGTGTCACAAACCGCTGTGTGAAGTAGAAAAGGTAAAACATATACTAACCAAGGCACGGTTTATAAAGCTAAATTGTACGTGGAAGGGTCGCTGCCTACACTGCTGGACAACATGCATGGAAGACATGTTACCC
>CDK37427
ATGGAAAGTGCAAATGCCTCCACGTCTGCAACGACCATAGACCAGTTGTGCAAGACGTTTAATCTATCTATGCATACGTTGCAAATTAATTGTGTGTTTTGCAAGAATGCACTGACCACTGCAGAGATTTATTCATATGCATATAAACAGCTAAAGGTCCTGTTTCGAGGCGGCTATCCATATGCAGCCTGCGCGTGCTGCCTAGAATTTCATGGAAAAATTAACCAATATAGACACTTTGATTATGCTGGATATGCAACAACTGTTGAAGAAGAAACTAAACAAGACATTTTAGACGTGCTAATTCGGTGCTACCTGTGTCACAAACCGCTGTGTGAAGTAGAAAAGGTAAAACATATACTAACCAAGGCACGGTTCATAAAGCTAAATTGTACGTGGAAGGGTCGCTGCCTACACTGCTGGACAACATGCATGGAAGACATGTTACCC
>AFL92008
ATGGAAAGTGCAAATGCCTCCACGTCTGCAACGACCATAGACCAGTTGTGCAAGACGTTTAATCTATCTATGCATACGTTGCAAATTAATTGTGTGTTTTGCAAGAATGCACTGACCACTGCAGAGATTTATTCATATGCATATAAACACCTAAAGGTCCTGTTTCGAGGCGGCTATCCATATGCAGCCTGCGCGTGCTGCCTAGAATTTCATGGAAAAATAAACCAATATAGACACTTTGATTATGCTGGATATGCAACAACAGTTGAAGAAGAAACTAAACAAGACATCTTAGACGTGCTAATTCGGTGCTACCTGTGTCACAAACCGCTGTGTGAAGTAGAAAAGGTAAAACATATACTAACCAAGGCGCGGTTCATAAAGCTAAATTGTACGTGGAAGGGTCGCTGCCTACACTGCTGGACAACATGCATGGAAGACATGTTACCC
>CDK36608
ATGGAAAGTGCAAATGCCTCCACGTCTGCAACGACCATAGACCAGTTGTGCAAGACGTTTAATCTATCTATGCATACGTTGCAAATTAATTGTGTGTTTTGCAAGAATGCACTGACCACTGCAGAGATTTATTCATATGCATATAAACACCTAAAGGTCCTGTTTCGAGGCGGCTATCCATATGCAGCCTGCGCGTGCTGCCTAGAATTTCATGGAAAAATAAACCAATATAGACACTTTGATTATGCTGGATATGCAACAACAGTTGAAGAAGAAACTAAACAAGACATCTTAGACGTGCTAATTCGGTGCTACCTGTGTCACAAACCGCTGTGTGAAGTAGAAAAGGTAAAACATATACTAACCAAGGCACGGTTCATAAAGCTAAATTGTACGTGGAAGGGTCGCTGCCTACACTGCTGGACAACATGCATGGAAGACATGTTACCC
>CBY85467
ATGGAAAGTGCAAATGCCTCCACGTCTGCAACGACCATAGACCAGTTGTGCAAGACGTTTAATCTATCTATGCATACGTTGCAAATTAATTGTGTGTTTTGCAAGAATGCACTGACCACTGCAGAGATTTATTCATATGCATATAAACAGCTAAAGGTCCTGTTTCGAGGCGGCTATCCATATGCAGCCTGCGCGTGCTGCCTAGAATTTCATGGAAAAATTAACCAATATAGACACTTTGATTATGCTGGATATGCAACAACTGTTGAAGAAGAAACTAAACAAGACATTTTAGACGTGCTAATTCGGTGCTACCTGTGTCACAAACCGCTGTGTGAAGTAGAAAAGGTAAAACATATACTAACCAAGGCACGGTTCATAAAGCTAAATTGTACGTGGAAGGGTCGCTGCCTACACTGCTGGACAACATGCATGGAAGACATGTTACCC
>CDK37625
ATGGAAAGTGCAAATGCCTCCACGTCTGCAACGACCATAGACCAGTTGTGCAAGACGTTTAATCTATCTATGCATACGTTGCAAATTAATTGTGTGTTTTGCAAGAATGCACTGACCACTGCAGAGATTTATTCATATGCATATAAACAGCTAAAGGTCCTGTTTCGAGGCGGCTATCCATATGCAGCCTGCGCGTGCTGCCTAGAATTTCATGGAAAAATTAACCAATATAGACACTTTGATTATGCTGGATATGCAACAACTGTTGAAGAAGAAACTAAACAAGACATTTTAGACGTGCTAATTCGGTGCTACCTGTGTCACAAACCGCTGTGTGAAGTAGAAAAGGTAAAACATATACTAACCAAGGCACGGTTCATAAAGCTAAATTGTACGTGGAAGGGTCGCTGCCTACACTGCTGGACAACATGCATGGAAGACATGTTACCC
>CDK36914
ATGGAAAGTGCAAATGCCTCCACGTCTGCAACGACCATAGACCAGTTGTGCAAGACGTTTAATCTATCTATGCATACGTTGCAAATTAATTGTGTGTTTTGCAAGAATGCACTGACCACTGCAGAGATTTATTCATATGCATATAAACACCTAAAGGTCCTGTTTCGAGGCGGCTATCCATATGCAGCCTGCGCGTGCTGCCTAGAATTTCATGGAAAAATAAACCAATATAGACACTTTGATTATGCTGGATATGCAACAACAGTTGAAGAAGAAACTAAACAAGACATCTTAGACGTGCTAATTCGGTGCTACCTGTGTCACAAACCGCTGTGTGAAGTAGAAAAGGTAAAACATATACTAACCAAGGCACGGTTCATAAAGCTAAATTGTACGTGGAAGGGTCGCTGCCTACACTGCTGGACAACATGCATGGAAGACATGTTACCC
>CCJ09341
ATGGAAAGTGCAAATGCCTCCACGTCTGCAACGACCATAGACCAGTTGTGCAAGACGTTTAATCTATCTATGCATACGTTGCAAATTAATTGTGTGTTTTGCAAGAATGCACTGACCACTGCAGAGATTTATTCATATGCATATAAACAGCTAAAGGTCCTGTTTCGAGGCGGCTATCCATATGCAGCCTGCGCGTGCTGCCTAGAATTTCATGGAAAAATTAACCAATATAGACACTTTGATTATGCTGGATATGCAACAACTGTTGAAGAAGAAACTAAACAAGACATTTTAGACGTGCTAATTCGGTGCTACCTGTGTCACAAACCGCTGTGTGAAGTAGAAAAGGTAAAACATATACTAACCAAGGCACGGTTCATAAAGCTAAATTGTACGTGGAAGGGTCGCTGCCTACACTGCTGGACAACATGCATGGAAGACATGTTACCC
>CCJ09350
ATGGAAAGTGCAAATGCCTCCACGTCTGCAACGACCATAGACCAGTTGTGCAAGACGTTTAATCTATCTATGCATACGTTGCAAATTAATTGTGTGTTTTGCAAGAATGCACTGACCACTGCAGAGATTTATTCATATGCATATAAACAGCTAAAGGTCCTGTTTCGAGGCGGCTATCCATATGCAGCCTGCGCGTGCTGCCTAGAATTTCATGGAAAAATTAACCAATATAGACACTTTGATTATGCTGGATATGCAACAACTGTTGAAGAAGAAACTAAACAAGACATTTTAGACGTGCTAATTCGGTGCTACCTGTGTCACAAACCGCTGTGTGAAGTAGAAAAGGTAAAACATATACTAACCAAGGCACGGTTCATAAAGCTAAATTGTACGTGGAAGGGTCGCTGCCTACACTGCTGGACAACATGCATGGAAGACATGTTACCC
>CDK36725
ATGGAAAGTGCAAATGCCTCCACGTCTGCAACGACCATAGACCAGTTGTGCAAGACGTTTAATCTATCTATGCATACGTTGCAAATTAATTGTGTGTTTTGCAAGAATGCACTGACCACTGCAGAGATTTATTCATATGCATATAAACAGCTAAAGGTCCTGTTTCGAGGCGGCTATCCATATGCAGCCTGCGCGTGCTGCCTAGAATTTCATGGAAAAATTAACCAATATAGACACTTTGATTATGCTGGATATGCAACAACTGTTGAAGAAGAAACTAAACAAGACATTTTAGACGTGCTAATTCGGTGCTACCTGTGTCACAAACCGCTGTGTGAAGTAGAAAAGGTAAAACATATACTAACCAAGGCACGGTTCATAAAGCTAAATTGTACGTGGAAGGGTCGCTGCCTACACTGCTGGACAACATGCATGGAAGACATGTTACCC
>CDK37184
ATGGAAAGTGCAAATGCCTCCACGTCTGCAACGACCATAGACCAGTTGTGCAAGACGTTTAATCTATCTATGCATACGTTGCAAATTAATTGTGTGTTTTGCAAGAATGCACTGACCACTGCAGAGATTTATTCATATGCATATAAACACCTAAAGGTCCTGTTTCGAGGCGGCTATCCATATGCAGCCTGCGCGTGCTGCCTAGAATTTCATGGAAAAATAAACCAATATAGACACTTTGATTATGCTGGATATGCAACAACAGTTGAAGAAGAAACTAAACAAGACATCTTAGACGTGCTAATTCGGTGCTACCTGTGTCACAAACCGCTGTGTGAAGTAGAAAAGGTAAAACATATACTAACCAAGGCACGGTTCATAAAGCTAAATTGTACGTGGAAGGGTCGCTGCCTACACTGCTGGACAACATGCATGGAAGACATGTTACCC
>CDK36527
ATGGAAAGTGCAAATGCCTCCACGTCTGCAACGACCATAGACCAGTTGTGCAAGACGTTTAATCTATCTATGCATACGTTGCAAATTAATTGTGTGTTTTGCAAGAATGCACTGACCACTGCAGAGATTTATTCATATGCATATAAACAGCTAAAGGTCCTGTTTCGAGGCGGCTATCCATATGCAGCCTGCGCGTGCTGCCTAGAATTTCATGGAAAAATCAACCAATATAGACACTTTGATTATGCTGGATATGCAACAACTGTTGAAGAAGAAACTAAACAAGACATTTTAGACGTGCTAATTCGGTGCTACCTGTGTCACAAACCGCTGTGTGAAGTAGAAAAGGTAAAACATATACTAACCAAGGCACGGTTTATAAAGCTAAATTGTACGTGGAAGGGTCGCTGCCTACACTGCTGGACAACATGCATGGAAGACATGTTACCC
>CDK37085
ATGGAAAGTGCAAATGCCTCCACGTCTGCAACGACCATAGACCAGTTGTGCAAGACGTTTAATCTATCTATGCATACGTTGCAAATTAATTGTGTGTTTTGCAAGAATGCACTGACCACTGCAGAGATTTATTCATATGCATATAAACAGCTAAAGGTCCTGTTTCGAGGCGGCTATCCATATGCAGCCTGCGCGTGCTGCCTAGAATTTCATGGAAAAATTAACCAATATAGACACTTTGATTATGCTGGATATGCAACAACTGTTGAAGAAGAAACTAAACAAGACATTTTAGACGTGCTAATTCGGTGCTACCTGTGTCACAAACCGCTGTGTGAAGTAGAAAAGGTAAAACATATACTAACCAAGGCACGGTTCATAAAGCTAAATTGTACGTGGAAGGGTCGCTGCCTACACTGCTGGACAACATGCATGGAAGACATGTTACCC
>CDK36788
ATGGAAAGTGCAAATGCCTCCACGTCTGCAACGACCATAGACCAGTTGTGCAAGACGTTTAATCTATCTATGCATACGTTGCAAATTAATTGTGTGTTTTGCAAGAATGCACTGACCACTGCAGAGATTTATTCATATGCATATAAACACCTAAAGGTCCTGTTTCGAGGCGGCTATCCATATGCAGCCTGCGCGTGCTGCCTAGAATTTCATGGAAAAATAAACCAATATAGACACTTTGATTATGCTGGATATGCAACAACAGTTGAAGAAGAAACTAAACAAGACATCTTAGACGTGCTAATTCGGTGCTACCTGTGTCACAAACCGCTGTGTGAAGTAGAAAAGGTAAAACATATACTAACCAAGGCACGGTTCATAAAGCTAAATTGTACGTGGAAGGGTCGCTGCCTACACTGCTGGACAACATGCATGGAAGACATGTTACCC
>CDK37337
ATGGAAAGTGCAAATGCCTCCACGTCTGCAACGACCATAGACCAGTTGTGCAAGACGTTTAATCTATCTATGCATACGTTGCAAATTAATTGTGTGTTTTGCAAGAATGCACTGACCACTGCAGAGATTTATTCATATGCATATAAACAGCTAAAGGTCCTGTTTCGAGGCGGCTATCCATATGCAGCCTGCGCGTGCTGCCTAGAATTTCATGGAAAAATTAACCAATATAGACACTTTGATTATGCTGGATATGCAACAACTGTTGAAGAAGAAACTAAACAAGACATTTTAGACGTGCTAATTCGGTGCTACCTGTGTCACAAACCGCTGTGTGAAGTAGAAAAGGTAAAACATATACTAACCAAGGCACGGTTCATAAAGCTAAATTGTACGTGGAAGGGTCGCTGCCTACACTGCTGGACAACATGCATGGAAGACATGTTACCC
>CDK37121
ATGGAAAGTGCAAATGCCTCCACGTCTGCAACGACCATAGACCAGTTGTGCAAGTCGTTTAATCTATCTATGCATACGTTGCAAATTAATTGTGTGTTTTGCAAGAATGCACTGACCACTGCAGAGATTTATTCATATGCATATAAACAGCTAAAGGTCCTGTTTCGAGGCGGCTATCCATATGCAGCCTGCGCGTGCTGCCTAGAATTTCATGGAAAAATCAACCAATATAGACACTTTGATTATGCTGGATATGCAACAACTGTTGAAGAAGAAACTAAACAAGACATTTTAGACGTGCTAATTCGGTGCTACCTGTGTCACAAACCGCTGTGTGAAGTAGAAAAGGTAAAACATATACTAACCAAGGCACGGTTCATAAAGCTAAATTGTACGTGGAAGGGTCGCTGCCTACACTGCTGGACAACATGCATGGAAGACATGTTACCC
>CDK37238
ATGGAAAGTGCAAATGCCTCCACGTCTGCAACGACCATAGACCAGTTGTGCAAGACGTTTAATCTATCTATGCATACGTTGCAAATTAATTGTGTGTTTTGCAAGAATGCACTGACCACTGCAGAGATTTATTCATATGCATATAAACAGCTAAAGGTCCTGTTTCGAGGCGGCTATCCATATGCAGCCTGCGCGTGCTGCCTAGAATTTCATGGAAAAATTAACCAATATAGACACTTTGATTATGCTGGATATGCAACAACTGTTGAAGAAGAAACTAAACAAGACATTTTAGACGTGCTAATTCGGTGCTACCTGTGTCACAAACCGCTGTGTGAAGTAGAAAAGGTAAAACATATACTAACCAAGGCACGGTTCATAAAGCTAAATTGTACGTGGAAGGGTCGCTGCCTACACTGCTGGACAACATGCATGGAAGACATGTTACCC
>CBY85386
ATGGAAAGTGCAAATGCCTCCACGTCTGCAACGACCATAGACCAGTTGTGCAAGACGTTTAATCTATCTATGCATACGTTGCAAATTAATTGTGTGTTTTGCAAGAATGCACTGACCACTGCAGAGATTTATTCATATGCATATAAACACCTAAAGGTCCTGTTTCGAGGCGGCTATCCATATGCAGCCTGCGCGTGCTGCCTAGAATTTCATGGAAAAATAAACCAATATAGACACTTTGATTATGCTGGATATGCAACAACAGTTGAAGAAGAAACTAAACAAGACATCTTAGACGTGCTAATTCGGTGCTACCTGTGTCACAAACCGCTGTGTGAAGTAGAAAAGGTAAAACATATACTAACCAAGGCACGGTTCATAAAGCTAAATTGTACGTGGAAGGGTCGCTGCCTACACTGCTGGACAACATGCATGGAAGACATGTTACCC
>CDK36626
ATGGAAAGTGCAAATGCCTCCACGTCTGCAACGACCATAGACCAGTTGTGCAAGACGTTTAATCTATCTATGCATACGTTGCAAATTAATTGTGTGTTTTGCAAGAATGCACTGACCACTGCAGAGATTTATTCATATGCATATAAACACCTAAAGGTCCTGTTTCGAGGCGGCTATCCATATGCAGCCTGCGCGTGCTGCCTAGAATTTCATGGAAAAATAAACCAATATAGACACTTTGATTATGCTGGATATGCAACAACAGTTGAAGAAGAAACTAAACAAGACATCTTAGACGTGCTAATTCGGTGCTACCTGTGTCACAAACCGCTGTGTGAAGTAGAAAAGGTAAAACATATACTAACCAAGGCACGGTTCATAAAGCTAAATTGTACGTGGAAGGGTCGCTGCCTACACTGCTGGACAACATGCATGGAAGACATGTTACCC
>CDK37535
ATGGAAAGTGCAAATGCCTCCACGTCTGCAACGACCATAGACCAGTTGTGCAAGACGTTTAATCTATCTATGCATACGTTGCAAATTAATTGTGTGTTTTGCAAGAATGCACTGACCACTGCAGAGATTTATTCATATGCATATAAACAGCTAAAGGTCCTGTTTCGAGGCGGCTATCCATATGCAGCCTGCGCGTGCTGCCTAGAATTTCATGGAAAAATTAACCAATATAGACACTTTGATTATGCTGGATATGCAACAACTGTTGAAGAAGAAACGAAACAAGACATTTTAGACGTGCTAATTCGGTGCTACCTGTGTCACAAACCGCTGTGTGAAGTAGAAAAGGTAAAACATATACTAACCAAGGCACGGTTCATAAAGCTAAATTGTACGTGGAAGGGTCGCTGCCTACACTGCTGGACAACATGCATGGAAGACATGTTACCC
>CDK36689
ATGGAAAGTGCAAATGCCTCCACGTCTGCAACGACCATAGACCAGTTGTGCAAGACGTTTAATCTATCTATGCATACGTTGCAAATTAATTGTGTGTTTTGCAAGAATGCACTGACCACTGCAGAGATTTATTCATATGCATATAAACAGCTAAAGGTCCTGTTTCGAGGCGGCTATCCATATGCAGCCTGCGCGTGCTGCCTAGAATTTCATGGAAAAATCAACCAATATAGACACTTTGATTATGCTGGATATGCAACAACTGTTGAAGAAGAAACTAAACAAGACATTTTAGACGTGCTAATTCGGTGCTACCTGTGTCACAAACCGCTGTGTGAAGTAGAAAAGGTAAAACATATACTAACCAAGGCACGGTTTATAAAGCTAAATTGTACGTGGAAGGGTCGCTGCCTACACTGCTGGACAACATGCATGGAAGACATGTTACCT
>CDK37004
ATGGAAAGTGCAAATGCCTCCACGTCTGCAACGACCATAGACCAGTTGTGCAAGACGTTTAATCTATCTATGCATACGTTGCAAATTAATTGTGTGTTTTGCAAGAATGCACTGACCACTGCAGAGATTTATTCATATGCATATAAACAGCTAAAGGTCCTGTTTCGAGGCGGCTATCCATATGCAGCCTGCGCGTGCTGCCTAGAATTTCATGGAAAAATTAACCAATATAGACACTTTGATTATGCTGGATATGCAACAACTGTTGAAGAAGAAACTAAACAAGACATTTTAGACGTGCTAATTCGGTGCTACCTGTGTCACAAACCGCTGTGTGAAGTAGAAAAGGTAAAACATATACTAACCAAGGCACGGTTCATAAAGCTAAATTGTACGTGGAAGGGTCGCTGCCTACACTGCTGGACAACATGCATGGAAGACATGTTACCC
>CDK36842
ATGGAAAGTGCAAATGCCTCCACGTCTGCAACGACCATAGACCAGTTGTGCAAGACGTTTAATCTATCTATGCATACGTTGCAAATTAATTGTGTGTTTTGCAAGAATGCACTGACCACTGCAGAGATTTATTCATATGCATATAAACAGCTAAAGGTCCTGTTTCGAGGCGGCTATCCATATGCAGCCTGCGCGTGCTGCCTAGAATTTCATGGAAAAATTAACCAATATAGACACTTTGATTATGCTGGATATGCAACAACTGTTGAAGAAGAAACTAAACAAGACATTTTAGACGTGCTAATTCGGTGCTACCTGTGTCACAAACCGCTGTGTGAAGTAGAAAAGGTAAAACATATACTAACCAAGGCACGGTTCATAAAGCTAAATTGTACGTGGAAGGGTCGCTGCCTACACTGCTGGACAACATGCATGGAAGACATGTTACCC
>CDK37436
ATGGAAAGTGCAAATGCCTCCACGTCTGCAACGACCATAGACCAGTTGTGCAAGACGTTTAATCTATCTATGCATACGTTGCAAATTAATTGTGTGTTTTGCAAGAATGCACTGACCACTGCAGAGATTTATTCATATGCATATAAACAGCTAAAGGTCCTGTTTCGAGGCGGCTATCCATATGCAGCCTGCGCGTGCTGCCTAGAATTTCATGGAAAAATTAACCAATATAGACACTTTGATTATGCTGGATATGCAACAACTGTTGAAGAAGAAACTAAACAAGACATTTTAGACGTGCTAATTCGGTGCTACCTGTGTCACAAACCGCTGTGTGAAGTAGAAAAGGTAAAACATATACTAACCAAGGCACGGTTCATAAAGCTAAATTGTACGTGGAAGGGTCGCTGCCTACACTGCTGGACAACATGCATGGAAGACATGTTACCC
>CBY85413
ATGGAAAGTGCAAATGCCTCCACGTCTGCAACGACCATAGACCAGTTGTGCAAGACGTTTAATCTATCTATGCATACGTTGCAAATTAATTGTGTGTTTTGCAAGAATGCACTGACCACTGCAGAGATTTATTCATATGCATATAAACACCTAAAGGTCCTGTTTCGAGGCGGCTATCCATATGCAGCCTGCGCGTGCTGCCTAGAATTTCATGGAAAAATAAACCAATATAGACACTTTGATTATGCTGGATATGCAACAACAGTTGAAGAAGAAACTAAACAAGACATCTTAGACGTGCTAATTCGGTGCTACCTGTGTCACAAACCGCTGTGTGAAGTAGAAAAGGTAAAACATATACTAACCAAGGCACGGTTCATAAAGCTAAATTGTACGTGGAAGGGTCGCTGCCTACACTGCTGGACAACATGCATGGAAGACATGTTACCC
>CBY85494
ATGGAAAGTGCAAATGCCTCCACGTCTGCAACGACCATAGACCAGTTGTGCAAGACGTTTAATCTATCTATGCATACGTTGCAAATTAATTGTGTGTTTTGCAAGAATGCACTGACCACTGCAGAGATTTATTCATATGCATATAAACAGCTAAAGGTCCTGTTTCGAGGCGGCTATCCATATGCAGCCTGCGCGTGCTGCCTAGAATTTCATGGAAAAATTAACCAATATAGACACTTTGATTATGCTGGATATGCAACAACTGTTGAAGAAGAAACTAAACAAGACATTTTAGACGTGCTAATTCGGTGCTACCTGTGTCACAAACCGCTGTGTGAAGTAGAAAAGGTAAAACATATACTAACCAAGGCACGGTTCATAAAGCTAAATTGTACGTGGAAGGGTCGCTGCCTACACTGCTGGACAACATGCATGGAAGACATGTTACCC
>CDK37634
ATGGAAAGTGCAAATGCCTCCACGTCTGCAACGACCATAGACCAGTTGTGCAAGACGTTTAATCTATCTATGCATACGTTGCAAATTAATTGTGTGTTTTGCAAGAATGCACTGACCACTGCAGAGATTTATTCATATGCATATAAACAGCTAAAGGTCCTGTTTCGAGGCGGCTATCCATATGCAGCCTGCGCGTGCTGCCTAGAATTTCATGGAAAAATTAACCAATATAGACACTTTGATTATGCTGGATATGCAACAACTGTTGAAGAAGAAACTAAACAAGACATTTTAGACGTGCTAATTCGGTGCTACCTGTGTCACAAACCGCTGTGTGAAGTAGAAAAGGTAAAACATATACTAACCAAGGCACGGTTCATAAAGCTAAATTGTACGTGGAAGGGTCGCTGCCTACACTGCTGGACAACATGCATGGAAGACATGTTACCC
>CDK36635
ATGGAAAGTGCAAATGCCTCCACGTCTGCAACGACCATAGACCAGTTGTGCAAGACGTTTAATCTATCTATGCATACGTTGCAAATTAATTGTGTGTTTTGCAAGAATGCACTGACCACTGCAGAGATTTATTCATATGCATATAAACAGCTAAAGGTCCTGTTTCGAGGCGACTATCCATATGCAGCCTGCGCGTGCTGCCTAGAATTTCATGGAAAAATCAACCAATATAGACACTTTGATTATGCTGGATATGCAACAACTGTTGAAGAAGAAACTAAACAAGACATTTTAGACGTGCTAATTCGGTGCTACCTGTGTCACAAACCGCTGTGTGAAGTAGAAAAGGTAAAACATATACTAACCAAGGCACGGTTCATAAAGCTAAATTGTACGTGGAAGGGTCGCTGCCTACACTGCTGGACAACATGCATGGAAGACATGTTACCC
>CDK36923
ATGGAAAGTGCAAATGCCTCCACGTCTGCAACGACCATAGACCAGTTGTGCAAGACGTTTAATCTATCTATGCATACGTTGCAAATTAATTGTGTGTTTTGCAAGAATGCACTGACCACTGCAGAGATTTATTCATATGCATATAAACACCTAAAGGTCCTGTTTCGAGGCGGCTATCCATATGCAGCCTGCGCGTGCTGCCTAGAATTTCATGGAAAAATAAACCAATATAGACACTTTGATTATGCTGGATATGCAACAACAGTTGAAGAAGAAACTAAACAAGACATCTTAGACGTGCTAATTCGGTGCTACCTGTGTCACAAACCGCTGTGTGAAGTAGAAAAGGTAAAACATATACTAACCAAGGCACGGTTCATAAAGCTAAATTGTACGTGGAAGGGTCGCTGCCTACACTGCTGGACAACATGCATGGAAGACATGTTACCC
>AAF00064
ATGGAAAGTGCAAATGCCTCCACGTCTGCAACGACCATAGACCAGTTGTGCAAGACGTTTAATCTATCTATGCATACGTTGCAAATTAATTGTGTGTTTTGCAAGAATGCACTGACCACTGCAGAGATTTATTCATATGCATATAAACAGCTAAAGGTCCTGTTTCGAGGCGGCTATCCATATGCAGCCTGCGCGTGCTGCCTAGAATTTCATGGAAAAATTAACCAATATAGACACTTTGATTATGCTGGATATGCAACAACTGTTGAAGAAGAAACTAAACAAGACATTTTAGACGTGCTAATTCGGTGCTACCTGTGTCACAAACCGCTGTGTGAAGTAGAAAAGGTAAAACATATACTAACCAAGGCACGGTTCATAAAGCTAAATTGTACGTGGAAGGGTCGCTGCCTACACTGCTGGACAACATGCATGGAAGACATGTTACCC
>CDK36941
ATGGAAAGTGCAAATGCCTCCACGTCTGCAACGACCATAGACCAGTTGTGCAAGACGTTTAATCTATCTATGCATACGTTGCAAATTAATTGTGTGTTTTGCAAGAATGCACTGACCACTGCAGAGATTTATTCATATGCATATAAACACCTAAAGGTCCTGTTTCGAGGCGGCTATCCATATGCAGCCTGCGCGTGCTGCCTAGAATTTCATGGAAAAATAAACCAATATAGACACTTTGATTATGCTGGATATGCAACAACAGTTGAAGAAGAAACTAAACAAGACATCTTAGACGTGCTAATTCGGTGCTACCTGTGTCACAAACCGCTGTGTGAAGTAGAAAAGGTAAAACATATACTAACCAAGGCACGGTTCATAAAGCTAAATTGTACGTGGAAGGGTCGCTGCCTACACTGCTGGACAACATGCATGGAAGACATGTTACCC
>CDK37148
ATGGAAAGTGCAAATGCCTCCACGTCTGCAACGACCATAGACCAGTTGTGCAAGTCGTTTAATCTATCTATGCATACGTTGCAAATTAATTGTGTGTTTTGCAAGAATGCACTGACCACTGCAGAGATTTATTCATATGCATATAAACAGCTAAAGGTCCTGTTTCGAGGCGGCTATCCATATGCAGCCTGCGCGTGCTGCCTAGAATTTCATGGAAAAATCAACCAATATAGACACTTTGATTATGCTGGATATGCAACAACTGTTGAAGAAGAAACTAAACAAGACATTTTAGACGTGCTAATTCGGTGCTACCTGTGTCACAAACCGCTGTGTGAAGTAGAAAAGGTAAAACATATACTAACCAAGGCACGGTTCATAAAGCTAAATTGTACGTGGAAGGGTCGCTGCCTACACTGCTGGACAACATGCATGGAAGACATGTTACCC
>CDK36734
ATGGAAAGTGCAAATGCCTCCACGTCTGCAACGACCATAGACCAGTTGTGCAAGACGTTTAATCTATCTATGCATACGTTGCAAATTAATTGTGTGTTTTGCAAGAATGCACTGACCACTGCAGAGATTTATTCATATGCATATAAACAGCTAAAGGTCCTGTTTCGAGGCGGCTATCCATATGCAGCCTGCGCGTGCTGCCTAGAATTTCATGGAAAAATTAACCAATATAGACACTTTGATTATGCTGGATATGCAACAACTGTTGAAGAAGAAACTAAACAAGACATTTTAGACGTGCTAATTCGGTGCTACCTGTGTCACAAACCGCTGTGTGAAGTAGAAAAGGTAAAACATATACTAACCAAGGCACGGTTCATAAAGCTAAATTGTACGTGGAAGGGTCGCTGCCTACACTGCTGGACAACATGCATGGAAGACATGTTACCC
>CCJ09359
ATGGAAAGTGCAAATGCCTCCACGTCTGCAACGACCATAGACCAGTTGTGCAAGACGTTTAATCTATCTATGCATACGTTGCAAATTAATTGTGTGTTTTGCAAGAATGCACTGACCACTGCAGAGATTTATTCATATGCATATAAACACCTAAAGGTCCTGTTTCGAGGCGGCTATCCATATGCAGCCTGCGCGTGCTGCCTAGAATTTCATGGAAAAATAAACCAATATAGACACTTTGATTATGCTGGATATGCAACAACAGTTGAAGAAGAAACTAAACAAGACATCTTAGACGTGCTAATTCGGTGCTACCTGTGTCACAAACCGCTGTGTGAAGTAGAAAAGGTAAAACATATACTAACCAAGGCGCGGTTCATAAAGCTAAATTGTACGTGGAAGGGTCGCTGCCTACACTGCTGGACAACATGCATGGAAGACATGTTACCC
>CDK36536
ATGGAAAGTGCAAATGCCTCCACGTCTGCAACGACCATAGACCAGTTGTGCAAGACGTTTAATCTATCTATGCATACGTTGCAAATTAATTGTGTGTTTTGCAAGAATGCACTGACCACTGCAGAGATTTATTCATATGCATATAAACACCTAAAGGTCCTGTTTCGAGGCGGCTATCCATATGCAGCCTGCGCGTGCTGCCTAGAATTTCATGGAAAAATAAACCAATATAGACACTTTGATTATGCTGGATATGCAACAACAGTTGAAGAAGAAACTAAACAAGACATCTTAGACGTGCTAATTCGGTGCTACCTGTGTCACAAACCGCTGTGTGAAGTAGAAAAGGTAAAACATATACTAACCAAGGCACGGTTCATAAAGCTAAATTGTACGTGGAAGGGTCGCTGCCTACACTGCTGGACAACATGCATGGAAGACATGTTACCC
>CBY85548
ATGGAAAGTGCAAATGCCTCCACGTCTGCAACGACCATAGACCAGTTGTGCAAGACGTTTAATCTATCTATGCATACGTTGCAAATTAATTGTGTGTTTTGCAAGAATGCACTGACCACTGCAGAGATTTATTCATATGCATATAAACAGCTAAAGGTCCTGTTTCGAGGCGGCTATCCATATGCAGCCTGCGCGTGCTGCCTAGAATTTCATGGAAAAATTAACCAATATAGACACTTTGATTATGCTGGATATGCAACAACTGTTGAAGAAGAAACTAAACAAGACATTTTAGACGTGCTAATTCGGTGCTACCTGTGTCACAAACCGCTGTGTGAAGTAGAAAAGGTAAAACATATACTAACCAAGGCACGGTTCATAAAGCTAAATTGTACGTGGAAGGGTCGCTGCCTACACTGCTGGACAACATGCATGGAAGACATGTTACCC
>CDK37256
ATGGAAAGTGCAAATGCCTCCACGTCTGCAACGACCATAGACCAGTTGTGCAAGACGTTTAATCTATCTATGCATACGTTGCAAATTAATTGTGTGTTTTGCAAGAATGCACTGACCACTGCAGAGATTTATTCATATGCATATAAACAGCTAAAGGTCCTGTTTCGAGGCGGCTATCCATATGCAGCCTGCGCGTGCTGCCTAGAATTTCATGGAAAAATTAACCAATATAGACACTTTGATTATGCTGGATATGCAACAACTGTTGAAGAAGAAACTAAACAAGACATTTTAGACGTGCTAATTCGGTGCTACCTGTGTCACAAACCGCTGTGTGAAGTAGAAAAGGTAAAACATATACTAACCAAGGCACGGTTCATAAAGCTAAATTGTACGTGGAAGGGTCGCTGCCTACACTGCTGGACAACATGCATGGAAGACATGTTACCC
