# Supplementary material for: FRESCo: finding regions of excess synonymous constraint in diverse viruses
Source: Genome Biol. 2015 Feb 17;16(1):38. doi: 10.1186/s13059-015-0603-7 (PMC4376164; doi:10.1186/s13059-015-0603-7)
Supplement: Additional file 4: — Sequence alignments (zip folder of FASTA alignments). [file 13059_2015_603_MOESM4_ESM.zip › alignments/HPV6/E7.fa.revtrans]

>CDK37482
ATGCATGGAAGACATGTTACCCTAAAGGATATTGTATTAGACCTGCAACCTCCAGACCCTGTAGGGTTACATTGCTATGAGCAATTAGTAGACAGCTCAGAAGATGAGGTGGACGAAGTGGACGGACAAGATTCACAACCTTTAAAACAACATTTCCAAATAGTGACCTGTTGCTGTGGATGTGACAGCAACGTTCGACTGGTTGTGCAGTGTACAGAAACAGACATCAGAGAAGTGCAACAGCTTCTGTTGGGAACACTAAACATAGTGTGTCCCATCTGCGCACCGAAGACA
>CDK37329
ATGCATGGAAGACATGTTACCCTAAAGGATATTGTATTAGACCTGCAACCTCCAGACCCTGTAGGGTTACATTGCTATGAGCAATTAGTAGACAGCTCAGAAGATGAGGTGGACGAAGTGGACGGACAAGATTCACAACCTTTAAAACAACATTTCCAAATAGTGACCTGTTGCTGTGGATGTGACAGCAACGTTCGACTGGTTGTGCAGTGTACAGAAACAGACATCAGAGAAGTGCAACAGCTTCTGTTGGGAACACTAGACATAGTGTGTCCCATCTGCGCACCGAAGACA
>CDK36798
ATGCATGGAAGACATGTTACCCTAAAGGATATTGTATTAGACCTGCAACCTCCAGACCCTGTAGGGTTACATTGCTATGAGCAATTAGTAGACAGCTCAGAAGATGAGGTGGACGAAGTGGACGGACAAGATTCACAACCTTTAAAACAACATTTCCAAATAGTGACCTGTTGCTGTGGATGTGACAGCAACGTTCGACTGGTTGTGCAGTGTACAGAAACAGACATCAGAGAAGTGCAACAGCTTCTGTTGGGAACACTAAACATAGTGTGTCCCATCTGCGCACCGAAGACC
>CDK37527
ATGCATGGAAGACATGTTACCCTAAAGGATATTGTATTAGACCTGCAACCTCCAGACCCTGTAGGGTTACATTGCTATGAGCAATTAGTAGACAGCTCAGAAGATGAGGTGGACGAAGTGGACGGACAAGATTCACAACCTTTAAAACAACATTTCCAAATAGTGACCTGTTGCTGTGGATGTGACAGCAACGTTCGACTGGTTGTGCAGTGTACAGAAACAGACATCAGAGAAGTGCAACAGCTTCTGTTGGGAACACTAAACATAGTGTGTCCCATCTGCGCACCGAAGACC
>CDK37320
ATGCATGGAAGACATGTTACCCTAAAGGATATTGTATTAGACCTGCAACCTCCAGACCCTGTAGGGTTACATTGCTATGAGCAATTAGTAGACAGCTCAGAAGATGAGGTGGACGAAGTGGACGGACAAGATTCACAACCTTTAAAACAACATTTCCAAATAGTGACCTGTTGCTGTGGATGTGACAGCAACGTTCGACTGGTTGTGCAGTGTACAGAAACAGACATCAGAGAAGTGCAACAGCTTCTGTTGGGAACACTAGACATAGTGTGTCCCATCTGCGCACCGAAGACA
>CDK37158
ATGCATGGAAGACATGTTACCCTAAAGGATATTGTATTAGACCTGCAACCTCCAGACCCTGTAGGGTTACATTGCTATGAGCAATTAGTAGACAGCTCAGAAGATGAGGTGGACGAAGTGGACGGACAAGATTCACAACCTTTAAAACAACATTTCCAAATAGTGACCTGTTGCTGTGAATGTGACAGCAACGTTCGACTGGTTGTGCAGTGTACAGAAACAGACATCAGAGAAGTGCAACAGCTTCTGTTGGGAACACTAGACATAGTGTGTCCCATCTGCGCACCGAAGACA
>AFL91982
ATGCATGGAAGACATGTTACCCTAAAGGATATTGTATTAGACCTGCAACCTCCAGACCCTGTAGGGTTACATTGCTATGAGCAATTAGTAGACAGCTCAGAAGATGAGGTGGACGAAGTGGACGGACAAGATTCACAACCTTTAAAACAACATTTCCAAATAGTGACCTGTTGCTGTGGATGTGACAGCAACGTTCGACTGGTTGTGCAGTGTACAGAAACAGACATCAGAGAAGTGCAACAGCTTCTGTTGGGAACACTAAACATAGTGTGTCCCATCTGCGCACCGAAGACA
>CDK37014
ATGCATGGAAGACATGTTACCCTAAAGGATATTGTATTAGACCTGCAACCTCCAGACCCTGTAGGGTTACATTGCTATGAGCAATTAGTAGACAGCTCAGAAGATGAGGTGGACGAAGTGGACGGACAAGATTCACAACCTTTAAAACAACATTACCAAATAGTGACCTGTTGCTGTGGATGTGACAGCAACGTTCGACTGGTTGTGCAGTGTACAGAAACAGACATCAGAGAAGTGCAACAGCTTCTGTTGGGAACACTAAACATAGTGTGTCCCATCTGCGCACCGAAGACA
>CDK37248
ATGCATGGAAGACATGTTACCCTAAAGGATATTGTATTAGACCTGCAACCTCCAGACCCTGTAGGGTTACATTGCTATGAGCAATTAGTAGACAGCTCAGAAGATGAGGTGGACGAAGTGGACGGACAAGATTCACAACCTTTAAAACAACATTACCAAATAGTGACCTGTTGCTGTGGATGTGACAGCAACGTTCGACTGGTTGTGCAGTGTACAGAAACAGACATCAGAGAAGTGCAACAGCTTCTGTTGGGAACACTAAACATAGTGTGTCCCATCTGCGCACCGAAGACA
>CDK36690
ATGCATGGAAGACATGTTACCTTAAAGGATATTGTATTAGACCTGCAACCTCCAGACCCTGTAGGGTTACATTGCTATGAGCAATTAGTAGACAGCTCAGAAGATGAGGTGGACGAAGTGGACGGACAAGATTCACAGCCTTTAAAACAACATTTCCAAATAGTGACCTGTTGCTGTGGATGTGACAGCAACGTTCGACTGGTTGTGCAGTGTACAGAAACAGACATCAGAGAAGTGCAACAGCTTCTGTTGGGAACACTAGACATAGTGTGTCCCATCTGCGCACCGAAGACA
>CDK37401
ATGCATGGAAGACATGTTACCCTAAAGGATATTGTATTAGACCTGCAACCTCCAGACCCTGTAGGGTTACATTGCTATGAGCAATTAGTAGACAGCTCAGAAGATGAGGTGGACGAAGTGGACGGACAAGATTCACAACCTTTAAAACAACATTACCAAATAGTGACCTGTTGCTGTGGATGTGACAGCAACGTTCGACTGGTTGTGCAGTGTACAGAAACAGACATCAGAGAAGTGCAACAGCTTCTGTTGGGAACACTAAACATAGTGTGTCCCATCTGCGCACCGAAGACA
>CDK37644
ATGCATGGAAGACATGTTACCCTAAAGGATATTGTATTAGACCTGCAACCTCCAGACCCTGTAGGGTTACATTGCTATGAGCAATTAGTAGACAGCTCAGAAGATGAGGTGGACGAAGTGGACGGACAAGATTCACAACCTTTAAAACAACATTACCAAATAGTGACCTGTTGCTGTGGATGTGACAGCAACGTTCGACTGGTTGTGCAGTGTACAGAAACAGACATCAGAGAAGTGCAACAGCTTCTGTTGGGAACACTAAACATAGTGTGTCCCATCTGCGCACCGAAGACA
>CDK36933
ATGCATGGAAGACATGTTACCCTAAAGGATATTGTATTAGACCTGCAACCTCCAGACCCTGTAGGGTTACATTGCTATGAGCAATTAGTAGACAGCTCAGAAGATGAGGTGGACGAAGTGGACGGACAAGATTCACAACCTTTAAAACAACATTTCCAAATAGTGACCTGTTGCTGTGGATGTGACAGCAACGTTCGACTGGTTGTGCAGTGTACAGAAACAGACATCAGAGAAGTGCAACAGCTTCTGTTGGGAACACTAAACATAGTGTGTCCCATCTGCGCACCGAAGACC
>CBY85513
ATGCATGGAAGACATGTTACCCTAAAGGATATTGTATTAGACCTGCAACCTCCAGACCCTGTAGGGTTACATTGCTATGAGCAATTAGTAGACAGCTCAGAAGATGAGGTGGACGAAGTGGACGGACAAGATTCACAACCTTTAAAACAACATTACCAAATAGTGACCTGTTGCTGTGGATGTGACAGCAACGTTCGACTGGTTGTGCAGTGTACAGAAACAGACATCAGAGAAGTGCAACAGCTTCTGTTGGGAACACTAAACATAGTGTGTCCCATCTGCGCACCGAAGACA
>CBY85486
ATGCATGGAAGACATGTTACCCTAAAGGATATTGTATTAGACCTGCAACCTCCAGACCCTGTAGGGTTACATTGCTATGAGCAATTAGTAGACAGCTCAGAAGATGAGGTGGACGAAGTGGACGGACAAGATTCACAACCTTTAAAACAACATTACCAAATAGTGACCTGTTGCTGTGGATGTGACAGCAACGTTCGACTGGTTGTGCAGTGTACAGAAACAGACATCAGAGAAGTGCAACAGCTTCTGTTGGGAACACTAAACATAGTGTGTCCCATCTGCGCACCGAAGACA
>CBY85540
ATGCATGGAAGACATGTTACCCTAAAGGATATTGTATTAGACCTGCAACCTCCAGACCCTGTAGGGTTACATTGCTATGAGCAATTAGTAGACAGCTCAGAAGATGAGGTGGACGAAGTGGACGGACAAGATTCACAACCTTTAAAACAACATTACCAAATAGTGACCTGTTGCTGTGGATGTGACAGCAACGTTCGACTGGTTGTGCAGTGTACAGAAACAGACATCAGAGAAGTGCAACAGCTTCTGTTGGGAACACTAAACATAGTGTGTCCCATCTGCGCACCGAAGACA
>CDK36834
ATGCATGGAAGACATGTTACCCTAAAGGATATTGTATTAGACCTGCAACCTCCAGACCCTGTAGGGTTACATTGCTATGAGCAATTAGTAGACAGCTCAGAAGATGAGGTGGACGAAGTGGACGGACAAGATTCACAACCTTTAAAACAACATTACCAAATAGTGACCTGTTGCTGTGGATGTGACAGCAACGTTCGACTGGTTGTGCAGTGTACAGAAACAGACATCAGAGAAGTGCAACAGCTTCTGTTGGGAACACTAAACATAGTGTGTCCCATCTGCGCACCGAAGACA
>CCJ09342
ATGCATGGAAGACATGTTACCCTAAAGGATATTGTATTAGACCTGCAACCTCCAGACCCTGTAGGGTTACATTGCTATGAGCAATTAGTAGACAGCTCAGAAGATGAGGTGGACGAAGTGGACGGACAAGATTCACAACCTTTAAAACAACATTACCAAATAGTGACCTGTTGCTGTGGATGTGACAGCAACGTTCGACTGGTTGTGCAGTGTACAGAAACAGACATCAGAGAAGTGCAACAGCTTCTGTTGGGAACACTAAACATAGTGTGTCCCATCTGCGCACCGAAGACA
>CCJ09360
ATGCATGGAAGACATGTTACCCTAAAGGATATTGTATTAGACCTGCAACCTCCAGACCCTGTAGGGTTACATTGCTATGAGCAATTAGTAGACAGCTCAGAAGATGAGGTGGACGAAGTGGACGGACAAGATTCACAACCTTTAAAACAACATTTCCAAATAGTGACCTGTTGCTGTGGATGTGACAGCAACGTTCGACTGGTTGTGCAGTGTACAGAAACAGACATCAGAGAAGTGCAACAGCTTCTGTTGGGAACACTAAACATAGTGTGTCCCATCTGCGCACCGAAGACC
>CDK36555
ATGCATGGAAGACATGTTACCCTAAAGGATATTGTATTAGACCTGCAACCTCCAGACCCTGTAGGGTTACATTGCTATGAGCAATTAGTAGACAGCTCAGAAGATGAGGTGGACGAAGTGGACGGACAAGATTCACAACCTTTAAAACAACATTTCCAAATAGTGACCTGTTGCTGTGGATGTGACAGCAACGTTCGACTGGTTGTGCAGTGTACAGAAACAGACATCAGAGAAGTGCAACAGCTTCTGTTGGGAACACTAAACATAGTGTGTCCCATCTGCGCACCGAAGACC
>CDK36708
ATGCATGGAAGACATGTTACCCTAAAGGATATTGTATTAGACCTGCAACCTCCAGACCCTGTAGGGTTACATTGCTATGAGCAATTAGTAGACAGCTCAGAAGATGAGGTGGACGAAGTGGACGGACAAGATTCACAACCTTTAAAACAACATTTCCAAATAGTGACCTGTTGCTGTGGATGTGACAGCAACGTTCGACTGGTTGTGCAGTGTACAGAAACAGACATCAGAGAAGTGCAACAGCTTCTGTTGGGAACACTAGACATAGTGTGTCCCATCTGCGCACCGAAGACA
>CCJ09369
ATGCATGGAAGACATGTTACCCTAAAGGATATTGTATTAGACCTGCAACCTCCAGACCCTGTAGGGTTACATTGCTATGAGCAATTAGTAGACAGCTCAGAAGATGAGGTGGACGAAGTGGACGGACAAGATTCACAACCTTTAAAACAACATTTCCAAATAGTGACCTGTTGCTGTGGATGTGACAGCAACGTTCGACTGGTTGTGCAGTGTACAGAAACAGACATCAGAGAAGTGCAACAGCTTCTGTTGGGAACACTAAACATAGTGTGTCCCATCTGCGCACCGAAGACC
>CDK37311
ATGCATGGAAGACATGTTACCCTAAAGGATATTGTATTAGACCTGCAACCTCCAGACCCTGTAGGGTTACATTGCTATGAGCAATTAGTAGACAGCTCAGAAGATGAGGTGGACGAAGTGGACGGACAAGATTCACAACCTTTAAAACAACATTTCCAAATAGTGACCTGTTGCTGTGGATGTGACAGCAACGTTCGACTGGTTGTGCAGTGTACAGAAACAGACATCAGAGAAGTGCAACAGCTTCTGTTGGGAACACTAGACATAGTGTGTCCCATCTGCGCACCGAAGACA
>CDK37491
ATGCATGGAAGACATGTTACCCTAAAGGATATTGTATTAGACCTGCAACCTCCAGACCCTGTAGGGTTACATTGCTATGAGCAATTAGTAGACAGCTCAGAAGATGAGGTGGACGAAGTGGACGGACAAGATTCACAACCTTTAAAACAACATTTCCAAATAGTGACCTGTTGCTGTGGATGTGACAGCAACGTTCGACTGGTTGTGCAGTGTACAGAAACAGACATCAGAGAAGTGCAACAGCTTCTGTTGGGAACACTAAACATAGTGTGTCCCATCTGCGCACCGAAGACA
>CDK37554
ATGCATGGAAGACATGTTACCCTAAAGGATATTGTATTAGACCTGCAACCTCCAGACCCTGTAGGGTTACATTGCTATGAGCAATTAGTAGACAGCTCAGAAGATGAGGTGGACGAAGTGGACGGACAAGATTCACAACCTTTAAAACAACATTACCAAATAGTGACCTGTTGCTGTGGATGTGACAGCAACGTTCGACTGGTTGTGCAGTGTACAGAAACAGACATCAGAGAAGTGCAACAGCTTCTGTTGGGAACACTAAACATAGTGTGTCCCATCTGCGCACCGAAGACA
>CDK36564
ATGCATGGAAGACATGTTACCCTAAAGGATATTGTATTAGACCTGCAACCTCCAGACCCTGTAGGGTTACATTGCTATGAGCAATTAGTAGACAGCTCAGAAGATGAGGTGGACGAAGTGGACGGACAAGATTCACAACCTTTAAAACAACATTACCAAATAGTGACCTGTTGCTGTGGATGTGACAGCAACGTTCGACTGGTTGTGCAGTGTACAGAAACAGACATCAGAGAAGTGCAACAGCTTCTGTTGGGAACACTAAACATAGTGTGTCCCATCTGCGCACCGAAGACA
>CDK36699
ATGCATGGAAGACATGTTACCCTAAAGGATATTGTATTAGACCTGCAACCTCCAGACCCTGTAGGGTTACATTGCTATGAGCAATTAGTAGACAGCTCAGAAGATGAGGTGGACGAAGTGGACGGACAAGATTCACAACCTTTAAAACAACATTACCAAATAGTGACCTGTTGCTGTGGATGTGACAGCAACGTTCGACTGGTTGTGCAGTGTACAGAAACAGACATCAGAGAAGTGCAACAGCTTCTGTTGGGAACACTAAACATAGTGTGTCCCATCTGCGCACCGAAGACA
>AFL91946
ATGCATGGAAGACATGTTACCCTAAAGGATATTGTATTAGACCTGCAACCTCCAGACCCTGTAGGGTTACATTGCTATGAGCAATTAGTAGACAGCTCAGAAGATGAGGTGGACGAAGTGGACGGACAAGATTCACAACCTTTAAAACAACATTACCAAATAGTGACCTGTTGCTGTGGATGTGACAGCAACGTTCGACTGGTTGTGCAGTGTACAGAAACAGACATCAGAGAAGTGCAACAGCTTCTGTTGGGAACACTAAACATAGTGTGTCCCATCTGCGCACCGAAGACA
>CDK37149
ATGCATGGAAGACATGTTACCCTAAAGGATATTGTATTAGACCTGCAACCTCCAGACCCTGTAGGGTTACATTGCTATGAGCAATTAGTAGACAGCTCAGAAGATGAGGTGGACGAAGTGGACGGACAAGATTCACAACCTTTAAAACAACATTTCCAAATAGTGACCTGTTGCTGTGGATGTGACAGCAACGTTCGACTGGTTGTGCAGTGTACAGAAACAGACATCAGAGAAGTGCAACAGCTTCTGTTGGGAACACTAAACATAGTGTGTCCCATCTGCGCACCGAAGACA
>CDK37419
ATGCATGGAAGACATGTTACCCTAAAGGATATTGTATTAGACCTGCAACCTCCAGACCCTGTAGGGTTACATTGCTATGAGCAATTAGTAGACAGCTCAGAAGATGAGGTGGACGAAGTGGACGGACAAGATTCACAACCTTTAAAACAACATTACCAAATAGTGACCTGTTGCTGTGGATGTGACAGCAACGTTCGACTGGTTGTGCAGTGTACAGAAACAGACATCAGAGAAGTGCAACAGCTTCTGTTGGGAACACTAAACATAGTGTGTCCCATCTGCGCACCGAAGACA
>CDK36591
ATGCATGGAAGACATGTTACCCTAAAGGATATTGTATTAGACCTGCAACCTCCAGACCCTGTAGGGTTACATTGCTATGAGCAATTAGTAGACAGCTCAGAAGATGAGGTGGACGAAGTGGACGGACAAGATTCACAACCTTTAAAACAACATTACCAAATAGTGACCTGTTGCTGTGGATGTGACAGCAACGTTCGACTGGTTGTGCAGTGTACAGAAACAGACATCAGAGAAGTGCAACAGCTTCTGTTGGGAACACTAAACATAGTGTGTCCCATCTGCGCACCGAAGACA
>CDK37392
ATGCATGGAAGACATGTTACCCTAAAGGATATTGTATTAGACCTGCAACCTCCAGACCCTGTAGGGTTACATTGCTATGAGCAATTAGTAGACAGCTCAGAAGATGAGGTGGACGAAGTGGACGGACAAGATTCACAACCTTTAAAACAACATTACCAAATAGTGACCTGTTGCTGTGGATGTGACAGCAACGTTCGACTGGTTGTGCAGTGTACAGAAACAGACATCAGAGAAGTGCAACAGCTTCTGTTGGGAACACTAAACATAGTGTGTCCCATCTGCGCACCGAAGACA
>CDK37293
ATGCATGGAAGACATGTTACCCTAAAGGATATTGTATTAGACCTGCAACCTCCAGACCCTGTAGGGTTACATTGCTATGAGCAATTAGTAGACAGCTCAGAAGATGAGGTGGACGAAGTGGACGGACAAGATTCACAACCTTTAAAACAACATTTCCAAATAGTGACCTGTTGCTGTGGATGTGACAGCAACGTTCGACTGGTTGTGCAGTGTACAGAAACAGACATCAGAGAAGTGCAACAGCTTCTGTTGGGAACACTAGACATAGTGTGTCCCATCTGCGCACCGAAGACA
>CDK36888
ATGCATGGAAGACATGTTACCCTAAAGGATATTGTATTAGACCTGCAACCTCCAGACCCTGTAGGGTTACATTGCTATGAGCAATTAGTAGACAGCTCAGAAGATGAGGTGGACGAAGTGGACGGACAAGATTCACAACCTTTAAAACAACATTTCCAAATAGTGACCTGTTGCTGTGGATGTGACAGCAACGTTCGACTGGTTGTGCAGTGTACAGAAACAGACATCAGAGAAGTGCAACAGCTTCTGTTGGGAACACTAGACATAGTGTGTCCCATCTGCGCACCGAAGACA
>CDK37140
ATGCATGGAAGACATGTTACCCTAAAGGATATTGTATTAGACCTGCAACCTCCAGACCCTGTAGGGTTACATTGCTATGAGCAATTAGTAGACAGCTCAGAAGATGAGGTGGACGAAGTGGACGGACAAGATTCACAACCTTTAAAACAACATTTCCAAATAGTGACCTGTTGCTGTGGATGTGACAGCAACGTTCGACTGGTTGTGCAGTGTACAGAAACAGACATCAGAGAAGTGCAACAGCTTCTGTTGGGAACACTAAACATAGTGTGTCCCATCTGCGCACCGAAGACA
>CDK37068
ATGCATGGAAGACATGTTACCCTAAAGGATATTGTATTAGACCTGCAACCTCCAGACCCTGTAGGGTTACATTGCTATGAGCAATTAGTAGACAGCTCAGAAGATGAGGTGGACGAAGTGGACGGACAAGATTCACAACCTTTAAAACAACATTACCAAATAGTGACCTGTTGCTGTGGATGTGACAGCAACGTTCGACTGGTTGTGCAGTGTACAGAAACAGACATCAGAGAAGTGCAACAGCTTCTGTTGGGAACACTAAACATAGTGTGTCCCATCTGCGCACCGAAGACA
>CDK37410
ATGCATGGAAGACATGTTACCCTAAAGGATATTGTATTAGACCTGCAACCTCCAGACCCTGTAGGGTTACATTGCTATGAGCAATTAGTAGACAGCTCAGAAGATGAGGTGGACGAAGTGGACGGACAAGATTCACAACCTTTAAAACAACATTACCAAATAGTGACCTGTTGCTGTGGATGTGACAGCAACGTTCGACTGGTTGTGCAGTGTACAGAAACAGACATCAGAGAAGTGCAACAGCTTCTGTTGGGAACACTAAACATAGTGTGTCCCATCTGCGCACCGAAGACA
>CCJ09378
ATGCATGGAAGACATGTTACCCTAAAGGATATTGTATTAGACCTGCAACCTCCAGACCCTGTAGGGTTACATTGCTATGAGCAATTAGTAGACAGCTCAGAAGATGAGGTGGACGAAGTGGACGGACAAGATTCACAACCTTTAAAACAACATTTCCAAATAGTGACCTGTTGCTGTGGATGTGACAGCAACGTTCGACTGGTTGTGCAGTGTACAGAAACAGACATCAGAGAAGTGCAACAGCTTCTGTTGGGAACACTAAACATAGTGTGTCCCATCTGCGCACCGAAGACC
>CDK37653
ATGCATGGAAGACATGTTACCCTAAAGGATATTGTATTAGACCTGCAACCTCCAGACCCTGTAGGGTTACATTGCTATGAGCAATTAGTAGACAGCTCAGAAGATGAGGTGGACGGAGTGGACGGACAAGATTCACAACCTTTAAAACAACATTTCCAAATAGTGACCTGTTGCTGTGAATGTGACAGCAACGTTCGACTGGTTGTGCAGTGTACAGAAACAGACATCAGAGAAGTGCAACAGCTTCTGTTGGGAACACTAGACATAGTGTGTCCCATCTGCGCACCGAAGACA
>CDK36753
ATGCATGGAAGACATGTTACCCTAAAGGATATTGTATTAGACCTGCAACCTCCAGACCCTGTAGGGTTACATTGCTATGAGCAATTAGTAGACAGCTCAGAAGATGAGGTGGACGAAGTGGACGGACAAGATTCACAACCTTTAAAACAACATTTCCAAATAGTGACCTGTTGCTGTGGATGTGACAGCAACGTTCGACTGGTTGTGCAGTGTACAGAAACAGACATCAGAGAAGTGCAACAGCTTCTGTTGGGAACACTAGACATAGTGTGTCCCATCTGCGCACCGAAGACA
>CDK36942
ATGCATGGAAGACATGTTACCCTAAAGGATATTGTATTAGACCTGCAACCTCCAGACCCTGTAGGGTTACATTGCTATGAGCAATTAGTAGACAGCTCAGAAGATGAGGTGGACGAAGTGGACGGACAAGATTCACAACCTTTAAAACAACATTTCCAAATAGTGACCTGTTGCTGTGGATGTGACAGCAACGTTCGACTGGTTGTGCAGTGTACAGAAACAGACATCAGAGAAGTGCAACAGCTTCTGTTGGGAACACTAAACATAGTGTGTCCCATCTGCGCACCGAAGACC
>CDK36825
ATGCATGGAAGACATGTTACCCTAAAGGATATTGTATTAGACCTGCAACCTCCAGACCCTGTAGGGTTACATTGCTATGAGCAATTAGTAGACAGCTCAGAAGATGAGGTGGACGAAGTGGACGGACAAGATTCACAACCTTTAAAACAACATTACCAAATAGTGACCTGTTGCTGTGGATGTGACAGCAACGTTCGACTGGTTGTGCAGTGTACAGAAACAGACATCAGAGAAGTGCAACAGCTTCTGTTGGGAACACTAAACATAGTGTGTCCCATCTGCGCACCGAAGACA
>CDK36654
ATGCATGGAAGACATGTTACCCTAAAGGATATTGTATTAGACCTGCAACCTCCAGACCCTGTAGGGTTACATTGCTATGAGCAATTAGTAGACAGCTCAGAAGATGAGGTGGACGAAGTGGACGGACAAGATTCACAACCTTTAAAACAACATTTCCAAATAGTGACCTGTTGCTGTGGATGTGACAGCAACGTTCGACTGGTTGTGCAGTGTACAGAAACAGACATCAGAGAAGTGCAACAGCTTCTGTTGGGAACACTAGACATAGTGTGTCCCATCTGCGCACCGAAGACA
>CDK37095
ATGCATGGAAGACATGTTACCCTAAAGGATATTGTATTAGACCTGCAACCTCCAGACCCTGTAGGGTTACATTGCTATGAGCAATTAGTAGACAGCTCAGAAGATGAGGTGGACGAAGTGGACGGACAAGATTCACAACCTTTAAAACAACATTACCAAATAGTGACCTGTTGCTGTGGATGTGACAGCAACGTTCGACTGGTTGTGCAGTGTACAGAAACAGACATCAGAGAAGTGCAACAGCTTCTGTTGGGAACACTAAACATAGTGTGTCCCATCTGCGCACCGAAGACA
>CDK36573
ATGCATGGAAGACATGTTACCCTAAAGGATATTGTATTAGACCTGCAACCTCCAGACCCTGTAGGGTTACATTGCTATGAGCAATTAGTAGACAGCTCAGAAGATGAGGTGGACGAAGTGGACGGACAAGATTCACAACCTTTAAAACAACATTTCCAAATAGTGACCTGTTGCTGTGGATGTGACAGCAACGTTCGACTGGTTGTGCAGTGTACAGAAACAGACATCAGAGAAGTGCAACAGCTTCTGTTGGGAACACTAAACATAGTGTGTCCCATCTGCGCACCGAAGACC
>CDK37302
ATGCATGGAAGACATGTTACCCTAAAGGATATTGTATTAGACCTGCAACCTCCAGACCCTGTAGGGTTACATTGCTATGAGCAATTAGTAGACAGCTCAGAAGATGAGGTGGACGAAGTGGACGGACAAGATTCACAACCTTTAAAACAACATTTCCAAATAGTGACCTGTTGCTGTGGATGTGACAGCAACGTTCGACTGGTTGTGCAGTGTACAGAAACAGACATCAGAGAAGTGCAACAGCTTCTGTTGGGAACACTAGACATAGTGTGTCCCATCTGCGCACCGAAGACA
>CDK37545
ATGCATGGAAGACATGTTACCCTAAAGGATATTGTATTAGACCTGCAACCTCCAGACCCTGTAGGGTTACATTGCTATGAGCAATTAGTAGACAGCTCAGAAGATGAGGTGGACGAAGTGGACGGACAAGATTCACAACCTTTAAAACAACATTACCAAATAGTGACCTGTTGCTGTGGATGTGACAGCAACGTTCGACTGGTTGTGCAGTGTACAGAAACAGACATCAGAGAAGTGCAACAGCTTCTGTTGGGAACACTAAACATAGTGTGTCCCATCTGCGCACCGAAGACA
>AFL91955
ATGCATGGAAGACATGTTACCCTAAAGGATATTGTATTAGACCTGCAACCTCCAGACCCTGTAGGGTTACATTGCTATGAGCAATTAGTAGACAGCTCAGAAGATGAGGTGGACGAAGTGGACGGACAAGATTCACAACCTTTAAAACAACATTTCCAAATAGTGACCTGTTGCTGTGGATGTGACAGCAACGTTCGACTGGTTGTGCAGTGTACAGAAACAGACATCAGAGAAGTGCAACAGCTTCTGTTGGGAACACTAAACATAGTGTGTCCCATCTGCGCACCGAAGACA
>CDK37266
ATGCATGGAAGACATGTTACCCTAAAGGATATTGTATTAGACCTGCAACCTCCAGACCCTGTAGGGTTACATTGCTATGAGCAATTAGTAGACAGCTCAGAAGATGAGGTGGACGAAGTGGACGGACAAGATTCACAACCTTTAAAACAACATTTCCAAATAGTGACCTGTTGCTGTGGATGTGACAGCAACGTTCGACTGGTTGTGCAGTGTACAGAAACAGACATCAGAGAAGTGCAACAGCTTCTGTTGGGAACACTAAACATAGTGTGTCCCATCTGCGCACCGAAGACA
>CDK36897
ATGCATGGAAGACATGTTACCCTAAAGGATATTGTATTAGACCTGCAACCTCCAGACCCTGTAGGGTTACATTGCTATGAGCAATTAGTAGACAGCTCAGAAGATGAGGTGGACGAAGTGGACGGACAAGATTCACAACCTTTAAAACAACATTTCCAAATAGTGACCTGTTGCTGTGGATGTGACAGCAACGTTCGACTGGTTGTGCAGTGTACAGAAACAGACATCAGAGAAGTGCAACAGCTTCTGTTGGGAACACTAGACATAGTGTGTCCCATCTGCGCACCGAAGACA
>CDK36717
ATGCATGGAAGACATGTTACCCTAAAGGATATTGTATTAGACCTGCAACCTCCAGACCCTGTAGGGTTACATTGCTATGAGCAATTAGTAGACAGCTCAGAAGATGAGGTGGACGAAGTGGACGGACAAGATTCACAACCTTTAAAACAACATTACCAAATAGTGACCTGTTGCTGTGGATGTGACAGCAACGTTCGACTGGTTGTGCAGTGTACAGAAACAGACATCAGAGAAGTGCAACAGCTTCTGTTGGGAACACTAAACATAGTGTGTCCCATCTGCGCACCGAAGACA
>CDK37662
ATGCATGGAAGACATGTTACCCTAAAGGATATTGTATTAGACCTGCAACCTCCAGACCCTGTAGGGTTACATTGCTATGAGCAATTAGTAGACAGCTCAGAAGATGAGGTGGACGAAGTGGACGGACAAGATTCACAACCTTTAAAACAACATTACCAAATAGTGACCTGTTGCTGTGGATGTGACAGCAACGTTCGACTGGTTGTGCAGTGTACAGAAACAGACATCAGAGAAGTGCAACAGCTTCTGTTGGGAACACTAAACATAGTGTGTCCCATCTGCGCACCGAAGACA
>CDK37383
ATGCATGGAAGACATGTTACCCTAAAGGATATTGTATTAGACCTGCAACCTCCAGACCCTGTAGGGTTACATTGCTATGAGCAATTAGTAGACAGCTCAGAAGATGAGGTGGACGAAGTGGACGGACAAGATTCACAACCTTTAAAACAACATTACCAAATAGTGACCTGTTGCTGTGGATGTGACAGCAACGTTCGACTGGTTGTGCAGTGTACAGAAACAGACATCAGAGAAGTGCAACAGCTTCTGTTGGGAACACTAAACATAGTGTGTCCCATCTGCGCACCGAAGACA
>CDK36951
ATGCATGGAAGACATGTTACCCTAAAGGATATTGTATTAGACCTGCAACCTCCAGACCCTGTAGGGTTACATTGCTATGAGCAATTAGTAGACAGCTCAGAAGATGAGGTGGACGAAGTGGACGGACAAGATTCACAACCTTTAAAACAACATTTCCAAATAGTGACCTGTTGCTGTGGATGTGACAGCAACGTTCGACTGGTTGTGCAGTGTACAGAAACAGACATCAGAGAAGTGCAACAGCTTCTGTTGGGAACACTAAACATAGTGTGTCCCATCTGCGCACCGAAGACC
>CDK36816
ATGCATGGAAGACATGTTACCCTAAAGGATATTGTATTAGACCTGCAACCTCCAGACCCTGTAGGGTTACATTGCTATGAGCAATTAGTAGACAGCTCAGAAGATGAGGTGGACGAAGTGGACGGACAAGATTCACAACCTTTAAAACAACATTACCAAATAGTGACCTGTTGCTGTGGATGTGACAGCAACGTTCGACTGGTTGTGCAGTGTACAGAAACAGACATCAGAGAAGTGCAACAGCTTCTGTTGGGAACACTAAACATAGTGTGTCCCATCTGCGCACCGAAGACA
>CDK37464
ATGCATGGAAGACATGTTACCCTAAAGGATATTGTATTAGACCTGCAACCTCCAGACCCTGTAGGGTTACATTGCTATGAGCAATTAGTAGACAGCTCAGAAGATGAGGTGGACGAAGTGGACGGACAAGATTCACAACCTTTAAAACAACATTACCAAATAGTGACCTGTTGCTGTGGATGTGACAGCAACGTTCGACTGGTTGTGCAGTGTACAGAAACAGACATCAGAGAAGTGCAACAGCTTCTGTTGGGAACACTAAACATAGTGTGTCCCATCTGCGCACCGAAGACA
>CDK36762
ATGCATGGAAGACATGTTACCCTAAAGGATATTGTATTAGACCTGCAACCTCCAGACCCTGTAGGGTTACATTGCTATGAGCAATTAGTAGACAGCTCAGAAGATGAGGTGGACGAAGTGGACGGACAAGATTCACAACCTTTAAAACAACATTTCCAAATAGTGACCTGTTGCTGTGGATGTGACAGCAACGTTCGACTGGTTGTGCAGTGTACAGAAACAGACATCAGAGAAGTGCAACAGCTTCTGTTGGGAACACTAAACATAGTGTGTCCCATCTGCGCACCGAAGACC
>CBY85423
ATGCATGGAAGACATGTTACCCTAAAGGATATTGTATTAGACCTGCAACCTCCAGACCCTGTAGGGTTACATTGCTATGAGCAATTAGTAGACAGCTCAGAAGATGAGGTGGACGAAGTGGACGGACAAGATTCACAACCTTTAAAACAACATTTCCAAATAGTGACCTGTTGCTGTGGATGTGACAGCAACGTTCGACTGGTTGTGCAGTGTACAGAAACAGACATCAGAGAAGTGCAACAGCTTCTGTTGGGAACACTAAACATAGTGTGTCCCATCTGCGCACCGAAGACC
>CDK36645
ATGCATGGAAGACATGTTACCCTAAAGGATATTGTATTAGACCTGCAACCTCCAGACCCTGTAGGGTTACATTGCTATGAGCAATTAGTAGACAGCTCAGAAGATGAGGTGGACGAAGTGGACGGACAAGATTCACAACCTTTAAAACAACATTTCCAAATAGTGACCTGTTGCTGTGGATGTGACAGCAACGTTCGACTGGTTGTGCAGTGTACAGAAACAGACATCAGAGAAGTGCAACAGCTTCTGTTGGGAACACTAAACATAGTGTGTCCCATCTGCGCACCGAAGACC
>CDK37572
ATGCATGGAAGACATGTTACCCTAAAGGATATTGTATTAGACCTGCAACCTCCAGACCCTGTAGGGTTACATTGCTATGAGCAATTAGTAGACAGCTCAGAAGATGAGGTGGACGAAGTGGACGGACAAGATTCACAACCTTTAAAACAACATTTCCAAATAGTGACCTGTTGCTGTGGATGTGACAGCAACGTTCGACTGGTTGTGCAGTGTACAGAAACAGACATCAGAGAAGTGCAACAGCTTCTGTTGGGAACACTAAACATAGTGTGTCCCATCTGCGCACCGAAGACA
>CDK37284
ATGCATGGAAGACATGTTACCCTAAAGGATATTGTATTAGACCTGCAACCTCCAGACCCTGTAGGGTTACATTGCTATGAGCAATTAGTAGACAGCTCAGAAGATGAGGTGGACGAAGTGGACGGACAAGATTCACAACCTTTAAAACAACATTACCAAATAGTGACCTGTTGCTGTGGATGTGACAGCAACGTTCGACTGGTTGTGCAGTGTACAGAAACAGACATCAGAGAAGTGCAACAGCTTCTGTTGGGAACACTAAACATAGTGTGTCCCATCTGCGCACCGAAGACA
>AFL91928
ATGCATGGAAGACATGTTACCCTAAAGGATATTGTATTAGACCTGCAACCTCCAGACCCTGTAGGGTTACATTGCTATGAGCAATTAGTAGACAGCTCAGAAGATGAGGTGGACGAAGTGGACGGACAAGATTCACAACCTTTAAAACAACATTACCAAATAGTGACCTGTTGCTGTGGATGTGACAGCAACGTTCGACTGGTTGTGCAGTGTACAGAAACAGACATCAGAGAAGTGCAACAGCTTCTGTTGGGAACACTAAACATAGTGTGTCCCATCTGCGCACCGAAGACA
>CDK36501
ATGCATGGAAGACATGTTACCCTAAAGGATATTGTATTAGACCTGCAACCTCCAGACCCTGTAGGGTTACATTGCTATGAGCAATTAGTAGACAGCTCAGAAGATGAGGTGGACGAAGTGGACGGACAAGATTCACAACCTTTAAAACAACATTTCCAAATAGTGACCTGTTGCTGTGGATGTGACAGCAACGTTCGACTGGTTGTGCAGTGTACAGAAACAGACATCAGAGAAGTGCAACAGCTTCTGTTGGGAACACTAAACATAGTGTGTCCCATCTGCGCACCGAAGACC
>CDK37041
ATGCATGGAAGACATGTTACCCTAAAGGATATTGTATTAGACCTGCAACCTCCAGACCCTGTAGGGTTACATTGCTATGAGCAATTAGTAGACAGCTCAGAAGATGAGGTGGACGAAGTGGACGGACAAGATTCACAACCTTTAAAACAACATTTCCAAATAGTGACCTGTTGCTGTGGATGTGACAGCAACGTTCGACTGGTTGTGCAGTGTACAGAAACAGACATCAGAGAAGTGCAACAGCTTCTGTTGGGAACACTAGACATAGTGTGTCCCATCTGCGCACCGAAGACA
>CDK37275
ATGCATGGAAGACATGTTACCCTAAAGGATATTGTATTAGACCTGCAACCTCCAGACCCTGTAGGGTTACATTGCTATGAGCAATTAGTAGACAGCTCAGAAGATGAGGTGGACGAAGTGGACGGACAAGATTCACAACCTTTAAAACAACATTTCCAAATAGTGACCTGTTGCTGTGGATGTGACAGCAACGTTCGACTGGTTGTGCAGTGTACAGAAACAGACATCAGAGAAGTGCAACAGCTTCTGTTGGGAACACTAGACATAGTGTGTCCCATCTGCGCACCGAAGACA
>CDK36627
ATGCATGGAAGACATGTTACCCTAAAGGATATTGTATTAGACCTGCAACCTCCAGACCCTGTAGGGTTACATTGCTATGAGCAATTAGTAGACAGCTCAGAAGATGAGGTGGACGAAGTGGACGGACAAGATTCACAACCTTTAAAACAACATTTCCAAATAGTGACCTGTTGCTGTGGATGTGACAGCAACGTTCGACTGGTTGTGCAGTGTACAGAAACAGACATCAGAGAAGTGCAACAGCTTCTGTTGGGAACACTAAACATAGTGTGTCCCATCTGCGCACCGAAGACC
>CDK36969
ATGCATGGAAGACATGTTACCCTAAAGGATATTGTATTAGACCTGCAACCTCCAGACCCTGTAGGGTTACATTGCTATGAGCAATTAGTAGACAGCTCAGAAGATGAGGTGGACGAAGTGGACGGACAAGATTCACAACCTTTAAAACAACATTACCAAATAGTGACCTGTTGCTGTGGATGTGACAGCAACGTTCGACTGGTTGTGCAGTGTACAGAAACAGACATCAGAGAAGTGCAACAGCTTCTGTTGGGAACACTAAACATAGTGTGTCCCATCTGCGCACCGAAGACA
>CDK37374
ATGCATGGAAGACATGTTACCCTAAAGGATATTGTATTAGACCTGCAACCTCCAGACCCTGTAGGGTTACATTGCTATGAGCAATTAGTAGACAGCTCAGAAGATGAGGTGGACGAAGTGGACGGACAAGATTCACAACCTTTAAAACAACATTTCCAAATAGTGACCTGTTGCTGTGGATGTGACAGCAACGTTCGACTGGTTGTGCAGTGTACAGAAACAGACATCAGAGAAGTGCAACAGCTTCTGTTGGGAACACTAGACATAGTGTGTCCCATCTGCGCACCGAAGACA
>CDK36546
ATGCATGGAAGACATGTTACCCTAAAGGATATTGTATTAGACCTGCAACCTCCAGACCCTGTAGGGTTACATTGCTATGAGCAATTAGTAGACAGCTCAGAAGATGAGGTGGACGAAGTGGACGGACAAGATTCACAACCTTTAAAACAACATTTCCAAATAGTGACCTGTTGCTGTGGATGTGACAGCAACGTTCGACTGGTTGTGCAGTGTACAGAAACAGACATCAGAGAAGTGCAACAGCTTCTGTTGGGAACACTAAACATAGTGTGTCCCATCTGCGCACCGAAGACC
>CDK37167
ATGCATGGAAGACATGTTACCCTAAAGGATATTGTATTAGACCTGCAACCTCCAGACCCTGTAGGGTTACATTGCTATGAGCAATTAGTAGACAGCTCAGAAGATGAGGTGGACGAAGTGGACGGACAAGATTCACAACCTTTAAAACAACATTTCCAAATAGTGACCTGTTGCTGTGGATGTGACAGCAACGTTCGACTGGTTGTGCAGTGTACAGAAACAGACATCAGAGAAGTGCAACAGCTTCTGTTGGGAACACTAGACATAGTGTGTCCCATCTGCGCACCGAAGACA
>CDK36960
ATGCATGGAAGACATGTTACCCTAAAGGATATTGTATTAGACCTGCAACCTCCAGACCCTGTAGGGTTACATTGCTATGAGCAATTAGTAGACAGCTCAGAAGATGAGGTGGACGAAGTGGACGGACAAGATTCACAACCTTTAAAACAACATTACCAAATAGTGACCTGTTGCTGTGGATGTGACAGCAACGTTCGACTGGTTGTGCAGTGTACAGAAACAGACATCAGAGAAGTGCAACAGCTTCTGTTGGGAACACTAAACATAGTGTGTCCCATCTGCGCACCGAAGACA
>CDK37671
ATGCATGGAAGACATGTTACCCTAAAGGATATTGTATTAGACCTGCAACCTCCAGACCCTGTAGGGTTACATTGCTATGAGCAATTAGTAGACAGCTCAGAAGATGAGGTGGACGAAGTGGACGGACAAGATTCACAACCTTTAAAACAACATTACCAAATAGTGACCTGTTGCTGTGGATGTGACAGCAACGTTCGACTGGTTGTGCAGTGTACAGAAACAGACATCAGAGAAGTGCAACAGCTTCTGTTGGGAACACTAAACATAGTGTGTCCCATCTGCGCACCGAAGACA
>CCJ09324
ATGCATGGAAGACATGTTACCCTAAAGGATATTGTATTAGACCTGCAACCTCCAGACCCTGTAGGGTTACATTGCTATGAGCAATTAGTAGACAGCTCAGAAGATGAGGTGGACGAAGTGGACGGACAAGATTCACAACCTTTAAAACAACATTACCAAATAGTGACCTGTTGCTGTGGATGTGACAGCAACGTTCGACTGGTTGTGCAGTGTACAGAAACAGACATCAGAGAAGTGCAACAGCTTCTGTTGGGAACACTAAACATAGTGTGTCCCATCTGCGCACCGAAGACA
>CDK36807
ATGCATGGAAGACATGTTACCCTAAAGGATATTGTATTAGACCTGCAACCTCCAGACCCTGTAGGGTTACATTGCTATGAGCAATTAGTAGACAGCTCAGAAGATGAGGTGGACGAAGTGGACGGACAAGATTCACAACCTTTAAAACAACATTACCAAATAGTGACCTGTTGCTGTGGATGTGACAGCAACGTTCGACTGGTTGTGCAGTGTACAGAAACAGACATCAGAGAAGTGCAACAGCTTCTGTTGGGAACACTAAACATAGTGTGTCCCATCTGCGCACCGAAGACA
>CDK37473
ATGCATGGAAGACATGTTACCCTAAAGGATATTGTATTAGACCTGCAACCTCCAGACCCTGTAGGGTTACATTGCTATGAGCAATTAGTAGACAGCTCAGAAGATGAGGTGGACGAAGTGGACGGACAAGATTCACAACCTTTAAAACAACATTACCAAATAGTGACCTGTTGCTGTGGATGTGACAGCAACGTTCGACTGGTTGTGCAGTGTACAGAAACAGACATCAGAGAAGTGCAACAGCTTCTGTTGGGAACACTAAACATAGTGTGTCCCATCTGCGCACCGAAGACA
>CBY85432
ATGCATGGAAGACATGTTACCCTAAAGGATATTGTATTAGACCTGCAACCTCCAGACCCTGTAGGGTTACATTGCTATGAGCAATTAGTAGACAGCTCAGAAGATGAGGTGGACGAAGTGGACGGACAAGATTCACAACCTTTAAAACAACATTTCCAAATAGTGACCTGTTGCTGTGGATGTGACAGCAACGTTCGACTGGTTGTGCAGTGTACAGAAACAGACATCAGAGAAGTGCAACAGCTTCTGTTGGGAACACTAAACATAGTGTGTCCCATCTGCGCACCGAAGACC
>CDK36771
ATGCATGGAAGACATGTTACCCTAAAGGATATTGTATTAGACCTGCAACCTCCAGACCCTGTAGGGTTACATTGCTATGAGCAATTAGTAGACAGCTCAGAAGATGAGGTGGACGAAGTGGACGGACAAGATTCACAACCTTTAAAACAACATTTCCAAATAGTGACCTGTTGCTGTGGATGTGACAGCAACGTTCGACTGGTTGTGCAGTGTACAGAAACAGACATCAGAGAAGTGCAACAGCTTCTGTTGGGAACACTAGACATAGTGTGTCCCATCTGCGCACCGAAGACA
>CDK36672
ATGCATGGAAGACATGTTACCCTAAAGGATATTGTATTAGACCTGCAACCTCCAGACCCTGTAGGGTTACATTGCTATGAGCAATTAGTAGACAGCTCAGAAGATGAGGTGGACGAAGTGGACGGACAAGATTCACAACCTTTAAAACAACATTTCCAAATAGTGACCTGTTGCTGTGGATGTGACAGCAACGTTCGACTGGTTGTGCAGTGTACAGAAACAGACATCAGAGAAGTGCAACAGCTTCTGTTGGGAACACTAGACATAGTGTGTCCCATCTGCGCACCGAAGACA
>CDK37077
ATGCATGGAAGACATGTTACCCTAAAGGATATTGTATTAGACCTGCAACCTCCAGACCCTGTAGGGTTACATTGCTATGAGCAATTAGTAGACAGCTCAGAAGATGAGGTGGACGAAGTGGACGGACAAGATTCACAACCTTTAAAACAACATTACCAAATAGTGACCTGTTGCTGTGGATGTGACAGCAACGTTCGACTGGTTGTGCAGTGTACAGAAACAGACATCAGAGAAGTGCAACAGCTTCTGTTGGGAACACTAAACATAGTGTGTCCCATCTGCGCACCGAAGACA
>CBY85459
ATGCATGGAAGACATGTTACCCTAAAGGATATTGTATTAGACCTGCAACCTCCAGACCCTGTAGGGTTACATTGCTATGAGCAATTAGTAGACAGCTCAGAAGATGAGGTGGACGAAGTGGACGGACAAGATTCACAACCTTTAAAACAACATTTCCAAATAGTGACCTGTTGCTGTGGATGTGACAGCAACGTTCGACTGGTTGTGCAGTGTACAGAAACAGACATCAGAGAAGTGCAACAGCTTCTGTTGGGAACACTAAACATAGTGTGTCCCATCTGCGCACCGAAGACA
>CDK37059
ATGCATGGAAGACATGTTACCCTAAAGGATATTGTATTAGACCTGCAACCTCCAGACCCTGTAGGGTTACATTGCTATGAGCAATTAGTAGACAGCTCAGAAGATGAGGTGGACGAAGTGGACGGACAAGATTCACAACCTTTAAAACAACATTACCAAATAGTGACCTGTTGCTGTGGATGTGACAGCAACGTTCGACTGGTTGTGCAGTGTACAGAAACAGACATCAGAGAAGTGCAACAGCTTCTGTTGGGAACACTAAACATAGTGTGTCCCATCTGCGCACCGAAGACA
>CDK37563
ATGCATGGAAGACATGTTACCCTAAAGGATATTGTATTAGACCTGCAACCTCCAGACCCTGTAGGGTTACATTGCTATGAGCAATTAGTAGACAGCTCAGAAGATGAGGTGGACGAAGTGGACGGACAAGATTCACAACCTTTAAAACAACATTACCAAATAGTGACCTGTTGCTGTGGATGTGACAGCAACGTTCGACTGGTTGTGCAGTGTACAGAAACAGACATCAGAGAAGTGCAACAGCTTCTGTTGGGAACACTAAACATAGTGTGTCCCATCTGCGCACCGAAGACA
>CDK36510
ATGCATGGAAGACATGTTACCCTAAAGGATATTGTATTAGACCTGCAACCTCCAGACCCTGTAGGGTTACATTGCTATGAGCAATTAGTAGACAGCTCAGAAGATGAGGTGGACGAAGTGGACGGACAAGATTCACAACCTTTAAAACAACATTACCAAATAGTGACCTGTTGCTGTGGATGTGACAGCAACGTTCGACTGGTTGTGCAGTGTACAGAAACAGACATCAGAGAAGTGCAACAGCTTCTGTTGGGAACACTAAACATAGTGTGTCCCATCTGCGCACCGAAGACA
>AFL91937
ATGCATGGAAGACATGTTACCCTAAAGGATATTGTATTAGACCTGCAACCTCCAGACCCTGTAGGGTTACATTGCTATGAGCAATTAGTAGACAGCTCAGAAGATGAGGTGGACGAAGTGGACGGACAAGATTCACAACCTTTAAAACAACATTTCCAAATAGTGACCTGTTGCTGTGGATGTGACAGCAACGTTCGACTGGTTGTGCAGTGTACAGAAACAGACATCAGAGAAGTGCAACAGCTTCTGTTGGGAACACTAAACATAGTGTGTCCCATCTGCGCACCGAAGACA
>CDK37050
ATGCATGGAAGACATGTTACCCTAAAGGATATTGTATTAGACCTGCAACCTCCAGACCCTGTAGGGTTACATTGCTATGAGCAATTAGTAGACAGCTCAGAAGATGAGGTGGACGAAGTGGACGGACAAGATTCACAACCTTTAAAACAACATTTCCAAATAGTGACCTGTTGCTGTGGATGTGACAGCAACGTTCGACTGGTTGTGCAGTGTACAGAAACAGACATCAGAGAAGTGCAACAGCTTCTGTTGGGAACACTAAACATAGTGTGTCCCATCTGCGCACCGAAGACC
>CDK36519
ATGCATGGAAGACATGTTACCCTAAAGGATATTGTATTAGACCTGCAACCTCCAGACCCTGTAGGGTTACATTGCTATGAGCAATTAGTAGACAGCTCAGAAGATGAGGTGGACGAAGTGGACGGACAAGATTCACAACCTTTAAAACAACATTTCCAAATAGTGACCTGTTGCTGTGGATGTGACAGCAACGTTCGACTGGTTGTGCAGTGTACAGAAACAGACATCAGAGAAGTGCAACAGCTTCTGTTGGGAACACTAAACATAGTGTGTCCCATCTGCGCACCGAAGACC
>CDK37203
ATGCATGGAAGACATGTTACCCTAAAGGATATTGTATTAGACCTGCAACCTCCAGACCCTGTAGGGTTACATTGCTATGAGCAATTAGTAGACAGCTCAGAAGATGAGGTGGACGAAGTGGACGGACAAGATTCACAACCTTTAAAACAACATTACCAAATAGTGACCTGTTGCTGTGGATGTGACAGCAACGTTCGACTGGTTGTGCAGTGTACAGAAACAGACATCAGAGAAGTGCAACAGCTTCTGTTGGGAACACTAAACATAGTGTGTCCCATCTGCGCACCGAAGACA
>CDK36978
ATGCATGGAAGACATGTTACCCTAAAGGATATTGTATTAGACCTGCAACCTCCAGACCCTGTAGGGTTACATTGCTATGAGCAATTAGTAGACAGCTCAGAAGATGAGGTGGACGAAGTGGACGGACAAGATTCACAACCTTTAAAACAACATTACCAAATAGTGACCTGTTGCTGTGGATGTGACAGCAACGTTCGACTGGTTGTGCAGTGTACAGAAACAGACATCAGAGAAGTGCAACAGCTTCTGTTGGGAACACTAAACATAGTGTGTCCCATCTGCGCACCGAAGACA
>CDK37365
ATGCATGGAAGACATGTTACCCTAAAGGATATTGTATTAGACCTGCAACCTCCAGACCCTGTAGGGTTACATTGCTATGAGCAATTAGTAGACAGCTCAGAAGATGAGGTGGACGAAGTGGACGGACAAGATTCACAACCTTTAAAACAACATTTCCAAATAGTGACCTGTTGCTGTGGATGTGACAGCAACGTTCGACTGGTTGTGCAGTGTACAGAAACAGACATCAGAGAAGTGCAACAGCTTCTGTTGGGAACACTAAACATAGTGTGTCCCATCTGCGCACCGAAGACA
>CDK37113
ATGCATGGAAGACATGTTACCCTAAAGGATATTGTATTAGACCTGCAACCTCCAGACCCTGTAGGGTTACATTGCTATGAGCAATTAGTAGACAGCTCAGAAGATGAGGTGGACGAAGTGGACGGACAAGATTCACAACCTTTAAAACAACATTACCAAATAGTGACCTGTTGCTGTGGATGTGACAGCAACGTTCGACTGGTTGTGCAGTGTACAGAAACAGACATCAGAGAAGTGCAACAGCTTCTGTTGGGAACACTAAACATAGTGTGTCCCATCTGCGCACCGAAGACA
>CDK37608
ATGCATGGAAGACATGTTACCCTAAAGGATATTGTATTAGACCTGCAACCTCCAGACCCTGTAGGGTTACATTGCTATGAGCAATTAGTAGACAGCTCAGAAGATGAGGTGGACGAAGTGGACGGACAAGATTCACAACCTTTAAAACAACATTTCCAAATAGTGACCTGTTGCTGTGGATGTGACAGCAACGTTCGACTGGTTGTGCAGTGTACAGAAACAGACATCAGAGAAGTGCAACAGCTTCTGTTGGGAACACTAGACATAGTGTGTCCCATCTGCGCACCGAAGACA
>CDK36870
ATGCATGGAAGACATGTTACCCTAAAGGATATTGTATTAGACCTGCAACCTCCAGACCCTGTAGGGTTACATTGCTATGAGCAATTAGTAGACAGCTCAGAAGATGAGGTGGACGAAGTGGACGGACAAGATTCACAACCTTTAAAACAACATTACCAAATAGTGACCTGTTGCTGTGGATGTGACAGCAACGTTCGACTGGTTGTGCAGTGTACAGAAACAGACATCAGAGAAGTGCAACAGCTTCTGTTGGGAACACTAAACATAGTGTGTCCCATCTGCGCACCGAAGACA
>CDK36744
ATGCATGGAAGACATGTTACCCTAAAGGATATTGTATTAGACCTGCAACCTCCAGACCCTGTAGGGTTACATTGCTATGAGCAATTAGTAGACAGCTCAGAAGATGAGGTGGACGAAGTGGACGGACAAGATTCACAACCTTTAAAACAACATTACCAAATAGTGACCTGTTGCTGTGGATGTGACAGCAACGTTCGACTGGTTGTGCAGTGTACAGAAACAGACATTAGAGAAGTGCAACAGCTTCTGTTGGGAACACTAAACATAGTGTGTCCCATCTGCGCACCGAAGACA
>CDK37446
ATGCATGGAAGACATGTTACCCTAAAGGATATTGTATTAGACCTGCAACCTCCAGACCCTGTAGGGTTACATTGCTATGAGCAATTAGTAGACAGCTCAGAAGATGAGGTGGACGAAGTGGACGGACAAGATTCACAACCTTTAAAACAACATTACCAAATAGTGACCTGTTGCTGTGGATGTGACAGCAACGTTCGACTGGTTGTGCAGTGTACAGAAACAGACATCAGAGAAGTGCAACAGCTTCTGTTGGGAACACTAAACATAGTGTGTCCCATCTGCGCACCGAAGACA
>CDK36663
ATGCATGGAAGACATGTTACCCTAAAGGATATTGTATTAGACCTGCAACCTCCAGACCCTGTAGGGTTACATTGCTATGAGCAATTAGTAGACAGCTCAGAAGATGAGGTGGACGAAGTGGACGGACAAGATTCACAACCTTTAAAACAACATTTCCAAATAGTGACCTGTTGCTGTGGATGTGACAGCAACGTTCGACTGGTTGTGCAGTGTACAGAAACAGACATCAGAGAAGTGCAACAGCTTCTGTTGGGAACACTAGACATAGTGTGTCCCATCTGCGCACCGAAGACA
>CDK36879
ATGCATGGAAGACATGTTACCCTAAAGGATATTGTATTAGACCTGCAACCTCCAGACCCTGTAGGGTTACATTGCTATGAGCAATTAGTAGACAGCTCAGAAGATGAGGTGGACGAAGTGGACGGACAAGATTCACAACCTTTAAAACAACATTTCCAAATAGTGACCTGTTGCTGTGGATGTGACAGCAACGTTCGACTGGTTGTGCAGTGTACAGAAACAGACATCAGAGAAGTGCAACAGCTTCTGTTGGGAACACTAAACATAGTGTGTCCCATCTGCGCACCGAAGACA
>CDK36582
ATGCATGGAAGACATGTTACCCTAAAGGATATTGTATTAGACCTGCAACCTCCAGACCCTGTAGGGTTACATTGCTATGAGCAATTAGTAGACAGCTCAGAAGATGAGGTGGACGAAGTGGACGGACAAGATTCACAACCTTTAAAACAACATTTCCAAATAGTGACCTGTTGCTGTGGATGTGACAGCAACGTTCGACTGGTTGTGCAGTGTACAGAAACAGACATCAGAGAAGTGCAACAGCTTCTGTTGGGAACACTAAACATAGTGTGTCCCATCTGCGCACCGAAGACC
>CBY85441
ATGCATGGAAGACATGTTACCCTAAAGGATATTGTATTAGACCTGCAACCTCCAGACCCTGTAGGGTTACATTGCTATGAGCAATTAGTAGACAGCTCAGAAGATGAGGTGGACGAAGTGGACGGACAAGATTCACAACCTTTAAAACAACATTTCCAAATAGTGACCTGTTGCTGTGGATGTGACAGCAACGTTCGACTGGTTGTGCAGTGTACAGAAACAGACATCAGAGAAGTGCAACAGCTTCTGTTGGGAACACTAGACATAGTGTGTCCCATCTGCGCACCGAAGACA
>CDK36618
ATGCATGGAAGACATGTTACCCTAAAGGATATTGTATTAGACCTGCAACCTCCAGACCCTGTAGGGTTACATTGCTATGAGCAATTAGTAGACAGCTCAGAAGATGAGGTGGACGAAGTGGACGGACAAGATTCACAACCTTTAAAACAACATTTCCAAATAGTGACCTGTTGCTGTGGATGTGACAGCAACGTTCGACTGGTTGTGCAGTGTACAGAAACAGACATCAGAGAAGTGCAACAGCTTCTGTTGGGAACACTAAACATAGTGTGTCCCATCTGCGCACCGAAGACC
>CDK36681
ATGCATGGAAGACATGTTACCCTAAAGGATATTGTATTAGACCTGCAACCTCCAGACCCTGTAGGGTTACATTGCTATGAGCAATTAGTAGACAGCTCAGAAGATGAGGTGGACGAAGTGGACGGACAAGATTCACAACCTTTAAAACAACATTTCCAAATAGTGACCTGTTGCTGTGGATGTGACAGCAACGTTCGACTGGTTGTGCAGTGTACAGAAACAGACATCAGAGAAGTGCAACAGCTTCTGTTGGGAACACTAAACATAGTGTGTCCCATCTGCGCACCGAAGACA
>CBY85405
ATGCATGGAAGACATGTTACCCTAAAGGATATTGTATTAGACCTGCAACCTCCAGACCCTGTAGGGTTACATTGCTATGAGCAATTAGTAGACAGCTCAGAAGATGAGGTGGACGAAGTGGACGGACAAGATTCACAACCTTTAAAACAACATTTCCAAATAGTGACCTGTTGCTGTGGATGTGACAGCAACGTTCGACTGGTTGTGCAGTGTACAGAAACAGACATCAGAGAAGTGCAACAGCTTCTGTTGGGAACACTAAACATAGTGTGTCCCATCTGCGCACCGAAGACC
>CDK37212
ATGCATGGAAGACATGTTACCCTAAAGGATATTGTATTAGACCTGCAACCTCCAGACCCTGTAGGGTTACATTGCTATGAGCAATTAGTAGACAGCTCAGAAGATGAGGTGGACGAAGTGGACGGACAAGATTCACAACCTTTAAAACAACATTACCAAATAGTGACCTGTTGCTGTGGATGTGACAGCAACGTTCGACTGGTTGTGCAGTGTACAGAAACAGACATCAGAGAAGTGCAACAGCTTCTGTTGGGAACACTAAACATAGTGTGTCCCATCTGCGCACCGAAGACA
>CDK37356
ATGCATGGAAGACATGTTACCCTAAAGGATATTGTATTAGACCTGCAACCTCCAGACCCTGTAGGGTTACATTGCTATGAGCAATTAGTAGACAGCTCAGAAGATGAGGTGGACGAAGTGGACGGACAAGATTCACAACCTTTAAAACAACATTTCCAAATAGTGACCTGTTGCTGTGGATGTGACAGCAACGTTCGACTGGTTGTGCAGTGTACAGAAACAGACATCAGAGAAGTGCAACAGCTTCTGTTGGGAACACTAAACATAGTGTGTCCCATCTGCGCACCGAAGACA
>CDK37104
ATGCATGGAAGACATGTTACCCTAAAGGATATTGTATTAGACCTGCAACCTCCAGACCCTGTAGGGTTACATTGCTATGAGCAATTAGTAGACAGCTCAGAAGATGAGGTGGACGAAGTGGACGGACAAGATTCACAACCTTTAAAACAACATTACCAAATAGTGACCTGTTGCTGTGGATGTGACAGCAACGTTCGACTGGTTGTGCAGTGTACAGAAACAGACATCAGAGAAGTGCAACAGCTTCTGTTGGGAACACTAAACATAGTGTGTCCCATCTGCGCACCGAAGACA
>CDK36987
ATGCATGGAAGACATGTTACCCTAAAGGATATTGTATTAGACCTGCAACCTCCAGACCCTGTAGGGTTACATTGCTATGAGCAATTAGTAGACAGCTCAGAAGATGAGGTGGACGAAGTGGACGGACAAGATTCACAACCTTTAAAACAACATTACCAAATAGTGACCTGTTGCTGTGGATGTGACAGCAACGTTCGACTGGTTGTGCAGTGTACAGAAACAGACATCAGAGAAGTGCAACAGCTTCTGTTGGGAACACTAAACATAGTGTGTCCCATCTGCGCACCGAAGACA
>CDK37518
ATGCATGGAAGACATGTTACCCTAAAGGATATTGTATTAGACCTGCAACCTCCAGACCCTGTAGGGTTACATTGCTATGAGCAATTAGTAGACAGCTCAGAAGATGAGGTGGACGAAGTGGACGGACAAGATTCACAACCTTTAAAACAACATTTCCAAATAGTGACCTGTTGCTGTGGATGTGACAGCAACGTTCGACTGGTTGTGCAGTGTACAGAAACAGACATCAGAGAAGTGCAACAGCTTCTGTTGGGAACACTAAACATAGTGTGTCCCATCTGCGCACCGAAGACC
>CDK36636
ATGCATGGAAGACATGTTACCCTAAAGGATATTGTATTAGACCTGCAACCTCCAGACCCTGTAGGGTTACATTGCTATGAGCAATTAGTAGACAGCTCAGAAGATGAGGTGGACGAAGTGGACGGACAAGATTCACAACCTTTAAAACAACATTTCCAAATAGTGACCTGTTGCTGTGGATGTGACAGCAACGTTCGACTGGTTGTGCAGTGTACAGAAACAGACATCAGAGAAGTGCAACAGCTTCTGTTGGGAACACTAAACATAGTGTGTCCCATCTGCGCACCGAAGACA
>CDK37023
ATGCATGGAAGACATGTTACCCTAAAGGATATTGTATTAGACCTGCAACCTCCAGACCCTGTAGGGTTACATTGCTATGAGCAATTAGTAGACAGCTCAGAAGATGAGGTGGACGAAGTGGACGGACAAGATTCACAACCTTTAAAACAACATTTCCAAATAGTGACCTGTTGCTGTGGATGTGACAGCAACGTTCGACTGGTTGTGCAGTGTACAGAAACAGACATCAGAGAAGTGCAACAGCTTCTGTTGGGAACACTAAACATAGTGTGTCCCATCTGCGCACCGAAGACA
>CDK37599
ATGCATGGAAGACATGTTACCCTAAAGGATATTGTATTAGACCTGCAACCTCCAGACCCTGTAGGGTTACATTGCTATGAGCAATTAGTAGACAGCTCAGAAGATGAGGTGGACGAAGTGGACGGACAAGATTCACAACCTTTAAAACAACATTTCCAAATAGTGACCTGTTGCTGTGGATGTGACAGCAACGTTCGACTGGTTGTGCAGTGTACAGAAACAGACATCAGAGAAGTGCAACAGCTTCTGTTGGGAACACTAGACATAGTGTGTCCCATCTGCGCACCGAAGACA
>CDK37455
ATGCATGGAAGACATGTTACCCTAAAGGATATTGTATTAGACCTGCAACCTCCAGACCCTGTAGGGTTACATTGCTATGAGCAATTAGTAGACAGCTCAGAAGATGAGGTGGACGAAGTGGACGGACAAGATTCACAACCTTTAAAACAACATTACCAAATAGTGACCTGTTGCTGTGGATGTGACAGCAACGTTCGACTGGTTGTGCAGTGTACAGAAACAGACATCAGAGAAGTGCAACAGCTTCTGTTGGGAACACTAAACATAGTGTGTCCCATCTGCGCACCGAAGACA
>CBY85504
ATGCATGGAAGACATGTTACCCTAAAGGATATTGTATTAGACCTGCAACCTCCAGACCCTGTAGGGTTACATTGCTATGAGCAATTAGTAGACAGCTCAGAAGATGAGGTGGACGAAGTGGACGGACAAGATTCACAACCTTTAAAACAACATTACCAAATAGTGACCTGTTGCTGTGGATGTGACAGCAACGTTCGACTGGTTGTGCAGTGTACAGAAACAGACATCAGAGAAGTGCAACAGCTTCTGTTGGGAACACTAAACATAGTGTGTCCCATCTGCGCACCGAAGACA
>CDK36861
ATGCATGGAAGACATGTTACCCTAAAGGATATTGTATTAGACCTGCAACCTCCAGACCCTGTAGGGTTACATTGCTATGAGCAATTAGTAGACAGCTCAGAAGATGAGGTGGACGAAGTGGACGGACAAGATTCACAACCTTTAAAACAACATTACCAAATAGTGACCTGTTGCTGTGGATGTGACAGCAACGTTCGACTGGTTGTGCAGTGTACAGAAACAGACATCAGAGAAGTGCAACAGCTTCTGTTGGGAACACTAAACATAGTGTGTCCCATCTGCGCACCGAAGACA
>CDK37590
ATGCATGGAAGACATGTTACCCTAAAGGATATTGTATTAGACCTGCAACCTCCAGACCCTGTAGGGTTACATTGCTATGAGCAATTAGTAGACAGCTCAGAAGATGAGGTGGACGAAGTGGACGGACAAGATTCACAACCTTTAAAACAACATTTCCAAATAGTGACCTGTTGCTGTGGATGTGACAGCAACGTTCGACTGGTTGTGCAGTGTACAGAAACAGACATCAGAGAAGTGCAACAGCTTCTGTTGGGAACACTAGACATAGTGTGTCCCATCTGCGCACCGAAGACA
>CDK37617
ATGCATGGAAGACATGTTACCCTAAAGGATATTGTATTAGACCTGCAACCTCCAGACCCTGTAGGGTTACATTGCTATGAGCAATTAGTAGACAGCTCAGAAGATGAGGTGGACGAAGTGGACGGACAAGATTCACAACCTTTAAAACAACATTACCAAATAGTGACCTGTTGCTGTGGATGTGACAGCAACGTTCGACTGGTTGTGCAGTGTACAGAAACAGACATCAGAGAAGTGCAACAGCTTCTGTTGGGAACACTAAACATAGTGTGTCCCATCTGCGCACCGAAGACA
>CBY85477
ATGCATGGAAGACATGTTACCCTAAAGGATATTGTATTAGACCTGCAACCTCCAGACCCTGTAGGGTTACATTGCTATGAGCAATTAGTAGACAGCTCAGAAGATGAGGTGGACGAAGTGGACGGACAAGATTCACAACCTTTAAAACAACATTACCAAATAGTGACCTGTTGCTGTGGATGTGACAGCAACGTTCGACTGGTTGTGCAGTGTACAGAAACAGACATCAGAGAAGTGCAACAGCTTCTGTTGGGAACACTAAACATAGTGTGTCCCATCTGCGCACCGAAGACA
>CDK36906
ATGCATGGAAGACATGTTACCCTAAAGGATATTGTATTAGACCTGCAACCTCCAGACCCTGTAGGGTTACATTGCTATGAGCAATTAGTAGACAGCTCAGAAGATGAGGTGGACGAAGTGGACGGACAAGATTCACAACCTTTAAAACAACATTTCCAAATAGTGACCTGTTGCTGTGGATGTGACAGCAACGTTCGACTGGTTGTGCAGTGTACAGAAACAGACATCAGAGAAGTGCAACAGCTTCTGTTGGGAACACTAAACATAGTGTGTCCCATCTGCGCACCGAAGACC
>CCJ09333
ATGCATGGAAGACATGTTACCCTAAAGGATATTGTATTAGACCTGCAACCTCCAGACCCTGTAGGGTTACATTGCTATGAGCAATTAGTAGACAGCTCAGAAGATGAGGTGGACGAAGTGGACGGACAAGATTCACAACCTTTAAAACAACATTACCAAATAGTGACCTGTTGCTGTGGATGTGACAGCAACGTTCGACTGGTTGTGCAGTGTACAGAAACAGACATCAGAGAAGTGCAACAGCTTCTGTTGGGAACACTAAACATAGTGTGTCCCATCTGCGCACCGAAGACA
>CDK37194
ATGCATGGAAGACATGTTACCCTAAAGGATATTGTATTAGACCTGCAACCTCCAGACCCTGTAGGGTTACATTGCTATGAGCAATTAGTAGACAGCTCAGAAGATGAGGTGGACGAAGTGGACGGACAAGATTCACAACCTTTAAAACAACATTTCCAAATAGTGACCTGTTGCTGTGGATGTGACAGCAACGTTCGACTGGTTGTGCAGTGTACAGAAACAGACATCAGAGAAGTGCAACAGCTTCTGTTGGGAACACTAAACATAGTGTGTCCCATCTGCGCACCGAAGACC
>CDK37221
ATGCATGGAAGACATGTTACCCTAAAGGATATTGTATTAGACCTGCAACCTCCAGACCCTGTAGGGTTACATTGCTATGAGCAATTAGTAGACAGCTCAGAAGATGAGGTGGACGAAGTGGACGGACAAGATTCACAACCTTTAAAACAACATTACCAAATAGTGACCTGTTGCTGTGGATGTGACAGCAACGTTCGACTGGTTGTGCAGTGTACAGAAACAGACATCAGAGAAGTGCAACAGCTTCTGTTGGGAACACTAAACATAGTGTGTCCCATCTGCGCACCGAAGACA
>AAF00065
ATGCATGGAAGACATGTTACCCTAAAGGATATTGTATTAGACCTGCAACCTCCAGACCCTGTAGGGTTACATTGCTATGAGCAATTAGTAGACAGCTCAGAAGATGAGGTGGACGAAGTGGACGGACAAGATTCACAACCTTTAAAACAACATTACCAAATAGTGACCTGTTGCTGTGGATGTGACAGCAACGTTCGACTGGTTGTGCAGTGTACAGAAACAGACATCAGAGAAGTGCAACAGCTTCTGTTGGGAACACTAAACATAGTGTGTCCCATCTGCGCACCGAAGACA
>CDK37131
ATGCATGGAAGACATGTTACCCTAAAGGATATTGTATTAGACCTGCAACCTCCAGACCCTGTAGGGTTACATTGCTATGAGCAATTAGTAGACAGCTCAGAAGATGAGGTGGACGAAGTGGACGGACAAGATTCACAACCTTTAAAACAACATTTCCAAATAGTGACCTGTTGCTGTGGATGTGACAGCAACGTTCGACTGGTTGTGCAGTGTACAGAAACAGACATCAGAGAAGTGCAACAGCTTCTGTTGGGAACACTAAACATAGTGTGTCCCATCTGCGCACCGAAGACA
>CDK37347
ATGCATGGAAGACATGTTACCCTAAAGGATATTGTATTAGACCTGCAACCTCCAGACCCTGTAGGGTTACATTGCTATGAGCAATTAGTAGACAGCTCAGAAGATGAGGTGGACGAAGTGGACGGACAAGATTCACAACCTTTAAAACAACATTTCCAAATAGTGACCTGTTGCTGTGGATGTGACAGCAACGTTCGACTGGTTGTGCAGTGTACAGAAACAGACATCAGAGAAGTGCAACAGCTTCTGTTGGGAACACTAAACATAGTGTGTCCCATCTGCGCACCGAAGACA
>CDK37176
ATGCATGGAAGACATGTTACCCTAAAGGATATTGTATTAGACCTGCAACCTCCAGACCCTGTAGGGTTACATTGCTATGAGCAATTAGTAGACAGCTCAGAAGATGAGGTGGACGAAGTGGACGGACAAGATTCACAACCTTTAAAACAACATTTCCAAATAGTGACCTGTTGCTGTGGATGTGACAGCAACGTTCGACTGGTTGTGCAGTGTACAGAAACAGACATCAGAGAAGTGCAACAGCTTCTGTTGGGAACACTAGACATAGTGTGTCCCATCTGCGCACCGAAGACA
>CDK37500
ATGCATGGAAGACATGTTACCCTAAAGGATATTGTATTAGACCTGCAACCTCCAGACCCTGTAGGGTTACATTGCTATGAGCAATTAGTAGACAGCTCAGAAGATGAGGTGGACGAAGTGGACGGACAAGATTCACAACCTTTAAAACAACATTTCCAAATAGTGACCTGTTGCTGTGGATGTGACAGCAACGTTCGACTGGTTGTGCAGTGTACAGAAACAGACATCAGAGAAGTGCAACAGCTTCTGTTGGGAACACTAGACATAGTGTGTCCCATCTGCGCACCGAAGACA
>CDK36996
ATGCATGGAAGACATGTTACCCTAAAGGATATTGTATTAGACCTGCAACCTCCAGACCCTGTAGGGTTACATTGCTATGAGCAATTAGTAGACAGCTCAGAAGATGAGGTGGACGAAGTGGACGGACAAGATTCACAACCTTTAAAACAACATTACCAAATAGTGACCTGTTGCTGTGGATGTGACAGCAACGTTCGACTGGTTGTGCAGTGTACAGAAACAGACATCAGAGAAGTGCAACAGCTTCTGTTGGGAACACTAAACATAGTGTGTCCCATCTGCGCACCGAAGACA
>CDK36852
ATGCATGGAAGACATGTTACCCTAAAGGATATTGTATTAGACCTGCAACCTCCAGACCCTGTAGGGTTACATTGCTATGAGCAATTAGTAGACAGCTCAGAAGATGAGGTGGACGAAGTGGACGGACAAGATTCACAACCTTTAAAACAACATTACCAAATAGTGACCTGTTGCTGTGGATGTGACAGCAACGTTCGACTGGTTGTGCAGTGTACAGAAACAGACATCAGAGAAGTGCAACAGCTTCTGTTGGGAACACTAAACATAGTGTGTCCCATCTGCGCACCGAAGACA
>CDK37032
ATGCATGGAAGACATGTTACCCTAAAGGATATTGTATTAGACCTGCAACCTCCAGACCCTGTAGGGTTACATTGCTATGAGCAATTAGTAGACAGCTCAGAAGATGAGGTGGACGAAGTGGACGGACAAGATTCACAACCTTTAAAACAACATTTCCAAATAGTGACCTGTTGCTGTGGATGTGACAGCAACGTTCGACTGGTTGTGCAGTGTACAGAAACAGACATCAGAGAAGTGCAACAGCTTCTGTTGGGAACACTAAACATAGTGTGTCCCATCTGCGCACCGAAGACA
>CDK37509
ATGCATGGAAGACATGTTACCCTAAAGGATATTGTATTAGACCTGCAACCTCCAGACCCTGTAGGGTTACATTGCTATGAGCAATTAGTAGACAGCTCAGAAGATGAGGTGGACGAAGTGGACGGACAAGATTCACAACCTTTAAAACAACATTTCCAAATAGTGACCTGTTGCTGTGGATGTGACAGCAACGTTCGACTGGTTGTGCAGTGTACAGAAACAGACATCAGAGAAGTGCAACAGCTTCTGTTGGGAACACTAGACATAGTGTGTCCCATCTGCGCACCGAAGACA
>CBY85387
ATGCATGGAAGACATGTTACCCTAAAGGATATTGTATTAGACCTGCAACCTCCAGACCCTGTAGGGTTACATTGCTATGAGCAATTAGTAGACAGCTCAGAAGATGAGGTGGACGAAGTGGACGGACAAGATTCACAACCTTTAAAACAACATTTCCAAATAGTGACCTGTTGCTGTGGATGTGACAGCAACGTTCGACTGGTTGTGCAGTGTACAGAAACAGACATCAGAGAAGTGCAACAGCTTCTGTTGGGAACACTAAACATAGTGTGTCCCATCTGCGCACCGAAGACC
>AFL91991
ATGCATGGAAGACATGTTACCCTAAAGGATATTGTATTAGACCTGCAACCTCCAGACCCTGTAGGGTTACATTGCTATGAGCAATTAGTAGACAGCTCAGAAGATGAGGTGGACGAAGTGGACGGACAAGATTCACAACCTTTAAAACAACATTTCCAAATAGTGACCTGTTGCTGTGAATGTGACAGCAACGTTCGACTGGTTGTGCAGTGTACAGAAACAGACATCAGAGAAGTGCAACAGCTTCTGTTGGGAACACTAGACATAGTGTGTCCCATCTGCGCACCGAAGACA
>CBY85468
ATGCATGGAAGACATGTTACCCTAAAGGATATTGTATTAGACCTGCAACCTCCAGACCCTGTAGGGTTACATTGCTATGAGCAATTAGTAGACAGCTCAGAAGATGAGGTGGACGAAGTGGACGGACAAGATTCACAACCTTTAAAACAACATTACCAAATAGTGACCTGTTGCTGTGGATGTGACAGCAACGTTCGACTGGTTGTGCAGTGTACAGAAACAGACATCAGAGAAGTGCAACAGCTTCTGTTGGGAACACTAAACATAGTGTGTCCCATCTGCGCACCGAAGACA
>CDK36609
ATGCATGGAAGACATGTTACCCTAAAGGATATTGTATTAGACCTGCAACCTCCAGACCCTGTAGGGTTACATTGCTATGAGCAATTAGTAGACAGCTCAGAAGATGAGGTGGACGAAGTGGACGGACAAGATTCACAACCTTTAAAACAACATTTCCAAATAGTGACCTGTTGCTGTGGATGTGACAGCAACGTTCGACTGGTTGTGCAGTGTACAGAAACAGACATCAGAGAAGTGCAACAGCTTCTGTTGGGAACACTAAACATAGTGTGTCCCATCTGCGCACCGAAGACC
>AFL92009
ATGCATGGAAGACATGTTACCCTAAAGGATATTGTATTAGACCTGCAACCTCCAGACCCTGTAGGGTTACATTGCTATGAGCAATTAGTAGACAGCTCAGAAGATGAGGTGGACGAAGTGGACGGACAAGATTCACAACCTTTAAAACAACATTTCCAAATAGTGACCTGTTGCTGTGGATGTGACAGCAACGTTCGACTGGTTGTGCAGTGTACAGAAACAGACATCAGAGAAGTGCAACAGCTTCTGTTGGGAACACTAAACATAGTGTGTCCCATCTGCGCACCGAAGACC
>CDK37626
ATGCATGGAAGACATGTTACCCTAAAGGATATTGTATTAGACCTGCAACCTCCAGACCCTGTAGGGTTACATTGCTATGAGCAATTAGTAGACAGCTCAGAAGATGAGGTGGACGAAGTGGACGGACAAGATTCACAACCTTTAAAACAACATTACCAAATAGTGACCTGTTGCTGTGGATGTGACAGCAACGTTCGACTGGTTGTGCAGTGTACAGAAACAGACATCAGAGAAGTGCAACAGCTTCTGTTGGGAACACTAAACATAGTGTGTCCCATCTGCGCACCGAAGACA
>CDK37581
ATGCATGGAAGACATGTTACCCTAAAGGATATTGTATTAGACCTGCAACCTCCAGACCCTGTAGGGTTACATTGCTATGAGCAATTAGTAGACAGCTCAGAAGATGAGGTGGACGAAGTGGACGGACAAGATTCACAACCTTTAAAACAACATTTCCAAATAGTGACCTGTTGCTGTGGATGTGACAGCAACGTTCGACTGGTTGTGCAGTGTACAGAAACAGACATCAGAGAAGTGCAACAGCTTCTGTTGGGAACACTAGACATAGTGTGTCCCATCTGCGCACCGAAGACA
>CDK37428
ATGCATGGAAGACATGTTACCCTAAAGGATATTGTATTAGACCTGCAACCTCCAGACCCTGTAGGGTTACATTGCTATGAGCAATTAGTAGACAGCTCAGAAGATGAGGTGGACGAAGTGGACGGACAAGATTCACAACCTTTAAAACAACATTACCAAATAGTGACCTGTTGCTGTGGATGTGACAGCAACGTTCGACTGGTTGTGCAGTGTACAGAAACAGACATCAGAGAAGTGCAACAGCTTCTGTTGGGAACACTAAACATAGTGTGTCCCATCTGCGCACCGAAGACA
>CBY85522
ATGCATGGAAGACATGTTACCCTAAAGGATATTGTATTAGACCTGCAACCTCCAGACCCTGTAGGGTTACATTGCTATGAGCAATTAGTAGACAGCTCAGAAGATGAGGTGGACGAAGTGGACGGACAAGATTCACAACCTTTAAAACAACATTACCAAATAGTGACCTGTTGCTGTGGATGTGACAGCAACGTTCGACTGGTTGTGCAGTGTACAGAAACAGACATCAGAGAAGTGCAACAGCTTCTGTTGGGAACACTAAACATAGTGTGTCCCATCTGCGCACCGAAGACA
>CDK36915
ATGCATGGAAGACATGTTACCCTAAAGGATATTGTATTAGACCTGCAACCTCCAGACCCTGTAGGGTTACATTGCTATGAGCAATTAGTAGACAGCTCAGAAGATGAGGTGGACGAAGTGGACGGACAAGATTCACAACCTTTAAAACAACATTTCCAAATAGTGACCTGTTGCTGTGGATGTGACAGCAACGTTCGACTGGTTGTGCAGTGTACAGAAACAGACATCAGAGAAGTGCAACAGCTTCTGTTGGGAACACTAAACATAGTGTGTCCCATCTGCGCACCGAAGACC
>CDK36600
ATGCATGGAAGACATGTTACCCTAAAGGATATTGTATTAGACCTGCAACCTCCAGACCCTGTAGGGTTACATTGCTATGAGCAATTAGTAGACAGCTCAGAAGATGAGGTGGACGAAGTGGACGGACAAGATTCACAACCTTTAAAACAACATTTCCAAATAGTGACCTGTTGCTGTGGATGTGACAGCAACGTTCGACTGGTTGTGCAGTGTACAGAAACAGACATCAGAGAAGTGCAACAGCTTCTGTTGGGAACACTAAACATAGTGTGTCCCATCTGCGCACCGAAGACC
>CDK36528
ATGCATGGAAGACATGTTACCCTAAAGGATATTGTATTAGACCTGCAACCTCCAGACCCTGTAGGGTTACATTGCTATGAGCAATTAGTAGACAGCTCAGAAGATGAGGTGGACGAAGTGGACGGACAAGATTCACAACCTTTAAAACAACATTTCCAAATAGTGACCTGTTGCTGTGGATGTGACAGCAACGTTCGACTGGTTGTGCAGTGTACAGAAACAGACATCAGAGAAGTGCAACAGCTTCTGTTGGGAACACTAGACATAGTGTGTCCCATCTGCGCACCGAAGACA
>CDK36726
ATGCATGGAAGACATGTTACCCTAAAGGATATTGTATTAGACCTGCAACCTCCAGACCCTGTAGGGTTACATTGCTATGAGCAATTAGTAGACAGCTCAGAAGATGAGGTGGACGAAGTGGACGGACAAGATTCACAACCTTTAAAACAACATTACCAAATAGTGACCTGTTGCTGTGGATGTGACAGCAACGTTCGACTGGTTGTGCAGTGTACAGAAACAGACATCAGAGAAGTGCAACAGCTTCTGTTGGGAACACTAAACATAGTGTGTCCCATCTGCGCACCGAAGACA
>AFL92000
ATGCATGGAAGACATGTTACCCTAAAGGATATTGTATTAGACCTGCAACCTCCAGACCCTGTAGGGTTACATTGCTATGAGCAATTAGTAGACAGCTCAGAAGATGAGGTGGACGAAGTGGACGGACAAGATTCACAACCTTTAAAACAACATTTCCAAATAGTGACCTGTTGCTGTGGATGTGACAGCAACGTTCGACTGGTTGTGCAGTGTACAGAAACAGACATCAGAGAAGTGCAACAGCTTCTGTTGGGAACACTAAACATAGTGTGTCCCATCTGCGCACCGAAGACC
>CBY85450
ATGCATGGAAGACATGTTACCCTAAAGGATATTGTATTAGACCTGCAACCTCCAGACCCTGTAGGGTTACATTGCTATGAGCAATTAGTAGACAGCTCAGAAGATGAGGTGGACGAAGTGGACGGACAAGATTCACAACCTTTAAAACAACATTACCAAATAGTGACCTGTTGCTGTGGATGTGACAGCAACGTTCGACTGGTTGTGCAGTGTACAGAAACAGACATCAGAGAAGTGCAACAGCTTCTGTTGGGAACACTAAACATAGTGTGTCCCATCTGCGCACCGAAGACA
>CDK37185
ATGCATGGAAGACATGTTACCCTAAAGGATATTGTATTAGACCTGCAACCTCCAGACCCTGTAGGGTTACATTGCTATGAGCAATTAGTAGACAGCTCAGAAGATGAGGTGGACGAAGTGGACGGACAAGATTCACAACCTTTAAAACAACATTTCCAAATAGTGACCTGTTGCTGTGGATGTGACAGCAACGTTCGACTGGTTGTGCAGTGTACAGAAACAGACATCAGAGAAGTGCAACAGCTTCTGTTGGGAACACTAAACATAGTGTGTCCCATCTGCGCACCGAAGACC
>CDK37086
ATGCATGGAAGACATGTTACCCTAAAGGATATTGTATTAGACCTGCAACCTCCAGACCCTGTAGGGTTACATTGCTATGAGCAATTAGTAGACAGCTCAGAAGATGAGGTGGACGAAGTGGACGGACAAGATTCACAACCTTTAAAACAACATTACCAAATAGTGACCTGTTGCTGTGGATGTGACAGCAACGTTCGACTGGTTGTGCAGTGTACAGAAACAGACATCAGAGAAGTGCAACAGCTTCTGTTGGGAACACTAAACATAGTGTGTCCCATCTGCGCACCGAAGACA
>CDK37338
ATGCATGGAAGACATGTTACCCTAAAGGATATTGTATTAGACCTGCAACCTCCAGACCCTGTAGGGTTACATTGCTATGAGCAATTAGTAGACAGCTCAGAAGATGAGGTGGACGAAGTGGACGGACAAGATTCACAACCTTTAAAACAACATTACCAAATAGTGACCTGTTGCTGTGGATGTGACAGCAACGTTCGACTGGTTGTGCAGTGTACAGAAACAGACATCAGAGAAGTGCAACAGCTTCTGTTGGGAACACTAAACATAGTGTGTCCCATCTGCGCACCGAAGACA
>CDK37230
ATGCATGGAAGACATGTTACCCTAAAGGATATTGTATTAGACCTGCAACCTCCAGACCCTGTAGGGTTACATTGCTATGAGCAATTAGTAGACAGCTCAGAAGATGAGGTGGACGAAGTGGACGGACAAGATTCACAACCTTTAAAACAACATTACCAAATAGTGACCTGTTGCTGTGGATGTGACAGCAACGTTCGACTGGTTGTGCAGTGTACAGAAACAGACATCAGAGAAGTGCAACAGCTTCTGTTGGGAACACTAAACATAGTGTGTCCCATCTGCGCACCGAAGACA
>CDK36789
ATGCATGGAAGACATGTTACCCTAAAGGATATTGTATTAGACCTGCAACCTCCAGACCCTGTAGGGTTACATTGCTATGAGCAATTAGTAGACAGCTCAGAAGATGAGGTGGACGAAGTGGACGGACAAGATTCACAACCTTTAAAACAACATTTCCAAATAGTGACCTGTTGCTGTGGATGTGACAGCAACGTTCGACTGGTTGTGCAGTGTACAGAAACAGACATCAGAGAAGTGCAACAGCTTCTGTTGGGAACACTAAACATAGTGTGTCCCATCTGCGCACCGAAGACC
>CDK37239
ATGCATGGAAGACATGTTACCCTAAAGGATATTGTATTAGACCTGCAACCTCCAGACCCTGTAGGGTTACATTGCTATGAGCAATTAGTAGACAGCTCAGAAGATGAGGTGGACGAAGTGGACGGACAAGATTCACAACCTTTAAAACAACATTACCAAATAGTGACCTGTTGCTGTGGATGTGACAGCAACGTTCGACTGGTTGTGCAGTGTACAGAAACAGACATCAGAGAAGTGCAACAGCTTCTGTTGGGAACACTAAACATAGTGTGTCCCATCTGCGCACCGAAGACA
>CDK36780
ATGCATGGAAGACATGTTACCCTAAAGGATATTGTATTAGACCTGCAACCTCCAGACCCTGTAGGGTTACATTGCTATGAGCAATTAGTAGACAGCTCAGAAGATGAGGTGGACGAAGTGGACGGACAAGATTCACAACCTTTAAAACAACATTTCCAAATAGTGACCTGTTGCTGTGGATGTGACAGCAACGTTCGACTGGTTGTGCAGTGTACAGAAACAGACATCAGAGAAGTGCAACAGCTTCTGTTGGGAACACTAGACATAGTGTGTCCCATCTGCGCACCGAAGACA
>CDK37122
ATGCATGGAAGACATGTTACCCTAAAGGATATTGTATTAGACCTGCAACCTCCAGACCCTGTAGGGTTACATTGCTATGAGCAATTAGTAGACAGCTCAGAAGATGAGGTGGACGAAGTGGACGGACAAGATTCACAACCTTTAAAACAACATTTTCAAATAGTGACCTGTTGCTGTGGATGTGACAGCAACGTTCGACTGGTTGTGCAGTGTACAGAAACAGACATCAGAGAAGTGCAACAGCTTCTGTTGGGAACACTAAACATAGTGTGTCCCATCTGCGCACCGAAGACA
>CDK37536
ATGCATGGAAGACATGTTACCCTAAAGGATATTGTATTAGACCTGCAACCTCCAGACCCTGTAGGGTTACATTGCTATGAGCAATTAGTAGACAGCTCAGAAGATGAGGTGGACGAAGTGGACGGACAAGATTCACAACCTTTAAAACAACATTACCAAATAGTGACCTGTTGCTGTGGATGTGACAGCAACGTTCGACTGGTTGTGCAGTGTACAGAAACAGACATCAGAGAAGTGCAACAGCTTCTGTTGGGAACACTAAACATAGTGTGTCCCATCTGCGCACCGAAGACA
>AFL91964
ATGCATGGAAGACATGTTACCCTAAAGGATATTGTATTAGACCTGCAACCTCCAGACCCTGTAGGGTTACATTGCTATGAGCAATTAGTAGACAGCTCAGAAGATGAGGTGGACGAAGTGGACGGACAAGATTCACAACCTTTAAAACAACATTTTCAAATAGTGACCTGTTGCTGTGGATGTGACAGCAACGTTCGACTGGTTGTGCAGTGTACAGAAACAGACATCAGAGAAGTGCAACAGCTTCTGTTGGGAACACTAAACATAGTGTGTCCCATCTGCGCACCGAAGACA
>CBY85396
ATGCATGGAAGACATGTTACCCTAAAGGATATTGTATTAGACCTGCAACCTCCAGACCCTGTAGGGTTACATTGCTATGAGCAATTAGTAGACAGCTCAGAAGATGAGGTGGACGAAGTGGACGGACAAGATTCACAACCTTTAAAACAACATTTCCAAATAGTGACCTGTTGCTGTGGATGTGACAGCAACGTTCGACTGGTTGTGCAGTGTACAGAAACAGACATCAGAGAAGTGCAACAGCTTCTGTTGGGAACACTAAACATAGTGTGTCCCATCTGCGCACCGAAGACC
>CDK37005
ATGCATGGAAGACATGTTACCCTAAAGGATATTGTATTAGACCTGCAACCTCCAGACCCTGTAGGGTTACATTGCTATGAGCAATTAGTAGACAGCTCAGAAGATGAGGTGGACGAAGTGGACGGACAAGATTCACAACCTTTAAAACAACATTACCAAATAGTGACCTGTTGCTGTGGATGTGACAGCAACGTTCGACTGGTTGTGCAGTGTACAGAAACAGACATCAGAGAAGTGCAACAGCTTCTGTTGGGAACACTAAACATAGTGTGTCCCATCTGCGCACCGAAGACA
>CDK36843
ATGCATGGAAGACATGTTACCCTAAAGGATATTGTATTAGACCTGCAACCTCCAGACCCTGTAGGGTTACATTGCTATGAGCAATTAGTAGACAGCTCAGAAGATGAGGTGGACGAAGTGGACGGACAAGATTCACAACCTTTAAAACAACATTACCAAATAGTGACCTGTTGCTGTGGATGTGACAGCAACGTTCGACTGGTTGTGCAGTGTACAGAAACAGACATCAGAGAAGTGCAACAGCTTCTGTTGGGAACACTAAACATAGTGTGTCCCATCTGCGCACCGAAGACA
>CDK37437
ATGCATGGAAGACATGTTACCCTAAAGGATATTGTATTAGACCTGCAACCTCCAGACCCTGTAGGGTTACATTGCTATGAGCAATTAGTAGACAGCTCAGAAGATGAGGTGGACGAAGTGGACGGACAAGATTCACAACCTTTAAAACAACATTACCAAATAGTGACCTGTTGCTGTGGATGTGACAGCAACGTTCGACTGGTTGTGCAGTGTACAGAAACAGACATCAGAGAAGTGCAACAGCTTCTGTTGGGAACACTAAACATAGTGTGTCCCATCTGCGCACCGAAAACA
>CDK37635
ATGCATGGAAGACATGTTACCCTAAAGGATATTGTATTAGACCTGCAACCTCCAGACCCTGTAGGGTTACATTGCTATGAGCAATTAGTAGACAGCTCAGAAGATGAGGTGGACGAAGTGGACGGACAAGATTCACAACCTTTAAAACAACATTACCAAATAGTGACCTGTTGCTGTGGATGTGACAGCAACGTTCGACTGGTTGTGCAGTGTACAGAAACAGACATCAGAGAAGTGCAACAGCTTCTGTTGGGAACACTAAACATAGTGTGTCCCATCTGCGCACCGAAGACA
>CBY85495
ATGCATGGAAGACATGTTACCCTAAAGGATATTGTATTAGACCTGCAACCTCCAGACCCTGTAGGGTTACATTGCTATGAGCAATTAGTAGACAGCTCAGAAGATGAGGTGGACGAAGTGGACGGACAAGATTCACAACCTTTAAAACAACATTACCAAATAGTGACCTGTTGCTGTGGATGTGACAGCAACGTTCGACTGGTTGTGCAGTGTACAGAAACAGACATCAGAGAAGTGCAACAGCTTCTGTTGGGAACACTAAACATAGTGTGTCCCATCTGCGCACCGAAGACA
>CDK36924
ATGCATGGAAGACATGTTACCCTAAAGGATATTGTATTAGACCTGCAACCTCCAGACCCTGTAGGGTTACATTGCTATGAGCAATTAGTAGACAGCTCAGAAGATGAGGTGGACGAAGTGGACGGACAAGATTCACAACCTTTAAAACAACATTTCCAAATAGTGACCTGTTGCTGTGGATGTGACAGCAACGTTCGACTGGTTGTGCAGTGTACAGAAACAGACATCAGAGAAGTGCAACAGCTTCTGTTGGGAACACTAAACATAGTGTGTCCCATCTGCGCACCGAAGACC
>CBY85531
ATGCATGGAAGACATGTTACCCTAAAGGATATTGTATTAGACCTGCAACCTCCAGACCCTGTAGGGTTACATTGCTATGAGCAATTAGTAGACAGCTCAGAAGATGAGGTGGACGAAGTGGACGGACAAGATTCACAACCTTTAAAACAACATTACCAAATAGTGACCTGTTGCTGTGGATGTGACAGCAACGTTCGACTGGTTGTGCAGTGTACAGAAACAGACATCAGAGAAGTGCAACAGCTTCTGTTGGGAACACTAAACATAGTGTGTCCCATCTGCGCACCGAAGACA
>CCJ09351
ATGCATGGAAGACATGTTACCCTAAAGGATATTGTATTAGACCTGCAACCTCCAGACCCTGTAGGGTTACATTGCTATGAGCAATTAGTAGACAGCTCAGAAGATGAGGTGGACGAAGTGGACGGACAAGATTCACAACCTTTAAAACAACATTACCAAATAGTGACCTGTTGCTGTGGATGTGACAGCAACGTTCGACTGGTTGTGCAGTGTACAGAAACAGACATCAGAGAAGTGCAACAGCTTCTGTTGGGAACACTAAACATAGTGTGTCCCATCTGCGCACCGAAGACA
>CDK36735
ATGCATGGAAGACATGTTACCCTAAAGGATATTGTATTAGACCTGCAACCTCCAGACCCTGTAGGGTTACATTGCTATGAGCAATTAGTAGACAGCTCAGAAGATGAGGTGGACGAAGTGGACGGACAAGATTCACAACCTTTAAAACAACATTACCAAATAGTGACCTGTTGCTGTGGATGTGACAGCAACGTTCGACTGGTTGTGCAGTGTACAGAAACAGACATCAGAGAAGTGCAACAGCTTCTGTTGGGAACACTAAACATAGTGTGTCCCATCTGCGCACCGAAGACA
>AFL91973
ATGCATGGAAGACATGTTACCCTAAAGGATATTGTATTAGACCTGCAACCTCCAGACCCTGTAGGGTTACATTGCTATGAGCAATTAGTAGACAGCTCAGAAGATGAGGTGGACGAAGTGGACGGACAAGATTCACAACCTTTAAAACAACATTTTCAAATAGTGACCTGTTGCTGTGGATGTGACAGCAACGTTCGACTGGTTGTGCAGTGTACAGAAACAGACATCAGAGAAGTGCAACAGCTTCTGTTGGGAACACTAAACATAGTGTGTCCCATCTGCGCACCGAAGACA
>CDK37257
ATGCATGGAAGACATGTTACCCTAAAGGATATTGTATTAGACCTGCAACCTCCAGACCCTGTAGGGTTACATTGCTATGAGCAATTAGTAGACAGCTCAGAAGATGAGGTGGACGAAGTGGACGGACAAGATTCACAACCTTTAAAACAACATTACCAAATAGTGACCTGTTGCTGTGGATGTGACAGCAACGTTCGACTGGTTGTGCAGTGTACAGAAACAGACATCAGAGAAGTGCAACAGCTTCTGTTGGGAACACTAAACATAGTGTGTCCCATCTGCGCACCGAAGACA
>CDK36537
ATGCATGGAAGACATGTTACCCTAAAGGATATTGTATTAGACCTGCAACCTCCAGACCCTGTAGGGTTACATTGCTATGAGCAATTAGTAGACAGCTCAGAAGATGAGGTGGACGAAGTGGACGGACAAGATTCACAACCTTTAAAACAACATTTCCAAATAGTGACCTGTTGCTGTGGATGTGACAGCAACGTTCGACTGGTTGTGCAGTGTACAGAAACAGACATCAGAGAAGTGCAACAGCTTCTGTTGGGAACACTAAACATAGTGTGTCCCATCTGCGCACCGAAGACC
>CBY85414
ATGCATGGAAGACATGTTACCCTAAAGGATATTGTATTAGACCTGCAACCTCCAGACCCTGTAGGGTTACATTGCTATGAGCAATTAGTAGACAGCTCAGAAGATGAGGTGGACGAAGTGGACGGACAAGATTCACAACCTTTAAAACAACATTTCCAAATAGTGACCTGTTGCTGTGGATGTGACAGCAACGTTCGACTGGTTGTGCAGTGTACAGAAACAGACATCAGAGAAGTGCAACAGCTTCTGTTGGGAACACTAAACATAGTGTGTCCCATCTGCGCACCGAAGACC
>CBY85549
ATGCATGGAAGACATGTTACCCTAAAGGATATTGTATTAGACCTGCAACCTCCAGACCCTGTAGGGTTACATTGCTATGAGCAATTAGTAGACAGCTCAGAAGATGAGGTGGACGAAGTGGACGGACAAGATTCACAACCTTTAAAACAACATTACCAAATAGTGACCTGTTGCTGTGGATGTGACAGCAACGTTCGACTGGTTGTGCAGTGTACAGAAACAGACATCAGAGAAGTGCAACAGCTTCTGTTGGGAACACTAAACATAGTGTGTCCCATCTGCGCACCGAAGACA
