# Supplementary material for: FRESCo: finding regions of excess synonymous constraint in diverse viruses
Source: Genome Biol. 2015 Feb 17;16(1):38. doi: 10.1186/s13059-015-0603-7 (PMC4376164; doi:10.1186/s13059-015-0603-7)
Supplement: Additional file 4: — Sequence alignments (zip folder of FASTA alignments). [file 13059_2015_603_MOESM4_ESM.zip › alignments/HPV6/L1.fa.revtrans]

>CDK37480
ATGTGGCGGCCTAGCGACAGCACAGTATATGTGCCTCCTCCTAACCCTGTATCCAAAGTTGTTGCCACGGATGCTTATGTTACTCGCACCAACATATTTTATCATGCCAGCAGTTCTAGACTTCTTGCAGTGGGTCATCCTTATTTTTCCATAAAACGGGCTAACAAAACTGTTGTGCCAAAGGTGTCAGGATATCAATACAGGGTATTTAAGGTGGTGTTACCAGATCCTAACAAATTTGCATTGCCTGACTCGTCTCTTTTTGATCCCACAACACAACGTTTGGTATGGGCATGCACAGGCCTAGAGGTGGGCAGGGGACAGCCATTAGGTGTGGGTGTAAGTGGACATCCTTTCCTAAATAAATATGATGATGTTGAAAATTCAGGGAGTGGTGGTAACCCTGGACAGGATAACAGGGTTAATGTTGGTATGGATTATAAACAAACACAATTATGCATGGTTGGATGTGCCCCCCCTTTGGGCGAGCATTGGGGTAAAGGTAAACAGTGTACTAATACACCTGTACAGGCTGGTGACTGCCCGCCCTTAGAACTTATTACCAGTGTTATACAGGATGGCGATATGGTTGACACAGGCTTTGGTGCTATGAATTTTGCTGATTTGCAGACCAATAAATCAGATGTTCCTATTGACATATGTGGCACTACATGTAAATATCCAGATTATTTACAAATGGCTGCAGACCCATATGGTGATAGATTATTTTTTTTTCTACGGAAGGAACAAATGTTTGCCAGACATTTTTTTAACAGGGCTGGCGAGGTGGGGGAACCTGTGCCTGATACTCTTATAATTAAGGGTAGTGGAAATCGAACGTCTGTAGGGAGTAGTATATATGTTAACACCCCAAGCGGCTCTTTGGTGTCCTCTGAGGCACAATTGTTTAATAAGCCATATTGGCTACAAAAAGCCCAGGGACATAACAATGGTATTTGTTGGGGTAATCAACTGTTTGTTACTGTGGTAGATACCACACGCAGTACCAACATGACATTATGTGCATCCGTAACTACATCTTCCACATACACCAATTCTGATTATAAAGAGTACATGCGTCATGTGGAAGAGTATGATTTACAATTTATTTTTCAATTATGTAGCATTACATTGTCTGCTGAAGTAATGGCCTATATTCACACAATGAATCCCTCTGTTTTGGAAGACTGGAACTTTGGGTTATCGCCTCCCCCAAATGGTACATTAGAAGATACCTATAGGTATGTGCAGTCACAGGCCATTACCTGTCAAAAGCCCACTCCTGAACAGCAAAAGCCAGATCCCTATAAGAACCTTAGTTTTTGGGAGGTTAATTTAAAAGAAAAGTTTTCTAGTGAATTGGATCAGTATCCTTTGGGACGCAAGTTTTTGTTACAAAGTGGATATAGGGGACGGTCCTCTATTCGTACCGGTGTTAAGCGCCCTGCTGTTTCCAAAGCCTCTGCTGCCCCTAAACGTAAGCGCGCCAAAACCAAAAGG
>CDK36796
ATGTGGCGGCCTAGCGACAGCACAGTATATGTGCCTCCTCCTAACCCTGTATCCAAAGTTGTTGCCACGGATGCTTATGTTACTCGCACCAACATATTTTATCATGCCAGCAGTTCTAGACTTCTTGCAGTGGGACATCCTTATTTTTCCATAAAACGGGCTAACAAAACTGTTGTGCCAAAGGTGTCAGGATATCAATACAGGGTATTTAAGGTGGTGTTACCAGATCCTAACAAATTTGCATTGCCTGACTCGTCTCTTTTCGATCCCACAACACAACGTTTAGTATGGGCATGCACAGGCCTAGAGGTGGGCAGGGGACAGCCATTAGGTGTGGGTGTAAGTGGACATCCTTTCCTAAATAAATATGATGATGTTGAAAATTCAGGGAGTGGTGGTAACCCTGGACAGGATAACAGGGTTAATGTAGGTATGGATTATAAACAAACACAATTATGCATGGTTGGATGTGCCCCCCCTTTGGGCGAGCATTGGGGTAAAGGTAAACAGTGTACTAATACACCTGTACAGGCTGGTGACTGCCCGCCCTTAGAACTTATTACCAGTGTTATACAGGATGGCGATATGGTTGACACAGGCTTTGGTGCTATGAATTTTGCTGATTTGCAGACCAATAAATCAGATGTTCCTATTGACATATGTGGCACTACATGTAAATATCCAGATTATTTACAAATGGCTGCAGACCCATATGGTGATAGATTATTTTTTTTTCTACGGAAGGAACAAATGTTTGCCAGACATTTTTTTAACAGGGCTGGCGAGGTGGGGGAACCTGTGCCTGATACACTTATAATTAAGGGTAGTGGAAATCGCACGTCTGTAGGGAGTAGTATATATGTTAACACCCCGAGCGGCTCTTTGGTGTCATCTGAGGCACAATTGTTTAATAAGCCATATTGGCTACAAAAAGCCCAGGGACATAACAATGGTATTTGTTGGGGTAATCAACTGTTTGTTACTGTGGTAGATACCACACGCAGTACCAACATGACATTATGTGCATCCGTAACTACATCTTCCACATACACCAATTCTGATTATAAAGAGTACATGCGTCATGTGGAAGAGTATGATTTACAATTTATTTTTCAATTATGTAGCATTACATTGTCTGCTGAAGTAATGGCCTATATTCACACAATGAATCCCTCTGTTTTGGAAGACTGGAACTTTGGGTTATCGCCTCCCCCAAATGGTACATTAGAAGATACCTATAGGTATGTGCAGTCACAGGCCATTACCTGTCAAAAGCCCACTCCTGAAAAGGAAAAGCCAGATCCCTATAAGAACCTTAGTTTTTGGGAGGTTAATTTAAAAGAAAAGTTTTCTAGTGAATTGGATCAGTATCCTTTGGGACGCAAGTTTTTGTTACAAAGTGGATATAGGGGACGGTCCTCTATTCGTACAGGTGTTAAGCGCCCTGCTGTTTCCAAAGCCTCTGCTGCCCCTAAACGTAAGCGCGCCAAAACTAAAAGG
>CDK37327
ATGTGGCGGCCTAGCGACAGCACAGTATATGTGCCTCCTCCTAACCCTGTATCCAAAGTTGTTGCCACGGATGCTTATGTTACTCGCACCAACATATTTTATCATGCCAGCAGTTCTAGACTTCTTGCAGTGGGTCATCCTTATTTTTCCATAAAACGGGCTAACAAAACTGTTGTGCCAAAGGTGTCAGGATATCAATACAGAGTATTTAAGGTGGTGTTACCAGATCCTAACAAATTTGCATTGCCTGACTCGTCTCTTTTTGATCCCACAACACAACGTTTGGTATGGGCATGCACAGGCCTAGAGGTGGGCAGGGGACAGCCATTAGGTGTGGGTGTAAGTGGACATCCTTTCCTAAATAAATATGATGATGTTGAAAATTCAGGGAGTGGTGGTAACCCTGGACAGGATAACAGGGTTAATGTAGGTATGGATTATAAACAAACACAATTATGCATGGTTGGATGTGCCCCCCCTTTGGGCGAGCATTGGGGTAAAGGTAAACAGTGTACTAATACACCTGTACAGGCTGGTGACTGCCCGCCCTTAGAACTTATTACCAGTGTTATACAGGATGGCGATATGGTTGACACAGGGTTTGGTGCTATGAATTTTGCTGATTTGCAGACCAATAAATCAGATGTTCCTATTGACATATGTGGCACTACATGTAAATATCCAGATTATTTACAAATGGCTGCAGACCCATATGGTGATAGATTATTTTTTTTTCTACGAAAGGAACAAATGTTTGCCAGACATTTTTTTAACAGGGCTGGCGAGGTGGGGGAACCTGTGCCTGATACTCTTATAATTAAGGGTAGTGGAAATCGAACGTCTGTAGGAAGTAGTATATATGTTAACACCCCAAGCGGCTCTTTGGTGTCCTCTGAGGCACAATTGTTTAATAAGCCATATTGGCTACAAAAAGCCCAGGGACATAACAATGGTATTTGTTGGGGTAATCAACTGTTTGTTACTGTGGTAGATACCACACGCAGTACCAACATGACATTATGTGCATCCGTAACTACATCTTCCACATACACCAATTCTGATTATAAAGAGTACATGCGTCATGTGGAAGAGTATGATTTACAATTTATTTTTCAATTATGTAGCATTACATTGTCTGCTGAAGTAATGGCCTATATTCACACAATGAATCCCTCTGTTTTGGAAGACTGGAACTTTGGGTTATCGCCTCCCCCAAATGGTACATTAGAAGATACCTATAGGTATGTGCAGTCACAGGCCATTACCTGTCAAAAGCCCACTCCTGAACAGCAAAAGCCAGATCCCTATAAGAACCTTAGTTTTTGGGAGGTTAATTTAAAGGAAAAGTTTTCTAGTGAATTGGATCAGTATCCTTTGGGACGCAAGTTTTTGTTACAAAGTGGATATAGGGGACGGTCCTCTATTCGTACTGGTGTTAAGCGCCCTGCTGTTTCCAAAGCCTCTGCTGCCCCTAAACGTAAGCGCGCCAAAACCAAAAGG
>CDK37489
ATGTGGCGGCCTAGCGACAGCACAGTATATGTGCCTCCTCCTAACCCTGTATCCAAAGTTGTTGCCACGGATGCTTATGTTACTCGCACCAACATATTTTATCATGCCAGCAGTTCTAGACTTCTTGCAGTGGGTCATCCTTATTTTTCCATAAAACGGGCTAACAAAACTGTTGTGCCAAAGGTGTCAGGATATCAATACAGGGTATTTAAGGTGGTGTTACCAGATCCTAACAAATTTGCATTGCCTGACTCGTCTCTTTTTGATCCCACAACACAACGTTTGGTATGGGCATGCACAGGCCTAGAGGTGGGCAGGGGACAGCCATTAGGTGTGGGTGTAAGTGGACATCCTTTCCTAAATAAATATGATGATGTTGAAAATTCAGGGAGTGGTGGTAACCCTGGACAGGATAACAGGGTTAATGTTGGTATGGATTATAAACAAACACAATTATGCATGGTTGGATGTGCCCCCCCTTTGGGCGAGCATTGGGGTAAAGGTAAACAGTGTACTAATACACCTGTACAGGCTGGTGACTGCCCGCCCTTAGAACTTATTACCAGTGTTATACAGGATGGCGATATGGTTGACACAGGCTTTGGTGCTATGAATTTTGCTGATTTGCAGACCAATAAATCAGATGTTCCTATTGACATATGTGGCACTACATGTAAATATCCAGATTATTTACAAATGGCTGCAGACCCATATGGTGATAGATTATTTTTTTTTCTACGGAAGGAACAAATGTTTGCCAGACATTTTTTTAACAGGGCTGGCGAGGTGGGGGAACCTGTGCCTGATACTCTTATAATTAAGGGTAGTGGAAATCGAACGTCTGTAGGGAGTAGTATATATGTTAACACCCCAAGCGGCTCTTTGGTGTCCTCTGAGGCACAATTGTTTAATAAGCCATATTGGCTACAAAAGGCCCAGGGACATAACAATGGTATTTGTTGGGGTAATCAACTGTTTGTTACTGTGGTAGATACCACACGCAGTACCAACATGACATTATGTGCATCCGTAACTACATCTTCCACATACACCAATTCTGATTATAAAGAGTACATGCGTCATGTGGAAGAGTATGATTTACAATTTATTTTTCAATTATGTAGCATTACATTGTCTGCTGAAGTAATGGCCTATATTCACACAATGAATCCCTCTGTTTTGGAAGACTGGAACTTTGGGTTATCGCCTCCCCCAAATGGTACATTAGAAGATACCTATAGGTATGTGCAGTCACAGGCCATTACCTGTCAAAAGCCCACTCCTGAAAAGCAAAAGCCAGATCCCTATAAGAACCTTAGTTTTTGGGAGGTTAATTTAAAAGAAAAGTTTTCTAGTGAATTGGATCAGTATCCTTTGGGACGCAAGTTTTTGTTACAAAGTGGATATAGGGGACGGTCCTCTATTCGTACCGGTGTTAAGCGCCCTGCTGTTTCCAAAGCCTCTGCTGCCCCTAAACGTAAGCGCGCCAAAACCAAAAGG
>CDK37525
ATGTGGCGGCCTAGCGACAGCACAGTATATGTGCCTCCTCCTAACCCTGTATCCAAAGTTGTTGCCACGGATGCTTATGTTACTCGCACCAACATATTTTATCATGCCAGCAGTTCTAGACTTCTTGCAGTGGGACATCCTTATTTTTCCATAAAACGGGCTAACAAAACTGTTGTGCCAAAGGTGTCAGGATATCAATACAGGGTATTTAAGGTGGTGTTACCAGATCCTAACAAATTTGCATTGCCTGACTCGTCTCTTTTCGATCCCACAACACAACGTTTAGTATGGGCATGCACAGGCCTAGAGGTGGGCAGGGGACAGCCATTAGGTGTRGGTGTAAGTGGACATCCTTTCCTAAATAAATATGATGATGTTGAAAATTCAGGGAGTGGTGGTAACCCTGGACAGGATAACAGGGTTAATGTAGGTATGGATTATAAACAAACACAATTATGCATGGTTGGATGTGCCCCCCCTTTGGGCGAGCATTGGGGTAAAGGTAAACAGTGTACTAATACACCTGTACAGGCTGGTGACTGCCCGCCCTTAGAACTTATTACCAGTGTTATACAGGATGGCGATATGGTTGACACAGGCTTTGGTGCTATGAATTTTGCTGATTTGCAGACCAATAAATCAGATGTTCCTATTGACATATGTGGCACTACATGTAAATATCCAGATTATTTACAAATGGCTGCAGACCCATATGGTGATAGATTATTTTTTTTTCTACGGAAGGAACAAATGTTTGCCAGACATTTTTTTAACAGGGCTGGCGAGGTGGGGGAACCTGTGCCTGATACTCTTATAATTAAGGGTAGTGGAAATCGCACGTCTGTAGGGAGTAGTATATATGTTAACACCCCGAGCGGCTCTTTGGTGTCCTCTGAGGCACAATTGTTTAATAAGCCATATTGGCTACAAAAAGCCCAGGGACATAACAATGGTATTTGTTGGGGTAATCAACTGTTTGTTACTGTGGTAGATACCACACGCAGTACCAACATGACATTATGTGCATCCGTAACTACATCTTCCACATACACCAATTCTGATTATAAAGAGTACATGCGTCATGTGGAAGAGTATGATTTACAATTTATTTTTCAATTATGTAGCATTACATTGTCTGCTGAAGTAATGGCCTATATTCACACAATGAATCCCTCTGTTTTGGAAGACTGGAACTTTGGGTTATCGCCTCCCCCAAATGGTACATTAGAAGATACCTATAGGTATGTGCAGTCACAGGCCATTACCTGTCAAAAGCCCACTCCTGAAAAGGAAAAGCCAGATCCCTATAAAAACCTTAGTTTTTGGGAGGTTAATTTAAAAGAAAAGTTTTCTAGTGAATTGGATCAGTATCCTTTGGGACGCAAGTTTTTGTTACAAAGTGGATATAGGGGACGGTCCTCTATTCGTACAGGTGTTAAGCGCCCTGCTGTTTCCAAAGCCTCTGCTGCCCCTAAACGTAAGCGCGCCAAAACTAAAAGG
>CDK37408
ATGTGGCGGCCTAGCGACAGCACAGTATATGTGCCTCCTCCTAACCCTGTATCCAAAGTTGTTGCCACGGATGCTTATGTTACTCGCACCAACATATTTTATCATGCCAGCAGTTCTAGACTTCTTGCAGTGGGTCATCCTTATTTTTCCATAAAACGGGCTAACAAAACTGTTGTGCCAAAGGTGTCAGGATATCAATACAGGGTATTTAAGGTGGTGTTACCAGATCCTAACAAATTTGCATTGCCTGACTCGTCTCTTTTTGATCCCACAACACAACGTTTGGTATGGGCATGCACAGGCCTAGAGGTGGGCAGGGGACAGCCATTAGGTGTGGGTGTAAGTGGACATCCTTTCCTAAATAAATATGATGATGTTGAAAATTCAGGGAGTGGTGGTAACCCTGGACAGGATAACAGGGTTAATGTTGGTATGGATTATAAACAAACACAATTATGCATGGTTGGATGTGCCCCCCCTTTGGGCGAGCATTGGGGTAAAGGTAAACAGTGTACTAATACACCTGTACAGGCTGGTGACTGCCCGCCCTTAGAACTTATTACCAGTGTTATACAGGATGGCGATATGGTTGACACAGGCTTTGGTGCTATGAATTTTGCTGATTTGCAGACCAATAAATCAGATGTTCCTATTGACATATGTGGCACTACATGTAAATATCCAGATTATTTACAAATGGCTGCAGACCCATATGGTGATAGATTATTTTTTTTTCTACGGAAGGAACAAATGTTTGCCAGACATTTTTTTAACAGGGCTGGCGAGGTGGGGGAACCTGTGCCTGATACTCTTATAATTAAGGGTAGTGGAAATCGAACGTCTGTAGGGAGTAGTATATATGTTAACACCCCAAGCGGCTCTTTGGTGTCCTCTGAGGCACAATTGTTTAATAAGCCATATTGGCTACAAAAAGCCCAGGGACATAACAATGGTATTTGTTGGGGTAATCAACTGTTTGTTACTGTGGTAGATACCACACGCAGTACCAACATGACATTATGTGCATCCGTAACTACATCTTCCACATACACCAATTCTGATTATAAAGAGTACATGCGTCATGTGGAAGAGTATGATTTACAATTTATTTTTCAATTATGTAGCATTACATTGTCTGCTGAAGTAATGGCCTATATTCACACAATGAATCCCTCTGTTTTGGAAGACTGGAACTTTGGGTTATCGCCTCCCCCAAATGGTACATTAGAAGATACCTATAGGTATGTGCAGTCACAGGCCATTACCTGTCAAAAGCCCACTCCTGAAAAGGAAAAGCCAGATCCCTATAAGAACCTTAGTTTTTGGGAGGTTAATTTAAAAGAAAAGTTTTCTAGTGAATTGGATCAGTATCCTTTGGGACGCAAGTTTTTGTTACAAAGTGGATATAGGGGACGGTCCTCTATTCGTACCGGTGTTAAGCGCCCTGCTGTTTCCAAAGCCTCTGCTGCCCCTAAACGTAAGCGCGCCAAAACCAAAAGG
>CDK37012
ATGTGGCGGCCTAGCGACAGCACAGTATATGTGCCTCCTCCTAACCCTGTATCCAAAGTTGTTGCCACGGATGCTTATGTTACTCGCACCAACATATTTTATCATGCCAGCAGTTCTAGACTTCTTGCAGTGGGTCATCCTTATTTTTCCATAAAACGGGCTAACAAAACTGTTGTGCCAAAGGTGTCAGGATATCAATACAGGGTATTTAAGGTGGTGTTACCAGATCCTAACAAATTTGCATTGCCTGACTCGTCTCTTTTTGATCCCACAACACAACGTTTGGTATGGGCATGCACAGGCCTAGAGGTGGGCAGGGGACAGCCATTAGGTGTGGGTGTAAGTGGACATCCTTTCCTAAATAAATATGATGATGTTGAAAATTCAGGGAGTGGTGGTAACCCTGGACAGGATAACAGGGTTAATGTTGGTATGGATTATAAACAAACACAATTATGCATGGTTGGATGTGCCCCCCCTTTGGGCGAGCATTGGGGTAAAGGTAAACAGTGTACTAATACACCTGTACAGGCTGGTGACTGCCCGCCCTTAGAACTTATTACCAGTGTTATACAGGATGGCGATATGGTTGACACAGGCTTTGGTGCTATGAATTTTGCTGATTTGCAGACCAATAAATCAGATGTTCCTATTGACATATGTGGCACTACATGTAAATATCCAGATTATTTACAAATGGCTGCAGACCCATATGGTGATAGATTATTTTTTTTTCTACGAAAGGAACAAATGTTTGCCAGACATTTTTTTAACAGGGCTGGCGAGGTGGGGGAACCTGTGCCTGATACTCTTATAATTAAGGGTAGTGGAAATCGAACGTCTGTAGGGAGTAGTATATATGTTAACACCCCAAGCGGCTCTTTGGTGTCCTCTGAGGCACAATTGTTTAATAAGCCATATTGGCTACAAAAAGCCCAGGGACATAACAATGGTATTTGTTGGGGTAATCAACTGTTTGTTACTGTGGTAGATACCACACGCAGTACCAACATGACATTATGTGCATCCGTAACTACATCTTCCACATACACCAATTCTGATTATAAAGAGTACATGCGTCATGTGGAAGAGTATGATTTACAATTTATTTTTCAATTATGTAGCATTACATTGTCTGCTGAAGTAATGGCCTATATTCACACAATGAATCCCTCTGTTTTGGAAGACTGGAACTTTGGGTTATCGCCTCCCCCAAATGGTACATTAGAAGATACCTATAGGTATGTGCAGTCACAGGCCATTACCTGTCAAAAGCCCACTCCTGAAAAGGAAAAGCCAGATCCCTATAAGAACCTTAGTTTTTGGGAGGTTAATTTAAAAGAAAAGTTTTCTAGTGAATTGGATCAGTATCCTTTGGGACGCAAGTTTTTGTTACAAAGTGGATATAGGGGACGGTCCTCTATTCGTACCGGTGTTAAGCGCCCTGCTGTTTCCAAAGCCTCTGCTGCCCCTAAACGTAAGCGCGCCAAAACCAAAAGG
>CDK37246
ATGTGGCGGCCTAGCGACAGCACAGTATATGTGCCTCCTCCTAACCCTGTATCCAAAGTTGTTGCCACGGATGCTTATGTTACTCGCACCAACATATTTTATCATGCCAGCAGTTCTAGACTTCTTGCAGTGGGTCATCCTTATTTTTCCATAAAACGGGCTAACAAAACTGTTGTGCCAAAGGTGTCAGGATATCAATACAGGGTATTTAAGGTGGTGTTACCAGATCCTAACAAATTTGCATTGCCTGACTCGTCTCTTTTTGATCCCACAACACAACGTTTGGTATGGGCATGCACAGGCCTAGAGGTGGGCAGGGGACAGCCATTAGGTGTGGGTGTAAGTGGACATCCTTTCCTAAATAAATATGATGATGTTGAAAATTCAGGGAGTGGTGGTAACCCTGGACAGGATAACAGGGTTAATGTTGGTATGGATTATAAACAAACACAATTATGCATGGTTGGATGTGCCCCCCCTTTGGGCGAGCATTGGGGTAAAGGTAAACAGTGTACTAATACACCTGTACAGGCTGGTGACTGCCCGCCCTTAGAACTTATTACCAGTGTTATACAGGATGGCGATATGGTTGACACAGGCTTTGGTGCTATGAATTTTGCTGATTTGCAGACCAATAAATCAGATGTTCCTATTGACATATGTGGCACTACATGTAAATATCCAGATTATTTACAAATGGCTGCAGACCCATATGGTGATAGATTATTTTTTTTTCTACGGAAGGAACAAATGTTTGCCAGACATTTTTTTAACAGGGCTGGCGAGGTGGGGGAACCTGTGCCTGATACTCTTATAATTAAGGGTAGTGGAAATCGAACGTCTGTAGGGAGTAGTATATATGTTAACACCCCAAGCGGCTCTTTGGTGTCCTCTGAGGCACAATTGTTTAATAAGCCATATTGGCTACAAAAAGCCCAGGGACATAACAATGGTATTTGTTGGGGTAATCAACTGTTTGTTACTGTGGTAGATACCACACGCAGTACCAACATGACATTATGTGCATCCGTAACTACATCGTCCACATACACCAATTCTGATTATAAAGAGTACATGCGTCATGTGGAAGAGTATGATTTACAATTTATTTTTCAATTATGTAGCATTACATTGTCTGCTGAAGTAATGGCCTATATTCACACAATGAATCCCTCTGTTTTGGAAGACTGGAACTTTGGGTTATCGCCTCCCCCAAATGGTACATTAGAAGATACCTATAGGTATGTGCAGTCACAGGCCATTACCTGTCAAAAGCCCACTCCTGAACAGCAAAAGCCAGATCCCTATAAGAACCTTAGTTTTTGGGAGGTTAATTTAAAAGAAAAGTTTTCTAGTGAATTGGATCAGTATCCTTTGGGACGCAAGTTTTTGTTACAAAGTGGATATAGGGGACGGTCCTCTATTCGTACCGGTGTTAAGCGCCCTGCTGTTTCCAAAGCCTCTGCTGCCCCTAAACGTAAGCGCGCCAAAACCAAAAGG
>CDK37417
ATGTGGCGGCCTAGCGACAGCACAGTATATGTGCCTCCTCCTAACCCTGTATCCAAAGTTGTTGCCACGGATGCTTATGTTACTCGCACCAACATATTTTATCATGCCAGCAGTTCTAGACTTCTTGCAGTGGGTCATCCTTATTTTTCCATAAAACGGGCTAACAAAACTGTTGTGCCAAAGGTGTCAGGATATCAATACAGGGTATTTAAGGTGGTGTTACCAGATCCTAACAAATTTGCATTGCCTGACTCGTCTCTTTTTGATCCCACAACACAACGTTTGGTATGGGCATGCACAGGCCTAGAGGTGGGCAGGGGACAGCCATTAGGTGTGGGTGTAAGTGGACATCCTTTCCTAAATAAATATGATGATGTTGAAAATTCAGGGAGTGGTGGTAACCCTGGACAGGATAACAGGGTTAATGTTGGTATGGATTATAAACAAACACAATTATGCATGGTTGGATGTGCCCCCCCTTTGGGCGAGCATTGGGGTAAAGGTAAACAGTGTACTAATACACCTGTACAGGCTGGTGACTGCCCGCCCTTAGAACTTATTACCAGTGTTATACAGGATGGCGATATGGTTGACACAGGCTTTGGTGCTATGAATTTTGCTGATTTGCAGACCAATAAATCAGATGTTCCTATTGACATATGTGGCACTACATGTAAATATCCAGATTATTTACAAATGGCTGCAGACCCATATGGTGATAGATTATTTTTTTTTCTACGGAAGGAACAAATGTTTGCCAGACATTTTTTTAACAGGGCTGGCGAGGTGGGGGAACCTGTGCCTGATACTCTTATAATTAAGGGTAGTGGAAATCGAACGTCTGTAGGGAGTAGTATATATGTTAACACCCCAAGCGGCTCTTTGGTGTCCTCTGAGGCACAATTGTTTAATAAGCCATATTGGCTACAAAAAGCCCAGGGACATAACAATGGTATTTGTTGGGGTAATCAACTGTTTGTTACTGTGGTAGATACCACACGCAGTACCAACATGACATTATGTGCATCCGTAACTACATCTTCCACATACACCAATTCTGATTATAAAGAGTACATGCGTCATGTGGAAGAGTATGATTTACAATTTATTTTTCAATTATGTAGCATTACATTGTCTGCTGAAGTAATGGCCTATATTCACACAATGAATCCCTCTGTTTTGGAAGACTGGAACTTTGGGTTATCGCCTCCCCCAAATGGTACATTAGAAGATACCTATAGGTATGTGCAGTCACAGGCCATTACCTGTCAAAAGCCCACTCCTGAAAAGGAAAAGCCAGATCCCTATAAGAACCTTAGTTTTTGGGAGGTTAATTTAAAAGAAAAGTTTTCTAGTGAATTGGATCAGTATCCTTTGGGACGCAAGTTTTTGTTACAAAGTGGATATAGGGGACGGTCCTCTATTCGTACCGGTGTTAAGCGCCCTGCTGTTTCCAAAGCCTCTGCTGCCCCTAAACGTAAGCGCGCCAAAACCAAAAGG
>CDK37156
ATGTGGCGGCCTAGCGACAGCACAGTATATGTGCCTCCTCCTAACCCTGTATCCAAAGTTGTTGCCACGGATGCTTATGTTACTCGCACCAACATATTTTATCATGCCAGCAGTTCTAGACTTCTTGCAGTGGGTCATCCTTATTTTTCCATAAAACGGGCTAACAAAACTGTTGTGCCAAAGGTGTCAGGATATCAATACAGGGTATTTAAGGTGGTGTTACCAGATCCTAACAAATTTGCATTGCCTGACTCGTCTCTTTTTGATCCCACAACACAACGTTTGGTATGGGCATGCACAGGCCTAGAGGTGGGCAGGGGACAGCCATTAGGTGTGGGTGTAAGTGGACATCCTTTCCTAAATAAATATGATGATGTTGAAAATTCAGGGAGTGGTGGTAACCCTGGACAGGATAACAGGGTTAATGTTGGTATGGATTATAAACAAACACAATTATGCATGGTTGGATGTGCCCCCCCTTTGGGCGAGCATTGGGGTAAAGGTAAACAGTGTACTAATACACCTGTACAGGCTGGTGACTGCCCGCCCTTAGAACTTATTACCAGTGTTATACAGGATGGCGATATGGTTGACACAGGCTTTGGTGCTATGAATTTTGCTGATTTGCAGACCAATAAATCAGATGTTCCTATTGACATATGTGGCACTACATGTAAATATCCAGATTATTTACAAATGGCTGCAGACCCATATGGTGATAGATTATTTTTTTTTCTACGGAAGGAACAAATGTTTGCCAGACATTTTTTTAACAGGGCTGGCGAGGTGGGGGAACCTGTGCCTGATACTCTTATAATTAAGGGTAGTGGAAATCGAACGTCTGTAGGGAGTAGTATATATGTTAACACCCCAAGCGGCTCTTTGGTGTCCTCTGAGGCACAATTGTTTAATAAGCCATATTGGCTACAAAAGGCCCAGGGACATAACAATGGTATTTGTTGGGGTAATCAACTGTTTGTTACTGTGGTAGATACCACACGCAGTACCAACATGACATTATGTGCATCCGTAACTACATCTTCCACATACACCAATTCTGATTATAAAGAGTACATGCGTCATGTGGAAGAGTATGATTTACAATTTATTTTTCAATTATGTAGCATTACATTGTCTGCTGAAGTAATGGCCTATATTCACACAATGAATCCCTCTGTTTTGGAAGACTGGAACTTTGGGTTATCGCCTCCCCCAAATGGTACATTAGAAGATACCTATAGGTATGTGCAGTCACAGGCCATTACCTGTCAAAAGCCCACTCCTGAAAAGCAAAAGCCAGATCCCTATAAGAACCTTAGTTTTTGGGAGGTTAATTTAAAAGAAAAGTTTTCTAGTGAATTGGATCAGTATCCTTTGGGACGCAAGTTTTTGTTACAAAGTGGATATAGGGGACGGTCCTCTATTCGTACCGGTGTTAAGCGCCCTGCTGTTTCCAAAGCCTCTGCTGCCCCTAAACGTAAGCGCGCCAAAACCAAAAGG
>CDK36931
ATGTGGCGGCCTAGCGACAGCACAGTATATGTGCCTCCTCCTAACCCTGTATCCAAAGTTGTTGCCACGGATGCTTATGTTACTCGCACCAACATATTTTATCATGCCAGCAGTTCTAGACTTCTTGCAGTGGGACATCCTTATTTTTCCATAAAACGGGCTAACAAAACTGTTGTGCCAAAGGTGTCAGGATATCAATACAGGGTATTTAAGGTGGTGTTACCAGATCCTAACAAATTTGCATTGCCTGACTCGTCTCTTTTCGATCCCACAACACAACGTTTAGTATGGGCATGCACAGGCCTAGAGGTGGGCAGGGGACAGCCATTAGGTGTGGGTGTAAGTGGACATCCTTTCCTAAATAAATATGATGATGTTGAAAATTCAGGGAGTGGTGGTAACCCTGGACAGGATAACAGGGTTAATGTAGGTATGGATTATAAACAAACACAATTATGCATGGTTGGATGTGCCCCCCCTTTGGGCGAGCATTGGGGTAAAGGTAAACAGTGTACTAATACACCTGTACAGGCTGGTGACTGCCCGCCCTTAGAACTTATTACCAGTGTTATACAGGATGGCGATATGGTTGACACAGGCTTTGGTGCTATGAATTTTGCTGATTTGCAGACCAATAAATCAGATGTTCCTATTGACATATGTGGCACTACATGTAAATATCCAGATTATTTACAAATGGCTGCAGACCCATATGGTGATAGATTATTTTTTTTTCTACGGAAGGAACAAATGTTTGCCAGACATTTTTTTAACAGGGCTGGCGAGGTGGGGGAACCTGTGCCTGATACTCTTATAATTAAGGGTAGTGGAAATCGCACGTCTGTAGGGAGTAGTATATATGTTAACACCCCGAGCGGCTCTTTGGTGTCCTCTGAGGCACAATTGTTTAATAAGCCATATTGGCTACAAAAAGCCCAGGGACATAACAATGGTATTTGTTTGGGTAATCAACTGTTTGTTACTGTGGTAGATACCACACGCAGTACCAACATGACATTATGTGCATCCGTAACTACATCTTCCACATACACCAATTCTGATTATAAAGAGTACATGCGTCATGTGGAAGAGTATGATTTACAATTTATTTTTCAATTATGTAGCATTACATTGTCTGCTGAAGTAATGGCCTATATTCACACAATGAATCCCTCTGTTTTGGAAGACTGGAACTTTGGGTTATCGCCTCCCCCAAATGGTACATTAGAAGATACCTATAGGTATGTGCAGTCACAGGCCATTACCTGTCAAAAGCCCACTCCTGAAAAGGAAAAGCCAGATCCCTATAAAAACCTTAGTTTTTGGGAGGTTAATTTAAAAGAAAAGTTTTCTAGTGAATTGGATCAGTATCCTTTGGGACGCAAGTTTTTGTTACAAAGTGGATATAGGGGACGGTCCTCTATTCGTACAGGTGTTAAGCGCCCTGCTGTTTCCAAAGCCTCTGCTGCCCCTAAACGTAAGCGCGCCAAAACTAAAAGG
>CBY85421
ATGTGGCGGCCTAGCGACAGCACAGTATATGTGCCTCCTCCTAACCCTGTATCCAAAGTTGTTGCCACGGATGCTTATGTTACTCGCACCAACATATTTTATCATGCCAGCAGTTCTAGACTTCTTGCAGTGGGACATCCTTATTTTTCCATAAAACGGGCTAACAAAACTGTTGTGCCAAAGGTGTCAGGATATCAATACAGGGTATTTAAGGTGGTGTTACCAGATCCTAACAAATTTGCATTGCCTGACTCGTCTCTTTTCGATCCCACAACACAACGTTTAGTATGGGCATGCACAGGCCTAGAGGTGGGCAGGGGACAGCCATTAGGTGTGGGTGTAAGTGGACATCCTTTCCTAAATAAATATGATGATGTTGAAAATTCAGGGAGTGGTGGTAACCCTGGACAGGATAACAGGGTTAATGTAGGTATGGATTATAAACAAACACAATTATGCATGGTTGGATGTGCCCCCCCTTTGGGCGAGCATTGGGGTAAAGGTAAACAGTGTACTAATACACCTGTACAGGCTGGTGACTGCCCGCCCTTAGAACTTATTACCAGTGTTATACAGGATGGCGATATGGTTGACACAGGCTTTGGTGCTATGAATTTTGCTGATTTGCAGACCAATAAATCAGATGTTCCTATTGACATATGTGGCACTACATGTAAATATCCAGATTATTTACAAATGGCTGCAGACCCATATGGTGATAGATTATTTTTTTTTCTACGGAAGGAACAAATGTTTGCCAGACATTTTTTTAACAGGGCTGGCGAGGTGGGGGAACCTGTGCCTGATACTCTTATAATTAAGGGTAGTGGAAATCGCACGTCTGTAGGGAGTAGTATATATGTTAACACCCCGAGCGGCTCTTTGGTGTCCTCTGAGGCACAATTGTTTAATAAGCCATATTGGCTACAAAAAGCCCAGGGACATAACAATGGTATTTGTTGGGGTAATCAACTGTTTGTTACTGTGGTAGATACCACACGCAGTACCAACATGACATTATGTGCATCCGTAACTACATCTTCCACATACACCAATTCTGATTATAAAGAGTACATGCGTCATGTGGAAGAGTATGATTTACAATTTATTTTTCAATTATGTAGCATTACATTGTCTGCTGAAGTAATGGCCTATATTCACACAATGAATCCCTCTGTTTTGGAAGACTGGAACTTTGGGTTATCGCCTCCCCCAAATGGTACATTAGAAGATACCTATAGGTATGTGCAGTCACAGGCCATTACCTGTCAAAAGCCCACTCCTGAAAAGGAAAAGCCAGATCCCTATAAAAACCTTAGTTTTTGGGAGGTTAATTTAAAAGAAAAGTTTTCTAGTGAATTGGATCAGTATCCTTTGGGACGCAAGTTTTTGTTACAAAGTGGATATAGGGGACGGTCCTCTATTCGTACAGGTGTTAAGCGCCCTGCTGTTTCCAAAGCCTCTGCTGCCCCTAAACGTAAGCGCGCCAAAACTAAAAGG
>CDK37642
ATGTGGCGGCCTAGCGACAGCACAGTATATGTGCCTCCTCCTAACCCTGTATCCAAAGTTGTTGCCACGGATGCTTATGTTACTCGCACCAACATATTTTATCATGCCAGCAGTTCTAGACTTCTTGCAGTGGGTCATCCTTATTTTTCCATAAAACGGGCTAACAAAACTGTTGTGCCAAAGGTGTCAGGATATCAATACAGGGTATTTAAGGTGGTGTTACCAGATCCTAACAAATTTGCATTGCCTGACTCGTCTCTTTTTGATCCCACAACACAACGTTTGGTATGGGCATGCACAGGCCTAGAGGTGGGCAGGGGACAGCCATTAGGTGTGGGTGTAAGTGGACATCCTTTCCTAAATAAATATGATGATGTTGAAAATTCAGGGAGTGGTGGTAACCCTGGACAGGATAACAGGGTTAATGTTGGTATGGATTATAAACAAACACAATTATGCATGGTTGGATGTGCCCCCCCTTTGGGCGAGCATTGGGGTAAAGGTAAACAGTGTACTAATACACCTGTACAGGCTGGTGACTGCCCGCCCTTAGAACTTATTACCAGTGTTATACAGGATGGCGATATGGTTGACACAGGCTTTGGTGCTATGAATTTTGCTGATTTGCAGACCAATAAATCAGATGTTCCTATTGACATATGTGGCACTACCTGTAAATATCCAGATTATTTACAAATGGCTGCAGACCCATATGGTGATAGATTATTTTTTTTTCTACGGAAGGAACAAATGTTTGCCAGACATTTTTTTAACAGGGCTGGCGAGGTGGGGGAACCTGTGCCTGATACTCTTATAATTAAGGGTAGTGGAAATCGAACGTCTGTAGGGAGTAGTATATATGTTAACACCCCAAGCGGCTCTTTGGTGTCCTCTGAGGCACAATTGTTTAATAAGCCATATTGGCTACAAAAAGCCCAGGGACATAACAATGGTATTTGTTGGGGTAATCAACTGTTTGTTACTGTGGTAGATACCACACGCAGTACCAACATGACATTATGTGCATCCGTAACTACATCTTCCACATACACCAATTCTGATTATAAAGAGTACATGCGTCATGTGGAAGAGTATGATTTACAATTTATTTTTCAATTATGTAGCATTACATTGTCTGCTGAAGTAATGGCCTATATTCACACAATGAATCCCTCTGTTTTGGAAGACTGGAACTTTGGGTTATCGCCTCCCCCAAATGGTACATTAGAAGATACCTATAGGTATGTGCAGTCACAGGCCATTACCTGTCAAAAGCCCACTCCTGAAAAGGAAAAGCCAGATCCCTATAAGAACCTTAGTTTTTGGGAGGTTAATTTAAAAGAAAAGTTTTCTAGTGAATTGGATCAGTATCCTTTGGGACGCAAGTTTTTGTTACAAAGTGGATATAGGGGACGGTCCTCTATTCGTACCGGTGTTAAGCGCCCTGCTGTTTCCAAAGCCTCTGCTGCCCCTAAACGTAAGCGCGCCAAAACCAAAAGG
>CBY85484
ATGTGGCGGCCTAGCGACAGCACAGTATATGTGCCTCCTCCTAACCCTGTATCCAAAGTTGTTGCCACGGATGCTTATGTTACTCGCACCAACATATTTTATCATGCCAGCAGTTCTAGACTTCTTGCAGTGGGTCATCCTTATTTTTCCATAAAACGGGCTAACAAAACTGTTGTGCCAAAGGTGTCAGGATATCAATACAGGGTATTTAAGGTGGTGTTACCAGATCCTAACAAATTTGCATTGCCTGACTCGTCTCTTTTTGATCCCACAACACAACGTTTGGTATGGGCATGCACAGGCCTAGAGGTGGGCAGGGGACAGCCATTAGGTGTGGGTGTAAGTGGACATCCTTTCCTAAATAAATATGATGATGTTGAAAATTCAGGGAGTGGTGGTAACCCTGGACAGGATAACAGGGTTAATGTTGGTATGGATTATAAACAAACACAATTATGCATGGTTGGATGTGCCCCCCCTTTGGGCGAGCATTGGGGTAAAGGTAAACAGTGTACTAATACACCTGTACAGGCTGGTGACTGCCCGCCCTTAGAACTTATTACCAGTGTTATACAGGATGGCGATATGGTTGACACAGGCTTTGGTGCTATGAATTTTGCTGATTTGCAGACCAATAAATCAGATGTTCCTATTGACATATGTGGCACTACATGTAAATATCCAGATTATTTACAAATGGCTGCAGACCCATATGGTGATAGATTATTTTTTTTTCTACGGAAGGAACAAATGTTTGCCAGACATTTTTTTAACAGGGCTGGCGAGGTGGGGGAACCTGTGCCTGATACTCTTATAATTAAGGGTAGTGGAAATCGAACGTCTGTAGGGAGTAGTATATATGTTAACACCCCAAGCGGCTCTTTGGTGTCCTCTGAGGCACAATTGTTTAATAAGCCATATTGGCTACAAAAAGCCCAGGGACATAACAATGGTATTTGTTGGGGTAATCAACTGTTTGTTACTGTGGTAGATACCACACGCAGTACCAACATGACATTATGTGCATCCGTAACTACATCTTCCACATACACCAATTCTGATTATAAAGAGTACATGCGTCATGTGGAAGAGTATGATTTACAATTTATTTTTCAATTATGTAGCATTACATTGTCTGCTGAAGTAATGGCCTATATTCACACAATGAATCCCTCTGTTTTGGAAGACTGGAACTTTGGGTTATCGCCTCCCCCAAATGGTACATTAGAAGATACCTATAGGTATGTGCAGTCACAGGCCATTACCTGTCAAAAGCCCACTCCTGAAAAGGAAAAGCCAGATCCCTATAAGAACCTTAGTTTTTGGGAGGTTAATTTAAAAGAAAAGTTTTCTAGTGAATTGGATCAGTATCCTTTGGGACGCAAGTTTTTGTTACAAAGTGGATATAGGGGACGGTCCTCTATTCGTACCGGTGTTAAGCGCCCTGCTGTTTCCAAAGCCTCTGCTGCCCCTAAACGTAAGCGCGCCAAAACCAAAAGG
>CDK36832
ATGTGGCGGCCTAGCGACAGCACAGTATATGTGCCTCCTCCTAACCCTGTATCCAAAGTTGTTGCCACGGATGCTTATGTTACTCGCACCAACATATTTTATCATGCCAGCAGTTCTAGACTTCTTGCAGTGGGTCATCCTTATTTTTCCATAAAACGGGCTAACAAAACTGTTGTGCCAAAGGTGTCAGGATATCAATACAGGGTATTTAAGGTGGTGTTACCAGATCCTAACAAATTTGCATTGCCTGACTCGTCTCTTTTTGATCCCACAACACAACGTTTGGTATGGGCATGCACAGGCCTAGAGGTGGGCAGGGGACAGCCATTAGGTGTGGGTGTAAGTGGACATCCTTTCCTAAATAAATATGATGATGTTGAAAATTCAGGGAGTGGTGGTAACCCTGGACAGGATAACAGGGTTAATGTTGGTATGGATTATAAACAAACACAATTATGCATGGTTGGATGTGCCCCCCCTTTGGGCGAGCATTGGGGTAAAGGTAAACAGTGTACTAATACACCTGTACAGGCTGGTGACTGCCCGCCCTTAGAACTTATTACCAGTGTTATACAGGATGGCGATATGGTTGACACAGGCTTTGGTGCTATGAATTTTGCTGATTTGCAGACCAATAAATCAGATGTTCCTATTGACATATGTGGCACTACATGTAAATATCCAGATTATTTACAAATGGCTGCAGACCCATATGGTGATAGATTATTTTTTTTTCTACGGAAGGAACAAATGTTTGCCAGACATTTTTTTAACAGGGCTGGCGAGGTGGGGGAACCTGTGCCTGATACTCTTATAATTAAGGGTAGTGGAAATCGAACGTCTGTAGGGAGTAGTATATATGTTACCACCCCAAGCGGCTCTTTGGTGTCCTCTGAGGCACAATTGTTTAATAAGCCATATTGGCTACAAAAAGCCCAGGGACATAACAATGGTATTTGTTGGGGTAATCAACTGTTTGTTACTGTGGTAGATACCACACGCAGTACCAACATGACATTATGTGCATCCGTAACTACATCTTCCACATACACCAATTCTGATTATAAAGAGTACATGCGTCATGTGGAAGAGTATGATTTACAATTTATTTTTCAATTATGTAGCATTACATTGTCTGCTGAAGTAATGGCCTATATTCACACAATGAATCCCTCTGTTTTGGAAGACTGGAACTTTGGGTTATCGCCTCCCCCAAATGGTACATTAGAAGATACCTATAGGTATGTGCAGTCACAGGCCATTACCTGTCAAAAGCCCACTCCTGAAAAGGAAAAGCCAGATCCCTATAAGAACCTTAGTTTTTGGGAGGTTAATTTAAAAGAAAAGTTTTCTAGTGAATTGGATCAGTATCCTTTGGGACGCAAGTTTTTGTTACAAAGTGGATATAGGGGACGGTCCTCTATTCGTACCGGTGTTAAGCGCCCTGCTGTTTCCAAAGCCTCTGCTGCCCCTAAACGTAAGCGCGCCAAAACCAAAAGG
>CBY85556
ATGTGGCGGCCTAGCGACAGCACAGTATATGTGCCTCCTCCTAACCCTGTATCCAAAGTTGTTGCCACGGATGCTTATGTTACTCGCACCAACATATTTTATCATGCCAGCAGTTCTAGACTTCTTGCAGTGGGTCATCCTTATTTTTCCATAAAACGGGCTAACAAAACTGTTGTGCCAAAGGTGTCAGGATATCAATACAGGGTATTTAAGGTGGTGTTACCAGATCCTAACAAATTTGCATTGCCTGACTCGTCTCTTTTTGATCCCACAACACAACGTTTGGTATGGGCATGCACAGGCCTAGAGGTGGGCAGGGGACAGCCATTAGGTGTGGGTGTAAGTGGACATCCTTTCCTAAATAAATATGATGATGTTGAAAATTCAGGGAGTGGTGGTAACCCTGGACAGGATAACAGGGTTAATGTTGGTATGGATTATAAACAAACACAATTATGCATGGTTGGATGTGCCCCCCCTTTGGGCGAGCATTGGGGTAAAGGTAAACAGTGTACTAATACACCTGTACAGGCTGGTGACTGCCCGCCCTTAGAACTTATTACCAGTGTTATACAGGATGGCGATATGGTTGACACAGGCTTTGGTGCTATGAATTTTGCTGATTTGCAGACCAATAAATCAGATGTTCCTATTGACATATGTGGCACTACATGTAAATATCCAGATTATTTACAAATGGCTGCAGACCCATATGGTGATAGATTATTTTTTTTTCTACGGAAGGAACAAATGTTTGCCAGACATTTTTTTAACAGGGCTGGCGAGGTGGGGGAACCTGTGCCTGATACTCTTATAATTAAGGGTAGTGGAAATCGAACGTCTGTAGGGAGTAGTATATATGTTAACACCCCAAGCGGCTCTTTGGTGTCCTCTGAGGCACAATTGTTTAATAAGCCATATTGGCTACAAAAAGCCCAGGGACATAACAATGGTATTTGTTGGGGTAATCAACTGTTTGTTACTGTGGTAGATACCACACGCAGTACCAACATGACATTATGTGCATCCGTAACTACATCTTCCACATACACCAATTCTGATTATAAAGAGTACATGCGTCATGTGGAAGAGTATGATTTACAATTTATTTTTCAATTATGTAGCATTACATTGTCTGCTGAAGTAATGGCCTATATTCACACAATGAATCCCTCTGTTTTGGAAGACTGGAACTTTGGGTTATCGCCTCCCCCAAATGGTACATTAGAAGATACCTATAGGTATGTGCAGTCACAGGCCATTACCTGTCAAAAGCCCACTCCTGAAAAGGAAAAGCCAGATCCCTATAAGAACCTTAGTTTTTGGGAGGTTAATTTAAAAGAAAAGTTTTCTAGTGAATTGGATCAGTATCCTTTGGGACGCAAGTTTTTGTTACAAAGTGGATATAGGGGACGGTCCTCTATTCGTACCGGTGTTAAGCGCCCTGCTGTTTCCAAAGCCTCTGCTGCCCCTAAACGTAAGCGCGCCAAAACCAAAAGG
>CDK36706
ATGTGGCGGCCTAGCGACAGCACAGTATATGTGCCTCCTCCTAACCCTGTATCCAAAGTTGTTGCCACGGATGCTTATGTTACTCGCACCAACATATTTTATCATGCCAGCAGTTCTAGACTTCTTGCAGTGGGTCATCCTTATTTTTCCATAAAACGGGCTAACAAAACTGTTGTGCCAAAGGTGTCAGGATATCAATACAGGGTATTTAAGGTGGTGTTACCAGATCCTAACAAATTTGCATTGCCTGACTCGTCTCTTTTTGATCCCACAACACAACGTTTGGTATGGGCATGCACAGGCCTAGAGGTGGGCAGGGGACAGCCATTAGGTGTGGGTGTAAGTGGACATCCTTTCCTAAATAAATATGATGATGTTGAAAATTCAGGGAGTGGTGGTAACCCTGGACAGGATAACAGGGTTAATGTTGGTATGGATTATAAACAAACACAATTATGCATGGTTGGATGTGCCCCCCCTTTGGGCGAGCATTGGGGTAAAGGTAAACAGTGTACTAATACACCTGTACAGGCTGGTGACTGCCCGCCCTTAGAACTTATTACCAGTGTTATACAGGATGGCGATATGGTTGACACAGGCTTTGGTGCTATGAATTTTGCTGATTTGCAGACCAATAAATCAGATGTTCCTATTGACATATGTGGCACTACATGTAAATATCCAGATTATTTACAAATGGCTGCAGACCCATATGGTGATAGATTATTTTTTTTTCTACGGAAGGAACAAATGTTTGCCAGACATTTTTTTAACAGGGCTGGCGAGGTGGGGGAACCTGTGCCTGATACTCTTATAATTAAGGGTAGTGGAAATCGAACGTCTGTAGGGAGTAGTGTATATGTTAACACCCCAAGCGGCTCTTTGGTGTCCTCTGAGGCACAATTGTTTAATAAGCCATATTGGCTACAAAAAGCCCAGGGACATAACAATGGTATTTGTTGGGGTAATCAACTGTTTGTTACTGTGGTAGATACCACACGCAGTACCAACATGACATTATGTGCATCCGTAACTACATCTTCCACATACACCAATTCTGATTATAAAGAGTACATGCGTCATGTGGAAGAGTATGATTTACAATTTATTTTTCAATTATGTAGCATTACATTGTCTGCTGAAGTAATGGCCTATATTCACACAATGAATCCCTCTGTTTTGGAAGACTGGAACTTTGGGTTATCGCCTCCCCCAAATGGTACATTAGAAGATACCTATAGGTATGTGCAGTCACAGGCCATTACCTGTCAAAAGCCCACTCCTGAAAAGGAAAAGCCAGATCCCTATAAGAACCTTAGTTTTTGGGAGGTTAATTTAAAAGAAAAGTTTTCTAGTGAATTGGATCAGTATCCTTTGGGACGCAAGTTTTTGTTACAAAGTGGATATAGGGGACGGTCCTCTATTCGTACCGGTGTTAAGCGCCCTGCTGTTTCCAAAGCCTCTGCTGCCCCTAAACGTAAGCGCGCCAAAACCAAAAGG
>CDK36553
ATGTGGCGGCCTAGCGACAGCACAGTATATGTGCCTCCTCCTAACCCTGTATCCAAAGTTGTTGCCACGGATGCTTATGTTACTCGCACCAACATATTTTATCATGCCAGCAGTTCTAGACTTCTTGCAGTGGGACATCCGTATTTTTCCATAAAACGGGCTAACAAAACTGTTGTGCCAAAGGTGTCAGGATATCAATACAGGGTATTTAAGGTGGTGTTACCAGATCCTAACAAATTTGCATTGCCTGACTCGTCTCTTTTCGATCCCACAACACAACGTTTAGTATGGGCATGCACAGGCCTAGAGGTGGGCAGGGGACAGCCATTAGGTGTGGGTGTAAGTGGACATCCTTTCCTAAATAAATATGATGATGTTGAAAATTCAGGGAGTGGTGGTAACCCTGGACAGGATAACAGGGTTAATGTAGGTATGGATTATAAACAAACACAATTATGCATGGTTGGATGTGCCCCCCCTTTGGGCGAGCATTGGGGTAAAGGTAAACAGTGTACTAATACACCTGTACAGGCTGGTGACTGCCCGCCCTTAGAACTTATTACCAGTGTTATACAGGATGGCGATATGGTTGACACAGGCTTTGGTGCTATGAATTTTGCTGATTTGCAGACCAATAAATCAGATGTTCCTATTGACATATGTGGCACTACATGTAAATATCCAGATTATTTACAAATGGCTGCAGACCCATATGGTGATAGATTATTTTTTTTTCTACGGAAGGAACAAATGTTTGCCAGACATTTTTTTAACAGGGCTGGCGAGGTGGGGGAACCTGTGCCTGATACTCTTATAATTAAGGGTAGTGGAAATCGCACGTCTGTAGGGAGTAGTATATATGTTAACACCCCGAGCGGCTCTTTGGTGTCCTCTGAGGCACAATTGTTTAATAAGCCATATTGGCTACAAAAAGCCCAGGGACATAACAATGGTATTTGTTGGGGTAATCAACTGTTTGTTACTGTGGTAGATACCACACGCAGTACCAACATGACATTATGTGCATCCGTAACTACATCTTCCACATACACCAATTCTGATTATAAAGAGTACATGCGTCATGTGGAAGAGTATGATTTACAATTTATTTTTCAATTATGTAGCATTACATTGTCTGCTGAAGTAATGGCCTATATTCACACAATGAATCCCTCTGTTTTGGAAGACTGGAACTTTGGGTTATCGCCTCCCCCAAATGGTACATTAGAAGATACCTATAGGTATGTGCAGTCACAGGCCATTACCTGTCAAAAGCCCACTCCTGAAAAGGAAAAGCCAGATCCCTATAAAAACCTTAGTTTTTGGGAGGTTAATTTAAAAGAAAAGTTTTCTAGTGAATTGGATCAGTATCCTTTGGGACGCAAGTTTTTGTTACAAAGTGGATATAGGGGACGGTCCTCTATTCGTACAGGTGTTAAGCGCCCTGCTGTTTCCAAAGCCCCTGCTGCCCCTAAACGTAAGCGCGCCAAAACTAAAAGG
>CBY85403
ATGTGGCGGCCTAGCGACAGCACAGTATATGTGCCTCCTCCTAACCCTGTATCCAAAGTTGTTGCCACGGATGCTTATGTTACTCGCACCAACATATTTTATCATGCCAGCAGTTCTAGACTTCTTGCAGTGGGACATCCTTATTTTTCCATAAAACGGGCTAACAAAACTGTTGTGCCAAAGGTGTCAGGATATCAATACAGGGTATTTAAGGTGGTGTTACCAGATCCTAACAAATTTGCATTGCCTGACTCGTCTCTTTTCGATCCCACAACACAACGTTTAGTATGGGCATGCACAGGCCTAGAGGTGGGCAGGGGACAGCCATTAGGTGTGGGTGTAAGTGGACATCCTTTCCTAAATAAATATGATGATGTGGAAAATTCAGGGAGTGGTGGTAACCCTGGACAGGATAACAGGGTTAATGTAGGTATGGATTATAAACAAACACAATTATGCATGGTTGGATGTGCCCCCCCTTTGGGCGAGCATTGGGGTAAAGGTAAACAGTGTACTAATACACCTGTACAGGCTGGTGACTGCCCGCCCTTAGAACTTATTACCAGTGTTATACAGGATGGCGATATGGTTGACACAGGCTTTGGTGCTATGAATTTTGCTGATTTGCAGACCAATAAATCAGATGTTCCTATTGACATATGTGGCACTACATGTAAATATCCAGATTATTTACAAATGGCTGCAGACCCATATGGTGATAGATTATTTTTTTTTCTACGGAAGGAACAAATGTTTGCCAGACATTTTTTTAACAGGGCTGGCGAGGTGGGGGAACCTGTGCCTGATACTCTTATAATTAAGGGTAGTGGAAATCGCACGTCTGTAGGGAGTAGTATATATGTTAACACCCCGAGCGGCTCTTTGGTGTCCTCTGAGGCACAATTGTTTAATAAGCCATATTGGCTACAAAAAGCCCAGGGACATAACAATGGTATTTGTTGGGGTAATCAACTGTTTGTTACTGTGGTAGATACCACACGCAGTACCAACATGACATTATGTGCATCCGTAACTACATCTTCCACATACACCAATTCTGATTATAAAGAGTACATGCGTCATGTGGAAGAGTATGATTTACAATTTATTTTTCAATTATGTAGCATTACATTGTCTGCTGAAGTAATGGCCTATATTCACACAATGAATCCCTCTGTTTTGGAAGACTGGAACTTTGGGTTATCGCCTCCCCCAAATGGTACATTAGAAGATACCTATAGGTATGTGCAGTCACAGGCCATTACCTGTCAAAAGCCCACTCCTGAAAAGGAAAAGCCAGATCCCTATAAAAACCTTAGTTTTTGGGAGGTTAATTTAAAAGAAAAGTTTTCTAGTGAATTGGATCAGTATCCTTTGGGACGCAAGTTTTTGTTACAAAGTGGATATAGGGGACGGTCCTCTATTCGTACAGGTGTTAAGCGCTCTGCTGTTTCCAAAGCCTCTGCTGCCCCTAAACGTAAGCGCGCCAAAACTAAAAGG
>AFL91935
ATGTGGCGGCCTAGCGACAGCACAGTATATGTGCCTCCTCCTAACCCTGTATCCAAAGTTGTTGCCACGGATGCTTATGTTACTCGCACCAACATATTTTATCATGCCAGCAGTTCTAGACTTCTTGCAGTGGGTCATCCTTATTTTTCCATAAAACGGGCTAACAAAACTGTTGTGCCAAAGGTGTCAGGATATCAATACAGGGTATTTAAGGTGGTGTTACCAGATCCTAACAAATTTGCATTGCCTGACTCGTCTCTTTTTGATCCCACAACACAACGTTTGGTATGGGCATGCACAGGCCTAGAGGTGGGCAGGGGACAGCCATTAGGTGTGGGTGTAAGTGGACATCCTTTCCTAAATAAATATGATGATGTTGAAAATTCAGGGAGTGGTGGTAACCCTGGACAGGATAACAGGGTTAATGTTGGTATGGATTATAAACAAACACAATTATGCATGGTTGGATGTGCCCCCCCTTTGGGCGAGCATTGGGGTAAAGGTAAACAGTGTACTAATACACCTGTACAGGCTGGTGACTGCCCGCCCTTAGAACTTATTACCAGTGTTATACAGGATGGCGATATGGTTGACACAGGCTTTGGTGCTATGAATTTTGCTGATTTGCAGACCAATAAATCAGATGTTCCTATTGACATATGTGGCACTACATGTAAATATCCAGATTATTTACAAATGGCTGCAGACCCATATGGTGATAGATTATTTTTTTTTCTACGGAAGGAACAAATGTTTGCCAGACATTTTTTTAACAGGGCTGGCGAGGTGGGGGAACCTGTGCCTGATACTCTTATAATTAAGGGTAGTGGAAATCGAACGTCTGTAGGGAGTAGTATATATGTTAACACCCCAAGCGGCTCTTTGGTGTCCTCTGAGGCACAATTGTTTAATAAGCCATATTGGCTACAAAAAGCCCAGGGACATAACAATGGTATTTGTTGGGGTAATCAACTGTTTGTTACTGTGGTAGATACCACACGCAGTACCAACATGACATTATGTGCATCCGTAACTACATCTTCCACATACACCAATTCTGATTATAAAGAGTACATGCGTCATGTGGAAGAGTATGATTTACAATTTATTTTTCAATTATGTAGCATTACATTGTCTGCTGAAGTAATGGCCTATATTCACACAATGAATCCCTCTGTTTTGGAAGACTGGAACTTTGGGTTATCGCCTCCCCCAAATGGTACATTAGAAGATACCTATAGGTATGTGCAGTCACAGGCCATTACCTGTCAAAAGCCCACTCCTGAAAAGGAAAAGCCAGATCCCTATAAGAACCTTAGTTTTTGGGAGGTTAATTTAAAAGAAAAGTTTTCTAGTGAATTGGATCAGTATCCTTTGGGACGCAAGTTTTTGTTACAAAGTGGATATAGGGGACGGTCCTCTATTCGTACCGGTGTTAAGCGCCCTGCTGTTTCCAAAGCCTCTGCTGCCCCTAAACGTAAGCGCGCCAAAACCAAAAGG
>CCJ09385
ATGTGGCGGCCTAGCGACAGCACAGTATATGTGCCTCCTCCTAACCCTGTATCCAAAGTTGTTGCCACGGATGCTTATGTTACTCGCACCAACATATTTTATCATGCCAGCAGTTCTAGACTTCTTGCAGTGGGACATCCTTATTTTTCCATAAAACGGGCTAACAAAACTGTTGTGCCAAAGGTGTCAGGATATCAATACAGGGTATTTAAGGTGGTGTTACCAGATCCTAACAAATTTGCATTGCCTGACTCGTCTCTTTTCGATCCCACAACACAACGTTTAGTATGGGCATGCACAGGCCTAGAGGTGGGCAGGGGACAGCCATTAGGTGTGGGTGTAAGTGGACATCCTTTCCTAAATAAATATGATGATGTTGAAAATTCAGGGAGTGGTGGTAACCCTGGACAGGATAACAGGGTTAATGTAGGTATGGATTATAAACAAACACAATTATGCATGGTTGGATGTGCCCCCCCTTTGGGCGAGCATTGGGGTAAAGGTAAACAGTGTACTAATACACCTGTACAGGCTGGTGACTGCCCGCCCTTAGAACTTATTACCAGTGTTATACAGGATGGCGATATGGTTGACACAGGCTTTGGTGCTATGAATTTTGCTGATTTGCAGACCAATAAATCAGATGTTCCTATTGACATATGTGGCACTACATGTAAATATCCAGATTATTTACAAATGGCTGCAGACCCATATGGTGATAGATTATTTTTTTTTCTACGGAAGGAACAAATGTTTGCCAGACATTTTTTTAACAGGGCTGGCGAGGTGGGGGAACCTGTGCCTGATACACTTATAATTAAGGGTAGTGGAAATCGCACGTCTGTAGGGAGTAGTATATATGTTAACACCCCGAGCGGCTCTTTGGTGTCCTCTGAGGCACAATTGTTTAATAAGCCATATTGGCTACAAAAAGCCCAGGGACATAACAATGGTATTTGTTGGGGTAATCAACTGTTTGTTACTGTGGTAGATACCACACGCAGTACCAACATGACATTATGTGCATCCGTAACTACATCTTCCACATACACCAATTCTGATTATAAAGAGTACATGCGTCATGTGGAAGAGTATGATTTACAATTTATTTTTCAATTATGTAGCATTACATTGTCTGCTGAAGTAATGGCCTATATTCACACAATGAATCCCTCTGTTTTGGAAGACTGGAACTTTGGGTTATCGCCTCCCCCAAATGGTACATTAGAAGATACCTATAGGTATGTGCAGTCACAGGCCATTACCTGTCAAAAGCCCACTCCTGAAAAGGAAAAGCCAGATCCCTATAAGAACCTTAGTTTTTGGGAGGTTAATTTAAAAGAAAAGTTTTCTAGTGAATTGGATCAGTATCCTTTGGGACGCAAGTTTTTGTTACAAAGTGGATATAGGGGACGGTCCTCTATTCGTACAGGTGTTAAGCGCCCTGCTGTTTCCAAAGCCTCTGCTGCCCCTAAACGTAAGCGCGCCAAAACTAAAAGG
>CDK37318
ATGTGGCGGCCTAGCGACAGCACAGTATATGTGCCTCCTCCTAACCCTGTATCCAAAGTTGTTGCCACGGATGCTTATGTTACTCGCACCAACATATTTTATCATGCCAGCAGTTCTAGACTTCTTGCAGTGGGTCATCCTTATTTTTCCATAAAACGGGCTAACAAAACTGTTGTGCCAAAGGTGTCAGGATATCAATACAGAGTATTTAAGGTGGTGTTACCAGATCCTAACAAATTTGCATTGCCTGACTCGTCTCTTTTTGATCCCACAACACAACGTTTGGTATGGGCATGCACAGGCCTAGAGGTGGGCCGGGGACAGCCATTAGGTGTGGGTGTAAGTGGACATCCTTTCCTAAATAAATATGATGATGTTGAAAATTCAGGGAGTGGTGGTAACCCTGGACAGGATAACAGGGTTAATGTAGGTATGGATTATAAACAAACACAATTATGCATGGTTGGATGTGCCCCCCCTTTGGGCGAGCATTGGGGTAAAGGTAAACAGTGTACTAATACACCTGTACAGGCTGGTGACTGCCCGCCCTTAGAACTTATTACCAGTGTTATACAGGATGGCGATATGGTTGACACAGGCTTTGGTGCTATGAATTTTGCTGATTTGCAGACCAATAAATCAGATGTTCCTATTGACATATGTGGCACTACATGTAAATATCCAGATTATTTACAAATGGCTGCAGACCCATATGGTGATAGATTATTTTTTTTTCTACGGAAGGAACAAATGTTTGCCAGACATTTTTTTAACAGGGCTGGCGAGGTGGGGGAACCTGTGCCTGATACTCTTATAATTAAGGGTAGTGGAAATCGCACGTCTGTAGGGAGTAGTATATATGTTAACACCCCAAGCGGCTCTTTGGTGTCCTCTGAGGCACAATTGTTTAATAAGCCATATTGGCTACAAAAAGCCCAGGGACATAACAATGGTATTTGTTGGGGTAATCAACTGTTTGTTACTGTGGTAGATACCACACGCAGTACCAACATGACATTATGTGCATCCGTAACTACATCTTCCACATACACCAATTCTGATTATAAAGAGTACATGCGTCATGTGGAAGAGTATGATTTACAATTTATTTTTCAATTATGTAGCATTACATTGTCTGCTGAAGTAATGGCCTATATTCACACAATGAATCCCTCTGTTTTGGAAGACTGGAACTTTGGGTTATCGCCTCCCCCAAATGGTACATTAGAAGATACCTATAGGTATGTGCAGTCACAGGCCATTACCTGTCAAAAGCCCACTCCTGAAAAGGAAAAGCCAGATCCCTATAAGAACCTTAGTTTTTGGGAGGTTAATTTAAAAGAAAAGTTTTCTAGTGAATTGGATCAGTATCCTTTGGGACGCAAGTTTTTGTTACAAAGTGGATATAGGGGACGGTCCTCTATTCGTACCGGTGTTAAGCGCCCTGCTGTTTCCAAAGCCTCTGCTGCCCCTAAACGTAAGCGCGCCAAAACCAAAAGG
>CDK36562
ATGTGGCGGCCTAGCGACAGCACAGTATATGTGCCTCCTCCTAACCCTGTATCCAAAGTTGTTGCCACGGATGCTTATGTTACTCGCACCAACATATTTTATCATGCCAGCAGTTCTAGACTTCTTGCAGTGGGACATCCTTATTTTTCCATAAAACGGGCTAACAAAACTGTTGTGCCAAAGGTGTCAGGATATCAATACAGGGTATTTAAGGTGGTGTTACCAGATCCTAACAAATTTGCATTGCCTGACTCGTCTCTTTTCGATCCCACAACACAACGTTTAGTATGGGCATGCACAGGCCTAGAGGTGGGCAGGGGACAGCCATTAGGTGTGGGTGTAAGTGGACATCCTTTCCTAAATAAATATGATGATGTTGAAAATTCAGGGAGTGGTGGTAACCCTGGACAGGATAACAGGGTTAATGTAGGTATGGATTATAAACAAACACAATTATGCATGGTTGGATGTGCCCCCCCTTTGGGCGAGCATTGGGGTAAAGGTAAACAGTGTACTAATACACCTGTACAGGCTGGTGACTGCCCGCCCTTAGAACTTATTACCAGTGTTATACAGGATGGCGATATGGTTGACACAGGCTTTGGTGCTATGAATTTTGCTGATTTGCAGACCAATAAATCAGATGTTCCTATTGACATATGTGGCACTACATGTAAATATCCAGATTATTTACAAATGGCTGCAGACCCATATGGTGATAGATTATTTTTTTTTCTACGGAAGGAACAAATGTTTGCCAGACATTTTTTTAACAGGGCTGGCGAGGTGGGGGAACCTGTGCCTGATACTCTTATAATTAAGGGTAGTGGAAATCGCACGTCTGTAGGGAGTAGTATATATGTTAACACCCCGAGCGGCTCTTTGGTGTCCTCTGAGGCACAATTGTTTAATAAGCCATATTGGCTACAAAAAGCCCAGGGACATAACAATGGTATTTGTTGGGGTAATCAACTGTTTGTTACTGTGGTAGATACCACACGCAGTACCAACATGACATTATGTGCATCCGTAACTACATCTTCCACATACACCAATTCTGATTATAAAGAGTACATGCGTCATGTGGAAGAGTATGATTTACAATTTATTTTTCAATTATGTAGCATTACATTGTCTGCTGAAGTAATGGCCTATATTCACACAATGAATCCCTCTGTTTTGGAAGACTGGAACTTTGGGTTATCGCCTCCCCCAAATGGTACATTAGAAGATACCTATAGGTATGTGCAGTCACAGGCCATTACCTGTCAAAAGCCCACTCCTGAAAAGGAGAAGCCAGATCCCTATAAAAACCTTAGTTTTTGGGAGGTTAATTTAAAAGAAAAGTTTTCTAGTGAATTGGATCAGTATCCTTTGGGACGCAAGTTTTTGTTACAAAGTGGATATAGGGGACGGTCCTCTATTCGTACAGGTGTTAAGCGCCCTGCTGTTTCCAAAGCCTCTGCTGCCCCTAAACGTAAGCGCGCCAAAACTAAAAGG
>CDK37498
ATGTGGCGGCCTAGCGACAGCACAGTATATGTGCCTCCTCCTAACCCTGTATCCAAAGTTGTTGCCACGGATGCTTATGTTACTCGCACCAACATATTTTATCATGCCAGCAGTTCTAGACTTCTTGCAGTGGGTCATCCTTATTTTTCCATAAAACGGGCTAACAAAACTGTTGTGCCAAAGGTGTCAGGATATCAATACAGGGTATTTAAGGTGGTGTTACCAGATCCTAACAAATTTGCATTGCCTGACTCGTCTCTTTTTGATCCCACAACACAACGTTTGGTATGGGCATGCACAGGCCTAGAGGTGGGCAGGGGACAGCCATTAGGTGTGGGTGTAAGTGGACATCCTTTCCTAAATAAATATGATGATGTTGAAAATTCAGGGAGTGGTGGTAACCCTGGACAGGATAACAGGGTTAATGTTGGTATGGATTATAAACAAACACAATTATGCATGGTTGGATGTGCCCCCCCTTTGGGCGAGCATTGGGGTAAAGGTAAACAGTGTACTAATACACCTGTACAGGCTGGTGACTGCCCGCCCTTAGAACTTATTACCAGTGTTATACAGGATGGCGATATGGTTGACACAGGCTTTGGTGCTATGAATTTTGCTGATTTGCAGACCAATAAATCAGATGTTCCTATTGACATATGTGGCACTACATGTAAATATCCAGATTATTTACAAATGGCTGCAGACCCATATGGTGATAGATTATTTTTTTTTCTACGGAAGGAACAAATGTTTGCCAGACATTTTTTTAACAGGGCTGGCGAGGTGGGGGAACCTGTGCCTGATACTCTTATAATTAAGGGTAGTGGAAATCGAACGTCTGTAGGGAGTAGTATATATGTTAACACCCCAAGCGGCTCTTTGGTGTCCTCTGAGGCACAATTGTTTAATAAGCCATATTGGCTACAAAAGGCCCAGGGACATAACAATGGTATTTGTTGGGGTAATCAACTGTTTGTTACTGTGGTAGATACCACACGCAGTACCAACATGACATTATGTGCATCCGTAACTACATCTTCCACATACACCAATTCTGATTATAAAGAGTACATGCGTCATGTGGAAGAGTATGATTTACAATTTATTTTTCAATTATGTAGCATTACATTGTCTGCTGAAGTAATGGCCTATATTCACACAATGAATCCCTCTGTTTTGGAAGACTGGAACTTTGGGTTATCGCCTCCCCCAAATGGTACATTAGAAGATACCTATAGGTATGTGCAGTCACAGGCCATTACCTGTCAAAAGCCCACTCCTGAAAAGCAAAAGCCAGATCCCTATAAGAACCTTAGTTTTTGGGAGGTTAATTTAAAAGAAAAGTTTTCTAGTGAATTGGATCAGTATCCTTTGGGACGCAAGTTTTTGTTACAAAGTGGATATAGGGGACGGTCCTCTATTCGTACCGGTGTTAAGCGCCCTGCTGTTTCCAAAGCCTCTGCTGCCCCTAAACGTAAGCGCGCCAAAACCAAAAGG
>CDK37552
ATGTGGCGGCCTAGCGACAGCACAGTATATGTGCCTCCTCCTAACCCTGTATCCAAAGTTGTTGCCACGGATGCTTATGTTACTCGCACCAACATATTTTATCATGCCAGCAGTTCTAGACTTCTTGCAGTGGGTCATCCTTATTTTTCCATAAAACGGGCTAACAAAACTGTTGTGCCAAAGGTGTCAGGATATCAATACAGGGTATTTAAGGTGGTGTTACCTGATCCTAACAAATTTGCATTGCCTGACTCGTCTCTTTTTGATCCCACAACACAACGTTTGGTATGGGCATGCACAGGCCTAGAGGTGGGCAGGGGACAGCCATTAGGTGTGGGTGTAAGTGGACATCCTTTCCTAAATAAATATGATGATGTTGAAAATTCAGGGAGTGGTGGTAACCCTGGACAGGATAACAGGGTTAATGTTGGTATGGATTATAAACAAACACAATTATGCATGGTTGGATGTGCCCCCCCTTTGGGCGAGCATTGGGGTAAAGGTAAACAGTGTACTAATACACCTGTACAGGCTGGTGACTGCCCGCCCTTAGAACTTATTACCAGTGTTATACAGGATGGCGATATGGTTGACACAGGCTTTGGTGCTATGAATTTTGCTGATTTGCAGACCAATAAATCAGATGTTCCTATTGACATATGTGGCACTACATGTAAATATCCAGATTATTTACAAATGGCTGCAGACCCATATGGTGATAGATTATTTTTTTTTCTACGGAAGGAACAAATGTTTGCCAGACATTTTTTTAACAGGGCTGGCGAGGTGGGGGAACCTGTGCCTGATACTCTTATAATTAAGGGTAGTGGAAATCGAACGTCTGTAGGGAGTAGTATATATGTTAACACCCCAAGCGGCTCTTTGGTGTCCTCTGAGGCACAATTGTTTAATAAGCCATATTGGCTACAAAAAGCCCAGGGACATAACAATGGTATTTGTTGGGGTAATCAACTGTTTGTTACTGTGGTAGATACCACACGCAGTACCAACATGACATTATGTGCATCCGTAACTACATCTTCCACATACACCAATTCTGATTATAAAGAGTACATGCGTCATGTGGAAGAGTATGATTTACAATTTATTTTTCAATTATGTAGCATTACATTGTCTGCTGAAGTAATGGCCTATATTCACACAATGAATCCCTCTGTTTTGGAAGACTGGAACTTTGGGTTATCGCCTCCCCCAAATGGTACATTAGAAGATACCTATAGGTATGTGCAGTCACAGGCCATTACCTGTCAAAAGCCCACTCCTGAAAAGGAAAAGCCAGATCCCTATAAGAACCTTAGTTTTTGGGAGGTTAATTTAAAAGAAAAGTTTTCTAGTGAATTGGATCAGTATCCTTTGGGACGCAAGTTTTTGTTACAAAGTGGATATAGGGGACGGTCCTCTATTCGTACCGGTGTTAAGCGCCCTGCTGTTTCCAAAGCCTCTGTTGCCCCTAAACGTAAGCGCGCCAAAACCAAAAGG
>CDK37066
ATGTGGCGGCCTAGCGACAGCACAGTATATGTGCCTCCTCCTAACCCTGTATCCAAAGTTGTTGCCACGGATGCTTATGTTACTCGCACCAACATATTTTATCATGCCAGCAGTTCTAGACTTCTTGCAGTGGGTCATCCTTATTTTTCCATAAAACGGGCTAACAAAACTGTTGTGCCAAAGGTGTCAGGATATCAATACAGGGTATTTAAGGTGGTGTTACCAGATCCTAACAAATTTGCATTGCCTGACTCGTCTCTTTTTGATCCCACAACACAACGTTTGGTATGGGCATGCACAGGCCTAGAGGTGGGCAGGGGACAGCCATTAGGTGTGGGTGTAAGTGGACATCCTTTCCTAAATAAATATGATGATGTTGAAAATTCAGGGAGTGGTGGTAACCCTGGACAGGATAACAGGGTTAATGTTGGTATGGATTATAAACAAACACAATTATGCATGGTTGGATGTGCCCCCCCTTTGGGCGAGCATTGGGGTAAAGGTAAACAGTGTACTAATACACCTGTACAGGCTGGTGACTGCCCGCCCTTAGAACTTATTACCAGTGTTATACAGGATGGCGATATGGTTGACACAGGCTTTGGTGCTATGAATTTTGCTGATTTGCAGACCAATAAATCAGATGTTCCTATTGACATATGTGGCACGACATGTAAATATCCAGATTATTTACAAATGGCTGCAGACCCATATGGTGATAGATTATTTTTTTTTCTACGGAAGGAACAAATGTTTGCCAGACATTTTTTTAACAGGGCTGGCGAGGTGGGGGAACCTGTGCCTGATACTCTTATAATTAAGGGTAGTGGAAATCGAACGTCTGTAGGGAGTAGTATATATGTTAACACCCCAAGCGGCTCTTTGGTGTCCTCTGAGGCACAATTGTTTAATAAGCCATATTGGCTACAAAAAGCCCAGGGACATAACAATGGTATTTGTTGGGGTAATCAACTGTTTGTTACTGTGGTAGATACCACACGCAGTACCAACATGACATTATGTGCATCCGTAACTACATCTTCCACATACACCAATTCTGATTATAAAGAGTACATGCGTCATGTGGAAGAGTATGATTTACAATTTATTTTTCAATTATGTAGCATTACATTGTCTGCTGAAGTAATGGCCTATATTCACACAATGAATCCCTCTGTTTTGGAAGACTGGAACTTTGGGTTATCGCCTCCCCCAAATGGTACATTAGAAGATACCTATAGGTATGTGCAGTCACAGGCCATTACCTGTCAAAAGCCCACTCCTGAAAAGGAAAAGCCAGATCCCTATAAGAACCTTAGTTTTTGGGAGGTTAATTTAAAAGAAAAGTTTTCTAGTGAATTGGATCAGTATCCTTTGGGACGCAAGTTTTTGTTACAAAGTGGATATAGGGGACGGTCCTCTATTCGTACCGGTGTTAAGCGCCCTGCTGTTTCCAAAGCCTCTGCTGCCCCTAAACGTAAGCGCGCCAAAACCAAAAGG
>CDK37399
ATGTGGCGGCCTAGCGACAGCACAGTATATGTGCCTCCTCCTAACCCTGTATCCAAAGTTGTTGCCACGGATGCTTATGTTACTCGCACCAACATATTTTATCATGCCAGCAGTTCTAGACTTCTTGCAGTGGGTCATCCTTATTTTTCCATAAAACGGGCTAACAAAACTGTTGTGCCAAAGGTGTCAGGATATCAATACAGGGTATTTAAGGTGGTGTTACCAGATCCTAACAAATTTGCATTGCCTGACTCGTCTCTTTTTGATCCCACAACACAACGTTTGGTATGGGCATGCACAGGCCTAGAGGTGGGCAGGGGACAGCCATTAGGTGTGGGTGTAAGTGGACATCCTTTCCTAAATAAATATGATGATGTTGAAAATTCAGGGAGTGGTGGTAACCCTGGACAGGATAACAGGGTTAATGTTGGTATGGATTATAAACAAACACAATTATGCATGGTTGGATGTGCCCCCCCTTTGGGCGAGCATTGGGGTAAAGGTAAACAGTGTACTAATACACCTGTACAGGCTGGTGACTGCCCGCCCTTAGAACTTATTACCAGTGTTATACAGGATGGCGATATGGTTGACACAGGCTTTGGTGCTATGAATTTTGCTGATTTGCAGACCAATAAATCAGATGTTCCTATTGACATATGTGGCACTACATGTAAATATCCAGATTATTTACAAATGGCTGCAGACCCATATGGTGATAGATTATTTTTTTTTCTACGGAAGGAACAAATGTTTGCCAGACATTTTTTTAACAGGGCTGGCGAGGTGGGGGAACCTGTGCCTGATACTCTTATAATTAAGGGTAGTGGAAATCGAACGTCTGTAGGGAGTAGTATATATGTTAACACCCCAAGCGGCTCTTTGGTGTCCTCTGAGGCACAATTGTTTAATAAGCCATATTGGCTACAAAAAGCCCAGGGACATAACAATGGTATTTGTTGGGGTAATCAACTGTTTGTTACTGTGGTAGATACCACACGCAGTACCAACATGACATTATGTGCATCCGTAACTACATCTTCCACATACACCAATTCTGATTATAAAGAGTACATGCGTCATGTGGAAGAGTATGATTTACAATTTATTTTTCAATTATGTAGCATTACATTGTCTGCTGAAGTAATGGCCTATATTCACACAATGAATCCCTCTGTTTTGGAAGACTGGAACTTTGGGTTATCGCCTCCCCCAAATGGTACATTAGAAGATACCTATAGGTATGTGCAGTCACAGGCCATTACCTGTCAAAAGCCCACTCCTGAAAAGGAAAAGCCAGATCCCTATAAGAACCTTAGTTTTTGGGAGGTTAATTTAAAAGAAAAGTTTTCTAGTGAATTGGATCAGTATCCTTTGGGACGCAAGTTTTTGTTACAAAGTGGATATAGGGGACGGTCCTCTATTCGTACCGGTGTTAAGCGCCCTGCTGTTTCCAAAGCCTCTGCTGCCCCTAAACGTAAGCGCGCCAAAACCAAAAGG
>CDK37255
ATGTGGCGGCCTAGCGACAGCACAGTATATGTGCCTCCTCCTAACCCTGTATCCAAAGTTGTTGCCACGGATGCTTATGTTACTCGCACCAACATATTTTATCATGCCAGCAGTTCTAGACTTCTTGCAGTGGGTCATCCTTATTTTTCCATAAAACGGGCTAACAAAACTGTTGTGCCAAAGGTGTCAGGATATCAATACAGGGTATTTAAGGTGGTGTTACCAGATCCTAACAAATTTGCATTGCCTGACTCGTCTCTTTTTGATCCCACAACACAACGTTTGGTATGGGCATGCACAGGCCTAGAGGTGGGCAGGGGACAGCCATTAGGTGTGGGTGTAAGTGGACATCCTTTCCTAAATAAATATGATGATGTTGAAAATTCAGGGAGTGGTGGTAACCCTGGACAGGATAACAGGGTTAATGTTGGTATGGATTATAAACAAACACAATTATGCATGGTTGGATGTGCCCCCCCTTTGGGCGAGCATTGGGGTAAAGGTAAACAGTGTACTAATACACCTGTACAGGCTGGTGACTGCCCGCCCTTAGAACTTATTACCAGTGTTATACAGGATGGCGATATGGTTGACACAGGCTTTGGTGCTATGAATTTTGCTGATTTGCAGACCAATAAATCAGATGTTCCTATTGACATATGTGGCACTACATGTAAATATCCAGATTATTTACAAATGGCTGCAGACCCATATGGTGATAGATTATTTTTTTTTCTACGGAAGGAACAAATGTTTGCCAGACATTTTTTTAACAGGGCTGGCGAGGTGGGGGAACCTGTGCCTGATACTCTTATAATTAAGGGTAGTGGAAATCGAACGTCTGTAGGGAGTAGTATATATGTTAACACCCCAAGCGGCTCTTTGGTGTCCTCTGAGGCACAATTGTTTAATAAGCCATATTGGCTACAAAAAGCCCAGGGACATAACAATGGTATTTGTTGGGGTAATCAACTGTTTGTTACTGTGGTAGATACCACACGCAGTACCAACATGACATTATGTGCATCCGTAACTACATCGTCCACATACACCAATTCTGATTATAAAGAGTACATGCGTCATGTGGAAGAGTATGATTTACAATTTATTTTTCAATTATGTAGCATTACATTGTCTGCTGAAGTAATGGCCTATATTCACACAATGAATCCCTCTGTTTTGGAAGACTGGAACTTTGGGTTATCGCCTCCCCCAAATGGTACATTAGAAGATACCTATAGGTATGTGCAGTCACAGGCCATTACCTGTCAAAAGCCCACTCCTGAACAGCAAAAGCCAGATCCCTATAAGAACCTTAGTTTTTGGGAGGTTAATTTAAAAGAAAAGTTTTCTAGTGAATTGGATCAGTATCCTTTGGGACGCAAGTTTTTGTTACAAAGTGGATATAGGGGACGGTCCTCTATTCGTACCGGTGTTAAGCGCCCTGCTGTTTCCAAAGCCTCTGCTGCCCCTAAACGTAAGCGCGCCAAAACCAAAAGG
>CCJ09331
ATGTGGCGGCCTAGCGACAGCACAGTATATGTGCCTCCTCCTAACCCTGTATCCAAAGTTGTTGCCACGGATGCTTATGTTACTCGCACCAACATATTTTATCATGCCAGCAGTTCTAGACTTCTTGCAGTGGGTCATCCTTATTTTTCCATAAAACGGGCTAACAAAACTGTTGTGCCAAAGGTGTCAGGATATCAATACAGGGTATTTAAGGTGGTGTTACCAGATCCTAACAAATTTGCATTGCCTGACTCGTCTCTTTTTGATCCCACAACACAACGTTTGGTATGGGCATGCACAGGCCTAGAGGTGGGCAGGGGACAGCCATTAGGTGTGGGTGTAAGTGGACATCCTTTCCTAAATAAATATGATGATGTTGAAAATTCAGGGAGTGGTGGTAACCCTGGACAGGATAACAGGGTTAATGTTGGTATGGATTATAAACAAACACAATTATGCATGGTTGGATGTGCCCCCCCTTTGGGCGAGCATTGGGGTAAAGGTAAACAGTGTACTAATACACCTGTACAGGCTGGTGACTGCCCGCCCTTAGAACTTATTACCAGTGTTATACAGGATGGCGATATGGTTGACACAGGCTTTGGTGCTATGAATTTTGCTGATTTGCAGACCAATAAATCCGATGTTCCTATTGACATATGTGGCACTACATGTAAATATCCAGATTATTTACAAATGGCTGCAGACCCATATGGTGATAGATTATTTTTTTTTCTACGGAAGGAACAAATGTTTGCCAGACATTTTTTTAACAGGGCTGGCGAGGTGGGGGAACCTGTGCCTGATACTCTTATAATTAAGGGTAGTGGAAATCGAACGTCTGTAGGGAGTAGTATATATGTTAACACCCCAAGCGGCTCTTTGGTGTCCTCTGAGGCACAATTGTTTAATAAGCCATATTGGCTACAAAAAGCCCAGGGACATAACAATGGTATTTGTTGGGGTAATCAACTGTTTGTTACTGTGGTAGATACCACACGCAGTACCAACATGACATTATGTGCATCCGTAACTACATCTTCCACATACACCAATTCTGATTATAAAGAGTACATGCGTCATGTGGAAGAGTATGATTTACAATTTATTTTTCAATTATGTAGCATTACATTGTCTGCTGAAGTAATGGCCTATATTCACACAATGAATCCCTCTGTTTTGGAAGACTGGAACTTTGGGTTATCGCCTCCCCCAAATGGTACATTAGAAGATACCTATAGGTATGTGCAGTCACAGGCCATTACCTGTCAAAAGCCCACTCCTGAAAAGGAAAAGCCAGATCCCTATAAGAACCTTAGTTTTTGGGAGGTTAATTTAAAAGAAAAGTTTTCTAGTGAATTGGATCAGTATCCGTTGGGACGCAAGTTTTTGTTACAAAGTGGATATAGGGGACGGTCCTCTATTCGTACCGGTGTTAAGCGCCCTGCTGTTTCCAAAGCCTCTGCTGCCCCTAAACGTAAGCGCGCCAAAACCAAAAGG
>CDK37390
ATGTGGCGGCCTAGCGACAGCACAGTATATGTGCCTCCTCCTAACCCTGTATCCAAAGTTGTTGCCACGGATGCTTATGTTACTCGCACCAACATATTTTATCATGCCAGCAGTTCTAGACTTCTTGCAGTGGGTCATCCTTATTTTTCCATAAAACGGGCTAACAAAACTGTTGTGCCAAAGGTGTCAGGATATCAATACAGGGTATTTAAGGTGGTGTTACCAGATCCTAACAAATTTGCATTGCCTGACTCGTCTCTTTTTGATCCCACAACACAACGTTTGGTATGGGCATGCACAGGCCTAGAGGTGGGCAGGGGACAGCCATTAGGTGTGGGTGTAAGTGGACATCCTTTCCTAAATAAATATGATGATGTTGAAAATTCAGGGAGTGGTGGTAACCCTGGACAGGATAACAGGGTTAATGTTGGTATGGATTATAAACAAACACAATTATGCATGGTTGGATGTGCCCCCCCTTTGGGCGAGCATTGGGGTAAAGGTAAACAGTGTACTAATACACCTGTACAGGCTGGTGACTGCCCGCCCTTAGAACTTATTACCAGTGTTATACAGGATGGCGATATGGTTGACACAGGCTTTGGTGCTATGAATTTTGCTGATTTGCAGACCAATAAATCAGATGTTCCTATTGACATATGTGGCACTACATGTAAATATCCAGATTATTTACAAATGGCTGCAGACCCATATGGTGATAGATTATTTTTTTTTCTACGGAAGGAACAAATGTTTGCCAGACATTTTTTTAACAGGGCTGGCGAGGTGGGGGAACCTGTGCCTGATACTCTTATAATTAAGGGTAGTGGAAATCGAACGTCTGTAGGGAGTAGTATATATGTTAACACCCCAAGCGGCTCTTTGGTGTCCTCTGAGGCACAATTGTTTAATAAGCCATATTGGCTACAAAAAGCCCAGGGACATAACAATGGTATTTGTTGGGGTAATCAACTGTTTGTTACTGTGGTAGATACCACACGCAGTACCAACATGACATTATGTGCATCCGTAACTACATCTTCCACATACACCAATTCTGATTATAAAGAGTACATGCGTCATGTGGAAGAGTATGATTTACAATTTATTTTTCAATTATGTAGCATTACATTGTCTGCTGAAGTAATGGCCTATATTCACACAATGAATCCCTCTGTTTTGGAAGACTGGAACTTTGGGTTATCGCCTCCCCCAAATGGTACATTAGAAGATACCTATAGGTATGTGCAGTCACAGGCCATTACCTGTCAAAAGCCCACTCCTGAAAAGGAAAAGCCAGATCCCTATAAGAACCTTAGTTTTTGGGAGGTTAATTTAAAAGAAAAGTTTTCTAGTGAATTGGATCAGTATCCTTTGGGACGCAAGTTTTTGTTACAAAGTGGATATAGGGGACGGTCCTCTATTCGTACCGGTGTTAAGCGCCCTGCTGTTTCCAAAGCCTCTGCTGCCCCTAAACGTAAGCGCGCCAAAACCAAAAGG
>CDK37147
ATGTGGCGGCCTAGCGACAGCACAGTATATGTGCCTCCTCCTAACCCTGTATCCAAAGTTGTTGCCACGGATGCTTATGTTACTCGCACCAACATATTTTATCATGCCAGCAGTTCTAGACTTCTTGCAGTGGGTCATCCTTATTTTTCCATAAAACGGGCTAACAAAACTGTTGTGCCAAAGGTGTCAGGATATCAATACAGGGTATTTAAGGTGGTGTTACCAGATCCTAACAAATTTGCATTGCCTGACTCGTCTCTTTTTGATCCCACAACACAACGTTTGGTATGGGCATGCACAGGCCTAGAGGTGGGCAGGGGACAGCCATTAGGTGTGGGTGTAAGTGGACATCCTTTCCTAAATAAATATGATGATGTTGAAAATTCAGGGAGTGGTGGTAACCCTGGACAGGATAACAGGGTTAATGTTGGTATGGATTATAAACAAACACAATTATGCATGGTTGGATGTGCCCCCCCTTTGGGCGAGCATTGGGGTAAAGGTAAACAGTGTACTAATACACCTGTACAGGCTGGTGACTGCCCGCCCTTAGAACTTATTACCAGTGTTATACAGGATGGCGATATGGTTGACACAGGCTTTGGTGCTATGAATTTTGCTGATTTGCAGACCAATAAATCAGATGTTCCTATTGACATATGTGGCACTACATGTAAATATCCAGATTATTTACAAATGGCTGCAGACCCATATGGTGATAGATTATTTTTTTTTCTACGGAAGGAACAAATGTTTGCCAGACATTTTTTTAACAGGGCTGGCGAGGTGGGGGAACCTGTGCCTGATACTCTTATAATTAAGGGTAGTGGAAATCGAACGTCTGTAGGGAGTAGTATATATGTTAACACCCCAAGCGGCTCTTTGGTGTCCTCTGAGGCACAATTGTTTAATAAGCCATATTGGCTACAAAAGGCCCAGGGACATAACAATGGTATTTGTTGGGGTAATCAACTGTTTGTTACTGTGGTAGATACCACACGCAGTACCAACATGACATTATGTGCATCCGTAACTACATCTTCCACATACACCAATTCTGATTATAAAGAGTACATGCGTCATGTGGAAGAGTATGATTTACAATTTATTTTTCAATTATGTAGCATTACATTGTCTGCTGAAGTAATGGCCTATATTCACACAATGAATCCCTCTGTTTTGGAAGACTGGAACTTTGGGTTATCGCCTCCCCCAAATGGTACATTAGAAGATACCTATAGGTATGTGCAGTCACAGGCCATTACCTGTCAAAAGCCCACTCCTGAAAAGCAAAAGCCAGATCCCTATAAGAACCTTAGTTTTTGGGAGGTTAATTTAAAAGAAAAGTTTTCTAGTGAATTGGATCAGTATCCTTTGGGACGCAAGTTTTTGTTACAAAGTGGATATAGGGGACGGTCCTCTATTCGTACCGGTGTTAAGCGCCCTGCTGTTTCCAAAGCCTCTGCTGCCCCTAAACGTAAGCGCGCCAAAACCAAAAGG
>CDK36940
ATGTGGCGGCCTAGCGACAGCACAGTATATGTGCCTCCTCCTAACCCTGTATCCAAAGTTGTTGCCACGGATGCTTATGTTACTCGCACCAACATATTTTATCATGCCAGCAGTTCTAGACTTCTTGCAGTGGGACATCCTTATTTTTCCATAAAACGGGCTAACAAAACTGTTGTGCCAAAGGTGTCAGGATATCAATACAGGGTATTTAAGGTGGTGTTACCAGATCCTAACAAATTTGCATTGCCTGACTCGTCTCTTTTCGATCCCACAACACAACGTTTAGTATGGGCATGCACAGGCCTAGAGGTGGGCAGGGGACAGCCATTAGGTGTGGGTGTAAGTGGACATCCTTTCCTAAATAAATATGATGATGTTGAAAATTCAGGGAGTGGTGGTAACCCTGGACAGGATAACAGGGTTAATGTAGGTATGGATTATAAACAAACACAATTATGCATGGTTGGATGTGCCCCCCCTTTGGGCGAGCATTGGGGTAAAGGTAAACAGTGTACTAATACACCTGTACAGGCTGGTGACTGCCCGCCCTTAGAACTTATTACCAGTGTTATACAGGATGGCGATATGGTTGACACAGGCTTTGGTGCTATGAATTTTGCTGATTTGCAGACCAATAAATCAGATGTTCCTATTGACATATGTGGCACTACATGTAAATATCCAGATTATTTACAAATGGCTGCAGACCCATATGGTGATAGATTATTTTTTTTTCTACGGAAGGAACAAATGTTTGCCAGACATTTTTTTAACAGGGCTGGCGAGGTGGGGGAACCTGTGCCTGATACTCTTATAATTAAGGGTAGTGGAAATCGGACGTCTGTAGGGAGTAGTATATATGTTAACACCCCGAGCGGCTCTTTGGTGTCCTCTGAGGCACAATTGTTTAATAAGCCATATTGGCTACAAAAAGCCCAGGGACATAACAATGGTATTTGTTGGGGTAATCAACTGTTTGTTACTGTGGTAGATACCACACGCAGTACCAACATGACATTATGTGCATCCGTAACTACATCTTCCACATACACCAATTCTGATTATAAAGAGTACATGCGTCATGTGGAAGAGTATGATTTACAATTTATTTTTCAATTATGTAGCATTACATTGTCTGCTGAAGTAATGGCCTATATTCACACAATGAATCCCTCTGTTTTGGAAGACTGGAACTTTGGGTTATCGCCTCCCCCAAATGGTACATTAGAAGATACCTATAGGTATGTGCAGTCACAGGCCATTACCTGTCAAAAGCCCACTCCTGAAAAGGAAAAGCCAGATCCCTATAAAAACCTTAGTTTTTGGGAGGTTAATTTAAAAGAAAAGTTTTCTAGTGAATTGGATCAGTATCCTTTGGGACGCAAGTTTTTGTTACAAAGTGGATATAGGGGACGGTCCTCTATTCGTACAGGTGTTAAGCGCCCTGCTGTTTCCAAAGCCTCTGCTGCCCCTAAACGTAAGCGCGCCAAAACTAAAAGG
>CBY85529
ATGTGGCGGCCTAGCGACAGCACAGTATATGTGCCTCCTCCTAACCCTGTATCCAAAGTTGTTGCCACGGATGCTTATGTTACTCGCACCAACATATTTTATCATGCCAGCAGTTCTAGACTTCTTGCAGTGGGTCATCCTTATTTTTCCATAAAACGGGCTAACAAAACTGTTGTGCCAAAGGTGTCAGGATATCAATACAGGGTATTTAAGGTGGTGTTACCAGATCCTAACAAATTTGCATTGCCTGACTCGTCTCTTTTTGATCCCACAACACAACGTTTGGTATGGGCATGCACAGGCCTAGAGGTGGGCAGGGGACAGCCATTAGGTGTGGGTGTAAGTGGACATCCTTTCCTAAATAAATATGATGATGTTGAAAATTCAGGGAGTGGTGGTAACCCTGGACAGGATAACAGGGTGAATGTTGGTATGGATTATAAACAAACACAATTATGCATGGTTGGATGTGCCCCCCCTTTGGGCGAGCATTGGGGTAAAGGTAAACAGTGTACTAATACACCTGTACAGGCTGGTGACTGCCCGCCCTTAGAACTTATTACCAGTGTTATACAGGATGGCGATATGGTTGACACAGGCTTTGGTGCTATGAATTTTGCTGATTTGCAGACCAATAAATCAGATGTTCCTATTGACATATGTGGCACTACATGTAAATATCCAGATTATTTACAAATGGCTGCAGACCCATATGGTGATAGATTATTTTTTTTTCTACGGAAGGAACAAATGTTTGCCAGACATTTTTTTAACAGGGCTGGCGAGGTGGGGGAACCTGTGCCTGATACTCTTATAATTAAGGGTAGTGGAAATCGAACGTCTGTAGGGAGTAGTATATATGTTAACACCCCAAGCGGCTCTTTGGTGTCCTCTGAGGCACAATTGTTTAATAAGCCATATTGGCTACAAAAAGCCCAGGGACATAACAATGGTATTTGTTGGGGTAATCAACTGTTTGTTACTGTGGTAGATACCACACGCAGTACCAACATGACATTATGTGCATCCGTAACTACATCTTCCACATACACCAATTCTGATTATAAAGAGTACATGCGTCATGTGGAAGAGTATGATTTACAATTTATTTTTCAATTATGTAGCATTACATTGTCTGCTGAAGTAATGGCCTATATTCACACAATGAATCCCTCTGTTTTGGAAGACTGGAACTTTGGGTTATCGCCTCCCCCAAATGGTACATTAGAAGATACCTATAGGTATGTGCAGTCACAGGCCATTACCTGTCAAAAGCCCACTCCTGAAAAGGAAAAGCCAGATCCCTATAAGAACCTTAGTTTTTGGGAGGTTAATTTAAAAGAAAAGTTTTCTAGTGAATTGGATCAGTATCCTTTGGGACGCAAGTTTTTGTTACAAAGTGGATATAGGGGACGGTCCTCTATTCGTACCGGTGTTAAGCGCCCTGCTGTTTCCAAAGCCTCTGCTGCCCCTAAACGTAAGCGCGCCAAAACCAAAAGG
>CDK37651
ATGTGGCGGCCTAGCGACAGCACAGTATATGTGCCTCCTCCTAACCCTGTATCCAAAGTTGTTGCCACGGATGCTTATGTTACTCGCACCAACATATTTTATCATGCCAGCAGTTCTAGACTTCTTGCAGTGGGTCATCCTTATTTTTCCATAAAACGGGCTAACAAAACTGTTGTGCCAAAGGTGTCAGGATATCAATACAGGGTATTTAAGGTGGTGTTACCAGATCCTAACAAATTTGCATTGCCTGACTCGTCTCTTTTTGATCCCACAACACAACGTTTGGTATGGGCATGCACAGGCCTAGAGGTGGGCAGGGGACAGCCATTAGGTGTGGGTGTAAGTGGACATCCTTTCCTAAATAAATATGATGATGTTGAAAATTCAGGGAGTGGTGGTAACCCTGGACAGGATAACAGGGTTAATGTTGGTATGGATTATAAACAAACACAATTATGCATGGTTGGATGTGCCCCCCCTTTGGGCGAGCATTGGGGTAAAGGTAAACAGTGTACTAATACACCTGTACAGGCTGGTGACTGCCCGCCCTTAGAACTTATTACCAGTGTTATACAGGATGGCGATATGGTTGACACAGGCTTTGGTGCTATGAATTTTGCTGATTTGCAGACCAATAAATCAGATGTTCCTATTGACATATGTGGCACTACATGTAAATATCCAGATTATTTACAAATGGCTGCAGACCCATATGGTGATAGATTATTTTTTTTTCTACGGAAGGAACAAATGTTTGCCAGACATTTTTTTAACAGGGCTGGCGAGGTGGGGGAACCTGTGCCTGATACTCTTATAATTAAGGGTAGTGGAAATCGAACGTCTGTAGGGAGTAGTATATATGTTAACACCCCAAGCGGCTCTTTGGTGTCCTCTGAGGCACAATTGTTTAATAAGCCATATTGGCTACAAAAAGCCCAGGGACATAACAATGGTATTTGTTGGGGTAATCAACTGTTTGTTACTGTGGTAGATACCACACGCAGTACCAACATGACATTATGTGCATCCGTAACTACATCTTCCACATACACCAATTCTGATTATAAAGAGTACATGCGTCATGTGGAAGAGTATGATTTACAATTTATTTTTCAATTATGTAGCATTACATTGTCTGCTGAAGTAATGGCCTATATTCACACAATGAATCCCTCTGTTTTGGAAGACTGGAACTTTGGGTTATCGCCTCCCCCAAATGGTACATTAGAAGATACCTATAGGTATGTGCAGTCACAGGCCATTACCTGTCAAAAGCCCACTCCTGAAAAGGAAAAGCCAGATCCCTATAAGAACCTTAGTTTTTGGGAGGTTAATTTAAAAGAAAAGTTTTCTAGTGAATTGGATCAGTATCCTTTGGGACGCAAGTTTTTGTTACAAAGTGGATATAGGGGACGGTCCTCTATTCGTACCGGTGTTAAGCGCCCTGCTGTTTCCAAAGCCTCTGCTGCCCCTAAACGTAAGCGCGCCAAAACCAAAAGG
>CDK36823
ATGTGGCGGCCTAGCGACAGCACAGTATATGTGCCTCCTCCTAACCCTGTATCCAAAGTTGTTGCCACGGATGCTTATGTTACTCGCACCAACATATTTTATCATGCCAGCAGTTCTAGACTTCTTGCAGTGGGTCATCCTTATTTTTCCATAAAACGGGCTAACAAAACTGTTGTGCCAAAGGTGTCAGGATATCAATACAGGGTATTTAAGGTGGTGTTACCAGATCCTAACAAATTTGCATTGCCTGACTCGTCTCTTTTTGATCCCACAACACAACGTTTGGTATGGGCATGCACAGGCCTAGAGGTGGGCAGGGGACAGCCATTAGGTGTGGGTGTAAGTGGACATCCTTTCCTAAATAAATATGATGATGTTGAAAATTCAGGGAGTGGTGGTAACCCTGGACAGGATAACAGGGTTAATGTTGGTATGGATTATAAACAAACACAATTATGCATGGTTGGATGTGCCCCCCCTTTGGGCGAGCATTGGGGTAAAGGTAAACAGTGTACTAATACACCTGTACAGGCTGGTGACTGCCCGCCCTTAGAACTTATTACCAGTGTTATACAGGATGGCGATATGGTTGACACAGGCTTTGGTGCTATGAATTTTGCTGATTTGCAGACCAATAAATCAGATGTTCCTATTGACATATGTGGCACTACATGTAAATATCCAGATTATTTACAAATGGCTGCAGACCCATATGGTGATAGATTATTTTTTTTTCTACGGAAGGAACAAATGTTTGCCAGACATTTTTTTAACAGGGCTGGCGAGGTGGGGGAACCTGTGCCTGATACTCTTATAATTAAGGGTAGTGGAAATCGAACGTCTGTAGGGAGTAGTATATATGTTAACACCCCAAGCGGCTCTTTGGTGTCCTCTGAGGCACAATTGTTTAATAAGCCATATTGGCTACAAAAAGCCCAGGGACATAACAATGGTATTTGTTGGGGTAATCAACTGTTTGTTACTGTGGTAGATACCACACGCAGTACCAACATGACATTATGTGCATCCGTAACTACATCTTCCACATACACCAATTCTGATTATAAAGAGTACATGCGTCATGTGGAAGAGTATGATTTACAATTTATTTTTCAATTATGTAGCATTACATTGTCTGCTGAAGTAATGGCCTATATTCACACAATGAATCCCTCTGTTTTGGAAGACTGGAACTTTGGGTTATCGCCTCCCCCAAATGGTACATTAGAAGATACCTATAGGTATGTGCAGTCACAGGCCATTACCTGTCAAAAGCCCACTCCTGAAAAGGAAAAGCCAGATCCCTATAAGAACCTTAGTTTTTGGGAGGTTAATTTAAAAGAAAAGTTTTCTAGTGAATTGGATCAGTATCCTTTGGGACGCAAGTTTTTGTTACAAAGTGGATATAGGGGACGGTCCTCTATTCGTACCGGTGTTAAGCGCCCTGCTGTTTCCAAAGCCTCTGCTGCCCCTAAACGTAAGCGCGCCAAAACCAAAAGG
>CDK36526
ATGTGGCGGCCTAGCGACAGCACAGTATATGTGCCTCCTCCTAACCCTGTATCCAAAGTTGTTGCCACGGATGCTTATGTTACTCGCACCAACATATTTTATCATGCCAGCAGTTCTAGACTTCTTGCAGTGGGACATCCTTATTTTTCCATAAAACGGGCTAACAAAACTGTTGTGCCAAAGGTGTCAGGATATCAATACAGGGTATTTAAGGTGGTGTTACCAGATCCTAACAAATTTGCATTGCCTGACTCGTCTCTTTTCGATCCCACAACACAACGTTTAGTATGGGCATGCACAGGCCTAGAGGTGGGCAGGGGACAGCCATTAGGTGTGGGTGTAAGTGGACATCCTTTCCTAAATAAATATGATGATGTGGAAAATTCAGGGAGTGGTGGTAACCCTGGACAGGATAACAGGGTTAATGTAGGTATGGATTATAAACAAACACAATTATGCATGGTTGGATGTGCCCCCCCTTTGGGCGAGCATTGGGGTAAAGGTAAACAGTGTACTAATACACCTGTACAGGCTGGTGACTGCCCGCCCTTAGAACTTATTACCAGTGTTATACAGGATGGCGATATGGTTGACACAGGCTTTGGTGCTATGAATTTTGCTGATTTGCAGACCAATAAATCAGATGTTCCTATTGACATATGTGGCACTACATGTAAATATCCAGATTATTTACAAATGGCTGCAGACCCATATGGTGATAGATTATTTTTTTTTCTACGGAAGGAACAAATGTTTGCCAGACATTTTTTTAACAGGGCTGGCGAGGTGGGGGAACCTGTGCCTGATACTCTTATAATTAAGGGTAGTGGAAATCGCACGTCTGTAGGGAGTAGTATATATGTTAACACCCCGAGCGGCTCTTTGGTGTCCTCTGAGGCACAATTGTTTAATAAGCCATATTGGCTACAAAAAGCCCAGGGACATAACAATGGTATTTGTTGGGGTAATCAACTGTTTGTTACTGTGGTAGATACCACACGCAGTACCAACATGACATTATGTGCATCCGTAACTACATCTTCCACATACACCAATTCTGATTATAAAGAGTACATGCGTCATGTGGAAGAGTATGATTTACAATTTATTTTTCAATTATGTAGCATTACATTGTCTGCTGAAGTAATGGCCTATATTCACACAATGAATCCCTCTGTTTTGGAAGACTGGAACTTTGGGTTATCGCCTCCCCCAAATGGTACATTAGAAGATACCTATAGGTATGTGCAGTCACAGGCCATTACCTGTCAAAAGCCCACTCCTGAAAAGGAAAAGCCAGATCCCTATAAAAACCTTAGTTTTTGGGAGGTTAATTTAAAAGAAAAGTTTTCTAGTGAATTGGATCAGTATCCTTTGGGACGCAAGTTTTTGTTACAAAGTGGATATAGGGGACGGTCCTCTATTCGTACAGGTGTTAAGCGCCCTGCTGTTTCCAAAGCCTCTGCTGCCCCTAAACGTAAGCGCGCCAAAACTAAAAGG
>CDK36715
ATGTGGCGGCCTAGCGACAGCACAGTATATGTGCCTCCTCCTAACCCTGTATCCAAAGTTGTTGCCACGGATGCTTATGTTACTCGCACCAACATATTTTATCATGCCAGCAGTTCTAGACTTCTTGCAGTGGGTCATCCTTATTTTTCCATAAAACGGGCTAACAAAACTGTTGTGCCAAAGGTGTCAGGATATCAATACAGAGTATTTAAGGTGGTGTTACCAGATCCTAACAAATTTGCATTGCCTGACTCGTCTCTTTTTGATCCCACAACACAACGTTTGGTATGGGCATGCACAGGCCTAGAGGTGGGCCGGGGACAGCCATTAGGTGTGGGTGTAAGTGGACATCCTTTCCTAAATAAATATGATGATGTTGAAAATTCAGGGAGTGGTGGTAACCCTGGACAGGATAACAGGGTTAATGTAGGTATGGATTATAAACAAACACAATTATGCATGGTTGGATGTGCCCCCCCTTTGGGCGAGCATTGGGGTAAAGGTAAACAGTGTACTAATACACCTGTACAGGCTGGTGACTGCCCGCCCTTAGAACTTATTACCAGTGTTATACAGGATGGCGATATGGTTGACACAGGCTTTGGTGCTATGAATTTTGCTGATTTGCAGACCAATAAATCAGATGTTCCTATTGACATATGTGGCACTACATGTAAATATCCAGATTATTTACAAATGGCTGCAGACCCATATGGTGATAGATTATTTTTTTTTCTACGGAAGGAACAAATGTTTGCCAGACATTTTTTTAACAGGGCTGGCGAGGTGGGGGAACCTGTGCCTGATACTCTTATAATTAAGGGTAGTGGAAATCGCACGTCTGTAGGGAGTAGTATATATGTTAACACCCCAAGCGGCTCTTTGGTGTCCTCTGAGGCACAATTGTTTAATAAGCCATATTGGCTACAAAAAGCCCAGGGACATAACAATGGTATTTGTTGGGGTAATCAACTGTTTGTTACTGTGGTAGATACCACACGCAGTACCAACATGACATTATGTGCATCCGTAACTACATCTTCCACATACACCAATTCTGATTATAAAGAGTACATGCGTCATGTGGAAGAGTATGATTTACAATTTATTTTTCAATTATGTAGCATTACATTGTCTGCTGAAGTAATGGCCTATATTCACACAATGAATCCCTCTGTTTTGGAAGACTGGAACTTTGGGTTATCGCCTCCCCCAAATGGTACATTAGAAGATACCTATAGGTATGTGCAGTCACAGGCCATTACCTGTCAAAAGCCCACTCCTGAAAAGGAAAAGCCAGATCCCTATAAGAACCTTAGTTTTTGGGAGGTTAATTTAAAAGAAAAGTTTTCTAGTGAATTGGATCAGTATCCTTTGGGACGCAAGTTTTTGTTACAAAGTGGATATAGGGGACGGTCCTCTATTCGTACCGGTGTTAAGCGCCCTGCTGTTTCCAAAGCCTCTGCTGCCCCTAAACGTAAGCGCGCCAAAACCAAAAGG
>CDK36949
ATGTGGCGGCCTAGCGACAGCACAGTATATGTGCCTCCTCCTAACCCTGTATCCAAAGTTGTTGCCACGGATGCTTATGTTACTCGCACCAACATATTTTATCATGCCAGCAGTTCTAGACTTCTTGCAGTGGGACATCCTTATTTTTCCATAAAACGGGCTAACAAAACTGTTGTGCCAAAGGTGTCAGGATATCAATACAGGGTATTTAAGGTGGTGTTACCAGATCCTAACAAATTTGCATTGCCTGACTCGTCTCTTTTCGATCCCACAACACAACGTTTAGTATGGGCATGCACAGGCCTAGAGGTGGGCAGGGGACAGCCATTAGGTGTGGGTGTAAGTGGACATCCTTTCCTAAATAAATATGATGATGTGGAAAATTCAGGGAGTGGTGGTAACCCTGGACAGGATAACAGGGTTAATGTAGGTATGGATTATAAACAAACACAATTATGCATGGTTGGATGTGCCCCCCCTTTGGGCGAGCATTGGGGTAAAGGTAAACAGTGTACTAATACACCTGTACAGGCTGGTGACTGCCCGCCCTTAGAACTTATTACCAGTGTTATACAGGATGGCGATATGGTTGACACAGGCTTTGGTGCTATGAATTTTGCTGATTTGCAGACCAATAAATCAGATGTTCCTATTGACATATGTGGCACTACATGTAAATATCCAGATTATTTACAAATGGCTGCAGACCCATATGGTGATAGATTATTTTTTTTTCTACGGAAGGAACAAATGTTTGCCAGACATTTTTTTAACAGGGCTGGCGAGGTGGGGGAACCTGTGCCTGATACTCTTATAATTAAGGGTAGTGGAAATCGCACGTCTGTAGGGAGTAGTATATATGTTAACACCCCGAGCGGCTCTTTGGTGTCCTCTGAGGCACAATTGTTTAATAAGCCATATTGGCTACAAAAAGCCCAGGGACATAACAATGGTATTTGTTGGGGTAATCAACTGTTTGTTACTGTGGTAGATACCACACGCAGTACCAACATGACATTATGTGCATCCGTAACTACATCTTCCACATACACCAATTCTGATTATAAAGAGTACATGCGTCATGTGGAAGAGTATGATTTACAATTTATTTTTCAATTATGTAGCATTACATTGTCTGCTGAAGTAATGGCCTATATTCACACAATGAATCCCTCTGTTTTGGAAGACTGGAACTTTGGGTTATCGCCTCCCCCAAATGGTACATTAGAAGATACCTATAGGTATGTGCAGTCACAGGCCATTACCTGTCAAAAGCCCACTCCTGAAAAGGAAAAGCCAGATCCCTATAAAAACCTTAGTTTTTGGGAGGTTAATTTAAAAGAAAAGTTTTCTAGTGAATTGGATCAGTATCCTTTGGGACGCAAGTTTTTGTTACAAAGTGGATATAGGGGACGGTCCTCTATTCGTACAGGTGTTAAGCGCCCTGCTGTTTCCAAAGCCTCTGCTGCCCCTAAACGTAAGCGCGCCAAAACTAAAAGG
>CCJ09376
ATGTGGCGGCCTAGCGACAGCACAGTATATGTGCCTCCTCCTAACCCTGTATCCAAAGTTGTTGCCACGGATGCTTATGTTACTCGCACCAACATATTTTATCATGCCAGCAGTTCTAGACTTCTTGCAGTGGGACATCCTTATTTTTCCATAAAACGGGCTAACAAAACTGTTGTGCCAAAGGTGTCAGGATATCAATACAGGGTATTTAAGGTGGTGTTACCAGATCCTAACAAATTTGCATTGCCTGACTCGTCTCTTTTCGATCCCACAACACAACGTTTAGTATGGGCATGCACAGGCCTAGAGGTGGGCAGGGGACAGCCATTAGGTGTGGGTGTAAGTGGACATCCTTTCCTAAATAAATATGATGATGTTGAAAATTCAGGGAGTGGTGGTAACCCTGGACAGGATAACAGGGTTAATGTAGGTATGGATTATAAACAAACACAATTATGCATGGTTGGATGTGCCCCCCCTTTGGGCGAGCATTGGGGTAAAGGTAAACAGTGTACTAATACACCTGTACAGGCTGGTGACTGCCCGCCCTTAGAACTTATTACCAGTGTTATACAGGATGGCGATATGGTTGACACAGGCTTTGGTGCTATGAATTTTGCTGATTTGCAGACCAATAAATCAGATGTTCCTATTGACATATGTGGCACTACATGTAAATATCCAGATTATTTACAAATGGCTGCAGACCCATATGGTGATAGATTATTTTTTTTTCTACGGAAGGAACAAATGTTTGCCAGACATTTTTTTAACAGGGCTGGCGAGGTGGGGGAACCTGTGCCTGATACACTTATAATTAAGGGTAGTGGAAATCGCACGTCTGTAGGGAGTAGTATATATGTTAACACCCCGAGCGGCTCTTTGGTGTCCTCTGAGGCACAATTGTTTAATAAGCCATATTGGCTACAAAAAGCCCAGGGACATAACAATGGTATTTGTTGGGGTAATCAACTGTTTGTTACTGTGGTAGATACCACACGCAGTACCAACATGACATTATGTGCATCCGTAACTACATCTTCCACATACACCAATTCTGATTATAAAGAGTACATGCGTCATGTGGAAGAGTATGATTTACAATTTATTTTTCAATTATGTAGCATTACATTGTCTGCTGAAGTAATGGCCTATATTCACACAATGAATCCCTCTGTTTTGGAAGACTGGAACTTTGGGTTATCGCCTCCCCCAAATGGTACATTAGAAGATACCTATAGGTATGTGCAGTCACAGGCCATTACCTGTCAAAAGCCCACTCCTGAAAAGGAAAAGCCAGATCCCTATAAGAACCTTAGTTTTTGGGAGGTTAATTTAAAAGAAAAGTTTTCTAGTGAATTGGATCAGTATCCTTTGGGACGCAAGTTTTTGTTACAAAGTGGATATAGGGGACGGTCCTCTATTCGTACAGGTGTTAAGCGCCCTGCTGTTTCCAAAGCCTCTGCTGCCCCTAAACGTAAGCGCGCCAAAACTAAAAGG
>CDK36652
ATGTGGCGGCCTAGCGACAGCACAGTATATGTGCCTCCTCCTAACCCTGTATCCAAAGTTGTTGCCACGGATGCTTATGTTACTCGCACCAACATATTTTATCATGCCAGCAGTTCTAGACTTCTTGCAGTGGGACATCCTTATTTTTCCATAAAACGGGCTAACAAAACTGTTGTGCCAAAGGTGTCAGGATATCAATACAGGGTATTTAAGGTGGTGTTACCAGATCCTAACAAATTTGCATTGCCTGACTCGTCTCTTTTCGATCCCACAACACAACGTTTAGTATGGGCATGCACAGGCCTAGAGGTGGGCAGGGGACAGCCATTAGGTGTGGGTGTAAGTGGACATCCTTTCCTAAATAAATATGATGATGTTGAAAATTCAGGGAGTGGTGGTAACCCTGGACAGGATAACAGGGTTAATGTAGGTATGGATTATAAACAAACACAATTATGCATGGTTGGATGTGCCCCCCCTTTGGGCGAGCATTGGGGTAAAGGTAAACAGTGTACTAATACACCTGTACAGGCTGGTGACTGCCCGCCCTTAGAACTTATTACCAGTGTTATACAGGATGGCGATATGGTTGACACAGGCTTTGGTGCTATGAATTTTGCTGATTTGCAGACCAATAAATCAGATGTTCCTATTGACATATGTGGCACTACATGTAAATATCCAGATTATTTACAAATGGCTGCAGACCCATATGGTGATAGATTATTTTTTTTTCTACGGAAGGAACAAATGTTTGCCAGACATTTTTTTAACAGGGCTGGCGAGGTGGGGGAACCTGTGCCTGATACACTTATAATTAAGGGTAGTGGAAATCGCACGTCTGTAGGGAGTAGTATATATGTTAACACCCCGAGCGGCTCTTTGGTGTCCTCTGAGGCACAATTGTTTAATAAGCCATATTGGCTACAAAAAGCCCAGGGACATAACAATGGTATTTGTTGGGGTAATCAACTGTTTGTTACTGTGGTAGATACCACACGCAGTACCAACATGACATTATGTGCATCCGTAACTACATCTTCCACATACACCAATTCTGATTATAAAGAGTACATGCGTCATGTGGAAGAGTATGATTTACAATTTATTTTTCAATTATGTAGCATTACATTGTCTGCTGAAGTAATGGCCTATATTCACACAATGAATCCCTCTGTTTTGGAAGACTGGAACTTTGGGTTATCGCCTCCCCCAAATGGTACATTAGAAGATACCTATAGGTATGTGCAGTCACAGGCCATTACCTGTCAAAAGCCCACTCCTGAAAAGGAAAAGCCAGATCCCTATAAGAACCTTAGTTTTTGGGAGGTTAATTTAAAAGAAAAGTTTTCTAGTGAATTGGATCAGTATCCTTTGGGACGCAAGTTTTTGTTACAAAGTGGATATAGGGGACGGTCCTCTATTCGTACAGGTGTTAAGCGCCCTGCTGTTTCCAAAGCCTCTGCTGCCCCTAAACGTAAGCGCGCCAAAACTAAAAGG
>AFL91970
ATGTGGCGGCCTAGCGACAGCACAGTATATGTGCCTCCTCCTAACCCTGTATCCAAAGTTGTTGCCACGGATGCTTATGTTACTCGCACCAACATATTTTATCATGCCAGCAGTTCTAGACTTCTTGCAGTGGGTCATCCTTATTTTTCCATAAAACGGGCTAACAAAACTGTTGTGCCAAAGGTGTCAGGATATCAATACAGGGTATTTAAGGTGGTGTTACCAGATCCTAACAAATTTGCATTGCCTGACTCGTCTCTTTTTGATCCCACAACACAACGTTTGGTATGGGCATGCACAGGCCTAGAGGTGGGCAGGGGACAGCCATTAGGTGTGGGTGTAAGTGGACATCCTTTCCTAAATAAATATGATGATGTTGAAAATTCAGGGAGTGGTGGTAACCCTGGACAGGATAACAGGGTTAATGTTGGTATGGATTATAAACAAACACAATTATGCATGGTTGGATGTGCCCCCCCTTTGGGCGAGCATTGGGGTAAAGGTAAACAGTGTACTAATACACCTGTACAGGCTGGTGACTGCCCGCCCTTAGAACTTATTACCAGTGTTATACAGGATGGCGATATGGTTGACACAGGCTTTGGTGCTATGAATTTTGCTGATTTGCAGACCAATAAATCAGATGTTCCTATTGACATATGTGGCACTACATGTAAATATCCAGATTATTTACAAATGGCTGCAGACCCATATGGTGATAGATTATTTTTTTTTCTACGGAAGGAACAAATGTTTGCCAGACATTTTTTTAACAGGGCTGGCGAGGTGGGGGAACCTGTGCCTGATACTCTTATAATTAAGGGTAGTGGAAATCGAACGTCTGTAGGGAGTAGTATATATGTTAACACCCCAAGCGGCTCTTTGGTGTCCTCTGAGGCACAATTGTTTAATAAGCCATATTGGCTACAAAAGGCCCAGGGACATAACAATGGTATTTGTTGGGGTAATCAACTGTTTGTTACTGTGGTAGATACCACACGCAGTACCAACATGACATTATGTGCATCCGTAACTACATCTTCCACATACACCAATTCTGATTATAAAGAGTACATGCGTCATGTGGAAGAGTATGATTTACAATTTATTTTTCAATTATGTAGCATTACATTGTCTGCTGAAGTAATGGCCTATATTCACACAATGAATCCCTCTGTTTTGGAAGACTGGAACTTTGGGTTATCGCCTCCCCCAAATGGTACATTAGAAGATACCTATAGGTATGTGCAGTCACAGGCCATTACCTGTCAAAAGCCCGCTCCTGAAAAGCAAAAGCCAGATCCCTATAAGAACCTTAGTTTTTGGGAGGTTAATTTAAAAGAAAAGTTTTCTAGTGAATTGGATCAGTATCCTTTGGGACGCAAGTTTTTGTTACAAAGTGGATATAGGGGACGGTCCTCTATTCGTACCGGTGTTAAGCGCCCTGCTGTTTCCAAAGCCTCTGCTGCCCCTAAACGTAAGCGCGCCAAAACCAAAAGG
>CBY85439
ATGTGGCGGCCTAGCGACAGCACAGTATATGTGCCTCCTCCTAACCCTGTATCCAAAGTTGTTGCCACGGATGCTTATGTTACTCGCACCAACATATTTTATCATGCCAGCAGTTCTAGACTTCTTGCAGTGGGACATCCTTATTTTTCCATAAAACGGGCTAACAAAACTGTTGTGCCAAAGGTGTCAGGATATCAATACAGGGTATTTAAGGTGGTGTTACCAGATCCTAACAAATTTGCATTGCCTGACTCGTCTCTTTTCGATCCCACAACACAACGTTTAGTATGGGCATGCACAGGCCTAGAGGTGGGCAGGGGACAGCCATTAGGTGTGGGTGTAAGTGGACATCCTTTCCTAAATAAATATGATGATGTTGAAAATTCAGGGAGTGGTGGTAACCCTGGACAGGATAACAGGGTTAATGTAGGTATGGATTATAAACAAACACAATTATGCATGGTTGGATGTGCCCCCCCTTTGGGCGAGCATTGGGGTAAAGGTAAACAGTGTACTAATACACCTGTACAGGCTGGTGACTGCCCGCCCTTAGAACTTATTACCAGTGTTATACAGGATGGCGATATGGTTGACACAGGCTTTGGTGCTATGAATTTTGCTGATTTGCAGACCAATAAATCAGATGTTCCTATTGACATATGTGGCACTACATGTAAATATCCAGATTATTTACAAATGGCTGCAGACCCATATGGTGATAGATTATTTTTTTTTCTACGGAAGGAACAAATGTTTGCCAGACATTTTTTTAACAGGGCTGGCGAGGTGGGGGAACCTGTGCCTGATACACTTATAATTAAGGGTAGTGGAAATCGCACGTCTGTAGGGAGTAGTATATATGTTAACACCCCGAGCGGCTCTTTGGTGTCCTCTGAGGCACAATTGTTTAATAAGCCATATTGGCTACAAAAAGCCCAGGGACATAACAATGGTATTTGTTGGGGTAATCAACTGTTTGTTACTGTGGTAGATACCACACGCAGTACCAACATGACATTATGTGCATCCGTAACTACATCTTCCACATACACCAATTCTGATTATAAAGAGTACATGCGTCATGTGGAAGAGTATGATTTACAATTTATTTTTCAATTATGTAGCATTACATTGTCTGCTGAAGTAATGGCCTATATTCACACAATGAATCCCTCTGTTTTGGAAGACTGGAACTTTGGGTTATCGCCTCCCCCAAATGGTACATTAGAAGATACCTATAGGTATGTGCAGTCACAGGCCATTACCTGTCAAAAGCCCACTCCTGAAAAGGAAAAGCCAGATCCCTATAAGAACCTTAGTTTTTGGGAGGTTAATTTAAAAGAAAAGTTTTCTAGTGAATTGGATCAGTATCCTTTGGGACGCAAGTTTTTGTTACAAAGTGGATATAGGGGACGGTCCTCTATTCGTACAGGTGTTAAGCGCCCTGCTGTTTCCAAAGCCTCTGCTGCCCCTAAACGTAAGCGCGCCAAAACTAAAAGG
>CDK37570
ATGTGGCGGCCTAGCGACAGCACAGTATATGTGCCTCCTCCTAACCCTGTATCCAAAGTTGTTGCCACGGATGCTTATGTTACTCGCACCAACATATTTTATCATGCCAGCAGTTCTAGACTTCTTGCAGTGGGTCATCCTTATTTTTCCATAAAACGGGCTAACAAAACTGTTGTGCCAAAGGTGTCAGGATATCAATACAGGGTATTTAAGGTGGTGTTACCAGATCCTAACAAATTTGCATTGCCTGACTCGTCTCTTTTTGATCCCACAACACAACGTTTGGTATGGGCATGCACAGGCCTAGAGGTGGGCAGGGGACAGCCATTAGGTGTGGGTGTAAGTGGACATCCTTTCCTAAATAAATATGATGATGTTGAAAATTCAGGGAGTGGTGGTAACCCTGGACAGGATAACAGGGTTAATGTTGGTATGGATTATAAACAAACACAATTATGCATGGTTGGATGTGCCCCCCCTTTGGGCGAGCATTGGGGTAAAGGTAAACAGTGTACTAATACACCTGTACAGGCTGGTGACTGCCCGCCCTTAGAACTTATTACCAGTGTTATACAGGATGGCGATATGGTTGACACAGGCTTTGGTGCTATGAATTTTGCTGATTTGCAGACCAATAAATCAGATGTTCCTATTGACATATGTGGCACTACATGTAAATATCCAGATTATTTACAAATGGCTGCAGACCCATATGGTGATAGATTATTTTTTTTTCTACGGAAGGAACAAATGTTTGCCAGACATTTTTTTAACAGGGCTGGCGAGGTGGGGGAACCTGTGCCTGATACTCTTATAATTAAGGGTAGTGGAAATCGAACGTCTGTAGGGAGTAGTATATATGTTAACACCCCAAGCGGCTCTTTGGTGTCCTCTGAGGCACAATTGTTTAATAAGCCATATTGGCTACAAAAAGCCCAGGGACATAACAATGGTATTTGTTGGGGTAATCAACTGTTTGTTACTGTGGTAGATACCACACGCAGTACCAACATGACATTATGTGCATCCGTAACTACATCTTCCACATACACCAATTCTGATTATAAAGAGTACATGCGTCATGTGGAAGAGTATGATTTACAATTTATTTTTCAATTATGTAGCATTACCTTGTCTGCTGAAGTAATGGCCTATATTCACACAATGAATCCCTCTGTTTTGGAAGACTGGAACTTTGGGTTATCGCCTCCCCCAAATGGTACATTAGAAGATACCTATAGGTATGTGCAGTCACAGGCCATTACCTGTCAAAAGCCCACTCCTGAAAAGGAAAAGCCAGATCCCTATAAGAACCTTAGTTTTTGGGAGGTTAATTTAAAAGAAAAGTTTTCTAGTGAATTGGATCAGTATCCTTTGGGACGCAAGTTTTTGTTACAAAGTGGATATAGGGGACGGTCCTCTATTCGTACCGGTGTTAAGCGCCCTGCTGTTTCCAAAGCCTCTGCTGCCCCTAAACGTAAGCGCGCCAAAACCAAAAGG
>CDK37093
ATGTGGCGGCCTAGCGACAGCACAGTATATGTGCCTCCTCCTAACCCTGTATCCAAAGTTGTTGCCACGGATGCTTATGTTACTCGCACCAACATATTTTATCATGCCAGCAGTTCTAGACTTCTTGCAGTGGGTCATCCTTATTTTTCCATAAAACGGGCTAACAAAACTGTTGTGCCAAAGGTGTCAGGATATCAATACAGGGTATTTAAGGTGGTGTTACCAGATCCTAACAAATTTGCATTGCCTGACTCGTCTCTTTTTGATCCCACAACACAACGTTTGGTATGGGCATGCACAGGCCTAGAGGTGGGCAGGGGACAGCCATTAGGTGTGGGTGTAAGTGGACATCCTTTCCTAAATAAATATGATGATGTTGAAAATTCAGGGAGTGGTGGTAACCCTGGACAGGATAACAGGGTTAATGTTGGTATGGATTATAAACAAACACAATTATGCATGGTTGGATGTGCCCCCCCTTTGGGCGAGCATTGGGGTAAAGGTAAACAGTGTACTAATACACCTGTACAGGCTGGTGACTGCCCGCCCTTAGAACTTATTACCAGTGTTATACAGGATGGCGATATGGTTGACACAGGCTTTGGTGCTATGAATTTTGCTGATTTGCAGACCAATAAATCAGATGTTCCTATTGACATATGTGGCACTACATGTAAATATCCAGATTATTTACAAATGGCTGCAGACCCATATGGTGATAGATTATTTTTTTTTCTACGGAAGGAACAAATGTTTGCCAGACATTTTTTTAACAGGGCTGGCGAGGTGGGGGAACCTGTGCCTGATACTCTTATAATTAAGGGTAGTGGAAATCGAACGTCTGTAGGGAGTAGTATATATGTTAACACCCCAAGCGGCTCTTTGGTGTCCTCTGAGGCACAATTGTTTAATAAGCCATATTGGCTACAAAAAGCCCAGGGACATAACAATGGTATTTGTTGGGGTAATCAACTGTTTGTTACTGTGGTAGATACCACACGCAGTACCAACATGACATTATGTGCATCCGTAACTACATCTTCCACATACACCAATTCTGATTATAAAGAGTACATGCGTCATGTGGAAGAGTATGATTTACAATTTATTTTTCAATTATGTAGCATTACATTGTCTGCTGAAGTAATGGCCTATATTCACACAATGAATCCCTCTGTTTTGGAAGACTGGAACTTTGGGTTATCGCCTCCCCCAAATGGTACATTAGAAGATACCTATAGGTATGTGCAGTCACAGGCCATTACCTGTCAAAAGCCCACTCCTGAAAAGGAAAAGCCAGATCCCTATAAGAACCTTAGTTTTTGGGAGGTTAATTTAAAAGAAAAGTTTTCTAGTGAATTGGATCAGTATCCTTTGGGACGCAAGTTTTTGTTACAAAGTGGATATAGGGGACGGTCCTCTATTCGTACCGGTGTTAAGCGCCCTGCTGTTTCCAAAGCCTCTGCTGCCCCTAAACGTAAGCGCGCCAAAACCAAAAGG
>CBY85430
ATGTGGCGGCCTAGCGACAGCACAGTATATGTGCCTCCTCCTAACCCTGTATCCAAAGTTGTTGCCACGGATGCTTATGTTACTCGCACCAACATATTTTATCATGCCAGCAGTTCTAGACTTCTTGCAGTGGGACATCCTTATTTTTCCATAAAACGGGCTAACAAAACTGTTGTGCCAAAGGTGTCAGGATATCAATACAGGGTATTTAAGGTGGTGTTACCAGATCCTAACAAATTTGCATTGCCTGACTCGTCTCTTTTCGATCCCACAACACAACGTTTAGTATGGGCATGCACAGGCCTAGAGGTGGGCAGGGGACAGCCATTAGGTGTGGGTGTAAGTGGACATCCTTTCCTAAATAAATATGATGATGTTGAAAATTCAGGGAGTGGTGGTAACCCTGGACAGGATAACAGGGTTAATGTAGGTATGGATTATAAACAAACACAATTATGCATGGTTGGATGTGCCCCCCCTTTGGGCGAGCATTGGGGTAAAGGTAAACAGTGTACTAATACACCTGTACAGGCTGGTGACTGCCCGCCCTTAGAACTTATTACCAGTGTTATACAGGATGGCGATATGGTTGACACAGGCTTTGGTGCTATGAATTTTGCTGATTTGCAGACCAATAAATCAGATGTTCCTATTGACATATGTGGCACTACATGTAAATATCCAGATTATTTACAAATGGCTGCAGACCCATATGGTGATAGATTATTTTTTTTTCTACGGAAGGAACAAATGTTTGCCAGACATTTTTTTAACAGGGCTGGCGAGGTGGGGGAACCTGTGCCTGATACACTTATAATTAAGGGTAGTGGAAATCGCACGTCTGTAGGGAGTAGTATATATGTTAACACCCCGAGCGGCTCTTTGGTGTCCTCTGAGGCACAATTGTTTAATAAGCCATATTGGCTACAAAAAGCCCAGGGACATAACAATGGTATTTGTTGGGGTAATCAACTGTTTGTTACTGTGGTAGATACCACACGCAGTACCAACATGACATTATGTGCATCCGTAACTACATCTTCCACATACACCAATTCTGATTATAAAGAGTACATGCGTCATGTGGAAGAGTATGATTTACAATTTATTTTTCAATTATGTAGCATTACATTGTCTGCTGAAGTAATGGCCTATATTCACACAATGAATCCCTCTGTTTTGGAAGACTGGAACTTTGGGTTATCGCCTCCCCCAAATGGTACATTAGAAGATACCTATAGGTATGTGCAGTCACAGGCCATTACCTGTCAAAAGCCCACTCCTGAAAAGGAAAAGCCAGATCCCTATAAGAACCTTAGTTTTTGGGAGGTTAATTTAAAAGAAAAGTTTTCTAGTGAATTGGATCAGTATCCTTTGGGACGCAAGTTTTTGTTACAAAGTGGATATAGGGGACGGTCCTCTATTCGTACAGGTGTTAAGCGCCCTGCTGTTTCCAAAGCCTCTGCTGCCCCTAAACGTAAGCGCGCCAAAACTAAAAGG
>CDK36571
ATGTGGCGGCCTAGCGACAGCACAGTATATGTGCCTCCTCCTAACCCTGTATCCAAAGTTGTTGCCACGGATGCTTATGTTACTCGCACCAACATATTTTATCATGCCAGCAGTTCTAGACTTCTTGCAGTGGGTCATCCTTATTTTTCCATAAAACGGGCTAACAAAACTGTTGTGCCAAAGGTGTCAGGATATCAATACAGGGTATTTAAGGTGGTGTTACCAGATCCTAACAAATTTGCATTGCCTGACTCGTCTCTTTTTGATCCCACAACACAACGTTTGGTATGGGCATGCACAGGCCTAGAGGTGGGCAGGGGACAGCCATTAGGTGTGGGTGTAAGTGGACATCCTTTCCTAAATAAATATGATGATGTTGAAAATTCAGGGAGTGGTGGTAACCCTGGACAGGATAACAGGGTTAATGTTGGTATGGATTATAAACAAACACAATTATGCATGGTTGGATGTGCCCCCCCTTTGGGCGAGCATTGGGGTAAAGGTAAACAGTGTACTAATACACCTGTACAGGCCGGTGACTGCCCGCCCTTAGAACTTATTACCAGTGTTATACAGGATGGCGATATGGTTGACACAGGCTTTGGTGCTATGAATTTTGCTGATTTGCAGACCAATAAATCAGATGTTCCTATTGACATATGTGGCACTACATGTAAATATCCAGATTATTTACAAATGGCTGCAGACCCATATGGTGATAGATTATTTTTTTTTCTACGGAAGGAACAAATGTTTGCCAGACATTTTTTTAACAGGGCTGGCGAGGTGGGGGAACCTGTGCCTGATACTCTTATAATTAAGGGTAGTGGAAATCGAACGTCTGTAGGGAGTAGTATATATGTTAACACCCCAAGCGGCTCTTTGGTGTCCTCTGAGGCACAATTGTTTAATAAGCCATATTGGCTACAAAAAGCCCAGGGACATAACAATGGTATTTGTTGGGGTAATCAACTGTTTGTTACTGTGGTAGATACCACACGCAGTACCAACATGACATTATGTGCATCCGTAACTACATCTTCCACATACACCAATTCTGATTATAAAGAGTACATGCGTCATGTGGAAGAGTATGATTTACAATTTATTTTTCAATTATGTAGCATTACATTGTCTGCTGAAGTAATGGCCTATATTCACACAATGAATCCCTCTGTTTTGGAAGACTGGAACTTTGGGTTATCGCCTCCCCCAAATGGTACATTAGAAGATACCTATAGGTATGTGCAGTCACAGGCCATTACCTGTCAAAAGCCCACTCCTGAAAAGGAAAAGCCAGATCCCTATAAGAACCTTAGTTTTTGGGAGGTTAATTTAAAAGAAAAGTTTTCTAGTGAATTGGATCAGTATCCTTTGGGACGCAAGTTTTTGTTACAAAGTGGATATAGGGGACGGTCCTCTATTCGTACCGGTGTTAAGCGCCCTGCTGTTTCCAAAGCCTCTGCTGCCCCTAAACGTAAGCGCGCCAAAACCAAAAGG
>CDK37300
ATGTGGCGGCCTAGCGACAGCACAGTATATGTGCCTCCTCCTAACCCTGTATCCAAAGTTGTTGCCACGGATGCTTATGTTACTCGCACCAACATATTTTATCATGCCAGCAGTTCTAGACTTCTTGCAGTGGGTCATCCTTATTTTTCCATAAAACGGGCTAACAAAACTGTTGTGCCAAAGGTGTCAGGATATCAATACAGAGTATTTAAGGTGGTGTTACCAGATCCTAACAAATTTGCATTGCCTGACTCGTCTCTTTTTGATCCCACAACACAACGTTTGGTATGGGCATGCACAGGCCTAGAGGTGGGCCGGGGACAGCCATTAGGTGTGGGTGTAAGTGGACATCCTTTCCTAAATAAATATGATGATGTTGAAAATTCAGGGAGTGGTGGTAACCCTGGACAGGATAACAGGGTTAATGTAGGTATGGATTATAAACAAACACAATTATGCATGGTTGGATGTGCCCCCCCTTTGGGCGAGCATTGGGGTAAAGGTAAACAGTGTACTAATACACCTGTACAGGCTGGTGACTGCCCGCCCTTAGAACTTATTACCAGTGTTATACAGGATGGCGATATGGTTGACACAGGCTTTGGTGCTATGAATTTTGCTGATTTGCAGACCAATAAATCAGATGTTCCTATTGACATATGTGGCACTACATGTAAATATCCAGATTATTTACAAATGGCTGCAGACCCATATGGTGATAGATTATTTTTTTTTCTACGGAAGGAACAAATGTTTGCCAGACATTTTTTTAACAGGGCTGGCGAGGTGGGGGAACCTGTGCCTGATACTCTTATAATTAAGGGTAGTGGAAATCGCACGTCTGTAGGGAGTAGTATATATGTTAACACCCCAAGCGGCTCTTTGGTGTCCTCTGAGGCACAATTGTTTAATAAGCCATATTGGCTACAAAAAGCCCAGGGACATAACAATGGTATTTGTTGGGGTAATCAACTGTTTGTTACTGTGGTAGATACCACACGCAGTACCAACATGACATTATGTGCATCCGTAACTACATCTTCCACATACACCAATTCTGATTATAAAGAGTACATGCGTCATGTGGAAGAGTATGATTTACAATTTATTTTTCAATTATGTAGCATTACATTGTCTGCTGAAGTAATGGCCTATATTCACACAATGAATCCCTCTGTTTTGGAAGACTGGAACTTTGGGTTATCGCCTCCCCCAAATGGTACCTTAGAAGATACCTATAGGTATGTGCAGTCACAGGCCATTACCTGTCAAAAGCCCACTCCTGAAAAGGAAAAGCCAGATCCCTATAAGAACCTTAGTTTTTGGGAGGTTAATTTAAAAGAAAAGTTTTCTAGTGAATTGGATCAGTATCCTTTGGGACGCAAGTTTTTGTTACAAAGTGGATATAGGGGACGGTCCTCTATTCGTACCGGTGTTAAGCGCCCTGCTGTTTCCAAAGCCTCTGCTGCCCCTAAACGTAAGCGCGCCAAAACCAAAAGG
>CBY85520
ATGTGGCGGCCTAGCGACAGCACAGTATATGTGCCTCCTCCTAACCCTGTATCCAAAGTTGTTGCCACGGATGCTTATGTTACTCGCACCAACATATTTTATCATGCCAGCAGTTCTAGACTTCTTGCAGTGGGTCATCCTTATTTTTCCATAAAACGGGCTAACAAAACTGTTGTGCCAAAGGTGTCAGGATATCAATACAGGGTATTTAAGGTGGTGTTACCAGATCCTAACAAATTTGCATTGCCTGACTCGTCTCTTTTTGATCCCACAACACAACGTTTGGTATGGGCATGCACAGGCCTAGAGGTGGGCAGGGGACAGCCATTAGGTGTGGGTGTAAGTGGACATCCTTTCCTAAATAAATATGATGATGTTGAAAATTCAGGGAGTGGTGGTAACCCTGGACAGGATAACAGGGTTAATGTTGGTATGGATTATAAACAAACACAATTATGCATGGTTGGATGTGCCCCCCCTTTGGGCGAGCATTGGGGTAAAGGTAAACAGTGTACTAATACACCTGTACAGGCTGGTGACTGCCCGCCCTTAGAACTTATTACCAGTGTTATACAGGATGGCGATATGGTTGACACAGGCTTTGGTGCTATGAATTTTGCTGATTTGCAGACCAATAAATCAGATGTTCCTATTGACATATGTGGCACTACATGTAAATATCCAGATTATTTACAAATGGCTGCAGACCCATATGGTGATAGATTATTTTTTTTTCTACGGAAGGAACAAATGTTTGCCAGACATTTTTTTAACAGGGCTGGCGAGGTGGGGGAACCTGTGCCTGATACTCTTATAATTAAGGGTAGTGGAAATCGAACGTCTGTAGGGAGTAGTATATATGTTAACACCCCAAGCGGCTCTTTGGTGTCCTCTGAGGCACAATTGTTTAATAAGCCATATTGGCTACAAAAAGCCCAGGGACATAACAATGGTATTTGTTGGGGTAATCAACTGTTTGTTACTGTGGTAGATACCACACGCAGTACCAACATGACATTATGTGCATCCGTAACTACATCTTCCACATACACCAATTCTGATTATAAAGAGTACATGCGTCATGTGGAAGAGTATGATTTACAATTTATTTTTCAATTATGTAGCATTACATTGTCTGCTGAAGTAATGGCCTATATTCACACAATGAATCCCTCTGTTTTGGAAGACTGGAACTTTGGGTTATCGCCTCCCCCAAATGGTACATTAGAAGATACCTATAGGTATGTGCAGTCACAGGCCATTACCTGTCAAAAGCCCACTCCTGAAAAGGAAAAGCCAGATCCCTATAAGAACCTTAGTTTTTGGGAGGTTAATTTAAAAGAAAAGTTTTCTAGTGAATTGGATCAGTATCCTTTGGGACGCAAGTTTTTGTTACAAAGTGGATATAGGGGACGGTCCTCTATTCGTACCGGTGTTAAGCGCCCTGCTGTTTCCAAAGCCTCTGCTGCCCCTAAACGTAAGCGCGCCAAAACCAAAAGG
>AFL91953
ATGTGGCGGCCTAGCGACAGCACAGTATATGTGCCTCCTCCTAACCCTGTATCCAAAGTTGTTGCCACGGATGCTTATGTTACTCGCACCAACATATTTTATCATGCCAGCAGTTCTAGACTTCTTGCAGTGGGTCATCCTTATTTTTCCATAAAACGGGCTAACAAAACTGTTGTGCCAAAGGTGTCAGGATATCAATACAGGGTATTTAAGGTGGTGTTACCAGATCCTAACAAATTTGCATTGCCTGACTCGTCTCTTTTTGATCCCACAACACAACGTTTGGTATGGGCATGCACAGGCCTAGAGGTGGGCAGGGGACAGCCATTAGGTGTGGGTGTAAGTGGACATCCTTTCCTAAATAAATATGATGATGTTGAAAATTCAGGGAGTGGTGGTAACCCTGGACAGGATAACAGGGTTAATGTTGGTATGGATTATAAACAAACACAATTATGCATGGTTGGATGTGCCCCCCCTTTGGGCGAGCATTGGGGTAAAGGTAAACAGTGTACTAATACACCTGTACAGGCTGGTGACTGCCCGCCCTTAGAACTTATTACCAGTGTTATACAGGATGGCGATATGGTTGACACAGGCTTTGGTGCTATGAATTTTGCTGATTTGCAGACCAATAAATCAGATGTTCCTATTGACATATGTGGCACTACATGTAAATATCCAGATTATTTACAAATGGCTGCAGACCCATATGGTGATAGATTATTTTTTTTTCTACGGAAGGAACAAATGTTTGCCAGACATTTTTTTAACAGGGCTGGCGAGGTGGGGGAACCTGTGCCTGATACTCTTATAATTAAGGGTAGTGGAAATCGAACGTCTGTAGGGAGTAGTATATATGTTAACACCCCAAGCGGCTCTTTGGTGTCCTCTGAGGCACAATTGTTTAATAAGCCATATTGGCTACAAAAAGCCCAGGGACATAACAATGGTATTTGTTGGGGTAATCAACTGTTTGTTACTGTGGTAGATACCACACGCAGTACCAACATGACATTATGTGCATCCGTAACTACATCTTCCACATACACCAATTCTGATTATAAAGAGTACATGCGTCATGTGGAAGAGTATGATTTACAATTTATTTTTCAATTATGTAGCATTACATTGTCTGCTGAAGTAATGGCCTATATTCACACAATGAATCCCTCTGTTTTGGAAGACTGGAACTTTGGGTTATCGCCTCCCCCAAATGGTACATTAGAAGATACCTATAGGTATGTGCAGTCACAGGCCATTACCTGTCAAAAGCCCACTCCTGAAAAGGAAAAGCCAGATCCCTATAAGAACCTTAGTTTTTGGGAGGTTAATTTAAAAGAAAAGTTTTCTAGTGAATTGGATCAGTATCCTTTGGGACGCAAGTTTTTGTTACAAAGTGGATATAGGGGACGGTCCTCTATTCGTACCGGTGTTAAGCGCCCTGCTGTTTCCAAAGCCTCTGCTGCCCCTAAACGTAAGCGCGCCAAAACCAAAAGG
>CDK37543
ATGTGGCGGCCTAGCGACAGCACAGTATATGTGCCTCCTCCTAACCCTGTATCCAAAGTTGTTGCCACGGATGCTTATGTTACTCGCACCAACATATTTTATCATGCCAGCAGTTCTAGACTTCTTGCAGTGGGTCATCCTTATTTTTCCATAAAACGGGCTAACAAAACTGTTGTGCCAAAGGTGTCAGGATATCAATACAGGGTATTTAAGGTGGTGTTACCAGATCCTAACAAATTTGCATTGCCTGACTCGTCTCTTTTTGATCCCACAACACAACGTTTGGTATGGGCATGCACAGGCCTAGAGGTGGGCAGGGGACAGCCATTAGGTGTGGGTGTAAGTGGACATCCTTTCCTAAATAAATATGATGATGTTGAAAATTCAGGGAGTGGTGGTAACCCTGGACAGGATAACAGGGTTAATGTTGGTATGGATTATAAACAAACACAATTATGCATGGTTGGATGTGCCCCCCCTTTGGGCGAGCATTGGGGTAAAGGTAAACAGTGTACTAATACACCTGTACAGGCTGGTGACTGCCCGCCCTTAGAACTTATTACCAGTGTTATACAGGATGGCGATATGGTTGACACAGGCTTTGGTGCTATGAATTTTGCTGATTTGCARACCAATAAATCAGATGTTCCTATTGACATATGTGGCACTACATGTAAATATCCAGATTATTTACAAATGGCTGCAGACCCATATGGTGATAGATTATTTTTTTTTCTACGGAAGGAACAAATGTTTGCCAGACATTTTTTTAACAGGGCTGGCGAGGTGGGGGAACCTGTGCCTGATACTCTTATAATTAAGGGTAGTGGAAATCGAACGTCTGTAGGGAGTAGTATATATGTTAACACCCCAAGCGGCTCTTTGGTGTCCTCTGAGGCACAATTGTTTAATAAGCCATATTGGCTACAAAAAGCCCAGGGACATAACAATGGTATTTGTTGGGGTAATCAACTGTTTGTTACTGTGGTAGATACCACACGCAGTACCAACATGACATTATGTGCATCCGTAACTACATCTTCCACATACACCAATTCTGATTATAAAGAGTACATGCGTCATGTGGAAGAGTATGATTTACAATTTATTTTTCAATTATGTAGCATTACATTGTCTGCTGAAGTAATGGCCTATATTCACACAATGAATCCCTCTGTTTTGGAAGACTGGAACTTTGGGTTATCGCCTCCCCCAAATGGTACATTAGAAGATACCTATAGGTATGTGCAGTCACAGGCCATTACCTGTCAAAAGCCCACTCCTGAAAAGGAAAAGCCAGATCCCTATAAGAACCTTAGTTTTTGGGAGGTTAATTTAAAAGAAAAGTTTTCTAGTGAATTGGATCAGTATCCTTTGGGACGCAAGTTTTTGTTACAAAGTGGATATAGGGGACGGTCCTCTATTCGTACCGGTGTTAAGCGCCCTGCTGTTTCCAAAGCCTCTGCTGCCCCTAAACGTAAGCGCGCCAAAACCAAAAGG
>CDK37084
ATGTGGCGGCCTAGCGACAGCACAGTATATGTGCCTCCTCCTAACCCTGTATCCAAAGTTGTTGCCACGGATGCTTATGTTACTCGCACCAACATATTTTATCATGCCAGCAGTTCTAGACTTCTTGCAGTGGGTCATCCTTATTTTTCCATAAAACGGGCTAACAAAACTGTTGTGCCAAAGGTGTCAGGATATCAATACAGGGTATTTAAGGTGGTGTTACCAGATCCTAACAAATTTGCATTGCCTGACTCGTCTCTTTTTGATCCCACAACACAACGTTTGGTATGGGCATGCACAGGCCTAGAGGTGGGCAGGGGACAGCCATTAGGTGTGGGTGTAAGTGGACATCCTTTCCTAAATAAATATGATGATGTTGAAAATTCAGGGAGTGGTGGTAACCCTGGACAGGATAACAGGGTTAATGTTGGTATGGATTATAAACAAACACAATTATGCATGGTTGGCTGTGCCCCCCCTTTGGGCGAGCATTGGGGTAAAGGTAAACAGTGTACTAATACACCTGTACAGGCTGGTGACTGCCCGCCCTTAGAACTTATTACCAGTGTTATACAGGATGGCGATATGGTTGACACAGGCTTTGGTGCTATGAATTTTGCTGATTTGCAGACCAATAAATCAGATGTTCCTATTGACATATGTGGCACTACATGTAAATATCCAGATTATTTACAAATGGCTGCAGACCCATATGGTGATAGATTATTTTTTTTTCTACGGAAGGAACAAATGTTTGCCAGACATTTTTTTAACAGGGCTGGCGAGGTGGGGGAACCTGTGCCTGATACTCTTATAATTAAGGGTAGTGGAAATCGAACGTCTGTAGGGAGTAGTATATATGTTAACACCCCAAGCGGCTCTTTGGTGTCCTCTGAGGCACAATTGTTTAATAAGCCATATTGGCTACAAAAAGCCCAGGGACATAACAATGGTATTTGTTGGGGTAATCAACTGTTTGTTACTGTGGTAGATACCACACGCAGTACCAACATGACATTATGTGCATCCGTAACTACATCTTCCACATACACCAATTCTGATTATAAAGAGTACATGCGTCATGTGGAAGAGTATGATTTACAATTTATTTTTCAATTATGTAGCATTACATTGTCTGCTGAAGTAATGGCCTATATTCACACAATGAATCCCTCTGTTTTGGAAGACTGGAACTTTGGGTTATCGCCTCCCCCAAATGGTACATTAGAAGATACCTATAGGTATGTGCAGTCACAGGCCATTACCTGTCAAAAGCCCACTCCTGAAAAGGAAAAGCCAGATCCCTATAAGAACCTTAGTTTTTGGGAGGTTAATTTAAAAGAAAAGTTTTCTAGTGAATTGGATCAGTATCCTTTGGGACGCAAGTTTTTGTTACAAAGTGGATATAGGGGACGGTCCTCTATTCGTACCGGTGTTAAGCGCCCTGCTGTTTCCAAAGCCTCTGCTGCCCCTAAACGTAAGCGCGCCAAAACCAAAAGG
>CDK37075
ATGTGGCGGCCTAGCGACAGCACAGTATATGTGCCTCCTCCTAACCCTGTATCCAAAGTTGTTGCCACGGATGCTTATGTTACTCGCACCAACATATTTTATCATGCCAGCAGTTCTAGACTTCTTGCAGTGGGTCATCCTTATTTTTCCATAAAACGGGCTAACAAAACTGTTGTGCCAAAGGTGTCAGGATATCAATACAGGGTATTTAAGGTGGTGTTACCAGATCCTAACAAATTTGCATTGCCTGACTCGTCTCTTTTTGATCCCACAACACAACGTTTGGTATGGGCATGCACAGGCCTAGAGGTGGGCAGGGGACAGCCATTAGGTGTGGGTGTAAGTGGACATCCTTTCCTAAATAAATATGATGATGTTGAAAATTCAGGGAGTGGTGGTAACCCTGGACAGGATAACAGGGTTAATGTTGGTATGGATTATAAACAAACACAATTATGCATGGTTGGATGTGCCCCCCCTTTGGGCGAGCATTGGGGTAAAGGTAAACAGTGTACTAATACACCTGTACAGGCTGGTGACTGCCCGCCCTTAGAACTTATTACCAGTGTTATACAGGATGGCGATATGGTTGACACAGGCTTTGGTGCTATGAATTTTGCTGATTTGCAGACCAATAAATCAGATGTTCCTATTGACATATGTGGCACTACATGTAAATATCCAGATTATTTACAAATGGCTGCAGACCCATATGGTGATAGATTATTTTTTTTTCTACGGAAGGAACAAATGTTTGCCAGACATTTTTTTAACAGGGCTGGCGAGGTGGGGGAACCTGTGCCTGATACTCTTATAATTAAGGGTAGTGGAAATCGAACGTCTGTAGGGAGTAGTATATATGTTAACACCCCAAGCGGCTCTTTGGTGTCCTCTGAGGCACAATTGTTTAATAAGCCATATTGGCTACAAAAAGCCCAGGGACATAACAATGGTATTTGTTGGGGTAATCAACTGTTTGTTACTGTGGTAGATACCACACGCAGTACCAACATGACATTATGTGCATCCGTAACTACATCTTCCACATACACCAATTCTGATTATAAAGAGTACATGCGTCATGTGGAAGAGTATGATTTACAATTTATTTTTCAATTATGTAGCATTACATTGTCTGCTGAAGTAATGGCCTATATTCACACAATGAATCCCTCTGTTTTGGAAGACTGGAACTTTGGGTTATCGCCTCCCCCAAATGGTACATTAGAAGATACCTATAGGTATGTGCAGTCACAGGCCATTACCTGTCAAAAGCCCACTCCTGAAAAGGAAAAGCCAGATCCCTATAAGAACCTTAGTTTTTGGGAGGTTAATTTAAAAGAAAAGTTTTCTAGTGAATTGGATCAGTATCCTTTGGGACGCAAGTTTTTGTTACAAAGTGGATATAGGGGACGGTCCTCTATTCGTACCGGTGTTAAGCGCCCTGCTGTTTCCAAAGCCTCTGCTGCCCCTAAACGTAAGCGCGCCAAAACCAAAAGG
>CDK37669
ATGTGGCGGCCTAGCGACAGCACAGTATATGTGCCTCCTCCTAACCCTGTATCCAAAGTTGTTGCCACGGATGCTTATGTTACTCGCACCAACATATTTTATCATGCCAGCAGTTCTAGACTTCTTGCAGTGGGTCATCCTTATTTTTCCATAAAACGGGCTAACAAAACTGTTGTGCCAAAGGTGTCAGGATATCAATACAGGGTATTTAAGGTGGTGTTACCAGATCCTAACAAATTTGCATTGCCTGACTCGTCTCTTTTTGATCCCACAACACAACGTTTGGTATGGGCATGCACAGGCCTAGAGGTGGGCAGGGGACAGCCATTAGGTGTGGGTGTAAGTGGACATCCTTTCCTAAATAAATATGATGATGTTGAAAATTCAGGGAGTGGTGGTAACCCTGGACAGGATAACAGGGTTAATGTTGGTATGGATTATAAACAAACACAATTATGCATGGTTGGATGTGCCCCCCCTTTGGGCGAGCATTGGGGTAAAGGTAAACAGTGTACTAATACACCTGTACAGGCTGGTGACTGCCCGCCCTTAGAACTTATTACCAGTGTTATACAGGATGGCGATATGGTTGACACAGGCTTTGGTGCTATGAATTTTGCTGATTTGCAGACCAATAAATCAGATGTTCCTATTGACATATGTGGCACTACATGTAAATATCCAGATTATTTACAAATGGCTGCAGACCCATATGGTGATAGATTATTTTTTTTTCTACGGAAGGAACAAATGTTTGCCAGACATTTTTTTAACAGGGCTGGCGAGGTGGGGGAACCTGTGCCTGATACTCTTATAATTAAGGGTAGTGGAAATCGAACGTCTGTAGGGAGTAGTATATATGTTAACACCCCAAGCGGCTCTTTGGTGTCCTCTGAGGCACAATTGTTTAATAAGCCATATTGGCTACAAAAAGCCCAGGGACATAACAATGGTATTTGTTGGGGTAATCAACTGTTTGTTACTGTGGTAGATACCACACGCAGTACCAACATGACATTATGTGCATCCGTAACTACATCTTCCACATACACCAATTCTGATTATAAAGAGTACATGCGTCATGTGGAAGAGTATGATTTACAATTTATTTTTCAATTATGTAGCATTACATTGTCTGCTGAAGTAATGGCCTATATTCACACAATGAATCCCTCTGTTTTGGAAGACTGGAACTTTGGGTTATCGCCTCCCCCAAATGGTACATTAGAAGATACCTATAGGTATGTGCAGTCACAGGCCATTACCTGTCAAAAGCCCACTCCTGAAAAGGAAAAGCCAGATCCCTATAAGAACCTTAGTTTTTGGGAGGTTAATTTAAAAGAAAAGTTTTCTAGTGAATTGGATCAGTATCCTTTGGGACGCAAGTTTTTGTTACAAAGTGGATATAGGGGACGGTCCTCTATTCGTACCGGTGTTAAGCGCCCTGCTGTTTCCAAAGCCTCTGCTGCCCCTAAACGTAAGCGCGCCAAAACCAAAAGG
>CDK37660
ATGTGGCGGCCTAGCGACAGCACAGTATATGTGCCTCCTCCTAACCCTGTATCCAAAGTTGTTGCCACGGATGCTTATGTTACTCGCACCAACATATTTTATCATGCCAGCAGTTCTAGACTTCTTGCAGTGGGTCATCCTTATTTTTCCATAAAACGGGCTAACAAAACTGTTGTGCCAAAGGTGTCAGGATATCAATACAGAGTATTTAAGGTGGTGTTACCAGATCCTAACAAATTTGCATTGCCTGACTCGTCTCTTTTTGATCCCACAACACAACGTTTGGTATGGGCATGCACAGGCCTAGAGGTGGGCCGGGGACAGCCATTAGGTGTGGGTGTAAGTGGACATCCTTTCCTAAATAAATATGATGATGTTGAAAATTCAGGGAGTGGTGGTAACCCTGGACAGGATAACAGGGTTAATGTAGGTATGGATTATAAACAAACACAATTATGCATGGTTGGATGTGCCCCCCCTTTGGGCGAGCATTGGGGTAAAGGTAAACAGTGTACTAATACACCTGTACAGGCTGGTGACTGCCCGCCCTTAGAACTTATTACCAGTGTTATACAGGATGGCGATATGGTTGACACAGGCTTTGGTGCTATGAATTTTGCTGATTTGCAGACCAATAAATCAGATGTTCCTATTGACATATGTGGCACTACATGTAAATATCCAGATTATTTACAAATGGCTGCAGACCCATATGGTGATAGATTATTTTTTTTTCTACGGAAGGAACAAATGTTTGCCAGACATTTTTTTAACAGGGCTGGCGAGGTGGGGGAACCTGTGCCTGATACTCTTATAATTAAGGGTAGTGGAAATCGCACGTCTGTAGGGAGTAGTATATATGTTAACACCCCAAGCGGCTCTTTGGTGTCCTCTGAGGCACAATTGTTTAATAAGCCATATTGGCTACAAAAAGCCCAGGGACATAACAATGGTATTTGTTGGGGTAATCAACTGTTTGTTACTGTGGTAGATACCACACGCAGTACCAACATGACATTATGTGCATCCGTAACTACATCTTCCACATACACCAATTCTGATTATAAAGAGTACATGCGTCATGTGGAAGAGTATGATTTACAATTTATTTTTCAATTATGTAGCATTACATTGTCTGCTGAAGTAATGGCCTATATTCACACAATGAATCCCTCTGTTTTGGAAGACTGGAACTTTGGGTTATCGCCTCCCCCAAATGGTACATTAGAAGATACCTATAGGTATGTGCAGTCACAGGCCATTACCTGTCAAAAGCCCACTCCTGAAAAGGAAAAGCCAGATCCCTATAAGAACCTTAGTTTTTGGGAGGTTAATTTAAAAGAAAAGTTTTCTAGTGAATTGGATCAGTATCCTTTGGGACGCAAGTTTTTGTTACAAAGTGGATATAGGGGACGGTCCTCTATTCGTACCGGTGTTAAGCGCCCTGCTGTTTCCAAAGCCTCTGCTGCCCCTAAACGTAAGCGCGCCAAAACCAAAAGG
>CDK36868
ATGTGGCGGCCTAGCGACAGCACAGTATATGTGCCTCCTCCTAACCCTGTATCCAAAGTTGTTGCCACGGATGCTTATGTTACTCGCACCAACATATTTTATCATGCCAGCAGTTCTAGACTTCTTGCAGTGGGTCATCCTTATTTTTCCATAAAACGGGCTAACAAAACTGTTGTGCCAAAGGTGTCAGGATATCAATACAGGGTATTTAAGGTGGTGTTACCAGATCCTAACAAATTTGCATTGCCTGACTCGTCTCTTTTTGATCCCACAACACAACGTTTGGTATGGGCATGCACAGGCCTAGAGGTGGGCAGGGGACAGCCATTAGGTGTGGGTGTAAGTGGACATCCTTTCCTAAATAAATATGATGATGTTGAAAATTCAGGGAGTGGTGGTAACCCTGGACAGGATAACAGGGTTAATGTTGGTATGGATTATAAACAAACACAATTATGCATGGTTGGATGTGCCCCCCCTTTGGGCGAGCATTGGGGTAAAGGTAAACAGTGTACTAATACACCTGTACAGGCTGGTGACTGCCCGCCCTTAGAACTTATTACCAGTGTTATACAGGATGGCGATATGGTTGACACAGGCTTTGGTGCTATGAATTTTGCTGATTTGCAGACCAATAAATCAGATGTTCCTATTGACATATGTGGCACTACATGTAAATATCCAGATTATTTACAAATGGCTGCAGACCCATATGGTGATAGATTATTTTTTTTTCTACGGAAGGAACAAATGTTTGCCAGACATTTTTTTAACAGGGCTGGCGAGGTGGGGGAACCTGTGCCTGATACTCTTATAATTAAGGGTAGTGGAAATCGAACGTCTGTAGGGAGTAGTATATATGTTAACACCCCAAGCGGCTCTTTGGTGTCCTCTGAGGCACAATTGTTTAATAAGCCATATTGGCTACAAAAAGCCCAGGGACATAACAATGGTATTTGTTGGGGTAATCAACTGTTTGTTACTGTGGTAGATACCACACGCAGTACCAACATGACATTATGTGCATCCGTAACTACATCTTCCACATACACCAATTCTGATTATAAAGAGTACATGCGTCATGTGGAAGAGTATGATTTACAATTTATTTTTCAATTATGTAGCATTACATTGTCTGCTGAAGTAATGGCCTATATTCACACAATGAATCCCTCTGTTTTGGAAGACTGGAACTTTGGGTTATCGCCTCCCCCAAATGGTACATTAGAAGATACCTATAGGTATGTGCAGTCACAGGCCATTACCTGTCAAAAGCCCACTCCTGAAAAGGAAAAGCCAGATCCCTATAAGAACCTTAGTTTTTGGGAGGTTAATTTAAAAGAAAAGTTTTCTAGTGAATTGGATCAGTATCCTTTGGGGCGCAAGTTTTTGTTACAAAGTGGATATAGGGGACGGTCCTCTATTCGTACCGGTGTTAAGCGCCCTGCTGTTTCCAAAGCCTCTGCTGCCCCTAAACGTAAGCGCGCCAAAACCAAAAGG
>CDK37381
ATGTGGCGGCCTAGCGACAGCACAGTATATGTGCCTCCTCCTAACCCTGTATCCAAAGTTGTTGCCACGGATGCTTATGTTACTCGCACCAACATATTTTATCATGCCAGCAGTTCTAGACTTCTTGCAGTGGGTCATCCTTATTTTTCCATAAAACGGGCTAACAAAACTGTTGTGCCAAAGGTGTCAGGATATCAATACAGAGTATTTAAGGTGGTGTTACCAGATCCTAACAAATTTGCATTGCCTGACTCGTCTCTTTTTGATCCCACAACACAACGTTTGGTATGGGCATGCACAGGCCTAGAGGTGGGCCGGGGACAGCCATTAGGTGTGGGTGTAAGTGGACATCCTTTCCTAAATAAATATGATGATGTTGAAAATTCAGGGAGTGGTGGTAACCCTGGACAGGATAACAGGGTTAATGTAGGTATGGATTATAAACAAACACAATTATGCATGGTTGGATGTGCCCCCCCTTTGGGCGAGCATTGGGGTAAAGGTAAACAGTGTACTAATACACCTGTACAGGCTGGTGACTGCCCGCCCTTAGAACTTATTACCAGTGTTATACAGGATGGCGATATGGTTGACACAGGCTTTGGTGCTATGAATTTTGCTGATTTGCAGACCAATAAATCAGATGTTCCTATTGACATATGTGGCACTACATGTAAATATCCAGATTATTTACAAATGGCTGCAGACCCATATGGTGATAGATTATTTTTTTTTCTACGGAAGGAACAAATGTTTGCCAGACATTTTTTTAACAGGGCTGGCGAGGTGGGGGAACCTGTGCCTGATACTCTTATAATTAAGGGTAGTGGAAATCGCACGTCTGTAGGGAGTAGTATATATGTTAACACCCCAAGCGGCTCTTTGGTGTCCTCTGAGGCACAATTGTTTAATAAGCCATATTGGCTACAAAAAGCCCAGGGACATAACAATGGTATTTGTTGGGGTAATCAACTGTTTGTTACTGTGGTAGATACCACACGCAGTACCAACATGACATTATGTGCATCCGTAACTACATCTTCCACATACACCAATTCTGATTATAAAGAGTACATGCGTCATGTGGAAGAGTATGATTTACAATTTATTTTTCAATTATGTAGCATTACATTGTCTGCTGAAGTAATGGCCTATATTCACACAATGAATCCCTCTGTTTTGGAAGACTGGAACTTTGGGTTATCGCCTCCCCCAAATGGTACATTAGAAGATACCTATAGGTATGTGCAGTCACAGGCCATTACCTGTCAAAAGCCCACTCCTGAAAAGGAAAAGCCAGATCCCTATAAGAACCTTAGTTTTTGGGAGGTTAATTTAAAAGAAAAGTTTTCTAGTGAATTGGATCAGTATCCTTTGGGACGCAAGTTTTTGTTACAAAGTGGATATAGGGGACGGTCCTCTATTCGTACCGGTGTTAAGCGCCCTGCTGTTTCCAAAGCCTCTGCTGCCCCTAAACGTAAGCGCGCCAAAACCAAAAGG
>CDK36769
ATGTGGCGGCCTAGCGACAGCACAGTATATGTGCCTCCTCCTAACCCTGTATCCAAAGTTGTTGCCACGGATGCTTATGTTACTCGCACCAACATATTTTATCATGCCAGCAGTTCTAGACTTCTTGCAGTGGGACATCCTTATTTTTCCATAAAACGGGCTAACAAAACTGTTGTGCCAAAGGTGTCAGGATATCAATACAGGGTATTTAAGGTGGTGTTACCAGATCCTAACAAATTTGCATTGCCTGACTCGTCTCTTTTCGATCCCACAACACAACGTTTAGTATGGGCATGCACAGGCCTAGAGGTGGGCAGGGGACAGCCATTAGGTGTGGGTGTAAGTGGACATCCTTTCCTAAATAAATATGATGATGTTGAAAATTCAGGGAGTGGTGGTAACCCTGGACAGGATAACAGGGTTAATGTAGGTATGGATTATAAACAAACACAATTATGCATGGTTGGATGTGCCCCCCCTTTGGGCGAGCATTGGGGTAAAGGTAAACAGTGTACTAATACACCTGTACAGGCTGGTGACTGCCCGCCCTTAGAACTTATTACCAGTGTTATACAGGATGGCGATATGGTTGACACAGGCTTTGGTGCTATGAATTTTGCTGATTTGCAGACCAATAAATCAGATGTTCCTATTGACATATGTGGCACTACATGTAAATATCCAGATTATTTACAAATGGCTGCAGACCCATATGGTGATAGATTATTTTTTTTTCTACGGAAGGAACAAATGTTTGCCAGACATTTTTTTAACAGGGCTGGCGAGGTGGGGGAACCTGTGCCTGATACTCTTATAATTAAGGGTAGTGGAAATCGCACGTCTGTAGGGAGTAGTATATATGTTAACACCCCGAGCGGCTCTTTGGTGTCCTCTGAGGCACAATTGTTTAATAAGCCATATTGGCTACAAAAAGCCCAGGGACATAACAATGGTATTTGTTGGGGTAATCAACTGTTTGTTACTGTGGTAGATACCACACGCAGTACCAACATGACATTATGTGCATCCGTAACTACATCTTCCACATACACCAATTCTGATTATAAAGAGTACATGCGTCATGTGGAAGAGTATGATTTACAATTTATTTTTCAATTATGTAGCATTACATTGTCTGCTGAAGTAATGGCCTATATTCACACAATGAATCCCTCTGTTTTGGAAGACTGGAACTTTGGGTTATCGCCTCCCCCAAATGGTACATTAGAAGATACCTATAGGTATGTGCAGTCACAGGCCATTACCTGTCAAAAGCCCACTCCTGAAAAGGAAAAGCCAGATCCCTATAAAAACCTTAGTTTTTGGGAGGTTAATTTAAAAGAAAAGTTTTCTAGTGAATTGGATCAGTATCCTTTGGGACGCAAGTTTTTGTTACAAAGTGGATATAGGGGACGGTCCTCTATTCGTACAGGTGTTAAGCGCCCTGCTGTTTCCAAAGCCTCTGCTGCCCCTAAACGTAAGCGCGCCAAAACTAAAAGG
>CBY85538
ATGTGGCGGCCTAGCGACAGCACAGTATATGTGCCTCCTCCTAACCCTGTATCCAAAGTTGTTGCCACGGATGCTTATGTTACTCGCACCAACATATTTTATCATGCCAGCAGTTCTAGACTTCTTGCAGTGGGTCATCCTTATTTTTCCATAAAACGGGCTAACAAAACTGTTGTGCCAAAGGTGTCAGGATATCAATACAGGGTATTTAAGGTGGTGTTACCAGATCCTAACAAATTTGCATTGCCTGACTCGTCTCTTTTTGATCCCACAACACAACGTTTGGTATGGGCATGCACAGGCCTAGAGGTGGGCAGGGGACAGCCATTAGGTGTGGGTGTAAGTGGACATCCTTTCCTAAATAAATATGATGATGTTGAAAATTCAGGGAGTGGTGGTAACCCTGGACAGGATAACAGGGTTAATGTTGGTATGGATTATAAACAAACACAATTATGCATGGTTGGATGTGCCCCCCCTTTGGGCGAGCATTGGGGTAAAGGTAAACAGTGTACTAATACACCTGTACAGGCTGGTGACTGCCCGCCCTTAGAACTTATTACCAGTGTTATACAGGATGGCGATATGGTTGACACAGGCTTTGGTGCTATGAATTTTGCTGATTTGCAGACCAATAAATCAGATGTTCCTATTGACATATGTGGCACTACATGTAAATATCCAGATTATTTACAAATGGCTGCAGACCCATATGGTGATAGATTATTTTTTTTTCTACGGAAGGAACAAATGTTTGCCAGACATTTTTTTAACAGGGCTGGCGAGGTGGGGGAACCTGTGCCTGATACTCTTATAATTAAGGGTAGTGGAAATCGAACGTCTGTAGGGAGTAGTATATATGTTAACACCCCAAGCGGCTCTTTGGTGTCCTCTGAGGCACAATTGTTTAATAAGCCATATTGGCTACAAAAAGCCCAGGGACATAACAATGGTATTTGTTGGGGTAATCAACTGTTTGTTACTGTGGTAGATACCACACGCAGTACCAACATGACATTATGTGCATCCGTAACTACATCTTCCACATACACCAATTCTGATTATAAAGAGTACATGCGTCATGTGGAAGAGTATGATTTACAATTTATTTTTCAATTATGTAGCATTACATTGTCTGCTGAAGTAATGGCCTATATTCACACAATGAATCCCTCTGTTTTGGAAGACTGGAACTTTGGGTTATCGCCTCCCCCAAATGGTACATTAGAAGATACCTATAGGTATGTGCAGTCACAGGCCATTACCTGTCAAAAGCCCACTCCTGAAAAGGAAAAGCCAGATCCCTATAAGAACCTTAGTTTTTGGGAGGTTAATTTAAAAGAAAAGTTTTCTAGTGAATTGGATCAGTATCCTTTGGGACGCAAGTTTTTGTTACAAAGTGGATATAGGGGACGGTCCTCTATTCGTACCGGTGTTAAGCGCCCTGCTGTTTCCAAAGCCTCTGCTGCCCCTAAACGTAAGCGCGCCAAAACCAAAAGG
>CDK37462
ATGTGGCGGCCTAGCGACAGCACAGTATATGTGCCTCCTCCTAACCCTGTATCCAAAGTTGTTGCCACGGATGCTTATGTTACTCGCACCAACATATTTTATCATGCCAGCAGTTCTAGACTTCTTGCAGTGGGTCATCCTTATTTTTCCATAAAACGGGCTAACAAAACTGTTGTGCCAAAGGTGTCAGGATATCAATACAGGGTATTTAAGGTGGTGTTACCAGATCCTAACAAATTTGCATTGCCTGACTCGTCTCTTTTTGATCCCACAACACAACGTTTGGTATGGGCATGCACAGGCCTAGAGGTGGGCAGGGGACAGCCATTAGGTGTGGGTGTAAGTGGACATCCTTTCCTAAATAAATATGATGATGTTGAAAATTCAGGGAGTGGTGGTAACCCTGGACAGGATAACAGGGTTAATGTTGGTATGGATTATAAACAAACACAATTATGCATGGTTGGATGTGCCCCCCCTTTGGGCGAGCATTGGGGTAAAGGTAAACAGTGTACTAATACACCTGTACAGGCTGGTGACTGCCCGCCCTTAGAACTTATTACCAGTGTTATACAGGATGGCGATATGGTTGACACAGGCTTTGGTGCTATGAATTTTGCTGATTTGCAGACCAATAAATCAGATGTTCCTATTGACATATGTGGCACTACATGTAAATATCCAGATTATTTACAAATGGCTGCAGACCCATATGGTGATAGATTATTTTTTTTTCTACGGAAGGAACAAATGTTTGCCAGACATTTTTTTAACAGGGCTGGCGAGGTGGGGGAACCTGTGCCTGATACTCTTATAATTAAGGGTAGTGGAAATCGAACGTCTGTAGGGAGTAGTATATATGTTAACACCCCAAGCGGCTCTTTGGTGTCCTCTGAGGCACAATTGTTTAATAAGCCATATTGGCTACAAAAAGCCCAGGGACATAACAATGGTATTTGTTGGGGTAATCAACTGTTTGTTACTGTGGTAGATACCACACGCAGTACCAACATGACATTATGTGCATCCGTAACTACATCTTCCACATACACCAATTCTGATTATAAAGAGTACATGCGTCATGTGGAAGAGTATGATTTACAATTTATTTTTCAATTATGTAGCATTACATTGTCTGCTGAAGTAATGGCCTATATTCACACAATGAATCCCTCTGTTTTGGAAGACTGGAACTTTGGGTTATCGCCTCCCCCAAATGGTACATTAGAAGATACCTATAGGTATGTGCAGTCACAGGCCATTACCTGTCAAAAGCCCACTCCTGAAAAGGAAAAGCCAGATCCCTATAAGAACCTTAGTTTTTGGGAGGTTAATTTAAAAGAAAAGTTTTCTAGTGAATTGGATCAGTATCCTTTGGGACGCAAGTTTTTGTTACAAAGTGGATATAGGGGACGGTCCTCTATTCGTACCGGTGTTAAGCGCCCTGCTGTTTCCAAAGCCTCTGCTGCCCCTAAACGTAAGCGCGCCAAAACCAAAAGG
>CDK36760
ATGTGGCGGCCTAGCGACAGCACAGTATATGTGCCTCCTCCTAACCCTGTATCCAAAGTTGTTGCCACGGATGCTTATGTTACTCGCACCAACATATTTTATCATGCCAGCAGTTCTAGACTTCTTGCAGTGGGTCATCCTTATTTTTCCATAAAACGGGCTAACAAAACTGTTGTGCCAAAGGTGTCAGGATATCAATACAGAGTATTTAAGGTGGTGTTACCAGATCCTAACAAATTTGCATTGCCTGACTCGTCTCTTTTTGATCCCACAACACAACGTTTGGTATGGGCATGCACAGGCCTAGAGGTGGGCCGGGGACAGCCATTAGGTGTGGGTGTAAGTGGACATCCTTTCCTAAATAAATATGATGATGTTGAAAATTCAGGGAGTGGTGGTAACCCTGGACAGGATAACAGGGTTAATGTAGGTATGGATTATAAACAAACACAATTATGCATGGTTGGATGTGCCCCCCCTTTGGGCGAGCATTGGGGTAAAGGTAAACAGTGTACTAATACACCTGTACAGGCTGGTGACTGCCCGCCCTTAGAACTTATTACCAGTGTTATACAGGATGGCGATATGGTTGACACAGGCTTTGGTGCTATGAATTTTGCTGATTTGCAGACCAATAAATCAGATGTTCCTATTGACATATGTGGCACTACATGTAAATATCCAGATTATTTACAAATGGCTGCAGACCCATATGGTGATAGATTATTTTTTTTTCTACGGAAGGAACAAATGTTTGCCAGACATTTTTTTAACAGGGCTGGCGAGGTGGGGGAACCTGTGCCTGATACTCTTATAATTAAGGGTAGTGGAAATCGCACGTCTGTAGGGAGTAGTATATATGTTAACACCCCAAGCGGCTCTTTGGTGTCCTCTGAGGCACAATTGTTTAATAAGCCATATTGGCTACAAAAAGCCCAGGGACATAACAATGGTATTTGTTGGGGTAATCAACTGTTTGTTACTGTGGTAGATACCACACGCAGTACCAACATGACATTATGTGCATCCGTAACTACATCTTCCACATACACCAATTCTGATTATAAAGAGTACATGCGTCATGTGGAAGAGTATGATTTACAATTTATTTTTCAATTATGTAGCATTACATTGTCTGCTGAAGTAATGGCCTATATTCACACAATGAATCCCTCTGTTTTGGAAGACTGGAACTTTGGGTTATCGCCTCCCCCAAATGGTACATTAGAAGATACCTATAGGTATGTGCAGTCACAGGCCATTACCTGTCAAAAGCCCACTCCTGAAAAGGAAAAGCCAGATCCCTATAAGAACCTTAGTTTTTGGGAGGTTAATTTAAAAGAAAAGTTTTCTAGTGAATTGGATCAGTATCCTTTGGGACGCAAGTTTTTGTTACAAAGTGGATATAGGGGACGGTCCTCTATTCGTACCGGTGTTAAGCGCCCTGCTGTTTCCAAAGCCTCTGCTGCCCCTAAACGTAAGCGCGCCAAAACCAAAAGG
>CDK36958
ATGTGGCGGCCTAGCGACAGCACAGTATATGTGCCTCCTCCTAACCCTGTATCCAAAGTTGTTGCCACGGATGCTTATGTTACTCGCACCAACATATTTTATCATGCCAGCAGTTCTAGACTTCTTGCAGTGGGACATCCTTATTTTTCCATAAAACGGGCTAACAAAACTGTTGTGCCAAAGGTGTCAGGATATCAATACAGGGTATTTAAGGTGGTGTTACCAGATCCTAACAAATTTGCATTGCCTGACTCGTCTCTTTTCGATCCCACAACACAACGTTTAGTATGGGCATGCACAGGCCTAGAGGTGGGCAGGGGACAGCCATTAGGTGTGGGTGTAAGTGGACATCCTTTCCTAAATAAATATGATGATGTGGAAAATTCAGGGAGTGGTGGTAACCCTGGACAGGATAACAGGGTTAATGTAGGTATGGATTATAAACAAACACAATTATGCATGGTTGGATGTGCCCCCCCTTTGGGCGAGCATTGGGGTAAAGGTAAACAGTGTACTAATACACCTGTACAGGCTGGTGACTGCCCGCCCTTAGAACTTATTACCAGTGTTATACAGGATGGCGATATGGTTGACACAGGCTTTGGTGCTATGAATTTTGCTGATTTGCAGACCAATAAATCAGATGTTCCTATTGACATATGTGGCACTACATGTAAATATCCAGATTATTTACAAATGGCTGCAGACCCATATGGTGATAGATTATTTTTTTTTCTACGGAAGGAACAAATGTTTGCCAGACATTTTTTTAACAGGGCTGGCGAGGTGGGGGAACCTGTGCCTGATACTCTTATAATTAAGGGTAGTGGAAATCGCACGTCTGTAGGGAGTAGTATATATGTTAACACCCCGAGCGGCTCTTTGGTGTCCTCTGAGGCACAATTGTTTAATAAGCCATATTGGCTACAAAAAGCCCAGGGACATAACAATGGTATTTGTTGGGGTAATCAACTGTTTGTTACTGTGGTAGATACCACACGCAGTACCAACATGACATTATGTGCATCCGTAACTACATCTTCCACATACACCAATTCTGATTATAAAGAGTACATGCGTCATGTGGAAGAGTATGATTTACAATTTATTTTTCAATTATGTAGCATTACATTGTCTGCTGAAGTAATGGCCTATATTCACACAATGAATCCCTCTGTTTTGGAAGACTGGAACTTTGGGTTATCGCCTCCCCCAAATGGTACATTAGAAGATACCTATAGGTATGTGCAGTCACAGGCCATTACCTGTCAAAAGCCCACTCCTGAAAAGGAAAAGCCAGATCCCTATAAAAACCTTAGTTTTTGGGAGGTTAATTTAAAAGAAAAGTTTTCTAGTGAATTGGATCAGTATCCTTTGGGACGCAAGTTTTTGTTACAAAGTGGATATAGGGGACGGTCCTCTATTCGTACAGGTGTTAAGCGCCCTGCTGTTTCCAAAGCCTCTGCTGCCCCTAAACGTAAGCGCGCCAAAACTAAAAGG
>CDK36643
ATGTGGCGGCCTAGCGACAGCACAGTATATGTGCCTCCTCCTAACCCTGTATCCAAAGTTGTTGCCACGGATGCTTATGTTACTCGCACCAACATATTTTATCATGCCAGCAGTTCTAGACTTCTTGCAGTGGGTCATCCTTATTTTTCCATAAAACGGGCTAACAAAACTGTTGTGCCAAAGGTGTCAGGATATCAATACAGGGTATTTAAGGTGGTGTTACCAGATCCTAACAAATTTGCATTGCCTGACTCGTCTCTTTTTGATCCCACAACACAACGTTTGGTATGGGCATGCACAGGCCTAGAGGTGGGCAGGGGACAGCCATTAGGTGTGGGTGTAAGTGGACATCCTTTCCTAAATAAATATGATGATGTTGAAAATTCAGGGAGTGGTGGTAACCCCGGACAGGATAACAGGGTTAATGTTGGTATGGATTATAAACAAACACAATTATGCATGGTTGGATGTGCCCCCCCTTTGGGCGAGCATTGGGGTAAAGGTACACAGTGTACTAATACACCTGTACAGGCTGGTGACTGCCCGCCCTTAGAACTTATTACCAGTGTTATACAGGATGGCGATATGGTTGACACAGGCTTTGGTGCTATGAATTTTGCTGATTTGCAGACCAATAAATCAGATGTTCCTATTGACATATGTGGCACTACATGTAAATATCCAGATTATTTACAAATGGCTGCAGACCCATATGGTGATAGATTATTTTTTTTTCTACGGAAGGAACAAATGTTTGCCAGACATTTTTTTAACAGGGCTGGCGAGGTGGGGGAACCTGTGCCTGATACTCTTATAATTAAGGGTAGTGGAAATCGAACGTCTGTAGGGAGTAGTATATATGTTAACACCCCAAGCGGCTCTTTGGTGTCCTCTGAGGCACAATTGTTTAATAAGCCATATTGGCTACAAAAAGCCCAGGGACATAACAATGGTATTTGTTGGGGTAATCAACTGTTTGTTACTGTGGTAGATACCACACGCAGTACCAACATGACATTATGTGCATCCGTAACTACATCTTCCACATACACCAATTCTGATTATAAAGAGTACATGCGTCATGTGGAAGAGTATGATTTACAATTTATTTTTCAATTATGTAGCATTACATTGTCTGCTGAAGTAATGGCCTATATTCACACAATGAATCCCTCTGTTTTGGAAGACTGGAACTTTGGGTTATCGCCTCCCCCAAATGGTACATTAGAAGATACCTATAGGTATGTGCAGTCACAGGCCATTACCTGTCAAAAGCCCACTCCTGAACAGCAAAAGCCAGATCCCTATAAGAACCTTAGTTTTTGGGAGGTTAATTTAAAAGAAAAGTTTTCTAGTGAATTGGATCAGTATCCTTTGGGACGCAAGTTTTTGTTACAAAGTGGATATAGGGGACGGTCCTCTATTCGTACCGGTGTTAAGCGCCCTGCTGTTTCCAAAGCCTCTGCTGCCCCTAAACGTAAGCGCGCCAAAACCAAAAGG
>CDK36625
ATGTGGCGGCCTAGCGACAGCACAGTATATGTGCCTCCTCCTAACCCTGTATCCAAAGTTGTTGCCACGGATGCTTATGTTACTCGCACCAACATATTTTATCATGCCAGCAGTTCTAGACTTCTTGCAGTGGGACATCCTTATTTTTCCATAAAACGGGCTAACAAAACTGTTGTGCCAAAGGTGTCAGGATATCAATACAGGGTATTTAAGGTGGTGTTACCAGATCCTAACAAATTTGCATTGCCTGACTCGTCTCTTTTCGATCCCACAACACAACGTTTAGTATGGGCATGCACAGGCCTAGAGGTGGGCAGGGGACAGCCATTAGGTGTGGGTGTAAGTGGACATCCTTTCCTAAATAAATATGATGATGTTGAAAATTCAGGGAGTGGTGGTAACCCTGGACAGGATAACAGGGTTAATGTAGGTATGGATTATAAACAAACACAATTATGCATGGTTGGATGTGCCCCCCCTTTGGGCGAGCATTGGGGTAAAGGTAAACAGTGTACTAATACACCTGTACAGGCTGGTGACTGCCCGCCCTTAGAACTTATTACCAGTGTTATACAGGATGGCGATATGGTTGACACAGGCTTTGGTGCTATGAATTTTGCTGATTTGCAGACCAATAAATCAGATGTTCCTATTGACATATGTGGCACTACATGTAAATATCCAGATTATTTACAAATGGCTGCAGACCCATATGGTGATAGATTATTTTTTTTTCTACGGAAGGAACAAATGTTTGCCAGACATTTTTTTAACAGGGCTGGCGAGGTGGGGGAACCTGTGCCTGATACTCTTATAATTAAGGGTAGTGGAAATCGCACGTCTGTAGGGAGTAGTATATATGTTAACACCCCGAGCGGCTCTTTGGTGTCCTCTGAGGCACAATTGTTTAATAAGCCATATTGGCTACAAAAAGCCCAGGGACATAACAATGGTATTTGTTGGGGTAATCAACTGTTTGTTACTGTGGTAGATACCACACGCAGTACCAACATGACATTATGTGCATCCGTAACTACATCTTCCACATACACCAATTCTGATTATAAAGAGTACATGCGTCATGTGGAAGAGTATGATTTACAATTTATTTTTCAATTATGTAGCATTACATTGTCTGCTGAAGTAATGGCCTATATTCACACAATGAATCCCTCTGTTTTGGAAGACTGGAACTTTGGGTTATCGCCTCCCCCAAATGGTACATTAGAAGATACCTATAGGTATGTGCAGTCACAGGCCATTACCTGTCAAAAGCCCACTCCTGAAAAGGAGAAGCCAGATCCCTATAAAAACCTTAGTTTTTGGGAGGTTAATTTAAAAGAAAAGTTTTCTAGTGAATTGGATCAGTATCCTTTGGGACGCAAGTTTTTGTTACAAAGTGGATATAGGGGACGGTCCTCTATTCGTACAGGTGTTAAGCGCCCTGCTGTTTCCAAAGCCTCTGCTGCCCCTAAACGTAAGCGCGCCAAAACTAAAAGG
>CDK37048
ATGTGGCGGCCTAGCGACAGCACAGTATATGTGCCTCCTCCTAACCCTGTATCCAAAGTTGTTGCCACGGATGCTTATGTTACTCGCACCAACATATTTTATCATGCCAGCAGTTCTAGACTTCTTGCAGTGGGTCATCCTTATTTTTCCATAAAACGGGCTAACAAAACTGTTGTGCCAAAGGTGTCAGGATATCAATACAGAGTATTTAAGGTGGTGTTACCAGATCCTAACAAATTTGCATTGCCTGACTCGTCTCTTTTTGATCCCACAACACAACGTTTGGTATGGGCATGCACAGGCCTAGAGGTGGGCCGGGGACAGCCATTAGGTGTGGGTGTAAGTGGACATCCTTTCCTAAATAAATATGATGATGTTGAAAATTCAGGGAGTGGTGGTAACCCTGGACAGGATAACAGGGTTAATGTAGGTATGGATTATAAACAAACACAATTATGCATGGTTGGATGTGCCCCCCCTTTGGGCGAGCATTGGGGTAAAGGTAAACAGTGTACTAATACACCTGTACAGGCTGGTGACTGCCCGCCCTTAGAACTTATTACCAGTGTTATACAGGATGGCGATATGGTTGACACAGGCTTTGGTGCTATGAATTTTGCTGATTTGCAGACCAATAAATCAGATGTTCCTATTGACATATGTGGCACTACATGTAAATATCCAGATTATTTACAAATGGCTGCAGACCCATATGGTGATAGATTATTTTTTTTTCTACGGAAGGAACAAATGTTTGCCAGACATTTTTTTAACAGGGCTGGCGAGGTGGGGGAACCTGTGCCTGATACTCTTATAATTAAGGGTAGTGGAAATCGCACGTCTGTAGGGAGTAGTATATATGTTAACACCCCAAGCGGCTCTTTGGTGTCCTCTGAGGCACAATTGTTTAATAAGCCATATTGGCTACAAAAAGCCCAGGGACATAACAATGGTATTTGTTGGGGTAATCAACTGTTTGTTACTGTGGTAGATACCACACGCAGTACCAACATGACATTATGTGCATCCGTAACTACATCTTCCACATACACCAATTCTGATTATAAAGAGTACATGCGTCATGTGGAAGAGTATGATTTACAATTTATTTTTCAATTATGTAGCATTACATTGTCTGCTGAAGTAATGGCCTATATTCACACAATGAATCCCTCTGTTTTGGAAGACTGGAACTTTGGGTTATCGCCTCCCCCAAATGGTACATTAGAAGATACCTATAGGTATGTGCAGTCACAGGCCATTACCTGTCAAAAGCCCACTCCTGAAAAGGAAAAGCCAGATCCCTATAAGAACCTTAGTTTTTGGGAGGTTAATTTAAAAGAAAAGTTTTCTAGTGAATTGGATCAGTATCCTTTGGGACGCAAGTTTTTGTTACAAAGTGGATATAGGGGACGGTCCTCTATTCGTACCGGTGTTAAGCGCCCTGCTGTTTCCAAAGCCTCTGCTGCCCCTAAACGTAAGCGCGCCAAAACCAAAAGG
>CDK37273
ATGTGGCGGCCTAGCGACAGCACAGTATATGTGCCTCCTCCTAACCCTGTATCCAAAGTTGTTGCCACGGATGCTTATGTTACTCGCACCAACATATTTTATCATGCCAGCAGTTCTAGACTTCTTGCAGTGGGTCATCCTTATTTTTCCATAAAACGGGCTAACAAAACTGTTGTGCCAAAGGTGTCAGGATATCAATACAGGGTATTTAAGGTGGTGTTACCAGATCCTAACAAATTTGCATTGCCTGACTCGTCTCTTTTTGATCCCACAACACAACGTTTGGTATGGGCATGCACAGGCCTAGAGGTGGGCAGGGGACAGCCATTAGGTGTGGGTGTAAGTGGACATCCTTTCCTAAATAAATATGATGATGTTGAAAATTCAGGGAGTGGTGGTAACCCCGGACAGGATAACAGGGTTAATGTTGGTATGGATTATAAACAAACACAATTATGCATGGTTGGATGTGCCCCCCCTTTGGGCGAGCATTGGGGTAAAGGTAAACAGTGTACTAATACACCTGTACAGGCTGGTGACTGCCCGCCCTTAGAACTTATTACCAGTGTTATACAGGATGGCGATATGGTTGACACAGGCTTTGGTGCTATGAATTTTGCTGATTTGCAGACCAATAAATCAGATGTTCCTATTGACATATGTGGCACTACATGTAAATATCCAGATTATTTACAAATGGCTGCAGACCCATATGGTGATAGATTATTTTTTTTTCTACGGAAGGAACAAATGTTTGCCAGACATTTTTTTAACAGGGCTGGCGAGGTGGGGGAACCTGTGCCTGATACTCTTATAATTAAGGGTAGTGGAAATCGAACGTCTGTAGGGAGTAGTATATATGTTAACACCCCAAGCGGCTCTTTGGTGTCCTCTGAGGCACAATTGTTTAATAAGCCATATTGGCTACAAAAAGCCCAGGGACATAACAATGGTATTTGTTGGGGTAATCAACTGTTTGTTACTGTGGTAGATACCACACGCAGTACCAACATGACATTATGTGCATCCGTAACTACATCTTCCACATACACCAATTCTGATTATAAAGAGTACATGCGTCATGTGGAAGAGTATGATTTACAATTTATTTTTCAATTATGTAGCATTACATTGTCTGCTGAAGTAATGGCCTATATTCACACAATGAATCCCTCTGTTTTGGAAGACTGGAACTTTGGGTTATCGCCTCCCCCAAATGGTACATTAGAAGATACCTATAGGTATGTGCAGTCACAGGCCATTACCTGTCAAAAGCCCACTCCTGAACAGCAAAAGCCAGATCCCTATAAGAACCTTAGTTTTTGGGAGGTTAATTTAAAAGAAAAGTTTTCTAGTGAATTGGATCAGTATCCTTTGGGACGCAAGTTTTTGTTACAAAGTGGATATAGGGGACGGTCCTCTATTCGTACCGGTGTTAAGCGCCCTGCTGTTTCCAAAGCCTCTGCTGCCCCTAAACGTAAGCGCGCCAAAACCAAAAGG
>CDK37579
ATGTGGCGGCCTAGCGACAGCACAGTATATGTGCCTCCTCCTAACCCTGTATCCAAAGTTGTTGCCACGGATGCTTATGTTACTCGCACCAACATATTTTATCATGCCAGCAGTTCTAGACTTCTTGCAGTGGGTCATCCTTATTTTTCCATAAAACGGGCTAACAAAACTGTTGTGCCAAAGGTGTCAGGATATCAATACAGGGTATTTAAGGTGGTGTTACCAGATCCTAACAAATTTGCATTGCCTGACTCGTCTCTTTTTGATCCCACAACACAACGTTTGGTATGGGCATGCACAGGCCTAGAGGTGGGCAGGGGACAGCCATTAGGTGTGGGTGTAAGTGGACATCCTTTCCTAAATAAATATGATGATGTTGAAAATTCAGGGAGTGGTGGTAACCCTGGACAGGATAACAGGGTTAATGTTGGTATGGATTATAAACAAACACAATTATGCATGGTTGGATGTGCCCCCCCTTTGGGCGAGCATTGGGGTAAAGGTAAACAGTGTACTAATACACCTGTACAGGCTGGTGACTGCCCGCCCTTAGAACTTATTACCAGTGTTATACAGGATGGCGATATGGTTGACACAGGCTTTGGTGCTATGAATTTTGCTGATTTGCAGACCAATAAATCAGATGTTCCTATTGACATATGTGGCACTACATGTAAATATCCAGATTATTTACAAATGGCTGCAGACCCATATGGTGATAGATTATTTTTTTTTCTACGGAAGGAACAAATGTTTGCCAGACATTTTTTTAACAGGGCTGGCGAGGTGGGGGAACCTGTGCCTGATACTCTTATAATTAAGGGTAGTGGAAATCGAACGTCTGTAGGGAGTAGTATATATGTTAACACCCCAAGCGGCTCTTTGGTGTCCTCTGAGGCACAATTGTTTAATAAGCCATATTGGCTACAAAAGGCCCAGGGACATAACAATGGTATTTGTTGGGGTAATCAACTGTTTGTTACTGTGGTAGATACCACACGCAGTACCAACATGACATTATGTGCATCCGTAACTACATCTTCCACATACACCAATTCTGATTATAAAGAGTACATGCGTCATGTGGAAGAGTATGATTTACAATTTATTTTTCAATTATGTAGCATTACATTGTCTGCTGAAGTAATGGCCTATATTCACACAATGAATCCCTCTGTTTTGGAAGACTGGAACTTTGGGTTATCGCCTCCCCCAAATGGTACATTAGAAGATACCTATAGGTATGTGCAGTCACAGGCCATTACCTGTCAAAAGCCCACTCCTGAAAAGCAAAAGCCAGATCCCTATAAGAACCTTAGTTTTTGGGAGGTTAATTTAAAAGAAAAGTTTTCTAGTGAATTGGATCAGTATCCTTTGGGACGCAAGTTTTTGTTACAAAGTGGATATAGGGGACGGTCCTCTATTCGTACCGGTGTTAAGCGCCCTGCTGTTTCCAAAGCCTCTGCTGCCCCTAAACGTAAGCGCGCCAAAACCAAAAGG
>CDK36508
ATGTGGCGGCCTAGCGACAGCACAGTATATGTGCCTCCTCCTAACCCTGTATCCAAAGTTGTTGCCACGGATGCTTATGTTACTCGCACCAACATATTTTATCATGCCAGCAGTTCTAGACTTCTTGCAGTGGGACATCCTTATTTTTCCATAAAACGGGCTAACAAAACTGTTGTGCCAAAGGTGTCAGGATATCAATACAGGGTATTTAAGGTGGTGTTACCAGATCCTAACAAATTTGCATTGCCTGACTCGTCTCTTTTCGATCCCACAACACAACGTTTAGTATGGGCATGCACAGGCCTAGAGGTGGGCAGGGGACAGCCATTAGGTGTGGGTGTAAGTGGACATCCTTTCCTAAATAAATATGATGATGTTGAAAATTCAGGGAGTGGTGGTAACCCTGGACAGGATAACAGGGTTAATGTAGGTATGGATTATAAACAAACACAATTATGCATGGTTGGATGTGCCCCCCCTTTGGGCGAGCATTGGGGTAAAGGTAAACAGTGTACTAATACACCTGTACAGGCTGGTGACTGCCCGCCCTTAGAACTTATTACCAGTGTTATACAGGATGGCGATATGGTTGACACAGGCTTTGGTGCTATGAATTTTGCTGATTTGCAGACCAATAAATCAGATGTTCCTATTGACATATGTGGCACTACATGTAAATATCCAGATTATTTACAAATGGCTGCAGACCCATATGGTGATAGATTATTTTTTTTTCTACGGAAGGAACAAATGTTTGCCAGACATTTTTTTAACAGGGCTGGCGAGGTGGGGGAACCTGTGCCTGATACACTTATAATTAAGGGTAGTGGAAATCGCACGTCTGTAGGGAGTAGTATATATGTTAACACCCCGAGCGGCTCTTTGGTGTCCTCTGAGGCACAATTGTTTAATAAGCCATATTGGCTACAAAAAGCCCAGGGACATAACAATGGTATTTGTTGGGGTAATCAACTGTTTGTTACTGTGGTAGATACCACACGCAGTACCAACATGACATTATGTGCATCCGTAACTACATCTTCCACATACACCAATTCTGATTATAAAGAGTACATGCGTCATGTGGAAGAGTATGATTTACAATTTATTTTTCAATTGTGTAGCATTACATTGTCTGCTGAAGTAATGGCCTATATTCACACAATGAATCCCTCTGTTTTGGAAGACTGGAACTTTGGGTTATCGCCTCCCCCAAATGGTACATTAGAAGATACCTATAGGTATGTGCAGTCACAGGCCATTACCTGTCAAAAGCCCACTCCTGAAAAGGAAAAGCCAGATCCCTATAAGAACCTTAGTTTTTGGGAGGTTAATTTAAAAGAAAAGTTTTCTAGTGAATTGGATCAGTATCCTTTGGGACGCAAGTTTTTGTTACAAAGTGGATATAGGGGACGGTCCTCTATTCGTACAGGTGTTAAGCGCCCTGCTGTTTCCAAAGCCTCTGCTGCCCCTAAACGTAAGCGCGCCAAAACTAAAAGG
>CDK36886
ATGTGGCGGCCTAGCGACAGCACAGTATATGTGCCTCCTCCTAACCCTGTATCCAAAGTTGTTGCCACGGATGCTTATGTTACTCGCACCAACATATTTTATCATGCCAGCAGTTCTAGACTTCTTGCAGTGGGTCATCCTTATTTTTCCATAAAACGGGCTAACAAAACTGTTGTGCCAAAGGTGTCAGGATATCAATACAGGGTATTTAAGGTGGTGTTACCAGATCCTAACAAATTTGCATTGCCTGACTCGTCTCTTTTTGATCCCACAACACAACGTTTGGTATGGGCATGCACAGGCCTAGAGGTGGGCAGGGGACAGCCATTAGGTGTGGGTGTAAGTGGACATCCTTTCCTAAATAAATATGATGATGTTGAAAATTCAGGGAGTGGTGGTAACCCTGGACAGGATAACAGGGTTAATGTTGGTATGGATTATAAACAAACACAATTATGCATGGTTGGATGTGCCCCCCCTTTGGGCGAGCATTGGGGTAAAGGTAAACAGTGTACTAATACACCTGTACAGGCTGGTGACTGCCCGCCCTTAGAACTTATTACCAGTGTTATACAGGATGGCGATATGGTTGACACAGGCTTTGGTGCTATGAATTTTGCTGATTTGCAGACCAATAAATCAGATGTTCCTATTGACATATGTGGCACTACATGTAAATATCCAGATTATTTACAAATGGCTGCAGACCCATATGGTGATAGATTATTTTTTTTTCTACGGAAGGAACAAATGTTTGCCAGACATTTTTTTAACAGGGCTGGCGAGGTGGGGGAACCTGTGCCTGATACTCTTATAATTAAGGGTAGTGGAAATCGAACGTCTGTAGGGAGTAGTATATATGTTAACACCCCAAGCGGCTCTTTGGTGTCCTCTGAGGCACAATTGTTTAATAAGCCATATTGGCTACAAAAGGCCCAGGGACATAACAATGGTATTTGTTGGGGTAATCAACTGTTTGTTACTGTGGTAGATACCACACGCAGTACCAACATGACATTATGTGCATCCGTAACTACATCTTCCACATACACCAATTCTGATTATAAAGAGTACATGCGTCATGTGGAAGAGTATGATTTACAATTTATTTTTCAATTATGTAGCATTACATTGTCTGCTGAAGTAATGGCCTATATTCACACAATGAATCCCTCTGTTTTGGAAGACTGGAACTTTGGGTTATCGCCTCCCCCAAATGGTACATTAGAAGATACCTATAGGTATGTGCAGTCACAGGCCATTACCTGTCAAAAGCCCACTCCTGAAAAGCAAAAGCCAGATCCCTATAAGAACCTTAGTTTTTGGGAGGTTAATTTAAAAGAAAAGTTTTCTAGTGAATTGGATCAGTATCCTTTGGGACGCAAGTTTTTGTTACAAAGTGGATATAGGGGACGGTCCTCTATTCGTACCGGTGTTAAGCGCCCTGCTGTTTCCAAAGCCTCTGCTGCCCCTAAACGTAAGCGCGCCAAAACCAAAAGG
>CDK37372
ATGTGGCGGCCTAGCGACAGCACAGTATATGTGCCTCCTCCTAACCCTGTATCCAAAGTTGTTGCCACGGATGCTTATGTTACTCGCACCAACATATTTTATCATGCCAGCAGTTCTAGACTTCTTGCAGTGGGTCATCCTTATTTTTCCATAAAACGGGCTAACAAAACTGTTGTGCCAAAGGTGTCAGGATATCAATACAGGGTATTTAAGGTGGTGTTACCAGATCCTAACAAATTTGCATTGCCTGACTCGTCTCTTTTTGATCCCACAACACAACGTTTGGTATGGGCATGCACAGGCCTAGAGGTGGGCAGGGGACAGCCATTAGGTGTGGGTGTAAGTGGACATCCTTTCCTAAATAAATATGATGATGTTGAAAATTCAGGGAGTGGTGGTAACCCTGGACAGGATAACAGGGTTAATGTTGGTATGGATTATAAACAAACACAATTATGCATGGTTGGATGTGCCCCCCCTTTGGGCGAGCATTGGGGTAAAGGTAAACAGTGTACTAATACACCTGTACAGGCTGGTGACTGCCCGCCCTTAGAACTTATTACCAGTGTTATACAGGATGGCGATATGGTTGACACAGGCTTTGGTGCTATGAATTTTGCTGATTTGCAGACCAATAAATCAGATGTTCCTATTGACATATGTGGCACTACATGTAAATATCCAGATTATTTACAAATGGCTGCAGACCCATATGGTGATAGATTATTTTTTTTTCTACGGAAGGAACAAATGTTTGCCAGACATTTTTTTAACAGGGCTGGCGAGGTGGGGGAACCTGTGCCTGATACTCTTATAATTAAGGGTAGTGGAAATCGAACGTCTGTAGGGAGTAGTATATATGTTAACACCCCAAGCGGCTCTTTGGTGTCCTCTGAGGCACAATTGTTTAATAAGCCATATTGGCTACAAAAGGCCCAGGGACATAACAATGGTATTTGTTGGGGTAATCAACTGTTTGTTACTGTGGTAGATACCACACGCAGTACCAACATGACATTATGTGCATCCGTAACTACATCTTCCACATACACCAATTCTGATTATAAAGAGTACATGCGTCATGTGGAAGAGTATGATTTACAATTTATTTTTCAATTATGTAGCATTACATTGTCTGCTGAAGTAATGGCCTATATTCACACAATGAATCCCTCTGTTTTGGAAGACTGGAACTTTGGGTTATCGCCTCCCCCAAATGGTACATTAGAAGATACCTATAGGTATGTGCAGTCACAGGCCATTACCTGTCAAAAGCCCACTCCTGAAAAGCAAAAGCCAGATCCCTATAAGAACCTTAGTTTTTGGGAGGTTAATTTAAAAGAAAAGTTTTCTAGTGAATTGGATCAGTATCCTTTGGGACGCAAGTTTTTGTTACAAAGTGGATATAGGGGACGGTCCTCTATTCGTACCGGTGTTAAGCGCCCTGCTGTTTCCAAAGCCTCTGCTGCCCCTAAACGTAAGCGCGCCAAAACCAAAAGG
>CDK37165
ATGTGGCGGCCTAGCGACAGCACAGTATATGTGCCTCCTCCTAACCCTGTATCCAAAGTTGTTGCCACGGATGCTTATGTTACTCGCACCAACATATTTTATCATGCCAGCAGTTCTAGACTTCTTGCAGTGGGTCATCCTTATTTTTCCATAAAACGGGCTAACAAAACTGTTGTGCCAAAGGTGTCAGGATATCAATACAGAGTATTTAAGGTGGTGTTACCAGATCCTAACAAATTTGCATTGCCTGACTCGTCTCTTTTTGATCCCACAACACAACGTTTGGTATGGGCATGCACAGGCCTAGAGGTGGGCCGGGGACAGCCATTAGGTGTGGGTGTAAGTGGACATCCTTTCCTAAATAAATATGATGATGTTGAAAATTCAGGGAGTGGTGGTAACCCTGGACAGGATAACAGGGTTAATGTAGGTATGGATTATAAACAAACACAATTATGCATGGTTGGATGTGCCCCCCCTTTGGGCGAGCATTGGGGTAAAGGTAAACAGTGTACTAATACACCTGTACAGGCTGGTGACTGCCCGCCCTTAGAACTTATTACCAGTGTTATACAGGATGGCGATATGGTTGACACAGGCTTTGGTGCTATGAATTTTGCTGATTTGCAGACCAATAAATCAGATGTTCCTATTGACATATGTGGCACTACATGTAAATATCCAGATTATTTACAAATGGCTGCAGACCCATATGGTGATAGATTATTTTTTTTTCTACGGAAGGAACAAATGTTTGCCAGACATTTTTTTAACAGGGCTGGCGAGGTGGGGGAACCTGTGCCTGATACTCTTATAATTAAGGGTAGTGGAAATCGCACGTCTGTAGGGAGTAGTATATATGTTAACACCCCAAGCGGCTCTTTGGTGTCCTCTGAGGCACAATTGTTTAATAAGCCATATTGGCTACAAAAAGCCCAGGGACATAACAATGGTATTTGTTGGGGTAATCAACTGTTTGTTACTGTGGTAGATACCACACGCAGTACCAACATGACATTATGTGCATCCGTAACTACATCTTCCACATACACCAATTCTGATTATAAAGAGTACATGCGTCATGTGGAAGAGTATGATTTACAATTTATTTTTCAATTATGTAGCATTACATTGTCTGCTGAAGTAATGGCCTATATTCACACAATGAATCCCTCTGTTTTGGAAGACTGGAACTTTGGGTTATCGCCTCCCCCAAATGGTACATTAGAAGATACCTATAGGTATGTGCAGTCACAGGCCATTACCTGTCAAAAGCCCACTCCTGAAAAGGAAAAGCCAGATCCCTATAAAAACCTTAGTTTTTGGGAGGTTAATTTAAAAGAAAAGTTTTCTAGTGAATTGGATCAGTATCCTTTGGGACGCAAGTTTTTGTTACAAAGTGGATATAGGGGACGGTCCTCTATTCGTACCGGTGTTAAGCGCCCTGCTGTTTCCAAAGCCTCTGCTGCCCCTAAACGTAAGCGCGCCAAAACCAAAAGG
>CDK37678
ATGTGGCGGCCTAGCGACAGCACAGTATATGTGCCTCCTCCTAACCCTGTATCCAAAGTTGTTGCCACGGATGCTTATGTTACTCGCACCAACATATTTTATCATGCCAGCAGTTCTAGACTTCTTGCAGTGGGTCATCCTTATTTTTCCATAAAACGGGCTAACAAAACTGTTGTGCCAAAGGTGTCAGGATATCAATACAGGGTATTTAAGGTGGTGTTACCAGATCCTAACAAATTTGCATTGCCTGACTCGTCTCTTTTTGATCCCACAACACAACGTTTGGTATGGGCATGCACAGGCCTAGAGGTGGGCAGGGGACAGCCATTAGGTGTGGGTGTAAGTGGACATCCTTTCCTAAATAAATATGATGATGTTGAAAATTCAGGGAGTGGTGGTAACCCTGGACAGGATAACAGGGTTAATGTTGGTATGGATTATAAACAAACACAATTATGCATGGTTGGATGTGCCCCCCCTTTGGGCGAGCATTGGGGTAAAGGTAAACAGTGTACTAATACACCTGTACAGGCTGGTGACTGCCCGCCCTTAGAACTTATTACCAGTGTTATACAGGATGGCGATATGGTTGACACAGGCTTTGGTGCTATGAATTTTGCTGATTTGCAGACCAATAAATCAGATGTTCCTATTGACATATGTGGCACTACATGTAAATATCCAGATTATTTACAAATGGCTGCAGACCCATATGGTGATAGATTATTTTTTTTTCTACGGAAGGAACAAATGTTTGCCAGACATTTTTTTAACAGGGCTGGCGAGGTGGGGGAACCTGTGCCTGATACTCTTATAATTAAGGGTAGTGGAAATCGAACGTCTGTAGGGAGTAGTATATATGTTAACACCCCAAGCGGCTCTTTGGTGTCCTCTGAGGCACAATTGTTTAATAAGCCATATTGGCTACAAAAAGCCCAGGGACATAACAATGGTATTTGTTGGGGTAATCAACTGTTTGTTACTGTGGTAGATACCACACGCAGTACCAACATGACATTATGTGCATCCGTAACTACATCTTCCACATACACCAATTCTGATTATAAAGAGTACATGCGTCATGTGGAAGAGTATGATTTACAATTTATTTTTCAATTATGTAGCATTACATTGTCTGCTGAAGTAATGGCCTATATTCACACAATGAATCCCTCTGTTTTGGAAGACTGGAACTTTGGGTTATCGCCTCCCCCAAATGGTACATTAGAAGATACCTATAGGTATGTGCAGTCACAGGCCATTACCTGTCAAAAGCCCACTCCTGAAAAGGAAAAGCCAGATCCCTATAAGAACCTTAGTTTTTGGGAGGTTAATTTAAAAGAAAAGTTTTCTAGTGAATTGGATCAGTATCCTTTGGGACGCAAGTTTTTGTTACAAAGTGGATATAGGGGACGGTCCTCTATTCGTACCGGTGTTAAGCGCCCTGCTGTTTCCAAAGCCTCTGCTGCCCCTAAACGTAAGCGCGCCAAAACCAAAAGG
>CDK36967
ATGTGGCGGCCTAGCGACAGCACAGTATATGTGCCTCCTCCTAACCCTGTATCCAAAGTTGTTGCCACGGATGCTTATGTTACTCGCACCAACATATTTTATCATGCCAGCAGTTCTAGACTTCTTGCAGTGGGTCATCCTTATTTTTCCATAAAACGGGCTAACAAAACTGTTGTGCCAAAGGTGTCAGGATATCAATACAGGGTATTTAAGGTGGTGTTACCAGATCCTAACAAATTTGCATTGCCTGACTCGTCTCTTTTTGATCCCACAACACAACGTTTGGTATGGGCATGCACAGGCCTAGAGGTGGGCAGGGGACAGCCATTAGGTGTGGGTGTAAGTGGACATCCTTTCCTAAATAAATATGATGATGTTGAAAATTCAGGGAGTGGTGGTAACCCTGGACAGGATAACAGGGTTAATGTTGGTATGGATTATAAACAAACACAATTATGCATGGTTGGATGTGCCCCCCCTTTGGGCGAGCATTGGGGTAAAGGTAAACAGTGTACTAATACACCTGTACAGGCTGGTGACTGCCCGCCCTTAGAACTTATTACCAGTGTTATACAGGATGGCGATATGGTTGACACAGGCTTTGGTGCTATGAATTTTGCTGATTTGCAGACCAATAAATCAGATGTTCCTATTGACATATGTGGCACTACATGTAAATATCCAGATTATTTACAAATGGCTGCAGACCCATATGGTGATAGATTATTTTTTTTTCTACGGAAGGAACAAATGTTTGCCAGACATTTTTTTAACAGGGCTGGCGAGGTGGGGGAACCTGTGCCTGATACTCTTATAATTAAGGGTAGTGGAAATCGAACGTCTGTAGGGAGTAGTATATATGTTAACACCCCAAGCGGCTCTTTGGTGTCCTCTGAGGCACAATTGTTTAATAAGCCATATTGGCTACAAAAAGCCCAGGGACATAACAATGGTATTTGTTGGGGTAATCAACTGTTTGTTACTGTGGTAGATACCACACGCAGTACCAACATGACATTATGTGCATCCGTAACTACATCTTCCACATACACCAATTCTGATTATAAAGAGTACATGCGTCATGTGGAAGAGTATGATTTACAATTTATTTTTCAATTATGTAGCATTACATTGTCTGCTGAAGTAATGGCCTATATTCACACAATGAATCCCTCTGTTTTGGAAGACTGGAACTTTGGGTTATCGCCTCCCCCAAATGGTACATTAGAAGATACCTATAGGTATGTGCAGTCACAGGCCATTACCTGTCAAAAGCCCACTCCTGAAAAGGAAAAGCCAGATCCCTATAAGAACCTTAGTTTTTGGGAGGTTAATTTAAAAGAAAAGTTTTCTAGTGAATTGGATCAGTATCCTTTGGGACGCAAGTTTTTGTTACAAAGTGGATATAGGGGACGGTCCTCTCTTCGTACCGGTGTTAAGCGCCCTGCTGTTTCCAAAGCCTCTGCTGCCCCTAAACGTAAGCGCGCCAAAACCAAAAGG
>CBY85502
ATGTGGCGGCCTAGCGACAGCACAGTATATGTGCCTCCTCCTAACCCTGTATCCAAAGTTGTTGCCACGGATGCTTATGTTACTCGCACCAACATATTTTATCATGCCAGCAGTTCTAGACTTCTTGCAGTGGGTCATCCTTATTTTTCCATAAAACGGGCTAACAAAACTGTTGTGCCAAAGGTGTCAGGATATCAATACAGGGTATTTAAGGTGGTGTTACCAGATCCTAACAAATTTGCATTGCCTGACTCGTCTCTTTTTGATCCCACAACACAACGTTTGGTATGGGCATGCACAGGCCTAGAGGTGGGCAGGGGACAGCCATTAGGTGTGGGTGTAAGTGGACATCCTTTCCTAAATAAATATGATGATGTTGAAAATTCAGGGAGTGGTGGTAACCCTGGACAGGATAACAGGGTTAATGTTGGTATGGATTATAAACAAACACAATTATGCATGGTTGGATGTGCCCCCCCTTTGGGCGAGCATTGGGGTAAAGGTAAACAGTGTACTAATACACCTGTACAGGCTGGTGACTGCCCGCCCTTAGAACTTATTACCAGTGTTATACAGGATGGCGATATGGTTGACACAGGCTTTGGTGCTATGAATTTTGCTGATTTGCAGACCAATAAATCAGATGTTCCTATTGACATATGTGGCACTACATGTAAATATCCAGATTATTTACAAATGGCTGCAGACCCATATGGTGATAGATTATTTTTTTTTCTACGGAAGGAACAAATGTTTGCCAGACATTTTTTTAACAGGGCTGGCGAGGTGGGGGAACCTGTGCCTGATACTCTTATAATTAAGGGTAGTGGAAATCGAACGTCTGTAGGGAGTAGTATATATGTTAACACCCCAAGCGGCTCTTTGGTGTCCTCTGAGGCACAATTGTTTAATAAGCCATATTGGCTACAAAAAGCCCAGGGACATAACAATGGTATTTGTTGGGGTAATCAACTGTTTGTTACTGTGGTAGATACCACACGCAGTACCAACATGACATTATGTGCATCCGTAACTACATCTTCCACATACACCAATTCTGATTATAAAGAGTACATGCGTCATGTGGAAGAGTATGATTTACAATTTATTTTTCAATTATGTAGCATTACATTGTCTGCTGAAGTAATGGCCTATATTCACACAATGAATCCCTCTGTTTTGGAAGACTGGAACTTTGGGTTATCGCCTCCCCCAAATGGTACATTAGAAGATACCTATAGGTATGTGCAGTCACAGGCCATTACCTGTCAAAAGCCCACTCCTGAAAAGGAAAAGCCAGATCCCTATAAGAACCTTAGTTTTTGGGAGGTTAATTTAAAAGAAAAGTTTTCTAGTGAATTGGATCAGTATCCTTTGGGACGCAAGTTTTTGTTACAAAGTGGATATAGGGGACGGTCCTCTATTCGTACCGGTGTTAAGCGCCCTGCTGTTTCCAAAGCCTCTGCTGCCCCTAAACGTAAGCGCGCCAAAACCAAAAGG
>CDK36805
ATGTGGCGGCCTAGCGACAGCACAGTATATGTGCCTCCTCCTAACCCTGTATCCAAAGTTGTTGCCACGGATGCTTATGTTACTCGCACCAACATATTTTATCATGCCAGCAGTTCTAGACTTCTTGCAGTGGGACATCCTTATTTTTCCATAAAACGGGCTAACAAAACTGTTGTGCCAAAGGTGTCAGGATATCAATACAGGGTATTTAAGGTGGTGTTACCAGATCCTAACAAATTTGCATTGCCTGACTCGTCTCTTTTCGATCCCACAACACAACGTTTAGTATGGGCATGCACAGGCCTAGAGGTGGGCAGGGGACAGCCATTAGGTGTGGGTGTAAGTGGACATCCTTTCCTAAATAAATATGATGATGTTGAAAATTCAGGGAGTGGTGGTAACCCTGGACAGGATAACAGGGTTAATGTAGGTATGGATTATAAACAAACACAATTATGCATGGTTGGATGTGCCCCCCCTTTGGGCGAGCATTGGGGTAAAGGTAAACAGTGTACTAATACACCTGTACAGGCTGGTGACTGCCCGCCCTTAGAACTTATTACCAGTGTTATACAGGATGGCGATATGGTTGACACAGGCTTTGGTGCTATGAATTTTGCTGATTTGCAGACCAATAAATCAGATGTTCCTATTGACATATGTGGCACTACATGTAAATATCCAGATTATTTACAAATGGCTGCAGACCCATATGGTGATAGATTATTTTTTTTTCTACGGAAGGAACAAATGTTTGCCAGACATTTTTTTAACAGGGCTGGCGAGGTGGGGGAACCTGTGCCTGATACACTTATAATTAAGGGTAGTGGAAATCGCACGTCTGTAGGGAGTAGTATATATGTTAACACCCCGAGCGGCTCTTTGGTGTCCTCTGAGGCACAATTGTTTAATAAGCCATATTGGCTACAAAAAGCCCAGGGACATAACAATGGTATTTGTTGGGGTAATCAACTGTTTGTTACTGTGGTAGATACCACACGCAGTACCAACATGACATTATGTGCATCCGTAACTACATCTTCCACATACACCAATTCTGATTATAAAGAGTACATGCGTCATGTGGAAGAGTATGATTTACAATTTATTTTTCAATTATGTAGCATTACATTGTCTGCTGAAGTAATGGCCTATATTCACACAATGAATCCCTCTGTTTTGGAAGACTGGAACTTTGGGTTATCGCCTCCCCCAAATGGTACATTAGAAGATACCTATAGGTATGTGCAGTCACAGGCCATTACCTGTCAAAAGCCCACTCCTGAAAAGGAAAAGCCAGATCCCTATAAGAACCTTAGTTTTTGGGAGGTTAATTTAAAAGAAAAGTTTTCTAGTGAATTGGATCAGTATCCTTTGGGACGCAAGTTTTTGTTACAAAGTGGATATAGGGGACGGTCCTCTATTCGTACAGGTGTTAAGCGCCCTGCTGTTTCCAAAGCCTCTGCTGCCCCTAAACGTAAGCGCGCCAAAACTAAAAGG
>CDK36778
ATGTGGCGGCCTAGCGACAGCACAGTATATGTGCCTCCTCCTAACCCTGTATCCAAAGTTGTTGCCACGGATGCTTATGTTACTCGCACCAACATATTTTATCATGCCAGCAGTTCTAGACTTCTTGCAGTGGGTCATCCTTATTTTTCCATAAAACGGGCTAACAAAACTGTTGTGCCAAAGGTGTCAGGATATCAATACAGAGTATTTAAGGTGGTGTTACCAGATCCTAACAAATTTGCATTGCCTGACTCGTCTCTTTTTGATCCCACAACACAACGTTTGGTATGGGCATGCACAGGCCTAGAGGTGGGCCGGGGACAGCCATTAGGTGTGGGTGTAAGTGGACATCCTTTCCTAAATAAATATGATGATGTTGAAAATTCAGGGAGTGGTGGTAACCCTGGACAGGATAACAGGGTTAATGTAGGTATGGATTATAAACAAACACAATTATGCATGGTTGGATGTGCCCCCCCTTTGGGCGAGCATTGGGGTAAAGGTAAACAGTGTACTAATACACCTGTACAGGCTGGTGACTGCCCGCCCTTAGAACTTATTACCAGTGTTATACAGGATGGCGATATGGTTGACACAGGCTTTGGTGCTATGAATTTTGCTGATTTGCAGACCAATAAATCAGATGTTCCTATTGACATATGTGGCACTACATGTAAATATCCAGATTATTTACAAATGGCTGCAGACCCATATGGTGATAGATTATTTTTTTTTCTACGGAAGGAACAAATGTTTGCCAGACATTTTTTTAACAGGGCTGGCGAGGTGGGGGAACCTGTGCCTGATACTCTTATAATTAAGGGTAGTGGAAATCGCACGTCTGTAGGGAGTAGTATATATGTTAACACCCCAAGCGGCTCTTTGGTGTCCTCTGAGGCACAATTGTTTAATAAGCCATATTGGCTACAAAAAGCCCAGGGACATAACAATGGTATTTGTTGGGGTAATCAACTGTTTGTTACTGTGGTAGATACCACACGCAGTACCAACATGACATTATGTGCATCCGTAACTACATCTTCCACATACACCAATTCTGATTATAAAGAGTACATGCGTCATGTGGAAGAGTATGATTTACAATTTATTTTTCAATTATGTAGCATTACATTGTCTGCTGAAGTAATGGCCTATATTCACACAATGAATCCCTCTGTTTTGGAAGACTGGAACTTTGGGTTATCGCCTCCCCCAAATGGTACATTAGAAGATACCTATAGGTATGTGCAGTCACAGGCCATTACCTGTCAAAAGCCCACTCCTGAAAAGGAAAAGCCAGATCCCTATAAGAACCTTAGTTTTTGGGAGGTTAATTTAAAAGAAAAGTTTTCTAGTGAATTGGATCAGTATCCTTTGGGACGCAAGTTTTTGTTACAAAGTGGATATAGGGGACGGTCCTCTATTCGTACCGGTGTTAAGCGCCCTGCTGTTTCCAAAGCCTCTGCTGCCCCTAAACGTAAGCGCGCCAAAACCAAAAGG
>CDK37471
ATGTGGCGGCCTAGCGACAGCACAGTATATGTGCCTCCTCCTAACCCTGTATCCAAAGTTGTTGCCACGGATGCTTATGTTACTCGCACCAACATATTTTATCATGCCAGCAGTTCTAGACTTCTTGCAGTGGGTCATCCTTATTTTTCCATAAAACGGGCTAACAAAACTGTTGTGCCAAAGGTGTCAGGATATCAATACAGGGTATTTAAGGTGGTGTTACCAGATCCTAACAAATTTGCATTGCCTGACTCGTCTCTTTTTGATCCCACAACACAACGTTTGGTATGGGCATGCACAGGCCTAGAGGTGGGCAGGGGACAGCCATTAGGTGTGGGTGTAAGTGGACATCCTTTCCTAAATAAATATGATGATGTTGAAAATTCAGGGAGTGGTGGTAACCCTGGACAGGATAACAGGGTTAATGTTGGTATGGATTATAAACAAACACAATTATGCATGGTTGGATGTGCCCCCCCTTTGGGCGAGCATTGGGGTAAAGGTAAACAGTGTACTAATACACCTGTACAGGCCGGTGACTGCCCGCCCTTAGAACTTATTACCAGTGTTATACAGGATGGCGATATGGTTGACACAGGCTTTGGTGCTATGAATTTTGCTGATTTGCAGACCAATAAATCAGATGTTCCTATTGACATATGTGGCACTACATGTAAATATCCAGATTATTTACAAATGGCTGCAGACCCATATGGTGATAGATTATTTTTTTTTCTACGGAAGGAACAAATGTTTGCCAGACATTTTTTTAACAGGGCTGGCGAGGTGGGGGAACCTGTGCCTGATACTCTTATAATTAAGGGTAGTGGAAATCGAACGTCTGTAGGGAGTAGTATATATGTTAACACCCCAAGCGGCTCTTTGGTGTCCTCTGAGGCACAATTGTTTAATAAGCCATATTGGCTACAAAAAGCCCAGGGACATAACAATGGTATTTGTTGGGGTAATCAACTGTTTGTTACTGTGGTAGATACCACACGCAGTACCAACATGACATTATGTGCATCCGTAACTACATCTTCCACATACACCAATTCTGATTATAAAGAGTACATGCGTCATGTGGAAGAGTATGATTTACAATTTATTTTTCAATTATGTAGCATTACATTGTCTGCTGAAGTAATGGCCTATATTCACACAATGAATCCCTCTGTTTTGGAAGACTGGAACTTTGGGTTATCGCCTCCCCCAAATGGTACATTAGAAGATACCTATAGGTATGTGCAGTCACAGGCCATTACCTGTCAAAAGCCCACTCCTGAAAAGGAAAAGCCAGATCCCTATAAGAACCTTAGTTTTTGGGAGGTTAATTTAAAAGAAAAGTTTTCTAGTGAATTGGATCAGTATCCTTTGGGACGCAAGTTTTTGTTACAAAGTGGATATAGGGGACGGTCCTCTATTCGTACCGGTGTTAAGCGCCCTGCTGTTTCCAAAGCCTCTGCTGCCCCTAAACGTAAGCGCGCCAAAACCAAAAGG
>CBY85457
ATGTGGCGGCCTAGCGACAGCACAGTATATGTGCCTCCTCCTAACCCTGTATCCAAAGTTGTTGCCACGGATGCTTATGTTACTCGCACCAACATATTTTATCATGCCAGCAGTTCTAGACTTCTTGCAGTGGGTCATCCTTATTTTTCCATAAAACGGGCTAACAAAACTGTTGTGCCAAAGGTGTCAGGATATCAATACAGGGTATTTAAGGTGGTGTTACCAGATCCTAACAAATTTGCATTGCCTGACTCGTCTCTTTTTGATCCCACAACACAACGTTTGGTATGGGCATGCACAGGCCTAGAGGTGGGCAGGGGACAGCCATTAGGTGTGGGTGTAAGTGGACATCCTTTCCTAAATAAATATGATGATGTTGAAAATTCAGGGAGTGGTGGTAACCCTGGACAGGATAACAGGGTTAATGTTGGTATGGATTATAAACAAACACAATTATGCATGGTTGGATGTGCCCCCCCTTTGGGCGAGCATTGGGGTAAAGGTAAACAGTGTACTAATACACCTGTACAGGCTGGTGACTGCCCGCCCTTAGAACTTATTACCAGTGTTATACAGGATGGCGATATGGTTGACACAGGCTTTGGTGCTATGAATTTTGCTGATTTGCAGACCAATAAATCAGATGTTCCTATTGACATATGTGGCACTACATGTAAATATCCAGATTATTTACAAATGGCTGCAGACCCATATGGTGATAGATTATTTTTTTTTCTACGGAAGGAACAAATGTTTGCCAGACATTTTTTTAACAGGGCTGGCGAGGTGGGGGAACCTGTGCCTGATACTCTTATAATTAAGGGTAGTGGAAATCGAACGTCTGTAGGGAGTAGTATATATGTTAACACCCCAAGCGGCTCTTTGGTGTCCTCTGAGGCACAATTGTTTAATAAGCCATATTGGCTACAAAAAGCCCAGGGACATAACAATGGTATTTGTTGGGGTAATCAACTGTTTGTTACTGTGGTAGATACCACACGCAGTACCAACATGACATTATGTGCATCCGTAACTACATCTTCCACATACACCAATTCTGATTATAAAGAGTACATGCGTCATGTGGAAGAGTATGATTTACAATTTATTTTTCAATTATGTAGCATTACATTGTCTGCTGAAGTAATGGCCTATATTCACACAATGAATCCCTCTGTTTTGGAAGACTGGAACTTTGGGTTATCGCCTCCCCCAAATGGTACATTAGAAGATACCTATAGGTATGTGCAGTCACAGGCCATTACCTGTCAAAAGCCCACTCCTGAAAAGCAAAAGCCAGATCCCTATAAGAACCTTAGTTTTTGGGAGGTTGATTTAAAAGAAAAGTTTTCTAGTGAATTGGATCAGTATCCTTTGGGACGCAAGTTTTTGTTACAAAGTGGATATAGGGGACGGTCCTCTATTCGTACCGGTGTTAAGCGCCCTGCTGTTTCCAAAGCCTCTGCTGCCCCTAAACGTAAGCGCGCCAAAACCAAAAGG
>CDK36670
ATGTGGCGGCCTAGCGACAGCACAGTATATGTGCCTCCTCCTAACCCTGTATCCAAAGTTGTTGCCACGGATGCTTATGTTACTCGCACCAACATATTTTATCATGCCAGCAGTTCTAGACTTCTTGCAGTGGGTCATCCTTATTTTTCCATAAAACGGGCTAACAAAACTGTTGTGCCAAAGGTGTCAGGATATCAATACAGAGTATTTAAGGTGGTGTTACCAGATCCTAACAAATTTGCATTGCCTGACTCGTCTCTTTTTGATCCCACAACACAACGTTTGGTATGGGCATGCACAGGCCTAGAGGTGGGCCGGGGACAGCCATTAGGTGTGGGTGTAAGTGGACATCCTTTCCTAAATAAATATGATGATGTTGAAAATTCAGGGAGTGGTGGTAACCCTGGACAGGATAACAGGGTTAATGTAGGTATGGATTATAAACAAACACAATTATGCATGGTTGGATGTGCCCCCCCTTTGGGCGAGCATTGGGGTAAAGGTAAACAGTGTACTAATACACCTGTACAGGCTGGTGACTGCCCGCCCTTAGAACTTATTACCAGTGTTATACAGGATGGCGATATGGTTGACACAGGCTTTGGTGCTATGAATTTTGCTGATTTGCAGACCAATAAATCAGATGTTCCTATTGACATATGTGGCACTACATGTAAATATCCAGATTATTTACAAATGGCTGCAGACCCATATGGTGATAGATTATTTTTTTTTCTACGAAAGGAACAAATGTTTGCCAGACATTTTTTTAACAGGGCTGGCGAGGTGGGGGAACCTGTGCCTGATACTCTTATAATTAAGGGTAGTGGAAATCGCACGTCTGTAGGGAGTAGTATATATGTTAACACCCCAAGCGGCTCTTTGGTGTCCTCTGAGGCACAATTGTTTAATAAGCCATATTGGCTACAAAAAGCCCAGGGACATAACAATGGTATTTGTTGGGGTAATCAACTGTTTGTTACTGTGGTGGATACCACACGCAGTACCAACATGACATTATGTGCATCCGTAACTACATCTTCCACATACACCAATTCTGATTATAAAGAGTACATGCGTCATGTGGAAGAGTATGATTTACAATTTATTTTTCAATTATGTAGCATTACATTGTCTGCTGAAGTAATGGCCTATATTCACACAATGAATCCCTCTGTTTTGGAAGACTGGAACTTTGGGTTATCGCCTCCCCCAAATGGTACATTAGAAGATACCTATAGGTATGTGCAGTCACAGGCCATTACCTGTCAAAAGCCCACTCCTGAAAAGGAAAAGCCAGATCCCTATAAGAACCTTAGTTTTTGGGAGGTTAATTTAAAAGAAAAGTTTTCTAGTGAATTGGATCAGTATCCTTTGGGACGCAAGTTTTTGTTACAAAGTGGATATAGGGGACGGTCCTCTATTCGTACCGGTGTTAAGCGCCCTGCTGTTTCCAAAGCCTCTGCTGCCCCTAAACGTAAGCGCGCCAAAACCAAAAGG
>CDK36679
ATGTGGCGGCCTAGCGACAGCACAGTATATGTGCCTCCTCCTAACCCTGTATCCAAAGTTGTTGCCACGGATGCTTATGTTACTCGCACCAACATATTTTATCATGCCAGCAGTTCTAGACTTCTTGCAGTGGGTCATCCTTATTTTTCCATAAAACGGGCTAACAAAACTGTTGTGCCAAAGGTGTCAGGATATCAATACAGAGTATTTAAGGTGGTGTTACCAGATCCTAACAAATTTGCATTGCCTGACTCGTCTCTTTTTGATCCCACAACACAACGTTTGGTATGGGCATGCACAGGCCTAGAGGTGGGCCGGGGACAGCCATTAGGTGTGGGTGTAAGTGGACATCCTTTCCTAAATAAATATGATGATGTTGAAAATTCAGGGAGTGGTGGTAACCCTGGACAGGATAACAGGGTTAATGTAGGTATGGATTATAAACAAACACAATTATGCATGGTTGGATGTGCCCCCCCTTTGGGCGAGCATTGGGGTAAAGGTAAACAGTGTACTAATACACCTGTACAGGCTGGTGACTGCCCGCCCTTAGAACTTATTACCAGTGTTATACAGGATGGCGATATGGTTGACACAGGCTTTGGTGCTATGAATTTTGCTGATTTGCAGACCAATAAATCAGATGTTCCTATTGACATATGTGGCACTACATGTAAATATCCAGATTATTTACAAATGGCTGCAGACCCATATGGTGATAGATTATTTTTTTTTCTACGGAAGGAACAAATGTTTGCCAGACATTTTTTTAACAGGGCTGGCGAGGTGGGGGAACCTGTGCCTGATACTCTTATAATTAAGGGTAGTGGAAATCGCACGTCTGTAGGGAGTAGTATATATGTTAACACCCCAAGCGGCTCTTTGGTGTCCTCTGAGGCACAATTGTTTAATAAGCCATATTGGCTACAAAAAGCCCAGGGACATAACAATGGTATTTGTTGGGGTAATCAACTGTTTGTTACTGTGGTAGATACCACACGCAGTACCAACATGACATTATGTGCATCCGTAGCTACATCTTCCACATACACCAATTCTGATTATAAAGAGTACATGCGTCATGTGGAAGAGTATGATTTACAATTTATTTTTCAATTATGTAGCATTACATTGTCTGCTGAAGTAATGGCCTATATTCACACAATGAATCCCTCTGTTTTGGAAGACTGGAACTTTGGGTTATCGCCTCCCCCAAATGGTACATTAGAAGATACCTATAGGTATGTGCAGTCACAGGCCATTACCTGTCAAAAGCCCACTCCTGAAAAGGAAAAGCCAGATCCCTATAAGAACCTTAGTTTTTGGGAGGTTAATTTAAAAGAAAAGTTTTCTAGTGAATTGGATCAGTATCCTTTGGGACGCAAGTTTTTGTTACAAAGTGGATATAGGGGACGGTCCTCTATTCGTACCGGTGTTAAGCGCCCTGCTGTTTCCAAAGCCTCTGCTGCCCCTAAACGTAAGCGCGCCAAAACCAAAAGG
>CDK36517
ATGTGGCGGCCTAGCGACAGCACAGTATATGTGCCTCCTCCTAACCCTGTATCCAAAGTTGTTGCCACGGATGCTTATGTTACTCGCACCAACATATTTTATCATGCCAGCAGTTCTAGACTTCTTGCAGTGGGTCATCCTTATTTTTCCATAAAACGGGCTAACAAAACTGTTGTGCCAAAGGTGTCAGGATATCAATACAGGGTATTTAAGGTGGTGTTACCAGATCCTAACAAATTTGCATTGCCTGACTCGTCTCTTTTTGATCCCACAACACAACGTTTGGTATGGGCATGCACAGGCCTAGAGGTGGGCAGGGGACAGCCATTAGGTGTGGGTGTAAGTGGACATCCTTTCCTAAATAAATATGATGATGTTGAAAATTCAGGGAGTGGTGGTAACCCTGGACAGGATAACAGGGTTAATGTTGGTATGGATTATAAACAAACACAATTATGCATGGTTGGATGTGCCCCCCCTTTGGGCGAGCATTGGGGTAAAGGTAAACAGTGTACTAATACACCTGTACAGGCTGGTGACTGCCCGCCCTTAGAACTTATTACCAGTGTTATACAGGATGGCGATATGGTTGACACAGGCTTTGGTGCTATGAATTTTGCTGATTTGCAGACCAATAAATCAGATGTTCCTATTGACATATGTGGCACTACATGTAAATATCCAGATTATTTACAAATGGCTGCAGACCCATATGGTGATAGATTATTTTTTTTTCTACGGAAGGAACAAATGTTTGCCAGACATTTTTTTAACAGGGCTGGCGAGGTGGGGGAACCTGTGCCTGATACTCTTATAATTAAGGGTAGTGGAAATCGAACGTCTGTAGGGAGTAGTATATATGTTAACACCCCAAGCGGCTCTTTGGTGTCCTCTGAGGCACAATTGTTTAATAAGCCATATTGGCTGCAAAAAGCCCAGGGACATAACAATGGTATTTGTTGGGGTAATCAACTGTTTGTTACTGTGGTAGATACCACACGCAGTACCAACATGACATTATGTGCATCCGTAACTACATCTTCCACATACACCAATTCTGATTATAAAGAGTACATGCGTCATGTGGAAGAGTATGATTTACAATTTATTTTTCAATTATGTAGCATTACATTGTCTGCTGAAGTAATGGCCTATATTCACACAATGAATCCCTCTGTTTTGGAAGACTGGAACTTTGGGTTATCGCCTCCCCCAAATGGTACATTAGAAGATACCTATAGGTATGTGCAGTCACAGGCCATTACCTGTCAAAAGCCCACTCCTGAAAAGGAAAAGCCAGATCCCTATAAGAACCTTAGTTTTTGGGAGGTTAATTTAAAAGAAAAGTTTTCTAGTGAATTGGATCAGTATCCTTTGGGACGCAAGTTTTTGTTACAAAGTGGATATAGGGGACGGTCCTCTATTCGTACCGGTGTTAAGCGCCCTGCTGTTTCCAAAGCCTCTGCTGCCCCTAAACGTAAGCGCGCCAAAACCAAAAGG
>CDK36697
ATGTGGCGGCCTAGCGACAGCACAGTATATGTGCCTCCTCCTAACCCTGTATCCAAAGTTGTTGCCACGGATGCTTATGTTACTCGCACCAACATATTTTATCATGCCAGCAGTTCTAGACTTCTTGCAGTGGGTCATCCTTATTTTTCCATAAAACGGGCTAACAAAACTGTTGTGCCAAAGGTGTCAGGATATCAATACAGAGTATTTAAGGTGGTGTTACCAGATCCTAACAAATTTGCATTGCCTGATTCGTCTCTTTTTGATCCCACAACACAACGTTTGGTATGGGCATGCACAGGCCTAGAGGTGGGCCGGGGACAGCCATTAGGTGTGGGTGTAAGTGGACATCCTTTCCTAAATAAATATGATGATGTTGAAAATTCAGGGAGTGGTGGTAACCCTGGACAGGATAACAGGGTTAATGTAGGTATGGATTATAAACAAACACAATTATGCATGGTTGGATGTGCCCCCCCTTTGGGCGAGCATTGGGGTAAAGGTAAACAGTGTACTAATACACCTGTACAGGCTGGTGACTGCCCGCCCTTAGAACTTATTACCAGTGTTATACAGGATGGCGATATGGTTGACACAGGCTTTGGTGCTATGAATTTTGCTGATTTGCAGACCAATAAATCAGATGTTCCTATTGACATATGTGGCACTACATGTAAATATCCAGATTATTTACAAATGGCTGCAGACCCATATGGTGATAGATTATTTTTTTTTCTACGGAAGGAACAAATGTTTGCCAGACATTTTTTTAACAGGGCTGGCGAGGTGGGGGAACCTGTGCCTGATACTCTTATAATTAAGGGTAGTGGAAATCGAACGTCTGTAGGGAGTAGTATATATGTTAACACCCCAAGCGGCTCTTTGGTGTCCTCTGAGGCACAATTGTTTAATAAGCCATATTGGCTACAAAAAGCCCAGGGACATAACAATGGTATTTGTTGGGGTAATCAACTGTTTGTTACTGTGGTAGATACCACACGCAGTACCAACATGACATTATGTGCATCCGTAACTACATCTTCCACATACACCAATTCTGATTATAAAGAGTATATGCGTCATGTGGAAGAGTATGATTTACAATTTATTTTTCAATTATGTAGCATTACATTGTCTGCTGAAGTAATGGCCTATATTCACACAATGAATCCCTCTGTTTTGGAAGACTGGAACTTTGGGTTATCGCCTCCCCCAAATGGTACATTAGAAGATACCTATAGGTATGTGCAGTCACAGGCCATTACCTGTCAAAAGCCCACTCCTGAAAAGGAAAAGCCAGATCCCTATAAGAACCTTAGTTTTTGGGAGGTTAATTTAAAAGAAAAGTTTTCTAGTGAATTGGATCAGTATCCTTTGGGACGCAAGTTTTTGTTACAAAGTGGATATAGGGGACGGTCCTCTATTCGTACCGGTGTTAAGCGCCCTGCTGTTTCCAAAGCCTCTGCTGCCCCTAAACGTAAGCGCGCCAAAACCAAAAGG
>CDK37561
ATGTGGCGGCCTAGCGACAGCACAGTATATGTGCCTCCTCCTAACCCTGTATCCAAAGTTGTTGCCACGGATGCTTATGTTACTCGCACCAACATATTTTATCATGCCAGCAGTTCTAGACTTCTTGCAGTGGGTCATCCTTATTTTTCCATAAAACGGGCTAACAAAACTGTTGTGCCAAAGGTGTCAGGATATCAATACAGGGTATTTAAGGTGGTGTTACCAGATCCTAACAAATTTGCATTGCCTGACTCGTCTCTTTTTGATCCCACAACACAACGTTTGGTATGGGCATGCACAGGCCTAGAGGTGGGCAGGGGACAGCCATTAGGTGTGGGTGTAAGTGGACATCCTTTCCTAAATAAATATGATGATGTTGAAAATTCAGGGAGTGGTGGTAACCCTGGACAGGATAACAGGGTTAATGTTGGTATGGATTATAAACAAACACAATTATGCATGGTTGGATGTGCCCCCCCTTTGGGCGAGCATTGGGGTAAAGGTAAACAGTGTACTAATACACCTGTACAGGCTGGTGACTGCCCGCCCTTAGAACTTATTACCAGTGTTATACAGGATGGCGATATGGTTGACACAGGCTTTGGTGCTATGAATTTTGCTGATTTGCAGACCAATAAATCAGATGTTCCTATTGACATATGTGGCACTACATGTAAATATCCAGATTATTTACAAATGGCTGCAGACCCATATGGTGATAGATTATTTTTTTTTCTACGGAAGGAACAAATGTTTGCCAGACATTTTTTTAACAGGGCTGGCGAGGTGGGGGAACCTGTGCCTGATACTCTTATAATTAAGGGTAGTGGAAATCGAACGTCTGTAGGGAGTAGTATATATGTTAACACCCCAAGCGGCTCTTTGGTGTCCTCTGAGGCACAATTGTTTAATAAGCCATATTGGCTACAAAAAGCCCAGGGACATAACAATGGTATTTGTTGGGGTAATCAACTGTTTGTTACTGTGGTAGATACCACACGCAGTACCAACATGACATTATGTGCATCCGTAACTACATCTTCCACATACACCAATTCTGATTATAAAGAGTACATGCGTCATGTGGAAGAGTATGATTTACAATTTATTTTTCAATTATGTAGCATTACATTGTCTGCTGAAGTAATGGCCTATATTCACACAATGAATCCCTCTGTTTTGGAAGACTGGAACTTTGGGTTATCGCCTCCCCCAAATGGTACATTAGAAGATACCTATAGGTATGTGCAGTCACAGGCCATTACCTGTCAAAAGCCCACTCCTGAAAAGGAAAAGCCAGATCCCTATAAGAACCTTAGTTTTTGGGAGGTTAATTTAAAAGAAAAGTTTTCTAGTGAATTGGATCAGTATCCTTTGGGACGCAAGTTTTTGTTACAAAGTGGATATAGGGGACGGTCCTCTATTCGTACCGGTGTTAAGCGCCCTGCTGTTTCTAAAGCCTCTGCTGCCCCTAAACGTAAGCGCGCCAAAACCAAAAGG
>CDK37057
ATGTGGCGGCCTAGCGACAGCACAGTATATGTGCCTCCTCCTAACCCTGTATCCAAAGTTGTTGCCACGGATGCTTATGTTACTCGCACCAACATATTTTATCATGCCAGCAGTTCTAGACTTCTTGCAGTGGGACATCCTTATTTTTCCATAAAACGGGCTAACAAAACTGTTGTGCCAAAGGTGTCAGGATATCAATACAGGGTATTTAAGGTGGTGTTACCAGATCCTAACAAATTTGCATTGCCTGACTCGTCTCTTTTCGATCCCACAACACAACGTTTAGTATGGGCATGCACAGGCCTAGAGGTGGGCAGGGGACAGCCATTAGGTGTGGGTGTAAGTGGACATCCTTTCCTAAATAAATATGATGATGTTGAAAATTCAGGGAGTGGTGGTAACCCTGGACAGGATAACAGGGTTAATGTAGGTATGGATTATAAACAAACACAATTATGCATGGTTGGATGTGCCCCCCCTTTGGGCGAGCATTGGGGTAAAGGTAAACAGTGTACTAATACACCTGTACAGGCTGGTGACTGCCCGCCCTTAGAACTTATTACCAGTGTTATACAGGATGGCGATATGGTTGACACAGGCTTTGGTGCTATGAATTTTGCTGATTTGCAGACCAATAAATCAGATGTTCCTATTGACATATGTGGCACTACATGTAAATATCCAGATTATTTACAAATGGCTGCAGACCCATATGGTGATAGATTATTTTTTTTTCTACGGAAGGAACAAATGTTTGCCAGACATTTTTTTAACAGGGCTGGCGAGGTGGGGGAACCTGTGCCTGATACACTTATAATTAAGGGTAGTGGAAATCGCACGTCTGTAGGGAGTAGTATATATGTTAACACCCCGAGCGGCTCTTTGGTGTCCTCTGAGGCACAATTGTTTAATAAGCCATATTGGCTACAAAAAGCCCAGGGACATAACAATGGTATTTGTTGGGGTAATCAACTGTTTGTTACTGTGGTAGATACCACACGCAGTACCAACATGACATTATGTGCATCCGTAACTACATCTTCCACATACACCAATTCTGATTATAAAGAGTACATGCGTCATGTGGAAGAGTATGATTTACAATTTATTTTTCAATTATGTAGCATTACATTGTCTGCTGAAGTAATGGCCTATATTCACACAATGAATCCCTCTGTTTTGGAAGACTGGAACTTTGGGTTATCGCCTCCCCCAAATGGTACATTAGAAGATACCTATAGGTATGTGCAGTCACAGGCCATTACCTGTCAAAAGCCCACTCCTGAAAAGGAAAAGCCAGATCCCTATAAGAACCTTAGTTTTTGGGAGGTTAATTTAAAAGAAAAGTTTTCTAGTGAATTGGATCAGTATCCTTTGGGACGCAAGTTTTTGTTACAAAGTGGATATAGGGGACGGTCCTCTATTCGTACAGGTGTTAAGCGCCCTGCTGTTTCCAAAGCCTCTGCTGCCCCTAAACGTAAGCGCGCCAAAACTAAAAGG
>CDK37201
ATGTGGCGGCCTAGCGACAGCACAGTATATGTGCCTCCTCCTAACCCTGTATCCAAAGTTGTTGCCACGGATGCTTATGTTACTCGCACCAACATATTTTATCATGCCAGCAGTTCTAGACTTCTTGCAGTGGGACATCCGTATTTTTCCATAAAACGGGCTAACAAAACTGTTGTGCCAAAGGTGTCAGGATATCAATACAGGGTATTTAAGGTGGTGTTACCAGATCCTAACAAATTTGCATTGCCTGACTCGTCTCTTTTCGATCCCACAACACAACGTTTAGTATGGGCATGCACAGGCCTAGAGGTGGGCAGGGGACAGCCATTAGGTGTGGGTGTAAGTGGACATCCTTTCCTAAATAAATATGATGATGTTGAAAATTCAGGGAGTGGTGGTAACCCTGGACAGGATAACAGGGTTAATGTAGGTATGGATTATAAACAAACACAATTATGCATGGTTGGATGTGCCCCCCCTTTGGGCGAGCATTGGGGTAAAGGTAAACAGTGTACTAATACACCTGTACAGGCTGGTGACTGCCCGCCCTTAGAACTTATTACCAGTGTTATACAGGATGGCGATATGGTTGACACAGGCTTTGGTGCTATGAATTTTGCTGATTTGCAGACCAATAAATCAGATGTTCCTATTGACATATGTGGCACTACATGTAAATATCCAGATTATTTACAAATGGCTGCAGACCCATATGGTGATAGATTATTTTTTTTTCTACGGAAGGAACAAATGTTTGCCAGACATTTTTTTAACAGGGCTGGCGAGGTGGGGGAACCTGTGCCTGATACTCTTATAATTAAGGGTAGTGGAAATCGCACGTCTGTAGGGAGTAGTATATATGTTAACACCCCGAGCGGCTCTTTGGTGTCCTCTGAGGCACAATTGTTTAATAAGCCATATTGGCTACAAAAAGCCCAGGGACATAACAATGGTATTTGTTGGGGTAATCAACTGTTTGTTACTGTGGTAGATACCACACGCAGTACCAACATGACATTATGTGCATCCGTAACTACATCTTCCACATACACCAATTCTGATTATAAAGAGTACATGCGTCATGTGGAAGAGTATGATTTACAATTTATTTTTCAATTATGTAGCATTACATTGTCTGCTGAAGTAATGGCCTATATTCACACAATGAATCCCTCTGTTTTGGAAGACTGGAACTTTGGGTTATCGCCTCCCCCAAATGGTACATTAGAAGATACCTATAGGTATGTGCAGTCACAGGCCATTACCTGTCAAAAGCCCACTCCTGAAAAGGAAAAGCCAGATCCCTATAAAAACCTTAGTTTTTGGGAGGTTAATTTAAAAGAAAAGTTTTCTAGTGAATTGGATCAGTATCCTTTGGGACGCAAGTTTTTGTTACAAAGTGGATATAGGGGACGGTCCTCTATTCGTACAGGTGTTAAGCGCCCTGCTGTTTCCAAAGCCTCTGCTGCCCCTAAACGTAAGCGCGCCAAAACTAAAAGG
>CDK37363
ATGTGGCGGCCTAGCGACAGCACAGTATATGTGCCTCCTCCTAACCCTGTATCCAAAGTTGTTGCCACGGATGCTTATGTTACTCGCACCAACATATTTTATCATGCCAGCAGTTCTAGACTTCTTGCAGTGGGTCATCCTTATTTTTCCATAAAACGGGCTAACAAAACTGTTGTGCCAAAGGTGTCAGGATATCAATACAGGGTATTTAAGGTGGTGTTACCAGATCCTAACAAATTTGCATTGCCTGACTCGTCTCTTTTTGATCCCACAACACAACGTTTGGTATGGGCATGCACAGGCCTAGAGGTGGGCAGGGGACAGCCATTAGGTGTGGGTGTAAGTGGACATCCTTTCCTAAATAAATATGATGATGTTGAAAATTCAGGGAGTGGTGGTAACCCTGGACAGGATAACAGGGTTAATGTTGGTATGGATTATAAACAAACACAATTATGCATGGTTGGATGTGCCCCCCCTTTGGGCGAGCATTGGGGTAAAGGTAAACAGTGTACTAATACACCTGTACAGGCTGGTGACTGCCCGCCCTTAGAACTTATTACCAGTGTTATACAGGATGGCGATATGGTTGACACAGGCTTTGGTGCTATGAATTTTGCTGATTTGCAGACCAATAAATCAGATGTTCCTATTGACATATGTGGCACTACATGTAAATATCCAGATTATTTACAAATGGCTGCAGACCCATATGGTGATAGATTATTTTTTTTTCTACGGAAGGAACAAATGTTTGCCAGACATTTTTTTAACAGGGCTGGCGAGGTGGGGGAACCTGTGCCTGATACTCTTATAATTAAGGGTAGTGGAAATCGAACGTCTGTAGGGAGTAGTATATATGTTAACACCCCAAGCGGCTCTTTGGTGTCCTCTGAGGCACAATTGTTTAATAAGCCATATTGGCTACAAAAGGCCCAGGGACATAACAATGGTATTTGTTGGGGTAATCAACTGTTTGTTACTGTGGTAGATACCACACGCAGTACCAACATGACATTATGTGCATCCGTAACTACATCTTCCACATACACCAATTCTGATTATAAAGAGTACATGCGTCATGTGGAAGAGTATGATTTACAATTTATTTTTCAATTATGTAGCATTACATTGTCTGCTGAAGTAATGGCCTATATTCACACAATGAATCCCTCTGTTTTGGAAGACTGGAACTTTGGGTTATCGCCTCCCCCAAATGGTACATTGGAAGATACCTATAGGTATGTGCAGTCACAGGCCATTACCTGTCAAAAGCCCACTCCTGAAAAGCAAAAGCCAGATCCCTATAAGAACCTTAGTTTTTGGGAGGTTAATTTAAAAGAAAAGTTTTCTAGTGAATTGGATCAGTATCCTTTGGGACGCAAGTTTTTGTTACAAAGTGGATATAGGGGACGGTCCTCTATTCGTACCGGTGTTAAGCGCCCTGCTGTTTCCAAAGCCTCTGCTGCCCCTAAACGTAAGCGCGCCAAAACCAAAAGG
>CDK37111
ATGTGGCGGCCTAGCGACAGCACAGTATATGTGCCTCCTCCTAACCCTGTATCCAAAGTTGTTGCCACGGATGCTTATGTTACTCGCACCAACATATTTTATCATGCCAGCAGTTCTAGACTTCTTGCAGTGGGTCATCCTTATTTTTCCATAAAACGGGCTAACAAAACTGTTGTGCCAAAGGTGTCAGGATATCAATACAGGGTATTTAAGGTGGTGTTACCAGATCCTAACAAATTTGCATTGCCTGACTCGTCTCTTTTTGATCCCACAACACAACGTTTGGTATGGGCATGCACAGGCCTAGAGGTGGGCAGGGGACAGCCATTAGGTGTGGGTGTAAGTGGACATCCTTTCCTAAATAAATATGATGATGTTGAAAATTCAGGGAGTGGTGGTAACCCTGGACAGGATAACAGGGTTAATGTTGGTATGGATTATAAACAAACACAATTATGCATGGTTGGATGTGCCCCCCCTTTGGGCGAGCATTGGGGTAAAGGTAAACAGTGTACTAATACACCTGTACAGGCTGGTGACTGCCCGCCCTTAGAACTTATTACCAGTGTTATACAGGATGGCGATATGGTTGACACAGGCTTTGGTGCTATGAATTTTGCTGATTTGCAGACCAATAAATCAGATGTTCCTATTGACATATGTGGCACTACATGTAAATATCCAGATTATTTACAAATGGCTGCAGACCCATATGGTGATAGATTATTTTTTTTTCTACGGAAGGAACAAATGTTTGCCAGACATTTTTTTAACAGGGCTGGCGAGGTGGGGGAACCTGTGCCTGATACTCTTATAATTAAGGGTAGTGGAAATCGAACGTCTGTAGGGAGTAGTATATATGTTAACACCCCAAGCGGCTCTTTGGTGTCCTCTGAGGCACAATTGTTTAATAAGCCATATTGGCTACAAAAAGCCCAGGGACATAACAATGGTATTTGTTGGGGTAATCAACTGTTTGTTACTGTGGTAGATACCACACGCAGTACCAACATGACATTATGTGCATCCGTAACTACATCTTCCACATACACCAATTCTGATTATAAAGAGTACATGCGTCATGTGGAAGAGTATGATTTACAATTTATTTTTCAATTATGTAGCATTACATTGTCTGCTGAAGTAATGGCCTATATTCACACAATGAATCCCTCTGTTTTGGAAGACTGGAACTTTGGGTTATCGCCTCCCCCAAATGGTACATTAGAAGATACCTATAGGTATGTGCAGTCACAGGCCATTACCTGTCAAAAGCCCACTCCTGAAAAGGAAAAGCCAGATCCCTATAAGAACCTTAGTTTTTGGGAGGTTAATTTAAAAGAAAAGTTTTCTAGTGAATTGGATCAGTATCCTTTGGGACGCAAGTTTTTGTTACAAAGTGGATATAGGGGACGGTCCTCTATTCGTACCGGTGTTAAGCGCCCTGCTGTTTCCAAAGCCTCTGCTGCCCCTAAACGTAAGCGCGCCAAAACCAAAAGG
>CDK36976
ATGTGGCGGCCTAGCGACAGCACAGTATATGTGCCTCCTCCTAACCCTGTATCCAAAGTTGTTGCCACGGATGCTTATGTTACTCGCACCAACATATTTTATCATGCCAGCAGTTCTAGACTTCTTGCAGTGGGTCATCCTTATTTTTCCATAAAACGGGCTAACAAAACTGTTGTGCCAAAGGTGTCAGGATATCAATACAGGGTATTTAAGGTGGTGTTACCAGATCCTAACAAATTTGCATTGCCTGACTTGTCTCTTTTTGATCCCACAACACAACGTTTGGTATGGGCATGCACAGGCCTAGAGGTGGGCAGGGGACAGCCATTAGGTGTGGGTGTAAGTGGACATCCTTTCCTAAATAAATATGATGATGTTGAAAATTCAGGGAGTGGTGGTAACCCTGGACAGGATAACAGGGTTAATGTTGGTATGGATTATAAACAAACACAATTATGCATGGTTGGATGTGCCCCCCCTTTGGGCGAGCATTGGGGTAAAGGTAAACAGTGTACTAATACACCTGTACAGGCTGGTGACTGCCCGCCCTTAGAACTTATTACCAGTGTTATACAGGATGGCGATATGGTTGACACAGGCTTTGGTGCTATGAATTTTGCTGATTTGCAGACCAATAAATCAGATGTTCCTATTGACATATGTGGCACTACATGTAAATATCCAGATTATTTACAAATGGCTGCAGACCCATATGGTGATAGATTATTTTTTTTTCTACGGAAGGAACAAATGTTTGCCAGACATTTTTTTAACAGGGCTGGCGAGGTGGGGGAACCTGTGCCTGATACTCTTATAATTAAGGGTAGTGGAAATCGAACGTCTGTAGGGAGTAGTATATATGTTAACACCCCAAGCGGCTCTTTGGTGTCCTCTGAGGCACAATTGTTTAATAAGCCATATTGGCTACAAAAAGCCCAGGGACATAACAATGGTATTTGTTGGGGTAATCAACTGTTTGTTACTGTGGTAGATACCACACGCAGTACCAACATGACATTATGTGCATCCGTAACTACATCTTCCACATACACCAATTCTGATTATAAAGAGTACATGCGTCATGTGGAAGAGTATGATTTACAATTTATTTTTCAATTATGTAGCATTACATTGTCTGCTGAAGTAATGGCCTATATTCACACAATGAATCCCTCTGTTTTGGAAGACTGGAACTTTGGGTTATCGCCTCCCCCAAATGGTACATTAGAAGATACCTATAGGTATGTGCAGTCACAGGCCATTACCTGTCAAAAGCCCACTCCTGAAAAGGAAAAGCCAGATCCCTATAAGAACCTTAGTTTTTGGGAGGTTAATTTAAAAGAAAAGTTTTCTAGTGAATTGGATCAGTATCCTTTGGGACGCAAGTTTTTGTTACAAAGTGGATATAGGGGACGGTCCTCTATTCGTACCGGTGTTAAGCGCCCTGCTGTTTCCAAAGCCTCTGCTGCCCCTAAACGTAAGCGCGCCAAAACCAAAAGG
>CDK36742
ATGTGGCGGCCTAGCGACAGCACAGTATATGTGCCTCCTCCTAACCCTGTATCCAAAGTTGTTGCCACGGATGCTTATGTTACTCGCACCAACATATTTTATCATGCCAGCAGTTCTAGACTTCTTGCAGTGGGTCATCCTTATTTTTCCATAAAACGGGCTAACAAAACTGTTGTGCCAAAGGTGTCAGGATATCAATACAGGGTATTTAAGGTGGTGTTACCAGATCCTAACAAATTTGCATTGCCTGACTCGTCTCTTTTTGATCCCACAACACAACGTTTGGTATGGGCATGCACAGGCCTAGAGGTGGGCAGGGGACAGCCATTAGGTGTGGGTGTAAGTGGACATCCTTTCCTAAATAAATATGATGATGTTGAAAATTCAGGGAGTGGTGGTAACCCTGGACAGGATAACAGGGTTAATGTTGGTATGGATTATAAACAAACACAATTATGCATGGTTGGATGTGCCCCCCCTTTGGGCGAGCATTGGGGTAAAGGTAAACAGTGTACTAATACACCTGTACAGGCTGGTGACTGCCCGCCCTTAGAACTTATTACCAGTGTTATACAGGATGGCGATATGGTTGACACAGGCTTTGGTGCTATGAATTTTGCTGATTTGCAGACCAATAAATCAGATGTTCCTATTGACATATGTGGCACTACATGTAAATATCCAGATTATTTACAAATGGCTGCAGACCCATATGGTGATAGATTATTTTTTTTTCTACGGAAGGAACAAATGTTTGCCAGACATTTTTTTAACAGGGCTGGCGAGGTGGGGGAACCTGTGCCTGATACTCTTATAATTAAGGGTAGTGGAAATCGAACGTCTGTAGGGAGTAGTATATATGTTAACACCCCGAGCGGCTCTTTGGTGTCCTCTGAGGCACAATTGTTTAATAAGCCATATTGGCTACAAAAAGCCCAGGGACATAACAATGGTATTTGTTGGGGTAATCAACTGTTTGTTACTGTGGTAGATACCACACGCAGTACCAACATGACATTATGTGCATCCGTAACTACATCTTCCACATACACCAATTCTGATTATAAAGAGTACATGCGTCATGTGGAAGAGTATGATTTACAATTTATTTTTCAATTATGTAGCATTACATTGTCTGCTGAAGTAATGGCCTATATTCACACAATGAATCCCTCTGTTTTGGAAGACTGGAACTTTGGGTTATCGCCTCCCCCAAATGGTACATTAGAAGATACCTATAGGTATGTGCAGTCACAGGCCATTACCTGTCAAAAGCCCACTCCTGAAAAGGAAAAGCCAGATCCCTATAAGAACCTTAGTTTTTGGGAGGTTAATTTAAAAGAAAAGTTTTCTAGTGAATTGGATCAGTATCCTTTGGGACGCAAGTTTTTGTTACAAAGTGGATATAGGGGACGGTCCTCTATTCGTACCGGTGTTAAGCGCCCTGCTGTTTCCAAAGCCTCTGCTGCCCCTAAACGTAAGCGCGCCAAAACCAAAAGG
>CDK36877
ATGTGGCGGCCTAGCGACAGCACAGTATATGTGCCTCCTCCTAACCCTGTATCCAAAGTTGTTGCCACGGATGCTTATGTTACTCGCACCAACATATTTTATCATGCCAGCAGTTCTAGACTTCTTGCAGTGGGTCATCCTTATTTTTCCATAAAACGGGCTAACAAAACTGTTGTGCCAAAGGTGTCAGGATATCAATACAGGGTATTTAAGGTGGTGTTACCAGATCCTAACAAATTTGCATTGCCTGACTCGTCTCTTTTTGATCCCACAACACAACGTTTGGTATGGGCATGCACAGGCCTAGAGGTGGGCAGGGGACAGCCATTAGGTGTGGGTGTAAGTGGACATCCTTTCCTAAATAAATATGATGATGTTGAAAATTCAGGGAGTGGTGGTAACCCTGGACAGGATAACAGGGTTAATGTTGGTATGGATTATAAACAAACACAATTATGCATGGTTGGATGTGCCCCCCCTTTGGGCGAGCATTGGGGTAAAGGTAAACAGTGTACTAATACACCTGTACAGGCTGGTGACTGCCCGCCGTTAGAACTTATTACCAGTGTTATACAGGATGGCGATATGGTTGACACAGGCTTTGGTGCTATGAATTTTGCTGATTTGCAGACCAATAAATCAGATGTTCCTATTGACATATGTGGCACTACATGTAAATATCCAGATTATTTACAAATGGCTGCAGACCCATATGGTGATAGATTATTTTTTTTTCTACGGAAGGAACAAATGTTTGCCAGACATTTTTTTAACAGGGCTGGCGAGGTGGGGGAACCTGTGCCTGATACTCTTATAATTAAGGGTAGTGGAAATCGAACGTCTGTAGGGAGTAGTATATATGTTAACACCCCAAGCGGCTCTTTGGTGTCCTCTGAGGCACAATTGTTTAATAAGCCATATTGGCTACAAAAAGCCCAGGGACATAACAATGGTATTTGTTGGGGTAATCAACTGTTTGTTACTGTGGTAGATACCACACGCAGTACCAACATGACATTATGTGCATCCGTAACTACATCTTCCACATACACCAATTCTGATTATAAAGAGTACATGCGTCATGTGGAAGAGTATGATTTACAATTTATTTTTCAATTATGTAGCATTACATTGTCTGCTGAAGTAATGGCCTATATTCACACAATGAATCCCTCTGTTTTGGAAGACTGGAACTTTGGGTTATCGCCTCCCCCAAATGGTACATTAGAAGATACCTATAGGTATGTGCAGTCACAGGCCATTACCTGTCAAAAGCCCACTCCTGAAAAGCAAAAGCCAGATCCCTATAAGAACCTTAGTTTTTGGGAGGTTGATTTAAAAGAAAAGTTTTCTAGTGAATTGGATCAGTATCCTTTGGGACGCAAGTTTTTGTTACAAAGTGGATATAGGGGACGGTCCTCTATTCGTACCGGTGTTAAGCGCCCTGCTGTTTCCAAAGCCTCTGCTGCCCCTAAACGTAAGCGCGCCAAAACCAAAAGG
>CBY85511
ATGTGGCGGCCTAGCGACAGCACAGTATATGTGCCTCCTCCTAACCCTGTATCCAAAGTTGTTGCCACGGATGCTTATGTTACTCGCACCAACATATTTTATCATGCCAGCAGTTCTAGACTTCTTGCAGTGGGTCATCCTTATTTTTCCATAAAACGGGCTAACAAAACTGTTGTGCCAAAGGTGTCAGGATATCAATACAGGGTATTTAAGGTGGTGTTACCAGATCCTAACAAATTTGCATTGCCTGACTCGTCTCTTTTTGATCCCACAACACAACGTTTGGTATGGGCATGCACAGGCCTAGAGGTGGGCAGGGGACAGCCATTAGGTGTGGGTGTAAGTGGACATCCTTTCCTAAATAAATATGATGATGTTGAAAATTCAGGGAGTGGTGGTAACCCTGGACAGGATAACAGGGTTAATGTTGGTATGGATTATAAACAAACACAATTATGCATGGTTGGATGTGCCCCCCCTTTGGGCGAGCATTGGGGTAAAGGTAAACAGTGTACTAATACACCTGTACAGGCTGGTGACTGCCCGCCCTTAGAACTTATTACCAGTGTTATACAGGATGGCGATATGGTTGACACAGGCTTTGGTGCTATGAATTTTGCTGATTTGCAGACCAATAAATCAGATGTTCCTATTGACATATGTGGCACTACATGTAAATATCCAGATTATTTACAAATGGCTGCAGACCCATATGGTGATAGATTATTTTTTTTTCTACGGAAGGAACAAATGTTTGCCAGACATTTTTTTAACAGGGCTGGCGAGGTGGGGGAACCTGTGCCTGATACTCTTATAATTAAGGGTAGTGGAAATCGAACGTCTGTAGGGAGTAGTATATATGTTAACACCCCAAGCGGCTCTTTGGTGTCCTCTGAGGCACAATTGTTTAATAAGCCATATTGGCTACAAAAAGCCCAGGGACATAACAATGGTATTTGTTGGGGTAATCAACTGTTTGTTACTGTGGTAGATACCACACGCAGTACCAACATGACATTATGTGCATCCGTAACTACATCTTCCACATACACCAATTCTGATTATAAAGAGTACATGCGTCATGTGGAAGAGTATGATTTACAATTTATTTTTCAATTATGTAGCATTACATTGTCTGCTGAAGTAATGGCCTATATTCACACAATGAATCCCTCTGTTTTGGAAGACTGGAACTTTGGGTTATCGCCTCCCCCAAATGGTACATTAGAAGATACCTATAGGTATGTGCAGTCACAGGCCATTACCTGTCAAAAGCCCACTCCTGAAAAGGAAAAGCCAGATCCCTATAAGAACCTTAGTTTTTGGGAGGTTAATTTAAAAGAAAAGTTTTCTAGTGAATTGGATCAGTATCCTTTGGGACGCAAGTTTTTGTTACAAAGTGGATATAGGGGACGGTCCTCTATTCGTACCGGTGTTAAGCGCCCTGCTGTTTCCAAAGCCTCTGCTGCCCCTAAACGTAAGCGCGCCAAAACCAAAAGG
>CDK36589
ATGTGGCGGCCTAGCGACAGCACAGTATATGTGCCTCCTCCTAACCCTGTATCCAAAGTTGTTGCCACGGATGCTTATGTTACTCGCACCAACATATTTTATCATGCCAGCAGTTCTAGACTTCTTGCAGTGGGACATCCTTATTTTTCCATAAAACGGGCTAACAAAACTGTTGTGCCAAAGGTGTCAGGATATCAATACAGGGTATTTAAGGTGGTGTTACCAGATCCTAACAAATTTGCATTGCCTGACTCGTCTCTTTTCGATCCCACAACACAACGTTTAGTATGGGCATGCACAGGCCTAGAGGTGGGCAGGGGACAGCCATTAGGTGTGGGTGTAAGTGGACATCCTTTCCTAAATAAATATGATGATGTTGAAAATTCAGGGAGTGGTGGTAACCCTGGACAGGATAACAGGGTTAATGTAGGTATGGATTATAAACAAACACAATTATGCATGGTTGGATGTGCCCCCCCTTTGGGCGAGCATTGGGGTAAAGGTAAACAGTGTACTAATACACCTGTACAGGCTGGTGACTGCCCGCCCTTAGAACTTATTACCAGTGTTATACAGGATGGCGATATGGTTGACACAGGCTTTGGTGCTATGAATTTTGCTGATTTGCAGACCAATAAATCAGATGTTCCTATTGACATATGTGGCACTACATGTAAATATCCAGATTATTTACAAATGGCTGCAGACCCATATGGTGATAGATTATTTTTTTTTCTACGGAAGGAACAAATGTTTGCCAGACATTTTTTTAACAGGGCTGGCGAGGTGGGGGAACCTGTGCCTGATACTCTTATAATTAAGGGTAGTGGAAATCGCACGTCTGTAGGGAGTAGTATATATGTTAACACCCCGAGCGGCTCTTTGGTGTCCTCTGAGGCACAATTGTTTAATAAGCCATATTGGCTACAAAAAGCCCAGGGACATAACAATGGTATTTGTTGGGGTAATCAACTGTTTGTTACTGTGGTAGATACCACACGCAGTACCAACATGACATTATGTGCATCCGTAACTACATCTTCCACATACACCAATTCTGATTATAAAGAGTACATGCGTCATGTGGAAGAGTATGATTTACAATTTATTTTTCAATTATGTAGCATTACATTGTCTGCTGAAGTAATGGCCTATATTCACACAATGAATCCCTCTGTTTTGGAAGACTGGAACTTTGGGTTATCGCCTCCCCCAAATGGTACATTAGAAGATACCTATAGGTATGTGCAGTCACAGGCCATTACCTGTCAAAAGCCCACTCCTGAAAAGGAAAAGCCAGATCCCTATAAAAACCTTAGTTTTTGGGAGGTTAATTTAAAAGAAAAGTTTTCTAGTGAATTGGATCAGTATCCTTTGGGACGCAAGTTTTTGTTACAAAGTGGATATAGGGGACGGTCCTCTATTCGTACAGGTGTTAAGCGCCCTGCTGTTTCCAAAGCCTCTGCTGCCCCTAAACGTAAGCGCGCCAAAACTAAAAGG
>CDK37282
ATGTGGCGGCCTAGCGACAGCACAGTATATGTGCCTCCTCCTAACCCTGTATCCAAAGTTGTTGCCACGGATGCTTATGTTACTCGCACCAACATATTTTATCATGCCAGCAGTTCTAGACTTCTTGCAGTGGGTCATCCTTATTTTTCCATAAAACGGGCTAACAAAACTGTTGTGCCAAAGGTGTCAGGATATCAATACAGAGTATTTAAGGTGGTGTTACCAGATCCTAACAAATTTGCATTGCCTGACTCGTCTCTTTTTGATCCCACAACACAACGTTTGGTATGGGCATGCACAGGCCTAGAGGTGGGCCGGGGACAGCCATTAGGTGTGGGTGTAAGTGGACATCCTTTCCTAAATAAATATGATGATGTTGAAAATTCAGGGAGTGGTGGTAACCCTGGACAGGATAACAGGGTTAATGTAGGTATGGATTATAAACAAACACAATTATGCATGGTTGGATGTGCCCCCCCTTTGGGCGAGCATTGGGGTAAAGGTAAACAGTGTACTAATACACCTGTACAGGCTGGTGACTGCCCGCCCTTAGAACTTATTACCAGTGTTATACAGGATGGCGATATGGTTGACACAGGCTTTGGTGCTATGAATTTTGCTGATTTGCAGACCAATAAATCAGATGTTCCTATTGACATATGTGGCACTACATGTAAATATCCAGATTATTTACAAATGGCTGCAGACCCATATGGTGATAGATTATTTTTTTTTCTACGGAAGGAACAAATGTTTGCCAGACATTTTTTTAACAGGGCTGGCGAGGTGGGGGAACCTGTGCCTGATACTCTTATAATTAAGGGTAGTGGAAATCGCACGTCTGTAGGGAGTAGTATATATGTTAACACCCCAAGCGGCTCTTTGGTGTCCTCTGAGGCACAATTGTTTAATAAGCCATATTGGCTACAAAAAGCCCAGGGACATAACAATGGTATTTGTTGGGGTAATCAACTGTTTGTTACTGTGGTAGATACCACACGCAGTACCAACATGACATTATGTGCATCCGTAACTACATCTTCCACATACACCAATTCTGATTATAAAGAGTACATGCGTCATGTGGAAGAGTATGATTTACAATTTATTTTTCAATTATGTAGCATTACATTGTCTGCTGAAGTAATGGCCTATATTCACACAATGAATCCCTCTGTTTTGGAAGACTGGAACTTTGGGTTATCGCCTCCCCCAAATGGTACATTAGAAGATACCTATAGGTATGTGCAGTCACAGGCCATTACCTGTCAAAAGCCCACTCCTGAAAAGGAAAAGCCAGATCCCTATAAGAACCTTAGTTTTTGGGAGGTTAATTTAAAAGAAAAGTTTTCTAGTGAATTGGATCAGTATCCTTTGGGACGCAAGTTTTTGTTACAAAGTGGATATAGGGGACGGTCCTCTATTCGTACCGGTGTTAAGCGCCCTGCTGTTTCCAAAGCCTCTGCTGCCCCTAAACGTAAGCGCGCCAAAACCAAAAGG
>CCJ09367
ATGTGGCGGCCTAGCGACAGCACAGTATATGTGCCTCCTCCTAACCCTGTATCCAAAGTTGTTGCCACGGATGCTTATGTTACTCGCACCAACATATTTTATCATGCCAGCAGTTCTAGACTTCTTGCAGTGGGACATCCTTATTTTTCCATAAAACGGGCTAACAAAACTGTTGTGCCAAAGGTGTCAGGATATCAATACAGGGTATTTAAGGTGGTGTTACCAGATCCTAACAAATTTGCATTGCCTGACTCGTCTCTTTTCGATCCCACAACACAACGTTTAGTATGGGCATGCACAGGCCTAGAGGTGGGCAGGGGACAGCCATTAGGTGTGGGTGTAAGTGGACATCCTTTCCTAAATAAATATGATGATGTTGAAAATTCAGGGAGTGGTGGTAACCCTGGACAGGATAACAGGGTTAATGTAGGTATGGATTATAAACAAACACAATTATGCATGGTTGGATGTGCCCCCCCTTTGGGCGAGCATTGGGGTAAAGGTAAACAGTGTACTAATACACCTGTACAGGCTGGTGACTGCCCGCCCTTAGAACTTATTACCAGTGTTATACAGGATGGCGATATGGTTGACACAGGCTTTGGTGCTATGAATTTTGCTGATTTGCAGACCAATAAATCAGATGTTCCTATTGACATATGTGGCACTACATGTAAATATCCAGATTATTTACAAATGGCTGCAGACCCATATGGTGATAGATTATTTTTTTTTCTACGGAAGGAACAAATGTTTGCCAGACATTTTTTTAACAGGGCTGGCGAGGTGGGGGAACCTGTGCCTGATACACTTATAATTAAGGGTAGTGGAAATCGCACGTCTGTAGGGAGTAGTATATATGTTAACACCCCGAGCGGCTCTTTGGTGTCCTCTGAGGCACAATTGTTTAATAAGCCATATTGGCTACAAAAAGCCCAGGGACATAACAATGGTATTTGTTGGGGTAATCAACTGTTTGTTACTGTGGTAGATACCACACGCAGTACCAACATGACATTATGTGCATCCGTAACTACATCTTCCACATACACCAATTCTGATTATAAAGAGTACATGCGTCATGTGGAAGAGTATGATTTACAATTTATTTTTCAATTATGTAGCATTACATTGTCTGCTGAAGTAATGGCCTATATTCACACAATGAATCCCTCTGTTTTGGAAGACTGGAACTTTGGGTTATCGCCTCCCCCAAATGGTACATTAGAAGATACCTATAGGTATGTGCAGTCACAGGCCATTACCTGTCAAAAGCCCACTCCTGAAAAGGAAAAGCCAGATCCCTATAAGAACCTTAGTTTTTGGGAGGTTAATTTAAAAGAAAAGTTTTCTAGTGAATTGGATCAGTATCCTTTGGGACGCAAGTTTTTGTTACAAAGTGGATATAGGGGACGGTCCTCTATTCGTACAGGTGTTAAGCGCCCTGCTGTTTCCAAAGCCTCTGCTGCCCCTAAACGTAAGCGCGCCAAAACTAAAAGG
>CDK36661
ATGTGGCGGCCTAGCGACAGCACAGTATATGTGCCTCCTCCTAACCCTGTATCCAAAGTTGTTGCCACGGATGCTTATGTTACTCGCACCAACATATTTTATCATGCCAGCAGTTCTAGACTTCTTGCAGTGGGTCATCCTTATTTTTCCATAAAACGGGCTAACAAAACTGTTGTGCCAAAGGTGTCAGGATATCAATACAGAGTATTTAAGGTGGTGTTACCAGATCCTAACAAATTTGCATTGCCTGACTCGTCTCTTTTTGATCCCACAACACAACGTTTGGTATGGGCATGCACAGGCCTAGAGGTGGGCCGGGGACAGCCATTAGGTGTGGGTGTAAGTGGACATCCTTTCCTAAATAAATATGATGATGTTGAAAATTCAGGGAGTGGTGGTAACCCTGGACAGGATAACAGGGTTAATGTAGGTATGGATTATAAACAAACACAATTATGCATGGTTGGATGTGCCCCCCCTTTGGGCGAGCATTGGGGTAAAGGTAAACAGTGTACTAATACACCTGTACAGGCTGGTGACTGCCCGCCCTTAGAACTTATTACCAGTGTTATACAGGATGGCGATATGGTTGACACAGGCTTTGGTGCTATGAATTTTGCTGATTTGCAGACCAATAAATCAGATGTTCCTATTGACATATGTGGCACTACATGTAAATATCCAGATTATTTACAAATGGCTGCAGACCCATATGGTGATAGATTATTTTTTTTTCTACGGAAGGAACAAATGTTTGCCAGACATTTTTTTAACAGGGCTGGCGAGGTGGGGGAACCTGTGCCTGATACTCTTATAATTAAGGGTAGTGGAAATCGCACGTCTGTAGGGAGTAGTATATATGTTAACACCCCAAGCGGCTCTTTGGTGTCCTCTGAGGCACAATTGTTTAATAAGCCATATTGGCTACAAAAAGCCCAGGGACATAACAATGGTATTTGTTGGGGTAATCAACTGTTTGTTACTGTGGTAGATACCACACGCAGTACCAACATGACATTATGTGCATCCGTAACTACATCTTCCACATACACCAATTCTGATTATAAAGAGTACATGCGTCATGTGGAAGAGTATGATTTACAATTTATTTTTCAATTATGTAGCATTACATTGTCTGCTGAAGTAATGGCCTATATTCACACAATGAATCCCTCTGTTTTGGAAGACTGGAACTTTGGGTTATCGCCTCCCCCAAATGGTACATTAGAAGATACCTATAGGTATGTGCAGTCACAGGCCATTACCTGTCAAAAGCCCACTCCTGAAAAGGAAAAGCCAGATCCCTATAAGAACCTTAGTTTTTGGGAGGTTAATTTAAAAGAAAAGTTTTCTAGTGAATTGGATCAGTATCCTTTGGGACGCAAGTTTTTGTTACAAAGTGGATATAGGGGACGGTCCTCTATTCGTACCGGTGTTAAGCGCCCTGCTGTTTCCAAAGCCTCTGCTGCCCCTAAACGTAAGCGCGCCAAAACCAAAAGG
>CDK37444
ATGTGGCGGCCTAGCGACAGCACAGTATATGTGCCTCCTCCTAACCCTGTATCCAAAGTTGTTGCCACGGATGCTTATGTTACTCGCACCAACATATTTTATCATGCCAGCAGTTCTAGACTTCTTGCAGTGGGTCATCCTTATTTTTCCATAAAACGGGCTAACAAAACTGTTGTGCCAAAGGTGTCAGGATATCAATACAGGGTATTTAAGGTGGTGTTACCAGATCCTAACAAATTTGCATTGCCTGACTCGTCTCTTTTTGATCCCACAACACAACGTTTGGTATGGGCATGCACAGGCCTAGAGGTGGGCAGGGGACAGCCATTAGGTGTGGGTGTAAGTGGACATCCTTTCCTAAATAAATATGATGATGTTGAAAATTCAGGGAGTGGTGGTAACCCTGGACAGGATAACAGGGTTAATGTTGGTATGGATTATAAACAAACACAATTATGCATGGTTGGATGTGCCCCCCCTTTGGGCGAGCATTGGGGTAAAGGTAAACAGTGTACTAATACACCTGTACAGGCTGGTGACTGCCCGCCCTTAGAACTTATTACCAGTGTTATACAGGATGGCGATATGGTTGACACAGGCTTTGGTGCTATGAATTTTGCTGATTTGCAGACCAATAAATCAGATGTTCCTATTGACATATGTGGCACTACATGTAAATATCCAGATTATTTACAAATGGCTGCAGACCCATATGGTGATAGATTATTTTTTTTTCTACGGAAGGAACAAATGTTTGCCAGACATTTTTTTAACAGGGCTGGCGAGGTGGGGGAACCTGTGCCTGATACTCTTATAATTAAGGGTAGTGGAAATCGAACGTCTGTAGGGAGTAGTATATATGTTAACACCCCAAGCGGCTCTTTGGTGTCCTCTGAGGCACAATTGTTTAATAAGCCATATTGGCTACAAAAAGCCCAGGGACATAACAATGGTATTTGTTGGGGTAATCAACTGTTTGTTACTGTGGTAGATACCACACGCAGTACCAACATGACATTATGTGCATCCGTAACTACATCTTCCACATACACCAATTCTGATTATAAAGAGTACATGCGTCATGTGGAAGAGTATGATTTACAATTTATTTTTCAATTATGTAGCATTACATTGTCTGCTGAAGTAATGGCCTATATTCACACAATGAATCCCTCTGTTTTGGAAGACTGGAACTTTGGGTTATCGCCTCCCCCAAATGGTACATTAGAAGATACCTATAGGTATGTGCAGTCACAGGCCATTACCTGTCAAAAGCCCACTCCTGAAAAGGAAAAGCCAGATCCCTATAAGAACCTTAGTTTTTGGGAGGTTAATTTAAAAGAAAAGTTTTCTAGTGAATTGGATCAGTATCCTTTGGGACGCAAGTTTTTGTTACAAAGTGGATATAGGGGACGGTCCTCTATTCGTACCGGTGTTAAGCGCCCTGCTGTTTCCAAAGCCTCTGCTGCCCCTAAACGTAAGCGCGCCAAAACCAAAAGG
>CDK36580
ATGTGGCGGCCTAGCGACAGCACAGTATATGTGCCTCCTCCTAACCCTGTATCCAAAGTTGTTGCCACGGATGCTTATGTTACTCGCACCAACATATTTTATCATGCCAGCAGTTCTAGACTTCTTGCAGTGGGACATCCTTATTTTTCCATAAAACGGGCTAACAAAACTGTTGTGCCAAAGGTGTCAGGATATCAATACAGGGTATTTAAGGTGGTGTTACCAGATCCTAACAAATTTGCATTGCCTGACTCGTCTCTTTTCGATCCCACAACACAACGTTTAGTATGGGCATGCACAGGCCTAGAGGTGGGCAGGGGACAGCCATTAGGTGTGGGTGTAAGTGGACATCCTTTCCTAAATAAATATGATGATGTTGAAAATTCAGGGAGTGGTGGTAACCCTGGACAGGATAACAGGGTTAATGTAGGTATGGATTATAAACAAACACAATTATGCATGGTTGGATGTGCCCCCCCTTTGGGCGAGCATTGGGGTAAAGGTAAACAGTGTACTAATACACCTGTACAGGCTGGTGACTGCCCGCCCTTAGAACTTATTACCAGTGTTATACAGGATGGCGATATGGTTGACACAGGCTTTGGTGCTATGAATTTTGCTGATTTGCAGACCAATAAATCAGATGTTCCTATTGACATATGTGGCACTACATGTAAATATCCAGATTATTTACAAATGGCTGCAGACCCATATGGTGATAGATTATTTTTTTTTCTACGGAAGGAACAAATGTTTGCCAGACATTTTTTTAACAGGGCTGGCGAGGTGGGGGAACCTGTGCCTGATACTCTTATAATTAAGGGTAGTGGAAATCGCACGTCTGTAGGGAGTAGTATATATGTTAACACCCCGAGCGGCTCTTTGGTGTCCTCTGAGGCACAATTGTTTAATAAGCCATATTGGCTACAAAAAGCCCAGGGACATAACAATGGTATTTGTTGGGGTAATCAACTGTTTGTTACTGTGGTAGATACCACACGCAGTACCAACATGACATTATGTGCATCCGTAACTACATCTTCCACATACACCAATTCTGATTATAAAGAGTACATGCGTCATGTGGAAGAGTATGATTTACAATTTATTTTTCAATTATGTAGCATTACATTGTCTGCTGAAGTAATGGCCTATATTCACACAATGAATCCCTCTGTTTTGGAAGACTGGAACTTTGGGTTATCGCCTCCCCCAAATGGTACATTAGAAGATACCTATAGGTATGTGCAGTCACAGGCCATTACCTGTCAAAAGCCCACTCCTGAAAAGGAGAAGCCAGATCCCTATAAAAACCTTAGTTTTTGGGAGGTTAATTTAAAAGAAAAGTTTTCTAGTGAATTGGATCAGTATCCTTTGGGACGCAAGTTTTTGTTACAAAGTGGATATAGGGGACGGTCCTCTATTCGTACAGGTGTTAAGCGCCCTGCTGTTTCCAAAGCCTCTGCTGCCCCTAAACGTAAGCGCGCCAAAACTAAAAGG
>CDK37606
ATGTGGCGGCCTAGCGACAGCACAGTATATGTGCCTCCTCCTAACCCTGTATCCAAAGTTGTTGCCACGGATGCTTATGTTACTCGCACCAACATATTTTATCATGCCAGCAGTTCTAGACTTCTTGCAGTGGGTCATCCTTATTTTTCCATAAAACGGGCTAACAAAACTGTTGTGCCAAAGGTGTCAGGATATCAATACAGAGTATTTAAGGTGGTGTTACCAGATCCTAACAAATTTGCATTGCCTGACTCGTCTCTTTTTGATCCCACAACACAACGTTTGGTATGGGCATGCACAGGCCTAGAGGTGGGCCGGGGACAGCCATTAGGTGTGGGTGTAAGTGGACATCCTTTCCTAAATAAATATGATGATGTTGAAAATTCAGGGAGTGGTGGTAACCCTGGACAGGATAACAGGGTTAATGTAGGTATGGATTATAAACAAACACAATTATGCATGGTTGGATGTGCCCCCCCTTTGGGCGAGCATTGGGGTAAAGGTAAACAGTGTACTAATACACCTGTACAGGCTGGTGACTGCCCGCCCTTAGAACTTATTACCAGTGTTATACAGGATGGCGATATGGTTGACACAGGCTTTGGTGCTATGAATTTTGCTGATTTGCAGACCAATAAATCAGATGTTCCTATTGACATATGTGGCACTACATGTAAATATCCAGATTATTTACAAATGGCTGCAGACCCATATGGTGATAGATTATTTTTTTTTCTACGGAAGGAACAAATGTTTGCCAGACATTTTTTTAACAGGGCTGGCGAGGTGGGGGAACCTGTGCCTGATACTCTTATAATTAAGGGTAGTGGAAATCGCACGTCTGTAGGGAGTAGTATATATGTTAACACCCCAAGCGGCTCTTTGGTGTCCTCTGAGGCACAATTGTTTAATAAGCCATATTGGCTACAAAAAGCCCAGGGACATAACAATGGTATTTGTTGGGGTAATCAACTGTTTGTTACTGTGGTAGATACCACACGCAGTACCAACATGACATTATGTGCATCCGTAACTACATCTTCCACATACACCAATTCTGATTATAAAGAGTACATGCGTCATGTGGAAGAGTATGATTTACAATTTATTTTTCAATTATGTAGCATTACATTGTCTGCTGAAGTAATGGCCTATATTCACACAATGAATCCCTCTGTTTTGGAAGACTGGAACTTTGGGTTATCGCCTCCCCCAAATGGTACATTAGAAGATACCTATAGGTATGTGCAGTCACAGGCCATTACCTGTCAAAAGCCCACTCCTGAAAAGGAAAAGCCAGATCCCTATAAGAACCTTAGTTTTTGGGAGGTTAATTTAAAAGAAAAGTTTTCTAGTGAATTGGATCAGTATCCTTTGGGACGCAAGTTTTTGTTACAAAGTGGATATAGGGGACGGTCCTCTATTCGTACCGGTGTTAAGCGCCCTGCTGTTTCCAAAGCCTCTGCTGCCCCTAAACGTAAGCGCGCCAAAACCAAAAGG
>CBY85448
ATGTGGCGGCCTAGCGACAGCACAGTATATGTGCCTCCTCCTAACCCTGTATCCAAAGTTGTTGCCACGGATGCTTATGTTACTCGCACCAACATATTTTATCATGCCAGCAGTTCTAGACTTCTTGCAGTGGGTCATCCTTATTTTTCCATAAAACGGGCTAACAAAACTGTTGTGCCAAAGGTGTCAGGATATCAATACAGAGTATTTAAGGTGGTGTTACCAGATCCTAACAAATTTGCATTGCCTGACTCGTCTCTTTTTGATCCCACAACACAACGTTTGGTATGGGCATGCACAGGCCTAGAGGTGGGCCGGGGACAGCCATTAGGTGTGGGTGTAAGTGGACATCCTTTCCTAAATAAATATGATGATGTTGAAAATTCAGGGAGTGGTGGTAACCCTGGACAGGATAACAGGGTTAATGTAGGTATGGATTATAAACAAACACAATTATGCATGGTTGGATGTGCCCCCCCTTTGGGCGAGCATTGGGGTAAAGGTAAACAGTGTACTAATACACCTGTACAGGCTGGTGACTGCCCGCCCTTAGAACTTATTACCAGTGTTATACAGGATGGCGATATGGTTGACACAGGCTTTGGTGCTATGAATTTTGCTGATTTGCAGACCAATAAATCAGATGTTCCTATTGACATATGTGGCACTACATGTAAATATCCAGATTATTTACAAATGGCTGCAGACCCATATGGTGATAGATTATTTTTTTTTCTACGGAAGGAACAAATGTTTGCCAGACATTTTTTTAACAGGGCTGGCGAGGTGGGGGAACCTGTGCCTGATACTCTTATAATTAAGGGTAGTGGAAATCGCACGTCTGTAGGGAGTAGTATATATGTTAACACCCCAAGCGGCTCTTTGGTGTCCTCTGAGGCACAATTGTTTAATAAGCCATATTGGCTACAAAAAGCCCAGGGACATAACAATGGTATTTGTTGGGGTAATCAACTGTTTGTTACTGTGGTAGATACCACACGCAGTACCAACATGACATTATGTGCATCCGTAACTACATCTTCCACATACACCAATTCTGATTATAAAGAGTACATGCGTCATGTGGAAGAGTATGATTTACAATTTATTTTTCAATTATGTAGCATTACATTGTCTGCTGAAGTAATGGCCTATATTCACACAATGAATCCCTCTGTTTTGGAAGACTGGAACTTTGGGTTATCGCCTCCCCCAAATGGTACATTAGAAGATACCTATAGGTATGTGCAGTCACAGGCCATTACCTGTCAAAAGCCCACTCCTGAAAAGGAAAAGCCAGATCCCTATAAGAACCTTAGTTTTTGGGAGGTTAATTTAAAAGAAAAGTTTTCTAGTGAATTGGATCAGTATCCTTTGGGACGCAAGTTTTTGTTACAAAGTGGATATAGGGGACGGTCCTCTATTCGTACCGGTGTTAAGCGCCCTGCTGTTTCCAAAGCCTCTGCTGCCCCTAAACGTAAGCGCGCCAAAACCAAAAGG
>CDK37219
ATGTGGCGGCCTAGCGACAGCACAGTATATGTGCCTCCTCCTAACCCTGTATCCAAAGTTGTTGCCACGGATGCTTATGTTACTCGCACCAACATATTTTATCATGCCAGCAGTTCTAGACTTCTTGCAGTGGGTCATCCTTATTTTTCCATAAAACGGGCTAACAAAACTGTTGTGCCAAAGGTGTCAGGATATCAATACAGGGTATTTAAGGTGGTGTTACCAGATCCTAACAAATTTGCATTGCCTGACTCGTCTCTTTTTGATCCCACAACACAACGTTTGGTATGGGCATGCACAGGCCTAGAGGTGGGCAGGGGACAGCCATTAGGTGTGGGTGTAAGTGGACATCCTTTCCTAAATAAATATGATGATGTTGAAAATTCAGGGAGTGGTGGTAACCCTGGACAGGATAACAGGGTTAATGTTGGTATGGATTATAAACAAACACAATTATGCATGGTTGGATGTGCCCCCCCTTTGGGCGAGCATTGGGGTAAAGGTAAACAGTGTACTAATACACCTGTACAGGCTGGTGACTGCCCGCCCTTAGAACTTATTACCAGTGTTATACAGGATGGCGATATGGTTGACACAGGCTTTGGTGCTATGAATTTTGCTGATTTGCAGACCAATAAATCAGATGTTCCTATTGACATATGTGGCACTACATGTAAATATCCAGATTATTTACAAATGGCTGCAGACCCATATGGTGATAGATTATTTTTTTTTCTACGGAAGGAACAAATGTTTGCCAGACATTTTTTTAACAGGGCTGGCGAGGTGGGGGAACCTGTGCCTGATACTCTTATAATTAAGGGTAGTGGAAATCGAACGTCTGTAGGGAGTAGTATATATGTTAACACCCCAAGCGGCTCTTTGGTGTCCTCTGAGGCACAATTGTTTAATAAGCCATATTGGCTACAAAAAGCCCAGGGACATAACAATGGTATTTGTTGGGGTAATCAACTGTTTGTTACTGTGGTAGATACCACACGCAGTACCAACATGACATTATGTGCATCCGTAACTACATCTTCCACATACACCAATTCTGATTATAAAGAGTACATGCGTCATGTGGAAGAGTATGATTTACAATTTATTTTTCAATTATGTAGCATTACATTGTCTGCTGAAGTAATGGCCTATATTCACACAATGAATCCCTCTGTTTTGGAAGACTGGAACTTTGGGTTATCGCCTCCCCCAAATGGTACATTAGAAGATACCTATAGGTATGTGCAGTCACAGGCCATTACCTGTCAAAAGCCCACTCCTGAAAAGGAAAAGCCAGATCCCTATAAGAACCTTAGTTTTTGGGAGGTTAATTTAAAAGAAAAGTTTTCTAGTGAATTGGATCAGTATCCTTTGGGACGCAAGTTTTTGTTACAAAGTGGATATAGGGGACGGTCCTCTATTCGTACCGGTGTTAAGCGCCCTGCTGTTTCCAAAGCCTCTGCTGCCCCTAAACGTAAGCGCGCCAAAACCAAAAGG
>CDK37309
ATGTGGCGGCCTAGCGACAGCACAGTATATGTGCCTCCTCCTAACCCTGTATCCAAAGTTGTTGCCACGGATGCGTATGTTACTCGCACCAACATATTTTATCATGCCAGCAGTTCTAGACTTCTTGCAGTGGGTCATCCTTATTTTTCCATAAAACGGGCTAACAAAACTGTTGTGCCAAAGGTGTCAGGATATCAATACAGAGTATTTAAGGTGGTGTTACCAGATCCTAACAAATTTGCATTGCCTGACTCGTCTCTTTTTGATCCCACAACACAACGTTTGGTATGGGCATGCACAGGCCTAGAGGTGGGCCGGGGACAGCCATTAGGTGTGGGTGTAAGTGGACATCCTTTCCTAAATAAATATGATGATGTTGAAAATTCAGGGAGTGGTGGTAACCCTGGACAGGATAACAGGGTTAATGTAGGTATGGATTATAAACAAACACAATTATGCATGGTTGGATGTGCCCCCCCTTTGGGCGAGCATTGGGGTAAAGGTAAACAGTGTACTAATACACCTGTACAGGCTGGTGACTGCCCGCCCTTAGAACTTATTACCAGTGTTATACAGGATGGCGATATGGTTGACACAGGCTTTGGTGCTATGAATTTTGCTGATTTGCAGACCAATAAATCAGATGTTCCTATTGACATATGTGGCACTACATGTAAATATCCAGATTATTTACAAATGGCTGCAGACCCATATGGTGATAGATTATTTTTTTTTCTACGGAAGGAACAAATGTTTGCCAGACATTTTTTTAACAGGGCTGGCGAGGTGGGGGAACCTGTGCCTGATACTCTTATAATTAAGGGTAGTGGAAATCGCACGTCTGTAGGGAGTAGTATATATGTTAACACCCCAAGCGGCTCTTTGGTGTCCTCTGAGGCACAATTGTTTAATAAGCCATATTGGCTACAAAAAGCCCAGGGACATAACAATGGTATTTGTTGGGGTAATCAACTGTTTGTTACTGTGGTAGATACCACACGCAGTACCAACATGACATTATGTGCATCCGTAACTACATCTTCCACATACACCAATTCTGATTATAAAGAGTACATGCGTCATGTGGAAGAGTATGATTTACAATTTATTTTTCAATTATGTAGCATTACATTGTCTGCTGAAGTAATGGCCTATATTCACACAATGAATCCCTCTGTTTTGGAAGACTGGAACTTTGGGTTATCGCCTCCCCCAAATGGTACATTAGAAGATACCTATAGGTATGTGCAGTCACAGGCCATTACCTGTCAAAAGCCCACTCCTGAAAAGGAAAAGCCAGATCCCTATAAGAACCTTAGTTTTTGGGAGGTTAATTTAAAAGAAAAGTTTTCTAGTGAATTGGATCAGTATCCTTTGGGACGCAAGTTTTTGTTACAAAGTGGATATAGGGGACGGTCCTCTATTCGTACCGGTGTTAAGCGCCCTGCTGTTTCCAAAGCCTCTGCTGCCCCTAAACGTAAGCGCGCCAAAACCAAAAGG
>CDK37633
ATGTGGCGGCCTAGCGACAGCACAGTATATGTGCCTCCTCCTAACCCTGTATCCAAAGTTGTTGCCACGGATGCTTATGTTACTCGCACCAACATATTTTATCATGCCAGCAGTTCTAGACTTCTTGCAGTGGGTCATCCTTATTTTTCCATAAAACGGGCTAACAAAACTGTTGTGCCAAAGGTGTCAGGATATCAATACAGGGTATTTAAGGTGGTGTTACCAGATCCTAACAAATTTGCATTGCCTGACTCGTCTCTTTTTGATCCCACAACACAACGTTTGGTATGGGCATGCACAGGCCTAGAGGTGGGCAGGGGACAGCCATTAGGTGTGGGTGTAAGTGGACATCCTTTCCTAAATAAATATGATGATGTTGAAAATTCAGGGAGTGGTGGTAACCCTGGACAGGATAACAGGGTTAATGTTGGTATGGATTATAAACAAACACAATTATGCATGGTTGGATGTGCCCCCCCTTTGGGCGAGCATTGGGGTAAAGGTAAACAGTGTACTAATACACCTGTACAGGCTGGTGACTGCCCGCCCTTAGAACTTATTACCAGTGTTATACAGGATGGCGATATGGTTGACACAGGCTTTGGTGCTATGAATTTTGCTGATTTGCAGACCAATAAATCAGATGTTCCTATTGACATATGTGGCACTACATGTAAATATCCAGATTATTTACAAATGGCTGCAGACCCATATGGTGATAGATTATTTTTTTTTCTACGGAAGGAACAAATGTTTGCCAGACATTTTTTTAACAGGGCTGGCGAGGTGGGGGAACCTGTGCCTGATACTCTTATAATTAAGGGTAGTGGAAATCGAACGTCTGTAGGGAGTAGTATATATGTTAACACCCCAAGCGGCTCTTTGGTGTCCTCTGAGGCACAATTGTTTAATAAGCCATATTGGCTACAAAAAGCCCAGGGACATAACAATGGTATTTGTTGGGGTAATCAACTGTTTGTTACTGTGGTAGATACCACACGCAGTACCAACATGACATTATGTGCATCCGTAACTACATCTTCCACATACACCAATTCTGATTATAAAGAGTACATGCGTCATGTGGAAGAGTATGATTTACAATTTATTTTTCAATTATGTAGCATTACATTGTCTGCTGAAGTAATGGCCTATATTCACACAATGAATCCCTCTGTTTTGGAAGACTGGAACTTTGGGTTATCGCCTCCCCCAAATGGTACATTAGAAGATACCTATAGGTATGTGCAGTCACAGGCCATTACCTGTCAAAAGCCCACTCCTGAAAAGGAAAAGCCAGATCCCTATAAGAACCTTAGTTTTTGGGAGGTTAATTTAAAAGAAAAGTTTTCTAGTGAATTGGATCAGTATCCTTTGGGACGCAAGTTTTTGTTACAAAGTGGATATAGGGGACGGTCCTCTATTCGTACCGGTGTTAAGCGCCCTGCTGTTTCCAAAGCCTCTGCTGCCCCTAAACGTAAGCGCGCCAAAACCAAAAGG
>CDK37210
ATGTGGCGGCCTAGCGACAGCACAGTATATGTGCCTCCTCCTAACCCTGTATCCAAAGTTGTTGCCACGGATGCTTATGTTACTCGCACCAACATATTTTATCATGCCAGCAGTTCTAGACTTCTTGCAGTGGGTCATCCTTATTTTTCCATAAAACGGGCTAACAAAACTGTTGTGCCAAAGGTGTCAGGATATCAATACAGGGTATTTAAGGTGGTGTTACCAGATCCTAACAAATTTGCATTGCCTGACTCGTCTCTTTTTGATCCCACAACACAACGTTTGGTATGGGCATGCACAGGCCTAGAGGTGGGCAGGGGACAGCCATTAGGTGTGGGTGTAAGTGGACATCCTTTCCTAAATAAATATGATGATGTTGAAAATTCAGGGAGTGGTGGTAACCCTGGACAGGATAACAGGGTTAATGTTGGTATGGATTATAAACAAACACAATTATGCATGGTTGGATGTGCCCCCCCTTTGGGCGAGCATTGGGGTAAAGGTAAACAGTGTACTAATACACCTGTACAGGCTGGTGACTGCCCGCCCTTAGAACTTATTACCAGTGTTATACAGGATGGCGATATGGTTGACACAGGCTTTGGTGCTATGAATTTTGCTGATTTGCAGACCAATAAATCAGATGTTCCTATTGACATATGTGGCACTACATGTAAATATCCAGATTATTTACAAATGGCTGCAGACCCATATGGTGATAGATTATTTTTTTTTCTACGGAAGGAACAAATGTTTGCCAGACATTTTTTTAACAGGGCTGGCGAGGTGGGGGAACCTGTGCCTGATACTCTTATAATTAAGGGTAGTGGAAATCGAACGTCTGTAGGGAGTAGTATATATGTTAACACCCCAAGCGGCTCTTTGGTGTCCTCTGAGGCACAATTGTTTAATAAGCCATATTGGCTACAAAAAGCCCAGGGACATAACAATGGTATTTGTTGGGGTAATCAACTGTTTGTTACTGTGGTAGATACCACACGCAGTACCAACATGACATTATGTGCATCCGTAACTACATCTTCCACATACACCAATTCTGATTATAAAGAGTACATGCGTCATGTGGAAGAGTATGATTTACAATTTATTTTTCAATTATGTAGCATTACATTGTCTGCTGAAGTAATGGCCTATATTCACACAATGAATCCCTCTGTTTTGGAAGACTGGAACTTTGGGTTATCGCCTCCCCCAAATGGTACATTAGAAGATACCTATAGGTATGTGCAGTCACAGGCCATTACCTGTCAAAAGCCCACTCCTGAAAAGGAAAAGCCAGATCCCTATAAGAACCTTAGTTTTTGGGAGGTTAATTTAAAAGAAAAGTTTTCTAGTGAATTGGATCAGTATCCTTTGGGACGCAAGTTTTTGTTACAAAGTGGATATAGGGGACGGTCCTCTATTCGTACCGGTGTTAAGCGCCCTGCTGTTTCCAAAGCCTCTGCTGCCCCTAAACGTAAGCGCGCCAAAACCAAAAGG
>CDK37354
ATGTGGCGGCCTAGCGACAGCACAGTATATGTGCCTCCTCCTAACCCTGTATCCAAAGTTGTTGCCACGGATGCTTATGTTACTCGCACCAACATATTTTATCATGCCAGCAGTTCTAGACTTCTTGCAGTGGGTCATCCTTATTTTTCCATAAAACGGGCTAACAAAACTGTTGTGCCAAAGGTGTCAGGATATCAATACAGGGTATTTAAGGTGGTGTTACCAGATCCTAACAAATTTGCATTGCCTGACTCGTCTCTTTTTGATCCCACAACACAACGTTTGGTATGGGCATGCACAGGCCTAGAGGTGGGCAGGGGACAGCCATTAGGTGTGGGTGTAAGTGGACATCCTTTCCTAAATAAATATGATGATGTTGAAAATTCAGGGAGTGGTGGTAACCCTGGACAGGATAACAGGGTTAATGTTGGTATGGATTATAAACAAACACAATTATGCATGGTTGGATGTGCCCCCCCTTTGGGCGAGCATTGGGGTAAAGGTAAACAGTGTACTAATACACCTGTACAGGCTGGTGACTGCCCGCCCTTAGAACTTATTACCAGTGTTATACAGGATGGCGATATGGTTGACACAGGCTTTGGTGCTATGAATTTTGCTGATTTGCAGACCAATAAATCAGATGTTCCTATTGACATATGTGGCACTACATGTAAATATCCAGATTATTTACAAATGGCTGCAGACCCATATGGTGATAGATTATTTTTTTTTCTACGGAAGGAACAAATGTTTGCCAGACATTTTTTTAACAGGGCTGGCGAGGTGGGGGAACCTGTGCCTGATACTCTTATAATTAAGGGTAGTGGAAATCGAACGTCTGTAGGGAGTAGTATATATGTTAACACCCCAAGCGGCTCTTTGGTGTCCTCTGAGGCACAATTGTTTAATAAGCCATATTGGCTACAAAAGGCCCAGGGACATAACAATGGTATTTGTTGGGGTAATCAACTGTTTGTTACTGTGGTAGATACCACACGCAGTACCAACATGACATTATGTGCATCCGTAACTACATCTTCCACATACACCAATTCTGATTATAAAGAGTACATGCGTCATGTGGAAGAGTATGATTTACAATTTATTTTTCAATTATGTAGCATTACATTGTCTGCTGAAGTAATGGCCTATATTCACACAATGAATCCCTCTGTTTTGGAAGACTGGAACTTTGGGTTATCGCCTCCCCCAAATGGTACATTGGAAGATACCTATAGGTATGTGCAGTCACAGGCCATTACCTGTCAAAAGCCCACTCCTGAAAAGCAAAAGCCAGATCCCTATAAGAACCTTAGTTTTTGGGAGGTTAATTTAAAAGAAAAGTTTTCTAGTGAATTGGATCAGTATCCTTTGGGACGCAAGTTTTTGTTACAAAGTGGATATAGGGGACGGTCCTCTATTCGTACCGGTGTTAAGCGCCCTGCTGTTTCCAAAGCCTCTGCTGCCCCTAAACGTAAGCGCGCCAAAACCAAAAGG
>AFL91989
ATGTGGCGGCCTAGCGACAGCACAGTATATGTGCCTCCTCCTAACCCTGTATCCAAAGTTGTTGCCACGGATGCTTATGTTACTCGCACCAACATATTTTATCATGCCAGCAGTTCTAGACTTCTTGCAGTGGGTCATCCTTATTTTTCCATAAAACGGGCTAACAAAACTGTTGTGCCAAAGGTGTCAGGATATCAATACAGGGTATTTAAGGTGGTGTTACCAGATCCTAACAAATTTGCATTGCCTGACTCGTCTCTTTTTGATCCCACAACACAACGTTTGGTATGGGCATGCACAGGCCTAGAGGTGGGCAGGGGACAGCCATTAGGTGTGGGTGTAAGTGGACATCCTTTCCTAAATAAATATGATGATGTTGAAAATTCAGGGAGTGGTGGTAACCCTGGACAGGATAACAGGGTTAATGTTGGTATGGATTATAAACAAACACAATTATGCATGGTTGGATGTGCCCCCCCTTTGGGCGAGCATTGGGGTAAAGGTAAACAGTGTACTAATACACCTGTACAGGCTGGTGACTGCCCGCCCTTAGAACTTATTACCAGTGTTATACAGGATGGCGATATGGTTGACACAGGCTTTGGTGCTATGAATTTTGCTGATTTGCAGACCAATAAATCAGATGTTCCTATTGACATATGTGGCACTACATGTAAATATCCAGATTATTTACAAATGGCTGCAGACCCATATGGTGATAGATTATTTTTTTTTCTACGGAAGGAACAAATGTTTGCCAGACATTTTTTTAACAGGGCTGGCGAGGTGGGGGAACCTGTGCCTGATACTCTTATAATTAAGGGTAGTGGAAATCGAACGTCTGTAGGGAGTAGTATATATGTTAACACCCCAAGCGGCTCTTTGGTGTCCTCTGAGGCACAATTGTTTAATAAGCCATATTGGCTACAAAAGGCCCAGGGACATAACAATGGTATTTGTTGGGGTAATCAACTGTTTGTTACTGTGGTAGATACCACACGCAGTACCAACATGACATTATGTGCATCCGTAACTACATCTTCCACATACACCAATTCTGATTATAAAGAGTACATGCGTCATGTGGAAGAGTATGATTTACAATTTATTTTTCAATTATGTAGCATTACATTGTCTGCTGAAGTAATGGCCTATATTCACACAATGAATCCCTCTGTTTTGGAAGACTGGAACTTTGGGTTATCGCCTCCCCCAAATGGTACATTAGAAGATACCTATAGGTATGTGCAGTCACAGGCCATTACCTGTCAAAAGCCCACTCCTGAAAAGCAAAAGCCAGATCCCTATAAGAACCTTAGTTTTTGGGAGGTTAATTTAAAAGAAAAGTTTTCTAGTGAATTGGATCAGTATCCTTTGGGACGCAAGTTTTTGTTACAAAGTGGATATAGGGGACGGTCCTCTATTCGTACCGGTGTTAAGCGCCCTGCTGTTTCCAAAGCCTCTGCTGCCCCTAAACGTAAGCGCGCCAAAACCAAAAGG
>CDK36985
ATGTGGCGGCCTAGCGACAGCACAGTATATGTGCCTCCTCCTAACCCTGTATCCAAAGTTGTTGCCACGGATGCTTATGTTACTCGCACCAACATATTTTATCATGCCAGCAGTTCTAGACTTCTTGCAGTGGGTCATCCTTATTTTTCCATAAAACGGGCTAACAAAACTGTTGTGCCAAAGGTGTCAGGATATCAATACAGGGTATTTAAGGTGGTGTTACCAGATCCTAACAAATTTGCATTGCCTGACTCGTCTCTTTTTGATCCCACAACACAACGTTTGGTATGGGCATGCACAGGCCTAGAGGTGGGCAGGGGACAGCCATTAGGTGTGGGTGTCAGTGGACATCCTTTCCTAAATAAATATGATGATGTTGAAAATTCAGGGAGTGGTGGTAACCCTGGACAGGATAACAGGGTTAATGTTGGTATGGATTATAAACAAACACAATTATGCATGGTTGGATGTGCCCCCCCTTTGGGCGAGCATTGGGGTAAAGGTAAACAGTGTACTAATACACCTGTACAGGCTGGTGACTGCCCGCCCTTAGAACTTATTACCAGTGTTATACAGGATGGCGATATGGTTGACACAGGCTTTGGTGCTATGAATTTTGCTGATTTGCAGACCAATAAATCAGATGTTCCTATTGACATATGTGGCACTACATGTAAATATCCAGATTATTTACAAATGGCTGCAGACCCATATGGTGATAGATTATTTTTTTTTCTACGGAAGGAACAAATGTTTGCCAGACATTTTTTTAACAGGGCTGGCGAGGTGGGGGAACCTGTGCCTGATACTCTTATAATTAAGGGTAGTGGAAATCGAACGTCTGTAGGGAGTAGTATATATGTTAACACCCCAAGCGGCTCTTTGGTGTCCTCTGAGGCACAATTGTTTAATAAGCCATATTGGCTACAAAAAGCCCAGGGACATAACAATGGTATTTGTTGGGGTAATCAACTGTTTGTTACTGTGGTAGATACCACACGCAGTACCAACATGACATTATGTGCATCCGTAACTACATCTTCCACATACACCAATTCTGATTATAAAGAGTACATGCGTCATGTGGAAGAGTATGATTTACAATTTATTTTTCAATTATGTAGCATTACATTGTCTGCTGAAGTAATGGCCTATATTCACACAATGAATCCCTCTGTTTTGGAAGACTGGAACTTTGGGTTATCGCCTCCCCCAAATGGTACATTAGAAGATACCTATAGGTATGTGCAGTCACAGGCCATTACCTGTCAAAAGCCCACTCCTGAAAAGGAAAAGCCAGATCCCTATAAGAACCTTAGTTTTTGGGAGGTTAATTTAAAAGAAAAGTTTTCTAGTGAATTGGATCAGTATCCTTTGGGACGCAAGTTTTTGTTACAAAGTGGATATAGGGGACGGTCCTCTATTCGTACCGGTGTTAAGCGCCCTGCTGTTTCCAAAGCCTCTGCTGCCCCTAAACGTAAGCGCGCCAAAACCAAAAGG
>CDK37516
ATGTGGCGGCCTAGCGACAGCACAGTATATGTGCCTCCTCCTAACCCTGTATCCAAAGTTGTTGCCACGGATGCTTATGTTACTCGCACCAACATATTTTATCATGCCAGCAGTTCTAGACTTCTTGCAGTGGGTCATCCTTATTTTTCCATAAAACGGGCTAACAAAACTGTTGTGCCAAAGGTGTCAGGATATCAATACAGAGTATTTAAGGTGGTGTTACCAGATCCTAACAAATTTGCATTGCCTGACTCGTCTCTTTTTGATCCCACAACACAACGTTTGGTATGGGCATGCACAGGCCTAGAGGTGGGCCGGGGACAGCCATTAGGTGTGGGTGTAAGTGGACATCCTTTCCTAAATAAATATGATGATGTTGAAAATTCAGGGAGTGGTGGTAACCCTGGACAGGATAACAGGGTTAATGTAGGTATGGATTATAAACAAACACAATTATGCATGGTTGGATGTGCCCCCCCTTTGGGCGAGCATTGGGGTAAAGGTAAACAGTGTACTAATACACCTGTACAGGCTGGTGACTGCCCGCCCTTAGAACTTATTACCAGTGTTATACAGGATGGCGATATGGTTGACACAGGCTTTGGTGCTATGAATTTTGCTGATTTGCAGACCAATAAATCAGATGTTCCTATTGACATATGTGGCACTACATGTAAATATCCAGATTATTTACAAATGGCTGCAGACCCATATGGTGATAGATTATTTTTTTTTCTACGGAAGGAACAAATGTTTGCCAGACATTTTTTTAACAGGGCTGGCGAGGTGGGGGAACCTGTGCCTGATACTCTTATAATTAAGGGTAGTGGAAATCGCACGTCTGTAGGGAGTAGTATATATGTTAACACCCCAAGCGGCTCTTTGGTGTCCTCTGAGGCACAATTGTTTAATAAGCCATATTGGCTACAAAAAGCCCAGGGACATAACAATGGTATTTGTTGGGGTAATCAACTGTTTGTTACTGTGGTAGATACCACACGCAGTACCAACATGACATTATGTGCATCCGTAACTACATCTTCCACATACACCAATTCTGATTATAAAGAGTACATGCGTCATGTGGAAGAGTATGATTTACAATTTATTTTTCAATTATGTAGCATTACATTGTCTGCTGAAGTAATGGCCTATATTCACACAATGAATCCCTCTGTTTTGGAAGACTGGAACTTTGGGTTATCGCCTCCCCCAAATGGTACATTAGAAGATACCTATAGGTATGTGCAGTCACAGGCCATTACCTGTCAAAAGCCCACTCCTGAAAAGGAAAAGCCAGATCCCTATAAGAACCTTAGTTTTTGGGAGGTTAATTTAAAAGAAAAGTTTTCTAGTGAATTGGATCAGTATCCTTTGGGACGCAAGTTTTTGTTACAAAGTGGATATAGGGGACGGTCCTCTATTCGTACCGGTGTTAAGCGCCCTGCTGTTTCCAAAGCCTCTGCTGCCCCTAAACGTAAGCGCGCCAAAACCAAAAGG
>CDK37021
ATGTGGCGGCCTAGCGACAGCACAGTATATGTGCCTCCTCCTAACCCTGTATCCAAAGTTGTTGCCACGGATGCTTATGTTACTCGCACCAACATATTTTATCATGCCAGCAGTTCTAGACTTCTTGCAGTGGGTCATCCTTATTTTTCCATAAAACGGGCTAACAAAACTGTTGTGCCAAAGGTGTCAGGATATCAATACAGGGTATTTAAGGTGGTGTTACCAGATCCTAACAAATTTGCATTGCCTGACTCGTCTCTTTTTGATCCCACAACACAACGTTTGGTATGGGCATGCACAGGCCTAGAGGTGGGCAGGGGACAGCCATTAGGTGTGGGTGTAAGTGGACATCCTTTCCTAAATAAATATGATGATGTTGAAAATTCAGGGAGTGGTGGTAACCCTGGACAGGATAACAGGGTTAATGTTGGTATGGATTATAAACAAACACAATTATGCATGGTTGGATGTGCCCCCCCTTTGGGCGAGCATTGGGGTAAAGGTAAACAGTGTACTAATACACCTGTACAGGCTGGTGACTGCCCGCCCTTAGAACTTATTACCAGTGTTATACAGGATGGCGATATGGTTGACACAGGCTTTGGTGCTATGAATTTTGCTGATTTGCAGACCAATAAATCAGATGTTCCTATTGACATATGTGGCACTACATGTAAATATCCAGATTATTTACAAATGGCTGCAGACCCATATGGTGATAGATTATTTTTTTTTCTACGGAAGGAACAAATGTTTGCCAGACATTTTTTTAACAGGGCTGGCGAGGTGGGGGAACCTGTGCCTGATACTCTTATAATTAAGGGTAGTGGAAATCGAACGTCTGTAGGGAGTAGTATATATGTTAACACCCCAAGCGGCTCTTTGGTGTCCTCTGAGGCACAATTGTTTAATAAGCCATATTGGCTACAAAAAGCCCAGGGACATAACAATGGTATTTGTTGGGGTAATCAACTGTTTGTTACTGTGGTAGATACCACACGCAGTACCAACATGACATTATGTGCATCCGTAACTACATCTTCCACATACACCAATTCTGATTATAAAGAGTACATGCGTCATGTGGAAGAGTATGATTTACAATTTATTTTTCAATTATGTAGCATTACATTGTCTGCTGAAGTAATGGCCTATATTCACACAATGAATCCCTCTGTTTTGGAAGACTGGAACTTTGGGTTATCGCCTCCCCCAAATGGTACATTAGAAGATACCTATAGGTATGTGCAGTCACAGGCCATTACCTGTCAAAAGCCCACTCCTGAAAAGGAAAAGCCAGATCCCTATAAGAACCTTAGTTTTTGGGAGGTTAATTTAAAAGAAAAGTTTTCTAGTGAATTGGATCAGTATCCTTTGGGACGCAAGTTTTTGTTACAAAGTGGATATAGGGGACGGTCCTCTATTCGTACCGGTGTTAAGCGCCCTGCTGTTTCCAAAGCCTCTGCTGCCCCTAAACGTAAGCGCGCCAAAACCAAAAGG
>AFL91980
ATGTGGCGGCCTAGCGACAGCACAGTATATGTGCCTCCTCCTAACCCTGTATCCAAAGTTGTTGCCACGGATGCTTATGTTACTCGCACCAACATATTTTATCATGCCAGCAGTTCTAGACTTCTTGCAGTGGGTCATCCTTATTTTTCCATAAAACGGGCTAACAAAACTGTTGTGCCAAAGGTGTCAGGATATCAATACAGGGTATTTAAGGTGGTGTTACCAGATCCTAACAAATTTGCATTGCCTGACTCGTCTCTTTTTGATCCCACAACACAACGTTTGGTATGGGCATGCACAGGCCTAGAGGTGGGCAGGGGACAGCCATTAGGTGTGGGTGTAAGTGGACATCCTTTCCTAAATAAATATGATGATGTTGAAAATTCAGGGAGTGGTGGTAACCCTGGACAGGATAACAGGGTTAATGTTGGTATGGATTATAAACAAACACAATTATGCATGGTTGGATGTGCCCCCCCTTTGGGCGAGCATTGGGGTAAAGGTAAACAGTGTACTAATACACCTGTACAGGCTGGTGACTGCCCGCCCTTAGAACTTATTACCAGTGTTATACAGGATGGCGATATGGTTGACACAGGCTTTGGTGCTATGAATTTTGCTGATTTGCAGACCAATAAATCAGATGTTCCTATTGACATATGTGGCACTACATGTAAATATCCAGATTATTTACAAATGGCTGCAGACCCATATGGTGATAGATTATTTTTTTTTCTACGGAAGGAACAAATGTTTGCCAGACATTTTTTTAACAGGGCTGGCGAGGTGGGGGAACCTGTGCCTGATACTCTTATAATTAAGGGTAGTGGAAATCGAACGTCTGTAGGGAGTAGTATATATGTCAACACCCCAAGCGGCTCTTTGGTGTCCTCTGAGGCACAATTGTTTAATAAGCCATATTGGCTACAAAAGGCCCAGGGACATAACAATGGTATTTGTTGGGGTAATCAACTGTTTGTTACTGTGGTAGATACCACACGCAGTACCAACATGACATTATGTGCATCCGTAACTACATCTTCCACATACACCAATTCTGATTATAAAGAGTACATGCGTCATGTGGAAGAGTATGATTTACAATTTATTTTTCAATTATGTAGCATTACATTGTCTGCTGAAGTAATGGCCTATATTCACACAATGAATCCCTCTGTTTTGGAAGACTGGAACTTTGGGTTATCGCCTCCCCCAAATGGTACATTAGAAGATACCTATAGGTATGTGCAGTCACAGGCCATTACCTGTCAAAAGCCCACTCCTGAAAAGCAAAAGCCAGATCCCTATAAGAACCTTAGTTTTTGGGAGGTTAATTTAAAAGAAAAGTTTTCTAGTGAATTGGATCAGTATCCTTTGGGACGCAAGTTTTTGTTACAAAGTGGATATAGGGGACGGTCCTCTATTCGTACCGGTGTTAAGCGCCCTGCTGTTTCCAAAGCCTCTGCTGCCCCTAAACGTAAGCGCGCCAAAACCAAAAGG
>CDK37453
ATGTGGCGGCCTAGCGACAGCACAGTATATGTGCCTCCTCCTAACCCTGTATCCAAAGTTGTTGCCACGGATGCTTATGTTACTCGCACCAACATATTTTATCATGCCAGCAGTTCTAGACTTCTTGCAGTGGGTCATCCTTATTTTTCCATAAAACGGGCTAACAAAACTGTTGTGCCAAAGGTGTCAGGATATCAATACAGGGTATTTAAGGTGGTGTTACCAGATCCTAACAAATTTGCATTGCCTGACTCGTCTCTTTTTGATCCCACAACACAACGTTTGGTATGGGCATGCACAGGCCTAGAGGTGGGCAGGGGACAGCCATTAGGTGTGGGTGTAAGTGGACATCCTTTCCTAAATAAATATGATGATGTTGAAAATTCAGGGAGTGGTGGTAACCCTGGACAGGATAACAGGGTTAATGTTGGTATGGATTATAAACAAACACAATTATGCATGGTTGGATGTGCCCCCCCTTTGGGCGAGCATTGGGGTAAAGGTAAACAGTGTACTAATACACCTGTACAGGCTGGTGACTGCCCGCCCTTAGAACTTATTACCAGTGTTATACAGGATGGCGATATGGTTGACACAGGCTTTGGTGCTATGAATTTTGCTGATTTGCAGACCAATAAATCAGATGTTCCTATTGACATATGTGGCACTACATGTAAATATCCAGATTATTTACAAATGGCTGCAGACCCATATGGTGATAGATTATTTTTTTTTCTACGAAAGGAACAAATGTTTGCCAGACATTTTTTTAACAGGGCTGGCGAGGTGGGGGAACCTGTGCCTGATACTCTTATAATTAAGGGTAGTGGAAATCGAACGTCTGTAGGGAGTAGTATATATGTTAACACCCCAAGCGGCTCTTTGGTGTCCTCTGAGGCACAATTGTTTAATAAGCCATATTGGCTACAAAAAGCCCAGGGACATAACAATGGTATTTGTTGGGGTAATCAACTGTTTGTTACTGTGGTAGATACCACACGCAGTACCAACATGACATTATGTGCATCCGTAACTACATCTTCCACATACACCAATTCTGATTATAAAGAGTACATGCGTCATGTGGAAGAGTATGATTTACAATTTATTTTTCAATTATGTAGCATTACATTGTCTGCTGAAGTAATGGCCTATATTCACACAATGAATCCCTCTGTTTTGGAAGACTGGAACTTTGGGTTATCGCCTCCCCCAAATGGTACATTAGAAGATACCTATAGGTATGTGCAGTCACAGGCCATTACCTGTCAAAAGCCCACTCCTGAAAAGGAAAAGCCAGATCCCTATAAGAACCTTAGTTTTTGGGAGGTTAATTTAAAAGAAAAGTTTTCTAGTGAATTGGATCAGTATCCTTTGGGACGCAAGTTTTTGTTACAAAGTGGATATAGGGGACGGTCCTCTATTCGTACCGGTGTTAAGCGCCCTGCTGTTTCCAAAGCCTCTGCTGCCCCTAAACGTAAGCGCGCCAAAACCAAAAGG
>CDK36751
ATGTGGCGGCCTAGCGACAGCACAGTATATGTGCCTCCTCCTAACCCTGTATCCAAAGTTGTTGCCACGGATGCTTATGTTACTCGCACCAACATATTTTATCATGCCAGCAGTTCTAGACTTCTTGCAGTGGGTCATCCTTATTTTTCCATAAAACGGGCTAACAAAACTGTTGTGCCAAAGGTGTCAGGATATCAATACAGGGTATTTAAGGTGGTGTTACCTGATCCTAACAAATTTGCATTGCCTGACTCGTCTCTTTTTGATCCCACAACACAACGTTTGGTATGGGCATGCACAGGCCTAGAGGTGGGCAGGGGACAGCCATTAGGTGTGGGTGTAAGTGGACATCCTTTCCTAAATAAATATGATGATGTTGAAAATTCAGGGAGTGGTGGTAACCCTGGACAGGATAACAGGGTTAATGTTGGTATGGATTATAAACAAACACAATTATGCATGGTTGGATGTGCCCCCCCTTTGGGCGAGCATTGGGGTAAAGGTAAACAGTGTACTAATACACCTGTACAGGCTGGTGACTGCCCGCCCTTAGAACTTATTACCAGTGTTATACAGGATGGCGATATGGTTGACACAGGCTTTGGTGCTATGAATTTTGCTGATTTGCAGACCAATAAATCAGATGTTCCTATTGACATATGTGGCACTACATGTAAATATCCAGATTATTTACAAATGGCTGCAGACCCATATGGTGATAGATTATTTTTTTTTCTACGGAAGGAACAAATGTTTGCCAGACATTTTTTTAACAGGGCTGGCGAGGTGGGGGAACCTGTGCCTGATACTCTTATAATTAAGGGTAGTGGAAATCGAACGTCTGTAGGGAGTAGTATATATGTTAACACCCCAAGCGGCTCTTTGGTGTCCTCTGAGGCACAATTGTTTAATAAGCCATATTGGCTACAAAAAGCCCAGGGACATAACAATGGTATTTGTTGGGGTAATCAACTGTTTGTTACTGTGGTAGATACCACACGCAGTACCAACATGACATTATGTGCATCCGTAACTACATCTTCCACATACACCAATTCTGATTATAAAGAGTACATGCGTCATGTGGAAGAGTATGATTTACAATTTATTTTTCAATTATGTAGCATTACATTGTCTGCTGAAGTAATGGCCTATATTCACACAATGAATCCCTCTGTTTTGGAAGACTGGAACTTTGGGTTATCGCCTCCCCCAAATGGTACATTAGAAGATACCTATAGGTATGTGCAGTCACAGGCCATTACCTGTCAAAAGCCCACTCCTGAAAAGGAAAAGCCAGATCCCTATAAGAACCTTAGTTTTTGGGAGGTTAATTTAAAAGAAAAGTTTTCTAGTGAATTGGATCAGTATCCTTTGGGACGCAAGTTTTTGTTACAAAGTGGATATAGGGGACGGTCCTCTATTCGTACCGGTGTTAAGCGCCCTGCTGTTTCCAAAGCCTCTGTTGCCCCTAAACGTAAGCGCGCCAAAACCAAAAGG
>CDK37291
ATGTGGCGGCCTAGCGACAGCACAGTATATGTGCCTCCTCCTAACCCTGTATCCAAAGTTGTTGCCACGGATGCTTATGTTACTCGCACCAACATATTTTATCATGCCAGCAGTTCTAGACTTCTTGCAGTGGGTCATCCTTATTTTTCCATAAAACGGGCTAACAAAACTGTTGTGCCAAAGGTGTCAGGATATCAATACAGGGTATTTAAGGTGGTGTTACCAGATCCTAACAAATTTGCATTGCCTGACTCGTCTCTTTTTGATCCCACAACACAACGTTTGGTATGGGCATGCACAGGCCTAGAGGTGGGCAGGGGACAGCCATTAGGTGTGGGTGTAAGTGGACATCCTTTCCTAAATAAATATGATGATGTTGAAAATTCAGGGAGTGGTGGTAACCCTGGACAGGATAACAGGGTTAATGTTGGTATGGATTATAAACAAACACAATTATGCATGGTTGGATGTGCCCCCCCTTTGGGCGAGCATTGGGGTAAAGGTAAACAGTGTACTAATACACCTGTACAGGCTGGTGACTGCCCGCCCTTAGAACTTATTACCAGTGTTATACAGGATGGCGATATGGTTGACACAGGCTTTGGTGCTATGAATTTTGCTGATTTGCAGACCAATAAATCAGATGTTCCTATTGACATATGTGGCACTACATGTAAATATCCAGATTATTTACAAATGGCTGCAGACCCATATGGTGATAGATTATTTTTTTTTCTACGGAAGGAACAAATGTTTGCCAGACATTTTTTTAACAGGGCTGGCGAGGTGGGGGAACCTGTGCCTGATACTCTTATAATTAAGGGTAGTGGAAATCGAACGTCTGTAGGGAGTAGTATATATGTTAACACCCCAAGCGGCTCTTTGGTGTCCTCTGAGGCACAATTGTTTAATAAGCCATATTGGCTACAAAAAGCCCAGGGACATAACAATGGTATTTGTTGGGGTAATCAACTGTTTGTTACTGTGGTAGATACCACACGCAGTACCAACATGACATTATGTGCATCCGTAACTACATCTTCCACATACACCAATTCTGATTATAAAGAGTACATGCGTCATGTGGAAGAGTATGATTTACAATTTATTTTTCAATTATGTAGCATTACATTGTCTGCTGAAGTAATGGCCTATATTCACACAATGAATCCCTCTGTTTTGGAAGACTGGAACTTTGGGTTATCGCCTCCCCCAAATGGTACATTAGAAGATACCTATAGGTATGTGCAGTCACAGGCCATTACCTGTCAAAAGCCCACTCCTGAAAAGGAAAAGCCAGATCCCTATAAGAACCTTAGTTTTTGGGAGGTTAATTTAAAAGAAAAGTTTTCTAGTGAATTGGATCAGTATCCTTTGGGACGCAAGTTTTTGTTACAAAGTGGATATAGGGGACGGTCCTCTATTCGTACCGGTGTTAAGCGCCCTGCTGTTTCCAAAGCCTCTGCTGCCCCTAAACGTAAGCGCGCCAAAACCAAAAGG
>CDK36598
ATGTGGCGGCCTAGCGACAGCACAGTATATGTGCCTCCTCCTAACCCTGTATCCAAAGTTGTTGCCACGGATGCTTATGTTACTCGCACCAACATATTTTATCATGCCAGCAGTTCTAGACTTCTTGCAGTGGGTCATCCTTATTTTTCCATAAAACGGGCTAACAAAACTGTTGTGCCAAAGGTGTCAGGATATCAATACAGGGTATTTAAGGTGGTGTTACCAGATCCTAACAAATTTGCATTGCCTGACTCGTCTCTTTTTGATCCCACAACACAACGTTTGGTATGGGCATGCACAGGCCTAGAGGTGGGCAGGGGACAGCCATTAGGTGTGGGTGTAAGTGGACATCCTTTCCTAAATAAATATGATGATGTTGAAAATTCAGGGAGTGGTGGTAACCCTGGACAGGATAACAGGGTTAATGTTGGTATGGATTATAAACAAACACAATTATGCATGGTTGGATGTGCCCCCCCTTTGGGCGAGCATTGGGGTAAAGGTAAACAGTGTACTAATACACCTGTACAGGCTGGTGACTGCCCGCCCTTAGAACTTATTACCAGTGTTATACAGGATGGCGATATGGTTGACACAGGCTTTGGTGCTATGAATTTTGCTGATTTGCAGACCAATAAATCAGATGTTCCTATTGACATATGTGGCACTACATGTAAATATCCAGATTATTTACAAATGGCTGCAGACCCATATGGTGATAGATTATTTTTTTTTCTACGGAAGGAACAAATGTTTGCCAGACATTTTTTTAACAGGGCTGGCGAGGTGGGGGAACCTGTGCCTGATACTCTTATAATTAAGGGTAGTGGAAATCGAACGTCTGTAGGGAGTAGTATATATGTTAACACCCCAAGCGGCTCTTTGGTGTCCTCTGAGGCACAATTGTTTAATAAGCCATATTGGCTACAAAAAGCCCAGGGACATAACAATGGTATTTGTTGGGGTAATCAACTGTTTGTTACTGTGGTAGATACCACACGCAGTACCAACATGACATTATGTGCATCCGTAACTACATCGTCCACATACACCAATTCTGATTATAAAGAGTACATGCGTCATGTGGAAGAGTATGATTTACAATTTATTTTTCAATTATGTAGCATTACATTGTCTGCTGAAGTAATGGCCTATATTCACACAATGAATCCCTCTGTTTTGGAAGACTGGAACTTTGGGTTATCGCCTCCCCCAAATGGTACATTAGAAGATACCTATAGGTATGTGCAGTCACAGGCCATTACCTGTCAAAAGCCCACTCCTGAACAGCAAAAGCCAGATCCCTATAAGAACCTTAGTTTTTGGGAGGTTAATTTAAAAGAAAAGTTTTCTAGTGAATTGGATCAGTATCCTTTGGGACGCAAGTTTTTGTTACAAAGTGGATATAGGGGACGGTCCTCTATTCGTACCGGTGTTAAGCGCCCTGCTGTTTCCAAAGCCTCTGCTGCCCCTAAACGTAAGCGCGCCAAAACCAAAAGG
>CDK36616
ATGTGGCGGCCTAGCGACAGCACAGTATATGTGCCTCCTCCTAACCCTGTATCCAAAGTTGTTGCCACGGATGCTTATGTTACTCGCACCAACATATTTTATCATGCCAGCAGTTCTAGACTTCTTGCAGTGGGACATCCTTATTTTTCCATAAAACGGGCTAACAAAACTGTTGTGCCAAAGGTGTCAGGATATCAATACAGGGTATTTAAGGTGGTGTTACCAGATCCTAACAAATTTGCATTGCCTGACTCGTCTCTTTTCGATCCCACAACACAACGTTTAGTATGGGCATGCACAGGCCTAGAGGTGGGCAGGGGACAGCCATTAGGTGTGGGTGTAAGTGGACATCCTTTCCTAAATAAATATGATGATGTTGAAAATTCAGGGAGTGGTGGTAACCCTGGACAGGATAACAGGGTTAATGTAGGTATGGATTATAAACAAACACAATTATGCATGGTTGGCTGTGCCCCCCCTTTGGGCGAGCATTGGGGTAAAGGTAAACAGTGTACTAATACACCTGTACAGGCTGGTGACTGCCCGCCCTTAGAACTTATTACCAGTGTTATACAGGATGGCGATATGGTTGACACAGGCTTTGGTGCTATGAATTTTGCTGATTTGCAGACCAATAAATCAGATGTTCCTATTGACATATGTGGCACTACATGTAAATATCCAGATTATTTACAAATGGCTGCAGACCCATATGGTGATAGATTATTTTTTTTTCTACGGAAGGAACAAATGTTTGCCAGACATTTTTTTAACAGGGCTGGCGAGGTGGGGGAACCTGTGCCTGATACTCTTATAATTAAGGGTAGTGGAAATCGCACGTCTGTAGGGAGTAGTATATATGTTAACACCCCGAGCGGCTCTTTGGTGTCCTCTGAGGCACAATTGTTTAATAAGCCATATTGGCTACAAAAAGCCCAGGGACATAACAATGGTATTTGTTGGGGTAATCAACTGTTTGTTACTGTGGTAGATACCACACGCAGTACCAACATGACATTATGTGCATCCGTAACTACATCTTCCACATACACCAATTCTGATTATAAAGAGTACATGCGTCATGTGGAAGAGTATGATTTACAATTTATTTTTCAATTATGTAGCATTACATTGTCTGCTGAAGTAATGGCCTATATTCACACAATGAATCCCTCTGTTTTGGAAGACTGGAACTTTGGGTTATCGCCTCCCCCAAATGGTACATTAGAAGATACCTATAGGTATGTGCAGTCACAGGCCATTACCTGTCAAAAGCCCACTCCTGAAAAGGAAAAGCCAGATCCCTATAAAAACCTTAGTTTTTGGGAGGTTAATTTAAAAGAAAAGTTTTCTAGTGAATTGGATCAGTATCCTTTGGGACGCAAGTTTTTGTTACAAAGTGGATATAGGGGACGGTCCTCTATTCGTACAGGTGTTAAGCGCCCTGCTGTTTCCAAAGCCTCTGCTGCCCCTAAACGTAAGCGCGCCAAAACTAAAAGG
>CDK36904
ATGTGGCGGCCTAGCGACAGCACAGTATATGTGCCTCCTCCTAACCCTGTATCCAAAGTTGTTGCCACGGATGCTTATGTTACTCGCACCAACATATTTTATCATGCCAGCAGTTCTAGACTTCTTGCAGTGGGTCATCCTTATTTTTCCATAAAACGGGCTAACAAAACTGTTGTGCCAAAGGTGTCAGGATATCAATACAGAGTATTTAAGGTGGTGTTACCAGATCCTAACAAATTTGCATTGCCTGACTCGTCTCTTTTTGATCCCACAACACAACGTTTGGTATGGGCATGCACAGGCCTAGAGGTGGGCCGGGGACAGCCATTAGGTGTGGGTGTAAGTGGACATCCTTTCCTAAATAAATATGATGATGTTGAAAATTCAGGGAGTGGTGGTAACCCTGGACAGGATAACAGGGTTAATGTAGGTATGGATTATAAACAAACACAATTATGCATGGTTGGATGTGCCCCCCCTTTGGGCGAGCATTGGGGTAAAGGTAAACAGTGTACTAATACACCTGTACAGGCTGGTGACTGCCCGCCCTTAGAACTTATTACCAGTGTTATACAGGATGGCGATATGGTTGACACAGGCTTTGGTGCTATGAATTTTGCTGATTTGCAGACCAATAAATCAGATGTTCCTATTGACATATGTGGCACTACATGTAAATATCCAGATTATTTACAAATGGCTGCAGACCCATATGGTGATAGATTATTTTTTTTTCTACGGAAGGAACAAATGTTTGCCAGACATTTTTTTAACAGGGCTGGCGAGGTGGGGGAACCTGTGCCTGATACTCTTATAATTAAGGGTAGTGGAAATCGCACGTCTGTAGGGAGTAGTATATATGTTAACACCCCAAGCGGCTCTTTGGTGTCCTCTGAGGCACAATTGTTTAATAAGCCATATTGGCTACAAAAAGCCCAGGGACATAACAATGGTATTTGTTGGGGTAATCAACTGTTTGTTACTGTGGTAGATACCACACGCAGTACCAACATGACATTATGTGCATCCGTAACTACATCTTCCACATACACCAATTCTGATTATAAAGAGTACATGCGTCATGTGGAAGAGTATGATTTACAATTTATTTTTCAATTATGTAGCATTACATTGTCTGCTGAAGTAATGGCCTATATTCACACAATGAATCCCTCTGTTTTGGAAGACTGGAACTTTGGGTTATCGCCTCCCCCAAATGGTACATTAGAAGATACCTATAGGTATGTGCAGTCACAGGCCATTACCTGTCAAAAGCCCACTCCTGAAAAGGAAAAGCCAGATCCCTATAAGAACCTTAGTTTTTGGGAGGTTAATTTAAAAGAAAAGTTTTCTAGTGAATTGGATCAGTATCCTTTGGGACGCAAGTTTTTGTTACAAAGTGGATATAGGGGACGGTCCTCTATTCGTACCGGTGTTAAGCGCCCTGCTGTTTCCAAGGCCTCTGCTGCCCCTAAACGTAAGCGCGCCAAAACCAAAAGG
>CDK37264
ATGTGGCGGCCTAGCGACAGCACAGTATATGTGCCTCCTCCTAACCCTGTATCCAAAGTTGTTGCCACGGATGCTTATGTTACTCGCACCAACATATTTTATCATGCCAGCAGTTCTAGACTTCTTGCAGTGGGTCATCCTTATTTTTCCATAAAACGGGCTAACAAAACTGTTGTGCCAAAGGTGTCAGGATATCAATACAGGGTATTTAAGGTGGTGTTACCAGATCCTAACAAATTTGCATTGCCTGACTCGTCTCTTTTTGATCCCACAACACAACGTTTGGTATGGGCATGCACAGGCCTAGAGGTGGGCAGGGGACAGCCATTAGGTGTGGGTGTAAGTGGACATCCTTTCCTAAATAAATATGATGATGTTGAAAATTCAGGGAGTGGTGGTAACCCTGGACAGGATAACAGGGTTAATGTTGGTATGGATTATAAACAAACACAATTATGCATGGTTGGATGTGCCCCCCCTTTGGGCGAGCATTGGGGTAAAGGTAAACAGTGTACTAATACACCTGTACAGGCTGGTGACTGCCCGCCGTTAGAACTTATTACCAGTGTTATACAGGATGGCGATATGGTTGACACAGGCTTTGGTGCTATGAATTTTGCTGATTTGCAGACCAATAAATCAGATGTTCCTATTGACATATGTGGCACTACATGTAAATATCCAGATTATTTACAAATGGCTGCAGACCCATATGGTGATAGATTATTTTTTTTTCTACGGAAGGAACAAATGTTTGCCAGACATTTTTTTAACAGGGCTGGCGAGGTGGGGGAACCTGTGCCTGATACTCTTATAATTAAGGGTAGTGGAAATCGAACGTCTGTAGGGAGTAGTATATATGTTAACACCCCAAGCGGCTCTTTGGTGTCCTCTGAGGCACAATTGTTTAATAAGCCATATTGGCTACAAAAAGCCCAGGGACATAACAATGGTATTTGTTGGGGTAATCAACTGTTTGTTACTGTGGTAGATACCACACGCAGTACCAACATGACATTATGTGCATCCGTAACTACATCTTCCACATACACCAATTCTGATTATAAAGAGTACATGCGTCATGTGGAAGAGTATGATTTACAATTTATTTTTCAATTATGTAGCATTACATTGTCTGCTGAAGTAATGGCCTATATTCACACAATGAATCCCTCTGTTTTGGAAGACTGGAACTTTGGGTTATCGCCTCCCCCAAATGGTACATTAGAAGATACCTATAGGTATGTGCAGTCACAGGCCATTACCTGTCAAAAGCCCACTCCTGAAAAGCAAAAGCCAGATCCCTATAAGAACCTTAGTTTTTGGGAGGTTGATTTAAAAGAAAAGTTTTCTAGTGAATTGGATCAGTATCCTTTGGGACGCAAGTTTTTGTTACAAAGTGGATATAGGGGACGGTCCTCTATTCGTACCGGTGTTAAGCGCCCTGCTGTTTCCAAAGCCTCTGCTGCCCCTAAACGTAAGCGCGCCAAAACCAAAAGG
>CDK37615
ATGTGGCGGCCTAGCGACAGCACAGTATATGTGCCTCCTCCTAACCCTGTATCCAAAGTTGTTGCCACGGATGCTTATGTTACTCGCACCAACATATTTTATCATGCCAGCAGTTCTAGACTTCTTGCAGTGGGTCATCCTTATTTTTCCATAAAACGGGCTAACAAAACTGTTGTGCCAAAGGTGTCAGGATATCAATACAGAGTATTTAAGGTGGTGTTACCAGATCCTAACAAATTTGCATTGCCTGACTCGTCTCTTTTTGATCCCACAACACAACGTTTGGTATGGGCATGCACAGGCCTAGAGGTGGGCCGGGGACAGCCATTAGGTGTGGGTGTAAGTGGACATCCTTTCCTAAATAAATATGATGATGTTGAAAATTCAGGGAGTGGTGGTAACCCTGGACAGGATAACAGGGTTAATGTAGGTATGGATTATAAACAAACACAATTATGCATGGTTGGATGTGCCCCCCCTTTGGGCGAGCATTGGGGTAAAGGTAAACAGTGTACTAATACACCTGTACAGGCTGGTGACTGCCCGCCCTTAGAACTTATTACCAGTGTTATACAGGATGGCGATATGGTTGACACAGGCTTTGGTGCTATGAATTTTGCTGATTTGCAGACCAATAAATCAGATGTTCCTATTGACATATGTGGCACTACATGTAAATATCCAGATTATTTACAAATGGCTGCAGACCCATATGGTGATAGATTATTTTTTTTTCTACGGAAGGAACAAATGTTTGCCAGACATTTTTTTAACAGGGCTGGCGAGGTGGGGGAACCTGTGCCTGATACTCTTATAATTAAGGGTAGTGGAAATCGCACGTCTGTAGGGAGTAGTATATATGTTAACACCCCAAGCGGCTCTTTGGTGTCCTCTGAGGCACAATTGTTTAATAAGCCATATTGGCTACAAAAAGCCCAGGGACATAACAATGGTATTTGTTGGGGTAATCAACTGTTTGTTACTGTGGTAGATACCACACGCAGTACCAACATGACATTATGTGCATCCGTAACTACATCTTCCACATACACCAATTCTGATTATAAAGAGTACATGCGTCATGTGGAAGAGTATGATTTACAATTTATTTTTCAATTATGTAGCATTACATTGTCTGCTGAAGTAATGGCCTATATTCACACAATGAATCCCTCTGTTTTGGAAGACTGGAACTTTGGGTTATCGCCTCCCCCAAATGGTACATTAGAAGATACCTATAGGTATGTGCAGTCACAGGCCATTACCTGTCAAAAGCCCACTCCTGAAAAGGAAAAGCCAGATCCCTATAAGAACCTTAGTTTTTGGGAGGTTAATTTAAAAGAAAAGTTTTCTAGTGAATTGGATCAGTATCCTTTGGGACGCAAGTTTTTGTTACAAAGTGGATATAGGGGACGGTCCTCTATTCGTACCGGTGTTAAGCGCCCTGCTGTTTCCAAAGCCTCTGCTGCCCCTAAACGTAAGCGCGCCAAAACCAAAAGG
>CDK37597
ATGTGGCGGCCTAGCGACAGCACAGTATATGTGCCTCCTCCTAACCCTGTATCCAAAGTTGTTGCCACGGATGCTTATGTTACTCGCACCAACATATTTTATCATGCCAGCAGTTCTAGACTTCTTGCAGTGGGTCATCCTTATTTTTCCATAAAACGGGCTAACAAAACTGTTGTGCCAAAGGTGTCAGGATATCAATACAGAGTATTTAAGGTGGTGTTACCAGATCCTAACAAATTTGCATTGCCTGACTCGTCTCTTTTTGATCCCACAACACAACGTTTGGTATGGGCATGCACAGGCCTAGAGGTGGGCCGGGGACAGCCATTAGGTGTGGGTGTAAGTGGACATCCTTTCCTAAATAAATATGATGATGTTGAAAATTCAGGGAGTGGTGGTAACCCTGGACAGGATAACAGGGTTAATGTAGGTATGGATTATAAACAAACACAATTATGCATGGTTGGATGTGCCCCCCCTTTGGGCGAGCATTGGGGTAAAGGTAAACAGTGTACTAATACACCTGTACAGGCTGGTGACTGCCCGCCCTTAGAACTTATTACCAGTGTTATACAGGATGGCGATATGGTTGACACAGGCTTTGGTGCTATGAATTTTGCTGATTTGCAGACCAATAAATCAGATGTTCCTATTGACATATGTGGCACTACATGTAAATATCCAGATTATTTACAAATGGCTGCAGACCCATATGGTGATAGATTATTTTTTTTTCTACGGAAGGAACAAATGTTTGCCAGACATTTTTTTAACAGGGCTGGCGAGGTGGGGGAACCTGTGCCTGATACTCTTATAATTAAGGGTAGTGGAAATCGCACGTCTGTAGGGAGTAGTATATATGTTAACACCCCAAGCGGCTCTTTGGTGTCCTCTGAGGCACAATTGTTTAATAAGCCATATTGGCTACAAAAAGCCCAGGGACATAACAATGGTATTTGTTGGGGTAATCAACTGTTTGTTACTGTGGTAGATACCACACGCAGTACCAACATGACATTATGTGCATCCGTAACTACATCTTCCACATACACCAATTCTGATTATAAAGAGTACATGCGTCATGTGGAAGAGTATGATTTACAATTTATTTTTCAATTATGTAGCATTACATTGTCTGCTGAAGTAATGGCCTATATTCACACAATGAATCCCTCTGTTTTGGAAGACTGGAACTTTGGGTTATCGCCTCCCCCAAATGGTACATTAGAAGATACCTATAGGTATGTGCAGTCACAGGCCATTACCTGTCAAAAGCCCACTCCTGAAAAGGAAAAGCCAGATCCCTATAAGAACCTTAGTTTTTGGGAGGTTAATTTAAAAGAAAAGTTTTCTAGTGAATTGGATCAGTATCCTTTGGGACGCAAGTTTTTGTTACAAAGTGGATATAGGGGACGGTCCTCTATTCGTACCGGTGTTAAGCGCCCTGCTGTTTCCAAAGCCTCTGCTGCCCCTAAACGTAAGCGCGCCAAAACCAAAAGG
>CDK36895
ATGTGGCGGCCTAGCGACAGCACAGTATATGTGCCTCCTCCTAACCCTGTATCCAAAGTTGTTGCCACGGATGCTTATGTTACTCGCACCAACATATTTTATCATGCCAGCAGTTCTAGACTTCTTGCAGTGGGTCATCCTTATTTTTCCATAAAACGGGCTAACAAAACTGTTGTGCCAAAGGTGTCAGGATATCAATACAGAGTATTTAAGGTGGTGTTACCAGATCCTAACAAATTTGCATTGCCTGACTCGTCTCTTTTTGATCCCACAACACAACGTTTGGTATGGGCATGCACAGGCCTAGAGGTGGGCCGGGGACAGCCATTAGGTGTGGGTGTAAGTGGACATCCTTTCCTAAATAAATATGATGATGTTGAAAATTCAGGGAGTGGTGGTAACCCTGGACAGGATAACAGGGTTAATGTAGGTATGGATTATAAACAAACACAATTATGCATGGTTGGATGTGCCCCCCCTTTGGGCGAGCATTGGGGTAAAGGTAAACAGTGTACTACTACACCTGTACAGGCTGGTGACTGCCCGCCCTTAGAACTTATTACCAGTGTTATACAGGATGGCGATATGGTTGACACAGGCTTTGGTGCTATGAATTTTGCTGATTTGCAGACCAATAAATCAGATGTTCCTATTGACATATGTGGCACTACATGTAAATATCCAGATTATTTACAAATGGCTGCAGACCCATATGGTGATAGATTATTTTTTTTTCTACGGAAGGAACAAATGTTTGCCAGACATTTTTTTAACAGGGCTGGCGAGGTGGGGGAACCTGTGCCTGATACTCTTATAATTAAGGGTAGTGGAAATCGCACGTCTGTAGGGAGTAGTATATATGTTAACACCCCAAGCGGCTCTTTGGTGTCCTCTGAGGCACAATTGTTTAATAAGCCATATTGGCTACAAAAAGCCCAGGGACATAACAATGGTATTTGTTGGGGTAATCAACTGTTTGTTACTGTGGTAGATACCACACGCAGTACCAACATGACATTATGTGCATCCGTAACTACATCTTCCACATACACCAATTCTGATTATAAAGAGTACATGCGTCATGTGGAAGAGTATGATTTACAATTTATTTTTCAATTATGTAGCATTACATTGTCTGCTGAAGTAATGGCCTATATTCACACAATGAATCCCTCTGTTTTGGAAGACTGGAACTTTGGGTTATCGCCTCCCCCAAATGGTACATTAGAAGATACCTATAGGTATGTGCAGTCACAGGCCATTACCTGTCAAAAGCCCACTCCTGAAAAGGAAAAGCCAGATCCCTATAAGAACCTTAGTTTTTGGGAGGTTAATTTAAAAGAAAAGTTTTCTAGTGAATTGGATCAGTATCCTTTGGGACGCAAGTTTTTGTTACAAAGTGGATATAGGGGACGGTCCTCTATTCGTACCGGTGTTAAGCGCCCTGCTGTTTCCAAAGCCTCTGCTGCCCCTAAACGTAAGCGCGCCAAAACCAAACGG
>CDK37192
ATGTGGCGGCCTAGCGACAGCACAGTATATGTGCCTCCTCCTAACCCTGTATCCAAAGTTGTTGCCACGGATGCTTATGTTACTCGCACCAACATATTTTATCATGCCAGCAGTTCTAGACTTCTTGCAGTGGGACATCCTTATTTTTCCATAAAACGGGCTAACAAAACTGTTGTGCCAAAGGTGTCAGGATATCAATACAGGGTATTTAAGGTGGTGTTACCAGATCCTAACAAATTTGCATTGCCTGACTCGTCTCTTTTCGATCCCACAACACAACGTTTAGTATGGGCATGCACAGGCCTAGAGGTGGGCAGGGGACAGCCATTAGGTGTGGGTGTAAGTGGACATCCTTTCCTAAATAAATATGATGATGTGGAAAATTCAGGGAGTGGTGGTAACCCTGGACAGGATAACAGGGTTAATGTAGGTATGGATTATAAACAAACACAATTATGCATGGTTGGATGTGCCCCCCCTTTGGGCGAGCATTGGGGTAAAGGTAAACAGTGTACTAATACACCTGTACAGGCTGGTGACTGCCCGCCCTTAGAACTTATTACCAGTGTTATACAGGATGGCGATATGGTTGACACAGGCTTTGGTGCTATGAATTTTGCTGATTTGCAGACCAATAAATCAGATGTTCCTATTGACATATGTGGCACTACATGTAAATATCCAGATTATTTACAAATGGCTGCAGACCCATATGGTGATAGATTATTTTTTTTTCTACGGAAGGAACAAATGTTTGCCAGACATTTTTTTAACAGGGCTGGCGAGGTGGGGGAACCTGTGCCTGATACTCTTATAATTAAGGGTAGTGGAAATCGCACGTCTGTAGGGAGTAGTATATATGTTAACACCCCGAGCGGCTCTTTGGTGTCCTCTGAGGCACAATTGTTTAATAAGCCATATTGGCTACAAAAAGCCCAGGGACATAACAATGGTATTTGTTGGGGTAATCAACTGTTTGTTACTGTGGTAGATACCACACGCAGTACCAACATGACATTATGTGCATCCGTAACTACATCTTCCACATACACCAATTCTGATTATAAAGAGTACATGCGTCATGTGGAAGAGTATGATTTACAATTTATTTTTCAATTATGTAGCATTACATTGTCTGCTGACGTAATGGCCTATATTCACACAATGAATCCCTCTGTTTTGGAAGACTGGAACTTTGGGTTATCGCCTCCCCCAAATGGTACATTAGAAGATACCTATAGGTATGTGCAGTCACAGGCCATTACCTGTCAAAAGCCCACTCCTGAAAAGGAAAAGCCAGATCCCTATAAAAACCTTAGTTTTTGGGAGGTTAATTTAAAAGAAAAGTTTTCTAGTGAATTGGATCAGTATCCTTTGGGACGCAAGTTTTTGTTACAAAGTGGATATAGGGGACGGTCCTCTATTCGTACAGGTGTTAAGCGCCCTGCTGTTTCCAAAGCCTCTGCTGCCCCTAAACGTAAGCGCGCCAAAACTAAAAGG
>CDK37138
ATGTGGCGGCCTAGCGACAGCACAGTATATGTGCCTCCTCCTAACCCTGTATCCAAAGTTGTTGCCACGGATGCTTATGTTACTCGCACCAACATATTTTATCATGCCAGCAGTTCTAGACTTCTTGCAGTGGGTCATCCTTATTTTTCCATAAAACGGGCTAACAAAACTGTTGTGCCAAAGGTGTCAGGATATCAATACAGGGTATTTAAGGTGGTGTTACCAGATCCTAACAAATTTGCATTGCCTGACTCGTCTCTTTTTGATCCCACAACACAACGTTTGGTATGGGCATGCACAGGCCTAGAGGTGGGCAGGGGACAGCCATTAGGTGTGGGTGTAAGTGGACATCCTTTCCTAAATAAATATGATGATGTTGAAAATTCAGGGAGTGGTGGTAACCCTGGACAGGATAACAGGGTTAATGTTGGTATGGATTATAAACAAACACAATTATGCATGGTTGGATGTGCCCCCCCTTTGGGCGAGCATTGGGGTAAAGGTAAACAGTGTACTAATACACCTGTACAGGCTGGTGACTGCCCGCCCTTAGAACTTATTACCAGTGTTATACAGGATGGCGATATGGTTGACACAGGCTTTGGTGCTATGAATTTTGCTGATTTGCAGACCAATAAATCAGATGTTCCTATTGACATATGTGGCACTACATGTAAATATCCAGATTATTTACAAATGGCTGCAGACCCATATGGTGATAGATTATTTTTTTTTCTACGGAAGGAACAAATGTTTGCCAGACATTTTTTTAACAGGGCTGGCGAGGTGGGGGAACCTGTGCCTGATACTCTTATAATTAAGGGTAGTGGAAATCGAACGTCTGTAGGGAGTAGTATATATGTTAACACCCCAAGCGGCTCTTTGGTGTCCTCTGAGGCACAATTGTTTAATAAGCCATATTGGCTACAAAAGGCCCAGGGACATAACAATGGTATTTGTTGGGGTAATCAACTGTTTGTTACTGTGGTAGATACCACACGCAGTACCAACATGACATTATGTGCATCCGTAACTACATCTTCCACATACACCAATTCTGATTATAAAGAGTACATGCGTCATGTGGAAGAGTATGATTTACAATTTATTTTTCAATTATGTAGCATTACATTGTCTGCTGAAGTAATGGCCTATATTCACACAATGAATCCCTCTGTTTTGGAAGACTGGAACTTTGGGTTATCGCCTCCCCCAAATGGTACATTAGAAGATACCTATAGGTATGTGCAGTCACAGGCCATTACCTGTCAAAAGCCCACTCCTGAAAAGCAAAAGCCAGATCCCTATAAGAACCTTAGTTTTTGGGAGGTTAATTTAAAAGAAAAGTTTTCTAGTGAATTGGATCAGTATCCTTTGGGACGCAAGTTTTTGTTACAAAGTGGATATAGGGGACGGTCCTCTATTCGTACCGGTGTTAAGCGCCCTGCTGTTTCCAAAGCCTCTGCTGCCCCTAAACGTAAGCGCGCCAAAACCAAAAGG
>CBY85394
ATGTGGCGGCCTAGCGACAGCACAGTATATGTGCCTCCTCCTAACCCTGTATCCAAAGTTGTTGCCACGGATGCTTATGTTACTCGCACCAACATATTTTATCATGCCAGCAGTTCTAGACTTCTTGCAGTGGGACATCCTTATTTTTCCATAAAACGGGCTAACAAAACTGTTGTGCCAAAGGTGTCAGGATATCAATACAGGGTATTTAAGGTGGTGTTACCAGATCCTAACAAATTTGCATTGCCTGACTCGTCTCTTTTCGATCCCACAACACAACGTTTAGTATGGGCATGCACAGGCCTAGAGGTGGGCAGGGGACAGCCATTAGGTGTGGGTGTAAGTGGACATCCTTTCCTAAATAAATATGATGATGTTGAAAATTCAGGGAGTGGTGGTAACCCTGGACAGGATAACAGGGTTAATGTAGGTATGGATTATAAACAAACACAATTATGCATGGTTGGATGTGCCCCCCCTTTGGGCGAGCATTGGGGTAAAGGTAAACAGTGTACTAATACACCTGTACAGGCTGGTGACTGCCCGCCCTTAGAACTTATTACCAGTGTTATACAGGATGGCGATATGGTTGACACAGGCTTTGGTGCTATGAATTTTGCTGATTTGCAGACCAATAAATCAGATGTTCCTATTGACATATGTGGCACTACATGTAAATATCCAGATTATTTACAAATGGCTGCAGACCCATATGGTGATAGATTATTTTTTTTTCTACGGAAGGAACAAATGTTTGCCAGACATTTTTTTAACAGGGCTGGCGAGGTGGGGGAACCTGTGCCTGATACTCTTATAATTAAGGGTAGTGGAAATCGCACGTCTGTAGGAAGTAGTATATATGTTAACACCCCGAGCGGCTCTTTGGTGTCCTCTGAGGCACAATTGTTTAATAAGCCATATTGGCTACAAAAAGCCCAGGGACATAACAATGGTATTTGTTGGGGTAATCAACTGTTTGTTACTGTGGTAGATACCACACGCAGTACCAACATGACATTATGTGCATCCGTAACTACATCTTCCACATACACCAATTCTGATTATAAAGAGTACATGCGTCATGTGGAAGAGTATGATTTACAATTTATTTTTCAATTATGTAGCATTACATTGTCTGCTGAAGTAATGGCCTATATTCACACAATGAATCCCTCTGTTTTGGAAGACTGGAACTTTGGGTTATCGCCTCCCCCAAATGGTACATTAGAAGATACCTATAGGTATGTGCAGTCACAGGCCATTACCTGTCAAAAGCCCACTCCTGAAAAGGAAAAGCCAGATCCCTATAAAAACCTTAGTTTTTGGGAGGTTAATTTAAAAGAAAAGTTTTCTAGTGAATTGGATCAGTATCCTTTGGGACGCAAGTTTTTGTTACAAAGTGGATATAGGGGACGGTCCTCTATTCGTACAGGTGTTAAGCGCCCTGCTGTTTCCAAAGCCTCTGCTGCCCCTAAACGTAAGCGCGCCAAAACTAAAAGG
>AAF00066
ATGTGGCGGCCTAGCGACAGCACAGTATATGTGCCTCCTCCTAACCCTGTATCCAAAGTTGTTGCCACGGATGCTTATGTTACTCGCACCAACATATTTTATCATGCCAGCAGTTCTAGACTTCTTGCAGTGGGTCATCCTTATTTTTCCATAAAACGGGCTAACAAAACTGTTGTGCCAAAGGTGTCAGGATATCAATACAGGGTATTTAAGGTGGTGTTACCAGATCCTAACAAATTTGCATTGCCTGACTCGTCTCTTTTTGATCCCACAACACAACGTTTGGTATGGGCATGCACAGGCCTAGAGGTGGGCAGGGGACAGCCATTAGGTGTGGGTGTAAGTGGACATCCTTTCCTAAATAAATATGATGATGTTGAAAATTCAGGGAGTGGTGGTAACCCTGGACAGGATAACAGGGTTAATGTTGGTATGGATTATAAACAAACACAATTATGCATGGTTGGATGTGCCCCCCCTTTGGGCGAGCATTGGGGTAAAGGTAAACAGTGTACTAATACACCTGTACAGGCTGGTGACTGCCCGCCCTTAGAACTTATTACCAGTGTTATACAGGATGGCGATATGGTTGACACAGGCTTTGGTGCTATGAATTTTGCTGATTTGCAGACCAATAAATCAGATGTTCCTATTTACATATGTGGCACTACATGTAAATATCCAGATTATTTACAAATGGCTGCAGACCCATATGGTGATAGATTATTTTTTTTTCTACGGAAGGAACAAATGTTTGCCAGACATTTTTTTAACAGGGCTGGCGAGGTGGGGGAACCTGTGCCTGATACTCTTATAATTAAGGGTAGTGGAAATCGAACGTCTGTAGGGAGTAGTATATATGTTAACACCCCAAGCGGCTCTTTGGTGTCCTCTGAGGCACAATTGTTTAATAAGCCATATTGGCTACAAAAAGCCCAGGGACATAACAATGGTATTTGTTGGGGTAATCAACTGTTTGTTACTGTGGTAGATACCACACGCAGTACCAACATGACATTATGTGCATCCGTAACTACATCTTCCACATACACCAATTCTGATTATAAAGAGTACATGCGTCATGTGGAAGAGTATGATTTACAATTTATTTTTCAATTATGTAGCATTACATTGTCTGCTGAAGTAATGGCCTATATTCACACAATGAATCCCTCTGTTTTGGAAGACTGGAACTTTGGGTTATCGCCTCCCCCAAATGGTACATTAGAAGATACCTATAGGTATGTGCAGTCACAGGCCATTACCTGTCAAAAGCCCACTCCTGAAAAGGAAAAGCCAGATCCCTATAAGAACCTTAGTTTTTGGGAGGTTAATTTAAAAGAAAAGTTTTCTAGTGAATTGGATCAGTATCCTTTGGGACGCAAGTTTTTGTTACAAAGTGGATATAGGGGACGGTCCTCTATTCGTACCGGTGTTAAGCGCCCTGCTGTTTCCAAAGCCTCTGCTGCCCCTAAACGTAAGCGCGCCAAAACCAAAAGG
>CDK37228
ATGTGGCGGCCTAGCGACAGCACAGTATATGTGCCTCCTCCTAACCCTGTATCCAAAGTTGTTGCCACGGATGCTTATGTTACTCGCACCAACATATTTTATCATGCCAGCAGTTCTAGACTTCTTGCAGTGGGTCATCCTTATTTTTCCATAAAACGGGCTAACAAAACTGTTGTGCCAAAGGTGTCAGGATATCAATACAGGGTATTTAAGGTGGTGTTACCAGATCCTAACAAATTTGCATTGCCTGACTCGTCTCTTTTTGATCCCACAACACAACGTTTGGTATGGGCATGCACAGGCCTAGAGGTGGGCAGGGGACAGCCATTAGGTGTGGGTGTAAGTGGACATCCTTTCCTAAATAAATATGATGATGTTGAAAATTCAGGGAGTGGTGGTAACCCTGGACAGGATAACAGGGTTAATGTTGGTATGGATTATAAACAAACACAATTATGCATGGTTGGATGTGCCCCCCCTTTGGGCGAGCATTGGGGTAAAGGTAAACAGTGTACTAATACACCTGTACAGGCTGGTGACTGCCCGCCCTTAGAACTTATTACCAGTGTTATACAGGATGGCGATATGGTTGACACAGGCTTTGGTGCTATGAATTTTGCTGATTTGCAGACCAATAAATCAGATGTTCCTATTGACATATGTGGCACTACATGTAAATATCCAGATTATTTACAAATGGCTGCAGACCCATATGGTGATAGATTATTTTTTTTTCTACGGAAGGAACAAATGTTTGCCAGACATTTTTTTAACAGGGCTGGCGAGGTGGGGGAACCTGTGCCTGATACTCTTATAATTAAGGGTAGTGGAAATCGAACGTCTGTAGGGAGTAGTATATATGTTAACACCCCAAGCGGCTCTTTGGTGTCCTCTGAGGCACAATTGTTTAATAAGCCATATTGGCTACAAAAAGCCCAGGGACATAACAATGGTATTTGTTGGGGTAATCAACTGTTTGTTACTGTGGTAGATACCACACGCAGTACCAACATGACATTATGTGCATCCGTAACTACATCGTCCACATACACCAATTCTGATTATAAAGAGTACATGCGTCATGTGGAAGAGTATGATTTACAATTTATTTTTCAATTATGTAGCATTACATTGTCTGCTGAAGTAATGGCCTATATTCACACAATGAATCCCTCTGTTTTGGAAGACTGGAACTTTGGGTTATCGCCTCCCCCAAATGGTACATTAGAAGATACCTATAGGTATGTGCAGTCACAGGCCATTACCTGTCAAAAGCCCACTCCTGAACAGCAAAAGCCAGATCCCTATAAGAACCTTAGTTTTTGGGAGGTTAATTTAAAAGAAAAGTTTTCTAGTGAATTGGATCAGTATCCTTTGGGACGCAAGTTTTTGTTACAAAGTGGATATAGGGGACGGTCCTCTATTCGTACCGGTGTTAAGCGCCCTGCTGTTTCCAAAGCCTCTGCTGCCCCTAAACGTAAGCGCGCCAAAACCAAAAGG
>CDK37345
ATGTGGCGGCCTAGCGACAGCACAGTATATGTGCCTCCTCCTAACCCTGTATCCAAAGTTGTTGCCACGGATGCTTATGTTACTCGCACCAACATATTTTATCATGCCAGCAGTTCTAGACTTCTTGCAGTGGGTCATCCTTATTTTTCCATAAAACGGGCTAACAAAACTGTTGTGCCAAAGGTGTCAGGATATCAATACAGGGTATTTAAGGTGGTGTTACCAGATCCTAACAAATTTGCATTGCCTGACTCGTCTCTTTTTGATCCCACAACACAACGTTTGGTATGGGCATGCACAGGCCTAGAGGTGGGCAGGGGACAGCCATTAGGTGTGGGTGTAAGTGGACATCCTTTCCTAAATAAATATGATGATGTTGAAAATTCAGGGAGTGGTGGTAACCCTGGACAGGATAACAGGGTTAATGTTGGTATGGATTATAAACAAACACAATTATGCATGGTTGGATGTGCCCCCCCTTTGGGCGAGCATTGGGGTAAAGGTAAACAGTGTACTAATACACCTGTACAGGCTGGTGACTGCCCGCCCTTAGAACTTATTACCAGTGTTATACAGGATGGCGATATGGTTGACACAGGCTTTGGTGCTATGAATTTTGCTGATTTGCAGACCAATAAATCAGATGTTCCTATTGACATATGTGGCACTACATGTAAATATCCAGATTATTTACAAATGGCTGCAGACCCATATGGTGATAGATTATTTTTTTTTCTACGGAAGGAACAAATGTTTGCCAGACATTTTTTTAACAGGGCTGGCGAGGTGGGGGAACCTGTGCCTGATACTCTTATAATTAAGGGTAGTGGAAATCGAACGTCTGTAGGGAGTAGTATATATGTTAACACCCCAAGCGGCTCTTTGGTGTCCTCTGAGGCACAATTGTTTAATAAGCCATATTGGCTACAAAAAGCCCAGGGACATAACAATGGTATTTGTTGGGGTAATCAACTGTTTGTTACTGTGGTAGATACCACACGCAGTACCAACATGACATTATGTGCATCCGTAACTACATCTTCCACATACACCAATTCTGATTATAAAGAGTACATGCGTCATGTGGAAGAGTATGATTTACAATTTATTTTTCAATTATGTAGCATTACATTGTCTGCTGAAGTAATGGCCTATATTCACACAATGAATCCCTCTGTTTTGGAAGACTGGAACTTTGGGTTATCGCCTCCCCCAAATGGTACATTAGAAGATACCTATAGGTATGTGCAGTCACAGGCCATTACCTGTCAAAAGCCCACTCCTGAAAAGGAAAAGCCAGATCCCTATAAGAACCTTAGTTTTTGGGAGGTTAATTTAAAAGAAAAGTTTTCTAGTGAATTGGATCAGTATCCTTTGGGACGCAAGTTTTTGTTACAAAGTGGATATAGGGGACGGTCCTCTATTCGTACCGGTGTTAAGCGCCCTGCTGTTTCCAAAGCCTCTGCTGCCCCTAAACGTAAGCGCGCCAAAACCAAAAGG
>CDK37039
ATGTGGCGGCCTAGCGACAGCACAGTATATGTGCCTCCTCCTAACCCTGTATCCAAAGTTGTTGCCACGGATGCTTATGTTACTCGCACCAACATATTTTATCATGCCAGCAGTTCTAGACTTCTTGCAGTGGGTCATCCTTATTTTTCCATAAAACGGGCTAACAAAACTGTTGTGCCAAAGGTGTCAGGATATCAATACAGGGTATTTAAGGTGGTGTTACCAGATCCTAACAAATTTGCATTGCCTGACTCGTCTCTTTTTGATCCCACAACACAACGTTTGGTATGGGCATGCACAGGCCTAGAGGTGGGCAGGGGACAGCCATTAGGTGTGGGTGTAAGTGGACATCCTTTCCTAAATAAATATGATGATGTTGAAAATTCAGGGAGTGGTGGTAACCCCGGACAGGATAACAGGGTTAATGTTGGTATGGATTATAAACAAACACAATTATGCATGGTTGGATGTGCCCCCCCTTTGGGCGAGCATTGGGGTAAAGGTAAACAGTGTACTAATACACCTGTACAGGCTGGTGACTGCCCGCCCTTAGAACTTATTACCAGTGTTATACAGGATGGCGATATGGTTGACACAGGCTTTGGTGCTATGAATTTTGCTGATTTGCAGACCAATAAATCAGATGTTCCTATTGACATATGTGGCACTACATGTAAATATCCAGATTATTTACAAATGGCTGCAGACCCATATGGTGATAGATTATTTTTTTTTCTACGGAAGGAACAAATGTTTGCCAGACATTTTTTTAACAGGGCTGGCGAGGTGGGGGAACCTGTGCCTGATACTCTTATAATTAAGGGTAGTGGAAATCGAACGTCTGTAGGGAGTAGTATATATGTTAACACCCCAAGCGGCTCTTTGGTGTCCTCTGAGGCACAATTGTTTAATAAGCCATATTGGCTACAAAAAGCCCAGGGACATAACAATGGTATTTGTTGGGGTAATCAACTGTTTGTTACTGTGGTAGATACCACACGCAGTACCAACATGACATTATGTGCATCCGTAACTACATCTTCCACATACACCAATTCTGATTATAAAGAGTACATGCGTCATGTGGAAGAGTATGATTTACAATTTATTTTTCAATTATGTAGCATTACATTGTCTGCTGAAGTAATGGCCTATATTCACACAATGAATCCCTCTGTTTTGGAAGACTGGAACTTTGGGTTATCGCCTCCCCCAAATGGTACATTAGAAGATACCTATAGGTATGTGCAGTCACAGGCCATTACCTGTCAAAAGCCCACTCCTGAACAGCAAAAGCCAGATCCCTATAAGAACCTTAGTTTTTGGGAGGTTAATTTAAAAGAAAAGTTTTCTAGTGAATTGGATCAGTATCCTTTGGGACGCAAGTTTTTGTTACAAAGTGGATATAGGGGACGGTCCTCTATTCGTACCGGTGTTAAGCGCCCTGCTGTTTCCAAAGCCTCTGCTGCCCCTAAACGTAAGCGCGCCAAAACCAAAAGG
>CDK36859
ATGTGGCGGCCTAGCGACAGCACAGTATATGTGCCTCCTCCTAACCCTGTATCCAAAGTTGTTGCCACGGATGCTTATGTTACTCGCACCAACATATTTTATCATGCCAGCAGTTCTAGACTTCTTGCAGTGGGTCATCCTTATTTTTCCATAAAACGGGCTAACAAAACTGTTGTGCCAAAGGTGTCAGGATATCAATACAGGGTATTTAAGGTGGTGTTACCAGATCCTAACAAATTTGCATTGCCTGACTCGTCTCTTTTTGATCCCACAACACAACGTTTGGTATGGGCATGCACAGGCCTAGAGGTGGGCAGGGGACAGCCATTAGGTGTGGGTGTAAGTGGACATCCTTTCCTAAATAAATATGATGATGTTGAAAATTCAGGGAGTGGTGGTAACCCTGGACAGGATAACAGGGTTAATGTTGGTATGGATTATAAACAAACACAATTATGCATGGTTGGATGTGCCCCCCCTTTGGGCGAGCATTGGGGTAAAGGTAAACAGTGTACTAATACACCTGTACAGGCTGGTGACTGCCCGCCCTTAGAACTTATTACCAGTGTTATACAGGATGGCGATATGGTTGACACAGGCTTTGGTGCTATGAATTTTGCTGATTTGCAGACCAATAAATCAGATGTTCCTATTGACATATGTGGCACTACATGTAAATATCCAGATTATTTACAAATGGCTGCAGACCCATATGGTGATAGATTATTTTTTTTTCTACGGAAGGAACAAATGTTTGCCAGACATTTTTTTAACAGGGCTGGCGAGGTGGGGGAACCTGTGCCTGATACTCTTATAATTAAGGGTAGTGGAAATCGAACGTCTGTAGGGAGTAGTATATATGTTAACACCCCAAGCGGCTCTTTGGTGTCCTCTGAGGCACAATTGTTTAATAAGCCATATTGGCTACAAAAAGCCCAGGGACATAACAATGGTATTTGTTGGGGTAATCAACTGTTTGTTACTGTGGTAGATACCACACGCAGTACCAACATGACATTATGTGCATCCGTAACTACATCTTCCACATACACCAATTCTGATTATAAAGAGTACATGCGTCATGTGGAAGAGTATGATTTACAATTTATTTTTCAATTATGTAGCATTACATTGTCTGCTGAAGTAATGGCCTATATTCACACAATGAATCCCTCTGTTTTGGAAGACTGGAACTTTGGGTTATCGCCTCCCCCAAATGGTACATTAGAAGATACCTATAGGTATGTGCAGTCACAGGCCATTACCTGTCAAAAGCCCACTCCTGAAAAGGAAAAGCCAGATCCCTATAAGAACCTTAGTTTTTGGGAGGTTAATTTAAAAGAAAAGTTTTCTAGTGAATTGGATCAGTATCCTTTGGGACGCAAGTTTTTGTTACAAAGTGGATATAGGGGACGGTCCTCTATTCGTACCGGTGTTAAGCGCCCTGCTGTTTCCAAAGCCTCTGCTGCCCCTAAACGTAAGCGCGCCAAAACCAAAAGG
>CDK37507
ATGTGGCGGCCTAGCGACAGCACAGTATATGTGCCTCCTCCTACCCCTGTATCCAAAGTTGTTGCCACGGATGCTTATGTTACTCGCACCAACATATTTTATCATGCCAGCAGTTCTAGACTTCTTGCAGTGGGTCATCCTTATTTTTCCATAAAACGGGCTAACAAAACTGTTGTGCCAAAGGTGTCAGGATATCAATACAGAGTATTTAAGGTGGTGTTACCAGATCCTAACAAATTTGCATTGCCTGACTCGTCTCTTTTTGATCCCACAACACAACGTTTGGTATGGGCATGCACAGGCCTAGAGGTGGGCCGGGGACAGCCATTAGGTGTGGGTGTAAGTGGACATCCTTTCCTAAATAAATATGATGATGTTGAAAATTCAGGGAGTGGTGGTAACCCTGGACAGGATAACAGGGTTAATGTAGGTATGGATTATAAACAAACACAATTATGCATGGTTGGATGTGCCCCCCCTTTGGGCGAGCATTGGGGTAAAGGTAAACAGTGTACTAATACACCTGTACAGGCTGGTGACTGCCCGCCCTTAGAACTTATTACCAGTGTTATACAGGATGGCGATATGGTTGACACAGGCTTTGGTGCTATGAATTTTGCTGATTTGCAGACCAATAAATCAGATGTTCCTATTGACATATGTGGCACTACATGTAAATATCCAGATTATTTACAAATGGCTGCAGACCCATATGGTGATAGATTATTTTTTTTTCTACGGAAGGAACAAATGTTTGCCAGACATTTTTTTAACAGGGCTGGCGAGGTGGGGGAACCTGTGCCTGATACTCTTATAATTAAGGGTAGTGGAAATCGCACGTCTGTAGGGAGTAGTATATATGTTAACACCCCAAGCGGCTCTTTGGTGTCCTCTGAGGCACAATTGTTTAATAAGCCATATTGGCTACAAAAAGCCCAGGGACATAACAATGGTATTTGTTGGGGTAATCAACTGTTTGTTACTGTGGTAGATACCACACGCAGTACCAACATGACATTATGTGCATCCGTAACTACATCTTCCACATACACCAATTCTGATTATAAAGAGTACATGCGTCATGTGGAAGAGTATGATTTACAATTTATTTTTCAATTATGTAGCATTACATTGTCTGCTGAAGTAATGGCCTATATTCACACAATGAATCCCTCTGTTTTGGAAGACTGGAACTTTGGGTTATCGCCTCCCCCAAATGGTACATTAGAAGATACCTATAGGTATGTGCAGTCACAGGCCATTACCTGTCAAAAGCCCACTCCTGAAAAGGAAAAGCCAGATCCCTATAAAAACCTTAGTTTTTGGGAGGTTAATTTAAAAGAAAAGTTTTCTAGTGAATTGGATCAGTATCCTTTGGGACGCAAGTTTTTGTTACAAAGTGGATATAGGGGACGGTCCTCTATTCGTACCGGTGTTAAGCGCCCTGCTGTTTCCAAAGCCTCTGCTGCCCCTAAACGTAAGCGCGCCAAAACCAAAAGG
>AFL91998
ATGTGGCGGCCTAGCGACAGCACAGTATATGTGCCTCCTCCTAACCCTGTATCCAAAGTTGTTGCCACGGATGCTTATGTTACTCGCACCAACATATTTTATCATGCCAGCAGTTCTAGACTTCTTGCAGTGGGTCATCCTTATTTTTCCATAAAACGGGCTAACAAAACTGTTGTGCCAAAGGTGTCAGGATATCAATACAGAGTATTTAAGGTGGTGTTACCAGATCCTAACAAATTTGCATTGCCTGACTCGTCTCTTTTTGATCCCACAACACAACGTTTGGTATGGGCATGCACAGGCCTAGAGGTGGGCCGGGGACAGCCATTAGGTGTGGGTGTAAGTGGACATCCTTTCCTAAATAAATATGATGATGTTGAAAATTCAGGGAGTGGTGGTAACCCTGGACAGGATAACAGGGTTAATGTAGGTATGGATTATAAACAAACACAATTATGCATGGTTGGATGTGCCCCCCCTTTGGGCGAGCATTGGGGTAAAGGTAAACAGTGTACTAATACACCTGTACAGGCTGGTGACTGCCCGCCCTTAGAACTTATTACCAGTGTTATACAGGATGGCGATATGGTTGACACAGGCTTTGGTGCTATGAATTTTGCTGATTTGCAGACCAATAAATCAGATGTTCCTATTGACATATGTGGCACTACATGTAAATATCCAGATTATTTACAAATGGCTGCAGACCCATATGGTGATAGATTATTTTTTTTTCTACGGAAGGAACAAATGTTTGCCAGACATTTTTTTAACAGGGCTGGCGAGGTGGGGGAACCTGTGCCTGATACTCTTATAATTAAGGGTAGTGGAAATCGCACGTCTGTAGGGAGTAGTATATATGTTAACACCCCAAGCGGCTCTTTGGTGTCCTCTGAGGCACAATTGTTTAATAAGCCATATTGGCTACAAAAAGCCCAGGGACATAACAATGGTATTTGTTGGGGTAATCAACTGTTTGTTACTGTGGTAGATACCACACGCAGTACCAACATGACATTATGTGCATCCGTAACTACATCTTCCACATACACCAATTCTGATTATAAAGAGTACATGCGTCATGTGGAAGAGTATGATTTACAATTTATTTTTCAATTATGTAGCATTACATTGTCTGCTGAAGTAATGGCCTATATTCACACAATGAATCCCTCTGTTTTGGAAGACTGGAACTTTGGGTTATCGCCTCCCCCAAATGGTACATTAGAAGATACCTATAGGTATGTGCAGTCACAGGCCATTACCTGTCAAAAGCCCACTCCTGAAAAGGAAAAGCCAGATCCCTATAAAAACCTTAGTTTTTGGGAGGTTAATTTAAAAGAAAAGTTTTCTAGTGAATTGGATCAGTATCCTTTGGGACGCAAGTTTTTGTTACAAAGTGGATATAGGGGACGGTCCTCTATTCGTACCGGTGTTAAGCGCCCTGCTGTTTCCAAAGCCTCTGCTGCCCCTAAACGTAAGCGCGCCAAAACCAAAAGG
>CDK36994
ATGTGGCGGCCTAGCGACAGCACAGTATATGTGCCTCCTCCTAACCCTGTATCCAAAGTTGTTGCCACGGATGCTTATGTTACTCGCACCAACATATTTTATCATGCCAGCAGTTCTAGACTTCTTGCAGTGGGTCATCCTTATTTTTCCATAAAACGGGCTAACAAAACTGTTGTGCCAAAGGTGTCAGGATATCAATACAGGGTATTTAAGGTGGTGTTACCAGATCCTAACAAATTTGCATTGCCTGACTCGTCTCTTTTTGATCCCACAACACAACGTTTGGTATGGGCATGCACAGGCCTAGAGGTGGGCAGGGGACAGCCATTAGGTGTGGGTGTAAGTGGACATCCTTTCCTAAATAAATATGATGATGTTGAAAATTCAGGGAGTGGTGGTAACCCTGGACAGGATAACAGGGTTAATGTTGGTATGGATTATAAACAAACACAATTATGCATGGTTGGATGTGCCCCCCCTTTGGGCGAGCATTGGGGTAAAGGTAAACAGTGTACTAATACACCTGTACAGGCTGGTGACTGCCCGCCCTTAGAACTTATTACCAGTGTTATACAGGATGGCGATATGGTTGACACAGGCTTTGGTGCTATGAATTTTGCTGATTTGCAGACCAATAAATCAGATGTTCCTATTGACATATGTGGCACTACATGTAAATATCCAGATTATTTACAAATGGCTGCAGACCCATATGGTGATAGATTATTTTTTTTTCTACGGAAGGAACAAATGTTTGCCAGACATTTTTTTAACAGGGCTGGCGAGGTGGGGGAACCTGTGCCTGATACTCTTATAATTAAGGGTAGTGGAAATCGAACGTCTGTAGGGAGTAGTATATATGTTAACACCCCAAGCGGCTCTTTGGTGTCCTCTGAGGCACAATTGTTTAATAAGCCATATTGGCTACAAAAAGCCCAGGGACATAACAATGGTATTTGTTGGGGTAATCAACTGTTTGTTACTGTGGTAGATACCACACGCAGTACCAACATGACATTATGTGCATCCGTAACTACATCTTCCACATACACCAATTCTGATTATAAAGAGTACATGCGTCATGTGGAAGAGTATGATTTACAATTTATTTTTCAATTATGTAGCATTACATTGTCTGCTGAAGTAATGGCCTATATTCACACAATGAATCCCTCTGTTTTGGAAGACTGGAACTTTGGGTTATCGCCTCCCCCAAATGGTACATTAGAAGATACCTATAGGTATGTGCAGTCACAGGCCATTACCTGTCAAAAGCCCACTCCTGAAAAGGAAAAGCCAGATCCCTATAAGAACCTTAGTTTTTGGGAGGTTAATTTAAAAGAAAAGTTTTCTAGTGAATTGGATCAGTATCCTTTGGGACGCAAGTTTTTGTTACAAAGTGGATATAGGGGACGGTCCTCTATTCGTACCGGTGTTAAGCGCCCTGCTGTTTCCAAAGCCTCTGCTGCCCCTAAACGTAAGCGCGCCAAAACCAAAAGG
>CDK36850
ATGTGGCGGCCTAGCGACAGCACAGTATATGTGCCTCCTCCTAACCCTGTATCCAAAGTTGTTGCCACGGATGCTTATGTTACTCGCACCAACATATTTTATCATGCCAGCAGTTCTAGACTTCTTGCAGTGGGTCATCCTTATTTTTCCATAAAACGGGCTAACAAAACTGTTGTGCCAAAGGTGTCAGGATATCAATACAGGGTATTTAAGGTGGTGTTACCAGATCCTAACAAATTTGCATTGCCTGACTCGTCTCTTTTTGATCCCACAACACAACGTTTGGTATGGGCATGCACAGGCCTAGAGGTGGGCAGGGGACAGCCATTAGGTGTGGGTGTAAGTGGACATCCTTTCCTAAATAAATATGATGATGTTGAAAATTCAGGGAGTGGTGGTAACCCTGGACAGGATAACAGGGTTAATGTTGGTATGGATTATAAACAAACACAATTATGCATGGTTGGATGTGCCCCCCCTTTGGGCGAGCATTGGGGTAAAGGTAAACAGTGTACTAATACACCTGTACAGGCTGGTGACTGCCCGCCCTTAGAACTTATTACCAGTGTTATACAGGATGGCGATATGGTTGACACAGGCTTTGGTGCTATGAATTTTGCTGATTTGCAGACCAATAAATCAGATGTTCCTATTGACATATGTGGCACTACATGTAAATATCCAGATTATTTACAAATGGCTGCAGACCCATATGGTGATAGATTATTTTTTTTTCTACGGAAGGAACAAATGTTTGCCAGACATTTTTTTAACAGGGCTGGCGAGGTGGGGGAACCTGTGCCTGATACTCTTATAATTAAGGGTAGTGGAAATCGAACGTCTGTAGGGAGTAGTATATATGTTAACACCCCAAGCGGCTCTTTGGTGTCCTCTGAGGCACAATTGTTTAATAAGCCATATTGGCTACAAAAAGCCCAGGGACATAACAATGGTATTTGTTGGGGTAATCAACTGTTTGTTACTGTGGTAGATACCACACGCAGTACCAACATGACATTATGTGCATCCGTAACTACATCTTCCACATACACCAATTCTGATTATAAAGAGTACATGCGTCATGTGGAAGAGTATGATTTACAATTTATTTTTCAATTATGTAGCATTACATTGTCTGCTGAAGTAATGGCCTATATTCACACAATGAATCCCTCTGTTTTGGAAGACTGGAACTTTGGGTTATCGCCTCCCCCAAATGGTACATTAGAAGATACCTATAGGTATGTGCAGTCACAGGCCATTACCTGTCAAAAGCCCACTCCTGAAAAGGAAAAGCCAGATCCCTATAAGAACCTTAGTTTTTGGGAGGTTAATTTAAAAGAAAAGTTTTCTAGTGAATTGGATCAGTATCCTTTGGGACGCAAGTTTTTGTTACAAAGTGGATATAGGGGACGGTCCTCTATTCGTACCGGTGTTAAGCGCCCTGCTGTTTCCAAAGCCTCTGCTGCCCCTAAACGTAAGCGCGCCAAAACCAAAAGG
>CDK37030
ATGTGGCGGCCTAGCGACAGCACAGTATATGTGCCTCCTCCTAACCCTGTATCCAAAGTTGTTGCCACGGATGCTTATGTTACTCGCACCAACATATTTTATCATGCCAGCAGTTCTAGACTTCTTGCAGTGGGTCATCCTTATTTTTCCATAAAACGGGCTAACAAAACTGTTGTGCCAAAGGTGTCAGGATATCAATACAGGGTATTTAAGGTGGTGTTACCAGATCCTAACAAATTTGCATTGCCTGACTCGTCTCTTTTTGATCCCACAACACAACGTTTGGTATGGGCATGCACAGGCCTAGAGGTGGGCAGGGGACAGCCATTAGGTGTGGGTGTAAGTGGACATCCTTTCCTAAATAAATATGATGATGTTGAAAATTCAGGGAGTGGTGGTAACCCTGGACAGGATAACAGGGTTAATGTTGGTATGGATTATAAACAAACACAATTATGCATGGTTGGATGTGCCCCCCCTTTGGGCGAGCATTGGGGTAAAGGTAAACAGTGTACTAATACACCTGTACAGGCTGGTGACTGCCCGCCCTTAGAACTTATTACCAGTGTTATACAGGATGGCGATATGGTTGACACAGGCTTTGGTGCTATGAATTTTGCTGATTTGCAGACCAATAAATCAGATGTTCCTATTGACATATGTGGCACTACATGTAAATATCCAGATTATTTACAAATGGCTGCAGACCCATATGGTGATAGATTATTTTTTTTTCTACGGAAGGAACAAATGTTTGCCAGACATTTTTTTAACAGGGCTGGCGAGGTGGGGGAACCTGTGCCTGATACTCTTATAATTAAGGGTAGTGGAAATCGAACGTCTGTAGGGAGTAGTATATATGTTAACACCCCAAGCGGCTCTTTGGTGTCCTCTGAGGCACAATTGTTTAATAAGCCATATTGGCTACAAAAGGCCCAGGGACATAACAATGGTATTTGTTGGGGTAATCAACTGTTTGTTACTGTGGTAGATACCACACGCAGTACCAACATGACATTATGTGCATCCGTAACTACATCTTCCACATACACCAATTCTGATTATAAAGAGTACATGCGTCATGTGGAAGAGTATGATTTACAATTTATTTTTCAATTATGTAGCATTACATTGTCTGCTGAAGTAATGGCCTATATTCACACAATGAATCCCTCTGTTTTGGAAGACTGGAACTTTGGGTTATCGCCTCCCCCAAATGGTACATTAGAAGATACCTATAGGTATGTGCAGTCACAGGCCATTACCTGTCAAAAGCCCACTCCTGAAAAGCAAAAGCCAGATCCCTATAAGAACCTTAGTTTTTGGGAGGTTAATTTAAAAGAAAAGTTTTCTAGTGAATTGGATCAGTATCCTTTGGGACGCAAGTTTTTGTTACAAAGTGGATATAGGGGACGGTCCTCTATTCGTACCGGTGTTAAGCGCCCTGCTGTTTCCAAAGCCTCTGCTGCCCCTAAACGTAAGCGCGCCAAAACCAAAAGG
>CDK37174
ATGTGGCGGCCTAGCGACAGCACAGTATATGTGCCTCCTCCTAACCCTGTATCCAAAGTTGTTGCCACGGATGCTTATGTTACTCGCACCAACATATTTTATCATGCCAGCAGTTCTAGACTTCTTGCAGTGGGTCATCCTTATTTTTCCATAAAACGGGCTAACAAAACTGTTGTGCCAAAGGTGTCAGGATATCAATACAGAGTATTTAAGGTGGTGTTACCAGATCCTAACAAATTTGCATTGCCTGACTCGTCTCTTTTTGATCCCACAACACAACGTTTGGTATGGGCATGCACAGGCCTAGAGGTGGGCCGGGGACAGCCATTAGGTGTGGGTGTAAGTGGACATCCTTTCCTAAATAAATATGATGATGTTGAAAATTCAGGGAGTGGTGGTAACCCTGGACAGGATAACAGGGTTAATGTAGGTATGGATTATAAACAAACACAATTATGCATGGTTGGATGTGCCCCCCCTTTGGGCGAGCATTGGGGTAAAGGTAAACAGTGTACTAATACACCTGTACAGGCTGGTGACTGCCCGCCCTTAGAACTTATTACCAGTGTTATACAGGATGGCGATATGGTTGACACAGGCTTTGGTGCTATGAATTTTGCTGATTTGCAGACCAATAAATCAGATGTTCCTATTGACATATGTGGCACTACATGTAAATATCCAGATTATTTACAAATGGCTGCAGACCCATATGGTGATAGATTATTTTTTTTTCTACGGAAGGAACAAATGTTTGCCAGACATTTTTTTAACAGGGCTGGCGAGGTGGGGGAACCTGTGCCTGATACTCTTATAATTAAGGGTAGTGGAAATCGCACGTCTGTAGGGAGTAGTATATATGTTAACACCCCAAGCGGCTCTTTGGTGTCCTCTGAGGCACAATTGTTTAATAAGCCATATTGGCTACAAAAAGCCCAGGGACATAACAATGGTATTTGTTGGGGTAATCAACTGTTTGTTACTGTGGTAGATACCACACGCAGTACCAACATGACATTATGTGCATCCGTAACTACATCTTCCACATACACCAATTCTGATTATAAAGAGTACATGCGTCATGTGGAAGAGTATGATTTACAATTTATTTTTCAATTATGTAGCATTACATTGTCTGCTGAAGTAATGGCCTATATTCACACAATGAATCCCTCTGTTTTGGAAGACTGGAACTTTGGGTTATCGCCTCCCCCAAATGGTACATTAGAAGATACCTATAGGTATGTGCAGTCACAGGCCATTACCTGTCAAAAGCCCACTCCTGAAAAGGAAAAGCCAGATCCCTATAAGAACCTTAGTTTTTGGGAGGTTAATTTAAAAGAAAAGTTTTCTAGTGAATTGGATCAGTATCCTTTGGGACGCAAGTTTTTGTTACAAAGTGGATATAGGGGACGGTCCTCTATTCGTACCGGTGTTAAGCGCCCTGCTGTTTCCAAAGCCTCTGCTGCCCCTAAACGTAAGCGCGCCAAAACCAAAAGG
>CDK37426
ATGTGGCGGCCTAGCGACAGCACAGTATATGTGCCTCCTCCTAACCCTGTATCCAAAGTTGTTGCCACGGATGCTTATGTTACTCGCACCAACATATTTTATCATGCCAGCAGTTCTAGACTTCTTGCAGTGGGTCATCCTTATTTTTCCATAAAACGGGCTAACAAAACTGTTGTGCCAAAGGTGTCAGGATATCAATACAGGGTATTTAAGGTGGTGTTACCAGATCCTAACAAATTTGCATTGCCTGACTCGTCTCTTTTTGATCCCACAACACAACGTTTGGTATGGGCATGCACAGGCCTAGAGGTGGGCAGGGGACAGCCATTAGGTGTGGGTGTAAGTGGACATCCTTTCCTAAATAAATATGATGATGTTGAAAATTCAGGGAGTGGTGGTAACCCTGGACAGGATAACAGGGTTAATGTTGGTATGGATTATAAACAAACACAATTATGCATGGTTGGATGTGCCCCCCCTTTGGGCGAGCATTGGGGTAAAGGTAAACAGTGTACTAATACACCTGTACAGGCTGGTGACTGCCCGCCCTTAGAACTTATTACCAGTGTTATACAGGATGGCGATATGGTTGACACAGGCTTTGGTGCTATGAATTTTGCTGATTTGCAGACCAATAAATCAGATGTTCCTATTGACATATGTGGCACTACATGTAAATATCCAGATTATTTACAAATGGCTGCAGACCCATATGGTGATAGATTATTTTTTTTTCTACGGAAGGAACAAATGTTTGCCAGACATGTTTTTAACAGGGCTGGCGAGGTGGGGGAACCTGTGCCTGATACTCTTATAATTAAGGGTAGTGGAAATCGAACGTCTGTAGGGAGTAGTATATATGTTAACACCCCAAGCGGCTCTTTGGTGTCCTCTGAGGCACAATTGTTTAATAAGCCATATTGGCTACAAAAAGCCCAGGGACATAACAATGGTATTTGTTGGGGTAATCAACTGTTTGTTACTGTGGTAGATACCACACGCAGTACCAACATGACATTATGTGCATCCGTAACTACATCTTCCACATACACCAATTCTGATTATAAAGAGTACATGCGTCATGTGGAAGAGTATGATTTACAATTTATTTTTCAATTATGTAGCATTACATTGTCTGCTGAAGTAATGGCCTATATTCACACAATGAATCCCTCTGTTTTGGAAGACTGGAACTTTGGGTTATCGCCTCCCCCAAATGGTACATTAGAAGATACCTATAGGTATGTGCAGTCACAGGCCATTACCTGTCAAAAGCCCACTCCTGAAAAGGAAAAGCCAGATCCCTATAAGAACCTTAGTTTTTGGGAGGTTAATTTAAAAGAAAAGTTTTCTAGTGAATTGGATCAGTATCCTTTGGGACGCAAGTTTTTGTTACAAAGTGGATATAGGGGACGGTCCTCTATTCGTACCGGTGTTAAGCGCCCTGCTGTTTCCAAAGCCTCTGCTGCCCCTAAACGTAAGCGCGCCAAAACCAAAAGG
>CDK37588
ATGTGGCGGCCTAGCGACAGCACAGTATATGTGCCTCCTCCTAACCCTGTATCCAAAGTTGTTGCCACGGATGCTTATGTTACTCGCACCAACATATTTTATCATGCCAGCAGTTCTAGACTTCTTGCAGTGGGTCATCCTTATTTTTCCATAAAACGGGCTAACAAAACTGTTGTGCCAAAGGTGTCAGGATATCAATACAGAGTATTTAAGGTGGTGTTACCAGATCCTAACAAATTTGCATTGCCTGACTCGTCTCTTTTTGATCCCACAACACAACGTTTGGTATGGGCATGCACAGGCCTAGAGGTGGGCCGGGGACAGCCATTAGGTGTGGGTGTAAGTGGACATCCTTTCCTAAATAAATATGATGATGTTGAAAATTCAGGGAGTGGTGGTAACCCTGGACAGGATAACAGGGTTAATGTAGGTATGGATTATAAACAAACACAATTATGCATGGTTGGATGTGCCCCCCCTTTGGGCGAGCATTGGGGTAAAGGTAAACAGTGTACTAATACACCTGTACAGGCTGGTGACTGCCCGCCCTTAGAACTTATTACCAGTGTTATACAGGATGGCGATATGGTTGACACAGGCTTTGGTGCTATGAATTTTGCTGATTTGCAGACCAATAAATCAGATGTTCCTATTGACATATGTGGCACTACATGTAAATATCCAGATTATTTACAAATGGCTGCAGACCCATATGGTGATAGATTATTTTTTTTTCTACGGAAGGAACAAATGTTTGCCAGACATTTTTTTAACAGGGCTGGCGAGGTGGGGGAACCTGTGCCTGATACTCTTATAATTAAGGGTAGTGGAAATCGCACGTCTGTAGGGAGTAGTATATATGTTAACACCCCAAGCGGCTCTTTGGTGTCCTCTGAGGCACAATTGTTTAATAAGCCATATTGGCTACAAAAAGCCCAGGGACATAACAATGGTATTTGTTGGGGTAATCAACTGTTTGTTACTGTGGTAGATACCACACGCAGTACCAACATGACATTATGTGCATCCGTAACTACATCTTCCACATACACCAATTCTGATTATAAAGAGTACATGCGTCATGTGGAAGAGTATGATTTACAATTTATTTTTCAATTATGTAGCATTACATTGTCTGCTGAAGTAATGGCCTATATTCACACAATGAATCCCTCTGTTTTGGAAGACTGGAACTTTGGGTTATCGCCTCCCCCAAATGGTACATTAGAAGATACCTATAGGTATGTGCAGTCACAGGCCATTACCTGTCAAAAGCCCACTCCTGAAAAGGAAAAGCCAGATCCCTATAAGAACCTTAGTTTTTGGGAGGTTAATTTAAAAGAAAAGTTTTCTAGTGAATTGGATCAGTATCCTTTGGGACGCAAGTTTTTGTTACAAAGTGGATATAGGGGACGGTCCTCTATTCGTACCGGTGTTAAGCGCCCTGCTGTTTCCAAAGCCTCTGCTGCCCCTAAACGTAAGCGCGCCAAAACTAAAAGG
>CBY85547
ATGTGGCGGCCTAGCGACAGCACAGTATATGTGCCTCCTCCTAACCCTGTATCCAAAGTTGTTGCCACGGATGCTTATGTTACTCGCACCAACATATTTTATCATGCCAGCAGTTCTAGACTTCTTGCAGTGGGTCATCCTTATTTTTCCATAAAACGGGCTAACAAAACTGTTGTGCCAAAGGTGTCAGGATATCAATACAGGGTATTTAAGGTGGTGTTACCAGATCCTAACAAATTTGCATTGCCTGACTCGTCTCTTTTTGATCCCACAACACAACGTTTGGTATGGGCATGCACAGGCCTAGAGGTGGGCAGGGGACAGCCATTAGGTGTGGGTGTAAGTGGACATCCTTTCCTAAATAAATATGATGATGTTGAAAATTCAGGGAGTGGTGGTAACCCTGGACAGGATAACAGGGTTAATGTTGGTATGGATTATAAACAAACACAATTATGCATGGTTGGATGTGCCCCCCCTTTGGGCGAGCATTGGGGTAAAGGTAAACAGTGTACTAATACACCTGTACAGGCTGGTGACTGCCCGCCCTTAGAACTTATTACCAGTGTTATACAGGATGGCGATATGGTTGACACAGGCTTTGGTGCTATGAATTTTGCTGATTTGCAGACCAATAAATCAGATGTTCCTATTGACATATGTGGCACTACATGTAAATATCCAGATTATTTACAAATGGCTGCAGACCCATATGGTGATAGATTATTTTTTTTTCTACGGAAGGAACAAATGTTTGCCAGACATTTTTTTAACAGGGCTGGCGAGGTGGGGGAACCTGTGCCTGATACTCTTATAATTAAGGGTAGTGGAAATCGAACGTCTGTAGGGAGTAGTATATATGTTAACACCCCAAGCGGCTCTTTGGTGTCCTCTGAGGCACAATTGTTTAATAAGCCATATTGGCTACAAAAAGCCCAGGGACATAACAATGGTATTTGTTGGGGTAATCAACTGTTTGTTACTGTGGTAGATACCACACGCAGTACCAACATGACATTATGTGCATCCGTAACTACATCTTCCACATACACCAATTCTGATTATAAAGAGTACATGCGTCATGTGGAAGAGTATGATTTACAATTTATTTTTCAATTATGTAGCATTACATTGTCTGCTGAAGTAATGGCCTATATTCACACAATGAATCCCTCTGTTTTGGAAGACTGGAACTTTGGGTTATCGCCTCCCCCAAATGGTACATTAGAAGATACCTATAGGTATGTGCAGTCACAGGCCATTACCTGTCAAAAGCCCACTCCTGAAAAGGAAAAGCCAGATCCCTATAAGAACCTTAGTTTTTGGGAGGTTAATTTAAAAGAAAAGTTTTCTAGTGAATTGGATCAGTATCCTTTGGGACGCAAGTTTTTGTTACAAAGTGGATATAGGGGACGGTCCTCTATTCGTACCGGTGTTAAGCGCCCTGCTGTTTCCAAAGCCTCTGCTGCCCCTAAACGTAAGCGCGCCAAAACCAAAAGG
>CDK36913
ATGTGGCGGCCTAGCGACAGCACAGTATATGTGCCTCCTCCTAACCCTGTATCCAAAGTTGTTGCCACGGATGCTTATGTTACTCGCACCAACATATTTTATCATGCCAGCAGTTCTAGACTTCTTGCAGTGGGACATCCTTATTTTTCCATAAAACGGGCTAACAAAACTGTTGTGCCAAAGGTGTCAGGATATCAATACAGGGTATTTAAGGTGGTGTTACCAGATCCTAACAAATTTGCATTGCCTGACTCGTCTCTTTTCGATCCCACAACACAACGTTTAGTATGGGCATGCACAGGCCTAGAGGTGGGCAGGGGACAGCCATTAGGTGTGGGTGTAAGTGGACATCCTTTCCTAAATAAATATGATGATGTTGAAAATTCAGGGAGTGGTGGTAACCCTGGACAGGATAACAGGGTTAATGTAGGTATGGATTATAAACAAACACAATTATGCATGGTTGGATGTGCCCCCCCTTTGGGCGAGCATTGGGGTAAAGGTAAACAGTGTACTAATACACCTGTACAGGCTGGTGACTGCCCGCCCTTAGAACTTATTACCAGTGTTATACAGGATGGCGATATGGTTGACACAGGCTTTGGTGCTATGAATTTTGCTGATTTGCAGACCAATAAATCAGATGTTCCTATTGACATATGTGGCACTACATGTAAATATCCAGATTATTTACAAATGGCTGCAGACCCATATGGTGATAGATTATTTTTTTTTCTACGGAAGGAACAAATGTTTGCCAGACATTTTTTTAACAGGGCTGGCGAGGTGGGGGAACCTGTGCCTGATACACTTATAATTAAGGGTAGTGGAAATCGCACGTCTGTAGGGAGTAGTATATATGTTAACACCCCGAGCGGCTCTTTGGTGTCCTCTGAGGCACAATTGTTTAATAAGCCATATTGGCTACAAAAAGCCCAGGGACATAACAATGGTATTTGTTGGGGTAATCAACTGTTTGTTACTGTGGTAGATACCACACGCAGTACCAACATGACATTATGTGCATCCGTAACTACATCTTCCACATACACCAATTCTGATTATAAAGAGTACATGCGTCATGTGGAAGAGTATGATTTACAATTTATTTTTCAATTATGTAGCATTACATTGTCTGCTGAAGTAATGGCCTATATTCACACAATGAATCCCTCTGTTTTGGAAGACTGGAACTTTGGGTTATCGCCTCCCCCAAATGGTACATTAGAAGATACCTATAGGTATGTGCAGTCACAGGCCATTACCTGTCAAAAGCCCACTCCTGAAAAGGAAAAGCCAGATCCCTATAAGAACCTTAGTTTTTGGGAGGTTAATTTAAAAGAAAAGTTTTCTAGTGAATTGGATCAGTATCCTTTGGGACGCAAGTTTTTGTTACAAAGTGGATATAGGGGACGGTCCTCTATTCGTACAGGTGTTAAGCGCCCTGCTGTTTCCAAAGCCTCTGCTGCCCCTAAACGTAAGCGCGCCAAAACTAAAAGG
>AFL92007
ATGTGGCGGCCTAGCGACAGCACAGTATATGTGCCTCCTCCTAACCCTGTATCCAAAGTTGTTGCCACGGATGCTTATGTTACTCGCACCAACATATTTTATCATGCCAGCAGTTCTAGACTTCTTGCAGTGGGACATCCTTATTTTTCCATAAAACGGGCTAACAAAACTGTTGTGCCAAAGGTGTCAGGATATCAATACAGGGTATTTAAGGTGGTGTTACCAGATCCTAACAAATTTGCATTGCCTGACTCGTCTCTTTTCGATCCCACAACACAACGTTTAGTATGGGCATGCACAGGCCTAGAGGTGGGCAGGGGACAGCCATTAGGTGTGGGTGTAAGTGGACATCCTTTCCTAAATAAATATGATGATGTTGAAAATTCAGGGAGTGGTGGTAACCCTGGACAGGATAACAGGGTTAATGTAGGTATGGATTATAAACAAACACAATTATGCATGGTTGGATGTGCCCCCCCTTTGGGCGAGCATTGGGGTAAAGGTAAACAGTGTACTAATACACCTGTACAGGCTGGTGACTGCCCGCCCTTAGAACTTATTACCAGTGTTATACAGGATGGCGATATGGTTGACACAGGCTTTGGTGCTATGAATTTTGCTGATTTGCAGACCAATAAATCAGATGTTCCTATTGACATATGTGGCACTACATGTAAATATCCAGATTATTTACAAATGGCTGCAGACCCATATGGTGATAGATTATTTTTTTTTCTACGGAAGGAACAAATGTTTGCCAGACATTTTTTTAACAGGGCTGGCGAGGTGGGGGAACCTGTGCCTGATACTCTTATAATTAAGGGTAGTGGAAATCGCACGTCTGTAGGGAGTAGTATATATGTTAACACCCCGAGCGGCTCTTTGGTGTCCTCTGAGGCACAATTGTTTAATAAGCCATATTGGCTACAAAAAGCCCAGGGACATAACAATGGTATTTGTTGGGGTAATCAACTGTTTGTTACTGTGGTAGATACCACACGCAGTACCAACATGACATTATGTGCATCCGTAACTACATCTTCCACATACACCAATTCTGATTATAAAGAGTACATGCGTCATGTGGAAGAGTATGATTTACAATTTATTTTTCAATTATGTAGCATTACATTGTCTGCTGAAGTAATGGCCTATATTCACACAATGAATCCCTCTGTTTTGGAAGACTGGAACTTTGGGTTATCGCCTCCCCCAAATGGTACATTAGAAGATACCTATAGGTATGTGCAGTCACAGGCCATTACCTGTCAAAAGCCCACTCCTGAAAAGGAAAAGCCAGATCCCTATAAAAACCTTAGTTTTTGGGAGGTTAATTTAAAAGAAAAGTTTTCTAGTGAATTGGATCAGTATCCTTTGGGACGCAAGTTTTTGTTACAAAGTGGATATAGGGGACGGTCCTCTATTCGTACAGGTGTTAAGCGCCCTGCTGTTTCCAAAGCCTCTGCTGCCCCTAAACGTAAGCGCGCCAAAACTAAAAGG
>CDK37624
ATGTGGCGGCCTAGCGACAGCACAGTATATGTGCCTCCTCCTAACCCTGTATCCAAAGTTGTTGCCACGGATGCTTATGTTACTCGCACCAACATATTTTATCATGCCAGCAGTTCTAGACTTCTTGCAGTGGGTCATCCTTATTTTTCCATAAAACGGGCTAACAAAACTGTTGTGCCAAAGGTGTCAGGATATCAATACAGGGTATTTAAGGTGGTGTTACCAGATCCTAACAAATTTGCATTGCCTGACTCGTCTCTTTTTGATCCCACAACACAACGTTTGGTATGGGCATGCACAGGCCTAGAGGTGGGCAGGGGACAGCCATTAGGTGTGGGTGTAAGTGGACATCCTTTCCTAAATAAATATGATGATGTTGAAAATTCAGGGAGTGGTGGTAACCCTGGACAGGATAACAGGGTTAATGTTGGTATGGATTATAAACAAACACAATTATGCATGGTTGGATGTGCCCCCCCTTTGGGCGAGCATTGGGGTAAAGGTAAACAGTGTACTAATACACCTGTACAGGCTGGTGACTGCCCGCCCTTAGAACTTATTACCAGTGTTATACAGGATGGCGATATGGTTGACACAGGCTTTGGTGCTATGAATTTTGCTGATTTGCAGACCAATAAATCAGATGTTCCTATTGACATATGTGGCACTACATGTAAATATCCAGATTATTTACAAATGGCTGCAGACCCATATGGTGATAGATTATTTTTTTTTCTACGGAAGGAACAAATGTTTGCCAGACATTTTTTTAACAGGGCTGGCGAGGTGGGGGAACCTGTGCCTGATACTCTTATAATTAAGGGTAGTGGAAATCGAACGTCTGTAGGGAGTAGTATATATGTTAACACCCCAAGCGGCTCTTTGGTGTCCTCTGAGGCACAATTGTTTAATAAGCCATATTGGCTACAAAAAGCCCAGGGACATAACAATGGTATTTGTTGGGGTAATCAACTGTTTGTTACTGTGGTAGATACCACACGCAGTACCAACATGACATTATGTGCATCCGTAACTACATCTTCCACATACACCAATTCTGATTATAAAGAGTACATGCGTCATGTGGAAGAGTATGATTTACAATTTATTTTTCAATTATGTAGCATTACATTGTCTGCTGAAGTAATGGCCTATATTCACACAATGAATCCCTCTGTTTTGGAAGACTGGAACTTTGGGTTATCGCCTCCCCCAAATGGTACATTAGAAGATACCTATAGGTATGTGCAGTCACAGGCCATTACCTGTCAAAAGCCCACTCCTGAAAAGGAAAAGCCAGATCCCTATAAGAACCTTAGTTTTTGGGAGGTTAATTTAAAAGAAAAGTTTTCTAGTGAATTGGATCAGTATCCTTTGGGACGCAAGTTTTTGTTACAAAGTGGATATAGGGGACGGTCCTCTATTCGTACCGGTGTTAAGCGCCCTGCTGTTTCCAAAGCCTCTGCTGCCCCTAAACGTAAGCGCGCCAAAACCAAAAGG
>CBY85466
ATGTGGCGGCCTAGCGACAGCACAGTATATGTGCCTCCTCCTAACCCTGTATCCAAAGTTGTTGCCACGGATGCTTATGTTACTCGCACCAACATATTTTATCATGCCAGCAGTTCTAGACTTCTTGCAGTGGGTCATCCTTATTTTTCCATAAAACGGGCTAACAAAACTGTTGTGCCAAAGGTGTCAGGATATCAATACAGGGTATTTAAGGTGGTGTTACCAGATCCTAACAAATTTGCATTGCCTGACTCGTCTCTTTTTGATCCCACAACACAACGTTTGGTATGGGCATGCACAGGCCTAGAGGTGGGCAGGGGACAGCCATTAGGTGTGGGTGTAAGTGGACATCCTTTCCTAAATAAATATGATGATGTTGAAAATTCAGGGAGTGGTGGTAACCCTGGACAGGATAACAGGGTTAATGTTGGTATGGATTATAAACAAACACAATTATGCATGGTTGGATGTGCCCCCCCTTTGGGCGAGCATTGGGGTAAAGGTAAACAGTGTACTAATACACCTGTACAGGCTGGTGACTGCCCGCCCTTAGAACTTATTACCAGTGTTATACAGGATGGCGATATGGTTGACACAGGCTTTGGTGCTATGAATTTTGCTGATTTGCAGACCAATAAATCAGATGTTCCTATTGACATATGTGGCACTACATGTAAATATCCAGATTATTTACAAATGGCTGCAGACCCATATGGTGATAGATTATTTTTTTTTCTACGGAAGGAACAAATGTTTGCCAGACATTTTTTTAACAGGGCTGGCGAGGTGGGGGAACCTGTGCCTGATACTCTTATAATTAAGGGTAGTGGAAATCGAACGTCTGTAGGGAGTAGTATATATGTTAACACCCCAAGCGGCTCTTTGGTGTCCTCTGAGGCACAATTGTTTAATAAGCCATATTGGCTACAAAAGGCCCAGGGACATAACAATGGTATTTGTTGGGGTAATCAACTGTTTGTTACTGTGGTAGATACCACACGCAGTACCAACATGACATTATGTGCATCCGTAACTACATCTTCCACATACACCAATTCTGATTATAAAGAGTACATGCGTCATGTGGAAGAGTATGATTTACAATTTATTTTTCAATTATGTAGCATTACATTGTCTGCTGAAGTAATGGCCTATATTCACACAATGAATCCCTCTGTTTTGGAAGACTGGAACTTTGGGTTATCGCCTCCCCCAAATGGTACATTAGAAGATACCTATAGGTATGTGCAGTCACAGGCCATTACCTGTCAAAAGCCCACTCCTGAAAAGCAAAAGCCAGATCCCTATAAGAACCTTAGTTTTTGGGAGGTTAATTTAAAAGAAAAGTTTTCTAGTGAATTGGATCAGTATCCTTTGGGACGCAAGTTTTTGTTACAAAGTGGATATAGGGGACGGTCCTCTATTCGTACCGGTGTTAAGCGCCCTGCTGTTTCCAAAGCCTCTGCTGCCCCTAAACGTAAGCGCGCCAAAACCAAAAGG
>CCJ09340
ATGTGGCGGCCTAGCGACAGCACAGTATATGTGCCTCCTCCTACCCCTGTATCCAAAGTTGTTGCCACGGATGCTTATGTTACTCGCACCAACATATTTTATCATGCCAGCAGTTCTAGACTTCTTGCAGTGGGTCATCCTTATTTTTCCATAAAACGGGCTAACAAAACTGTTGTGCCAAAGGTGTCAGGATATCAATACAGGGTATTTAAGGTGGTGTTACCAGATCCTAACAAATTTGCATTGCCTGACTCGTCTCTTTTTGATCCCACAACACAACGTTTGGTATGGGCATGCACAGGCCTAGAGGTGGGCAGGGGACAGCCATTAGGTGTGGGTGTAAGTGGACATCCTTTCCTAAATAAATATGATGATGTTGAAAATTCAGGGAGTGGTGGTAACCCTGGACAGGATAACAGGGTTAATGTTGGTATGGATTATAAACAAACACAATTATGCATGGTTGGATGTGCCCCCCCTTTGGGCGAGCATTGGGGTAAAGGTAAACAGTGTACTAATACACCTGTACAGGCTGGTGACTGCCCGCCCTTAGAACTTATTACCAGTGTTATACAGGATGGCGATATGGTTGACACAGGCTTTGGTGCTATGAATTTTGCTGATTTGCAGACCAATAAATCAGATGTTCCTATTGACATATGTGGCACTACATGTAAATATCCAGATTATTTACAAATGGCTGCAGACCCATATGGTGATAGATTATTTTTTTTTCTACGGAAGGAACAAATGTTTGCCAGACATTTTTTTAACAGGGCTGGCGAGGTGGGGGAACCTGTGCCTGATACTCTTATAATTAAGGGTAGTGGAAATCGAACGTCTGTAGGGAGTAGTATATATGTTAACACCCCAAGCGGCTCTTTGGTGTCCTCTGAGGCACAATTGTTTAATAAGCCATATTGGCTACAAAAAGCCCAGGGACATAACAATGGTATTTGTTGGGGTAATCAACTGTTTGTTACTGTGGTAGATACCACACGCAGTACCAACATGACATTATGTGCATCCGTAACTACATCTTCCACATACACCAATTCTGATTATAAAGAGTACATGCGTCATGTGGAAGAGTATGATTTACAATTTATTTTTCAATTATGTAGCATTACATTGTCTGCTGAAGTAATGGCCTATATTCACACAATGAATCCCTCTGTTTTGGAAGACTGGAACTTTGGGTTATCGCCTCCCCCAAATGGTACATTAGAAGATACCTATAGGTATGTGCAGTCACAGGCCATTACCTGTCAAAAGCCCACTCCTGAAAAGGAAAAGCCAGATCCCTATAAGAACCTTAGTTTTTGGGAGGTTAATTTAAAAGAAAAGTTTTCTAGTGAATTGGATCAGTATCCTTTGGGACGCAAGTTTTTGTTACAAAGTGGATATAGGGGACGGTCCTCTATTCGTACCGGTGTTAAGCGCCCTGCTGTTTCCAAAGCCTCTGCTGCCCCTAAACGTAAGCGCGCCAAAACCAAAAGG
>CDK36724
ATGTGGCGGCCTAGCGACAGCACAGTATATGTGCCTCCTCCTAACCCTGTATCCAAAGTTGTTGCCACGGATGCTTATGTTACTCGCACCAACATATTTTATCATGCCAGCAGTTCTAGACTTCTTGCAGTGGGTCATCCTTATTTTTCCATAAAACGGGCTAACAAAACTGTTGTGCCAAAGGTGTCAGGATATCAATACAGGGTATTTAAGGTGGTGTTACCTGATCCTAACAAATTTGCATTGCCTGACTCGTCTCTTTTTGATCCCACAACACAACGTTTGGTATGGGCATGCACAGGCCTAGAGGTGGGCAGGGGACAGCCATTAGGTGTGGGTGTAAGTGGACATCCTTTCCTAAATAAATATGATGATGTTGAAAATTCAGGGAGTGGTGGTAACCCTGGACAGGATAACAGGGTTAATGTTGGTATGGATTATAAACAAACACAATTATGCATGGTTGGATGTGCCCCCCCTTTGGGCGAGCATTGGGGTAAAGGTAAACAGTGTACTAATACACCTGTACAGGCTGGTGACTGCCCGCCCTTAGAACTTATTACCAGTGTTATACAGGATGGCGATATGGTTGACACAGGCTTTGGTGCTATGAATTTTGCTGATTTGCAGACCAATAAATCAGATGTTCCTATTGACATATGTGGCACTACATGTAAATATCCAGATTATTTACAAATGGCTGCAGACCCATATGGTGATAGATTATTTTTTTTTCTACGGAAGGAACAAATGTTTGCCAGACATTTTTTTAACAGGGCTGGCGAGGTGGGGGAACCTGTGCCTGATACTCTTATAATTAAGGGTAGTGGAAATCGAACGTCTGTAGGGAGTAGTATATATGTTAACACCCCAAGCGGCTCTTTGGTGTCCTCTGAGGCACAATTGTTTAATAAGCCATATTGGCTACAAAAAGCCCAGGGACATAACAATGGTATTTGTTGGGGTAATCAACTGTTTGTTACTGTGGTAGATACCACACGCAGTACCAACATGACATTATGTGCATCCGTAACTACATCTTCCACATACACCAATTCTGATTATAAAGAGTACATGCGTCATGTGGAAGAGTATGATTTACAATTTATTTTTCAATTATGTAGCATTACATTGTCTGCTGAAGTAATGGCCTATATTCACACAATGAATCCCTCTGTTTTGGAAGACTGGAACTTTGGGTTATCGCCTCCCCCAAATGGTACATTAGAAGATACCTATAGGTATGTGCAGTCACAGGCCATTACCTGTCAAAAGCCCACTCCTGAAAAGGAAAAGCCAGATCCCTATAAGAACCTTAGTTTTTGGGAGGTTAATTTAAAAGAAAAGTTTTCTAGTGAATTGGATCAGTATCCTTTGGGACGCAAGTTTTTGTTACAAAGTGGATATAGGGGACGGTCCTCTATTCGTACCGGTGTTAAGCGCCCTGCTGTTTCCAAAGCCTCTGTTGCCCCTAAACGTAAGCGCGCCAAAACCAAAAGG
>CCJ09349
ATGTGGCGGCCTAGCGACAGCACAGTATATGTGCCTCCTCCTAACCCTGTATCCAAAGTTGTTGCCACGGATGCTTATGTTACTCGCACCAACATATTTTATCATGCCAGCAGTTCTAGACTTCTTGCAGTGGGTCATCCTTATTTTTCCATAAAACGGGCTAACAAAACTGTTGTGCCAAAGGTGTCAGGATATCAATACAGGGTATTTAAGGTGGTGTTACCAGATCCTAACAAATTTGCATTGCCTGACTCGTCTCTTTTTGATCCCACAACACAACGTTTGGTATGGGCATGCACAGGCCTAGAGGTGGGCAGGGGACAGCCATTAGGTGTGGGTGTAAGTGGACATCCTTTCCTAAATAAATATGATGATGTTGAAAATTCAGGGAGTGGTGGTAACCCTGGACAGGATAACAGGGTTAATGTTGGTATGGATTATAAACAAACACAATTATGCATGGTTGGATGTGCCCCCCCTTTGGGCGAGCATTGGGGTAAAGGTAAACAGTGTACTAATACACCTGTACAGGCTGGTGACTGCCCGCCCTTAGAACTTATTACCAGTGTTATACAGGATGGCGATATGGTTGACACAGGCTTTGGTGCTATGAATTTTGCTGATTTGCAGACCAATAAATCAGATGTTCCTATTGACATATGTGGCACTACATGTAAATATCCAGATTATTTACAAATGGCTGCAGACCCATATGGTGATAGATTATTTTTTTTTCTACGGAAGGAACAAATGTTTGCCAGACATTTTTTTAACAGGGCTGGCGAGGTGGGGGAACCTGTGCCTGATACTCTTATAATTAAGGGTAGTGGAAATCGAACGTCTGTAGGGAGTAGTATATATGTTAACACCCCAAGCGGCTCTTTGGTGTCCTCTGAGGCACAATTGTTTAATAAGCCATATTGGCTACAAAAAGCCCAGGGACATAACAATGGTATTTGTTGGGGTAATCAACTGTTTGTTACTGTGGTAGATACCACACGCAGTACCAACATGACATTATGTGCATCCGTAACTACATCTTCCACATACACCAATTCTGATTATAAAGAGTACATGCGTCATGTGGAAGAGTATGATTTACAATTTATTTTTCAATTATGTAGCATTACATTGTCTGCTGAAGTAATGGCCTATATTCACACAATGAATCCCTCTGTTTTGGAAGACTGGAACTTTGGGTTATCGCCTCCCCCAAATGGTACATTAGAAGATACCTATAGGTATGTGCAGTCACAGGCCATTACCTGTCAAAAGCCCACTCCTGAAAAGGAAAAGCCAGATCCCTATAAGAACCTTAGTTTTTGGGAGGTTAATTTAAAAGAAAAGTTTTCTAGTGAATTGGATCAGTATCCTTTGGGACGCAAGTTTTTGTTACAAAGTGGATATAGGGGACGGTCCTCTATTCGTACCGGTGTTAAGCGCCCTGCTGTTTCCAAAGCCTCTGCTGCCCCTAAACGTAAGCGCGCCAAAACCAAAAGG
>CDK37183
ATGTGGCGGCCTAGCGACAGCACAGTATATGTGCCTCCTCCTAACCCTGTATCCAAAGTTGTTGCCACGGATGCTTATGTTACTCGCACCAACATATTTTATCATGCCAGCAGTTCTAGACTTCTTGCAGTGGGTCATCCTTATTTTTCCATAAAACGGGCTAACAAAACTGTTGTGCCAAAGGTGTCAGGATATCAATACAGAGTATTTAAGGTGGTGTTACCAGATCCTAACAAATTTGCATTGCCTGACTCGTCTCTTTTTGATCCCACAACACAACGTTTGGTATGGGCATGCACAGGCCTAGAGGTGGGCCGGGGACAGCCATTAGGTGTGGGTGTAAGTGGACATCCTTTCCTAAATAAATATGATGATGTTGAAAATTCAGGGAGTGGTGGTAACCCTGGACAGGATAACAGGGTTAATGTAGGTATGGATTATAAACAAACACAATTATGCATGGTTGGATGTGCCCCCCCTTTGGGCGAGCATTGGGGTAAAGGTAAACAGTGTACTAATACACCTGTACAGGCTGGTGACTGCCCGCCCTTAGAACTTATTACCAGTGTTATACAGGATGGCGATATGGTTGACACAGGCTTTGGTGCTATGAATTTTGCTGATTTGCAGACCAATAAATCAGATGTTCCTATTGACATATGTGGCACTACATGTAAATATCCAGATTATTTACAAATGGCTGCAGACCCATATGGTGATAGATTATTTTTTTTTCTACGGAAGGAACAAATGTTTGCCAGACATTTTTTTAACAGGGCTGGCGAGGTGGGGGAACCTGTGCCTGATACTCTTATAATTAAGGGTAGTGGAAATCGCACGTCTGTAGGGAGTAGTATATATGTTAACACCCCAAGCGGCTCTTTGGTGTCCTCTGAGGCACAATTGTTTAATAAGCCATATTGGCTACAAAAAGCCCAGGGACATAACAATGGTATTTGTTGGGGTAATCAACTGTTTGTTACTGTGGTAGATACCACACGCAGTACCAACATGACATTATGTGCATCCGTAACTACATCTTCCACATACACCAATTCTGATTATAAAGAGTACATGCGTCATGTGGAAGAGTATGATTTACAATTTATTTTTCAATTATGTAGCATTACATTGTCTGCTGAAGTAATGGCCTATATTCACACAATGAATCCCTCTGTTTTGGAAGACTGGAACTTTGGGTTATCGCCTCCCCCAAATGGTACATTAGAAGATACCTATAGGTATGTGCAGTCACAGGCCATTACCTGTCAAAAGCCCACTCCTGAAAAGGAAAAGCCAGATCCCTATAAGAACCTTAGTTTTTGGGAGGTTAATTTAAAAGAAAAGTTTTCTAGTGAATTGGATCAGTATCCTTTGGGACGCAAGTTTTTGTTACAAAGTGGATATAGGGGACGGTCCTCTATTCGTACCGGTGTTAAGCGCCCTGCTGTTTCCAAGGCCTCTGCTGCCCCTAAACGTAAGCGCGCCAAAACCAAAAGG
>CDK37237
ATGTGGCGGCCTAGCGACAGCACAGTATATGTGCCTCCTCCTAACCCTGTATCCAAAGTTGTTGCCACGGATGCTTATGTTACTCGCACCAACATATTTTATCATGCCAGCAGTTCTAGACTTCTTGCAGTGGGTCATCCTTATTTTTCCATAAAACGGGCTAACAAAACTGTTGTGCCAAAGGTGTCAGGATATCAATACAGGGTATTTAAGGTGGTGTTACCAGATCCTAACAAATTTGCATTGCCTGACTCGTCTCTTTTTGATCCCACAACACAACGTTTGGTATGGGCATGCACAGGCCTAGAGGTGGGCAGGGGACAGCCATTAGGTGTGGGTGTAAGTGGACATCCTTTCCTAAATAAATATGATGATGTTGAAAATTCAGGGAGTGGTGGTAACCCTGGACAGGATAACAGGGTTAATGTTGGTATGGATTATAAACAAACACAATTATGCATGGTTGGATGTGCCCCCCCTTTGGGCGAGCATTGGGGTAAAGGTAAACAGTGTACTAATACACCTGTACAGGCTGGTGACTGCCCGCCCTTAGAACTTATTACCAGTGTTATACAGGATGGCGATATGGTTGACACAGGCTTTGGTGCTATGAATTTTGCTGATTTGCAGACCAATAAATCAGATGTTCCTATTGACATATGTGGCACTACATGTAAATATCCAGATTATTTACAAATGGCTGCAGACCCATATGGTGATAGATTATTTTTTTTTCTACGGAAGGAACAAATGTTTGCCAGACATTTTTTTAACAGGGCTGGCGAGGTGGGGGAACCTGTGCCTGATACTCTTATAATTAAGGGTAGTGGAAATCGAACGTCTGTAGGGAGTAGTATATATGTTAACACCCCAAGCGGCTCTTTGGTGTCCTCTGAGGCACAATTGTTTAATAAGCCATATTGGCTACAAAAAGCCCAGGGACATAACAATGGTATTTGTTGGGGTAATCAACTGTTTGTTACTGTGGTAGATACCACACGCAGTACCAACATGACATTATGTGCATCCGTAACTACATCGTCCACATACACCAATTCTGATTATAAAGAGTACATGCGTCATGTGGAAGAGTATGATTTACAATTTATTTTTCAATTATGTAGCATTACATTGTCTGCTGAAGTAATGGCCTATATTCACACAATGAATCCCTCTGTTTTGGAAGACTGGAACTTTGGGTTATCGCCTCCCCCAAATGGTACATTAGAAGATACCTATAGGTATGTGCAGTCACAGGCCATTACCTGTCAAAAGCCCACTCCTGAACAGCAAAAGCCAGATCCCTATAAGAACCTTAGTTTTTGGGAGGTTAATTTAAAAGAAAAGTTTTCTAGTGAATTGGATCAGTATCCTTTGGGACGCAAGTTTTTGTTACAAAGTGGATATAGGGGACGGTCCTCTATTCGTACCGGTGTTAAGCGCCCTGCTGTTTCCAAAGCCTCTGCTGCCCCTAAACGTAAGCGCGCCAAAACCAAAAGG
>CDK37129
ATGTGGCGGCCTAGCGACAGCACAGTATATGTGCCTCCTCCTAACCCTGTATCCAAAGTTGTTGCCACGGATGCTTATGTTACTCGCACCAACATATTTTATCATGCCAGCAGTTCTAGACTTCTTGCAGTGGGTCATCCTTATTTTTCCATAAAACGGGCTAACAAAACTGTTGTGCCAAAGGTGTCAGGATATCAATACAGGGTATTTAAGGTGGTGTTACCAGATCCTAACAAATTTGCATTGCCTGACTCGTCTCTTTTTGATCCCACAACACAACGTTTGGTATGGGCATGCACAGGCCTAGAGGTGGGCAGGGGACAGCCATTAGGTGTGGGTGTAAGTGGACATCCTTTCCTAAATAAATATGATGATGTTGAAAATTCAGGGAGTGGTGGTAACCCTGGACAGGATAACAGGGTTAATGTTGGTATGGATTATAAACAAACACAATTATGCATGGTTGGATGTGCCCCCCCTTTGGGCGAGCATTGGGGTAAAGGTAAACAGTGTACTAATACACCTGTACAGGCTGGTGACTGCCCGCCCTTAGAACTTATTACCAGTGTTATACAGGATGGCGATATGGTTGACACAGGCTTTGGTGCTATGAATTTTGCTGATTTGCAGACCAATAAATCAGATGTTCCTATTGACATATGTGGCACTACATGTAAATATCCAGATTATTTACAAATGGCTGCAGACCCATATGGTGATAGATTATTTTTTTTTCTACGGAAGGAACAAATGTTTGCCAGACATTTTTTTAACAGGGCTGGCGAGGTGGGGGAACCTGTGCCTGATACTCTTATAATTAAGGGTAGTGGAAATCGAACGTCTGTAGGGAGTAGTATATATGTTAACACCCCAAGCGGCTCTTTGGTGTCCTCTGAGGCACAATTGTTTAATAAGCCATATTGGCTACAAAAGGCCCAGGGACATAACAATGGTATTTGTTGGGGTAATCAACTGTTTGTTACTGTGGTAGATACCACACGCAGTACCAACATGACATTATGTGCATCCGTAACTACATCTTCCACATACACCAATTCTGATTATAAAGAGTACATGCGTCATGTGGAAGAGTATGATTTACAATTTATTTTTCAATTATGTAGCATTACATTGTCTGCTGAAGTAATGGCCTATATTCACACAATGAATCCCTCTGTTTTGGAAGACTGGAACTTTGGGTTATCGCCTCCCCCAAATGGTACATTAGAAGATACCTATAGGTATGTGCAGTCACAGGCCATTACCTGTCAAAAGCCCACTCCTGAAAAGCAAAAGCCAGATCCCTATAAGAACCTTAGTTTTTGGGAGGTTAATTTAAAAGAAAAGTTTTCTAGTGAATTGGATCAGTATCCTTTGGGACGCAAGTTTTTGTTACAAAGTGGATATAGGGGACGGTCCTCTATTCGTACCGGTGTTAAGCGCCCTGCTGTTTCCAAAGCCTCTGCTGCCCCTAAACGTAAGCGCGCCAAAACCAAAAGG
>CDK36787
ATGTGGCGGCCTAGCGACAGCACAGTATATGTGCCTCCTCCTAACCCTGTATCCAAAGTTGTTGCCACGGATGCTTATGTTACTCGCACCAACATATTTTATCATGCCAGCAGTTCTAGACTTCTTGCAGTGGGTCATCCTTATTTTTCCATAAAACGGGCTAACAAAACTGTTGTGCCAAAGGTGTCAGGATATCAATACAGAGTATTTAAGGTGGTGTTACCAGATCCTAACAAATTTGCATTGCCTGACTCGTCTCTTTTTGATCCCACAACACAACGTTTGGTATGGGCATGCACAGGCCTAGAGGTGGGCCGGGGACAGCCATTAGGTGTGGGTGTAAGTGGACATCCTTTCCTAAATAAATATGATGATGTTGAAAATTCAGGGAGTGGTGGTAACCCTGGACAGGATAACAGGGTTAATGTAGGTATGGATTATAAACAAACACAATTATGCATGGTTGGATGTGCCCCCCCTTTGGGCGAGCATTGGGGTAAAGGTAAACAGTGTACTAATACACCTGTACAGGCTGGTGACTGCCCGCCCTTAGAACTTATTACCAGTGTTATACAGGATGGCGATATGGTTGACACAGGCTTTGGTGCTATGAATTTTGCTGATTTGCAGACCAATAAATCAGATGTTCCTATTGACATATGTGGCACTACATGTAAATATCCAGATTATTTACAAATGGCTGCAGACCCATATGGTGATAGATTATTTTTTTTTCTACGGAAGGAACAAATGTTTGCCAGACATTTTTTTAACAGGGCTGGCGAGGTGGGGGAACCTGTGCCTGATACTCTTATAATTAAGGGTAGTGGAAATCGCACGTCTGTAGGGAGTAGTATATATGTTAACACCCCAAGCGGCTCTTTGGTGTCCTCTGAGGCACAATTGTTTAATAAGCCATATTGGCTACAAAAAGCCCAGGGACATAACAATGGTATTTGTTGGGGTAATCAACTGTTTGTTACTGTGGTAGATACCACACGCAGTACCAACATGACATTATGTGCATCCGTAACTACATCTTCCACATACACCAATTCTGATTATAAAGAGTACATGCGTCATGTGGAAGAGTATGATTTACAATTTATTTTTCAATTATGTAGCATTACATTGTCTGCTGAAGTAATGGCCTATATTCACACAATGAATCCCTCTGTTTTGGAAGACTGGAACTTTGGGTTATCGCCTCCCCCAAATGGTACATTAGAAGATACCTATAGGTATGTGCAGTCACAGGCCATTACCTGTCAAAAGCCCACTCCTGAAAAGGAAAAGCCAGATCCCTATAAGAACCTTAGTTTTTGGGAGGTTAATTTAAAAGAAAAGTTTTCTAGTGAATTGGATCAGTATCCTTTGGGACGCAAGTTTTTGTTACAAAGTGGATATAGGGGACGGTCCTCTATTCGTACCGGTGTTAAGCGCCCTGCTGTTTCCAAAGCCTCTGCTGCCCCTAAACGTAAGCGCGCCAAAACCAAAAGG
>CDK37336
ATGTGGCGGCCTAGCGACAGCACAGTATATGTGCCTCCTCCTAACCCTGTATCCAAAGTTGTTGCCACGGATGCTTATGTTACTCGCACCAACATATTTTATCATGCCAGCAGTTCTAGACTTCTTGCAGTGGGTCATCCTTATTTTTCCATAAAACGGGCTAACAAAACTGTTGTGCCAAAGGTGTCAGGATATCAATACAGAGTATTTAAGGTGGTGTTACCAGATCCTAACAAATTTGCATTGCCTGACTCGTCTCTTTTTGATCCCACAACACAACGTTTGGTATGGGCATGCACAGGCCTAGAGGTGGGCAGGGGACAGCCATTAGGTGTGGGTGTAAGTGGACATCCTTTCCTAAATAAATATGATGATGTTGAAAATTCAGGGAGTGGTGGTAACCCTGGACAGGATAACAGGGTTAATGTAGGTATGGATTATAAACAAACACAATTATGCATGGTTGGATGTGCCCCCCCTTTGGGCGAGCATTGGGGTAAAGGTAAACAGTGTACTAATACACCTGTACAGGCTGGTGACTGCCCGCCCTTAGAACTTATTACCAGTGTTATACAGGATGGCGATATGGTTGACACAGGGTTTGGTGCTATGAATTTTGCTGATTTGCAGACCAATAAATCAGATGTTCCTATTGACATATGTGGCACTACATGTAAATATCCTGATTATTTACAAATGGCTGCAGACCCATATGGTGATAGATTATTTTTTTTTCTACGAAAGGAACAAATGTTTGCCAGACATTTTTTTAACAGGGCTGGCGAGGTGGGGGAACCTGTGCCTGATACTCTTATAATTAAGGGTAGTGGAAATCGAACGTCTGTAGGGAGTAGTATATATGTTAACACCCCAAGCGGCTCTTTGGTGTCCTCTGAGGCACAATTGTTTAATAAGCCATATTGGCTACAAAAAGCCCAGGGACATAACAATGGTATTTGTTGGGGTAATCAACTGTTTGTTACTGTGGTAGATACCACACGCAGTACCAACATGACATTATGTGCATCCGTAACTACATCTTCCACATACACCAATTCTGATTATAAAGAGTACATGCGTCATGTGGAAGAGTATGATTTACAATTTATTTTTCAATTATGTAGCATTACATTGTCTGCTGAAGTAATGGCCTATATTCACACAATGAATCCCTCTGTTTTGGAAGACTGGAACTTTGGGTTATTGCCTCCCCCAAATGGTACATTAGAAGATACCTATAGGTATGTGCAGTCACAGGCCATTACCTGTCAAAAGCCCACTCCTGAACAGCAAAAGCCAGATCCCTATAAGAACCTTAGTTTTTGGGAGGTTAATTTAAAGGAAAAGTTTTCTAGTGAATTGGATCAGTATCCTTTGGGACGCAAGTTTTTGTTACAAAGTGGATATAGGGGACGGTCCTCTATTCGTACCGGTGTTAAGCGCCCTGCTGTTTCCAAAGCCTCTGCTGCCCCTAAACGTAAGCGCGCCAAAACCAAAAGG
>CDK36544
ATGTGGCGGCCTAGCGACAGCACAGTATATGTGCCTCCTCCTAACCCTGTATCCAAAGTTGTTGCCACGGATGCTTATGTTACTCGCACCAACATATTTTATCATGCCAGCAGTTCTAGACTTCTTGCAGTGGGACATCCGTATTTTTCCATAAAACGGGCTAACAAAACTGTTGTGCCAAAGGTGTCAGGATATCAATACAGGGTATTTAAGGTGGTGTTACCAGATCCTAACAAATTTGCATTGCCTGACTCGTCTCTTTTCGATCCCACAACACAACGTTTAGTATGGGCATGCACAGGCCTAGAGGTGGGCAGGGGACAGCCATTAGGTGTGGGTGTAAGTGGACATCCTTTCCTAAATAAATATGATGATGTTGAAAATTCAGGGAGTGGTGGTAACCCTGGACAGGATAACAGGGTTAATGTAGGTATGGATTATAAACAAACACAATTATGCATGGTTGGATGTGCCCCCCCTTTGGGCGAGCATTGGGGTAAAGGTAAACAGTGTACTAATACACCTGTACAGGCTGGTGACTGCCCGCCCTTAGAACTTATTACCAGTGTTATACAGGATGGCGATATGGTTGACACAGGCTTTGGTGCTATGAATTTTGCTGATTTGCAGACCAATAAATCAGATGTTCCTATTGACATATGTGGCACTACATGTAAATATCCAGATTATTTACAAATGGCTGCAGACCCATATGGTGATAGATTATTTTTTTTTCTACGGAAGGAACAAATGTTTGCCAGACATTTTTTTAACAGGGCTGGCGAGGTGGGGGAACCTGTGCCTGATACTCTTATAATTAAGGGTAGTGGAAATCGCACGTCTGTAGGGAGTAGTATATATGTTAACACCCCGAGCGGCTCTTTGGTGTCCTCTGAGGCACAATTGTTTAATAAGCCATATTGGCTACAAAAAGCCCAGGGACATAACAATGGTATTTGTTGGGGTAATCAACTGTTTGTTACTGTGGTAGATACCACACGCAGTACCAACATGACATTATGTGCATCCGTAACTACATCTTCCACATACACCAATTCTGATTATAAAGAGTACATGCGTCATGTGGAAGAGTATGATTTACAATTTATTTTTCAATTATGTAGCATTACATTGTCTGCTGAAGTAATGGCCTATATTCACACAATGAATCCCTCTGTTTTGGAAGACTGGAACTTTGGGTTATCGCCTCCCCCAAATGGTACATTAGAAGATACCTATAGGTATGTGCAGTCACAGGCCATTACCTGTCAAAAGCCCACTCCTGAAAAGGAAAAGCCAGATCCCTATAAAAACCTTAGTTTTTGGGAGGTTAATTTAAAAGAAAAGTTTTCTAGTGAATTGGATCAGTATCCTTTGGGACGCAAGTTTTTGTTACAAAGTGGATATAGGGGACGGTCCTCTATTCGTACAGGTGTTAAGCGCCCTGCTGTTTCCAAAGCCCCTGCTGCCCCTAAACGTAAGCGCGCCAAAACTAAAAGG
>CDK37120
ATGTGGCGGCCTAGCGACAGCACAGTATATGTGCCTCCTCCTAACCCTGTATCCAAAGTTGTTGCCACGGATGCTTATGTTACTCGCACCAACATATTTTATCATGCCAGCAGTTCTAGACTTCTTGCAGTGGGTCATCCTTATTTTTCCATAAAACGGGCTAACAAAACTGTTGTGCCAAAGGTGTCAGGATATCAATACAGGGTATTTAAGGTGGTGTTACCAGATCCTAACAAATTTGCATTGCCTGACTCGTCTCTTTTTGATCCCACAACACAACGTTTGGTATGGGCATGCACAGGCCTAGAGGTGGGCAGGGGACAGCCATTAGGTGTGGGTGTAAGTGGACATCCTTTCCTAAATAAATATGATGATGTTGAAAATTCAGGGAGTGGTGGTAACCCTGGACAGGATAACAGGGTTAATGTTGGTATGGATTATAAACAAACACAATTATGCATGGTTGGATGTGCCCCCCCTTTGGGCGAGCATTGGGGTAAAGGTAAACAGTGTACTAATACACCTGTACAGGCCGGTGACTGCCCGCCCTTAGAACTTATTACCAGTGTTATACAGGATGGCGATATGGTTGACACAGGCTTTGGTGCTATGAATTTTGCTGATTTGCAGACCAATAAATCAGATGTTCCTATTGACATATGTGGCACTACATGTAAATATCCAGATTATTTACAAATGGCTGCAGACCCATATGGTGATAGATTATTTTTTTTTCTACGGAAGGAACAAATGTTTGCCAGACATTTTTTTAACAGGGCTGGCGAGGTGGGGGAACCTGTGCCTGATACTCTTATAATTAAGGGTAGTGGAAATCGAACGTCTGTAGGGAGTAGTATATATGTTAACACCCCAAGCGGCTCTTTGGTGTCCTCTGAGGCACAATTGTTTAATAAGCCATATTGGCTACAAAAAGCCCAGGGACATAACAATGGTATTTGTTGGGGTAATCAACTGTTTGTTACTGTGGTAGATACCACACGCAGTACCAACATGACATTATGTGCATCCGTAACTACATCTTCCACATACACCAATTCTGATTATAAAGAGTACATGCGTCATGTGGAAGAGTATGATTTACAATTTATTTTTCAATTATGTAGCATTACATTGTCTGCTGAAGTAATGGCCTATATTCACACAATGAATCCCTCTGTTTTGGAAGACTGGAACTTTGGGTTATCGCCTCCCCCAAATGGTACATTAGAAGATACCTATAGGTATGTGCAGTCACAGGCCATTACCTGTCAAAAGCCCACTCCTGAAAAGGAAAAGCCAGATCCCTATAAGAACCTTAGTTTTTGGGAGGTTAATTTAAAAGAAAAGTTTTCTAGTGAATTGGATCAGTATCCTTTGGGACGCAAGTTTTTGTTACAAAGTGGATATAGGGGACGGTCCTCTATTCGTACCGGTGTTAAGCGCCCTGCTGTTTCCAAAGCCTCTGCTGCCCCTAAACGTAAGCGCGCCAAAACCAAAAGG
>AFL91961
ATGTGGCGGCCTAGCGACAGCACAGTATATGTGCCTCCTCCTAACCCTGTATCCAAAGTTGTTGCCACGGATGCTTATGTTACTCGCACCAACATATTTTATCATGCCAGCAGTTCTAGACTACTTGCAGTGGGTCATCCTTATTTTTCCATAAAACGGGCTAACAAAACTGTTGTGCCAAAGGTGTCAGGATATCAATACAGGGTATTTAAGGTGGTGTTACCAGATCCTAACAAATTTGCATTGCCTGACTCGTCTCTTTTTGATCCCACAACACAACGTTTGGTATGGGCATGCACAGGCCTAGAGGTGGGCAGGGGACAGCCATTAGGTGTGGGTGTAAGTGGACATCCTTTCCTAAATAAATATGATGATGTTGAAAATTCAGGGAGTGGTGGTAACCCTGGACAGGATAACAGGGTTAATGTTGGTATGGATTATAAACAAACACAATTATGCATGGTTGGATGTGCCCCCCCTTTGGGCGAGCATTGGGGTAAAGGTAAACAGTGTACTAATACACCTGTACAGGCTGGTGACTGCCCGCCCTTAGAACTTATTACCAGTGTTATACAGGATGGCGATATGGTTGACACAGGCTTTGGTGCTATGAATTTTGCTGATTTGCAGACCAATAAATCAGATGTTCCTATTGACATATGTGGCACTACATGTAAATATCCAGATTATTTACAAATGGCTGCAGACCCATATGGTGATAGATTATTTTTTTTTCTACGGAAGGAACAAATGTTTGCCAGACATTTTTTTAACAGGGCTGGCGAGGTGGGGGAACCTGTGCCTGATACTCTTATAATTAAGGGTAGTGGAAATCGAACGTCTGTAGGGAGTAGTATATATGTTAACACCCCAAGCGGCTCTTTGGTGTCCTCTGAGGCACAATTGTTTAATAAGCCATATTGGCTACAAAAGGCCCAGGGACATAACAATGGTATTTGTTGGGGTAATCAACTGTTTGTTACTGTGGTAGATACCACACGCAGTACCAACATGACATTATGTGCATCCGTAACTACATCTTCCACATACACCAATTCTGATTATAAAGAGTACATGCGTCATGTGGAAGAGTATGATTTACAATTTATTTTTCAATTATGTAGCATTACATTGTCTGCTGAAGTAATGGCCTATATTCACACAATGAATCCCTCTGTTTTGGAAGACTGGAACTTTGGGTTATCGCCTCCCCCAAATGGTACATTAGAAGATACCTATAGGTATGTGCAGTCACAGGCCATTACCTGTCAAAAGCCCACTCCTGAAAAGCAAAAGCCAGATCCCTATAAGAACCTTAGTTTTTGGGAGGTTAATTTAAAAGAAAAGTTTTCTAGTGAATTGGATCAGTATCCTTTGGGACGCAAGTTTTTGTTACAAAGTGGATATAGGGGACGGTCCTCTATTCGTACCGGTGTTAAGCGCCCTGCTGTTTCCAAAGCCTCTGCTGCCCCTAAACGTAAGCGCGCCAAAACCAAAAGG
>CDK37534
ATGTGGCGGCCTAGCGACAGCACAGTATATGTGCCTCCTCCTAACCCTGTATCCAAAGTTGTTGCCACGGATGCTTATGTTACTCGCACCAACATATTTTATCATGCCAGCAGTTCTAGACTTCTTGCAGTGGGACATCCTTATTTTTCCATAAAACGGGCTAACAAAACTGTTGTGCCAAAGGTGTCAGGATATCAATACAGGGTATTTAAGGTGGTGTTACCAGATCCTAACAAATTTGCATTGCCTGACTCGTCTCTTTTCGATCCCACAACACAACGTTTAGTATGGGCATGCACAGGCCTAGAGGTGGGCAGGGGACAGCCATTAGGTGTGGGTGTAAGTGGACATCCTTTCCTAAATAAATATGATGATGTGGAAAATTCAGGGAGTGGTGGTAACCCTGGACAGGATAACAGGGTTAATGTAGGTATGGATTATAAACAAACACAATTATGCATGGTTGGATGTGCCCCCCCTTTGGGCGAGCATTGGGGTAAAGGTAAACAGTGTACTAATACACCTGTACAGGCTGGTGACTGCCCGCCCTTAGAACTTATTACCAGTGTTATACAGGATGGCGATATGGTTGACACAGGCTTTGGTGCTATGAATTTTGCTGATTTGCAGACCAATAAATCAGATGTTCCTATTGACATATGTGGCACTACATGTAAATATCCAGATTATTTACAAATGGCTGCAGACCCATATGGTGATAGATTATTTTTTTTTCTACGGAAGGAACAAATGTTTGCCAGACATTTTTTTAACAGGGCTGGCGAGGTGGGGGAACCTGTGCCTGATACTCTTATAATTAAGGGTAGTGGAAATCGCACGTCTGTAGGGAGTAGTATATATGTTAACACCCCGAGCGGCTCTTTGGTGTCCTCTGAGGCACAATTGTTTAATAAGCCATATTGGCTACAAAAAGCCCAGGGACATAACAATGGTATTTGTTGGGGTAATCAACTGTTTGTTACTGTGGTAGATACCACACGCAGTACCAACATGACATTATGTGCATCCGTAACTACATCTTCCACATACACCAATTCTGATTATAAAGAGTACATGCGTCATGTGGAAGAGTATGATTTACAATTTATTTTTCAATTATGTAGCATTACATTGTCTGCTGAAGTAATGGCCTATATTCACACAATGAATCCCTCTGTTTTGGAAGACTGGAACTTTGGGTTATCGCCTCCCCCAAATGGTACATTAGAAGATACCTATAGGTATGTGCAGTCACAGGCCATTACCTGTCAAAAGCCCACTCCTGAAAAGGAAAAGCCAGATCCCTATAAAAACCTTAGTTTTTGGGAGGTTAATTTAAAAGAAAAGTTTTCTAGTGAATTGGATCAGTATCCTTTGGGACGCAAGTTTTTGTTACAAAGTGGATATAGGGGACGGTCCTCTATTCGTACAGGTGTTAAGCGCCCTGCTGTTTCCAAAGCCTCTGCTGCCCCTAAACGTAAGCGCGCCAAAACTAAAAGG
>CDK36688
ATGTGGCGGCCTAGCGACAGCACAGTATATGTGCCTCCTCCTAACCCTGTATCCAAAGTTGTTGCCACGGATGCTTATGTTACTCGCACCAACATATTTTATCATGCCAGCAGTTCTAGACTTCTTGCAGTGGGTCATCCTTATTTTTCCATAAAACGGGCTAACAAAACTGTTGTGCCAAAGGTGTCAGGATATCAATACAGGGTATTTAAGGTGGTGTTACCAGATCCTAACAAATTTGCATTGCCTGACTCGTCTCTTTTTGATCCCACAACACAACGTTTGGTATGGGCATGCACAGGCCTAGAGGTGGGCAGGGGACAGCCATTAGGTGTGGGTGTAAGTGGACATCCTTTCCTAAATAAATATGATGATGTTGAAAATTCAGGGAGTGGTGGTAACCCTGGACAGGATAACAGGGTTAATGTTGGTATGGATTATAAACAAACACAATTATGCATGGTTGGATGTGCCCCCCCTTTGGGCGAGCATTGGGGTAAAGGTAAACAGTGTACTAATACACCTGTACAGGCTGGTGACTGCCCGCCCTTAGAACTTATTACCAGTGTTATACAGGATGGCGATATGGTTGACACAGGCTTTGGTGCTATGAATTTTGCTGATTTGCAGACCAATAAATCAGATGTTCCTATTGACATATGTGGCACTACATGTAAATATCCAGATTATTTACAAATGGCTGCAGACCCATATGGTGATAGATTATTTTTTTTTCTACGGAAGGAACAAATGTTTGCCAGACATTTTTTTAACAGGGCTGGCGAGGTGGGGGAACCTGTGCCTGATACTCTTATAATTAAGGGTAGTGGAAATCGAACGTCTGTAGGGAGTAGTATATATGTTAACACCCCAAGCGGCTCTTTGGTGTCCTCTGAGGCACAATTGTTTAATAAGCCATATTGGCTACAAAAGGCCCAGGGACATAACAATGGTATTTGTTGGGGTAATCAACTGTTTGTTACTGTGGTAGATACCACACGCAGTACCAACATGACATTATGTGCATCCGTAACTACATCTTCCACATACACCAATTCTGATTATAAAGAGTACATGCGTCATGTGGAAGAGTATGATTTACAATTTATTTTTCAATTATGTAGCATTACATTGTCTGCTGAAGTAATGGCCTATATTCACACAATGAATCCCTCTGTTTTGGAAGACTGGAACTTTGGGTTATCGCCTCCCCCAAATGGTACATTAGAAGATACCTATAGGTATGTGCAGTCACAGGCCATTACCTGTCAAAAGCCCACTCCTGAAAAGCAAAAGCCAGATCCCTATAAGAACCTTAGTTTTTGGGAGGTTAATTTAAAAGAAAAGTTTTCTAGTGAATTGGATCAGTATCCTTTGGGACGCAAGTTTTTGTTACAAAGTGGATATAGGGGACGGTCCTCTATTCGTACCGGTGTTAAGCGCCCTGCTGTTTCCAAAGCCTCTGCTGCCCCTAAACGTAAGCGCGCCAAAACCAAAAGG
>CDK36841
ATGTGGCGGCCTAGCGACAGCACAGTATATGTGCCTCCTCCTAACCCTGTATCCAAAGTTGTTGCCACGGATGCTTATGTTACTCGCACCAACATATTTTATCATGCCAGCAGTTCTAGACTTCTTGCAGTGGGTCATCCTTATTTTTCCATAAAACGGGCTAACAAAACTGTTGTGCCAAAGGTGTCAGGATATCAATACAGGGTATTTAAGGTGGTGTTACCAGATCCTAACAAATTTGCATTGCCTGACTCGTCTCTTTTTGATCCCACAACACAACGTTTGGTATGGGCATGCACAGGCCTAGAGGTGGGCAGGGGACAGCCATTAGGTGTGGGTGTAAGTGGACATCCTTTCCTAAATAAATATGATGATGTTGAAAATTCAGGGAGTGGTGGTAACCCTGGACAGGATAACAGGGTTAATGTTGGTATGGATTATAAACAAACACAATTATGCATGGTTGGATGTGCCCCCCCTTTGGGCGAGCATTGGGGTAAAGGTAAACAGTGTACTAATACACCTGTACAGGCTGGTGACTGCCCGCCCTTAGAACTTATTACCAGTGTTATACAGGATGGCGATATGGTTGACACAGGCTTTGGTGCTATGAATTTTGCTGATTTGCAGACCAATAAATCAGATGTTCCTATTGACATATGTGGCACTACATGTAAATATCCAGATTATTTACAAATGGCTGCAGACCCATATGGTGATAGATTATTTTTTTTTCTACGGAAGGAACAAATGTTTGCCAGACATTTTTTTAACAGGGCTGGCGAGGTGGGGGAACCTGTGCCTGATACTCTTATAATTAAGGGTAGTGGAAATCGAACGTCTGTAGGGAGTAGTATATATGTTAACACCCCAAGCGGCTCTTTGGTGTCCTCTGAGGCACAATTGTTTAATAAGCCATATTGGCTACAAAAAGCCCAGGGACATAACAATGGTATTTGTTGGGGTAATCAACTGTTTGTTACTGTGGTAGATACCACACGCAGTACCAACATGACATTATGTGCATCCGTAACTACATCTTCCACATACACCAATTCTGATTATAAAGAGTACATGCGTCATGTGGAAGAGTATGATTTACAATTTATTTTTCAATTATGTAGCATTACATTGTCTGCTGAAGTAATGGCCTATATTCACACAATGAATCCCTCTGTTTTGGAAGACTGGAACTTTGGGTTATCGCCTCCCCCAAATGGTACATTAGAAGATACCTATAGGTATGTGCAGTCACAGGCCATTACCTGTCAAAAGCCCACTCCTGAAAAGGAAAAGCCAGATCCCTATAAGAACCTTAGTTTTTGGGAGGTTAATTTAAAAGAAAAGTTTTCTAGTGAATTGGATCAGTATCCTTTGGGACGCAAGTTTTTGTTACAAAGTGGATATAGGGGACGGTCCTCTATTCGTACCGGTGTTAAGCGCCCTGCTGTTTCCAAAGCCTCTGCTGCCCCTAAACGTAAGCGCGCCAAAACCAAAAGG
>CDK37003
ATGTGGCGGCCTAGCGACAGCACAGTATATGTGCCTCCTCCTAACCCTGTATCCAAAGTTGTTGCCACGGATGCTTATGTTACTCGCACCAACATATTTTATCATGCCAGCAGTTCTAGACTTCTTGCAGTGGGTCATCCTTATTTTTCCATAAAACGGGCTAACAAAACTGTTGTGCCAAAGGTGTCAGGATATCAATACAGGGTATTTAAGGTGGTGTTACCAGATCCTAACAAATTTGCATTGCCTGACTCGTCTCTTTTTGATCCCACAACACAACGTTTGGTATGGGCATGCACAGGCCTAGAGGTGGGCAGGGGACAGCCATTAGGTGTGGGTGTAAGTGGACATCCTTTCCTAAATAAATATGATGATGTTGAAAATTCAGGGAGTGGTGGTAACCCTGGACAGGATAACAGGGTTAATGTTGGTATGGATTATAAACAAACACAATTATGCATGGTTGGATGTGCCCCCCCTTTGGGCGAGCATTGGGGTAAAGGTAAACAGTGTACTAATACACCTGTACAGGCTGGTGACTGCCCGCCCTTAGAACTTATTACCAGTGTTATACAGGATGGCGATATGGTTGACACAGGCTTTGGTGCTATGAATTTTGCTGATTTGCAGACCAATAAATCAGATGTTCCTATTGACATATGTGGCACTACATGTAAATATCCAGATTATTTACAAATGGCTGCAGACCCATATGGTGATAGATTATTTTTTTTTCTACGGAAGGAACAAATGTTTGCCAGACATTTTTTTAACAGGGCTGGCGAGGTGGGGGAACCTGTGCCTGATACTCTTATAATTAAGGGTAGTGGAAATCGAACGTCTGTAGGGAGTAGTATATATGTTAACACCCCAAGCGGCTCTTTGGTGTCCTCTGAGGCACAATTGTTTAATAAGCCATATTGGCTACAAAAAGCCCAGGGACATAACAATGGTATTTGTTGGGGTAATCAACTGTTTGTTACTGTGGTAGATACCACACGCAGTACCAACATGACATTATGTGCATCCGTAACTACATCTTCCACATACACCAATTCTGATTATAAAGAGTACATGCGTCATGTGGAAGAGTATGATTTACAATTTATTTTTCAATTATGTAGCATTACATTGTCTGCTGAAGTAATGGCCTATATTCACACAATGAATCCCTCTGTTTTGGAAGACTGGAACTTTGGGTTATCGCCTCCCCCAAATGGTACATTAGAAGATACCTATAGGTATGTGCAGTCACAGGCCATTACCTGTCAAAAGCCCACTCCTGAAAAGGAAAAGCCAGATCCCTATAAGAACCTTAGTTTTTGGGAGGTTAATTTAAAAGAAAAGTTTTCTAGTGAATTGGATCAGTATCCTTTGGGACGCAAGTTTTTGTTACAAAGTGGATATAGGGGACGGTCCTCTATTCGTACCGGTGTTAAGCGCCCTGCTGTTTCCAAAGCCTCTGCTGCCCCTAAACGTAAGCGCGCCAAAACCAAAAGG
>CDK37435
ATGTGGCGGCCTAGCGACAGCACAGTATATGTGCCTCCTCCTAACCCTGTATCCAAAGTTGTTGCCACGGATGCTTATGTTACTCGCACCAACATATTTTATCATGCCAGCAGTTCTAGACTTCTTGCAGTGGGTCATCCTTATTTTTCCATAAAACGGGCTAACAAAACTGTTGTGCCAAAGGTGTCAGGATATCAATACAGGGTATTTAAGGTGGTGTTACCAGATCCTAACAAATTTGCATTGCCTGACTCGTCTCTTTTTGATCCCACAACACAACGTTTGGTATGGGCATGCACAGGCCTAGAGGTGGGCAGGGGACAGCCATTAGGTGTGGGTGTAAGTGGACATCCTTTCCTAAATAAATATGATGATGTTGAAAATTCAGGGAGTGGTGGTAACCCTGGACAGGATAACAGGGTTAATGTTGGTATGGATTATAAACAAACACAATTATGCATGGTTGGATGTGCCCCCCCTTTGGGCGAGCATTGGGGTAAAGGTAAACAGTGTACTAATACACCTGTACAGGCTGGTGACTGCCCGCCCTTAGAACTTATTACCAGTGTTATACAGGATGGCGATATGGTTGACACAGGCTTTGGTGCTATGAATTTTGCTGATTTGCAGACCAATAAATCAGATGTTCCTATTGACATATGTGGCACTACATGTAAATATCCAGATTATTTACAAATGGCTGCAGACCCATATGGTGATAGATTATTTTTTTTTCTACGGAAGGAACAAATGTTTGCCAGACATTTTTTTAACAGGGCTGGCGAGGTGGGGGAACCTGTGCCTGATACTCTTATAATTAAGGGTAGTGGAAATCGAACGTCTGTAGGGAGTAGTATATATGTTAACACCCCAAGCGGCTCTTTGGTGTCCTCTGAGGCACAATTGTTTAATAAGCCATATTGGCTACAAAAAGCCCAGGGACATAACAATGGTATTTGTTGGGGTAATCAACTGTTTGTTACTGTGGTAGATACCACACGCAGTACCAACATGACATTATGTGCATCCGTAACTACATCTTCCACATACACCAATTCTGATTATAAAGAGTACATGCGTCATGTGGAAGAGTATGATTTACAATTTATTTTTCAATTATGTAGCATTACATTGTCTGCTGAAGTAATGGCCTATATTCACACAATGAATCCCTCTGTTTTGGAAGACTGGAACTTTGGGTTATCGCCTCCCCCAAATGGTACATTAGAAGATACCTATAGGTATGTGCAGTCACAGGCCATTACCTGTCAAAAGCCCACTCCTGAAAAGGAAAAGCCAGATCCCTATAAGAACCTTAGTTTTTGGGAGGTTAATTTAAAAGAAAAGTTTTCTAGTGAATTGGATCAGTATCCTTTGGGACGCAAGTTTTTGTTACAAAGTGGATATAGGGGACGGTCCTCTATTCGTACCGGTGTTAAGCGCCCTGCTGTTTCCAAAGCCTCTGCTGCCCCTAAACGTAAGCGCGCCAAAACCAAAAGG
>CBY85493
ATGTGGCGGCCTAGCGACAGCACAGTATATGTGCCTCCTCCTAACCCTGTATCCAAAGTTGTTGCCACGGATGCTTATGTTACTCGCACCAACATATTTTATCATGCCAGCAGTTCTAGACTTCTTGCAGTGGGTCATCCTTATTTTTCCATAAAACGGGCTAACAAAACTGTTGTGCCAAAGGTGTCAGGATATCAATACAGGGTATTTAAGGTGGTGTTACCAGATCCTAACAAATTTGCATTGCCTGACTCGTCTCTTTTTGATCCCACAACACAACGTTTGGTATGGGCATGCACAGGCCTAGAGGTGGGCAGGGGACAGCCATTAGGTGTGGGTGTAAGTGGACATCCTTTCCTAAATAAATATGATGATGTTGAAAATTCAGGGAGTGGTGGTAACCCTGGACAGGATAACAGGGTTAATGTTGGTATGGATTATAAACAAACACAATTATGCATGGTTGGATGTGCCCCCCCTTTGGGCGAGCATTGGGGTAAAGGTAAACAGTGTACTAATACACCTGTACAGGCTGGTGACTGCCCGCCCTTAGAACTTATTACCAGTGTTATACAGGATGGCGATATGGTTGACACAGGCTTTGGTGCTATGAATTTTGCTGATTTGCAGACCAATAAATCAGATGTTCCTATTGACATATGTGGCACTACATGTAAATATCCAGATTATTTACAAATGGCTGCAGACCCATATGGTGATAGATTATTTTTTTTTCTACGGAAGGAACAAATGTTTGCCAGACATTTTTTTAACAGGGCTGGCGAGGTGGGGGAACCTGTGCCTGATACTCTTATAATTAAGGGTAGTGGAAATCGAACGTCTGTAGGGAGTAGTATATATGTTAACACCCCAAGCGGCTCTTTGGTGTCCTCTGAGGCACAATTGTTTAATAAGCCATATTGGCTACAAAAAGCCCAGGGACATAACAATGGTATTTGTTGGGGTAATCAACTGTTTGTTACTGTGGTAGATACCACACGCAGTACCAACATGACATTATGTGCATCCGTAACTACATCTTCCACATACACCAATTCTGATTATAAAGAGTACATGCGTCATGTGGAAGAGTATGATTTACAATTTATTTTTCAATTATGTAGCATTACATTGTCTGCTGAAGTAATGGCCTATATTCACACAATGAATCCCTCTGTTTTGGAAGACTGGAACTTTGGGTTATCGCCTCCCCCAAATGGTACATTAGAAGATACCTATAGGTATGTGCAGTCACAGGCCATTACCTGTCAAAAGCCCACTCCTGAAAAGGAAAAGCCAGATCCCTATAAGAACCTTAGTTTTTGGGAGGTTAATTTAAAAGAAAAGTTTTCTAGTGAATTGGATCAGTATCCTTTGGGACGCAAGTTTTTGTTACAAAGTGGATATAGGGGACGGTCCTCTATTCGTACCGGTGTTAAGCGCCCTGCTGTTTCCAAAGCCTCTGCTGCCCCTAAACGTAAGCGCGCCAAAACCAAAAGG
>CDK36634
ATGTGGCGGCCTAGCGACAGCACAGTATATGTGCCTCCTCCTAACCCTGTATCCAAAGTTGTTGCCACGGATGCTTATGTTACTCGCACCAACATATTTTATCATGCCAGCAGTTCTAGACTTCTTGCAGTGGGACATCCGTATTTTTCCATAAAACGGGCTAACAAAACTGTTGTGCCAAAGGTGTCAGGATATCAATACAGGGTATTTAAGGTGGTGTTACCAGATCCTAACAAATTTGCATTGCCTGACTCGTCTCTTTTCGATCCCACAACACAACGTTTAGTATGGGCATGCACAGGCCTAGAGGTGGGCAGGGGACAGCCATTAGGTGTGGGTGTAAGTGGACATCCTTTCCTAAATAAATATGATGATGTTGAAAATTCAGGGAGTGGTGGTAACCCTGGACAGGATAACAGGGTTAATGTAGGTATGGATTATAAACAAACACAATTATGCATGGTTGGATGTGCCCCCCCTTTGGGCGAGCATTGGGGTAAAGGTAAACAGTGTACTAATACACCTGTACAGGCTGGTGACTGCCCGCCCTTAGAACTTATTACCAGTGTTATACAGGATGGCGATATGGTTGACACAGGCTTTGGTGCTATGAATTTTGCTGATTTGCAGACCAATAAATCAGATGTTCCTATTGACATATGTGGCACTACATGTAAATATCCAGATTATTTACAAATGGCTGCAGACCCATATGGTGATAGATTATTTTTTTTTCTACGGAAGGAACAAATGTTTGCCAGACATTTTTTTAACAGGGCTGGCGAGGTGGGGGAACCTGTGCCTGATACTCTTATAATTAAGGGTAGTGGAAATCGCACGTCTGTAGGGAGTAGTATATATGTTAACACCCCGAGCGGCTCTTTGGTGTCCTCTGAGGCACAATTGTTTAATAAGCCATATTGGCTACAAAAAGCCCAGGGACATAACAATGGTATTTGTTGGGGTAATCAACTGTTTGTTACTGTGGTAGATACCACACGCAGTACCAACATGACATTATGTGCATCCGTAACTACATCTTCCACATACACCAATTCTGATTATAAAGAGTACATGCGTCATGTGGAAGAGTATGATTTACAATTTATTTTTCAATTATGTAGCATTACATTGTCTGCTGAAGTAATGGCCTATATTCACACAATGAATCCCTCTGTTTTGGAAGACTGGAACTTTGGGTTATCGCCTCCCCCAAATGGTACATTAGAAGATACCTATAGGTATGTGCAGTCACAGGCCATTACCTGTCAAAAGCCCACTCCTGAAAAGGAAAAGCCAGATCCCTATAAAAACCTTAGTTTTTGGGAGGTTAATTTAAAAGAAAAGTTTTCTAGTGAATTGGATCAGTATCCTTTGGGACGCAAGTTTTTGTTACAAAGTGGATATAGGGGTCGGTCCTCTATTCGTACAGGTGTTAAGCGCCCTGCTGTTTCCAAAGCCTCTGCTGCCCCTAAACGTAAGCGCGCCAAAACTAAAAGG
>AFL92016
ATGTGGCGGCCTAGCGACAGCACAGTATATGTGCCTCCTCCTAACCCTGTATCCAAAGTTGTTGCCACGGATGCTTATGTTACTCGCACCAACATATTTTATCATGCCAGCAGTTCTAGACTTCTTGCAGTGGGACATCCTTATTTTTCCATAAAACGGGCTAACAAAACTGTTGTGCCAAAGGTGTCAGGATATCAATACAGGGTATTTAAGGTGGTGTTACCAGATCCTAACAAATTTGCATTGCCTGACTCGTCTCTTTTCGATCCCACAACACAACGTTTAGTATGGGCATGCACAGGCCTAGAGGTGGGCAGGGGACAGCCATTAGGTGTGGGTGTAAGTGGACATCCTTTCCTAAATAAATATGATGATGTTGAAAATTCAGGGAGTGGTGGTAACCCTGGACAGGATAACAGGGTTAATGTAGGTATGGATTATAAACAAACACAATTATGCATGGTTGGATGTGCCCCCCCTTTGGGCGAGCATTGGGGTAAAGGTAAACAGTGTACTAATACACCTGTACAGGCTGGTGACTGCCCGCCCTTAGAACTTATTACCAGTGTTATACAGGATGGCGATATGGTTGACACAGGCTTTGGTGCTATGAATTTTGCTGATTTGCAGACCAATAAATCAGATGTTCCTATTGACATATGTGGCACTACATGTAAATATCCAGATTATTTACAAATGGCTGCAGACCCATATGGTGATAGATTATTTTTTTTTCTACGGAAGGAACAAATGTTTGCCAGACATTTTTTTAACAGGGCTGGCGAGGTGGGGGAACCTGTGCCTGATACACTTATAATTAAGGGTAGTGGAAATCGCACGTCTGTAGGGAGTAGTATATATGTTAACACCCCGAGCGGCTCTTTGGTGTCCTCTGAGGCACAATTGTTTAATAAGCCATATTGGCTACAAAAAGCCCAGGGACATAACAATGGTATTTGTTGGGGTAATCAACTGTTTGTTACTGTGGTAGATACCACACGCAGTACCAACATGACATTATGTGCATCCGTAACTACATCTTCCACATACACCAATTCTGATTATAAAGAGTACATGCGTCATGTGGAAGAGTATGATTTACAATTTATTTTTCAATTATGTAGCATTACATTGTCTGCTGAAGTAATGGCCTATATTCACACAATGAATCCCTCTGTTTTGGAAGACTGGAACTTTGGGTTATCGCCTCCCCCAAATGGTACATTAGAAGATACCTATAGGTATGTGCAGTCACAGGCCATTACCTGTCAAAAGCCCACTCCTGAAAAGGAAAAGCCAGATCCCTATAAGAACCTTAGTTTTTGGGAGGTTAATTTAAAAGAAAAGTTTTCTAGTGAATTGGATCAGTATCCTTTGGGACGCAAGTTTTTGTTACAAAGTGGATATAGGGGACGGTCCTCTATTCGTACAGGTGTTAAGCGCCCTGCTGTTTCCAAAGCCTCTGCTGCCCCTAAACGTAAGCGCGCCAAAACTAAAAGG
>CBY85475
ATGTGGCGGCCTAGCGACAGCACAGTATATGTGCCTCCTCCTAACCCTGTATCCAAAGTTGTTGCCACGGATGCTTATGTTACTCGCACCAACATATTTTATCATGCCAGCAGTTCTAGACTTCTTGCAGTGGGTCATCCTTATTTTTCCATAAAACGGGCTAACAAAACTGTTGTGCCAAAGGTGTCAGGATATCAATACAGGGTATTTAAGGTGGTGTTACCAGATCCTAACAAATTTGCATTGCCTGACTCGTCTCTTTTTGATCCCACAACACAACGTTTGGTATGGGCATGCACAGGCCTAGAGGTGGGCAGGGGACAGCCATTAGGTGTGGGTGTAAGTGGACATCCTTTCCTAAATAAATATGATGATGTTGAAAATTCAGGGAGTGGTGGTAACCCTGGACAGGATAACAGGGTTAATGTTGGTATGGATTATAAACAAACACAATTATGCATGGTTGGATGTGCCCCCCCTTTGGGCGAGCATTGGGGTAAAGGTAAACAGTGTACTAATACACCTGTACAGGCTGGTGACTGCCCGCCCTTAGAACTTATTACCAGTGTTATACAGGATGGCGATATGGTTGACACAGGCTTTGGTGCTATGAATTTTGCTGATTTGCAGACCAATAAATCCGATGTTCCTATTGACATATGTGGCACTACATGTAAATATCCAGATTATTTACAAATGGCTGCAGACCCATATGGTGATAGATTATTTTTTTTTCTACGGAAGGAACAAATGTTTGCCAGACATTTTTTTAACAGGGCTGGCGAGGTGGGGGAACCTGTGCCTGATACTCTTATAATTAAGGGTAGTGGAAATCGAACGTCTGTAGGGAGTAGTATATATGTTAACACCCCAAGCGGCTCTTTGGTGTCCTCTGAGGCACAATTGTTTAATAAGCCATATTGGCTACAAAAAGCCCAGGGACATAACAATGGTATTTGTTGGGGTAATCAACTGTTTGTTACTGTGGTAGATACCACACGCAGTACCAACATGACATTATGTGCATCCGTAACTACATCTTCCACATACACCAATTCTGATTATAAAGAGTACATGCGTCATGTGGAAGAGTATGATTTACAATTTATTTTTCAATTATGTAGCATTACATTGTCTGCTGAAGTAATGGCCTATATTCACACAATGAATCCCTCTGTTTTGGAAGACTGGAACTTTGGGTTATCGCCTCCCCCAAATGGTACATTAGAAGATACCTATAGGTATGTGCAGTCACAGGCCATTACCTGTCAAAAGCCCACTCCTGAAAAGGAAAAGCCAGATCCCTATAAGAACCTTAGTTTTTGGGAGGTTAATTTAAAAGAAAAGTTTTCTAGTGAATTGGATCAGTATCCGTTGGGACGCAAGTTTTTGTTACAAAGTGGATATAGGGGACGGTCCTCTATTCGTACCGGTGTTAAGCGCCCTGCTGTTTCCAAAGCCTCTGCTGCCCCTAAACGTAAGCGCGCCAAAACCAAAAGG
>CDK36922
ATGTGGCGGCCTAGCGACAGCACAGTATATGTGCCTCCTCCTAACCCTGTATCCAAAGTTGTTGCCACGGATGCTTATGTTACTCGCACCAACATATTTTATCATGCCAGCAGTTCTAGACTTCTTGCAGTGGGACATCCTTATTTTTCCATAAAACGGGCTAACAAAACTGTTGTGCCAAAGGTGTCAGGATATCAATACAGGGTATTTAAGGTGGTGTTACCAGATCCTAACAAATTTGCATTGCCTGACTCGTCTCTTTTCGATCCCACAACACAACGTTTAGTATGGGCATGCACAGGCCTAGAGGTGGGCAGGGGACAGCCATTAGGTGTGGGTGTAAGTGGACATCCTTTCCTAAATAAATATGATGATGTTGAAAATTCAGGGAGTGGTGGTAACCCTGGACAGGATAACAGGGTTAATGTAGGTATGGATTATAAACAAACACAATTATGCATGGTTGGATGTGCCCCCCCTTTGGGCGAGCATTGGGGTAAAGGTAAACAGTGTACTAATACACCTGTACAGGCTGGTGACTGCCCGCCCTTAGAACTTATTACCAGTGTTATACAGGATGGCGATATGGTTGACACAGGCTTTGGTGCTATGAATTTTGCTGATTTGCAGACCAATAAATCAGATGTTCCTATTGACATATGTGGCACTACATGTAAATATCCAGATTATTTACAAATGGCTGCAGACCCATATGGTGATAGATTATTTTTTTTTCTACGGAAGGAACAAATGTTTGCCAGACATTTTTTTAACAGGGCTGGCGAGGTGGGGGAACCTGTGCCTGATACTCTTATAATTAAGGGTAGTGGAAATCGCACGTCTGTAGGGAGTAGTATATATGTTAACACCCCGAGCGGCTCTTTGGTGTCCTCTGAGGCACAATTGTTTAATAAGCCATATTGGCTACAAAAAGCCCAGGGACATAACAATGGTATTTGTTGGGGTAATCAACTGTTTGTTACTGTGGTAGATACCACACGCAGTACCAACATGACATTATGTGCATCCGTAACTACATCTTCCACATACACCAATTCTGATTATAAAGAGTACATGCGTCATGTGGAAGAGTATGATTTACAATTTATTTTTCAATTATGTAGCATTACATTGTCTGCTGAAGTAATGGCCTATATTCACACAATGAATCCCTCTGTTTTGGAGGACTGGAACTTTGGGTTATCGCCTCCCCCAAATGGTACATTAGAAGATACCTATAGGTATGTGCAGTCACAGGCCATTACCTGTCAAAAGCCCACTCCTGAAAAGGAAAAGCCAGATCCCTATAAAAACCTTAGTTTTTGGGAGGTTAATTTAAAAGAAAAGTTTTCTAGTGAATTGGATCAGTATCCTTTGGGACGCAAGTTTTTGTTACAAAGTGGATATAGGGGACGGTCCTCTATTCGTACAGGTGTTAAGCGCCCTGCTGTTTCCAAAGCCTCTGCTGCCCCTAAACGTAAGCGCGCCAAAACTAAAAGG
>AFL91944
ATGTGGCGGCCTAGCGACAGCACAGTATATGTGCCTCCTCCTAACCCTGTATCCAAAGTTGTTGCCACGGATGCTTATGTTACTCGCACCAACATATTTTATCATGCCAGCAGTTCTAGACTTCTTGCAGTGGGTCATCCTTATTTTTCCATAAAACGGGCTAACAAAACTGTTGTGCCAAAGGTGTCAGGATATCAATACAGGGTATTTAAGGTGGTGTTACCAGATCCTAACAAATTTGCATTGCCTGACTCGTCTCTTTTTGATCCCACAACACAACGTTTGGTATGGGCATGCACAGGCCTAGAGGTGGGCAGGGGACAGCCATTAGGTGTGGGTGTAAGTGGACATCCTTTCCTAAATAAATATGATGATGTTGAAAATTCAGGGAGTGGTGGTAACCCTGGACAGGATAACAGGGTTAATGTTGGTATGGATTATAAACAAACACAATTATGCATGGTTGGATGTGCCCCCCCTTTGGGCGAGCATTGGGGTAAAGGTAAACAGTGTACTAATACACCTGTACAGGCTGGTGACTGCCCGCCCTTAGAACTTATTACCAGTGTTATACAGGATGGCGATATGGTTGACACAGGCTTTGGTGCTATGAATTTTGCTGATTTGCAGACCAATAAATCAGATGTTCCTATTGACATATGTGGCACTACATGTAAATATCCAGATTATTTACAAATGGCTGCAGACCCATATGGGGATAGATTATTTTTTTTTCTACGGAAGGAACAAATGTTTGCCAGACATTTTTTTAACAGGGCTGGCGAGGTGGGGGAACCTGTGCCTGATACTCTTATAATTAAGGGTAGTGGAAATCGAACGTCTGTAGGGAGTAGTATATATGTTAACACCCCAAGCGGCTCTTTGGTGTCCTCTGAGGCACAATTGTTTAATAAGCCATATTGGCTACAAAAGGCCCAGGGACATAACAATGGTATTTGTTGGGGTAATCAACTGTTTGTTACTGTGGTAGATACCACACGCAGTACCAACATGACATTATGTGCATCCGTAACTACATCTTCCACATACACCAATTCTGATTATAAAGAGTACATGCGTCATGTGGAAGAGTATGATTTACAATTTATTTTTCAATTATGTAGCATTACATTGTCTGCTGAAGTAATGGCCTATATTCACACAATGAATCCCTCTGTTTTGGAAGACTGGAACTTTGGGTTATCGCCTCCCCCAAATGGTACATTAGAAGATACCTATAGGTATGTGCAGTCACAGGCCATTACCTGTCAAAAGCCCACTCCTGAAAAGCAAAAGCCAGATCCCTATAAGAACCTTAGTTTTTGGGAGGTTAATTTAAAAGAAAAGTTTTCTAGTGAATTGGATCAGTATCCTTTGGGACGCAAGTTTTTGTTACAAAGTGGATATAGGGGACGGTCCTCTATTCGTACCGGTGTTAAGCGCCCTGCTGTTTCCAAAGCCTCTGCTGCCCCTAAACGTAAGCGCGCCAAAACCAAAAGG
>CDK36733
ATGTGGCGGCCTAGCGACAGCACAGTATATGTGCCTCCTCCTAACCCTGTATCCAAAGTTGTTGCCACGGATGCTTATGTTACTCGCACCAACATATTTTATCATGCCAGCAGTTCTAGACTTCTTGCAGTGGGTCATCCTTATTTTTCCATAAAACGGGCTAACAAAACTGTTGTGCCAAAGGTGTCAGGATATCAATACAGGGTATTTAAGGTGGTGTTACCAGATCCTAACAAATTTGCATTGCCTGACTCGTCTCTTTTTGATCCCACAACACAACGTTTGGTATGGGCATGCACAGGCCTAGAGGTGGGCAGGGGACAGCCATTAGGTGTGGGTGTAAGTGGACATCCTTTCCTAAATAAATATGATGATGTTGAAAATTCAGGGAGTGGTGGTAACCCTGGACAGGATAACAGGGTTAATGTTGGTATGGATTATAAACAAACACAATTATGCATGGTTGGATGTGCCCCCCCTTTGGGCGAGCATTGGGGTAAAGGTAAACAGTGTACTAATACACCTGTACAGGCTGGTGACTGCCCGCCCTTAGAACTTATTACCAGTGTTATACAGGATGGCGATATGGTTGACACAGGCTTTGGTGCTATGAATTTTGCTGATTTGCAGACCAATAAATCAGATGTTCCTATTGACATATGTGGCACTACATGTAAATATCCAGATTATTTACAAATGGCTGCAGACCCATATGGTGATAGATTATTTTTTTTTCTACGGAAGGAACAAATGTTTGCCAGACATTTTTTTAACAGGGCTGGCGAGGTGGGGGAACCTGTGCCTGATACTCTTATAATTAAGGGTAGTGGAAATCGAACGTCTGTAGGGAGTAGTATATATGTTAACACCCCAAGCGGCTCTTTGGTGTCCTCTGAGGCACAATTGTTTAATAAGCCATATTGGCTACAAAAAGCCCAGGGACATAACAATGGTATTTGTTGGGGTAATCAACTGTTTGTTACTGTGGTAGATACCACACGCAGTACCAACATGACATTATGTGCATCCGTAACTACATCTTCCACATACACCAATTCTGATTATAAAGAGTACATGCGTCATGTGGAAGAGTATGATTTACAATTTATTTTTCAATTATGTAGCATTACATTGTCTGCTGAAGTAATGGCCTATATTCACACAATGAATCCCTCTGTTTTGGAAGACTGGAACTTTGGGTTATCGCCTCCCCCAAATGGTACATTAGAAGATACCTATAGGTATGTGCAGTCACAGGCCATTACCTGTCAAAAGCCCACTCCTGAAAAGGAAAAGCCAGATCCCTATAAGAACCTTAGTTTTTGGGAGGTTAATTTAAAAGAAAAGTTTTCTAGTGAATTGGATCAGTATCCTTTGGGACGCAAGTTTTTGTTACAAAGTGGATATAGGGGACGGTCCTCTATTCGTACCGGTGTTAAGCGCCCTGCTGTTTCCAAAGCCTCTGCTGCCCCTAAACGTAAGCGCGCCAAAACCAAAAGG
>CDK36607
ATGTGGCGGCCTAGCGACAGCACAGTATATGTGCCTCCTCCTAACCCTGTATCCAAAGTTGTTGCCACGGATGCTTATGTTACTCGCACCAACATATTTTATCATGCCAGCAGTTCTAGACTTCTTGCAGTGGGACATCCTTATTTTTCCATAAAACGGGCTAACAAAACTGTTGTGCCAAAGGTGTCAGGATATCAATACAGGGTATTTAAGGTGGTGTTACCAGATCCTAACAAATTTGCATTGCCTGACTCGTCTCTTTTCGATCCCACAACACAACGTTTAGTATGGGCATGCACAGGCCTAGAGGTGGGCAGGGGACAGCCATTAGGTGTGGGTGTAAGTGGACATCCTTTCCTAAATAAATATGATGATGTTGAAAATTCAGGGAGTGGTGGTAACCCTGGACAGGATAACAGGGTTAATGTAGGTATGGATTATAAACAAACACAATTATGCATGGTTGGATGTGCCCCCCCTTTGGGCGAGCATTGGGGTAAAGGTAAACAGTGTACTAATACACCTGTACAGGCTGGTGACTGCCCGCCCTTAGAACTTATTACCAGTGTTATACAGGATGGCGATATGGTTGACACAGGCTTTGGTGCTATGAATTTTGCTGATTTGCAGACCAATAAATCAGATGTTCCTATTGACATATGTGGCACTACATGTAAATATCCAGATTATTTACAAATGGCTGCAGACCCATATGGTGATAGATTATTTTTTTTTCTACGGAAGGAACAAATGTTTGCCAGACATTTTTTTAACAGGGCTGGCGAGGTGGGGGAACCTGTGCCTGATACTCTTATAATTAAGGGTAGTGGAAATCGCACGTCTGTAGGGAGTAGTATATATGTTAACACCCCGAGCGGCTCTTTGGTGTCCTCTGAGGCACAATTGTTTAATAAGCCATATTGGCTACAAAAAGCCCAGGGACATAACAATGGTATTTGTTGGGGTAATCAACTGTTTGTTACTGTGGTAGATACCACACGCAGTACCAACATGACATTATGTGCATCCGTAACTACATCTTCCACATACACCAATTCTGATTATAAAGAGTACATGCGTCATGTGGAAGAGTATGATTTACAATTTATTTTTCAATTATGTAGCATTACATTGTCTGCTGAAGTAATGGCCTATATTCACACAATGAATCCCTCTGTTTTGGAAGACTGGAACTTTGGGTTATCGCCTCCCCCAAATGGTACATTAGAAGATACCTATAGGTATGTGCAGTCACAGGCCATTACCTGTCAAAAGCCCACTCCTGAAAAGGAGAAGCCAGATCCCTATAAAAACCTTAGTTTTTGGGAGGTTAATTTAAAAGAAAAGTTTTCTAGTGAATTGGATCAGTATCCTTTGGGACGCAAGTTTTTGTTACAAAGTGGATATAGGGGACGGTCCTCTATTCGTACAGGTGTTAAGCGCCCTGCTGTTTCCAAAGCCTCTGCTGCCCCTAAACGTAAGCGCGCCAAAACTAAAAGG
>CDK36535
ATGTGGCGGCCTAGCGACAGCACAGTATATGTGCCTCCTCCTAACCCTGTATCCAAAGTTGTTGCCACGGATGCTTATGTTACTCGCACCAACATATTTTATCATGCCAGCAGTTCTAGACTTCTTGCAGTGGGTCATCCTTATTTTTCCATAAAACGGGCTAACAAAACTGTTGTGCCAAAGGTGTCAGGATATCAATACAGAGTATTTAAGGTGGTGTTACCAGATCCTAACAAATTTGCATTGCCTGACTCGTCTCTTTTTGATCCCACAACACAACGTTTGGTATGGGCATGCACAGGCCTAGAGGTGGGCCGGGGACAGCCATTAGGTGTGGGTGTAAGTGGACATCCTTTCCTAAATAAATATGATGATGTTGAAAATTCAGGGAGTGGTGGTAACCCTGGACAGGATAACAGGGTTAATGTAGGTATGGATTATAAACAAACACAATTATGCATGGTTGGATGTGCCCCCCCTTTGGGCGAGCATTGGGGTAAAGGTAAACAGTGTACTAATACACCTGTACAGGCTGGTGACTGCCCGCCCTTAGAACTTATTACCAGTGTTATACAGGATGGCGATATGGTTGACACAGGCTTTGGTGCTATGAATTTTGCTGATTTGCAGACCAATAAATCAGATGTTCCTATTGACATATGTGGCACTACATGTAAATATCCAGATTATTTACAAATGGCTGCAGACCCATATGGTGATAGATTATTTTTTTTTCTACGGAAGGAACAAATGTTTGCCAGACATTTTTTTAACAGGGCTGGCGAGGTGGGGGAACCTGTGCCTGATACTCTTATAATTAAGGGTAGTGGAAATCGCACGTCTGTAGGGAGTAGTATATATGTTAACACCCCAAGCGGCTCTTTGGTGTCCTCTGAGGCACAATTGTTTAATAAGCCATATTGGCTACAAAAAGCCCAGGGACATAACAATGGTATTTGTTGGGGTAATCAACTGTTTGTTACTGTGGTAGATACCACACGCAGTACCAACATGACATTATGTGCATCCGTAACTACATCTTCCACATACACCAATTCTGATTATAAAGAGTACATGCGTCATGTGGAAGAGTATGATTTACAATTTATTTTTCAATTATGTAGCATTACATTGTCTGCTGAAGTAATGGCCTATATTCACACAATGAATCCCTCTGTTTTGGAAGACTGGAACTTTGGGTTATCGCCTCCCCCAAATGGTACATTAGAAGATACCTATAGGTATGTGCAGTCACAGGCCATTACCTGTCAAAAGCCCACTCCTGAAAAGGAAAAGCCAGATCCCTATAAGAACCTTAGTTTTTGGGAGGTTAATTTAAAAGAAAAGTTTTCTAGTGAATTGGATCAGTATCCTTTGGGACGCAAGTTTTTGTTACAAAGTGGATATAGGGGACGGTCCTCTATTCGTACCGGTGTTAAGCGCCCTGCTGTTTCCAAAGCCTCTGCTGCCCCTAAACGTAAGCGCGCCAAAACCAAAAGG
>CBY85412
ATGTGGCGGCCTAGCGACAGCACAGTATATGTGCCTCCTCCTAACCCTGTATCCAAAGTTGTTGCCACGGATGCTTATGTTACTCGCACCAACATATTTTATCATGCCAGCAGTTCTAGACTTCTTGCAGTGGGACATCCTTATTTTTCCATAAAACGGGCTAACAAAACTGTTGTGCCAAAGGTGTCAGGATATCAATACAGGGTATTTAAGGTGGTGTTACCAGATCCTAACAAATTTGCATTGCCTGACTCGTCTCTTTTCGATCCCACAACACAACGTTTAGTATGGGCATGCACAGGCCTAGAGGTGGGCAGGGGACAGCCATTAGGTGTGGGTGTAAGTGGACATCCTTTCCTAAATAAATATGATGATGTTGAAAATTCAGGGAGTGGTGGTAACCCTGGACAGGATAACAGGGTTAATGTAGGTATGGATTATAAACAAACACAATTATGCATGGTTGGATGTGCCCCCCCTTTGGGCGAGCATTGGGGTAAAGGTAAACAGTGTACTAATACACCTGTACAGGCTGGTGACTGCCCGCCCTTAGAACTTATTACCAGTGTTATACAGGATGGCGATATGGTTGACACAGGCTTTGGTGCTATGAATTTTGCTGATTTGCAGACCAATAAATCAGATGTTCCTATTGACATATGTGGCACTACATGTAAATATCCAGATTATTTACAAATGGCTGCAGACCCATATGGTGATAGATTATTTTTTTTTCTACGGAAGGAACAAATGTTTGCCAGACATTTTTTTAACAGGGCTGGCGAGGTGGGGGAACCTGTGCCTGATACTCTTATAATTAAGGGTAGTGGAAATCGCACGTCTGTAGGGAGTAGTATATATGTTAACACCCCGAGCGGCTCTTTGGTGTCCTCTGAGGCACAATTGTTTAATAAGCCATATTGGCTACAAAAAGCCCAGGGACATAACAATGGTATTTGTTGGGGTAATCAACTGTTTGTTACTGTGGTAGATACCACACGCAGTACCAACATGACATTATGTGCATCCGTAACTACATCTTCCACATACACCAATTCTGATTATAAAGAGTACATGCGTCATGTGGAAGAGTATGATTTACAATTTATTTTTCAATTATGTAGCATTACATTGTCTGCTGAAGTAATGGCCTATATTCACACAATGAATCCCTCTGTTTTGGAAGACTGGAACTTTGGGTTATCGCCTCCCCCAAATGGTACATTAGAAGATACCTATAGGTATGTGCAGTCACAGGCCATTACCTGTCAAAAGCCCACTCCTGAAAAGGAAAAGCCAGATCCCTATAAAAACCTTAGTTTTTGGGAGGTTAATTTAAAAGAAAAGTTTTCTAGTGAATTGGATCAGTATCCTTTGGGACGCAAGTTTTTGTTACAAAGTGGATATAGGGGACGGTCCTCTATTCGTACAGGTGTTAAGCGCCCTGCTGTTTCCAAAGCCTCTGCTGCCCCTAAACGTAAGCGCGCCAAAACTAAAAGG
>CCJ09358
ATGTGGCGGCCTAGCGACAGCACAGTATATGTGCCTCCTCCTAACCCTGTATCCAAAGTTGTTGCCACGGATGCTTATGTTACTCGCACCAACATATTTTATCATGCCAGCAGTTCTAGACTTCTTGCAGTGGGTCATCCTTATTTTTCCATAAAACGGGCTAACAAAACTGTTGTGCCAAAGGTGTCAGGATATCAATACAGGGTATTTAAGGTGGTGTTACCAGATCCTAACAAATTTGCATTGCCTGACTCGTCTCTTTTTGATCCCACAACACAACGTTTGGTATGGGCATGCACAGGCCTAGAGGTGGGCAGGGGACAGCCATTAGGTGTGGGTGTAAGTGGACATCCTTTCCTAAATAAATATGATGATGTTGAAAATTCAGGGAGTGGTGGTAACCCTGGACAGGATAACAGGGTTAATGTTGGTATGGATTATAAACAAACACAATTATGCATGGTTGGATGTGCCCCCCCTTTGGGCGAGCATTGGGGTAAAGGTAAACAGTGTACTAATACACCTGTACAGGCTGGTGACTGCCCGCCCTTAGAACTTATTACCAGTGTTATACAGGATGGCGATATGGTTGACACAGGCTTTGGTGCTATGAATTTTGCTGATTTGCAGACCAATAAATCAGATGTTCCTATTGACATATGTGGCACTACATGTAAATATCCAGATTATTTACAAATGGCTGCAGACCCATATGGTGATAGATTATTTTTTTTTCTACGGAAGGAACAAATGTTTGCCAGACATTTTTTTAACAGGGCTGGCGAGGTGGGGGAACCTGTGCCTGATACTCTTATAATTAAGGGTAGTGGAAATCGAACGTCTGTAGGGAGTAGTATATATGTTAACACCCCAAGCGGCTCTTTGGTGTCCTCTGAGGCACAATTGTTTAATAAGCCATATTGGCTACAAAAAGCCCAGGGACATAACAATGGTATTTGTTGGGGTAATCAACTGTTTGTTACTGTGGTAGATACCACACGCAGTACCAACATGACATTATGTGCATCCGTAACTACATCTTCCACATACACCAATTCTGATTATAAAGAGTACATGCGTCATGTGGAAGAGTATGATTTACAATTTATTTTTCAATTATGTAGCATTACATTGTCTGCTGAAGTAATGGCCTATATTCACACAATGAATCCCTCTGTTTTGGAAGACTGGAACTTTGGGTTATCGCCTCCCCCAAATGGTACATTAGAAGATACCTATAGGTATGTGCAGTCACAGGCCATTACCTGTCAAAAGCCCACTCCTGAAAAGGAAAAGCCAGATCCCTATAAGAACCTTAGTTTTTGGGAGGTTAATTTAAAAGAAAAGTTTTCTAGTGAATTGGATCAGTATCCTTTGGGACGCAAGTTTTTGTTACAAAGTGGATATAGGGGACGGTCCTCTATTCGTACCGGTGTTAAGCGCCCTGCTGTTTCCAAAGCCTCTGCTGCCCCTAAACGTAAGCGCGCCAAAACCAAAAGG
>CDK36814
ATGTGGCGGCCTAGCGACAGCACAGTATATGTGCCTCCTCCTAACCCTGTATCCAAAGTTGTTGCCACGGATGCTTATGTTACTCGCACCAACATATTTTATCATGCCAGCAGTTCTAGACTTCTTGCAGTGGGTCATCCTTATTTTTCCATAAAACGGGCTAACAAAACTGTTGTGCCAAAGGTGTCAGGATATCAATACAGGGTATTTAAGGTGGTGTTACCAGATCCTAACAAATTTGCATTGCCTGACTCGTCTCTTTTTGATCCCACAACACAACGTTTGGTATGGGCATGCACAGGCCTAGAGGTGGGCAGGGGACAGCCATTAGGTGTGGGTGTAAGTGGACATCCTTTCCTAAATAAATATGATGATGTTGAAAATTCAGGGAGTGGTGGTAACCCTGGACAGGATAACAGGGTTAATGTTGGTATGGATTATAAACAAACACAATTATGCATGGTTGGATGTGCCCCCCCTTTGGGCGAGCATTGGGGTAAAGGTAAACAGTGTACTAATACACCTGTACAGGCTGGTGACTGCCCGCCCTTAGAACTTATTACCAGTGTTATACAGGATGGCGATATGGTTGACACAGGCTTTGGTGCTATGAATTTTGCTGATTTGCAGACCAATAAATCAGATGTTCCTATTGACATATGTGGCACTACATGTAAATATCCAGATTATTTACAAATGGCTGCAGACCCATATGGTGATAGATTATTTTTTTTTCTACGGAAGGAACAAATGTTTGCCAGACATTTTTTTAACAGGGCTGGCGAGGTGGGGGAACCTGTGCCTGATACTCTTATAATTAAGGGTAGTGGAAATCGAACGTCTGTAGGGAGTAGTATATATGTTAACACCCCAAGCGGCTCTTTGGTGTCCTCTGAGGCACAATTGTTTAATAAGCCATATTGGCTACAAAAAGCCCAGGGACATAACAATGGTATTTGTTGGGGTAATCAACTGTTTGTTACTGTGGTAGATACCACACGCAGTACCAACATGACATTATGTGCATCCGTAACTACATCTTCCACATACACCAATTCTGATTATAAAGAGTACATGCGTCATGTGGAAGAGTATGATTTACAATTTATTTTTCAATTATGTAGCATTACATTGTCTGCTGAAGTAATGGCCTATATTCACACAATGAATCCCTCTGTTTTGGAAGACTGGAACTTTGGGTTATCGCCTCCCCCAAATGGTACATTAGAAGATACCTATAGGTATGTGCAGTCACAGGCCATTACCTGTCAAAAGCCCACTCCTGAAAAGGAAAAGCCAGATCCCTATAAGAACCTTAGTTTTTGGGAGGTTAATTTAAAAGAAAAGTTTTCTAGTGAATTGGATCAGTATCCKTTGGGACGCAAGTTTTTGTTACAAAGTGGATATAGGGGACGGTCCTCTATTCGTACCGGTGTTAAGCGCCCTGCTGTTTCCAAAGCCTCTGCTGCCCCTAAACGTAAGCGCGCCAAAACCAAAAGG
>CDK37102
ATGTGGCGGCCTAGCGACAGCACAGTATATGTGCCTCCTCCTAACCCTGTATCCAAAGTTGTTGCCACGGATGCTTATGTTACTCGCACCAACATATTTTATCATGCCAGCAGTTCTAGACTTCTTGCAGTGGGTCATCCTTATTTTTCCATAAAACGGGCTAACAAAACTGTTGTGCCAAAGGTGTCAGGATATCAATACAGGGTATTTAAGGTGGTGTTACCAGATCCTAACAAATTTGCATTGCCTGACTCGTCTCTTTTTGATCCCACAACACAACGTTTGGTATGGGCATGCACAGGCCTAGAGGTGGGCAGGGGACAGCCATTAGGTGTGGGTGTAAGTGGACATCCTTTCCTAAATAAATATGATGATGTTGAAAATTCAGGGAGTGGTGGTAACCCTGGACAGGATAACAGGGTTAATGTTGGTATGGATTATAAACAAACACAATTATGCATGGTTGGATGTGCCCCCCCTTTGGGCGAGCATTGGGGTAAAGGTAAACAGTGTACTAATACACCTGTACAGGCTGGTGACTGCCCGCCCTTAGAACTTATTACCAGTGTTATACAGGATGGCGATATGGTTGACACAGGCTTTGGTGCTATGAATTTTGCTGATTTGCAGACCAATAAATCAGATGTTCCTATTGACATATGTGGCACTACATGTAAATATCCAGATTATTTACAAATGGCTGCAGACCCATATGGTGATAGATTATTTTTTTTTCTACGGAAGGAACAAATGTTTGCCAGACATTTTTTTAACAGGGCTGGCGAGGTGGGGGAACCTGTGCCTGATACTCTTATAATTAAGGGTAGTGGAAATCGAACGTCTGTAGGGAGTAGTATATATGTTAACACCCCAAGCGGCTCTTTGGTGTCCTCTGAGGCACAATTGTTTAATAAGCCATATTGGCTACAAAAAGCCCAGGGACATAACAATGGTATTTGTTGGGGTAATCAACTGTTTGTTACTGTGGTAGATACCACACGCAGTACCAACATGACATTATGTGCATCCGTAACTACATCTTCCACATACACCAATTCTGATTATAAAGAGTACATGCGTCATGTGGAAGAGTATGATTTACAATTTATTTTTCAATTATGTAGCATTACATTGTCTGCTGAAGTAATGGCCTATATTCACACAATGAATCCCTCTGTTTTGGAAGACTGGAACTTTGGGTTATCGCCTCCCCCAAATGGTACATTAGAAGATACCTATAGGTATGTGCAGTCACAGGCCATTACCTGTCAAAAGCCCACTCCTGAAAAGGAAAAGCCAGATCCCTATAAGAACCTTAGTTTTTGGGAGGTTAATTTAAAAGAAAAGTTTTCTAGTGAATTGGATCAGTATCCTTTGGGACGCAAGTTTTTGTTACAAAGTGGATATAGGGGACGGTCCTCTATTCGTACCGGTGTTAAGCGCCCTGCTGTTTCCAAAGCCTCTGCTGCCCCTAAACGTAAGCGCGCCAAAACCAAAAGG
