# Supplementary material for: FRESCo: finding regions of excess synonymous constraint in diverse viruses
Source: Genome Biol. 2015 Feb 17;16(1):38. doi: 10.1186/s13059-015-0603-7 (PMC4376164; doi:10.1186/s13059-015-0603-7)
Supplement: Additional file 4: — Sequence alignments (zip folder of FASTA alignments). [file 13059_2015_603_MOESM4_ESM.zip › alignments/HPV6/L2.fa.revtrans]

>CDK36795
ATGGCACATAGTAGGGCCCGACGACGCAAGCGTGCGTCAGCTACACAGCTATATCAAACATGTAAACTCACTGGAACATGCCCCCCAGATGTAATTCCTAAGGTGGAGCACAACACCATTGCAGATCAAATATTAAAATGGGGAAGTTTGGGGGTGTTTTTTGGAGGGTTGGGTATAGGCACGGGTTCCGGCACTGGGGGTCGTACTGGCTATGTTCCCTTACAAACTTCTGCAAAACCTTCTATTACTAGTGGGCCTATGGCTCGTCCTCCTGTGGTGGTGGAGCCTGTGGCCCCTTCGGATCCATCTATTGTGTCTTTAATTGAAGAATCGGCAATCATTAACGCAGGGGCGCCTGAAATTGTGCCCCCTGCACACGGTGGGTTTACAATTACATCCTCTGAAACAACTACCCCTGCAATATTGGATGTATCAGTTACTAGTCACACTACTACTAGTATATTTAGAAATCCTGTCTTTACAGAACCTTCTGTAACACAACCCCAACCACCCGTGGAGGCTAATGGACATATATTAATTTCTGCACCCACTGTAACGTCACACCCTATAGAGGAAATTCCTTTAGATACTTTTGTGGTATCATCTAGTGATAGCGGTCCTACATCCAGTACCCCTGTTCCTGGTACTGCACCTCGGCCTCGTGTGGGCCTATATAGTCGTGCATTGCACCAGGTGCAGGTTACAGACCCTGCATTTCTTTCCACTCCTCAACGCTTAATTACATATGATAACCCTGTATATGAAGGGGAGGATGTTAGTGTACAATTTAGTCATGATTCTATACACAATGCACCTGATGAGGCTTTTATGGACATAATTCGTTTGCACAGACCTGCCATTGCGTCCCGACGTGGCCTTGTGCGGTACAGTCGCATTGGACAACGGGGGTCTATGCACACTCGCAGCGGAAAGCACATAGGGGCCCGCATTCATTATTTTTATGATATTTCACCTATTGCACAGGCTGCAGAAGAAATAGAAATGCACCCTCTTGTGGCTGCACAGGATGATACATTTGATATTTATGCTGAATCTTTTGAACCTGGCATTAACCCTACCCAACACCCTGTTACAAATATATCAGATACATATTTAACTTCCACACCTAATACAGTTACACAACCGTGGGGTAACACCACAGTTCCATTGTCACTTCCTAATGACCTGTTTTTACAATCTGGCCCTGATATAACTTTTCCTACTGCACCTATGGGAACACCCTTTAGTCCTGTAACTCCTGCTTTACCTACAGGCCCTGTTTTCATTACAGGTTCTGGATTTTATTTGCATCCTGCATGGTATTTTGCACGTAAACGCCGTAAACGTATTCCCTTATTTTTTTCAGATGTGGCGGCC
>CDK37326
ATGGCACATAGTAGGGCCCGACGACGCAAGCGTGCGTCAGCTACACAGCTATATCAAACATGTAAACTCACGGGAACATGCCCCCCAGATGTAATTCCTAAGGTGGAGCACAACACCATTGCAGATCAAATATTAAAATGGGGGAGTTTGGGGGTTTTTTTTGGAGGGTTGGGTATAGGCACCGGTTCCGGCACTGGGGGTCGTACTGGCTATGTTCCCTTAGGAACTTCTGCAAAACCTTCTATTACTAGTGGGCCTATGGCTCGTCCTCCTGTGGTGGTGGAGCCTGTGGCCCCTTCGGATCCATCCATTGTGTCTTTAATTGAAGAATCGGCAATCATTAACGCAGGGGCGCCTGAAATTGTGCCCCCTGCACACGGTGGGTTTACAATTACATCCTCTGAAACAACTACCCCTGCAATATTGGATGTATCAGTTACTAGTCATACTACTACTAGTATATTTAGAAATCCTGTCTTTACAGAACCTTCTGTAACACAACCCCAACCACCCGTGGAGGCTAATGGACATATATTAATTTCTGCACCCACTATAACGTCACACCCTATAGAGGAAATTCCTTTAGATACTTTTGTGATATCCTCTAGTGATAGCGGTCCTACATCCAGTACCCCTGTTCCTGGTACTGCACCTAGGCCTCGTGTGGGCCTATATAGTCGTGCATTGCACCAGGTGCAGGTTACAGACCCTGCATTTCTTTCCACTCCTCAACGCTTAATTACATATGATAACCCTGTATATGAAGGGGAGGATGTTAGTGTACAATTTAGTCATGATTCTATACACAATGCACCTGATGAGGCTTTTATGGACATAATTCGTTTGCACAGACCTGCTATTGCGTCCCGACGTGGCCTTGTGCGGTACAGTCGCATTGGACAACGGGGGTCTATGCACACTCGCAGCGGAAAGCACATAGGGGCCCGCATTCATTATTTTTATGATATTTCACCTATTGCACAAGCTGCAGAAGAAATAGAAATGCACCCTCTTGTGGCTGCACAGGATGATACATTTGATATTTATGCTGAATCTTTTGAACCTGGCATTAACCCTACCCAACACCCTGTTACAAATATATCAGATACATATTTAACTTCCACACCTAATACAGTTACACAACCGTGGGGTAACACCACAGTTCCATTGTCAATTCCTAATGACCTGTTTTTACAGTCTGGCCCTGATATAACTTTTCCTACTGCACCTATGGGAACACCCTTTAGTCCTGTAACTCCTGCTTTACCTACAGGCCCTGTTTTCATTACAGGTTCTGGATTTTATTTGCATCCTGCATGGTATTTTGCACGTAAACGCCGTAAACGTATTCCCTTGTTTTTTTCAGATGTGGCGGCC
>CDK37488
ATGGCACATAGTAGGGCCCGACGACGCAAGCGTGCGTCAGCTACACAGCTATATCAAACATGTAAACTCACTGGAACATGCCCCCCAGATGTAATTCCTAAGGTGGAACACAACACCATTGCAGATCAAATATTAAAATGGGGGAGTTTGGGGGTGTTTTTTGGAGGGTTGGGTATAGGCACCGGTTCCGGCACTGGGGGTCGTACTGGCTATGTTCCCTTAGGAACTTCTGCAAAACCTTCTATTACTAGTGGGCCTATGGCTCGTCCTCCTGTGGTGGTTGAGCCTGTGGCCCCTTCGGATCCATCCATTGTGTCTTTAATTGAAGAATCGGCAATTATTAACGCAGGGGCGCCTGAAATTGTGCCCCCTGCACACGGTGGGTTTACAATTACATCCTCTGAAACAACTACCCCTGCAATATTGGATGTATCAGTTACTAGTCATACTACTACTAGTATATTTAGAAATCCTGTCTTTACAGAACCTTCTGTAACACAACCCCAACCACCCGTGGAGGCTAATGGACATATATTAATTTCTGCACCCACTATAACGTCACACCCTATAGAGGAAATTCCTTTAGATACTTTTGTGATATCCTCTAGTGATAGCGGTCCTACATCCAGTACCCCTGTTCCTGGTACTGCACCTCGGCCTCGTGTGGGCCTATATAGTCGTGCATTGCACCAGGTGCAGGTTACAGACCCTGCATTTCTTTCCACTCCTCAACGCTTAATTACATATGATAACCCTGTATATGAAGGGGAGGATGTTAGTGTACAATTTAGTCATGATTCTATACACAATGCACCTGATGAGGCTTTTATGGACATAATTCGTTTGCACAGACCTGCTATTGCGTCCCGACGTGGCCTTGTGCGGTACAGTCGCATTGGACAACGGGGGTCTATGCACACTCGCAGCGGAAAGCACATAGGGGCCCGCATTCATTATTTTTATGATATTTCACCTATTGCACAAGCTGCAGAAGAAATAGAAATGCACCCTCTTGTGGCTGCACAGGATGATACATTTGATATTTATGCTGAATCTTTTGAACCTGACATTAACCCTACCCAACACCCTGTTACAAATATATCAGATACATATTTAACTTCTACACCTAATACAGTTACACAACCGTGGGGTAACACCACAGTTCCATTGTCAATTCCTAATGACCTGTTTTTACAGTCTGGCCCTGATATAACTTTTCCTACTGCACCTATGGGAACACCCTTTAGTCCTGTAACTCCTGCTTTACCTACAGGCCCTGTTTTCATTACAGGTTCTGGATTTTATTTGCATCCTGCATGGTATTTTGCACGTAAACGCCGTAAACGTATTCCCTTATTTTTTTCAGATGTGGCGGCC
>CDK37524
ATGGCACATAGTAGGGCCCGACGACGCAAGCGTGCGTCAGCTACACAGCTATATCAAACATGTAAACTCACTGGAACATGCCCCCCAGATGTAATTCCTAAGGTGGAGCACAACACCATTGCAGATCAAATATTAAAATGGGGAAGTTTGGGGGTGTTTTTTGGAGGGTTGGGTATAGGCACGGGTTCCGGCACTGGGGGTCGTACTGGCTATGTTCCCTTACAAACTTCTGCAAAACCTTCTATTACTAGTGGGCCTATGGCTCGTCCTCCTGTGGTGGTGGAGCCTGTGGCCCCTTCGGATCCATCCATTGTGTCTTTAATTGAAGAATCTGCAATCATTAACGCAGGGGCGCCTGAAATTGTGCCCCCTGCACACGGTGGGTTTACAATTACATCCTCTGAAACAACTACCCCTGCAATATTGGATGTATCAGTTACTAGTCACACTACTACTAGTATATTTAGAAATCCTGTCTTTACAGAACCTTCTGTAACACAACCCCAACCACCCGTGGAGGCTAATGGACATATATTAATTTCTGCACCCACTGTAACGTCACACCCTATAGAGGAAATTCCTTTAGATACTTTTGTGGTATCATCTAGTGATAGCGGTCCTACATCCAGTACCCCTGTTCCTGGTACTGCACCTCGGCCTCGTGTGGGCCTATATAGTCGTGCATTGCACCAGGTGCAGGTTACAGACCCTGCATTTCTTTCCACTCCTCAACGCTTAATTACATATGATAACCCTGTATATGAAGGGGAGGATGTTAGTGTACAATTTAGTCATGATGCTATACACAATGCACCTGATGAGGCTTTTATGGACATAATTCGTTTGCACAGACCTGCCATTGCGTCCCGACGTGGCCTTGTGCGGTACAGTCGCATTGGACAACGGGGGTCTATGCACACTCGCAGCGGAAAGCACATAGGGGCCCGCATTCATTATTTTTATGATATTTCACCTATTGCACAAGCTGCAGAAGAAATAGAAATGCACCCTCTTGTGGCTGCACAGGATGATACATTTGATATTTATGCTGAATCTTTTGAACCTGGCATTAACCCTACCCAACACCCTGTTACAAATATATCAGATACATATTTAACTTCCACACCTAATACAGTTACACAACCGTGGGGTAACACCACAGTTCCATTGTCACTTCCTAATGACCTGTTTTTACAATCTGGCCCTGATATAACTTTTCCTACTGCACCTATGGGAACACCCTTTAGTCCTGTAACTCCTGCTTTACCTACAGGCCCTGTTTTCATTACAGGTTCTGGATTTTATTTGCATCCTGCATGGTATTTTGCACGTAAACGCCGTAAACGTATTCCCTTATTTTTTTCAGATGTGGCGGCC
>CDK37011
ATGGCACATAGTAGGGCCCGACGACGCAAGCGTGCGTCAGCTACACAGCTATATCAAACATGTAAACTCACTGGAACATGCCCCCCAGATGTAATTCCTAAGGTGGAACACAACACCATTGCAGATCAAATATTAAAATGGGGGAGTTTGGGGGTGTTTTTTGGAGGGTTGGGTATAGGCACCGGTTCCGGCACTGGGGGTCGTACTGGCTATGTTCCCTTAGGAACTTCTGCAAAACCTTCTATTACTAGTGGGCCTATGGCTCGTCCTCCTGTGGTGGTGGAGCCTGTGGCCCCTTCGGATCCATCCATTGTGTCTTTAATTGAAGAATCGGCAATCATTAACGCAGGGGCGCCTGAAATTGTGCCCCCTGCACACGGTGGGTTTACAATTACATCCTCTGAAACAACTACCCCTGCAATATTGGATGTATCAGTTACTAGTCATACTACTACTAGTATATTTAGAAATCCTGTCTTTACAGAACCTTCTGTAACACAACCCCAACCACCCGTGGAGGCTAATGGACATATATTAATTTCTGCACCCACTATAACGTCACACCCTATAGAGGAAATTCCTTTAGATACTTTTGTGATATCCTCTAGTGATAGCGGTCCTACATCCAGTACCCCTGTTCCTGGTACTGCACCTCGGCCTCGTGTGGGCCTATATAGTCGTGCATTGCACCAGGTGCAGGTTACAGACCCTGCATTTCTTTCCACTCCTCAACGCTTAATTACATATGATAACCCTGTATATGAAGGGGAGGATGTTAGTGTACAATTTAGTCATGATTCTATACACAATGCACCTGATGAGGCTTTTATGGACATAATTCGTTTGCACAGACCTGCTATTGCGTCCCGACGTGGCCTTGTGCGGTACAGTCGCATTGGACAACGGGGGTCTATGCACACTCGCAGCGGAAAGCACATAGGGGCCCGCATTCATTATTTTTATGATATTTCACCTATTGCACAAGCTGCAGAAGAAATAGAAATGCACCCTCTTGTGGCTGCACAGGAAGATACATTTGATATTTATGCTGAATCTTTTGAACCTGACATTAACCCTACCCAACACCCTGTTACAAATATATCAGATACATATTTAACTTCCACACCTAATACAGTTACACAACCGTGGGGTAACACCACAGTTCCATTGTCAATTCCTAATGACCTGTTTTTACAGTCTGGCCCTGATATAACTTTTCCTACTGCACCTATGGGAACACCCTTTAGTCCTGTAACTCCTGCTTTACCTACAGGCCCTGTTTTCATTACAGGTTCTGGATTTTATTTGCATCCTGCATGGTATTTTGCACGTAAACGCCGTAAACGTATTCCCTTATTTTTTTCAGATGTGGCGGCC
>CDK37245
ATGGCACATAGTAGGGCCCGGCGACGCAAGCGTGCGTCAGCTACACAGCTATATCAAACATGTAAACTCACTGGAACATGCCCCCCAGATGTAATTCCTAAGGTGGAACACAACACCATTGCAGATCAAATATTAAAATGGGGGAGTTTGGGGGTGTTTTTTGGAGGGTTGGGTATAGGCACCGGTTCCGGCACTGGGGGTCGTACTGGCTATGTTCCCTTAGGAACTTCTGCAAAACCTTCTATTACTAGTGGGCCTATGGCTCGTCCTCCTGTGGTGGTGGAGCCTGTGGCCCCTTCGGATCCATCCATTGTGTCTTTAATTGAAGAATCGGCAATCATTAACGCAGGGGCGCCTGAAATTGTGCCCCCTGCACACGGTGGGTTTACAATTACATCCTCTGAAACAACTACCCCTGCAATATTGGATGTATCAGTTACTAGTCATACTACTACTAGTATATTTAGAAATCCTGTCTTTACAGAACCTTCTGTAACACAACCCCAACCACCCGTGGAGGCTAATGGACATATATTAATTTCTGCACCCACTATAACGTCACACCCTATAGAGGAAATTCCTTTAGATACTTTTGTGATATCCTCTAGTGATAGCGGTCCTACATCCAGTACCCCTGTTCCTGGTACTGCGCCTCGGCCTCGTGTGGGCCTATATAGTCGTGCATTGCACCAGGTGCAGGTTACAGACCCTGCATTTCTTTCCACTCCTCAACGCTTAATTACATATGATAACCCTGTATATGAAGGGGAGGATGTTAGTGTACAATTTAGTCATGATTCTATACACAATGCACCTGATGAGGCTTTTATGGACATAATTCGTTTGCACAGACCTGCTATTGCGTCCCGACGTGGCCTTGTGCGGTACAGTCGCATTGGACAACGGGGGTCTATGCACACTCGCAGCGGAAAGCACATAGGGGCCCGCATTCATTATTTTTATGATATTTCACCTATTGCACAAGCTGCAGAAGAAATAGAAATGCACCCTCTTGTGGCTGCACAGGAAGATACATTTGATATTTATGCTGAATCTTTTGAACCTGACATTAACCCTACCCAACACCCTGTTACAAATATATCAGATACATATTTAACTTCCACACCTAATACAGTTACACAACCGTGGGGTAACACCACAGTTCCATTGTCAATTCCTAATGACCTGTTTTTACAGTCTGGCCCTGATATAACTTTTCCTACTGCACCTATGGGAACACCCTTTAGTCCTGTAACTCCTGCTTTACCTACAGGCCCTGTTTTCATTACAGGTTCTGGATTTTATTTGCATCCTGCATGGTATTTTGCACGTAAACGCCGTAAACGTATTCCCTTATTTTTTTCAGATGTGGCGGCC
>AFL91979
ATGGCACATAGTAGGGCCCGACGACGCAAGCGTGCGTCAGCTACACAGCTATATCAAACATGTAAACTCACTGGAACATGCCCCCCAGATGTAATTCCTAAGGTGGAACACAACACCATTGCAGATCAAATATTAAAATGGGGGAGTTTGGGGGTGTTTTTTGGAGGGTTGGGTATAGGCACCGGTTCCGGCACTGGGGGTCGTACTGGCTATGTTCCCTTAGGAACTTCTGCAAAACCTTCTATTACTAGTGGGCCTATGGCTCGTCCTCCTGTGGTGGTGGAGCCTGTGGCCCCTTCGGATCCATCCATTGTGTCTTTAATTGAAGAATCGGCAATTATTAACGCAGGGGCGCCTGAAATTGTGCCCCCTGCACACGGTGGGTTTACAATTACATCCTCTGAAACAACTACCCCTGCAATATTGGATGTATCAGTTACTAGTCATACTACTACTAGTATATTTAGAAATCCTGTCTTTACAGAACCTTCTGTAACACAACCCCAACCACCCGTGGAGGCTAATGGACATATATTAATTTCTGCACCCACTATAACGTCACACCCTATAGAGGAAATTCCTTTAGATACTTTTGTGATATCCTCTAGTGATAGCGGTCCTACATCCAGTACCCCTGTTCCTGGTACTGCACCTCGGCCTCGTGTGGGCCTATATAGTCGTGCATTGCACCAGGTGCAGGTTACAGACCCTGCATTTCTTTCCACTCCTCAACGCTTAATTACATATGATAACCCTGTATATGAAGGGGAGGATGTTAGTGTACAATTTAGTCATGATTCTATACACAATGCACCTGATGAGGCTTTTATGGACATAATTCGTTTGCACAGACCTGCTATTGCGTCCCGACGTGGCCTTGTGCGGTACAGTCGCATTGGACAACGGGGGTCTATGCACACTCGCAGCGGAAAGCACATAGGGGCCCGCATTCATTATTTTTATGATATTTCACCTATTGCACAAGCTGCAGAAGAAATAGAAATGCACCCTCTTGTGGCTGCACAGGATGATACATTTGATATTTATGCTGAATCTTTTGAACCTGACATTAACCCTACCCAACACCCTGTTACAAATATATCAGATACATATTTAACTTCCACACCTAATACAGTTACACAACCGTGGGGTAACACCACAGTTCCATTGTCAATTCCTAATGACCTGTTTTTACAGTCTGGCCCTGATATAACTTTTCCTACTGCACCTATGGGAACACCCTTTAGTCCTGTAACTCCTGCTTTACCTACAGGCCCTGTTTTCATTACAGGTTCTGGATTTTATTTGCATCCTGCATGGTATTTTGCACGTAAACGCCGTAAACGTATTCCCTTATTTTTTTCAGATGTGGCGGCC
>CDK37407
ATGGCACATAGTAGGGCCCGACGACGCAAGCGTGCGTCAGCTACACAGCTATATCAAACATGTAAACTCACTGGAACATGCCCCCCAGATGTAATTCCTAAGGTGGAACACAACACCATTGCAGATCAAATATTAAAATGGGGGAGTTTGGGGGTGTTTTTTGGAGGGTTGGGTATAGGCACCGGTTCCGGCACTGGGGGTCGTACTGGCTATGTTCCCTTAGGAACTTCTGCAAAACCTTCTATTACTAGTGGGCCTATGGCTCGTCCTCCTGTGGTGGTGGAGCCTGTGGCCCCTTCGGATCCATCCATTGTGTCTTTAATTGAAGAATCGGCAATCATTAACGCAGGGGCGCCTGAAATTGTGCCCCCTGCACACGGTGGGTTTACAATTACATCCTCTGAAACAACTACCCCTGCAATATTGGATGTATCAGTTACTAGTCATACTACTACTAGTATATTTAGAAATCCTGTCTTTACAGAACCTTCTGTAACACAACCCCAACCACCCGTGGAGGCTAATGGACATATATTAATTTCTGCACCCACTATAACGTCACACCCTATAGAGGAAATTCCTTTAGATACTTTTGTGATATCCTCTAGTGATAGCGGTCCTACATCCAGTACCCCTGTTCCTGGTACTGCACCTCGGCCTCGTGTGGGCCTATATAGTCGTGCATTGCACCAGGTGCAGGTTACAGACCCTGCATTTCTTTCCACTCCTCAACGCTTAATTACATATGATAACCCTGTATATGAAGGGGAGGATGTTAGTGTACAATTTAGTCATGATTCTATACACAATGCACCTGATGAGGCTTTTATGGACATAATTCGTTTGCACAGACCTGCTATTGCGTCCCGACGTGGCCTTGTGCGGTACAGTCGCATTGGACAACGGGGGTCTATGCACACTCGCAGCGGAAAGCACATAGGGGCCCGCATTCATTATTTTTATGATATTTCACCTATTGCACAAGCTGCAGAAGAAATAGAAATGCACCCTCTTGTGGCTGCACAGGAAGATACATTTGATATTTATGCTGAATCTTTTGAACCTGACATTAACCCTACCCAACACCCTGTTACAAATATATCAGATACATATTTAACTTCCACACCTAATACAGTTACACAACCGTGGGGTAACACCACAGTTCCATTGTCAATTCCTAATGACCTGTTTTTACAGTCTGGCCCTGATATAACTTTTCCTACTGCACCTATGGGAACACCCTTTAGTCCTGTAACTCCTGCTTTACCTACAGGCCCTGTTTTCATTACAGGTTCTGGATTTTATTTGCATCCTGCATGGTATTTTGCACGTAAACGCCGTAAACGTATTCCCTTATTTTTTTCAGATGTGGCGGCC
>CDK37209
ATGGCACATAGTAGGGCCCGACGACGCAAGCGTGCGTCAGCTACACAGCTATATCAAACATGTAAACTCACTGGAACATGCCCCCCAGATGTAATTCCTAAGGTGGAACACAACACCATTGCAGATCAAATATTAAAATGGGGGAGTTTGGGGGTGTTTTTTGGAGGGTTGGGTATAGGCACCGGTTCCGGCACTGGGGGTCGTACTGGCTATGTTCCCTTAGGAACTTCTGCAAAACCTTCTATTACTAGTGGGCCTATGGCTCGTCCTCCTGTGGTGGTGGAGCCTGTGGCCCCTTCGGATCCATCCATTGTGTCTTTAATTGAAGAATCGGCAATCATTAACGCAGGGGCGCCTGAAATTGTGCCCCCTGCACACGGTGGGTTTACAATTACATCCTCTGAAACAACTACCCCTGCAATATTGGATGTATCAGTTACTAGTCATACTACTACTAGTATATTTAGAAATCCTGTCTTTACAGAACCTTCTGTAACACAACCCCAACCACCCGTGGAGGCTAATGGACATATATTAATTTCTGCACCCACTATAACGTCACACCCTATAGAGGAAATTCCTTTAGATACTTTTGTGATATCCTCTAGTGATAGCGGTCCTACATCCAGTACCCCTGTTCCTGGTACTGCACCTCGGCCTCGTGTGGGCCTATATAGTCGTGCATTGCACCAGGTGCAGGTTACAGACCCTGCATTTCTTTCCACTCCTCAACGCTTAATTACATATGATAACCCTGTATATGAAGGGGAGGATGTTAGTGTACAATTTAGTCATGATTCTATACACAATGCACCTGATGAGGCTTTTATGGACATAATTCGTTTGCACAGACCTGCTATTGCGTCCCGACGTGGCCTTGTGCGGTACAGTCGCATTGGACAACGGGGGTCTATGCACACTCGCAGCGGAAAGCACATAGGGGCCCGCATTCATTATTTTTATGATATTTCACCTATTGCACAAGCTGCAGAAGAAATAGAAATGCACCCTCTTGTGGCTGCACAGGAAGATACATTTGATATTTATGCTGAATCTTTTGAACCTGACATTAACCCTACCCAACACCCTGTTACAAATATATCAGATACATATTTAACTTCCACACCTAATACAGTTACACAACCGTGGGGTAACACCACAGTTCCATTGTCAATTCCTAATGACCTGTTTTTACAGTCTGGCCCTGATATAACTTTTCCTACTGCACCTATGGGAACACCCTTTAGTCCTGTAACTCCTGCTTTACCTACAGGCCCTGTTTTCATTACAGGTTCTGGATTTTATTTGCATCCTGCATGGTATTTTGCACGTAAACGCCGTAAACGTATTCCCTTATTTTTTTCAGATGTGGCGGCC
>CBY85483
ATGGCACATAGTAGGGCCCGACGACGCAAGCGTGCGTCAGCTACACAGCTATATCAAACATGTAAACTCACTGGAACATGCCCCCCAGATGTAATTCCTAAGGTGGAACACAACACCATTGCAGATCAAATATTAAAATGGGGGAGTTTGGGGGTGTTTTTTGGAGGGTTGGGTATAGGCACCGGTTCCGGCACTGGGGGTCGTACTGGCTATGTTCCCTTAGGAACTTCTGCAAAACCTTCTATTACTAGTGGGCCTATGGCTCGTCCTCCTGTGGTGGTGGAGCCTGTGGCCCCTTCGGATCCATCCATTGTGTCTTTAATTGAAGAATCGGCAATCATTAACGCAGGGGCGCCTGAAATTGTGCCCCCTGCACACGGTGGGTTTACAATTACATCCTCTGAAACAACTACCCCTGCAATATTGGATGTATCAGTTACTAGTCATACTACTACTAGTATATTTAGAAATCCTGTCTTTACAGAACCTTCTGTAACACAACCCCAACCACCCGTGGAGGCTAATGGACATATATTAATTTCTGCACCCACTATAACGTCACACCCTATAGAGGAAATTCCTTTAGATACTTTTGTGATATCCTCTAGTGATAGCGGTCCTACATCCAGTACCCCTGTTCCTGGTACTGCACCTCGGCCTCGTGTGGGCCTATATAGTCGTGCATTGCACCAGGTGCAGGTTACAGACCCTGCATTTCTTTCCACTCCTCAACGCTTAATTACATATGATAACCCTGTATATGAAGGGGAGGATGTTAGTGTACAATTTAGTCATGATTCTATACACAATGCACCTGATGAGGCTTTTATGGACATAATTCGTTTGCACAGACCTGCTATTGCGTCCCGACGTGGCCTTGTGCGGTACAGTCGCATTGGACAACGGGGGTCTATGCACACTCGCAGCGGAAAGCACATAGGGGCCCGCATTCATTATTTTTATGATATTTCACCTATTGCACAAGCTGCAGAAGAAATAGAAATGCACCCTCTTGTGGCTGCACAGGAAGATACATTTGATATTTATGCTGAATCTTTTGAACCTGACATTAACCCTACCCAACACCCTGTTACAAATATATCAGATACATATTTAACTTCCACACCTAATACAGTTACACAACCGTGGGGTAACACCACAGTTCCATTGTCAATTCCTAATGACCTGTTTTTACAGTCTGGCCCTGATATAACTTTTCCTACTGCACCTATGGGAACACCCTTTAGTCCTGTAACTCCTGCTTTACCTACAGGCCCTGTTTTCATTACAGGTTCTGGATTTTATTTGCATCCTGCATGGTATTTTGCACGTAAACGCCGTAAACGTATTCCCTTATTTTTTTCAGATGTGGCGGCC
>CDK36930
ATGGCACATAGTAGGGCCCGACGACGCAAGCGTGCGTCAGCTACACAGCTATATCAAACATGTAAACTCACTGGAACATGCCCCCCAGATGTAATTCCTAAGGTGGAGCACAACACCATTGCAGATCAAATATTAAAATGGGGAAGTTTGGGGGTGTTTTTTGGAGGGTTGGGTATAGGCACGGGTTCCGGCACTGGGGGTCGTACTGGCTATGTTCCCTTACAAACTTCTGCAAAACCTTCTATTACTAGTGGGCCTATGGCTCGTCCTCCTGTGGTGGTGGAGCCTGTGGCCCCTTCGGATCCATCCATTGTGTCTTTAATTGAAGAATCTGCAATCATTAACGCAGGGGCGCCTGAAATTGTGCCCCCTGCACACGGTGGGTTTACAATTACATCCTCTGAAACAACTACCCCTGCAATATTGGATGTATCAGTTACTAGTCACACTACTACTAGTATATTTAGAAATCCTGTCTTTACAGAACCTTCTGTAACACAACCCCAACCACCCGTGGAGGCTAATGGACATATATTAATTTCTGCACCCACTGTAACGTCACACCCTATAGAGGAAATTCCTTTAGATACTTTTGTGGTATCATCTAGTGATAGCGGTCCTACATCCAGTACCCCTGTTCCTGGTACTGCACCTCGGCCTCGTGTGGGCCTATATAGTCGTGCATTGCACCAGGTGCAGGTTACAGACCCTGCATTTCTTTCCACTCCTCAACGCTTAATTACATATGATAACCCTGTATATGAAGGGGAGGATGTTAGTGTACAATTTAGTCATGATTCTATACACAATGCACCTGATGAGGCTTTTATGGACATAATTCGTTTGCACAGACCTGCCATTGCGTCCCGACGTGGCCTTGTGCGGTACAGTCGCATTGGACAACGGGGGTCTATGCACACTCGCAGCGGAAAGCACATAGGGGCCCGCATTCATTATTTTTATGATATTTCACCTATTGCACAAGCTGCAGAAGAAATAGAAATGCACCCTCTTGTGGCTGCACAGGATGATACATTTGATATTTATGCTGAATCTTTTGAACCTGGCATTAACCCTACCCAACACCCTGTTACAAATATATCAGATACATATTTAACTTCCACACCTAATACAGTTACACAACCGTGGGGTAACACCACAGTTCCATTGTCACTTCCTAATGACCTGTTTTTACAATCTGGCCCTGATATAACTTTTCCTACTGCACCTATGGGAACACCCTTTAGTCCTGTAACTCCTGCTTTACCTACAGGCCCTGTTTTCATTACAGGTTCTGGATTTTATTTGCATCCTGCATGGTATTTTGCACGTAAACGCCGTAAACGTATTCCCTTATTTTTTTCAGATGTGGCGGCC
>CDK37641
ATGGCACATAGTAGGGCCCGACGACGCAAGCGTGCGTCAGCTACACAGCTATATCAAACATGTAAACTCACTGGAACATGCCCCCCAGATGTAATTCCTAAGGTGGAACACAACACCATTGCAGATCAAATATTAAAATGGGGGAGTTTGGGGGTGTTTTTTGGAGGGTTGGGTATAGGCACCGGTTCCGGCACTGGGGGTCGTACTGGCTATGTTCCCTTAGGAACTTCTGCAAAACCTTCTATTACTAGTGGGCCTATGGCTCGTCCTCCTGTGGTGGTGGAGCCTGTGGCCCCTTCGGATCCATCCATTGTGTCTTTAATTGAAGAATCGGCAATCATTAACGCAGGGGCGCCTGAAATTGTGCCCCCTGCACACGGTGGGTTTACAATTACATCCTCTGAAACAACTACCCCTGCAATATTGGATGTATCAGTTACTAGTCATACTACTACTAGTATATTTAGAAATCCTGTCTTTACAGAACCTTCTGTAACACAACCCCAACCACCCGTGGAGGCTAATGGACATATATTAATTTCTGCACCCACTATAACGTCACACCCTATAGAGGAAATTCCTTTAGATACTTTTGTGATATCCTCTAGTGATAGCGGTCCTACATCCAGTACCCCTGTTCCTGGTACTGCACCTCGGCCTCGTGTGGGCCTATATAGTCGTGCATTGCACCAGGTGCAGGTTACAGACCCTGCATTTCTTTCCACTCCTCAACGCTTAATTACATATGATAACCCTGTATATGAAGGGGAGGATGTTAGTGTACAATTTAGTCATGATTCTATACACAATGCACCTGATGAGGCTTTTATGGACATAATTCGTTTGCACAGACCTGCTATTGCGTCCCGACGTGGCCTTGTGCGGTACAGTCGCATTGGACAACGGGGGTCTATGCACACTCGCAGCGGAAAGCACATAGGGGCCCGCATTCATTATTTTTATGATATTTCACCTATTGCACAAGCTGCAGAAGAAATAGAAATGCACCCTCTTGTGGCTGCACAGGAAGATACATTTGATATTTATGCTGAATCTTTTGAACCTGACATTAACCCTACCCAACACCCTGTTACAAATATATCAGATACATATTTAACTTCCACACCTAATACAGTTACACAACCGTGGGGTAACACCACAGTTCCATTGTCAATTCCTAATGACCTGTTTTTACAGTCTGGCCCTGATATAACTTTTCCTACTGCACCTATGGGAACACCCTTTAGTCCTGTAACTCCTGCTTTACCTACAGGCCCTGTTTTCATTACAGGTTCTGGATTTTATTTGCATCCTGCATGGTATTTTGCACGTAAACGCCGTAAACGTATTCCCTTATTTTTTTCAGATGTGGCGGCC
>CBY85420
ATGGCACATAGTAGGGCCCGACGACGCAAGCGTGCGTCAGCTACACAGCTATATCAAACATGTAAACTCACTGGAACATGCCCCCCAGATGTAATTCCTAAGGTGGAGCACAACACCATTGCAGATCAAATATTAAAATGGGGAAGTTTGGGGGTGTTTTTTGGAGGGTTGGGTATAGGCACGGGTTCCGGCACTGGGGGTCGTACTGGCTATGTTCCCTTACAAACTTCTGCAAAACCTTCTATTACTAGTGGGCCTATGGCTCGTCCTCCTGTGGTGGTGGAGCCTGTGGCCCCTTCGGATCCATCCATTGTGTCTTTAATTGAAGAATCTGCAATCATTAACGCAGGGGCGCCTGAAATTGTGCCCCCTGCACACGGTGGGTTTACAATTACATCCTCTGAAACAACTACCCCTGCAATATTGGATGTATCAGTTACTAGTCACACTACTACTAGTATATTTAGAAATCCTGTCTTTACAGAACCTTCTGTAACACAACCCCAACCACCCGTGGAGGCTAATGGACATATATTAATTTCTGCACCCACTGTAACGTCACACCCTATAGAGGAAATTCCTTTAGATACTTTTGTGGTATCATCTAGTGATAGCGGTCCTACATCCAGTACCCCTGTTCCTGGTACTGCACCTCGGCCTCGTGTGGGCCTATATAGTCGTGCATTGCACCAGGTGCAGGTTACAGACCCTGCATTTCTTTCCACTCCTCAACGCTTAATTACATATGATAACCCTGTATATGAAGGGGAGGATGTTAGTGTACAATTTAGTCATGATTCTATACACAATGCACCTGATGAGGCTTTTATGGACATAATTCGTTTGCACAGACCTGCCATTGCGTCCCGACGTGGCCTTGTGCGGTACAGTCGCATTGGACAACGGGGGTCTATGCACACTCGCAGCGGAAAGCACATAGGGGCCCGCATTCATTATTTTTATGATATTTCACCTATTGCACAAGCTGCAGAAGAAATAGAAATGCACCCTCTTGTGGCTGCACAGGATGATACATTTGATATTTATGCTGAATCTTTTGAACCTGGCATTAACCCTACCCAACACCCTGTTACAAATATATCAGATACATATTTAACTTCCACACCTAATACAGTTACACAACCGTGGGGTAACACCACAGTTCCATTGTCACTTCCTAATGACCTGTTTTTACAATCTGGCCCTGATATAACTTTTCCTACTGCACCTATGGGAACACCCTTTAGTCCTGTAACTCCTGCTTTACCTACAGGCCCTGTTTTCATTACAGGTTCTGGATTTTATTTGCATCCTGCATGGTATTTTGCACGTAAACGCCGTAAACGTATTCCCTTATTTTTTTCAGATGTGGCGGCC
>CDK36939
ATGGCACATAGTAGGGCCCGACGACGCAAGCGTGCGTCAGCTACACAGCTATATCAAACATGTAAACTCACTGGAACATGCCCCCCAGATGTAATTCCTAAGGTGGAGCACAACACCATTGCAGATCAAATATTAAAATGGGGAAGTTTGGGGGTGTTTTTTGGAGGGTTGGGTATAGGCACGGGTTCCGGCACTGGGGGTCGTACTGGCTATGTTCCCTTACAAACTTCTGCAAAACCTTCTATTACTAGTGGGCCTATGGCTCGTCCTCCTGTGGTGGTGGAGCCTGTGGCCCCTTCGGATCCATCCATTGTGTCTTTAATTGAAGAATCTGCAATCATTAACGCAGGGGCGCCTGAAATTGTGCCCCCTGCACACGGTGGGTTTACAATTACATCCTCTGAAACAACTACCCCTGCAATATTGGATGTATCAGTTACTAGTCACACTACTACTAGTATATTTAGAAATCCTGTCTTTACAGAACCTTCTGTAACACAACCCCAACCACCCGTGGAGGCTAATGGACATATATTAATTTCTGCACCCACTGTAACGTCACACCCTATAGAGGAAATTCCTTTAGATACTTTTGTGGTATCATCTAGTGATAGCGGTCCTACATCCAGTACCCCTGTTCCTGGTACTGCACCTCGGCCTCGTGTGGGCCTATATAGTCGTGCATTGCACCAGGTGCAGGTTACAGACCCTGCATTTCTTTCCACTCCTCAACGCTTAATTACATATGATAACCCTGTATATGAAGGGGAGGATGTTAGTGTACAATTTAGTCATGATTCTATACACAATGCACCTGATGAGGCTTTTATGGACATAATTCGTTTGCACAGACCTGCCATTGCGTCCCGACGTGGCCTTGTGCGGTACAGTCGCATTGGACAACGGGGGTCTATGCACACTCGCAGCGGAAAGCACATAGGGGCCCGCATTCATTATTTTTATGATATTTCACCTATTGCACAAGCTGCAGAAGAAATAGAAATGCACCCTCTTGTGGCTGCACAGGATGATACATTTGATATTTATGCTGAATCTTTTGAACCTGGCATTAACCCTACCCAACACCCTGTTACAAATATATCAGATACATATTTAACTTCCACACCTAATACAGTTACACAACCGTGGGGTAACACCACAGTTCCATTGTCACTTCCTAATGACCTGTTTTTACAATCTGGCCCTGATATAACTTTTCCTACTGCACCTATGGGAACACCCTTTAGTCCTGTAACTCCTGCTTTACCTACAGGCCCTGTTTTCATTACAGGTTCTGGATTTTATTTGCATCCTGCATGGTATTTTGCACGTAAACGCCGTAAACGTATTCCCTTATTTTTTTCAGATGTGGCGGCC
>CDK36831
ATGGCACATAGTAGGGCCCGACGACGCAAGCGTGCGTCAGCTACACAGCTATATCAAACATGTAAACTCACTGGAACATGCCCCCCAGATGTAATTCCTAAGGTGGAACACAACACCATTGCAGATCAAATATTAAAATGGGGGAGTTTGGGGGTGTTTTTTGGAGGGTTGGGTATAGGCACCGGTTCCGGCACTGGGGGTCGTACTGGCTATGTTCCCTTAGGAACTTCTGCAAAACCTTCTATTACTAGTGGGCCTATGGCTCGTCCTCCTGTGGTGGTGGAGCCTGTGGCCCCTTCGGATCCATCCATTGTGTCTTTAATTGAAGAATCGGCAATCATTAACGCAGGGGCGCCTGAAATTGTGCCCCCTGCACACGGTGGGTTTACAATTACATCCTCTGAAACAACTACCCCTGCAATATTGGATGTATCAGTTACTAGTCATACTACTACTAGTATATTTAGAAATCCTGTCTTTACAGAACCTTCTGTAACACAACCCCAACCACCCGTGGAGGCTAATGGACATATATTAATTTCTGCACCCACTATAACGTCACACCCTATAGAGGAAATTCCTTTAGATACTTTTGTGATATCCTCTAGTGATAGCGGTCCTACATCCAGTACCCCTGTTCCTGGTACTGCACCTCGGCCTCGTGTGGGCCTATATAGTCGTGCATTGCACCAGGTGCAGGTTACAGACCCTGCATTTCTTTCCACTCCTCAACGCTTAATTACATATGATAACCCTGTATATGAAGGGGAGGATGTTAGTGTACAATTTAGTCATGATTCTATACACAATGCACCTGATGAGGCTTTTATGGACATAATTCGTTTGCACAGACCTGCTATTGCGTCCCGACGTGGCCTTGTGCGGTACAGTCGCATTGGACAACGGGGGTCTATGCACACTCGCAGCGGAAAGCACATAGGGGCCCGCATTCATTATTTTTATGATATTTCACCTATTGCACAAGCTGCAGAAGAAATAGAAATGCACCCTCTTGTGGCTGCACAGGAAGATACATTTGATATTTATGCTGAATCTTTTGAACCTGACATTAACCCTACCCAACACCCTGTTACAAATATATCAGATACATATTTAACTTCCACACCTAATACAGTTACACAACCGTGGGGTAACACCACAGTTCCATTGTCAATTCCTAATGACCTGTTTTTACAGTCTGGCCCTGATATAACTTTTCCTACTGCACCTATGGGAACACCCTTTAGTCCTGTAACTCCTGCTTTACCTACAGGCCCTGTTTTCATTACAGGTTCTGGATTTTATTTGCATCCTGCATGGTATTTTGCACGTAAACGCCGTAAACGTATTCCCTTATTTTTTTCAGATGTGGCGGCC
>CBY85555
ATGGCACATAGTAGGGCCCGACGACGCAAGCGTGCGTCAGCTACACAGCTATATCAAACATGTAAACTCACTGGAACATGCCCCCCAGATGTAATTCCTAAGGTGGAACACAACACCATTGCAGATCAAATATTAAAATGGGGGAGTTTGGGGGTGTTTTTTGGAGGGTTGGGTATAGGCACCGGTTCCGGCACTGGGGGTCGTACTGGCTATGTTCCCTTAGGAACTTCTGCAAAACCTTCTATTACTAGTGGGCCTATGGCTCGTCCTCCTGTGGTGGTGGAGCCTGTGGCCCCTTCGGATCCATCCATTGTGTCTTTAATTGAAGAATCGGCAATCATTAACGCAGGGGCGCCTGAAATTGTGCCCCCTGCACACGGTGGGTTTACAATTACATCCTCTGAAACAACTACCCCTGCAATATTGGATGTATCAGTTACTAGTCATACTACTACTAGTATATTTAGAAATCCTGTCTTTACAGAACCTTCTGTAACACAACCCCAACCACCCGTGGAGGCTAATGGACATATATTAATTTCTGCACCCACTATAACGTCACACCCTATAGAGGAAATTCCTTTAGATACTTTTGTGATATCCTCTAGTGATAGCGGTCCTACATCCAGTACCCCTGTTCCTGGTACTGCACCTCGGCCTCGTGTGGGCCTATATAGTCGTGCATTGCACCAGGTGCAGGTTACAGACCCTGCATTTCTTTCCACTCCTCAACGCTTAATTACATATGATAACCCTGTATATGAAGGGGAGGATGTTAGTGTACAATTTAGTCATGATTCTATACACAATGCACCTGATGAGGCTTTTATGGACATAATTCGTTTGCACAGACCTGCTATTGCGTCCCGACGTGGCCTTGTGCGGTACAGTCGCATTGGACAACGGGGGTCTATGCACACTCGCAGCGGAAAGCACATAGGGGCCCGCATTCATTATTTTTATGATATTTCACCTATTGCACAAGCTGCAGAAGAAATAGAAATGCACCCTCTTGTGGCTGCACAGGAAGATACATTTGATATTTATGCTGAATCTTTTGAACCTGACATTAACCCTACCCAACACCCTGTTACAAATATATCAGATACATATTTAACTTCCACACCTAATACAGTTACACAACCGTGGGGTAACACCACAGTTCCATTGTCAATTCCTAATGACCTGTTTTTACAGTCTGGCCCTGATATAACTTTTCCTACTGCACCTATGGGAACACCCTTTAGTCCTGTAACTCCTGCTTTACCTACAGGCCCTGTTTTCATTACAGGTTCTGGATTTTATTTGCATCCTGCATGGTATTTTGCACGTAAACGCCGTAAACGTATTCCCTTATTTTTTTCAGATGTGGCGGCC
>CCJ09366
ATGGCACATAGTAGGGCCCGACGACGCAAGCGTGCGTCAGCTACACAGCTATATCAAACATGTAAACTCACTGGAACATGCCCCCCAGATGTAATTCCTAAGGTGGAGCACAACACCATTGCAGATCAAATATTAAAATGGGGAAGTTTGGGGGTGTTTTTTGGAGGGTTGGGTATAGGCACGGGTTCCGGCACTGGGGGTCGTACTGGCTATGTTCCCTTACAAACTTCTGCAAAACCTTCTATTACTAGTGGGCCTATGGCTCGTCCTCCTGTGGTGGTGGAGCCTGTGGCCCCTTCGGATCCATCTATTGTGTCTTTAATTGAAGAATCGGCAATCATTAACGCAGGGGCGCCTGAAATTGTGCCCCCTGCACACGGTGGGTTTACAATTACATCCTCTGAAACAACTACCCCTGCAATATTGGATGTATCAGTTACTAGTCACACTACTACTAGTATATTTAGAAATCCTGTCTTTACAGAACCTTCTGTAACACAACCCCAACCACCCGTGGAGGCTAATGGACATATATTAATTTCTGCACCCACTGTAACGTCACACCCTATAGAGGAAATTCCTTTAGATACTTTTGTGGTATCATCTAGTGATAGCGGTCCTACATCCAGTACCCCTGTTCCTGGTACTGCACCTCGGCCTCGTGTGGGCCTATATAGTCGTGCATTGCACCAGGTGCAGGTTACAGACCCTGCATTTCTTTCCACTCCTCAACGCTTAATTACATATGATAACCCTGTATATGAAGGGGAGGATGTTAGTGTACAATTTAGTCATGATTCTATACACAATGCACCTGATGAGGCTTTTATGGACATAATTCGTTTGCACAGACCTGCCATTGCGTCCCGACGTGGCCTTGTGCGGTACAGTCGCATTGGACAACGGGGGTCTATGCACACTCGCAGCGGAAAGCACATAGGGGCCCGCATTCATTATTTTTATGATATTTCACCTATTGCACAGGCTGCAGAAGAAATAGAAATGCACCCTCTTGTGGCTGCACAGGATGATACATTTGATATTTATGCTGAATCTTTTGAACCTGGCATTAACCCTACCCAACACCCTGTTACAAATATATCAGATACATATTTAACTTCCACACCTAATACAGTTACACAACCGTGGGGTAACACCACAGTTCCATTGTCACTTCCTAATGACCTGTTTTTACAATCTGGCCCTGATATAACTTTTCCTACTGCACCTATGGGAACACCCTTTAGTCCTGTAACTCCTGCTTTACCTACAGGCCCTGTTTTCATTACAGGTTCTGGATTTTATTTGCATCCTGCATGGTATTTTGCACGTAAACGCCGTAAACGTATTCCCTTATTTTTTTCAGATGTGGCGGCC
>CDK36705
ATGGCACATAGTAGGGCCCGACGACGCAAGCGTGCGTCAGCTACACAGCTATATCAAACATGTAAACTCACTGGAACATGCCCCCCAGATGTAATTCCTAAGGTGGAACACAACACCATTGCAGATCAAATATTAAAATGGGGGAGTTTGGGGGTGTTTTTTGGAGGGTTGGGTATAGGCACCGGTTCCGGCACTGGGGGTCGTACTGGCTATGTTCCCTTAGGAACTTCTGCAAAACCTTCTATTACTAGTGGGCCTATGGCTCGTCCTCCTGTGGTGGTGGAGCCTGTGGCCCCTTCGGATCCATCCATTGTGTCTTTAATTGAAGAATCGGCAATCATTAACGCAGGGGCGCCTGAAATTGTGCCCCCTGCACACGGTGGGTTTACAATTACATCCTCTGAAACAACTACCCCTGCAATATTGGATGTATCAGTTACTAGTCATACTACTACTAGTATATTTAGAAATCCTGTCTTTACAGAACCTTCTGTAACACAACCCCAACCACCCGTGGAGGCTAATGGACATATATTAATTTCTGCACCCACTATAACGTCACACCCTATAGAGGAAATTCCTTTAGATACTTTTGTGATATCCTCTAGTGATAGCGGTCCTACATCCAGTACCCCTGTTCCTGGTACTGCACCTCGGCCTCGTGTGGGCCTATATAGTCGTGCATTGCACCAGGTGCAGGTTACAGACCCTGCATTTCTTTCCACTCCTCAACGCTTAATTACATATGATAACCCTGTATATGAAGGGGAGGATGTTAGTGTACAATTTAGTCATGATTCTATACACAATGCACCTGATGAGGCTTTTATGGACATAATTCGTTTGCACAGACCTGCTATTGCGTCCCGACGTGGCCTTGTGCGGTACAGTCGCATTGGACAACGGGGGTCTATGCACACTCGCAGCGGAAAGCACATAGGGGCCCGCATTCATTATTTTTATGATATTTCACCTATTGCACAAGCTGCAGAAGAAATAGAAATGCACCCTCTTGTGGCTGCACAGGAAGATACATTTGATATTTATGCTGAATCTTTTGAACCTGACATTAACCCTACCCAACACCCTGTTACAAATATATCAGATACATATTTAACTTCCACACCTAATACAGTTACACAACCGTGGGGTAACACCACAGTTCCATTGTCAATTCCTAATGACCTGTTTTTACAGTCTGGCCCTGATATAACTTTTCCTACTGCACCTATGGGAACACCCTTTAGTCCTGTAACTCCTGCTTTACCTACAGGCCCTGTTTTCATTACAGGTTCTGGATTTTATTTGCATCCTGCATGGTATTTTGCACGTAAACGCCGTAAACGTATTCCCTTATTTTTTTCAGATGTGGCGGCC
>CDK36552
ATGGCACATAGTAGGGCCCGACGACGCAAGCGTGCGTCAGCTACACAGCTATATCAAACATGTAAACTCACTGGAACATGCCCCCCAGATGTAATTCCTAAGGTGGAGCACAACACCATTGCAGATCAAATATTAAAATGGGGAAGTTTGGGGGTGTTTTTTGGAGGGTTGGGTATAGGCACGGGTTCCGGCACTGGGGGTCGTACTGGCTATGTTCCCTTACAAACTTCTGCAAAACCTTCTATTACTAGTGGGCCTATGGCTCGTCCTCCTGTGGTGGTGGAGCCTGTGGCCCCTTCGGATCCATCCATTGTGTCTTTAATTGAAGAATCGGCAATCATTAACGCAGGGGCGCCTGAAATTGTGCCCCCTGCACACGGTGGGTTTACAATTACATCCTCTGAAACAACTACCCCTGCAATATTGGATGTATCAGTTACTAGTCACACTACTACTAGTATATTTAGAAATCCTGTCTTTACAGAACCTTCTGTAACACAACCCCAACCACCCGTGGAGGCTAATGGACATATATTAATTTCTGCACCCACTGTAACGTCACACCCTATAGAGGAAATTCCTTTAGATACTTTTGTGGTATCATCTAGTGATAGCGGTCCTACATCCAGTACCCCTGTTCCTGGTACTGCACCTCGGCCTCGTGTGGGCCTATATAGTCGTGCATTGCACCAGGTGCAGGTTACAGACCCTGCATTTCTTTCCACTCCTCAACGCTTAATTACATATGATAACCCTGTATATGAAGGGGAGGATGTTAGTGTACAATTTAGTCATGATTCTATACACAATGCACCTGATGAGGCTTTTATGGACATAATTCGTTTGCACAGACCTGCCATTGCGTCCCGACGTGGCCTTGTGCGGTACAGTCGCATTGGACAACGGGGGTCTATGCACACTCGCAGCGGAAAGCACATAGGGGCCCGCATTCATTATTTTTATGATATTTCACCTATTGCACAAGCTGCAGAAGAAATAGAAATGCACCCTCTTGTGGCTGCACAGGATGATACATTTGATATTTATGCTGAATCTTTTGAACCTGGCATTAACCCTACCCAACACCCTGTTACAAATATATCAAATACATATTTAACTTCCACACCTAATACAGTTACACAACCGTGGGGTAACACCACAGTTCCATTGTCACTTCCTAATGACCTGTTTTTACAATCTGGCCCTGATATAACTTTTCCTACTGCACCTATGGGAACACCCTTTAGTCCTGTAACTCCTGCTTTACCTACAGGCCCTGTTTTCATTACAGGTTCTGGATTTTATTTGCATCCTGCATGGTATTTTGCACGTAAACGCCGTAAACGTATTCCCTTATTTTTTTCAGATGTGGCGGCC
>CBY85402
ATGGCACATAGTAGGGCCCGACGACGCAAGCGTGCGTCAGCTACACAGCTATATCAAACATGTAAACTCACTGGAACATGCCCCCCAGATGTAATTCCTAAGGTGGAGCACAACACCATTGCAGATCAAATATTAAAATGGGGAAGTTTGGGGGTGTTTTTTGGAGGGTTGGGTATAGGCACGGGTTCCGGCACTGGGGGTCGTACTGGCTATGTTCCCTTACAAACTTCTGCAAAACCTTCTATTACTAGTGGGCCTATGGCTCGTCCTCCTGTGGTGGTGGAGCCTGTGGCCCCTTCGGATCCATCCATTGTGTCTTTAATTGAAGAATCAGCAATCATTAACGCAGGGGCGCCTGAAATTGTGCCCCCTGCACACGGTGGGTTTACAATTACATCCTCTGAAACAACTACCCCTGCAATATTGGATGTATCAGTTACTAGTCACACTACTACTAGTATATTTAGAAATCCTGTCTTTACAGAACCTTCTGTAACACAACCCCAACCACCCGTGGAGGCTAATGGACATATATTAATTTCTGCACCCACTGTAACGTCACACCCTATAGAGGAAATTCCTTTAGATACTTTTGTGGTATCATCTAGTGATAGCGGTCCTACATCCAGTACCCCTGTTCCTGGTACTGCACCTCGGCCTCGTGTGGGCCTATATAGTCGTGCATTGCACCAGGTGCAGGTTACAGACCCTGCATTTCTTTCCACTCCTCAACGCTTAATTACATATGATAACCCTGTATATGAAGGGGAGGATGTTAGTGTACAATTTAGTCATGATTCTATACACAATGCACCTGATGAGGCTTTTATGGACATAATTCGTTTGCACAGACCTGCCATTGCGTCCCGACGTGGCCTTGTGCGGTACAGTCGCATTGGACAACGGGGGTCTATGCACACTCGCAGCGGAAAGCACATAGGGGCCCGCATTCATTATTTTTATGATATTTCACCTATTGCACAAGCTGCAGAAGAAATAGAAATGCACCCTCTTGTGGCTGCACAGGATGATACATTTGATATTTATGCTGAATCTTTTGAACCTGGCATTAACCCTACCCAACACCCTGTTACAAATATATCAGATACATATTTAACTTCCACACCTAATACAGTTACACAACCGTGGGGTAACACCACAGTTCCATTGTCACTTCCTAATGACCTGTTTTTACAATCTGGCCCTGATATAACGTTTCCTACTGCACCTATGGGAACACCCTTTAGTCCTGTAACTCCTGCTTTACCTACAGGCCCTGTTTTCATTACAGGTTCTGGATTTTATTTGCATCCTGCATGGTATTTTGCACGTAAACGCCGTAAACGTATTCCCTTATTTTTTTCAGATGTGGCGGCC
>CBY85474
ATGGCACATAGTAGGGCCCGACGACGCAAGCGTGCGTCAGCTACACAGCTATATCAAACATGTAAACTCACTGGAACATGCCCCCCAGATGTAATTCCTAAGGTGGAACACAACACCATTGCAGATCAAATATTAAAATGGGGGAGTTTGGGGGTGTTTTTTAGAGGGTTGGGTATAGGCACCGGTTCCGGCACTGGGGGTCGTACTGGCTATGTTCCCTTAGGAACTTCTGCAAAACCTTCTATTACTAGTGGGCCTATGGCTCGTCCTCCTGTGGTGGTGGAGCCTGTGGCCCCTTCGGATCCATCCATTGTGTCTTTAATTGAAGAATCGGCAATCATTAACGCAGGGGCGCCTGAAATTGTGCCCCCTGCACACGGTGGGTTTACAATTACATCCTCTGAAACAACTACCCCTGCAATATTGGATGTATCAGTTACTAGTCATACTACTACTAGTATATTTAGAAATCCTGTCTTTACAGAACCTTCTGTAACACAACCCCAACCACCCGTGGAGGCTAATGGACATATATTAATTTCTGCACCCACTATAACGTCACACCCTATAGAGGAAATTCCTTTAGATACTTTTGTGATATCCTCTAGTGATAGCGGTCCTACATCCAGTACCCCTGTTCCTGGTACTGCACCTCGGCCTCGTGTGGGCCTATATAGTCGTGCATTGCACCAGGTGCAGGTTACAGACCCTGCATTTCTTTCCACTCCTCAACGCTTAATTACATATGATAACCCTGTATATGAAGGGGAGGATGTTAGTGTACAATTTAGTCATGATTCTATACACAATGCACCTGATGAGGCTTTTATGGACATAATTCGTTTGCACAGACCTGCTATTGCGTCCCGACGTGGCCTTGTGCGGTACAGTCGCATTGGACAACGGGGGTCTATGCACACTCGCAGCGGAAAGCACATAGGGGCCCGCATTCATTATTTTTATGATATTTCACCTATTGCACAAGCTGCAGAAGAAATAGAAATGCACCCTCTTGTGGCTGCACAGGAAGATACATTTGATATTTATGCTGAATCTTTTGAACCTGACATTAACCCTACCCAACACCCTGTTACAAATATATCAGATACATATTTAACTTCCACACCTAATACAGTTACACAACCGTGGGGTAACACCACAGTTCCATTGTCAATTCCTAATGACCTGTTTTTACAGTCTGGCCCTGATATAACTTTTCCTACTGCACCTATGGGAACACCCTTTAGTCCTGTAACTCCTGCTTTACCTACAGGCCCTGTTTTCATTACAGGTTCTGGATTTTATTTGCATCCTGCATGGTATTTTGCACGTAAACGCCGTAAACGTATTCCCTTATTTTTTTCAGATGTGGCGGCC
>CCJ09384
ATGGCACATAGTAGGGCCCGACGACGCAAGCGTGCGTCAGCTACACAGCTATATCAAACATGTAAACTCACTGGAACATGCCCCCCAGATGTAATTCCTAAGGTGGAGCACAACACCATTGCAGATCAAATATTAAAATGGGGAAGTTTGGGGGTGTTTTTTGGAGGGTTGGGTATAGGCACGGGTTCCGGCACTGGGGGTCGTACTGGCTATGTTCCCTTACAAACTTCTGCAAAACCTTCTATTACTAGTGGGCCTATGGCTCGTCCTCCTGTGGTGGTGGAGCCTGTGGCCCCTTCGGATCCATCTATTGTGTCTTTAATTGAAGAATCGGCAATCATTAACGCAGGGGCGCCTGAAATTGTGCCCCCTGCACACGGTGGGTTTACAATTACATCCTCTGAAACAACTACCCCTGCAATATTGGATGTATCAGTTACTAGTCACACTACTACTAGTATATTTAGAAATCCTGTCTTTACAGAACCTTCTGTAACACAACCCCAACCACCCGTGGAGGCTAATGGACATATATTAATTTCTGCACCCACTGTAACGTCACACCCTATAGAGGAAATTCCTTTAGATACTTTTGTGGTATCATCTAGTGATAGCGGTCCTACATCCAGTACCCCTGTTCCTGGTACTGCACCTCGGCCTCGTGTGGGCCTATATAGTCGTGCATTGCACCAGGTGCAGGTTACAGACCCTGCATTTCTTTCCACTCCTCAACGCTTAATTACATATGATAACCCTGTATATGAAGGGGAGGATGTTAGTGTACAATTTAGTCATGATTCTATACACAATGCACCTGATGAGGCTTTTATGGACATAATTCGTTTGCACAGACCTGCCATTGCGTCCCGACGTGGCCTTGTGCGGTACAGTCGCATTGGACAACGGGGGTCTATGCACACTCGCAGCGGAAAGCACATAGGGGCCCGCATTCATTATTTTTATGATATTTCACCTATTGCACAGGCTGCAGAAGAAATAGAAATGCACCCTCTTGTGGCTGCACAGGATGATACATTTGATATTTATGCTGAATCTTTTGAACCTGGCATTAACCCTACCCAACACCCTGTTACAAATATATCAGATACATATTTAACTTCCACACCTAATACAGTTACACAACCGTGGGGTAACACCACAGTTCCATTGTCACTTCCTAATGACCTGTTTTTACAATCTGGCCCTGATATAACTTTTCCTACTGCACCTATGGGAACACCCTTTAGTCCTGTAACTCCTGCTTTACCTACAGGCCCTGTTTTCATTACAGGTTCTGGATTTTATTTGCATCCTGCATGGTATTTTGCACGTAAACGCCGTAAACGTATTCCCTTATTTTTTTCAGATGTGGCGGCC
>CDK37497
ATGGCACATAGTAGGGCCCGACGACGCAAGCGTGCGTCAGCTACACAGCTATATCAAACATGTAAACTCACTGGAACATGCCCCCCAGATGTAATTCCTAAGGTGGAACACAACACCATTGCAGATCAAATATTAAAATGGGGGAGTTTGGGGGTGTTTTTTGGAGGGTTGGGTATAGGCACCGGTTCCGGCACTGGGGGTCGTACTGGCTATGTTCCCTTAGGAACTTCTGCAAAACCTTCTATTACTAGTGGGCCTATGGCTCGTCCTCCTGTGGTGGTTGAGCCTGTGGCCCCTTCGGATCCATCCATTGTGTCTTTAATTGAAGAATCGGCAATTATTAACGCAGGGGCGCCTGAAATTGTGCCCCCTGCACACGGTGGGTTTACAATTACATCCTCTGAAACAACTACCCCTGCAATATTGGATGTATCAGTTACTAGTCATACTACTACTAGTATATTTAGAAATCCTGTCTTTACAGAACCTTCTGTAACACAACCCCAACCACCCGTGGAGGCTAATGGACATATATTAATTTCTGCACCCACTATAACGTCACACCCTATAGAGGAAATTCCTTTAGATACTTTTGTGATATCCTCTAGTGATAGCGGTCCTACATCCAGTACCCCTGTTCCTGGTACTGCACCTCGGCCTCGTGTGGGCCTATATAGTCGTGCATTGCACCAGGTGCAGGTTACGGACCCTGCATTTCTTTCCACTCCTCAACGCTTAATTACATATGATAACCCTGTATATGAAGGGGAGGATGTTAGTGTACAATTTAGTCATGATTCTATACACAATGCACCTGATGAGGCTTTTATGGACATAATTCGTTTGCACAGACCTGCTATTGCGTCCCGACGTGGCCTTGTGCGGTACAGTCGCATTGGACAACGGGGGTCTATGCACACTCGCAGCGGAAAGCACATAGGGGCCCGCATTCATTATTTTTATGATATTTCACCTATTGCACAAGCTGCAGAAGAAATAGAAATGCACCCTCTTGTGGCTGCACAGGATGATACATTTGATATTTATGCTGAATCTTTTGAACCTGACATTAACCCTACCCAACACCCTGTTACAAATATATCAGATACATATTTAACTTCCACACCTAATACAGTTACACAACCGTGGGGTAACACCACAGTTCCATTGTCAATTCCTAATGACCTGTTTTTACAGTCTGGCCCTGATATAACTTTTCCTACTGCACCTATGGGAACACCCTTTAGTCCTGTAACTCCTGCTTTACCTACAGGCCCTGTTTTCATTACAGGTTCTGGATTTTATTTGCATCCTGCATGGTATTTTGCACGTAAACGCCGTAAACGTATTCCCTTATTTTTTTCAGATGTGGCGGCC
>AFL91934
ATGGCACATAGTAGGGCCCGACGACGCAAGCGTGCGTCAGCTACACAGCTATATCAAACATGTAAACTCACTGGAACATGCCCCCCAGATGTAATTCCTAAGGTGGAACACAACACCATTGCAGATCAAATATTAAAATGGGGGAGTTTGGGGGTGTTTTTTGGAGGGTTGGGTATAGGCACCGGTTCCGGCACTGGGGGTCGTACTGGCTATGTTCCCTTAGGAACTTCTGCAAAACCTTCTATTACTAGTGGGCCTATGGCTCGTCCTCCTGTGGTGGTGGAGCCTGTGGCCCCTTCGGATCCATCCATTGTGTCTTTAATTGAAGAATCGGCAATCATTAACGCAGGGGCGCCTGAAATTGTGCCCCCTGCACACGGTGGGTTTACAATTACATCCTCTGAAACAACTACCCCTGCAATATTGGATGTATCAGTTACTAGTCATACTACTACTAGTATATTTAGAAATCCTGTCTTTACAGAACCTTCTGTAACACAACCCCAACCACCCGTGGAGGCTAATGGACATATATTAATTTCTGCACCCACTATAACGTCACACCCTATAGAGGAAATTCCTTTAGATACTTTTGTGATATCCTCTAGTGATAGCGGTCCTACATCCAGTACCCCTGTTCCTGGTACTGCACCTCGGCCTCGTGTGGGCCTATATAGTCGTGCATTGCACCAGGTGCAGGTTACAGACCCTGCATTTCTTTCCACTCCTCAACGCTTAATTACATATGATAACCCTGTATATGAAGGGGAGGATGTTAGTGTACAATTTAGTCATGATTCTATACACAATGCACCTGATGAGGCTTTTATGGACATAATTCGTTTGCACAGACCTGCTATTGCGTCCCGACGTGGCCTTGTGCGGTACAGTCGCATTGGACAACGGGGGTCTATGCACACTCGCAGCGGAAAGCACATAGGGGCCCGCATGCATTATTTTTATGATATTTCACCTATTGCACAAGCTGCAGAAGAAATAGAAATGCACCCTCTTGTGGCTGCACAGGAAGATACATTTGATATTTATGTTGAATCTTTTGAACCTGACATTAACCCTACCCAACACCCTGTTACAAATATATCAGATACATATTTAACTTCCACACCTAATACAGTTACACAACCGTGGGGTAACACCACAGTTCCATTGTCAATTCCTAATGACTTGTTTTTACAGTCTGGCCCTGATATAACTTTTCCTACTGCACCTATGGGAACACCCTTTAGTCCTGTAACTCCTGCTTTACCTACAGGCCCTGTTTTCATTACAGGTTCTGGATTTTATTTGCATCCTGCATGGTATTTTGCACGTAAACGCCGTAAACGTATTCCCTTATTTTTTTCAGATGTGGCGGCC
>CDK37317
ATGGCACATAGTAGGGCCCGACGACGCAAGCGGGCGTCAGCTACACAGCTATATCAAACATGTAAACTTACTGGAACATGCCCCCCAGATGTAATTCCTAAGGTGGAGCACAACACCATTGCAGATCAAATATTAAAATGGGGAAGTTTGGGGGTTTTTTTTGGAGGGTTGGGTATAGGCACCGGTTCCGGCACTGGGGGTCGTACTGGCTATGTTCCCTTAGGAACTTCTGCAAAACCTTCTATTACTAGTGGGCCTATGGCTCGTCCTCCTGTGGTGGTGGAGCCTGTGGCCCCTTCGGATCCATCCATTGTGTCTTTAATTGACGAATCAGCAATCATTAACGCAGGGGCGCCTGAAATTGTGCCCCCTGCACACGGTGGGTTTACAATTACATCCTCTGAAACAACTACCCCTGCAATATTGGATGTATCAGTTACCAGTCATACTACTACTAGTATATTTAGAAATCCTGTCTTTACAGAACCTTCTGTAACACAACCCCAACCACCCGTGGAGGCTAATGGACATATATTAATTTCTGCACCCACTATAACGTCACACCCTATAGAGGAAATTCCTTTAGATACTTTTGTGATATCCTCTAGTGATAGCGGTCCTACATCCAGTACCCCTGTTCCTGGTACTGCACCTAGGCCTCGTGTGGGCCTATATAGTCGTGCATTGCACCAGGTGCAGGTTACAGACCCTGCATTTCTTTCCACTCCTCAACGCTTAATTACATATGATAACCCTGTATATGAAGGGGAGGATGTTAGTGTACAATTTAGTCATGATTCTATACACAATGCACCTGATGAGGCTTTTATGGACATAATTCGTTTGCACAGACCTGCTATTGCGTCCCGACGTGGCCTTGTGCGGTACAGTCGCATTGGACAACGGGGGTCTATGCACACTCGCAGCGGAAAGCACATAGGGGCCCGCATTCATTATTTTTATGATATTTCACCTATTGCACAAGCTGCAGAAGAAATAGAAATGCACCCTCTTGTGGCTGCACAGGATGATACATTTGATATTTATGCTGAATCTTTTGAACCTGACATTAACCCTACCCAACACCCTGTTACAAATATATCAGATACATATTTAACTTCCACACCTAATACAGTTACACAACCGTGGGGTAACACCACAGTTCCATTGTCAATTCCTAATGACCTGTTTTTACAGTCTGGCCCTGATATAACTTTTCCTACTGCACCTATGGGAACACCCTTTAGTCCTGTAACTCCTGCTTTACCTACAGGCCCTGTTTTCATTACAGGTTCTGGATTTTATTTGCATCCTGCATGGTATTTTGCACGTAAACGCCGTAAACGTATTCCCTTATTTTTTTCAGATGTGGCGGCC
>CDK37200
ATGGCACATAGTAGGGCCCGACGACGCAAGCGTGCGTCAGCTACACAGCTATATCAAACATGTAAACTCACTGGAACATGCCCCCCAGATGTAATTCCTAAGGTGGAGCACAACACCATTGCAGATCAAATATTAAAATGGGGAAGTTTGGGGGTGTTTTTTGGAGGGTTGGGTATAGGCACGGGTTCCGGCACTGGGGGTCGTACTGGCTATGTTCCCTTACAAACTTCTGCAAAACCTTCTATTACTAGTGGGCCTATGGCTCGTCCTCCTGTGGTGGTGGAGCCTGTGGCCCCTTCGGATCCATCCATTGTGTCTTTAATTGAAGAATCGGCAATCATTAACGCAGGGGCGCCTGAAATTGTGCCCCCTGCACACGGTGGGTTTACAATTACATCCTCTGAAACAACTACCCCTGCAATATTGGATGTATCAGTTACTAGTCACACTACTACTAGTATATTTAGAAATCCTGTCTTTACAGAACCTTCTGTAACACAACCCCAACCACCCGTGGAGGCTAATGGACATATATTAATTTCTGCACCCACTGTAACGTCACACCCTATAGAGGAAATTCCTTTAGATACTTTTGTGGTATCATCTAGTGATAGCGGTCCTACATCCAGTACCCCTGTTCCTGGTACTGCACCTCGGCCTCGTGTGGGCCTATATAGTCGTGCATTGCACCAGGTGCAGGTTACAGACCCTGCATTTCTTTCCACTCCTCAACGCTTAATTACATATGATAACCCTGTATATGAAGGGGAGGATGTTAGTGTACAATTTAGTCATGATTCTATACACAATGCACCTGATGAGGCTTTTATGGACATAATTCGTTTGCACAGACCTGCCATTGCGTCCCGACGTGGCCTTGTGCGGTACAGTCGCATTGGACAACGGGGGTCTATGCACACTCGCAGCGGAAAGCACATAGGGGCCCGCATTCATTATTTTTATGATATTTCACCTATTGCACAAGCTGCAGAAGAAATAGAAATGCACCCTCTTGTGGCTGCACAGGATGATACATTTGATATTTATGCTGAATCTTTTGAACCTGGCATTAACCCTACCCAACACCCTGTTACAAATATATCAAATACATATTTAACTTCCACACCTAATACAGTTACACAACCGTGGGGTAACACCACAGTTCCATTGTCACTTCCTAATGACCTGTTTTTACAATCTGGCCCTGATATAACTTTTCCTACTGCACCTATGGGAACACCCTTTAGTCCTGTAACTCCTGCTTTACCTACAGGCCCTGTTTTCATTACAGGTTCTGGATTTTATTTGCATCCTGCATGGTATTTTGCACGTAAACGCCGTAAACGTATTCCCTTATTTTTTTCAGATGTGGCGGCC
>CDK37551
ATGGCACATAGTAGGGCCCGACGACGCAAGCGTGCGTCAGCTACACAGCTATATCAAACATGTAAACTCACTGGAACATGCCCCCCAGATGTAATTCCTAAGGTGGAACACAACACCATTGCAGATCAAATATTAAAATGGGGGAGTTTGGGGGTGTTTTTTGGAGGGTTGGGTATAGGCACCGGTTCCGGCACTGGGGGTCGTACTGGCTATGTTCCCTTAGGAACTTCTGCAAAACCTTCTATTACTAGTGGGCCTATGGCTCGTCCTCCTGTGGTGGTGGAGCCTGTGGCCCCTTCGGATCCATCCATTGTGTCTTTAATTGAAGAATCGGCAATCATTAACGCAGGGGCGCCTGAAATTGTGCCCCCTGCACACGGTGGGTTTACAATTACATCCTCTGAAACAACTACCCCTGCAATATTGGATGTATCAGTTACTAGTCATACTACTACTAGTATATTTAGAAATCCTGTCTTTACAGAACCTTCTGTAACACAACCCCAACCACCCGTGGAGGCTAATGGACATATATTAATTTCTGCACCCACTATAACGTCACACCCTATAGAGGAAATTCCTTTAGATACTTTTGTGATATCCTCTAGTGATAGCGGTCCTACATCCAGTACCCCTGTTCCTGGTACTGCACCTCGGCCTCGTGTGGGCCTATATAGTCGTGCATTGCACCAGGTGCAGGTTACAGACCCTGCATTTCTTTCCACTCCTCAACGCTTAATTACATATGATAACCCTGTATATGAAGGGGAGGATGTTAGTGTACAATTTAGTCATGATTCTATACACAATGCACCTGATGAGGCTTTTATGGACATAATTCGTTTGCACAGACCTGCTATTGCGTCCCGACGTGGCCTTGTGCGGTACAGTCGCATTGGACAACGGGGGTCTATGCACACTCGCAGCGGAAAGCACATAGGGGCCCGCATTCATTATTTTTATGATATTTCACCTATTGCACAAGCTGCAGAAGAAATAGAAATGCACCCTCTTGTGGCTGCACAGGAAGATACATTTGATATTTATGCTGAATCTTTTGAACCTGACATTAACCCTACCCAACACCCTGTTACAAATATATCAGATACATATTTAACTTCCACACCTAATACAGTTACACAACCGTGGGGTAACACCACAGTTCCATTGTCAATTCCTAATGACCTGTTTTTACAGTCTGGCCCTGATATAACTTTTCCTACTGCACCTATGGGAACACCCTTTAGTCCTGTAACTCCTGCTTTACCTACAGGCCCTGTTTTCATTACAGGTTCTGGATTTTATTTGCATCCTGCATGGTATTTTGCACGTAAACGCCGTAAACGTATTCCCTTATTTTTTTCAGATGTGGCGGCC
>CDK36561
ATGGCACATAGTAGGGCCCGACGACGCAAGCGTGCGTCAGCTACACAGCTATATCAAACATGTAAACTCACTGGAACATGCCCCCCAGATGTAATTCCTAAGGTGGAGCACAACACCATTGCAGATCAAATATTAAAATGGGGAAGTTTGGGGGTGTTTTTTGGAGGGTTGGGTATAGGCACGGGTTCCGGCACTGGGGGTCGTACTGGCTATGTTCCCTTACAAACTTCTGCAAAACCTTCTATTACTAGTGGGCCTATGGCTCGTCCTCCTGTGGTGGTGGAGCCTGTGGCCCCTTCGGATCCATCCATTGTGTCTTTAATTGAAGAATCGGCAATCATTAACGCAGGGGCGCCTGAAATTGTGCCCCCTGCACACGGTGGGTTTACAATTACATCCTCTGAAACAACTACCCCTGCAATATTGGATGTATCAGTTACTAGTCACACTACTACTAGTATATTTAGAAATCCTGTCTTTACAGAACCTTCTGTAACACAACCCCAACCACCCGTGGAGGCTAATGGACATATATTAATTTCTGCACCCACTGTAACGTCACACCCTATAGAGGAAATTCCTTTAGATACTTTTGTGGTATCATCTAGTGATAGCGGTCCTACATCCAGTACCCCTGTTCCTGGTACTGCACCTCGGCCTCGTGTGGGCCTATATAGTCGTGCATTGCACCAGGTGCAGGTTACAGACCCTGCATTTCTTTCCACTCCTCAACGCTTAATTACATATGATAACCCTGTATATGAAGGGGAGGATGTTAGTGTACAATTTAGTCATGATTCTATACACAATGCACCTGATGAGGCTTTTATGGACATAATTCGTTTGCACAGACCTGCCATTGCGTCCCGACGTGGCCTTGTGCGGTACAGTCGCATTGGACAACGGGGGTCTATGCACACTCGCAGCGGAAAGCACATAGGGGCCCGCATTCATTATTTTTATGATATTTCACCTATTGCACAAGCTGCAGAAGAAATAGAAATGCACCCTCTTGTGGCTGCACAGGATGATACATTTGATATTTATGCTGAATCTTTTGAACCTGGCATTAACCCTACCCAACACCCTGTTACAAATATATCAGATACATATTTAACTTCCACACCTAATACAGTTACACAACCGTGGGGTAACACCACAGTTCCATTGTCACTTCCTAATGACCTGTTTTTACAATCTGGCCCTGATATAACTTTTCCTACTGCACCTATGGGAACACCCTTTAGTCCTGTAACTCCTGCTTTACCTACAGGCCCTGTTTTCATTACAGGTTCTGGATTTTATTTGCATCCTGCATGGTATTTTGCACGTAAACGCCGTAAACGTATTCCCTTATTTTTTTCAGATGTGGCGGCC
>CDK37065
ATGGCACATAGTAGGGCCCGACGACGCAAGCGTGCGTCAGCTACACAGCTATATCAAACATGTAAACTCACTGGAACATGCCCCCCAGATGTAATTCCTAAGGTGGAACACAACACCATTGCAGATCAAATATTAAAATGGGGGAGTTTGGGGGTGTTTTTTGGAGGGTTGGGTATAGGCACCGGTTCCGGCACTGGGGGTCGTACTGGCTATGTTCCCTTAGGAACTTCTGCAAAACCTTCTATTACTAGTGGGCCTATGGCTCGTCCTCCTGTGGTGGTGGAGCCTGTGGCCCCTTCGGATCCATCCATTGTGTCTTTAATTGAAGAATCGGCAATCATTAACGCAGGGGCGCCTGAAATTGTGCCCCCTGCACACGGTGGGTTTACAATTACATCCTCTGAAACAACTACCCCTGCAATATTGGATGTATCAGTTACTAGTCATACTACTACTAGTATATTTAGAAATCCTGTCTTTACAGAACCTTCTGTAACACAACCCCAACCACCCGTGGAGGCTAATGGACATATATTAATTTCTGCACCCACTATAACTTCACACCCTATAGAGGAAATTCCTTTAAATACTTTTGTAATATCCTCTAGTGATAGCGGTCCTACATCCAGTACCCCTGTTCCTGGTACTGCACCTCGGCCTCGTGTGGGCCTATATAGTCGTGCATTGCACCAGGTGCAGGTTACAGACCCTGCATTTCTTTCCACTCCTCAACGCTTAATTACATATGATAACCCTGTATATGAAGGGGAGGATGTTAGTGTACAATTTAGTCATGATTCTATACACAATGCACCTGATGAGGCTTTTATGGACATAATTCGTTTGCACAGACCTGCTATTGCGTCCCGACGTGGCCTTGTGCGGTACAGTCGCATTGGACAACGGGGGTCTATGCACACTCGCAGCGGAAAGCACATAGGGGCCCGCATTCATTATTTTTATGATATTTCACCTATTGCACAAGCTGCAGAAGAAATAGAAATGCACCCTCTTGTGGCTGCACAGGAAGATACATTTGATATTTATGCTGAATCTTTTGAACCTGACATTAACCCTACCCAACACCCTGTTACAAATATATCAGATACATATTTAACTTCCACACCTACTACAGTTACACAACCGTGGGGTAACACCACAGTTCCATTGTCAATTCCTAATGACCTGTTTTTACAGTCTGGCCCTGATATAACTTTTCCTACTGCACCTATGGGAACACCCTTTAGTCCTGTAACTCCTGCTTTACCTACAGGCCCTGTTTTCATTACAGGTTCTGGATTTTATTTGCATCCTGCATGGTATTTTGCACGTAAACGCCGTAAACGTATTCCCTTATTTTTTTCAGATGTGGCGGCC
>CDK37398
ATGGCACATAGTAGGGCCCGACGACGCAAGCGTGCGTCAGCTACACAGCTATATCAAACATGTAAACTCACTGGAACATGCCCCCCAGATGTAATTCCTAAGGTGGAACACAACACCATTGCAGATCAAATATTAAAATGGGGGAGTTTGGGGGTGTTTTTTGGAGGGTTGGGTATAGGCACCGGTTCCGGCACTGGGGGTCGTACTGGCTATGTTCCCTTAGGAACTTCTGCAAAACCTTCTATTACTAGTGGGCCTATGGCTCGTCCTCCTGTGGTGGTGGAGCCTGTGGCCCCTTCGGATCCATCCATTGTGTCTTTAATTGAAGAATCGGCAATCATTAACGCAGGGGCGCCTGAAATTGTGCCCCCTGCACACGGTGGGTTTACAATTACATCCTCTGAAACAACTACCCCTGCAATATTGGATGTATCAGTTACTAGTCATACTACTACTAGTATATTTAGAAATCCTGTCTTTACAGAACCTTCTGTAACACAACCCCAACCACCCGTGGAGGCTAATGGACATATATTAATTTCTGCACCCACTATAACGTCACACCCTATAGAGGAAATTCCTTTAGATACTTTTGTGATATCCTCTAGTGATAGCGGTCCTACATCCAGTACCCCTGTTCCTGGTACTGCACCTCGGCCTCGTGTGGGCCTATATAGTCGTGCATTGCACCAGGTGCAGGTTACAGACCCTGCATTTCTTTCCACTCCTCAACGCTTAATTACATATGATAACCCTGTATATGAAGGGGAGGATGTTAGTGTACAATTTAGTCATGATTCTATACACAATGCACCTGATGAGGCTTTTATGGACATAATTCGTTTGCACAGACCTGCTATTGCGTCCCGACGTGGCCTTGTGCGGTACAGTCGCATTGGACAACGGGGGTCTATGCACACTCGCAGCGGAAAGCACATAGGGGCCCGCATTCATTATTTTTATGATATTTCACCTATTGCACAAGCTGCAGAAGAAATAGAAATGCACCCTCTTGTGGCTGCACAGGAAGATACATTTGATATTTATGCTGAATCTTTTGAACCTGACATTAACCCTACCCAACACCCTGTTACAAATATATCAGATACATATTTAACTTCCACACCTAATACAGTTACACAACCGTGGGGTAACACCACAGTTCCATTGTCAATTCCTAATGACCTGTTTTTACAGTCTGGCCCTGATATAACTTTTCCTACTGCACCTATGGGAACACCCTTTAGTCCTGTAACTCCTGCTTTACCTACAGGCCCTGTTTTCATTACAGGTTCTGGATTTTATTTGCATCCTGCATGGTATTTTGCACGTAAACGCCGTAAACGTATTCCCTTATTTTTTTCAGATGTGGCGGCC
>AFL91943
ATGGCACATAGTAGGGCCCGACGACGCAAGCGTGCGTCAGCTACACAGCTATATCAAACATGTAAACTCACTGGAACATGCCCCCCAGATGTAATTCCTAAGGTGGAACACAACACCATTGCAGATCAAATATTAAAATGGGGGAGTTTGGGGGTGTTTTTTGGAGGGTTGGGTATAGGCACCGGTTCCGGCACTGGGGGTCGTACTGGCTATGTTCCCTTAGGAACTTCTGCAAAACCTTCTATTACTAGTGGGCCTATGGCTCGTCCTCCTGTGGTGGTTGAGCCTGTGGCCCCTTCGGATCCATCCATTGTGTCTTTAATTGAAGAATCGGCAATTATTAACGCAGGGGCGCCTGAAATTGTGCCCCCTGCACACGGTGGGTTTACAATTACATCCTCTGAAACAACTACCCCTGCAATATTGGATGTATCAGTTACTAGTCATACTACTACTAGTATATTTAGAAATCCTGTCTTTACAGAACCTTCTGTAACACAACCCCAACCACCCGTGGAGGCTAATGGACATATATTAATTTCTGCACCCACTATAACGTCACACCCTATAGAGGAAATTCCTTTAGATACTTTTGTGATATCCTCTAGTGATAGCGGTCCTACATCCAGTACCCCTGTTCCTGGTACTGCACCTCGGCCTCGTGTGGGCCTATATAGTCGTGCATTGCACCAGGTGCAGGTTACAGACCCTGCATTTCTTTCCACTCCTCAACGCTTAATTACATATGATAACCCTGTATATGAAGGGGAGGATGTTAGTGTACAATTTAGTCATGATTCTATACACAATGCACCTGATGAGGCTTTTATGGACATAATTCGTTTGCACAGACCTGCTATTGCGTCCCGACGTGGCCTTGTGCGGTACAGTCGCATTGGACAACGGGGGTCTATGCACACTCGCAGCGGAAAGCACATAGGGGCCCGCATTCATTATTTTTATGATATTTCACCTATTGCACAAGCTGCAGAAGAAATAGAAATGCACCCTCTTGTGGCTGCACAGGATGATACATTTGATATTTATGCTGAATCTTTTGAACCTGACATTAACCCTACCCAACACCCTGTTACAAATATATCAGATACATATTTAACTTCCACACCTAATACAGTTACACAACCGTGGGGTAACACCACAGTTCCATTGTCAATTCCTAATGACCTGTTTTTACAGTCTGGCCCTGATATAACTTTTCCTACTGCACCTATGGGAACACCCTTTAGTCCTGTAACTCCTGCTTTACCTACAGGCCCTGTTTTCATTACAGGTTCTGGATTTTATTTGCATCCTGCATGGTATTTTGCACGTAAACGCCGTAAACGTATTCCCTTATTTTTTTCAGATGTGGCGGCC
>CDK37254
ATGGCACATAGTAGGGCCCGACGACGCAAGCGTGCGTCAGCTACACAGCTATATCAAACATGTAAACTCACTGGAACATGCCCCCCAGATGTAATTCCTAAGGTGGAACACAACACCATTGCAGATCAAATATTAAAATGGGGGAGTTTGGGGGTGTTTTTTGGAGGGTTGGGTATAGGCACCGGTTCCGGCACTGGGGGTCGTACTGGCTATGTTCCCTTAGGAACTTCTGCAAAACCTTCTATTACTAGTGGGCCTATGGCTCGTCCTCCTGTGGTGGTGGAGCCTGTGGCCCCTTCGGATCCATCCATTGTGTCTTTAATTGAAGAATCGGCAATCATTAACGCAGGGGCGCCTGAAATTGTGCCCCCTGCACACGGTGGGTTTACAATTACATCCTCTGAAACAACTACCCCTGCAATATTGGATGTATCAGTTACTAGTCATACTACTACTAGTATATTTAGAAATCCTGTCTTTACAGAACCTTCTGTAACACAACCCCAACCACCCGTGGAGGCTAATGGACATATATTAATTTCTGCACCCACTATAACGTCACACCCTATAGAGGAAATTCCTTTAGATACTTTTGTGATATCCTCTAGTGATAGCGGTCCTACATCCAGTACCCCTGTTCCTGGTACTGCGCCTCGGCCTCGTGTGGGCCTATATAGTCGTGCATTGCACCAGGTGCAGGTTACAGACCCTGCATTTCTTTCCACTCCTCAACGCTTAATTACATATGATAACCCTGTATATGAAGGGGAGGATGTTAGTGTACAATTTAGTCATGATTCTATACACAATGCACCTGATGAGGCTTTTATGGACATAATTCGTTTGCACAGACCTGCTATTGCGTCCCGACGTGGCCTTGTGCGGTACAGTCGCATTGGACAACGGGGGTCTATGCACACTCGCAGCGGAAAGCACATAGGGGCCCGCATTCATTATTTTTATGATATTTCACCTATTGCACAAGCTGCAGAAGAAATAGAAATGCACCCTCTTGTGGCTGCACAGGAAGATACATTTGATATTTATGCTGAATCTTTTGAACCTGACATTAACCCTACCCAACACCCTGTTACAAATATATCAGATACATATTTAACTTCCACACCTAATACAGTTACACAACCGTGGGGTAACACCACAGTTCCATTGTCAATTCCTAATGACCTGTTTTTACAGTCTGGCCCTGATATAACTTTTCCTACTGCACCTATGGGAACACCCTTTAGTCCTGTAACTCCTGCTTTACCTACAGGCCCTGTTTTCATTACAGGTTCTGGATTTTATTTGCATCCTGCATGGTATTTTGCACGTAAACGCCGTAAACGTATTCCCTTATTTTTTTCAGATGTGGCGGCC
>CDK37416
ATGGCACATAGTAGGGCCCGACGACGCAAGCGTGCGTCAGCTACACAGCTATATCAAACATGTAAACTCACTGGAACATGCCCCCCAGATGTAATTCCTAAGGTGGAACACAACACCATTGCAGATCAAATATTAAAATGGGGGAGTTTGGGGGTGTTTTTTGGAGGGTTGGGTATAGGCACCGGTTCCGGCACTGGGGGTCGTACTGGCTATGTTCCCTTAGGAACTTCTGCAAAACCTTCTATTACTAGTGGGCCTATGGCTCGTCCTCCTGTGGTGGTGGAGCCTGTGGCCCCTTCGGATCCATCCATTGTGTCTTTAATTGAAGAATCGGCAATCATTAACGCAGGGGCGCCTGAAATTGTGCCCCCTGCACACGGTGGGTTTACAATTACATCCTCTGAAACAACTACCCCTGCAATATTGGATGTATCAGTTACTAGTCATACTACTACTAGTATATTTAGAAATCCTGTCTTTACAGAACCTTCTGTAACACAACCCCAACCACCCGTGGAGGCTAATGGACATATATTAATTTCTGCACCCACTATAACGTCACACCCTATAGAGGAAATTCCTTTAGATACTTTTGTGATATCCTCTAGTGATAGCGGTCCTACATCCAGTACCCCTGTTCCTGGTACTGCACCTCGGCCTCGTGTGGGCCTATATAGTCGTGCATTGCACCAGGTGCAGGTTACAGACCCTGCATTTCTTTCCACTCCTCAACGCTTAATTACATATGATAACCCTGTATATGAAGGGGAGGATGTTAGTGTACAATTTAGTCATGATTCTATACACAATGCACCTGATGAGGCTTTTATGGACATAATTCGTTTGCACAGACCTGCTATTGCGTCCCGACGTGGCCTTGTGCGGTACAGTCGCATTGGACAACGGGGGTCTATGCACACTCGCAGCGGAAAGCACATAGGGGCCCGCATTCATTATTTTTATGATATTTCACCTATTGCACAAGCTGCAGAAGAAATAGAAATGCACCCTCTTGTGGCTGCACAGGAAGATACATTTGATATTTATGCTGAATCTTTTGAACCTGACATTAACCCTACCCAACACCCTGTTACAAATATATCAGATACATATTTAACTTCCACACCTAATACAGTTACACAACCGTGGGGTAACACCACAGTTCCATTGTCAATTCCTAATGACCTGTTTTTACAGTCTGGCCCTGATATAACTTTTCCTACTGCACCTATGGGAACACCCTTTAGTCCTGTAACTCCTGCTTTACCTACAGGCCCTGTTTTCATTACAGGTTCTGGATTTTATTTGCATCCTGCATGGTATTTTGCACGTAAACGCCGTAAACGTATTCCCTTATTTTTTTCAGATGTGGCGGCC
>CDK37146
ATGGCACATAGTAGGGCCCGACGACGCAAGCGTGCGTCAGCTACACAGCTATATCAAACATGTAAACTCACTGGAACATGCCCCCCAGATGTAATTCCTACGGTGGAACACAACACCATTGCAGATCAAATATTAAAATGGGGGAGTTTGGGGGTGTTTTTTGGAGGGTTGGGTATAGGCACCGGTTCCGGCACTGGGGGTCGTACTGGCTATGTTCCCTTAGGAACTTCTGCAAAACCTTCTATTACTAGTGGGCCTATGGCTCGTCCTCCTGTGGTGGTTGAGCCTGTGGCCCCTTCGGATCCATCCATTGTGTCTTTAATTGAAGAATCGGCAATTATTAACGCAGGGGCGCCTGAAATTGTGCCCCCTGCACACGGTGGGTTTACAATTACATCCTCTGAAACAACTACCCCTGCAATATTGGATGTATCAGTTACTAGTCATACTACTACTAGTATATTTAGAAATCCTGTCTTTACAGAACCTTCTGTAACACAACCCCAACCACCCGTGGAGGCTAATGGACATATATTAATTTCTGCACCCACTATAACGTCACACCCTATAGAGGAAATTCCTTTAGATACTTTTGTGATATCCTCTAGTGATAGCGGTCCTACATCCAGTACCCCTGTTCCTGGTACTGCACCTCGGCCTCGTGTGGGCCTATATAGTCGTGCATTGCACCAGGTGCAGGTTACAGACCCTGCATTTCTTTCCACTCCTCAACGCTTAATTACATATGATAACCCTGTATATGAAGGGGAGGATGTTAGTGTACAATTTAGTCATGATTCTATACACAATGCACCTGATGAGGCTTTTATGGACATAATTCGTTTGCACAGACCTGCTATTGCGTCCCGACGTGGCCTTGTGCGGTACAGTCGCATTGGACAACGGGGGTCTATGCACACTCGCAGCGGAAAGCACATAGGGGCCCGCATTCATTATTTTTATGATATTTCACCTATTGCACAAGCTGCAGAAGAAATAGAAATGCACCCTCTTGTGGCTGCACAGGATGATACATTTGATATTTATGCTGAATCTTTTGAACCTGACATTAACCCTACCCAACACCCTGTTACAAATATATCAGATACATATTTAACTTCCACACCTAATACAGTTACACAACCGTGGGGTAACACCACAGTTCCATTGTCAATTCCTAATGACCTGTTTTTACAGTCTGGCCCTGATATAACTTTTCCTACTGCACCTATGGGAACACCCTTTAGTCCTGTAACTCCTGCTTTACCTACAGGCCCTGTTTTCATTACAGGTTCTGGATTTTATTTGCATCCTGCATGGTATTTTGCACGTAAACGCCGTAAACGTATTCCCTTATTTTTTTCAGATGTGGCGGCC
>CCJ09330
ATGGCACATAGTAGGGCCCGACGACGCAAGCGTGCGTCAGCTACACAGCTATATCAAACATGTAAACTCACTGGAACATGCCCCCCAGATGTAATTCCTAAGGTGGAACACAACACCATTGCAGATCAAATATTAAAATGGGGGAGTTTGGGGGTGTTTTTTAGAGGGTTGGGTATAGGCACCGGTTCCGGCACTGGGGGTCGTACTGGCTATGTTCCCTTAGGAACTTCTGCAAAACCTTCTATTACTAGTGGGCCTATGGCTCGTCCTCCTGTGGTGGTGGAGCCTGTGGCCCCTTCGGATCCATCCATTGTGTCTTTAATTGAAGAATCGGCAATCATTAACGCAGGGGCGCCTGAAATTGTGCCCCCTGCACACGGTGGGTTTACAATTACATCCTCTGAAACAACTACCCCTGCAATATTGGATGTATCAGTTACTAGTCATACTACTACTAGTATATTTAGAAATCCTGTCTTTACAGAACCTTCTGTAACACAACCCCAACCACCCGTGGAGGCTAATGGACATATATTAATTTCTGCACCCACTATAACGTCACACCCTATAGAGGAAATTCCTTTAGATACTTTTGTGATATCCTCTAGTGATAGCGGTCCTACATCCAGTACCCCTGTTCCTGGTACTGCACCTCGGCCTCGTGTGGGCCTATATAGTCGTGCATTGCACCAGGTGCAGGTTACAGACCCTGCATTTCTTTCCACTCCTCAACGCTTAATTACATATGATAACCCTGTATATGAAGGGGAGGATGTTAGTGTACAATTTAGTCATGATTCTATACACAATGCACCTGATGAGGCTTTTATGGACATAATTCGTTTGCACAGACCTGCTATTGCGTCCCGACGTGGCCTTGTGCGGTACAGTCGCATTGGACAACGGGGGTCTATGCACACTCGCAGCGGAAAGCACATAGGGGCCCGCATTCATTATTTTTATGATATTTCACCTATTGCACAAGCTGCAGAAGAAATAGAAATGCACCCTCTTGTGGCTGCACAGGAAGATACATTTGATATTTATGCTGAATCTTTTGAACCTGACATTAACCCTACCCAACACCCTGTTACAAATATATCAGATACATATTTAACTTCCACACCTAATACAGTTACACAACCGTGGGGTAACACCACAGTTCCATTGTCAATTCCTAATGACCTGTTTTTACAGTCTGGCCCTGATATAACTTTTCCTACTGCACCTATGGGAACACCCTTTAGTCCTGTAACTCCTGCTTTACCTACAGGCCCTGTTTTCATTACAGGTTCTGGATTTTATTTGCATCCTGCATGGTATTTTGCACGTAAACGCCGTAAACGTATTCCCTTATTTTTTTCAGATGTGGCGGCC
>CBY85465
ATGGCACATAGTAGGGCCCGACGACGCAAGCGTGCGTCAGCTACACAGCTATATCAAACATGTAAACTCACTGGAACATGCCCCCCAGATGTAATTCCTAAGGTGGAACACAACACCATTGCAGATCAAATATTAAAATGGGGGAGTTTGGGGGTGTTTTTTGGAGGGTTGGGTATAGGCACCGGTTCCGGCACTGGGGGTCGTACTGGCTATGTTCCCTTAGGAACTTCTGCAAAACCTTCTATTACTAGTGGGCCTATGGCTCGTCCTCCTGTGGTGGTTGAGCCTGTGGCCCCTTCGGATCCATCCATTGTGTCTTTAATTGAAGAATCGGCAATTATTAACGCAGGGGCGCCTGAAATTGTGCCCCCTGCACACGGTGGGTTTACAATTACATCCTCTGAAACAACTACCCCTGCAATATTGGATGTATCAGTTACTAGTCATACTACTACTAGTATATTTAGACATCCTGTCTTTACAGAACCTTCTGTAACACAACCCCAACCACCCGTGGAGGCTAATGGACATATATTAATTTCTGCACCCACTATAACGTCACACCCTATAGAGGAAATTCCTTTAGATACTTTTGTGATATCCTCTAGTGATAGCGGTCCTACATCCAGTACCCCTGTTCCTGGTACTGCACCTCGGCCTCGTGTGGGCCTATATAGTCGTGCATTGCACCAGGTGCAGGTTACAGACCCTGCATTTCTTTCCACTCCTCAACGCTTAATTACATATGATAACCCTGTATATGAAGGGGAGGATGTTAGTGTACAATTTAGTCATGATTCTATACACAATGCACCTGATGAGGCTTTTATGGACATAATTCGTTTGCACAGACCTGCTATTGCGTCCCGACGTGGCCTTGTGCGGTACAGTCGCATTGGACAACGGGGGTCTATGCACACTCGCAGCGGAAAGCACATAGGGGCCCGCATTCATTATTTTTATGATATTTCACCTATTGCACAAGCTGCAGAAGAAATAGAAATGCACCCTCTTGTGGCTGCACAGGATGATACATTTGATATTTATGCTGAATCTTTTGAACCTGACATTAACCCTACCCAACACCCTGTTACAAATATATCAGATACATATTTAACTTCCACACCTAATACAGTTACACAACCGTGGGGTAACACCACAGTTCCATTGTCAATTCCTAATGACCTGTTTTTACAGTCTGGCCCTGATATAACTTTTCCTACTGCACCTATGGGAACACCCTTTAGTCCTGTAACTCCTGCTTTACCTACAGGCCCTGTTTTCATTACAGGTTCTGGATTTTATTTGCATCCTGCATGGTATTTTGCACGTAAACGCCGTAAACGTATTCCCTTATTTTTTTCAGATGTGGCGGCC
>CBY85528
ATGGCACATAGTAGGGCCCGACGACGCAAGCGTGCGTCAGCTACACAGCTATATCAAACATGTAAACTCACTGGAACATGCCCCCCAGATGTAATTCCTAAGGTGGAACACAACACCATTGCAGATCAAATATTAAAATGGGGGAGTTTGGGGGTGTTTTTTGGAGGGTTGGGTATAGGCACCGGTTCCGGCACTGGGGGTCGTACTGGCTATGTTCCCTTAGGAACTTCTGCAAAACCTTCTATTACTAGTGGGCCTATGGCTCGTCCTCCTGTGGTGGTGGAGCCTGTGGCCCCTTCGGATCCATCCATTGTGTCTTTAATTGAAGAATCGGCAATCATTAACGCAGGGGCGCCTGAAATTGTGCCCCCTGCACACGGTGGGTTTACAATTACATCCTCTGAAACAACTACCCCTGCAATATTGGATGTATCAGTTACTAGTCATACTACTACTAGTATATTTAGAAATCCTGTCTTTACAGAACCTTCTGTAACACAACCCCAACCACCCGTGGAGGCTAATGGACATATATTAATTTCTGCACCCACTATAACGTCACACCCTATAGAGGAAATTCCTTTAGATACTTTTGTGATATCCTCTAGTGATAGCGGTCCTACATCCAGTACCCCTGTTCCTGGTACTGCACCTCGGCCTCGTGTGGGCCTATATAGTCGTGCATTGCACCAGGTGCAGGTTACAGACCCTGCATTTCTTTCCACTCCTCAACGCTTAATTACATATGATAACCCTGTATATGAAGGGGAGGATGTTAGTGTACAATTTAGTCATGATTCTATACACAATGCACCTGATGAGGCTTTTATGGACATAATTCGTTTGCACAGACCTGCTATTGCGTCCCGACGTGGCCTTGTGCGGTACAGTCGCATTGGACAACGGGGGTCTATGCACACTCGCAGCGGAAAGCACATAGGGGCCCGCATTCATTATTTTTATGATATTTCACCTATTGCACAAGCTGCAGAAGAAATAGAAATGCACCCTCTTGTGGCTGCACAGGAAGATACATTTGATATTTATGCTGAATCTTTTGAACCTGACATTAACCCTACCCAACACCCTGTTACAAATATATCAGATACATATTTAACTTCCACACCTAATACAGTTACACAACCGTGGGGTAACACCACAGTTCCATTGTCAATTCCTAATGACCTGTTTTTACAGTCTGGCCCTGATATAACTTTTCCTACTGCACCTATGGGAACACCCTTTAGTCCTGTAACTCCTGCTTTACCTACAGGCCCTGTTTTTATTACAGGTTCTGGATTTTATTTGCATCCTGCATGGTATTTTGCACGTAAACGCCGTAAACGTATTCCCTTATTTTTTTCAGATGTGGCGGCC
>CDK37650
ATGGCACATAGTAGGGCCCGACGACGCAAGCGTGCGTCAGCTACACAGCTATATCAAACATGTAAACTCACTGGAACATGCCCCCCAGATGTAATTCCTAAGGTGGAACACAACACCATTGCAGATCAAATATTAAAATGGGGGAGTTTGGGGGTGTTTTTTGGAGGGTTGGGTATAGGCACCGGTTCCGGCACTGGGGGTCGTACTGGCTATGTTCCCTTAGGAACTTCTGCAAAACCTTCTATTACTAGTGGGCCTATGGCTCGTCCTCCTGTGGTGGTGGAGCCTGTGGCCCCTTCGGATCCATCCATTGTGTCTTTAATTGAAGAATCGGCAATCATTAACGCAGGGGCGCCTGAAATTGTGCCCCCTGCACACGGTGGGTTTACAATTACATCCTCTGAAACAACTACCCCTGCAATATTGGATGTATCAGTTACTAGTCATACTACTACTAGTATATTTAGAAATCCTGTCTTTACAGAACCTTCTGTAACACAACCCCAACCACCCGTGGAGGCTAATGGACATATATTAATTTCTGCACCCACTATAACGTCACACCCTATAGAGGAAATTCCTTTAGATACTTTTGTGATATCCTCTAGTGATAGCGGTCCTACATCCAGTACCCCTGTTCCTGGTACTGCACCTCGGCCTCGTGTGGGCCTATATAGTCGTGCATTGCACCAGGTGCAGGTTACAGACCCTGCATTTCTTTCCACTCCTCAACGCTTAATTACATATGATAACCCTGTATATGAAGGGGAGGATGTTAGTGTACAATTTAGTCATGATTCTATACACAATGCACCTGATGAGGCTTTTATGGACATAATTCGTTTGCACAGACCTGCTATTGCGTCCCGACGTGGCCTTGTGCGGTACAGTCGCATTGGACAACGGGGGTCTATGCACACTCGCAGCGGAAAGCACATAGGGGCCCGCATTCATTATTTTTATGATATTTCACCTATTGCACAAGCTGCAGAAGAAATAGAAATGCACCCTCTTGTGGCTGCACAGGAAGATACATTTGATATTTATGCTGAATCTTTTGAACCTGACATTCACCCTACCCAACACCCTGTTACAAATATATCAGATACATATTTAACTTCCACACCTAATACAGTTACACAACCGTGGGGTAACACCACAGTTCCATTGTCAATTCCTAATGACCTGTTTTTACAGTCTGGCCCTGATATAACTTTTCCTACTGCACCTATGGGAACACCCTTTAGTCCTGTAACTCCTGCTTTACCTACAGGCCCTGTTTTCATTACAGGTTCTGGATTTTATTTGCATCCTGCATGGTATTTTGCACGTAAACGCCGTAAACGTATTCCCTTATTTTTTTCAGATGTGGCGGCC
>CDK36822
ATGGCACATAGTAGGGCCCGACGACGCAAGCGTGCGTCAGCTACACAGCTATATCAAACATGTAAACTCACTGGAACATGCCCCCCAGATGTAATTCCTAAGGTGGAACACAACACCATTGCAGATCAAATATTAAAATGGGGGAGTTTGGGGGTGTTTTTTGGAGGGTTGGGTATAGGCACCGGTTCCGGCACTGGGGGTCGTACTGGCTATGTTCCCTTAGGAACTTCTGCAAAACCTTCTATTACTAGTGGGCCTATGGCTCGTCCTCCTGTGGTGGTGGAGCCTGTGGCCCCTTCGGATCCATCCATTGTGTCTTTAATTGAAGAATCGGCAATCATTAACGCAGGGGCGCCTGAAATTGTGCCCCCTGCACACGGTGGGTTTACAATTACATCCTCTGAAACAACTACCCCTGCAATATTGGATGTATCAGTTACTAGTCATACTACTACTAGTATATTTAGAAATCCTGTCTTTACAGAACCTTCTGTAACACAACCCCAACCACCCGTGGAGGCTAATGGACATATATTAATTTCTGCACCCACTATAACGTCACACCCTATAGAGGAAATTCCTTTAGATACTTTTGTGATATCCTCTAGTGATAGCGGTCCTACATCCAGTACCCCTGTTCCTGGTACTGCACCTCGGCCTCGTGTGGGCCTATATAGTCGTGCATTGCACCAGGTGCAGGTTACAGACCCTGCATTTCTTTCCACTCCTCAACGCTTAATTACATATGATAACCCTGTATATGAAGGGGAGGATGTTAGTGTACAATTTAGTCATGATTCTATACACAATGCACCTGATGAGGCTTTTATGGACATAATTCGTTTGCACAGACCTGCTATTGCGTCCCGACGTGGCCTTGTGCGGTACAGTCGCATTGGACAACGGGGGTCTATGCACACTCGCAGCGGAAAGCACATAGGGGCCCGCATTCATTATTTTTATGATATTTCACCTATTGCACAAGCTGCAGAAGAAATAGAAATGCACCCTCTTGTGGCTGCACAGGAAGATACATTTGATATTTATGCTGAATCTTTTGAACCTGACATTAACCCTACCCAACACCCTGTTACAAATATATCAGATACATATTTAACTTCCACACCTAATACAGTTACACAACCGTGGGGTAACACCACAGTTCCATTGTCAATTCCTAATGACCTGTTTTTACAGTCTGGCCCTGATATAACTTTTCCTACTGCACCTATGGGAACACCCTTTAGTCCTGTAACTCCTGCTTTACCTACAGGCCCTGTTTTCATTACAGGTTCTGGATTTTATTTGCATCCTGCATGGTATTTTGCACGTAAACGCCGTAAACGTATTCCCTTATTTTTTTCAGATGTGGCGGCC
>CDK36948
ATGGCACATAGTAGGGCCCGACGACGCAAGCGTGCGTCAGCTACACAGCTATATCAAACATGTAAACTCACTGGAACATGCCCCCCAGATGTAATTCCTAAGGTGGAGCACAACACCATTGCAGATCAAATATTAAAATGGGGAAGTTTGGGGGTGTTTTTTGGAGGGTTGGGTATAGGCACGGGTTCCGGCACTGGGGGTCGTACTGGCTATGTTCCCTTACAAACTTCTGCAAAACCTTCTATTACTAGTGGGCCTATGGCTCGTCCTCCTGTGGTGGTGGAGCCTGTGGCCCCTTCGGATCCATCCATTGTGTCTTTAATTGAAGAATCAGCAATCATTAACGCAGGGGCGCCTGAAATTGTGCCCCCTGCACACGGTGGGTTTACAATTACATCCTCTGAAACAACTACCCCTGCAATATTGGATGTATCAGTTACTAGTCACACTACTACTAGTATATTTAGAAATCCTGTCTTTACAGAACCTTCTGTAACACAACCCCAACCACCCGTGGAGGCTAATGGACATATATTAATTTCTGCACCCACTGTAACGTCACACCCTATAGAGGAAATTCCTTTAGATACTTTTGTGGTATCATCTAGTGATAGCGGTCCTACATCCAGTACCCCTGTTCCTGGTACTGCACCTCGGCCTCGTGTGGGCCTATATAGTCGTGCATTGCACCAGGTGCAGGTTACAGACCCTGCATTTCTTTCCACTCCTCAACGCTTAATTACATATGATAACCCTGTATATGAAGGGGAGGATGTTAGTGTACAATTTAGTCATGATTCTATACACAATGCACCTGATGAGGCTTTTATGGACATAATTCGTTTGCACAGACCTGCCATTGCGTCCCGACGTGGCCTTGTGCGGTACAGTCGCATTGGACAACGGGGGTCTATGCACACTCGCAGCGGAAAGCACATAGGGGCCCGCATTCATTATTTTTATGATATTTCACCTATTGCACAAGCTGCAGAAGAAATAGAAATGCACCCTCTTGTGGCTGCACAGGATGATACATTTGATATTTATGCTGAATCTTTTGAACCTGGCATTAACCCTACCCAACACCCTGTTACAAATATATCAGATACATATTTAACTTCCACACCTAATACAGTTACACAACCGTGGGGTAACACCACAGTTCCATTGTCACTTCCTAATGACCTGTTTTTACAATCTGGCCCTGATATAACGTTTCCTACTGCACCTATGGGAACACCCTTTAGTCCTGTAACTCCTGCTTTACCTACAGGCCCTGTTTTCATTACAGGTTCTGGATTTTATTTGCATCCTGCATGGTATTTTGCACGTAAACGCCGTAAACGTATTCCCTTATTTTTTTCAGATGTGGCGGCC
>CDK36714
ATGGCACATAGTAGGGCCCGACGACGCAAGCGTGCGTCAGCTACACAGCTATATCAAACATGTAAACTTACTGGAACATGCCCCCCAGATGTAATTCCTAAGGTGGAGCACAACACCATTGCAGATCAAATATTAAAATGGGGAAGTTTGGGGGTTTTTTTTGGAGGGTTGGGTATAGGCACCGGTTCCGGCACTGGGGGTCGTACTGGCTATGTTCCCTTAGGAACTTCTGCAAAACCTTCTATTACTAGTGGGCCTATGGCTCGTCCTCCTGTGGTGGTGGAGCCTGTGGCCCCTTCGGATCCATCCATTGTGTCTTTAATTGAAGAATCAGCAATCATTAACGCAGGGGCGCCTGAAATTGTGCCCCCTGCACACGGTGGGTTTACAATTACATCCTCTGAAACAACTACCCCTGCAATATTGGATGTATCAGTTACTAGTCATACTACTACTAGTATATTTAGAAATCCTGTCTTTACAGAACCTTCTGTAACACAACCCCAACCACCCGTGGAGGCTAATGGACATATATTAATTTCTGCACCCACTATAACGTCACACCCTATAGAGGAAATTCCTTTAGATACTTTTGTGATATCCTCTAGTGATAGCGGTCCTACATCCAGTACCCCTGTTCCTGGTACTGCACCTAGGCCTCGTGTGGGCCTATATAGTCGTGCATTGCACCAGGTGCAGGTTACAGACCCTGCATTTCTTTCCACTCCTCAACGCTTAATTACATATGATAACCCTGTATATGAAGGGGAGGATGTTAGTGTACAATTTAGTCATGATTCTATACACAATGCACCTGATGAGGCTTTTATGGACATAATTCGTTTGCACAGACCTGCTATTGCGTCCCGACGTGGCCTTGTGCGGTACAGTCGCATTGGACAACGGGGGTCTATGCACACTCGCAGCGGAAAGCACATAGGGGCCCGCATTCATTATTTTTATGATATTTCACCTATTGCACAAGCTGCAGAAGAAATAGAAATGCACCCTCTTGTGGCTGCACAGGATGATACATTTGATATTTATGCTGAATCTTTTGAACCTGACATTAACCCTACCCAACACCCTGTTACAAATATATCAGATACATATTTAACTTCCACACCTAATACAGTTACACAACCGTGGGGTAACACCACAGTTCCATTGTCAATTCCTAATGACCTGTTTTTACAGTCTGGCCCTGATATAACTTTTCCTACTGCACCTATGGGAACACCCTTTAGTCCTGTAACTCCTGCTTTACCTACAGGCCCTGTTTTCATTACAGGTTCTGGATTTTATTTGCATCCTGCATGGTATTTTGCACGTAAACGCCGTAAACGTATTCCCTTATTTTTTTCAGATGTGGCGGCC
>CDK37659
ATGGCACATAGTAGGGCCCGACGACGCAAGCGTGCGTCAGCTACACAGCTATATCAAACATGTAAACTTACTGGAACATGCCCCCCAGATGTAATTCCTAAGGTGGAGCACAACACCATTGCAGATCAAATATTAAAATGGGGAAGTTTGGGGGTTTTTTTTGGAGGGTTGGGTATAGGCACCGGTTCCGGCACTGGGGGTCGTACTGGCTATGTTCCCTTAGGAACTTCTGCAAAACCTTCTATTACTAGTGGGCCTATGGCTCGTCCTCCTGTGGTGGTGGAGCCTGTGGCCCCTTCGGATCCATCCATTGTGTCTTTAATTGAAGAATCAGCAATCATTAACGCAGGGGCGCCTGAAATTGTGCCCCCTGCACACGGTGGGTTTACAATTACATCCTCTGAAACAACTACCCCTGCAATATTGGATGTATCAGTTACTAGTCATACTACTACTAGTATATTTAGAAATCCTGTCTTTACAGAACCTTCTGTAACACAACCCCAACCACCCGTGGAGGCTAATGGACATATATTAATTTCTGCACCCACTATAACGTCACACCCTATAGAGGAAATTCCTTTAGATACTTTTGTGATATCCTCTAGTGATAGCGGTCCTACATCCAGTACCCCTGTTCCTGGTACTGCACCTAGGCCTCGTGTGGGCCTATATAGTCGTGCATTGCACCAGGTGCAGGTTACAGACCCTGCATTTCTTTCCACTCCTCAACGCTTAATTACATATGATAACCCTGTATATGAAGGGGAGGATGTTAGTGTACAATTTAGTCATGATTCTATACACAATGCACCTGATGAGGCTTTTATGGACATAATTCGTTTGCACAGACCTGCTATTGCGTCCCGACGTGGCCTTGTGCGGTACAGTCGCATTGGACAACGGGGGTCTATGCACACTCGCAGCGGAAAGCACATAGGGGCCCGCATTCATTATTTTTATGATATTTCACCTATTGCACAAGCTGCAGAAGAAATAGAAATGCACCCTCTTGTGGCTGCACAGGATGATACATTTGATATTTATGCTGAATCTTTTGAACCTGACATTAACCCTACCCAACACCCTGTTACAAATATATCAGATACATATTTAACTTCCACACCTAATACAGTTACACAACCGTGGGGTAACACCACAGTTCCATTGTCAATTCCTAATGACCTGTTTTTACAGTCTGGCCCTGATATAACTTTTCCTACTGCACCTATGGGAACACCCTTTAGTCCTGTAACTCCTGCTTTACCTACAGGCCCTGTTTTCATTACAGGTTCTGGATTTTATTTGCATCCTGCATGGTATTTTGCACGTAAACGCCGTAAACGTATTCCCTTATTTTTTTCAGATGTGGCGGCC
>CDK36651
ATGGCACATAGTAGGGCCCGACGACGCAAGCGTGCGTCAGCTACACAGCTATATCAAACATGTAAACTCACTGGAACATGCCCCCCAGATGTAATTCCTAAGGTGGAGCACAACACCATTGCAGATCAAATATTAAAATGGGGAAGTTTGGGGGTGTTTTTTGGAGGGTTGGGTATAGGCACGGGTTCCGGCACTGGGGGTCGTACTGGCTATGTTCCCTTACAAACTTCTGCAAAACCTTCTATTACTAGTGGGCCTATGGCTCGTCCTCCTGTGGTGGTGGAGCCTGTGGCCCCTTCGGATCCATCTATTGTGTCTTTAATTGAAGAATCGGCAATCATTAACGCAGGGGCGCCTGAAATTGTGCCCCCTGCACACGGTGGGTTTACAATTACATCCTCTGAAACAACTACCCCTGCAATATTGGATGTATCAGTTACTAGTCACACTACTACTAGTATATTTAGAAATCCTGTCTTTACAGAACCTTCTGTAACACAACCCCAACCACCCGTGGAGGCTAATGGACATATATTAATTTCTGCACCCACTGTAACGTCACACCCTATAGAGGAAATTCCTTTAGATACTTTTGTGGTATCATCTAGTGATAGCGGTCCTACATCCAGTACCCCTGTTCCTGGTACTGCACCTCGGCCTCGTGTGGGCCTATATAGTCGTGCATTGCACCAGGTGCAGGTTACAGACCCTGCATTTCTTTCCACTCCTCAACGCTTAATTACATATGATAACCCTGTATATGAAGGGGAGGATGTTAGTGTACAATTTAGTCATGATTCTATACACAATGCACCTGATGAGGCTTTTATGGACATAATTCGTTTGCACAGACCTGCCATTGCGTCCCGACGTGGCCTTGTGCGGTACAGTCGCATTGGACAACGGGGGTCTATGCACACTCGCAGCGGAAAGCACATAGGGGCCCGCATTCATTATTTTTATGATATTTCACCTATTGCACAGGCTGCAGAAGAAATAGAAATGCACCCTCTTGTGGCTGCACAGGATGATACATTTGATATTTATGCTGAATCTTTTGAACCTGGCATTAACCCTACCCAACACCCTGTTACAAATATATCAGATACATATTTAACTTCCACACCTAATACAGTTACACAACCGTGGGGTAACACCACAGTTCCATTGTCACTTCCTAATGACCTGTTTTTACAATCTGGCCCTGATATAACTTTTCCTACTGCACCTATGGGAACACCCTTTAGTCCTGTAACTCCTGCTTTACCTACAGGCCCTGTTTTCATTACAGGTTCTGGATTTTATTTGCATCCTGCATGGTATTTTGCACGTAAACGCCGTAAACGTATTCCCTTATTTTTTTCAGATGTGGCGGCC
>CBY85438
ATGGCACATAGTAGGGCCCGACGACGCAAGCGTGCGTCAGCTACACAGCTATATCAAACATGTAAACTCACTGGAACATGCCCCCCAGATGTAATTCCTAAGGTGGAGCACAACACCATTGCAGATCAAATATTAAAATGGGGAAGTTTGGGGGTGTTTTTTGGAGGGTTGGGTATAGGCACGGGTTCCGGCACTGGGGGTCGTACTGGCTATGTTCCCTTACAAACTTCTGCAAAACCTTCTATTACTAGTGGGCCTATGGCTCGTCCTCCTGTGGTGGTGGAGCCTGTGGCCCCTTCGGATCCATCTATTGTGTCTTTAATTGAAGAATCGGCAATCATTAACGCAGGGGCGCCTGAAATTGTGCCCCCTGCACACGGTGGGTTTACAATTACATCCTCTGAAACAACTACCCCTGCAATATTGGATGTATCAGTTACTAGTCACACTACTACTAGTATATTTAGAAATCCTGTCTTTACAGAACCTTCTGTAACACAACCCCAACCACCCGTGGAGGCTAATGGACATATATTAATTTCTGCACCCACTGTAACGTCACACCCTATAGAGGAAATTCCTTTAGATACTTTTGTGGTATCATCTAGTGATAGCGGTCCTACATCCAGTACCCCTGTTCCTGGTACTGCACCTCGGCCTCGTGTGGGCCTATATAGTCGTGCATTGCACCAGGTGCAGGTTACAGACCCTGCATTTCTTTCCACTCCTCAACGCTTAATTACATATGATAACCCTGTATATGAAGGGGAGGATGTTAGTGTACAATTTAGTCATGATTCTATACACAATGCACCTGATGAGGCTTTTATGGACATAATTCGTTTGCACAGACCTGCCATTGCGTCCCGACGTGGCCTTGTGCGGTACAGTCGCATTGGACAACGGGGGTCTATGCACACTCGCAGCGGAAAGCACATAGGGGCCCGCATTCATTATTTTTATGATATTTCACCTATTGCACAGGCTGCAGAAGAAATAGAAATGCACCCTCTTGTGGCTGCACAGGATGATACATTTGATATTTATGCTGAATCTTTTGAACCTGGCATTAACCCTACCCAACACCCTGTTACAAATATATCAGATACATATTTAACTTCCACACCTAATACAGTTACACAACCGTGGGGTAACACCACAGTTCCATTGTCACTTCCTAATGACCTGTTTTTACAATCTGGCCCTGATATAACTTTTCCTACTGCACCTATGGGAACACCCTTTAGTCCTGTAACTCCTGCTTTACCTACAGGCCCTGTTTTCATTACAGGTTCTGGATTTTATTTGCATCCTGCATGGTATTTTGCACGTAAACGCCGTAAACGTATTCCCTTATTTTTTTCAGATGTGGCGGCC
>CDK37092
ATGGCACATAGTAGGGCCCGACGACGCAAGCGTGCGTCAGCTACACAGCTATATCAAACATGTAAACTCACTGGAACATGCCCCCCAGATGTAATTCCTAAGGTGGAACACAACACCATTGCAGATCAAATATTAAAATGGGGGAGTTTGGGGGTGTTTTTTGGAGGGTTGGGTATAGGCACCGGTTCCGGCACTGGGGGTCGTACTGGCTATGTTCCCTTAGGAACTTCTGCAAAACCTTCTATTACTAGTGGGCCTATGGCTCGTCCTCCTGTGGTGGTGGAGCCTGTGGCCCCTTCGGATCCATCCATTGTGTCTTTAATTGACGAATCGGCAATCATTAACGCAGGGGCGCCTGAAATTGTGCCCCCTGCACACGGTGGGTTTACAATTACATCCTCTGAAACAACTACCCCTGCAATATTGGATGTATCAGTTACTAGTCATACTACTACTAGTATATTTAGAAATCCTGTCTTTACAGAACCTTCTGTAACACAACCCCAACCACCCGTGGAGGCTAATGGACATATATTAATTTCTGCACCCACTATAACGTCACACCCTATAGAGGAAATTCCTTTAGATACTTTTGTGATATCCTCTAGTGATAGCGGTCCTACATCCAGTACCCCTGTTCCTGGTACTGCACCTCGGCCTCGTGTGGGCCTATATAGTCGTGCATTGCACCAGGTGCAGGTTACAGACCCTGCATTTCTTTCCACTCCTCAACGCTTAATTACATATGATAACCCTGTATATGAAGGGGAGGATGTTAGTGTACAATTTAGTCATGATTCTATACACAATGCACCTGATGAGGCTTTTATGGACATAATTCGTTTGCACAGACCTGCTATTGCGTCCCGACGTGGCCTTGTGCGGTACAGTCGCATTGGACAACGGGGGTCTATGCACACTCGCAGCGGAAAGCACATAGGGGCCCGCATTCATTATTTTTATGATATTTCACCTATTGCACAAGCTGCAGAAGAAATAGAAATGCACCCTCTTGTGGCTGCACAGGAAGATACATTTGATATTTATGCTGAATCTTTTGAACCTGACATTAACCCTACCCAACACCCTGTTACAAATATATCAGATACATATTTAACTTCCACACCTAATACAGTTACACAACCGTGGGGTAACACCACAGTTCCATTGTCAATTCCTAATGACCTGTTTTTACAGTCTGGCCCTGATATAACTTTTCCTACTGCACCTATGGGAACACCCTTTAGTCCTGTAACTCCTGCTTTACCTACAGGCCCTGTTTTCATTACAGGTTCTGGATTTTATTTGCATCCTGCATGGTATTTTGCACGTAAACGCCGTAAACGTATTCCCTTATTTTTTTCAGATGTGGCGGCC
>CDK36570
ATGGCACATAGTAGGGCCCGACGACGCAAGCGTGCGTCAGCTACACAGCTATATCAAACATGTAAACTCACTGGAACATGCCCCCCAGATGTAATTCCTAAGGTGGAACACAACACCATTGCAGATCAAATATTAAAATGGGGGAGTTTGGGGGTGTTTTTTGGAGGGTTGGGTATAGGCACCGGTTCCGGCACTGGGGGTCGTACTGGCTATGTTCCCTTAGGAACTTCTGCAAAACCTTCTATTACTAGTGGGCCTATGGCTCGTCCTCCTGTGGTGGTGGAGCCTGTGGCCCCTTCGGATCCATCCATTGTGTCTTTAATTGAAGAATCGGCAATCATTAACGCAGGGGCGCCTGAAATTGTGCCCCCTGCACACGGTGGGTTTACAATTACATCCTCTGAAACAACTACCCCTGCAATATTGGATGTATCAGTTACTAGTCATACTACTACTAGTATATTTAGAAATCCTGTCTTTACAGAACCTTCTGTAACACAACCCCAACCACCCGTGGAGGCTAATGGACATATATTAATTTCTGCACCCACTATAACGTCACACCCTATAGAGGAAATTCCTTTAGATACTTTTGTGATATCCTCTAGTGATAGCGGTCCTACATCCAGTACCCCTGTTCCTGGTACTGCACCTCGGCCTCGTGTGGGCCTATATAGTCGTGCATTGCACCAGGTGCAGGTTACAGACCCTGCATTTCTTTCCACTCCTCAACGCTTAATTACATATGATAACCCTGTATATGAAGGGGAGGATGTTAGTGTACAATTTAGTCATGATTCTATACACAATGCACCTGATGAGGCTTTTATGGACATAATTCGTTTGCACAGACCTGCTATTGCGTCCCGACGTGGCCTTGTGCGGTACAGTCGCATTGGACAACGGGGGTCTATGCACACTCGCAGCGGAAAGCACATAGGGGCCCGCATTCATTATTTTTATGATATTTCACCTATTGCACAAGCTGCAGAAGAAATAGAAATGCACCCTCTTGTGGCTGCACAGGAAGATACATTTGATATTTATGCTGAATCTTTTGAACCTGACATTAACCCTACCCAACACCCTGTTACAAATATATCAGATACATATTTAACTTCCACACCTAATACAGTTACACAACCGTGGGGTAACACCACAGTTCCATTGTCAATTCCTAATGACCTGTTTTTACAGTCTGGCCCTGATATAACTTTTCCTACTGCACCTATGGGAACACCCTTTAGTCCTGTAACTCCTGCTTTACCTACAGGCCCTGTTTTCATTACAGGTTCTGGATTTTATTTGCATCCTGCATGGTATTTTGCACGTAAACGCCGTAAACGTATTCCCTTATTTTTTTCAGATGTGGCGGCC
>CDK36579
ATGGCACATAGTAGGGCCCGACGACGCAAGCGTGCGTCAGCTACACAGCTATATCAAACATGTAAACTCACTGGAACATGCCCCCCAGATGTAATTCCTAAGGTGGAGCACAACACCATTGCAGATCAAATATTAAAATGGGGAAGTTTGGGGGTGTTTTTTGGAGGGTTGGGTATAGGCACGGGTTCCGGCACTGGGGGTCGTACTGGCTATGTTCCCTTACAAACTTCTGCAAAACCTTCTATTACTAGTGGGCCTATGGCTCGTCCTCCTGTGGTGGTGGAGCCTGTGGCCCCTTCGGATCCATCCATTGTGTCTTTAATTGAAGAATCGGCAATCATTAACGCAGGGGCGCCTGAAATTGTGCCCCCTGCACACGGTGGGTTTACAATTACATCCTCTGAAACAACTACCCCTGCAATATTGGATGTATCAGTTACTAGTCACACTACTACTAGTATATTTAGAAATCCTGTCTTTACAGAACCTTCTGTAACACAACCCCAACCACCCGTGGAGGCTAATGGACATATATTAATTTCTGCACCCACTGTAACGTCACACCCTATAGAGGAAATTCCTTTASATACTTTTGTGGTATCATCTAGTGATAGCGGTCCTACATCCAGTACCCCTGTTCCTGGTACTGCACCTCGGCCTCGTGTGGGCCTATATAGTCGTGCATTGCACCAGGTGCAGGTTACAGACCCTGCATTTCTTTCCACTCCTCAACGCTTAATTACATATGATAACCCTGTATATGAAGGGGAGGATGTTAGTGTACAATTTAGTCATGATTCTATACACAATGCACCTGATGAGGCTTTTATGGACATAATTCGTTTGCACAGACCTGCCATTGCGTCCCGACGTGGCCTTGTGCGGTACAGTCGCATTGGACAACGGGGGTCTATGCACACTCGCAGCGGAAAGCACATAGGGGCCCGCATTCATTATTTTTATGATATTTCACCTATTGCACAAGCTGCAGAAGAAATAGAAATGCACCCTCTTGTGGCTGCACAGGATGATACATTTGATATTTATGCTGAATCTTTTGAACCTGGCATTAACCCTACCCAACACCCTGTTACAAATATATCAGATACATATTTAACTTCCACACCTAATACAGTTACACAACCGTGGGGTAACACCACAGTTCCATTGTCACTTCCTAATGACCTGTTTTTACAATCTGGCCCTGATATAACTTTTCCTACTGCACCTATGGGAACACCCTTTAGTCCTGTAACTCCTGCTTTACCTACAGGCCCTGTTTTCATTACAGGTTCTGGATTTTATTTGCATCCTGCATGGTATTTTGCACGTAAACGCCGTAAACGTATTCCCTTATTTTTTTCAGATGTGGCGGCC
>CCJ09375
ATGGCACATAGTAGGGCCCGACGACGCAAGCGTGCGTCAGCTACACAGCTATATCAAACATGTAAACTCACTGGAACATGCCCCCCAGATGTAATTCCTAAGGTGGAGCACAACACCATTGCAGATCAAATATTAAAATGGGGAAGTTTGGGGGTGTTTTTTGGAGGGTTGGGTATAGGCACGGGTTCCGGCACTGGGGGTCGTACTGGCTATGTTCCCTTACAAACTTCTGCAAAACCTTCTATTACTAGTGGGCCTATGGCTCGTCCTCCTGTGGTGGTGGAGCCTGTGGCCCCTTCGGATCCATCTATTGTGTCTTTAATTGAAGAATCGGCAATCATTAACGCAGGGGCGCCTGAAATTGTGCCCCCTGCACACGGTGGGTTTACAATTACATCCTCTGAAACAACTACCCCTGCAATATTGGATGTATCAGTTACTAGTCACACTACTACTAGTATATTTAGAAATCCTGTCTTTACAGAACCTTCTGTAACACAACCCCAACCACCCGTGGAGGCTAATGGACATATATTAATTTCTGCACCCACTGTAACGTCACACCCTATAGAGGAAATTCCTTTAGATACTTTTGTGGTATCATCTAGTGATAGCGGTCCTACATCCAGTACCCCTGTTCCTGGTACTGCACCTCGGCCTCGTGTGGGCCTATATAGTCGTGCATTGCACCAGGTGCAGGTTACAGACCCTGCATTTCTTTCCACTCCTCAACGCTTAATTACATATGATAACCCTGTATATGAAGGGGAGGATGTTAGTGTACAATTTAGTCATGATTCTATACACAATGCACCTGATGAGGCTTTTATGGACATAATTCGTTTGCACAGACCTGCCATTGCGTCCCGACGTGGCCTTGTGCGGTACAGTCGCATTGGACAACGGGGGTCTATGCACACTCGCAGCGGAAAGCACATAGGGGCCCGCATTCATTATTTTTATGATATTTCACCTATTGCACAGGCTGCAGAAGAAATAGAAATGCACCCTCTTGTGGCTGCACAGGATGATACATTTGATATTTATGCTGAATCTTTTGAACCTGGCATTAACCCTACCCAACACCCTGTTACAAATATATCAGATACATATTTAACTTCCACACCTAATACAGTTACACAACCGTGGGGTAACACCACAGTTCCATTGTCACTTCCTAATGACCTGTTTTTACAATCTGGCCCTGATATAACTTTTCCTACTGCACCTATGGGAACACCCTTTAGTCCTGTAACTCCTGCTTTACCTACAGGCCCTGTTTTCATTACAGGTTCTGGATTTTATTTGCATCCTGCATGGTATTTTGCACGTAAACGCCGTAAACGTATTCCCTTATTTTTTTCAGATGTGGCGGCC
>AFL91952
ATGGCACATAGTAGGGCCCGACGACGCAAGCGTGCGTCAGCTACACAGCTATATCAAACATGTAAACTCACTGGAACATGCCCCCCAGATGTAATTCCTAAGGTGGAACACAACACCATTGCAGATCAAATATTAAAATGGGGGAGTTTGGGGGTGTTTTTTGGAGGGTTGGGTATAGGCACCGGTTCCGGCACTGGGGGTCGTACTGGCTATGTTCCCTTAGGAACTTCTGCAAAACCTTCTATTACTAGTGGGCCTATGGCTCGTCCTCCTGTGGTGGTGGAGCCTGTGGCCCCTTCGGATCCATCCATTGTGTCTTTAATTGAAGAATCGGCAATCATTAACGCAGGGGCGCCTGAAATTGTGCCCCCTGCACACGGTGGGTTTACAATTACATCCTCTGAAACAACTACCCCTGCAATATTGGATGTATCAGTTACTAGTCATACTACTACTAGTATATTTAGAAATCCTGTCTTTACGGAACCTTCTGTAACACAACCCCAACCACCCGTGGAGGCTAATGGACATATATTAATTTCTGCACCCACTATAACGTCACACCCTATAGAGGAAATTCCTTTAGATACTTTTGTGATATCCTCTAGTGATAGCGGTCCTACATCCAGTACCCCTGTTCCTGGTACTGCACCTCGGCCTCGTGTGGGCCTATATAGTCGTGCATTGCACCAGGTGCAGGTTACAGACCCTGCATTTCTTTCCACTCCTCAACGCTTAATTACATATGATAACCCTGTATATGAAGGGGAGGATGTTAGTGTACACTTTAGTCATGATTCTATACACAATGCACCTGATGAGGCTTTTATGGACATAATTCGTTTGCACAGACCTGCTATTGCGTCCCGACGTGGCCTTGTGCGGTACAGTCGCATTGGACAACGGGGGTCTATGCACACTCGCAGCGGAAAGCACATAGGGGCCCGCATTCATTATTTTTATGATATTTCACCTATTGCACAAGCTGCAGAAGAAATAGAAATGCACCCTCTTGTGGCTGCACAGGAAGATACATTTGATATTTATGCTGAATCTTTTGAACCTGACATTAACCCTACCCAACACCCTGTTACAAATATATCAGATACATATTTAACTTCCACACCTAATACAGTTACACAACCGTGGGGTAACACCACAGTTCCATTGTCAATTCCTAATGACCTGTTTTTACAGTCTGGCCCTGATATAACTTTTCCTACTGCACCTATGGGAACACCCTTTAGTCCTGTAACTCCTGCTTTACCTACAGGCCCTGTTTTCATTACAGGTTCTGGATTTTATTTGCATCCTGCATGGTATTTTGCACGTAAACGCCGTAAACGTATTCCCTTATTTTTTTCAGATGTGGCGGCC
>CDK37542
ATGGCACATAGTAGGGCCCGACGACGCAAGCGTGCGTCAGCTACACAGCTATATCAAACATGTAAACTCACTGGAACATGCCCCCCAGATGTAATTCCTAAGGTGGAACACAACACCATTGCAGATCAAATATTAAAATGGGGGAGTTTGGGGGTGTTTTTTGGAGGGTTGGGTATAGGCACCGGTTCCGGCACTGGGGGTCGTACTGGCTATGTTCCCTTAGGAACTTCTGCAAAACCTTCTATTACTAGTGGGCCTATGGCTCGTCCTCCTGTGGTGGTGGAGCCTGTGGCCCCTTCGGATCCATCCATTGTGTCTTTAATTGAAGAATCGGCAATCATTAACGCAGGGGCGCCTGAAATTGTGCCCCCTGCACACGGTGGGTTTACAATTACATCCTCTGAAACAACTACCCCTGCAATATTGGATGTATCAGTTACTAGTCATACTACTACTAGTATATTTAGAAATCCTGTCTTTACAGAACCTTCTGTAACACAACCCCAACCACCCGTGGAGGCTAATGGACATATATTAATTTCTGCACCCACTATAACGTCACACCCTATAGAGGAAATTCCTTTAGATACTTTTGTGATATCCTCTAGTGATAGCGGTCCTACATCCAGTACCCCTGTTCCTGGTACTGCACCTCGGCCTCGTGTGGGCCTATATAGTCGTGCATTGCACCAGGTGCAGGTTACAGACCCTGCATTTCTTTCCACTCCTCAACGCTTAATTACATATGATAACCCTGTATATGAAGGGGAGGATGTTAGTGTACAATTTAGTCATGATTCTATACACAATGCACCTGATGAGGCTTTTATGGACATAATTCGTTTGCACAGACCTGCTATTGCGTCCCGACGTGGCCTTGTGCGGTACAGTCGCATTGGACAACGGGGGTCTATGCACACTCGCAGCGGAAAGCACATAGGGGCCCGCATTCATTATTTTTATGATATTTCACCTATTGCACAAGCTGCAGAAGAAATAGAAATGCACCCTCTTGTGGCTGCACAGGAAGATACATTTGATATTTATGCTGAATCTTTTGAACCTGACATTAACCCTACCCAACACCCTGTTACAAATATATCAGATACATATTTAACTTCCACACCTAATACAGTTACACAACCGTGGGGTAACACCACAGTTCCATTGTCAATTCCTAATGACCTGTTTTTACAGTCTGGCCCTGATATAACTTTTCCTACTGCACCTATGGGAACACCCTTTAGTCCTGTAACTCCTGCTTTACCTACAGGCCCTGTTTTCATTACAGGTTCTGGATTTTATTTGCATCCTGCATGGTATTTTGCACGTAAACGCCGTAAACGTATTCCCTTATTTTTTTCAGATGTGGCGGCC
>CDK37668
ATGGCACATAGTAGGGCCCGACGACGCAAGCGTGCGTCAGCTACACAGCTATATCAAACATGTAAACTCACTGGAACATGCCCCCCAGATGTAATTCCTAAGGTGGAACACAACACCATTGCAGATCAAATATTAAAATGGGGGAGTTTGGGGGTGTTTTTTGGAGGGTTGGGTATAGGCACCGGTTCCGGCACTGGGGGTCGTACTGGCTATGTTCCCTTAGGAACTTCTGCAAAACCTTCTATTACTAGTGGGCCTATGGCTCGTCCTCCTGTGGTGGTGGAGCCTGTGGCCCCTTCGGATCCATCCATTGTGTCTTTAATTGAAGAATCGGCAATCATTAACGCAGGGGCGCCTGAAATTGTGCCCCCTGCACACGGTGGGTTTACAATTACATCCTCTGAAACAACTACCCCTGCAATATTGGATGTATCAGTTACTAGTCATACTACTACTAGTATATTTAGAAATCCTGTCTTTACAGAACCTTCTGTAACACAACCCCAACCACCCGTGGAGGCTAATGGACATATATTAATTTCTGCACCCACTATAACGTCACACCCTATAGAGGAAATTCCTTTAGATACTTTTGTGATATCCTCTAGTGATAGCGGTCCTACATCCAGTACCCCTGTTCCTGGTACTGCACCTCGGCCTCGTGTGGGCCTATATAGTCGTGCATTGCACCAGGTGCAGGTTACAGACCCTGCATTTCTTTCCACTCCTCAACGCTTAATTACATATGATAACCCTGTATATGAAGGGGAGGATGTTAGTGTACAATTTAGTCATGATTCTATACACAATGCACCTGATGAGGCTTTTATGGACATAATTCGTTTGCACAGACCTGCTATTGCGTCCCGACGTGGCCTTGTGCGGTACAGTCGCATTGGACAACGGGGGTCTATGCACACTCGCAGCGGAAAGCACATAGGGGCCCGCATTCATTATTTTTATGATATTTCACCTATTGCACAAGCTGCAGAAGAAATAGAAATGCACCCTCTTGTGGCTGCACAGGACGATACATTTGATATTTATGCTGAATCTTTTGAACCTGACATTAACCCTACCCAACACCCTGTTACAAATATATCAGATACATATTTAACTTCCACACCTAATACAGTTACACAACCGTGGGGTAACACCACAGTTCCATTGTCAATTCCTAATGACCTGTTTTTACAGTCTGGCCCTGATATAACTTTTCCTACTGCACCTATGGGAACACCCTTTAGTCCTGTAACTCCTGCTTTACCTACAGGCCCTGTTTTCATTACAGGTTCTGGATTTTATTTGCATCCTGCATGGTATTTTGCACGTAAACGCCGTAAACGTATTCCCTTATTTTTTTCAGATGTGGCGGCC
>CDK37074
ATGGCACATAGTAGGGCCCGACGACGCAAGCGTGCGTCAGCTACACAGCTATATCAAACATGTAAACTCACTGGAACATGCCCCCCAGATGTAATTCCTAAGGTGGAACACAACACCATTGCAGATCAAATATTAAAATGGGGGAGTTTGGGGGTGTTTTTTGGAGGGTTGGGTATAGGCACCGGTTCCGGCACTGGGGGTCGTACTGGCTATGTTCCCTTAGGAACTTCTGCAAAACCTTCTATTACTAGTGGGCCTATGGCTCGTCCTCCTGTGGTGGTGGAGCCTGTGGCCCCTTCGGATCCATCCATTGTGTCTTTAATTGAAGAATCGGCAATCATTAACGCAGGGGCGCCTGAAATTGTGCCCCCTGCACACGGTGGGTTTACAATTACATCCTCTGAAACAACTACCCCTGCAATATTGGATGTATCAGTTACTAGTCATACTACTACTAGTATATTTAGAAATCCTGTCTTTACAGAACCTTCTGTAACACAACCCCAACCACCCGTGGAGGCTAATGGACATATATTAATTTCTGCACCCACTATAACGTCACACCCTATAGAGGAAATTCCTTTAGATACTTTTGTGATATCCTCTAGTGATAGCGGTCCTACATCCAGTACCCCTGTTCCTGGTACTGCACCTCGGCCTCGTGTGGGCCTATATAGTCGTGCATTGCACCAGGTGCAGGTTACAGACCCTGCATTTCTTTCCACTCCTCAACGCTTAATTACATATGATAACCCTGTATATGAAGGGGAGGATGTTAGTGTACAATTTAGTCATGATTCTATACACAATGCACCTGATGAGGCTTTTATGGACATAATTCGTTTGCACAGACCTGCTATTGCGTCCCGACGTGGCCTTGTGCGGTACAGTCGCATTGGACAACGGGGGTCTATGCACACTCGCAGCGGAAAGCACATAGGGGCCCGCATTCATTATTTTTATGATATTTCACCTATTGCACAAGCTGCAGAAGAAATAGAAATGCACCCTCTTGTGGCTGCACAGGAAGATACATTTGATATTTATGCTGAATCTTTTGAACCTGACATTAACCCTACCCAACACCCTGTTACAAATATATCAGATACATATTTAACTTCCACACCTAATACAGTTACACAACCGTGGGGTAACACCACAGTTCCATTGTCAATTCCTAATGACCTGTTTTTACAGTCTGGCCCTGATATAACTTTTCCTACTGCACCTATGGGAACACCCTTTAGTCCTGTAACTCCTGCTTTACCTACAGGCCCTGTTTTCATTACAGGTTCTGGATTTTATTTGCATCCTGCATGGTATTTTGCACGTAAACGCCGTAAACGTATTCCCTTATTTTTTTCAGATGTGGCGGCC
>CDK37389
ATGGCACATAGTAGGGCCCGACGACGCAAGCGTGCGTCAGCTACACAGCTATATCAAACATGTAAACTCACTGGAACATGCCCCCCAGATGTAATTCCTAAGGTGGAACACAACACCATTGCAGATCAAATATTAAAATGGGGGAGTTTGGGGGTGTTTTTTGGAGGGTTGGGTATAGGCACCGGTTCCGGCACTGGGGGTCGTACTGGCTATGTTCCCTTAGGAACTTCTGCAAAACCTTCTATTACTAGTGGGCCTATGGCTCGTCCTCCTGTGGTGGTGGAGCCTGTGGCCCCTTCGGATCCATCCATTGTGTCTTTAATTGAAGAATCGGCAATCATTAACGCAGGGGCGCCTGAAATTGTGCCCCCTGCACACGGTGGGTTTACAATTACATCCTCTGAAACAACTACCCCTGCAATATTGGATGTATCAGTTACTAGTCATACTACTACTAGTATATTTAGAAATCCTGTCTTTACAGAACCTTCTGTAACACAACCCCAACCACCCGTGGAGGCTAATGGACATATATTAATTTCTGCACCCACTATAACGTCACACCCTATAGAGGAAATTCCTTTAGATACTTTTGTGATATCCTCTAGTGATAGCGGTCCTACATCCAGTACCCCTGTTCCTGGTACTGCACCTCGGCCTCGTGTGGGCCTATATAGTCGTGCATTGCACCAGGTGCAGGTTACAGACCCTGCATTTCTTTCCACTCCTCAACGCTTAATTACATATGATAACCCTGTATATGAAGGGGAGGATGTTAGTGTACAATTTAGTCATGATTCTATACACAATGCACCTGATGAGGCTTTTATGGACATAATTCGTTTGCACAGACCTGCTATTGCGTCCCGACGTGGCCTTGTGCGGTACAGTCGCATTGGACAACGGGGGTCTATGCACACTCGCAGCGGAAAGCACATAGGGGCCCGCATTCATTATTTTTATGATATTTCACCTATTGCACAAGCTGCAGAAGAAATAGAAATGCACCCTCTTGTGGCTGCACAGGAAGATACATTTGATATTTATGCTGAATCTTTTGAACCTGACATTAACCCTACCCAACACCCTGTTACAAATATATCAGATACATATTTAACTTCCACACCTAATACAGTTACACAACCGTGGGGTAACACCACAGTTCCATTGTCAATTCCTAATGACCTGTTTTTACAGTCTGGCCCTGATATAACTTTTCCTACTGCACCTATGGGAACACCCTTTAGTCCTGTAACTCCTGCTTTACCTACAGGCCCTGTTTTCATTACAGGTTCTGGATTTTATTTGCATCCTGCATGGTATTTTGCACGTAAACGCCGTAAACGTATTCCCTTATTTTTTTCAGATGTGGCGGCC
>CDK37263
ATGGCACATAGTAGGGCCCGACGACGCAAGCGTGCGTCAGCTACACAGCTATATCAAACATGTAAACTCACTGGAACATGCCCCCCAGATGTAATTCCTAAGGTGGAACACAACACCATTGCAGATCAAATATTAAAATGGGGGAGTTTGGGGGTGTTTTTTGGAGGGTTGGGTATAGGCACCGGTTCCGGCACTGGGGGTCGTACTGGCTACGTTCCCTTAGGAACTTCTGCAAAACCTTCTATTACTAGTGGGCCTATGGCTCGTCCTCCTGTGGTGGTGGAGCCTGTGGCCCCTTCGGATCCATCCATTGTGTCTTTAATTGAAGAATCGGCAATCATTAACGCAGGGGCGCCTGAAATTGTGCCCCCTGCACACGGTGGGTTTACCATTACATCCTCTGAAACAACTACCCCTGCAATATTGGATGTATCAGTTACTAGTCATACTACTACTAGTATATTTAGAAATCCTGTCTTTACAGAACCTTCTGTAACACAACCCCAACCACCCGTGGAGGCTAATGGACATATATTAATTTCTGCACCCACTATAACGTCACACCCTATAGAGGAAATTCCTTTAGATACTTTTGTGATATCCTCTAGTGATAGCGGTCCTACATCCAGTACCCCTGTTCCTGGTACTGCACCTCGGCCTCGTGTGGGCCTATATAGTCGTGCATTGCACCAGGTGCAGGTTACAGACCCTGCATTTCTTTCCACTCCTCAACGCTTAATTACATATGATAACCCTGTATATGAAGGGGAGGATGTTAGTGTACAATTTAGTCATGATTCTATACACAATGCACCTGATGAGGCTTTTATGGACATAATTCGTTTGCACAGACCTGCTATTGCGTCCCGACGTGGCCTTGTGCGGTACAGTCGCATTGGACAACGGGGGTCTATGCACACTCGCAGCGGAAAGCACATAGGGGCCCGCATTCATTATTTTTATGATATTTCACCTATTGCACAAGCTGCAGAAGAAATAGAAATGCACCCTCTTGTGGCTGCACAGGAAGATACATTTGATATTTATGCTGAATCTTTTGAACCTGACATTAACCCTACCCAACACCCTGTTACAAATATATCAGATACATATTTAACTTCCACACCTAATACAGTTACACAACCGTGGGGTAACACCACAGTTCCATTGTCAATTCCTAATGACCTGTTTTTACAGTCTGGCCCTGATATAACTTTTCCTACTGCACCTATGGGAACACCCTTTAGTCCTGTAACTCCTGCTTTACCTACAGGCCCTGTTTTCATTACAGGTTCTGGATTTTATTTGCATCCTGCATGGTATTTTGCACGTAAACGCCGTAAACGTATTCCCTTATTTTTTTCAGATGTGGCGGCC
>CDK37173
ATGGCACATAGTAGGGCCCGACGACGCAAGCGTGCGTCAGCTACACAGCTATATCAAACATGTAAACTTACTGGAACATGCCCCCCAGATGTAATTCCTAAGGTGGAGCACAACACCATTGCAGATCAAATATTAAAATGGGGAAGTTTGGGGGTTTTTTTTGGAGGGTTGGGTATAGGCACCGGTTCCGGCACTGGGGGTCGTACTGGCTATGTTCCCTTAGGAACTTCTGCAAAACCTTCTATTACTAGTGGGCCTATGGCTCGTCCTCCTGTGGTGGTGGAGCCTGTGGCCCCTTCGGATCCATCCATTGTGTCTTTAATTGAAGAATCAGCAATCATTAACGCAGGGGCGCCTGAAATTGTGCCCCCTGCACACGGTGGGTTTACAATTACATCCTCTGAAACAACTACCCCTGCAATATTGGATGTATCAGTTACTAGTCATACTACTACTAGTATATTTAGAAATCCTGTCTTTACAGAACCTTCTGTAACACAACCCCAACCACCCGTGGAGGCTAATGGACATATATTAATTTCTGCACCCACTATAACGTCACACCCTATAGAGGAAATTCCTTTAGATACTTTTGTGATATCCTCTAGTGATAGCGGTCCTACATCCAGTACCCCTGTTCCTGGTACTGCACCTAGGCCTCGTGTGGGCCTATATAGTCGTGCATTGCACCAGGTGCAGGTTACAGACCCTGCATTTCTTTCCACTCCTCAACGCTTAATTACATATGATAACCCTGTATATGAAGGGGAGGATGTTAGTGTACAATTTAGTCATGATTCTATACACAATGCACCTGATGAGGCTTTTATGGACATAATTCGTTTGCACAGACCTGCTATTGCGTCCCGACGTGGCCTTGTGCGGTACAGTCGCATTGGACAACGGGGGTCTATGCACACTCGCAGCGGAAAGCACATAGGGGCCCGCATTCATTATTTTTATGATATTTCACCTATTGCACAAGCTGCAGAAGAAATAGAAATGCACCCTCTTGTGGCTGCACAGGATGATACATTTGATATTTATGCTGAATCTTTTGAACCTGACATTAACCCTACCCAACACCCTGTTACAAATATATCAGATACATATTTAACTTCCACACCTAATACAGTTACACAACCGTGGGGTAACACCACAGTTCCATTGTCAATTCCTAATGACCTGTTTTTACAGTCTGGCCCTGATATAACTTTTCCTACTGCACCTATGGGAACACCCTTTAGTCCTGTAACTCCTGCTTTACCTACAGGCCCTGTTTTCATTACAGGTTCTGGATTTTATTTGCATCCTGCATGGTATTTTGCACGTAAACGCCGTAAACGTATTCCCTTATTTTTTTCAGATGTGGCGGCC
>CDK37083
ATGGCACATAGTAGGGCCCGACGACGCAAGCGTGCGTCAGCTACACAGCTATATCAAACATGTAAACTCACTGGAACATGCCCCCCAGATGTAATTCCTAAGGTGGAACACAACACCATTGCAGATCAAATATTAAAATGGGGGAGTTTGGGGGTGTTTTTTGGAGGGTTGGGTATAGGCACCGGTTCCGGCACTGGGGGTCGTACTGGCTATGTTCCCTTAGGAACTTCTGCAAAACCTTCTATTACTAGTGGGCCTATGGCTCGTCCTCCTGTGGTGGTGGAGCCTGTGGCCCCTTCGGATCCATCCATTGTGTCTTTAATTGAAGAATCGGCAATCATTAACGCAGGGGCGCCTGAAATTGTGCCCCCTGCACACGGTGGGTTTACAATTACATCCTCTGAAACAACTACCCCTGCAATATTGGATGTATCAGTTACTAGTCATACTACTACTAGTATATTTAGAAATCCTGTCTTTACAGAACCTTCTGTAACACAACCCCAACCACCCGTGGAGGCTAATGGACATATATTAATTTCTGCACCCACTATAACGTCACACCCTATAGAGGAAATTCCTTTAGATACTTTTGTGATATCCTCTAGTGATAGCGGTCCTACATCCAGTACCCCTGTTCCTGGTACTGCACCTCGGCCTCGTGTGGGCCTATATAGTCGTGCATTGCACCAGGTGCAGGTTACAGACCCTGCATTTCTTTCCACTCCTCAACGCTTAATTACATATGATAACCCTGTATATGAAGGGGAGGATGTTAGTGTACAATTTAGTCATGATTCTATACACAATGCACCTGATGAGGCTTTTATGGACATAATTCGTTTGCACAGACCTGCTATTGCGTCCCGACGTGGCCTTGTGCGGTACAGTCGCATTGGACAACGGGGGTCTATGCACACTCGCAGCGGAAAGCACATAGGGGCCCGCATTCATTATTTTTATGATATTTCACCTATTGCACAAGCTGCAGAAGAAATAGAAATGCACCCTCTTGTGGCTGCACAGGAAGATACATTTGATATTTATGCTGAATCTTTTGAACCTGACATTAACCCTACCCAACACCCTGTTACAAATATATCAGATACATATTTAACTTCCACACCTAATACAGTTACACAACCGTGGGGTAACACCACAGTTCCATTGTCAATTCCTAATGACCTGTTTTTACAGTCTGGCCCTGATATAACTTTTCCTACTGCACCTATGGGAACACCCTTTAGTCCTGTAACTCCTGCTTTACCTACAGGCCCTGTTTTCATTACAGGTTCTGGATTTTATTTGCATCCTGCATGGTATTTTGCACGTAAACGCCGTAAACGTATTCCCTTATTTTTTTCAGATGTGGCGGCC
>CDK36957
ATGGCACATAGTAGGGCCCGACGACGCAAGCGTGCGTCAGCTACACAGCTATATCAAACATGTAAACTCACTGGAACATGCCCCCCAGATGTAATTCCTAAGGTGGAGCACAACACCATTGCAGATCAAATATTAAAATGGGGAAGTTTGGGGGTGTTTTTTGGAGGGTTGGGTATAGGCACGGGTTCCGGCACTGGGGGTCGTACTGGCTATGTTCCCTTACAAACTTCTGCAAAACCTTCTATTACTAGTGGGCCTATGGCTCGTCCTCCTGTGGTGGTGGAGCCTGTGGCCCCTTCGGATCCATCCATTGTGTCTTTAATTGAAGAATCAGCAATCATTAACGCAGGGGCGCCTGAAATTGTGCCCCCTGCACACGGTGGGTTTACAATTACATCCTCTGAAACAACTACCCCTGCAATATTGGATGTATCAGTTACTAGTCACACTACTACTAGTATATTTAGAAATCCTGTCTTTACAGAACCTTCTGTAACACAACCCCAACCACCCGTGGAGGCTAATGGACATATATTAATTTCTGCACCCACTGTAACGTCACACCCTATAGAGGAAATTCCTTTAGATACTTTTGTGGTATCATCTAGTGATAGCGGTCCTACATCCAGTACCCCTGTTCCTGGTACTGCACCTCGGCCTCGTGTGGGCCTATATAGTCGTGCATTGCACCAGGTGCAGGTTACAGACCCTGCATTTCTTTCCACTCCTCAACGCTTAATTACATATGATAACCCTGTATATGAAGGGGAGGATGTTAGTGTACAATTTAGTCATGATTCTATACACAATGCACCTGATGAGGCTTTTATGGACATAATTCGTTTGCACAGACCTGCCATTGCGTCCCGACGTGGCCTTGTGCGGTACAGTCGCATTGGACAACGGGGGTCTATGCACACTCGCAGCGGAAAGCACATAGGGGCCCGCATTCATTATTTTTATGATATTTCACCTATTGCACAAGCTGCAGAAGAAATAGAAATGCACCCTCTTGTGGCTGCACAGGATGATACATTTGATATTTATGCTGAATCTTTTGAACCTGGCATTAACCCTACCCAACACCCTGTTACAAATATATCAGATACATATTTAACTTCCACACCTAATACAGTTACACAACCGTGGGGTAACACCACAGTTCCATTGTCACTTCCTAATGACCTGTTTTTACAATCTGGCCCTGATATAACGTTTCCTACTGCACCTATGGGAACACCCTTTAGTCCTGTAACTCCTGCTTTACCTACAGGCCCTGTTTTCATTACAGGTTCTGGATTTTATTTGCATCCTGCATGGTATTTTGCACGTAAACGCCGTAAACGTATTCCCTTATTTTTTTCAGATGTGGCGGCC
>CDK36768
ATGGCACATAGTAGGGCCCGACGACGCAAGCGTGCGTCAGCTACACAGCTATATCAAACATGTAAACTCACTGGAACATGCCCCCCAGATGTAATTCCTAAGGTGGAGCACAACACCATTGCAGATCAAATATTAAAATGGGGAAGTTTGGGGGTGTTTTTTGGAGGGTTGGGTATAGGCACGGGTTCCGGCACTGGGGGTCGTACTGGCTATGTTCCCTTACAAACTTCTGCAAAACCTTCTATTACTAGTGGGCCTATGGCTCGTCCTCCTGTGGTGGTGGAGCCTGTGGCCCCTTCGGATCCATCCATTGTGTCTTTAATTGAAGAATCTGCAATCATTAACGCAGGGGCGCCTGAAATTGTGCCCCCTGCACACGGTGGGTTTACAATTACATCCTCTGAAACAACTACCCCTGCAATATTGGATGTATCAGTTACTAGTCACACTACTACTAGTATATTTAGAAATCCTGTCTTTACAGAACCTTCTGTAACACAACCCCAACCACCCGTGGAGGCTAATGGACATATATTAATTTCTGCACCCACTGTAACGTCACACCCTATAGAGGAAATTCCTTTAGATACTTTTGTGGTATCATCTAGTGATAGCGGTCCTACATCCAGTACCCCTGTTCCTGGTACTGCACCTCGGCCTCGTGTGGGCCTATATAGTCGTGCATTGCACCAGGTGCAGGTTACAGACCCTGCATTTCTTTCCACTCCTCAACGCTTAATTACATATGATAACCCTGTATATGAAGGGGAGGATGTTAGTGTACAATTTAGTCATGATTCTATACACAATGCACCTGATGAGGCTTTTATGGACATAATTCGTTTGCACAGACCTGCCATTGCGTCCCGACGTGGCCTTGTGCGGTACAGTCGCATTGGACAACGGGGGTCTATGCACACTCGCAGCGGAAAGCACATAGGGGCCCGCATTCATTATTTTTATGATATTTCACCTATTGCACAAGCTGCAGAAGAAATAGAAATGCACCCTCTTGTGGCTGCACAGGAGGATACATTTGATATTTATGCTGAATCTTTTGAACCTGGCATTAACCCTACCCAACACCCTGTTACAAATATATCAGATACATATTTAACTTCCACACCTAATACAGTTACACAACCGTGGGGTAACACCACAGTTCCATTGTCACTTCCTAATGACCTGTTTTTACAATCTGGCCCTGATATAACTTTTCCTACTGCACCTATGGGAACACCCTTTAGTCCTGTAACTCCTGCTTTACCTACAGGCCCTGTTTTCATTACAGGTTCTGGATTTTATTTGCATCCTGCATGGTATTTTGCACGTAAACGCCGTAAACGTATTCCCTTATTTTTTTCAGATGTGGCGGCC
>CBY85537
ATGGCACATAGTAGGGCCCGACGACGCAAGCGTGCGTCAGCTACACAGCTATATCAAACATGTAAACTCACTGGAACATGCCCCCCAGATGTAATTCCTAAGGTGGAACACAACACCATTGCAGATCAAATATTAAAATGGGGGAGTTTGGGGGTGTTTTTTGGAGGGTTGGGTATAGGCACCGGTTCCGGCACTGGGGGTCGTACTGGCTATGTTCCCTTAGGAACTTCTGCAAAACCTTCTATTACTAGTGGGCCTATGGCTCGTCCTCCTGTGGTGGTGGAGCCTGTGGCCCCTTCGGATCCATCCATTGTGTCTTTAATTGAAGAATCGGCAATCATTAACGCAGGGGCGCCTGAAATTGTGCCCCCTGCACACGGTGGGTTTACAATTACATCCTCTGAAACAACTACCCCTGCAATATTGGATGTATCAGTTACTAGTCATACTACTACTAGTATATTTAGAAATCCTGTCTTTACAGAACCTTCTGTAACACAACCCCAACCACCCGTGGAGGCTAATGGACATATATTAATTTCTGCACCCACTATAACGTCACACCCTATAGAGGAAATTCCTTTAGATACTTTTGTGATATCCTCTAGTGATAGCGGTCCTACATCCAGTACCCCTGTTCCTGGTACTGCACCTCGGCCTCGTGTGGGCCTATATAGTCGTGCATTGCACCAGGTGCAGGTTACAGACCCTGCATTTCTTTCCACTCCTCAACGCTTAATTACATATGATAACCCTGTATATGAAGGGGAGGATGTTAGTGTACAATTTAGTCATGATTCTATACACAATGCACCTGATGAGGCTTTTATGGACATAATTCGTTTGCACAGACCTGCTATTGCGTCCCGACGTGGCCTTGTGCGGTACAGTCGCATTGGACAACGGGGGTCTATGCACACTCGCAGCGGAAAGCACATAGGGGCCCGCATTCATTATTTTTATGATATTTCACCTATTGCACAAGCTGCAGAAGAAATAGAAATGCACCCTCTTGTGGCTGCACAGGAAGATACATTTGATATTTATGCTGAATCTTTTGAACCTGACATTAACCCTACCCAACACCCTGTTACAAATATATCAGATACATATTTAACTTCCACACCTAATACAGTTACACAACCGTGGGGTAACACCACAGTTCCATTGTCAATTCCTAATGACCTGTTTTTACAGTCTGGCCCTGATATAACTTTTCCTACTGCACCTATGGGAACACCCTTTAGTCCTGTAACTCCTGCTTTACCTACAGGCCCTGTTTTCATTACAGGTTCTGGATTTTATTTGCATCCTGCATGGTATTTTGCACGTAAACGCCGTAAACGTATTCCCTTATTTTTTTCAGATGTGGCGGCC
>CDK37461
ATGGCACATAGTAGGGCCCGACGACGCAAGCGTGCGTCAGCTACACAGCTATATCAAACATGTAAACTCACTGGAACATGCCCCCCAGATGTAATTCCTAAGGTGGAACACAACACCATTGCAGATCAAATATTAAAATGGGGGAGTTTGGGGGTGTTTTTTGGAGGGTTGGGTATAGGCACCGGTTCCGGCACTGGGGGTCGTACTGGCTATGTTCCCTTAGGAACTTCTGCAAAACCTTCTATTACTAGTGGGCCTATGGCTCGTCCTCCTGTGGTGGTGGAGCCTGTGGCCCCTTCGGATCCATCCATTGTGTCTTTAATTGAAGAATCGGCAATCATTAACGCAGGGGCGCCTGAAATTGTGCCCCCTGCACACGGTGGGTTTACAATTACATCCTCTGAAACAACTACCCCTGCAATATTGGATGTATCAGTTACTAGTCATACTACTACTAGTATATTTAGAAATCCTGTCTTTACAGAACCTTCTGTAACACAACCCCAACCACCCGTGGAGGCTAATGGACATATATTAATTTCTGCACCCACTATAACGTCACACCCTATAGAGGAAATTCCTTTAGATACTTTTGTGATATCCTCTAGTGATAGCGGTCCTACATCCAGTACCCCTGTTCCTGGTACTGCACCTCGGCCTCGTGTGGGCCTATATAGTCGTGCATTGCACCAGGTGCAGGTTACAGACCCTGCATTTCTTTCCACTCCTCAACGCTTAATTACATATGATAACCCTGTATATGAAGGGGAGGATGTTAGTGTACAATTTAGTCATGATTCTATACACAATGCACCTGATGAGGCTTTTATGGACATAATTCGTTTGCACAGACCTGCTATTGCGTCCCGACGTGGCCTTGTGCGGTACAGTCGCATTGGACAACGGGGGTCTATGCACACTCGCAGCGGAAAGCACATAGGGGCCCGCATTCATTATTTTTATGATATTTCACCTATTGCACAAGCTGCAGAAGAAATAGAAATGCACCCTCTTGTGGCTGCACAGGAAGATACATTTGATATTTATGCTGAATCTTTTGAACCTGACATTAACCCTACCCAACACCCTGTTACAAATATATCAGATACATATTTAACTTCCACACCTAATACAGTTACACAACCGTGGGGTAACACCACAGTTCCATTGTCAATTCCTAATGACCTGTTTTTACAGTCTGGCCCTGATATAACTTTTCCTACTGCACCTATGGGAACACCCTTTAGTCCTGTAACTCCTGCTTTACCTACAGGCCCTGTTTTCATTACAGGTTCTGGATTTTATTTGCATCCTGCATGGTATTTTGCACGTAAACGCCGTAAACGTATTCCCTTATTTTTTTCAGATGTGGCGGCC
>CDK36813
ATGGCACATAGTAGGGCCCGACGACGCAAGCGTGCGTCAGCTACACAGCTATATCAAACATGTAAACTCACTGGAACATGCCCCCCAGATGTAATTCCTAAGGTGGAACACAACACCATTGCAGATCAAATATTAAAATGGGGGAGTTTGGGGGTGTTTTTTGGAGGGTTGGGTATAGGCACCGGTTCCGGCACTGGGGGTCGTACTGGCTATGTTCCCTTAGGAACTTCTGCAAAACCTTCTATTACTAGTGGGCCTATGGCTCGTCCTCCTGTGGTGGTGGAGCCTGTGGCCCCTTCGGATCCATCCATTGTGTCTTTAATTGAAGAATCGGCAATCATTAACGCAGGGGCGCCTGAAATTGTGCCCCCTGCACACGGTGGGTTTACAATTACATCCTCTGAAACAACTACCCCTGCAATATTGGATGTATCAGTTACTAGTCATACTACTACTAGTATATTTAGAAATCCTGTCTTTACAGAACCTTCTGTAACACAACCCCAACCACCCGTGGAGGCTAATGGACATATATTAATTTCTGCACCCACTATAACGTCACACCCTATAGAGGAAATTCCTTTAGATACTTTTGTGATATCCTCTAGTGATAGCGGTCCTACATCCAGTACCCCTGTTCCTGGTACTGCACCTCGGCCTCGTGTGGGCCTATATAGTCGTGCATTGCACCAGGTGCAGGTTACAGACCCTGCATTTCTTTCCACTCCTCAACGCTTAATTACATATGATAACCCTGTATATGAAGGGGAGGATGTTAGTGTACAATTTAGTCATGATTCTATACACAATGCACCTGATGAGGCTTTTATGGACATAATTCGTTTGCACAGACCTGCTATTGCGTCCCGACGTGGCCTTGTGCGGTACAGTCGCATTGGACAACGGGGGTCTATGCACACTCGCAGCGGAAAGCACATAGGGGCCCGCATTCATTATTTTTATGATATTTCACCTATTGCACAAGCTGCAGAAGAAATAGAAATGCACCCTCTTGTGGCTGCACAGGAAGATACATTTGATATTTATGCTGAATCTTTTGAACCTGACATTAACCCTACCCAACACCCTGTTACAAATATATCAGATACATATTTAACTTCCACACCTAATACAGTTACACAACCGTGGGGTAACACCACAGTTCCATTGTCAATTCCTAATGACCTGTTTTTACAGTCTGGCCCTGATATAACTTTTCCTACTGCACCTATGGGAACACCCTTTAGTCCTGTAACTCCTGCTTTACCTACAGGCCCTGTTTTCATTACAGGTTCTGGATTTTATTTGCATCCTGCATGGTATTTTGCACGTAAACGCCGTAAACGTATTCCCTTATTTTTTTCAGATGTGGCGGCC
>CDK37155
ATGGCACATAGTAGGGCCCGACGACGCAAGCGTGCGTCAGCTACACAGCTATATCAAACATGTAAACTCACTGGAACATGCCCCCCAGATGTAATTCCTAAGGTGGAACACAACACCATTGCAGATCAAATATTAAAATGGGGGAGTTTGGGGGTGTTTTTTGGAGGGTTGGGTATAGGCACCGGTTCCGGCACTGGGGGTCGTACTGGCTATGTTCCCTTAGGAACTTCTGCAAAACCTTCTATTACTAGTGGGCCTATGGCTCGTCCTCCTGTGGTGGTTGAGCCTGTGGCCCCTTCGGATCCATCCATTGTGTCTTTAATTGAAGAATCGGCAATTATTAACGCAGGGGCGCCTGAAATTGTGCCCCCTGCACACGGTGGGTTTACAATTACATCCTCTGAAACAACTACCCCTGCAATATTGGATGTATCAGTTACTAGTCATACTACTACTAGTATATTTAGAAATCCTGTCTTTACAGAACCTTCTGTAACACAACCCCAACCACCCGTGGAGGCTAATGGACATATATTAATTTCTGCACCCACTATAACGTCACACCCTATAGAGGAAATTCCTTTAGATACTTTTGTGATATCCTCTAGTGATAGCGGTCCTACATCCAGTACCCCTGTTCCTGGTACTGCACCTCGGCCTCGTGTGGGCCTATATAGTCGTGCATTGCACCAGGTGCAGGTTACAGACCCTGCATTTCTTTCCACTCCTCAACGCTTAATTACATATGATAACCCTGTATATGAAGGGGAGGATGTTAGTGTACAATTTAGTCATGATTCTATACACAATGCACCTGATGAGGCTTTTATGGACATAATTCGTTTGCACAGACCTGCTATTGCGTCCCGACGTGGCCTTGTGCGGTACAGTCGCATTGGACAACGGGGGTCTATGCACACTCGCAGCGGAAAGCACATAGGGGCCCGCATTCATTATTTTTATGATATTTCACCTATTGCACAAGCTGCAGAAGAAATAGAAATGCACCCTCTTGTGGCTGCACAGGATGATACATTTGATATTTATGCTGAATCTTTTGAACCTGACATTAACCCTACCCAACACCCTGTTACAAATATATCAGATACATATTTAACTTCCACACCTAATACAGTTACACAACCGTGGGGTAACACCACAGTTCCATTGTCAATTCCTAATGACCTGTTTTTACAGTCTGGCCCTGATATAACTTTTCCTACTGCACCTATGGGAACACCCTTTAGTCCTGTAACTCCTGCTTTACCTACAGGCCCTGTTTTCATTACAGGTTCTGGATTTTATTTGCATCCTGCATGGTATTTTGCACGTAAACGCCGTAAACGTATTCCCTTATTTTTTTCAGATGTGGCGGCC
>CDK36642
ATGGCACATAGTAGGGCCCGACGACGCAAGCGTGCGTCAGCTACACAGCTATATCAAACATGTAAACTCACTGGAACATGCCCCCCAGATGTAATTCCTAAGGTGGAACACAACACCATTGCAGATCAAATATTAAAATGGGGGAGTTTGGGGGTGTTTTTTGGAGGGTTGGGTATAGGCACCGGTTCCGGCACTGGGGGTCGTACTGGCTATGTTCCCTTAGGAACTTCTGCAAAACCTTCTATTACTAGTGGGCCTATGGCTCGTCCTCCTGTGGTGGTGGAGCCTGTGGCCCCTTCGGATCCATCCATTGTGTCTTTAATTGAAGAATCGGCAATCATTAACGCAGGGGCGCCTGAAATTGTGCCCCCTGCACACGGTGGGTTTACAATTACATCCTCTGAAACAACTACCCCTGCAATATTGGATGTATCAGTTACTAGTCATACTACTACTAGTATATTTAGAAATCCTGTCTTTACAGAACCTTCTGTAACACAACCCCAACCACCCGTGGAGGCTAATGGACATATATTAATTTCTGCCCCCACTATAACGTCACACCCTATAGAGGAAATTCCTTTAGATACTTTTGTGATATCCTCTAGTGATAGCGGTCCTACATCCAGTACCCCTGTTCCTGGTACTGCACCTCGGCCTCGTGTGGGCCTATATAGTCGTGCATTGCACCAGGTGCAGGTTACAGACCCTGCATTTCTTTCCACTCCTCAACGCTTAATTACATATGATAACCCTGTATATGAAGGGGAGGATGTTAGTGTACAATTTAGTCATGATTCTATACACAATGCACCTGATGAGGCTTTTATGGACATAATTCGTTTGCACAGACCTGCTATTGCGTCCCGCCGTGGCCTTGTGCGGTACAGTCGCATTGGACAACGGGGGTCTATGCACACTCGCAGCGGAAAGCACATAGGGGCCCGCATTCATTATTTTTATGATATTTCACCTATTGCACAAGCTGCAGAAGAAATAGAAATGCACCCTCTTGTGGCTGCACAGGATGATACATTTGATATTTATGCTGAATCTTTTGAACCTGACATTAACCCTACCCAACACCCTGTTACAAATATATCAGATACATATTTAACTTCCACACCTAATACAGTTACACAACCGTGGGGTAACACCACAGTTCCATTGTCAATTCCTAATGACCTGTTTTTACAGTCTGGCCCTGATATAACTTTTCCTACTGCACCTATGGGAACACCCTTTAGTCCTGTAACTCCTGCTTTACCTACAGGCCCTGTTTTCATTACAGGTTCTGGATTTTATTTGCATCCTGCATGGTATTTTGCACGTAAACGCCGTAAACGTATTCCCTTATTTTTTTCAGATGTGGCGGCC
>CDK37299
ATGGCACATAGTAGGGCCCGACGACGCAAGCGGGCGTCAGCTACACAGCTATATCAAACATGTAAACTTACTGGAACATGCCCCCCAGATGTAATTCCTAAGGTGGAGCACAACACCATTGCAGATCAAATATTAAAATGGGGAAGTTTGGGGGTTTTTTTTGGAGGGTTGGGTATAGGCACCGGTTCCGGCACTGGGGGTCGTACTGGCTATGTTCCCTTAGGAACTTCTGCAAAACCTTCTATTACTAGTGGGCCTATGGCTCGTCCTCCTGTGGTGGTGGAGCCTGTGGCCCCTTCGGATCCATCCATTGTGTCTTTAATTGAAGAATCAGCAATCATTAACGCAGGGGCGCCTGAAATTGTGCCCCCTGCACACGGTGGGTTTACAATTACATCCTCTGAAACAACTACCCCTGCAATATTGGATGTATCAGTTACTAGTCATACTACTACTAGTATATTTAGAAATCCTGTCTTTACAGAACCTTCTGTAACACAACCCCAACCACCCGTGGAGGCTAATGGACATATATTAATTTCTGCACCCACTATAACGTCACACCCTATAGAGGAAATTCCTTTAGATACTTTTGTTATATCCTCTAGTGATAGCGGTCCTACATCCAGTACCCCTGTTCCTGGTACTGCACCTAGGCCTCGTGTGGGCCTATATAGTCGTGCATTGCACCAGGTGCAGGTTACAGACCCTGCATTTCTTTCCACTCCTCAACGCTTAATTACATATGATAACCCTGTATATGAAGGGGAGGATGTTAGTGTACAATTTAGTCATGATTCTATACACAATGCACCTGATGAGGCTTTTATGGACATAATTCGTTTGCACAGACCTGCTATTGCGTCCCGACGTGGCCTTGTGCGGTACAGTCGCATTGGACAACGGGGGTCTATGCACACTCGCAGCGGAAAGCACATAGGGGCCCGCATTCATTATTTTTATGATATTTCACCTATTGCACAAGCTGCAGAAGAAATAGAAATGCACCCTCTTGTGGCTGCACAGGATGATACATTTGATATTTATGCTGAATCTTTTGAACCTGACATTAACCCTACCCAACACCCTGTTACAAATATATCAGATACATATTTAACTTCCACACCTAATACAGTTACACAACCGTGGGGTAACACCACAGTTCCATTGTCAATTCCTAATGACCTGTTTTTACAGTCTGGCCCTGATATAACTTTTCCTACTGCACCTATGGGAACACCCTTTAGTCCTGTAACTCCTGCTTTACCTACAGGCCCTGTTTTCATTACAGGTTCTGGATTTTATTTGCATCCTGCATGGTATTTTGCACGTAAACGCCGTAAACGTATTCCCTTATTTTTTTCAGATGTGGCGGCC
>CBY85429
ATGGCACATAGTAGGGCCCGACGACGCAAGCGTGCGTCAGCTACACAGCTATATCAAACATGTAAACTCACTGGAACATGCCCCCCAGATGTAATTCCTAAGGTGGAGCACAACACCATTGCAGATCAAATATTAAAATGGGGAAGTTTGGGGGTGTTTTTTGGAGGGTTGGGTATAGGCACGGGTTCCGGCACTGGGGGTCGTACTGGCTATGTTCCCTTACAAACTTCTGCAAAACCTTCTATTACTAGTGGGCCTATGGCTCGTCCTCCTGTGGTGGTGGAGCCTGTGGCCCCTTCGGATCCATCTATTGTGTCTTTAATTGAAGAATCGGCAATCATTAACGCAGGGGCGCCTGAAATTGTGCCCCCTGCACACGGTGGGTTTACAATTACATCCTCTGAAACAACTACCCCTGCAATATTGGATGTATCAGTTACTAGTCACACTACTACTAGTATATTTAGAAATCCTGTCTTTACAGAACCTTCTGTAACACAACCCCAACCACCCGTGGAGGCTAATGGACATATATTAATTTCTGCACCCACTGTAACGTCACACCCTATAGAGGAAATTCCTTTAGATACTTTTGTGGTATCATCTAGTGATAGCGGTCCTACATCCAGTACCCCTGTTCCTGGTACTGCACCTCGGCCTCGTGTGGGCCTATATAGTCGTGCATTGCACCAGGTGCAGGTTACAGACCCTGCATTTCTTTCCACTCCTCAACGCTTAATTACATATGATAACCCTGTATATGAAGGGGAGGATGTTAGTGTACAATTTAGTCATGATTCTATACACAATGCACCTGATGAGGCTTTTATGGACATAATTCGTTTGCACAGACCTGCCATTGCGTCCCGACGTGGCCTTGTGCGGTACAGTCGCATTGGACAACGGGGGTCTATGCACACTCGCAGCGGAAAGCACATAGGGGCCCGCATTCATTATTTTTATGATATTTCACCTATTGCACAGGCTGCAGAAGAAATAGAAATGCACCCTCTTGTGGCTGCACAGGATGATACATTTGATATTTATGCTGAATCTTTTGAACCTGGCATTAACCCTACCCAACACCCTGTTACAAATATATCAGATACATATTTAACTTCCACACCTAATACAGTTACACAACCGTGGGGTAACACCACAGTTCCATTGTCACTTCCTAATGACCTGTTTTTACAATCTGGCCCTGATATAACTTTTCCTACTGCACCTATGGGAACACCCTTTAGTCCTGTAACTCCTGCTTTACCTACAGGCCCTGTTTTCATTACAGGTTCTGGATTTTATTTGCATCCTGCATGGTATTTTGCACGTAAACGCCGTAAACGTATTCCCTTATTTTTTTCAGATGTGGCGGCC
>CDK36507
ATGGCACATAGTAGGGCCCGACGACGCAAGCGTGCGTCAGCTACACAGCTATATCAAACATGTAAACTCACTGGAACATGCCCCCCAGATGTAATTCCTAAGGTGGAGCACAACACCATTGCAGATCAAATATTAAAATGGGGAAGTTTGGGGGTGTTTTTTGGAGGGTTGGGTATAGGCACGGGTTCCGGCACTGGGGGTCGTACTGGCTATGTTCCCTTACAAACTTCTGCAAAACCTTCTATTACTAGTGGGCCTATGGCTCGTCCTCCTGTGGTGGTGGAGCCTGTGGCCCCTTCGGATCCATCTATTGTGTCTTTAATTGAAGAATCGGCAATCATTAACGCAGGGGCGCCTGAAATTGTGCCCCCTGCACACGGTGGGTTTACAATTACATCCTCTGAAACAACTACCCCTGCAATATTGGATGTATCAGTTACTAGTCACACTACTACTAGTATATTTAGAAATCCTGTCTTTACAGAACCTTCTGTAACACAACCCCAACCACCCGTGGAGGCTAATGGACATATATTAATTTCTGCACCCACTGTAACGTCACACCCTATAGAGGAAATTCCTTTAGATACTTTTGTGGTATCATCTAGTGATAGCGGTCCTACATCCAGTACCCCTGTTCCTGGTACTGCACCTCGGCCTCGTGTGGGCCTATATAGTCGTGCATTGCACCAGGTGCAGGTTACAGACCCTGCATTTCTTTCCACTCCTCAACGCTTAATTACATATGATAACCCTGTATATGAAGGGGAGGATGTTAGTGTACAATTTAGTCATGATTCTATACACAATGCACCTGATGAGGCTTTTATGGACATAATTCGTTTGCACAGACCTGCCATTGCGTCCCGACGTGGCCTTGTGCGGTACAGTCGCATTGGACAACGGGGGTCTATGCACACTCGCAGCGGAAAGCACATAGGGGCCCGCATTCATTATTTTTATGATATTTCACCTATTGCACAGGCTGCAGAAGAAATAGAAATGCACCCTCTTGTGGCTGCACAGGATGATACATTTGATATTTATGCTGAATCTTTTGAACCTGGCATTAACCCTACCCAACACCCTGTTACAAATATATCAGATACATATTTAACTTCCACACCTAATACAGTTACACAACCGTGGGGTAACACCACAGTTCCATTGTCACTTCCTAATGACCTGTTTTTACAATCTGGCCCTGATATAACTTTTCCTACTGCACCTATGGGAACACCCTTTAGTCCTGTAACTCCTGCTTTACCTACAGGCCCTGTTTTCATTACAGGTTCTGGATTTTATTTGCATCCTGCATGGTATTTTGCACGTAAACGCCGTAAACGTATTCCCTTATTTTTTTCAGATGTGGCGGCC
>CDK36624
ATGGCACATAGTAGGGCCCGACGACGCAAGCGTGCGTCAGCTACACAGCTATATCAAACATGTAAACTCACTGGAACATGCCCCCCAGATGTAATTCCTAAGGTGGAGCACAACACCATTGCAGATCAAATATTAAAATGGGGAAGTTTGGGGGTGTTTTTTGGAGGGTTGGGTATAGGCACGGGTTCCGGCACTGGGGGTCGTACTGGCTATGTTCCCTTACAAACTTCTGCAAAACCTTCTATTACTAGTGGGCCTATGGCTCGTCCTCCTGTGGTGGTGGAGCCTGTGGCCCCTTCGGATCCATCCATTGTGTCTTTAATTGAAGAATCGGCAATCATTAACGCAGGGGCGCCTGAAATTGTGCCCCCTGCACACGGTGGGTTTACAATTACATCCTCTGAAACAACTACCCCTGCAATATTGGATGTATCAGTTACTAGTCACACTACTACTAGTATATTTAGAAATCCTGTCTTTACAGAACCTTCTGTAACACAACCCCAACCACCCGTGGAGGCTAATGGACATATATTAATTTCTGCACCCACTGTAACGTCACACCCTATAGAGGAAATTCCTTTAGATACTTTTGTGGTATCATCTAGTGATAGCGGTCCTACATCCAGTACCCCTGTTCCTGGTACTGCACCTCGGCCTCGTGTGGGCCTATATAGTCGTGCATTGCACCAGGTGCAGGTTACAGACCCTGCATTTCTTTCCACTCCTCAACGCTTAATTACATATGATAACCCTGTATATGAAGGGGAGGATGTTAGTGTACAATTTAGTCATGATTCTATACACAATGCACCTGATGAGGCTTTTATGGACATAATTCGTTTGCACAGACCTGCCATTGCGTCCCGACGTGGCCTTGTGCGGTACAGTCGCATTGGACAACGGGGGTCTATGCACACTCGCAGCGGAAAGCACATAGGGGCCCGCATTCATTATTTTTATGATATTTCACCTATTGCACAAGCTGCAGAAGAAATAGAAATGCACCCTCTTGTGGCTGCACAGGATGATACATTTGATATTTATGCTGAATCTTTTGAACCTGGCATTAACCCTACCCAACACCCTGTTACAAATATATCAGATACATATTTAACTTCCACACCTAATACAGTTACACAACCGTGGGGTAACACCACAGTTCCATTGTCACTTCCTAATGACCTGTTTTTACAATCTGGCCCTGATATAACTTTTCCTACTGCACCTATGGGAACACCCTTTAGTCCTGTAACTCCTGCTTTACCTACAGGCCCTGTTTTCATTACAGGTTCTGGATTTTATTTGCATCCTGCATGGTATTTTGCACGTAAACGCCGTAAACGTATTCCCTTATTTTTTTCAGATGTGGCGGCC
>CDK37578
ATGGCACATAGTAGGGCCCGACGACGCAAGCGTGCGTCAGCTACACAGCTATATCAAACATGTAAACTCACTGGAACATGCCCCCCAGATGTAATTCCTAAGGTGGAACACAACACCATTGCAGATCAAATATTAAAATGGGGGAGTTTGGGGGTGTTTTTTGGAGGGTTGGGTATAGGCACCGGTTCCGGCACTGGGGGTCGTACTGGCTATGTTCCCTTAGGAACTTCTGCAAAACCTTCTATTACTAGTGGGCCTATGGCTCGTCCTCCTGTGGTGGTTGAGCCTGTGGCCCCTTCGGATCCATCCATTGTGTCTTTAATTGAAGAATCGGCAATTATTAACGCAGGGGCGCCTGAAATTGTGCCCCCTGCACACGGTGGGTTTACAATTACATCCTCTGAAACAACTACCCCTGCAATATTGGATGTATCAGTTACTAGTCATACTACTACTAGTATATTTAGAAATCCTGTCTTTACAGAACCTTCTGTAACACAACCCCAACCACCCGTGGAGGCTAATGGACATATATTAATTTCTGCACCCACTATAACGTCACACCCTATAGAGGAAATTCCTTTAGATACTTTTGTGATATCCTCTAGTGATAGCGGTCCTACATCCAGTACCCCTGTTCCTGGTACTGCACCTCGGCCTCGTGTGGGCCTATATAGTCGTGCATTGCACCAGGTGCAGGTTACAGACCCTGCATTTCTTTCCACTCCTCAACGCTTAATTACATATGATAACCCTGTATATGAAGGGGAGGATGTTAGTGTACAATTTAGTCATGATTCTATACACAATGCACCTGATGAGGCTTTTATGGACATAATTCGTTTGCACAGACCTGCTATTGCGTCCCGACGTGGCCTTGTGCGGTACAGTCGCATTGGACAACGGGGGTCTATGCACACTCGCAGCGGAAAGCACATAGGGGCCCGCATTCATTATTTTTATGATATTTCACCTATTGCACAAGCTGCAGAAGAAATAGAAATGCACCCTCTTGTGGCTGCACAGGATGATACATTTGATATTTATGCTGAATCTTTTGAACCTGACATTAACCCTACCCAACACCCTGTTACAAATATATCAGATACATATTTAACTTCCACACCTAATACAGTTACACAACCGTGGGGTAACACCACAGTTCCATTGTCAATTCCTAATGACCTGTTTTTACAGTCTGGCCCTGATATAACTTTTCCTACTGCACCTATGGGAACACCCTTTAGTCCTGTAACTCCTGCTTTACCTACAGGCCCTGTTTTCATTACAGGTTCTGGATTTTATTTGCATCCTGCATGGTATTTTGCACGTAAACGCCGTAAACGTATTCCCTTATTTTTTTCAGATGTGGCGGCC
>CDK37272
ATGGCACATAGTAGGGCCCGACGACGCAAGCGTGCGTCAGCTACACAGCTATATCAAACATGTAAACTCACTGGAACATGCCCCCCAGATGTAATTCCTAAGGTGGAACACAACACCATTGCAGATCAAATATTAAAATGGGGGAGTTTGGGGGTGTTTTTTGGAGGGTTGGGTATAGGCACCGGTTCCGGCACTGGGGGTCGTACTGGCTATGTTCCCTTAGGAACTTCTGCAAAACCTTCTATTACTAGTGGGCCTATGGCTCGTCCTCCTGTGGTGGTGGAGCCTGTGGCCCCTTCGGATCCATCCATTGTGTCTTTAATTGAAGAATCGGCAATCATTAACGCAGGGGCGCCTGAAATTGTGCCCCCTGCACACGGTGGGTTTACAATTACATCCTCTGAAACAACTACCCCTGCAATATTGGATGTATCAGTTACTAGTCATACTACTACTAGTATATTTAGAAATCCTGTCTTTACAGAACCTTCTGTAACACAACCCCAACCACCCGTGGAGGCTAATGGACATATATTAATTTCTGCCCCCACTATAACGTCACACCCTATAGAGGAAATTCCTTTAGATACTTTTGTGATATCCTCTAGTGATAGCGGTCCTACATCCAGTACCCCTGTTCCTGGTACTGCACCTCGGCCTCGTGTGGGCCTATATAGTCGTGCATTGCACCAGGTGCAGGTTACAGACCCTGCATTTCTTTCCACTCCTCAACGCTTAATTACATATGATAACCCTGTATATGAAGGGGAGGATGTTAGTGTACAATTTAGTCATGATTCTATACACAATGCACCTGATGAGGCTTTTATGGACATAATTCGTTTGCACAGACCTGCTATTGCGTCCCGCCGTGGCCTTGTGCGGTACAGTCGCATTGGACAACGGGGGTCTATGCACACTCGCAGCGGAAAGCACATAGGGGCCCGCATTCATTATTTTTATGATATTTCACCTATTGCACAAGCTGCAGAAGAAATAGAAATGCACCCTCTTGTGGCTGCACAGGATGATACATTTGATATTTATGCTGAATCTTTTGAACCTGACATTAACCCTACCCAACACCCTGTTACAAATATATCAGATACATATTTAACTTCCACACCTAATACAGTTACACAACCGTGGGGTAACACCACAGTTCCATTGTCAATTCCTAATGACCTGTTTTTACAGTCTGGCCCTGATATAACTTTTCCTACTGCACCTATGGGAACACCCTTTAGTCCTGTAACTCCTGCTTTACCTACAGGCCCTGTTTTCATTACAGGTTCTGGATTTTATTTGCATCCTGCATGGTATTTTGCACGTAAACGCCGTAAACGTATTCCCTTATTTTTTTCAGATGTGGCGGCC
>CDK36885
ATGGCACATAGTAGGGCCCGACGACGCAAGCGTGCGTCAGCTACACAGCTATATCAAACATGTAAACTCACTGGAACATGCCCCCCAGATGTAATTCCTAAGGTGGAACACAACACCATTGCAGATCAAATATTAAAATGGGGGAGTTTGGGGGTGTTTTTTGGAGGGTTGGGTATAGGCACCGGTTCCGGCACTGGGGGTCGTACTGGCTATGTTCCCTTAGGAACTTCTGCAAAACCTTCTATTACTAGTGGGCCTATGGCTCGTCCTCCTGTGGTGGTTGAGCCTGTGGCCCCTTCGGATCCATCCATTGTGTCTTTAATTGAAGAATCGGCAATTATTAACGCAGGGGCGCCTGAAATTGTGCCCCCTGCACACGGTGGGTTTACAATTACATCCTCTGAAACAACTACCCCTGCAATATTGGATGTATCAGTTACTAGTCATACTACTACTAGTATATTTAGAAATCCTGTCTTTACAGAACCTTCTGTAACACAACCCCAACCACCCGTGGAGGCTAATGGACATATATTAATTTCTGCACCCACTATAACGTCACACCCTATAGAGGAAATTCCTTTAGATACTTTTGTGATATCCTCTAGTGATAGCGGTCCTACATCCAGTACCCCTGTTCCTGGTACTGCACCTCGGCCTCGTGTGGGCCTATATAGTCGTGCATTGCACCAGGTGCAGGTTACGGACCCTGCATTTCTTTCCACTCCTCAACGCTTAATTACATATGATAACCCTGTATATGAAGGGGAGGATGTTAGTGTACAATTTAGTCATGATTCTATACACAATGCACCTGATGAGGCTTTTATGGACATAATTCGTTTGCACAGACCTGCTATTGCGTCCCGACGTGGCCTTGTGCGGTACAGTCGCATTGGACAACGGGGGTCTATGCACACTCGCAGCGGAAAGCACATAGGGGCCCGCATTCATTATTTTTATGATATTTCACCTATTGCACAAGCTGCAGAAGAAATAGAAATGCACCCTCTTGTGGCTGCACAGGATGATACATTTGATATTTATGCTGAATCTTTTGAACCTGACATTAACCCTACCCAACACCCTGTTACAAATATATCAGATACATATTTAACTTCCACACCTAATACAGTTACACAACCGTGGGGTAACACCACAGTTCCATTGTCAATTCCTAATGACCTGTTTTTACAGTCTGGCCCTGATATAACTTTTCCTACTGCACCTATGGGAACACCCTTTAGTCCTGTAACTCCTGCTTTACCTACAGGCCCTGTTTTCATTACAGGTTCTGGATTTTATTTGCATCCTGCATGGTATTTTGCACGTAAACGCCGTAAACGTATTCCCTTATTTTTTTCAGATGTGGCGGCC
>CDK37047
ATGGCACATAGTAGGGCCCGACGACGCAAGCGTGCGTCAGCTACACAGCTATATCAAACATGTAAACTTACTGGAACATGCCCCCCAGATGTAATTCCTAAGGTGGAGCACAACACCATTGCAGATCAAATATTAAAATGGGGAAGTTTGGGGGTTTTTTTTGGAGGGTTGGGTATAGGCACCGGTTCCGGCACTGGGGGTCGTACTGGCTATGTTCCCTTAGGAACTTCTGCAAAACCTTCTATTACTAGTGGGCCTATGGCTCGTCCTCCTGTGGTGGTGGAGCCTGTGGCCCCTTCGGATCCATCCATTGTGTCTTTAATTGAAGAATCAGCAATCATTAACGCAGGGGCGCCTGAAATTGTGCCCCCTGCACACGGTGGGTTTACAATTACATCCTCTGAAACAACTACCCCTGCAATATTGGATGTATCAGTTACTAGTCATACTACTACTAGTATATTTAGAAATCCTGTCTTTACAGAACCTTCTGTAACACAACCCCAACCACCCGTGGAGGCTAATGGACATATATTAATTTCTGCACCCACTATAACGTCACACCCTATAGAGGAAATTCCTTTAGATACTTTTGTGATATCCTCTAGTGATAGCGGTCCTACATCCAGTACCCCTGTTCCTGGTACTGCACCTAGGCCTCGTGTGGGCCTATATAGTCGTGCATTGCACCAGGTGCAGGTTACAGACCCTGCATTTCTTTCCACTCCTCAACGCTTAATTACATATGATAACCCTGTATATGAAGGGGAGGATGTTAGTGTACAATTTAGTCATGATTCTATACACAATGCACCTGATGAGGCTTTTATGGACATAATTCGTTTGCACAGACCTGCTATTGCGTCCCGACGTGGCCTTGTGCGGTACAGTCGCATTGGACAACGGGGGTCTATGCACACTCGCAGCGGAAAGCACATAGGGGCCCGCATTCATTATTTTTATGATATTTCACCTATTGCACAAGCTGCAGAAGAAATAGAAATGCACCCTCTTGTGGCTGCACAGGATGATACATTTGATATTTATGCTGAATCTTTTGAACCTGACATTAACCCTACCCAACACCCTGTTACAAATATATCAGATACATATTTAACTTCCACACCTAATACAGTTACACAACCGTGGGGTAACACCACAGTTCCATTGTCAATTCCTAATGACCTGTTTTTACAGTCTGGCCCTGATATAACTTTTCCTACTGCACCTATGGGAACACCCTTTAGTCCTGTAACTCCTGCTTTACCTACAGGCCCTGTTTTCATTACAGGTTTTGGATTTTATTTGCATCCTGCATGGTATTTTGCACGTAAACGCCGTAAACGTATTCCCTTATTTTTTTCAGATGTGGCGGCC
>CDK37371
ATGGCACATAGTAGGGCCCGACGACGCAAGCGTGCGTCAGCTACACAGCTATATCAAACATGTAAACTCACTGGAACATGCCCCCCAGATGTAATTCCTAAGGTGGAACACAACACCATTGCAGATCAAATATTAAAATGGGGGAGTTTGGGGGTGTTTTTTGGAGGGTTGGGTATAGGCACCGGTTCCGGCACTGGGGGTCGTACTGGCTATGTTCCCTTAGGAACTTCTGCAAAACCTTCTATTACTAGTGGGCCTATGGCTCGTCCTCCTGTGGTGGTTGAGCCTGTGGCCCCGTCGGATCCATCCATTGTGTCTTTAATTGAAGAATCGGCAATTATTAACGCAGGGGCGCCTGAAATTGTGCCCCCTGCACACGGTGGGTTTACAATTACATCCTCTGAAACAACTACCCCTGCAATATTGGATGTATCAGTTACTAGTCATACTACTACTAGTATATTTAGAAATCCTGTCTTTACAGAACCTTCTGTAACACAACCCCAACCACCCGTGGAGGCTAATGGACATATATTAATTTCTGCACCCACTATAACGTCACACCCTATAGAGGAAATTCCTTTAGATACTTTTGTGATATCCTCTAGTGATAGCGGTCCTACATCCAGTACCCCTGTTCCTGGTACTGCACCTCGGCCTCGTGTGGGCCTATATAGTCGTGCATTGCACCAGGTGCAGGTTACAGACCCTGCATTTCTTTCCACTCCTCAACGCTTAATTACATATGATAACCCTGTATATGAAGGGGAGGATGTTAGTGTACAATTTAGTCATGATTCTATACACAATGCACCTGATGAGGCTTTTATGGACATAATTCGTTTGCACAGACCTGCTATTGCGTCCCGACGTGGCCTTGTGCGGTACAGTCGCATTGGACAACGGGGGTCTATGCACACTCGCAGCGGAAAGCACATAGGGGCCCGCATTCATTATTTTTATGATATTTCACCTATTGCACAAGCTGCAGAAGAAATAGAAATGCACCCTCTTGTGGCTGCACAGGATGATACATTTGATATTTATGCTGAATCTTTTGAACCTGACATTAACCCTACCCAACACCCTGTTACAAATATATCAGATACATATTTAACTTCCACACCTAATACAGTTACACAACCGTGGGGTAACACCACAGTTCCATTGTCAATTCCTAATGACCTGTTTTTACAGTCTGGCCCTGATATAACTTTTCCTACTGCACCTATGGGAACACCCTTTAGTCCTGTAACTCCTGCTTTACCTACAGGCCCTGTTTTCATTACAGGTTCTGGATTTTATTTGCATCCTGCATGGTATTTTGCACGTAAACGCCGTAAACGTATTCCCTTATTTTTTTCAGATGTGGCGGCC
>CDK37164
ATGGCACATAGTAGGGCCCGACGACGCAAGCGTGCGTCAGCTACACAGCTATATCAAACATGTAAACTTACTGGAACATGCCCCCCAGATGTAATTCCTAAGGTGGAGCACAACACCATTGCAGATCAAATATTAAAATGGGGAAGTTTGGGGGTTTTTTTTGGAGGGTTGGGTATAGGCACCGGTTCCGGCACTGGGGGTCGTACTGGCTATGTTCCCTTAGGAACTTCTGCAAAACCTTCTATTACTAGTGGGCCTATGGCTCGTCCTCCTGTGGTGGTGGAGCCTGTGGCCCCTTCGGATCCATCCATTGTGTCTTTAATTGAAGAATCAGCAATCATTAACGCAGGGGCGCCTGAAATTGTGCCCCCTGCACACGGTGGGTTTACAATTACATCCTCTGAAACAACTACCCCTGCAATATTGGATGTATCAGTTACTAGTCATACTACTACTAGTATATTTAGAAATCCTGTCTTTACAGAACCTTCTGTAACACAACCCCAACCACCCGTGGAGGCTAATGGACATATATTAATTTCTGCACCCACTATAACGTCACACCCTATAGAGGAAATTCCTTTAGATACTTTTGTGATATCCTCTAGTGATAGCGGTCCTACATCCAGTACCCCTGTTCCTGGTACTGCACCTAGGCCTCGTGTGGGCCTATATAGTCGTGCATTGCACCAGGTGCAGGTTACAGACCCTGCATTTCTTTCCACTCCTCAACGCTTAATTACATATGATAACCCTGTATATGAAGGGGAGGATGTTAGTGTACAATTTAGTCATGATTCTATACACAATGCACCTGATGAGGCTTTTATGGACATAATTCGTTTGCACAGACCTGCTATTGCGTCCCGACGTGGCCTTGTGCGGTACAGTCGCATTGGACAACGGGGGTCTATGCACACTCGCAGCGGAAAGCACATAGGGGCCCGCATTCATTATTTTTATGATATTTCACCTATTGCACAAGCTGCAGAAGAAATAGAAATGCACCCTCTTGTGGCTGCACAGGATGATACATTTGATATTTATGCTGAATCTTTTGAACCTGACATTAACCCTACCCAACACCCTGTTACAAATATATCAGATACATATTTAACTTCCACACCTAATACAGTTACACAACCGTGGGGTAACACCACAGTTCCATTGTCAATTCCTAATGACCTGTTTTTACAGTCTGGCCCTGATATAACTTTTCCTACTGCACCTATGGGAACACCCTTTAGTCCTGTAACTCCTGCTTTACCTACAGGCCCTGTTTTCATTACAGGTTCTGGATTTTATTTGCATCCTGCATGGTATTTTGCACGTAAACGCCGTAAACGTATTCCCTTATTTTTTTCAGATGTGGCGGCC
>CDK37677
ATGGCACATAGTAGGGCCCGACGACGCAAGCGTGCGTCAGCTACACAGCTATATCAAACATGTAAACTCACTGGAACATGCCCCCCAGATGTAATTCCTAAGGTGGAACACAACACCATTGCAGATCAAATATTAAAATGGGGGAGTTTGGGGGTGTTTTTTGGAGGGTTGGGTATAGGCACCGGTTCCGGCACTGGGGGTCGTACTGGCTATGTTCCCTTAGGAACTTCTGCAAAACCTTCTATTACTAGTGGGCCTATGGCTCGTCCTCCTGTGGTGGTGGAGCCTGTGGCCCCTTCGGATCCATCCATTGTGTCTTTAATTGAAGAATCGGCAATCATTAACGCAGGGGCGCCTGAAATTGTGCCCCCTGCACACGGTGGGTTTACAATTACATCCTCTGAAACAACTACCCCTGCAATATTGGATGTATCAGTTACTAGTCATACTACTACTAGTATATTTAGAAATCCTGTCTTTACAGAACCTTCTGTAACACAACCCCAACCACCCGTGGAGGCTAATGGACATATATTAATTTCTGCACCCACTATAACGTCACACCCTATAGAGGAAATTCCTTTAGATACTTTTGTGATATCCTCTAGTGATAGCGGTCCTACATCCAGTACCCCTGTTCCTGGTACTGCACCTCGGCCTCGTGTGGGCCTATATAGTCGTGCATTGCACCAGGTGCAGGTTACAGACCCTGCATTTCTTTCCACTCCTCAACGCTTAATTACATATGATAACCCTGTATATGAAGGGGAGGATGTTAGTGTACAATTTAGTCATGATTCTATACACAATGCACCTGATGAGGCTTTTATGGACATAATTCGTTTGCACAGACCTGCTATTGCGTCCCGACGTGGCCTTGTGCGGTACAGTCGCATTGGACAACGGGGGTCTATGCACACTCGCAGCGGAAAGCACATAGGGGCCCGCATTCATTATTTTTATGATATTTCACCTATTGCACAAGCTGCAGAAGAAATAGAAATGCACCCTCTTGTGGCTGCACAGGAAGATACATTTGATATTTATGCTGAATCTTTTGAACCTGACATTAACCCTACCCAACACCCTGTTACAAATATATCAGATACATATTTAACTTCCACACCTAATACAGTTACACAACCGTGGGGTAACACCACAGTTCCATTGTCAATTCCTAATGACCTGTTTTTACAGTCTGGCCCTGATATAACTTTTCCTACTGCACCTATGGGAACACCCTTTAGTCCTGTAACTCCTGCTTTACCTACAGGCCCTGTTTTCATTACAGGTTCTGGATTTTATTTGCATCCTGCATGGTATTTTGCACGTAAACGCCGTAAACGTATTCCCTTATTTTTTTCAGATGTGGCGGCC
>CDK36966
ATGGCACATAGTAGGGCCCGACGACGCAAGCGTGCGTCAGCTACACAGCTATATCAAACATGTAAACTCACTGGAACATGCCCCCCAGATGTAATTCCTAAGGTGGAACACAACACCATTGCAGATCAAATATTAAAATGGGGGAGTTTGGGGGTGTTTTTTGGAGGGTTGGGTATAGGCACCGGTTCCGGCACTGGGGGTCGTACTGGCTATGTTCCCTTAGGAACTTCTGCAAAACCTTCTATTACTAGTGGGCCTATGGCTCGTCCTCCTGTGGTGGTGGAGCCTGTGGCCCCTTCGGATCCATCCATTGTGTCTTTAATTGAAGAATCGGCAATCATTAACGCAGGGGCGCCTGAAATTGTGCCCCCTGCACACGGTGGGTTTACAATTACATCCTCTGAAACAACTACCCCTGCAATATTGGATGTATCAGTTACTAGTCATACTACTACTAGTATATTTAGAAATCCTGTCTTTACAGAACCTTCTGTAACACAACCCCAACCACCCGTGGAGGCTAATGGACATATATTAATTTCTGCACCCACTATAACGTCACACCCTATAGAGGAAATTCCTTTAGATACTTTTGTGATATCCTCTAGTGATAGCGGTCCTACATCCAGTACCCCTGTTCCTGGTACTGCACCTCGGCCTCGTGTGGGCCTATATAGTCGTGCATTGCACCAGGTGCAGGTTACAGACCCTGCATTTCTTTCCACTCCTCAACGCTTAATTACATATGATAACCCTGTATATGAAGGGGAGGATGTTAGTGTACAATTTAGTCATGATTCTATACACAATGCACCTGATGAGGCTTTTATGGACATAATTCGTTTGCACAGACCTGCTATTGCGTCCCGACGTGGCCTTGTGCGGTACAGTCGCATTGGACAACGGGGGTCTATGCACACTCGCAGCGGAAAGCACATAGGGGCCCGCATTCATTATTTTTATGATATTTCACCTATTGCACAAGCTGCAGAAGAAATAGAAATGCACCCTCTTGTGGCTGCACAGGAAGATACATTTGATATTTATGCTGAATCTTTTGAACCTGACATTAACCCTACCCAACACCCTGTTACAAATATATCAGATACATATTTAACTTCCACACCTAATACAGTTACACAACCGTGGGGTAACACCACAGTTCCATTGTCAATTCCTAATGACCTGTTTTTACAGTCTGGCCCTGATATAACTTTTCCTACTGCACCTATGGGAACACCCTTTAGTCCTGTAACTCCTGCTTTACCTACAGGCCCTGTTTTCATTACAGGTTCTGGATTTTATTTGCATCCTGCATGGTATTTTGCACGTAAACGCCGTAAACGTATTCCCTTATTTTTTTCAGATGTGGCGGCC
>CBY85510
ATGGCACATAGTAGGGCCCGACGACGCAAGCGTGCGTCAGCTACACAGCTATATCAAACATGTAAACTCACTGGAACATGCCCCCCAGATGTAATTCCTAAGGTGGAACACAACACCATTGCAGATCAAATATTAAAATGGGGGAGTTTGGGGGTGTTTTTTGGAGGGTTGGGTATAGGCACCGGTTCCGGCACTGGGGGTCGTACTGGCTATGTTCCCTTAGGAACTTCTGCAAAACCTTCTATTACTAGTGGGCCTATGGCTCGTCCTCCTGTGGTGGTGGAGCCTGTGGCCCCTTCGGATCCATCCATTGTGTCTTTAATTGAAGAATCGGCAATCATTAACGCAGGGGCGCCTGAAATTGTGCCCCCTGCACACGGTGGGTTTACAATTACATCCTCTGAAACAACTACCCCTGCAATATTGGATGTATCAGTTACTAGTCATACTACTACTAGTATATTTAGAAATCCTGTCTTTACAGAACCTTCTGTAACACAACCCCAACCACCCGTGGAGGCTAATGGACATATATTAATTTCTGCACCCACTATAACGTCACACCCTATAGAGGAAATTCCTTTAGATACTTTTGTGATATCCTCTAGTGATAGCGGTCCTACATCCAGTACCCCTGTTCCTGGTACTGCACCTCGGCCTCGTGTGGGCCTATATAGTCGTGCATTGCACCAGGTGCAGGTTACAGACCCTGCATTTCTTTCCACTCCTCAACGCTTAATTACATATGATAACCCTGTATATGAAGGGGAGGATGTTAGTGTACAATTTAGTCATGATTCTATACACAATGCACCTGATGAGGCTTTTATGGACATAATTCGTTTGCACAGACCTGCTATTGCGTCCCGACGTGGCCTTGTGCGGTACAGTCGCATTGGACAACGGGGGTCTATGCACACTCGCAGCGGAAAGCACATAGGGGCCCGCATTCATTATTTTTATGATATTTCACCTATTGCACAAGCTGCAGAAGAAATAGAAATGCACCCTCTTGTGGCTGCACAGGAAGATACATTTGATATTTATGCTGAATCTTTTGAACCTGACATTAACCCTACCCAACACCCTGTTACAAATATATCAGATACATATTTAACTTCCACACCTAATACAGTTACACAACCGTGGGGTAACACCACAGTTCCATTGTCAATTCCTAATGACCTGTTTTTACAGTCTGGCCCTGATATAACTTTTCCTACTGCACCTATGGGAACACCCTTTAGTCCTGTAACTCCTGCTTTACCTACAGGCCCTGTTTTCATTACAGGTTCTGGATTTTATTTGCATCCTGCATGGTATTTTGCACGTAAACGCCGTAAACGTATTCCCTTATTTTTTTCAGATGTGGCGGCC
>CDK37479
ATGGCACATAGTAGGGCCCGACGACGCAAGCGTGCGTCAGCTACACAGCTATATCAAACATGTAAACTCACTGGAACATGCCCCCCAGATGTAATTCCTAAGGTGGAACACAACACCATTGCAGATCAAATATTAAAATGGGGGAGTTTGGGGGTGTTTTTTGGAGGGTTGGGTATAGGCACCGGTTCCGGCACTGGGGGTCGTACTGGCTATGTTCCCTTAGGAACTTCTGCAAAACCTTCTATTACTAGTGGGCCTATGGCTCGTCCTCCTGTGGTGGTGGAGCCTGTGGCCCCTTCGGATCCATCCATTGTGTCTTTAATTGAAGAATCGGCAATCATTAACGCAGGGGCGCCTGAAATTGTGCCCCCTGCACACGGTGGGTTTACAATTACATCCTCTGAAACAACTACCCCTGCAATATTGGATGTATCAGTTACTAGTCATACTACTACTAGTATATTTAGAAATCCTGTCTTTACAGAACCTTCTGTAACACAACCCCAACCACCCGTGGAGGCTAATGGACATATATTAATTTCTGCACCCACTATAACGTCACACCCTATAGAGGAAATTCCTTTAGATACTTTTGTGATATCCTCTAGTGATAGCGGTCCTACATCCAGTACCCCTGTTCCTGGTACTGCACCTCGGCCTCGTGTGGGCCTATATAGTCGTGCATTGCACCAGGTGCAGGTTACAGACCCTGCATTTCTTTCCACTCCTCAACGCTTAATTACATATGATAACCCTGTATATGAAGGGGAGGATGTTAGTGTACAATTTAGTCATGATTCTATACACAATGCACCTGATGAGGCTTTTATGGACATAATTCGTTTGCACAGACCTGCTATTGCGTCCCGACGTGGCCTTGTGCGGTACAGTCGCATTGGACAACGGGGGTCTATGCACACTCGCAGCGGAAAGCACATAGGGGCCCGCATTCATTATTTTTATGATATTTCACCTATTGCACAAGCTGCAGAAGAAATAGAAATGCACCCTCTTGTGGCTGCACAGGAAGATACATTTGATATTTATGCTGAATCTTTTGAACCTGACATTAACCCTACCCAACACCCTGTTACAAATATATCAGATACATATTTAACTTCCACACCTAATACAGTTACACAACCGTGGGGTAACACCACAGTTCCATTGTCAATTCCTAATGACCTGTTTTTACAGTCTGGCCCTGATATAACTTTTCCTACTGCACCTATGGGAACACCCTTTAGTCCTGTAACTCCTGCTTTACCTACAGGCCCTGTTTTCATTACAGGTTCTGGATTTTATTTGCATCCTGCATGGTATTTTGCACGTAAACGCCGTAAACGTATTCCCTTATTTTTTTCAGATGTGGCGGCC
>CBY85501
ATGGCACATAGTAGGGCTCGACGACGCAAGCGTGCGTCAGCTACACAGCTATATCAAACATGTAAACTCACTGGAACATGCCCCCCAGATGTAATTCCTAAGGTGGAACACAACACCATTGCAGATCAAATATTAAAATGGGGGAGTTTGGGGGTGTTTTTTGGAGGGTTGGGTATAGGCACCGGTTCCGGCACTGGGGGTCGTACTGGCTATGTTCCCTTAGGAACTTCTGCAAAACCTTCTATTACTAGTGGGCCTATGGCTCGTCCTCCTGTGGTGGTGGAGCCTGTGGCCCCTTCGGATCCATCCATTGTGTCTTTAATTGAAGAATCGGCAATCATTAACGCAGGGGCGCCTGAAATTGTGCCCCCTGCACACGGTGGGTTTACAATTACATCCTCTGAAACAACTACCCCTGCAATATTGGATGTATCAGTTACTAGTCATACTACTACTAGTATATTTAGAAATCCTGTCTTTACAGAACCTTCTGTAACACAACCCCAACCACCCGTGGAGGCTAATGGACATATATTAATTTCTGCACCCACTATAACGTCACACCCTATAGAGGAAATTCCTTTAGATACTTTTGTGATATCCTCTAGTGATAGCGGTCCTACATCCAGTACCCCTGTTCCTGGTACTGCACCTCGGCCTCGTGTGGGCCTATATAGTCGTGCATTGCACCAGGTGCAGGTTACAGACCCTGCATTTCTTTCCACTCCTCAACGCTTAATTACATATGATAACCCTGTATATGAAGGGGAGGATGTTAGTGTACAATTTAGTCATGATTCTATACACAATGCACCTGATGAGGCTTTTATGGACATAATTCGTTTGCACAGACCTGCTATTGCGTCCCGACGTGGCCTTGTGCGGTACAGTCGCATTGGACAACGGGGGTCTATGCACACTCGCAGCGGAAAGCACATAGGGGCCCGCATTCATTATTTTTATGATATTTCACCTATTGCACAAGCTGCAGAAGAAATAGAAATGCACCCTCTTGTGGCTGCACAGGAAGATACATTTGATATTTATGCTGAATCTTTTGAACCTGACATTAACCCTACCCAACACCCTGTTACAAATATATCAGATACATATTTAACTTCCACACCTAATACAGTTACACAACCGTGGGGTAACACCACAGTTCCATTGTCAATTCCTAATGACCTGTTTTTACAGTCTGGCCCTGATATAACTTTTCCTACTGCACCTATGGGAACACCCTTTAGTCCTGTAACTCCTGCTTTACCTACAGGCCCTGTTTTCATTACAGGTTCTGGATTTTATTTGCATCCTGCATGGTATTTTGCACGTAAACGCCGTAAACGTATTCCCTTATTTTTTTCAGATGTGGCGGCC
>CDK36804
ATGGCACATAGTAGGGCCCGACGACGCAAGCGTGCGTCAGCTACACAGCTATATCAAACATGTAAACTCACTGGAACATGCCCCCCAGATGTAATTCCTAAGGTGGAGCACAACACCATTGCAGATCAAATATTAAAATGGGGAAGTTTGGGGGTGTTTTTTGGAGGGTTGGGTATAGGCACGGGTTCCGGCACTGGGGGTCGTACTGGCTATGTTCCCTTACAAACTTCTGCAAAACCTTCTATTACTAGTGGGCCTATGGCTCGTCCTCCTGTGGTGGTGGAGCCTGTGGCCCCTTCGGATCCATCTATTGTGTCTTTAATTGAAGAATCGGCAATCATTAACGCAGGGGCGCCTGAAATTGTGCCCCCTGCACACGGTGGGTTTACAATTACATCCTCTGAAACAACTACCCCTGCAATATTGGATGTATCAGTTACTAGTCACACTACTACTAGTATATTTAGAAATCCTGTCTTTACAGAACCTTCTGTAACACAACCCCAACCACCCGTGGAGGCTAATGGACATATATTAATTTCTGCACCCACTGTAACGTCACACCCTATAGAGGAAATTCCTTTAGATACTTTTGTGGTATCATCTAGTGATAGCGGTCCTACATCCAGTACCCCTGTTCCTGGTACTGCACCTCGGCCTCGTGTGGGCCTATATAGTCGTGCATTGCACCAGGTGCAGGTTACAGACCCTGCATTTCTTTCCACTCCTCAACGCTTAATTACATATGATAACCCTGTATATGAAGGGGAGGATGTTAGTGTACAATTTAGTCATGATTCTATACACAATGCACCTGATGAGGCTTTTATGGACATAATTCGTTTGCACAGACCTGCCATTGCGTCCCGACGTGGCCTTGTGCGGTACAGTCGCATTGGACAACGGGGGTCTATGCACACTCGCAGCGGAAAGCACATAGGGGCCCGCATTCATTATTTTTATGATATTTCACCTATTGCACAGGCTGCAGAAGAAATAGAAATGCACCCTCTTGTGGCTGCACAGGATGATACATTTGATATTTATGCTGAATCTTTTGAACCTGGCATTAACCCTACCCAACACCCTGTTACAAATATATCAGATACATATTTAACTTCCACACCTAATACAGTTACACAACCGTGGGGTAACACCACAGTTCCATTGTCACTTCCTAATGACCTGTTTTTACAATCTGGCCCTGATATAACTTTTCCTACTGCACCTATGGGAACACCCTTTAGTCCTGTAACTCCTGCTTTACCTACAGGCCCTGTTTTCATTACAGGTTCTGGATTTTATTTGCATCCTGCATGGTATTTTGCACGTAAACGCCGTAAACGTATTCCCTTATTTTTTTCAGATGTGGCGGCC
>CDK36777
ATGGCACATAGTAGGGCCCGACGACGCAAGCGTGCGTCAGCTACACAGCTATATCAAACATGTAAACTTACTGGAACATGCCCCCCAGATGTAATTCCTAAGGTGGAGCACAACACCATTGCAGATCAAATATTAAAATGGGGAAGTTTGGGGGTTTTTTTTGGAGGGTTGGGTATAGGCACCGGTTCCGGCACTGGGGGTCGTACTGGCTATGTTCCCTTAGGAACTTCTGCAAAACCTTCTATTACTAGTGGGCCTATGGCTCGTCCTCCTGTGGTGGTGGAGCCTGTGGCCCCTTCGGATCCATCCATTGTGTCTTTAATTGAAGAATCAGCAATCATTAACGCAGGGGCGCCTGAAATTGTGCCCCCTGCACACGGTGGGTTTACAATTACATCCTCTGAAACAACTACCCCTGCAATATTGGATGTATCAGTTACTAGTCATACTACTACTAGTATATTTAGAAATCCTGTCTTTACAGAACCTTCTGTAACACAACCCCAACCACCCGTGGAGGCTAATGGACATATATTAATTTCTGCACCCACTATAACGTCACACCCTATAGAGGAAATTCCTTTAGATACTTTTGTGATATCCTCTAGTGATAGCGGTCCTACATCCAGTACCCCTGTTCCTGGTACTGCACCTAGGCCTCGTGTGGGCCTATATAGTCGTGCATTGCACCAGGTGCAGGTTACAGACCCTGCATTTCTTTCCACTCCTCAACGCTTAATTACATATGATAACCCTGTATATGAAGGGGAGGATGTTAGTGTACAATTTAGTCATGATTCTATACACAATGCACCTGATGAGGCTTTTATGGACATAATTCGTTTGCACAGACCTGCTATTGCGTCCCGACGTGGCCTTGTGCGGTACAGTCGCATTGGACAACGGGGGTCTATGCACACTCGCAGCGGAAAGCACATAGGGGCCCGCATTCATTATTTTTATGATATTTCACCTATTGCACAAGCTGCAGAAGAAATAGAAATGCACCCTCTTGTGGCTGCACAGGATGATACATTTGATATTTATGCTGAATCTTTTGAACCTGACATTAACCCTACCCAACACCCTGTTACAAATATATCAGATACATATTTAACTTCCACACCTAATACAGTTACACAACCGTGGGGTAACACCACAGTTCCATTGTCAATTCCTAATGACCTGTTTTTACAGTCTGGCCCTGATATAACTTTTCCTACTGCACCTATGGGAACACCCTTTAGTCCTGTAACTCCTGCTTTACCTACAGGCCCTGTTTTCATTACAGGTTCTGGATTTTATTTGCATCCTGCATGGTATTTTGCACGTAAACGCCGTAAACGTATTCCCTTATTTTTTTCAGATGTGGCGGCC
>CDK37470
ATGGCACATAGTAGGGCCCGACGACGCAAGCGTGCGTCAGCTACACAGCTATATCAAACATGTAAACTCACTGGAACATGCCCCCCAGATGTAATTCCTAGGGTGGAACACAACACCATTGCAGATCAAATATTAAAATGGGGGAGTTTGGGGGTGTTTTTTGGAGGGTTGGGTATAGGCACCGGTTCCGGCACTGGGGGTCGTACTGGCTATGTTCCCTTAGGAACTTCTGCAAAACCTTCTATTACTAGTGGGCCTATGGCTCGTCCTCCTGTGGTGGTGGAGCCTGTGGCCCCTTCGGATCCATCCATTGTGTCTTTAATTGAAGAATCGGCAATCATTAACGCAGGGGCGCCTGAAATTGTGCCCCCTGCACACGGTGGGTTTACAATTACATCCTCTGAAACAACTACCCCTGCAATATTGGATGTATCAGTTACTAGTCATACTACTACTAGTATATTTAGAAATCCTGTCTTTACAGAACCTTCTGTAACACAACCCCAACCACCCGTGGAGGCTAATGGACATATATTAATTTCTGCACCCACTATAACGTCACACCCTATAGAGGAAATTCCTTTAGATACTTTTGTGATATCCTCTAGTGATAGCGGTCCTACATCCAGTACCCCTGTTCCTGGTACTGCACCTCGGCCTCGTGTGGGCCTATATAGTCGTGCATTGCACCAGGTGCAGGTTACAGACCCTGCATTTCTTTCCACTCCTCAACGCTTAATTACATATGATAACCCTGTATATGAAGGGGAGGATGTTAGTGTACAATTTAGTCATGATTCTATACACAATGCACCTGATGAGGCTTTTATGGACATAATTCGTTTGCACAGACCTGCTATTGCGTCCCGACGTGGCCTTGTGCGGTACAGTCGCATTGGACAACGGGGGTCTATGCACACTCGCAGCGGAAAGCACATAGGGGCCCGCATTCATTATTTTTATGATATTTCACCTATTGCACAAGCTGCAGAAGAAATAGAAATGCACCCTCTTGTGGCTGCACAGGAAGATACATTTGATATTTATGCTGAATCTTTTGAACCTGACATTAACCCTACCCAACACCCTGTTACAAATATATCAGATACATATTTAACTTCCACACCTAATACAGTTACACAACCGTGGGGTAACACCACAGTTCCATTGTCAATTCCTAATGACCTGTTTTTACAGTCTGGCCCTGATATAACTTTTCCTACTGCACCTATGGGAACACCCTTTAGTCCTGTAACTCCTGCTTTACCTACAGGCCCTGTTTTCATTACAGGTTCTGGATTTTATTTGCATCCTGCATGGTATTTTGCACGTAAACGCCGTAAACGTATTCCCTTATTTTTTTCAGATGTGGCGGCC
>CBY85456
ATGGCACATAGTAGGGCCCGACGACGCAAGCGTGCGTCAGCTACACAGCTATATCAAACATGTAAACTCACTGGAACATGCCCCCCAGATGTAATTCCTAAGGTGGAACACAACACCATTGCAGATCAAATATTAAAATGGGGGAGTTTGGGGGTGTTTTTTGGAGGGTTGGGTATAGGCACCGGTTCCGGCACTGGGGGTCGTACTGGCTATGTTCCCTTAGGAACTTCTGCAAAACCTTCTATTACTAGTGGGCCTATGGCTCGTCCTCCTGTGGTGGTGGAGCCTGTGGCCCCTTCGGATCCATCCATTGTGTCTTTAATTGAAGAATCGGCAATCATTAACGCAGGGGCGCCTGAAATTGTGCCCCCTGCACACGGTGGGTTTACAATTACATCCTCTGAAACAACTACCCCTGCAATATTGGATGTATCAGTTACTAGTCATACTACTACTAGTATATTTAGAAATCCTGTCTTTACAGAACCTTCTGTAACACAACCCCAACCACCCGTGGAGGCTAATGGACATATATTAATTTCTGCACCCACTATAACGTCACACCCTATAGAGGAAATTCCTTTAGATACTTTTGTTATATCCTCTAGTGATAGCGGTCCTACATCCAGTACCCCTGTTCCTGGTACTGCACCTCGGCCTCGTGTGGGCCTATATAGTCGTGCATTGCACCAGGTGCAGGTTACAGACCCTGCATTTCTTTCCACTCCTCAACGCTTAATTACATATGATAACCCTGTATATGAAGGGGAGGATGTTAGTGTACAATTTAGTCATGATTCTATACACAATGCACCTGATGAGGCTTTTATGGACATAATTCGTTTGCACAGACCTGCTATTGCGTCCCGACGTGGCCTTGTGCGGTACAGTCGCATTGGACAACGGGGGTCTATGCACACTCGCAGCGGAAAGCACATAGGGGCCCGCATTCATTATTTTTATGATATTTCACCTATTGCACAAGCTGCAGAAGAAATAGAAATGCACCCTCTTGTGGCTGCACAGGAAGATACATTTGATATTTATGCTGAATCCTTTGAACCTGACATTAACCCTACCCAACACCCTGTTACAAATATATCAGATACATATTTAACTTCCACACCTAATACAGTTACACAACCGTGGGGTAACACCACAGTTCCATTGTCAATTCCTAATGACCTGTTTTTACAGTCTGGCCCTGATATAACTTTTCCTACTGCACCTATGGGAACACCCTTTAGTCCTGTAACTCCTGCTTTACCTACAGGCCCTGTTTTCATTACAGGTTCTGGATTTTATTTGCATCCTGCATGGTATTTTGCACGTAAACGCCGTAAACGTATTCCCTTATTTTTTTCAGATGTGGCGGCC
>CDK36678
ATGGCACATAGTAGGGCCCGACGACGCAAGCGTGCGTCAGCTACACAGCTATATCAAACATGTAAACTTACTGGAACATGCCCCCCAGATGTAATTCCTAAGGTGGAGCACAACACCATTGCAGATCAAATATTAAAATGGGGAAGTTTGGGGGTTTTTTTTGGAGGGTTGGGTATAGGCACCGGTTCCGGCACTGGGGGTCGTACTGGCTATGTTCCCTTAGGAACTTCTGCAAAACCTTCTATTACTAGTGGGCCTATGGCTCGTCCTCCTGTGGTGGTGGAGCCTGTGGCCCCTTCGGATCCATCCATTGTGTCTTTAATTGAAGAATCAGCAATCATTAACGCAGGGGCGCCTGAAATTGTGCCCCCTGCACACGGTGGGTTTACAATTACATCCTCTGAAACAACTACCCCTGCAATATTGGATGTATCAGTTACTAGTCATACTACTACTAGTATATTTAGAAATCCTGTCTTTACAGAACCTTCTGTAACACAACCCCAACCACCCGTGGAGGCTAATGGACATATATTAATTTCTGCACCCACTATAACGTCACACCCTATAGAGGAAATTCCTTTAGATACTTTTGTGATATCCTCTAGTGATAGCGGTCCTACATCCAGTACCCCTGTTCCTGGTACTGCACCTAGGCCTCGTGTGGGCCTATATAGTCGTGCATTGCACCAGGTGCAGGTTACAGACCCTGCATTTCTTTCCACTCCTCAACGCTTAATTACATATGATAACCCTGTATATGAAGGGGAGGATGTTAGTGTACAATTTAGTCATGATTCTATACACAATGCACCTGATGAGGCTTTTATGGACATAATTCGTTTGCACAGACCTGCTATTGCGTCCCGACGTGGCCTTGTGCGGTACAGTCGCATTGGACAACGGGGGTCTATGCACACTCGCAGCGGAAAGCACATAGGGGCCCGCATTCATTATTTTTATGATATTTCACCTATTGCACAAGCTGCAGAAGAAATAGAAATGCACCCTCTTGTGGCTGCACAGGATGATACATTTGATATTTATGCTGAATCTTTTGAACCTGACATTAACCCTACCCAACACCCTGTTACAAATATATCAGATACATATTTAACTTCCACACCTAATACAGTTACACAACCGTGGGGTAACACCACAGTTCCATTGTCAATTCCTAATGACCTGTTTTTACAGTCTGGCCCTGATATAACTTTTCCTACTGCACCTATGGGAACACCCTTTAGTCCTGTAACTCCTGCTTTACCTACAGGCCCTGTTTTCATTACAGGTTCTGGATTTTATTTGCATCCTGCATGGTATTTTGCACGTAAACGCCGTAAACGTATTCCCTTATTTTTTTCAGATGTGGCGGCC
>CDK36516
ATGGCACATAGTAGGGCCCGACGACGCAAGCGTGCGTCAGCTACACAGCTATATCAAACATGTAAACTCACTGGAACATGCCCCCCAGATGTAATTCCTAAGGTGGAACACAACACCATTGCAGATCAAATATTAAAATGGGGGAGTTTGGGGGTGTTTTTTGGAGGGTTGGGTATAGGCACCGGTTCCGGCACTGGGGGTCGTACTGGCTATGTTCCCTTAGGAACTTCTGCAAAACCTTCTATTACTAGTGGGCCTATGGCTCGTCCTCCTGTGGTGGTGGAGCCTGTGGCCCCTTCGGATCCATCCATTGTGTCTTTAATTGAAGAATCGGCAATCATTAACGCAGGGGCGCCTGAAATTGTGCCCCCTGCACACGGTGGGTTTACAATTACATCCTCTGAAACAACTACCCCTGCAATATTGGATGTATCAGTTACTAGTCATACTACTACTAGTATATTTAGAAATCCTGTCTTTACAGAACCTTCTGTAACACAACCCCAACCACCCGTGGAGGCTAATGGACATATATTAATTTCTGCACCCACTATAACGTCACACCCTATAGAGGAAATTCCTTTAGATACTTTTGTGATATCCTCTAGTGATAGCGGTCCTACATCCAGTACCCCTGTTCCTGGTACTGCACCTCGGCCTCGTGTGGGCCTATATAGTCGTGCATTGCACCAGGTGCAGGTTACCGACCCTGCATTTCTTTCCACTCCTCAACGCTTAATTACATATGATAACCCTGTATATGAAGGGGAGGATGTTAGTGTACAATTTAGTCATGATTCTATACACAATGCACCTGATGAGGCTTTTATGGACATAATTCGTTTGCACAGACCTGCTATTGCGTCCCGACGTGGCCTTGTGCGGTACAGTCGCATTGGACAACGGGGGTCTATGCACACTCGCAGCGGAAAGCACATAGGGGCCCGCATTCATTATTTTTATGATATTTCACCTATTGCACAAGCTGCAGAAGAAATAGAAATGCACCCTCTTGTGGCTGCACAGGAAGATACATTTGATATTTATGCTGAATCTTTTGAACCTGACATTAACCCTACCCAACACCCTGTTACAAATATATCAGATACATATTTAACTTCCACACCTAATACAGTTACACAACCGTGGGGTAACACCACAGTTCCATTGTCAATTCCTAATGACCTGTTTTTACAGTCTGGCCCTGATATAACTTTTCCTACTGCACCTATGGGAACACCCTTTAGTCCTGTAACTCCTGCTTTACCTACAGGCCCTGTTTTCATTACAGGTTCTGGATTTTATTTGCATCCTGCATGGTATTTTGCACGTAAACGCCGTAAACGTATTCCCTTATTTTTTTCAGATGTGGCGGCC
>CDK36696
ATGGCACATAGTAGGGCCCGACGACGCAAGCGTGCGTCTGCTACACAGCTATATCAAACATGTAAACTTACTGGAACATGCCCCCCAGATGTAATTCCTAAGGTGGAGCACAACACCATTGCAGATCAAATATTAAAATGGGGGAGTTTGGGGGTTTTTTTTGGAGGGTTGGGTATAGGCACCGGTTCCGGCACTGGGGGTCGTACTGGCTATGTTCCCTTAGGAACTTCTGCAAAACCTTCTATTACTAGTGGGCCTATGGCTCGTCCTCCTGTGGTGGTGGAGCCTGTGGCCCCTTCGGATCCATCCATTGTGTCTTTAATTGAAGAATCAGCAATCATTAACGCAGGGGCGCCTGAAATTGTGCCCCCTGCACACGGTGGGTTTACAATTACATCCTCTGAAACAACTACCCCTGCAATATTGGATGTATCAGTTACTAGTCATACTACTACTAGTATATTTAGAAATCCTGTCTTTACAGAACCTTCTGTAACACAACCCCAACCACCCGTGGAGGCTAATGGACATATATTAATTTCTGCACCCACTATAACGTCACACCCTATAGAGGAAATTCCTTTAGATACTTTTGTGATATCCTCTAGTGATAGCGGTCCTACATCCAGTACCCCTGTTCCTGGTACTGCACCTAGGCCTCGTGTGGGCCTATATAGTCGTGCATTGCACCAGGTGCAGGTTACAGACCCTGCTTTTCTTTCCACTCCTCAACGCTTAATTACATATGATAACCCTGTATATGAAGGGGAGGATGTTAGTGTACAATTTAGTCATGATTCTATACACAATGCACCTGATGAGGCTTTTATGGACATAATTCGTTTGCACAGACCTGCTATTGCGTCCCGACGTGGCCTTGTGCGGTACAGTCGCATTGGACAACGGGGGTCTATGCACACTCGCAGCGGAAAGCACATAGGGGCCCGCATTCATTATTTTTATGATATTTCACCTATTGCACAAGCTGCAGAAGAAATAGAAATGCACCCTCTTGTGGCTGCACAGGATGATACATTTGATATTTATGCTGAATCTTTTGAACCTGGCATTAACCCTACCCAACACCCTGTTACAAATATATCAGATACATATTTAACTTCCACACCTAATACAGTTACACAACCGTGGGGTAACACCACAGTTCCATTGTCAATTCCTAATGACCTGTTTTTACAGTCTGGCCCTGATATAACTTTTCCTACTGCACCTATGGGAACACCCTTTAGTCCTGTAACTCCTGCTTTACCTACAGGCCCTGTTTTCATTACAGGTTCTGGATTTTATTTGCATCCTGCATGGTATTTTGCACGTAAACGCCGTAAACGTATTCCCTTATTTTTTTCAGATGTGGCGGCC
>CDK37560
ATGGCACATAGTAGGGCCCGACGACGCAAGCGTGCGTCAGCTACACAGCTATATCAAACATGTAAACTCACTGGAACATGCCCCCCAGATGTAATTCCTAAGGTGGAACACAACACCATTGCAGATCAAATATTAAAATGGGGGAGTTTGGGGGTGTTTTTTGGAGGGTTGGGTATAGGCACCGGTTCCGGCACTGGGGGTCGTACTGGCTATGTTCCCTTAGGAACTTCTGCAAAACCTTCTATTACTAGTGGGCCTATGGCTCGTCCTCCTGTGGTGGTGGAGCCTGTGGCCCCTTCGGATCCATCCATTGTGTCTTTAATTGAAGAATCGGCAATCATTAACGCAGGGGCGCCTGAAATCGTGCCCCCTGCACACGGTGGGTTTACAATTACATCCTCTGAAACAACTACCCCTGCAATATTGGATGTATCAGTTACTAGTCATACTACTACTAGTATATTTAGAAATCCTGTCTTTACAGAACCTTCTGTAACACAACCCCAACCACCCGTGGAGGCTAATGGACATATATTAATTTCTGCACCCACTATAACGTCACACCCTATAGAGGAAATTCCTTTAGATACTTTTGTGATATCCTCTAGTGATAGCGGTCCTACATCCAGTACCCCTGTTCCTGGTACTGCACCTCGGCCTCGTGTGGGCCTATATAGTCGTGCATTGCACCAGGTGCAGGTTACAGACCCTGCATTTCTTTCCACTCCTCAACGCTTAATTACATATGATAACCCTGTATATGAAGGGGAGGATGTTAGTGTACAATTTAGTCATGATTCTATACACAATGCACCTGATGAGGCTTTTATGGACATAATTCGTTTGCACAGACCTGCTATTGCGTCCCGACGTGGCCTTGTGCGGTACAGTCGCATTGGACAACGGGGGTCTATGCACACTCGCAGCGGAAAGCACATAGGGGCCCGCATTCATTATTTTTATGATATTTCACCTATTGCACAAGCTGCAGAAGAAATAGAAATGCACCCTCTTGTGGCTGCACAGGAAGATACATTTGATATTTATGCTGAATCTTTTGAACCTGACATTAACCCTACCCAACACCCTGTTACAAATATATCAGATACATATTTAACTTCCACACCTAATACAGTTACACAACCGTGGGGTAACACCACAGTTCCATTGTCAATTCCTAATGACCTGTTTTTACAGTCTGGCCCTGATATAACTTTTCCTACTGCACCTATGGGAACACCCTTTAGTCCTGTAACTCCTGCTTTACCTACAGGCCCTGTTTTCATTACAGGTTCTGGATTTTATTTGCATCCTGCATGGTATTTTGCACGTAAACGCCGTAAACGTATTCCCTTATTTTTTTCAGATGTGGCGGCC
>CDK37056
ATGGCACATAGTAGGGCCCGACGACGCAAGCGTGCGTCAGCTACACAGCTATATCAAACATGTAAACTCACTGGAACATGCCCCCCAGATGTAATTCCTAAGGTGGAGCACAACACCATTGCAGATCAAATATTAAAATGGGGAAGTTTGGGGGTGTTTTTTGGAGGGTTGGGTATAGGCACGGGTTCCGGCACTGGGGGTCGTACTGGCTATGTTCCCTTACAAACTTCTGCAAAACCTTCTATTACTAGTGGGCCTATGGCTCGTCCTCCTGTGGTGGTGGAGCCTGTGGCCCCTTCGGATCCATCTATTGTGTCTTTAATTGAAGAATCGGCAATCATTAACGCAGGGGCGCCTGAAATTGTGCCCCCTGCACACGGTGGGTTTACAATTACATCCTCTGAAACAACTACCCCTGCAATATTGGATGTATCAGTTACTAGTCACACTACTACTAGTATATTTAGAAATCCTGTCTTTACAGAACCTTCTGTAACACAACCCCAACCACCCGTGGAGGCTAATGGACATATATTAATTTCTGCACCCACTGTAACGTCACACCCTATAGAGGAAATTCCTTTAGATACTTTTGTGGTATCATCTAGTGATAGCGGTCCTACATCCAGTACCCCTGTTCCTGGTACTGCACCTCGGCCTCGTGTGGGCCTATATAGTCGTGCATTGCACCAGGTGCAGGTTACCGACCCTGCATTTCTTTCCACTCCTCAACGCTTAATTACATATGATAACCCTGTATATGAAGGGGAGGATGTTAGTGTACAATTTAGTCATGATTCTATACACAATGCACCTGATGAGGCTTTTATGGACATAATTCGTTTGCACAGACCTGCCATTGCGTCCCGACGTGGCCTTGTGCGGTACAGTCGCATTGGACAACGGGGGTCTATGCACACTCGCAGCGGAAAGCACATAGGGGCCCGCATTCATTATTTTTATGATATTTCACCTATTGCACAGGCTGCAGAAGAAATAGAAATGCACCCTCTTGTGGCTGCACAGGATGATACATTTGATATTTATGCTGAATCTTTTGAACCTGGCATTAACCCTACCCAACACCCTGTTACAAATATATCAGATACATATTTAACTTCCACACCTAATACAGTTACACAACCGTGGGGTAACACCACAGTTCCATTGTCACTTCCTAATGACCTGTTTTTACAATCTGGCCCTGATATAACTTTTCCTACTGCACCTATGGGAACACCCTTTAGTCCTGTAACTCCTGCTTTACCTACAGGCCCTGTTTTCATTACAGGTTCTGGATTTTATTTGCATCCTGCATGGTATTTTGCACGTAAACGCCGTAAACGTATTCCCTTATTTTTTTCAGATGTGGCGGCC
>CDK37569
ATGGCACATAGTAGGGCCCGACGACGCAAGCGTGCGTCAGCTACACAGCTATATCAAACATGTAAACTCACTGGAACATGCCCCCCAGATGTAATTCCTAAGGTGGAACACAACACCATTGCAGATCAAATATTAAAATGGGGGAGTTTGGGGGTGTTTTTTGGAGGGTTGGGTATAGGCACCGGTTCCGGCACTGGGGGTCGTACTGGCTATGTTCCCTTAGGAACTTCTGCAAAACCTTCTATTACTAGTGGGCCTATGGCTCGTCCTCCTGTGGTGGTGGAGCCTGTGGCCCCTTCGGATCCATCCATTGTGTCTTTAATTGAAGAATCGGCAATCATTAACGCAGGGGCGCCTGAAATTGTGCCCCCTGCACACGGTGGGTTTACAATTACATCCTCTGAAACAACTACCCCTGCAATATTGGATGTATCAGTTACTAGTCATACTACTACTAGTATATTTAGAAATCCTGTCTTTACAGAACCTTCTGTAACACAACCCCAACCACCCGTGGAGGCTAATGGACATATATTAATTTCTGCACCCACTATAACGTCACACCCTATAGAGGAAATTCCTTTAGATACTTTTGTGATATCCTCTAGTGATAGCGGTCCTACATCCAGTACCCCTGTTCCTGGTACTGCACCTCGGCCTCGTGTGGGCCTATATAGTCGTGCATTGCACCAGGTGCAGGTTACAGACCCTGCATTTCTTTCCACTCCTCAACGCTTAATTACATATGATAACCCTGTATATGAAGGGGAGGATGTTAGTGTACAATTTAGTCATGATTCTATACACAATGCACCTGATGAGGCTTTTATGGACATAATTCGTTTGCACAGACCTGCTATTGCGTCCCGACGTGGCCTTGTGCGGTACAGTCGCATTGGACAACGGGGGTCTATGCACACTCGCAGCGGAAAGCACATAGGGGCCCGCATTCATTATTTTTATGATATTTCACCTATTGCACAAGCTGCAGAAGAAATAGAAATGCACCCTCTTGTGGCTGCACAGGAAGATACATTTGATATTTATGCTGAATCTTTTGAACCTGACATTAACCCTACCCAACACCCTGTTACAAATATATCAGATACATATTTAACTTCCACACCTAATACAGTTACACAACCGTGGGGTAACACCACAGTTCCATTGTCAATTCCTAATGACCTGTTTTTACAGTCTGGCCCTGATATAACTTTTCCTACTGCACCTATGGGAACACCCTTTAGTCCTGTAACTCCTGCTTTACCTACAGGCCCTGTTTTCATTACAGGTTCTGGATTTTATTTGCATCCTGCATGGTATTTTGCACGTAAACGCCGTAAACGTATTCCCTTATTTTTTTCAGATGTGGCGGCC
>CDK37443
ATGGCACATAGTAGGGCCCGACGACGCAAGCGTGCGTCAGCTACACAGCTATATCAAACATGTAAACTCACTGGAACATGCCCCCCAGATGTAATTCCTAAGGTGGAACACAACACCATTGCAGATCAAATATTAAAATGGGGGAGTTTGGGGGTGTTTTTTGGAGGGTTGGGTATAGGCACCGGTTCCGGCACTGGGGGTCGTACTGGCTATGTTCCCTTAGGAACTTCTGCAAAACCTTCTATTACTAGTGGGCCTATGGCTCGTCCTCCTGTGGTGGTGGAGCCTGTGGCCCCTTCGGATCCATCCATTGTGTCTTTAATTGAAGAATCGGCAATCATTAACGCAGGGGCGCCTGAAATTGTGCCCCCTGCACACGGTGGGTTTACAATTACATCCTCTGAAACAACTACCCCTGCAATATTGGATGTATCAGTTACTAGTCATACTACTACTAGTATATTTAGAAATCCTGTCTTTACAGAACCTTCTGTAACACAACCCCAACCACCCGTGGAGGCTAATGGACATATATTAATTTCTGCACCCACTATAACGTCACACCCTATAGAGGAAATTCCTTTAGATACTTTTGTGATATCCTCTAGTGATAGCGGTCCTACATCCAGTACCCCTGTTCCTGGTACTGCACCTCGGCCTCGTGTGGGCCTATATAGTCGTGCATTGCACCAGGTGCAGGTTACAGACCCTGCATTTCTTTCCACTCCTCAACGCTTAATTACATATGATAACCCTGTATATGAAGGGGAGGATGTTAGTGTACAATTTAGTCATGATTCTATACACAATGCACCTGATGAGGCTTTTATGGACATAATTCGTTTGCACAGACCTGCTATTGCGTCCCGACGTGGCCTTGTGCGGTACAGTCGCATTGGACAACGGGGGTCTATGCACACTCGCAGCGGAAAGCACATAGGGGCCCGCATTCATTATTTTTATGATATTTCACCTATTGCACAAGCTGCAGAAGAAATAGAAATGCACCCTCTTGTGGCTGCACAGGAAGATACATTTGATATTTATGCTGAATCTTTTGAACCTGACATTAACCCTACCCAACACCCTGTTACAAATATATCAGATACATATTTAACTTCCACACCTAATACAGTTACACAACCGTGGGGTAACACCACAGTTCCATTGTCAATTCCTAATGACCTGTTTTTACAGTCTGGCCCTGATATAACTTTTCCTACTGCACCTATGGGAACACCCTTTAGTCCTGTAACTCCTGCTTTACCTACAGGCCCTGTTTTCATTACAGGTTCTGGATTTTATTTGCATCCTGCATGGTATTTTGCACGTAAACGCCGTAAACGTATTCCCTTATTTTTTTCAGATGTGGCGGCC
>CDK37362
ATGGCACATAGTAGGGCCCGACGACGCAAGCGTGCGTCAGCTACACAGCTATATCAAACATGTAAACTCACTGGAACATGCCCCCCAGATGTAATTCCTAAGGTGGAACACAACACCATTGCAGATCAAATATTAAAATGGGGGAGTTTGGGGGTGTTTTTTGGAGGGTTGGGTATAGGCACCGGTTCCGGCACTGGGGGTCGTACTGGCTATGTTCCCTTAGGAACTTCTGCAAAACCTTCTATTACTAGTGGGCCTATGGCTCGTCCTCCTGTGGTGGTTGAGCCTGTGGCCCCTTCGGATCCATCCATTGTGTCTTTAATTGAAGAATCGGCAATTATTAACGCAGGGGCGCCTGAAATTGTGCCCCCTGCACACGGTGGGTTTACAATTACATCCTCTGAAACAACTACCCCTGCAATATTGGATGTATCAGTTACTAGTCATACTACTACTAGTATATTTAGAAATCCTGTCTTTACAGAACCTTCTGTAACACAACCCCAACCACCCGTGGAGGCTAATGGACATATATTAATTTCTGCACCCACTATAACGTCACACCCTATAGAGGAAATTCCTTTAGATACTTTTGTGATATCCTCTAGTGATAGCGGTCCTACATCCAGTACCCCTGTTCCTGGTACTGCACCTCGGCCTCGTGTGGGCCTATATAGTCGTGCATTGCACCAGGTGCAGGTTACAGACCCTGCATTTCTTTCCACTCCTCAACGCTTAATTACATATGATAACCCTGTATATGAAGGGGAGGATGTTAGTGTACAATTTAGTCATGATTCTATACACAATGCACCTGATGAGGCTTTTATGGACATAATTCGTTTGCACAGACCTGCTATTGCGTCCCGACGTGGCCTTGTGCGGTACAGTCGCATTGGACAACGGGGGTCTATGCACACTCGCAGCGGAAAGCACATAGGGGCCCGCATTCATTATTTTTATGATATTTCACCTATTGCACAAGCTGCAGAAGAAATAGAAATGCACCCTCTTGTGGCTGCACAGGATGATACATTTGATATTTATGCTGAATCTTTTGAACCTGACATTAACCCTACCCAACACCCTGTTACAAATATATCAGATACATATTTAACTTCCACACCTAATACAGTTACACAACCGTGGGGTAACACCACAGTTCCATTGTCAATTCCTAATGACCTGTTTTTACAGTCTGGCCCTGATATAACTTTTCCTACTGCACCTATGGGAACACCCTTTAGTCCTGTAACTCCTGCTTTACCTACAGGCCCTGTTTTCATTACAGGTTCTGGATTTTATTTGCATCCTGCATGGTATTTTGCACGTAAACGCCGTAAACGTATTCCCTTATTTTTTTCAGATGTGGCGGCC
>CDK37110
ATGGCACATAGTAGGGCCCGACGACGCAAGCGTGCGTCAGCTACACAGCTATATCAAACATGTAAACTCACTGGAACATGCCCCCCAGATGTAATTCCTAAGGTGGAACACAACACCATTGCAGATCAAATATTAAAATGGGGGAGTTTGGGGGTGTTTTTTGGAGGGTTGGGTATAGGCACCGGTTCCGGCACTGGGGGTCGTACTGGCTATGTTCCCTTAGGAACTTCTGCAAAACCTTCTATTACTAGTGGGCCTATGGCTCGTCCTCCTGTGGTGGTGGAGCCTGTGGCCCCTTCGGATCCATCCATTGTGTCTTTAATTGAAGAATCGGCAATCATTAACGCAGGGGCGCCTGAAATTGTGCCCCCTGCACACGGTGGGTTTACAATTACATCCTCTGAAACAACTACCCCTGCAATATTGGATGTATCAGTTACTAGTCATACTACTACTAGTATATTTAGAAATCCTGTCTTTACAGAACCTTCTGTAACACAACCCCAACCACCCGTGGAGGCTAATGGACATATATTAATTTCTGCACCCACTATAACGTCACACCCTATAGAGGAAATTCCTTTAGATACTTTTGTGATATCCTCTAGTGATAGCGGTCCTACATCCAGTACCCCTGTTCCTGGTACTGCACCTCGGCCTCGTGTGGGCCTATATAGTCGTGCATTGCACCAGGTGCAGGTTACAGACCCTGCATTTCTTTCCACTCCTCAACGCTTAATTACATATGATAACCCTGTATATGAAGGGGAGGATGTTAGTGTACAATTTAGTCATGATTCTATACACAATGCACCTGATGAGGCTTTTATGGACATAATTCGTTTGCACAGACCTGCTATTGCGTCCCGACGTGGCCTTGTGCGGTACAGTCGCATTGGACAACGGGGGTCTATGCACACTCGCAGCGGAAAGCACATAGGGGCCCGCATTCATTATTTTTATGATATTTCACCTATTGCACAAGCTGCAGAAGAAATAGAAATGCACCCTCTTGTGGCTGCACAGGAAGATACATTTGATATTTATGCTGAATCTTTTGAACCTGACATTAACCCTACCCAACACCCTGTTACAAATATATCAGATACATATTTAACTTCCACACCTAATACAGTTACACAACCGTGGGGTAACACCACAGTTCCATTGTCAATTCCTAATGACCTGTTTTTACAGTCTGGCCCTGATATAACTTTTCCTACTGCACCTATGGGAACACCCTTTAGTCCTGTAACTCCTGCTTTACCTACAGGCCCTGTTTTCATTACAGGTTCTGGATTTTATTTGCATCCTGCATGGTATTTTGCACGTAAACGCCGTAAACGTATTCCCTTATTTTTTTCAGATGTGGCGGCC
>CDK36975
ATGGCACATAGTAGGGCCCGACGACGCAAGCGTGCGTCAGCTACACAGCTATATCAAACATGTAAACTCACTGGAACATGCCCCCCAGATGTAATTCCTAAGGTGGAACACAACACCATTGCAGATCAAATATTAAAATGGGGGAGTTTGGGGGTGTTTTTTGGAGGGTTGGGTATAGGCACCGGTTCCGGCACTGGGGGTCGTACTGGCTATGTTCCCTTAGGAACTTCTGCAAAACCTTCTATTACTAGTGGGCCTATGGCTCGTCCTCCTGTGGTGGTGGAGCCTGTGGCCCCTTCGGATCCATCCATTGTGTCTTTAATTGAAGAATCGGCAATCATTAACGCAGGGGCGCCTGAAATTGTGCCCCCTGCACACGGTGGGTTTACAATTACATCCTCTGAAACAACTACCCCTGCAATATTGGATGTATCAGTTACTAGTCATACTACTACTAGTATATTTAGAAATCCTGTCTTTACAGAACCTTCTGTAACACAACCCCAACCACCCGTGGAGGCTAATGGACATATATTAATTTCTGCACCCACTATAACGTCACACCCTATAGAGGAAATTCCTTTAGATACTTTTGTGATATCCTCTAGTGATAGCGGTCCTACATCCAGTACCCCTGTTCCTGGTACTGCACCTCGGCCTCGTGTGGGCCTATATAGTCGTGCATTGCACCAGGTGCAGGTTACAGACCCTGCATTTCTTTCCACTCCTCAACGCTTAATTACATATGATAACCCTGTATATGAAGGGGAGGATGTTAGTGTACAATTTAGTCATGATTCTATACACAATGCACCTGATGAGGCTTTTATGGACATAATTCGTTTGCACAGACCTGCTATTGCGTCCCGACGTGGCCTTGTGCGGTACAGTCGCATTGGACAACGGGGGTCTATGCACACTCGCAGCGGAAAGCACATAGGGGCCCGCATTCATTATTTTTATGATATTTCACCTATTGCACAAGCTGCAGAAGAAATAGAAATGCACCCTCTTGTGGCTGCACAGGAAGATACATTTGATATTTATGCTGAATCTTTTGAACCTGACATTAACCCTACCCAACACCCTGTTACAAATATATCAGATACATATTTAACTTCCACACCTAATACAGTTACACAACCGTGGGGTAACACCACAGTTCCATTGTCAATTCCTAATGACCTGTTTTTACAGTCTGGCCCTGATATAACTTTTCCTACTGCACCTATGGGAACACCCTTTAGTCCTGTAACTCCTGCTTTACCTACAGGCCCTGTTTTCATTACAGGTTCTGGATTTTATTTGCATCCTGCATGGTATTTTGCACGTAAACGCCGTAAACGTATTCCCTTATTTTTTTCAGATGTGGCGGCC
>CDK37119
ATGGCACATAGTAGGGCCCGACGACGCAAGCGTGCGTCAGCTACACAGCTATATCAAACATGTAAACTCACTGGAACATGCCCCCCAGATGTAATTCCTAAGGTGGAACACAACACCATTGCAGATCAAATATTAAAATGGGGGAGTTTGGGGGTGTTTTTTGGAGGGTTGGGTATAGGCACCGGTTCCGGCACTGGGGGTCGTACTGGCTATGTTCCCTTAGGAACTTCTGCAAAACCTTCTATTACTAGTGGGCCTATGGCTCGTCCTCCTGTGGTGGTGGAGCCTGTGGCCCCTTCGGATCCATCCATTGTGTCTTTAATTGAAGAATCGGCAATCATTAACGCAGGGGCGCCTGAAATTGTGCCCCCTGCACACGGTGGGTTTACAATTACATCCTCTGAAACAACTACCCCTGCAATATTGGATGTATCAGTTACTAGTCATACTACTACTAGTATATTTAGAAATCCTGTCTTTACAGAACCTTCTGTAACACAACCCCAACCACCCGTGGAGGCTAATGGACATATATTAATTTCTGCACCCACTATAACGTCACACCCTATAGAGGAAATTCCTTTAGATACTTTTGTGATATCCTCTAGTGATAGCGGTCCTACATCCAGTACCCCTGTTCCTGGTACTGCACCTCGGCCTCGTGTGGGCCTATATAGTCGTGCATTGCACCAGGTGCAGGTTACAGACCCTGCATTTCTTTCCACTCCTCAACGCTTAATTACATATGATAACCCTGTATATGAAGGGGAGGATGTTAGTGTACAATTTAGTCATGATTCTATACACAATGCACCTGATGAGGCTTTTATGGACATAATTCGTTTGCACAGACCTGCTATTGCGTCCCGACGTGGCCTTGTGCGGTACAGTCGCATTGGACAACGGGGGTCTATGCACACTCGCAGCGGAAAGCACATAGGGGCCCGCATTCATTATTTTTATGATATTTCACCTATTGCACAAGCTGCAGAAGAAATAGAAATGCACCCTCTTGTGGCTGCACAGGAAGATACATTTGATATTTATGCTGAATCTTTTGAACCTGACATTAACCCTACCCAACACCCTGTTACAAATATATCAGATACATATTTAACTTCCACACCTAATACAGTTACACAACCGTGGGGTAACACCACAGTTCCATTGTCAATTCCTAATGACCTGTTTTTACAGTCTGGCCCTGATATAACTTTTCCTACTGCACCTATGGGAACACCCTTTAGTCCTGTAACTCCTGCTTTACCTACAGGCCCTGTTTTCATTACAGGTTCTGGATTTTATTTGCATCCTGCATGGTATTTTGCACGTAAACGCCGTAAACGTATTCCCTTATTTTTTTCAGATGTGGCGGCC
>CDK36669
ATGGCACATAGTAGGGCCCGACGACGCAAGCGTGCGTCAGCTACACAGCTATATCAAACATGTAAACTTACTGGAACATGCCCCCCAGATGTAATTCCTAAGGTGGAGCACAACACCATTGCAGATCAAATATTAAAATGGGGAAGTTTGGGGGTTTTTTTTGGAGGGTTGGGTATAGGCACCGGTTCCGGCACTGGGGGTCGTACTGGCTATGTTCCCTTAGGAACTTCTGCAAAACCTTCTATTACTAGTGGGCCTATGGCTCGTCCTCCTGTGGTGGTGGAGCCTGTGGCCCCTTCGGATCCATCCATTGTGTCTTTAATTGAAGAATCAGCAATCATTAACGCAGGGGCGCCTGAAATTGTGCCCCCTGCACACGGTGGGTTTACAATTACATCCTCTGAAACAACTACCCCTGCAATATTGGATGTATCAGTTACTAGTCATACTACTACTAGTATATTTAGAAATCCTGTCTTTACAGAACCTTCTGTAACACAACCCCAACCACCCGTGGAGGCTAATGGACATATATTAATTTCTGCACCCACTATAACGTCACACCCTATAGAGGAAATTCCTTTAGATACTTTTGTGATATCCTCTAGTGATAGCGGTCCTACATCCAGTACCCCTGTTCCTGGTACTGCACCTAGGCCTCGTGTGGGCCTATATAGTCGTGCATTGCACCAGGTGCAGGTTACAGACCCTGCATTTCTTTCCACTCCTCAACGCTTAATTACATATGATAACCCTGTATATGAAGGGGAGGATGTTAGTGTACAATTTAGTCATGATTCTATACACAATGCACCTGATGAGGCTTTTATGGACATAATTCGTTTGCACAGACCTGCTATTGCGTCCCGACGTGGCCTTGTGCGGTACAGTCGCATTGGACAACGGGGGTCTATGCACACTCGCAGCGGAAAGCACATAGGGGCCCGCATTCATTATTTTTATGATATTTCACCTATTGCACAAGCTGCAGAAGAAATAGAAATGCACCCTCTTGTGGCTGCACAGGATGATACATTTGATATTTATGCTGAATCTTTTGAACCTGACATTAACCCTACCCAACACCCTGTTACAAATATATCAGATACATATTTAACTTCCACACCTAATACAGTTACACAACCGTGGGGTAACACCACAGTTCCATTGTCAATTCCTAATGACCTGTTTTTACAGTCTGGCCCTGATATAACTTTTCCTACTGCACCTATGGGAACACCCTTTAGTCCTGTAACTCCTGCTTTACCTACAGGCCCTGTTTTCATTACAGGTTCTGGATTTTATTTGCATCCTGCATGGTATTTTGCACGTAAACGCCGTAAACGTATTCCCTTATTTTTTTCAGATGTGGCGGCC
>CDK36876
ATGGCACATAGTAGGGCCCGACGACGCAAGCGTGCGTCAGCTACACAGCTATATCAAACATGTAAACTCACTGGAACATGCCCCCCAGATGTAATTCCTAAGGTGGAACACAACACCATTGCAGATCAAATATTAAAATGGGGGAGTTTGGGGGTGTTTTTTGGAGGGTTGGGTATAGGCACCGGTTCCGGCACTGGGGGTCGTACTGGCTATGTTCCCTTAGGAACTTCTGCAAAACCTTCTATTACTAGTGGGCCTATGGCTCGTCCTCCTGTGGTGGTGGAGCCTGTGGCCCCTTCGGATCCATCCATTGTGTCTTTAATTGAAGAATCGGCAATCATTAACGCAGGGGCGCCTGAAATTGTGCCCCCTGCACACGGTGGGTTTACCATTACATCCTCTGAAACAACTACCCCTGCAATATTGGATGTATCAGTTACTAGTCATACTACTACTAGTATATTTAGAAATCCTGTCTTTACAGAACCTTCTGTAACACAACCCCAACCACCCGTGGAGGCTAATGGACATATATTAATTTCTGCACCCACTATAACGTCACACCCTATAGAGGAAATTCCTTTAGATACTTTTGTGATATCCTCTAGTGATAGCGGTCCTACATCCAGTACCCCTGTTCCTGGTACTGCACCTCGGCCTCGTGTGGGCCTATATAGTCGTGCATTGCACCAGGTGCAGGTTACAGACCCTGCATTTCTTTCCACTCCTCAACGCTTAATTACATATGATAACCCTGTATATGAAGGGGAGGATGTTAGTGTACAATTTAGTCATGATTCTATACACAATGCACCTGATGAGGCTTTTATGGACATAATTCGTTTGCACAGACCTGCTATTGCGTCCCGACGTGGCCTTGTGCGGTACAGTCGCATTGGACAACGGGGGTCTATGCACACTCGCAGCGGAAAGCACATAGGGGCCCGCATTCATTATTTTTATGATATTTCACCTATTGCACAAGCTGCAGAAGAAATAGAAATGCACCCTCTTGTGGCTGCACAGGAAGATACATTTGATATTTATGCTGAATCTTTTGAACCTGACATTAACCCTACCCAACACCCTGTTACAAATATATCAGATACATATTTAACTTCCACACCTAATACAGTTACACAACCGTGGGGTAACACCACAGTTCCATTGTCAATTCCTAATGACCTGTTTTTACAGTCTGGCCCTGATATAACTTTTCCTACTGCACCTATGGGAACACCCTTTAGTCCTGTAACTCCTGCTTTACCTACAGGCCCTGTTTTCATTACAGGTTCTGGATTTTATTTGCATCCTGCATGGTATTTTGCACGTAAACGCCGTAAACGTATTCCCTTATTTTTTTCAGATGTGGCGGCC
>CDK36741
ATGGCACATAGTAGGGCCCGACGACGCAAGCGTGCGTCAGCTACACAGCTATATCAAACATGTAAACTCACTGGAACATGCCCCCCAGATGTAATTCCTAAGGTGGAACACAACACCATTGCAGATCAAATATTAAAATGGGGGAGTTTGGGGGTGTTTTTTGGAGGGTTGGGTATAGGCACCGGTTCCGGCACTGGGGGTCGTACTGGCTATGTTCCCTTAGGAACTTCTGCAAAACCTTCTATTACTAGTGGGCCTATGGCTCGTCCTCCTGTGGTGGTGGAGCCTGTGGCCCCTTCGGATCCATCCATTGTGTCTTTAATTGAAGAATCGGCAATCATTAACGCAGGGGCGCCTGAAATTGTGCCCCCTGCACACGGTGGGTTTACAATTACATCCTCTGAAACAACTACCCCTGCAATATTGGATGTATCAGTTACTAGTCATACTACTACTAGTATATTTAGAAATCCTGTCTTTACAGAACCTTCTGTAACACAACCCCAACCACCCGTGGAGGCTAATGGACATATATTAATTTCTGCACCCACTATAACGTCACACCCTATAGAGGAAATTCCTTTAGATACTTTTGTGATATCCTCTAGTGATAGCGGTCCTACATCCAGTACCCCTGTTCCTGGTACTGCACCTCGGCCTCGTGTGGGCCTATATAGTCGTGCATTGCACCAGGTGCAGGTTACAGACCCTGCATTTCTTTCCACTCCTCAACGCTTAATTACATATGATAACCCTGTATATGAAGGGGAGGATGTTAGTGTACAATTTAGTCATGATTCTATACACAATGCACCTGATGAGGCTTTTATGGACATAATTCGTTTGCACAGACCTGCTATTGCGTCCCGACGTGGCCTTGTGCGGTACAGTCGCATTGGACAACGGGGGTCTATGCACACTCGCAGCGGAAAGCACATAGGGGCCCGCATTCATTATTTTTATGATATTTCACCTATTGCACAAGCTGCAGAAGAAATAGAAATGCACCCTCTTGTGGCTGCACAGGAAGATACATTTGATATTTATGCTGAATCTTTTGAACCTGACATTAACCCTACCCAACACCCTGTTACAAATATATCAGATACATATTTAACTTCCACACCTAATACAGTTACACAACCGTGGGGTAACACCACAGTTCCATTGTCAATTCCTAATGACCTGTTTTTACAGTCTGGCCCTGATATAACTTTTCCTACTGCACCTATGGGAACACCCTTTAGTCCTGTAACTCCTGCTTTACCTACAGGCCCTGTTTTCATTACAGGTTCTGGATTTTATTTGCATCCTGCATGGTATTTTGCACGTAAACGCCGTAAACGTATTCCCTTATTTTTTTCAGATGTGGCGGCC
>CDK36588
ATGGCACATAGTAGGGCCCGACGACGCAAGCGTGCGTCAGCTACACAGCTATATCAAACATGTAAACTCACTGGAACATGCCCCCCAGATGTAATTCCTAAGGTGGAGCACAACACCATTGCAGATCAAATATTAAAATGGGGAAGTTTGGGGGTGTTTTTTGGAGGGTTGGGTATAGGCACGGGTTCCGGCACTGGGGGTCGTACTGGCTATGTTCCCTTACAAACTTCTGCAAAACCTTCTATTACTAGTGGGCCTATGGCTCGTCCTCCTGTGGTGGTGGAGCCTGTGGCCCCTTCGGATCCATCCATTGTGTCTTTAATTGAAGAATCTGCAATCATTAACGCAGGGGCGCCTGAAATTGTGCCCCCTGCACACGGTGGGTTTACAATTACATCCTCTGAAACAACTACCCCTGCAATATTGGATGTATCAGTTACTAGTCACACTACTACTAGTATATTTAGAAATCCTGTCTTTACAGAACCTTCTGTAACACAACCCCAACCACCCGTGGAGGCTAATGGACATATATTAATTTCTGCACCCACTGTAACGTCACACCCTATAGAGGAAATTCCTTTAGATACTTTTGTGGTATCATCTAGTGATAGCGGTCCTACATCCAGTACCCCTGTTCCTGGTACTGCACCTCGGCCTCGTGTGGGCCTATATAGTCGTGCATTGCACCAGGTGCAGGTTACAGACCCTGCATTTCTTTCCACTCCTCAACGCTTAATTACATATGATAACCCTGTATATGAAGGGGAGGATGTTAGTGTACAATTTAGTCATGATTCTATACACAATGCACCTGATGAGGCTTTTATGGACATAATTCGTTTGCACAGACCTGCCATTGCGTCCCGACGTGGCCTTGTGCGGTACAGTCGCATTGGACAACGGGGGTCTATGCACACTCGCAGCGGAAAGCACATAGGGGCCCGCATTCATTATTTTTATGATATTTCACCTATTGCACAAGCTGCAGAAGAAATAGAAATGCACCCTCTTGTGGCTGCACAGGATGATACATTTGATATTTATGCTGAATCTTTTGAACCTGGCATTAACCCTACCCAACACCCTGTTACAAATATATCAGATACATATTTAACTTCCACACCTAATACAGTTACACAACCGTGGGGTAACACCACAGTTCCATTGTCACTTCCTAATGACCTGTTTTTACAATCTGGCCCTGATATAACTTTTCCTACTGCACCTATGGGAACACCCTTTAGTCCTGTAACTCCTGCTTTACCTACAGGCCCTGTTTTCATTACAGGTTCTGGATTTTATTTGCATCCTGCATGGTATTTTACACGTAAACGCCGTAAACGTATTCCCTTATTTTTTTCAGATGTGGCGGCC
>CDK37281
ATGGCACATAGTAGGGCCCGACGACGCAAGCGTGCGTCAGCTACACAGCTATATCAAACATGTAAACTTACTGGAACATGCCCCCCAGATGTAATTCCTAAGGTGGAGCACAACACCATTGCAGATCAAATATTAAAATGGGGAAGTTTGGGGGTTTTTTTTGGAGGGTTGGGTATAGGCACCGGTTCCGGCACTGGGGGTCGTACTGGCTATGTTCCCTTAGGAACTTCTGCAAAACCTTCTATTACTAGTGGGCCTATGGCTCGTCCTCCTGTGGTGGTGGAGCCTGTGGCCCCTTCGGATCCATCCATTGTGTCTTTAATTGAAGAATCAGCAATCATTAACGCAGGGGCGCCTGAAATTGTGCCCCCTGCACACGGTGGGTTTACAATTACATCCTCTGAAACAACTACCCCTGCAATATTGGATGTATCAGTTACTAGTCATACTACTACTAGTATATTTAGAAATCCTGTCTTTACAGAACCTTCTGTAACACAACCCCAACCACCCGTGGAGGCTAATGGACATATATTAATTTCTGCACCCACTATAACGTCACACCCTATAGAGGAAATTCCTTTAGATACTTTTGTGATATCCTCTAGTGATAGCGGTCCTACATCCAGTACCCCTGTTCCTGGTACTGCACCTAGGCCTCGTGTGGGCCTATATAGTCGTGCATTGCACCAGGTGCAGGTTACAGACCCTGCATTTCTTTCCACTCCTCAACGCTTAATTACATATGATAACCCTGTATATGAAGGGGAGGATGTTAGTGTACAATTTAGTCATGATTCTATACACAATGCACCTGATGAGGCTTTTATGGACATAATTCGTTTGCACAGACCTGCTATTGCGTCCCGACGTGGCCTTGTGCGGTACAGTCGCATTGGACAACGGGGGTCTATGCACACTCGCAGCGGAAAGCACATAGGGGCCCGCATTCATTATTTTTATGATATTTCACCTATTGCACAAGCTGCAGAAGAAATAGAAATGCACCCTCTTGTGGCTGCACAGGATGATACATTTGATATTTATGCTGAATCTTTTGAACCTGACATTAACCCTACCCAACACCCTGTTACAAATATATCAGATACATATTTAACTTCCACACCTAATACAGTTACACAACCGTGGGGTAACACCACAGTTCCATTGTCAATTCCTAATGACCTGTTTTTACAGTCTGGCCCTGATATAACTTTTCCTACTGCACCTATGGGAACACCCTTTAGTCCTGTAACTCCTGCTTTACCTACAGGCCCTGTTTTCATTACAGGTTCTGGATTTTATTTGCATCCTGCATGGTATTTTGCACGTAAACGCCGTAAACGTATTCCCTTATTTTTTTCAGATGTGGCGGCC
>CDK36660
ATGGCACATAGTAGGGCCCGACGACGCAAGCGTGCGTCAGCTACACAGCTATATCAAACATGTAAACTTACTGGAACATGCCCCCCAGATGTAATTCCTAAGGTGGAGCACAACACCATTGCAGATCAAATATTAAAATGGGGAAGTTTGGGGGTTTTTTTTGGAGGGTTGGGTATAGGCACCGGTTCCGGCACTGGGGGTCGTACTGGCTATGTTCCCTTAGAAACTTCTGCAAAACCTTCTATTACTAGTGGGCCTATGGCTCGTCCTCCTGTGGTGGTGGAGCCTGTGGCCCCTTCGGATCCATCCATTGTGTCTTTAATTGAAGAATCAGCAATCATTAACGCAGGGGCGCCTGAAATTGTGCCCCCTGCACACGGTGGGTTTACAATTACATCCTCTGAAACAACTACCCCTGCAATATTGGATGTATCAGTTACTAGTCATACTACTACTAGTATATTTAGAAATCCTGTCTTTACAGAACCTTCTGTAACACAACCCCAACCACCCGTGGAGGCTAATGGACATATATTAATTTCTGCACCCACTATAACGTCACACCCTATAGAGGAAATTCCTTTAGATACTTTTGTGATATCCTCTAGTGATAGCGGTCCTACATCCAGTACCCCTGTTCCTGGTACTGCACCTAGGCCTCGTGTGGGCCTATATAGTCGTGCATTGCACCAGGTGCAGGTTACAGACCCTGCATTTCTTTCCACTCCTCAACGCTTAATTACATATGATAACCCTGTATATGAAGGGGAGGATGTTAGTGTACAATTTAGTCATGATTCTATACACAATGCACCTGATGAGGCTTTTATGGACATAATTCGTTTGCACAGACCTGCTATTGCGTCCCGACGTGGCCTTGTGCGGTACAGTCGCATTGGACAACGGGGGTCTATGCACACTCGCAGCGGAAAGCACATAGGGGCCCGCATTCATTATTTTTATGATATTTCACCTATTGCACAAGCTGCAGAAGAAATAGAAATGCACCCTCTTGTGGCTGCACAGGATGATACATTTGATATTTATGCTGAATCTTTTGAACCTGACATTAACCCTACCCAACACCCTGTTACAAATATATCAGATACATATTTAACTTCCACACCTAATACAGTTACACAACCGTGGGGTAACACCACAGTTCCATTGTCAATTCCTAATGACCTGTTTTTACAGTCTGGCCCTGATATAACTTTTCCTACTGCACCTATGGGAACACCCTTTAGTCCTGTAACTCCTGCTTTACCTACAGGCCCTGTTTTCATTACAGGTTCTGGATTTTATTTGCATCCTGCATGGTATTTTGCACGTAAACGCCGTAAACGTATTCCCTTATTTTTTTCAGATGTGGCGGCC
>CBY85519
ATGGCACATAGTAGGGCCCGACGACGCAAGCGTGCGTCAGCTACACAGCTATATCAAACATGTAAACTCACTGGAACATGCCCCCCAGATGTAATTCCTAAGGTGGAACACAACACCATTGCAGATCAAATATTAAAATGGGGGAGTTTGGGGGTGTTTTTTGGAGGGTTGGGTATAGGCACCGGTTCCGGCACTGGGGGTCGTACTGGCTATGTTCCCTTAGGAACTTCTGCAAAACCTTCTATTACTAGTGGGCCTATGGCTCGTCCTCCTGTGGTGGTGGAGCCTGTGGCCCCTTCGGATCCATCCATTGTGTCTTTAATTGAAGAATCGGCAATCATTAACGCAGGGGCGCCTGAAATTGTGCCCCCTGCACACGGTGGGTTTACAATTACATCCTCTGAAACAACTACCCCTGCAATATTGGATGTATCAGTTACTAGTCATACTACTACTAGTATATTTAGAAATCCTGTCTTTACAGAACCTTCTGTAACACAACCCCAACCACCCGTGGAGGCTAATGGACATATATTAATTTCTGCACCCACTATAACGTCACACCCTATAGAGGAAATTCCTTTAGATACTTTTGTGATATCCTCTAGTGATAGCGGTCCTACATCCAGTACCCCTGTTCCTGGTACTGCACCTCGGCCTCGTGTGGGCCTATATAGTCGTGCATTGCACCAGGTGCAGGTTACAGACCCTGCATTTCTTTCCACTCCTCAACGCTTAATTACATATGATAACCCTGTATATGAAGGGGAGGATGTTAGTGTACAATTTAGTCATGATTCTATACACAATGCACCTGATGAGGCTTTTATGGACATAATTCGTTTGCACAGACCTGCTATTGCGTCCCGACGTGGCCTTGTGCGGTACAGTCGCATTGGACAACGGGGGTCTATGCACACTCGCAGCGGAAAGCACATAGGGGCCCGCATTCATTATTTTTATGATATTTCACCTATTGCACAAGCTGCAGAAGAAATAGAAATGCACCCTCTTGTGGCTGCACAGGAAGATACATTTGATATTTATGCTGAATCTTTTGAACCTGACATTAACCCTACCCAACACCCTGTTACAAATATATCAGATACATATTTAACTTCCACACCTAATACAGTTACACAACCGTGGGGTAACACCACAGTTCCATTGTCAATTCCTAATGACCTGTTTTTACAGTCTGGCCCTGATATAACTTTTCCTACTGCACCTATGGGAACACCCTTTAGTCCTGTAACTCCTGCTTTACCTACAGGCCCTGTTTTCATTACAGGTTCTGGATTTTATTTGCATCCTGCATGGTATTTTGCACGTAAACGCCGTAAACGTATTCCCTTATTTTTTTCAGATGTGGCGGCC
>CDK37605
ATGGCACATAGTAGGGCCCGACGACGCAAGCGTGCGTCAGCTACACAGCTATATCAAACATGTAAACTTACTGGAACATGCCCCCCAGATGTAATTCCTAAGGTGGAGCACAACACCATTGCAGATCAAATATTAAAATGGGGAAGTTTGGGGGTTTTTTTTGGAGGGTTGGGTATAGGCACCGGTTCCGGCACTGGGGGTCGTACTGGCTATGTTCCCTTAGGAACTTCTGCAAAACCTTCTATTACTAGTGGGCCTATGGCTCGTCCTCCTGTGGTGGTGGAGCCTGTGGCCCCTTCGGATCCATCCATTGTGTCTTTAATTGAAGAATCAGCAATCATTAACGCAGGGGCGCCTGAAATTGTGCCCCCTGCACACGGTGGGTTTACAATCACATCCTCTGAAACAACTACCCCTGCAATATTGGATGTATCAGTTACTAGTCATACTACTACTAGTATATTTAGAAATCCTGTCTTTACAGAACCTTCTGTAACACAACCCCAACCACCCGTGGAGGCTAATGGACATATATTAATTTCTGCACCCACTATAACGTCACACCCTATAGAGGAAATTCCTTTAGATACTTTTGTGATATCCTCTAGTGATAGCGGTCCTACATCCAGTACCCCTGTTCCTGGTACTGCACCTAGGCCTCGTGTGGGCCTATATAGTCGTGCATTGCACCAGGTGCAGGTTACAGACCCTGCATTTCTTTCCACTCCTCAACGCTTAATTACATATGATAACCCTGTATATGAAGGGGAGGATGTTAGTGTACAATTTAGTCATGATTCTATACACAATGCACCTGATGAGGCTTTTATGGACATAATTCGTTTGCACAGACCTGCTATTGCGTCCCGACGTGGCCTTGTGCGGTACAGTCGCATTGGACAACGGGGGTCTATGCACACTCGCAGCGGAAAGCACATAGGGGCCCGCATTCATTATTTTTATGATATTTCACCTATTGCACAAGCTGCAGAAGAAATAGAAATGCACCCTCTTGTGGCTGCACAGGATGATACATTTGATATTTATGCTGAATCTTTTGAACCTGACATTAACCCTACCCAACACCCTGTTACAAATATATCAGATACATATTTAACTTCCACACCTAATACAGTTACACAACCGTGGGGTAACACCACAGTTCCATTGTCAATTCCTAATGACCTGTTTTTACAGTCTGGCCCTGATATAACTTTTCCTACTGCACCTATGGGAACACCCTTTAGTCCTGTAACTCCTGCTTTACCTACAGGCCCTGTTTTCATTACAGGTTCTGGATTTTATTTGCATCCTGCATGGTATTTTGCACGTAAACGCCGTAAACGTATTCCCTTATTTTTTTCAGATGTGGCGGCC
>CBY85447
ATGGCACATAGTAGGGCCCGACGACGCAAGCGTGCGTCAGCTACACAGCTATATCAAACATGTAAACTTACTGGAACATGCCCCCCAGATGTAATTCCTAAGGTGGAGCACAACACCATTGCAGATCAAATATTAAAATGGGGAAGTTTGGGGGTTTTTTTTGGAGGGTTGGGTATAGGCACCGGTTCCGGCACTGGGGGTCGTACTGGCTATGTTCCCTTAGGAACTTCTGCAAAACCTTCTATTACTAGTGGGCCTATGGCTCGTCCTCCTGTGGTGGTGGAGCCTGTGGCCCCTTCGGATCCATCCATTGTGTCTTTAATTGAAGAATCAGCAATCATTAACGCAGGGGCGCCTGAAATTGTGCCCCCTGCACACGGTGGGTTTACAATTACATCCTCTGAAACAACTACCCCTGCAATATTGGATGTATCAGTTACTAGTCATACTACTACTAGTATATTTAGAAATCCTGTCTTTACAGAACCTTCTGTAACACAACCCCAACCACCCGTGGAGGCTAATGGACATATATTAATTTCTGCACCCACTATAACGTCACACCCTATAGAGGAAATTCCTTTAGATACTTTTGTGATATCCTCTAGTGATAGCGGTCCTACATCCAGTACCCCTGTTCCTGGTACTGCACCTAGGCCTCGTGTGGGCCTATATAGTCGTGCATTGCACCAGGTGCAGGTTACAGACCCTGCATTTCTTTCCACTCCTCAACGCTTAATTACATATGATAACCCTGTATATGAAGGGGAGGATGTTAGTGTACAATTTAGTCATGATTCTATACACAATGCACCTGATGAGGCTTTTATGGACATAATTCGTTTGCACAGACCTGCTATTGCGTCCCGACGTGGCCTTGTGCGGTACAGTCGCATTGGACAACGGGGGTCTATGCACACTCGCAGCGGAAAGCACATAGGGGCCCGCATTCATTATTTTTATGATATTTCACCTATTGCACAAGCTGCAGAAGAAATAGAAATGCACCCTCTTGTGGCTGCACAGGATGATACATTTGATATTTATGCTGAATCTTTTGAACCTGACATTAACCCTACCCAACACCCTGTTACAAATATATCAGATACATATTTAACTTCCACACCTAATACAGTTACACAACCGTGGGGTAACACCACAGTTCCATTGTCAATTCCTAATGACCTGTTTTTACAGTCTGGCCCTGATATAACTTTTCCTACTGCACCTATGGGAACACCCTTTAGTCCTGTAACTCCTGCTTTACCTACAGGCCCTGTTTTCATTACAGGTTCTGGATTTTATTTGCATCCTGCATGGTATTTTGCACGTAAACGCCGTAAACGTATTCCCTTATTTTTTTCAGATGTGGCGGCC
>CDK36687
ATGGCACATAGTAGGGCCCGACGACGCAAGCGTGCGTCAGCTACACAGCTATATCAAACATGTAAACTCACTGGAACATGCCCCCCAGATGTAATTCCTAAGGTGGAACACAACACCATTGCAGATCAAATATTAAAATGGGGGAGTTTGGGGGTGTTTTTTGGAGGGTTGGGTATAGGCACCGGTTCCGGCACTGGGGGTCGTACTGGCTATGTTCCCTTAGGAACTTCTGCAAAACCTTCTATTACTAGTGGGCCTATGGCTCGTCCTCCTGTGGTGGTTGAGCCTGTGGCCCCTTCGGATCCATCCATTGTGTCTTTAATTGAAGAATCGGCAATTATTAACGCAGGGGCGCCTGAAATTGTGCCCCCTGCACACGGTGGGTTTACAATTACATCCTCTGAAACAACTACCCCTGCAATATTGGATGTATCAGTTACTAGTCATACTACTACTAGTATATTTAGAAATCCTGTCTTTACAGAACCTTCTGTAACACAACCCCAACCACCCGTGGAGGCTAATGGACATATATTAATTTCTGCACCCACTATAACGTCACACCCTATAGAGGAAATTCCTTTAGATACTTTTGTGATATCCTCTAGTGATAGCGGTCCTACATCCAGTACCCCTGTTCCTGGTACTGCACCTCGGCCTCGTGTGGGCCTATATAGTCGTGCATTGCACCAGGTGCAGGTTACAGACCCTGCATTTCTTTCCACTCCTCAACGCTTAATTACATATGATAACCCTGTATATGAAGGGGAGGATGTTAGTGTACACTTTAGTCATGATTCTATACACAATGCACCTGATGAGGCTTTTATGGACATAATTCGTTTGCACAGACCTGCTATTGCGTCCCGACGTGGCCTTGTGCGGTACAGTCGCATTGGACAACGGGGGTCTATGCACACTCGCAGCGGAAAGCACATAGGGGCCCGCATTCATTATTTTTATGATATTTCACCTATTGCACAAGCTGCAGAAGAAATAGAAATGCACCCTCTTGTGGCTGCACAGGATGATACATTTGATATTTATGCTGAATCTTTTGAACCTGACATTAACCCTACCCAACACCCTGTTACAAATATATCAGATACATATTTAACTTCTACACCTAATACAGTTACACAACCGTGGGGTAACACCACAGTTCCATTGTCAATTCCTAATGACCTGTTTTTACAGTCTGGCCCTGATATAACTTTTCCTACTGCACCTATGGGAACACCCTTTAGTCCTGTAACTCCTGCTTTACCTACAGGCCCTGTTTTCATTACAGGTTCTGGATTTTATTTGCATCCTGCATGGTATTTTGCACGTAAACGCCGTAAACGTATTCCCTTATTTTTTTCAGATGTGGCGGCC
>CDK37218
ATGGCACATAGTAGGGCCCGACGACGCAAGCGTGCGTCAGCTACACAGCTATATCAAACATGTAAACTCACTGGAACATGCCCCCCAGATGTAATTCCTAAGGTGGAACACAACACCATTGCAGATCAAATATTAAAATGGGGGAGTTTGGGGGTGTTTTTTGGAGGGTTGGGTATAGGCACCGGTTCCGGCACTGGGGGTCGTACTGGCTATGTTCCCTTAGGAACTTCTGCAAAACCTTCTATTACTAGTGGGCCTATGGCTCGTCCTCCTGTGGTGGTGGAGCCTGTGGCCCCTTCGGATCCATCCATTGTGTCTTTAATTGAAGAATCGGCAATCATTAACGCAGGGGCGCCTGAAATTGTGCCCCCTGCACACGGTGGGTTTACAATTACATCCTCTGAAACAACTACCCCTGCAATATTGGATGTATCAGTTACTAGTCATACTACTACTAGTATATTTAGAAATCCTGTCTTTACAGAACCTTCTGTAACACAACCCCAACCACCCGTGGAGGCTAATGGACATATATTAATTTCTGCACCCACTATAACGTCACACCCTATAGAGGAAATTCCTTTAGATACTTTTGTGATATCCTCTAGTGATAGCGGTCCTACATCCAGTACCCCTGTTCCTGGTACTGCACCTCGGCCTCGTGTGGGCCTATATAGTCGTGCATTGCACCAGGTGCAGGTTACAGACCCTGCATTTCTTTCCACTCCTCAACGCTTAATTACATATGATAACCCTGTATATGAAGGGGAGGATGTTAGTGTACAATTTAGTCATGATTCTATACACAATGCACCTGATGAGGCTTTTATGGACATAATTCGTTTGCACAGACCTGCTATTGCGTCCCGACGTGGCCTTGTGCGGTACAGTCGCATTGGACAACGGGGGTCTATGCACACTCGCAGCGGAAAGCACATAGGGGCCCGCATTCATTATTTTTATGATATTTCACCTATTGCACAAGCTGCAGAAGAAATAGAAATGCACCCTCTTGTGGCTGCACAGGAAGATACATTTGATATTTATGCTGAATCTTTTGAACCTGACATTAACCCTACCCAACACCCTGTTACAAATATATCAGATACATATTTAACTTCCACACCTAATACAGTTACACAACCGTGGGGTAACACCACAGTTCCATTGTCAATTCCTAATGACCTGTTTTTACAGTCTGGCCCTGATATAACTTTTCCTACTGCACCTATGGGAACACCCTTTAGTCCTGTAACTCCTGCTTTACCTACAGGCCCTGTTTTCATTACAGGTTCTGGATTTTATTTGCATCCTGCATGGTATTTTGCACGTAAACGCCGTAAACGTATTCCCTTATTTTTTTCAGATGTGGCGGCC
>CDK37308
ATGGCACATAGTAGGGCCCGACGACGCAAGCGGGCGTCAGCTACACAGCTATATCAAACATGTAAACTTACTGGAACATGCCCCCCAGATGTAATTCCTAAGGTGGAGCACAACACCATTGCAGATCAAATATTAAAATGGGGAAGTTTGGGGGTTTTTTTTGGAGGGTTGGGTATAGGCACCGGTTCCGGCACTGGGGGTCGTACTGGCTATGTTCCCTTAGGAACTTCTGCAAAACCTTCTATTACTAGTGGGCCTATGGCTCGTCCTCCTGTGGTGGTGGAGCCTGTGGCCCCTTCGGATCCATCCATTGTGTCTTTAATTGAAGAATCAGCAATCATTAACGCAGGGGCGCCTGAAATTGTGCCCCCTGCACACGGTGGGTTTACAATTACATCCTCTGAAACAACTACCCCTGCAATATTGGATGTATCAGTTACCAGTCATACTACTACTAGTATATTTAGAAATCCTGTCTTTACAGAACCTTCTGTAACACAACCCCAACCACCCGTGGAGGCTAATGGACATATATTAATTTCTGCACCCACTATAACGTCACACCCTATAGAGGAAATTCCTTTAGATACTTTTGTGATATCCTCTAGTGATAGCGGTCCTACATCCAGTACCCCTGTTCCTGGTACTGCACCTAGGCCTCGTGTGGGCCTATATAGTCGTGCATTGCACCAGGTGCAGGTTACAGACCCTGCATTTCTTTCCACTCCTCAACGCTTAATTACATATGATAACCCTGTATATGAAGGGGAGGATGTTAGTGTACAATTTAGTCATGATTCTATACACAATGCACCTGATGAGGCTTTTATGGACATAATTCGTTTGCACAGACCTGCTATTGCGTCCCGACGTGGCCTTGTGCGGTACAGTCGCATTGGACAACGGGGGTCTATGCACACTCGCAGCGGAAAGCACATAGGGGCCCGCATTCATTATTTTTATGATATTTCACCTATTGCACAAGCTGCAGAAGAAATAGAAATGCACCCTCTTGTGGCTGCACAGGATGATACATTTGATATTTATGCTGAATCTTTTGAACCTGACATTAACCCTACCCAACACCCTGTTACAAATATATCAGATACATATTTAACTTCCACACCTAATACAGTTACACAACCGTGGGGTAACACCACAGTTCCATTGTCAATTCCTAATGACCTGTTTTTACAGTCTGGCCCTGATATAACTTTTCCTACTGCACCTATGGGAACACCCTTTAGTCCTGTAACTCCTGCTTTACCTACAGGCCCTGTTTTCATTACAGGTTCTGGATTTTATTTGCATCCTGCATGGTATTTTGCACGTAAACGCCGTAAACGTATTCCCTTATTTTTTTCAGATGTGGCGGCC
>CDK37029
ATGGCACATAGTAGGGCCCGACGACGCAAGCGTGCGTCAGCTACACAGCTATATCAAACATGTAAACTCACTGGAACATGCCCCCCAGATGTAATTCCTAAGGTGGAACACAACACCATTGCAGATCAAATATTAAAATGGGGGAGTTTGGGGGTGTTTTTTGGAGGGTTGGGTATAGGCACCGGTTCCGGCACTGGGGGTCGTACTGGCTATGTTCCCTTAGGAACTTCTGCAAAACCTTCTATTACTAGTGGGCCTATGGCTCGTCCTCCTGTGGTGGTTGAGCCTGTGGCCCCTTCGGATCCATCCATTGTGTCTTTAATTGAAGAATCGGCAATTATTAACGCAGGGGCGCCTGAAATTGTGCCCCCTGCACACGGTGGGTTTACAATTACATCCTCTGAAACAACTACCCCTGCAATATTGGATGTATCAGTTACTAGTCATACTACTACTAGTATATTTAGAAATCCTGTCTTTACAGAACCTTCTGTAACACAACCCCAACCACCCGTGGAGGCTAATGGACATATATTAATTTCTGCACCCACTATAACGTCACACCCTATAGAGGAAATTCCTTTAGATACTTTTGTGATATCCTCTAGTGATAGCGGTCCTACATCCAGTACCCCTGTTCCTGGTACTGCACCTCGGCCTCGTGTGGGCCTATATAGTCGTGCATTGCACCAGGTGCAGGTTACAGACCCTGCATTTCTTTCCACTCCTCAACGCTTAATTACATATGATAACCCTGTATATGAAGGGGAGGATGTTAGTGTACAATTTAGTCATGATTCTATACACAATGCACCTGATGAGGCTTTTATGGACATAATTCGTTTGCACAGACCTGCTATTGCGTCCCGACGTGGCCTTGTGCGGTACAGTCGCATTGGACAACGGGGGTCTATGCACACTCGCAGCGGAAAGCACATAGGGGCCCGCATTCATTATTTTTATGATATTTCACCTATTGCACAAGCTGCAGAAGAAATAGAAATGCACCCTCTTGTGGCTGCACAGGATGATACATTTGATATTTATGCTGAATCTTTTGAACCTGACATTAACCCTACCCAACACCCTGTTACAAATATATCAGATACATATTTAACTTCTACACCTAATACAGTTACACAACCGTGGGGTAACACCACAGTTCCATTGTCAATTCCTAATGACCTGTTTTTACAGTCTGGCCCTGATATAACTTTTCCTACTGCACCTATGGGAACACCCTTTAGTCCTGTAACTCCTGCTTTACCTACAGGCCCTGTTTTCATTACAGGTTCTGGATTTTATTTGCATCCTGCATGGTATTTTGCACGTAAACGCCGTAAACGTATTCCCTTATTTTTTTCAGATGTGGCGGCC
>AFL91988
ATGGCACATAGTAGGGCCCGACGACGCAAGCGTGCGTCAGCTACACAGCTATATCAAACATGTAAACTCACTGGAACATGCCCCCCAGATGTAATTCCTAAGGTGGAACACAACACCATTGCAGATCAAATATTAAAATGGGGGAGTTTGGGGGTGTTTTTTGGAGGGTTGGGTATAGGCACCGGTTCCGGCACTGGGGGTCGTACTGGCTATGTTCCCTTAGGAACTTCTGCAAAACCTTCTATTACTAGTGGGCCTATGGCTCGTCCTCCTGTGGTGGTTGAGCCTGTGGCCCCTTCGGATCCATCCATTGTGTCTTTAATTGAAGAATCGGCAATTATTAACGCAGGGGCGCCTGAAATTGTGCCCCCTGCACACGGTGGGTTTACAATTACATCCTCTGAAACAACTACCCCTGCAATATTGGATGTATCAGTTACTAGTCATACTACTACTAGTATATTTAGAAATCCTGTCTTTACAGAACCTTCTGTAACACAACCCCAACCACCCGTGGAGGCTAATGGACATATATTAATTTCTGCACCCACTATAACGTCACACCCTATAGAGGAAATTCCTTTAGATACTTTTGTGATATCCTCTAGTGATAGCGGTCCTACATCCAGTACCCCTGTTCCTGGTACTGCACCTCGGCCTCGTGTGGGCCTATATAGTCGTGCATTGCACCAGGTGCAGGTTACAGACCCTGCATTTCTTTCCACTCCTCAACGCTTAATTACATATGATAACCCTGTATATGAAGGGGAGGATGTTAGTGTACAATTTAGTCATGATTCTATACACAATGCACCTGATGAGGCTTTTATGGACATAATTCGTTTGCACAGACCTGCTATTGCGTCCCGACGTGGCCTTGTGCGGTACAGTCGCATTGGACAACGGGGGTCTATGCACACTCGCAGCGGAAAGCACATAGGGGCCCGCATTCATTATTTTTATGATATTTCACCTATTGCACAAGCTGCAGAAGAAATAGAAATGCACCCTCTTGTGGCTGCACAGGATGATACATTTGATATTTATGCTGAATCTTTTGAACCTGACATTAACCCTACCCAACACCCTGTTACAAATATATCAGATACATATTTAACTTCTACACCTAATACAGTTACACAACCGTGGGGTAACACCACAGTTCCATTGTCAATTCCTAATGACCTGTTTTTACAGTCTGGCCCTGATATAACTTTTCCTACTGCACCTATGGGAACACCCTTTAGTCCTGTAACTCCTGCTTTACCTACAGGCCCTGTTTTCATTACAGGTTCTGGATTTTATTTGCATCCTGCATGGTATTTTGCACGTAAACGCCGTAAACGTATTCCCTTATTTTTTTCAGATGTGGCGGCC
>CDK37632
ATGGCACATAGTAGGGCCCGACGACGCAAGCGTGCGTCAGCTACACAGCTATATCAAACATGTAAACTCACTGGAACATGCCCCCCAGATGTAATTCCTAAGGTGGAACACAACACCATTGCAGATCAAATATTAAAATGGGGGAGTTTGGGGGTGTTTTTTGGAGGGTTGGGTATAGGCACCGGTTCCGGCACTGGGGGTCGTACTGGCTATGTTCCCTTAGGAACTTCTGCAAAACCTTCTATTACTAGTGGGCCTATGGCTCGTCCTCCTGTGGTGGTGGAGCCTGTGGCCCCTTCGGATCCATCCATTGTGTCTTTAATTGAAGAATCGGCAATCATTAACGCAGGGGCGCCTGAAATTGTGCCCCCTGCACACGGTGGGTTTACAATTACATCCTCTGAAACAACTACCCCTGCAATATTGGATGTATCAGTTACTAGTCATACTACTACTAGTATATTTAGAAATCCTGTCTTTACAGAACCTTCTGTAACACAACCCCAACCACCCGTGGAGGCTAATGGACATATATTAATTTCTGCACCCACTATAACGTCACACCCTATAGAGGAAATTCCTTTAGATACTTTTGTGATATCCTCTAGTGATAGCGGTCCTACATCCAGTACCCCTGTTCCTGGTACTGCACCTCGGCCTCGTGTGGGCCTATATAGTCGTGCATTGCACCAGGTGCAGGTTACAGACCCTGCATTTCTTTCCACTCCTCAACGCTTAATTACATATGATAACCCTGTATATGAAGGGGAGGATGTTAGTGTACAATTTAGTCATGATTCTATACACAATGCACCTGATGAGGCTTTTATGGACATAATTCGTTTGCACAGACCTGCTATTGCGTCCCGACGTGGCCTTGTGCGGTACAGTCGCATTGGACAACGGGGGTCTATGCACACTCGCAGCGGAAAGCACATAGGGGCCCGCATTCATTATTTTTATGATATTTCACCTATTGCACAAGCTGCAGAAGAAATAGAAATGCACCCTCTTGTGGCTGCACAGGAAGATACATTTGATATTTATGCTGAATCTTTTGAACCTGACATTAACCCTACCCAACACCCTGTTACAAATATATCAGATACATATTTAACTTCCACACCTAATACAGTTACACAACCGTGGGGTAACACCACAGTTCCATTGTCAATTCCTAATGACCTGTTTTTACAGTCTGGCCCTGATATAACTTTTCCTACTGCACCTATGGGAACACCCTTTAGTCCTGTAACTCCTGCTTTACCTACAGGCCCTGTTTTCATTACAGGTTCTGGATTTTATTTGCATCCTGCATGGTATTTTGCACGTAAACGCCGTAAACGTATTCCCTTATTTTTTTCAGATGTGGCGGCC
>CDK36984
ATGGCACATAGTAGGGCTCGACGACGCAAGCGTGCGTCAGCTACACAGCTATATCAAACATGTAAACTCACTGGAACATGCCCCCCAGATGTAATTCCTAAGGTGGAACACAACACCATTGCAGATCAAATATTAAAATGGGGGAGTTTGGGGGTGTTTTTTGGAGGGTTGGGTATAGGCACCGGTTCCGGCACTGGGGGTCGTACTGGCTATGTTCCCTTAGGAACTTCTGCAAAACCTTCTATTACTAGTGGGCCTATGGCTCGTCCTCCTGTGGTGGTGGAGCCTGTGGCCCCTTCGGATCCATCCATTGTGTCTTTAATTGAAGAATCGGCAATCATTAACGCAGGGGCGCCTGAAATTGTGCCCCCTGCACACGGTGGGTTTACAATTACATCCTCTGAAACAACTACCCCTGCAATATTGGATGTATCAGTTACTAGTCATACTACTACTAGTATATTTAGAAATCCTGTCTTTACAGAACCTTCTGTAACACAACCCCAACCACCCGTGGAGGCTAATGGACATATATTAATTTCTGCACCCACTATAACGTCACACCCTATAGAGGAAATTCCTTTAGATACTTTTGTGATATCCTCTAGTGATAGCGGTCCTACATCCAGTACCCCTGTTCCTGGTACTGCACCTCGGCCTCGTGTGGGCCTATATAGTCGTGCATTGCACCAGGTGCAGGTTACAGACCCTGCATTTCTTTCCACTCCTCAACGCTTAATTACATATGATAACCCTGTATATGAAGGGGAGGATGTTAGTGTACAATTTAGTCATGATTCTATACACAATGCACCTGATGAGGCTTTTATGGACATAATTCGTTTGCACAGACCTGCTATTGCGTCCCGACGTGGCCTTGTGCGGTACAGTCGCATTGGACAACGGGGGTCTATGCACACTCGCAGCGGAAAGCACATAGGGGCCCGCATTCATTATTTTTATGATATTTCACCTATTGCACAAGCTGCAGAAGAAATAGAAATGCACCCTCTTGTGGCTGCACAGGAAGATACATTTGATATTTATGCTGAATCTTTTGAACCTGACATTAACCCTACCCAACACCCTGTTACAAATATATCAGATACATATTTAACTTCCACACCTAATACAGTTACACAACCGTGGGGTAACACCACAGTTCCATTGTCAATTCCTAATGACCTGTTTTTACAGTCTGGCCCTGATATAACTTTTCCTACTGCACCTATGGGAACACCCTTTAGTCCTGTAACTCCTGCTTTACCTACAGGCCCTGTTTTCATTACAGGTTCTGGATTTTATTTGCATCCTGCATGGTATTTTGCACGTAAACGCCGTAAACGTATTCCCTTATTTTTTTCAGATGTGGCGGCC
>CDK37515
ATGGCACATAGTAGGGCCCGACGACGCAAGCGTGCGTCAGCTACACAGCTATATCAAACATGTAAACTTACTGGAACATGCCCCCCAGATGTAATTCCTAAGGTGGAGCACAACACCATTGCAGATCAAATATTAAAATGGGGAAGTTTGGGGGTTTTTTTTGGAGGGTTGGGTATAGGCACCGGTTCCGGCACTGGGGGTCGTACTGGCTATGTTCCCTTAGGAACTTCTGCAAAACCTTCTATTACTAGTGGGCCTATGGCTCGTCCTCCTGTGGTGGTGGAGCCTGTGGCCCCTTCGGATCCATCCATTGTGTCTTTAATTGAAGAATCAGCAATCATTAACGCAGGGGCGCCTGAAATTGTGCCCCCTGCACACGGTGGGTTTACAATTACATCCTCTGAAACAACTACCCCTGCAATATTGGATGTATCAGTTACTAGTCATACTACTACTAGTATATTTAGAAATCCTGTCTTTACAGAACCTTCTGTAACACAACCCCAACCACCCGTGGAGGCTAATGGACATATATTAATTTCTGCACCCACTATAACGTCACACCCTATAGAGGAAATTCCTTTAGATACTTTTGTGATATCCTCTAGTGATAGCGGTCCTACATCCAGTACCCCTGTTCCTGGTACTGCACCTAGGCCTCGTGTGGGCCTATATAGTCGTGCATTGCACCAGGTGCAGGTTACAGACCCTGCATTTCTTTCCACTCCTCAACGCTTAATTACATATGATAACCCTGTATATGAAGGGGAGGATGTTAGTGTACAATTTAGTCATGATTCTATACACAATGCACCTGATGAGGCTTTTATGGACATAATTCGTTTGCACAGACCTGCTATTGCGTCCCGACGTGGCCTTGTGCGGTACAGTCGCATTGGACAACGGGGGTCTATGCACACTCGCAGCGGAAAGCACATAGGGGCCCGCATTCATTATTTTTATGATATTTCACCTATTGCACAAGCTGCAGAAGAAATAGAAATGCACCCTCTTGTGGCTGCACAGGATGATACATTTGATATTTATGCTGAATCTTTTGAACCTGACATTAACCCTACCCAACACCCTGTTACAAATATATCAGATACATATTTAACTTCCACACCTAATACAGTTACACAACCGTGGGGTAACACCACAGTTCCATTGTCAATTCCTAATGACCTGTTTTTACAGTCTGGCCCTGATATAACTTTTCCTACTGCACCTATGGGAACACCCTTTAGTCCTGTAACTCCTGCGTTACCTACAGGCCCTGTTTTCATTACAGGTTCTGGATTTTATTTGCATCCTGCATGGTATTTTGCACGTAAACGCCGTAAACGTATTCCCTTATTTTTTTCAGATGTGGCGGCC
>CDK37101
ATGGCACATAGTAGGGCCCGACGACGCAAGCGTGCGTCAGCTACACAGCTATATCAAACATGTAAACTCACTGGAACATGCCCCCCAGATGTAATTCCTAAGGTGGAACACAACACCATTGCAGATCAAATATTAAAATGGGGGAGTTTGGGGGTGTTTTTTGGAGGGTTGGGTATAGGCACCGGTTCCGGCACTGGGGGTCGTACTGGCTATGTTCCCTTAGGAACTTCTGCAAAACCTTCTATTACTAGTGGGCCTATGGCTCGTCCTCCTGTGGTGGTGGAGCCTGTGGCCCCTTCGGATCCATCCATTGTGTCTTTAATTGAAGAATCGGCAATCATTAACGCAGGGGCGCCTGAAATTGTGCCCCCTGCACACGGTGGGTTTACAATTACATCCTCTGAAACAACTACCCCTGCAATATTGGATGTATCAGTTACTAGTCATACTACTACTAGTATATTTAGAAATCCTGTCTTTACAGAACCTTCTGTAACACAACCCCAACCACCCGTGGAGGCTAATGGACATATATTAATTTCTGCACCCACTATAACGTCACACCCTATAGAGGAAATTCCTTTAGATACTTTTGTGATATCCTCTAGTGATAGCGGTCCTACATCCAGTACCCCTGTTCCTGGTACTGCACCTCGGCCTCGTGTGGGCCTATATAGTCGTGCATTGCACCAGGTGCAGGTTACAGACCCTGCATTTCTTTCCACTCCTCAACGCTTAATTACATATGATAACCCTGTATATGAAGGGGAGGATGTTAGTGTACAATTTAGTCATGATTCTATACACAATGCACCTGATGAGGCTTTTATGGACATAATTCGTTTGCACAGACCTGCTATTGCGTCCCGACGTGGCCTTGTGCGGTACAGTCGCATTGGACAACGGGGGTCTATGCACACTCGCAGCGGAAAGCACATAGGGGCCCGCATTCATTATTTTTATGATATTTCACCTATTGCACAAGCTGCAGAAGAAATAGAAATGCACCCTCTTGTGGCTGCACAGGAAGATACATTTGATATTTATGCTGAATCTTTTGAACCTGACATTAACCCTACCCAACACCCTGTTACAAATATATCAGATACATATTTAACTTCCACACCTAATACAGTTACACAACCGTGGGGTAACACCACAGTTCCATTGTCAATTCCTAATGACCTGTTTTTACAGTCTGGCCCTGATATAACTTTTCCTACTGCACCTATGGGAACACCCTTTAGTCCTGTAACTCCTGCTTTACCTACAGGCCCTGTTTTCATTACAGGTTCTGGATTTTATTTGCATCCTGCATGGTATTTTGCACGTAAACGCCGTAAACGTATTCCCTTATTTTTTTCAGATGTGGCGGCC
>CDK37020
ATGGCACATAGTAGGGCCCGACGACGCAAGCGTGCGTCAGCTACACAGCTATATCAAACATGTAAACTCACTGGAACATGCCCCCCAGATGTAATTCCTAAGGTGGAACACAACACCATTGCAGATCAAATATTAAAATGGGGGAGTTTGGGGGTGTTTTTTGGAGGGTTGGGTATAGGCACCGGTTCCGGCACTGGGGGTCGTACTGGCTATGTTCCCTTAGGAACTTCTGCAAAACCTTCTATTACTAGTGGGCCTATGGCTCGTCCTCCTGTGGTGGTGGAGCCTGTGGCCCCTTCGGATCCATCCATTGTGTCTTTAATTGAAGAATCGGCAATCATTAACGCAGGGGCGCCTGAAATTGTGCCCCCTGCACACGGTGGGTTTACAATTACATCCTCTGAAACAACTACCCCTGCAATATTGGATGTATCAGTTACTAGTCATACTACTACTAGTATATTTAGAAATCCTGTCTTTACAGAACCTTCTGTAACACAACCCCAACCACCCGTGGAGGCTAATGGACATATATTAATTTCTGCACCCACTATAACGTCACACCCTATAGAGGAAATTCCTTTAGATACTTTTGTGATATCCTCTAGTGATAGCGGTCCTACATCCAGTACCCCTGTTCCTGGTACTGCACCTCGGCCTCGTGTGGGCCTATATAGTCGTGCATTGCACCAGGTGCAGGTTACAGACCCTGCATTTCTTTCCACTCCTCAACGCTTAATTACATATGATAACCCTGTATATGAAGGGGAGGATGTTAGTGTACAATTTAGTCATGATTCTATACACAATGCACCTGATGAGGCTTTTATGGACATAATTCGTTTGCACAGACCTGCTATTGCGTCCCGACGTGGCCTTGTGCGGTACAGTCGCATTGGACAACGGGGGTCTATGCACACTCGCAGCGGAAAGCACATAGGGGCCCGCATTCATTATTTTTATGATATTTCACCTATTGCACAAGCTGCAGAAGAAATAGAAATGCACCCTCTTGTGGCTGCACAGGAAGATACATTTGATATTTATGCTGAATCTTTTGAACCTGACATTAACCCTACCCAACACCCTGTTACAAATATATCAGATACATATTTAACTTCCACACCTAATACAGTTACACAACCGTGGGGTAACACCACAGTTCCATTGTCAATTCCTAATGACCTGTTTTTACAGTCTGGCCCTGATATAACTTTTCCTACTGCACCTATGGGAACACCCTTTAGTCCTGTAACTCCTGCTTTACCTACAGGCCCTGTTTTCATTACAGGTTCTGGATTTTATTTGCATCCTGCATGGTATTTTGCACGTAAACGCCGTAAACGTATTCCCTTATTTTTTTCAGATGTGGCGGCC
>CCJ09339
ATGGCACATAGTAGGGCCCGACGACGCAAGCGTGCGTCAGCTACACAGCTATATCAAACATGTAAACTCACTGGAACATGCCCCCCAGATGTAATTCCTAAGGTGGAACACAACACCATTGCAGATCAAATATTAAAATGGGGGAGTTTGGGGGTGTTTTTTGGAGGGTTGGGTATAGGCACCGGTTCCGGCACTGGGGGTCGTACTGGCTATGTTCCCTTAGGAACTTCTGCAAAACCTTCTATTACTAGTGGGCCTATGGCTCGTCCTCCTGTGGTGGTGGAGCCTGTGGCCCCTTCGGATCCATCCATTGTGTCTTTAATTGAAGAATCGGCAATCATTAACGCAGGGGCGCCTGAAATTGTGCCCCCTGCACACGGTGGGTTTACAATTACATCCTCTGAAACAACTACCCCTGCAATATTGGATGTATCAGTTACTAGTCATACTACTACTAGTATATTTAGAAATCCTGTCTTTACAGAACCTTCTGTAACACAACCCCAACCACCCGTGGAGGCTAATGGACATATATTAATTTCTGCACCCACTATAACGTCACACCCTATAGAGGAAATTCCTTTAGATACTTTTGTGATATCCTCTAGTGATAGCGGTCCTACATCCAGTACCCCTGTTCCTGGTACTGCACCTCGGCCTCGTGTGGGCCTATATAGTCGTGCATTGCACCAGGTGCAGGTTACAGACCCTGCATTTCTTTCCACTCCTCAACGCTTAATTACATATGATAACCCTGTATATGAAGGGGAGGATGTTAGTGTACAATTTAGTCATGATTCTATACACAATGCACCTGATGAGGCTTTTATGGACATAATTCGTTTGCACAGACCTGCTATTGCGTCCCGACGTGGCCTTGTGCGGTACAGTCGCATTGGACAACGGGGGTCTATGCACACTCGCAGCGGAAAGCACATAGGGGCCCGCATTCATTATTTTTATGATATTTCACCTATTGCACAAGCTGCAGAAGAAATAGAAATGCACCCTCTTGTGGCTGCACAGGAAGATACATTTGATATTTATGCTGAATCTTTTGAACCTGACATTAACCCTACCCAACACCCTGTTACAAATATATCAGATACATATTTAACTTCCACACCTAATACAGTTACACAACCGTGGGGTAACACCACAGTTCCATTGTCAATTCCTAATGACCTGTTTTTACAGTCTGGCCCTGATATAACTTTTCCTACTGCACCTATGGGAACACCCTTTAGTCCTGTAACTCCTGCTTTACCTACAGGCCCTGTTTTCATTACAGGTTCTGGATTTTATTTGCATCCTGCATGGTATTTTGCACGTAAACGCCGTAAACGTATTCCCTTATTTTTTTCAGATGTGGCGGCC
>CDK36867
ATGGCACATAGTAGGGCCCGACGACGCAAGCGTGCGTCAGCTACACAGCTATATCAAACATGTAAACTCACTGGAACATGCCCCCCAGATGTAATTCCTAAGGTGGAACACAACACCATTGCAGATCAAATATTAAAATGGGGGAGTTTGGGGGTGTTTTTTGGAGGGTTGGGTATAGGCACCGGTTCCGGCACTGGGGGTCGTACTGGCTATGTTCCCTTAGGAACTTCTGCAAAACCTTCTATTACTAGTGGGCCTATGGCTCGTCCTCCTGTGGTGGTGGAGCCTGTGGCCCCTTCGGATCCATCCATTGTGTCTTTAATTGAAGAATCGGCAATCATTAACGCAGGGGCGCCTGAAATTGTGCCCCCTGCACACGGTGGGTTTACAATTACATCCTCTGAAACAACTACCCCTGCAATATTGGATGTATCAGTTACTAGTCATACTACTACTAGTATATTTAGAAATCCTGTCTTTACAGAACCTTCTGTAACACAACCCCAACCACCCGTGGAGGCTAATGGACATATATTAATTTCTGCACCCACTATAACGTCACACCCTATAGAGGAAATTCCTTTAGATACTTTTGTGATATCCTCTAGTGATAGCGGTCCTACATCCAGTACCCCTGTTCCTGGTACTGCACCTCGGCCTCGTGTGGGCCTATATAGTCGTGCATTGCACCAGGTGCAGGTTACAGACCCTGCATTTCTTTCCACTCCTCAACGCTTAATTACATATGATAACCCTGTATATGAAGGGGAGGATGTTAGTGTACAATTTAGTCATGATTCTATACACAATGCACCTGATGAGGCTTTTATGGACATAATTCGTTTGCACAGACCTGCTATTGCGTCCCGACGTGGCCTTGTGCGGTACAGTCGCATTGGACAACGGGGGTCTATGCACACTCGCAGCGGAAAGCACATAGGGGCCCGCATTCATTATTTTTATGATATTTCACCTATTGCACAAGCTGCAGAAGAAATAGAAATGCACCCTCTTGTGGCTGCACAGGAAGATACATTTGATATTTATGCTGAATCTTTTGAACCTGACATTAACCCTACCCAACACCCTGTTACAAATATATCAGATACATATTTAACTTCCACACCTAATACAGTTACACAACCGTGGGGTAACACCACAGTTCCATTGTCAATTCCTAATGACCTGTTTTTACAGTCTGGCCCTGATATAACTTTTCCTACTGCACCTATGGGAACACCCTTTAGTCCTGTAACTCCTGCTTTACCTACAGGCCCTGTTTTCATTACAGGTTCTGGATTTTATTTGCATCCTGCATGGTATTTTGCACGTAAACGCCGTAAACGTATTCCCTTATTTTTTTCAGATGTGGCGGCC
>CDK37452
ATGGCACATAGTAGGGCCCGACGACGCAAGCGTGCGTCAGCTACACAGCTATATCAAACATGTAAACTCACTGGAACATGCCCCCCAGATGTAATTCCTAAGGTGGAACACAACACCATTGCAGATCAAATATTAAAATGGGGGAGTTTGGGGGTGTTTTTTGGAGGGTTGGGTATAGGCACCGGTTCCGGCACTGGGGGTCGTACTGGCTATGTTCCCTTAGGAACTTCTGCAAAACCTTCTATTACTAGTGGGCCTATGGCTCGTCCTCCTGTGGTGGTGGAGCCTGTGGCCCCTTCGGATCCATCCATTGTGTCTTTAATTGAAGAATCGGCAATCATTAACGCAGGGGCGCCTGAAATTGTGCCCCCTGCACACGGTGGGTTTACAATTACATCCTCTGAAACAACTACCCCTGCAATATTGGATGTATCAGTTACTAGTCATACTACTACTAGTATATTTAGAAATCCTGTCTTTACAGAACCTTCTGTAACACAACCCCAACCACCCGTGGAGGCTAATGGACATATATTAATTTCTGCACCCACTATAACGTCACACCCTATAGAGGAAATTCCTTTAGATACTTTTGTGATATCCTCTAGTGATAGCGGTCCTACATCCAGTACCCCTGTTCCTGGTACTGCACCTCGGCCTCGTGTGGGCCTATATAGTCGTGCATTGCACCAGGTGCAGGTTACAGACCCTGCATTTCTTTCCACTCCTCAACGCTTAATTACATATGATAACCCTGTATATGAAGGGGAGGATGTTAGTGTACAATTTAGTCATGATTCTATACACAATGCACCTGATGAGGCTTTTATGGACATAATTCGTTTGCACAGACCTGCTATTGCGTCCCGACGTGGCCTTGTGCGGTACAGTCGCATTGGACAACGGGGGTCTATGCACACTCGCAGCGGAAAGCACATAGGGGCCCGCATTCATTATTTTTATGATATTTCACCTATTGCACAAGCTGCAGAAGAAATAGAAATGCACCCTCTTGTGGCTGCACAGGAAGATACATTTGATATTTATGCTGAATCTTTTGAACCTGACATTAACCCTACCCAACACCCTGTTACAAATATATCAGATACATATTTAACTTCCACACCTAATACAGTTACACAACCGTGGGGTAACACCACAGTTCCATTGTCAATTCCTAATGACCTGTTTTTACAGTCTGGCCCTGATATAACTTTTCCTACTGCACCTATGGGAACACCCTTTAGTCCTGTAACTCCTGCTTTACCTACAGGCCCTGTTTTCATTACAGGTTCTGGATTTTATTTGCATCCTGCATGGTATTTTGCACGTAAACGCCGTAAACGTATTCCCTTATTTTTTTCAGATGTGGCGGCC
>CDK36750
ATGGCACATAGTAGGGCCCGACGACGCAAGCGTGCGTCAGCTACACAGCTATATCAAACATGTAAACTCACTGGAACATGCCCCCCAGATGTAATTCCTAAGGTGGAACACAACACCATTGCAGATCAAATATTAAAATGGGGGAGTTTGGGGGTGTTTTTTGGAGGGTTGGGTATAGGCACCGGTTCCGGCACTGGGGGTCGTACTGGCTATGTTCCCTTAGGAACTTCTGCAAAACCTTCTATTACTAGTGGGCCTATGGCTCGTCCTCCTGTGGTGGTGGAGCCTGTGGCCCCTTCGGATCCATCCATTGTGTCTTTAATTGAAGAATCGGCAATCATTAACGCAGGGGCGCCTGAAATTGTGCCCCCTGCACACGGTGGGTTTACAATTACATCCTCTGAAACAACTACCCCTGCAATATTGGATGTATCAGTTACTAGTCATACTACTACTAGTATATTTAGAAATCCTGTCTTTACAGAACCTTCTGTAACACAACCCCAACCACCCGTGGAGGCTAATGGACATATATTAATTTCTGCACCCACTATAACGTCACACCCTATAGAGGAAATTCCTTTAGATACTTTTGTGATATCCTCTAGTGATAGCGGTCCTACATCCAGTACCCCTGTTCCTGGTACTGCACCTCGGCCTCGTGTGGGCCTATATAGTCGTGCATTGCACCAGGTGCAGGTTACAGACCCTGCATTTCTTTCCACTCCTCAACGCTTAATTACATATGATAACCCTGTATATGAAGGGGAGGATGTTAGTGTACAATTTAGTCATGATTCTATACACAATGCACCTGATGAGGCTTTTATGGACATAATTCGTTTGCACAGACCTGCTATTGCGTCCCGACGTGGCCTTGTGCGGTACAGTCGCATTGGACAACGGGGGTCTATGCACACTCGCAGCGGAAAGCACATAGGGGCCCGCATTCATTATTTTTATGATATTTCACCTATTGCACAAGCTGCAGAAGAAATAGAAATGCACCCTCTTGTGGCTGCACAGGAAGATACATTTGATATTTATGCTGAATCTTTTGAACCTGACATTAACCCTACCCAACACCCTGTTACAAATATATCAGATACATATTTAACTTCCACACCTAATACAGTTACACAACCGTGGGGTAACACCACAGTTCCATTGTCAATTCCTAATGACCTGTTTTTACAGTCTGGCCCTGATATAACTTTTCCTACTGCACCTATGGGAACACCCTTTAGTCCTGTAACTCCTGCTTTACCTACAGGCCCTGTTTTCATTACAGGTTCTGGATTTTATTTGCATCCTGCATGGTATTTTGCACGTAAACGCCGTAAACGTATTCCCTTATTTTTTTCAGATGTGGCGGCC
>CDK37290
ATGGCACATAGTAGGGCCCGACGACGCAAGCGTGCGTCAGCTACACAGCTATATCAAACATGTAAACTCACTGGAACATGCCCCCCAGATGTAATTCCTAAGGTGGAACACAACACCATTGCAGATCAAATATTAAAATGGGGGAGTTTGGGGGTGTTTTTTGGAGGGTTGGGTATAGGCACCGGTTCCGGCACTGGGGGTCGTACTGGCTATGTTCCCTTAGGAACTTCTGCAAAACCTTCTATTACTAGTGGGCCTATGGCTCGTCCTCCTGTGGTGGTGGAGCCTGTGGCCCCTTCGGATCCATCCATTGTGTCTTTAATTGAAGAATCGGCAATCATTAACGCAGGGGCGCCTGAAATTGTGCCCCCTGCACACGGTGGGTTTACAATTACATCCTCTGAAACAACTACCCCTGCAATATTGGATGTATCAGTTACTAGTCATACTACTACTAGTATATTTAGAAATCCTGTCTTTACAGAACCTTCTGTAACACAACCCCAACCACCCGTGGAGGCTAATGGACATATATTAATTTCTGCACCCACTATAACGTCACACCCTATAGAGGAAATTCCTTTAGATACTTTTGTGATATCCTCTAGTGATAGCGGTCCTACATCCAGTACCCCTGTTCCTGGTACTGCACCTCGGCCTCGTGTGGGCCTATATAGTCGTGCATTGCACCAGGTGCAGGTTACAGACCCTGCATTTCTTTCCACTCCTCAACGCTTAATTACATATGATAACCCTGTATATGAAGGGGAGGATGTTAGTGTACAATTTAGTCATGATTCTATACACAATGCACCTGATGAGGCTTTTATGGACATAATTCGTTTGCACAGACCTGCTATTGCGTCCCGACGTGGCCTTGTGCGGTACAGTCGCATTGGACAACGGGGGTCTATGCACACTCGCAGCGGAAAGCACATAGGGGCCCGCATTCATTATTTTTATGATATTTCACCTATTGCACAAGCTGCAGAAGAAATAGAAATGCACCCTCTTGTGGCTGCACAGGAAGATACATTTGATATTTATGCTGAATCTTTTGAACCTGACATTAACCCTACCCAACACCCTGTTACAAATATATCAGATACATATTTAACTTCCACACCTAATACAGTTACACAACCGTGGGGTAACACCACAGTTCCATTGTCAATTCCTAATGACYTGTTTTTACAGTCTGGCCCTGATATAACTTTTCCTACTGCACCTATGGGAACACCCTTTAGTCCTGTAACTCCTGCTTTACCTACAGGCCCTGTTTTCATTACAGGTTCTGGATTTTATTTGCATCCTGCATGGTATTTTGCACGTAAACGCCGTAAACGTATTCCCTTATTTTTTTCAGATGTGGCGGCC
>CDK36597
ATGGCACATAGTAGGGCCCGACGACGCAAGCGTGCGTCAGCTACACAGCTATATCAAACATGTAAACTCACTGGAACATGCCCCCCAGATGTAATTCCTAAGGTGGAACACAACACCATTGCAGATCAAATATTAAAATGGGGGAGTTTGGGGGTGTTTTTTGGAGGGTTGGGTATAGGCACCGGTTCCGGCACTGGGGGTCGTACTGGCTATGTTCCCTTAGGAACTTCTGCAAAACCTTCTATTACTAGTGGGCCTATGGCTCGTCCTCCTGTGGTGGTGGAGCCTGTGGCCCCTTCGGATCCATCCATTGTGTCTTTAATTGAAGAATCGGCAATCATTAACGCAGGGGCGCCTGAAATTGTGCCCCCTGCACACGGTGGGTTTACAATTACATCCTCTGAAACAACTACCCCTGCAATATTGGATGTATCAGTTACTAGTCATACTACTACTAGTATATTTAGAAATCCTGTCTTTACAGAACCTTCTGTAACACAACCCCAACCACCCGTGGAGGCTAATGGACATATATTAATTTCTGCACCCACTATAACGTCACACCCTATAGAGGAAATTCCTTTAGATACTTTTGTGATATCCTCTAGTGATAGCGGTCCTACATCCAGTACCCCTGTTCCTGGTACTGCGCCTCGGCCTCGTGTGGGCCTATATAGTCGTGCATTGCACCAGGTGCAGGTTACAGACCCTGCATTTCTTTCCACTCCTCAACGCTTAATTACATATGATAACCCTGTATATGAAGGGGAGGATGTTAGTGTACAATTTAGTCATGATTCTATACACAATGCACCTGATGAGGCTTTTATGGACATAATTCGTTTGCACAGACCTGCTATTGCGTCCCGACGTGGCCTTGTGCGGTACAGTCGCATTGGACAACGGGGGTCTATGCACACTCGCAGCGGAAAGCACATAGGGGCCCGCATTCATTATTTTTATGATATTTCACCTATTGCACAAGCTGCAGAAGAAATAGAAATGCACCCTCTTGTGGCTGCACAGGAAGATACATTTGATATTTATGCTGAATCTTTTGAACCTGACATTAACCCTACCCAACACCCTGTTACAAATATATCAGATACATATTTAACTTCCACACCTAATACAGTTACACAACCGTGGGGTAACACCACAGTTCCATTGTCAATTCCTAATGACCTGTTTTTACAGTCTGGCCCTGATATAACTTTTCCTACTGCACCTATGGGAACACCCTTTAGTCCTGTAACTCCTGCTTTACCTACAGGCCCTGTTTTCATTACAGGTTCTGGATTTTATTTGCATCCTGCATGGTATTTTGCACGTAAACGCCGTAAACGTATTCCCTTATTTTTTTCAGATGTGGCGGCC
>CDK36615
ATGGCACATAGTAGGGCCCGACGACGCAAGCGTGCGTCAGCTACACAGCTATATCAAACATGTAAACTCACTGGAACATGCCCCCCAGATGTAATTCCTAAGGTGGAGCACAACACCATTGCAGATCAAATATTAAAATGGGGAAGTTTGGGGGTGTTTTTTGGAGGGTTGGGTATAGGCACGGGTTCCGGCACTGGGGGTCGTACTGGCTATGTTCCCTTACAAACTTCTGCAAAACCTTCTATTACTAGTGGGCCTATGGCTCGTCCTCCTGTGGTGGTGGAGCCTGTGGCCCCTTCGGATCCATCCATTGTGTCTTTAATTGAAGAATCGGCAATCATTAACGCAGGGGCGCCTGAAATTGTGCCCCCTGCACACGGTGGGTTTACAATTACATCCTCTGAAACAACTACCCCTGCAATATTGGATGTATCAGTTACTAGTCACACTACCACTAGTATATTTAGAAATCCTGTCTTTACAGAACCTTCTGTAACACAACCCCAACCACCCGTGGAGGCTAATGGACATATATTAATTTCTGCACCCACTGTAACGTCACACCCTATAGAGGAAATTCCTTTAGATACTTTTGTGGTATCATCTAGTGATAGCGGTCCTACATCCAGTACCCCTGTTCCTGGTACTGCACCTCGGCCTCGTGTGGGCCTATATAGTCGTGCATTGCACCAGGTGCAGGTTACAGACCCTGCATTTCTTTCCACTCCTCAACGCTTAATTACATATGATAACCCTGTATATGAAGGGGAGGATGTTAGTGTACAATTTAGTCATGATTCTATACACAATGCACCTGATGAGGCTTTTATGGACATCATTCGTTTGCACAGACCTGCCATTGCGTCCCGACGTGGCCTTGTGCGGTACAGTCGCATTGGACAACGGGGGTCTATGCACACTCGCAGCGGAAAGCACATAGGGGCCCGCATTCATTATTTTTATGATATTTCACCTATTGCACAAGCTGCAGAAGAAATAGAAATGCACCCTCTTGTGGCTGCACAGGATGATACATTTGATATTTATGCTGAATCTTTTGAACCTGGCATTAACCCTACCCAACACCCTGTTACAAATATATCAGATACATATTTAACTTCCACACCTAATACAGTTACACAACCGTGGGGTAACACCACAGTTCCATTGTCACTTCCTAATGACCTGTTTTTACAATCTGGCCCTGATATAACTTTTCCTACTGCACCTATGGGAACACCCTTTAGTCCTGTAACTCCTGCTTTACCTACAGGCCCTGTTTTCATTACAGGTTCTGGATTTTATTTGCATCCTGCATGGTATTTTGCACGTAAACGCCGTAAACGTATTCCCTTATTTTTTTCAGATGTGGCGGCC
>CDK36903
ATGGCACATAGTAGGGCCCGACGACGCAAGCGTGCGTCAGCTACACAGCTATATCAAACATGTAAACTTACTGGAACATGCCCCCCAGATGTAATTCCTAAGGTGGAGCACAACACCATTGCAGATCAAATATTAAAATGGGGAAGTTTGGGGGTTTTTTTTGGAGGGTTGGGTATAGGCACCGGTTCCGGCACTGGGGGTCGTACTGGCTATGTTCCCTTAGGAACTTCTGCAAAACCTTCTATTACTAGTGGGCCTATGGCTCGTCCTCCTGTGGTGGTGGAGCCTGTGGCCCCTTCGGATCCATCCATTGTGTCTTTAATTGAAGAATCAGCAATCATTAACGCAGGGGCGCCTGAAATTGTGCCCCCTGCACACGGTGGGTTTACAATTACATCCTCTGAAACAACTACCCCTGCAATATTGGATGTATCAGTTACTAGTCATACTACTACTAGTATATTTAGAAATCCTGTCTTTACAGAACCTTCTGTAACACAACCCCAACCACCCGTGGAGGCTAATGGACATATATTAATTTCTGCACCCACTATAACGTCACACCCTATAGAGGAAATTCCTTTAGATACTTTTGTGATATCCTCTAGTGATAGCGGTCCTACATCCAGTACCCCTGTTCCTGGTACTGCACCTAGGCCTCGTGTGGGCCTATATAGTCGTGCATTGCACCAGGTGCAGGTTACAGACCCTGCATTTCTTTCCACTCCTCAACGCTTAATTACATATGATAACCCTGTATATGAAGGGGAGGATGTTAGTGTACAATTTAGTCATGATTCTATACACAATGCACCTGATGAGGCTTTTATGGACATAATTCGTTTGCACAGACCTGCTATTGCGTCCCGACGTGGCCTTGTGCGGTACAGTCGCATTGGACAACGGGGGTCTATGCACACTCGCAGCGGAAAGCACATAGGGGCCCGCATTCATTATTTTTATGATATTTCACCTATTGCACAAGCTGCAGAAGAAATAGAAATGCACCCTCTTGTGGCTGCACAGGATGATACATTTGATATTTATGCTGAATCTTTTGAACCTGACATTAACCCTACCCAACACCCTGTTACAAATATATCAGATACATATTTAACTTCCACACCTAATACAGTTACACAACCGTGGGGTAACACCACAGTTCCATTGTCAATTCCTAATGACCTGTTTTTACAGTCTGGCCCTGATATAACTTTTCCTACTGCACCTATGGGAACACCCTTTAGTCCTGTAACTCCTGCTTTACCTACAGGCCCTGTTTTCATTACAGGTTCTGGATTTTATTTGCATCCTGCATGGTATTTTGCACGTAAACGCCGTAAACGTATTCCCTTATTTTTTTCAGATGTGGCGGCC
>CDK36759
ATGGCACATAGTAGGGCCCGACGACGGAAGCGTGCGTCAGCTACACAGCTATATCAAACATGTAAACTTACTGGAACATGCCCCCCAGATGTAATTCCTAAGGTGGAGCACAACACCATTGCAGATCAAATATTAAAATGGGGAAGTTTGGGGGTTTTTTTTGGAGGGTTGGGTATAGGCACCGGTTCCGGCACTGGGGGTCGTACTGGCTATGTTCCCTTAGGAACTTCTGCAAAACCTTCTATTACTAGTGGGCCTATGGCTCGTCCTCCTGTGGTGGTGGAGCCTGTGGCCCCTTCGGATCCATCCATTGTGTCTTTAATTGAAGAATCAGCAATCATTAACGCAGGGGCGCCTGAAATTGTGCCCCCTGCACACGGTGGGTTTACAATTACATCCTCTGAAACAACTACCCCTGCAATATTGGATGTATCAGTTACTAGTCATACTACTACTAGTATATTTAGAAATCCTGTCTTTACAGAACCTTCTGTAACACAACCCCAACCACCCGTGGAGGCTAATGGACATATATTAATTTCTGCACCCACTATAACGTCACACCCTATAGAGGAAATTCCTTTAGATACTTTTGTGATATCCTCTAGTGATAGCGGTCCTACATCCAGTACCCCTGTTCCTGGTACTGCACCTAGGCCTCGTGTGGGCCTATATAGTCGTGCATTGCACCAGGTGCAGGTTACAGACCCTGCATTTCTTTCCACTCCTCAACGCTTAATTACATATGATAACCCTGTATATGAAGGGGAGGATGTTAGTGTACAATTTAGTCATGATTCTATACACAATGCACCTGATGAGGCTTTTATGGACATAATTCGTTTGCACAGACCTGCTATTGCGTCCCGACGTGGCCTTGTGCGGTACAGTCGCATTGGACAACGGGGGTCTATGCACACTCGCAGCGGAAAGCACATAGGGGCCCGCATTCATTATTTTTATGATATTTCACCTATTGCACAAGCTGCAGAAGAAATAGAAATGCACCCTCTTGTGGCTGCACAGGATGATACATTTGATATTTATGCTGAATCTTTTGAACCTGACATTAACCCTACCCAACACCCTGTTACAAATATATCAGATACATATTTAACTTCCACACCTAATACAGTTACACAACCGTGGGGTAACACCACAGTTCCATTGTCAATTCCTAATGACCTGTTTTTACAGTCTGGCCCTGATATAACTTTTCCTACTGCACCTATGGGAACACCCTTTAGTCCTGTAACTCCTGCTTTACCTACAGGCCCTGTTTTCATTACAGGTTCTGGATTTTATTTGCATCCTGCATGGTATTTTGCACGTAAACGCCGTAAACGTATTCCCTTATTTTTTTCAGATGTGGCGGCC
>CDK36894
ATGGCACATAGTAGGGCCCGACGACGCAAGCGTGCGTCAGCTACACAGCTATATCAAACATGTAAACTTACTGGAACATGCCCCCCAGATGTAATTCCTAAGGTGGAGCACAACACCATTGCAGATCAAATATTAAAATGGGGAAGTTTGGGGGTTTTTTTTGGAGGGTTGGGTATAGGCACCGGTTCCGGCACTGGGGGTCGTACTGGCTATGTTCCCTTAGGAACTTCTGCAAAACCTTCTATTACTAGTGGGCCTATGGCTCGTCCTCCTGTGGTGGTGGAGCCTGTGGCCCCTTCGGATCCATCCATTGTGTCTTTAATTGAAGAATCAGCAATCATTAACGCAGGGGCGCCTGAAATTGTGCCCCCTGCACACGGTGGGTTTACAATTACATCCTCTGAAACAAGTACCCCTGCAATATTGGATGTATCAGTTACTAGTCATACTACTACTAGTATATTTAGAAATCCTGTCTTTACAGAACCTTCTGTAACACAACCCCAACCACCCGTGGAGGCTAATGGACATATATTAATTTCTGCACCCACTATAACGTCACACCCTATGGAGGAAATTCCTTTAGATACTTTTGTGATATCCTCTAGTGATAGCGGTCCTACATCCAGTACCCCTGTTCCTGGTACTGCACCTAGGCCTCGTGTGGGCCTATATAGTCGTGCATTGCACCAGGTGCAGGTTACAGACCCTGCATTTCTTTCCACTCCTCAACGCTTAATTACATATGATAACCCTGTATATGAAGGGGAGGATGTTAGTGTACAATTTAGTCATGATTCTATACACAATGCACCTGATGAGGCTTTTATGGACATAATTCGTTTGCACAGACCTGCTATTGCGTCCCGACGTGGCCTTGTGCGGTACAGTCGCATTGGACAACGGGGGTCTATGCACACTCGCAGCGGAAAGCACATAGGGGCCCGCATTCATTATTTTTATGATATTTCACCTATTGCACAAGCTGCAGAAGAAATAGAAATGCACCCTCTTGTGGCTGCACAGGATGATACATTTGATATTTATGCTGAATCTTTTGAACCTGACATTAACCCTACCCAACACCCTGTTACAAATATATCAGATACATATTTAACTTCCACACCTAATACAGTTACACAACCGTGGGGTAACACCACAGTTCCATTGTCAATTCCTAATGACCTGTTTTTACAGTCTGGCCCTGATATAACTTTTCCTACTGCACCTATGGGAACACCCTTTAGTCCTGTAACTCCTGCTTTACCTACAGGCCCTGTTTTCATTACAGGTTCTGGATTTTATTTGCATCCTGCATGGTATTTTGCACGTAAACGCCGTAAACGTATTCCCTTATTTTTTTCAGATGTGGCGGCC
>CDK37596
ATGGCACATAGTAGGGCCCGACGACGCAAGCGTGCGTCAGCTACACAGCTATATCAAACATGTAAACTTACTGGAACATGCCCCCCAGATGTAATTCCTAAGGTGGAGCACAACACCATTGCAGATCAAATATTAAAATGGGGAAGTTTGGGGGTTTTTTTTGGAGGGTTGGGTATAGGCACCGGTTCCGGCACTGGGGGTCGTACTGGCTATGTTCCCTTAGGAACTTCTGCAAAACCTTCTATTACTAGTGGGCCTATGGCTCGTCCTCCTGTGGTGGTGGAGCCTGTGGCCCCTTCGGATCCATCCATTGTGTCTTTAATTGAAGAATCAGCAATCATTAACGCAGGGGCGCCTGAAATTGTGCCCCCTGCACACGGTGGGTTTACAATTACATCCTCTGAAACAACTACCCCTGCAATATTGGATGTATCAGTTACTAGTCATACTACTACTAGTATATTTAGAAATCCTGTCTTTACAGAACCTTCTGTAACACAACCCCAACCACCCGTGGAGGCTAATGGACATATATTAATTTCTGCACCCACTATAACGTCACACCCTATAGAGGAAATTCCTTTAGATACTTTTGTGATATCCTCTAGTGATAGCGGTCCTACATCCAGTACCCCTGTTCCTGGTACTGCACCTAGGCCTCGTGTGGGCCTATATAGTCGTGCATTGCACCAGGTGCAGGTTACAGACCCTGCATTTCTTTCCACTCCTCAACGCTTAATTACATATGATAACCCTGTATATGAAGGGGAGGATGTTAGTGTACAATTTAGTCATGATTCTATACACAATGCACCTGATGAGGCTTTTATGGACATAATTCGTTTGCACAGACCTGCTATTGCGTCCCGACGTGGCCTTGTGCGGTACAGTCGCATTGGACAACGGGGGTCTATGCACACTCGCAGCGGAAAGCACATAGGGGCCCGCATTCATTATTTTTATGATATTTCACCTATTGCACAAGCTGCAGAAGAAATAGAAATGCACCCTCTTGTGGCTGCACAGGATGATACATTTGATATTTATGCTGAATCTTTTGAACCTGACATTAACCCTACCCAACACCCTGTTACAAATATATCAGATACATATTTAACTTCCACACCTAATACAGTTACACAACCGTGGGGTAACACCACAGTTCCATTGTCAATTCCTAATGACCTGTTTTTACAGTCTGGCCCTGATATAACTTTTCCTACTGCACCTATGGGAACACCCTTTAGTCCTGTAACTCCTGCTTTACCTACAGGCCCTGTTTTCATTACAGGTTCTGGATTTTATTTGCATCCTGCATGGTATTTTGCACGTAAACGCCGTAAACGTATTCCCTTATTTTTTTCAGATGTGGCGGCC
>CDK37614
ATGGCACATAGTAGGGCCCGACGACGCAAGCGTGCGTCAGCTACACAGCTATATCAAACATGTAAACTTACTGGAACATGCCCCCCAGATGTAATTCCTAAGGTGGAGCACAACACCATTGCAGATCAAATATTAAAATGGGGAAGTTTGGGGGTTTTTTTTGGGGGGTTGGGTATAGGCACCGGTTCCGGCACTGGGGGTCGTACTGGCTATGTTCCCTTAGGAACTTCTGCAAAACCTTCTATTACTAGTGGGCCTATGGCTCGTCCTCCTGTGGTGGTGGAGCCTGTGGCCCCTTCGGATCCATCCATTGTGTCTTTAATTGAAGAATCAGCAATCATTAACGCAGGGGCGCCTGAAATTGTGCCCCCTGCACACGGTGGGTTTACAATTACATCCTCTGAAACAACTACCCCTGCAATATTGGATGTATCAGTTACTAGTCATACTACTACTAGTATATTTAGAAATCCTGTCTTTACAGAACCTTCTGTAACACAACCCCAACCACCCGTGGAGGCTAATGGACATATATTAATTTCTGCACCCACTATAACGTCACACCCTATAGAGGAAATTCCTTTAGATACTTTTGTGATATCCTCTAGTGATAGCGGTCCTACATCCAGTACCCCTGTTCCTGGTACTGCACCTAGGCCTCGTGTGGGCCTATATAGTCGTGCATTGCACCAGGTGCAGGTTACAGACCCTGCATTTCTTTCCACTCCTCAACGCTTAATTACATATGATAACCCTGTATATGAAGGGGAGGATGTTAGTGTACAATTTAGTCATGATTCTATACACAATGCACCTGATGAGGCTTTTATGGACATAATTCGTTTGCACAGACCTGCTATTGCGTCCCGACGTGGCCTTGTGCGGTACAGTCGCATTGGACAACGGGGGTCTATGCACACTCGCAGCGGAAAGCACATAGGGGCCCGCATTCATTATTTTTATGATATTTCACCTATTGCACAAGCTGCAGAAGAAATAGAAATGCACCCTCTTGTGGCTGCACAGGATGATACATTTGATATTTATGCTGAATCTTTTGAACCTGACATTAACCCTACCCAACACCCTGTTACAAATATATCAGATACATATTTAACTTCCACACCTAATACAGTTACACAACCGTGGGGTAACACCACAGTTCCATTGTCAATTCCTAATGACCTGTTTTTACAGTCTGGCCCTGATATAACTTTTCCTACTGCACCTATGGGAACACCCTTTAGTCCTGTAACTCCTGCTTTACCTACAGGCCCTGTTTTCATTACAGGTTCTGGATTTTATTTGCATCCTGCATGGTATTTTGCACGTAAACGCCGTAAACGTATTCCCTTATTTTTTTCAGATGTGGCGGCC
>CDK37344
ATGGCACATAGTAGGGCCCGACGACGCAAGCGTGCGTCAGCTACACAGCTATATCAAACATGTAAACTCACTGGAACATGCCCCCCAGATGTAATTCCTAAGGTGGAACACAACACCATTGCAGATCAAATATTAAAATGGGGGAGTTTGGGGGTGTTTTTTGGAGGGTTGGGTATAGGCACCGGTTCCGGCACTGGGGGTCGTACTGGCTATGTTCCCTTAGGAACTTCTGCAAAACCTTCTATTACTAGTGGGCCTATGGCTCGTCCTCCTGTGGTGGTGGAGCCTGTGGCCCCTTCGGATCCATCCATTGTGTCTTTAATTGAAGAATCGGCAATCATTAACGCAGGGGCGCCTGAAATTGTGCCCCCTGCACACGGTGGGTTTACAATTACATCCTCTGAAACAACTACCCCTGCAATATTGGATGTATCAGTTACTAGTCATACTACTACTAGTATATTTAGAAATCCTGTCTTTACAGAACCTTCTGTAACACAACCCCAACCACCCGTGGAGGCTAATGGACATATATTAATTTCTGCACCCACTATAACGTCACACCCTATAGAGGAAATTCCTTTAGATACTTTTGTGATATCCTCTAGTGATAGCGGTCCTACATCCAGTACCCCTGTTCCTGGTACTGCACCTCGGCCTCGTGTGGGCCTATATAGTCGTGCATTGCACCAGGTGCAGGTTACAGACCCTGCATTTCTTTCCACTCCTCAACGCTTAATTACATATGATAACCCTGTATATGAAGGGGAGGATGTTAGTGTACAATTTAGTCATGATTCTATACACAATGCACCTGATGAGGCTTTTATGGACATAATTCGTTTGCACAGACCTGCTATTGCGTCCCGACGTGGCCTTGTGCGGTACAGTCGCATTGGACAACGGGGGTCTATGCACACTCGCAGCGGAAAGCACATAGGGGCCCGCATTCATTATTTTTATGATATTTCACCTATTGCACAAGCTGCAGAAGAAATAGAAATGCACCCTCTTGTGGCTGCACAGGAAGATACATTTGATATTTATGCTGAATCTTTTGAACCTGACATTAACCCTACCCAACACCCTGTTACAAATATATCAGATACATATTTAACTTCCACACCTAATACAGTTACACAACCGTGGGGTAACACCACAGTTCCATTGTCAATTCCTAATGACCTGTTTTTACAGTCTGGCCCTGATATAACTTTTCCTACTGCACCTATGGGAACACCCTTTAGTCCTGTAACTCCTGCTTTACCTACAGGCCCTGTTTTCATTACAGGTTCTGGATTTTATTTGCATCCTGCATGGTATTTTGCACGTAAACGCCGTAAACGTATTCCCTTATTTTTTTCAGATGTGGCGGCC
>CDK37191
ATGGCACATAGTAGGGCCCGACGACGCAAGCGTGCGTCAGCTACACAGCTATATCAAACATGTAAACTCACTGGAACATGCCCCCCAGATGTAATTCCTAAGGTGGAGCACAACACCATTGCAGATCAAATATTAAAATGGGGAAGTTTGGGGGTGTTTTTTGGAGGGTTGGGTATAGGCACGGGTTCCGGCACTGGGGGTCGTACTGGCTATGTTCCCTTACAAACTTCTGCAAAACCTTCTATTACTAGTGGGCCTATGGCTCGTCCTCCTGTGGTGGTGGAGCCTGTGGCCCCTTCGGATCCATCCATTGTGTCTTTAATTGAAGAATCAGCAATCATTAACGCAGGGGCGCCTGAAATTGTGCCCCCTGCACACGGTGGGTTTACAATTACATCCTCTGAAACAACTACCCCTGCAATATTGGATGTATCAGTTACTAGTCACACTACTACTAGTATATTTAGAAATCCTGTCTTTACAGAACCTTCTGTAACACAACCCCAACCACCCGTGGAGGCTAATGGACATATATTAATTTCTGCACCCACTGTAACGTCACACCCTATAGAGGAAATTCCTTTAGATACTTTTGTGGTATCATCTAGTGATAGCGGTCCTACATCCAGTACCCCTGTTCCTGGTACTGCACCTCGGCCTCGTGTGGGCCTATATAGTCGTGCATTGCACCAGGTGCAGGTTACAGACCCTGCATTTCTTTCCACTCCTCAACGCTTAATTACATATGATAACCCTGTATATGAAGGGGAGGATGTTAGTGTACAATTTAGTCATGATTCTATACACAATGCACCTGATGAGGCTTTTATGGACATAATTCGTTTGCACAGACCTGCCATTGCGTCCCGACGTGGCCTTGTGCGGTACAGTCGCATTGGACAACGGGGGTCTATGCACACTCGCAGCGGAAAGCACATAGGGGCCCGCATTCATTATTTTTATGATATTTCACCTATTGCACAAGCTGCAGAAGAAATAGAAATGCACCCTCTTGTGGCTGCACAGGATGATACATTTGATATTTATGCTGAATCTTTTGAACCTGGCATTAACCCTACCCAACACCCTGTTACAAATATATCAGATACATATTTAACTTCCACACCTAATACAGTTACACAACCGTGGGGTAACACCACAGTTCCATTGTCACTTCCTAATGACCTGTTTTTACAATCTGGCCCTGATATAACGTTTCCTACTGCACCTATGGGAACACCCTTTAGTCCTGTAACTCCTGCTTTACCTACAGGCCCTGTTTTCATTACAGGTTCTGGATTTTATTTGCATCCTGCATGGTATTTTGCACGTAAACGCCGTAAACGTATTCCCTTATTTTTTTCAGATGTGGCGGCC
>CDK37227
ATGGCACATAGTAGGGCCCGACGACGCAAGCGTGCGTCAGCTACACAGCTATATCAAACATGTAAACTCACTGGAACATGCCCCCCAGATGTAATTCCTAAGGTGGAACACAACACCATTGCAGATCAAATATTAAAATGGGGGAGTTTGGGGGTGTTTTTTGGAGGGTTGGGTATAGGCACCGGTTCCGGCACTGGGGGTCGTACTGGCTATGTTCCCTTAGGAACTTCTGCAAAACCTTCTATTACTAGTGGGCCTATGGCTCGTCCTCCTGTGGTGGTGGAGCCTGTGGCCCCTTCGGATCCATCCATTGTGTCTTTAATTGAAGAATCGGCAATCATTAACGCAGGGGCGCCTGAAATTGTGCCCCCTGCACACGGTGGGTTTACAATTACATCCTCTGAAACAACTACCCCTGCAATATTGGATGTATCAGTTACTAGTCATACTACTACTAGTATATTTAGAAATCCTGTCTTTACAGAACCTTCTGTAACACAACCCCAACCACCCGTGGAGGCTAATGGACATATATTAATTTCTGCACCCACTATAACGTCACACCCTATAGAGGAAATTCCTTTAGATACTTTTGTGATATCCTCTAGTGATAGCGGTCCTACATCCAGTACCCCTGTTCCTGGTACTGCGCCTCGGCCTCGTGTGGGCCTATATAGTCGTGCATTGCACCAGGTGCAGGTTACAGACCCTGCATTTCTTTCCACTCCTCAACGCTTAATTACATATGATAACCCTGTATATGAAGGGGAGGATGTTAGTGTACAATTTAGTCATGATTCTATACACAATGCACCTGATGAGGCTTTTATGGACATAATTCGTTTGCACAGACCTGCTATTGCGTCCCGACGTGGCCTTGTGCGGTACAGTCGCATTGGACAACGGGGGTCTATGCACACTCGCAGCGGAAAGCACATAGGGGCCCGCATTCATTATTTTTATGATATTTCACCTATTGCACAAGCTGCAGAAGAAATAGAAATGCACCCTCTTGTGGCTGCACAGGAAGATACATTTGATATTTATGCTGAATCTTTTGAACCTGACATTAACCCTACCCAACACCCTGTTACAAATATATCAGATACATATTTAACTTCCACACCTAATACAGTTACACAACCGTGGGGTAACACCACAGTTCCATTGTCAATTCCTAATGACCTGTTTTTACAGTCTGGCCCTGATATAACTTTTCCTACTGCACCTATGGGAACACCCTTTAGTCCTGTAACTCCTGCTTTACCTACAGGCCCTGTTTTCATTACAGGTTCTGGATTTTATTTGCATCCTGCATGGTATTTTGCACGTAAACGCCGTAAACGTATTCCCTTATTTTTTTCAGATGTGGCGGCC
>CDK37137
ATGGCACATAGTAGGGCCCGACGACGCAAGCGTGCGTCAGCTACACAGCTATATCAAACATGTAAACTCACTGGAACATGCCCCCCAGATGTAATTCCTAAGGTGGAACACAACACCATTGCAGATCAAATATTAAAATGGGGGAGTTTGGGGGTGTTTTTTGGAGGGTTGGGTATAGGCACCGGTTCCGGCACTGGGGGTCGTACTGGCTATGTTCCCTTAGGAACTTCTGCAAAACCTTCTATTACTAGTGGGCCTATGGCTCGTCCTCCTGTGGTGGTTGAGCCTGTGGCCCCTTCGGATCCATCCATTGTGTCTTTAATTGAAGAATCGGCAATTATTAACGCAGGGGCGCCTGAAATTGTGCCCCCTGCACACGGTGGGTTTACAATTACATCCTCTGAAACAACTACCCCTGCAATATTGGATGTATCAGTTACTAGTCATACTACTACTAGTATATTTAGAAATCCTGTCTTTACAGAACCTTCTGTAACACAACCCCAACCACCCGTGGAGGCTAATGGACATATATTAATTTCTGCACCCACTATAACGTCACACCCTATAGAGGAAATTCCTTTAGATACTTTTGTGATATCCTCTAGTGATAGCGGTCCTACATCCAGTACCCCTGTTCCTGGTACTGCACCTCGGCCTCGTGTGGGCCTATATAGTCGTGCATTGCACCAGGTGCAGGTTACAGACCCTGCATTTCTTTCCACTCCTCAACGCTTAATTACATATGATAACCCTGTATATGAAGGGGAGGATGTTAGTGTACAATTTAGTCATGATTCTATACACAATGCACCTGATGAGGCTTTTATGGACATAATTCGTTTGCACAGACCTGCTATTGCGTCCCGACGTGGCCTTGTGCGGTACAGTCGCATTGGACAACGGGGGTCTATGCACACTCGCAGCGGAAAGCACATAGGGGCCCGCATTCATTATTTTTATGATATTTCACCTATTGCACAAGCTGCAGAAGAAATAGAAATGCACCCTCTTGTGGCTGCACAGGATGATACATTTGATATTTATGCTGAATCTTTTGAACCTGACATTAACCCTACCCAACACCCTGTTACAAATATATCAGATACATATTTAACTTCTACACCTAATACAGTTACACAACCGTGGGGTAACACCACGGTTCCATTGTCAATTCCTAATGACCTGTTTTTACAGTCTGGCCCTGATATAACTTTTCCTACTGCACCTATGGGAACACCCTTTAGTCCTGTAACTCCTGCTTTACCTACAGGCCCTGTTTTCATTACAGGTTCTGGATTTTATTTGCATCCTGCATGGTATTTTGCACGTAAACGCCGTAAACGTATTCCCTTATTTTTTTCAGATGTGGCGGCC
>CDK36993
ATGGCACATAGTAGGGCCCGACGACGCAAGCGTGCGTCAGCTACACAGCTATATCAAACATGTAAACTCACTGGAACATGCCCCCCAGATGTAATTCCTAAGGTGGAACACAACACCATTGCAGATCAAATATTAAAATGGGGGAGTTTGGGGGTGTTTTTTGGAGGGTTGGGTATAGGCACCGGTTCCGGCACTGGGGGTCGTACTGGCTATGTTCCCTTAGGAACTTCTGCAAAACCTTCTATTACTAGTGGGCCTATGGCTCGTCCTCCTGTGGTGGTGGAGCCTGTGGCCCCTTCGGATCCATCCATTGTGTCTTTAATTGAAGAATCGGCAATCATTAACGCAGGGGCGCCTGAAATCGTGCCCCCTGCACACGGTGGGTTTACAATTACATCCTCTGAAACAACTACCCCTGCAATATTGGATGTATCCGTTACTAGTCATACTACTACTAGTATATTTAGAAATCCTGTCTTTACAGAACCTTCTGTAACACAACCCCAACCACCCGTGGAGGCTAATGGACATATATTAATTTCTGCACCCACTATAACGTCACACCCTATAGAGGAAATTCCTTTAGATACTTTTGTGATATCCTCTAGTGATAGCGGTCCTACATCCAGTACCCCTGTTCCTGGTACTGCACCTCGGCCTCGTGTGGGCCTATATAGTCGTGCATTGCACCAGGTGCAGGTTACAGACCCTGCATTTCTTTCCACTCCTCAACGCTTAATTACATATGATAACCCTGTATATGAAGGGGAGGATGTTAGTGTACAATTTAGTCATGATTCTATACACAATGCACCTGATGAGGCTTTTATGGACATAATTCGTTTGCACAGACCTGCTATTGCGTCCCGACGTGGCCTTGTGCGGTACAGTCGCATTGGACAACGGGGGTCTATGCACACTCGCAGCGGAAAGCACATAGGGGCCCGCATTCATTATTTTTATGATATTTCACCTATTGCACAAGCTGCAGAAGAAATAGAAATGCACCCTCTTGTGGCTGCACAGGAAGATACATTTGATATTTATGCTGAATCTTTTGAACCTGACATTAACCCTACCCAACACCCTGTTACAAATATATCAGATACATATTTAACTTCCGCACCTAATACAGTTACACAACCGTGGGGTAACACCACAGTTCCATTGTCAATTCCTAATGACCTGTTTTTACAGTCTGGCCCTGATATAACTTTTCCTACTGCACCTATGGGAACACCCTTTAGTCCTGTAACTCCTGCTTTACCTACAGGCCCTGTTTTCATTACAGGTTCTGGATTTTATTTGCATCCTGCATGGTATTTTGCACGTAAACGCCGTAAACGTATTCCCTTATTTTTTTCAGATGTGGCGGCC
>CDK36858
ATGGCACATAGTAGGGCCCGACGACGCAAGCGTGCGTCAGCTACACAGCTATATCAAACATGTAAACTCACTGGAACATGCCCCCCAGATGTAATTCCTAAGGTGGAACACAACACCATTGCAGATCAAATATTAAAATGGGGGAGTTTGGGGGTGTTTTTTGGAGGGTTGGGTATAGGCACCGGTTCCGGCACTGGGGGTCGTACTGGCTATGTTCCCTTAGGAACTTCTGCAAAACCTTCTATTACTAGTGGGCCTATGGCTCGTCCTCCTGTGGTGGTGGAGCCTGTGGCCCCTTCGGATCCATCCATTGTGTCTTTAATTGAAGAATCGGCAATCATTAACGCAGGGGCGCCTGAAATTGTGCCCCCTGCACACGGTGGGTTTACAATTACATCCTCTGAAACAACTACCCCTGCAATATTGGATGTATCAGTTACTAGTCATACTACTACTAGTATATTTAGAAATCCTGTCTTTACAGAACCTTCTGTAACACAACCCCAACCACCCGTGGAGGCTAATGGACATATATTAATTTCTGCACCCACTATAACGTCACACCCTATAGAGGAAATTCCTTTAGATACTTTTGTGATATCCTCTAGTGATAGCGGTCCTACATCCAGTACCCCTGTTCCTGGTACTGCACCTCGGCCTCGTGTGGGCCTATATAGTCGTGCATTGCACCAGGTGCAGGTTACAGACCCTGCATTTCTTTCCACTCCTCAACGCTTAATTACATATGATAACCCTGTATATGAAGGGGAGGATGTTAGTGTACAATTTAGTCATGATTCTATACACAATGCACCTGATGAGGCTTTTATGGACATAATTCGTTTGCACAGACCTGCTATTGCGTCCCGACGTGGCCTTGTGCGGTACAGTCGCATTGGACAACGGGGGTCTATGCACACTCGCAGCGGAAAGCACATAGGGGCCCGCATTCATTATTTTTATGATATTTCACCTATTGCACAAGCTGCAGAAGAAATAGAAATGCACCCTCTTGTGGCTGCACAGGAAGATACATTTGATATTTATGCTGAATCTTTTGAACCTGACATTAACCCTACCCAACACCCTGTTACAAATATATCAGATACATATTTAACTTCCACACCTAATACAGTTACACAACCGTGGGGTAACACCACAGTTCCATTGTCAATTCCTAATGACCTGTTTTTACAGTCTGGCCCTGATATAACTTTTCCTACTGCACCTATGGGAACACCCTTTAGTCCTGTAACTCCTGCTTTACCTACAGGCCCTGTTTTCATTACAGGTTCTGGATTTTATTTGCATCCTGCATGGTATTTTGCACGTAAACGCCGTAAACGTATTCCCTTATTTTTTTCAGATGTGGCGGCC
>CDK37038
ATGGCACATAGTAGGGCCCGACGACGCAAGCGTGCGTCAGCTACACAGCTATATCAAACATGTAAACTCACTGGAACATGCCCCCCAGATGTAATTCCTAAGGTGGAACACAACACCATTGCAGATCAAATATTGAAATGGGGGAGTTTGGGGGTGTTTTTTGGAGGGTTGGGTATAGGCACCGGTTCCGGCACTGGGGGTCGTACTGGCTATGTTCCCTTAGGAACTTCTGCAAAACCTTCTATTACTAGTGGGCCTATGGCTCGTCCTCCTGTGGTGGTGGAGCCTGTGGCCCCTTCGGATCCATCCATTGTGTCTTTAATTGAAGAATCGGCAATCATTAACGCAGGGGCGCCTGAAATTGTGCCCCCTGCACACGGTGGGTTTACAATTACATCCTCTGAAACAACTACCCCTGCAATATTGGATGTATCAGTTACTAGTCATACTACTACTAGTATATTTAGAAATCCTGTCTTTACAGAACCTTCTGTAACACAACCCCAACCACCCGTGGAGGCTAATGGACATATATTAATTTCTGCCCCCACTATAACGTCACACCCTATAGAGGAAATTCCTTTAGATACTTTTGTGATATCCTCTAGTGATAGCGGTCCTACATCCAGTACCCCTGTTCCTGGTACTGCACCTCGGCCTCGTGTGGGCCTATATAGTCGTGCATTGCACCAGGTGCAGGTTACAGACCCTGCATTTCTTTCCACTCCTCAACGCTTAATTACATATGATAACCCTGTATATGAAGGGGAGGATGTTAGTGTACAATTTAGTCATGATTCTATACACAATGCACCTGATGAGGCTTTTATGGACATAATTCGTTTGCACAGACCTGCTATTGCGTCCCGCCGTGGCCTTGTGCGGTACAGTCGCATTGGACAACGGGGGTCTATGCACACTCGCAGCGGAAAGCACATAGGGGCCCGCATTCATTATTTTTATGATATTTCACCTATTGCACAAGCTGCAGAAGAAATAGAAATGCACCCTCTTGTGGCTGCACAGGATGATACATTTGATATTTATGCTGAATCTTTTGAACCTGACATTAACCCTACCCAACACCCTGTTACAAATATATCAGATACATATTTAACTTCCACACCTAATACAGTTACACAACCGTGGGGTAACACCACAGTTCCATTGTCAATTCCTAATGACCTGTTTTTACAGTCTGGCCCTGATATAACTTTTCCTACTGCACCTATGGGAACACCCTTTAGTCCTGTAACTCCTGCTTTACCTACAGGCCCTGTTTTCATTACAGGTTCTGGATTTTATTTGCATCCTGCATGGTATTTTGCACGTAAACGCCGTAAACGTATTCCCTTATTTTTTTCAGATGTGGCGGCC
>CDK37506
ATGGCACATAGTAGGGCCCGACGACGCAAGCGTGCGTCAGCTACACAGCTATATCAAACATGTAAACTTACTGGAACATGCCCCCCAGATGTAATTCCTAAGGTGGAGCACAACACCATTGCAGATCAAATATTAAAATGGGGAAGTTTGGGGGTTTTTTTTGGAGGGTTGGGTATAGGCACCGGTTCCGGCACTGGGGGTCGTACTGGCTATGTTCCCTTAGGAACTTCTGCAAAACCTTCTATTACTAGTGGGCCTATGGCTCGTCCTCCTGTGGTGGTGGAGCCTGTGGCCCCTTCGGATCCATCCATTGTGTCTTTAATTGAAGAATCAGCAATCATTAACGCAGGGGCGCCTGAAATTGTGCCCCCTGCACACGGTGGGTTTACAATTACATCCTCTGAAACAACTACCCCTGCAATATTGGATGTATCAGTTACTAGTCATACTACTACTAGTATATTTAGAAATCCTGTCTTTACAGAACCTTCTGTAACACAACCCCAACCACCCGTGGAGGCTAATGGACATATATTAATTTCTGCACCCACTATAACGTCACACCCTATAGAGGAAATTCCTTTAGATACTTTTGTGATATCCTCTAGTGATAGCGGTCCTACATCCAGTACCCCTGTTCCTGGTACTGCACCTAGGCCTCGTGTGGGCCTATATAGTCGTGCATTGCACCAGGTGCAGGTTACAGACCCTGCATTTCTTTCCACTCCTCAACGCTTAATTACATATGATAACCCTGTATATGAAGGGGAGGATGTTAGTGTACAATTTAGTCATGATTCTATACACAATGCACCTGATGAGGCTTTTATGGACATAATTCGTTTGCACAGACCTGCTATTGCGTCCCGACGTGGCCTTGTGCGGTACAGTCGCATTGGACAACGGGGGTCTATGCACACTCGCAGCGGAAAGCACATAGGGGCCCGCATTCATTATTTTTATGATATTTCACCTATTGCACAAGCTGCAGAAGAAATAGAAATGCACCCTCTTGTGGCTGCACAGGATGATACATTTGATATTTATGCTGAATCTTTTGAACCTGACATTAACCCTACCCAACACCCTGTTACAAATATATCAGATACATATTTAACTTCCACACCTAATACAGTTACACAACCGTGGGGTAACACCACAGTTCCATTGTCAATTCCTAATGACCTGTTTTTACAGTCTGGCCCTGATATAACTTTTCCTACTGCACCTATGGGAACACCCTTTAGTCCTGTAACTCCTGCTTTACCTACAGGCCCTGTTTTCATTACAGGTTCTGGATTTTATTTGCATCCTGCATGGTATTTTGCACGTAAACGCCGTAAACGTATTCCCTTATTTTTTTCAGATGTGGCGGCC
>AFL91997
ATGGCACATAGTAGGGCCCGACGACGCAAGCGTGCGTCAGCTACACAGCTATATCAAACATGTAAACTTACTGGAACATGCCCCCCAGATGTAATTCCTAAGGTGGAGCACAACACCATTGCAGATCAAATATTAAAATGGGGAAGTTTGGGGGTTTTTTTTGGAGGGTTGGGTATAGGCACCGGTTCCGGCACTGGGGGTCGTACTGGCTATGTTCCCTTAGGAACTTCTGCAAAACCTTCTATTACTAGTGGGCCTATGGCTCGTCCTCCTGTGGTGGTGGAGCCTGTGGCCCCTTCGGATCCATCCATTGTGTCTTTAATTGAAGAATCAGCAATCATTAACGCAGGGGCGCCTGAAATTGTGCCCCCTGCACACGGTGGGTTTACAATTACATCCTCTGAAACAACTACCCCTGCAATATTGGATGTATCAGTTACTAGTCATACTACTACTAGTATATTTAGAAATCCTGTCTTTACAGAACCTTCTGTAACACAACCCCAACCACCCGTGGAGGCTAATGGACATATATTAATTTCTGCACCCACTATAACGTCACACCCTATAGAGGAAATTCCTTTAGATACTTTTGTGATATCCTCTAGTGATAGCGGTCCTACATCCAGTACCCCTGTTCCTGGTACTGCACCTAGGCCTCGTGTGGGCCTATATAGTCGTGCATTGCACCAGGTGCAGGTTACAGACCCTGCATTTCTTTCCACTCCTCAACGCTTAATTACATATGATAACCCTGTATATGAAGGGGAGGATGTTAGTGTACAATTTAGTCATGATTCTATACACAATGCACCTGATGAGGCTTTTATGGACATAATTCGTTTGCACAGACCTGCTATTGCGTCCCGACGTGGCCTTGTGCGGTACAGTCGCATTGGACAACGGGGGTCTATGCACACTCGCAGCGGAAAGCACATAGGGGCCCGCATTCATTATTTTTATGATATTTCACCTATTGCACAAGCTGCAGAAGAAATAGAAATGCACCCTCTTGTGGCTGCACAGGATGATACATTTGATATTTATGCTGAATCTTTTGAACCTGACATTAACCCTACCCAACACCCTGTTACAAATATATCAGATACATATTTAACTTCCACACCTAATACAGTTACACAACCGTGGGGTAACACCACAGTTCCATTGTCAATTCCTAATGACCTGTTTTTACAGTCTGGCCCTGATATAACTTTTCCTACTGCACCTATGGGAACACCCTTTAGTCCTGTAACTCCTGCTTTACCTACAGGCCCTGTTTTCATTACAGGTTCTGGATTTTATTTGCATCCTGCATGGTATTTTGCACGTAAACGCCGTAAACGTATTCCCTTATTTTTTTCAGATGTGGCGGCC
>CBY85393
ATGGCACATAGTAGGGCCCGACGACGCAAGCGTGCGTCAGCTACACAGCTATATCAAACATGTAAACTCACTGGAACATGCCCCCCAGATGTAATTCCTAAGGTGGAGCACAACACCATTGCAGATCAAATATTAAAATGGGGAAGTTTGGGGGTGTTTTTTGGAGGGTTGGGTATAGGCACGGGTTCCGGCACTGGGGGTCGTACTGGCTATGTTCCCTTACAAACTTCTGCAAAACCTTCTATTACTAGTGGGCCTATGGCTCGTCCTCCTGTGGTGGTGGAGCCTGTGGCCCCTTCGGATCCATCCATTGTGTCTTTAATTGAAGAATCTGCAATCATTAACGCAGGGGCGCCTGAAATTGTGCCCCCTGCACACGGTGGGTTTACAATTACATCCTCTGAAACAACTACCCCTGCAATATTGGATGTATCAGTTACTAGTCACACTACTACTAGTATATTTAGAAATCCTGTCTTTACAGAACCTTCTGTAACACAACCCCAACCACCCGTGGAGGCTAATGGACATATATTAATTTCTGCACCCACTGTAACGTCACACCCTATAGAGGAAATTCCTTTAGATACTTTTGTGGTATCATCTAGTGATAGCGGTCCTACATCCAGTACCCCTGTTCCTGGTACTGCACCTCGGCCTCGTGTGGGCCTATATAGTCGTGCATTGCACCAGGTGCAGGTTACAGACCCTGCATTTCTTTCCACTCCTCAACGCTTAATTACATATGATAACCCTGTATATGAAGGGGAGGATGTTAGTGTACAATTTAGTCATGATTCTATACACAATGCACCTGATGAGGCTTTTATGGACATAATTCGTTTGCACAGACCTGCCATTGCGTCCCGACGTGGCCTTGTGCGGTACAGTCGCATTGGACAACGGGGGTCTATGCACACTCGCAGCGGAAAGCACATAGGGGCCCGCATTCATTATTTTTATGATATTTCACCTATTGCACAAGCTGCAGAAGAAATAGAAATGCACCCTCTTGTGGCTGCACAGGATGATACATTTGATATTTATGCTGAATCTTTTGAACCTGGCATTAACCCTACCCAACACCCTGTTACAAATATATCAGATACATATTTAACTTCCACACCTAATACAGTTACACAACCGTGGGGTAACACCACAGTTCCATTGTCACTTCCTAATGACCTGTTTTTACAATCTGGCCCTGATATAACTTTTCCTACTGCACCTATGGGAACACCCTTTAGTCCTGTAACTCCTGCTTTACCTACAGGCCCTGTTTTCATTACAGGTTCTGGATTTTATTTGCATCCTGCATGGTATTTTGCACGTAAACGCCGTAAACGTATTCCCTTATTTTTTTCAGATGTGGCGGCC
>CDK37425
ATGGCACATAGTAGGGCCCGACGACGCAAGCGTGCGTCAGCTACACAGCTATATCAAACATGTAAACTCACTGGAACATGCCCCCCAGATGTAATTCCTAAGGTGGAACACAACACCATTGCAGATCAAATATTAAAATGGGGGAGTTTGGGGGTGTTTTTTGGAGGGTTGGGTATAGGCACCGGTTCCGGCACTGGGGGTCGTACTGGCTATGTTCCCTTAGGAACTTCTGCAAAACCTTCTATTACTAGTGGGCCTATGGCTCGTCCTCCTGTGGTGGTGGAGCCTGTGGCCCCTTCGGATCCATCCATTGTGTCTTTAATTGAAGAATCGGCAATCATTCACGCAGGGGCGCCTGAAATTGTGCCCCCTGCACACGGTGGGTTTACAATTACATCCTCTGAAACAACTACCCCTGCAATATTGGATGTATCAGTTACTAGTCATACTACTACTAGTATATTTAGAAATCCTGTCTTTACAGAACCTTCTGTAACACAACCCCAACCACCCGTGGAGGCTAATGGACATATATTAATTTCTGCACCCACTATAACGTCACACCCTATAGAGGAAATTCCTTTAGATACTTTTGTGATATCCTCTAGTGATAGCGGTCCTACATCCAGTACCCCTGTTCCTGGTACTGCACCTCGGCCTCGTGTGGGCCTATATAGTCGTGCATTGCACCAGGTGCAGGTTACAGACCCTGCATTTCTTTCCACTCCTCAACGCTTAATTACATATGATAACCCTGTATATGAAGGGGAGGATGTTAGTGTACAATTTAGTCATGATTCTATACACAATGCACCTGATGAGGCTTTTATGGACATAATTCGTTTGCACAGACCTGCTATTGCGTCCCGACGTGGCCTTGTGCGGTACAGTCGCATTGGACAACGGGGGTCTATGCACACTCGCAGCGGAAAGCACATAGGGGCCCGCATTCATTATTTTTATGATATTTCACCTATTGCACAAGCTGCAGAAGAAATAGAAATGCACCCTCTTGTGGCTGCACAGGAAGATACATTTGATATTTATGCTGAATCTTTTGAACCTGACATTAACCCTACCCAACACCCTGTTACAAATATATCAGATACATATTTAACTTCCACACCTAATACAGTTACACAACCGTGGGGTAACACCACAGTTCCATTGTCAATTCCTAATGACCTGTTTTTACAGTCTGGCCCTGATATAACTTTTCCTACTGCACCTATGGGAACACCCTTTAGTCCTGTAACTCCTGCTTTACCTACAGGCCCTGTTTTCATTACAGGTTCTGGATTTTATTTGCATCCTGCATGGTATTTTGCACGTAAACGCCGTAAACGTATTCCCTTATTTTTTTCAGATGTGGCGGCC
>AFL92006
ATGGCACATAGTAGGGCCCGACGACGCAAGCGTGCGTCAGCTACACAGCTATATCAAACATGTAAACTCACTGGAACATGCCCCCCAGATGTAATTCCTAAGGTGGAGCACAACACCATTGCAGATCAAATATTAAAATGGGGAAGTTTGGGGGTGTTTTTTGGAGGGTTGGGTATAGGCACGGGTTCCGGCACTGGGGGTCGTACTGGCTATGTTCCCTTACAAACTTCTGCAAAACCTTCTATTACTAGTGGGCCTATGGCTCGTCCTCCTGTGGTGGTGGAGCCTGTGGCCCCTTCGGATCCATCCATTGTGTCTTTAATTGAAGAATCTGCAATCATTAACGCAGGGGCGCCTGAAATTGTGCCCCCTGCACACGGTGGGTTTACAATTACATCCTCTGAAACAACTACCCCTGCAATATTGGATGTATCAGTTACTAGTCACACTACTACTAGTATATTTAGAAATCCTGTCTTTACAGAACCTTCTGTAACACAACCCCAACCACCCGTGGAGGCTAATGGACATATATTAATTTCTGCACCCACTGTAACGTCACACCCTATAGAGGAAATTCCTTTAGATACTTTTGTGGTATCATCTAGTGATAGCGGTCCTACATCCAGTACCCCTGTTCCTGGTACTGCACCTCGGCCTCGTGTGGGCCTATATAGTCGTGCATTGCACCAGGTGCAGGTTACAGACCCTGCATTTCTTTCCACTCCTCAACGCTTAATTACATATGATAACCCTGTATATGAAGGGGAGGATGTTAGTGTACAATTTAGTCATGATTCTATACACAATGCACCTGATGAGGCTTTTATGGACATAATTCGTTTGCACAGACCTGCCATTGCGTCCCGACGTGGCCTTGTGCGGTACAGTCGCATTGGACAACGGGGGTCTATGCACACTCGCAGCGGAAAGCACATAGGGGCCCGCATTCATTATTTTTATGATATTTCACCTATTGCACAAGCTGCAGAAGAAATAGAAATGCACCCTCTTGTGGCTGCACAGGATGATACATTTGATATTTATGCTGAATCTTTTGAACCTGGCATTAACCCTACCCAACACCCTGTTACAAATATATCAGATACATATTTAACTTCCACACCTAATACAGTTACACAACCGTGGGGTAACACCACAGTTCCATTGTCACTTCCTAATGACCTGTTTTTACAATCTGGCCCTGATATAACTTTTCCTACTGCACCTATGGGAACACCCTTTAGTCCTGTAACTCCTGCTTTACCTACAGGCCCTGTTTTCATTACAGGTTCTGGATTTTATTTGCATCCTGCATGGTATTTTGCACGTAAACGCCGTAAACGTATTCCCTTATTTTTTTCAGATGTGGCGGCC
>CDK36912
ATGGCACATAGTAGGGCCCGACGACGCAAGCGTGCGTCAGCTACACAGCTATATCAAACATGTAAACTCACTGGAACATGCCCCCCAGATGTAATTCCTAAGGTGGAGCACAACACCATTGCAGATCAAATATTAAAATGGGGAAGTTTGGGGGTGTTTTTTGGAGGGTTGGGTATAGGCACGGGTTCCGGCACTGGGGGTCGTACTGGCTATGTTCCCTTACAAACTTCTGCAAAACCTTCTATTACTAGTGGGCCTATGGCTCGTCCTCCTGTGGTGGTGGAGCCTGTGGCCCCTTCGGATCCATCTATTGTGTCTTTAATTGAAGAATCGGCAATCATTAACGCAGGGGCGCCTGAAATTGTGCCCCCTGCACACGGTGGGTTTACAATTACATCCTCTGAAACAACTACCCCTGCAATATTGGATGTATCAGTTACTAGTCACACTACTACTAGTATATTTAGAAATCCTGTCTTTACAGAACCTTCTGTAACACAACCCCAACCACCCGTGGAGGCTAATGGACATATATTAATTTCTGCACCCACTGTAACGTCACACCCTATAGAGGAAATTCCTTTAGATACTTTTGTGGTATCATCTAGTGATAGCGGTCCTACATCCAGTACCCCTGTTCCTGGTACTGCACCTCGGCCTCGTGTGGGCCTATATAGTCGTGCATTGCACCAGGTGCAGGTTACAGACCCTGCATTTCTTTCCACTCCTCAACGCTTAATTACATATGATAACCCTGTATATGAAGGGGAGGATGTTAGTGTACAATTTAGTCATGATTCTATACACAATGCACCTGATGAGGCTTTTATGGACATAATTCGTTTGCACAGACCTGCCATTGCGTCCCGACGTGGCCTTGTGCGGTACAGTCGCATTGGACAACGGGGGTCTATGCACACTCGCAGCGGAAAGCACATAGGGGCCCGCATTCATTATTTTTATGATATTTCACCTATTGCACAGGCTGCAGAAGAAATAGAAATGCACCCTCTTGTGGCTGCACAGGATGATACATTTGATATTTATGCTGAATCTTTTGAACCTGGCATTAACCCTACCCAACACCCTGTTACAAATATATCAGATACATATTTAACTTCCACACCTAATACAGTTACACAACCGTGGGGTAACACCACAGTTCCATTGTCACTTCCTAATGACCTGTTTTTACAATCTGGCCCTGATATAACTTTTCCTACTGCACCTATGGGAACACCCTTTAGTCCTGTAACTCCTGCTTTACCTACAGGCCCTGTTTTCATTACAGGTTCTGGATTTTATTTGCATCCTGCATGGTATTTTGCACGTAAACGCCGTAAACGTATTCCCTTATTTTTTTCAGATGTGGCGGCC
>CDK37587
ATGGCACATAGTAGGGCCCGACGACGCAAGCGTGCGTCAGCTACACAGCTATATCAAACATGTAAACTTACTGGAACATGCCCCCCAGATGTAATTCCTAAGGTGGAGCACAACACCATTGCAGATCAAATATTAAAATGGGGAAGTTTGGGGGTTTTTTTTGGAGGGTTGGGTATAGGCACCGGTTCCGGCACTGGGGGTCGTACTGGCTATGTTCCCTTAGGAACTTCTGCAAAACCTTCTATTACTAGTGGGCCTATGGCTCGTCCTCCTGTGGTGGTGGAGCCTGTGGCCCCTTCGGATCCATCCATTGTGTCTTTAATTGAAGAATCAGCAATCATTAACGCAGGGGCGCCTGAAATTGTGCCCCCTGCACACGGTGGGTTTACAATTACATCCTCTGAAACAACTACCCCTGCAATATTGGATGTATCAGTTACTAGTCATACTACTACTAGTATATTTAGAAATCCTGTCTTTACAGAACCTTCTGTAACACAACCCCAACCACCCGTGGAGGCTAATGGACATATATTAATTTCTGCACCCACTATAACGTCACACCCTATAGAGGAAATTCCTTTAGATACTTTTGTGATATCCTCTAGTGATAGCGGTCCTACATCCAGTACCCCTGTTCCTGGTACTGCACCTAGGCCTCGTGTGGGCCTATATAGTCGTGCATTGCACCAGGTGCAGGTTACAGACCCTGCATTTCTTTCCACTCCTCAACGCTTAATTACATATGATAACCCTGTATATGAAGGGGAGGATGTTAGTGTACAATTTAGTCATGATTCTATACACAATGCACCTGATGAGGCTTTTATGGACATAATTCGTTTGCACAGACCTGCTATTGCGTCCCGACGTGGCCTTGTGCGGTACAGTCGCATTGGACAACGGGGGTCTATGCACACTCGCAGCGGAAAGCACATAGGGGCCCGCATTCATTATTTTTATGATATTTCACCTATTGCACAAGCTGCAGAAGAAATAGAAATGCACCCTCTTGTGGCTGCACAGGATGATACATTTGATATTTATGCTGAATCTTTTGAACCTGACATTAACCCTACCCAACACCCTGTTACAAATATATCAGATACATATTTAACTTCCACACCTAATACAGTTACACAACCGTGGGGTAACACCACAGTTCCATTGTCAATTCCTAATGACCTGTTTTTACAGTCTGGCCCTGATATAACTTTTCCTACTGCACCTATGGGAACACCCTTTAGTCCTGTAACTCCTGCTTTACCTACAGGCCCTGTTTTCATTACAGGTTCTGGATTTTATTTGCATCCTGCATGGTATTTTGCACGTAAACGCCGTAAACGTATTCCCTTATTTTTTTCAGATGTGGCGGCC
>CDK37623
ATGGCACATAGTAGGGCCCGACGACGCAAGCGTGCGTCAGCTACACAGCTATATCAAACATGTAAACTCACTGGAACATGCCCCCCAGATGTAATTCCTAAGGTGGAACACAACACCATTGCAGATCAAATATTAAAATGGGGGAGTTTGGGGGTGTTTTTTGGAGGGTTGGGTATAGGCACCGGTTCCGGCACTGGGGGTCGTACTGGCTATGTTCCCTTAGGAACTTCTGCAAAACCTTCTATTACTAGTGGGCCTATGGCTCGTCCTCCTGTGGTGGTGGAGCCTGTGGCCCCTTCGGATCCATCCATTGTGTCTTTAATTGAAGAATCGGCAATCATTAACGCAGGGGCGCCTGAAATTGTGCCCCCTGCACACGGTGGGTTTACAATTACATCCTCTGAAACAACTACCCCTGCAATATTGGATGTATCAGTTACTAGTCATACTACTACTAGTATATTTAGAAATCCTGTCTTTACAGAACCTTCTGTAACACAACCCCAACCACCCGTGGAGGCTAATGGACATATATTAATTTCTGCACCCACTATAACGTCACACCCTATAGAGGAAATTCCTTTAGATACTTTTGTGATATCCTCTAGTGATAGCGGTCCTACATCCAGTACCCCTGTTCCTGGTACTGCACCTCGGCCTCGTGTGGGCCTATATAGTCGTGCATTGCACCAGGTGCAGGTTACAGACCCTGCATTTCTTTCCACTCCTCAACGCTTAATTACATATGATAACCCTGTATATGAAGGGGAGGATGTTAGTGTACAATTTAGTCATGATTCTATACACAATGCACCTGATGAGGCTTTTATGGACATAATTCGTTTGCACAGACCTGCTATTGCGTCCCGACGTGGCCTTGTGCGGTACAGTCGCATTGGACAACGGGGGTCTATGCACACTCGCAGCGGAAAGCACATAGGGGCCCGCATTCATTATTTTTATGATATTTCACCTATTGCACAAGCTGCAGAAGAAATAGAAATGCACCCTCTTGTGGCTGCACAGGAAGATACATTTGATATTTATGCTGAATCTTTTGAACCTGACATTAACCCTACCCAACACCCTGTTACAAATATATCAGATACATATTTAACTTCCACACCTAATACAGTTACACAACCGTGGGGTAACACCACAGTTCCATTGTCAATTCCTAATGACCTGTTTTTACAGTCTGGCCCTGATATAACTTTTCCTACTGCACCTATGGGAACACCCTTTAGTCCTGTAACTCCTGCTTTACCTACAGGCCCTGTTTTCATTACAGGTTCTGGATTTTATTTGCATCCTGCATGGTATTTTGCACGTAAACGCCGTAAACGTATTCCCTTATTTTTTTCAGATGTGGCGGCC
>CDK37380
ATGGCACATAGTAGGGCCCGACGACGCAAGCGTGCGTCAGCTACACAGCTATATCAAACATGTAAACTTACTGGAACATGCCCCCCAGATGTAATTCCTAAGGTGGAGCACAACACCATTGCAGATCAAATATTAAAATGGGGAAGTTTGGGGGTTTTTTTTGGAGGGTTGGGTATAGGCACCGGTTCCGGCACTGGGGGTCGTACTGGCTATGTTCCCTTAGGAACTTCTGCAAAACCTTCTATTACTAGTGGGCCTATGGCTCGTCCTCCTGTGGTGGTGGAGCCTGTGGCCCCTTCGGATCCATCCATTGTGTCTTTAATTGAAGAATCAGCAATCATTAACGCAGGGGCGCCTGAAATTGTGCCCCCTGCACACGGTGGGTTTACAATTACATCCTCTGAAACAACTACCCCTGCAATATTGGATGTATCAGTTACTAGTCATACTACTACTAGTATATTTAGAAATCCTGTCTTTACAGAACCTTCTGTAACACAACCCCAACCACCCGTGGAGGCTAATGGACATATATTAATTTCTGCACCCACTATAACGTCACACCCTATAGAGGAAATTCCTTTAGATACTTTTGTGATATCCTCTAGTGATAGCGGTCCTACATCCAGTACCCCTGTTCCTGGTACTGCACCTAGGCCTCGTGTGGGCCTATATAGTCGTGCATTGCACCAGGTGCAGGTTACAGACCCTGCATTTCTTTCCACTCCTCAACGCTTAATTACATATGATAACCCTGTATATGAAGGGGAGGATGTTAGTGTACAATTTAGTCATGATTCTATACACAATGCACCTGATGAGGCTTTTATGGACATAATTCGTTTGCACAGACCTGCTATTGCGTCCCGACGTGGCCTTGTGCGGTACAGTCGCATTGGACAACGGGGGTCCATGCACACTCGCAGCGGAAAGCACATAGGGGCCCGCATTCATTATTTTTATGATATTTCACCTATTGCACAAGCTGCAGAAGAAATAGAAATGCACCCTCTTGTGGCTGCACAGGATGATACATTTGATATTTATGCTGAATCTTTTGAACCTGACATTAACCCTACCCAACACCCTGTTACAAATATATCAGATACATATTTAACTTCCACACCTAATACAGTTACACAACCGTGGGGTAACACCACAGTTCCATTGTCAATTCCTAATGACCTGTTTTTACAGTCTGGCCCTGATATAACTTTTCCTACTGCACCTATGGGAACACCCTTTAGTCCTGTAACTCCTGCTTTACCTACAGGCCCTGTTTTCATTACAGGTTCTGGATTTTATTTGCATCCTGCATGGTATTTTGCACGTAAACGCCGTAAACGTATTCCCTTATTTTTTTCAGATGTGGCGGCC
>CDK36723
ATGGCACATAGTAGGGCCCGACGACGCAAGCGTGCGTCAGCTACACAGCTATATCAAACATGTAAACTCACTGGAACATGCCCCCCAGATGTAATTCCTAAGGTGGAACACAACACCATTGCAGATCAAATATTAAAATGGGGGAGTTTGGGGGTGTTTTTTGGAGGGTTGGGTATAGGCACCGGTTCCGGCACTGGGGGTCGTACTGGCTATGTTCCCTTAGGAACTTCTGCAAAACCTTCTATTACTAGTGGGCCTATGGCTCGTCCTCCTGTGGTGGTGGAGCCTGTGGCCCCTTCGGATCCATCCATTGTGTCTTTAATTGAAGAATCGGCAATCATTAACGCAGGGGCGCCTGAAATTGTGCCCCCTGCACACGGTGGGTTTACAATTACATCCTCTGAAACAACTACCCCTGCAATATTGGATGTATCAGTTACTAGTCATACTACTACTAGTATATTTAGAAATCCTGTCTTTACAGAACCTTCTGTAACACAACCCCAACCACCCGTGGAGGCTAATGGACATATATTAATTTCTGCACCCACTATAACGTCACACCCTATAGAGGAAATTCCTTTAGATACTTTTGTGATATCCTCTAGTGATAGCGGTCCTACATCCAGTACCCCTGTTCCTGGTACTGCACCTCGGCCTCGTGTGGGCCTATATAGTCGTGCATTGCACCAGGTGCAGGTTACAGACCCTGCATTTCTTTCCACTCCTCAACGCTTAATTACATATGATAACCCTGTATATGAAGGGGAGGATGTTAGTGTACAATTTAGTCATGATTCTATACACAATGCACCTGATGAGGCTTTTATGGACATAATTCGTTTGCACAGACCTGCTATTGCGTCCCGACGTGGCCTTGTGCGGTACAGTCGCATTGGACAACGGGGGTCTATGCACACTCGCAGCGGAAAGCACATAGGGGCCCGCATTCATTATTTTTATGATATTTCACCTATTGCACAAGCTGCAGAAGAAATAGAAATGCACCCTCTTGTGGCTGCACAGGAAGATACATTTGATATTTATGCTGAATCTTTTGAACCTGACATTAACCCTACCCAACACCCTGTTACAAATATATCACATACATATTTAACTTCCACACCTAATACAGTTACACAACCGTGGGGTAACACCACAGTTCCATTGTCAATTCCTAATGACCTGTTTTTACAGTCTGGCCCTGATATAACTTTTCCTACTGCACCTATGGGAACACCCTTTAGTCCTGTAACTCCTGCTTTACCTACAGGCCCTGTTTTCATTACAGGTTCTGGATTTTATTTGCATCCTGCATGGTATTTTGCACGTAAACGCCGTAAACGTATTCCCTTATTTTTTTCAGATGTGGCGGCC
>CCJ09348
ATGGCACATAGTAGGGCCCGACGACGCAAGCGTGCGTCAGCTACACAGCTATATCAAACATGTAAACTCACTGGAACATGCCCCCCAGATGTAATTCCTAAGGTGGAACACAACACCATTGCAGATCAAATATTAAAATGGGGGAGTTTGGGGGTGTTTTTTGGAGGGTTGGGTATAGGCACCGGTTCCGGCACTGGGGGTCGTACTGGCTATGTTCCCTTAGGAACTTCTGCAAAACCTTCTATTACTAGTGGGCCTATGGCTCGTCCTCCTGTGGTGGTGGAGCCTGTGGCCCCTTCGGATCCATCCATTGTGTCTTTAATTGAAGAATCGGCAATCATTAACGCAGGGGCGCCTGAAATTGTGCCCCCTGCACACGGTGGGTTTACAATTACATCCTCTGAAACAACTACCCCTGCAATATTGGATGTATCAGTTACTAGTCATACTACTACTAGTATATTTAGAAATCCTGTCTTTACAGAACCTTCTGTAACACAACCCCAACCACCCGTGGAGGCTAATGGACATATATTAATTTCTGCACCCACTATAACGTCACACCCTATAGAGGAAATTCCTTTAGATACGTTTGTGATATCCTCTAGTGATAGCGGTCCTACATCCAGTACCCCTGTTCCTGGTACTGCACCTCGGCCTCGTGTGGGCCTATATAGTCGTGCATTGCACCAGGTGCAGGTTACAGACCCTGCATTTCTTTCCACTCCTCAACGCTTAATTACATATGATAACCCTGTATATGAAGGGGAGGATGTTAGTGTACAATTTAGTCATGATTCTATACACAATGCACCTGATGAGGCTTTTATGGACATAATTCGTTTGCACAGACCTGCTATTGCGTCCCGACGTGGCCTTGTGCGGTACAGTCGCATTGGACAACGGGGGTCTATGCACACTCGCAGCGGAAAGCACATAGGGGCCCGCATTCATTATTTTTATGATATTTCACCTATTGCACAAGCTGCAGAAGAAATAGAAATGCACCCTCTTGTGGCTGCACAGGAAGATACATTTGATATTTATGCTGAATCTTTTGAACCTGACATTAACCCTACCCAACACCCTGTTACAAATATATCAGATACATATTTAACTTCCACACCTAATACAGTTACACAACCGTGGGGTAACACCACAGTTCCATTGTCAATTCCTAATGACCTGTTTTTACAGTCTGGCCCTGATATAACTTTTCCTACTGCACCTATGGGAACACCCTTTAGTCCTGTAACTCCTGCTTTACCTACAGGCCCTGTTTTCATTACAGGTTCTGGATTTTATTTGCATCCTGCATGGTATTTTGCACGTAAACGCCGTAAACGTATTCCCTTATTTTTTTCAGATGTGGCGGCC
>CDK37182
ATGGCACATAGTAGGGCCCGACGACGCAAGCGTGCGTCAGCTACACAGCTATATCAAACATGTAAACTTACTGGAACATGCCCCCCAGATGTAATTCCTAAGGTGGAGCACAACACCATTGCAGATCAAATATTAAAATGGGGAAGTTTGGGGGTTTTTTTTGGAGGGTTGGGTATAGGCACCGGTTCCGGCACTGGGGGTCGTACTGGCTATGTTCCCTTAGGAACTTCTGCAAAACCTTCTATTACTAGTGGGCCTATGGCTCGTCCTCCTGTGGTGGTGGAGCCTGTGGCCCCTTCGGATCCATCCATTGTGTCTTTAATTGAAGAATCAGCAATCATTAACGCAGGGGCGCCTGAAATTGTGCCCCCTGCACACGGTGGGTTTACAATTACATCCTCTGAAACAACTACCCCTGCAATATTGGATGTATCAGTTACTAGTCATACTACTACTAGTATATTTAGAAATCCTGTCTTTACAGAACCTTCTGTAACACAACCCCAACCACCCGTGGAGGCTAATGGACATATATTAATTTCTGCACCCACTATAACGTCACACCCTATAGAGGAAATTCCTTTAGATACTTTTGTGATATCCTCTAGTGATAGCGGTCCTACATCCAGTACCCCTGTTCCTGGTACTGCACCTAGGCCTCGTGTGGGCCTATATAGTCGTGCATTGCACCAGGTGCAGGTTACAGACCCTGCATTTCTTTCCACTCCTCAACGCTTAATTACATATGATAACCCTGTATATGAAGGGGAGGATGTTAGTGTACAATTTAGTCATGATTCTATACACAATGCACCTGATGAGGCTTTTATGGACATAATTCGTTTGCACAGACCTGCTATTGCGTCCCGACGTGGCCTTGTGCGGTACAGTCGCATTGGACAACGGGGGTCTATGCACACTCGCAGCGGAAAGCACATAGGGGCCCGCATTCATTATTTTTATGATATTTCACCTATTGCACAAGCTGCAGAAGAAATAGAAATGCACCCTCTTGTGGCTGCACAGGATGATACATTTGATATTTATGCTGAATCTTTTGAACCTGACATTAACCCTACCCAACACCCTGTTACAAATATATCAGATACATATTTAACTTCCACACCTAATACAGTTACACAACCGTGGGGTAACACCACAGTTCCATTGTCAATTCCTAATGACCTGTTTTTACAGTCTGGCCCTGATATAACTTTTCCTACTGCACCTATGGGAACACCCTTTAGTCCTGTAACTCCTGCTTTACCTACAGGCCCTGTTTTCATTACAGGTTCTGGATTTTATTTGCATCCTGCATGGTATTTTGCACGTAAACGCCGTAAACGTATTCCCTTATTTTTTTCAGATGTGGCGGCC
>CDK36525
ATGGCACATAGTAGGGCCCGACGACGCAAGCGTGCGTCAGCTACACAGCTATATCAAACATGTAAACTCACTGGAACATGCCCCCCAGATGTAATTCCTAAGGTGGAGCACAACACCATTGCAGATCAAATATTAAAATGGGGAAGTTTGGGGGTGTTTTTTGGAGGGTTGGGTATAGGCACGGGTTCCGGCACTGGGGGTCGTACTGGCTATGTTCCCTTACAAACTTCTGCAAAACCTTCTATTACTAGTGGGCCTATGGCTCGTCCTCCTGTGGTGGTGGAGCCTGTGGCCCCTTCGGATCCATCCATTGTGTCTTTAATTGAAGAATCAGCAATCATTAACGCAGGGGCGCCTGAAATTGTGCCCCCTGCACACGGTGGGTTTACAATTACATCCTCTGAAACAACTACCCCTGCAATATTGGATGTATCAGTTACTAGTCACACTACTACTAGTATATTTAGAAATCCTGTCTTTACAGAACCTTCTGTAACACAACCCCAACCACCCGTGGAGGCTAATGGACATATATTAATTTCTGCACCCACTGTAACGTCACACCCTATAGAGGAAATTCCTTTAGATACTTTTGTGGTATCATCTAGTGATAGCGGTCCTACATCCAGTACCCCTGTTCCTGGTACTGCACCTCGGCCTCGTGTGGGCCTATATAGTCGTGCATTGCACCAGGTGCAGGTTACAGACCCTGCATTTCTTTCCACTCCTCAACGCTTAATTACATATGATAACCCTGTATATGAAGGGGAGGATGTTAGTGTACAATTTAGTCATGATTCTATACACAATGCACCTGATGAGGCTTTTATGGACATAATTCGTTTGCACAGACCTGCCATTGCGTCCCGACGTGGCCTTGTGCGGTACAGTCGCATTGGACAACGGGGGTCTATGCACACTCGCAGCGGAAAGCACATAGGGGCCCGCATTCATTATTTTTATGATATTTCACCTATTGCACAAGCTGCAGAAGAAATAGAAATGCACCCTCTTGTGGCTGCACAGGATGATACATTTGATATTTATGCTGAATCTTTTGAACCTGGCATTAACCCTACCCAACACCCTGTTACAAATATATCAGATACATATTTAACTTCCACACCTAATACAGTTACACAACCGTGGGGTAACACCACAGTTCCATTGTCACTTCCTAATGACCTGTTTTTACAATCTGGCCCTGATATAACGTTTCCTACTGCACCTATGGGAACACCCTTTAGTCCTGTAACTCCTGCTTTACCTACAGGCCCTGTTTTCATTACAGGTTCTGGATTTTATTTGCATCCTGCATGGTATTTTGCACGTAAACGCCGTAAACGTATTCCCTTATTTTTTTCAGATGTGGCGGCC
>CDK37236
ATGGCACATAGTAGGGCCCGACGACGCAAGCGTGCGTCAGCTACACAGCTATATCAAACATGTAAACTCACTGGAACATGCCCCCCAGATGTAATTCCTAAGGTGGAACACAACACCATTGCAGATCAAATATTAAAATGGGGGAGTTTGGGGGTGTTTTTTGGAGGGTTGGGTATAGGCACCGGTTCCGGCACTGGGGGTCGTACTGGCTATGTTCCCTTAGGAACTTCTGCAAAACCTTCTATTACTAGTGGGCCTATGGCTCGTCCTCCTGTGGTGGTGGAGCCTGTGGCCCCTTCGGATCCATCCATTGTGTCTTTAATTGAAGAATCGGCAATCATTAACGCAGGGGCGCCTGAAATTGTGCCCCCTGCACACGGTGGGTTTACAATTACATCCTCTGAAACAACTACCCCTGCAATATTGGATGTATCAGTTACTAGTCATACTACTACTAGTATATTTAGAAATCCTGTCTTTACAGAACCTTCTGTAACACAACCCCAACCACCCGTGGAGGCTAATGGACATATATTAATTTCTGCACCCACTATAACGTCACACCCTATAGAGGAAATTCCTTTAGATACTTTTGTGATATCCTCTAGTGATAGCGGTCCTACATCCAGTACCCCTGTTCCTGGTACTGCGCCTCGGCCTCGTGTGGGCCTATATAGTCGTGCATTGCACCAGGTGCAGGTTACAGACCCTGCATTTCTTTCCACTCCTCAACGCTTAATTACATATGATACCCCTGTATATGAAGGGGAGGATGTTAGTGTACAATTTAGTCATGATTCTATACACAATGCACCTGATGAGGCTTTTATGGACATAATTCGTTTGCACAGACCTGCTATTGCGTCCCGACGTGGCCTTGTGCGGTACAGTCGCATTGGACAACGGGGGTCTATGCACACTCGCAGCGGAAAGCACATAGGGGCCCGCATTCATTATTTTTATGATATTTCACCTATTGCACAAGCTGCAGAAGAAATAGAAATGCACCCTCTTGTGGCTGCACAGGAAGATACATTTGATATTTATGCTGAATCTTTTGAACCTGACATTAACCCTACCCAACACCCTGTTACAAATATATCAGATACATATTTAACTTCCACACCTAATACAGTTACACAACCGTGGGGTAACACCACAGTTCCATTGTCAATTCCTAATGACCTGTTTTTACAGTCTGGCCCTGATATAACTTTTCCTACTGCACCTATGGGAACACCCTTTAGTCCTGTAACTCCTGCTTTACCTACAGGCCCTGTTTTCATTACAGGTTCTGGATTTTATTTGCATCCTGCATGGTATTTTGCACGTAAACGCCGTAAACGTATTCCCTTATTTTTTTCAGATGTGGCGGCC
>CDK37128
ATGGCACATAGTAGGGCCCGACGACGCAAGCGTGCGTCAGCTACACAGCTATATCAAACATGTAAACTCACTGGAACATGCCCCCCAGATGTAATTCCTAAGGTGGAACACAACACCATTGCAGATCAAATATTAAAATGGGGGAGTTTGGGGGTGTTTTTTGGAGGGTTGGGTATAGGCACCGGGTCCGGCACTGGGGGTCGTACTGGCTATGTTCCCTTAGGAACTTCTGCAAAACCTTCTATTACTAGTGGGCCTATGGCTCGTCCTCCTGTGGTGGTTGAGCCTGTGGCCCCTTCGGATCCATCCATTGTGTCTTTAATTGAAGAATCGGCAATTATTAACGCAGGGGCGCCTGAAATTGTGCCCCCTGCACACGGTGGGTTTACAATTACATCCTCTGAAACAACTACCCCTGCAATATTGGATGTATCAGTTACTAGTCATACTACTACTAGTATATTTAGAAATCCTGTCTTTACAGAACCTTCTGTAACACAACCCCAACCACCCGTGGAGGCTAATGGACATATATTAATTTCTGCACCCACTATAACGTCACACCCTATAGAGGAAATTCCTTTAGATACTTTTGTGATATCCTCTAGTGATAGCGGTCCTACATCCAGTACCCCTGTTCCTGGTACTGCACCTCGGCCTCGTGTGGGCCTATATAGTCGTGCATTGCACCAGGTGCAGGTTACAGACCCTGCATTTCTTTCCACTCCTCAACGCTTAATTACATATGATAACCCTGTATATGAAGGGGAGGATGTTAGTGTACAATTTAGTCATGATTCTATACACAATGCACCTGATGAGGCTTTTATGGACATAATTCGTTTGCACAGACCTGCTATTGCGTCCCGACGTGGCCTTGTGCGGTACAGTCGCATTGGACAACGGGGGTCTATGCACACTCGCAGCGGAAAGCACATAGGGGCCCGCATTCATTATTTTTATGATATTTCACCTATTGCACAAGCTGCAGAAGAAATAGAAATGCACCCTCTTGTGGCTGCACAGGATGATACATTTGATATTTATGCTGAATCTTTTGAACCTGACATTAACCCTACCCAACACCCTGTTACAAATATATCAGATACATATTTAACTTCCACACCTAATACAGTTACACAACCGTGGGGTAACACCACAGTTCCATTGTCAATTCCTAATGACCTGTTTTTACAGTCTGGCCCTGATATAACTTTTCCTACTGCACCTATGGGAACACCCTTTAGTCCTGTAACTCCTGCTTTACCTACAGGCCCTGTTTTCATTACAGGTTCTGGATTTTATTTGCATCCTGCATGGTATTTTGCACGTAAACGCCGTAAACGTATTCCCTTATTTTTTTCAGATGTGGCGGCC
>CDK36786
ATGGCACATAGTAGGGCCCGACGACGCAAGCGTGCGTCAGCTACACAGCTATATCAAACATGTAAACTTACTGGAACATGCCCCCCAGATGTAATTCCTAAGGTGGAGCACAACACCATTGCAGATCAAATATTAAAATGGGGAAGTTTGGGGGTTTTTTTTGGAGGGTTGGGTATAGGCACCGGTTCCGGCACTGGGGGTCGTACTGGCTATGTTCCCTTAGGAACTTCTGCAAAACCTTCTATTACTAGTGGGCCTATGGCTCGTCCTCCTGTGGTGGTGGAGCCTGTGGCCCCTTCGGATCCATCCATTGTGTCTTTAATTGAAGAATCAGCAATCATTAACGCAGGGGCGCCTGAAATTGTGCCCCCTGCACACGGTGGGTTTACAATTACATCCTCTGAAACAACTACCCCTGCAATATTGGATGTATCAGTTACTAGTCATACTACTACTAGTATATTTAGAAATCCTGTCTTTACAGAACCTTCTGTAACACAACCCCAACCACCCGTGGAGGCTAATGGACATATATTAATTTCTGCACCCACTATAACGTCACACCCTATAGAGGAAATTCCTTTAGATACTTTTGTGATATCCTCTAGTGATAGCGGTCCTACATCCAGTACCCCTGTTCCTGGTACTGCACCTAGGCCTCGTGTGGGCCTATATAGTCGTGCATTGCACCAGGTGCAGGTTACAGACCCTGCATTTCTTTCCACTCCTCAACGCTTAATTACATATGATAACCCTGTATATGAAGGGGAGGATGTTAGTGTACAATTTAGTCATGATTCTATACACAATGCACCTGATGAGGCTTTTATGGACATAATTCGTTTGCACAGACCTGCTATTGCGTCCCGACGTGGCCTTGTGCGGTACAGTCGCATTGGACAACGGGGGTCTATGCACACTCGCAGCGGAAAGCACATAGGGGCCCGCATTCATTATTTTTATGATATTTCACCTATTGCACAAGCTGCAGAAGAAATAGAAATGCACCCTCTTGTGGCTGCACAGGATGATACATTTGATATTTATGCTGAATCTTTTGAACCTGACATTAACCCTACCCAACACCCTGTTACAAATATATCAGATACATATTTAACTTCCACACCTAATACAGTTACACAACCGTGGGGTAACACCACAGTTCCATTGTCAATTCCTAATGACCTGTTTTTACAGTCTGGCCCTGATATAACTTTTCCTACTGCACCTATGGGAACACCCTTTAGTCCTGTAACTCCTGCTTTACCTACAGGCCCTGTTTTCATTACAGGTTCTGGATTTTATTTGCATCCTGCATGGTATTTTGCACGTAAACGCCGTAAACGTATTCCCTTATTTTTTTCAGATGTGGCGGCC
>CDK37335
ATGGCACATAGTAGGGCCCGACGACGCAAGCGTGCGTCAGCTACACAGCTATATCAAACATGTAAACTCACGGGAACATGCCCCCCAGATGTAATTCCTAAGGTGGAGCACAACACCATTGCAGATCAAATATTAAAATGGGGGAGTTTGGGGGTTTTTTTTGGAGGGTTGGGTATAGGCACCGGTTCCGGCACTGGGGGTCGTACTGGCTATGTTCCCTTAGGAACTTCTGCAAAACCTTCTATTACTAGTGGGCCTATGGCTCGTCCTCCTGTGGTGGTGGAGCCTGTGGCCCCTTCGGATCCATCCATTGTGTCTTTAATTGAAGAATCGGCAATCATTAACGCAGGGGCGCCTGAAATTGTGCCCCCTGCACACGGTGGGTTTACAATTACATCCTCTGAAACAACTACCCCTGCAATATTGGATGTATCAGTTACTAGTCATACTACTACTAGTATATTTAGAAATCCTGTCTTTACAGAACCTTCTGTAACACAACCCCAACCACCCGTGGAGGCTAATGGACATATATTAATTTCTGCACCCACTATAACGTCACACCCTATAGAGGAAATTCCTTTAGATACTTTTGTGATATCCTCTAGTGATAGCGGTCCTACATCCAGTACCCCTGTTCCTGGTACTGCACCTAGGCCTCGTGTGGGCCTATATAGTCGTGCATTGCACCAGGTGCAGGTTACAGACCCTGCATTTCTTTCCACTCCTCAACGCTTAATTACATATGATAACCCTGTATATGAAGGGGAGGATGTTAGTGTACAATTTAGTCATGATTCTATACACAATGCACCTGATGAGGCTTTTATGGACATAATTCGTTTGCACAGACCTGCTATTGCGTCCCGACGTGGCCTTGTGCGGTACAGTCGCATTGGACAACGGGGGTCTATGCACACTCGCAGCGGAAAGCACATAGGGGCCCGCATTCATTATTTTTATGATATTTCACCTATTGCACAAGCTGCAGAAGAAATAGAAATGCACCCTCTTGTGGCTGCACAGGATGATACATTTGATATTTATGCTGAATCTTTTGAACCTGGCATTAACCCTACCCAACACCCTGTTACAAATATATCAGATACATATTTAACTTCCACACCTAATACAGTTACACAACCGTGGGGTAACACCACAGTTCCATTGTCAATTCCTAATGACCTGTTTTTACAGTCTGGCCCTGATATAACTTTTCCTACTGCACCTATGGGAACACCCTTTAGTCCTGTAACTCCTGCTTTACCTACAGGCCCTGTTTTCATTACAGGTTCTGGATTTTATTTGCATCCTGCATGGTATTTTGCACGTAAACGCCGTAAACGTATTCCCTTGTTTTTTTCAGATGTGGCGGCC
>CDK36543
ATGGCACATAGTAGGGCCCGACGACGCAAGCGTGCGTCAGCTACACAGCTATATCAAACATGTAAACTCACTGGAACATGCCCCCCAGATGTAATTCCTAAGGTGGAGCACAACACCATTGCAGATCAAATATTAAAATGGGGAAGTTTGGGGGTGTTTTTTGGAGGGTTGGGTATAGGCACGGGTTCCGGCACTGGGGGTCGTACTGGCTATGTTCCCTTACAAACTTCTGCAAAACCTTCTATTACTAGTGGGCCTATGGCTCGTCCTCCTGTGGTGGTGGAGCCTGTGGCCCCTTCGGATCCATCCATTGTGTCTTTAATTGAAGAATCGGCAATCATTAACGCAGGGGCGCCTGAAATTGTGCCCCCTGCACACGGTGGGTTTACAATTACATCCTCTGAAACAACTACCCCTGCAATATTGGATGTATCAGTTACTAGTCACACTACTACTAGTATATTTAGAAATCCTGTCTTTACAGAACCTTCTGTAACACAACCCCAACCACCCGTGGAGGCTAATGGACATATATTAATTTCTGCACCCACTGTAACGTCACACCCTATAGAGGAAATTCCTTTAGATACTTTTGTGGTATCATCTAGTGATAGCGGTCCTACATCCAGTACCCCTGTTCCTGGTACTGCACCTCGGCCTCGTGTGGGCCTATATAGTCGTGCATTGCACCAGGTGCAGGTTACAGACCCTGCATTTCTTTCCACTCCTCAACGCTTAATTACATATGATAACCCTGTATATGAAGGGGAGGATGTTAGTGTACAATTTAGTCATGATTCTATACACAATGCACCTGATGAGGCTTTTATGGACATAATTCGTTTGCACAGACCTGCCATTGCGTCCCGACGTGGCCTTGTGCGGTACAGTCGCATTGGACAACGGGGGTCTATGCACACTCGCAGCGGAAAGCACATAGGGGCCCGCATTCATTATTTTTATGATATTTCACCTATTGCACAAGCTGCAGAAGAAATAGAAATGCACCCTCTTGTGGCTGCACAGGATGATACATTTGATATTTATGCTGAATCTTTTGAACCTGGCATTAACCCTACCCAACACCCTGTTACAAATATATCAAATACATATTTAACTTCCACACCTAATACAGTTACACAACCGTGGGGTAACACCACAGTTCCATTGTCACTTCCTAATGACCTGTTTTTACAATCTGGCCCTGATATAACTTTTCCTACTGCACCTATGGGAACACCCTTTAGTCCTGTAACTCCTGCTTTACCTACAGGCCCTGTTTTCATTACAGGTTCTGGATTTTATTTGCATCCTGCATGGTATTTTGCACGTAAACGCCGTAAACGTATTCCCTTATTTTTTTCAGATGTGGCGGCC
>AFL91960
ATGGCACATAGTAGGGCCCGACGACGCAAGCGTGCGTCAGCTACACAGCTATATCAAACATGTAAACTCACTGGAACATGCCCCCCAGATGTAATTCCTAAGGTGGAACACAACACCATTGCAGATCAAATATTAAAATGGGGGAGTTTGGGGGTGTTTTTTGGAGGGTTGGGTATAGGCACCGGTTCCGGCACTGGGGGTCGTACTGGCTATGTTCCCTTAGGAACTTCTGCAAAACCTTCTATTACTAGTGGGCCTATGGCTCGTCCTCCTGTGGTGGTTGAGCCTGTGGCCCCTTCGGATCCATCCATTGTGTCTTTAATTGAAGAATCGGCAATTATTAACGCAGGGGCGCCTGAAATTGTGCCCCCTGCACACGGTGGGTTTACAATTACATCCTCTGAAACAACTACCCCTGCAATATTGGATGTATCAGTTACTAGTCATACTACTACTAGTATATTTAGAAATCCTGTCTTTACAGAACCTTCTGTAACACAACCCCAACCACCCGTGGAGGCTAATGGACATATATTAATTTCTGCACCCACTATAACGTCACACCCTATAGAGGAAATTCCTTTAGATACTTTTGTGATATCCTCTAGTAATAGCGGTCCTACATCCAGTACCCCTGTTCCTGGTACTGCACCTCGGCCTCGTGTGGGCCTATATAGTCGTGCATTGCACCAGGTGCAGGTTACAGACCCTGCATTTCTTTCCACTCCTCAACGCTTAATTACATATGATAACCCTGTATATGAAGGGGAGGATGTTAGTGTACAATTTAGTCATGATTCTATACACAATGCACCTGATGAGGCTTTTATGGACATAATTCGTTTGCACAGACCTGCTATTGCGTCCCGACGTGGCCTTGTGCGGTACAGTCGCATTGGACAACGGGGGTCTATGCACACTCGCAGCGGAAAGCACATAGGGGCCCGCATTCATTATTTTTATGATATTTCACCTATTGCACAAGCTGCAGAAGAAATAGAAATGCACCCTCTTGTGGCTGCACAGGATGATACATTTGATATTTATGCTGAATCTTTTGAACCTGACATTAACCCTACCCAACACCCTGTTACAAATATATCAGATACATATTTAACTTCCACACCTAATACAGTTACACAACCGTGGGGTAACACCACAGTTCCATTGTCAATTCCTAATGACCTGTTTTTACAGTCTGGCCCTGATATAACTTTTCCTACTGCACCTATGGGAACACCCTTTAGTCCTGTAACTCCTGCTTTACCTACAGGCCCTGTTTTCATTACAGGTTCTGGATTTTATTTGCATCCTGCATGGTATTTTGCACGTAAACGCCGTAAACGTATTCCCTTATTTTTTTCAGATGTGGCGGCC
>CDK36849
ATGGCACATAGTAGGGCCCGACGACGCAAGCGTGCGTCAGCTACACAGCTATATCAAACATGTAAACTCACTGGAACATGCCCCCCAGATGTAATTCCTAAGGTGGAACACAACACCATTGCAGATCAAATATTAAAATGGGGGAGTTTGGGGGTGTTTTTTGGAGGGTTGGGTATAGGCACCGGTTCCGGCACTGGGGGTCGTACTGGCTATGTTCCCTTAGGAACTTCTGCAAAACCTTCTATTACTAGTGGGCCTATGGCTCGTCCTCCTGTGGTGGTGGAGCCTGTGGCCCCTTCGGATCCATCCATTGTGTCTTTAATTGAAGAATCGGCAATCATTAACGCAGGGGCGCCTGAAATTGTGCCCCCTGCACACGGTGGGTTTACAATTACATCCTCTGAAACAACTACCCCTGCAATATTGGATGTATCAGTTACTAGTCATACTACTACTAGTATATTTAGAAATCCTGTCTTTACAGAACCTTCTGTAACACAACCCCAACCACCCGTGGAGGCTAATGGACATATATTAATTTCTGCACCCACTATAACGTCACACCCTATAGAGGAAATTCCTTTAGATACGTTTGTGATATCCTCTAGTGATAGCGGTCCTACATCCAGTACCCCTGTTCCTGGTACTGCACCTCGGCCTCGTGTGGGCCTATATAGTCGTGCATTGCACCAGGTGCAGGTTACAGACCCTGCATTTCTTTCCACTCCTCAACGCTTAATTACATATGATAACCCTGTATATGAAGGGGAGGATGTTAGTGTACAATTTAGTCATGATTCTATACACAATGCACCTGATGAGGCTTTTATGGACATAATTCGTTTGCACAGACCTGCTATTGCGTCCCGACGTGGCCTTGTGCGGTACAGTCGCATTGGACAACGGGGGTCTATGCACACTCGCAGCGGAAAGCACATAGGGGCCCGCATTCATTATTTTTATGATATTTCACCTATTGCACAAGCTGCAGAAGAAATAGAAATGCACCCTCTTGTGGCTGCACAGGAAGATACATTTGATATTTATGCTGAATCTTTTGAACCTGACATTAACCCTACCCAACACCCTGTTACAAATATATCAGATACATATTTAACTTCCACACCTAATACAGTTACACAACCGTGGGGTAACACCACAGTTCCATTGTCAATTCCTAATGACCTGTTTTTACAGTCTGGCCCTGATATAACTTTTCCTACTGCACCTATGGGAACACCCTTTAGTCCTGTAACTCCTGCTTTACCTACAGGCCCTGTTTTCATTACAGGTTCTGGATTTTATTTGCATCCTGCATGGTATTTTGCACGTAAACGCCGTAAACGTATTCCCTTATTTTTTTCAGATGTGGCGGCC
>CDK37533
ATGGCACATAGTAGGGCCCGACGACGCAAGCGTGCGTCAGCTACACAGCTATATCAAACATGTAAACTCACTGGAACATGCCCCCCAGATGTAATTCCTAAGGTGGAGCACAACACCATTGCAGATCAAATATTAAAATGGGGAAGTTTGGGGGTGTTTTTTGGAGGGTTGGGTATAGGCACGGGTTCCGGCACTGGGGGTCGTACTGGCTATGTTCCCTTACAAACTTCTGCAAAACCTTCTATTACTAGTGGGCCTATGGCTCGTCCTCCTGTGGTGGTGGAGCCTGTGGCCCCTTCGGATCCATCCATTGTGTCTTTAATTGAAGAATCAGCAATCATTAACGCAGGGGCGCCTGAAATTGTGCCCCCTGCACACGGTGGGTTTACAATTACATCCTCTGAAACAACTACCCCTGCAATATTGGATGTATCAGTTACTAGTCACACTACTACTAGTATATTTAGAAATCCTGTCTTTACAGAACCTTCTGTAACACAACCCCAACCACCCGTGGAGGCTAATGGACATATATTAATTTCTGCACCCACTGTAACGTCACACCCTATAGAGGAAATTCCTTTAGATACTTTTGTGGTATCATCTAGTGATAGCGGTCCTACATCCAGTACCCCTGTTCCTGGTACTGCACCTCGGCCTCGTGTGGGCCTATATAGTCGTGCATTGCACCAGGTGCAGGTTACAGACCCTGCATTTCTTTCCACTCCTCAACGCTTAATTACATATGATAACCCTGTATATGAAGGGGAGGATGTTAGTGTACAATTTAGTCATGATTCTATACACAATGCACCTGATGAGGCTTTTATGGACATAATTCGTTTGCACAGACCTGCCATTGCGTCCCGACGTGGCCTTGTGCGGTACAGTCGCATTGGACAACGGGGGTCTATGCACACTCGCAGCGGAAAGCACATAGGGGCCCGCATTCATTATTTTTATGATATTTCACCTATTGCACAAGCTGCAGAAGAAATAGAAATGCACCCTCTTGTGGCTGCACAGGATGATACATTTGATATTTATGCTGAATCTTTTGAACCTGGCATTAACCCTACCCAACACCCTGTTACAAATATATCAGATACATATTTAACTTCCACACCTAATACAGTTACACAACCGTGGGGTAACACCACAGTTCCATTGTCACTTCCTAATGACCTGTTTTTACAATCTGGCCCTGATATAACGTTTCCTACTGCACCTATGGGAACACCCTTTAGTCCTGTAACTCCTGCTTTACCTACAGGCCCTGTTTTCATTACAGGTTCTGGATTTTATTTGCATCCTGCATGGTATTTTGCACGTAAACGCCGTAAACGTATTCCCTTATTTTTTTCAGATGTGGCGGCC
>CBY85411
ATGGCACATAGTAGGGCCCGACGACGCAAGCGTGCGTCAGCTACACAGCTATATCAAACATGTAAACTCACTGGAACATGCCCCCCAGATGTAATTCCTAAGGTGGAGCACAACACCATTGCAGATCAAATATTAAAATGGGGAAGTTTGGGGGTGTTTTTTGGAGGGTTGGGTATAGGCACGGGTTCCGGCACTGGGGGTCGTACTGGCTATGTTCCCTTACAAACTTCTGCAAAACCTTCTATTACTAGTGGGCCTATGGCTCGTCCTCCTGTGGTGGTGGAGCCTGTGGCCCCTTCGGATCCATCCATTGTGTCTTTAATTGAAGAATCTGCAATCATTAACGCAGGGGCGCCTGAAATTGTGCCCCCTGCACACGGTGGGTTTACAATTACATCCTCTGAAACAACTACCCCTGCAATATTGGATGTATCAGTTACTAGTCACACTACTACTAGTATATTTAGAAATCCTGTCTTTACAGAACCTTCTGTAACACAACCCCAACCACCCGTGGAGGCTAATGGACATATATTAATTTCTGCACCCACTGTAACGTCACACCCTATAGAGGAAATTCCTTTAGATACTTTTGTGGTATCATCTAGTGATAGCGGTCCTACATCCAGTACCCCTGTTCCTGGTACTGCACCTCGGCCTCGTGTGGGCCTATATAGTCGTGCATTGCACCAGGTGCAGGTTACAGACCCTGCATTTCTTTCCACTCCTCAACGCTTAATTACATATGATAACCCTGTATATGAAGGGGAGGATGTTAGTGTACAATTTAGTCATGATTCTATACACAATGCACCTGATGAGGCTTTTATGGACATAATTCGTTTGCACAGACCTGCCATTGCGTCCCGACGTGGCCTTGTGCGGTACAGTCGCATTGGACAACGGGGGTCTATGCACACTCGCAGCGGAAAGCACATAGGGGCCCGCATTCATTATTTTTATGATATTTCACCTATTGCACAAGCTGCAGAAGAAATAGAAATGCACCCTCTTGTGGCTGCACAGGATGATACATTTGATATTTATGCTGAATCTTTTGAACCTGGCATTAACCCTACCCAACACCCTGTTACAAATATATCAGATACATATTTAACTTCCACACCTAATACAGTTACACAACCGTGGGGTAACACCACAGTTCCATTGTCACTTCCTAATGACCTGTTTTTACAATCTGGCCCTGATATAACTTTTCCTACTGCACCTATGGGAACACCCTTTAGTCCTGTAACTCCTGCTGTACCTACAGGCCCTGTTTTCATTACAGGTTCTGGATTTTATTTGCATCCTGCATGGTATTTTGCACGTAAACGCCGTAAACGTATTCCCTTATTTTTTTCAGATGTGGCGGCC
>AFL91969
ATGGCACATAGTAGGGCCCGACGACGCAAGCGTGCGTCAGCTACACAGCTATATCAAACATGTAAACTCACTGGAACATGCCCCCCAGATGTAATTCCTAAGGTGGAACACAACACCATTGCAGATCAAATATTAAAATGGGGGAGTTTGGGGGTGTTTTTTGGAGGGTTGGGTATAGGCACCGGTTCCGGCACTGGGGGTCGTACTGGCTATGTTCCCTTAGGAACTTCTGCAAAACCTTCTATTACTAGTGGGCCTATGGCTCGTCCTCCTGTGGTGGTTGAGCCTGTGGCCCCTTCGGATCCATCCATTGTGTCTTTAATTGAAGAATCGGCAATTATTAACGCAGGGGCGCCTGAAATTGTGCCCCCTGCACACGGTGGGTTTACAATTACATCCTCTGAAACAACTACCCCTGCAATATTGGATGTATCAGTTACTAGTCATACTACTACTAGTATATTTAGAAATCCTGTCTTTACAGAACCTTCTGTAACACAACCCCAACCACCCGTGGAGGCTAATGGACATATATTAATTTCTGCACCCACTATAACGTCACACCCTATAGAGGAAATTCCTTTAGATACTTTTGTGATATCCTCTAGTGATAGCGGTCCTACATCCAGTACCCCTGTTCCTGGTACTGCACCTCGGCCTCGTGTGGGCCTATATAGTCGTGCATTGCACCAGGTGCAGGTTACAGACCCTGCATTTCTTTCCACTCCTCAACGCTTAATTACATATGATAACCCTGTATATGAAGGGGAGGATGTTAGTGTACAATTTAGTCATGATTCTATACACAATGCACCTGATGAGGCTTTTATGGACATAATTCGTTTGCACAGACCTGCTATTGCGTCCCGACGTGGCCTTGTGCGGTACAGTCGCATTGGACAACGGGGGTCTATGCACACTCGCAGCGGAAAGCACATAGGGGCCCGCATTCATTATTTTTATGATATTTCACCTATTGCACAAGCTGCAGAAGAAATAGAAATGCACCCTCTTGTGGCTGCACAGGATGATACATTTGATATTTATGCTGAATCTTTTGAACCTGACATTAACCCTACCCAACACCCTGTTACAAATATATCAGATACATATTTAACTTCCACACCTAATACAGTTACACAACCGTGGGGTAACACCACAGTTCCATTGTCAATTCCTAATGACCTGTTTTTACAGTCTGGCCCTGATATAACTTTTCCTACTGCACCTATGGGAACACCCTTTAGTCCTGTAACTCCTGCTTTACCTACAGGCCCTGTTTTCATTACAGGTTCTGGATTTTATTTGCATCCTGCATGGTATTTTGCACGTAAACGCCGTAAACGTATTCCCTTATTTTTTTCAGATGTGGCGGCC
>CDK37002
ATGGCACATAGTAGGGCCCGACGACGCAAGCGTGCGTCAGCTACACAGCTATATCAAACATGTAAACTCACTGGAACATGCCCCCCAGATGTAATTCCTAAGGTGGAACACAACACCATTGCAGATCAAATATTAAAATGGGGGAGTTTGGGGGTGTTTTTTGGAGGGTTGGGTATAGGCACCGGTTCCGGCACTGGGGGTCGTACTGGCTATGTTCCCTTAGGAACTTCTGCAAAACCTTCTATTACTAGTGGGCCTATGGCTCGTCCTCCTGTGGTGGTGGAGCCTGTGGCCCCTTCGGATCCATCCATTGTGTCTTTAATTGAAGAATCGGCAATCATTAACGCAGGGGCGCCTGAAATTGTGCCCCCTGCACACGGTGGGTTTACAATTACATCCTCTGAAACAACTACCCCTGCAATATTGGATGTATCAGTTACTAGTCATACTACTACTAGTATATTTAGAAATCCTGTCTTTACAGAACCTTCTGTAACACAACCCCAACCACCCGTGGAGGCTAATGGACATATATTAATTTCTGCACCCACTATAACGTCACACCCTATAGAGGAAATTCCTTTAGATACTTTTGTGATATCCTCTAGTGATAGCGGTCCTACATCCAGTACCCCTGTTCCTGGTACTGCACCTCGGCCTCGTGTGGGCCTATATAGTCGTGCATTGCACCAGGTGCAGGTTACAGACCCTGCATTTCTTTCCACTCCTCAACGCTTAATTACATATGATAACCCTGTATATGAAGGGGAGGATGTTAGTGTACAATTTAGTCATGATTCTATACACAATGCACCTGATGAGGCTTTTATGGACATAATTCGTTTGCACAGACCTGCTATTGCGTCCCGACGTGGCCTTGTGCGGTACAGTCGCATTGGACAACGGGGGTCTATGCACACTCGCAGCGGAAAGCACATAGGGGCCCGCATTCATTATTTTTATGAAATTTCACCTATTGCACAAGCTGCAGAAGAAATAGAAATGCACCCTCTTGTGGCTGCACAGGAAGATACATTTGATATTTATGCTGAATCTTTTGAACCTGACATTAACCCTACCCAACACCCTGTTACAAATATATCAGATACATATTTAACTTCCACACCTAATACAGTTACACAACCGTGGGGTAACACCACAGTTCCATTGTCAATTCCTAATGACCTGTTTTTACAGTCTGGCCCTGATATAACTTTTCCTACTGCACCTATGGGAACACCCTTTAGTCCTGTAACTCCTGCTTTACCTACAGGCCCTGTTTTCATTACAGGTTCTGGATTTTATTTGCATCCTGCATGGTATTTTGCACGTAAACGCCGTAAACGTATTCCCTTATTTTTTTCAGATGTGGCGGCC
>CDK36840
ATGGCACATAGTAGGGCCCGACGACGCAAGCGTGCGTCAGCTACACAGCTATATCAAACATGTAAACTCACTGGAACATGCCCCCCAGATGTAATTCCTAAGGTGGAACACAACACCATTGCAGATCAAATATTAAAATGGGGGAGTTTGGGGGTGTTTTTTGGAGGGTTGGGTATAGGCACCGGTTCCGGCACTGGGGGTCGTACTGGCTATGTTCCCTTAGGAACTTCTGCAAAACCTTCTATTACTAGTGGGCCTATGGCTCGTCCTCCTGTGGTGGTGGAGCCTGTGGCCCCTTCGGATCCATCCATTGTGTCTTTAATTGAAGAATCGGCAATCATTAACGCAGGGGCGCCTGAAATTGTGCCCCCTGCACACGGTGGGTTTACAATTACATCCTCTGAAACAACTACCCCTGCAATATTGGATGTATCAGTTACTAGTCATACTACTACTAGTATATTTCGAAATCCTGTCTTTACAGAACCTTCTGTAACACAACCCCAACCACCCGTGGAGGCTAATGGACATATATTAATTTCTGCACCCACTATAACGTCACACCCTATAGAGGAAATTCCTTTAGATACTTTTGTGATATCCTCTAGTGATAGCGGTCCTACATCCAGTACCCCTGTTCCTGGTACTGCACCTCGGCCTCGTGTGGGCCTATATAGTCGTGCATTGCACCAGGTGCAGGTTACAGACCCTGCATTTCTTTCCACTCCTCAACGCTTAATTACATATGATAACCCTGTATATGAAGGGGAGGATGTTAGTGTACAATTTAGTCATGATTCTATACACAATGCACCTGATGAGGCTTTTATGGACATAATTCGTTTGCACAGACCTGCTATTGCGTCCCGACGTGGCCTTGTGCGGTACAGTCGCATTGGACAACGGGGGTCTATGCACACTCGCAGCGGAAAGCACATAGGGGCCCGCATTCATTATTTTTATGATATTTCACCTATTGCACAAGCTGCAGAAGAAATAGAAATGCACCCTCTTGTGGCTGCACAGGAAGATACATTTGATATTTATGCTGAATCTTTTGAACCTGACATTAACCCTACCCAACACCCTGTTACAAATATATCAGATACATATTTAACTTCCACACCTAATACAGTTACACAACCGTGGGGTAACACCACAGTTCCATTGTCAATTCCTAATGACCTGTTTTTACAGTCTGGCCCTGATATAACTTTTCCTACTGCACCTATGGGAACACCCTTTAGTCCTGTAACTCCTGCTTTACCTACAGGCCCTGTTTTCATTACAGGTTCTGGATTTTATTTGCATCCTGCATGGTATTTTGCACGTAAACGCCGTAAACGTATTCCCTTATTTTTTTCAGATGTGGCGGCC
>CDK36633
ATGGCACATAGTAGGGCCCGACGACGCAAGCGTGCGTCAGCTACACAGCTATATCAAACATGTAAACTCACTGGAACATGCCCCCCAGATGTAATTCCTAAGGTGGAGCACAACACCATTGCAGATCAAATATTAAAATGGGGAAGTTTGGGGGTGTTTTTTGGAGGGTTGGGTATAGGCACGGGTTCCGGCACTGGGGGTCGTACTGGCTATGTTCCCTTACAAACTTCTGCAAAACCTTCTATTACTAGTGGGCCTATGGCTCGTCCTCCTGTGGTGGTGGAGCCTGTGGCCCCTTCGGATCCATCCATTGTGTCTTTAATTGAAGAATCGGCAATCATTAACGCAGGGGCGCCTGAAATTGTGCCCCCTGCACACGGTGGGTTTACAATTACATCCTCTGAAACAACTACCCCTGCAATATTGGATGTATCAGTTACTAGTCACACTACTACTAGTATATTTAGAAATCCTGTCTTTACAGAACCTTCTGTAACACAACCCCAACCACCCGTGGAGGCTAATGGACATATATTAATTTCTGCACCCACTGTAACGTCACACCCTATAGAGGAAATTCCTTTAGATACTTTTGTGGTATCATCTAGTGATAGCGGTCCTACATCCAGTACCCCTGTTCCTGGTACTGCACCTCGGCCTCGTGTGGGCCTATATAGTCGTGCATTGCACCAGGTGCAGGTTACAGACCCTGCATTTCTTTCCACTCCTCAACGCTTAATTACATATGATAACCCTGTATATGAAGGGGAGGATGTTAGTGTACAATTTAGTCATGATTCTATACACAATGCACCTGATGAGGCTTTTATGGACATAATTCGTTTGCACAGACCTGCCATTGCGTCCCGACGTGGCCTTGTGCGGTACAGTCGCATTGGACAACGGGGGTCTATGCACACTCGCAGCGGAAAGCACATAGGGGCCCGCATTCATTATTTTTATGATATTTCACCTATTGCACAAGCTGCAGAAGAAATAGAAATGCACCCTCTTGTGGCTGCACAGGATGATACATTTGATATTTATGCTGAATCTTTTGAACCTGGCATTAACCCTACCCAACACCCTGTTACAAATATATCAAATACATATTTAACTTCCACACCTAATACAGTTACACAACCGTGGGGTAACACCACAGTTCCATTGTCACTTCCTAATGACCTGTTTTTACAATCTGGCCCTGATATAACTTTTCCTACTGCACCTATGGGAACACCCTTTAGTCCTGTAACTCCTGCTTTACCTACAGGCCCTGTTTTCATTACAGGTTCTGGATTTTATTTGCATCCTGCATGGTATTTTGCACGTAAACGCCGTAAACGTATTCCCTTATTTTTTTCAGATGTGGCGGCC
>CBY85492
ATGGCACATAGTAGGGCCCGACGACGCAAGCGTGCGTCAGCTACACAGCTATATCAAACATGTAAACTCACTGGAACATGCCCCCCAGATGTAATTCCTAAGGTGGAACACAACACCATTGCAGATCAAATATTAAAATGGGGGAGTTTGGGGGTGTTTTTTGGAGGGTTGGGTATAGGCACCGGTTCCGGCACTGGGGGTCGTACTGGCTATGTTCCCTTAGGAACTTCTGCAAAACCTTCTATTACTAGTGGGCCTATGGCTCGTCCTCCTGTGGTGGTGGAGCCTGTGGCCCCTTCGGATCCATCCATTGTGTCTTTAATTGAAGAATCGGCAATCATTAACGCAGGGGCGCCTGAAATTGTGCCCCCTGCACACGGTGGGTTTACAATTACATCCTCTGAAACAACTACCCCTGCAATATTGGATGTATCAGTTACTAGTCATACTACTACTAGTATATTTAGAAATCCTGTCTTTACAGAACCTTCTGTAACACAACCCCAACCACCCGTGGAGGCTAATGGACATATATTAATTTCTGCACCCACTATAACGTCACACCCTATAGAGGAAATTCCTTTAGATACTTTTGTGATATCCTCTAGTGATAGCGGTCCTACATCCAGTACCCCTGTTCCTGGTACTGCACCTCGGCCTCGTGTGGGCCTATATAGTCGTGCATTGCACCAGGTGCAGGTTACAGACCCTGCATTTCTTTCCACTCCTCAACGCTTAATTACATATGATAACCCTGTATATGAAGGGGAGGATGTTAGTGTACAATTTAGTCATGATTCTATACACAATGCACCTGATGAGGCTTTTATGGACATAATTCGTTTGCACAGACCTGCTATTGCGTCCCGACGTGGCCTTGTGCGGTACAGTCGCATTGGACAACGGGGGTCTATGCACACTCGCAGCGGAAAGCACATAGGGGCCCGCATTCATTATTTTTATGATATTTCACCTATTGCACAAGCTGCAGAAGAAATAGAAATGCACCCTCTTGTGGCTGCACAGGAAGATACATTTGATATTTATGCTGAATCTTTTGAACCTGACATTAACCCTACCCAACACCCTGTTACAAATATATCAGATACATATTTAACTTCCACACCTAATACAGTTACACAACCGTGGGGTAACACCACAGTTCCATTGTCAATTCCTAATGACCTGTTTTTACAGTCTGGCCCTGATATAACTTTTCCTACTGCACCTATGGGAACACCCTTTAGTCCTGTAACTCCTGCTTTACCTACAGGCCCTGTTTTCATTACAGGTTCTGGATTTTATTTGCATCCTGCATGGTATTTTGCACGTAAACGCCGTAAACGTATTCCCTTATTTTTTTCAGATGTGGCGGCC
>CDK37434
ATGGCACATAGTAGGGCCCGACGACGCAAGCGTGCGTCAGCTACACAGCTATATCAAACATGTAAACTCACTGGAACATGCCCCCCAGATGTAATTCCTAAGGTGGAACACAACACCATTGCAGATCAAATATTAAAATGGGGGAGTTTGGGGGTGTTTTTTGGAGGGTTGGGTATAGGCACCGGTTCCGGCACTGGGGGTCGTACTGGCTATGTTCCCTTAGGAACTTCTGCAAAACCTTCTATTACTAGTGGGCCTATGGCTCGTCCTCCTGTGGTGGTGGAGCCTGTGGCCCCTTCGGATCCATCCATTGTGTCTTTAATTGAAGAATCGGCAATCATTAACGCAGGGGCGCCTGAAATTGTGCCCCCTGCACACGGTGGGTTTACAATTACATCCTCTGAAACAACTACCCCTGCAATATTGGATGTATCAGTTACTAGTCATACTACTACTAGTATATTTAGAAATCCTGTCTTTACAGAACCTTCTGTAACACAACCCCAACCACCCGTGGAGGCTAATGGACATATATTAATTTCTGCACCCACTATAACGTCACACCCTATAGAGGAAATTCCTTTAGATACTTTTGTGATATCCTCTAGTGATAGCGGTCCTACATCCAGTACCCCTGTTCCTGGTACTGCACCTCGGCCTCGTGTGGGCCTATATAGTCGTGCATTGCACCAGGTGCAGGTTACAGACCCTGCATTTCTTTCCACTCCTCAACGCTTAATTACATATGATAACCCTGTATATGAAGGGGAGGATGTTAGTGTACAATTTAGTCATGATTCTATACACAATGCACCTGATGAGGCTTTTATGGACATAATTCGTTTGCACAGACCTGCTATTGCGTCCCGACGTGGCCTTGTGCGGTACAGTCGCATTGGACAACGGGGGTCTATGCACACTCGCAGCGGAAAGCACATAGGGGCCCGCATTCATTATTTTTATGATATTTCACCTATTGCACAAGCTGCAGAAGAAATAGAAATGCACCCTCTTGTGGCTGCACAGGAAGATACATTTGATATTTATGCTGAATCTTTTGAACCTGACATTAACCCTACCCAACACCCTGTTACAAATATATCAGATACATATTTAACTTCCACACCTAATACAGTTACACAACCGTGGGGTAACACCACAGTTCCATTGTCAATTCCTAATGACCTGTTTTTACAGTCTGGCCCTGATATAACTTTTCCTACTGCACCTATGGGAACACCCTTTAGTCCTGTAACTCCTGCTTTACCTACAGGCCCTGTTTTCATTACAGGTTCTGGATTTTATTTGCATCCTGCATGGTATTTTGCACGTAAACGCCGTAAACGTATTCCCTTATTTTTTTCAGATGTGGCGGCC
>AFL92015
ATGGCACATAGTAGGGCCCGACGACGCAAGCGTGCGTCAGCTACACAGCTATATCAAACATGTAAACTCACTGGAACATGCCCCCCAGATGTAATTCCTAAGGTGGAGCACAACACCATTGCAGATCAAATATTAAAATGGGGAAGTTTGGGGGTGTTTTTTGGAGGGTTGGGTATAGGCACGGGTTCCGGCACTGGGGGTCGTACTGGCTATGTTCCCTTACAAACTTCTGCAAAACCTTCTATTACTAGTGGGCCTATGGCTCGTCCTCCTGTGGTGGTGGAGCCTGTGGCCCCTTCGGATCCATCTATTGTGTCTTTAATTGAAGAATCGGCAATCATTAACGCAGGGGCGCCTGAAATTGTGCCCCCTGCACACGGTGGGTTTACAATTACATCCTCTGAAACAACTACCCCTGCAATATTGGATGTATCAGTTACTAGTCACACTACTACTAGTATATTTAGAAATCCTGTCTTTACAGAACCTTCTGTAACACAACCCCAACCACCCGTGGAGGCTAATGGACATATATTAATTTCTGCACCCACTGTAACGTCACACCCTATAGAGGAAATTCCTTTAGATACTTTTGTGGTATCATCTAGTGATAGCGGTCCTACATCCAGTACCCCTGTTCCTGGTACTGCACCTCGGCCTCGTGTGGGCCTATATAGTCGTGCATTGCACCAGGTGCAGGTTACAGACCCTGCATTTCTTTCCACTCCTCAACGCTTAATTACATATGATAACCCTGTATATGAAGGGGAGGATGTTAGTGTACAATTTAGTCATGATTCTATACACAATGCACCTGATGAGGCTTTTATGGACATAATTCGTTTGCACAGACCTGCCATTGCGTCCCGACGTGGCCTTGTGCGGTACAGTCGCATTGGACAACGGGGGTCTATGCACACTCGCAGCGGAAAGCACATAGGGGCCCGCATTCATTATTTTTATGATATTTCACCTATTGCACAGGCTGCAGAAGAAATAGAAATGCACCCTCTTGTGGCTGCACAGGATGATACATTTGATATTTATGCTGAATCTTTTGAACCTGGCATTAACCCTACCCAACACCCTGTTACAAATATATCAGATACATATTTAACTTCCACACCTAATACAGTTACACAACCGTGGGGTAACACCACAGTTCCATTGTCACTTCCTAATGACCTGTTTTTACAATCTGGCCCTGATATAACTTTTCCTACTGCACCTATGGGAACACCCTTTAGTCCTGTAACTCCTGCTTTACCTACAGGCCCTGTTTTCATTACAGGTTCTGGATTTTATTTGCATCCTGCATGGTATTTTGCACGTAAACGCCGTAAACGTATTCCCTTATTTTTTTCAGATGTGGCGGCC
>AAF00067
ATGGCACATAGTAGGGCCCGACGACGCAAGCGTGCGTCAGCTACACAGCTATATCAAACATGTAAACTCACTGGAACATGCCCCCCAGATGTAATTCCTAAGGTGGAACACAACACCATTGCAGATCAAATATTAAAATGGGGGAGTTTGGGGGTGTTTTTTGGAGGGTTGGGTATAGGCACCGGTTCCGGCACTGGGGGTCGTACTGGCTATGTTCCCTTAGGAACTTCTGCAAAACCTTCTATTACTAGTGGGCCTATGGCTCGTCCTCCTGTGGTGGTGGAGCCTGTGGCCCCTTCGGATCCATCCATTGTGTCTTTAATTGAAGAATCGGCAATCATTAACGCAGGGGCGCCTGAAATTGTGCCCCCTGCACACGGTGGGTTTACAATTACATCCTCTGAAACAACTACCCCTGCAATATTGGATGTATCAGTTACTAGTCATACTACTACTAGTATATTTAGAAATCCTGTCTTTACAGAACCTTCTGTAACACAACCCCAACCACCCGTGGAGGCTAATGGACATATATTAATTTCTGCACCCACTATAACGTCACACCCTATAGAGGAAATTCCTTTAGATACTTTTGTGATATCCTCTAGTGATAGCGGTCCTACATCCAGTACCCCTGTTCCTGGTACTGCACCTCGGCCTCGTGTGGGCCTATATAGTCGTGCATTGCACCAGGTGCAGGTTACAGACCCTGCATTTCTTTCCACTCCTCAACGCTTAATTACATATGATAACCCTGTATATGAAGGGGAGGATGTTAGTGTACAATTTAGTCATGATTCTATACACAATGCACCTGATGAGGCTTTTATGGACATAATTCGTTTGCACAGACCTGCTATTGCGTCCCGACGTGGCCTTGTGCGGTACAGTCGCATTGGACAACGGGGGTCTATGCACACTCGCAGCGGAAAGCACATAGGGGCCCGCATTCATTATTTTTATGATATTTCACCTATTGCACAAGCTGCAGAAGAAATAGAAATGCACCCTCTTGTGGCTGCACAGGAAGATACATTTGATATTTATGCTGAATCTTTTGAACCTGACATTAACCCTACCCAACACCCTGTTACAAATATATCAGATACATATTTAACTTCCACACCTAATACAGTTACACAACCGTGGGGTAACACCACAGTTCCATTGTCAATTCCTAATGACCTGTTTTTACAGTCTGGCCCTGATATAACTTTTCCTACTGCACCTATGGGAACACCCTTTAGTCCTGTAACTCCTGCTTTACCTACAGGCCCTGTTTTCATTACAGGTTCTGGATTTTATTTGCATCCTGCATGGTATTTTGCACGTAAACGCCGTAAACGTATTCCCTTATTTTTTTCAGATGTGGCGGCC
>CDK36921
ATGGCACATAGTAGGGCCCGACGACGCAAGCGTGCGTCAGCTACACAGCTATATCAAACATGTAAACTCACTGGAACATGCCCCCCAGATGTAATTCCTAAGGTGGAGCACAACACCATTGCAGATCAAATATTAAAATGGGGAAGTTTGGGGGTGTTTTTTGGAGGGTTGGGTATAGGCACGGGTTCCGGCACTGGGGGTCGTACTGGCTATGTTCCCTTACAAACTTCTGCAAAACCTTCTATTACTAGTGGGCCTATGGCTCGTCCTCCTGTGGTGGTGGAGCCTGTGGCCCCTTCGGATCCATCCATTGTGTCTTTAATTGAAGAATCTGCAATCATTAACGCAGGGGCGCCTGAAATTGTGCCCCCTGCACACGGTGGGTTTACAATTACATCCTCTGAAACAACTACCCCTGCAATATTGGATGTATCAGTTACTAGTCACACTACTACTAGTATATTTAGAAATCCTGTCTTTACAGAACCTTCTGTAACACAACCCCAACCACCCGTGGAGGCTAATGGACATATATTAATTTCTGCACCCACTGTAACGTCACACCCTATAGAGGAAATTCCTTTAGATACTTTTGTGGTATCATCTAGTGATAGCGGTCCTACATCCAGTACCCCTGTTCCTGGTACTGCACCTCGGCCTCGTGTGGGCCTATATAGTCGTGCATTGCACCAGGTGCAGGTTACAGACCCTGCATTTCTTTCCACTCCTCAACGCTTAATTACATATGATAACCCTGTATATGAAGGGGAGGATGTTAGTGTACAATTTAGTCATGATTCTATACACAATGCACCTGATGAGGCTTTTATGGACATAATTCGTTTGCACAGACCTGCCATTGCGTCCCGACGTGGCCTTGTGCGGTACAGTCGCATTGGACAACGGGGGTCTATGCACACTCGCAGCGGAAAGCACATAGGGGCCCGCATTCATTATTTTTATGATATTTCACCTATTGCACAAGCTGCAGAAGAAATAGAAATGCACCCTCTTGTGGCTGCACAGGATGATACATTTGATATTTATGCTGAATCTTTTGAACCTGGCATTAACCCTACCCAACACCCTGTTACAAATATATCAGATACATATTTAACTTCCACACCTAATACAGTTACACAACCGTGGGGTAACACCACAGTTCCATTGTCACTTCCTAATGACCTGTTTTTACAATCTGGCCCTGATATAACTTTTCCTACTGCACCTATGGGAACACCCTTTAGTCCTGTAACTCCTGCTTTACCTACAGGCCCTGTTTTCATTACAGGTTCTGGATTTTATTTGCATCCTGCATGGTATTTTGCACGTAAACGCCGTAAACGTATTCCCTTATTTTTTTCAGATGTGGCGGCC
>CBY85546
ATGGCACATAGTAGGGCCCGACGACGCAAGCGTGCGTCAGCTACACAGCTATATCAAACATGTAAACTCACTGGAACATGCCCCCCAGATGTAATTCCTAAGGTGGAACACAACACCATTGCAGATCAAATATTAAAATGGGGGAGTTTGGGGGTGTTTTTTGGAGGGTTGGGTATAGGCACCGGTTCCGGCACTGGGGGTCGTACTGGCTATGTTCCCTTAGGAACTTCTGCAAAACCTTCTATTACTAGTGGGCCTATGGCTCGTCCTCCTGTGGTGGTGGAGCCTGTGGCCCCTTCGGATCCATCCATTGTGTCTTTAATTGAAGAATCGGCAATCATTAACGCAGGGGCGCCTGAAATTGTGCCCCCTGCACACGGTGGGTTTACAATTACATCCTCTGAAACAACTACCCCTGCAATATTGGATGTATCAGTTACTAGTCATACTACTACTAGTATATTTAGAAATCCTGTCTTTACAGAACCTTCTGTAACACAACCCCAACCACCCGTGGAGGCTAATGGACATATATTAATTTCTGCACCCACTATAACGTCACACCCTATAGAGGAAATTCCTTTAGATACTTTTGTGATATCCTCTAGTGATAGCGGTCCTACATCCAGTACCCCTGTTCCTGGTACTGCACCTCGGCCTCGTGTGGGCCTATATAGTCGTGCATTGCACCAGGTGCAGGTTACAGACCCTGCATTTCTTTCCACTCCTCAACGCTTAATTACATATGATAACCCTGTATATGAAGGGGAGGATGTTAGTGTACAATTTAGTCATGATTCTATACACAATGCACCTGATGAGGCTTTTATGGACATAATTCGTTTGCACAGACCTGCTATTGCGTCCCGACGTGGCCTTGTGCGGTACAGTCGCATTGGACAACGGGGGTCTATGCACACTCGCAGCGGAAAGCACATAGGGGCCCGCATTCATTATTTTTATGATATTTCACCTATTGCACAAGCTGCAGAAGAAATAGAAATGCACCCTCTTGTGGCTGCACAGGAAGATACATTTGATATTTATGCTGAATCTTTTGAACCTGACATTAACCCTACCCAACACCCTGTTACAAATATATCAGATACATATTTAACTTCCACACCTAATACAGTTACACAACCGTGGGGTAACACCACAGTTCCATTGTCAATTCCTAATGACCTGTTTTTACAGTCTGGCCCTGATATAACTTTTCCTACTGCACCTATGGGAACACCCTTTAGTCCTGTAACTCCTGCTTTACCTACAGGCCCTGTTTTCATTACAGGTTCTGGATTTTATTTGCATCCTGCATGGTATTTTGCACGTAAACGCCGTAAACGTATTCCCTTATTTTTTTCAGATGTGGCGGCC
>CDK36732
ATGGCACATAGTAGGGCCCGACGACGCAAGCGTGCGTCAGCTACACAGCTATATCAAACATGTAAACTCACTGGAACATGCCCCCCAGATGTAATTCCTAAGGTGGAACACAACACCATTGCAGATCAAATATTAAAATGGGGGAGTTTGGGGGTGTTTTTTGGAGGGTTGGGTATAGGCACCGGTTCCGGCACTGGGGGTCGTACTGGCTATGTTCCCTTAGGAACTTCTGCAAAACCTTCTATTACTAGTGGGCCTATGGCTCGTCCTCCTGTGGTGGTGGAGCCTGTGGCCCCTTCGGATCCATCCATTGTGTCTTTAATTGAAGAATCGGCAATCATTAACGCAGGGGCGCCTGAAATTGTGCCCCCTGCACACGGTGGGTTTACAATTACATCCTCTGAAACAACTACCCCTGCAATATTGGATGTATCAGTTACTAGTCATACTACTACTAGTATATTTAGAAATCCTGTCTTTACAGAACCTTCTGTAACACAACCCCAACCACCCGTGGAGGCTAATGGACATATATTAATTTCTGCACCCACTATAACGTCACACCCTATAGAGGAAATTCCTTTAGATACTTTTGTGATATCCTCTAGTGATAGCGGTCCTACATCCAGTACCCCTGTTCCTGGTACTGCACCTCGGCCTCGTGTGGGCCTATATAGTCGTGCATTGCACCAGGTGCAGGTTACAGACCCTGCATTTCTTTCCACTCCTCAACGCTTAATTACATATGATAACCCTGTATATGAAGGGGAGGATGTTAGTGTACAATTTAGTCATGATTCTATACACAATGCACCTGATGAGGCTTTTATGGACATAATTCGTTTGCACAGACCTGCTATTGCGTCCCGACGTGGCCTTGTGCGGTACAGTCGCATTGGACAACGGGGGTCTATGCACACTCGCAGCGGAAAGCACATAGGGGCCCGCATTCATTATTTTTATGATATTTCACCTATTGCACAAGCTGCAGAAGAAATAGAAATGCACCCTCTTGTGGCTGCACAGGAAGATACATTTGATATTTATGCTGAATCTTTTGAACCTGACATTAACCCTACCCAACACCCTGTTACAAATATATCAGATACATATTTAACTTCCACACCTAATACAGTTACACAACCGTGGGGTAACACCACAGTTCCATTGTCAATTCCTAATGACCTGTTTTTACAGTCTGGCCCTGATATAACTTTTCCTACTGCACCTATGGGAACACCCTTTAGTCCTGTAACTCCTGCTTTACCTACAGGCCCTGTTTTCATTACAGGTTCTGGATTTTATTTGCATCCTGCATGGTATTTTGCACGTAAACGCCGTAAACGTATTCCCTTATTTTTTTCAGATGTGGCGGCC
>CCJ09357
ATGGCACATAGTAGGGCCCGACGACGCAAGCGTGCGTCAGCTACACAGCTATATCAAACATGTAAACTCACTGGAACATGCCCCCCAGATGTAATTCCTAAGGTGGAACACAACACCATTGCAGATCAAATATTAAAATGGGGGAGTTTGGGGGTGTTTTTTGGAGGGTTGGGTATAGGCACCGGTTCCGGCACTGGGGGTCGTACTGGCTATGTTCCCTTAGGAACTTCTGCAAAACCTTCTATTACTAGTGGGCCTATGGCTCGTCCTCCTGTGGTGGTGGAGCCTGTGGCCCCTTCGGATCCATCCATTGTGTCTTTAATTGAAGAATCGGCAATCATTAACGCAGGGGCGCCTGAAATTGTGCCCCCTGCACACGGTGGGTTTACAATTACATCCTCTGAAACAACTACCCCTGCAATATTGGATGTATCAGTTACTAGTCATACTACTACTAGTATATTTAGAAATCCTGTCTTTACAGAACCTTCTGTAACACAACCCCAACCACCCGTGGAGGCTAATGGACATATATTAATTTCTGCACCCACTATAACGTCACACCCTATAGAGGAAATTCCTTTAGATACGTTTGTGATATCCTCTAGTGATAGCGGTCCTACATCCAGTACCCCTGTTCCTGGTACTGCACCTCGGCCTCGTGTGGGCCTATATAGTCGTGCATTGCACCAGGTGCAGGTTACAGACCCTGCATTTCTTTCCACTCCTCAACGCTTAATTACATATGATAACCCTGTATATGAAGGGGAGGATGTTAGTGTACAATTTAGTCATGATTCTATACACAATGCACCTGATGAGGCTTTTATGGACATAATTCGTTTGCACAGACCTGCTATTGCGTCCCGACGTGGCCTTGTGCGGTACAGTCGCATTGGACAACGGGGGTCTATGCACACTCGCAGCGGAAAGCACATAGGGGCCCGCATTCATTATTTTTATGATATTTCACCTATTGCACAAGCTGCAGAAGAAATAGAAATGCACCCTCTTGTGGCTGCACAGGAAGATACATTTGATATTTATGCTGAATCTTTTGAACCTGACATTAACCCTACCCAACACCCTGTTACAAATATATCAGATACATATTTAACTTCCACACCTAATACAGTTACACAACCGTGGGGTAACACCACAGTTCCATTGTCAATTCCTAATGACCTGTTTTTACAGTCTGGCCCTGATATAACTTTTCCTACTGCACCTATGGGAACACCCTTTAGTCCTGTAACTCCTGCTTTACCTACAGGCCCTGTTTTCATTACAGGTTCTGGATTTTATTTGCATCCTGCATGGTATTTTGCACGTAAACGCCGTAAACGTATTCCCTTATTTTTTTCAGATGTGGCGGCC
>CDK36606
ATGGCACATAGTAGGGCCCGACGACGCAAGCGTGCGTCAGCTACACAGCTATATCAAACATGTAAACTCACTGGAACATGCCCCCCAGATGTAATTCCTAAGGTGGAGCACAACACCATTGCAGATCAAATATTAAAATGGGGAAGTTTGGGGGTGTTTTTTGGAGGGTTGGGTATAGGCACGGGTTCCGGCACTGGGGGTCGTACTGGCTATGTTCCCTTACAAACTTCTGCAAAACCTTCTATTACTAGTGGGCCTATGGCTCGTCCTCCTGTGGTGGTGGAGCCTGTGGCCCCTTCGGATCCATCCATTGTGTCTTTAATTGAAGAATCGGCAATCATTAACGCAGGGGCGCCTGAAATTGTGCCCCCTGCACACGGTGGGTTTACAATTACATCCTCTGAAACAACTACCCCTGCAATATTGGATGTATCAGTTACTAGTCACACTACTACTAGTATATTTAGAAATCCTGTCTTTACAGAACCTTCTGTAACACAACCCCAACCACCCGTGGAGGCTAATGGACATATATTAATTTCTGCACCCACTGTAACGTCACACCCTATAGAGGAAATTCCTTTAGATACTTTTGTGGTATCATCTAGTGATAGCGGTCCTACATCCAGTACCCCTGTTCCTGGTACTGCACCTCGGCCTCGTGTGGGCCTATATAGTCGTGCATTGCACCAGGTGCAGGTTACAGACCCTGCATTTCTTTCCACTCCTCAACGCTTAATTACATATGATAACCCTGTATATGAAGGGGAGGATGTTAGTGTACAATTTAGTCATGATTCTATACACAATGCACCTGATGAGGCTTTTATGGACATCATTCGTTTGCACAGACCTGCCATTGCGTCCCGACGTGGCCTTGTGCGGTACAGTCGCATTGGACAACGGGGGTCTATGCACACTCGCAGCGGAAAGCACATAGGGGCCCGCATTCATTATTTTTATGATATTTCACCTATTGCACAAGCTGCAGAAGAAATAGAAATGCACCCTCTTGTGGCTGCACAGGATGATACATTTGATATTTATGCTGAATCTTTTGAACCTGGCATTAACCCTACCCAACACCCTGTTACAAATATATCAGATACATATTTAACTTCCACACCTAATACAGTTACACAACCGTGGGGTAACACCACAGTTCCATTGTCACTTCCTAATGACCTGTTTTTACAATCTGGCCCTGATATAACTTTTCCTACTGCACCTATGGGAACACCCTTTAGTCCTGTAACTCCTGCTTTACCTACAGGCCCTGTTTTCATTACAGGTTCTGGATTTTATTTGCATCCTGCATGGTATTTTGCACGTAAACGCCGTAAACGTATTCCCTTATTTTTTTCAGATGTGGCGGCC
>CDK36534
ATGGCACATAGTAGGGCCCGACGACGCAAGCGTGCGTCAGCTACACAGCTATATCAAACATGTAAACTTACTGGAACATGCCCCCCAGATGTAATTCCTAAGGTGGAGCACAACACCATTGCAGATCAAATATTAAAATGGGGAAGTTTGGGGGTTTTTTTTGGAGGGTTGGGTATAGGCACCGGTTCCGGCACTGGGGGTCGTACTGGCTATGTTCCCTTAGGAACTTCTGCAAAACCTTCTATTACTAGTGGGCCTATGGCTCGTCCTCCTGTGGTGGTGGAGCCTGTGGCCCCTTCGGATCCATCCATTGTGTCTTTAATTGAAGAATCAGCAATCATTAACGCAGGGGCGCCTGAAATTGTGCCCCCTGCACACGGTGGGTTTACAATTACATCCTCTGAAACAACTACCCCTGCAATATTGGATGTATCAGTTACTAGTCATACTACTACTAGTATATTTAGAAATCCTGTCTTTACAGAACCTTCTGTAACACAACCCCAACCACCCGTGGAGGCTAATGGACATATATTAATTTCTGCACCCACTATAACGTCACACCCTATAGAGGAAATTCCTTTAGATACTTTTGTGATATCCTCTAGTGATAGCGGTCCTACATCCAGTACCCCTGTTCCTGGTACTGCACCTAGGCCTCGTGTGGGCCTATATAGTCGTGCATTGCACCAGGTGCAGGTTACAGACCCTGCATTTCTTTCCACTCCTCAACGCTTAATTACATATGATAACCCTGTATATGAAGGGGAGGATGTTAGTGTACAATTTAGTCATGATTCTATACACAATGCACCTGATGAGGCTTTTATGGACATAATTCGTTTGCACAGACCTGCTATTGCGTCCCGACGTGGCCTTGTGCGGTACAGTCGCATTGGACAACGGGGGTCTATGCACACTCGCAGCGGAAAGCACATAGGGGCCCGCATTCATTATTTTTATGATATTTCACCTATTGCACAAGCTGCAGAAGAAATAGAAATGCACCCTCTTGTGGCTGCACAGGATGATACATTTGATATTTATGCTGAATCTTTTGAACCTGACATTAACCCTACCCAACACCCTGTTACAAATATATCAGATACATATTTAACTTCCACACCTAATACAGTTACACAACCGTGGGGTAACACCACAGTTCCATTGTCAATTCCTAATGACCTGTTTTTACAGTCTGGCCCTGATATAACTTTTCCTACTGCACCTATGGGAACACCCTTTAGTCCTGTAACTCCTGCTTTACCTACAGGCCCTGTTTTCATTACAGGTTCTGGATTTTATTTGCATCCTGCATGGTATTTTGCACGTAAACGCCGTAAACGTATTCCCTTATTTTTTTCAGATGTGGCGGCC
>CDK37353
ATGGCACATAGTAGGGCCCGACGACGCAAGCGTGCGTCAGCTACACAGCTATATCAAACATGTAAACTCACTGGAACATGCCCCCCAGATGTAATTCCTAAGGTGGAACACAACACCATTGCAGATCAAATATTAAAATGGGGGAGTTTGGGGGTGTTTTTTGGAGGGTTGGGTATAGGCACCGGTTCCGGCACTGGGGGTCGTACTGGCTATGTTCCCTTAGGAACTTCTGCAAAACCTTCTATTACTAGTGGGCCTATGGCTCGTCCTCCTGTGGTGGTTGAGCCTGTGGCCCCTTCGGATCCATCCATTGTGTCTTTAATTGAAGAATCGGCAATTATTAACGCAGGGGCGCCTGAAATTGTGCCCCCTGCACACGGTGGGTTTACAATTACATCCTCTGAAACAACTACCCCTGCAATATTGGATGTATCAGTTACTAGTCATACTACTACTAGTATATTTAGAAATCCTGTCTTTACAGAACCTTCTGTAACACAACCCCAACCACCCGTGGAGGCTAATGGACATATATTAATTTCTGCACCCACTATAACGTCACACCCTATAGAGGAAATTCCTTTAGATACTTTTGTGATATCCTCTAGTGATAGCGGTCCTACATCCAGTACCCCTGTTCCTGGTACTGCACCTCGGCCTCGTGTGGGCCTATATAGTCGTGCATTGCACCAGGTGCAGGTTACAGACCCTGCATTTCTTTCCACTCCTCAACGCTTAATTACATATGATAACCCTGTATATGAAGGGGAGGATGTTAGTGTACAATTTAGTCATGATTCTATACACAATGCACCTGATGAGGCTTTTATGGACATAATTCGTTTGCACAGACCTGCTATTGCGTCCCGACGTGGCCTTGTGCGGTACAGTCGCATTGGACAACGGGGGTCTATGCACACTCGCAGCGGAAAGCACATAGGGGCCCGCATTCATTATTTTTATGATATTTCACCTATTGCACAAGCTGCAGAAGAAATAGAAATGCACCCTCTTGTGGCTGCACAGGATGATACATTTGATATTTATGCTGAATCTTTTGAACCTGACATTAACCCTACCCAACACCCTGTTACAAATATATCAGATACATATTTAACTTCCACACCTAATACAGTTACACAACCGTGGGGTAACACCACAGTTCCATTGTCAATTCCTAATGACCTGTTTTTACAGTCTGGCCCTGATATAACTTTTCCTACTGCACCTATGGGAACACCCTTTAGTCCTGTAACTCCTGCTTTACCTACAGGCCCTGTTTTCATTACAGGTTCTGGATTTTATTTGCATCCTGCATGGTATTTTGCACGTAAACGCCGTAAACGTATTCCCTTATTTTTTTCAGATGTGGCGGCC
