# Supplementary material for: FRESCo: finding regions of excess synonymous constraint in diverse viruses
Source: Genome Biol. 2015 Feb 17;16(1):38. doi: 10.1186/s13059-015-0603-7 (PMC4376164; doi:10.1186/s13059-015-0603-7)
Supplement: Additional file 4: — Sequence alignments (zip folder of FASTA alignments). [file 13059_2015_603_MOESM4_ESM.zip › alignments/HRSV/F.fa.revtrans]

>AFM55497
ATGGAGTTGCCAATCCTCAAAACAAATGCTATTACCACAATCCTTGCTGCAGTCACACTCTGTTTCGCTTCCAGTCAAAACATCACTGAAGAATTTTATCAATCAACATGCAGTGCAGTTAGCAAAGGCTATCTTAGTGCTCTAAGAACTGGTTGGTATACTAGTGTTATAACTATAGAATTAAGTAATATCAAGGAAAATAAGTGTAATGGTACAGACGCTAAGGTAAAATTAATAAAACAAGAATTAGATAAATATAAAAATGCTGTAACAGAATTGCAGTTGCTCATGCAAAGCACACCAGCAGCCAACAGTCGAGCCAGAAGAGAACTACCAAGATTTATGAATTATACACTCAACAATACCAAAAACACCAATGTAACATTAAGCAAGAAAAGGAAAAGAAGATTTCTTGGATTTTTGTTAGGTGTTGGATCTGCAATCGCCAGTGGCATTGCCGTATCCAAGGTCCTGCACCTAGAAGGGGAAGTGAACAAAATCAAAAGTGCTCTACTATCCACAAACAAGGCTGTAGTCAGCTTATCTAATGGAGTTAGTGTCTTAACCAGCAAAGTGTTAGACCTCAAAAACTATATAGATAAACAGTTGTTACCTATTGTTAACAAGCAAAGCTGCAGCATATCAAACATTGAAACTGTGATAGAGTTCCAACAAAAGAACAACAGACTACTAGAGATTACCAGAGAATTTAGTGTTAATGCAGGTGTAACTACACCTGTAAGCACTTATATGTTAACTAATAGTGAGTTATTATCATTAATCAATGATATGCCTATAACAAATGATCAGAAAAAGTTAATGTCCAACAATGTTCAAATAGTTAGACAGCAAAGTTACTCTATCATGTCAATAATAAAGGAGGAAGTCTTAGCATATGTAGTACAATTACCACTATATGGTGTAATAGATACACCTTGTTGGAAACTACACACATCCCCTCTATGTACAACCAACACAAAGGAAGGATCCAACATCTGCTTAACAAGAACCGACAGAGGATGGTACTGTGACAATGCAGGATCAGTATCCTTTTTCCCACAAGCTGAAACATGTAAAGTTCAATCGAATCGGGTATTTTGTGACACAATGAACAGTTTAACATTACCAAGTGAGGTAAATCTCTGCAACATTGACATATTCAACCCCAAATATGATTGCAAAATTATGACTTCAAAAACAGATGTAAGCAGCTCCGTTATCACATCTCTAGGAGCCATTGTGTCATGCTATGGCAAAACCAAATGTACAGCATCCAATAAAAATCGTGGGATAATAAAGACATTTTCTAACGGGTGTGATTATGTATCAAATAAGGGGGTGGATACTGTGTCTGTAGGTAATACATTATATTATGTAAATAAGCAAGAAGGCAAAAGTCTCTATGTAAAAGGTGAACCAATAATAAATTTCTATGATCCATTAGTGTTCCCCTCTGATGAATTTGATGCATCAATATCTCAAGTCAATGAGAAAATTAATCAGAGTCTAGCATTTATCCGTAAATCAGATGAATTATTACATAATGTAAATGCTGGTAAATCCACCACAAATATCATGATAACTACTATAATTATAGTAATTATAGTAATATTGTTATCATTAATTGCAGTTGGACTACTTCTATACTGCAAGGCCAGAAGCACACCAGTCACATTAAGTAAGGATCAACTGAGTGGTATAAATAATATTGCATTTAGTAAC
>AFM55552
ATGGAGTTGCCAATCCTCAATACAAATGCTATTACCACAATCCTTGCTGCAGTCACACTCTGTTTCGCTTCCAGTCAAAACATCACTGAAGAATTTTATCAATCAACATGCAGTGCAGTTAGCAAAGGCTATCTTAGTGCTCTAAGAACTGGTTGGTATACTAGTGTTATAACTATAGAATTAAGTAATATCAAGGAAAATAAGTGTAATGGTACAGACGCTAAGGTAAAATTAATAAAACAAGAATTAGATAAATATAAAAATGCTGTAACAGAATTGCAGTTGCTCATGCAAAGCACACCAGCAGCCAACAGTCGAGCCAGAAGAGAACTACCAAGATTTATGAATTATACACTCAACAATACCAAAAACACCAATGTAACATTAAGCAAGAAAAGGAAAAGAAGATTTCTTGGATTTTTGTTAGGTGTTGGATCTGCAATCGCCAGTGGCATTGCCGTATCCAAGGTCCTGCACCTAGAAGGGGAAGTGAACAAAATCAAAAGTGCTCTACTATCCACAAACAAGGCTGTAGTCAGCTTATCTAATGGAGTCAGTGTCTTAACCAGCAAAGTGTTAGACCTCAAAAACTATATAGATAAACAGTTGTTACCTATTGTTAACAAGCAAAGCTGCAGCATATCAAACATTGAAACTGTGATAGAGTTCCAACAAAAGAACAACAGACTACTAGAGATTACCAGAGAATTTAGTGTTAATGCAGGTGTAACTACACCTGTAAGCACTTATATGTTAACTAATAGTGAGTTATTATCATTAATCAATGATATGCCTATAACAAATGATCAGAAAAAGTTAATGTCCAACAATGTTCAAATAGTTAGACAGCAAAGTTACTCTATCATGTCAATAATAAAGGAGGAAGTCTTAGCATATGTAGTACAATTACCACTATATGGTGTAATAGATACACCTTGTTGGAAACTACACACATCCCCTCTATGTACAACCAACACAAAGGAAGGATCCAACATCTGCTTAACAAGAACCGACAGAGGATGGTACTGTGACAATGCAGGATCAGTATCCTTTTTCCCACAAGCTGAAACATGTAAAGTTCAATCGAATCGGGTATTTTGTGACACAATGAACAGTTTAACATTACCAAGTGAGGTAAATCTCTGCAACATTGACATATTCAACCCCAAATATGATTGCAAAATTATGACTTCAAAAACAGATGTAAGCAGCTCCGTTATCACATCTCTAGGAGCCATTGTGTCATGCTATGGCAAAACCAAATGTACAGCATCCAATAAAAATCGTGGGATAATAAAGACATTTTCTAACGGGTGTGATTATGTATCAAATAAGGGGGTGGATACTGTGTCTGTAGGTAATACATTATATTATGTAAATAAGCAAGAAGGCAAAAGTCTCTATGTAAAAGGTGAACCAATAATAAATTTCTATGATCCATTAGTGTTCCCCTCTGATGAATTTGATGCATCAATATCTCAAGTCAATGAGAAAATTAATCAGAGTCTAGCATTTATCCGTAAATCAGATGAATTATTACATAATGTAAATGCTGGTAAATCCACCACAAATATCATGATAACTACTATAATTATAGTAATTATAGTAATATTGTTATCATTAATTGCAGTTGGACTGCTTCTATACTGCAAGGCCAGAAGCACACCTGTCACATTAAGTAAGGATCAACTGAGTGGTATAAATAATATTGCATTTAGTAAC
>AFM55222
ATGGAGTTGCCAATCCTCAAAACAAATGTTATTACCACAATCCTTGCTGCAGTCACACTCTGTTTCGCTTCCAGTCAAAACATCACTGAAGAATTTTATCAATCAACATGCAGTGCAGTTAGCAAAGGCTATCTTAGTGCTCTAAGAACTGGTTGGTATACTAGTGTTATAACTATAGAATTAAGTAATATCAAGGAAAATAAGTGTAATGGAACAGACGCTAAGGTAAAATTAATAAAACAAGAATTAGATAAATATAAAAATGCTGTAACAGAATTGCAGTTGCTCATGCAAAGCACACCAGCAGCCAACAATCGAGCCAGAAGAGAACTACCAAGATTTATGAATTATACACTTAACAATACTAAAACCACCAATGTAACATTAAGCAAGAAAAGGAAAAGAAGATTTCTTGGCTTTTTGTTAGGTGTTGGATCTGCAATCGCCAGTGGCATTGCCGTATCCAAGGTCCTGCACCTAGAAGGGGAAGTGAACAAAATCAAAAGTGCTCTACTATCCACAAACAAGGCTGTAGTCAGCTTATCTAACGGAGTCAGTGTCTTAACCAGCAAAGTGTTAGATCTCAAAAACTATATAGATAAACAGTTGTTACCTATTGTGAACAAGCAAAGCTGCAGCATATCAAACATTGAAACTGTGATAGAGTTCCAACAAAAGAACAACAGACTACTAGAGATTACTAGGGAATTTAGTGTTAATGCAGGTGTAACTACACCTGTAAGCACTTATATGTTAACTAATAGTGAATTATTATCATTAATCAATGATATGCCTATAACAAATGATCAGAAAAAGTTAATGTCCAACAATGTTCAAATAGTTAGACAGCAAAGTTACTCTATCATGTCAATAATAAAGGAGGAAGTCTTAGCATATGTAGTACAATTACCACTATATGGTGTAATAGATACACCTTGTTGGAAACTGCACACATCTCCTCTATGTACAACCAACACGAAGGAAGGGTCCAACATCTGCTTAACAAGAACCGACAGAGGATGGTACTGTGACAATGCAGGATCAGTATCTTTTTTCCCACAAGCTGAAACATGTAAAGTTCAATCGAATCGGGTATTTTGTGACACAATGAACAGTTTAACATTACCAAGTGAGGTAAATCTCTGCAACATTGACATATTCAACCCCAAATATGATTGCAAAATTATGACTTCAAAAACAGATGTAAGCAGCTCCGTTATCACATCTCTAGGAGCCATTGTGTCATGCTATGGCAAAACCAAATGTACAGCATCCAATAAAAATCGTGGGATCATAAAGACATTTTCTAACGGGTGTGATTATGTATCAAATAAGGGGGTGGATACTGTGTCTGTAGGTAATACATTATATTATGTAAATAAGCAAGAAGGCAAAAGTCTCTATGTAAAAGGTGAACCAATAATAAATTTCTATGATCCATTAGTGTTCCCCTCTGATGAATTTGATGCATCAATATCTCAAGTCAATGAGAAGATTAACCAGAGTCTAGCATTTATCCGTAAATCAGATGAATTATTACATAATGTAAATGCTGGTAAATCCACCACAAATATCATGATAACTACTATAATTATAGTAATTATAGTAATATTGTTATCATTAATTGCAGTTGGACTGCTTCTATACTGCAAGGCCAGAAGCACACCAGTCACACTAAGTAAGGATCAACTGAGTGGTATAAATAATATTGCATTTAGTAGC
>AGN28627
ATGGAGTTGCTGATCCATAGATCAAGTGCAATCTTCCTAACTCTTGCTATTAATGCATTGTACCTCACCTCAAGTCAGAACATAACTGAGGAGTTTTACCAATCGACATGTAGTGCAGTTAGCAGAGGTTACTTGAGTGCTTTAAGAACAGGTTGGTATACCAGTGTCATAACAATAGAATTAAGTAATATAAAAGAAACCAAATGCAATGGAACTGACACTAAAGTAAAACTTATAAAACAAGAATTAGATAAGTATAAGAATGCAGTAACAGAATTACAGTTACTTATGCAAAACACACCAGCTGCCAACAACCGGGCCAGAAGAGAAGCACCACAGTATATGAACTACACAATCAATACCACTAAAAACCTAAATGTATCAATAAGCAAGAAGAGGAAACGAAGATTTCTGGGCTTCTTGTTAGGTGTAGGATCTGCAATAGCAAGTGGTATAGCTGTATCCAAAGTTCTACACCTTGAAGGAGAAGTGAACAAGATCAAAAATGCTTTGCTGTCTACAAACAAAGCTGTAGTCAGTCTATCAAATGGGGTCAGTGTTTTAACCAGCAAAGTGTTAGATCTCAAGAATTATATAAACAACCAATTATTACCTATAGTAAATCAACAGAGTTGTCGCATTTCCAACATTGAAACAGTTATAGAATTCCAGCAGAAGAACAGCAGATTGTTGGAAATCACCAGAGAATTTAGTGTCAATGCAGGTGTAACGACACCTTTAAGCACTTACATGTTAACAAACAGTGAGTTACTATCATTAATCAATGATATGCCTATAACAAATGATCAGAAAAAATTAATGTCAAGCAATGTTCAGATAGTAAGGCAACAAAGTTATTCTATCATGTCTATAATAAAGGAAGAAGTCCTTGCATATGTTGTACAGCTACCTATCTATGGTGTAATTGATACACCTTGCTGGAAATTACACACATCACCTCTGTGCACTACCAACATCAGAGAAGGATCAAATATTTGTTTAACAAGGACTGATAGAGGATGGTACTGTGATAATGCAGGATCAGTATCCTTCTTTCCACAGGCTGACACTTGTAAAGTACAGTCCAATCGAGTATTTTGTGACACTATGAACAGTTTGACATTACCAAGTGAAGTCAGCCTTTGTAACACTGACATATTCAATTCCAAGTATGACTGCAAAATTATGACATCAAAAACAGACATAAGCAGCTCAGTAATTACTTCTCTAGGAGCTATAGTGTCATGCTATGGTAAAACTAAATGCACTGCATCCAACAAAAATCGTGGAATTATAAAGACATTTTCTAATGGTTGTGATTATGTGTCAAACAAAGGAGTAGATACTGTATCAGTAGGCAACACTTTATACTATGTCAACAAGCTGGAAGGCAAAAACCTTTATGTAAAAGGGGAACCTATAATAAATTACTATGACCCTCTAGTGTTTCCTTCTGATGAGTTTGATGCATCAATATCTCAAGTCAATGAAAAAATTAATCAAAGTTTAGCTTTTATTCGTAGATCCGATGAATTATTACATAATGTAAATACTGGAAAATCTACTACAAATATTATGATAACTGTAATTATTATAGTAATCATTGTAGTATTGTTATCATTAATAGCTATTGGTTTACTGTTGTATTGCAAAGCCAAAAACACACCAGTTACACTAAGCAAAGACCAACTAAGTGGAATCAATAATATTGCATTCAGCAAA
>AFI25251
ATGGAGTTGCTGATCCATAGATCAAGTGCAATTTTCCTAACTCTTGCTATTAATGCATTGTACCTCACCTCAAGTCAGAACATAACTGAGGAGTTTTACCAATCGACATGTAGTGCAGTTAGCAGAGGTTATTTTAGTGCTTTAAGAACAGGTTGGTATACCAGTGTCATAACAATAGAATTAAGTAATATAAAAGAAACCAAATGCAATGGAACTGACACTAAAGTAAAACTTATAAAACAAGAATTAGATAAGTATAAGAATGCAGTAACAGAATTACAGCTACTTATGCAAAACACACCAGCTGCCAACAACCGGGCTAGAAGAGAAGCACCACAGTATATGAACTACACAATCAATACCACTAAAAACCTAAATGTATCAATAAGCAAGAAGAGGAAACGAAGATTTCTGGGCTTCTTATTAGGTGTAGGATCTGCAATAGCAAGTGGTATAGCTGTATCCAAAGTTCTACACCTTGAAGGAGAAGTGAACAAGATCAAAAATGCTTTGTTGTCTACAAACAAAGCTGTAGTCAGTCTATCAAATGGGGTCAGTGTTTTAACCAGCAAAGTGTTAGATCTCAAGAATTATATAAATAACCAATTATTACCCATAGTAAATCAACAGAGTTGTCGCATCTCCAACATCGAAACAGTTATAGAATTCCAGCAGAAGAACAGCAGATTGTTGGAAATCACCAGAGAATTTAGTGTCAATGCAGGTGTAACAACACCTTTAAGCACTTACATGTTAACAAACAGTGAGTTACTATCATTGATCAATGATATGCCTATAACAAATGATCAGAAAAAATTAATGTCAAGCAATGTTCAGATAGTAAGGCAACAAAGTTATTCTATCATGTCTATAATGAAGGAAGAAGTCCTTGCATATGTTGTACAGCTACCTATCTATGGTGTAATAGATACACCTTGCTGGAAATTACACACATCACCTCTATGCACCACCAACATCAAAGAAGGATCAAATATTTGTTTAACAAGGACTGATAGAGGATGGTACTGTGATAATGCAGGATCAGTATCCTTCTTTCCACAGGCTGACACTTGTAAAGTACAGTCCAATCGAGTATTTTGTGACACTATGAACAGTTTGACATTACCAAGTGAAGTCAGCCTTTGTAACACTGACATATTCAATTCCAAGTATGACTGCAAAATTATGACATCAAAAACAGACATAAGCAGCTCAGTAATTACTTCTCTAGGAGCTATAGTGTCATGCTATGGCAAAACCAAATGCACTGCATCCAACAAAAATCGCGGAATTATAAAGACATTTTCTAATGGTTGTGATTATGTGTCAAACAAAGGAGTAGATACTGTATCAGTGGGCAACACTTTATACTATGTCAACAAGCTGGAAGGCAAAAACCTTTATGTAAAAGGGGAACCTATAATAAATTACTATGACCCTCTAGTGTTTCCTTCTGATGAGTTTGATGCATCAATATCTCAAGTCAATGAAAAAATCAATCAAAGTTTAGCTTTTATTCGTAGATCCGATGAATTATTACACAATGTAAATACTGGCAAATCTACTACAAATATTATGATAACTGTAATTATTATAGTAATCATTGTAGTATTGTTATCATTAATAGCTATTGGTTTACTGTTGTATTGCAAAGCCAAAAACACACCAGTTACACTAAGCAAAGACCAACTAAGTGGAATCAATAATATTGCATTCAGCAAA
>AFM95385
ATGGAGTTGCCAATCCTCAAAACAAATGCAATTACCACAATCCTTGCTGCAGTCACACTCTGTTTCGCTTCCAGTCAAAACATCACTGAAGAATTTTATCAATCAACATGCAGTGCAGTTAGCAAAGGCTATCTTAGTGCTTTAAGAACTGGTTGGTATACTAGTGTTATAACTATAGAATTAAGTAATATCAAGGAAAATAAGTGTAATGGAACAGATGCTAAGGTAAAATTGATAAAACAAGAATTAGATAAATATAAAAATGCTGTAAYAGAATTGCAGTTGCTCATGCAAAGCACACCAGCAGCCAACAATCGAGCCAGAAGAGAACTACCAAGGTTTATGAATTATACACTCAACAATACCAAAAATAACAATGTAACATTAAGCAAGAAAAGGAAAAGAAGATTTCTTGGCTTTTTGTTAGGTGTTGGATCTGCAATCGCCAGTGGCATTGCTGTATCTAAAGTCCTGCACCTAGAAGGGGAAGTGAACAAAATCAAAAGTGCTCTACTATCCACAAACAAGGCTGTAGTCAGCTTATCAAATGGAGTTAGTGTCTTAACCAGCAAAGTGTTAGACCTCAAAAACTATATAGATAAACAGTTGTTACCCATTGTGAACAAGCAAAGCTGCAGCATATCAAACATTGAAACTGTGATAGAATTCCAACAAAAGAACAACAGACTACTAGAGATTACCAGGGAATTTAGTGTTAATGCAGGTGTAACTACACCTGTAAGCACTTATATGTTAACAAATAGTGAATTATTATCATTAATCAATGATATGCCTATAACAAATGATCAGAAAAAGTTAATGTCCAACAATGTTCAAATAGTTAGACAGCAAAGTTACTCTATCATGTCCATAATAAAGGAGGAAGTCTTAGCATATGTAGTTCAATTACCACTATATGGTGTAATAGATACACCTTGTTGGAAACTACACACATCCCCTCTATGCACAACCAACACAAAGGAAGGGTCCAACATCTGTTTAACAAGAACCGACAGAGGATGGTACTGTGACAATGCAGGATCAGTGTCTTTCTTCCCACAAGCTGAAACATGCAAAGTTCAATCGWATCGAGTATTTTGTGACACAATGAACAGTTTAACATTACCAAGTGAAGTAAATCTCTGCAACATTGACATATTCAACCCTAAATATGATTGCAAAATTATGACTTCAAAAACAGATGTGAGCAGCTCCGTTATCACATCTCTAGGAGCCATTGTGTCATGCTATGGCAAAACTAAATGTACAGCATCCAATAAAAATCGTGGAATCATAAAGACATTTTCTAACGGGTGTGATTATGTATCAAATAAGGGGGTGGACACTGTATCTGTAGGTAATACATTATATTATGTAAATAAGCAAGAAGGAAAAAGTCTCTATGTAAAAGGTGAACCAATAATAAATTTCTATGACCCATTAGTGTTCCCTTCTGATGAATTTGATGCATCAATATCTCAAGTCAATGAGAAGATTAACCAGAGCCTAGCATTTATTCGTAAATCCGATGAATTATTACATAATGTAAATGTTGGTAAATCCACCACAAATATCATGATAACTACTATAATTATAGTGATTATAGTAATATTGTTATTATTAATTGCAGTTGGGCTGTTCCTATACTGCAAGGCCAGAAGCACACCAGTCACACTAAGCAAGGATCAACTGAGTGGTATAAATAATATTGCATTTAGTAAC
>AGN28737
ATGGAGTTGCTGATCCATAGATCAAGTGCAATCTTCCTAACTCTTGCTATTAATGCATTGTACCTCACCTCAAGTCAGAACATAACTGAGGAGTTTTACCAATCGACATGTAGTGCAGTTAGCAGAGGTTACTTGAGTGCTTTAAGAACAGGTTGGTATACCAGTGTCATAACAATAGAATTAAGTAATATAAAAGAAACCAAATGCAATGGAACTGACACTAAAGTAAAACTTATAAAACAAGAATTAGATAAGTATAAGAATGCAGTAACAGAATTACAGTTACTTATGCAAAACACACCAGCTGCCAACAACCGGGCCAGAAGAGAAGCACCACAGTATATGAACTACACAATCAATACCACTAAAAACCTAAATGTATCAATAAGCAAGAAGAGGAAACGAAGATTTCTAGGCTTCTTGTTAGGTGTAGGATCTGCAATAGCAAGTGGTATAGCTGTATCCAAAGTTCTACACCTTGAAGGAGAAGTGAACAAGATCAAAAATGCTTTGCTGTCTACAAACAAAGCTGTAGTCAGTCTATCAAATGGGGTCAGTGTTTTAACCAGCAAAGTGTTAGATCTCAAGAATTATATAAACAACCAATTATTACCTATAGTAAATCAACAGAGTTGTCGCATTTCCAACATTGAAACAGTTATAGAATTCCAGCAGAAGAACAGCAGATTGTTGGAAATCACCAGAGAATTTAGTGTCAATGCAGGTGTAACGACACCTTTAAGCACTTACATGTTAACAAACAGTGAGTTACTATCATTAATCAATGATATGCCTATAACAAATGATCAGAAAAAATTAATGTCAAGCAATGTTCAGATAGTAAGGCAACAAAGTTATTCTATCATGTCTATAATAAAGGAAGAAGTCCTTGCATATGTTGTACAGCTACCTATCTATGGTGTAATTGATACACCTTGCTGGAAATTACACACATCACCTCTGTGCACCACCAACATCAAAGAAGGATCAAATATTTGTTTAACAAGGACTGATAGAGGATGGTACTGTGATAATGCAGGATCAGTATCCTTCTTTCCACAGGCTGACACTTGTAAAGTACAGTCCAATCGAGTATTTTGTGACACTATGAACAGTTTGACATTACCAAGTGAAGTCAGCCTTTGTAACACTGACATATTCAATTCCAAGTATGACTGCAAAATTATGACATCAAAAACAGACATAAGCAGCTCAGTAATTACTTCTCTAGGAGCTATAGTGTCATGCTATGGTAAAACTAAATGCACTGCATCCAACAAAAATCGTGGAATTATAAAGACATTTTCTAATGGTTGTGATTATGTGTCAAACAAAGGAGTAGATACTGTATCAGTGGGCAACACTTTATACTATGTCAACAAGCTGGAAGGCAAAAACCTTTATGTAAAAGGGGAACCTATAATAAATTACTATGACCCTCTAGTGTTTCCTTCTGATGAGTTTGATGCATCAATATCTCAAGTCAATGAAAAAATTAATCAAAGTTTAGCTTTTATTCGTAGATCCGATGAATTACTACATAATGTAAATACTGGAAAATCTACTACAAATATTATGATAACTGCAATTATTATAGTAATCATTGTAGTATTGTTATCATTAATAGCTATTGGTTTACTGTTGTATTGCAAAGCCAAAAACACACCAGTTACACTAAGCAAAGACCAACTAAGTGGAATCAATAATATTGCATTCAGCAAA
>AEO45830
ATGGAGTTGCCAATCCTCAAAACAAATGCAATTACCACAATCTTTGCTGCAGTCACACTCTGTTTCGCTTCCAGTCAAAACATCACTGAAGAATTTTATCAATCAACATGCAGTGCAGTTAGCAAAGGCTATCTTAGTGCTTTAAGAACTGGTTGGTATACTAGTGTTATAACTATAGAATTAAGTAATATCAAGGAAAATAAGTGTAATGGAACAGACGCTAAGGTAAAATTGATAAAACAAGAATTAGATAAATATAAAAATGCTGTAACAGAATTGCAGTTGCTCATGCAAAGCACACCAGCAGCCAACAATCGAGCCAGAAGAGAACTACCAAGGTTTATGAATTATACACTCAACAATACCAAAAATAACAATGTAACATTAAGCAAGAAAAGGAAAAGAAGATTTCTTGGCTTTTTGTTAGGTGTTGGATCTGCAATCGCCAGTGGCATTGCTGTATCTAAAGTCCTGCATCTAGAAGGGGAAGTGAACAAAATCAAAAGTGCTCTACTATCCACAAACAAGGCTGTAGTCAGCTTATCAAATGGAGTTAGTGTCTTAACTAGCAAAGTGTTAGACCTCAAAAACTATATAGATAAACAGTTGTTACCCATTGTGAACAAGCAAAGCTGCAGCATATCAAACATTGAAACTGTGATAGAATTCCAACAAAAGAACAACAGACTACTAGAGATTACCAGGGAATTTAGTGTTAATGCAGGTGTAACTACACCTGTAAGCACTTATATGTTAACAAATAGTGAATTATTATCATTAATCAATGATATGCCTATAACAAATGATCAGAAAAAGTTAATGTCCAACAATGTTCAAATAGTTAGACAGCAAAGTTACTCTATCATGTCCATAATAAAGGAGGAAGTCTTAGCATATGTAGTACAATTACCACTATATGGTGTAATAGATACACCTTGTTGGAAACTACACACATCCCCTCTATGCACAACCAACACAAAGGAAGGGTCCAACATCTGTTTAACAAGAACCGACAGAGGATGGTACTGTGACAATGCAGGATCAGTGTCTTTCTTCCCACAAGCTGAAACATGCAAAGTTCAATCAAATCGAGTATTTTGTGACACAATGAACAGTTTAACATTACCAAGTGAAGTAAATCTCTGCAACGTTGACATATTCAACCCTAAATATGATTGCAAAATTATGACTTCAAAAACAGATGTAAGCAGCTCCGTTATCACATCTCTAGGAGCCATTGTGTCATGCTATGGCAAAACTAAATGTACAGCATCCAATAAAAATCGTGGAATCATAAAGACATTTTCTAACGGGTGTGATTATGTATCAAATAAGGGGGTGGACACTGTATCTGTAGGTAATACATTATATTATGTAAATAAGCAAGAAGGAAAAAGTCTCTATGTAAAAGGTGAACCAATAATAAATTTCTATGACCCATTAGTGTTCCCTTCTGATGAATTTGATGCATCAATATCTCAAGTCAATGAGAAGATTAACCAGAGCTTAGCATTTATTCGTAAATCCGATGAATTATTACATAATGTAAATGTTGGTAAATCCACCACAAATATCATGATAACTACTATAATTATAGTGATTATAGTAATATTGTTATTATTAATTGCAGTTGGGCTGTTCCTATACTGCAAGGCCAGAAGCACACCAGTCACACTAAGCAAGGATCAACTGAGTGGTATAAATAATATTGCATTTAGTAAC
>AFM55398
ATGGAGTTGCCAATCCTCAAAACAAATGCTATTACCACAATCCTTGCTGCAGTCACACTCTGTTTCGCTTCCAGTCAAAACATCACTGAAGAATTTTATCAATCAACATGCAGTGCAGTTAGCAAAGGCTATCTTAGTGCTCTAAGAACTGGTTGGTATACTAGTGTTATAACTATAGAATTAAGTAATATCAAGGAAAAYAAGTGYAATGGTACAGACGCTAAGGTAAAATTAATAAAACAAGAATTAGATAAATATAAAAATGCTGTAACAGAATTGCAGTTGCTCATGCAAAGCACACCAGCAGCCAACAGTCGAGCCAGAAGAGAACTACCAAGATTTATGAATTATACACTCAACAATACCAAAAACACCAATGTAACATTAAGCAAGAAAAGGAAAAGAAGATTTCTTGGATTTTTGTTAGGTGTTGGATCTGCAATCGCCAGTGGCATTGCCGTATCCAAGGTCCTGCACCTAGAAGGGGAAGTGAACAAAATCAAAAGTGCTCTACTATCCACAAACAAGGCTGTAGTCAGCTTATCTAATGGAGTTAGTGTCTTAACCAGCAAAGTGTTAGACCTCAAAAACTATATAGATAAACAGTTGTTACCTATTGTTAACAAGCAAAGCTGCAGCATATCAAACATTGAAACTGTGATAGAGTTCCAACAAAAGAACAACAGACTACTAGAGATTACCAGAGAATTTAGTGTTAATGCAGGTGTAACTACACCTGTAAGCACTTATATGTTAACTAATAGTGAGTTATTATCATTAATCAATGATATGCCTATAACAAATGATCAGAAAAAGTTAATGTCCAACAATGTTCAAATAGTTAGACAGCAAAGTTACTCTATCATGTCAATAATAAAGGAGGAAGTCTTAGCATATGTAGTACAATTACCACTATATGGTGTAATAGATACACCTTGTTGGAAACTACACACATCCCCTCTATGTACAACCAACACAAAGGAAGGATCCAACATCTGCTTAACAAGAACCGACAGAGGATGGTACTGTGACAATGCAGGATCAGTATCCTTTTTCCCACAAGCTGAAACATGTAAAGTTCAATCGAATCGGGTATTTTGTGACACAATGAACAGTTTAACATTACCAAGTGAGGTAAATCTCTGCAACATTGACATATTCAACCCTAAATATGATTGCAAAATTATGACTTCAAAAACAGATGTAAGCAGCTCCGTTATCACATCTCTAGGAGCCATTGTGTCATGCTATGGCAAAACCAAATGTACAGCATCCAATAAAAATCGTGGGATCATAAAGACATTTTCTAACGGGTGTGATTATGTATCAAATAAGGGGGTGGATACTGTGTCTGTAGGTAATACATTATATTATGTAAATAAGCAAGAAGGCAAAAGTCTCTATGTAAAAGGTGAACCAATAATAAATTTCTATGATCCATTAGTGTTCCCCTCTGATGAATTTGATGCATCAATATCTCAAGTCAATGAGAAAATTAATCAGAGTCTAGCATTTATCCGTAAATCAGATGAATTATTACATAATGTAAATGCTGGTAAATCCACCACAAATATCATGATAACTACTATAATTATAGTAATTATAGTAATATTGTTATCATTAATTGCAGTTGGACTACTTCTATACTGCAAGGCCAGAAGCACACCAGTCACATTAAGTAAGGATCAACTGAGTGGTATAAATAATATTGCATTTAGTAAC
>AEO45939
ATGGATTTGCCAATCCTCAAGACAAATGCTATTACCACAATCCTTGCTGCAGTCACACTCTGTTTCGCTTCCAGTCAAAATATCACTGAAGAATTTTATCAATCAACATGCAGTGCAGTTAGCAAAGGCTATCTTAGTGCTCTAAGAACTGGTTGGTATACTAGTGTTATAACTATAGAATTAAGTAATATCAAGGAAAATAAGTGTAATGGAACAGACGCTAAGGTAAAATTGATAAAACAAGAATTAGATAAATATAAAAATGCTGTAACAGAATTGCAGTTGCTCATGCAAAGCACGCCAGCATCCAACAATCGAGCCAGAAGAGAACTACCAAGATTTATGAATTATACACTCAACAATACCAAAAACACCAATGTAACATTAAGCAAGAAAAGGAAAAGAAGATTTCTTGGCTTTTTATTAGGTGTTGGATCTGCAATCGCCAGTGGCATTGCCGTATCTAAGGTCCTGCACCTAGAAGGGGAAGTGAACAAAATCAAAAGTGCTCTGCTATCCACAAACAAGGCTGTAGTCAGCTTCATAGATGGAGTTAGTGTCTTAACCAGCAAAGTGTTAGATCTCAAAAACTATATAGATAAACAGTTGTTACCTATTGTGAACAAGCAAAGCTGCAGCATATCAAACATTGAAACTGTGATAGAGTTCCAACAAAAGAACAACAGACTACTAGAGATTACCAGGGAATTTAGTGTTAATGCAGGTGTAACTACACCTGTAAGCACTTATATGTTAACTAATAGTGAATTATTATCATTAATCAATGATATGCCTATAACAAATGATCAGAAAAAGTTAATGTCCAACAATGTTCAAATAGTTAGACAGCAAAGTTACTCTATCATGTCAATAATAAAGGAGGAAGTCTTAGCATATGTAGTACAATTACCACTATATGGTGTAATAGATACACCTTGTTGGAAACTGCACACATCCCCTCTATGTACAACCAACACAAAGGAAGGGTCCAACATCTGTTTAACAAGAACCGACAGAGGATGGTACTGTGACAATGCAGGATCAGTATCCTTTTTCCCACAAGCTGAAACATGTAAAGTTCAATCGAATCGAGTATTTTGTGACACAATGAACAGTTTAACATTACCAAGTGAGGTAAATCTCTGCAACATTGACATATTCAACCCCAAATATGATTGCAAAATTATGACTTCAAAAACAGATGTAAGCAGCTCCGTTATCACATCTCTAGGAGCCATTGTGTCATGCTATGGCAAAACCAAATGTACAGCATCCAATAAAAATCGTGGGATCATAAAGACATTTTCTAATGGGTGTGATTATGTATCAAATAAGGGGGTGGACACTGTGTCTGTAGGTAATACATTATATTATGTAAATAAGCAAGAAGGCAAAAGTCTCTATGTAAAAGGTGAACCAATAATAAATTTCTATGACCCATTAGTGTTCCCCTCTGATGAATTTGATGCATCAATATCTCAAGTCAATGAGAAGATTAACCAGAGTCTAGCATTTATTCGTAAATCCGATGAATTATTACATAATGTAAATGTTGGTAAATCCACCACAAATATCATGATAACTACTATAATTATAGTGATTATAGTAATATTGTTATCATTAATTGCAGTTGGACTGCTTCTATACTGCAAGGCCAGAAGCACACCAGTCACATTAAGCAAGGATCAACTGAGTGGTATAAATAATATTGCATTTAGCAAC
>AEQ63455
ATGGAGTTGCCAATCCTCAAAACAAATGCAATTACCACAATCCTTGCTGCAGTCACACTCTGTTTCGCTTCCAGTCAAAACATCACTGAAGAATTTTATCAATCAACATGCAGTGCAGTTAGCAAAGGCTATCTTAGTGCTTTAAGAACTGGTTGGTATACTAGTGTTATAACTATAGAATTAAGTAATATCAAGGAAAATAAGTGTAATGGAACAGACGCTAAGGTAAAATTGATAAAACAAGAATTAGATAAATATAAAAATGCTGTAACAGAATTGCAGTTGCTCATGCAAAGCACACCAGCAGCCAACAATCGAGCCAGAAGAGAACTACCAAGGTTTATGAATTATACACTCAACAATACCAAAAATACCAATGTAACATTAAGCAAGAAAAGGAAAAGAAGATTTCTTGGCTTTTTGTTAGGTGTTGGATCTGCAATCGCCAGTGGCATTGCTGTATCTAAAGTCCTACACCTAGAAGGGGAAGTGAACAAAATCAAAAGTGCTCTACTATCCACAAACAAGGCTGTAGTCAGCTTATCAAATGGAGTTAGTGTCTTAACCAGCAAAGTGTTAGACCTCAAAAACTATATAGATAAACAGTTGTTACCTATTGTGAACAAGCAAAGCTGCAGCATATCAAACATTGAAACTGTGATAGAGTTCCAACAAAAGAACAACAGACTACTAGAGATCACCAGGGAATTTAGTGTTAATGCAGGTGTAACTACACCTGTAAGCACTTATATGTTAACAAATAGTGAATTATTATCATTAATCAATNNNNNNNNNNNNNNNNNNNNNNNNNNNNNNNNNNNNNNNNNNNNNNNNNNNNNNNNNNNNNNNNNNNNNNACTCTATCATGTCAATAATAAAGGAGGAAGTCTTAGCATATGYAGTACAATTACCACTATATGGTGTAATAGATACACCTTGTTGGAAACTGCACACATCCCCTCTATGTACAACCAACACAAAGGAAGGGTCCAACATCTGCTTAACAAGAACCGACAGAGGATGGTACTGTGACAATGCAGGATCAGTATCTTTTTTCCCACAAGCTGAAACATGTAAAGTTCAATCGAATCGGGTATTTTGTGACACAATGAACAGTTTAACATTACCAAGTGAGGTAAATCTCTGCAACATTGACATATTCAACCCCAAGTATGATTGCAAAATTATGACTTCAAAAACAGATGTAAGCAGCTCTGTTATCACATCTCTAGGAGCTATTGTGTCATGCTATGGCAAAACCAAATGTACAGCATCCAATAAAAATCGTGGGATCATAAAGACATTTTCTAACGGGTGTGATTATGTATCAAATAAGGGGGTGGATACTGTGTCTGTAGGTAATACATTATATTATGTAAATAAGCAAGAAGGCAAAAGTCTCTATGTAAAAGGTGAACCAATAATAAATTTCTATGATCCATTAGTGTTCCCCTCTGATGAATTTGATGCATCAATATCTCAAGTCAATGAGAAGATTAACCAGAGTCTAGCATTTATCCGTAAATCAGATGAATTATTACATAATGTAAATGCTGGTAAATCCACCACAAATATCATGATAACTACTATAATTATAGTAATTATAGTAATATTGTTATCATTAATTGCAGTTGGACTGCTTCTATACTGCAAGGCCAGAAGCACACCAGTCACACTAAGTAAGGATCAACTGAGTGGTATAAATAATATTGCATTTAGTAGC
>AFM55255
ATGGAGTTGCCAATCCTCAAAACAAATGCAATTACCACAATCCTTGCTGCAGTCACACTCTGTTTCGCTTCCAGTCAAAACATCACTGAAGAATTTTATCAATCAACATGCAGTGCAGTTAGCAAAGGCTATCTTAGTGCTTTAAGAACTGGTTGGTATACTAGTGTTATAACTATAGAATTAAGTAATATCAAGGAAAATAAGTGTAATGGAACAGACGCTAAGGTAAAATTGATAAAACAAGAATTAGATAAATATAAAAATGCTGTAACAGAATTGCAGTTGCTCATGCAAAGCACACCAGCGGCCAACAATCGAGCCAGAAGAGAACTACCAAGGTTTATGAATTATACACTCAACAATACCAAAAATAACAATGTAACATTAAGCAAGAAAAGGAAAAGAAGATTTCTTGGCTTTTTGTTAGGTGTTGGATCTGCAATCGCCAGTGGCATTGCTGTATCTAAAGTCCTGCACCTAGAAGGGGAAGTGAACAAAATCAAAAGTGCTCTACTATCCACAAACAAGGCTGTAGTCAGCTTATCAAATGGAGTTAGTGTCTTAACCAGCAAAGTGTTAGACCTCAAAAACTATATAGATAAACAGTTGTTACCCATTGTGAACAAGCAAAGCTGCAGCATATCAAACATTGAAACTGTGATAGAATTCCAACAAAAGAACAACAGACTACTAGAGATTACCAGGGAATTTAGTGTTAATGCAGGTGTAACTACACCTGTAAGCACTTATATGTTAACAAATAGTGAATTATTATCATTAATCAATGATATGCCTATAACAAATGATCAGAAAAAGTTAATGTCCAACAATGTTCAGATAGTTAGACAGCAAAGTTACTCTATCATGTCCATAATAAAGGAGGAAGTCTTAGCATATGTAGTACAATTACCACTATATGGTGTAATAGATACACCTTGTTGGAAACTACACACATCCCCTCTATGCACAATCAACACAAAGGAAGGGTCCAACATCTGTTTAACAAGAACCGACAGAGGATGGTACTGTGACAATGCAGGATCAGTGTCTTTCTTCCCACAAGCTGAAACATGCAAAGTTCAATCGAATCGAGTATTTTGTGACACAATGAACAGTTTAACATTACCAAGTGAAGTAAATCTCTGCAACATTGACATATTCAACCCTAAATATGATTGCAAAATTATGACTTCAAAAACAGATGTAAGCAGCTCCGTTATCACATCTCTAGGAGCCATTGTGTCATGCTATGGCAAAACTAAATGTACAGCATCCAATAAAAATCGTGGAATCATAAAGACATTTTCTAATGGGTGTGATTATGTATCCAATAAGGGGGTGGACACTGTATCTGTAGGTAATACATTATATTATGTAAACAAGCAAGAAGGAAAAAGTCTCTATGTAAAAGGTGAACCAATAATAAATTTCTATGACCCATTAGTATTCCCTTCTGATGAATTTGATGCATCAATATCTCAAGTCAATGAAAAGATTAACCAGAGCCTAGCATTTATTCGTAAATCCGATGAATTATTACATAATGTAAATGTTGGTAAATCCACCACAAATATCATGATAACTACTATAATTATAGTGATTATAGTAATATTGTTATTATTAATTGCAGTTGGGCTGTTCCTATACTTCAAGGCCAGAAGCACACCAGTCACACTAAGCAAGGATCAACTGAGTGGTATAAATAATATTGCATTTAGTAAC
>AEQ63433
ATGGAGTTGCCAATCCTCAAAACAAATGCTATTACCACAATCCTTGCTGCAGTCACACTCTGTTTCGCTTCCAGTCAAAACATCACTGAAGAATTTTATCAATCAACATGCAGTGCAGTTAGCAAAGGCTATCTTAGTGCTCTAAGAACTGGTTGGTATACTAGTGTTATAACTATAGAATTAAGTAATATCAAGGAAAATAAGTGTAATGGAACAGACGCTAAGGTAAAATTAATAAAACAAGAATTAGATAAATATAAAAATGCTGTAACAGAATTGCAGTTGCTCATGCAAAGCACACCAGCAGCCAACAATCGAGCCAGAAGAGAACTACCAAGATTTATGAATTATACACTCAACAATACCAAAACCACCAATGTAACATTAAGCAAGAAAAGGAAAAGAAGATTTCTTGGCTTTTTGTTAGGTGTTGGATCTGCAATCGCCAGTGGCATTGCCGTATCCAAGGTCCTGCACCTAGAAGGGGAAGTGAACAAAATCAAAAGTGCTCTACTATCCACAAACAAGGCTGTAGTCAGCTTATCTAATGGAGTCAGTGTCTTAACCAGCAAAGTGTTAGATCTCAAAAACTATATAGATAAACAGTTGTTACCTATTGTGAACAAGCAAAGCTGCAGCATATCAAACATTGAAACTGTGATAGAGTTCCAACAAAAGAACAACAGACTACTAGAGATTACCAGGGAATTTAGTGTTAATGCAGGTGTAACTACACCTGTAAGCACTTATATGTTAACTAATAGTGAATTATTATCATTAATCAATGATATGCCTATAACAAATGATCAGAAAAAGTTAATGTCCAACAATGTTCAAATAGTTAGACAGCAAAGTTACTCTATCATGTCAATAATAAAGGAGGAAGTCTTAGCATATGTAGTACAATTACCACTATATGGTGTAATAGATACACCTTGTTGGAAACTGCACACATCCCCTCTATGTACAACCAACACAAAGGAAGGGTCCAACATCTGCTTAACAAGAACCGACAGAGGATGGTACTGTGACAATGCAGGATCAGTATCTTTTTTCCCACAAGCTGAAACATGTAAAGTTCAATCGAATCGGGTATTTTGTGACACAATGAACAGTTTAACATTACCAAGTGAGGTAAATCTCTGCAACATTGACATATTCAACCCCAAGTATGATTGCAAAATTATGACTTCAAAAACAGATGTAAGCAGCTCTGTTATCACATCTCTAGGAGCTATTGTGTCATGCTATGGCAAAACCAAATGTACAGCATCCAATAAAAATCGTGGGATCATAAAGACATTTTCTAACGGGTGTGATTATGTATCAAATAAGGGGGTGGATACTGTGTCTGTAGGTAATACATTATATTATGTAAATAAGCAAGAAGGCAAAAGTCTCTATGTAAAAGGTGAACCAATAATAAATTTCTATGATCCATTAGTGTTCCCCTCTGATGAATTTGATGCATCAATATCTCAAGTCAATGAGAAGATTAACCAGAGTCTAGCATTTATCCGTAAATCAGATGAATTATTACATAATGTAAATGCTGGTAAATCCACCACAAATATCATGATAACTACTATAATTATAGTAATTATAGTAATATTGTTATCATTAATTGCAGTTGGACTGCTTCTATACTGCAAGGCCAGAAGCACACCAGTCACACTAAGTAAGGATCAACTGAGTGGTATAAATAATATTGCATTTAGTAGC
>AGN28638
ATGGAGTTGCTGATCCATAGATCAAGTGCAATCTTCCTAACTCTTGCTATTAATGCATTGTACCTCACCTCAAGTCAGAACATAACTGAAGAGTTTTACCAATCGACATGTAGTGCAGTTAGCAGAGGTTACTTGAGTGCTTTAAGAACAGGTTGGTATACCAGTGTCATAACAATAGAATTAAGTAATATAAAAGAAACCAAATGCAATGGAACTGACACTAAAGTAAAACTTATAAAACAAGAATTAGATAAGTATAAGAATGCAGTAACAGAATTACAGTTACTTATGCAAAACACACCAGCTGCCAACAACCGGGCCAGAAGAGAAGCACCACAGTATATGAACTACACAATCAATACCACTAAAAACCTAAATGTATCAATAAGCAAGAAGAGGAAACGAAGATTTCTGGGCTTCTTGTTAGGTGTAGGATCTGCAATAGCAAGTGGTATAGCTGTATCCAAAGTTCTACACCTTGAAGGAGAAGTGAACAAGATCAAAAATGCTTTGCTGTCTACAAACAAAGCTGTAGTCAGTCTATCAAATGGAGTCAGTGTTTTAACCAGCAAAGTGTTAGATCTCAAGAATTATATAAACAACCAATTATTACCTATAGTAAATCAACAGAGTTGTCGCATTTCCAACATTGAAACAGTTATAGAATTCCAGCAGAAGAACAGCAGATTGTTGGAAATCACCAGAGAATTTAGTGTCAATGCAGGTGTAACGACACCTTTAAGCACTTACATGTTAACAAACAGTGAGTTACTATCTTTAATCAATGATATGCCTATAACAAATGATCAGAAAAAATTAATGTCAAGCAATGTTCAGATAGTAAGGCAACAAAGTTATTCTATCATGTCTATAATAAAGGAAGAAGTCCTTGCATATGTTGTACAGCTACCTATCTATGGTGTAATTGATACACCTTGCTGGAAATTACACACATCACCTCTGTGCACCACCAACATCAAAGAAGGATCAAATATTTGTTTAACAAGGACTGATAGAGGATGGTACTGTGATAATGCAGGATCAGTATCCTTCTTTCCACAGGCTGACACTTGTAAAGTACAGTCCAATCGAGTATTTTGTGACACTATGAACAGTTTGACATTACCAAGTGAAGTCAGCCTTTGTAACACTGACATATTCAATTCCAAGTATGACTGCAAAATTATGACATCAAAAACAGACATAAGCAGCTCAGTAATTACTTCTCTAGGAGCTATAGTGTCATGCTATGGTAAAACTAAATGCACTGCATCCAACAAAAATCGTGGAATTATAAAGACATTTTCTAATGGTTGTGATTATGTGTCAAACAAAGGAGTAGATACTGTATCAGTGGGCAACACTTTATACTATGTCAATAAGCTGGAAGGCAAAAACCTTTATGTAAAAGGGGAACCTATAATAAATTACTATGACCCTCTAGTGTTTCCTTCTGATGAGTTTGATGCATCAATATCTCAAGTCAATGAAAAAATTAATCAAAGTTTAGCTTTTATTCGTAGATCCGATGAATTATTACATAATGTAAATGCTGGAAAATCTACTACAAATATTATGATAACTGCAATTATTATAGTAATCATTGTAGTATTGTTATCATTAATAGCTATTGGTTTACTGTTGTATTGCAAAGCCCAAAACACACCAGTTACACTAAGCAAAGACCAACTAAGTGGAATCAATAATATTGCATTCAGCAAA
>AFM55233
ATGGATTTGCCAATCCTCAAAACAAATGCAATTACCGCAATCCTTGCTGCAGTCTCACTCTGTTTCGCTTCCAGTCAAAACATCACTGAAGAATTTTATCAATCAACATGCAGTGCAGTTAGCAAAGGCTATCTTAGTGCTTTAAGAACTGGTTGGTATACTAGTGTTATAACTATAGAATTAAGTAATATCAAGGAAAATAAGTGTAATGGAACAGACGCTAAGGTAAAATTGATAAAACAAGAATTAGATAAATATAAAAATGCTGTAACAGAATTGCAGTTACTCATGCAAAGCACACCAGCAGCCAACAATCGAGCCAGAAGAGAACTACCAAGGTTTATGAATTATACACTCAACAATACCAAAAATAACAATGTAACATTAAGCAAGAAAAGGAAAAGAAGATTTCTTGGCTTTTTGTTAGGTGTTGGATCTGCAATCGCCAGTGGCATTGCTGTATCTAAAGTCCTACACCTAGAAGGGGAAGTGAACAAAATCAAAAGTGCTCTACTATCCACAAACAAGGCTGTAGTCAGCTTATCAAATGGAGTTAGTGTCTTAACCAGCAAAGTGTTAGACCTCAAAAACTATATAGATAAACAGTTGTTACCCATTGTGAACAAGCAAAGCTGCAGCATATCAAACATTGAAACTGTGATAGAATTCCAACAAAAGAACAACAGACTACTAGAGATTACCAGGGAATTTAGTGTTAATGCAGGTGTAACTACACCTGTAAGCACTTATATGTTAACAAATAGTGAATTATTATCATTAATCAATGATATGCCTATAACAAATGATCAGAAAAAGTTAATGTCCAACAATGTTCAAATAGTTAGACAGCAAAGTTACTCTATCATGTCCATAATAAAGGAGGAAGTCTTAGCATATGTAGTACAATTACCACTATATGGTGTAATAGATACACCTTGTTGGAAACTACACACATCCCCTCTATGCACAACCAACACAAAGGAAGGGTCCAACATCTGTTTAACAAGAACCGACAGAGGATGGTACTGTGACAATGCAGGATCAGTTTCTTTCTTCCCACAAGCTGAAACATGCAAAGTTCAATCAAATCGAGTATTTTGTGACACAATGAACAGTTTAACATTACCAAGTGAAGTAAATCTCTGCAACATTGACATATTCAACCCTAAATATGATTGCAAAATTATGACTTCAAAAACAGATGTAAGCAGCTCCGTTATCACATCTCTAGGAGCTATTGTGTCATGCTATGGCAAAACTAAATGTACAGCATCCAATAAAAATCGTGGAATCATAAAGACATTTTCTAACGGGTGTGATTATGTATCAAATAAGGGGGTGGACACTGTATCTGTAGGTAATACATTATATTATGTAAATAAGCAAGAAGGAAAAAGTCTCTATGTAAAAGGTGAACCAATAATAAACTTCTATGACCCATTAGTGTTCCCTTCTGATGAATTTGATGCATCAATATCTCAAGTCAATGAGAAGATTAACCAGAGCCTAGCATTTATTCGTAAATCCGATGAATTATTACATAATGTAAATGTTGGTAAATCCACCACAAATATCATGATAACTACTATAATTATAGTGATTATAGTAATATTGTTATTATTAATTGCAGTTGGGCTGTTCCTATACTGCAAGGCCAGAAGCACACCAGTCACACTAAGCAAGGATCAACTGAGTGGTATAAATAATATTGCATTTAGTAAC
>AFM55541
ATGGAGTTGCCAATCCTCAAAACAAACGCTATTACCACAATCCTTGCTGCAGTCACACTCTGTTTCACTTCCAGTCAAAACATAACTGAAGAATTTTATCAATCAACATGCAGTGCAGTTAGCAAAGGCTATCTTAGTGCTCTAAGAACTGGTTGGTATACTAGTGTTATAACTATAGAATTAAGTAATATCAAGGAAAATAAATGTAATGGTACGGATGCTAAGGTAAAATTAATAAAACAAGAATTAGATAAATATAAAAATGCTGTAACAGAATTGCAATTGCTCATGCAAAGCACACCAGCAGCCAACAGTCGAGCCAGAAGAGAACTACCAAGATTTATGAATTATACACTCAACAATACCAAAAACACCAATGTAACATTAAGCAAGAAAAGGAAGAGAAGATTTCTTGGATTTTTGTTAGGTGTTGGATCTGCAATCGCCAGTGGCATTGCCGTATCCAAGGTCCTGCACCTAGAGGGGGAAGTGAACAAAATCAAAAGTGCTCTACTATCCACAAACAAGGCTGTAGTCAGCTTATCTAATGGAGTCAGTGTCTTAACCAGCAAAGTGTTAGACCTCAAAAACTATATAGATAAACAGTTGTTACCTATTGTTAACAAGCAAAGCTGCAGCATATCAAACATTGAAACTGTGATAGAGTTCCAACAAAAGAACAACAGACTACTAGAGATTACCAGAGAATTTAGTGTTAATGCAGGTGTAACTACACCTGTAAGCACTTATATGTTAACTAATAGTGAGTTATTATCATTAATCAATGATATGCCTATAACAAATGATCAGAAAAAGTTAATGTCCAACAATGTTCAAATAGTTAGACAGCAAAGTTACTCTATCATGTCAATAATAAAGGAGGAAGTCTTAGCATATGTAGTACAATTACCACTATATGGTGTAATAGATACGCCTTGTTGGAAAATACACACATCCCCTCTATGTACAACCAACACAAAGGAAGGATCCAACATTTGCTTAACAAGAACCGACAGAGGATGGTACTGTGACAATGCAGGATCAGTATCCTTTTTCCCACAAGCTGAAACATGTAAAGTTCAATCGAATCGGGTATTTTGTGACACAATGAACAGTTTAACATTACCAAGTGAGGTAAATCTCTGCAACATTGACATATTCAACCCCAAATATGATTGCAAAATTATGACTTCAAAAACAGATGTAAGCAGCTCCGTTATCACATCTCTAGGAGCCATTGTGTCATGCTATGGCAAAACCAAATGTACAGCATCCAATAAAAATCGTGGGATCATAAAGACATTTTCTAACGGGTGTGATTATGTATCAAATAAGGGGGTGGATACTGTGTCTGTAGGTAATACATTATATTATGTAAATAAGCAAGAAGGCAAAAGTCTCTATGTAAAAGGTGAACCAATAATAAATTTCTATGATCCATTAGTGTTCCCCTCTGATGAATTTGATGCATCAATATCTCAAGTCAATGAGAAGATTAATCAGAGTCTAGCATTTATCCGTAAATCAGATGAATTATTACATAATGTAAACGCTGGTAAATCCACTACAAATATCATGATAACCACTATAATTATAGTAATTATAGTAATATTGTTATCATTAATTGCAGTTGGACTGCTTCTATACTGCAAGGCCAGAAGCACACCAGTCACATTAAGTAAGGATCAACTGAGTGGTATAAATAATATTGCATTTAGTAAC
>AAC55970
ATGGAGTTGCTAATCCTCAAAGCAAATGCAATTACCACAATCCTCACTGCAGTCACATTTTGTTTTGCTTCTGGTCAAAACATCACTGAAGAATTTTATCAATCAACATGCAGTGCAGTTAGCAAAGGCTATCTTAGTGCTCTGAGAACTGGTTGGTATACCAGTGTTATAACTATAGAATTAAGTAATATCAAGGAAAATAAGTGTAATGGAACAGATGCTAAGGTAAAATTGATAAAACAAGAATTAGATAAATATAAAAATGCTGTAACAGAATTGCAGTTGCTCATGCAAAGCACACCAGCAACAAACAATCGAGCCAGAAGAGAACTACCAAGGTTTATGAATTATACACTCAACAATGCCAAAAAAACCAATGTAACATTAAGCAAGAAAAGGAAAAGAAGATTTCTTGGTTTTTTGTTAGGTGTTGGATCTGCAATCGCCAGTGGCGTTGCTGTATCTAAGGTCCTGCACCTAGAAGGGGAAGTGAACAAGATCAAAAGTGCTCTACTATCCACAAACAAGGCTGTAGTCAGCTTATCAAATGGAGTTAGTGTCTTAACCAGCAAAGTGTTAGACCTCAAAAACTATATAGATAAACAATTGTTACCTATTGTGAACAAGCAAAGCTGCAGCATATCAAATATAGCAACTGTGATAGAGTTCCAACAAAAGAACAACAGACTACTAGAGATTACCAGGGAATTTAGTGTTAATGCAGGTGTAACTACACCTGTAAGCACTTACATGTTAACTAATAGTGAATTATTGTCATTAATCAATGATATGCCTATAACAAATGATCAGAAAAAGTTAATGTCCAACAATGTTCAAATAGTTAGACAGCAAAGTTACTCTATCATGTCCATAATAAAAGAGGAAGTCTTAGCATATGTAGTACAATTACCACTATATGGTGTTATAGATACACCCTGTTGGAAACTACACACATCCCCTCTATGTACAACCAACACAAAAGAAGGGTCCAACATCTGTTTAACAAGAACTGACAGAGGATGGTACTGTGACAATGCAGGATCAGTATCTTTCTTCCCACAAGCTGAAACATGTAAAGTTCAATCAAATCGAGTATTTTGTGACACAATGAACAGTTTAACATTACCAAGTGAAGTAAATCTCTGCAATGTTGACATATTCAACCCCAAATATGATTGTAAAATTATGACTTCAAAAACAGATGTAAGCAGCTCCGTTATCACATCTCTAGGAGCCATTGTGTCATGCTATGGCAAAACTAAATGTACAGCATCCAATAAAAATCGTGGAATCATAAAGACATTTTCTAACGGGTGCGATTATGTATCAAATAAAGGGGTGGACACTGTGTCTGTAGGTAACACATTATATTATGTAAATAAGCAAGAAGGTAAAAGTCTCTATGTAAAAGGTGAACCAATAATAAATTTCTATGACCCATTAGTATTCCCCTCTGATGAATTTGATGCATCAATATCTCAAGTCAACGAGAAGATTAACCAGAGCCTAGCATTTATTCGTAAATCCGATGAATTATTACATAATGTAAATGCTGGTAAATCCACCATAAATATCATGATAACTACTATAATTATAGTGATTATAGTAATATTGTTATCATTAATTGCTGTTGGACTGCTCTTATACTGTAAGGCCAGAAGCACACCAGTCACACTAAGCAAAGATCAACTGAGTGGTATAAATAATATTGCATTTAGTAAC
>AGN28726
ATGGAGTTGCTGATCCATAGATCAAGTGCAATCTTCCTAACTCTTGCTATTAATGCATTGTACCTCACCTCAAGTCAGAACATAACTGAGGAGTTTTACCAATCGACATGTAGTGCAGTTAGCAGAGGTTACTTTAGTGCTTTAAGAACAGGTTGGTATACCAGTGTCATAACAATAGAATTAAGTAATATAAAAGAAACCAAATGCAATGGAACTGACACTAAAGTAAAACTTATAAAACAAGAATTAGATAAGTATAAGAATGCAGTAACAGAATTACAGTTACTTATGCAAAACACACCAGCTGCCAACAACCGGGCCAGAAGAGAAGCACCACAGTATATGAACTACACAATCAATACCACTAAAAACCTAAATGTATCAATAAGCAAGAAGAGGAAACGAAGATTTCTGGGCTTCTTGTTAGGTGTAGGATCTGCAATAGCAAGTGGTATAGCTGTATCCAAAGTTCTACACCTTGAAGGAGAAGTGAACAAGATCAAAAATGCTTTGCTGTCTACAAACAAAGCTGTAGTCAGTCTATCAAATGGGGTCAGTGTTTTAACCAGCAAAGTGTTAGATCTCAAGAATTATATAAACAACCAATTATTACCTATAGTAAATCAACAGAGTTGTCGCATTTCCAATATTGAAACAGTTATAGAATTCCAGCAGAAGAACAGCAGATTGTTGGAAATCACCAGAGAATTTAGTGTCAATGCAGGTGTAACGACACCTTTAAGCACTTACATGTTAACAAACAGTGAGTTACTATCATTAATCAATGATATGCCTATAACAAATGATCAGAAAAAATTAATGTCAAGCAATGTTCAGATAGTAAGGCAACAAAGTTATTCTATCATGTCTATAATAAAGGAAGAAGTCCTTGCATATGTTGTACAGCTACCTATCTATGGTGTAATAGATACACCTTGCTGGAAATTACACACATCACCTCTGTGCACCACCAACATTAAAGAAGGATCAAATATTTGTTTAACAAGGACTGATAGAGGATGGTACTGTGATAATGCAGGATCAGTATCCTTCTTTCCACAGGCTGACACTTGTAAAGTACAGTCCAATCGAGTATTTTGTGACACTATGAACAGTTTGACATTACCAAGTGAAGTCAGTCTTTGTAACACTGACATATTCAATTCCAAGTATGACTGCAAAATTATGACATCAAAAACAGACATAAGCAGCTCAGTAATTACTTCTCTAGGAGCTATAGTTTCATGCTATGGTAAAACTAAATGCACTGCATCCAACAAAAATCGTGGAATTATAAAGACATTTTCTAATGGTTGTGATTATGTGTCAAACAAAGGAGTAGATACTGTATCAGTGGGCAACACTTTATACTATGTCAACAAGCTGGAAGGCAAAAACCTTTATGTAAAAGGGGAACCTATAATAAATTACTATGACCCTCTAGTGTTTCCTTCTGATGAGTTTGATGCATCAATATCTCAAGTCAATGAAAAAATTAATCAAAGTTTAGCTTTTATTCGTAGATCCGATGAATTATTACATAATGTAAATACTGGAAAATCTACTACAAATATTATGATAACTGCAATTATTATAGTAATCATTGTAGTATTGTTATCATTAATAGCTATTGGTTTACTGTTGTATTGCAAAGCCAAAAACACACCAGTTACACTAAGCAAAGACCAACTAAGTGGAATCAATAATATTGCATTCAGCAAA
>AGN28539
ATGGAGTTGCTGATCCATAGATCAAGTGCAATCTTCCTAACTCTTGCTATCAATGCATTGTACATCACCTCAAGTCAGAACATAACTGAGGAGTTTTACCAATCGACATGTAGTGCAGTTAGCAGAGGTTACTTGAGTGCTTTAAGAACAGGTTGGTATACCAGTGTTATAACAATAGAATTAAGTAATATAAAAGAAACCAAATGCAATGGAACTGACACTAAAGTAAAACTTATAAAACAAGAATTAGATAAGTATAAGAATGCAGTAACAGAATTACAGTTACTTATGCAAAACACACCAGCTGTCAACAACCGGGCTAGAAGAGAAGCACCACAGTATATGAACTACACAATCAATACCACTAAAAACCCAAATGTATCAATAAGCAAGAAGAGGAAACGAAGATTTCTGGGCTTCTTGTTAGGTGTAGGATCTGCAATAGCAAGTGGTATAGCTGTATCCAAAGTTCTACACCTTGAAGGAGAAGTGAACAAGATCAAAAATGCTTTGCTGTCTACAAACAAAGCTGTAGTCAGTCTATCAAATGGGGTCAGTGTTTTAACCAGCAAAGTGTTAGATCTCAAGAATTATATAAACAACCAATTATTACCTATAGTAAATCAACAGAGTTGTCGCATTTCCAACATTGAAACAGTTATAGAATTCCAGCAGAAGAACAGCAGATTGTTGGAAATCACCAGAGAATTTAGTGTCAATGCAGGTGTAACGACACCTTTAAGCACCTACATGTTAACAAACAGTGAGTTACTATCATTAATCAATGACATGCCTATAACAAATGATCAGAAAAAGTTAATGTCAAGCAATGTTCAGATAGTAAGGCAACAAAGTTATTCTATCATGTCTATAATAAAGGAAGAAGTCCTTGCATATGTTGTACAGCTACCTATCTATGGTGTAATTGATACACCTTGCTGGAAATTACACACATCACCTCTGTGCACTACCAACATCAAAGAAGGATCAAATATTTGTTTAACAAGGACTGATAGAGGATGGTACTGTGATAATGCAGGATCAGTATCCTTCTTTCCACAGGCTGATACTTGTAAAGTACAGTCCAATCGAGTATTTTGTGACACTATGAACAGTTTGACATTACCAAGTGAAGTCAGCCTTTGTAACACTGACATATTCAATTCCAAGTATGACTGCAAAATTATGACATCAAAAACAGACATAAGCAGCTCAGTAATTACTTCTCTAGGAGCTATAGTGTCATGCTATGGTAAAACTAAATGCACTGCATCCAACAAAAATCGTGGAATTATAAAGACATTTTCTAATGGTTGTGATTATGTGTCAAACAAAGGAGTAGATACTGTATCAGTGGGCAACACTTTATACTATGTCAACAAGCTGGAAGGCAAAAACCTTTATGTAAAAGGGGAACCTATAATAAATTACTATGACCCTCTAGTGTTTCCTTCTGATGAGTTTGATGCATCAATATCTCAAGTCAATGAAAAAATTAATCAAAGTTTAGCTTTTATTCGTAGATCCGATGAATTATTACATAATGTAAATACTGGAAAATCTACTACAAATATTATGATAACTGCAATTATTATTGTAATCATTGTAGTATTGTTATCATTAATAGCTATTGGTTTGCTGTTGTATTGCAAAGCCAAAAACACACCAGTTACACTAAGCAAAGACCAACTAAGTGGAATCAATAATATTGCATTCAGCAAA
>AFM55420
ATGGAGTTGCCAATCCTCAAAACAAATGCTATTACCACAATCCTTGCTGCAGTCACACTCTGTTTCGCTTCCAGTCAAAATATCACTGAAGAATTCTATCAATCAACATGCAGTGCAGTTAGCAAAGGCTATCTTAGTGCTCTAAGAACTGGTTGGTATACTAGTGTTATAACTATAGAATTAAGTAATATCAAGGAAAATAAGTGTAATGGAACAGACGCTAAGGTAAAATTAATAAAACAAGAATTAGATAAATATAAAAATGCTGTAACAGAACTGCAGTTGCTCATGCAAAGCACACCAGCAGCCAACAATCGAGCCAGAAGAGAACTACCCAGATTTATGAATTATACACTCAACAATACCAAAACCACCAATGTAACATTAAGCAGGAAAAGGAAAAGAAGATTTCTTGGCTTTTTGTTAGGTGTTGGATCTGCAATCGCTAGTGGCATTGCCGTATCCAAGGTCCTGCACCTAGAAGGGGAAGTGAACAAAATCAAAAGTGCTCTACTATCCACAAACAAGGCTGTAGTCAGCTTATCTAATGGAGTCAGTGTCTTGACCAGCAAGGTGTTAGATCTTAAAAACTATATAGATAAACAGTTGTTACCTGTTGTGAACAAGCAAAGCTGCAGAATATCAAACATTGAAACTGTGATAGAGTTCCAACAAAAGAACAACAGACTACTAGAGATTACCAGGGAATTTAGTGTTAATGCAGGTGTAACTACACCTGTAAGCACTTATATGTTAACTAATAGTGAATTATTATCATTAATCAATGATATGCCTATAACAAATGATCAGAAAAAGTTAATGTCCAACAATGTTCAAATAGTTAGACAGCAAAGTTACTCTATCATGTCAATAATAAAGGAGGAAGTCTTAGCATATGTAGTACAATTACCACTATATGGTGTAATAGATACACCTTGTTGGAAACTGCACACATCCCCTCTATGTACAACCAACACAAAGGAAGGGTCCAACATCTGCTTAACAAGAACCGACAGAGGATGGTACTGTGACAATGCAGGATCAGTATCCTTTTTCCCACAAGCTGAAACATGTAAAGTTCAATCGAATCGGGTATTTTGTGACACAATGAACAGTTTAACATTACCAAGTGAGGTAAATCTCTGCAACATTGACATATTCAACCCCAAATATGATTGCAAAATTATGACTTCAAAAACAGATGTAAGCAGCTCCGTTATCACATCTCTAGGAGCCATTGTGTCATGCTATGGCAAAACCAAATGTACAGCATCCAATAAAAATCGTGGGATCATAAAGACATTTTCTAACGGATGTGATTATGTATCAAATAAGGGGGTGGATACTGTGTCTGTAGGTAATACATTATATTATGTAAATAAACAAGAAGGCAAAAGTCTCTATGTAAAAGGTGAACCAATAATAAATTTCTATGATCCATTAGTGTTCCCCTCTGATGAATTTGATGCATCAATATCTCAAGTCAATGAGAAGATTAACCAGAGTCTAGCATTTATCCGTAAATCAGATGAATTATTACATAATGTAAATGCTGGTAAATCCACCACAAATATCATGATAACTACTATAATTATAGTAATTATAGTAATATTGTTATCATTAATTGCAGTTGGACTGCTTCTATACTGCAAGGCCAGAAGCACACCAGTTACACTAAGTAAGGATCAACTGAGTGGTATAAATAATATTGCATTTAGTAGC
>AGN28803
ATGGAGTTGCTGATCCATAGATCAAGTGCAATCTTCCTAACTCTTGCTATTAATGCATTGTACCTCACCTCAAGTCAGAACATAACTGAGGAGTTTTACCAATCGACATGTAGTGCAGTTAGCAGAGGTTACTTTAGTGCTTTAAGAACAGGTTGGTATACCAGTGTCATAACAATAGAATTAAGTAATATAAAAGAAACCAAATGCAATGGAACTGACACTAAAGTAAAACTTATAAAACAAGAATTAGATAAGTATAAGAATGCAGTTACAGAATTACAGCTACTTATGCAAAACATACCAGCTGCCAACAACCGGGCCAGAAGAGAAGCACCACAGTATATGAACTACACAATCAATACAACTAAAAACCTAAATGTATCAATAAGCAAGAAGAGGAAACGAAGATTTCTGGGCTTCTTGTTAGGTGTAGGATCTGCAATAGCAAGTGGTATAGCTGTATCCAAAGTTCTACACCTTGAAGGAGAAGTGAACAAGATCAAAAATGCTTTGCTGTCTACAAACAAAGCTGTAGTCAGTCTATCAAATGGGGTCAGTGTTTTAACCAGCAAAGTGCTAGATCTCAAGAATTATATAAACAACCAATTATTACCTATAGTAAATCAACAGAGTTGTCGCATTTCCAACATCGAAACAGTTATAGAATTCCAGCAGAAGAACAGCAGATTGTTGGAAATCACCAGAGAATTTAGTGTCAATGCAGGTGTAACGACACCTTTAAGCACTTACATGTTAACAAACAGTGAGTTACTATCATTGATCAATGATATGCCTATAACAAATGATCAGAAAAAATTAATGTCAAGCAATGTTCAGATAGTAAGGCAACAAAGTTATTCTATCATGTCTATAATAAAGGAAGAAGTCCTTGCATATGTTGTACAGCTACCTATCTATGGTGTAATAGATACACCTTGCTGGAAATTACACACATCACCTCTGTGCACCACCAACATCAAAGAAGGATCAAATATTTGTTTAACAAGGACTGATAGAGGATGGTACTGTGATAATGCAGGATCAGTATCCTTCTTTCCACAGGCTGACACTTGTAAAGTACAGTCCAATCGAGTGTTTTGTGACACTATGAACAGTTTGACATTACCAAGTGAAGTCAGCCTTTGTAACACTGACATATTCAATTCCAAGTATGACTGCAAAATTATGACATCAAAAACAGACATAAGCAGCTCAGTAATTACTTCTCTAGGAGCTATAGTGTCATGCTATGGTAAAACTAAATGCACTGCATCCAACAAAAATCGTGGAATTATAAAGACATTTTCTAATGGTTGTGATTATGTGTCAAACAAAGGAGTAGATACTGTATCAGTGGGCAACACTTTATACTATGTCAACAAGCTGGAAGGCAAAAACCTTTATGTAAAAGGGGAACCTATAATAAATTACTATGACCCTCTAGTGTTTCCTTCTGATGAGTTTGATGCATCAATATCTCAAGTCAATGAAAAAATTAATCAAAGTTTAGCTTTTATTCGTAGATCCGATGAATTATTACATAATGTAAATACTGGCAAATCTACTACAAATATTATGATAACTGCAATTATTATAGTAATCATTGTAGTATTGTTATCATTAATAGCTATTGGTTTACTGTTGTATTGCAAAGCCAAAAACACACCAGTTACACTAAGCAAAGACCAACTAAGTGGAATCAATAATATTGCATTCAGCAAA
>AEQ63312
ATGGAGTTGCCAGTCCTCAAAACAAATGCTATTACCACAATCCTTGCTGCAGTCACACTCTGTTTCGCTTCCAGTCAAAACATCACTGAAGAATTTTATCAATCAACATGCAGTGCAGTTAGCAAAGGCTATCTTAGTGCTCTAAGAACTGGTTGGTATACTAGTGTTATAACTATAGAATTAAGTAATATCAAGGAAAATAAGTGTAATGGTACAGACGCTAAGGTAAAATTAATAAAACAAGAATTAGATAAATATAAAAATGCTGTAACAGAATTGCAGTTGCTCATGCAAAGCACACCAGCGGCCAACAATCGAGCCAGAAGAGAACTACCAAGATTTATGAATTATACACTCAACAATACCAAAAACACCAATGTAACATTAAGCAAGAAAAGGAAAAGAAGATTTCTTGGATTCTTGTTAGGTGTTGGATCTGCAATCGCCAGTGGCATTGCCGTATCCAAGGTCCTGCACCTAGAAGGGGAAGTGAACAAAATCAAAAGTGCTCTACTATCCACAAACAAGGCTGTAGTCAGCTTATCTAATGGAGTCAGTGTCTTAACCAGCAAAGTGTTAGACCTCAAAAACTATATAGATAAACAGTTGTTACCTATTGTTAACAAGCAAAGCTGCAGCATATCAAACATTGAAACTGTGATAGAGTTCCAACAAAAGAACAACAGACTACTAGAGATTACCAGAGAATTTAGTGTTAATGCAGGTGTAACTACACCTGTAAGCACTTATATGTTAACTAATAGTGAGTTATTATCATTAATCAATGATATGCCTATAACAAATGATCAGAAAAAGTTAATGTCCAACAATGTTCAAATAGTTAGACAGCAAAGTTACTCTATCATGTCAATAATAAAGGAGGAAGTCTTAGCATACGTAGTACAATTACCACTATATGGTGTAATAGATACACCTTGTTGGAAACTACACACATCCCCTCTATGTACAACCAACACAAAGGAAGGATCCAACATCTGTTTAACAAGAACCGACAGAGGATGGTACTGTGACAATGCAGGATCAGTATCCTTTTTCCCACAAGCTGATACATGTAAAGTTCAATCGAATCGGGTATTTTGTGACACAATGAACAGTTTAACATTACCAAGTGAGGTAAATCTCTGCAACATTGACATATTCAACCCCAAATATGATTGCAAAATTATGACTTCAAAAACAGATGTAAGCAGCTCCGTTATCACATCTCTAGGAGCCATTGTGTCATGTTATGGCAAAACCAAATGTACAGCATCCAATAAAAATCGTGGGATCATAAAGACATTTTCTAACGGGTGTGATTATGTATCAAATAAGGGGGTGGATACTGTGTCTGTAGGTAATACATTATATTATGTAAATAAGCAAGAAGGCAAAAGTCTCTATGTAAAAGGTGAACCAATAATAAATTTCTATGATCCATTAGTGTTCCCCTCTGATGAATTTGATGCATCAATATCTCAAGTCAATGAGAAGATTAATCAGAGTCTAGCATTTATCCGTAAATCAGATGAATTATTACATAATGTAAATGCTGGTAAATCCACCACCAATATCATGATAACTACTATAATTATAGTAATTATAGTAATATTGTTATCATTAATTGCAGTTGGACTGCTTCTATACTGCAAGGCCAGAAGCACACCAGTCACATTAAGTAAGGATCAACTGAGTGGTATAAATAATATTGCATTTAGTAAC
>AFM55387
ATGGAGTTGCCAATCCTCAAAACAAATGCTATTACCATAATCCTTGCTGCAGTCACACTCTGTTTCGCTTCCAGTCAAAACATCACTGAAGAATTTTATCAATCAACATGCAGTGCAGTTAGCAAAGGCTATCTTAGTGCTCTAAGAACTGGTTGGTATACTAGTGTTATAACTATAGAATTAAGTAATATCAAGGAAAATAAGTGTAATGGTACAGACGCTAAGGTAAAATTAATAAAACAAGAATTAGATAAATATAAAAATGCTGTAACAGAATTGCAGTTGCTCATGCAAAGCACACCAGCAGCCAACAGTCGAGCCAGAAGAGAACTACCAAGATTTATGAATTATACACTCAACAATACCAAAAACACCAATGTAACATTAAGCAAGAAAAGGAAAAGAAGATTTCTTGGATTTTTGTTAGGTGTTGGATCTGCAATCGCCAGTGGCATTGCCGTATCCAAGGTCCTGCACCTAGAAGGGGAAGTGAACAAAATCAAAAGTGCTCTACTATCCACAAACAAGGCTGTAGTCAGCTTATCTAATGGAGTCAGTGTCTTAACCAGCAAAGTGTTAGACCTCAAAAACTATATAGATAAACAGTTGTTACCTATTGTTAACAAGCAAAGCTGCAGCATATCAAACATTGAAACTGTGATAGAGTTCCAACAAAAGAACAACAGACTACTAGAGATTACCAGAGAATTTAGTGTTAATGCAGGTGTAACTACACCTGTAAGCACTTATATGTTAACTAATAGTGAGTTATTATCATTAATCAATGATATGCCTATAACAAATGATCAGAAAAAGTTAATGTCCAGCAATGTTCAAATAGTTAGACAGCAAAGTTACTCTATCATGTCAATAATAAAAGAGGAAGTCTTAGCATATGTAGTACAATTACCACTATATGGTGTAATAGATACTCCTTGTTGGAAACTACACACATCCCCTCTATGTACAACCAACACAAAGGAAGGATCCAACATCTGCTTAACAAGAACCGACAGAGGATGGTACTGTGACAATGCAGGATCAGTATCCTTTTTCCCACAAGCTGAAACATGTAAAGTTCAATCGAATCGGGTATTTTGTGACACAATGAACAGTTTAACATTACCAAGTGAGGTAAATCTCTGCAACATTGACATATTCAACCCCAAATATGATTGCAAAATTATGACTTCAAAAACAGATGTAAGCAGCTCCGTTATCACATCTCTAGGAGCCATTGTGTCATGCTATGGCAAAACCAAATGTACAGCATCAAATAAAAATCGTGGGATCATAAAGACATTCTCCAACGGGTGTGATTATGTATCAAATAAGGGGGTGGATACTGTGTCTGTAGGTAATACATTATATTATGTAAATAAGCAAGAAGGCAAAAGTCTCTATGTAAAAGGTGAACCAATAATAAATTTCTATGATCCATTAGTGTTCCCCTCTGATGAATTTGATGCATCAATATCTCAAGTCAATGAGAAAATTAATCAGAGTCTAGCATTTATCCGTAAATCAGATGAATTATTACATAATGTAAATGCTGGTAAATCCACCACAAATATCATGATAACTACTATAATTATAGTAATTATAGTAATATTGTTAGCATTAATTGCAGTTGGACTGCTTCTATACTGCAAGGCCAGAAGCGCACCAGTCACATTAAGTAAGGATCAACTGAGTGGTATAAATAATATTGCATTTAGTAAC
>AEO45929
ATGGAGTTGCCAATCCTCAAAACAAATGCTATTACCACAATCCTTGCTGCAGTCACACTCTGTTTCGCTTCCAGTCAAAACATCACTGAAGAATTTTATCAATCAACATGCAGTGCAGTTAGCAAAGGCTATCTTAGTGCTCTAAGAACTGGTTGGTATACTAGTGTTATAACTATAGAATTAAGTAATATCAAGGAAAATAAGTGTAATGGAACAGATGCTAAGGTAAAATTAATAAAGCAAGAATTAGATAAATATAAAAATGCTGTAACAGAATTGCAGTTGCTCATGCAAAGCACACCAGCAGCCAACAATCGAGCTAGAAGAGAACTACCAAGATTTATGAATTATACACTTAACAATACCAAAACCACTAATGTAACATTAAGCAAGAAAAGGAAAAGAAGATTTCTTGGCTTTTTGTTAGGTGTTGGATCTGCAATCGCCAGTGGCATTGCCGTATCCAAGGTCCTGCATCTAGAAGGGGAAGTGAACAAAATCAAAAGTGCTCTACTATCCACAAACAAGGCTGTAGTCAGCTTATCTAATGGAGTCAGTGTCTTAACCAGCAAAGTGTTAGATCTCAAAAACTATATAGATAAACAGTTGTTACCTATTGTGAACAAGCAAAGCTGCAGCATATCAAACATTGAAACTGTGATAGAGTTCCAACAAAAGAACAACAGACTACTAGAGATTACCAGGGAATTTAGTGTTAATGCAGGTGTAACTACACCTGTAAGCACTTATATGTTAACTAATAGTGAATTATTATCATTAATCAATGATATGCCTATAACAAATGATCAGAAAAAGTTAATGTCCAACAATGTTCAAATAGTTAGACAGCAAAGTTACTCTATCATGTCCATAATAAAGGAGGAAGTCTTAGCATATGTAGTACAATTACCACTATATGGTGTAATAGATACACCTTGTTGGAAACTGCACACATCCCCTCTATGTACAACCAACACAAAGGAAGGGTCCAACATCTGTTTAACAAGAACCGACAGAGGATGGTACTGTGACAATGCAGGATCAGTATCCTTTTTCCCACAAGCTGAAACATGTAAAGTTCAATCGAATCGAGTATTTTGTGACACAATGAACAGTTTAACATTACCAAGTGAGGTAAATCTCTGCAACATTGACATATTCAACCCCAAATATGATTGCAAAATTATGACTTCAAAAACAGATGTAAGCAGCTCCGTTATCACATCTCTAGGAGCCATTGTGTCATGCTATGGCAAAACTAAATGTACAGCATCCAATAAAAATCGTGGGATCATAAAGACATTTTCTAATGGGTGTGATTATGTATCAAATAAGGGGGTAGATACTGTGTCTGTAGGTAATACATTATATTATGTAAATAAGCAAGAAGGCAAAAGTCTCTATGTAAAAGGTGAACCAATAATAAATTTCTATGATCCATTAGTGTTCCCCTCTGATGAATTTGATGCATCAATATCTCAAGTCAATGAGAAGATTAACCAGAGTCTAGCATTTATCCGTAAATCAGATGAATTATTACATAATGTAAATGCTGGTAAATCCACCACAAATATCATGATAACTACTATAATTATAGTAATTATAGTAATATTGTTATCATTAATTGCAGTTGGACTGCTTCTATACTGCAAGGCCAGAAGCACACCAGTCACACTAAGTAAGGATCAACTGAGTGGTATAAATAATATTGCATTTAGTAGC
>AEO45840
ATGGAGTTGCCAATCCTCAAAACAAATGCTATTACCACAATCCTTGCTGCAGTCACACTCTGTTTCGCTTCCAGTCAAAACATCACTGAAGAATTTTATCAATCAACATGCAGTGCAGTTAGCAAAGGCTATCTTAGTGCTCTAAGAACTGGTTGGTATACTAGTGTTATAACTATAGAATTAAGTAATATCAAGGAAAATAAGTGTAATGGAACAGATGCTAAGGTAAAATTAATAAAGCAAGAATTAGATAAATATAAAAATGCTGTAACAGAATTGCAGTTGCTCATGCAAAGCACACCAGCAGCCAACAATCGAGCTAGAAGAGAACTACCAAGATTTATGAATTATACACTTAACAATACCAAAACCACCAATGTAACATTAAGCAAGAAAAGGAAAAGAAGATTTCTTGGCTTTTTGTTAGGTGTTGGATCTGCAATCGCCAGTGGCATTGCCGTATCCAAGGTCCTGCACCTAGAAGGGGAAGTGAACAAAATCAAAAGTGCTCTACTATCCACAAACAAGGCTGTAGTCAGCTTATCAAATGGAGTTAGTGTCTTAACCAGCAAAGTGTTAGACCTCAAAAACTATATAGATAAACAGTTGTTACCTATTGTGAACAAGCAAAGCTGCAGCATATCAAACATTGAAACTGTGATAGAGTTCCAACAAAAGAACAACAGACTACTAGAGATTACCAGGGAATTTAGTGTTAATGCAGGTGTAACTACACCTGTAAGCACTTATATGTTAACTAATAGTGAATTATTATCATTAATCAATGATATGCCTATAACAAATGATCAGAAAAAGTTAATGTCCAACAATGTTCAAATAGTTAGACAGCAAAGTTACTCTATCATGTCCATAATAAAGGAGGAAGTCTTAGCATATGTAGTACAATTACCACTATATGGTGTAATAGATACACCTTGTTGGAAACTACACACATCCCCTCTATGCACAACCAACACAAAGGAAGGGTCCAACATCTGTTTAACAAGAACCGACAGAGGATGGTACTGTGACAATGCAGGATCAGTATCTTTCTTCCCACAAGCTGAAACATGCAAAGTTCAATCAAATCGAGTATTTTGTGACACAATGAACAGTTTAACATTACCAAGTGAAGTAAATCTCTGCAACGTTGACATATTCAACCCCAAATATGATTGCAAAATTATGACTTCAAAAACAGATGTAAGCAGCTCCGTTATCACATCTCTAGGAGCCATTGTGTCATGCTATGGCAAAACTAAATGTACAGCATCCAATAAAAATCGTGGAATCATAAAGACATTTTCTAACGGGTGTGATTATGTATCAAATAAGGGGGTGGACACTGTGTCTGTAGGTAATACATTATATTATGTAAATAAGCAAGAAGGAAAAAGTCTCTATGTAAAAGGTGAACCAATAATAAATTTCTATGACCCATTAGTGTTCCCCTCTGATGAATTTGATGCATCAATATCTCAAGTCAATGAGAAGATTAACCAGAGCCTAGCATTTATTCGTAAATCCGATGAATTATTACATAATGTAAATGTTGGTAAATCCACCACAAATATCATGATAACTACTATAATTATAGTGATTATAGTAATATTGTTATCATTAATTGCAGTTGGACTGCTCTTATACTGCAAGGCCAGAAGCACACCAGTCACAGTCAGCAAAGATCAACTGAGTGGTATAAATAATATTGCATTTAGTAAC
>AEQ63356
ATGGAGTTGCCAATCCTCAAAACAAATGCTATTACCACAATCCTTGCTGCAGTCACACTCTGTTTCGCTTCCAGTCAAAACATCACTGAAGAATTTTATCAATCAACATGCAGTGCAGTTAGCAAAGGCTATCTTAGTGCTCTAAGAACTGGTTGGTATACTAGCGTTATAACTATAGAATTAAGTAATATCAAGGAAAATAAGTGTAAYGGTACAGACGCTAAGGTAAAATTAATAAAACAAGAATTAGATAAATATAAAAATGCTGTAACAGAATTGCAGTTGCTCATGCAAAGCACACCAGCGGCCAACAGTCGAGCCAGAAGAGAACTACCAAGATTTATGAATTATACACTCAACAATACCAAAAACACCAATGTAACATTAAGTAAGAAAAGGAAAAGAAGATTTCTTGGATTCTTGTTAGGTGTTGGATCTGCAATCGCCAGTGGCATTGCCGTATCCAAGGTCCTACACCTAGAAGGGGAAGTGAACAAAATCAAAAGTGCTCTACTATCCACAAACAAGGCTGTAGTCAGCTTATCTAATGGAGTCAGTGTCTTAACCAGCAAAGTGTTAGACCTCAAAAACTATATAGATAAACAGTTGTTACCTATTGTTAACAAGCAAAGCTGCAGCATATCAAACATTGAAACTGTGATAGAGTTCCAACAAAAGAACAACAGACTACTAGAGATTACCAGAGAATTTAGTGTTAATGCAGGTGTAACTACACCTGTAAGCACTTATATGTTAACTAATAGTGAGTTATTATCATTAATCAATGATATGCCTATAACAAATGATCAGAAAAAGTTAATGTCCAACAATGTTCAAATAGTTAGACAGCAAAGTTACTCTATCATGTCAATAATAAAGGAGGAAGTCTTAGCATACGTAGTACAATTACCACTATATGGTGTAATAGATACACCTTGTTGGAAACTACACACATCCCCTCTATGTACAACCAACACAAAGGAAGGATCCAACATCTGTTTAACAAGAACCGACAGAGGATGGTACTGTGACAATGCAGGATCAGTATCCTTTTTCCCACAAGCTGATACATGTAAAGTTCAATCGAATCGGGTATTTTGTGACACAATGAACAGTTTAACATTACCAAGTGAGGTAAATCTCTGCAACATTGACATATTCAACCCCAAATATGATTGCAAAATTATGACTTCAAAAACAGATGTAAGCAGCTCCGTTATCACATCTCTAGGGGCCATTGTGTCATGTTATGGCAAAACCAAATGTACAGCATCCAATAAAAATCGTGGGATCATAAAGACATTTTCTAACGGGTGTGATTATGTATCAAATAAGGGGGTGGATACTGTGTCTGTAGGTAATACATTATATTATGTAAATAAGCAAGAAGGCAAAAGTCTCTATGTAAAAGGTGAACCAATAATAAATTTCTATGATCCATTAGTGTTCCCCTCTGATGAATTTGATGCATCAATATCTCAAGTCAATGAGAAGATTAATCAGAGTCTAGCATTTATCCGTAAATCAGATGAATTATTACATAATGTAAATGCTGGTAAATCCACCACCAATATCATGATAACTACTATAATTATAGTAATTATAGTAATATTGTTATCATTAATTGCAGTTGGACTGCTTCTATACTGCAAGGCCAGAAGCACACCAGTCACATTAAGTAAGGATCAACTGAGTGGTATAAATAATATTGCATTTAGTAAC
>AAR14266
ATGGAGTTGCTGATCCACAGGTCAAGTGCAATCTTCCTAACTCTTGCTATTAATGCATTGTACCTCACCTCAAGTCAGAACATAACTGAGGAGTTTTACCAATCGACATGTAGTGCAGTTAGCAGAGGTTATTTTAGTGCTTTAAGAACAGGTTGGTATACCAGTGTTATAACAATAGAATTAAGTAATATAAAAGAAACCAAATGCAATGGAACTGACACTAAAGTAAAACTTATAAAACAAGAATTAGATAAGTATAAGAATGCAGTAACAGAATTACAGCTACTTACGCAAAACACGCCAGCTGCCAACAACCGGGCCAGAAGAGAAGCACCACAGTACATGAACTACACAATCAATACCACTAAAAACCTAAACGTATCAATAAGCAAGAAGAGGAAACGAAGATTTCTGGGATTCTTGTTAGGTGTAGGATCTGCAATAGCAAGTGGTATAGCTGTATCCAAAGTTCTACACCTTGAAGGAGAAGTGAACAAAATCAAAAATGCTTTGTTGTCTACAAACAAAGCTGTAGTCAGTCTATCAAATGGGGTCAGTGTTTTAACCAGCAAAGTGTTAGATCTCAAGAGTTACATAAATAACCAATTATTACCCATAGTAAATCAACAGAGCTGTCGCATCTCCAACATTGAAACAGTTATAGAATTCCAGCAGAAGAACAGCAGATTGTTGGAAATCACCAGAGAATTTAGTGTCAATGCAGGTGTAACAACACCTTTAAGCACTTACATGTTAACAAACAGTGAGTTACTATCATTGATCAATGATATGCCTATAACAAATGATCAGAAAAAATTAATGTCAAGCAATGTCCAGATAGTAAGGCAACAAAGTTATTCTATCATGTCTATAATAAAGGAAGAAGTCCTTGCATATGTTGTACAGCTACCTATCTATGGTGTAATAGATACACCTTGCTGGAAATTACACACATCACCTCTATGCACCACCAACATCAAAGAAGGATCAAATATTTGTTTAACAAGGACTGATAGAGGATGGTATTGTGATAATGCAGGATCAGTATCCTTCTTCCCACAGGCTGACACTTGCAAAGTGCAGTCCAATCGAGTATTTTGTGACACTATGAACAGTTTGACATTACCAAGTGAAGTCAGCCTTTGTAACACTGACATATTCAATTCCAAGTATGACTGCAAAATCATGACTTCAAAAACAGACATAAGCAGCTCAGTAATTACTTCTCTTGGAGCTATAGTGTCATGCTATGGTAAAACTAAATGCACTGCATCCAATAAAAATCGTGGGATTATAAAGACATTTTCTAATGGTTGTGACTATGTGTCAAACAAAGGAGTAGATACTGTGTCAGTGGGCAACACTTTATACTATGTAAACAAGCTGGAAGGCAAAAACCTTTATGTAAAAGGGGAACCTATAATAAATTACTATGATCCTCTAGTGTTTCCTTCTGATGAGTTTGATGCATCAATATCTCAAGTCAATGAAAAAATCAATCAAAGTTTAGCTTTTATACGTAGATCTGATGAATTACTACATAATGTAAATACTGGCAAATCTACTACAAATATTATGATAACCACAATCATTATAGTAATCATTGTAGTATTGTTATCATTAATAGCTATTGGTTTACTGTTGTATTGCAAAGCTAAAAACACACCAGTTACACTAAGCAAAGACCAACTAAGTGGAATCAACAATATTGCATTCAGCAAA
>AEQ63400
ATGGAGTTGCCAATCCTCAAAACAAATGCTATTACCACAATCCTTGCTGCAGTCACACTTTGTTTCGCTTCCAGTCAAAACATCACTGAAGAATTTTATCAATCAACATGCAGTGCAGTTAGCAAAGGCTATCTTAGTGCTCTAAGAACTGGTTGGTATACTAGTGTTATAACTATAGAATTAAGTAATATCAAGGAAAATAAGTGTAATGGTACAGACGCTAAGGTAAAATTAATAAAACAAGAATTAGATAAATATAAAAATGCTGTAACAGAATTGCAGTTGCTCATGCAAAGCACACCAGCAGCCAACAGTCGAGCCAGAAGAGAACTACCAAGATTTATGAATTATACACTCAACAATACCAAAAACACCAATGTAACATTAAGCAAGAAAAGGAAAAGAAGATTTCTTGGATTTTTGTTAGGTGTTGGATCTGCAATCGCCAGTGGCATTGCCGTATCCAAGGTCCTGCACCTAGAAGGGGAAGTGAACAAAATCAAAAGTGCTCTACTATCCACAAACAAGGCTGTAGTCAGCTTATCTAATGGAGTCAGTGTCTTAACCAGCAAAGTGTTAGACCTCAAAAACTATATAGATAAACAGTTGTTACCTATTGTTAACAAGCAAAGCTGCAGCATATCAAACATTGAAACTGTGATAGAGTTCCAACAAAAGAACAACAGACTACTAGAGATTACCAGAGAATTTAGTGTTAATGCAGGTGTAACTACACCTGTAAGCACTTATATGTTAACTAATAGTGAGTTATTATCATTAATCAATGATATGCCTATAACAAATGATCAGAAAAAGTTAATGTCCAGCAATGTTCAAATAGTTAGACAGCAAAGTTACTCTATCATGTCAATAATAAAAGAGGAAGTCTTAGCATATGTAGTACAATTACCACTATATGGTGTAATAGATACTCCTTGTTGGAAACTACACACATCCCCTCTATGTACAACCAACACAAAGGAAGGATCCAACATCTGCTTAACAAGAACCGACAGAGGATGGTACTGTGACAATGCAGGATCAGTATCCTTTTTCCCACAAGCTGAAACATGTAAAGTTCAATCGAATCGGGTATTTTGTGACACAATGAACAGTTTAACATTACCAAGTGAGGTAAATCTCTGCAACATTGACATATTCAACCCCAAATATGATTGCAAAATTATGACTTCAAAAACAGATGTAAGCAGCTCCGTTATCACATCTCTAGGAGCCATAGTGTCATGCTATGGCAAAACCAAATGTACAGCATCCAATAAAAATCGTGGGATCATAAAGACATTCTCTAACGGGTGTGATTATGTATCAAATAAGGGGGTGGATACTGTGTCTGTAGGTAATACATTATATTATGTAAATAAGCAAGAAGGCAAAAGTCTCTATGTAAAAGGTGAACCAATAATAAATTTCTATGATCCATTAGTGTTCCCCTCTGATGAATTTGATGCATCAATATCTCAAGTTAATGAGAAAATTAATCAGAGTCTAGCATTTATCCGTAAATCAGATGAATTATTACATAATGTAAATGCTGGTAAATCCACCACAAATATCATGATAACTACTATAATTATAGTAATTATAGTAATATTGTTAGCATTAATTGCAGTTGGACTGCTTCTATACTGCAAGGCCAGAAGCACACCAGTCACATTAAGTAAGGATCAACTGAGTGGTATAAATAATATTGCATTTAGTAAC
>AGN28605
ATGGAGTTGCTGATCCATAGATCAAGTGCAATCTTCCTAACTCTTGCTATTAATGCATTGTACCTCACCTCAAGTCAGAACATAACTGAGGAGTTTTACCAATCGACATGTAGTGCAGTTAGCAGAGGTTACTTGAGTGCTTTAAGAACAGGTTGGTATACCAGTGTCATAACAATAGAATTAAGTAATATAAAAGAAACCAAATGCAATGGAACTGACACTAAAGTAAAACTTATAAAACAAGAATTAGATAAGTATAAGAATGCAGTAACAGAATTACAGTTACTTATGCAAAACACACCAGCTGTCAACAACCGGGCCAGAAGAGAAGCACCACAGTACATGAACTACACAATCAATACCACTAAAAACCTAAATGTATCAATAAGCAAGAAGAGGAAGCGAAGATTTCTGGGCTTCTTGTTAGGTGTAGGATCTGCAATAGCAAGTGGTATAGCTGTATCCAAAGTTCTACACCTTGAAGGAGAAGTGAACAAGATCAAAAATGCTTTGCTGTCTACAAACAAAGCTGTAGTCAGTCTATCAAATGGGGTCAGTGTTTTAACCAGCAAAGTGTTAGATCTCAAGAATTATATAAACAACCAATTATTACCTATAGTAAATCAACAGAGTTGTCGCATTTCCAACATTGAAACAGTTATAGAATTCCAGCAGAAGAACAGCAGATTGTTGGAAATCACCAGAGAATTTAGTGTCAATGCAGGTGTAACGACACCTTTAAGCACTTACATGTTAACAAACAGTGAGTTACTATCATTAATCAATGATATGCCTATAACAAATGATCAGAAAAAATTAATGTCAAGCAATGTTCAGATAGTAAGGCAACAAAGTTATTCTATCATGTCTATAATAAAGGAAGAAGTCCTTGCATATGTTGTACAGCTACCTATCTATGGTGTAATTGATACACCTTGCTGGAAATTACACACATCACCTCTGTGCACCACCAACATTAAAGAAGGATCAAATATTTGTTTAACAAGGACTGATAGAGGATGGTACTGTGATAATGCAGGATCAGTATCCTTCTTTCCACAGGCTGACACTTGTAAAGTACAGTCCAATCGAGTATTTTGTGACACTATGAACAGTTTGACATTACCAAGTGAAGTCAGCCTTTGTAACACTGACATATTCAATTCCAAGTATGACTGCAAAATTATGACATCAAAAACAGACATAAGCAGCTCAGTAATTACTTCTCTAGGAGCTATAGTGTCATGCTATGGTAAAACTAAATGCACTGCATCCAACAAAAATCGTGGAATTATAAAGACATTTTCTAATGGTTGTGATTATGTGTCAAACAAAGGAGTAGATACTGTATCAGTGGGCAACACTTTATACTATGTCAACAAGCTGGAAGGCAAAAACCTTTATGTAAAAGGGGAACCTATAATAAATTACTATGACCCTCTAGTGTTTCCTTCTGATGAGTTTGATGCATCAATATCTCAAGTCAATGAAAAAATTAATCAAAGTTTAGCTTTTATTCGTAGATCCGATGAATTATTACATAATGTAAATACTGGAAAATCTACTACAAATATTATGATAACTGCAATTATTATAGTAATCATTGTAGTATTGTTATCATTAATAGCTATTGGTTTACTGTTGTATTGCAAAGCCAAAAACACACCAGTTACACTAAGCAAAGACCAACTAAGTGGAATCAATAATATTGCATTCAGCAAA
>AGN28440
ATGGAGTTGCTGATCCATAGATCAAGTGCAATCTTCCTAACTCTTGCTATTAATGCATTGTACCTCACCTCAAGTCAGAACATAACTGAGGAGTTTTACCAATCGACATGTAGTGCAGTTAGCAGAGGTTACTTGAGTGCTTTAAGAACAGGTTGGTATACCAGTGTCATAACAATAGAATTAAGTAATATAAAAGAAATCAAATGCAATGGAACTGACACTAAAGTAAAACTTATAAAACAAGAATTAGATAAGTATAAGAATGCAGTAACAGAATTACAGTTACTTATGCAAAACACACCAGCTGCCAACAACCGGGCCAGAAGAGAAGCACCACAGTATATGAACTACACAATCAATACCACTAAAAACCTAAATGTATCAATAAGCAAGAAGAGGAAACGAAGATTTCTGGGCTTCTTGTTAGGTGTAGGATCTGCAATAGCAAGTGGTATAGCTGTATCCAAAGTTCTACACCTTGAAGGAGAAGTGAACAAGATCAAAAATGCTTTGCTGTCTACAAACAAAGCTGTAGTCAGTCTATCAAATGGGGTCAGTGTTTTAACCAGCAAAGTGTTAGATCTCAAGAATTATATAAACAACCAATTATTACCTATAGTAAATCAACAGAGTTGTCGCATTTCCAACATTGAAACAGTTATAGAATTCCAGCAGAAGAACAGCAGATTGTTGGAAATCACCAGAGAATTTAGTGTCAATGCAGGTGTAACGACACCTTTAAGCACTTACATGTTAACAAACAGTGAGTTACTATCATTAATCAATGATATGCCTATAACAAATGATCAGAAAAAATTAATGTCAAGCAATGTTCAGATAGTAAGGCAACAAAGTTATTCTATCATGTCTATAATAAAGGAAGAAGTCCTTGCATATGTTGTACAGCTACCTATCTATGGTGTAATTGATACACCTTGCTGGAAATTACACACATCACCTCTGTGCACTACCAACATCAAAGAAGGATCAAATATTTGTTTAACAAGGACTGATAGAGGATGGTACTGTGATAATGCAGGATCAGTATCCTTCTTTCCACAGGCTGACACTTGTAAAGTACAGTCCAATCGAGTATTTTGTGACACTATGAACAGTTTGACATTACCAAGTGAAGTCAGCCTTTGTAACACTGACATATTCAATTCCAAGTATGACTGCAAAATTATGACATCAAAAACAGACATAAGCAGCTCAGTAATTACTTCTCTAGGAGCTATAGTGTCATGCTATGGTAAAACTAAATGCACTGCATCCAACAAAAATCGTGGAATTATAAAGACATTTTCTAATGGTTGTGATTATGTGTCAAACAAAGGAGTAGATACTGTATCAGTAGGCAACACTTTATACTATGTCAACAAGCTGGAAGGCAAAAACCTTTATGTAAAAGGGGAACCTATAATAAATTACTATGACCCTCTAGTGTTTCCTTCTGATGAGTTTGATGCATCAATATCTCAAGTCAATGAAAAAATTAATCAAAGTTTAGCTTTTATTCGTAGATCCGATGAATTATTACATAATGTAAATACTGGAAAATCTACTACAAATATTATGATAACTGTAATTATTATAGTAATCATTGTAGTATTGTTATCATTAATAGCTATTGGTTTACTGTTGTATTGCAAAGCCAAAAACACACCAGTTACACYAAGCAAAGACCAACTAAGTGGAATCAATAATATTGCATTCAGCAAA
>AGN28781
ATGGAGTTGCTGATCCATAGATCAAGTGCAATCTTCCTAACTCTTGCTATTAATGCATTGTACCTCACCTCAAGTCAGAACATAACTGAGGAGTTTTACCAATCGACATGTAGTGCAGTTAGTAGAGGTTATTTTAGTGCTTTAAGAACAGGTTGGTATACCAGTGTCATAACAATAGAATTAAGTAATATAAAAGAAATCAAATGCAATGGAACTGACACTAAAGTAAAACTTATAAAACAAGAATTAGATAAGTATAAGAATGCAGTAACAGAATTACAGCTACTTATGCAAAACACACCAGCTGCCAACAATCGGGCCAGAAGAGAAGCACCACAGTATATGAACTACACAATCAATACCACTAAAAACCTAAATGTATCAATAAGCAAGAAGAGGAAACGAAGATTTCTGGGCTTCTTGTTAGGTGTAGGATCTGCAATAGCAAGTGGTATAGCTGTATCCAAAGTTCTACACCTTGAAGGAGAAGTGAACAAGATCAAAAATGCTTTGCTGTCTACAAACAAAGCTGTAGTCAGTCTATCAAATGGGGTCAGTGTTTTAACCAGCAAAGTGTTAGATCTCAAGAATTATATAAATAACCAATTATTACCCATAGTAAATCAACAGAGTTGTCGCATCTCCAACATCGAAACAGTTATAGAATTCCAGCAGAAGAACAGCAGATTGTTGGAAATCACCAGAGAATTTAGTGTCAATGCAGGTGTAACAACACCTTTAAGCACTTACATGTTAACAAACAGTGAGTTACTATCATTGATCAATGATATGCCTATAACAAATGATCAGAAAAAATTAATGTCAAGCAATGTTCAGATAGTAAGGCAACAAAGTTATTCTATCATGTCTATAATAAAGGAAGAAGTCCTTGCATATGTTGTACAGCTACCTATCTATGGTGTAATAGATACACCTTGCTGGAAACTACACACATCACCTCTATGCACCACCAACATCAAAGAAGGATCAAATATTTGTTTAACAAGGACTGATAGAGGATGGTACTGTGATAATGCAGGATCAGTATCCTTCTTTCCACAGGCTGACACTTGTAAAGTACAGTCCAATCGAGTATTTTGTGACACTATGAACAGTTTGACATTACCAAGTGAAGTCAGCCTTTGTAACACTGACATATTCAATTCCAAGTATGACTGCAAAATTATGACATCAAAAACAGACATAAGCAGCTCAGTAATTACTTCTCTAGGAGCTATAGTGTCATGCTATGGTAAAACTAAATGCACTGCATCCAACAAAAATCGTGGAATTATAAAGACATTTTCTAATGGTTGTGATTATGTGTCAAACAAAGGAGTAGATACTGTATCAGTGGGCAACACTTTATACTATGTCAACAAGCTAGAAGGCAAAAACCTTTATGTAAAAGGGGAACCTATAATAAATTACTATGACCCTCTAGTGTTTCCTTCTGATGAGTTTGATGCATCAATATCTCAAGTCAATGAAAAAATCAATCAAAGTTTAGCTTTTATTCGTAGATCCGATGAATTATTACATAATGTAAATACTGGCAAATCTACTACAAATATTATGATAACTGTAATTATTATAGTAATCATTGTAGTATTGTTATCATTAATAGCTATTGGTTTACTGTTGTATTGCAAAGCCAAAAACACACCAGTTACACTAAGCAAAGACCAACTAAGTGGAATCAATAATATTGCATTCAGCAAA
>AFM55431
ATGGATTTGCCAATCCTCAAAACAAATGCAATTACTGCAATCCTTGCTGCAGTCTCACTCTGTTTCGCTTCCAGTCAAAACATCACTGAAGAATTTTATCAATCAACATGCAGTGCAGTTAGCAAAGGCTATCTTAGTGCTTTAAGAACTGGTTGGTATACTAGTGTTATAACTATAGAATTAAGTAATATCAAGGAAAATAAGTGTAATGGAACAGACGCTAAGGTAAAATTGATAAAACAAGAATTAGATAAATATAAAAATGCTGTAACAGAATTGCAGTTGCTCATGCAAAGCACACCAGCAGCCAACAATCGAGCCAGAAGAGAACTACCAAGGTTTATGAATTATACACTCAACAATACCAAAAATAACAATGTAACATTAAGCAAGAAAAGGAAAAGAAGATTTCTTGGCTTTTTGTTAGGTGTTGGATCTGCAATCGCCAGTGGCATTGCTGTATCTAAAGTCCTGCACCTAGAAGGAGAAGTGAACAAAATCAAAAGTGCTCTACTATCCACAAACAAGGCTGTAGTCAGCTTATCAAATGGAGTTAGTGTCTTAACCAGCAAAGTGTTAGACCTCAAAAACTATATAGATAAACAGTTGTTACCCATTGTGAATAAGCAAAGCTGCAGCATATCAAACATTGAAACTGTGATAGAATTCCAACAAAAGAACAACAGACTACTAGAGATTACCAGGGAATTTAGTGTTAATGCAGGTGTAACTACACCTGTAAGCACTTATATGTTAACAAATAGTGAATTATTATCATTAATCAATGATATGCCTATAACAAATGATCAGAAAAAGTTAATGTCCAACAATGTTCAAATAGTCAGACAGCAAAGTTACTCTATCATGTCCATAATAAAGGAGGAAGTCTTAGCATATGTAGTACAATTACCACTATATGGTGTAATAGATACACCTTGCTGGAAACTACACACATCCCCTCTATGCACAACCAACACAAAGGAAGGATCCAACATTTGTTTAACAAGAACCGACAGAGGATGGTACTGTGACAATGCAGGATCAGTTTCTTTCTTCCCACAAGCTGAAACATGCAAAGTTCAATCGAATCGAGTATTTTGTGACACAATGAACAGTTTAACATTACCAAGTGAAGTAAATCTCTGCAACATTGACATATTCAACCCTAAATATGATTGCAAAATTATGACTTCAAAAACAGATGTAAGCAGCTCCGTTATCACATCTCTAGGAGCCATTGTGTCATGCTATGGCAAAACTAAATGTACAGCATCCAATAAAAATCGTGGAATCATAAAGACATTTTCTAACGGGTGTGATTATGTATCAAATAAGGGGGTGGACACTGTATCTGTAGGTAATACATTATATTATGTAAATAAGCAAGAAGGAAAAAGTCTCTATGTAAAAGGTGAACCAATAATAAATTTCTATGACCCATTAGTGTTCCCTTCTGATGAATTTGATGCATCAATATCTCAAGTCAATGAGAAGATTAACCAGAGCCTAGCATTTATTCGTAAATCTGATGAATTATTACATAATGTAAATGTTGGTAAATCCACCACAAATATCATGATAACTACTATAATTATAGTGATTATAGTAATATTGTTATTATTAATTGCAGTTGGGCTGTTCCTATACTGCAAGGCCAGAAGCACACCAGTCACACTAAGCAAGGATCAACTGAGTGGTATAAATAATATTGCATTTAGTAAC
>AEO45919
ATGGAGTTGCCAATCCTCAAAATAAATGCAATCACCACAATCCTTGCTGCAATCACACTCTGTTTCGCTTCCAGTCAAAACATCACTGAAGAATTTTATCAATCAACATGCAGTGCAGTTAGCAAAGGTTATCTTAGTGCTCTAAGAACTGGTTGGTATACTAGTGTTATAACTATAGAATTAAGCAATATCAAGGAAAATAAGTGTAATGGAACAGACGCTAAGGTAAAATTGATAAAACAAGAATTAGATAAATATAAAAATGCTGTAACAGAATTGCAGTTGCTCATGCAAAGCACACCAGCAGCCAACAATCGAGCCAGAAGAGAACTGCCAAGATTTATGAATTATACACTCAACAATACCAAAAATACCAATGTAACAGTAAGCAAGAAAAGGAAAAGAAGATTTCTTGGCTTTTTGTTAGGTGTTGGATCTGCAATCGCCAGTGGCATTGCTGTATCCAAGGTCCTGCACCTAGAAGGGGAAGTGAACAAAATCAAAAGTGCTCTGCTATCCACAAACAAGGCTGTAGTCAGCTTATCAAATGGAGTTAGTGTCTTAACTAGCAAAGTGTTAGACCTCAAAAACTATATAGATAAACAGTTGTTACCCATTGTGAACAAGCAAAGCTGCAGCATATCAAACATTGAAACTGTGATAGAATTCCAACAAAAGAACAACAGACTACTAGAGATTACCAGGGAATTTAGTGTTAATGCAGGTGTAACTACACCTGTAAGCACTTATATGTTAACAAATAGTGAATTATTATCATTAATCAATGATATGCCTATAACAAATGATCAGAAAAAGTTAATGTCCAACAATGTTCAAATAGTTAGACAGCAAAGTTACTCTATCATGTCCATAATAAAGGAGGAAGTCTTAGCATATGTAGTACAATTACCACTATATGGTGTAATAGATACACCTTGTTGGAAACTACACACATCCCCTCTATGCACAACCAACACAAAGGAAGGGTCCAACATCTGTTTAACAAGAACCGACAGAGGATGGTACTGTGACAATGCAGGATCAGTGTCTTTCTTCCCACAAGCTGAAACATGCAAAGTTCAATCAAATCGAGTATTTTGTGACACAATGAACAGTTTAACATTACCAAGTGAAGTAAATCTCTGCAACGTTGACATATTCAACCCTAAATATGATTGCAAAATTATGACTTCAAAAACAGATGTAAGCAGCTCCGTTATCACATCTCTAGGAGCCATTGTGTCATGCTATGGCAAAACTAAATGTACAGCATCCAATAAAAATCGTGGAATCATAAAGACATTTTCTAACGGGTGTGATTATGTATCAAATAAGGGGGTGGACACTGTGTCTGTAGGTAATACATTATATTATGTAAATAAGCAAGAAGGAAAAAGTCTCTATGTAAAAGGTGAACCAATAATAAATTTCTATGACCCATTAGTGTTCCCTTCTGATGAATTTGATGCATCAATATCTCAAGTCAATGAGAAGATTAACCAGAGCCTAGCATTTATTCGTAAATCCGATGAATTATTACATAATGTAAATGTTGGTAAATCCACCACAAATATCATGATAACTACTATAATTATAGTGATTATAGTAATATTGTTATCATTAATTGCAGTTGGACTGCTCCTATACTGCAAGGCCAGAAGCACACCAGTCACATTAAGTAAGGATCAACTGAGTGGTATAAATAATATTGCATTTAGTAAC
>AEQ63334
ATGGAGTTGCCAATCCTCAAAACAAATGCTATTACCACAATCCTTGCTGCAGTCACACTCTGTTTCGCTTCTAGTCAAAACATCACTGAAGAATTTTATCAATCAACATGCAGTGCAGTTAGCAAAGGCTATCTTAGTGCTCTAAGAACTGGTTGGTATACTAGTGTTATAACTATAGAATTAAGTAATATCAAGGAAAATAAGTGTAATGGTACAGACGCTAAGGTAAAATTAATAAAACAAGAATTAGATAAATATAAAAATGCTGTAACAGAATTGCAGTTGCTCATGCAAAGCACACCAGCGGCCAACAGTCGAGCCAGAAGAGAACTACCAAGATTTATGAATTATACACTCAACAATACCAAAAACACCAATGTAACATTAAGCAAGAAAAGGAAAAGAAGATTTCTTGGATTCTTGTTAGGTGTTGGATCTGCAATCGCCAGTGGCATTGCCGTATCCAAGGTCCTGCACCTAGAAGGGGAAGTGAACAAAATCAAAAGTGCTCTACTATCCACAAACAAGGCTGTAGTCAGCTTATCTAATGGAGTCAGTGTCTTAACCAGCAAAGTGTTAGACCTCAAAAACTATATAGATAAACAGTTGTTACCTATTGTTAACAAGCAAAGCTGCAGCATATCAAACATTGAAACTGTGATAGAGTTCCAACAAAAGAACAACAGACTACTAGAGATTACCAGAGAATTTAGTGTTAATGCAGGTGTAACTACACCTGTAAGCACTTATATGTTAACTAATAGTGAGTTATTATCATTAATCAATGATATGCCTATAACAAATGATCAGAAAAAGTTAATGTCCAACAATGTTCAAATAGTTAGACAGCAAAGTTACTCTATCATGTCAATAATAAAGGAGGAAGTCTTAGCATACGTAGTACAATTACCACTATATGGTGTAATAGATACACCTTGTTGGAAACTACACACATCCCCTCTATGTACAACCAACACAAAGGAAGGATCCAACATCTGTTTAACAAGAACCGACAGAGGATGGTACTGTGACAATGCAGGATCAGTATCCTTTTTCCCACAAGCTGATACATGTAAAGTTCAATCGAATCGGGTATTTTGTGACACAATGAACAGTTTAACATTACCAAGTGAGGTAAATCTCTGCAACATTGACATATTCAACCCCAAATATGATTGCAAAATTATGACTTCAAAAACAGATGTAAGCAGCTCCGTTATCACATCTCTAGGAGCCATTGTGTCATGTTATGGCAAAACCAAATGTACAGCATCCAATAAAAATCGTGGGATCATAAAGACATTTTCTAACGGGTGTGATTATGTATCAAATAAGGGGGTGGATACTGTGTCTGTAGGTAATACATTATATTATGTAAATAAGCAAGAAGGCAAAAGTCTCTATGTAAAAGGTGAACCAATAATAAATTTCTATGATCCATTAGTGTTCCCCTCTGATGAATTTGATGCATCAATATCTCAAGTCAATGAGAAGATTAATCAGAGTCTAGCATTTATCCGTAAATCAGATGAATTATTACATAATGTAAATGCTGGTAAATCCACCACCAATATCATGATAACTACTATAATTATAGTAATTATAGTAATATTGTTATCATTAATTGCAGTTGGACTGCTTCTATACTGCAAGGCCAGAAGCACACCAGTCACATTAAGTAAGGATCAACTGAGTGGTATAAATAATATTGCATTTAGTAAC
>ACY68435
ATGGAGTTGCCAATCCTCAAAACAAATGCTATTACCACAATCCTTGCTGCAGTCACACTCTGTTTCGCTTCCAGTCAAAACATCACTGAAGAATTCTATCAATCAACATGCAGTGCAGTTAGCAAGGGCTATCTTAGCGCTCTAAGAACTGGTTGGTATACTAGTGTTATAACTATAGAATTAAGTACTATCAAGGAAAATAAGTGTAATGGAACAGACGCTAAGGTAAAATTGATAAAACAAGAATTAGATAAATATAAAAATGCTGTAACAGAATTACAATTGCTCATGCAAAGCACACCAGCAGCCAACAATCGAGCCAGAAGAGAACTACCAAGATTTATGAATTATACACTCAACAATGCCAAAAACACCAATGTAACATTAAGCAAGAAAAGGAAAAGAAGATTTCTTGGCTTTTTGTTAGGTGTTGGATCTGCAATCGCCAGTGGCATTGCCGTATCCAAGGTCTTGCACCTAGAAGGGGAAGTGAACAAAATCAAAAGTGCTCTACTATCCACAAACAAGGCTGTAGTCAGCTTATCAAATGGAGTCAGTGTCTTAACCAGCAAAGTGTTAGATCTCAAAAACTATATAGATAAACAGTTGTTACCTATTGTGAACAAGCAAAGCTGCAGCATATCAAACATTGAAACTGTGATAGAATTCCAACAAAAGAACAACAGACTACTAGAGATTACCAGGGAATTTAGTGTCAATGCAGGTGTAACTACACCTGTAAGCACTTATATGTTAACTAATAGTGAATTATTATCATTAATCAATGATATGCCTATAACAAATGATCAGAAAAAGTTAATGTCCAACAATGTTCAAATAGTTAGACAGCAAAGTTACTCTATCATGTCCATAATAAAGGAGGAAGTCTTAGCATATGTAGTACAATTACCACTATATGGTGTAATAGATACACCTTGTTGGAAACTGCACACATCCCCACTATGTACAACCAACACAAAGGAAGGGTCCAACATCTGCTTAACAAGAACCGACAGAGGATGGTACTGTGACAATGCAGGATCAGTATCTTTCTTCCCACAAGCTGAAACATGTAAAGTTCAATCAAATCGGGTATTTTGTGATACAATGAACAGTTTAACATTACCAAGTGAGGTAAATCTCTGCAACATTGACATATTCAACCCCAAATATGATTGCAAAATTATGACTTCAAAAACAGATGTAAGCAGCTCCGTTATCACATCTCTAGGAGCCATTGTGTCATGCTATGGCAAAACTAAATGTACAGCATCCAATAAAAATCGTGGGATCATAAAGACATTTTCTAACGGGTGTGATTATGTATCAAATAAGGGGGTGGATACTGTGTCTGTAGGTAATACATTATATTATGTAAATAAGCAAGAAGGCAAAAGTCTCTATGTAAAAGGTGAACCAATAATAAATTTCTATGACCCATTAGTGTTCCCCTCTGATGAATTTGATGCATCAATATCTCAAGTCAATGAGAAGATTAACCAGAGTCTAGCATTTATTCGTAAATCAGATGAATTATTACATAATGTAAATGCTGGTAAATCCACCACAAATATCATGATAACTACTATAATTATAGTGATTATAGTAATATTGTTATCATTAATTGCAGTTGGACTGCTTCTATATTGCAAGGCCAGAAGCACACCAGTCACACTAAGTAAGGATCAACTGAGTGGTATAAACAATATTGCATTTAGTAGC
>AGN28682
ATGGAGTTGCTGATCCATAGATCAAGTGCAATCTTCCTAACTCTTGCTATTAATGCATTGTACCTCACCTCAAGTCAGAACATAACTGAGGAGTTTTACCAATCGACATGTAGTGCAGTTAGCAGAGGTTACTTGAGTGCTTTAAGAACAGGTTGGTATACCAGTGTCATAACAATAGAATTAAGTAATATAAAAGAAACCAAATGCAATGGAACTGACACTAAAGTAAAACTTATAAAACAAGAATTAGATAAGTATAAGAATGCAGTAACAGAATTACAGTTACTTATGCAAAACACACCAGCTGCCAACAACCGGGCCAGAAGAGAAGCACCACAGTATATGAACTACACAATCAATACCACTAAAAACCTAAATGTATCAATAAGCAAGAAGAGGAAACGAAGATTTCTGGGCTTCTTGTTAGGTGTAGGATCTGCAATAGCAAGTGGTATAGCTGTATCCAAAGTTCTACACCTTGAAGGAGAAGTGAACAAGATCAAAAATGCTTTGCTGTCTACAAACAAAGCTGTAGTCAGTCTATCAAATGGGGTCAGTGTTTTAACCAGCAAAGTGTTAGATCTCAAGAATTATATAAACAACCAATTATTACCTATAGTAAATCAACAGAGTTGTCGCATTTCCAACATTGAAACAGTTATAGAATTCCAGCAGAAGAACAGCAGATTGTTGGAAATCACCAGAGAATTTAGTGTCAATGCAGGTGTAACGACACCTTTAAGCACTTACATGTTAACAAACAGTGAGTTACTATCATTAATCAATGATATGCCTATAACAAATGATCAGAAAAAATTAATGTCAAGCAATGTTCAGATAGTAAGGCAACAAAGTTATTCTATCATGTCTATAATAAAGGAAGAAGTCCTTGCATATGTTGTACAGCTACCTATCTATGGTGTAATTGATACACCTTGCTGGAAATTACACACATCACCTCTGTGCACCACCAACATCAAAGAAGGATCAAATATTTGTTTAACAAGGACTGATAGAGGATGGTACTGTGATAATGCAGGATCAGTATCCTTCTTTCCACAGGCTGACACTTGTAAAGTACAGTCCAATCGAGTATTTTGTGACACTATGAACAGTTTGACATTACCAAGTGAAGTCAGCCTTTGTAACACTGACATATTCAATTCCAAGTATGACTGCAAAATTATGACATCAAAAACAGACATAAGCAGCTCAGTAATTACTTCTCTAGGAGCTATAGTGTCATGCTATGGTAAAACTAAATGCACTGCATCCAACAAAAATCGTGGAATTATAAAGACATTTTCTAATGGTTGTGATTATGTGTCAAACAAAGGAGTAGATACTGTATCAGTGGGCAACACTTTATACTATGTCAACAAGCTGGAAGGCAAAAACCTTTATGTAAAAGGGGAACCTATAATAAATTACTATGACCCTCTAGTGTTTCCTTCTGATGAGTTTGATGCATCAATATCTCAAGTCAATGAAAAAATTAATCAAAGTTTAGCTTTTATTCGTAGATCCGATGAATTATTACATAATGTAAATACTGGAAAATCTACTACAAATATTATGATAACTGCAATTATTATAGTAATCATTGTAGTATTGTTATCATTAATAGCTATTGGTTTACTGTTGTATTGCAAAGCCAAAAACACACCAGTTACACTAAGCAAAGACCAACTAAGTGGAATCAATAATATTGCATTCAGCAAA
>AEQ63487
ATGGAGTTGCCAATCCTCAAAACAAATGCAATCACCACAATCCTTGCTGCAGTCACACTCTGTTTCGCTTCCAGTCAAAACATCACTGAAGAATTTTATCAATCAACATGCAGTGCAGTTAGCAAAGGCTATCTTAGTGCTCTAAGAACTGGTTGGTATACTAGTGTTATAACTATAGAATTAAGTAATATCAAGGAAAATAAGTGTAATGGAACAGACGCTAAGGTAAAATTGATAAAACAAGAATTAGATAAATATAAAAATGCTGTAACAGAATTGCAGTTGCTCATGCAAAGCACACCAGCAGCCAACAATCGAGCCAGAAGAGAACTGCCAAGGTTTATGAATTATACACTCAACAATACCAAAAATACCAATGTAACAGTAAGCAAGAAAAGGAAAAGAAGATTTCTTGGCTTTTTGTTAGGTGTTGGATCTGCAATCGCCAGTGGCATTGCTGTATCCAAGGTCCTGCACCTAGAAGGGGAAGTGAACAAAATCAAAAGTGCTCTGCTATCCACAAACAAGGCTGTAGTCAGCTTATCAAATGGAGTTAGTGTCTTAACCAGCAAAGTGTTAGACCTCAAAAACTATATAGATAAACAGTTATTACCCATTGTGAACAAGCAAAGCTGCAGCATATCAAACATTGAAACTGTGATAGAGTTCCAACAAAAGAACAATAGACTACTAGAGATTACCAGGGAATTTAGTGTTAATGCAGGTGTAACTACACCTGTAAGCACTTATATGTTAACTAATAGTGAATTATTATCATTAATCAATGATATGCCTATAACAAATGATCAGAAAAAGTTAATGTCCAACAATGTTCAAATAGTTAGACAGCAAAGTTACTCTATCATGTCCATAATAAAGGAGGAAGTCTTAGCATATGTAGTACAGTTACCACTGTATGGTGTAATAGATACACCCTGTTGGAAACTGCATACATCCCCTCTATGTACGACCAACACAAAGGAAGGATCCAACATCTGCTTAACAAGAACTGATAGAGGATGGTACTGTGACAATGCAGGATCAGTATCTTTCTTCCCACAAGCTGAAACATGTAAAGTTCAATCGAATCGGGTATTTTGTGACACAATGAACAGTTTAACATTACCAAATGAGGTAAATCTCTGCAACATTGACATATTCAACCCCAAATATGATTGCAAAATTATGACTTCAAAAACAGATGTAAGCAGCTCCGTTATCACATCTCTAGGAGCCATTGTGTCATGCTATGGCAAAACTAAATGTACAGCATCCAATAAAAATCGTGGGATCATAAAGACATTTTCTAATGGGTGTGATTATGTATCAAATAAGGGGGTAGACACTGTGTCTGTAGGTAATACATTATATTATGTAAATAAGCAAGAAGGCAAAAGTCTCTATGTAAAAGGTGAACCAATAATAAATTTCTATGACCCATTAGTGTTCCCCTCTGATGAATTTGATGCATCAATATCTCAAGTCAATGAGAAGATTAACCAGAGCCTAGCATTTATTCGTAAATCCGATGAATTATTACATAATGTAAATGCTGGTAAATCCACCACAAATATCATGATAACTACTATAATTATAGTGATTATAGTAATATTGTTATCGTTAATTGCAGTTGGACTGCTCCTATACTGCAAGGCCAGAAGCACACCAGTCACATTAAGTAAGGATCAACTAAGTGGTATAAATAATATTGCATTTAGTAAC
>AGN28528
ATGGAGTTGCTGATCCATAGATCAAGTGCAATCTTCCTAACTCTTGCTATTAATGCATTGTACCTCACCTCAAGTCAGAACATAACTGAGGAGTTTTACCAATCGACATGTAGTGCAGTTAGCAGAGGTTACTTGAGTGCTTTAAGAACAGGTTGGTATACCAGTGTCATAACAATAGAATTAAGTAATATAAAAGAAACCAAATGCAATGGAACTGACACTAAAGTAAAACTTATAAAACAAGAATTAGATAAGTATAAGAATGCAGTAACAGAATTACAGTTACTTATGCAAAACACACCAGCTGCCAACAACCGGGCTAGAAGAGAAGCATCACAGTATATGAACTACACAATCAATACCACTAAAAACCTAAATGTATCAATAAGCAAGAAGAGGAAACGAAGATTTCTGGGCTTCTTGTTAGGTGTAGGATCTGCAATAGCAAGTGGTATAGCTGTATCCAAAGTTCTACACCTTGAAGGAGAAGTGAACAAGATCAAAAATGCTTTGCTGTCTACAAACAAAGCTGTAGTCAGTCTATCAAATGGGGTCAGTGTTTTAACCAGCAAAGTGTTAGATCTCAAGAATTATATAAACAACCAATTATTACCTATAGTAAATCAACAGAGTTGTCGCATTTCCAACATTGAAACAGTTATAGAATTCCAGCAGAAGAACAGCAGATTATTGGAAATCACCAGAGAATTTAGTGTCAATGCAGGTGTAACAACACCTTTAAGCACCTACATGTTAACAAACAGTGAGTTACTATCATTAATCAATGACATGCCTATAACAAATGATCAGAAAAAATTAATGTCAAGCAATGTTCAGATAGTAAGGCAACAAAGTTATTCTATCATGTCTATAATAAAGGAAGAAGTCCTTGCATATGTTGTACAGCTACCTATCTATGGTGTAATTGATACACCTTGCTGGAAATTACACACATCACCTCTGTGCACCACCAACATCAAAGAAGGATCAAATATTTGTTTAACAAGGACTGATAGAGGATGGTACTGTGATAATGCAGGATCAGTATCCTTCTTTCCACAGGCTGACACTTGTAAAGTACAGTCCAATCGAGTATTTTGTGACACTATGAACAGTTTGACATTACCAAGTGAAGTCAGCCTTTGTAACACTGACATATTCAATTCCAAGTATGACTGCAAAATTATGACATCAAAAACAGACATAAGCAGCTCAGTAATTACTTCTCTAGGAGCTATAGTGTCATGCTATGGTAAAACTAAATGCACTGCATCCAACAAAAATCGTGGAATTATAAAGACATTTTCTAATGGTTGTGATTATGTGTCAAACAAAGGAGTAGATACTGTATCAGTGGGCAACACTTTATACTATGTCAACAAGCTGGAAGGAAAAAACCTTTATGTAAAAGGGGAACCTATAATAAATTACTATGACCCTCTAGTGTTTCCTTCTGATGAGTTTGATGCATCAATATCTCAAGTCAATGAAAAAATTAATCAAAGTTTAGCTTTTATTCGTAGATCCGATGAATTATTACATAATGTAAATACTGGAAAATCTACTACAAATATTATGATAACTGCAATTATTATAGTAATCATTGTAGTATTGTTATCATTAATAGCTATTGGTTTACTGTTGTATTGCAAAGCCAAAAACACACCAGTTACACTAAGCAAAGACCAACTAAGTGGAATCAATAATATTGCATTCAGCAAA
>AGN28759
ATGGAGTTGCTGATCCATAGATCAAGTGCAATCTTCCTAACTCTTGCTATTAATGCATTGTACCTCACCTCAAGTCAGAACATAACTGAGGAGTTTTATCAATCGACATGTAGTGCAGTTAGCAGAGGTTACTTTAGTGCTTTAAGAACAGGTTGGTATACCAGTGTCATAACAATAGAATTAAGTAATATAAAAGAAACCAAATGCAATGGAACTGACACTAAAGTAAAACTTATAAAACAAGAATTAGATAAGTATAAGAATGCAGTTACAGAATTACAGCTACTTATGCAAAACATACCAGCTGCCAACAACCGGGCCAGAAGAGAAGCACCACAGTATATGAACTACACAATCAATACAACTAAAAACCTAAATGTATCAATAAGCAAGAAGAGGAAACGAAGATTTCTGGGCTTCTTGTTAGGTGTAGGATCTGCAATAGCAAGTGGTATAGCTGTATCCAAAGTTCTACACCTTGAAGGAGAAGTGAACAAGATCAAAAATGCTTTGCTGTCTACAAACAAAGCTGTAGTCAGTCTATCAAATGGGGTCAGTGTTTTAACCAGCAAAGTGCTAGATCTCAAGAATTATATAAACAACCAATTATTACCTATAGTAAATCAACAGAGTTGTCGCATTTCCAACATCGAAACAGTTATAGAATTCCAGCAGAAGAACAGCAGATTGTTGGAAATCACCAGAGAATTTAGTGTCAATGCAGGTGTAACGACACCTTTAAGCACTTACATGTTAACAAACAGTGAGTTACTATCATTGATCAATGATATGCCTATAACAAATGATCAGAAAAAATTAATGTCAAGCAATGTTCAGATAGTAAGGCAACAAAGTTATTCTATCATGTCTATAATAAAGGAAGAAGTCCTTGCATATGTTGTACAGCTACCTATCTATGGTGTAATAGATACACCTTGCTGGAAATTACACACATCACCTCTGTGCACCACCAACATCAAAGAAGGATCAAATATTTGTTTAACAAGGACTGATAGAGGATGGTACTGTGATAATGCAGGATCAGTATCCTTCTTTCCACAGGCTGACACTTGTAAAGTACAGTCCAATCGAGTGTTTTGTGACACTATGAATAGTTTGACATTACCAAGTGAAGTCAGCCTTTGTAACACTGACATATTCAATTCCAAGTATGACTGCAAAATTATGACATCAAAAACAGACATAAGCAGCTCAGTAATTACTTCTCTAGGAGCTATAGTGTCATGCTATGGTAAAACTAAATGCACTGCATCCAACAAAAATCGTGGAATTATAAAGACATTTTCTAATGGTTGTGATTATGTGTCAAACAAAGGAGTAGATACTGTATCAGTGGGCAACACTTTATACTATGTCAACAAGCTGGAAGGCAAAAACCTTTATGTAAAAGGGGAACCTATAATAAATTACTATGACCCTCTAGTGTTTCCTTCTGATGAGTTTGATGCATCAATATCTCAAGTCAATGAAAAAATTAATCAAAGTTTAGCTTTTATTCGTAGATCCGATGAATTATTACATAATGTAAATACTGGCAAATCTACTACAAATATTATGATAACTGCAATTATTATAGTAATCATTGTAGTATTGTTATCATTAATAGCTATTGGTTTACTGTTGTATTGCAAAGCCAAAAACACACCAGTTACACTAAGCAAAGACCAACTAAGTGGAATCAATAATATTGCATTCAGCAAA
>AGT75346
ATGGAGTTGCCAATCCTCAAAACAAATGCTATTACCACAATCCTTGCTGCAGTCACACTCTGTTTCGCTTCCAGTCAAAACATCACTGAAGAATTCTATCAATCAACATGCAGTGCAGTTAGCAAAGGCTATCTTAGTGCACTAAGAACTGGTTGGTATACTAGTGTTATAACTATAGAATTAAGTAATATCAAGGAAAATAAGTGTAATGGTACAGACGCTAAGGTAAAATTAATAAAACAAGAATTAGATAAATATAAAAATGCTGTAACAGAATTGCAGTTGCTCATGCAAAGCACACCAGCAGCCAACAGTCGAGCCAGAAGAGAACTACCAAGATTTATGAATTATACACTCAACAATACCAAAAACACCAATGTAACATTAAGCAAGAAAAGGAAAAGAAGATTTCTTGGATTTTTGTTAGGTGTTGGATCTGCAATCGCCAGTGGTATTGCCGTATCCAAGGTCCTGCACCTAGAAGGGGAAGTGAACAAAATCAAAAGTGCTCTACTATCCACAAACAAGGCTGTAGTCAGCTTATCTAATGGAGTCAGTGTCTTAACCAGCAAAGTGTTAGACCTCAAAAACTATATAGATAAACAGTTGTTACCTATTGTTAACAAGCAAAGCTGCAGCATATCAAACATTGAAACTGTGATAGAGTTCCAACAAAAGAACAACAGACTACTAGAGATTACCAGAGAATTTAGTGTTAATGCAGGTGTAACTACACCTGTAAGCACTTATATGTTAACTAATAGTGAGTTATTATCATTAATCAATGATATGCCTATAACAAATGATCAGAAAAAGTTAATGTCCAGCAATGTTCAAATAGTTAGACAGCAAAGTTACTCTATCATGTCAATAATAAAAGAGGAAGTCTTAGCATATGTAGTACAATTACCACTATATGGTGTAATAGATACTCCTTGTTGGAAACTACACACATCCCCTCTATGTACAACCAACACAAAGGAAGGATCCAACATCTGCTTAACAAGAACCGACAGAGGATGGTACTGTGACAATGCAGGATCAGTATCCTTTTTCCCACAAGCTGAAACATGTAAAGTTCAATCGAATCGGGTATTTTGTGACACAATGAACAGTTTAACATTACCAAGTGAGGTAAATCTCTGCAACATTGACATATTCAACCCAAAATATGATTGCAAAATTATGACTTCAAAAACAGATGTAAGCAGCTCCGTTATCACATCTCTAGGAGCCATTGTGTCATGCTATGGCAAAACCAAATGTACAGCATCCAATAAAAATCGTGGGATTATAAAGACATTCTCTAACGGGTGTGATTATGTATCAAATAAGGGGGTGGATACTGTGTCTGTAGGTAATACATTATATTATGTAAATAAGCAAGAGGGCAAAAGTCTCTATGTAAAAGGTGAACCAATAATAAATTTCTATGATCCATTAGTGTTCCCCTCTGATGAATTTGATGCATCAATATCTCAAGTCAATGAGAAAATTAATCAGAGTCTAGCATTTATCCGTAAATCAGATGAATTATTACATAATGTAAATGCTGGTAAATCCACCACAAATATCATGATAACTACTATAATTATAGTAATTATAGTAATATTGTTAGCATTAATTGCAGTTGGACTGCTTCTATACTGCAAGGCCAGAAGCACACCAGTCACATTAAGTAAGGATCAACTGAGTGGTATAAATAATATTGCATTTAGTAAC
>AEO45859
ATGGATTTGCCAATCCTCAAAACAAATGCAATTACTGCAATCCTTGCTGCAGTCTCACTCTGTTTCGCTTCCAGTCAAAACATCACTGAAGAATTTTATCAATCAACATGCAGTGCAGTTAGCAAAGGCTATCTTAGTGCTTTAAGAACTGGTTGGTATACTAGTGTTATAACTATAGAATTAAGTAATATCAAGGAAAATAAGTGTAATGGAACAGACGCTAAGGTAAAATTGATAAAACAAGAATTAGATAAATATAAAAATGCTGTAACAGAATTGCAGTTGCTCATGCAAAGCACACCAGCAGCCAACAATCGAGCCAGAAGAGAACTACCAAGGTTTATGAATTATACACTCAACAATACCAAAAATAACAATGTAACATTAAGCAAGAAAAGGAAAAGAAGATTTCTTGGCTTTTTGTTAGGTGTTGGATCTGCAATCGCCAGTGGCATTGCTGTATCTAAAGTCCTGCACCTAGAAGGAGAAGTGAACAAAATCAAAAGTGCTCTACTATCCACAAACAAGGCTGTAGTCAGCTTATCAAATGGAGTTAGTGTCTTAACTAGCAAAGTGTTAGACCTCAAAAACTATATAGATAAACAGTTGTTACCCATTGTGAACAAGCAAAGCTGCAGCATATCAAACATTGAAACTGTGATAGAATTCCAACAAAAGAACAACAGACTACTAGAGATTACCAGGGAATTTAGTGTTAATGCAGGTGTAACTACACCTGTAAGCACTTATATGTTAACAAATAGTGAATTATTATCATTAATCAATGATATGCCTATAACAAATGATCAGAAAAAGTTAATGTCCAACAATGTTCAAATAGTTAGACAGCAAAGTTACTCTATCATGTCCATAATAAAGGAGGAAGTCTTAGCATATGTAGTACAATTACCACTATATGGTGTAATAGATACACCTTGTTGGAAACTACACACATCCCCTCTATGCACAACCAACACAAAGGAAGGGTCCAACATCTGTTTAACAAGAACCGACAGAGGATGGTACTGTGACAATGCAGGATCAGTGTCTTTCTTCCCACAAGCTGAAACATGCAAAGTTCAATCAAATCGAGTATTTTGTGACACAATGAACAGTTTAACATTACCAAGTGAAGTAAATCTCTGCAACGTTGACATATTCAACCCTAAATATGATTGCAAAATTATGACTTCAAAAACAGATGTAAGCAGCTCCGTTATCACATCTCTAGGAGCCATTGTGTCATGCTATGGCAAAACTAAATGTACAGCATCCAATAAAAATCGTGGAATCATAAAGACATTTTCTAACGGGTGTGATTATGTATCAAATAAGGGGGTGGACACTGTATCTGTAGGTAATACATTATATTATGTAAATAAGCAAGAAGGAAAAAGTCTCTATGTAAAAGGTGAACCAATAATAAATTTCTATGACCCATTAGTGTTCCCTTCTGATGAATTTGATGCATCAATATCTCAAGTCAATGAGAAGATTAACCAGAGCTTAGCATTTATTCGTAAATCCGATGAATTATTACATAATGTAAATGTTGGTAAATCCACCACAAATATCATGATAACTACTATAATTATAGTGATTATAGTAATATTGTTATTATTAATTGCAGTTGGACTGTTCCTATACTGCAAGGCCAGAAGCACACCAGTCACACTAAGCAAGGATCAACTGAGTGGTATAAATAATATTGCATTTAGTAAC
>AEO45850
ATGGAGTTGCCAATCCTCAAAACAAATGCAATTACCACAATCCTCACTGCAGTCACATTCTGTTTCGCTTCCAGTCAAAACATCACTGAAGAATTTTATCAATCGACATGCAGTGCAGTTAGCAAAGGCTATCTTAGTGCTTTAAGAACTGGTTGGTATACTAGTGTTATAACTATAGAATTAAGTAATATCAAGGAAAATAAGTGTAATGGAACAGACGCTAAGGTAAAATTGATAAAACAAGAATTAGATAAATATAAAAATGCTGTAACAGAATTGCAGTTGCTCATGCAAAGCACACCAGCAGCCAACAATCGAGCCAGAAGAGAACTACCAAGGTTTATGAATTATACACTCAACAATACCAAAAATAACAATGTAACATTAAGCAAGAAAAGGAAAAGAAGATTTCTTGGCTTTTTGTTAGGTGTTGGATCTGCAATCGCCAGTGGCATTGCTGTATCTAAGGTCCTGCACCTAGAAGGGGAAGTGAACAAAATCAAAAGTGCTCTACTATCCACAAACAAGGCTGTAGTCAGCTTATCAAATGGAGTTAGTGTCTTAACTAGCAAAGTGTTAGACCTCAAAAACTATATAGATAAACAGTTGTTACCCATTGTGAACAAGCAAAGCTGCAGCATATCAAACATTGAAACTGTGATAGAATTCCAACAAAAGAACAACAGACTACTAGAGATTACCAGGGAATTTAGTGTTAATGCAGGTGTAACTACACCTGTAAGCACTTATATGTTAACAAATAGTGAATTATTATCATTAATCAATGATATGCCTATAACAAATGATCAGAAAAAGTTAATGTCCAACAATGTTCAAATAGTTAGACAGCAAAGTTACTCTATCATGTCCATAATAAAGGAGGAAGTCTTAGCATATGTAGTACAATTACCACTATATGGTGTAATAGATACACCTTGTTGGAAACTACACACATCCCCTCTATGCACAACCAACACAAAGGAAGGGTCCAACATCTGTTTAACAAGAACCGACAGAGGATGGTACTGTGACAATGCAGGATCAGTGTCTTTCTTCCCACAAGCTGAAACATGCAAAGTTCAATCAAATCGAGTATTTTGTGACACAATGAACAGTTTAACATTACCAAGTGAAGTAAATCTCTGCAACGTTGACATATTCAACCCTAAATATGATTGCAAAATTATGACTTCAAAAACAGATGTAAGCAGCTCCGTTATCACATCTCTAGGAGCCATTGTGTCATGCTATGGCAAAACTAAATGTACAGCATCCAATAAAAATCGTGGAATCATAAAGACATTTTCTAACGGGTGTGATTATGTATCAAATAAGGGGGTGGACACTGTATCTGTAGGTAATACATTATATTATGTAAATAAGCAAGAAGGAAAAAGTCTCTATGTAAAAGGTGAACCAATAATAAATTTCTATGACCCATTAGTGTTCCCTTCTGATGAATTTGATGCATCAATATCTCAAGTCAATGAGAAGATTAACCAGAGCTTAGCATTTATTCGTAAATCCGATGAATTATTACATAATGTAAATGTTGGTAAATCCACCACAAATATCATGATAACTACTATAATTATAGTGATTATAGTAATATTGTTATTATTAATTGCTGTTGGACTGCTCTTATACTGTAAGGCCAGAAGCACACCAGTCACACTAAGCAAAGATCAACTGAGTGGTATAAATAATATTGCATTTAGTAAC
>AFM55332
ATGGAGTTGCCAATCCTCAAAACAAATGCTATTACCACAATCCTTGCTGCAGTCACACTCTGTTTCGCTTCCAGTCAAAACATCACTGAAGAATTTTATCAATCAACATGCAGTGCAGTTAGCAAAGGCTATCTCAGTGCTCTAAGAACTGGTTGGTATACTAGTGTTATAACTATAGAATTAAGTAATATCAAGGAAAATAAGTGTAATGGAACAGACGCTAAGGTAAAATTAATAAAACAAGAATTAGATAAATATAAAAATGCTGTAACAGAATTGCAGTTGCTCATGCAAAGCACACCAGCAACCAACAATCGAGCCAGAAGAGAACTACCAAGATTTATGAATTATACACTCAACAATACCAAAAACACCAATGTAACATTAAGCAAGAAAAGGAAAAGAAGATTTCTTGGCTTTTTGTTAGGTGTTGGATCTGCAATCGCCAGTGGCATTGCCGTATCCAAGGTCCTGCACCTAGAAGGGGAAGTGAACAAAATCAAAAGTGCTCTACTATCCACAAACAAGGCTGTAGTCAGCTTATCTAATGGAGTCAGTGTCTTAACCAGCAAAGTATTAGATCTCAAAAACTATATAGATAAACAGTTGTTACCTATTGTGAACAAGCAAAGCTGCAGCATATCAAACATTGAAACTGTGATAGAATTCCAACAAAAGAACAACAGACTACTAGAGATTACCAGGGAATTTAGTGTTAATGCAGGTGTAACTACACCTGTAAGCACTTATATGTTAACTAATAGTGAATTATTATCATTAATCAATGATATGCCTATAACAAATGATCAGAAAAAGTTAATGTCCAACAATGTTCAAATAGTTAGACAGCAAAGTTACTCTATCATGTCAATAATAAAGGAGGAAGTCTTAGCATATGTAGTACAATTACCACTATATGGTGTAATAGATACACCTTGTTGGAAACTGCACACATCCCCTCTATGTACAACCAACACAAAGGAAGGGTCCAACATCTGCTTAACAAGAACCGACAGAGGATGGTACTGTGACAATGCAGGATCAGTATCTTTTTTCCCACAAGCTGAAACATGTAAAGTTCAATCGAATCGGGTATTTTGTGACACAATGAACAGTTTAACATTACCAAGTGAGGTAAATCTCTGCAACATTGACATATTCAACCCCAAATATGATTGCAAAATTATGACTTCAAAAACAGATGTAAGCAGCTCCGTTATCACATCTCTAGGAGCCATTGTGTCATGCTATGGCAAAACCAAATGTACAGCATCCAATAAAAATCGTGGGATCATAAAGACATTTTCTAACGGGTGTGATTATGTATCAAATAAGGGGGTGGATACTGTGTCTGTAGGTAATACATTATATTATGTAAATAAGCAAGAAGGCAAAAGTCTCTATGTAAAAGGTGAACCAATAATAAATTTCTATGATCCATTAGTGTTCCCCTCTGATGAATTTGATGCATCAATATCTCAAGTCAATGAGAAGATTAACCAGAGTCTAGCATTTATCCGTAAATCAGATGAATTATTACATAATGTAAATGCTGGTAAATCCACCACAAATATCATGATAACTACTATAATTATAGTAATTATAGTAATATTGTTATCATTAATTGCAGTTGGACTGCTTCTATACTGCAAGGCCAGAAGCACACCAGTCACACTAAGTAAGGATCAACTGAGTGGTATAAATAATATTGCATTTAGTAGC
>AFM55211
ATGGAGTTGCCAATCCTCAAAACAAATGCTATTACCACAATCCTTGCTGCAGTCACACTCTGTTTCGCTTCCAGTCAAAACATAACTGAAGAATTTTATCAATCAACATGCAGTGCAGTTAGCAAAGGCTATCTTAGTGCTCTAAGAACTGGTTGGTATACTAGTGTTATAACTATAGAATTAAGTAATATCAAGGAAAATAAGTGTAATGGAACAGATGCTAAGGTAAAATTAATAAAACAAGAATTAGATAAATATAAAAATGCTGTAACAGAATTGCAGTTGCTCATGCAAAGCACACCAGCAGCCAACAATCGAGCCAGAAGAGAACTACCTAGATTTATGAATTATACACTCAACAATACCAAAACCACCAATGTAACATTAAGCAGGAAAAGGAAAAGAAGATTTCTTGGCTTCTTGTTAGGTGTTGGATCTGCAATCGCCAGTGGCATTGCCGTATCCAAGGTCCTGCACCTAGAAGGGGAAGTGAACAAAATCAAAAGTGCTCTACTATCCACAAACAAGGCTGTAGTCAGCTTATCTAATGGAGTCAGTGTCTTAACCAGCAAAGTGTTAGATCTCAAAAACTATATAGATAAACAGTTGTTACCTATTGTGAACAAGCAAAGCTGCAGCATATCAAACATTGAAACTGTGATAGAGTTCCAACAAAAGAACAACAGACTACTAGAGATTACCAGAGAATTTAGTGTTAATGCAGGTGTAACTACACCTGTAAGCACTTATATGTTAACTAATAGTGAATTATTATCATTAATCAATGATATGCCTATAACAAATGATCAGAAAAAGTTAATGTCCAACAATGTTCAAATAGTTAGACAGCAAAGTTACTCTATCATGTCAATAATAAAGGAGGAAGTCTTAGCATATGTAGTACAATTACCACTATATGGTGTAATAGATACACCTTGTTGGAAACTGCATACATCCCCTCTATGTACAACCAACACAAAGGAAGGGTCCAACATCTGCTTAACAAGAACCGACAGAGGATGGTACTGTGACAATGCAGGATCAGTATCTTTTTTCCCACAAGCTGAAACATGTAAAGTTCAATCGAATCGGGTATTTTGTGACACAATGAACAGTTTAACATTACCAAGTGAGGTAAATCTCTGCAACATTGACATATTCAACCCCAAATATGATTGCAAAATTATGACTTCAAAAACAGATGTAAGCAGCTCCGTTATCACCTCTCTAGGAGCCATTGTGTCATGCTATGGCAAAACCAAATGTACAGCATCCAATAAAAATCGTGGGATAATAAAGACATTTTCTAACGGGTGTGATTATGTATCAAATAAGGGGGTGGATACTGTGTCTGTAGGTAATACATTATATTATGTAAATAAGCAAGAAGGCAAAAGTCTCTATGTAAAAGGTGAACCAATAATAAATTTCTATGATCCATTAGTGTTCCCCTCTGATGAATTTGATGCATCAATATCTCAAGTCAATGAGAAGATTAACCAGAGTCTAGCATTTATCCGTAAATCAGATGAATTATTACATAATGTAAATGCTGGTAAATCCACCACAAATATCATGATAACTACTATAATTATAGTAATTATAGTAATATTGTTATCATTAATTGCAGTTGGACTGCTTCTATACTGCAAGGCCAGAAGCACACCAGTCACACTAAGTAAGGATCAACTGAGTGGTATAAATAATATTGCATTTAGTAGC
>AGN28616
ATGGAGTTGCTGATCCATAGATCAAGTGCAATCTTCCTAACTCTTGCCATCAATGCATTGTACCTCACCTCAAGTCAGAACATAACTGAGGAGTTTTACCAATCGACATGTAGTGCAGTTAGCAGAGGCTACTTGAGTGCTTTAAGAACAGGTTGGTATACCAGTGTCATAACAATAGAATTAAGTAATATAAAAGAAACCAAATGCAATGGAACTGACACTAAAGTAAAACTTATAAAACAAGAATTAGATAAGTATAAGAATGCAGTAACAGAATTACAGTTACTTATGCAAAACACACCAGCTGCCAACAACCGGGCTAGAAGAGAAGCACCACAGTATATGAACTACACAATCAATACCACTAAAAACCCAAATGTATCAATAAGCAAGAAGAGGAAACGAAGATTTCTGGGCTTCTTGTTAGGCGTAGGATCTGCAATAGCAAGTGGTATAGCTGTATCCAAAGTTCTACACCTTGAAGGAGAAGTGAACAAGATCAAAAATGCTTTGCTGTCTACAAACAAAGCTGTAGTCAGTCTATCAAATGGGGTCAGTGTTTTAACCAGCAAAGTGTTAGATCTCAAGAATTATATAAACAACCAATTATTACCTATAGTAAATCAACAGAGTTGTCGCATTTCCAACATTGAAACAGTTATAGAATTCCAGCAGAAGAACAGCAGATTGTTGGAAATCACCAGAGAATTTAGTGTCAATGCAGGTGTAACGACACCTTTAAGCACCTACATGTTAACAAACAGTGAGTTACTATCATTAATCAATGACATGCCTATAACAAATGATCAGAAAAAATTAATGTCAAGCAATGTTCAGATAGTAAGGCAACAAAGTTATTCTATCATGTCTATAATAAAGGAAGAAGTCCTTGCATATGTTGTACAGCTACCTATCTATGGTGTAATTGATACACCTTGCTGGAAATTACACACATCACCTCTGTGCACTACCAACATCAAAGAAGGATCAAATATTTGTTTAACAAGGACTGATAGAGGATGGTACTGTGATAATGCAGGATCAGTATCCTTCTTTCCACAGGCTGATACTTGTAAAGTACAGTCCAATCGAGTATTTTGTGACACTATGAACAGTTTGACATTACCAAGTGAAGTCAGCCTTTGTAACACTGACATATTCAATTCCAAGTATGACTGCAAAATTATGACATCAAAAACAGACATAAGCAGCTCAGTAATTACTTCTCTAGGAGCTATAGTGTCATGCTATGGTAAAACTAAATGCACTGCATCCAACAAAAATCGTGGAATTATAAAGACATTTTCTAATGGTTGTGATTATGTGTCAAACAAAGGAGTAGATACTGTATCAGTGGGCAACACTTTATACTATGTCAACAAGCTGGAAGGCAAAAACCTTTATGTAAAAGGGGAACCTATAATAAATTACTATGACCCTCTAGTGTTTCCTTCTGATGAGTTTGATGCATCAATATCTCAAGTCAATGAAAAAATTAATCAAAGTTTAGCTTTTATTCGTAGATCCGATGAATTATTACATAATGTAAATACTGGAAAATCTACTACAAATATTATGATAACTGCAATTATTATAGTAATCATTGTAGTATTGTTATCATTAATAGCTATTGGTTTACTGTTGTATTGCAAAGCCAAAAACACACCAGTTACACTAAGCAAAGACCAACTAAGTGGAATCAATAATATTGCATTCAGCAAA
>AFM55354
ATGGAGTTGCCAATCCTCAAGACAAATGCCATTACCACAATCCTCGCTGCAGTAACACTCTGCTTTGTTTCCAGTCAAAACATCACTGAAGAATTTTATCAATCAACATGCAGTGCAGTTAGCAAAGGCTATCTTAGTGCTCTAAGAACTGGTTGGTATACTAGTGTTATAACTATAGAATTAAGTAATATCAAGGAAAATAAGTGTAATGGAACAGACGCTAAGGTAAAATTGATAAAACAAGAATTAGATAAATACAAAAATGCTGTAACAGAATTGCAGTTGCTCATGCAAAGCACGCCAGCATCCAACAATCGAGCCAGAAGAGAACTACCAAGATTTATGAATTATACACTCAACAATACCAAAAACACCAATGTAACATTAAGCAAGAAAAGGAAAAGAAGATTTCTTGGCTTTTTGTTAGGTGTTGGATCTGCAATCGCCAGTGGCATTGCCGTATCTAAGGTCCTGCACCTAGAAGGGGAAGTGAACAAAATCAAAAGTGCTCTACTATCCACAAACAAGGCTGTAGTCAGCTTATCTAATGGAGTCAGTGTCTTAACCAGCAAAGTGTTAGATCTCAAAAACTACATAGATAAACAGTTGTTACCTATTGTGAACAAGCAAAGCTGCAGCATATCAAACATTGAAACTGTGATAGAGTTCCAACAAAAGAACAACAGACTACTAGAGATTACCAGGGAATTTAGTGTTAATGCAGGTGTAACTACACCTGTAAGCACTTATATGTTAACTAATAGTGAATTATTATCATTAATCAATGATATGCCTATAACAAATGATCAGAAAAAGTTAATGTCCAACAATGTTCAAATAGTTAGACAGCAAAGTTACTCTATCATGTCAATAATAAAGGAGGAAGTCTTAGCATATGTAGTACAATTACCACTATATGGTGTGATAGATACACCTTGTTGGAAACTGCACACATCCCCTCTATGTACAACCAACACAAAGGAAGGGTCCAACATCTGCTTAACAAGAACCGACAGGGGATGGTACTGTGACAATGCGGGATCAGTATCTTTTTTCCCACAAGCTGAAACATGTAAAGTTCAATCGAATCGGGTATTTTGTGACACAATGAACAGTTTAACATTACCAAGTGAGGTAAATCTCTGCAACATTGACATATTCAACCCCAAATATGATTGCAAAATTATGACTTCAAAAACAGATGTAAGTAGCTCCGTTATCACATCTCTAGGAGCCATTGTGTCATGCTATGGCAAAACCAAATGTACAGCATCCAATAAAAATCGTGGGATCATAAAGACATTTTCTAACGGGTGTGATTATGTATCAAATAAGGGGGTGGATACTGTGTCTGTAGGTAATACATTATATTATGTAAATAAGCAAGAAGGCAAAAGTCTCTATGTAAAAGGTGAACCAATAATAAATTTCTATGATCCATTAGTTTTCCCCTCTGATGAATTTGATGCATCAATATCTCAAGTCAATGAGAAGATTAACCAGAGTTTAGCATTTATCCGTAAATCAGATGAATTATTACATAATGTAAATGCTGGTAAATCCACCACAAATATCATGATAACTACTATAATTATAGTAATTGTAGTAATATTGTTATCATTAATTGCAGTTGGACTGCTTCTATACTGCAAGGCCAGAAGCACACCAGTCACACTAAGTAAGGATCAACTGAGTGGTATAAACAATATTGCATTTAGTAGC
>AGN28451
ATGGAGTTGCTGATCCATAGATCAAGTGCAATCTTCCTAACTCTTGCTATTAATGCATTGTACCTCACCTCAAGTCAGAACATAACTGAGGAGTTTTACCAATCGACATGTAGTGCAGTTAGCAGAGGTTACTTGAGTGCTTTAAGAACAGGTTGGTATACCAGTGTCATAACAATAGAATTAAGTAATATAAAAGAAACCAAATGCAATGGAACTGACACTAAAGTAAAACTTATAAAACAAGAATTAGATAAGTATAAGAATGCAGTAACAGAATTACAGTTACTTATGCAAAACACACCAGCTGCCAACAACCGGGCCAGAAGAGAAGCACCACAGTATATGAACTACACAATCAATACCACTAAAAACCTAAATGTATCAATAAGCAAGAAGAGGAAACGAAGATTTCTGGGCTTCTTGTTAGGTGTAGGATCTGCAATAGCAAGTGGTATAGCTGTATCCAAAGTTCTACACCTTGAAGGAGAAGTGAACAAGATCAAAAATGCTTTGCTGTCTACAAACAAAGCTGTAGTCAGTCTATCAAATGGGGTCAGTGTTTTAACCAGCAAAGTGCTAGATCTCAAGAATTATATAAACAACCAATTATTACCTATAGTAAATCAACAGAGTTGTCGCATTTCCAACATTGAAACAGTTATAGAATTCCAGCAGAAGAACAGCAGATTGTTGGAAATCACCAGAGAATTTAGTGTCAATGCAGGTGTAACGACACCTTTAAGCACTTACATGTTAACAAACAGTGAGTTACTATCATTAATCAATGATATGCCTATAACAAATGATCAGAAAAAATTAATGTCAAGCAATGTTCAGATAGTAAGGCAACAAAGTTATTCTATCATGTCTATAATAAAGGAAGAAGTCCTTGCATATGTTGTACAGCTACCTATCTATGGTGTAATTGATACACCTTGCTGGAAATTACACACATCACCTCTGTGCACTACCAACATCAAAGAAGGATCAAATATTTGTTTAACAAGGACTGATAGAGGATGGTACTGTGATAATGCAGGATCAGTATCCTTCTTTCCACAGGCTGACACTTGTAAAGTACAGTCCAATCGAGTATTTTGTGACACTATGAACAGTTTGACATTACCAAGTGAAGTCAGCCTTTGTAACACTGACATATTCAATTCCAAGTATGACTGCAAAATTATGACATCAAAAACAGACATAAGCAGCTCAGTAATTACTTCTCTAGGAGCTATAGTGTCATGCTATGGTAAAACTAAATGCACTGCATCCAACAAAAATCGTGGAATTATAAAGACATTTTCTAATGGTTGTGATTATGTGTCAAACAAAGGAGTAGATACTGTATCAGTAGGCAACACTTTATACTATGTCAACAAGCTGGAAGGCAAAAACCTTTATGTAAAAGGGGAACCTATAATAAATTACTATGACCCTCTAGTGTTTCCTTCTGATGAGTTTGATGCATCAATATCTCAAGTCAATGAAAAAATTAATCAAAGTTTAGCTTTTATTCGTAGATCCGATGAATTATTACATAATGTAAATACTGGAAAATCTACTACAAATATTATGATAACTGTAATTATTATAGTAATCATTGTAGTATTGTTATCATTAATAGCTATTGGTTTACTGTTGTATTGCAAAGCCAAAAACACACCAGTTACACTAAGCAAAGACCAACTAAGTGGAATCAATAATATTGCATTCAGCAAA
>AEQ63323
ATGGAGTTGCCAGTCCTCAAAACAAATGCTATTACCACAATCCTTGCTGCAGTCACACTCTGTTTCGCTTCCAGTCAAAACATCACTGAAGAATTTTATCAATCAACATGCAGTGCAGTTAGCAAAGGCTATCTTAGTGCTCTAAGAACTGGTTGGTATACTAGTGTTATAACTATAGAATTAAGTAATATCAAGGAAAATAAGTGTAATGGTACAGACGCTAAGGTAAAATTAATAAAACAAGAATTAGATAAATATAAAAATGCTGTAACAGAATTGCAGTTGCTCATGCAAAGCACACCAGCGGCCAACAATCGAGCCAGAAGAGAACTACCAAGATTTATGAATTATACACTCAACAATACCAAAAACACCAATGTAACATTAAGCAAGAAAAGGAAAAGAAGATTTCTTGGATTCTTGTTAGGTGTTGGATCTGCAATCGCCAGTGGCATTGCCGTATCCAAGGTCCTGCACCTAGAAGGGGAAGTGAACAAAATCAAAAGTGCTCTACTATCCACAAACAAGGCTGTAGTCAGCTTATCTAATGGAGTCAGTGTCTTAACCAGCAAAGTGTTAGACCTCAAAAACTATATAGATAAACAGTTGTTACCTATTGTTAACAAGCAAAGTTGCAGCATATCAAACATTGAAACTGTGATAGAGTTCCAACAAAAGAACAACAGACTACTAGAGATTACCAGAGAATTTAGTGTTAATGCAGGTGTAACTACACCTGTAAGCACTTATATGTTAACTAATAGTGAGTTATTATCATTAATCAATGATATGCCTATAACAAATGATCAGAAAAAGTTAATGTCCAACAATGTTCAAATAGTTAGACAGCAAAGTTACTCTATCATGTCAATAATAAAGGAGGAAGTCTTAGCATACGTAGTACAATTACCACTATATGGTGTAATAGATACACCTTGTTGGAAACTACACACATCCCCTCTATGTACAACCAACACAAAGGAAGGATCCAACATCTGTTTAACAAGAACCGACAGAGGATGGTACTGTGACAATGCAGGATCAGTATCCTTTTTCCCACAAGCTGATACATGTAAAGTTCAATCGAATCGGGTATTTTGTGACACAATGAACAGTTTAACATTACCAAGTGAGGTAAATCTCTGCAACATTGACATATTCAACCCCAAATATGATTGCAAAATTATGACTTCAAAAACAGATGTAAGCAGCTCCGTTATCACATCTCTAGGAGCCATTGTGTCATGTTATGGCAAAACCAAATGTACAGCATCCAATAAAAATCGTGGGATCATAAAGACATTTTCTAACGGGTGTGATTATGTATCAAATAAGGGGGTGGATACTGTGTCTGTAGGTAATACATTATATTATGTAAATAAGCAAGAAGGCAAAAGTCTCTATGTAAAAGGTGAACCAATAATAAATTTCTATGATCCATTAGTGTTCCCCTCTGATGAATTTGATGCATCAATATCTCAAGTCAATGAGAAGATTAATCAGAGTCTAGCATTTATCCGTAAATCAGATGAATTATTACATAATGTAAATGCTGGTAAATCCACCACCAATATCATGATAACTACTATAATTATAGTAATTATAGTAATATTGTTATCATTAATTGCAGTTGGACTGCTTCTATACTGCAAGGCCAGAAGCACACCAGTCACATTAAGTAAGGATCAACTGAGTGGTATAAATAATATTGCATTTAGTAAC
>AGN28517
ATGGAGTTGCTGATCCATAGATCAAGTGCAATCTTCCTAACTTTTGCTATTAATGCATTGTACCTCACCTCAAGTCAGAACATAACTGAGGAGTTTTACCAATCGACATGTAGTGCAGTTAGCAGAGGTTACTTGAGTGCTTTAAGAACAGGTTGGTATACCAGTGTCATAACAATAGAATTAAGTAATATAAAAGAAACCAAATGCAATGGAACTGACACTAAAGTAAAACTTATAAAACAAGAATTAGATAAGTATAAGAATGCAGTAACAGAATTACAGTTACTTATGCAAAACACACCAGCTGCCAACAACCGGGCTAGAAGAGAAGCACCACAGTATATGAACTACACAATCAATACCACTAAAAACCTAAATGTATCAATAAGCAAGAAGAGGAAACGAAGATTTCTGGGCTTCTTGTTAGGTGTAGGATCTGCAATAGCAAGTGGTATAGCTGTATCCAAAGTTCTACACCTTGAAGGAGAAGTGAACAAGATCAAAAATGCTTTGCTGTCTACAAACAAAGCTGTAGTCAGTCTATCAAATGGGGTCAGTGTTTTAACCAGCAAAGTGTTAGATCTCAAGAATTATATAAACAACCAATTATTACCTATAGTAAATCAACAGAGTTGTCGCATTTCCAACATTGAAACAGTTATAGAATTTCAGCAGAAGAACAGCAGATTGTTGGAAATCACCAGAGAATTTAGTGTCAATGCAGGTGTAACAACACCTTTAAGCACCTACATGTTAACAAACAGTGAGTTACTATCATTAATCAATGACATGCCTATAACAAATGATCAGAAAAAATTAATGTCAAGCAATGTTCAGATAGTAAGGCAACAAAGTTATTCTATCATGTCTATAATAAAGGAAGAAGTCCTTGCATATGTTGTACAGCTACCTATCTATGGTGTAATTGATACACCTTGCTGGAAATTACACACATCACCTCTGTGCACCACCAACATCAAAGAAGGATCAAATATTTGTTTAACAAGGACTGATAGAGGATGGTACTGTGATAATGCAGGATCAGTATCCTTCTTTCCGCAGGCTGACACTTGTAAAGTACAGTCCAATCGAGTATTTTGTGACACTATGAACAGTTTGACATTACCAAGTGAAGTCAGCCTTTGTAACACTGACATATTCAATTCCAAGTATGACTGCAAAATTATGACATCAAAAACAGACATAAGCAGCTCAGTAATTACTTCTCTAGGAGCTATAGTGTCATGCTATGGTAAAACTAAATGCACTGCATCCAACAAAAATCGTGGAATTATAAAGACATTTTCTAATGGTTGTGATTATGTGTCAAACAAAGGAGTAGATACTGTATCAGTGGGCAACACTTTATACTATGTCAACAAGCTGGAAGGCAAAAACCTTTATGTAAAAGGGGAACCTATAATAAATTACTATGACCCTCTAGTGTTTCCTTCTGATGAGTTTGATGCATCAATATCTCAAGTCAATGAAAAAATTAATCAAAGTTTAGCTTTTATTCGTAGATCCGATGAATTATTACATAATGTAAATACTGGAAAATCTACTACAAATATTATGATAACTGCAATTATTATAGTAATCATTGTAGTATTGTTATCATTAATAGCTATTGGTTTACTGTTGTATTGCAAAGCCAAAAACACACCAGTTACACTAAGCAAAGACCAACTAAGTGGAATCAATAACATTGCATTCAGCAAA
>AGT75379
ATGGATTTGCCAATCCTCAAAACAAACGCAATCACTGCAATCCTTGCTGCAGTCTCACTCTGTTTCGCTTCCAGTCAAAACATCACTGAAGAATTTTATCAATCAACATGCAGTGCAGTTAGCAAAGGCTATCTTAGTGCTTTAAGAACTGGTTGGTATACTAGTGTTATAACTATAGAATTAAGTAATATCAAGGAAAATAAGTGTAATGGAACAGACGCTAAGGTAAAATTGATAAAACAAGAATTAGATAAATATAAAAATGCTGTAACAGAATTGCAGTTGCTCATGCAAAGCACACCAGCAGCCAACAATCGAGCCAGAAGAGAACTACCAAGGTTTATGAATTATACACTCAACAATACCAAAAATAACAATGTAACATTAAGCAAGAAAAGGAAAAGAAGATTTCTTGGCTTTTTGTTAGGTGTTGGATCTGCAATCGCCAGTGGCATTGCTGTATCTAAAGTCCTGCACCTAGAAGGAGAAGTGAACAAAATCAAAAGTGCTCTACTATCCACAAACAAGGCTGTAGTCAGCTTATCAAATGGAGTTAGTGTCTTAACCAGCAAAGTGTTAGACCTCAAAAACTATATAGATAAACAGTTGTTACCCATTGTGAACAAGCAAAGCTGCAGCATATCAAACATTGAAACTGTGATAGAATTCCAACAAAAGAACAACAGATTACTAGAGATTACCAGGGAATTTAGTGTTAATGCAGGTGTAACTACACCTGTAAGCACTTATATGTTAACAAATAGTGAATTATTATCATTAATCAATGATATGCCTATAACAAATGATCAGAAAAAGTTAATGTCCAACAATGTTCAAATAGTTAGACAGCAAAGTTACTCTATCATGTCCATAATAAAGGAGGAAGTCTTAGCATATGTAGTACAATTACCACTATATGGTGTAATAGATACACCTTGTTGGAAACTACACACATCCCCTCTATGCACAACCAACACAAAGGAAGGGTCCAACATCTGTTTAACAAGAACCGACAGAGGATGGTACTGTGACAATGCAGGATCAGTTTCTTTCTTCCCACAAGCTGAAACATGCAAAGTTCAATCGAATCGAGTATTTTGTGACACAATGAACAGTTTAACATTACCAAGTGAAGTAAATCTCTGCAACATTGACATATTCAACCCTAAATATGATTGCAAAATTATGACTTCAAAAACAGATGTAAGCAGCTCCGTTATCACATCTCTAGGAGCCATTGTGTCATGCTATGGCAAAACTAAATGCACAGCATCCAATAAAAATCGTGGAATCATAAAGACATTTTCTAACGGGTGTGATTATGTATCAAATAAAGGGGTGGACACTGTATCTGTAGGTAATACATTATATTATGTAAATAAGCAAGAAGGAAAAAGTCTCTATGTAAAAGGTGAACCAATAATAAATTTCTATGACCCATTAGTGTTCCCTTCTGATGAATTTGATGCATCAATATCTCAAGTCAATGAGAAGATTAACCAGAGCCTAGCATTTATTCGTAAATCTGATGAATTATTACATAATGTAAATGTTGGTAAATCCACCACAAATATCATGATAACTACTATAATTATAGTGATTATAGTAATATTGTTATTATTAATTGCAGTTGGGCTGTTCCTATACTGCAAGGCCAGAAGCACACCAGTCACACTAAGCAAGGATCAACTGAGTGGTATAAATAATATTGCATTTAGTAAC
>AEO45909
ATGGAGTTGCCAATCCTCAAAACAAATGCAATTACCACAATCTTTGCTGCAGTCACACTCTGTTTCGCTTCCAGTCAAAACATCACTGAAGAATTTTATCAATCAACATGCAGTGCAGTTAGCAAAGGCTATCTTAGTGCTTTAAGAACTGGTTGGTATACTAGTGTTATAACTATAGAATTAAGTAATATCAAGGAAAATAAGTGTAATGGAACAGACGCTAAGGTAAAATTGATAAAACAAGAATTAGATAAATATAAAAATGCTGTAACAGAATTGCAGTTGCTCATGCAAAGCACACCAGCAGCCAACAATCGAGCCAGAAGAGAACTACCAAGGTTTATGAATTATACACTCAACAATACCAAAAATAACAATGTAACATTAAGCAAGAAAAGGAAAAGAAGATTTCTTGGCTTTTTGTTAGGTGTTGGATCTGCAATCGCCAGTGGCATTGCTGTATCTAAAGTCCTGCATCTAGAAGGGGAAGTGAACAAAATCAAAAGTGCTCTACTATCCACAAACAAGGCTGTAGTCAGCTTATCAAATGGAGTTAGTGTCTTAACTAGCAAAGTGTTAGACCTCAAAAACTATATAGATAAACAGTTGTTACCCATTGTGAACAAGCAAAGCTGCAGCATATCAAACATTGAAACTGTGATAGAATTCCAACAAAAGAACAACAGACTACTAGAGATTACCAGGGAATTTAGTGTTAATGCAGGTGTAACTACACCTGTAAGCACTTATATGTTAACAAATAGTGAATTATTATCATTAATCAATGATATGCCTATAACAAATGATCAGAAAAAGTTAATGTCCAACAATGTTCAAATAGTTAGACAGCAAAGTTACTCTATCATGTCCATAATAAAGGAGGAAGTCTTAGCATATGTAGTACAATTACCACTATATGGTGTAATAGATACACCTTGTTGGAAACTACACACATCCCCTCTATGCACAACCAACACAAAGGAAGGGTCCAACATCTGTTTAACAAGAACCGACAGAGGATGGTACTGTGACAATGCAGGATCAGTGTCTTTCTTCCCACAAGCTGAAACATGCAAAGTTCAATCAAATCGAGTATTTTGTGACACAATGAACAGTTTAACATTACCAAGTGAAGTAAATCTCTGCAACGTTGACATATTCAACCCTAAATATGATTGCAAAATTATGACTTCAAAAACAGATGTAAGCAGCTCCGTTATCACATCTCTAGGAGCCATTGTGTCATGCTATGGCAAAACTAAATGTACAGCATCCAATAAAAATCGTGGAATCATAAAGACATTTTCTAACGGGTGTGATTATGTATCAAATAAGGGGGTGGACACTGTATCTGTAGGTAATACATTATATTATGTAAATAAGCAAGAAGGAAAAAGTCTCTATGTAAAAGGTGAACCAATAATAAATTTCTATGACCCATTAGTGTTCCCTTCTGATGAATTTGATGCATCAATATCTCAAGTCAATGAGAAGATTAACCAGAGCTTAGCATTTATTCGTAAATCCGATGAATTATTACATAATGTAAATGTTGGTAAATCCACCACAAATATCATGATAACTACTATAATTATAGTGATTATAGTAATATTGTTATTATTAATTGCAGTTGGACTGCTCCTATACTGCAAGGCCAGAAGCACACCAGTCACAGTAATAAATGATCAACTGAGTGGTATAAATAATATTGCATTTAGTAAC
>AFM55442
ATGGAGTTGCCAATCCTCAAAACAAATGCAATTACCACAATCTTTGCTGCAGTCACACTCTGTTTCGCTTCCAGTCAAAACATCACTGAAGAATTTTATCAATCAACATGCAGTGCAGTTAGCAAAGGCTATCTTAGTGCTTTAAGAACTGGTTGGTATACTAGTGTTATAACTATAGAATTAAGTAATATCAAGGAAAATAAGTGTAATGGAACAGACGCTAAGGTAAAATTGATAAAACAAGAATTAGATAAATATAAAAATGCTGTAACAGAATTGCAGTTGCTCATGCAAAGCACACCAGCAGCCAACAATCGAGCCAGAAGAGAACTACCAAGGTTTATGAATTATACACTCAACAATACCAAAAATAACAATGTAACATTAAGCAAGAAAAGGAAAAGAAGATTTCTTGGCTTTTTGTTAGGTGTTGGATCTGCAATCGCCAGTGGCATTGCTGTATCTAAAGTCCTGCACCTAGAAGGGGAAGTGAACAAAATCAAAAGTGCTCTACTATCCACAAACAAGGCTGTAGTCAGCTTATCAAATGGAGTTAGTGTCTTAACTAGCAAAGTGTTAGACCTCAAAAACTATATAGATAAACAGTTGTTACCCATTGTAAACAAGCAAAGCTGCAGCATATCAAACATTGAAACTGTGATAGAATTCCAACAAAAGAACAACAGACTACTAGAGATTACCAGGGAATTTAGTGTTAATGCAGGTGTAACTACACCTGTAAGCACTTATATGTTAACAAATAGTGAATTATTATCATTAATCAATGATATGCCTATAACAAATGATCAGAAAAAGTTAATGTCCAACAATGTTCAAATAGTTAGACAGCAAAGTTACTCTATCATGTCCATAATAAAGGAGGAAGTCTTAGCATATGTAGTACAATTACCACTATATGGTGTAATAGATACACCTTGTTGGAAACTACACACATCCCCTCTATGCACAACCAACACAAAGGAAGGGTCCAACATCTGTTTAACAAGAACCGACAGAGGATGGTACTGTGACAATGCAGGATCAGTGTCTTTCTTCCCACAAGCTGAAACATGCAAAGTTCAATCAAATCGAGTATTTTGTGACACAATGAACAGTTTAACATTACCAAGTGAAGTAAATCTCTGCAACATTGACATATTCAACCCCAAATATGATTGCAAAATTATGACTTCAAAAACAGATGTAAGCAGCTCTGTTATCACATCTCTAGGAGCCATTGTGTCATGCTATGGCAAAACTAAGTGTACAGCATCCAATAAAAATCGTGGAATCATAAAAACATTTTCTAACGGATGTGATTATGTATCAAATAAGGGAGTGGACACTGTATCTGTAGGTAATACATTATATTATGTAAATAAGCAAGAAGGAAAAAGTCTCTATGTAAAAGGTGAACCAATAATAAATTTCTATGACCCATTAGTGTTCCCTTCTGATGAATTTGATGCATCAATATCTCAAGTCAATGAGAAGATTAACCAGAGCTTAGCATTTATTCGTAAATCCGATGAATTATTACATAATGTAAATGTTGGTAAATCCACCACAAATATCATGATAACTACTATAATTATAGTGATTATAGTAATATTGTTATTATTAATTGCAGTTGGGCTGTTCCTATACTGCAAGGCCAGAAGCACACCAGTCACACTAAGCAAGGAACAACTGAGTGGTATAAATAATATTGCATTTAGTAAC
>AGN28693
ATGGAGTTGCTGATCCATAGATCAAGTGCAATCCTCCTAACTCTTGCTATTAATGCATTGTACCTCACCTCAAGTCAGAACATAACTGAGGAGTTTTACCAATCGACATGTAGTGCAGTTAGCAGAGGTTACTTTAGTGCTTTAAGAACAGGTTGGTATACCAGTGTCATAACAATAGAATTAAGTAATATAAAAGAAACCAAATGCAATGGAACTGACACTAAAGTAAAACTTATAAAACAAGAATTAGATAAGTATAAGAATGCAGTAACAGAATTACAGTTACTTATGCAAAACACACCAGCTGCCAACAACCGGGCCAGAAGAGAAGCACCACAGTATATGAACTACACAATCAATACCACTAAAAAACTAAATGTATCAATAAGTAAGAAGAGGAAACGAAGATTTCTGGGCTTCTTGTTAGGTGTAGGATCTGCAATAGCAAGTGGTATAGCTGTATCCAAAGTTCTACACCTTGAAGGAGAAGTGAACAAGATCAAAAATGCTTTGCTGTCTACAAACAAAGCTGTAGTCAGTCTATCAAATGGGGTCAGTGTTTTAACCAGCAAAGTGTTAGATCTCAAGAATTATATAAACAACCAATTATTACCTATAGTAAATCAACAGAGTTGTCGCATTTCCAACATTGAAACAGTTATAGAATTCCAGCAGAAGAACAGCAGATTGTTGGAAATCACCAGAGAATTTAGTGTCAATGCAGGTGTAACGACACCTTTAAGCACTTACATGTTAACAAACAGTGAGTTACTATCATTAATCAATGATATGCCTATAACAAATGATCAGAAAAAATTAATGTCAAGCAATGTTCAGATAGTAAGGCAACAAAGTTATTCTATCATGTCTATAATAAAGGAAGAAGTCCTTGCATATGTTGTACAGCTACCTATCTATGGTGTAATTGATACACCTTGCTGGAAATTACACACATCACCTCTGTGCACCACCAACATCAAAGAAGGATCAAATATTTGTTTAACAAGGACTGATAGAGGATGGTACTGTGATAATGCAGGATCAGTATCCTTCTTTCCACAGGCTGACACTTGTAAAGTACAGTCCAATCGAGTATTTTGTGACACTATGAACAGTTTGACATTACCAAGTGAAGTCAGCCTTTGTAACACTGACATATTCAATTCCAAGTATGACTGCAAAATTATGACATCAAAAACAGACATAAGCAGCTCAGTAATTACTTCTCTAGGAGCTATAGTGTCATGCTATGGTAAAACTAAATGCACTGCATCCAACAAAAATCGTGGAATTATAAAGACATTTTCTAATGGTTGTGATTATGTGTCAAACAAAGGAGTAGATACTGTATCAGTGGGCAACACTTTATACTATGTCAACAAGCTGGAAGGCAAAAACCTTTATGTAAAAGGGGAACCTATAATAAATTACTATGACCCTCTAGTGTTTCCTTCTGATGAGTTTGATGCATCAATATCTCAAGTCAATGAAAAAATTAATCAAAGTTTAGCTTTTATTCGTAGATCCGATGAATTATTACATAATGTAAATACTGGAAAATCTACTACAAATATTATGATAACTGCAATTATTATAGTAATCATTGTAGTATTGTTATCATTAATAGCTATTGGTTTACTGTTGTATTGCAAAGCCAAAAACACACCAGTTACACTAAGCAAAGACCAACTAAGTGGAATCAATAATATTGCATTCAGCAAA
>AGN28748
ATGGAGTTGCTGATCCATAGATCAAGTGCAATCTTCCTAACTCTTGCTATTAATGCATTGTACCTCACCTCAAGTCAGAACATAACTGAGGAGTTTTACCAATCGACATGTAGTGCAGTTAGCAGAGGTTACTTTAGTGCTTTAAGAACAGGTTGGTATACCAGTGTCATAACAATAGAATTAAGTAATATAAAAGAAACCAAATGCAATGGAACTGACACTAAAGTAAAACTTATAAAACAAGAATTAGATAAGTATAAGAATGCAGTAACAGAATTACAGTTACTTATGCAAAACACACCAGCTGCCAACAACCGGGCCAGAAGAGAAGCACCACAGTATATGAACTACACAATCAATACCACTAAAAACCTAAATGTATCAATAAGCAAGAAGAGGAAACGAAGATTTCTGGGCTTCTTGTTAGGTGTAGGATCTGCAATAGCAAGTGGTATAGCTGTATCCAAAGTTCTACACCTTGAAGGAGAAGTGAACAAGATCAAAAATGCTTTGCTGTCTACAAACAAAGCTGTAGTCAGTCTATCAAATGGGGTCAGTGTTTTAACCAGCAAAGTGTTAGATCTCAAGAATTATATAAACAACCAATTATTACCTATAGTAAATCAACAGAGTTGTCGCATTTCCAACATTGAAACAGTTATAGAATTCCAGCAGAAGAACAGCAGATTGTTGGAAATCACCAGAGAATTTAGTGTCAATGCAGGTGTAACGACACCTTTAAGCACTTACATGTTAACAAACAGTGAGTTACTATCATTAATCAATGATATGCCTATAACAAATGATCAGAAAAAATTAATGTCAAGCAATGTTCAGATAGTAAGGCAACAAAGTTATTCTATCATGTCTATAATAAAGGAAGAAGTCCTTGCATATGTTGTACAGCTACCTATCTATGGTGTAATTGATACACCTTGCTGGAAATTACACACATCACCTCTGTGCACCACCAACATCAAAGAAGGATCAAATATTTGTTTAACAAGGACTGATAGAGGATGGTACTGTGATAATGCAGGATCAGTATCCTTCTTTCCACAGGCTGACACTTGTAAAGTACAGTCCAATCGAGTATTTTGTGACACTATGAACAGTTTGACATTACCAAGTGAAGTCAGCCTTTGTAACACTGACATATTCAATTCCAAGTATGACTGCAAAATTATGACATCAAAAACAGACATAAGCAGCTCAGTAATTACTTCTCTAGGAGCTATAGTGTCATGCTATGGTAAAACTAAATGCACTGCATCCAACAAAAATCGTGGAATTATAAAGACATTTTCTAATGGTTGTGATTATGTGTCAAACAAAGGAGTAGATACTGTATCAGTGGGCAACACTTTATACTATGTCAACAAGCTGGAAGGCAAAAACCTTTATGTAAAAGGGGAACCTATAATAAATTACTATGACCCTCTAGTGTTTCCTTCTGATGAGTTTGATGCATCAATATCTCAAGTCAATGAAAAAATTAATCAAAGTTTAGCTTTTATTCGTAGATCCGATGAATTATTACATAATATAAATACTGGAAAATCTACTACAAATATTATGATAACTGCAATTATTATAGTAATCATTGTAGTATTGTTATCATTAATAGCTATTGGTTTACTGTTGTATTGCAAAGCCAAAAACACACCAGTTACACTAAGCAAAGACCAACTAAGTGGAATCAATAATATTGCATTCAGCAAA
>AFM95354
ATGGAGTTGCCAATCCTCAAAACAAATGCTATTACCACAATCCTTGCTGCAGTCACACTCTGTTTCGCTTCCAGTCAAAACATCACTGAAGAATTTTATCAATCAACATGCAGTGCAGTTAGCAAAGGCTATCTTAGTGCTCTAAGAACTGGTTGGTATACTAGTGTTATAACTATAGAATTAAGTAATATCAAGGAAAATAAGTGTAATGGAACAGACGCTAAGGTAAAATTAATAAAACAAGAATTAGATAAATATAAAAATGCTGTAACAGAATTGCAGTTGCTCATGCAAAGCACACAAGCAGCCAACAATCGAGCCAGAAGAGAACTACCAAGATTTATGAATTATACACTTAACAATACCAAAACCACCAATGTAACATTAAGCAAGAAAAGGAAAAGAAGATTTCTTGGCTTTTTGTTAGGTGTTGGATCTGCAATCGCCAGTGGCATTGCCGTATCCAAGGTCCTGCACCTAGAAGGGGAAGTGAACAAAATCAAAAGTGCTCTACTATCCACAAACAAGGCTGTAGTCAGCTTATCTAATGGAGTCAGTGTCTTAACCAGCAAAGTGTTAGATCTCAAAAACTATATAGATAAACAGTTGTTACCTATTGTGAACAAGCAAAGCTGCAGCATATCAAACATTGAAACTGTGATAGAGTTCCAACAAAAGAACAACAGACTACTAGAGATTACCAGGGAATTTAGTGTTAATGCAGGTGTAACTACACCTGTAAGCACTTATATGTTAACTAATAGTGAATTATTATCATTAATCAATGATATGCCTATAACAAATGATCAGAAAAAGTTAATGTCCAACAATGTTCAAATAGTTAGACAGCAAAGTTACTCTATCATGTCAATAATAAAGGAGGAAGTCTTAGCATATGTAGTACAATTACCACTATATGGTGTAATAGATACACCTTGTTGGAAACTGCACACATCCCCTCTATGTACAACCAACACAAAGGAAGGGTCCAACATCTGCTTAACAAGAACCGACAGAGGATGGTACTGTGACAATGCAGGATCAGTATCTTTTTTCCCACAAGCTGAAACATGTAAAGTTCAATCGAATCGGGTATTTTGTGACACAATGAACAGTTTAACATTACCAAGTGAGGTAAATCTCTGCAACATTGACATATTCAACCCCAAATATGATTGCAAAATTATGACTTCAAAAACAGATGTAAGCAGCTCCGTTATCACATCTCTAGGAGCCATTGTGTCATGCTATGGCAAAACCAAATGTACAGCATCCAATAAAAATCGTGGGATCATAAAGACATTTTCTAACGGGTGTGATTATGTATCAAATAAGGGGGTGGATACTGTGTCTGTAGGTAATACATTATATTATGTAAATAAGCAAGAAGGCAAAAGTCTCTATGTAAAAGGTGAACCAATAATAAATTTCTATGATCCATTAGTGTTCCCCTCTGATGAATTTGATGCATCAATATCTCAAGTCAATGAGAAGATTAACCAGAGTCTAGCATTTATCCGTAAATCAGATGAATTATTACATAATGTAAATGCTGGTAAATCCACCACAAATATCATGATAACTACTATAATTATAGTAATTATAGTAATATTGTTATCATTAATTGCAGTTGGACTGCTTCTATACTGCAAGGCCAGAAGCACACCAGTCACACTAAGTAAGGATCAACTGAGTGGTATAAATAATATTGCATTTAGTAGC
>AEO45869
ATGGAGTTGCCAATCCTCAAAACAAATGCAATTACTGCAATCCTTGCTGCAGTCTCACTCTGTTTCGCTTCCAGTCAAAACATCACTGAAGAATTTTATCAATCAACATGCAGTGCAGTTAGCAAAGGCTATCTTAGTGCTTTAAGAACTGGTTGGTATACTAGTGTTATAACTATAGAATTAAGTAATATCAAGGAAAATAAGTGTAATGGAACAGACGCTAAGGTAAAATTGATAAAACAAGAATTAGATAAATATAAAAATGCTGTAACAGAATTGCAGTTGCTCATGCAAAGCACACCAGCAGCCAACAATCGAGCCAGAAGAGAACTACCAAGGTTTATGAATTATACACTCAACAATACCAAAAATAACAATGTAACATTAAGCAAGAAAAGGAAAAGAAGATTTCTTGGCTTTTTGTTAGGTGTTGGATCTGCAATCGCCAGTGGCATTGCTGTATCTAAAGTCCTGCACCTAGAAGGAGAAGTGAACAAAATCAAAAGTGCTCTACTATCCACAAACAAGGCTGTAGTCAGCTTATCAAATGGAGTTAGTGTCTTAACTAGCAAAGTGTTAGACCTCAAAAACTATATAGATAAACAGTTGTTACCCATTGTGAACAAGCAAAGCTGCAGCATATCAAACATTGAAACTGTGATAGAATTCCAACAAAAGAACAACAGACTACTAGAGATTACCAGGGAATTTAGTGTTAATGCAGGTGTAACTACACCTGTAAGCACTTATATGTTAACAAATAGTGAATTATTATCATTAATCAATGATATGCCTATAACAAATGATCAGAAAAAGTTAATGTCCAACAATGTTCAAATAGTTAGACAGCAAAGTTACTCTATCATGTCCATAATAAAGGAGGAAGTCTTAGCATATGTAGTACAATTACCACTATATGGTGTAATAGATACACCTTGTTGGAAACTACACACATCCCCTCTATGCACAACCAACACAAAGGAAGGGTCCAACATCTGTTTAACAAGAACCGACAGAGGATGGTACTGTGACAATGCAGGATCAGTGTCTTTCTTCCCACAAGCTGAAACATGCAAAGTTCAATCAAATCGAGTATTTTGTGACACAATGAACAGTTTAACATTACCAAGTGAAGTAAATCTCTGCAACGTTGACATATTCAACCCTAAATATGATTGCAAAATTATGACTTCAAAAACAGATGTAAGCAGCTCCGTTATCACATCTCTAGGAGCCATTGTGTCATGCTATGGCAAAACTAAATGTACAGCATCCAATAAAAATCGTGGAATCATAAAGACATTTTCTAACGGGTGTGATTATGTATCAAATAAGGGGGTGGACACTGTATCTGTAGGTAATACATTATATTATGTAAATAAGCAAGAAGGAAAAAGTCTCTATGTAAAAGGTGAACCAATAATAAATTTCTATGACCCATTAGTGTTCCCTTCTGATGAATTTGATGCATCAATATCTCAAGTCAATGAGAAGATTAACCAGAGCTTAGCATTTATTCGTAAATCCGATGAATTATTACATAATGTAAATGTTGGTAAATCCACCACAAATATCATGATAACTACTATAATTATAGTGATTATAGTAATATTGTTATTATTAATTGCAGTTGGACTGCTCTTATACTGTAAGGCCAGAAGCACACCAGTCACACTAAGCAAAGATCAACTGAGTGGTATAAATAATATTGCATTTAGTAAC
>AGN28594
ATGGAGTTGCTGATCCATAGATCAAGTGCAATCTTCCTAACTCTTGCTATTAATGCATTGTACCTCACCTCAAGTCAGAACATAACTGAGGAGTTTTACCAATCGACATGTAGTGCAGTTAGCAGAGGTTACTTGAGTGCTTTAAGAACAGGTTGGTATACCAGTGTCATAACAATAGAATTAAGTAATATAAAAGAAACCAAATGCAATGGAACTGACACTAAAGTAAAACTTATAAAACAAGAATTAGATAAGTATAAGAATGCAGTAACAGAATTACAGTTACTTATGCAAAACACACCAGCTGTCAACAACCGGGCCAGAAGAGAAGCACCACAGTACATGAACTACACAATCAATACCACCAAAAACCTAAATGTATCAATAAGCAAGAAGAGGAAACGAAGATTTCTGGGCTTCTTGTTAGGTGTAGGATCTGCAATAGCAAGTGGTATAGCTGTATCCAAAGTTCTACACCTTGAAGGAGAAGTGAACAAGATCAAAAATGCTTTGCTGTCTACAAACAAAGCTGTAGTCAGTCTATCAAATGGGGTCAGTGTTTTAACCAGCAAAGTGTTAGATCTCAAGAATTATATAAACAACCAATTATTACCTATAGTAAATCAACAGAGTTGTCGCATTTCCAACATTGAAACAGTTATAGAATTCCAGCAGAAGAACAGCAGATTGTTGGAAATCACCAGAGAATTTAGTGTCAATGCAGGTGTAACGACACCTTTAAGCACTTACATGTTAACAAACAGTGAGTTACTATCATTAATCAATGATATGCCTATAACAAATGATCAGAAAAAATTAATGTCGAGCAATGTTCAGATAGTAAGGCAACAAAGTTATTCTATCATGTCTATAATAAAGGAAGAAGTCCTTGCATATGTTGTACAGCTACCTATCTATGGTGTAATTGATACACCTTGCTGGAAATTACACACATCACCTCTGTGCACCACCAACATCAAAGAAGGATCAAATATTTGTTTAACAAGGACTGATAGAGGATGGTACTGTGATAATGCAGGATCAGTATCCTTCTTTCCACAGGCTGACACTTGTAAAGTACAGTCCAATCGAGTATTTTGTGACACTATGAACAGTTTGACATTACCAAGTGAAGTCAGCCTTTGTAACACTGACATATTCAATTCCAAGTATGACTGCAAAATTATGACATCAAAAACAGACATAAGCAGCTCAGTAATTACTTCTCTAGGAGCCATAGTGTCATGCTATGGTAAAACTAAATGCACTGCATCCAACAAAAATCGTGGAATTATAAAGACATTTTCTAATGGTTGTGATTATGTGTCAAACAAAGGAGTAGATACTGTATCAGTGGGCAACACTTTATACTATGTCAACAAGCTGGAAGGCAAAAACCTTTATGTAAAAGGGGAACCTATAATAAATTACTATGACCCTCTAGTGTTTCCTTCTGATGAGTTTGATGCATCAATATCTCAAGTCAATGAAAAAATTAATCAAAGTTTAGCTTTTATTCGTAGATCCGATGAATTATTACATAATGTAAATACTGGAAAATCTACTACAAATATTATGATAACTGCAATTATTATAGTAATCATTGTAGTATTGTTATCATTAATAGCTATTGGTTTACTGTTGTATTGCAAAGCCAAAAACACACCAGTTACACTAAGCAAAGACCAACTAAGTGGAATCAATAATATTGCATTCAGCAAA
>AEQ63520
ATGGAGTTGCCAATCCTCAAAACAAATGCAATCACCACAATCCTTGCTGCAGTCACACTCTGTTTCGCTTCCAGTCAAAACATCACTGAAGAATTTTATCAATCAACATGCAGTGCAGTTAGCAAAGGCTATCTTAGTGCTCTAAGAACTGGTTGGTATACTAGTGTTATAACTATAGAATTAAGTAATATCAAGGAAAATAAGTGTAATGGAACAGACGCCAAGGTAAAATTGATAAAACAAGAATTAGACAAATACAAAAATGCTGTAACAGAATTGCAGTTGCTCATGCAAAGCACACCAGCAGCCAACAATCGGGCCAGAAGAGAACTGCCAAGGTTTATGAATTATACACTCAACAATACCAAAAATACCAATGTAACAGTAAGCAAGAAAAGGAAAAGAAGATTTCTTGGCTTTTTGTTAGGTGTTGGATCTGCAATCGCCAGTGGCATTGCTGTATCCAAGGTCCTGCACCTAGAAGGGGAAGTGAACAAAATCAAAAGTGCTCTGCTATCCACAAACAAGGCTGTAGTCAGCTTATCAAATGGAGTTAGTGTCTTAACCAGCAAAGTGTTAGACCTCAAAAACTATATAGATAAACAGTTATTACCCATTGTGAACAAGCAAAGCTGCAGCATATCAAACATTGAAACTGTGATAGAGTTCCAACAAAAGAACAATAGACTACTAGAGATTACCAGGGAATTTAGTGTTAATGCAGGTGTAACTACACCTGTAAGCACTTATATGTTAACTAATAGTGAATTATTATCATTAATCAATGATATGCCTATAACAAATGATCAGAAAAAGTTAATGTCCAACAATGTTCAAATAGTTAGACAGCAAAGTTACTCTATCATGTCCATAATAAAGGAGGAAGTCTTAGCATATGTAGTACAGTTACCACTGTATGGTGTAATAGATACACCCTGCTGGAAACTGCATACATCCCCTCTATGTACGACCAACACAAAGGAAGGGTCCAACATCTGCTTAACAAGAACTGATAGAGGATGGTACTGTGACAATGCAGGATCAGTATCTTTCTTCCCACAAGCTGAAACATGTAAAGTTCAATCGAATCGGGTATTTTGTGACACAATGAACAGTTTAACATTACCAAGTGAGGTAAATCTCTGCAACATTGACATATTCAACCCCAAATATGATTGCAAAATTATGACTTCAAAAACAGATGTAAGCAGCTCCGTTATCACATCTCTAGGAGCCATTGTGTCATGCTATGGCAAAACTAAATGTACAGCATCCAATAAAAATCGTGGGATCATAAAGACATTTTCTAATGGGTGTGATTATGTATCAAATAAGGGGGTAGACACTGTGTCTGTAGGTAATACATTATATTATGTAAATAAGCAAGAAGGCAAAAGTCTCTATGTAAAAGGTGAACCAATAATAAATTTCTATGACCCATTAGTGTTCCCCTCTGATGAATTTGATGCATCAATATCTCAAGTCAATGAGAAGATTAACCAGAGCCTAGCATTTATTCGTAAATCCGATGAATTATTACATAATGTAAATGCTGGTAAATCCACCACAAATATCATGATAACTACTATAATTATAGTGATTATAGTAATATTGTTATCTTTAATTGCAGTTGGACTGCTCCTATACTGCAAGGCCAGAAGCACACCAGTCACATTAAGTAAGGATCAACTAAGTGGTATAAATAATATTGCATTTAGTAAC
>AAB86664
ATGGAGTTGCTAATCCTCAAAGCAAATGCAATTACCACAATCCTCACTGCAGTCACATTTTGTTTTGCTTCTGGTCAAAACATCACTGAAGAATTTTATCAATCAACATGCAGTGCAGTTAGCAAAGGCTATCTTAGTGCTCTGAGAACTGGTTGGTATACCAGTGTTATAACTATAGAATTAAGTAATATCAAGGAAAATAAGTGTAATGGAACAGATGCTAAGGTAAAATTGATAAAACAAGAATTAGATAAATATAAAAATGCTGTAACAGAATTGCAGTTGCTCATGCAAAGCACACCAGCAACAAACAATCGAGCCAGAAGAGAACTACCAAGGTTTATGAATTATACACTCAACAATGCCAAAAAAACCAATGTAACATTAAGCAAGAAAAGGAAAAGAAGATTTCTTGGTTTTTTGTTAGGTGTTGGATCTGCAATCGCCAGTGGCGTTGCTGTATCTAAGGTCCTGCACCTAGAAGGGGAAGTGAACAAGATCAAAAGTGCTCTACTATCCACAAACAAGGCTGTAGTCAGCTTATCAAATGGAGTTAGTGTCTTAACCAGCAAAGTGTTAGACCTCAAAAACTATATAGATAAACAATTGTTACCTATTGTGAACAAGCAAAGCTGCAGCATATCAAATATAGCAACTGTGATAGAGTTCCAACAAAAGAACAACAGACTACTAGAGATTACCAGGGAATTTAGTGTTAATGCAGGTGTAACTACACCTGTAAGCACTTACATGTTAACTAATAGTGAATTATTGTCATTAATCAATGATATGCCTATAACAAATGATCAGAAAAAGTTAATGTCCAACAATGTTCAAATAGTTAGACAGCAAAGTTACTCTATCATGTCCATAATAAAAGAGGAAGTCTTAGCATATGTAGTACAATTACCACTATATGGTGTTATAGATACACCCTGTTGGAAACTACACACATCCCCTCTATGTACAACCAACACAAAAGAAGGGTCCAACATCTGTTTAACAAGAACTGACAGAGGATGGTACTGTGACAATGCAGGATCAGTATCTTTCTTCCCACAAGCTGAAACATGTAAAGTTCAATCAAATCGAGTATTTTGTGACACAATGAACAGTTTAACATTACCAAGTGAAGTAAATCTCTGCAATGTTGACATATTCAACCCCAAATATGATTGTAAAATTATGACTTCAAAAACAGATGTAAGCAGCTCCGTTATCACATCTCTAGGAGCCATTGTGTCATGCTATGGCAAAACTAAATGTACAGCATCCAATAAAAATCGTGGAATCATAAAGACATTTTCTAACGGGTGCGATTATGTATCAAATAAAGGGGTGGACACTGTGTCTGTAGGTAACACATTATATTATGTAAATAAGCAAGAAGGTAAAAGTCTCTATGTAAAAGGTGAACCAATAATAAATTTCTATGACCCATTAGTATTCCCCTCTGATGAATTTGATGCATCAATATCTCAAGTCAACGAGAAGATTAACCAGAGCCTAGCATTTATTCGTAAATCCGATGAATTATTACATAATGTAAATGCTGGTAAATCCACCATAAATATCATGATAACTACTATAATTATAGTGATTATAGTAATATTGTTATCATTAATTGCTGTTGGACTGCTCTTATACTGTAAGGCCAGAAGCACACCAGTCACACTAAGCAAAGATCAACTGAGTGGTATAAATAATATTGCATTTAGTAAC
>AFM55321
ATGGATTTGCCAATCCTCAAAACAAATGCAATTACCGCAATCCTTGCTGCAGTCTCACTCTGTTTCGCTTCCAGTCAAAACATCACTGAAGAATTTTATCAATCAACATGCAGTGCAGTTAGCAAAGGCTATCTTAGTGCTTTAAGAACTGGTTGGTATACTAGTGTTATAACTATAGAATTAAGTAATATCAAGGAAAATAAGTGTAATGGAACAGACGCTAAGGTAAAATTGATAAAACAGGAATTAGATAAATATAAAAATGCTGTAACAGAATTGCAGTTGCTCATGCAAAGCACACCAGCAGCCAACAATCGAGCCAGAAGAGAACTACCAAGGTTTATGAATTATACACTCAACAATACCAAAAATAACAATGTAACATTAAGCAAGAAAAGGAAAAGAAGATTTCTTGGCTTTTTGTTAGGTGTTGGATCTGCAATCGCCAGTGGCATTGCTGTATCTAAAGTCCTGCACCTAGAAGGGGAAGTGAACAAAATCAAAAGTGCTCTACTATCCACAAACAAGGCTGTAGTCAGCTTATCAAATGGAGTTAGTGTCTTAACCAGCAAAGTGTTAGACCTCAAAAACTATATAGATAAACAGTTGTTACCCATTGTGAACAAGCAAAGCTGCAGCATATCAAACATAGAAACTGTGATAGAATTCCAACAAAAGAACAACAGACTACTAGAGATTACCAGGGAATTTAGTGTTAATGCAGGTGTAACTACACCTGTAAGCACTTATATGTTAACAAATAGTGAATTATTATCATTAATCAATGATATGCCTATAACAAATGATCAGAAAAAGTTAATGTCCAACAATGTTCAAATAGTTAGACAGCAAAGTTACTCTATCATGTCCATAATAAAGGAGGAAGTCTTAGCATATGTAGTACAATTACCACTATATGGTGTAATAGATACACCTTGTTGGAAACTACACACATCCCCTCTATGCACAACCAACACAAAGGAAGGGTCCAACATCTGTTTAACAAGAACCGACAGAGGATGGTACTGTGACAATGCAGGATCAGTTTCTTTCTTCCCACAAGCTGAAACATGCAAAGTTCAATCGAATCGAGTATTTTGTGACACAATGAACAGTTTAACATTACCAAGTGAAGTAAATCTCTGCAACATTGACATATTCAACCCTAAATATGATTGCAAAATTATGACTTCAAAAACAGATGTAAGCAGCTCCGTTATCACATCTCTAGGAGCCATTGTGTCATGCTATGGCAAAACTAAATGTACAGCATCCAATAAAAATCGTGGAATCATAAAGACATTTTCTAACGGGTGTGATTATGTATCAAATAAGGGGGTGGACACTGTATCTGTAGGTAATACATTATATTATGTAAATAAGCAAGAAGGAAAAAGTCTCTATGTAAAAGGTGAACCAATAATAAATTTCTATGACCCATTAGTGTTCCCTTCTGATGAATTTGATGCATCAATATCTCAAGTCAATGAGAAGATTAACCAGAGCCTAGCATTTATTCGTAAATCCGATGAATTATTACATAATGTAAATGTTGGTAAATCCACCACAAATATCATGATAACTACTATAATTATAGTGATTATAGTAATATTGTTATTATTAATTGCAGTTGGGCTGTTCCTATACTGCAAGGCCAGAAGCACACCAGTCACACTAAGCAAGGATCAACTGAGTGGTATAAATAATATAGCATTTAGTAAC
>AFM55288
ATGGATTTGCCAATCCTCAAAACAAATGCAATTACCACAATCTTTGCTGCAGTCACACTCTGTTTCGCTTCCAGTCAAAACATCACTGAAGAATTTTATCAATCAACATGCAGTGCAGTTAGCAAAGGCTATCTTAGTGCTTTAAGAACTGGTTGGTATACTAGTGTTATAACTATAGAATTAAGTAATATCAAGGAAAATAAGTGTAATGGAACAGACGCTAAGGTAAAATTGATAAAACAAGAATTAGATAAATATAAAAATGCTGTAACAGAATTGCAGTTGCTCATGCAAAGCACACCAGCAGCCAACAATCGAGCTAGAAGAGAACTACCAAGGTTTATGAATTATACACTCAACAATACCAAAAATAACAATGTAACATTAAGCAAGAAAAGGAAAAGAAGATTTCTTGGCTTTTTGTTAGGTGTTGGATCTGCAATCGCCAGTGGCATTGCTGTATCTAAAGTCCTGCACCTAGAAGGGGAAGTGAACAAAATCAAAAGTGCTCTACTATCTACAAACAAGGCTGTAGTCAGCTTATCAAATGGAGTTAGTGTCTTAACCAGCAAAGTGTTAGACCTCAAAAACTATATAGATAAACAGTTGTTACCCATTGTGAACAAGCAAAGCTGCAGCATATCAAACATTGAAACTGTGATAGAATTCCAACAAAAGAACAACAGACTACTAGAGATTACCAGGGAATTTAGTGTTAATGCAGGTGTAACTACACCTGTAAGCACTTATATGTTAACAAATAGTGAATTATTATCATTAATCAATGATATGCCTATAACAAATGATCAGAAAAAGTTAATGTCCAACAATGTTCAAATAGTTAGACAGCAAAGTTACTCTATCATGTCCATAATAAAGGAGGAAGTCTTAGCATATGTAGTACAATTACCACTATATGGTGTAATAGATACACCTTGTTGGAAACTACACACATCCCCTCTATGCACAATCAACACAAAGGAAGGGTCCAACATCTGTTTAACAAGAACTGACAGAGGATGGTACTGTGACAATGCAGGATCAGTGTCTTTCTTCCCACAAGCTGAAACATGCAAAGTTCAATCGAATCGAGTATTTTGTGACACAATGAACAGTTTAACATTACCAAGTGAAGTAAATCTCTGCAACATTGACATATTCAACCCTAAATATGATTGCAAAATTATGACTTCAAAAACAGATGTAAGCAGCTCCGTTATCACATCTCTAGGAGCCATTGTGTCATGCTATGGCAAAACTAAATGTACAGCATCCAATAAAAATCGTGGAATCATAAAGACATTTTCTAACGGGTGTGATTATGTATCAAATAAGGGGGTGGACACTGTATCTGTAGGTAATACATTATATTATGTAAATAAGCAAGAAGGAAAAAGTCTCTATGTAAAAGGTGAACCAATAATAAATTTCTATGACCCATTAGTGTTCCCTTCTGATGAATTTGATGCATCAATATCTCAAGTCAATGAGAAGATTAACCAGAGCCTAGCATTTATTCGTAAATCCGATGAATTATTACATAATGTAAATGTTGGTAAATCCACCACAAATATCATGATAACTACTATAATTATAGTGATTATAGTAATATTGTTATTATTAATTGCAGTTGGGCTGTTCCTGTACTGCAAGGCCAGAAGCACACCAGTCACACTAAGCAAGGATCAACTGAGTGGTATAAATAATATTGCATTTAGTAAC
>AGN28462
ATGGAGTTGCTGATCCATAGATCAAGTGCAATCTTCCTAACTCTTGCTATTAATGCATTGTACCTCACCTCAAGTCAGAACATAACTGAGGAGTTTTACCAATCGACATGTAGTGCAGTTAGCAGAGGTTACTTGAGTGCTTTAAGAACAGGTTGGTATACCAGTGTCATAACAATAGAATTAAGTAATATAAAAGAAACCAAATGCAATGGAACTGACACTAAAGTAAAACTTATAAAACAAGAATTAGATAAGTATAAGAATGCAGTAACAGAATTACAGTTACTTATGCAAAACACACCAGCTGCCAACAACCGGGCCAGAAGAGAAGCACCACAGTATATGAACTACACAATCAATACCACTAAAAACCTAAATGTATCAATAAGCAAGAAGAGGAAACGAAGATTTCTGGGCTTCTTGTTAGGTGTAGGATCTGCAATAGCAAGTGGTATAGCTGTATCCAAAGTTCTACACCTTGAAGGAGAAGTGAACAAGATCAAAAATGCTTTGCTGTCTACAAACAAAGCTGTAGTCAGTCTATCAAATGGGGTCAGTGTTTTAACCAGCAAAGTGTTAGATCTCAAGAATTATATAAACAACCAATTATTACCTATAGTAAATCAACAGAGTTGTCGCATTTCCAACATTGAAACAGTTATAGAATTCCAGCAGAAGAACAGCAGATTGTTGGAAATCACCAGAGAATTTAGTGTCAATGCAGGTGTAACGACACCTTTAAGCACTTACATGTTAACAAACAGTGAGTTACTATCATTAATCAATGATATGCCTATAACAAATGATCAGAAAAAATTAATGTCAAGCAATGTTCAGATAGTAAGGCAACAAAGTTATTCTATCATGTCTATAATGAAGGAAGAAGTCCTTGCATATGTTGTACAGCTACCTATCTATGGTGTAATTGATACACCTTGCTGGAAATTACACACATCACCTCTGTGCACTACCAACATCAAAGAAGGATCAAATATTTGTTTAACAAGGACTGATAGAGGATGGTACTGTGATAATGCAGGATCAGTATCCTTCTTTCCACAGGCTGACACTTGTAAAGTACAGTCCAATCGAGTATTTTGTGACACTATGAACAGTTTGACATTACCAAGTGAAGTCAGCCTTTGTAACACTGACATATTCAATTCCAAGTATGACTGCAAAATTATGACATCAAAAACAGACATAAGCAGCTCAGTAATTACTTCTCTAGGAGCTATAGTGTCATGCTATGGTAAAACTAAATGCACTGCATCCAACAAAAATCGTGGAATTATAAAGACATTTTCTAATGGTTGTGATTATGTGTCAAACAAAGGAGTAGATACTGTATCAGTAGGCAACACTTTATACTATGTCAACAAGCTGGAAGGCAAAAACCTTTATGTAAAAGGGGAACCTATAATAAATTACTATGACCCTCTAGTGTTTCCTTCTGATGAGTTTGATGCATCAATATCTCAAGTCAATGAAAAAATTAATCAAAGTTTAGCTTTTATTCGTAGATCCGATGAATTATTACATAATGTAAATACTGGAAAATCTACTACAAATATTATGATAACTGTAATTATTATAGTAATCATTGTAGTATTGTTATCATTAATAGCTATTGGTTTACTGTTGTATTGCAAAGCCAAAAACACACCAGTTACACTAAGCAAAGACCAACTAAGTGGAATCAATAATATTGCATTCAGCAAA
>AFM55266
ATGGAGTTGCCAATCCTCAAGACAAATGCTATTACCACAATCCTTGCTGCAGTCACATTCTGTTTCGCTTCCAGTCAAAACATAACTGAAGAATTTTATCAATCAACATGCAGTGCAGTTAGCAAAGGCTATCTTAGTGCTCTAAGAACTGGTTGGTATACTAGTGTTATAACTATAGAATTAAGTAATATCAAGGAAAATAAGTGTAATGGAACAGACGCTAAGGTAAAATTGATAAAACAAGAATTAGATAAATACAAAAATGCTGTAACAGAATTGCAGTTGCTCATGCAAAGCACGCCAGCATCCAACAATCGAGCCAGAAGAGAACTACCAAGATTTATGAATTATACACTCAACAATACCAAAAACACCAATGTAACATTAAGCAAAAAAAGGAAAAGAAGATTTCTTGGCTTTTTGTTAGGTGTTGGATCTGCAATCGCCAGTGGCATTGCCGTATCTAAGGTCCTGCACCTAGAAGGGGAAGTGAACAAAATCAAAAGTGCTCTACTATCCACAAACAAGGCTGTAGTCAGCTTATCTAATGGAGTCAGTGTCTTAACCAGCAAAGTGTTAGATCTCAAAAACTATATAGATAAACAGTTGTTACCTATTGTGAACAAGCAAAGCTGCAGCATATCAAACATTGAAACTGTGATAGAGTTCCAACAAAAGAACAACAGACTACTAGAGATTACCAGGGAATTTAGTGTTAATGCAGGTGTAACTACACCTGTAAGCACTTATATGTTAACTAATAGTGAATTATTATCATTAATCAATGATATGCCTATAACAAATGATCAGAAAAAGTTAATGTCCAACAATGTTCAAATAGTTAGACAGCAAAGTTACTCTATCATGTCAATAATAAAGGAGGAAGTCTTAGCATATGTAGTACAATTACCACTATATGGTGTAATAGATACACCTTGTTGGAAACTGCACACATCCCCTCTGTGTACAACCAACACAAAGGAAGGGTCCAACATCTGCTTAACAAGAACCGACAGGGGATGGTACTGTGACAATGCAGGATCAGTATCTTTTTTCCCACAAGCTGAAACATGTAAAGTTCAATCGAATCGGGTATTTTGTGACACAATGAACAGTTTAACATTACCAAGTGAGGTAAATCTCTGCAACATTGACATATTCAACCCCAAATATGATTGCAAAATTATGACTTCAAAAACAGATGTAAGTAGCTCCGTTATCACATCTCTAGGAGCCATTGTGTCATGCTATGGCAAAACCAAATGTACAGCATCCAATAAAAATCGTGGGATCATAAAGACATTTTCTAACGGGTGTGATTATGTATCAAATAAGGGGGTGGATACTGTGTCTGTAGGTAATACATTATATTATGTAAATAAGCAAGAAGGCAAAAGTCTCTATGTAAAAGGTGAACCAATAATAAATTTCTATGATCCATTAGTTTTCCCCTCTGATGAATTTGATGCATCAATATCTCAAGTCAATGAGAAGATTAACCAGAGTCTAGCATTTATCCGTAAATCAGATGAATTATTACATAATGTAAATGCTGGTAAATCCACCACAAATATAATGATAACTACTATAATTATAGTAATTGTAGTAATATTGTTATCATTAATTGCAGTTGGACTGCTCCTATACTGCAAGGCCAGAAGCACACCAGTCACACTAAGTAAGGATCAACTGAGTGGTATAAACAATATTGCATTTAGTAGC
>AFM55343
ATGGAGTTGCCAATCCTTAAAACAAATGCTATTACCACAATCCTTGCTGCAGTCACACTCTGTTTCGCTTCCAGTCAAAACATCACTGAAGAATTTTATCAATCAACATGCAGTGCAGTTAGCAAAGGCTATCTTAGTGCTCTAAGAACTGGTTGGTATACTAGTGTTATAACTATAGAATTAAGTAATATCAAGGAAAATAAGTGTAATGGTACAGATGCTAAGGTAAAATTAATAAAACAAGAATTAGATAAATATAAAAATGCTGTAACAGAATTGCAGTTGCTCATGCAAAGCACACCAGCAGCCAACAGTCGAGCCAGAAGAGAACTACCAAGATTTATGAATTATACACTCAACAATACCAAAAACGCCAATGTAACATTAAGTAAGAAAAGGAAAAGAAGATTTCTTGGATTTTTGTTAGGTGTTGGATCTGCAATCGCCAGTGGCATTGCCGTATCCAAGGTCCTGCACCTAGAAGGGGAAGTGAACAAAATCAAAAGTGCTCTACTATCCACAAACAAGGCTGTAGTCAGCTTATCTAATGGAGTCAGTGTCTTAACCAGCAAAGTGTTAGACCTCAAAAACTATATAGATAAACAGTTGTTACCTATTGTTAACAAGCAAAGCTGCAGCATATCAAACATTGAAACTGTGATAGAGTTCCAACAAAAGAACAACAGACTACTAGAGATTACCAGAGAATTTAGTGTCAATGCAGGTGTAACTACACCTGTAAGCACTTATATGTTAACTAATAGTGAGTTATTATCATTAATCAATGATATGCCTATAACAAATGATCAGAAAAAGTTAATGTCCAGCAATGTTCAAATAGTTAGACAGCAAAGTTACTCTATCATGTCAATAATAAAAGAGGAAGTCTTAGCATATGTAGTACAATTACCACTATATGGTGTAATAGATACTCCTTGTTGGAAACTACACACATCCCCTCTATGTACAACCAACACAAAGGAAGGATCCAACATCTGCTTAACAAGAACCGACAGAGGGTGGTACTGTGACAATGCAGGATCAGTATCCTTTTTCCCACAAGCTGAAACATGTAAAGTTCAATCGAATCGGGTATTTTGTGACACAATGAACAGTTTAACATTACCAAGTGAGGTAAATCTCTGCAACATTGACATATTCAACCCCAAATATGATTGCAAAATTATGACTTCAAAAACAGATGTAAGCAGCTCCGTTATCACATCTCTAGGAGCCATTGTGTCATGCTATGGCAAAACCAAATGTACAGCATCCAATAAAAATCGTGGGATCATAAAGACATTCTCTAACGGGTGTGATTATGTATCAAATAAGGGGGTGGATACTGTGTCTGTAGGTAATACATTATATTATGTAAATAAGCAAGAAGGCAAAAGTCTCTATGTAAAAGGTGAACCAATAATAAATTTCTATGATCCATTAGTATTCCCCTCTGATGAATTTGATGCATCAATATCTCAAGTCAATGAGAAAATTAATCAGAGTCTAGCATTTATCCGTAAATCAGATGAATTATTACATAATGTAAATGCTGGTAAATCCACCACAAATATCATGATAACTACTATAATTATAGTAATTATAGTAATATTGTTAGCATTAATTGCAGTTGGACTGCTTCTATACTGCAAGGCCAGAAGCACACCAGTCACATTAAGTAAGGATCAACTGAGTGGTATAAATAATATTGCATTTAGTAAC
>AGN28770
ATGGAGTTGCTGATCCATAGATCAAGTGCAATCTTCCTAACTCTTGCTATTAATGCATTGTACCTCACCTCAAGTCAGAACATAACTGAGGAGTTTTACCAATCGACATGTAGTGCAGTTAGCAGAGGTTACTTTAGTGCTTTAAGAACAGGTTGGTATACCAGTGTCATAACAATAGAATTAAGTAATATAAAAGAAACCAAATGCAATGGAACTGACACTAAAGTAAAACTTATAAAACAAGAATTAGATAAGTATAAGAATGCAGTAACAGAATTACAGTTACTTATGCAAAACACACCAGCTGCCAACAACCGGGCCAGAAGAGAAGCACCACAGTATATGAACTACACAATCAATACCACTAAAAACCTAAATGTATCAATAAGCAAGAAGAGGAAACGAAGATTTCTGGGCTTCTTGTTAGGTGTAGGATCTGCAATAGCAAGTGGTATAGCTGTATCCAAAGTTCTACACCTTGAAGGAGAAGTGAACAAGATCAAAAATGCTTTGCTGTCTACAAACAAAGCTGTAGTCAGTCTATCAAATGGGGTCAGTGTTTTAACCAGCAAAGTGTTAGATCTCAAGAATTATATAAACAACCAATTATTACCTATAGTAAATCAACAGAGTTGTCGCATTTCCAACATTGAAACAGTTATAGAATTCCAGCAGAAGAACAGCAGATTGTTGGAAATCACCAGAGAATTTAGTGTCAATGCAGGTGTAACGACACCTTTAAGCACTTACATGTTAACAAACAGTGAGTTACTATCATTAATCAATGATATGCCTATAACAAATGATCAGAAAAAATTAATGTCAAGCAATGTTCAGATAGTAAGGCAACAAAGTTATTCTATCATGTCTATAATAAAGGAAGAAGTCCTTGCATATGTTGTACAGCTACCTATCTATGGTGTAATAGATACACCTTGCTGGAAATTACACACATCACCTCTGTGCACCACCAACATCAAAGAAGGATCAAATATTTGTTTAACAAGGACTGATAGAGGATGGTACTGTGATAATGCAGGATCAGTATCCTTCTTTCCACAGGCTGACACTTGTAAAGTACAGTCCAATCGAGTATTTTGTGACACTATGAACAGTTTGACATTACCAAGTGAAGTCAGTCTTTGTAACACTGACATATTCAATTCCAAGTATGACTGCAAAATCATGACATCAAAAACAGACATAAGCAGCTCAGTAATTACTTCTCTAGGAGCTATAGTGTCATGCTATGGTAAAACTAAATGCACTGCATCCAACAAAAATCGTGGAATTATAAAGACATTTTCTAATGGTTGTGATTATGTGTCAAACAAAGGAGTAGATACTGTATCAGTGGGCAACACTTTATACTATGTCAACAAGCTGGAAGGCAAAAACCTTTATGTAAAAGGGGAACCTATAATAAATTACTATGACCCTCTAGTGTTTCCTTCTGATGAGTTTGATGCATCAATATCTCAAGTCAATGAAAAAATTAATCAAAGTTTAGCTTTTATTCGTAGATCCGATGAATTATTACATAATGTAAATACTGGAAAATCTACTACAAATATTATGATAACTGCAATTATTATAGTAATCATTGTAGTATTGTTATCATTAATAGCTATTGGTTTACTGTTGTATTGCAAAGCCAAAAACACACCAGTTACACTAAGCAAAGACCAACTAAGTGGAATCAATAATATTGCATTCAGCAAA
>AGN28506
ATGGAGTTGCTGATCCATAGATCAAGTGCAATCTTCCTAACTCTTGCTATTAATGCATTGTACCTCACCTCAAGTCAGAACATAACTGAGGAGTTTTACCAATCGACATGTAGTGCAGTTAGCAGAGGTTACTTGAGTGCTTTAAGAACAGGCTGGTATACCAGTGTCATAACAATAGAATTAAGTAATATAAAAGAAACCAAATGCAATGGAACTGACACTAAAGTAAAACTTATAAAACAAGAATTAGATAAGTATAAGAATGCAGTAACAGAATTACAGTTACTTATGCAAAACACACCAGCTGCCAACAACCGGGCTAGAAGAGAAGCACCACAGTATATGAATTACACAATCAATACCACTAAAAACCTAAATGTATCAATAAGCAAGAAGAGGAAACGAAGATTTCTGGGCTTCTTGTTAGGTGTAGGATCTGCAATAGCAAGTGGTATAGCTGTATCCAAAGTTCTACACCTTGAAGGAGAAGTGAACAAGATCAAAAATGCTTTGCTGTCTACAAACAAAGCTGTAGTCAGTCTATCAAATGGGGTCAGTGTTTTAACCAGCAAAGTGTTAGATCTCAAAAATTATATAAACAACCAATTATTACCTATAGTAAATCAACAGAGTTGTCGCATTTCCAACATTGAAACAGTTATAGAATTCCAGCAGAAGAACAGCAGATTGTTGGAAATCACCAGAGAATTTAGTGTCAATGCAGGTGTAACAACACCTTTAAGCACCTACATGTTAACAAACAGTGAGTTACTATCATTAATCAATGACATGCCTATAACAAATGATCAGAAAAAATTAATGTCAAGCAATGTTCAGATAGTAAGGCAACAAAGTTATTCTATCATGTCTATAATAAAGGAAGAAGTCCTTGCATATGTTGTACAGCTACCTATCTATGGTGTAATTGATACACCTTGCTGGAAATTACACACATCACCTCTGTGCACCACCAACATCAAAGAAGGATCAAATATTTGTTTAACAAGGACTGATAGAGGATGGTACTGTGATAATGCAGGATCAGTATCCTTCTTTCCACAGGCTGACACTTGTAAAGTACAGTCCAATCGAGTATTTTGTGACACTATGAACAGTTTGACATTACCAAGTGAAGTCAGCCTTTGTAACACTGACATATTCAATTCCAAGTATGACTGCAAAATTATGACATCAAAAACAGACATAAGCAGCTCAGTAATTACTTCTCTGGGAGCTATAGTGTCATGCTATGGTAAAACTAAATGCACTGCATCCAACAAAAATCGTGGAATTATTAAGACATTTTCTAATGGTTGTGATTATGTGTCAAACAAAGGAGTAGATACTGTATCAGTGGGCAACACTTTATACTATGTCAACAAGCTGGAAGGCAAAAACCTTTATGTAAAAGGGGAACCTATAATAAATTACTATGACCCTCTAGTGTTTCCTTCTGATGAGTTTGATGCATCAATATCTCAAGTCAATGAAAAAATTAATCAAAGTTTAGCTTTTATTCGTAGATCCGATGAATTATTACATAATGTAAATACTGGAAAATCTACTACAAATATTATGATAACTGCAATTATTATAGTAATCATTGTAGTATTGTTATCATTAATAGCTATTGGTTTACTGTTGTATTGCAAAGCCAAAAACACACCAGTTACACTAAGCAAAGACCAACTAAGTGGAATCAATAATATTGCATTCAGCAAA
>AGN28660
ATGGAGTTGCTGATCCATAGATCAAGTGCAATCTTCCTAACTCTTGCTATTAATGCATTGTACCTCACCTCAAGTCAGAACATAACTGAGGAGTTTTACCAATCGACATGTAGTGCAGTTAGCAGAGGTTACTTGAGTGCTTTAAGAACAGGTTGGTATACCAGTGTCATAACAATAGAATTAAGTAATATAAAAGAAACCAAATGCAATGGAACTGACACTAAAGTAAAACTTATAAAACAAGAATTAGATAAGTATAAGAATGCAGTAACAGAATTACAGTTACTTATGCAAAACACACCAGCCGTCAACAACCGGGCCAGAAGAGAAGCACCACAGTATATGAACTACACAATCAACACCACTAAAAACCTAAATGTATCAATAAGCAAGAAGAGGAAACGAAGATTTCTGGGCTTCTTGTTAGGTGTAGGATCTGCAATAGCAAGTGGTATAGCTGTATCCAAAGTTCTACACCTTGAAGGAGAAGTGAACAAGATCAAAAATGCTTTGCTGTCTACAAACAAAGCTGTAGTCAGTCTATCAAATGGGGTCAGTGTTTTAACCAGCAAAGTGTTAGATCTCAAGAATTATATAAACAACCAATTATTACCTATAGTAAATCAACAGAGTTGTCGCATTTCCAACATTGAAACAGTTATAGAATTCCAGCAGAAGAACAGCAGATTGTTGGAAATCACCAGAGAATTTAGTGTCAATGCAGGTGTAACGACACCTTTAAGCACTTACATGTTAACAAACAGTGAGTTACTATCATTAATCAATGATATGCCTATAACAAATGATCAGAAAAAATTAATGTCAAGCAATGTTCAGATAGTAAGGCAACAAAGTTATTCTATCATGTCTATAATAAAGGAAGAAGTCCTTGCATATGTTGTACAGCTACCTATCTATGGTGTAATTGATACACCTTGCTGGAAATTACACACATCACCTCTGTGCACCACCAACATCAAAGAAGGATCAAATATTTGTTTAACAAGGACTGATAGAGGATGGTACTGTGATAATGCAGGATCAGTATCCTTCTTTCCACAGGCTGACACTTGTAAAGTACAGTCCAATCGAGTATTTTGTGACACTATGAACAGTTTGACATTACCAAGTGAAGTCAGCCTTTGTAACACTGACATATTCAATTCCAAGTATGACTGCAAAATTATGACATCAAAAACAGACATAAGCAGCTCAGTAATTACTTCTCTAGGAGCTATAGTGTCATGCTATGGTAAGACTAAATGCACTGCATCCAACAAAAATCGTGGAATTATAAAGACATTTTCTAATGGTTGTGATTATGTGTCAAACAAAGGAGTAGATACTGTATCAGTGGGCAACACTTTATACTATGTCAACAAGCTGGAAGGCAAAAACCTTTATGTAAAAGGGGAACCTATAATAAATTACTATGATCCTCTAGTGTTTCCTTCTGATGAGTTTGATGCATCAATATCTCAAGTCAATGAAAAAATTAATCAAAGTTTAGCTTTTATTCGTAGATCCGATGAATTATTACATAATGTAAATACTGGAAAATCTACTACAAATATTATGATAACTGCAATTATTATAGTAATCATTGTAGTATTGTTATCATTAATAGCTATTGGTTTACTGTTGTATTGCAAAGCCAAAAACACACCAGTTACATTAAGCAAAGACCAACTAAGTGGAATCAATAATATTGCATTCAGCAAA
>AFM55453
ATGGAGTTGCCAATCCTCAAAACAAATGCTATTACCACAATCCTTGCTGCAGTCACACTCTGTTTCGCTTCCAGTCAAAACATCACTGAAGAATTTTATCAATCAACATGCAGTGCAGTTAGCAAAGGCTATCTTAGTGCTCTAAGAACTGGTTGGTATACTAGTGTTATAACTATAGAATTAAGTAATATCAAGGAAAATAAGTGTAATGGTACAGACGCTAAGGTAAAATTAATAAAACAAGAATTAGATAAATATAAAAATGCTGTAACAGAATTGCAGTTGCTCATGCAAAGCACACCAGCAGCCAACAGTCGAGCCAGAAGAGAACTACCAAGATTTATGAATTATACACTCAACAATACCAAAAACACCAATGTAACATTAAGCAAGAAAAGGAAAAGAAGATTTCTTGGATTTTTGTTAGGTGTTGGATCTGCAATCGCCAGTGGCATTGCCGTATCCAAGGTCCTGCACCTAGAAGGGGAAGTGAACAAAATCAAAAGTGCTCTACTATCCACAAACAAGGCTGTAGTCAGCTTATCTAATGGAGTTAGTGTCTTAACCAGCAAAGTGTTAGACCTCAAAAACTATATAGATAAACAGTTGTTACCTATTGTTAACAAGCAAAGCTGCAGCATATCAAACATTGAAACTGTGATAGAGTTCCAACAAAAGAACAACAGACTACTAGAGATTACCAGAGAATTTAGTGTTAATGCAGGTGTAACTACACCTGTAAGCACTTATATGTTAACTAATAGTGAGTTATTATCATTAATCAATGATATGCCTATAACAAATGATCAGAAAAAGTTAATGTCCAACAATGTTCAAATAGTTAGACAGCAAAGTTACTCTATCATGTCAATAATAAAGGAGGAAGTCTTAGCATATGTAGTACAATTACCACTATATGGTGTAATAGATACACCTTGTTGGAAACTACACACATCCCCTCTATGTACAACCAACACAAAGGAAGGATCCAACATCTGCTTAACAAGAACCGACAGAGGATGGTACTGTGACAATGCAGGATCAGTATCCTTTTTCCCACAAGCTGAAACATGTAAAGTTCAATCGAATCGGGTATTTTGTGACACAATGAACAGTTTAACATTACCAAGTGAGGTAAATCTCTGCAACATTGACATATTCAACCCCAAATATGATTGCAAAATTATGACTTCAAAAACAGATGTAAGCAGCTCCGTTATCACATCTCTAGGAGCCATTGTGTCATGCTATGGCAAAACCAAATGTACAGCATCCAATAAAAATCGTGGGATCATAAAGACATTTTCTAACGGGTGTGATTATGTATCAAATAAGGGGGTGGATACTGTGTCTGTAGGTAATACATTATATTATGTAAATAAGCAAGAAGGCAAAAGTCTCTATGTAAAAGGTGAACCAATAATAAATTTCTATGATCCATTAGTGTTCCCCTCTGATGAATTTGATGCATCAATATCTCAAGTCAATGAGAAAATTAATCAGAGTCTAGCATTTATCCGTAAATCAGATGAATTATTACATAATGTAAATGCTGGTAAATCCACCACAAATATCATGATAACTACTATAATTATAGTAATTATAGTAATATTGTTATCATTAATTGCAGTTGGACTACTTCTATACTGCAAGGCCAGAAGCACACCAGTCACATTAAGTAAGGATCAACTGAGTGGTATAAATAATATTGCATTTAGTAAC
>AFM55519
ATGGAGTTGCCAATCCTCAAAACAAATGCTATTACCACAATCCTTGCTGCAGTCACACTCTGTTTCGCTTCCAGTCAAAACATCACTGAAGAATTTTATCAATCAACATGCAGTGCAGTTAGCAAAGGCTATCTTAGTGCTCTAAGAACTGGTTGGTATACTAGTGTTATAACTATAGAATTAAGTAATATCAAGGAAAATAAGTGTAATGGTACAGACGCTAAGGTAAAATTAATAAAACAAGAATTAGATAAATATAAAAATGCTGTAACAGAATTGCAGTTGCTCATGCAAAGCACACCAGCAGCCAACAGTCGAGCCAGAAGAGAACTACCAAGATTTATGAATTATACACTCAACAATACCAAAAACACCAATGTAACATTAAGCAAGAAAAGGAAAAGAAGATTTCTTGGATTTTTGTTAGGTGTTGGATCTGCAATTGCCAGTGGCATTGCCGTATCCAAGGTCCTGCACCTAGAAGGGGAAGTGAACAAAATCAAAAGTGCTCTACTATCCACAAACAAGGCTGTAGTCAGCTTATCTAATGGAGTCAGTGTCTTAACCAGCAAAGTGTTAGACCTCAAAAACTATATAGATAAACAGTTGTTACCTATTGTTAACAAGCAAAGCTGCAGCATATCAAACATTGAAACTGTGATAGAGTTCCAACAAAAGAACAACAGACTACTAGAGATTACCAGAGAATTTAGTGTTAATGCAGGTGTAACTACACCTGTAAGCACTTATATGTTAACTAATAGTGAGTTATTATCATTAATCAATGATATGCCTATAACAAATGATCAGAAAAAGTTAATGTCCAGCAATGTTCAAATAGTTAGACAGCAAAGTTACTCTATCATGTCAATAATAAAAGAGGAAGTCTTAGCATATGTAGTACAATTACCACTATATGGTGTAATAGATACTCCTTGTTGGAAACTACACACATCCCCTCTATGTACAACCAACACAAAGGAAGGATCCAACATCTGCTTAACAAGAACCGACAGAGGATGGTACTGTGACAATGCAGGATCAGTATCCTTTTTCCCACAAGCTGAAACATGTAAAGTTCAATCGAATCGGGTATTTTGTGACACAATGAACAGTTTAACATTACCAAGTGAGGTAAATCTCTGCAACATTGACATATTCAACCCCAAATATGATTGCAAAATTATGACTTCAAAAACAGATGTAAGCAGCTCCGTTATCACATCTCTAGGAGCCATTGTGTCATGCTATGGCAAAACCAAATGTACAGCATCCAATAAAAATCGTGGGATCATAAAGACATTCTCTAACGGGTGTGATTATGTATCAAATAAGGGGGTGGATACTGTGTCTGTAGGTAATACATTATATTATGTAAATAAGCAAGAAGGCAAAAGTCTCTATGTAAAAGGTGAACCAATAATAAATTTCTATGATCCATTAGTGTTCCCCTCTGATGAATTTGATGCATCAATATCTCAAGTCAATGAGAAAATTAATCAGAGTCTAGCATTTATCCGTAAATCAGATGAATTATTACATAATGTAAATGCTGGTAAATCCACCACAAATATCATGATAACTACTATAATTATAGTAATTATAGTAATATTGTTAGCATTAATTGCAGTTGGACTGCTTCTATACTGCAAGGCCAGAAGCACACCAGTCACATTAAGTAAGGATCAACTGAGTGGTATAAATAATATTGCATTTAGTAAC
>AEQ63378
ATGGAGTTGCCAATCCTCAAAACAAATGCTATTACCACAATCCTTGCTGCAGTCACACTCTGTTTCGCTTCCAGTCAAAACATCACTGAAGAATTTTATCAATCAACATGCAGTGCAGTTAGCAAAGGCTATCTTAGTGCTCTAAGAACTGGTTGGTATACTAGTGTTATAACTATAGAATTAAGTAATATCAAGGAAAATAAGTGTAATGGTACAGACGCTAAGGTAAAATTAATAAAACAAGAATTAGATAAATATAAAAATGCTGTAACAGAATTGCAGTTGCTCATGCAAAGCGCACCAGCAGCCAACAGTCGAGCCAGAAGAGAACTACCAAGATTTATGAATTATACACTCAACAATACCAAAAACACCAATGTAACATTAAGTAAGAAAAGGAAAAGAAGATTTCTTGGATTTTTGTTAGGTGTTGGATCTGCAATCGCCAGTGGCATTGCCGTATCCAAGGTCCTGCACCTAGAAGGGGAAGTGAACAAAATCAAAAGTGCTCTACTATCCACAAACAAGGCTGTAGTCAGCTTATCTAATGGAGTCAGTGTCTTAACCAGCAAAGTGTTAGACCTCAAAAACTATATAGATAAACAGTTGTTACCTATTGTTAACAAGCAAAGCTGCAGCATATCAAACATTGAAACTGTGATAGAGTTCCAACAAAAGAACAACAGACTACTAGAGATTACCAGAGAATTTAGTGTTAATGCAGGTGTAACTACACCTGTAAGCACTTATATGTTAACTAATAGTGAGTTATTATCATTAATCAATGATATGCCTATAACAAATGATCAGAAAAAGTTAATGTCCAGCAATGTTCAAATAGTTAGACAGCAAAGTTACTCTATCATGTCAATAATAAAAGAGGAAGTCTTAGCATATGTAGTACAATTACCACTATATGGTGTAATAGATACTCCTTGTTGGAAACTACACACATCCCCTCTATGTACAACCAACACAAAGGAAGGATCCAACATCTGCTTAACAAGAACCGACAGAGGATGGTACTGTGACAATGCAGGATCAGTATCCTTTTTCCCACAAGCTGAAACATGTAAAGTTCAATCGAATCGGGTATTTTGTGACACAATGAACAGTTTAACATTACCAAGTGAGGTAAATCTCTGCAACATTGACATATTCAACCCCAAATATGATTGCAAAATTATGACTTCAAAAACAGATGTAAGCAGCTCCGTTATCACATCTCTAGGAGCCATTGTGTCATGCTATGGCAAAACCAAATGTACAGCATCCAATAAAANNNNNNNNNNNNNNNNNNNNNTCTCTAACGGGTGTGATTATGTATCAAATAAGGGGGTGGATACTGTGTCTGTAGGTAATACATTATATTATGTAAATAAGCAAGAAGGCAAAAGTCTCTATGTAAAAGGTGAACCAATAATAAATTTCTATGATCCATTAGTGTTCCCCTCTGATGAATTTGATGCATCAATATCTCAAGTCAATGAGAAAATTAATCAGAGTCTAGCATTTATCCGTAAATCAGATGAATTATTACATAATGTAAATGCTGGTAAATCCACCACAAATATCATGATAACTACCATAATTATAGTAATTATAGTAATATTGTTAGCATTAATTGCAGTTGGACTGCTTCTATACTGCAAGGCCAGAAGCACACCAGTCACATTAAGTAAGGATCAACTGAGTGGTATAAATAATATTGCATTTAGTAAC
>AFM55299
ATGGATTTGCCAATCCTCAAAACAAAGGCAATTACCACAATCCTTGCTGCAGTCTCACTCTGTTTCGCTTCCAGTCAAAACATCACTGAAGAATTTTATCAATCAACATGCAGTGCAGTTAGCAAAGGCTATCTTAGTGCTTTAAGAACTGGTTGGTATACTAGTGTTATAACTATAGAATTAAGTAATATCAAGGAAAATAAGTGTAATGGAACAGACGCTAAGGTAAAATTGATAAAACAAGAATTAGATAAATATAAAAATGCTGTAACAGAATTGCAGTTGCTCATGCAAAGCACACCAGCAGCCAACAATCGAGCCAGAAGAGAACTACCAAGGTTTATGAATTATACACTCAACAATAACAAAAATAACAATGTAACATTAAGCAAGAAAAGGAAAAGAAGATTTCTTGGCTTTTTGTTAGGTGTTGGATCTGCAATCGCCAGTGGCATTGCTGTATCTAAAGTCCTGCACCTAGAAGGGGAAGTGAACAAAATCAAAAGTGCTCTACTATCCACAAACAAGGCTGTAGTCAGCTTATCAAATGGAGTTAGTGTCTTAACCAGCAAAGTGTTAGACCTCAAAAACTATATAGATAAACAGTTGTTACCCATTGTGAACAAGCAAAGCTGCAGCATATCAAACATTGAAACTGTGATAGAATTCCAACAAAAGAACAACAGACTACTAGAGATTACCAGGGAATTTAGTGTTAATGCAGGTGTAACTACACCTGTAAGCACTTATATGTTAACAAATAGTGAATTATTATCATTAATCAATGATATGCCTATAACAAATGATCAGAAAAAGTTAATGTCCAACAATGTTCAAATAGTTAGACAGCAAAGTTACTCTATCATGTCCATAATAAAGGAGGAAGTCTTAGCATATGTAGTACAATTACCACTATATGGTGTAATAGATACACCTTGTTGGAAACTACACACATCCCCTCTATGCACAACCAACACAAAGGAAGGGTCCAATATCTGTTTAACAAGAACCGACAGAGGATGGTACTGTGACAATGCAGGATCAGTTTCTTTCTTCCCACAAGCTGAAACATGCAAAGTTCAATCGAATCGAGTATTTTGTGACACAATGAACAGTTTAACATTACCAAGTGAAGTAAATCTCTGCAACATTGACATATTCAACCCTAAATATGATTGCAAAATTATGACTTCAAAAACAGATGTAAGCAGCTCCGTTATCACATCTCTAGGAGCCATTGTGTCATGCTATGGCAAAACTAAATGTACAGCATCCAATAAAAATCGTGGAATCATAAAGACATTTTCTAACGGGTGTGATTATGTATCAAATAAGGGGGTGGACACTGTATCTGTAGGTAATACATTATATTATGTAAATAAGCAAGAAGGAAAAAGTCTCTATGTAAAAGGTGAACCAATAATAAATTTCTATGACCCATTAGTGTTCCCTTCTGATGAATTTGACGCATCAATATCTCAAGTCAATGAGAAGATTAACCAGAGCCTAGCATTTATTCGTAAATCCGATGAATTATTACATAATGTAAATGTTGGTAAATCCACCACAAATATCATGATAACTACTATAATTATAGTGATTATAGTAATATTGTTATTATTAATTGCAGTTGGGCTGTTCCTATACTGCAAGGCCAGAAGCACACCAGTCACACTAAGCAAGGATCAACTGAGTGGTATAAATAATATTGCATTTAGTAAC
>AGN28583
ATGGAGTTGCTGATCCATAGATCAAGTGCAATCTTCCTAACTCTTGCTATTAATGCATTGTACCTCACCTCAAGTCAGAACATAACTGAGGAGTTTTACCAATCGACATGTAGTGCAGTTAGCAGAGGTTACTTTAGTGCTTTAAGAACAGGTTGGTATACCAGTGTCATAACAATAGAATTAAGTAATATAAAAGAAACCAAATGCAATGGAACTGACACTAAAGTAAAACTTATAAAACAAGAATTAGATAAGTATAAGAATGCAGTAACAGAATTACAGTTACTTATGCAAAACACACCAGCTGCCAACAACCGAGCCAGAAGAGAAGCACCACAGTATATGAACTACACAATCAATACCACTAAAAACCTAAATGTATCAATAAGCAAGAAGAGGAAACGAAGATTTCTGGGCTTCTTGTTAGGTGTAGGATCTGCAATAGCAAGTGGCATAGCTGTATCCAAAGTTCTACACCTTGAAGGAGAAGTGAACAAGATCAAAAATGCTTTGCTGTCTACAAACAAAGCTGTAGTCAGTCTATCAAATGGGGTCAGTGTTTTAACCAGCAAAGTGTTAGATCTCAAGAATTATATAAACAACCAATTATTACCTATAGTAAATCAACAGAGTTGTCGCATCTCCAACATTGAAACAGTTATAGAATTCCAGCAGAAGAACAGCAGATTGTTGGAAATCACCAGAGAATTTAGTGTCAATGCAGGTGTAACGACACCTTTAAGCACTTACATGTTAACAAACAGTGAGTTACTATCATTAATCAATGATATGCCTATAACAAATGATCAGAAGAAATTAATGTCAAGCAATGTTCAGATAGTAAGGCAACAAAGTTATTCTATCATGTCTATAATAAAGGAAGAAGTCCTCGCATATGTTGTACAGCTACCTATCTATGGTGTAATAGATACACCTTGCTGGAAATTACACACATCACCTCTGTGCACCACCAACATCAAAGAAGGATCAAATATTTGTTTAACAAGGACTGATAGAGGATGGTACTGTGATAATGCAGGATCAGTATCCTTCTTTCCACAGGCTGACACTTGTAAAGTACAGTCCAATCGAGTATTTTGTGACACTATGAACAGTTTGACATTACCAAGTGAAGTCAGCCTTTGTAACACTGACATATTCAATTCCAAGTATGACTGCAAAATTATGACATCAAAAACAGACATAAGCAGCTCGGTAATTACTTCTCTAGGAGCTATAGTGTCATGCTATGGTAAAACTAAATGCACTGCATCCAACAAAAATCGTGGAATTATAAAGACATTTTCTAATGGTTGTGATTATGTGTCAAACAAAGGAGTAGATACTGTATCAGTGGGCAACACTTTATACTATGTCAACAAGCTGGAAGGCAAAAACCTTTATGTAAAAGGGGAACCTATAATAAATTACTATGACCCTCTAGTGTTTCCCTCTGATGAGTTTGATGCATCAATATCTCAAGTCAATGAAAAAATTAATCAAAGTTTAGCTTTTATTCGTAGATCCGATGAATTATTACATAATGTAAATACTGGAAAATCTACTACAAATATTATGATAACTGTAATTATTATAGTAATCATTGTAGTATTGTTATCATTAATAGCTATTGGTTTACTGTTGTATTGCAAAGCCAAAAACACACCAGTTACACTAAGCAAAGACCAACTAAGTGGAATCAATAATATTGCATTCAGCAAA
>AFM95343
ATGGAGTTGCCAATCCTCAAAACAAATGCTATTACCACAATCCTTGCTGCAGTCACACTCTGTTTCGCTTCCAGTCAAAACATCACTGAAGAATTCTATCAATCAACATGCAGTGCAGTTAGCAAAGGCTATCTTAGCGCTCTAAGAACTGGTTGGTATACTAGTGTTATAACTATAGAATTAAGTACTATCAAGGAAAATAAGTGTAATGGAACAGATGCTAAGGGAAAATTGATAAAACAAGAATTAGATAAATATAAAAATGCTGTAACAGAATTACAATTGCTCATGCAAAGCACACCAGCAGCCAACAATCGAGCCAGAAGAGAACTACCAAGATTTATGAATTATACACTCAACAATGCCAAAAACACCAATGTAACATTAAGCAAGAAAAGGAAAAGAAGATTTCTTGGCTTTTTGTTAGGTGTTGGATCTGCAATCGCCAGTGGCATTGCCGTATCCAAGGTCCTGCACCTAGAAGGGGAAGTGAACAAAATCAAAAGTGCTTTACTATCCACAAACAAGGCTGTAGTCAGCTTATCAAATGGAGTCAGTGTCTTAACCAGCAAAGTGTTAGATCTCAAAAACTATATAGATAAACAGTTGTTACCTATTGTGAACAAGCAAAGCTGCAGCATATCAAACATTGAAACTGTGATAGAATTCCAACAAAAGAACAACAGACTACTAGAGATTACCAGGGAATTTAGTGTCAATGCAGGTGTAACTACACCTGTAAGCACTTATATGTTAACTAATAGTGAATTATTATCATTAATCAATGATATGCCTATAACAAATGATCAGAAAAAGTTAATGTCCAACAATGTTCAAATAGTTAGACAACAAAGTTACTCTATCATGTCCATAATAAAGGAGGAAGTCTTAGCATATGTAGTACAATTACCACTATATGGTGTAATAGATACACCTTGTTGGAAACTGCACACATCCCCACTATGTACAACCAACACAAAGGAAGGGTCCAACATCTGCTTAACAAGAACCGACAGAGGATGGTACTGTGACAATGCAGGATCAGTATCTTTCTTCCCACAAGCTGAAACATGTAAAGTTCAATCAAATCGGGTATTTTGTGATACAATGAACAGTTTAACATTACCAAGTGAGGTAAATCTCTGCAACATTGACATATTCAACCCCAAATATGATTGCAAAATTATGACTTCAAAAACAGATGTAAGCAGCTCCGTTATCACATCTCTAGGAGCCATTGTGTCATGCTATGGCAAAACTAAATGTACAGCATCCAATAAAAATCGTGGGATCATAAAGACATTTTCTAACGGGTGTGATTATGTATCAAATAAGGGGGTGGATACTGTGTCTGTAGGTAATACATTATATTATGTAAATAAGCAAGAAGGCAAAAGTCTCTATGTAAAAGGTGAACCAATAATAAATTTCTATGACCCATTAGTGTTCCCCTCTGATGAATTTGATGCATCAATATCTCAAGTCAATGAGAAGATTAACCAGAGTCTAGCATTTATTCGTAAATCAGATGAATTATTACATAATGTAAATGCTGGTAAATCCACCACAAAAATCATGATAACTACTATAATTATAGTGATTATAGTAATATTGTTATCATTAATTGCAGTTGGACTGCTTCTATATTGCAAGGCCAGAAGCACACCAGTCACACTAAGTAAGGATCAACTGAGTGGTATAAATAATATTGCATTTAGTAGC
>AEO45879
ATGGAGTTGCCAATCCTCAAAACAAATGCAATTACCACAATCTTTGCTGCAGTCACACTCTGTTTCGCTTCCAGTCAAAACATCACTGAAGAATTTTATCAATCAACATGCAGTGCAGTTAGCAAAGGCTATCTTAGTGCTTTAAGAACTGGTTGGTATACTAGTGTTATAACTATAGAATTAAGTAATATCAAGGAAAATAAGTGTAATGGAACAGACGCTAAGGTAAAATTGATAAAACAAGAATTAGATAAATATAAAAATGCTGTAACAGAATTGCAGTTGCTCATGCAAAGCACACCAGCAGCCAACAATCGAGCCAGAAGAGAACTACCAAGGTTTATGAATTATACACTCAACAATACCAAAAATAACAATGTAACATTAAGCAAGAAAAGGAAAAGAAGATTTCTTGGCTTTTTGTTAGGTGTTGGATCTGCAATCGCCAGTGGCATTGCTGTATCTAAAGTCCTGCATCTAGAAGGGGAAGTGAACAAAATCAAAAGTGCTCTGCTATCCACAAACAAGGCTGTAGTCAGCTTATCAAATGGAGTTAGTGTCTTAACCAGCAAAGTGTTAGACCTCAAAAACTATATAGATAAACAGTTGTTACCCATTGTGAACAAGCAAAGCTGCAGCATATCAAACATTGAAACTGTGATAGAATTCCAACAAAAGAACAACAGACTACTAGAGATTACCAGGGAATTTAGTGTTAATGCAGGTGTAACTACACCTGTAAGCACTTATATGTTAACAAATAGTGAATTATTATCATTAATCAATGATATGCCTATAACAAATGATCAGAAAAAGTTAATGTCCAACAATGTTCAAATAGTTAGACAGCAAAGTTACTCTATCATGTCCATAATAAAGGAGGAAGTCTTAGCATATGTAGTACAATTACCACTATATGGTGTAATAGATACACCTTGTTGGAAACTACACACATCCCCTCTATGCACAACCAACACAAAGGAAGGGTCCAACATCTGTTTAACAAGAACCGACAGAGGATGGTACTGTGACAATGCAGGATCAGTGTCTTTCTTCCCACAAGCTGAAACATGCAAAGTTCAATCAAATCGAGTATTTTGTGACACAATGAACAGTTTAACATTACCAAGTGAAGTAAATCTCTGCAACGTTGACATATTCAACCCTAAATATGATTGCAAAATTATGACTTCAAAAACAGATGTAAGCAGCTCCGTTATCACATCTCTAGGAGCCATTGTGTCATGCTATGGCAAAACTAAATGTACAGCATCCAATAAAAATCGTGGAATCATAAAGACATTTTCTAACGGGTGTGATTATGTATCAAATAAGGGGGTGGACACTGTATCTGTAGGTAATACATTATATTATGTAAATAAGCAAGAAGGAAAAAGTCTCTATGTAAAAGGTGAACCAATAATAAATTTCTATGACCCATTAGTGTTCCCTTCTGATGAATTTGATGCATCAATATCTCAAGTCAACGAGAAGATTAACCAGAGCCTAGCATTTATTCGTAAATCCGATGAATTATTACATAATGTAAATGCTGGTAAATCCACCACAAATATCATGATAACTACTATAATTATAGTGATTATAGTAATATTGTTATCATTAATTGCTGTTGGACTGCTCTTATACTGTAAGGCCAGAAGCACACCAGTCACACTAAGCAAAGATCAACTGAGTGGTATAAATAATATTGCATTTAGTAAC
>AAB86676
ATGGAGTTGCTAATCCTCAAAGCAAATGCAATTACCACAATCCTCACTGCAGTCACATTTTGTTTTGCTTCTGGTCAAAACATCACTGAAGAATTTTATCAATCAACATGCAGTGCAGTTAGCAAAGGCTATCTTAGTGCTCTGAGAACTGGTTGGTATACCAGTGTTATAACTATAGAATTAAGTAATATCAAGGAAAATAAGTGTAATGGAACAGATGCTAAGGTAAAATTGATAAAACAAGAATTAGATAAATATAAAAATGCTGTAACAGAATTGCAGTTGCTCATGCAAAGCACACCAGCAACAAACAATCGAGCCAGAAGAGAACTACCAAGGTTTATGAATTATACACTCAACAATGCCAAAAAAACCAATGTAACATTAAGCAAGAAAAGGAAAAGAAGATTTCTTGGTTTTTTGTTAGGTGTTGGATCTGCAATCGCCAGTGGCGTTGCTGTATCTAAGGTCCTGCACCTAGAAGGGGAAGTGAACAAGATCAAAAGTGCTCTACTATCCACAAACAAGGCTGTAGTCAGCTTATCAAATGGAGTTAGTGTCTTAACCAGCAAAGTGTTAGACCTCAAAAACTATATAGATAAACAATTGTTACCTATTGTGAACAAGCAAAGCTGCAGCATATCAAATATAGCAACTGTGATAGAGTTCCAACAAAAGAACAACAGACTACTAGAGATTACCAGGGAATTTAGTGTTAATGCAGGTGTAACTACACCTGTAAGCACTTACATGTTAACTAATAGTGAATTATTGTCATTAATCAATGATATGCCTATAACAAATGATCAGAAAAAGTTAATGTCCAACAATGTTCAAATAGTTAGACAGCAAAGTTACTCTATCATGTCCATAATAAAAGAGGAAGTCTTAGCATATGTAGTACAATTACCACTATATGGTGTTATAGATACACCCTGTTGGAAACTACACACATCCCCTCTATGTACAACCAACACAAAAGAAGGGTCCAACATCTGTTTAACAAGAACTGACAGAGGATGGTACTGTGACAATGCAGGATCAGTATCTTTCTTCCCACAAGCTGAAACATGTAAAGTTCAATCAAATCGAGTATTTTGTGACACAATGAACAGTTTAACATTACCAAGTGAAGTAAATCTCTGCAATGTTGACATATTCAACCCCAAATATGATTGTAAAATTATGACTTCAAAAACAGATGTAAGCAGCTCCGTTATCACATCTCTAGGAGCCATTGTGTCATGCTATGGCAAAACTAAATGTACAGCATCCAATAAAAATCGTGGAATCATAAAGACATTTTCTAACGGGTGCGATTATGTATCAAATAAAGGGGTGGACACTGTGTCTGTAGGTAACACATTATATTATGTAAATAAGCAAGAAGGTAAAAGTCTCTATGTAAAAGGTGAACCAATAATAAATTTCTATGACCCATTAGTATTCCCCTCTGATGAATTTGATGCATCAATATCTCAAGTCAACGAGAAGATTAACCAGAGCCTAGCATTTATTCGTAAATCCGATGAATTATTACATAATGTAAATGCTGGTAAATCCACCATAAATATCATGATAACTACTATAATTATAGTGATTATAGTAATATTGTTATCATTAATTGCTGTTGGACTGCTCTTATACTGTAAGGCCAGAAGCACACCAGTCACACTAAGCAAAGATCAACTGAGTGGTATAAATAATATTGCATTTAGTAAC
>AFM55277
ATGGAGTTGCCAATCCTCAAGACAAATGCTATTACCACAATCCTTGCTGCAGTCACACTCTGTTTCGCTTCCAGTCAAAACATAACTGAAGAATTTTATCAATCAACATGCAGTGCAGTTAGCAAAGGCTATCTTAGTGCTCTAAGAACTGGTTGGTATACTAGTGTTATAACTATAGAATTAAGTAATATCAAGGAAAATAAGTGTAATGGAACAGACGCTAAGGTAAAATTGATAAAACAAGAATTAGATAAATACAAAAATGCTGTAACAGAATTGCAGTTGCTCATGCAAAGCACGCCAGCATCCAACAATCGAGCCAGAAGAGAACTACCAAGATTTATGAATTATACACTCAACAATACCAAAAACACCAATGTAACATTAAGCAAAAAAAGGAAAAGAAGATTTCTTGGCTTTTTGTTAGGTGTTGGATCTGCAATCGCCAGTGGCATTGCCGTATCTAAGGTCCTGCACCTAGAAGGGGAAGTGAACAAAATCAAAAGTGCTCTACTATCCACAAACAAGGCTGTAGTCAGCTTATCTAATGGAGTCAGTGTCTTAACCAGCAAAGTGTTAGATCTCAAAAACTATATAGATAAACAGTTGTTACCTATTGTGAACAAGCAAAGCTGCAGCATATCAAACATTGAAACTGTGATAGAGTTCCAACAAAAGAACAACAGACTACTAGAGATTACCAGGGAATTTAGTGTTAATGCAGGTGTAACTACACCTGTAAGCACTTATATGTTAACTAATAGTGAATTATTATCATTAATCAATGATATGCCTATAACAAATGATCAGAAAAAGTTAATGTCCAACAATGTTCAAATAGTTAGACAGCAAAGTTACTCTATCATGTCAATAATAAAGGAGGAAGTCTTAGCATATGTAGTACAATTACCACTATATGGTGTAATAGATACACCTTGTTGGAAACTGCACACATCCCCTCTGTGTACAACCAACACAAAGGAAGGGTCCAACATCTGCTTAACAAGAACCGACAGGGGATGGTACTGTGACAATGCAGGATCAGTATCTTTTTTCCCACAAGCTGAAACATGTAAAGTTCAATCGAATCGGGTATTTTGTGACACAATGAACAGTTTAACATTACCAAGTGAGGTAAATCTCTGCAACATTGACATATTCAACTCCAAATATGATTGCAAAATTATGACTTCAAAAACAGATGTAAGTAGCTCCGTTATCACATCTCTAGGAGCCATTGTGTCATGCTATGGCAAAACCAAATGTACAGCATCCAATAAAAATCGTGGGATCATAAAGACATTTTCTAACGGGTGTGATTATGTATCAAATAAGGGGGTGGATACTGTGTCTGTAGGTAATACATTATATTATGTAAATAAGCAAGAAGGCAAAAGTCTCTATGTAAAAGGTGAACCAATAATAAATTTCTATGATCCATTAGTTTTCCCCTCTGATGAATTTGATGCATCAATATCTCAAGTCAATGAGAAGATTAACCAGAGTCTAGCATTTATCCGTAAATCAGATGAATTATTACATAATGTAAATGCTGGTAAATCCACCACAAATATAATGATAACTACTATAATTATAGTAATTGTAGTAATATTGTTATCATTAATTGCAGTTGGACTGCTCCTATACTGCAAGGCCAGAAGCACACCAGTCACACTAAGTAAGGATCAACTGAGTGGTATAAACAATATTGCATTTAGTAGC
>AEO45889
ATGGAGTTGCCAATCCTCAAAACAAATGCAATTACCACAATCTTTGCTGCAGTCACACTCTGTTTCGCTTCCAGTCAAAACATCACTGAAGAATTTTATCAATCAACATGCAGTGCAGTTAGCAAAGGCTATCTTAGTGCTTTAAGAACTGGTTGGTATACTAGTGTTATAACTATAGAATTAAGTAATATCAAGGAAAATAAGTGTAATGGAACAGACGCTAAGGTAAAATTGATAAAACAAGAATTAGATAAATATAAAAATGCTGTAACAGAATTGCAGTTGCTCATGCAAAGCACACCAGCAGCCAACAATCGAGCCAGAAGAGAACTACCAAGGTTTATGAATTATACACTCAACAATACCAAAAATAACAATGTAACATTAAGCAAGAAAAGGAAAAGAAGATTTCTTGGCTTTTTGTTAGGTGTTGGATCTGCAATCGCCAGTGGCATTGCTGTATCTAAAGTCCTGCATCTAGAAGGGGAAGTGAACAAAATCAAAAGTGCTCTACTATCCACAAACAAGGCTGTAGTCAGCTTATCAAATGGAGTTAGTGTCTTAACTAGCAAAGTGTTAGACCTCAAAAACTATATAGATAAACAGTTGTTACCCATTGTGAACAAGCAAAGCTGCAGCATATCAAACATTGAAACTGTGATAGAATTCCAACAAAAGAACAACAGACTACTAGAGATTACCAGGGAATTTAGTGTTAATGCAGGTGTAACTACACCTGTAAGCACTTATATGTTAACAAATAGTGAATTATTATCATTAATCAATGATATGCCTATAACAAATGATCAGAAAAAGTTAATGTCCAACAATGTTCAAATAGTTAGACAGCAAAGTTACTCTATCATGTCCATAATAAAGGAGGAAGTCTTAGCATATGTAGTACAATTACCACTATATGGTGTAATAGATACACCTTGTTGGAAACTACACACATCCCCTCTATGCACAACCAACACAAAGGAAGGGTCCAACATCTGTTTAACAAGAACCGACAGAGGATGGTACTGTGACAATGCAGGATCAGTGTCTTTCTTCCCACAAGCTGAAACATGCAAAGTTCAATCAAATCGAGTATTTTGTGACACAATGAACAGTTTAACATTACCAAGTGAAGTAAATCTCTGCAACGTTGACATATTCAACCCTAAATATGATTGCAAAATTATGACTTCAAAAACAGATGTAAGCAGCTCCGTTATCACATCTCTAGGAGCCATTGTGTCATGCTATGGCAAAACTAAATGTACAGCATCCAATAAAAATCGTGGAATCATAAAGACATTTTCTAACGGGTGTGATTATGTATCAAATAAGGGGGTGGACACTGTATCTGTAGGTAATACATTATATTATGTAAATAAGCAAGAAGGAAAAAGTCTCTATGTAAAAGGTGAACCAATAATAAATTTCTATGACCCATTAGTGTTCCCTTCTGATGAATTTGATGCATCAATATCTCAAGTCAATGAGAAGATTAACCAGAGCTTAGCATTTATTCGTAAATCCGATGAATTATTACATAATGTAAATGTTGGTAAATCCACCACAAATATCATGATAACTACTATAATTATAGTGATTATAGTAATATTGTTATTATTAATTGCAGTTGGACTGTTCCTATACTGCAAGGCCAGAAGCACACCAGTCACAGTCATAGATGATTACCTGAGTGGTATAAATAATATTTCATTTATTTAC
>AGN28473
ATGGAGTTGCTGATCCATAGATCAAGTGCAATCTTCCTAACTCTTGCTATTAATGCATTGTACCTCACCTCAAGTCAGAACATAACTGAGGAGTTTTACCAATCGACATGTAGTGCAGTTAGCAGAGGTTACTTGAGTGCTTTAAGAACAGGTTGGTATACCAGTGTCATAACAATAGAATTAAGTAATATAAAAGAAACCAAATGCAATGGAACTGACACTAAAGTAAAACTTATAAAACAAGAATTAGATAAGTATAAGAATGCAGTAACAGAATTACAGTTACTTATGCAAAACACACCAGCTGCCAACAACCGGGCTAGAAGAGAAGCACCACAGTATATGAACTACACAATCAATACCACTAAAAACCTAAATGTATCAATAAGCAAGAAGAGGAAACGAAGATTTCTGGGCTTCTTGTTAGGTGTAGGATCTGCAATAGCAAGTGGTATAGCTGTATCCAAAGTTCTACACCTTGAAGGAGAAGTGAACAAGATCAAAAATGCTTTGCTGTCTACAAACAAAGCTGTAGTCAGTCTATCAAATGGGGTCAGTGTTTTAACCAGCAAAGTGTTAGATCTCAAGAATTATATAAACAACCAATTATTACCTATAGTAAATCAACAGAGTTGTCGCATTTCCAACATTGAAACAGTTATAGAATTCCAGCAGAAGAACAGCAGATTGTTGGAAATCACCAGAGAATTTAGTGTCAATGCAGGTGTAACGACACCTTTAAGCACTTACATGTTAACAAACAGTGAGTTACTATCATTAATCAATGATATGCCTATAACAAATGATCAGAAAAAATTAATGTCAAGCAATGTTCAGATAGTAAGGCAACAAAGTTATTCTATCATGTCTATAATAAAGGAAGAAGTCCTTGCATATGTTGTACAGCTACCTATCTATGGTGTAATTGATACACCTTGCTGGAAATTACACACATCACCTCTGTGCACCACCAACATCAAAGAAGGATCAAATATTTGTTTAACAAGGACTGATAGAGGATGGTACTGTGATAATGCAGGATCAGTATCCTTCTTTCCACAGGCTGACACTTGTAAAGTACAGTCCAATCGAGTATTTTGTGACACTATGAACAGTTTGACATTACCAAGTGAAGTCAGCCTTTGTAACACTGACATATTCAATTCCAAGTATGACTGCAAAATTATGACATCAAAAACAGACATAAGCAGCTCAGTAATTACTTCTCTAGGAGCTATAGTGTCATGCTATGGTAAAACTAAATGCACTGCATCCAACAAAAATCGTGGAATTATAAAGACATTTTCTAATGGTTGTGATTATGTGTCAAACAAAGGAGTAGATACTGTATCAGTGGGCAACACTTTATACTATGTCAACAAGCTGGAAGGCAAAAACCTTTATGTAAAAGGGGAACCTATAATAAATTACTATGACCCTCTAGTGTTTCCTTCTGATGAGTTTGATGCATCAATATCTCAAGTCAATGAAAAAATTAATCAAAGTTTAGCTTTTATTCGTAGATCCGATGAATTATTACATAATGTAAATACTGGAAAATCTACTACAAATATTATGATAACTGCAATTATTATAGTAATCATTGTAGTATTGTTATCATTAATAGCTATTGGTTTACTGTTGTATTGCAAAGCCAAAAACACACCAGTTACACTAAGCAAAGACCAACTAAGTGGAATCAATAATATTGCATTCAGCAAA
>AFM55376
ATGGAGTTGCCAATCCTCAAAACAAATGCTATTACCACAATCCTTGCTGCAGTCACACTCTGTTTCGCTTCCAGTCAAAACATCACTGAAGAATTTTATCAATCAACATGCAGTGCAGTTAGCAAAGGCTATCTTAGTGCTCTAAGAACTGGTTGGTATACTAGTGTTATAACTATAGAATTAAGTAATATCAAGGAAAATAAGTGTAATGGTACAGACGCTAAGGTAAAATTAATAAAACAAGAATTAGATAAATATAAAAATGCTGTAACAGAATTGCAGTTGCTCATGCAAAGCACACCAGCAGCCAACAGTCGAGCCAGAAGAGAACTACCAAGATTTATGAATTATACACTCAACAATACCAAAAACACCAATGTAACATTAAGCAAGAAAAGGAAAAGAAGATTTCTTGGATTTTTGTTAGGTGTTGGATCTGCAATCGCCAGTGGCATTGCCGTATCCAAGGTCCTGCACCTAGAAGGGGAAGTGAACAAAATCAAAAGTGCTCTACTATCCACAAACAAGGCTGTAGTCAGCTTATCTAATGGAGTCAGTGTCTTAACCAGCAAAGTGTTAGACCTCAAAAACTATATAGATAAACAGTTGTTACCTATTGTTAACAAGCAAAGCTGCAGCATATCAAACATTGAAACTGTGATAGAGTTCCAACAAAAGAACAACAGACTACTAGAGATTACCAGAGAATTTAGTGTTAATGCAGGTGTAACTACACCTGTAAGCACTTATATGTTAACTAATAGTGAGTTATTATCATTAATCAATGATATGCCTATAACAAATGATCAGAAAAAGTTAATGTCCAACAATGTTCAAATAGTTAGACAGCAAAGTTACTCTATCATGTCAATAATAAAGGAGGAAGTCTTAGCATATGTAGTACAATTACCACTATATGGTGTAATAGATACACCTTGTTGGAAACTACACACATCCCCTCTATGTACAACCAACACAAAGGAAGGATCCAACATCTGCTTAACAAGAACCGACAGAGGATGGTACTGTGACAATGCAGGATCAGTATCCTTTTTCCCACAAGCTGAAACATGTAAAGTTCAATCGAATCGGGTATTTTGTGACACAATGAACAGTTTAACATTACCAAGTGAGGTAAATCTCTGCAACATTGACATATTCAACCCCAAATATGATTGCAAAATTATGACTTCAAAAACAGATGTAAGCAGCTCCGTTATCACATCTCTAGGAGCCATTGTGTCATGCTATGGCAAAACCAAATGTACAGCATCCAATAAAAATCGTGGGATCATAAAGACATTTTCTAACGGGTGTGATTATGTATCAAATAAGGGGGTGGATACTGTGTCTGTAGGTAATACATTATATTATGTAAATAAGCAAGAAGGCAAAAGTCTCTATGTAAAAGGTGAACCAATAATAAATTTCTATGATCCATTAGTGTTCCCCTCTGATGAATTTGATGCATCAATATCTCAAGTCAATGAGAAAATTAATCAGAGTCTAGCATTTATCCGTAAATCAGATGAATTATTACATAATGTAAATGCTGGTAAATCCACCACAAATATCATGATAACTACTATAATTATAGTAATTATAGTAATATTGTTATCATTAATTGCAGTTGGACTGCTTCTATACTGCAAGGCCAGAAGCACACCAGTCACATTAAGTAAGGATCAACTGAGTGGTATAAATAATATTGCATTTAGTAAC
>AGN28572
ATGGAGTTGCTGATCCATAGATCAAGTGCAATCTTCCTAACTCTTGCTATTAATGCATTGTACCTCACCTCAAGTCAGAACATAACTGAGGAGTTTTACCAATCGACATGTAGTGCAGTTAGCAGAGGTTACTTGAGTGCTTTAAGAACAGGTTGGTATACCAGTGTCATAACAATAGAATTAAGTAATATAAAAGAAACCAAATGCAATGGAACTGACACTAAAGTAAAACTTATAAAACAAGAATTAGATAAGTATAAGAATGCAGTAACAGAATTACAGTTACTTATGCAAAACACACCAGCTGCCAACAACCGGGCTAGAAGAGAAGCACCACAGTATATGAACTACACAATCAATACCACTAAAAACCTAAATGTATCAATAAGCAAGAAGAGGAAACGAAGATTTCTGGGCTTCTTGTTAGGTGTAGGATCTGCAATAGCAAGTGGTATAGCTGTATCCAAAGTTCTACACCTTGAAGGAGAAGTGAACAAGATCAAAAATGCTTTGCTGTCTACAAACAAAGCTGTAGTCAGTCTATCAAATGGGGTCAGTGTTTTAACCAGCAAAGTGTTAGATCTCAAGAATTATATAAACAACCAATTATTACCTATAGTAAATCAACAGAGTTGTCGCATTTCCAACATTGAAACAGTTATAGAATTCCAGCAGAAGAACAGCAGATTGTTGGAAATCACCAGAGAATTTAGTGTCAATGCAGGTGTAACAACACCTTTAAGCACCTACATGTTAACAAACAGTGAGTTACTATCATTAATCAATGACATGCCTATAACAAATGATCAGAAAAAGTTAATGTCAAGCAATGTTCAGATAGTAAGGCAACAAAGTTATTCTATCATGTCTATAATAAAGGAAGAAGTCCTTGCATATGTTGTACAGCTACCTATCTATGGTGTAATTGATACACCTTGCTGGAAATTACACACATCACCTCTGTGCACCACCAACATCAAAGAAGGATCAAATATTTGTTTAACAAGGACTGATAGAGGATGGTACTGTGATAATGCAGGATCAGTATCCTTCTTTCCACAGGCTGACACTTGTAAAGTACAGTCCAATCGAGTATTTTGTGACACTATGAACAGTTTGACATTACCAAGTGAAGTCAGCCTTTGTAACACTGACATATTCAATTCCAAGTATGACTGCAAAATTATGACATCAAAAACAGACATAAGCAGCTCAGTAATTACTTCTCTAGGAGCTATAGTGTCATGCTATGGTAAAACTAAATGCACTGCATCCAACAAAAATCGTGGAATTATAAAGACATTTTCTAATGGTTGTGATTATGTGTCAAACAAAGGAGTAGATACTGTATCAGTGGGCAACACTTTATACTATGTCAACAAGCTGGAAGGCAAAAACCTTTATGTAAAAGGGGAACCTATAATAAATTACTATGACCCTCTAGTGTTTCCTTCTGATGAGTTTGATGCATCAATATCTCAAGTCAATGAAAAAATTAATCAAAGTTTAGCTTTTATTCGTAGATCCGATGAATTATTACATAATGTAAATACTGGAAAATCTACTACAAATATTATGATAACTGCAATTATTATAGTAATCATTGTAGTATTGTTATCATTAATAGCTATTGGTTTACTGTTGTATTGCAAAGCCAAAAACACACCAGTTACACTAAGCAAAGACCAATTAAGTGGAATCAATAATATTGCATTCAGCAAA
>AGT75390
ATGGAGTTGCCAATCCTCAAAACAAATGCTATTACCACAATCCTTGCTGCAGTCACACTCTGTTTCGCTTCCAGTCAAAACATCACTGAAGAATTTTATCAATCAACATGCAGTGCAGTTAGCAAAGGCTATCTTAGTGCTCTAAGAACTGGTTGGTATACTAGTGTTATAACTATAGAATTAAGTAATATCAAGGAAAATAAGTGTAATGGTACAGACGCTAAGGTAAAATTAATAAAACAAGAATTAGATAAATATAAAAATGCTGTAACAGAATTGCAGTTGCTCATGCAAAGCACACCAGCAGCCAACAGTCGAGCCAGAAGAGAACTACCAAGATTTATGAATTATACACTCAACAATACCAAAAACACCAATGTAACATTAAGTAAGAAAAGGAAAAGAAGATTTCTTGGATTTTTGTTAGGTGTTGGATCTGCAATCGCCAGTGGCATTGCCGTATCCAAGGTCCTGCACCTAGAAGGGGAAGTGAACAAAATCAAAAGTGCTCTACTATCCACAAACAAGGCTGTAGTCAGCTTATCTAATGGAGTCAGTGTCTTAACCAGCAAAGTGTTAGACCTCAAAAACTATATAGATAAACAGTTGTTACCTATTGTTAACAAGCAAAGCTGCAGCATATCAAACATTGAAACTGTGATAGAGTTCCAACAAAAGAACAACAGACTACTAGAGATTACCAGAGAATTTAGTGTTAATGCAGGTGTAACTACACCTGTAAGCACTTATATGTTAACTAATAGTGAGTTATTATCATTAATCAATGATATGCCTATAACAAATGATCAGAAAAAGTTAATGTCCAGCAATGTTCAAATAGTTAGACAGCAAAGTTACTCTATCATGTCAATAATAAAAGAGGAAGTCTTAGCATATGTAGTACAATTACCACTATATGGTGTAATAGATACTCCTTGTTGGAAACTACACACATCCCCTCTATGTACAACCAACACAAAGGAAGGATCCAACATCTGCTTAACAAGAACCGACAGAGGATGGTACTGTGACAATGCAGGATCAGTATCCTTTTTCCCACAAGCTGAAACATGTAAAGTTCAATCGAATCGGGTATTTTGTGACACAATGAACAGTTTAACATTACCAAGTGAGGTAAATCTCTGCAACATTGACATATTCAACCCCAAATATGATTGCAAAATTATGACTTCAAAAACAGATGTAAGCAGCTCCGTTATCACATCTCTAGGAGCCATTGTGTCATGCTATGGCAAAACCAAATGTACAGCATCCAATAAAAATCGTGGGATCATAAAGACATTCTCTAACGGGTGTGATTATGTATCAAATAAGGGGGTGGATACTGTGTCTGTAGGTAATACATTATATTATGTAAATAAGCAAGAAGGCAAAAGTCTCTATGTAAAAGGTGAACCAATAATAAATTTCTATGATCCATTAGTGTTCCCCTCTGATGAATTTGATGCATCAATATCTCAAGTCAATGAGAAAATTAATCAGAGTCTAGCATTTATCCGTAAATCAGATGAATTATTACATAATGTAAATGCTGGTAAATCCACCACAAATATCATGATAACTACCATAATTATAGTAATTATAGTAATATTGTTAGCATTAATTGCAGTTGGACTGCTTCTATACTGCAAGGCCAGAAGCACACCAGTCACATTAAGTAAGGATCAACTGAGTGGTATAAATAATATTGCATTTAGTAAC
>AGN28671
ATGGAGTTGCTGATCCATAGATCAAGTGCAATCTTCCTAACTCTTGCTATTAATGCATTGTACCTCACCTCAAGTCAGAACATAACTGAGGAGTTTTACCAATCGACATGTAGTGCAGTTAGCAGAGGTTACTTTAGTGCTTTAAGAACAGGTTGGTATACCAGTGTCATAACAATAGAATTAAGTAATATAAAAGAAACCAAATGCAATGGAACTGACACTAAAGTAAAACTTATAAAACAAGAATTAGATAAGTATAAGAATGCAGTAACAGAATTACAGTTACTTATGCAAAACACACCAGCTGCCAACAACCGGGCCAGAAGAGAAGCACCACAGTATATGAACTACACAATCAATACCACTAAAAACCTAAATGTATCAATAAGCAAGAAGAGGAAACGAAGATTTCTGGGCTTCTTGTTAGGTGTAGGATCTGCAATAGCAAGTGGTATAGCTGTATCCAAAGTTCTACACCTTGAAGGAGAAGTGAACAAGATCAAAAATGCTTTGCTGTCTACAAACAAAGCTGTAGTCAGTCTATCAAATGGGGTCAGTGTTTTAACCAGCAAAGTGTTAGATCTCAAGAATTATATAAACAACCAATTATTACCTATAGTAAATCAACAGAGTTGTCGCATTTCCAACATTGAAACAGTTATAGAATTCCAGCAGAAGAACAGCAGATTGTTGGAAATCACCAGAGAATTTAGTGTCAATGCAGGTGTAACGACACCTTTAAGCACTTACATGTTAACAAACAGTGAGTTACTATCATTAATCAATGATATGCCTATAACAAATGATCAGAAAAAATTAATGTCAAGCAATGTTCAGATAGTAAGGCAACAAAGTTATTCTATCATGTCTATAATAAAGGAAGAAGTCCTTGCATATGTTGTACAGCTACCTATCTATGGTGTAATTGATACACCTTGCTGGAAATTACACACATCACCTCTGTGCACCACCAACATCAAAGAAGGATCAAATATTTGTTTAACAAGGACTGATAGAGGATGGTACTGTGATAATGCAGGATCAGTATCCTTCTTTCCACAGGCTGACACTTGTAAAGTACAGTCCAATCGAGTATTTTGTGACACTATGAACAGTTTGACATTACCAAGTGAAGTCAGCCTTTGTAACACTGACATATTCAATTCCAAGTATGACTGCAAAATTATGACATCAAAAACAGACATAAGCAGCTCAGTGATTACTTCTCTAGGAGCTATAGTGTCATGCTATGGTAAAACTAAATGCACTGCATCCAACAAAAATCGTGGAATTATAAAGACATTTTCTAATGGTTGTGATTATGTGTCAAACAAAGGAGTAGATACTGTATCAGTGGGCAACACTTTGTACTATGTCAACAAACTGGAAGGCAAAAACCTTTATGTAAAAGGGGAACCTATAATAAATTACTATGACCCCCTAGTGTTTCCTTCTGATGAGTTTGATGCATCAATATCTCAAGTCAATGAAAAAATTAATCAAAGTTTAGCTTTTATTCGTAGATCCGATGAATTATTACATAATGTAAATACTGGAAAATCTACTACAAATATTATGATAACTGCAATTATTATAGTAATCATTGTAGTACTGTTATCATTAATAGCTATTGGTTTACTGTTGTATTGCAAAGCCAAAAACACACCAGTTACACTAAGCAAAGACCAACTAAGTGGAATCAATAATATTGCATTCAGCAAA
>AFM55508
ATGGAGTTGCCAATCCTCAAAACAAATGCTATTACCACAATCCTTGCTGCAGTCACACTCTGTTTCGCTTCCAGTCAAAACATCACTGAAGAATTTTATCAATCAACATGCAGTGCAGTTAGCAAAGGCTATCTTAGTGCTCTAAGAACTGGTTGGTATACTAGTGTTATAACTATAGAATTAAGTAATATCAAGGAAAATAAGTGTAATGGTACAGACGCTAAGGTAAAATTAATAAAACAAGAATTAGATAAATATAAAAATGCTGTAACAGAATTGCAGTTGCTCATGCAAAGCACACCAGCAGCCAACAGTCGAGCCAGAAGAGAACTACCAAGATTTATGAATTATACACTCAACAATACCAAAAACACCAATGTAACATTAAGCAAGAAAAGGAAAAGAAGATTTCTTGGATTTTTGTTAGGTGTTGGATCTGCAATCGCCAGTGGTATTGCTGTATCCAAGGTCCTGCACCTAGAAGGGGAAGTGAACAAAATCAAAAGTGCTCTACTATCCACAAACAAGGCTGTAGTCAGCTTATCTAATGGAGTCAGTGTCTTAACCAGCAAAGTGTTAGACCTCAAAAACTATATAGATAAACAGTTGTTACCTATTGTTAACAAGCAAAGCTGCAGCATATCAAACATTGAAACTGTGATAGAGTTCCAACAAAAGAACAACAGACTACTAGAGATTACCAGAGAATTTAGTGTTAATGCAGGTGTAACTACACCTGTAAGCACTTATATGTTAACTAATAGTGAGTTATTATCATTAATCAATGATATGCCTATAACAAATGATCAGAAAAAGTTAATGTCCAGCAATGTTCAAATAGTTAGACAGCAAAGTTACTCTATCATGTCAATAATAAAAGAGGAAGTCTTAGCATATGTAGTACAATTACCACTATATGGTGTAATAGATACTCCTTGTTGGAAACTACACACATCCCCTCTATGTACAACCAACACAAAGGAAGGATCCAACATCTGCTTAACAAGAACCGACAGAGGATGGTACTGTGACAATGCAGGATCAGTATCCTTTTTCCCACAAGCTGAAACATGTAAAGTTCAATCGAATCGGGTATTTTGTGACACAATGAACAGTTTAACATTACCAAGTGAGGTAAATCTCTGCAACATTGACATATTCAACCCAAAATATGATTGCAAAATTATGACTTCAAAAACAGATGTAAGCAGCTCCGTTATCACATCTCTAGGAGCCATTGTGTCATGCTATGGCAAAACCAAATGTACAGCATCCAATAAAAATCGTGGGATCATAAAGACATTCTCTAACGGGTGTGATTATGTATCAAATAAGGGGGTGGATACTGTGTCTGTAGGTAATACATTATATTATGTAAATAAGCAAGAAGGCAAAAGTCTCTATGTAAAAGGTGAACCAATAATAAATTTCTATGATCCATTAGTGTTCCCCTCTGATGAATTTGATGCATCAATATCTCAAGTCAATGAGAAAATTAATCAGAGTCTAGCATTCATCCGTAAATCAGATGAATTATTACATAATGTAAATGCTGGTAAATCCACCACAAATATCATGATAACTACTATAATTATAGTAATTATAGTAATATTGTTAGCATTAATTGCAGTTGGACTGCTTCTATACTGCAAGGCCAGAAGCACACCAGTCACATTAAGTAAGGATCAACTGAGTGGTATAAATAATATTGCATTTAGTAAC
>AFM95376
ATGGAGTTGCCAATCCTCAAAACAAATGCAATCACCACAATCCTTGCTGCAGTCACACTCTGTTTCGCTTCCAGTCAAAACATCACTGAAGAATTTTATCAATCAACATGCAGTGCAGTTAGCAAAGGCTATCTTAGTGCTCTAAGAACTGGTTGGTATACTAGTGTTATAACTATAGAATTAAGTAATATCAAGGAAAATAAGTGTAATGGAACAGACGCCAAGGTAAAATTGATAAAACAAGAATTAGACAAATACAAAAATGCTGTAACAGAATTGCAGTTGCTCATGCAAAGCACACCAGCAGCCAACAATCGGGCCAGAAGAGAACTGCCAAGGTTTATGAATTATACACTCAACAATACCAAAAATACCAATGTAACAGTAAGCAAGAAAAGGAAAAGAAGATTTCTTGGCTTTTTGTTAGGTGTTGGATCTGCAATCGCCAGTGGCATTGCTGTATCCAAGGTCCTGCACCTAGAAGGGGAAGTGAACAAAATCAAAAGTGCTCTGCTATCCACAAACAAGGCTGTAGTCAGCTTATCAAATGGAGTTAGTGTCTTAACCAGCAAAGTGTTAGACCTCAAAAACTATATAGATAAACAGTTATTACCCATTGTGAACAAGCAAAGCTGCAGCATATCAAACATTGAAACTGTGATAGAGTTCCAACAAAAGAACAATAGACTACTAGAGATTACCAGGGAATTTAGTGTTAATGCAGGTGTAACTACACCTGTAAGCACTTATATGTTAACTAACAGTGAATTATTATCATTAATCAATGATATGCCTATAACAAATGATCAGAAAAAGTTAATGTCCAACAATGTTCAAATAGTTAGACAGCAAAGTTACTCTATCATGTCCATAATAAAGGAGGAAGTCTTAGCATATGTAGTACAGTTACCACTGTATGGTGTAATAGATACACCCTGCTGGAAACTGCATACATCCCCTCTATGTACGACCAACACAAAGGAAGGGTCCAACATCTGCTTAACAAGAACTGATAGAGGATGGTACTGTGACAATGCAGGATCAGTATCTTTCTTCCCACAAGCTGAAACATGTAAAGTTCAATCGAATCGGGTATTTTGTGACACAATGAACAGTTTAACATTACCAAGTGAGGTAAATCTCTGCAACATTGACATATTCAACCCCAAATATGATTGCAAAATTATGACTTCAAAAACAGATGTAAGCAGCTCCGTTATCACATCTCTAGGAGCCATTGTGTCATGCTATGGCAAAACTAAATGTACAGCATCCAATAAAAATCGTGGGATCATAAAGACATTTTCTAATGGGTGTGATTATGTATCAAATAAGGGGGTAGACACTGTGTCTGTAGGTAATACATTATATTATGTAAATAAGCAAGAAGGCAAAAGTCTCTATGTAAAAGGTGAACCAATAATAAATTTCTATGACCCATTAGTGTTCCCCTCTAATGAATTTGATGCATCAATATCTCAAGTCAATGAGAAGATTAACCAGAGCCTAGCATTTATTCGTAAATCCGATGAATTATTACATAATGTAAATGCTGGTAAATCCACCACAAATATCATGATAACTACTATAATTATAGTGATTATAGTAATATTGTTATCTTTAATTGCAGTTGGACTGCTCCTATACTGCAAGGCCAGAAGCACACCAGTCACATTAAGTAAGGATCAACTAAGTGGTATAAATAATATTGCATTTAGTAAC
>AEQ63389
ATGGAGTTGCCAATCCTCAAAACAAATGCTATTACCACAATCCTTGCTGCAGTCACACTCTGTTTCGCTTCCAGTCAAAACATCACTGAAGAATTTTATCAATCAACATGCAGTGCAGTTAGCAAAGGCTATCTTAGTGCTCTAAGAACTGGTTGGTATACTAGTGTTATAACTATAGAATTAAGTAATATCAAGGAAAATAAGTGTAATGGTACAGACGCTAAGGTAAAATTAATAAAACAAGAATTAGATAAATATAAAAATGCTGTAACAGAATTGCAGTTGCTCATGCAAAGCACACCAGCAGCCAACAGTCGAGCCAGAAGAGAACTACCAAGATTTATGAATTATACACTCAACAATACCAAAAACACCAATGTAACATTAAGTAAGAAAAGGAAAAGAAGATTTCTTGGATTTTTGTTAGGTGTTGGATCTGCAATCGCCAGTGGCATTGCCGTATCCAAGGTCCTGCACCTAGAAGGGGAAGTGAACAAAATCAAAAGTGCTCTACTATCCACAAACAAGGCTGTAGTCAGCTTATCTAATGGAGTCAGTGTCTTAACCAGCAAAGTGTTAGACCTCAAAAACTATATAGATAAACAGTTGTTACCTATTGTTAACAAGCAAAGCTGCAGCATATCAAACATTGAAACTGTGATAGAGTTCCAACAAAAGAACAACAGACTACTAGAGATTACCAGAGAATTTAGTGTTAATGCAGGTGTAACTACACCTGTAAGCACTTATATGTTAACTAATAGTGAGTTATTATCATTAATCAATGATATGCCTATAACAAATGATCAGAAAAAGTTAATGTCCAGCAATGTTCAAATAGTTAGACAGCAAAGTTACTCTATCATGTCAATAATAAAAGAGGAAGTCTTAGCATATGTAGTACAATTACCACTATATGGTGTAATAGATACTCCTTGTTGGAAACTACACACATCCCCTCTATGTACAACCAACACAAAGGAAGGATCCAACATCTGCTTAACAAGAACCGACAGAGGATGGTACTGTGACAATGCAGGATCAGTATCCTTTTTCCCACAAGCTGAAACATGTAAAGTTCAATCGAATCGGGTATTTTGTGACACAATGAACAGTTTAACATTACCAAGTGAGGTAAATCTCTGCAACATTGACATATTCAACCCCAAATATGATTGCAAAATTATGACTTCAAAAACAGATGTAAGCAGCTCCGTTATCACATCTCTAGGAGCCATTGTGTCATGCTATGGCAAAACCAAATGTACAGCATCCAATAAAAATCGTGGGATCATAAAGACATTCTCTAACGGGTGTGATTATGTATCAAATAAGGGGGTGGATACTGTGTCTGTAGGTAATACATTATATTATGTAAATAAGCAAGAAGGCAAAAGTCTCTATGTAAAAGGTGAACCAATAATAAATTTCTATGATCCATTAGTGTTCCCCTCTGATGAATTTGATGCATCAATATCTCAAGTCAATGAGAAAATTAATCAGAGTCTAGCATTTATCCGTAAATCAGATGAATTATTACATAATGTAAATGCTGGTAAATCCACCACAAATATCATGATAACTACCATAATTATAGTAATTATAGTAATATTGTTAGCATTAATTGCAGTTGGACTGCTTCTATACTGCAAGGCCAGAAGCACACCAGTCACATTAAGTAAGGATCAACTGAGTGGTATAAATAATATTGCATTTAGTAAC
>AAX23994
ATGGAGTTGCCAATCCTCAAAGCAAATGCAATTACCACAATCCTCGCTGCAGTCACATTTTGCTTTGCTTCTAGTCAAAACATCACTGAAGAATTTTATCAATCAACATGCAGTGCAGTTAGCAAAGGCTATCTTAGTGCTCTAAGAACTGGTTGGTATACTAGTGTTATAACTATAGAATTAAGTAATATCAAGGAAAATAAGTGTAATGGAACAGATGCTAAGGTAAAATTGATAAACCAAGAATTAGATAAATATAAAAATGCTGTAACAGAATTGCAGTTGCTCATGCAAAGCACAACAGCAGCAAACAATCGAGCCAGAAGAGAACTACCAAGGTTTATGAATTATACACTCAACAATACCAAAAAAACCAATGTAACATTAAGCAAGAAAAGGAAAAGAAGATTTCTTGGTTTTTTGTTAGGTGTTGGATCTGCAATCGCCAGTGGCATTGCTGTATCTAAGGTCCTGCACTTAGAAGGAGAAGTGAACAAGATCAAAAGTGCTCTACTATCCACAAACAAGGCCGTAGTCAGCTTATCAAATGGAGTTAGTGTCTTAACCAGCAAAGTGTTAGACCTCAAAAACTATATAGATAAACAATTGTTACCTATTGTGAATAAGCAAAGCTGCAGAATATCAAATATAGAAACTGTGATAGAGTTCCAACAAAAGAACAACAGACTACTAGAGATTACCAGGGAATTTAGTGTTAATGCAGGTGTAACTACACCTGTAAGCACTTACATGTTAACTAATAGTGAATTATTGTCATTAATCAATGATATGCCTATAACAAATGATCAGAAAAAGTTAATGTCCAACAATGTTCAAATAGTTAGACAGCAAAGTTACTCTATCATGTCCATAATAAAAGAGGAAGTCTTAGCATATGTAGTACAATTACCACTATATGGTGTGATAGATACACCTTGTTGGAAATTACACACATCCCCTCTATGTACAACCAACACAAAAGAAGGGTCAAACATCTGTTTAACAAGAACTGACAGAGGATGGTACTGTGACAATGCAGGATCAGTATCTTTCTTCCCACAAGCTGAAACATGTAAAGTTCAATCGAATCGAGTATTTTGTGACACAATGAACAGTTTAACATTACCAAGTGAAGTAAATCTCTGCAATGTTGACATATTCAATCCCAAATATGATTGTAAAATTATGACTTCAAAAACAGATGTAAGCAGCTCCGTTATCACATCTCTAGGAGCCATTGTGTCATGCTATGGCAAAACTAAATGTACAGCATCCAATAAAAATCGTGGAATCATAAAGACATTTTCTAACGGGTGTGATTATGTATCAAATAAAGGGGTGGACACTGTGTCTGTAGGTAACACATTATATTATGTAAATAAGCAAGAAGGCAAAAGTCTCTATGTAAAAGGTGAACCAATAATAAATTTCTATGACCCATTAGTATTCCCCTCTGATGAATTTGATGCATCAATATCTCAAGTCAATGAGAAGATTAACCAGAGTTTAGCATTTATTCGTAAATCCGATGAATTATTACATCATGTAAATGCTGGTAAATCAACCACAAATATCATGATAACTACTATAATTATAGTGATTATAGTAATATTGTTATCATTAATTGCTGTTGGACTGCTCCTATACTGTAAGGCCAGAAGCACACCAGTCACACTAAGCAAGGATCAACTGAGTGGTATAAATAATATTGCATTTAGTAAC
>AFM55530
ATGGAGTTGCCAATCCTCAAAACAAATGCTATTACCACAATCCTTGCTGCAGTCACACTCTGTTTCGCTTCCAGTCAAAACATCACTGAAGAATTTTATCAATCAACATGCAGTGCAGTTAGCAAAGGCTATCTTAGTGCTCTAAGAACTGGTTGGTATACTAGTGTTATAACTATAGAATTAAGTAATATCAAGGAAAATAAGTGTAATGGTACAGACGCTAAGGTAAAATTAATAAAACAAGAATTAGATAAATATAAAAATGCTGTAACAGAATTGCAGTTGCTCATGCAAAGCACACCAGCAGCCAACAGTCGAGCTAGAAGAGAACTACCAAGATTTATGAATTATACACTCAACAGTACCAAAAACACCAATGTAACATTAAGCAAGAAAAGGAAAAGAAGATTTCTTGGATTTTTGTTAGGTGTTGGATCTGCAATCGCCAGTGGCATTGCCGTATCCAAAGTCCTGCACCTAGAAGGGGAAGTGAACAAAATCAAAAGTGCTCTACTATCCACAAACAAGGCTGTAGTCAGCTTATCTAATGGAGTCAGTGTCTTAACCAGCAAAGTGTTAGACCTCAAAAACTATATAGATAAACAGTTGTTACCTATTGTTAACAAGCAAAGCTGCAGCATATCAAACATTGAAACTGTGATAGAGTTCCAACAAAAGAACAACAGACTACTAGAGATTACCAGAGAATTTAGTGTTAATGCAGGTGTAACTACACCTGTAAGCACTTATATGTTAACTAATAGTGAGTTATTATCATTAATCAATGATATGCCTATAACAAATGATCAGAAAAAGTTAATGTCCAGCAATGTTCAAATAGTTAGACAGCAAAGTTACTCTATCATGTCGATAATAAAAGAGGAAGTCTTAGCATATGTAGTACAATTACCACTATATGGTGTAATAGATACTCCTTGTTGGAAACTACACACATCCCCTCTATGTACAACCAACACAAAGGAAGGATCCAACATCTGCTTAACAAGAACCGACAGAGGATGGTACTGTGACAATGCAGGATCAGTATCCTTTTTCCCACAAGCTGAAACATGTAAAGTTCAATCGAATCGGGTATTTTGTGACACAATGAACAGTTTAACATTACCAAGTGAGGTAAATCTCTGCAACATTGACATATTCAACCCCAAATATGATTGCAAAATTATGACTTCAAAAACAGATGTAAGCAGCTCCGTTATCACATCTCTAGGAGCCATTGTGTCATGCTATGGCAAAACCAAATGTACAGCATCCAATAAAAATCGTGGGATCATAAAGACATTCTCTAACGGGTGTGATTATGTATCAAATAAGGGGGTGGATACTGTGTCTGTAGGTAATACATTATATTATGTAAATAAGCAAGAAGGCAAAAGTCTCTATGTAAAAGGTGAACCAATAATAAATTTCTATGATCCATTAGTGTTCCCCTCTGATGAATTTGATGCATCAATATCTCAAATCAATGAGAAAATTAATCAGAGTCTAGCATTTATCCGTAAATCAGATGAATTATTACATAATGTAAATGCTGGTAAATCCACCACAAATATCATGATAACTACTATAATTATAGTAATTATAGTAATATTGTTAGCATTAATTGCAGTTGGACTGCTTCTATACTGCAAGGCCAGAAGCACACCAGTCACATTAAGTAAGGATCAACTGAGTGGTATAAATAATATTGCATTTAGTAAC
>AEQ63345
ATGGAGTTGCCAATCCTCAAAACAAATGCTATTACCACAATCCTTGCTGCAGTCACACTCTGTTTCGCTTCCAGTCAAAACATCACTGAAGAATTTTATCAATCAACATGCAGTGCAGTTAGCAAAGGCTATCTTAGTGCTCTAAGAACTGGTTGGTATACTAGCGTTATAACTATAGAATTAAGTAATATCAAGGAAAATAAGTGTAATGGTACAGACGCTAAGGTAAAATTAATAAAACAAGAATTAGATAAATATAAAAATGCTGTAACAGAATTGCAGTTGCTCATGCAAAGCACACCAGCGGCCAACAGTCGAGCCAGAAGAGAACTACCAAGATTTATGAATTATACACTCAACAATACCAAAAACACCAATGTAACATTAAGTAAGAAAAGGAAAAGAAGATTTCTTGGATTCTTGTTAGGTGTTGGATCTGCAATCGCCAGTGGCATTGCCGTATCCAAGGTCCTACACCTAGAAGGGGAAGTGAACAAAATCAAAAGTGCTCTACTATCCACAAACAAGGCTGTAGTCAGCTTATCTAATGGAGTCAGTGTCTTAACCAGCAAAGTGTTAGACCTCAAAAACTATATAGATAAACAGTTGTTACCTATTGTTAACAAGCAAAGCTGCAGCATATCAAACATTGAAACTGTGATAGAGTTCCAACAAAAGAACAACAGACTACTAGAGATTACCAGAGAATTTAGTGTTAATGCAGGTGTAACTACACCTGTAAGCACTTATATGTTAACTAATAGTGAGTTATTATCATTAATCAATGATATGCCTATAACAAATGATCAGAAAAAGTTAATGTCCAACAATGTTCAAATAGTTAGACAGCAAAGTTACTCTATCATGTCAATAATAAAGGAGGAAGTCTTAGCATACGTAGTACAATTACCACTATATGGTGTAATAGATACACCTTGTTGGAAACTACACACATCCCCTCTATGTACAACCAACACAAAGGAAGGATCCAACATCTGTTTAACAAGAACCGACAGAGGATGGTACTGTGACAATGCAGGATCAGTATCCTTTTTCCCACAAGCTGATACATGTAAAGTTCAATCGAATCGGGTATTTTGTGACACAATGAACAGTTTAACATTACCAAGTGAGGTAAATCTCTGCAACATTGACATATTCAACCCCAAATATGATTGCAAAATTATGACTTCAAAAACAGATGTAAGCAGCTCCGTTATCACATCTCTAGGGGCCATTGTGTCATGTTATGGCAAAACCAAATGTACAGCATCCAATAAAAATCGTGGGATCATAAAGACATTTTCTAACGGGTGTGATTATGTATCAAATAAGGGGGTGGATACTGTGTCTGTAGGTAATACATTATATTATGTAAATAAGCAAGAAGGCAAAAGTCTCTATGTAAAAGGTGAACCAATAATAAATTTCTATGATCCATTAGTGTTCCCCTCTGATGAATTTGATGCATCAATATCTCAAGTCAATGAGAAGATTAATCAGAGTCTAGCATTTATCCGTAAATCAGATGAATTATTACATAATGTAAATGCTGGTAAATCCACCACCAATATCATGATAACTACTATAATTATAGTAATTATAGTAATATTGTTATCATTAATTGCAGTTGGACTGCTTCTATACTGCAAGGCCAGAAGCACACCAGTCACATTAAGTAAGGATCAACTGAGTGGTATAAATAATATTGCATTTAGTAAC
>AGN28792
ATGGAGTTGCTGATCCATAGATCAAGTGCAATCTTCCTAACTCTTGCTATTAATGCATTGTACCTCACCTCAAGTCAGAACATAACTGAGGAGTTTTACCAATCGACATGTAGTGCAGTTAGCAGAGGTTACTTTAGTGCTTTAAGAACAGGTTGGTATACCAGTGTCATAACAATAGAATTAAGTAATATAAAAGAAACCAAATGCAATGGAACTGACACTAAAGTAAAACTTATAAAACAAGAATTAGATAAGTATAAGAATGCAGTAACAGAATTACAGTTACTTATGCAAAACACACCAGCTGCCAACAACCGGGCCAGAAGAGAAGCACCACAGTATATGAACTACACAATCAATACCACTAAAAACCTAAATGTATCAATAAGCAAGAAGAGGAAACGAAGATTTCTGGGCTTCTTGTTAGGTGTAGGATCTGCAATAGCAAGTGGTATGGCTGTATCCAAAGTTCTACACCTTGAAGGAGAAGTGAACAAGATCAAAAATGCTTTGCTGTCTACAAACAAAGCTGTAGTCAGTCTATCAAATGGGGTCAGTGTTTTAACCAGCAAAGTGTTAGATCTCAAGAATTATATAAACAACCAATTATTACCTATAGTAAATCAACAGAGTTGTCGCATTTCCAACATCGAAACAGTTATAGAATTCCAGCAGAAGAACAGCAGATTGTTGGAAATCACCAGAGAATTTAGTGTCAATGCAGGTGTAACGACACCTTTAAGCACTTACATGTTAACAAACAGTGAGTTACTATCATTAATCAATGATATGCCTATAACAAATGATCAGAAAAAATTAATGTCAAGCAATGTTCAGATAGTAAGGCAACAAAGTTATTCCATCATGTCTATAATAAAGGAAGAAGTCCTTGCATATGTTGTACAGCTACCTATCTATGGTGTAATAGATACACCTTGCTGGAAATTACACACATCACCTCTGTGCACCACCAACATCAAAGAAGGATCAAATATTTGTTTAACAAGGACTGATAGAGGATGGTACTGTGATAATGCAGGATCAGTATCCTTCTTTCCACAGGCTGACACTTGTAAAGTACAGTCCAATCGAGTATTTTGTGACACTATGAACAGTTTGACATTACCAAGTGAAGTCAGCCTTTGTAACACTGACATATTCAATTCCAAGTATGACTGCAAAATTATGACATCAAAAACAGACATAAGCAGCTCAGTAATTACTTCTCTAGGAGCTATAGTGTCATGCTATGGTAAAACTAAATGCACTGCATCCAACAAAAATCGTGGAATTATAAAGACATTTTCTAATGGTTGTGATTATGTGTCAAACAAAGGAGTAGATACTGTATCAGTGGGCAACACTTTATACTATGTCAACAAGCTGGAAGGCAAAAACCTTTATGTAAAAGGGGAACCTATAATAAATTACTATGACCCTCTAGTGTTTCCTTCTGATGAGTTTGATGCATCAATATCTCAAGTCAATGAAAAAATTAATCAAAGTTTAGCTTTTATTCGTAGATCCGATGAATTATTACATAATGTAAATACTGGAAAATCTACTACAAATATTATGATAACTGCAATTATTATAGTAATCATTGTAGTATTGTTATCATTAATAGCTATTGGTTTACTGTTGTATTGCAAAGCCAAAAACACACCAGTTACACTAAGCAAAGACCAACTAAGTGGAATCAATAATATTGCATTCAGCAAA
>AFM55365
ATGGAGTTGCCAATCCTCAAAACAAACGCTATTACCACAATCCTTGCTGCAGTCACACTCTGTTTCACTTCCAGTCAAAACATAACTGAAGAATTTTATCAATCAACATGCAGTGCAGTTAGCAAAGGCTATCTTAGTGCTCTAAGAACTGGTTGGTATACTAGTGTTATAACTATAGAATTAAGTAATATCAAGGAAAATAAATGTAATGGTACGGATGCTAAGGTAAAATTAATAAAACAAGAATTAGATAAATATAAAAATGCTGTAACAGAATTGCAATTGCTCATGCAAAGCACACCAGCAGCCAACAGTCGAGCCAGAAGAGAACTACCAAGATTTATGAATTATACACTCAACAATACCAAAAACACCAATGTAACATTAAGCAAGAAAAGGAAGAGAAGATTTCTTGGATTTTTGTTAGGTGTTGGATCTGCAATCGCCAGTGGCATTGCCGTATCCAAGGTCCTGCACCTAGAGGGGGAAGTGAACAAAATCAAAAGTGCTCTACTATCCACAAACAAGGCTGTAGTCAGCTTATCTAATGGAGTCAGTGTCTTAACCAGCAAAGTGTTAGACCTCAAAAACTATATAGATAAACAGTTGTTACCTATTGTTAACAAGCAAAGCTGCAGCATATCAAACATTGAAACTGTGATAGAGTTCCAACAAAAGAACAACAGACTACTAGAGATTACCAGAGAATTTAGTGTTAATGCAGGTGTAACTACACCTGTAAGCACTTATATGTTAACTAATAGTGAGTTATTATCATTAATCAATGATATGCCTATAACAAATGATCAGAAAAAGTTAATGTCCAACAATGTTCAAATAGTTAGACAGCAAAGTTACTCTATCATGTCAATAATAAAGGAGGAAGTCTTAGCATATGTAGTACAATTACCACTATATGGTGTAATAGATACGCCTTGTTGGAAAATACACACATCCCCTCTATGTACAACCAACACAAAGGAAGGATCCAACATTTGCTTAACAAGAACCGACAGAGGATGGTACTGTGACAATGCAGGATCAGTATCCTTTTTCCCACAAGCTGAAACATGTAAAGTTCAATCGAATCGGGTATTTTGTGACACAATGAACAGTTTAACATTACCAAGTGAGGTAAATCTCTGCAACATTGACATATTCAACCCCAAATATGATTGCAAAATTATGACTTCAAAAACAGATGTAAGCAGCTCCGTTATCACATCTCTAGGAGCCATTGTGTCATGCTATGGCAAAACCAAATGTACAGCATCCAATAAAAATCGTGGGATCATAAAGACATTTTCTAACGGGTGTGATTATGTATCAAATAAGGGGGTGGATACTGTGTCTGTAGGTAATACATTATATTATGTAAATAAGCAAGAAGGCAAAAGTCTCTATGTAAAAGGTGAACCAATAATAAATTTCTATGATCCATTAGTGTTCCCCTCTGATGAATTTGATGCATCAATATCTCAAGTCAATGAGAAGATTAATCAGAGTCTAGCATTTATCCGTAAATCAGATGAATTATTACATAATGTAAACGCTGGTAAATCCACTACAAATATCATGATAACCACTATAATTATAGTAATTATAGTAATATTGTTATCATTAATTGCAGTTGGACTGCTTCTATACTGCAAGGCCAGAAGCACACCAGTCACATTAAGTAAGGATCAACTGAGTGGTATAAATAATATTGCATTTAGTAAC
>AEO45899
ATGGAGTTGCCAATCCTCAAAACAAATGCAATTACCACAATCTTTGCTGCAGTCACACTCTGTTTCGCTTCCAGTCAAAACATCACTGAAGAATTTTATCAATCAACATGCAGTGCAGTTAGCAAAGGCTATCTTAGTGCTTTAAGAACTGGTTGGTATACTAGTGTTATAACTATAGAATTAAGTAATATCAAGGAAAATAAGTGTAATGGAACAGACGCTAAGGTAAAATTGATAAAACAAGAATTAGATAAATATAAAAATGCTGTAACAGAATTGCAGTTGCTCATGCAAAGCACACCAGCAGCCAACAATCGAGCCAGAAGAGAACTACCAAGGTTTATGAACTATACACTCAACAATACCAAAAATAACAATGTAACATTAAGCAAGAAAAGGAAAAGAAGATTTCTTGGCTTTTTGTTAGGTGTTGGATCTGCAATCGCCAGTGGCATTGCTGTATCTAAAGTCCTGCACCTAGAAGGGGAAGTGAACAAAATCAAAAGTGCTCTACTATCCACAAACAAGGCTGTAGTCAGCTTATCAAATGGAGTTAGTGTCTTAACCAGCAAAGTGTTAGACCTCAAAAACTATATAGATAAACAGTTGTTACCCATTGTGAACAAGCAAAGCTGCAGCATATCAAACATTGAAACTGTGATAGAATTCCAACAAAAGAACAACAGACTACTAGAGATTACCAGGGAATTTAGTGTTAATGCAGGTGTAACTACACCTGTAAGCACTTATATGTTAACAAATAGTGAATTATTATCATTAATCAATGATATGCCTATAACAAATGATCAGAAAAAGTTAATGTCCAACAATGTTCAAATAGTTAGACAGCAAAGTTACTCTATCATGTCCATAATAAAGGAGGAAGTCTTAGCATATGTAGTACAATTACCACTATATGGTGTAATAGATACACCTTGTTGGAAACTACACACATCCCCTCTATGCACAACCAACACAAAGGAAGGGTCCAACATCTGTTTAACAAGAACCGACAGAGGATGGTACTGTGACAATGCAGGATCAGTGTCTTTCTTCCCACAAGCTGAAACATGCAAAGTTCAATCAAATCGAGTATTTTGTGACACAATGAACAGTTTAACATTACCAAGTGAAGTAAATCTCTGCAACGTTGACATATTCAACCCTAAATATGATTGCAAAATTATGACTTCAAAAACAGATGTAAGCAGCTCCGTTATCACATCTCTAGGAGCCATTGTGTCATGCTATGGCAAAACTAAATGTACAGCATCCAATAAAAATCGTGGAATCATAAAGACATTTTCTAACGGGTGTGATTATGTATCAAATAAGGGGGTGGACACTGTATCTGTAGGTAATACATTATATTATGTAAATAAGCAAGAAGGAAAAAGTCTCTATGTAAAAGGTGAACCAATAATAAATTTCTATGACCCATTAGTGTTCCCTTCTGATGAATTTGATGCATCAATATCTCAAGTCAATGAGAAGATTAACCAGAGCTTAGCATTTATTCGTAAATCCGATGAATTATTACATAATGTAAATGTTGGTAAATCCACCACAAATATCATGATAACTACTATAATTATAGTGATTATAGTAATATTGTTATTATTAATTGCAGTTGGGCTGTTCCTATACTGCAAGGCAAGAAGCACACCAGTCACATTAAGCAAGGATCAACTGAGTGGTATAAATAATATTGCATTTAGCAAC
>AFM55475
ATGGAGTTGCCAATCCTCAAAACAAATGCTATTACCACAATCCTTGCTGCAGTCACACTCTGTTTCGCTTCCAGTCAAAACATCACTGAAGAATTTTATCAATCAACATGCAGTGCAGTTAGCAAAGGCTATCTTAGTGCTCTAAGAACTGGTTGGTATACTAGTGTTATAACTATAGAATTAAGTAATATCAAGGAAAATAAGTGTAATGGTACAGACGCTAAGGTAAAATTAATAAAACAAGAATTAGATAAATATAAAAATGCTGTAACAGAATTGCAGTTGCTCATGCAAAGCACACCAGCAGCCAACAGTCGAGCCAGAAGAGAACTACCAAGATTTATGAATTATACACTCAACAATACCAAAAACACCAATGTAACATTAAGCAAGAAAAGGAAAAGAAGATTTCTTGGATTTTTGTTAGGTGTTGGATCTGCAATCGCCAGTGGCATTGCCGTATCCAAGGTCCTGCACCTAGAAGGGGAAGTGAACAAAATCAAAAGTGCTCTACTATCCACAAACAAGGCTGTAGTCAGCTTATCTAATGGAGTTAGTGTCTTAACCAGCAAAGTGTTAGACCTCAAAAACTATATAGATAAACAGTTGTTACCTATTGTTAACAAGCAAAGCTGCAGCATATCAAACATTGAAACTGTGATAGAGTTCCAACAAAAGAACAACAGACTACTAGAGATTACCAGAGAATTTAGTGTTAATGCAGGTGTAACTACACCTGTAAGCACTTATATGTTAACTAATAGTGAGTTATTATCATTAATCAATGATATGCCTATAACAAATGATCAGAAAAAGTTAATGTCCAACAATGTTCAAATAGTTAGACAGCAAAGTTACTCTATCATGTCAATAATAAAGGAGGAAGTCTTAGCATATGTAGTACAATTACCACTATATGGTGTAATAGATACACCTTGTTGGAAACTACACACATCCCCTCTATGTACAACCAACACAAAGGAAGGATCCAACATCTGCTTAACAAGAACCGACAGAGGATGGTACTGTGACAATGCAGGATCAGTATCCTTTTTCCCACAAGCTGAAACATGTAAAGTTCAATCGAATCGGGTATTTTGTGACACAATGAACAGTTTAACATTACCAAGTGAGGTAAATCTCTGCAACATTGACATATTCAACCCCAAATATGATTGCAAAATTATGACTTCAAAAACAGATGTAAGCAGCTCCGTTATCACATCTCTAGGAGCCATTGTGTCATGCTATGGCAAAACCAAATGTACAGCATCCAATAAAAATCGTGGGATCATAAAGACATTTTCTAACGGGTGTGATTATGTATCAAATAAGGGGGTGGATACTGTGTCTGTAGGTAATACATTATATTATGTAAATAAGCAAGAAGGCAAAAGTCTCTATGTAAAAGGTGAACCAATAATAAATTTCTATGATCCATTAGTGTTCCCCTCTGATGAATTTGATGCATCAATATCTCAAGTCAATGAGAAAATTAATCAGAGTCTAGCATTTATCCGTAAATCAGATGAATTATTACATAATGTAAATGCTGGTAAATCCACCACAAATATCATGATAACTACTATAATTATAGTAATTATAGTAATATTGTTATCATTAATTGCAGTTGGACTACTTCTATACTGCAAGGCCAGAAGCACACCAGTCACATTAAGTAAGGATCAACTGAGTGGTATAAATAATATTGCATTTAGTAAC
>AGN28561
ATGGAGTTGCTGATCCATAGATCAAGTGCAATCTTCCTAACTCTTGCTATTAATGCATTGTACCTCACCTCAAGTCAGAACATAACTGAGGAGTTTTACCAATCGACATGTAGTGCAGTTAGCAGAGGTTACTTGAGTGCTTTAAGAACAGGTTGGTATACCAGTGTCATAACAATAGAATTAAGTAATATAAAAGAAACCAAATGCAATGGAACTGACACTAAAGTAAAACTTATAAAACAAGAATTAGATAAGTATAAGAATGCAGTAACAGAATTACAGTTACTTATGCAAAACACACCAGCTGTCAACAACCGGGCCAGAAGAGAAGCACCACAGTACATGAACTACACAATCAATACCACCAAAAACCTAAATGTATCAATAAGCAAGAAGAGGAAACGAAGATTTCTGGGCTTCTTGTTAGGTGTAGGATCTGCAATAGCAAGTGGTATAGCTGTATCCAAAGTTCTACACCTTGAAGGAGAAGTGAACAAGATCAAAAATGCTTTGCTGTCTACAAACAAAGCTGTAGTCAGTCTATCAAATGGGGTCAGTGTTTTAACCAGCAAAGTGTTAGATCTCAAGAATTATATAAACAACCAATTATTACCTATAGTAAATCAACAGAGTTGTCGCATTTCCAACATTGAAACAGTTATAGAATTCCAGCAGAAGAACAGCAGATTGTTGGAAATCACCAGAGAATTTAGTGTCAATGCAGGTGTAACGACACCTTTAAGCACTTACATGTTAACAAACAGTGAGTTACTATCATTAATCAATGATATGCCTATAACAAATGATCAGAAAAAATTAATGTCGAGCAATGTTCAGATAGTAAGGCAACAAAGTTATTCTATCATGTCTATAATAAAGGAAGAAGTCCTTGCATATGTTGTACAGCTACCTATCTATGGTGTAATTGATACACCTTGCTGGAAATTACACACATCACCTCTGTGCACCACCAACATCAAAGAAGGATCAAATATTTGTTTAACAAGGACTGATAGAGGATGGTACTGTGATAATGCAGGATCAGTATCCTTCTTTCCACAGGCTGACACTTGTAAAGTACAGTCCAATCGAGTATTTTGTGACACTATGAACAGTTTGACATTACCAAGTGAAGTCAGCCTTTGTAACACTGACATATTCAATTCCAAGTATGACTGCAAAATTATGACATCAAAAACAGACATAAGCAGCTCAGTAATTACTTCTCTAGGAGCCATAGTGTCATGCTATGGTAAAACTAAATGCACTGCATCCAACAAAAATCGTGGAATTATAAAGACATTTTCTAATGGTTGTGATTATGTGTCAAACAAAGGAGTAGATACTGTATCAGTGGGCAACACTTTATACTATGTCAACAAGCTGGAAGGCAAAAACCTTTATGTAAAAGGGGAACCTATAATAAATTACTATGACCCTCTAGTGTTTCCTTCTGATGAGTTTGATGCATCAATATCTCAAGTCAATGAAAAAATTAATCAAAGTTTAGCTTTTATTCGTAGATCCGATGAATTATTACATAATGTAAATACTGGAAAATCTACTACAAATATTATGATAACTGCAATTATTATAGTAATCATTGTAGTATTGTTATCATTAATAGCTATTGGTTTACTGTTGTATTGCAAAGCCAAAAACACACCAGTTACACTAAGCAAAGACCAACTAAGTGGAATCAATAATATTGCATTCAGCAAA
>AGN92848
ATGGAGTTGCCAATCCTCAAAACAAATGCTATTACCACAATCCTTGCTGCAGTCACACTCTGTTTCGCTTCCAGTCAAAACATCACTGAAGAATTTTATCAATCAACATGCAGTGCAGTTAGCAAAGGCTATCTTAGTGCTCTAAGAACTGGTTGGTATACTAGTGTTATAACTATAGAATTAAGTAATATCAAGGAAAATAAGTGTAATGGTACAGACGCTAAGGTAAAATTAATAAAACAAGAATTAGATAAATATAAAAATGCTGTAACAGAATTGCAGTTGCTCATGCAAAGCACACCAGCAGCCAACAGTCGAGCCAGAAGAGAACTACCAAGATTTATGAATTATACAATCAACAATACCAAAAACACCAATGTAACATTAAGTAAGAAAAGGAAAAGAAGATTTCTTGGATTTTTGTTAGGTGTTGGATCTGCAATCGCCAGTGGCATTGCCGTATCCAAGGTCCTGCACCTAGAAGGGGAAGTGAACAAAATCAAAAGTGCTCTACTATCCACAAACAAGGCTGTAGTCAGCTTATCTAATGGAGTCAGTGTCTTAACCAGCAAAGTGTTAGACCTCAAAAACTATATAGATAAACAGTTGTTACCTATTGTTAACAAGCAAAGCTGCAGCATATCAAACATTGAAACTGTGATAGAGTTCCAACAAAAGAACAACAGACTACTAGAGATTACCAGAGAATTTAGTGTTAATGCAGGTGTAACTACACCTGTAAGCACTTATATGTTAACTAATAGTGAGTTATTATCATTAATCAATGATATGCCTATAACAAATGATCAGAAAAAGTTAATGTCCAGCAATGTTCAAATAGTTAGACAGCAAAGTTACTCTATCATGTCAATAATAAAAGAGGAAGTCTTAGCATATGTAGTACAATTACCACTATATGGTGTAATAGATACTCCTTGTTGGAAACTACACACATCCCCTCTATGTACAACCAACACAAAGGAAGGATCCAACATCTGCTTAACAAGAACCGACAGAGGATGGTACTGTGACAATGCAGGATCAGTATCCTTTTTCCCACAAGCTGAAACATGTAAAGTTCAATCGAATCGGGTATTTTGTGACACAATGAACAGTTTAACATTACCAAGTGAGGTAAATCTCTGCAACATTGACATATTCAACCCCAAATATGATTGCAAAATTATGACTTCAAAAACAGATGTAAGCAGCTCCGTTATCACATCTCTAGGAGCCATTGTGTCATGCTATGGCAAAACCAAATGTACAGCATCCAATAAAAATCGTGGGATCATAAAGACATTCTCTAACGGGTGTGATTATGTATCAAATAAGGGGGTGGATACTGTGTCTGTAGGTAATACATTATATTATGTAAATAAGCAAGAAGGCAAAAGTCTCTATGTAAAAGGTGAACCAATAATAAATTTCTATGATCCATTATTGTTCCCCTCTGATGAATTTGATGCATCAATATCTCAAGTCAATGAGAAAATTAATCAGAGTCTAGCATTTATCCGTAAATCAGATGAATTATTACATAATGTAAATGCTGGTAAATCCACCACAAATATCATGATAACTACCATAATTATAGTAATTATAGTAATATTGTTAGCATTAATTGCAGTTGGACTGCTTCTATACTGCAAGGCCAGAAGCACACCAGTCACATTAAGTAAGGATCAACTGAGTGGTATAAATAATATTGCATTTAGTAAC
>AAB82446
ATGGAGCTGCTGATCCACAGGTTAAGTGCAATCTTCCTAACTCTTGCTATTAATGCATTGTACCTCACCTCAAGTCAGAACATAACTGAGGAGTTTTACCAATCGACATGTAGTGCAGTTAGCAGAGGTTATTTTAGTGCTTTAAGAACAGGTTGGTATACCAGTGTCATAACAATAGAATTAAGTAATATAAAAGAAACCAAATGCAATGGAACTGACACTAAAGTAAAACTTATAAAACAAGAATTAGATAAGTATAAGAATGCAGTGACAGAATTACAGCTACTTATGCAAAACACACCAGCTGCCAACAACCGGGCCAGAAGAGAAGCACCACAGTATATGAACTATACAATCAATACCACTAAAAACCTAAATGTATCAATAAGCAAGAAGAGGAAACGAAGATTTCTGGGCTTCTTGTTAGGTGTAGGATCTGCAATAGCAAGTGGTATAGCTGTATCCAAAGTTCTACACCTTGAAGGAGAAGTGAACAAGATCAAAAATGCTTTGTTATCTACAAACAAAGCTGTAGTCAGTCTATCAAATGGGGTCAGTGTTTTAACCAGCAAAGTGTTAGATCTCAAGAATTACATAAATAACCAATTATTACCCATAGTAAATCAACAGAGCTGTCGCATCTCCAACATTGGAACAGTTATAGAATTCCAGCAGAAGAACAGCAGATTGTTGGAAATCAACAGAGAATTCAGTGTCAATGCAGGTGTAACAACACCTTTAAGCACTTACATGTTAACAAACAGTGAGTTACTATCATTGATCAATGATATGCCCATAACAAATGATCAGAAAAAATTAATGTCAAGCAATGTTCAGATAGTAAGGCAACAAAGTTATTCTATCATGTCTATAATAAAGGAAGAAGTCCTTGCATATGTTGTACAGCTACCTATCTATGGTGTAATAGATACACCTTGCTGGAAATTACACACATCACCTCTATGCACCACCAACATCAAAGAAGGATCAAATATTTGTTTAACAAGGACTGATAGAGGATGGTATTGTGATAATGCAGGATCAGTATCCTTCTTTCCACAGGCTGACACTTGTAAAGTACAGTCCAATCGAGTATTTTGTGACACTATGAACAGTTTGACATTACCAAGTGAAGTCAGCCTTTGTAACACTGACATATTCAATTCCAAGTATGACTGCAAAATTATGACATCAAAAACAGACATAAGCAGCTCAGTAATTACTTCTCTTGGAGCTATAGTGTCATGCTATGGTAAAACTAAATGCACTGCATCCAACAAAAATCGTGGGATTATAAAGACATTTTCTAATGGTTGTGACTATGTGTCAAACAAAGGAGTAGATACTGTGTCAGTGGGCAACACTTTATACTATGTAAACAAGCTGGAAGGCAAGAACCTTTATGTAAAAGGGGAACCTATAATAAATTACTATGACCCTCTAGTGTTTCCTTCTGATGAGTTTGATGCATCAATATCTCAAGTCAATGAAAAAATCAATCAAAGTTTAGCTTTTATTCGTAGATCTGATGAATTACTACATAATGTAAATACTGGCAAATCTACTACAAATATTATGATAACTACAATTATTATAGTAATCATTGTAGTATTGTTATCATTAATAGCTATTGGTTTGCTGTTGTATTGCAAAGCCAAAAACACACCAGTTACACTAAGCAAAGACCAACTAAGTGGAATCAATAATATTGCATTCAGCAAA
>AFM95365
ATGGAGTTGCCAATCCTTAAAACAAATGCAATCACCACAATCCTTGCTGCAGTCACACTCTGTTTCGCTTCCAGTCAAAACATCACTGAAGAATTTTATCAATCAACATGCAGTGCAGTTAGCAAAGGCTATCTTAGTGCTCTAAGAACTGGTTGGTATACTAGTGTTATAACTATAGAATTAAGTAATATCAAGGAAAATAAGTGTAATGGAACAGACGCCAAGGTAAAATTGATAAAACAAGAATTAGACAAATACAAAAATGCTGTAACAGAATTGCAGTTGCTCATGCAAAGCACACCAGCAGCCAACAATCGGGCCAGAAGAGAACTGCCAAGGTTTATGAATTATACACTCAACAATACCAAAAATACCAATGTAACAGTAAGCAAGAAAAGGAAAAGAAGATTTCTTGGCTTTTTGTTAGGTGTTGGATCTGCAATCGCCAGTGGCATTGCTGTATCCAAGGTCCTGCACCTAGAAGGGGAAGTGAACAAAATCAAAAGTGCTCTGCTATCCACAAACAAGGCTGTAGTCAGCTTATCAAATGGAGTTAGTGTCTTAACCAGCAAAGTGTTAGACCTCAAAAACTATATAGATAAACAGTTATTACCCATTGTGAACAAGCAAAGCTGCAGCATATCAAACATTGAAACTGTGATAGAGTTCCAACAAAAGAACAATAGACTACTAGAGATTACCAGAGAATTTAGTGTTAATGCAGGTGTAACTACACCTGTAAGCACTTATATGTTAACTAATAGTGAATTATTATCATTAATCAATGATATGCCTATAACAAATGATCAGAAAAAGTTAATGTCCAACAATGTTCAAATAGTTAGACAGCAAAGTTACTCTATCATGTCCATAATAAAGGAGGAAGTCTTAGCATATGTGGTACAGTTACCACTGTATGGTGTAATAGATACACCCTGCTGGAAACTGCATACATCCCCTCTATGTACGACCAACACAAAGGAAGGGTCCAACATCTGCTTAACAAGAACTGATAGAGGATGGTACTGTGACAATGCAGGATCAGTATCTTTCTTCCCACAAGCTGAAACATGTAAAGTTCAATCGAATCGGGTATTTTGTGACACAATGAACAGTTTAACATTACCAAGTGAGGTAAATCTCTGCAACATTGACATATTCAACCCCAAATATGATTGCAAAATTATGACTTCAAAAACAGATGTAAGCAGCTCCGTTATCACATCTCTAGGAGCCATTGTGTCATGCTATGGCAAAACTAAATGTACAGCATCCAATAAAAATCGTGGGATCATAAAGACATTTTCTAATGGGTGTGATTATGTATCAAATAAGGGGGTAGACACTGTGTCTGTAGGTAATACATTATATTATGTAAATAAGCAAGAAGGCAAAAGTCTCTATGTAAAAGGTGAACCAATAATAAATTTCTATGACCCATTAGTGTTCCCCTCTGATGAATTTGATGCATCAATATCTCAAGTCAATGAGAAGATTAACCAGAGCCTAGCATTTATTCGTAAATACGATGAATTATTACATAATGTAAATGCTGGTAAATCCACCACAAATATCATGATAACTACTATAATTATAGTGATTATAGTAATATTGTTATCTTTAATTGCAGTTGGACTGCTCCTATACTGCAAGGCCAGAAGCACACCAGTCACATTAAGTAAGGATCAACTAAGTGGTATAAATAATATTGCATTTAGTAAC
>AGN28715
ATGGAGTTGCTGATCCATAGATCAAGTGCAATCCTCCTAACTCTTGCTATTAATGCATTGTACCTCACCTCAAGTCAGAACATAACTGAGGAGTTTTACCAATCGACATGTAGTGCAGTTAGCAGAGGTTACTTTAGTGCTTTAAGAACAGGTTGGTATACCAGTGTCATAACAATAGAATTAAGTAATATAAAAGAAACCAAATGCAATGGAACTGACACTAAAGTAAAACTTATAAAACAAGAATTAGATAAGTATAAGAATGCAGTAACAGAATTACAGTTACTTATGCAAAACACACCAGCTGCCAACAACCGGGCCAGAAGAGAAGCACCACAGTATATGAACTACACAATCAATACCACTAAAAACCTAAATGTATCAATAAGCAAGAAGAGGAAACGAAGATTTCTGGGCTTCTTGTTAGGTGTAGGATCTGCAATAGCAAGTGGTATAGCTGTATCCAAAGTTCTACACCTTGAAGGAGAAGTGAACAAGATCAAAAATGCTTTGCTGTCTACAAACAAAGCTGTAGTCAGTCTATCAAATGGGGTCAGTGTTTTAACCAGCAAAGTGTTAGATCTCAAGAATTATATAAACAACCAATTATTACCTATAGTAAATCAACAGAGTTGTCGCATTTCCAACATTGAAACAGTTATAGAATTCCAGCAGAAGAACAGCAGATTGTTGGAAATCACCAGAGAATTTAGTGTCAATGCAGGTGTAACGACACCTTTAAGCACTTACATGTTAACAAACAGTGAGTTACTATCATTAATCAATGATATGCCTATAACAAATGATCAGAAAAAATTAATGTCAAGCAATGTTCAGATAGTAAGGCAACAAAGTTATTCTATCATGTCTATAATAAAGGAAGAAGTCCTTGCATATGTTGTACAGCTACCTATCTATGGTGTAATAGATACACCTTGCTGGAAATTACACACATCACCTCTGTGCACCACCAACATCAAAGAAGGATCAAATATTTGTTTAACAAGGACTGATAGAGGATGGTACTGTGATAATGCAGGATCAGTATCCTTCTTTCCACAGGCTGACACTTGTAAAGTACAGTCCAATCGAGTATTTTGTGACACTATGAACAGTTTGACATTACCAAGTGAAGTCAGCCTTTGTAACACTGACATATTCAATTCCAAGTATGACTGCAAAATTATGACATCAAAAACAGACATAAGCAGCTCAGTAATTACTTCTCTAGGAGCTATAGTGTCATGCTATGGTAAAACTAAATGCACTGCATCCAACAAAAATCGTGGAATTATAAAGACATTTTCTAATGGTTGTGATTATGTGTCAAACAAAGGAGTAGATACTGTATCAGTGGGCAACACTTTATACTATGTCAACAAGCTGGAAGGCAAAAACCTTTATGTAAAAGGGGAACCTATAATAAATTACTATGACCCTCTAGTGTTTCCTTCTGATGAGTTTGATGCATCAATATCTCAAGTCAATGAAAAAATTAATCAAAGTTTAGCTTTTATTCGTAGATCCGATGAATTATTACATAATGTAAATACTGGAAAATCTACTACAAATATTATGATAACTGCAATTATTATAGTAATCATTGTAGTATTGTTATCATTAATAGCTATTGGTTTACTGTTGTATTGCAAAGCCAAAAACACACCAGTTACACTAAGCAAAGACCAACTAAGTGGAATCAATAATATTGCATTCAGCAAA
>AGN28649
ATGGAGTTGCTGATCCATAGATCAAGTGCAATCTTCCTAACTCTTGCTATTAATGCATTGTACCTCACCTCAAGTCAGAACATAACTGAGGAGTTTTACCAATCGACATGTAGTGCAGTTAGCAGAGGTTACTTGAGTGCTTTAAGAACAGGTTGGTATACCAGTGTCATAACAATAGAATTAAGTAATATAAAAGAAACCAAATGCAATGGAACTGACACTAAAGTAAAACTTATAAAACAAGAATTAGATAAGTATAAGAATGCAGTAACAGAATTACAGTTACTTATGCAAAACACACCAGCTGTCAACAACCGGGCCAGAAGAGAAGCACCACAGTACATGAACTACACAATCAATACCACTAAAAACCTAAATGTATCAATAAGCAAGAAGAGGAAACGAAGATTTCTGGGCTTCTTGTTAGGTGTAGGATCTGCAATAGCAAGTGGTATAGCTGTATCCAAAGTTCTACACCTTGAAGGAGAAGTGAACAAGATCAAAAATGCTTTGCTGTCTACAAACAAAGCTGTAGTCAGTCTATCAAATGGGGTCAGTGTTTTAACCAGCAAAGTGTTAGATCTCAAGAATTATATAAACAACCAATTATTACCTATAGTAAATCAACAGAGTTGTCGCATTTCCAACATTGAAACAGTTATAGAATTCCAGCAGAAGAACAGCAGATTGTTGGAAATCACCAGAGAATTTAGTGTCAATGCAGGTGTAACGACACCTTTAAGCACTTACATGTTAACAAACAGTGAGTTACTATCATTAATCAATGATATGCCTATAACAAATGATCAGAAAAAATTAATGTCAAGCAATGTTCAGATAGTAAGGCAACAAAGTTATTCTATCATGTCTATAATAAAGGAAGAAGTCCTTGCATATGTTGTACAGCTACCTATCTATGGTGTAATTGATACACCTTGCTGGAAATTACACACATCACCTCTGTGCACCACCAACATCAAAGAAGGATCAAATATTTGTTTAACAAGGACTGATAGAGGATGGTACTGTGATAATGCAGGATCAGTATCCTTCTTTCCACAGGCTGACACTTGTAAAGTACAGTCCAATCGAGTATTTTGTGACACTATGAACAGTTTGACATTACCAAGTGAAGTCAGCCTTTGTAACACTGACATATTCAATTCCAAGTATGACTGCAAAATTATGACATCAAAAACAGACATAAGCAGCTCAGTAATTACTTCTCTAGGAGCTATAGTGTCATGCTATGGTAAAACTAAATGCACTGCATCCAACAAAAATCGTGGAATTATAAAGACATTTTCTAATGGTTGTGATTATGTGTCAAACAAAGGAGTAGATACTGTATCAGTGGGCAACACTTTATACTATGTCAACAAGCTGGAAGGCAAAAACCTTTATGTAAAAGGGGAACCTATAATAAATTACTATGACCCTCTAGTGTTTCCTTCTGATGAGTTTGATGCATCAATATCTCAAGTCAATGAAAAAATTAATCAAAGTTTAGCTTTTATTCGTAGATCCGATGAATTATTACATAATGTAAATACTGGAAAATCTACTACAAATATTATGATAACTGCAATTATTATAGTAATCATTGTAGTATTGTTATCATTAATAGCTATTGGTTTACTGTTGTATTGCAAAGCCAAAAACACACCAGTTACACTAAGCAAAGACCAACTAAGTGGAATCAATAATATTGCATTCAGCAAA
>AFM95400
ATGGAGTTGCCAATCCTCAAAACAAATGCAATTACCACAATCCTTGCTGCAGTCACACTCTGTTTCGCTTCCAGTCAAAACATCACTGAAGAATTTTATCAATCAACATGCAGTGCAGTTAGCAAAGGCTATCTTAGTGCTTTAAGAACTGGTTGGTATACTAGTGTTATAACTATAGAATTAAGTAATATCAAAGAAAATAAGTGTAATGGAACAGATGCTAAGGTAAAATTGATAAAACAAGAATTAGATAAATATAAAAATGCTGTAACAGAATTGCAGTTGCTCATGCAAAGCACATCAGCAGCCAACAATCGAGCCAGAAGAGAACTACCAAGGTTTATGAATTATACACTCAACAATACCAAAAATAACAATGTAACATTAAGCAATAAAAGGAAAAGAAGATTTCTTGGCTTTTTGTTAGGTGTTGGATCTGCAATCGCCAGTGGCATTGCTGTATCTAAAGTCCTGCACTTAGAAGGGGAAGTGAACAAAATCAAAAGTGCTCTACTATCCACAAACAAGGCTGTAGTCAGCTTATCAAATGGAGTTAGTGTCTTAACCAGCAAAGTGTTAGACCTCAAAAACTATATAGATAAACAGTTGTTACCCATTGTGAACAAGCAAAGCTGCAGCATATCAAACATTGAAACTGTGATAGAATTCCAACAAAAGAACAACAGACTACTAGAGATTACCAGAGAATTTAGTGTTAATGCAGGTGTAACTACACCTGTAAGCACTTATATGTTAACAAATAGTGAATTATTATCATTAATCAATGATATGCCTATAACAAATGATCAGAAAAAGTTAATGTCCAACAATGTTCAAATAGTTAGACAGCAAAGTTACTCTATCATGTCCATAATAAAGGAGGAAGTCTTAGCATATGTAGTTCAATTACCACTATATGGTGTAATAGATACACCTTGTTGGAAACTACACACATCCCCTCTATGCACAACCAACACAAAGGAAGGGTCCAACATCTGTTTAACAAGAACCGACAGAGGATGGTACTGTGACAATGCAGGATCAGTGTCTTTCTTCCCACAAGCTGAAACATGCAAAGTTCAATCGAATCGAGTATTTTGTGACACAATGAACAGTTTAACATTACCAAGTGAAGTAAATCTCTGCAACATTGACATATTCAACCCTAAATATGATTGCAAAATTATGACTTCAAAAACAGATGTGAGCAGCTCCGTTATCACATCTCTAGGAGCCATTGTGTCATGCTATGGTAAAACTAAATGTACAGCATCCAATAAAAATCGTGGAATCATAAAGACATTTTCTAACGGGTGTGATTATGTATCAAATAAGGGGGTGGACACTGTATCTGTAGGTAATACATTATATTATGTAAATAAGCAAGAAGGAAAAAGTCTCTATGTAAAAGGTGAACCAATAATAAATTTCTATGACCCATTAGTGTTCCCTTCTGATGAATTTGATGCATCAATATCTCAAGTCAATGAGAAGATTAACCAGAGCCTAGCATTTATTCGTAAATCCGATGAATTATTACATAATGTAAATGTTGGTAAATCCACCACAAATATCATGATAACTACTATAATTATAGTGATTATAGTAATATTGTTATTATTAATTGCAGTTGGGCTGTTCCTATACTGCAAGGCCAGAAGCACACCAGTCACACTAAGCAAGGATCAACTGAGTGGTATAAATAATATTGCATTTAGTAAC
>AGN28484
ATGGAGTTGCTGATCCATAGATCAAGTGCAATCTTCCTAACTTTTGCTATTAATGCATTGTACCTCACCTCAAGTCAGAACATAACTGAGGAGTTTTACCAATCGACATGTAGTGCAGTTAGCAGAGGTTACTTGAGTGCTTTAAGAACAGGTTGGTATACCAGTGTCATAACAATAGAATTAAGTAATATAAAAGAAACCAAATGCAATGGAACTGACACTAAAGTAAAACTTATAAAACAAGAATTAGATAAGTATAAGAATGCAGTAACAGAATTACAGTTACTTATGCAAAACACACCAGCTGCCAACAACCGGGCTAGAAGAGAAGCACCACAGTATATGAACTACACAATCAATACCACTAAAAACCTAAATGTATCAATAAGCAAGAAGAGGAAACGAAGATTTCTGGGCTTCTTGTTAGGTGTAGGATCTGCAATAGCGAGTGGTATAGCTGTATCCAAAGTTCTACACCTTGAAGGAGAAGTGAACAAGATCAAAAATGCTTTGCTGTCTACAAACAAAGCTGTAGTCAGTCTATCAAATGGGGTCAGTGTTTTAACCAGCAAAGTGTTAGATCTCAAGAATTATATAAACAACCAATTATTACCTATAGTAAATCAACAGAGTTGTCGCATTTCCAACATTGAAACAGTTATAGAATTCCAGCAGAAGAACAGCAGATTGTTGGAAATCACCAGAGAATTTAGTGTCAATGCAGGTGTAACAACACCTTTAAGCACCTACATGTTAACAAACAGTGAGTTACTATCATTAATCAATGACATGCCTATAACAAATGATCAGAAAAAATTAATGTCAAGCAATGTTCAGATAGTAAGGCAACAAAGTTATTCTATCATGTCTATAATAAAGGAAGAAGTCCTTGCATATGTTGTACAGCTACCTATCTATGGTGTAATTGATACACCTTGCTGGAAATTACACACATCACCTCTGTGCACCACCAACATCAAAGAAGGATCAAATATTTGTTTAACAAGGACTGATAGAGGATGGTACTGTGATAATGCAGGATCAGTATCCTTCTTTCCACAGGCTGACACTTGTAAAGTACAGTCCAATCGAGTATTTTGTGACACTATGAACAGTTTGACATTACCAAGTGAAGTCAGTCTTTGTAACACTGACATATTCAATTCCAAGTATGACTGCAAAATTATGACATCAAAAACAGACATAAGCAGCTCAGTAATTACTTCTCTAGGAGCTATAGTGTCATGCTATGGTAAAACTAAATGCACTGCATCCAACAAAAATCGTGGAATTATAAAGACATTTTCTAATGGTTGTGATTATGTGTCAAACAAAGGAGTAGATACTGTATCAGTGGGCAACACTTTATACTATGTCAACAAGCTGGAAGGAAAAAACCTTTATGTAAAAGGGGAACCTATAATAAATTACTATGACCCTCTAGTGTTTCCTTCTGATGAGTTTGATGCATCAATATCTCAAGTCAATGAAAAAATTAATCAAAGTTTAGCTTTTATTCGTAGATCCGATGAATTATTACATAATGTAAATACTGGAAAATCTACTACAAATATTATGATAACTGCAATTATTATAGTAATCATTGTAGTATTGTTATCATTAATAGCTATTGGTTTACTGTTGTATTGCAAAGCCAAAAACACACCAGTTACACTAAGCAAAGACCAACTAAGTGGAATCAATAATATTGCATTCAGCAAA
>AGN28550
ATGGAGTTGCTGATCCATAGATCAAGTGCAATCTTCCTAACTCTTGCTATTAATGCATTGTACCTCACCTCAAGTCAGAACATAACTGAGGAGTTTTACCAATCGACATGTAGTGCAGTTAGCAGAGGTTACTTTAGTGCTTTAAGAACAGGTTGGTATACTAGTGTCATAACAATAGAATTAAGTAATATAAAAGAAACCAAATGCAATGGAACTGACACTAAAGTAAAACTTATAAAACAAGAATTAGATAAGTATAAGAATGCAGTAACAGAATTACAGTTACTTATGCAAAACACACCAGCTGCCAACAACCGAGCCAGAAGAGAAGCACCACAGTATATGAACTACACAATCAATACCACTAAAAACCTAAATGTATCAATAAGCAAGAAGAGGAAACGAAGATTTCTGGGCTTCTTGTTAGGTGTAGGATCTGCAATAGCAAGTGGCATAGCTGTATCCAAAGTTCTACACCTTGAAGGAGAAGTGAACAAGATCAAAAATGCTTTGCTGTCTACAAACAAAGCTGTAGTCAGTCTATCAAATGGGGTCAGTGTTTTAACCAGCAAAGTGTTAGATCTCAAGAATTATATAAACAACCAATTATTACCTATAGTAAATCAACAGAGTTGTCGCATCTCCAACATTGAAACAGTTATAGAATTCCAGCAGAAGAACAGCAGATTGTTGGAAATCACCAGAGAATTTAGTGTCAATGCAGGTGTAACGACACCTTTAAGCACTTACATGTTAACAAACAGTGAGTTACTATCATTAATCAATGATATGCCTATAACAAATGATCAGAAGAAATTAATGTCAAGCAATGTTCAGATAGTAAGGCAACAAAGTTATTCTATCATGTCTATAATAAAGGAAGAAGTCCTCGCATATGTTGTACAGCTACCTATCTATGGTGTAATAGATACACCTTGCTGGAAATTACACACATCACCTCTGTGCACCACCAACATCAAAGAAGGATCAAATATTTGTTTAACAAGGACTGATAGAGGATGGTACTGTGATAATGCAGGATCAGTATCCTTCTTTCCACAGGCTGACACTTGTAAAGTACAGTCCAATCGAGTATTTTGTGACACTATGAACAGTTTGACATTACCAAGTGAAGTCAGCCTTTGTAACACTGACATATTCAATTCCAAGTATGATTGCAAAATTATGACATCAAAAACAGACATAAGCAGCTCAGTAATTACTTCTCTAGGAGCTATAGTGTCATGCTATGGTAAAACTAAATGCACTGCATCCAACAAAAATCGTGGAATTATAAAGACATTTTCTAATGGTTGTGATTATGTGTCAAACAAAGGAGTAGATACTGTATCAGTGGGCAACACTTTATACTATGTCAACAAGCTGGAAGGCAAAAACCTTTATGTAAAAGGGGAACCTATAATAAATTACTATGACCCTCTAGTGTTTCCTTCTGATGAGTTTGATGCATCAATATCTCAAGTCAATGAAAAAATTAATCAAAGTTTAGCTTTTATTCGTAGATCCGATGAATTATTACATAATGTAAATACTGGAAAATCTACTACAAATATTATGATAACTGCAATTATTATAGTAATCATTGTAGTATTGTTATCATTAATAGCTATTGGTTTACTGTTGTATTGCAAAGCCAAAAACACACCAGTTACACTAAGCAAAGACCAACTAAGTGGAATCAATAATATTGCATTCAGCAAA
>AFM55310
ATGGATTTGCCAATCCTCAAAACAAATGCAATTACCGCAATCCTTGCTGCAGTCTCACTCTGTTTCGCTTCCAGTCAAAACATCACTGAAGAATTTTATCAATCAACATGCAGTGCAGTTAGCAAAGGCTATCTTAGTGCTTTAAGAACTGGTTGGTATACTAGTGTTATAACTATAGAATTAAGTAATATCAAGGAAAATAAGTGTAATGGAACAGACGCTAAGGTAAAATTGATAAAACAAGAATTAGATAAATATAAAAATGCTGTAACAGAATTGCAGTTGCTCATGCAAAGCACACCAGCAGCCAACAATCGAGCCAGAAGAGAACTACCAAGGTTTATGAATTATACACTCAACAATACCAAAAATAACAATGTAACATTAAGCAAGAAAAGGAAAAGAAGATTTCTTGGCTTTTTGTTAGGTGTTGGATCTGCAATCGCCAGTGGCATTGCTGTATCTAAAGTCCTGCACCTAGAAGGGGAAGTGAACAAAATCAAAAGTGCTCTACTATCCACAAACAAGGCTGTAGTCAGCTTATCAAATGGAGTTAGTGTCTTAACCAGCAAAGTGTTAGACCTCAAAAACTATATAGATAAACAGTTGTTACCCATTGTGAACAAGCAAAGCTGCAGCATATCAAACATTGAAACTGTGATAGAATTCCAACAAAAGAACAACAGACTACTAGAGATTACCAGGGAATTTAGTGTTAATGCAGGTGTAACTACACCTGTAAGCACTTATATGTTAACAAATAGTGAATTATTATCATTAATCAATGATATGCCTATAACAAATGATCAGAAAAAGTTAATGTCCAACAATGTTCAAATAGTTAGACAGCAAAGTTACTCTATCATGTCCATAATAAAGGAGGAAGTCTTAGCATATGTAGTACAATTACCACTATATGGTGTAATAGATACACCTTGTTGGAAACTACACACATCCCCTCTATGCACAACCAACACAAAGGAAGGGTCCAACATCTGTTTAACAAGAACCGACAGAGGATGGTACTGTGACAATGCAGGATCAGTTTCTTTCTTCCCACAAGCTGAAACATGCAAAGTTCAATCGAATCGAGTATTTTGTGACACAATGAACAGTTTAACATTACCAAGTGAAGTAAATCTCTGCAACATTGACATATTCAACCCTAAATATGATTGCAAAATTATGACTTCAAAAACAGATGTAAGCAGCTCCGTTATCACATCTCTAGGAGCCATTGTGTCATGCTATGGCAAAACTAAATGTACAGCATCTAATAAAAATCGTGGAATCATAAAGACATTTTCTAACGGGTGTGATTATGTATCAAATAAGGGGGTGGACACTGTATCTGTAGGTAATACATTATATTATGTAAATAAGCAAGAAGGAAAAAGTCTCTATGTAAAAGGTGAACCAATAATAAATTTCTATGACCCATTAGTGTTCCCTTCTGATGAATTTGATGCATCAATATCTCAAGTCAATGAGAAGATTAACCAGAGCCTAGCATTTATTCGTAAATCCGATGAATTATTACATAATGTAAATGTTGGTAAATCCACCACAAATATCATGATAACTACTATAATTATAGTGATTATAGTAATATTGTTATTATTAATTGCAGTTGGGCTGTTCCTATACTGCAAGGCCAGAAGCACACCAGTCACACTAAGCAAGGATCAACTGAGTGGTATAAATAATATTGCATTTAGTAAC
>AAC57027
ATGGAGTTGCCAATCCTCAAAACAAATGCAATTACCGCAATCCTTGCTGCAGTCACACTCTGTTTTGCTTCCAGTCAAAACATCACTGAAGAATTTTATCAATCAACATGCAGTGCAGTCAGCAAAGGCTATCTTAGTGCTCTAAGAACTGGTTGGTATACTAGTGTTATAACTATAGAATTAAGTAATATCAAGGAAAATAAGTGTAATGGAACAGATGCTAAGGTAAAATTGATAAAACAAGAATTAGATAAATATAAAAGTGCTGTAACAGAATTGCAGTTGCTCATGCAAAGCACACCGGCAACCAACAATCGAGCCAGAAGAGAACTACCAAGGTTTATGAATTATACACTCAACAATACCAAAAATACCAATGTAACATTAAGCAAGAAAAGGAAAAGAAGATTTCTTGGCTTTTTGTTAGGTGTTGGATCTGCAATCGCCAGTGGCATTGCTGTATCTAAGGTCCTGCACCTAGAAGGGGAAGTGAACAAGATCAAAAGTGCTCTACTATCCACAAACAAGGCTGTAGTCAGCTTATCAAATGGAGTTAGTGTCTTAACCAGCAAAGTGTTAGACCTCAAAAACTATATAGATAAACAGTTGTTACCTATTGTGAACAAGCAAAGCTGTAGCATATCAAACATTGAAACTGTGATAGAGTTCCAACAAAAGAACAACAGACTACTAGAGATTACCAGGGAATTTAGTGTTAATGCAGGTGTAACTACACCTGTAAGCACTTATATGTTAACAAATAGTGAATTATTATCATTAATCAATGATATGCCTATAACAAATGATCAGAAAAAGTTAATGTCCAACAATGTTCAAATAGTTAGACAGCAAAGTTACTCTATCATGTCCATAATAAAGGAGGAAGTCTTAGCATATGTAGTACAATTACCACTATATGGTGTAATAGATACACCTTGTTGGAAACTACACACATCCCCTCTATGTACAACCAACACAAAGGAAGGGTCCAACATCTGTTTAACAAGAACCGACAGAGGATGGTACTGTGACAATGCAGGATCAGTATCTTTCTTCCCACTAGCTGAAACATGTAAAGTTCAATCGAATCGAGTATTTTGTGACACAATGAACAGTTTAACATTACCAAGTGAAGTAAATCTCTGCAACATTGACATATTCAACCCCAAATATGATTGCAAAATTATGACTTCAAAAACAGATGTAAGCAGCTCCGTTATCACATCTCTAGGAGCCATTGTGTCATGCTATGGCAAAACTAAATGTACAGCATCCAATAAAAATCGTGGAATCATAAAGACATTTTCTAACGGGTGCGATTATGTATCAAATAAGGGGGTGGACACTGTGTCTGTAGGTAATACATTATATTATGTAAATAAGCAAGAAGGCAAAAGTCTCTATGTAAAAGGTGAACCAATAATAAATTTCTATGACCCATTAGTGTTCCCCTCTGATGAATTTGATGCATCAATATCTCAAGTCAATGAGAAGATTAACCAGAGCCTAGCATTTATTCGTAAATCCGATGAATTATTACATAATGTAAATGCTGGTAAATCCACCACAAATATCATGATAACTACTATAATTATAGTGATTATAGTAATATTGTTATCATTAATTGCCGTTGGACTGCTCCTATACTGCAAGGCCAGAAGCACACCAGTCACACTAAGCAAGGATCAACTGAGTGGTATAAATAATATTGCATTTAGTAAC
>AFM55486
ATGGAGTTGCCAATCCTCAAAACAAATGCTATTACCACAATCCTTGCTGCAGTCACACTCTGTTTCGCTTCCAGTCAAAACATCACTGAAGAATTTTATCAATCAACATGCAGTGCAGTTAGCAAAGGCTATCTTAGTGCTCTAAGAACTGGTTGGTATACTAGTGTTATAACTATAGAATTAAGTAATATCAAGGAAAATAAGTGTAATGGTACAGACGCTAAGGTAAAATTAATAAAACAAGAATTAGATAAATATAAAAATGCTGTAACAGAATTGCAGTTGCTCATGCAAAGCACACCAGCAGCCAACAGTCGAGCCAGAAGAGAACTACCAAGATTTATGAATTATACACTCAACAATACCAAAAACACCAATGTAACATTAAGCAAGAAAAGGAAAAGAAGATTTCTTGGATTTTTGTTAGGTGTTGGATCTGCAATCGCCAGTGGCATTGCCGTATCCAAGGTCCTGCACCTAGAAGGGGAAGTGAACAAAATCAAAAGTGCTCTACTATCCACAAACAAGGCTGTAGTCAGCTTATCTAATGGAGTTAGTGTCTTAACCAGCAAAGTGTTAGACCTCAAAAACTATATAGATAAACAGTTGTTACCTATTGTTAACAAGCAAAGCTGCAGCATATCAAACATTGAAACTGTGATAGAGTTCCAACAAAAGAACAACAGACTACTAGAGATTACCAGAGAATTTAGTGTTAATGCAGGTGTAACTACACCTGTAAGCACTTATATGTTAACTAATAGTGAGTTATTATCATTAATCAATGATATGCCTATAACAAATGATCAGAAAAAGTTAATGTCCAACAATGTTCAAATAGTTAGACAGCAAAGTTACTCTATCATGTCAATAATAAAGGAGGAAGTCTTAGCATATGTAGTACAATTACCACTATATGGTGTAATAGATACACCTTGTTGGAAACTACACACATCCCCTCTATGTACAACCAACACAAAGGAAGGATCCAACATCTGCTTAACAAGAACCGACAGAGGATGGTACTGTGACAATGCAGGATCAGTATCCTTTTTCCCACAAGCTGAAACATGTAAAGTTCAATCGAATCGGGTATTTTGTGACACAATGAACAGTTTAACATTACCAAGTGAGGTAAATCTCTGCAACATTGACATATTCAACCCCAAATATGATTGCAAAATTATGACTTCAAAAACAGATGTAAGCAGCTCCGTTATCACATCTCTAGGAGCCATTGTGTCATGCTATGGCAAAACCAAATGTACAGCATCCAATAAAAATCGTGGGATCATAAAGACATTTTCTAACGGGTGTGATTATGTATCAAATAAGGGGGTGGATACTGTGTCTGTAGGTAATACATTATATTATGTAAATAAGCAAGAAGGCAAAAGTCTCTATGTAAAAGGTGAACCAATAATAAATTTCTATGATCCATTAGTGTTCCCCTCTGATGAATTTGATGCATCAATATCTCAAGTCAATGAGAAAATTAATCAGAGTCTAGCATTTATCCGTAAATCAGATGAATTATTACATAATGTAAATGCTGGTAAATCCACCACAAATATCATGATAACTACTATAATTATAGTAATTATAGTAATATTGTTATCATTAATTGCAGTTGGACTACTTCTATACTGCAAGGCCAGAAGCACACCAGTCACATTAAGTAAGGATCAACTGAGTGGTATAAATAATATTGCATTTAGTAAC
>AEQ63367
ATGGAGTTGCCAATCCTCAAAACAAATGCTATTACCACAATCCTTGCTGCAGTCACACTCTGTTTCGCTTCCAGTCAAAACATCACTGAAGAATYTTATCAATCAACATGCAGTGCAGTTAGCAAAGGCTATCTTAGTGCTCTAAGAACTGGTTGGTATACTAGTGTTATAACTATAGAATTAAGTAATATCAAGGAAAATAAGTGTAATGGTACAGACGCTAAGGTAAAATTAATAAAACAAGAATTAGATAAATATAAAAATGCTGTAACAGAATTGCAGTTGCTCATGCAAAGCACACCAGCGGCCAACAGTCGAGCCAGAAGAGAACTACCAAGATTTATGAATTATACACTCAACAATACCAAAAACACCAATGTAACATTAAGCAAGAAAAGGAAAAGAAGATTTCTTGGATTTTTGTTAGGTGTTGGATCTGCAATCGCCAGTGGCATTGCCGTATCCAAGGTCCTGCACCTAGAAGGGGAAGTGAACAAAATCAAAAGTGCTCTACTATCCACAAACAAGGCTGTAGTCAGCTTATCTAATGGAGTCAGTGTCTTAACCAGCAAAGTGTTAGACCTCAAAAACTATATAGATAAACAGTTGTTACCTATTGTTAACAAGCAAAGCTGCAGCATATCAAACATTGAAACTGTGATAGAGTTCCAACAAAAGAACAACAGACTACTAGAGATTACCAGAGAATTTAGTGTTAATGCAGGTGTAACTACACCTGTAAGCACTTATATGTTAACTAATAGTGAGTTATTATCATTAATCAATGATATGCCTATAACAAATGATCAGAAAAAGTTAATGTCCAACAATGTTCAAATAGTTAGACAGCAAAGTTACTCTATCATGTCAATAATAAAGGAGGAAGTCTTAGCATACGTAGTACAATTACCACTATATGGTGTAATAGATACACCTTGTTGGAAACTACACACATCCCCTCTATGTACAACCAACACAAAGGAAGGATCCAACATCTGCTTAACAAGAACCGACAGAGGATGGTACTGTGACAATGCAGGATCAGTATCCTTTTTCCCACAAGCTGAAACATGTAAAGTTCAATCGAATCGGGTATTTTGTGACACAATGAACAGTTTAACATTACCAAGTGAGGTAAATCTCTGCAACATTGACATATTCAACCCCAAATATGATTGCAAAATTATGACATCAAAAACAGATGTAAGCAGCTCCGTTATCACATCTCTAGGAGCCATTGTGTCATGTTATGGCAAAACCAAATGTACAGCATCCAATAAAAATCGTGGGATCATAAAGACATTTTCTAACGGGTGTGATTATGTATCAAATAAGGGGGTGGATACTGTGTCTGTAGGTAATACATTATATTATGTAAATAAGCAAGAAGGCAAAAGTCTCTATGTAAAAGGTGAACCAATAATAAATTTCTATGATCCATTAGTGTTCCCCTCTGATGAATTTGATGCATCAATATCTCAAGTCAATGAGAAGATTAATCAGAGTCTAGCATTTATCCGTAAATCAGATGAATTATTACATAATGTAAATGCTGGTAAATCCACCACCAATATCATGATAACTACTATAATTATAGTAATTATAGTAATATTGTTATCATTAATTGCAGTTGGACTGCTTCTATACTGCAAGGCCAGAAGCACACCAGTCACATTAAGTAAGGATCAACTGAGTGGTATAAATAATATTGCATTTAGTAAC
>AFI25262
ATGGAGTTGCTGATCCATAGATCAAGTGCAATCTTCCTAACTCTTGCTATTAATGCATTGTACCTCACCTCAAGTCAGAACATAACTGAGGAGTTTTACCAATCGACATGTAGTGCAGTTAGCAGAGGTTACTTTAGTGCTTTAAGAACGGGTTGGTATACCAGTGTCATAACAATAGAATTAAGTAATATAAAAGAAATCAAATGCAATGGAACTGACACTAAAGTAAAACTTATAAAACAAGAATTAGATAAGTATAAGAATGCAGTAACAGAACTACAGCTACTTATGCAAAACACACCAGCTGCCAACAACCGGGCCAGAAGAGAAGCACCACAGTATATGAACTACACAATCAATACCACTAAAAACCTAAATGTATCAATAAGCAAGAAGAGGAAACGAAGATTTCTGGGCTTCTTGTTAGGTGTAGGATCTGCAATAGCAAGTGGTATAGCTGTATCCAAAGTTCTACACCTTGAAGGAGAAGTGAACAAGATCAAAAATGCTTTGCTGTCTACAAACAAAGCTGTAGTCAGTCTATCAAATGGGGTCAGTGTTTTAACCAGCAAAGTGTTAGATCTTAAGAATTATATAAACAACCAATTATTACCCATAGTAAATCAACAGAGTTGTCGCATTTCCAACATCGAAACAGTTATAGAATTCCAGCAGAAGAACAGCAGATTGTTGGAAATCACCAGAGAATTTAGTGTCAATGCAGGTGTAACGACACCTTTAAGCACTTACATGTTAACAAACAGTGAGTTACTATCATTGATCAATGATATGCCTATAACAAATGATCAGAAAAAATTAATGTCAAGCAATGTTCAGATAGTAAGGCAACAAAGTTATTCTATCATGTCTATAATAAAGGAAGAAGTCCTTGCATATGTTGTACAGCTACCTATCTATGGTGTAATAGATACACCTTGCTGGAAATTACACACATCACCTCTATGCACCACCAACATCAAAGAGGGATCAAATATTTGTTTAACAAGGACTGATAGAGGATGGTACTGTGATAATGCAGGATCAGTATCCTTCTTTCCACAGGCTGACACTTGTAAAGTACAGTCCAATCGAGTATTTTGTGACACTATGAACAGTTTGACATTACCAAGTGAAGTCAGCCTTTGTAACACTGACATATTCAATTCCAAGTATGACTGCAAAATTATGACATCAAAAACAGACATAAGCAGCTCAGTAATTACTTCTCTAGGAGCTATAGTGTCATGCTATGGTAAAACTAAATGCACTGCATCCAACAAAAATCGTGGAATTATAAAGACATTTTCTAATGGTTGTGATTATGTGTCAAACAAAGGAGTAGATACTGTATCAGTGGGCAACACTTTATACTATGTCAACAAGCTGGAAGGCAAAAACCTTTATGTAAAAGGGGAACCTATAATAAATTACTATGACCCTCTAGTGTTTCCTTCTGATGAGTTTGATTCATCAATATCTCAAGTCAATGAAAAAATCAATCAAAGTTTAGCTTTTATTCGTAGATCCGATGAATTATTACATAATGTAAATACTGGCAAATCTACTACAAATATTATGATAACTGCAATTATTATAGTAATCATTGTAGTATTGTTATCATTAATAGCTATTGGTTTACTGTTGTATTGCAAAGCCAAAAACACACCAGTTACACTAAGCAAAGACCAACTAAGTGGAATCAATAATATTGCATTCAGCAAA
>AFM55409
ATGGAGTTGCCAATCCTCAAAACAAATGCAATTACCACAATCTTTGCTGCAGTCACACTCTGTTTCGCTTCCAGTCAAAACATCACTGAAGAATTTTATCAATCAACATGCAGTGCAGTTAGCAAAGGCTATCTTAGTGCTTTAAGAACTGGTTGGTATACTAGTGTTATAACTATAGAATTAAGTAATATCAAGGAAAATAAGTGTAATGGAACAGACGCTAAGGTAAAATTGATAAAACAAGAATTAGATAAATATAAAAATGCTGTAACAGAATTGCAGTTGCTCATGCAAAGCACACCAGCAGCCAACAATCGAGCCAGAAGAGAACTACCAAGGTTTATGAATTATACACTCAACAATACCAAAAATAACAATGTAACATTAAGCAAGAAAAGGAAAAGAAGATTTCTTGGCTTTTTGTTAGGTGTTGGATCTGCAATCGCCAGTGGCATTGCTGTATCTAAAGTCCTGCACCTAGAAGGGGAAGTGAACAAAATCAAAAGTGCTCTACTATCCACAAACAAGGCTGTAGTCAGCTTATCAAATGGAGTTAGTGTCTTAACTAGCAAAGTGTTAGACCTCAAAAACTATATAGATAAACAGTTGTTACCCATTGTGAACAAGCAAAGCTGCAGCATATCAAACATTGAAACTGTGATAGAATTCCAACAAAAGAACAACAGACTACTAGAGATTACCAGGGAATTTAGTGTTAATGCAGGTGTAACTACACCTGTAAGCACTTATATGTTAACAAATAGTGAATTATTATCATTAATCAATGATATGCCTATAACAAATGATCAGAAAAAGTTAATGTCCAACAATGTTCAAATAGTTAGACAGCAAAGTTACTCTATCATGTCCATAATAAAGGAGGAAGTCTTAGCATATGTAGTACAATTACCACTATATGGTGTAATAGATACACCTTGTTGGAAACTACACACATCCCCTCTATGCACAACCAACACAAAGGAAGGGTCCAACATCTGTTTAACAAGAACCGACAGAGGATGGTACTGTGACAATGCAGGATCAGTGTCTTTCTTCCCACAAGCTGAAACATGCAAAGTTCAATCGAATCGAGTATTTTGTGACACAATGAACAGTTTAACATTACCAAGTGAAGTAAATCTCTGCAACATTGACATATTCAACCCCAAATATGATTGCAAAATTATGACTTCAAAAACAGATGTAAGCAGCTCCGTTATCACATCTCTAGGAGCCATTGTGTCATGCTATGGCAAAACTAAATGTACAGCATCCAATAAAAATCGTGGAATCATAAAGACATTTTCTAACGGGTGTGATTATGTATCAAATAAGGGGGTGGACACTGTATCTGTAGGTAATACATTATATTATGTAAATAAGCAAGAAGGAAAAAGTCTCTATGTAAAAGGTGAACCAATAATAAATTTCTATGACCCATTAGTGTTCCCTTCTGATGAATTTGATGCATCAATATCTCAAGTCAATGAGAAGATTAACCAGAGCTTAGCATTTATTCGTAAATCCGATGAATTATTACATAATGTAAATGTTGGTAAATCCACCACAAATATCATGATAACTACTATAATTATAGTGATTATAGTAATATTGTTATTATTAATTGCAGTTGGGCTGTTCCTATACTGCAAGGCCAGAAGCACACCAGTCACACTAAGCAAGGATCAACTGAGTGGTATAAATAATATTGCATTTAGTAAC
>AFM55563
ATGGAGTTGCCAATCCTCAAAACAAATGCTATTACCACAATCCTTGCTGCAGTCACACTCTGTTTCGCTTCCAGTCAAAACATCACTGAAGAATTTTATCAATCAACATGCAGTGCAGTTAGCAAAGGCTATCTTAGTGCTCTAAGAACTGGTTGGTATACTAGTGTCATAACTATAGAATTAAGTAATATCAAGGAAAATAAGTGTAATGGTACAGACGCTAAGGTAAAATTAATAAAACAAGAATTAGATAAATATAAAAATGCTGTAACAGAATTGCAGTTGCTCATGCAAAGCACACAAGCGGCCAACAGTCGAGCCAGAAGAGAACTACCAAGATTTATGAATTATACACTCAACAATACCAAAAACACCAATGTAACATTAAGCAAGAAAAGGAAAAGAAGATTTCTTGGATTTTTGTTAGGTGTTGGATCTGCAATCGCCAGTGGCATTGCCGTATCCAAGGTCCTGCACCTAGAAGGGGAAGTGAACAAAATCAAAAGTGCTCTACTATCCACAAACAAGGCTGTAGTCAGCTTATCTAATGGAGTCAGTGTCTTAACCAGCAAAGTGTTAGACCTCAAAAACTATATAGATAAACAGTTGTTACCTATTGTTAACAAGCAAAGCTGCAGCATATCAAACATTGAAACTGTGATAGAGTTCCAACAAAAGAACAACAGACTACTAGAGATTACCAGAGAATTTAGTGTTAATGCAGGTGTAACTACACCTGTAAGCACTTATATGTTAACTAATAGTGAGTTATTATCATTAATCAATGATATGCCTATAACAAATGATCAGAAAAAGTTAATGTCCAACAATGTTCAAATAGTTAGACAGCAAAGTTACTCTATCATGTCAATAATAAAGGAGGAAGTCTTAGCATACGTAGTACAATTACCACTATATGGTGTAATAGATACACCTTGTTGGAAACTACACACATCCCCTCTATGTACAACCAACACAAAGGAAGGATCCAACATCTGCTTAACAAGAACCGACAGAGGATGGTACTGTGACAATGCAGGATCAGTATCCTTTTTCCCACAAGCTGAAACATGTAAAGTTCAATCGAATCGGGTATTTTGTGACACAATGAACAGTTTAACATTACCAAGTGAGGTAAATCTCTGCAACATTGACATATTCAACCCCAAATATGATTGCAAAATTATGACTTCAAAAACAGATGTAAGCAGCTCCGTTATCACATCTCTAGGAGCCATTGTGTCATGTTATGGCAAAACCAAATGTACAGCATCCAATAAAAATCGTGGGATCATAAAGACATTTTCTAACGGGTGTGATTATGTATCAAATAAGGGGGTGGATACTGTGTCTGTAGGTAATACATTATATTATGTAAATAAGCAAGAAGGCAAAAGTCTCTATGTAAAAGGTGAACCAATAATAAATTTCTATGATCCATTAGTGTTCCCCTCTGATGAATTTGATGCATCAATATCTCAAGTCAATGAGAAGATTAATCAGAGTCTAGCATTTATCCGTAAATCAGATGAATTATTACATAATGTAAATGCTGGTAAATCCACCACCAATATCATGATAACTACTATAATTATAGTAATTATAGTAATATTGTTATCATTAATTGCAGTTGGACTGCTTCTATACTGCAAGGCCAGAAGCACACCAGTCACATTAAGTAAGGATCAACTGAGTGGTATAAATAATATTGCATTTAGTAAC
>AFM55464
ATGGAGTTGCCAATCCTCAAAACAAATGCTATTACCACAATCCTTGCTGCAGTCACACTCTGTTTCGCTTCCAGTCAAAACATCACTGAAGAATTTTATCAATCAACATGCAGTGCAGTTAGCAAAGGCTATCTTAGTGCTCTAAGAACTGGTTGGTATACTAGTGTTATAACTATAGAATTAAGTAATATCAAGGAAAATAAGTGTAATGGTACAGACGCTAAGGTAAAATTAATAAAACAAGAATTAGATAAATATAAAAATGCTGTAACAGAATTGCAGTTGCTCATGCAAAGCACACCAGCAGCCAACAGTCGAGCCAGAAGAGAACTACCAAGATTTATGAATTATACACTCAACAATACCAAAAACACCAATGTAACATTAAGCAAGAAAAGGAAAAGAAGATTTCTTGGATTTTTGTTAGGTGTTGGATCTGCAATCGCCAGTGGCATTGCCGTATCCAAGGTCCTGCACCTAGAAGGGGAAGTGAACAAAATCAAAAGTGCTCTACTATCCACAAACAAGGCTGTAGTCAGCTTATCTAATGGAGTTAGTGTCTTAACCAGCAAAGTGTTAGACCTCAAAAACTATATAGATAAACAGTTGTTACCTATTGTTAACAAGCAAAGCTGCAGCATATCAAACATTGAAACTGTGATAGAGTTCCAACAAAAGAACAACAGACTACTAGAGATTACCAGAGAATTTAGTGTTAATGCAGGTGTAACTACACCTGTAAGCACTTATATGTTAACTAATAGTGAGTTATTATCATTAATCAATGATATGCCTATAACAAATGATCAGAAAAAGTTAATGTCCAACAATGTTCAAATAGTTAGACAGCAAAGTTACTCTATCATGTCAATAATAAAGGAGGAAGTCTTAGCATATGTAGTACAATTACCACTATATGGTGTAATAGATACACCTTGTTGGAAACTACACACATCCCCTCTATGTACAACCAACACAAAGGAAGGATCCAACATCTGCTTAACAAGAACCGACAGAGGATGGTACTGTGACAATGCAGGATCAGTATCCTTTTTCCCACAAGCTGAAACATGTAAAGTTCAATCGAATCGGGTATTTTGTGACACAATGAACAGTTTAACATTACCAAGTGAGGTAAATCTCTGCAACATTGACATATTCAACCCCAAATATGATTGCAAAATTATGACTTCAAAAACAGATGTAAGCAGCTCCGTTATCACATCTCTAGGAGCCATTGTGTCATGCTATGGCAAAACCAAATGTACAGCATCCAATAAAAATCGTGGGATCATAAAGACATTTTCTAACGGGTGTGATTATGTATCAAATAAGGGGGTGGATACTGTGTCTGTAGGTAATACATTATATTATGTAAATAAGCAAGAAGGCAAAAGTCTCTATGTAAAAGGTGAACCAATAATAAATTTCTATGATCCATTAGTGTTCCCCTCTGATGAATTTGATGCATCAATATCTCAAGTCAATGAGAAAATTAATCAGAGTCTAGCATTTATCCGTAAATCAGATGAATTATTACATAATGTAAATGCTGGTAAATCCACCACAAATATCATGATAACTACTATAATTATAGTAATTATAGTAATATTGTTATCATTAATTGCAGTTGGACTACTTCTATACTGCAAGGCCAGAAGCACACCAGTCACATTAAGTAAGGATCAACTGAGTGGTATAAATAATATTGCATTTAGTAAC
>AGN28703
ATGGAGTTGCTGATCCATAGATCAAGTGCAATCTTCCTAACTCTTGCTATTAATGCATTGTACCTCACCTCAAGTCAGAACATAACTGAGGAGTTTTACCAATCGACATGTAGTGCAGTTAGCAGAGGTTACTTGAGTGCTTTAAGAACAGGTTGGTATACCAGTGTCATAACAATAGAATTAAGTAATATAAAAGAAACCAAATGCAATGGAACTGACACTAAAGTAAAACTTATAAAACAAGAATTAGATAAGTATAAGAATGCAGTAACAGAATTACAGTTACTTATGCAAAACACACCAGCTGCCAACAACCGGGCCAGAAGAGAAGCACCACAGTATATGAACTACACAATCAATACCACTAAAAACCTAAATGTATCAATAAGCAAGAAGAGGAAACGAAGATTTCTGGGCTTCTTGTTAGGTGTAGGATCTGCAATAGCAAGTGGTATAGCTGTATCCAAAGTTCTACACCTTGAAGGAGAAGTGAACAAGATCAAAAATGCTTTGCTGTCTACAAACAAAGCTGTAGTCAGTCTATCAAATGGGGTCAGTGTTTTAACCAGCAAAGTGTTAGATCTCAAGAATTATATAAACAACCAATTATTACCTATAGTAAATCAACAGAGTTGTCGCATTTCCAACATTGAAACAGTTATAGAATTCCAGCAGAAGAACAGCAGATTGTTGGAAATCACCAGAGAATTTAGTGTCAATGCAGGTGTAACGACACCTTTAAGCACTTACATGTTAACAAACAGTGAGTTACTATCATTAATCAATGATATGCCTATAACAAATGATCAGAAAAAATTAATGTCAAGCAATGTTCAGATAGTAAGGCAACAAAGTTATTCTATCATGTCTATAATAAAGGAAGAAGTCCTTGCATATGTTGTACAGCTACCTATCTATGGTGTAATTGATACACCTTGCTGGAAATTACACACATCACCTCTGTGCACCACCAACATCAAAGAAGGATCAAATATTTGTTTAACAAGGACTGATAGAGGATGGTACTGTGATAATGCAGGATCAGTATCCTTCTTTCCACAGGCTGACACTTGTAAAGTACAGTCCAATCGAGTATTTTGTGACACTATGAACAGTTTGACATTACCAAGTGAAGTCAGCCTTTGTAACACTGACATATTCAATTCCAAGTATGACTGCAAAATTATGACATCAAAAACAGACATAAGCAGCTCAGTAATTACTTCTCTAGGAGCTATAGTGTCATGCTATGGTAAAACTAAATGCACTGCATCCAACAAAAATCGTGGAATTATAAAGACATTTTCTAATGGTTGTGATTATGTGTCAAACAAAGGAGTAGATACTGTATCAGTGGGCAACACTTTATACTATGTCAACAAGCTGGAAGGCAAAAACCTTTATGTAAAAGGGGAACCTATAATAAATTACTATGACCCTCTAGTGTTTCCTTCTGATGAGTTTGATGCATCAATATCTCAAGTCAATGAAAAAATTAATCAAAGTTTAGCTTTTATTCGTAGATCCGATGAATTATTACATAATGTAAATACTGGAAAATCTACTACAAATATTATGATAACTGCAATTATTATAGTAATCATTGTAGTATTGTTATCATTAATAGCTATTGGTTTACTGTTGTATTGCAAAGCCAAAAACACACCAGTTACACTAAGCAAAGACCAACTAAGTGGAATCAATAATATTGCATTCAGCAAA
>AGN92837
ATGGAGTTGCCAATCCTCAAAACAAATGCTATTACCACAATCCTTGCTGCAGTCACACTCTGTTTCGCTTCCAGTCAAAACATCACTGAAGAATTTTATCAATCAACATGCAGTGCAGTTAGCAAAGGCTATCTTAGTGCTCTAAGAACTGGTTGGTATACTAGTGTTATAACTATAGAATTAAGTAATATCAAGGAAAATAAGTGTAATGGTACAGACGCTAAGGTAAAATTAATAAAACAAGAATTAGATAAATATAAAAATGCTGTAACAGAATTGCAGTTGCTCATGCAAAGCACACCAGCAGCCAACAGTCGAGCCAGAAGAGAACTACCAAGATTTATGAATTATACACTCAACAATGCCAAAAACACCAATGTAACATTAAGTAAGAAAAGGAAAAGAAGATTTCTTGGATTTTTGTTAGGTGTTGGATCTGCAATCGCCAGTGGCATTGCCGTATCCAAGGTCCTGCACCTAGAAGGGGAAGTGAACAAAATCAAAAGTGCTCTACTATCCACAAACAAGGCTGTAGTCAGCTTATCTAATGGAGTCAGTGTCTTAACCAGCAAGGTGTTAGACCTCAAAAACTATATAGATAAACAGTTGTTACCTATTGTTAACAAGCAAAGCTGCAGCATATCAAACATTGAAACTGTGATAGAGTTCCAACAAAAGAACAACAGACTACTAGAGATTACCAGAGAATTTAGTGTTAATGCAGGTGTAACTACACCTGTAAGCACTTATATGTTAACTAATAGTGAGTTATTATCATTAATCAATGATATGCCTATAACAAATGATCAGAAAAAGTTAATGTCCAGCAATGTTCAAATAGTTAGACAGCAAAGTTACTCTATCATGTCAATAATAAAAGAGGAAGTCTTAGCATATGTAGTACAATTACCACTATATGGTGTAATAGATACTCCTTGTTGGAAACTACACACATCCCCTCTATGTACAACCAACACAAAGGAAGGATCCAACATCTGCTTAACAAGAACCGACAGAGGATGGTACTGTGACAATGCAGGATCTGTATCCTTTTTCCCACAAGCTGAAACATGTAAAGTTCAATCGAATCGGGTGTTTTGTGACACAATGAACAGTTTAACATTACCAAGTGAGGTAAATCTCTGCAACATTGACATATTCAACCCCAAATATGATTGCAAAATTATGACTTCAAAAACAGATGTAAGCAGCTCCGTTATCACATCTCTAGGAGCCATTGTGTCATGCTATGGCAAAACCAAATGTACAGCATCCAATAAAAATCGTGGGATCATAAAGACATTCTCTAACGGGTGTGATTATGTATCAAATAAGGGGGTGGATACTGTGTCTGTAGGTAATACATTATATTATGTAAATAAGCAAGAAGGCAAAAGTCTCTATGTAAAAGGTGAACCAATAATAAATTTCTATGATCCATTAGTGTTCCCCTCTGATGAATTTGATGCATCAATATCTCAAGTCAATGAGAAAATTAATCAGAGTCTAGCATTTATCCGTAAATCAGATGAATTATTACATAATGTAAATGCTGGTAAATCCACCACAAATATCATGATAACTACCATAATTATAGTAATTATAGTAATATTGTTAGCATTAATTGCAGTTGGACTGCTTCTATACTGCAAGGCCAGAAGCACACCAGTCACATTAAGTAAGGATCAACTGAGTGGTATAAATAATATTGCATTTAGTAAC
>AAC14902
ATGGAGTTGCTAATCCTCAAAGCAAATGCAATTACCACAATCCTCACTGCAGTCACATTTTGTTTTGCTTCTGGTCAAAACATCACTGAAGAATTTTATCAATCAACATGCAGTGCAGTTAGCAAAGGCTATCTTAGTGCTCTGAGAACTGGTTGGTATACCAGTGTTATAACTATAGAATTAAGTAATATTAAGGAAAATAAGTGTAATGGAACAGATGCTAAGGTAAAATTGATAAAACAAGAATTAGATAAATATAAAAATGCTGTAACAGAATTGCAGTTGCTCATGCAAAGTACTCCAGCAACAAACAATCGAGCCAGAAGAGAACTACCAAGGTTTATGAATTATACACTCAACAATGCCAAAAAAACCAATGTAACATTAAGCAAGAAAAGGAAAAGAAGATTTCTTGGTTTTTTGTTAGGTGTTGGATCTGCAATCGCCAGTGGCGTTGCTGTATCTAAGGTCCTGCACCTAGAAGGGGAAGTGAACAAGATCAAAAGTGCTCTACTATCCACAAACAAGGCTGTAGTCAGCTTATCAAATGGAGTTAGTGTTTTAACCAGCAAAGTGTTAGACCTCAAAAACTATATAGATAAACAATTGTTACCTATTGTGAACAAGCAAAGCTGCAGCATATCAAATATCGCGACTGTGATAGAGTTCCAACAAAAGAACAACAGACTACTAGAGATTACCAGGGAATTTAGTGTTAATGCAGGCGTAACTACACCTGTAAGCACTTACATGTTAACTAATAGTGAATTATTGTCATTAATCAATGATATGCCTATAACAAATGATCAGAAAAAGTTAATGTCCAACAATGTTCAAATAGTTAGACAGCAAAGTTACTCTATCATGTCCATAATAAAAGAGGAAGTCTTAGCATATGTAGTACAATTACCACTATATGGTGTTATAGATACACCCTGTTGGAAACTACACACATCCCCTCTATGTACAACCAACACAAAAGAAGGGTCCAACATCTGTTTAACAAGAACTGACAGAGGATGGTACTGTGACAATGCAGGATCAGTATCTTTCTTCCCACAAGCTGAAACATGTAAAGTTCAATCAAATCGAGTATTTTGTGACACAATGAACAGTTTAACATTACCAAGTGAAGTAAATCTCTGCAATGTTGACATATTCAACCCCAAATATGATTGTAAAATTATGACTTCAAAAACAGATGTAAGCAGCTCCGTTATCACATCTCTAGGAGCCATTGTGTCATGCTATGGCAAAACTAAATGTACAGCATCCAATAAAAATCGTGGAATCATAAAGACATTTTCTAACGGGTGCGATTATGTATCAAATAAAGGGGTGGACACTGTGTCTGTAGGTAACACATTATATTATGTAAATAAGCAAGAAGGTAAAAGTCTCTATGTAAAAGGTGAACCAATAATAAATTTCTATGACCCATTAGTATTCCCCTCTGATGAATTTGATGCATCAATATCTCAAGTCAACGAGAAGATTAACCAGAGCCTAGCATTTATTCGTAAATCCGATGAATTATTACATAATGTAAATGCTGGTAAATCCACCATTAATATCATGATAACTACTATAATTATAGTGATTATAGTAATATTGTTATCATTAATTGCTGTTGGACTGCTCTTATACTGTAAGGCCAGAAGCACACCAGTCACACTAAGCAAAGATCAACTGAGTGGTATAAATAATATTGCATTTAGTAAC
>AEO45949
ATGGAGTTGCCAATCCTCAAAACAAATGCTATTACCACAATCCTTGCTGCAGTCACACTCTGTTTCGCTTCCAGTCAAAACATCACTGAAGAATTTTATCAATCAACATGCAGTGCAGTTAGCAAAGGATATCTTAGTGCTCTAAGAACTGGTTGGTATACTAGTGTTATAACTATAGAATTAAGTAATATCAAGGAAAATAAGTGTAATGGAACAGATGCTAAGGTAAAATTAATAAAGCAAGAATTAGATAAATATAAAAATGCTGTAACAGAATTGCAGTTGCTCATGCAAAGCACACCAGCAGCCAACAATCGAGCTAGAAGAGAACTACCAAGATTTATGAATTATACACTTAACAATACCAAAACCACTAATGTAACATTAAGCAAGAAAAGGAAAAGAAGATTTCTTGGCTTTTTGTTAGGTGTTGGATCTGCAATCGCCAGTGGCATTGCCGTATCCAAGGTCCTGCATCTAGAAGGGGAAGTGAACAAAATCAAAAGTGCTCTACTATCCACAAACAAGGCTGTAGTCAGCTTATCAAATGGAGTTAGTGTCTTAACCAGCAAAGTGTTAGACCTCAAAAACTATATAGATAAACAGTTGTTACCTATTGTGAACAAGCAAAGCTGCAGCATATCAAACATTGAAACTGTGATAGAATTCCAACAAAAGAACAACAGACTACTAGAGATTACCAGGGAATTTAGTGTTAATGCAGGTGTAACTACACCTGTAAGCACTTATATGTTAACAAATAGTGAATTATTATCATTAATCAATGATATGCCTATAACAAATGATCAGAAAAAGTTAATGTCCAACAATGTTCAAATAGTTAGACAGCAAAGTTACTCTATCATGTCCATAATAAAGGAGGAAGTCTTAGCATATGTAGTACAATTACCACTATATGGTGTAATAGATACACCTTGTTGGAAACTACACACATCCCCTCTATGCACAACCAACACAAAGGAAGGGTCCAACATCTGTTTAACAAGAACCGACAGAGGATGGTACTGTGACAATGCAGGATCAGTGTCTTTCTTCCCACAAGCTGAAACATGCAAAGTTCAATCAAATCGAGTATTTTGTGACACAATGAACAGTTTAACATTACCAAGTGAAGTAAATCTCTGCAACGTTGACATATTCAACCCTAAATATGATTGCAAAATTATGACTTCAAAAACAGATGTAAGCAGCTCCGTTATCACATCTCTAGGAGCCATTGTGTCATGCTATGGCAAAACTAAATGTACAGCATCCAATAAAAATCGTGGAATCATAAAGACATTTTCTAACGGGTGTGATTATGTATCAAATAAGGGGGTGGACACTGTATCTGTAGGTAATACATTATATTATGTAAATAAGCAAGAAGGAAAAAGTCTCTATGTAAAAGGTGAACCAATAATAAATTTCTATGACCCATTAGTGTTCCCTTCTGATGAATTTGATGCATCAATATCTCAAGTCAATGAGAAGATTAACCAGAGCTTAGCATTTATTCGTAAATCCGATGAATTATTACATAATGTAAATGTTGGTAAATCCACCACAAATATCATGATAACTACTATAATTATAGTAATTATAGTAATATTGTTATCATTAATTGCAGTTGGACTGCTTCTATACTGCAAGGCCAGAAGCACACCAGTCACACTAAGTAAGGATCAACTGAGTGGTATAAATAATATTGCATTTAGTAGC
>AGT75335
ATGGAGTTGCCAATCCTCAAAACAAATGCAATTACCACAATCTTTGCTGCAGTCACACTCTGTTTCGCTTCCAGTCAAAACATCACTGAAGAATTTTATCAATCAACATGCAGTGCAGTTAGCAAAGGCTATCTTAGTGCTTTAAGAACTGGTTGGTATACTAGTGTTATAACTATAGAATTAAGTAATATCAAGGAAAATAAGTGTAATGGAACAGACGCTAAGGTAAAATTGATAAAACAAGAATTAGATAAATATAAAAATGCTGTAACAGAATTGCAGTTGCTCATGCAAAGCACACCAGCAGCCAACAATCGAGCCAGAAGAGAACTACCAAGGTTTATGAATTATACACTCAACAATACCAAAAATAACAATGTAACATTAAGCAAGAAAAGGAAAAGAAGATTTCTTGGCTTTTTGTTAGGTGTTGGATCTGCAATCGCCAGTGGCATTGCTGTATCTAAAGTCCTGCATCTAGAAGGGGAAGTGAACAAAATCAAAAGTGCTCTACTATCCACAAACAAGGCTGTAGTCAGCTTATCAAATGGAGTTAGTGTCTTAACTAGCAAAGTGTTAGACCTCAAAAACTATATAGATAAACAGTTGTTACCCATTGTGAACAAGCAAAGCTGCAGCATATCAAACATTGAAACTGTGATAGAATTCCAACAAAAGAACAACAGACTACTAGAGATTACCAGGGAATTTAGTGTTAATGCAGGTGTAACTACACCTGTAAGCACTTATATGTTAACAAATAGTGAATTATTATCATTAATCAATGATATGCCTATAACAAATGATCAGAAAAAGTTAATGTCCAACAATGTTCAAATAGTTAGACAGCAAAGTTACTCTATCATGTCCATAATAAAGGAGGAAGTCTTAGCATATGTAGTACAATTACCACTATATGGTGTAATAGATACACCTTGTTGGAAACTACACACATCCCCTCTATGCACAACCAACACAAAGGAAGGGTCCAACATCTGTTTAACAAGAACCGACAGAGGATGGTACTGTGACAATGCAGGATCAGTGTCTTTCTTCCCACAAGCTGAAACATGCAAAGTTCAATCAAATCGAGTATTTTGTGACACAATGAACAGTTTAACATTACCAAGTGAAGTAAATCTCTGCAATGTTGACATATTCAACCCTAAATATGATTGCAAAATTATGACTTCAAAAACAGATGTAAGCAGCTCCGTTATCACATCTCTAGGAGCCATTGTGTCATGCTATGGCAAAACTAAATGTACAGCATCCAATAAAAATCGTGGAATCATAAAGACATTTTCTAACGGGTGTGATTATGTATCAAATAAGGGGGTGGACACTGTATCTGTAGGTAATACATTATATTATGTAAATAAGCAAGAAGGAAAAAGTCTCTATGTAAAAGGTGAACCAATAATAAATTTCTATGACCCATTAGTGTTCCCTTCTGATGAATTTGATGCATCAATATCTCAAGTCAATGAGAAGATTAACCAGAGCTTAGCATTTATTCGTAAATCCGATGAATTATTACATAATGTAAATGTTGGTAAATCCACCACAAATATCATGATAACTACTATAATTATAGTGATTATAGTAATATTGTTATTATTAATTGCAGTTGGGCTGTTCCTATACTGCAAGGCCAGAAGCACACCAGTCACACTAAGCAAGGATCAACTGAGTGGTATAAATAATATTGCATTTAGTAAC
>AGN28494
ATGGAGTTGCTGATCCATAGATCAAGTGCAATCTTCCTAACTTTTGCTATTAATGCATTGTACCTCACCTCAAGTCAGAACATAACTGAGGAGTTTTACCAATCGACATGTAGTGCAGTTAGCAGAGGTTACTTGAGTGCTTTAAGAACAGGTTGGTATACCAGTGTCATAACAATAGAATTAAGTAATATAAAAGAAACCAAATGCAATGGAACTGACACTAAAGTAAAACTTATAAAACAAGAATTAGATAAGTATAAGAATGCAGTAACAGAATTACAGTTACTTATGCAAAACACACCAGCTGCCAACAACCGGGCTAGAAGAGAAGCACCACAGTATATGAACTACACAATCAATACCACTAAAAACCTAAATGTATCAATAAGCAAGAAGAGGAAACGAAGATTTCTGGGCTTCTTGTTAGGTGTAGGATCTGCAATAGCAAGTGGTATAGCTGTATCCAAAGTCCTACACCTTGAAGGAGAAGTGAACAAGATCAAAAATGCTTTGCTGTCTACAAACAAAGCTGTAGTCAGTCTATCAAATGGGGTCAGTGTTTTAACCAGCAAAGTGTTAGATCTCAAGAATTATATAAACAACCAATTATTACCTATAGTAAATCAACAGAGTTGTCGCATTTCCAACATTGAAACAGTTATAGAATTTCAGCAGAAGAACAGCAGATTGTTGGAAATCACCAGAGAATTTAGTGTCAATGCAGGTGTAACAACACCTTTAAGCACCTACATGTTAACAAACAGTGAGTTACTATCATTAATCAATGACATGCCTATAACAAATGATCAGAAAAAATTAATGTCAAGCAATGTTCAGATAGTAAGGCAACAAAGTTATTCTATCATGTCTATAATAAAGGAAGAAGTCCTTGCATATGTTGTACAGCTACCTATCTATGGTGTAATTGATACACCTTGCTGGAAATTACACACATCACCTCTGTGCACCACCAACATCAAAGAAGGATCAAATATTTGTTTAACAAGGACTGATAGAGGATGGTACTGTGATAATGCAGGATCAGTATCCTTCTTTCCGCAGGCTGACACTTGTAAAGTACAGTCCAATCGAGTATTTTGTGACACTATGAACAGTTTGACATTACCAAGTGAAGTCAGCCTTTGTAACACTGACATATTCAATTCCAAGTATGACTGCAAAATTATGACATCAAAAACAGACATAAGCAGCTCAGTAATTACTTCTCTAGGAGCTATAGTGTCATGCTATGGTAAAACTAAATGCACTGCATCCAACAAAAATCGTGGAATTATAAAGACATTTTCTAATGGTTGTGATTATGTGTCAAACAAAGGAGTAGATACTGTATCAGTGGGCAACACTTTATACTATGTCAACAAGCTGGAAGGCAAAAACCTTTATGTAAAAGGGGAACCTATAATAAATTACTATGACCCTCTAGTGTTTCCTTCTGATGAGTTTGATGCATCAATATCTCAAGTCAATGAAAAAATTAATCAAAGTTTAGCTTTTATTCGTAGATCCGATGAATTATTACATAATGTAAATACTGGAAAATCTACTACAAATATTATGATAACTGCAATTATTATAGTAATCATTGTAGTATTGTTATCATTAATAGCTATTGGTTTACTGTTGTATTGCAAAGCCAAAAACACACCAGTTACACTAAGCAAAGACCAACTAAGTGGAATCAATAACATTGCATTCAGCAAA
>AFX95851
ATGGAGTTGCCAATCCTCAAAACAAATGCTATTACCACAATCCTTGCTGCAGTCACACTCTGTTTCGCTTCCAGTCAAAACATCACTGAAGAATTTTATCAATCAACATGCAGTGCAGTTAGCAAAGGCTATCTTAGTGCTCTAAGAACTGGTTGGTATACTAGTGTTATAACTATAGAATTAAGTAATATCAAGGAAAATAAGTGTAATGGTACAGACGCTAAGGTAAAATTAATAAAACAAGAATTAGATAAATATAAAAATGCTGTAACAGAATTGCAGTTGCTCATGCAAAGCACACCAGCAGCCAACAGTCGAGCCAGAAGAGAACTACCAAGATTTATGAATTATACACTCAACAATACCAAAAACACCAATGTAACATTAAGTAAGAAAAGGAAAAGAAGATTTCTTGGATTTTTGTTAGGTGTTGGATCTGCAATCGCCAGTGGCATTGCCGTATCCAAGGTCCTGCACCTAGAAGGGGAAGTGAACAAAATCAAAAGTGCTCTACTATCCACAAACAAGGCTGTAGTCAGCTTATCTAATGGAGTCAGTGTCTTAACCAGCAAGGTGTTAGACCTCAAAAACTATATAGATAAACAGTTGTTACCTATTGTTAACAAGCAAAGCTGCAGCATATCAAACATTGAAACTGTGATAGAGTTCCAACAAAAGAACAACAGACTACTAGAGATTACCAGAGAATTTAGTGTTAATGCAGGTGTAACTACACCTGTAAGCACTTATATGTTAACTAATAGTGAGTTATTATCATTAATCAATGATATGCCTATAACAAATGATCAGAAAAAGTTAATGTCCAGCAATGTTCAAATAGTTAGACAGCAAAGTTACTCTATCATGTCAATAATAAAAGAGGAAGTCTTAGCATATGTAGTACAATTACCACTATATGGTGTAATAGATACTCCTTGTTGGAAACTACACACATCTCCTCTATGTACAACCAACACAAAGGAAGGATCCAACATCTGCTTAACAAGAACCGACAGAGGATGGTACTGTGACAATGCAGGATCAGTATCCTTTTTCCCACAAGCTGAAACATGTAAAGTTCAATCGAATCGGGTGTTTTGTGACACAATGAACAGTTTAACATTACCAAGTGAGGTAAATCTCTGCAACATTGACATATTCAACCCCAAATATGATTGCAAAATTATGACTTCAAAAACAGATGTAAGCAGCTCCGTTATCACATCTCTAGGAGCCATTGTGTCATGCTATGGCAAAACCAAATGTACAGCATCCAATAAAAATCGTGGGATCATAAAGACATTCTCTAACGGGTGTGATTATGTATCAAATAAGGGGGTGGATACTGTGTCTGTAGGTAATACATTATATTATGTAAATAAGCAAGAAGGCAAAAGTCTCTATGTAAAAGGTGAACCAATAATAAATTTCTATGATCCATTAGTGTTCCCCTCTGATGAATTTGATGCATCAATATCTCAAGTCAATGAGAAAATTAATCAGAGTCTAGCATTTATCCGTAAATCAGATGAATTATTACATAATGTAAATGCTGGTAAATCCACCACAAATATCATGATAACTACCATAATTATAGTAATTATAGTAATATTGTTAGCATTAATTGCAGTTGGACTGCTTCTATACTGCAAGGCCAGAAGCACACCAGTCACATTAGGTAAGGATCAACTGAGTGGTATAAATAATATTGCATTTAATAAC
>AEQ63444
ATGGATTTGCCAATCCTCAAAACAAATGCAATTACCGCAATCCTTGCTGCAGTCTCACTCTGTTTCGCTTCCAGTCAAAACATCACTGAAGAATTTTATCAATCAACATGCAGTGCAGTTAGCAAAGGCTATCTTAGTGCTTTAAGAACTGGTTGGTATACTAGTGTTATAACTATAGAATTAAGTAATATCAAGGAAAATAAGTGTAATGGAACAGACGCTAAGGTAAAATTGATAAAACAAGAATTAGATAAATATAAAAATGCTGTAACAGAATTGCAGTTGCTCATGCAAAGCACACCAGCAGCCAACAATCGAGCCAGAAGAGAACTACCAAGGTTTATGAATTATACACTCAACAATACCAAAAATAACAATGTAACATTAAGCAAGAAAAGGAAAAGAAGATTTCTTGGCTTTTTGTTAGGTGTTGGATCTGCAATTGCCAGTGGCATTGCTGTATCTAAAGTCCTACACCTAGAAGGGGAAGTGAACAAAATCAAAAGTGCTCTACTATCCACAAACAAGGCTGTAGTCAGCTTATCAAATGGAGTTAGTGTCTTAACCAGCAAAGTGTTAGACCTCAAAAACTATATAGATAAACAGTTGTTACCCATTGTGAACAAGCAAAGCTGCAGCATATCAAACATTGAAACTGTGATAGAATTCCAACAAAAGAACAACAGACTACTAGAGATTACCAGGGAATTTAGTGTTAATGCAGGTGTAACTACACCTGTAAGCACTTATATGTTAACAAATAGTGAATTATTATCATTAATCAATGATATGCCTATAACAAATGATCAGAAAAAGTTAATGTCCAACAATGTTCAAATAGTTAGACAGCAAAGTTACTCTATCATGTCCATAATAAAGGAGGAAGTCTTAGCATATGTAGTACAATTACCACTATATGGTGTAATAGATACACCTTGTTGGAAACTACACACATCCCCTCTATGCACAACCAACACAAAGGAAGGGTCCAACATCTGTTTAACAAGAACCGACAGAGGATGGTACTGTGACAATGCAGGATCAGTTTCTTTCTTCCCACAAGCTGAAACATGCAAAGTTCAATCAAATCGAGTATTTTGTGACACAATGAACAGTTTAACATTACCAAGTGAAGTAAATCTCTGCAACATTGACATATTCAACCCTAAATATGATTGCAAAATTATGACTTCAAAAACAGATGTAAGCAGCTCCGTTATCACATCTCTAGGAGCCATTGTGTCATGCTATGGCAAAACTAAATGTACAGCATCCAATAAAAATCGTGGAATCATAAAGACATTTTCTAACGGGTGTGATTATGTATCAAATAAGGGGGTGGACACTGTATCTGTAGGCAATACATTATATTATGTAAATAAGCAAGAAGGAAAAAGTCTCTATGTAAAAGGTGAACCAATAATAAACTTCTATGACCCATTAGTGTTCCCTTCTGATGAATTTGATGCATCAATATCTCAAGTCAATGAGAAGATTAACCAGAGCCTAGCATTTATTCGTAAATCCGATGAATTATTACATAATGTAAATGTTGGTAAATCCACCACAAATATCATGATAACTACTATAATTATAGTGATTATAGTAATATTGTTATTATTAATTGCAGTTGGGCTGTTCCTATACTGCAAGGCCAGAAGCACACCAGTCACACTAAGCAAGGATCAACTGAGTGGTATAAATAATATTGCATTTAGTAAC
>AGT28736
ATGGAGTTGCCAATCCTCAAAACAAATGCTATTACCACAATCCTTGCTGCAGTCACACTCTGTTTCGCTTCCAGTCAAAACATCACTGAAGAATTTTATCAATCAACATGCAGTGCAGTTAGCAAAGGCTATCTTAGTGCTCTAAGAACTGGTTGGTATACTAGTGTTATAACTATAGAATTAAGTAATATCAAGGAAAATAAGTGTAATGGTACAGACGCTAAGGTAAAATTAATAAAACAAGAATTAGATAAATATAAAAACGCTGTAACAGAATTGCAGTTGCTCATGCAAAGCACACCAGCAGCCAACAGTCGAGCCAGAAGAGAACTACCAAGATTTATGAATTATACACTCAACAATACCAAAAACACCAATGTAACATTAAGTAAGAAAAGGAAAAGAAGATTTCTTGGATTTTTGTTAGGTGTTGGATCTGCAATCGCCAGTGGCATTGCCGTATCCAAGGTCCTGCACCTAGAAGGGGAAGTGAACAAAATCAAAAGTGCTCTACTATCCACAAACAAGGCTGTAGTCAGCTTATCTAATGGAGTCAGTGTCTTAACCAGCAAAGTGTTAGACCTCAAAAACTATATAGATAAACAGTTGTTACCCATTGTTAACAAGCAAAGCTGCAGCATATCAAACATTGAAACTGTGATAGAGTTCCAACAAAAGAACAACAGACTACTAGAGATTACCAGAGAATTTAGTGTTAATGCAGGTGTAACTACACCTGTAAGCACTTATATGTTAACTAATAGTGAGTTATTATCATTAATCAATGATATGCCTATAACAAATGATCAGAAAAAGTTAATGTCCAGCAATGTTCAAATAGTTAGACAGCAAAGTTACTCTATCATGTCAATAATAAAAGAGGAAGTCTTAGCATATGTAGTACAATTACCACTATATGGTGTAATAGATACTCCTTGTTGGAAACTACACACATCCCCTCTATGTACAACCAACACAAAGGAAGGATCCAACATCTGCTTAACAAGAACCGACAGAGGATGGTACTGTGACAATGCAGGATCAGTATCCTTTTTCCCACAAGCTGAAACATGTAAAGTTCAATCGAATCGGGTATTTTGTGACACAATGAACAGTTTAACATTACCAAGTGAGGTAAATCTCTGCAACATTGACATATTCAACCCCAAATATGATTGCAAAATTATGACTTCAAAAACAGATGTAAGCAGCTCCGTTATCACATCTCTAGGAGCCATTGTGTCATGCTATGGCAAAACCAAATGTACAGCATCCAATAAAAATCGTGGGATCATAAAGACATTCTCTAACGGGTGTGATTATGTATCAAATAAGGGGGTGGATACTGTGTCTGTAGGTAATACATTATATTATGTAAATAAGCAAGAAGGCAAAAGTCTCTATGTAAAAGGTGAACCAATAATAAATTTCTATGATCCATTAGTGTTCCCCTCTGATGAATTTGATGCATCAATATCTCAAGTCAATGAGAAAATTAATCAGAGTCTAGCATTTATCCGTAAATCAGATGAATTATTACATAATGTAAATGCTGGTAAATCCACCACAAATATCATGATAACTACCATAATTATAGTAATTATAGTAATATTGTTAGCATTAATTGCAGTTGGACTGCTTCTATACTGCAAGGCCAGAAGCACACCAGTCACATTAAGTAAGGATCAACTGAGTGGTATAAATAATATTGCATTTAGTAAC
>AEQ63564
ATGGAGTTGCTAATCCTCAAAGCAAATGCAATTACCACAATCCTCACTGCAGTCACATTTTGTTTTGCTTCTGGTCAAAACATCACTGAAGAATTTTATCAATCAACATGCAGTGCAGTTAGCAAAGGCTATCTTAGTGCTCTGAGAACTGGTTGGTATACCAGTGTTATAACTATAGAATTAAGTAATATCAAGAAAAATAAGTGTAATGGAACAGATGCTAAGGTAAAATTGATAAAACAAGAATTAGATAAATATAAAAATGCTGTAACAGAATTGCAGTTGCTCATGCAAAGCACACAAGCAACAAACAATCGAGCCAGAAGAGAACTACCAAGGTTTATGAATTATACACTCAACAATGCCAAAAAAACCAATGTAACATTAAGCAAGAAAAGGAAAAGAAGATTTCTTGGTTTTTTGTTAGGTGTTGGATCTGCAATCGCCAGTGGCGTTGCTGTATCTAAGGTCCTGCACCTAGAAGGGGAAGTGAACAAGATCAAAAGTGCTCTACTATCCACAAACAAGGCTGTAGTCAGCTTATCAAATGGAGTTAGTGTCTTAACCAGCAAAGTGTTAGACCTCAAAAACTATATAGATAAACAAGTGTTACCTATTGTGAACAAGCAAAGCTGCAGCATATCAAATATAGAAACTGTGATAGAGTTCCAACAAAAGAACAACAGACTACTAGAGATTACCAGGGAATTTAGTGTTAATGCAGGTGTAACTACACCTGTAAGCACTTACATGTTAACTAATAGTGAATTATTGTCATTAATCAATGATATGCCTATAACAAATGATCAGAAAAAGTTAATGTCCAACAATGTTCAAATAGTTAGACAGCAAAGTTACTCTATCATGTCCATAATAAAAGAGGAAGTCTTAGCATATGTAGTACAATTACCACTATATGGTGTTATAGATACACCCTGTTGGAAACTACACACATCCCCTCTATGTACAACCAACACAAAAGAAGGGTCCAACATCTGTTTAACAAGAACTGACAGAGGATGGTACTGTGACAATGCAGGATCAGTATCTTTCTTCCCACAAGCTGAAACATGTAAAGTTCAATCAAATCGAGTATTTTGTGACACAATGAACAGTTTAACATTACCAAGTGAAGTAAATCTCTGCAATGTTGACATATTCAACCCCAAATATGATTGTAAAATTATGACTTCAAAAACAGATGTAAGCAGCTCCGTTATCACATCTCTAGGAGCCATTGTGTCATGCTATGGCAAAACTAAATGTACAGCATCCAATAAAAATCGTGGAATCATAAAGACATTTTCTAACGGGTGCGATTATGTATCAAATAAAGGGGTGGACACTGTGTCTGTAGGTAACACATTATATTATGTAAATAAGCAAGAAGGTAAAAGTCTCTATGTAAAAGGTGAACCAATAATAAATTTCTATGACCCATTAGTATTCCCCTCTGATGAATTTGATGCATCAATATCTCAAGTCAACGAGAAGATTAACCAGAGCCTAGCATTTATTCGTAAATCCGATGAATTATTACATAATGTAAATGCTGGTAAATCCACCACAAATATCATGATAACTACTATAATTATAGTGATTATAGTAATATTGTTATCATTAATTGCTGTTGGACTGCTCTTATACTGTAAGGCCAGAAGCACACCAGTCACACTAAGCAAAGATCAACTGAGTGGTATAAATAATATTGCATTTAGTAAC
>AFM55244
ATGGAGTTGCCAATCCTCAAAACAAATGCAATTACCACAATCTTTGCTGCAGTCACACTCTGTTTCGCTTCCAGTCAAAACATCACTGAAGAATTTTATCAATCAACATGCAGTGCAGTTAGCAAAGGCTATCTTAGTGCTTTAAGAACTGGTTGGTATACTAGTGTTATAACTATAGAATTAAGTAATATCAAGGAAAATAAGTGTAATGGAACAGACGCTAAGGTGAAATTGATAAAACAAGAATTAGATAAATATAAAAATGCTGTAACAGAATTGCAGTTGCTCATGCAAAGCACACCAGCAGCCAACAATCGAGCCAGAAGAGAACTACCAAGGTTTATGAATTATACACTCAACAATACCAAAAATAACAATGTAACATTAAGCAAGAAAAGGAAAAGAAGATTTCTTGGCTTTTTGTTAGGTGTTGGATCTGCAATCGCCAGTGGCATTGCTGTATCTAAAGTCCTGCACCTAGAAGGGGAAGTGAACAAAATCAAAAGTGCTCTACTATCCACAAACAAGGCTGTAGTCAGCTTATCAAATGGAGTTAGTGTCTTAACCAGCAAAGTGTTAGACCTCAAAAACTATATAGATAAACAGTTGTTACCCATTGTGAACAAGCAAAGCTGCAGCATATCAAACATTGAAACTGTGATAGAATTCCAACAAAAGAACAACAGACTACTAGAGATTACCAGGGAATTTAGTGTTAATGCAGGTGTAACTACACCTGTAAGCACTTATATGTTAACAAATAGTGAATTATTATCATTAATCAATGATATGCCTATAACAAATGATCAGAAAAAGTTAATGTCCAACAATGTTCAAATAGTTAGACAGCAAAGTTACTCTATCATGTCCATAATAAAGGAGGAAGTCTTAGCATATGTAGTACAATTACCACTATATGGTGTAATAGATACACCTTGTTGGAAACTACACACATCCCCTCTATGCACAACCAACACAAAGGAAGGGTCCAATATCTGTTTAACAAGAACCGACAGAGGATGGTACTGTGACAATGCAGGATCAGTGTCTTTCTTCCCACAAGCTGAAACATGCAAAGTTCAATCGAATCGAGTATTTTGTGACACAATGAACAGTTTAACATTACCAAGTGAAGTAAATCTCTGCAACATTGACATATTCAACCCTAAATATGATTGCAAAATTATGACTTCAAAAACAGATGTAAGCAGCTCCGTTATCACATCTCTAGGAGCCATTGTGTCATGCTATGGCAAAACTAAATGTACAGCATCCAATAAAAATCGTGGAATCATAAAGACATTTTCTAACGGGTGTGATTATGTATCAAATAAGGGGGTGGACACTGTATCTGTAGGTAATACATTATATTATGTAAATAAGCAAGAAGGAAAAAGTCTCTATGTAAAAGGTGAACCAATAATAAATTTCTATGACCCCTTAGTGTTCCCTTCTGATGAATTTGATGCATCAATATCTCAAGTCAATGAGAAGATTAACCAGAGCCTAGCATTTATTCGTAAATCCGATGAATTATTACATAATGTAAATGTTGGTAAATCCACCACAAATATCATGATAACTACTATAATTATAGTGATTATAGTAATATTGTTATTATTAATCGCAGTTGGGCTGTTCCTATACTGCAAGGCCAGAAGCACACCAGTCACACTAAGCAAGGATCAACTGAGTGGTATAAATAATATTGCATTTAGTAAC
