# Supplementary material for: FRESCo: finding regions of excess synonymous constraint in diverse viruses
Source: Genome Biol. 2015 Feb 17;16(1):38. doi: 10.1186/s13059-015-0603-7 (PMC4376164; doi:10.1186/s13059-015-0603-7)
Supplement: Additional file 4: — Sequence alignments (zip folder of FASTA alignments). [file 13059_2015_603_MOESM4_ESM.zip › alignments/HRSV/G.fa.revtrans]

>AFM55496
ATGTCCAAAACCAAGGACCAACGCACCGCCAAGACACTAGAAAGGACCTGGGACACTCTCAATCATCTATTATTTATATCATCGTGCTTATACAAGTTAAATCTTAAATCTATAGCACAAATCACATTATCTATTTTGGCAATGATAATCTCAACCTCACTTATAATTGCAGCCATCATATTCATAGCCTCGGCAAACCACAAAGTCACACTAACAACTGCAATCATACAAGATGCAACGAACCAGATCAAGAACACAACCCCAACATACCTCACCCAGAATCCCCAGCTTGGAATCAGCTTCTCCAATCCGTCCGGAACTACATCACAATCCACCACCATACTAGCTTCAACAACACCAAGTGCTGAGTCAACCCCACAATCCACAACAGTCAAGATCAAAAACACAACAACAACCCAAATACAACCTAGCAAACCCACCACAAAACAACGCCAAAATAAACCACAAAACAAACCCAACAATGATTTTCACTTTGAAGTGTTCAATTTTGTACCCTGCAGCATATGCAGCAACAATCCAACCTGCTGGGCCATCTGCAAGAGAATACCAAACAAAAAACCTGGAAAGAAAACCACCACCAAGCCCACAAAAAAACCAACCATCAAGACAACC---AAGAAAGATCCCAAACCTCAAACCACAAAACCAAAGGAAGTGCTCACCACCAAGCCC---ACAGAAAAGCCAACCATCGACACCACCAAAACAAACATCAGAACT---------ACACTGCTCACCTCCAACACCACAGGAAATCCAGAA---------------------------------------------------CACACAAGT------------------------------------------------------------------------CAAGAGGAAACCCTCCACTCAACCACCTCCGAAGGCAATCTAAGCCCATCACAAGTCTATACAACATTCGAGTACCTATCACAATCTCCATCTTCATCCAACACAACAAAA------------------
>AEQ63355
ATGTCCAAAACCAAGGACCAACGCACCGCCAAGACACTAGAAAGGACCTGGGACACTCTCAATCATCTATTATTCATATCATCGTGCTTATACAAGTTAAATCTTAAATCTATAGCACAAATCACATTATCTATTTTGGCAATGATAATCTCAACTTCACTTATAATTGCAGCCATCATATTCATAGCCTCGGCAAACCACAAAGTCACACTAACAACTGCAATCATACAAGATGCAACGAACCAGATCAAGAACACAACCCCAACATACCTCACCCAGAATCCCCAGCTCGGAATCAGCTTCCCCAATCTGTCCGGAACTACATCACAATCCACCACCATACCAGCCTCAACAACACCAAGTGCTGAGTCAACCCCACAATCCACAACAGTCAAGATCAAAAACACAACAACAACCCAAATACAACCCAGCAAACCCACCACAAAACAACGCCAAAACAAACCACAAAACAAACCTAACAATGATTTTCACTTTGAAGTGTTCAATTTTGTACCCTGCAGCATATGCAGCAACAATCCAACCTGCTGGGCCATCTGCAAGAGAAYACCAAACAAAAAACCTGGAAAGAAAACCACCACCAAGCCCACAAAAAAACCAACCATCAAGACAACC---AAAAAAGATCCCAAACCTCAAACCACAAAACCAAAGGAAGTACTCACCACCAAGCCC---ACAGAAAAGCCAACCATCGACACCACCAAAACAAACATCAGAACT---------ACACTGCTCACCTCCAACACCACAGGAAATCCAGAA---------------------------------------------------CACACAAGT------------------------------------------------------------------------CAAGAGGAAACCCTCCACTCAACCACCTCCGAAGGCAATCTAAGCCCATCACAAGTCTATACAACATCCGAGTACCTATCACAATCTCCATCTTCATCCAACACAACAAAA------------------
>AFM55221
ATGTCCAAAACCAAGGACCAACGCACCGCCAAGACACTAGAAAGGACCTGGGACACTCTCAATCATCTATTATTCATATCATCGTGCTTATACAAGTTAAATCTTAAATCTATAGCACAAATCACATTATCTATTTTGGCAATGATAATCTCAACTTCACTTATAATTGCAGCCATCATATTCATAGCCTCGGCAAACCACAAAGTCACACTAACAACTGCAATCATACAAGATGCAACAAACCAGATCAAGAACACAACCCCAATATACCTCACCCAGAATCCCCAGCTTGGAATCAGCTTCTCCAATCTGTCCGAAACTACATCACAACCCATCACCACACTAGCTTCAACAACACCAAGTGCTGAGTCAACCCCACAATCCACAACAGTCAAGATCAAAAACACAACAACAACCCAAATGCAACCTAGCAAACCCACCACAAAACAACGCCAAAACAAACCACAAAACAAACCCAATAATGATTTTCACTTTGAAGTGTTCAATTTTGTACCCTGCAGCATATGCAGCAACAATCCAACCTGCTGGGCCATCTGCAAAAGAATACCAAATAAAAAACCTGGAAAGAAAACCACCACCAAGCCCACAAAAAAACCAACCATCAAGACAACC---AAAAAAGATCCAAAACCTCAAACCACAAAACCAAAGGAAGTACTCACCACCAAGCCC---ACAGAAAAGCCAACCATCAACACCACCAAAACAAACATCAAAACT---------ACACTGCTCACCTCCAATACCACAGGAAATCCAGAA---------------------------------------------------CACACAAGT------------------------------------------------------------------------CAAAAGGAAACCCTCTACTCAACCACCTCCGAAGACAATCCAAGCCCTTCACAAGTCTATACAACATCCGAGTACCTATCACAATCTCTATCTCCATCCAACACAACAAAATGG---------------
>AGN28626
ATGTCCAAAAACAAGAATCAACGCACTGCCAGGACTCTAGAAAAGACCTGGGATACTCTTAATCATCTAATTGTAATATCCTCTTGTTTATACAAATTAAATTTAAAATCTATAGCACAAATAGCACTATCAGTTTTGGCAATGATAATCTCAACCTCTCTCATAATTGCAGCCATAATATTCATCATCTCTGCCAATCACAAAGTTACACTAACAACTGTCACAGTTCAAACAATAAAAAACCACACTGAGAAAAACATAACCACTTACCTTACTCAAGTCTCACCAGAAAGGGTTAGCCCATCCAAACAACCTACAACCACACCACCAATCCACACAAACTCAGCCACAATATCACCTAATACTAAATCAGAAACACACCATACAACAGCACAAACCAAAGGCAGAACCACTACTCCAACACAGAACAACAAGCCAAGCACAAAACCACGTCCAAGAAATCCACCAAAA------AAAGATGATTACCATTTTGAAGTGTTCAACTTCGTTCCCTGTAGTATATGTGGCAACAATCAACTCTGCAAATCCATTTGCAAAACAATACCAAGCAATAAACCAAAGAAAAAACCAACCATAAAACCCACAAACAAACCACCCACCAAAACCACAAACAAAAGAGACCCTAAAACACTAGCCAAAACACCGAAAAAAGAAACCACCATCAACCCA---ACAAAAAAACCAACCCCCAAGACCACAGAAAGAGACACCAGCACCCCACAATCCACTGTGCTCGACACAACCATATCAAAACACACAGAAAGAGACACCAGCACCTTACAATCCATTGCGCTTGACACAACCACATCAAAACACACAATC------------------------------------------------------------------------CAACAGCAATCCCTCTACTCAACCACCCCCGAAAACACACCCAACCTCACACAAACACCCACAGCATCCGAG---------------CCCTCCACATCAAATTCCACC---------------------
>AFM55551
ATGTCCAAAACCAAGGACCAACGCACCGCCAAGACACTAGAAAGGACCTGGGACACTCTCAATCATCTATTATTCATATCATCATGCTTATACAAGTTAAATCTTAAATCTATAGCACAAATCACATTATCTATTTTGGCAATGATAATCTCAACCTCACTTATAATTGCAGCCATCATATTCATAGCCTCGGCAAACCACAAAGTCACACTAACAACTGCAATCACACAAGATGCAACGAACCAGATCAAGAACACAACCCCAACATACCTCACCCAGAATCCCCAGCTTGGAATCAGCTTCTCCAATCTGTCCGGAACTACATCACAATCCACCATCATACTAGCTTCAACAACACCAAGTGCTGAGTCAACCCCACAATCCACAACAGTCAAGATCAAAAACACAACAACAACCCAAATACAACCTAGTAAACCCACCACAAAACAACGCCAAAATAAACCACAAAACAAACCCAACAATGATTTTCACTTTGAAGTGTTTAATTTTGTACCCTGCAGCATATGCAGCAACAATCCAACCTGCTGGGCCATCTGCAAGAGAATACCAAACAAAAAACCTGGAAAGAAAACCACCACCAAGCCCACAAAAAAACCAACCATCAAGACAACC---AAAAAAGATCCCAAACCTCAAACCACAAAACCAAAGGAAGTACTCACCACCAAGCCC---ACAGAAAAGCCAACCATCGACACCACCAAAACAAACATCAGAACT---------ACACTGCTCACCTCCTATACCACAGGAAATCCAGAA---------------------------------------------------CACACAAGT------------------------------------------------------------------------CAAGAGGAAACCCTCCACTCAACCACTTCCGAAGGCAATCTAAGCCCATCACAAGTCTATACAACATCCGAGTACCTATCACAATCTCCATCTTCATCCAACACAACAAAA------------------
>AGN28549
ATGTCCAAAAACAAGAATCAACGCACTGCCAGGACTCTAGAAAAGACCTGGGATACTCTTAATCATCTAATTGTAATATCCTCTTGTTTATACAAATTAAATTTAAAATCTATAGCACAAATAGCACTATCAGTTTTGGCAATGATAATCTCAACCTCTCTCATAATTGCAGCCATAATATTCATCATCTCTGCCAATCACAAAGTTACACTAACAACTGTCACAGTTCAAACAATAAAAAACCACACTGAGAAAAACATAACCACTTACCTTACTCAAGTCTCACCAGAAAGGGTTAGCCCATCCAAACAACCCACAACCACACCACCAATCCACACAAATTCAGCCACAATATCACCTAATACAAAATCAGAAACACACCATACAACAGCACAAACCAAAGGCAGAACCTCTACTCCAACACAGAACAACAAACCAAGCACAAAACCACGTCCAAAAAATCCACCAAAA------AAAGATGATTACCATTTTGAAGTGTTCAACTTCGTTCCCTGTAGTATATGTGGCAACAATCAACTCTGCAAATCCATCTGCAAAACAATACCAAGCAATAAACCAAAGAAAAAACCAACCATAAAACCAACAAACAAAACACCCACCAAAACCACAAACAAAAGAGACCCAAAAACACTAGCTAAAACACCGAAAAAAGATACCACCATTAACCCA---ACAAAAAAACCAACCCCCAAGACCACAGAAAGAGACACCAGCACCCCACAATCCACTGTGCTCGACACAACCACATCAAACCACACAGAAAGAGACACCAGCACCTCACAATCTATTGTGCTCGACACAACCACATCAAAACACACAATC------------------------------------------------------------------------CAACAGCAATCCCTCCACTCAACCACCCCCGGAAACACACCCAACTCCACACAGACACCCACAGCATCCGAG---------------CCCTCCACATCAAATTCCACC---------------------
>AFM55309
ATGTCCAAAACCAAGGACCAACGCACCGCCAAGACACTAGAAAAGACCTGGGACACTCTCAATCATCTATTATTCATATCATCGTGCTTATACAAGTTAAATCTTAAATCTATAGCACAAATCACATTATCCATTCTGGCAATGATAATCTCAACTTCACTTATAATTGTAGCTATCATATTCATAGCCTCAGCAAACAACAAAGTCACACTAACAACTGCAATCATACAAGATGCAACAAGCCAGATCAAGAACACAACCCCAACATACCTGACCCAGAATCCCCAGCTTGGAATCAGCTTCTTCAATCTGTCTGGAACTATATCACAAACCACCGCCATACTAGCTCCAACAACACCAAGTGTCGAGCCAATCCTGCAATCTACAACAGTCAAGACCAAAAACACAACAACAACCCAAATACAACCCAGCAAGCTCACCACAAAACAACGCCAAAACAAACCACCAAACAAACCCAACGATGATTTTCACTTTGAAGTGTTCAACTTTGTACCCTGCAGCATATGCAGCAACGATCCAACTTGCTGGGCCATCTGCAAAAGAATACCAAGCAAAAAACCTGGAAAGAAAACCACCACCAAGCCCACGAAAAAACAAACCATCAAGACAACC---AAAAAAGATCTCAAACCTCAAACTACAAAACCAAAGGAAGCACCTACCACCAAGCCC---ACAGAAAAGCCAACCATCAACATTACCAAACCAAACATCAGAACT---------ACACTGCTCACCAACAGTACCACAGGAAATCTAGAA---------------------------------------------------CACACAAGT------------------------------------------------------------------------CAAGAGGAAACCCTCCATTCAACCTCCTCCGAAGGCAATACAAGCCCTTCACAAATCTATACAACATCCGAGTACCTATCACAACCTCCATCTCCATCCAACATAACAGACCAG---------------
>AFM55419
ATGTCCAAAACCAAGGACCAACGCACCGCCAAGACACTAGAAAGGACCTGGGACACTCTCAATCATCTATTATTCATATCATCGTGCTTATACAAATTAAATCTTAAATCTATAGCACAAATCACTTTATCTATTTTGGCAATGATAATCTCAACTTCACTTATAATTGCAGCCATCATATTCATAGCCTCGGCAAACCACAAAGTCACACTAACAACTGCAATCATACAAGATGCAACAAACCAGATCAAGAACACAACCCCAACATACCTCACCCAGAATCCCCAGCTTGGAATCAGCTCCTCCAATCTGTCCGAAACTACATCACAACCCATCACCACACTAGCTTCAACAACACCAAGTGCTAAGTCAACCCCACAATCCACAACAGTCAAGATCAAAAACACAACAACAACCCAAATGCAACCTAGCAAACCCACCACAAAACAACGCCAAAACAAACCACAAAACAAACCCAATAATGATTTTCACTTTGAAGTGTTCAATTTTGTACCCTGCAGCATATGCAGCAACAATCCAACCTGCTGGGCCATCTGCAAAAGAATACCAAACAAAAAACCTGGAAAGAAAACCACCACCAAGCCCACAAAAAAACCAACTATCAGGACAACC---AAAAAAGATCCCAAACCTCAAACCACAAAACCAAAGGAAGTACTCACCACCAAGCCC---ACAGAAAAGCCAACCATCAACACTACCAAAACAAACATCAACACT---------ACACTGCTCACCTCCAACACCACAGGAAATCCAGAA---------------------------------------------------CACACAAGT------------------------------------------------------------------------CAAAAGGAAACCCTCCATTCAACCACCTCCGAAGGCAATCCAAGCCCTTCACAAGTCTATACAACATCCGAGTACCTATCACAATCTCTATCTCCATCCAACACAACAAAA------------------
>AEO45839
ATGTCCAAAAACAAGGACCAACGCACCGCTAAGACATTAGAAAGGACCTGGGACACTCTCAATCATTTATTATTCATATCATCGTGCTTATATAAGTTAAATCTTAAATCTGTAGCACAAATCACATTATCCATTCTGGCAATGATAATCTCAACTTCACTTATAATTGCAGCCATCATATTCATAGCCTCGGCAAACCACAAAGTCACACCAACAACTGCAATCATACAAGATGCAACAAGCCAGATCAAGAACACAACCCCAACATACCTCACCCAGAATCCTCAGCTTGGAATCAGTCCCTCTAATCCGTCTGAAATTACATCACAAATCACCACCATACTAGCTTCAACAACACCAGGAGTCAAGTCAACCCTGCAATCCACAACAGTCAAGACCAAAAACACAACAACAACTCAAACACAACCCAGCAAGCCCACCACAAAACAACGCCAAAACAAACCACCAAGCAAACCCAATAATGATTTTCACTTTGAAGTGTTCAACTTTGTACCCTGCAGCATATGCAGCAACAATCCAACCTGCTGGGCTATCTGCAAAAGAATACCAAACAAAAAACCAGGAAAGAAAACCACTACCAAGCCCACAAAAAAACCAACCCTCAAGACAACC---AAAAAAGAACCCAAACCTCAAACCACTAAATCAAAGGAAGTACCCACCACCAAGCCC---ACAGAAAAGCCAACCATCAACACCACCAAAACAAACATCATAACT---------ACACTACTCACCTCCAACACCACAGGAAATCCAGAA---------------------------------------------------CACACAAGT------------------------------------------------------------------------CAAAAGGAAACCCTCCACTCAACTACCTCCGAAGGCAATCCAAGCCCTTCACAAATCTATACAACATCCGAGTACCTATCACAATCTCTATCTCCATCCAACACAACAAAATGG---------------
>AGN28736
ATGTCCAAAAACAAGAATCAACGCACTGCCAGGACTCTAGAAAAGACCTGGGATACTCTTAATCATCTAATTGTAATATCCTCTTGTTTATACAAATTAAATTTAAAATCTATAGCACAAATAGCACTATCAGTTTTGGCAATGATAATCTCAACCTCTCTCATAATTGCAGCCATAATATTCATCATCTCTGCCAATCACAAAGTTACACTAACAACTGTCACAGTTCAAACAATAAAAAACCACACTGAGAAAAACATAACCACTTACCTTACTCAAGTCTCACCAGAAAGGGTTAGCCCATCCAAACAACCCACAACCACACCACCAATCCACACAAACTCAGCCACAATATCACCTAATACAAAATCAGAAACACACCATACAACAGCACAAACCAAAGGCAGAACCTCTACTCCAACACAGAACAACAAGCCAAGCACAAAACCACGTCCAAAAAATCCACCAAAA------AAAGATGATTACCATTTTGAAGTGTTCAACTTCGTTCCCTGTAGTATATGTGGCAACAATCAACTCTGCAAATCCATTTGCAAAACAATACCAAGCAATAAACCAAAGAAAAAACCAACCATAAAACCCACAAACAAACCACCCACCAAAACCACAAACAAAAGAGACCCAAAAACACTAGCCAAAACACCGAAAAAAGAAACCACCATTAACCCA---ACAAAAAAACCAACCCCCAAGACCACAGAAAGAGACACCAGCACCCCACAATCCACTGTGCTCGACACAACCACATCAAAACACACAGAAAGAGACACCAGCACCTCACAATCCACTGCGCTTGACACAACCACATCAAAACACACAATC------------------------------------------------------------------------CAACAGCAATCCCTCCACTCAACCACCCCCAAAAACACACCCAACTCCACACAAACACCCACAGCATCCGAG---------------CCCTCCACATCAAATTCCACC---------------------
>AFM95388
ATGTCCAAAACCAAGGACCAACGCACCGCCAAGACACTAGAAAAGACCTGGGACACTCTCAATCATCTATTATTCATATCATCGTGCTTATACAAGTTAAATCTTAAATCTATAGCACAAATCACATTATCCATTCTGGCAATGATAATCTCAACTTCACTTATAATTGTAGCTATCATATTCATAGCCTCAGCAAACAACAAAGTCACACTAACAACTGCAATCATACAAGATGCAACAAGCCAGATCAAGAACACAACCCCAACATACCTGACCCAGAATCCTCAGCTTGGAATCAGCTTCTTCAATCTGTCTGGAACTATATCACAAACCACCGCCATACTAGCTTCAACAACACCAAGTGTCGAGTCAATCCTGCAATCTACAACAGTCAAGACCAAAAACACAACAACAACCCAAATACAACCCAGCAAGCCCACCACAAAACAACGCCAAAACAAACCACCAAACAAACCCAATGATGATTTTCACTTTGAAGTGTTCAACTTTGTACCCTGCAGCATATGCAGCAACAATCCAACTTGCTGGGCCATCTGCAAAAGAATACCAAGCAAAAAACCTGGAAAGAAAACCACCACCAAGCCCACGAAAAAACCAACCATCAAGACAACC---AAAAAAGATCTCAAACCTCAAACCACAAAACCAAAGGAAGCACCCACCACCAAGCCC---ACAGATAAGCCAACCATCAACATCACCAAACCAAACATCAGAACT---------ACACTGCTCACCAACAGTACCACAGGAAATCTAGAA---------------------------------------------------CACACAAGT------------------------------------------------------------------------CAAGAGGAAACCCTCCATTCAACCTCCTCCGAAGGCAACACAAGCCCTTCACAAATCTATACAACATCCGAGTACCTATCACAACCTCCATCTCCATCCAACATAACAGACCAG---------------
>BAN75969
ATGTCCAAAAACAAGGACCAACGCACCGCCAAGACACTAGAAAGGACCTGGGACACTCTCAATCATCTATTATTCATATCATCGGGCTTATACAAGTTAAATCTTAAATCTATAGCACAAATCACATTATCTATTTTGGCAATGATAATCTCAACTTCACTTATAATTGCAGCCATCATATTCATAGCCTCGGCAAACCACAAAGTCACACTAACAACTGCAATCATACAAGATGCAACAAACCAGATCAAGAACACAACCCCAACATACCTCACCCAGAATCCCCAGCTCGGAATCAGCTTCTCCAATCTGTCCGAAACTACATCACAAACCATCACTATACTAGCTTCAACAACACCAAGTGCTGAGTTAACCCCACAATCCACAACAGTCAAGATCAAAAACACAACAACAACCCAAATGCAACCTAGCAAACCAACCACAAAACAACGCCAAAACAAACCACAAAACAAACCCAATAATGATTTTCACTTTGAAGTGTTCAATTTTGTACCCTGCAGCATATGCAGCAACAATCCAACCTGCTGGGCCATCTGCAAAAGAATACCAAACAAAAAACCTGAAAAGAAAACCACCACCAAGCCCACAAAAAAACCAACCATCAAGACAACC---AAAAAAGATCCCAAACCTCAAACTACAAAACCAAAGGAAGCACTCACCACCAAGCCC---ACAGAAAAGCCAACCATCAACACCACCAAAACAAACATCAAAACT---------ACACTGCTCACCTCCAACACCACAGAAAATCCAGAA---------------------------------------------------CACACAAGT------------------------------------------------------------------------CAAAAGGAAACCCTCCACTCAACCACCTCCGAAGGCAATCCTAGCCCTTCACAAGTCTATACAACATCCGAGTACCTATCACAATCTCTATCTCCATCCAACACAACAAAA------------------
>AFM55397
ATGTCCAAAACCAAGGACCAACGCACCGCCAAGACACTAGAAAGGACCTGGGACACTCTCAATCATCTATTATTTATATCATCGTGCTTATACAAGTTAAATCTTAAATCTATAGCACAAATCACATTATCTATTTTGGCAATGATAATCTCAACCTCACTTATAATTGCAGCCATCATATTCATAGCCTCGGCAAACCACAAAGTCACACTAACAACTGCAATCATACAAGATGCAACGAACCAGATCAAGAACACAACCCCAACATACCTCACCCAGAATCCCCAGCTTGGAATCAGCTTCTCCAATCCGTCCAGAACTACATCACAATCCACCACCATACTAGCTTCAACAACACCAAGTGCTGAGTCAACCCCACAATCCACAACAGTCAAGATCAAAAACACAACAACAACCCAAATACAACCTAGCAAACCCACCACAAAACAACGCCAAAATAAACCACAAAACAAACCCAACAATGATTTTCACTTTGAAGTGTTCAATTTTGTACCCTGCAGCATATGCAGCAACAATCCAACCTGCTGGGCCATCTGCAAGAGAATACCAAACAAAAAACCTGGAAAGAAAACCACCACCAAGCCCACAAAAAAACCAACCATCAAGACAACC---AAAAAAGATCCCAAACCTCAAACCACAAAACCAAAGGAAGTGCTCACCACCAAGCCC---ACAGAAAAGCCAACCATCGACACCACCAAAACAAACATCAGAACT---------ACACTGCTCACCTCCAACACCACAGGAAATCCAGAA---------------------------------------------------CACACAAGT------------------------------------------------------------------------CAAGAGGAAACCCTCCACTCAACCACCTCCGAAGGCAATCTAAGCCCATCACAAGTCTATACAACATTCGAGTACCTATCACAATCTCCATCTTCATCCAACACAACAAAA------------------
>AEO45938
ATGTCCAAAAACAAGGACCAACGCACCGCTAAGACATTAGAAAGGACCTGGGACACTCTCAATCATTTATTATTCATATCATCGTGCTTATATAAGTTAAATCTTAAATCTGTAGCACAAATCACATTATCCATTCTGGCAATGATAATCTCAACTTCACTTATAATTGCAGCCATCATATTCATAGCCTCGGCAAACCACAAAGTCACACCAACAACTGCAATCATACAAGATGCAACAAGCCAGATCAAGAACACAACCCCAACATACCTCACCCAGAATCCTCAGCTTGGAATCAGTCCCTCTAATCCGTCTGAAATTACATCACAAATCACCACCATACTAGCTTCAACAACACCAGGAGTCAAGTCAACCCTGCAATCCACAACAGTCAAGACCAAAAACACAACAACAACTCAAACACAACCCAGCAAGCCCACCACAAAACAACGCCAAAACAAACCACCAAGCAAACCCAATAATGATTTTCACTTTGAAGTGTTCAACTTTGTACCCTGCAGCATATGCAGCAACAATCCAACCTGCTGGGCTATCTGCAAAAGAATACCAAACAAAAAACCAGGAAAGAAAACCACTACCAAGCCCACAAAAAAACCAACCCTCAAGACAACC---AAAAAAGATCCCAAACCTCAAACCACTAAATCAAAGGAAGTACCCACCACCAAGCCC---CCGGAAGAGCCAACCATCAACACCACCAAAACAAACATCAGAACT---------ACACTGCTCACCTCCAACACCACAGGAAATCAAGAA---------------------------------------------------CACACAAGT------------------------------------------------------------------------CAAATGGAAACCCTCCACTCAACCACCTCCGAAGGCAATCCAAGCCCCTCACAAGTCTACACAACATCCGAGTACCTATCACAATCTCTATCTCCATCCAACACAACAAGATGG---------------
>AEQ63454
ATGTCCAAAACCAAGGACCAACGCACCGCCAAGACACTAGAAAAGACCTGGGACACTCTCAATCATCTATTATTCATATCATCGTGCTTATACAAGTTAAATCTTAAATCTATAGCACAAATCACATTATCCATTCTGGCAATGATAATCTCAACTTCACTTATAATTGCAGCCATCATATTCATAGCCTCAGCAAACANNNNNNNNNNNNNNNNNNNTGCAATCATACAAGATGCAACAAACCAGATCAAGAACACAACCCCAACATACCTGACCCAGAATCCCCAGCTTGGAATCAGCTTCTTCAATCTGTCTGGAACTACATCACAAACCACCGCCATACTAGCTTTAACAACACCAAGTGTCGAGTCAATTCTGCAATCTACAACAGTCAAGACCAAAAACACAACAACAACCCAAATACAACCCAGCAAGCCCACCACAAAACAACACCAAAACAAACCACCAAACAAACCCAATAATGATTTTCACTTTGAAGTGTTCAACTTTGTACCCTGCAGCATATGCAGCAACAATCCAACTTGCTGGGCCATCTGCAAAAGAATACCAAGCAAAAAACCTGGAAAGAAAACCACCACCAAGCCCACAAAAAAACCAACCATCAAGACAACC---AAAAAAGATCTCAAACCTCAAACCACAAGACCCAAGGGAGCATCTACCACCAAGCCC---ACAGAAAAGCCAACCATCAACATCACCAAACCAAACATCAGAACT---------ACACTGCTCACCAACAGTACCACAGGAAATCTAGAA---------------------------------------------------CACACAAGT------------------------------------------------------------------------CAAGAGGAAACCCTCCATTCAACCTCCTCTGAAGGCAATACAAGCTCTCCACAAGTCTATACAACATCCGAGTACCTATCACAACCTCCATCTCCATCCAACATAACAAACCAG---------------
>AEQ63519
ATGTCCAAAACCAAGGATCAACGCACCGCCAAGACACTAGAAAGGACCTGGGACACTCTCAATCATCTATTATTCATATCATCGTGCTTATACAAGTTAAATCTCAAATCTATAGCACAAATCACACTATCCATTTTGGCAATGATAATCTCAACTTCACTTATAATTGCAGCCATCATATTCATAGCCTCAGCAAACCACAAAGTTACACTAACAACTGCAATCACACAAGATGCAACAAGCCAGATCAAGAACACAACCCCAACATACCTCACCCAGAATCCCCAGCTTGGAATCAGCTTCTCCAATCTGTCTGAAACCACATCACAACCCACCACCACACCAGCTCTAGCAACACCAAGTGCTGAGTCAACCCTACAATCCACAATAGTCAAGACCAAAAACATAACAACAACCCAAATACAACCCAGCAAGCCCACCACAAAACAACGCCAAAACAAACCACCAAATAAACCCAACAATGATTTTCACTTTGAAGTGTTCAACTTTGTACCCTGCAGCATATGCAGCAACAATCCAACCTGCTGGGCTATCTGCAAAAGAATACCAAACAAAAAACCTGGAAAGAAAACCACCACCAAGCCCACAAAAAAACCAACTATCAATACAACC---AAAAAAGATCCCAAACCTCAAACCACAAAACCAAAGGAAGTACTTACCACCAAGCCC---ACAGAAAAGCCAACTATCAACACCACCAGAACAAACATCGGAACT---------ACACTGCTCACCACCAATACCACAGGAAATCCAGAA---------------------------------------------------TACACAAGT------------------------------------------------------------------------CAAAAGGAAACCCTCCACTCAACCTCCCCCGAAGGCAATCCAAGCCCTTCACAAGTCTATACAACATCTGAGTACCCATCACAACCTCCATCTCCATCCTACACAACAAACGAG---------------
>AFM55254
ATGTCCAAAACCAAGGACCAACGCACTGCCAAGACACTAGAAAAGACCTGGGACACTCTCAATCATCTATTATTCATATCATCGTGCTTATACAAGTTAAATCTTAAATCTATAGCACAAATCACATTATCCATTCTGGCAATGATAATCTCAACTTCACTTATAATTGTAGCTATCATATTCATAGCCTCAGCAAACAACAAAGTCACACTAACAACTGCAATCATACAAGATGCAACAAGCCAGATCAAGAACACAACCCCAACATACCTGACCCAGAATCCCCAGCTTGGAATCAGCTTCTTCAATCTGTCTGGAACTATATCACAAACCACCGCCATACTAGCTTTAACAACACCAAGTGTCGAGTCAGTCCTGCAATCTACAACAGTCAAGACCAAAAACACAACAACAACCCAAATACAACCCAGCAAGCCCACCACAAAACAACGCCAAAACAAACCACCAAACAAACCCAATGATGATTTTCACTTTGAAGTGTTCAACTTTGTACCCTGCAGCATATGCAGTAACAATCCAACTTGCTGGGCCATCTGCAAAAGAATACCAAGCAAAAAACCTGGAAAGAAAACCACCACCAAGCCCACGAAAAAACCAACCATCAAGACAACC---AAAAAAGATCTCAAACCTCAAACCACAAAACCGAAGGAAGCACCCACCACCAAGCCC---ACAGAAAAGCCAACCATCAACATCACCAAACCAAACATCAGAACT---------ACACTGCTCACCAACAGTACCACAGGAAATCTAGAA---------------------------------------------------CACATAAGT------------------------------------------------------------------------CAAGAGGAAACCCTCCATTCAACCTCCTCCGAAGGTAATACAAGTCCTTCACAAATCTATACAACATCCGAGTACCTATCACAACCTCCATCTCCATCCAACATAACAGACCAG---------------
>AGN28439
ATGTCCAAAAACAAGAATCAACGCACTGCCAGGACTCTAGAAAAGACCTGGGATACTCTTAATCATCTAATTGTAATATCCTCTTGTTTATACAAATTAAATTTAAAATCTATAGCACAAATAGCACTATCAGTTTTGGCAATGATAATCTCAACCTCTCTCATAATTGCAGCCATAATATTCATCATCTCTGCCAATCACAAAGTTACACTAACAACTGTCACAGTTCAAACAATAAAAAACCACACTGAGAAAAACATAACCACTTACCTTACTCAAGTCTCACCAGAAAGGGTTAGCCCATCCAAACAACCTACAACCACACCACCAATCCACACAAACTCAGCCACAATATCACCTAATACAAAATTAGAAACACACCATACAACAGCACAAACCAAAGGCAAAACCACTACTCCAACACAGAACAACAAGCCAAGCACAAAACCACGTCCAAGAAATCCACCAAAA------AAAGATGATTACCATTTTGAAGTGTTCAACTTCGTTCCCTGTAGTATATGTGGCAACAATCAACTCTGCAAATCCATTTGCAAAACAATACCAAGCAATAAACCAAAGAAAAAACCAACCATAAAACCCACAAACAAACCACCCACCAAAACCACAAACAAAAGAGACCCTAAAACACTAGCCAAAACACCGAAAAAAGAAACCACCATCAACCCA---ACAAAAAAACCAACCCCCAAGACCACAGAAAGAGACACCAGCACCCCACAATCCACTGTGCTCGACACAACCATATCAAAACACACAGAAAGAGACACCAGCACCTTACAATCCATTGCGCTTGACACAACCACATCAAAACACACAATC------------------------------------------------------------------------CAACAGCAATCCCTCTACTCAACCACCCCCGAAAACACACCCAACCTCACACAAACACCCACAGCATCCGAG---------------CCCTCCACATCAAATTCCACC---------------------
>AEQ63432
ATGTCCAAAACCAAGGACCAACGCACCGCCAAGACACTAGAAAGGACCTGGGACACTCTCAATCATCTATTATTCATATCATCGTGCTTATACAAGTTAAATCTTAAATCTATAGCACAAATCACATTATCTATTTTGGCAATGATAATCTCAACTTCACTTATAATTGCAGCCATCATATTCATAGCCTCGGCAAACCACAAAGTCACACTAACAACTGCAATCATACAAGATGCAACAAACCAGATCAAGAACACAACCTCAACATACCTCACCCAGAATCCCCAGCTTGGAATCAGCTTCTCCAATCTGTCCGAAACTACATCACAACCCATCACCATACTAGCTTCAACAACACCAAGTGCTGAGTCAACCCCACAATCCACAACAGTCAAGATCAAAAACACAACAACAACCCAAATGCAACCTAGCAAACCCACCACAAAACAACGTCAAAACAAACCACAAAACAAACCCAATAATGATTTTCACTTTGAAGTGTTCAATTTTGTACCCTGCAGCATATGCAGCAACAATCCAACCTGCTGGGCCATCTGCAAAAGAATACCAAACAAAAAACCTGGAAAGAAAACCACCACCAAGCCCACAAAAAAACCAACCATCAAGACAACC---AAAAAAGATCCCAAACCTCAAACCACAAAACCAAAGGAAGTACTCACCACCAAGCCC---ACAGAAAAGCCAACCATCAACACCACCAAAACAAACATCAAAACT---------ACACTGCTCACCTCCAACACCACAGGAAGTCCAGAA---------------------------------------------------CACACAAGT------------------------------------------------------------------------CAAAAGGAAACCCTCCACTCAACCACCTCCGAAGGCAATCCAAGCCCTTCACAAGACTATACAACATCCGAGTACCTATCACAATCTCTATCTCCATCCAACACAACAAAATGG---------------
>AGN28637
ATGTCCAAAAACAAGAATCAACGCACTGCCAGGACTCTAGAAAAGACCTGGGATACTCTTAATCATCTAATTGTAATATCCTCTTGTTTATACAAATTAAATTTAAAATCTATAGCACAAATAGCACTATCAGTTTTGGCAATGATAATCTCAACCTCTCTCATAATTGCAGCCATAATATTCATCATCTCTGCCAATCATAAAGTTACACTAACAACTGTCACAGTTCAAACAATAAAAAACCACACTGAGAAAAACATAACCACTTACCTTACTCAAGTCTCACCAGAAAGGGTTAGCCCATCCAAACAACCCACAACCACACCACCAATCCACACAAACTCAGCCACAATATCACCTAATACAAAATCAGAAACACACCATACAACAGCACAAACCAAAGGCAGAACTTCTACTCCAACACAGAACAACAAGCCAAGCACAAAACCACGTCCAAAAGATCCACCAAAA------AAAGATGATTACCATTTTGAAGTATTCAACTTCGTTCCCTGTAGTATATGTGGCAACAATCAACTCTGCAAATCCATTTGCAAAACAATACCAAGCAATAAACCAAAGAAAAAACCAACCATAAAACCCACAAACAAACCACCCACCAAAACCACAAACAAAAGAGACCCTAAAACACCAGCCAAAACACCGAAGAAAGAAACCACCATTAACCCA---ACAAAAAAACCAACCCCCAAGACCACAGAAAGAGACACCAGCACCCCACAATCCACTGTGCTCGACACAACCACATCAAAACACACAGAAAGAGACACCAGCACCTCACAATCCATTGCGCTTGACACAACCACATCAAGACACACAATC------------------------------------------------------------------------CAACAGCAATCCCTCTACTCAACCACCCCCGAAAACACACCCAACTCCACACAAACACCCACGGCATCCGAG---------------CCCTCCACATCAAATTCCACC---------------------
>AFM55232
ATGTCCAAAACCAAGGACCAACGCACCGCCAAGACACTAGAAAAGACCTGGGACACTCTCAATCATCTATTATTCATATCATCGTGCTTATACAAGTTAAATCTTAAATCTATAGCACAAATCACATTATCCATTCTGGCAATGATAATCTCAACTTCACTTATAATTGTAGCTATCATATTCATAGCCTCAGCAAACAACAAAGTCACACTAACAACTGCAATCATACAAGATGCAACAAGCCAGATCAAGAACACAACCCCAACATACCTGACCCAGAATCCCCAGCTTGGAATCAGCTTCTTCAATCTGTCTGGAACTATATCACAAACCACCGCCATACTAGCTTCAACAACACCAAGTGTCGAGCCAATCCTGCAATCTACAACAGTCAAGACCAAAAACACAACAACAACCCAAATACAACCCAGCAAGCTCACCACAAAACAACGCCAAAACAAACCACCAAACAAACCCAATGATGATTTTCACTTTGAAGTGTTCAACTTTGTACCCTGCAGCATATGCAGCAACAATCCAACTTGCTGGGCCATCTGCAAAAGAATACCAAGCAAAAAACCTGGAAAGAAAACCACCACCAAGCCCACGAAAAAACAAACCATCAAGACAACC---AAAAAAGATCTCAAACCTCAAACTACAAAACCAAAGGAAGCACCTACCACCAAGCCC---ACAGAAAAGCCAACCATCAACATCACCAAACCAAACATCAGAACT---------ACACTGCTCACCAACAGTACCACAGGAAATCTAGAA---------------------------------------------------CACACAAGT------------------------------------------------------------------------CAAGAGGAAACTCTCCATTCAACCTCCTCCGAAGGCAATACAAGCCCTTCACAAATCTATACAACATCCGAGTACCTATCACAACCTCCATCTCCATCCAACATAACAGACCAG---------------
>AFM55540
ATGTCCAAAACCAAGGACCAACGCACCGCCAAGACACTAGAAAGGACCTGGGACACTCTCAATCATCTATTATTCATATCATCGTGCTTATACAAGTTAAATCTTAAATCTATAGCACAAATCACATTATCTATTTTGGCAATGATAATCTCAACTTCACTTATAATTGCAGCCATCATATTCATAGCCTCGGCAAACCACAAAGTCACACTAACAACTGCAATCATACAAGATGCAACGAACCAGATCAAGAACACAACCCCAACATACCTCACCCAGAATCCCCAGCTTGGAACCAGCTTCTCCAATCTGTCCGGAACTACATCACAATCTACCACCATACTAGCTTCAACAACACCAAGTGCTGAGTCAACCCCACAATCCACAACAGTCAAGATCAAAAACACAACAACAACCCAAATACAACCTAGCAAACCCACCACAAAACAACGCCAAAACAAACCACAAAACAAACCCAACAATGATTTTCACTTTGAAGTGTTCAATTTTGTACCCTGCAGCATATGCAGCAACAATCCAACCTGCTGGGCCATCTGCAAGAGAATACCAAACAAAAAACCTGGAAAGAAAACCACCACCAAGCCCACAAAAAAACCAACCATCAAGACAACC---AAAAAAGATCCCAAACCTCAAACCACAAAACCAAAGGAAGTACTCACCACCAAGCCC---ACAGAAAAGCCAACCATCGCCACCACCGAAACAAACATCAGAACT---------ACAATGCCCACCTCCAACACCACAGGAAATCCAGAA---------------------------------------------------CACACAAGT------------------------------------------------------------------------CAAGAGGAAACCCTCCACTCAACCACCTCCGAAGGCAATCTAAGCCCATCACAAGTCTATACAACATCCGAGTACCTATCACAATCTCCATCTTCATCCAACACAACAAAA------------------
>AGN28725
ATGTCCAAAAACAAGAATCAACGCACTGCCAGGACTCTAGAAAAGACCTGGGATACTCTTAATCATCTAATTGTAATATCCTCTTGTTTATACAAATTAAATTTAAAATCTATAGCACAAATAGTACTATCAGTTTTGGCAATGATAATCTCAACCTCTCTCATAATTGCAGCCATAATATTCATCATCTCTGCCAATCACAAAGTTACACTAACAACTGTCACAGTTCAAACAATAAAAAACCACACTGAGAAAAACATAACCACTTACCTTACTCAAGTCTCACCAGAAAGGGTTAGCCCATCCAAACAACCCACAACCACACCACCAATCCACACAAACTCAGCCACAATATCACCTAATACAAAATCAGAAACACACCATACAACAGCACAAACCAAAGGCAGAACCTCTACTCCAACACAGAACAACAAGCCAAGCACAAAACCACATCCAAAAAATCCACCAAAA------AAAGATGATTACCATTTTGAAGTGTTCAACTTCGTTCCCTGTAGTATATGTGGCAACAATCAACTCTGCAAATCCATTTGCAAAACAATACCAAGCAATAAACCAAAGAAAAAACCAACCATAAAACCCACAAACAAACCTCCCACCAAAACCACAAACAAAAGAGACCCAAAAACACTAGCCAAAACACCGAAAAAAGAAACCACCATTAACCCA---ACAAAAAAACCAACCCCCAAGACCACAGAAAGAGACACCAGCACCCCACAATCCACTGTGCTCGACACAACCACATCAAAACACACAGAAAGAGACACCAGCACCTCACAATCCATTGTGCTTGACACAACCATATCAAAACACACAATC------------------------------------------------------------------------CAACAGCAATCCCTCTACTCAACCACCCCCGAAAACACACCCAACTCCACACAAATACCCACAGCATCCGAG---------------CCCTCCACATCAAATTCCACCCAAAAACTCCAGTCATATGCT
>AFI25250
ATGTCCAAAAACAAGAATCAACGCACTGCCAGGACTCTAGAAAAGACCTGGGATACTCTTAATCATCTAATTGTAATATCCTCTTGTTTATACAAATTAAATTTAAAATCTATAGCACAAATAGCACTATCAGTTTTGGCAATGATAATCTCAACCTCTCTCATAATTGCAGCCATAATATTCATCATCTCTGCCAATCACAAAGTTACACTAACAACTGTCACAGTTCAAACAATAAAAAACCACACTGAGAAAAACATCACCACTTACCTTACTCAAGTCTCACCAGAAGGGGCCAGCCCATCCAAACAACCCACAGCCACACCACCAATCCACACAAACTCAGCCACAATATCACCTAATACAAAATCAAAAACACACCATACAACAGCACAAACCAAAAGCAGAACCACCACTCCAACACAGAACAACAAGCCAAGCACAAAACTACGTCCAAAAAATCCACCAAAAAAACCAAAAGATGATTACCATTTTGAAGTGTTCAACTTCGTTCCCTGTAGTATATGTGGCAACAATCAACTCTGCAAATCCATCTGCAAAACAATACCAAGCAATAAACCAAAGAAAAAACCAACCATCAAACCCACAAACAAACCACCCACCAAAACTACAAACAAAAGAGACCCAAAAACACCAGCCAAAACACTGAAAAAAGAAACCACCACCAACCCA---ACAAAAAAACCAACCCCCAAGACCACAGAAGGAGACACCAGCACCCCACAATCCACCGTGCTCGACACGGCCACATCGGGA------------------------------------------------------------CACACAATC------------------------------------------------------------------------CAACAGCAATCCCCCCACTCAACCACCCCCGAAAACACACCCAACTCCACACAAACACCCACAGCATCCGAG---------------CCCTCCACATCAAATTCCACCCAAAAACTC------------
>AGN28538
ATGTCCAAAAACAAGAATCAACGCACTGCCAGGACTCTAGAAAAGACCTGGGATACTCTTAATCATCTAATTGTAATATCCTCTTGTTTATACAAATTGAATTTAAAATCTATAGCACAAATAGCACTATCAGTTTTGGCAATGATAATCTCAACCTCTCTCATAATTGCAGCCATAATATTCATCATCTCTGCCAATCACAAAGTTACACTAACAACTGTCACAGTTCAAACAATAAAAAACCACACTGAGAAAAACATAACCACTTACCTTACTCAAGTCTCACCAGAAAGGGTTAGCCCATCCAAACAACCCACAACCACACCATCAATCCACACAAACTCAGCCACAATATCACCTAATACAAAATCAGAAACACACCATACAACAGCACAAACCAAAGGCAGAACCTCTACTCCAACACAGAACAACAAGTCAAGCACAAAACCACGTCCAAAAAATCCACCAAAA------AAAGATGATTACCATTTTGAAGTGTTCAACTTCGTTCCCTGTAGTATATGTGGCAACAATCAACTCTGCAAATCCATTTGCAAAACAATACCAAGCAATAAACCAAAGAAAAAACCAACTATAAAACCCACAAACAAACCACCCACCAAAACCACAAACAAAAGAGACCCTAAAACACTAGCCAAAACACCGAAAAAAGAAACCACCATTAACCCA---ACAAAAAAACCAACCCCCAAGACCACAGAAAGAGACACCAGCACCCCACAATCCACTGTGCTCGACACAACCACATCAAAACACACAAAAAGAGACACCAGCACCTCACAATCCATTGCGCTTGACACAACCACATCAAAACACACAATC------------------------------------------------------------------------CAACAGCAATCCCTCTACTCAACCACCCCCGAAAACACACCAAACTCCACACAAACACCCACAGCATCCGAT---------------CCCTCCACATCAAATTCCACC---------------------
>AGN28802
ATGTCCAAAAACAAGAATCAACGCACTGCCAGGACTCTAGAAAAGACCTGGGATACTCTTAATCATCTAATTGTAATATCCTCTTGTTTATACAAATTAAATTTAAAATCTATAGCACAAATAGCACTATCAGTTTTGGCAATGATAATCTCAACCTCTCTCATAATTGCAGCCATAATATTCATCATCTCTGCCAATCACAAAGTTACACTAACAACTGTCACAGTTCAAACAATAAAAAACCACACTGAGAAAAACATCACCACTTACCTTACTCAAGTCTCACCAGAAAGGGTTAGCCCATCCAAACAACCCACAACCACACCACCAATCCACACAAACTCAGCCACAATATCACCTAATACAAAATCAGAAACACACCATACAACAGCACAAACCAAAGGCAGAACCACCACTCCAACACAGAACAACAAGCCAAGCACAAAACCACGTCCAAAAAATCCACCAAAAAAACCAAAAGATGATTACCATTTTGAAGTGTTCAACTTCGTTCCCTGTAGTATATGTGGCAACAATCAACTCTGCAAATCCATTTGCAAAACAATACCAAGCAATAAACCAAAGAAAAAACTAACCATAAAACCCACAAACAAACCACCCACCAAAACCACAAACAAAAGAGACCCAAAAACACCAGCCAAAACACTGAAAAAAGAAACCACCATCAACCCA---ACAAAAAAACCAACCCCCAAGACCACAGAAAGAGACACCAGCACCCCACAATCCACCGTGCTCGACACAACCACATCAAAACACACAGAAAGAGACACCAGCACCTCACAATCCACTGTGCTCAACACAACCACATCAAAACACACAATC------------------------------------------------------------------------CAACAGCAATCCCTCTACTCAACCACCCCCGATAACACACCCAACTCCACACAAACACCCACAGCATCCGAG---------------CCCTCCACATCAAATTCCACCCAAAAACTC------------
>AEO45849
ATGTCCAAAAACAAGGACCAACGCACCGCTAAGACATTAGAAAGGACCTGGGACACTCTCAATCATTTATTATTCATATCATCGTGCTTATATAAGTTAAATCTTAAATCTGTAGCACAAATCACATTATCCATTCTGGCAATGATAATCTCAACTTCACTTATAATTGCAGCCATCATATTCATAGCCTCGGCAAACCACAAAGTCACACCAACAACTGCAATCATACAAGATGCAACAAGCCAGATCAAGAACACAACCCCAACATACCTCACCCAGAATCCTCAGCTTGGAATCAGTCCCTCTAATCCGTCTGAAATTACATCACAAATCACCACCATACTAGCTTCAACAACACCAGGAGTCAAGTCAACCCTGCAATCCACAACAGTCAAGACCAAAAACACAACAACAACTCAAACACAACCCAGCAAGCCCACCACAAAACAACGCCAAAACAAACCACCAAGCAAACCCAATAATGATTTTCACTTTGAAGTGTTCAACTTTGTACCCTGCAGCATATGCAGCAACAATCCAACCTGCTGGGCTATCTGCAAAAGAATACCAAACAAAAAACCAGGAAAGAAAACCACTACCAAGCCCACAAAAAAACCAACCCTCAAGACAACC---AAAAAAGATCCCAAACCTCAAACCACTAAATCAAAGGAAGTACCCACCACCAAGCCC---ACAGAAGAGCCAACCATCAACACCACCAAAACAAACATCATAACT---------ACACTACTCACCTCCAACACCACAGGAAATCCAGAA---------------------------------------------------CTCACAAGT------------------------------------------------------------------------CAAATGGAAACCTTCCACTCAACTTCCTCCGAAGGCAACACAAGCCCTTCAAAAATCTATACAACATCCGAGTACCTATCACAACCTCCATCTCCATCCAACATAACAGACCAG---------------
>AFM55386
ATGTCCAAAACCAAGGACCAACGCACAGCCAAGACACTAGAAAGGACCTGGGACACTCTCAATCATCTATTATTCATATCATCGTGCTTATACAAGTTAAATCTTAAATCTATAGCACAAATCACATTATCTATTTTGGCAATGATAATCTCAACCTCACTTATAATTGCAGCCATCATATTCATAGCCTCGGCAAACCACAAAGTCACACTAACAACTGCAATCATACAAGATGCAACGAACCAGATCAAGAACACAACTCCAACATACCTCACCCAGAATCCCCAGCTTGGAATCAGCTTCTCCAATCTGTCCGGAACTACATCACAATCCACCACCATACTAGCTTCAACAACACCAAGTGCTGAGTCAACCCCACAATCCACAACAGTCAAGATCAAAAACACAACAACAACCCAAATACAACCTAGCAAACCCACCACAAAACAACGCCAAAATAAACCACAAAACAAACCCAACAATGATTTTCACTTTGAAGTGTTCAATTTTGTACCCTGCAGCATATGCAGCAACAATCCAACCTGCTGGGCCATCTGCAAGAGAATACCAAACAAAAAACCTGGAAAGAAAACCACCACCAAGCCCACAAAAAAACCAACCATCAAGACAACC---AAAAAAGATCCCAAACCTCAAACCACAAAACCAAAGGAAGTACTCACCACCAAGCCC---ACAGAAAAGCCAACCATCGACACCACCAAAACAAACATCAGAACT---------ACACTGCTCACCTCCAACACCACAGGAAATCCAGAA---------------------------------------------------CACACAAGT------------------------------------------------------------------------CAAGAGGAAACCCTCCACTCAACCACCTCCGAAGGCAATCTAAGCCCATCACAAGTCTATACAACATCCGAGTACCTATCACAATCTCCATCTTCATCCAACACAACAAAA------------------
>AEO45928
ATGTCCAAAAACAAGGACCAACGCACCGCTAAGACATTAGAAAGGACCTGGGACACTCTCAATCATTTATTATTCATATCATCGTGCTTATATAAGTTAAATCTTAAATCTGTAGCACAAATCACATTATCCATTCTGGCAATGATAATCTCAACTTCACTTATAATTGCAGCCATCATATTCATAGCCTCGGCAAACCACAAAGTCACACCAACAACTGCAATCATACAAGATGCAACAAGCCAGATCAAGAACACAACCCCAACATACCTCACCCAGAATCCTCAGCTTGGAATCAGTCACTCTAATCCGTCTGAAATTACATCACAAATCACCACCATACTAGCTTCAACAACACCAGGAGTTAAGTCAACCCGGCAATCCACAACAGTCAAGACCAAAAACACAACAACAACTCAAACACAACCCAGCAAACCCACCACAAAACAACGCCAAAACAAACCACCAAACAAACCCAATAATGATTTTCACTTTGAAGTGTTCAACTTTGTACCCTGCAGCATATGCAGCAACAATCCAACCTGCTGGGCTATCTGCAAAAGAATACCAAACAAAAAACCAGGAAAGAAAACCACTACCAAGCCCACAAAAAAACCAACCCTCAAGACAACC---AAAAAAGATCCCAAACCTCAAACCACTAAATCAAAGGAAGTACCCACCACCAAGCCC---ACAGAAGAGCCAACCATCAACACCACCAAAACAAACATCATAACT---------ACACTACTCACCTCCAACACCACAGGAAATCCAGAA---------------------------------------------------CTCACAAGT------------------------------------------------------------------------CAAATGGAAACCTTCCACTCAACTTCCTCCGAAGGCAATCCAAGCCCTTCACAAGTCTATACAACATCCGAGTACCTATCACAATCTCTATCTCCATCCAACACAACAAAATGG---------------
>AAR14265
ATGTCCAAACACAAGAGTCAACGCACTGCCAGGACTCTAGAAAAGACCTGGGATACTCTTAATCATCTAATTGTAATATCCTCTTGTTTATACAGACTAAACCTAAAATCTATAGCACAAATAGCACTATCAGTTTTGGCAATGATAATCTCAACCTCTCTCATAATTGCAGCCATAATATTCATCATCTCTGCCAATCACAAAGTTACACTAACAACGGTTACAGTTCAAACAATAAAAAACCACACTGAAAAAAACATCACCACCTACCTTACTCAAGTCTCACCAGAAAGGGTTAGCTCATCCATACAACCTACAACCACATCACCAATCCACACAAATTCAGCTACAATATCACCAAATACAAAATCAGAAACACACCATACAACAACACAAGCCAAAAGCAGAATCACCACTTCAACACAGACCAACAAGCCAAGCACAAAATCACGTTCAAAAAATCCACCAAAAAAACCAAAAGATGATTACCATTTTGAAGTGTTCAATTTTGTTCCCTGTAGTATATGTGGCAACAATCAACTTTGCAAATCCATCTGCAAAACAATACCAAGCAACAAACCAAAGAAAAAACCAACCATCAAACCCACAAACAAACCAACCGTCAAAACCACAAACAAAAGAGACCCAAAAACACCAGCCAAAATGATGAAAAAAGAAACCACCACCAACCCA---ACAAAAAAACCAACCCTCAAGACCACAGAAGGAGACACCAGCACCTCACAATCCACTGTGCTCGACACAACCACATCAAAA------------------------------------------------------------CACACAATC------------------------------------------------------------------------CAACAGCAATCCCTCCACTCAATCACCTCCGAAAACACACCCAACTCCACACAAATACCCACAGCAACCGAG---------------GCCTCCACATCAAATTCTACT---------------------
>AGN28604
ATGTCCAAAAACAAGAATCAACGCACTGCCAGGACTCTAGAAAAGACCTGGGATACTCTTAATCATCTAATTGTAATATCCTCTTGTTTATACAAATTAAATTTAAAATCTATAGCACAAATAGCACTATCAGTTTTGGCAATGATAATCTCAACCTCTCTCATAATTGCAGCCATAATATTCATCATCTCTGCCAATCACAAAGTTACACTAACAACTGTCACAGTTCAAACAATAAAAAACCACACTGAGAAAAACATAACCACCCACCTTACTCAAGTCTCACCAGAAAGGGTTAGCCCATCCAAACAACCCACAACCACACCACCAATCCACACAAACTCAGCCACAATATCACCTAATACAAAATCAGAAACACACCATACAACAGCACAAACCAAAGGCAGAACCTCTACTCCAACACAGAACAACAAGCCAAGCACAAAACCACGTCCAAAAAATCCACCAAAA------AAAGATGATTACCATTTTGAAGTGTTCAACTTCGTTCCCTGTAGTATATGTGGCAACAATCAACTCTGCAAATCCATTTGCAAAACAATACCAAGCAATAAACCAAAGAAAAAACCAACCATAAAACCCACAAACAAACCACCCACCAAAACCACAAACAAAAGAGACCCTAAAACACTAGCCAAAACACCGAAAAAAGAAACCACCATTAACCCA---ACAAAAAAACCAACCCCCAAGACCACAGAAAGAGACACCAGCACCCCACAATCCACTGTGCTCGACACAACCACATCAAAACACACAGAAAGAGACACCAGAACCTCACAATCCATTGTGCTTGACACAACCACATCAAAACACACAATC------------------------------------------------------------------------CAACAGCAATCCCTCTACTCAACCACCCCCGAAAACACACCCAACTCCACACAAACACCCACAGCATCCGAG---------------CCCTCCACATCAAATTCCACC---------------------
>AFM55430
ATGTCCAAAACCAAGGACCAACGCACCGCCAAGACACTAGAAAAGACCTGGGACACTCTCAATCATCTATTATTCATATCATCGTGCTTATACAAGTTAAATCTTAAATCTATAGCACAAATCACATTATCCATTCTGGCAATGATAATCTCAACTTCACTTATAATTGTAGCTATCATATTCATAGCCTCAGCAAACAACAAAGTCACACTAACAACTGCAATCATACAAGATGCAACAAGCCAGATCAAGAACACAACCCCAACATACCTAACCCAGAATCCCCAGCTTGGAATCAGCTTCTTCAATCTGTCTGGAACTATATCACAAACCACCGCCATACTAGCTCCAACAACACCAAGTGTTGAGCCAATCCTGCAATCTACAACAGTCAAGACCAAAAACACAACAGCAACCCAAATACAACCCAGCAAGCTCACCACAAAACAACGCCAAAACAAACCACCAAACAAACCCAATGATGATTTTCACTTTGAAGTGTTCAACTTTGTACCCTGCAGCATATGCAGCAACAATCCAACTTGCTGGGCCATCTGCAAAAGAATACCAAGCAAAAAACCTGGAAAGAAAACCACCACCAAGCCCACGAAAAAACAAACCATAAAGACAACC---AAAAAAGATCTCAAACCTCAAACTACAAAACCAAAGGAAGCACCTACCACCAAGCCC---ACAGAAAAGCCAACCATCAACATCACCAAACCAAACATCAGAACT---------ACACTGCTCACCAACAGTACCACAGGAAATCTAGAA---------------------------------------------------CACACAAGT------------------------------------------------------------------------CAAGAGGAAACCCTCCATTCAACCTCCTCCGAAGGCAATACAAGCCCTTCACAAATCTATACAACATCCGAGTACCTATCACAACCTCCATCTCCATCCAACATAACAGACCAG---------------
>AEO45918
ATGTCCAAAAACAAGGACCAACGCACCGCTAAGACATTAGAAAGGACCTGGGACACTCTCAATCATTTATTATTCATATCATCGTGCTTATACAAGTTAAATCTTAAATCTGTAGCACAAATCACATTATCCATTTTGGCAATGATAATCTCAACTTCACTTATAATTGCAGCCATCATATTCATAGCCTCGGCAAACCACAAAGTCACACCAACAACTGCAATCATACAAGATGCAACAAGCCAGATCAAGAACACAACCCCAACATACCTCACCCAGAATCCTCAGCTTGGAATCAGTCCCTCTAATCCGTCTGAAATTACATCACAAACCACCACCATACTAGCTTCAACAACACCAGGAGTCAAGTCAACCCTGCAATCCACAACAGTCAAGACCAAAAACACAACAACAACTCAAACACAACCCAGCAAGCCCACCACAAAACAACGCCAAAACAAACCACCAAGCAAACCCAATAATGATTTTCACTTTGAAGTGTTCAACTTTGTACCCTGCAGCATATGCAGCAACAATCCAACCTGCTGGGCTATATGCAAAAGAATACCAAACAAAAAACCCGGAAAGAAAACCACTACCAAGCCCACAAAAAAACCAACCCTCAAGACAACC---AAAAAAGATCCCAAACCTCAAACCACAAAACCAAAGGAAGCATTCACCACCAAGCCC---ACAGAAAAGCCAACTATCAACACCACCAAAACAAACATCGGAACT---------ACACAGCTCGCCTCCAACACCACAGGAAATCTAGAA---------------------------------------------------TACACAAGT------------------------------------------------------------------------CAAAAGGAAACCCTCCACTCAACCTCCTCCGAAGGCAATCCAAGCCCTTCACAAGTCTATACAACATCTGAGTACCCATCACAACCTCCATCTCCATCCAACACAACAAACAAG---------------
>AEQ63333
ATGTCCAAAACCAAGGACCAACGCACCGCCAAGACACTAGAAAGGACCTGGGACACTCTCAATCATCTATTATTCATATCATCATGCTTATACAAATTAAATCTTAAATCTATAGCACAAATCACATTATCTATTTTGGCAATGATAATCTCAACTTCACTTATAATTGCAGCCATCATATTCATAGCCTCGGCAAACCACAAAGTCACACTAACAACTGCAATCATACAAGATGCAACGAACCAGATCAAGAACACAACCCCAACATACCTCACCCAGAATCCCCAGCTTGGAATCAGCTTCTCCAATCTGTCCGGAACTACATCACAATCCACCACCATACTAGCTTCAACAACACCAAGTGCTGAGTCAACCCCACAATCCACAACAGTCAAGATCAAAAACACAACAACAACCCAAATACAACCTAGCAAACCCACCACAAAACAACGCCAAAACAAACCACAAAACAAACCTAACAATGATTTTCACTTTGWAGTGTTCAATTTTGTACCCTGCAGCATATGCAGCAACAATCCAACCTGCTGGGCCATCTGCAAGAGAATACCAAACAAAAAACCTGGAGAGAAAACCACCACCAAGCCCACAAAAAAACCAACCATCAAGACAACC---AAAAAAGATCCCAAACCTCAAACCACAAAACCAAAGGAAGTACTCACCACCAAGCCC---ACAGAAAAGCCAACCATCGACACCACCAAAACAAACATCAGAACT---------ACACTGCTCACCTCCAACACCACAGGAAATCCAGAA---------------------------------------------------CACACAAGT------------------------------------------------------------------------CAAGAGGAAACCCTCCACTCAACCACCTCCGAAGGCAATCCAAGCCCATCACAAGTCTATACAACATCCGAGTACCTATCACAATCTCCATCTTCATCCAACACAACAAAA------------------
>AGN28527
ATGTCTAAAAACAAGAATCAACGCACTGCCAGGACTCTAGAAAAGACCTGGGATACTCTTAATCATCTAATTGTAATATCCTCTTGTTTATACAAATTAAATTTAAAATCTATAGCACAAATAGCACTATCAGTTTTGGCAATGATAATCTCAACCTCTCTCATAATTGCAGCCATAATATTCATCATCTCTGCCAATCACAAAGTTACACTAACAACTGTCACAGTTCAAACAATAAAAAACCACACTGAGAAAAACATAACCACTTACCTTACTCAAGTCTCACCAGAAAGGGTTAGCCCATCCAACCAACCCTCAACCACACCACCAATCCACACAAACTCAGCCACAATATCACCTAATACAAAATCAGAAACACACCATACAACAGCACAAACCAAAGGCAGAACCTCTACTCCAACACAGAACAACAAGCCAAGCACAAAACCACGTCCAAAAAATCCACCAAAA------AAAGATGATTACCATTTTGAAGTGTTTAACTTCGTTCCCTGTAGTATATGTGGCAACAATCAACTCTGCAAATCCATTTGCAAAACAATACCAAGCAATAAACCAAAGAAAAAACCAACTATAAAACCCACAAACAAACCACCCACCAAAACCACAAACAAAAGAGACCCTAAAACATTAGCCAAAACACCGAAAAAAGAAACCACCATTAACCCA---ACAAAAAAACCAACCTCCAAGACCACAGAAAGAGACACCAGCACCCCACAATCCACTGTGATCGACACAACCACATCAAAACACACAGAAAGAGACACCAGCACCTCACAATCCATTGCGCTTGACACAACCACATCAAAACACACAATC------------------------------------------------------------------------CAACAGCAATCCCTCTACTCAACCACCCTCGAAAACACACCAAACTCCACACAAACACCCACAGCATCCGAG---------------CCCTCCACATCAAATTCCACC---------------------
>AEQ63486
ATGTCCAAAACCAAGGATCAACGCACCGCCAAGACACTAGAAAGGACCTGGGACACTCTCAATCATCTATTATTCATATCATCGTGCTTATACAAGTTAAATCTCAAATCTATAGCACAAATCACACTATCCATTTTGGCAATGATAATCTCAACTTCACTTATAATTGCAGCCATCATATTCATAGCCTCAGCAAACCACAAAGTTACACCAACAACTGCAATCACACAAGATGCAACAAGCCAGATCAAGAACACAACCCCAACATACCTCACCCAGAATCCCCAGCTTGGAATCAGCTTCTCCAATCTGTCTGAAACCACATCACAACCCACCACCACACCAGCTCTAGCAACACCAAGTGCCGAGTCAACCCTACAATCCACAATAGTCAAGACCAAAAACATAACAACAACCCAAATACAACCCAGCAAGCCCACCACAAAACAACGCCAAAACAAACCACCAAATAAACCTAACAATGATTTTCACTTTGAAGTGTTCAACTTTGTACCCTGCAGCATATGCAGCAACAATCCAACCTGCTGGGCTATCTGCAAAAGAATACCAAACAAAAAACCTGGAAAGAAAACCACCACCAAGCCCACAAAAAAACCAACTATCAAGACAACC---AAAAAAGATCTCAAACCTCAAACCACAAAACCAAAGGAAGTACTTACCACCAAGCCC---ACAGAAAAGCCAACTATCAACACCACCAGAACAAACATCGAAACT---------ACACTGCTCACCACCAATACCACAGGAAATCCAGAA---------------------------------------------------CACACAAGT------------------------------------------------------------------------CAAAAGGAAACCCTCCACTCAACCTCCCCCGAAGGCAATCCAAGCCCTCCACAAGTCTACACAACATCTGAGTACCCATCACAACCTCCATCCCCATCCAACACAACAAACGAG---------------
>AGN28681
ATGTCCAAAAACAAGAATCAACGCACTGCCAGGACTCTAGAAAAGACCTGGGATACTCTTAATCATCTAATTGTAATATCCTCTTGTTTATACAAATTAAATTTAAAATCTATAGCACAAATAGCACTATCAGTTTTGGCAATGATAATCTCAACCTCTCTCATAATTGCAGCCATAATATTCATCATCTCTGCCAATCACAAAGTTACACTAACAACTGTCACAGTTCAAACAATAAAAAACCACACTGAGAAAAACATAACCACTTACCTTACTCAAGTCTCACCAGAAAGGGTTAGCCCATCCAAACAACCCACAACCACACCACCAACCCACACAAACTCAGCCACAATATCACCTAATACAAAATCAGAAACACACCATACAACAGCACAAACCAAAGGCAGAACCTCTACTCCAACACAGAACAACAAGCCAAGCACAAAACCACGTCCAAAAAATCCACCAAAA------AAAGATGATTACCATTTTGAAGTGTTCAACTTCGTTCCCTGTAGTATATGTGGCAACAATCAACTCTGCAAATCCATTTGCAAAACAATACCAAGCAATAAACCAAAGAAAAAACCAACCATAAAACCCACAAACAAACCACCCACCAAAACCACAAACAAAAGAGACCCTAAAACACTAGCCAAAACACCGAAAAAAGAAACCACCATCAACCCA---ACAAAAAAACCAACCCCCAAGACCACAGAAAGAGACACCAGCACCCCACAATCCACTGTGCTCGACACAACCACATCAAAACACACAGAAAGAGACACCAGCACCCCACAATCCATTGCGCTTGACACAACCACATCAAAACACACAATC------------------------------------------------------------------------CAACAGCAATCCCTCTACTCAACCACCCCCGAAAACACACCCAACTTCACACAAACACCCACAGCATCCGAG---------------CCCTCCACATCAAATTCCACC---------------------
>AGN28758
ATGTCCAAAAACAAGAATCAACGCACTGCCAGGACTCTAGAAAAGACCTGGGATACTCTTAATCATCTAATTGTAATATCCTCTTGTTTATACAAATTAAATTTAAAATCTATAGCACAAATAGCACTATCAGTTTTGGCAATGATAATCTCAACCTCTCTCATAATTGCAGCCATAATATTCATCATCTCTGCCAATCACAAAGTTACACTAACAACTGTCACAGTTCAAACAATAAAAAACCACACTGAGAAAAACATCACCACTTACCTTACTCAAGTCTCACCAGAAAGGGTTAGCCCATCCAAACAACCCACAACCACACCACCAATCCACACAAACTCAGCCACAATATCACCTAATACAAAATCAGAAACACACCATGCAACAGCACAAACCAAAGGCAGAACCACCACTCCAACACAGAACAACAAGCCAAGCACAAAACCACGTCCAAAAAATCCACCAAAAAAACCAAAAGATGATTACCATTTTGAAGTGTTCAACTTCGTTCCCTGTAGTATATGTGGCAACAATCAACTCTGCAAATCCATTTGCAAAACAATACCAAGCAATAAACCAAAGAAAAAACCAACCACAAAACCCACAAACAAACCACCCACCAAAACCACAAACAAAAGAGACCCAAAAACACCAGCCAAAACACTGAAAAAAGAAACCACCATCAACCCA---ACAAAAAAACCAACCCTCAAGACCACAGAAAGAGACACCAGCACCCCACAATCCACCGTGCTCGACACAACCACATCAAAACACACAGAAAGAGACACCAGCACCTCACAATCCACTGTGCTCAACACAACCACATCAAAACACACAATC------------------------------------------------------------------------CAACAGCAATCCCTCTACTCAACCACCCCCGATAACACACCCAACTCCACACAAACACCCACAGCATCCGAG---------------CCCTCCACATCAAATTCCACCCAAAAACTC------------
>AGT75345
ATGTCCAAAACCAAGGACCAACGCACCGTCAAGACACTAGAAAGGACCTGGGACACTCTCAATCATCTATTATTCATATCATCGTGCTTATACAAGTTAAATCTTAAATCTATAGCACAAATCACATTATCTATTTTGGCAATGATAATCTCAACCTCACTTATAATTGCAGCCATCATATTCATAGCCTCGGCAAACCACAAAGTCACACTAACAACTGCAATCATACAAGATGCAACGAACCAGATCAAGAACACAACCCCAACATACCTCACCCAGAATCCCCAACTTGGAATCAGCTTCTCCAATCTGTCCGGAACTACATCACAATCCACCACCATACTAGCTTCAACAACACCAAGTGCTGAGTCAACCCCACAATCCACAACAGTCAAGATCAAAAACACAACCACAACCCAAATACAACCTAGCAAATCCACCACAAAACAACGCCAAAATAAACCACAAAACAAACCCAACAATGATTTTCACTTTGAAGTGTTCAATTTTGTACCCTGCAGCATATGCAGCAACAATCCAACCTGCTGGGCCATCTGCAAGAGAATACCAAACAAAAAACCTGGAAAGAAAACCACCACCAAGCCCACAAAAAAACCAACCATCAAGACAACC---AAAAAAGATCCCAAACCTCAAACCACAAAACCAAAGGAAGTACTCACCACCAAGCCC---ACAGAAAAGCCAACCATCGACACCACCAAAACAAACATCAGAACT---------ACACTGCTCACCTCTGGCACCGCAGGAAATCCAGAA---------------------------------------------------CACACAAGT------------------------------------------------------------------------CAAGAGGAAACCCTCCACTCGACCACCTCCGAAGGCAATCTAGGCCCATCGCAAGTCTATACAACATCCGAGTACCTATCACAATCTCCATCTTCATCCAACACAACAAAA------------------
>AEO45858
ATGTCCAAAAACAAGGACCAACGCACCGCTAAGACATTAGAAAGGACCTGGGACACTCTCAATCATTTATTATTCATATCATCGTGCTTATATAAGTTAAATCTTAAATCTGTAGCACAAATCACATTATCCATTCTGGCAATGATAATCTCAACTTCACTTATAATTGCAGCCATCATATTCATAGCCTCGGCAAACCACAAAGTCACACCAACAACTGCAATCATACAAGATGCAACAAGCCAGATCAAGAACACAACCCCAACATACCTCACCCAGAATCCTCAGCTTGGAATCAGTCCCTCTAATCCGTCTGAAATTACATCACAAATCACCACCATACTAGCTTCAACAACACCAGGAGTCAAGTCAACCCTGCAATCCACAACAGTCAAGACCAAAAACACAACAACAACTCAAACACAACCCAGCAAGCCCACCACAAAACAACGCCAAAACAAACCACCAAGCAAACCCAATAATGATTTTCACTTTGAAGTGTTCAACTTTGTACCCTGCAGCATATGCAGCAACAATCCAACCTGCTGGGCTATCTGCAAAAGAATACCAAACAAAAAACCAGGAAAGAAAACCACTACCAAGCCCACAAAAAAACCAACCCTCAAGACAACC---AAAAAAGATCCCAAACCTCAAACCACTAAATCAAAGGAAGTACCCACCACCAAGCCC---ACAGAAGAGCCAACCATCAACACCACCAAAACAAACATCATAACT---------ACACTACTCACCTCCAACACCACAGGAAATCTAGAA---------------------------------------------------CACACAAGT------------------------------------------------------------------------CAAAAGGAAATCCTCCATTCAACCTCCTCCGAAGGCAATACAAGCCCTTCACAAATCTATACAACATCCGAGTACCTATCACAACCTCCATCTCCATCCAACATAACAGACCAG---------------
>AFM55331
ATGTCCAAAACCAAGGACCAACGCACCGCCAAGACACTAGAAAGGACCTGGGACACTCTCAATCATCTATTATTCATATCATCGTGCTTATACAAGTTAAATCTTAAATCTATAGCACAAATCACATTATCTATTTTGGCAATGATAATCTCAACTTCACTTATAATCGCAGCCATCATATTCATAGCCTCGGCAAACCACAAAGTCACACCAACAACTGCAATCATACAAGATGCAACAAACCAGATCAAGAACACAACCCCAACATACCTCACCCAGAATCCCCAGCTTGGAATCAGCTTCTCCAATCTGTCCGAAACTACACCACAACCCCCCACCATATTAGCYTCAACAATACCAAGTGCTGAGCCAACCCCACAATCCACAACAGTCAAGATCAAAAACACAACAACAACCCAAATACAACCTAGCAAACCCACCACAAAACAACACCAAAACAAACCACAAAACAAACCCAATAATGATTTTCACTTTGAAGTGTTCAATTTTGTACCCTGCAGCATATGCAGCAACAATCCAACCTGCTGGGCCATCTGCAAAAGAATACCAAACAAAAAACCTGGAAAGAAAACCACCACCAAGCCCACAAAAAAACCAACCATCAAGACAACC---AAAAAAGATCCCAAACCTCAAACCACAAAACCAAAGGAAGTAATCACCACCATGCCC---ACAAAAAAGCCAACCATCAACACCACCAAAACAAACATCAGAGCT---------ACACTGCTCACCTCCAACACCACAGGAAATCCAGAA---------------------------------------------------CACACAAGT------------------------------------------------------------------------CAAAAGGAAACCCTCCACTCAACCATCTCCGAAGGCAATCTAAGCCCTTCACAAGTCTATACAACATCCGAGTACCTATCACAATCTCTATCTCCATCCAACACAACAAAG------------------
>AGN28615
ATGTCCAAAAACAAGAATCAACGCACTGCCAGGACTCTAGAAAAGACCTGGGATACTCTTAATCATCTAATTGTAATATCCTCTTGTTTATACAAATTGAATTTAAAATCTATAGCACAAATAGCACTATCAGTTTTGGCAATGATAATCTCAACCTCTCTCATAATTGCAGCCATAATATTCATCATCTCTGCCAATCACAAAGTTACACTAACAACTGTCACAGTTCAAACAATAAAAAACCACACTGAGAAAAACATAACCACTTACCTTACTCAAGTCTCACCAGAAAGGGTTAGCCCATCCAAACAACCCACAACCACACCACCAATCCACACAAACTCAGCCACAATATCACCTAATACAAAATCAGAAACACACCATACAACAGCACAAACCAAAGGCAGAACCTCTACTCTAACACAGAACAACAAGCCAAGCACAAAACCACGTCCAAAAAATCCACCAAAA------AAAGATGATTACCATTTTGAAGTGTTCAACTTCGTTCCCTGTAGTATATGTGGCAACAATCAACTCTGCAAATCCATCTGCAAAACAATACCAAGCAATAAACCAAAGAAAAAACCAACTATAAAACCCACAAACAAACCACCCACCAAAACCACAAACAAAAGAGACCCTAAAACACTAGCCAAAACACCGAAAAAAGAAACCACCATTAACCCA---ACAAAAAAACCAACCCCCAAGACCACAGAAAGAGACACCAGCACCCCACAATCCACTGTGCTCGACACAACCACATCAAAACACACAGAAAGAGACACCAGCACCTCACAATCCACTGCGCTTGACACAACCACATCAAAACACACAACC------------------------------------------------------------------------CAACAGCAATCCCTATACTCAACCACCCCCGAAAACACACCAAACTCCACACAAACATCCACAGCATCCGAT---------------CCCTCCACATCAAATTCCACCCAAAAACTCCAGTCATATGCT
>AFM55210
ATGTCCAAAACCAAGGACCAACGCACCGCCAAGACACTAGAAAGGACCTGGGACACTCTCAATCATCTATTATTCATATCATCGTGCTTATACAAGTTAAATCTTAAATCTATAGCACAAATCACATTATCCATTTTGGCAATGATAATCTCAACTTCACTTATAATTGCAGCCATCATATTCATAGCCTCGGCAAACCACAAAGTCACACTAACAACTGCAATCATACAAGATGCAACAAACCAGATCAAGAACACAACCCCAACATACCTCACCCAGAATCCCCAGCTTGGAATCAGCTTCTCCAATCTGTCCGAAACTACATCACAACCCATCACTATACTAGCTTCAACAACACCAAGTGCTGAGTTAACCCCACAATCCACAACAGTCAAGATCAAAAACACAACAACAACCCAAATGCAACCTAGCAAACCCACCACAAAACAACGCCAAAACAAACCACAAAACAAACCTAATAATGATTTTCACTTCGAAGTGTACAATTTTGTACCCTGCAGCATATGCAGCAACAATCCAACCTGCTGGGCCATCTGCAAAAGAATACCAAACAAAAAACCTGGAAAGAAAACCACCACCAAGCCCACAAAAAAACCAACTATCAAGACAACC---AAAAAAGATCCTAAMCCTCAAACCACAAAACCAAAGGAAGTACTCACCACCAAGCCC---ACAGAAAAGCCAACCATCAACACCACCAAAACAAACATCAAAACC---------ACACTGCTCACCTCCAATACCACAGGAAATCCAGAA---------------------------------------------------CACACAAGT------------------------------------------------------------------------CAAAAGGAAACCCTCCACTCAACCACCTCCGAAGGCAATCCAAGCCCTTCACAAGTCTATACAACATCCGAGTACCTATCACAATCTCTATCTCCATCCAACACAACAAAA------------------
>AFM55353
ATGTCCAAAACCAAGGACCAACGCACCGCCAAGACACTAGAAAGGACTTGGGATACTCTCAATCATCTATTATTCATATCATCGTGCTTATATAAGTTAAATCTTAAATCTATAGCACAAATCACATTATCTATTTTGGCAATGATAATCTCAACTTCACTTATAATTGCAGCCATCATATTCATAGCCTCGGCAAACCACAAAGTCACACTAACAACTGCAATCATACAAGATGCAACAAACCAGATCAAGAACACAACCCCAACATACCTTACCCAGAATCCCCAGCTTGGAATCAGCTTCTCCAATCTGTCCGAAACTACATCAAAACCCACCACCATACTAGCTTCAACAACACCAAGTGCTGAGTCAACCCCACAATCCACAACAGTCAAGACCAAAAACACAACACCAACCCAAATACAACCTAGCAAACCCACCACAAAACAACGTCAAAACAAACCACAAAACAAACCCAATAATGATTTTCACTTTGAAGTGTTCAACTTTGTACCCTGCAGCATATGCAGCAACAATCCAACCTGCTGGGCTATCTGCAAAAGAATACCAAACAAAAAACCTGGAAAGAAAACCACTACCAAACCCACAAAAAAACCAACCATCAAGACAACC---AAAAAAGATCCCAAACCTCAAACCACAAAACCAAAGGAAGCACTCACCACCAAGCCC---ACAGAAAAGCCAACCATCAACACCACCAAAACAAACATCATAACT---------ACACTGCTCACCTCCAACATCACGGAAAATCAAGAA---------------------------------------------------AACACAAGT------------------------------------------------------------------------CAAGAGGAAACCCTCCACTCTACCACCTCCGAAAGCAATCTAAGCCCTTCACAAGTCTATACAACATCCGAGTACCCATCACAATCTCTATCTCCATCCAACACAACAAGATGG---------------
>AGN28450
ATGTCCAAAAACAAGAATCAACGCACTGCCAGGACTCTAGAAAAGACCTGGGATACTCTTAATCATCTAATTGTAATATCCTCTTGTTTATACAAATTAAATTTAAAATCTATAGCACAAATAGCACTATCAGTTTTGGCAATGATAATCTCAACCTCTCTCATAATTGCAGCCATAATATTCATCATCTCTGCCAATCACAAAGTTACACTAACAACTGTCACAGTTCAAACAATAAAAAACCACACTGAGAAAAACATAACCACTTACCTTACTCAAGTCTCACCAGAAAGGGTTAGCCCATCCAAACAACCTACAACCACACCATCGATCCACACAAACTCAGCCACAATATCACCCAATACAAAATCAGAAACACACCATACAACAGCACAAACCAAAGGCAGAACCACTACTCCAACACAGAACAACAAGCCAAGCACAAAACCACGTCCAAGAAATCCACCAAAA------AAAGATGATTACCATTTTGAAGTGTTCAACTTCGTTCCCTGTAGTATATGTGGCAACAATCAACTCTGCAAATCCATTTGCAAAACAATACCAAGCAATAAACCAAAGAAAAAACCAACCATAAAACCCACAAACAAACCACCCACCAAAACCACAAACAAAAGAGACCCTAAAACACTAGCCAAAACACCGAAAAAAGAAACCACCATCAACCCA---ACAAAAAAACCAACCCCCAAGACCACAGAAAGAGACACCAGCACCCCACAATCCACTGTGCTCGACACAACCACATCAAAACACACAGAAAGAGACACCAGCACCTTACAATCCACTGCACTTGACACAACCACATCAAAACACACAATC------------------------------------------------------------------------CAACAGCAATCCCTCTACTCAACCACCCCCGAAAACACACCCAACTTCACACAAACACCCACAGCATCTGAG---------------CCCTCCACATCAAATTCCACC---------------------
>AGN28747
ATGTCCAAAAACAAGAATCAACGCACTGCCAGGACTCTAGAAAAAACCTGGGATACTCTTAATCATCTAATTGTAATATCCTCTTGTTTATACAAATTAAATTTAAAATCTATAGCACAAATAGCACTATCAGTTTTGGCAATGATAATCTCAACCTCTCTCATAATTGCAGCCATAATATTCATCATCTCTGCCAATCACAAAGTTACACTAACAACTGTCACAGTTCAAACAATAAAAAACCACACTGAGAAAAACATAACCACTTACCTTACTCAAGTCTCACCAGAAAGGGTTAGCCCATCCAAACAACCCACAACCACACCACCAATCCACACAAACTCAGCCACAATATCACCTAATACAAAATCAGAAACACACCATACAACAGCACAAACCAAAGGCAGAACCTCTACTCCAACACAGAACAACAAGCCAAGCACAAAACCACGTCCAAAAAATCCACCAAAA------AAAGATGATTACCATTTTGAAGTGTTCAACTTCGTTCCCTGTAGTATATGTGGCAACAATCAACTCTGCAAATCCATTTGCAAAACAATACCAAGCAATAAACCAAAGAAAAAACCAACCATAAAACCCACAAACAAACCACCCACCAAAACCACAAACAAAAGAGACCCAAAAACACTAGCCAAAACACCGAAAAAAGAAACCACCATTAACCCA---ACAAAAAAACCAACCCCCAAGACCACAGAAAGAGACACCAGCACCCCACAATCCACTGTGCTCGACACAACCACATCAAAACACACAGAAAGAGACACCAGCACCTCACAATCCATTGCGCTCGACACAACCACATCAAAACACACAATC------------------------------------------------------------------------CAACAGCAATCCCTCTACTCAACCACCCCCGAAAACACACCCAACTCCACACAAACACCCACAGCATCCGAG---------------CCCTCCACATCAAACTCCACC---------------------
>AEQ63322
ATGTCCAAAACCAAGGACCAACGCACCGCCAAGACACTAGAAAGGACCTGGGACACTCTCAATCATCTATTATTCATATCATCGTGCTTATACAAGTTAAATCTTAAATCTATAGCACAAATCACATTATCTATTTTGGCAATGATAATCTCAACTTCACTTATAATTGCAGCCATCATATTCATAGCCTCGGCAAACCACAAAGTCACACTAACAACTGCAATCATACAAGATGCAACGAACCAGATCAAGAACACAACCCCAACATACCTCACCCAGAATCCCCAGCTTGGAATCAGCTTCTCCAATCTGTCCGGAACTACATCACAATCCACCACCATACTAGCTTCAACAACACCAAGTGCTGAGTCAACCCCACAATCCACAACAGTCAAGATCAAAAACACAACAACAACCCAAATACAACCTAGCAAACCCACCATAAAACAACGCCAAAACAAACCACAAAACAAACCTAACAATGATTTTCACTTTGAAGTGTTCAATTTTGTACCCTGCAGCATATGCAGCAACAATCCAACCTGCTGGGCCATCTGCAAGAGAATACCAAACAAAAAACCTGGAAAGAAAACCACCACCAAGCCCACAAAAAAACCAACCATCAAGACAACC---AAAAAAAATCCCAAGCCTCAAACCACAAAACCAAAGGAAGTACTCACCACCAAGCCC---ACAGAAAAGCCAACCATCGACACCACCAAAACAAACATCAGAATT---------ACACTGCTCACCTCCAACACCACAGGAAATCCAGAA---------------------------------------------------CACACAAGT------------------------------------------------------------------------CAAGAGGAAACCCTCCACTCAACCACCTCCGAAGGCAATCTAAGCCCATCACAAGTCTATACAACATCCGAGTACCTATCACAATCTCCATCTTCATCCAACACAACAAAA------------------
>AGT75378
ATGTCCAAAACCAAAGACCAACGCACCGCCAAGACACTAGAAAAGACCTGGGACACTCTCAATCATCTATTATTCATATCATCGTGCTTATACAAGTTAAATCTTAAATCTATAGCACAAATCACATTATCCATTCTGGCAATGATAATCTCAACTTCACTTATAATCGTAGCTATCATATTCATAGCCTCAGCAAACAACAAAGTCACACTAACAACTGCAATCATACAAGATGCAACAAGCCAGATCAAGAACACAACCCCAACATACCTGACCCAGGATCCCCAGCTTGGAATCAGCTTCTTCAATCTGTCTGGAACTATATCACAAACCACCGCCATACTAGCTCCAACAACACCAAGTGTCGAGCCAATCCTGCAATCTACAACAGTCAAGACCAAAAACACAACAACAACCCAAATACAACCCAGCAAGCTCACCACAAAACAACGCCAAAACAAACCACCAAACAAACCCAATGATGATTTTCACTTTGAAGTGTTCAACTTTGTACCCTGCAGCATATGCAGCAACAATCCAACTTGCTGGGCCATCTGCAAAAGAATACCAAGCAAAAAACCTGGAAGGAAAACCACCACCAAGCCCACAAAAAAACCAACCCTCAAGACAACC---AAAAAAGATCCCAAACCTCAAACCACAAAACCAAAGGAAGCACCTACCACCAAGCTC---ACAGAAAAGCCAACCATCAACATCACCAAACCAAACATCAGAACT---------ACACTGCTCACCAACAGTACCACAGGAAATCTAGAA---------------------------------------------------CACACGAGT------------------------------------------------------------------------CAAGAGGAAACCCTCCATTCAACCTCCTCCGAAGGCAATACAAGCCCTTCACAAATCTATACAACATCCGAGTACCTATCACAACCTCCATCTCCATCCAACATAACAGAC------------------
>AFM55441
ATGTCCAAAACCAAGGACCAACGCACCGCCAAGACACTAGAAAAGACCTGGGACACTCTCAATCATCTATTATTCATATCATCGTGCTTATACAAGTTAAATCTTAAATCTATAGCACAAATCACATTATCCATTCTGGCAATGATAATCTCAACTTCACTTATAATTGTAGCTATCATATTCATAGCCTCAGCAAACAACAAAGTCACACTAACAACTACAATCATACAAGATGCAACAAGCCAGATCAAGAACACAACCCCAACATACCTGACCCAGAATCCCCAGCTTGGAATCAGCCTCTTCAATCTGTCTGGAACTATATCACAAACCACCACCATACTAGCTTCAACAACACCAAGTGTCGAGTCAATCCCGCAATCCACAACAGCCAAGACCAAAAACACAACAACAACCCAAACACAACCCAGCAAGCCCACCACAAAACAACGCCAAAACAAACCACCAAACAAACCCAATGATGATTTTCACTTTGAAGTGTTCAACTTTGTACCCTGCAGCATATGCAGCAACAATCCAACTTGCTGGGCCATCTGCAAAAGAATACCAAGCAAAAAACCTGGAAAGAAAACCACCACCAAGCCCACGAAAAAACCAACCATCAAGACAACC---AAAAAAGATCTCAAACCTAAAACCACAAAACCCAAGGAAGCACCTACCACCAAGCCC---ACAGATAAGCCAACCATCAACACCACCAAACCAAACATCAGAACT---------ACACTGCTCACCAACAGCACCACAGGAAATCTAGAA---------------------------------------------------CACACAAGT------------------------------------------------------------------------CAGGAGGAAATCCTCCATTCAACCTCCTCCGAAGGCAATACAAGCCCTTCACAAATCTATACAACATCCGAGTACCTATCACAACCTCCATCTCCATCCAACATAACAGACCAG---------------
>AGN28692
ATGTCCAAAAACAAGAATCAACGCACTGCCAGGACTCTAGAAAAGACCTGGGATACTCTTAATCATCTAATTGTAATATCCTCTTGTTTATACAAATTAAATTTAAAATCTATAGCACAAATAGCACTATCAGTTTTGGCAATGATAATCTCAACCTCTCTCATAATTGCAGCCATAATATTCATCATCTCTGCCAATCACAAAGTTACACTAACAACTGTCACAGTTCAAACAATAAAAAACCACACTGAGAAAAACATAACCACTTACCTTACTCAAGTCTCACCAGAAAGGGTTAGCCCATCCAAACAACCCACAACCACACCACCAATCCACACAAACTCAGCTACAATATCACCTAATACAAAATCAGAAACACACCATACAACAGCACAAACCAAAGGCAGAACCTCTACTCCAACACAGAACAACAAGCCAAGCACAAAACCACGTCCAAAAAATCCACCAAAA------AAAGATGATTACCATTTTGAAGTGTTCAACTTCGTTCCCTGTAGTATATGTGGCAACAATCAACTCTGCAAATCCATTTGCAAAACAATACCAAGCAATAAACCAAAGAAAAAACCAACCATAAAACCCACAAACAAACCACTCACCAAAACCACAAACAAAAGAGATCCAAAAACACTAGCCAAAACACCGAAAAAAGAAACCACCATTAACCCA---ACAAAAAAACCAACCCCCAAGACCACAGAAAGAGACACCAGCACCCCACAATCCACCGTGCTCGACACAACCACATTAAAACACACAGAAAGAGACACCAGCACCTCACAATCCATTGCGCTCGACACAACCACATCAAAACACACAATC------------------------------------------------------------------------CAACAGCAATCCCTCTACTCAACCACCCCCGAAAACACACCCAACTCCACACAAACACCCACAGCATCCGAG---------------CCCTCCACATCAAATTCCACC---------------------
>AGN28516
ATGTCCAAAAACAAGAATCAACGCACTGCCAGGACTCTAGAAAAGACCTGGGATACTCTTAATCATCTAATTGTAATATCCTCTTGTTTATACAAATTAAATTTAAAATCTATAGCACAAATAGCACTATCAGTTTTGGCAATGATAATCTCAACCTCTCTCATAATTGCAGCCATAATATTCATCATCTCTGCTAATCACAAAGTTACACTAACAACTGTCACAGTTCAAACAATAAAAAACCACACTGAGAAAAACATAACCACTTACCTTACTCAAGTCTCACCAGAAAGGGTTAGCCCATCCAACCAACCCACAACCACACCACCAATCCACACAAACTCAGCCACAATATCACCTAATACAAAATCAGAAACACACCATACAACAGCACAAACCAAAGGCAGAACCTCTACTCCAACACAAAACAACAAGCCAAGCACAAAACCACGTCCAAAAAATCCACCAAAA------AAAGATGATTACCATTTCGAAGTGTTCAACTTCGTTCCCTGTAGTATATGTGGCAACAATCAACTCTGCAAATCCATTTGCAAAACAATACCAAGCAATAAACCAAAGAAAAAACCAACTATAAAACCCACAAACAAACCACCCACCAAAACCACAAACAGAAGAGACCCCAAAACACTAGCCAAAACACCGAAAAAAGAAACCACCATTAACCCA---ACAAAAAAACCAACCCCCAAGACCACAGAAAGAGACACCAGCACCCCACAATCCACTGTGCTCGACACAACCACATCGAAACACACAGAAAGAGACACCAGCACCTCACAATCCATTGCGCTTGACACAACCACATCAAAACACACAATC------------------------------------------------------------------------CAACAGCAATCCCTCTACTCAACCACCCTCGAAAACACACCAAACTCCACACAAACACCCACAGCATCCGAG---------------CCCTCTACATCAAATTCCACC---------------------
>AEO45868
ATGTCCAAAAACAAGGACCAACGCACCGCTAAGACATTAGAAAGGACCTGGGACACTCTCAATCATTTATTATTCATATCATCGTGCTTATATAAGTTAAATCTTAAATCTGTAGCACAAATCACATTATCCATTCTGGCAATGATAATCTCAACTTCACTTATAATTGCAGCCATCATATTCATAGCCTCGGCAAACCACAAAGTCACACCAACAACTGCAATCATACAAGATGCAACAAGCCAGATCAAGAACACAACCCCAACATACCTCACCCAGAATCCTCAGCTTGGAATCAGTCCCTCTAATCCGTCTGAAATTACATCACAAATCACCACCATACTAGCTTCAACAACACCAGGAGTCAAGTCAACCCTGCAATCCACAACAGTCAAGACCAAAAACACAACAACAACTCAAACACAACCCAGCAAGCCCACCACAAAACAACGCCAAAACAAACCACCAAGCAAACCCAATAATGATTTTCACTTTGAAGTGTTCAACTTTGTACCCTGCAGCATATGCAGCAACAATCCAACCTGCTGGGCTATCTGCAAAAGAATACCAAACAAAAAACCAGGAAAGAAAACCACTACCAAGCCCACAAAAAAACCAACCCTCAAGACAACC---AAAAAAGATCCCAAACCTCAAACCACTAAATCAAAGGAAGTACCCACCACCAAGCCC---ACAGAAGAGCCAACCATCAACACCACCAAAACAAACATCATAACT---------ACACTACTCACCTCCAACACCACAGGAAATCCAGAA---------------------------------------------------CTCACAAGT------------------------------------------------------------------------CAAATGGAAACCTTCCACTCAACTTCCTCCGGACATAATACATTTCCTGCACAAATCTATACAACATCGGAGTACCTATCACAACCTCCATCTCCATCCAACATAACAGACCAG---------------
>AFM95353
ATGTCCAAAACCAAGGACCAACGCACTGCCAAGACACTAGAAAGGACTTGGGACACTCTCAATCATCTATTATTCATATCATCGTGCTTATACAAGTTAAATCTTAAATCTATAGCACAAATCACATTATCTATTTTGGCAATGATAATCTCAACTTCACTTATAATTGCAGCCATCATATTCATAGCCTCGGCAAACCACAAAGTCACACTAACAACTGCAATCATACAAGATGCAACAAACCAGATCAAGAACACAACCCCAATATACCTCACCCAGAATCCCCAGCTTGGAATCAGCCTCTCCAATCCGTCCGAAACTACATCACAACCCATCACCACACCAGCTTCAACAACACCAAGTGCTGAGTCAACCCCACAATCCACAACAGTCAAGATCAAAAACACAACAATAACCCAAATGCAACCTAGCAAACCCACCACAAAACAACGCCAAAACAAACCACAAAACAAACCCAATAATGATTTTCACTTTGAAGTGTTCAATTTTGTACCCTGCAGCATATGCAGCAACAATCCAACCTGCTGGGCCATCTGCAAAAGAATACCAAACAAAAAACCTGGAAAGAAAACCACCACCAAGCCCACAAAAAAACCAACCATCAAGACAACC---AAAAAAGATCCCAAACCTCAAACCACAAAACCAAAGGAAGTACTCACCACCAAGCCC---ACAGAAAAGCCAACCATCAACACCACCAAAACAAACATCAAAACT---------ACACTGCTCACCTCTAACACCACAGGAAATCCAGAA---------------------------------------------------CACACAAGT------------------------------------------------------------------------CAAAAGGAAACCCTCCACTCAACTACCTCCGAAGGCAATCCAAGCCCTTCACAAGTCTATACAACATCCGAGTACCTATCACAATCTCTATCTCCATCCAACACAACAAAATGG---------------
>AGN28593
ATGTCCAAAAACAAGAATCAACGCACTGCCAGGACTCTAGAAAAGACCTGGGATACTCTTAATCATCTAATTGTAATATCCTCTTGTTTATACAAATTAAATTTAAAATCTATAGCACAAATAGCACTATCAGTTTTGGCAATGATAATCTCAACCTCTCTCATAATTGCAGCCATAATATTCATCATCTCTGCCAATCATAAAGTTACACCAACAACTGTCACAGTTCAAACAATAAAAAACCACACTGAGAAAAACATAACCACTTACCTCACTCAAGTCTCGCCAGAAAGGGTTAGCCCATCCAAACAACCCACAACCACACCACCAATCCACACAAACTCAGCCACAATATCACCTAATACAAAATCAGAGACACACCATACAACAGCACAAACCAAGGGCAGAGCCTCTACTCCAACACAGAACAACAAGCCAAGCACAAAACCACGTCCAAAAAATCCACCAAAA------AAAGATGATTACCATTTTGAAGTGTTCAACTTCGTTCCCTGTAGTATATGTGGCAACAATCAACTCTGCAAATCCATTTGCAAAACAATACCAAGCAATAAACCAAAGAAAAAACCAACCATAAAACCCACAAACAAACCACCCACCAAAACCACAAACAAAAGAGACCCTAAAACACTAGCCAAAACACCGGAAAAAGAAACCACCATTAACCCA---ACAAAAAAACCAACCCCCAAGACCACAGAAAGAGACACCAGCACCCCACAATCCACTGTGCTCGACACAACCACATCAAAACACACAGAAAGAGACACCAGCACCTCACAATCCATTGTGCTTGACACAACCACATCAAAACACACAATC------------------------------------------------------------------------CAACAGCAATCCCTCTACTCAACCACCCCCGAAAACACACCCAACTCCACACAAACACCCACAGCATCCGAG---------------CCCTCCACATCAAATTCCACC---------------------
>AFM55287
ATGTCCAAAACCAAGGACCAACGCACTGCCAAGACACTAGAAAAGACCTGGGACACTCTCAATCATTTATTATTCATATCATCGTGCTTATACAAGTTAAACCTTAAATCTATAGCACAAATCACATTATCCATTCTGGCAATGATAATCTCAACTTCACTTATAATTGTAGCTATCATATTCATAGCCTCAGCAAACAACAAAGTCACACTAACAACTGCAATCATACAAGATGCAACAAGCCAGATCAAGAACACAACCCCAACATACCTGACCCAGAATCCCCAGCTTGGAATCAGCTTCTTCAATCTGTCTGGAACTATATCACAAACCACCGCCATACTAGCTTTAACAACACCAAGTGTCGAGTCAATCCTGCAATCTACAACAGTCAAGACCAAAAACACAACAACAACCCAAATACAACCCAGCAAGCCCACCACAAAACAACGCCAAAACAAACCACCAAACAAACCCAATGATGATTTTCACTTTGAAGTGTTCAACTTTGTACCCTGCAGCATATGCAGCAACAATCCAACTTGCTGGGCCATCTGCAGAAGAATACCAAGCAAAAAACCTGGAAAGAAAACCACCACCAAGCCCACGAAAAAACCAACCATCAAGACAACC---AAAAAAGATCTCAAACCTCAAACCACAAAACCAAAGGAAGCACCTACTACCAAGCCC---ACAGAAAAACCAACCATCAACATCACCAAACCAAACATCAGAACT---------ACACTGCTCACCAACAGCACCACAGGAAATCTAGAA---------------------------------------------------CACACAAGT------------------------------------------------------------------------CAAGAGGAAACCCTCCACTCAACCTCCTCCGAAGGCAATACAAGCCCTTCACAAATCTATACAACATCTGAGTACCTATCACAACCTCCATCTCCATCCAACATAACAGACCAG---------------
>AFM55529
ATGTCCAAAACCAAGGACCAACGCACCGCCAAGACACTAGAAAGGACCTGGGACACTCTCAATCATCTATTATCCATATCATCGTGCTTATACAAGTTAAATCTTAAATCTATAGCACAAATCACATTATCTATTTTGGCAATGATAATCTCAACCTCACTTATAATTGCAGCCATCATATTCATAGCCTTGGCAAACCACAAAGTCACACTAACAACTGCAATCATACAAGATGCAACGAACCAGATCAAGAACACAACCCCAACATACCTCACCCAGAATCCCCAGCTTGGAATCAGCTTCTTCAATCTGTCCGGAACTACATCACAATCCACCACCATACTAGCTTCAACAACACCAAGTGCTGAGTCAACCCCACAATCCACAACAGTCAAGATCAAAAACACAACAACAACCCAAATACTACCTAGCAAACCCACCACAAAACAACGCCAAAATAAACCACAAAACAAACCCAACAATGATTTTCACTTTGAAGTGTTCAATTTTGTACCCTGCAGCATATGCAGCAACAATCCAACCTGCTGGGCCATCTGCAAGAGAATACCAAACAAAAAACCTGGAAAGAAAACCACCACCAAGCCCACAAAAAAACCAACCATCAAGACAACC---AAAAAAGATCCCAAACCTCAAACCACAAAACCAAAGGAAGTACTCACCACCAAGCCC---ACAGAAAAGCCAACCATCGACACCACCAAAACAAACATCAGAACT---------ACACTGCTCACCTCCAACACCACAGGAAATCCAGAA---------------------------------------------------CACACAAGT------------------------------------------------------------------------CAAGAGGAAACCCTCCACTCAACCACCTCCGAAGGCAATCTAAGCCCATCACAAGTCTATACAACATCCGAGTACCTATCACAATCTCCATCTTCATCCAACACAACAAAA------------------
>AFM55320
ATGTCCAAAACCAAGGACCAACGCACCGCCAAGACACTAGAAAAGACCTGGGACACTCTCAATCATCTATTATTCATATCATCGTGCTTATACAAGTTAAATCTTAAATCTATAGCACAAATCACATTATCCATTCTGGCAATGATAATCTCAACTTCACTTATAATTGTAGCTATCATATTCATAGCCTCAGCAAACAACAAAGTCACACTAACAACTGCAATCATACAAGATGCAACAAGCCAGATCAAGAACACAACCCCAACATACCTGACCCAGAATCCCCAGCTTGGAATCAGCTTCTTCAATCTGTCTGGAACTATATCACAAACCACCGCCATACTAGCTCCAACAACACCAAGTGTCGAGCCAATCATGCAATCTACAACAGTCAAGACCAAAAACACAACAACAACCCAAATACAACCCAGCAAGCTCACCACAAAACAACGCCAAAACAAACCACCAAACAAACCCAATGATGATTTTCACTTTGAAGTGTTCAACTTTGTACCCTGCGGTATATGCAGCAACAATCCAACTTGCTGGGCCATCTGCAAAGGAATACCAAGCAAAAAACCTGGAAAGAAAACCACCACCGAGCCCACGAAAAAACATACCATCAAGACAACC---AAAAAAGATCTCAAACCTCAAACTACAAAACCAAAGGAAGCACCTACCACCAAGCCC---ACAGAAAAGCCAACCATCAACATCACCAAACCAAACATCAGAACT---------ACACTGCTCACCAACAGTACCACAGGAAATCTAGAA---------------------------------------------------CACACAAGT------------------------------------------------------------------------CAAGAGGAAACCCTCCATTCAACCTCCTCCGAAGGCAATACAAGCCCTTCACAAATCCACACAACATCCGAGTACCCATCACAACCTCCATCTCCATCCAACATAACAGACCAG---------------
>AEO45908
ATGTCCAAAAACAAGGACCAACGCACCGCTAAGACATTAGAAAGGACCTGGGACACTCTCAATCATTTATTATTCATATCATCGTGCTTATATAAGTTAAATCTTAAATCTGTAGCACAAATCACATTATCCATTCTGGCAATGATAATCTCAACTTCACTTATAATTGCAGCCATCATATTCATAGCCTCGGCAAACCACAAAGTCACACCAACAACTGCAATCATACAAGATGCAACAAGCCAGATCAAGAACACAACCCCAACATACCTCACCCAGAATCCTCAGCTTGGAATCAGTCCCTCTAATCCGTCTGAAATTACATCACAAATCACCACCATACTAGCTTCAACAACACCAGGAGTCAAGTCAACCCTGCAATCCACAACAGTCAAGACCAAAAACACAACAACAACTCAAACACAACCCAGCAAGCCCACCACAAAACAACGCCAAAACAAACCACCAAGCAAACCCAATAATGATTTTCACTTTGAAGTGTTCAACTTTGTACCCTGCAGCATATGCAGCAACAATCCAACCTGCTGGGCTATCTGCAAAAGAATACCAAACAAAAAACCAGGAAAGAAAACCACTACCAAGCCCACAAAAAAACCAACCCTCAAGACAACC---AAAAAAGATCCCAAACCTCAAACCACTAAATCAAAGGAAGTACCCACCACCAAGCCC---ACAGAAGAGCCAACCATCAACACCACCAAAACAAACATCATAACT---------ACACTACTCACCTCCAACACCACAGGAAATCCAGAA---------------------------------------------------CTCACAAGT------------------------------------------------------------------------CAAAAGGAAACCTTCCACTCAACTTCCTCCGAAGGCAACACAAGCCCTTCACAAATCTATACAACATCCGAGTACCTATCACAACCTCCATCTCCATCCAACATAACAGACCAG---------------
>AFM55265
ATGTCCAAAACCAAGGACCAACGCACCGCCAAGACACTAGAAAGGACCTGGGACACTCTCAATCATCTATTATTCATATCATCGTGCTTATATAAGTTAAATCTTAAATCTATAGCACAAATCACATTATCTATTTTGGCAATGATAATCTCAACTTCACTTATAATTGCAGCCATCATATTCATAGCCTTGGCAAACCACAAAGTCACACTAACAACTGCAATCATACAAGATGCAACAAACCAGATCAAGAACACAACCCCAACATACCTCACCCAGAATCCCCAGCTTGGAATCAGTTTCTCCAATCTGTCCGAAACTACATCAAAACCCACCACTATACTAGCTTCAACAACACCAAGTGCTGAGTCAACCCCACAATCCACAACAGTCAAGACCAAAAACACAACAACAACCCAAATACAACCTAGCAAACCCACCACAAAACAACGTCAAAACAAACCACAAAACAAACCCAATAATGATTTTCACTTTGAAGTGTTCAACTTTGTACCCTGCAGCATATGCAGCAACAATCCAACCTGCTGGGCTATCTGCAAAAGAATACCAAACAAAAAACCTGGAAAGAAAACCACTACCAAGCCCACAAAAAAACTAACCATCAAGACAACC---AAAAAAGATCCCAAACCTCAAACCACAAAACCAAAGGAAGTACTCACCACCAAGCCC---ACAGAAAAGCCAACCATCAACACCACCAAAACAAACATCAGAACT---------ACACTGCTCACCTCCAACATCACAGAAAATCAAGAA---------------------------------------------------CACACAAGT------------------------------------------------------------------------CAAGAGGAAACCCTCCACTCAACCACCTCCGAAGGCAATCTAAGCCCTTCACAAGTCTATACAACATCCGAGTACCTATCACAATCTCTATCTCCATCCAACACAACAAGATGG---------------
>AGN28461
ATGTCCAAAAACAAGAATCAACGCACTGCCAGGACTCTAGAAAAGACCTGGGATACTCTTAATCATCTAATTGTAATATCCTCTTGTTTATACAAATTAAATTTAAAATCTATAGCACAAATAGCACTATCAGTTTTGGCAATGATAATCTCAACCTCTCTCATAATTGCAGCCATAATATTCATCATCTCTGCCAATCACAAAGTTACACTAACAACTGTCACAGTTCAAACAATAAAAAACCACACTGAGAAAAACATAACCACTTACCTTACTCAAGTCTCACCAGAAAGGGTTAGCCCATCCAAACAACCTACAACCACACCACCAATCCACACAAACTCAGCCACAATATCACCTAATACAAAATTAGAAACACACCATACAACAGCACAAACCAAAGGCAAAACCACTACTCCAACACAGAACAACAAGCCAAGCACAAAACCACGTCCAAGAAATCCACCAAAA------AAAGATGATTACCATTTTGAAGTGTTCAACTTCGTTCCCTGTAGTATATGTGGCAACAATCAACTCTGCAAATCCATTTGCAAAACAATACCAAGCAATAAACCAAAGAAAAAACCAACCATAAAACCCACAAACAAACCACCCACCAAAACCACAAACAAAAGAGACCCTAAAACACTAGCCAAAACACCGAAAAAAGAAACCACCATCAACCCA---ACAAAAAAACCAACCCCCAAGACCACAGAAAGAGACACCAGCACCCCACAATCCACTGTGCTCGACACAACCATATCAAAACACACAGAAAGAGACACCAGCACCTTACAATCCATTGCGCTTGACACAACCACATCAAAACACACAATC------------------------------------------------------------------------CAACAGCAATCCCTCTACTCAACCACCCCCGAAAACACACCCAACCTCACACAAACACCCACAGCATCCGAG---------------CCCTCCACATCAAATTCCACC---------------------
>AFM55342
ATGTCCAAAACCAAGGATCAACGCACCGCCAAGACACTAGAAAGGACCTGGGACACTCTCAATCATCTATTATTCATATCATCGTGCTTATACAAGTTAAATCTTAAATCTATAGCACAAATCACATTATCTATTTTGGCAATGATAATCTCAACCTCACTTATAATTGCAGCCATCATATTCATAGCCTCGGCAAACCACAAAGTCACACTAACAACTGCAATCATACAAGATGCAACGAACCAGATCAAGAACACAACCCCAACATACCTCACCCAGAATCCCCAGCTTGGAATCAGCTTCTCCAATCTGTCCGGAACTACATCACAATCCACCACCATACTAGCTTCAACAACACCAAGTGCTGAGTCAACCCTACAATCCACAACAGTCAAGATCAAAAACACAACAACAACCCAAATACAACCTAGCAAACCCACCACAAAACAACGCCAAAATAAACCACAAAACAAACCCAACAATGATTTTCACTTTGAAGTGTTCAATTTTGTACCCTGCAGCATATGCAGCAACAATCCAACCTGCTGGGCCATCTGCAAGAGAATACCAAACAAAAAACCTGGAAAGAAAACCACCACCAAGCCCACAAAAAAACCAACCATCAAGACAACC---AAAAAAGATCCCAAACCTCAAACCACAAAACCAAAGGAAGTACTCACCACCAAGCTC---ACAGAAAAGCCAACCATCGACACCACCAAAACAAACATCAGAACT---------ACACTGCTCACCTTCAACACCACAGGAAATCCAGAA---------------------------------------------------CACACAAGT------------------------------------------------------------------------CAAGAGGAAACCCTCCACTCAACCACCTCCGAAGGCAATCTAAGCCCATCACAAGTCTATACAACATCCGAGTACCTATCACAATCTCCATCTTCATCCAACACAATAAAA------------------
>AGN28505
ATGTCCAAAAACAAGAATCAACGCACTGCCAGGACTCTAGAAAAGACCTGGGATACTCTTAATCATCTAATTGTAATATCCTCTTGTTTATACAAATTAAATTTAAAATCTATAGCACAAATAGCACTATCAGTTTTGGCAATGATAATCTCAACTTCTCTCATAATTGCAGCCATAATATTCATCATCTCTGCCAATCACAAAGTTACACTAACAACTGTCACAGTTCAAACAATAAAAAACCACACTGAGAAAAACATAACCACTTACCTTACTCAAGTCTCACCAGAAAGGGTTAGCCCATCCAACCAACCCACAACCACACCACCAATCCACACAAACTCAGCCACAATATCACCTAATACAAAATCAGAAACACACCATACAACAGCACAAACCAAAGGCAGAACCTCTACTCCAACACAGAACAACAAGCCAAGCACAAAACCACGTCCAAAAAATCCACCAAAA------AAAGATGATTACCATTTTGAAGTGTTCAACTTCGTTCCCTGTAGTATATGTGGCAACAATCAACTCTGCAAATCCATTTGCAAAACAATACCAAGCAATAAACCAAAGAAAAAACCAACTATAAAACCCACAAACAAACCACCCACCAAAACCACAAACAAAAGAGACCCTAAAACACTAGCCAAAACACCGAAAAAAGAAACCACCATTAACCCA---ACAAAAAAACCAACCCCCAAGACCACAGAAAGAGACACCAGCACCCCACAATCTACTGTGCTCGACACAACCACATCAAAACACACAGAAAGAGACACCAGCACCTCACAATCCATTGCGCTTGACACAACCACATCAAAACACACAACC------------------------------------------------------------------------CAACAGCAATCCCTCTACTCAACCACCCTCGAAAACACACCAAACTCCACACAAACACCCACAGCATCCGAG---------------CCCTCCACATCAAATTCCACCCAAAAACTCCAGTCATATGCT
>AFM55452
ATGTCCAAAACCAAGGACCAACGCACCGCCAAGACACTAGAAAGGACCTGGGACACTCTCAATCATCTATTATTTATATCATCGTGCTTATACAAGTTAAATCTTAAATCTATAGCACAAATCACATTATCTATTTTGGCAATGATAATCTCAACCTCACTTATAATTGCAGCCATCATATTCATAGCCTCGGCAAACCACAAAGTCACACTAACAACTGCAATCATACAAGATGCAACGAACCAGATCAAGAACACAACCCCAACATACCTCACCCAGAATCCCCAGCTTGGAATCAGCTTCCCCAATCCGTCCGGAACTACATCACAATCCACCACCATACTAGCTTCAACAACACCAAGTGCTGAGTCAACCCCACAATCCACAACAGTCAAGATCAAAAACACAACAACAACCCAAATACAACCTAGCAAACCCACCACAAAACAACGCCAAAATAAACCACAAAACAAACCCAACAATGATTTTCACTTTGAAGTGTTCAATTTTGTACCCTGCAGCATATGCAGCAACAATCCAACCTGCTGGGCCATCTGCAAGAGAATACCAAACAAAAAACCTGGAAAGAAAACCACCACCAAGCCCACAAAAAAACCAACCATCAAGACAACC---AAAAAAGATCCCAAACCTCAAACCACAAAACCAAAGGAAGTGCTCACCACCAAGCCC---ACAGAAAAGCCAACCATCGACACCACCAAAACAAACATCAGAACT---------ACACTGCTCACCTCCAACACCACAGGAAATCCAGAA---------------------------------------------------CACACAAGT------------------------------------------------------------------------CAAGAGGAAACCCTCCACTCAACCACCTCCGAAGGCAATCTAAGCCCATCACAAGTCTATACAACATTCGAGTACCTATCACAATCTCCATCTTCATCCAACACAACAAAA------------------
>AFM55518
ATGTCCAAAACTAAGGACCAACGCACCGCCAAGACACTAGAAAGGACCTGGGACACTCTCAATCATCTATTATTCATATCATCGTGCTTATACAAGTTAAATCTTAAATCTATAGCACAAATCACATTATCTATTTTGGCAATGATAATCTCAACCTCACTTATAATTGCAGCCATCATATTCATAGCCTCGGCAAACCACAAAGTCACACTAACAACTGCAATCATACAAGATGCAACGAACCAGATCAAGAACACAACTCCAACATACCTCACCCAGAATCCCCAGCCTGGAATCAGCTTCTCCAATCTGTCCGGAACTACATCACAATCCACCACCATACTAGCTTCAACAACACCAAGTGCTGAGTCAACCCCACAATCCACAACAGTCAAGATCAAAAACACAACAACAACCCAAATACAACCCAGCAAACCCACCACAAAACAACGCCAAAATAAACCACAAAACAAACCCAACAATGATTTTCACTTTGAAGTGTTCAATTTTGTACCCTGCAGCATATGCAGCAACAATCCAACCTGCTGGGCCATCTGCAAGAGAATACCAAACAAAAAACCTGGAAAGAAAACCACAACCAAGCCCACAAAAAAACCAACCATCAAGACAACC---AAAAAAGATCCCAAACCTCAAACCACAAAACCAAAGGAAGTACTCACCACCAAGCCC---ACAGAAAAGCCAACCATCGACACCACCAAAACAAACATCAGAACT---------ACACTGCTTACCTCCAACACCACAGGAAATCCAGAA---------------------------------------------------CACACAAGT------------------------------------------------------------------------CAAGAGGAAACCCTCCACTCAACCACCTCCGAAGGCAATCTAAGCCCATCACAAGTCTATACAACATCCGAGTACCTATCACAATCTCCATCTTCATCCAACACAACAAAA------------------
>AEQ63311
ATGTCCAAAACCAAGGACCAACGCACCGCCAAGACACTAGAAAGGACCTGGGACACTCTCAATCATCTATTATTCATATCATCGTGCTTATACAAGTTAAATCTTAAATCTATAGCACAAATCACATTATCTATTTTGGCAATGATAATCTCAACTTCACTTATAATTGCAGCCATCATATTCATAGCCTCGGCAAACCACAAAGTCACACTAACAACTGCAATCATACAAGATGCAACGAACCAGATCAAGAACACAACCCCAACATACCTCACCCAGAATCCCCAGCTTGGAATCAGCTTCTCCAATCTGTCCGGAACTACATCACAATCCACCACCATACTAGCTTCAACAACACCAAGTGCTGAGTCAACCCCACAATCCACAACAGTCAAGATCAAAAACACAACAACAACCCAAATACAACCTAGCAAACCCACCACAAAACAACGCCAAAACAAACCACAAAACAAACCTAACAATGATTTTCACTTTGAAGTGTTCAATTTTGTACCCTGCAGCATATGCAGCAACAATCCAACCTGCTGGGCCATCTGCAAGAGAATACCAAACAAAAAACCTGGAAAGAAAACCACCACCAAGCCCACAAAAAAACCAACCATCAAGACAACC---AAAAAAAATCCCAAGCCTCAAACCACAAAACCAAAGGAAGTACTCACCACCAAGCCC---ACAGAAAAGCCAACCATCGACACCACCAAAACAAACATCAGAACT---------ACACTGCTCACCTCCAACACCACAGGAAATCCAGAA---------------------------------------------------CACACAAGT------------------------------------------------------------------------CAAGAGGAAACCCTCCACTCAACCACCTCCGAAGGCAATCTAAGCCCATCACAAGTCTATACAACATCCGAGTACCTATCACAATCTCCATCTTCATCCAACACAACAAAA------------------
>AEO45820
ATGTCCAAAAACAAGGACCAACGCACCGCTAAGACATTAGAAAGGACCTGGGACACTCTCAATCATTTATTATTCATATCATCGTGCTTATATAAGTTAAATCTTAAATCTGTAGCACAAATCACATTATCCATTCTGGCAATGATAATCTCAACTTCACTTATAATTGCAGCCATCATATTCATAGCCTCGGCAAACCACAAAGTCACACCAACAACTGCAATCATACAAGATGCAACAAGCCAGATCAAGAACACAACCCCAACATACCTCACCCAGAATCCTCAGCTTGGAATCAGTCCCTCTAATCCGTCTGAAATTACATCACAAATCACCACCATACTAGCTTCAACAACACCAGGAGTCAAGTCAACCCTGCAATCCACAACAGTCAAGACCAAAAACACAACAACAACTCAAACACAACCCAGCAAGCCCACCACAAAACAACGCCAAAACAAACCACCAACCAAACCCAATAATGATTTTCACTTTGAAGTGTTCAACTTTGTACCCTGCAGCATATGCAGCAACAATCCAACCTGCTGGGCTATCTGCAAAAGAATACCAAACAAAAAACCAGGAAAGAAAACCACTACCAAGCCCACAAAAAAACCAACCCTCAAGACAACC---AAAAAAGATCTCAAACCTCAAACCACTAAACCAAAGGAAGTACCCACCACCAAGCCC---ACAGAAAAGCCAACCATCAACACCACCAAAACAAACATCATAACT---------ACACTACTCACCTCCAACACCACAGGAAATCCAGAA---------------------------------------------------CTCACAAGT------------------------------------------------------------------------CAAGAGGAAACCTTCCATTCAACCTCCTCCGGAGGCAACACAAGCCCTTCACAAATCTATACAACATCCGAGTACCTATCACAACCTCCATCTCCATCCAACATAACAGACCAG---------------
>AAC55969
ATGTCCAAAAACAAGGACCAACGCACCGCTAAGACATTAGAAAGGACCTGGGACACTCTCAATCATTTATTATTCATATCATCGTGCTTATATAAGTTAAATCTTAAATCTGTAGCACAAATCACATTATCCATTCTGGCAATGATAATCTCAACTTCACTTATAATTGCAGCCATCATATTCATAGCCTCGGCAAACCACAAAGTCACACCAACAACTGCAATCATACAAGATGCAACAAGCCAGATCAAGAACACAACCCCAACATACCTCACCCAGAATCCTCAGCTTGGAATCAGTCCCTCTAATCCGTCTGAAATTACATCACAAATCACCACCATACTAGCTTCAACAACACCAGGAGTCAAGTCAACCCTGCAATCCACAACAGTCAAGACCAAAAACACAACAACAACTCAAACACAACCCAGCAAGCCCACCACAAAACAACGCCAAAACAAACCACCAAGCAAACCCAATAATGATTTTCACTTTGAAGTGTTCAACTTTGTACCCTGCAGCATATGCAGCAACAATCCAACCTGCTGGGCTATCTGCAAAAGAATACCAAACAAAAAACCAGGAAAGAAAACCACTACCAAGCCCACAAAAAAACCAACCCTCAAGACAACC---AAAAAAGATCCCAAACCTCAAACCACTAAATCAAAGGAAGTACCCACCACCAAGCCC---ACAGAAGAGCCAACCATCAACACCACCAAAACAAACATCATAACT---------ACACTACTCACCTCCAACACCACAGGAAATCCAGAA---------------------------------------------------CTCACAAGT------------------------------------------------------------------------CAAATGGAAACCTTCCACTCAACTTCCTCCGAAGGCAATCCAAGCCCTTCTCAAGTCTCTACAACATCCGAGTACCCATCACAACCTTCATCTCCACCCAACACACCACGCCAG---------------
>AFM55298
ATGTCCAAAACCAAGGACCAACGCACCGCCAAGACACTAGAAAAGACCTGGGACACTCTCAATCATCTATTATTCATATCATCGTGCTTATACAAGTTAAATCTTAAATCTATAGCACAAATCACATTATCCATTCTGGCAATGATAATCTCAACTTCACTTATAATTGTAGCTATCATATTCATAGCCTCAGCAAACAACAAAGTCACACTAACAACTGCAATCATACAAGATGCAACAAGCCAGATCAAGAACACAACCCCAACATACCTGACCCAGAATCCCCAGCTTGGAATCAGCTTCTTCAATCTGTCTGGAACTATATCACAAACCACCGCCATACTAGCTCCAACAACACCAAGTGTCGAGCCAATCCTGCAATCTACAACAGTCAAGACCAAAAACACAACAACAACCCAAATACAACCCAGCAAGCTCACCACAAAACAACGCCAAAACAAACCACCAAACAAACCCAATGATGATTTTCACTTTGAAGTGTTCAACTTTGTACCCTGCAGCATATGCAGCAACAATCCAACTTGCTGGGCCATCTGCAAAAGAATACCAAGCAAAAAACCTGGAAAGAAAACCACCACCAAGCCCACGAAAAAACAAACCATCAAGACAACC---AAAAAAGATCTCAAACCTCAAACCACAAAACCAAAGGAAGCACCTACCACCAAGCCC---ACAGAAAAGCCAACCATCAACATCACCAAACCAAACATCAGAACT---------ACACTGCTCACCAACAGTACCACAGGAAATCTAGAA---------------------------------------------------CACACAAGT------------------------------------------------------------------------CAAGAGGAAACCCTCCATTCAACCTCCTCCGAAGGCAATACAAGCCCTTCACAAATCTATACAACATCCGAGTACCTATCACAACCTCCATCTCCATCCAACATAACAGACCAG---------------
>AGN28582
ATGTCCAAAAACAAGAATCAACGCACTGCCAGGACTCTAGAAAAGACCTGGGATACTCTTAATCATCTAATTGTAATATCCTCTTGTTTATACAAATTAAATTTAAAATCTATAGCACAAATAGCACTATCAGTTTTGGCAATGATAATCTCAACCTCTCTCATAATTGCAGCCATAATATTCATCATCTCTGCCAATCACAAAGTTACACTAACAACTGTCACAGTTCAAACAATAAAAAACCACACTGAGAAAAACATAACCACTTACTTTACTCAAGTCTCACCAGAAAGGGTTAGCCCATCCAAACAACCCACAACCACACCATCAATCCACACAAATTCAGCCACAATATCACCTAATACAAAATCAGAAACACACCATACAACAGCACAAACCAAAGGCAGAACCTCTACTCCAACACAGAACAACAAGCCAAGCACAAAACCACGTCCAAAAAATCCACCAAAA------AAAGATGATTACCATTTTGAAGTGTTCAACTTCGTTCCCTGTAGTATATGTGGCAGCAATCAACTCTGCAAATCCATTTGCAAAACAATACCAAGCAATAAACCAAAGAAAAAACCAACCATAAAACCAACAAACAAACCACCCACCAAAACCACAAACAAAAGAGACCCAAAAACACCAGCCAAAACACCGAAAAAAGAACCCACCATTAACCCA---ACAAAAAAACCAACCCCCAAGACCACAGAAAGAGACACCAGCACCCCACAATCCACTGTGCTCGACACAACCACATCAAAACACACAGAAAGAGACACCAGCACCTTACAATCTATTGTGCTCGACACAACCACATCAAAACATACAATC------------------------------------------------------------------------CAACAGCAATCCCTCTACTCAACCACCCCCGGAAACACACCCAACTCCACACAAACACCCACAGCATCCGAG---------------CCCTCCACATTAAATTCCACC---------------------
>AFM95342
ATGTCCAAAACCAAGGACCAACGCGCCGCCAAGACACTAGAAAGGACCTGGGACACTCTCAATCATCTATTATTCATATCATCGTGCTTATACAAGTTAAATCTTAAATCTATAGCACAAATCACATTATCTATTTTGGCAATGATAATCTCAACTTCACTTATAATTGCAGCCATCATATTCATAGCCTCGGCAAACCACAAAGTCACACCAACAACTGCAATCATACAAGATGCAACAAACCAGATCAAGAACACAACCCCAACATACCTCACCCAGAATCCCCAGCTTGGAATCAGCTTCTCCAATTTGTCCGAAACTACATCACAACCCACCACCATACTAGCTTCAACAACACCAAGTGCTGAGTCAACCCCACAATCCACAACAGTCAAGATCAAAAACACAACAACAACCCAAATACAACCTAGCAAGCCCACCACAAAACAACGCCAAAAAAAACCACAAAACAAACCCAATAATGATTTTCACTTTGAAGTGTTCAACTTTGTACCCTGCAGCATATGCAGCAACAATCCAACTTGCTGGGCTATCTGCAAAAGAATACCAAACAAAAAACCTGGAAAGAAAACCACCACCAAGCCCACAAGAAAACCAACCATCAAGACAACC---AAAAAAGATCTCAAACCTCAAACCACAAAACCAAAGGAAGTACTTACCACCAGGCCC---ACAGAAAAGCCAACCATCAACACCACCAAAACAAACATCAGAACT---------ACACTGCTCACCTTCAACACCACAGGAAATCCAGAA---------------------------------------------------CACACAAGT------------------------------------------------------------------------CAAAAGGAAACTCTCCACTCAACCACCTCCGAAGGCAATCCAAGCCCTTCACAAGTCTATACAACATCCGAGTACCTATCACAATCTCTATCTCCATCCAACACAACAAAC------------------
>AEQ63399
ATGTCCAAAACCAAGGACCAACGCACCGCCAAGACACTAGAAAGGACCTGGGACACTCTCAATCATCTATTATTCATATCATCGTGCTTATACAAGTTAAATCTTAAATCTATAGCACAAATCACATTATCTATTTTGGCAATGATAATCTCAACCTCACTTATAATTGCAGCCATCATATTCATAGCCTCGGCAAACCACAAAGTCACACTAACAACTGCAATCATACAAGATGCAACGAACCAGATCAAGAACACAACTCCAGCATACCTCACCCAGAATCCCCAGCTTGGAATCAGCTTCTCCAATCTGTCTGGAACTACATCACAATCCACCACCATACTAGCTTCAACAACACCAAGTGCTGAGTCAACCCCACAATCCACAACAGTCAAGATCAAAAACACAACAACAACCCAAATACAACCTAGCAAACCCACCACAAAACAACGCCAAAACAAACCACAAAACAAACCCAACAATGATTTTCACTTTGAAGTGTTCAATTTTGTACCCTGCAGCATATGCAGCAACAATCCAACCTGCTGGGCCATCTGCAAGAGAATACCAAACAAAAAACCTGGAAAGAAAACCACCACCAAGCCCACAAAAAAACCAACCATCAAGACAACC---AAAAAAGATCCCAAACCTCCAACCACAAAACCAAAGGAAGTACTCACCACCAAGCCC---ACAGAAAAGCCAACCATCGACACCACCAAAACAAACATCAGAACT---------ACACTGCTCACCTCCAACACCACAGGAAATCCAGAA---------------------------------------------------CACACAAGT------------------------------------------------------------------------CAAGAGGAAACCCTCCACTCAACCACCTCCGAAGGCAATCTAAGCCCATCACAAGTCTATACAACATCCGAGTACCTATCACAATCTCCATCTTCATCCAACACAACAAAA------------------
>AEO45878
ATGTCCAAAAACAAGGACCAACGCACCGCTAAGACATTAGAAAGGACCTGGGACACTCTCAATCATTTATTATTCATATCATCGTGCTTATATAAGTTAAATCTTAAATCTGTAGCACAAATCACATTATCCATTCTGGCAATGATAATCTCAACTTCACTTATAATTGCAGCCATCATATTCATAGCCTCGGCAAACCACAAAGTCACACCAACAACTGCAATCATACAAGATGCAACAAGCCAGATCAAGAACACAACCCCAACATACCTCACCCAGAATCCTCAGCTTGGAATCAGTCCCTCTAATCCGTCTGAAATTACATCACAAATCACCACCATACTAGCTTCAACAACACCAGGAGTCAAGTCAACCCTGCAATCCACAACAGTCAAGACCAAAAACACAACAACAACTCAAACACAACCCAGCAAGCCCACCACAAAACAACGCCAAAACAAACCACCAAGCAAACCCAATAATGATTTTCACTTTGAAGTGTTCAACTTTGTACCCTGCAGCATATGCAGCAACAATCCAACCTGCTGGGCTATCTGCAAAAGAATACCAAACAAAAAACCAGGAAAGAAAACCACTACCAAGCCCACAAAAAAACCAACCCTCAAGACAACC---AAAAAAGATCCCAAACCTCAAACCACTAAATCAAAGGAAGTACCCACCACCAAGCCC---ACAGAAGAGCCAACCATCAACACCACCAAAACAAACATCATAACT---------ACACTACTCACCTCCAACACCACAGGAAATCCAGAA---------------------------------------------------CTCACAAGT------------------------------------------------------------------------CAAATGGAAACCTTCCATTCAACTTCCTCCGAAGGCAACTCAAGCCCTTCACAAATCTATTCAACATCCGAGTACCTATCACAACCTCCATCTCCATCCAACATAACAGACCAG---------------
>AEO45898
ATGTCCAAAAACAAGGACCAACGCACCGCTAAGACATTAGAAAGGACCTGGGACACTCTCAATCATTTATTATTCATATCATCGTGCTTATATAAGTTAAATCTTAAATCTGTAGCACAAATCACATTATCCATTCTGGCAATGATAATCTCAACTTCACTTATAATTGCAGCCATCATATTCATAGCCTCGGCAAACCACAAAGTCACACCAACAACTGCAATCATACAAGATGCAACAAGCCAGATCAAGAACACAACCCCAACATACCTCACCCAGAATCCTCAGCTTGGAATCAGTCCCTCTAATCCGTCTGAAATTACATCACAAATCACCACCATACTAGCTTCAACAACACCAGGAGTCAAGTCAACCCTGCAATCCACAACAGTCAAGACCAAAAACACAACAACAACTCAAACACAACCCAGCAAGCCCACCACAAAACAACGCCAAAACAAACCACCAAGCAAACCCAATAATGATTTTCACTTTGAAGTGTTCAACTTTGTACCCTGCAGCATATGCAGCAACAATCCAACCTGCTGGGCTATCTGCAAAAGAATACCAAACAAAAAACCAGGAAAGAAAACCACTACCAAGCCCACAAAAAAACCAACCCTCAAGACAACC---AAAAAAGATCCCAAACCTCAAACCACTAAATCAAAGGAAGTACCCACCACCAAGCCC---ACAGAAGAGCCAACCATCAACACCACCAAAACAAACATCATAACT---------ACACTACTCACCTCCAACACCACAGGAAATCCAGAA---------------------------------------------------CTCACAAGT------------------------------------------------------------------------CAAGTGGAAACCCTCCATTCAACTTCCTCCGAAGGCAATACAAGCCCTTCACAAATCTATACAACATCCGAGTACCTATCACAACCTCCATCTCCATCCAACATAACAGACCAG---------------
>AAB86675
ATGTCCAAAAACAAGGACCAACGCACCGCTAAGACATTAGAAAGGACCTGGGACACTCTCAATCATTTATTATTCATATCATCGTGCTTATATAAGTTAAATCTTAAATCTGTAGCACAAATCACATTATCCATTCTGGCAATGATAATCTCAACTTCACTTATAATTGCAGCCATCATATTCATAGCCTCGGCAAACCACAAAGTCACACCAACAACTGCAATCATACAAGATGCAACAAGCCAGATCAAGAACACAACCCCAACATACCTCACCCAGAATCCTCAGCTTGGAATCAGTCCCTCTAATCCGTCTGAAATTACATCACAAATCACCACCATACTAGCTTCAACAACACCAGGAGTCAAGTCAACCCTGCAATCCACAACAGTCAAGACCAAAAACACAACAACAACTCAAACACAACCCAGCAAGCCCACCACAAAACAACGCCAAAACAAACCACCAAGCAAACCCAATAATGATTTTCACTTTGAAGTGTTCAACTTTGTACCCTGCAGCATATGCAGCAACAATCCAACCTGCTGGGCTATCTGCAAAAGAATACCAAACAAAAAACCAGGAAAGAAAACCACTACCAAGCCCACAAAAAAACCAACCCTCAAGACAACC---AAAAAAGATCCCAAACCTCAAACCACTAAATCAAAGGAAGTACCCACCACCAAGCCC---ACAGAAGAGCCAACCATCAACACCACCAAAACAAACATCATAACT---------ACACTACTCACCTCCAACACCACAGGAAATCCAGAA---------------------------------------------------CTCACAAGT------------------------------------------------------------------------CAAATGGAAACCTTCCACTCAACTTCCTCCGAAGGCAATCCAAGCCCTTCTCAAGTCTCTACAACATCCGAGTACCCATCACAACCTTCATCTCCACCCAACACACCACGCCAG---------------
>AFM55276
ATGTCCAAAACCAAGGACCAACGCACCGCCAAGACACTAGAAAGGACCTGGGACACTCTCAATCATCTATTATTCATATCATCGTGCTTATATAAGTTAAATCTTAAATCTATAGCACAAATCACATTATCTATTTTGGCAATGATAATCTCAACTTCACTTATAATTGCAGCCATCATATTCATAGCCTTGGCAAACCACAAAGTCACACTAACAACTGCAATCATACAAGATGCAACAAACCAGATCAAGAACACAACCCCAACATACCTCACCCAGAATCCCCAGCTTGGAATCAGCTTCTCCAATCTGTCCGAAACTACATCAAAACCCACCACTATACTAGCTTCAACAACACCAAGTGCTGAGTCAACCCCACAATCCACAACAGTCAAGACCAAAAACACAACAACAACCCAAATACAACCTAGCAAACCCACCACAAAACAACGTCAAAACAAACCACAAAACAAACCCAATAATGATTTTCACTTTGAAGTGTTCAACTTTGTACCCTGCAGCATATGCAGCAACAATCCAACCTGCTGGGCTATCTGCAAAAGAATACCAAACAAAAAACCTGGAAAGAAAACCACTACCAAGCCCACAAAAAAACCAACCATCAAGACAACC---AAAAAAGATCCCAAACCTCAAACCACAAAACCAAAGGAAGTACTCACCACCAAGCCC---ACAGAAAAGCCAACCATCAACACCACCAAAACAAACATCAGAACT---------ACACTGCTCACCTCCAACATCACAGAAAATCAAGAA---------------------------------------------------CACACAAGT------------------------------------------------------------------------CAAGAGGAAACCCTCCACTCAACCACCTCCGAAGGCAATCTAAGCCCTTCACAAGTCTATACAACATCCGAGTACCTATCACAATCTCTATCTCCATCCAACACAACAAGATGG---------------
>AGN28769
ATGTCCAAAAACAAGAATCAACGCACTGCCAGGACTCTAGAAAAGACCTGGGATACTCTTAATCATCTAATTGTAATATCCTCTTGTTTATACAAATTAAATTTAAAATCTATAGCACAAATAGCACTATCAGTTTTGGCAATGATAATCTCAACCTCTCTCATAATTGCAGCCATAATATTCATCATCTCTGCCAATCACAAAGTTACACTAACAACTGTCACAGTTCAAACAATAAAAAACCACACTGAGAAAAACATAACCACTTACCTTACTCAAGTCTCACCAGAAAGGGTTAGCCCATCCAAACAACCCACAACCACACCACCAATCCACACAAACTCAGCCACAATATCACCTAATACAAAATCAGAAACACACCATACAACAGCACAAACCAAAGGCAGAACCTCTACTCCAACACAGAACAACAAGCCAAGCACAAAACCACGTCCAAAAAATCCACCAAAA------AAAGATGATTACCATTTTGAAGTGTTCAACTTCGTTCCCTGTAGTATATGTGGCAACAATCAACTCTGCAAATCCATTTGCAAAACAATACCAAGCAATAAACCAAAGAAAAAACCAACCATAAAACCCACAAACAAACCACCCACCAAAACCACAAACAAAAGAGACCCAAAAACACCAGCCAAAACACCGAAAAAAGAAACCACCATTAACCCA---ACAAAAAAACCAACCCCCAAGACCACAGAAAGAGACACCAGCACCCCACAATCCACTGTGCTCGACACAACCACATCAAAACACACAGAAAGAGACACCAGCACCTCACAATCCATTGCGCTCGACACAACCACATCAAAACACACAATC------------------------------------------------------------------------CAACAGCAATCCCTCCACTCAACCACCCCCGAAAACACACCCAACTCCACACAAACACCCACAGCATCCGAG---------------CCCTCCACATCAAATTCCACCCAAAAACTCCAGTCATATGCT
>AGN28472
ATGTCCAAAAACAAGAATCAACGTACTACCAGGACTCTAGAAAAGACCTGGGATACTCTTAATCATCTAATTGTAATATCCTCTTGTTTATACAAATTAAATTTAAAATCTATAGCACAAATAGCACTATCAGTTTTGGCAATGATAATCTCAACCTCTCTCATAATTGCAGCCATAATATTCATCATCTCTGCCAATCACAAAGTTACACTAACAACTGTCACAGTTCAAACAATAAAAAACCACACTGAGAAAAACATAACCACTTACCTTACTCAAGTCTCACCAGAAAGGGTTAGCCCATCCAAACAACCCACAACCACACCACCAATCCACACAAACTCAGCCACAATATCACCTAATACAAAATCAGAAACACACCATACAACAGCACAAACCAAGGGCAGAACCTCTACTCCAACACAGAACAACAAGCCAAGCACAAAACCACGTCCAAAAAATCCACCAAAA------AAAGATGATTACCATTTTGAAGTGTTCAACTTCGTTCCCTGTAGTATATGTGGCAACAATCAACTCTGCAAATCCATTTGCAAAACAATACCAAGCAATAAACCAAAGAAAAAACCAACCATAAAACCCACAAACAAACCACCCACCAAAACCACAAACAAAAGAGACCCTAAAACACTAGCCAAAACACCGAAAAAAGAAACCACCATTAACCCA---ACAAAAAAACCAACCCCCAAGACCACAGAAAGAGACACCAGCACCCCACAATCCACTGCGCTCGACACAACCACACCAAAACACACAGAAAGAGACACCAGCACCTCACAATCCATTGCGCTTGACACAACCACATCAAAACACACAATC------------------------------------------------------------------------CAACAGCAATCCCTCTACTCAACCACCCCCGAAAACACACCCAACTCCACACAAACACCCACAGCATCCGAG---------------CCCTCCACATCAAATTCCACC---------------------
>AFM55463
ATGTCCAAAACCAAGGACCAACGCACCGCCAAGACACTAGAAAGGACCTGGGACACTCTCAATCATCTATTATTTATATCATCGTGCTTATACAAGTTAAATCTTAAATCTATAGCACAAATCACATTATCTATTTTGGCAATGATAATCTCAACCTCACTTATAATTGCAGCCATCATATTCATAGCCTCGGCAAACCACAAAGTCACACTAACAACTGCAATCATACAAGATGCAACGAACCAGATCAAGAACACAACCCCAACATACCTCACCCAGAATCCCCAGCTTGGAATCAGCTTCTCCAATCCGTCCGGAACTACATCACAATCCACCACCATACTAGCTTCAACAACACCAAGTGCTGAGTCAACCCCACAATCCACAACAGTCAAGATCAAAAACACAACAACAACCCAAATACAACCTAGCAAACCCACCACAAAACAACGCCAAAATAAACCACAAAACAAACCCAACAATGATTTTCACTTTGAAGTGTTCAATTTTGTACCCTGCAGCATATGCAGCAACAATCCAACCTGCTGGGCCATCTGCAAGAGAATACCAAACAAAAAACCTGGAAAGAAAACCACCACCAAGCCCACAAAAAAACCAACCATCAAGACAACC---AAAAAAGATCCCAAACCTCAAACCACAAAACCAAAGGAAGTGCTCACCACCAAGCCC---ACAGAAAAGCCAACCATCGACACCACCAAAACAAACATCAGAACT---------ACACTGCTCACCTCCAACACCACAGGAAATCCAGAA---------------------------------------------------CACACAAGT------------------------------------------------------------------------CAAGAGGAAACCCTCCACTCAACCACCTCCGAAGGCAATCCAAGCCCATCACAAGTCCACACAACATTCGAGCACCCATCACAATCTCCATCTTCATCCAACACAACAAAA------------------
>AFM55375
ATGTCCAAAACCAAGGACCAACGCACCGCCAAGACACTAGAAAGGACCTGGGACACTCTCAATCATCTATTATTCATATCATCGTGCTTATACAAGTTAAATCTTAAATCTATAGCACAAATCACATTATCTATTTTGGCAATGATAATCTCAACCTCACTTATAATTGCAGCCATCATATTCATAGCCTCGGCAAACCACAAAGTCACACTAACAACTGCAATCATACAAGATGCAACGAACCAGATCAAGAACACAACCCCAACATACCTCACCCAGAATCCCCAGCTTGGAATCAGCTTCTCCAATCCGTCCGGAACTACATCACAATCTACCACCATACTAGCTTCAACAACACCAAGTGCTGAGTCAACCCCACAATCCACAACAGTCAAGATCAAAAACACAACAACAACCCAAATACAACCTAGCAAACCCACCACAAAACAACGCCAAAATAAACCACAAAACAAACCCAACAATGATTTTCACTTTGAAGTGTTCAATTTTGTACCCTGCAGCATATGCAGCAACAATCCAACCTGCTGGGCCATCTGCAAGAGAATACCAAACAAAAAACCTGGAAAGAAAACCACCACCAAGCCCACAAAAAAACCAACCATCAAGACAACC---AAAAAAGATCCCAAACCTCAAACCACAAAACCAAAGGAAGTACTCACCACCAAGCCC---ACAGAAAAGCCAACCATCGACACCACCAAAACAAACATCAGAACT---------ACACTGCTCACCTCCAACACCACAGGAAATCCAGAA---------------------------------------------------CACACAAGT------------------------------------------------------------------------CAAGAGGAAACCCTCCACTCAACCACCTCCGAAGGCAATCTAAGCCCATCACAAGTCTATACAACATCCGAGTACCTATCTCAATCTCCATCTTCATCCAACACAACAAAA------------------
>AGN28571
ATGTCCAAAAACAAGAATCAACGCACTGCCAGGACTCTAGAAAAGACCTGGGATACTCTTAATCATCTAATTGTAATATCCTCTTGTTTATACAAATTAAATTTAAAATCTATAGCACAAATAGCACTATCAGTTTTGGCAATGATAATCTCAACCTCTCTCATAATTGCAGCCATAATATTCATCATCTCTGCCAATCACAAAGTTACACTAACAACTGTCACAGTTCAAACAATAAAAAACCACACTGAGAAAAACATAACCACTTACCTTACTCAAGTCTCACCAGAAAGGGTCAGCCCATCCAACCAACCCACAACCACACCACCAATCCACACAAACTCAGCCACAATATCACCTAATACAAAATCAGAAACACACCATACAACAGCACAAACCAAAGGCAGAACCTCTACTCCAACACAGAACAACAAGCCAAGCACAAAACCACGTCCAAAAAATCCACCAAAA------AAAGATGATTACCATTTTGAAGTGTTCAACTTCGTTCCCTGTAGTATATGTGGCAACAATCAACTCTGCAAATCCATTTGCAAAACAATACCAAGCAATAAACCAAAGAAAAAACCAACTATAAAACCCACAAACAAACCACCCACCAAAACCACAAACAAAAGAGACCCTAAAACACTAGCCAAAACACCGAAAAAAGAAACCACCATTAACCCA---ACAAAAAAACCAACCCCCAAGACCACAGAAAGAGACACCAGCACCCCACAATCCACTGTGCTCGACACAACCACATCAAAACACACAGAAAGAGACACCAGCACTCCACAATCCATTGTGCTTGACACAACCACATCAAAACACACAATC------------------------------------------------------------------------CAACAGCAATCCTTCCACTCAACCACCCCTGAAAACACACCAAACTCCACACAAACACCCACAGCATCCGAG---------------CCCTCCACATCAAATTCCACC---------------------
>AGN28670
ATGTCCAAAAACAAGAATCAACGCACTGCCAGGACTCTAGAAAAGACCTGGGATACTCTTAATCATCTAATTGTAATATCCTCTTGTTTATACAAATTAAATTTAAAATCTATAGCACAAATAGCACTATCAGTTTTGGCAATGATAATCTCAACCTCTCTCATAATTGCAGCCATAATATTCATCATCTCTGCCAATCACAAAGTTACACTAACAACTATCACAGTTCAAACAATAAAAAACCACACTGAGAAAAACATAACCACTTACCTTACTCAAGTCTCACCAGAAAGGGTTAGCCCATCCAAACAACCCACAACCACACCACCAATCCACACAAACTCAGCCACAATATCACCTAATACAAAATCAGAAACACACCATACAACAGCACAAACCAAAGGCAGAACCTCTACTCCAACACAGAACAACAAGCCAAGCACAAAACCACGTCCAAAAAATCCACCAAAA------AAAGATGATTACCATTTTGAAGTGTTCAACTTCGTTCCCTGTAGTATATGTGGCAACAATCAACTCTGCAAATCCATTTGCAAAACAATACCAAGCAATAAACCAAAGAAAAAACCAACCATAAAACCCACAAACAAACCACCCACCAAAACCACAAACAAAAGAGACCCAAAAACACCAGCCAAAACACCAAAAAAAGAAACCACCATCAACCCA---ACAAAAAAACCAACCCCCAAGACCACAGAAAGAGACACCAGCACCCCACAATCCACCGCACTCGACACAACCACATCAAAACACACAGAAAGAGACACCAGCACCCCACAATCCACTGCGCTCGACACAACCACATCAAAACACACAATC------------------------------------------------------------------------CAACAGCAATCCCTCCACTCAACCATCCCCGAAAACACACCCAACTCCACACAAACACCCACAGCATCCGAG---------------CCCTCCACATCAAATTCCACC---------------------
>AFM55507
ATGTCCAAAACCAAGGACCAACGCACCGCCAAGACACTAGAAAGGACCTGGGACACTCTCAATCATCTATTATTCATATCATCGTGCTTATACAAGTTAAATCTTAAATCTATAGCACAAATCACATTATCTATTTTGGCAATGATAATCTCAACCTCACTTATAATTGCAGCCATCATATTCATAGCCTCGGCAAACCACAAAGTCACACTAACAACTGCAATCATACAAGATGCAACGAACCAGATCAAGAACACAACCCCAACATACCTCACCCAGAATCCCCAGCTTGGAATCAGCTTCTCCAATCTGTCCGGAACTACATCACAATCCACCACCATACTAGCTTCAACAACACCAAGTGCTGAGTCAACCCCACAATCCACAACAGTCAAGATCAAAAACACAACCACAACCCAAATACAATCTAGCAAACCCACCACAAAACAACGCCAAAATAAACCACAAAACAAACCCAACAATGATTTTCACTTTGAAGTGTTCAATTTTGTACCCTGCAGCATATGCAGCAACAATCCAACCTGCTGGGCCATCTGCAAGAGAATACCCAACAAAAAACCTGGAAAGAAAACCACCACCAAGCCCACAAAAAAACCAACCATCAAGACAACC---AAAAAAGATCCCAAACCTCAAACCACAAAACCAAAGGAAGTACTCACCACCAAGCCC---ACAGAAAAGCCAACCATCGACACCACCAAAGCAAACATCAGAACT---------ACACTGCTCACCTCCAACACCACAGGAAATCCAGAA---------------------------------------------------CACACAAGT------------------------------------------------------------------------CAAGAGGAAACCCTCCACTCAACCACCTCCGAAGGCAATCTAAGCCCATCACAAGTCTATACAACATCCGAGTACCTATCACAATCTCCATCTTCATCCAACACAACAAAA------------------
>AFM95375
ATGTCCAAAACCAAGGATCAACGCACCGCCAAGACACTAGAAAGGACCTGGGACACTCTCAATCATCTATTATTCATATCATCGTGCTTATACAAGTTAAATCTCAAATCTATAGCACAAATCACACTATCCATTTTGGCAATGATAATCTCAACTTCACTTATAATTGCAGCCATCATATTCATAGCCTCAGCAAACCACAAAGTTACACTAACAACTGCAATCACACAAGATGCAACAAGCCAGATCAAGAACACAACCCCAACATACCTCACCCAGAATCCCCAGCTTGGAATCAGCTTCTCCAATCTGTCTGAAACCACATCACAACCCACCACCACACCAGCTCTAGCAACACCAAGTGCTGAGTCAACCCTACAATCCACAATAGTCAAGACCAAAAACATAACAACAACCCAAATACAACCCAGCAAGCCCACCACAAAACAACGCCAAAACAAACCACCAAATAAACCCAACAATGATTTTCACTTTGAAGTGTTCAACTTTGTACCCTGCAGCATATGCAGCAACAATCCAACCTGCTGGGCTATCTGCAAAAGAATACCAAACAAAAAACCTGGAAAGAAAACCACCACCAAGCCCACAAAAAAACCAACTATCAATACAACC---AAAAAAGATCCCAAACCTCAAACCACAAAACCAAAGGAAGTACTTACCACCAAGCCC---ACAGAAAAGCCAACTATCAACACCACCAGAACAAACATCGGAACT---------ACACTGCTCACCACCAATACCACAGGAAATCCAGAA---------------------------------------------------TACACAAGT------------------------------------------------------------------------CAAAAGGAAACCCTCCACTCAACCTCCCCTGAAGGCAATCCAAGCCCTTCACAAGTCTATACAACATCTGAGTACCCATCACAACCTCCATCTCCATCCTACACAACAAACGAG---------------
>AAX23993
ATGTCCAAAAACAAGGACCAACGCACCGCTAAGACACTAGAAAAGACCTGGGACACTCTCAATCATTTATTATTCATATCATCGGGCTTATATAAGTTAAATCTTAAATCTATAGCACAAATCACATTATCCATTCTGGCAATGATAATCTCAACTTCACTTATAATTACAGCCATCATATTCATAGCCTCGGCAAACCACAAAGTCACACTAACAACTGCAATCATACAAGATGCAACAAGCCAGATCAAGAACACAACCCCAACATACCTCACTCAGGATCCTCAGCTTGGAATCAGCTTCTCCAATCTGTCTGAAATTACATCACAAACCACCACCATACTAGCTTCAACAACACCAGGAGTCAAGTCAAACCTGCAACCCACAACAGTCAAGACTAAAAACACAACAACAACCCAAACACAACCCAGCAAGCCCACTACAAAACAACGCCAAAACAAACCACCAAACAAACCCAATAATGATTTTCACTTCGAAGTGTTTAACTTTGTACCCTGCAGCATATGCAGCAACAATCCAACCTGCTGGGCTATCTGCAAAAGAATACCAAACAAAAAACCAGGAAAGAAAACCACCACCAAGCCTACAAAAAAACCAACCTTCAAGACAACC---AAAAAAGATCTCAAACCTCAAACCACTAAACCAAAGGAAGTACCCACCACCAAGCCC---ACAGAAGAGCCAACCATCAACACCACCAAAACAAACATCACAACT---------ACACTGCTCACCAACAACACCACAGGAAATCCAAAA---------------------------------------------------CTCACAAGT------------------------------------------------------------------------CAAATGGAAACCTTCCACTCAACCTCCTCCGAAGGCAATCTAAGCCCTTCTCAAGTCTCCACAACATCCGAGCACCCATCACAACCCTCATCTCCACCCAACACAACACGCCAG---------------
>AEQ63388
ATGTCCAAAACCAAGGACCAACGCACCGCCAAGACACTAGAAAGGACCTGGGACACTCTCAATCATCTATTATTCATATCATCGTGCTTATACAAGTTAAATCTTAAATCTATAGCACAAATCACATTATCTATTTTGGCAATGATAATCTCAACCTCACTTATAATTGCAGCCATCATATTCATAGCCTCGGCAAACCACAAAGTCACACTAACAACTGCAATCATACAAGATGCAGCGAACCAGAACAAGAACACAACCCCAACATACCTCACCCAGAATCCCCAGCTTGGAATCAGCTTCTCCAATCTGTCCGGAACTACATCACAATCCACCACCATACTAGCTTCAACAACACCAAGTGCTGAGTCAACCCCACAATCCACAACAGTCAAGATCAAAAACACAACAACAACCCAAATATTACCTAGCAAACTCACCACAAAACAACGCCAAAATAAACCACAAAACAAACCCAACAATGATTTTCACTTTGAAGTGTTCAATTTTGTACCCTGCAGCATATGCAGCAACAATCCAACCTGCTGGGCCATCTGCAAGAGAATACCAAACAAAAAACCTGGAAAGAAAACCACCACCAAGCCCACAAAAAAACCAACCCTCAAGACAACC---AAAAAAGATCCCAAACCTCAAACCACAAAACCAAAGGAAGTACTCACCACCAAGCCT---ACAGAAAAGCCAACCATCAACACCACCAAAACAAACATCAGAACT---------ACACTGCTCACCTCCAACACCACAGGAAATCCAGAA---------------------------------------------------CACACAAGT------------------------------------------------------------------------CAAGAGGAAACCCTCCACTCAACCACCTCCGAAGGCTATCTAAGCCCATCACAAGTCTATACAACATCCGAGTACCTATCACAATCTCCATCTTCATCCAACACAACAAAA------------------
>ACY68434
ATGTCCAAAACCAAGGACCAACGCGCCGCCAAGACACTAGAAAGGACTTGGGACACTCTCAATCATCTATTATTCATATCATCGTGCTTATACAAGTTAAATCTTAAATCTATAGCACAAATCACATTATCTATTTTGGCAATGATAATCTCAACTTCACTTATAATTGCAGCCATCATATTCATAGCCTCGGCAAACCACAAAGTCACACCAACAACTGCAATCATACAAGATGCAACAAACCAGATCAAGAACACAACCCCAACATACCTCACCCAGAATCCCCAGCTTGGAATCAGCCTCTCCAATCTGTCCGAAACTACATCACAACCCACCACCACACTAGCTTCAACAACACCAAGTGCTAAGTCAACCCCACAATCCACAACAGTCAAGACCAAAAACACAACAACAACCCAAATACAACCCAGCAAGCCCACCACAAAACAACGCCAAAACAAACCACAAAACAAACCAAATAATGATTTTCACTTTGAAGTGTTCAACTTTGTACCCTGCAGCATATGCAGCAACAATCCAACTTGCTGGGCCATCTGCAAAAGAATACCAAACAAAAAACCTGGAAAGAAAACCACCACCAAGCCCACAAGAAAACCAACCATCAAGACAACC---AAAAAAGATCTCAAACCTCAAACCACAAAACCAAAGGAAGCACTTACCACCAGGCCC---ACAGAAAAGCCAACCATCAACACCACCAAAACAAACATCAGAACT---------ACACTGCTCACCTCCAACACCACAGGAAATCCAGAA---------------------------------------------------CACACAAGT------------------------------------------------------------------------CAAAAGGAAACTCTCCACTCAACCACCTCCGAAGGCAATCCAAGCCCTTCACAAGTCTATACAACATCCGAGTACCTATCACAATCTCTATCTCCATCCAACACAACAAACCAG---------------
>AGN28791
ATGTCCAAAAACAAGAATCAACGCACTGCCAGGACTCTAGAAAAGACCTGGGATACTCTTAATCATCTAATTGTAATATCCTCTTGTTTATACAAATTAAATTTAAAATCTATAGCACAAATAGCACTATCAGTTTTGGCAATGATAATCTCAACCTCTCTCATAATTGCAGCCATAATATTCATCATCTCTGCCAATCACAAAGTTACACTAACAACTGTCACAGTTCAAACAATAAAAAACCACACTGAGAAAAACATCACCACTTACCTTACTCAAGTCTCACCAGAAAGGGTTAGCCCATCCAAACAACCCACAACCACACCACCAATCCACACAAACTCAGCCACAATATCACCTAATACAAAATCAGAAACACACCATACAACAGCACAAACCAAAGGCAGAACCACCACTCCAACACAGAACAACAAGCCAAGCACAAAACCACGTCCAAAAAATCCACCAAAAAAACCAAAAGATGATTACCATTTTGAAGTGTTCAACTTCGTTCCCTGTAGTATATGTGGCAACAATCAACTCTGCAAATCCATTTGCAAAACAATACCAAGCAATAAACCAAAGAAAAAACCAACTATAAAACCCACAAACAAACCACCCACCAAAACCACAAACAAAAGAGACCCAAAAACACTAGCCAAAACACTGAAAAAAGAAACCACCATCAACCCA---ACAAAAAAACCAACCCCCAAGACCACAGAAAGAGACACCAGCACCCCACAATCCACTGTGCTCGACACAACCACATCAAAACACACAGAAAGAGACACCAGCACCTCACAATCCATCGTGCTCGACACAACCACATCAAAACACACAATC------------------------------------------------------------------------CAACAGCAATCCCTATACTCAACCACCCCCGAAAACACACCCAACTCCACACAAACACCCACAGCATCCGAG---------------CCCTCCACATCAAATTCCACC---------------------
>AFM55364
ATGTCCAAAACCAAGGACCAACGCACCGCCAAGACACTAGAAAGGACCTGGGACACTCTCAATCATCTATTATTCATATCATCGTGCTTATACAAGTTAAATCTTAAATCTATAGCACAAATCACATTATCTATTTTGGCAATGATAATCTCAACTTCACTTATAATTGCAGCCATCATATTCATAGCCTCGGCAAACCACAAAGTCACACTAACAACTGCAATCATACAAGATGCAACGAACCAGATCAAGAACACAACCCCAACATACCTCACCCAGAATCCCCAGCTTGGAACCAGCTTCTCCAATCTGTCCGGAACTACATCACAATCCACCACCATACCAGCTCCAACAACACCAAGCGCTGAGCCAACCCCACAATCCACAACAGTCAAGATCAAAAACACAACAACAACCCAAATACAACCCAGCAAACCCACCACAAAACAACGCCAAAACAAACCACAAAACAAACCCAACAATGATTTTCACTTTGAAGTGTTCAATTTTGTACCCTGCAGCATATGCAGCAACAATCCAACCTGCTGGGCCATCTGCAAGAGAATACCAAACAAAAAACCTGGAAAGAAAACCACCACCAAGCCCACAAAAAAACCAACCATCAAGACAACC---AAAAAAGATCCCAAACCTCAAACCACAAAACCAAAGGAAGTACTCACCACCAAGCCC---ACAGAAAAGCCAACCATCGCCACCACCGAAACAAACATCAGAACT---------ACAATGCCCACCTCCAACACCACAGGAAATCCAGAA---------------------------------------------------CACACAAGT------------------------------------------------------------------------CAAGAGGAAACCCTCCACTCAACCACCTCCGAAGGCAATCTAAGCCCATCACAAGTCTATACAACATCCGAGTACCTATCACAATCTCCATCTTCATCCAACACAACAAAA------------------
>AEQ63344
ATGTCCAAAACCAAGGACCAACGCACCGCCAAGACACTAGAAAGGACCTGGGACACTCTCAATCATCTATTATTCATATCATCGTGCTTATACAAGTTAAATCTTAAATCTATAGCACAAATCACATTATCTATTTTGGCAATGATAATCTCAACTTCACTTATAATTGCAGCCATCATATTCATAGCCTCGGCAAACCACAAAGTCACACTAACAACTGCAATCATACAAGATGCAACGAACCAGATCAAGAACACAACCCCAACATACCTCACCCAGAATCCCCAGCTCGGAATCAGCTTCCCCAATCTGTCCGGAACTACATCACAATCCACCACCATACCAGCCTCAACAACACCAAGTGCTGAGTCAACCCCACAATCCACAACAGTCAAGATCAAAAACACAACAACAACCCAAATACAACCCAGCAAACCCACCACAAAACAACGCCAAAACAAACCACAAAACAAACCTAACAATGATTTTCACTTTGAAGTGTTCAATTTTGTACCCTGCAGCATATGCAGCAACAATCCAACCTGCTGGGCCATCTGCAAGAGAATACCAAACAAAAAACCTGGAAAGAAAACCACCACCAAGCCCACAAAAAAACCAACCATCAAGACAACC---AAAAAAGATCCCAAACCTCAAACCACAAAACCAAAGGAAGTACTCACCACCAAGCCC---ACAGAAAAGCCAACCATCGACACCACCAAAACAAACATCAGAACT---------ACACTGCTCACCTCCAACACCACAGGAAATCCAGAA---------------------------------------------------CACACAAGT------------------------------------------------------------------------CAAGAGGAAACCCTCCACTCAACCACCTCCGAAGGCAATCTAAGCCCATCACAAGTCTATACAACATCCGAGTACCTATCACAATCTCCATCTTCATCCAACACAACAAAA------------------
>AFM55474
ATGTCCAAAACCAAGGACCAACGCACCGCCAAGACACTAGAAAGGACCTGGGACACTCTCAATCATCTATTATTTATATCATCGTGCTTATACAAGTTAAATCTTAAATCTATAGCACAAATCACATTATCTATTTTGGCAATGATAATCTCAACCTCACTTATAATTGCAGCCATCATATTCATAGCCTCGGCAAACCACAAAGTCACACTAACAACTGCAATCATACAAGATGCAACGAACCAGATCAAGAACACAACCCCAACATACCTCACCCAGAATCCCCAGCTTGGAATCAGCTTCTCCAATCCGTCCAGAACTACATCACAATCCACCACCATACTAGCTTCAACAACACCAAGTGCTGAGTCAACCCCACAATCCACAACAGTCAAGATCAAAAACACAACAACAACCCAAATACAACCTAGCAAACCCACCACAAAACAACGCCAAAATAAACCACAAAACAAACCCAACAATGATTTTCACTTTGAAGTGTTCAATTTTGTACCCTGCAGCATATGCAGCAACAATCCAACCTGCTGGGCCATCTGCAAGAGAATACCAAACAAAAAACCTGGAAAGAAAACCACCACCAAGCCCACAAAAAAACCAACCATCAAGACAACC---AAAAAAGATCCCAAACCTCAAACCACAAAACCAAAGGAAGTGCTCACCACCAAGCCC---ACAGAAAAGCCAACCATCGACACCACCAAAACAAACATCAGAACT---------ACACTGCTCACCTCCAACACCACAGGAAATCCAGAA---------------------------------------------------CACACAAGT------------------------------------------------------------------------CAAGAGGAAACCCTCCACTCAACCACCTCCGAAGGCAATCTAAGCCCATCACAAGTCTATACAACATTCGAGTACCTATCACAATCTCCATCTTCATCCAACACAACAAAA------------------
>AEQ63377
ATGTCCAAAACCAAGGACCAACGCACCGCCAAGACACTAGAAAGGACCTGGGACACTCTCAATCATCTATTATTCATATCATCGTGCTTATACAAGTTAAATCTTAAATCTATAGCACAAATCACATTATCTATTTTGGCAATGATAATCTCAACCTCACTTATAATTGCAGCCATCATATTCATAGCCTCGGCAAACCACAAAGTCACACTAACAACTGCAATCATACAAGATGCAGCGAACCAGATCAAGAACACAACCCCAACATACCTCACCCAGAATCCCCAGCTTGGAATCAGCTTCTCCAATCTGTCCGGAACTACATCACAATCCACCACCATACTAGCTTCAACAACACCAAGTGCTGAGTCAACCCCACAATCCACAACAGTCAAGATCAAAAACACAACAACAACCCAAATATTACCTAGCAAACTCACCACAAAACAACGCCAAAATAAACCACAAAACAAACCCAACAATGATTTTCACTTTGAAGTGTTCAATTTTGTACCCTGCAGCATATGCAGCAACAATCCAACCTGCTGGGCCATCTGCAAGAGAATACCAAACAAAAAACCTGGAAAGAAAACCACCACCAAGCCCACAAAAAAACCAACCCTCAAGACAACC---AAAAAAGATCCCAAACCTCAAACCACAAAACCAAAGGAAGTACTCACCACCAAGCCT---ACAGAAAAGCCAACCATCAACACCACCAAAACAAACATCAGAACT---------ACACTGCTCACCTCCAACACCACAGGAAATCCAGAA---------------------------------------------------CACACAAGT------------------------------------------------------------------------CAAGAGGAAACCCTCCACTCAACCACCTCCGAAGGCTATCTAAGCCCATCACAAGTCTATACAACATCCGAGTACCTATCACAATCTCCATCTTCATCCAACACAACAAAA------------------
>AGN28560
ATGTCCAAAAACAAGAATCAACGCACTGCCAGGACTCTAGAAAAGACCTGGGATACTCTTAATCATCTAATTGTAATATCCTCTTGTTTATACAAATTAAATTTAAAATCTATAGCACAAATAGCACTATCAGTTTTGGCAATGATAATCTCAACCTCTCTCATAATTGCAGCCATAATATTCATCATCTCTGCCAATCATAAAGTTACACCAACAACTGTCACAGTTCAAACAATAAAAAACCACACTGAGAAAAACATAACCACTTACCTCACTCAAGTCTCGCCAGAAAGGGTTAGCCCATCCAAACAACCCACAACCACACCACCAATCCACACAAACTCAGCCACAATATCACCTAATACAAAATCAGAGACACACCATACAACAGCACAAACCAAGGGCAGAGCCTCTACTCCAACACAGAACAACAAGCCAAGCACAAAACCACGTCCAAAAAATCCACCAAAA------AAAGATGATTACCATTTTGAAGTGTTCAACTTCGTTCCCTGTAGTATATGTGGCAACAATCAACTCTGCAAATCCATTTGCAAAACAATACCAAGCAATAAACCAAAGAAAAAACCAACCATAAAACCCACAAACAAACCACCCACCAAAACCACAAACAAAAGAGACCCTAAAACACTAGCCAAAACACCGGAAAAAGAAACCACCATTAACCCA---ACAAAAAAACCAACCCCCAAGACCACAGAAAGAGACACCAGCACCCCACAATCCACTGTGCTCGACACAACCACATCAAAACACACAGAAAGAGACACCAGCACCTCACAATCCATTGTGCTTGACACAACCACATCAAAACACACAATC------------------------------------------------------------------------CAACAGCAATCCCTCTACTCAACCACCCCCGAAAACACACCCAACTCCACACAAACACCCACAGCATCCGAG---------------CCCTCCACATCAAATTCCACC---------------------
>AFM95364
ATGTCCAAAACCAAGGATCAACGCACCGCCAAGACACTAGAAAGGACCTGGGACACTCTCAATCATCTATTATTCATATCATCGTGCTTATACAAGTTAAATCTCAAATCTATAGCACAAATCACACTATCCATTTTGGCAATGATAATCTCAACTTCACTTATAATTGCAGCCATCATATTCATAGCCTCAGCAAACCACAAAGTTACACTAACAACTGCAATCACACAAGATGCAACAAGCCAGATCAAGAACACAACCCCAACATACCTCACCCAGAATCCCCAGCTTGGAATCAGCTTCTCCAATCTGTCTGAAACCACATCACAACCCACCACCACACCAGCTCTAGCAACACCAAGTGCTGAGTCAACCCTACAATCCACAATAGTCAAGACCAAAAACACAACAACAACCCAAATACAACCCAGCAAGCCCACCACAAAACAACGCCAAAACAAACCACCAAATAAACCCAACAATGATTTTCACTTTGAAGTGTTCAACTTTGTACCCTGCAGCATATGCAGCAACAATCCAACCTGCTGGGCTATCTGCAAAAGAATACCAAACAAAAAACCTGGAAAGAAAACCACCACCAAGCCCACAAAAAAACCAACTATCAAGACAACC---AAAAAAGATCTCAAACCTCAAACCACAAAACCAAAGGAAGTACTTACCACCAAGCCC---ACAGAAAAGCCAACTATCAACACCACCAGAACAAACATCGGAACT---------ACACTGCTCACCACCAATACCACAGGAAATCCAGAA---------------------------------------------------TACACAAGT------------------------------------------------------------------------CAAAAGGAAACCCTCCACTCAACCTCCCCCGAAGGCAATCCAAGCCCTTCACAAGTCTATACAACATCTGAGTACCCATCACAACCTCCATCTCCATCCTACACAACAAACGAG---------------
>AGT75389
ATGTCCAAAACCAAGGACCAACGCACCGCCAAGACACTAGAAAGGACCTGGGACACTCTCAATCATCTATTATTCATATCATCGTGCTTATACAAGTTAAATCTTAAATCTATAGCACAAATCACATTATCTATTTTGGCAATGATAATCTCAACCTCACTTATAATTGCAGCCATCATATTCATAGCCTCGGCAAACCACAAAGTCACACTAACAACTGCAATCATACAAGATGCAGCGAACCAGATCAAGAACACAACCCCAACATACCTCACCCAGAATCCCCAGCTTGGAATCAGCTTCTCCAATCTGTCCGGAACTACATCACAATCCACCACCATACTAGCTTCAACAACACCAAGTGCTGAGTCAACCCCACAATCCACAACAGTCAAGATCAAAAACACAACAACAACCCAAATATTACCTAGCAAACTCACCACAAAACAACGCCAAAATAAACCACAAAACAAACCCAACAATGATTTTCACTTTGAAGTGTTCAATTTTGTACCCTGCAGCATATGCAGCAACAATCCAACCTGCTGGGCCATCTGCAAGAGAATACCAAACAAAAAACCTGGAAAGAAAACCACCACCAAGCCCACAAAAAAACCAACCCTCAAGACAACC---AAAAAAGATCCCAAACCTCAAACCACAAAACCAAAGGAAGTACTCACCACCAAGCCT---ACAGAAAAGCCAACCATCAACACCACCAAAACAAACATCAGAACT---------ACACTGCTCACCTCCAACACCACAGGAAATCCAGAA---------------------------------------------------CACACAAGT------------------------------------------------------------------------CAAGAGGAAACCCTCCACTCAACCACCTCCGAAGGCTATCTAAGCCCATCACAAGTCTATACAACATCCGAGTACCTATCACAATCTCCATCTTCATCCAACACAACAAAA------------------
>AGN28714
ATGTCCAAAAACAAGAATCAACGCACTGCCAGGACTCTAGAAAAGACCTGGGATACTCTTAATCATCTAATTGTAATATCCTCTTGTTTATACAAATTAAATTTAAAATCTATAGCACAAATAGCACTATCAGTTTTGGCAATGATAATCTCAACCTCTCTCATAATTGCAGCCATAATATTCATCATCTCTGCCAATCACAAAGTTACACTAACAACTGTCACAGTTCAAACAATAAAAAACCACACTGAGAAAAACATAACCACTTACCTTACTCAAGTTTCACCAGAAAGGGTTAGCCCATCCAAACAACCCACAACCACACCACCAATCCACACAAACTCAGCCACAATATCACCTAATACAAAATCAGAAACACACCATACAACAGCACAAACCAAAGGCAGAACCTCTACTCCAACACAGAACAACAAGCCAAGCACAAAACCACGTCCAAAAAATTCACCAAAA------AAAGATGATTACCATTTTGAAGTGTTCAACTTCGTTCCCTGTAGTATATGTGGCAACAATCAACTCTGCAAATCCATTTGCAAAACAATACCAAGCAATAAACCAAAGAAAAAACCAACCATAAAACCCACAAACAAACCACTCACCAAAACCACAAACAAAAGAGATCCAAAAACACTAGCCAAAACACCGAAAAAAGAAACCACCATTAACCCA---ACAAAAAAACCAACCCCCAAGACCACAGAAAGAGACACCAGCACCCCACAATCCACCGTGCTCGACACAACCACATTAAAACACACAGAAAGAGACACCAGCACCTCACAATCCATTGCGCTCGACACAACCACATCAAAACACACAATC------------------------------------------------------------------------CAACAGCAATCCCTCTACTCAACCACCCCCGAAAACACACCCAACTCCACACAAACACCCACAGCATCCGAG---------------CCCTCCACATCAAATTCCACC---------------------
>AGN92847
ATGTCCAAAACCAAGGACCAACGCACCGCCAAGACACTAGAAAGGACCTGGGACACTCTCAATCATCTATTATTCATATCATCGTGCTTATACAAGTTAAATCTTAAATCTATAGCACAAATCACATTATCTATTTTGGCAATGATAATCTCAACCTCACTTATAATTGCAGCCATCATATTCATAGCCTCAGCAAACCACAAAGTCACACTAACAACTGCAATCATACAAGATGCAACGAACCAGATCAAGAACACAACCCCAACATACCTCACCCAGAATCCCCAGCTTGGAATCAGCTTCTCCAATCTGTCTGGAACTACATCACAATCCACCACCATACTAGCTTCAACAACAACAAGTGCTGAGTCAACCCCACAATCCACAACAGCCAAGATCAAAAACACAACAACAACCCAAATATTACCTAGCAAACCCACCACAAAACAACGCCAAAATAAGCCACAAAACAAACCCAACAATGATTTTCACTTTGAAGTGTTCAATTTTGTACCCTGCAGCATATGCAGCAACAATCCAACCTGCTGGGCCATCTGCAAGAGAATACCAAACAAAAAACCTGGAAAGAAAACCACCACCAAGCCCACAAAAAAACCAACCCTCAAGACAACC---AAAAAAGATCCCAAACCCCAAACCACAAAACCAAAGGAAGTACTCACCACCAAGCCT---ACAGAAAAGCCAACCATCGACACCACCAAAACAAACATCAGAACT---------ACACTGCTCACTTCCAACACCACAGGAAATCCAGAA---------------------------------------------------CACACAAGT------------------------------------------------------------------------CAAGAGGAAACCCTCCACTCAACCACCTCCGAAGGCTATCTAAGCCCATCACAAGTCTATACAACATCCGAGTACCTATCACAATCTCCATCTTCATCCAACACAACAAAA------------------
>AAB86663
ATGTCCAAAAACAAGGACCAACGCACCGCTAAGACATTAGAAAGGACCTGGGACACTCTCAATCATTTATTATTCATATCATCGTGCTTATATAAGTTAAATCTTAAATCTGTAGCACAAATCACATTATCCATTCTGGCAATGATAATCTCAACTTCACTTATAATTGCAGCCATCATATTCATAGCCTCGGCAAACCACAAAGTCACACCAACAACTGCAATCATACAAGATGCAACAAGCCAGATCAAGAACACAACCCCAACATACCTCACCCAGAATCCTCAGCTTGGAATCAGTCCCTCTAATCCGTCTGAAATTACATCACAAATCACCACCATACTAGCTTCAACAACACCAGGAGTCAAGTCAACCCTGCAATCCACAACAGTCAAGACCAAAAACACAACAACAACTCAAACACAACCCAGCAAGCCCACCACAAAACAACGCCAAAACAAACCACCAAGCAAACCCAATAATGATTTTCACTTTGAAGTGTTCAACTTTGTACCCTGCAGCATATGCAGCAACAATCCAACCTGCTGGGCTATCTGCAAAAGAATACCAAACAAAAAACCAGGAAAGAAAACCACTACCAAGCCCACAAAAAAACCAACCCTCAAGACAACC---AAAAAAGATCCCAAACCTCAAACCACTAAATCAAAGGAAGTACCCACCACCAAGCCC---ACAGAAGAGCCAACCATCAACACCACCAAAACAAACATCATAACT---------ACACTACTCACCTCCAACACCACAGGAAATCCAGAA---------------------------------------------------CTCACAAGT------------------------------------------------------------------------CAAATGGAAACCTTCCACTCAACTTCCTCCGAAGGCAATCCAAGCCCTTCTCAAGTCTCTACAACATCCGAGTACCCATCACAACCTTCATCTCCACCCAACACACCACGCCAG---------------
>AGN28483
ATGTCCAAAAACAAGAATCAACGCACTGCCAGGACTCTAGAAAAGACCTGGGATACTCTTAATCATCTAATTGTAATATCCTCTTGTTTATACAAATTAAATTTAAAATCTATAGCACAAATAGCGCTATCAGTTTTGGCAATGATAATCTCAACCTCTCTCATAATTGCAGCCATAATATTCATCATCTCTGCCAATCACAAAGTTACACTAACAACTGTCACAGTTCAAACAATAAAAAACCACACTGAGAAAAACATAACCACTTACCTTACTCAAGTCTCACCAGAAAGGGTTAGCCCATCCAACCAACCTACAACCACACCACCAATCCACACAAACTCAGCCACAATATCGCCCAATACAAAATCAGAAACACACCATACAACAGCACAAACCAAAGGCAGAACCTCCACTCCAACACAGAACAACAAGCCAAGCACAAAACCACGTCCAAAAAATCCACCAAAA------AAAGATGATTACCATTTTGAAGTGTTCAACTTCGTTCCCTGTAGTATATGTGGCAACAACCAACTCTGCAAATCCACTTGCAAAACTATACCAAGCAACAAACCAAAGAAAAAACCAACCACAAAACCCACAAACAAACCACCCACCAAAACCACAAACAAAAGAGACTCCAAAACACCAGCCAAAACACCGAAAAAAGAAACCACCATTAACCCA---ACAAAAAAACCAACCCCCAAGACCACAGAAAGAGACACCAGCACCCCACAATCCACTGTGCTCGACACAACCACATCAAAACACACAGAAAGAGACACCAGCACCTCACAATCCATTGCGCTTGACACAACCACATCAAAACACACAATC------------------------------------------------------------------------CAACAGCAATCCCTCTACTCAACCACCCTCGAAAACACACCAAACTCCACACAAACACCCACAGCATCCGAG---------------CCCTCCACATCAAATTCCACC---------------------
>AGN28648
ATGTCCAAAAACAAGAATCAACGCACTGCCAGGACTCTAGAAAAGACCTGGGATACTCTTAATCATCTAATTGTAATATCCTCTTGTTTATACAAATTAAATTTAAAATCTATAGCACAAATAGCACTATCAGTTTTGGCAATGATAATCTCAACCTCTCTCATAATTGCAGCCATAATATTCATCATCTCTGCCAATCACAAAGTTACACTAACAACTGTCACAGTTCAAACAATAAAAAACCACACTGAGAAAAACATAACCACCCACCTTACTCAAGTCTCACCAGAAAGGGTTAGCCCATCCAAACAACCCACAACCACACCACCAATCCACACAAACTCAGCCACAATATCACCTAATACAAAATCAGAAACACACCATACAACAGCACAAACCAAAGGCAGAACCTCTACTCCAACACAGAACAACAAGCCAAGCACAAAACCACGTCCAAAAAATCCACCAAAA------AAAGATGATTACCATTTTGAAGTGTTCAACTTCGTTCCCTGTAGTATATGTGGCAACAATCAACTCTGCAAATCCATTTGCAAAACAATACCAAGCAATAAACCAAAGAAAAAACCAACCATAAAACCCACAAACAAACCACCCACCAAAACCACAAACAAAAGAGACCCTAAAACACTAGCCAAAACACCGGAAAAAGAAACCATCATTAACCCA---ACAAAAAAACCAACCCCCAAGACCACAGAAAGAGACACCAGCACCCCACAATCCACTGTGCTCGACACAACCACATCAAAACACACAGAAAGAGACACCAGCACCTCACAATCCATTGTGCTTGACACAACCACATCAAAACACACAATC------------------------------------------------------------------------CAACAGCAATCCCTCTACTCAACCACCCCCGAAAACACACCCAACTCCACACAAACACCCACAGCATCCGAG---------------CCCTCCACATCAAATTCCACC---------------------
>AGN28659
ATGTCCAAAAACAAGAATCAACGCACTGCCAGGACTCTAGAAAAGACCTGGGATACTCTTAATCATCTAATTGTAATATCCTCTTGTTTATACAAATTAAATTTAAAATCTATAGCACAAATAGCACTATCAGTTTTAGCAATGATAATCTCAACCTCTCTCATAATTGCAGCCATAATATTCATCATCTCTGCCAATCACAAAGTTACACTAACAACTGTCACAGTTCAAACAATAAAAAACCACACTGAGAAAAACATAACCACTTACCTTACTCAAGTCTCACCAGAAAGGGTTAGCCCATCCAAACAACCCACAACCACATCACCAATCCACACAAACTCAGCCACAATATCACCTAATACAAAATCAGAAACACACCATACAACAGCACAAACCAAAGGCAGAACCTCTACTCCAACACAGAACAACAAGCCAAGCACAAAACCACGTCCAAAAAATCCACCAAAA------AAAGATGATTACCATTTTGAAGTGTTCAACTTCGTTCCCTGTAGTATATGTGGCAACAATCAACTCTGCAAATCCATTTGCAAAACAATACCAAGCAATAAACCAAAGAAAAAGCCAACCATAAAACCCACAAACAAACCACCCATCAAAACCACAAACAAAAGAGACCCTAAAACACTAGCCAGAACACCGAAAAAAGAAACCACCATTAAACCA---ACAAAAAAACCAACCCCCAAGACCACAGAAAGAGACACCAGCACCCCACAATCCACTGTGCTCGATACAACCACATCAAAACACACAGAAAGAGACATCAGCACCTCACAATCCATTGCGCTTGACACAACCACAACAAAACACACAATC------------------------------------------------------------------------CAACAGCAATCCCTCTACTCAACCACCCCCGAAAACACACCCAACTCCACACAAACACCCGCAGCATCCGAG---------------CCCTCCACATCAAATTCCACC---------------------
>AGN28780
ATGTCCAAAAACAAGAATCAACGTACTGCCAGGACTCTAGAAAAGACCTGGGATACTCTTAATCATCTAATTGTAATATCCTCTTGTTTATACAAATTAAATTTAAAATCTATAGCACAAATAGCACTATCGGTTTTGGCAATGATAATCTCAACCTCTCTCATAATTGCAGCTATAATATTCATCATCTCTGCCAATCACAAAGTTACACTAACAACTGTCACAGTTCAAACAATAAAAAACCACACTGAGAAAAACATTACCACTTACCTTACTCAAGTCTCACCAGAAAGGGTTAGCCCATCCAAACAACCCACAACCACACCACCAATCCACACAAACTCAGCCACAATATCACCTAATACAAAATCAGAAACACACCATACAACAGCACAAACCAAAAGCAGAACCACCACTCCAACACAGAACAACAAGCCAAGCACAAAACCACGTCCAAAAAGTCCACCAAAAAAACCAAAAGATGATTACCATTTTGAAGTGTTTAACTTCGTTCCCTGTAGTATATGTGGCAACAATCAACTCTGCAAATCCATCTGCAAAACAATACCAAGCAATAAACCAAAGAAAAAACCAACCATCAAACCCACAAACAAACCACCCACCAAAACCACAAACAAAAGAGACCCAAAAACACCAGCCAAAGCACTGAAAAAAGAAACCACCACCAACCCA---ACAAAAAAACCAACCTCCAAGACCACAGAAAGAGACACCAGCACCCCACAATCCACTGTGCTCGACACGACCACATCGGGA------------------------------------------------------------CACACAATC------------------------------------------------------------------------CAACAGCAATCCCTCCACTCAACCACCCCCGAGGACACACCCAACTCCACACAAACACCCACAGCATCCGAG---------------CCTTCAACATCAAATTCCACCCAAAAACTCCAGTCATATGCT
>AFM55485
ATGTCCAAAACCAAGGACCAACGCACCGCCAAGACACTAGAAAGGACCTGGGACACTCTCAATCATCTATTATTTATATCATCGTGCTTATACAAGTTAAATCTTAAATCTATAGCACAAATCACATTATCTATTTTGGCAATGATAATCTCAACCTCACTTATAATTGCAGCCATCATATTCATAGCCTCGGCAAACCACAAAGTCACACTAACAACTGCAATCATACAAGATGCAACGAACCAGATCAAGAACACAACCCCAACATACCTCACCCAGAATCCCCAGCTTGGAATCAGCTTCTCCAATCCGTCCAGAACTACATCACAATCCACCACCATACTAGCTTCAACAACACCAAGTGCTGAGTCAACCCCACAATCCACAACAGTCAAGATCAAAAACACAACAACAACCCAAATACAACCTAGCAAACCCACCACAAAACAACGCCAAAATAAACCACAAAACAAACCCAACAATGATTTTCACTTTGAAGTGTTCAATTTTGTACCCTGCAGCATATGCAGCAACAATCCAACCTGCTGGGCCATCTGCAAGAGAATACCAAACAAAAAACCTGGAAAGAAAACCACCACCAAGCCCACAAAAAAACCAACCATCAAGACAACC---AAAAAAGATCCCAAACCTCAAACCACAAAACCAAAGGAAGTGCTCACCACCAAGCCC---ACAGAAAAGCCAACCATCGACACCACCAAAACAAACATCAGAACT---------ACACTGCTCACCTCCAACACCACAGGAAATCCAGAA---------------------------------------------------CACACAAGT------------------------------------------------------------------------CAAGAGGAAACCCTCCACTCAACCACCTCCGAAGGCAATCTAAGCCCATCACAAGTCTATACAACATTCGAGTACCTATCACAATCTCCATCTTCATCCAACACAACAAAA------------------
>AEQ63366
ATGTCCAAAACCAAGGACCAACGCACCGCCAAGACACTAGAAAGGACCTGGGACACTCTCAATCATCTATTATTCATATCATCGTGCTTATACAAGTTAAATCTTAAATCTATAGCACAAATCACATTATCTATTTTGGCAATGATAATCTCAACTTCACTTATAATTGCAGCCATCATATTCATAGCCTCGGCAAACCACAAAGTCACACTAACAACTGCAATCATACAAGATGCAACGAACCAGATCAAGAACACAACCCCAACATACCTCACCCAGAATCCCCAGCTTGAAATCAGCTTCTCCAATCTGTCCGGAACTACATCACAATCCACCACCATACCAGCCTCAACAACACCAAGTGCTGAGTCAACCCCACAATCCACAACAGTCAAGATCAAAAACACAACAACAACCCAAATACAACCCAGCAAACCCACCACAAAACAACGCCAAAACAAACCACAAAACAAACCTAACAATGATTTTCACTTTGAAGTGTTCAATTTTGTACCCTGCAGCATATGCAGCAACAATCCAACCTGCTGGGCCATCTGCAAGAGAATACCAAACAAAAAACCTGGAAAGAAAACCACCACCAAGCCCACAAAAAAACCAACCATCAAGACAACC---AAAAAAGATCCCAAACCTCAAACCACAAAACCAAAGGAAGTACTCACCACCAAGCCC---ACAGAAAAGCCAACCATCGACACCACCAAAACAAACATCAGAACT---------ACACTGCTCACCTCCAACACCACAGGAAATCCAGAA---------------------------------------------------CACACAAGT------------------------------------------------------------------------CAAGAGGAAACCCTCCACTCAACCACCTCCGAAGGCGATCTAAGCCCATCACAAGTCTATACAACATCCGAGTACCTATCACAATCTCCATCTTCATCCAACACAACAAAA------------------
>AFI25261
ATGTCCAAAAACAAGAATCAACGCACTGCCAGGACTCTAGAAAAGACCTGGGATACTCTTAATCATCTAATTGTAATATCCTCTTGTTTATACAAATTAAATTTAAAATCTATAGCACAAATAGCACTATCAGTTTTGGCAATGATAATCTCAACCTCTCTCATAATTGCAGCCATAATATTCATCATCTCTGCCAATCACAAAGTTACACTAACAACTGTCACAGTTCAAACAATAAAAAACCACACTGAGAAAAACATCACCACTTACCTTACTCAAGTCTCACCAGAAAGGGTTAGCCCATCCAAACAACCCACAACCACACCACCAATCCACACAAACTCAGCCACAATATCACCTAATACAAAATCAGAAACACACCATACAACAGCACAAACCAAAGGCAGAACCACCACTCCAACACAGAACAACAAGCCAAGCACAAAACCACGTCCAAAAAATCCACCAAAAAAACCAAAAGATGATTACCATTTTGAAGTGTTCAACTTCGTTCCCTGTAGTATATGTGGCAACAATCAACTCTGCAAATCCATTTGCAAAACAATACCAAACAATAAACCAAAGAAAAAACCAACCACAAAACCCACAAACAAACCACCCACCAAAACCACAAACAAAAGAGACCCAAAAACACCAGCCAAAACACTGAAAAAAGAAACCACCATCAACCCAACAACAAAAAAACCAACCCCCAAGACCACAGAAAGAGACACCAGCACCCCACAATCCACTGTGCTCGACACAACCACATCAAAACACACAGAAAGAGACACCAGCACCCCACAATCCACTGTGCTCGACACAACCACATCAAAACACACAATC------------------------------------------------------------------------CAACAGCAATCCCTCCACTCAATCACCCCCGAAAACACACCCAACTCCACACAAACACCCACAGCATCCGAG---------------CCCTCCACATCAAATTCCACCCAAAAACTC------------
>AFM55408
ATGTCCAAAACCAAGGACCAACGCACCGCCAAGACACTAGAAAAGACCTGGGATACTCTCAATCATCTATTATTCATATCATCGTGCTTATACAAGTTAAATCTTAAATCTATAGCACAAATCACATTATCCATTCTGGCAATGATAATCTCAACTTCACTTATAATTGTAGCTATTATATTCATAGCCTCAGCAAACAACAAAGTCACACTAACAACTACAATCATACAAGATGCAACAAGCCAGATCAAGAACACAACCCCAACATACCTGACCCAGAATCCCCAGCTTGGAATCAGCTTCTTCAATCTGTCTGGAACTATATCACAAACCACCGCCATACTAGCTTCAACAACACCAAGTGTCGAGTCAATCCCGCAATCCACAACAGCCAAGACCAAAAACACAACAACAACCCAAATACAACCCAGCAAGCCCACCACAAAACAACGCCAAAACAAACCACCAAACAAACCCAATGATGATTTTCACTTTGAAGTGTTCAACTTTGTACCCTGCAGCATATGCAGCAACAATCCAACTTGCTGGGCCATCTGCAAAAGAATACCAAGCAAAAAACCTGGAAAGAAAACCACCACTAAGCCCACGAAAAAACCAACCATCAAGACAACC---AAAAAAGATCTCAAACCCAAAACCACAAAACCCAAGGAAGCACCCACCACCAAGCCC---ACAGACAAGCCAACCATCAACACCACCAAACCAAACATCAGAACT---------ACACTGCTCACCAACAGCACCACAGGAAATCTAGAA---------------------------------------------------CACACAAGT------------------------------------------------------------------------CAAGAGGAAACCCTCCATTCAACCTCCTCCGAAGGCAATACAAGCCCTTCACAAATCTATACAACATCCGAGTACCTATCACAACCTCCATCTCCATCCAACATAACAGACCAG---------------
>AEO45829
ATGTCCAAAAACAAGGACCAACGCACCGCTAAGACATTAGAAAGGACCTGGGACACTCTCAATCATTTATTATTCATATCATCGTGCTTATATAAGTTAAATCTTAAATCTGTAGCACAAATCACATTATCCATTCTGGCAATGATAATCTCAACTTCACTTATAATTGCAGCCATCATATTCATAGCCTCGGCAAACCACAAAGTCACACCAACAACTGCAATCATACAAGATGCAACAAGCCAGATCAAGAACACAACCCCAACATACCTCACCCAGAATCCTCAGCTTGGAATCAGTCCCTCTAATCCGTCTGAAATTACATCACAAATCACCACCATACTAGCTTCAACAACACCAGGAGTCAAGTCAACCCTGCAATCCACAACAGCCAAGACCAAAAACACAACAACAACCCAAATACAACCCAGCAAGCCCACCACAAAACAACGCCAAAACAAACCACCAAACAAACCCAATGATGATTTTCACTTTGAAGTGTTCAACTTTGTACCCTGCAGCATATGCAGCAACAATCCAACTTGCTGGGCCATCTGCAAAAGAATACCAAACAAAAAACCTGGAAAGAAAACCACCACCAAGCCCACGAAAAAACCAACCATCAAAACAACC---AAAAAAGATCTCAAACCTCAAACCACAAAACCCAAGGAAGCACCTTCCACCAAGCCC---ACAGATAAGCCAACCATCAACACCACCAAACCAAACATAAGAACC---------ACACTGCTCACCAACAGCACCACAGGAAATCTAGAA---------------------------------------------------CACACAAGT------------------------------------------------------------------------CAAGAGGAAACCCTCCATTCAACCTCCTCCGAAGGCAACACAAGCCCTTCACAAATCTATACAACATCCGAGTACCTATCACAACCTCCATCTCCATCCAACATAACAGACCAG---------------
>AFM95394
ATGTCCAAAACCAAGGACCAACGCACCGCCAAGACACTAGAAAAGACCTGGGACACTCTCAATCATCTATTATTCATATCATCGTGCTTATACAAGTTAAATCTTAAATCTATAGCACAAATCACATTATCCATTCTGGCAATGATAATCTCAACTTCACTTATAATTGTAGCTATCATATTCATAGCCTCAGCAAACAACAAAGTCACACTAACAACTGCAATCATACAAGATGCAACAAGCCAGATCAAGAACACAACCCCAACATACCTGACCCAGAATCCTCAGCTTGGAATCAGCTTCTTYAATCTGTCTGGAACTATATCACAAACCACCGCCATACTAGCTTCAACAACACCAAGTGTCGAGTCAATCCTGCAATCTACAACAGTCAAGACCAAAAACACAACAACAACCCAAATACAACCCAGCAAGCCCACCACAAAACAACGCCAAAACAAACCACCAAACAAACCCAATGATGATTTTCACTTTGAAGTGTTCAACTTTGTACCCTGCAGCATATGCAGCAACAATCCAACTTGCTGGGCCATCTGCAAAAGAATACCAAGCAAAAAACCTGGAAAGAAAACCACCACCAAGCCCACGAAAAAACCAACCATCAAGACAACC---AAAAAAGATCTCAAACCTCAAACCACAAAACCAAAGGAAGCACCCACCACCAAGCCC---ACAGATAAGCCAACCATCAACATCACCAAACCAAACATCAGAACT---------ACACTGCTCACCAACAGTACCACAGGAAATCTAGAA---------------------------------------------------CACACAAGT------------------------------------------------------------------------CAAGAGGAAACCCTCCATTCAACCTCCTCCGAAGGCAACACAAGCCCTTCACAAATCTATACAACATCCGAGTACCTATCACAACCTCCATCTCCATCCAACATAACAGACCAG---------------
>AFM55562
ATGTCCAAAATCAAGGACCAACGCACCGCCAAGACACTAGAAAGGACCTGGGACACTCTCAATCATCTATTATTCATATCATCGTGCTTATACAAGTTAAATCTTAAATCTATAGCACAAATCACATTATCTATTTTGGCAATGATAATCTCAACTTCACTTATAATTGCAGCCATCATATTCATAGCCTCGGCAAACCACAAAGTCACACTAACAACTGCAATCATACAAGATGCAACGAACCAGATCAAGAACACAACCCCAACATACCTCACCCAGAATCCCCAGCTTGGAATCAGCTTCTCCAATCTGTCCGGAACTACATCACAATCCACCACCATACTAGCTTCAACAACACCAAGTGCTGAGTCAACCCCACAATCCACAACAGTCAAGATCAAAAACACAACAACAACCCGAATACAACCTAGCAAACCCACCACAAAACAACGCCAAAACAAACCACAGAACAAACCCAACAATGATTTTCACTTTGAAGTGTTCAATTTTGTACCCTGCAGCATATGCAGCAACAATCCAACCTGCTGGGCCATCTGCAAGAGAATACCAAACAAAAAACCTGGAAAGAAAACCACCACCAAGCCCACAAAAAAACCAACCATCAAGACAACC---AAAAAAGATCCCAAACCTCAAACCACAAAACCAAAGGAAGTACTCACCACCAAGCCC---ACAGAAAAGCCAACCATCGACACCACCAAAACAAACATCAGAACT---------ACACTGCTCACCTCCTACACCACAGGAAATCCAGAA---------------------------------------------------CACACGAGT------------------------------------------------------------------------CAAGAGGAAACCCTCCACTCAACCACCTCCGAAGGCAATCTAAGCCCATCACAAGTCTATACAACATCCGAGTACCTATCACAATCTCCATCTTCATCCAACACAACAAAA------------------
>AGT28735
ATGTCCAAAACCAAGGACCAACGCACCGCCAAGACACTAGAAAGGACCTGGGACACTCTCAATCATCTATTATTCATATCATCGTGCTTATACAAGTTAAATCTTAAATCTATAGCACAAATCACATTATCTATTTTGGCAATGATAATCTCAACCTCACTTATAATTGCAGCCATCATATTCATAGCCTCGGCAAACCACAAAGTCACACTAACAACTGCAATCATACAAGATGCAACGAACCAGATCAAGAACACAACCCCAACATACCTCACCCAGAATCCCCAGCTTGGAATCAGCTTCTCCAATCTGTCCGGAACTACATCACAATCCACCACCATACTAGCTTCAACAACACCAAGTGCTGAGTCAACCCCACAATCCACAACAGTCAAGATCAAAAACACAACAACAACCCAAATATTACCCAGCAAACCCACCACAAAACAACGCCAAAACAAACCACAAAACAAACCCAACAATGATTTTCACTTTGAAGTGTTCAATTTTGTACCCTGCAGCATATGCAGCAACAATCCAACCTGCTGGGCCATCTGCAAGAGAATACCAAACAAAAAACCTGGAAAGAAAACCACCACCAAGCCCACAAAAAAACCAACCCTCAAGACAACC---AAAAAAGATCCCAAACCTCAAACCACAAAACCAAAGGAAGTACTCACCACCAAGCCC---ACAGAAAAGCCAACCATCAACACCACCAAAACAAACATCAGAACT---------ACACTGCTCACCTCCAACACCACAGGAAATCCAGAA---------------------------------------------------CACACAAGT------------------------------------------------------------------------CAAGAGGAAACCCTCCACTCAACCACCTCCGAAGGCTATCTAAGCCCATCACAAGTCTATACAACATCCGAGTACCTATCACAATCTCCATCTTCATCCAACACAACAAAA------------------
>AGN28702
ATGTCCAAAAACAAGAATCAACGCACTGCCAGGACTCTAGAAAAGACCTGGGATACTCTTAATCATCTAATTGTAATATCCTCTTGTTTATACAAATTAAATTTAAAATCTATAGCACAAATAGCACTATCAGTTTTGGCAATGATAATCTCAACCTCTCTCATAATTGCAGCCATAATATTCATCATCTCTGCCAATCACAAAGTTACACTAACAACTGTCACAGTTCAAACAATAAAAAACCACACTGAGAAAAACATAACCACTTACCTTACTCAAGTCTCACCAGAAAGGGTTAGCCCATCCAAACAACCCACAACCACACCACCAACCCACACAAACTCAGCCACAATATCACCTAATACAAAATCAGAAACACACCATACAACAGCACAAACCAAAGGCAGAACCTCTACTCCAACACAGAACAACAAGCCAAGCACAAAACCACGTCCAAAAAATCCACCAAAA------AAAGATGATTACCATTTTGAAGTGTTCAACTTCGTTCCCTGTAGTATATGTGGCAACAATCAACTCTGCAAATCCATTTGCAAAACAATACCAAGCAACAAACCAAAGAAAAAACCAACCATAAAACCCACAAACAAACCACCCACCAAAACCACAAACAAAAGAGACCCTAAAACACTAGCCAAAACACCGAAAAAAGAAACCACCATCAACCCA---ACAAAAAAACCAACCCCCAAGACCACAGAAAGAGACACCAGCACCCCACAATCCACTGTGCTCGACACAACCACATCAAAACACACAGAAAGAGACACCAGCACCCCACAATCCATTGCGCTTGACACAACCACATCAAAACACACAATC------------------------------------------------------------------------CAACAGCAATCCCTCTACTCAACCACCCCCGAAAACACACCCAACTTCACACAAACACCCACAGCATCCGAG---------------CCCTCCACATCAAATTCCACC---------------------
>AGN92836
ATGTCCAAAACCAAGGACCAACGCACCGCCAAGACACTAGAAAGGACCTGGGACACTCTCAATCATCTGTTATTCATATCATCGTGCTTATACAAGTTAAATCTTAAATCTATAGCACAAATCACATTATCTATTTTGGCAATGATAATCTCAACCTCACTTATAATTGCAGCCATCATATTCATAGCCTCGGCAAACCACAAAGTCACACTAACAACTGCAATCATACAAGATGCAACGAACCAGATCAAGAACACAACCCCAACATACCTCACCCAGAATCCCCAGCTTGGAATCAGCTTCTCCAATCTGTCCGGAACTACATCACAATCCACCACCATACTAGCTTCAACAACACCAAGTGCTGAGTCAACCCCACAATCCACAACAGTCAAGATCAAAAACACAACAACAACCCAAATATTACCTAGCAAACCCACCACAAAACAACGCCAAAATAAACCACAAAACAAACCCAACAATGATTTTCACTTTGAAGTGTTCAATTTTGTACCCTGCAGCATATGCAGCAACAATCCAACCTGCTGGGCCATCTGCAAGAGAATACCAAACAAAAAACCTGGAAAGAAAACCACCACCAAGCCCACAAAAAAACAAACCCTCAAGACAACC---AAAAAAGATCCCAAACCTCAAACCACAAAACCAAAGGAAGTACTCACTACCAAGCCT---ACAGGAAAGCCAACCATCAACACCACTAAAACAAACATCAGAACT---------ACACTGCTCACCTCCAACACCAAAGGAAATCCAGAA---------------------------------------------------CACACAAGTCAAGAGGAAACCCTCCACTCAACCACCTCCGAAGGCTATCCAAGCCCATCACAAGTCTACACAACATCCGGTCAAGAGGAAACCCTCCACTCAACCACCTCCGAAGGCTATCCAAGCCCATCACAAGTCCATACAACATCCGAGTACCCATCACAATCTCTATCTTCATCCAACACAACAAAA------------------
>AAC14901
ATGTCCAAAAACAAGGACCAACGCACCGCTAAGACATTAGAAAGGACCTGGGACACTCTCAATCATTTATTATTCATATCATCGTGCTTATATAAGTTAAATCTTAAATCTGTAGCACAAATCACATTATCCATTCTGGCAATGATAATCTCAACTTCACTTATAATTGCAGCCATCATATTCATAGCCTCGGCAAACCACAAAGTCACACCAACAACTGCAATCATACAAGATGCAACAAGCCAGATCAAGAACACAACCCCAACATACCTCACCCAGAATCCTCAGCTTGGAATCAGTCCCTCTAATCCGTCTGAAATTACATCACAAATCACCACCATACTAGCTTCAACAACACCAGGAGTCAAGTCAACCCTGCAATCCACAACAGTCAAGACCAAAAACACAACAACAACTCAAACACAACCCAGCAAGCCCACCACAAAACAACGCCAAAACAAACCACCAAGCAAACCCAATAATGATTTTCACTTTGAAGTGTTCAACTTTGTACCCTGCAGCATATGCAGCAACAATCCAACCTGCTGGGCTATCTGCAAAAGAATACCAAACAAAAAACCAGGAAAGAAAACCACTACCAAGCCCACAAAAAAACCAACCCTCAAGACAACC---AAAAAAGATCCCAAACCTCAAACCACTAAATCAAAGGAAGTACCCACCACCAAGCCC---ACAGAAGAGCCAACCATCAACACCACCAAAACAAACATCATAACT---------ACACTACTCACCTCCAACACCACAGGAAATCCAGAA---------------------------------------------------CTCACAAGT------------------------------------------------------------------------CAAATGGAAACCTTCCACTCAACTTCCTCCGAAGGCAATCCAAGCCCTTCTCAAGTCTCTACAACATCCGAGTACCCATCACAACCTTCATCTCCACCCAACACACCACGCCAG---------------
>AGN28493
ATGTCCAAAAACAAGAATCAACGCACTGCCAGGACTCTAGAAAAGACCTGGGATACTCTTAATCATCTAATTGTAATATCCTCTTGTTTATACAAATTAAATTTAAAATCTATAGCACAAATAGCACTATCAGTTTTGGCAATGATAATCTCAACCTCTCTCATAATTGCAGCCATAATATTCATCATCTCTGCTAATCACAAAGTTACACTAACAACTGTCACAGTTCAAACAATAAAAAACCACACTGAGAAAAACATAACCACTTACCTTACTCAAGTCTCACCAGAAAGGGTTAGCCCATCCAACCAACCCACAACCACACCACCAATCCACACAAACTCAGCCACAATATCACCTAATACAAAATCAGAAACACACCATACAACAGCACAAACCAAAGGCAGAACCTCTACTCCAACACAAAACAACAAGCCAAGCACAAAACCACGTCCAAAAAATCCACCAAAA------AAAGATGATTACCATTTCGAAGTGTTCAACTTCGTTCCCTGTAGTATATGTGGCAACAATCAACTCTGCAAATCCATTTGCAAAACAATACCAAGCAATAAACCAAAGAAAAAACCAACTATAAAACCCACAAACAAACCACCCACCAAAACCACAAACAGAAGAGACCCTAAAACACTAGCCAAAACACCGAAAAAAGAAACCACCATTAACCCA---ACAAAAAAACCAACCCCCAAGACCACAGAAAGAGACACCAGCACCCCACAATCCACTGTGCTCGACACAACCACATCGAAACACACAGAAAGAGACACCAGCACCTCACAATCCATTGCGCTTGACACAACCACATCAAAACACACAATC------------------------------------------------------------------------CAACGGCAATCCCTCTACTCAACCACCCTCGAAAACACACCAAACTCCACACAAACACCCACAGCATCCGAG---------------CCCTCTACATCAAATTCCACC---------------------
>AEO45948
ATGTCCAAAAACAAGGACCAACGCACCGCTAAGACATTAGAAAGGACCTGGGACACTCTCAATCATTTATTATTCATATCATCGTGCTTATATAAGTTAAATCTTAAATCTGTAGCACAAATCACATTATCCATTCTGGCAATGATAATCTCAACTTCACTTATAATTGCAGCCATCATATTCATAGCCTCGGCAAACCACAAAGTCACACCAACAACTGCAATCATACAAGATGCAACAAGCCAGATCAAGAACACAACCCCAACATACCTCACCCAGAATCCTCAGCTTGGAATCAGTCCCTCTAATCCGTCTGAAATTACATCACAAATCACCACCATACTAGCTTCAACAACACCAGGAGTCAAGTCAACCCTGCAATCCACAACAGTCAAGACCAAAAACACAACAACAACTCAAACACAACCCAGCAAGCCCACCACAAAACAACGCCAAAACAAACCACCAAGCAAACCCAATAATGATTTTCACTTTGAAGTGTTCAACTTTGTACCCTGCAGCATATGCAGCAACAATCCAACCTGCTGGGCTATCTGCAAAAGAATACCAAACAAAAAACCAGGAAAGAAAACCACTACCAAGCCCACAAAAAAACCAACCCTCAAGACAACC---AAAAAAGATCCCAAACCTCAAACCACTAAATCAAAGGAAGTACCCACCACCAAGCCC---ACAGAAGAGCCAACCATCAACACCACCAAAACAAACATCAAAACT---------ACACTACTCACCTCCAACACCACAGGAAATCCAGAA---------------------------------------------------CACACAAGT------------------------------------------------------------------------CAAATGGAAACCCTCCACTCAACTACCTCCGAAGGCAATCCAAGCCCTTCACAAGTCTATACAACATCCGAGTACCTATCACAATCTCTATCTCCATCCAACACAACAAAATGG---------------
>AGT75334
ATGTCCAAAACCAAGGACCAACGCACCGCCAAGACACTAGAAAAGACCTGGGATACTCTCAATCATCTATTATTCATATCATCTTGCTTATACAAGTTAAATCTTAAATCTATAGCACAAATCACATTATCCATTCTGGCAATGATAATCTCAACTTCACTTATAATTGTAGCTATCATATTCATAGCCTCAGCAAACAACAAAGTCACACTAACAACTGCAATCATACAAGATGCAACAAGCCAGATCAAGAACACAACCCCAACATACCTGACCCAGAATCCCCAGCTTGGAATCAGCTTCTTCAATCTGTCTGGAACTATATCACAAACCACCGCCATACTAGCTTCAACAACACCAAGTGTCGAGTCAATCCCGCAATCCACAACAGCCAAGACCAAAAACACAACAACAACCCAAATACAACCCAGCAAGCCCACCACAAAACAACGCCAAAACAAACCACCAAACAAACCCAATGATGATTTTCACTTTGAAGTGTTCAACTTTGTACCCTGCAGCATATGCAGCAACAATCCAACTTGCTGGGCCATCTGCAAAAGAATACCAAGCAAAAAACCTGGAAAGAAAACCACCACCAAGCCCACGAAAAAACCAACCATCAAAACAACC---AAAAAAGATCTCAAACCTCAAACCACAAAACCCAAGGAAGCACCTTCCACCAAGCCC---ACAGATAAGCCAACCATCAACACCACCAAACCAAACATAAGAACC---------ACACTGCTCACCAACAGCACCACAGGAAATCTAGAA---------------------------------------------------CACACAAGT------------------------------------------------------------------------CAAGAGGAAACCCTCCATTCAACCTCCTCCGAAGGCAACACAAGCCCTTCACAAATCTATACAACATCCGAGTACCTATCACAACCTCCATCTCCATCCAACATAACAGACCAG---------------
>AEQ63443
ATGTCCAAAACCAAGGACCAACGCACCGCCAAGACACTAGAAAAGACCTGGGACACTCTCAATCATCTATTATTCATATCATCGTGCTTATACAAGTTAAATCTTAAATCTATAGCACAAATCACATTATCCATTCTGGCAATGATAATCTCAACTTCACTTATAATTGTAGCTATCATATTCATAGCCTCAGCAAACAACAAAGTCACACTAACAACTGCAATCATACAAGATGCAACAAGCCAGATCAAGAACACAACCCCAACATACCTGACCCAGAATCCCCAGCTTGGAATCAGCTTCTTCAATCTGTCTGGAACTATATCACAAACCACCGCCATACTAGCTCCAACAACACCAAGTGTCGAGCCAATCCTGCAATCTACAACAGTCAAGACCAAAAACACAACAACAACCCAAATACAACCCAGCAAGCTCACCACAAAACAACGCCAAAACAAACCACCAAACAAACCCAATGATGATTTTCACTTTGAAGTGTTCAACTTTGTACCCTGCAGCATATGCAGCAACAATCCAACTTGCTGGGCCATCTGCAAAAGAATACCAAGCAAAAAACCTGGAAAGAAAACCACCACCAAGCCCACGAAAAAACAAACCATCAAGACAACC---AAAAAAGATCTCAAACCTCAAACTACAAAACCAAAGGAAGCACCTACCACCAAGCCC---ACAGAAAAGCCAACCATCAACATCACCAAACCAAACATCAGAACT---------ACACTGCTCACCAACAGTACCACAGGAAATCTAGAA---------------------------------------------------CACACAAGT------------------------------------------------------------------------CAAGAGGAAACTCTCCATTCAACCTCCTCCGAAGGCAATACAAGCCCTTCACAAATCTATACAACGTCCGAGTACCCATCACAACCTCCATCTCCATCCAACATAACAGACCAG---------------
>AFX95850
ATGTCCAAAACCAAGGACCAACGCACCGCCAAGACACTAGAAAGGACCTGGGACACTCTCAATCATCTATTATTCATATCATCGTGCTTATACAAGTTAAATCTTAAATCTATAGCACAAATCACATTATCTATTTTGGCAATGATAATCTCAACCTCACTTATAATTGCAGCCATCATATTCATAGCCTCGGCAAACCACAAAGTCACACTAACAACTGCAATCATACAAGATGCAACGAACCAGATCAAGAACACAACCCCAACATACCTCACTCAGAATCCCCAGCTTGGAATCAGCTTCTCCAATCTGTCCGGAACTACATCACAATCCACCACCATACTAGCTTCAACAACACCAAGTGCTGAGTCAACCCCACAATCCACAACAGTCAAGATCAAAAACACAACAACAACCCAAATATTACCTAGCAAACCCACCACAAAACAACGCCAAAATAAACCACAAAACAAACCCAACAATGATTTTCACTTTGAAGTGTTCAATTTTGTACCCTGCAGCATATGCAGCAACAATCCAACCTGCTGGGCCATCTGCAAGAGAATACCAAACAAAAAACCTGGAAAGAAAACCACCACCAAGCCCACAAAAAAACCAACCCTCAAGACAACC---AAAAAAGATCCCAAACCTCAAACCACAAAACCAAAGGAAGTACTCACTACCAAGCCT---ACAGGAAAGCCAACCATCAACACCACTAAAACAAACATCAGAACT---------ACACTGCTCACCTCCAACACCAAAGGAAATCCAGAA---------------------------------------------------CACACAAGTCAAGAGGAAACCCTCCACTCAACCACCTCCGAAGGCTATCTAAGCCCATCCCAAGTCTATACAACATCCGGTCAAGAGGAAACCCTCCACTCAACCACCTCCGAAGGCTATCTAAGCCCATCACAAGTCTATACAACATCCGAGTACCTATCACAATCTCTATCTTCATCCAACACAACAAAA------------------
>AAC57026
ATGTCCAAAAACAAGGACCAACGCACCGCCAAGACACTAGAAAAGACCTGGGACACTCTCAATCATCTATTATTCATATCATCGTGCTTATACAAGTTAAATCTTAAATCTATAGCACAAATCACATTATCCATTCTGGCAATGATAATCTCAACTTCACTTATAATTGCAGCCATCATATTCATAGCCTCGGCAAACCACAAAGTCACACTAACAACTGCAATCATACAAGATGCAACAAGCCAGATCAAGAACACAACCCCAACATACCTCACCCAGAATCCCCAGCTTGGAATCAGCTTCTCCAATCTGTCTGAAACTACATCACAAACCACCACCATACTAGCTTCAACAACACCAAGTGTCAAGTCAACCCTGCAATCCACAACAGTCAAGACCAAAAACACAACAACAACCAAAATACAACCCAGCAAGCCCACCACAAAACAACGCCAAAACAAACCACCAAACAAACCCAATAATGATTTTCACTTTGAAGTGTTCAACTTTGTACCTTGCAGCATATGCAGCAACAATCCAACCTGCTGGGCTATCTGTAAAAGAATACCAAACAAAAAACCTGGAAAGAAAACCACCACCAAGCCCACAAAAAAACCAACCATCAAGACAACC---AAAAAAGATCTCAAACCTCAAACCACAAAACCAAAGGAAGTACCTACCACCAAGCCC---ACAGAAAAGCCAACCATCAACACCACCAAAACAAACATCAGAACT---------ACACTGCTCACCAACAATACCACAGGAAATCCAGAA---------------------------------------------------CACACAAGT------------------------------------------------------------------------CAAAAGGGAACCCTCCACTCAACCTCCTCCGATGGCAATCCAAGCCCTTCACAAGTCTATACAACATCCGAGTACCTATCACAACCTCCATCTCCATCCAACACAACAAACCAG---------------
>AEO45888
ATGTCCAAAAACAAGGACCAACGCACCGCTAAGACATTAGAAAGGACCTGGGACACTCTCAATCATTTATTATTCATATCATCGTGCTTATATAAGTTAAATCTTAAATCTGTAGCACAAATCACATTATCCATTCTGGCAATGATAATCTCAACTTCACTTATAATTGCAGCCATCATATTCATAGCCTCGGCAAACCACAAAGTCACACCAACAACTGCAATCATACAAGATGCAACAAGCCAGATCAAGAACACAACCCCAACATACCTCACCCAGAATCCTCAGCTTGGAATCAGTCCCTCTAATCCGTCTGAAATTACATCACAAATCACCACCATACTAGCTTCAACAACACCAGGAGTCAAGTCAACCCTGCAATCCACAACAGTCAAGACCAAAAACACAACAACAACTCAAACACAACCCAGCAAGCCCACCACAAAACAACGCCAAAACAAACCACCAAGCAAACCCAATAATGATTTTCACTTTGAAGTGTTCAACTTTGTACCCTGCAGCATATGCAGCAACAATCCAACCTGCTGGGCTATCTGCAAAAGAATACCAAACAAAAAACCAGGAAAGAAAACCACTACCAAGCCCACAAAAAAACCAACCCTCAAGACAACC---AAAAAAGATCCCAAACCTCAAACCACTAAATCAAAGGAAGTACCCACCACCAAGCCC---ACAGAAGAGCCAACCATCAACACCACCAAAACAAACATCATAACT---------ACACTACTCACCTCCAACACCACAGGAAATCCAGAA---------------------------------------------------CTCACAAGT------------------------------------------------------------------------CAAATGGAAACCTTCCACTCAACTTCCTCCGAAGGCAACACAAGCCCTTCACAAATCTATACAACATCCGAGTACCTATCACAACCTCCATCTCCATCCAACATAACAGACCAG---------------
>AFM55243
ATGTCCAAAACCAAGGACCAACGCACCGCCAAGACACTAGAAAAGACCTGGGACACTCTCAATCATCTATTATTCATATCATCGTGCTTATACAAGTTAAATCTTAAATCCATAGCACAAATCACATTATCCATTCTGGCAATGATAATCTCAACTTCACTTATAATTGTAGCTATCATATTCATAGCCTCAGCAAACAACAAAGTCACACTAACAACTGCAATCATACAAGATGCAACAAGCCAGATCAAGAACACAACCCCAACATACCAGACCCAGAATCCCCAGCTTGGAATCAGCTTCTTCAATCTGTCTGGAACTGTATCACAAACCACCGCCATACTAGCTTTAACAACATCAAGTGTCGAGTCAATCCTGCAATCTACAACAGTCAAGACCAAAAACACAACAACAACCCAAATACAACCCAGCAAGCCCACCACAAGACAACGCCAAAACAAACCACCAAACAAACCCAATGATAATTTTCACTTTGAAGTGTTCAACTTTGTACCCTGCAGCATATGCAGCAACAATCCAACTTGCTGGGCCATCTGCAAAAGAATACCAAGCAAAAAACCTGGAAAGAAAACCGCCACCAAGCCCACGAAAAAACCAATCATCAAGACAACC---AAAAAAGATCTCAAACCTCAAACCACAAAACCCAAGGAAGCACCCACCACCAAGCCC---ACAGACAAGCCAACCATCAACATCACCAAACCAAACATCAGAACT---------ACACTGCTCACCAACAGTACCACAGGAAATCTAGAA---------------------------------------------------CACACAAGT------------------------------------------------------------------------CAAGAGGAAACCCTCCATTCAACCTCCTCCGAAGGCAATACAAGCCCTTCACAAATCTATACAACATCCGAGTACCTATCACAACCTCCATCTCCATCCAACATAACAGACCAG---------------
>AEQ63563
ATGTCCAAAAACAAGGACCAACGCACCGCTAAGACATTAGAAAGGACCTGGGACACTCTCAATCATTTATTATTCATATCATCGTGCTTATATAAGTTAAATCTTAAATCTGTAGCACAAATCACATTATCCATTCTGGCAATGATAATCTCAACTTCACTTATAATTGCAGCCATCATATTCATAGCCTCGGCAAACCACAAAGTCACACCAACAACTGCAATCATACAAGATGCAACAAGCCAGATCAAGAACACAACCCCAACATACCTCACCCAGAATCCTCAGCTTGGAATCAGTCCCTCTAATCCGTCTGAAATTACATCACAAATCACCACCATACTAGCTTCAACAACACCAGGAGTCAAGTCAACCCTGCAATCCACAACAGTCAAGACCAAAAACACAACAACAACTCAAACACAACCCAGCAAGCCCACCACAAAACAACGCCAAAACAAACCACCAAGCAAACCCAATAATGATTTTCACTTTGAAGTGTTCAACTTTGTACCCTGCAGCATATGCAGCAACAATCCAACCTGCTGGGCTATCTGCAAAAGAATACCAAACAAAAAACCAGGAAAGAAAACCACTACCAAGCCCACAAAAAAACCAACCCTCAAGACAACC---AAAAAAGATCCCAAACCTCAAACCACTAAATCAAAGGAAGTACCCACCACCAAGCCC---ACAGAAGAGCCAACCATCAACACCACCAAAACAAACATCATAACT---------ACACTACTCACCTCCAACACCACAGGAAATCCAGAA---------------------------------------------------CTCACAAGT------------------------------------------------------------------------CAAATGGAAACCTTCCACTCAACTTCCTCCGAAGGCAATCCAAGCCCTTCTCAAGTCTCTACAACATCCGAGTACCCATCACAACCTTCATCTCCACCCAACACACCACGCCAG---------------
