# Supplementary material for: FRESCo: finding regions of excess synonymous constraint in diverse viruses
Source: Genome Biol. 2015 Feb 17;16(1):38. doi: 10.1186/s13059-015-0603-7 (PMC4376164; doi:10.1186/s13059-015-0603-7)
Supplement: Additional file 4: — Sequence alignments (zip folder of FASTA alignments). [file 13059_2015_603_MOESM4_ESM.zip › alignments/HRSV/L.fa.revtrans]

>AFM55302
ATGGATCCCATTATTAATGGAAATTCTGCTAATGTTTATCTAACCGATAGTTATTTAAAAGGTGTTATTTCTTTCTCAGAATGTAATGCTTTAGGAAGTTACATATTCAATGGTCCTTATCTCAAAAATGATTACACCAACTTAATTAGTAGACAAAATCCATTAATAGAACACATAAATCTAAAGAAATTAAATATAACACAGTCTTTAATATCTAAGTATCATAAAGGTGAAATAAAAATAGAAGAACCTACTTATTTTCAGTCATTACTTATGACATACAAGAGTATGACCTCGTCAGAACAGATTACTACCACTAATTTACTTAAAAAGATAATAAGAAGAGCTATAGAAATTAGTGATGTCAAAGTCTATGCTATATTGAATAAACTGGGGCTTAAAGAAAAAGACAAGATTAAATCCAACAATGAACAAGATGAAAACAACTCAGTTATTACAACCATAATCAAAGATGATATACTTTTAGCTGTTAAGGATAATCAATCTCATCTTAAAGCAGGCAAAAATCACTCTACAAAACAAAAAGATACTATCAAAACAACACTCTTGAAAAAATTAATGTGTTCGATGCAACATCCTCCATCATGGTTAATACATTGGTTTAATTTATACACAAAATTAAACAACATATTAACACAGTATCGATCAAATGAGGTAAAAAACCATGGTTTTATATTGATAGATAATCATACTCTCAATGGATTCCAATTTATTTTGAGTCAATATGGTTGTATAGTTTATCATAAGGAACTCAAAAGAATTACTGTGACAACCTATAATCAATTCTTGACATGGAAAGATATTAGCCTTAGTAGATTAAATGTTTGTTTAATTACATGGATTAGTAACTGTTTGAACACATTAAACAAAAGCTTAGGCTTAAGATGTGGATTCAATAATGTTATCTTGACACAACTATTCCTTTATGGAGATTGTATATTAAAACTATTCCACAATGAAGGGTTCTACATAATAAAAGAGGTAGAGGGTTTTATTATGTCTCTAATTTTAAACATAACAGAAGAAGATCAATTCAGAAAACGGTTTTATAATAGTATGCTCAACAACATCACAGATGCTGCTAATAAAGCTCAGAAAAATCTGCTATCAAGAGTATGTCATACATTATTAGATAAGACAGTATCCGATAATATAATAAATGGCAGATGGATAATTCTATTAAGTAAGTTTCTTAAATTAATTAAGCTAGCAGGTGACAATAACCTTAACAATCTGAGTGAATTATATTTTTTATTCAGAATATTTGGACACCCAATGGTAGATGAAAGACAAGCCATGGATGCTGTTAAAGTTAATTGCAACGAGACCAAATTTTACTTGTTAAGCAGTTTGAGTATGTTAAGAGGTGCCTTTATATATAGAATTATAAAAGGGTTTGTAAATAATTACAACAGATGGCCTACTTTAAGGAATGCTATTGTTTTACCCTTAAGATGGTTAACTTACTATAAACTAAACACTTATCCTTCCTTATTGGAACTTACAGAAAGAGATTTGATTGTTTTATCAGGACTACGTTTCTATCGTGAGTTTCGGTTGCCTAAAAAAGTGGATCTTGAAATGATCATAAATGATAAGGCTATATCACCTCCTAAAAATTTGATATGGACTAGTTTCCCTAGAAATTATATGCCATCACACATACAAAATTATATAGAACATGAAAAATTAAAATTTTCCGAGAGTGATAAATCAAGAAGAGTATTAGAGTACTATTTAAGAGATAACAAATTCAATGAATGTGATTTATATAACTGTGTAGTTAATCAAAGCTATCTTAACAACCCTAATCATGTGGTATCATTGACTGGCAAAGAAAGAGAACTCAGTGTAGGTAGAATGTTTGCAATGCAACCAGGAATGTTCAGACAAGTTCAAATATTAGCAGAGAAAATGATAGCTGAAAACATTTTACAATTCTTTCCTGAAAGTCTTACAAGATATGGTGATCTAGAATTACAGAAAATATTAGAATTGAAAGCAGGAATAAGTAACAAATCAAATCGTTACAATGACAATTACAACAATTACATCAGTAAGTGCTCTATCATCACAGATCTCAGCAAATTCAATCAAGCATTCCGGTATGAAACATCATGTATTTGTAGTGATGTACTGGATGAACTGCATGGTGTACAATCTCTATTTTCCTGGTTACATTTAACTATTCCTCATGTCACAATAATATGCACATATAGGCATGCACCCCCCTATATAAGAGATCACATTGTAGATCTTAACAATGTAGATGAACAAAGTGGATTATATAGATATCATATGGGTGGTATCGAAGGGTGGTGTCAAAAACTATGGACCATAGAAGCTATATCACTATTGGATCTAATATCTCTCAAAGGGAAATTCTCAATTACTGCCTTAATTAATGGTGACAATCAATCAATAGATATAAGCAAACCAGTCAGACTCATGGAAGGTCAAACTCATGCTCAAGCAGATTATTTGCTAGCATTAAATAGTCTTAAATTGCTGTATAAAGAGTATGCAGGCATAGGCCACAAATTAAAAGGAACTGAGACTTATATATCAAGAGATATGCAATTTATGAGTAAAACAATTCAACATAACGGTGTATATTACCCAGCTAGTATAAAGAAAGTCCTAAGAGTGGGACCATGGATAAACACTATACTTGATGATTTCAAAGTGAGTCTAGAATCTATAGGTAGTTTGACACAAGAATTAGAATATAGAGGTGAAAGTCTATTATGCAGTTTAATATTTAGAAATGTGTGGTTATATAATCAAATTGCTTTACAACTAAAAAATCATGCATTATGTAACAATAAATTATATTTGGACATATTAAAGGTTCTGAAACACTTAAAAACCTTTTTTAATCTTGATAATATTGATACAGCATTAACATTGTATATGAATTTGCCCATGTTATTTGGTGGTGGTGATCCCAACTTGTTATATCGAAGTTTCTATAGAAGAACTCCTGATTTCCTCACAGAGGCTATAGTTCACTCTGTGTTCATACTTAGTTATTATACAAACCATGATTTAAAGGATAAACTTCAAGATCTGTCAGACGATAGATTGAATAAGTTCTTAACATGCATAATCACGTTTGACAAAAACCCTAATGCTGAATTCGTAACATTGATGAGAGATCCTCAAGCTTTAGGGTCTGAGAGGCAAGCTAAAATTACTAGCGAAATCAATAGACTGGCAGTTACTGAGGTTTTGAGTACAGCTCCAAACAAAATATTCTCCAAAAGTGCACAACACTATACCACTACAGAGATAGATCTAAATGATATTATGCAAAATATAGAACCTACATATCCTCATGGGTTAAGAATTGTTTATGAAAGTTTACCCTTTTATAAAGCAGAGAAAATAGTAAATCTTATATCCGGTACAAAATCTATAACTAACATACTGGAAAAGACTTCTGCCATAGACTTAACAGATATTGATAGAGCCACTGAGATGATGAGGAAAAACATAACTTTGCTTATAAGGATATTTCCATTAGATTGTAACAGAGATAAAAGAGAAATATTGAGTATGGAAAACCTAAGTATTACTGAATTAAGCAAATATGTTAGAGAAAGATCTTGGTCTTTATCCAATATAGTTGGTGTTACATCACCCAGTATCATGTATACAATGGACATCAAATATACAACAAGCACTATAGCTAGTGGCATAATCATAGAGAAATATAATGTCAACAGTTTAACACGTGGTGAGAGAGGACCCACTAAACCATGGGTTGGTTCATCTACACAAGAGAAAAAAACAATGCCAGTTTATAATAGACAAGTTTTAACCAAAAAACAGAGAGATCAAATTGATCTATTAGCAAAATTGGATTGGGTGTATGCATCTATAGATAACAAGGATGAATTCATGGAAGAACTCAGCATAGGAACTCTTGGGTTAACATATGAGAAAGCCAAAAAATTATTTCCACAATATTTAAGTGTTAACTATTTGCATCGCCTTACAGTCAGTAGTAGACCATGTGAATTCCCTGCATCAATACCAGCTTATAGAACTACAAATTATCACTTTGATACTAGCCCTATTAATCGCATATTAACAGAAAAGTATGGTGATGAAGATATTGATATAGTATTCCAAAACTGTATAAGTTTTGGCCTTAGCTTAATGTCAGTAGTAGAGCAATTTACCAATGTATGTCCTAACAGAATTATTCTCATACCCAAGCTTAATGAGATACATTTGATGAAACCTCCCATATTCACAGGTGATGTTGATATTCACAAGTTAAAACAAGTGATCCAAAAACAGCATATGTTTTTACCAGACAAAATAAGTTTGACTCAATATGTGGAATTATTCTTAAGTAATAAAACACTCAAATCTGGATCTCATGTTAATTCTAATTTAATATTGGCACATAAGATATCTGACTATTTTCATAATACTTACATTTTAAGTACTAATTTAGCTGGACATTGGATTCTGATTATACAACTTATGAAAGATTCTAAAGGTATTTTTGAAAAAGATTGGGGAGAGGGATATATAACTGATCATATGTTCATTAATTTGAAAGTTTTCTTCAATGCTTATAAGACCTATCTCTTGTGTTTTCATAAAGGTTACGGCAGAGCAAAGCTGGAGTGTGATATGAATACTTCAGATCTCCTATGTGTATTGGAATTAATAGACAGTAGTTATTGGAAGTCTATGTCTAAGGTATTTTTAGAACAAAAAGTTATCAAATACATTCTCAGCCAGGATGCAAGTTTACATAGAGTAAAAGGATGTCATAGCTTCAAACTATGGTTTCTTAAACGTCTTAATGTAGCAGAATTCACAGTTTGCCCTTGGGTTGTTAACATAGATTATCATCCAACACACATGAAAGCAATATTAACTTATATAGATCTTGTTAGAATGGGATTGATAAATATAGATAGAATATACATTAAAAATAAACACAAATTCAATGATGAATTTTATACTTCTAATCTCTTTTACATTAATTATAACTTCTCAGATAATACTCATCTATTAACTAAACATATAAGGATTGCTAATTCTGAATTAGAAAATAATTACAACAAATTATATCATCCTACACCTGAAACTCTAGAAAATATACTAACCAATCCGGTTAAATGTGATGACAAAAAGACACTGAATGACTATTGTATAGGTAAAAAAGTTGACTCAATAATGTTACCATTGTTATCTAATAAGAAGCTTATTAAATCGTCTACAACG---ATTAGAACCAATTACAGCAAACAAGATTTGTATAATTTATTTCCTACGGTTGTGATTGATAAAATTATAGATCATTCAGGTAATACAGCCAAATCTAACCAACTTTACACTACTACTTCTCATCAAATATCTTTAGTACACAATAGCACATCACTTTATTGCATGCTTCCTTGGCATCATATTAATAGATTCAATTTTGTGTTTAGTTCCACAGGTTGTAAAATTAGTATAGAGTATATTTTAAAAGACCTTAAAATTAAAGATCCTAGTTGTATAGCATTCATAGGTGAAGGAGCAGGGAATTTATTGTTGCGTACAGTAGTGGAACTTCATCCTGATATAAGATATATTTACAGAAGTCTGAAAGATTGCAATGATCATAGTTTACCTATTGAGTTTTTAAGGCTGTACAATGGACATATCAACATTGATTATGGTGAAAATTTGACCATTCCCGCTACAGATGCAACCAACAACATTCATTGGTCTTATTTGCATATAAAGTTTGCTGAACCTATCAGTCTTTTTGTTTGTGATGCTGAATTGCCTGTAACAGTCAACTGGAGTAAAATTATAATAGAGTGGAGCAAGCATGTAAGAAAATGCAAGTACTGTTCCTCAGTTAATAAATGTACGTTAATAGTAAAATACCATGCTCAAGATGATATCGATTTCAAATTAGACAACATAACTATATTAAAAACTTATGTATGCTTAGGCAGTAAGTTAAAGGGGTCTGAAGTTTACTTAGTCCTTACAATAGGTCCTGCAAATGTGTTCCCAGTATTTAATGTAGTACAAAATGCTAAATTGATACTATCAAGAACCAAAAATTTCATCATGCCTAAGAAGGCTGATAAAGAGTCTATTGATGCAAATATTAAAAGTTTGATACCCTTTCTTTGTTACCCTATAACAAAAAAAGGAATTAATACTGCATTATCAAAACTAAAGAGTGTTGTTAGTGGAGATATACTATCATATTCTATAGCTGGACGTAATGAAGTTTTCAGCAATAAACTTATAAATCATAAGCATATGAACATCTTAAAGTGGTTCAACCATGTTTTAAATTTCAGATCAACAGAACTTAACTATAATCATTTATATATGGTAGAATCCACATATCCTTATCTAAGTGAATTGTTAAACAGCTTGACAACTAATGAACTTAAAAAACTGATTAAAATCACAGGTAGTTTGTTATACAACTTTCATAATGAA---
>AGN28542
ATGGATCCCATTATTAATGGAAGCTCTGCTAATGTATATCTAACTGATAGTTATCTAAAAGGTGTTATCTCTTTTTCAGAATGTAATGCTTTAGGGAGTTACCTTTTTAACGGCCCTTATCTTAAAAATGATTATACCAACTTAATTAGTAGACAAAGCCCACTACTAGAGCATATGAATCTAAAAAAACTAACTATAACACAGTCATTAATATCTAGATACCATAAAGGTGAACTGAAATTAGAAGAACCAACTTATTTCCAGTCATTACTTATGACATATAAAAGCATGTCCTCGTCTGAACAAATTGCTACAACTAACCTACTTAAAAAAATAATACGAAGAGCTATAGAAATAAGTGATGTAAAGGTGTACGCCATCTTGAATAAACTAGGACTAAAGGAAAAGGACAGAGTTAAGCCCAACAACAATTCAGGTGATGAAAACTCAGTACTTACAACCATAATTAAAGATGATATACTCTCAGCTGTGGAAAACAATCAATCATATACAAATTCAGACAAAAATTACTCAGTAAATCAAAATATCAATATCAAAACAACGCTCTTAAAAAAATTGATGTGTTCAATGCAACATCCTCCATCATGGTTAATACACTGGTTCAATTTATATACAAAATTAAATAACATATTAACACAATATCGATCAAATGAGGTAAAAAGTCATGGGTTTATATTAATAGATAATCAAACTTTGAGTGGTTTTCAGTTTATTTTAAATCAATATGGTTGCATTGTTTATCATAAAGGGCTCAAAAAAATCACAACTACTACATACAATCAATTTTTGACATGGAAAGACATCAGCCTTAGCAGATTAAATGTTTGCTTAATTACTTGGATAAGTAATTGTTTAAATACATTAAATAAAAGCTTAGGGTTGAGATGCGGATTCAATAATGTTGTGCTATCACAATTATTCCTTTATGGAGATTGTATACTGAAATTATTTCATAATGAAGGCTTTTACATAATAAAAGAAGTAGAAGGATTTATTATGTCTTTAATTCTAAACATAACAGAGGAAGATCAATTTAGGAAACGATTTTATAATAGCATGCTAAATAACATCACAGATGCAGCTATTAAGGCTCAAAAGGACCTACTATCAAGAGTATGTCACACTTTATTAGACAAGACAGTGTCTGATAATATCATAAATGGTAAATGGATAATTCTATTAAGTAAATTTCTTAAATTGATTAAGCTTGCAGGTGATAATAATCTCAATAACTTAAGTGAGCTATATTTTCTCTTCAGAATCTTTGGACATCCAATGGTTGATGAAAGACAAGCAATGGATGCTGTAAGAATTAACTGCAATGAAACTAAGTTCTATTTATTAAGTAGCCTAAGTACATTGAGAGGTGCTTTCATTTATAGAATCATAAAAGGGTTTGTAAATACCTACAACAGATGGCCCACTTTAAGGAATGCTATTGTCCTACCTCTAAGATGGTTAAACTATTATAAACTTAATACTTATCCATCTCTACTTGAAATCACAGAAAATGATTTGATTATTTTATCAGGATTGCGGTTCTATCGTGAGTTTCATCTGCCTAAAAAAGTGGATCTTGAAATGATAATAAATGACAAAGCTATTTCTCCTCCAAAAGATCTAATATGGACTAGTTTTCCTAGAAATTACATGCCATCACATATACAAAATTATATAGAACATGAAAAGTTGAAGTTCTCTGAAAGCGACAGATCAAGAAGAGTACTAGAGTATTACTTGAGAGATAATAAATTCAATGAATGTGATCTATACAATTGTGTAGTTAATCAAAGCTATCTCAACAACTCTAATCATGTGGTATCACTAACTGGTAAAGAAAGAGAGCTCAGTGTGGGTAGAATGTTTGCTATGCAACCAGGTATGTTTAGGCAAATCCAAATCTTAGCAGAGAAAATGATAGCCGAAAATATTTTACAATTCTTCCCTGAGAGTTTGACAAGATATGGTGATCTAGAGCTTCAAAAGATATTAGAATTAAAAGCAGGAATAAGCAACAAGTCAAATCGTTATAATGATAACTACAACAATTATATCAGTAAATGTTCTATAATAACAGATCTTAGCAAATTTAACCAAGCATTTAGATATGAAACATCATGTATCTGCAGTGATGTATTAGATGAACTGCATGGGGTACAATCTCTATTCTCTTGGTTGCATTTAACAATACCTCTTGTCACAATAATATGTACATATAGACATGCACCTCCTTTTATAAAGGATCATGTTGTCAATCTTAATGAAGTTGATGAACAAAGTGGGTTATACAGATATCATATGGGTGGTATTGAAGGCTGGTGTCAAAAACTGTGGACCATTGAAGCCATATCATTATTAGATCTAATATCTCTTAAAGGTAAATTCTCCATCACAGCTCTGATAAATGGTGATAATCAGTCAATTGATATAAGTAAACCAGTTAGACTTATAGAGGGTCAGACCCATGCTCAAGCAGATTATTTTTTAGCATTAAATAGCCTTAAATTGCTATATAAAGAGTATGCAGGCATAGGCCATAAGCTTAAGGGAACTGAGACCTATATATCCCGAGATATGCAGTTCATGAGCAAAACAATCCAGCACAATGGAGTGTACTATCCAGCCAGTATCAAAAAAGTCCTGAGAGTAGGTCCATGGATAAATACAATACTTGATGATTTTAAAGTTAGTTTAGAATCTATAGGTAGCTTAACACAGGAGTTAGAATACAGAGGAGAAAGCTTATTATGCAGTTTAATATTTAGGAACATTTGGTTATATAATCAAATTGCTCTGCAACTCCGAAATCATGCATTATGTAATAATAAGCTATATTTAGATATCTTGAAAGTATTAAAACACTTAAAAACCTTTTTTAATCTTGATAGTATCGATACGGCGTTATCATTGTATATGAACTTGCCTATGCTATTTGGTGGTGGTGATCCTAATTTGTTATATCGAAGCTTTTATAGGAGAACTCCAGACTTCCTTACAGAAGCTATAGTACATTCAGTGTTCGTGTTGAGCTATTATACTGGTCATGATCTACAAGATAAGCTCCAAGATCTTCCAGATGATAGACTGAACAAATTCTTGACTTGTGTCATCACATTTGATAAAAATCCAAACGCCGAGTTTGTAACATTGATGAGGGATCCACAGGCTTTAGGGTCTGAAAGGCAAGCTAAAATTACTAGTGAGATTAATAGATTAGCAGTAACAGAAGTCTTAAGTATAGCTCCAAACAAAATATTTTCTAAAAGTGCGCAACACTATACTACCACTGAGATTGATCTAAATGACATTATGCAAAATATAGAACCAACTTACCCTCATGGATTAAGAGTTGTTTATGAAAGTTTACCTTTTTATAAAGCAGAAAAAATAGTTAATCTTATATCAGGAACAAAATCCATAACTAATATACTTGAAAAAACATCAGCGATAGATACAACTGATATTAATAGGGCTACTGATATGATGAGGAAAAATATAACCTTACTTATAAGGATACTTCCACTAGATTGTAACAAGGACAAAAGAGAGTTATTAAGTTTAGAAAATCTTAGCATAACTGAATTAAGCAAGTATGTAAGAGAAAGATCTTGGTCATTATCCAATATAGTAGGAGTAACATCGCCAAGTATTATGTTCACAATGGACATTAAATATACAACGAGCACTATAGCCAGTGGTATAATTATAGAAAAATATAATGTTAATGGTTTAACTCGTGGTGAAAGAGGACCTACTAAGCCATGGGTAGGTTCATCTACGCAGGAGAAAAAAACAATGCCAGTGTACAATAGACAAGTTTTAACCAAAAAGCAAAGAGACCAAATAGATTTATTAGCAAAATTAGACTGGGTATATGCATCCATAGACAACAAAGATGAATTCATGGAAGAACTGAGTACTGGAACACTTGGACTGTCATATGAAAAAGCCAAAAAGTTGTTTCCACAATATCTAAGTGTCAATTATTTACACCGGTTAACAGTCAGTAGTAGACCATGCGAATTCCCTGCCTCAATACCAGCTTATAGAACAACAAATTATCATTTTGATACTAGTCCTATCAATCATGTATTAACAGAAAAGTATGGAGATGAAGATATTGACATTGTGTTTCAAAATTGCATAAGTTTTGGTCTTAGCTTGATGTCAGTTGTGGAACAATTCACAAATATATGTCCTAATAGAATTATTCTCATACCGAAGCTGAATGAGATACATTTGATGAAACCTCCTATATTTACAGGAGATGTTGATATCATCAAGTTGAAGCAAGTGATACAAAAACAGCATATGTTCCTACCAGATAAAATAAGTTTAACCCAATATGTAGAATTATTCTTAAGTAACAAAGCACTTAAATCTGGATCCCACATCAACTCTAATTTAATATTAGTACATAAAATGTCTGATTATTTTCATAATGCGTATATTTTAAGTACTAATTTAGCTGGACATTGGATTCTGATTATTCAACTTATGAAAGATTCAAAAGGTATTTTTGAAAAAGATTGGGGAGAGGGGTATATAACTGATCATATGTTCATTAATTTGAATGTTTTCTTTAATGCTTATAAGACTTATTTGCTATGTTTTCATAGAGGTTATGGTAAAGCAAAATTAGAATGTGATATGAACACTTCAGATCTTCTTTGTGTTTTGGAGTTAATAGACAGTAGCTACTGGAAATCTATGTCTAAAGTTTTCCTAGAACAAAAAGTCATAAAATACATAGTCAATCAAGACACAAGTTTGCATAGAATAAAAGGCTGTCACAGTTTTAAGTTGTGGTTTTTAAAACGCCTTAATAATGCTAAATTTACCGTATGCCCCTGGGTTGTTAACATAGATTATCACCCAACACACATGAAAGCTATATTATCTTACATAGATTTAGTTAGAATGGGGTTAATAAATGTAGATAAATTAACCATTAAAAATAAAAACAAATTCAATGATGAATTTTACACATCAAATCTCTTTTACATTAGTTATAACTTTTCAGACAACACTCATCTGCTAACAAAACAAATAAGAATTGCTAATTCAGAATTAGAAGATAATTATAACAAACTATATCACCCAACCCCAGAAACTTTAGAAAATATATCATTAATCCCTGTTAAAAGTAATAATAGAAACAAA---CCTAAATTTTGTATAAGTGGAAATACTGAATCTATGATGACGTCAACATTCTCTAATAAAATGCATATTAAATCTTCCACTGTTACCACAAGATTCAATTATAGCAGACAAGACTTGTACAATTTATTTCCAATTGTTGTGATAGATAGGATTATAGATCATTCAGGTAATACAGAAAAATCTAACCAACTTTACACCACCACTTCACATCAGACATCTTTAGTAAGGAATAGTGCATCACTTTATTGCATGCTTCCTTGGCATCATGTCAATAGATTTAACTTTGTATTTAGTTCCACAGGATGCAAGATCAGTATAGAGTATATTTTAAAAGATCTTAAGATTAAAGATCCTAGTTGTATAGCATTCATAGGTGAAGGAGCTGGTAACTTATTATTACGTACGGTAGTAGAACTTCATCCTGACATAAGATATATTTACAGAAGTTTAAAAGATTGCAATGATCATAGTTTACCTATTGAATTTCTAAGGTTATACAACGGGCATATAAACATAGATTATGGTGAGAATTTAACCATTCCTGCTACGGATGCAACTAATAACATACATTGGTCTTATTTACATATAAAATTTGCAGAACCTATTAGTATCTTTGTCTGCGATGCTGAATTACCTGTCACAGCCAATTGGAGTAAAATTATAATTGAATGGAGTAAGCATGTAAGAAAGTGCAAATACTGTTCTTCTGTAAATAGATGCATTTTAATTGCAAAATATCATGCTCAAGATGATACTGATTTCAAATTAGATAACATTACTATATTAAAAACTTATGTGTGCCTAGGTAGCAAGTTAAAAGGATCTGAAGTTTACTTAGTCCTTACAATAGGCCCTGCAAATATACTTCCTGTTTTTGATGTTGTGCAAAATGCTAAATTGATTCTTTCAAGAACTAAAAATTTCATTATGCCTAAAAAGATTGACAAGGAATCTATCGATGCAAATATTAAAAGCTTAATACCTTTCCTTTGTTACCCTATAACAAAAAATGGAATTAAGACTTCATTGTCAAAATTGAAGAGTGTAGTTAATGGAGATATATTATCATATTCTATAGCTGGACGTAATGAAGTATTCAGCAACAAGCTTATAAACCACAAGCATATGAATATCTTAAAATGGTTGGATCATGTTTTAAACTTTAGATCAGCTGAACTTAATTACAATCATTTATACATGATAGAGTCCACATATCCTTACTTGAGTGAATTGTTAAATAGTTTAACAACCAATGAGCTCAAGAAGCTGATTAAAATAACAGGTAGTGTACTATACAACCTTCCTAATGAGCAG
>AFI25254
ATGGATCCCATTATTAATGGAAGCTCTGCTAATGTGTATCTAACTGATAGTTATCTAAAAGGTGTTATCTCTTTTTCAGAATGTAATGCTTTAGGGAGTTACCTTTTTAACGGCCCTTATCTTAAAAATGATTATACCAACTTAATTAGTAGACAAAGCCCACTACTAGAGCATATGAATCTAAAAAAACTAACTATAACACAGTCATTAATATCTAGATACCATAAAGGTGAACTGAAATTAGAAGAACCAACTTATTTCCAGTCATTACTTATGACATATAAAAGCATGTCCTCGTCTGAACAAATTGCTACAACTAACTTACTTAAAAAAATAATACGAAGAGCTATAGAAATAAGTGATGTAAAGGTGTATGCCATCTTGAATAAACTAGGACTAAAGGAAAAGGACAGAGTTAAACCCAACAACAATTCAGGTGATGAAAACTCAGTACTTACAACCATAATTAAAGATGATATACTCTCAGCTGTGGAAAACAATCAATCATATACAAATTCAGACAAAAATTACTCAGTAAATCAAAATGTCAATATCAAAACAACACTCTTAAAAAAATTGATGTGTTCAATGCAACATCCTCCATCATGGTTAATACACTGGTTCAATTTATATACAAAATTAAATAACATATTAACACAATATCGATCAAATGAGGTAAAAAGTCATGGGTTTATATTAATAGATAATCAAACTTTAAGTGGTTTTCAGTTTATTTTAAATCAATATGGTTGCATTGTTTATCATAAAGGGCTCAAAAAAATCACAACTACTACATACAATCAATTTCTGACATGGAAAGACATCAGCCTTAGCAGATTAAATGTTTGCTTAATTACTTGGATAAGTAATTGTTTAAATACATTAAATAAAAGCTTAGGGTTGAGATGTGGATTCAATAATGTTGTGTTATCACAATTATTCCTTTATGGAGATTGTATACTGAAATTATTTCATAATGAAGGCTTCTACATAATAAAAGAAGTAGAGGGATTTATTATGTCTTTAATTCTAAACATAACAGAAGAGGATCAATTTAGGAAACGATTTTATAATAGCATGCTAAATAACATCACAGATGCAGCTATTAAGGCTCAAAAGGACCTACTATCAAGAGTATGTCACACTTTATTAGACAAGACAGTGTCTGATAATATCATAAATGGTAAATGGATAATCCTATTAAGTAAATTTCTTAAATTGATTAAGCTTGCAGGTGATAATAATCTCAATAACTTGAGTGAGCTATATTTTCTCTTCAGAATCTTTGGACATCCAATGGTTGATGAAAGACAAGCAATGGATGCTGTAAGAATTAATTGCAATGAAACTAAGTTCTATTTATTAAGTAGTCTAAGTACGTTGAGAGGTGCTTTCATTTATAGAATCATAAAAGGGTTTGTAAATACCTACAACAGATGGCCCACATTAAGGAATGCTATTGTCCTACCTCTAAGATGGTTAAACTATTATAAACTTAATACTTATCCATCTCTACTTGAAATCACAGAAAATGATTTGATTATTTTATCAGGATTGCGGTTCTATCGTGAGTTTCATCTGCCCAAAAAAGTGGATCTTGAAATGATAATAAATGACAAAGCCATTTCTCCTCCAAAAGATCTAATATGGACTAGTTTTCCTAGAAATTACATGCCATCACATATACAAAATTATATAGAACATGAAAAGTTGAAGTTCTCTGAAAGCGACAGATCAAGAAGAGTACTAGAGTATTACTTGAGAGATAATAAATTCAATGAATGTGATCTATACAATTGTGTAGTTAATCAAAGCTATCTCAACAACTCTAATCACGTGGTATCACTAACTGGTAAAGAAAGAGAGCTCAGTGTGGGTAGAATGTTTGCTATGCAACCAGGTATGTTTAGGCAAATCCAAATCTTAGCAGAGAAAATGATAGCCGAAAATATTTTACAATTCTTCCCTGAGAGTTTGACAAGATATGGTGATCTAGAGCTTCAAAAAATATTAGAATTAAAAGCAGGAATAAGCAACAAGTCAAATCGTTATAACGATAACTACAACAATTATATCAGTAAATGTTCTATAATAACAGATCTTAGCAAATTCAATCAAGCATTTAGATATGAAACATCATGTATCTGCAGTGATGTATTAGATGAACTGCATGGGGTACAATCTCTGTTCTCTTGGTTGCATTTAACAATACCTCTTGTCACAATAATATGTACATATAGACATGCACCTCCTTTCATAAAGGATCATGTTGTCAATCTTAATGAGGTTGATGAACAAAGTGGATTATACAGATATCATATGGGTGGTATTGAGGGCTGGTGTCAAAAACTGTGGACCATTGAAGCTATATCATTATTAGATCTAATATCTCTTAAAGGTAAATTCTCCATCACAGCTCTGATAAATGGTGATAATCAGTCAATTGATATAAGTAAACCAGTTAGACTTATAGAGGGTCAGACCCATGCTCAAGCAGATTATTTGTTAGCATTAAATAGCCTTAAATTGTTATATAAAGAGTATGCAGGCATAGGCCATAAGCTTAAGGGAACAGAGACCTATATATCCCGAGATATGCAGTTCATGAGCAAAACAATCCAGCACAATGGAGTGTACTATCCAGCCAGTATCAAAAAAGTCCTGAGAGTAGGTCCATGGATAAATACAATACTTGATGATTTTAAAGTTAGTTTAGAATCTATAGGCAGCTTAACACAGGAGTTAGAATACAGAGGAGAAAGCTTATTATGCAGTTTAATATTTAGGAACATTTGGTTATACAATCAAATTGCTCTGCAACTCCGAAATCATGCATTATGTAACAATAAGCTATATTTAGATATATTGAAAGTACTAAAACACTTAAAAACTTTTTTTAATCTTGATAGTATCGATACGGCGTTATCATTGTATATGAACTTGCCTATGCTGTTTGGTGGTGGTGATCCTAATTTGTTATATCGAAGCTTTTATAGGAGAACTCCAGACTTCCTTACAGAAGCTATAGTACATTCAGTGTTTGTGTTAAGCTATTATACTGGTCACGATTTACAGGATAAGCTCCAGGATCTTCCAGATGATAGGCTGAACAAATTCTTGACATGTGTCATCACATTTGATAAAAATCCAAATGCCGAGTTTGTAACATTGATGAGGGATCCACAGGCTTTAGGGTCTGAAAGGCAAGCTAAAATTACTAGTGAGATTAATAGATTAGCAGTAACAGAAGTCTTAAGTATAGCTCCAAACAAAATATTTTCTAAAAGTGCGCAACACTATACTACCACTGAGATTGATCTAAATGACATTATGCAAAATATAGAACCAACTTACCCTCATGGATTAAGAGTTGTTTATGAAAGTTTACCTTTTTATAAAGCAGAAAAAATAGTTAATCTTATATCAGGAACAAAATCCATAACTAATATACTTGAAAAAACATCAGCAATAGATACAACTGATATTAATAGAGCTACTGATATGATGAGGAAAAATATAACCTTACTTATAAGGATACTTCCACTAGATTGTAACAAAGACAAAAGAGAGTTATTAAGTTTAGAAAATCTTAGCATAACTGAATTAAGCAAGTATGTAAGAGAAAGATCTTGGTCATTATCCAATATAGTAGGAGTAACATCGCCAAGTATTATGTTCACAATGGACATTAAATATACAACTAGCACTATAGCCAGTGGTATCATTATAGAAAAATATAATGTTAATGGTTTAACTCGTGGTGAAAGAGGACCTACTAAGCCATGGGTAGGTTCATCCACGCAGGAGAAAAAAACAATGCCAGTGTACAATAGACAAGTTTTAACCAAAAAGCAAAGAGACCAAATAGATTTATTAGCAAAATTAGACTGGGTATATGCATCCGTAGACAACAAAGATGAATTCATGGAAGAACTGAGTACTGGAACACTTGGACTGTCATATGAAAAAGCCAAAAAGTTGTTTCCGCAATATCTAAGTGTCAATTATTTACACCGTTTAACAGTCAGTAGTAGACCATGCGAATTCCCTGCCTCAATACCAGCTTATAGAACAACAAATTATCATTTTGATACTAGTCCTATCAATCATGTATTAACAGAAAAGTATGGAGATGAAGATATCGACATTGTGTTTCAAAATTGCATAAGTTTTGGTCTTAGCTTAATGTCAGTTGTGGAACAATTCACAAACATATGTCCTAATAGAATTATTCTCATACCAAAGCTGAATGAGATACATTTGATGAAACCTCCTATATTTACAGGAGATGTTGATATCATCAAGTTGAAGCAAGTGATACAAAAACAGCATATGTTCCTACCAGATAAAATAAGTTTAACCCAATATGTAGAATTATTCTTAAGTAACAAAGCACTTAAATCTGGATCCCACATCAACTCTAATTTAATATTAGTACATAAAATGTCTGATTATTTTCATAATGCGTATATTTTAAGTACTAATTTAGCTGGACATTGGATCCTGATTATTCAACTTATGAAAGATTCAAAAGGTATTTTTGAAAAAGATTGGGGAGAGGGGTATATAACTGATCATATGTTCATTAATTTGAATGTTTTCTTTAATGCTTATAAGACTTATTTGCTATGTTTTCATAGAGGTTATGGTAAAGCAAAATTAGAATGTGATATGAACACTTCAGATCTTCTTTGTGTTTTGGAGTTAATAGACAGTAGCTACTGGAAATCTATGTCTAAAGTTTTCCTAGAACAAAAAGTCATAAAATACATAGTCAATCAAGACACAAGTTTGCATAGAATAAAAGGCTGTCACAGTTTTAAGTTGTGGTTTTTAAAACGCCTTAATAATGCTAAATTTACCGTATGCCCTTGGGTTGTTAACATAGATTATCACCCAACACACATGAAAGCTATATTATCTTACATAGATTTAGTTAGAATGGGGTTAATAAATGTAGATAAATTAACCATTAAAAACAAAAACAAATTCAATGATGAATTTTACACATCAAATCTCTTTTACATTAGTTATAACTTTTCGGACAACACTCATTTGCTAACAAAACAAATAAGAATTGCTAATTCAGAATTAGAAGATAATTATAACAAACTATATCACCCAACCCCAGAAACTTTAGAAAATATATCATTAATCCCTGTTAAAAGTAATAATAGAAACAAA---CCTAAATTTTGTATAAGTGGAAATACTGAATCTATGATGACATCAACATTCTTTAATAAAATGCATATTAAATCTTCTACTGTTACCACAAGATTCAATTATAGCAGACAAGACTTGTACAATTTATTTCCAATTGTTGTGATAGACAGGATTATAGATCATGCAGGTAATACAGCAAGATCTAACCAACTTTACACCACCACTTCACATCAGACATCTTTAGTAAGGAATAGTGCATCACTTTATTGCATGCTTCCTTGGCATCATGTCAATAGATTTAACTTTGTATTTAGTTCTACAGGATGCAAGATCAGTATAGAGTATATCTTAAAAGATCTTAAGATTAAGGACCCCAGTTGTATAGCATTTATAGGTGAAGGAGCTGGTAACTTATTATTACGTACGGTAGTAGAACTTCATCCTGACATAAGATATATTTACAGAAGTTTAAAAGATTGCAATGATCATAGTTTGCCTATTGAATTTCTAAGGTTATACAACGGGCATATAAACATAGATTATGGTGAGAATTTAACCATTCCTGCTACAGATGCAACTAACAACATACATTGGTCTTATTTACATATAAAATTTGCAGAACCTATTAGCATCTTTGTCTGCGATGCTGAATTACCTGTCACAGCCAATTGGAGTAAAATTATAATTGAATGGAGTAAGCATGTAAGAAAGTGCAAATACTGTTCTTCTGTAAATAGATGCATTTTAATTGCAAAATATCATGCTCAAGATGATATTGATTTCAAATTAGATAACATTACTATATTAAAAACTTATGTGTGCCTAGGTAGCAAGTTAAAAGGATCTGAAGTTTACTTAGTCCTTACAATAGGCCCTGCAAATATACTTCCTGTTTTTGATGTTGTGCAAAATGCTAAATTGATTCTTTCAAGAACTAAAAATTTCATTATGCCTAAAAAGATTGACAAGGAATCTATCGATGCAAATATTAAAGGCTTAATACCTTTCCTTTGTTACCCTATAACAAAAAATGGAATTAAGACTTCTTTGTCAAAATTGAAGAGTGTAGTTAATGGAGATATATTATCATATTCTATAGCTGGACGTAATGAAGTATTCAGCAACAAGCTTATAAACCACAAGCATATGAATATCTTAAAATGGCTGGATCATGTTTTAAACTTTAGATCAGCTGAACTTAATTACAATCATTTATACATGATAGAGTCCACATATCCTTACTTAAGTGAATTGTTAAATAGTTTAACAACCAATGAGCTCAAGAAGCTGATTAAAATAACAGGTAGTGTACTATACAACCTTCTCAACGAACAG
>AEQ63359
ATGGATCCCATTATTAGTGGAAATTCTGCTAATGTTTATCTAACTGATAGTTATTTAAAAGGTGTTATTTCTTTCTCAGAATGTAACGCCTTAGGAAGTTACATATTCAATGGTCCTTATCTCAAAAATGATTATACCAACTTAATTAGTAGACAAAATCCATTAATAGAACACATAAATCTAAAGAAACTAAATATAACACAGTCCTTAATATCTAAGTATCATAAAGGTGAAATAAAAATAGAAGAACCTACTTACTTTCAGTCATTACTTATGACATACAAGAGTATGACCTCGTCAGAACAGATTACTACTACTAATTTACTTAAAAAGATAATAAGAAGAGCTATAGAAATCAGTGATGTCAAAGTCTATGCTATATTGAATAAACTGGGGCTCAAAGAAAAAGACAAGATTAAATCCAATAATGGACAAGATGAAGACAACTCAGTTATTACTACCATAATCAAAGATGATATACTTTTAGCTGTCAAGGATAATCAATCTCATCTTAAAGCAGACAAAAATCAATCCACAAAACAAAAAGATACAATCAAAACAACACTCTTGAAGAAATTAATGTGTTCGATGCAACATCCTCCATCATGGTTAATACATTGGTTTAATTTATACACAAAATTAAACAGCATATTAACACAGTATCGATCTAGTGAGGTAAAAAACCATGGTTTTATATTGATAGATAATCATACTCTTAATGGATTCCAATTTATTTTGAATCAATATGGTTGTATAGTTTATCATAAGGAACTCAAAAGAATTACTGTGACAACTTATAATCAATTCTTGACATGGAAAGATATTAGCCTTAGTAGATTAAATGTTTGTTTGATTACATGGATTAGTAACTGTTTGAACACATTAAACAAAAGCTTAGGCTTAAGATGTGGATTCAATAATGTTATCTTGACACAATTATTCCTTTATGGAGATTGTATACTAAAACTATTCCACAATGAGGGGTTCTACATAATAAAAGAGGTAGAGGGATTTATTATGTCTCTAATTTTAAATATAACAGAAGAAGATCAATTCAGAAAACGGTTTTATAATAGTATGCTCAACAACATCACAGATGCCGCTAATAAAGCTCAGAAAAATCTGCTATCAAGAGTATGTCATACATTATTAGATARGACAATATCAGATAATATAATGAATGGCAGATGGATAATACTATTGAGTAAGTTCCTTAAATTAATTAAGCTTGCAGGTGACAATAACCTCAACAATCTGAGTGAATTATATTTTTTGTTCAGAATATTTGGACACCCAATGGTAGATGAAAGACAAGCCATGGATGCTGTTAAAGTTAATTGCAACGAGACCAAATTTTACTTGTTAAGTAGTTTGAGTATGTTAAGAGGAGCTTTTATATATAGAATTATAAAAGGGTTTGTAAATAATTACAACAGATGGCCCACTTTAAGAAATGCCATTGTTTTACCCTTAAGATGGTTAACTTACTATAAACTAAACACTTATCCTTCCTTGTTGGAACTTACAGAAAGAGATTTGATTGTTCTATCAGGACTACGTTTCTATCGAGAGTTTCGGTTGCCTAAAAAAGTGGATCTTGAAATGATCATAAATGATAAAGCTATATCACCTCCTAAAAATTTAATATGGACTAGTTTCCCTAGAAATTATATGCCGTCACACATACAAAATTATATAGAACATGAAAAATTAAAATTCTCTGATAGTGATAAATCAAGAAGAGTATTAGAGTACTATTTAAGAGATAACAAATTCAATGAATGTGATTTATATAACTGTGTAGTTAATCAAAGTTATCTTAACAACCCGAATCATGTGGTATCATTGACAGGCAAAGAAAGAGAACTCAGTGTAGGTAGAATGTTTGCAATGCAACCAGGAATGTTCAGACAAGTTCAAATATTAGCAGAGAAAATGATAGCTGAAAACATATTACAATTTTTCCCTGAAAGTCTTACAAGATATGGTGATCTAGAACTACAGAAAATATTAGAATTGAAAGCAGGAATAAGTAACAAATCAAATCGTTACAATGATAATTACAACAATTACATTAGTAAGTGCTCTATCATCACAGATCTCAGCAAATTCAATCAAGCATTTCGATATGAAACATCATGTATTTGTAGTGATGTACTGGATGAACTGCATGGTGTACAATCTCTATTTTCCTGGTTACATTTAACTATTCCTCATGTCACAATAATATGCACATATAGGCATGCACCCCCCTATATAAAGGATCATATTGTAGATCTTAACAATGTAGATGAGCAAAGTGGATTATATAGATATCATATGGGTGGTATCGAAGGGTGGTGTCAAAAACTATGGACCATAGAAGCTATATCACTATTAGATCTAATATCTCTCAAAGGGAAATTCTCAATTACAGCTTTAATTAATGGTGACAATCAATCAATAGATATAAGTAAACCAGTCAGACTCATGGAAGGTCAAACTCATGCTCAAGCAGATTATTTGCTAGCATTAAATAGTCTCAAATTACTGTATAAAGAGTATGCAGGAATAGGCCACAAATTAAAAGGAACTGAGACTTATATATCAAGAGATATGCAATTTATGAGTAAAACGATCCAACATAACGGTGTATATTACCCAGCTAGTATAAAGAAAGTCCTAAGAGTAGGACCGTGGATAAACACTATACTTGATGACTTCAAAGTGAGTCTAGAATCTATAGGTAGTTTGACACAAGAATTAGAATATAGAGGTGAAAGTCTATTATGCAGTTTAATATTTAGAAATGTATGGTTATATAATCAAATTGCATTACAGCTTAAAAATCATGCATTATGTAACAACAAATTATATTTGGACATATTAAAAGTTCTAAAACACTTAAAAACCTTTTTTAATCTTGATAACATTGATACAGCATTAACATTGTATATGAATTTGCCCATGTTATTTGGTGGCGGTGATCCTAACTTGTTATATCGAAGTTTCTATAGAAGAACTCCTGATTTCCTCACAGAGGCTATAGTTCACTCTGTGTTCATACTTAGTTATTATACAAACCATGATTTAAAAGATAAACTTCAAGATCTGTCAGATGATAGATTAAATAAGTTCTTAACATGCATAATCACGTTTGACAAAAACCCCAATGCTGAATTCGTTACATTGATGAGAGATCCTCAAGCTTTAGGATCTGAGAGGCAAGCTAAAATTACTAGCGAAATCAATAGACTGGCAGTTACCGAGGTTTTGAGCACAGCTCCAAACAAAATATTCTCCAAAAGTGCACAACACTATACCACTACAGAGATAGATCTTAATGATATTATGCAAAATATAGAACCTACATATCCTCACGGGCTAAGAGTTGTTTATGAAAGTTTACCCTTTTATAAAGCAGAGAAAATAGTAAATCTTATATCCGGTACAAAATCTATAACTAACATACTGGAAAAGACTTCTGCCATAGACTTAACAGATATTGATAGAGCCACTGAGATGATGAGGAAAAACATAACTTTGCTTATAAGGATATTACCATTAGATTGTAACAGAGATAAAAGAGAAATATTGAGTATGGAAAACCTAAGTATTACTGAATTAAGCAAATATGTTAGAGAAAGATCTTGGTCTTTATCCAATATAGTTGGTGTTACATCACCCAGTATCATGTATACAATGGACATAAAATATACAACAAGCACTATAGCTAGTGGCATAATCATAGAGAAATATAATGTCAACAGTTTAACACGTGGTGAGAGAGGACCCACTAAACCATGGGTTGGTTCATCTACACAAGAGAAAAAAACAATGCCAGTTTATAATAGACAAGTTTTAACCAAAAAACAAAGAGATCAAATAGATCTATTAGCAAAATTGGATTGGGTGTATGCATCTATAGATAACAAGGATGAATTTATGGAGGAACTTAGCATAGGAACTCTTGGGTTAACATATGAGAAGGCCAAAAAATTATTTCCACAATATTTAAGTGTTAACTATTTGCATCGTCTTACAGTCAGTAGTAGACCATGTGAATTCCCTGCATCTATACCAGCTTATAGAACTACAAATTATCACTTTGATACTAGCCCTATTAATCGCATATTAACAGAAAAGTATGGTGATGAAGATATTGATATAGTATTCCAAAACTGTATAAGCTTTGGCCTTAGCTTAATGTCAGTAGTAGAACAATTTACTAATGTATGTCCTAACAGAATTATTCTCATACCCAAGCTTAATGAGATACATTTGATGAAACCTCCCATATTCACAGGTGATGTTGATATTCACAAGTTAAAACAAGTGATACAAAAACAACATATGTTTTTACCAGACAAAATAAGTTTGACTCAATATGTGGAATTATTCTTAAGTAATAAAACACTCAAATCTGGATCTAATGTTAATTCTAATTTAATATTGGCGCATAAGATATCTGACTATTTTCATAATACTTACATTTTAAGTACTAATTTAGCTGGACATTGGATTCTTATTATACAACTTATGAAAGATTCTAAGGGTATTTTTGAAAAAGATTGGGGAGAGGGATATATAACTGATCATATGTTCATTAATTTGAAAGTTTTCTTCAATGCTTATAAGACATATCTCTTGTGTTTTCATAAAGGTTACGGCAGAGCAAAGCTGGAGTGTGATATGAATACTTCAGATCTTCTATGTGTATTGGAATTAATAGACAGTAGTTATTGGAAGTCTATGTCTAAGGTGTTTTTAGAACAAAAAGTTATCAAATACATTCTTAGCCAGGATGCAAGTTTACATAGAGTAAAAGGATGTCATAGCTTCAAACTATGGTTTCTTAAACGTCTTAATGTAGCAGAATTCACAGTTTGCCCTTGGGTTGTTAACATAGATTATCATCCAACACATATGAAAGCAATATTAACTTATATAGATCTTGTTAGAATGGGATTGATAAATATAGATAGAATATACATTAAAAATAAACACAAGTTCAATGATGAATTTTATACTTCTAATCTTTTTTACATTAATTATAACTTCTCAGATAATACTCATCTATTAACTAAACATATAAGGATTGCTAATTCTGAATTAGAAAGTAATTACAACAAATTATATCATCCTACACCAGAAACCCTAGAAAATATACTAACCAATCCGGTTAAAAGTAATGATAAAAAGACACTGAGTGACTATTGTATAGGTAAAAATGTTGACTCAATAATGTTACCATCGTTATCTAATAAGAAGCTTATTAAATCGTCTACAATG---ATTAGAACCAATTACAGCAGACAAGATTTGTATAATTTATTTCCTACGGTTGTGATTGATAAAATTATAGATCATTCAGGTAATACAACCAAATCTAACCAACTTTACACTACTACTTATCATCAAATATCTTTAGTGCACAATAGCACATCACTTTATTGCATGCTTCCTTGGCATCATATTAATAGATTCAATTTTGTATTTAGTTCTACAGGTTGTAAAATTAGTATAGAGTATATTTTAAAAGATCTTAAAATTAAGGATCCTAATTGTATAGCATTCATAGGTGAAGGAGCAGGGAATTTATTATTGCGTACAGTAGTGGAACTTCATCCTGATATAAGATATATTTACAGAAGTCTGAAAGATTGCAATGATCATAGTTTACCAATTGAGTTTTTAAGGCTGTACAATGGGCATATCAACATTGATTATGGTGAAAATTTGACCATTCCTGCTACAGATGCAACCAACAACATTCATTGGTCTTATTTACATATAAAGTTTGCTGAACCTATCAGTCTTTTTGTCTGTGATGCTGAATTGCCTGTAACAGTCAACTGGAGTAAGATTATAATAGAGTGGAGCAAGCATGTAAGAAAATGCAAGTACTGTTCTTCAGTTAATAAATGTACATTAATAGTAAAATATCATGCTCAAGATGATATCGATTTCAAATTAGAAAACATAACTATATTAAAAACTTATGTATGCTTAGGCAGTAAGTTAAAGGGATCTGAAGTTTACTTAGTTCTTACAATAGGTCCTGCAAATGTGTTCCCAGTATTTAATGTAGTACAAAATGCTAAATTGATACTATCAAGAACCAAAAATTTCATCATGCCTAAAAAAGCTGATAAAGAGTCTATTGATGCAAATATTAAGAGTTTGATACCCTTTCTTTGTTACCCTATAACAAAAAAAGGAATTAATACTGCATTGTCTAAATTAAAGAGTGTTGTTAGTGGAGATATACTATCATATTCTATAGCTGGACGTAATGAAGTTTTCAGCAATAAACTTATAAATCATAAGCATATGAACATCTTAAAGTGGTTCAATCATGTTTTAAATTTCAGATCAACAGAATTAAACTATAATCATTTATATATGGTAGAATCTACTTATCCTCATCTAAGTGAATTGTTAAACAGCTTGACAACCAATGAACTTAAAAAACTGATTAAAATCACAGGTAGTTTGTTATACAACTTTAATAATGAA---
>AFM55225
ATGGATCCCATTATTAGTGGAAATTCTGCTAATGTTTATCTAACTGATAGTTATTTAAAAGGTGTTATTTCTTTCTCAGAATGTAACGCCTTAGGAAGTTACATATTCAATGGTCCTTATCTCAAAAATGATTATACCAACTTAATTAGTAGACAAAATCCATTAATAGAACACATAAATCTAAAGAAACTAAATATAACACAGTCCTTAATATCTAAGTATCATAAAGGTGAAATAAAAATAGAAGAACCCACTTACTTTCAGTCATTACTTATGACATACAAGAGTATGACCTCGTCAGAACAGATTACTACTACTAATTTACTTAAAAAGATAATAAGAAGAGCTATAGAAATCAGTGATGTCAAAGTCTATGCTATATTGAATAAACTGGGGCTCAAAGAAAAGGACAAGATTAAATCCAACAATGGACAAGATGAAGACAACTCAGTTATTACTACCATAATCAAAGATGATATACTTTTAGCTGTCAAGGATAATCAATCTCATCTTAAAGCAGACAAAAATCACTCCACAAAACAAAAAGATACAATCAAAACAACACTCTTGAAGAAATTAATGTGTTCGATGCAACATCCTCCATCATGGTTAATACATTGGTTTAATTTATACACAAAACTAAATAGCATATTAACACAGTATCGATCTAGTGAGGTAAAAAACCATGGTTTTATATTGATAGATAATCATACTCTTAATGGATTCCAATTTATTTTGAATCAATATGGTTGTATAGTTTATCATAAGGAACTCAAAAGAATTACTGTGACAACTTATAATCAATTCTTGACATGGAAAGATATTAGCCTTAGTAGATTAAATGTTTGTTTGATTACATGGATTAGTAACTGTTTGAACACATTAAACAAAAGCTTAGGCTTAAGATGTGGATTCAATAATGTTATCTTGACACAATTATTCCTTTATGGAGATTGTATACTAAAACTATTCCACAATGAGGGGTTCTACATAATAAAAGAGGTAGAGGGATTTATTATGTCTCTAATTTTAAATATAACAGAAGAAGATCAATTCAGAAAACGGTTTTATAATAGTATGCTCAACAACATCACAGATGCTGCTAATAAAGCTCAGAAAAATCTGCTATCAAGAGTATGTCATACATTATTAGATAAGACAGTATCCGATAATATAACAAATGGCAGGTGGATAATTCTATTGAGTAAGTTCCTTAAATTAATTAAGCTTGCAGGTGACAGTAACCTCAACAATCTGAGTGAATTATATTTTTTGTTCAGAATATTTGGACACCCAATGGTAGATGAAAGACAAGCCATGGATGCTGTTAAAGTTAATTGCAACGAGACCAAATTTTACTTGTTAAGCAGTTTGAGTATGTTAAGAGGTGCCTTTATATATAGAATTATAAAAGGGTTTGTAAATAATTACAACAGATGGCCTACTTTAAGAAATGCCATTGTTTTACCCTTAAGATGGTTAACTTACTATAAACTAAACACTTATCCTTCCTTGTTGGAACTTACAGAAAGAGATTTGATTGTTCTATCAGGACTACGTTTCTATCGAGAGTTTCGGTTGCCTAAAAAAGTGGATCTTGAAATGATCATAAATGATAAGGCTATATCACCTCCTAAAAATTTAATATGGACTAGTTTCCCTAGAAATTATATGCCGTCACACATACAAAATTATATAGAACATGAAAAATTAAAATTCTCTGAGAGTGATAAATCTAGAAGAGTATTAGAGTACTATTTAAGAGATAACAAATTCAATGAATGTGATTTATACAACTGTGTAGTTAATCAAAGTTATCTTAACAACCCTAATCATGTGGTATCATTGACAGGCAAAGAAAGAGAACTCAGTGTAGGTAGAATGTTTGCAATGCAACCAGGAATGTTCAGACAAGTTCAAATATTAGCAGAGAAAATGATAGCTGAAAACATATTACAATTTTTCCCTGAAAGTCTTACAAGATATGGTGATCTAGAACTACAGAAAATATTAGAATTGAAAGCAGGAATAAGTAACAAATCAAATCGTTACAATGATAATTACAACAATTACATTAGTAAGTGCTCTATCATCACAGATCTCAGCAAATTCAATCAAGCATTTCGATATGAAACATCATGTATTTGTAGTGATGTACTGGATGAACTGCATGGTGTACAATCTCTATTTTCCTGGTTACATTTAACTATTCCTCATGTCACAATAATATGCACATATAGGCATGCACCCCCCTATATAAAGGATCCTATTGTAGATCTTAACAATGTAGATGAGCAAAGTGGATTATATAGATATCATATGGGTGGTATCGAAGGGTGGTGTCAAAAACTATGGACCATAGAAGCTATATCACTATTAGATCTAATATCTCTCAAAGGGAAATTCTCAATTACTGCTTTAATTAATGGTGACAATCAATCAATAGATATAAGTAAACCAGTCAGACTCATGGAAGGTCAAACTCATGCTCAAGCAGATTATTTGCTAGCATTAAATAGTCTTAAATTACTGTATAAAGAGTATGCAGGAATAGGCCACAAATTAAAAGGAACTGAGACTTATATATCAAGAGATATGCAATTTATGAGTAAAACGATCCAACATAACGGTGTATATTACCCAGCTAGTATAAAGAAAGTCCTAAGAGTGGGACCGTGGATAAACACTATACTTGATGACTTCAAAGTGAGTCTAGAATCTATAGGTAGTTTGACACAAGAATTAGAATATAGAGGTGAAAGTCTATTATGCAGTTTAATATTTAGAAATGTATGGTTATATAATCAAATTGCATTACAACTAAAAAATCATGCATTATGTAACAACAAATTATATTTGGACATATTAAAGGTTCTAAAACACTTAAAAACCTTTTTTAATCTTGATAATATTGATACAGCATTAACATTGTATATGAATTTGCCCATGTTATTTGGTGGTGGTGATCCCAACTTATTATATCGAAGTTTCTATAGAAGAACTCCTGATTTCCTCACAGAGGCTATAGTTCACTCTGTGTTCATACTTAGTTATTATACAAACCATGATTTAAAAGATAAACTTCAAGATCTGTCAGATGATAGATTGAATAAGTTCTTAACATGCATAATCACGTTTGACAAAAACCCTAATGCTGAATTTGTTACATTGATGAGAGATCCTCAAGCTTTAGGATCTGAGAGGCAAGCTAAAATTACTAGCGAAATCAATAGACTGGCAGTTACCGAGGTTTTGAGCACAGCTCCAAACAAAATATTCTCCAAGAGTGCACAACACTATACCACTACAGAGATAGATCTTAATGATATTATGCAAAATATAGAACCTACATATCCTCACGGGCTAAGAGTTGTTTATGAAAGTTTACCCTTTTATAAAGCAGAGAAAATAGTAAATCTTATATCTGGTACAAAATCTATAACTAACATACTGGAAAAGACTTCTGCCATAGACTTAACAGATATTGATAGAGCCACTGAGATGATGAGGAAAAACATAACTTTGCTTATAAGGTTATTACCATTAGATTGTAACAGAGATAAAAGAGAAATATTGAGTATGGAAAACCTAAGTATTACTGAATTAAGCAAATATGTCAGAGAAAGATCTTGGTCTTTATCCAATATAGTTGGTGTTACATCACCCAGTATCATGTATACAATGGACATCAAATATACAACAAGCACTATAGCTAGTGGCATAATCATAGAGAAATATAATGTTAACAGTTTAACACGTGGTGAGAGAGGACCCACTAAACCATGGGTTGGTTCATCTACACAAGAGAAAAAAACAATGCCAGTTTATAATAGACAAGTTTTAACCAAAAAACAGAGAGATCAAATAGATCTATTAGCAAAATTGGATTGGGTGTATGCATCTATAGATAACAAGGATGAATTTATGGAGGAACTTAGCATAGGAACTCTTGGGTTAACATATGAGAAGGCCAAAAAATTATTTCCACAATATTTAAGTGTTAACTATTTGCATCGTCTTACAGTCAGTAGTAGACCATGTGAATTCCCTGCATCTATACCAGCTTATAGAACTACAAATTATCACTTTGATACTAGCCCTATTAATCGCATATTAACAGAAAAGTATGGTGATGAAGATATTGATATAGTATTCCAAAACTGTATAAGCTTTGGCCTTAGCTTAATGTCAGTAGTAGAACAATTTACTAATGTATGTCCTAACAGAATTATTCTCATACCCAAACTTAATGAGATACATTTGATGAAACCTCCCATATTCACAGGTGATGTTGATATTCACAAGTTAAAACAAGTGATACAAAAACAGCATATGTTCTTACCAGACAAAATAAGTTTGACTCAATATGTGGAATTATTCTTAAGTAATAAAACACTCAAATCTGGATCTAATGTTAATTCTAATTTAATATTGGCACATAAGATATCTGACTATTTTCATAATACTTACATTTTAAGTACTAATTTAGCCGGACATTGGATTCTTATTATACAACTTATGAAAGATTCTAAGGGTATATTTGAAAAAGATTGGGGAGAGGGATATATAACTGATCATATGTTCATTAATTTGAAAGTTTTCTTCAATGCTTATAAGACATATCTCTTGTGTTTTCATAAAGGTTACGGCAGAGCAAAGCTGGAGTGTGATATGAATACTTCAGATCTCCTATGTGTATTGGAATTAATAGACAGTAGTTATTGGAAGTCTATGTCTAAGGTGTTTTTAGAACAAAAAGTTATCAAATACATTCTTAGCCAGGATGCAAGTTTACATAGAGTAAAAGGATGTCATAGCTTCAAACTATGGTTTCTTAAACGTCTTAATGTAGCAGAATTCACAGTTTGCCCTTGGGTTGTTAACATAGATTATCATCCAACACATATGAAAGCAATATTAACTTATATAGATCTTGTTAGAATGGGATTGATAAATATAGATAGAATATACATTAAAAATAAACACAAATTCAATGATGAATTTTATACTTCTAATCTTTTCTACATTAATTATAACTTCTCAGATAATACTCATCTATTAACTAAACATATAAGGATTGCTAATTCTGAATTAGAAAGTAATTACAACAAATTATATCATCCTACACCAGAAACCCTAGAAAATATACTAACCAATCCGGTTAAAAGTAATGATAAAAAGACACTGAGTGACTATTGTATAGGTAAAAATATTGACTCAATAATGTTACCATCGTTATCTAATAAGAAGCTTATTAAATCGTCTACAATG---ATTAGAACCAATTACAGCAGACAAGATTTGTATAATTTATTTCCTACGGTTGTGATTGATAAAATTATAGATCATTCAGGTAATACAGCCAAATCTAACCAACTTTACACTACTACTTCTCATCAAATTTCTTTAGTGCATAATAGCACATCACTTTATTGCATGCTTCCTTGGCATCATATTAATAGATTCAATTTTGTATTTAGTTCTACAGGTTGTAAAATTAGTATAGAGTATATTTTGAAAGACCTTAAAATTAAGGATCCTAATTGTATAGCATTTATAGGTGAAGGAGCAGGGAATTTATTATTGCGTACAGTAGTGGAACTTCATCCTGATATAAGATATATTTACAGAAGTCTGAAAGATTGCAATGATCATAGTTTACCAATTGAGTTTTTAAGGCTGTACAATGGACATATCAACATTGACTATGGTGAAAATTTGACCATTCCTGCTACAGATGCAACCAACAACATTCATTGGTCTTATTTACATATAAAGTTTGCTGAACCTATCAGTCTTTTTGTCTGTGATGCTGAATTGCCTGTAACAGTCAACTGGAGTAAGATTATAATAGAGTGGAGCAAGCATGTAAGAAAATGCAAGTACTGTTCTTCAGTTAATAAATGTACGTTAATAGTAAAGTATCATGCTCAAGATGATATCGATTTCAAATTAGACAACATAACTATATTAAAAACTTATGTATGCTTAGGCAGTAAGTTAAAGGGATCTGAGGTTTACTTAGTCCTTACAATAGGTCCTGCAAATGTGTTCCCAGTGTTTAATGTAGTACAAAATGCTAAATTGATACTATCAAGAACCAAAAATTTCATCATGCCTAAGAAGGCTGATAAAGAGTCTATTGATGCAAATATTAAGAGTTTGATACCCTTTCTTTGTTACCCTATAACAAAAAAAGGAATTAATACTGCATTGTCTAAATTAAAGAGTGTTGTTAGTGGAGATATACTATCATATTCTATAGCTGGACGTAATGAAGTTTTCAGCAATAAACTTATAAATCATAAGCATATGAACATCTTAAAGTGGTTCAATCATGTTTTAAATTTCAGATCAACAGAATTAAACTATAATCATTTATATATGGTAGAATCTACATATCCTCATCTAAGTGAATTGTTAAACAGCTTGACAACCAATGAACTTAAAAAACTGATTAAAATCACAGGTAGTTTGTTATACAACTTTAATAATGAA---
>AFM55555
ATGGATCCCATTATTAGTGGAAATTCTGCTAATGTTTATCTAACCGATAGTTATTTAAAAGGTGTTATTTCTTTCTCAGAATGTAACGCCTTAGGAAGTTACATATTCAATGGTCCTTATCTCAAAAATGATTATACCAACTTAATTAGTAGACAAAATCCATTAATAGAACACATAAATCTAAAGAAACTAAATATAACACAGTCCTTAATATCTAAGTATCATAAAGGTGAGATAAAAATAGAAGAACCTACTTACTTTCAGTCATTACTTATGACATACAAGAGTATGACCTCGTCAGAACAGATTACTACTACTAATTTACTTAAAAAGATAATAAGAAGAGCTATAGAAATCAGTGATGTCAAAGTCTATGCTATATTGAATAAACTGGGGCTCAAAGAAAAAGACAAGATTAAATCCAATAATGGACAAGATGAAGACAACTCAGTTATTACTACCATAATCAAAGATGATATACTTTTAGCTGTCAAGGATAATCAATCTCATCTTAAAGCAGACAAAAATCAATCCACAAAACAAAAAGATACAATCAAAACAACACTTTTGAAGAAATTAATGTGTTCGATGCAACATCCTCCATCATGGTTAATACATTGGTTTAATTTATACACAAAATTAAACAGCATATTAACACAGTATCGATCTAGTGAGGTAAAAAACCATGGTTTTATATTGATAGATAATCATACTCTTAATGGATTCCAATTCATTTTGAATCAATATGGTTGTATAGTTTATCATAAGGAACTCAAAAGAATTACTGTGACAACTTATAATCAATTCTTGACATGGAAAGATATTAGCCTTAGTAGATTAAATGTTTGTTTGATTACATGGATTAGTAACTGTTTGAACACATTAAACAAAAGCTTAGGCTTAAGATGTGGATTCAATAATGTTATCTTGACACAATTATTCCTTTATGGAGATTGTATACTAAAACTATTCCACAATGAGGGGTTCTACATAATAAAAGAGGTAGAGGGATTTATTATGTCCCTAATTTTAAATATAACAGAAGAAGATCAATTCAGAAAACGGTTTTATAATAGTATGCTCAACAACATCACAGATGCCGCTAATAAAGCTCAGAAAAATTTGCTATCAAGAGTATGTCATACATTATTAGATAAGACAATATCAGATAATATAATAAATGGCAGATGGATAATTCTATTGAGTAAGTTCCTTAAATTAATTAAGCTTGCAGGTGACAATAACCTCAACAATCTGAGTGAATTATATTTTTTGTTCAGAATATTTGGACACCCAATGGTAGATGAAAGACAAGCCATGGATGCTGTTAAAGTTAATTGCAACGAGACCAAATTTTACTTGTTAAGTAGTTTGAGTATGTTAAGAGGAGCTTTTATATATAGAATTATAAAAGGGTTTGTAAATAATTACAACAGATGGCCTACTTTAAGAAATGCCATTGTTTTACCCTTAAGATGGTTAACTTACTATAAACTAAACACTTATCCTTCCTTGTTGGAACTTACAGAAAGAGATTTGATTGTTCTATCAGGACTACGTTTCTATCGAGAGTTTCGGTTGCCTAAAAAAGTGGATCTTGAAATGATCATTAATGATAAGGCTATATCACCTCCTAAAAATTTAATATGGACTAGTTTCCCTAGAAATTATATGCCGTCACACATACAAAATTATATAGAACATGAAAAATTAAAATTCTCTGATAGTGATAAATCAAGAAGAGTATTAGAGTACTATTTAAGAGATAACAAATTCAATGAATGTGATTTATACAACTGTGTAGTTAATCAAAGTTATCTTAACAACCCGAATCATGTGGTATCATTGACAGGCAAAGAAAGAGAACTCAGTGTAGGTAGAATGTTTGCAATGCAACCAGGAATGTTCAGACAAGTTCAAATATTAGCAGAGAAAATGATAGCTGAAAACATATTACAATTTTTCCCTGAAAGTCTTACAAGATATGGTGATCTAGAACTACAGAAAATATTAGAATTGAAAGCAGGAATAAGTAACAAATCAAATCGTTACAATGATAATTACAACAATTACATTAGTAAGTGCTCTATCATCACAGATCTCAGCAAATTCAATCAAGCATTTCGATATGAAACATCATGTATTTGTAGCGATGTACTGGATGAACTGCATGGTGTACAATCTCTATTTTCCTGGTTACATTTAACTATTCCTCATGTCACAATAATATGCACATATAGGCATGCACCCCCCTATATAAAGGATCATATTGTAGATCTTAACAATGTAGATGAGCAAAGTGGATTATATAGATATCATATGGGTGGTATCGAAGGGTGGTGTCAAAAACTATGGACCATAGAAGCTATATCACTATTAGATCTAATATCTCTCAAAGGGAAATTCTCAATTACTGCTTTAATTAATGGTGACAATCAATCAATAGATATAAGTAAACCAGTCAGACTCATGGAAGGTCAAACTCATGCTCAAGCAGATTATTTGCTAGCATTAAATAGTCTTAAATTACTGTATAAAGAGTATGCAGGAATAGGCCACAAATTAAAAGGAACTGAGACTTATATATCAAGAGATATGCAATTTATGAGTAAAACGATCCAACATAACGGTGTATATTACCCAGCTAGTATAAAGAAAGTCCTAAGAGTGGGACCGTGGATAAATACTATACTTGATGACTTCAAAGTGAGTCTAGAATCTATAGGTAGTTTGACACAAGAATTAGAATATAGAGGTGAAAGTCTATTATGCAGTTTAATATTTAGAAATGTATGGTTATATAATCAAATTGCATTACAACTTAAAAATCATGCATTATGTAACAACAAATTATATTTGGACATATTAAAAGTTCTAAAACACTTAAAAACCTTTTTTAATCTTGATAACATTGATACAGCATTAACATTGTATATGAATTTGCCCATGTTATTTGGTGGTGGTGATCCCAACTTGTTATATCGAAGTTTCTATAGAAGAACTCCTGATTTCCTCACAGAGGCTATAGTTCACTCTGTGTTCATACTTAGTTATTATACAAACCATGATTTAAAAGATAAACTTCAAGATCTGTCAGATGATAGATTGAATAAGTTCTTAACATGCATAATCACGTTTGACAAAAACCCCAATGCTGAATTCGTTACATTGATGAGAGATCCTCAAGCTTTAGGATCTGAGAGGCAAGCTAAAATTACTAGCGAAATCAATAGACTGGCAGTTACCGAGGTTTTGAGCACAGCTCCAAACAAAATATTCTCCAAAAGTGCACAACACTATACCACTACAGAGATAGATCTTAATGATATTATGCAAAATATAGAACCTACATATCCTCACGGGCTAAGAGTTGTTTATGAAAGTTTACCCTTTTATAAAGCAGAGAAAATAGTAAATCTTATATCCGGTACAAAATCTATAACTAACATACTGGAAAAGACTTCTGCCATAGACTTAACAGATATTGATAGAGCCACTGAGATGATGAGGAAAAACATAACTTTGCTTATAAGGATATTACCATTAGATTGTAACAGAGATAAAAGAGAAATATTGAGTATGGAAAACCTAAGTATTACTGAATTAAGCAAATATGTTAGAGAAAGATCTTGGTCTTTATCCAATATAGTTGGTGTTACATCACCCAGTATCATGTATACAATGGACATAAAATATACAACAAGCACTATAGCTAGTGGCATAATCATAGAGAAATATAATGTCAACAGTTTAACACGTGGTGAGAGAGGACCCACTAAACCATGGGTTGGTTCATCTACACAAGAGAAAAAGACAATGCCAGTTTATAATAGACAAGTTTTAACCAAAAAACAGAGAGATCAAATAGATCTATTAGCAAAATTGGATTGGGTGTATGCATCTATAGATAACAAGGATGAATTTATGGAGGAACTTAGCATAGGAACTCTTGGGTTAACATATGAGAAGGCCAAAAAATTATTTCCACAATATTTAAGTGTTAACTATTTGCATCGTCTTACAGTCAGTAGTAGACCATGTGAATTCCCTGCATCTATACCAGCTTATAGAACTACAAATTATCACTTTGATACTAGCCCTATTAATCGCATATTAACAGAAAAGTATGGTGATGAAGATATTGATATAGTATTCCAAAACTGTATAAGCTTTGGCCTTAGCTTAATGTCAGTAGTAGAACAATTTACTAATGTATGTCCTAACAGAATTATTCTCATACCCAAGCTTAATGAGATACATTTGATGAAACCTCCCATATTCACAGGTGATGTTGATATTCACAAGTTAAAACAAGTGATACAAAAACAACATATGTTTTTACCAGACAAAATAAGTTTGACTCAATATGTGGAATTATTCTTAAGTAATAAAACACTCAAATCTGGATCTAATGTTAATTCTAATTTAATATTGGCGCATAAGATATCTGACTATTTTCATAATACTTACATTTTAAGTACTAATTTAGCTGGACATTGGATTCTTATTATACAACTTATGAAAGATTCTAAAGGTATTTTTGAAAAAGATTGGGGAGAGGGATATATAACTGATCATATGTTCATTAATTTGAAAGTTTTCTTCAATGCTTATAAGACATATCTCTTGTGTTTTCATAAAGGTTACGGCAGAGCAAAGCTGGAGTGTGATATGAATACTTCAGATCTCCTATGTGTATTGGAATTAATAGACAGTAGTTATTGGAAGTCTATGTCTAAGGTGTTTTTAGAACAAAAAGTTATCAAATACATTCTTAGCCAGGATGCAAGTTTACATAGAGTAAAAGGATGTCATAGCTTCAAACTATGGTTTCTTAAACGTCTTAATGTAGCAGAATTCACAGTTTGCCCTTGGGTTGTTAACATAGATTATCATCCAACACATATGAAAGCAATATTAACTTATATTGATCTTGTTAGAATGGGATTGATAAATATAGATAGAATATACATTAAAAATAAACACAAGTTCAATGATGAATTTTATACTTCTAATCTTTTTTACATTAATTATAACTTCTCAGATAATACTCATCTATTAACTAAACATATAAGGATTGCTAATTCTGAATTAGAAAGTAATTACAACAAATTATATCATCCTACACCAGAAACCCTAGAAAATATACTAACCAATCCGGTTAAAAGTAATGATAAAAAGACACTGAGTGACTATTGTATAGGTAAAAATGTTGACTCAATAATGTTACCATCGTTATCTAATAAGAAGCTTATTAAATCGTCTACAATG---ATTAGAACCAATTACAGCAGACAAGATTTGTATAATTTATTTCCTACGGTTGTGATTGATAAAATTATAGATCATTCAGGTAATACAGCCAAATCTAACCAACTTTACACTACTACTTCTCATCAAATATCTTTAGTGCACAATAGCACATCACTTTATTGCATGCTTCCTTGGCATCATATTAATAGATTCAATTTTGTATTTAGTTCTACAGGTTGTAAAATTAGTATAGAGTATATTCTAAAAGATCTTAAAATTAAGGATCCTAATTGTATAGCATTCATAGGTGAAGGAGCAGGGAATTTATTATTGCGTACAGTAGTGGAACTTCATCCTGATATAAGATATATTTACAGAAGTCTGAAAGATTGCAATGATCATAGTTTACCAATTGAGTTTTTAAGGCTGTACAATGGGCATATCAACATTGATTATGGTGAAAATTTGACCATTCCTGCTACAGATGCAACCAACAACATTCATTGGTCTTATTTACATATAAAGTTTGCTGAACCTATCAGTCTTTTTGTCTGTGATGCTGAATTGCCTGTAACAGTCAACTGGAGTAAGATTATAATAGAGTGGAGCAAGCATGTAAGAAAATGCAAGTACTGTTCTTCAGTTAATAAATGTACATTAATAGTAAAATATCATGCTCAAGATGATATCGATTTCAAATTAGACAACATAACTATATTAAAAACTTATGTATGCTTAGGCAGTAAGTTAAAGGGATCTGAAGTTTATTTAGTCCTTACAATAGGTCCTGCAAATGTGTTCCCAGTATTTAATGTAGTACAAAATGCTAAATTGATACTATCAAGAACCAAAAATTTCATCATGCCTAAAAAAGCTGATAAAGAGTCTATTGATGCAAATATTAAGAGTTTGATACCCTTTCTTTGTTACCCTATAACAAAAAAAGGAATTAATACTGCATTGTCTAAATTAAAGAGTGTTGTTAGTGGAGATATACTATCATATTCTATAGCTGGACGTAATGAAGTTTTCAGCAATAAACTTATAAATCATAAGCATATGAACATCTTAAAGTGGTTCAATCATGTTTTAAATTTCAGATCAACAGAATTAAACTATAATCATCTATATATGGTAGAATCTACTTATCCTCATCTAAGTGAATTGTTAAACAGCTTGACAACCAATGAACTTAAAAAACTGATTAAAATCACAGGTAGTTTGTTATACAACTTTAATAATGAA---
>AFM55412
ATGGATCCCATTATTAATGGAAATTCTGCTAATGTTTATCTAACCGATAGTTATTTAAAAGGTGTTATTTCTTTCTCAGAATGTAATGCTTTAGGAAGTTACATATTCAATGGTCCTTATCTCAAAAATGATTACACCAACTTAATTAGTAGACAAAATCCATTAATAGAACACATAAATCTAAAGAAATTAAATATAACACAGTCTTTAATATCTAAATATCATAAAGGTGAAATAAAAATAGAAGAACCTACTTATTTTCAGTCATTACTTATGACATACAAGAGTATGACCTCGTCAGAACAGATTACTACCACTAATTTACTTAAAAAGATAATAAGAAGAGCTATAGAAATTAGTGATGTCAAAGTCTATGCTATATTGAATAAACTGGGGCTTAAAGAAAAAGACAAGATTAAATCCAACAATGGACAAGATGAAAACAACTCAGTTATTACAACCATAATCAAAGATGATATACTTTTAGCTGTTAAGGATAATCAATCTCATCTTAAAGCAGGCAAAAATCACTCTACAAAACAAAAAGATACTATCAAAACAACACTTTTGAAAAAATTAATGTGTTCGATGCAACATCCTCCATCATGGTTAATACATTGGTTTAATTTATACACAAAATTAAACAACATATTAACACAGTATCGATCAAATGAGGTAAAAAACCATGGTTTTATATTGATAGATAATCATACTCTCAATGGATTCCAATTTATTTTGAATCAATATGGTTGTATAGTTTATCATAAGGAACTCAAAAGAATTACTGTGACAACCTATAATCAATTCTTGACATGGAAAGATATTAGCCTTAGTAGATTAAATGTTTGTTTAATTACATGGATTAGTAACTGTTTGAACACATTAAACAAAAGCTTAGGCTTAAGATGTGGATTCAATAATGTTATCTTGACACAACTATTTCTTTATGGAGATTGTATATTAAAACTATTCCACAATGAAGGGTTCTACATAATAAAAGAGGTAGAGGGTTTTATTATGTCTCTAATTTTAAACATAACAGAAGAAGATCAATTCAGAAAACGGTTTTATAATAGTATGCTCAACAACATCACAGATGCTGCTAATAAAGCTCAGAAAAATCTGCTATCAAGAGTATGTCATACGTTATTAGATAAGACAGTATCCGATAATATAATAAATGGCAGATGGATAATTCTACTAAGTAAGTTTCTTAAATTAATTAAGCTTGCAGGTGACAATAACCTTAACAATCTGAGTGAATTATATTTTTTATTCAGAATATTTGGACACCCAATGGTGGATGAAAGACAAGCCATGGATGCTGTTAAAGTTAATTGCAACGAGACCAAATTTTACTTGTTAAGCAGTTTGAGTATGTTAAGAGGTGCCTTTATATATAGAATTATAAAAGGGTTTGTAAATAATTACAACAGATGGCCTACTTTAAGGAATGCTATTGTTTTACCCTTAAGATGGTTAACTTACTATAAACTAAACACTTATCCTTCCTTATTGGAACTTACAGAAAGAGATTTGATTGTTTTATCAGGACTACGTTTCTATCGTGAGTTTCGGTTGCCTAAAAAAGTGGATCTTGAAATGATCATAAATGATAAGGCTATATCACCTCCTAAAAATTTGATATGGACTAGTTTCCCTAGAAATTATATGCCGTCACACATACAAAATTATATAGAACATGAAAAATTAAAATTTTCCGAGAGTGATAAATCAAGAAGAGTGTTAGAGTACTATTTAAGAGATAACAAATTCAATGAATGTGATTTATATAACTGTGTAGTTAATCAAAGCTATCTTAACAACCCTAATCATGTGGTATCATTGACTGGCAAAGAAAGAGAACTCAGTGTAGGTAGAATGTTTGCAATGCAACCAGGAATGTTCAGACAAGTTCAAATATTAGCAGAGAAAATGATAGCTGAAAACATTTTACAATTCTTTCCTGAAAGTCTTACAAGATATGGTGATCTAGAATTACAGAAAATATTAGAATTGAAAGCGGGAATAAGTAACAAATCAAATCGTTACAATGACAATTACAACAATTACATCAGTAAGTGCTCTATCATCACAGATCTCAGCAAATTCAATCAAGCATTCCGGTATGAAACATCATGTATTTGTAGTGATGTACTGGATGAACTGCATGGTGTACAATCTCTGTTTTCCTGGTTACATTTAACTATTCCTCATGTCACAATAATATGCACATATAGGCATGCACCCCCCTATATAAGAGATCACATTGTAGATCTTAACAATGTAGATGAACAAAGTGGATTATATAGATATCATATGGGTGGTATCGAAGGGTGGTGTCAAAAACTATGGACCATAGAAGCTATATCACTATTGGATCTAATATCTCTCAAAGGGAAATTCTCAATTACTGCCTTAATTAATGGAGACAATCAATCAATAGATATAAGCAAACCAGTCAGACTCATGGAAGGTCAAACTCATGCTCAAGCAGATTATTTGCTGGCATTAAATAGTCTTAAATTGCTGTATAAAGAGTATGCAGGCATAGGCCACAAATTAAAAGGAACTGAGACTTATATATCAAGAGATATGCAATTTATGAGTAAAACAATTCAACATAACGGTGTATATTACCCAGCTAGTATAAAGAAAGTCCTAAGAGTGGGACCATGGATAAACACTATACTTGATGATTTCAAAGTGAGTCTAGAATCTATAGGTAGTTTGACACAAGAATTAGAATATAGAGGTGAAAGTCTATTATGCAGTTTAATATTTAGAAATGTGTGGTTATATAATCAAATTGCTTTACAACTAAAAAATCATGCATTATGTAACAATAAATTATATTTGGACATATTAAAGGTTCTGAAACACTTAAAAACCTTTTTTAATCTTGATAATATTGATACAGCATTAACATTGTATATGAATTKGCCCATGTTATTTGGTGGTGGTGATCCCAACTTGTTATATCGAAGTTTCTATAGAAGAACTCCTGATTTCCTCACAGAGGCTATAGTTCACTCTGTGTTCATACTTAGTTATTATACAAACCATGATTTAAAGGATAAACTTCAAGATCTGTCAGACGATAGATTGAATAAGTTCTTAACATGCATAATCACATTTGACAAAAACCCCAATGCTGAATTCGTAACATTGATGAGAGATCCTCAAGCTTTAGGGTCTGAGAGGCAAGCTAAAATTACTAGCGAAATCAATAGACTGGCAGTTACTGAGGTTTTGAGCACAGCTCCAAACAAAATATTCTCCAAAAGTGCACAACACTATACCACTACAGAGATAGATCTAAATGATATTATGCAAAATATAGAACCTACATATCCTCATGGGCTAAGAGTTGTTTATGAAAGTTTACCCTTTTATAAAGCAGAGAAAATAGTAAATCTTATATCCGGTACAAAATCTATAACTAACATACTGGAAAAGACTTCTGCCATAGACTTAACAGATATTGATAGAGCCACTGAGATGATGAGGAAAAACATAACTTTGCTTATAAGGATATTTCCATTAGATTGTAACAGAGATAAAAGAGAAATATTGAGTATGGAAAACCTAAGTATTACTGAATTAAGCAAATATGTTAGAGAAAGATCTTGGTCTTTATCCAATATAGTTGGTGTTACATCACCCAGTATCATGTATACAATGGACATCAAATATACAACAAGCACTATAGCTAGTGGCATAATCATAGAGAAATATAATGTCAACAGTTTAACACGTGGTGAGAGAGGACCCACTAAACCATGGGTTGGTTCATCTACACAAGAGAAAAAAACAATGCCAGTTTATAATAGACAAGTTTTAACCAAAAAACAGAGAGATCAAATTGATCTATTAGCAAAATTGGATTGGGTGTATGCATCTATAGATAACAAGGATGAATTCATGGAAGAACTCAGCATAGGAACTCTTGGGTTAACATATGAGAGAGCCAAAAAATTATTTCCACAATATTTAAGTGTTAACTATTTGCATCGCCTTACAGTCAGTAGTAGACCATGTGAATTCCCTGCATCAATACCAGCTTATAGAACTACAAATTATCACTTTGATACTAGCCCTATTAATCGCATATTAACAGAAAAGTATGGTGATGAAGATATTGATATAGTATTCCAAAACTGTATAAGTTTTGGCCTTAGCTTAATGTCAGTAGTAGAGCAATTTACCAATGTATGTCCTAACAGAATTATTCTCATACCCAAGCTTAATGAGATACATTTGATGAAACCTCCCATATTCACAGGTGATGTTGATATTCACAAGTTAAAACAAGTGATCCAAAAACAGCATATGTTTTTACCAGACAAAATAAGTTTGACTCAATATGTGGAATTATTCTTAAGTAATAAAACACTCAAATCTGGATCTCATGTTAATTCTAATTTAATATTGGCACATAAGATATCTGACTATTTTCATAATACTTACATTTTAAGTACTAATTTAGCTGGACATTGGATTTTGATTATACAACTTATGAAAGATTCTAAAGGTATTTTTGAAAAAGATTGGGGAGAGGGATATATAACTGATCATATGTTCATTAATTTGAAAGTTTTCTTCAATGCTTATAAGACCTATCTCTTGTGTTTTCATAAAGGTTATGGCAGAGCAAAGCTGGAGTGTGATATGAATACTTCAGATCTCCTATGTGTATTGGAATTAATAGACAGTAGTTATTGGAAGTCTATGTCTAAGGTATTTTTAGAACAAAAAGTTATCAAATACATTCTCAGCCAGGATGCAAGTTTACATAGAGTAAAAGGATGTCATAGCTTCAAACTATGGTTTCTTAAACGTCTTAATGTAGCAGAATTCACAGTTTGCCCTTGGGTTGTTAACATAGATTATCATCCAACACATATGAAAGCAATATTAACTTATATAGATCTTGTTAGAATGGGATTGATAAATATAGATAGAATATACATTAAAAATAAACACAAATTCAATGATGAATTTTATACCTCTAATCTCTTTTACATTAATTATAACTTCTCAGATAATACTCATTTATTAACTAAACATATAAGGATTGCTAATTCTGAATTAGAAAATAATTACAACAAATTATATCATCCTACACCTGAAACTCTAGAAAATATACTAACCAATCCGGTTAAATGTGATGACAAAAAGACACTGAATGACTATTGTATAGGTAAAAATGTTGACTCAATAATGTTACCATTGTTATCTAATAAGAAGCTTATTAAATCGTCTACAATG---ATTAGAACCAATTACAGCAAACAAGATTTGTATAATTTATTTCCTACGGTTGTGATTGATAAAATTATTGATCATTCAGGTAATACAGCCAAATCTAACCAACTTTACACTACTACTTCTCATCAAATATCTTTAGTACACAATAGCACATCACTTTATTGCATGCTTCCTTGGCATCACATTAATAGATTCAATTTTGTGTTTAGTTCTACAGGTTGTAAAATTAGTATAGAGTATATTTTAAAAGACCTTAAAATTAAAGATCCTAACTGTATAGCATTCATAGGTGAAGGAGCAGGGAATTTATTATTGCGTACAGTAGTGGAACTTCATCCTGATATAAGATATATTTACAGAAGTCTGAAAGATTGCAATGATCATAGTTTACCTATTGAGTTTTTAAGGCTGTACAATGGACATATCAACATTGATTATGGTGAAAATTTGACCATTCCCGCTACAGATGCAACCAACAACATTCATTGGTCTTATTTGCATATAAAGTTTGCTGAACCTATCAGTCTTTTTGTTTGTGATGCTGAATTGCCTGTAACAGTCAACTGGAGTAAAATTATAATAGAGTGGAGCAAGCATGTAAGAAAATGCAAGTACTGTTCCTCAGTTAATAAATGTACGTTAATAGTAAAATATCATGCTCAAGATGATATCGATTTCAAATTAGACAACATAACTATATTAAAAACTTATGTATGCTTAGGCAGTAAGTTAAAGGGGTCTGAAGTTTACTTAGTCCTTACTATAGGTCCTGCAAATGTGTTCCCAGTATTTAATGTAGTACAAAATGCTAAATTGATACTATCAAGAACCAAAAATTTCATCATGCCTAAGAAGGCTGATAAAGAGTCTATTGATGCAAATATTAAAAGTTTGATACCCTTTCTTTGTTACCCTATAACAAAAAAAGGAATTAATACTGCATTATCAAAACTAAAGAGTGTTGTTAGCGGAGATATACTATCATATTCTATAGCTGGACGTAATGAAGTTTTCAGCAATAAACTTATAAATCATAAGCATATGAACATCTTAAAGTGGTTCAACCATGTTTTAAATTTCAGATCAACAGAACTTAACTATAATCATTTATATATGGTAGAATCCACATATCCTTATCTAAGTGAATTGTTAAACAGCTTGACAACTAATGAACTTAAAAAACTGATTAAAATCACAGGTAGTTTGTTATACAACTTTCATAATGAA---
>AEO45951
ATGGATCCCATTATTAATGGAAATTCTGCTAATGTTTATCTAACCGATAGTTATTTAAAAGGTGTTATTTCTTTCTCAGAATGTAATGCTTTAGGAAGTTACATATTCAATGGTCCTTATCTCAAAAATGATTACACCAACTTAATTAGTAGACAAAATCCATTAATAGAACACATAAATCTAAAGAAATTAAATATAACACAGTCTTTAATATCTAAGTATCATAAAGGTGAAATAAAAATAGAAGAACCTACTTATTTTCAGTCATTACTTATGACATACAAGAGTATGACCTCGTCAGAACAGATTACCACCACTAATTTACTTAAAAAGATAATAAGAAGAGCTATAGAAATTAGTGATGTCAAAGTCTATGCTATATTGAATAAACTGGGGCTTAAAGAAAAAGACAAGATTAAATCCAACAATGGACAAGATGAAAACAACTCAGTTATTACAACCATAATCAAAGATGATATACTTTTAGCTGTTAAGGATAATCAATCTCATCTTAAAGCAGGCAAAAATCACTCTACAAAACAAAAAGATACTATCAAAACAACACTTTTGAAAAAATTAATGTGTTCGATGCAACATCCTCCATCATGGTTAATACATTGGTTTAATTTATACACAAAATTAAACAACATATTAACACAGTATCGATCAAATGAGGTAAAAAACCATGGTTTTATATTGATAGATAATCATACTCTCAATGGATTCCAATTTATTTTGAATCAATATGGTTGTATAGTTTATCATAAGGAACTCAAAAGAATTACTATGACAACTTATAATCAATTCTTGACATGGAAAGATATTAGCCTTAGTAGATTAAATGTTTGTTTGATTACATGGATTAGTAACTGTTTGAACACATTAAACAAAAGCTTAGGCTTAAGATGTGGATTCAATAATGTTATCTTGACACAATTATTCCATTATGGAGACTGTATACTAAAACTATTCCACAATGAGGGGTTCTACATAATAAAAGAGGTAGAGGGATTTATTATGTCTCTAATTTTAAATATAACAGAAGAAGATCAATTCAGAAAACGGTTTTATAATAGCATGCTCAACAACATCACAGATGCTGCTAATAAAGCTCAGAAAAATCTGCTATCAAGAGTATGTCATACATTATTAGATAAGACAGTATCCGATAATATAATAAATGGCAGATGGATAATTCTATTGAGTAAGTTCCTTAAATTAATTAAGCTTGCAGGTGACAATAACCTTAACAATCTGAGTGAATTATATTTTTTGTTCAGAATATTTGGACACCCAATGGTAGATGAAAGACAAGCCATGGATGCTGTTAAAGTTAATTGCAACGAGACCAAATTTTACTTGTTAAGCAGTTTGAGTATGTTAAGAGGTGCCTTTATATATAGAATTATAAAAGGGTTTGTAAATAATTACAACAGATGGCCTACTTTAAGAAATGCCATTGTTTTACCCTTAAGATGGTTAACTTACTACAAACTAAACACTTATCCTTCCTTGTTGGAACTTACAGAAAGAGATTTGATTGTTCTATCAGGACTACGTTTCTATCGAGAGTTTCGGTTGCCTAAAAAAGTGGATCTTGAAATGATCATAAATGATAAAGCTATATCACCTCCTAAAAATTTAATATGGACTAGTTTCCCTAGAAATTATATGCCGTCACACATACAAAATTATATAGAACATGAAAAATTAAAATTTTCCGAGAGTGATAAATCAAGAAGAGTATTAGAGTACTATTTAAGAGATAACAAATTCAATGAATGTGATTTATACAACTGTGTAGTTAATCAAAGCTATCTTAACAACCCTAATCATGTGGTATCATTGACTGGCAAAGAAAGAGAACTCAGTGTAGGTAGAATGTTTGCAATGCAACCAGGAATGTTCAGACAAGTTCAAATATTAGCAGAGAAAATGATAGCTGAAAACATTTTACAATTCTTTCCTGAAAGTCTTACAAGATATGGTGATCTAGAATTACAGAAAATATTAGAATTGAAAGCGGGAATAAGTAACAAATCAAATCGTTACAATGACAATTACAACAATTACATCAGTAAGTGCTCTATCATCACAGATCTCAGCAAATTCAATCAAGCATTCCGGTATGAAACATCATGTATTTGTAGTGATGTACTGGATGAACTGCATGGTGTACAATCTCTGTTTTCCTGGTTACATTTAACTATTCCTCATGTCACAATAATATGCACATATAGGCATGCACCCCCCTATATAAGAGATCACATTGTAGATCTTAACAATGTAGATGAACAAAGTGGATTATATAGATATCATATGGGTGGTATCGAAGGGTGGTGTCAAAAACTATGGACCATAGAAGCTATATCACTATTGGATCTAATATCTCTCAAAGGGAAATTCTCAATTACTGCCTTAATTAATGGAGACAATCAATCAATAGATATAAGCAAACCAGTCAGACTCATGGAAGGTCAAACTCATGCTCAAGCAGATTATTTGCTGGCATTAAATAGTCTTAAATTGCTGTATAAAGAGTATGCAGGCATAGGCCACAAATTAAAAGGAACTGAGACTTATATATCAAGAGATATGCAATTTATGAGTAAAACAATTCAACATAACGGTGTATATTACCCAGCTAGTATAAAGAAAGTCCTAAGAGTGGGACCATGGATAAACACTATACTTGATGATTTCAAAGTGAGTCTAGAATCTATAGGTAGTTTGACACAAGAATTAGAATATAGAGGTGAAAGTCTATTATGCAGTTTAATATTTAGAAATGTGTGGTTATATAATCAAATTGCATTACAATTAAAAAATCATGCATTATGTAACAACAAATTATATTTAGACATATTAAAGGTTCTAAAACACTTAAAAACCTTTTTTAATCTTGATAATATTGATACAGCATTAACATTGTATATGAATTTGCCCATGTTATTTGGTGGTGGTGATCCCAACTTGTTATATCGAAGTTTCTATAGAAGAACTCCTGATTTCCTCACAGAGGCTATAGTTCACTCTGTGTTCATACTTAGTTATTATACAAACCATGATTTAAAAGATAAACTTCAAGATCTGTCAGATGATAGATTGAATAAGTTCTTAACATGCATAATCACGTTTGACAAAAACCCTAATGCTGAATTCGTTACATTGATGAGAGATCCTCAAGCTTTAGGATCTGAGAGGCAAGCTAAAATTACTAGCGAAATCAATAGACTGGCAGTTACTGAGGTTTTGAGCACAGCTCCAAACAAAATATTCTCCAAGAGTGCACAACACTATACCACTACAGAGATAGATCTTAATGATATTATGCAAAATATAGAACCTACATATCCTCACGGGCTAAGAGTTGTTTATGAAAGTTTACCCTTTTATAAAGCAGAGAAAATAGTAAATCTTATATCCGGTACAAAATCTATAACTAACATACTAGAAAAGACTTCTGCCATAGACTTAACAGATATTGATAGAGCTACTGAGATGATGAGGAAAAACATAACTTTGCTTATAAGGTTATTACCATTAGATTGTAACAGAGATAAAAGAGAAATATTGAGTATGGAAAACCTAAGTATTACTGAATTAAGCAAATATGTCAGAGAAAGATCTTGGTCTTTATCCAATATAGTTGGTGTTACATCACCCAGTATCATGTATACAATGGACATCAAATATACAACAAGCACTATAGCTAGTGGCATAATCATAGAGAAATATAATGTCAACAGTTTAACACGTGGTGAGAGAGGACCCACTAAACCATGGGTTGGTTCATCTACACAAGAGAAAAAAACAATGCCAGTTTATAATAGACAAGTTTTAACCAAAAAACAGAGAGATCAAATAGATCTATTAGCAAAATTGGATTGGGTGTATGCATCTATAGATAACAAGGATGAATTTATGGAAGAACTCAGCATAGGAACTCTTGGGTTAACATATGAGAAAGCCAAAAAATTATTTCCACAATATTTAAGTGTTAACTATTTGCATCGCCTTACAGTCAGTAGTAGACCATGTGAATTTCCTGCATCAATACCAGCTTATAGAACTACAAATTATCACTTTGATACTAGCCCTATTAATCGCATATTAACAGAAAAGTATGGTGATGAAGATATTGATATAGTATTCCAAAACTGTATAAGTTTTGGCCTTAGCTTAATGTCAGTAGTAGAGCAATTTACCAATGTATGTCCTAACAGAATTATTCTCATACCCAAGCTTAATGAGATACATTTGATGAAACCTCCCATATTCACAGGTGATGTTGATATTCACAAGTTAAAACAAGTGATCCAAAAACAGCATATGTTTTTACCAGACAAAATAAGTTTGACTCAATATGTGGAATTATTCTTAAGTAATAAAACACTCAAATCTGGATCTCATGTTAATTCTAATTTAATATTGGCACATAAGATATCTGACTATTTTCATAATACTTACATTTTAAGTACTAATTTAGCTGGACATTGGATTCTGATTATACAACATATGAAAGATTCTAAAGGTATTTTTGAAAAAGATTGGGGAGAGGGATATATAACTGATCATATGTTCATTAATTTGAAAGTTTTCTTCAATGCTTATAAGACCTATCTCTTGTGTTTTCATAAAGGTTATGGCAGAGCAAAGCTGGAGTGTGATATGAATACTTCAGATCTCCTATGTGTATTGGAATTAATAGACAGTAGTTATTGGAAGTCTATGTCTAAGGTATTTTTAGAACAAAAAGTTATCAAATACATTCTCAGCCAAGATGCAAGTTTACATAGAGTAAAAGGGTGTCATAGCTTCAAACTATGGTTTCTTAAACGTCTTAATGTAGCAGAATTCACAGTTTGCCCTTGGGTTGTTAACATAGATTATCATCCAACACATATGAAAGCAATATTAACTTATATAGATCTTGTTAGAATGGGATTGATAAATATAGATAGAATATACATTAAAAATAAACACAAATTCAATGAAGAATTTTATACTTATAATCTCTTTTACATTAATTATAACTTCTCAGATAATACTCATCTATTAACTAAACATATAAGGATTGCTAATTCTGAATTAGAAAATAATTACAACAAATTATATCATCCTACACCTGAAACTCTAGAAAATATACTAACCAATCCGGTTAAATGTGATGACAAAAAGACACTGAATGACTATTGTATAGGTAAAAATGTTGACTCAATAATGTTACCATTGTTACCTAATAAGAAGCTTATTAAATCGTCTACAACG---ATTAGAACCAATTACAGCAAACAAGATTTGTATAATTTATTTCCTACGGTTGTGATTGATAAAATTATAGATCATTCAGGTAATACAGCCAAATCTAACCAACTTTACACTACTACTTCTCATCAAATATCTTTAGTACACAATAGCACATCACTTTATTGCATGCTTCCTTGGCATCATATTAATAGATTCAATTTTGTGTTTAGTTCTACAGGTTGTAAAATTAGTATAGAGTATATTTTAAAAGACCTTAAAATTAAAGATCCTAGTTGTATAGCATTCATAGGTGAAGGAGCAGGGAATTTATTATTGCGTACAGTAGTGGAACTTCATCCTGATATAAGATATATTTACAGAAGTCTGAAAGATTGCAATGATCATAGTTTACCTATTGAGTTTTTAAGGCTGTACAATGGACATATCAACATTGATTATGGTGAAAATTTGACCATTCCCGCTACAGATGCAACCAACAACATTCATTGGTCTTATTTGCATATAAAGTTTGCTGAACCTATCAGTCTTTTTGTTTGTGATGCTGAATTGCCTGTAACAGTCAACTGGAGTAAAATTATAATAGAGTGGAGCAAGCATGTAAGAAAATGCAAGTACTGTTCCTCAGTTAATAAATGTACGTTAATAGTAAAATATCATGCTCAAGATGATATCGATTTCAAATTAGACAACATAACTATATTAAAAACTTATGTATGCTTAGGCAGTAAGTTAAAGGGGTCTGAAGTTTACTTAGTCCTTACTATAGGTCCTGCAAATGTGTTCCCAGTATTTAATGTAGTACAAAATGCTAAATTGATACTATCAAGAACCAAAAATTTCATCATGCCTAAGAAGGCTGATAAAGAGTCTATTGATGCAAATATTAAAAGTTTGATACCCTTTCTTTGTTACCCTATAACAAAAAAAGGAATTAATACTGCATTATCAAAACTAAAGAGTGTTGTTAGCGGAGATATACTATCATATTCTATAGCTGGACGTAATGAAGTTTTCAGCAATAAACTTATAAATCATAAGCATATGAACATCTTAAAGTGGTTCAATCATGTTTTAAATTTCAGATCAACAGAACTTAACTATAATCATTTATATATGGTAGAATCCACATATCCTTATCTAAGTGAATTGTTAAACAGCTTGACAACTAATGAACTTAAAAAACTGATTAAAATCACAGGTAGTTTGTTATACAACTTTCATAATGAA---
>AEO45832
ATGGATCCCATTATTAATGGAAATTCTGCTAATGTTTATCTAACCGATAGTTATTTAAAAGGTGTTATTTCTTTCTCAGAATGTAATGCTTTAGGAAGTTACATATTCAATGGTCCTTATCTCAAAAATGATTACACCAACTTAATTAGTAGACAAAATCCATTAATAGAACACATAAATCTAAAGAAATTAAATATAACACAGTCTTTAATATCTAAGTATCATAAAGGTGAAATAAAAATAGAAGAACCTACTTATTTTCAGTCATTACTTATGACATACAAGAGTATGACCTCGTCAGAACAGATTACCACCACTAATTTACTTAAAAAGATAATAAGAAGAGCTATAGAAATTAGTGATGTCAAAGTCTATGCTATATTGAATAAACTGGGGCTTAAAGAAAAAGACAAGATTAAATCCAACAATGGACAAGATGAAAACAACTCAGTTATTACAACCATAATCAAAGATGATATACTTTTAGCTGTTAAGGATAATCAATCTCATCTTAAAGCAGGCAAAAATCACTCTACAAAACAAAAAGATACTATCAAAACAACACTTTTGAAAAAATTAATGTGTTCGATGCAACATCCTCCATCATGGTTAATACATTGGTTTAATTTATACACAAAATTAAACAACATATTAACACAGTATCGATCAAATGAGGTAAAAAACCATGGTTTTATATTGATAGATAATCATACTCTCAATGGATTCCAATTTATTTTGAATCAATATGGTTGTATAGTTTATCATAAGGAACTCAAAAGAATTACTGTGACAACCTATAATCAATTCTTGACATGGAAAGATATTAGCCTTAGTAGATTAAATGTTTGTTTAATTACATGGATTAGTAACTGTTTGAACACATTAAACAAAAGCTTAGGCTTAAGATGTGGATTCAATAATGTTATCTTGACACAACTATTTCTTTATGGAGATTGTATATTAAAACTATTCCACAATGAAGGGTTCTACATAATAAAAGAGGTAGAGGGTTTTATTATGTCTCTAATTTTAAACATAACAGAAGAAGATCAATTCAGAAAACGGTTTTATAATAGTATGCTCAACAACATCACAGATGCTGCTAATAAAGCTCAGAAAAATCTGCTATCAAGAGTATGTCATACATTATTAGATAAGACAGTATCCGATAATATAATAAATGGCAGATGGATAATTCTACTAAGTAAGTTTCTTAAATTAATTAAGCTTGCAGGTGACAATAACCTTAACAATCTGAGTGAATTATATTTTTTATTCAGAATATTTGGACACCCAATGGTAGATGAAAGACAAGCCATGGATGCTGTTAAAGTTAATTGCAACGAGACCAAATTTTACTTGTTAAGCAGTTTGAGTATGTTAAGAGGTGCCTTTATATATAGAATTATAAAAGGGTTTGTAAATAATTACAACAGATGGCCTACTTTAAGGAATGCTATTGTTTTACCCTTAAGATGGTTAACTTACTATAAACTAAACACTTATCCTTCCTTATTGGAACTTACAGAAAGAGATTTGATTGTTTTATCAGGACTACGTTTCTATCGTGAGTTTCGGTTGCCTAAAAAAGTGGATCTTGAAATGATCATAAATGATAAGGCTATATCACCTCCTAAAAATTTGATATGGACTAGTTTCCCTAGAAATTATATGCCGTCACACATACAAAATTATATAGAACATGAAAAATTAAAATTTTCCGAGAGTGATAAATCAAGAAGAGTATTAGAGTACTATTTAAGAGATAACAAATTCAATGAATGTGATTTATATAACTGTGTAGTTAATCAAAGCTATCTTAACAACCCTAATCATGTGGTATCATTGACTGGCAAAGAAAGAGAACTCAGTGTAGGTAGAATGTTTGCAATGCAACCAGGAATGTTCAGACAAGTTCAAATATTAGCAGAGAAAATGATAGCTGAAAACATTTTACAATTCTTTCCTGAAAGTCTTACAAGATATGGTGATCTAGAATTACAGAAAATATTAGAATTGAAAGCGGGAATAAGTAACAAATCAAATCGTTACAATGACAATTACAACAATTACATCAGTAAGTGCTCTATCATCACAGATCTCAGCAAATTCAATCAAGCATTCCGGTATGAAACATCATGTATTTGTAGTGATGTACTGGATGAACTGCATGGTGTACAATCTCTGTTTTCCTGGTTACATTTAACTATTCCTCATGTCACAATAATATGCACATATAGGCATGCACCCCCCTATATAAGAGATCACATTGTAGATCTTAACAATGTAGATGAACAAAGTGGATTATATAGATATCATATGGGTGGTATCGAAGGGTGGTGTCAAAAACTATGGACCATAGAAGCTATATCACTATTGGATCTAATATCTCTCAAAGGGAAATTCTCAATTACTGCCTTAATTAATGGAGACAATCAATCAATAGATATAAGCAAACCAGTCAGACTCATGGAAGGTCAAACTCATGCTCAAGCAGATTATTTGCTGGCATTAAATAGTCTTAAATTGCTGTATAAAGAGTATGCAGGCATAGGCCACAAATTAAAAGGAACTGAGACTTATATATCAAGAGATATGCAATTTATGAGTAAAACAATTCAACATAACGGTGTATATTACCCAGCTAGTATAAAGAAAGTCCTAAGAGTGGGACCATGGATAAACACTATACTTGATGATTTCAAAGTGAGTCTAGAATCTATAGGTAGTTTGACACAAGAATTAGAATATAGAGGTGAAAGTCTATTATGCAGTTTAATATTTAGAAATGTGTGGTTATATAATCAAATTGCTTTACAACTAAAAAATCATGCATTATGTAACAATAAATTATATTTGGACATATTAAAGGTTCTGAAACACTTAAAAACCTTTTTTAATCTTGATAATATTGATACAGCATTAACATTGTATATGAATTTGCCCATGTTATTTGGTGGTGGTGATCCCAATTTGTTATATCGAAGTTTCTATAGAAGAACTCCTGATTTCCTCACAGAGGCTATAGTTCACTCTGTGTTCATACTTAGTTATTATACAAACCATGATTTAAAGGATAAACTTCAAGATCTGTCAGACGATAGATTGAATAAGTTCTTAACATGCATAATCACATTTGACAAAAACCCCAATGCTGAATTCGTAACATTGATGAGAGATCCTCAAGCTTTAGGATCTGAGAGGCAAGCTAAAATTACTAGCGAAATCAATAGACTGGCAGTTACTGAGGTTTTGAGCACAGCTCCAAACAAAATATTCTCCAAAAGTGCACAACACTATACCACTACAGAGATAGATCTAAATGATATTATGCAAAATATAGAACCTACATATCCTCATGGGCTAAGAGTTGTTTATGAAAGTTTACCCTTTTATAAAGCAGAGAAAATAGTAAATCTTATATCCGGTACAAAATCTATAACTAACATACTGGAAAAGACTTCTGCCATAGACTTAACAGATATTGATAGAGCCACTGAGATGATGAGGAAAAACATAACTTTGCTCATAAGGATATTTCCATTAGATTGTAACAGAGATAAAAGAGAAATATTGAGTATGGAAAACCTAAGTATTACTGAATTAAGCAAATATGTTAGAGAAAGATCTTGGTCTTTATCCAATATAGTTGGTGTTACATCACCCAGTATCATGTATACAATGGACATCAAATATACAACAAGCACTATAGCTAGTGGCATAATCATAGAGAAATATAATGTCAACAGTTTAACACGTGGTGAGAGAGGACCCACTAAACCATGGGTTGGTTCATCTACACAAGAGAAAAAAACAATGCCAGTTTATAATAGACAAGTTTTAACCAAAAAACAGAGAGATCAAATTGATCTATTAGCAAAATTGGATTGGGTGTATGCATCTATAGATAACAAGGATGAATTCATGGAAGAACTCAGCATAGGAACTCTTGGGTTAACATATGAGAAAGCCAAAAAATTATTTCCACAATATTTAAGTGTTAACTATTTGCATCGCCTTACAGTCAGTAGTAGACCATGTGAATTCCCTGCATCAATACCAGCTTATAGAACTACAAATTATCACTTTGATACTAGCCCTATTAATCGCATATTAACAGAAAAGTATGGTGATGAAGATATTGATATAGTATTCCAAAACTGTATAAGTTTTGGCCTTAGCTTAATGTCAGTAGTAGAGCAATTTACCAATGTATGTCCTAACAGAATTATCCTCATACCCAAGCTTAATGAGATACATTTGATGAAACCTCCCATATTCACAGGTGATGTTGATATTCACAAGTTAAAACAAGTGATCCAAAAACAGCATATGTTTTTACCAGACAAAATAAGTTTGACTCAATATGTGGAATTATTCTTAAGTAATAAAACACTCAAATCTGGATCTCATGTTAATTCTAATTTAATATTGGCACATAAGATATCTGACTATTTTCATAATACTTACATTTTAAGTACTAATTTAGCTGGACATTGGATTCTGATTATACAACTTATGAAAGATTCTAAAGGTATTTTTGAAAAAGATTGGGGAGAGGGATATATAACTGATCATATGTTCATTAATTTGAAAGTTTTCTTCAATGCTTATAAGACCTATCTCTTGTGTTTTCATAAAGGTTATGGCAGAGCAAAGCTGGAGTGTGATATGAATACTTCAGATCTCCTATGTGTATTGGAATTAATAGACAGTAGTTATTGGAAGTCTATGTCTAAGGTATTTTTAGAACAAAAAGTTATCAAATACATTCTCAGCCAGGATGCAAGTTTACATAGAGTAAAAGGATGTCATAGCTTCAAACTATGGTTTCTTAAACGTCTTAATGTAGCAGAATTCACAGTTTGCCCTTGGGTTGTTAACATAGATTATCATCCAACACATATGAAAGCAATATTAACTTATATAGATCTTGTTAGAATGGGATTGATAAATATAGATAGAATATACATTAAAAATAAACACAAATTCAATGATGAATTTTATACCTCTAATCTCTTTTACATTAATTATAACTTCTCAGATAATACTCATTTATTAACTAAACATATAAGGATTGCTAATTCTGAATTAGAAAATAATTACAACAAATTATATCATCCTACACCTGAAACTCTAGAAAATATACTAACCAATCCGGTTAAATGTGATGACAAAAAGACACTGAATGACTATTGTATAGGTAAAAATGTTGACTCAATAATGTTACCATTGTTATCTAATAAGAAGCTTATTAAATCGTCTACAATG---ATTAGAACCAATTACAGCAAACAAGATTTGTATAATTTATTTCCTACGGTTGTGATTGATAAAATTATTGATCATTCAGGTAATACAGCCAAATCTAACCAACTTTACACTACTACTTCTCATCAAATATCTTTAGTACACAATAGCACATCACTTTATTGCATGCTTCCTTGGCATCACATTAATAGATTCAATTTTGTGTTTAGTTCTACAGGTTGTAAAATTAGTATAGAGTATATTTTAAAAGACCTTAAAATTAAAGATCCTAATTGTATAGCATTCATAGGTGAAGGAGCAGGGAATTTATTATTGCGTACAGTAGTGGAACTTCATCCTGATATAAGATATATTTACAGAAGTCTGAAAGATTGCAATGATCATAGTTTACCTATTGAGTTTTTAAGGCTGTACAATGGACATATCAACATTGATTATGGTGAAAATTTGACCATTCCCGCTACAGATGCAACCAACAACATTCATTGGTCTTATTTGCATATAAAGTTTGCTGAACCTATCAGTCTTTTTGTTTGTGATGCTGAATTGCCTGTAACAGTCAACTGGAGTAAAATTATAATAGAGTGGAGCAAGCATGTAAGAAAATGCAAGTACTGTTCCTCAGTTAATAAATGTACGTTAATAGTAAAATATCATGCTCAAGATGATATCGATTTCAAATTAGACAACATAACTATATTAAAAACTTATGTATGCTTAGGCAGTAAGTTAAAGGGGTCTGAAGTTTACTTAGTCCTTACTATAGGTCCTGCAAATGTGTTCCCAGTATTTAATGTAGTACAAAATGCTAAATTGATACTATCAAGAACCAAAAATTTCATCATGCCTAAGAAGGCTGATAAAGAGTCTATTGATGCAAATATTAAAAGTTTGATACCCTTTCTTTGTTACCCTATAACAAAAAAAGGAATTAATACTGCATTATCAAAACTAAAGAGTGTTGTTAGCGGAGATATACTATCATATTCTATAGCTGGACGTAATGAAGTTTTCAGCAATAAACTTATAAATCATAAGCATATGAACATCTTAAAGTGGTTCAATCATGTTTTAAATTTCAGATCAACAGAACTTAACTATAATCATTTATATATGGTAGAATCCACATATCCTTATCTAAGTGAATTGTTAAACAGCTTGACAACTAATGAACTTAAAAAACTGATTAAAATCACAGGTAGTTTGTTATACAACTTTCATAATGAA---
>AEO45931
ATGGATCCCATTATTAGTGGAAATTCTGCTAATGTTTATCTAACTGATAGTTATTTAAAAGGTGTTATTTCTTTCTCAGAATGTAATGCCTTAGGAAGTTACATATTCAATGGTCCTTATCTCAAAAATGATTATACAAACTTAATTAGTAGACAAAATCCATTAATAGAACACATAAATCTAAAGAAACTAAATATAACACAGTCCTTAATATCTAAGTATCATAAAGGTGAAATAAAAATAGAAGAACCTACTTACTTTCAGTCATTACTTATGACATACAAGAGTATGACCTCGTCAGAACAGATTACTACTACTAATTTACTTAAAAAGATAATAAGAAGAGCTATAGAAATCAGTGATGTCAAAGTCTATGCTATATTGAATAAACTGGGGCTCAAAGAAAAGGACAAGATTAAATCCAACAATGGACAAGATGAAGACAACTCAGTTATTACTACCATAATCAAAGATGATATACTTTTAGCTGTCAAGGATAATCAATCTCATCTTAAAGCAGACAAAAGTCACTCCACAAAACAAAAAGATACAATCAAAACAACACTCTTGAAGAAATTAATGTGTTCGATGCAACATCCTCCATCATGGTTAATACATTGGTTTAATTTATACACAAAATTAAATAGCATATTAACACAGTATCGATCTAGTGAGGTAAAAAACCATGGTTTTATATTGATAGATAATCATACTCTTAATGGATTCCAATTTATTTTGAATCAATATGGTTGTATAGTTTATCATAAGGAACTCAAAAGAATTACTATGACAACTTATAATCAATTCTTGACATGGAAAGATATTAGCCTTAGTAGATTAAATGTTTGTTTGATTACATGGATTAGTAACTGTTTGAACACATTAAACAAAAGCTTAGGCTTAAGATGTGGATTCAATAATGTTATCTTGACACAATTATTCCATTATGGAGACTGTATACTAAAACTATTCCACAATGAGGGGTTCTACATAATAAAAGAGGTAGAGGGATTTATTATGTCTCTAATTTTAAATATAACAGAAGAAGATCAATTCAGAAAACGGTTTTATAATAGCATGCTCAACAACATCACAGATGCTGCTAATAAAGCTCAGAAAAATCTGCTATCAAGAGTATGTCATACATTATTAGATAAGACAGTATCCGATAATATAATAAATGGCAGATGGATAATTCTATTGAGTAAGTTCCTTAAATTAATTAAGCTTGCAGGTGACAATAACCTTAACAATCTGAGTGAATTATATTTTTTGTTCAGAATATTTGGACACCCAATGGTAGATGAAAGACAAGCCATGGATGCTGTTAAAGTTAATTGCAACGAGACCAAATTTTACTTGTTAAGCAGTTTGAGTATGTTAAGAGGTGCCTTTATATATAGAATTATAAAAGGGTTTGTAAATAATTACAACAGATGGCCTACTTTAAGAAATGCCATTGTTTTACCCTTAAGATGGTTAACTTACTACAAACTAAACACTTATCCTTCCTTGTTGGAACTTACAGAAAGAGATTTGATTGTTCTATCAGGACTACGTTTCTATCGAGAGTTTCGGTTGCCTAAAAAAGTGGATCTTGAAATGATCATAAATGATAAAGCTATATCACCTCCTAAAAATTTAATATGGACTAGTTTCCCTAGAAATTATATGCCGTCACACATACAAAATTATATAGAACATGAAAAATTAAAATTCTCTGAGAGTGATAAATCTAGAAGAGTATTAGAGTACTATCTAAGAGATAACAAATTCAATGAATGTGATTTATACAACTGTGTAGTTAATCAAAGTTATCTTAACAACCCTAATCATGTGGTATCATTGACAGGCAAAGAAAGAGAACTCAGTGTAGGTAGAATGTTTGCAATGCAACCAGGAATGTTCAGACAAGTTCAAATATTAGCAGAGAAAATGATAGCTGAAAACATATTACAATTTTTCCCTGAAAGTCTTACAAGATATGGTGATCTAGAACTACAGAAAATATTAGAATTGAAAGCAGGAATAAGTAACAAATCAAATCGTTACAATGATAATTACAACAATTACATTAGTAAGTGTTCTATCATCACAGATCTCAGCAAATTCAATCAAGCATTTCGATATGAAACATCATGTATTTGTAGTGATGTACTGGATGAACTGCATGGTGTACAATCTCTATTTTCCTGGTTACATTTAACTATTCCTCATGTCACAATAATATGCACATATAGGCATGCACCCCCCTATATAAAGGATCCTATTGTAGATCTTAACAATGTAGATGAGCAAAGTGGATTATATAGATATCATATGGGTGGTATCGAAGGGTGGTGTCAAAAACTATGGACCATAGAAGCTATATCATTATTAGATCTAATATCTCTCAAAGGGAAATTCTCAATTACTGCTTTAATTAATGGTGACAATCAATCAATAGATATAAGTAAACCAGTCAGACTCATGGAAGGTCAAACTCATGCTCAAGCAGATTATTTGCTAGCATTAAATAGTCTTAAATTACTGTATAAAGAGTATGCAGGAATAGGCCATAAATTAAAAGGAACTGAGACTTATATATCAAGAGATATGCAATTTATGAGTAAAACGATCCAACATAACGGTGTATATTACCCAGCTAGTATAAAGAAAGTCCTAAGAGTGGGACCGTGGATAAACACTATACTTGATGACTTCAAAGTGAGTCTAGAATCCATAGGTAGTTTGACACAAGAATTAGAATATAGAGGTGAAAGTCTATTATGCAGTTTAATATTTAGAAATGTATGGTTATATAATCAAATTGCATTACAATTAAAAAATCATGCATTATGTAACAACAAATTATATTTAGACATATTAAAGGTTCTAAAACACTTAAAAACCTTTTTTAATCTTGATAATATTGATACAGCATTAACATTGTATATGAATTTGCCCATGTTATTTGGTGGTGGTGATCCCAACTTGTTATATCGAAGTTTCTATAGAAGAACTCCTGATTTCCTCACAGAGGCTATAGTTCACTCTGTGTTCATACTTAGTTATTATACAAACCATGATTTAAAAGATAAACTTCAAGATCTGTCAGATGATAGATTGAATAAGTTCTTAACATGCATAATCACGTTTGACAAAAACCCTAATGCTGAATTCGTTACATTGATGAGAGATCCTCAAGCTTTAGGATCTGAGAGGCAAGCTAAAATTACTAGCGAAATCAATAGACTGGCAGTTACTGAGGTTTTGAGCACAGCTCCAAACAAAATATTCTCCAAGAGTGCACAACACTATACCACTACAGAGATAGATCTTAATGATATTATGCAAAATATAGAACCTACATATCCTCACGGGCTAAGAGTTGTTTATGAAAGTTTACCCTTTTATAAAGCAGAGAAAATAGTAAATCTTATATCCGGTACAAAATCTATAACTAACATACTAGAAAAGACTTCTGCCATAGACTTAACAGATATTGATAGAGCTACTGAGATGATGAGGAAAAACATAACTTTGCTTATAAGGTTATTACCATTAGATTGTAACAGAGATAAAAGAGAAATATTGAGTATGGAAAACCTAAGTATTACTGAATTAAGCAAATATGTCAGAGAAAGATCTTGGTCTTTATCCAATATAGTTGGTGTTACATCACCCAGTATCATGTATACAATGGACATCAAATATACAACAAGCACTATAGCTAGTGGCATAATCATAGAGAAATATAATGTCAACAGTTTAACACGTGGTGAGAGAGGACCCACTAAACCATGGGTTGGTTCATCTACACAAGAGAAAAAAACAATGCCAGTTTATAATAGACAAGTTTTAACCAAAAAACAGAGAGATCAAATAGATCTATTAGCAAAATTAGATTGGGTGTATGCATCTATAGATAACAAGGATGAATTTATGGAGGAACTTAGCATAGGAACTCTTGGGTTAACATATGAGAAGGCCAAAAAATTATTTCCACAATATTTAAGTGTTAACTATTTGCATCGTCTTACAGTCAGTAGTAGACCATGTGAATTCCCTGCATCTATACCAGCTTATAGAACTACAAATTATCACTTTGATACTAGCCCTATTAATCGCATATTAACAGAAAAGTATGGTGATGAAGATATTGATATAGTATTCCAAAACTGTATAAGCTTTGGCCTTAGCTTAATGTCAGTAGTAGAACAATTTACTAATGCATGTCCTAACAGAATTATTCTCATACCCAAGCTTAATGAGATACATTTGATGAAACCTCCCATATTCACAGGTGATGTTGATATTCATAAGTTAAAACAAGTGATACAAAAACAGCATATGTTTTTGCCAGACAAAATAAGTTTGACTCAATATGTGGAATTATTCTTAAGTAATAAAACACTCAAATCTGGATCTAATGTTAATTCTAATTTAATATTGGCGCATAAGATATCTGACTATTTTCATAATACTTACATTTTAAGTACTAATTTAGCTGGACATTGGATTCTTATTATACAACTTATGAAAGATTCTAAGGGTATTTTTGAAAAAGATTGGGGAGAGGGATATATAACTGATCATATGTTCATTAATTTGAAAGTTTTCTTCAATGCTTATAAGACATATCTCTTGTGTTTTCATAAAGGTTACAGCAGAGCAAAGCTGGAGTGTGATATGAATACTTCAGATCTCCTATGTGTATTGGAATTAATAGACAGTAGTTATTGGAAGTCTATGTCTAAGGTGTTTTTAGAACAAAAAGTTATCAAATACATTCTTAGCCAGGATTCAAGTTTACATAGAGTAAAAGGATGTCATAGCTTCAAACTGTGGTTTCTTAAACGTCTTAATGTAGCAGAATTCACAGTTTGCCCTTGGGTTGTTAACATAGATTATCATCCTACACATATGAAAGCAATATTAACTTATATAGATCTTGTTAGAATGGGATTGATAAATATAGATAGAATATACATTAAAAATAAACACAAATTCAATGATGAATTTTATACTTCTAATCTTTTCTACATTAATTATAACTTCTCAGATAATACTCATCTATTAACTAAACATATAAGGATTGCTAATTCTGAATTAGAATGTAATTACAACAAATTATATCATCCTACACCAGAAACCCTAGAAAATATACTAACCAATCCAGTTAAAAGTAATGATAAAAAGACACTGAATGACTATTGTATAGGTAAAAATGTTGACTCAATAATGTTACCATCGCTATCTAACAAGAAACTTATTAAATCGTCTACAATG---ATTAGAACCAATTACAGCAGACAAGATTTGTATAATTTATTTCCTACGGTTGTGATTGATAAAATTATAGATCATTCAGGTAATACAGCCAAATCTAACCAACTTTACACCACTACTTCTCATCAAATTTCTTTAGTGCACAATAGCACATCACTTTATTGCATGCTTCCTTGGCATCATATTAATAGATTCAATTTTGTATTTAGTTCTACAGGTTGTAAAATTAGTATAGAGTATATTTTAAAGGACCTTAAAATTAAGGATCCTAATTGTATAGCATTTATAGGTGAAGGAGCAGGGAATTTATTATTGCGTACAGTAGTGGAACTTCATCCTGATATAAGATATATTTACAGAAGTCTGAAAGATTGCAATGATCATAGTTTACCAATTGAGTTTTTAAGGCTGTACAATGGACATATCAACATTGATTATGGTGAAAATTTGACCATTCCTGCTACAGATGCAACCAACAACATTCATTGGTCTTATTTACATATAAAGTTTGCTGAACCTATCAGTCTTTTTGTCTGTGATGCTGAATTGCCTGTAACAGTCAACTGGAGTAAGATTATAATAGAGTGGAGCAAGCATGTAAGAAAATGCAAGTACTGTTCTTCAGTTAATAAATGTACGTTAATAGTAAAGTATCATGCTCAAGATGATATCAATTTCAAATTAGACAACATAACTATATTAAAAACTTATGTATGCTTAGGCAGTAAGTTAAAGGGATCTGAAGTTTACTTAGTCCTTACAATAGGTCCTGCAAATGTGTTCCCAGTGTTTAATGTAGTACAAAATGCTAAATTGATACTATCAAGAACCAAAAATTTCATCATGCCTAAGAAGGCTGATAAAGAGTCTATTGATGCAAATATTAAGAGTTTGATACCCTTTCTTTGTTACCCTATAACAAAAAAAGGAATTAATACTGCATTGTCTAAATTAAAGAGTGTTGTTAGTGGAGATATACTATCATATTCTATAGCTGGACGTAATGAAGTTTTCAGCAATAAACTTATAAATCATAAGCATATGAACATCTTAAAGTGGTTCAATCATGTTTTAAATTTCAGATCAACAGAATTAAACTATAATCATTTATATATGGTAGAGTCTACATATCCTCATCTAAGTGAATTGTTAAACAGCTTGACAACCAATGAACTTAAAAAACTGATTAAAATCACAGGTAGTTTGTTATACAACTTTAATAATGAA---
>AFM55390
ATGGATCCCATTATTAGTGGAAATTCTGCTAATGTTTATCTAACTGATAGTTATTTAAAAGGTGTTATTTCTTTCTCAGAATGTAACGCCTTAGGAAGTTACATATTCAATGGTCCTTATCTCAAAAATGATTATACCAACTTAATTAGTAGACAAAATCCATTAATAGAACACATAAATCTAAAGAAACTAAATATAACACAGTCCTTAATATCTAAGTATCATAAAGGTGAAATAAAAATAGAAGAACCTACTTACTTTCAGTCATTACTTATGACATACAAGAGTATGACCTCGTCAGAACAGACTACTACTACTAATTTACTTAAAAAGATAATAAGAAGAGCTATAGAAATCAGTGATGTCAAAGTCTATGCTATATTGAATAAACTGGGGCTCAAAGAAAAAGACAAGATTAAATCCAATAATGGACAAGATGAAGACAACTCAGTTATTACTACCATAATCAAAGATGATATACTTTTAGCTGTCAAGGATAATCAATCTCATCTTAAAGCAGACAAAAATCAATCCACAAAACAAAAAGATACAATCAAAACAACACTTTTGAAGAAATTAATGTGTTCGATGCAACATCCTCCATCATGGTTAATACATTGGTTTAATTTATACACAAAATTAAACAGCATATTAACACAGTATCGATCTAGTGAGGTAAAAAACCATGGTTTTATATTGATAGATAATCATACTCTTAGTGGATTCCAATTTATTTTGAATCAATATGGTTGTATAGTTTATCATAAGGAACTCAAAAGAATTACTGTGACAACTTATAATCAATTCTTGACATGGAAAGATATTAGCCTTAGTAGATTAAATGTTTGTTTAATTACATGGATTAGTAACTGTTTGAACACATTAAACAAAAGCTTAGGCTTAAGATGTGGATTCAATAATGTTATCTTGACACAATTATTCCTTTATGGAGATTGTATACTAAAACTATTCCACAATGAGGGGTTCTACATAATAAAAGAGGTAGAGGGATTTATTATGTCTCTAATTTTAAATATAACAGAAGAAGATCAATTCAGAAAACGGTTTTATAATAGTATGCTCAACAACATCACAGATGCCGCTAATAAAGCTCAGAAAAATCTGCTATCAAGAGTATGTCATACATTATTAGATAAGACAATATCAGATAATATAATAAATGGCAGATGGATAATTCTATTGAGTAAGTTCCTTAAATTAATTAAGCTTGCAGGTGACAATAACCTCAACAACCTGAGTGAATTATATTTTTTGTTCAGAATATTTGGACACCCAATGGTAGATGAAAGACAAGCCATGGATGCTGTTAAAGTTAATTGCAACGAGACCAAATTTTACTTGTTAAGTAGTTTGAGTATGTTAAGAGGAGCTTTTATATATAGAATTATAAAAGGGTTTGTAAATAATTACAACAGATGGCCTACTTTAAGAAATGCCATTGTTTTACCCTTAAGATGGTTAACTTACTATAAACTAAACACTTATCCTTCCTTGTTGGAACTTACAGAAAGGGATTTGATTGTTCTATCAGGACTACGTTTCTATCGAGAGTTTCGGTTGCCTAAAAAAGTGGATCTTGAAATGATCATAAATGATAAGGCTATATCACCTCCTAAAAATTTAATATGGACTAGTTTCCCTAAAAATTATATGCCGTCACACATACAAAATTATATAGAACATGAAAAATTAAAATTCTCTGATAGTGATAAATCAAGAAGAGTATTAGAGTATTATTTAAGAGATAACAAATTCAATGAATGTGATTTATACAACTGTGTAGTTAATCAAAGTTATCTTAACAACCCGAATCATGTGGTATCATTGACAGGCAAAGAAAGAGAACTCAGTGTAGGTAGAATGTTTGCAATGCAACCAGGAATGTTCAGACAAGTTCAAATATTAGCAGAGAAAATGATAGCTGAAAACATATTACAATTTTTCCCTGAAAGTCTTACAAGATATGGTGATCTAGAACTACAGAAAATATTAGAATTGAAAGCAGGAATAAGTAACAAATCAAATCGTTACAATGATAATTACAACAATTACATTAGTAAGTGCTCTATCATCACTGATCTCAGCAAATTCAATCAAGCATTCCGATATGAAACATCATGTATTTGTAGCGATGTACTGGATGAACTGCATGGTGTACAATCTCTATTTTCCTGGTTACATTTAACTATTCCTCATGTCACAATAATATGCACATATAGGCATGCACCCCCCTATATAAAGGATCATATTGTAGATCTTAACAATGTAGATGAGCAAAGTGGATTATATAGATATCATATGGGTGGTATCGAAGGGTGGTGTCAAAAACTATGGACCATAGAAGCTATATCACTATTAGATCTAATATCTCTCAAAGGGAAATTCTCAATTACTGCTTTAATTAATGGTGACAATCAATCAATAGATATAAGTAAACCAGTCAGACTCATGGAAGGTCAAACTCATGCTCAAGCAGATTATTTGCTAGCATTAAATAGTCTTAAATTACTGTATAAAGAGTATGCAGGAATAGGCCACAAATTAAAAGGAACTGAGACTTATATATCGAGAGATATGCAATTTATGAGTAAAACGATCCAACATAACGGTGTATATTACCCAGCTAGTATAAAGAAAGTCCTAAGAGTGGGACCATGGATAAACACTATACTTGATGACTTCAAAGTGAGTCTAGAATCTATAGGTAGTTTGACACAAGAATTAGAATATAGAGGTGAAAGTCTATTATGCAGTTTAATATTTAGAAATGTATGGTTATATAATCAAATTGCATTACAACTTAAAAATCATGCATTATGTAACAACAAATTATATTTGGACATATTAAAAGTTCTAAAACACTTAAAAACCTTTTTTAATCTTGATAACATTGATACAGCATTAACATTGTATATGAATTTGCCCATGTTATTTGGTGGTGGTGATCCCAACTTGTTATACCGAAGTTTCTATAGAAGAACTCCTGATTTCCTCACAGAGGCTATAGTTCACTCTGTGTTCATACTTAGTTATTATACAAACCATGATTTAAAAGATAAACTTCAAGATCTGTCAGATGATAGATTGAATAAGTTCTTAACATGCATAATCACGTTTGACAAAAACCCCAATGCTGAATTCGTTACATTGATGAGAGATCCTCAAGCTTTAGGATCTGAGAGGCAAGCTAAAATTACTAGCGAAATCAATAGACTGGCAGTTACCGAGGTTTTGAGCACAGCTCCAAACAAAATATTCTCCAAAAGTGCACAACACTATACCACTACAGAGATAGATCTTAATGATATTATGCAAAATATAGAACCTACATATCCTCACGGGCTAAGAGTTGTTTATGAAAGTTTACCCTTTTATAAAGCAGAGAAAATAGTAAATCTTATATCCGGTACAAAATCTATAACTAACATATTGGAAAAGACTTCTGCTATAGACTTAACAGATATTGATAGAGCCACTGAGATGATGAGGAAAAACATAACTTTGCTTATAAGGATATTACCATTAGATTGTAACAGAGATAAAAGAGAAATATTGAGTATGGAAAACCTAAGTATTACTGAATTAAGCAAATACGTTAGAGAAAGATCTTGGTCTTTATCCAATATAGTTGGTGTTACATCACCCAGTATCATGTATACAATGGACATAAAATATACAACAAGCACTATAGCTAGTGGCATAATCATAGAGAAATATAATGTCAACAGTTTAACACGTGGTGAGAGAGGACCCACTAAACCATGGGTTGGTTCATCTACACAAGAGAAAAAGACAATGCCAGTTTATAATAGACAAGTTTTAACCAAAAAACAGAGAGATCAAATAGATCTGTTAGCAAAATTGGATTGGGTGTATGCATCTATAGATAACAAGGATGAATTTATGGAGGAACTTAGCATAGGAACTCTTGGGTTAACATATGAGAAGGCCAAAAAATTATTTCCACAATATTTAAGTGTTAACTATTTGCATCGTCTTACAGTCAGTAGTAGACCATGTGAATTCCCTGCATCTATACCAGCTTATAGAACTACAAATTATCACTTTGATACTAGCCCTATTAATCGCATATTAACTGAAAAGTATGGTGATGAAGATATTGATATAGTATTCCAAAACTGTATAAGCTTTGGCCTTAGCTTAATGTCAGTAGTAGAACAATTTACTAATGTATGTCCTAACAGAATTATACTCATACCCAAGCTTAATGAGATACATTTGATGAAACCTCCCATATTCACAGGTGATGTTGATATTCACAAGTTAAAACAAGTGATACAAAAACAACATATGTTTTTACCAGACAAAATAAGTTTGACTCAATATGTGGAATTATTCTTAAGTAATAAAACACTCAAATCTGGATCTAATGTTAATTCTAATTTAATATTGGCGCATAAGATATCTGACTATTTTCATAATACTTACATTTTAAGTACTAATTTAGCTGGACATTGGATTCTTATTATACAACTCATGAAAGATTCTAAGGGTATTTTTGAAAAAGATTGGGGAGAAGGATATATAACTGATCATATGTTCATTAATTTGAAAGTTTTCTTCAATGCTTATAAGACATATCTCTTGTGTTTTCATAAAGGTTACGGCAGAGCAAAGCTGGAGTGTGATATGAATACTTCAGATCTCCTATGTGTATTGGAATTAATAGACAGTAGTTATTGGAAGTCTATGTCTAAGGTGTTTTTAGAACAAAAAGTTATCAAATACATTCTTAGCCAGGATGCAAGTTTACATAGAGTAAAAGGATGTCATAGCTTCAAACTATGGTTTCTTAAACGTCTTAATGTGGCAGAATTCACAGTTTGCCCTTGGGTTGTTAACATAGATTATCATCCAACACATATGAAAGCAATATTAACTTATATTGATCTTGTTAGAATGGGATTGATAAATATAGATAGAATATACATTAAAAATAAACACAAGTTCAATGATGAATTTTATACTTCTAATCTTTTTTACATTAATTATAACTTCTCAGATAATACTCATCTATTAACTAAACATATAAGGATTGCTAATTCTGAATTAGAAAGTAATTACAACAAATTATATCATCCTACACCAGAAACCCTAGAAAATATACTAACCAATCCGGTTAAAAGTAATGATAAAAAGACACTGAGTGACTATTGTATAGGTAAAAATGTTGACTCAATAATGTTACCATCGTTATCTAATAAGAAGCTTATTAAATCGTCTACAATG---ATTAGAACCAATTACAGCAGACAAGATTTGTATAATTTATTTCCTACAGTTGTGATTGATAAAATTATAGATCATTCAGGTAATACAGCCAAATCTAACCAACTTTACACTACTACTTCTCATCAAATATCCTTAGTGCACAATAGCACATCACTTTATTGCATGCTTCCTTGGCATCATATTAATAGATTCAATTTTGTATTTAGTTCTACAGGTTGTAAAATTAGTATAGAGTATATTTTAAAAGATCTTAAAATTAAGGATCCTAATTGTATAGCATTCATAGGTGAAGGAGCAGGGAATTTATTATTGCGTACAGTAGTGGAACTTCATCCTGATATAAGATATATTTACAGAAGTCTGAAAGATTGCAATGATCATAGTTTACCAATTGAGTTTTTAAGGCTGTACAATGGGCATATCAACATTGATTATGGTGAAAATTTGACCATTCCTGCTACAGATGCAACCAACAACATTCATTGGTCTTATTTACATATAAAGTTTGCTGAACCTATCAGTCTTTTTGTCTGTGATGCTGAATTGCCTGTAACAGTCAACTGGAGTAAGATTATAATAGAGTGGAGCAAGCATGTAAGAAAATGCAAGTACTGTTCTTCAGTTAATAAATGTACATTAATAGTAAAATATCATGCTCAAGATGATATCGATTTCAAATTAGACAACATAACTATATTAAAAACTTATGTATGCTTAGGCAGTAAGTTAAAGGGATCTGAAGTTTACTTAGTCCTTACAATAGGTCCTGCAAATGTGTTCCCAGTATTTAATGTAGTACAAAATGCTAAATTGATACTATCAAGAACCAAAAATTTCATCATGCCTAAAAAAGCTGATAAAGAGTCTATTGATGCAAATATTAAGAGTTTGATACCCTTTCTTTGTTACCCTATAACAAAAAAAGGAATTAATACTGCATTGTCTAAATTAAAGAGTGTTGTTAGTGGAGATATACTATCATATTCTATAGCTGGACGTAATGAAGTTTTCAGCAATAAACTTATAAATCATAAGCATATGAACATCTTAAAGTGGTTCAATCATGTTTTAAATTTCAGATCAACAGAATTAAACTATAATCATTTATATATGGTAGAATCTACTTATCCTCATCTAAGTGAATTGTTAAACAGCTTGACAACCAATGAACTTAAAAAACTGATTAAAATCACAGGTAGTTTGTTATACAACTTTAATAATGAA---
>AFM55258
ATGGATCCCATTATTAATGGAAATTCTGCTAATGTTTATCTAACCGATAGTTATTTAAAAGGTGTTATTTCTTTCTCAGAATGTAATGCTTTAGGAAGTTACATATTCAATGGTCCTTATCTCAAAAATGATTACACCAACTTAATTAGTAGACAAAATCCATTAATAGAACACATAAATCTAAAGAAATTAAATATAACACAGTCTTTAATATCTAAGTATCATAAAGGTGAAATAAAAATAGAAGAACCTACTTATTTTCAGTCATTACTTATGACATACAAGAGTATGACCTCGTCAGAACAGATTACTACCACTAATTTACTTAAAAAGATAATAAGAAGAGCTATAGAAATTAGTGATGTCAAAGTCTATGCTATATTGAATAAACTGGGGCTTAAAGAAAAAGACAAGATTAAATCTAACAATGGACAAGATGAAAACAACTCAGTTATTACAACCATAATCAAAGATGATATACTTTTAGCTGTTAAGGATAATCAATCTCATCTTAAAGCAGGCAAAAATCACTCTACAAAACAAAAAGATACTATCAAAACAACACTCTTGAAAAAATTAATGTGTTCGATGCAACATCCTCCATCATGGTTAATACATTGGTTTAACTTATACACAAAATTAAACAACATATTAACACAGTATCGATCAAATGAGGTAAAAAACCATGGTTTTATATTGATAGATAATCACACTCTCAATGGATTCCAATTTATTTTGAATCAATATGGTTGTATAGTTTATCATAAGGAACTCAAAAGAATTACTGTGACAACCTATAATCAATTCTTGACATGGAAAGATATTAGCCTTAGTAGATTAAATGTTTGTTTAATTACATGGATTAGTAACTGTTTGAACACATTAAACAAAAGCTTAGGCTTAAGATGTGGATTCAATAATGTTATCTTGACACAACTATTCCTTTATGGAGATTGTATATTAAAACTATTCCACAATGAAGGGTTCTACATAATAAAAGAGGTAGAGGGTTTTATTATGTCTCTAATTTTAAACATAACAGAAGAAGATCAATTCAGAAAACGGTTTTATAATAGTATGCTCAACAACATCACAGATGCTGCTAATAAAGCTCAGAAAAATCTGCTATCAAGAGTATGTCATACATTATTAGATAAGACAGTATCCGATAATATAATAAATGGCAGATGGATAATTCTATTAAGTAAGTTTCTTAAATTAATTAAGCTTGCAGGTGACAATAACCTTAACAATCTAAGTGAATTATATTTTTTATTCAGAATATTTGGACACCCAATGGTAGATGAAAGACAAGCCATGGATGCTGTTAAAGTTAATTGCAACGAGACCAAATTTTACTTGTTAAGCAGTTTGAGTATGTTAAGAGGCGCCTTTATATATAGAATTATAAAAGGGTTTGTAAATAATTACAACAGATGGCCTACTTTAAGGAATGCTATTGTTTTACCCTTAAGATGGTTAACTTACTATAAACTAAACACTTATCCTTCCTTATTGGAACTTACAGAAAGAGATTTGATTGTTTTATCAGGACTACGTTTCTATCGTGAGTTTCGGTTGCCTAAAAAAGTGGATCTTGAAATGATCATAAATGATAAGGCTATATCACCTCCTAAAAATTTGATATGGACTAGTTTCCCTAGAAATTATATGCCGTCACACATACAAAATTATATAGAACATGAAAAATTAAAATTTTCCGAGAGTGATAAATCAAGAAGAGTATTAGAGTACTATTTAAGAGATAACAAATTCAATGAATGTGATTTATATAACTGTGTAGTTAATCAAAGCTATCTTAACAATCCTAATCATGTGGTATCATTGACTGGCAAAGAAAGAGAACTCAGTGTAGGTAGAATGTTTGCAATGCAACCAGGAATGTTCAGACAAGTTCAAATATTAGCAGAGAAAATGATAGCTGAAAACATTTTACAATTCTTTCCTGAAAGTCTTACAAGATATGGTGATCTAGAATTACAGAAAATATTAGAATTGAAAGCGGGAATAAGTAACAAATCAAATCGTTACAATGACAATTACAACAATTACATCAGTAAGTGCTCTATCATCACAGATCTCAGCAAATTCAATCAAGCATTCCGGTATGAAACATCATGTATTTGTAGTGATGTACTGGATGAACTGCATGGTGTACAATCTCTATTTTCCTGGTTACATTTAACTATTCCTCATGTCACAATAATATGCACATATAGGCATGCACCCCCCTATATAAGAGATCACATTGTAGATCTTAACAATGTAGATGAACAAAGTGGATTATATAGATATCATATGGGTGGTATCGAAGGGTGGTGTCAAAAACTATGGACCATAGAAGCTATATCACTATTGGATCTAATATCTCTCAAAGGGAAATTCTCAATTACTGCCTTAATTAATGGTGACAATCAATCAATAGATATAAGCAAACCAGTCAGACTCATGGAAGGTCAAACTCATGCTCAAGCAGATTATTTGCTAGCATTAAATAGTCTTAAATTGCTGTATAAAGAGTATGCAGGCATAGGCCACAAATTAAAAGGAACTGAGACTTATATATCAAGAGATATGCAATTTATGAGTAAAACAATTCAACATAACGGTGTATATTACCCAGCTAGTATAAAGAAAGTCCTAAGAGTGGGACCATGGATAAACACTATACTTGATGATTTCAAAGTGAGTCTAGAATCTATAGGTAGTTTGACACAAGAATTAGAATATAGAGGTGAAAGTCTATTATGCAGTTTAATATTTAGAAATGTGTGGTTATATAATCAAATTGCTCTACAACTAAAAAATCATGCATTATGTAACAATAAATTATATTTGGACATATTAAAGGTTCTGAAACACTTAAAAACCTTTTTTAATCTTGATAATATTGATACAGCATTAACATTGTATATGAATTTGCCCATGTTATTTGGTGGTGGTGATCCCAACTTGTTATATCGAAGTTTCTATAGAAGAACACCTGATTTCCTCACAGAGGCTATAGTTCACTCTGTGTTCATACTTAGTTATTATACAAACCATGATTTAAAGGATAAACTTCAAGATCTGTCAGACGATAGATTGAATAAGTTCTTAACATGCATAATCACATTTGACAAAAACCCTAATGCTGAATTCGTAACATTGATGAGAGATCCTCAAGCTTTAGGGTCTGAGAGGCAAGCTAAAATTACTAGCGAAATCAATAGACTGGCAGTTACTGAGGTTTTGAGCACAGCTCCAAACAAAATATTCTCCAAAAGTGCACAACACTATACCACTACAGAGATAGATCTAAATGATATTATGCAAAATATAGAACCTACATATCCTCATGGGCTAAGAGTTGTTTATGAAAGTTTACCTTTTTATAAAGCAGAGAAAATAGTAAATCTTATATCCGGTACAAAATCTATAACTAACATACTGGAAAAGACTTCTGCCATAGACTTAACAGATATTGATAGAGCCACTGAGATGATGAGGAAAAACATAACTTTACTTATAAGGATATTTCCATTAGATTGTAACAGAGATAAAAGAGAAATATTGAGTATGGAAAACCTAAGTATTACTGAATTAAGCAAATATGTTAGAGAAAGATCTTGGTCTTTATCCAATATAGTTGGTGTTACATCACCCAGTATCATGTATACAATGGACATCAAATATACAACAAGCACTATAGCTAGTGGCATAATCATAGAGAAATATAATGTCAACAGTTTAACACGTGGTGAGAGAGGACCTACTAAACCATGGGTTGGTTCATCTACACAAGAGAAAAAAACAATGCCAGTTTATAATAGACAAGTTTTAACCAAAAAACAGAGAGATCAAATTGATCTATTAGCAAAATTGGATTGGGTGTATGCATCTATAGATAACAAGGATGAATTCATGGAAGAACTCAGCATAGGAACTCTTGGGTTAACATATGAGAAAGCCAAAAAATTATTTCCACAATATTTAAGTGTTAACTATTTGCATCGCCTTACAGTCAGTAGTAGACCATGTGAATTCCCTGCATCAATACCAGCTTATAGAACTACAAATTATCACTTTGATACTAGCCCTATTAATCGCATATTAACAGAAAAGTATGGTGATGAAGATATTGATATAGTATTCCAAAACTGTATAAGTTTTGGCCTTAGCTTAATGTCAGTAGTAGAGCAATTTACCAATGTATGTCCTAACAGAATTATTCTCATACCCAAGCTTAATGAGATACATTTGATGAAACCTCCCATATTCACAGGTGATGTTGATATTCACAAGTTAAAACAAGTGATCCAAAAACAGCATATGTTTTTACCAGACAAAATAAGTTTGACTCAATATGTGGAATTATTCTTAAGTAATAAAACACTCAAATCTGGATCTCATGTTAATTCTAATTTAATATTGGCACATAAGATATCTGACTATTTTCATAATACTTACATTTTAAGTACTAATTTAGCTGGACATTGGATTCTGATTATACAACTTATGAAAGATTCTAAAGGTATTTTTGAAAAAGATTGGGGAGAGGGATATATAACTGATCATATGTTCATTAATTTGAAAGTTTTCTTCAATGCTTATAAGACCTATCTCTTGTGTTTTCATAAAGGTTACGGCAGAGCAAAGCTGGAGTGTGATATGAATACTTCAGATCTCCTATGTGTATTGGAATTAATAGACAGTAGTTATTGGAAGTCTATGTCTAAGGTATTTTTAGAACAAAAAGTTATCAAATACATTCTCAGCCAGGATGCAAGTTTACATAGAGTAAAAGGATGTCATAGCTTCAAACTATGGTTTCTTAAACGTCTTAATGTAGCAGAATTCACAGTTTGCCCTTGGGTTGTTAACATAGATTATCATCCAACACATATGAAAGCAATATTAACTTATATAGATCTTGTTAGAATGGGATTGATAAATATAGATAGAATATACATTAAAAATAAACACAAATTCAATGATGAATTTTATACTTCTAATCTCTTTTACATTAATTATAACTTCTCAGATAATACTCATCTATTAACTAAACATATAAGGATTGCTAATTCTGAATTAGAAAATAATTACAACAAATTATATCATCCTACACCTGAAACTCTAGAAAATATACTAACCAATCCGGTTAAATGTGATGACAAAAAGACACTGAATGACTATTGTATAGGTAAAAATGTTGACTCAATAATGTTACCATTGTTATCTAATAAGAAGCTTATTAAATCGTCTACAATG---ATTAGAACTAATTACAGCAAACAAGATTTGTATAATTTATTTCCTACGGTTGTGATTGATAAAATTATAGATCATTCAGGTAATACAGCCAAATCTAACCAACTTTACACTACTACTTCTCATCAAATATCTTTAGTACACAATAGCACATCACTTTATTGCATGCTTCCTTGGCATCATATTAATAGATTCAATTTTGTGTTTAGTTCTACAGGTTGTAAAATTAGTATAGAGTATATTTTAAAAGACCTTAAAATTAAAGATCCTAATTGTATAGCATTCATAGGTGAAGGAGCAGGGAATTTATTGTTGCGTACAGTAGTGGAACTTCATCCTGATATAAGATATATTTACAGAAGTCTGAAAGATTGCAATGATCATAGTTTACCTATTGAGTTTTTAAGGCTGTACAATGGACATATCAACATTGATTATGGTGAAAATTTGACCATTCCCGCTACAGATGCAACCAACAACATTCATTGGTCTTATTTGCATATAAAGTTTGCTGAACCTATCAGTCTTTTTGTTTGTGATGCTGAATTGCCTGTAACAGTCAACTGGAGTAAAATTATAATAGAGTGGAGCAAGCATGTAAGAAAATGCAAGTACTGTTCCTCAGTTAATAAATGTACGTTAATAGTAAAATATCATGCTCAAGATGATATCGATTTCAAATTAGACAACATAACTATATTAAAAACTTATGTATGCTTAGGCAGTAAGTTAAAGGGGTCTGAAGTTTACTTAGTCCTTACAATAGGTCCTGCAAATGTGTTCCCAGTATTTAATGTAGTACAAAATGCTAAATTGATACTATCAAGAACCAAAAATTTCATCATGCCTAAGAAGGCTGATAAAGAGTCTATTGATGCAAATATTAAAAGTTTGATACCCTTTCTTTGTTACCCTATAACAAAAAAAGGAATTAATACTGCATTATCAAAACTAAAGAGTGTTGTTAGTGGTGATATACTATCATATTCTATAGCTGGACGTAATGAAGTTTTCAGCAATAAACTTATAAATCATAAGCATATGAACATCTTAAAGTGGTTCAACCATGTCTTAAATTTCAGATCAACAGAACTTAACTATAATCATTTATATATGGTAGAATCCACATATCCTTATCTAAGTGAATTGTTAAACAGCTTGACAACTAATGAACTTAAAAAACTGATTAAAATCACAGGTAGTTTGTTATACAACTTTCATAATGAA---
>AEQ63458
ATGGATCCCATTATTAGTGGAAATTCTGCTAATGTTTATCTAACTGATAGTTATTTAAAAGGTGTTATTTCTTTCTCAGAATGTAACGCCTTAGGAAGTTACATATTCAATGGTCCTTATCTCAAAAATGATTACACCAACTTAATTAGTAGACAAAATCCATTAATAGAACACATAAATCTAAAGAAATTAAATATAACACAATCCTTAATATCTAAGTATCATAAAGGTGAAATAAAAATAGAAGAACCTACTTATTTTCAGTCATTACTTATGACATACAAGAGTATGACCTCGTCAGAACAGATTACTACCACTAATTTACTTAAAAAGATAATAAGAAGAGCTATAGAAATTAGTGATGTCAAAGTCTATGCTATATTGAATAAACTGGGGCTTAAAGAAAAAGACAAGATTAAATCCAACAATGGACAAGATGAAGACAACTCAGTTATTACAACCATAATCAAAGATGATATACTTTTAGCTGTTAAGGATAATCAATCTCATCTTAAAGCAGGCAAAAATCACTCCACAAAACAAAAAGATACTATCAAAACAACACTCTTAAAAAAATTAATGTGTTCGATGCAACATCCTCCATCATGGTTAATACATTGGTTTAATTTATACACAAAATTAAACAACATATTAACACAGTATCGATCAAATGAGGTAAAAAACCATGGTTTTATATTGATAGATAATCATACTCTTAATGGATTCCAATTTATTTTGAATCAATATGGTTGTATAGTTTATCATAAGGAACTCAAAAGAATTACTGTGACAACCTATAATCAATTCTTGACATGGAAAGATATTAGCCTTAGTAGATTAAATGTTTGTTTAATTACATGGATTAGTAACTGTTTGAACACATTAAACAAAAGCTTAGGCTTAAGATGTGGATTCAACAATGTTATCTTGACACAACTATTCCTTTATGGAGATTGTATATTAAAATTATTCCACAATGAAGGGTTCTACATAATAAAAGAGGTAGAGGGATTTATTATGTCTCTAATTTTAAATATAACAGAAGAAGATCAATTCAGAAAACGGTTTTATAATAGTATGCTCAACAACATCACAGATGCTGCTAATAAAGCTCAGAAAAATCTGCTATCAAGAGTATGTCATACATTATTAGATAAGACAGTATCCGATAATATAATAAATGGCAGATGGATAATTCTATTAAGTAAGTTCCTTAAATTAATTAAGCTTGCAGGCGACAATAACCTTAACAATCTGAGTGAATTATATTTTTTATTCAGAATATTTGGACACCCGATGGTAGATGAAAGACAAGCCATGGATGCTGTTAAAGTTAATTGCAACGAGACCAAATTTTACTTGTTAAGCAGTTTGAGTATGTTAAGAGGTGCCTTTATATATAGAATTATAAAAGGGTTTGTAAATAATTACAACAGATGGCCTACTTTAAGGAATGCTATTGTCTTACCCTTAAGATGGTTAACTTACTATAAACTAAACACTTATCCTTCCTTGTTGGAACTTACAGAAAGAGATTTGATTGTTTTATCAGGACTACGTTTCTATCGTGAGTTTCGGTTGCCTAAAAAAGTGGATCTTGAAATGATCATAAATGATAAGGCTATATCACCTCCTAAAAATTTGATATGGACTAGTTTCCCTAGAAATTATATGCCGTCACACATACAAAATTATATAGAACATGAAAAATTAAAATTTTCCGAGAGTGATAAATCAAGAAGAGTATTAGAGTACTATTTAAGAGATAACAAATTCAATGAGTGTGATTTATATAACTGTGTAGTTAATCAAAGCTATCTTAACAACCCTAATCATGTGGTATCATTGACTGGCAAAGAAAGAGAACTCAGTGTAGGTAGAATGTTTGCAATGCAACCAGGAATGTTTAGACAAGTTCAAATATTAGCAGAGAAGATGATAGCTGAAAACATTTTACAATTCTTTCCTGAAAGTCTTACAAGATATGGTGATCTAGAATTACAGAAAATATTAGAATTGAAAGCGGGAATAAGTAACAAATCAAATCGTTACAATGATAATTACAACAATTACATCAGTAAGTGCTCTATCATAACAGATCTCAGCAAATTCAATCAAGCATTTCGGTATGAAACATCATGTATTTGTAGTGATGTACTGGATGAACTGCATGGTGTACAATCTCTATTTTCCTGGTTACATTTAACTATTCCTCATGTCACAATAATATGCACATATAGGCATGCACCCCCCTATATAAGAGATCACATTGTGGATCTTAACAATGTAGATGAACAAAGTGGATTATATAGATATCATATGGGTGGTATCGAAGGGTGGTGTCAAAAACTATGGACCATAGAAGCTATATCACTATTGGATCTAATATCTCTCAAAGGGAAATTCTCAATTACTGCCTTAATTAATGGTGACAATCAATCAATAGATATAAGCAAACCAGTCAGACTCATGGAAGGTCAAACTCATGCTCAAGCAGATTATTTGCTAGCATTAAATAGTCTTAAATTGCTGTATAAAGAGTATGCAGGCATAGGCCACAAATTAAAAGGAACTGAGACTTATATATCAAGAGATATGCAATTTATGAGTAAAACAATTCAACATAACGGTGTATATTACCCAGCTAGTATAAAGAAAGTCCTAAGAGTGGGACCATGGATAAACACTATACTTGATGATTTCAAAGTGAGTCTAGAATCTATAGGTAGTTTGACACAAGAATTAGAATATAGAGGTGAAAGTCTATTATGCAGTTTAATATTTAGAAATGTGTGGTTATATAATCAAATTGCTTTACAACTAAAAAATCATGCATTATGTAACAATAAATTATATTTGGACATATTAAAGGTTCTGAAACACTTAAAAACCTTTTTTAATCTTGATAATATTGATACAGCATTAACATTGTATATGAATTTGCCCATGTTATTTGGTGGTGGTGATCCCAACTTGTTATATCGAAGTTTCTATAGAAGAACTCCTGATTTCCTCACAGAGGCTATAGTTCACTCTGTGTTCATACTTAGTTATTATACAAACCATGATTTAAAAGATAAACTTCAAGATCTGTCAGACGATAGATTGAATAAGTTCTTAACATGCATAATCACGTTTGACAAAAACCCTAATGCTGAATTCGTAACATTGATGAGAGATCCTCAAGCTTTAGGGTCTGAGAGGCAAGCTAAAATTACTAGCGAAATCAATAGACTAGCAGTTACTGAGGTTTTGAGCACAGCTCCAAACAAAATATTCTCCAAAAGTGCACAACACTATACCACTACAGAGATAGATCTAAATGATATTATGCAAAATATAGAACCTACATATCCTCATGGGCTAAGAGTTGTTTATGAAAGTTTACCCTTTTATAAAGCAGAGAAAATAGTAAATCTTATATCCGGTACAAAATCTATAACTAACATACTGGAAAAGACTTCTGCCATAGACTTAACAGATATTGATAGAGCCACTGAGATGATGAGGAAAAACATAACTTTGCTTATAAGGATATTTCCATTAGATTGTAACAGAGATAAAAGAGAAATATTGAGTATGGAGAACCTGAGTATTACTGAATTAAGCAAATATGTTAGAGAAAGATCTTGGTCTTTATCCAATATAGTTGGTGTTACATCACCCAGTATCATGTATACAATGGACATCAAATATACAACAAGCACTATAGCTAGTGGCATAATCATAGAGAAATATAATGTCAACAGTTTAACACGTGGTGAGAGAGGACCCACTAAACCATGGGTTGGTTCATCTACACAAGAGAAAAAAACAATGCCAGTTTATAATAGACAAGTTTTAACCAAAAAACAGAGAGATCAAATTGATCTATTAGCAAAATTGGATTGGGTGTATGCATCTATAGATAACAAGGATGAATTCATGGAAGAACTTAGCATAGGAACTCTTGGGTTAACATATGAGAAAGCCAAAAAATTATTTCCACAATATTTAAGTGTTAACTATTTGCATCGCCTTACAGTCAGTAGTAGACCATGTGAATTCCCTGCATCAATACCAGCTTATAGAACTACAAATTATCACTTTGATACTAGCCCTATTAATCGCATATTAACAGAAAAGTATGGTGATGAAGATATTGATATAGTATTCCAAAACTGTATAAGCTTTGGCCTTAGCTTAATGTCAGTAGTAGAGCAATTTACCAATGTATGTCCTAACAGAATTATTCTCATACCCAAGCTTAATGAGATACATTTGATGAAACCTCCCATATTCACAGGTGATGTTGATATTCACAAGTTAAAACAAGTGATCCAAAAACAGCATATGTTTTTACCAGACAAAATAAGTTTGACTCAATATGTGGAATTATTCTTAAGTAATAAAACACTCAAATCTGGATCTCATGTTAATTCTAATTTAATATTGGCACATAAGATATCTGACTATTTTCATAATACTTACATTTTAAGTACTAATTTAGCTGGACATTGGATTCTGATTATACAACTTATGAAAGATTCTAAAGGTATTTTTGAAAAAGATTGGGGAGAGGGATATATAACTGATCATATGTTCATTAATTTGAAAGTCTTCTTCAATGCTTATAAGACCTATCTCTTGTGTTTTCATAAAGGTTACGGCAGAGCAAAGCTGGAGTGTGATATGAATACTTCAGATCTCCTATGTGTATTGGAATTAATAGACAGTAGTTATTGGAAGTCTATGTCTAAGGTATTTTTAGAACAAAAAGTTATCAAATACATTCTCAGCCAGGATGCAAGTTTACATAGAGTAAAAGGATGTCATAGCTTCAAACTATGGTTTCTTAAACGTCTTAATGTAGCAGAATTCACAGTTTGCCCTTGGGTTGTTAACATAGATTATCATCCAACACATATGAAAGCAATATTAACTTATATAGATCTTGTTAGAATGGGATTGATAAATATAGATAGAATATACATTAAAAATAAACACAAATTCAATGATGAATTTTATACTTCTAATCTCTTTTACATTAATTATAACTTCTCAGATAATACTCATCTATTAACTAAACATATAAGAATTGCTAATTCTGAATTAGAAAATAATTACAACAAATTATATCATCCTACACCTGAAACTCTAGAAAATATACTAACCAATCCGGTTAAATGTGATGACAAAAAGACACTGAATGATTATTGTATAGGTAAAAATGTTGACTCAATAATGTTACCATTGTTATCTAATAAGAAGCTTATTAGATCGTCTACAATG---ATTAGAACCAATTACAGCAAACAAGATTTGTATAATTTATTTCCTACGGTTGTGATTGATAAAATTATAGATCATTCAGGTAATACAGCCAAATCTAACCAACTTTACACTACTACTTCTCATCAAATATCTTTAGTACACAATAGCACATCACTTTATTGCATGCTTCCTTGGCATCATATTAATAGATTCAATTTTGTGTTTAGTTCTACAGGTTGTAAAATTAGTATAGAGTATATTTTAAAAGACCTTAAAATTAAAGATCCTAACTGTATAGCATTCATAGGTGAAGGAGCAGGGAATTTATTGTTGCGCACAGTAGTGGAACTTCATCCTGATATAAGATATATTTACAGAAGTCTGAAAGATTGCAATGATCATAGTTTACCTATTGAGTTTTTAAGGCTGTACAATGGACATATCAACATTGATTATGGTGAAAATTTGACCATTCCCGCTACAGATGCAACCAACAACATTCATTGGTCTTATTTGCATATAAAGTTTGCTGAACCTATCAGTCTTTTTGTTTGTGATGCTGAATTGCCTGTAACAGTCAACTGGAGTAAAATTATAATAGAGTGGAGCAAGCATGTAANNNNNNNNNNNNNNNNNNNNNNNNNNNNNNNNNNNNNNNNNNNNNNNNNNNNNNNNNNNNNAGATGATATCGATTTCAAATTAGACAACATAACTATATTAAAAACTTATGTATGCTTAGGCAGTAAGTTAAAGGGGTCTGAAGTTTACTTAGTCCTTACAATAGGTCCTGCAAATGTGTTCCCAGTATTTAATGTAGTACAAAATGCTAAACTGATACTATCAAGAACCAAAAATTTCATCATGCCTAAGAAAGCTGATAAAGAGTCTATTGATGCAAATATTAAAAGTTTGATACCCTTTCTTTGTTACCCTATAACAAAAAAAGGAATTAATACTGCATTGTCAAAACTAAAGAGTGTTGTTAGTGGAGATATACTATCATATTCTATAGCTGGACGTAATGAAGTTTTCAGCAATAAACTTATAAATCATAAGCATATGAACATCTTAAAGTGGTTCAATCATGTTTTAAATTTCAGATCAACAGAACTTAACTATAATCATTTATATATGGTAGAATCTACATATCCTTATCTAAGTGAATTGTTAAACAGCTTGACAACTAATGAACTTAAAAAACTGATTAAAATCACAGGTAGTTTGTTATACAACTTTCATAATGAA---
>AEQ63436
ATGGATCCCATTATTAGTGGAAATTCTGCTAATGTTTATCTAACTGATAGTTATTTAAAAGGTGTTATTTCTTTCTCAGAATGTAACGCCTTAGGAAGTTACATATTCAATGGTCCTTATCTCAAAAATGATTATACCAACTTAATTAGTAGACAAAATCCATTAATAGAACACATAAATCTAAAGAAACTAAATATAACACAGTCCTTAATATCTAAGTATCATAAAGGTGAAATAAAAATAGAAGAACCTACTTACTTTCAGTCATTACTTATGACATACAAGAGTATGACCTCGTCAGAACAGATCACTACTACTAATTTACTTAAAAAGATAATAAGAAGAGCTATAGAAATCAGTGATGTCAAAGTCTATGCTATATTGAATAAACTGGGGCTCAAAGAAAAGGACAAGATTAAATCCAACAATGGACAAGATGAAGACAACTCAGTTATTACTACCATAATCAAAGATGATATACTTTTAGCTGTCAAGGATAATCAATCTCATCTTAAAGCAGACAAAAATCACTCCACAAAACAAAAAGATACAATCAAAACAACACTCTTGAAGAAATTAATGTGTTCGATGCAACATCCTCCATCATGGTTAATACATTGGTTTAATTTATACACAAAATTAAATAGCATATTAACACAGTATCGATCTAGTGAGGTAAAAAACCATGGTTTTATATTGATAGATAATCATACTCTTAATGGATTCCAATTTATTTTGAATCAATATGGTTGTATAGTTTATCATAAGGAACTCAAAAGAATTACTGTGACAACTTATAATCAATTCTTGACATGGAAAGATATTAGCCTTAGTAGATTAAATGTTTGTTTGATTACATGGATTAGTAACTGTTTGAACACATTAAACAAAAGCTTAGGCTTAAGATGTGAATTCAATAATGTTATCTTGACACAATTATTCCTTTATGGAGATTGTATACTAAAACTATTCCACAATGAGGGGTTCTACATAATAAAAGAGGTAGAGGGATTTATTATGTCTCTAATTTTAAATATAACAGAAGAAGATCAATTCAGAAAACGGTTTTATAATAGTATGCTCAACAACATCACAGATGCTGCTAATAAAGCTCAGAAAAATCTGCTATCAAGAGTATGTCATACATTATTAGATAAGACAGTATCCGATAATATAATAAATGGCAGATGGATAATTCTATTGAGTAAGTTCCTTAAATTAATTAAGCTTGCAGGTGACAATAACCTTAACAATCTGAGTGAATTATATTTTTTGTTCAGAATATTTGGACACCCAATGGTAGATGAAAGACAAGCCATGGATGCTGTTAAAGTTAATTGCAACGAGACCAAATTTTACTTGTTAAGCAGTTTGAGTATGTTAAGAGGTGCCTTTATATATAGAATTATAAAAGGGTTTGTAAATAATTACAACAGATGGCCTACTTTAAGAAATGCCATTGTTTTACCCTTAAGATGGTTAACTTACTATAAACTAAACACTTATCCTTCCTTGTTGGAACTTACAGAAAGAGATTTGATTGTTCTATCAGGACTACGTTTCTATCGAGAGTTTCGGTTGCCTAAAAAAGTGGATCTTGAAATGATCATAAATGATAAGGCTATATCACCTCCTAAAAATTTAATATGGACTAGTTTCCCTAGAAATTATATGCCGTCACACATACAAAATTATATAGAACATGAAAAATTAAAATTCTCTGAGAGTGATAAATCTAGAAGAGTATTAGAGTACTATTTAAGAGATAACAAATTCAATGAATGTGATTTATACAACTGTGTAGTTAATCAAAGTTATCTTAACAACCCTAATCATGTGGTATCATTGACAGGCAAAGAAAGAGAACTCAGTGTAGGTAGAATGTTTGCAATGCAACCAGGAATGTTCAGACAAGTTCAAATATTAGCAGAGAAAATGATAGCTGAAAACATATTACAATTTTTCCCTGAAAGTCTTACAAGATATGGTGATCTAGAACTACAGAAAATATTAGAATTGAAAGCAGGAATAAGTAACAAATCAAATCGTTACAATGATAATTACAACAATTACATTAGTAAGTGCTCTATCATCACAGATCTCAGCAAATTCAATCAAGCATTTCGATATGAAACATCATGTATTTGTAGTGATGTACTGGATGAACTGCATGGTGTACAATCTCTATTTTCCTGGTTACATTTAACTATTCCTCATGTCACAATAATATGCACATATAGGCATGCACCCCCCTATATAAAGGATCCTATTGTAGATCTTAACAATGTAGATGAGCAAAGTGGATTATATAGATATCATATGGGTGGTATCGAAGGGTGGTGTCAAAAACTATGGACCATAGAAGCTATATCACTATTAGATCTAATATCTCTCAAAGGGAAATTCTCAATTACTGCTTTAATTAATGGTGACAATCAATCAATAGATATAAGTAAACCAGTCAGACTCATGGAAGGTCAAACTCATGCTCAAGCAGATTATTTGCTAGCATTAAATAGTCTTAAATTACTGTATAAAGAGTATGCAGGAATAGGCCACAAATTAAAAGGAACTGAGACTTATATATCAAGAGATATGCAATTTATGAGTAAAACGATCCAACATAACGGTGTATATTACCCAGCTAGTATAAAGAAAGTCCTAAGAGTGGGACCGTGGATAAACACTATACTTGATGACTTTAAAGTGAGTCTAGAATCTATAGGTAGTTTGACACAAGAATTAGAATATAGAGGTGAAAGTCTATTATGCAGTTTAATATTTAGAAATGTATGGTTATATAATCAAATTGCATTACAACTAAAAAATCATGCATTATGTAACAACAAATTATATTTGGACATATTAAAGGTTCTAAAACACTTAAAAACCTTTTTTAATCTTGATAATATTGATACAGCATTAACATTGTATATGAATTTGCCCATGTTATTTGGTGGTGGTGATCCCAACTTGTTATATCGAAGTTTCTATAGAAGAACTCCTGATTTCCTCACAGAGGCTATAGTTCACTCTGTGTTCATACTTAGTTATTATACAAACCATGATTTAAAAGATAAACTTCAAGATCTGTCAGATGATAGATTGAATAAGTTCTTAACATGCATAATCACGTTTGACAAAAACCCTAATGCTGAATTCGTTACATTGATGAGAGATCCTCAAGCTTTAGGATCTGAGAGGCAAGCTAAAATTACTAGCGAAATCAATAGACTGGCAGTTACCGAGGTTTTGAGCACAGCTCCAAACAAAATATTCTCCAAGAGTGCACAACACTATACCACTACAGAGATAGATCTTAATGATATTATGCAAAATATAGAACCTACATATCCTCACGGGCTAAGAGTTGTTTATGAAAGTTTACCCTTTTATAAAGCAGAGAAAATAGTAAATCTTATATCCGGTACAAAATCTATAACTAACATACTGGAAAAGACTTCTGCCATAGACTTAACAGATATTGATAGAGCCACTGAGATGATGAGGAAAAACATAACTTTGCTTATAAGGTTATTACCATTAGATTGTAACAGAGATAAAAGAGAAATATTGAGTATGGAAAACCTAAGTATTACTGAATTAAGCAAATATGTTAGAGAAAGATCTTGGTCTTTATCCAATATAGTTGGTGTTACATCACCCAGTATCATGTATACAATGGACATCAAATATACAACAAGCACTATAGCTAGTGGCATAATCATAGAGAAATATAATGTCAACAGTTTAACACGTGGTGAGAGAGGACCCACTAAACCATGGGTTGGTTCATCTACACAAGAGAAAAAAACAATGCCAGTTTATAATAGACAAGTTTTAACCAAAAAACAGAGAGATCAAATAGATCTATTAGCAAAATTGGATTGGGTGTATGCATCTATAGATAACAAGGATGAATTTATGGAGGAACTTAGCATAGGAACTCTTGGGTTAACATATGAGAAGGCCAAAAAATTATTTCCACAATATTTAAGTGTTAACTATTTGCATCGTCTTACAGTCAGTAGTAGACCATGTGAATTCCCTGCATCTATACCAGCTTATAGAACTACAAATTATCACTTTGATACTAGCCCTATTAATCGCATATTAACAGAAAAGTATGGTGATGAAGATATTGATATAGTATTCCAAAACTGTATAAGCTTTGGCCTTAGCTTAATGTCAGTAGTAGAACAATTTACTAATGTATGTCCTAACAGAATTATTCTCATACCCAAGCTTAATGAGATACATTTGATGAAACCTCCCATATTCACAGGTGATGTTGATATTCACAAGTTAAAACAAGTGATACAAAAACAGCATATGTTTTTACCAGACAAAATAAGTTTGACTCAATATGTGGAATTATTCTTAAGTAATAAAACACTCAAATCTGGATCTAATGTTAATTCTAATTTAATATTAGCGCATAAGATATCTGACTATTTTCATAATACTTACATTTTAAGTACTAATTTAGCTGGACATTGGATTCTTATTATACAACTTATGAAAGATTCTAAGGGTATTTTTGAAAAAGATTGGGGAGAGGGATATATAACTGATCATATGTTCATTAATTTGAAAGTTTTCTTCAATGCTTATAAGACATATCTCTTGTGTTTTCATAAAGGTTACGGCAGAGCAAAGCTGGAGTGTGATATGAATACTTCAGATCTCCTATGTGTATTGGAATTAATAGACAGTAGTTATTGGAAGTCTATGTCTAAGGTGTTTTTAGAACAAAAAGTTATCAAATACATTCTTAGCCAGGATGCAAGTTTACATAGAGTAAAAGGATGTCATAGCTTCAAACTATGGTTTCTTAAACGTCTTAATGTAGCAGAATTCACAGTTTGCCCTTGGGTTGTTAACATAGATTATCATCCAACACATATGAAAGCAATATTAACTTATATAGATCTTGTTAGAATGGGATTGATAAATATAGATAGAATATACATTAAAAATAAACACAAATTCAATGATGAATTTTATACTTCTAATCTTTTCTACATTAATTATAACTTCTCAGATAATACTCATCTATTAACTAAACATATAAGGATTGCTAATTCTGAATTAGAAAGTAATTACAACAAATTATATCATCCTACACCAGAAACCCTAGAAAATATACTAACCAATCTGGTTAAAAGTAATGATAAAAAGACACTGAGTGACTATTGTATAGGTAAAAATGTTGACTCAATAATGTTACCATCGTTATCTAATAAGAAGCTTATTAAATCGTCTACAATG---ATTAGAACCAATTACAGCAGACAAGATTTGTATAATTTATTTCCTACGGTTGTGATTGATAAAATTATAGATCATTCAGGTAATACAGCCAAATCTAACCAACTTTACACTACTACTTCTCATCAAATTTCTTTAGTGCACAATAGCACATCACTTTATTGCATGCTTCCTTGGCATCATATTAATAGATTCAATTTTGTATTTAGTTCTACAGGTTGTAAAATTAGTATAGAGTATATTTTAAAAGACCTTAAAATTAAGGATCCTAATTGTATAGCATTTATAGGTGAAGGAGCAGGGAATTTATTGTTGCGTACAGTAGTGGAACTTCATCCTGATATAAGATATATTTACAGAAGTCTGAAAGATTGCAATGATCATAGTTTACCAATTGAGTTTTTAAGGCTGTACAATGGACATATCAACATTGATTATGGTGAAAATTTGACCATTCCTGCTACAGATGCAACCAACAACATTCATTGGTCTTATTTACATATAAAGTTTGCTGAACCTATCAGTCTTTTTGTCTGTGATGCTGAATTGCCTGTAACAGTCAACTGGAGTAAGATTATAATAGAGTGGAGCAAGCATGTAAGAAAATGCAAGTACTGTTCTTCAGTTAATAAATGTACGTTAATAGTAAAGTATCATGCTCAAGATGATATCGATTTCAAATTAGACAACATAACTATATTAAAAACTTATGTATGCTTAGGCAGTAAGTTAAAGGGATCTGAAGTTTACTTAGTCCTTACAATAGGTCCTGCAAATGTGTTCCCAGTGTTTAATGTAGTACAAAATGCTAAATTGATACTATCAAGAACCAAAAATTTCATCATGCCTAAGAAGGCTGATAAAGAGTCTATTGATGCAAATATTAAGAGTTTGATACCCTTTCTTTGTTACCCTATAACAAAAAAAGGAATTAATACTGCATTGTCTAAATTAAAGAGTGTTGTTAGTGGAGATATACTATCATATTCTATAGCTGGACGTAATGAAGTTTTCAGCAATAAACTTATAAATCATAAGCATATGAACATCTTAAAGTGGTTCAATCATGTTTTAAATTTCAGATCAACAGAATTAAACTATAATCATTTATATATGGTAGAATCTACATATCCTCATCTAAGTGAATTGTTAAACAGCTTGACAACCAATGAACTTAAAAAACTGATTAAAATCACAGGTAGTTTGTTATACAACTTTAATAATGAA---
>AFM55544
ATGGATCCCATTATTAGTGGAAATTCTGCTAATGTTTATCTAACTGATAGTTATTTAAAAGGTGTTATTTCTTTCTCAGAATGTAACGCCTTAGGAAGTTACATATTCAATGGTCCTTATCTCAAAAATGATTATACCAACTTAATTAGTAGACAAAATCCATTAATAGAACACATAAATCTAAAGAAACTAAATATAACACAGTCCTTAATATCTAAGTATCATAAAGGTGAAATAAAAATAGAAGAACCTACTTACTTTCAGTCATTACTTATGACATACAAGAGTATGACCTCGTCAGAACAGATTACTACTACTAATTTACTTAAAAAGATAATAAGAAGAGCTATAGAAATCAGTGATGTCAAAGTCTATGCTATATTGAATAAACTGGGGCTCAAAGAAAAAGACAAGATTAAATCCAATAATGGACAAGATGAAGACAACTCAGTTATTACTACCATAATCAAAGATGATATACTTTTAGCTGTCAAGGATAATCAATCTCATCTTAAAGCAGACAAAAATCAATCCACAAAACAAAAAGATACAATCAAAACAACACTCTTGAAGAAATTAATGTGTTCGATGCAACATCCTCCATCATGGTTAATACATTGGTTTAATTTATACACAAAATTAAACAGCATATTAACACAGTATCGATCTAGTGAGGTAAAAAACCATGGTTTTATATTGATAGATAATCATACTCTTAATGGATTCCAATTTATTTTGAATCAATATGGTTGTATAGTTTATCATAAGGACCTCAAAAGAATTACTGTGACAACTTATAATCAATTCTTGACATGGAAAGATATTAGCCTTAGTAGATTAAATGTTTGTTTGATTACATGGATTAGTAACTGTTTGAACACATTAAACAAAAGCTTAGGCTTAAGATGTGGATTCAATAATGTTATCTTGACACAATTATTCCTTTATGGAGATTGTATACTAAAACTATTCCACAATGAGGGGTTCTACATAATAAAAGAGGTAGAGGGATTTATTATGTCTCTAATTTTAAATATAACAGAAGAAGATCAATTCAGAAAACGGTTTTATAATAGTATGCTCAACAACATCACAGATGCTGCTAATAAAGCTCAGAAAAATCTGCTATCAAGAGTATGTCATACATTATTAGATAAGACAGTATCAGATAATATAATAAATGGCAGATGGATAATTCTATTGAGTAAGTTCCTTAAATTAATTAAGCTTGCAGGTGACAATAACCTCAACAATCTGAGTGAATTATATTTTTTGTTCAGAATATTTGGACACCCAATGGTAGATGAAAGACAAGCCATGGATGCTGTTAAAGTTAATTGCAACGAGACCAAATTTTACTTGTTAAGTAGTTTGAGTATGTTAAGAGGAGCTTTTATATATAGAATTATAAAAGGGTTTGTAAATAATTACAACAGATGGCCTACTTTAAGAAATGCCATTGTTTTACCCTTAAGATGGTTAACTTACTATAAACTAAACACTTATCCTTCCTTGTTGGAACTTACAGAAAGAGATTTGATTGTTCTATCAGGACTACGTTTCTATCGAGAGTTTCGGTTGCCTAAAAAAGTAGATCTTGAAATGATCATAAATGATAAGGCTATATCACCTCCTAAAAATTTAATATGGACTAGTTTCCCTAGAAATTATATGCCGTCACACATACAAAATTATATAGAACATGAAAAATTAAAATTCTCTGATAGTGATAAATCAAGAAGAGTATTAGAGTACTATTTAAGAGATAACAAATTCAATGAATGTGATTTATACAACTGTGTAGTTAATCAAAGTTATCTTAACAACCCGAATCATGTGGTATCATTGACAGGCAAAGAAAGAGAACTCAGTGTAGGTAGAATGTTTGCAATGCAACCAGGAATGTTCAGACAAGTTCAAATATTAGCAGAGAAAATGATAGCTGAAAACATATTACAATTTTTCCCTGAAAGTCTTACAAGATATGGTGATCTAGAACTACAGAAAATATTAGAATTGAAAGCAGGAATAAGTAACAAATCAAATCGTTACAATGATAATTACAACAATTACATTAGTAAGTGCTCTATCATCACAGATCTCAGCAAATTCAATCAAGCATTTCGATATGAAACATCATGTATTTGTAGTGATGTACTGGATGAACTGCATGGTGTACAATCTCTATTTTCCTGGTTACATTTAACTATTCCTCATGTCACAATAATATGCACATATAGGCATGCACCCCCCTATATAAAGGATCATATTGTAGATCTTAACAATGTAGATGAGCAAAGTGGATTATATAGATATCATATGGGTGGTATCGAAGGGTGGTGTCAAAAACTATGGACCATAGAAGCTATATCACTATTAGATCTAATATCTCTCAAAGGGAAATTCTCAATTACTGCTTTAATTAATGGTGACAATCAATCAATAGATATAAGTAAACCAGTCAGACTCACGGAAGGTCAAACTCATGCTCAAGCAGATTATTTGCTAGCATTAAATAGTCTTAAATTACTGTATAAAGAGTATGCAGGAATAGGCCACAAATTAAAAGGAACTGAGACTTATATATCAAGAGATATGCAATTTATGAGTAAAACGATCCAACATAACGGTGTATATTACCCAGCTAGTATAAAGAAAGTCCTAAGAGTGGGACCGTGGATAAACACTATACTTGATGACTTCAAAGTGAGTCTAGAATCTATAGGTAGTTTGACACAAGAATTAGAATATAGAGGTGAAAGTCTATTATGCAGTTTAATATTTAGAAATGTATGGTTATATAATCAAATTGCATTACAACTTAAAAATCATGCATTATGTAACAACAAATTATATTTGGACATATTAAAAGTTCTAAAACACTTAAAAACCTTTTTTAATCTTGATAACATTGATACAGCATTAACATTGTATATGAATTTGCCCATGTTATTTGGTGGTGGTGATCCCAACTTGTTATATCGAAGTTTCTATAGAAGAACTCCTGATTTCCTCACAGAGGCTATAGTTCACTCTGTGTTCATACTTAGTTATTATACAAACCATGATTTAAAAGATAAACTTCAAGATCTGTCAGATGATAGATTGAATAAGTTCTTAACATGCATAATCACGTTTGACAAAAACCCCAATGCTGAATTCGTTACATTGATGAGAGATCCTCAAGCTTTAGGATCTGAGAGGCAAGCTAAAATTACTAGCGAAATCAATAGACTGGCAGTTACCGAGGTTTTGAGCACAGCTCCAAACAAAATATTCTCCAAAAGTGCACAACACTATACCACTACAGAGATAGATCTTAATGATATTATGCAAAATATAGAACCTACATATCCTCACGGGCTAAGAGTTGTTTATGAAAGTTTACCCTTTTATAAAGCAGAGAAAATAGTAAATCTTATATCCGGTACAAAATCTATAACTAACATACTGGAAAAGACTTCTGCCATAGACTTAACAGATATTGATAGAGCCACTGAGATGATGAGGAAAAACATAACTTTGCTTATAAGGATATTACCATTAGATTGTAACAGAGATAAAAGAGAAATATTGAGTATGGAAAACCTAAGTATTACTGAATTAAGCAAATATGTTAGAGAAAGATCTTGGTCTTTATCCAATATAGTTGGTGTTACATCACCCAGTATCATGTATACAATGGACATAAAATATACAACAAGCACTATAGCTAGTGGCATAATCATAGAGAAATATAATGTCAACAGTTTAACACGTGGTGAGAGAGGACCCACTAAACCATGGGTTGGTTCATCTACACAAGAGAAAAAGACAATGCCAGTTTATAATAGACAAGTGTTAACCAAAAAACAGAGAGATCAAATAGATCTATTAGCAAAATTGGATTGGGTGTATGCATCTATAGATAACAAGGATGAATTTATGGAGGAACTTAGCATAGGAACTCTTGGGTTAACATATGAGAAGGCCAAAAAATTATTTCCACAATATTTAAGTGTTAACTATTTGCATCGTCTTACAGTCAGTAGTAGACCATGTGAATTCCCTGCATCTATACCAGCTTATAGAACTACAAATTATCACTTTGATACTAGCCCTATTAATCGCATATTAACAGAAAAGTATGGTGATGAAGATATTGATATAGTATTCCAAAACTGTATAAGCTTTGGCCTTAGCTTAATGTCAGTAGTAGAACAATTTACTAATATATGTCCTAACAGAATTATTCTCATACCCAAGCTTAATGAGATACATTTGATGAAACCTCCCATATTCACAGGTGATGTTGATATTCACAAGTTAAAACAAGTGATACAAAAACAACATATGTTTTTACCAGATAAAATAAGTTTGACTCAATATGTGGAATTATTCTTAAGTAATAAAACACTCAAATCTGGATCTAATGTTAATTCTAATTTAATATTGGCGCATAAGATATCTGACTATTTTCATAATACTTATATTTTAAGTACTAATTTAGCTGGACATTGGATTCTTATTATACAACTTATGAAAGATTCTAAGGGTATTTTTGAAAAAGATTGGGGAGAGGGATATATAACTGATCATATGTTCATTAATTTGAAAGTTTTCTTCAATGCTTATAAGACATATCTCTTGTGTTTTCATAAAGGTTACGGCAGAGCAAAGCTGGAGTGTGATATGAATACTTCAGATCTCCTATGTGTATTGGAATTAATAGACAGTAGTTATTGGAAGTCTATGTCTAAGGTGTTTTTAGAACAAAAAGTTATTAAATACATTCTTAGCCAGGATGCAAGTTTACATAGAGTAAAAGGATGTCATAGCTTCAAACTATGGTTTCTTAAACGTCTTAATGTAGCAGAATTCACAGTTTGCCCTTGGGTTGTTAACATAGATTATCATCCAACACATATGAAAGCAATATTAACTTATATAGATCTTGTTAGAATGGGATTGATAAATATAGATAGAATATACATTAAAAATAAACACAAGTTCAATGATGAATTTTATACTTCTAATCTTTTTTACATTAATTATAACTTCTCAGATAATACTCATCTATTAACTAAACATATAAGGATTGCTAATTCTGAATTAGAAAGTAATTACAACAAATTATATCATCCTACACCAGAAACCCTAGAAAATATACTAACCAATCCGGTTAAAAGTAATGATAAAAAGACACTGAGTGACTATTGTATAGGTAAAAATGTTGACTCAATAATGTTACCATCGTTATCTAATAAGAAGCTTATTAAATCGTCTACAATG---ATTAGAACCAATTACAGCAGACAAGATTTGTATAATTTATTTCCTACGGTTGTGATTGATAAAATTATAGATCATTCAGGTAATACAGCTAAATCTAACCAACTTTACACTACTACTTCTCATCAAATATCTTTGGTGCACAATAGCACATCACTTTATTGCATGCTTCCTTGGCATCATATTAATAGATTCAATTTTGTATTTAGTTCTACAGGTTGTAAAATTAGTATAGAGTATATTTTAAAAGATCTTAAAATTAAGGATCCTAATTGTATAGCATTCATAGGTGAAGGAGCAGGGAATTTATTATTGCGTACAGTAGTGGAACTTCATCCTGATATAAGATATATTTACAGAAGTCTGAAAGATTGCAATGATCATAGTTTACCAATTGAGTTTTTAAGGCTGTACAATGGGCATATCAACATTGATTATGGTGAAAATTTGACCATCCCTGCTACAGATGCAACCAACAACATTCATTGGTCTTATTTACATATAAAGTTTGCTGAACCTATCAGTCTTTTTGTCTGTGATGCTGAATTGCCTGTAACGGTCAACTGGAGTAAGATTATAATAGAGTGGAGCAAGCATGTAAGAAAATGCAAGTACTGTTCTTCAGTTAATAAATGTACATTAATAGTAAAATATCATGCTCAAGATGATATCGATTTCAAATTAGACAACATAACTATATTAAAAACTTATGTATGCTTAGGCAGTAAGTTAAAGGGATCTGAAGTTTACTTAGTCCTTACAATAGGTCCTGCAAATGTGTTCCCAGTATTTAATGTAGTACAAAATGCTAAATTGATACTATCAAGAACCAAAAATTTCATCATGCCTAAAAAAGCTGATAAAGAGTCTATTGATGCAAATATTAAGAGTTTGATACCCTTTCTTTGTTACCCTATAACAAAAAAAGGAATTAATACTGCATTGTCTAAATTAAAGAGTGTTGTTAGTGGAGATATACTATCATATTCTATAGCTGGACGTAATGAAGTTTTCAGCAATAAACTTATAAATCATAAGCATATGAACATCTTGAAGTGGTTCAATCATGTTTTAAATTTCAGATCAACAGAATTAAACTATAATCATTTATATATGGTAGAATCTACTTATCCTCATCTAAGTGAATTGTTAAACAGCTTGACAACCAATGAACTTAAAAAACTGATTAAAATCACAGGTAGTTTGTTATACAACTTTAATAATGAA---
>AFM55236
ATGGATCCCATTATTAATGGAAATTCTGCTAATGTTTATCTAACCGATAGTTATTTAAAAGGTGTTATTTCTTTCTCAGAATGTAATGCTTTAGGAAGTTACATATTCAATGGTCCTTATCTCAAAAATGATTACACCAACTTAATTAGTAGACAAAATCCATTAATAGAACACATAAATCTAAAGAAATTAAATATAACACAGTCTTTAATATCTAAGTATCATAAAGGTGAAATAAAAATAGAAGAACCTACTTATTTTCAGTCATTACTTATGACATACAAGAGTATGACCTCGTCAGAACAGATTGCTACCACTAATTTACTTAAAAAGATAATAAGAAGAGCTATAGAAATTAGTGATGTCAAAGTCTATGCTATATTGAACAAACTGGGGCTCAAAGAAAAAGACAAGATTAAATCCAACAATGAACAAGATGAAAACAACTCAGTTATTACAACCATAATCAAAGATGATATACTTTTAGCTGTTAAGGATAATCAATCTCATCTTAAAGCAGGCAAAAATCACTCTACAAAACAAAAAGATACTATCAAAACAACACTCTTGAAAAAATTAATGTGTTCGATGCAACATCCTCCATCATGGTTAATACATTGGTTTAATTTATACACAAAATTAAACAACATATTAACACAGTATCGATCAAATGAGGTAAAAAACCATGGTTTTATATTGATAGATAATCATACTCTCAATGGATTCCAATTTATTTTGAATCAATATGGTTGTATAGTTTATCATAAGGATCTCAAAAGAATTACTGTGACAACCTATAATCAATTCTTGACATGGAAAGATATTAGCCTTAGTAGATTAAATGTTTGTTTAATTACATGGATTAGTAACTGTTTGAACACATTAAACAAAAGCTTAGGCTTAAGATGTGGATTTAATAATGTTATCTTGACACAACTATTCCTTTATGGAGATTGTATATTAAAACTATTCCACAATGAAGGGTTCTACATAATAAAAGAGGTAGAGGGTTTTATTATGTCTCTAATTTTAAACATAACAGAAGAAGATCAATTCAGAAAACGGTTTTATAATAGTATGCTCAACAACATCACAGATGCTGCTAATAAAGCTCAGAAAAATCTGCTATCAAGAGTATGTCATACATTATTAGATAAGACAGTATCCGATAATATAATAAATGGCAGATGGATAATTCTATTAAGTAAGTTTCTTAAATTAATTAAGCTTGCAGGTGACAATAACCTTAACAATCTGAGTGAATTATATTTTTTATTCAGAATATTTGGACACCCAATGGTAGATGAAAGACAAGCCATGGATGCTGTTAAAGTTAATTGCAACGAGACCAAATTTTACTTGTTAAGCAGTTTGAGTATGTTAAGAGGTGCCTTTATATATAGAATTATAAAAGGGTTTGTAAATAATTACAACAGATGGCCTACTTTAAGGAATGCTATTGTTTTACCCTTAAGATGGTTAACTTACTATAAACTAAACACTTATCCTTCCTTATTGGAACTTACAGAAAGAGATTTGATTGTTTTATCAGGACTACGTTTCTATCGTGAGTTTCGGTTGCCTAAAAAAGTGGATCTTGAAATGATCATAAATGATAAGGCTATATCACCTCCTAAAAATTTGATATGGACTAGTTTCCCTAGAAATTATATGCCGTCACACATACAAAATTATATAGAACATGAAAAATTAAAATTTTCCGAGAGTGATAAATCAAGAAGAGTATTAGAGTACTATTTAAGAGATAACAAATTCAATGAATGTGATTTATATAACTGTGTAGTTAATCAAAGCTATCTTAACAACCCTAATCATGTGGTATCATTGACTGGCAAAGAAAGAGAACTCAGTGTAGGTAGAATGTTTGCAATGCAACCAGGAATGTTCAGACAAGTTCAAATATTAGCAGAGAAAATGATAGCTGAAAACATTTTACAATTCTTTCCTGAAAGTCTTACAAGATATGGTGATCTAGAATTACAGAAAATATTAGAATTGAAAGCGGGAATAAGTAACAAATCAAATCGTTACAATGACAATTACAACAATTACATCAGTAAGTGCTCTATCATCACAGATCTCAGCAAATTCAATCAAGCATTCCGGTATGAAACATCATGTATTTGTAGTGATGTACTGGATGAACTGCATGGTGTACAATCTCTATTTTCCTGGTTACATTTAACTATTCCTCATGTCACAATAATATGCACATATAGGCATGCACCCCCCTATATAAGAGATCACATTGTAGATCTTAACAATGTAGATGAACAAAGTGGATTATATAGATATCATATGGGTGGTATCGAAGGGTGGTGTCAAAAACTATGGACCATAGAAGCTATATCACTATTGGATCTAATATCTCTCAAAGGGAAATTCTCAATTACTGCCTTAATTAATGGTGACAATCAATCAATAGATATAAGCAAACCAGTCAGACTCATGGAAGGTCAAACTCATGCTCAAGCAGATTATTTGCTAGCATTAAATAGTCTTAAATTGCTGTATAAAGAGTATGCAGGTATAGGTCACAAATTAAAAGGAACTGAGACTTATATATCAAGAGATATGCAATTTATGAGTAAAACAATTCAACATAACGGTGTATATTACCCAGCTAGTATAAAGAAAGTCCTAAGAGTGGGACCATGGATAAACACTATACTTGATGATTTCAAAGTGAGTCTAGAATCTATAGGTAGTTTGACGCAAGAATTAGAATATAGAGGTGAAAGTCTATTATGCAGTTTAATATTTAGAAATGTGTGGTTATATAATCAAATTGCTTTACAACTAAAAAATCATGCATTATGTAACAATAAATTATATTTGGACATATTAAAGGTTCTGAAACACTTAAAAACCTTTTTTAATCTTGATAATATTGATACAGCATTAACATTGTATATGAATTTGCCCATGTTATTTGGTGGTGGTGATCCCAACTTGTTATATCGAAGTTTCTATAGAAGAACTCCTGATTTCCTCACAGAGGCTATAGTTCACTCTGTGTTCATACTTAGTTATTATACAAACCATGATTTAAAGGATAAACTTCAAGATCTGTCAGACGATAGATTGAATAAGTTCTTAACATGCATAATCACGTTTGACAAAAACCCTAATGCTGAATTCGTAACATTGATGAGAGATCCTCAAGCTTTAGGGTCTGAGAGGCAAGCTAAAATTACTAGCGAAATCAATAGACTGGCAGTTACTGAGGTTTTGAGCACAGCTCCAAACAAAATATTCTCCAAAAGTGCACAACACTATACCACTACAGAGATAGATCTAAATGATATTATGCAAAATATAGAACCTACATATCCTCATGGGCTAAGAGTTGTTTATGAAAGTTTACCCTTTTATAAAGCAGAGAAAATAGTAAATCTTATATCCGGTACAAAATCTATAACTAACATACTGGAAAAGACTTCTGCCATAGACTTAACAGATATTGATAGAGCCACTGAGATGATGAGGAAAAACATAACTTTGCTTATAAGGATATTTCCATTAGATTGTAACAGAGATAAAAGAGAAATATTGAGTATGGAAAACCTAAGTATTACTGAATTAAGCAAATATGTTAGAGAAAGATCTTGGTCTTTATCCAATATAGTTGGTGTTACATCACCCAGTATCATGTATACAATGGACATCAAATATACAACAAGCACTATAGCTAGTGGCATAATCATAGAGAAATATAATGTCAACAGTTTAACACGTGGTGAGAGAGGGCCAACTAAACCATGGGTTGGTTCATCTACACAAGAGAAAAAAACAATGCCAGTTTATAATAGACAAGTTTTAACCAAAAAACAGAGAGATCAAATTGATCTATTAGCAAAATTGGATTGGGTGTATGCATCTATAGATAACAAGGATGAATTCATGGAAGAACTCAGCATAGGAACTCTTGGGTTAACATATGAGAAAGCCAAAAAATTATTTCCACAATATTTAAGTGTTAACTATTTGCATCGCCTTACAGTCAGTAGTAGACCATGTGAATTCCCTGCATCAATACCAGCTTATAGAACTACAAATTATCACTTTGATACTAGCCCTATTAATCGCATATTAACAGAAAAGTATGGTGATGAAGATATTGATATAGTATTCCAAAACTGTATAAGTTTTGGCCTTAGCTTAATGTCAGTAGTAGAGCAATTTACCAATGTATGTCCTAACAGAATTATTCTCATACCCAAGCTTAATGAGATACATTTGATGAAACCTCCCATATTCACAGGTGATGTTGATATTCACAAGTTAAAACAAGTGATCCAAAAACAGCATATGTTTTTACCAGACAAAATAAGTTTGACTCAATATGTGGAATTATTCTTAAGTAATAAAACACTCAAATCTGGATCTCATGTTAATTCTAATTTAATATTGGCACATAAGATATCTGACTATTTTCATAATACTTACATTTTAAGTACTAATTTAGCTGGACATTGGATTCTGATTATACAACTTATGAAAGATTCTAAAGGTATTTTTGAAAAAGATTGGGGAGAGGGATATATAACTGATCATATGTTCATTAATTTGAAAGTTTTCTTCAATGCTTATAAGACCTATCTCTTGTGTTTTCATAAAGGTTACGGCAGAGCAAAGCTGGAGTGTGATATGAATACTTCAGATCTCCTATGTGTATTGGAATTAATAGACAGTAGTTATTGGAAGTCTATGTCTAAGGTATTTTTAGAACAAAAAGTTATCAAATACATTCTCAGCCAGGATGCAAGTTTACATAGAGTAAAAGGATGTCATAGCTTCAAACTATGGTTTCTTAAACGTCTTAATGTAGCAGAATTCACAGTTTGCCCTTGGGTTGTTAACATAGATTATCATCCAACACACATGAAAGCAATATTAACTTATATAGATCTTGTTAGAATGGGATTGATAAATATAGATAGAATATACATTAAAAATAAACACAAATTCAATGATGAATTTTATACTTCTAATCTCTTTTACATTAATTATAACTTCTCAGATAATACTCATCTATTAACTAAACATATAAGGATTGCTAATTCTGAATTAGAAAATAATTACAGCAAATTATATCATCCTACACCTGAAACTCTAGAAAATATACTAACCAATCCGGTTAAATGTGATGACAAAAAGACACTGAATGACTATTGTATAGGTAAAAATGTTGACTCAATAATGTTACCATTGTTATCTAATAAGAAGCTTATTAAATCGTCTACAACG---ATTAGAACCAATTACAGCAAACAAGATTTGTATAATTTATTTCCTACGGTTGTGATTGATAAAATTATAGATCATTCAGGTAATACAGCCAAATCTAACCAACTTTACACTACTACTTCTCATCAAATATCTTTAGTACACAATAGCACATCACTTTATTGCATGCTTCCTTGGCATCATATTAATAGATTCAATTTTGTGTTTAGTTCTACAGGTTGTAAAATTAGTATAGAGTATATTTTAAAAGACCTTAAAATTAAAGATCCTAGTTGTATAGCATTCATAGGTGAAGGAGCAGGGAATTTATTGTTGCGTACAGTAGTGGAACTTCATCCTGATATAAGATATATTTACAGAAGTCTGAAAGATTGCAATGATCATAGTTTACCTATTGAGTTTTTAAGGCTATACAATGGACATATCAACATTGATTATGGTGAAAATTTGACCATTCCCGCTACAGATGCAACCAACAACATTCATTGGTCTTATTTGCATATAAAGTTTGCTGAACCTATCAGTCTTTTTGTTTGTGATGCTGAATTGCCTGTAACAGTCAACTGGAGTAAAATTATAATAGAGTGGAGCAAGCATGTAAGAAAATGCAAGTACTGTTCCTCAGTTAATAAATGTACGTTAATAGTAAAATACCATGCTCAAGATGATATCGATTTCAAATTAGACAACATAACTATATTAAAAACTTATGTATGCTTAGGCAGTAAGTTAAAGGGGTCTGAAGTTTACTTAGTCCTTACAATAGGTCCTGCAAATGTGTTCCCAGTATTTAATGTAGTACAAAATGCTAAATTGATACTATCAAGAACCAAAAATTTCATCATGCCTAAGAAGGCTGATAAAGAGTCTATTGATGCAAATATTAAAAGTTTGATACCCTTTCTTTGTTACCCTATAACAAAAAAAGGAATTAATACTGCATTATCAAAACTAAAGAGTGTTGTTAGTGGAGATATACTATCATATTCTATAGCTGGACGTAATGAAGTTTTCAGCAATAAACTTATAAATCATAAGCATATGAACATCTTAAAGTGGTTCAACCATGTTTTAAATTTCAGATCAACAGAACTTAACTATAATCATTTATATATGGTAGAATCCACATATCCTTATCTAAGTGAATTGTTAAACAGCTTGACAACTAATGAACTTAAAAAACTGATTAAAATCACAGGTAGTTTGTTATACAACTTTCATAATGAA---
>AFM55269
ATGGATCCCATTATTAGTGGAAATTCTGCTAATGTTTATCTAACTGATAGTTATTTAAAAGGTGTTATTTCTTTCTCAGAATGTAACGCTTTAGGAAGTTACATATTCAATGGTCCTTATCTCAAAAATGATTATACCAACTTAATTAGTAGACAAAATCCATTAATAGAACACATAAATCTAAAGAAACTAAATATAACACAGTCCTTAATATCTAAGTATCATAAAGGTGAAATAAAAATAGAAGAACCTACTTACTTTCAGTCATTACTTATGACATACAAGAGTATGACCTCGTCAGAACAGATTACTACTACTAATTTACTTAAAAAGATAATAAGAAGAGCTATAGAAATCAGTGATGTCAAAGTCTATGCTATATTGAATAAACTGGGGCTCAAAGAAAAAGACAAGATTAAATCCAACAATGGACAGGATGAAGACAACTCAGTTATTACTACCATAATCAAAGATGATATACTTTTAGCTGTCAAGGATAATCAATCTCATCTTAAAGCAGACAAAAATCACTCTACAAAACAAAAAGATACAATCAAAACAACACTCTTGAAGAAATTAATGTGTTCGATGCAACATCCACCATCATGGTTAATACATTGGTTTAATTTATACACAAAATTAAACAGCATATTAACACAGTATCGATCTAGTGAGGTAAAAAACCATGGTTTTATATTGATAGATAATCATACTCTTAATGGATTCCAATTTATTTTGAATCAATATGGTTGTATAGTTTATCATAAGGAACTCAAAAGAATTACTGTTACAACCTATAATCAATTCTTGACATGGAAAGATATTAGCCTTAGTAGATTAAATGTTTGTTTGATTACATGGATTAGTAACTGTTTGAACACATTAAACAAAAGCTTAGGCTTAAGATGTGGATTCAATAATGTTATCTTGACACAATTATTCCTTTATGGAGATTGTATACTGAAACTATTCCACAATGAGGGGTTCTACATAATAAAAGAGGTAGAGGGATTTATTATGTCTCTAATTTTAAATATAACAGAAGAAGATCAATTCAGAAAACGGTTTTATAATAGTATGCTCAACAACATCACAGATGCTGCCAATAAAGCTCAGAAAAATCTGCTATCAAGAGTATGTCATACATTATTAGATAAGACAGTATCCGATAATATAATAAATGGCAGATGGATAATTCTATTGAGTAAGTTCCTTAAATTAATTAAGCTTGCAGGTGACAATAACCTTAACAATTTGAGTGAATTATATTTTTTGTTCAGAATATTTGGACACCCAATGGTAGATGAAAGACAAGCTATGGATGCTGTTAAAGTTAATTGCAACGAGACCAAATTTTACTTGTTAAGCAGTTTGAGTATGTTGAGAGGTGCCTTTATATATAGAATTATAAAAGGGTTTGTAAATAATTACAACAGATGGCCTACTTTAAGAAATGCCATTGTTTTACCCTTAAGATGGTTAACTTACTATAAACTAAACACTTATCCTTCCTTGTTGGAACTTACAGAAAGAGATTTGATTGTTCTATCAGGACTACGTTTCTATCGAGAGTTTCGGTTGCCTAAAAAAGTGGATCTTGAAATGATCATAAATGATAAGGCTATATCACCTCCTAAAAATTTAATATGGACTAGTTTCCCTAGAAATTATATGCCGTCACACATACAAAATTATATAGAACATGAAAAATTAAAATTCTCTGAGAGTGATAAATCAAGAAGAGTATTAGAGTACTATTTAAGAGACAACAAATTCAATGAATGTGATTTATACAACTGTGTAGTTAATCAAAGTTATCTTAACAACCCTAATCATGTGGTATCATTGACAGGCAAAGAAAGAGAACTCAGTGTAGGTAGAATGTTTGCAATGCAACCAGGAATGTTCAGACAAGTTCAAATATTAGCAGAGAAAATGATAGCTGAAAACATATTACAATTTTTCCCTGAAAGTCTTACAAGATATGGTGATCTAGAACTACAAAAAATATTAGAATTGAAAGCAGGAATAAGTAACAAATCAAATCGTTACAATGATAATTACAACAATTACATTAGTAAGTGCTCTATCATCACAGATCTCAGCAAATTCAATCAAGCATTTCGATATGAAACATCATGTATTTGTAGTGATGTACTGGATGAACTGCATGGTGTACAATCTCTATTTTCCTGGTTACATTTAACTATTCCTCATGTCACAATAATATGCACATATAGGCATGCACCCCCCTATATAAAGGATCATATTGTAGATCTTAACAATGTAGATGAGCAAAGTGGATTATATAGATATCATATGGGTGGTATCGAAGGGTGGTGTCAAAAACTATGGACCATAGAAGCTATATCACTATTAGATCTAATATCTCTCAAAGGGAAATTCTCAATTACTGCTTTAATTAATGGTGACAATCAATCTATAGATATAAGTAAACCAGTCAGACTCATGGAAGGTCAAACTCATGCTCAAGCAGATTATTTGCTAGCATTAAATAGTCTTAAATTACTGTATAAAGAGTATGCAGGAATAGGCCACAAATTAAAAGGAACTGAGACTTATATATCAAGAGATATGCAATTTATGAGTAAAACGATCCAACATAACGGTGTATATTACCCAGCTAGTATAAAGAAAGTCCTAAGAGTGGGACCGTGGATAAACACTATACTTGATGATTTCAAAGTGAGTCTAGAATCTATAGGTAGTTTGACACAAGAATTAGAATATAGAGGTGAAAGTCTATTATGCAGTTTAATATTTAGAAATGTATGGTTATATAATCAAATTGCTTTACAACTAAAAAATCATGCATTATGTAACAACAAATTATATTTGGACATATTAAAGGTTCTAAAACACTTAAAAACCTTTTTTAATCTTGATAATATTGATACAGCATTAACATTGTATATGAATTTGCCCATGTTATTTGGTGGTGGCGATCCCAACTTGTTATATCGAAGTTTCTATAGAAGAACTCCTGATTTCCTCACAGAGGCTATAGTTCACTCTGTGTTCATACTTAGTTATTATACAAATCATGATTTAAAAGATAAACTTCAAGATCTGTCAGATGATAGATTGAATAAGTTCTTAACATGCATAATCACGTTTGACAAAAACCCTAATGCTGAATTCGTTACATTGATGAGAGATCCTCAAGCTTTAGGATCAGAGAGGCAAGCTAAAATTACGAGCGAAATCAATAGACTGGCAGTTACTGAGGTTTTGAGCACAGCTCCAAACAAAATATTCTCCAAAAGTGCACAACATTATACCACTACAGAAATAGATCTTAATGATATTATGCAAAATATAGAACCTACATATCCTCACGGGCTAAGAGTTGTTTATGAAAGTTTACCCTTTTATAAAGCAGAGAAAATAGTAAATCTTATATCCGGTACAAAATCTATAACTAACATACTGGAAAAGACTTCTGCCATAGACTTAACAGATATTGATAGAGCCACTGAGATGATGAGGAAAAACATAACTTTGCTTATAAGGATATTACCATTAGATTGTAACAGAGATAAAGGAGAAATATTGAGTATGGAAAACCTAAGTATTACAGAATTAAGCAAATATGTTAGAGAAAGATCTTGGTCTTTATCCAATATAGTTGGTGTTACATCACCCAGTATCATGTATACAATGGACATCAAATATACAACAAGCACTATAGCTAGTGGCATAATCATAGAGAAATATAATGTCAACAGTTTAACACGTGGTGAGAGAGGACCCACTAAACCATGGGTTGGTTCATCTACACAAGAGAAAAAAACAATGCCAGTTTATAATAGACAAGTTTTAACCAAAAAACAGAGAGATCAAATAGATCTATTAGCAAAATTGGATTGGGTGTATGCATCTATAGATAACAAGGATGAATTTATGGAGGAACTTAGCATAGGAACTCTTGGGTTAACATATGAGAAGGCCAAAAAATTATTTCCACAATATTTAAGTGTTAACTATTTGCATCGTCTTACAGTCAGTAGTAGACCATGTGAATTCCCTGCATCTATACCAGCTTATAGAACTACAAATTATCACTTTGATACTAGCCCTATTAATCGCATATTAACAGAAAAGTATGGTGATGAAGATATAGATATAGTATTCCAAAACTGTATAAGCTTTGGCCTTAGCTTAATGTCAGTAGTAGAACAATTTACTAATGTATGTCCTAACAGAATTATTCTCATACCCAAGCTTAATGAGATACATTTGATGAAACCTCCCATATTCACAGGTGATGTTGATATTCACAAGTTAAAACAAGTGATACAAAAACAGCATATGTTTTTACCAGACAAAATAAGTTTGACTCAATATGTGGAATTATTCTTAAGTAATAAAACACTCAAATCTGGATCTAATGTTAATTCTAATTTAATATTGGCGCATAAGATATCTGACTATTTTCATAATACTTACATTCTAAGTACTAATTTAGCTGGACATTGGATTCTTATTATACAACTCATGAAAGATTCTAAGGGTATTTTTGAAAAAGATTGGGGAGAGGGATATATAACTGATCATATGTTCATTAATTTGAAAGTTTTCTTCAATGCTTATAAGACATATCTCTTGTGTTTTCATAAAGGTTACGGCAGAGCAAAATTGGAGTGTGATATGAATACTTCAGATCTCCTATGTGTATTGGAATTAATAGACAGTAGTTATTGGAAGTCTATGTCTAAGGTGTTTTTAGAACAAAAAGTTATCAAATACATTCTTAGCCAGGATGCAAGTTTACATAGAGTAAAAGGATGTCATAGCTTCAAACTATGGTTTCTTAAACGTCTTAATGTAGCAGAATTCACAGTTTGCCCTTGGGTTGTTAACATAGATTATCATCCAACACATATGAAAGCAATATTAACTTATATAGATCTTGTTAGAATGGGATTGATAAATATAGATAGAATATACATTAAAAATAAACACAAATTCAATGATGAATTTTATACTTCTAATCTTTTTTACATTAATTATAACTTCTCAGATAATACTCATCTATTAACTAAACATATAAGGATTGCTAATTCTGAATTAGAAAGTAATTACAACAAATTATATCATCCTACACCAGAAACTCTAGAAAATATACTAACCAATCCGGTTAAAAGTAATGATAAAAAGACACTGAGTGACTACTGTATAGGTAAAAATGTTGACTCAATAATGTTACCATCATTATCTAATAAGAAGCTTATTAAATCGTCTACAATG---ATTAGAACCAATTACAGCAGACAAGATTTGTATAATTTATTTCCTACGGTTGTGATTGATAAAATTATAGATCATTCAGGTAATACAGCCAAATCTAACCAACTTTACACTACTACTTCTCATCAAATATCTTTAGTGCACAATAGCACATCACTTTATTGCATGCTTCCTTGGCATCATATTAATAGATTCAATTTTGTATTTAGTTCTACAGGTTGTAAAATTAGTATAGAGTATATTTTAAAAGACCTTAAAATTAAGGATCCTAATTGTATAGCATTCATAGGTGAAGGAGCAGGGAATTTATTATTGCGTACAGTAGTGGAACTTCATCCTGATATAAGATATATTTACAGAAGTCTGAAAGATTGCAATGATCATAGTTTACCAATTGAGTTTTTAAGGTTGTACAATGGACATATCAACATTGATTATGGTGAAAATTTGACCATTCCTGCTACAGATGCAACCAACAACATTCATTGGTCTTATTTACATATAAAGTTTGCTGAACCTATCAGTCTTTTTGTCTGTGATGCTGAATTGCCTGTAACAGTCAACTGGAGTAAGATTATAATAGAGTGGAGCAAGCATGTAAGAAAATGCAAGTACTGTTCTTCAGTTAATAAATGTACGTTAATAGTAAAATATCATGCTCAAGATGATATCGATTTCAAATTAGACAACATAACTATATTAAAAACTTATGTATGCTTAGGCAGTAAGTTAAAGGGATCTGAAGTTTACTTAGTCCTTACAATAGGTCCTGCAAATGTGTTCCCAGTATTTAATGTAGTACAAAATGCCAAATTGATACTATCAAGAACCAAAAATTTCATCATGCCTAAGAAGGCTGATAAAGAGTCCATTGATGCAAATATTAAGAGTTTGATACCCTTTCTTTGTTACCCTATAACAAAAAAAGGAATTAATACTGCATTGTCTAAATTAAAGAGTGTTGTTAGTGGAGATATACTATCATATTCTATAGCTGGACGTAATGAAGTTTTCAGCAATAAACTTATAAATCATAAGCATATAAACATCTTAAAGTGGTTCAATCATGTTTTAAATTTCAGATCAACAGAATTAAACTATAATCATTTATATATGGTAGAATCTACATATCCTCATCTAAGTGAATTGTTAAACAGCTTGACAACCAATGAACTTAAAAAACTGATTAAAATCACAGGTAGTTTGTTATACAACTTTAATAATGAA---
>AGN28531
ATGGATCCCATTATTAATGGAAGCTCTGCTAATGTATATCTAACTGATAGTTATCTAAAAGGTGTTATCTCTTTTTCAGAATGTAATGCTTTAGGGAGTTACCTTTTTAACGGCCCTTATCTTAAAAATGATTATACCAACTTAATTAGTAGACAAAGCCCACTACTAGAGCATATGAATCTAAAAAAACTAACTATAACACAGTCATTAATATCTAGATACCATAAAGGTGAACTGAAATTAGAAGAACCAACTTATTTCCAGTCATTACTTATGACATATAAAAGCATGTCCTCGTCTGAACAAATTGCTACAACTAACCTACTTAAAAAAATAATACGAAGAGCTATAGAAATAAGTGATGTAAAGGTGTACGCCATCTTGAATAAACTAGGACTAAAGGAAAAGGACAGAGTTAAGCCCAACAACAATTCAGGTGATGAAAACTCAGTGCTTACAACCATAATTAAAGATGATATACTCTCAGCTGTGGAAAACAATCAATCATATACAAATTCAGACAAAAATTACTCAGTAAATCAAAATATCAATATCAAAACAACACTCTTAAAAAAATTGATGTGTTCAATGCAACATCCTCCATCATGGTTAATACACTGGTTCAATTTATATACAAAATTAAATAACATATTAACACAATATCGATCAAATGAGGTAAAAAGTCATGGGTTTATATTAATAGATAATCAAACTTTGAGTGGTTTTCAGTTTATTTTAAATCAATATGGTTGCATTGTTTATCATAAAGGGCTCAAAATAATCACAACTACTACATACAATCAATTTTTGACATGGAAAGACATCAGCCTTAGCAGATTAAATGTTTGCTTAATTACTTGGATAAGTAATTGTTTAAATACATTAAATAAAAGCTTAGGGTTGAGATGCGGATTCAATAATGTTGTGCTATCACAATTATTTCTTTATGGAGATTGTATACTGAAATTATTTCATAATGAAGGCTTTTACATAATAAAAGAAGTAGAAGGATTTATTATGTCTTTAATTCTAAACATAACAGAAGAAGATCAATTTAGGAAACGATTTTATAATAGCATGCTAAATAACATCACAGATGCAGCTATTAAGGCTCAAAAGGACCTACTATCAAGAGTATGTCACACTTTATTAGACAAGACAGTGTCTGATAATATCATAAATGGTAAATGGATAATTCTATTAAGTAAATTTCTTAAATTGATTAAGCTTGCAGGTGATAATAATCTCAATAACTTGAGTGAGCTATATTTTCTCTTCAGAATCTTTGGACATCCAATGGTTGATGAAAGACAAGCAATGGATGCTGTAAGAATTAACTGCAATGAAACTAAGTTCTATTTATTAAGTAGCCTAAGTACGTTGAGAGGTGCTTTCATTTATAGAATCATAAAAGGGTTTGTAAATACCTACAACAGATGGCCCACTTTAAGGAATGCTATTGTCCTACCTCTAAGATGGTTAAACTATTATAAACTTAATACTTATCCATCTCTACTTGAAATCACAGAAAATGATTTGATTATTTTATCAGGATTGCGGTTCTATCGTGAGTTTCATCTGCCTAAAAAAGTGGATCTTGAAATGATAATAAATGACAAAGCTATTTCTCCTCCAAAAGATCTAATATGGACTAGTTTTCCTAGAAATTACATGCCATCACATATACAAAATTATATAGAACATGAAAAGTTGAAGTTCTCTGAAAGCGACAGATCAAGAAGAGTACTAGAGTATTACTTGAGAGATAATAAATTCAATGAATGTGATCTATACAATTGTGTAGTTAATCAAAGCTATCTCAACAACTCTAATCATGTGGTATCACTAACTGGTAAAGAAAGAGAGCTCAGTGTGGGTAGAATGTTTGCTATGCAACCAGGTATGTTTAGGCAAATCCAAATCTTAGCAGAGAAAATGATAGCCGAAAATATTTTACAATTCTTCCCTGAGAGTTTGACAAGATATGGTGATCTAGAGCTTCAAAAGATATTAGAATTAAAAGCAGGAATAAGCAACAAGTCAAATCGTTATAATGATAACTACAACAATTATATCAGTAAATGTTCTATAATAACAGATCTTAGCAAATTTAATCAAGCATTTAGATATGAAACATCATGTATCTGCAGTGATGTATTAGATGAACTGCATGGAGTACAATCTCTATTCTCTTGGTTGCATTTAACAATACCTCTTGTCACAATAATATGTACATATAGACATGCACCTCCTTTTATAAAGGATCATGTTGTCAATCTTAATGAAGTTGATGAACAAAGTGGGTTATACAGATATCATATGGGTGGTATTGAGGGCTGGTGTCAAAAACTGTGGACCATTGAAGCCATATCATTATTAGATCTAATATCTCTTAAAGGGAAATTCTCCATCACAGCTCTGATAAATGGTGATAATCAGTCAATTGATATAAGTAAACCAGTTAGACTTATAGAGGGTCAGACCCATGCTCAAGCAGATTATTTGTTAGCATTAAATAGCCTTAAATTGCTATATAAAGAGTATGCAGGCATAGGCCATAAGCTTAAGGGAACTGAGACCTATATATCTCGAGATATGCAGTTCATGAGCAAAACAATCCAGCACAATGGAGTGTACTATCCAGCCAGTATCAAAAAAGTCCTGAGAGTAGGTCCATGGATAAATACAATACTTGATGATTTTAAAGTTAGTTTAGAATCTATAGGTAGCTTAACACAGGAGTTAGAATACAGAGGAGAAAGCTTATTATGCAGTTTAATATTTAGGAACATTTGGTTATATAATCAAATTGCTCTGCAACTCCGAAATCATGCATTATGTAATAATAAGCTATATTTAGATATCTTGAAAGTATTAAAACACTTAAAAACCTTTTTTAATCTTGATAGTATCGATACGGCGTTATCATTGTATATGAACTTGCCTATGCTATTTGGTGGTGGTGATCCTAATTTGTTATATCGAAGCTTTTATAGGAGAACTCCAGACTTCCTTACAGAAGCTATAGTACATTCAGTGTTCGTGTTGAGCTATTATACTGGTCACGATCTACAAGATAAGCTCCAGGATCTTCCAGATGATAGACTGAACAAATTCTTGACTTGTGTCATCACATTTGATAAAAATCCAAATGCCGAGTTTGTAACATTGATGAGGGATCCACAGGCTTTAGGGTCTGAAAGGCAAGCTAAAATTACTAGTGAGATTAATAGATTAGCAGTAACAGAAGTCTTAAGTATAGCTCCAAACAAAATATTTTCTAAAAGTGCGCAACACTATACTACCACTGAGATTGATCTAAATGACATTATGCAAAATATAGAACCAACTTACCCTCATGGATTAAGAGTTGTTTATGAAAGTTTACCTTTTTATAAAGCAGAAAAAATAGTTAATCTTATATCAGGAACAAAATCCATAACTAATATACTTGAAAAAACATCAGCGATAGATACAACTGATATTAATAGGGCTACTGATATGATGAGGAAAAATATAACCTTACTTATAAGGATACTTCCACTAGATTGTAACAAGGACAAAAGAGAGTTATTAAGTTTAGAAAATCTTAGCATAACTGAATTAAGCAAGTATGTAAGAGAAAGATCTTGGTCATTATCCAATATAGTAGGAGTAACATCGCCAAGTATTATGTTCACAATGGACATTAAATATACAACTAGCACTATAGCCAGTGGTATAATTATAGAAAAATATAATGTTAATGGTTTAACTCGTGGTGAAAGAGGACCTACTAAGCCATGGGTAGGTTCATCTACACAGGAGAAAAAAACAATGCCAGTGTACAATAGACAAGTTTTAACCAAAAAGCAAAGAGACCAAATAGATTTATTAGCAAAATTAGACTGGGTATATGCATCCATAGACAACAAAGATGAATTCATGGAAGAACTGAGTACTGGAACACTTGGACTGTCATATGAAAAAGCCAAAAAGTTGTTTCCACAATATCTAAGTGTCAATTATTTACACCGGTTAACAGTCAGTAGTAGACCATGCGAATTCCCTGCCTCTATACCAGCTTATAGAACAACAAATTATCATTTTGATACTAGTCCTATCAATCATGTATTAACAGAAAAGTATGGAGATGAAGATATTGACATTGTGTTTCAAAATTGCATAAGTTTTGGTCTTAGCTTGATGTCAGTTGTGGAACAATTCACAAACATATGTCCTAATAGAATTATTCTCATACCGAAGCTGAATGAGATACATTTGATGAAACCTCCTATATTTACAGGAGATGTTGATATCATCAAGTTGAAGCAAGTGATACAAAAACAGCATATGTTCCTACCAGATAAAATAAGTTTAACCCAATATGTAGAATTATTCTTAAGTAACAAAGCACTTAAATCTGGATCCCACATCAACTCTAATTTAATATTAGTACATAAAATGTCTGATTATTTTCATAATGCGTATATTTTAAGTACTAATTTAGCTGGACATTGGATTCTGATTATTCAACTTATGAAAGATTCAAAAGGTATTTTTGAAAAAGATTGGGGAGAAGGGTATATAACTGATCATATGTTCATTAATTTGAATGTTTTCTTTAATGCTTATAAGACTTATTTGCTATGTTTTCATAGAGGTTATGGTAAAGCAAAATTAGAATGTGATATGAACACTTCAGATCTTCTTTGTGTTTTGGAGTTAATAGACAGTAGCTACTGGAAATCTATGTCTAAAGTTTTCCTAGAACAAAAAGTCATAAAATACATAGTCAATCAAGACACAAGTTTGCATAGAATAAAAGGCTGTCACAGTTTTAAGTTGTGGTTTTTAAAACGCCTTAATAATGCTAAATTTACCGTATGCCCCTGGGTTGTTAACATAGATTATCACCCAACACACATGAAAGCTATATTATCTTACATAGATTTAGTTAGAATGGGGTTAATAAATGTAGATAAATTAACCATTAAAAATAAAAACAAATTCAATGATGAATTTTACACATCAAATCTCTTTTACATTAGTTATAACTTTTCAGACAACACTCATCTGCTAACAAAACAAATAAGAATTGCTAATTCAGAATTAGAAGATAATTATAACAAACTATATCACCCAACCCCAGAAACTTTAGAAAATATATCATTAATCCCTGTTAAAAGTAATAATAGAAACAAA---CCTAAATTTTGTATAAGTGGAAATACTGAATCTATGATGACGTCAACATTCTCTAATAAAATGCATATTAAATCTTCCACTGTTACCACAAGATTCAATTATAGCAGACAAGACTTGTACAATTTATTTCCAATTGTTGTGATAGACAGGATTATAGATCATTCAGGTAATACAGAAAAATCTAACCAACTTTACACCACCACTTCACATCAGACATCTTTAGTAAGGAATAGTGCATCACTTTATTGCATGCTTCCTTGGCATCATGTCAATAGATTTAACTTTGTATTTAGTTCCACAGGATGCAAGATCAGTATAGAGTATATTTTAAAAGATCTTAAGATTAAAGATCCCAGTTGTATAGCATTCATAGGTGAAGGAGCTGGTAACTTATTATTACGTACGGTAGTAGAACTTCATCCTGACATAAGATATATTTACAGAAGTTTAAAAGATTGCAATGATCATAGTTTACCTATTGAATTTCTAAGGTTATACAACGGGCATATAAACATAGATTATGGTGAGAATTTAACCATCCCTGCTACGGATGCAACTAACAACATACATTGGTCTTATTTACATATAAAATTTGCAGAACCTATTAGTATCTTTGTCTGCGATGCTGAATTACCTGTCACAGCCAATTGGAGTAAAATTATAATTGAATGGAGTAAGCATGTAAGAAAGTGCAAATACTGTTCTTCTGTAAATAGATGCATTTTAATTGCAAAATATCATGCTCAAGATGATATTGATTTCAAATTAGATAACATTACTATATTAAAAACTTATGTGTGCCTAGGTAGCAAGTTAAAAGGATCTGAAGTTTACTTAGTCCTTACAATAGGCCCTGCAAATATACTTCCTGTTTTTGATGTTGTGCAAAATGCTAAATTGATTCTTTCAAGAACTAAAAATTTCATTATGCCTAAAAAGATTGACAAGGAATCTATCGATGCAAATATTAAAAGCTTAATACCTTTCCTTTGTTACCCTATAACAAAAAATGGAATTAAGACTTCATTGTCAAAATTGAAGAGTGTAGTTAATGGAGATATATTATCATATTCTATAGCTGGACGTAATGAAGTATTCAGCAACAAGCTTATAAACCACAAGCATATGAATATCTTAAAATGGCTGGATCATGTTTTAAACTTTAGATCAGCTGAACTTAATTACAATCATTTATACATGATAGAGTCCACATATCCTTACTTGAGTGAATTGTTAAATAGTTTAACAACCAATGAACTCAAGAAGCTGATTAAAATAACAGGTAGTGTACTATACAACCTTCCTAATGAGCAG
>AAC55973
ATGGATCCCATTATTAATGGAAATTCTGCTAATGTTTATCTAACCGATAGTTATTTAAAAGGTGTTATCTCTTTCTCAGAGTGTAATGCTTTAGGAAGTTACATATTCAATGGTCCTTATCTCAAAAATGATTATACCAACTTAATTAGTAGACAAAATCCATTAATAGAACACATGAATCTAAAGAAACTAAATATAACACAGTCCTTAATATCTAAGTATCATAAAGGTGAAATAAAATTAGAAGAACCTACTTATTTTCAGTCATTACTTATGACATACAAGAGTATGACCTCGTCAGAACAGATTGCTACCACTAATTTACTTAAAAAGATAATAAGAAGAGCTATAGAAATAAGTGATGTCAAAGTCTATGCTATATTGAATAAACTAGGGCTTAAAGAAAAGGACAAGATTAAATCCAACAATGGACAAGATGAAGACAACTCAGTTATTACGACCATAATCAAAGATGATATACTTTCAGCTGTTAAAGATAATCAATCTCATCTTAAAGCAGACAAAAATCACTCTACAAAACAAAAAGACACAATCAAAACAACACTCTTGAAGAAATTGATGTGTTCAATGCAACATCCTCCATCATGGTTAATACATTGGTTTAACTTATACACAAAATTAAACAACATATTAACACAGTATCGATCAAATGAGGTAAAAAACCATGGGTTTACATTGATAGATAATCAAACTCTTAGTGGATTTCAATTTATTTTGAACCAATATGGTTGTATAGTTTATCATAAGGAACTCAAAAGAATTACTGTGACAACCTATAATCAATTCTTGACATGGAAAGATATTAGCCTTAGTAGATTAAATGTTTGTTTAATTACATGGATTAGTAACTGCTTGAACACATTAAATAAAAGCTTAGGCTTAAGATGCGGATTCAATAATGTTATCTTGACACAACTATTCCTTTATGGAGATTATATACTAAAGCTATTTCACAATGAGGGGTTCTACATAATAAAAGAGGTAGAGGGATTTATTATGTCTCTAATTTTAAATATAACAGAAGAAGATCAATTCAGAAAACGATTTTATAATAGTATGCTCAACAACATCACAGATGCTGCTAATAAAGCTCAGAAAAATCTGCTATCAAGAGTATGTCATACATTATTAGATAAGACAGTGTCCGATAATATAATAAATGGCAGATGGATAATTCTATTAAGTAAGTTCCTTAAATTAATTAAGCTTGCAGGTGACAATAACCTTAACAATCTGAGTGAACTATATTTTTTGTTCAGAATATTTGGACACCCAATGGTAGATGAAAGACAAGCCATGGATGCTGTTAAAATTAATTGCAATGAGACCAAATTTTACTTGTTAAGCAGTCTGAGTATGTTAAGAGGTGCCTTTATATATAGAATTATAAAAGGGTTTGTAAATAATTACAACAGATGGCCTACTTTAAGAAATGCTATTGTTTTACCCTTAAGATGGTTAACTTACTATAAACTAAACACTTATCCTTCTTTGTTGGAACTTACAGAAAGAGATTTGATTGTGTTATCAGGACTACGTTTCTATCGTGAGTTTCGGTTGCCTAAAAAAGTGGATCTTGAAATGATTATAAATGATAAAGCTATATCACCTCCTAAAAATTTGATATGGACTAGTTTCCCTAGAAATTACATGCCATCACACATACAAAACTATATAGAACATGAAAAATTAAAATTTTCCGAGAGTGATAAATCAAGAAGAGTATTAGAGTATTATTTAAGAGATAACAAATTCAATGAATGTGATTTATACAACTGTGTAGTTAATCAAAGTTATCTCAACAACCCTAATCATGTGGTATCATTGACAGGCAAAGAAAGAGAACTCAGTGTAGGTAGAATGTTTGCAATGCAACCGGGAATGTTCAGACAGGTTCAAATATTGGCAGAGAAAATGATAGCTGAAAACATTTTACAATTCTTTCCTGAAAGTCTTACAAGATATGGTGATCTAGAACTACAAAAAATATTAGAATTGAAAGCAGGAATAAGTAACAAATCAAATCGCTACAATGATAATTACAACAATTACATTAGTAAGTGCTCTATCATCACAGATCTCAGCAAATTCAATCAAGCATTTCGATATGAAACGTCATGTATTTGTAGTGATGTGCTGGATGAACTGCATGGTGTACAATCTCTATTTTCCTGGTTACATTTAACTATTCCTCATGTCACAATAATATGCACATATAGGCATGCACCCCCCTATATAGGAGATCATATTGTAGATCTTAACAATGTAGATGAACAAAGTGGATTATATAGATATCACATGGGTGGCATCGAAGGGTGGTGTCAAAAACTATGGACCATAGAAGCTATATCACTATTGGATCTAATATCTCTCAAAGGGAAATTCTCAATTACTGCTTTAATTAATGGTGACAATCAATCAATAGATATAAGCAAACCAATCAGACTCATGGAAGGTCAAACTCATGCTCTAGCAGATTATTTGCTAGCATTAAATAGCCTTAAATTACTGTATAAAGAGTATGCAGGCATAGGCCACAAATTAAAAGGAACTGAGACTTATATATCACGAGATATGCAATTTATGAGTAAAACAATTCAACATAACGGTGTATATTACCCAGCTAGTATAAAGAAAGTCCTAAGAGTGGGACCGTGGATAAACACTATACTTGATGATTTCAAAGTGAGTCTAGAATCTATAGGTAGTTTGACACAAGAATTAGAATATAGAGGTGAAAGTCTATTATGCAGTTTAATATTTAGAAATGTATGGTTATATAATCAGATTGCTCTACAATTAAAAAATCATGCATTATGTAACAATAAACTATATTTGGACATATTAAAGGTTCTGAAACACTTAAAAACCTTTTTTAATCTTGATAATATTGATACAGCATTAACATTGTATATGAATTTACCCATGTTATTTGGTGGTGGTGATCCCAACTTGTTATATCGAAGTTTCTATAGAAGAACTCCTGACTTCCTCACAGAGGCTATAGTTCACTCTGTGTTCATACTTAGTTATTATACAAACCATGACTTAAAAGATAAACTTCAAGATCTGTCAGATGATAGATTGAATAAGTTCTTAACATGCATAATCACGTTTGACAAAAACCCTAATGCTGAATTCGTAACATTGATGAGAGATCCTCAAGCTTTAGGGTCTGAGAGACAAGCTAAAATTACTAGCGAAATCAATAGACTGGCAGTTACAGAGGTTTTGAGTACAGCTCCAAACAAAATATTCTCCAAAAGTGCACAACATTATACTACTACAGAGATAGATCTAAATGATATTATGCAAAATATAGAACCTACATATCCTCATGGGCTAAGAGTTGTTTATGAAAGTTTACCCTTTTATAAAGCAGAGAAAATAGTAAATCTTATATCAGGTACAAAATCTATAACTAACATACTGGAAAAAACTTCTGCCATAGACTTAACAGATATTGATAGAGCCACTGAGATGATGAGGAAAAACATAACTTTGCTTATAAGGATACTTCCATTGGAATGTAACAGAGATAAAAGAGAGATATTGAGTATGGAAAACCTAAGTATTACTGAATTAAGCAAATATGTTAGGGAAAGATCTTGGTCTTTATCCAATATAGTTGGTGTTACATCACCCAGTATCATGTATACAATGGACATCAAATATACTACAAGCACTATATCTAGTGGCATAATTATAGAGAAATATAATGTTAACAGTTTAACACGTGGTGAGAGAGGACCCACTAAACCATGGGTTGGTTCATCTACACAAGAGAAAAAAACAATGCCAGTTTATAATAGACAAGTCTTAACCAAAAAACAGAGAGATCAAATAGATCTATTAGCAAAATTGGATTGGGTGTATGCATCTATAGATAACAAGGATGAATTCATGGAAGAACTCAGCATAGGAACCCTTGGGTTAACATATGAAAAGGCCAAGAAATTATTTCCACAATATTTAAGTGTCAATTATTTGCATCGCCTTACAGTCAGTAGTAGACCATGTGAATTCCCTGCATCAATACCAGCTTATAGAACAACAAATTATCACTTTGACACTAGCCCTATTAATCGCATATTAACAGAAAAGTATGGTGATGAAGATATTGACATAGTATTCCAAAACTGTATAAGCTTTGGCCTTAGTTTAATGTCAGTAGTAGAACAATTTACTAATGTATGTCCTAACAGAATTATTCTCATACCTAAGCTTAATGAGATACATTTGATGAAACCTCCCATATTCACAGGTGATGTTGATATTCACAAGTTAAAACAAGTGATACAAAAACAGCATATGTTTTTACCAGACAAAATAAGTTTGACTCAATATGTGGAATTATTCTTAAGTAATAAAACACTCAAATCTGGATCTCATGTTAATTCTAATTTAATATTGGCACATAAAATATCTGACTATTTTCATAATACTTACATTTTAAGTACTAATTTAGCTGGACATTGGATTCTGATTATACAACTTATGAAAGATTCTAAAGGTATTTTTGAAAAAGATTGGGGAGAGGGATATATAACTGATCATATGTTTATTAATTTGAAAGTTTTCTTCAATGCTTATAAGACCTATCTCTTGTGTTTTCATAAAGGTTATGGCAAAGCAAAGCTGGAGTGTGATATGAACACTTCAGATCTTCTATGTGTATTGGAATTAATAGACAGTAGTTATTGGAAGTCTATGTCTAAGGTATTTTTAGAACAAAAAGTTATCAAATACATTCTTAGCCAAGATGCAAGTTTACATAGAGTAAAAGGATGTCATAGCTTCAAATTATGGTTTCTTAAACGTCTTAATGTAGCAGAATTCACAGTTTGCCCTTGGGTTGTTAACATAGATTATCATCCAACACATATGAAAGCAATATTAACTTATATAGATCTTGTTAGAATGGGATTGATAAATATAGATAGAATACACATTAAAAATAAACACAAATTCAATGATGAATTTTATACTTCTAATCTCTTCTACATTAATTATAACTTCTCAGATAATACTCATCTATTAACTAAATATATAAGGATTGCTAATTCTGAATTAGAAAATAATTACAACAAATTATATCATCCTACACCAGAAACCCTAGAGAATATACTAGCCAATCCGATTAAAAGTAATGACAAAAAGACACTGAATGACTATTGTATAGGTAAAAATGTTGACTCAATAATGTTACCATTGTTATCTAATAAGAAGCTTATTAAATCGTCTGCAATG---ATTAGAACCAATTACAGCAAACAAGATTTGTATAATTTATTCCCTATGGTTGTGATTGATAGAATTATAGATCATTCAGGCAATACAGCCAAATCCAACCAACTTTACACTACTACTTCCCACCAAATATCTTTAGTGCACAATAGCACATCACTTTACTGCATGCTTCCTTGGCATCATATTAATAGATTCAATTTTGTATTTAGTTCTACAGGTTGTAAAATTAGTATAGAGTATATTTTAAAAGATCTTAAAATTAAAGATCCCAATTGTATAGCATTCATAGGTGAAGGAGCAGGGAATTTATTATTGCGTACAGTAGTGGAACTTCATCCTGACATAAGATATATTTACAGAAGTCTGAAAGATTGCAATGATCATAGTTTACCTATTGAGTTTTTAAGGCTGTACAATGGACATATCAACATTGATTATGGTGAAAATTTGACCATTCCTGCTACAGATGCAACCAACAACATTCATTGGTCTTATTTACATATAAAGTTTGCTGAACCTATCAGTCTTTTTGTCTGTGATGCCGAATTGTCTGTAACAGTCAACTGGAGTAAAATTATAATAGAATGGAGCAAGCATGTAAGAAAGTGCAAGTACTGTTCCTCAGTTAATAAATGTATGTTAATAGTAAAATATCATGCTCAAGATGATATTGATTTCAAATTAGACAATATAACTATATTAAAAACTTATGTATGCTTAGGCAGTAAGTTAAAGGGATCGGAGGTTTACTTAGTCCTTACAATAGGTCCTGCGAATATATTCCCAGTATTTAATGTAGTACAAAATGCTAAATTGATACTATCAAGAACCAAAAATTTCATCATGCCTAAGAAAGCTGATAAAGAGTCTATTGATGCAAATATTAAAAGTTTGATACCCTTTCTTTGTTACCCTATAACAAAAAAAGGAATTAATACTGCATTGTCAAAACTAAAGAGTGTTGTTAGTGGAGATATACTATCATATTCTATAGCTGGACGTAATGAAGTTTTCAGCAATAAACTTATAAATCATAAGCATATGAACATCTTAAAATGGTTCAATCATGTTTTAAATTTCAGATCAACAGAACTAAACTATAACCATTTATATATGGTAGAATCTACATATCCTTACCTAAGTGAATTGTTAAACAGCTTGACAACCAATGAACTTAAAAAACTGATTAAAATCACAGGTAGTCTGTTATACAACTTTCATAATGAA---
>AGN28729
ATGGATCCCATTATTAATGGAAGCTCTGCTAATGTATATCTAACTGATAGTTATCTAAAAGGTGTTATCTCTTTTTCAGAATGTAATGCTTTAGGGAGTTACCTTTTTAACGGCCCTTATCTTAAAAATGATTATACCAACTTAATTAGTAGACAAAGCCCACTACTAGAGCATATGAATCTAAAAAAACTAACTATAACACAGTCATTAATATCTAGATACCATAAAGGTGAACTGAAATTAGAAGAACCAACTTATTTCCAGTCATTACTTATGACATATAAAAGCATGTCCTCGTCTGAACAAATTGCTACAACTAACTTACTTAAAAAAATAATACGAAGAGCTATAGAAATAAGTGATGTAAAGGTGTACGCCATCTTGAATAAACTAGGACTAAAGGAAAAGGACAGAGTTAAGCCCAACAACAATTCAGGTGATGAAAACTCAGTACTTACAACCATAATTAAAGATGATATACTCTCAGCTGTGGAAAACAATCAATCATATACAAATTCAGACAAAAATTACTCAGTAAATCAAAATATCAATATCAAAACAACACTCTTAAAAAAATTGATGTGTTCAATGCAACATCCTCCATCATGGTTAATACACTGGTTCAATTTATATACAAAATTAAATAACATATTAACACAATATCGATCAAATGAGGTAAAAAGTCATGGGTTCATATTAATAGATAATCAAACTTTGAGTGGTTTTCAGTTTATTTTAAATCAATATGGTTGCATTGTTTATCATAAAGGGCTCAAAAAAATCACAACTACTACATACAATCAATTTTTGACATGGAAAGACATCAGCCTTAGCAGATTAAATGTTTGCTTAATTACTTGGATAAGTAATTGTTTAAATACATTAAATAAAAGCTTAGGGTTGAGATGCGGATTCAATAATGTTGTGTTGTCACAATTATTCCTTTATGGAGATTGTATACTGAAATTATTTCATAATGAAGGCTTCTACATAATAAAAGAAGTAGAAGGATTTATTATGTCTTTAATTCTAAACATAACAGAAGAAGATCAATTTAGGAAACGATTTTATAATAGCATGCTAAATAACATCACAGATGCAGCTATTAAGGCTCAAAAGGACCTACTATCAAGAGTATGTCACACTTTATTAGACAAGACAGTGTCTGATAATATCATAAATGGTAAATGGATAATTCTATTAAGTAAATTTCTTAAATTGATTAAGCTTGCAGGTGATAATAATCTCAATAACTTGAGTGAGCTATATTTTCTCTTCAGAATCTTTGGACATCCAATGGTTGATGAAAGACAAGCAATGGATGCTGTAAGAATTAACTGCAATGAAACTAAGTTCTATTTATTAAGTAGCCTAAGTACGTTGAGAGGTGCTTTCATTTATAGAATCATAAAAGGGTTTGTAAATACCTACAACAGATGGCCCACTTTAAGGAATGCTATTGTCCTACCTCTAAGATGGTTAAACTATTATAAACTTAATACTTATCCATCTCTACTTGAAATCACAGAAAATGATTTGATTATTTTATCAGGATTGCGGTTCTATCGTGAGTTTCATCTGCCTAAAAAAGTGGATCTTGAAATGATAATAAATGACAAAGCCATTTCTCCTCCAAAAGATCTAATATGGACTAGTTTTCCTAGAAATTACATGCCATCACATATACAAAATTATATAGAACATGAAAAGTTGAAGTTCTCTGAAAGCGACAGATCAAGAAGAGTACTAGAGTATTACTTGAGAGATAATAAATTCAATGAATGTGATCTATACAATTGTGTAGTTAATCAAAGCTATCTCAACAACTCTAATCATGTGGTATCACTAACTGGTAAAGAAAGAGAGCTCAGTGTGGGTAGAATGTTTGCTATGCAACCAGGTATGTTTAGGCAAATCCAAATCTTAGCAGAGAAAATGATAGCCGAAAATATTTTACAATTCTTCCCTGAGAGCTTGACAAGATATGGTGATCTAGAGCTTCAAAAGATATTAGAATTAAAAGCAGGAATAAGCAACAAGTCAAATCGTTATAATGATAACTACAACAATTATATCAGTAAATGTTCTATAATAACAGATCTTAGCAAATTTAATCAAGCATTTAGATATGAAACATCATGTATCTGCAGTGATGTATTAGATGAACTGCATGGGGTACAATCTCTATTCTCTTGGTTGCATTTAACAATACCTCTTGTCACAATAATATGTACATATAGACATGCACCTCCTTTTATAAAGGATCATGTTGTCAATCTTAATGAAGTTGATGAACAAAGTGGGTTATACAGATATCATATGGGTGGTATTGAGGGCTGGTGTCAAAAACTGTGGACCATTGAAGCCATATCATTATTAGATCTAATATCTCTTAAAGGTAAATTCTCCATCACAGCTCTGATAAATGGTGATAATCAGTCAATTGATATAAGTAAACCAGTTAGACTTATAGAGGGTCAGACCCATGCTCAAGCAGATTATTTGTTAGCATTAAATAGCCTTAAATTGCTATATAAAGAGTATGCAGGCATAGGCCATAAGCTTAAGGGAACTGAGACCTATATATCCCGAGATATGCAGTTCATGAGCAAAACAATCCAGCACAATGGAGTGTACTATCCAGCCAGTATCAAAAAAGTCCTGAGAGTAGGTCCATGGATAAATACAATACTTGATGATTTTAAAGTTAGTTTAGAATCTATAGGTAGCTTAACACAGGAGTTAGAATACAGAGGAGAAAGCTTATTATGCAGTTTAATATTTAGGAACATTTGGTTATACAATCAAATTGCTCTGCAACTCCGAAATCATGCATTATGTAACAATAAGCTATATTTAGATATATTGAAAGTATTAAAACACTTAAAAACCTTTTTTAATCTTGATAGTATCGATACGGCGTTATCATTGTATATGAACTTGCCTATGCTGTTTGGTGGTGGTGATCCTAATTTGTTATATCGAAGCTTTTATAGGAGAACTCCAGACTTCCTTACAGAAGCTATAGTACATTCAGTGTTCGTGTTGAGCTATTATACTGGTCACGATCTACAAGATAAGCTCCAGGATCTTCCAGATGATAGACTGAACAAATTCTTGACTTGTGTCATCACATTTGATAAAAATCCAAATGCCGAGTTTGTAACATTGATGAGGGATCCACAGGCTTTAGGGTCTGAAAGGCAAGCTAAAATTACTAGTGAGATTAATAGATTAGCAGTAACAGAAGTCTTAAGTATAGCTCCAAACAAAATATTTTCTAAAAGTGCACAACACTATACCACCACTGAGATTGATCTAAATGACATTATGCAAAATATAGAACCAACTTACCCTCATGGATTAAGAGTTGTTTATGAAAGTTTACCTTTTTATAAAGCAGAAAAAATAGTTAATCTTATATCAGGAACAAAATCCATAACTAATATACTTGAAAAAACATCAGCGATAGATACAACTGATATTAATAGGGCTACTGATATGATGAGGAAAAATATAACCTTACTTATAAGGATACTTCCACTAGATTGTAACAAAGACAAAAGAGAGTTATTAAGTTTAGAAAATCTTAGCATAACTGAATTAAGCAAGTATGTAAGAGAAAGATCTTGGTCATTATCCAATATAGTAGGAGTAACATCGCCAAGTATTATATTCACAATGGACATTAAATATACAACTAGCACTATAGCCAGTGGTATAATTATAGAAAAATATAATGTTAATGGTTTAACTCGTGGTGAAAGAGGACCTACTAAGCCATGGGTAGGTTCATCTACGCAGGAGAAAAAAACAATGCCAGTGTACAATAGACAAGTTTTAACCAAAAAGCAAAGAGACCAAATAGATTTATTAGCAAAATTAGACTGGGTATATGCATCCATAGACAACAAAGATGAATTCATGGAAGAGCTGAGTACTGGAACACTTGGACTGTCATATGAAAAAGCCAAAAAGTTGTTTCCACAATATCTAAGTGTCAATTATTTACACCGGTTAACAGTCAGTAGTAGACCATGCGAATTCCCTGCCTCAATACCAGCTTATAGAACAACAAATTATCATTTTGATACTAGTCCTATCAATCATGTATTAACAGAAAAGTATGGAGATGAAGATATCGACATTGTGTTTCAAAATTGCATAAGTTTTGGTCTTAGCTTGATGTCAGTTGTGGAACAATTCACAAACATATGTCCTAATAGAATTATTCTCATACCGAAGCTGAATGAGATACATTTGATGAAACCTCCTATATTTACAGGAGATGTTGATATCATCAAGTTGAAGCAAGTGATACAAAAACAGCATATGTTCCTACCAGATAAAATAAGTTTAACCCAATATGTAGAATTATTCTTAAGTAACAAAGCACTTAAATCTGGATCCCACATCAACTCTAATTTAATATTAGTACATAAAATGTCTGATTATTTTCATAATGCGTATATTTTAAGTACTAATTTAGCTGGACATTGGATTCTGATTATTCAACTTATGAAAGATTCAAAAGGTATTTTTGAAAAAGATTGGGGAGAGGGGTATATAACTGATCATATGTTCATTAATTTGAATGTTTTCTTTAATGCTTATAAGACTTATTTGCTATGTTTTCATAGAGGTTATGGTAAAGCAAAATTAGAATGTGATATGAACACTTCAGATCTTCTTTGTGTTTTGGAGTTAATAGACAGTAGCTACTGGAAATCTATGTCTAAAGTTTTCCTAGAACAAAAAGTCATAAAATACATAGTCAATCAAGACACAAGTTTGCATAGAATAAAAGGCTGTCACAGTTTTAAGTTGTGGTTTTTAAAACGTCTTAATAATGCTAAATTTACCGTATGCCCTTGGGTTGTTAACATAGATTATCACCCAACACACATGAAAGCTATATTATCTTACATAGATTTAGTTAGAATGGGGTTAATAAATGTAGATAAATTAACCATTAAAAATAAAAACAAATTCAATGATGAATTTTACACATCAAATCTCTTTTACATTAGTTATAACTTTTCAGACAACACTCATTTGCTAACAAAACAAATAAGAATTGCTAATTCAGAATTAGAAGATAATTATAACAAACTATATCACCCAACCCCAGAAACTTTAGAAAATATATCATTAATCCCTGTTAAAAGTAATAATAGAAACAAA---CCTAAATTTTGTATAAGTGGAAATACTGAATCTATGATGACATCAACATTCTCTAATAAAATGCATATTAAATCTTCCACTGTTACCACAAGATTCAATTATAGCAGACAAGACTTGTACAATTTATTTCCAATTGTTGTGATAGACAGGATTATAGATCATTCAGGTAATACAGAAAAATCTAACCAACTTTACACCACCACTTCACATCAGACATCTTTAGTAAGGAATAGTGCATCACTTTATTGCATGCTTCCTTGGCATCATGTCAATAGATTTAACTTTGTATTTAGTTCCACAGGATGCAAGATCAGTATAGAGTATATTTTAAAAGATCTTAAGATTAAGGATCCCAGTTGTATAGCATTCATAGGTGAAGGAGCTGGTAACTTATTATTACGTACGGTAGTAGAACTTCATCCTGACATAAGATATATTTACAGAAGTTTAAAAGATTGCAATGATCATAGTTTACCTATTGAATTTCTAAGGTTATACAACGGGCATATGAACATAGATTATGGTGAGAATTTAACCATTCCTGCTACAGATGCAACTAACAACATACATTGGTCTTATTTACATATAAAATTTGCAGAACCTATTAGTATCTTTGTCTGCGATGCTGAATTACCTGTCACAGCCAATTGGAGTAAAATTATAATTGAATGGAGTAAGCATGTAAGAAAGTGCAAATACTGTTCTTCTGTAAATAGATGCATTTTAATTGCAAAATATCATGCTCAAGATGATATTGATTTCAAATTAGATAACATTACTATATTAAAAACTTATGTGTGCCTAGGTAGCAAGTTAAAAGGATCTGAAGTTTACTTAGTCCTTACAATAGGCCCTGCAAATATACTTCCTGTTTTTGATGTTGTGCAAAATGCTAAATTGATTCTTTCAAGAACTAAAAATTTCATTATGCCTAAAAAGATTGACAAGGAATCTATCGATGCAAATATTAAAAGCTTAATACCCTTCCTTTGTTACCCTATAACAAAAAATGGAATTAAGACTTCATTGTCAAAATTGAAGAGTGTAGTTAATGGAGATATATTATCATATTCTATAGCTGGACGTAATGAAGTATTCAGCAACAAGCTTATAAACCACAAGCATATGAATATCTTAAAATGGCTGGATCATGTTTTAAACTTTAGATCAGCTGAACTTAATTACAATCATTTATACATGATAGAGTCCACATATCCTTACTTAAGTGAATTGTTAAATAGTTTAACAACCAATGAGCTCAAGAAGCTGATTAAAATAACAGGTAGTGTACTATACAACCTTCCTAATGAACAG
>AGN28806
ATGGATCCCATTATTAATGGAAGCTCTGCTAATGTGTATCTAACTGATAGTTATCTAAAAGGTGTTATCTCTTTTTCAGAATGTAATGCTTTAGGGAGTTACCTTTTTAACGGCCCTTATCTTAAAAATGATTATACCAACTTAATTAGTAGACAAAGCCCACTACTAGAGCATATGAATCTAAAAAAACTAACTATAACACAGTCATTAATATCTAGATACCATAAAGGTGAACTGAAATTAGAAGAACCAACTTACTTCCAGTCATTACTTATGACATATAAAAGCATGTCCTCGTCTGAACAAATTGCTACAACTAACTTACTTAAAAAAATAATACGAAGAGCTATAGAAATAAGTGATGTAAAGGTGTACGCCATCTTGAATAAACTAGGACTAAAGGAAAAGGACAGAGTTAAGCCCAACAACAATTCAGGTGATGAAAACTCAGTACTTACAACCATAATTAAAGATGATATACTCTCAGCTGTGGAAAACAATCAATCATATACAAATTCAGACAAAAATTACTCAGTAAATCAAAATATCAATATCAAAACAACACTCTTAAAAAAATTGATGTGTTCAATGCAACATCCTCCATCATGGTTAATACACTGGTTCAATTTATATACAAAATTAAATAACATATTAACACAATATCGATCAAATGAGGTAAAAAGTCATGGGTTTATATTAATAGATAATCAAACTTTGAGTGGTTTTCAGTTTATTTTAAATCAATATGGTTGCATTGTTTATCATAAAGGGCTCAAAAAAATCACAACTACTACATACAATCAATTTTTGACATGGAAAGACATCAGCCTTAGCAGATTAAATGTTTGCTTAATTACTTGGATAAGTAATTGTTTAAATACATTAAATAAAAGCTTAGGGTTGAGATGCGGATTCAATAATGTTGTGTTATCACAATTATTCCTTTATGGAGATTGTATACTGAAATTATTTCATAATGAAGGCTTCTACATAATAAAAGAAGTAGAAGGATTTATTATGTCTTTAATTCTAAACATAACAGAAGAAGATCAATTTAGGAAACGATTTTATAATAGCATGCTAAATAACATCACAGATGCAGCTATTAAGGCTCAAAAGGACCTACTATCAAGAGTATGTCACACTTTATTAGACAAGACAGTGTCTGATAATATCATAAATGGTAAATGGATAATTCTATTAAGTAAATTTCTTAAATTGATTAAGCTTGCAGGTGATAATAATCTCAATAACTTGAGTGAGCTATATTTTCTCTTCAGAATCTTTGGACATCCAATGGTTGATGAAAGACAAGCAATGGATGCTGTAAGAATTAACTGCAATGAAACTAAGTTCTATTTATTAAGTAGCCTAAGTACGTTGAGAGGTGCTTTCATTTATAGAATCATAAAAGGGTTTGTAAATACCTACAACAGATGGCCCACTTTAAGGAATGCTATTGTCCTACCTCTAAGATGGTTAAACTATTATAAACTTAATACTTATCCATCTCTACTTGAAATCACAGAAAATGATTTGATTATTTTATCAGGATTGCGGTTCTATCGTGAGTTTCATCTGCCTAAAAAAGTGGATCTTGAAATGATAATAAATGACAAAGCCATTTCTCCTCCAAAAGATCTAATATGGACTAGTTTTCCTAGAAATTACATGCCATCACATATACAAAATTATATAGAACATGAAAAGTTGAAGTTCTCTGAAAGCGACAGATCAAGAAGAGTACTAGAGTATTACTTGAGAGATAATAAATTCAATGAATGTGATCTATACAATTGTGTAGTTAATCAAAGCTATCTCAACAACTCTAATCACGTGGTATCACTAACTGGTAAAGAAAGAGAGCTCAGTGTGGGTAGAATGTTTGCTATGCAACCAGGTATGTTTAGGCAAATCCAAATCTTAGCAGAGAAAATGATAGCCGAAAATATTTTACAATTCTTCCCTGAGAGTTTGACAAGATATGGTGATCTAGAGCTTCAAAAGATATTAGAATTAAAAGCAGGAATAAGCAACAAGTCAAATCGTTATAATGATAACTACAACAATTATATCAGTAAATGTTCTATAATAACAGATCTTAGCAAATTTAATCAAGCATTTAGATATGAAACATCATGTATCTGCAGTGATGTATTAGATGAACTGCATGGGGTACAATCTCTATTCTCTTGGTTGCATTTAACAATACCTCTTGTCACAATAATATGTACATATAGACATGCACCTCCTTTTATAAAGGATCATGTTGTCAATCTTAATGAAGTTGATGAACAAAGTGGGTTATACAGATATCATATGGGTGGTATTGAGGGCTGGTGTCAAAAACTGTGGACCATTGAAGCTATATCATTATTAGATCTAATATCTCTTAAAGGTAAATTCTCCATCACAGCTCTGATAAATGGTGATAATCAGTCAATTGATATAAGTAAACCAGTTAGACTTATAGAGGGTCAGACCCATGCTCAAGCAGATTATTTGTTAGCATTAAATAGCCTTAAATTGCTATATAAAGAGTATGCAGGCATAGGCCATAAGCTTAAGGGAACTGAGACCTATATATCCCGAGATATGCAGTTCATGAGCAAAACAATCCAGCACAATGGAGTGTACTATCCAGCCAGTATCAAAAAAGTCCTGAGAGTAGGTCCATGGATAAATACAATACTTGATGATTTTAAAGTTAGTTTAGAATCTATAGGTAGCTTAACACAGGAGTTAGAATACAGAGGAGAAAGCTTATTATGCAGTTTAATATTTAGGAACATTTGGTTATACAATCAAATTGCTCTGCAACTCCGAAATCATGCATTATGTAACAATAAACTATATTTAGATATATTGAAAGTATTAAAACACTTAAAAACCTTTTTTAATCTTGATAGTATCGATACGGCGTTATCATTGTATATGAACTTGCCTATGCTGTTTGGTGGTGGTGATCCTAATTTGTTATATCGAAGCTTTTATAGGAGAACTCCAGACTTCCTTACAGAAGCTATAGTACATTCAGTGTTCGTGTTGAGCTATTATACTGGTCACGATTTACAAGATAAGCTCCAGGATCTTCCAGATGATAGACTGAACAAATTCTTGACTTGTGTCATCACATTTGATAAAAATCCAAATGCCGAGTTTGTAACATTGATGAGGGATCCACAGGCTTTAGGGTCTGAAAGGCAAGCTAAAATTACTAGTGAGATTAATAGATTAGCAGTAACAGAAGTCTTAAGTATAGCTCCAAACAAAATATTTTCTAAAAGTGCGCAACACTATACTACCACTGAGATTGATCTAAATGACATTATGCAAAATATAGAACCAACTTACCCTCATGGATTAAGAGTTGTTTATGAAAGTTTACCTTTTTATAAAGCAGAAAAAATAGTTAATCTTATATCAGGAACAAAATCCATAACTAATATACTTGAAAAAACATCAGCAATAGATACAACTGATATTAATAGGGCTACTGATATGATGAGGAAAAATATAACCTTACTTATAAGGATACTTCCACTAGATTGTAACAAAGACAAAAGAGAGTTATTAAGTTTAGAAAATCTTAGCATAACTGAATTAAGCAAGTATGTAAGAGAAAGATCTTGGTCATTATCCAATATAGTAGGAGTAACATCGCCAAGTATTATGTTCACAATGGACATTAAATATACAACTAGCACTATAGCCAGTGGTATAATTATAGAAAAATATAATGTTAATGGTTTAACTCGTGGTGAAAGAGGACCTACTAAGCCATGGGTAGGTTCATCTACGCAGGAGAAAAAAACAATGCCAGTGTACAATAGACAAGTTTTAACCAAAAAGCAAAGAGACCAAATAGATTTATTAGCAAAATTAGACTGGGTATATGCATCCATAGACAACAAAGATGAATTCATGGAAGAACTGAGTACTGGAACACTTGGACTTTCATATGAAAAAGCCAAAAAGTTGTTTCCACAATATCTAAGTGTCAATTATTTACACCGTTTAACAGTCAGTAGTAGACCATGCGAATTCCCTGCCTCAATACCAGCTTATAGAACAACAAATTATCATTTTGATACTAGTCCTATCAATCATGTATTAACAGAAAAGTATGGAGATGAAGATATCGACATTGTGTTTCAAAATTGCATAAGTTTTGGTCTTAGCTTGATGTCAGTTGTGGAACAATTCACAAACATATGTCCTAATAGAATTATTCTCATACCGAAGCTGAATGAGATACACTTGATGAAACCTCCTATATTCACAGGAGATGTTGACATCATCAAGTTGAAGCAAGTGATACAAAAACAGCATATGTTCCTACCAGATAAAATAAGTTTAACCCAATATGTAGAATTATTCTTAAGTAACAAAGCACTTAAATCTGGATCCCACATCAACTCTAATTTAATATTAGTACATAAAATGTCTGATTATTTTCATAATGCGTATATTTTAAGTACTAATTTAGCTGGACATTGGATTCTGATTATTCAACTTATGAAAGATTCAAAAGGTATTTTTGAAAAAGATTGGGGAGAGGGGTATATAACTGATCATATGTTCATTAATTTGAATGTTTTCTTTAATGCTTATAAGACTTATTTGCTATGTTTTCATAGAGGTTATGGTAAAGCAAAATTAGAATGTGATATGAACACTTCAGATCTTCTTTGTGTTTTGGAGTTAATAGACAGTAGCTACTGGAAATCTATGTCTAAAGTTTTCCTAGAACAAAAAGTCATAAAATACATAGTCAATCAAGACACAAGTTTGCATAGAATAAAAGGCTGTCACAGTTTTAAGTTGTGGTTTTTAAAACGCCTTAATAATGCTAAATTTACTGTATGCCCTTGGGTTGTTAACATAGATTATCACCCAACTCACATGAAAGCTATATTATCTTACATAGATTTAGTTAGAATGGGGTTAATAAATGTAGATAAATTAACCATTAAAAATAAAAACAAATTCAATGATGAATTTTACACATCAAATCTCTTTTACATTAGTTATAACTTTTCAGACAACACTCATTTGCTAACAAAACAAATAAGAATTGCTAATTCAGAATTAGAAGATAATTATAACAAACTATATCACCCAACCCCAGAAACTTTAGAAAATATATCATTAATCCCTGTTAAAAGTAATAATAGTAACAAA---CCTAAATTTTGTATAAGTGGAAATACTGAATCTATGATGACGTCAACATTCTCTAATAAAATGCATATTAAATCTTCCACTGTTACCACAAGATTCAATTATAGCAGACAAGACTTGTACAATTTATTTCCAATTGTTGTGATAGACAGGATTATAGATCATTCAGGTAATACAGCAAAATCTAACCAACTTTACACCACCACTTCACATCAGACATCTTTAGTAAGGAATAGTGCATCACTTTATTGCATGCTTCCTTGGCATCATGTCAATAGATTTAACTTTGTATTTAGTTCCACAGGATGCAAGATCAGTATAGAGTATATTTTAAAAGATCTTAAGATTAAGGACCCCAGTTGTATAGCATTCATAGGTGAAGGAGCTGGTAACTTATTATTACGTACGGTAGTAGAACTTCATCCTGACATAAGATATATTTACAGAAGTTTAAAAGATTGCAATGATCATAGTTTACCTATTGAATTTCTAAGGTTATACAATGGGCATATAAACATAGATTATGGTGAGAATTTAACCATTCCTGCTACAGATGCAACTAACAACATACATTGGTCTTATTTACATATAAAATTTGCAGAACCTATTAGTATCTTTGTCTGCGATGCTGAATTACCTGTCACAGCCAATTGGAGTAAAATTATAATTGAATGGAGTAAGCATGTAAGAAAGTGCAAATACTGTTCTTCTGTAAATAGATGCATTTTAATTGCAAAATATCATGCTCAAGATGATATTGATTTCAAATTAGATAACATTACTATATTAAAAACTTATGTGTGCCTAGGTAGCAAGTTAAAAGGATCTGAAGTTTACTTAGTCCTTACAATAGGCCCTGCAAATATACTTCCTGTTTTTGATGTTGTGCAAAATGCTAAATTGATTCTTTCAAGAACTAAAAATTTCATTATGCCTAAAAAGATTGACAAGGAATCTATCGATGCAAATATTAAAAGCTTAATACCTTTCCTTTGTTACCCTATAACAAAAAATGGAATTAAGACTTCATTGTCAAAATTGAAGAGTGTAGTTAATGGAGATATATTATCATATTCTATAGCTGGACGTAATGAAGTATTCAGCAACAAGCTTATAAACCACAAGCATATGAATATCTTAAAATGGCTGAATCATGTTTTAAACTTTAGATCAGCTGAACTTAATTACAATCATTTATACATGATAGAGTCCACATATCCTTACTTAAGTGAATTGTTAAATAGTTTAACAACCAATGAGCTCAAGAAGCTGATTAAAATAACAGGTAGTGTACTATACAACCTTCCTAATGAACAG
>AFM55423
ATGGATCCCATTATTAGTGGAAATTCTGCTAATGTTTATCTAACTGATAGTTATTTAAAAGGTGTTATTTCTTTCTCAGAATGTAACGCCTTAGGAAGTTACATATTCAATGGTCCTTATCTCAAAAATGATTATACCAACTTAATTAGTAGACAAAATCCATTAATAGAACACATAAATCTAAAGAAACTAAATATAACACAGTCCTTAATATCTAAGTATCATAAAGGTGAAATAAAAATAGAAGAACCTACTTACTTTCAGTCATTACTTATGACATACAAGAGTATGACCTCGTCAGAACAGATTACTACTACTAATTTACTTAAAAAGATAATAAGAAGAGCTATAGAAATCAGTGATGTCAAAGTCTATGCTATATTGAATAAACTGGGGCTCAAAGAAAAGGACAAGATTAAATCCAACAATGGACAAGATGAAGACAACTCAGTTATTGCTACCATAATCAAAGATGATATACTTTTAGCTGTCAAGGATAATCAATCTCATCTTAAAGCAGACAAAAATCACTCCACAAAACAAAAAGATACAATCAAAACAACACTCTTGAAGAAATTAATGTGTTCGATGCAACATCCTCCATCATGGTTAATACATTGGTTTAATTTATACACAAAATTAAATAGCATATTAACACAGTATCGATCTAGTGAGGTAAAAAACCATGGTTTTATATTGATAGATAATTATACTCTTAATGGATTCCAATTTATTTTGAATCAATATGGTTGTATAGTTTATCATAAGGAACTCAAAAGAATTACTGTGACAACTTATAATCAATTCTTGACATGGAAAGATATTAGCCTTAGTAGATTAAATGTTTGTTTGATTACATGGATTAGTAACTGTTTGAACACATTAAACAAAAGCTTAGGCTTAAGATGTGGATTCAATAATGTTATCTTGACACAATTATTCCTTTATGGAGATTGTATACTAAAACTATTCCACAATGAGGGGTTCTACATAATAAAAGAGGTAGAGGGATTTATTATGTCTCTAATTTTAAATATAACAGAAGAAGATCAATTCAGAAAACGGTTTTATAATAGTATGCTCAACAACATCACAGATGCTGCTAATAAAGCTCAGAAAAATCTGCTATCAAGAGTATGTCATACATTATTAGATAAGACAGTATCCGATAATATAATAAATGGCAGATGGATAATTCTATTGAGTAAGTTCCTTAAATTAATTAAGCTTGCAGGTGACAATAACCTTAACAATCTGAGTGAATTATATTTTTTGTTCAGAATATTTGGACACCCAATGGTAGATGAAAGACAAGCCATGGATGCTGTTAAAGTTAATTGCAACGAGACCAAATTTTACTTGTTAAGCAGTTTGAGTATGTTAAGAGGTGCCTTTATATATAGAATTATAAAAGGGTTTGTAAATAATTACAACAGATGGCCTACTTTAAGAAATGCCATTGTTTTACCCTTAAGATGGTTAACTTACTATAAACTAAACACTTATCCTTCATTGTTGGAACTTACAGAAAGAGATTTGATTGTTCTATCAGGACTACGTTTCTATCGAGAGTTTCGGTTGCCTAAAAAAGTGGATCTTGAAATGATCATAAATGATAAGGCTATATCACCTCCTAAAAATTTAATATGGACTAGTTTCCCTAGAAATTATATGCCGTCACACATACAAAATTATATAGAACATGAAAAATTAAAATTCTCTGAGAGTGATAAATCTAGAAGAGTGTTAGAGTACTATTTAAGAGATAACAAATTCAATGAATGTGATTTATACAACTGTGTAGTTAATCAAAGTTATCTTAACAACCCTAATCATGTGGTATCATTGACAGGCAAAGAAAGAGAACTCAGTGTAGGTAGAATGTTTGCAATGCAACCAGGAATGTTCAGACAAGTTCAAATATTAGCAGAGAAAATGATAGCTGAAAACATATTACAATTTTTCCCTGAAAGTCTTACAAGATATGGTGATCTAGAACTACAGAAAATATTAGAATTGAAAGCTGGAATAAGTAACAAATCAAATCGTTACAATGATAATTACAACAATTACATTAGTAAGTGCTCTATCATCACAGATCTCAGCAAATTCAACCAAGCATTTCGATATGAAACATCATGTATTTGTAGTGATGTACTGGATGAACTGCATGGTGTACAATCTCTATTTTCCTGGTTACATTTAACTATTCCTCATGTCACAATAATATGCACATATAGGCATGCACCCCCCTATATAAAGGATCCTATTGTAGATCTTAACAATGTAGATGAGCAAAGTGGATTATATAGATATCATATGGGTGGTATCGAAGGGTGGTGTCAAAAACTATGGACCATAGAAGCTATATCACTATTAGATCTAATATCTCTCAAAGGGAAATTCTCAATTACTGCTTTAATTAATGGTGACAATCAATCAATAGATATAAGTAAACCAGTCAGACTCATGGAAGGTCAAACTCATGCTCAAGCAGATTATTTACTAGCATTAAATAGTCTTAAATTACTGTATAAAGAGTATGCAGGAATAGGCCACAAATTAAAAGGAACTGAGACTTATATATCAAGAGATATGCAATTTATGAGTAAAACAATCCAACATAATGGTGTATATTACCCAGCTAGTATAAAGAAAGTCCTAAGAGTGGGACCGTGGATAAACACTATACTTGATGACTTCAAAGTGAGTCTAGAATCTATAGGTAGTTTGACACAAGAATTAGAATATAGAGGTGAAAGCCTATTATGCAGTTTAATATTTAGAAATGTATGGTTATATAATCAAATTGCATTACAACTAAAAAATCATGCATTATGTAACAACAAATTATATTTGGACATATTAAAGGTTCTAAAACACTTAAAAACCTTTTTTAATCTTGATAATATTGATACAGCATTAACATTGTATATGAATTTGCCCATGTTATTTGGTGGTGGTGATCCAAACTTGTTATATCGAAGTTTCTATAGAAGAACTCCTGATTTCCTCACAGAGGCTATAGTTCACTCTGTGTTCATACTTAGTTATTATACAAACCATGATTTAAAAGATAAACTTCAAGATCTGTCAGATGATAGATTGAATAAGTTCTTAACATGCATAATCACGTTTGACAAAAACCCTAATGCTGAATTCGTTACATTGATGAGAGATCCTCAAGCTTTAGGATCTGAGAGGCAAGCTAAAATTACTAGCGAAATCAATAGACTGGCAGTCACCGAGGTTTTGAGCACAGCTCCAAACAAAATATTCTCCAAGAGTGCACAACACTATACCACTACAGAGATAGATCTTAATGATATTATGCAAAATATAGAACCTACATATCCTCACGGGCTAAGAGTTGTTTATGAAAGTTTACCCTTTTATAAAGCAGAGAAAATAGTAAATCTTATATCCGGTACAAAATCTATAACTAACATACTGGAAAAGACTTCTGCCATAGACTTAACAGATATTGATAGAGCCACTGAGATGATGAGGAAAAACATAACTTTGCTTATAAGATTATTACCATTAGATTGTAACAGAGATAAAAGAGAAATATTGAGTATGGAAAACCTAAGTATTACTGAATTAAGCAAATATGTTAGAGAAAGATCTTGGTCTTTATCCAATATAGTTGGTGTTACATCACCCAGTATCATGTATACAATGGACATCAAATATACAACAAGCACTATAGCTAGTGGCATAATCATAGAGAAATATAATGTCAACAGTTTAACACGTGGTGAGAGAGGACCCACTAAACCATGGGTTGGTTCATCTACACAAGAGAAAAAAACAATGCCAGTTTATAATAGACAAGTTTTAACCAAAAAACAGAGAGATCAAATAGATCTATTAGCAAAATTGGATTGGGTGTATGCATCTATAGATAACAAGGATGAATTTATGGAGGAACTTAGCATAGGAACTCTTGGGTTAACATATGAGAAGGCCAAAAAATTATTTCCACAATATTTAAGTGTTAACTATTTGCATCGTCTTACAGTCAGTAGTAGACCATGTGAATTCCCTGCATCTATACCAGCTTATAGAACTACAAATTATCACTTTGATACTAGCCCTATTAATCGCATATTAACAGAAAAGTATGGTGATGAAGATATTGATATAGTATTCCAAAACTGTATAAGCTTTGGCCTTAGCTTAATGTCAGTAGTAGAACAATTTACTAATGTATGTCCTAACAGAATTATTCTCATACCCAAGCTTAATGAGATACATTTGATGAAACCTCCCATATTCACAGGTGATGTTGATATTCACAAGTTAAAACAAGTGATACAAAAACAGCATATGTTTTTACCAGACAAAATAAGTTTGACTCAATATGTGGAATTATTCTTAAGTAATAAAACACTCAAATCTGGATCTAATGTTAATTCTAATTTAATATTGGCGCATAAGATATCTGACTATTTTCATAATACTTACATTTTAAGTACTAATTTAGCTGGACATTGGATTCTTATTATACAACTTATGAAAGATTCTAAGGGCATTTTTGAAAAAGATTGGGGAGAGGGATATATAACTGATCATATGTTCATTAATTTGAAAGTTTTCTTCAATGCTTATAAGACATATCTCTTGTGTTTTCATAAAGGTTACGGCAGAGCAAAGCTGGAGTGTGATATGAATACTTCAGATCTCCTATGTGTATTGGAATTAATAGACAGTAGTTATTGGAAGTCTATGTCTAAGGTGTTTTTAGAACAAAAAGTTATCAAATACATTCTTAGCCAGGATGCAAGTTTACATAGAGTAAAAGGATGTCATAGCTTCAAACTATGGTTTCTTAAACGTCTTAATGTAGCAGAATTCATAGTTTGCCCTTGGGTTGTTAACATAGATTATCATCCAACACATATGAAAGCAATATTAACTTATATAGATCTTGTTAGAATGGGATTGATAAATATAGATAGAATATACATTAAAAATAAACACAAATTCAATGATGAATTTTATACTTCTAATCTTTTCTACATTAATTATAACTTCTCAGATAATACTCATCTATTAACTAAACATATAAGGATTGCTAATTCTGAATTAGAAAGTAATTACAACAAATTATATTATCCTACACCAGAAACCCTAGAAAATATACTAACCAATCCGGTTAAAAGTAATGATAAAAAGACACTGAGTGACTATTGTATAGGTAAAAATGTTGATTCAATAATGTTACCATCGTTATCTAATAAGAAGCTTATTAAATCGTCTACAATG---ATTAGAACCAATTACAGCAGACAAGATTTGTATAATTTATTTCCTACGGTTGTGATTGATAAAATTATAGATCATTCAGGTAATACAGCCAAATCTAACCAACTTTACACTACTACTACTCATCAAATTTCTTTAGTGCACAATAGCACATCACTTTATTGCATGCTTCCTTGGCATCATATTAATAGATTCAATTTTGTATTTAGTTCGACAGGTTGTAAAATTAGTATAGAGTATATTTTAAAAGATCTTAAAATTAAGGATCCTAATTGTATAGCATTTATAGGTGAAGGTGCAGGGAATTTATTATTGCGTACAGTAGTGGAACTTCATCCTGATATAAGATATATTTACAGAAGTCTGAAAGATTGCAATGATCATAGTTTACCAATTGAGTTTTTAAGGCTGTACAATGGACATATCAACATTGATTATGGTGAAAATTTGACCATTCCTGCTACAGATGCAACCAACAACATTCATTGGTCTTATTTACATATAAAGTTTGCTGAACCTATCAGTCTTTTTGTCTGTGATGCTGAATTGCCTGTAACAGTCAACTGGAGTAAGATTATAATAGAGTGGAGCAAGCATGTAAGGAAATGCAAGTACTGTTCTTCAGTTAATAAATGTACGTTAATAGTAAAGTATCATGCTCAAGATGATATCGATTTCAAATTAGACAATATAACTATATTAAAAACTTATGTATGCTTAGGCAGTAAGTTAAAGGGATCTGAAGTTTACTTAGTCCTTACAATAGGTCCTGCAAATGTGTTCCCAGTGTTTAATGTAGTACAAAATGCTAAATTGATACTATCAAGAACCAAAAATTTCATCATGCCTAAGAAGGCTGATAAAGAGTCTATTGATGCAAATATTAAGAGTTTGATACCCTTTCTTTGTTACCCTATAACAAAAAAAGGAATTAATACTGCATTGTCTAAATTAAAGAGTGTTGTTAGTGGAGATATACTATCATATTCTATAGCTGGACGTAATGAAGTTTTCAGCAATAAACTTATAAATCATAAGCATATGAACATCTTAAAGTGGTTCAATCATGTTTTAAATTTCAGATCAACAGAATTAAACTATAATCATTTATATATGGTAGAATCTACATATCCTCATCTAAGTGAATTGTTAAACAGCTTGACAACCAATGAACTTAAAAAACTGATTAAAATAACAGGTAGTTTGTTATACAACTTTAATAATGAA---
>AEO45921
ATGGATCCCATTATTAATGGAAATTCTGCCAATGTTTATCTAACCGATAGTTATTTAAAAGGTGTTATTTCTTTCTCAGAATGTAATGCTTTAGGAAGTTACATATTTAATGGTCCTTATCTCAAAAATGATTATACCAGCTTAATTAGTAGACAAAATCCATTAATAGAACATATAAACCTAAAGAAACTAAATATAACACAGTCTTTAATATCTAAGTATCATAAAGGTGAAATAAAAATAGAAGAACCTACTTATTTCCAGTCATTACTTATGACATACAAGAGTATGACCTCATCAGAACAGATTACTACCACTAATTTACTTAAAAAGATAATAAGAAGAGCTATAGAAATTAGTGATGTCAAAGTCTATGCTATATTGAATAAACTAGGGCTTAAAGAAAAAGACAAGATTAAATTCAACAGTGGACAAGATGAAGACAACTCAGTTATTACAACCATAATCAAAGATGATATACTTTTAGCTGTTAAGGATAATCAATCTCACCTTAAAGCAGACAAAAATCACTCTACAAAACAAAAAGATACAATCAAAACAACACTATTGAAGAAATTAATGTGTTCGATGCAACATCCACCATCATGGTTAATACATTGGTTTAATTTATACACAAAATTAAACAACATATTAACACAGTATCGATCTAGTGAGGTAAAAAACCATGGTTTTATATTGATAGATAATCATACTCTCAATGGATTCCAATTTATTTTGAGTCAATATGGTTGTATAGTTTATCATAAGGAACTCAAAAGAATTACTGTGACAACCTATAATCAATTCTTGACATGGAAAGATATTAGCCTTAGTAGATTAAATGTTTGTTTGATTACATGGATTAGTAACTGTTTGAACACATTAAATAAAAGCTTAGGCTTAAGATGTGGTTTCAATAATGTTATCTTGACACAACTATTCCTTTATGGAGATTGTATACTAAAACTATTTCACAATGAGGGGTTCTACATAATAAAAGAGGTAGAGGGATTTATTATGTCTCTAATTTTAAATATAACAGAAGAAGATCAATTCAGAAAACGGTTTTATAATAGTATGCTCAACAACATCACAGATGCTGCTAATAAAGCTCAGAAAAATCTGCTATCAAGAGTATGTCATACATTATTAGATAAGACAGTTTCCGATAATATAATAAATGGAAGATGGATAATTCTATTAAGTAAGTTCCTTAAATTAATTAAGCTTGCAGGTGACAATAACCTTAACAATCTGAGTGAATTATATTTTTTGTTCAGAATATTTGGACACCCAATGGTAGATGAAAGACAAGCCATGGATGCTGTTAAAGTTAATTGCAACGAGACCAAATTTTACTTGTTAAGCAGTTTGAGTATGTTAAGAGGTGCCTTTATATATAGAATTATAAAAGGGTTTGTAAACAATTACAACAGATGGCCTACTTTAAGGAATGCTATTGTTTTACCCTTAAGATGGTTAACTTACTATAAACTAAACACTTATCCTTCCTTGTTGGAACTTACAGAAAGAGATTTGATTGTTTTATCAGGACTACGTTTCTATCGTGAGTTTCGGTTGCCTAAAAAAGTGGATCTTGAAATGATCATAAATGATAAGGCCATATCACCTCCTAAAAATTTGATATGGACTAGTTTCCCTAGAAATTATATGCCGTCACACATACAAAATTATATAGAACATGAAAAATTAAAATTTTCCGAGAGTGATAAATCAAGAAGAGTATTAGAGTACTATTTAAGAGATAACAAATTCAATGAATGTGATTTATATAACTGTGTAGTTAATCAAAGCTATCTTAACAACCCTAATCATGTGGTATCATTGACTGGCAAAGAAAGAGAACTCAGTGTAGGTAGAATGTTTGCAATGCAACCAGGAATGTTCAGACAAGTTCAAATATTAGCAGAGAAAATGATAGCTGAAAACATTTTACAATTCTTTCCTGAAAGTCTTACAAGATATGGTGATCTAGAATTACAGAAAATATTAGAATTGAAAGCGGGAATAAGTAACAAATCAAATCGTTACAATGACAATTACAACAATTACATCAGTAAGTGCTCTATCATCACAGATCTCAGCAAATTCAATCAAGCATTCCGGTATGAAACATCATGTATTTGTAGTGATGTACTGGATGAACTGCATGGTGTACAATCTCTGTTTTCCTGGTTACATTTAACTATTCCTCATGTCACAATAATATGCACATATAGGCATGCACCCCCCTATATAAGAGATCACATTGTAGATCTTAACAATGTAGATGAACAAAGTGGATTATATAGATATCATATGGGTGGTATCGAAGGGTGGTGTCAAAAACTATGGACCATAGAAGCTATATCACTATTGGATCTAATATCTCTCAAAGGGAAATTCTCAATTACTGCCTTAATTAATGGAGACAATCAATCAATAGATATAAGCAAACCAGTCAGACTCATGGAAGGTCAAACTCATGCTCAAGCAGATTATTTGCTGGCATTAAATAGTCTTAAATTGCTGTATAAAGAGTATGCAGGCATAGGCCACAAATTAAAAGGAACTGAGACTTATATATCAAGAGATATGCAATTTATGAGTAAAACAATTCAACATAACGGTGTATATTACCCAGCTAGTATAAAGAAAGTCCTAAGAGTGGGACCATGGATAAACACTATACTTGATGATTTCAAAGTGAGTCTAGAATCTATAGGTAGTTTGACACAAGAATTAGAATATAGAGGTGAAAGTCTATTATGCAGTTTAATATTTAGAAATGTATGGTTATACAACCAAATTGCTTTACAACTAAAAAATCATGCATTATGTAACAATAAATTATATTTGGACATATTAAAGGTTCTAAAACACTTAAAATCCTTTTTTAATCTTGATAATATTGATACAGCATTAACATTGTATATGAATTTGCCCATGTTATTCGGTGGTGGTGATCCTAACTTGTTATATCGAAGTTTCTATAGAAGAACTCCTGATTTCCTCACAGAGGCTATAGTTCACTCTGTGTTTGTACTTAGTTATTATACAAACCATGATTTAAAAGATAAACTTCAAGATCTGTCAGATGATAGATTGAATAAGTTCTTAACATGCATAATCACGTTTGACAAAAACCCTAATGCTGAATTCGTAACATTGATGAGAGATCCTCAAGCTTTAGGATCTGAGAGGCAAGCTAAAATTACTAGCGAAATCAATAGACTGGCAGTTACTGAGATTTTGAGCACAGCTCCAAACAAAATATTCTCCAAAAGTGCACAACATTATACCACTACAGAGATAGATCTGAATGATATTATGCAAAATATAGAACCTACATATCCTCACGGGCTAAGAGTTGTTTATGAAAGTTTACCTTTTTATAAAGCAGAGAAAATAGTAAATCTTATATCCGGTACAAAATCTATAACTAACATACTGGAAAAGACTTCTGCCATAGACTTAACAGATATTGATAGAGCCGTTGAGATGATGAGGAAAAACATAACTTTGCTTATAAGGATATTTCCATTAGATTGTAACAGGGATAAAAGAGAAATATTGAGTATGGAAAACCTAAGTATTACTGAATTAAGCAAATATGTTAGAGAAAGATCTTGGTCTTTATCCAATATAGTTGGTGTTACGTCACCCAGTATCATGTATACAATGGACATCAAATATACAACAAGCACTATAGCTAGTGGCATAATCATAGAAAAATATAATGTTAACAGTTTAACACGTGGTGAGAGAGGACCCACTAAACCATGGGTTGGTTCATCTACACAAGAGAAAAAAACAATGCCAGTTTATAATAGACAAGTTTTAACCAAAAAACAGAGAGATCAAATAGATCTATTAGCAAAATTGGATTGGGTGTATGCATCTATAGATAACAAGGATGAATTCATGGAGGAACTTAGCATAGGAACTCTTGGGTTAACATATGAGAAGGCCAAAAAATTATTTCCACAATATTTAAGTGTTAACTATTTGCATCGTCTTACAGTCAGTAGTAGACCATGTGAATTCCCTGCATCAATACCAGCTTATAGAACTACAAATTATCACTTTGATACTAGCCCTATTAATCGCATATTAACAGAAAAGTATGGTGATGAAGATATTGATATAGTATTCCAAAACTGTATAAGCTTTGGCCTTAGCTTAATGTCAGTAGTAGAACAATTTACTAATGTATGTCCTAACAGAATTATTCTCATACCCAAGCTTAATGAGATACATTTGATGAAACCTCCCATATTCACAGGTGATGTTGATATTCACAAGTTAAAACAAGTGATACAAAAACAACATATGTTTTTACCAGACAAAATAAGTTTGACTCAATATGTGGAATTATTCTTAAGTAATAAAACACTCAAATCTGGATCTCATGTTAATTCTAATTTAATATTGGCCCATAAGATATCTGACTATTTTCATAATACTTACATTTTAAGTACTAATTTGGCTGGACATTGGATTCTGATTATACAACTTATGAAAGATTCTAAGGGTATTTTTGAAAAAGATTGGGGAGAGGGATATATAACTGATCATATGTTCATTAATTTGAAAGTTTTCTTCAATGCTTATAAGACTTATCTCTTGTGTTTTCATAAAGGTTACGGCAGAGCAAAGCTAGAGTGTGATATGAATACTTCAGATCTCCTATGTGTATTGGAATTAATAGACAGTAGTTATTGGAAGTCTATGTCTAAGGTATTTTTAGAACAAAAAGTTATCAAATACATTCTTAGCCAGGATGCAAGTTTACACAGAGTAAAAGGATGTCATAGCTTCAAACTATGGTTTCTTAAACGTCTTAATGTAGCAGAATTCACAGTTTGCCCTTGGGTTGTTAACATAGATTATCATCCAACACATATGAAAGCAATATTAACTTATATAGATCTTGTTAGAATGGGTTTGATAAATATAGATAGAATATATATTAAAAATAAACACAAATTCAATGATGAATTTTATACTTCTAATCTCTTTTACATTAATTATAACTTCTCAGATAATACTCATCTATTAACTAAACATATAAGGGTTGCTAATTCTGAATTAGAAAATAATTATAACAAATTATATCATCCTACACCAGAAACCCTAGAAAATATACTAACCAATCCAGTTAAAAGTAATGACAAAAAGACACTTAATGACTATTGTATAGGTAAAAATGTTGACTCAATAATGTTACCATTTTTATCTAATAAGAGGCTTATTAAATCGTCTACAATG---ATTAGAACCAATTACAGCAGACAAGATTTGTATAATTTATTTCCTACGGTTGTGATTGATAAAATTATAGATCATTCAGGTAATACAGCCAAATCTAACCAACTTTACACTACTACTTCTCATCAAATATCTTTAGTGCACAATAGCACATCACTCTATTGCATGCTTCCTTGGCATCATATTAATAGATTCAATTTTGTATTTAGTTCTACAGGTTGTAAAATTAGTATAGAGTATATTTTAAAAGACCTTAAAATTAAAGATCCTAATTGCATAGCATTCATAGGTGAAGGAGCAGGGAATTTATTATTGCGTACTGTAGTGGAACTTCATCCTGATATAAGATATATTTACAGAAGTCTGAAAGATTGCAATGATCACAGTTTACCTATTGAATTTTTAAGGTTGTACAATGGACATATCAACATTGATTATGGTGAAAATTTGACCATTCCTGCTACAGATGCAACCAACAACATTCATTGGTCTTATTTACATATAAAGTTTGCCGAACCTATCAGTCTTTTTGTCTGTGATGCCGAATTGCCTGCAATAGTCAACTGGAGCAAAATTATAATAGAGTGGAGCAAGCATGTAAGAAAATGCAAGTACTGTTCCTCGGTTAATAAATGTACGTTAATAGTAAAATATCATGCTCAAGATGATATCGATTTCAAATTAGACAACATAACTATATTAAAAACTTATGTATGCTTAGGCAGTAAGTTAAAGGGATCTGAAGTTTACTTAGTCCTTACAATAGGTCCTGCAAATGTATTTCCAGTATTTAATGTAGTACAAAATGCTAAATTGATACTATCAAGAACTAAAAATTTCATCATGCCTAAGAAAGCTGATAAAGAGTCAATTGATGCAAATATTAAGAGCTTGATACCCTTCCTTTGTTACCCTATAACAAAAAAGGGAATTAATACTGCATTGTCTAAACTTAAGAGTGTTGTTAGTGGAGATATACTATCATATTCTATAGCTGGACGTAATGAAGTTTTCAGCAATAAACTTATAAATCATAAGCATATGAACATCTTAAAGTGGTTCAACCATGTTTTAAATTTCAGATCAACAGAACTAAACTATAATCATTTATATATGGTAGAATCTACATATCCCTATCTAAGTGAATTGTTAAACAGCTTGACAACTAATGAACTTAAAAAACTGATTAAAATCACAGGTAGTTTGTTATACAACTTTCATAATGAA---
>AEO45842
ATGGATCCCATTATTAATGGAAATTCTGCTAATGTTTATCTAACCGATAGTTATTTAAAAGGTGTTATTTCTTTCTCAGAATGTAACGCTTTAGGAAGTTACATATTCAATGGTCCTTATCTCAAAAATGATTACACCAACTTAATTAGTAGACAAAATCCATTAATAGAACACATAAATCTAAAGAAACTAAATATAACGCAGTCCTTAATATCTAAGTATCATAAAGGTGAAATAAAAATAGAAGAACCTACTTACTTTCAGTCATTACTTATGACATACAAGAGTATGACCTCGTCAGAACAGATTACTACTACTAATTTACTTAAAAAGATAATAAGAAGAGCTATAGAAATCAGTGATGTCAAAGTCTATGCTATATTGAATAAACTGGGGCTCAAAGAAAAGGACAAGATTAAATCCAACAATGGACAAGATGAAGACAACTCAGTTATTACTACCATAATCAAAGATGATATACTTTTAGCTGTCAAGGATAATCAATCTCATCTTAAAGCAGGCAAAAATCACTCCACAAAACAAAAAGATACAATCAAAACAACACTCTTGAAGAAATTAATGTGTTCGATGCAACATCCTCCATCATGGTTAATACATTGGTTTAATTTATACACAAAATTAAATAGCATATTAACACAGTATCGATCTAGTGAGGTAAAAAACCATGGTTTTATATTGATAGATAATCATACTCTTAATGGATTCCAATTTATTTTGAATCAATATGGTTGTATAGTTTATCATAAGGAACTCAAAAGAATTACTGTGACAACTTATAATCAATTCTTGACATGGAAAGATATTAGCCTTAGTAGATTAAATGTTTGTTTGATTACATGGATTAGTAACTGTTTGAACACATTAAACAAAAGCTTAGGCTTAAGATGTGGATTCAATAATGTTATCTTGACACAATTATTCCATTATGGAGATTGCATACTAAAACTATTCCACAATGAGGGGTTCTACATAATAAAAGAGGTAGAGGGATTTATTATGTCTCTAATTTTAAATATAACAGAAGAAGATCAATTCAGAAAACGGTTTTATAATAGTATGCTCAACAACATCACAGATGCTGCTAATAAAGCTCAGAAAAATCTGCTATCAAGAGTATGTCATACATTATTAGATAAGACAGTATCCGATAATATAATAAATGGTAGATGGATAATTCTATTGAGTAAGTTCCTTAAATTAATTAAGCTTGCAGGTGACAATAACCTTAACAATCTGAGTGAATTATATTTTTTGTTCAGAATATTTGGACACCCAATGGTAGATGAAAGACAAGCCATGGATGCTGTTAAAGTTAATTGCAACGAGACCAAATTTTACTTGTTAAGCAGTTTGAGTATGTTAAGAGGTGCCTTTATATATAGAATTATAAAAGGGTTTGTAAATAATTACAACAGATGGCCTACTTTAAGAAATGCCATTGTTTTACCCTTAAGATGGTTAACTTACTACAAACTAAACACTTATCCTTCCTTGTTGGAACTTACAGAAAGAGATTTGATTGTTCTATCAGGACTACGTTTCTATCGAGAGTTTCGGTTGCCTAAAAAAGTGGATCTTGAAATGATCATAAATGATAAGGCTATATCACCTCCTAAAAATTTGATATGGACTAGTTTCCCTAGAAATTATATGCCGTCACACATACAAAATTATATAGAACATGAAAAATTAAAATTTTCCGAGAGTGATAAATCAAGAAGAGTATTAGAGTACTATTTAAGAGATAACAAATTCAATGAATGTGATTTATATAACTGTGTAGTTAATCAAAGCTATCTTAACAACCCTAATCATGTGGTATCATTGACTGGCAAAGAAAGAGAACTCAGTGTAGGTAGAATGTTTGCAATGCAACCAGGAATGTTCAGACAAGTTCAAATATTAGCAGAGAAAATGATAGCTGAAAACATTTTACAATTCTTTCCTGAAAGTCTTACAAGATATGGTGATCTAGAATTACAGAAAATATTAGAATTGAAAGCGGGAATAAGTAACAAATCAAATCGTTACAATGACAATTACAACAATTACATCAGTAAGTGCTCTATCATCACAGATCTCAGCAAATTCAATCAAGCATTCCGGTATGAAACATCATGTATTTGTAGTGATGTACTGGATGAACTGCATGGTGTACAATCTCTGTTTTCCTGGTTACATTTAACTATTCCTCATGTCACAATAATATGCACATATAGGCATGCACCCCCCTATATAAGAGATCACATTGTAGATCTTAACAATGTAGATGAACAAAGTGGATTATATAGATATCATATGGGTGGTATCGAAGGGTGGTGTCAAAAACTATGGACCATAGAAGCTATATCACTATTGGATCTAATATCTCTCAAAGGGAAATTCTCAATTACTGCCTTAATTAATGGAGACAATCAATCAATAGATATAAGCAAACCAGTCAGACTCATGGAAGGTCAAACTCATGCTCAAGCAGATTATTTGCTGGCATTAAATAGTCTTAAATTGCTGTATAAAGAGTATGCAGGCATAGGCCACAAATTAAAAGGAACTGAGACTTATATATCAAGAGATATGCAATTTATGAGTAAAACAATTCAACATAACGGTGTATATTACCCAGCTAGTATAAAGAAAGTCCTAAGAGTGGGACCATGGATAAACACTATACTTGATGATTTCAAAGTGAGTCTAGAATCTATAGGTAGTTTGACACAAGAATTAGAATATAGAGGTGAAAGTCTATTATGCAGTTTAATATTTAGAAATGTATGGTTATATAATCAAATTGCATTACAATTAAAAAATCATGCATTATGTAACAACAAATTATATTTGGACATATTAAAGGTTCTAAAACACTTAAAAACCTTTTTTAATCTTGATAATATTGATACAGCATTAACATTGTATATGAATTTGCCCATGTTATTTGGTGGTGGTGATCCCAACTTGTTATATCGAAGTTTCTATAGAAGAACTCCTGATTTCCTCACAGAGGCTATAGTTCACTCTGTGTTCATACTTAGTTATTATACAAACCATGATTTAAAAGATAAACTTCAAGATCTGTCAGATGATAGATTGAATAAGTTCTTAACATGCATAATCACGTTTGACAAAAACCCTAATGCTGAATTCGTTACATTGATGAGAGATCCTCAAGCTTTAGGATCTGAGAGGCAAGCTAAAATTACTAGCGAAATCAATCGACTAGCAGTTACTGAGGTTTTGAGCACAGCTCCAAACAAAATATTCTCCAAGAGTGCACAACACTATACCACTACAGAGATAGATCTTAATGATATTATGCAAAATATAGAACCTACATATCCTCACGGGCTAAGAGTTGTTTATGAAAGTTTACCCTTTTATAAAGCAGAGAAAATAGTAAATCTTATATCCGGTACAAAATCTATAACTAACATACTGGAAAAGACTTCTGCCATAGACTTAACAGATATTGATAGAGCCACTGAGATGATGAGGAAAAACATAACTTTGCTTATAAGGTTATTACCATTAGATTGTAACAGAGATAAAAGAGAAATATTGAGTATGGAAAACCTAAGTATTACTGAATTAAGCAAATATGTCAGAGAAAGATCTTGGTCTTTATCCAATATAGTTGGTGTTACATCACCCAGTATCATGTATACAATGGACATCAAATATACAACAAGCACTATAGCTAGTGGCATAATCATAGAGAAATATAATGTCAACAGTTTAACACGTGGTGAGAGAGGACCCACTAAACCATGGGTTGGTTCATCTACACAAGAGAAAAAAACAATGCCAGTTTATAATAGACAAGTTTTAACCAAAAAACAGAGAGATCAAATAGATCTATTAGCAAAATTGGATTGGGTGTATGCATCTATAGATAACAAGGATGAATTTATGGAGGAACTTAGCATAGGAACTCTTGGGTTAACATATGAGAAGGCCAAAAAATTATTTCCACAATATTTAAGTGTTAACTATTTGCATCGTCTTACAGTCAGTAGTAGACCATGTGAATTCCCTGCATCTATACCAGCTTATAGAACTACAAATTATCACTTTGATACTAGCCCTATTAATCGCATATTAACAGAAAAGTATGGTGATGAAGATATTGATATAGTATTCCAAAACTGTATAAGCTTTGGCCTTAGCTTAATGTCAGTAGTAGAACAATTTACTAATGTATGTCCTAACAGAATTATTCTCATACCCAAGCTTAATGAGATACATTTGATGAAACCTCCCATATTCACAGGTGATGTTGATATTCACAAGTTAAAACAAGTGATACAAAAACAGCATATGTTTTTACCAGACAAAATAAGTTTGACTCAATATGTGGAATTATTCTTAAGTAATAAAACACTCAAATCTGGATCTAATGTTAATTCTAATTTAATATTGGCGCATAAGATATCTGACTATTTTCATAATACTTACATTTTAAGTACTAATTTAGCTGGACATTGGATTCTTATTATACAACTTATGAAAGATTCTAAGGGTATTTTTGAAAAAGATTGGGGAGAGGGATATATAACTGATCATATGTTCATTAATTTGAAAGTTTTCTTCAATGCTTATAAGACATATCTCTTGTGTTTTCATAAAGGTTACGGCAGAGCAAAGCTGGAGTGTGATATGAATACTTCAGATCTCCTATGTGTATTGGAATTAATAGACAGTAGTTATTGGAAGTCTATGTCTAAGGTGTTTTTAGAACAAAAAGTTATCAAATACATTCTTAGCCAGGATGCAAGTTTACATAGAGTAAAAGGATGTCATAGCTTCAAACTGTGGTTTCTTAAACGTCTTAATGTAGCAGAATTCACAGTTTGCCCTTGGGTTGTTAACATAGATTATCATCCAACACATATGAAAGCAATATTAACTTATATAGATCTTGTTAGAATGGGATTGATAAATATAGATAGAATATACATTAAAAATAAACACAAATTCAATGATGAATTTTATACTTCTAATCTTTTCTACATTAATTATAACTTCTCAGATAATACTCATCTATTAACTAAACATATAAGGATTGCTAATTCTGAATTAGAAAGTAATTACAACAAATTATATCATCCTACACCAGAAACCCTAGAAAATATACTAACCAATCCAGTTAAAAATAATGATAAAAAGACACTGAATGACTATTGTATAGGTAAAAATGTTGACTCAATAATGTTACCATCGTTATCTAACAAGAAGCTTATTAAATCGTCTACAATG---ATTAGAACCAATTACAGCAGACAAGATTTGTATAATTTATTTCCTACGGTTGTGATTGATAAAATTATAGATCATTCAGGTAATACAGCCAAATCTAACCAACTTTACACCACTACTTCTCATCAAATTTCTTTAGTGCACAATAGCACATCACTTTATTGCATGCTTCCTTGGCATCATATTAATAGATTCAATTTTGTATTTAGTTCTACAGGTTGTAAAATTAGTATAGAGTATATTTTAAAGGACCTTAAAATTAAGGATCCTAATTGTATAGCATTTATAGGTGAAGGAGCAGGGAATTTATTATTGCGTACAGTAGTGGAACTTCATCCTGATATAAGATATATTTACAGAAGTCTGAAAGATTGCAATGATCATAGTTTACCAATTGAGTTTTTAAGGCTGTACAATGGACATATCAACATTGATTATGGTGAAAATTTGACCATTCCTGCTACAGATGCAACCAACAACATTCATTGGTCTTATTTACATATAAAGTTTGCTGAACCTATCAGTCTTTTTGTCTGTGATGCTGAATTGCCTGTAACAGTCAACTGGAGTAAGATTATAATGGAGTGGAGCAAGCATGTAAGAAAATGCAAGTACTGTTCTTCAGTTAATAAATGTACGTTAATAGTAAAGTATCATGCTCAAGATGATATCGATTTCAAATTAGACAACATAACTATATTAAAAACTTATGTATGCTTAGGCAGTAAGTTAAAGGGATCTGAAGTTTACTTAGTCCTTACAATAGGTCCTGCAAATGTGTTCCCAGTGTTTAATGTAGTACAAAATGCTAAATTGATACTATCAAGAACCAAAAATTTCATCATGCCTAAGAAGGCTGATAAAGAGTCTATTGATGCAAATATTAAGAGTTTGATACCCTTTCTTTGTTACCCTATAACAAAAAAAGGAATTAATACTGCATTGTCTAAATTAAAGAGTGTTGTTAGTGGAGATATACTATCATATTCTATAGCTGGACGTAATGAAGTTTTCAGCAATAAACTTATAAATCATAAGCATATGAACATCTTAAAGTGGTTCAATCATGTTTTAAATTTCAGATCAACAGAATTAAACTATAATCATTTATATATGGTAGAATCTACATATCCTCATCTAAGTGAATTGTTAAACAGCTTGACAACCAATGAACTTAAAAAACTGATTAAAATTACAGGTAGTTTGTTATACAACTTTAATAATGAA---
>AEQ63315
ATGGATCCCATTATTAGTGGAAATTCTGCTAATGTTTATCTAACTGATAGTTATTTAAAAGGTGTTATTTCTTTCTCAGAATGTAACGCCTTAGGAAGTTACATATTCAATGGTCCTTATCTCAAAAATGATTATACCAACTTAATTAGTAGACAAAATCCATTAATAGAACACATAAATCTAAAGAAACTAAATATAACACAGTCCTTAATATCTAAGTATCATAAAGGTGAAATAAAAATAGAAGAACCTACTTACTTTCAGTCATTACTTATGACATACAAGAGTATGACCTCGTCAGAACAGATTACTACTACTAATTTACTTAAAAAGATAATAAGAAGAGCTATAGAAATCAGTGATGTCAAAGTCTATGCTATATTGAATAAACTGGGGCTCAAAGAAAAAGACAAGATTAAATCCAATAATGGACAAGATGAAGATAACTCAGTTATTACTACCATAATCAAAGATGATATACTTTTAGCTGTCAAGGATAATCAATCTCATCTTAAAGCAGACAAAAATCAATCCACAAAACAAAAAGATACAATCAAAACAACACTCTTGAAGAAATTAATGTGTTCGATGCAACATCCTCCATCATGGTTAATACATTGGTTTAATTTATACACAAAATTAAACAGCATATTAACACAGTATCGATCTAGTGAGGTAAAAAACCATGGTTTTATATTGATAGATAATCATACTCTTAATGGATTCCAATTTATTTTGAATCAATATGGTTGTATAGTTTATCATAAGGAACTCAAAAGAATTACTGTGACAACTTATAATCAATTCTTGACATGGAAAGATATTAGCCTTAGTAGATTAAATGTTTGTTTGATTACATGGATTAGTAACTGTTTGAACACATTAAACAAAAGCTTAGGCTTAAGATGTGGATTCAATAATGTTATCTTGACACAATTATTCCTTTATGGAGATTGTATACTAAAACTATTCCACAATGAGGGGTTCTACATAATAAAAGAGGTAGAGGGATTTATTATGTCTCTAATTTTAAATATAACAGAAGAAGATCAATTCAGGAAACGGTTTTATAATAGTATGCTCAACAACATCACAGATGCCGCTAATAAAGCTCAGAAAAATCTGCTATCAAGAGTATGTCATACATTATTAGATAAGACAATATCAGATAATATAATAAATGGCAGATGGATAATACTATTGAGTAAGTTCCTTAAATTAATTAAGCTTGCAGGTGACAATAACCTCAACAATCTGAGTGAATTATATTTTTTGTTCAGAATATTTGGACACCCAATGGTAGATGAAAGACAAGCCATGGATGCTGTTAAAGTTAATTGCAACGAGACCAAATTTTACTTGTTAAGTAGTTTGAGTATGTTAAGAGGAGCTTTTATATATAGAATTATAAAAGGGTTTGTAAATAATTACAACAGATGGCCTACTTTAAGAAATGCCATTGTTTTACCCTTAAGATGGTTAACTTACTATAAACTAAACACTTATCCTTCCTTGTTGGAACTTACAGAAAGAGATTTGATTGTTCTATCAGGACTACGTTTCTATCGAGAGTTTCGGTTGCCTAAAAAAGTGGATCTTGAAATGATCATAAATGATAAAGCTATATCACCTCCTAAAAATTTAATATGGACTAGTTTCCCTAGAAATTATATGCCGTCACACATACAAAATTATATAGAACATGAAAAATTAAAATTCTCTGATAGTGATAAATCAAGAAGAGTATTAGAGTACTATTTAAGAGATAACAAATTCAATGAATGTGATTTATATAACTGTGTAGTTAATCAAAGTTATCTTAACAACCCGAATCATGTGGTATCATTGACAGGCAAAGAAAGAGAACTCAGTGTAGGTAGAATGTTTGCAATGCAACCAGGAATGTTCAGACAAGTTCAAATATTAGCAGAGAAAATGATAGCCGAAAACATATTACAATTTTTCCCTGAAAGTCTTACAAGATATGGTGATCTAGAACTACAGAAAATATTAGAATTGAAAGCAGGAATAAGTAACAAATCAAATCGTTACAATGATAATTACAACAATTACATTAGTAAGTGCTCTATCATCACAGATCTCAGCAAATTCAATCAAGCATTTCGATATGAAACATCATGTATTTGTAGTGATGTACTGGATGAACTGCATGGTGTACAATCTCTATTTTCCTGGTTACATTTAACTATTCCTCATGTCACAATAATATGCACATATAGGCATGCACCCCCCTATATAAAGGATCATATTGTAGATCTTAACAATGTAGATGAGCAAAGTGGATTATATAGATATCATATGGGTGGTATCGAAGGGTGGTGTCAAAAACTATGGACCATAGAAGCTATATCACTATTAGATCTAATATCTCTCAAAGGGAAATTCTCAATTACTGCTTTAATTAATGGTGACAATCAATCAATAGATATAAGTAAACCAGTCAGACTCATGGAAGGTCAAACTCATGCTCAAGCAGATTATTTGCTAGCATTAAATAGTCTCAAATTACTGTATAAAGAGTATGCAGGAATAGGCCACAAATTAAAAGGAACTGAGACTTATATATCAAGAGATATGCAATTTATGAGTAAAACAATCCAACATAACGGTGTATATTACCCAGCTAGTATAAAGAAAGTCCTAAGAGTGGGACCGTGGATAAACACTATACTTGATGACTTCAAAGTGAGTCTAGAATCTATAGGTAGTTTGACACAAGAATTAGAATATAGAGGTGAAAGTCTATTATGCAGTTTAATATTTAGAAATGTATGGTTATATAATCAAATTGCATTACAGCTTAAAAATCATGCATTATGTAACAACAAATTATATTTGGACATATTAAAAGTTCTAAAACACTTAAAAACCTTTTTTAATCTTGATAACATTGATACAGCATTAACATTGTATATGAATTTGCCCATGTTATTTGGTGGTGGTGATCCCAACTTGTTATATCGAAGTTTCTATAGAAGAACTCCTGATTTTCTCACAGAGGCTATAGTTCACTCTGTGTTCATACTTAGTTATTATACAAACCATGATTTAAAAGATAAACTTCAAGATCTGTCAGATGATAGATTAAATAAGTTCTTAACATGCATAATCACGTTTGACAAAAACCCCAATGCTGAATTCGTTACATTGATGAGAGATCCTCAAGCTTTAGGATCTGAGAGGCAAGCTAAAATTACTAGCGAAATCAATAGACTGGCAGTTACCGAGGTTTTGAGCACAGCTCCAAACAAAATATTCTCCAAAAGTGCACAACACTATACCACTACAGAGATAGATCTTAATGATATTATGCAAAATATAGAACCTACATATCCTCACGGGCTAAGAGTTGTTTATGAAAGTTTACCCTTTTATAAAGCAGAGAAAATAGTAAATCTTATATCCGGTACAAAATCTATAACTAACATACTGGAAAAGACTTCTGCCATAGACTTAACAGATATTGATAGAGCCACTGAGATGATGAGAAAAAACATAACTTTGCTTATAAGGATATTACCATTAGATTGTAACAGAGATAAAAGAGAAATATTGAGTATGGAAAACCTAAGTATTACTGAATTAAGCAAATATGTTAGAGAAAGATCTTGGTCTTTATCCAATATAGTTGGTGTTACATCACCCAGTATCATGTATACAATGGACATAAAATATACAACAAGCACTATAGCTAGTGGCATAATCATAGAGAAATATAATGTCAACAGTTTAACACGTGGTGAGAGAGGACCCACTAAACCATGGGTTGGTTCATCTACACAAGAGAAAAAGACAATGCCAGTTTATAATAGACAAGTTTTAACCAAAAAACAAAGAGATCAAATAGATCTATTAGCAAAATTGGATTGGGTGTATGCATCTATAGATAACAAGGATGAATTTATGGAGGAACTTAGCATAGGAACTCTTGGGTTAACATATGAGAAGGCCAAAAAATTATTTCCACAATATTTAAGTGTTAACTATTTGCATCGTCTTACAGTCAGTAGCAGACCATGTGAATTCCCTGCATCTATACCAGCTTATAGAACTACAAATTATCACTTTGATACTAGCCCTATTAATCGCATATTAACAGAAAAGTATGGTGATGAAGATATTGATATAGTATTCCAAAACTGTATAAGCTTTGGGCTTAGCTTAATGTCAGTAGTAGAACAATTTACTAATGTATGTCCTAACAGAATTATTCTCATACCCAAGCTTAATGAGATACATTTGATGAAACCTCCCATATTCACAGGTGATGTTGATATTCACAAGTTAAAACAAGTGATACAAAAACAACATATGTTTTTACCAGACAAAATAAGTTTGACTCAATATGTGGAATTATTCTTAAGTAATAAAACACTCAAATCTGGATCTAATGTTAATTCTAATTTAATATTGGCGCATAAGATATCTGACTATTTTCATAATACTTACATTTTAAGTACTAATTTAGCTGGACATTGGATTCTTATTATACAACTTATGAAAGATTCTAAGGGTATTTTTGAAAAAGATTGGGGAGAGGGATATATAACTGATCATATGTTCATTAATTTGAAAGTTTTCTTCAATGCTTATAAGACATATCTCTTGTGTTTTCATAAAGGTTACGGCAGAGCAAAGCTGGAGTGTGATATGAATACTTCAGATCTTCTATGTGTATTGGAATTAATAGACAGTAGTTATTGGAAGTCTATGTCTAAGGTGTTTTTAGAACAAAAAGTTATCAAATACATTCTTAGCCAGGATGCAAGTTTACATAGAGTAAAAGGATGTCATAGCTTCAAACTATGGTTTCTTAAACGTCTTAATGTAGCAGAATTCACAGTTTGCCCTTGGGTTGTTAACATAGATTATCATCCAACACATATGAAAGCAATATTAACTTATATAGATCTTGTTAGAATGGGATTGATAAATATAGATAGAATATACATTAAAAATAAACACAAGTTCAATGATGAATTTTATACTTCTAATCTTTTTTACATTAATTATAACTTCTCAGATAATACTCATCTATTAACTAAACATATAAGGATTGCTAATTCTGAATTAGAAAGTAATTACAACAAATTATATCATCCTACACCAGAAACCCTAGAAAATATACTAACCAATCCGGTTAAAAGTAATGATAAAAAGACACTGAGTGACTATTGTATAGGTAAAAATGTTGACTCAATAATGTTACCATCGTTATCTAATAAGAAGCTTATTAAATCGTCTACAATG---ATTAGAACCAATTACAGCAGACAAGATTTGTATAATTTATTTCCTACGGTTGTGATTGATAAAATTATAGATCATTCAGGTAATACAGCCAAATCTAACCAACTTTACACTACTACTTCTCATCAAATATCTTTAGTGCACAATAGCACATCACTTTATTGCATGCTTCCTTGGCATCATATTAATAGATTCAATTTTGTATTTAGTTCTACAGGTTGTAAAATTAGTATAGAGTATATTTTAAAAGATCTTAAAATTAAAGATCCTAATTGTATAGCATTCATAGGTGAAGGAGCAGGGAATTTATTATTGCGTACAGTAGTGGAACTTCATCCTGATATAAGATATATTTACAGAAGTCTGAAAGATTGCAATGATCATAGTTTACCAATTGAGTTTTTAAGGCTGTACAATGGGCATATCAACATTGATTATGGTGAAAATTTGACCATTCCTGCTACAGATGCAACCAACAACATTCATTGGTCTTATTTACATATAAAGTTTGCTGAACCTATCAGTCTTTTTGTCTGTGATGCTGAATTGCCTGTAACAGTCAACTGGAGTAAGATTATAATAGAGTGGAGCAAGCATGTAAGAAAATGCAAGTACTGTTCTTCAGTTAATAAATGTACATTAATAGTAAAATATCATGCTCAAGATGATATCGATTTCAAATTAGACAACATAACTATATTAAAAACTTATGTATGCTTAGGCAGTAAGTTAAAGGGATCTGAAGTTTACTTAGTCCTTACAATAGGTCCTGCAAATGTGTTCCCAGTATTTAATGTAGTACAAAATGCTAAATTGATACTATCAAGAACCAAAAATTTCATCATGCCTAAAAAAGCTGATAAAGAGTCTATTGATGCAAATATTAAGAGTTTGATACCCTTTCTTTGTTACCCTATAACAAAAAAAGGAATTAATACTGCATTGTCTAAATTAAAGAGTGTTGTTAGTGGAGATATACTATCATATTCTATAGCTGGACGTAATGAAGTTTTCAGCAATAAACTTATAAATCATAAGCATATGAACATCTTAAAGTGGTTCAATCATGTTTTAAATTTCAGATCAACAGAATTAAACTATAATCATTTATATATGGTAGAATCTACTTATCCTCATCTAAGTGAATTATTAAACAGCTTGACAACCAATGAACTTAAAAAACTGATTAAAATCACAGGTAGTTTGTTATACAACTTTAATAATGAA---
>AAR14269
ATGGATCCCATTATTAATGGAAACTCTGCTAATGTGTATCTAACTGATAGTTATCTAAAAGGTGTTATCTCTTTTTCAGAATGTAATGCTTTAGGGAGTTACCTTTTTAACGGCCCTTATCTTAAAAATGATTACACTAACTTAATTAGTAGACAAAGCCCACTACTAGAGCATATGAATCTAAAAAAACTAACTATAACACAGTCATTAATATCTAGATATCATAAAGGTGAACTGAAATTAGAAGAACCAACTTATTTCCAGTCATTACTTATGACATATAAAAGTATGTCCTCGTCTGAACAAATTGCTACAACTAACTTACTTAAAAAAATAATACGAAGAGCTATAGAAATAAGTGATGTAAAGGTGTACGCCATCTTGAATAAACTAGGACTAAAGGAAAAGGACAGAGTTAAGCCCAACAATAATTCAGGTGATGAAAACTCAGTTCTTACAACCATAATTAAAGATGATATACTTTCGGCTGTGGAAAACAATCAATCATATACAAATTCAGACAAAAATCACTCAGTGAACCAAAATATCACTATCAAAACAACACTCTTGAAAAAATTGATGTGTTCAATGCAACATCCTCCATCATGGTTAATACACTGGTTCAATTTATATACAAAATTAAATAACATATTAACACAATATCGATCAAATGAGGTAAAAAGTCATGGGTTTATATTAATAGATAATCAAACTTTAAGTGGTTTTCAGTTTATTTTAAATCAATATGGTTGTATTGTTTATCATAAAGGACTTAAAAAAATCACAACTACTACTTACAATCAATTTTTGACATGGAAAGACATCAGCCTTAGCAGATTAAATGTTTGCTTAATTACTTGGATAAGTAATTGTTTAAATACATTAAATAAAAGCTTAGGGCTGAGATGTGGATTCAATAATGTTGTGTTATCACAATTATTTCTTTATGGAGATTGTATACTGAAATTATTTCATAATGAAGGCTTCTACATAATAAAAGAAGTAGAGGGATTTATTATGTCTTTAATTCTAAACATAACAGAAGAAGATCAATTTAGGACACGATTTTATAACAGCATGCTAAATAACATCACAGATGCAGCTATTAAGGCTCAAAAAAACCTACTATCAAGAGTATGTCACACTTTATTGGACAAGACAGTGTCTGATAATATCATAAATGGTAAATGGATAATCCTATTAAGTAAATTTCTTAAATTGATTAAGCTTGCAGGTGATAATAATCTCAATAACTTGAGTGAGCTATATTTTCTCTTCAGAATCTTTGGACATCCAATGGTCGATGAAAGACAAGCAATGGATGCTGTAAGAATTAACTGTAATGAAACTAAGTTCTACTTATTAAGTAGTCTAAGTACGTTAAGAGGTGCTTTCATTTATAGAATCATAAAAGGGTTTGTAAATACCTACAACAGATGGCCCACTTTAAGGAATGCTATTGTTCTACCTCTAAGATGGTTGAACTATTATAAACTTAATACTTATCCATCTCTACTTGAAATCACAGAAAATGATTTGATTATTTTATCAGGATTGAGGTTCTATCGTGAGTTTCATCTGCCTAAAAAAGTGGATCTTGAAATGATAATAAATGACAAAGCCATTTCACCTCCAAAAGATCTAATATGGACTAGTTTTCCCAGAAATTACATGCCATCACATATACAAAATTATATAGAACATGAAAAGTTGAAGTTCTCTGAAAGCGACAGATCAAGAAGAGTACTAGAGTATTACTTGAGAGATAATAAATTCAATGAATGCGATCTATACAATTGTGTGGTCAATCAAAGCTATCTCAACAACTCTAACCACGTGGTATCACTAACTGGTAAAGAAAGAGAGCTCAGTGTAGGTAGAATGTTTGCTATGCAACCAGGTATGTTTAGGCAAATTCAAATCTTAGCAGAGAAAATGATAGCCGAAAATATTTTACAATTCTTCCCTGAGAGTTTGACAAGATATGGTGATCTAGAGCTTCAAAAGATATTAGAATTAAAAGCAGGAATAAGCAACAAATCAAATCGTTATAATGATAACTACAACAATTATATCAGTAAATGTTCTATCATTACAGACCTTAGCAAATTCAATCAAGCATTTAGATATGAAACATCATGTATCTGCAGTGATGTATTAGATGAACTGCATGGAGTACAATCACTGTTCTCTTGGTTGCATTTAACAATACCTCTTGTCACAATAATATGTACATATAGACATGCACCTCCTTTCATAAAGGATCATGTTGTTAATCTGAATGAAGTTGATGAACAAAGTGGATTATACAGATATCATATGGGTGGTATTGAGGGCTGGTGTCAAAAACTGTGGACCATTGAAGCTATATCATTATTAGATCTAATATCCCTCAAAGGGAAATTCTCTATCACAGCTCTAATAAATGGTGATAATCAGTCAATTGATATAAGTAAACCAGTTAGACTTATAGAGGGTCAGACCCATGCTCAAGCAGATTATTTGTTAGCATTAAATAGCCTTAAATTGCTATATAAAGAGTATGCAGGCATAGGCCATAAGCTCAAGGGAACAGAAACCTATATATCCCGAGATATGCAATTCATGAGCAAAACAATCCAGCACAATGGAGTGTACTATCCAGCCAGTATCAAAAAAGTCCTGAGAGTAGGTCCATGGATAAATACAATACTTGATGATTTTAAAGTTAGTTTAGAATCTATAGGCAGCTTAACACAGGAGTTAGAATACAGAGGAGAAAGCTTATTATGCAGTTTAATATTTAGAAACATTTGGTTATACAATCAAATTGCTTTGCAACTCCGAAATCATGCATTATGTCACAATAAGCTATATTTAGATATATTGAAAGTATTAAAACACTTAAAAACTTTTTTTAATCTTGATAGTATCGATATGGCATTATCATTGTATATGAATTTGCCTATGCTGTTTGGTGGTGGTGATCCTAATTTGTTATATCGAAGCTTTTATAGAAGAACTCCAGACTTCCTTACAGAAGCTATAGTACATTCAGTGTTTGTGTTGAGCTATTATACTGGTCACGATTTACAAGATAAGCTCCAGGATCTTCCAGATGATAGACTGAACAAATTCTTGACATGTATCATCACATTTGATAAAAATCCCAATGCCGAGTTTGTAACATTAATGAGGGATCCACAGGCTTTAGGGTCTGAAAGGCAAGCTAAAATTACTAGTGAGATTAATAGATTAGCAGTAACGGAAGTCTTAAGTATAGCTCCAAACAAAATATTTTCTAAAAGTGCACAACATTATACTACCACTGAGATTGATCTAAATGATATTATGCAAAATATAGAACCAACTTACCCTCATGGATTAAGAGTTGTTTATGAAAGTTTACCTTTTTATAAAGCAGAAAAAATAGTTAATCTTATATCAGGAACAAAATCCATAACTAATATACTTGAAAAAACATCAGCAATAGATACAACTGATATTAATAGGGCTACTGATATGATGAGGAAAAATATAACTTTACTTATAAGGATACTTCCACTAGATTGTAACAAAGACAAAAGAGAGTTATTAAGTTTAGAAAATCTTAGTATAACTGAATTAAGCAAGTATGTAAGAGAAAGATCTTGGTCGTTATCCAATATAGTAGGAGTAACATCGCCAAGTATTATGTTCACAATGGACATTAAATATACAACTAGCACTATAGCCAGTGGTATAATTATAGAAAAATATAATGTTAATAGTTTAACTCGTGGTGAAAGAGGACCTACTAAGCCATGGGTAGGTTCATCTACGCAGGAGAAAAAAACAATGCCAGTGTATAATAGACAAGTTTTAACCAAAAAGCAAAGAGACCAAATAGATTTATTAGCAAAATTAGACTGGGTATATGCATCCATAGACAACAAAGATGAATTCATGGAAGAACTGAGTACTGGAACACTTGGATTGTCATATGAAAAAGCCAAAAAATTGTTTCCACAATATCTAAGTGTCAATTATTTACACCGCTTAACAGTCAGTAGTAGGCCATGTGAATTCCCTGCATCAATACCAGCTTATAGAACAACAAATTATCATTTCGATACTAGTCCTATCAATCATGTATTAACAGAAAAGTATGGAGATGAAGATATCGACATAGTGTTTCAAAATTGCATAAGTTTTGGTCTTAGCCTAATGTCGGTTGTGGAACAATTCACAAACATATGTCCTAATAGAATTATTCTCATACCGAAGCTGAATGAGATACATTTGATGAAACCTCCTATATTTACAGGAGATGTTGATATCATCAAATTGAAGCAAGTGATACAAAAACAGCACATGTTCCTACCAGATAAAATAAGTTTAACCCAATATGTAGAATTATTCCTAAGTAACAAAGCACTTAAATCTGGATCTCACATCAACTCTAATTTAATATTAGTACATAAAATGTCTGATTATTTTCATAATGATTATATTTTAAGTACTAATTTAGCTGGACATTGGATTCTGATTATTCAACTTATGAAAGATTCAAAAGGTATTTTTGAAAAAGATTGGGGAGAGGGGTATATAACTGATCATATGTTCATTAATTTGAATGTTTTCTTTAATGCTTATAAGACTTATTTGCTATGTTTTCATAAAGGTTATGGTAAAGCAAAATTAGAATGTGATATGAACACTTCAGATCTTCTTTGTGTTTTGGAGTTAATAGACAGTAGCTACTGGAAATCTATGTCTAAAGTTTTCCTAGAACAGAAAGTCATAAAATACATAGTCAATCAAGACACAAGTTTGCATAGAATAAAAGGTTGTCATAGTTTTAAGTTGTGGTTTTTAAAACGCCTTAATAATGCTAAATTTACCGTATGCCCTTGGGTTGTTAACATAGATTATCACCCAACACACATGAAAGCTATATTATCTTACATAGATTTAGTTAGAATGGGGTTAATAAATGTAGATAAATTAACCATTAAAAATAAAAACAAATTCAATGATGAATTTTACACATCAAATCTCTTTTATATTAGTTATAACTTTTCAGACAACACTCATTTGCTAACAAAACAAATAAGAATTGCTAATTCAGAATTAGAAAATAATTATAACAAACTATATCACCCAACCCCAGAAACTTTAGAAAATATGTCATTAATTCCTGTTAAAAGTAACAATAGTAACAAA---CCTAAATCTTGTATAAGTGGAAATACCGAATCTATGATGACGTCAACATTCTCCAATAAAATGCATATTAAATCTTCCACTGTTACCACAAGATTAAACTATAGCAAACAAGACTTGTACAATTTATTTCCAATTGTTGTGATAGACAGGATTATAGATCATTCAGGCAATACAGCAAAATCCAACCAACTTTACACCACCACTTCACATCAGACATCTTTAGTAAGGAATAGTGCATCACTTTATTGCATGCTTCCTTGGCATCATGTCAATAGATTTAACTTTGTATTTAGTTCCACAGGATGCAAGATCAGTATAGAGTATATTTTAAAAGATCTTAAGATTAAGGACCCCAGTTGTATAGCATTCATAGGTGAAGGAGCTGGTAACTTATTATTACGTACGGTAGTAGAACTTCATCCAGACATAAGATACATTTACAGAAGTTTAAAAGATTGCAATGATCATAGTTTACCTATTGAATTTCTAAGGTTATACAACGGGCATATAAACATAGATTATGGTGAGAATTTAACCATTCCTGCTACAGATGCAACTAATAACATTCATTGGTCTTATTTACATATAAAATTTGCAGAACCTATTAGCATCTTTGTCTGCGATGCTGAATTACCTGTTACAGCCAATTGGAGTAAAATTATAATTGAATGGAGTAAGCATGTAAGAAAGTGCAAGTACTGTTCCTCTGTAAATAGATGCATTTTAATTGCAAAATATCATGCTCAAGATGATATTGATTTCAAATTAGATAACATTACTATATTAAAAACTTATGTGTGCCTAGGTAGCAAGTTAAAAGGATCTGAAGTTTACTTAGTCCTTACAATAGGCCCTTCAAATATACTTCCTGTTTTTAATGTTGTGCAAAATGCTAAATTGATTCTTTCAAGAACTAAAAATTTCATTATGCCTAAAAAAACTGACAAAGAATCTATCGATGCAAATATTAAAAGCTTAATACCTTTCCTTTGTTACCCTATAACAAAAAAAGGAATTAAGACTTCATTGTCAAAATTGAAGAGTGTAGTTAATGGAGATATATTATCATATTCTATAGCTGGACGTAATGAAGTATTCAGCAACAAGCTTATAAACCACAAGCATATGAATATCCTAAAATGGCTAGATCATGTTTTAAACTTTAGATCAACTGAACTTAATTACAATCATTTATATATGATAGAGTCCACATATCCTTACTTAAGTGAATTGTTAAATAGTTTAACAACCAATGAGCTCAAAAAGCTGATTAAAATTACAGGTAGTGTACTATACAACCTTCCCAATGAACAG
>AEQ63403
ATGGATCCCATTATTAGTGGAAATTCTGCTAATGTTTATCTAACTGATAGTTATTTAAAAGGTGTTATTTCTTTCTCAGAATGTAACGCCTTAGGAAGTTACATATTCAATGGTCCTTATCTCAAAAATGATTATACCAACTTAATTAGTAGACAAAATCCATTAATAGAACACATAAATCTAAAGAAACTAAATATAACACAGTCCTTAATATCTAAGTATCATAAAGGTGAAATAAAAATAGAAGAACCTACTTACTTTCAGTCATTACTTATGACATACAAGAGTATGACCTCGTCAGAACAGACTACTACTACTAATTTACTTAAAAAGATAATAAGAAGAGCTATAGAAATCAGTGATGTCAAAGTCTATGYTATATTGAATAAACTGGGGCTCAAAGAAAAAGACAAGATTAAATCCAATAATGGACAAGATGAAGACAACTCAGTTATTACTACCATAATCAAAGATGATATACTTTTAGCTGTCAAGGATAATCAATCTCATCTTAAAGCAGACAAATATCAATCCACAAAACAAAGAGATACAATCAAAACAACACTTTTGAAGAAATTAATGTGTTCGATGCAACATCCTCCATCATGGTTAATACATTGGTTTAATTTATACACAAAATTAAACAGCATATTAACACAGTATCGATCTAGTGAGGTAAAAAACCATGGTTTTATATTGATAGATAATCATACTCTTAGTGGATTCCAATTTATTTTGAATCAATATGGTTGTATAGTTTATCATAAGGAACTCAAAAGAATTACTGTGACAACTTATAATCAATTCTTGACATGGAAAGATATTAGCCTTAGTAGATTAAATGTTTGTTTGATTACATGGATTAGTAACTGTTTGAACACATTAAACAAAAGCTTAGGCTTAAGATGTGGATTCAATAATGTTATCTTGACACAATTATTCCTTTATGGAGATTGTATACTAAAACTATTCCACAATGAGGGGTTCTACATAATAAAAGAGGTAGAGGGATTTATTATGTCTCTAATTTTAAATATAACAGAAGAAGATCAATTCAGAAAACGGTTTTATAATAGTATGCTCAACAACATCACAGATGCTGCTAATAAAGCTCAGAAAAATCTGCTATCAAGAGTATGTCATACATTATTAGATAAGACAATATCAGATAATATAATAAATGGCAGATGGATAATTCTATTGAGTAAGTTCCTTAAATTAATTAAGCTTGCAGGTGACAATAACCTCAACAATCTGAGTGAATTATATTTTTTGTTCAGAATATTTGGACACCCAATGGTAGATGAAAGACAAGCCATGGATGCTGTTAAAGTTAATTGCAACGAGACCAAATTTTACTTGTTAAGTAGTTTGAGTATGTTAAGAGGAGCTTTTATATATAGAATTATAAAAGGGTTTGTAAATAATTACAACAGATGGCCTACTTTAAGAAATGCCATTGTTTTACCCTTAAGATGGTTAACTTACTATAAACTAAACACTTATCCTTCCTTGTTGGAACTTACAGAAAGAGATTTGATTGTTCTATCAGGACTACGTTTCTATCGAGAGTTTCGGTTGCCTAAAAAAGTGGATCTTGAAATGATCATAAATGATAAGGCTATATCACCTCCTAAAAATTTAATATGGACTAGTTTCCCTAGAAATTATATGCCGTCACACATACAAAATTATATAGAACATGAAAAATTAAAATTCTCTGATAGTGATAAATCAAGAAGAGTATTAGAGTATTATTTAAGAGATAACAAATTCAATGAATGTGATTTATACAACTGTGTAGTTAATCAAAGTTATCTTAACAACCCGAATCATGTGGTATCATTGACAGGCAAAGAAAGAGAACTCAGTGTAGGTAGAATGTTTGCAATGCAACCAGGAATGTTCAGACAAGTTCAAATATTAGCAGAGAAAATGATAGCTGAAAACATATTACAATTTTTCCCTGAAAGTCTTACAAGATATGGTGATCTAGAACTACAGAAAATATTAGAATTGAAAGCAGGAATAAGTAACAAATCAAATCGTTACAATGATAATTACAACAATTACATTAGTAAGTGCTCTATCATCACAGATCTCAGCAAATTCAATCAAGCATTTCGATATGAAACATCATGTATTTGTAGCGATGTACTGGATGAACTGCATGGTGTACAATCTCTATTTTCCTGGTTACATTTAACTATTCCTCATGTCACAATAATATGCACATATAGGCATGCACCCCCCTATATAAAGGATCATATTGTAGATCTTAACAATGTAGATGAGCAAAGTGGATTATATAGATATCATATGGGTGGTATCGAAGGGTGGTGTCAAAAACTATGGACCATAGAAGCTATATCACTATTAGATCTGATATCTCTCAAAGGGAAATTCTCAATTACTGCTTTAATTAATGGTGACAATCAATCAATAGATATAAGTAAACCAGTCAGACTCATGGAAGGTCAAACTCATGCTCAAGCAGATTATTTGCTAGCATTAAATAGTCTTAAATTACTGTATAAAGAGTATGCAGGAATAGGCCACAAATTAAAAGGAACTGAGACTTATATATCGAGAGATATGCAATTTATGAGTAAAACGATCCAACATAACGGTGTATATTACCCAGCTAGTATAAAGAAAGTCCTAAGAGTGGGACCGTGGATAAACACTATACTTGATGACTTCAAAGTGAGTCTAGAATCTATAGGTAGTTTGACACAAGAATTAGAATATAGAGGTGAAAGTCTATTATGCAGTTTAATATTTAGAAATGTATGGTTATATAATCAAATTGCATTACAACTTAAAAATCATGCATTATGTAACAACAAATTATATTTGGACATATTAAAAGTTCTAAAACATTTAAAAACCTTTTTTAATCTTGATAACATTGATACAGCATTAACATTGTATATGAATTTGCCCATGTTATTTGGTGGTGGTGATCCCAACTTGTTATACCGAAGTTTCTATAGAAGAACTCCTGATTTCCTCACAGAGGCTATAGTTCACTCTGTGTTCATACTTAGTTATTATACAAACCATGATTTAAAAGATAAACTTCAAGATCTGTCAGATGATAGATTGAATAAGTTCTTAACATGCATAATCACGTTTGACAAAAACCCCAATGCTGAATTCGTTACATTGATGAGAGATCCTCAAGCTTTAGGATCTGAGAGGCAAGCTAAAATTACTAGCGAAATCAATAGACTGGCAGTTACCGAGGTTTTGAGCACAGCTCCAAACAAAATATTCTCCAAAAGTGCACAACACTATACCACTACAGAGATAGATCTTAATGATATTATGCAAAATATAGAACCTACATATCCTCACGGGCTAAGAGTTGTTTATGAAAGTTTACCCTTTTATAAAGCAGAGAAAATAGTAAATCTTATATCCGGTACAAAATCTATAACTAACATATTGGAAAAGACTTCTGCCATAGACTTAACAGATATTGATAGAGCCACTGAGATGATGAGGAAAAACATAACTTTGCTTATAAGGATATTACCATTAGATTGTAACAGAGATAAAAGAGAAATATTGAGTATGGAAAACCTAAGTATTACTGAATTAAGCAAATACGTTAGAGAAAGATCTTGGTCTTTATCCAATATAGTTGGTGTTACATCACCCAGTATCATGTATACAATGGACATAAAATATACAACAAGCACTATAGCTAGTGGTATAATCATAGAGAAATATAATGTCAACAGTTTAACACGTGGTGAGAGAGGACCCACTAAACCATGGGTTGGTTCATCTACACAAGAGAAAAAGACAATGCCAGTTTATAATAGACAAGTTTTAACCAAAAAACAGAGAGATCAAATAGATCTGTTAGCAAAATTGGATTGGGTGTATGCATCTATAGATAACAAGGATGAATTTATGGAGGAACTTAGCATAGGAACTCTTGGGTTAACATATGAGAAGGCCAAAAAATTATTTCCACAATATTTAAGTGTTAACTATTTGCATCGTCTTACAGTCAGTAGTAGACCATGTGAATTCCCTGCATCTATACCAGCTTATAGAACTACAAATTATCACTTTGATACTAGCCCTATTAATCGCATATTAACAGAAAAGTATGGTGATGAAGATATTGATATAGTATTCCAAAACTGTATAAGCTTTGGCCTTAGCTTAATGTCAGTAGTAGAACAATTTACTAATGTATGTCCTAACAGAATTATACTCATACCCAAGCTTAACGAGATACATTTGATGAAACCTCCCATATTCACAGGTGATGTTGATATTCACAAGTTAAAACAAGTGATACAAAAACAACATATGTTTTTACCAGACAAAATAAGTTTGACTCAATATGTGGAATTATTCTTAAGTAATAAAACACTCAAATCTGGATCTAATGTTAATTCTAATTTAATATTGGCGCATAAGATATCTGACTATTTTCATAATACTTACATTTTAAGTACTAATTTAGCTGGACATTGGATTCTTATTATACAACTCATGAAAGATTCTAAGGGTATTTTTGAAAAAGATTGGGGAGAGGGATATATAACTGATCATATGTTCATTAATTTGAAAGTTTTCTTCAATGCTTATAAGACATATCTCTTGTGTTTTCATAAAGGTTACGGCAGAGCAAAGCTAGAGTGTGATATGAATACTTCAGATCTCCTATGTGTATTGGAATTAATAGACAGTAGTTATTGGAAGTCTATGTCTAAGGTGTTTTTAGAACAAAAAGTTATCAAATACATTCTTAGCCAGGATGCAAGTTTACATAGAGTAAAAGGATGTCATAGTTTCAAACTATGGTTTCTTAAACGTCTTAATGTAGCAGAATTCACAGTTTGCCCTTGGGTTGTTAACATAGATTATCATCCAACACATATGAAAGCAATATTAACTTATATTGATCTTGTTAGAATGAGATTGATAAATATAGATAGAATATACATTAAAAATAAACACAAGTTCAATGATGAATTTTATACTTCTAATCTTTTTTACATTAATTATAACTTCTCAGATAATACTCATCTATTAACTAAACATATAAGGATTGCTAATTCTGAATTAGAAAGTAATTACAACAAATTATATCATCCTACACCAGAAACCCTAGAAAATATACTAACCAATCCGGTTAAAAGTAATGATAAAAAGACACTGAGTGACTATTGTATAGGTAAAAATGTTGACTCAATAATGTTACCATCGTTATCTAATAAGAAGCTTATTAAATCGTCTACAATG---ATTAGAACCAATTACAGCAGACAAGATTTGTATAATTTATTTCCTACGGTTGTGATTGATAAAATTATAGATCATTCAGGTAATACAGCCAAATCTAACCAACTTTACACTACTACTTCTCATCAAATATCCTTAGTGCACAATAGCACATCACTTTATTGCATGCTTCCTTGGCATCATATTAATAGATTCAATTTTGTATTTAGTTCTACAGGTTGTAAAATTAGTATAGAGTATATTTTAAAAGATCTTAAAATTAAGGATCCTAATTGTATAGCATTCATAGGTGAAGGAGCAGGGAATTTATTATTGCGTACAGTAGTGGAACTTCATCCTGATATAAGATATATTTACAGAAGTCTGAAAGATTGCAATGATCATAGTTTACCAATTGAGTTTTTAAGGCTGTACAATGGGCATATCAACATTGATTATGGTGAAAATTTGACCATTCCTGCTACAGATGCAACCAACAACATTCATTGGTCTTATTTACATATAAAGTTTGCTGAACCTATCAGTCTTTTTGTCTGTGATGCTGAATTGCCTGTAACAGTCAACTGGAGTAAGATTATAATAGAGTGGAGCAAGCATGTAAGAAAATGCAAGTACTGTTCTTCAGTTAATAAATGTACATTAATAGTAAAATATCATGCTCAAGATGATATCGATTTCAAATTAGACAACATAACTATATTAAAAACTTATGTATGCTTAGGCAGTAAGTTAAAGGGATCTGAAGTTTACTTAGTCCTTACAATAGGTCCTGCAAATGTGTTCCCAGTATTTAATGTAGTACAAAATGCTAAATTGATACTATCAAGAACCAAAAATTTCATCATGCCTAAAAAAGCTGATAAAGAGTCTATTGATGCAAATATTAAGAGTTTGATACCCTTTCTTTGTTACCCTATAACAAAAAAAGGAATTAATACTGCATTGTCTAAATTAAAGAGTGTTGTTAGTGGAGATATACTATCATATTCTATAGCTGGACGTAATGAAGTTTTCAGCAATAAACTTATAAATCATAAGCATATGAACATCTTAAAGTGGTTCAATCATGTTTTAAATTTCAGATCAACAGAATTAAACTATAATCATTTATATATGGTAGAATCTACTTATCCTTATCTAAGTGAATTGTTAAACAGCTTGACAACCAATGAACTTAAAAAACTGATTAAAATCACAGGTAGTTTGTTATACAACTTTAATAATGAA---
>AGN28608
ATGGATCCCATTATTAATGGAAGCTCTGCTAATGTATATCTAACTGATAGTTATCTAAAAGGTGTTATCTCTTTTTCAGAATGTAACGCTTTAGGGAGTTACCTTTTTAACGGCCCTTATCTTAAAAATGATTATACCAACTTAATTAGTAGACAAAGCCCACTACTAGAGCATATGAATCTAAAAAAACTAACTATAACACAGTCATTAATATCTAGATACCATAAAGGTGAACTGAAATTGGAAGAACCAACTTATTTCCAGTCATTACTTATGACATATAAAAGCATGTCCTCGTCTGAACAAATTGCTACAACTAACTTACTTAAAAAAATAATACGAAGAGCTATAGAAATAAGTGATGTAAAGGTGTACGCCATCTTGAATAAACTAGGACTAAAGGAAAAGGACAGAGTTAAGCCCAACAACAATTCAGGTGATGAAAACTCAGTACTTACAACCATAATTAAAGATGATATACTCTCAGCTGTGGAAAACAATCAATCATATACAAATTCAGACAAAAACTACTCAGTAAATCAAAATATCAATATCAAAACAACACTCTTAAAAAAATTGATGTGTTCAATGCAACATCCTCCATCATGGTTAATACACTGGTTCAATTTATATACAAAATTAAATAACATATTAACACAATATCGATCAAATGAGGTAAAAAGTCATGGGTTTATATTAATAGATAATCAAACTTTGAGTGGTTTTCAGTTTATTTTAAATCAATATGGTTGCATTGTTTATCATAAAGGGCTCAAAAAAATCACAACTACTACATACAATCAATTTTTGACATGGAAAGACATCAGCCTTAGCAGATTAAATGTTTGCTTAATTACTTGGATAAGTAATTGTTTAAATACATTAAATAAAAGCTTAGGGTTGAGATGCGGATTCAATAATGTTGTGCTATCACAATTATTCCTTTATGGAGATTGTATACTGAAATTATTTCATAATGAAGGCTTTTACATAATAAAAGAAGTAGAAGGATTTATTATGTCTTTAATTCTAAACATAACAGAAGAAGATCAATTTAGGAAACGATTTTATAATAGCATGCTAAATAACATCACAGATGCAGCTATTAAGGCTCAAAAGGACCTACTATCAAGAGTATGTCACACTTTATTAGACAAGACAGTGTCTGATAATATCATAAATGGTAAATGGATAATTCTATTAAGTAAATTTCTTAAATTGATTAAGCTTGCAGGTGATAATAATCTCAACAACTTGAGTGAGCTATATTTTCTCTTCAGAATCTTTGGACATCCAATGGTTGATGAAAGACAAGCAATGGATGCTGTAAGAATTAACTGCAATGAAACTAAGTTCTATTTATTAAGTAGCCTAAGTACGTTGAGAGGTGCTTTCATTTATAGAATCATAAAAGGGTTTGTAAATACCTACAACAGATGGCCCACTTTAAGGAATGCTATTGTCCTACCTCTAAGATGGTTAAACTATTATAAACTTAATACTTATCCATCTCTACTTGAAATCACAGAAAATGATTTGATTATTTTATCAGGATTGCGGTTCTATCGTGAGTTTCATCTGCCTAAAAAAGTGGATCTTGAAATGATAATAAATGACAAAGCTATTTCTCCTCCAAAAGATCTAATATGGACTAGTTTTCCTAGAAATTACATGCCATCACATATACAAAATTATATAGAACATGAAAAGTTGAAGTTCTCTGAAAGCGACAGATCAAGAAGAGTACTAGAGTATTACTTGAGAGATAATAAATTCAATGAATGTGATCTATACAATTGTGTAGTTAATCAAAGCTATCTCAACAACTCTAATCATGTGGTATCACTAACTGGTAAAGAAAGAGAGCTCAGTGTGGGTAGAATGTTTGCTATGCAACCAGGTATGTTTAGGCAAATCCAAATCTTAGCAGAGAAAATGATAGCCGAAAATATTTTACAATTCTTCCCTGAGAGTTTGACAAGATATGGTGATCTAGAGCTTCAAAAGATATTAGAATTAAAAGCAGGAATAAGCAACAAGTCAAATCGTTATAATGATAACTACAACAATTATATCAGTAAATGTTCCATAATAACAGATCTTAGCAAATTTAATCAAGCATTTAGATATGAAACATCATGTATCTGCAGTGATGTATTAGATGAACTGCATGGGGTACAATCTCTATTCTCTTGGTTGCATTTAACAATACCTCTTGTCACAATAATATGTACATATAGACATGCACCTCCTTTTATAAAGGATCATGTTGTCAATCTTAATGAAGTTGATGAACAAAGTGGGTTATACAGATATCATATGGGTGGTATTGAGGGCTGGTGTCAAAAACTGTGGACCATTGAAGCCATATCATTATTAGATCTAATATCTCTTAAAGGTAAATTCTCCATCACAGCTCTGATAAATGGTGATAATCAGTCAATTGATATAAGTAAACCAGTTAGACTTATAGAGGGTCAGACCCATGCTCAAGCAGATTATTTGTTAGCATTAAATAGCCTTAAATTGCTATATAAAGAGTATGCAGGCATAGGCCATAAGCTTAAGGGAACTGAGACCTATATATCCCGAGATATGCAGTTCATGAGCAAAACAATCCAGCACAATGGAGTGTACTATCCAGCCAGTATCAAAAAAGTCCTGAGAGTAGGTCCATGGATAAATACAATACTTGATGATTTTAAAGTTAGTTTAGAATCTATAGGTAGCTTAACACAGGAGTTAGAATACAGAGGAGAAAGCTTATTATGCAGTTTAATATTTAGGAACATTTGGTTATACAATCAAATTGCTCTGCAACTCCGAAATCATGCATTATGTAATAACAAGCTATATTTAGATATATTGAAAGTATTAAAACACTTAAAAACCTTTTTTAATCTTGATAGTATCGATACGGCGTTATCATTGTATATGAACTTGCCTATGCTGTTTGGTGGTGGTGATCCTAATTTGTTATATCGAAGCTTTTATAGGAGAACTCCAGACTTCCTTACAGAAGCTATAGTACATTCAGTGTTCGTGTTGAGCTATTATACTGGTCACGATCTACAAGATAAGCTCCAGGATCTTCCAGATGATAGACTGAACAAATTCTTGACTTGTGTCATCACATTTGATAAAAATCCAAATGCCGAGTTTGTAACATTGATGAGGGATCCACAGGCTTTAGGGTCTGAAAGGCAAGCTAAAATTACTAGTGAGATTAATAGATTAGCAGTAACAGAAGTCTTAAGTATAGCTCCAAACAAAATATTTTCTAAAAGTGCGCAACACTACACTACTACTGAGATTGATCTAAATGACATTATGCAAAATATAGAACCAACTTACCCTCATGGATTAAGAGTTGTTTATGAAAGTTTACCTTTTTATAAAGCAGAAAAAATAGTTAATCTTATATCAGGAACAAAATCCATAACTAATATACTTGAAAAAACATCAGCGATAGATACAACTGATATTAATAGGGCTACTGATATGATGAGGAAAAATATAACCTTACTTATAAGGATACTTCCACTAGATTGTAACAAAGACAAAAGAGAGTTATTAAGTTTAGAAAATCTTAGCATAACTGAATTAAGCAAGTATGTAAGAGAAAGATCTTGGTCATTATCCAATATAGTAGGAGTAACATCACCAAGTATTATGTTCACAATGGACATTAAATATACAACTAGCACTATAGCCAGTGGTATAATTATAGAAAAATATAATGTTAATGGTTTAACTCGTGGTGAAAGAGGACCTACTAAGCCATGGGTAGGTTCATCTACGCAGGAGAAAAAAACAATGCCAGTGTACAATAGACAAGTTTTAACCAAAAAGCAAAGAGACCAAATAGATTTGTTAGCAAAATTAGACTGGGTATATGCATCCATAGACAACAAAGATGAATTCATGGAAGAACTGAGTACTGGAACACTTGGACTGTCATATGAAAAAGCCAAAAAGTTGTTTCCACAATATCTAAGTGTCAATTATTTACACCGGTTAACAGTCAGTAGTAGACCATGCGAATTCCCTGCCTCAATACCAGCTTATAGAACAACAAATTATCATTTTGATACTAGTCCTATCAATCATGTGTTAACAGAAAAGTATGGAGATGAAGATATCGACATTGTGTTTCAAAATTGCATAAGTTTTGGTCTTAGCTTGATGTCAGTTGTGGAACAATTCACAAACATATGTCCTAATAGAATTATTCTCATACCGAAGCTGAATGAGATACATTTGATGAAACCTCCTATATTTACAGGAGATGTTGATATCATCAAGTTGAAGCAAGTGATACAAAAACAGCATATGTTCCTACCAGATAAAATAAGTTTAACCCAATATGTAGAATTATTCTTAAGTAACAAAGCACTTAAATCTGGATCCCACATCAACTCTAATTTAATATTAGTACATAAAATGTCTGATTATTTTCATAATGCGTATATTTTAAGTACTAATTTAGCTGGACATTGGATTCTGATTATTCAACTTATGAAAGATTCAAAAGGTATTTTTGAAAAAGATTGGGGAGAGGGGTATATAACTGATCATATGTTCATTAATTTGAATGTTTTCTTTAATGCTTATAAGACTTATTTGCTATGTTTTCATAGAGGTTATGGTAAAGCAAAATTAGAATGTGATATGAACACTTCAGATCTTCTTTGTGTTTTGGAGTTAATAGACAGTAGCTACTGGAAATCTATGTCCAAAGTTTTCCTAGAACAAAAAGTCATAAAATACATAGTCAATCAAGACACAAGTTTGCATAGAATAAAAGGCTGTCACAGTTTTAAGTTGTGGTTTTTAAAACGCCTTAATAATGCTAAATTTACCGTATGCCCTTGGGTTGTTAACATAGATTATCACCCAACACACATGAAAGCTATATTATCTTACATAGATTTAGTTAGAATGGGGTTAATAAATGTAGATAAATTAACCATTAAAAATAAAAACAGATTCAATGATGAATTTTACACATCAAATCTCTTTTACATTAGTTATAACTTTTCAGACAACACTCATCTGCTAACAAAACAAATAAGAATTGCTAATTCAGAATTAGAAGATAATTATAACAAACTATATCACCCAACCCCAGAAACTTTAGAAAATATATCATTAATCCCTGTTAAAAGTAATAATAGAAACAAA---CCTAAATTTTGTATAAGTGGAAATACTGAATCTATGATGACGTCAACATTCTCTAATAAAATGCATATTAAATCTTCCACTGTTACCACAAGATTCAATTATAGCAGACAAGACTTGTACAATTTATTTCCAATTGTTGTGATAGACAGGATTATAGATCATTCAGGTAATACAGAAAAATCTAACCAACTTTACACCACCACTTCACATCAGACATCTTTAGTAAGGAATAGTGCATCACTTTATTGCATGCTTCCTTGGCATCATGTCAATAGATTTAACTTTGTATTTAGTTCCACAGGATGCAAGATCAGTATAGAGTATATTTTAAAAGATCTTAAGATTAAAGATCCCAGTTGTATAGCATTCATAGGTGAAGGAGCTGGTAACTTATTATTACGTACGGTAGTAGAACTTCATCCTGACATAAGATATATTTACAGAAGTTTAAAAGATTGCAATGATCATAGTTTACCTATTGAATTTTTAAGGTTATACAACGGGCATATAAACATAGATTATGGTGAGAATTTAACCATTCCTGCTACAGATGCAACTAACAACATACATTGGTCTTATTTACATATAAAATTTGCAGAACCTATTAGTATCTTTGTTTGCGATGCTGAATTACCTGTCACAGCCAATTGGAGTAAAATTATAATTGAATGGAGTAAGCATGTAAGAAAGTGCAAATACTGTTCTTCTGTAAATAGATGCATTTTAATTGCAAAATATCATGCTCAAGATGATATTGATTTCAAATTAGATAACATTACTATATTAAAAACTTATGTGTGCCTAGGTAGCAAGTTAAAAGGATCTGAAGTTTACTTAGTCCTTACAATAGGCCCTGCAAATATACTTCCTGTTTTTGATGTTGTGCAAAATGCTAAATTGATTCTTTCAAGAACTAAAAATTTCATTATGCCTAAAAAGATTGACAAGGAATCTATCGATGCAAATATTAAAAGCTTAATACCTTTCCTTTGTTACCCTATAACAAAAAATGGAATTAAGACTTCATTGTCAAAATTGAAGAGTGTAGTTAATGGAGATATATTATCATATTCTATAGCTGGACGTAATGAAGTATTCAGCAACAAGCTTATAAACCACAAGCATATGAATATCTTAAAATGGCTGGATCATGTTTTAAACTTTAGATCAGCTGAACTTAATTACAATCATTTATACATGATAGAGTCCACATATCCTTACTTGAGTGAATTGTTAAATAGTTTAACAACCAATGAGCTCAAGAAGCTGATTAAAATAACAGGTAGTGTACTATACAACCTTCCTAATGAACAG
>AGN28443
ATGGATCCCATTATTAATGGAAGCTCTGCTAATGTATATCTAACTGATAGTTATCTAAAAGGTGTTATCTCTTTTTCAGAATGTAATGCTTTAGGGAGTTACCTTTTTAACGGCCCTTATCTTAAAAATGATTATACCAACTTAATTAGTAGACAAAGCCCACTACTAGAGCATATGAATCTAAAAAAACTAACTATAACACAGTCATTAATATCTAGATACCATAAAGGTGAACTGAAATTAGAAGAACCAACTTATTTCCAGTCATTACTTATGACATATAAAAGCATGTCCTCATCTGAACAAATTGCTACAACTAACTTACTTAAAAAAATAATACGAAGAGCTATAGAAATAAGTGATGTAAAGGTGTACGCCATCTTGAATAAACTAGGACTAAAGGAAAAGGACAGAGTTAAGCCCAACAACAATTCAGGTGATGAAAACTCAGTACTTACAACCATAATTAAAGATGATATACTCTCAGCTGTGGAAAACAATCAATCATATACAAATTCAGACAAAAATTACTCAGTAAATCAAAATATCAATATCAAAACAACACTCTTAAAAAAATTGATGTGTTCAATGCAACATCCTCCATCATGGTTAATACACTGGTTCAATTTATATACAAAATTAAATAACATATTAACACAATATCGATCAAATGAGGTAAAAAGTCATGGGTTTATATTAATAGATAATCAAACTTTGAGTGGTTTTCAGTTTATTTTAAATCAATATGGTTGCATTGTTTATCATAAAGGGCTCAAAAAAATCACAACTACTACATACAATCAATTTTTGACATGGAAAGACATCAGCCTTAGCAGATTAAATGTTTGCTTAATTACTTGGATAAGTAATTGTTTAAATACATTAAATAAAAGCTTAGGGTTGAGATGCGGATTCAATAATGTTGTGCTATCACAATTATTCCTTTACGGAGATTGTATACTGAAATTATTTCATAATGAAGGTTTTTACATAATAAAAGAAGTAGAAGGATTTATTATGTCTTTAATTCTAAACATAACAGAAGAAGATCAATTTAGGAAACGATTTTATAATAGCATGCTAAATAACATCACAGATGCAGCTATTAAGGCTCAAAAGGACCTACTATCAAGAGTATGTCACACTTTATTAGACAAGACAGTGTCTGATAATATCATAAATGGTAAATGGATAATTCTATTAAGTAAATTTCTTAAATTGATTAAGCTTGCAGGTGATAACAATCTCAATAACTTGAGTGAGTTATATTTTCTCTTCAGAATCTTTGGACATCCAATGGTTGATGAAAGACAAGCAATGGATGCTGTAAGAATTAACTGCAATGAAACTAAGTTCTATTTATTAAGTAGCCTAAGTACGTTGAGAGGTGCTTTCATTTATAGAATCATAAAAGGGTTTGTAAATACCTACAACAGATGGCCCACTTTAAGGAATGCTATTGTCCTACCTCTAAGATGGTTAAACTATTATAAACTTAATACTTATCCATCTCTACTTGAAATCACAGAAAATGATTTGATTATTTTATCAGGATTGCGGTTCTATCGTGAGTTTCATCTGCCTAAAAAAGTGGATCTTGAAATGATAATAAATGACAAAGCTATTTCTCCTCCAAAAGATCTAATATGGACTAGTTTTCCTAGAAATTACATGCCATCACATATACAAAATTATATAGAACATGAAAAGTTGAAGTTCTCTGAAAGCGACAGATCAAGAAGAGTACTAGAGTATTACTTGAGAGATAATAAATTCAATGAATGTGATCTATACAATTGTGTAGTTAATCAAAGCTATCTCAACAACTCTAATCATGTGGTATCACTAACTGGTAAAGAAAGAGAGCTCAGTGTGGGTAGAATGTTTGCTATGCAACCAGGTATGTTTAGGCAAATCCAAATCTTAGCAGAGAAAATGATAGCCGAAAATATTTTACAATTCTTCCCTGAGAGTTTGACAAGATATGGTGATCTAGAGCTTCAAAAGATATTAGAATTAAAAGCAGGAATAAGCAACAAGTCAAATCGTTATAATGATAACTACAACAATTATATCAGTAAATGTTCTATAATAACAGATCTTAGCAAATTTAATCAAGCATTTAGATATGAAACATCATGTATCTGCAGTGATGTATTAGATGAACTGCATGGGGTACAATCTCTATTCTCTTGGTTGCATTTAACAATACCTCTTGTCACAATAATATGTACATATAGACATGCACCTCCTTTTATAAAGGATCATGTTGTCAATCTTAATGAAGTTGATGAACAAAGTGGGTTATACAGATATCATATGGGTGGTATTGAGGGCTGGTGTCAAAAACTGTGGACCATTGAAGCCATATCATTATTAGATCTAATATCTCTTAAAGGTAAATTCTCCATCACAGCTCTGATAAATGGTGATAATCAGTCAATTGATATAAGTAAACCAGTTAGACTTATAGAGGGTCAGACCCATGCTCAAGCAGATTATTTGTTAGCATTAAATAGCCTTAAATTGCTATATAAAGAGTATGCAGGCATAGGCCATAAGCTTAAGGGAACTGAGACCTATATATCCCGAGATATGCAGTTCATGAGCAAAACAATCCAACACAATGGAGTGTACTATCCAGCCAGTATCAAAAAAGTCCTGAGAGTAGGTCCATGGATAAATACAATACTTGATGATTTTAAAGTTAGTTTAGAATCTATAGGTAGCTTAACACAGGAGTTAGAATACAGAGGAGAAAGCTTATTATGCAGTTTAATATTTAGGAACATTTGGTTATACAATCAAATTGCTCTGCAACTCCGAAATCATGCATTATGTAATAATAAGCTATATTTAGATATATTGAAAGTATTAAAACACTTAAAGACTTTTTTTAATCTTGATAGTATCGATACAGCGTTATCATTGTATATGAACTTGCCTATGCTGTTTGGTGGTGGTGATCCTAATTTGTTATATCGAAGCTTTTATAGGAGAACTCCAGACTTCCTTACAGAAGCTATAGTACATTCAGTGTTTGTGTTGAGTTATTATACTGGTCATGATCTACAAGATAAGCTCCAGGATCTTCCAGATGATAGACTGAACAAATTCTTGACTTGTGTCATCACATTTGATAAAAATCCAAATGCCGAGTTTGTAACATTGATGAGGGATCCACAGGCTTTAGGGTCTGAAAGGCAAGCTAAAATTACTAGTGAGATTAATAGATTAGCAGTAACAGAAGTCTTAAGTATAGCTCCAAACAAAATATTTTCTAAAAGTGCGCAACACTATACTACCACTGAGATTGATCTAAATGACATTATGCAAAATATAGAACCAACTTACCCTCATGGATTAAGAGTTGTTTATGAAAGTTTACCTTTTTATAAAGCAGAAAAAATAGTTAATCTTATATCAGGAACAAAATCCATAACTAATATACTTGAAAAAACATCAGCGATAGATACAACTGATATTAATAGGGCTACTGATATGATGAGGAAAAATATAACCTTACTTATAAGGATACTTCCACTAGATTGTAACAAGGACAAAAGAGAGTTATTAAGTTTAGAAAATCTTAGCATAACTGAATTAAGCAAGTATGTAAGAGAAAGATCTTGGTCATTATCCAATATAGTAGGAGTAACATCGCCAAGTATTATGTTCACAATGGACATTAAATATACAACTAGCACTATAGCCAGTGGTATAATTATAGAAAAATATAATGTTAATGGTTTAACTCGTGGTGAAAGAGGACCTACTAAGCCATGGGTAGGTTCATCTACGCAGGAGAAAAAAACAATGCCAGTGTACAATAGACAAGTTTTAACCAAAAAGCAAAGAGACCAAATAGATTTATTAGCAAAATTAGACTGGGTATATGCATCCATAGACAACAAAGATGAATTCATGGAAGAACTGAGTACTGGAACACTTGGACTGTCATATGAAAAAGCCAAAAAGTTGTTTCCACAATATCTAAGTGTCAATTATTTACACCGGTTAACAGTCAGTAGTAGACCATGTGAATTCCCTGCCTCAATACCAGCTTATAGAACAACAAATTATCATTTTGATACTAGTCCTATCAATCATGTATTAACAGAAAAGTATGGAGATGAAGATATCGACATTGTGTTTCAAAATTGCATAAGTTTTGGTCTAAGCTTGATGTCAGTTGTGGAACAATTCACAAACATATGTCCTAATAGAATTATTCTCATACCGAAGCTGAATGAGATACATTTGATGAAACCTCCTATATTTACAGGAGATGTTGATATCATCAAGTTGAAGCAAGTGATACAAAAACAGCATATGTTCCTACCAGATAAAATAAGTTTAACCCAATATGTAGAATTATTCTTAAGTAACAAAGCACTTAAATCTGGATCCCACATCAACTCTAATTTAATATTAGTACATAAAATGTCTGATTATTTTCATAATGCGTATATTTTAAGTACTAATTTAGCTGGACATTGGATTCTGATTATTCAACTTATGAAAGATTCAAAAGGTATTTTTGAAAAAGATTGGGGAGAGGGGTATATAACTGATCATATGTTCATTAATTTGAATGTTTTCTTTAATGCTTATAAGACTTATTTGCTATGTTTTCATAGAGGTTATGGTAAAGCAAAATTAGAATGTGATATGAACACTTCAGATCTTCTTTGTGTTTTGGAGTTAATAGACAGTAGCTACTGGAAATCTATGTCTAAAGTTTTCCTAGAACAAAAAGTCATAAAGTACATAGTCAATCAAGACACAAGTTTGCATAGAATAAAAGGCTGTCACAGTTTTAAGTTGTGGTTTTTAAAACGCCTTAATAATGCTAAATTTACCGTATGCCCTTGGGTTGTTAACATAGATTATCACCCAACACACATGAAAGCTATATTATCTTACATAGATTTAGTTAGAATGGGGTTAATAAATGTAGATAAATTAACCATTAAAAATAAAAACAAATTCAATGATGAATTTTACACATCAAATCTCTTTTACATTAGTTATAACTTTTCAGACAACACTCATCTGCTAACAAAACAAATAAGAATTGCTAATTCAGAATTAGAAGATAATTATAACAAACTATATCATCCAACCCCAGAAACTTTAGAAAATATATCATTAATCCCTGTTAAAAGTAATAATAGAAACAAA---CCTAAATTTTGTATAAGTGGAAATACTGAATCTATGATGACGTCAACATTCTCTAATAAAATGCATATTAAATCTTCCACTGTTACCACAAGATTCAATTATAGCAGACAAGACTTGTATAATTTATTTCCAATTGTTGTAATAGACAGGATTATAGATCATTCAGGTAATACAGAAAAATCTAACCAACTTTACACCACCACTTCACATCAGACATCTTTAGTAAGGAATAGTGCATCACTTTATTGCATGCTTCCTTGGCATCATGTCAATAGATTTAACTTTGTATTTAGTTCCACAGGATGCAAGATCAGTATAGAGTATATTTTAAAAGATCTTAAGATTAAAGATCCCAGTTGTATAGCATTCATAGGTGAAGGAGCTGGTAACTTATTATTACGTACGGTAGTAGAACTTCATCCTGACATAAGATATATTTACAGAAGTTTAAAAGATTGCAATGATCATAGTTTACCTATTGAATTTCTAAGGTTATACAACGGGCATATAAACATAGATTATGGTGAGAATTTAACCATTCCTGCTACAGATGCAACTAACAACAKACATTGGTCTTATTTACATATAAAATTTGCAGAACCTATTAGTATCTTTGTCTGCGATGCTGAATTACCTGTCACAACCAATTGGAGTAAAATTATAATTGAATGGAGTAAGCATGTAAGAAAGTGCAAATACTGTTCTTCTGTAAATAGATGCATTTTAATTGCAAAATATCATGCTCAAGATGATATTGATTTCAAATTAGATAACATTACTATATTAAAAACTTATGTGTGCCTAGGTAGCAAGTTAAAAGGATCTGAAGTTTACTTAGTCCTTACAATAGGCCCTGCAAATATACTTCCTGTTTTTGATGTTGTGCAAAATGCTAAATTGATTCTTTCAAGAACTAAAAATTTCATTATGCCTAAAAAGATTGACAAGGAATCTATCGATGCAAATATTAAAAGCTTAATACCTTTCCTTTGTTACCCTATAACAAAAAATGGAATTAAGACTTCATTGTCAAAATTGAAGAGTGTAGTTAATGGAGATATATTATCATATTCTATAGCTGGACGTAATGAAGTATTCAGCAACAAGCTTATAAACCACAAGCATATGAATATCTTAAAATGGCTGGATCATGTTTTAAACTTTAGATCAGCTGAACTTAATTACAATCATTTATACATGATAGAGTCCACATATCCTTACTTGAGTGAATTGTTAAATAGTTTAACAACCAATGAGCTCAAGAAGCTGATTAAAATAACAGGTAGTGTACTATACAACTTTCCTAATGAACAG
>AGN28520
ATGGATCCCATTATTAATGGAAGCTCTGCTAATGTATATCTAACTGATAGTTATCTAAAAGGTGTTATCTCTTTTTCAGAATGTAATGCTTTAGGGAGTTACCTTTTTAACGGCCCTTATCTTAAAAATGATTATACCAACTTAATTAGTAGACAAAGCCCACTACTAGAGCATATGAATCTAAAAAAACTAACTATAACACAGTCATTAATATCTAGATACCATAAAGGTGAACTGAAATTAGAAGAACCAACTTATTTCCAGTCATTACTTATGACATATAAAAGCATGTCCTCGTCTGAACAAATTGCTACAACTAACTTACTTAAAAAAATAATACGAAGAGCTATAGAAATAAGTGATGTAAAGGTGTACGCCATCTTGAATAAACTAGGACTAAAGGAAAAGGACAGAGTTAAGCCCAACAACAATTCAGGTGATGAAAACTCAGTACTTACAACCATAATTAAAGATGATATACTCTCAGCTGTGGAAAACAATCAATCATATACAAATTCAGACAAAAATTACTCAGTAAATCAAAATATCAATATCAAAACAACACTCTTAAAAAAATTGATGTGTTCAATGCAACATCCTCCATCATGGTTAATACACTGGTTCAATTTATATACAAAATTAAATAACATATTAACACAATATCGATCAAATGAGGTAAAAAGTCATGGGTTTATATTAATAGATAATCAAACTTTGAGTGGTTTTCAGTTTATTTTAAATCAATATGGTTGCATTGTTTATCATAAAGGGCTCAAAAAAATCACAACTACTACATACAATCAATTTTTGACATGGAAAGACATCAGCCTTAGCAGATTAAATGTTTGCTTAATTACTTGGATAAGTAATTGTTTAAATACATTAAATAAAAGCTTAGGGTTGAGATGCGGATTCAATAATGTTGTGCTATCACAATTATTCCTGTATGGAGATTGTATACTGAAATTATTTCATAATGAAGGCTTTTACATAATAAAAGAAGTAGAAGGATTTATTATGTCTTTAATTCTAAACATAACAGAAGAAGATCAATTTAGGAAACGATTTTATAATAGCATGCTAAATAACATCACAGATGCAGCTATTAAGGCTCAAAAGGACCTACTATCAAGAGTATGTCACACTTTATTAGACAAGACAGTGTCTGATAATATCATAAATGGTAAATGGATAATTCTATTAAGTAAATTTCTTAAATTGATTAAGCTTGCAGGTGATAATAATCTCAATAACTTGAGTGAGCTATATTTTCTCTTCAGAATCTTTGGACATCCAATGGTTGATGAAAGACAAGCAATGGATGCTGTAAGAATTAACTGCAATGAAACTAAGTTCTATTTATTAAGTAGCCTAAGTACGTTGAGAGGTGCTTTCATTTATAGAATCATAAAAGGGTTTGTAAATACCTACAACAGATGGCCCACTTTAAGGAATGCTATTGTCCTACCTCTAAGATGGTTAAACTATTATAAACTTAATACTTATCCATCTCTACTTGAAATCACAGAAAATGATTTGATTATTTTATCAGGATTGCGGTTCTATCGTGAGTTTCATCTGCCTAAAAAAGTGGATCTTGAAATGATAATAAATGACAAAGCTATTTCTCCTCCAAAAGATCTAATATGGACTAGTTTTCCTAGAAATTACATGCCATCACATATACAAAATTATATAGAACATGAAAAGTTGAAGTTCTCTGAAAGCGACAGATCAAGAAGAGTACTAGAGTATTACTTGAGAGATAATAAATTCAATGAATGTGATCTATACAATTGTGTAGTTAATCAAAGCTATCTCAACAACTCTAATCATGTGGTATCACTAACTGGTAAAGAAAGAGAGCTCAGTGTGGGTAGAATGTTTGCTATGCAACCAGGTATGTTTAGGCAAATCCAAATCTTAGCAGAGAAAATGATAGCCGAAAATATTTTACAATTCTTCCCTGAGAGTTTGACAAGATATGGTGATCTAGAGCTTCAAAAGATATTAGAATTAAAAGCAGGAATAAGCAACAAGTCAAATCGTTATAATGATAACTACAACAATTATATCAGTAAATGTTCTATAATAACAGATCTTAGCAAATTTAATCAAGCATTTAGATATGAAACATCATGTATCTGCAGTGATGTATTAGATGAACTGCATGGAGTACAATCTCTATTCTCTTGGTTGCATTTAACGATACCTCTTGTCACAATAATATGTACATATAGACATGCACCTCCTTTTATAAAGGATCATGTTGTCAATCTTAATGAAGTTGATGAACAAAGTGGGTTATACAGATATCATATGGGTGGTATTGAGGGCTGGTGTCAAAAACTGTGGACCATTGAAGCCATATCATTATTAGATCTAATATCTCTTAAAGGTAAATTCTCCATCACAGCTCTGATAAATGGTGATAATCAGTCAATTGATATAAGTAAACCAGTTAGACTTATAGAGGGTCAGACCCATGCTCAAGCAGATTATTTGTTAGCATTAAATAGCCTTAAATTGCTATATAAAGAGTATGCAGGCATAGGCCATAAGCTTAAGGGAACTGAGACCTATATATCCCGAGATATGCAGTTCATGAGCAAAACAATCCAGCACAATGGAGTGTACTATCCAGCCAGTATCAAAAAAGTCCTGAGAGTAGGTCCATGGATAAATACAATACTTGATGATTTTAAAGTTAGTTTAGAATCTATAGGTAGCTTAACACAGGAGTTAGAATACAGAGGAGAAAGCTTATTATGCAGTTTAATATTTAGGAACATCTGGTTATATAATCAAATTGCTCTGCAACTCCGAAATCATGCATTATGTAATAATAAGCTATATTTAGATATCTTGAAAGTATTAAAACACTTAAAAACCTTTTTTAATCTTGATAGTATCGATACGGCGTTATCATTGTATATGAACTTGCCTATGCTATTTGGTGGTGGTGATCCTAATTTGTTATATCGAAGCTTTTATAGGAGAACTCCAGACTTCCTTACAGAAGCTATAGTACATTCAGTGTTCGTGTTGAGCTATTATACTGGTCACGATCTACAAGATAAGCTCCAGGATCTTCCAGATGATAGACTGAACAAATTCTTGACTTGTGTCATCACATTTGATAAAAATCCAAATGCCGAGTTTGTAACATTGATGAGGGATCCACAGGCTTTAGGGTCTGAAAGGCAAGCTAAAATTACTAGTGAGATTAATAGATTAGCAGTAACAGAAGTCTTAAGTATAGCTCCAAACAAAATATTTTCTAAAAGTGCGCAACACTATACTACCACTGAGATTGATCTAAATGACATTATGCAAAATATAGAACCAACTTACCCTCATGGATTAAGAGTTGTTTATGAAAGTTTACCTTTTTATAAAGCAGAAAAAATAGTTAATCTTATATCAGGAACAAAATCCATAACTAATATACTAGAAAAAACATCAGCGATAGATACAACTGATATTAATAGGGCTACTGATATGATGAGGAAAAATATAACCTTACTTATAAGGATACTTCCACTAGATTGTAACAAGGACAAAAGAGAGTTATTAAGTTTAGAAAATCTTAGCATAACTGAATTAAGCAAGTATGTAAGAGAAAGATCTTGGTCATTATCCAATATAGTAGGAGTAACATCGCCAAGTATTATGTTCACAATGGACATTAAATATACAACTAGCACTATAGCCAGTGGTATAATTATAGAAAAATATAATGTTAATGGTTTAACTCGTGGTGAAAGAGGACCTACTAAGCCATGGGTAGGTTCATCTACGCAGGAGAAAAAAACAATGCCAGTGTACAATAGACAAGTTTTAACCAAAAAGCAAAGAGACCAAATAGATTTATTAGCAAAATTAGACTGGGTATATGCATCCATAGACAACAAAGATGAATTCATGGAAGAACTAAGTACTGGAACACTTGGACTGTCATATGAAAAAGCCAAAAAGTTGTTTCCACAATATCTAAGTGTCAATTATTTACACCGGTTAACAGTCAGTAGTAGACCATGCGAATTCCCTGCCTCTATACCAGCTTATAGAACAACAAATTATCATTTTGATACTAGTCCTATCAATCATGTATTAACAGAAAAGTATGGAGATGAAGATATTGACATTGTGTTTCAAAATTGCATAAGTTTTGGTCTTAGCTTGATGTCAGTTGTGGAACAATTCACAAACATATGTCCTAATAGAATTATTCTCATACCGAAGCTGAATGAGATACATTTGATGAAACCTCCTATATTTACAGGAGATGTTGATATCATCAAGTTGAAGCAAGTGATACAAAAACAGCATATGTTCCTACCAGATAAAATAAGTTTAACCCAATATGTAGAATTATTCTTAAGTAACAAAGCACTTAAATCTGGATCCCACATCAACTCTAATTTAATATTAGTACATAAAATGTCTGATTATTTTCATAATGCGTATATTTTAAGTACTAATTTAGCTGGACATTGGATTCTGATTATTCAACTTATGAAAGATTCAAAAGGTATTTTTGAAAAAGATTGGGGAGAAGGGTATATAACTGATCATATGTTCATTAATTTGAATGTTTTCTTTAATGCTTATAAGACTTATTTGCTATGTTTTCATAGAGGTTATGGTAAAGCAAAATTAGAATGTGATATGAACACTTCAGATCTTCTTTGTGTTTTGGAGTTAATAGACAGTAGCTACTGGAAATCTATGTCTAAAGTTTTCTTAGAACAAAAAGTCATAAAATACATAGTCAATCAAGACACAAGTTTGCATAGAATAAAAGGCTGTCACAGTTTTAAGTTGTGGTTTTTAAAACGCCTTAATAATGCTAAATTTACCGTATGCCCCTGGGTTGTTAACATAGATTATCACCCAACACACATGAAAGCTATATTATCTTACATAGATTTAGTTAGAATGGGGTTAATAAATGTAGATAAATTAACCATTAAAAATAAAAACAAATTCAATGATGAATTTTACACATCAAATCTCTTTTACATTAGTTATAACTTTTCAGACAACACTCATCTGCTAACAAAACAAATAAGAATTGCTAATTCAGAATTAGAAGATAATTATAACAAACTATATCACCCAACCCCAGAAACTTTAGAAAATATATCATTAATCCCTGTTAAAAGTAATAATAGAAACAAA---CCTAAATTTTGTATAAGTGGAAATACTGAATCTATGATGATGTCAACATTCTCTAATAAAATGCATATTAAATCTTCCACTGTTACCACAAGATTCAATTATAGCAGACAAGACTTGTACAATTTATTTCCAATTGTTGTGATAGACAGGATTATAGATCATTCAGGTAATACAGAAAAATCTAACCAACTTTACACCACCACTTCACATCAGACATCTTTAGTAAGGAATAGTGCATCACTTTATTGCATGCTTCCTTGGCATCATGTCAATAGATTTAACTTTGTATTTAGTTCCACAGGATGCAAGATCAGTATAGAGTATATTTTAAAAGATCTTAAGATTAAAGATCCCAGTTGTATAGCATTCATAGGTGAAGGAGCTGGTAACTTATTATTACGTACGGTAGTAGAACTTCATCCTGACATAAGATATATTTACAGAAGTTTAAAAGATTGCAATGATCATAGTTTACCTATTGAATTTCTAAGGTTATACAACGGGCATATAAACATAGATTATGGTGAGAATTTAACCATTCCTGCTACAGATGCAACTAACAACATACATTGGTCTTATTTACATATAAAATTTGCAGAACCTATTAGTATCTTTGTCTGTGATGCTGAATTACCTGTCACAACCAATTGGAGTAAAATTATAATTGAATGGAGTAAGCATGTAAGAAAGTGCAAATACTGTTCTTCTGTAAATAGATGCATTTTAATTGCAAAATATCATGCTCAAGATGATATTGATTTCAAATTAGATAACATTACTATATTAAAAACTTATGTGTGCCTAGGTAGCAAGTTAAAAGGATCTGAAGTTTATTTAGTCCTTACAATAGGCCCTGCAAATATACTTCCTGTTTTTGATGTTGTGCAAAATGCTAAATTGATTCTTTCAAGAACTAAAAATTTCATTATGCCTAAAAAGATTGACAAGGAATCTATCGATGCAAATATTAAAAGCTTAATACCTTTCCTTTGTTACCCTATAACAAAAAATGGAATTAAGACTTCATTGTCAAAATTGAAGAGTGTAGTTAATGGAGATATATTATCATATTCTATAGCTGGACGTAATGAAGTATTCAGCAACAAGCTTATAAACCACAAGCATATGAATATCTTAAAATGGCTGGATCATGTTTTAAACTTTAGATCAGCTGAACTTAATTACAATCATTTATACATGATAGAGTCCACATATCCTTACTTGAGTGAATTGTTAAATAGTTTAACAACCAATGAGCTCAAGAAGCTGATTAAAATAACAGGTAGTGTACTATACAACCTTCCTAATGAGCAG
>AGN28751
ATGGATCCCATTATTAATGGAAGCTCTGCTAATGTATATCTAACTGATAGTTATCTAAAAGGTGTTATCTCTTTTTCAGAATGTAATGCTTTAGGGAGTTACCTTTTTAACGGCCCTTATCTTAAAAATGATTATACCAACTTAATTAGTAGACAAAACCCACTACTAGAGCATATGAATCTAAAAAAACTAACTATAACACAGTCATTAATATCTAGATACCATAAAGGTGAACTGAAATTAGAAGAACCAACTTATTTCCAGTCATTACTTATGACATATAAAAGCATGTCCTCGTCTGAACAAATTGCTACAACTAACTTACTTAAAAAAATAATACGAAGAGCTATAGAAATAAGTGATGTAAAGGTGTACGCCATCTTGAATAAACTAGGACTAAAGGAAAAGGACAGAGTTAAGCCCAACAACAATTCAGGTGATGAAAACTCAGTACTTACAACCATAATTAAAGATGATATACTCTCAGCTGTGGAAAACAATCAATCATATACAAATTCAGACAAAAATTACTCAGTAAATCAAAATATCAATATCAAAACAACACTCTTAAAAAAATTGATGTGTTCAATGCAACATCCTCCATCATGGTTAATACACTGGTTCAATTTATATACAAAATTAAATAACATATTAACACAATATCGATCAAATGAGGTAAAAAGTCATGGGTTTATATTAATAGATAATCAAACTTTGAGTGGTTTTCAGTTTATTTTAAATCAATATGGTTGCATTGTTTATCATAAAGGGCTCAAAAAAATCACAACTACTACATACAATCAATTTTTGACATGGAAAGACATCAGCCTTAGCAGATTAAATGTTTGCTTAATTACTTGGATAAGTAATTGTTTAAATACATTAAATAAAAGCTTAGGGTTGAGATGCGGATTCAATAATGTTGTGCTATCACAATTATTCCTTTATGGAGATTGTATACTGAAATTATTTCATAATGAAGGCTTTTACATAATAAAAGAAGTAGAAGGATTTATTATGTCTTTAATTCTAAACATAACAGAAGAAGATCAATTTAGGAAACGATTTTATAATAGCATGCTAAATAACATCACAGATGCAGCTATTAAGGCTCAAAAGGACCTACTATCAAGAGTATGTCACACTTTATTAGACAAGACAGTGTCTGATAATATCATAAATGGTAAATGGATAATTCTATTAAGTAAATTTCTTAAATTGATTAAGCTTGCAGGTGATAATAATCTCAATAACTTGAGTGAGCTATATTTTCTCTTCAGAATCTTTGGACATCCAATGGTTGATGAAAGACAAGCAATGGATGCTGTAAGAATTAACTGCAATGAAACTAAGTTCTATTTATTAAGTAGCCTAAGTACGTTGAGAGGTGCTTTCATTTATAGAATCATAAAAGGGTTTGTAAATACCTACAACAGATGGCCCACTTTAAGGAATGCTATTGTCCTACCTCTAAGATGGTTAAACTATTATAAACTTAATACTTATCCATCTCTACTTGAAATCACAGAAAATGATTTGATTATTTTATCAGGATTGCGGTTCTATCGTGAGTTTCATCTGCCTAAAAAAGTGGATCTTGAAATGATAATAAATGACAAAGCTATTTCTCCTCCAAAAGATCTAATATGGACTAGTTTTCCTAGAAATTACATGCCATCACATATACAAAATTATATAGAACATGAAAAGTTGAAGTTCTCTGAAAGCGACAGATCAAGAAGAGTACTAGAGTATTACTTGAGAGATAATAAATTCAATGAATGTGATCTATACAATTGTGTAGTTAATCAAAGCTATCTCAACAACTCTAATCATGTGGTATCACTAACTGGTAAAGAAAGAGAGCTCAGTGTGGGTAGAATGTTTGCTATGCAACCAGGTATGTTTAGGCAAATCCAAATCTTAGCAGAGAAAATGATAGCCGAAAATATTTTACAATTCTTCCCTGAGAGTTTGACAAGATATGGTGATCTAGAGCTTCAAAAGATATTAGAATTAAAAGCAGGAATAAGCAACAAGTCAAATCGTTATAATGATAACTACAACAATTATATCAGTAAATGTTCTATAATAACAGATCTTAGCAAATTTAATCAAGCATTTAGATATGAAACATCATGTATCTGCAGTGATGTATTAGATGAACTGCATGGGGTACAATCTCTATTCTCTTGGTTGCATTTAACAATACCTCTTGTCACAATAATATGTACATATAGACATGCACCTCCTTTTATAAAGGATCATGTTGTCAATCTTAATGAAGTTGATGAACAAAGTGGGTTATACAGATATCACATGGGTGGTATTGAGGGCTGGTGTCAAAAACTGTGGACCATTGAAGCCATATCATTATTAGATCTAATATCTCTTAAAGGTAAATTCTCCATCACAGCTCTGATAAATGGTGATAATCAGTCAATTGATATAAGTAAACCAGTTAGACTTATAGAGGGTCAGACCCATGCTCAAGCAGATTATTTGTTAGCATTAAATAGCCTTAAATTGCTATATAAAGAGTATGCAGGCATAGGCCATAAGCTTAAGGGAACTGAGACCTATATATCCCGAGATATGCAGTTCATGAGCAAAACAATCCAGCACAATGGAGTGTACTATCCAGCCAGTATCAAAAAAGTCCTGAGAGTAGGTCCATGGATAAATACAATACTTGATGATTTTAAAGTTAGTTTAGAATCTATAGGTAGCTTAACACAGGAGTTAGAATACAGAGGAGAAAGCTTATTATGCAGTTTAATATTTAGGAACATTTGGTTATACAATCAAATTGCTCTGCAACTCCGAAATCATGCATTATGTAATAATAAGCTATATTTAGATATATTGAAAGTATTAAAACACTTAAAAACCTTTTTTAATCTTGATAGTATCGATACGGCGTTATCATTGTATATGAACTTGCCTATGCTGTTTGGTGGTGGTGATCCTAATTTGTTATATCGAAGCTTTTATAGGAGAACTCCAGACTTCCTTACAGAAGCTATAGTACATTCAGTGTTCGTGTTGAGCTATTATACTGGTCACGATCTACAGGATAAGCTCCAGGATCTTCCAGATGATAGACTGAACAAATTCTTGACTTGTGTCATCACATTTGATAAAAATCCAAATGCCGAGTTTGTAACATTGATGAGGGATCCACAGGCTTTAGGGTCTGAAAGGCAAGCTAAAATTACTAGTGAGATTAATAGATTAGCAGTAACAGAAGTCTTAAGTATAGCTCCAAACAAAATATTTTCTAAAAGTGCGCAACACTATACTACCACTGAGATTGATCTAAATGACATTATGCAAAATATAGAACCAACTTACCCTCATGGATTAAGAGTTGTTTATGAAAGTTTACCTTTTTATAAAGCAGAAAAAATAGTTAATCTTATATCAGGAACAAAATCCATAACTAATATACTTGAAAAAACATCAGCGATAGATACAACTGATATTAATAGGGCTACTGATATGATGAGGAAAAATATAACCTTACTTATAAGGATACTTCCACTAGATTGTAACAAAGACAAAAGAGAGTTATTAAGTTTAGAAAATCTTAGCATAACTGAATTAAGCAAGTATGTAAGAGAAAGATCTTGGTCATTATCCAATATAGTAGGAGTAACATCGCCAAGTATTATGTTCACAATGGACATTAAATATACAACTAGCACTATAGCCAGTGGTATAATTATAGAAAAATATAATGTTAATGGTTTAACTCGTGGTGAAAGAGGACCTACTAAGCCATGGGTAGGTTCATCTACGCAGGAGAAAAAAACAATGCCAGTGTACAATAGACAAGTTTTAACCAAAAAGCAAAGAGACCAAATAGATTTATTAGCAAAATTAGACTGGGTATATGCATCCATAGACAACAAAGATGAATTCATGGAAGAACTGAGTACTGGAACACTTGGACTGTCATATGAAAAAGCCAAAAAGTTGTTTCCGCAATATCTAAGTGTCAATTATTTACACCGGTTAACAGTCAGTAGTAGACCATGCGAATTCCCTGCCTCAATACCAGCTTATAGAACAACAAATTATCATTTTGATACTAGTCCTATCAATCATGTATTAACAGAAAAGTATGGAGATGAAGATATCGACATTGTGTTTCAAAATTGCATAAGTTTTGGTCTTAGCTTGATGTCAGTTGTGGAACAATTCACAAACATATGTCCTAATAGAATTATTCTCATACCGAAGCTGAATGAGATACATTTGATGAAACCTCCTATATTTACAGGAGATGTTGATATCATCAAGTTGAAGCAAGTGATACAAAAACAGCATATGTTCCTACCAGATAAAATAAGTTTAACCCAATATGTAGAATTATTCTTAAGTAACAAAGCACTTAAATCTGGATCCCACATCAACTCTAATTTAATATTAGTACATAAAATGACTGATTATTTTCATAATGCGTATATTTTAAGTACTAATTTAGCTGGACATTGGATTCTGATTATTCAACTTATGAAAGATTCAAAAGGTATTTTTGAAAAAGATTGGGGAGAGGGGTATATAACTGATCATATGTTCATTAATTTGAATGTTTTCTTTAATGCTTATAAGACTTATTTGCTATGTTTTCATAGAGGTTATGGTAAAGCAAAATTAGAATGTGATATGAACACTTCAGATCTTCTTTGTGTTTTGGAGTTAATAGACAGTAGCTACTGGAAATCTATGTCTAAAGTTTTCCTAGAACAAAAAGTCATAAAATACATAGTCAATCAAGACACAAGTTTGCATAGAATAAAAGGCTGTCACAGTTTTAAGTTGTGGTTTTTAAAACGCCTTAATAATGCTAAATTTACCGTATGCCCTTGGGTTGTTAACATAGATTATCACCCAACACACATGAAAGCTATATTATCTTACATAGATTTAGTTAGAATGGGGTTAATAAATGTAGATAAATTAACCATTAAAAATAAAAACAAATTCAATGATGAATTTTACACATCAAATCTCTTTTACATTAGTTATAACTTTTCAGACAACACTCATCTGCTAACAAAACAAATAAGAATTGCTAATTCAGAATTAGAAGATAATTATAACAAACTATATCACCCAACCCCAGAAACTTTAGAAAATATATCATTAATCCCTGTTAAAAGTAATAATAGAAACAAA---CCTAAATTTTGTATAAGTGGAAATACTGAATCTATGATGACGTCAACATTCTCTAATAAAATGCATATTAAATCTTCCACTGTTACCACAAGATTCAATTATAGCAGACAAGACTTGTACAATTTATTTCCAATTGTTGTGATAGACAGGATTATAGATCATTCAGGTAATACAGAAAAATCTAACCAACTTTACACCACCACTTCACATCAGACATCTTTAGTAAGGAATAGTGCATCACTTTATTGCATGCTTCCTTGGCATCATGTCAATAGATTTAACTTTGTATTTAGTTCCACAGGATGCAAGATCAGTATAGAGTATATTTTAAAAGATCTTAAGATTAAAGATCCCAGTTGTATAGCATTCATAGGTGAAGGAGCTGGTAACTTATTATTACGTACGGTAGTAGAACTTCATCCTGACATAAGATATATTTACAGAAGTTTAAAAGATTGCAATGATCATAGTTTACCTATTGAATTTCTAAGGTTATACAACGGGCATATAAACATAGATTATGGTGAGAATTTAACCATTCCTGCTACAGATGCAACTAACAACATACATTGGTCTTATTTACATATAAAATTTGCAGAACCTATTAGTATCTTTGTCTGCGATGCCGAATTACCTGTCACAGCCAATTGGAGTAAAATTATAATTGAATGGAGTAAGCATGTAAGAAAGTGCAAATACTGTTCTTCTGTAAATAGATGCATTTTAATTGCAAAATATCATGCTCAAGATGATATTGATTTCAAATTAGATAACATTACTATATTAAAAACTTATGTGTGCCTAGGTAGCAAGTTAAAAGGATCTGAAGTTTACTTAGTCCTTACAATAGGCCCTGCAAATATACTTCCTGTTTTTGATGTTGTGCAAAATGCTAAATTGATTCTTTCAAGAACTAAAAATTTCATTATGCCTAAAAAGATTGACAAGGAATCTATCGATGCAAATATTAAAAGCTTAATACCTTTCCTTTGTTACCCTATAACAAAAAATGGAATTAAGACTTCATTGTCAAAATTGAAGAGTGTAGTTAATGGAGATATATTATCATATTCTATAGCTGGACGTAATGAAGTATTCAGCAACAAGCTTATAAACCACAAGCATATGAATATCTTAAAATGGCTGGATCACGTTTTAAACTTTAGATCAGCTGAACTTAATTACAATCATTTATACATGATAGAGTCCACATATCCTTACTTGAGTGAATTGTTAAATAGTTTAACAACCAATGAGCTCAAGAAGCTGATTAAAATAACAGGTAGTGTACTATACAACCTTCCTAACGAACAG
>AEQ63337
ATGGATCCCATTATTAGTGGAAATTCTGCTAATGTTTATCTAACTGATAGTTATTTAAAAGGTGTTATTTCTTTCTCAGAATGTAACGCCTTAGGAAGTTACATATTCAATGGTCCTTATCTCAAAAATGATTATACCAACTTAATTAGTAGACAAAATCCATTAATAGAACACATAAATCTAAAGAAACTAAATATAACACAGTCCTTAATATCTAAGTATCATAAAGGTGAAATAAAAATAGAAGAACCTACTTACTTTCAGTCATTACTTATGACATACAAGAGTATGACCTCGTCAGAACAGATTACTACTACTAATTTACTTAAAAAGATAATAAGAAGAGCTATAGAAATCAGTGATGTCAAAGTCTATGCTATATTGAATAAACTGGGGCTCAAAGAAAAAGACAAGATTAAATCCAATAATGGACAAGATGAAGACAACTCAGTTATTACTACCATAATCAAAGATGATATACTTTTAGCTGTCAAGGATAATCAATCTCATCTTAAAGCAGACAAAAATCAATCCACAAAACAAAAAGATACAATCAAAACAACACTCTTGAAGAAATTAATGTGTTCGATGCAACATCCTCCATCATGGTTAATACATTGGTTTAATTTATACACAAAATTAAACAGCATATTAACACAGTATCGATCTAGTGAGGTAAAAAACCATGGTTTTATATTGATAGATAATCATACTCTTAATGGATTCCAATTTATTTTGAATCAATATGGTTGTATAGTTTATCATAAGGAACTCAAAAGAATTACTGTGACAACTTATAATCAATTCTTGACATGGAAAGATATTAGCCTTAGTAGATTAAATGTTTGTTTGATTACATGGATTAGTAACTGTTTGAACACATTAAACAAAAGCTTAGGCTTAAGATGTGGATTCAATAATGTTATCTTGACACAATTATTCCTTTATGGAGATTGTATACTAAAACTATTCCACAATGAGGGGTTCTACATAATAAAAGAGGTAGAGGGATTCATTATGTCTCTAATTTTAAATATAACAGAAGAAGATCAATTCAGAAAACGGTTTTATAATAGTATGCTCAACAACATCACAGATGCCGCTAATAAAGCTCAGAAAAATCTGCTATCAAGAGTATGTCATACATTATTAGATAAGACAATATCAGATAATATAATAAATGGCAGATGGATAATACTATTGAGTAAGTTCCTTAAATTAATTAAGCTTGCAGGTGACAATAACCTCAACAATCTGAGTGAATTATATTTTTTGTTCAGAATATTTGGACACCCAATGGTAGATGAAAGACAAGCCATGGATGCTGTTAAAGTTAATTGCAACGAGACCAAATTTTACTTGTTAAGTAGTTTGAGTATGTTAAGAGGAGCTTTTATATATAGAATTATAAAAGGGTTTGTAAATAATTACAACAGATGGCCCACTTTAAGAAATGCCATTGTTTTACCCTTAAGATGGTTAACTTACTATAAACTAAACACTTATCCTTCCTTGTTGGAACTTACAGAAAGAGATTTGATTGTTCTATCAGGACTACGTTTCTATCGAGAGTTTCGGTTGCCTAAAAAAGTGGATCTTGAAATGATCATAAATGATAAAGCTATATCACCTCCTAAAAATTTAATATGGACTAGTTTCCCTAGAAATTATATGCCGTCACACATACAAAATTATATAGAACATGAAAAATTAAAATTCTCTGATAGTGATAAATCAAGAAGAGTATTAGAGTACTATTTAAGAGATAACAAATTCAATGAATGTGATTTATATAACTGTGTAGTTAATCAAAGTTATCTTAACAACCCGAATCATGTGGTATCATTGACAGGCAAAGAAAGAGAACTCAGTGTAGGTAGAATGTTTGCAATGCAACCAGGAATGTTCAGACAAGTTCAAATATTAGCAGAGAAAATGATAGCTGAAAACATATTGCAATTTTTCCCTGAAAGTCTTACAAGATATGGTGATCTAGAACTACAGAAAATATTAGAATTGAAAGCAGGAATAAGTAACAAATCAAATCGTTACAATGATAATTACAACAATTACATTAGTAAGTGCTCTATCATCACAGATCTCAGCAAATTCAATCAAGCATTTCGATATGAAACATCATGTATTTGTAGTGATGTACTGGATGAACTGCATGGTGTACAATCTCTATTTTCCTGGTTACATTTAACTATTCCTCATGTCACAATAATATGCACATATAGGCATGCACCCCCCTATATAAAGGATCATATTGTAGATCTTAACAATGTAGATGAGCAAAGTGGATTATATAGATATCATATGGGTGGTATCGAAGGGTGGTGTCAAAAACTATGGACCATAGAAGCTATATCACTATTAGATCTAATATCTCTCAAAGGGAAATTCTCAATTACTGCTTTAATTAATGGTGACAATCAATCAATAGATATAAGTAAACCAGTCAGACTCATGGAAGGTCAAACTCATGCTCAAGCAGATTATTTGCTAGCATTAAATAGTCTCAAATTACTGTATAAAGAGTATGCAGGAATAGGCCACAAATTAAAAGGAACTGAGACTTATATATCAAGAGATATGCAATTTATGAGTAAAACGATCCAACATAACGGTGTATATTACCCAGCTAGTATAAAGAAAGTCCTAAGAGTGGGACCGTGGATAAACACTATACTTGATGACTTCAAAGTGAGTCTAGAATCTATAGGTAGTTTGACACAAGAATTAGAATATAGAGGTGAAAGTCTATTATGCAGTTTAATATTTAGAAATGTATGGTTATATAATCAAATTGCATTACAGCTTAAAAATCATGCATTATGTAACAACAAATTATATTTGGACATATTAAAAGTTCTAAAACACTTAAAAACCTTTTTTAATCTTGATAACATTGATACGGCATTAACATTGTATATGAATTTGCCCATGTTATTTGGTGGTGGTGATCCCAACTTGTTATATCGAAGTTTCTATAGAAGAACTCCTGATTTCCTCACAGAGGCTATAGTTCACTCTGTGTTCATACTTAGTTATTATACAAACCATGATTTAAAAGATAAACTTCAAGATCTGTCAGATGATAGATTAAATAAGTTCTTAACATGCATAATCACGTTTGACAAAAACCCCAATGCTGAATTCGTTACATTGATGAGAGATCCTCAAGCTTTAGGATCTGAGAGGCAAGCTAAAATTACTAGCGAAATCAATAGACTGGCAGTTACCGAGGTTTTGAGCACAGCTCCAAACAAAATATTCTCCAAAAGTGCACAACACTATACCACTACAGAGATAGATCTTAATGATATTATGCAAAATATAGAACCTACATATCCTCACGGGCTAAGAGTTGTTTATGAAAGTTTACCCTTTTATAAAGCAGAGAAAATAGTAAATCTTATATCTGGTACAAAATCTATAACTAACATACTGGAAAAGACTTCTGCCATAGACTTAACAGATATTGATAGAGCCACTGAGATGATGAGGAAAAACATAACTTTGCTTATAAGGATATTACCATTAGATTGTAACAGAGATAAAAGAGAAATATTGAGTATGGAAAACCTAAGTATTACTGAATTAAGCAAATATGTTAGAGAAAGATCTTGGTCTTTATCCAATATAGTTGGTGTTACATCACCCAGTATCATGTATACAATGGACATAAAATATACAACAAGCACTATAGCTAGTGGCATAATCATAGAGAAATATAATGTCAACAGTTTAACACGTGGTGAAAGAGGACCCACTAAACCATGGGTTGGTTCATCTACACAAGAGAAAAAGACAATGCCAGTTTATAATAGACAAGTTTTAACCAAAAAACAAAGAGATCAAATAGATCTATTAGCAAAATTGGATTGGGTGTATGCATCTATAGATAACAAGGATGAATTTATGGAGGAACTTAGCATAGGAACTCTTGGGTTAACATATGAGAAGGCCAAAAAATTATTTCCACAATATTTAAGTGTTAACTATTTGCATCGTCTTACAGTCAGTAGTAGACCATGTGAATTCCCTGCATCTATACCAGCTTATAGAACTACAAATTATCACTTTGATACTAGCCCTATTAATCGCATATTAACAGAAAAGTATGGTGATGAAGATATTGATATAGTATTCCAAAACTGTATAAGCTTTGGCCTTAGCTTAATGTCAGTAGTAGAACAATTTACTAATGTATGTCCTAACAGAATTATTCTCATACCCAAGCTTAATGAGATACATTTGATGAAACCACCCATATTCACAGGTGATGTTGATATTCACAAGTTAAAACAAGTGATACAAAAACAACATATGTTTTTACCAGACAAAATAAGTTTGACTCAATATGTGGAATTATTCTTAAGTAATAAAACACTCAAATCTGGATCTAATGTTAATTCTAATTTAATATTGGCACATAAGATATCTGACTATTTTCATAATACTTACATTTTAAGTACTAATTTAGCTGGACATTGGATTCTTATTATACAACTTATGAAAGATTCTAAGGGTATTTTTGAAAAAGATTGGGGAGAGGGATATATAACTGATCATATGTTCATTAATTTGAAAGTTTTCTTCAATGCTTATAAGACATATCTCTTGTGTTTTCATAAAGGTTACGGCAGAGCAAAGCTGGAGTGTGATATGAATACTTCAGATCTTCTATGTGTATTGGAATTAATAGACAGTAGTTATTGGAAGTCTATGTCTAAGGTGTTTTTAGAACAAAAAGTTATCAAATACATTCTTAGCCAGGATGCAAGTTTACATAGAGTAAAAGGATGTCATAGCTTCAAACTATGGTTTCTTAAACGTCTTAATGTAGCAGAATTCACAGTTTGCCCTTGGGTTGTTAACATAGATTATCATCCAACACATATGAAAGCAATATTAACTTATATAGATCTTGTTAGAATGGGATTGATAAATATAGATAGAATATACATTAAAAATAAACACAAGTTCAATGATGAATTTTATACTTCTAATCTTTTTTACATTAATTATAACTTCTCAGATAATACTCATCTATTAACTAAACATATAAGGATTGCTAATTCTGAATTAGAAAGTAATTACAACAAATTATATCATCCTACACCAGAAACCCTAGAAAATATACTAACCAATCCGGTTAAAAGTAATGATAAAAAGACACTGAGTGACTATTGTATAGGTAAAAATGTTGACTCAATAATGTTACCATCGTTATCTAATAAGAAGCTTATTAAATCGTCTACAATG---ATTAGAACCAATTACAGCAGACAAGATTTGTATAATTTATTTCCTACGGTTGTGATTGATAAAATTATAGATCATTCAGGTAATACAGCCAAATCTAACCAACTTTACACTACTACTTCTCATCAAATATCTTTAGTGCACAATAGCACATCACTTTATTGCATGCTTCCTTGGCATCATATTAATAGATTCAATTTTGTATTTAGTTCTACAGGTTGTAAAATTAGTATAGAGTATATTTTAAAAGATCTTAAAATTAAGGATCCTAATTGTATAGCATTCATAGGTGAAGGAGCAGGGAATTTATTATTGCGTACAGTAGTGGAACTTCATCCTGATATAAGATATATTTACAGAAGTCTGAAAGATTGCAATGATCATAGTTTACCAATTGAGTTTTTAAGGCTGTACAATGGGCATATCAACATTGATTATGGTGAAAATTTGACCATTCCTGCTACAGATGCAACCAACAACATTCATTGGTCTTATTTACATATAAAGTTTGCTGAACCTATCAGTCTTTTTGTCTGTGATGCTGAATTGCCTGTAACAGTCAACTGGAGTAAGATTATAATAGAGTGGAGCAAGCATGTAAGAAAATGCAAGTACTGTTCTTCAGTTAATAAATGTACATTAATAGTAAAATATCATGCTCAAGATGATATCGATTTCAAATTAGACAACATAACTATATTAAAAACTTATGTATGCTTAGGCAGTAAGTTAAAGGGATCTGAAGTTTACTTAGTCCTTACAATAGGTCCTGCAAATGTGTTCCCAGTATTTAATGTAGTACAAAATGCTAAATTGATACTATCAAGAACCAAAAATTTCATCATGCCTAAAAAAGCTGATAAAGAGTCTATTGATGCAAATATTAAGAGTTTGATACCCTTTCTTTGTTACCCTATAACAAAAAAAGGAATTAATACTGCATTGTCTAAATTAAAGAGTGTTGTTAGTGGAGATATACTATCATATTCTATAGCTGGACGTAATGAAGTTTTCAGCAATAAACTTATAAATCATAAGCATATGAACATCTTAAAGTGGTTCAATCATGTTTTAAATTTCAGATCAACAGAATTAAACTATAATCATTTATATATGGTAGAATCTACTTATCCTCATCTAAGTGAATTGTTAAACAGCTTGACAACCAATGAACTTAAAAAACTGATTAAAATCACAGGTAGTTTGTTATACAACTTTAATAATGAA---
>ACY68438
ATGGATCCCATTATTAATGGAAATTCTGCTAATGTTTATCTAACTGATAGTTATTTAAAAGGTGTTATTTCTTTCTCAGAATGTAATGCTTTAGGAAGTTACATATTCAATGGTCCTTATCTCAAAAATGATTATACCAACTTAATTAGTAGACAAAATCCATTAATAGAACACATAAATCTAAAGAAACTAAATATAACACAGTCCTTAATATCTAAGTATCATAAAGGTGAAATAAAAATAGAAGAACCTACCTATTTTCAGTCATTACTTATGACATACAAGAGTATGACCTCGTCAGAACAGATTACTACCACTAATTTACTTAAAAAGATAATAAGAAGAGCTATAGAAATTAGTGATGTCAAAGTCTATGCTATACTGAATAAACTGGGGCTTAAAGAAAAAGACAAGATTAAATCCAACAATGGACAAGATGAAGACAACTCAGTTATTACAACCATAATCAAAGATGATATACTTTTAGCTGTTAAGGATAATCAATCTCATCTTAAAGCAGACAAAAATCACTCTACAAAACAAAAAGATACAATCAAAACAACACTCTTGAAGAAATTAATGTGTTCGATGCAACATCCTCCATCATGGTTAATACATTGGTTTAATTTATACACAAAATTAAACAGCATATTAACACAGTATCGATCTAGTGAGGTAAAAAACCATGGTTTTATATTGATAGATAATCATACTCTTAATGGATTCCAATTTATTTTGAATCAATATGGTTGTATAGTTTATCATAAGGAACTCAAAAGAATTACTGTGACAACCTATAATCAATTCTTGACATGGAAAGATATTAGCCTTAGTAGATTAAATGTTTGTTTGATTACATGGATTAGTAACTGTTTGAACACATTAAATAAAAGCTTAGGCTTAAGATGTGGATTCAATAATGTTATCTTGACACAATTATTCCTTTATGGAGATTGTATACTAAAACTATTTCACAATGAGGGGTTCTACATAATAAAAGAGGTAGAGGGATTTATTATGTCTCTAATTTTAAATATAACAGAAGAAGATCAATTCAGAAAACGGTTTTATAATAGTATGCTCAACAACATCACAGATGCTGCTAATAAAGCTCAGAAAAATCTGCTATCAAGAGTATGTCATACATTATTAGATAAGACAGTATCCGATAATATAATAAATGGCAGATGGATAATTCTATTAAGTAAGTTCCTAAAATTAATTAAGCTTGCAGGTGACAATAACCTTAACAATCTGAGTGAATTATATTTTTTGTTCAGAATATTTGGACACCCAATGGTAGATGAAAGACAAGCCATGGATGCTGTTAAAGTTAATTGCAACGAGACCAAATTTTACTTGTTAAGCAGTTTGAGTATGTTAAGAGGTGCCTTTATATATAGAATTATAAAAGGGTTTGTAAATAATTACAACAGATGGCCTACTTTAAGGAATGCCATTGTTTTACCCTTAAGATGGTTAACTTACTATAAACTAAACACTTATCCTTCCTTGTTGGAACTTACAGAAAGAGATTTGATTGTTCTATCAGGACTACGTTTCTATCGGGAGTTTCGATTGCCTAAAAAAGTGGATCTCGAAATGATCATAAATGATAAGGCTATATCACCTCCTAAAAATTTAATATGGACTAGTTTCCCTAGAAATTATATGCCGTCACACATACAAAATTATATAGAACATGAAAAGTTAAAATTCTCTGAGAGTGATAAATCAAGAAGAGTATTAGAGTACTATTTAAGAGATAACAAATTCAATGAATGTGATTTATACAACTGTGTAGTTAATCAAAGTTATCTTAACAACCCTAATCATGTGGTATCATTGACAGGTAAAGAAAGAGAACTCAGTGTAGGTAGAATGTTTGCAATGCAACCAGGAATGTTCAGACAAGTTCAAATATTAGCAGAGAAAATGATAGCTGAAAACATTTTACAATTTTTCCCTGAAAGTCTTACAAGATATGGTGATCTAGAACTACAGAAAATATTAGAATTGAAAGCAGGAATAAGTAACAAATCAAATCGTTACAATGATAATTACAACAATTACATTAGTAAGTGCTCTATCATCACAGATCTCAGCAAATTCAATCAAGCATTTCGATATGAAACATCATGTATTTGTAGTGATGTACTGGATGAACTGCATGGTGTACAATCTCTATTTTCCTGGTTACATTTAACTATTCCTCATGTCACAATAATATGCACATATAGGCATGCACCCCCCTATATAAGGGATCATATTGTAGATCTTAACAATGTAGATGAGCAAAGTGGATTATATAGATATCATATGGGTGGTATCGAAGGGTGGTGTCAAAAACTATGGACCATAGAAGCTATATCACTATTAGATCTAATATCTCTCAAAGGGAAATTCTCAATTACTGCTTTAATTAATGGTGACAATCAATCAATAGATATAAGTAAACCAGTCAGACTCATGGAAGGTCAAACTCATGCTCAAGCAGATTATTTGCTAGCATTAAACAGTCTCAAATTACTGTATAAAGAGTATGCAGGCATAGGCCACAAATTAAAAGGAACTGAGACTTATATATCAAGAGATATGCAATTTATGAGTAAAACGATCCAACATAACGGTGTATATTACCCAGCTAGTATAAAGAAAGTCCTAAGAGTGGGACCGTGGATAAACACTATACTTGATGATTTCAAAGTGAGTCTAGAATCTATAGGTAGTTTGACACAAGAATTAGAATATAGAGGTGAAAGTCTATTATGCAGTTTAATATTTAGAAATGTATGGTTATATAATCAAATTGCTTTACAACTAAAAAATCATGCATTATGTAACAACAAATTATATTTGGACATATTAAAGGTTCTAAAACACTTAAAAACCTTTTTTAATCTTGATAATATTGATACAGCATTAACATTGTATATGAATTTGCCCATGTTATTTGGTGGTGGTGATCCCAACTTGTTATATCGAAGTTTCTATAGAAGAACTCCTGATTTTCTCACAGAGGCTATAGTTCACTCTGTGTTCATACTTAGTTATTATACAAACCATGATTTAAAAGATAAACTTCAAGATCTGTCAGATGATAGATTGAATAAATTCTTAACATGCATAATCACGTTTGACAAAAACCCTAATGCTGAATTTGTAACATTGATGAGAGATCCTCAAGCTTTAGGATCTGAGAGGCAAGCTAAAATTACTAGTGAAATCAATAGACTGGCAGTTACTGAGGTTTTGAGCACAGCTCCAAACAAAATATTCTCCAAAAGTGCACAACACTATACCACTACAGAGATAGATCTTAATGATATTATGCAAAATATAGAACCTACATATCCTCACGGGCTAAGAGTTGTTTATGAAAGTTTACCCTTTTATAAAGCAGAGAAAATAGTAAATCTTATATCCGGTACAAAATCTATAACTAACATACTGGAAAAGACTTCTGCCATAGACTTAACAGATATTGATAGAGCCACTGAGATGATGAGGAAAAACATAACTTTGCTTATAAGGATATTACCATTAGATTGTAACAGAGATAAAAGAGAAATATTGAGTATGGAAAACCTAAGTATTACTGAATTAAGTAAATATGTTAGAGAAAGATCTTGGTCTTTATCCAATATAGTTGGTGTTACATCACCCAGTATCATGTATACAATGGACATCAAATATACAACAAGCACTATAGCTAGTGGCATAATCATAGAGAAATATAATGTCAACAGTTTAACACGTGGTGAGAGAGGACCCACTAAACCATGGGTTGGTTCATCTACACAAGAGAAAAAAACAATGCCAGTTTATAATAGACAAGTTTTAACCAAAAAACAGAGAGATCAAATAGATCTATTAGCAAAATTGGATTGGGTGTATGCATCTATAGATAACAAGGATGAATTCATGGAGGAACTTAGCATAGGAACTCTTGGGTTAGCATATGAGAAGGCCAAAAAATTATTTCCACAATATTTAAGTGTTAACTATTTGCATCGTCTTACAGTCAGTAGTAGACCATGTGAATTCCCTGCATCAATACCAGCCTATAGAACTACAAACTATCACTTTGATACTAGCCCTATTAATCGCATATTAACAGAAAAGTATGGTGATGAAGATATTGATATAGTATTCCAAAACTGTATAAGCTTTGGCCTTAGCTTAATGTCAGTAGTAGAACAATTTACTAATGTATGTCCTAACAGAATTATTCTCATACCCAAGCTTAATGAGATACATTTGATGAAACCTCCCATATTCACAGGTGATGTTGATATTCACAAGTTAAAACAAGTGATACAAAAACAGCATATGTTTTTACCAGACAAAATAAGTTTGACTCAATATGTGGAATTATTCTTAAGTAATAAAACACTAAAATCTGGATCTAATGTTAATTCTAATTTAATATTGGCGCATAAGATATCTGACTATTTTCATAATACTTACATTTTAAGTACTAATTTAGCTGGACATTGGATTCTGATTATACAACTTATGAAAGATTCTAAAGGTATTTTTGAAAAAGATTGGGGAGAGGGATATATAACTGATCATATGTTCATTAATTTGAAAGTTTTCTTCAATGCTTATAAGACATATCTCTTGTGTTTTCATAAAGGTTACAGCAGAGCAAAGCTGGAGTGTGATATGAATACTTCAGATCTCCTATGTGTATTGGAATTAATAGACAGTAGTTATTGGAAGTCTATGTCTAAGGTATTTTTAGAACAAAAAGTTATCAAATACATTCTTAGCCAGGATGCAAGTTTACATAGAGTAAAAGGATGTCATAGCTTCAAACTATGGTTTCTTAAACGTCTTAATGTAGCAGAATTCACAGTTTGCCCTTGGGTTGTTAACATAGATTATCATCCAACACATATGAAAGCAATATTAACTTATATAGATCTTGTTAGAATGGGATTGATAAATATAGATAGAATATACATTAAAAATAAACACAAATTCAATGATGAATTTTATACTTCTAATCTTTTTTACATTAATTATAACTTCTCAGATAATACTCATCTATTAACTAAACATATAAGGATTGCTAATTCTGAATTAGAAAGTAATTACAACAAATTATATCATCCTACACCAGAAACCCTAGAAAATATACTAACCAATCCGGTTAAAAGTAATGATAAAAAGACACTGAATGACTATTGTATAGGTAAAAATGTTGACTCAATAATGTTACCATTGTTATCTAATAAGAAGCTTATTAAATCGTCTACAATG---ATTAGAACCAATTACAGCAGACAAGATTTGTATAATTTATTTCCTACGGTTGTGATTGATAAAATTATAGATCATTCAGGTAATACAGCCAAATCTAACCAACTTTACACTACTACTTCTCATCAAATATCTTTAGTACACAATAGCACATCACTTTATTGCATGCTTCCTTGGCATCATATTAATAGATTCAATTTTGTATTTAGTTCTACAGGTTGTAAAATTAGTATAGAGTATATTTTAAAAGACCTTAAAATTAAAGATCCTAATTGTATAGCATTCATAGGTGAAGGAGCAGGGAATTTATTATTGCGTACAGTAGTGGAACTTCATCCTGATATAAGATATATTTACAGAAGTCTGAAAGATTGTAATGATCATAGTTTACCAATTGAGTTTTTAAGGCTGTACAATGGACATATCAACATTGATTATGGTGAAAATTTGACCATTCCTGCTACAGATGCAACCAACAACATTCATTGGTCTTATTTACATATAAAGTTTGCTGAACCTATCAGCCTTTTTGTCTGTGATGCTGAATTGCCTGTAACAGTCAACTGGAATAAAATTATAATAGAGTGGAGCAAGCATGTAAGAAAATGCAAGTACTGTTCTTCAGTTAATAAATGTACGTTAATAGTAAAATATCATGCTCAAGATGATATCGATTTCAAATTAGACAACATAACTATATTAAAAACTTATGTATGCTTAGGCAGTAAGTTAAAGGGATCTGAAGTTTACTTAGTCCTTACAATAGGTCCTGCAAATGTGTTCCCAGTATTTAATGTAGTACAAAATGCTAAATTGATACTATCAAGAACCAAAAATTTCATCATGCCTAAGAAGGCTGATAAAGAGTCTATTGATGCAAATATTAAGAGTTTGATACCCTTTCTTTGTTACCCTATAACAAAAAAAGGAATTAATACTGCATTGTCTAAACTAAAGAGTGTTGTTAGTGGAGATATACTATCTTATTCTATAGCTGGACGTAATGAAGTTTTCAGCAATAAACTTATAAATCATAAGCACATGAACATCTTAAAGTGGTTCAATCATGTTTTAAATTTCAGATCAACAGAATTAAACTATAATCATTTATATATGGTAGAATCTACATATCCTCATCTAAGTGAATTGTTAAACAGCTTGACAACCAATGAACTTAAAAAACTGATTAAAATCACAGGTAGTTTGTTATACAACTTCCATAATGAA---
>AFM55533
ATGGATCCCATTATTAGTGGAAATTCTGCTAATGTTTATCTAACTGATAGTTATTTAAAAGGTGTTATTTCTTTCTCAGAATGTAACGCCTTAGGAAGTTACATATTCAATGGTCCTTATCTCAAAAATGATTATACCAACTTAATTAGTAGACAAAATCCATTAATAGAACACATAAATCTAAAGAAACTAAATATAACACAGTCCTTAATATCTAAGTATCATAAAGGTGAAATAAAAATAGAAGAACCTACTTACTTTCAGTCATTACTTATGACATACAAGAGTATGACCTCGTCAGAACAGACTACTACTACTAATTTACTTAAAAAGATAATAAGAAGAGCTATAGAAATCAGTGATGTTAAAGTCTATGCTATATTGAATAAACTGGGGCTCAAAGAAAAAGACAAGATTAAATCCAATAATGGACAAGATGAAGACAACTCAGTTATTACTACCATAATCAAAGATGATATACTTTTAGCTGTCAAGGATAATCAATCTCATCTTAAAGCAGACAAAAATCAATCCACAAAACAAAAAGATACAATCAAAACAACACTTTTGAAGAAATTAATGTGTTCGATGCAACATCCTCCATCATGGTTAATACATTGGTTTAACTTATACACAAAATTAAACAGCATATTAACACAGTATCGATCTAGTGAGGTAAAAAACCATGGTTTTATATTGATAGATAATCATACTCTTAGTGGATTCCAATTTATTTTGAATCAATATGGTTGTATAGTTTATCATAAGGAACTCAAAAGAATTACTGTGACAACTTATAATCAATTCTTGACATGGAAAGATATTAGCCTTAGTAGATTAAATGTTTGTTTGATTACATGGATTAGTAACTGTTTGAACACATTAAACAAAAGCTTAGGCTTAAGATGTGGATTCAATAATGTTATCTTGACACAATTATTCCTTTATGGAGATTGTATACTAAAACTATTCCACAATGAGGGGTTCTACATAATAAAAGAGGTAGAGGGATTTATTATGTCTCTAATTTTAAATATAACAGAAGAAGATCAATTCAGAAAACGGTTTTATAATAGTATGCTCAACAACATCACAGATGCCGCTAATAAAGCTCAGAAAAATCTGCTATCAAGAGTATGTCATACATTATTAGATAAGACAATATCAGATAATATAATAAATGGCAGATGGATAATTCTATTGAGTAAGTTCCTTAAATTAATTAAGCTTGCAGGTGACAATAACCTCAACAATCTGAGTGAATTATATTTTTTGTTCAGAATATTTGGACACCCAATGGTAGATGAAAGACAAGCCATGGATGCTGTTAAAGTTAATTGCAACGAGACCAAATTTTACTTGTTAAGTAGTTTGAGTATGTTAAGAGGTGCTTTTATATATAGAATTATAAAAGGGTTTGTAAATAATTACAACAGATGGCCTACTTTAAGAAATGCCATTGTTTTACCCTTAAGATGGTTAACTTACTATAAACTAAACACTTATCCTTCCTTGTTGGAACTTACAGAAAGAGATTTGATTGTTCTATCAGGACTACGTTTCTATCGAGAGTTTCGGTTGCCTAAAAAAGTGGATCTTGAAATGATCATAAATGATAAGGCTATATCACCTCCTAAAAATTTAATATGGACTAGTTTCCCTAGAAATTATATGCCGTCACACATACAAAATTATATAGAACATGAAAAATTAAAATTCTCTGATAGTGATAAATCAAGAAGAGTATTAGAGTATTATTTAAGAGATAACAAATTCAATGAATGTGATTTATACAACTGTGTAGTTAATCAAAGTTATCTTAACAACCCGAATCATGTGGTATCATTGACAGGCAAAGAAAGAGAACTCAGTGTAGGTAGAATGTTTGCAATGCAACCAGGAATGTTCAGACAAGTTCAAATATTAGCAGAGAAAATGATAGCTGAAAACATATTACAATTTTTCCCTGAAAGTCTTACAAGATATGGTGATCTAGAACTACAGAAAATATTAGAATTGAAAGCAGGAATAAGTAACAAATCAAATCGTTACAATGATAATTACAACAATTACATTAGTAAGTGCTCTATCATCACAGATCTCAGCAAATTCAATCAAGCATTTCGGTATGAAACATCATGTATTTGTAGCGATGTACTGGATGAACTGCATGGTGTACAATCTCTATTTTCCTGGTTGCATTTAACTATTCCTCATGTCACAATAATATGCACATATAGGCATGCACCCCCCTATATAAAGGATCATATTGTAGATCTTAACAATGTAGATGAGCAAAGTGGATTATATAGATATCATATGGGTGGTATCGAAGGGTGGTGTCAAAAACTATGGACCATAGAAGCTATATCACTATTAGATCTAATATCTCTCAAAGGGAAATTCTCAATTACTGCTTTAATTAATGGTGACAATCAATCAATAGATATAAGTAAACCAGTCAGACTCATGGAAGGTCAAACTCATGCTCAAGCAGATTATTTGCTAGCATTAAATAGTCTTAAATTACTGTATAAAGAGTATGCAGGAATAGGCCACAAATTAAAAGGAACTGAGACTTATATATCGAGAGATATGCAATTTATGAGTAAAACGATCCAACATAACGGTGTATATTACCCAGCTAGTATAAAGAAAGTCCTAAGAGTGGGACCGTGGATAAACACTATACTTGATGACTTCAAAGTGAGTCTAGAATCTATAGGTAGTTTGACACAAGAATTAGAATATAGAGGTGAAAGTCTATTATGCAGTTTAATATTTAGAAATGTATGGTTATATAATCAAATTGCATTACAACTTAAAAATCATGCATTATGTAACAACAAATTATATTTGGACATATTAAAAGTTCTAAAACACTTAAAAACCTTTTTTAATCTTGATAACATTGATACAGCATTAACATTGTATATGAATTTGCCCATGTTATTTGGTGGTGGTGATCCCAACTTGTTATATCGAAGTTTTTATAGAAGAACTCCTGATTTCCTCACAGAGGCTATAGTTCACTCTGTGTTCATACTTAGTTATTATACAAACCATGATTTAAAAGATAAACTTCAAGATCTGTCAGATGATAGATTGAATAAGTTCTTAACATGCATAATCACGTTTGACAAAAACCCCAATGCTGAATTCGTTACATTGATGAGAGATCCTCAAGCTTTGGGATCTGAGAGGCAAGCTAAAATTACTAGCGAAATCAATAGACTGGCAGTTACCGAGGTTTTGAGCACAGCTCCAAACAAAATATTCTCCAAAAGTGCACAACACTATACCACTACAGAGATAGATCTTAATGATATTATGCAAAATATAGAACCTACATATCCTCACGGGCTAAGAGTTGTTTATGAAAGTTTACCCTTTTATAAAGCAGAGAAAATAGTAAATCTTATATCCGGTACAAAATCTATAACTAACATACTGGAAAAGACTTCTGCCATAGACTTAACAGATATTGATAGAGCCACTGAGATGATGAGGAAAAACATAACTTTGCTTATAAGGATATTACCATTAGATTGTAACAGAGATAAAAGAGAAATATTGAGTATGGAAAACCTAAGTATTACTGAATTAAGCAAATACGTTAGAGAAAGATCTTGGTCTTTATCCAATATAGTTGGTGTTACATCACCCAGTATCATGTATACAATGGACATAAAATATACAACAAGCACTATAGCTAGTGGCATAATCATAGAGAAATATAATGTCAACAGTATAACACGTGGTGAGAGAGGACCCACTAAACCATGGGTTGGTTCATCTACACAAGAGAAAAAGACAATGCCAGTTTATAATAGACAAGTTTTAACCAAAAAACAGAGAGATCAAATAGATCTATTAGCAAAATTGGATTGGGTGTATGCATCTATAGATAACAAGGATGAATTTATGGAGGAACTTAGCATAGGAACTCTTGGGTTAACATATGAGAAGGCCAAAAAATTATTTCCACAATATTTAAGTGTTAACTATTTGCATCGTCTTACAGTCAGTAGTAGACCATGTGAATTCCCTGCATCTATACCAGCTTATAGAACTACAAATTATCACTTTGATACTAGCCCTATTAATCGCATATTAACAGAAAAGTATGGTGATGAAGATATTGATATAGTATTCCAAAACTGTATAAGCTTTGGCCTTAGCTTAATGTCAGTAGTAGAACAATTTACTAATGTATGTCCTAACAGAATTATTCTCATACCCAAGCTTAATGAGATACATTTGATGAAACCTCCCATATTCACAGGTGATGTTGATATTCACAAGTTAAAACAAGTGATACAAAAACAACATATGTTTTTACCAGACAAAATAAGTTTGACTCAATATGTGGAATTATTCTTAAGTAATAAAACACTCAAATCTGGATCTAATGTTAATTCTAATTTAATATTGGCGCATAAGATATCTGACTATTTTCATAATACTTACATTTTAAGTACTAACTTAGCTGGACATTGGATTCTTATTATACAACTTATGAAAGATTCTAAGGGTATTTTTGAAAAAGATTGGGGAGAGGGATATATAACTGATCATATGTTCATTAATTTGAAAGTTTTCTTCAATGCTTATAAGACATATCTCTTGTGTTTTCATAAAGGTTACGGCAGAGCAAAGCTGGAGTGTGATATGAATACTTCAGATCTCCTATGTGTATTGGAATTAATAGACAGTAGTTATTGGAAGTCTATGTCTAAGGTGTTTTTAGAACAAAAAGTTATCAAATACATTCTTAGCCAGGATGCAAGTTTACATAGAGTAAAAGGATGTCATAGCTTCAAACTATGGTTTCTTAAACGTCTTAATGTAGCAGAATTCACAGTTTGCCCTTGGGTTGTTAACATAGATTATCATCCAACACATATGAAAGCAATATTAACTTATATTGATCTTGTTAGAATGGGATTGATAAATATAGATAGAATATACATTAAAAATAAACACAAGTTCAATGATGAATTTTATACTTCTAATCTTTTTTACATTAATTATAACTTCTCAGATAATACTCATCTATTAACTAAACATATAAGGATTGCTAATTCTGAATTAGAAAGTAATTACAACAAATTATATCATCCTACACCAGAAACCCTAGAAAATATACTAACCAATCCGGTTAAAAGTAATGATAAAAAGACACTGAGTGACTATTGTATAGGTAAAAATGTTGACTCAATAATGTTACCATCGTTATCTAATAAGAAGCTTATTAAATCGTCTACAATG---ATTAGAACCAATTACAGCAGACAAGATTTGTATAATTTATTTCCTACGGTTGTGATTGATAAAATTATAGATCATTCAGGTAATACAGCCAAATCTAACCAACTTTACACTACTACTTCTCATCAAATATCCTTAGTGCACAATAGCACATCACTTTATTGCATGCTTCCTTGGCATCATATTAATAGATTCAATTTTGTATTTAGTTCTACAGGTTGTAAAATTAGTATAGAGTATATTTTAAAAGATCTTAAAATTAAGGATCCTAATTGTATAGCATTCATAGGTGAAGGAGCAGGGAATTTATTATTGCGTACAGTAGTGGAACTTCATCCTGATATAAGATATATTTACAGAAGTCTGAAAGATTGCAATGATCATAGTTTACCAATTGAGTTTTTAAGGCTGTACAATGGGCATATCAACATTGATTATGGTGAAAATTTGACCATTCCTGCTACAGATGCAACCAACAACATTCATTGGTCTTATTTACATATAAAGTTTGCTGAACCTATCAGTCTTTTTGTCTGTGATGCTGAATTGCCTGTAACAGTCAACTGGAGTAAGATTATAATAGAGTGGAGCAAGCATGTAAGAAAATGCAAGTACTGTTCTTCAGTTAATAAATGTACATTAATAGTAAAATATCATGCTCAAGATGATATCGATTTCAAATTAGACAACATAACTATATTAAAAACTTATGTATGCTTAGGCAGTAAGTTAAAGGGATCTGAAGTTTACTTAGTCCTTACAATAGGTCCTGCAAATGTGTTCCCAGTATTTAATGTAGTACAAAATGCTAAATTGATACTATCAAGAACCAAAAATTTCATCATGCCTAAAAAAGCTGATAAAGAGTCTATTGATGCAAATATTAAGAGTTTGATACCCTTTCTTTGTTACCCTATAACAAAAAAAGGAATTAATACTGCATTGTCTAAATTAAAGAGTGTTGTTAGTGGAGATATACTATCATATTCTATAGCTGGACGTAATGAAGTTTTCAGCAATAAACTTATAAATCATAAGCATATGAACATCTTAAAGTGGTTCAATCATGTTTTAAATTTCAGATCAACAGAATTAAACTATAATCATTTATATATGGTAGAATCTACTTATCCTCATCTAAGTGAATTGTTAAACAGCTTGACAACCAATGAACTTAAAAAACTGATTAAAATCACAGGTAGTTTGTTATACAACTTTAATAATGAA---
>AGN28685
ATGGATCCCATTATTAATGGAAGCTCTGCTAATGTATATCTAACTGATAGTTATCTAAAAGGTGTTATATCTTTTTCAGAATGTAATGCTTTAGGGAGTTACCTTTTTAACGGCCCTTATCTTAAAAATGATTATACCAACTTAATTAGTAGACAAAGCCCACTACTAGAGCATATGAATCTAAAAAAACTAACTATAACACAGTCATTAATATCTAGATACCATAAAGGTGAACTGAAATTAGAAGAACCAACTTATTTCCAGTCATTACTTATGACATATAAAAGCATGTCCTCGTCTGAACAAATTGCTACAACTAACTTACTTAAAAAAATAATACGAAGAGCTATAGAAATAAGTGATGTAAAGGTGTACGCCATCTTGAATAAACTAGGACTAAAGGAAAAGGACAGAGTTAAGCCCAACAACAATTCAGGTGATGAAAACTCAGTACTTACAACCATAATTAAAGATGATATACTCTCAGCTGTGGAGAACAATCAATCATATACAAATTCAGACAAAAATTACTCAGTAAATCAAAATATCAATATCAAAACAACACTCTTAAAAAAATTGATGTGCTCAATGCAACATCCTCCATCATGGTTAATACACTGGTTCAATTTATATACAAAATTAAATAACATATTAACACAATATCGATCAAATGAGGTAAAAAGTCATGGGTTTATATTAATAGATAATCAAACTTTGAGTGGTTTTCAGTTTATTTTAAATCAATATGGTTGCATTGTTTATCATAAAGGGCTCAAAAAAATCACAACTACTACATACAATCAATTTTTGACATGGAAAGACATCAGCCTTAGCAGATTAAATGTTTGCTTAATTACTTGGATAAGTAATTGTTTAAATACATTAAATAAAAGCTTAGGGTTGAGATGCGGATTCAATAATGTTGTGCTATCACAATTATTCCTTTATGGAGATTGTATACTGAAATTATTTCATAATGAAGGCTTTTACATAATAAAAGAAGTAGAAGGATTTATTATGTCTTTAATTCTAAACATAACAGAAGAAGATCAATTTAGGAAACGATTTTATAATAGCATGCTAAATAACATCACAGATGCAGCTATTAAGGCTCAAAAGGACCTACTATCAAGAGTATGTCACACTTTATTAGACAAGACAGTGTCTGATAATATCATAAATGGTAAATGGATAATTCTATTAAGTAAATTTCTTAAATTGATTAAGCTTGCAGGTGATAACAATCTCAATAACTTGAGTGAGCTATATTTTCTCTTCAGAATCTTTGGACATCCAATGGTTGATGAAAGACAAGCAATGGATGCTGTAAGAATTAACTGCAATGAAACTAAGTTCTATTTATTAAGTAGCCTAAGTACGTTGAGAGGTGCTTTCATTTATAGAATCATAAAAGGGTTTGTAAATACCTACAACAGATGGCCCACTTTAAGGAATGCTATTGTCCTACCTCTAAGATGGTTAAACTATTATAAACTTAATACTTATCCATCTCTACTTGAAATCACAGAAAATGATTTGATTATTTTATCAGGATTGCGGTTCTATCGTGAGTTTCATCTGCCTAAAAAAGTGGATCTTGAAATGATAATAAATGACAAAGCTATTTCTCCTCCAAAAGATCTAATATGGACTAGTTTTCCTAGAAATTACATGCCATCACATATACAAAATTATATAGAACATGAAAAGTTGAAGTTCTCTGAAAGCGACAGATCAAGAAGAGTACTAGAGTATTACTTGAGAGATAATAAATTCAATGAATGTGATCTATACAATTGTGTAGTTAATCAAAGCTATCTCAACAACTCTAATCATGTGGTATCACTAACTGGTAAAGAAAGAGAGCTCAGTGTGGGTAGAATGTTTGCTATGCAACCAGGTATGTTTAGGCAAATCCAAATCTTAGCAGAGAAAATGATAGCCGAAAATATTTTACAATTCTTCCCTGAGAGTTTGACAAGATATGGTGATCTAGAGCTTCAAAAGATATTAGAATTAAAAGCAGGAATAAGCAACAAGTCAAATCGTTATAATGATAACTACAACAATTATATCAGTAAATGTTCTATAATAACAGATCTTAGCAAATTTAATCAAGCATTTAGATATGAAACATCATGTATCTGCAGTGATGTATTAGATGAACTGCATGGGGTACAATCTCTATTCTCTTGGTTGCATTTAACAATACCTCTTGTCACAATAATATGTACATATAGACATGCACCTCCTTTTATAAAGGATCATGTTGTCAATCTTAATGAAGTTGATGAACAAAGTGGGTTATACAGATATCATATGGGTGGTATTGAGGGCTGGTGTCAAAAACTGTGGACCATTGAAGCCATATCATTATTAGATCTAATATCTCTTAAAGGTAAATTCTCCATCACAGCTCTGATAAATGGTGATAATCAGTCAATTGATATAAGTAAACCAGTTAGACTTATAGAGGGTCAGACCCATGCTCAAGCAGATTATTTGTTAGCATTAAATAGCCTTAAATTGCTATATAAAGAGTATGCAGGCATAGGCCATAAGCTTAAGGGAACTGAGACCTATATATCCCGAGATATGCAGTTCATGAGCAAAACAATCCAGCACAATGGAGTGTACTATCCAGCCAGTATCAAAAAAGTCCTGAGAGTAGGTCCATGGATAAATACAATACTTGATGATTTTAAAGTTAGTTTAGAATCTATAGGTAGCTTAACACAGGAGTTAGAATACAGAGGAGAAAGCTTATTATGCAGTTTAATATTTAGGAACATTTGGTTATACAATCAAATTGCTCTGCAACTCCGAAATCATGCATTATGTAATAATAAGCTATATTTAGATATATTGAAAGTATTAAAACACTTAAAAACCTTTTTTAATCTTGATAGTATCGATACAGCGTTATCATTGTATATGAACTTGCCTATGCTGTTTGGTGGTGGTGATCCTAATTTGTTATATCGAAGCTTTTATAGGAGAACTCCAGACTTCCTTACAGAAGCTATAGTACATTCAGTGTTCGTGTTGAGCTATTATACTGGTCACGATCTACAAGATAAGCTCCAGGATCTTCCAGATGATAGACTGAACAAATTCTTGACTTGTGTCATCACATTTGATAAAAATCCAAATGCCGAGTTTGTAACATTGATGAGGGATCCACAGGCTTTAGGGTCTGAAAGGCAAGCTAAAATTACTAGTGAGATTAATAGATTAGCAGTAACAGAAGTCTTAAGTATAGCTCCAAACAAAATATTTTCTAAAAGTGCGCAACACTATACTACCACTGAGATTGATCTAAATGACATTATGCAAAATATAGAACCAACTTACCCTCATGGATTAAGAGTTGTTTATGAAAGTTTACCTTTTTATAAAGCAGAAAAAATAGTTAATCTTATATCAGGAACAAAATCCATAACTAATATACTTGAAAAAACATCAGCGATAGATACAACTGATATTAATAGGGCTACTGATATGATGAGGAAAAATATAACCTTACTTATAAGGATACTTCCACTAGATTGTAACAAAGACAAAAGAGAGTTATTAAGTTTAGAAAATCTTAGCATAACTGAATTAAGCAAGTATGTAAGAGAAAGATCTTGGTCATTATCCAATATAGTAGGAGTAACATCGCCAAGTATTATGTTCACAATGGACATTAAATATACAACTAGCACTATAGCCAGTGGTATAATTATAGAAAAATATAATGTTAATGGTTTAACTCGTGGTGAAAGAGGACCTACTAAGCCATGGGTAGGTTCATCTACGCAGGAGAAAAAAACAATGCCAGTGTACAATAGACAAGTTTTAACCAAAAAGCAAAGAGACCAAATAGATTTATTAGCAAAATTAGACTGGGTATATGCATCCATAGACAACAAAGATGAATTCATGGAAGAACTGAGTACTGGAACACTTGGACTGTCATATGAAAAAGCCAAAAAGTTGTTTCCACAATATCTAAGTGTCAATTATTTACACCGGTTAACAGTCAGTAGTAGACCATGCGAATTCCCTGCCTCAATACCAGCTTATAGAACAACAAATTATCATTTTGATACTAGTCCTATCAATCATGTATTAACAGAAAAGTATGGAGATGAAGATATCGACATTGTGTTTCAAAATTGCATAAGTTTTGGTCTTAGCTTGATGTCAGTTGTGGAACAATTCACAAACATATGTCCTAATAGAATTATTCTCATACCGAAGCTGAATGAGATACATTTGATGAAACCTCCTATATTTACAGGAGATGTTGATATCATCAAGTTGAAGCAAGTGATACAAAAACAGCATATGTTCCTACCAGATAAAATAAGTTTAACCCAATATGTAGAATTATTCTTAAGTAACAAAGCACTTAAATCTGGATCCCACATCAACTCTAATTTAATATTAGTACATAAAATGTCTGATTATTTTCATAATGCGTATATTTTAAGTACTAATTTAGCTGGACATTGGATTCTGATTATTCAACTTATGAAAGATTCAAAAGGTATTTTTGAAAAAGATTGGGGAGAGGGGTATATAACTGATCATATGTTCATTAATTTGAATGTTTTCTTTAATGCTTATAAGACTTATTTGCTATGTTTTCATAGAGGTTATGGTAAAGCAAAATTAGAATGTGATATGAACACTTCAGATCTTCTTTGTGTTTTGGAGTTAATAGACAGTAGCTACTGGAAATCTATGTCTAAAGTTTTCCTAGAACAAAAAGTCATAAAATACATAGTCAATCAAGACACAAGTTTGCATAGAATAAAAGGCTGTCACAGTTTTAAGTTGTGGTTTTTAAAACGCCTTAATAATGCTAAATTTACCGTATGCCCTTGGGTTGTTAACATAGATTATCACCCAACACACATGAAAGCTATATTATCTTACATAGATTTAGTTAGAATGGGGTTAATAAATGTAGATAAATTAACCATTAAAAATAAAAACAAATTCAATGATGAATTTTACACATCAAATCTCTTTTACATTAGTTATAACTTTTCAGACAACACTCATCTGCTAACAAAACAAATAAGAATTGCTAATTCAGAATTAGAAGATAATTATAACAAACTATATCATCCAACCCCAGAAACTTTAGAAAATATATCATTAATCCCTGTTAAAAGTAATAATAGAAACAAA---CCTAAATTTTGTATAAGTGGAAATACTGAATCTATGATGACGTCAACATTCTCTAATAAAATGCATATTAAATCTTCCACTGTTACCACAAGATTCAATTATAGCAGACAAGACTTGTACAATTTATTTCCAATTGTTGTGATAGACAGGATTATAGATCATTCAGGTAATACAGAAAAATCTAACCAACTTTACACCACCACTTCACATCAGACATCTTTAGTAAGGAATAGTGCATCACTTTATTGCATGCTTCCTTGGCATCATGTCAATAGATTTAACTTTGTATTTAGTTCCACAGGATGCAAGATCAGTATAGAGTATATTTTAAAAGATCTTAAGATTAAAGATCCCAGTTGTATAGCATTCATAGGTGAAGGAGCTGGTAACTTATTATTACGTACGGTAGTAGAACTTCATCCTGACATAAGATATATTTACAGAAGTTTAAAAGATTGCAATGATCATAGTTTACCTATTGAATTTCTAAGGTTATACAACGGGCATATAAACATAGATTATGGTGAGAATTTAACCATTCCTGCTACAGATGCAACTAACAACATACATTGGTCTTATTTACATATAAAATTTGCAGAACCTATTAGTATCTTTGTCTGCGATGCTGAATTACCTGTCACAGCCAATTGGAGTAAAATTATAATTGAATGGAGTAAGCATGTAAGAAAGTGCAAATACTGTTCTTCTGTAAATAGATGCATTTTAATTGCAAAATATCATGCTCAAGATGATATTGATTTCAAATTAGATAACATTACTATATTAAAAACTTATGTGTGCCTAGGTAGCAAGTTAAAAGGATCTGAAGTTTACTTAGTCCTTACAATAGGCCCTGCAAATATACTTCCTGTTTTTGATGTTGTGCAAAATGCTAAATTGATTCTTTCAAGAACTAAAAATTTCATTATGCCTAAAAAGATTGACAAGGAATCTATCGATGCAAATATTAAAAGCTTAATACCTTTCCTTTGTTACCCTATAACAAAAAATGGAATTAAGACTTCATTGTCAAAATTGAAGAGTGTAGTTAATGGAGATATATTATCATATTCTATAGCTGGACGTAATGAAGTATTCAGCAACAAGCTTATAAACCACAAGCATATGAATATCTTAAAATGGCTGGATCATGTTTTAAACTTTAGATCAGCTGAACTTAATTACAATCATTTATACATGATAGAGTCCACATATCCTTACTTGAGTGAATTGTTAAATAGTTTAACAACCAATGAGCTCAAGAAGCTGATTAAAATAACAGGTAGTGTACTATACAACCTTCCTAATGAACAG
>AEO45852
ATGGATCCCATTATTAATGGAAATTCTGCTAATGTTTATCTAACCGATAGTTATTTAAAAGGTGTTATTTCTTTCTCAGAATGTAATGCTTTAGGAAGTTACATATTCAATGGTCCTTATCTCAAAAATGATTACACCAACTTAATTAGTAGACAAAATCCATTAATAGAACACATAAATCTAAAGAAATTAAATATAACACAGTCTTTAATATCTAAGTATCATAAAGGTGAAATAAAAATAGAAGAACCTACTTATTTTCAGTCATTACTTATGACATACAAGAGTATGACCTCGTCAGAACAGATTACCACCACTAATTTACTTAAAAAGATAATAAGAAGAGCTATAGAAATTAGTGATGTCAAAGTCTATGCTATATTGAATAAACTGGGGCTTAAAGAAAAAGACAAGATTAAATCCAACAATGGACAAGATGAAAACAACTCAGTTATTACAACCATAATCAAAGATGATATACTTTTAGCTGTTAAGGATAATCAATCTCATCTTAAAGCAGGCAAAAATCACTCTACAAAACAAAAAGATACTATCAAAACAACACTTTTGAAAAAATTAATGTGTTCGATGCAACATCCTCCATCATGGTTAATACATTGGTTTAATTTATACACAAAATTAAACAACATATTAACACAGTATCGATCAAATGAGGTAAAAAACCATGGTTTTATATTGATAGATAATCATACTCTCAATGGATTCCAATTTATTTTGAATCAATATGGTTGTATAGTTTATCATAAGGAACTCAAAAGAATTACTGTGACAACCTATAATCAATTCTTGACATGGAAAGATATTAGCCTTAGTAGATTAAATGTTTGTTTAATTACATGGATTAGTAACTGTTTGAACACATTAAACAAAAGCTTAGGCTTAAGATGGGGATTCAATAATGTTATCTTGACACAACTATTCCTTTATGGAGATTGTATACTAAAACTATTCCACAATGAGGGGTTCTACATAATAAAAGAGGTAGAGGGATTTATTATGTCTCTAATTTTAAATATAACAGAAGAAGATCAATTCAGAAAACGATTTTATAATAGTATGCTCAACAACATCACAGATGCTGCTAATAAAGCTCAGAAAAATCTGCTATCAAGAGTATGTCATACATTATTAGATAAGACAGTGTCCGATAATATAATAAATGGCAGATGGATAATTCTATTAAGTAAGTTCCTTAAATTAATTAAGCTTGCAGGTGACAATAACCTTAACAATCTGAGTGAACTATATTTTTTGTTCAGAATATTTGGACACCCAATGGTAGATGAAAGACAAGCCATGGATGCTGTTAAAATTAATTGCAATGAGACCAAATTTTACTTGTTAAGCAGTCTGAGTATGTTAAGAGGTGCCTTTATATATAGAATTATAAAAGGGTTTGTAAATAATTACAACAGATGGCCTACTTTAAGAAATGCTATTGTTTTACCCTTAAGATGGTTAACTTACTATAAACTAAACACTTATCCTTCTTTGTTGGAACTTACAGAAAGAGATTTGATTGTGTTATCAGGACTACGTTTCTATCGTGAGTTTCGGTTGCCTAAAAAAGTGGATCTTGAAATGATCATAAATGATAAGGCTATATCACCTCCTAAAAATTTGATATGGACTAGTTTCCCTAGAAATTATATGCCGTCACACATACAAAATTATATAGAACATGAAAAATTAAAATTTTCCGAGAGTGATAAATCAAGAAGAGTATTAGAGTACTATTTAAGAGATAACAAATTCAATGAATGTGATTTATATAACTGTGTAGTTAATCAAAGCTATCTTAACAACCCTAATCATGTGGTATCATTGACTGGCAAAGAAAGAGAACTCAGTGTAGGTAGAATGTTTGCAATGCAACCAGGAATGTTCAGACAAGTTCAAATATTAGCAGAGAAAATGATAGCTGAAAACATTTTACAATTCTTTCCTGAAAGTCTTACAAGATATGGTGATCTAGAATTACAGAAAATATTAGAATTGAAAGCGGGAATAAGTAACAAATCAAATCGTTACAATGACAATTACAACAATTACATCAGTAAGTGCTCTATCATCACAGATCTCAGCAAATTCAATCAAGCATTCCGGTATGAAACATCATGTATTTGTAGTGATGTACTGGATGAACTGCATGGTGTACAATCTCTGTTTTCCTGGTTACATTTAACTATTCCTCATGTCACAATAATATGCACATATAGGCATGCACCCCCCTATATAAGAGATCACATTGTAGATCTTAACAATGTAGATGAACAAAGTGGATTATATAGATATCATATGGGTGGTATCGAAGGGTGGTGTCAAAAACTATGGACCATAGAAGCTATATCACTATTGGATCTAATATCTCTCAAAGGGAAATTCTCAATTACTGCCTTAATTAATGGAGACAATCAATCAATAGATATAAGCAAACCAGTCAGACTCATGGAAGGTCAAACTCATGCTCAAGCAGATTATTTGCTGGCATTAAATAGTCTTAAATTGCTGTATAAAGAGTATGCAGGCATAGGCCACAAATTAAAAGGAACTGAGACTTATATATCAAGAGATATGCAATTTATGAGTAAAACAATTCAACATAACGGTGTATATTACCCAGCTAGTATAAAGAAAGTCCTAAGAGTGGGACCATGGATAAACACTATACTTGATGATTTCAAAGTGAGTCTAGAATCTATAGGTAGTTTGACACAAGAATTAGAATATAGAGGTGAAAGTCTATTATGCAGTTTAATATTTAGAAATGTGTGGTTATATAATCAAATTGCTTTACAATTAAAAAATCATGCATTATGTAACAATAAATTATATTTGGACATATTAAAGGTTCTGAAACACTTAAAAACTTTTTTTAATCTTGATAATATTGATACAGCATTAACATTGTATATGAATTTACCCATGTTATTTGGTGGTGGTGATCCCAACTTGTTATATCGAAGTTTCTATAGAAGAACTCCTGACTTCCTCACAGAGGCTATAGTTCACTCTGTGTTCATACTTAGTTATTATACAAACCATGACTTAAAAGATAAACTTCAAGATCTGTCAGATGATAGATTGAATAAGTTCTTAACATGCATAATCACGTTTGACAAAAACCCTAATGCTGAATTCGTAACATTGATGAGAGATCCTCAAGCTTTAGGGTCTGAGAGACAAGCTAAAATTACTAGCGAAATCAATAGACTGGCAGTTACAGAGGTTTTGAGTACAGCTCCAAACAAAATATTCTCCAAAAGTGCACAACATTATACTACTACAGAGATAGATCTAAATGATATTATGCAAAATATAGAACCTACATATCCTCATGGGCTAAGAGTTGTTTATGAAAGTTTACCCTTTTATAAAGCAGAGAAAATAGTAAATCTTATATCAGGTACAAAATCTATAACTAACATACTGGAAAAAACTTCTGCCATAGACTTAACAGATATTGATAGAGCCACTGAGATGATGAGGAAAAACATAACTTTGCTTATAAGGATACTTCCATTGGATTGTAACAGAGATAAAAGAGAGATATTGAGTATGGAAAACCTAAGTATTACTGAATTAAGCAAATATGTTAGGGAAAGATCTTGGTCTTTATCCAATATAGTTGGTGTTACATCACCCAGTATCATGTATACAATGGACATCAAATATACTACAAGCACTATATCTAGTGGCATAATTATAGAGAAATATAATGTTAACAGTTTAACACGTGGTGAGAGAGGACCCACTAAACCATGGGTTGGTTCATCTACACAAGAGAAAAAAACAATGCCAGTTTATAATAGACAAGTCTTAACCAAAAAACAGAGAGATCAAATAGATCTATTAGCAAAATTGGATTGGGTGTATGCATCTATAGATAACAAGGATGAATTCATGGAAGAACTCAGCATAGGAACCCTTGGGTTAACATATGAAAAGGCCAAGAAATTATTTCCACAATATTTAAGTGTCAATTATTTGCATCGCCTTACAGTCAGTAGTAGACCATGTGAATTCCCTGCATCAATACCAGCTTATAGAACAACAAATTATCACTTTGACACTAGCCCTATTAATCGCATATTAACAGAAAAGTATGGTGATGAAGATATTGACATAGTATTCCAAAACTGTATAAGCTTTGGCCTTAGTTTAATGTCAGTAGTAGAACAATTTACTAATGTATGTCCTAACAGAATTATTCTCATACCTAAGCTTAATGAGATACATTTGATGAAACCTCCCATATTCACAGGTGATGTTGATATTCACAAGTTAAAACAAGTGATACAAAAACAGCATATGTTTTTACCAGACAAAATAAGTTTGACTCAATATGTGGAATTATTCTTAAGTAATAAAACACTCAAATCTGGATCTCATGTTAATTCTAATTTAATATTGGCACATAAAATATCTGACTATTTTCATAATACTTACATTTTAAGTACTAATTTAGCTGGACATTGGATTCTGATTATACAACTTATGAAAGATTCTAAAGGTATTTTTGAAAAAGATTGGGGAGAGGGATATATAACTGATCATATGTTTATTAATTTGAAAGTTTTCTTCAATGCTTATAAGACCTATCTCTTGTGTTTTCATAAAGGTTATGGCAAAGCAAAGCTGGAGTGTGATATGAACACTTCAGATCTTCTATGTGTATTGGAATTAATAGACAGTAGTTATTGGAAGTCTATGTCTAAGGTATTTTTAGAACAAAAAGTTATCAAATACATTCTTAGCCAAGATGCAAGTTTACATAGAGTAAAAGGATGTCATAGCTTCAAATTATGGTTTCTTAAACGTCTTAATGTAGCAGAATTCACAGTTTGCCCTTGGGTTGTTAACATAGATTATCATCCAACACATATGAAAGCAATATTAACTTATATAGATCTTGTTAGAATGGGATTGATAAATATAGATAGAATACACATTAAAAATAAACACAAATTCAATGATGAATTTTATACTTCTAATCTCTTCTACATTAATTATAACTTCTCAGATAATACTCATCTATTAACTAAACATATAAGGATTGCTAATTCTGAATTAGAAAATAATTACAACAAATTATATCATCCTACACCAGAAACCCTAGAGAATATACTAGCCAATCCGATTAAAAGTAATGACAAAAAGACACTGAATGACTATTGTATAGGTAAAAATGTTGACTCAATAATGTTACCATTGTTATCTAATAAGAAGCTTATTAAATCGTCTGCAATG---ATTAGAACCAATTACAGCAAACAAGATTTGTATAATTTATTCCCTATGGTTGTGATTGATAGAATTATAGATCATTCAGGCAATACAGCCAAATCCAACCAACTTTACACTACTACTTCCCACCAAATATCTTTAGTGCACAATAGCACATCACTTTACTGCATGCTTCCTTGGCATCATATTAATAGATTCAATTTTGTATTTAGTTCTACAGGTTGTAAAATTAGTATAGAGTATATTTTAAAAGATCTTAAAATTAAAGATCCCAATTGTATAGCATTCATAGGTGAAGGAGCAGGGAATTTATTATTGCGTACAGTAGTGGAACTTCATCCTGATATAAGATATATTTACAGAAGTCTGAAAGATTGCAATGATCATAGTTTACCTATTGAGTTTTTAAGGCTGTACAATGGACATATCAACATTGATTATGGTGAAAATTTGACCATTCCTGCTACAGATGCAACCAACAACATTCATTGGTCTTATTTGCATATAAAGTTTGCTGAACCTATCAGTCTTTTTGTCTGTGATGCTGAATTGCCTGTAACAGTCAACTGGAGTAAAATTATAATAGAGTGGAGCAAGCATGTAAGAAAATGCAAGTACTGTTCCTCAGTTAATAAATGTACGTTAATAGTAAAATATCATGCTCAAGATGATATCGATTTCAAATTAGACAACATAACTATATTAAAAACTTATGTATGCTTAGGCAGTAAGTTAAAGGGGTCTGAAGTTTACTTAGTCCTTACTATAGGTCCTGCAAATGTGTTCCCAGTATTTAATGTAGTACAAAATGCTAAATTGATACTATCAAGAACCAAAAATTTCATCATGCCTAAGAAGGCTGATAAAGAGTCTATTGATGCAAATATTAAAAGTTTGATACCCTTTCTTTGTTACCCTATAACAAAAAAAGGAATTAATACTGCATTATCAAAACTAAAGAGTGTTGTTAGCGGAGATATACTATCATATTCTATAGCTGGACGTAATGAAGTTTTCAGCAATAAACTTATAAATCATAAGCATATGAACATCTTAAAGTGGTTCAATCATGTTTTAAATTTCAGATCAACAGAACTTAACTATAATCATTTATATATGGTAGAATCCACATATCCTTATCTAAGTGAATTGTTAAACAGCTTGACAACTAATGAACTTAAAAAACTGATTAAAATCACAGGTAGTTTGTTATACAACTTTCATAATGAA---
>AFM55313
ATGGATCCCATTATTAATGGAAATTCTGCTAATGTTTATCTAACCGATAGTTATTTAAAAGGTGTTATTTCTTTCTCAGAATGTAATGCTTTAGGAAGTTACATATTCAATGGTCCTTATCTCAAAAATGATTACACCAACTTAATTAGTAGACAAAATCCATTAATAGAACACATAAATCTAAAGAAATTAAATATAACACAGTCTTTAATATCTAAGTATCATAAAGGTGAAATAAAAATAGAAGAACCTACTTATTTTCAGTCATTACTTATGACATACAAGAGTATGACCTCGTCAGAACAGATTGCTACCACTAATTTACTTAAAAAGATAATAAGAAGAGCTATAGAAATTAGTGATGTCAAAGTCTATGCTATATTGAATAAACTGGGGCTTAAAGAAAAAGACAAGATTAAATCCAACAATGAACAAGATGAAAACAACTCAGTTATTACAACCATAATCAAAGATGATATACTTTTAGCTGTTAAGGATAATCAATCTCATCTTAAAGCAGGCAAAAATCACTCTACAAAACAAAAAGATACTATCAAAACAACACTCTTGAAAAAATTAATGTGTTCGATGCAACATCCTCCATCATGGTTAATACATTGGTTTAATTTATACACAAAATTAAACAACATATTAACACAGTATCGATCAAATGAGGTAAAAAACCATGGTTTTATATTGATAGATAATCATACTCTCAATGGATTCCAATTTATTTTGAATCAATATGGTTGTATAGTTTATCATAAGGATCTCAAAAGAATTACTGTGACAACCTATAATCAATTCTTGACATGGAAAGATATTAGCCTTAGTAGATTAAATGTTTGTTTAATTACATGGATTAGTAACTGTTTGAACACATTAAACAAAAGCTTAGGCTTAAGATGTGGATTCAATAATGTTATCTTGACACAACTATTCCTTTATGGAGATTGTATATTAAAACTATTCCACAATGAAGGGTTCTACATAATAAAAGAGGTAGAGGGTTTTATTATGTCTCTAATTTTAAACATAACAGAAGAAGATCAATTCAGAAAACGGTTTTATAATAGTATGCTCAACAACATCACAGATGCTGCTAATAAAGCTCAGAAAAATCTGCTATCAAGAGTATGTCATACATTATTAGATAAGACAGTATCCGATAATATAATAAATGGCAGATGGATAATTCTATTAAGTAAGTTTCTTAAATTAATTAAGCTTGCAGGTGACAATAACCTTAACAATCTGAGTGAATTATATTTTTTATTCAGAATATTTGGACACCCAATGGTAGATGAAAGACAAGCCATGGATGCTGTTAAAGTTAATTGCAACGAGACCAAATTTTACTTGTTAAGCAGTTTGAGTATGTTAAGAGGTGCCTTTATATATAGAATTATAAAAGGGTTTGTAAATAATTACAACAGATGGCCTACTTTAAGGAATGCTATTGTTTTACCCTTAAGATGGTTAACTTACTATAAACTAAACACTTATCCTTCCTTATTGGAACTTACAGAAAGAGATTTGATTGTTTTATCAGGACTACGTTTCTATCGTGAGTTTCGGTTGCCTAAAAAAGTGGATCTTGAAATGATCATAAATGATAAGGCTATATCACCTCCTAAAAATTTGATATGGACTAGTTTCCCTAGAAATTATATGCCGTCACACATACAAAATTATATAGAACATGAAAAATTAAAATTTTCCGAGAGTGATAAATCAAGAAGAGTATTAGAGTACTATTTAAGAGATAACAAATTCAATGAATGTGATTTATATAACTGTGTAGTTAATCAAAGCTATCTTAACAACCCTAATCATGTGGTATCATTGACTGGCAAAGAAAGAGAACTCAGTGTAGGTAGAATGTTTGCAATGCAACCAGGAATGTTCAGACAAGTTCAAATATTAGCAGAGAAAATGATAGCTGAAAACATTTTACAATTCTTTCCTGAAAGTCTTACAAGATATGGTGATCTAGAATTACAGAAAATATTAGAATTGAAAGCGGGAATAAGTAACAAATCAAATCGTTACAATGACAATTACAACAATTACATCAGTAAGTGCTCTATCATCACAGATCTCAGCAAATTCAATCAAGCATTCCGGTATGAAACATCATGTATTTGTAGTGATGTACTGGATGAACTGCATGGTGTACAATCTCTATTTTCCTGGTTACATTTAACTATTCCTCATGTCACAATAATATGCACATATAGGCATGCACCCCCCTATATAAGAGATCACATTGTAGATCTTAACAATGTAGATGAACAAAGTGGATTATATAGATATCATATGGGTGGTATCGAAGGGTGGTGTCAAAAACTATGGACCATAGAAGCTATATCACTATTGGATCTAATATCTCTCAAAGGGAAATTCTCAATTACTGCCTTAATTAATGGTGACAATCAATCAATAGATATAAGCAAACCAGTCAGACTCATGGAAGGTCAAACTCATGCTCAAGCAGATTATTTGCTAGCATTAAATAGTCTTAAATTGCTGTATAAAGAGTATGCAGGCATAGGCCACAAATTAAAAGGAACTGAGACTTATATATCAAGAGATATGCAATTTATGAGTAAAACAATTCAACATAACGGTGTATATTACCCAGCTAGTATAAAGAAAGTCCTAAGAGTGGGACCATGGATAAACACTATACTTGATGATTTCAAAGTGAGTCTAGAATCTATAGGTAGTTTGACACAAGAATTAGAATATAGAGGTGAAAGTCTATTATGCAGTTTAATATTTAGAAATGTGTGGTTATATAATCAAATTGCTTTACAACTAAAAAATCATGCATTATGTAACAATAAATTATATTTGGACATATTAAAGGTTCTGAAACACTTAAAAACCTTTTTTAATCTTGATAATATTGATACAGCATTAACATTGTATATGAATTTGCCCATGTTATTTGGTGGTGGTGATCCCAACTTGTTATATCGAAGTTTCTATAGAAGAACTCCTGATTTCCTCACAGAGGCTATAGTTCACTCTGTGTTCATACTTAGTTATTATACAAACCATGATTTAAAGGATAAACTTCAAGATCTGTCAGACGATAGATTGAATAAGTTCTTAACATGCATAATCACGTTTGACAAAAACCCTAATGCTGAATTCGTAACATTGATGAGAGATCCTCAAGCTTTAGGGTCTGAGAGGCAAGCTAAAATTACTAGCGAAATCAATAGACTGGCAGTTACTGAGGTTTTGAGCACAGCTCCAAACAAAATATTCTCCAAAAGTGCACAACACTATACCACTACAGAGATAGATCTAAATGATATTATGCAAAATATAGAACCTACATATCCTCATGGGCTAAGAGTTGTTTATGAAAGTTTACCCTTTTATAAAGCAGAGAAAATAGTAAATCTTATATCCGGTACAAAATCTATAACTAACATACTGGAAAAGACTTCTGCCATAGACTTAACAGATATTGATAGAGCCACTGAGATGATGAGGAAAAACATAACTTTGCTTATAAGGATATTTCCATTAGATTGTAACAGAGATAAAAGAGAAATATTGAGTATGGAAAACCTAAGTATTACTGAATTAAGCAAATATGTTAGAGAAAGATCTTGGTCTTTATCCAATATAGTTGGTGTTACATCACCCAGTATCATGTATACAATGGACATCAAATATACAACAAGCACTATAGCTAGTGGCATAATCATAGAGAAATATAATGTCAACAGTTTAACACGTGGTGAGAGAGGACCCACTAAACCATGGGTTGGTTCATCTACACAAGAGAAAAAAACAATGCCAGTTTATAATAGACAAGTTTTAACCAAAAAACAGAGAGATCAAATTGATCTATTAGCAAAATTGGATTGGGTGTATGCATCTATAGATAACAAGGATGAATTCATGGAAGAACTCAGCATAGGAACTCTTGGGTTAACATATGAGAAAGCCAAAAAATTATTTCCACAATATTTAAGTGTTAACTATTTGCATCGCCTTACAGTCAGTAGTAGACCATGTGAATTCCCTGCATCAATACCAGCTTATAGAACTACAAATTATCACTTTGATACTAGCCCTATTAATCGCATATTAACAGAAAAGTATGGTGATGAAGATATTGATATAGTATTCCAAAACTGTATAAGTTTTGGCCTTAGCTTAATGTCAGTAGTAGAGCAATTTACCAATGTATGTCCTAACAGAATTATTCTCATACCCAAGCTTAATGAGATACATTTGATGAAACCTCCCATATTCACAGGTGATGTTGATATTCACAAGTTAAAACAAGTGATCCAAAAACAGCATATGTTTTTACCAGACAAAATAAGTTTGACTCAATATGTGGAATTATTCTTAAGTAATAAAACACTCAAATCTGGATCTCATGTTAATTCTAATTTAATATTGGCACATAAGATATCTGACTATTTTCATAATACTTACATTTTAAGTACTAATTTAGCTGGACATTGGATTCTGATTATACAACTTATGAAAGATTCTAAAGGTATTTTTGAAAAAGATTGGGGAGAGGGATATATAACTGATCATATGTTCATTAATTTGAAAGTTTTCTTCAATGCTTATAAGACCTATCTCTTGTGTTTTCATAAAGGTTACGGCAGAGCAAAGCTGGAGTGTGATATGAATACTTCAGATCTCCTATGTGTATTGGAATTAATAGACAGTAGTTATTGGAAGTCTATGTCTAAGGTATTTTTAGAACAAAAAGTTATCAAATACATTCTCAGCCAGGATGCAAGTTTACATAGAGTAAAAGGATGTCATAGCTTCAAACTATGGTTTCTTAAACGTCTTAATGTAGCAGAATTCACAGTTTGCCCTTGGGTTGTTAACATAGATTATCATCCAACACACATGAAAGCAATATTAACTTATATAGATCTTGTTAGAATGGGATTGATAAATATAGATAGAATATACATTAAAAATAAACACAAATTCAATGATGAATTTTATACTTCTAATCTCTTTTACATTAATTATAACTTCTCAGATAATACTCATCTATTAACTAAACATATAAGGATTGCTAATTCTGAATTAGAAAATAATTACAACAAATTATATCATCCTACACCTGAAACTCTAGAAAATATACTAACCAATCCGGTTAAATGTGATGACAAAAAGACACTGAATGACTATTGTATAGGTAAAAATGTTGACTCAATAATGTTACCATTGTTATCTAATAAGAAGCTTATTAAATCGTCTACAACG---ATTAGAACCAATTACAGCAAACAAGATTTGTATAATTTATTTCCTACGGTTGTGATTGATAAAATTATAGATCATTCAGGTAATACAGCCAAATCTAACCAACTTTACACTACTACTTCTCATCAAATATCTTTAGTACACAATAGCACATCACTTTATTGCATGCTTCCTTGGCATCATATTAATAGATTCAATTTTGTGTTTAGTTCTACAGGTTGTAAAATTAGTATAGAGTATATTTTAAAAGACCTTAAAATTAAAGATCCTAGTTGTATAGCATTCATAGGTGAAGGAGCAGGGAATTTATTGTTGCGTACAGTAGTGGAACTTCATCCTGATATAAGATATATTTACAGAAGTCTGAAAGATTGCAATGATCATAGTTTACCTATTGAGTTTTTAAGGCTATACAATGGACATATCAACATTGATTATGGTGAAAATTTGACCATTCCCGCTACAGATGCAACCAACAACATTCATTGGTCTTATTTGCATATAAAGTTTGCTGAACCTATCAGTCTTTTTGTTTGTGATGCTGAATTGCCTGTAACAGTCAACTGGAGTAAAATTATAATAGAGTGGAGCAAGCATGTAAGAAAATGTAAGTACTGTTCCTCAGTTAATAAATGTACGTTAATAGTAAAATACCATGCTCAAGATGATATCGATTTCAAATTAGACAACATAACTATATTAAAAACTTATGTATGCTTAGGCAGTAAGTTAAAGGGGTCTGAAGTTTACTTAGTCCTTACAATAGGTCCTGCAAATGTGTTCCCAGTATTTAATGTAGTACAAAATGCTAAATTGATACTATCAAGAACCAAAAATTTCATCATGCCTAAGAAGGCTGATAAAGAGTCTATTGATGCAAATATTAAAAGTTTGATACCCTTTCTTTGTTACCCTATAACAAAAAAAGGAATTAATACTGCATTATCAAAACTAAAGAGTGTTGTTAGTGGAGATATACTATCATATTCTATAGCTGGACGTAATGAAGTTTTCAGCAATAAACTTATAAATCATAAGCATATGAACATCTTAAAGTGGTTCAACCATGTTTTAAATTTCAGATCAACAGAACTTAACTATAATCATTTATATATGGTAGAATCCACATATCCTTATCTAAGTGAATTGTTAAACAGCTTGACAACTAATGAACTTAAAAAACTGATTAAAATCACAGGTAGTTTGTTATACAACTTTCATAATGAA---
>AGT75349
ATGGATCCCATTATTGGTGGAAATTCTGCTAATGTTTATCTAACTGATAGTTATTTAAAAGGTGTTATTTCTTTCTCAGAATGTAATGCCTTAGGAAGTTACATATTCAATGGTCCTTATCTCAAAAATGATTATACCAACTTAATTAGTAGACAAAATCCATTAATAGAACACATAAATCTAAAGAAACTAAATATAACACAGTTCTTAATATCTAAGTATCATAAAGGTGAAATAAAAATAGAAGAACCTACTTACTTTCAGTCATTACTTATGACATACAAGAGTATGACCTCGTCAGAACAGACTACTACTACTAATTTACTTAAAAAGATAATAAGGAGAGCTATAGAAATCAGTGATGTCAAAGTCTATGCTATATTGAATAAACTGGGGCTCAAAGAAAAAGACAAGATTAAATCCAATAATGGACAAGATGAAGACAACTCAGTTATTACTACCATAATCAAAGATGATATACTTTTAGCTGTCAAGGATAATCAATCTCATCTTAAAGCAGACAAAAATCAATCCACAAAACAAAAAGATACAATCAAAACAACACTTTTGAAGAAATTAATGTGTTCGATGCAACATCCTCCATCATGGTTAATACATTGGTTTAATTTATACACAAAATTAAACAGCATATTAACACAGTATCGATCTAGTGAGGTAAAAAACCATGGTTTTATATTGATAGATAATCATACTCTTAGTGGATTCCAATTTATTTTGAATCAATATGGTTGTATAGTTTATCATAAGGAACTCAAAAGAATTACTGTGACAACTTATAATCAATTCTTGACATGGAAAGATATTAGCCTTAGTAGATTAAATGTTTGTTTGATTACATGGATTAGTAACTGTTTGAACACATTAAACAAAAGCTTAGGCTTAAGATGTGGATTCAATAATGTTATCTTGACACAATTGTTCCTTTATGGAGATTGTATACTAAAACTATTCCACAATGAGGGGTTCTACATAATAAAAGAGGTAGAGGGATTTATTATGTCTCTAATTTTAAATATAACAGAAGAAGATCAATTCAGAAAACGGTTTTATAATAGTATGCTCAACAACATCACAGATGCCGCTAATAAAGCTCAGAAAAATCTGCTATCAAGAGTATGTCATACATTATTAGATAAGACAATATCAGATAATATAATAAATGGCAGATGGATAATTCTATTGAGTAAGTTCCTTAAATTAATTAAGCTTGCAGGTGACAATAACCTCAACAATCTGAGTGAATTATATTTTTTGTTCAGAATATTTGGACACCCAATGGTAGATGAAAGACAAGCCATGGATGCTGTTAAAGTTAATTGCAACGAGACCAAATTTTACTTGTTAAGTAGTTTGAGTATGTTAAGAGGAGCTTTTATATACAGAATTATAAAAGGGTTTGTAAATAATTACAACAGATGGCCTACTTTAAGAAATGCCATTGTTTTACCCTTAAGATGGTTAACTTACTATAAACTAAACACTTATCCTTCCTTGTTGGAACTTACAGAAAGAGATTTGATTGTTCTATCAGGACTACGTTTCTATCGAGAGTTTCGGTTGCCTAAAAAAGTGGATCTTGAAATGATCATAAATGATAAGGCTATATCACCTCCTAAAAATTTAATATGGACTAGTTTCCCTAGAAATTATATGCCGTCACACATACAAAATTATATAGAACATGAAAAATTAAAATTCTCTGATAGTGATAAATCAAGAAGAGTATTAGAGTATTATTTAAGGGATAACAAATTCAATGAATGTGATTTATACAACTGTGTAGTTAATCAAAGTTATCTTAACAACCCGAATCATGTGGTATCATTGACAGGCAAAGAAAGAGAACTCAGTGTAGGTAGAATGTTTGCAATGCAACCAGGAATGTTCAGACAAGTTCAAATATTAGCAGAGAAAATGATAGCTGAAAACATATTACAATTTTTCCCTGAAAGTCTTACAAGATATGGTGATCTAGAACTACAGAAAATATTAGAATTGAAAGCAGGAATAAGTAACAAATCAAATCGTTACAATGATAATTACAACAATTACATTAGTAAGTGCTCTATCATCACAGATCTCAGCAAATTCAATCAAGCATTTCGATATGAAACATCATGTATTTGTAGCGATGTACTAGATGAACTGCATGGTGTACAATCTCTATTTTCCTGGTTACATTTAACTATTCCTCATGTCACAATAATATGCACATATAGGCATGCACCCCCCTATATAAAGGATCATATTGTAGATCTTAACAATGTAGATGAGCAAAGTGGATTATATAGATATCATATGGGTGGTATCGAAGGGTGGTGTCAAAAACTATGGACCATAGAAGCTATATCACTATTAGATCTAATATCTCTCAAAGGGAAATTCTCAATAACTGCTTTAATTAATGGTGACAATCAATCAATAGATATAAGTAAACCAGTCAGACTCATGGAAGGTCAAACTCATGCTCAAGCAGATTATTTGCTAGCATTAAATAGTCTTAAATTACTGTATAAAGAGTATGCAGGAATAGGCCACAAATTAAAAGGAACTGAGACTTATATATCGAGAGATATGCAATTTATGAGTAAAACGATCCAACATAACGGTGTATATTACCCAGCTAGTATAAAGAAAGTCCTAAGAGTGGGACCGTGGATAAACACTATACTTGATGACTTCAAAGTGAGTCTAGAATCTATAGGTAGTTTGACACAAGAATTAGAATATAGAGGTGAAAGTCTATTATGCAGTTTAATATTTAGAAATGTATGGTTATATAATCAAATTGCATTACAACTTAAAAATCATGCATTATGTAACAACAAATTATATTTGGACATATTAAAAGTTCTAAAACACTTAAAAACCTTTTTTAATCTTGATAACATTGATACAGCATTAACATTGTATATGAATTTGCCCATGTTATTTGGTGGTGGTGATCCCAACTTGTTATATCGAAGTTTCTATAGAAGAACTCCTGATTTCCTCACAGAGGCTATAGTTCACTCTGTGTTCATACTTAGTTATTATACAAACCATGATTTAAAAGATAAACTTCAAGATCTGTCAGATGATAGATTGAATAAGTTCTTAACATGCATAATCACGTTTGACAAAAACCCCAATGCTGAATTCGTTACATTGATGAGAGATCCTCAAGCTTTAGGATCTGAGAGGCAAGCTAAAATTACTAGCGAAATCAATAGACTGGCAGTTACCGAGGTTTTGAGCACAGCTCCAAACAAAATATTCTCCAAAAGTGCACAACACTATACCACTACAGAGATAGATCTTAATGATATTATGCAAAATATAGAACCTACATATCCTCACGGGCTAAGAGTTGTTTATGAAAGTTTACCCTTTTATAAAGCAGAGAAAATAGTAAATCTTATATCCGGTACAAAATCTATAACTAACATACTGGAAAAGACTTCTGCCATAGACTTAACAGATATTGATAGAGCCACTGAGATGATGAGGAAAAACATAACTTTGCTTATAAGGATATTACCATTAGATTGTAACAGAGATAAAAGAGAAATATTGAGTATGGAAAACCTAAGTATTACTGAATTAAGCAAATACGTTAGAGAAAGATCTTGGTCTTTATCCAATATAGTTGGTGTTACATCACCCAGTATCATGTATACAATGGACATAAAATATACAACAAGCACTATAGCTAGTGGCATAATCATAGAGAAATATAATGTCAACAGTTTAACACGTGGTGAGAGAGGACCCACTAAACCATGGGTTGGTTCATCTACACAAGAGAAAAAGACAATGCCAGTTTATAATAGACAAGTTTTAACCAAAAAACAGAGAGATCAAATAGATCTATTAGCAAAATTGGATTGGGTGTATGCATCTATAGATAACAAGGATGAATTTATGGAGGAACTTAGCATAGGAACTCTTGGGTTAACATATGAGAAGGCCAAAAAATTATTTCCACAATATTTAAGTGTTAACTATTTGCATCGTCTTACAGTCAGTAGTAGACCATGTGAATTCCCTGCATCTATACCAGCTTATAGAACTACAAATTATCACTTTGATACTAGCCCTATTAATCGCATATTAACAGAAAAGTATGGTGATGAAGATATTGATATAGTATTCCAAAACTGTATAAGCTTTGGCCTTAGCTTAATGTCAGTAGTAGAACAATTTACTAATGTATGTCCTAACAGAATTATACTCATACCCAAGCTTAATGAGATACATTTGATGAAACCTCCCATATTCACAGGTGATGTTGATATTCACAAGTTAAAACAAGTGATACAAAAACAACATATGTTTTTACCAGACAAAATAAGTTTGACTCAATATGTGGAATTATTCTTAAGTAATAAAACACTCAAATCTGGATCTAATGTTAATTCTAATTTAATATTGGCGCATAAGATATCTGACTATTTTCATAATACTTACATTTTAAGTACTAATTTAGCAGGACATTGGATTCTTATTATACAACTTATGAAAGATTCTAAGGGTATTTTTGAAAAAGATTGGGGAGAGGGATATATAACTGATCATATGTTCATTAATTTGAAAGTTTTCTTCAATGCTTATAAGACATATCTCTTGTGTTTTCATAAAGGTTACGGCAGAGCAAAGCTGGAGTGTGATATGAATACTTCAGATCTCCTATGTGTATTGGAATTAATAGACAGTAGTTATTGGAAGTCTATGTCTAAGGTGTTTTTAGAACAAAAAGTTATCAAATACATTCTTAGCCAGGATGCAAGTTTACATAGAGTAAAAGGATGTCATAGCTTCAAACTATGGTTTCTTAAACGTCTTAATGTAGCAGAATTCACAGTTTGCCCTTGGGTTGTTAACATAGATTATCATCCAACACATATGAAAGCAATATTAACTTATATTGATCTTGTTAGAATGGGATTGATAAATATAGATAGAATATACATTAAAAATAAACACAAGTTCAATGATGAATTTTATACTTCTAATCTTTTTTACATTAATTATAACTTCTCAGATAATACTCATCTATTAACTAAACATATAAGGATTGCTAATTCTGAATTAGAAAGTAATTACAACAAATTATATCATCCTACACCAGAAACCCTAGAAAATATACTAACCAATCCGGTTAAAAGTAATGATAAAAAGACACTGAGTGACTATTGTATAGGTAAAAATGTTGACTCAATAATGTTACCATCGTTATCTAATAAGAAGCTTATTAAATCGTCTACAATG---ATTAGAACCAATTACAGCAGACAAGATTTGTATAATTTATTTCCTACGGTTGTGATTGATAAAATTATAGATCATTCAGGTAATACAGCCAAATCTAACCAACTTTACACTACTACTTCTCACCAAATATCCTTAGTGCACAATAGCACATCACTTTATTGCATGCTTCCTTGGCATCATATTAATAGATTCAATTTTGTATTTAGTTCTACAGGTTGTAAAATTAGTATAGAGTATATTTTAAAAGATCTTAAAATTAAGAATCCTAATTGTATAGCATTCATAGGTGAAGGAGCAGGGAATTTATTATTGCGTACAGTAGTGGAACTTCATCCTGATATAAGATATATTTACAGAAGTCTGAAAGATTGCAATGATCATAGTTTACCAATTGAGTTTTTAAGGCTGTACAATGGGCATATCAACATTGATTATGGTGAAAATTTGACCATTCCTGCTACAGATGCAACCAACAACATTCATTGGTCTTATTTACATATAAAGTTTGCTGAACCTATCAGTCTTTTTGTCTGTGATGCTGAATTGCCTGTAACAGTCAACTGGAGTAAGATTATAATAGAGTGGAGCAAGCATGTAAGAAAATGCAAGTACTGTTCTTCAGTTAATAAATGTACATTAATAGTAAAATATCATGCTCAAGATGATATCGATTTCAAATTAGACAACATAACTATATTAAAAACTTATGTATGCTTAGGCAGTAAGTTAAAGGGATCTGAAGTTTACTTAGTCCTTACAATAGGTCCTGCAAATGTGTTCCCAGTATTTAATGTAGTACAAAATGCTAAATTGATACTATCAAGAACCAAAAATTTCATCATGCCTAAAAAAGCTGATAAAGAGTCTATTGATGCAAATATTAAGAGTTTGATACCCTTTCTTTGTTACCCTATAACAAAAAAAGGAATTAATACTGCATTGTCTAAATTAAAGAGTGTTGTTAGTGGAGATATACTATCGTATTCTATAGCTGGACGTAATGAAGTTTTCAGCAATAAACTTATAAATCATAAGCATATGAACATCTTAAAGTGGTTCAATCATGTTTTAAATTTCAGATCAACAGAATTAAACTATAATCATTTATATATGGTAGAATCTACTTATCCTCATCTAAGTGAATTGTTAAACAGCTTGACAACCAATGAACTTAAAAAACTGATTAAAATCACAGGTAGTTTGTTATACAACTTTAATAATGAA---
>AFM55511
ATGGATCCCATTATTGGTGGAAATTCTGCTAATGTTTATCTAACTGATAGTTATTTAAAAGGTGTTATTTCTTTCTCAGAATGTAATGCCTTAGGAAGTTACATATTCAATGGTCCTTATCTCAAAAATGATTATACCAACTTAATTAGTAGACAAAATCCATTAATAGAACACATAAATCTAAAGAAACTAAATATAACACAGTTCTTAATATCTAAGTATCATAAAGGTGAAATAAAAATAGAAGAACCTACTTACTTTCAGTCATTACTTATGACATACAAGAGTATGACCTCGTCAGAACAGACTACTACTACTAATTTACTTAAAAAGATAATAAGGAGAGCTATAGAAATCAGTGATGTCAAAGTCTATGCTATATTGAATAAACTGGGGCTCAAAGAAAAAGACAAGATTAAATCCAATAATGGACAAGATGAAGACAACTCAGTTATTACTACCATAATCAAAGATGATATACTTTTAGCTGTCAAGGATAATCAATCTCATCTTAAAGCAGACAAAAATCAATCCACAAAACAAAAAGATACAATCAAAACAACACTTTTGAAGAAATTAATGTGTTCAATGCAACATCCTCCATCATGGTTAATACATTGGTTTAATTTATACACAAAATTAAACAGCATATTAACACAGTATCGATCTAGTGAGGTAAAAAACCATGGTTTTATATTGATAGATAATCATACTCTTAGTGGATTCCAATTTATTTTGAATCAATATGGTTGTATAGTTTATCATAAGGAACTCAAAAGAATTACTGTGACAACTTATAATCAATTCTTGACATGGAAAGATATTAGCCTTAGTAGATTAAATGTTTGTTTGATTACATGGATTAGTAACTGTTTGAACACATTAAACAAAAGCTTAGGCTTAAGATGTGGATTCAATAATGTTATCTTGACACAATTGTTCCTTTATGGAGATTGTATACTAAAACTATTCCACAATGAGGGGTTCTACATAATAAAAGAGGTAGAGGGATTTATTATGTCTCTAATTTTAAATATAACAGAAGAAGATCAATTCAGAAAACGGTTTTATAATAGTATGCTCAACAACATCACAGATGCCGCTAATAAAGCTCAGAAAAATCTGCTATCAAGAGTATGTCATACATTATTAGATAAGACAATATCAGATAATATAATAAATGGCAGATGGATAATTCTATTGAGTAAGTTCCTTAAATTAATTAAGCTTGCAGGTGACAATAACCTCAACAATCTGAGTGAATTATATTTTTTGTTCAGAATATTTGGACACCCAATGGTAGATGAAAGACAAGCCATGGATGCTGTTAAAGTTAATTGCAACGAGACCAAATTTTACTTGTTAAGTAGTTTGAGTATGTTAAGAGGAGCTTTTATATATAGAATTATAAAAGGGTTTGTAAATAATTACAACAGATGGCCTACTTTAAGAAATGCCATTGTTTTACCCTTAAGATGGTTAACTTACTATAAACTAAACACTTATCCTTCCTTGTTGGAACTTACAGAAAGAGATTTGATTGTTCTATCAGGACTACGTTTCTATCGAGAGTTTCGGTTGCCTAAAAAAGTGGATCTTGAAATGATCATAAATGATAAGGCTATATCACCTCCTAAAAATTTAATATGGACTAGTTTCCCTAGAAATTATATGCCGTCACACATACAAAATTATATAGAACATGAAAAATTAAAATTCTCTGATAGTGATAAATCAAGAAGAGTATTAGAGTATTATTTAAGGGATAACAAATTCAATGAATGTGATTTATACAACTGTGTAGTTAATCAAAGTTATCTTAACAACCCGAATCATGTGGTATCATTGACAGGCAAAGAAAGAGAACTCAGTGTAGGTAGAATGTTTGCAATGCAACCAGGAATGTTCAGACAAGTTCAAATATTAGCAGAGAAAATGATAGCTGAAAACATATTACAATTTTTCCCTGAAAGTCTTACAAGATATGGTGATCTAGAACTACAGAAAATATTAGAATTGAAAGCAGGAATAAGTAACAAATCAAATCGTTACAATGATAATTACAACAATTACATTAGTAAGTGCTCTATCATCACAGATCTCAGCAAATTCAATCAAGCATTTCGATATGAAACATCATGTATTTGTAGCGATGTACTGGATGAACTGCATGGTGTACAATCTCTATTTTCCTGGTTACATTTAACTATTCCTCATGTCACAATAATATGCACATATAGGCATGCACCCCCCTATATAAAGGATCATATTGTAGATCTTAACAATGTAGATGAGCAAAGTGGATTATATAGATATCATATGGGTGGTATCGAAGGGTGGTGTCAAAAACTATGGACCATAGAAGCTATATCACTATTAGATCTAATATCTCTCAAAGGGAAATTCTCAATTACTGCTTTAATTAATGGTGACAATCAATCAATAGATATAAGTAAACCAGTCAGACTCATGGAAGGTCAAACTCATGCTCAAGCAGATTATTTGCTAGCATTAAATAGTCTTAAATTACTGTATAAAGAGTATGCAGGAATAGGCCACAAATTAAAAGGAACTGAGACTTATATATCGAGAGATATGCAATTTATGAGTAAAACGATCCAACATAACGGTGTATATTACCCAGCTAGTATAAAGAAAGTCCTAAGAGTGGGACCGTGGATAAACACTATACTTGATGACTTCAAAGTGAGTCTAGAATCTATAGGTAGTTTGACACAAGAATTAGAATATAGAGGTGAAAGTCTATTATGCAGTTTAATATTTAGAAATGTATGGTTATATAATCAAATTGCATTACAACTTAAAAATCATGCATTATGTAACAACAAATTATATTTGGACATATTAAAAGTTCTAAAACACTTAAAAACCTTTTTTAATCTTGATAACATTGATACAGCATTAACATTGTATATGAATTTGCCCATGTTATTTGGTGGTGGTGATCCCAACTTGTTATATCGAAGTTTCTATAGAAGAACTCCTGATTTCCTCACAGAGGCTATAGTTCACTCTGTGTTCATACTTAGTTATTATACAAACCATGATTTAAAAGATAAACTTCAAGATCTGTCAGATGATAGATTGAATAAGTTCTTAACATGCATAATCACGTTTGACAAAAACCCCAATGCTGAATTCGTTACATTGATGAGAGATCCTCAAGCTTTAGGATCTGAGAGGCAAGCTAAAATTACTAGCGAAATCAATAGACTGGCAGTTACCGAGGTTTTGAGCACAGCTCCAAACAAAATATTCTCCAAAAGTGCACAACACTATACCACTACAGAGATAGATCTTAATGATATTATGCAAAATATAGAACCTACATATCCTCACGGGCTAAGAGTTGTTTATGAAAGTTTACCCTTTTATAAAGCAGAGAAAATAGTAAATCTTATATCCGGTACAAAATCTATAACTAACATACTGGAAAAGACTTCTGCCATAGACTTAACAGATATTGATAGAGCCACTGAGATGATGAGGAAAAACATAACTTTGCTTATAAGGATATTACCATTAGATTGTAACAGAGATAAAAGAGAAATATTGAGTATGGAAAACCTAAGTATTACTGAATTAAGCAAATACGTTAGAGAAAGATCTTGGTCTTTATCCAATATAGTTGGTGTTACATCACCCAGTATCATGTATACAATGGACATAAAATATACAACAAGCACTATAGCTAGTGGCATAATCATAGAGAAATATAATGTCAACAGTTTAACACGTGGTGAGAGAGGACCCACTAAACCATGGGTTGGTTCATCTACACAAGAGAAAAAGACAATGCCAGTTTATAATAGACAAGTTTTAACCAAAAAACAGAGAGATCAAATAGATCTATTAGCAAAATTGGATTGGGTGTATGCATCTATAGATAACAAGGATGAATTTATGGAGGAACTTAGCATAGGAACTCTTGGGTTAACATATGAGAAGGCCAAAAAATTATTTCCACAATATTTAAGTGTTAACTATTTGCATCGTCTTACAGTCAGTAGTAGACCATGTGAATTCCCTGCATCTATACCAGCTTATAGAACTACAAATTATCACTTTGATACTAGCCCTATTAATCGCATATTAACAGAAAAGTATGGTGATGAAGATATTGATATAGTATTCCAAAACTGTATAAGCTTTGGCCTTAGCTTAATGTCAGTAGTAGAACAATTTACTAATGTATGTCCTAACAGAATTATACTCATACCTAAGCTTAATGAGATACATTTGATGAAACCTCCCATATTCACAGGTGATGTTGATATTCACAAGTTAAAACAAGTGATACAAAAACAACATATGTTTTTACCAGACAAAATAAGTTTGACTCAATATGTGGAATTATTCTTAAGTAATAAAACACTCAAATCTGGATCTAATGTTAATTCTAATTTAATATTGGCGCATAAGATATCTGACTATTTTCATAATACTTACATTTTAAGTACTAATTTAGCAGGACATTGGATTCTTATTATACAACTTATGAAAGATTCTAAGGGTATTTTTGAAAAAGATTGGGGAGAGGGATATATAACTGATCATATGTTCATTAATTTGAAAGTTTTCTTCAATGCTTATAAGACATATCTCTTGTGTTTTCATAAAGGTTACGGCAGAGCAAAGCTGGAGTGTGATATGAATACTTCAGATCTCCTATGTGTATTGGAATTAATAGACAGTAGTTATTGGAAGTCTATGTCTAAGGTGTTTTTAGAACAAAAAGTTATCAAATACATTCTTAGCCAGGATGCAAGTTTACATAGAGTAAAAGGATGTCATAGCTTCAAACTATGGTTTCTTAAACGTCTTAATGTAGCAGAATTCACAGTTTGCCCTTGGGTTGTTAACATAGATTATCATCCAACACATATGAAAGCAATATTAACTTATATTGATCTTGTTAGAATGGGATTGATAAATATAGATAGAATATACATTAAAAATAAACACAAGTTCAATGATGAATTTTATACTTCTAATCTTTTTTACATTAATTATAACTTCTCAGATAATACTCATCTATTAACTAAACATATAAGGATTGCTAATTCTGAATTAGAAAGTAATTACAACAAATTATATCATCCTACACCAGAAACCCTAGAAAATATACTAACCAATCCGGTTAAAAGTAATGATAAAAAGACACTGAGTGACTATTGTATAGGTAAAAATGTTGACTCAATAATGTTACCATCGTTATCTAATAAGAAGCTTATTAAATCGTCTACAATG---ATTAGAACCAATTACAGCAGACAAGATTTGTATAATTTATTTCCTACGGTTGTGATTGATAAAATTATAGATCATTCAGGTAATACAGCCAAATCTAACCAACTTTACACTACTACTTCTCATCAAATATCCTTAGTGCACAATAGCACATCACTTTATTGCATGCTTCCTTGGCATCATATTAATAGATTCAATTTTGTATTTAGTTCTACAGGTTGTAAAATTAGTATAGAGTATATTTTAAAAGATCTTAAAATTAAGGATCCTAATTGTATAGCATTCATAGGTGAAGGAGCAGGGAATTTATTATTGCGTACAGTAGTGGAACTTCATCCTGATATAAGATATATTTACAGAAGTCTGAAAGATTGCAATGATCATAGTTTACCAATTGAGTTTTTAAGGCTGTACAATGGGCATATCAACATTGATTATGGTGAAAATTTGACCATTCCTGCTACAGATGCAACCAACAACATTCATTGGTCTTATTTACATATAAAGTTTGCTGAACCTATCAGTCTTTTTGTCTGTGATGCTGAATTGCCTGTAACAGTCAACTGGAGTAAGATTATAATAGAGTGGAGCAAGCATGTAAGAAAATGCAAGTACTGTTCTTCAGTTAATAAATGTACATTAATAGTAAAATATCATGCTCAAGATGATATCGATTTCAAATTAGACAACATAACTATATTAAAAACTTATGTATGCTTAGGCAGTAAGTTAAAGGGATCTGAAGTTTACTTAGTCCTTACAATAGGTCCTGCAAATGTGTTCCCAGTATTTAATGTAGTACAAAATGCTAAATTGATACTATCAAGAACCAAAAATTTCATCATGCCTAAAAAAGCTGATAAAGAGTCTATTGATGCAAATATTAAGAGTTTGATACCCTTTCTTTGTTACCCTATAACAAAAAAAGGAATTAATACTGCATTGTCTAAATTAAAGAGTGTTGTTAGTGGAGATATACTATCGTATTCTATAGCTGGACGTAATGAAGTTTTCAGCAATAAACTTATAAATCATAAGCATATGAACATCTTAAAGTGGTTCAATCATGTTTTAAATTTCAGATCAACAGAATTAAACTATAATCATTTATATATGGTAGAATCTACTTATCCTCATCTAAGTGAATTGTTAAACAGCTTGACAACCAATGAACTTAAAAAACTGATTAAAATCACAGGTAGTTTGTTATACAACTTTAATAATGAA---
>AFM55335
ATGGATCCCATTATTAGTGGAAATTCTGCTAATGTTTATCTAACTGATAGTTATTTAAAAGGTGTTATTTCTTTCTCAGAATGTAACGCCTTAGGAAGTTACATATTCAATGGTCCTTATCTCAAAAATGATTATACCAACTTAATTAGTAGACAAAATCCATTAATAGAACACATAAATCTAAAGAAACTAAATATAACACAGTCCTTAATATCTAAGTATTATAAAGGTGAAATAAAAATAGAAGAACCTACTTACTTTCAGTCATTACTTATGACATACAAGAGTATGACCTCGTCAGAACAGATTACTACTACTAATTTACTCAAAAAGATAATAAGAAGAGCTATAGAAATCAGTGATGTCAAAGTCTATGCTATATTGAATAAACTGGGGCTCAAAGAAAAAGACAAGATTAAATCCAACAATGGACAAGATGAAGACAACTCAGTTATTACTACCATAATCAAAGATGATATACTTTTAGCTGTCAAGGATAATCAATCTCATCTTAAAGCAGACAAAAATCACTCCACAAAACAAAAAGATACAATCAAAACAACACTCTTGAAGAAATTAATGTGTTCGATGCAACATCCTCCATCATGGTTAATACATTGGTTTAATTTATACACAAAATTAAACAGCATATTAACACAGTATCGATCTAGTGAGGTAAAAAACCATGGTTTTATATTGATAGATAATCATACTCTTAATGGATTCCAATTTATTTTGAATCAATATGGTTGTATAGTTTATCATAAGGAACTCAAAAGAATTACTGTGACAACCTATAATCAATTCTTGACATGGAAAGATATTAGCCTTAGTAGATTAAATGTTTGTTTGATTACATGGATTAGTAACTGTTTGAACACATTAAACAAAAGCTTAGGCTTAAGATGTGGATTCAATAATGTTATCTTGACACAATTATTCCTTTATGGAGATTGTATACTAAAACTATTCCACAATGAGGGGTTCTACATAATAAAAGAGGTAGAGGGATTTATTATGTCTCTAATTTTAAATATAACAGAAGAAGATCAATTCAGAAAACGGTTTTATAATAGTATGCTCAACAACATCACAGATGCTGCTAATAAAGCTCAGAAAAATCTGCTATCAAGAGTATGTCATACATTATTAGATAAGACAGTATCCGATAATATAATAAATGGCAGATGGATAATTCTATTGAGTAAGTTCCTTAAATTAATTAAGCTTGCAGGTGACAATAACCTTAACAATCTGAGTGAATTATATTTTTTGTTCAGAATATTTGGACACCCAATGGTAGATGAAAGACAAGCCATGGATGCTGTTAAAGTTAATTGCAACGAGACCAAATTTTACTTGTTAAGCAGTTTGAGTATGTTAAGAGGTGCCTTTATATATAGAATTATAAAAGGGTTTGTAAATAACTACAACAGATGGCCTACTTTAAGAAATGCCATTGTTTTACCCTTAAGATGGTTAACTTACTATAAACTAAACACTTATCCTTCCTTGTTGGAACTTACAGAAAGAGATTTGATTGTTCTATCAGGACTACGTTTCTATCGAGAGTTTCGGTTGCCTAAAAAAGTGGATCTTGAAATGATCATAAATGATAAGGCTATATCACCTCCTAAAAATTTAATATGGACTAGTTTCCCTAGAAATTATATGCCGTCACACATACAAAATTATATAGAACATGAAAAATTAAAATTCTCTGAGAGTGATAAATCAAGAAGAGTATTAGAGTACTATTTAAGAGATAACAAATTCAATGAATGTGATTTATACAACTGTGTAGTTAATCAAAGTTATCTTAACAACCCTAATCATGTGGTATCATTGACAGGCAAAGAAAGAGAACTCAGTGTAGGTAGAATGTTTGCAATGCAACCAGGAATGTTCAGACAAGTTCAAATATTAGCAGAGAAAATGATAGCTGAAAACATATTACAATTTTTCCCTGAAAGTCTTACAAGATATGGTGATCTAGAACTACAGAAAATATTAGAATTGAAAGCAGGAATAAGTAACAAATCAAATCGTTACAATGATAATTACAACAATTACATTAGTAAGTGCTCTATCATCACAGATCTCAGCAAATTCAATCAAGCATTTCGATATGAAACATCATGTATTTGTAGTGATGTACTGGATGAACTGCATGGTGTACAATCTCTATTTTCCTGGTTACATTTAACTATTCCTCATGTCACAATAATATGCACATATAGGCATGCACCCCCCTATATAAAGGATCATATTGTAGATCTTAACAATGTAGATGAGCAAAGTGGATTATATAGATATCATATGGGTGGTATCGAAGGGTGGTGTCAAAAACTATGGACCATAGAAGCTATATCACTATTAGATCTAATATCTCTCAAAGGGAAATTCTCAATTACTGCTTTAATTAATGGTGACAATCAATCAATAGATATAAGTAAACCAGTCAGACTCATGGAAGGTCAAACTCATGCTCAAGCAGATTATTTGCTAGCATTAAATAGTCTTAAATTACTGTATAAAGAGTATGCAGGAATAGGCCACAAATTAAAAGGAACTGAGACTTATATATCAAGAGATATGCAATTTATGAGTAAAACGATCCAACATAACGGTGTATATTACCCAGCTAGTATAAAGAAAGTCCTAAGAGTGGGACCGTGGATAAACACTATACTTGATGACTTCAAAGTGAGTCTAGAATCTATAGGTAGTTTGACACAAGAATTAGAATATAGAGGTGAAAGTCTATTATGCAGTTTAATATTTAGAAATGTATGGTTATATAATCAAATTGCATTACAACTAAAAAATCATGCATTATGTAACAACAAATTATATTTGGACATATTAAAGGTTCTAAAACACTTAAAAACCTTTTTTAATCTTGATAATATTGATACAGCATTAACATTGTATATGAATTTGCCCATGTTATTTGGTGGTGGTGATCCCAACTTGTTATATCGAAGTTTCTATAGAAGAACTCCTGATTTCCTCACAGAGGCTATAGTTCACTCTGTGTTCATACTTAGTTATTATACAAACCATGATTTAAAAGATAAACTCCAAGATCTGTCAGATGATAGATTGAATAAGTTCTTAACATGCATAATCACGTTTGACAAAAACCCTAATGCTGAATTCGTTACATTGATGAGAGATCCCCAAGCTTTAGGATCTGAGAGACAAGCTAAAATTACTAGCGAAATCAATAGACTGGCAGTTACTGAGGTTTTGAGCACAGCTCCAAACAAAATATTCTCCAAAAGTGCACAACACTATACCACTACAGAGATAGATCTTAATGATATTATGCAAAATATAGAACCTACATATCCTCACGGGCTAAGAGTTGTTTATGAAAGTTTACCCTTTTATAAAGCAGAGAAAATAGTAAATCTTATATCTGGTACAAAATCTATAACTAACATACTGGAAAAGACTTCTGCCATAGACTTAACAGATATTGATAGAGCCACTGAGATGATGAGGAAAAACATAACTTTGCTTATAAGGATATTACCATTAGATTGTAACAGAGATAAAAGAGAAATATTGAGTATGGAAAACCTAAGTATTACTGAATTAAGCAAATATGTTAGAGAAAGATCTTGGTCTTTATCCAATATAGTTGGTGTTACATCACCCAGTATCATGTATACAATGGACATCAAATATACAACAAGCACTATAGCTAGTGGCATAATCATAGAGAAATATAATGTCAACAGTTTAACACGTGGTGAGAGAGGACCCACTAAACCATGGGTTGGTTCATCTACACAAGAGAAAAAAACAATGCCAGTTTATAATAGACAAGTTTTAACCAAAAAACAGAGAGATCAAATAGATCTATTAGCAAAATTGGATTGGGTGTATGCATCTATAGATAACAAGGATGAATTTATGGAGGAACTTAGCATAGGAACTCTTGGGTTAACATATGAGAAGGCCAAAAAATTATTTCCACAATATTTAAGTGTTAACTATTTGCATCGTCTTACAGTCAGTAGTAGACCATGTGAATTCCCTGCATCTATACCAGCTTATAGAACTACAAATTATCACTTTGATACTAGCCCTATTAATCGCATATTAACAGAAAAGTATGGTGATGAAGATATTGATATAGTATTCCAAAACTGTATAAGCTTTGGCCTTAGCTTAATGTCAGTAGTAGAACAATTTACTAATGTATGTCCTAACAGAATTATTCTCATACCCAAGCTTAATGAGATACATTTGATGAAACCTCCCATATTCACAGGTGATGTTGATATTCACAAGTTAAAACAAGTGATACAAAAACAGCATATGTTTTTACCAGACAAAATAAGTTTGACTCAATATGTGGAATTATTCTTAAGTAATAAAGCACTCAAATCTGGATCTAATGTTAATTCTAATTTAATATTGGCGCATAAAATATCTGACTATTTTCATAATACTTACATTTTAAGTACTAATTTAGCTGGACATTGGATTCTTATTATACAACTTATGAAAGATTCTAAGGGTATTTTTGAAAAAGATTGGGGAGAGGGATATATAACTGATCATATGTTCATTAATTTGAAAGTTTTCTTCAATGCTTATAAGACATATCTCTTGTGTTTTCATAAAGGTTACGGCAGAGCAAAGCTAGAGTGTGATATGAATACTTCAGATCTCCTATGTGTATTGGAATTAATAGACAGTAGTTATTGGAAGTCCATGTCTAAGGTGTTTTTAGAACAAAAAGTTATCAAATACATTCTTAGCCAGGATGCAAGTTTACATAGAGTAAAAGGATGTCACAGCTTCAAACTATGGTTTCTTAAACGTCTTAATGTAGCAGAATTCACAGTTTGCCCTTGGGTTGTTAACATAGATTATCATCCAACACATATGAAAGCAATATTAACTTATATAGATCTTGTTAGAATGGGATTGATAAATATAGATAGAATATACATTAAAAATAAACACAAATTCAATGATGAATTTTATACTTCTAATCTTTTTTACATTAATTATAACTTCTCAGATAATACTCATCTATTAACTAAACATATAAGGATTGCTAATTCTGAATTAGAAAGTAATTACAACAAATTATATCATCCTACACCAGAAACCCTAGAGAATATACTAACCAATCCGGTTAAAAGTAATGATAAAAAGACACTGAGTGACTATTGTATAGGTAAAAATGTTGACTCAATAATGTTACCATCATTATCTAATAAGAAGCTTATTAAATCGTCTAAAATG---ATTAGAACCAATTACAGCAGACAAGATTTGTATAATTTATTTCCTACGGTTGTGATTGATAAAATTATAGATCATTCAGGTAATACAGCCAAATCTAACCAACTTTACACTACTACTTCTCATCAAATATCTTTAGTGCACAATAGCACATCACTTTATTGCATGCTTCCTTGGCATCATATTAATAGATTCAATTTTGTATTTAGTTCTACAGGTTGTAAAATTAGTATAGAGTATATTTTAAAAGACCTTAAAATTAAGGATCCTAATTGTATAGCATTCATAGGTGAAGGAGCAGGGAATTTATTATTGCGTACAGTAGTGGAACTTCATCCTGATATAAGATATATTTACAGAAGTCTGAAAGATTGCAATGATCATAGTTTACCAATTGAGTTTTTAAGGCTGTACAATGGACATATCAACATTGATTATGGTGAAAATTTGACCATTCCTGCTACAGATGCAACCAACAACATTCATTGGTCTTATTTACATATAAAGTTTGCTGAACCTATCAGTCTTTTTGTCTGTGATGCTGAATTGCCTGTAACAGTCAACTGGAGTAAGATTATAATAGAGTGGAGCAAGCATGTAAGAAAATGCAAGTACTGTTCTTCAGTTAATAAATGTACGTTAATAGTAAAATATCATGCTCAAGATGATATCGATTTCAAATTAGACAACATAACTATATTAAAAACTTATGTATGCTTAGGCAGTAAGTTAAAGGGATCTGAAGTTTACTTAGTCCTTACAATAGGTCCTGCAAATGTGTTCCCAGTATTTAATGTAGTACAAAATGCTAAATTGATACTATCAAGAACCAAAAATTTCATCATGCCTAAGAAGGCTGATAAAGAGTCTATTGATGCAAATATTAAGAGTTTGATACCCTTTCTTTGTTACCCTATAACAAAAAAAGGAATTAATACTGCATTGTCTAAATTAAAGAGTGTTGTTAGTGGAGATATACTATCATATTCTATAGCTGGACGTAATGAAGTTTTCAGCAATAAACTTATAAATCATAAGCATATAAACATCTTAAAGTGGTTCAATCATGTTTTAAATTTCAGATCAACAGAATTAAACTATAATCATTTATATATGGTAGAATCTACATATCCTCATCTAAGTGAATTGTTAAACAGCTTGACAACCAATGAACTTAAAAAACTGATTAAAATCACAGGTAGTTTGTTATACAACTTTAATAATGAA---
>AFM55214
ATGGATCCCATTATTAGTGGAAATTCTGCTAATGTTTATCTAACTGATAGTTATTTAAAAGGTGTTATTTCTTTCTCAGAATGTAACGCCTTAGGAAGTTACATATTCAATGGTCCTTATCTCAAAAATGATTATACCAACTTAATTAGTAGACAAAATCCATTAATAGAACACATAAATCTAAAGAAACTAAATATAACACAGTCCTTAATATCTAAGTATCATAAAGGTGAAATAAAAATAGAAGAACCTACTTACTTTCAGTCATTACTTATGACATACAAGAGTATGACCTCGTCAGAACAGATTACTACTACTAATTTACTTAAAAAGATAATAAGAAGAGCTATAGAAATCAGTGATGTCAAAGTCTATGCTATATTGAATAAACTGGGGCTCAAAGAAAAGGACAAGATTAAATCCAACAATGGACAAGATGAAGACAACTCAGTTATTACTACCATAATCAAAGATGATATACTTTTAGCTGTCAAGGATAATCAATCTCATCTTAAAGCAGACAAAAATCACTCCACAAAACAAAAAGATACAATCAAAACAACACTCTTGAAGAAATTAATGTGTTCGATGCAACATCCTCCATCATGGTTAATACATTGGTTTAATTTATACACAAAATTAAATAGCATATTAACACAGTATCGATCTAGTGAGGTAAAAAACCATGGTTTTATATTGATAGATAATCATACTCTTAATGGATTCCAATTTATTTTGAATCAATATGGTTGTATAGTTTATCATAAGGAACTCAAAAGAATTACTGTGACAACTTATAATCAATTCTTGACATGGAAAGATATTAGCCTTAGTAGATTAAATGTTTGTTTGATTACATGGATTAGTAACTGTTTGAACACATTAAACAAAAGCTTAGGCTTAAGATGTGGATTCAATAATGTTATCTTGACACAATTATTCCTTTATGGAGATTGTATACTAAAACTATTCCACAATGAGGGGTTCTACATAATAAAAGAGGTAGAGGGATTTATTATGTCTCTAATTTTAAATATAACAGAAGAAGATCAATTCAGAAAACGGTTTTATAATAGTATGCTCAACAACATCACAGATGCTGCTAATAAAGCTCAGAAAAATCTGCTTTCAAGAGTATGTCATACATTATTAGATAAGACAGTATCCGATAATATAATAAATGGCAGATGGATAATTCTATTGAGTAAGTTCCTTAAATTAATTAAGCTTGCAGGTGACAATAACCTTAACAATCTGAGTGAATTATATTTTTTGTTCAGAATATTTGGACACCCAATGGTAGATGAAAGACAAGCCATGGATGCTGTTAAAGTTAATTGCAACGAGACCAAATTTTACTTGTTAAGCAGTTTGAGTATGTTAAGAGGTGCCTTTATATATAGAATTATAAAAGGGTTTGTAAATAATTACAACAGATGGCCTACTTTAAGAAATGCCATTGTTTTACCCTTAAGATGGTTAACTTACTATAAACTAAACACTTATCCTTCCTTGTTGGAACTTACAGAAAGAGATTTGATTGTTCTATCAGGACTACGGTTCTATCGAGAGTTTCGGTTGCCTAAAAAAGTGGATCTTGAAATGATCATAAATGATAAGGCTATATCACCTCCTAAAAATTTAATATGGACTAGTTTCCCTAGAAATTATATGCCGTCACACATACAAAATTATATAGAACATGAAAAATTAAAATTCTCTGAGAGTGATAAATCTAGAAGAGTATTAGAGTACTATTTAAGAGATAACAAATTCAATGAATGTGATTTATACAACTGTGTAGTTGATCAAAGTTATCTTAACAACCCTAATCATGTGGTATCATTGACAGGCAAAGAAAGAGAACTCAGTGTAGGTAGAATGTTTGCAATGCAACCAGGAATGTTCAGACAAGTTCAAATATTAGCAGAGAAAATGATAGCTGAAAACATATTACAATTTTTCCCCGAAAGTCTTACAAGATATGGTGATCTAGAACTACAGAAAATATTAGAATTGAAAGCAGGAATAAGTAACAAATCAAATCGTTACAATGATAATTACAACAATTACATTAGTAAGTGCTCTATCATCACAGATCTCAGCAAATTCAATCAAGCATTTCGATATGAAACATCATGTATTTGTAGTGATGTACTGGATGAACTGCATGGTGTACAATCTCTATTTTCCTGGTTACATTTAACTATTCCTCATGTCACAATAATATGCACATATAGGCATGCACCCCCCTATATAAAGGATCCTATTGTAGATCTTAACAATGTAGATGAGCAAAGTGGATTATATAGATATCATATGGGTGGTATCGAAGGGTGGTGTCAAAAACTATGGACCATAGAAGCTATATCACTATTAGATCTAATATCTCTCAAAGGGAAATTCTCAATTACTGCTTTAATTAATGGTGACAATCAATCAATAGATATAAGTAAACCAGTCAGACTCATGGAAGGTCAAACTCATGCTCAAGCAGATTATTTGCTAGCATTAAATAGTCTTAAATTACTGTATAAAGAGTATGCAGGAATAGGCCACAAATTAAAAGGAACTGAGACTTATATATCAAGAGATATGCAATTTATGAGTAAAACGATTCAACATAACGGTGTATATTATCCAGCTAGTATAAAGAAAGTCCTAAGAGTGGGACCGTGGATAAACACTATACTTGATGACTTCAAAGTGAGTCTAGAATCTATAGGTAGTTTGACACAAGAATTAGAATATAGAGGTGAAAGTCTATTATGCAGTTTAATATTTAGAAATGTATGGTTATATAATCAAATTGCATTACAACTGAAAAATCATGCATTATGTAACAACAAATTATATTTGGACATATTAAAGGTTCTAAAACACTTAAAAACCTTTTTTAATCTTGATAATATTGATACAGCGTTAACATTATATATGAATTTGCCCATGTTATTTGGTGGTGGTGATCCCAACTTGTTATATCGAAGTTTCTATAGAAGAACTCCTGATTTCCTCACAGAGGCTATAGTTCACTCTATGTTCATACTTAGTTATTATACAAACCATGATTTAAAAGATAAACTTCAAGATCTGTCAGATGATAGATTGAATAAGTTCTTAACATGCATAATCACGTTTGACAAAAACCCTAATGCTGAATTCGTTACATTGATGAGAGATCCTCAAGCTTTAGGATCTGAGAGGCAAGCTAAAATTACTAGCGAAATCAATAGACTGGCAGTTACCGAGGTTTTGAGCACAGCTCCAAACAAAATATTCTCCAAGAGTGCACAACACTATACCACTACAGAGATAGATCTTAATGATATTATGCAAAATATAGAACCTACATATCCTCACGGGCTAAGAGTTGTTTATGAAAGTTTACCCTTTTATAAAGCAGAGAAAATAGTAAATCTTATATCCGGTACAAAATCTATAACCAACATACTGGAAAAGACTTCTGCCATAGACTTAACAGATATTGATAGAGCCACTGAGATGATGAGGAAAAACATAACTTTGCTTATAAGGTTATTACCATTAGATTGTAACAGAAATAAAAGAGAAATATTGAGTATGGAAAACCTAAGTATTACTGAATTAAGCAAATATGTTAGAGAAAGATCTTGGTCTTTATCCAATATAGTTGGTGTTACATCACCCAGTATCATGTATACAATGGACATTAAATATACAACAAGCACTATAGCTAGTGGCATAATCATAGAGAAATATAATGTCAACAGTTTAACACGTGGTGAGAGAGGACCCACTAAACCATGGGTTGGTTCATCTACACAAGAGAAAAAAACAATGCCAGTTTATAATAGACAAGTTTTAACCAAAAAACAGAGAGATCAAATAGATCTATTAGCAAAATTGGATTGGGTGTATGCATCTATAGATAACAAGGATGAATTTATGGAGGAACTTAGCATAGGAACTCTTGGGTTAACATATGAGAAGGCCAAAAAATTATTTCCACAATATTTAAGTGTTAACTATTTGCATCGTCTTACAGTCAGTAGTAGACCATGTGAATTCCCTGCATCTATACCAGCTTATAGAACTACAAATTATCACTTTGATACTAGCCCTATTAATCGCATATTAACAGAAAAGTATGGTGATGAAGATATTGATATAGTATTCCAAAACTGTATAAGCTTTGGTCTTAGCTTAATGTCAGTAGTAGAACAATTTACTAATGTATGTCCTAACAGAATTATTCTCATACCCAAGCTTAATGAGATACATTTGATGAAACCTCCCATATTCACAGGTGATGTTGATATTCACAAGTTAAAACAAGTGATACAAAAACAGCATATGTTTTTACCAGACAAAATAAGTTTGACTCAATATGTGGAATTATTCTTAAGTAATAAAACACTCAAATCTGGATCTAATGTTAATTCTAATTTAATATTGGCGCATAAGATATCTGACTATTTTCATAATACTTACATTTTAAGTACTAATTTAGCTGGACATTGGATTCTTATTATACAACTTATGAAAGATTCTAAGGGTATTTTTGAAAAAGATTGGGGAGAGGGATATATAACTGATCATATGTTCATTAATTTGAAAGTTTTCTTCAATGCTTATAAGACATATCTCTTGTGTTTTCATAAAGGTTACGGCAGAGCAAAGCTGGAGTGTGATATGAATACTTCAGATCTCCTATGTGTATTGGAATTAATAGACAGTAGTTATTGGAAGTCTATGTCTAAGGTGTTTTTAGAACAAAAAGTTATCAAATACATTCTTAGCCAGGATGCAAGTTTACATAGAGTAAAAGGATGTCATAGCTTCAAACTATGGTTTCTTAAACGTCTTAATGTAGCAGAATTCACAGTTTGCCCTTGGGTTGTTAACATAGATTATCATCCAACACATATGAAAGCAATATTAACTTATATAGATCTTGTTAGAATGGGATTGATAAATATAGATAGAATATACATTAAAAATAAACACAAATTCAATGATGAATTTTATACTTCTAATCTTTTCTACATTAATTATAACTTCTCAGATAATACTCATCTATTAACTAAACATATAAGGATTGCTAATTCTGAATTAGAAAGTAATTACAACAAATTATATCATCCTACACCAGAAACCCTAGAAAATATACTAACCAATCCAGTTAAAAGTAATGATAAAAAAACACTGAGTGACTATTGTATAGGTAAAAATGTTGACTCAATAATGTTACCATCGTTATCTAATAAGAAGCTTATTAAATCGTCTACAATG---ATTAGAACCAATTACAGCAGACAAGATTTGTATAATTTATTTCCTACGGTTGTGATTGATAAAATTATAGATCATTCAGGTAATACAGCCAAATCTAACCAACTTTACACTACTACTTCTCATCAAATTTCTTTAGTGCACAATAGCACATCACTTTATTGCATGCTTCCTTGGCATCATATTAATAGATTCAACTTTGTATTTAGTTCTACAGGTTGTAAAATTAGTATAGAGTATATTTTAAAAGACCTTAAAATTAAGGATCCTAATTGTATAGCATTTATAGGTGAAGGAGCAGGGAATTTATTATTGCGTACAGTAGTGGAACTTCATCCTGATATAAGATATATTTACAGAAGTCTGAAAGATTGCAATGATCATAGTTTACCAATTGAGTTTTTAAGGCTGTACAATGGACATATCAACATTGATTATGGTGAAAATTTGACCATTCCTGCTACAGATGCAACCAACAACATTCATTGGTCTTATTTACATATAAAGTTTGCTGAACCTATCAGTCTTTTTGTTTGTGATGCTGAATTGCCTGTAACAGTCAACTGGAGTAAGATTATAATAGAGTGGAGCAAGCATGTAAGAAAATGCAAGTACTGTTCTTCAGTTAATAAATGTACGTTAATAGTAAAGTATCATGCTCAAGATGATATCGATTTCAAATTAGACAACATAACTATATTAAAAACTTATGTATGCTTAGGCAGTAAGTTAAAGGGATCTGAGGTTTACTTAGTCCTTACAATAGGTCCTGCAAATGTGTTCCCAGTGTTTAATGTAGTACAAAATGCTAAATTGATACTATCAAGAACCAAAAATTTCATCATGCCTAAGAAGGCTGATAAAGAGTCTATTGATGCAAATATTAAGAGTTTGATACCCTTCCTTTGTTACCCTATAACAAAAAAAGGAATTAATACTGCATTGTCTAAATTAAAGAGTGTTGTTAGTGGAGATATACTATCATATTCTATAGCTGGACGTAATGAAGTTTTCAGCAATAAACTTATAAATCATAAGCATATGAACATCTTAAAGTGGTTCAATCATGTTTTAAATTTCAGATCAACAGAATTAAACTATAATCATTTATATATGGTAGAATCTACATATCCTCATCTAAGTGAATTGTTAAACAGCTTGACAACCAATGAACTTAAAAAACTGATTAAAATCACAGGTAGTTTGTTATACAACTTTAATAATGAA---
>AGN28454
ATGGATCCCATTATTAATGGAAGCTCTGCTAATGTATATCTAACTGATAGTTATCTAAAAGGTGTTATCTCTTTTTCAGAATGTAATGCTTTAGGGAGTTACCTTTTTAACGGCCCTTATCTTAAAAATGATTATACCAACTTAATTAGTAGACAAAGCCCACTACTAGAGCATATGAATCTAAAAAAACTAACTATAACACAGTCATTAATATCTAGATACCATAAAGGTGAACTGAAATTAGAAGAACCAACTTATTTCCAGTCATTACTTATGACATATAAAAGCATGTCCTCGTCTGAGCAAATTGCTACAACTAACTTACTTAAAAAAATAATACGAAGAGCTATAGAAATAAGTGATGTAAAGGTGTACGCCATCTTGAATAAACTAGGACTAAAGGAAAAGGACAGAGTTAAGCCCAACAACAATTCAGGTGATGAAAACTCAGTACTTACAACCATAATTAAAGATGATATACTCTCAGCTGTGGAAAACAATCAATCATATACAAATTCAGACAAAAATTACTCAGTAAATCAAAATATCAATATCAAAACAACACTCTTAAAAAAATTGATGTGTTCAATGCAACATCCTCCATCATGGTTAATACACTGGTTCAATTTATATACAAAATTAAATAACATATTAACACAATATCGATCAAATGAGGTAAAAAGTCATGGGTTTATATTAATAGATAATCAAACTTTGAGTGGTTTTCAGTTTATTTTAAATCAATATGGTTGCATTGTTTATCATAAAGGGCTCAAAAAAATCACAACTACTACATACAATCAATTTTTGACATGGAAAGACATCAGCCTTAGCAGATTAAATGTTTGCTTAATTACTTGGATAAGTAATTGTTTAAATACATTAAATAAAAGCTTAGGGTTGAGATGCGGATTCAATAATGTTGTGCTATCACAATTATTCCTTTACGGAGATTGTATACTGAAATTATTTCATAATGAAGGCTTTTACATAATAAAAGAAGTAGAAGGATTTATTATGTCTTTAATTCTAAACATAACAGAAGAAGATCAATTTAGGAAACGATTTTATAATAGCATGCTAAATAACATCACAGATGCAGCTATTAAGGCTCAAAAGGACCTACTATCAAGAGTATGTCACACTTTATTAGACAAGACAGTGTCTGATAATATCATAAATGGTAAATGGATAATTCTATTAAGTAAATTTCTTAAATTGATTAAGCTTGCAGGTGATAACAATCTCAATAACTTGAGTGAGCTATATTTTCTCTTCAGAATCTTTGGACATCCAATGGTTGATGAAAGACAAGCAATGGATGCTGTAAGAATTAACTGCAATGAAACTAAGTTCTATTTATTAAGTAGCCTAAGTACGTTGAGAGGTGCTTTCATTTATAGAATCATAAAAGGGTTTGTAAATACCTACAACAGATGGCCCACTTTAAGGAACGCTATTGTCCTACCTCTAAGATGGTTAAACTATTATAAACTTAATACTTATCCATCTCTACTTGAAATCACAGAAAATGATTTGATTATTTTATCAGGATTGCGGTTCTATCGTGAGTTTCATCTGCCTAAAAAAGTGGATCTTGAAATGATAATAAATGACAAAGCTATTTCTCCTCCAAAAGATCTAATATGGACTAGTTTTCCTAGAAATTACATGCCATCACATATACAAAATTATATAGAGCATGAAAAGTTGAAGTTCTCTGAAAGCGACAGATCAAGAAGAGTACTAGAGTATTACTTGAGAGATAATAAATTCAATGAATGTGATCTATACAATTGTGTAGTTAATCAAAGCTATCTCAACAACTCTAATCATGTAGTATCACTAACTGGTAAAGAAAGAGAGCTCAGTGTGGGTAGAATGTTTGCTATGCAACCAGGTATGTTTAGGCAAATCCAAATCTTAGCAGAGAAAATGATAGCCGAAAATATTTTACAATTCTTCCCTGAGAGTTTGACAAGATATGGTGATCTAGAGCTTCAAAAGATATTAGAATTAAAAGCAGGAATAAGCAACAAGTCAAATCGTTATAATGATAACTACAACAATTATATCAGTAAATGTTCTATAATAACAGATCTTAGCAAATTTAATCAAGCATTTAGATATGAGACATCATGTATCTGCAGTGATGTATTAGATGAACTGCATGGGGTACAATCTCTATTCTCTTGGTTGCATTTAACAATACCTCTTGTCACAATAATATGTACATATAGACATGCACCTCCTTTTATAAAGGATCATGTTGTCAATCTTAATGAAGTTGATGAACAAAGTGGGTTATACAGATATCATATGGGTGGTATTGAGGGCTGGTGTCAAAAACTGTGGACCATTGAAGCCATATCATTATTAGATCTAATATCTCTTAAAGGTAAATTCTCCATCACAGCTCTGATAAATGGTGATAATCAGTCAATTGATATAAGTAAACCAGTTAGACTTATAGAGGGTCAGACCCATGCTCAAGCAGATTATTTGTTAGCATTAAATAGCCTTAAATTGCTATATAAAGAGTATGCAGGCATAGGCCATAAGCTTAAGGGAACTGAGACCTATATATCCCGAGATATGCAGTTCATGAGCAAAACAATCCAGCACAATGGAGTGTACTATCCAGCCAGTATCAAAAAAGTCCTGAGAGTAGGTCCATGGATAAATACAATACTTGATGATTTTAAAGTTAGTTTAGAATCTATAGGTAGCTTAACACAGGAGTTAGAATACAGAGGAGAAAGCTTATTATGCAGTTTAATATTTAGGAACATTTGGTTATACAATCAAATTGCTCTGCAACTCCGAAATCATGCATTATGTAATAATAAGCTATATTTAGATATATTGAAAGTATTAAAACACTTAAAGACCTTTTTTAATCTTGATAGTATCGATACAGCGTTATCATTGTATATGAACTTGCCTATGCTGTTTGGTGGTGGTGATCCTAATTTGTTATATCGAAGCTTTTATAGGAGAACTCCAGACTTCCTTACAGAAGCTATAGTACATTCAGTGTTCGTGTTGAGTTATTATACTGGTCACGATCTACAAGATAAGCTCCAGGATCTTCCAGATGATAGACTGAACAAATTCTTGACTTGTGTCATCACATTTGATAAAAATCCAAATGCCGAGTTTGTAACATTGATGAGGGATCCACAGGCTTTAGGGTCTGAAAGGCAAGCTAAAATTACTAGTGAGATTAATAGATTAGCAGTAACAGAAGTCTTAAGTATAGCTCCAAACAAAATATTTTCTAAAAGTGCGCAACACTATACTACCACTGAGATTGATCTAAATGACATTATGCAAAATATAGAACCAACTTACCCTCATGGATTAAGAGTTGTTTATGAAAGTTTACCTTTTTATAAAGCAGAAAAAATAGTTAATCTTATATCAGGAACAAAATCCATAACTAATATACTTGAAAAAACATCAGCGATAGATACAACTGATATTAATAGGGCTACTGATATGATGAGGAAAAATATAACCTTACTTATAAGGATACTTCCACTAGATTGTAACAAGGACAAAAGAGAGTTATTAAGTTTAGAAAATCTTAGCATAACTGAATTAAGCAAGTATGTAAGAGAAAGATCTTGGTCATTATCCAATATAGTAGGAGTAACATCGCCAAGTATTATGTTCACAATGGACATTAAATATACAACTAGCACTATAGCCAGTGGTATAATTATAGAAAAATATAATGTTAATGGTTTAACTCGTGGTGAAAGAGGACCTACTAAGCCATGGGTAGGTTCATCTACGCAGGAGAAAAAAACAATGCCAGTGTACAATAGACAAGTTTTAACCAAAAAGCAAAGAGACCAAATAGATTTATTAGCAAAATTAGACTGGGTATATGCATCCATAGACAACAAAGATGAATTCATGGAAGAACTGAGTACTGGAACACTTGGACTGTCATATGAAAAAGCCAAAAAGTTGTTTCCACAATATCTAAGTGTCAATTATTTACACCGGTTAACAGTCAGTAGTAGACCATGCGAATTCCCTGCCTCAATACCAGCTTATAGAACAACAAATTATCATTTTGATACTAGTCCTATCAATCATGTATTAACAGAAAAGTATGGAGATGAAGATATCGACATTGTGTTTCAAAATTGCATAAGTTTTGGTCTAAGCTTGATGTCAGTTGTGGAACAATTCACAAACATATGTCCTAATAGAATTATTCTCATACCGAAGCTGAATGAGATACATTTGATGAAACCTCCTATATTTACAGGAGATGTTGATATCATCAAGTTGAAGCAAGTGATACAAAAACAGCATATGTTCCTACCAGATAAAATAAGTTTAACCCAATATGTAGAATTATTCTTAAGTAACAAAGCACTTAAATCTGGATCCCACATCAACTCTAATTTAATATTAGTACATAAAATGTCTGATTATTTTCATAATGCGTATATTTTAAGTACTAATTTAGCTGGACATTGGATTCTGATTATTCAACTTATGAAAGATTCAAAAGGTATTTTTGAAAAAGATTGGGGAGAGGGGTATATAACTGATCATATGTTCATTAATTTGAATGTTTTCTTTAATGCTTATAAGACTTATTTGCTATGTTTTCATAGAGGTTATGGTAAAGCAAAATTAGAATGTGATATGAACACTTCAGATCTTCTTTGTGTTTTGGAGTTAATAGACAGTAGCTACTGGAAATCTATGTCTAAAGTTTTCCTAGAACAAAAAGTCATAAAGTACATAGTCAATCAAGACACAAGTTTGCATAGAATAAAAGGCTGTCACAGTTTTAAGTTGTGGTTTTTAAAACGCCTTAATAATGCTAAATTTACCGTATGCCCTTGGGTTGTTAACATAGATTATCACCCAACACACATGAAAGCTATATTATCTTACATAGATTTAGTTAGAATGGGGTTAATAAATGTAGATAAATTAACCATTAAAAATAAAAACAAATTCAATGATGAATTTTACACATCAAACCTCTTTTACATTAGTTATAACTTTTCAGACAACACTCATCTGCTAACAAAACAAATAAGAATTGCTAATTCAGAATTAGAAGATAATTATAACAAACTATATCATCCAACCCCAGAAACTTTAGAAAATATATCATTAATCCCTGTTAAAAGTAATAATAGAAACAAA---CCTAAATTTTGTATAAGTGGAAATACTGAATCTATGATGACGTCAACATTCTCTAATAAAATGCATATTAAATCTTCCACTGTTACCACAAGATTCAATTATAGCAGACAAGACTTGTACAATTTATTTCCAATTGTTGTGATAGACAGGATTATAGATCATTCAGGTAATACAGAAAAATCTAACCAACTTTACACCACCACTTCACATCAGACATCTTTAGTAAGGAATAGTGCATCACTTTATTGCATGCTTCCTTGGCATCATGTCAATAGATTTAACTTTGTATTTAGTTCCACAGGATGCAAGATCAGTATAGAGTATATTTTAAAAGATCTTAAGATTAAAGATCCCAGTTGTATAGCATTCATAGGTGAAGGAGCTGGTAACTTATTATTACGTACGGGAGTAGAACTTCATCCTGACATAAGATATATTTACAGAAGTTTAAAAGATTGCAATGATCATAGTTTACCTATTGAATTTCTAAGGTTATACAACGGGCATATAAACATAGATTATGGTGAGAATTTAACCATTCCTGCTACAGATGCAACTAACAACATACATTGGTCTTATTTACATATAAAATTTGCAGAACCTATTAGTATCTTTGTCTGCGATGCTGAATTACCTGTCACAACCAATTGGAGTAAAATTATAATTGAATGGAGTAAGCATGTAAGAAAGTGCAAATACTGTTCTTCTGTAAATAGATGCATTTTAATTGCAAAATATCATGCTCAAGATGATATTGATTTCAAATTAGATAACATTACTATATTAAAAACTTATGTGTGCCTAGGTAGCAAGTTAAAAGGATCTGAAGTTTACTTAGTCCTTACAATAGGCCCTGCAAATATACTTCCTGTTTTTGATGTTGTGCAAAATGCTAAATTGATTCTTTCAAGAACTAAAAATTTCATTATGCCTAAAAAGATTGACAAGGAATCTATCGATGCAAATATTAAAAGCTTAATACCTTTCCTTTGTTACCCTATAACAAAAAATGGAATTAAGACTTCATTGTCAAAATTGAAGAGTGTAGTTAATGGAGATATATTATCATATTCTATAGCTGGACGTAATGAAGTATTCAGCAACAAGCTTATAAACCACAAGCATATGAATATCTTAAAATGGCTGGATCATGTTTTAAACTTTAGATCAGCTGAACTTAATTACAATCATTTATACATGATAGAGTCCACATATCCTTACTTGAGTGAATTGTTAAATAGTTTAACAACCAATGAGCTCAAGAAGCTGATTAAAATAACAGGTAGTGTGCTATACAACCTTCCTAATGAACAG
>AGN28619
ATGGATCCCATTATTAATGGAAGCTCTGCTAATGTATATCTAACTGATAGTTATCTAAAAGGTGTTATCTCTTTTTCAGAATGTAATGCTTTAGGGAGTTACCTTTTTAACGGCCCTTATCTTAAAAATGATTATACCAACTTAATTAGTAGACAAAGCCCACTACTAGAGCATATGAATCTAAAAAAACTAACTATAACACAGTCATTAATATCTAGATACCATAAAGGTGAACTGAAATTAGAAGAACCAACTTATTTCCAGTCATTACTTATGACATATAAAAGCATGTCCTCGTCTGAACAAATTGCTACAACTAACCTACTTAAAAAAATAATACGAAGAGCTATAGAAATAAGTGATGTAAAGGTGTACGCCATCTTGAATAAACTAGGACTAAAGGAAAAGGACAGAGTTAAGCCCAACAACAATTCAGGTGATGAAAACTCAGTACTTACAACCATAATTAAAGATGATATACTCTCAGCTGTGGAAAACAATCAATCATATACAAATTCAGACAAAAATTACTCAGTAAATCAAAATATCAATATCAAAACAACACTCTTAAAAAAATTGATGTGTTCAATGCAACATCCTCCATCATGGTTAATACACTGGTTCAATTTATATACAAAATTAAATAACATATTAACACAATATCGATCAAATGAGGTAAAAAGTCATGGGTTTATATTAATAGATAATCAAACTTTGAGTGGTTTTCAGTTTATTTTAAATCAATATGGTTGCATTGTTTATCATAAAGGGCTCAAAAAAATCACAACTACTACATACAATCAATTTTTGACATGGAAAGACATCAGCCTTAGCAGATTAAATGTTTGCTTAATTACTTGGATAAGTAATTGTTTAAATACATTAAATAAAAGCTTAGGGTTGAGATGCGGATTCAATAATGTTGTGCTATCACAATTATTCCTTTATGGAGATTGTATACTGAAATTATTTCATAATGAAGGCTTTTACATAATAAAAGAAGTAGAAGGATTTATTATGTCTTTAATTCTAAACATAACAGAAGAAGATCAATTTAGGAAACGATTTTATAATAGCATGCTAAATAACATCACAGATGCAGCTATTAAGGCTCAAAAGGACCTACTATCAAGAGTATGTCACACTTTATTAGACAAGACAGTGTCTGATAATATCATAAATGGTAAATGGATAATTCTATTAAGTAAATTTCTTAAATTGATTAAGCTTGCAGGTGATAATAATCTCAATAACTTGAGTGAGCTATATTTTCTCTTCAGAATCTTTGGACATCCAATGGTTGATGAAAGACAAGCAATGGATGCTGTAAGAATTAACTGCAATGAAACTAAGTTCTATTTATTAAGTAGCCTAAGTACGTTGAGAGGTGCTTTCATTTATAGAATCATAAAAGGGTTTGTAAATACCTACAACAGATGGCCCACTTTAAGGAATGCTATTGTCCTACCTCTAAGATGGTTAAACTATTATAAACTTAATACTTATCCATCTCTACTTGAAATCACAGAAAATGATTTGATTATTTTATCAGGATTGCGGTTCTATCGTGAGTTTCATCTGCCTAAAAAAGTGGATCTTGAAATGATAATAAATGACAAAGCTATTTCTCCTCCAAAAGATCTAATATGGACTAGTTTTCCTAGAAATTACATGCCATCACATATACAAAATTATATAGAACATGAAAAGTTGAAGTTCTCTGAAAGCGACAGATCAAGAAGAGTACTAGAGTATTACTTGAGAGATAATAAATTCAATGAATGTGATCTCTACAATTGTGTAGTTAATCAAAGCTATCTCAACAACTCTAATCATGTGGTATCACTAACTGGTAAAGAAAGAGAGCTCAGTGTGGGTAGAATGTTTGCTATGCAACCAGGTATGTTTAGGCAAATCCAAATCTTAGCAGAGAAAATGATAGCCGAAAATATTTTACAATTCTTCCCTGAGAGTTTGACAAGATATGGTGATCTAGAGCTTCAAAAGATATTAGAATTAAAAGCAGGAATAAGCAACAAGTCAAATCGTTATAATGATAACTACAACAATTATATCAGTAAATGTTCTATAATAACAGATCTTAGCAAATTTAATCAAGCATTTAGATATGAAACATCATGTATCTGCAGTGATGTATTAGATGAACTGCATGGGGTACAATCTCTATTCTCTTGGTTGCATTTAACAATACCTCTTGTCACAATAATATGTACATATAGACATGCACCTCCTTTTATAAAGGATCATGTTGTCAATCTTAATGAAGTTGATGAACAAAGTGGGTTATACAGATATCATATGGGTGGTATTGAGGGCTGGTGTCAAAAACTGTGGACCATTGAAGCCATATCATTATTAGATCTAATATCTCTTAAAGGTAAATTCTCCATCACAGCTCTGATAAATGGTGATAATCAGTCAATTGATATAAGTAAACCAGTTAGACTTATAGAGGGTCAGACCCATGCTCAAGCAGATTATTTGTTAGCATTAAATAGCCTTAAATTGCTATATAAAGAGTATGCAGGCATAGGCCATAAGCTTAAGGGAACTGAGACCTATATATCCCGAGATATGCAGTTCATGAGCAAAACAATCCAGCACAATGGAGTGTACTATCCAGCCAGTATCAAAAAAGTCCTGAGAGTAGGTCCATGGATAAATACAATACTTGATGATTTTAAAGTTAGTTTAGAATCTATAGGTAGCTTAACACAGGAGTTAGAATACAGAGGAGAAAGCTTATTATGCAGTTTAATATTTAGGAACATTTGGTTATATAATCAAATTGCTCTGCAACTCCGAAATCATGCATTATGTAATAATAAGCTATATTTAGATATCTTGAAAGTATTAAAACACTTAAAAACCTTTTTTAATCTTGATAGTATCGATACGGCGTTATCATTGTATATGAACTTGCCTATGCTATTTGGTGGTGGTGATCCTAATTTGTTATATCGAAGCTTTTATAGGAGAACTCCAGACTTCCTTACAGAAGCTATAGTACATTCAGTGTTCGTGTTGAGCTATTATACTGGTCACGATCTACAAGATAAGCTCCAGGATCTTCCAGATGATAGACTGAACAAATTCTTGACTTGTGTCATCACATTTGATAAAAATCCAAATGCCGAGTTTGTAACATTGATGAGGGATCCACAGGCTTTAGGGTCTGAAAGGCAAGCTAAAATTACTAGTGAGATTAATAGATTAGCAGTAACAGAAGTCTTAAGTATAGCTCCAAACAAAATATTTTCTAAAAGTGCGCAACACTATACTACCACTGAGATTGATCTAAATGACATTATGCAGAATATAGAACCAACTTACCCTCATGGATTAAGAGTTGTTTATGAAAGTTTACCTTTTTATAAAGCAGAAAAAATAGTTAATCTTATATCAGGAACAAAATCCATAACTAATATACTTGAAAAAACATCAGCGATAGATACAACTGATATTAATAGGGCTACTGATATGATGAGGAAAAATATAACCTTACTTATAAGGATACTTCCACTAGATTGTAACAAGGACAAAAGAGAGTTATTAAGTTTAGAAAATCTTAGCATAACTGAATTAAGCAAGTATGTAAGAGAAAGATCTTGGTCATTATCCAATATAGTAGGAGTAACATCGCCAAGTATTATGTTCACAATGGACATTAAATATACAACTAGCACTATAGCCAGTGGTATAATTATAGAAAAATATAATGTTAATGGTTTAACTCGTGGTGAAAGAGGACCTACTAAGCCATGGGTAGGTTCATCTACGCAGGAGAAAAAAACAATGCCAGTGTACAATAGACAAGTTTTAACCAAAAAGCAAAGAGACCAAATAGATTTATTAGCAAAATTAGACTGGGTATATGCATCCATAGACAACAAAGATGAATTCATGGAAGAACTGAGTACTGGAACACTTGGACTGTCATATGAAAAAGCCAAAAAGTTGTTTCCACAATATCTAAGTGTCAATTATTTACACCGGTTAACAGTCAGTAGTAGACCATGCGAATTCCCTGCCTCAATACCAGCTTATAGAACAACAAATTATCATTTTGATACTAGTCCTATCAATCATGTATTAACAGAAAAGTATGGAGATGAAGATATTGACATTGTGTTTCAAAATTGCATAAGTTTTGGTCTTAGCTTGATGTCAGTTGTGGAACAATTCACAAACATATGTCCTAATAGAATTATTCTCATACCGAAGCTGAATGAGATACATTTGATGAAACCTCCTATATTTACAGGAGATGTTGATATCATCAAGTTGAAGCAAGTGATACAAAAACAGCATATGTTCCTACCAGATAAAATAAGTTTAACCCAATATGTAGAATTATTCTTAAGTAACAAAGCACTTAAATCTGGATCCCACATCAACTCTAATTTAATATTAGTACATAAAATGTCTGATTATTTTCATAATGCGTATATTTTAAGTACTAATTTAGCTGGACATTGGATTCTGATTATTCAACTTATGAAAGATTCAAAAGGTATTTTTGAAAAAGATTGGGGAGAGGGGTATATAACTGATCATATGTTCATTAATTTGAATGTTTTCTTTAATGCTTATAAGACTTATTTGCTATGTTTTCATAGAGGTTATGGTAAAGCAAAATTAGAATGTGATATGAACACTTCAGATCTTCTTTGTGTTTTGGAGTTAATAGACAGTAGCTACTGGAAATCTATGTCTAAAGTTTTCCTAGAACAAAAAGTCATAAAATACATAGTCAATCAAGACACAAGTTTGCATAGAATAAAAGGCTGTCACAGTTTTAAGTTGTGGTTTTTAAAACGCCTTAATAATGCTAAATTTACCGTATGCCCCTGGGTTGTTAACATAGATTATCACCCAACACACATGAAAGCTATATTATCTTACATAGATTTAGTTAGAATGGGGTTAATAAATGTAGATAAATTAACCATTAAAAATAAAAACAAATTCAATGATGAATTTTACACATCAAATCTCTTTTACATTAGTTATAACTTTTCAGACAACACTCATCTGCTAACAAAACAAATAAGAATTGCTAATTCAGAATTAGAAGATAATTATAACAAACTATATCACCCAACCCCAGAAACTTTAGAAAATATATCATTAATCCCTGTTAAAAGTAATAATAGAAACAAA---CCTAAATTTTGTATAAGTGGAAATACTGAATCTATGATGACGTCTACATTCTCTAATAAAATGCATATTAAATCTTCCACTGTTACCACAAGATTCAATTATAGCAGACAAGACTTGTACAATTTATTTCCAATTGTTGTGATAGACAGGATTATAGATCATTCAGGTAATACAGAAAAATCTAACCAACTTTACACCACCACTTCACATCAGACATCTTTAGTAAGGAATAGTGCATCACTTTATTGCATGCTTCCTTGGCATCATGTCAATAGATTTAACTTTGTATTTAGTTCCACAGGATGCAAGATCAGTATAGAGTATATTTTAAAAGATCTTAAGATTAAAGATCCCAGTTGTATAGCATTCATAGGTGAAGGAGCTGGTAACTTATTATTACGTACGGTAGTAGAACTTCATCCTGACATAAGATATATTTACAGAAGTTTAAAAGATTGCAATGATCATAGTTTACCTATTGAATTTCTAAGGTTATACAACGGGCATATAAACATAGATTATGGTGAGAATTTAACCATTCCTGCTACGGATGCAACTAACAACATACATTGGTCTTATTTACATATAAAATTTGCAGAACCTATTAGTATCTTTGTCTGCGATGCTGAATTACCTGTCACAGTCAATTGGAGTAAAATTATAATTGAATGGAGTAAGCATGTAAGAAAGTGCAAATACTGTTCTTTTGTAAATAGATGCATTTTAATTGCAAAATATCATGCTCAAGATGATATTGATTTCAAATTAGATAACATTACTATATTAAAAACTTATGTGTGCCTAGGTAGCAAGTTAAAAGGATCTGAAGTTTACTTAGTCCTTACAATAGGCCCTGCAAATATACTTCCTGTTTTTGATGTTGTGCAAAATGCTAAATTGATTCTTTCAAGAACTAAAAATTTCATTATGCCTAAAAAGATTGACAAGGAATCTATCGATGCAAATATTAAAAGCTTAATACCTTTCCTTTGTTACCCTATAACAAAAAATGGAATTAAGACTTCATTGTCAAAATTGAAGAGTGTAGTTAATGGAGATATATTATCATATTCTATAGCTGGACGTAATGAAGTATTCAGCAACAAGCTTATAAACCACAAGCATATGAATATCTTAAAATGGCTGGATCATGTTTTAAACTTTAGATCAGCTGAACTTAATTACAATCATTTATACATGATAGAGTCCACATATCCTTACTTGAGTGAATTGTTAAATAGTTTAACAACCAATGAGCTCAAGAAGCTGATTAAAATAACAGGTAGTGTACTATACAACCTTCCTAATGAGCAG
>AFM55357
ATGGATCCCATTATTAGTGGAAATTCTGCTAATGTTTATCTAACTGATAGTTATTTAAAAGGTGTTATTTCTTTCTCAGAATGTAACGCTTTAGGAAGTTACATATTCAATGGTCCTTATCTCAAAAATGATTATACCAACTTAATTAGTAGACAAAATCCATTAATAGAACACATAAATCTAAAGAAACTAAATATAACACAGTCCTTAATATCTAAGTATCATAAAGGTGAAATAAAAATAGAAGAACCTACTTACTTTCAGTCATTACTTATGACATACAAGAGTATGACCTCGTCAGAACAGATTACTACTACTAATTTACTTAAAAAGATTATAAGAAGAGCTATAGAAATCAGTGATGTCAAAGTCTATGCTATATTGAATAAACTGGGGCTCAAAGAAAAAGACAAGATTAAATCCAACAATGGACAGGATGAAGACAACTCAGTTATTACTACCATAATTAAAGATGATATACTTTTAGCTGTCAAGGATAATCAATCTCATCTTAAAGCAGACAAAAATCACTCTACAAAACAAAAAGATACAATCAAAACAACACTCTTGAAGAAATTAATGTGTTCGATGCAACATCCTCCATCATGGTTAATACATTGGTTTAATTTATACACAAAATTAAACAGCATATTAACACAGTATCGATCTAGTGAGGTAAAAAACCATGGTTTTATATTGATAGATAATCATACTCTTAATGGATTCCAATTTATTTTGAATCAATATGGTTGTATAGTTTATCACAAGGAACTCAAAAGAATTACTGTGACAACCTATAACCAATTCTTGACATGGAAAGATATTAGCCTTAGTAGATTAAATGTTTGTTTGATTACATGGATTAGTAACTGTTTAAACACATTAAACAAAAGCTTAGGCTTAAGATGTGGATTCAATAATGTTATCTTGACACAATTATTCCTTTATGGAGATTGTATACTAAAACTATTCCACAATGAGGGGTTCTACATAATAAAAGAGGTAGAGGGATTTATTATGTCTCTAATTTTAAATATAACAGAAGAAGATCAATTCAGAAAACGGTTTTATAATAGTATGCTCAACAACATCACAGATGCTGCTAACAAAGCTCAGAAAAATCTGCTATCAAGAGTATGTCATACATTATTAGATAAGACAGTATCTGATAATATAATAAATGGCAGATGGATAATTCTATTGAGTAAGTTCCTTAAATTAATTAAGCTTGCAGGTGACAATAACCTTAACAATTTGAGTGAATTATATTTTTTGTTCAGAATATTTGGACACCCAATGGTAGATGAAAGACAAGCTATGGATGCTGTTAAAGTTAATTGCAACGAGACCAAATTTTACTTGTTAAGCAGTTTGAGTATGTTGAGAGGTGCCTTTATATATAGAATTATAAAAGGGTTTGTAAATAATTACAACAGATGGCCTACTTTAAGAAATGCCATTGTTTTACCCTTAAGATGGTTAACTTACTATAAACTAAACACTTATCCTTCCTTGTTGGAACTTACAGAAAGAGATTTGATTGTTCTATCAGGACTACGTTTCTATCGAGAGTTTCGGTTGCCTAAAAAAGTGGATCTTGAAATGATCATAAATGATAAGGCTATATCACCTCCTAAAAATTTAATATGGACTAGTTTCCCTAGAAATTATATGCCGTCACACATACAAAATTATATAGAACATGAAAAATTAAAATTCTCTGAGAGTGATAAATCAAGAAGAGTATTAGAGTACTATTTAAGAGACAACAAATTCAATGAATGTGATTTATACAACTGTGTAGTTAATCAAAGTTATCTTAACAACCCTAATCATGTGGTATCATTGACAGGCAAAGAAAGAGAACTCAGTGTAGGTAGAATGTTTGCAATGCAACCAGGAATGTTCAGACAAGTTCAAATATTAGCAGAGAAAATGATAGCTGAAAACATATTACAATTTTTCCCTGAAAGTCTTACAAGATATGGTGATCTAGAACTACAAAAAATATTAGAATTGAAAGCAGGAATAAGTAACAAATCAAATCGTTACAATGATAATTACAACAATTACATTAGTAAGTGCTCTATCATCACAGATCTCAGCAAATTCAATCAAGCATTTCGATATGAAACATCATGTATTTGTAGTGATGTACTGGATGAACTGCATGGTGTACAATCTCTATTTTCCTGGTTACATTTAACTATTCCTCATGTCACAATAATATGCACATATAGGCATGCACCCCCCTATATAAAGGATCATATTGTAGATCTTAACAATGTAGATGAGCAAAGTGGATTATATAGATATCATATGGGTGGTATCGAAGGGTGGTGTCAAAAACTATGGACCATAGAAGCTATATCACTATTAGATCTAATATCTCTCAAAGGGAAATTCTCAATTACTGCTTTAATTAATGGTGACAATCAATCTATAGATATAAGTAAACCAGTCAGACTCATGGAAGGTCAAACTCATGCTCAAGCAGATTATTTGCTAGCATTAAATAGTCTTAAATTACTGTATAAAGAGTATGCTGGAATAGGCCACAAATTAAAAGGAACTGAGACTTATATATCAAGAGATATGCAATTTATGAGTAAAACGATCCAACATAACGGTGTATATTACCCAGCTAGTATAAAGAAAGTCCTAAGAGTGGGACCGTGGATAAACACTATACTTGATGATTTCAAAGTGAGCCTAGAATCTATAGGTAGTTTGACACAAGAATTAGAATATAGAGGTGAAAGTCTATTATGCAGTTTAATATTTAGAAATGTATGGTTATATAATCAAATTGCTTTACAACTAAAAAATCATGCATTATGTAACAACAAATTATATTTGGACATATTAAAGGTTCTAAAACACTTAAAAACCTTTTTTAATCTTGATAATATAGATACAGCATTAACATTGTATATGAATTTGCCCATGTTATTTGGTGGTGGCGATCCCAACTTGTTATATCGAAGTTTCTATAGAAGAACTCCTGATTTCCTCACAGAGGCTATAGTTCACTCTGTGTTCATACTTAGTTATTATACAAACCATGATTTAAAAGATAAACTTCAAGATCTGTCAGATGATAGATTGAATAAGTTCTTAACATGCATAATCACGTTTGACAAAAACCCTAATGCTGAATTCGTTACATTGATGAGAGATCCTCAAGCTTTAGGATCTGAGAGGCAAGCTAAAATTACTAGCGAAATCAATAGACTGGCAGTTACTGAGGTTTTGAGCACAGCTCCAAACAAAATATTCTCCAAAAGTGCACAACACTATACCACTACAGAGATAGATCTTAATGATATTATGCAAAATATAGAACCTACATATCCTCACGGGCTAAGAGTTGTTTATGAAAGTTTACCCTTTTATAAAGCAGAGAAAATAGTAAATCTTATATCTGGTACAAAATCTATAACTAACATACTGGAAAAGACTTCTGCCATAGACCCAACAGATATTGATAGAGCCACTGAGATGATGAGGAAAAACATAACTTTGCTTATAAGGATATTACCATTAGATTGTAACAGAGATAAAAGAGAAATATTGAGTATGGAGAACCTAAGTATTACTGAATTAAGCAAATATGTTAGAGAAAGATCTTGGTCTTTATCCAATATAGTTGGTGTTACATCACCCAGTATCATGTATACAATGGACATCAAATATACAACAAGCACTATAGCTAGTGGCATAATCATAGAGAAATATAATGTCAACAGTTTAACACGTGGTGAGAGAGGACCCACTAAACCATGGGTTGGTTCATCTACACAAGAGAAAAAAACAATGCCAGTTTATAATAGACAAGTTTTAACCAAAAAACAGAGAGATCAAATAGATCTATTAGCAAAATTGGATTGGGTGTATGCATCTATAGATAACAAGGATGAATTTATGGAGGAACTTAGCATAGGAACTCTTGGGTTAACATATGAGAAGGCCAAAAAATTATTTCCACAATATTTAAGTGTTAACTATTTGCATCGTCTTACAGTCAGTAGTAGACCATGTGAATTCCCTGCATCTATACCAGCTTATAGAACTACAAATTATCACTTTGATACTAGCCCTATTAATCGTATATTAACAGAAAAGTATGGTGATGAAGATATAGATATAGTATTCCAAAACTGTATAAGCTTTGGCCTTAGCTTAATGTCAGTAGTAGAACAATTTACTAATGTATGTCCTAACAGAATTATTCTCATACCCAAGCTTAATGAGATACATTTGATGAAACCTCCCATATTCACAGGTGATGTTGATATTCACAAGTTAAAACAAGTGATACAAAAACAGCATATGTTTTTACCAGACAAAATAAGTTTGACTCAATATGTGGAATTATTCTTAAGTAATAAAACACTCAAATCTGGATCTAATGTTAATTCTAATTTAATATTGGCGCATAAGATATCTGACTATTTTCATAATACTTACATTTTAAGTACTAATTTAGCTGGACATTGGATTCTTATTATACAACTTATGAAAGATTCTAAGGGTATTTTTGAAAAAGATTGGGGAGAGGGATATATAACTGATCATATGTTCATTAATTTGAAAGTTTTCTTCAATGCTTATAAGACATATCTCTTGTGTTTTCATAAAGGTTACGGCAGAGCAAAATTGGAGTGTGATATGAATACTTCAGATCTCCTATGTGTATTGGAATTAATAGACAGTAGTTATTGGAAGTCTATGTCTAAGGTGTTTTTAGAACAAAAAGTTATCAAATACATTCTTAGCCAAGATGCAAGTTTACATAGAGTAAAAGGATGTCATAGCTTCAAACTATGGTTTCTTAAACGTCTTAATGTAGCAGAATTCACAGTTTGCCCTTGGGTTGTTAACATAGATTATCATCCAACACATATGAAAGCAATATTAACTTATATAGATCTTGTTAGAATGGGATTGATAAATATAGATAGAATATACATTAAAAATAAACACAAATTCAATGATGAATTTTATACATCTAATCTTTTTTACATTAATTATAACTTCTCAGATAATACTCATCTATTAACTAAACATATAAGGATTGCTAATTCTGAATTAGAAAGTAATTACAACAAATTATATCATCCTTCACCAGAAACTCTAGAAAATATACTAACCAATCCGGTTAAAAGTAATGATAAAAAGACACTGAGTGACTACTGTATAGGTAAAAATGTTGACTCAATAATGTTACCATCATTATCTAATAAGAAGCTTATTAAATCGTCTACAATG---ATTAGAACCAATTACAGCAGACAAGATTTGTATAATTTATTTCCTACGGTTGTGATTGATAAAATTATAGATCATTCAGGTAATACAGCCAAATCTAACCAACTTTACACTACTACTTCTCATCAAATATCTTTAGTGCACAATAGCACATCACTTTATTGCATGCTTCCTTGGCATCATATTAATAGATTCAATTTTGTATTTAGTTCTACAGGTTGTAAAATTAGTATAGAGTATATTTTAAAAGACCTTAAAATTAAGGATCCTAATTGTATAGCATTCATAGGTGAAGGAGCAGGGAATTTATTATTGCGTACAGTAGTGGAACTTCATCCTGATATAAGATATATTTACAGAAGTCTGAAAGATTGCAATGATCATAGTTTACCAATTGAGTTTTTAAGGTTGTACAATGGACATATCAACATAGATTATGGTGAAAATTTGACCATTCCTGCTACAGATGCAACCAACAACATTCATTGGTCTTATTTACATATAAAGTTTGCTGAACCTATCAGTCTTTTTGTCTGTGATGCTGAATTGCCTGTAACAGTCAACTGGAGTAAGATTATAATAGAGTGGAGCAAGCATGTAAGAAAATGCAAGTACTGTTCTTCAGTTAATAAATGTACATTAATAGTAAAATATCATGCTCAGGATGATATCGATTTCAAATTAGACAACATAACTATATTAAAAACTTATGTATGCTTAGGCAGTAAGTTAAAGGGATCTGAAGTTTACTTAGTCCTTACAATAGGTCCTGCAAATGTGTTCCCAGTATTTAATGTAGTACAAAATGCCAAATTGATACTATCAAGAACCAAAAATTTCATCATGCCTAAAAAGGCTGATAAAGAGTCTATTGATGCAAATATTAAGAGTTTGATACCCTTTCTTTGTTACCCTATAACAAAAAAAGGAATTAATACTGCATTGTCTAAATTAAAGAGTGTTGTTAGTGGAGATATACTATCATATTCTATAGCTGGACGTAATGAAGTTTTCAGCAATAAACTTATAAATCATAAGCATATGAACATCTTAAAGTGGTTCAATCATGTTTTAAATTTCAGATCAACAGAATTAAACTATAATCATTTATATATGGTAGAATCTACATATCCTCATCTAAGTGAATTGTTAAACAGCTTGACAACCAATGAACTTAAAAAACTGATTAAAATCACAGGTAGTTTGTTATACAACTTTAATAATGAA---
>AEQ63490
ATGGATCCCATTATTAATGGAAATTCTGCTAATGTTTATCTAACCGATAGTTATTTAAAAGGTGTTATTTCTTTCTCAGAATGTAATGCTTTAGGAAGTTACATATTCAATGGTCCTTATCTCAAAAATGATTATACCAGCTTAATTAGTAGACAAAATCCATTAATAGAACATATAAACTTAAAGAAACTAAATATAACACAGTCCTTAATATCTAAGTATCATAAAGGTGAAATAAAAATAGAAGAACCTACTTATTTTCAGTCATTACTTATGACATACAAGAGTATGACCTCATCAGAACAGATTACTACCACTAATTTACTTAAAAAGATAATAAGAAGAGCTATAGAAATTAGTGATGTCAAAGTCTATGCTATATTGAATAAACTGGGGCTTAAAGAAAAAGACAAGATTAAATCCAACAATGGACAAGATGAAGACAACTCAGTTATTACAACTATAATCAAAGATGATATACTTTTAGCTGTTAAGGATAATCAATCTCACCTTAAAGCAGACAAAAATCACTCTACAAAACAAAAAGATACAATCAAAACAACACTTTTGAAGAAATTAATGTGTTCAATGCAACATCCTCCATCATGGTTAATACATTGGTTTAATTTATACACAAAATTAAACAACATATTAACACAGTATCGATCTAGTGAGGTAAAAAACCATGGTTTTATATTGATAGATAATCATACTCTCAATGGATTCCAATTTATTTTGAGTCAATATGGTTGTATAGTTTATCATAAGGAACTCAAAAGAATTACTGTGACAACCTATAATCAATTCTTGACATGGAAAGATATTAGCCTTAGTAGATTAAATGTTTGTTTGATTACATGGATTAGTAACTGTTTGAACACATTAAATAAAAGCTTAGGCTTAAGATGTGGTTTCAATAATGTTATCTTGACACAACTATTCCTTTATGGAGATTGTATACTAAAACTATTTCACAATGAGGGGTTCTACATAATAAAAGAGGTAGAGGGATTTATTATGTCTCTAATTTTAAATATAACAGAAGAAGATCAATTCAGAAAACGGTTTTATAATAGTATGCTCAACAACATCACAGATGCTGCTAATAAAGCTCAGAAAAATCTGCTATCAAGAGTATGTCATACATTATTAGATAAGACAGTTTCTGATAATATAATAAATGGCAGATGGATAATTCTATTAAGTAAGTTCCTTAAATTAATTAAGCTTGCAGGTGACAATAACCTTAACAATTTGAGTGAATTATATTTTTTGTTCAGAATATTTGGACACCCAATGGTAGATGAAAGACAAGCCATGGATGCTGTTAAAGTTAATTGCAACGAGACCAAATTTTACTTGTTAAGCAGTTTGAGTATGTTAAGAGGTGCCTTTATATATAGAATTATAAAAGGGTTTGTAAACAATTACAACAGATGGCCTACTTTAAGGAATGCTATTGTTTTACCCTTAAGATGGTTAACTTACTATAAACTAAACACTTATCCTTCCTTGTTGGAACTTACAGAAAGAGATTTGATTGTTTTATCAGGACTACGTTTCTATCGGGAATTTCGGTTGCCTAAAAAAGTGGATCTTGAAATGATTATAAATGATAAGGCTATATCACCTCCTAAAAATTTAATATGGACTAGCTTCCCTAGAAATTATATGCCGTCACACATACAAAATTACATAGAACATGAAAAATTAAAATTTTCCGAGAGCGACAAATCAAGAAGGGTATTAGAATACTATTTAAGAGATAACAAATTCAATGAATGTGATTTATACAACTGTGTAGTTAATCAAAGTTATCTTAACAACCCTAATCATGTGGTATCATTGACAGGCAAAGAAAGAGAACTCAGTGTAGGTAGAATGTTTGCAATGCAACCAGGAATGTTCAGACAAGTTCAAATATTAGCAGAGAAGATGATAGCTGAAAACATTTTACAATTCTTTCCTGAAAGTCTTACAAGATATGGTGATCTAGAACTACAGAAAATATTAGAATTGAAAGCAGGAATAAGTAACAAATCAAATCGTTACAATGATAATTACAACAATTACATTAGTAAGTGCTCTATCATCACAGATCTCAGCAAATTCAATCAAGCATTTCGATATGAAACATCATGTATTTGTAGTGATGTACTGGATGAATTGCATGGTGTACAATCTCTATTTTCCTGGTTACATTTAACTATTCCTCATGTCACAATAATATGCACATATAGGCATGCACCCCCCTATATAAGGGATCATATTGTAGATCTTAACAATGTAGATGAACAGAGTGGATTATATAGATATCATATGGGTGGTATCGAAGGGTGGTGTCAAAAACTATGGACCATAGAAGCTATATCACTATTGGATCTAATATCTCTCAAAGGGAAATTCTCAATTACTGCTTTAATTAATGGTGACAATCAATCAATAGATATAAGTAAACCAGTCAGGCTCATGGAAGGTCAATCTCATGCTCAAGCAGATTATTTGCTAGCATTAAATAGTCTTAAATTATTGTATAAAGAGTATGCAGGCATAGGTCACAAATTAAAAGGAACTGAGACTTATATATCAAGAGATATGCAATTTATGAGTAAAACAATCCAACATAATGGTGTATATTACCCAGCTAGTATAAAGAAAGTCCTAAGAGTGGGACCGTGGATAAACACTATACTTGATGATTTTAAAGTGAGTCTAGAATCTATAGGTAGTTTGACACAAGAATTAGAATATAGAGGTGAAAGTCTATTATGCAGTTTAATATTTAGAAATGTATGGTTATATAACCAAATTGCTTTACACCTAAAAAATCATGCATTATGTAACAATAAATTATATTTGGACATATTAAAGGTTCTAAAACACTTAAAATCCTTTTTTAATCTTGATAATATTGATACAGCATTAACATTGTATATGAATTTGCCCATGTTATTTGGTGGTGGTGATCCCAACTTGTTATATCGAAGTTTCTATAGAAGAACTCCTGATTTCCTCACAGAGGCTATAGTTCACTCTGTGTTTGTACTTAGTTATTATACAAACCATGATTTAAAAGATAAACTTCAAGATCTGTCAGATGATAGATTGAATAAGTTCTTAACATGCATAATCACGTTTGACAAAAACCCTAATGCTGAATTCGTAACATTGATGAGAGATCCTCAAGCTTTAGGATCTGAGAGGCAAGCTAAAATTACTAGCGAAATCAATAGACTGGCAGTTACTGAGATTTTGAGCACAGCTCCAAACAAAATATTCTCCAAAAGTGCACAACACTATACCACTACAGAGATAGATCTAAATGATATTATGCAAAATATAGAACCTACATATCCTCACGGGCTAAGAGTTGTTTATGAAAGTTTACCCTTTTATAAAGCAGAGAAAATAGTAAATCTTATATCCGGTACAAAATCTATAACTAACATACTGGAAAAGACTTCTGCCATAGACTTAACAGATATTGATAGAGCCGTTGAGATGATGAGGAAAAACATAACTTTGCTTATAAGGATATTTCCATTAGATTGTAACAGGGATAAAAGAGAAATATTGAGTATGGAAAACCTAAGTATTACTGAATTAAGCAAATATGTTAGAGAAAGATCTTGGTCTTTATCCAATATAGTTGGTGTTACGTCACCCAGTATCATGTATACAATGGACATCAAATATACAACAAGCACTATAGCTAGTGGCATAATCATAGAAAAATATAATGTTAACAGTTTAACACGTGGTGAGAGAGGACCCACTAAACCATGGGTTGGTTCATCTACACAAGAGAAAAAAACAATGCCAGTTTATAATAGACAAGTATTAACCAAAAAACAGAGAGATCAAATAGATCTATTAGCAAAATTGGATTGGGTGTATGCATCTATAGATAACAAGGACGAATTCATGGAGGAACTTAGCATAGGAACTCTTGGGTTAACATATGAGAAGGCCAAAAAATTATTTCCACAATATTTAAGTGTTAACTATTTGCATCGTCTTACAGTCAGTAGTAGACCATGTGAATTCCCTGCATCAATACCAGCTTATAGAACTACAAATTATCACTTTGATACTAGNNNNNNNNNNNNNNNNNNNNNNNAAAAGTATGGTGATGAAGATATTGATATAGTATTCCAAAACTGTATAAGCTTTGGCCTTAGCTTAATGTCAGTAGTAGAACAATTTACTAATGTATGTCCTAACAGAATTATTCTCATACCCAAGCTTAATGAGATACATTTGATGAAGCCTCCCATATTCACAGGTGATGTTGATATTCACAAGTTAAAACAAGTAATACAAAAACAACATATGTTTTTACCAGACAAAATAAGTTTGACTCAATATGTGGAATTATTCTTAAGTAATAAAACACTCAAATCTGGATCTCATGTTAATTCTAATTTAATATTGGCCCATAAGATATCTGACTATTTTCATAATACTTACATTTTAAGTACTAATTTGGCTGGACATTGGATTCTGATTATACAACTTATGAAAGATTCTAAGGGTATCTTTGAAAAAGATTGGGGAGAGGGATATATAACTGATCATATGTTCATTAATTTGAAAGTTTTCTTCAATGCTTATAAGACCTATCTCTTGTGTTTTCATAAAGGTTACGGCAGAGCAAAGCTGGAGTGTGATATGAATACTTCAGATCTCCTATGTGTATTGGAATTAATAGACAGCAGTTATTGGAAATCTATGTCTAAGGTATTTTTAGAACAAAAAGTTATCAAATACATTCTTAGCCAGGATGCAAGTTTACATAGAGTAAAAGGATGTCATAGCTTCAAACTATGGTTTCTTAAACGTCTTAATGTAGCAGAATTCACAGTTTGCCCTTGGGTTGTCAACATAGATTATCATCCAACACATATGAAAGCAATATTAACTTATATAGATCTTGTTAGAATGGGATTGATAAATATAGATAGAATATATATTAAAAATAAACACAAATTCAATGATGAATTTTATACTTCTAATCTCTTTTACATTAATTATAACTTCTCAGATAATACTCATCTATTAACTAAACATATAAGGATTGCTAATTCTGAATTAGAAAATAATTATAACAAATTATATCATCCTACACCAGAAACCCTAGAAAATATACTAACCAATCCAGTTAAAAGTAATGACAAAAAGACACTTAATGACTATTGTATAGGTAAAAATGTTGACTCAATAATGTTACCATTGTTATCTAATAAGAAGCTTATTAAATCGTCTACAATG---ATTAGAACCAATTACAGCAGACAAGATTTGTATAATTTATTTCCTACGGTTGTGATTGATAAAATCATAGATCATTCAGGTAATACAGCCAAATCTAACCAACTTTACACTACTACTTCTCATCAAATATCTTTAGTGCACAATAGCACATCACTCTATTGCATGCTTCCTTGGCATCATATTAATAGATTCAATTTTGTATTTAGTTCTACAGGTTGTAAAATTAGTATAGAGTATATTTTAAAAGACCTTAAAATTAAAGATCCTAATTGTATAGCATTCATAGGTGAAGGAGCAGGGAATTTATTATTGCGTACAGTAGTGGAACTTCATCCTGATATAAGATATATTTACAGAAGTCTGAAAGATTGCAATGATCACAGTTTACCTATTGAATTTTTAAGGTTGTACAATGGACATATCAACATTGATTATGGTGAAAATTTGACCATTCCTGCTACAGATGCAACCAACAACATTCATTGGTCTTATTTACATATAAAGTTTGCTGAACCTATTAGTCTTTTTGTCTGTGATGCCGAATTGCCAGCAATAGTCAACTGGAGCAAAATTATAATAGAGTGGAGCAAGCATGTAAGAAAATGCAAGTACTGTTCCTCAGTTAATAAATGTACGTTAATAGTAAAATATCATGCTCAAGATGATATTGATTTCAAATTAGACAACATAACTATATTAAAAACTTATGTATGCTTAGGCAGTAAGTTAAAGGGATCTGAAGTTTACTTAGTCCTTACAATAGGTCCTGCAAATGTATTTCCAGTATTTAATGTAGTACAAAATGCTAAATTGATACTATCAAGAACTAAAAATTTCATCATGCCTAAGAAAGCTGATAAAGAGTCTATTGATGCAAATATTAAGAGTTTGATACCCTTCCTTTGTTACCCTATAACAAAAAAGGGAATTAATACTGCATTGTCTAAACTTAAGAGTGTTGTTAGTGGAGATATACTATCATATTCTATAGCTGGACGTAATGAAGTTTTCAGCAATAAACTTATAAATCATAAGCATATGAACATCTTAAAGTGGTTCAACCATGTTTTAAATTTCAGATCAACAGAACTAAACTATAATCATTTATATATGGTAGAATCTACATATCCTTATCTAAGTGAATTGTTAAACAGCTTGACAACTAATGAACTTAAAAAACTGATTAAAATCACAGGTAGTTTATTATACAACTTTCATAATGAA---
>AEQ63326
ATGGATCCCATTATTAGTGGAAATTCTGCTAATGTTTATCTAACTGATAGTTATTTAAAAGGTGTTATTTCTTTCTCAGAATGTAACGCCTTAGGAAGTTACATATTCAATGGTCCTTATCTCAAAAATGATTATACCAACTTAATTAGTAGACAAAATCCATTAATAGAACACATAAATCTAAAGAAACTAAATATAACACAGTCCTTAATATCTAAGTATCATAAAGGTGAAATAAAAATAGAAGAACCTACTTACTTTCAGTCATTACTTATGACATACAAGAGTATGACCTCGTCAGAACAGATTACTACTACTAATTTACTTAAAAAGATAATAAGAAGAGCTATAGAAATCAGTGATGTCAAAGTCTATGCTATATTGAATAAACTGGGGCTCAAAGAAAAAGACAAGATTAAATCCAATAATGGACAAGATGAAGATAACTCAGTTATTACTACCATAATCAAAGATGATATACTTTTAGCTGTCAAGGATAATCAATCTCATCTTAAAGCAGACAAAAATCAATCCACAAAACAAAAAGATACAATCAAAACAACACTCTTGAAGAAATTAATGTGTTCGATGCAACATCCTCCATCATGGTTAATACATTGGTTTAATTTATACACAAAATTAAACAGCATATTAACACAGTATCGATCTAGTGAGGTAAAAAACCATGGTTTTATATTGATAGATAATCATACTCTTAATGGATTCCAATTTATTTTGAATCAATATGGTTGTATAGTTTATCATAAGGAACTCAAAAGAATTACTGTGACAACTTATAATCAATTCTTGACATGGAAAGATATTAGCCTTAGTAGATTAAATGTTTGTTTGATTACATGGATTAGTAACTGTTTGAACACATTAAACAAAAGCTTAGGCTTAAGATGTGGATTCAATAATGTTATCTTGACACAATTATTCCTTTATGGAGATTGTATACTAAAACTATTCCACAATGAGGGGTTCTACATAATAAAAGAGGTAGAGGGATTTATTATGTCTCTAATTTTAAATATAACAGAAGAAGATCAATTCAGGAAACGGTTTTATAATAGTATGCTCAACAACATCACAGATGCCGCTAATAAAGCTCAGAAAAATCTGCTATCAAGAGTATGTCATACATTATTAGATAAGACAATATCAGATAATATAATAAATGGCAGATGGATAATACTATTGAGTAAGTTCCTTAAATTAATTAAGCTTGCAGGTGACAATAACCTCAACAATCTGAGTGAATTATATTTTTTGTTCAGAATATTTGGACACCCAATGGTAGATGAAAGACAAGCCATGGATGCTGTTAAAGTTAATTGCAACGAGACCAAATTTTACTTGTTAAGTAGTTTGAGTATGTTAAGAGGAGCTTTTATATATAGAATTATAAAAGGGTTTGTAAATAATTACAACAGATGGCCTACTTTAAGAAATGCCATTGTTTTACCCTTAAGATGGTTAACTTACTATAAACTAAACACTTATCCTTCCTTGTTGGAACTTACAGAAAGAGATTTGATTGTTCTATCAGGACTACGTTTCTATCGAGAGTTTCGGTTGCCTAAAAAAGTGGATCTTGAAATGATCATAAATGATAAAGCTATATCACCTCCTAAAAATTTAATATGGACTAGTTTCCCTAGAAATTATATGCCGTCACACATACAAAATTATATAGAACATGAAAAATTAAAATTCTCTGATAGTGATAAATCAAGAAGAGTATTAGAGTACTATTTAAGAGATAACAAATTCAATGAATGTGATTTATATAACTGTGTAGTTAATCAAAGTTATCTTAACAACCCGAATCATGTGGTATCATTGACAGGCAAAGAAAGAGAACTCAGTGTAGGTAGAATGTTTGCAATGCAACCAGGAATGTTCAGACAAGTTCAAATATTAGCAGAGAAAATGATAGCCGAAAACATATTACAATTTTTCCCTGAAAGTCTTACAAGATATGGTGATCTAGAACTACAGAAAATATTAGAATTGAAAGCAGGAATAAGTAACAAATCAAATCGTTACAATGATAATTACAACAATTACATTAGTAAGTGCTCTATCATCACAGATCTCAGCAAATTCAATCAAGCATTTCGATATGAAACATCATGTATTTGTAGTGATGTACTGGATGAACTGCATGGTGTACAATCTCTATTTTCCTGGTTACATTTAACTATTCCTCATGTCACAATAATATGCACATATAGGCATGCACCCCCCTATATAAAGGATCATATTGTAGATCTTAACAATGTAGATGAGCAAAGTGGATTATATAGATATCATATGGGTGGTATCGAAGGGTGGTGTCAAAAACTATGGACCATAGAAGCTATATCACTATTAGATCTAATATCTCTCAAAGGGAAATTCTCAATTACTGCTTTAATTAATGGTGACAATCAATCAATAGATATAAGTAAACCAGTCAGACTCATGGAAGGTCAAACTCATGCTCAAGCAGATTATTTGCTAGCATTAAATAGTCTCAAATTACTGTATAAAGAGTATGCAGGAATAGGCCACAAATTAAAAGGAACTGAGACTTATATATCAAGAGATATGCAATTTATGAGTAAAACAATCCAACATAACGGTGTATATTACCCAGCTAGTATAAAGAAAGTCCTAAGAGTGGGACCGTGGATAAACACTATACTTGATGACTTCAAAGTGAGTCTAGAATCTATAGGTAGTTTGACACAAGAATTAGAATATAGAGGTGAAAGTCTATTATGCAGTTTAATATTTAGAAATGTATGGTTATATAATCAAATTGCATTACAGCTTAAAAATCATGCATTATGTAACAACAAATTATATTTGGACATATTAAAAGTTCTAAAACACTTAAAAACCTTTTTTAATCTTGATAACATTGATACAGCATTAACATTGTATATGAATTTGCCCATGTTATTTGGTGGTGGTGATCCCAACTTGTTATATCGAAGTTTCTATAGAAGAACTCCTGATTTTCTCACAGAGGCTATAGTTCACTCTGTGTTCATACTTAGTTATTATACAAACCATGATTTAAAAGATAAACTTCAAGATCTGTCAGATGATAGATTAAATAAGTTCTTAACATGCATAATCACGTTTGACAAAAACCCCAATGCTGAATTCGTTACATTGATGAGAGATCCTCAAGCTTTAGGATCTGAGAGGCAAGCTAAAATTACTAGCGAAATCAATAGACTGGCAGTTACCGAGGTTTTGAGCACAGCTCCAAACAAAATATTCTCCAAAAGTGCACAACACTATACCACTACAGAGATAGATCTTAATGATATTATGCAAAATATAGAACCTACATATCCTCACGGGCTAAGAGTTGTTTATGAAAGTTTACCCTTTTATAAAGCAGAGAAAATAGTAAATCTTATATCCGGTACAAAATCTATAACTAACATACTGGAAAAGACTTCTGCCATAGACTTAACAGATATTGATAGAGCCACTGAGATGATGAGAAAAAACATAACTTTGCTTATAAGGATATTACCATTAGATTGTAACAGAGATAAAAGAGAAATATTGAGTATGGAAAACCTAAGTATTACTGAATTAAGCAAATATGTTAGAGAAAGATCTTGGTCTTTATCCAATATAGTTGGTGTTACATCACCCAGTATCATGTATACAATGGACATAAAATATACAACAAGCACTATAGCTAGTGGCATAATCATAGAGAAATATAATGTCAACAGTTTAACACGTGGTGAGAGAGGACCCACTAAACCATGGGTTGGTTCATCTACACAAGAGAAAAAGACAATGCCAGTTTATAATAGACAAGTTTTAACCAAAAAACAAAGAGATCAAATAGATCTATTAGCAAAATTGGATTGGGTGTATGCATCTATAGATAACAAGGATGAATTTATGGAGGAACTTAGCATAGGAACTCTTGGGTTAACATATGAGAAGGCCAAAAAATTATTTCCACAATATTTAAGTGTTAACTATTTGCATCGTCTTACAGTCAGTAGCAGACCATGTGAATTCCCTGCATCTATACCAGCTTATAGAACTACAAATTATCACTTTGATACTAGCCCTATTAATCGCATATTAACAGAAAAGTATGGTGATGAAGATATTGATATAGTATTCCAAAACTGTATAAGCTTTGGGCTTAGCTTAATGTCAGTAGTAGAACAATTTACTAATGTATGTCCTAACAGAATTATTCTCATACCCAAGCTTAATGAGATACATTTGATGAAACCTCCCATATTCACAGGTGATGTTGATATTCACAAGTTAAAACAAGTGATACAAAAACAACATATGTTTTTACCAGACAAAATAAGTTTGACTCAATATGTGGAATTATTCTTAAGTAATAAAACACTCAAATCTGGATCTAATGTTAATTCTAATTTAATATTGGCGCATAAGATATCTGACTATTTTCATAATACTTACATTTTAAGTACTAATTTAGCTGGACATTGGATTCTTATTATACAACTTATGAAAGATTCTAAGGGTATTTTTGAAAAAGATTGGGGAGAGGGATATATAACTGATCATATGTTCATTAATTTGAAAGTTTTCTTCAATGCTTATAAGACATATCTCTTGTGTTTTCATAAAGGTTACGGCAGAGCAAAGCTGGAGTGTGATATGAATACTTCAGATCTTCTATGTGTATTGGAATTAATAGACAGTAGTTATTGGAAGTCTATGTCTAAGGTGTTTTTAGAACAAAAAGTTATCAAATACATTCTTAGCCAGGATGCAAGTTTACATAGAGTAAAAGGATGTCATAGCTTCAAACTATGGTTTCTTAAACGTCTTAATGTAGCAGAATTCACAGTTTGCCCTTGGGTTGTTAACATAGATTATCATCCAACACATATGAAAGCAATATTAACTTATATAGATCTTGTTAGAATGGGATTGATAAATATAGATAGAATATACATTAAAAATAAACACAAGTTCAATGATGAATTTTATACTTCTAATCTTTTTTACATTAATTATAACTTCTCAGATAATACTCATCTATTAACTAAACATATAAGGATTGCTAATTCTGAATTAGAAAGTAATTACAACAAATTATATCATCCTACACCAGAAACCCTAGAAAATATACTAACCAATCCGGTTAAAAGTAATGATAAAAAGACACTGAGTGACTATTGTATAGGTAAAAATGTTGACTCAATAATGTTACCATCGTTATCTAATAAGAAGCTTATTAAATCGTCTACAATG---ATTAGAACCAATTACAGCAGACAAGATTTGTATAATTTATTTCCTACGGTTGTGATTGATAAAATTATAGATCATTCAGGTAATACAGCCAAATCTAACCAACTTTACACTACTACTTCTCATCAAATATCTTTAGTGCACAATAGCACATCACTTTATTGCATGCTTCCTTGGCATCATATTAATAGATTCAATTTTGTATTTAGTTCTACAGGTTGTAAAATTAGTATAGAGTATATTTTAAAAGATCTTAAAATTAAAGATCCTAATTGTATAGCATTCATAGGTGAAGGAGCAGGGAATTTATTATTGCGTACAGTAGTGGAACTTCATCCTGATATAAGATATATTTACAGAAGTCTGAAAGATTGCAATGATCATAGTTTACCAATTGAGTTTTTAAGGCTGTACAATGGGCATATCAACATTGATTATGGTGAAAATTTGACCATTCCTGCTACAGATGCAACCAACAACATTCATTGGTCTTATTTACATATAAAGTTTGCTGAACCTATCAGTCTTTTTGTCTGTGATGCTGAATTGCCTGTAACAGTCAACTGGAGTAAGATTATAATAGAGTGGAGCAAGCATGTAAGAAAATGCAAGTACTGTTCTTCAGTTAATAAATGTACATTAATAGTAAAATATCATGCTCAAGATGATATCGATTTCAAATTAGACAACATAACTATATTAAAAACTTATGTATGCTTAGGCAGTAAGTTAAAGGGATCTGAAGTTTACTTAGTCCTTACAATAGGTCCTGCAAATGTGTTCCCAGTATTTAATGTAGTACAAAATGCTAAATTGATACTATCAAGAACCAAAAATTTCATCATGCCTAAAAAAGCTGATAAAGAGTCTATTGATGCAAATATTAAGAGTTTGATACCCTTTCTTTGTTACCCTATAACAAAAAAAGGAATTAATACTGCATTGTCTAAATTAAAGAGTGTTGTTAGTGGAGATATACTATCATATTCTATAGCTGGACGTAATGAAGTTTTCAGCAATAAACTTATAAATCATAAGCATATGAACATCTTAAAGTGGTTCAATCATGTTTTAAATTTCAGATCAACAGAATTAAACTATAATCATTTATATATGGTAGAATCTACTTATCCTCATCTAAGTGAATTATTAAACAGCTTGACAACCAATGAACTTAAAAAACTGATTAAAATCACAGGTAGTTTGTTATACAACTTTAATAATGAA---
>AGN28740
ATGGATCCCATTATTAATGGAAGCTCTGCTAATGTATATCTAACTGATAGTTATCTAAAAGGTGTTATCTCTTTTTCAGAATGTAATGCTTTAGGGAGTTACCTTTTTAACGGCCCTTATCTTAAAAATGATTATACCAACTTAATTAGTAGACAAAGCCCACTACTAGAGCATATGAATCTAAAAAAACTAACTATAACACAGTCATTAATATCTAGATACCATAAAGGTGAACTGAAATTAGAAGAACCAACTTATTTCCAGTCATTACTTATGACATATAAAAGCATGTCCTCGTCTGAACAAATTGCTACAACTAACTTACTTAAAAAAATAATACGAAGAGCTATAGAAATAAGTGATGTAAAGGTGTACGCCATCTTGAATAAACTAGGACTAAAGGAAAAGGACAGAGTTAAGCCCAACAACAATTCAGGTGATGAAAACTCAGTACTTACAACCATAATTAAAGATGATATACTCTCAGCAGTGGAAAACAATCAATCATATACAAATCCAGACAAAAAATACTCAGTAAATCAAAATATCAATATCAAAACAACACTCTTAAAAAAATTGATGTGTTCAATGCAACATCCTCCATCATGGTTAATACACTGGTTCAATTTATATACAAAATTAAATAACATATTAACACAATATCGATCAAATGAGGTAAAAAGTCATGGGTTTATATTAATAGATAATCAAACTTTGAGTGGTTTTCAGTTTATTTTAAATCAATATGGTTGCATTGTTTATCATAAAGGGCTCAAAAAAATCACAACTACTACATACAATCAATTTTTGACATGGAAAGACATCAGCCTTAGCAGATTAAATGTTTGCTTAATTACTTGGATAAGTAATTGTTTAAATACATTAAATAAAAGCTTAGGGTTGAGATGCGGATTCAATAATGTTGTGCTATCACAATTATTCCTTTATGGAGATTGTATACTGAAATTATTTCATAATGAAGGCTTTTACATAATAAAAGAAGTAGAAGGATTTATTATGTCTTTAATTCTAAACATAACAGAAGAAGATCAATTTAGGAAACGATTTTATAATAGCATGCTAAATAACATCACAGATGCAGCTATTAAGGCTCAAAAGGACCTACTATCAAGAGTATGTCACACTTTATTAGACAAGACAGTGTCTGATAATATCATAAATGGTAAATGGATAATTCTATTAAGTAAATTTCTTAAATTGATTAAGCTTGCAGGTGATAATAATCTCAATAACTTGAGTGAGCTATATTTTCTCTTCAGAATCTTTGGACATCCAATGGTTGATGAAAGACAAGCAATGGATGCTGTAAGAATTAACTGCAATGAAACTAAGTTCTATTTATTAAGTAGTCTAAGTACGTTGAGAGGTGCTTTCATTTATAGAATCATAAAAGGGTTTGTAAATACCTACAACAGATGGCCCACTTTAAGGAATGCTATTGTCCTACCTCTAAGATGGTTAAACTATTATAAACTTAATACTTATCCATCTCTACTTGAAATCACAGAAAATGATTTGATTATTTTATCAGGATTGCGGTTCTATCGTGAGTTTCATCTGCCTAAAAAAGTGGATCTTGAAATGATAATAAATGACAAAGCTATTTCTCCTCCAAAAGATCTAATATGGACTAGTTTTCCTAGAAATTACATGCCATCACATATACAAAATTATATAGAACATGAAAAGTTGAAGTTCTCTGAAAGCGACAGATCAAGAAGAGTACTAGAGTATTACTTGAGAGATAATAAATTCAATGAATGTGATCTATACAATTGTGTAGTTAATCAAAGCTATCTCAACAACTCTAATCATGTGGTATCACTAACTGGTAAAGAAAGAGAGCTCAGTGTGGGTAGAATGTTTGCTATGCAACCAGGTATGTTTAGGCAAATCCAAATCTTAGCAGAGAAAATGATAGCCGAAAATATTTTACAATTCTTCCCTGAGAGTTTGACAAGATATGGTGATCTAGAGCTTCAAAAGATATTAGAATTAAAAGCAGGAATAAGCAACAAGTCAAATCGTTATAATGATAACTACAACAATTATATCAGTAAATGTTCTATAATAACAGATCTTAGCAAATTTAATCAAGCATTTAGATATGAAACATCATGTATCTGCAGTGATGTATTAGATGAACTGCATGGGGTACAATCTCTATTCTCTTGGTTGCATTTAACAATACCTCTTGTCACAATAATATGTACATATAGACATGCACCTCCTTTTATAAAGGATCATGTTGTCAATCTTAATGAAGTTGATGAACAAAGTGGGTTATACAGATATCATATGGGTGGTATTGAGGGCTGGTGTCAAAAACTGTGGACCATTGAAGCCATATCATTATTAGATCTAATATCTCTTAAAGGTAAATTCTCCATCACAGCTCTGATAAATGGTGATAATCAGTCAATTGATATAAGTAAACCAGTTAGACTTATAGAGGGTCAGACCCATGCTCAAGCAGATTATTTGTTAGCATTAAATAGCCTTAAATTGCTATATAAAGAGTATGCAGGCATAGGCCATAAGCTTAAGGGAACTGAGACCTATATATCCCGAGATATGCAGTTCATGAGCAAAACAATCCAGCACAATGGAGTGTACTATCCAGCCAGTATCAAAAAAGTTCTGAGAGTAGGTCCATGGATAAATACAATACTTGATGATTTTAAAGTTAGTTTAGAATCTATAGGTAGTTTAACACAGGAGTTAGAATACAGAGGAGAAAGCTTATTATGCAGTTTAATATTTAGGAACATTTGGTTATACAATCAAATTGCTCTGCAACTCCGAAATCATGCATTATGTAATAATAAGCTATATTTAGATATATTGAAAGTATTAAAACACTTAAAAACCTTTTTTAATCTTGATAGTATCGATACGGCGTTATCATTGTATATGAACTTGCCTATGCTGTTTGGTGGTGGTGATCCTAATTTGTTATATCGAAGCTTTTATAGGAGAACTCCAGACTTCCTTACAGAAGCTATAGTACATTCAGTGTTCGTGTTGAGCTATTATACTGGTCACGATCTACAAGATAAGCTCCAGGATCTTCCAGATGATAGACTGAACAAATTCTTGACTTGTGTCATCACATTTGATAAAAATCCAAATGCCGAGTTTGTAACATTGATGAGGGATCCACAGGCTTTAGGGTCTGAAAGGCAAGCTAAAATTACTAGTGAGATTAATAGATTAGCAGTAACAGAAGTCTTAAGTATAGCTCCAAACAAAATATTTTCTAAAAGTGCGCAACACTATACTACCACTGAGATTGATCTAAATGACATTATGCAAAATATAGAACCAACTTACCCTCATGGATTAAGAGTTGTTTATGAAAGTTTACCTTTTTATAAAGCAGAAAAAATAGTTAATCTTATATCAGGAACAAAATCCATAACTAATATACTTGAAAAAACATCAGCGATAGATACAACTGATATTAATAGGGCTACTGATATGATGAGGAAAAATATAACCTTACTTATAAGGATACTTCCACTAGATTGTAACAAAGACAAAAGAGAGTTATTAAGTTTAGAAAATCTTAGCATAACTGAATTAAGCAAGTATGTAAGAGAAAGATCTTGGTCATTATCCAATATAGTAGGAGTAACATCGCCAAGTATTATGTTCACAATGGACATTAAATATACAACTAGCACTATAGCCAGTGGTATAATTATAGAAAAATATAATGTTAATGGTTTAACTCGTGGTGAAAGAGGACCTACTAAGCCATGGGTAGGTTCATCTACGCAGGAGAAAAAAACAATGCCAGTGTACAATAGACAAGTTTTAACCAAAAAGCAAAGAGACCAAATAGATTTATTAGCAAAATTAGACTGGGTATATGCATCCATAGACAACAAAGATGAATTCATGGAAGAACTGAGTACTGGAACACTTGGACTGTCATATGAAAAAGCCAAAAAGTTGTTTCCACAATATCTAAGTGTCAATTATTTACACCGGTTAACAGTCAGTAGTAGACCATGCGAATTCCCTGCCTCAATACCAGCTTATAGAACAACAAATTATCATTTTGATACTAGTCCTATCAATCATGTATTAACAGAAAAGTATGGAGATGAAGATATCGACATTGTGTTTCAAAATTGCATAAGTTTTGGTCTTAGCTTGATGTCAGTTGTGGAACAATTCACAAACATATGTCCTAATAGAATTATTCTCATACCGAAGCTGAGTGAGATACATTTGATGAAACCCCCTATATTTACAGGAGATGTTGATATCATCAAGTTGAAGCAAGTGATACAAAAACAGCATATGTTCCTACCAGATAAAATAAGTTTAACCCAATATGTAGAATTATTCTTAAGTAACAAAGCACTTAAATCTGGATCCCACATCAACTCTAATTTAATATTAGTACATAAAATGTCTGATTATTTTCATAATGCGTATATTTTAAGTACTAATTTAGCTGGACATTGGATTCTGATTATTCAACTTATGAAAGATTCAAAAGGTATTTTTGAAAAAGATTGGGGAGAGGGGTATATAACTGATCATATGTTCATTAATTTGAATGTTTTCTTTAATGCTTATAAGACTTATTTGCTATGTTTTCATAGAGGTTATGGTAAAGCAAAATTAGAATGTGATATGAACACTTCAGATCTTCTTTGTGTTTTGGAGTTAATAGACAGTAGCTACTGGAAATCTATGTCTAAAGTTTTCCTAGAACAAAAAGTCATAAAATACATAGTCAATCAAGACACAAGTTTGCATAGAATAAAAGGCTGTCACAGTTTTAAGTTGTGGTTTTTAAAACGCCTTAATAATGCTAAATTTACCGTATGCCCTTGGGTTGTTAACATAGATTATCACCCAACACACATGAAAGCTATATTATCTTACATAGATTTAGTTAGAATGGGGTTAATAAATGTAGATAAATTAACCATTAAAAATAAAAACAAATTCAATGATGAATTTTACACATCAAATCTCTTTTACATTAGTTATAACTTTTCAGACAACACTCATCTGCTAACAAAACAAATAAGAATTGCTAATTCAGAATTAGAAGATAATTATAACAAACTATATCACCCAACCCCAGAAACTTTAGAAAATATATCATTAATCCCTGTTAAAAGTAATAATAGAAACAAA---CCTAAATTTTGTATAAGTGGAAATACTGAATCTATGATGACGTCAACATTCTCTAATAAAATGCATATTAAATCTTCTACTGTTACCACAAGATTCAATTATAGCAGACAAGACTTGTACAATTTATTTCCAATTGTTGTGATAGACAGGATTATAGATCATTCAGGTAATACAGAAAAATCTAACCAACTTTACACCACCACTTCACATCAGACATCTTTAGTAAGGAATAGTGCATCACTTTATTGCATGCTTCCTTGGCATCATGTCAATAGATTTAACTTTGTATTTAGTTCCACAGGATGCAAGATCAGTATAGAGTATATTTTAAAAGATCTTAAGATTAAAGATCCCAGTTGTATAGCATTCATAGGTGAAGGAGCTGGTAACTTATTATTACGTACGGTAGTAGAACTTCATCCTGACATAAGATATATTTACAGAAGTTTAAAAGATTGCAATGATCATAGTTTACCTATTGAATTTCTAAGGTTATACAACGGGCATATAAACATAGATTATGGTGAGAATTTAACCATTCCTGCTACAGATGCAACTAACAACATACATTGGTCTTATTTACATATAAAATTTGCAGAACCTATTAGTATCTTTGTCTGCGATGCTGAATTACCTGTCACAGCCAATTGGAGTAAAATTATAATTGAATGGAGTAAGCATGTAAGAAAGTGCAAATACTGTTCTTCTGTAAATAGATGCATTTTAATTGCAAAATATCATGCTCAAGATGATATTGATTTCAAATTAGATAACATTACTATATTAAAAACTTATGTGTGCCTAGGTAGCAAGTTAAAAGGATCTGAAGTTTACTTAGTCCTTACAATAGGCCCTGCAAATATACTTCCTGTTTTTGATGTTGTGCAAAATGCTAAATTGATTCTTTCAAGAACTAAAAATTTCATTATGCCTAAAAAGATTGACAAGGAATCTATCGATGCAAATATTAAAAGCTTAATACCTTTCCTTTGTTTCCCTATAACAAAAAATGGAATTAAGACTTCATTGTCAAAATTGAAGAGTGTAGTTAATGGAGATATATTATCATATTCTATAGCTGGACGTAATGAAGTATTCAGCAACAAGCTTATAAACCACAAGCATATGAATATCTTAAAATGGCTGGATCATGTTTTAAACTTTAGATCAGCTGAACTTAATTACAATCATTTATACATGATAGAGTCCACATATCCTTACTTGAGTGAATTGTTAAATAGTTTAACAACCAATGAGCTCAAGAAGCTGATTAAAATAACAGGTAGTGTACTATACAACCTTCCTAATGAACAG
>AFM55522
ATGGATCCCATTATTAGTGGAAATTCTGCTAATGTTTATCTAACTGATAGTTATTTAAAAGGTGTTATTTCTTTCTCAGAATGTAACGCCTTAGGAAGTTACATATTCAATGGTCCTTATCTCAAAAATGATTATACCAACTTAATTAGTAGACAAAATCCATTAATAGAACACATAAATCTAAAGAAACTAAATATAACACAGTCCTTAATATCTAAGTATCATAAAGGTGAAATAAAAATAGAAGAACCTACTTACTTTCAGTCATTACTTATGACATACAAGAGTATGACCTCGTCAGAACAGATTACTACTACTAATTTACTTAAAAAGATAATAAGAAGAGCTATAGAAATCAGTGATGTCAAAGTCTATGCTATATTGAATAAACTGGGACTCAAAGAAAAAGACAAGATTAAATCCAATAATGGACAAGATGAAGACAACTCAGTTATTACTACCATAATCAAAGATGATATACTTTTAGCTGTCAAGGATAATCAATCTCATCTTAAAGCAGACAAAAATCAATCCACAAAACAAAAAGATACAATCAAAACAACACTCTTGAAGAAATTAATGTGTTCGATGCAACATCCTCCATCATGGTTAATACATTGGTTTAATTTATACACAAAATTAAACAGCATATTAACACAGTATCGATCTAGTGAGGTAAAAAACCATGGTTTTATATTGATAGATAATCATACTCTTAATGGATTCCAATTTATTTTGAATCAATATGGTTGTATAGTTTATCATAAGGACCTCAAAAGAATTACTGTGACAACCTATAATCAATTCTTGACATGGAAAGATATTAGCCTTAGTAGATTAAATGTTTGTTTGATTACATGGATTAGTAACTGTTTGAACACATTAAACAAAAGCTTAGGCTTAAGATGTGGATTCAATAATGTTATCTTGACACAATTATTCCTTTATGGAGATTGTATACTAAAACTATTCCACAATGAGGGGTTCTACATAATAAAAGAGGTAGAGGGATTTATTATGTCTCTAATTTTAAATATAACAGAAGAAGATCAATTCAGAAAACGGTTTTATAATAGTATGCTCAACAACATCACAGATGCTGCTAATAAAGCTCAGAAAAATCTGCTATCAAGAGTATGTCATACATTATTAGATAAGACAGTATCAGATAATATAATAAATGGCAGATGGATAATTCTATTGAGTAAGTTCCTTAAATTAATTAAGCTTGCAGGTGACAATAACCTCAACAATCTGAGTGAATTATATTTTTTGTTCAGAATATTTGGACACCCAATGGTAGATGAAAGACAAGCCATGGATGCTGTTAAAGTTAATTGCAACGAGACCAAATTTTACTTGTTAAGTAGTTTGAGTATGTTAAGAGGAGCTTTTATATATAGAATTATAAAAGGGTTTGTAAATAATTACAACAGATGGCCTACTTTAAGAAATGCCATTGTTTTACCCTTAAGATGGTTAACTTACTATAAACTAAACACTTATCCTTCCTTGTTGGAACTTACAGAAAGAGATTTGATTGTTCTATCAGGACTACGTTTCTATCGAGAGTTTCGGTTGCCTAAAAAAGTAGATCTTGAAATGATCATAAATGATAAGGCTATATCACCTCCTAAAAATTTAATATGGACTAGTTTCCCTAGAAATTATATGCCGTCACACATACAAAATTATATAGAACATGAAAAATTAAAATTCTCTGATAGTGATAAATCAAGAAGAGTATTAGAGTACTATTTAAGAGATAACAAATTCAATGAATGTGATTTATACAACTGTGTAGTTAATCAAAGTTATCTTAACAACCCGAATCATGTGGTATCATTGACAGGCAAAGAAAGAGAACTCAGTGTAGGTAGAATGTTTGCAATGCAACCAGGAATGTTCAGACAAGTTCAAATATTAGCAGAGAAAATGATAGCTGAAAACATATTACAATTTTTCCCTGAAAGTCTTACAAGATATGGTGATCTAGAACTACAGAAAATATTAGAATTGAAAGCAGGAATAAGTAACAAATCAAATCGTTACAATGATAATTACAACAATTACATTAGTAAGTGCTCTATCATCACAGATCTCAGCAAATTCAATCAAGCATTTCGATATGAAACATCATGTATTTGTAGTGATGTACTGGATGAACTGCATGGTGTACAATCTCTATTTTCCTGGTTACATTTAACTATTCCTCATGTCACAATAATATGCACATATAGGCATGCACCCCCCTATATAAAGGATCATATTGTAGATCTTAACAATGTAGATGAGCAAAGTGGATTATATAGATATCATATGGGTGGTATCGAAGGGTGGTGTCAAAAACTATGGACCATAGAAGCTATATCACTATTAGATCTAATATCTCTCAAAGGGAAATTCTCAATTACTGCTTTAATTAATGGTGACAATCAATCAATAGATATAAGTAAACCAGTCAGACTCACGGAAGGTCAAACTCATGCTCAAGCAGATTATTTGCTAGCATTAAATAGTCTTAAATTACTGTATAAAGAGTATGCAGGAATAGGCCACAAATTAAAAGGAACTGAGACTTATATATCAAGAGATATGCAATTTATGAGTAAAACGATCCAACATAACGGTGTATATTACCCAGCTAGTATAAAGAAAGTCCTAAGAGTGGGACCGTGGATAAACACTATACTTGATGACTTCAAAGTGAGTCTAGAATCTATAGGTAGTTTGACACAAGAATTAGAATATAGAGGTGAAAGTCTATTATGCAGTTTAATATTTAGAAATGTATGGTTATATAATCAAATTGCATTACAACTTAAAAATCATGCATTATGTAACAACAAATTATATTTGGACATATTAAAAGTTCTAAAACACTTAAAAACCTTTTTTAATCTTGATAACATTGATACAGCATTAACATTGTATATGAATTTGCCCATGTTATTTGGTGGTGGTGATCCCAACTTGTTATATCGAAGTTTCTATAGAAGAACTCCTGATTTCCTCACAGAGGCTATAGTTCACTCTGTGTTCATACTTAGTTATTATACAAACCATGATTTAAAAGATAAACTTCAAGATCTGTCAGATGATAGATTGAATAAGTTCTTAACATGCATAATCACGTTTGACAAAAACCCCAATGCTGAATTCGTTACATTGATGAGAGATCCTCAAGCTTTAGGATCTGAGAGGCAAGCTAAAATTACTAGCGAAATCAATAGACTGGCAGTTACCGAGGTTTTGAGCACAGCTCCAAACAAAATATTCTCCAAAAGTGCACAACACTATACCACTACAGAGATAGATCTTAATGATATTATGCAAAATATAGAACCTACATATCCTCACGGGCTAAGAGTTGTTTATGAAAGTTTACCCTTTTATAAAGCAGAGAAAATAGTAAATCTTATATCCGGTACAAAATCTATAACTAACATACTGGAAAAGACTTCTGCCATAGACTTAACAGATATTGATAGAGCCACTGAGATGATGAGGAAAAACATAACTTTGCTTATAAGGATATTACCATTAGATTGTAACAGAGATAAAAGAGAAATATTGAGTATGGAAAACCTAAGTATTACTGAATTAAGCAAATATGTTAGAGAAAGATCTTGGTCTTTATCCAATATAGTTGGTGTTACATCACCCAGTATCATGTATACAATGGACATAAAATATACAACAAGCACTATAGCTAGTGGCATAATCATAGAGAAATATAATGTCAACAGTTTAACACGTGGTGAGAGAGGACCCACTAAACCATGGGTTGGTTCATCTACACAAGAGAAAAAGACAATGCCAGTTTATAATAGACAAGTGTTAACCAAAAAACAGAGAGATCAAATAGATCTATTAGCAAAATTGGATTGGGTGTATGCATCTATAGATAACAAGGATGAATTTATGGAGGAACTTAGCATAGGAACTCTTGGGTTAACATATGAGAAGGCCAAAAAATTATTTCCACAATATTTAAGTGTTAACTATTTGCATCGTCTTACAGTCAGTAGTAGACCATGTGAATTCCCTGCATCTATACCAGCTTATAGAACTACAAATTATCACTTTGATACTAGCCCTATTAATCGCATATTAACAGAAAAGTATGGTGATGAAGATATTGATATAGTATTCCAAAACTGTATAAGCTTTGGCCTTAGCTTAATGTCAGTAGTAGAACAATTTACTAATATATGTCCTAACAGAATTATTCTCATACCCAAGCTTAATGAGATACATTTGATGAAACCTCCCATATTCACAGGTGATGTTGATATTCACAAGTTAAAACAAGTGATACAAAAACAACATATGTTTTTACCAGATAAAATAAGTTTGACTCAATATGTGGAATTATTCTTAAGTAATAAAACACTCAAATCTGGATCTAATGTTAATTCTAATTTAATATTGGCGCATAAGATATCTGACTATTTTCATAATACTTATATTTTAAGTACTAATTTAGCTGGACATTGGATTCTTATTATACAACTTATGAAAGATTCTAAGGGTATTTTTGAAAAAGATTGGGGAGAGGGATATATAACTGATCATATGTTCATTAATTTGAAAGTTTTCTTCAATGCTTATAAGACATATCTCTTGTGTTTTCATAAAGGTTACGGCAGAGCAAAGCTGGAGTGTGATATGAATACTTCAGATCTCCTATGTGTATTGGAATTAATAGACAGTAGTTATTGGAAGTCTATGTCTAAGGTGTTTTTAGAACAAAAAGTTATTAAATACATTCTTAGCCAGGATGCAAGTTTACATAGAGTAAAAGGATGTCATAGCTTCAAACTATGGTTTCTTAAACGTCTTAATGTAGCAGAATTCACAGTTTGCCCTTGGGTTGTTAACATAGATTATCATCCAACACATATGAAAGCAATATTAACTTATATAGATCTTGTTAGAATGGGATTGATAAATATAGATAGAATATACATTAAAAATAAACACAAGTTCAATGATGAATTTTATACTTCTAATCTTTTTTACATTAATTATAACTTCTCAGATAATACTCATCTATTAACTAAACATATAAGGATTGCTAATTCTGAATTAGAAAGTAATTACAACAAATTATATCATCCTACACCAGAAACCCTAGAAAATATACTAACCAATCCGGTTAAAAGTAATGATAAAAAGACACTGAGTGACTATTGTATAGGTAAAAATGTTGACTCAATAATGTTACCATCGTTATCTAATAAGAAGCTTATTAAATCGTCTACAATG---ATTAGAACCAATTACAGCAGACAAGATTTGTATAATTTATTTCCTACGGTTGTGATTGATAAAATTATAGATCATTCAGGTAATACAGCTAAATCTAACCAACTTTACACTACTACTTCTCATCAAATATCTTTGGTGCACAATAGCACATCACTTTATTGCATGCTTCCTTGGCATCATATTAATAGATTCAATTTTGTATTTAGTTCTACAGGTTGTAAAATTAGTATAGAGTATATTTTAAAAGATCTTAAAATTAAGGATCCTAATTGTATAGCATTCATAGGTGAAGGAGCAGGGAATTTATTATTGCGTACAGTAGTGGAACTTCATCCTGATATAAGATATATTTACAGAAGTCTGAAAGATTGCAATGATCATAGTTTACCAATTGAGTTTTTAAGGCTGTACAATGGGCATATCAACATTGATTATGGTGAAAATTTGACCATTCCTGCTACAGATGCAACCAACAACATTCATTGGTCTTATTTACATATAAAGTTTGCTGAACCTATCAGTCTTTTTGTCTGTGATGCTGAATTGCCTGTAACAGTCAACTGGAGTAAGATTATAATAGAGTGGAGCAAGCATGTAAGAAAATGCAAGTACTGTTCTTCAGTTAATAAATGTACATTAATAGTAAAATATCATGCTCAAGATGATATCGATTTCAAATTAGACAACATAACTATATTAAAAACTTATGTATGCTTAGGCAGTAAGTTAAAGGGATCTGAAGTTTATTTAGTCCTTACAATAGGTCCTGCAAATGTGTTCCCAGTATTTAATGTAGTACAAAATGCTAAATTGATACTATCAAGAACCAAAAATTTCATCATGCCTAAAAAAGCTGATAAAGAGTCTATTGATGCAAATATTAAGAGTTTGATACCCTTTCTTTGTTACCCTATAACAAAAAAAGGAATTAATACTGCATTGTCTAAATTAAAGAGTGTTGTTAGTGGAGATATACTATCATATTCTATAGCTGGACGTAATGAAGTTTTCAGCAATAAACTTATAAATCATAAGCATATGAACATCTTAAAGTGGTTCAATCATGTTTTAAATTTCAGATCAACAGAATTAAACTATAATCATTTATATATGGTAGAATCTACTTATCCTCATCTAAGTGAATTGTTAAACAGCTTGACAACCAATGAACTTAAAAAACTGATTAAAATCACAGGTAGTTTGTTATACAACTTTAATAATGAA---
>AGN28696
ATGGATCCCATTATTAATGGAAGCTCTGCTAATGTATATCTAACTGATAGTTATCTAAAAGGTGTTATCTCTTTCTCAGAATGTAATGCTTTAGGGAGTTACCTTTTTAACGGCCCTTATCTTAAAAATGATTATACCAACTTAATTAGTAGACAAAGCCCACTACTAGAGCATATGAATCTAAAAAAACTAACTATAACACAGTCATTAATATCTAGATACCATAAAGGTGAACTGAAATTAGAAGAACCAACTTATTTCCAGTCATTACTTATGACATATAAAAGCATGTCCTCGTCTGAACAAATTGCTACAACTAACTTACTTAAAAAAATAATACGAAGAGCTATAGAAATAAGTGATGTAAAGGTGTACGCCATCTTGAATAAACTAGGACTAAAGGAAAAGGACAGAGTTAAGCCCAACAACAATTCAGGTGATGAAAACTCAGTACTTACAACCATAATTAAAGATGATATACTCTCAGCTGTGGAAAACAATCAATCATATACAAATTCAGACAAAAATTACTCAGTAAATCAAAATATCAATATCAAAACAACACTCTTAAAAAAATTGATGTGTTCAATGCAACATCCTCCATCATGGTTAATACACTGGTTCAATTTATATACAAAATTAAATAACATATTAACACAATATCGATCAAATGAGGTAAAAAGTCATGGGTTTATATTAATAGATAATCAAACTTTGAGTGGTTTTCAGTTTATTTTAAATCAATATGGTTGCATTGTTTATCATAAAGGGCTCAAAAAAATCACAACTACTACATACAATCAATTTTTGACATGGAAAGACATCAGCCTTAGCAGATTAAATGTTTGCTTAATTACTTGGATAAGTAATTGTTTAAATACATTAAATAAAAGCTTAGGGTTGAGATGCGGATTCAATAATGTTGTGCTATCACAATTATTCCTTTATGGAGATTGTATACTGAAATTATTTCATAATGAAGGCTTTTACATAATAAAAGAAGTAGAAGGATTTATTATGTCTTTAATTCTAAATATAACAGAAGAAGATCAATTTAGGAAACGATTTTATAATAGCATGCTAAATAACATCACAGATGCAGCTATTAAGGCTCAAAAGGACCTACTATCAAGAGTATGTCACACTTTATTAGACAAGACAGTGTCTGATAATATCATAAATGGTAAATGGATAATTCTATTAAGTAAATTTCTTAAATTGATTAAGCTTGCAGGTGATAATAATCTCAATAACTTGAGTGAGCTATATTTTCTCTTCAGAATCTTTGGACATCCAATGGTTGATGAAAGACAAGCAATGGATGCTGTAAGAATTAACTGCAATGAAACTAAGTTCTATTTATTAAGTAGCCTAAGTACGTTGAGAGGTGCTTTCATTTATAGAATCATAAAAGGGTTTGTAAATACCTACAACAGATGGCCCACTTTAAGGAATGCTATTGTCCTACCTCTAAGATGGTTAAACTATTATAAACTTAATACTTATCCATCTCTACTTGAAATAACAGAAAATGATTTGATTATTTTATCAGGATTGCGGTTCTATCGTGAGTTTCATCTGCCTAAAAAAGTGGATCTTGAAATGATAATAAATGACAAAGCTATTTCTCCTCCAAAAGATCTAATATGGACTAGTTTTCCTAGAAATTACATGCCATCACATATACAAAATTATATAGAACATGAAAAGTTGAAGTTCTCTGAAAGCGACAGATCAAGAAGAGTACTAGAGTATTACTTGAGAGATAATAAATTCAATGAATGTGATCTATACAATTGTGTAGTTAATCAAAGCTATCTCAACAACTCTAATCATGTGGTATCACTAACTGGTAAAGAAAGAGAGCTCAGTGTGGGTAGAATGTTTGCTATGCAACCAGGTATGTTTAGGCAAATCCAAATCTTAGCAGAGAAAATGATAGCCGAAAATATTTTACAATTCTTCCCTGAGAGTTTGACAAGATATGGTGATCTAGAGCTTCAAAAGATATTAGAATTAAAAGCAGGAATAAGCAACAAGTCAAATCGTTATAATGATAACTACAACAATTATATCAGTAAATGTTCTATAATAACAGATCTCAGCAAATTTAATCAAGCATTTAGATATGAAACATCATGTATCTGCAGTGATGTATTAGATGAACTGCATGGGGTACAATCTCTATTCTCTTGGTTGCATTTAACAATACCTCTTGTCACAATAATATGTACATATAGACATGCACCTCCTTTTATAAAGGATCATGTTGTCAATCTTAATGAAGTTGATGAACAAAGTGGGTTATACAGATATCACATGGGTGGTATTGAGGGCTGGTGTCAAAAACTGTGGACCATTGAAGCCATATCATTATTAGATCTAATATCTCTTAAAGGTAAATTCTCCATCACAGCTCTGATAAATGGTGATAATCAGTCAATTGATATAAGTAAACCAGTTAGACTTATAGAGGGTCAGACCCATGCTCAAGCAGATTATTTGTTAGCATTAAATAGCCTTAAATTGCTATATAAAGAGTATGCAGGCATAGGCCATAAGCTTAAGGGAACTGAGACCTATATATCCCGAGATATGCAGTTCATGAGCAAAACAATCCAGCACAATGGAGTGTACTATCCAGCCAGTATCAAAAAAGTCCTGAGAGTAGGTCCATGGATAAATACAATACTTGATGATTTTAAAGTTAGTTTAGAATCTATAGGTAGCTTAACACAGGAGTTAGAATACAGAGGAGAAAGCTTATTATGCAGTTTAATATTTAGGAACATTTGGTTATACAATCAAATTGCTCTGCAACTCCGAAATCATGCATTATGTAATAATAAGCTATATTTAGATATATTGAAAGTATTAAAACACTTAAAAACCTTTTTTAATCTTGATAGTATCGATACGGCGTTATCATTGTATATGAACTTGCCTATGCTGTTTGGTGGTGGTGATCCTAATTTGTTATATCGAAGCTTTTATAGGAGAACTCCAGACTTCCTCACAGAAGCTATAGTACATTCAGTGTTCGTGTTGAGCTATTATACTGGTCACGATCTACAAGATAAGCTTCAGGATCTTCCAGATGATAGACTGAACAAATTCTTGACTTGTGTCATCACATTTGATAAAAATCCAAATGCCGAGTTTGTAACATTGATGAGGGATCCACAGGCTTTAGGGTCTGAAAGGCAAGCTAAAATTACTAGTGAGATTAATAGATTAGCAGTAACAGAAGTCTTAAGTATAGCTCCAAACAAAATATTTTCTAAAAGTGCGCAACACTATACTACCACTGAGATTGATCTAAATGACATTATGCAAAATATAGAACCAACTTACCCTCATGGATTAAGAGTTGTTTATGAAAGTTTACCTTTTTATAAAGCAGAAAAAATAGTTAATCTTATATCAGGAACAAAATCCATAACTAATATACTTGAAAAAACATCAGCGATAGATACAACTGATATTAATAGGGCTACTGATATGATGAGGAAAAATATAACCTTACTTATAAGGATACTTCCACTAGATTGTAACAAAGACAAAAGAGAGTTATTAAGTTTAGAAAATCTTAGCATAACTGAATTAAGCAAGTATGTAAGAGAAAGATCTTGGTCATTATCCAATATAGTAGGAGTAACATCGCCAAGTATTATGTTCACAATGGACATTAAATATACAACTAGCACTATAGCCAGTGGTATAATTATAGAAAAATATAATGTTAATGGTTTAACTCGTGGTGAAAGAGGACCTACTAAGCCATGGGTAGGTTCATCTACGCAGGAGAAAAAAACAATGCCAGTGTACAATAGACAAGTTTTAACCAAAAAGCAAAGAGACCAAATAGATTTATTAGCAAAATTAGACTGGGTATATGCATCCATAGACAACAAAGATGAATTCATGGAAGAACTGAGTACTGGAACACTTGGACTGTCATATGAAAAAGCCAAAAAGTTGTTTCCACAATATCTAAGTGTCAATTATTTACACCGATTAACAGTCAGTAGTAGACCATGCGAATTCCCTGCCTCAATACCAGCTTATAGAACAACAAATTATCATTTTGATACTAGTCCTATCAATCATGTATTAACAGAAAAGTATGGAGATGAAGATATCGACATTGTGTTTCAAAATTGCATAAGTTTTGGTCTTAGCTTGATGTCAGTTGTGGAACAATTCACAAACATATGTCCTAATAGAATTATTCTCATACCGAAGCTGAATGAGATACATTTGATGAAACCTCCTATATTTACAGGAGATGTTGATATCATCAAGTTGAAGCAAGTGATACAAAAACAGCATATGTTCCTACCAGATAAAATAAGTTTAACCCAATATGTAGAATTATTCTTAAGTAACAAAGCACTTAAATCTGGATCCCACATCAACTCTAATTTAATATTAGTACATAAAATGTCTGATTATTTTCATAATGCGTATATTTTAAGTACTAATTTAGCTGGACATTGGATTCTGATTATTCAACTTATGAAAGATTCAAAAGGTATTTTTGAAAAAGATTGGGGAGAGGGGTATATAACTGATCATATGTTCATTAATTTGAATGTTTTCTTTAATGCTTATAAGACTTATTTGCTATGTTTTCATAGAGGTTATGGTAAAGCAAAATTAGAATGTGATATGAACACTTCAGATCTTCTTTGTGTTTTGGAGTTAATAGACAGTAGCTACTGGAAATCTATGTCTAAAGTTTTCCTAGAACAAAAAGTCATAAAATACATAGTCAATCAAGACACAAGTTTGCATAGAATAAAAGGCTGTCACAGTTTTAAGTTGTGGTTTTTAAAACGCCTTAATAATGCTAAATTTACCGTATGCCCTTGGGTTGTTAACATAGATTATCACCCAACACACATGAAAGCTATATTATCTTACATAGATTTAGTTAGAATGGGGTTAATAAATGTAGATAAATTAACCATTAAAAATAAAAACAAATTCAATGATGAATTTTACACATCAAATCTCTTTTACATTAGTTATAACTTTTCAGACAACACTCATCTGCTAACAAAACAAATAAGAATTGCTAATTCAGAATTAGAAGATAATTATAACAAACTATATCACCCAACCCCAGAAACTTTAGAAAATATATCATTAATCCCTGTTAAAAGTAATAATAGAAACAAA---CCTAAATTTTGTATAAGTGGAAATACTGAATCTATGATGACGTCAACATTCTCTAATAAAATGCATATTAAATCTTCCACTGTTACCACAAGATTCAATTATAGCAGACAAGACTTGTATAATTTATTTCCAATTGTTGTGATAGACAGGATTATAGATCATTCAGGTAATACAGAAAAATCTAACCAACTTTACACCACCACTTCACATCAGACATCTTTAGTAAGGAATAGTGCATCACTTTATTGCATGCTTCCTTGGCATCATGTCAATAGATTTAACTTTGTATTTAGTTCCACAGGATGCAAGATCAGTATAGAGTATATTTTAAAAGATCTTAAGATTAAAGATCCCAGTTGTATAGCATTCATAGGTGAAGGAGCTGGTAACTTATTATTACGTACGGTAGTAGAACTTCATCCTGACATAAGATATATTTACAGAAGTTTAAAAGATTGCAATGATCATAGTTTACCTATTGAATTTCTAAGGTTATACAACGGGCATATAAACATAGATTATGGTGAGAATTTAACCATTCCTGCTACAGATGCAACTAACAACATACATTGGTCTTATTTACATATAAAATTTGCAGAACCTATTAGTATCTTTGTCTGCGATGCTGAATTACCTGTCACAGCCAATTGGAGTAAAATTATAATTGAATGGAGTAAGCATGTAAGAAAGTGCAAATACTGTTCTTCTGTAAATAGATGCATTTTAATTGCAAAATATCATGCTCAAGATGATATTGATTTCAAATTAGATAACATTACTATATTAAAAACTTATGTGTGCCTAGGTAGCAAGTTAAAAGGATCTGAAGTTTACTTAGTCCTTACAATAGGCCCTGCAAATATACTTCCTGTTTTTGATGTTGTGCAAAATGCTAAATTGATTCTTTCAAGAACTAAAAATTTCATTATGCCTAAAAAGATTGACAAGGAATCTATCGATGCAAATATTAAAAGCTTAATACCTTTCCTTTGTTACCCTATAACAAAAAATGGAATTAAGACTTCATTGTCAAAATTGAAGAGTGTAGTTAATGGAGATATATTATCATATTCTATAGCTGGACGTAATGAAGTATTCAGCAACAAGCTTATAAACCACAAGCATATGAATATCTTAAAATGGCTGGATCACGTTTTAAACTTTAGATCAGCTGAACTTAATTACAATCATTTATACATGATAGAGTCCACATATCCTTACTTGAGTGAATTGTTAAATAGTTTAACAACCAATGAGCTCAAGAAGCTGATTAAAATAACAGGTAGTGTACTATACAACCTTCCTAATGAACAG
>AEO45901
ATGGATCCCATTATTAATGGAAATTCTGCTAATGTTTATCTAACCGATAGTTATTTAAAAGGTGTTATTTCTTTCTCAGAATGTAATGCTTTAGGAAGTTACATATTCAATGGTCCTTATCTCAAAAATGATTACACCAACTTAATTAGTAGACAAAATCCATTAATAGAACACATAAATCTAAAGAAATTAAATATAACACAGTCTTTAATATCTAAGTATCATAAAGGTGAAATAAAAATAGAAGAACCTACTTATTTTCAGTCATTACTTATGACATACAAGAGTATGACCTCGTCAGAACAGATTACTACCACTAATTTACTTAAAAAGATAATAAGAAGAGCTATAGAAATTAGTGATGTCAAAGTCTATGCTATATTGAATAAACTGGGGCTTAAAGAAAAAGACAAGATTAAATCCAACAATGGACAAGATGAAAACAACTCAGTTATTACAACCATAATCAAAGATGATATACTTTTAGCTGTTAAGGATAATCAATCTCATCTTAAAGCAGGCAAAAATCACTCTACAAAACAAAAAGATACTATCAAAACAACACTTTTGAAAAAATTAATGTGTTCGATGCAACATCCTCCATCATGGTTAATACATTGGTTTAATTTATACACAAAATTAAACAACATATTAACACAGTATCGATCAAATGAGGTAAAAAACCATGGTTTTATATTGATAGATAATCATACTCTCAATGGATTCCAATTTATTTTGAATCAATATGGTTGTATAGTTTATCATAAGGAACTCAAAAGAATTACTGTGACAACCTATAATCAATTCTTGACATGGAAAGATATTAGCCTTAGTAGATTAAATGTTTGTTTAATTACATGGATTAGTAACTGTTTGAACACATTAAACAAAAGCTTAGGCTTAAGATGTGGATTCAATAATGTTATCTTGACACAACTATTTCTTTATGGAGATTGTATATTAAAACTATTCCACAATGAAGGGTTCTACATAATAAAAGAGGTAGAGGGTTTTATTATGTCTCTAATTTTAAACATAACAGAAGAAGATCAATTCAGAAAACGGTTTTATAATAGTATGCTCAACAACATCACAGATGCTGCTAATAAAGCTCAGAAAAATCTGCTATCAAGAGTATGTCATACATTATTAGATAAGACAGTATCCGATAATATAATAAATGGCAGATGGATAATTCTACTAAGTAAGTTTCTTAAATTAATTAAGCTTGCAGGTGACAATAACCTTAACAATCTGAGTGAATTATATTTTTTATTCAGAATATTTGGACACCCAATGGTAGATGAAAGACAAGCCATGGATGCTGTTAAAGTTAATTGCAACGAGACCAAATTTTACTTGTTAAGCAGTTTGAGTATGTTAAGAGGTGCCTTTATATATAGAATTATAAAAGGGTTTGTAAATAATTACAACAGATGGCCTACTTTAAGGAATGCTATTGTTTTACCCTTAAGATGGTTAACTTACTATAAACTAAACACTTATCCTTCCTTATTGGAACTTACAGAAATAGATTTGATTGTTTTATCAGGACTACGTTTCTATCGTGAGTTTCGGTTGCCTAAAAAAGTGGATCTTGAAATGATGATAAATGATAAGGCTATATCACCTCCTAAAAATTTGATATGGACTAGTTTCCCTAGAAATTATATGCCGTCACACATACAAAATTATATAGAACATGAAAAATTAAAATTTTCCGAGAGTGATAAATCAAGAAGAGTATTAGAGTACTATTTAAGAGATAACAAATTCAATGAATGTGATTTATATAACTGTGTAGTTAATCAAAGCTATCTTAACAACCCTAATCATGTGGTATCATTGACTGGCAAAGAAAGAGAACTCAGTGTAGGTAGAATGTTTGCAATGCAACCAGGAATGTTCAGACAAGTTCAAATATTAGCAGAGAAAATGATAGCTGAAAACATTTTACAATTCTTTCCTGAAAGTCTTACAAGATATGGTGATCTAGAATTACAGAAAATATTAGAATTGAAAGCGGGAATAAGTAACAAATCAAATCGTTACAATGACAATTACAACAATTACATCAGTAAGTGCTCTATCATCACAGATCTCAGCAAATTCAATCAAGCATTCCGGTATGAAACATCATGTATTTGTAGTGATGTACTGGATGAACTGCATGGTGTACAATCTCTGTTTTCCTGGTTACATTTAACTATTCCTCATGTCACAATAATATGCACATATAGGCATGCACCCCCCTATATAAGAGATCACATTGTAGATCTTAACAATGTAGATGAACAAAGTGGATTATATAGATATCATATGGGTGGTATCGAAGGGTGGTGTCAAAAACTATGGACCATAGAAGCTATATCACTATTGGATCTAATATCTCTCAAAGGGAAATTCTCAATTACTGCCTTAATTAATGGAGACAATCAATCAATAGATATAAGCAAACCAGTCAGACTCATGGAAGGTCAAACTCATGCTCAAGCAGATTATTTGCTAGCATTAAATAGTCTTAAATTGCTGTATAAAGAGTATGCAGGCATAGGCCACAAATTAAAAGGAACTGAGACTTATATATCACGAGATATGCAATTTATGAGTAAAACAATTCAACATAACGGTGTATATTACCCAGCTAGTATAAAGAAAGTCCTAAGAGTGGGACCATGGATAAACACTATACTTGATGATTTCAAAGTGAGTCTAGAATCTATAGGTAGTTTGACACAAGAATTAGAATATAGAGGTGAAAGTCTATTATGCAGTTTAATATTTAGAAATGTGTGGTTATATAATCAAATTGCTTTACAACTAAAAAATCATGCATTATGTAACAATAAATTATATTTGGACATATTAAAGGTTCTGAAACACTTAAAAACCTTTTTTAATCTTGATAATATTGATACAGCATTAACATTGTATATGAATTTGCCCATGTTATTTGGTGGTGGTGATCCCAACTTGTTATATCGAAGTTTCTATAGAAGAACTCCTGATTTCCTCACAGAGGCTATAGTTCACTCTGTGTTCATACTTAGTTATTATACAAACCATGATTTAAAGGATAAACTTCAAGATCTGTCAGACGATAGATTGAATAAGTTCTTAACATGCATAATCACATTTGACAAAAACCCCAATGCTGAATTCGTAACATTGATGAGAGATCCTCAAGCTTTAGGGTCCGAGAGGCAAGCTAAAATTACTAGCGAAATCAATAGACTGGCAGTTACTGAGGTTTTGAGCACAGCTCCAAACAAAATATTCTCCAAAAGTGCACAACACTATACCACTACAGAGATAGATTTAAATGATATTATGCAAAATATAGAACCTACATATCCTCATGGGCTAAGAGTTGTTTATGAAAGTTTACCCTTTTATAAAGCAGAGAAAATAGTTAATCTTATATCCGGTACAAAATCTATAACTAACATACTGGAAAAGACTTCTGCCATAGACTTAACAGATATTGATAGAGCCACTGAGATGATGAGGAAAAACATAACTTTGCTTATAAGGATATTTCCATTAGATTGTAACAGAGATAAAAGAGAAATATTGAGTATGGAAAACCTAAGTATTACTGAATTAAGCAAATATGTTAGAGAAAGATCTTGGTCTTTATCCAATATAGTTGGTGTTACATCACCCAGTATCATGTATACAATGGACATCAAATATACAACAAGCACTATAGCTAGTGGCATAATCATAGAGAAATATAATGTCAACAGTTTAACACGTGGTGAGAGAGGACCCACTAAACCATGGGTTGGTTCATCTACACAAGAGAAAAAAACAATGCCAGTTTATAATAGACAAGTTTTAACCAAAAAACAGAGAGATCAAATTGATCTATTAGCAAAATTAGATTGGGTGTATGCATCTATAGATAACAAGGATGAATTCATGGAAGAACTCAGCATAGGAACTCTTGGGTTAACATATGAGAAAGCCAAAAAATTATTCCCACAATATTTAAGTGTTAACTATTTGCATCGCCTTACAGTCAGTAGTAGACCATGTGAATTCCCTGCATCAATACCAGCTTATAGAACTACAAATTATCACTTTGATACTAGCCCTATTAATCGCGTATTAACAGAAAAGTATGGTGATGAAGATATTGATATAGTATTCCAAAACTGTATAAGTTTTGGCCTTAGCTTAATGTCAGTAGTAGAGCAATTTACCAATGTATGTCCTAACAGAATTATTCTCATACCCAAGCTTAATGAGATACATTTGATGAAACCTCCCATATTCACAGGTGATGTTGATATTCACAAGTTAAAACAAGTGATCCAAAAACAGCATATGTTTTTACCAGACAAAATAAGTTTGACTCAATATGTGGAATTATTCTTAAGTAATAAAACACTCAAATCTGGTTCTCATGTTAATTCTAATTTAATATTGGCACATAAGATATCTGACTATTTTCATAATACTTACATTTTAAGTACTAATTTAGCTGGACATTGGATTCTGATTATACAACTTATGAAAGATTCTAAAGGTATTTTTGAAAAAGATTGGGGAGAGGGATATATAACTGATCATATGTTCATTAATTTGAAAGTTTTCTTCAATGCTTATAAGACCTATCTCTTGTGTTTTCATAAAGGTTATGGCAGAGCAAAGCTGGAGTGTGATATGAATACTTCAGATCTCCTATGTGTATTGGAATTAATAGACAGTAGTTATTGGAAGTCTATGTCTAAGGTATTTTTAGAACAAAAAGTTATCAAATACATTCTCAGCCAGGATGCAAGTTTACATAGAGTAAAAGGATGTCATAGCTTCAAACTATGGTTTCTTAAACGTCTTAATGTAGCAGAATTCACAGTTTGCCCTTGGGTTGTTAACATAGATTATCATCCAACACATATGAAAGCAATATTAACTTATATAGATCTTGTTAGAATGGGATTGATAAATATAGATAGAATGTACATTAAAAATAAACACAAATTCAATGATGAATTTTATACCTCTAATCTCTTTTACATTAATTATAACTTCTCAGATAATACTCATTTATTAACTAAACATATAAGGATTGCTAATTCTGAATTAGAAAATAATTACAACAAATTATATCATCCTACACCTGAAACTCTAGAAAATATACTAACCAATCCGGTTAAATGTGATGACAAAAAGACACTGAATGACTATTGTATAGGTAAAAATATTGACTCAATAATGTTACCATTGTTATCTAATAAGAAGCTTATTAAATCGTCTACAATG---ATTAGAACCAATTACAGCAAACAAGATTTGTATAATTTATTTCCTACGGTTGTGATTGATAAAATTATTGATCATTCAGGTAATACATCCAAATCTAACCAACTTTACACTACTACTTCTCATCAAATATCTTTAGTACACAATAGCACATCACTTTATTGCATGCTTCCTTGGCATCACATTAATAGATTCAATTTTGTGTTTAGTTCTACAGGTTGTAAAATTAGTATAGAGTATATTTTAAAAGACCTTAAAATTAAAGATCCTAATTGTATAGCATTCATAGGTGAAGGAGCAGGGAATTTATTGTTGCGTACAGTAGTGGAACTTCATCCTGATATAAGATATATTTACAGAAGTCTGAAAGATTGCAATGATCATAGTTTACCTATTGAGTTTTTAAGGCTATACAATGGACATATCAACATTGATTATGGTGAAAATTTGACCATTCCCGCTACAGATGCAACCAACAACATTCATTGGTCTTATTTGCATATAAAGTTTGCTGAACCTATCAGTCTTTTTGTTTGTGATGCTGAATTGCCTGTAACAGTCAACTGGAGTAAAATTATAATAGAGTGGAGCAAGCATGTAAGAAAATGCAAGTACTGTTCTTCAGTTAATAAATGTACGTTAATAGTAAAATACCATGCTCAAGATGATATCGATTTCAAATTAGACAACATAACTATATTAAAAACTTATGTATGTTTAGGAAGTAAGTTAAAGGGGTCTGAAGTTTACTTAGTCCTTACAATAGGTCCTGCAAATGTGTTTCCAGTATTTAATGTAGTACAAAATGCTAAATTGATACTATCAAGAACCAAAAATTTCATCATGCCTAAGAAGGCTGATAAAGAGTCTATTGATGCAAATATTAAAAGTTTGATACCCTTTCTTTGTTACCCTATAACAAAAAAAGGAATTAATACTGCATTATCAAAACTAAAGAGTGTTGTTAGTGGAGATATACTATCATATTCTATAGCTGGACGTAATGAAGTTTTCAGCAATAAACTTATAAATCATAAGCATATGAACATCTTAAAGTGGTTCAACCATGTTTTAAATTTCAGATCAACAGAACTTAACTATAATCATTTATATATGGTAGAATCCACATATCCTTATCTAAGTGAATTGTTAAACAGCTTGACAACTAATGAACTTAAAAAACTGATTAAAATCACAGGTAGTTTGTTATACAACTTTCATAATGAA---
>AFM95357
ATGGATCCCATTATTAGTGGAAATTCTGCTAATGTTTATCTAACTGATAGTTATTTAAAAGGTGTTATTTCTTTCTCAGAATGTAACGCCTTAGGAAGTTACATATTCAATGGTCCTTATCTCAAAAATGATTATACCAACTTAATTAGTAGACAAAATCCATTAATAGAACACATAAATCTAAAGAAACTAAATATAACACAGTCCTTAATATCTAAGTATCATAAAGGTGAAATAAAAATAGAAGAACCTACTTACTTTCAGTCATTACTTATGACATACAAGAGTATGACCTCGTCAGAACAGATTACTACTACTAATTTACTTAAAAAGATAATAAGAAGAGCTATAGAAATCAGTGATGTCAAAGTCTATGCTATATTGAATAAACTGGGGCTCAAAGAAAAGGACAAGATTAAATCCAACAATGGACAAGATGAAGACAACTCAGTTATTACTACCATAATCAAAGATGATATACTTTTAGCTGTCAAGGATAATCAATCTCATCTTAAAGCAGACAAAAATCACTCCACAAAACAAAAAGATACAATCAAAACAACACTCTTGAAGAAATTAATGTGTTCGATGCAACATCCTCCATCATGGTTAATACATTGGTTTAATTTATACACAAAATTAAATAGCATATTAACACAGTATCGATCTAGTGAGGTAAAAAACCATGGTTTTATATTGATAGATAATCATACTCTTAATGGATTCCAATTTATTTTGAATCAATATGGTTGTATAGTTTATCATAAGGAACTCAAAAGAATTACTGTGACAACTTATAATCAATTCTTGACATGGAAAGATATTAGCCTTAGTAGATTAAATGTTTGTTTGATTACATGGATTAGTAACTGTTTGAACACATTAAACAAAAGCTTAGGCTTAAGATGTGGATTCAATAATGTTATCTTGACACAATTATTCCTTTATGGAGATTGTATACTAAAACTATTCCACAATGAGGGGTTCTACATAATAAAAGAGGTAGAGGGATTTATTATGTCTCTAATTTTAAATATAACAGAAGAAGATCAATTTAGAAAACGGTTTTATAATAGTATGCTCAACAACATCACAGATGCTGCTAATAAAGCTCAGAAAAATCTGCTATCAAGAGTATGTCATACATTATTAGATAAGACAGTATCCGATAATATAATAAATGGCAGATGGATAATTCTATTGAGTAAGTTCCTTAAATTAATTAAGCTTGCAGGTGACAATAACCTTAACAATCTGAGTGAATTATATTTTTTGTTCAGAATATTTGGACACCCAATGGTAGATGAAAGACAAGCCATGGATGCTGTTAAAGTTAATTGCAACGAGACCAAATTTTACTTGTTAAGCAGTTTGAGTATGTTAAGAGGTGCCTTTATATATAGAATTATAAAAGGGTTTGTAAATAATTACAACAGATGGCCTACTTTAAGAAATGCCATTGTTTTACCCTTAAGATGGTTAACTTACTACAAACTAAACACTTATCCTTCCTTGTTGGAACTTACAGAAAGAGATTTGATTGTTCTATCAGGACTACGTTTCTATCGAGAGTTTCGGTTGCCTAAAAAAGTGGATCTTGAAATGATCATAAATGATAAGGCTATATCACCTCCTAAAAATTTGATATGGACTAGTTTCCCTAGAAATTATATGCCGTCACACATACAAAATTATATAGAACATGAAAAATTAAAATTCTCTGAGAGTGATAAATCTAGAAGAGTATTAGAGTACTATTTAAGAGATAACAAATTCAATGAATGTGATTTATACAACTGTGTAGTTAATCAAAGTTATCTTAACAACCCTAATCATGTGGTATCATTGACAGGCAAAGAAAGAGAACTCAGTGTAGGTAGAATGTTTGCAATGCAACCAGGAATGTTCAGACAAGTTCAAATATTAGCAGAGAAAATGATAGCTGAAAACATATTACAATTTTTCCCTGAAAGTCTTACAAGATATGGTGATCTAGAACTACAGAAAATATTAGAATTGAAAGCAGGAATAAGTAACAAATCAAATCGTTACAATGATAATTACAACAATTACATTAGTAAGTGCTCTATCATCACAGATCTCAGCAAATTCAATCAAGCATTTCGATATGAAACATCATGTATTTGTAGTGATGTACTGGATGAACTGCATGGTGTACAATCTCTATTTTCCTGGTTACATTTAACTATTCCTCATGTCACAATAATATGCACATATAGGCATGCACCCCCCTATATAAAGGATCCTATTGTAGATCTTAACAATGTAGATGAGCAAAGTGGATTATATAGATATCATATGGGTGGTATCGAAGGGTGGTGTCAAAAACTATGGACCATAGAAGCTATATCATTATTAGATCTAATATCTCTCAAAGGGAAATTCTCAATTACTGCTTTAATTAATGGTGACAATCAATCAATAGATATAAGTAAACCAGTCAGACTCATGGAAGGTCAAACTCATGCTCAAGCAGATTATTTGCTAGCATTAAATAGTCTTAAATTACTGTATAAAGAGTATGCAGGAATAGGCCACAAATTAAAAGGAACTGAGACTTATATATCAAGAGATATGCAATTTATGAGTAAAACGATCCAACATAACGGTGTATATTACCCAGCTAGTATAAAGAAAGTCCTAAGAGTGGGACCGTGGATAAACACTATACTTGATGACTTCAAAGTGAGTCTAGAATCTATAGGTAGTTTGACACAAGAATTAGAATATAGAGGTGAAAGTCTATTATGCAGTTTAATATTTAGAAATGTATGGTTATATAATCAAATTGCATTACAACTAAAAAATCATGCATTATGTAACAACAAATTATATTTGGACATATTAAAGGTTCTAAAACACTTAAAAACCTTTTTTAATCTTGATAATATTGATACAGCATTAACATTGTATATGAATTTGCCCATGTTATTTGGTGGTGGTGATCCCAACTTGTTATATCGAAGTTTCTATAGAAGAACTCCTGATTTCCTCACAGAGGCTATAGTTCACTCTGTGTTCATACTTAGTTATTATACAAACCATGATTTAAAAGATAAACTTCAAGATCTGTCAGATGATAGATTGAATAAGTTCTTAACATGCATAATCACGTTTGACAAAAACCCTAATGCTGAATTCGTTACATTGATGAGAGATCCTCAAGCTTTAGGATCTGAGAGGCAAGCTAAAATTACTAGCGAAATCAATAGACTGGCAGTTACCGAGGTTTTGAGCACAGCTCCAAACAAAATATTCTCCAAGAGTGCACAACACTATACCACTACAGAGATAGATCTTAATGATATTATGCAAAATATAGAACCTACATATCCTCACGGGCTAAGAGTTGTTTATGAAAGTTTACCCTTTTATAAAGCAGAGAAAATAGTAAATCTTATATCCGGTACAAAATCTATAACTAACATACTGGAAAAGACTTCTGCCATAGACTTAACAGATATTGATAGAGCCACTGAGATGATGAGGAAAAACATAACTTTGCTTATAAGGTTATTACCATTAGATTGTAACAGAGATAAAAGAGAAATATTGAGTATGGAAAACCTAAGTATTACTGAATTAAGCAAATATGTCAGAGAAAGATCTTGGTCTTTATCCAATATAGTTGGTGTTACATCACCCAGTATCATGTATACAATGGACATCAAATATACAACAAGCACTATAGCTAGTGGCATAATCATAGAGAAATATAATGTCAACAGTTTAACACGTGGTGAGAGAGGACCCACTAAACCATGGGTTGGTTCATCTACACAAGAGAAAAAAACAATGCCAGTTTATAATAGACAAGTTTTAACCAAAAAACAGAGAGATCAAATAGATCTATTAGCAAAATTGGATTGGGTGTATGCATCTATAGATAACAAGGATGAATTTATGGAGGAACTTAGCATAGGAACTCTTGGGTTAACATATGAGAAGGCCAAAAAATTATTTCCACAATATTTAAGTGTTAACTATTTGCATCGTCTTACAGTCAGTAGTAGACCATGTGAATTCCCTGCATCTATACCAGCTTATAGAACTACAAATTATCACTTTGATACTAGCCCTATTAATCGCATATTAACAGAAAAGTATGGTGATGAAGATATTGATATAGTATTCCAAAACTGTATAAGCTTTGGCCTTAGCTTAATGTCAGTAGTAGAACAATTTACTAATGTATGTCCTAACAGAATTATTCTCATACCCAAGCTTAATGAGATACATTTGATGAAACCTCCCATATTCACAGGTGATGTTGATATTCACAAGTTAAAACAAGTGATACAAAAACAGCATATGTTTTTACCAGACAAAATAAGTTTGACTCAATATGTGGAATTATTCTTAAGTAATAAAACACTCAAATCTGGATCTAATGTTAATTCTAATTTAATATTGGCGCATAAGATATCTGACTATTTTCATAATACTTACATTTTAAGTACTAATTTAGCTGGACATTGGATTCTTATTATACAACTTATGAAAGATTCTAAGGGTATTTTTGAAAAAGATTGGGGAGAGGGATATATAACTGATCATATGTTCATTAATTTGAAAGTTTTCTTCAATGCTTATAAGACATATCTCTTGTGTTTTCATAAAGGTTACGGCAGAGCAAAGCTGGAGTGTGATATGAATACTTCAGATCTCCTATGTGTATTGGAATTAATAGACAGTAGTTATTGGAAGTCTATGTCTAAGGTGTTTTTAGAACAAAAAGTTATCAAATACATTCTTAGCCAGGATGCAAGTTTACATAGAGTAAAAGGATGTCATAGCTTCAAACTGTGGTTTCTTAAACGTCTTAATGTAGCAGAATTCACAGTTTGCCCTTGGGTTGTTAACATAGATTATCATCCAACACATATGAAAGCAATATTAACTTATATAGATCTTGTTAGAATGGGATTGATAAATATAGATAGAATATACATTAAAAATAAACACAAATTCAATGATGAATTTTATACTTCTAATCTTTTCTACATTAATTATAACTTCTCAGATAATACTCATCTATTAACTAAACATATAAGGATTGCTAATTCTGAATTAGAAAGTAATTACAACAAATTATATCATCCTACACCAGAAACCCTAGAAAATATACTAACCAATCCAGTTAAAAGTAATGATGAAAAGACACTGAGTGACTATTGTATAGGTAAAAATGTTGACTCAATAATGTTACCATCGTTATCTAACAAGAAGCTTATTAAATCGTCTACAATG---ATTAGAACCAATTACAGCAGACAAGATTTGTATAATTTATTTCCTACGGTTGTGATTGATAAAATTATAGATCATTCAGGTAATACAGCCAAATCTAACCAACTTTACACCACTACTTCTCATCAAATTTCTTTAGTGCACAATAGCACATCACTTTATTGCATGCTTCCTTGGCATCATATTAATAGATTCAATTTTGTATTTAGTTCTACAGGTTGTAAAATTAGTATAGAGTATATTTTAAAAGACCTTAAAATTAAGGATCCTAATTGTATAGCATTTATAGGTGAAGGAGCAGGGAATTTATTATTGCGTACAGTAGTGGAACTTCATCCTGATATAAGATATATTTACAGAAGTCTGAAAGATTGCAATGATCATAGTTTACCAATTGAGTTTTTAAGGCTGTACAATGGACATATCAACATTGATTATGGTGAAAATTTGACCATTCCTGCTACAGATGCAACCAACAACATTCATTGGTCTTATTTACATATAAAGTTTGCTGAACCTATCAGTCTTTTTGTCTGTGATGCTGAATTGCCTGTAACAGTCAACTGGAGTAAGATTATAATAGAGTGGAGCAAGCATGTAAGAAAATGCAAGTACTGTTCTTCAGTTAATAAATGTACGTTAATAGTAAAGTATCATGCTCAAGATGATATCGATTTCAAATTAGACAACATAACTATATTAAAAACTTATGTATGCTTAGGCAGTAAGTTAAAGGGATCTGAAGTTTACTTAGTCCTTACAATAGGTCCTGCAAATGTGTTCCCAGTGTTTAATGTAGTACAAAATGCTAAATTGATACTATCAAGAACCAAAAATTTCATCATGCCTAAGAAGGCTGATAAAGAGTCTATTGATGCAAATATTAAGAGTTTGATACCCTTTCTTTGTTACCCTATAACAAAAAAAGGAATTAATACTGCATTGTCTAAATTAAAGAGTGTTGTTAGTGGAGATATACTATCATATTCTATAGCTGGACGTAATGAAGTTTTCAGCAATAAACTTATAAATCATAAGCATATGAACATCTTAAAGTGGTTCAATCATGTTTTAAATTTCAGATCAACAGAATTAAACTATAATCATTTATATATGGTAGAATCTACATATCCTCATCTAAGTGAATTGTTAAACAGCTTGACAACCAATGAACTTAAAAAACTGATTAAAATCACAGGTAGTTTGTTATACAACTTTAATAATGAA---
>AFM55445
ATGGATCCCATTATTAATGGAAATTCTGCTAATGTTTATCTAACCGATAGTTATTTAAAAGGTGTTATTTCTTTCTCAGAATGTAATGCTTTAGGAAGTTACATATTCAATGGTCCTTATCTCAAAAATGATTACACCAACTTAATTAGTAGACAAAATCCATTAATAGAACACATAAATCTAAAGAAATTAAATATAACACAGTCTTTAATATCTAAATATCATAAAGGTGAAATAAAAATAGAAGAACCTACTTATTTTCAGTCATTACTTATGACATACAAGAGTATGACCTCGTCAGAACAAATTACTACCACTAATTTACTTAAAAAGATAATAAGAAGAGCTATAGAAATTAGTGATGTCAAAGTCTATGCTATATTGAATAAACTGGGGCTTAAAGAAAAAGACAAGATTAAATCCAACAATGGACAAGATGAAAACAACTCAGTTGTTACAACCATAATCAAAGATGATATACTTTTAGCTGTTAAGGATAATCAATCTCATCTTAAAGCAGGCAAAAATCACTCTACAAAACTAAAAGATACTATCAAAACAACACTTTTGAAAAAATTAATGTGTTCGATGCAACATCCTCCATCATGGTTAATACATTGGTTTAATTTATACACAAAATTAAACAACATATTAACACAGTATCGATCAAATGAGGTAAAAAACCATGGTTTTATATTGATAGATAATCATACTCTCAATGGATTCCAATTTATTTTGAATCAATATGGTTGTATAGTTTATCATAAGGAACTCAAAAGAATTACTGTGACAACCTATAATCAATTCTTGACATGGAAAGATATTAGCCTTAGTAGATTAAATGTTTGTTTAATTACATGGATTAGTAACTGTTTGAACACATTAAACAAAAGCTTAGGCTTAAGATGTGGATTCAATAATGTTATCTTGACACAACTATTTCTTTATGGAGATTGTATATTAAAACTATTCCACAATGAAGGGTTCTACATAATAAAAGAGGTAGAGGGTTTTATTATGTCTCTAATTTTAAACATAACAGAAGAAGATCAATTCAGAAAACGGTTTTATAATAGTATGCTCAACAACATCACAGATGCTGCTAATAAAGCTCAGAAAAATCTGCTATCAAGAGTATGTCATACGTTATTAGATAAGACAGTATCCGATAATATAATAAATGGCAGATGGATAATTCTACTAAGTAAGTTTCTTAAATTAATTAAGCTTGCAGGTGACAATAACCTTAACAATCTGAGTGAATTATATTTTTTATTCAGAATATTTGGACACCCAATGGTGGATGAAAGACAAGCAATGGATGCTGTTAAAGTTAATTGCAACGAGACCAAATTTTACTTGTTAAGCAGTTTGAGTATGTTAAGAGGTGCCTTTATATATAGAATTATAAAAGGGTTTGTAAATAATTACAACAGATGGCCTACTTTAAGGAATGCTATTGTTTTACCCTTAAGATGGTTAACTTACTATAAACTAAACACTTATCCTTCCTTATTGGAACTTACAGAAAGAGATTTGATTGTTTTATCAGGACTACGTTTCTATCGTGAGTTTCGGTTGCCTAAAAAAGTGGATCTTGAAATGATCATAAATGATAAGGCTATATCACCTCCTAAAAATTTGATATGGACTAGTTTCCCTAGAAATTATATGCCGTCACACATACAAAATTATATAGAACATGAAAAATTAAAATTTTCCGAGAGTGATAAATCAAGAAGAGTGTTAGAGTACTATTTAAGAGATAACAAATTCAATGAATGTGATTTATATAACTGTGTAGTTAATCAAAGCTATCTTAACAACCCTAATCATGTGGTATCATTGACTGGCAAAGAAAGAGAACTCAGTGTAGGCAGAATGTTTGCAATGCAACCAGGAATGTTCAGACAAGTTCAAATATTAGCAGAGAAAATGATAGCTGAAAACATTTTACAATTCTTTCCTGAAAGTCTTACAAGATATGGTGATCTAGAATTACAGAAAATATTAGAATTGAAAGCGGGAATAAGTAACAAATCAAATCGTTACAATGACAATTACAACAATTACATCAGTAAGTGCTCTATCATCACAGATCTCAGCAAATTCAATCAAGCATTCCGGTATGAAACATCATGTATTTGTAGTGATGTACTGGATGAACTGCATGGTGTACAATCTCTGTTTTCCTGGTTACATTTAACTATTCCTCATGTCACAATAATATGCACATATAGGCATGCACCCCCCTATATAAGAGATCACATTGTAGATCTTAACAATGTAGATGAACAAAGTGGATTATATAGATATCATATGGGTGGTATCGAAGGGTGGTGTCAAAAACTATGGACCATAGAAGCTATATCACTATTGGATCTAATATCTCTCAAAGGGAAATTCTCAATTACTGCCTTAATTAATGGAGACAATCAATCAATAGATATAAGCAAACCAGTCAGACTCATGGAAGGTCAAACTCATGCTCAAGCAGATTATTTGCTGGCATTAAATAGTCTTAAATTGCTGTATAAAGAGTATGCAGGCATAGGCCACAAATTAAAAGGAACTGAGACTTATATATCAAGAGATATGCAATTTATGAGTAAAACAATTCAACATAACGGTGTATATTACCCAGCTAGTATAAAGAAAGTCCTAAGAGTGGGACCATGGATAAACACTATACTTGATGATTTCAAAGTGAGTCTAGAATCTATAGGTAGTTTGACACAAGAATTAGAATATAGAGGTGAAAGTCTATTATGCAGTTTAATATTTAGAAATGTGTGGTTATATAATCAAATTGCTTTACAACTAAAAAATCATGCATTATGTAACAATAAATTATATTTGGACATATTAAAGGTTCTGAAACACTTAAAAACCTTTTTTAATCTTGATAATATTGATACAGCATTAACATTGTATATGAATTTGCCCATGTTATTTGGTGGTGGTGATCCCAACTTGTTATATCGAAGTTTCTATAGAAGAACTCCTGATTTCCTCACAGAGGCTATAGTTCACTCTGTGTTCATACTTAGTTATTATACAAACCATGATTTAAAGGATAAACTTCAAGATCTGTCAGACGATAGATTGAATAAGTTCTTAACATGCATAATCACATTTGACAAAAACCCCAATGCTGAATTCGTAACATTGATGAGAGATCCTCAAGCTTTAGGGTCTGAGAGGCAAGCTAAAATTACTAGCGAAATCAATAGACTGGCAGTTACTGAGGTTTTGAGCACAGCCCCAAACAAAATATTCTCCAAAAGTGCACAACACTATACCACTACAGAGATAGATCTAAATGATATTATGCAAAATATAGAACCTACATATCCTCATGGGCTAAGAGTTGTTTATGAAAGTTTACCCTTTTATAAAGCAGAGAAAATAGTAAATCTTATATCTGGTACAAAATCTATAACTAACATACTGGAAAAGACTTCTGCCATAGACTTAACAGATATTGATAGAGCCACTGAGATGATGAGGAAAAACATAACTTTGCTTATAAGGATATTTCCATTAGATTGTAACAGAGATAAAAGAGAAATATTGAGTATGGAAAACCTAAGTATTACTGAATTAAGCAAATATGTTAGAGAAAGATCTTGGTCTTTATCCAATATAGTTGGTGTTACATCACCCAGTATCATGTATACAATGGACATCAAATATACAACAAGCACTATAGCTAGTGGCATAATCATAGAGAAATATAATGTCAACAGTTTAACACGTGGTGAGAGAGGACCCACTAAACCATGGGTTGGTTCATCTACACAAGAGAAAAAAACAATGCCAGTTTATAATAGACAAGTTTTAACCAAAAAACAGAGAGATCAAATTGATCTATTAGCAAAATTGGATTGGGTGTATGCATCTATAGATAACAAGGATGAATTCATGGAAGAACTCAGCATAGGAACTCTTGGGTTAACATATGAGAAAGCCAAAAAATTATTTCCACAATATTTAAGTGTTAACTATTTGCATCGCCTTACAGTCAGTAGTAGACCATGTGAATTCCCTGCATCAATACCAGCTTATAGAACTACAAATTATCACTTTGATACTAGCCCTATTAATCGCATATTAACAGAAAAGTATGGTGATGAAGATATTGATATAGTATTCCAAAACTGTATAAGTTTTGGCCTTAGCTTAATGTCAGTAGTAGAGCAATTTACCAATGTATGTCCTAACAGAATTATTCTCATACCCAAGCTTAATGAGATACATTTGATGAAACCTCCCATATTCACCGGTGATGTTGATATTCACAAGTTAAAACAAGTGATCCAAAAACAGCATATGTTTTTACCAGACAAAATAAGTTTGACTCAATATGTGGAATTATTCTTAAGTAATAAAACACTTAAATCTGGATCTCATGTTAATTCTAATTTAATATTGGCACATAAGATATCTGACTATTTTCATAATACTTACATTTTAAGTACTAATTTAGCTGGACATTGGATTCTGATTATACAACTTATGAAAGATTCTAAAGGTATTTTTGAAAAAGATTGGGGAGAGGGATATATAACTGATCATATGTTCATTAATTTGAAAGTTTTCTTCAATGCTTATAAGACCTATCTCTTGTGTTTTCATAAAGGTTATGGCAGAGCAAAGCTGGAGTGTGATATGAATACTTCAGATCTCCTATGTGTATTGGAATTAATAGACAGTAGTTATTGGAAGTCTATGTCTAAGGTATTTTTAGAACAAAAAGTTATCAAATACATTCTCAGCCAGGATGCAAGTTTACATAGAGTAAAAGGATGTCATAGCTTCAAACTATGGTTTCTTAAACGTCTTAATGTAGCAGAATTCACAGTTTGCCCTTGGGTTGTTAACATAGATTATCATCCAACACATATGAAAGCAATATTAACTTATATAGATCTTGTTAGAATGGGATTGATAAATATAGATAGAATATACATTAAAAATAAACACAAATTCAATGATGAATTTTATACCTCTAATCTCTTTTACATTAATTATAACTTCTCAGATAATACTCATTTATTAACTAAACATATAAGGATTGCTAATTCTGAATTAGAAAATAATTACAACAAATTATATCATCCTACACCTGAAACTCTAGAAAATATACTAACCAATCCGGTTAAATGTGATGACAAAAAGACACTGAATGACTATTGTATAGGTAAAAATGTTGACTCAATAATGTTACCATTGTTATCTAATAAGAAGCTTATTAAATCGTCTACAATG---GTTAGAACCAATTACAGCAAACAAGATTTGTATAATTTATTTCCTACGGTTGTGATTGATAAAATTATTGATCATTCAGGTAATACAGCCAAATCTAACCAACTTTACACTACTACTTCTCATCAAATATCTTTAGTACACAATAGCACATCACTTTATTGCATGCTTCCTTGGCATCACATTAATAGATTCAATTTTGTGTTTAGTTCTACAGGTTGTAAAATTAGTATAGAGTATATTTTAAAAGACCTTAAAATTAAAGATCCTAACTGTATAGCATTCATAGGTGAAGGAGCAGGGAATTTATTATTGCGTACAGTAGTGGAACTTCATCCTGATATAAGATATATTTACAGAAGTCTGAAAGATTGCAATGATCATAGTTTGCCTATTGAGTTTTTAAGGCTGTACAATGGACATATCAACATTGATTATGGTGAAAATTTGACCATTCCCGCTACAGATGCAACCAACAACATTCATTGGTCTTATTTGCATATTAAGTTTGCTGAACCTATCAGTCTTTTTGTTTGTGATGCTGAATTGCCTGTAACAGTCAACTGGAGTAAAATTATAATAGAGTGGAGCAAGCATGTAAGAAAATGCAAGTACTGTTCCTCAGTTAATAAATGTACGTTAATAGTAAAATATCATGCTCAAGATGATATCGATTTCAAATTAGACAACATAACTATATTAAAAACTTATGTATGCTTAGGCAGTAAGTTAAAGGGGTCTGAAGTTTACTTAGTCCTTACTATAGGTCCTGCAAATGTGTTCCCAGTATTTAATGTAGTACAAAATGCTAAATTGATACTATCAAGAACCAAAAATTTCATCATGCCTAAGAAGGCTGATAAAGAGTCTATTGATGCAAATATTAAAAGTTTGATACCCTTTCTTTGTTACCCTATAACAAAAAAAGGAATTAACACTGCATTATCAAAACTAAAGAGTGTTGTTAGCGGAGATATACTATCATATTCTATAGCTGGACGTAATGAAGTTTTCAGCAATAAACTTATAAATCATAAGCATATGAACATCTTAAAGTGGTTCAACCATGTTTTAAATTTCAGATCAACAGAACTTAACTATAATCATTTATATATGGTAGAATCCACATATCCTTATCTAAGTGAATTGTTAAACAGCTTGACAACTAATGAACTTAAAAAACTGATTAAAATCACAGGTAGTTTGTTATACAACTTTCATAATGAA---
>AGN28597
ATGGATCCCATTATTAATGGAAGCTCTGCTAATGTATATCTAACTGATAGTTATCTAAAAGGTGTTATCTCTTTTTCAGAATGTAATGCTTTAGGAAGTTACCTTTTTAACGGCCCTTATCTTAAAAATGATTATACCAACTTAATTAGTAGACAAAGCCCACTACTAGAGCATATGAATCTAAAAAAACTAACTATAACACAGTCATTAATATCTAGATACCATAAAGGTGAACTGAAATTAGAAGAACCAACTTATTTCCAGTCATTACTTATGACATATAAAAGCATGTCCTCGTCTGAACAAATTGCTACAACTAACTTACTTAAAAAAATAATACGAAGAGCTATAGAAATAAGTGATGTAAAGGTGTACGCCATCTTGAATAAACTAGGACTAAAGGAAAAGGATAGAGTTAAGCCCAACAACAATTCAGGTGATGAAAACTCAGTACTTACAACCATAATTAAAGATGATATACTCTCAGCTGTGGAAAACAATCAATCATATACAAATTCAGACAAAAATTACTCAGTAAATCAAAATATCAATATCAAAACAACACTCTTAAAAAAATTGATGTGTTCAATGCAACATCCTCCATCATGGTTAATACACTGGTTCAATTTATATACGAAATTAAATAACATATTAACACAATATCGATCAAATGAGGTAAAAAGTCATGGGTTTATATTAATAGATAATCAAACTTTGAGTGGTTTTCAGTTTATTTTAAATCAATATGGTTGCATTGTTTATCATAAAGGGCTCAAAAAAATCACAACTACTACATACAATCAATTTTTGACATGGAAAGACATCAGCCTTAGCAGATTAAATGTTTGCTTAATTACTTGGATAAGTAATTGTTTAAATACATTAAATAAAAGCTTAGGGTTGAGATGCGGATTCAATAATGTTGTGCTATCACAATTATTCCTTTATGGAGATTGTATACTGAAATTATTTCATAATGAAGGCTTTTACATAATAAAAGAAGTAGAAGGATTTATTATGTCTTTAATTCTAAACATAACAGAAGAAGATCAATTTAGGAAACGATTTTATAATAGCATGCTAAATAACATCACAGATGCAGCTATTAAGGCTCAAAAGGACCTACTATCAAGAGTATGTCACACTTTATTAGACAAGACAGTGTCTGATAATATCATAAATGGTAAATGGATAATTCTATTAAGTAAATTTCTTAAATTGATTAAGCTTGCAGGTGATAATAATCTCAATAACTTGAGTGAGCTATATTTTCTCTTCAGAATCTTTGGACATCCAATGGTTGATGAAAGACAAGCAATGGATGCTGTAAGAATTAACTGCAATGAAACTAAGTTCTATTTATTAAGTAGCCTAAGTACGTTGAGAGGTGCTTTCATTTATAGAATCATAAAAGGGTTTGTAAATACCTACAACAGATGGCCCACTTTAAGGAATGCTATTGTCCTACCTCTAAGATGGTTAAACTATTATAAACTTAATACTTATCCATCTCTACTTGAAATCACAGAAAATGATTTGATTATTTTATCAGGATTGCGGTTCTATCGTGAGTTTCATCTGCCTAAAAAAGTGGATCTTGAAATGATAATAAATGACAAAGCTATTTCTCCTCCAAAAGATCTAATATGGACTAGTTTTCCTAGAAATTACATGCCATCACATATACAAAATTATATAGAACATGAAAAGTTGAAGTTCTCTGAAAGTGACAGATCAAGAAGAGTACTAGAGTATTACTTGAGAGATAATAAATTCAATGAATGTGATCTATACAATTGTGTAGTTAATCAAAGCTATCTCAACAACTCTAATCATGTGGTATCACTAACTGGTAAAGAAAGAGAGCTCAGTGTGGGTAGGATGTTTGCTATGCAACCAGGTATGTTTAGGCAAATCCAAATCTTAGCAGAGAAAATGATAGCCGAAAATATTTTACAATTCTTCCCTGAGAGTTTGACAAGATATGGTGATCTAGAGCTTCAAAAGATATTAGAATTAAAAGCAGGAATAAGCAACAAGTCAAATCGTTATAATGATAACTACAACAATTATATCAGTAAATGTTCTATAATAACAGATCTTAGCAAATTTAATCAAGCATTTAGATATGAAACATCATGTATCTGCAGTGATGTATTAGATGAACTGCATGGGGTACAATCTCTATTCTCTTGGTTGCATTTAACAATACCTCTTGTCACAATAATATGTACATATAGACATGCACCTCCTTTTATAAAAGATCATGTTGTCAATCTTAATGAAGTTGATGAACAAAGTGGGTTATACAGATATCATATGGGTGGTATTGAGGGCTGGTGTCAAAAACTGTGGACCATTGAAGCCATATCATTATTAGATCTAATATCTCTTAAAGGTAAATTCTCCATCACAGCTCTGATAAATGGTGATAATCAGTCAATTGATATAAGTAAACCAATTAGACTTATAGAGGGTCAGACCCATGCTCAAGCAGATTATTTGTTAGCATTAAATAGCCTTAAATTGCTATATAAAGAGTATGCAGGCATAGGCCATAAGCTTAAGGGAACTGAGACCTATATATCCCGAGATATGCAGTTCATGAGCAAAACAATCCAGCACAATGGAGTGTACTATCCAGCCAGTATCAAAAAAGTCCTGAGAGTAGGTCCATGGATAAATACAATACTTGATGATTTTAAAGTTAGTTTAGAATCTATAGGTAGCTTAACACAGGAGTTAGAATACAGAGGAGAAAGCTTATTATGCAGTTTAATATTTAGGAACATTTGGTTATACAATCAAATTGCTCTGCAACTCCGAAATCATGCATTATGTAATAATAAGCTATATTTAGATATATTGAAAGTATTAAAACACTTAAAAACCTTTTTTAATCTTGATAGTATCGATACGGCGTTATCATTGTATATGAACTTGCCTATGCTGTTTGGTGGTGGTGATCCTAATTTGTTATATCGAAGCTTTTATAGGAGAACTCCAGACTTCCTTACAGAAGCTATAGTACATTCAGTGTTCGTGTTGAGCTATTATACTGGTCACGATCTACAAGATAAGCTCCAGGATCTTCCAGATGATAGACTGAACAAATTCTTGACTTGTGTTATCACATTTGATAAAAATCCAAATGCTGAGTTTGTAACATTGATGAGGGATCCACAGGCTTTAGGGTCTGAAAGGCAAGCTAAAATTACTAGTGAGATTAATAGATTAGCAGTAACAGAAGTCTTAAGTATAGCTCCAAACAAAATATTTTCTAAAAGTGCGCAACACTATACTACCACTGAGATTGATCTAAATGACATTATGCAAAATATAGAACCAACTTACCCTCATGGATTAAGAGTTGTTTATGAAAGTTTACCTTTTTACAAAGCAGAAAAAATAGTTAATCTTATATCAGGAACAAAATCAATAACTAATATACTTGAAAAAACATCAGCGATAGATACAACTGATATTAATAGGGCTACTGATATGATGAGGAAAAATATAACCTTACTTATAAGGATACTTCCACTAGATTGTAACAAAGACAAAAGAGAGTTATTAAGTTTAGAAAATCTTAGCATAACTGAATTAAGCAAGTATGTAAGAGAAAGATCTTGGTCATTATCCAATATAGTAGGAGTAACATCGCCAAGTATTATGTTCACAATGGACATTAAATATACAACTAGCACTATAGCCAGTGGTATAATTATAGAAAAATATAATGTTAATGGTTTAACTCGTGGTGAAAGAGGACCTACTAAGCCATGGGTAGGTTCATCTACGCAGGAGAAAAAAACAATGCCAGTGTACAATAGACAAGTTTTAACCAAAAAGCAAAGAGACCAAATAGATTTATTAGCAAAATTAGACTGGGTATATGCATCCATAGACAACAAAGATGAATTCATGGAAGAACTGAGTACTGGAACACTTGGACTGTCATATGAAAAAGCCAAAAAGTTGTTTCCACAATATCTAAGTGTCAATTATTTACACCGGTTAACAGTCAGTAGTAGACCAAGCGAATTCCCTGCCTCAATACCAGCTTATAGAACAACAAATTATCATTTTGATACTAGTCCTATCAATCATGTATTAACAGAAAAGTATGGAGATGAAGATATCGACATTGTGTTTCAAAATTGCATAAGTTTTGGTCTTAGCTTGATGTCAGTTGTGGAACAATTCACAAACATATGTCCTAATAGAATTATTCTCATACCGAAGCTGAATGAGATACATTTGATGAAACCTCCTATATTTACAGGAGATGTTGATATCATCAAGTTGAAGCAAGTGATACAAAAACAGCATATGTTCTTACCAGATAAAATAAGTTTAACCCAATATGTAGAATTATTCTTAAGTAACAAAGCACTTAAATCTGGATCCCACATCAACTCTAATTTAATATTAGTACATAAAATGTCTGATTATTTTCATAATGCGTATATTTTAAGTACTAATTTAGCTGGACATTGGATTCTGATTATTCAACTTATGAAAGATTCAAAAGGTATTTTTGAAAAAGATTGGGGAGAGGGGTATATAACTGATCATATGTTCATTAATTTGAATGTTTTCTTTAATGCTTATAAGACTTATTTGCTATGTTTTCATAGAGGTTATGGTAAAGCAAAATTAGAATGTGATATGAACACTTCAGATCTTCTTTGTGTTTTGGAGTTAATAGACAGTAGCTACTGGAAATCTATGTCTAAAGTTTTCCTAGAACAAAAAGTCATAAAATACATAGTCAATCAAGACACAAGTTTGCATAGAATAAAAGGCTGTCACAGTTTTAAGTTGTGGTTTTTAAAACGTCTTAATAATGCTAAATTTACCGTATGCCCTTGGGTTGTTAACATAGATTATCACCCAACACACATGAAAGCTATATTATCTTACATAGATTTAGTTAGAATGGGGTTAATAAATGTAGATAAATTAACCATTAAAAATAAAAACAAATTCAATGATGAATTTTACACATCAAATCTCTTTTACATTAGTTATAACTTTTCAGACAACACTCATCTGCTAACAAAACAAATAAGAATTGCTAATTCAGAATTAGAAGATAATTATAACAAACTATATCACCCAACCCCAGAAACTTTAGAAAATGTATCATTAATCCCTGTTAAAAGTAATAATAGAAACAAA---CCTAAATTTTGTATAAGTGGAAATACTGAATCTATGATGACGTCAACATTCTCTAATAAAATGCATATTAAATCTTCCACTGTTACCACAAGATTCAATTATAGCAGACAAGACTTGTACAATTTATTTCCAATTGTTGTGATAGACAGGATTATAGATCATTCAGGTAATACAGAAAAATCTAACCAACTTTACACCACCACTTCACATCAGACATCTTTAGTAAGGAATAGTGCATCACTTTATTGCATGCTTCCTTGGCATCATGTCAATAGATTTAACTTTGTATTTAGTTCCACAGGATGCAAGATCAGTATAGAGTATATTTTAAAAGATCTTAAGATTAAAGATCCCAGTTGTATAGCATTCATAGGTGAAGGAGCTGGTAACTTATTATTACGTACGGTAGTAGAACTTCATCCTGACATAAGATATATTTACAGAAGTTTAAAAGATTGCAATGATCATAGTTTACCTATTGAATTTTTAAGGTTATACAACGGGCATATAAACATAGATTATGGTGAGAATTTAACCATTCCTGCTACAGATGCAACTAACAACATACATTGGTCTTATTTACATATAAAATTTGCAGAACCTATTAGTATCTTTGTTTGCGATGCTGAATTACCTGTCACAGCCAATTGGAGTAAAATTATAATTGAATGGAGTAAGCATGTAAGAAAGTGCAAATACTGTTCTTCTGTAAATAGATGCATTTTAATTGCAAAATATCATGCTCAAGATGATATTGATTTCAAATTAGATAACATTACTATAGTAAAAACTTATGTGTGCCTGGGTAGCAAGTTAAAAGGATCTGAAGTTTACTTAGTCCTTACAATAGGCCCTGCAAATATACTTCCTGTTTTTGATGTTGTGCAAAATGCTAAATTGATTCTTTCAAGAACTAAAAATTTCATTATGCCTAAAAAGATTGACAAGGAATCTATCGATGCAAATATTAAAAGCTTAATACCTTTCCTTTGTTACCCTATAACAAAAAATGGAATTAAGACTTCATTGTCAAAATTGAAGAGTGTAGTTAATGGAGATATATTATCATATTCTATAGCTGGACGTAATGAAGTATTCAGCAACAAGCTTATAAACCACAAGCATATGAATATCTTAAAATGGCTGGATCATGTTTTAAACTTTAGATCAGCTGAACTTAATTACAATCATTTATACATGATAGAGTCCACATATCCTTACTTGAGTGAATTGTTAAATAGTTTAACAACCAATGAGCTCAAGAAGCTGATTAAAATAACAGGTAGTGTACTATACAACCTTCCTAATGAACAG
>AEO45861
ATGGATCCCATTATTAATGGAAATTCTGCTAATGTTTATCTAACCGATAGTTATTTAAAAGGTGTTATTTCTTTCTCAGAATGTAATGCTTTAGGAAGTTACATATTCAATGGTCCTTATCTCAAAAATGATTACACCAACTTAATTAGTAGACAAAATCCATTAATAGAACACATAAATCTAAAGAAATTAAATATAACACAGTCTTTAATATCTAAGTATCATAAAGGTGAAATAAAAATAGAAGAACCTACTTATTTTCAGTCATTACTTATGACATACAAGAGTATGACCTCGTCAGAACAGATTGCTACCACTAATTTACTTAAAAAGATAATAAGAAGAGCTATAGAAATTAGTGATGTCAAAGTCTATGCTATATTGAATAAACTGGGGCTTAAAGAAAAAGACAAGATTAAATCCAACAATGGACAAGATGAAAACAACTCAGTTATTACAACCATAATCAAAGATGATATACTTTTAGCTGTTAAGGATAATCAATCTCATCTTAAAGCAGGCAAAAATCACTCTACAAAACAAAAAGATACTATCAAAACAACACTCTTGAAAAAATTAATGTGTTCGATGCAACATCCTCCATCATGGTTAATACATTGGTTTAATTTATACACAAAATTAAACAACATATTAACACAGTATCGATCAAATGAGGTAAAAAACCATGGTTTTATATTGATAGATAATCATACTCTCAATGGATTCCAATTTATTTTGAATCAATATGGTTGTATAGTTTATCATAAGGATCTCAAAAGAATTACTGTGACAACCTATAATCAATTCTTGACATGGAAAGATATTAGCCTTAGTAGATTAAATGTTTGTTTAATTACATGGATTAGTAACTGTTTGAACACATTAAACAAAAGCTTAGGCTTAAGATGTGGATTCAATAATGTTATCTTGACACAACTATTCCTTTATGGAGATTGTATATTAAAACTATTCCACAATGAAGGGTTCTACATAATAAAAGAGGTAGAGGGTTTTATTATGTCTCTAATTTTAAACATAACAGAAGAAGATCAATTCAGAAAACGGTTTTATAATAGTATGCTCAACAACATCACAGATGCTGCTAATAAAGCTCAGAAAAATCTGCTATCAAGAGTATGTCATACATTATTAGATAAGACAGTATCTGATAATATAATAAATGGCAGATGGATAATTCTATTAAGTAAGTTTCTTAAATTAATTAAGCTTGCAGGTGACAATAACCTTAACAATCTGAGTGAATTATATTTTTTATTCAGAATATTTGGACACCCAATGGTAGATGAAAGACAAGCCATGGATGCTGTTAAAGTCAATTGCAACGAGACCAAATTTTACTTGTTAAGCAGTTTGAGTATGTTAAGAGGTGCCTTTATATATAGAATTATAAAAGGGTTTGTAAATAATTACAACAGATGGCCTACTTTAAGGAATGCTATTGTTTTACCCTTAAGATGGTTAACTTACTATAAACTAAACACTTATCCTTCCTTATTGGAACTTACAGAAAGAGATTTGATTGTTTTATCAGGACTACGTTTCTATCGTGAGTTTCGGTTGCCTAAAAAAGTGGATCTTGAAATGATCATAAATGATAAGGCTATATCACCTCCTAAAAATTTGATATGGACTAGTTTCCCTAGGAATTATATGCCGCCACACATACAAAATTATATAGAACATGAAAAATTAAAATTTTCCGAGAGTGATAAATCAAGAAGAGTATTAGAGTACTATTTAAGAGATAACAAATTCAATGAATGTGATTTATATAACTGTGTAGTTAATCAAAGCTATCTTAACAACCCTAATCATGTGGTATCATTGACTGGCAAAGAAAGAGAACTCAGTGTAGGTAGAATGTTTGCAATGCAACCAGGAATGTTCAGACAAGTTCAAATATTAGCAGAGAAAATGATAGCTGAAAACATTTTACAATTCTTTCCTGAAAGTCTTACAAGATATGGTGATCTAGAATTACAGAAAATATTAGAATTGAAAGCGGGAATAAGTAACAAATCAAATCGTTACAATGACAATTATAACAATTACATCAGTAAGTGCTCTATCATCACAGATCTCAGCAAATTCAATCAAGCATTCCGGTATGAAACATCATGCATTTGTAGTGATGTACTGGATGAACTGCATGGTGTACAATCTCTATTTTCCTGGTTACATTTAACTATTCCTCATGTCACAATAATATGCACATATAGGCATGCACCCCCCTATATAAGAGATCACATTGTAGATCTTAACAATGTAGATGAACAAAGTGGATTATATAGATATCATATGGGTGGTATCGAAGGGTGGTGTCAAAAACTATGGACCATAGAAGCTATATCACTATTGGATCTAATATCTCTCAAAGGGAAATTCTCAATTACTGCCTTAATTAATGGTGACAATCAATCAATAGATATAAGCAAACCAGTCAGACTCATGGAAGGTCAAACTCATGCTCAAGCAGATTATTTGCTAGCATTAAATAGTCTTAAATTGCTGTATAAAGAGTATGCAGGCATAGGCCACAAATTAAAAGGAACTGAGACTTATATATCAAGAGATATGCAATTTATGAGTAAAACAATTCAACATAACGGTGTATATTACCCAGCTAGTATAAAGAAAGTCCTAAGAGTGGGACCATGGATAAACACTATACTTGATGATTTCAAAGTGAGTCTAGAATCTATAGGTAGTTTGACACAAGAATTAGAATATAGAGGTGAAAGTCTATTATGCAGTTTAATATTTAGAAATGTGTGGTTATATAATCAAATTGCTTTACAACTAAAAAATCATGCATTATGTAACAATAAATTATATTTGGACATATTAAAGGTTCTGAAACACTTAAAAACCTTTTTTAATCTTGATAATATTGATACAGCATTAACATTGTATATGAATTTGCCCATGTTATTTGGTGGTGGTGATCCCAACTTGTTATATCGAAGTTTCTATAGAAGAACTCCTGATTTCCTCACAGAGGCTATAGTTCACTCTGTGTTCATACTTAGTTATTATACAAACCATGATTTAAAGGATAAACTTCAAGATCTGTCAGACGATAGATTGAATAAGTTCTTAACATGCATAATCACGTTTGACAAAAACCCTAATGCTGAATTCGTAACATTGATGAGAGATCCTCAAGCTTTAGGGTCTGAGAGGCAAGCTAAAATTACTAGCGAAATCAATAGACTGGCAGTTACTGAGGTTTTGAGCACAGCTCCAAACAAAATATTCTCCAAAAGTGCACAACACTATACCACTACAGAGATAGATCTAAATGATATTATGCAAAATATAGAACCTACATATCCTCATGGGCTAAGAGTTGTTTATGAAAGTTTACCCTTTTATAAAGCAGAGAAAATAGTAAATCTTATATCCGGTACAAAATCTATAACTAACATACTGGAAAAGACTTCTGCCATAGACTTAACAGATATTGATAGAGCCACTGAGATGATGAGGAAAAACATAACTTTGCTTATAAGGATATTTCCATTAGATTGTAACAGAGATAAAAGAGAAATATTGAGTATGGAAAACCTAAGTATTACTGAATTAAGCAAATATGTTAGAGAAAGATCTTGGTCTTTATCCAATATAGTTGGTGTTACATCACCCAGTATCATGTATACAATGGACATCAAATATACAACAAGCACTATAGCTAGTGGCATAATCATAGAGAAATATAATGTCAACAGTTTAACACGTGGTGAGAGAGGACCCACTAAACCATGGGTTGGTTCATCTACACAAGAGAAAAAAACAATGCCAGTTTATAATAGACAAGTTTTAACCAAAAAACAGAGAGATCAAATTGATCTATTAGCAAAATTGGATTGGGTGTATGCATCTATAGATAACAAGGATGAATTCATGGAAGAACTCAGCATAGGAACTCTTGGGTTAACATATGAGAAAGCCAAAAAATTATTTCCACAATATTTAAGTGTTAACTATTTGCATCGCCTTACAGTCAGTAGTAGACCATGTGAATTTCCTGCATCAATACCAGCTTATAGAACTACAAATTATCACTTTGATACTAGCCCTATTAATCGCATATTAACAGAAAAGTATGGTGATGAAGATATTGATATAGTATTCCAAAACTGTATAAGTTTTGGCCTTAGCTTAATGTCAGTAGTAGAGCAATTTACCAATGTATGTCCTAACAGAATTATTCTCATACCCAAGCTTAATGAGATACATTTGATGAAACCTCCCATATTCACAGGTGATGTTGATATTCACAAGTTAAAACAAGTGATCCAAAAACAGCATATGTTTTTACCAGACAAAATAAGTTTGACTCAATATGTGGAATTATTCTTAAGTAATAAAACACTCAAATCTGGATCTCATGTTAATTCTAATTTAATATTGGCACATAAGATATCTGACTATTTTCATAATACTTACATTTTAAGTACTAATTTAGCTGGACATTGGATTCTGATTATACAACTTATGAAAGATTCTAAAGGTATTTTTGAAAAAGATTGGGGAGAGGGATATATAACTGATCATATGTTCATTAATTTGAAAGTTTTCTTCAATGCTTATAAGACCTATCTCTTGTGTTTTCATAAAGGTTATGGCAGAGCAAAGCTGGAGTGTGATATGAATACTTCAGATCTCCTATGTGTATTGGAATTAATAGACAGTAGTTATTGGAAGTCTATGTCTAAGGTATTTTTAGAACAAAAAGTTATCAAATACATTCTCAGCCAAGATGCAAGTTTACATAGAGTAAAAGGGTGTCATAGCTTCAAACTATGGTTTCTTAAACGTCTTAATGTAGCAGAATTCACAGTTTGCCCTTGGGTTGTTAACATAGATTATCATCCAACACACATGAAAGCAATATTAACTTATATAGATCTTGTTAGAATGGGATTGATAAATATAGATAGAATATACATTAAAAATAAACACAAATTCAATGATGAATTTTATACTTCTAATCTCTTTTACATTAATTATAACTTCTCAGATAATACTCATCTATTAACTAAACATATAAGGATTGCTAATTCTGAATTAGAAAATAATTACAACAAATTATATCATCCTACACCTGAAACTCTAGAAAATATACTAACCAATCCGGTTAAATGTGATGACAAAAAGACACTGAATGACTATTGTATAGGTAAAAATGTTGACTCAATAATGTTACCATTGTTACCTAATAAGAAGCTTATTAAATCGTCTACAACG---ATTAGAACCAATTACAGCAAACAAGATTTGTATAATTTATTTCCTACGGTTGTGATTGATAAAATTATAGATCATTCAGGTAATACAGCCAAATCTAACCAACTTTACACTACTACTTCTCATCAAATATCTTTAGTACACAATAGCACATCACTTTATTGCATGCTTCCTTGGCATCATATTAATAGATTCAATTTTGTGTTTAGTTCTACAGGTTGTAAAATTAGTATAGAGTATATTTTAAAAGACCTTAAAATTAAAGATCCTAGTTGTATAGCATTCATAGGTGAAGGAGCAGGGAATTTATTGTTGCGTACAGTAGTGGAACTTCATCCTGATATAAGATATATTTACAGAAGTCTGAAAGATTGCAATGATCATAGTTTACCTATTGAGTTTTTAAGGCTATACAATGGACATATCAACATTGATTATGGTGAAAATTTGACCATTCCCGCTACAGATGCAACCAACAACATTCATTGGTCTTATTTGCATATAAAGTTTGCTGAACCTATCAGTCTTTTTGTTTGTGATGCTGAATTGCCTGTAACAGTCAACTGGAGCAAAATTATAATAGAGTGGAGCAAGCATGTAAGAAAATGCAAGTACTGTTCCTCAGTTAATAAATGTACGTTAATAGTAAAATACCATGCTCAAGATGATATCGATTTCAAATTAGACAACATAACTATATTAAAAACTTATGTATGCTTAGGCAGTAAGTTAAAGGGGTCTGAAGTTTACTTAGTCCTTACAATAGGTCCTGCAAATGTGTTCCCAGTATTTAATGTAGTACAAAATGCTAAATTGATACTATCAAGAACCAAAAATTTCATCATGCCTAAGAAGGCTGATAAAGAGTCTATTGATGCAAATATTAAAAGTTTGATACCCTTTCTTTGTTACCCTATAACAAAAAAAGGAATTAATACTGCATTATCAAAACTAAAGAGTGTTGTTAGTGGAGATATACTATCATATTCTATAGCTGGACGTAATGAAGTTTTCAGCAATAAACTTATAAATCATAAGCATATGAACATCTTAAAGTGGTTCAACCATGTTTTAAATTTCAGATCAACAGAACTTAACTATAATCATTTATATATGGTAGAATCCACATATCCTTATCTAAGTGAATTGTTAAACAGCTTGACAACTAATGAACTTAAAAAACTGATTAAAATCACAGGTAGTTTGTTATACAACTTCCATAATGAA---
>AAB86667
ATGGATCCCATTATTAATGGAAATTCTGCTAATGTTTATCTAACCGATAGTTATTTAAAAGGTGTTATCTCTTTCTCAGAGTGTAATGCTTTAGGAAGTTACATATTCAATGGTCCTTATCTCAAAAATGATTATACCAACTTAATTAGTAGACAAAATCCATTAATAGAACACATGAATCTAAAGAAACTAAATATAACACAGTCCTTAATATCTAAGTATCATAAAGGTGAAATAAAATTAGAAGAACCTACTTATTTTCAGTCATTACTTATGACATACAAGAGTATGACCTCGTCAGAACAGATTGCTACCACTAATTTACTTAAAAAGATAATAAGAAGAGCTATAGAAATAAGTGATGTCAAAGTCTATGCTATATTGAATAAACTAGGGCTTAAAGAAAAGGACAAGATTAAATCCAACAATGGACAAGATGAAGACAACTCAGTTATTACGACCATAATCAAAGATGATATACTTTCAGCTGTTAAAGATAATCAATCTCATCTTAAAGCAGACAAAAATCACTCTACAAAACAAAAAGACACAATCAAAACAACACTCTTGAAGAAATTGATGTGTTCAATGCAACATCCTCCATCATGGTTAATACATTGGTTTAACTTATACACAAAATTAAACAACATATTAACACAGTATCGATCAAATGAGGTAAAAAACCATGGGTTTACATTGATAGATAATCAAACTCTTAGTGGATTTCAATTTATTTTGAACCAATATGGTTGTATAGTTTATCATAAGGAACTCAAAAGAATTACTGTGACAACCTATAATCAATTCTTGACATGGAAAGATATTAGCCTTAGTAGATTAAATGTTTGTTTAATTACATGGATTAGTAACTGCTTGAACACATTAAATAAAAGCTTAGGCTTAAGATGCGGATTCAATAATGTTATCTTGACACAACTATTCCTTTATGGAGATTATATACTAAAGCTATTTCACAATGAGGGGTTCTACATAATAAAAGAGGTAGAGGGATTTATTATGTCTCTAATTTTAAATATAACAGAAGAAGATCAATTCAGAAAACGATTTTATAATAGTATGCTCAACAACATCACAGATGCTGCTAATAAAGCTCAGAAAAATCTGCTATCAAGAGTATGTCATACATTATTAGATAAGACAGTGTCCGATAATATAATAAATGGCAGATGGATAATTCTATTAAGTAAGTTCCTTAAATTAATTAAGCTTGCAGGTGACAATAACCTTAACAATCTGAGTGAACTATATTTTTTGTTCAGAATATTTGGACACCCAATGGTAGATGAAAGACAAGCCATGGATGCTGTTAAAATTAATTGCAATGAGACCAAATTTTACTTGTTAAGCAGTCTGAGTATGTTAAGAGGTGCCTTTATATATAGAATTATAAAAGGGTTTGTAAATAATTACAACAGATGGCCTACTTTAAGAAATGCTATTGTTTTACCCTTAAGATGGTTAACTTACTATAAACTAAACACTTATCCTTCTTTGTTGGAACTTACAGAAAGAGATTTGATTGTGTTATCAGGACTACGTTTCTATCGTGAGTTTCGGTTGCCTAAAAAAGTGGATCTTGAAATGATTATAAATGATAAAGCTATATCACCTCCTAAAAATTTGATATGGACTAGTTTCCCTAGAAATTACATGCCATCACACATACAAAACTATATAGAACATGAAAAATTAAAATTTTCCGAGAGTGATAAATCAAGAAGAGTATTAGAGTATTATTTAAGAGATAACAAATTCAATGAATGTGATTTATACAACTGTGTAGTTAATCAAAGTTATCTCAACAACCCTAATCATGTGGTATCATTGACAGGCAAAGAAAGAGAACTCAGTGTAGGTAGAATGTTTGCAATGCAACCGGGAATGTTCAGACAGGTTCAAATATTGGCAGAGAAAATGATAGCTGAAAACATTTTACAATTCTTTCCTGAAAGTCTTACAAGATATGGTGATCTAGAACTACAAAAAATATTAGAATTGAAAGCAGGAATAAGTAACAAATCAAATCGCTACAATGATAATTACAACAATTACATTAGTAAGTGCTCTATCATCACAGATCTCAGCAAATTCAATCAAGCATTTCGATATGAAACGTCATGTATTTGTAGTGATGTGCTGGATGAACTGCATGGTGTACAATCTCTATTTTCCTGGTTACATTTAACTATTCCTCATGTCACAATAATATGCACATATAGGCATGCACCCCCCTATATAGGAGATCATATTGTAGATCTTAACAATGTAGATGAACAAAGTGGATTATATAGATATCACATGGGTGGCATCGAAGGGTGGTGTCAAAAACTATGGACCATAGAAGCTATATCACTATTGGATCTAATATCTCTCAAAGGGAAATTCTCAATTACTGCTTTAATTAATGGTGACAATCAATCAATAGATATAAGCAAACCAATCAGACTCATGGAAGGTCAAACTCATGCTCAAGCAGATTATTTGCTAGCATTAAATAGCCTTAAATTACTGTATAAAGAGTATGCAGGCATAGGCCACAAATTAAAAGGAACTGAGACTTATATATCACGAGATATGCAATTTATGAGTAAAACAATTCAACATAACGGTGTATATTACCCAGCTAGTATAAAGAAAGTCCTAAGAGTGGGACCGTGGATAAACACTATACTTGATGATTTCAAAGTGAGTCTAGAATCTATAGGTAGTTTGACACAAGAATTAGAATATAGAGGTGAAAGTCTATTATGCAGTTTAATATTTAGAAATGTATGGTTATATAATCAGATTGCTCTACAATTAAAAAATCATGCATTATGTAACAATAAACTATATTTGGACATATTAAAGGTTCTGAAACACTTAAAAACCTTTTTTAATCTTGATAATATTGATACAGCATTAACATTGTATATGAATTTACCCATGTTATTTGGTGGTGGTGATCCCAACTTGTTATATCGAAGTTTCTATAGAAGAACTCCTGACTTCCTCACAGAGGCTATAGTTCACTCTGTGTTCATACTTAGTTATTATACAAACCATGACTTAAAAGATAAACTTCAAGATCTGTCAGATGATAGATTGAATAAGTTCTTAACATGCATAATCACGTTTGACAAAAACCCTAATGCTGAATTCGTAACATTGATGAGAGATCCTCAAGCTTTAGGGTCTGAGAGACAAGCTAAAATTACTAGCGAAATCAATAGACTGGCAGTTACAGAGGTTTTGAGTACAGCTCCAAACAAAATATTCTCCAAAAGTGCACAACATTATACTACTACAGAGATAGATCTAAATGATATTATGCAAAATATAGAACCTACATATCCTCATGGGCTAAGAGTTGTTTATGAAAGTTTACCCTTTTATAAAGCAGAGAAAATAGTAAATCTTATATCAGGTACAAAATCTATAACTAACATACTGGAAAAAACTTCTGCCATAGACTTAACAGATATTGATAGAGCCACTGAGATGATGAGGAAAAACATAACTTTGCTTATAAGGATACTTCCATTGGATTGTAACAGAGATAAAAGAGAGATATTGAGTATGGAAAACCTAAGTATTACTGAATTAAGCAAATATGTTAGGGAAAGATCTTGGTCTTTATCCAATATAGTTGGTGTTACATCACCCAGTATCATGTATACAATGGACATCAAATATACTACAAGCACTATATCTAGTGGCATAATTATAGAGAAATATAATGTTAACAGTTTAACACGTGGTGAGAGAGGACCCACTAAACCATGGGTTGGTTCATCTACACAAGAGAAAAAAACAATGCCAGTTTATAATAGACAAGTCTTAACCAAAAAACAGAGAGATCAAATAGATCTATTAGCAAAATTGGATTGGGTGTATGCATCTATAGATAACAAGGATGAATTCATGGAAGAACTCAGCATAGGAACCCTTGGGTTAACATATGAAAAGGCCAAGAAATTATTTCCACAATATTTAAGTGTCAATTATTTGCATCGCCTTACAGTCAGTAGTAGACCATGTGAATTCCCTGCATCAATACCAGCTTATAGAACAACAAATTATCACTTTGACACTAGCCCTATTAATCGCATATTAACAGAAAAGTATGGTGATGAAGATATTGACATAGTATTCCAAAACTGTATAAGCTTTGGCCTTAGTTTAATGTCAGTAGTAGAACAATTTACTAATGTATGTCCTAACAGAATTATTCTCATACCTAAGCTTAATGAGATACATTTGATGAAACCTCCCATATTCACAGGTGATGTTGATATTCACAAGTTAAAACAAGTGATACAAAAACAGCATATGTTTTTACCAGACAAAATAAGTTTGACTCAATATGTGGAATTATTCTTAAGTAATAAAACACTCAAATCTGGATCTCATGTTAATTCTAATTTAATATTGGCACATAAAATATCTGACTATTTTCATAATACTTACATTTTAAGTACTAATTTAGCTGGACATTGGATTCTGATTATACAACTTATGAAAGATTCTAAAGGTATTTTTGAAAAAGATTGGGGAGAGGGATATATAACTGATCATATGTTTATTAATTTGAAAGTTTTCTTCAATGCTTATAAGACCTATCTCTTGTGTTTTCATAAAGGTTATGGCAAAGCAAAGCTGGAGTGTGATATGAACACTTCAGATCTTCTATGTGTATTGGAATTAATAGACAGTAGTTATTGGAAGTCTATGTCTAAGGTATTTTTAGAACAAAAAGTTATCAAATACATTCTTAGCCAAGATGCAAGTTTACATAGAGTAAAAGGATGTCATAGCTTCAAATTATGGTTTCTTAAACGTCTTAATGTAGCAGAATTCACAGTTTGCCCTTGGGTTGTTAACATAGATTATCATCCAACACATATGAAAGCAATATTAACTTATATAGATCTTGTTAGAATGGGATTGATAAATATAGATAGAATACACATTAAAAATAAACACAAATTCAATGATGAATTTTATACTTCTAATCTCTTCTACATTAATTATAACTTCTCAGATAATACTCATCTATTAACTAAATATATAAGGATTGCTAATTCTGAATTAGAAAATAATTACAACAAATTATATCATCCTACACCAGAAACCCTAGAGAATATACTAGCCAATCCGATTAAAAGTAATGACAAAAAGACACTGAATGACTATTGTATAGGTAAAAATGTTGACTCAATAATGTTACCATTGTTATCTAATAAGAAGCTTATTAAATCGTCTGCAATG---ATTAGAACCAATTACAGCAAACAAGATTTGTATAATTTATTCCCTATGGTTGTGATTGATAGAATTATAGATCATTCAGGCAATACAGCCAAATCCAACCAACTTTACACTACTACTTCCCACCAAATATCTTTAGTGCACAATAGCACATCACTTTACTGCATGCTTCCTTGGCATCATATTAATAGATTCAATTTTGTATTTAGTTCTACAGGTTGTAAAATTAGTATAGAGTATATTTTAAAAGATCTTAAAATTAAAGATCCCAATTGTATAGCATTCATAGGTGAAGGAGCAGGGAATTTATTATTGCGTACAGTAGTGGAACTTCATCCTGACATAAGATATATTTACAGAAGTCTGAAAGATTGCAATGATCATAGTTTACCTATTGAGTTTTTAAGGCTGTACAATGGACATATCAACATTGATTATGGTGAAAATTTGACCATTCCTGCTACAGATGCAACCAACAACATTCATTGGTCTTATTTACATATAAAGTTTGCTGAACCTATCAGTCTTTTTGTCTGTGATGCCGAATTGTCTGTAACAGTCAACTGGAGTAAAATTATAATAGAATGGAGCAAGCATGTAAGAAAGTGCAAGTACTGTTCCTCAGTTAATAAATGTATGTTAATAGTAAAATATCATGCTCAAGATGATATTGATTTCAAATTAGACAATATAACTATATTAAAAACTTATGTATGCTTAGGCAGTAAGTTAAAGGGATCGGAGGTTTACTTAGTCCTTACAATAGGTCCTGCGAATATATTCCCAGTATTTAATGTAGTACAAAATGCTAAATTGATACTATCAAGAACCAAAAATTTCATCATGCCTAAGAAAGCTGATAAAGAGTCTATTGATGCAAATATTAAAAGTTTGATACCCTTTCTTTGTTACCCTATAACAAAAAAAGGAATTAATACTGCATTGTCAAAACTAAAGAGTGTTGTTAGTGGAGATATACTATCATATTCTATAGCTGGACGTAATGAAGTTTTCAGCAATAAACTTATAAATCATAAGCATATGAACATCTTAAAATGGTTCAATCATGTTTTAAATTTCAGATCAACAGAACTAAACTATAACCATTTATATATGGTAGAATCTACATATCCTTACCTAAGTGAATTGTTAAACAGCTTGACAACCAATGAACTTAAAAAACTGATTAAAATCACAGGTAGTCTGTTATACAACTTTCATAATGAA---
>AEQ63523
ATGGATCCCATTATTAATGGAAATTCTGCTAATGTTTATCTAACTGATAGTTATTTAAAAGGTGTTATTTCTTTCTCAGAATGTAATGCTTTAGGAAGTTACATATTCAATGGTCCGTATCTCAAAAATGATTATACCAGCTTAATTAGTAGACAAAATCCATTAATAGAACATATAAACTTAAAGAAACTAAATATAACACAGTCCTTAATATCTAAGTATCATAAAGGTGAAATAAAAATAGAAGAACCTACTTATTTTCAGTCATTACTTATGACATACAAGAGTATGACTTCATCAGAACAGATTACTACCACTAATTTACTTAAAAAGATAATAAGAAGAGCTATAGAAATTAGTGATGTCAAAGTCTATGCTATATTGAATAAACTAGGGCTTAAAGAAAAAGACAAGATTAAATCCAACAATGGACAAGATGAAGACAACTCAGTTATTACAACCATAATCAAAGATGATATACTTTTAGCTGTTAAGGATAATCAATCTCACCTTAAAGCAGACAAAAATCACTCTACAAAACAAAAAGATACAATCAAAACAACACTTTTGAAGAAATTAATGTGTTCGATGCAACATCCTCCATCATGGTTAATACATTGGTTTAATTTATACACAAAATTAAACAACATATTAACACAGTATCGATCTAGTGAGGTAAAAAACCATGGTTTTATATTGATAGATAATCATACTCTCAATGGATTCCAATTTATTTTGAGTCAATATGGTTGTATAGTTTATCATAAGGAACTCAAAAGAATTACTGTGACAACCTATAATCAATTCTTGACATGGAAAGATATTAGCCTTAGTAGATTAAATGTTTGTTTGATTACATGGATTAGTAACTGTTTGAACACATTAAATAAAAGCTTAGGCTTAAGATGTGGTTTCAATAATGTTATCTTGACACAACTATTCCTTTATGGAGATTGTATACTAAAACTATTTCACAATGAGGGGTTCTACATAATAAAAGAGGTAGAGGGATTTATTATGTCTCTAATTTTAAATATAACAGAAGAAGATCAATTCAGAAAACGGTTTTATAATAGTATGCTCAACAACATCACAGATGCTGCTAATAAAGCTCAGAAAAATCTGCTATCAAGAGTATGTCATACATTATTAGATAAGACAGTTTCTGATAATATAATAAATGGCAGATGGATAATTCTATTAAGTAAGTTCCTTAAATTAATTAAGCTTGCAGGTGACAATAACCTTAACAATTTGAGTGAATTATATTTTTTGTTCAGAATATTTGGACACCCAATGGTAGATGAAAGACAAGCCATGGATGCTGTTAAAGTTAATTGCAACGAGACCAAATTTTACTTGTTAAGCAGTTTGAGTATGTTAAGAGGTGCCTTTATATATAGAATTATAAAAGGGTTTGTAAACAATTACAACAGATGGCCTACTTTAAGGAATGCTATTGTTTTACCCTTAAGATGGTTAACTTACTATAAACTAAACACTTATCCTTCCTTGTTGGAACTTACAGAAAGAGATTTGATTGTTTTATCAGGACTACGTTTCTATCGAGAATTTCGGTTGCCTAAAAAAGTGGATCTTGAAATGATTATAAATGATAAGGCTATATCACCTCCTAAAAATTTAATATGGACTAGCTTCCCTAGAAATTATATGCCGTCACACATACAAAATTATATAGAACATGAAAAATTAAAATTTTCCGAGAGCGACAAATCAAGAAGGGTATTAGAATACTATTTAAGAGATAACAAATTCAATGAATGTGATTTATACAACTGTGTAGTTAATCAAAGTTATCTTAACAACCCTAATCATGTGGTATCATTGACAGGCAAAGAAAGAGAACTCAGTGTAGGTAGAATGTTTGCAATGCAACCAGGAATGTTCAGACAAGTTCAAATATTAGCAGAGAAGATGATAGCTGAAAACATTTTACAATTCTTTCCTGAAAGTCTTACAAGATATGGTGATCTAGAACTACAGAAAATATTAGAATTGAAAGCAGGAATAAGTAACAAATCAAATCGTTACAATGATAATTACAACAATTACATTAGTAAGTGCTCTATCATCACAGATCTCAGCAAATTCAATCAAGCATTTCGATATGAAACATCATGTATTTGTAGTGATGTGCTGGATGAATTGCATGGTGTACAATCTCTATTTTCCTGGTTACATTTAACTATTCCTCATGTCACAATAATATGCACATATAGGCATGCACCCCCCTATATAAGGGATCATATTGTAGATCTTAACAATGTAGATGAACAGAGTGGATTATATAGATATCATATGGGTGGTATCGAAGGGTGGTGTCAAAAACTATGGACCATAGAAGCTATATCACTATTGGATCTAATATCTCTCAAAGGGAAATTCTCAATTACTGCTTTAATTAATGGTGACAATCAATCAATAGATATAAGTAAACCAGTCAGGCTCATGGAAGGTCAAACTCATGCTCAAGCAGATTATTTGCTAGCATTAAATAGTCTTAAATTATTGTATAAAGAGTATGCAGGCATAGGTCACAAATTAAAAGGAACTGAGACTTATATATCAAGAGATATGCAATTTATGAGTAAAACAATCCAACATAATGGTGTATATTACCCAGCTAGTATAAAGAAAGTCCTAAGAGTGGGACCGTGGATAAACACTATACTTGATGATTTTAAAGTGAGTCTAGAATCTATAGGTAGTTTGACACAAGAATTAGAATATAGAGGTGAAAGTCTATTATGCAGTTTAATATTTAGAAATGTATGGTTATATAACCAAATTGCTTTACAACTAAAAAATCATGCATTATGTAACAATAAATTATATTTGGACATATTAAAAGTTCTAAAACACTTAAAATCCTTTTTTAATCTTGATAATATTGATACAGCATTAACATTGTATATGAATTTGCCCATGTTATTTGGTGGTGGTGATCCCAACTTGTTATATCGAAGTTTCTATAGAAGAACTCCTGATTTCCTCACAGAGGCTATAGTTCACTCTGTGTTTGTACTTAGTTATTATACAAACCATGATTTAAAAGATAAACTTCAAGATCTGTCAGATGATAGATTGAATAAGTTCTTAACATGCATAATCACATTTGACAAAAATCCTAATGCTGAATTCGTAACATTGATGAGAGATCCTCAAGCTTTAGGATCTGAGAGGCAGGCTAAAATTACTAGCGAAATCAATAGACTGGCAGTTACTGAGATTTTGAGCACAGCTCCAAACAAAATATTCTCCAAAAGTGCACAACACTATACCACTACAGAGATAGATCTAAATGATATTATGCAAAATATAGAACCTACATATCCTCATGGGCTAAGAGTTGTTTATGAAAGTTTACCCTTTTATAAAGCAGAGAAAATAGTAAATCTTATATCCGGTACAAAATCTATAACTAACATACTGGAAAAGACTTCTGCCATAGACTTAACAGATATTGATAGAGCCGTTGAGATGATGAGGAAAAACATAACTTTGCTTATAAGGATATTTCCATTAGATTGTAACAGGGATAAAAGAGAAATATTGAGTATGGAAAACCTAAGTATTACTGAATTAAGCAAATATGTTAGAGAAAGATCTTGGTCTTTATCCAATATAGTTGGTGTTACGTCACCCAGTATCATGTATACAATGGACATCAAATATACAACAAGCACTATAGCTAGTGGCATAATCATAGAAAAATATAATGTTAACAGTTTAACACGTGGTGAGAGAGGACCCACTAAACCATGGGTTGGTTCATCTACACAAGAGAAAAAAACAATGCCAGTTTATAATAGACAAGTATTAACCAAAAAACAGAGAGATCAAATAGATCTATTAGCAAAATTGGATTGGGTGTATGCATCTATAGATAACAAGGACGAATTCATGGAGGAACTTAGCATAGGAACTCTTGGGTTAACATATGAGAAGGCCAAAAAATTATTTCCACAATATTTAAGTGTTAACTATTTGCATCGTCTTACAGTCAGTAGTAGACCATGTGAATTCCCTGCATCAATACCAGCTTATAGAACTACAAATTATCACTTTGATACTAGCCCTATTAATCGCATATTAACAGAAAAGTATGGTGATGAAGATATTGATATAGTATTCCAAAACTGTATAAGCTTTGGCCTTAGCTTAATGTCAGTAGTAGAACAATTTACTAATGTATGTCCTAACAGAATTATTCTCATACCCAAGCTTAATGAGATACATTTGATGAAGCCTCCCATATTCACAGGTGATGTTGATATTCACAAGTTAAAACAAGTAATACAAAAACAACATATGTTTTTACCAGACAAAATAAGTTTGACTCAATATGTGGAATTATTCTTAAGTAATAAAACACTCAAATCTGGATCTCATGTTAATTCTAATTTAATATTGGCCCATAAGATATCTGACTATTTTCATAATACTTATATTTTAAGTACTAATTTGGCTGGACATTGGATTCTGATTATACAACTTATGAAAGATTCTAAGGGTATTTTTGAAAAAGATTGGGGAGAGGGATATATAACTGATCATATGTTCATTAATTTGAAAGTTTTCTTCAATGCTTATAAGACCTATCTCTTGTGTTTTCATAAAGGTTACGGCAGAGCAAAGCTGGAGTGTGATATGAATACTTCAGATCTCCTATGTGTATTGGAATTAATAGACAGTAGTTATTGGAAATCTATGTCTAAGGTATTTTTAGAACAAAAAGTTATCAAATACATTCTTAGCCAGGATGCAAGTTTACATAGAGTAAAAGGATGTCATAGCTTCAAACTATGGTTTCTTAAACGTCTTAATGTAGCAGAATTCACAGTTTGCCCTTGGGTTGTCAACATAGATTATCATCCAACACATATGAAAGCAATATTAACTTATATAGATCTTGTTAGAATGGGATTGATAAATATAGATAGAATATATATTAAAAATAAACACAAATTCAATGATGAATTTTATACTTCTAATCTCTTTTACATTAATTATAACTTCTCAGATAATACTCATCTATTAACTAAACATATAAGGATTGCTAATTCTGAATTAGAAAATAATTATAACAAATTATATCATCCTACACCAGAAACCCTAGAAAATATATTAACCAATCCAGTTAAAAGTAATGACAAAAAAACACTTAATGACTATTGTATAGGTAAAAATGTTGACTCAATAATGTTACCATTGTTATCTAATAAGAAGCTTATTAAATCGTCTACAATG---ATTAGAACCAATTACAGCAGACAAGATTTGTATAATTTATTTCCTACGGTTGTGATTGATAAAATCATAGATCATTCAGGTAATACAGCCAAATCTAACCAACTTTACACTACTACTTCTCATCAAATATCTTTAGTGCACAATAGCACATCACTCTATTGCATGCTTCCTTGGCATCATATTAATAGATTCAATTTTGTATTTAGTTCTACAGGTTGTAAAATTAGTATAGAGTATATTTTAAAAGACCTTAAAATTAAAGATCCTAATTGTATAGCATTCATAGGTGAAGGAGCAGGGAATTTATTATTGCGTACAGTAGTGGAACTTCATCCTGATATAAGATATATTTACAGAAGTCTGAAAGATTGCAATGATCACAGTTTACCTATTGAATTTTTAAGGTTGTACAATGGACATATCAACATTGATTATGGTGAAAATTTGACCATTCCTGCTACAGATGCAACCAACAACATTCATTGGTCTTATTTACATATAAAGTTTGCTGAACCTATCAGTCTTTTTGTCTGTGATGCCGAATTGCCAGCAATAGTCAACTGGAGCAAAATTATAATAGAGTGGAGCAAGCATGTAAGAAAATGCAAGTACTGTTCCTCAGTTAATAAATGTACGTTAATAGTAAAATATCATGCTCAAGATGATATTGATTTCAAATTAGACAACATAACTATATTAAAAACTTATGTATGCTTAGGCAGTAAGTTAAAGGGATCTGAAGTTTACTTAGTCCTTACAATAGGTCCTGCAAATGTATTTCCAGTATTTAATGTAGTACAAAATGCTAAATTGATACTATCAAGAACTAAAAATTTCATCATGCCTAAGAAAGCTGATAAAGAGTCTATTGATGCAAATATTAAGAGTTTGATACCCTTCCTTTGTTACCCTATAACAAAAAAGGGAATTAATACTGCATTGTCTAAACTTAAGAGTGTTGTTAGTGGAGATATACTATCATATTCTATAGCTGGACGTAATGAAGTTTTCAGCAATAAACTTATAAATCATAAGCATATGAACATCTTAAAGTGGTTCAACCATGTTTTAAATTTCAGATCAACAGAACTAAACTATAATCATTTATATATGGTAGAATCTACATATCCTTATCTAAGTGAATTGTTAAACAGCTTGACAACTAATGAACTTAAAAAACTGATTAAAATCACAGGTAGTTTGTTATACAACTTTCATAATGAA---
>AFM55324
ATGGATCCCATTATTAATGGAAATTCTGCTAATGTTTATCTAACCGATAGTTATTTAAAAGGTGTTATTTCTTTCTCAGAATGTAATGCTTTAGGAAGTTACATATTCAATGGTCCTTATCTCAAAAATGATTACACCAACTTAATTAGTAGACAAAATCCATTAATAGAACACATAAATCTAAAGAAATTAAATATAACACAGTCTTTAATATCTAAGTATCATAAAGGTGAAATAAAAATAGAAGAACCTACTTATTTTCAGTCATTACTTATGACATACAAGAGTATGACCTCATCAGAACAGATTGCTACCACTAATTTACTTAAAAAGATAATAAGAAGAGCTATAGAAATTAGTGATGTCAAAGTCTATGCTATATTGAATAAACTGGGGCTTAAAGAAAAAGACAAGATTAAATCCAACAATGAACAAGATGAAAACAACTCAGTTATTACAACCATAATCAAAGATGATATACTTTTAGCTGTTAAGGATAATCAATCTCATCTTAAAGCAGGCAAAAATCACTCTACAAAACAAAAAGATACTATCAAAACAACACTCTTGAAAAAATTAATGTGTTCGATGCAACATCCTCCATCATGGTTAATACATTGGTTTAATTTATACACAAAATTAAACAACATATTAACACAGTATCGATCAAATGAGGTAAAAAACCATGGTTTTATATTGATAGATAATCATACTCTCAATGGATTCCAATTTATTTTGAATCAATATGGTTGTATAGTTTATCATAAGGATCTCAAAAGAATTACTGTGACAACCTATAATCAATTCTTGACATGGAAAGATATTAGCCTTAGTAGATTAAATGTTTGTTTAATTACATGGATTAGTAACTGTTTGAACACATTAAACAAAAGCTTAGGCTTAAGATGTGGATTCAATAATGTTATCTTGACACAACTATTCCTTTATGGAGATTGTATATTAAAACTATTCCACAATGAAGGGTTCTACATAATAAAAGAGGTAGAGGGTTTTATTATGTCTCTAATTTTAAACATAACAGAAGAAGATCAATTCAGAAAACGGTTTTATAATAGTATGCTCAACAACATCACAGATGCTGCTAATAAAGCTCAGAAAAATCTGCTATCAAGAGTATGTCATACATTATTAGATAAGACAGTATCCGATAATATAATAAATGGCAGATGGATAATTCTATTAAGTAAGTTTCTTAAATTAATTAAGCTTGCAGGTGACAATAACCTTAACAATCTGAGTGAATTATATTTTTTATTCAGAATATTTGGACACCCAATGGTAGATGAAAGACAAGCCATGGATGCTGTTAAAGTTAATTGCAACGAGACCAAATTTTACTTATTAAGCAGTTTGAGTATGTTAAGAGGTGCCTTTATATATAGAATTATAAAAGGGTTTGTAAATAATTACAACAGATGGCCTACTTTAAGGAATGCTATTGTTTTACCCTTAAGATGGTTAACTTACTATAAACTAAACACTTATCCTTCCTTATTGGAACTTACAGAAAGAGATTTGATTGTTTTATCAGGACTACGTTTCTATCGTGAGTTTCGGTTGCCTAAAAAAGTGGATCTTGAAATGATCATAAATGATAAGGCTATATCACCTCCTAAAAATTTGATATGGACTAGTTTCCCTAGAAATTATATGCCGTCACACATACAAAATTATATAGAACATGAAAAATTAAAATTTTCCGAGAGTGATAAATCAAGAAGAGTATTAGAGTACTATTTAAGAGATAACAAATTCAATGAATGTGATTTATATAACTGTGTAGTTAATCAAAGCTATCTTAACAACCCTAATCATGTGGTATCATTGACTGGCAAAGAAAGAGAACTCAGTGTAGGTAGAATGTTTGCAATGCAACCAGGAATGTTCAGACAAGTTCAAATATTAGCAGAGAAAATGATAGCTGAAAACATTTTACAATTCTTTCCTGAAAGTCTTACAAGATATGGTGATCTAGAATTACAGAAAATATTAGAATTGAAAGCGGGAATAAGTAACAAATCAAATCGTTACAATGACAATTACAACAATTACATCAGTAAGTGCTCTATCATCACAGATCTCAGCAAATTCAATCAAGCATTCCGGTATGAAACATCATGTATTTGTAGTGATGTACTGGATGAACTGCATGGTGTACAATCTCTATTTTCCTGGTTACATTTAACTATTCCTCATGTCACAATAATATGCACATATAGGCATGCACCCCCCTATATAAGAGATCACATTGTAGATCTTAACAATGTAGATGAACAAAGTGGATTATATAGATATCATATGGGTGGTATCGAAGGGTGGTGTCAAAAACTATGGACCATAGAAGCTATATCACTATTGGATCTAATATCTCTCAAAGGGAAGTTCTCAATTACTGCCTTAATTAATGGTGACAATCAATCAATAGATATAAGCAAACCAGTCAGACTCATGGAAGGTCAAACTCATGCTCAAGCAGATTATTTGCTAGCATTAAATAGTCTTAAATTGCTGTATAAAGAGTATGCAGGCATAGGCCACAAATTAAAAGGAACTGAGACTTATATATCAAGAGATATGCAATTTATGAGTAAAACAATTCAACATAACGGTGTATATTACCCAGCTAGTATAAAGAAAGTCCTAAGAGTGGGACCATGGATAAACACTATACTTGATGATTTCAAAGTGAGTCTAGAATCTATAGGTAGTTTGACACAAGAATTAGAATATAGAGGTGAAAGTCTATTATGCAGTTTAATATTTAGAAATGTGTGGTTATATAATCAAATTGCTTTACAACTAAAAAATCATGCATTATGTAACAATAAATTATATTTGGACATATTAAAGGTTCTGAAACACTTAAAAACCTTTTTTAATCTTGATAATATTGATACAGCATTAACATTGTATATGAATTTGCCCATGTTATTTGGTGGTGGTGATCCCAACTTGTTATATCGAAGTTTCTATAGAAGAACTCCTGATTTCCTCACAGAGGCTATAGTTCACTCTGTGTTCATACTTAGTTATTATACAAACCATGATTTAAAGGATAAACTTCAAGATCTGTCAGACGATAGATTGAATAAGTTCTTAACATGCATAATCACGTTTGACAAAAACCCTAATGCTGAATTCGTAACATTGATGAGAGATCCTCAAGCTTTAGGGTCTGAGAGGCAAGCTAAAATTACTAGCGAAATCAATAGACTGGCAGTTACTGAGGTTTTGAGCACAGCTCCAAACAAAATATTCTCCAAAAGTGCACAACACTATACCACTACAGAGATAGATCTAAATGATATTATGCAAAATATAGAACCTACATATCCTCATGGGCTAAGAGTTGTTTATGAAAGTTTACCCTTTTATAAAGCAGAGAAAATAGTAAATCTTATATCCGGTACAAAATCTATAACTAACATACTGGAAAAGACTTCTGCCATAGACTTAACAGATATTGATAGAGCCACTGAGATGATGAGGAAAAACATAACTTTGCTTATAAGGATATTTCCATTAGATTGTAACAGAGATAAAAGAGAAATATTGAGTATGGAAAACCTAAGTATTACTGAATTAAGCAAATATGTTAGAGAAAGATCTTGGTCTTTATCCAATATAGTTGGTGTTACATCACCCAGTATCATGTATACAATGGACATCAAATATACAACAAGCACTATAGCTAGTGGCATAATCATAGAGAAATATAATGTCAACAGTTTAACACGTGGTGAGAGAGGACCCACTAAACCATGGGTTGGTTCATCTACACAAGAGAAAAAAACAATGCCAGTTTACAATAGACAAGTTTTAACCAAAAAACAGAGAGATCAAATTGATCTATTAGCAAAATTGGATTGGGTGTATGCATCTATAGATAACAAGGATGAATTCATGGAAGAACTCAGCATAGGAACTCTTGGGTTAACATATGAGAAAGCCAAAAAATTATTTCCACAATATTTAAGTGTTAACTATTTGCATCGCCTTACAGTCAGTAGTAGACCATGTGAATTCCCTGCATCAATACCAGCTTATAGAACTACAAATTATCACTTTGATACTAGCCCTATTAATCGCATATTAACAGAAAAGTATGGTGATGAAGATATTGATATAGTATTCCAAAACTGTATAAGTTTTGGCCTTAGCTTAATGTCAGTAGTAGAGCAATTTACCAATGTATGTCCTAACAGAATTATTCTCATACCCAAGCTTAATGAGATACATTTGATGAAACCTCCCATATTCACAGGTGATGTTGATATTCACAAGTTAAAACAAGTGATCCAAAAACAGCATATGTTTTTACCAGACAAAATAAGTTTGACTCAATATGTGGAATTATTCTTAAGTAATAAAACACTCAAATCTGGATCTCATGTTAATTCTAATTTAATATTGGCACATAAGATATCTGACTATTTTCATAATACTTACATTTTAAGTACTAATTTAGCTGGACATTGGATTCTGATTATACAACTTATGAAAGATTCTAAAGGTATTTTTGAAAAAGATTGGGGAGAGGGATATATAACTGATCATATGTTCATTAATTTGAAAGTTTTCTTCAATGCTTATAAGACCTATCTCTTGTGTTTTCATAAAGGTTACGGCAGAGCAAAGCTGGAGTGTGATATGAATACTTCAGATCTCCTATGTGTATTGGAATTAATAGACAGTAGTTATTGGAAGTCTATGTCTAAGGTATTTTTAGAACAAAAAGTTATCAAATACATTCTCAGCCAGGATGCAAGTTTACATAGAGTAAAAGGATGTCATAGCTTCAAACTATGGTTTCTTAAACGTCTTAATGTAGCAGAATTCACAGTTTGCCCTTGGGTTGTTAACATAGATTATCATCCAACACACATGAAAGCAATATTAACTTATATAGATCTTGTTAGAATGGGATTGATAAATATAGATAGAATATACATTAAAAATAAACACAAATTCAATGATGAATTTTATACTTCTAATCTCTTTTACATTAATTATAACTTCTCAGATAATACTCATCTATTAACTAAACATATAAGGATTGCTAATTCTGAATTAGAAAATAATTACAACAAATTATATCATCCTACACCTGAAACTCTAGAAAATATACTAACCAATCCGGTTAAATGTGATGACAAAAAGACACTGAATGACTATTGTATAGGTAAAAATGTTGACTCAATAATGTTACCATTGTTATCTAATAAGAAGCTTATTAAATCGTCTACAACG---ATTAGAACCAATTACAGCAAACAAGATTTGTATAATTTATTTCCTACGGTTGTGATTGATAAAATTATAGATCATTCAGGTAATACAGCCAAATCTAACCAACTTTACACTACTACTTCTCATCAAATATCTTTAGTACACAATAGCACATCACTTTATTGCATGCTTCCTTGGCATCATATTAATAGATTCAATTTTGTGTTTAGTTCTACAGGTTGTAAAATTAGTATAGAGTATATTTTAAAAGACCTTAAAATTAAAGATCCTAGTTGTATAGCATTCATAGGTGAAGGAGCAGGGAATTTATTGTTGCGTACAGTAGTGGAACTTCATCCTGATATAAGATATATTTACAGAAGTCTGAAAGATTGCAATGATCATAGTTTACCTATTGAGTTTTTAAGGCTATACAATGGACATATCAACATTGATTATGGTGAAAATTTGACCATTCCCGCTACAGATGCAACCAACAACATTCATTGGTCTTATTTGCATATAAAGTTTGCTGAACCTATCAGTCTTTTTGTTTGTGATGCTGAATTGCCTGTAACAGTCAACTGGAGTAAAATTATAATAGAGTGGAGCAAGCATGTAAGAAAATGCAAGTACTGTTCCTCAGTTAATAAATGTACGTTAATAGTAAAATACCATGCTCAAGATGATATCGATTTCAAATTAGACAACATAACTATATTAAAAACTTATGTATGCTTAGGCAGTAAGTTAAAGGGGTCTGAAGTTTACTTAGTCCTTACAATAGGTCCTGCAAATGTGTTCCCAGTATTTAATGTAGTACAAAATGCTAAATTGATACTATCAAGAACCAAAAATTTCATCATGCCTAAGAAGGCTGATAAAGAGTCTATTGATGCAAATATTAAAAGTTTGATACCCTTTCTTTGTTACCCTATAACAAAAAAAGGAATTAATACTGCATTATCAAAACTTAAGAGTGTTGTTAGTGGAGATATACTATCATATTCTATAGCTGGACGTAATGAAGTTTTCAGCAATAAACTTATAAATCATAAGCATATGAACATCTTAAAGTGGTTCAACCATGTTTTAAATTTCAGATCAACAGAACTTAACTATAATCATTTATATATGGTAGAATCCACATATCCTTATCTAAGTGAATTGTTAAACAGCTTGACAACTAATGAACTTAAAAAACTGATTAAAATCACAGGTAGTTTGTTATACAACTTTCATAATGAA---
>AGN28509
ATGGATCCCATTATTAATGGAAGCTCTGCTAATGTATATCTAACTGATAGTTATCTAAAAGGTGTTATCTCTTTTTCAGAATGTAATGCTTTAGGGAGTTACCTTTTTAACGGCCCTTATCTTAAAAATGATTATACCAACTTAATTAGTAGACAAAGCCCACTACTAGAGCATATGAATCTAAAAAAACTAACTATAACACAGTCATTAATATCTAGATACCATAAAGGTGAACTGAAATTAGAAGAACCAACTTATTTCCAGTCATTACTTATGACATATAAAAGCATGTCCTCGTCTGAAACAATTGCTACAACTAACCTACTTAAAAAAATAATACGAAGAGCTATAGAAATAAGTGATGTAAAGGTGTACGCCATCTTGAATAAACTAGGACTAAAGGAAAAGGACAGAGTTAAGCCCAACAACAATTCAGGTGATGAAAACTCAGTACTTACAACCATAATTAAAGATGATATACTCTCAGCTGTGGAAAACAATCAATCATATACAAATTCAGACAAAAATTACTCAGTAAATCAAAATATCAATATCAAAACAACACTCTTAAAAAAATTGATGTGTTCAATGCAACATCCTCCATCATGGTTAATACACTGGTTCAATTTATATACAAAATTAAATAACATATTAACACAATATCGATCAAATGAGGTAAAAAGTCATGGGTTTATATTAATAGATAATCAAACTTTGAGTGGTTTTCAGTTTATTTTAAATCAATATGGTTGCATTGTTTATCATAAAGGGCTCAAAAAAATCACAACTACTACATACAATCAATTTTTGACATGGAAAGACATCAGCCTTAGCAGATTAAATGTTTGCTTAATTACTTGGATAAGTAATTGTTTAAATACATTAAATAAAAGCTTAGGGTTGAGATGCGGATTCAATAATGTTGTGCTATCACAATTATTCCTTTATGGAGATTGTATACTGAAATTATTTCATAATGAAGGCTTTTACATAATAAAAGAAGTAGAAGGATTTATTATGTCTTTAATTCTAAACATAACAGAAGAAGATCAATTTAGGAAACGATTTTATAATAGCATGCTAAATAACATCACAGATGCAGCTATTAAGGCTCAAAAGGACCTACTATCAAGAGTATGTCACACTTTATTAGACAAGACAGTGTCTGATAATATCATAAATGGTAAATGGATAATTCTATTAAGTAAATTTCTTAAATTGATTAAGCTTGCAGGTGATAATAATCTCAATAACTTGAGTGAGCTATATTTTCTCTTCAGAATCTTTGGACATCCAATGGTTGATGAAAGACAAGCAATGGATGCTGTAAGAATTAACTGCAATGAAACTAAGTTCTATTTATTAAGTAGCCTAAGTACGTTGAGAGGTGCTTTCATTTATAGAATCATAAAAGGGTTTGTAAATACCTACAACAGATGGCCCACTTTAAGGAATGCTATTGTCCTACCTCTAAGATGGTTAAACTATTATAAACTTAATACTTATCCATCTCTACTTGAAATCACAGAAAATGATTTGATTATTTTATCAGGATTGCGGTTCTATCGTGAGTTCTATCTGCCTAAAAAAGTGGATCTTGAAATGATAATAAATGACAAAGCTATTTCTCCTCCAAAAGATCTAATATGGACTAGTTTTCCTAGAAATTACATGCCATCACATATACAAAATTATATAGAACATGAAAAGTTGAAGTTCTCTGAAAGCGACAGATCAAGAAGAGTACTAGAGTATTACTTGAGAGATAATAAATTCAATGAATGTGATCTATACAATTGTGTAGTTAATCAAAGCTATCTCAACAACTCTAATCATGTGGTATCACTAACTGGTAAAGAAAGAGAGCTCAGTGTGGGTAGAATGTTTGCTATGCAACCAGGTATGTTTAGACAAATCCAAATCTTAGCAGAGAAAATGATAGCCGAAAATATTTTACAATTCTTCCCTGAGAGTTTGACAAGATATGGTGATCTAGAGCTTCAAAAGATATTAGAATTAAAAGCAGGAATAAGCAACAAGTCAAATCGTTATAATGATAACTACAACAATTATATCAGTAAATGTTCTATAATAACAGATCTTAGCAAATTTAATCAAGCATTTAGATATGAAACATCATGTATCTGTAGTGATGTATTAGATGAACTGCATGGAGTACAATCTCTATTCTCTTGGTTGCATTTAACAATACCTCTTGTCACAATAATATGTACATATAGACATGCACCTCCTTTTATAAAGGATCATGTTGTCAATCTTAATGAAGTTGATGAACAAAGTGGGTTATACAGATATCATATGGGTGGTATTGAGGGCTGGTGTCAAAAACTGTGGACCATTGAAGCCATATCATTATTAGATCTAATATCTCTTAAAGGTAAATTCTCCATCACAGCTCTGATAAATGGTGATAATCAGTCAATTGATATAAGTAAACCAGTTAGACTTATAGAGGGTCAGACCCATGCTCAAGCAGATTATTTGTTAGCATTAAATAGCCTTAAATTGCTATATAAAGAGTATGCAGGCATAGGCCATAAGCTTAAGGGAACTGAGACCTATATATCCCGAGATATGCAGTTCATGAGCAAAACAATCCAGCACAATGGAGTGTACTATCCAGCCAGTATCAAAAAAGTCCTGAGAGTAGGTCCATGGATAAATACAATACTTGATGATTTTAAAGTTAGTTTAGAATCTATAGGTAGCTTAACACAGGAGTTAGAATACAGAGGAGAAAGCTTATTATGCAGTTTAATATTTAGGAACATTTGGTTATATAACCAAATTGCTCTGCAACTCCGAAATCATGCATTATGTAATAATAAGCTATATTTAGATATCTTGAAAGTATTAAAACACTTAAAAACCTTTTTTAATCTTGATAGTATCGATACGGCGTTATCATTGTATATGAACTTGCCTATGTTATTTGGTGGTGGTGATCCTAATTTGTTATATCGAAGCTTTTATAGGAGAACTCCAGACTTCCTTACAGAAGCTATAGTACATTCAGTGTTCGTGTTGAGCTATTATACTGGTCACGATCTACAAGATAAGCTCCAGGATCTTCCAGATGATAGACTGAACAAATTCTTGACTTGTGTCATCACATTTGATAAAAATCCAAATGCCGAGTTTGTAACATTGATGAGGGATCCACAGGCTTTAGGATCTGAAAGGCAAGCTAAAATTACTAGTGAGATTAATAGATTAGCAGTAACAGAAGTCTTAAGTATAGCTCCAAACAAAATATTTTCCAAAAGTGCGCAACACTATACTACCACTGAGATTGATCTAAATGACATTATGCAAAATATAGAACCAACTTACCCTCATGGATTAAGAGTTGTTTATGAAAGTTTACCTTTTTATAAAGCAGAAAAAATAGTTAATCTTATATCAGGAACAAAATCCATAACTAATATACTTGAAAAAACATCAGCAATAGATACAACTGATATTAATAGGGCTACTGATATGATGAGGAAAAATATAACCTTACTTATAAGGATACTTCCACTAGATTGTAACAAGGACAAAAGAGAGTTATTAAGTTTAGAAAATCTTAGCATAACTGAATTAAGCAAGTATGTAAGAGAAAGATCTTGGTCATTATCCAATATAGTAGGAGTAACATCGCCAAGTATTATGTTCACAATGGACATTAAATATACAACTAGCACTATAGCCAGTGGTATAATTATAGAAAAATATAATGTTAATGGTTTAACTCGTGGTGAAAGAGGACCTACTAAGCCATGGGTAGGTTCATCTACGCAGGAGAAAAAAACAATGCCAGTGTACAATAGACAAGTTTTAACCAAAAAGCAAAGAGACCAAATAGATTTATTAGCAAAATTAGACTGGGTATATGCATCCATAGACAACAAAGATGAATTCATGGAAGAACTGAGTACTGGAACACTTGGACTGTCATATGAAAAAGCCAAAAAGTTGTTTCCACAATATCTAAGTGTCAATTATTTACACCGGTTAACAGTCAGTAGTAGACCATGCGAGTTCCCTGCCTCTATACCAGCTTATAGAACAACAAATTATCATTTTGATACTAGTCCTATCAATCATGTATTAACAGAAAAGTATGGAGATGAAGATATTGACATTGTGTTTCAAAATTGCATAAGTTTTGGTCTTAGCTTGATGTCAGTTGTGGAACAATTCACAAACATATGTCCTAATAGAATTATTCTCATACCGAAGCTGAATGAGATACATTTGATGAAACCTCCTATATTTACAGGAGATGTTGATATCATCAAGTTGAAGCAAGTGATACAAAAACAGCATATGTTCCTACCAGATAAAATAAGTTTAACCCAATATGTAGAATTATTCTTAAGTAACAAAGCACTTAAATCTGGATCCCACATCAACTCTAATTTAATATTAGTACATAAAATGTCTGATTATTTTCATAATGCGTATATTTTAAGTACTAATTTAGCTGGACATTGGATTCTGATTATTCAACTTATGAAAGATTCAAAAGGTATTTTTGAAAAAGATTGGGGAGAAGGGTATATAACTGATCATATGTTCATTAATTTGAATGTTTTCTTTAATGCTTATAAGACTTATTTGCTATGTTTTCATAGAGGTTATGGTAAAGCAAAATTAGAATGTGATATGAACACTTCAGATCTTCTTTGTGTTTTGGAGTTAATAGACAGTAGCTACTGGAAATCTATGTCTAAAGTTTTCCTAGAACAAAAAGTCATAAAATACATAGTCAATCAAGACACAAGTTTGCATAGAATAAAAGGCTGTCACAGTTTTAAGTTGTGGTTTTTAAAACGCCTTAATAATGCTAAATTTACCGTATGCCCCTGGGTTGTTAACATAGATTATCACCCAACACACATGAAAGCTATATTATCTTACATAGATTTAGTTAGAATGGGGTTAATAAATGTAGATAAATTAACCATTAAAAATAAAAACAAATTCAATGATGAATTTTACACATCAAATCTCTTTTACATTAGTTATAACTTTTCAGACAACACTCATCTGCTAACAAAACAAATAAGAATTGCTAATTCAGAATTAGAAGATAATTATAACAAACTATATCACCCAACCCCAGAAACTTTAGAAAATATATCATTAATCCCTGTTAAAAGTAATAATAGAAACAAA---CCTAAATTTTGTATAAGTGGAAATACTGAATCTATGATGACGTCAACATTCTCTAATAAAATGCATATTAAATCTTCCACTGTTACCACAAGATTCAATTATAGCAGACAAGACTTGTACAATTTATTTCCAATTGTTGTGATAGACAGGATTATAGATCATTCAGGTAATACGGAAAAATCTAACCAACTTTACACCACCACTTCACATCAGACATCTTTAGTAAGGAATAGTGCATCACTTTATTGCATGCTTCCTTGGCATCATGTCAATAGATTTAACTTTGTATTTAGTTCCACAGGATGCAAGATCAGTATAGAGTATATTTTAAAAGATCTTAAGATTAAAGATCCCAGTTGTATAGCATTCATAGGTGAAGGAGCTGGTAACTTATTATTACGTACGGTAGTAGAACTTCATCCTGACATAAGATATATTTACAGAAGTTTAAAAGATTGCAATGATCATAGTTTACCTATTGAATTTCTAAGGTTATACAACGGGCATATAAACATAGATTATGGTGAGAATTTAACCATTCCTGCTACGGATGCAACTAACAACATACATTGGTCTTATTTACATATAAAATTTGCAGAACCTATTAGTATCTTTGTCTGCGATGCTGAATTACCTGTCACAGCCAATTGGAGTAAAATTATAATTGAATGGAGTAAGCATGTAAGAAAGTGCAAATACTGTTCTTCTGTAAATAGATGCATTTTAATTGCAAAATATCATGCTCAAGATGATATTGATTTCAAATTAGATAACATTACTATATTAAAAACTTATGTGTGCCTAGGTAGCAAGTTAAAAGGATCTGAAGTTTATTTAGTCCTTACAATAGGCCCTGCAAATATACTTCCTGTTTTTGATGTTGTGCAAAATGCTAAATTGATTCTTTCAAGAACTAAAAATTTCATTATGCCTAAAAAGATTGACAAGGAATCTATCGATGCAAATATTAAAAGCTTAATACCTTTCCTTTGTTACCCTATAACAAAAAATGGAATTAAGACTTCATTGTCAAAATTGAAGAGTGTAGTTAATGGAGATATATTATCATATTCTATAGCTGGACGTAATGAAGTATTCAGCAACAAGCTTATAAACCACAAGCATATGAATATCCTAAAATGGCTGGATCATGTTTTAAACTTTAGATCAGCTGAACTTAATTACAATCATTTATACATGATAGAGTCCACATATCCTTACTTGAGTGAATTGTTAAATAGTTTAACAACCAATGAGCTCAAGAAGCTGATTAAAATAACAGGCAGTGTACTATACAACCTTCCTAATGAGCAG
>AEO45881
ATGGATCCCATTATTAATGGAAATTCTGCTAATGTTTATCTAACCGATAGTTATTTAAAAGGTGTTATTTCTTTCTCAGAATGTAATGCTTTAGGAAGTTACATATTCAATGGTCCTTATCTCAAAAATGATTACACCAACTTAATTAGTAGACAAAATCCATTAATAGAACACATAAATCTAAAGAAATTAAATATAACACAGTCTTTAATATCTAAGTATCATAAAGGTGAAATAAAAATAGAAGAACCTACTTATTTTCAGTCATTACTTATGACATACAAGAGTATGACCTCGTCAGAACAGATTTCCACCACTAATTTACTTAAAAAGATAATAAGAAGAGCTATAGAAATTAGTGATGTCAAAGTCTATGCTATATTGAATAAACTGGGGCTTAAAGAAAAAGACAAGATTAAATCCAACAATGGACAAGATGAAAACAACTCAGTTATTACAACCATAATCAAAGATGATATACTTTTAGCTGTTAAGGATAATCAATCTCATCTTAAAGCAGGCAAAAATCACTCTACAAAACAAAAAGATACTATCAAAACAACACTTTTGAAAAAATTAATGTGTTCAATGCAACATCCTCCATCATGGTTAATACATTGGTTTAATTTATACACAAAATTAAACAACATATTAACACAGTATCGATCAAATGAGGTAAAAAACCATGGTTTTATATTGATAGATAATCATACTCTCAATGGATTCCAATTTATTTTGAATCAATATGGTTGTATAGTTTATCATAAGGATCTCAAAAGAATTACTGTGACAACCTATAATCAATTCTTGACATGGAAAGATATTAGCCTTAGTAGATTAAATGTTTGTTTAATTACATGGATTAGTAACTGTTTGAACACATTAAACAAAAGCTTAGGCTTAAGATGTGGATTCAATAATGTTATCTTGACACAACTATTCCTTTATGGAGATTGTATATTAAAACTATTCCACAATGAAGGGTTCTACATAATAAAAGAGGTAGAGGGTTTTATTATGTCTCTAATTTTAAACATAACAGAAGAAGATCAATTCAGAAAACGGTTTTATAATAGTATGCTCAACAACATCACAGATGCTGCTAATAAAGCTCAGAAAAATCTGCTATCAAGAGTATGTCATACATTATTAGATAAGACAGTATCTGATAATATAATAAATGGCAGATGGATAATTCTATTAAGTAAGTTTCTTAAATTAATTAAGCTTGCAGGTGACAATAACCTTAACAATCTGAGTGAATTATATTTTTTATTCAGAATATTTGGACACCCAATGGTAGATGAAAGACAAGCCATGGATGCTGTTAAAGTTAATTGCAACGAGACCAAATTTTACTTGTTGAGCAGTTTGAGTATGTTAAGAGGTGCCTTTATATATAGAATTATAAAAGGGTTTGTAAATAATTACAACAGATGGCCTACTTTAAGGAATGCTATTGTTTTACCCTTAAGATGGTTAACTTACTATAAACTAAACACTTATCCTTCCTTATTGGAACTTACAGAAAGAGATTTGATTGTTTTATCAGGACTACGTTTCTATCGTGAGTTTCGGTTGCCTAAAAAAGTGGATCTTGAAATGATCATAAATGATAAGGCTATATCACCTCCTAAAAATTTGATATGGACTAGTTTCCCTAGAAATTATATGCCGTCACACATACAAAATTATATAGAACATGAAAAATTAAAATTTTCCGAGAGTGATAAATCAAGAAGAGTATTAGAGTACTATTTAAGAGATAACAAATTCAATGAATGTGATTTATATAACTGTGTAGTTAATCAAAGCTATCTTAACAACCCTAATCATGTGGTATCATTGACTGGCAAAGAAAGAGAACTCAGTGTAGGTAGAATGTTTGCAATGCAACCGGGAATGTTCAGACAAGTTCAAATATTAGCAGAGAAAATGATAGCTGAAAACATTTTACAATTCTTTCCTGAAAGTCTTACAAGATATGGTGATCTAGAATTACAGAAAATATTAGAATTGAAAGCGGGAATAAGTAACAAATCAAATCGTTACAATGACAATTACAACAATTACATCAGTAAGTGCTCTATCATCACAGATCTCAGCAAATTCAATCAAGCATTCCGGTATGAAACATCATGTATTTGTAGTGATGTACTGGATGAACTGCATGGTGTACAATCTCTGTTTTCCTGGTTACATTTAACTATTCCTCATGTCACAATAAAAATGACATATAGGCATGCACCCCCCTATATAAGAGATCACATTGTAGATCTTAACAATGTAGATGAACAAAGTGGATTATATAGATATCATATGGGTGGTATCGAAGGGTGGTGTCAAAAACTATGGACCATAGAAGCTATATCACTATTGGATCTAATATCTCTCAAAGGGAAATTCTCAATTACTGCCTTAATTAATGGAGACAATCAATCAATAGATATAAGCAAACCAGTCAGACTCATGGAAGGTCAAACTCATGCTCAAGCAGATTATTTGCTGGCATTAAATAGTCTTAAATTGCTGTATAAAGAGTATGCAGGCATAGGCCACAAATTAAAAGGAACTGAGACTTATATATCAAGAGATATGCAATTTATGAGTAAAACAATTCAACATAACGGTGTATATTACCCAGCTAGTATAAAGAAAGTCCTAAGAGTGGGACCATGGATAAACACTATACTTGATGATTTCAAAGTGAGTCTAGAATCTATAGGTAGTTTGACACAAGAATTAGAATATAGAGGTGAAAGTCTATTATGCAGTTTAATATTTAGAAATGTGTGGTTATATAATCAAATTGCTTTACAACTAAAAAATCATGCATTATGTAACAATAAATTATATTTGGACATATTAAGGGTTCTGAAACACTTAAAAACCTTTTTTAATCTTGATAATATTGATACAGCATTAACATTGTATATGAATTTGCCCATGTTATTTGGTGGTGGTGATCCCAACTTGTTATATCGAAGTTTCTATAGAAGAACTCCTGATTTCCTCACAGAGGCTATAGTTCACTCTGTGTTCATACTTAGTTATTATACAAACCATGATTTAAAGGATAAACTTCAAGATCTGTCAGACGATAGATTGAATAAGTTCTTAACATGCATAATCACGTTTGACAAAAACCCTAATGCTGAATTCGTAACATTGATGAGAGATCCTCAAGCTTTAGGGTCTGAAAGGCAAGCTAAAATTACTAGCGAAATCAATAGACTGGCAGTTACTGAGGTTTTGAGCACAGCTCCAAACAAAATATTCTCCAAAAGTGCACAACACTATACCACTACAGAGATAGATCTAAATGATATTATGCAAAATATAGAACCTACATATCCTCATGGGCTAAGAGTTGTTTATGAAAGTTTACCCTTTTATAAAGCAGAGAAAATAGTAAATCTTATATCCGGTACAAAATCTATAACTAACATACTGGAAAAGACTTCTGCCATAGACTTAACAGATATTGATAGAGCCACTGAGATGATGAGGAAAAACATAACTTTGCTTATAAGGATATTTCCATTAGATTGTAACAGAGATAAAAGAGAAATATTGAGTATGGAAAACCTAAGTATTACTGAATTAAGCAAATATGTTAGAGAAAGATCTTGGTCTTTATCCAATATAGTTGGTGTTACATCACCCAGTATCATGTATACAATGGACATCAAATATACAACAAGCACTATAGCTAGTGGCATAATCATAGAGAAATATAATGTCAACAGTTTAACACGTGGTGAGAGAGGACCCACTAAACCATGGGTTGGCTCATCTACACAAGAGAAAAAAACAATGCCAGTTTATAATAGACAAGTTTTAACCAAAAAACAGAGAGATCAAATTGATCTATTAGCAAAATTGGATTGGGTGTATGCATCTATAGATAACAAGGATGAATTCATGGAAGAACTCAGCATAGGAACTCTTGGGTTAACATATGAGAAAGCCAAGAAATTATTTCCACAATATTTAAGTGTCAATTATTTGCATCGCCTTACAGTCAGTAGTAGACCATGTGAATTCCCTGCATCAATACCAGCTTATAGAACAACAAATTATCACTTTGACACTAGCCCTATTAATCGCATATTAACAGAAAAGTATGGTGATGAAGATATTGACATAGTATTCCAAAACTGTATAAGCTTTGGCCTTAGTTTAATGTCAGTAGTAGAACAATTTACTAATGTATGTCCTAACAGAATTATTCTCATACCTAAGCTTAATGAGATACATTTGATGAAACCTCCCATATTCACAGGTGATGTTGATATTCACAAGTTAAAACAAGTGATACAAAAACAGCATATGTTTTTACCAGACAAAATAAGTTTGACTCAATATGTGGAATTATTCTTAAGTAATAAAACACTCAAATCTGGATCTCATGTTAATTCTAATTTAATATTGGCACATAAAATATCTGACTATTTTCATAATACTTACATTTTAAGTACTAATTTAGCTGGACATTGGATTCTGATTATACAACTTATGAAAGATTCTAAAGGTATTTTTGAAAAAGATTGGGGAGAGGGATATATAACTGATCATATGTTTATTAATTTGAAAGTTTTCTTCAATGCTTATAAGACCTATCTCTTGTGTTTTCATAAAGGTTATGGCAAAGCAAAGCTGGAGTGTGATATGAACACTTCAGATCTTCTATGTGTATTGGAATTAATAGACAGTAGTTATTGGAAGTCTATGTCTAAGGTATTTTTAGAACAAAAAGTTATCAAATACATTCTTAGCCAAGATGCAAGTTTACATAGAGTAAAAGGGTGTCATAGCTTCAAACTATGGTTTCTTAAACGTCTTAATGTAGCAGAATTCACAGTTTGCCCTTGGGTTGTTAACATAGATTATCATCCAACACACATGAAAGCAATATTAACTTATATAGATCTTGTTAGAATGGGATTGATAAATATAGATAGAATATACATTAAAAATAACCACAAATTCAATGATGAATTTTATACTTCTAATCTCTTTTACATTAATTATAACTTCTCAGATAATACTCATCTATTAACTAAACATATAAGGATTGCTAATTCTGAATTAGAAAATAATTACAACAAATTATATCATCCTACACCTGAAACTCTAGAAAATATACTAACCAATCCGGTTAAATGTGATGACAAAAAGACACTGAATGACTATTGTATAGGTAAAAATGTTGACTCAATAATGTTACCATTGTTATCTAATAAGAAGCTTATTAAATCGTCTACAACG---ATTAGAACCAATTACAGCAAACAAGATTTGTATAATTTATTTCCTACGGTTGTGATTGATAAAATTATAGATCATTCAGGTAATACAGCCAAATCTAACCAACTTTACACTACTACTTCTCATCAAATATCTTTAGTACACAATAGCACATCACTTTATTGCATGCTTCCTTGGCATCATATTAATAGATTCAATTTTGTGTTTAGTTCTACAGGTTGTAAAATTAGTATAGAGTATATTTTAAAAGACCTTAAAATTAAAGATACAAGTTGTATAGCATTCATAGGTGAAGGAGCAGGGAATTTATTGTTGCGTACAGTAGTGGAACTTCATCCTGATATAAGATATATTTACAGAAGTCTGAAAGATTGCAATGATCATAGTTTACCTATTGAGTTTTTAAGGCTATACAATGGACATATCAACATTGATTATGGTGAAAATTTGACCATTCCCGCTACAGATGCAACCAACAACATTCATTGGTCTTATTTGCATATAAAGTTTGCTGAACCTATCAGTCTTTTTGTTTGTGATGCTGAATTGCCTGTAACAGTCAACTGGAGTAAAATTATAATAGAGTGGAGCAAGCATGTAAGAAAATGCAAGTACTGTTCTTCAGTTAATAAATGTACGTTAATAGTAAAATACCATGCTCAAGATGATATCGATTTCAAATTAGACAACATAACTATATTAAAAACTTATGTATGTTTAGGAAGTAAGTTAAAGGGGTCTGAAGTTTACTTAGTCCTTACAATAGGTCCTGCAAATGTGTTTCCAGTATTTAATGTAGTACAAAATGCTAAATTGATACTATCAAGAACCAAAAATTTCATCATGCCTAAGAAGGCTGATAAAGAGTCTATTGATGCAAATATTAAAAGTTTGATACCCTTTCTTTGTTACCCTATAACAAAAAAAGGAATTAATACTGCATTATCAAAACTAAAGAGTGTTGTTAGTGGAGATATACTATCATATTCTATAGCTGGACGTAATGAAGTTTTCAGCAATAAACTTATAAATCATAAGCATATGAACATCTTAAAGTGGTTCAACCATGTTTTAAATTTCAGATCAACAGAACTTAACTATAATCATTTATATATGGTAGAATCCACATATCCTTATCTAAGTGAATTGTTAAACAGCTTGACAACTAATGAACTTAAAAAACTGATTAAAATCACAGGTAGTTTGTTATACAACTTTCATAATGAA---
>AGN28465
ATGGATCCCATTATTAATGGAAGCTCTGCTAATGTATATCTAACTGATAGTTATCTAAAAGGTGTTATCTCTTTTTCAGAATGTAATGCTTTAGGGAGTTACCTTTTTAACGGCCCTTATCTTAAAAATGATTATACCAACTTAATTAGTAGACAAAGCCCACTACTAGAGCATATGAATCTAAAAAAACTAACTATAACACAGTCATTAATATCTAGATACCATAAAGGTGAACTGAAATTAGAAGAACCAACTTATTTCCAGTCATTACTTATGACATATAAAAGCATGTCCTCATTTGAACAAATTGCTACAACTAACTTACTTAAAAAAATAATACGAAGAGCTATAGAAATAAGTGATGTAAAGGTGTACGCCATCTTGAATAAACTAGGACTAAAGGAAAAGGACAGAGTTAAGCCCAACAACAATTCAGGTGATGAAAACTCAGTACTTACAACCATAATTAAAGATGATATACTCTCAGCTGTGGAAAACAATCAATCATATACAAATTCAGACAAAAATTACTCAGTAAATCAAAATATCAATATCAAAACAACACTCTTAAAAAAATTGATGTGTTCAATGCAACATCCTCCATCATGGTTAATACACTGGTTCAATTTATATACAAAATTAAATAACATATTAACACAATATCGATCAAATGAGGTAAAAAGTCATGGGTTTATATTAATAGATAATCAAACTTTGAGTGGTTTTCAGTTTATTTTAAATCAATATGGTTGCATTGTTTATCATAAAGGGCTCAAAAAAATCACAACTACTACATACAATCAATTTTTGACATGGAAAGACATCAGCCTTAGCAGATTAAATGTTTGCTTAATTACTTGGATAAGTAATTGTTTAAATACATTAAATAAAAGCTTAGGGTTGAGATGCGGATTCAATAATGTTGTGCTATCACAATTATTCCTTTACGGAGATTGTATACTGAAATTATTTCATAATGAAGGTTTTTACATAATAAAAGAAGTAGAAGGATTTATTATGTCTTTAATTCTAAACATAACAGAAGAAGATCAATTTAGGAAACGATTTTATAATAGCATGCTAAATAACATCACAGATGCAGCTATTAAGGCTCAAAAGGACCTACTATCAAGAGTATGTCACACTTTATTAGACAAGACAGTGTCTGATAATATCATAAATGGTAAATGGATAATTCTATTAAGTAAATTTCTTAAATTGATTAAGCTTGCAGGTGATAACAATCTCAATAACTTGAGTGAGTTATATTTTCTCTTCAGAATCTTTGGACATCCAATGGTTGATGAAAGACAAGCAATGGATGCTGTAAGAATTAACTGCAATGAAACTAAGTTCTATTTATTAAGTAGCCTAAGTACGTTGAGAGGTGCTTTCATTTATAGAATCATAAAAGGGTTTGTAAATACCTACAACAGATGGCCCACTTTAAGGAATGCTATTGTCCTACCTCTAAGATGGTTAAACTATTATAAACTTAATACTTATCCATCTCTACTTGAAATCACAGAAAATGATTTGATTATTTTATCAGGATTGCGGTTCTATCGTGAGTTTCATCTGCCTAAAAAAGTGGATCTTGAAATGATAATAAATGACAAAGCTATTTCTCCTCCAAAAGATCTAATATGGACTAGTTTTCCTAGAAATTACATGCCATCACATATACAAAATTATATAGAACATGAAAAGTTGAAGTTCTCTGAAAGCGACAGATCCAGAAGAGTACTAGAGTATTACTTGAGAGATAATAAATTCAATGAATGTGATCTATACAATTGTGTAGTTAATCAAAGCTATCTCAACAACTCTAATCATGTGGTATCACTAACTGGTAAAGAAAGAGAGCTCAGTGTGGGTAGAATGTTTGCTATGCAACCAGGTATGTTTAGGCAAATCCAAATCTTAGCAGAGAAAATGATAGCCGAAAATATTTTACAATTCTTCCCTGAGAGTTTGACAAGATATGGTGATCTAGAGCTTCAAAAGATATTAGAATTAAAAGCAGGAATAAGCAACAAGTCAAATCGTTATAATGATAACTACAACAATTATATCAGTAAATGTTCTATAATAACAGATCTTAGCAAATTTAATCAAGCATTTAGATATGAAACATCATGTATCTGCAGTGATGTATTAGATGAACTGCATGGGGTACAATCTCTATTCTCTTGGTTGCATTTAACAATACCTCTTGTCACAATAATATGTACATATAGACATGCACCTCCTTTTATAAAGGATCATGTTGTCAATCTTAATGAAGTTGATGAACAAAGTGGGTTATACAGATATCATATGGGTGGTATTGAGGGCTGGTGTCAAAAACTGTGGACCATTGAAGCCATATCATTATTAGATCTAATATCTCTTAAAGGTAAATTCTCCATCACAGCTCTGATAAATGGTGATAATCAGTCAATTGATATAAGTAAACCAGTTAGACTTATAGAGGGTCAGACCCATGCTCAAGCAGATTATTTGTTAGCATTAAATAGCCTTAAATTGCTATATAAAGAGTATGCAGGCATAGGCCATAAGCTTAAGGGAACTGAGACCTATATATCCCGAGATATGCAGTTCATGAGCAAAACAATCCAACACAATGGAGTGTACTATCCAGCCAGTATCAAAAAAGTCCTGAGAGTAGGTCCATGGATAAATACAATACTTGATGATTTTAAAGTTAGTTTAGAATCTATAGGTAGCTTAACACAGGAGTTAGAATACAGAGGAGAAAGCTTATTATGCAGTTTAATATTTAGGAACATTTGGTTATACAATCAAATTGCTCTGCAACTCCGAAATCATGCATTATGTAATAATAAGCTATATTTAGATATATTGAAAGTATTAAAACACTTAAAGACTTTTTTTAATCTTGATAGTATCGATACAGCGTTATCATTGTATATGAACTTGCCTATGCTGTTTGGTGGTGGTGATCCTAATTTGTTATATCGAAGCTTTTATAGGAGAACTCCAGACTTCCTTACAGAAGCTATAGTACATTCAGTGTTTGTGTTGAGTTATTATACTGGTCATGATCTACAAGATAAGCTCCAGGATCTTCCAGATGATAGACTGAACAAATTCTTGACTTGTGTCATCACATTTGATAAAAATCCAAATGCCGAGTTTGTAACATTGATGAGGGATCCACAGGCTTTAGGGTCTGAAAGGCAAGCTAAAATTACTAGTGAGATTAATAGATTAGCAGTAACAGAAGTCTTAAGTATAGCTCCAAACAAAATATTTTCTAAAAGTGCGCAACACTATACTACCACTGAGATTGATCTAAATGACATTATGCAAAATATAGAACCAACTTACCCTCATGGATTAAGAGTTGTTTATGAAAGTTTACCTTTTTATAAAGCAGAAAAAATAGTTAATCTTATATCAGGAACAAAATCCATAACTAATATACTTGAAAAAACATCAGCGATAGATACAACTGATATTAATAGGGCTACTGATATGATGAGGAAAAATATAACCTTACTTATAAGGATACTTCCACTAGATTGTAACAAGGACAAAAGAGAGTTATTAAGTTTAGAAAATCTTAGCATAACTGAATTAAGCAAGTATGTAAGAGAAAGATCTTGGTCATTATCCAATATAGTAGGAGTAACATCGCCAAGTATTATGTTCACAATGGACATTAAATATACAACTAGCACTATAGCCAGTGGTATAATTATAGAAAAATATAATGTTAATGGTTTAACTCGTGGTGAAAGAGGACCTACTAAGCCATGGGTAGGTTCATCTACGCAGGAGAAAAAAACAATGCCAGTGTACAATAGACAAGTTTTAACCAAAAAGCAAAGAGACCAAATAGATTTATTAGCAAAATTAGACTGGGTATATGCATCCATAGACAACAAAGATGAATTCATGGAAGAACTGAGTACTGGAACACTTGGACTGTCATATGAAAAAGCCAAAAAGTTGTTTCCACAATATCTAAGTGTCAATTATTTACACCGGTTAACAGTCAGTAGTAGACCATGTGAATTCCCTGCCTCAATACCAGCTTATAGAACAACAAATTATCATTTTGATACTAGTCCTATCAATCATGTATTAACAGAAAAGTATGGAGATGAAGATATCGACATTGTGTTTCAAAATTGCATAAGTTTTGGTCTAAGCTTGATGTCAGTTGTGGAACAATTCACAAACATATGTCCTAATAGAATTATTCTCATACCGAAGCTGAATGAGATACATTTGATGAAACCTCCTATATTTACAGGAGATGTTGATATCATCAAGTTGAAGCAAGTGATACAAAAACAGCATATGTTCCTACCAGATAAAATAAGTTTAACCCAATATGTAGAATTATTCTTAAGTAACAAAGCACTTAAATCTGGATCCCACATCAACTCTAATTTAATATTAGTACATAAAATGTCTGATTATTTTCATAATGCGTATATTTTAAGTACTAATTTAGCTGGACATTGGATTCTGATTATTCAACTTATGAAAGATTCAAAAGGTATTTTTGAAAAAGATTGGGGAGAGGGGTATATAACTGATCATATGTTCATTAATTTGAATGTTTTCTTTAATGCTTATAAGACTTATTTGCTATGTTTTCATAGAGGTTATGGTAAAGCAAAATTAGAATGTGATATGAACACTTCAGATCTTCTTTGTGTTTTGGAGTTAATAGACAGTAGCTACTGGAAATCTATGTCTAAAGTTTTCCTAGAACAAAAAGTCATAAAGTACATAGTCAATCAAGACACAAGTTTGCATAGAATAAAAGGCTGTCACAGTTTTAAGTTGTGGTTTTTAAAACGCCTTAATAATGCTAAATTTACCGTATGCCCTTGGGTTGTTAACATAGATTATCACCCAACACACATGAAAGCTATATTATCTTACATAGATTTAGTTAGAATGGGGTTAATAAATGTAGATAAATTAACCATTAAAAATAAAAACAAATTCAATGATGAATTTTACACATCAAATCTCTTTTACATTAGTTATAACTTTTCAGACAACACTCATCTGCTAACAAAACAAATAAGAATTGCTAATTCAGAATTAGAAGATAATTATAACAAACTATATCATCCAACCCCAGAAACTTTAGAAAATATATCATTAATCCCTGTTAAAAGTAATAATAGAAACAAA---CCTAAATTTTGTATAAGTGGAAATACTGAATCTATGATGACGTCAACATTCTCTAATAAAATGCATATTAAATCTTCCACTGTTACCACAAGATTCAATTATAGCAGACAAGACTTGTATAATTTATTTCCAATTGTTGTAATAGACAGGATTATAGATCATTCAGGTAATACAGAAAAATCTAACCAACTTTACACCACCACTTCACATCAGACATCTTTAGTAAGGAATAGTGCATCACTTTATTGCATGCTTCCTTGGCATCATGTCAATAGATTTAACTTTGTATTTAGTTCCACAGGATGCAAGATCAGTATAGAGTATATTTTAAAAGATCTTAAGATTAAAGATCCCAGTTGTATAGCATTCATAGGTGAAGGAGCTGGTAACTTATTATTACGTACGGTAGTAGAACTTCATCCTGACATAAGATATATTTACAGAAGTTTAAAAGATTGCAATGATCATAGTTTACCTATTGAATTTCTAAGGTTATACAACGGGCATATAAACATAGATTATGGTGAGAATTTAACCATTCCTGCTACAGATGCAACTAACAACATACATTGGTCTTATTTACATATAAAATTTGCAGAACCTATTAGTATCTTTGTCTGCGATGCTGAATTACCTGTCACAACCAATTGGAGTAAAATTATAATTGAATGGAGTAAGCATGTAAGAAAGTGCAAATACTGTTCTTCTGTAAATAGATGCATTTTAATTGCAAAATATCATGCTCAAGATGATATTGATTTCAAATTAGATAACATTACTATATTAAAAACTTATGTGTGCCTAGGTAGCAAGTTAAAAGGATCTGAAGTTTACTTAGTCCTTACAATAGGCCCTGCAAATATACTTCCTGTTTTTGATGTTGTGCAAAATGCTAAATTGATTCTTTCAAGAACTAAAAATTTCATTATGCCTAAAAAGATTGACAAGGAATCTATCGATGCAAATATTAAAAGCTTAATACCTTTCCTTTGTTACCCTATAACAAAAAATGGAATTAAGACTTCATTGTCAAAATTGAAGAGTGTAGTTAATGGAGATATATTATCATATTCTATAGCTGGACGTAATGAAGTATTCAGCAACAAGCTTATAAACCACAAGCATATGAATATCTTAAAATGGCTGGATCATGTTTTAAACTTTAGATCAGCTGAACTTAATTACAATCATTTATACATGATAGAGTCCACATATCCTTACTTGAGTGAATTGTTAAATAGTTTAACAACCAATGAGCTCAAGAAGCTGATTAAAATAACAGGTAGTGTACTATACAACTTTCCTAATGAACAG
>AGN28773
ATGGATCCCATTATTAATGGAAGCTCTGCTAATGTATATCTAACTGATAGTTATCTAAAAGGTGTTATCTCTTTTTCAGAATGTAATGCTTTAGGGAGTTACCTTTTTAACGGCCCTTATCTTAAAAATGATTATACCAACTTAATTAGTAGACAAAGCCCACTACTAGAGCATATGAATCTAAAAAAACTAACTATAACACAGTCATTAATATCTAGATACCATAAAGGTGAACTTAAATTAGAAGAACCAACTTATTTCCAGTCATTACTTATGACATATAAAAGCATGTCCTCGTCTGAACAAATTGCTACAACTAACTTACTTAAAAAAATAATACGAAGAGCTATAGAAATAAGTGATGTAAAGGTGTACGCCATCTTGAATAAACTAGGACTAAAGGAAAAGGACAGAGTTAAGCCCAACAACAATTCAGGTGATGAAAACTCAGTACTTACAACCATAATTAAAGATGATATACTCTCAGCTGTGGAAAACAATCAATCATATACAAATTCAGACAAAAATTACTCAGTAAATCAAAATATCAATATCAAAACAACACTCTTAAAAAAATTGATGTGTTCAATGCAACATCCTCCATCATGGTTAATACACTGGTTCAATTTATATACAAAATTAAATAACATATTAACACAATATCGATCAAATGAGGTAAAAAGTCATGGGTTTATATTAATAGATAATCAAACTTTGAGTGGTTTTCAGTTTATTTTAAATCAATATGGTTGCATTGTTTATCATAAAGGGCTCAAAAAAATCACAACTACTACATACAATCAATTTTTGACATGGAAAGACATCAGCCTTAGCAGATTAAATGTTTGCTTAATTACTTGGATAAGTAATTGTTTAAATACATTAAATAAAAGCTTAGGGTTGAGATGCGGATTCAATAATGTTGTGTTATCACAATTATTCCTTTATGGAGATTGTATACTGAAATTATTTCATAATGAAGGCTTCTACATAATAAAAGAAGTAGAAGGATTTATTATGTCTTTAATTCTAAACATAACAGAAGAAGATCAATTTAGGAAACGATTTTATAATAGCATGCTAAATAACATCACAGATGCAGCTATTAAGGCTCAAAAGGACCTACTATCAAGAGTATGTCACACTTTATTAGACAAGACAGTGTCTGATAATATCATAAATGGTAAATGGATAATTCTATTAAGTAAATTTCTTAAATTGATTAAGCTTGCAGGTGATAATAATCTCAATAACTTGAGTGAGCTATATTTTCTCTTCAGAATCTTTGGACATCCAATGGTTGATGAAAGACAAGCAATGGATGCTGTAAGAATTAACTGCAATGAAACTAAGTTCTATTTATTAAGTAGCCTAAGTACGTTGAGAGGTGCTTTCATTTATAGAATCATAAAAGGGTTTGTAAATACCTACAACAGATGGCCCACTTTAAGGAATGCTATTGTCCTACCTCTAAGATGGTTAAACTATTATAAACTTAATACTTATCCATCTCTACTTGAAATCACAGAAAATGATTTGATTATTTTATCAGGATTGCGGTTCTATCGTGAGTTTCATCTGCCTAAAAAAGTGGATCTTGAAATGATAATAAATGACAAAGCCATTTCTCCTCCAAAAGATCTAATATGGACTAGTTTTCCTAGAAATTACATGCCATCACATATACAAAATTATATAGAACATGAAAAGTTGAAGTTCTCTGAAAGCGACAGATCAAGAAGAGTACTAGAGTATTACTTGAGAGATAATAAATTCAATGAATGTGATCTATACAATTGTGTAGTTAATCAAAGCTATCTCAACAACTCTAATCATGTGGTATCACTAACTGGTAAAGAAAGAGAGCTCAGTGTGGGTAGAATGTTTGCTATGCAACCAGGTATGTTTAGGCAAATCCAAATCTTAGCAGAGAAAATGATAGCCGAAAATATTTTACAATTCTTCCCTGAGAGTTTGACAAGATATGGTGATCTAGAGCTTCAAAAGATATTAGAATTAAAAGCAGGAATAAGCAACAAGTCAAATCGTTATAATGATAACTACAACAATTATATCAGTAAATGTTCTATAATAACAGATCTTAGCAAATTTAATCAAGCATTTAGATATGAAACATCATGTATCTGCAGTGATGTATTAGATGAACTGCATGGGGTACAATCTCTATTCTCTTGGTTGCATTTAACAATACCTCTTGTCACAATAATATGTACATATAGACATGCACCTCCTTTTATAAAGGATCATGTTGTCAATCTTAATGAAGTTGATGAACAAAGTGGGTTATACAGATATCATATGGGTGGTATTGAGGGCTGGTGTCAAAAACTGTGGACCATTGAAGCCATATCATTATTAGATCTAATATCTCTTAAAGGTAAATTCTCCATCACAGCTCTGATAAATGGTGATAATCAGTCAATTGATATAAGTAAACCAGTTAGACTTATAGAGGGTCAGACCCATGCTCAAGCAGATTATTTGTTAGCATTAAATAGCCTTAAATTGCTATATAAAGAGTATGCAGGCATAGGCCATAAGCTTAAGGGAACTGAGACCTATATATCCCGAGATATGCAGTTCATGAGCAAAACAATCCAGCACAATGGAGTGTACTATCCAGCCAGTATCAAAAAAGTCCTGAGAGTAGGTCCATGGATAAATACAATACTTGATGATTTTAAAGTTAGTTTAGAATCTATAGGTAGCTTAACACAGGAGTTAGAATACAGAGGAGAAAGCTTATTATGCAGTTTAATATTTAGGAACATTTGGTTATACAATCAAATTGCTCTGCAACTCCGAAATCATGCATTATGTAACAATAAGCTATATTTAGATATATTGAAAGTATTAAAACACTTAAAAACCTTTTTTAATCTTGATAGTATCGATACGGCGTTATCATTGTATATGAACTTGCCTATGCTGTTTGGTGGTGGTGATCCTAATTTGTTATATCGAAGCTTTTATAGGAGAACTCCAGACTTCCTTACAGAAGCTATAGTACATTCAGTGTTCGTGTTGAGCTATTATACTGGTCACGATCTACAAGATAAGCTCCAGGATCTTCCAGATGATAGACTGAACAAATTCTTGACTTGTGTCATCACATTTGATAAAAATCCAAATGCCGAGTTTGTAACATTGATGAGGGATCCACAGGCTTTAGGGTCTGAAAGGCAAGCTAAAATTACTAGTGAGATTAATAGATTAGCAGTAACAGAAGTCTTAAGTATAGCTCCAAACAAAATATTTTCTAAAAGTGCGCAACACTATACTACCACTGAGATTGATCTAAATGACATTATGCAAAATATAGAACCAACTTACCCTCATGGATTAAGAGTTGTTTATGAAAGTTTACCTTTTTATAAAGCAGAAAAAATAGTTAATCTTATATCAGGAACAAAATCCATAACTAATATACTTGAAAAAACATCAGCGATAGATACAACTGATATTAATAGGGCTACTGATATGATGAGGAAAAATATAACCTTACTTATAAGGATACTTCCACTAGATTGTAACAAAGACAAAAGAGAGTTATTAAGTTTAGAAAATCTTAGCATAACTGAATTAAGCAAGTATGTAAGAGAAAGATCTTGGTCATTATCCAATATAGTAGGAGTAACATCGCCAAGTATTATGTTCACAATGGACATTAAATATACAACTAGCACTATAGCCAGTGGTATAATTATAGAAAAATATAATGTTAATGGTTTAACTCGTGGTGAAAGAGGACCTACTAAGCCATGGGTAGGTTCATCTACGCAGGAGAAAAAAACAATGCCAGTGTACAATAGACAAGTTTTAACCAAAAAGCAAAGAGACCAAATAGATTTATTAGCAAAATTAGACTGGGTATATGCATCCATAGACAACAAAGATGAATTCATGGAAGAACTGAGTACTGGAACACTTGGACTGTCATATGAAAAAGCCAAAAAGTTGTTTCCACAATATCTAAGTGTCAATTATTTACACCGGTTAACAGTCAGTAGTAGACCATGCGAATTCCCTGCCTCAATACCAGCTTATAGAACAACAAATTATCATTTTGATACTAGTCCTATCAATCATGTATTAACAGAAAAGTATGGAGATGAAGATATCGACATTGTGTTTCAAAATTGCATAAGTTTTGGTCTTAGCTTGATGTCAGTTGTGGAACAATTCACAAACATATGTCCTAATAGAATTATTCTCATACCGAAGCTGAATGAGATACATTTGATGAAACCTCCTATATTTACAGGAGATGTTGATATCATCAAGTTGAAGCAAGTGATACAAAAACAGCATATGTTCCTACCAGATAAAATAAGTTTAACCCAATATGTAGAATTATTCTTAAGTAACAAAGCACTTAAATCTGGATCCCACATCAACTCTAATTTAATATTAGTACATAAAATGTCTGATTATTTTCATAATGCGTATATTTTAAGTACTAATTTAGCTGGACATTGGATTCTGATTATTCAACTTATGAAAGATTCAAAAGGTATTTTTGAAAAAGATTGGGGAGAGGGGTATATAACTGATCATATGTTCATTAATTTGAATGTTTTCTTTAATGCTTATAAGACTTATTTGCTATGTTTTCATAGAGGTTATGGTAAAGCAAAATTAGAATGTGATATGAACACTTCAGATCTTCTTTGTGTTTTGGAGTTAATAGACAGTAGCTACTGGAAATCTATGTCTAAAGTTTTCCTAGAACAAAAAGTCATAAAATACATAGTCAATCAAGACACAAGTTTGCATAGAATAAAAGGCTGTCACAGTTTTAAGTTGTGGTTTTTAAAACGTCTTAATAATGCTAAATTTACCGTATGCCCTTGGGTTGTTAACATAGATTATCACCCAACACACATGAAAGCTATATTATCTTACATAGATTTAGTTAGAATGGGGTTAATAAATGTAGATAAATTAACCATTAAAAATAAAAACAAATTCAATGATGAATTTTACACATCAAATCTCTTTTACATTAGTTATAACTTTTCAGACAACACTCATTTGCTAACAAAACAAATAAGAATTGCTAATTCAGAATTAGAAGATAATTATAACAAACTATATCACCCAACCCCAGAAACTTTAGAAAATATATCATTAATCCCTGTTAAAAGTAATAATAGAAACAAA---CCTAAATTTTGTATAAGTGGAAATACTGAATCTATGATGACGTCAACATTCTCTAATAAAATGCATATTAAATCTTCCACTGTTACCACAAGATTCAATTATAGCAGACAAGACTTGTACAATTTATTTCCAATTGTTGTGATAGACAGGATTATAGATCATTCAGGTAATACAGAAAAATCTAACCAACTTTACACCACCACTTCACATCAGACATCTTTAGTAAGGAATAGTGCATCACTTTATTGCATGCTTCCTTGGCATCATGTCAATAGATTTAACTTTGTATTTAGTTCCACAGGATGCAAGATCAGTATAGAGTATATTTTAAAAGATCTTAAGATTAAGGATCCCAGTTGTATAGCATTCATAGGTGAAGGAGCTGGTAACTTATTATTACGTACGGTAGTAGAACTTCATCCTGACATAAGATATATTTACAGAAGTTTAAAAGATTGCAATGATCATAGTTTACCTATTGAATTTCTAAGGTTATACAACGGGCATATAAACATAGATTATGGTGAGAATTTAACCATTCCTGCTACAGATGCAACTAACAACATACATTGGTCTTATTTACATATAAAATTTGCAGAACCTATTAGTATCTTTGTCTGCGATGCTGAATTACCTGTCACAGCCAATTGGAGTAAAATTATAATTGAATGGAGTAAGCATGTAAGAAAGTGCAAATACTGTTCTTCTGTAAATAGATGCATTTTAATTGCAAAATATCATGCTCAAGATGATATTGATTTCAAATTAGATAACATTACTATATTAAAAACTTATGTGTGCCTAGGTAGCAAGTTAAAAGGATCTGAAGTTTACTTAGTCCTTACAATAGGCCCTGCAAATATACTTCCTGTTTTTGATGTTGTGCAAAATGCTAAATTGATTCTTTCAAGAACTAAAAATTTCATTATGCCTAAAAAGATTGACAAGGAATCTATCGATGCAAATATTAAAAGCTTAATACCCTTCCTTTGTTACCCTATAACAAAAAATGGAATTAAGACTTCATTGTCAAAATTGAAGAGTGTAGTTAATGGAGATATATTATCATATTCTATAGCTGGACGTAATGAAGTATTCAGCAACAAGCTTATAAACCACAAGCATATGAATATCTTAAAATGGCTGGATCATGTTTTAAACTTTAGATCAGCTGAACTTAATTACAATCATTTATACATGATAGAGTCCACATATCCTTACTTAAGTGAATTGTTAAATAGTTTAACAACCAATGAGCTCAAGAAGCTGATTAAAATAACAGGTAGTGTACTATACAACCTTCCTAATGAACAG
>AFM55346
[truncated: 390,711 more chars]
