# Supplementary material for: FRESCo: finding regions of excess synonymous constraint in diverse viruses
Source: Genome Biol. 2015 Feb 17;16(1):38. doi: 10.1186/s13059-015-0603-7 (PMC4376164; doi:10.1186/s13059-015-0603-7)
Supplement: Additional file 4: — Sequence alignments (zip folder of FASTA alignments). [file 13059_2015_603_MOESM4_ESM.zip › alignments/HRSV/M.fa.revtrans]

>AFM55307
ATGGAAACATACGTGAACAAACTTCACGAAGGCTCCACATACACAGCTGCTGTTCAATACAATGTCCTAGAAAAAGACGATGACCCTGCATCACTTACAATATGGGTGCCCATGTTCCAATCATCCATGCCAGCAGATTTACTTATAAAAGAACTAGCTAATGTCAACATACTAGTGAAACAAATATCCACACCCAAAGGACCTTCATTAAGAGTCATGATAAACTCGAGAAGTGCAGTGCTAGCACAAATGCCCAGCAAATTCACTATATGTGCCAATGTGTCCTTGGATGAAAGAAGCAAGCTGGCATATGATGTAACCACACCCTGCGAAATCAAGGCATGTAGTCTAACATGCCTAAAATCAAAAAATATGTTAACTACAGTTAAAGATCTCACTATGAAAACACTCAACCCAACACATGACATTATTGCTTTATGTGAATTTGAAAATATAGTAACATCAAAAAAAGTCATAATACCAACATACTTAAGATCCATCAGTGTCAGAAATAAAGATCTGAACACACTTGAAAATATAACAACCACCGAATTCAAAAATGCCATCACAAATGCAAAAATCATCCCTTACTCAGGATTACTGTTAGTCATCACAGTGACTGACAACAAAGGAGCATTCAAATACATAAAGCCACAAAGTCAATTCATAGTAGATCTTGGAGCTTACCTAGAAAAAGAAAGTATATATTATGTTACAACAAATTGGAAGCACACAGCTACACGATTTGCAATCAAACCCATGGAAGAT
>AEQ63353
ATGGAAACATACGTGAACAAACTTCACGAGGGCTCCACATACACAGCTGCTGTTCAATACAATGTCCTAGAAAAAGACGATGATCCTGCATCACTTACAATATGGGTGCCCATGTTCCAATCATCCATGCCAGCAGATCTACTCATAAAAGAACTAGCCAATGTCAATATACTAGTGAAACAAATATCTACACCCAAGGGACCCTCATTAAGAGTCATGATAAACTCAAGAAGTGCAGTGCTAGCACAAATGCCCAGCAAATTTACCATATGTGCCAATGTGTCCTTGGATGAAAGAAGCAAGCTGGCATATGATGTAACCACACCCTGTGAAATTAAGGCATGCAGTCTAACATGCCTAAAATCAAAGAATATGTTGACTACAGTTAAAGATCTCACTATGAAAACACTCAACCCAACACATGACATCATTGCTTTATGTGAATTTGAAAATATAGTAACATCAAAAAAAGTCATAATACCAACATACCTAAGATCTATCAGCGTCAGAAATAAAGATCTGAACACACTTGAAAATATAACAACCACTGAATTCAAAAATGCCATTACAAATGCAAAAATCATCCCTTACTCAGGATTACTGTTAGTCATTACAGTGACTGACAACAAAGGAGCATTCAAATACATAAAGCCACAAAGTCAATTCATAGTAGATCTTGGAGCTTACCTAGAAAAAGAAAGTATATATTATGTTACAACAAATTGGAAGCACACAGCTACACGATTTGCAATCAAACCCATGGAAGAT
>AGN28547
ATGGAAACATACGTGAACAAACTTCACGAAGGCTCCACATACACAGCAGCTGTTCAGTACAATGTTCTAGAAAAAGATGATGATCCCGCATCACTAACAATATGGGTGCCCATGTTCCAGTCATCTGTGCCAGCAGACTTGCTCATAAAAGAACTTGCAAGCATCAACATACTAGTAAAGCAGATCTCTACGCCCAAAGGACCTTCACTACGAGTCACGATCAACTCAAGAAGTGCTGTGCTGGCTCAAATGCCTAGTAATTTCATCATAAGTGCAAATGTATCATTAGATGAAAGAAGCAAATTAGCATATGATGTAACTACACCTTGTGAAATCAAAGCATGCAGTCTAACATGCTTAAAAGTAAAAAGTATGTTAACTACAGTCAAAGATCTAACCATGAAGACATTCAACCCCACTCATGAGATCATTGCTCTATGTGAATTTGAAAATATTATGACATCAAAAAGAATAATAATACCGACCTATCTAAGATCAATTAGTGTCAAAAACAAGGACCTGAACTCACTAGAAAATATAGCAACCACCGAATTCAAAAATGCTATCACCAATGCTAAAATTATTCCCTATGCAGGATTAGTATTAGTTATCACGGTTACTGATAATAAAGGAGCATTCAAATATATCAAGCCACAGAGTCAATTTATAGTGGATCTTGGTGCCTACCTAGAAAAAGAGAGCATATATTATGTGACTACTAATTGGAAGCATACAGCTACACGTTTTTCAATCAAACCACTAGAGGAT
>AGN28536
ATGGAAACATACGTGAACAAGCTTCACGAAGGCTCCACATACACAGCAGCTGTTCAGTACAATGTTCTAGAAAAAGATGATGATCCCGCATCACTAACAATATGGGTGCCTATGTTCCAGTCATCCGTGCCAGCAGACTTGCTCATAAAAGAACTTGCAAGCATCAACATACTAGTAAAGCAGATCTCTACGCCCAAAGGGCCTTCACTACGAGTCACGATCAACTCAAGAAGTGCTGTGCTGGCTCAAATGCCTAGTAATTTCACCATAAGTGCAAATGTGTCATTAGATGAAAGAAGCAAATTAGCATATGATGTAACTACACCTTGTGAAATCAAAGCATGCAGTCTAACATGCTTAAAAGTAAAAAGTATGTTAACTACAGTCAAAGATCTAACCATGAAGACATTCAACCCCACTCATGAGATCATTGCTCTATGTGAATTTGAAAATATTATGACATCAAAAAGAGTAATAATACCAACCTATCTAAGATCAATTAGTGTCAAAAACAAGGACCTGAACTCACTAGAAAATATAGCAACCACCGAATTCAAAAATGCTATCACCAATGCTAAAATTATTCCCTATGCAGGATTAGTATTGGTTATCACGGTTACTGATAATAAAGGAGCATTCAAATATATCAAGCCACAGAGTCAATTTATAGTGGATCTTGGTGCCTACCTAGAAAAAGAGAGCATATATTATGTGACTACTAATTGGAAGCATACAGCTACACGTTTTTCAATCAAACCACTAGAGGAT
>AFM55494
ATGGAAACATACGTGAACAAACTTCACGAGGGCTCCACATACACAGCTGCTGTTCAATACAATGTCCTAGAAAAAGACGATGATCCTGCATCACTTACAATATGGGTGCCCATGTTCCAATCATCCATGCCAGCAGATCTACTCATAAAAGAACTAGCCAATGTCAATATACTAGTGAAACAAATATCCACACCCAAGGGACCCTCATTAAGAGTCATGATAAACTCAAGAAGTGCAGTGCTAGCACAAATGCCCAGCAAATTTACCATATGTGCCAATGTGTCCTTGGATGAAAGAAGCAAGCTGGCATATGATGTAACCACACCCTGTGAAATTAAGGCATGCAGTCTAACATGCCTAAAATCAAAAAATATGTTAACTACAGTTAAAGATCTCACTATGAAAACACTCAACCCAACACATGACATCATTGCTTTATGTGAATTTGAAAATATAGTAACATCAAAAAAAGTCATAATACCAACATACCTAAGATCTATCAGCGTCAGAAATAAAGATCTGAACACACTTGAAAATATAACAACCACTGAATTCAAAAATGCCATTACAAATGCAAAAATCATCCCTTACTCAGGATTACTGTTAGTCATCACAGTGACTGACAACAAAGGAGCATTCAAATACATAAAGCCACAAAGTCAATTCATAGTAGATCTTGGAGCTTACCTAGAAAAAGAAAGTATATATTATGTTACAACAAATTGGAAGCACACAGCTACACGATTTGCAATCAAACCCATGGAAGAT
>AGN28624
ATGGAAACATACGTGAACAAGCTTCACGAAGGCTCCACATACACAGCAGCTGTTCAGTACAATGTTCTAGAGAAAGATGATGATCCCGCATCACTAACAATATGGGTGCCTATGTTCCAGTCATCTGTGCCAGCAGACTTGCTCATAAAAGAACTTGCAAGCATCAACATACTAGTAAAGCAGATCTCTACGCCCAAAGGACCTTCACTACGAGTCACGATCAACTCAAGAAGTGCTGTGCTGGCTCAAATGCCTAGTAATTTCACCATAAGTGCAAATGTATCATTAGATGAAAGAAGCAAATTAGCATATGATGTAACTACACCTTGTGAAATCAAAGCATGCAGTCTAACATGCTTAAAAGTAAAAAGTATGTTAACTACAGTCAAAGATCTAACCATGAAGACATTCAACCCCACTCATGAGATCATTGCTCTATGTGAATTTGAAAATATTATGACATCAAAAAGAGTAATAATACCAACCTATCTAAGATCAATTAGTGTCAAAAACAAGGACCTGAACTCACTAGAAAATATAGCAACCACTGAATTCAAAAATGCTATCACCAATGCTAAAATTATTCCCTATGCAGGATTAGTATTAGTTATCACGGTTACTGATAATAAAGGAGCATTCAAATACATCAAGCCACAGAGTCAATTTATAGTGGATCTTGGTGCCTACCTAGAAAAAGAGAGCATATATTATGTGACTACTAATTGGAAGCATACAGCTACACGTTTTTCAATCAAACCACTAGAGGAT
>AFM95387
ATGGAAACATACGTGAACAAACTTCACGAAGGCTCCACATACACAGCTGCTGTTCAATACAATGTCCTAGAAAAAGACGATGACCCTGCATCACTTACAATATGGGTGCCCATGTTCCAATCATCCATGCCAGCAGATTTACTTATAAAAGAACTAGCTAATGTCAACATACTAGTGAAACAAATATCCACACCCAAAGGACCTTCATTAAGAGTCATGATAAACTCAAGAAGTGCAATGCTAGCACAAATGCCCAGCAAATTCACTATATGTGCCAATGTGTCCTTGGATGAAAGAAGCAAGCTGGCATATGATGTAACCACACCCTGCGAAATCAAGGCATGTAGTCTAACATGCCTAAAATCAAAAAATATGTTAACTACAGTTAAAGATCTCACTATGAAAACACTCAACCCAACACATGACATCATTGCTTTATGTGAATTTGAAAATATAGTAACATCAAAAAAAGTCATAATACCAACATACTTAAGATCCATCAGTGTCAGAAATAAAGATCTGAACACACTTGAAAATATAACAACCACCGAATTCAAAAATGCCATCACAAATGCAAAAATCATCCCTTACTCAGGATTACTGTTAGTCATCACAGTGACTGACAACAAAGGAGCATTCAAATACATAAAGCCACAAAGTCAATTCATAGTAGATCTTGGAGCTTACCTAGAAAAAGAAAGTATATATTATGTTACAACAAATTGGAAGCACACAGCTACACGATTTGCAATCAAACCCATGGAAGAT
>AGN28734
ATGGAAACATACGTGAACAAGCTTCACGAAGGCTCCACATACACAGCAGCTGTTCAGTACAATGTTCTAGAAAAAGATGATGATCCCGCATCACTAACAATATGGGTGCCTATGTTCCAGTCATCTGTGCCAGCAGACTTGCTCATAAAAGAACTTGCAAGCATCAACATACTAGTAAAGCAGATCTCTACGCCCAAAGGACCTTCACTACGAGTCACGATCAACTCAAGAAGTGCTGTGCTGGCTCAAATGCCTAGTAATTTCACCATAAGTGCAAATGTATCATTAGATGAAAGAAGCAAATTAGCATATGATGTAACTACACCTTGTGAAATCAAAGCATGCAGTCTAACATGCTTAAAAGTAAAAAGTATGTTAACTACAGTCAAAGATCTAACCATGAAGACATTCAACCCCACTCATGAGATCATTGCTCTATGTGAATTTGAAAATATTATGACATCAAAAAGAGTAATAATACCAACCTATCTAAGATCAATTAGTGTCAAAAACAAGGACCTGAACTCACTAGAAAATATAGCAACCACCGAATTCAAAAATGCTATCACCAATGCTAAAATTATTCCCTATGCAGGATTAGTATTAGTTATCACGGTCACTGATAATAAAGGAGCATTCAAATATATCAAGCCACAGAGTCAATTTATAGTGGATCTTGGTGCCTACCTAGAAAAAGAGAGCATATATTATGTGACTACTAATTGGAAGCATACAGCTACACGTTTTTCAATCAAACCACTAGAGGAT
>AFM55417
ATGGAAACATACGTGAACAAACTTCACGAGGGCTCCACATACACAGCTGCTGTTCAATACAATGTCCTAGAAAAAGACGATGATCCTGCATCACTTACAATATGGGTGCCCATGTTCCAATCATCCATGCCAGCAGATTTACTTATAAAAGAACTAGCTAATGTCAATATACTAGTGAAACAAATATCCACACCCAAGGGACCCTCATTAAGAGTCATGATAAACTCAAGAAGTGCAGTGCTAGCACAAATGCCCAGCAAATTTACCATATGTGCCAATGTGTCCTTGGATGAAAGAAGCAAACTGGCATATGATGTAACCACACCCTGTGAAATTAAGGCATGCAGTCTAACATGCCTAAAATCAAAAAATATGTTGACTACAGTTAAAGATCTCACTATGAAAACACTCAACCCAACACATGACATCATTGCTTTATGTGAATTTGAAAATATAGTAACATCAAAAAAAGTCATAATACCAACATACCTAAGATCCATCAGCGTCAGAAATAAAGATCTAAACACACTTGAAAATATAACAACCACTGAATTCAAAAATGCCATTACAAATGCAAAAATCATCCCTTACTCAGGATTACTGTTAGTCATCACAGTGACTGACAACAAAGGAGCATTCAAATACATAAAGCCACAAAGTCAATTCATAGTAGATCTTGGAGCTTACCTAGAAAAAGAAAGTATATATTATGTTACAACAAATTGGAAGCACACAGCTACACGATTTGCAATCAAACCTATGGAAGAT
>AEO45936
ATGGAAACATACGTGAACAAACTTCACGAGGGCTCCACGTACACAGCTGCTGTTCAATACAATGTCCTAGAAAAAGACGATGATCCTGCATCACTTACAATATGGGTGCCCATGTTCCAATCATCCATGCCAGCAGATTTACTTATAAAAGAACTAGCTAATGTCAATATACTAGTGAAACAAATATCCACACCCAAGGGGCCTTCACTAAGAGTCATGATAAACTCAAGAAGTGCAGTGCTAGCACAAATGCCCAGCAAATTTACCATATGCGCTAATGTGTCCTTGGATGAAAGAAGCAAACTAGCATATGATGTAACCACACCCTGTGAAATCAAGGCATGTAGTCTAACATGCCTAAAATCAAAAAATATGTTGACTACAGTTAAAGATCTCACTATGAAGACACTCAACCCTACACATGATATTATTGCTTTATGTGAATTTGAAAACATAGTAACATCAAAAAAAGTCATAATACCAACATACCTAAGATCCATCAGTGTCAGAAATAAAGATCTGAACACACTTGAAAATATAACAACCACTGAATTCAAAAATGCTATCACAAATGCAAAAATCATCCCTTACTCAGGATTACTATTAGTCATCACAGTGACTGACAACAAAGGAGCATTCAAATACATAAAGCCACAAAGTCAATTCATAGTAGATCTTGGAGCTTACCTAGAAAAAGAAAGTATATATTATGTTACCACAAATTGGAAGCACACAGCTACACGATTTGCAATCAAACCCATGGAAGAT
>AFM55395
ATGGAAACATACGTGAACAAACTTCACGAGGGCTCCACATACACAGCTGCTGTTCAATACAATGTCCTAGAAAAAGACGATGATCCTGCATCACTTACAATATGGGTGCCCATGTTCCAATCATCCATGCCAGCAGATCTACTCATAAAAGAACTAGCCAATGTCAATATACTAGTGAAACAAATATCCACACCCAAGGGACCCTCATTAAGAGTCATGATAAACTCAAGAAGTGCAGTGCTAGCACAAATGCCCAGCAAATTTACCATATGTGCCAATGTGTCCTTGGATGAAAGAAGCAAGCTGGCATATGATGTAACCACACCCTGTGAAATTAAGGCATGCAGTCTAACATGCCTAAAATCAAAAAATATGTTAACTACAGTTAAAGATCTCACTATGAAAACACTCAACCCAACACATGACATCATTGCTTTATGTGAATTTGAAAATATAGTAACATCAAAAAAAGTCATAATACCAACATACCTAAGATCTATCAGCGTCAGAAATAAAGATCTGAACACACTTGAAAATATAACAACCACTGAATTCAAAAATGCCATTACAAATGCAAAAATCATCCCTTACTCAGGATTACTGTTAGTCATCACAGTGACTGACAACAAAGGAGCATTCAAATACATAAAGCCACAAAGTCAATTCATAGTAGATCTTGGAGCTTACCTAGAAAAAGAAAGTATATATTATGTTACAACAAATTGGAAGCACACAGCTACACGATTTGCAATCAAACCCATGGAAGAT
>AFI25259
ATGGAAACATACGTGAACAAGCTTCACGAAGGCTCCACATACACAGCAGCTGTTCAGTACAATGTTCTAGAAAAAGATGATGATCCTGCATCACTAACAATATGGGTGCCTATGTTCCAGTCATCTGTGCCAGCAGACTTGCTCATAAAAGAACTTGCAAGCATCAACATACTAGTGAAGCAGATCTCTACGCCCAAAGGACCTTCGCTACGAGTCACGATCAACTCAAGAAGTGCTGTGCTGGCTCAAATGCCTAGTAATTTCACCATAAGTGCAAATGTATCATTAGATGAAAGAAGCAAATTAGCATATGATGTAACTACACCTTGTGAAATCAAAGCATGCAGTCTAACATGCTTAAAAGTAAAAAGTATGTTAACTACAGTCAAAGATCTTACCATGAAGACATTCAACCCCACTCATGAGATCATTGCTCTATGTGAATTTGAAAATATTATGACATCAAAAAGAGTAATAATACCAACCTATCTAAGATCAATTAGTGTCAAAAACAAGGACCTGAACTCACTAGAAAACATAGCAACCACCGAATTCAAAAATGCTATCACCAATGCTAAAATTATTCCCTATGCAGGATTAGTATTAGTTATCACGGTTACTGATAATAAAGGAGCATTCAAATATATCAAGCCACAGAGTCAATTTATAGTGGATCTTGGTGCCTACCTAGAAAAAGAGAGCATATATTATGTGACTACTAATTGGAAGCATACAGCTACACGTTTTTCAATCAAACCACTAGAGGAT
>AEQ63452
ATGGAAACATACGTGAACAAACTTCACGAAGGCTCCACATACACAGCTGCTGTTCAATACAATGTCCTAGAAAAAGACGATGACCCTGCATCACTTACAATATGGGTGCCCATGTTCCAATCATCCATGCCAGCAGACTTACTTATAAAAGAACTAGCCAATGTCAACATACTAGTGAAACAAATATCCACACCCAAAGGACCTTCATTAAGAGTCATGATAAACTCAAGAAGTGCAGTGCTAGCACAAATGCCCAGCAAATTCACTATATGTGCCAATGTGTCCTTGGATGAAAGAAGCAAGCTGGCATATGATGTAACCACACCCTGCGAAATCAAGGCATGTAGTCTAACATGCCTAAAATCAAAAAATATGTTAACTACAGTTAAAGATCTCACTATGAAAACACTCAACCCAACACATGACATCATAGCTTTATGTGAATTTGAAAATATAGTAACATCAAAAAAAGTCATAATACCAACATACCTAAGATCCATCAGTGTCAGAAATAAAGATCTGAACACACTTGAAAATATAACAACCACCGAATTCAAAAATGCCATCACAAATGCAAAAATCATCCCTTACTCAGGATTACTGTTAGTCATCACAGTGACTGACAACAAAGGAGCATTCAAATACATAAAGCCACAAAGTCAATTCATAGTAGATCTTGGAGCTTACCTAGAAAAAGAAAGTATATATTATGTTACAACAAATTGGAAGCACACAGCTACACGATTTGCAATCAAACCCATGGAAGAT
>AEQ63517
ATGGAAACATACGTGAACAAACTTCACGAAGGCTCCACATACACAGCTGCTGTTCAATACAATGTCCTAGAAAAAGACGATGATCCTGCATCACTTACAATATGGGTGCCCATGTTCCAATCATCCATGCCAGCAGATTTACTTATAAAAGAACTAGCTAATGTCAACATACTAGTGAAACAAATATCCACACCCAAGGGACCTTCATTAAGAGTCATGATAAACTCAAGAAGTGCAGTGCTAGCACAAATGCCCAGCAAATTTACCATATGTGCCAATGTGTCCTTGGATGAAAGAAGCAAGCTGGCATATGATGTAACCACACCCTGTGAAATTAAGGCATGCAGTCTAACATGCCTAAAATCAAAAAATATGTTAACTACAGTTAAAGATCTCACTATGAAAACACTCAACCCAACACATGACATCATTGCTTTATGTGAATTTGAAAATATAGTAACATCAAAAAAAGTCATAATACCAACATACCTAAGATCCATCAGTGTCAGAAATAAAGATCTGAACACACTTGAAAATATAACAACTACTGAATTCAAAAATGCCATTACAAATGCAAAAATCATACCTTACTCAGGATTACTGTTAGTCATCACAGTGACTGACAACAAAGGAGCATTCAAATACATAAAGCCACAAAGTCAATTCATAGTARATCTAGGAGCTTACCTAGAAAAAGAAAGTATATATTATGTTACAACAAATTGGAAACACACAGCTACACGATTTGCAATCAAACCCATGGAAGAT
>AFX95848
ATGGAAACATACGTGAATAAACTTCACGAGGGCTCCACATACACAGCTGCTGTTCAATACAATGTCCTAGAAAAAGACGATGATCCTGCATCACTTACAATATGGGTGCCCATGTTCCAATCATCCATGCCAGCAGATCTACTCATAAAAGAACTAGCCAATGTCAATATACTAGTGAAACAAATATCCACACCCAAGGGACCCTCATTAAGAGTCATGATAAACTCAAGAAGTGCAGTGCTAGCACAAATGCCCAGCAAATTTACCATATGTGCCAATGTGTCCTTGGATGAAAGAAGCAAGCTGGCATATGATGTAACCACACCCTGTGAAATTAAGGCATGCAGTCTAACATGCCTAAAATCAAAAAATATGTTAACTACAGTTAAAGATCTCACTATGAAAACACTCAACCCAACACATGACATCATTGCTTTATGTGAATTTGAAAATATAGTAACATCAAAAAAAGTCATAATACCAACATACCTAAGATCTATCAGCGTCAGAAATAAAGATCTGAACACACTTGAAAATATAACAACCACTGAATTCAAAAATGCCATTACAAATGCAAAAATCATCCCTTACTCAGGATTACTGTTAGTCATCACAGTGACTGACAACAAAGGAGCATTCAAATACATAAAGCCACAAAGTCAATTCATAGTAGATCTTGGAGCTTACCTAGAAAAAGAAAGTATATATTATGTTACAACAAATTGGAAGCACACAGCTACACGATTTGCAATCAAACCCATGGAAGAT
>AEQ63430
ATGGAAACATACGTGAACAAACTTCACGAGGGCTCCACATACACAGCTGCTGTTCAATACAATGTCCTAGAAAAAGACGATGATCCTGCATCACTTACAATATGGGTGCCCATGTTCCAATCATCCATGCCAGCAGATTTACTTATAAAAGAACTAGCTAATGTCAATATACTAGTGAAACAAATATCCACACCCAAGGGACCCTCATTAAGAGTCATGATAAACTCAAGAAGTGCAGTGCTAGCACAAATGCCCAGCAAATTTACCATATGTGCCAATGTGTCCTTGGATGAAAGAAGCAAGCTGGCATATGATGTAACCACACCCTGTGAAATTAAGGCATGCAGTCTAACATGCCTAAAATCAAAAAATATGTTGACTACAGTTAAAGATCTCACTATGAAAACACTCAACCCAACACATGACATCATTGCTTTATGTGAATTTGAAAATATAGTAACATCAAAAAAAGTCATAATACCAACATACCTAAGATCCATCAGCGTCAGAAATAAAGATCTGAACACACTTGAAAATATAACAACCACTGAATTCAAAAATGCCATTACAAATGCAAAAATCATCCCTTACTCAGGATTACTGTTAGTCATCACAGTGACTGACAACAAAGGAGCATTCAAATACATAAAGCCACAAAGTCAATTCATAGTAGATCTTGGAGCTTACCTAGAAAAAGAAAGTATATATTATGTTACAACAAATTGGAAGCACACAGCTACACGATTTGCAATCAAACCTATGGAAGAT
>AFM55549
ATGGAAACATACGTGAACAAACTTCACGAGGGCTCCACATACACAGCTGCTGTTCAATACAATGTCCTAGAAAAAGATGATGATCCTGCATCACTTACAATATGGGTGCCCATGTTCCAATCATCCATGCCAGCAGATCTACTCATAAAAGAACTAGCCAATGTCAATATACTAGTGAAACAAATATCCACACCCAAGGGACCCTCATTAAGAGTCATGATAAACTCAAGAAGTGCAGTGCTAGCACAAATGCCCAGCAAATTTACCATATGTGCCAATGTGTCCTTGGATGAAAGAAGCAAGCTGGCATATGATGTAACCACACCCTGTGAAATTAAGGCATGCAGTCTAACATGCCTAAAATCAAAAAATATGTTAACTACAGTTAAAGATCTCACTATGAAAACACTCAACCCAACACATGACATCATTGCTTTATGTGAATTTGAAAATATAGTAACATCAAAAAAAGTCATAATACCAACATACCTAAGATCTATCAGCGTCAGAAATAAAGATCTGAACACACTTGAAAATATAACAACCACTGAATTCAAAAATGCCATTACAAATGCAAAAATCATCCCTTACTCAGGATTACTGTTAGTCATCACAGTGACTGACAACAAAGGAGCATTCAAATACATAAAGCCACAAAGTCAATTCATAGTAGATCTTGGAGCTTACCTAGAAAAAGAAAGTATATATTATGTTACAACAAATTGGAAGCACACAGCTACACGATTTGCAATCAAACCCATAGAAGAT
>AEQ63342
ATGGAAACATACGTGAACAAACTTCACGAGGGCTCCACATACACAGCTGCTGTTCAATACAATGTCCTAGAAAAAGACGATGATCCTGCATCACTTACAATATGGGTGCCCATGTTCCAATCATCCATGCCAGCAGATCTACTCATAAAAGAACTAGCCAATGTCAATATACTAGTGAAACAAATATCTACACCCAAGGGACCCTCATTAAGAGTCATGATAAACTCAAGAAGTGCAGTGCTAGCACAAATGCCCAGCAAATTTACCATATGTGCCAATGTGTCCTTGGATGAAAGAAGCAAGCTGGCATATGATGTAACCACACCCTGTGAAATTAAGGCATGCAGTCTAACATGCCTAAAATCAAAGAATATGTTGACTACAGTTAAAGATCTCACTATGAAAACACTCAACCCAACACATGACATCATTGCTTTATGTGAATTTGAAAATATAGTAACATCAAAAAAAGTCATAATACCAACATACCTAAGATCTATCAGCGTCAGAAATAAAGATCTGAACACACTTGAAAATATAACAACCACTGAATTCAAAAATGCCATTACAAATGCAAAAATCATCCCTTACTCAGGATTACTGTTAGTCATTACAGTGACTGACAACAAAGGAGCATTCAAATACATAAAGCCACAAAGTCAATTCATAGTAGATCTTGGAGCTTACCTAGAAAAAGAAAGTATATATTATGTTACAACAAATTGGAAGCACACAGCTACACGATTTGCAATCAAACCCATGGAAGAT
>AFI25248
ATGGAAACATACGTGAACAAACTTCACGAAGGCTCCACATACACAGCAGCTGTTCAGTACAATGTTCTAGAAAAAGATGATGATCCTGCATCACTAACAATATGGGTGCCTATGTTCCAGTCATCTGTGCCAGCAGACTTGCTCATAAAAGAACTTGCAAGCATCAACATACTAGTGAAGCAGATCTCTACGCCCAAAGGACCTTCACTACGAGTCACGATCAACTCAAGAAGTGCTGTGCTGGCTCAAATGCCTAGCAATTTCACCATAAGCGCAAATGTATCATTAGATGAAAGAAGCAAATTAGCATATGATGTAACTACACCTTGTGAAATCAAAGCATGCAGTCTAACATGCTTAAAAGTAAAAAGTATGTTAACTACAGTCAAAGATCTTACCATGAAGACATTCAACCCCACTCATGAGATTATTGCTCTATGTGAATTTGAAAATATTATGACATCAAAAAGAGTAATAATACCAACCTATCTAAGATCAATTAGTGTTAAAAACAAGGACCTGAACTCACTAGAAAATATAGCAACCACCGAATTCAAAAATGCTATCACCAATGCTAAAATTATTCCCTATGCAGGATTAGTATTAGTTATCACGGTTACTGATAATAAAGGAGCATTCAAATATATCAAGCCACAGAGTCAATTTATAGTGGATCTAGGTGCCTACCTGGAAAAAGAGAGCATATATTATGTGACTACTAATTGGAAGCATACAGCTACACGTTTCTCAATCAAACCACTAGAGGAT
>AGN28635
ATGGAAACATACGTGAATAAGCTTCACGAAGGCTCCACATACACAGCAGCTGTTCAGTACAATGTTCTAGAAAAAGATGATGATCCCGCATCACTAACAATATGGGTGCCTATGTTCCAGTCATCTGTGCCAGCAGACTTGCTCATAAAAGAACTTGCAAGCATCAACATACTAGTAAAGCAGATCTCTACGCCCAAAGGACCTTCACTACGAGTCACGATCAACTCAAGAAGTGCTGTGCTGGCCCAAATGCCTAGTAATTTCACCATAAGTGCAAATGTATCATTAGATGAAAGAAGCAAATTAGCATATGATGTAACTACACCTTGTGAAATCAAAGCATGCAGTCTAACATGCTTAAAAGTAAAAAGTATGTTAACTACAGTCAAAGATCTAACCATGAAGACATTCAACCCCACTCATGAGATCATTGCTCTATGTGAATTTGAAAATATTATGACATCAAAAAGAGTAATAATACCAACCTATCTAAGATCAATTAGTGTCAAAAACAAGGACCTGAACTCACTAGAAAATATAGCAACCACCGAATTCAAAAATGCTATCACCAATGCTAAAATTATTCCCTATGCAGGATTAGTATTAGTTATCACGGTTACTGATAATAAAGGAGCATTCAAATATATCAAGCCACAGAGTCAATTTATAGTGGATCTTGGTGCCTACCTAGAAAAAGAGAGCATATATTATGTGACTACTAATTGGAAGCATACAGCTACACGTTTTTCAATCAAACCACTAGAGGAT
>AFM55230
ATGGAAACATACGTGAACAAACTTCACGAAGGCTCCACATACACAGCTGCTGTTCAATACAATGTCCTAGAAAAAGATGATGACCCTGCATCACTTACAATATGGGTGCCCATGTTCCAATCATCCATGCCAGCAGATTCACTTATAAAAGAACTAGCTAATGTCAACATACTAGTGAAACAAATATCCACACCCAAAGGACCTTCATTAAGAGTCATGATAAACTCGAGAAGTGCAGTGCTAGCACAAATGCCCAGCAAATTCACTATATGTGCCAATGTGTCCTTGGATGAAAGAAGCAAGCTGGCATATGATGTAACCACACCCTGCGAAATCAAGGCATGTAGTCTAACATGCCTGAAATCAAAAAATATGTTAACTACAGTTAAAGATCTCACTATGAAAACACTTAACCCAACACATGACATCATTGCTTTATGTGAATTTGAAAATATAGTAACATCAAAAAAAGTCATAATACCAACATACTTAAGATCCATCAGTGTCAGAAATAAAGATCTGAACACACTTGAAAATATAACAACCACCGAATTCAAAAATGCCATCACAAATGCAAAAATCATCCCTTACTCAGGATTACTGTTAGTCATCACAGTGACTGACAACAAAGGAGCATTCAAATACATAAAGCCACAAAGTCAATTCATAGTAGATCTTGGAGCTTACCTAGAAAAAGAAAGTATATATTATGTTACAACAAATTGGAAGCACACAGCTACACGATTTGCAATCAAACCCATGGAAGAT
>AGN28437
ATGGAAACATACGTGAACAAGCTTCACGAAGGCTCCACATACACAGCAGCTGTTCAGTACAATGTTCTAGAGAAAGATGATGATCCCGCATCACTAACAATATGGGTGCCTATGTTCCAGTCATCTGTGCCAGCAGACTTGCTCATAAAAGAACTTGCAAGCATCAACATACTAGTAAAGCAGATCTCTACGCCCAAAGGACCTTCACTACGAGTCACGATCAACTCAAGAAGTGCTGTGCTGGCTCAAATGCCTAGTAATTTCACCATAAGTGCAAATGTATCATTAGATGAAAGAAGCAAATTAGCATATGATGTAACTACACCTTGTGAAATCAAAGCATGCAGTCTAACATGCTTAAAAGTAAAAAGTATGTTAACTACAGTCAAAGATCTAACCATGAAGACATTCAACCCCACTCATGAGATCATTGCTCTATGTGAATTTGAAAATATTATGACATCAAAAAGAGTAATAATACCAACCTATCTAAGATCAATTAGTGTCAAAAACAAGGACCTGAACTCACTAGAAAATATAGCAACCACTGAATTCAAAAATGCTATCACCAATGCTAAAATTATTCCCTATGCAGGATTAGTATTAGTTATCACGGTTACTGATAATAAAGGAGCATTCAAATACATCAAGCCACAGAGTCAATTTATAGTGGATCTTGGTGCCTACCTAGAAAAAGAGAGCATATATTATGTGACTACTAATTGGAAGCATACAGCTACACGTTTTTCAATCAAACCACTAGAGGAT
>AGN28723
ATGGAAACATACGTGAACAAGCTTCACGAAGGCTCCACATACACAGCAGCTGTTCAGTACAATGTTCTAGAAAAAGATGATGATCCCGCATCACTAACAATATGGGTGCCTATGTTCCAGTCATCTGTGCCAGCAGACTTGCTCATAAAAGAACTTGCAAGCATCAACATACTAGTAAAGCAGATCTCTACGCCCAAAGGACCTTCACTACGAGTCACGATCAACTCAAGAAGTGCTGTGCTGGCTCAAATGCCTAGTAATTTCACCATAAGTGCAAATGTATCATTAGATGAAAGAAGCAAATTAGCATATGATGTAACTACACCTTGTGAAATCAAAGCATGCAGTCTAACATGCTTAAAAGTAAAAAGTATGTTAACTACAGTCAAAGATCTAACCATGAAGACATTCAACCCCACTCATGAGATCATTGCTCTATGTGAATTTGAAAATATTATGACATCAAAAAGAGTAATAATACCAACCTATCTAAGATCAATTAGTGTCAAAAACAAGGACCTGAACTCACTAGAAAATATAGCAACCACCGAATTCAAAAATGCTATCACCAATGCTAAAATTATTCCCTATGCAGGATTAGTATTAGTGATCACGGTTACTGATAATAAAGGAGCATTCAAATATATCAAGCCACAGAGTCAATTTATAGTGGATCTTGGTGCCTACCTAGAAAAAGAGAGCATATATTATGTGACTACTAATTGGAAGCATACAGCTACACGTTTTTCAATCAAACCACTAGAGGAT
>AFM55428
ATGGAAACATACGTGAACAAACTTCACGAAGGCTCCACATACACAGCTGCTGTTCAATACAATGTCCTAGAAAAAGACGATGACCCTGCATCACTTACAATATGGGTGCCCATGTTCCAATCATCCATGCCAGCAGATTTGCTTATAAAAGAACTAGCTAATGTCAACATACTAGTGAAACAAATATCCACACCCAAAGGACCTTCATTAAGAGTCATGATAAACTCGAGAAGTGCAGTGCTAGCACAAATGCCCAGCAAATTCACTATATGTGCCAATGTGTCCTTGGATGAAAGAAGCAAGCTGGCATATGATGTAACCACACCCTGCGAAATCAAGGCATGTAGTCTAACATGCCTAAAATCAAAAAATATGTTAACTACAGTTAAAGATCTCACTATGAAAACACTCAACCCAACACATGACATCATTGCTTTATGTGAATTTGAAAATATAGTAACATCAAAAAAAGTCATAATACCAACATACTTAAGATCCATCAGTGTCAGAAATAAAGATCTGAACACACTTGAAAATATAACAACCACCGAATTCAAAAATGCCATCACAAATGCAAAAATCATCCCTTACTCAGGATTACTGTTAGTCATCACAGTGACTGACAACAAAGGAGCATTCAAATACATAAAGCCACAAAGTCAATTTATAGTAGATCTTGGAGCTTACCTAGAAAAAGAAAGTATATATTATGTTACAACAAATTGGAAGCACACAGCTACACGATTTGCAATCAAACCCATGGAAGAT
>AGN28800
ATGGAAACATACGTGAACAAGCTTCACGAAGGCTCCACATACACAGCAGCTGTTCAGTACAATGTTTTAGAAAAAGATGATGATCCCGCATCACTAACAATATGGGTGCCTATGTTCCAGTCATCTGTGCCAGCAGACTTGCTCATAAAAGAACTTGCAAGCATCAACATACTAGTGAAGCAGATCTCTACGCCCAAAGGACCTTCACTACGAGTCACGATCAACTCAAGAAGTGCTGTGCTGGCTCAAATGCCTAGTAATTTCACCATAAGTGCAAATGTATCATTAGATGAAAGAAGCAAATTAGCATATGATGTAACTACACCTTGTGAAATCAAAGCATGCAGTCTAACATGCTTAAAAGTAAAAAGTATGTTAACTACAGTCAAAGATCTAACCATGAAGACATTCAACCCCACTCATGAGATCATTGCTCTATGTGAATTTGAAAATATTATGACATCAAAAAGAGTAATAATACCAACCTATCTAAGATCAATTAGTGTCAAAAACAAGGACCTGAACTCACTAGAAAATATAGCAACCACCGAATTCAAAAATGCTATCACCAATGCTAAAATTATTCCCTATGCAGGATTAGTATTAGTTATCACGGTTACTGATAATAAAGGAGCATTCAAATATATCAAGCCTCAGAGTCAATTTATAGTGGATCTTGGTGCCTACCTAGAAAAAGAGAGCATATATTATGTGACTACTAATTGGAAGCATACAGCTACACGTTTTTCAATCAAACCACTAGAGGAT
>AEO45926
ATGGAAACATACGTGAACAAACTTCACGAGGGCTCCACGTACACAGCTGCTGTTCAATACAATGTCCTAGAAAAAGACGATGATCCTGCATCACTTACAATATGGGTGCCCATGTTCCAATCATCCATGCCAGCAGATTTACTTATAAAAGAACTAGCTAATGTCAATATACTAGTGAAACAAATATCCACACCCAAGGGACCCTCATTAAGAGTCATGATAAACTCAAGAAGTGCAGTGCTAGCACAAATGCCTAGCAAATTTACCATATGTGCCAATGTGTCCTTGGATGAAAGAAGCAAGCTGGCATATGATGTAACCACACCCTGTGAAATTAAGGCATGCAGTCTAACATGCCTAAAATCAAAAAATATGTTGACTACAGTTAAAGATCTCACTATGAAAACACTCAACCCAACACATGACATCATTGCTTTATGTGAATTTGAAAATATAGTAACATCAAAAAAAGTCATAATACCAACATACCTAAGATCCATCAGCGTCAGAAACAAAGATCTGAACACACTTGAAAATATAACAACCACTGAATTCAAAAATGCCATTACAAATGCAAAAATCATCCCTTACTCAGGATTACTGTTAGTCATCACAGTGACTGACAACAAAGGAGCATTCAAATACATAAAGCCACAAAGTCAATTCATAGTAGATCTTGGAGCTTACCTGGAAAAAGAAAGTATATATTATGTTACAACAAATTGGAAGCACACAGCTACACGATTTGCAATCAAACCTATGGAAGAT
>AFM55384
ATGGAAACATACGTGAACAAACTTCACGAAGGCTCCACATACACAGCTGCTGTTCAATACAATGTCCTAGAAAAAGACGATGATCCTGCATCACTTACAATATGGGTGCCCATGTTCCAATCATCCATGCCAGCAGATCTACTCATAAAAGAACTAGCCAATGTCAATATACTAGTGAAACAAATATCCACACCCAAAGGACCCTCATTAAGAGTCATGATAAACTCAAGAAGTGCAGTGCTAGCACAAATGCCCAGCAAATTTACCATATGTGCCAATGTGTCCTTGGATGAAAGAAGCAAGCTGGCATATGATGTAACCACACCCTGTGAAATTAAGGCATGCAGTCTAACATGCCTAAAATCAAAAAATATGTTAACTACAGTTAAAGATCTCACTATGAAAACACTCAACCCAACACATGACATCATTGCTTTATGTGAATTTGAAAATATAGTAACATCAAAAAAAGTCATAATACCAACATACCTAAGATCTATCAGCGTCAGAAATAAAGATCTGAACACACTTGAAAATATAACAACCACTGAATTCAAAAATGCCATTACAAATGCAAAAATCATCCCTTACTCAGGATTACTGTTAGTCATCACAGTGACTGACAACAAAGGAGCATTCAAATACATAAAGCCACAAAGTCAATTCATAGTAGATCTTGGAGCTTACCTAGAAAAAGAAAGTATATATTATGTTACAACAAATTGGAAGCACACAGCTACACGATTTGCAATCAAACCCATGGAAGAT
>AEO45847
ATGGAAACATACGTGAACAAGCTTCACGAAGGCTCCACATACACAGCTGCTGTTCAATACAATGTCTTAGAAAAAGACGATGACCCTGCATCACTTACAATATGGGTGCCCATGTTCCAATCATCTATGCCAGCAGATTTACTTATAAAAGAACTAGCTAATGTCAACATACTAGTGAAACAAATATCCACACCCAAGGGACCTTCACTAAGAGTCATGATAAACTCAAGAAGTGCAGTGCTAGCACAAATGCCCAGCAAATTTACCATATGCGCTAATGTGTCCTTGGATGAAAGAAGCAAACTAGCATATGATGTAACCACACCCTGTGAAATCAAGGCATGTAGTCTAACATGCCTAAAATCAAAAAATATGTTGACTACAGTTAAAGATCTCACTATGAAGACACTCAACCCTACACATGATATTATTGCTTTATGTGAATTTGAAAACATAGTAACATCAAAAAAAGTCATAATACCAACATACCTAAGATCCATCAGTGTCAGAAATAAAGATCTGAACACACTTGAAAATATAACAACCACTGAATTCAAAAATGCTATCACAAATGCAAAAATCATCCCTTACTCAGGATTACTATTAGTCATCACAGTGACTGACAACAAAGGAGCATTCAAATACATAAAGCCACAAAGTCAATTCATAGTAGATCTTGGAGCTTACCTAGAAAAAGAAAGTATATATTATGTTACCACAAATTGGAAGCACACAGCTACACGATTTGCAATCAAACCCATGGAAGAT
>AAC55966
ATGGAAACATACGTGAACAAGCTTCACGAAGGCTCCACATACACAGCTGCTGTTCAATACAATGTCTTAGAAAAAGACGATGACCCTGCATCACTTACAATATGGGTGCCCATGTTCCAATCATCTATGCCAGCAGATTTACTTATAAAAGAACTAGCTAATGTCAACATACTAGTGAAACAAATATCCACACCCAAGGGACCTTCACTAAGAGTCATGATAAACTCAAGAAGTGCAGTGCTAGCACAAATGCCCAGCAAATTTACCATATGCGCTAATGTGTCCTTGGATGAAAGAAGCAAACTAGCATATGATGTAACCACACCCTGTGAAATCAAGGCATGTAGTCTAACATGCCTAAAATCAAAAAATATGTTGACTACAGTTAAAGATCTCACTATGAAGACACTCAACCCTACACATGATATTATTGCTTTATGTGAATTTGAAAACATAGTAACATCAAAAAAAGTCATAATACCAACATACCTAAGATCCATCAGTGTCAGAAATAAAGATCTGAACACACTTGAAAATATAACAACCACTGAATTCAAAAATGCTATCACAAATGCAAAAATCATCCCTTACTCAGGATTACTATTAGTCATCACAGTGACTGACAACAAAGGAGCATTCAAATACATAAAGCCACAAAGTCAATTCATAGTAGATCTTGGAGCTTACCTAGAAAAAGAAAGTATATATTATGTTACCACAAATTGGAAGCACACAGCTACACGATTTGCAATCAAACCCATGGAAGAT
>AAR14263
ATGGAAACATACGTGAACAAGCTTCACGAAGGCTCCACATACACAGCAGCTGTTCAGTACAATGTTCTAGAAAAAGATGATGATCCTGCATCACTAACAATATGGGTGCCTATGTTCCAGTCATCTGTGCCAGCAGACTTGCTCATAAAAGAACTTGCAAGCATCAACATACTAGTGAAGCAGATCTCTACGCCCAAAGGACCTTCACTACGAGTCACGATCAACTCAAGAAGCGCTGTGCTGGCACAAATGCCCAGTAATTTTATCATAAGTGCAAATGTATCATTAGATGAAAGAAGCAAATTAGCATATGATGTAACTACACCTTGTGAAATCAAAGCATGCAGTCTAACATGCTTAAAAGTAAAAAGTATGCTAACTACAGTCAAAGATCTTACCATGAAAACATTCAACCCCACTCATGAGATTATTGCTCTATGTGAATTTGAAAATATTATGACATCAAAAAGAGTAATAATACCAACCTATCTAAGATCAATTAGTGTCAAAAACAAGGACCTGAACTCACTAGAAAATATAGCAACCACCGAATTCAAAAATGCTATCACCAATGCGAAAATTATTCCCTATGCAGGATTAGTATTAGTTATCACAGTTACTGACAATAAAGGAGCATTCAAATATATCAAGCCACAGAGTCAATTTATAGTAGATCTTGGAGCCTACCTAGAAAAAGAGAGCATATATTATGTGACTACAAATTGGAAGCATACAGCTACACGTTTTTCAATCAAACCACTAGAGGAT
>AGN28602
ATGGAAACATACGTGAACAAGCTTCACGAAGGCTCCACATACACAGCAGCTGTTCAGTACAATGTTCTAGAAAAAGATGATGATCCCGCATCACTAACAATATGGGTGCCTATGTTCCAGTCATCTGTGCCAGCAGACTTGCTCATAAAAGAACTTGCAAGCATCAACATACTAGTAAAGCAGATCTCTACGCCCAAAGGACCTTCACTACGAGTCACGATCAACTCAAGAAGTGCTGTGCTGGCTCAAATGCCTAGTAATTTTACCATAAGTGCAAATGTATCATTAGATGAAAGAAGCAAATTAGCATATGATGTAACTACACCTTGTGAAATCAAAGCATGCAGTCTAACATGCTTAAAAGTAAAAAGTATGTTAACTACAGTCAAAGATCTAACCATGAAGACATTCAACCCCACTCATGAGATCATTGCTCTATGTGAATTTGAAAATATTATGACATCAAAAAGAGTAATAATACCAACCTATCTAAGATCAATTAGTGTCAAAAACAAGGACCTGAACTCACTAGAAAATATAGCGACCACCGAATTCAAAAATGCTATCACCAATGCTAAAATTATTCCCTATGCAGGATTAGTATTAGTTATCACGGTTACTGATAATAAAGGAGCATTCAAATATATCAAGCCACAGAGTCAATTTATAGTGGATCTTGGTGCCTACCTAGAAAAAGAGAGCATATATTATGTGACTACTAATTGGAAGCATACAGCTACACGTTTTTCAATCAAACCACTAGAGGAT
>AGN28448
ATGGAAACATACGTGAACAAGCTTCACGAAGGCTCCACATACACAGCAGCTGTTCAGTACAATGTTCTAGAAAAAGATGATGATCCCGCATCACTAACAATATGGGTGCCTATGTTCCAGTCATCTGTGCCAGCAGACTTGCTCATAAAAGAACTTGCAAGCATCAACATACTAGTAAAGCAGATCTCTACGCCCAAAGGACCTTCACTACGAGTCACGATAAACTCAAGAAGTGCTGTGCTGGCTCAAATGCCTAGTAATTTCACCATAAGTGCAAATGTATCATTAGATGAAAGAAGCAAATTAGCATATGATGTAACTACACCTTGTGAAATCAAAGCATGCAGTCTAACATGCTTAAAAGTAAAAAGTATGTTAACTACAGTCAAAGATCTAACCATGAAGACATTCAACCCCACTCATGAGATCATCGCTCTATGTGAATTTGAAAATATTATGACATCAAAAAGAGTAATAATACCAACCTATCTAAGATCAATTAGTGTCAAAAACAAGGACCTGAACTCACTAGAAAATATAGCAACCACCGAATTCAAAAATGCTATCACCAATGCTAAAATTATTCCCTATGCAGGATTAGTATTAGTTATCACGGTTACTGATAATAAAGGAGCATTCAAATACATCAAGCCACAGAGTCAATTTATAGTGGATCTTGGTGCCTACCTAGAAAAAGAGAGCATATATTATGTGACTACTAATTGGAAGCATACAGCTACACGTTTTTCAATCAAACCACTAGAAGAT
>AFM55208
ATGGAAACATACGTGAACAAACTTCACGAGGGCTCCACATACACAGCTGCTGTTCAATACAATGTCCTAGAAAAAGACGATGATCCTGCATCACTTACAATATGGGTGCCCATGTTCCAATCATCCATGCCAGCAGATTTACTTATAAAAGAACTAGCTAATGTCAATATACTAGTGAAACAAATATCCACACCCAAGGGACCCTCATTAAGAGTCATGATAAACTCAAGAAGTGCAGTGCTAGCACAAATGCCCAGCAAATTTACCATATGTGCCAATGTGTCCTTGGATGAAAGAAGCAAGCTAGCATATGATGTAACTACACCCTGTGAAATTAAGGCATGCAGTCTAACATGCCTAAAATCAAAAAATATGTTAACTACAGTTAAAGATCTCACTATGAAAACACTCAACCCAACACATGACATCATTGCTTTATGTGAATTTGAAAATATAGTAACATCTAAAAAAGTCATAATACCAACATACCTAAGATCCATCAGCGTCAGAAATAAAGATCTGAACACACTTGAAAACATAACGACCACTGAATTCAAAAATGCCATTACAAATGCAAAAATCATCCCTTACTCAGGATTACTGTTAGTCATCACAGTGACTGACAACAAAGGAGCATTCAAATACATAAAGCCACAAAGTCAATTTATAGTAGATCTTGGAGCTTACCTAGAAAAAGAAAGCATATATTATGTTACAACAAATTGGAAGCACACAGCTACACGATTTGCAATCAAACCTATGGAAGAT
>AFM55538
ATGGAAACATACGTGAACAAACTTCACGAGGGCTCCACATACACAGCTGCTGTTCAATACAATGTCCTAGAAAAAGACGATGATCCTGCATCACTTACAATATGGGTGCCCATGTTCCAATCATCCATGCCAGCAGATCTACTCATAAAAGAACTAGCCAATGTCAATATACTAGTGAAACAAATATCCACACCCAAGGGACCCTCATTAAGAGTCATGATAAACTCAAGAAGTGCAGTGCTAGCACAAATGCCCAGCAAATTTACCATATGTGCCAATGTGTCCTTGGATGAAAGAAGCAAGCTGGCATATGATGTAACCACACCCTGTGAGATTAAGGCATGCAGTCTAACATGCCTAAAATCAAAAAATATGTTGACTACAGTTAAAGATCTCACTATGAAAACACTCAACCCAACACATGACATCATTGCTTTATGTGAATTTGAAAATATAGTAACATCAAAAAAAGTCATAATACCAACATACCTAAGATCTATCAGCGTCAGAAATAAAGATCTGAACACACTTGAAAATATAACAACCACTGAATTCAAAAATGCCATTACAAATGCAAAAATCATCCCTTACTCAGGATTACTGTTAGTCATCACAGTGACTGACAACAAAGGAGCATTCAAATACATAAAGCCACAAAGTCAATTCATAGTAGATCTTGGAGCTTACCTAGAAAAAGAAAGTATATATTATGTTACAACAAATTGGAAGCACACAGCTACACGATTTGCAATCAAACCCATGGAAGAT
>AFM55516
ATGGAAACATACGTGAACAAACTTCACGAGGGCTCCACATACACAGCTGCTGTTCAATACAATGTCCTAGAAAAAGACGATGATCCTGCATCACTTACAATATGGGTGCCCATGTTCCAATCATCCATGCCAGCAGATCTACTCATAAAAGAACTAGCCAATGTCAATATACTAGTGAAACAAATATCCACACCCAAAGGACCTTCATTAAGAGTCATGATAAACTCAAGAAGTGCAGTGCTAGCACAAATGCCCAGCAAATTTACCATATGTGCCAATGTGTCCTTGGATGAAAGAAGCAAGCTGGCATATGATGTAACCACACCCTGTGAAATTAAGGCATGCAGTCTAACATGCCTAAAATCAAAAAATATGTTAACTACAGTTAAAGATCTCACTATGAAAACACTCAACCCAACACATGACATCATTGCTTTATGTGAATTTGAAAATATAGTAACATCAAAAAAAATCATAATACCAACATACCTAAGATCTATCAGCGTCAGAAATAAAGATCTGAACACACTTGAAAATATAACAACCACTGAATTCAAAAATGCCATTACAAATGCAAAAATCATCCCTTACTCAGGATTACTGTTAGTCATCACAGTGACTGACAACAAAGGAGCATTCAAATACATAAAGCCACAAAGTCAATTCATAGTAGATCTTGGAGCTTACCTAGAAAAAGAAAGTATATATTATGTTACAACAAATTGGAAGCACACAGCTACACGATTTGCAATCAAACCCATGGAAGAT
>AGN28756
ATGGAAACATACGTGAACAAGCTTCACGAAGGCTCCACATACACAGCAGCTGTTCAGTACAATGTTTTAGAAAAAGATGATGATCCCGCATCACTAACAATATGGGTGCCTATGTTCCAGTCATCTGTGCCAGCAGACTTGCTCATAAAAGAACTTGCAAGCATCAACATACTAGTGAAGCAGATCTCTACGCCCAAAGGACCTTCACTACGAGTCACGATCAACTCAAGAAGTGCTGTGCTGGCTCAAATGCCTAGTAATTTCACCATAAGTGCAAATGTATCATTAGATGAAAGAAGCAAATTAGCATATGATGTAACTACACCTTGTGAAATCAAAGCATGCAGTCTAACATGCTTAAAAGTAAAAAGTATGTTAACTACAGTCAAGGATCTAACCATGAAGACATTCAACCCCACTCATGAGATCATTGCTCTATGTGAATTTGAAAATATTATGACATCAAAAAGAGTAATAATACCAACCTATCTAAGATCAATTAGTGTCAAAAACAAGGACCTGAACTCACTAGAAAATATAGCAACCACCGAATTCAAAAATGCTATCACCAATGCTAAAATTATTCCCTATGCAGGATTAGTATTAGTTATCACGGTTACTGATAATAAAGGAGCATTCAAATATATCAAGCCTCAGAGTCAATTTATAGTGGATCTTGGTGCCTACCTAGAAAAAGAGAGCATATATTATGTGACTACTAATTGGAAGCATACAGCTACACGTTTTTCAATCAAACCACTAGAGGAT
>AGN28525
ATGGAAACATACGTGAACAAGCTTCACGAAGGCTCCACATACACAGCAGCTGTTCAGTACAATGTTCTAGAAAAAGATGATGATCCCGCATCACTAACAATATGGGTGCCTATGTTCCAGTCATCTGTGCCAGCAGACTTGCTCATAAAAGAACTTGCAAGCATCAACATATTAGTGAAGCAGATCTCTACGCCCAAGGGACCTTCACTACGAGTCACGATCAACTCAAGAAGTGCTGTGCTGGCTCAAATGCCTAGCAATTTCACCATAAGTGCAAATGTATCATTAGATGAAAGAAGCAAATTAGCATATGATGTAACTACACCTTGTGAAATCAAAGCATGCAGTCTAACATGCTTAAAAGTAAAAAGTATGTTAACTACAGTCAAAGATCTAACCATGAAGACATTCAACCCCACTCATGAGATCATTGCTCTATGTGAATTTGAAAATATTATGACATCAAAAAAAGTAATAATACCAACCTATCTAAGATCAATTAGTGTCAAAAACAAGGACCTGAACTCACTAGAAAATATAGCAACCACCGAATTCAAAAATGCTATCACCAATGCTAAAATTATTCCCTATGCAGGATTAGTATTGGTTATCACGGTTACTGATAATAAAGGAGCATTCAAATATATCAAGCCACAGAGTCAATTTATAGTGGATCTTGGTGCCTACCTAGAAAAAGAGAGCATATATTATGTGACTACTAATTGGAAGCATACAGCTACACGTTTTTCAATCAAACCACTAGAGGAT
>AFM55439
ATGGAAACATACGTGAACAAACTTCACGAAGGCTCCACATACACAGCTGCTGTTCAATACAATGTCCTAGAAAAAGACGATGACCCTGCATCACTTACAATATGGGTGCCCATGTTCCAATCATCCATGCCAGCAGATTTACTTATAAAAGAACTAGCTAATGTCAACATACTAGTGAAACAAATATCCACACCCAAAGGACCTTCATTAAGAGTCATGATAAACTCAAGAAGTGCAGTGCTAGCACAAATGCCCAGCAAATTCACTATATGTGCCAATGTGTCCTTGGATGAAAGAAGCAAGCTGGCATATGATGTAACCACACCCTGCGAAATCAAGGCATGTAGTCTAACATGCCTAAAATCAAAAAATATGTTAACTACAGTTAAAGATCTCACTATGAAGACACTCAACCCAACACATGACATCATTGCTTTATGTGAATTTGAAAATATAGTAACATCAAAAAAAGTCATAATACCAACATACTTAAGATCCATCAGTGTCAGAAATAAAGATCTGAACACACTTGAAAATATAACAACCACCGAATTCAAAAATGCCATCACAAATGCAAAAATTATCCCTTACTCAGGATTACTGTTAGTCATCACAGTGACTGACAACAAAGGAGCATTCAAATACATAAAGCCACAAAGTCAATTCATAGTAGATCTTGGAGCTTACCTAGAAAAAGAAAGTATATATTATGTTACAACAAATTGGAAGCACACAGCTACACGATTTGCAATCAAACCCATGGAAGAT
>AEQ63484
ATGGAAACATACGTGAACAAACTTCACGAAGGCTCCACATACACAGCTGCTGTTCAATACAATGTCCTAGAAAAAGACGATGATCCTGCATCACTTACAATATGGGTGCCCATGTTCCAATCATCCATGCCAGCAGATTTACTTATAAAAGAACTAGCTAATGTCAACATACTAGTGAAACAAATATCCACACCCAAGGGACCTTCATTAAGAGTCATGATAAACTCAAGAAGTGCAGTGCTAGCACAAATGCCCAGCAAATTTACCATATGTGCCAATGTGTCCTTGGATGAAAGAAGTAAGCTGGCATATGATGTAACCACACCCTGTGAAATTAAGGCATGCAGTCTAACATGCCTAAAATCAAAAAATATGTTAACTACAGTTAAAGATCTCACTATGAAAACACTCAACCCAACACATGACATCATTGCTTTATGTGAATTTGAAAATATAGTAACATCAAAAAAAGTCATAATACCAACATACCTAAGATCCATCAGTGTCAGAAATAAAGATCTGAACACACTTGAAAATATAACAACTACTGAATTCAAAAATGCCATTACAAATGCAAAAATCATACCTTACTCAGGATTACTGTTAGTCATCACAGTGACTGACAACAAAGGAGCATTCAAATACATAAAGCCACAAAGTCAATTCATAGTAGATCTAGGAGCTTACCTAGAAAAAGAAAGTATATATTATGTTACAACAAATTGGAAACACACAGCTACACGATTTGCAATCAAACCCATGGAAGAT
>AEO45916
ATGGAAACATACGTGAACAAGCTTCACGAAGGCTCCACATACACAGCTGCTGTTCAATACAATGTCTTAGAAAAAGACGATGACCCTGCATCACTTACAATATGGGTGCCCATGTTCCAATCATCCATGCCAGCAGATTTACTTATAAAAGAACTAGCTAATGTCAACATACTAGTGAAACAAATATCCACACCCAAGGGACCTTCATTAAGAGTCATGATAAACTCAAGAAGTGCAGTGCTAGCACAAATGCCCAGCAAATTTACCATATGCGCTAATGTGTCCTTGGATGAAAGAAGCAAACTAGCATATGATGTAACCACACCCTGTGAAATCAAGGCATGTAGTCTAACATGCCTAAAATCAAAAAATATGTTGACTACAGTTAAAGATCTCACTATGAAGACACTCAACCCTACACATGATATTATTGCTTTATGTGAATTTGAAAACATAGTAACATCAAAAAAAGTCATAATACCAACATACCTAAGATCCATCAGTGTCAGAAATAAAGATCTGAACACACTTGAAAATATAACAACCACTGAATTCAAAAATGCTATCACAAATGCAAAAATCATCCCTTACTCAGGATTACTATTAGTCATCACAGTGACTGACAACAAAGGAGCATTCAAATACATAAAGCCACAAAGTCAATTCATAGTAGATCTTGGAGCTTACCTAGAAAAAGAAAGTATATATTATGTTACCACAAATTGGAAGCACACAGCTACACGATTTGCAATCAAACCCATGGAAGAT
>AAC14898
ATGGAAACATACGTGAACAAGCTTCACGAAGGCTCCACATACACAGCTGCTGTTCAATACAATGTCTTAGAAAAAGACGATGACCCTGCATCACTTACAATATGGGTGCCCATGTTCCAATCATCTATGCCAGCAGATTTACTTATAAAAGAACTAGCTAATGTCAACATACTAGTGAAACAAATATCCACACCCAAGGGACCTTCACTAAGAGTCATGATAAACTCAAGAAGTGCAGTGCTAGCACAAATGCCCAGCAAATTTACCATATGCGCTAATGTGTCCTTGGATGAAAGAAGCAAACTAGCATATGATGTAACCACACCCTGTGAAATCAAGGCATGTAGTCTAACATGCCTAAAATCAAAAAATATGTTGACTACAGTTAAAGATCTCACTATGAAGACACTCAACCCTACACATGATATTATTGCTTTATGTGAATTTGAAAACATAGTAACATCAAAAAAAGTCATAATACCAACATACCTAAGATCCATCAGTGTCAGAAATAAAGATCTGAACACACTTGAAAATATAACAACCACTGAATTCAAAAATGCTATCACAAATGCAAAAATCATCCCTTACTCAGGATTACTATTAGTCATCACAGTGACTGACAACAAAGGAGCATTCAAATACATAAAGCCACAAAGTCAATTCATAGTAGATCTTGGAGCTTACCTAGAAAAAGAAAGTATATATTATGTTACCACAAATTGGAAGCACACAGCTACACGATTTGCAATCAAACCCATGGAAGAT
>AGT75343
ATGGAAACATACGTGAACAAACTTCACGAGGGCTCCACATACACAGCTGCTGTTCAATACAATGTCCTAGAAAAAGACGATGATCCTGCATCACTTACAATATGGGTGCCCATGTTCCAATCATCCATGCCAGCAGATCTACTCATAAAAGAACTAGCCAATGTCAATATACTAGTGAAACAAATATCCACACCCAAAGGACCCTCATTAAGAGTCATGATAAACTCAAGAAGTGCAGTGCTAGCACAAATGCCCAGCAAATTTACCATATGTGCCAATGTGTCCTTGGATGAAAGAAGCAAGCTGGCATATGATGTAACCACACCCTGTGAAATTAAGGCATGCAGTCTAACATGCCTAAAATCAAAAAATATGTTAACTACAGTTAAAGATCTCACTATGAAAACACTCAACCCAACACATGACATCATTGCTTTATGTGAATTTGAAAATATAGTAACATCAAAAAAAGTCATAATACCAACATACCTAAGATCTATCAGCGTCAGAAATAAAGATCTGAACACACTTGAAAATATAACAACCACTGAATTCAAAAATGCCATTACAAATGCAAAAATCATCCCTTACTCAGGATTACTGTTAGTCATCACAGTGACTGACAACAAAGGAGCATTCAAATACATAAAGCCACAAAGTCAATTCATAGTAGATCTTGGAGCTTACCTAGAAAAAGAAAGTATATATTATGTCACAACAAATTGGAAGCACACAGCTACACGATTTGCAATCAAACCCATGGAAGAT
>AGN28613
ATGGAAACATACGTGAACAAGCTTCACGAAGGCTCCACATACACAGCAGCTGTTCAGTACAATGTTCTAGAAAAAGATGATGATCCCGCATCACTAACAATATGGGTGCCTATGTTCCAGTCATCTGTGCCAGCAGACTTGCTCATAAAAGAACTTGCAAGCATCAACATACTAGTAAAGCAGATCTCTACGCCCAAAGGACCTTCACTACGAGTCACGATCAACTCAAGAAGTGCTGTGCTGGCTCAAATGCCTAGTAATTTCACCATAAGTGCAAATGTATCATTAGATGAAAGAAGCAAATTAGCATATGATGTAACTACACCTTGTGAAATCAAAGCATGCAGTCTAACATGCTTAAAAGTAAAAAGTATGTTAACTACAGTCAAAGATCTAACCATGAAGACATTCAACCCCACTCATGAGATCATTGCTCTATGTGAATTTGAAAATATTATGACATCAAAAAGAGTAATAATACCAACCTATCTAAGATCAATTAGTGTCAAAAACAAGGACCTGAACTCACTAGAAAATATAGCAACCACCGAATTCAAAAATGCTATCACCAATGCTAAAATTATTCCCTATGCAGGATTAGTATTGGTTATCACGGTTACTGATAATAAAGGAGCATTCAAATATATCAAGCCACAGAGTCAATTTATAGTGGATCTTGGTGCCTACCTAGAAAAAGAGAGCATATATTATGTGACTACTAATTGGAAGCATACAGCTACACGTTTTTCAATCAAACCACTAGAGGAT
>AEO45856
ATGGAAACATACGTGAACAAACTTCACGAAGGCTCCACATACACAGCTGCTGTTCAATACAATGTCCTAGAAAAAGATGATGACCCTGCATCACTTACAATATGGGTGCCCATGTTCCAATCATCCATGCCAGCAGATTTACTTATAAAAGAACTAGCTAATGTCAACATACTAGTGAAACAAATATCCACACCCAAAGGACCTTCATTAAGAGTCATGATAAACTCGAGAAGTGCAGTGCTAGCACAAATGCCCAGCAAATTCACTATATGTGCCAATGTGTCCTTGGATGAAAGAAGCAAGCTGGCATATGATGTAACCACACCCTGCGAAATCAAGGCATGTAGTCTAACATGCCTAAAATCAAAAAATATGTTAACTACAGTTAAAGATCTCACTATGAAAACACTCAACCCAACACATGACATCATTGCTTTATGTGAATTTGAAAATATAGTAACATCAAAAAAAGTCATAATACCAACATACTTAAGATCCATCAGTGTCAGAAATAAAGATCTGAACACACTTGAAAATATAACAACCACCGAATTCAAAAATGCCATCACAAATGCAAAAATCATCCCTTACTCAGGATTACTGTTAGTCATCACAGTGACTGACAACAAAGGAGCATTCAAATACATAAAGCCACAAAGTCAATTCATAGTAGATCTTGGAGCTTACCTAGAAAAAGAAAGTATATATTATGTTACAACAAATTGGAAGCACACAGCTACACGATTTGCAATCAAACCCATGGAAGAT
>AEO45837
ATGGAAACATACGTGAACAAACTTCACGAGGGCTCCACGTACACAGCTGCTGTTCAATACAATGTTCTAGAAAAAGACGATGATCCTGCATCACTTACAATATGGGTGCCCATGTTCCAATCATCCATGCCAGCAGATTTACTTATAAAAGAACTAGCTAATGTCAACATACTAGTGAAACAAATATCCACACCCAAGGGACCTTCACTAAGAGTCATGATAAACTCAAGAAGTGCAGTGCTAGCACAAATGCCCAGCAAATTTACCATATGCGCTAATGTGTCCTTGGATGAAAGAAGCAAACTAGCATATGATGTAACCACACCCTGTGAAATCAAGGCATGTAGTCTAACATGCCTAAAATCAAAAAATATGTTGACTACAGTTAAAGATCTCACTATGAAGACACTCAACCCTACACATGACATCATTGCTTTATGTGAATTTGAAAATATAGTAACATCAAAAAAAGTCATAATACCAACATACTTAAGATCCATCAGTGTCAGAAATAAAGATCTGAACACACTTGAAAATATAACAACCACTGAATTCAAAAATGCTATCACAAATGCAAAAATCATCCCTTACTCAGGATTACTATTAGTCATCACAGTGACTGACAACAAAGGAGCATTCAAATACATAAAGCCACAAAGTCAATTCATAGTAGATCTTGGAGCTTACCTAGAAAAAGAAAGTATATATTATGTTACCACAAATTGGAAGCACACAGCTACACGATTTGCAATCAAACCCATGGAAGAT
>AGN28558
ATGGAAACATACGTGAACAAGCTTCACGAAGGCTCCACATACACAGCAGCTGTTCAGTACAATGTTCTAGAAAAAGATGATGATCCCGCATCACTAACAATATGGGTGCCTATGTTCCAGTCATCTGTGCCAGCAGACTTGCTCATAAAAGAACTTGCAAGCATCAACATACTAGTAAAGCAGATCTCTACGCCCAAAGGACCTTCACTACGAGTCACGATCAACTCAAGAAGTGCTGTGCTGGCTCAAATGCCTAGTAATTTTACCATAAGTGCAAATGTATCATTAGATGAAAGAAGCAAATTAGCATATGATGTAACTACACCTTGTGAAATCAAAGCATGCAGTCTAACATGCTTAAAAGTAAAAAGTATGTTAACTACAGTCAAAGATCTAACCATGAAGACATTCAACCCCACTCATGAGATCATTGCTCTATGTGAATTTGAAAATATTATGACATCAAAAAGAGTAATAATACCAACCTATCTAAGATCAATTAGTGTCAAAAACAAGGACCTGAACTCACTAGAAAATATAGCAACCACCGAATTCAAAAATGCTATCACTAATGCTAAAATTATTCCCTATGCAGGATTAGTATTAGTTATCACGGTTACTGATAATAAGGGAGCATTCAAATATATCAAACCACAGAGTCAATTTATAGTGGATCTTGGTGCCTACCTAGAAAAAGAGAGCATATATTATGTGACTACTAATTGGAAGCATACAGCTACACGTTTTTCAATCAAACCACTAGAGGAT
>AGN28459
ATGGAAACATACGTGAACAAGCTTCACGAAGGCTCCACATACACAGCAGCTGTTCAGTACAATGTTCTAGAGAAAGATGATGATCCCGCATCACTAACAATATGGGTGCCTATGTTCCAGTCATCTGTGCCAGCAGACTTGCTCATAAAAGAACTTGCAAGCATCAACATACTAGTAAAGCAGATCTCTACGCCCAAAGGACCTTCACTACGAGTCACGATCAACTCAAGAAGTGCTGTGCTGGCTCAAATGCCTAGTAATTTCACCATAAGTGCAAATGTATCATTAGATGAAAGAAGCAAATTAGCATATGATGTAACTACACCTTGTGAAATCAAAGCATGCAGTCTAACATGCTTAAAAGTAAAAAGTATGTTAACTACAGTCAAAGATCTAACCATGAAGACATTCAACCCCACTCATGAGATCATTGCTCTATGTGAATTTGAAAATATTATGACATCAAAAAGAGTAATAATACCAACCTATCTAAGATCAATTAGTGTCAAAAACAAGGACCTGAACTCACTAGAAAATATAGCAACCACTGAATTCAAAAATGCTATCACCAATGCTAAAATTATTCCCTATGCAGGATTAGTATTAGTTATCACGGTTACTGATAATAAAGGAGCATTCAAATACATCAAGCCACAGAGTCAATTTATAGTGGATCTTGGTGCCTACCTAGAAAAAGAGAGCATATATTATGTGACTACTAATTGGAAGCATACAGCTACACGTTTTTCAATCAAACCACTAGAGGAT
>AFM55219
ATGGAAACATACGTGAACAAACTTCACGAGGGCTCCACATACACAGCTGCTGTTCAATACAATGTCCTAGAAAAAGATGATGATCCTGCATCACTTACAATATGGGTGCCTATGTTCCAATCATCCATGTCAGCAGATTTACTTATAAAAGAACTAGCTAATGTCAATATACTAGTGAAACAAATATCCACACCCAAGGGACCCTCATTAAGAGTCATGATAAACTCAAGAAGTGCAGTGCTAGCACAAATGCCCAGCAAATTTACCATATGTGCCAATGTGTCCTTGGATGAAAGAAGCAAGCTAGCATATGATGTAACCACACCCTGTGAAATTAAGGCATGCAGTCTAACATGCCTAAAATCAAAAAATATGTTGACTACAGTTAAAGATCTCACTATGAAAACACTCAACCCAACACATGACATCATTGCTTTATGTGAATTTGAAAATATAGTAACATCAAAAAAAGTCATAATACCAACATACCTAAGATCCATCAGCATCAGAAATAAAGATCTGAACACACTTGAAAATATAACAACCACTGAATTCAAAAATGCCATTACAAATGCAAAAATCATCCCTTACTCAGGATTACTGTTAGTCATCACAGTGACTGACAACAAAGGAGCATTCAAATACATAAAGCCACAAAGTCAATTCATAGTAGATCTTGGAGCTTACCTAGAAAAAGAAAGTATATATTATGTTACAACAAATTGGAAGCACACAGCTACACGATTTGCAATCAAGCCTATGGAAGAT
>AFM55351
ATGGAAACATACGTGAACAAACTTCACGAGGGCTCCACATACACAGCTGCTGTACAATACAATGTCCTAGAAAAAGACGATGATCCTGCATCGCTTACAATATGGGTGCCCATGTTCCAATCATCCATGCCAGCAGATTTACTTATAAAAGAACTAGCTAATGTCAATATACTAGTGAAACAAATATCCACACCCAAGGGACCCTCATTAAGAGTCATGATAAACTCAAGAAGTGCAGTGCTAGCACAAATGCCCAGCAAATTTACCATATGTGCCAATGTGTCCTTGGATGAAAGAAGCAAGCTGGCATATGATGTAACCACACCCTGTGAAATTAAGGCATGCAGTCTAACATGCCTAAAATCAAAAAATATGTTGACTACAGTTAAAGATCTCACTATGAAAACACTCAACCCAACACATGACATCATTGCTTTATGTGAATTTGAAAATATAGTAACATCAAAAAAAGTCATAATACCAACATACCTAAGATCCATCAGTGTCAGAAATAAAGATCTGAACACACTTGAAAATATAACAACCACTGAATTCAAAAATGCCATCACAAATGCAAAAATCATCCCTTACTCAGGATTACTGTTAGTCATCACAGTGACTGATAACAAAGGAGCATTCAAATACATAAAGCCACAAAGTCAATTCATAGTAGATCTTGGAGCTTACCTAGAAAAAGAAAGTATATATTATGTTACAACAAATTGGAAGCACACAGCTACACGATTTGCAATCAAACCCATGGAAGAT
>AGN28514
ATGGAAACATACGTGAACAAGCTTCACGAAGGCTCCACATACACAGCAGCTGTTCAGTACAATGTTCTAGAAAAAGATGATGATCCCGCATCACTAACAATATGGGTGCCTATGTTCCAGTCATCTGTGCCAGCAGACTTGCTCATAAAAGAACTTGCAAGCATCAACATACTAGTAAAGCAGATCTCTACGCCCAAAGGACCTTCACTACGGGTCACGATCAACTCAAGAAGTGCTGTGCTGGCTCAAATGCCTAGTAATTTCACCATAAGTGCAAATGTATCATTAGATGAAAGAAGCAAATTAGCATATGATGTAACTACACCTTGTGAAATCAAAGCATGCAGTCTAACATGCTTAAAAGTAAAAAGTATGTTAACTACAGTCAAAGATCTAACCATGAAGACATTCAACCCCACTCATGAGATCATTGCTCTATGTGAATTTGAAAATATTATGACATCAAAAAGAGTAATAATACCAACCTATCTAAGATCAATTAGTGTCAAAAACAAGGACCTGAACTCACTAGAAAATATAGCAACCACCGAATTCAAAAATGCTATCACCAATGCTAAAATTATTCCCTATGCGGGATTAGTATTGGTTATCACGGTTACTGATAACAAAGGAGCATTCAAATATATCAAGCCACAGAGTCAATTCATAGTGGATCTTGGTGCCTACCTAGAAAAAGAGAGCATATATTATGTGACTACCAATTGGAAGCACACAGCTACACGCTTTTCAATCAAACCACTAGAGGAT
>AEQ63320
ATGGAAACATACGTGAACAAACTTCACGAGGGCTCCACATACACAGCTGCTGTTCAATACAATGTCCTAGAAAAAGACGATGATCCTGCATCACTTACAATATGGGTGCCCATGTTCCAATCATCCATGCCAGCAGATCTACTCATAAAAGAACTAGCCAATGTCAATATACTAGTGAAACAAATATCTACACCCAAGGGACCCTCATTAAGAGTCATGATAAACTCAAGAAGTGCAGTGCTAGCACAAATGCCCAGCAAATTTACCATATGTGCCAATGTGTCCTTGGATGAAAGAAGCAAGCTGGCATATGATGTAACCACACCCTGTGAAATTAAGGCATGCAGTCTAACATGCCTAAAATCAAAAAATATGTTGACTACAGTTAAAGATCTCACTATGAAAACACTCAACCCAACACATGACATCATTGCTTTATGTGAATTTGAAAATATAGTAACATCAAAAAAAGTCATAATACCAACATACCTAAGATCTATCAGCGTCAGAAATAAAGATCTGAACACACTTGAAAATATAACAACCACTGAATTCAAAAATGCCATTACAAATGCAAAAATCATCCCTTACTCAGGATTACTGTTAGTCATTACAGTGACTGACAACAAAGGAGCATTCAAATACATTAAGCCACAAAGTCAATTCATAGTAGATCTTGGAGCTTACCTAGAAAAAGAAAGTATATATTATGTTACAACAAATTGGAAGCACACAGCTACACGATTTGCAATCAAACCCATGGAAGAT
>AEO45906
ATGGAAACATACGTGAACAAGCTTCACGAAGGCTCCACATACACAGCTGCTGTTCAATACAATGTCTTAGAAAAAGACGATGACCCTGCATCACTTACAATATGGGTGCCCATGTTCCAATCATCTATGCCAGCAGATTTACTTATAAAAGAACTAGCTAATGTCAACATACTAGTGAAACAAATATCCACACCCAAGGGACCTTCACTAAGAGTCATGATAAACTCAAGAAGTGCAGTGCTAGCACAAATGCCCAGCAAATTTACCATATGCGCTAATGTGTCCTTGGATGAAAGAAGCAAACTAGCATATGATGTAACCACACCCTGTGAAATCAAGGCATGTAGTCTAACATGCCTAAAATCAAAAAATATGTTGACTACAGTTAAAGATCTCACTATGAAGACACTCAACCCTACACATGATATTATTGCTTTATGTGAATTTGAAAACATAGTAACATCAAAAAAAGTCATAATACCAACATACCTAAGATCCATCAGTGTCAGAAATAAAGATCTGAACACACTTGAAAATATAACAACCACTGAATTCAAAAATGCTATCACAAATGCAAAAATCATCCCTTACTCAGGATTACTATTAGTCATCACAGTGACTGACAACAAAGGAGCATTCAAATACATAAAGCCACAAAGTCAATTCATAGTAGATCTTGGAGCTTACCTAGAAAAAGAAAGTATATATTATGTTACCACAAATTGGAAGCACACAGCTACACGATTTGCAATCAAACCCATGGAAGAT
>AFM55527
ATGGAAACATACGTGAACAAACTTCACGAGGGCTCCACATACACAGCTGCTGTTCAATACAATGTCCTAGAAAAAGACGATGATCCTGCATCACTTACAATATGGGTGCCCATGTTCCAATCATCCATGCCAGCAGATCTACTCATAAAAGAACTAGCCAATGTCAATATACTAGTGAAACAAATATCCACACCCAAGGGACCCTCATTAAGAGTCATGATAAACTCAAGAAGTGCAGTGCTAGCACAAATGCCCAGCAAATTTACCATATGTGCCAATGTGTCCTTGGATGAAAGAAGCAAGCTGGCATATGATGTAACCACACCCTGTGAAATTAAGGCATGCAGTCTAACATGCCTAAAATCAAAAAATATGTTAACTACAGTTAAAGATCTCACTATGAAAACACTCAACCCAACACATGACATCATTGCTTTATGTGAATTTGAAAATATAGTAACATCAAAAAAAGTCATAATACCAACATACCTAAGATCTATCAGCGTCAGAAATAAAGATCTGAACACACTTGAAAATATAACAACCACTGAATTCAAAAATGCCATTACAAATGCAAAAATCATCCCTTACTCAGGATTACTGTTAGTCATCACAGTGACTGACAACAAAGGAGCATTCAAATACATAAAGCCACAAAGTCAATTCATAGTAGATCTTGGAGCTTACCTAGAAAAAGAAAGTATATATTATGTTACAACAAATTGGAAGCACACAGCTACACGATTTGCAATCAAACCCATGGAAGAT
>AGN28690
ATGGAAACATACGTGAACAAGCTTCACGAAGGCTCCACATACACAGCGGCTGTTCAGTACAATGTTCTAGAAAAAGATGATGATCCCGCATCACTAACAATATGGGTGCCTATGTTCCAGTCATCTGTGCCAGCAGACTTGCTCATAAAAGAACTTGCAAGCATCAACATACTAGTAAAGCAGATCTCTACGCCCAAAGGACCTTCACTACGAGTCACGATCAACTCAAGAAGTGCTGTGCTGGCTCAAATGCCTAGTAATTTCACCATAAGTGCAAATGTATCATTAGATGAAAGAAGCAAATTAGCATATGATGTAACTACACCTTGTGAAATCAAAGCATGCAGTCTAACATGCTTAAAAGTAAAAAGTATGTTAACTACAGTCAAAGATCTAACCATGAAGACATTCAACCCCACTCATGAGATCATTGCTCTATGTGAATTTGAAAATATTATGACATCAAAAAGAGTGATAATACCAACCTATCTAAGATCAATTAGTGTCAAAAACAAGGACCTGAACTCACTAGAAAATATAGCAACCACCGAATTCAAAAATGCTATCACCAATGCTAAAATTATTCCTTATGCAGGATTAGTATTAGTTATCACGGTTACTGATAATAAAGGAGCATTCAAATATATCAAGCCACAGAGTCAATTTATAGTGGATCTTGGTGCCTACCTAGAAAAAGAGAGCATATATTATGTGACTACTAATTGGAAGCATACAGCTACACGTTTTTCAATCAAACCACTAGAGGAT
>AFM95351
ATGGAAACATACGTGAACAAACTTCACGAGGGCTCCACGTACACAGCTGCTGTTCAATACAATGTCCTAGAAAAAGACGATGATCCTGCATCACTTACAATATGGGTGCCCATGTTCCAATCATCCATGCCAGCAGATTTACTTATAAAAGAACTAGCTAATGTCAATATACTAGTGAAACAAATATCCACACCCAAGGGACCCTCATTAAGAGTCATGATAAACTCAAGAAGTGCAGTGCTAGCACAAATGCCTAGCAAATTTACCATATGTGCTAATGTGTCCTTGGATGAAAGAAGCAAGCTGGCATATGATGTAACCACACCCTGTGAAATTAAGGCATGCAGTCTAACATGCCTAAAATCAAAAAATATGTTGACTACAGTTAAAGATCTCACTATGAAAACACTAAACCCAACACATGACATCATTGCTTTATGTGAATTTGAAAATATAGTAACATCAAAAAAAGTCATAATACCAACATACCTAAGATCCATCAGCGTCAGAAACAAAGATCTGAACACACTTGAAAATATAACAACCACTGAATTCAAAAATGCCATTACAAATGCAAAAATCATCCCTTACTCAGGATTACTGTTAGTCATCACAGTGACTGACAACAAAGGAGCATTCAAATACATAAAGCCACAAAGTCAATTCATAGTAGATCTTGGAGCTTACCTAGAAAAAGAAAGTATATATTATGTTACAACAAATTGGAAGCACACAGCTACACGATTTGCAATCAAACCTATGGAAGAT
>AEQ63331
ATGGAAACATACGTGAACAAACTTCACGAGGGCTCCACATACACAGCTGCTGTTCAATACAATGTCCTAGAAAAAGACGATGATCCTGCATCACTTACAATATGGGTGCCCATGTTCCAATCATCCATGCCAGCAGATCTACTCATAAAAGAACTAGCCAATGTCAATATACTAGTGAAACAAATATCTACACCCAAGGGACCCTCATTAAGAGTCATGATAAACTCAAGAAGTGCAGTGCTAGCACAAATGCCCAGCAAATTTACCATATGTGCCAATGTGTCCTTGGATGAAAGAAGCAAGCTGGCATATGATGTAACCACACCCTGTGAAATTAAGGCATGCAGTCTAACATGCCTAAAATCAAAAAATATGTTGACTACAGTTAAAGATCTCACTATGAAAACACTCAACCCAACACATGACATCATTGCTTTATGTGAATTTGAAAATATAGTAACATCAAAAAAAGTCATAATACCAACATACCTAAGATCTATCAGCGTCAGAAATAAAGATCTGAACACACTTGAAAATATAACAACCACTGAATTCAAAAATGCCATTACAAATGCAAAAATCATCCCTTACTCAGGATTACTGTTAGTCATTACAGTGACTGACAACAAAGGAGCATTCAAATACATAAAGCCACAAAGTCAATTCATAGTAGATCTTGGAGCTTACCTAGAAAAAGAAAGTATATATTATGTTACAACAAATTGGAAGCACACAGCTACACGATTTGCAATCAAACCCATGGAAGAT
>AFM95340
ATGGAAACATACGTGAACAAACTTCACGAGGGCTCCACATACACAGCTGCTGTTCAATACAATGTCCTAGAAAAAGACGATGATCCTGCATCACTTACAATATGGGTGCCCATGTTCCAATCATCCATGCCAGCAGATTTACTTATAAAAGAACTAGCTAATGTCAATATACTAGTGAAACAAATATCCACACCCAAGGGACCATCATTAAGAGTCATGATAAACTCAAGAAGTGCAGTGCTAGCACAAATGCCCAGCAAATTTACCATATGTGCCAATGTGTCCTTGGATGAAAGAAGCAAGCTGGCATATGATGTAACCACACCCTGTGAAATTAAGGCATGCAGTCTAACATGCCTAAAATCAAAAAATATGTTAACTACAGTTAAAGATCTCACTATGAAAACACTCAACCCAACACATGACATCATTGCTTTATGTGAATTTGAAAATATAGTAACATCAAAAAAAGTCATAATACCAACATACCTGAGATCCATCAGTGTCAGAAATAAAGATCTGAATACACTTGAAAATATAACAACCACTGAATTCAAAAATGCTATTACAAATGCAAAAATCATCCCTTACTCAGGATTACTGTTAGTCATCACAGTGACTGACAACAAAGGAGCATTCAAATACATAAAGCCACAAAGTCAATTCATAGTAGATCTTGGAGCTTACCTAGAAAAAGAAAGTATATATTATGTTACAACAAATTGGAAGCACACAGCTACACGATTTGCAATCAAACCCATGGAAGAT
>AGN28745
ATGGAAACATACGTGAACAAGCTTCACGAAGGCTCCACATACACAGCAGCTGTTCAGTACAATGTTCTAGAAAAAGATGATGATCCCGCATCACTAACAATATGGGTGCCTATGTTCCAGTCATCTGTGCCAGCAGACTTGCTCATAAAAGAACTTGCAAGCATCAACATACTAGTAAAGCAGATCTCTACGCCCAAAGGACCTTCACTACGAGTCACGATCAACTCAAGAAGTGCTGTGCTGGCTCAAATGCCTAGTAATTTCACCATAAGTGCAAATGTATCATTAGATGAAAGAAGCAAATTAGCATATGATGTAACTACACCTTGTGAAATCAAAGCATGCAGTCTAACATGCTTAAAAGTAAAAAGTATGTTAACTACAGTCAAAGATCTAACCATGAAGACATTCAACCCCACTCATGAGATCATTGCTCTATGTGAATTTGAAAATATTATGACATCAAAAAGAGTAATAATACCAACCTATCTAAGATCAATTAGTGTCAAAAACAAGGACCTGAACTCACTAGAAAATATAGCAACCACCGAATTCAAAAATGCTATCACCAATGCTAAAATTATTCCCTATGCAGGATTAGTATTAGTTATCACGGTTACTGATAATAAAGGAGCATTCAAATATATCAAGCCACAGAGTCAATTTATAGTGGATCTTGGTGCCTACCTAGAAAAAGAGAGCATATATTATGTGACTACTAATTGGAAGCATACAGCTACACGTTTTTCAATCAAACCACTAGAGGAT
>AGN28591
ATGGAAACATACGTGAACAAGCTTCACGAAGGCTCCACATACACAGCAGCTGTTCAGTACAATGTTCTAGAAAAAGATGATGATCCCGCATCACTAACAATATGGGTGCCTATGTTCCAGTCATCTGTGCCAGCAGACTTGCTCATAAAAGAACTTGCAAGCATCAACATACTAGTAAAGCAGATCTCTACGCCCAAAGGACCTTCACTACGAGTCACGATCAACTCAAGAAGTGCTGTGCTGGCTCAAATGCCTAGTAATTTTACCATAAGTGCAAATGTATCATTAGATGAAAGAAGCAAATTAGCATATGATGTAACTACACCTTGTGAAATCAAAGCATGCAGTCTAACATGCTTAAAAGTAAAAAGTATGTTAACTACAGTCAAAGATCTAACCATGAAGACATTCAACCCCACTCATGAGATCATTGCTCTATGTGAATTTGAAAATATTATGACATCAAAAAGAGTAATAATACCAACCTATCTAAGATCAATTAGTGTCAAAAACAAGGACCTGAACTCACTAGAAAATATAGCAACCACCGAATTCAAAAATGCTATCACTAATGCTAAAATTATTCCCTATGCAGGATTAGTATTAGTTATCACGGTTACTGATAATAAGGGAGCATTCAAATATATCAAACCACAGAGTCAATTTATAGTGGATCTTGGTGCCTACCTAGAAAAAGAGAGCATATATTATGTGACTACTAATTGGAAGCATACAGCTACACGTTTTTCAATCAAACCACTAGAGGAT
>AAB86660
ATGGAAACATACGTGAACAAGCTTCACGAAGGCTCCACATACACAGCTGCTGTTCAATACAATGTCTTAGAAAAAGACGATGACCCTGCATCACTTACAATATGGGTGCCCATGTTCCAATCATCTATGCCAGCAGATTTACTTATAAAAGAACTAGCTAATGTCAACATACTAGTGAAACAAATATCCACACCCAAGGGACCTTCACTAAGAGTCATGATAAACTCAAGAAGTGCAGTGCTAGCACAAATGCCCAGCAAATTTACCATATGCGCTAATGTGTCCTTGGATGAAAGAAGCAAACTAGCATATGATGTAACCACACCCTGTGAAATCAAGGCATGTAGTCTAACATGCCTAAAATCAAAAAATATGTTGACTACAGTTAAAGATCTCACTATGAAGACACTCAACCCTACACATGATATTATTGCTTTATGTGAATTTGAAAACATAGTAACATCAAAAAAAGTCATAATACCAACATACCTAAGATCCATCAGTGTCAGAAATAAAGATCTGAACACACTTGAAAATATAACAACCACTGAATTCAAAAATGCTATCACAAATGCAAAAATCATCCCTTACTCAGGATTACTATTAGTCATCACAGTGACTGACAACAAAGGAGCATTCAAATACATAAAGCCACAAAGTCAATTCATAGTAGATCTTGGAGCTTACCTAGAAAAAGAAAGTATATATTATGTTACCACAAATTGGAAGCACACAGCTACACGATTTGCAATCAAACCCATGGAAGAT
>AFM55285
ATGGAAACATACGTGAACAAACTTCACGAAGGCTCCACATACACAGCTGCTGTTCAATACAATGTCCTAGAAAAAGACGATGACCCTGCATCACTTACAATATGGGTGCCCATGTTCCAATCATCCATGCCAGCAGATTTACTTATAAAAGAACTAGCTAATGTCAACATACTAGTGAAACAAATATCCACACCCAAAGGACCTTCATTAAGAGTCATGATAAACTCAAGAAGTGCAGTGCTAGCACAAATGCCCAGCAAATTCACTATATGTGCCAATGTATCCTTGGATGAAAGAAGCAAGCTGGCATATGATGTAACCACACCCTGCGAAATCAAGGCATGTAGTCTAACATGCCTAAAATCAAAAAATATGTTAACTACAGTTAAAGATCTCACTATGAAAACACTCAACCCAACACATGACATCATTGCTTTATGTGAATTTGAAAATATAGTAACATCAAAAAAAGTCATAATACCAACATACTTAAGATCCATCAGTGTCAGAAATAAAGATCTGAACACACTTGAAAATATAACAACCACCGAATTCAAAAATGCCATCACAAATGCAAAAATCATCCCTTACTCAGGATTACTGTTAGTCATCACAGTGACTGACAACAAGGGAGCATTCAAATACATAAAGCCACAAAGTCAATTCATAGTAGATCTTGGAGCTTACCTAGAAAAAGAGAGTATATATTATGTTACAACAAATTGGAAGCACACAGCTACACGATTTGCAATCAAACCCATGGAAGAT
>AFM55329
ATGGAAACATACGTGAACAAACTTCACGAGGGCTCCACATACACAGCTGCTGTTCAATACAATGTCCTAGAAAAAGACGATGATCCTGCATCACTTACAATATGGGTGCCCATGTTCCAATCATCCATGCCAGCAGATTTACTTATAAAAGAACTAGCTAATGTCAATATACTAGTGAAACAAATATCCACACCCAAGGGACCCTCATTAAGAGTCATGATAAACTCAAGAAGTGCAGTGCTAGCACAAATGCCCAGCAAATTTACCATATGTGCCAACGTGTCCTTGGATGAAAGAAGCAAGCTGGCATATGATGTAACCACACCCTGTGAAATTAAGGCATGCAGTCTAACATGCCTAAAATCAAAAAATATGTTGACTACAGTTAAAGATCTCACTATGAAAACACTCAACCCAACACATGACATCATTGCTTTATGTGAATTTGAAAATATAGTAACATCAAAAAAAGTCATAATACCAACATACCTAAGATCCATCAGCGTCAGAAATAAAGATCTGAACACACTTGAAAATATAACAACCACTGAATTCAAAAATGCCATTACAAATGCAAAAATCATCCCCTACTCAGGATTACTGTTAGTCATCACAGTGACTGACAACAAAGGAGCATTCAAATACATAAAGCCACAAAGTCAATTCATAGTAGATCTTGGAGCTTACCTAGAAAAAGAAAGTATATATTATGTTACAACAAATTGGAAGCACACAGCTACACGATTTGCAATCAAACCCATGGAAGAT
>AEQ63397
ATGGAAACATACGTGAACAAACTTCACGAGGGCTCCACATACACAGCTGCTGTTCAATACAATGTCCTAGAAAAAGACGATGATCCTGCATCACTTACAATATGGGTGCCCATGTTCCAATCATCCATGCCAGCAGATCTACTCATAAAAGAACTAGCCAATGTCAATATACTAGTGAAACAAATATCCACACCCAAAGGACCCTCATTAAGAGTCATGATAAACTCAAGAAGTGCAGTGCTAGCACAAATGCCCAGCAAATTTACCATATGTGCCAATGTGTCCTTGGATGAAAGAAGCAAGCTGGCATATGATGTAACCACACCCTGTGAAATTAAGGCATGCAGTCTAACATGCCTAAAATCAAAAAATATGTTAACTACAGTTAAAGATCTCACTATGAAAACACTCAACCCAACACATGACATCATTGCTTTATGTGAATTTGAAAATATAGTAACATCAAAAAAAGTCATAATACCAACATACCTAAGATCTATCAGCGTCAGAAATAAAGATCTGAACACACTTGAAAATATAACAACCACTGAATTCAAAAATGCCATTACAAATGCAAAAATCATCCCTTACTCAGGATTACTGTTAGTCATCACAGTGACTGACAACAAAGGAGCATTCAAATACATAAAGCCACAAAGTCAATTCATAGTAGATCTTGGAGCTTACCTAGAAAAAGAAAGTATATATTATGTTACAACAAATTGGAAGCACACAGCTACACGATTTGCAATCAAACCCATGGAAGAT
>AGN28778
ATGGAAACATACGTGAACAAGCTTCACGAAGGCTCCACATACACAGCAGCTGTTCAGTACAATGTTCTAGAAAAAGATGATGATCCTGCATCACTTACAATATGGGTGCCTATGTTCCAGTCATCTGTACCAGCAGACTTGCTCATAAAAGAACTTGCAAGCATCAACATACTAGTGAAGCAGATCTCTACGCCCAAAGGACCTTCACTACGAGTCACGATCAACTCAAGAAGTGCTGTGCTGGCTCAAATGCCTAGCAATTTCACCATAAGCGCAAATGTATCATTAGATGAAAGAAGCAAATTAGCATATGATGTAACTACACCTTGTGAAATCAAAGCATGCAGTCTAACATGCTTAAAAGTAAAAAGTATGTTAACTACAGTCAAAGATCTTACCATGAAGACATTCAACCCCACTCATGAGATCATTGCTCTATGTGAATTTGAAAATATTATGACATCAAAAAGAGTAATAATACCAACCTATCTAAGATCAATTAGTGTCAAAAACAAGGACCTGAACTCACTAGAAAATATAGCAACCACCGAATTCAAAAATGCTATCACCAATGCTAAAATTATTCCCTATGCAGGATTAGTATTAGTTATCACGGTTACTGATAATAAAGGAGCATTCAAATATATCAAACCACAGAGTCAATTTATAGTGGATCTAGGTGCCTACCTAGAAAAAGAGAGCATATATTATGTGACTACTAATTGGAAGCATACAGCTACACGTTTTTCAATCAAACCACTAGAGGAT
>AFM55263
ATGGAAACATACGTGAACAAACTTCACGAGGGCTCCACATACACAGCTGCTGTTCAATACAATGTCCTAGAAAAAGACGATGATCCTGCATCGCTTACAATATGGGTGCCCATGTTCCAATCATCCATGCCAGCAGATTTACTTATAAAAGAACTAGCTAATGTCAATATACTAGTGAAACAAATATCCACACCCAAGGGACCCTCATTAAGAGTCATGATAAACTCAAGAAGTGCAGTGCTAGCACAAATGCCTAGCAAATTTACCATATGTGCCAATGTGTCCTTGGATGAAAGAAGCAAGCTGGCATATGATGTAACCACACCCTGTGAAATTAAGGCATGCAGTCTAACATGCCTAAAATCAAAAAATATGTTGACTACAGTTAAAGATCTCACTATGAAAACACTCAACCCAACACATGACATCATTGCTTTATGTGAATTTGAAAATATAGTAACATCAAAAAAAGTCATAATACCAACATACCTAAGATCCATCAGTGTCAGAAATAAAGATCTGAACACACTTGAAAATATAACAACCACTGAATTCAAAAATGCCATTACAAATGCAAAAATCATCCCTTACTCAGGATTACTGTTAGTCATCACAGTGACTGACAACAAAGGAGCATTCAAATACATAAAGCCACAAAGTCAATTCATAGTAGATCTTGGAGCTTACCTAGAAAAAGAAAGTATATATTATGTTACAACAAATTGGAAGCACACAGCTACACGATTTGCAATCAAACCCATGGAAGAT
>AGN28503
ATGGAAACATACGTGAACAAGCTTCACGAAGGCTCCACATACACAGCAGCTGTTCAGTACAATGTTCTAGAAAAAGATGATGATCCCGCATCACTAACAATATGGGTGCCTATGTTCCAGTCATCTGTGCCAGCAGACTTGCTCATAAAAGAACTTGCAAGCATCAACATACTAGTAAAGCAGATCTCTACGCCCAAAGGACCTTCACTACGGGTCACGATCAACTCAAGAAGTGCTGTGCTGGCTCAAATGCCTAGTAATTTCACCATAAGTGCAAATGTATCATTAGATGAAAGAAGCAAATTAGCATATGATGTAACTACACCTTGTGAAATCAAAGCATGCAGTCTAACATGCTTAAAAGTAAAAAGTATGTTAACTACAGTCAAAGATCTAACCATGAAGACATTCAACCCCACTCATGAGATCATTGCTCTATGTGAATTTGAAAATATTATGACATCAAAAAGAGTAATAATACCAACCTATCTAAGATCAATTAGTGTCAAAAACAAGGACCTGAACTCACTAGAAAATATAGCAACCACCGAATTCAAAAATGCTATCACCAATGCTAAAATTATTCCCTATGCAGGATTAGTATTGGTTATCACGGTTACTGATAACAAAGGAGCATTCAAATATATCAAGCCACAGAGTCAATTCATAGTGGATCTTGGTGCCTACCTAGAAAAAGAGAGCATATATTATGTGACTACCAATTGGAAGCACACAGCTACACGCTTTTCAATCAGACCACTAGAGGAT
>AFM55340
ATGGAAACATACGTGAACAAACTTCACGAGGGCTCCACATACACAGCTGCTGTTCAATACAATGTCCTAGAAAAAGACGATGATCCTGCATCACTTACAATATGGGTGCCCATGTTCCAATCATCCATGCCAGCAGATCTACTCATAAAAGAACTAGCCAATGTCAATATACTAGTGAAACAAATATCCACACCCAAAGGACCCTCATTAAGAGTCATGATAAACTCAAGAAGTGCAGTGCTAGCACAAATGCCCAGCAAATTTACCATATGTGCCAATGTGTCCTTGGATGAAAGAAGCAAGCTGGCATATGATGTAACCACACCCTGTGAAATTAAGGCATGTAGTCTAACATGCCTAAAATCAAAAAATATGTTAACTACAGTTAAAGATCTCACTATGAAAACACTCAACCCAACACATGACATCATTGCTTTATGTGAATTTGAAAATATAGTAACATCAAAAAAAGTCATAATACCAACATACCTAAGATCTATCAGCGTCAGAAATAAAGATCTGAACACACTTGAAAATATAACAACCACTGAATTCAAAAATGCCATTACAAATGCAAAAATCATCCCTTACTCAGGATTACTGTTAGTCATCACAGTGACTGACAACAAAGGAGCATTCAAATACATAAAGCCACAAAGTCAATTCATAGTAGATCTTGGAGCTTACCTAGAAAAAGAAAGTATATATTATGTTACAACAAATTGGAAGCACACAGCTACACGATTTGCAATCAAACCCATGGAAGAT
>AFM55450
ATGGAAACATACGTGAACAAACTTCACGAGGGCTCCACATACACAGCTGCTGTTCAATACAATGTCCTAGAAAAAGACGATGATCCTGCATCACTTACAATATGGGTGCCCATGTTCCAATCATCCATGCCAGCAGATCTACTCATAAAAGAACTAGCCAATGTCAATATACTAGTGAAACAAATATCCACACCCAAGGGACCCTCATTAAGAGTCATGATAAACTCAAGAAGTGCAGTGCTAGCACAAATGCCCAGCAAATTTACCATATGTGCCAATGTGTCCTTGGATGAAAGAAGCAAGCTGGCATATGATGTAACCACACCCTGTGAAATTAAGGCATGCAGTCTAACATGCCTAAAATCAAAAAATATGTTAACTACAGTTAAAGATCTCACTATGAAAACACTCAACCCAACACATGACATCATTGCTTTATGTGAATTTGAAAATATAGTAACATCAAAAAAAGTCATAATACCAACATACCTAAGATCTATCAGCGTCAGAAATAAAGATCTGAACACACTTGAAAATATAACAACCACTGAATTCAAAAATGCCATTACAAATGCAAAAATCATCCCTTACTCAGGATTACTGTTAGTCATCACAGTGACTGACAACAAAGGAGCATTCAAATACATAAAGCCACAAAGTCAATTCATAGTAGATCTTGGAGCTTACCTAGAAAAAGAAAGTATATATTATGTTACAACAAATTGGAAGCACACAGCTACACGATTTGCAATCAAACCCATGGAAGAT
>AGN28668
ATGGAAACATACGTGAACAAGCTTCACGAAGGCTCCACATACACAGCAGCTGTTCAGTACAATGTTCTAGAAAAAGATGATGATCCCGCATCACTAACAATATGGGTGCCTATGTTCCAGTCATCTGTGCCAGCAGACTTGCTCATAAAAGAACTTGCAAGCATCAACATACTAGTAAAGCAGATCTCTACGCCCAAAGGACCTTCACTACGAGTCACGATCAACTCAAGGAGTGCTGTGCTGGCTCAAATGCCTAGTAATTTCACCATAAGTGCAAATGTATCATTAGATGAAAGAAGCAAATTAGCATATGATGTAACTACACCTTGTGAAATCAAAGCATGCAGTCTAACATGCTTAAAAGTAAAAAGTATGTTAACTACAGTCAAAGATCTAACCATGAAGACATTCAACCCCACTCATGAGATCATTGCTCTATGTGAATTTGAAAATATTATGACATCAAAAAGAGTAATAATACCAACCTATCTAAGATCAATTAGTGTCAAAAACAAGGACCTGAACTCACTAGAAAATATAGCAACCACCGAATTCAAAAATGCTATCACCAATGCTAAAATTATTCCCTATGCAGGATTAGTATTAGTTATCACGGTTACTGATAATAAAGGAGCATTCAAATATATCAAGCCACAGAGTCAATTTATAGTGGATCTTGGTGCCTACCTAGAAAAAGAGAGCATATATTATGTGACTACTAATTGGAAGCATACAGCTACACGTTTTTCAATCAAACCACTAGAGGAT
>AGN28580
ATGGAAACATACGTGAACAAGCTTCACGAAGGCTCCACATACACAGCAGCTGTTCAGTACAATGTTCTAGAAAAAGATGATGATCCCGCATCACTAACAATATGGGTGCCTATGTTCCAGTCATCTGTGCCAGCAGACTTGCTCATAAAAGAACTTGCAAGCATCAACATACTAGTAAAGCAGATCTCTACGCCCAAAGGACCTTCACTACGAGTCACGATCAACTCAAGAAGTGCTGTGCTGGCTCAAATGCCTAGCAATTTCATCATAAGTGCAAATGTATCATTAGATGAAAGAAGCAAATTAGCATATGATGTAACTACACCTTGTGAAATCAAAGCATGCAGTCTAACATGCTTAAAAGTAAAAAGTATGTTAACTACAGTCAAAGATCTAACCATGAAGACATTCAACCCCACTCATGAGATCATTGCTCTATGTGAATTTGAAAATATTATGACATCAAAAAGAGTAATAATACCAACCTATCTAAGATCAATTAGTGTCAAAAACAAAGACCTGAACTCACTAGAAAATATAGCAACCACCGAATTCAAAAATGCTATCACCAATGCTAAAATCATTCCCTATGCAGGACTAGTATTAGTTATCACAGTTACTGATAATAAAGGAGCATTCAAATATATCAAGCCACAGAGTCAATTTATAGTGGATCTTGGTGCCTACCTAGAAAAAGAGAGCATATATTATGTGACTACTAATTGGAAGCATACAGCTACACGTTTTTCAATCAAACCACTAGAGGAT
>AEO45876
ATGGAAACATACGTGAACAAGCTTCACGAAGGCTCCACATACACAGCTGCTGTTCAATACAATGTCTTAGAAAAAGACGATGACCCTGCATCACTTACAATATGGGTGCCCATGTTCCAATCATCTATGCCAGCAGATTTACTTATAAAAGAACTAGCTAATGTCAACATACTAGTGAAACAAATATCCACACCCAAGGGACCTTCACTAAGAGTCATGATAAACTCAAGAAGTGCAGTGCTAGCACAAATGCCCAGCAAATTTACCATATGCGCTAATGTGTCCTTGGATGAAAGAAGCAAACTAGCATATGATGTAACCACACCCTGTGAAATCAAGGCATGTAGTCTAACATGCCTAAAATCAAAAAATATGTTGACTACAGTTAAAGATCTCACTATGAAGACACTCAACCCTACACATGATATTATTGCTTTATGTGAATTTGAAAACATAGTAACATCAAAAAAAGTCATAATACCAACATACCTAAGATCCATCAGTGTCAGAAATAAAGATCTGAACACACTTGAAAATATAACAACCACTGAATTCAAAAATGCTATCACAAATGCAAAAATCATCCCTTACTCAGGATTACTATTAGTCATCACAGTGACTGACAACAAAGGAGCATTCAAATACATAAAGCCACAAAGTCAATTCATAGTAGATCTTGGAGCTTACCTAGAAAAAGAAAGTATATATTATGTTACCACAAATTGGAAGCACACAGCTACACGATTTGCAATCAAACCCATGGAAGAT
>AGT75376
ATGGAAACATACGTGAACAAACTTCACGAAGGCTCCACATACACAGCTGCTGTTCAATACAATGTCCTAGAAAAAGACGATGACCCTGCATCACTTACAATATGGGTGCCCATGTTCCAATCATCCATGCCAGCAGATTTACTTATAAAAGAACTAGCTAATGTCAACATACTAGTGAAACAAATATCCACACCCAAAGGACCTTCATTAAGAGTCATGATAAACTCGAGAAGTGCAGTGCTAGCACAAATGCCCAGCAAATTCACTATATGTGCCAATGTGTCCTTGGATGAAAGGAGCAAGCTGGCATATGATGTAACCACACCCTGCGAAATCAAGGCATGTAGTCTAACATGCCTAAAATCAAAAAATATGTTAACTACAGTTAAAGATCTCACTATGAAAACACTCAACCCAACACATGATATCATTGCTTTATGTGAATTTGAAAATATAGTAACATCAAAAAAAGTCATAATACCAACATACTTAAGATCCATCAGTGTCAGAAATAAAGATCTGAACACACTTGAAAATATAACAACCACCGAATTCAAAAATGCCATCACAAATGCTAAAATCATCCCTTACTCAGGATTACTGTTAGTCATCACAGTGACTGACAACAAAGGAGCATTCAAATACATAAAGCCACAAAGTCAATTCATAGTAGATCTTGGAGCTTACCTAGAAAAAGAAAGTATATATTATGTTACAACAAATTGGAAGCACACAGCTACACGATTTGCAATCAAACCCATGGAAGAT
>AFM55296
ATGGAAACATACGTGAACAAACTTCACGAAGGCTCCACATACACAGCAGCTGTTCAATACAATGTCCTAGAAAAAGACGATGACCCTGCATCACTTACAATATGGGTGCCCATGTTCCAATCATCCATGCCAGCAGATTTACTTATAAAAGAACTAGCTAATGTCAACATACTAGTGAAACAAATATCCACACCCAAAGGACCTTCATTAAGAGTCATGATAAACTCAAGAAGTGCAGTGCTAGCACAAATGCCCAGCAAATTCACTATATGTGCCAATGTGTCCTTGGATGAAAGAAGCAAGCTGGCATATGATGTAACCACACCCTGCGAAATCAAGGCATGTAGTCTAACATGCCTAAAATCAAAAAATATGTTAACTACAGTTAAAGATCTCACTATGAAAACACTCAACCCAACACATGACATCATTGCTTTATGTGAATTTGAAAATATAGTAACATCAAAAAAAGTCATAATACCAACATACTTAAGATCCATCAGTGTCAGAAATAAAGATCTGAACACACTTGAAAATATAACAACCACCGAATTCAAAAATGCCATCACAAATGCAAAAATCATCCCTTACTCAGGATTACTGTTAGTCATCACAGTGACTGACAACAAAGGAGCATTCAAATACATAAAGCCACAAAGTCAATTCATAGTAGATCTTGGAGCTTACCTAGAAAAAGAAAGTATATATTATGTTACAACAAATTGGAAGCACACAGCTACACGATTTGCAATCAAACCCATGGAAGAT
>AEQ63375
ATGGAAACATACGTGAATAAACTTCACGAGGGCTCCACATACACAGCTGCTGTTCAATACAATGTCCTAGAAAAAGACGATGATCCTGCATCACTTACAATATGGGTGCCCATGTTCCAATCATCCATGCCAGCAGATCTACTCATAAAAGAACTAGCCAATGTCAATATACTAGTGAAACAAATATCCACACCCAAGGGACCCTCATTAAGAGTCATGATAAACTCAAGAAGTGCAGTGCTAGCACAAATGCCCAGCAAATTTACCATATGTGCCAATGTGTCCTTGGATGAAAGAAGCAAGCTGGCATATGATATAACCACACCCTGTGAAATTAAGGCATGCAGTCTAACATGCCTAAAATCAAAAAATATGTTAACTACAGTTAAAGATCTCACTATGAAAACACTCAACCCAACACATGACATCATTGCTTTATGTGAATTTGAAAATATAGTAACATCAAAAAAAGTCATAATACCAACATACCTAAGATCTATCAGCGTCAGAAATAAAGATCTGAACACACTTGAAAATATAACAACCACTGAATTCAAAAATGCCATTACAAATGCAAAAATCATCCCTTACTCAGGATTACTGTTAGTCATCACAGTGACTGACAACAAAGGAGCATTCAAATACATAAAGCCACAAAGTCAATTCATAGTAGATCTTGGAGCTTACCTAGAAAAAGAAAGTATATATTATGTTACAACAAATTGGAAGCACACAGCTACACGATTTGCAATCAAACCCATGGAAGAT
>AEQ63309
ATGGAAACATACGTGAACAAACTTCACGAGGGCTCCACATACACAGCTGCTGTTCAATACAATGTCCTAGAAAAAGACGATGATCCTGCATCACTTACAATATGGGTGCCCATGTTCCAATCATCCATGCCAGCAGATCTACTCATAAAAGAACTAGCCAATGTCAATATACTAGTGAAACAAATATCTACACCCAAGGGACCCTCATTAAGAGTCATGATAAACTCAAGAAGTGCAGTGCTAGCACAAATGCCCAGCAAATTTACCATATGTGCCAATGTGTCCTTGGATGAAAGAAGCAAGCTGGCATATGATGTAACCACACCCTGTGAAATTAAGGCATGCAGTCTAACATGCCTAAAATCAAAAAATATGTTGACTACAGTTAAAGATCTCACTATGAAAACACTCAACCCAACACATGACATCATTGCTTTATGTGAATTTGAAAATATAGTAACATCAAAAAAAGTCATAATACCAACATACCTAAGATCTATCAGCGTCAGAAATAAAGATCTGAACACACTTGAAAATATAACAACCACTGAATTCAAAAATGCCATTACAAATGCAAAAATCATCCCTTACTCAGGATTACTGTTAGTCATTACAGTGACTGACAACAAAGGAGCATTCAAATACATTAAGCCACAAAGTCAATTCATAGTAGATCTTGGAGCTTACCTAGAAAAAGAAAGTATATATTATGTTACAACAAATTGGAAGCACACAGCTACACGATTTGCAATCAAACCCATGGAAGAT
>AFM55274
ATGGAAACATACGTGAACAAACTTCACGAGGGCTCCACATACACAGCTGCTGTTCAATACAATGTCCTAGAAAAAGACGATGATCCTGCATCGCTTACAATATGGGTGCCCATGTTCCAATCATCCATGCCAGCAGATTTACTTATAAAAGAACTAGCTAATGTCAATATACTAGTGAAACAAATATCCACACCCAAGGGACCCTCATTAAGAGTCATGATAAACTCAAGAAGTGCAGTGCTAGCACAAATGCCTAGCAAATTTACCATATGTGCCAATGTGTCCTTGGATGAAAGAAGCAAGCTGGCATATGATGTAACCACACCCTGTGAAATTAAGGCATGCAGTCTAACATGCCTAAAATCAAAAAATATGTTGACTACAGTTAAAGATCTCACTATGAAAACACTCAACCCAACACATGACATCATTGCTTTATGTGAATTTGAAAATATAGTAACATCAAAAAAAGTCATAATACCAACATACCTAAGATCCATCAGTGTCAGAAATAAAGATCTGAACACACTTGAAAATATAACAACCACTGAATTCAAAAATGCCATTACAAATGCAAAAATCATCCCTTACTCAGGATTACTGTTAGTCATCACAGTGACTGACAACAAAGGAGCATTCAAATACATAAAGCCACAAAGTCAATTCATAGTAGATCTTGGAGCTTACCTAGAAAAAGAAAGTATATATTATGTTACAACAAATTGGAAGCACACAGCTACACGATTTGCAATCAAACCCATGGAAGAT
>AGN28470
ATGGAAACATACGTGAACAAGCTTCACGAAGGCTCCACATACACAGCAGCTGTTCAGTACAATGTTCTAGAAAAAGATGATGATCCCGCATCACTAACAATATGGGTGCCTATGTTCCAGTCATCTGTGCCAGCAGACTTGCTCATAAAAGAACTTGCAAGCATCAACATACTAGTAAAGCAGATCTCTACGCCCAAAGGACCTTCACTACGAGTCACGATCAACTCAAGAAGTGCTGTGCTGGCTCAAATGCCTAGTAATTTCACCATAAGTGCAAATGTATCATTAGATGAAAGAAGCAAATTAGCATATGATGTAACTACACCTTGTGAAATCAAAGCATGCAGTCTAACATGCTTAAAAGTAAAAAGTATGTTAACTACAGTCAAAGATCTAACCATGAAGACATTCAACCCCACTCATGAGATCATTGCTCTATGTGAATTTGAAAATATTATGACATCAAAAAGAGTAATAATACCAACCTATCTAAGATCAATTAGTGTCAAAAACAAGGACCTGAACTCACTAGAAAATATAGCAACCACCGAATTCAAAAATGCTATCACCAATGCTAAAATTATTCCCTATGCAGGATTAGTATTGGTTATCACGGTTACTGATAATAAAGGAGCATTCAAATATATCAAGCCACAGAGTCAATTTATAGTGGATCTTGGTGCCTACCTAGAAAAAGAGAGCATATATTATGTGACTACTAATTGGAAGCATACAGCTACACGTTTTTCAATCAAACCACTAGAGGAT
>AGN28767
ATGGAAACATACGTGAACAAGCTTCACGAAGGCTCCACATACACAGCAGCTGTTCAGTACAATGTTCTAGAAAAAGATGATGATCCCGCATCACTAACAATATGGGTGCCTATGTTCCAGTCATCTGTGCCAGCAGACTTGCTCATAAAAGAACTTGCAAGCATCAACATACTAGTAAAGCAGATCTCTACGCCCAAAGGACCTTCACTACGAGTCACGATCAACTCAAGAAGTGCTGTGCTGGCTCAAATGCCTAGTAATTTCACCATAAGTGCAAATGTATCATTAGATGAAAGAAGCAAATTAGCATATGATGTAACTACACCTTGTGAAATCAAAGCATGCAGTCTAACATGCTTAAAAGTAAAAAGTATGTTAACTACAGTAAAAGATCTAACCATGAAGACATTCAACCCCACTCATGAGATCATTGCTCTATGTGAATTTGAAAATATTATGACATCAAAAAGAGTAATAATACCAACCTATCTAAGATCAATTAGTGTCAAAAACAAGGACCTGAACTCACTAGAAAATATAGCAACCACCGAATTCAAAAATGCTATCACCAATGCTAAAATTATTCCCTATGCAGGATTAGTATTAGTTATCACGGTTACTGATAATAAAGGAGCATTCAAATATATCAAGCCACAGAGTCAATTTATAGTGGATCTTGGTGCCTACCTAGAAAAAGAGAGCATATATTATGTGACTACTAATTGGAAGCATACAGCTACACGTTTTTCAATCAAACCACTAGAGGAT
>AFM55461
ATGGAAACATACGTGAACAAACTTCACGAGGGCTCCACATACACAGCTGCTGTTCAATACAATGTCCTAGAAAAAGACGATGATCCTGCATCACTTACAATATGGGTGCCCATGTTCCAATCATCCATGCCAGCAGATCTACTCATAAAAGAACTAGCCAATGTCAATATACTAGTGAAACAAATATCCACACCCAAGGGACCCTCATTAAGAGTCATGATAAACTCAAGAAGTGCAGTGCTAGCACAAATGCCCAGCAAATTTACCATATGTGCCAATGTGTCCTTGGATGAAAGAAGCAAGCTGGCATATGATGTAACCACACCCTGTGAAATTAAGGCATGCAGTCTAACATGCCTAAAATCAAAAAATATGTTAACTACAGTTAAAGATCTCACTATGAAAACACTCAACCCAACACATGACATCATTGCTTTATGTGAATTTGAAAATATAGTAACATCAAAAAAAGTCATAATACCAACATACCTAAGATCTATCAGCGTCAGAAATAAAGATCTGAACACACTTGAAAATATAACAACCACTGAATTCAAAAATGCCATTACAAATGCAAAAATCATCCCTTACTCAGGATTACTGTTAGTCATCACAGTGACTGACAACAAAGGAGCATTCAAATACATAAAGCCACAAAGTCAATTCATAGTAGATCTTGGAGCTTACCTAGAAAAAGAAAGTATATATTATGTTACAACAAATTGGAAGCACACAGCTACACGATTTGCAATCAAACCCATGGAAGAT
>AFM55373
ATGGAAACATACGTGAACAAACTTCACGAGGGCTCCACATACACAGCTGCTGTTCAATACAATGTCCTAGAAAAAGACGATGATCCTGCATCACTTACAATATGGGTGCCCATGTTCCAATCATCCATGCCAGCAGATCTACTCATAAAAGAACTAGCCAATGTCAATATACTAGTGAAACAAATATCCACACCCAAGGGACCCTCATTAAGAGTCATGATAAACTCAAGAAGTGCAGTGCTAGCACAAATGCCCAGCAAATTTACCATATGTGCCAATGTGTCCTTGGATGAAAGAAGCAAGCTGGCATATGATGTAACCACACCCTGTGAAATTAAGGCATGCAGTCTAACATGCCTAAAATCAAAAAATATGTTAACTACAGTTAAAGATCTCACTATGAAAACACTCAACCCAACACATGACATCATTGCTTTATGTGAATTTGAAAATATAGTAACATCAAAAAAAGTCATAATACCAACATACCTAAGATCTATCAGCGTCAGAAATAAAGATCTGAACACACTTGAAAATATAACAACCACTGAATTCAAAAATGCCATTACAAATGCAAAAATCATCCCTTACTCAGGATTACTGTTAGTCATCACAGTGACTGACAACAAAGGAGCATTCAAATACATAAAGCCACAAAGTCAATTCATAGTAGATCTTGGAGCTTACCTAGAAAAAGAAAGTATATATTATGTTACAACAAATTGGAAGCACACAGCTACACGATTTGCAATCAAACCCATGGAAGAT
>AFM55505
ATGGAAACATACGTGAACAAACTTCACGAGGGCTCCACATACACAGCTGCTGTTCAATACAATGTCCTAGAAAAAGACGATGATCCTGCATCACTTACAATATGGGTGCCCATGTTCCAATCATCCATGCCAGCAGATCTACTCATAAAAGAACTAGCCAATGTCAATATACTAGTGAAACAAATATCCACACCCAAAGGACCCTCATTAAGAGTCATGATAAACTCAAGAAGTGCAGTGCTAGCACAAATGCCCAGCAAATTTACCATATGTGCCAATGTGTCCTTGGATGAAAGAAGCAAGCTGGCATATGATGTAACCACACCCTGTGAAATTAAGGCATGCAGTCTAACATGCCTAAAATCAAAAAATATGTTAACTACAGTTAAAGATCTCACTATGAAAACACTCAACCCAACACATGACATCATTGCTTTATGTGAATTTGAAAATATAGTAACATCAAAAAAAGTCATAATACCAACATACCTAAGATCTATCAGCGTCAGAAATAAAGATCTGAACACACTTGAAAATATAACAACCACTGAATTCAAAAATGCCATTACAAATGCAAAAATCATCCCTTACTCAGGATTACTGTTAGTCATCACAGTGACTGACAACAAAGGAGCATTCAAATACATAAAGCCACAAAGTCAATTCATAGTAGATCTTGGAGCTTACCTAGAAAAAGAAAGTATATATTATGTTACAACAAATTGGAAGCACACAGCTACACGATTTGCAATCAAACCCATGGAAGAT
>AFM95373
ATGGAAACATACGTGAACAAACTTCACGAAGGCTCCACATACACAGCTGCTGTTCAATACAATGTCCTAGAAAAAGACGATGATCCTGCATCACTTACAATATGGGTGCCCATGTTCCAATCATCCATGCCAGCAGATTTACTTATAAAAGAACTAGCTAATGTCAACATACTAGTGAAACAAATATCCACACCCAAGGGACCTTCATTAAGAGTCATGATAAACTCAAGAAGTGCAGTGCTAGCACAAATGCCCAGCAAATTTACCATATGTGCCAATGTGTCCTTGGATGAAAGAAGCAAGCTGGCATATGATGTAACCACACCCTGTGAAATTAAGGCATGCAGTCTAACATGCCTAAAATCAAAAAATATGTTAACTACAGTTAAAGATCTCACTATGAAAACACTCAACCCAACACATGACATCATTGCTTTATGTGAATTTGAAAATATAGTAACATCAAAAAAAGTCATAATACCAACATACCTAAGATCCATCAGTGTCAGAAATAAAGATCTGAACACACTTGAAAATATAACAACTACTGAATTCAAAAATGCCATTACAAATGCAAAAATCATACCTTACTCAGGATTACTGTTAGTCATCACAGTGACTGACAACAAAGGAGCATTCAAATACATAAAGCCACAAAGTCAATTCATAGTAGATCTAGGAGCTTACCTAGAAAAAGAAAGTATATATTATGTTACAACAAATTGGAAACACACAGCTACACGATTTGCAATCAAACCCATGGAAGAT
>AGN28679
ATGGAAACATACGTGAACAAGCTTCACGAAGGCTCCACATACACAGCAGCTGTTCAGTACAATGTTCTAGAAAAAGATGATGATCCCGCATCACTAACAATATGGGTGCCTATGTTCCAGTCATCTGTGCCAGCAGACTTGCTCATAAAAGAACTTGCAAGCATCAACATACTAGTAAAGCAGATCTCTACGCCCAAAGGACCTTCACTACGAGTCACGATCAACTCAAGAAGTGCTGTGCTGGCTCAAATGCCTAGTAATTTCACCATAAGTGCAAATGTATCATTAGATGAAAGAAGCAAATTACCATATGATGTAACTACACCTTGTGAAATCAAAGCATGCAGTCTAACATGCTTAAAAGTGAAAAGTATGTTAACTACAGTCAAAGATCTAACCATGAAGACATTCAACCCCACTCATGAGATCATTGCTCTATGTGAATTTGAAAATAGTATGCCATCAAAAAGAGTAGTAATACCAACCTATATAAGATCAATTAGTCTCAAAAACAAGGACCTGAACTCACTAGAAAATATAGCAACCACCGAATTCAAAAATGCTATCACCAATGCTAAAATTATTCCCTATGCAGGATTAGTATTAGTTATCACGGTTACAGATAATAAAGGAGCATTCAAATATATCAAGCCACAGAGTCAATTTATAGTGGATCTTGGTGCCTACCTAGAAAAAGAGAGCATATATTATGTGACTACTAATTGGAAGCATACAGCTACACGTTTTTCAATCAAACCACTAGAGGAT
>AEQ63386
ATGGAAACATACGTGAATAAACTTCACGAGGGCTCCACATACACAGCTGCTGTTCAATACAATGTCCTAGAAAAAGACGATGATCCTGCATCACTTACAATATGGGTGCCCATGTTCCAATCATCCATGCCAGCAGATCTACTCATAAAAGAACTAGCCAATGTCAATATACTAGTGAAACAAATATCCACACCCAAGGGACCCTCATTAAGAGTCATGATAAACTCAAGAAGTGCAGTGCTAGCACAAATGCCCAGCAAATTTACCATATGTGCCAATGTGTCCTTGGATGAAAGAAGCAAGCTGGCATATGATATAACCACACCCTGTGAAATTAAGGCATGCAGTCTAACATGCCTAAAATCAAAAAATATGTTAACTACAGTTAAAGATCTCACTATGAAAACACTCAACCCAACACATGACATCATTGCTTTATGTGAATTTGAAAATATAGTAACATCAAAAAAAGTCATAATACCAACATACCTAAGATCTATCAGCGTCAGAAATAAAGATCTGAACACACKTGAAAATATAACAACCACTGAATTCAAAAATGCCATTACAAATGCAAAAATCATCCCTTACTCAGGATTACTGTTAGTCATCACAGTGACTGACAACAAAGGAGCATTCAAATACAYAAAGCCACAAAGTCAATTCATAGTAGATCTTGGAGCTTACCTAGAAAAAGAAAGTATATATTATGTTACAACAAATTGGAAGCACACAGCTACACGATTTGCAATCAAACCCATGGAAGAT
>AAX23991
ATGGAAACATACGTGAACAAGCTTCACGAAGGCTCCACATACACAGCTGCTGTTCAATACAATGTCCTAGAAAAAGACGATGACCCTGCATCACTTACAATATGGGTGCCCATGTTCCAATCATCTATGCCAGCAGATTTACTTATAAAAGAACTAGCTAATGTCAACATACTAGTGAAACAAATATCCACACCCAAGGGACCTTCACTAAGAGTCATGATAAACTCAAGAAGTGCATTGCTAGCACAAATGCCCAGCAAATTTACCATATGTGCTAATGTGTCCTTGGATGAAAGAAGCAAACTGGCATATGATGTAACCACACCCTGTGAAATCAAGGCATGTAGTCTAACATGCCTAAAATCAAAAAATATGTTAACTACAGTTAAAGATCTCACTATGAAGACACTCAACCCCACACATGATATTATTGCTTTATGTGAATTTGAAAACATAGTAACATCAAAAAAAGTCATAATACCAACATACCTAAGATCCATCAGTGTCAGAAATAAAGATCTGAACACACTTGAAAATATAACAACCACTGAATTCAAAAATGCCATCACAAATGCAAAAATCATCCCTTACTCAGGATTACTATTAGTCATCACAGTGACTGACAACAAAGGAGCATTCAAATACATAAAGCCGCAAAGTCAATTCATAGTAGATCTTGGAGCTTACCTAGAAAAAGAAAGTATATATTATGTTACCACAAATTGGAAGCACACAGCTACACGATTTGCAATCAAACCCATGGAAGAT
>ACY68432
ATGGAAACATACGTGAACAAACTTCACGAGGGCTCCACATACACAGCTGCTGTTCAATACAATGTCCTAGAAAAAGACGATGATCCTGCATCACTTACAATATGGGTGCCCATGTTCCAATCATCCATGCCAGCAGATTTACTTATAAAAGAACTAGCCAATGTCAATATACTAGTGAAACAAATATCCACACCCAAGGGACCATCATTAAGAGTCATGATAAACTCAAGAAGTGCAGTGCTAGCGCAAATGCCCAGCAAATTTACCATATGTGCCAATGTGTCCTTGGATGAAAGAAGCAAGCTGGCATATGATGTAACCACACCCTGTGAAATTAAGGCATGCAGTCTAACATGCCTAAAATCAAAAAATATGTTAACTACAGTTAAAGATCTCACTATGAAAACACTCAACCCAACACATGACATCATTGCTTTATGTGAATTTGAAAATATAGTAACATCAAAAAAAGTCATAATACCAACATACCTGAGATCCATCAGTGTCAGAAATAAAGATCTGAACACACTTGAAAATATAACAACCACTGAATTCAAAAATGCTATTACAAATGCAAAAATCATCCCTTACTCAGGATTACTGTTAGTCATCACAGTGACTGACAACAAAGGAGCATTCAAATACATAAAGCCACAAAGTCAATTCATAGTAGATCTTGGAGCTTACTTAGAAAAAGAAAGTATATATTATGTTACAACAAATTGGAAGCACACAGCTACACGATTTGCAATCAAACCCATGGAAGAT
>AEO45866
ATGGAAACATACGTGAACAAGCTTCACGAAGGCTCCACATACACAGCTGCTGTTCAATACAATGTCTTAGAAAAAGACGATGACCCTGCATCACTTACAATATGGGTGCCCATGTTCCAATCATCTATGCCAGCAGATTTACTTATAAAAGAACTAGCTAATGTCAACATACTAGTGAAACAAATATCCACACCCAAGGGACCTTCACTAAGAGTCATGATAAACTCAAGAAGTGCAGTGCTAGCACAAATGCCCAGCAAATTTACCATATGCGCTAATGTGTCCTTGGATGAAAGAAGCAAACTAGCATATGATGTAACCACACCCTGTGAAATCAAGGCATGTAGTCTAACATGCCTAAAATCAAAAAATATGTTGACTACAGTTAAAGATCTCACTATGAAGACACTCAACCCTACACATGATATTATTGCTTTATGTGAATTTGAAAACATAGTAACATCAAAAAAAGTCATAATACCAACATACCTAAGATCCATCAGTGTCAGAAATAAAGATCTGAACACACTTGAAAATATAACAACCACTGAATTCAAAAATGCTATCACAAATGCAAAAATCATCCCTTACTCAGGATTACTATTAGTCATCACAGTGACTGACAACAAAGGAGCATTCAAATACATAAAGCCACAAAGTCAATTCATAGTAGATCTTGGAGCTTACCTAGAAAAAGAAAGTATATATTATGTTACCACAAATTGGAAGCACACAGCTACACGATTTGCAATCAAACCCATGGAAGAT
>AFM55252
ATGGAAACATACGTGAACAAACTTCACGAAGGCTCCACATACACAGCTGCTGTTCAATACAATGTCCTAGAAAAAGACGATGACCCTGCATCACTTACAATATGGGTGCCCATGTTCCAATCATCCATGCCGGCAGATTTACTTATAAAAGAACTAGCTAATGTCAACATACTAGTGAAACAAATATCCACACCCAAAGGACCTTCATTAAGAGTCATGATAAATTCAAGAAGTGCAGTGCTAGCACAAATGCCCAGCAAATTCACTATATGTGCCAATGTGTCCTTGGATGAAAGAAGCAAGCTGGCATATGATGTAACCACACCCTGCGAAATCAAGGCATGTAGTCTAACATGCCTAAAATCAAAAAATATGTTAACTACAGTTAAAGATCTCACTATGAAAACACTCAACCCAACACATGACATCATTGCTTTATGTGAATTTGAAAATATAGTAACATCAAAAAAAGTCATAATACCAACATACTTAAGATCTATCAGTGTCAGAAATAAAGATCTGAACACACTTGAAAATATAACAACCACCGAATTCAAAAATGCCATCACAAATGCAAAAATCATCCCTTACTCAGGATTACTGTTAGTCATCACAGTGACTGACAACAAAGGAGCATTCAAATACATAAAGCCACAAAGTCAATTCATAGTAGATCTTGGAGCTTACCTAGAAAAAGAAAGTATATATTATGTTACAACAAATTGGAAGCACACAGCTACACGATTTGCAATCAAACCCATGGAAGAT
>AFM55362
ATGGAAACATACGTGAACAAACTTCACGAGGGCTCCACATACACAGCTGCTGTTCAATACAATGTCCTAGAAAAAGACGATGATCCTGCATCACTTACAATATGGGTGCCCATGTTCCAATCATCCATGCCAGCAGATCTACTCATAAAAGAACTAGCCAATGTCAATATACTAGTGAAACAAATATCCACACCCAAGGGACCCTCATTAAGAGTCATGATAAACTCAAGAAGTGCAGTGCTAGCACAAATGCCCAGCAAATTTACCATATGTGCCAATGTGTCCTTGGATGAAAGAAGCAAGCTGGCATATGATGTAACCACACCCTGTGAGATTAAGGCATGCAGTCTAACATGCCTAAAATCAAAAAATATGTTGACTACAGTTAAAGATCTCACTATGAAAACACTCAACCCAACACATGACATCATTGCTTTATGTGAATTTGAAAATATAGTAACATCAAAAAAAGTCATAATACCAACATACCTAAGATCTATCAGCGTCAGAAATAAAGATCTGAACACACTTGAAAATATAACAACCACTGAATTCAAAAATGCCATTACAAATGCAAAAATCATCCCTTACTCAGGATTACTGTTAGTCATCACAGTGACTGACAACAAAGGAGCATTCAAATACATAAAGCCACAAAGTCAATTCATAGTAGATCTTGGAGCTTACCTAGAAAAAGAAAGTATATATTATGTTACAACAAATTGGAAGCACACAGCTACACGATTTGCAATCAAACCCATGGAAGAT
>AGN28569
ATGGAAACATACGTGAACAAGCTTCACGAAGGCTCCACATACACAGCAGCTGTTCAGTACAATGTTCTAGAAAAAGATGATGATCCCGCATCACTAACAATATGGGTGCCTATGTTCCAGTCATCTGTGCCAGCAGACTTGCTCATAAAAGAACTTGCAAGCATCAACATACTAGTAAAGCAGATCTCTACGCCTAAAGGACCTTCACTACGAGTCACGATCAACTCAAGAAGTGCTGTGCTGGCTCAAATGCCTAGTAATTTCACCATAAGTGCAAATGTATCATTAGATGAAAGAAGCAAATTAGCATATGATGTAACTACACCTTGTGAAATCAAAGCATGCAGTCTAACATGCTTAAAAGTAAAAAGTATGTTAACTACAGTCAAAGATCTAACCATGAAGACATTCAACCCCACTCATGAGATCATTGCTCTATGTGAATTTGAAAATATTATGACATCAAAAAGAGTAATAATACCAACCTATCTAAGATCAATTAGTGTCAAAAACAAGGACCTGAACTCACTAGAAAATATAGCAACCACCGAATTCAAAAATGCTATCACCAATGCTAAAATTATTCCCTATGCAGGATTAGTATTGGTTATCACGGTTACTGATAACAAAGGAGCATTCAAATATATCAAGCCACAGAGTCAATTCATAGTGGATCTTGGTGCCTACCTAGAAAAAGAGAGCATATATTATGTGACTACTAATTGGAAGCATACAGCTACACGTTTTTCAATCAAACCACTAGAGGAT
>AEO45896
ATGGAAACATACGTGAACAAGCTTCACGAAGGCTCCACATACACAGCTGCTGTTCAATACAATGTCTTAGAAAAAGACGATGACCCTGCATCACTTACAATATGGGTGCCCATGTTCCAATCATCTATGCCAGCAGATTTACTTATAAAAGAACTAGCTAATGTCAACATACTAGTGAAACAAATATCCACACCCAAGGGACCTTCACTAAGAGTCATGATAAACTCAAGAAGTGCAGTGCTAGCACAAATGCCCAGCAAATTTACCATATGCGCTAATGTGTCCTTGGATGAAAGAAGCAAACTAGCATATGATGTAACCACACCCTGTGAAATCAAGGCATGTAGTCTAACATGCCTAAAATCAAAAAATATGTTGACTACAGTTAAAGATCTCACTATGAAGACACTCAACCCTACACATGATATTATTGCTTTATGTGAATTTGAAAACATAGTAACATCAAAAAAAGTCATAATACCAACATACCTAAGATCCATCAGTGTCAGAAATAAAGATCTGAACACACTTGAAAATATAACAACCACTGAATTCAAAAATGCTATCACAAATGCAAAAATCATCCCTTACTCAGGATTACTATTAGTCATCACAGTGACTGACAACAAAGGAGCATTCAAATACATAAAGCCACAAAGTCAATTCATAGTAGATCTTGGAGCTTACCTAGAAAAAGAAAGTATATATTATGTTACCACAAATTGGAAGCACACAGCTACACGATTTGCAATCAAACCCATGGAAGAT
>AFM55472
ATGGAAACATACGTGAACAAACTTCACGAGGGCTCCACATACACAGCTGCTGTTCAATACAATGTCCTAGAAAAAGACGATGATCCTGCATCACTTACAATATGGGTGCCCATGTTCCAATCATCCATGCCAGCAGATCTACTCATAAAAGAACTAGCCAATGTCAATATACTAGTGAAACAAATATCCACACCCAAGGGACCCTCATTAAGAGTCATGATAAACTCAAGAAGTGCAGTGCTAGCACAAATGCCCAGCAAATTTACCATATGTGCCAATGTGTCCTTGGATGAAAGAAGCAAGCTGGCATATGATGTAACCACACCCTGTGAAATTAAGGCATGCAGTCTAACATGCCTAAAATCAAAAAATATGTTAACTACAGTTAAAGATCTCACTATGAAAACACTCAACCCAACACATGACATCATTGCTTTATGTGAATTTGAAAATATAGTAACATCAAAAAAAGTCATAATACCAACATACCTAAGATCTATCAGCGTCAGAAATAAAGATCTGAACACACTTGAAAATATAACAACCACTGAATTCAAAAATGCCATTACAAATGCAAAAATCATCCCTTACTCAGGATTACTGTTAGTCATCACAGTGACTGACAACAAAGGAGCATTCAAATACATAAAGCCACAAAGTCAATTCATAGTAGATCTTGGAGCTTACCTAGAAAAAGAAAGTATATATTATGTTACAACAAATTGGAAGCACACAGCTACACGATTTGCAATCAAACCCATGGAAGAT
>AGN28646
ATGGAAACATACGTGAACAAGCTTCACGAAGGCTCCACATACACAGCAGCTGTTCAGTACAATGTTCTAGAAAAAGATGATGATCCCGCATCACTAACAATATGGGTGCCTATGTTCCAGTCATCTGTGCCAGCAGACTTGCTCATAAAAGAACTTGCAAGCATCAACATACTAGTAAAGCAGATCTCTACGCCCAAAGGACCTTCACTACGAGTCACGATCAACTCAAGAAGTGCTGTGCTAGCTCAAATGCCTAGTAATTTTACCATAAGTGCAAATGTATCATTAGATGAAAGAAGCAAATTAGCATATGATGTAACTACACCTTGTGAAATCAAAGCATGCAGTCTAACATGCTTAAAAGTAAAAAGTATGTTAACTACAGTCAAAGATCTAACCATGAAGACATTCAACCCCACTCATGAGATCATTGCTCTATGTGAATTTGAAAATATTATGACATCAAAAAGAGTAATAATACCAACCTATCTAAGATCAATTAGTGTCAAAAACAAGGACCTGAACTCACTAGAAAATATAGCAACCACCGAATTCAAAAATGCTATCACCAATGCTAAAATTATTCCCTATGCAGGATTAGTATTAGTTATCACGGTTACTGATAATAAAGGAGCATTCAAATATATCAAGCCACAGAGTCAATTTATAGTGGATCTTGGTGCCTACCTAGAAAAAGAGAGCATATATTATGTGACTACTAATTGGAAGCATACAGCTACACGTTTTTCAATCAAACCACTAGAGGAT
>AGT75387
ATGGAAACATACGTGAATAAACTTCACGAGGGCTCCACATACACAGCTGCTGTTCAATACAATGTCCTAGAAAAAGACGATGATCCTGCATCACTTACAATATGGGTGCCCATGTTCCAATCATCCATGCCAGCAGATCTACTCATAAAAGAACTAGCCAATGTCAATATACTAGTGAAACAAATATCCACACCCAAGGGACCCTCATTAAGAGTCATGATAAACTCAAGAAGTGCAGTGCTAGCACAAATGCCCAGCAAATTTACCATATGTGCCAATGTGTCCTTGGATGAAAGAAGCAAGCTGGCATATGATATAACCACACCCTGTGAAATTAAGGCATGCAGTCTAACATGCCTAAAATCAAAAAATATGTTAACTACAGTTAAAGATCTCACTATGAAAACACTCAACCCAACACATGACATCATTGCTTTATGTGAATTTGAAAATATAGTAACATCAAAAAAAGTCATAATACCAACATACCTAAGATCTATCAGCGTCAGAAATAAAGATCTGAACACACTTGAAAATATAACAACCACTGAATTCAAAAATGCCATTACAAATGCAAAAATCATCCCTTACTCAGGATTACTGTTAGTCATCACAGTGACTGACAACAAAGGAGCATTCAAATACATAAAGCCACAAAGTCAATTCATAGTAGATCTTGGAGCTTACCTAGAAAAAGAAAGTATATATTATGTTACAACAAATTGGAAGCACACAGCTACACGATTTGCAATCAAACCCATGGAAGAT
>AAB82444
ATGGAAACATACGTGAACAAGCTTCACGAAGGCTCCACATACACAGCAGCTGTTCAGTACAATGTTCTAGAAAAAGATGATGATCCTGCATCACTAACAATATGGGTGCCTATGTTCCAGTCATCTGTACCAGCAGACTTGCTCATAAAAGAACTTGCAAGCATCAACATACTAGTGAAGCAGATCTCTACGCCCAAAGGACCTTCACTACGAGTCACGATTAACTCAAGAAGTGCTGTGCTGGCTCAAATGCCTAGTAATTTCATCATAAGCGCAAATGTATCATTAGATGAAAGAAGCAAATTAGCATATGATGTAACTACACCTTGTGAAATCAAAGCATGCAGTCTAACATGCTTAAAAGTGAAAAGTATGTTAACTACAGTCAAAGATCTTACCATGAAGACATTCAACCCCACTCATGAGATCATTGCTCTATGTGAATTTGAAAATATTATGACATCAAAAAGAGTAATAATACCAACCTATCTAAGACCAATTAGTGTCAAAAACAAGGATCTGAACTCACTAGAAAACATAGCAACCACCGAATTCAAAAATGCTATCACCAATGCGAAAATTATTCCCTATGCTGGATTAGTATTAGTTATCACAGTTACTGACAATAAAGGAGCATTCAAATATATCAAGCCACAGAGTCAATTTATAGTAGATCTTGGTGCCTACCTAGAAAAAGAGAGCATATATTATGTGACTACTAATTGGAAGCATACAGCTACACGTTTTTCAATCAAACCACTAGAGGAT
>AGN28712
ATGGAAACATACGTGAACAAGCTTCACGAAGGCTCCACATACACAGCAGCTGTTCAGTACAATGTTCTAGAAAAAGATGATGATCCCGCATCACTAACAATATGGGTGCCTATGTTCCAGTCATCTGTGCCAGCAGACTTGCTCATAAAAGAACTTGCAAGCATCAACATACTAGTAAAGCAGATCTCTACGCCCAAAGGACCTTCACTACGAGTCACAATCAACTCAAGAAGTGCTGTGCTGGCTCAAATGCCTAGTAATTTCACCATAAGTGCAAATGTATCATTAGATGAAAGAAGCAAATTAGCATATGATGTAACTACACCTTGTGAAATCAAAGCATGCAGTCTAACATGCTTAAAAGTAAAAAGCATGTTAACTACAGTCAAAGATCTAACCATGAAGACATTCAACCCCACTCATGAGATCATTGCTCTATGTGAATTTGAAAATATTATGACATCAAAAAGAGTAATAATACCAACCTATCTAAGATCAATTAGTGTCAAAAACAAGGACCTGAACTCACTAGAAAATATAGCAACCACCGAATTCAAAAATGCTATCACCAATGCTAAAATTATTCCCTATGCAGGATTAGTATTAGTTATCACGGTTACTGATAATAAAGGAGCATTCAAATATATCAAGCCACAGAGTCAATTTATAGTGGATCTTGGTGCCTACCTAGAAAAAGAGAGCATATATTATGTGACTACTAATTGGAAGCATACAGCTACACGTTTTTCAATCAAACCACTAGAGGAT
>AGN92845
ATGGAAACATACGTGAATAAACTTCACGAGGGCTCCACATACACAGCTGCTGTTCAATACAATGTCCTAGAAAAAGACGATGATCCTGCATCACTTACAATATGGGTGCCCATGTTCCAATCATCCATGCCAGCAGATCTACTCATAAAAGAACTAGCCAATGTCAATATACTAGTGAAACAAATATCCACACCCAAGGGACCCTCATTAAGAGTCATGATAAACTCAAGAAGTGCAGTGCTAGCACAAATGCCCAGCAAATTTACCATATGTGCCAATGTGTCCTTGGATGAAAGAAGCAAGCTGGCATATGATGTAACCACACCCTGTGAAATTAAGGCATGCAGTCTAACATGCCTAAAATCAAAAAATATGTTAACTACAGTTAAAGATCTCACTATGAAAACACTCAACCCAACACATGACATCATTGCTTTATGTGAATTTGAAAATATAGTAACATCAAAAAAAGTCATAATACCAACATACCTAAGATCTATCAACGTCAGAAATAAAGATCTGAACACACTTGAAAATATAACAACCACTGAATTCAAAAATGCCATTACAAATGCAAAAATCATCCCTTACTCAGGATTACTGTTAGTCATCACAGTGACTGACAACAAAGGAGCATTCAAATACATAAAGCCACAAAGTCAATTCATAGTAGATCTTGGAGCTTACCTAGAAAAAGAAAGTATATATTATGTTACAACAAATTGGAAGCACACAGCTACACGATTTGCAATCAAACCCATGGAAGAT
>AFM95362
ATGGAAACATACGTGAACAAACTTCACGAAGGCTCCACATACACAGCTGCTGTTCAATACAATGTCCTAGAAAAAGACGATGATCCTGCATCACTTACAATATGGGTGCCCATGTTCCAATCATCCATGCCAGCAGATTTACTTATAAAAGAACTAGCTAATGTCAACATACTAGTGAAACAAATATCCACACCCAAGGGACCTTCATTAAGAGTCATGATAAACTCAAGAAGTGCAGTGCTAGCACAAATGCCCAGCAAATTTACCATATGTGCCAATGTGTCCTTGGATGAAAGAAGCAAGCTGGCATATGATGTAACCACACCCTGTGAAATTAAGGCATGCAGTCTAACATGCCTAAAATCAAAAAATATGTTAACTACAGTTAAAGATCTCACTATGAAAACACTCAACCCAACACATGACATCATTGCTTTATGTGAATTTGAAAATATAGTAACATCAAAAAAAGTCATAATACCAACATACCTAAGATCCATCAGTGTCAGAAATAAAGATCTGAACACACTTGAAAATATAACAACTACTGAATTCAAAAATGCCATTACAAATGCAAAAATCATACCTTACTCAGGATTACTGTTAGTCATCACAGTGACTGACAACAAAGGAGCATTCAAATACATAAAGCCACAAAGTCAATTCATAGTAGATCTAGGAGCTTACCTAGAAAAAGAAAGTATATATTATGTTACAACAAATTGGAAACACACAGCTACACGATTTGCAATCAAACCCATGGAAGAT
>AGN28481
ATGGAAACATACGTGAACAAGCTTCACGAAGGCTCCACATACACAGCAGCTGTTCAGTACAATGTTCTAGAAAAAGATGATGATCCCGCATCACTAACAATATGGGTGCCTATGTTCCAGTCATCTGTGCCAGCAGACTTGCTCATAAAAGAACTTGCAAGCATCAACATACTAGTAAAGCAGATCTCTACGCCCAAGGGACCTTCACTACGAGTCACAATCAACTCAAGAAGTGCTGTGCTGGCTCAAATGCCCAGTAATTTCACCATAAGTGCAAATGTATCATTAGATGAAAGAAGCAAATTAGCATATGATGTAACTACACCTTGTGAAATCAAAGCATGCAGTCTAACATGCTTAAAAGTAAAAAGTATGTTAACTACAGTCAAAGATCTAACCATGAAGACATTCAACCCCACTCATGAGATCATTGCTCTATGTGAATTTGAAAATATTATGACATCAAAAAGAGTAATAATACCAACCTATCTAAGATCAATTAGTGTCAAAAACAAGGACCTGAACTCACTAGAAAATATAGCAACCACCGAATTCAAAAATGCTATCACCAATGCTAAAATTATTCCCTATGCAGGATTAGTATTGGTTATCACGGTTACTGATAATAAAGGAGCATTCAAATATATCAAGCCACAGAGTCAATTTATAGTGGATCTTGGTGCCTACCTAGAAAAAGAGAGCATATATTATGTGACTACTAATTGGAAGCATACAGCTACACGTTTTTCAATCAAACCACTAGAGGAT
>AEO45818
ATGGAAACATACGTGAACAAACTTCACGAAGGCTCCACATACACAGCTGCTGTTCAATACAATGTCCTAGAAAAAGACGATGACCCTGCATCACTTACAATATGGGTGCCCATGTTCCAATCATCCATGCCAGCAGATTTACTTATAAAAGAACTAGCTAATGTCAACATACTAGTGAAACAAATATCCACACCCAAAGGACCTTCATTAAGAGTCATGATAAACTCGAGAAGTGCAGTGCTAGCACAAATGCCCAGCAAATTCACTATATGTGCCAATGTGTCCTTGGATGAAAGAAGCAAGCTGGCATATGATGTAACCACACCCTGCGAAATCAAGGCATGTAGTCTAACATGCCTAAAATCAAAAAACATGTTAACTACAGTTAAAGATCTCACTATGAAAACACTCAACCCAACACATGACATCATTGCTTTATGTGAATTTGAAAATATAGTAACATCAAAAAAAGTCATAATACCAACATACTTAAGATCCATCAGTGTCAGAAATAAAGATCTGAACACACTTGAAAATATAACAACCACCGAATTCAAAAATGCCATCACAAATGCAAAAATCATCCCTTACTCAGGATTACTGTTAGTCATCACAGTGACTGACAACAAAGGAGCATTCAAATACATAAAGCCACAAAGTCAATTCATAGTAGATCTTGGAGCTTACCTAGAAAAAGAAAGTATATATTATGTTACAACAAATTGGAAGCACACAGCTACACGATTTGCAATCAAACCCATGGAAGAT
>AEO45886
ATGGAAACATACGTGAACAAGCTTCACGAAGGCTCCACATACACAGCTGCTGTTCAATACAATGTCCTAGAAAAAGACGATGACCCTGCATCACTTACAATATGGGTGCCCATGTTCCAATCATCTATGCCAGCAGATTTACTTATAAAAGAACTAGCTAATGTCAACATACTAGTGAAACAAATATCCACACCCAAGGGACCTTCACTAAGAGTCATGATAAACTCAAGAAGTGCAGTGCTAGCACAAATGCCCAGCAAATTTACCATATGCGCTAATGTGTCCTTGGATGAAAGAAGCAAACTAGCATATGATGTAACCACACCCTGTGAAATCAAGGCATGTAGTCTAACATGCCTAAAATCAAAAAATATGTTGACTACAGTTAAAGATCTCACTATGAAGACACTCAACCCTACACATGATATTATTGCTTTATGTGAATTTGAAAACATAGTAACATCAAAAAAAGTCATAATACCAACATACCTAAGATCCATCAGTGTCAGAAATAAAGATCTGAACACACTTGAAAATATAACAACCACTGAATTCAAAAATGCTATCACAAATGCAAAAATCATCCCTTACTCAGGATTACTATTAGTCATCACAGTGACTGACAACAAAGGAGCATTCAAATACATAAAGCCACAAAGTCAATTCATAGTAGATCTTGGAGCTTACCTAGAAAAAGAAAGTATATATTATGTTACCACAAATTGGAAGCACACAGCTACACGATTTGCAATCAAACCCATGGAAGAT
>AFM55483
ATGGAAACATACGTGAACAAACTTCACGAGGGCTCCACATACACAGCTGCTGTTCAATACAATGTCCTAGAAAAAGACGATGATCCTGCATCACTTACAATATGGGTGCCCATGTTCCAATCATCCATGCCAGCAGATCTACTCATAAAAGAACTAGCCAATGTCAATATACTAGTGAAACAAATATCCACACCCAAGGGACCCTCATTAAGAGTCATGATAAACTCAAGAAGTGCAGTGCTAGCACAAATGCCCAGCAAATTTACCATATGTGCCAATGTGTCCTTGGATGAAAGAAGCAAGCTGGCATATGATGTAACCACACCCTGTGAAATTAAGGCATGCAGTCTAACATGCCTAAAATCAAAAAATATGTTAACTACAGTTAAAGATCTCACTATGAAAACACTCAACCCAACACATGACATCATTGCTTTATGTGAATTTGAAAATATAGTAACATCAAAAAAAGTCATAATACCAACATACCTAAGATCTATCAGCGTCAGAAATAAAGATCTGAACACACTTGAAAATATAACAACCACTGAATTCAAAAATGCCATTACAAATGCAAAAATCATCCCTTACTCAGGATTACTGTTAGTCATCACAGTGACTGACAACAAAGGAGCATTCAAATACATAAAGCCACAAAGTCAATTCATAGTAGATCTTGGAGCTTACCTAGAAAAAGAAAGTATATATTATGTTACAACAAATTGGAAGCACACAGCTACACGATTTGCAATCAAACCCATGGAAGAT
>AGN28789
ATGGAAACATACGTGAACAAGCTTCACGAAGGCTCCACATACACAGCAGCTGTTCAGTACAATGTTCTAGAAAAAGATGATGATCCCGCATCACTAACAATATGGGTGCCTATGTTCCAGTCATCTGTGCCAGCAGACTTGCTCATAAAAGAACTTGCAAGCATCAACATACTAGTGAAGCAGATCTCTACGCCCAAAGGACCTTCACTACGAGTCACAATCAACTCAAGAAGTGCTGTGCTGGCTCAAATGCCTAGTAATTTCACCATAAGTGCAAATGTATCATTAGATGAAAGAAGCAAATTAGCATATGATGTAACTACACCTTGTGAAATCAAAGCATGCAGTCTAACATGCTTAAAAGTAAAAAGTATGTTAACTACAGTCAAAGATCTAACCATGAAGACATTCAACCCCACTCATGAGATCATTGCTCTATGTGAATTTGAAAATATTATGACATCAAAAAGAGTAATAATACCAACCTATCTAAGATCAATTAGTGTCAAAAACAAGGACCTGAACTCACTAGAAAATATAGCAACCACCGAATTCAAAAATGCTATCACCAATGCTAAAATTATTCCCTATGCAGGATTAGTATTAGTTATCACGGTTACTGATAATAAAGGAGCATTCAAATATATCAAGCCACAGAGTCAATTTATAGTGGATCTTGGTGCCTACCTAGAAAAAGAGAGCATATATTATGTGACTACTAATTGGAAGCATACAGCTACACGTTTTTCAATCAAACCACTAGAGGAT
>AEQ63364
ATGGAAACATACGTGAACAAACTTCACGAGGGCTCCACATACACAGCTGCTGTTCAATACAATGTCTTAGAAAAAGACGATGATCCTGCATCACTAACAATATGGGTGCCCATGTTCCAATCATCCATGCCAGCAGATCTACTCATAAAAGAACTAGCCAATGTCAATATACTAGTGAAACAAATATCTACACCCAAGGGACCCTCATTAAGAGTCATGATAAACTCAAGAAGTGCAGTGCTAGCACAAATGCCCAGCAAATTTACCATATGTGCCAATGTGTCCTTGGATGAAAGAAGCAAGCTGGCATATGATGTAACCACACCCTGTGAAATTAAGGCATGCAGTCTAACATGCCTAAAATCAAAAAATATGTTGACTACAGTTAAAGATCTCACTATGAAAACACTCAACCCAACACATGACATCATTGCTTTATGTGAATTTGAAAATATAGTAACATCAAAAAAAGTCATAATACCAACATACCTAAGATCTATCAGCGTCAGAAATAAAGATCTGAACACACTTGAAAATATAACAACCACTGAATTCAAAAATGCCATTACAAATGCAAAAATCATCCCTTACTCAGGATTACTGTTAGTCATTACAGTGACTGACAACAAAGGAGCATTCAAATACATAAAGCCACAAAGTCAATTCATAGTAGATCTTGGAGCTTACCTAGAAAAAGAAAGTATATATTATGTTACAACAAATTGGAAGCACACAGCTACACGATTTGCAATCAAACCCATGGAAGAT
>AFM55318
ATGGAAACATACGTGAACAAACTTCACGAAGGCTCCACATACACAGCTGCTGTTCAATACAATGTCCTAGAAAAAGACGATGACCCTGCATCACTTACAATATGGGTGCCCATGTTCCAATCATCCATGCCAGCAGATTTACTTATAAAAGAACTAGCTAATGTCAACATACTAGTGAAACAAATATCCACACCCAAAGGACCTTCATTAAGAGTCATGATAAACTCGAGAAGTGCAGTGCTAGCACAAATGCCCAGCAAATTCACTATATGTGCCAATGTGTCCTTGGATGAAAGAAGCAAGCTGGCATATGATGTAACCACACCCTGCGAAATCAAGGCATGTAGTCTAACATGCCTAAAATCAAAAAATATGTTAACTACAGTTAAAGATCTCACCATGAAAACACTCAACCCAACACATGACATTATTGCTTTATGTGAATTTGAAAATATAGTAACATCAAAAAAAGTCATAATACCAACATACTTAAGATCCATCAGTGTCAGAAATAAAGATCTGAACACACTTGAAAATATAACAACCACCGAATTCAAAAATGCCATCACAAATGCAAAAATCATCCCTTACTCAGGATTACTGTTAGTCATCACAGTGACTGACAACAAAGGAGCATTCAAATACATAAAGCCACAAAGTCAATTCATAGTAGATCTTGGAGCTTACCTAGAAAAAGAAAGTATATATTATGTTACAACAAATTGGAAGCACACAGCTACACGATTTGCAATCAAACCCATGGAAGAT
>AGN28657
ATGGAAACATACGTGAACAAGCTTCACGAAGGCTCCACATACACAGCAGCTGTTCAGTACAATGTTCTAGAAAAAGATGATGATCCCGCATCACTAACAATATGGGTGCCTATGTTCCAGTCATCTGTGCCAGCAGACTTGCTCATAAAAGAACTTGCAAGCATCAACATACTAGTAAAGCAGATCTCTACGCCCAAAGGACCTTCACTACGAGTCACGATCAACTCAAGAAGTGCTGTGCTGGCTCAAATGCCTAGTAATTTCACCATAAGTGCAAATGTATCATTAGATGAAAGAAGCAAATTAGCATATGATGTAACTACACCTTGTGAAATCAAAGCATGCAGTCTAACATGCTTAAAAGTAAAAAGTATGTTAACTACAGTCAAAGATCTAACCATGAAGACATTCAACCCCACTCATGAGATCATTGCTCTATGTGAATTTGAAAATATTATGACATCAAAAAGAGTAATAATACCAACCTATCTAAGATCAATTAGTGTCAAAAACAAGGACCTGAACTCACTAGAAAATATAGCAACCACCGAATTCAAAAATGCTATCACCAATGCTAAAATTATTCCCTATGCAGGATTAGTGTTAGTTATCACGGTTACTGATAATAAAGGAGCATTCAAATATATCAAGCCACAGAGTCAATTTATAGTGGATCTTGGTGCCTACCTAGAAAAAGAGAGCATATATTATGTGACTACTAATTGGAAGCATACAGCTACACGTTTTTCAATCAAACCACTAGAGGAT
>AFM95393
ATGGAAACATACGTGAACAAACTTCACGAAGGCTCCACATACACAGCTGCTGTTCAATACAATGTCCTAGAAAAAGACGATGACCCTGCATCACTTACAATATGGGTGCCCATGTTCCAATCATCCATGCCAGCAGATTTACTTATAAAAGAACTAGCTAATGTCAACATACTAGTGAAACAAATATCCACACCCAAAGGACCTTCATTAAGAGTCATGATAAACTCAAGAAGTGCAGTGCTAGCACAAATGCCCAGCAAATTCACTATATGTGCCAATGTGTCCTTGGATGAAAGAAGCAAGCTGGCATATGATGTAACCACACCCTGCGAAATCAAGGCATGTAGTCTAACATGCCTAAAATCAAAAAATATGTTAACTACAGTTAAAGATCTCACTATGAAAACACTCAACCCAACACATGACATCATTGCTTTATGTGAATTTGAAAATATAGTAACATCAAAAAAAGTCATAATACCAACATACTTAAGATCCATCAGTGTCAGAAATAAAGATCTGAACACACTTGAAAATATAACAACCACCGAATTCAAAAATGCCATCACAAATGCAAAAATCATCCCTTACTCAGGATTACTGTTAGTCATCACAGTGACTGACAACAAAGGAGCATTCAAATACATAAAGCCACAAAGTCAATTCATAGTAGATCTTGGAGCTTACCTAGAAAAAGAAAGTATATATTATGTTACAACAAATTGGAAGCACACAGCTACACGATTTGCAATCAAACCCATGGAAGAT
>AFM55560
ATGGAAACATACGTGAACAAACTTCACGAGGGCTCCACATACACAGCTGCTGTTCAATACAATGTCTTAGAAAAAGACGATGATCCTGCATCACTTACAATATGGGTGCCCATGTTCCAATCATCCATGCCAGCAGATCTACTCATAAAAGAACTAGCCAATGTCAATATACTAGTGAAACAAATATCTACACCCAAGGGACCCTCATTAAGAGTCATGATAAACTCAAGAAGTGCAGTGCTAGCACAAATGCCCAGCAAATTTACCATATGCGCCAATGTGTCCTTGGATGAAAGAAGCAAGCTGGCATATGATGTAACCACACCCTGTGAAATTAAGGCATGCAGTCTAACATGCCTAAAATCAAAAAATATGTTGACTACAGTTAAAGATCTCACTATGAAAACACTCAACCCAACACATGACATCATTGCTTTATGTGAATTTGAAAATATAGTAACATCAAAAAAAGTCATAATACCAACATACCTAAGATCTATCAGCGTCAGAAATAAAGATCTGAACACACTTGAAAATATAACAACCACTGAATTCAAAAATGCCATTACAAATGCAAAAATCATCCCTTACTCAGGATTACTGTTAGTCATTACAGTGACTGACAACAAAGGAGCATTCAAATACATAAAGCCACAAAGTCAATTCATAGTAGATCTTGGAGCTTACCTAGAAAAAGAAAGTATATATTATGTTACAACAAATTGGAAGCACACAGCTACACGATTTGCAATCAAACCCATGGAAGAT
>AGN92834
ATGGAAACATACGTGAATAAACTTCACGAGGGCTCCACATACACAGCTGCTGTTCAATACAATGTCCTAGAAAAAGACGATGATCCTGCATCACTTACAATATGGGTGCCCATGTTCCAATCATCCATGCCAGCAGATCTACTCATAAAAGAACTAGCCAATGTCAATATACTAGTGAAACAAATATCCACACCCAAGGGACCCTCATTAAGAGTCATGATAAACTCAAGAAGTGCAGTGCTAGCACAAATGCCCAGCAAATTTACCATATGTGCCAATGTGTCCTTGGATGAAAGAAGCAAGCTGGCATATGATGTAACCACACCCTGTGAAATTAAGGCATGCAGTCTAACATGCCTAAAATCAAAAAATATGTTAACTACAGTTAAAGATCTCACTATGAAAACACTCAACCCAACACATGACATCATTGCTTTATGTGAATTTGAAAATATAGTAACATCAAAAAAAGTCATAATACCAACATACCTAAGATCTATCAGCGTCAGAAATAAAGATCTGAACACACTTGAAAATATAACAACCACTGAATTCAAAAATGCCATTACAAATGCAAAAATCATCCCTTACTCAGGATTACTGTTAGTCATCACAGTGACTGACAACAAAGGAGCATTCAAATACATAAAGCCACAAAGTCAATTCATAGTAGATCTTGGAGCTTACCTAGAAAAAGAAAGTATATATTATGTTACAACAAATTGGAAGCACACAGCTACACGATTTGCAATCAAACCCATGGAAGAT
>AGN28707
ATGGAAACATACGTGAACAAGCTTCACGAAGGCTCCACATACACAGCAGCTGTTCAGTACAATGTTCTAGAAAAAGATGATGATCCCGCATCACTAACAATATGGGTGCCTATGTTCCAGTCATCTGTGCCAGCAGACTTGCTCATAAAAGAACTTGCAAGCATCAACATACTAGTAAAGCAGATCTCTACGCCCAAAGGACCTTCACTACGAGTCACGATCAACTCAAGAAGTGCTGTGCTGGCTCAAATGCCTAGTAATTTCACCATAAGTGCAAATGTATCATTAGATGAAAGAAGCAAATTAGCATATGATGTAACTACACCTTGTGAAATCAAAGCATGCAGTCTAACATGCTTAAAAGTAAAAAGTATGTTAACTACAGTCAAAGATCTAACCATGAAGACATTCAACCCCACTCATGAGATCATTGCTCTATGTGAATTTGAAAATATTATGACATCAAAAAGAGTAATAATACCAACCTATCTAAGATCAATTAGTGTCAAAAACAAGGACCTGAACTCACTAGAAAATATAGCAACCACCGAATTCAAAAATGCTATCACCAATGCTAAAATTATTCCCTATGCAGGATTAGTATTAGTTATCACGGTTACTGATAATAAAGGAGCATTCAAATATATCAAGCCACAGAGTCAATTTATAGTGGATCTTGGTGCCTACCTAGAAAAAGAGAGCATATATTATGTGACTACTAATTGGAAGCATACAGCTACACGTTTTTCAATCAAACCACTAGAGGAT
>AEO45827
ATGGAAACATACGTGAACAAACTTCACGAAGGCTCCACATACACAGCTGCTGTTCAATACAATGTCCTAGAAAAAGACGATGACCCTGCATCACTTACAATATGGGTGCCCATGTTCCAATCATCCATGCCAGCAGATTTACTTATAAAAGAACTAGCTAATGTCAACATACTAGTGAAACAAATATCCACACCCAAAGGACCTTCATTAAGAGTCATGATAAACTCAAGAAGTGCAGTGCTAGCGCAAATGCCCAGCAAATTCACTATATGTGCCAATGTGTCCTTGGATGAAAGAAGCAAGCTGGCATATGATGTAACCACACCCTGCGAAATCAAGGCATGTAGTCTAACATGCCTAAAATCAAAAAATATGTTAACTACAGTTAAAGATCTCACTATGAAAACACTCAATCCAACACATGACATCATTGCTTTATGTGAATTTGAAAATATAGTAACATCAAAAAAAGTCATAATACCAACATACTTAAGATCCATCAGTGTCAGAAATAAAGATCTGAACACACTTGAAAATATAACAACCACCGAATTCAAAAATGCCATCACAAATGCAAAAATTATCCCTTACTCAGGATTATTGTTAGTCATCACAGTGACTGACAACAAAGGAGCATTCAAATACATAAAGCCACAAAGTCAATTCATAGTAGATCTTGGAGCTTACCTAGAAAAAGAAAGTATATATTATGTTACAACAAATTGGAAGCACACAGCTACACGATTTGCAATCAAACCCATGGAAGAT
>AFM55406
ATGGAAACATACGTGAACAAACTTCACGAAGGCTCCACATACACAGCTGCTGTTCAATACAATGTCCTGGAAAAAGACGATGACCCTGCATCACTTACAATATGGGTGCCCATGTTCCAATCATCCATGCCAGCAGATTTACTTATAAAAGAACTAGCTAATGTCAACATACTAGTGAAACAAATATCCACACCCAAAGGACCTTCATTAAGAGTCATGATAAACTCAAGAAGTGCAGTGCTAGCACAAATGCCCAGCAAATTCACTATATGTGCCAATGTGTCCTTGGATGAAAGAAGCAAGCTGGCATATGATGTAACCACACCCTGCGAAATCAAGGCATGTAGTCTAACATGCCTAAAATCAAAAAATATGTTAACTACAGTTAAAGATCTCACTATGAAAACACTCAACCCAACACATGACATCATTGCTTTATGTGAATTTGAAAATATAGTAACATCAAAAAAAGTCATAATACCAACATACTTAAGATCCATCAGTGTCAGAAATAAAGATCTGAACACACTTGAAAATATAACAACCACCGAATTCAAAAATGCCATCACAAATGCAAAAATTATCCCTTACTCAGGATTACTGTTAGTCATCACAGTGACTGACAACAAAGGAGCATTCAAATACATAAAGCCACAAAGTCAATTCATAGTAGATCTTGGAGCTTACCTAGAAAAAGAAAGTATATATTATGTTACAACAAATTGGAAGCACACAGCTACACGATTTGCAATCAAACCCATGGAAGAT
>AAB86672
ATGGAAACATACGTGAACAAGCTTCACGAAGGCTCCACATACACAGCTGCTGTTCAATACAATGTCTTAGAAAAAGACGATGACCCTGCATCACTTACAATATGGGTGCCCATGTTCCAATCATCTATGCCAGCAGATTTACTTATAAAAGAACTAGCTAATGTCAACATACTAGTGAAACAAATATCCACACCCAAGGGACCTTCACTAAGAGTCATGATAAACTCAAGAAGTGCAGTGCTAGCACAAATGCCCAGCAAATTTACCATATGCGCTAATGTGTCCTTGGATGAAAGAAGCAAACTAGCATATGATGTAACCACACCCTGTGAAATCAAGGCATGTAGTCTAACATGCCTAAAATCAAAAAATATGTTGACTACAGTTAAAGATCTCACTATGAAGACACTCAACCCTACACATGATATTATTGCTTTATGTGAATTTGAAAACATAGTAACATCAAAAAAAGTCATAATACCAACATACCTAAGATCCATCAGTGTCAGAAATAAAGATCTGAACACACTTGAAAATATAACAACCACTGAATTCAAAAATGCTATCACAAATGCAAAAATCATCCCTTACTCAGGATTACTATTAGTCATCACAGTGACTGACAACAAAGGAGCATTCAAATACATAAAGCCACAAAGTCAATTCATAGTAGATCTTGGAGCTTACCTAGAAAAAGAAAGTATATATTATGTTACCACAAATTGGAAGCACACAGCTACACGATTTGCAATCAAACCCATGGAAGAT
>AEO45946
ATGGAAACATACGTGAACAAACTTCACGAAGGCTCCACATACACAGCTGCTGTTCAATACAATGTCCTAGAAAAAGACGATGACCCTGCATCACTTACAATATGGGTGCCCATGTTCCAATCATCCATGCCAGCAGATTTACTTATAAAAGAACTAGCTAATGTCAACATACTAGTGAAACAAATATCCACACCCAAGGGACCTTCATTAAGAGTCATGATAAACTCAAGAAGTGCAGTGCTAGCACAAATGCCCAGCAAATTCACTATATGCGCTAATGTGTCCTTGGATGAAAGAAGCAAGCTGGCATATGATGTAACCACACCCTGCGAAATCAAGGCATGTAGTCTAACATGCCTAAAATCAAAAAATATGTTGACTACAGTTAAAGATCTCACTATGAAGACACTCAACCCTACTCATGATATTATTGCATTATGTGAATTTGAAAACATAGTAACATCAAAAAAAGTCATAATACCAACATACCTAAGATCCATCAGTGTCAGAAATAAAGATCTGAACACACTTGAAAATATAACAACCACTGAATTCAAAAATGCTATCACAAATGCAAAAATCATCCCTTACTCAGGATTACTATTAGTCATCACAGTGACTGACAACAAAGGAGCATTCAAATACATAAAGCCACAAAGTCAATTCATAGTAGATCTTGGAGCTTACCTAGAAAAAGAAAGTATATATTATGTTACCACAAATTGGAAGCACACAGCTACACGATTTGCAATCAAACCCATGGAAGAT
>AGN28491
ATGGAAACATACGTGAACAAGCTTCACGAAGGCTCCACATACACAGCAGCTGTTCAGTACAATGTTCTAGAAAAAGATGATGATCCCGCATCACTAACAATATGGGTGCCTATGTTCCAGTCATCTGTGCCAGCAGACTTGCTCATAAAAGAACTTGCAAGCATCAACATACTAGTAAAGCAGATCTCTACGCCCAAAGGACCTTCACTACGGGTCACGATCAACTCAAGAAGTGCTGTGCTGGCTCAAATGCCTAGTAATTTCACCATAAGTGCAAATGTATCATTAGATGAAAGAAGCAAATTAGCATATGATGTAACTACACCTTGTGAAATCAAAGCATGCAGTCTAACATGCTTAAAAGTAAAAAGTATGTTAACTACAGTCAAAGATCTAACCATGAAGACATTCAACCCCACTCATGAGATCATTGCTCTATGTGAATTTGAAAATATTATGACATCAAAAAGAGTAATAATACCAACCTATCTAAGATCAATTAGTGTCAAAAACAAGGACCTGAACTCACTAGAAAATATAGCAACCACCGAATTCAAAAATGCTATCACCAATGCTAAAATTATTCCCTATGCGGGATTAGTATTGGTTATCACGGTTACTGATAACAAAGGAGCATTCAAATATATCAAGCCACAGAGTCAATTCATAGTGGATCTTGGTGCCTACCTAGAAAAAGAGAGCATATATTATGTGACTACCAATTGGAAGCACACAGCTACACGCTTTTCAATCAAACCACTAGAGGAT
>AGT75332
ATGGAAACATACGTGAACAAACTTCACGAAGGCTCCACATACACAGCTGCTGTTCAATACAATGTCCTAGAAAAAGACGATGACCCTGCATCACTTACAATATGGGTGCCCATGTTCCAATCATCCATGCCAGCAGATTTACTTATAAAAGAACTAGCTAATGTCAACATACTAGTGAAACAAATATCCACACCCAAAGGACCTTCATTAAGAGTCATGATAAACTCAAGAAGTGCAGTGCTAGCGCAAATGCCCAGCAAATTCACTATATGTGCCAATGTGTCCTTGGATGAAAGAAGCAAGCTGGCATATGATGTAACCACACCCTGCGAAATCAAGGCATGTAGTCTAACATGCCTAAAATCAAAAAATATGTTAACTACAGTTAAAGATCTCACTATGAAAACACTCAATCCAACACATGACATCATTGCTTTATGTGAATTTGAAAATATAGTAACATCAAAAAAAGTCATAATACCAACATACTTAAGATCCATCAGTGTCAGAAATAAAGATCTGAACACACTTGAAAATATAACAACCACCGAATTCAAAAATGCCATCACAAATGCAAAAATTATCCCTTACTCAGGATTATTGTTAGTCATCACAGTGACTGACAACAAAGGAGCATTCAAATACATAAAGCCACAAAGTCAATTCATAGTAGATCTTGGAGCTCACCTAGAAAAAGAAAGTATATATTATGTTACAACAAATTGGAAGCACACAGCTACACGATTTGCAATCAAACCCATGGAAGAT
>AEQ63441
ATGGAAACATACGTGAACAAACTTCACGAAGGCTCCACATACACAGCTGCTGTTCAATACAATGTCCTAGAAAAAGACGATGACCCTGCATCACTTACAATATGGGTGCCCATGTTCCAATCATCCATGCCAGCAGATTCACTTATAAAAGAACTAGCTAATGTCAACATACTAGTGAAACAAATATCCACACCCAAAGGACCTTCATTAAGAGTCATGATAAACTCGAGAAGTGCAGTGCTAGCACAAATGCCCAGCAAATTCACTATATGTGCCAATGTGTCCTTGGATGAAAGAAGCAAGCTGGCATATGATGTAACCACACCCTGCGAAATCAAGGCATGTAGTCTAACATGCCTAAAATCAAAAAATATGTTAACTACAGTTAAAGATCTCACTATGAAAACACTTAACCCAACACATGACATCATTGCTTTATGTGAATTTGAAAATATAGTAACATCAAAAAAAGTCATAATACCAACATACTTAAGATCCATCAGTGTCAGAAATAAAGATCTGAACACACTTGAAAATATAACAACCACCGAATTCAAAAATGCCATCACAAATGCAAAAATCATCCCTTACTCAGGATTACTGTTAGTCATCACAGTGACTGACAACAAAGGAGCATTCAAATACATAAAGCCACAAAGTCAATTCATAGTAGATCTTGGAGCTTACCTAGAAAAAGAAAGTATATATTATGTTACAACAAATTGGAAGCATACAGCTACACGATTTGCAATCAAACCCATGGAAGAT
>AAC57024
ATGGAAACATACGTGAACAAACTTCACGAAGGCTCCACATACACAGCTGCTGTTCAATACAATGTCTTAGAAAAAGACGATGACCCTGCATCACTTACAATATGGGTGCCCATGTTCCAATCATCCATGCCAGCAGATTTACTTATAAAAGAACTAGCTAATGTCAACATACTAGTGAAACAAATATCCACACCCAAGGGACCTTCATTAAGAGTCATGATAAACTCAAGAAGTGCAGTGCTAGCACAAATGCCCAGCAAATTTACCATATGTGCCAATGTGTCCTTGGATGAAAGAAGCAAGCTGGCATATGATGTAACCACACCCTGTGAAATCAAGGCATGTAGTCTAACATGCCTAAAATCAAAAAATATGTTAACTACAGTTAAAGATCTCACTATGAAAACACTCAACCCAACACATGACATCATTGCTTTATGTGAATTTGAAAATATAGTAACATCAAAAAAAGTCATAATACCAACATACCTAAGATCCATCAGTGTCAGAAATAAAGATCTGAACACACTTGAAAATATAACAACCACTGAATTCAAAAATGCTATCACAAATGCAAAAATCATCCCTTACTCAGGATTACTGTTAGTCATCACAGTGACTGACAACAAAGGAGCATTCAAATACATAAAGCCACAAAGTCAATTTATAGTAGATCTTGGAGCTTACCTAGAAAAAGAAAGTATATATTATGTTACAACAAATTGGAAGCACACAGCTACACGATTTGCAATCAAACCCATGGAAGAT
>AEQ63561
ATGGAAACATACGTGAACAAGCTTCACGAAGGCTCCACATACACAGCTGCTGTTCAATACAATGTCTTAGAAAAAGACGATGACCCTGCATCACTTACAATATGGGTGCCCATGTTCCAATCATCTATGCCAGCAGATTTACTTATAAAAGAACTAGCTAATGTCAACATACTAGTGAAACAAATATCCACACCCAAGGGACCTTCACTAAGAGTCATGATAAACTCAAGAAGTGCAGTGCTAGCACAAATGCCCAGCAAATTTACCATATGCGCTAATGTGTCCTTGGATGAAAGAAGCAAACTAGCATATGATGTAACCACACCCTGTGAAATCAAGGCATGTAGTCTAACATGCCTAAAATCAAAAAATATGTTGACTACAGTTAAAGATCTCACTATGAAGACACTCAACCCTACACATGATATTATTGCTTTATGTGAATTTGAAAACATAGTAACATCAAAAAAAGTCATAATACCAACATACCTAAGATCCATCAGTGTCAGAAATAAAGATCTGAACACACTTGAAAATATAACAACCACTGAATTCAAAAATGCTATCACAAATGCAAAAATCATCCCTTACTCAGGATTACTATTAGTCATCACAGTGACTGACAACAAAGGAGCATTCAAATACATAAAGCCACAAAGTCAATTCATAGTAGATCTTGGAGCTTACCTAGAAAAAGAAAGTATATATTATGTTACCACAAATTGGAAGCACACAGCTACACGATTTGCAATCAAACCCATGGAAGAT
>AFM55241
ATGGAAACATACGTGAACAAACTTCACGAAGGCTCCACATACACAGCTGCTGTTCAATACAATGTCCTAGAAAAAGACGATGACCCTGCATCACTTACAATATGGGTGCCCATGTTCCAATCATCCATGCCAGCAGATTTACTTATAAAAGAACTAGCTAATGTCAACATACTAGTGAAACAAATATCCACACCCAAAGGACCTTCATTAAGAGTCATGATAAACTCAAGAAGTGCAGTGCTAGCGCAAATGCCCAGCAAATTCACTATATGTGCCAATGTGTCTTTGGATGAAAGAAGCAAGCTGGCATATGATGTAACCACACCCTGCGAAATCAAGGCATGTAGTCTAACATGCCTAAAATCAAAAAATATGTTAACTACAGTTAAAGATCTCACTATGAAAACACTCAACCCAACACATGACATCATTGCTTTATGTGAATTTGAAAATATAGTAACATCAAAAAAAGTCATAATACCAACATACTTAAGATCCATCAGTGTCAGAAATAAAGATCTGAACACACTTGAAAATATAACAACCACCGAATTCAAAAATGCCATCACAAATGCAAAAATCATCCCTTACTCAGGATTACTATTAGTCATCACAGTGACTGACAACAAAGGAGCATTCAAATACATAAAGCCACAAAGTCAATTCATAGTAGATCTTGGAGCTTACCTAGAAAAAGAAAGTATATATTATGTTACAACAAATTGGAAGCACACAGCTACACGATTTGCAATCAAACCCATGGAAGAT
>AGT28733
ATGGAAACATACGTGAACAAACTTCACGAGGGTTCCACATACACAGCTGCTGTTCAATACAATGTCCTAGAAAAAGACGATGATCCTGCATCACTTACAATATGGGTGCCCATGTTCCAATCATCCATGCCAGCAGATCTACTCATAAAAGAACTAGCCAATGTCAATATACTAGTGAAACAAATATCCACACCCAAGGGACCCTCATTAAGAGTCATGATAAACTCAAGAAGTGCAGTGCTAGCACAAATGCCCAGCAAATTTACCATATGTGCCAATGTGTCCTTGGATGAAAGAAGCAAGCTGGCATATGATATAACCACACCCTGTGAAATTAAGGCATGCAGTCTAACATGCCTAAAATCAAAAAATATGTTAACTACAGTTAAAGATCTCACTATGAAAACACTCAACCCAACACATGACATCATTGCTTTATGTGAATTTGAAAATATAGTAACATCAAAAAAAGTCATAATACCAACATACCTAAGATCTATCAGCGTCAGAAATAAAGATCTGAACACACTTGAAAATATAACAACCACTGAATTCAAAAATGCTATTACAAATGCAAAAATCATCCCTTACTCAGGATTACTGTTAGTCATCACAGTGACTGACAACAAAGGAGCATTCAAATACATAAAGCCACAAAGTCAATTCATAGTAGATCTTGGAGCTTACCTAGAAAAAGAAAGTATATATTATGTTACAACAAATTGGAAGCACACAGCTACACGATTTGCAATCAAACCCATGGAAGAT
