# Supplementary material for: FRESCo: finding regions of excess synonymous constraint in diverse viruses
Source: Genome Biol. 2015 Feb 17;16(1):38. doi: 10.1186/s13059-015-0603-7 (PMC4376164; doi:10.1186/s13059-015-0603-7)
Supplement: Additional file 4: — Sequence alignments (zip folder of FASTA alignments). [file 13059_2015_603_MOESM4_ESM.zip › alignments/HRSV/N.fa.revtrans]

>AGN28545
ATGGCTCTTAGCAAAGTCAAGCTGAATGATACATTAAATAAGGACCAGCTGCTGTCATCCAGCAAATACACTATTCAACGTAGTACAGGAGATAATATTGACACTCCCAATTATGATGTGCAAAAACACTTAAACAAACTATGTGGTATGCTATTAATCACTGAAGATGCAAATCATAAATTCACAGGATTAATAGGTATGCTATATGCTATGTCTAGGTTAGGAAGGGAAGACACTATAAAGATACTTAAAGATGCTGGATATCATGTTAAAGCTAATGGAGTAGATATAACAACATATCGTCAAGATATAAATGGAAAGGAAATGAAATTCGAAGTATTAACATTATCAAGCTTGACATCAGAAATACAAGTCAATATTGAGATAGAATCTAGAAAGTCCTACAAAAAAATGCTAAAAGAGATGGGAGAAGTGGCTCCAGAATATAGGCATGATTCTCCAGACTGTGGGATGATAATACTGTGTATAGCTGCCCTTGTAATAACCAAATTAGCAGCAGGAGATAGATCAGGTCTTACAGCAGTAATTAGGAGGGCAAACAATGTCTTAAAAAACGAAATAAAACGCTACAAGGGCCTAATACCAAAGGACATAGCCAACAGTTTTTATGAAGTGTTTGAAAAACACCCTCATCTTATAGATGTTTTTGTGCACTTTGGCATTGCACAATCATCCACAAGAGGGGGTAGTAGAGTTGAAGGAATCTTTGCAGGATTGTTTATGAATGCCTATGGTTCAGGACAAGTAATGCTAAGATGGGGAGTTTTAGCCAAATCTGTAAAAAATATCATGCTAGGACATGCTAGTGTCCAAGCAGAAATGGAGCAAGTTGTGGAAGTCTATGAGTATGCACAGAAGTTGGGAGGAGAAGCTGGTTTCTACCATATATTGAACAATCCAAAAGCATCATTGCTGTCATTAACTCAATTTCCTAACTTCTCAAGTGTGGTCCTAGGCAATGCAGCAGGTCTAGGCATAATGGGAGAGTATAGAGGTACACCAAGAAACCAAGATCTCTATGATGCAGCCAAAGCATATGCAGAGCAACTCAAAGAAAATGGAGTAATAAACTACAGTGTATTAGACTTAACAACAGAAGAATTGGAAGCCATAAAGCATCAACTCAACCCCAAAGAAGACGACGTAGAGCTT
>AFM55492
ATGGCTCTTAGCAAAGTCAAGTTGAATGATACACTCAACAAAGATCAACTTCTATCATCCAGCAAATATACCATCCAACGGAGCACAGGAGACAGCATTGACACTCCTAATTATGATGTGCAGAAACACATTAATAAGTTATGTGGCATGTTATTAATCACAGAAGATGCTAATCATAAATTCACTGGGTTAATAGGTATGTTATATGCTATGTCTAGATTAGGAAGAGAAGACACCATAAAAATACTCAAAGATGCGGGATATCATGTTAAGGCAAATGGAGTGGATGTAACAACACATCGTCAAGACATTAATGGGAAAGAAATGAAATTTGAAGTGTTAACATTAGCAAGCTTAACAACTGAAATTCAAATCAACATTGAGATAGAATCTAGAAAGTCCTACAAAAAAATGCTAAAAGAAATGGGAGAGGTGGCTCCAGAATACAGGCATGACTCTCCTGACTGTGGGATGATAATATTATGTATAGCAGCATTAGTAATAACCAAATTAGCAGCAGGAGATAGATCTGGTCTTACAGCTGTGATTAGGAGAGCTAATAATGTCCTAAAAAATGAAATGAAACGTTATAAAGGTTTATTACCCAAGGATATAGCCAACAGCTTCTATGAAGTGTTTGAAAAATATCCTCACTTTATAGATGTTTTTGTTCATTTTGGTATAGCACAATCTTCTACCAGAGGTGGCAGTAGAGTCGAAGGGATTTTTGCAGGATTGTTTATGAATGCCTATGGTGCAGGGCAAGTGATGTTACGGTGGGGGGTCTTAGCAAAATCAGTTAAAAACATTATGTTAGGACACGCTAGTGTACAAGCAGAAATGGAACAAGTTGTGGAGGTGTATGAGTATGCTCAGAAATTGGGTGGAGAAGCAGGATTCTACCATATATTGAACAACCCAAAAGCATCACTATTATCTTTGACTCAATTTCCTCACTTCTCTAGTGTAGTATTGGGCAATGCTGCTGGCCTAGGCATAATGGGAGAATACAGAGGTACACCAAGGAATCAAGATTTATATGATGCTGCAAAAGCATATGCTGAACAACTCAAAGAAAATGGTGTGATTAACTACAGTGTATTAGACTTGACAGCAGAAGAACTAGAGGCTATCAAACATCAGCTTAATCCAAAAGATAATGATGTAGAGCTT
>AFM55558
ATGGCTCTTAGCAAAGTCAAGTTGAATGATACACTCAACAAAGACCAACTTCTATCATCCAGCAAATACACCATCCAACGGAGCACAGGAGACAGCATTGACACTCCTAATTATGATGTGCAGAAACACATCAATAAGTTATGTGGCATGTTATTAATCACAGAAGATGCTAATCATAAATTCACTGGGTTAATAGGTATGTTATATGCTATGTCTAGATTAGGAAGAGAAGACACCATAAAAATACTCAAAGATGCGGGATATCATGTTAAGGCAAATGGAGTGGATGTAACAACACATCGTCAAGACATTAATGGGAAAGAAATGAAATTTGAAGTGTTAACATTAGCAAGCTTAACAACTGAAATTCAAATCAACATTGAGATAGAATCTAGAAAATCCTACAAAAAAATGCTGAAAGAAATGGGAGAGGTGGCTCCAGAATACAGGCATGACTCTCCTGATTGTGGGATGATAATATTATGTATAGCAGCATTAGTAATAACCAAATTAGCAGCAGGAGATAGATCTGGTCTTACAGCTGTGATTAGGAGAGCTAATAATGTCCTAAAAAATGAAATGAAACGTTATAAAGGTTTATTACCCAAGGATATAGCCAACAGCTTCTATGAAGTGTTTGAAAAATATCCTCACTTTATAGATGTTTTTGTTCATTTTGGTATAGCACAATCTTCTACCAGAGGTGGCAGTAGAGTTGAAGGGATTTTTGCAGGATTGTTTATGAATGCCTATGGTGCAGGGCAAGTGATGTTACGGTGGGGGGTCTTAGCAAAATCAGTTAAAAACATTATGTTAGGGCACGCTAGTGTACAAGCAGAAATGGAACAAGTTGTGGAGGTGTATGAGTATGCTCAGAAATTGGGTGGAGAAGCAGGATTCTACCATATATTGAACAACCCAAAAGCATCACTATTATCTTTGACTCAATTTCCTCACTTCTCCAGTGTAGTATTAGGCAATGCTGCTGGCCTAGGCATAATGGGAGAATACAGAGGTACACCAAGGAATCAAGATTTATATGATGCTGCAAAAGCATATGCTGAACAACTCAAAGAAAATGGTGTGATTAACTACAGTGTATTAGACTTGACAGCAGAAGAACTAGAGGCTATCAAACATCAGCTTAATCCAAAAGATAATGATGTAGAGCTT
>AEQ63351
ATGGCTCTTAGCAAAGTCAAGTTGAATGATACACTCAACAAAGATCAACTTCTATCATCCAGCAAATACACCATCCAACGGAGCACAGGAGACAGCATTGACACTCCTAATTATGATGTGCAGAAACACATCAATAAGTTATGTGGCATGTTATTAATCACAGAAGATGCTAATCATAAATTCACTGGGTTAATAGGTATGTTATATGCTATGTCTAGATTAGGAAGAGAAGACACCATAAAAATACTCAAAGATGCGGGATATCATGTTAAGGCAAATGGAGTGGATGTAACAACACATCGTCAAGACATTAATGGGAAAGAAATGAAATTTGAAGTGTTAACATTAGCAAGCTTAACAACTGAAATTCAAATCAACATTGAGATAGAATCTAGAAAATCCTACAAAAAAATGCTAAAAGAAATGGGAGAGGTGGCTCCAGAATACAGGCATGACTCTCCTGATTGTGGGATGATAATATTATGTATAGCAGCATTAGTAATAACCAAATTAGCAGCAGGAGATAGATCTGGTCTTACAGCTGTGATTAGGAGAGCTAATAATGTCCTAAAAAATGAAATGAAACGTTATAAAGGTTTATTACCCAAGGATATAGCCAACAGCTTCTATGAAGTGTTTGAAAAATATCCTCACTTTATAGATGTTTTTGTTCATTTTGGTATAGCACAATCTTCTACCAGAGGTGGCAGTAGAGTTGAAGGGATTTTTGCAGGATTGTTTATGAATGCCTATGGTGCAGGGCAAGTGATGTTACGGTGGGGGGTCTTAGCAAAATCAGTTAAAAACATTATGTTAGGGCACGCTAGTGTACAAGCAGAAATGGAACAAGTTGTGGAGGTGTATGAGTATGCTCAGAAATTGGGTGGAGAAGCAGGATTCTACCATATATTGAACAACCCAAAAGCATCACTATTATCTTTGACTCAATTTCCTCACTTCTCTAGTGTAGTATTAGGCAATGCTGCTGGCCTAGGCATAATGGGAGAATACAGAGGTACACCAAGGAATCAAGATTTATATGATGCTGCAAAAGCATATGCTGAACAACTCAAAGAAAATGGTGTGATTAACTACAGTGTATTAGACTTGACAGCAGAAGAACTAGAGGCTATCAAACATCAGCTTAATCCAAAAGATAATGATGTAGAGCTT
>AEQ63428
ATGGCTCTTAGCAAAGTCAAGTTGAATGATACACTCAACAAAGATCAACTTCTGTCATCCAGCAAATACACCATCCAACGGAGCACAGGAGACAGCATTGACACTCCTAACTATGATGTGCAGAAACACATCAATAAGCTATGTGGCATGTTATTAATCACAGAAGATGCTAATCATAAATTCACTGGGTTAATAGGTATGTTATATGCTATGTCTAGATTAGGAAGAGAAGACACTATAAAAATACTCAAAGATGCGGGTTATCATGTTAAGGCAAATGGAGTGGATGTAACAACACATCGTCAAGACATTAATGGGAAAGAAATGAAATTTGAAGTGTTAACATTAGCAAGCTTAACAACTGAAATTCAAATCAACATTGAGATAGAATCTAGAAAATCCTACAAAAAAATGCTAAAAGAAATGGGAGAGGTGGCTCCAGAATACAGGCATGACTCTCCTGATTGTGGGATGATAATATTATGTATAGCGGCATTAGTAATAACCAAATTAGCAGCAGGAGATAGATCTGGTCTTACAGCTGTGATTAGGAGAGCTAATAATGTCCTAAAAAATGAAATGAAACGTTATAAAGGCTTACTACCCAAGGATATAGCCAACAGCTTCTATGAAGTGTTTGAAAAATATCCTCACTTTATAGATGTTTTTGTTCATTTTGGTATAGCACAATCTTCTACCAGAGGTGGCAGTAGAGTTGAAGGGATTTTTGCAGGATTGTTTATGAATGCCTATGGTGCAGGGCAAGTGATGTTACGGTGGGGGGTCTTAGCAAAATCAGTTAAAAATATTATGCTAGGACATGCTAGTGTACAAGCAGAAATGGAACAAGTTGTGGAGGTGTATGAATATGCTCAGAAATTGGGTGGAGAAGCAGGATTCTACCATATATTGAACAACCCAAAAGCATCATTATTATCTTTGACTCAATTTCCTCACTTCTCTAGTGTAGTATTAGGCAATGCTGCTGGCCTAGGCATAATGGGAGAATACAGAGGTACACCAAGGAATCAAGATTTATATGATGCTGCAAAAGCATATGCTGAACAACTCAAAGAAAATGGTGTGATTAACTACAGTGTATTAGACTTGACAGCAGAAGAACTAGAGGCTATCAAACATCAGCTTAATCCAAAAGATAATGATGTAGAGCTT
>AFI25257
ATGGCTCTTAGCAAAGTCAAGTTAAATGATACATTAAATAAGGATCAGCTGCTGTCATCCAGCAAATACACTATTCAACGTAGTACAGGAGATAATATTGACACTCCCAATTATGATGTGCAAAAACACCTAAACAAACTATGTGGTATGCTATTAATCACTGAAGATGCAAATCATAAATTCACAGGTTTAATAGGTATGCTATATGCTATGTCCAGGTTAGGAAGGGAAGACACTATAAAGATACTTAAAGATGCTGGATATCATGTTAAAGCTAATGGAGTAGATATAACAACATATCGTCAAGATATAAATGGAAAGGAAATGAAATTCGAAGTATTAACATTATCAAGCTTGACATCAGAAATACAAGTCAATATTGAGATAGAATCTAGAAAGTCCTACAAAAAAATGCTAAAAGAGATGGGGGAAGTGGCTCCAGAATATAGGCATGATTCTCCAGACTGTGGGATGATAATACTGTGTATAGCTGCCCTTGTAATAACCAAATTAGCAGCAGGAGATAGATCAGGTCTTACAGCAGTAATTAGGAGGGCAAACAATGTCTTAAAAAACGAAATAAAACGCTACAAGGGCCTAATACCAAAGGACATAGCCAACAGTTTTTATGAAGTGTTTGAAAAACACCCTCATCTTATAGATGTTTTTGTGCACTTTGGCATTGCACAATCATCCACAAGAGGGGGTAGTAGAGTTGAAGGAATCTTTGCAGGATTGTTTATGAATGCCTATGGTTCAGGACAAGTAATGCTAAGATGGGGAGTTTTAACCAAATCTGTAAAAAATATCATGCTAGGACATGCTAGTGTCCAAGCAGAAATGGAGCAAGTTGTAGAAGTCTATGAGTATGCACAGAAGTTGGGAGGAGAAGCTGGTTTCTACCATATATTGAACAATCCAAAAGCATCATTGCTGTCATTAACTCAATTTCCTAACTTCTCAAGTGTGGTCCTAGGCAATGCAGCAGGTCTAGGCATAATGGGAGAGTATAGAGGTACACCAAGAAACCAAGATCTTTATGATGCAGCCAAAGCATATGCAGAGCAACTCAAAGAAAATGGAGTAATAAACTACAGTGTATTAGACTTAACAGCAGAAGAATTGGAAGCCATAAAGCATCAACTCAACCCCAAAGAAGATGATGTAGAGCTT
>ACY68430
ATGGCTCTTAGCAAAGTCAAGTTGAATGATACACTCAACAAAGATCAACTTCTGTCATCCAGCAAATACACTATCCAACGGAGCACAGGAGATAGCATTGACACTCCTAATTATGATGTGCAGAAACACATCAACAAGCTATGTGGCATGCTATTAATCACAGAAGATGCTAATCATAAATTCACTGGGTTAATAGGTATGTTATATGCTATGTCTAGATTAGGAAGAGAAGACACCATAAAAATACTCAAAGATGCGGGATATCATGTTAAAGCAAATGGAGTGGATGTAACAACACATCGTCAAGACATTAATGGGAAAGAAATGAAATTTGAAGTGTTAACATTAGCAAGCTTAACAACTGAAATTCAAATCAACATTGAGATAGAATCTAGAAAATCCTACAAAAAAATGCTAAAAGAAATGGGAGAGGTGGCTCCAGAATACAGGCATGACTCTCCTGATTGTGGGATGATAATATTATGTATAGCGGCATTAGTAATAACCAAATTAGCAGCAGGGGATAGATCTGGTCTTACAGCTGTGATTAGGAGAGCTAATAATGTCTTAAAAAATGAAATGAAACGTTATAAAGGCTTACTACCCAAGGATATAGCAAACAGCTTCTATGAAGTGTTTGAAAAATATCCTCACTTTATAGATGTTTTTGTTCATTTTGGTATAGCACAATCTTCTACCAGAGGTGGCAGTAGAGTTGAAGGGATCTTTGCAGGATTGTTTATGAATGCCTATGGTGCAGGGCAAGTGATGTTACGGTGGGGGGTCTTAGCAAAATCAGTTAAAAATATTATGTTAGGACACGCTAGTGTGCAAGCAGAAATGGAACAGGTTGTGGAGGTGTATGAATATGCCCAAAAATTGGGTGGAGAAGCAGGATTCTACCATATATTGAACAACCCAAAAGCATCATTATTATCTTTGACTCAATTTCCTCACTTCTCTAGTGTAGTATTAGGCAATGCTGCTGGCCTAGGCATAATGGGAGAATACAGAGGTACACCAAGGAATCAAGATCTATATGATGCTGCAAAAGCATATGCTGAACAACTCAAAGAAAATGGTGTGATTAACTACAGTGTATTAGACTTGACAGCAGAAGAACTAGAGGCTATCAAACATCAACTTAATCCAAAAGATAATGATGTAGAGCTT
>AFM55305
ATGGCTCTTAGCAAAGTCAAGTTGAACGATACACTCAACAAAGATCAACTTCTGTCATCCAGCAAATACACCATCCAACGGAGCACAGGAGATAGTATTGATACTCCTAATTATGATGTGCAGAAACACATCAACAAGTTATGTGGCATGTTATTAATCACAGAAGATGCTAATCATAAATTCACTGGGGTAATAGGTATGTTATATGCTATGTCTAGATTAGGAAGAGAAGACACCATAAAAATACTCAGAGATGCGGGATATCATGTAAAAGCTAATGGAGTGGATGTAACAACACATCGTCAAGACATTAATGGAAAAGAAATGAAATTTGAAGTGTTAACATTGGCAAGCTTAACAACTGAAATTCAAATCAACATTGAGATAGAATCTAGAAAATCCTACAAAAAAATGCTAAAAGAAATGGGAGAGGTGGCTCCAGAATACAGGCATGACTCTCCTGATTGTGGAATGATAATATTGTGTATAGCAGCATTAGTAATAACCAAATTAGCAGCAGGGGATAGATCTGGTCTTACAGCCGTGATTAGGAGAGCTAATAATGTTCTAAAAAATGAAATGAAACGTTATAAAGGCTTACTACCAAAGGATATAGCCAACAGTTTCTATGAAGTGTTTGAAAAATATCCTCACTTTATAGATGTTTTTGTTCATTTTGGTATAGCACAATCTTCTACCAGAGGTGGCAGTAGAGTTGAAGGGATTKTTGCAGGATTGTTTATGAATGCCTATGGTGCAGGGCAAGTGATGTTACGGTGGGGAGTCTTAGCAAAATCAGTTAAAAATATTATGCTAGGACACGCTAGTGTGCAAGCAGAAATGGAACAAGTTGTGGAAGTTTATGAATATGCCCAAAAATTGGGTGGAGAAGCAGGATTCTACCATATATTGAACAACCCAAAAGCATCATTATTATCTTTGACTCAATTTCCCCACTTCTCCAGTGTAGTATTAGGCAATGCTGCTGGCCTAGGCATAATGGGAGAATACAGAGGTACACCAAGGAATCAAGATCTATATGATGCTGCAAAGGCATATGCTGAACAACTCAAAGAAAATGGAGTGATTAACTACAGTGTATTAGACTTGACAGCAGAAGAACTAGAGGCTATCAAACATCAGCTTAATCCAAAAGATAATGATGTAGAGCTT
>AGN28622
ATGGCTCTTAGCAAAGTCAAGTTGAATGATACATTAAATAAGGATCAGCTGCTGTCATCCAGCAAATACACTATTCAACGTAGTACAGGAGATAATATTGACACTCCCAATTATGATGTGCAAAAACACCTAAACAAACTATGTGGTATGCTATTAATCACTGAAGATGCAAATCATAAATTCACAGGATTAATAGGTATGCTATATGCTATGTCCAGGTTAGGAAGGGAAGACACTATAAAGATACTTAAAGATGCTGGATATCATGTTAAAGCTAATGGAGTAGATATAACAACATATCGTCAAGATATAAATGGAAAGGAAATGAAATTCGAAGTATTAACATTATCAAGCTTGACATCAGAAATACAAGTCAATATTGAGATAGAATCTAGAAAGTCCTACAAAAAAATGCTAAAAGAGATGGGAGAAGTGGCTCCAGAATATAGGCATGATTCTCCAGACTGTGGGATGATAATACTGTGTATAGCTGCCCTTGTAATAACCAAATTAGCAGCAGGAGATAGATCAGGTCTTACAGCAGTAATTAGGAGGGCAAACAATGTCTTAAAAAACGAAATAAAACGCTACAAGGGCCTAATACCAAAGGACATAGCCAACAGTTTTTATGAAGTGTTTGAAAAACACCCTCATCTTATAGATGTTTTTGTGCACTTTGGCATTGCACAATCATCCACAAGAGGGGGTAGTAGAGTTGAAGGAATCTTTGCAGGATTGTTTATGAATGCCTATGGTTCAGGACAAGTAATGCTAAGATGGGGAGTTTTAGCCAAATCTGTAAAAAATATCATGCTAGGACATGCTAGTGTCCAAGCAGAAATGGAGCAAGTTGTGGAAGTCTATGAGTATGCACAGAAGTTGGGAGGAGAAGCTGGTTTCTACCATATATTGAACAATCCAAAAGCATCATTGCTGTCATTAACTCAATTTCCTAACTTCTCAAGTGTGGTCCTAGGCAATGCAGCAGGTCTAGGCATAATGGGAGAGTATAGAGGTACACCAAGAAACCAAGATCTCTATGATGCTGCCAAAGCATATGCAGAGCAACTCAAAGAAAATGGAGTAATAAACTACAGTGTATTAGACTTAACAACAGAAGAATTGGAAGCCATAAAGCATCAACTCAACCCCAAAGAAGATGACGTAGAGCTT
>AFM95382
ATGGCTCTTAGCAAAGTCAAGTTGAACGATACACTCAACAAAGATCAACTTCTGTCATCCAGCAAATACACCATCCAACGGAGCACAGGAGATAGTATTGATACTCCTAATTATGATGTGCAGAAACACATCAACAAGTTATGTGGCATGTTATTAATCACAGAAGATGCTAATCATAAATTCACTGGGGTAATAGGTATGTTATATGCTATGTCTAGATTAGGAAGAGAAGACACCATAAAAATACTCAGAGATGCGGGATATCATGTAAAAGCAAATGGAGTGGATGTAACAACACATCGTCAAGACATTAATGGAAAAGAAATGAAATTTGAAGTGTTAACATTGGCAAGCTTAACAACTGAAATTCAAATCAACATTGAGATAGAATCTAGGAAATCCTACAAAAAAATGCTAAAAGAAATGGGAGAGGTGGCTCCAGAATACAGGCATGACTCTCCTGATTGTGGAATGATAATATTATGTATAGCAGCATTAGTAATAACCAAATTAGCAGCAGGGGATAGATCTGGTCTTACAGCTGTGATTAGGAGAGCTAATAATGTTCTAAAAAATGAAATGAAACGTTATAAAGGCTTACTACCAAAGGATATAGCCAACAGCTTCTATGAAGTGTTTGAAAAATATCCTCACTTTATAGATGTTTTTGTTCATTTTGGTATAGCACAATCTTCTACCAGAGGTGGCAGTAGAGTTGAAGGGATTTTTGCAGGATTGTTTATGAATGCCTATGGTGCAGGGCAAGTGATGTTACGGTGGGGAGTCTTAGCAAAATCAGTTAAAAATATTATGCTAGGACACGCTAGTGTGCAAGCAGAAATGGAACAAGTTGTGGAAGTTTATGAATATGCCCAAAAATTGGGTGGAGAAGCAGGATTCTACCATATATTGAACAACCCAAAAGCATCATTATTATCTTTGACTCAATTTCCCCACTTCTCCAGTGTAGTATTGGGCAATGCTGCTGGCCTAGGCATAATGGGAGAATACAGAGGTACACCAAGGAATCAAGATCTATATGATGCTGCAAAGGCATATGCTGAACAACTCAAAGAAAATGGTGTGATTAACTACAGTGTATTAGACTTGACAGCAGAAGAACTAGAGGCTATCAAACATCAGCTTAATCCAAAAGATAATGATGTAGAGCTT
>AFM55228
ATGGCTCTTAGCAAAGTCAAGTTGAACGATACACTCAACAAAGATCAACTTCTGTCATCCAGCAAATACACCATCCAACGGAGCACAGGAGATAGTATTGATACTCCTAATTATGATGTGCAGAAACACATCAACAAGTTATGTGGCATGTTATTAATCACAGAAGATGCTAATCATAAATTCACTGGGGTAATAGGTATGTTATATGCCATGTCTAGATTAGGAAGAGAAGACACCATAAAAATACTTAGAGATGCGGGATATCATGTAAAAGCTAATGGAGTGGATGTAACAACACATCGTCAAGACATTAATGGAAAAGAAATGAAATTTGAAGTGTTAACATTGGCAAGCTTAACAACTGAAATTCAAACCAACATTGAGATAGAATCTAGAAAATCCTACAAAAAAATGCTAAAAGAAATGGGAGAGGTGGCTCCAGAATACAGGCATGACTCTCCTGATTGTGGAATGATAATATTATGTATAGCAGCATTAGTAATAACCAAATTAGCAGCAGGGGATAGATCTGGTCTTACAGCCGTGATTAGGAGAGCTAATAATGTTCTAAAAAATGAAATGAAACGTTATAAAGGCTTACTACCAAAGGATATAGCCAACAGTTTCTATGAAGTGTTTGAAAAATATCCTCACTTTATAGATGTTTTTGTTCATTTTGGTATAGCACAATCCTCTACCAGAGGTGGCAGTAGAGTTGAAGGGATTTTTGCAGGATTGTTTATGAATGCCTATGGTGCAGGGCAAGTGATGTTACGGTGGGGAGTCTTAGCAAAATCAGTTAAAAATATTATGTTAGGACACGCTAGTGTGCAAGCAGAAATGGAACAAGTTGTAGAAGTTTATGAATATGCCCAAAAATTGGGTGGAGAAGCAGGATTCTACCATATATTGAACAACCCAAAAGCATCATTATTATCTTTGACTCAATTTCCCCACTTCTCCAGTGTAGTATTAGGCAATGCTGCTGGCCTAGGCATAATGGGAGAATACAGAGGTACACCAAGGAATCAAGATCTATATGATGCTGCAAAGGCATATGCTGAACAACTCAAAGAAAATGGTGTGATTAACTACAGTGTATTAGACTTGACAGCAGAAGAACTAGAGGCTATCAAACATCAGCTTAATCCAAAAGATAATGATGTAGAGCTT
>AEO45835
ATGGCTCTTAGCAAAGTCAAGTTGAATGATACACTCAACAAAGATCAACTTCTGTCATCCAGCAAATACACCATCCAACGGAGCACAGGAGATAGTATTGATACTCCTAATTATGATGTGCAAAAACACATCAACAAGTTATGTGGCATGTTATTAATCACAGAAGATGCTAATCATAAATTCACTGGGGTAATAGGTATGTTATATGCTATGTCTAGGTTAGGAAGAGAAGACACCATAAAAATACTCAGAGATGCGGGATATCATGTAAAAGCAAATGGAGTAGATGTAACAACACATCGTCAAGACATTAATGGAAAAGAAATGAAATTTGAAGTGTTAACATTGGCAAGCTTAACAACTGAAATTCAAATCAACATTGAGATAGAATCTAGAAAATCCTACAAAAAAATGCTAAAAGAAATGGGAGAGGTGGCTCCAGAATACAGGCATGACTCTCCTGATTGTGGAATGATAATATTATGTATAGCAGCATTAGTAATAACCAAATTAGCAGCAGGGGACAGATCTGGTCTTACAGCCGTGATTAGGAGAGCTAATAATGTTCTAAAAAATGAAATGAAACGTTATAAAGGCTTACTACCCAAGGATATAGCCAACAGCTTCTATGAAGTGTTTGAAAAACATCCTCACTTTATAGATGTTTTTGTTCATTTTGGTATAGCACAATCTTCTACCAGAGGTGGCAGTAGAGTTGAAGGGATTTTTGCAGGATTGTTTATGAATGCCTATGGTGCAGGGCAAGTGATGTTACGGTGGGGAGTCTTAGCAAAATCAGTTAAAAATATTATGCTAGGACATGCTAGTGTGCAAGCAGAAATGGAACAAGTTGTGGAAGTTTATGAATATGCCCAAAAATTGGGTGGAGAAGCAGGATTCTACCATATATTGAACAACCCAAAAGCATCATTATTATCTTTGACTCAATTTCCTCACTTCTCCAGTGTAGTATTAGGCAATGCTGCTGGCCTAGGCATAATGGGAGAATACAGAGGTACACCAAGGAATCAAGATCTATATGATGCTGCAAAGGCATATGCTGAACAACTCAAAGAAAATGGTGTGATTAACTACAGTGTATTAGACTTGACAGCAGAAGAACTAGAGGCTATCAAACATCAGCTTAATCCAAAAGATAATGATGTAGAGCTT
>AGN28732
ATGGCTCTTAGCAAAGTCAAGTTGAATGATACATTAAATAAGGATCAGCTGCTGTCATCCAGCAAATACACTATTCAACGTAGTACAGGAGATAATATTGACACTCCCAATTATGATGTGCAAAAACACCTAAACAAACTATGTGGTATGCTATTAATCACTGAAGATGCAAATCATAAATTCACAGGATTAATAGGTATGCTATATGCTATGTCCAGGTTAGGAAGGGAAGACACTATAAAGATACTTAAAGATGCTGGATATCATGTTAAAGCTAATGGAGTAGATATAACAACATATCGTCAAGATATAAATGGAAAAGAAATGAAATTCGAAGTATTAACATTATCAAGCTTGACATCAGAAATACAAGTCAATATTGAGATAGAATCTAGAAAGTCCTACAAAAAAATGCTAAAAGAGATGGGAGAAGTGGCTCCAGAATATAGGCATGATTCTCCAGACTGTGGGATGATAATACTGTGTATAGCTGCCCTTGTAATAACCAAATTAGCAGCAGGAGATAGATCAGGTCTTACAGCAGTAATTAGGAGGGCAAACAATGTCTTAAAAAACGAAATTAAACGCTACAAGGGCCTAATACCAAAGGACATAGCCAACAGTTTTTATGAAGTGTTTGAAAAACACCCTCATCTTATAGATGTTTTTGTGCACTTTGGTATTGCACAATCATCCACAAGAGGGGGTAGTAGAGTTGAAGGAATCTTTGCAGGATTGTTTATGAATGCCTATGGTTCAGGACAAGTAATGCTAAGATGGGGGGTTTTAGCCAAATCTGTAAAAAATATCATGCTAGGACATGCTAGTGTCCAAGCAGAAATGGAGCAAGTTGTGGAAGTCTATGAGTATGCACAGAAGTTGGGAGGAGAAGCTGGTTTCTACCATATATTGAACAATCCAAAAGCATCATTGCTGTCATTAACTCAATTCCCTAACTTCTCAAGTGTGGTCCTAGGCAATGCAGCAGGTCTAGGCATAATGGGAGAGTATAGAGGTACACCAAGAAACCAAGATCTCTATGATGCAGCCAAAGCATATGCAGAGCAACTCAAAGAAAATGGAGTAATAAACTACAGTGTATTAGACTTAACAACAGAAGAATTGGAAGCCATAAAGCATCAACTCAACCCCAAAGAAGATGACGTAGAGCTT
>AFM55415
ATGGCTCTTAGCAAAGTCAAGTTGAATGATACACTCAACAAAGATCAACTTCTGTCATCCAGCAAATACACCATCCAACGGAGCACAGGAGACAGCATTGACACTCCTAACTATGATGTGCAGAAACACATCAATAAGCTATGTGGCATGTTATTAATCACAGAAGATGCTAATCATAAATTCACTGGGTTAATAGGTATGTTATATGCTATGTCTAGATTAGGAAGAGAAGACACTATAAAAATACTCAAAGATGCGGGTTATCATGTTAAGGCAAATGGAGTGGATGTAACAACACATCGTCAAGACATTAATGGAAAAGAAATGAAATTTGAAGTGTTAACATTAGCAAGCTTAACAACTGAAATTCAAATCAACATTGAGATAGAATCTAGAAAATCCTACAAAAAAATGCTAAAAGAAATGGGAGAGGTGGCTCCAGAATACAGGCATGACTCTCCTGATTGTGGGATGATAATATTATGTATAGCGGCATTAGTAATAACCAAATTAGCAGCAGGAGATAGATCTGGTCTTACAGCTGTGATTAGGAGAGCTAATAATGTCCTAAAAAATGAAATGAAACGTTATAAAGGCTTACTACCCAAGGATATAGCCAACAGCTTCTATGAAGTGTTTGAAAAATATCCTCACTTTATAGATGTTTTTGTTCATTTTGGTATAGCACAATCTTCTACCAGAGGTGGCAGTAGAGTTGAAGGGATTTTTGCAGGATTGTTTATGAATGCCTATGGTGCAGGGCAAGTGATGTTACGGTGGGGGGTCTTAGCAAAATCAGTTAAAAATATTATGTTAGGACATGCTAGTGTACAAGCAGAAATGGAACAAGTTGTGGAGGTGTATGAATATGCTCAGAAATTGGGTGGAGAAGCAGGATTCTACCATATATTGAACAACCCAAAAGCATCATTATTATCTTTGACTCAATTTCCTCACTTCTCTAGTGTAGTATTAGGCAATGCTGCTGGTCTAGGCATAATGGGAGAATACAGAGGTACACCAAGGAATCAAGATTTATATGATGCTGCAAAAGCATATGCTGAACAACTCAAAGAAAATGGTGTGATTAACTACAGTGTATTAGACTTGACAGCAGAAGAACTAGAGGCTATCAAACATCAGCTTAATCCAAAAGATAATGATGTAGAGCTT
>AEO45934
ATGGCTCTTAGCAAAGTCAAGTTGAATGATACACTCAACAAAGATCAACTTCTGTCATCCAGCAAATACACCATCCAACGGAGCACAGGAGACAGCATTGACACTCCTAATTATGATGTGCAGAAACACATCAACAAGCTATGTGGCATGTTATTAATCACAGAAGATGCTAATCATAAATTCACTGGGTTAATAGGTATGTTATATGCTATGTCTAGATTAGGAAGAGAAGACACCATAAAAATACTCAAAGATGCGGGATATCATGTTAAGGCAAATGGAGTGGATGTAACAACACATCGTCAAGACATTAATGGGAAAGAAATGAAATTTGAAGTGTTAACATTAGCAAGTTTAACAACTGAAATTCAAATCAACATTGAGATAGAATCTAGAAAATCCTACAAAAAAATGCTAAAAGAAATGGGAGAGGTGGCTCCAGAATACAGGCATGACTCTCCTGATTGTGGGATGATAATATTATGTATAGCGGCATTAGTAATAACCAAATTAGCAGCAGGGGATAGATCTGGTCTTACAGCTGTGATTAGGAGAGCTAATAATGTCCTAAAAAATGAAATGAAACGTTATAAAGGCTTACTACCTAAGGATATAGCCAACAGCTTCTATGAAGTGTTTGAAAAATATCCTCACTTTATAGATGTTTTTGTTCATTTTGGTATAGCACAATCTTCTACCAGAGGTGGCAGTAGAGTTGAAGGGATTTTTGCAGGATTGTTTATGAATGCCTATGGTGCAGGGCAAGTGATGTTACGGTGGGGGGTCTTAGCAAAATCAGTTAAAAATATTATGTTAGGACACGCTAGTGTACAAGCAGAAATGGAACAAGTTGTGGAGGTGTATGAATATGCCCAGAAATTGGGTGGAGAAGCAGGATTCTACCATATATTGAACAACCCAAAAGCATCATTATTATCTTTGACTCAATTTCCCCACTTCTCTAGTGTAGTATTAGGCAATGCTGCTGGCCTAGGCATAATGGGAGAATACAGAGGCACACCAAGGAATCAAGATTTATATGATGCTGCAAAAGCATATGCTGAACAACTCAAAGAAAACGGTGTGATTAACTACAGTGTATTAGACTTGACAGCAGAAGAACTAGAGGCTATCAAACATCAGCTTAATCCAAAAGATAATGATGTAGAGCTT
>AFM55393
ATGGCTCTTAGCAAAGTCAAGTTGAATGATACACTCAACAAAGATCAACTTCTATCATCCAGCAAATATACCATCCAACGGAGCACAGGAGACAGCATTGACACTCCTAATTATGATGTGCAGAAACACATTAATAAGTTATGTGGCATGTTATTAATCACAGAAGATGCTAATCATAAATTCACTGGGTTAATAGGTATGTTATATGCTATGTCTAGATTAGGAAGAGAAGACACCATAAAAATACTCAAAGATGCGGGATATCATGTTAAGGCAAATGGAGTGGATGTAACAACACATCGTCAAGACATTAATGGGAAAGAAATGAAATTTGAAGTGTTAACATTAGCAAGCTTAACAACTGAAATTCAAATCAACATTGAGATAGAATCTAGAAAGTCCTACAAAAAAATGCTAAAAGAAATGGGAGAGGTGGCTCCAGAATACAGGCATGACTCTCCTGACTGTGGGATGATAATATTATGTATAGCAGCATTAGTAATAACCAAATTAGCAGCAGGAGATAGATCTGGTCTTACAGCTGTGATTAGGAGAGCTAATAATGTCCTAAAAAATGAAATGAAACGTTATAAAGGTTTATTACCCAAGGATATAGCCAACAGCTTCTATGAAGTGTTTGAAAAATATCCTCACTTTATAGATGTTTTTGTTCATTTTGGTATAGCACAATCTTCTACCAGAGGTGGCAGTAGAGTTGAAGGGATTTTTGCAGGATTGTTTATGAATGCCTATGGTGCAGGGCAAGTGATGTTACGGTGGGGGGTCTTAGCAAAATCAGTTAAAAACATTATGTTAGGACACGCTAGTGTACAAGCAGAAATGGAACAAGTTGTGGAGGTGTATGAGTATGCTCAGAAATTGGGTGGAGAAGCAGGATTCTACCATATATTGAACAACCCAAAAGCATCACTATTATCTTTGACTCAATTTCCTCACTTCTCTAGTGTAGTATTGGGCAATGCTGCTGGCCTAGGCATAATGGGAGAATACAGAGGTACACCAAGGAATCAAGATTTATATGATGCTGCAAAAGCATATGCTGAACAACTCAAAGAAAATGGTGTGATTAACTACAGTGTATTAGACTTGACAGCAGAAGAACTAGAGGCTATCAAACATCAGCTTAATCCAAAAGATAATGATGTAGAGCTT
>AFX95846
ATGGCTCCTAGCAAAGTCAAGTTGAATGATACACTCAACAAAGATCAACCTCCATCATCCAGCAAATATACCATCCAACGGAGCACAGGAGACAGCACCGACACTCCCAATTATGATGTGCAGAAACACACCAATAAGCTATGTGGCATGTTATTAATCACAGAAGATGCTAATCATAAATTCACTGGGTTAATAGGTATGTTATATGCTATGTCTAGATTAGGAAGAGAAGACACCATAAAAATACTCAAAGATGCGGGATATCATGTTAAGGCAAATGGAGTGGATGTAACAACACATCGTCAAGACATTAATGGGAAAGAAATGAAATTTGAAGTGTTAACATTAGCAAGCTTAACAACTGAAATTCAAATCAACATTGAGATAGAATCTAGAAAATCCTACAAAAAAATGCTAAAAGAAATGGGAGAGGTGGCTCCAGAATACAGGCATGACTCTCCTGATTGTGGGATGATAATATTATGTATAGCAGCATTAGTAATAACCAAATTAGCAGCAGGAGATAGATCAGGTCTTACAGCTGTGATTAGGAGAGCTAATAATGTCCTAAAAAATGAAATGAAACGTTATAAAGGTTTATTACCCAAGGATATAGCCAACAGCTTCTATGAAGTGTTTGAAAAATATCCTCACTTTATAGATGTTTTTGTTCATTTTGGTATAGCACAATCTTCTACCAGAGGTGGCAGTAGAGTTGAAGGGATTTTTGCAGGATTGTTTATGAATGCCTATGGTGCAGGGCAAGTGATGTTACGGTGGGGGGTCTTAGCAAAATCAGTTAAAAACATTATGTTAGGACACGCTAGTGTACAAGCAGAAATGGAACAAGTTGTGGAGGTGTATGAGTATGCTCAGAAATTGGGTGGAGAAGCAGGATTCTACCATATATTGAACAACCCAAAAGCATCACTATTATCTTTGACTCAATTTCCTCACTTCTCTAGTGTAGTATTGGGCAATGCTGCTGGCCTAGGCATAATGGGAGAATACAGAGGTACACCAAGGAATCAAGATTTATATGATGCTGCAAAAGCATATGCTGAACAACTCAAAGAAAATGGTGTGATTAACTACAGTGTATTAGATTTGACAGCAGAAGAACTAGAGGCTATCAAACATCAGCTTAATCCAAAAGATAATGATGTAGAGCTT
>AEQ63450
ATGGCTCTTAGCAAAGTCAAGTTGAACGATACACTCAACAAAGATCAACTTCTGTCATCCAGCAAATACACCATCCAGCGGAGCACGGGAGATAGCATTGACACTCCCAATTATGATGTGCAGAAACACATCAACAAGTTATGTGGCATGTTATTAATCACAGAGGATGCTAATCATAAATTCACTGGGGTAATAGGTATGTTATATGCTATGTCTAGATTAGGAAGAGAAGACACCATAAAAATACTCAGAGATGCGGGATATCATGTAAAAGCAAATGGAGTGGATGTAACAACACATCGTCAAGACATTAATGGGAAAGAAATGAAATTTGAAGTGTTAACATTGGCAAGCTTAACAACTGAAATTCAAATCAACATTGAGATAGAATCTAGAAAATCCTACAAAAAAATGCTAAAAGAAATGGGAGAGGTGGCTCCAGAATACAGGCATGACTCTCCTGATTGTGGGATGATAATATTATGTATAGCAGCATTAGTAATAACCAAATTAGCAGCGGGGGATAGATCTGGTCTTACAGCTGTGATTAGGAGAGCTAATAATGTTCTAAAAAATGAAATGAAACGTTATAAAGGCTTACTACCAAAGGATATAGCCAACAGCTTCTATGAAGTGTTTGAAAAATATCCTCACTTTATAGATGTTTTTGTTCATTTTGGTATAGCACAATCTTCTACCAGAGGTGGCAGTAGAGTTGAAGGGATTTTTGCAGGATTGTTTATGAATGCCTATGGTGCAGGGCAAGTGATGTTACGGTGGGGGGTCTTAGCAAAATCAGTTAAAAATATTATGCTAGGACACGCTAGTGTGCAAGCAGAAATGGAACAAGTTGTGGAGGTTTATGAATATGCCCAAAAATTGGGTGGAGAAGCAGGATTCTACCATATATTGAACAACCCGAAAGCATCATTATTATCTTTGACTCAATTTCCCCACTTCTCCAGTGTAGTATTAGGCAATGCTGCTGGCCTGGGCATAATGGGAGAATACAGAGGTACACCAAGGAATCAAGATCTATATGATGCTGCAAAGGCATATGCTGAACAACTCAAAGAAAATGGTGTGATTAACTACAGTGTATTAGACTTGACAGCAGAAGAACTAGAGGCTATCAAACATCAGCTTAATCCAAAAGATAATGATGTAGAGCTT
>AEQ63515
ATGGCTCTTAGCAAAGTCAAGTTGAATGACACACTCAACAAAGATCAACTTCTGTCATCCAGTAAATACACCATCCAACGGAGCACAGGAGACAGCATTGACACTCCTAATTATGATGTGCAGAAACACATCAATAAGCTATGTGGCATGTTATTAATCACTGAAGATGCCAATCATAAATTCACTGGGTTAATAGGTATGTTATATGCTATGTCTAGATTAGGAAGAGAAGACACCATAAAAATACTCAAAGATGCAGGATATCACGTAAAAGCAAATGGAGTGGATATAACAACACATCGTCAAGACATTAATGGGAAAGAAATGAAATTTGAAGTGTTAACATTAGCAAGCTTAACAACTGAAATTCAAATCAACATTGAGATAGAATCTAGAAAATCCTACAAAAAAATGCTAAAAGAAATGGGAGAGGTGGCTCCAGAATACAGGCATGACTCTCCTGATTGTGGGATGATAATATTATGTATAGCGGCATTAGTAATAACCAAATTAGCAGCAGGGGATAGATCTGGTCTTACAGCTGTGATTAGGAGAGCTAATAATGTCCTAAAAAATGAAATGAAACGTTATAAAGGCTTACTACCCAAGGATATAGCCAACAGCTTCTATGAAGTGTTTGAAAAACATCCTCATTTTATAGATGTTTTTGTTCATTTTGGTATAGCACAATCTTCTACCAGAGGTGGCAGCAGAGTTGAAGGGATTTTTGCAGGATTGTTTATGAATGCCTATGGTGCAGGGCAAGTGATGTTACGGTGGGGGGTCTTAGCAAAATCCGTTAAAAATATTATGTTAGGACATGCTAGTGTGCAAGCAGAAATGGAACAAGTTGTGGAGGTGTATGAATATGCCCAAAAATTGGGTGGAGAAGCAGGATTCTACCATATATTGAACAACCCGAAAGCATCATTATTATCCTTGACTCAATTTCCTCACTTCTCTAGTGTAGTATTAGGCAATGCTGCTGGCCTAGGCATAATGGGAGAATACAGAGGTACACCAAGAAATCAAGATTTATATGATGCTGCAAAAGCATATGCTGAACAACTCAAAGAAAATGGTGTGATTAACTACAGTGTATTAGATTTGACAGCAGAAGAACTAGAGGCTATCAAACATCAGCTTAATCCAAAAGATAATGATGTAGAGCTT
>AFM55250
ATGGCTCTTAGCAAAGTCAAGTTGAATGATACACTCAACAAAGATCAACTTCTGTCATCCAGCAAATACACCATCCAACGGAGCACAGGAGATAGTATTGATACTCCTAATTATGATGTGCAGAAACACATCAACAAGTTATGTGGCATGTTATTAATCACAGAAGATGCTAATCATAAATTCACTGGGGTAATAGGTATGTTATATGCTATGTCTAGATTAGGAAGAGAAGACACCATAAAAATACTCAGAGATGCGGGATATCATGTAAAAGCAAATGGAGTGGATGTAACAACACATCGTCAAGACATTAATGGAAAAGAAATGAAATTTGAAGTGTTAACATTGACAAGCTTAACAACTGAAATTCAAATCAACATTGAGATAGAATCTAGAAAATCCTACAAAAAAATGCTAAAAGAAATGGGAGAGGTGGCTCCAGAATACAGGCATGACTCTCCTGATTGTGGAATGATAATATTATGTATAGCAGCATTAGTAATAACCAAATTAGCAGCAGGGGATAGATCTGGTCTTACAGCTGTGATTAGGAGAGCTAATAATGTTCTAAAAAATGAAATGAAACGTTATAAGGGCTTACTACCAAAGGATATAGCCAACAGCTTCTATGAAGTGTTTGAAAAATATCCTCACTTTATAGACGTTTTTGTTCATTTTGGTATAGCACAATCCTCTACCAGAGGTGGCAGTAGAGTTGAAGGGATTTTTGCAGGATTGTTTATGAATGCCTATGGTGCAGGACAAGTGATGTTACGGTGGGGAGTCTTAGCAAAATCAGTTAAAAATATTATGCTAGGACACGCTAGTGTGCAAGCAGAAATGGAACAAGTTGTGGAAGTTTATGAATATGCCCAAAAATTGGGTGGAGAAGCAGGATTCTACCATATATTGAACAACCCAAAAGCATCATTATTATCTTTGACTCAATTTCCCCACTTCTCCAGTGTAGTATTAGGCAATGCTGCTGGCCTAGGCATAATGGGAGAATACAGAGGTACACCAAGGAATCAAGATCTATATGATGCTGCAAAGGCATATGCTGAACAACTCAAAGAAAATGGTGTGATTAACTACAGTGTATTAGACTTGACAGCAGAAGAACTAGAGGCTATCAAACATCAGCTTAATCCAAAAGATAATGATGTAGAGCTT
>AFM55239
ATGGCTCTTAGCAAAGTCAAGTTGAACGATACACTCAACAAAGATCAACTTCTGTCATCCAGCAAATACACCATCCAACGGAGCACAGGAGATAGTATTGATACTCCTAATTATGATGTGCAGAAACACATCAACAAGTTATGTGGCATGTTATTAATCACAGAAGATGCTAATCATAAATTCACCGGGGTAATAGGTATGTTATATGCTATGTCTAGATTAGGAAGAGAAGACACCATAAAAATACTCAGAGATGCGGGATATCATGTAAAAGCAAATGGAGTGGATGTAACAACACATCGTCAAGACATTAATGGAAAAGAAATGAAATTTGAAGTGTTAACATTGGCAAGCTTAACAACTGAAATTCAAATCAACATTGAGATAGAATCTAGAAAATCCTACAAAAAAATGCTAAAAGAAATGGGAGAGGTGGCTCCAGAATACAGGCATGACTCTCCTGATTGTGGAATGATAATATTATGTATAGCAGCATTAGTAATAACCAAATTAGCAGCAGGGGATAGATCTGGTCTTACAGCTGTGATTAGGAGAGCTAATAATGTTCTAAAAAATGAAATGAAACGTTATAAAGGCTTACTACCAAAGGATATAGCCAACAGCTTCTATGAAGTGTTTGAAAAATATCCTCACTTTATAGATGTTTTTGTTCATTTTGGTATAGCACAATCTTCCACCAGAGGTGGCAGTAGAGTTGAAGGGATTTTTGCAGGATTGTTTATGAATGCCTATGGTGCAGGGCAAGTGATGTTACGGTGGGGAGTCTTAGCAAAATCAGTCAAAAATATTATGCTAGGACACGCTAGTGTGCAAGCAGAAATGGAACAAGTTGTGGAAGTTTATGAATATGCCCAAAAATTGGGTGGAGAAGCAGGATTCTACCATATATTGAACAACCCAAAAGCATCATTATTATCTTTGACTCAATTTCCCCACTTCTCCAGTGTAGTATTAGGCAATGCTGCTGGCCTAGGCATAATGGGAGAATACAGAGGTACACCAAGGAATCAAGATCTATATGATGCTGCAAAGGCATATGCTGAACAACTCAAAGAAAATGGTGTGATTAACTACAGTGTATTAGACTTGACAGCAGAAGAACTAGAGGCTATCAAACATCAGCTTAATCCAAAAGATAATGATGTAGAGCTT
>AEQ63340
ATGGCTCTTAGCAAAGTCAAGTTGAATGATACACTCAACAAAGATCAACTTCTATCATCCAGCAAATACACCATCCAACGGAGCACAGGAGACAGCATTGACACTCCTAATTATGATGTGCAGAAACACATCAATAAGTTATGTGGCATGTTATTAATCACAGAAGATGCTAATCATAAATTCACTGGGTTAATAGGTATGTTATATGCTATGTCTAGATTAGGAAGAGAAGACACCATAAAAATACTCAAAGATGCGGGATATCATGTTAAGGCAAATGGAGTGGATGTAACAACACATCGTCAAGACATTAATGGGAAAGAAATGAAATTTGAAGTGTTAACATTAGCAAGCTTAACAACTGAAATTCAAATCAACATTGAGATAGAATCTAGAAAATCCTACAAAAAAATGCTAAAAGAAATGGGAGAGGTGGCTCCAGAATACAGGCATGACTCTCCTGATTGTGGGATGATAATATTATGTATAGCAGCATTAGTAATAACCAAATTAGCAGCAGGAGATAGATCTGGTCTTACAGCTGTGATTAGGAGAGCTAATAATGTCCTAAAAAATGAAATGAAACGTTATAAAGGTTTATTACCCAAGGATATAGCCAACAGCTTCTATGAAGTGTTTGAAAAATATCCTCACTTTATAGATGTTTTTGTTCATTTTGGTATAGCACAATCTTCTACCAGAGGTGGCAGTAGAGTTGAAGGGATTTTTGCAGGATTGTTTATGAATGCCTATGGTGCAGGGCAAGTGATGTTACGGTGGGGGGTCTTAGCAAAATCAGTTAAAAACATTATGTTAGGGCACGCTAGTGTACAAGCAGAAATGGAACAAGTTGTGGAGGTGTATGAGTATGCTCAGAAATTGGGTGGAGAAGCAGGATTCTACCATATATTGAACAACCCAAAAGCATCACTATTATCCTTGACTCAATTTCCTCACTTCTCTAGTGTAGTATTAGGCAATGCTGCTGGCCTAGGCATAATGGGAGAATACAGAGGTACACCAAGGAATCAAGATTTATATGATGCTGCAAAAGCATATGCTGAACAACTCAAAGAAAATGGTGTGATTAACTACAGTGTATTAGACTTGACAGCAGAAGAACTAGAGGCTATCAAACATCAGCTTAATCCAAAAGATAATGATGTAGAGCTT
>AFI25246
ATGGCTCTTAGCAAAGTCAAGTTAAATGATACATTAAATAAGGATCAGCTGCTGTCATCCAGCAAATACACTATTCAACGTAGTACAGGAGATAATATTGACACTCCCAATTATGATGTGCAAAAACACCTAAACAAACTATGTGGTATGCTATTAATCACTGAAGATGCAAATCATAAATTCACAGGATTAATAGGTATGTTATATGCTATGTCCAGGTTAGGAAGGGAAGACACTATAAAGATACTTAAAGATGCTGGATATCATGTTAAAGCTAATGGAGTAGATATAACAACATATCGTCAAGATATAAATGGTAAGGAAATGAAATTCGAAGTATTAACATTATCAAGCTTGACATCAGAAATACAAGTCAATATTGAGATAGAATCTAGAAAGTCCTACAAAAAAATGCTAAAAGAGATGGGAGAAGTGGCTCCAGAATATAGGCATGATTCTCCAGACTGCGGGATGATAATATTGTGCATAGCTGCTCTTGTAATAACCAAATTAGCAGCAGGAGATAGATCAGGTCTTACAGCAGTAATTAGGAGGGCAAACAATGTCTTAAAAAACGAAATAAAACGCTACAAGGGCCTAATACCAAAGGATATAGCTAACAGTTTTTATGAAGTGTTTGAAAAACACCCTCATCTTATAGATGTTTTTGTGCACTTTGGCATTGCACAATCATCCACAAGAGGGGGTAGTAGAGTTGAAGGAATCTTTGCAGGATTGTTTATGAATGCCTATGGTTCAGGACAAGTAATGCTAAGATGGGGAGTCTTAGCCAAATCTGTAAAAAATATCATGCTAGGACATGCTAGTGTCCAAGCAGAAATGGAGCAAGTTGTGGAAGTCTATGAGTATGCACAGAAGTTGGGAGGAGAAGCTGGATTCTACCATATATTGAATAATCCAAAAGCATCATTGCTGTCATTAACTCAATTTCCTAACTTCTCAAGTGTGGTCCTAGGCAATGCTGCAGGTCTAGGCATAATGGGAGAGTATAGAGGTACACCAAGAAACCAAGATCTTTATGATGCAGCCAAAGCATATGCAGAGCAACTCAAAGAAAATGGAGTAATAAACTACAGTGTATTAGACTTAACAGCAGAAGAATTGGAAGCCATAAAGCATCAACTCAACCCCAAAGAAGATGATGTAGAGCTT
>AFM55547
ATGGCTCTTAGCAAAGTCAAGTTGAATGATACACTCAACAAAGATCAACTTCTATCATCCAGCAAATATACCATCCAACGGAGCACAGGAGACAGCATTGACACTCCTAATTATGATGTGCAGAAACACATTAATAAGTTATGTGGCATGTTATTAATCACAGAAGATGCTAATCATAAATTCACTGGGTTAATAGGTATGTTATATGCTATGTCTAGATTAGGAAGAGAAGACACCATAAAAATACTCAAAGATGCGGGATATCATGTTAAGGCAAATGGAGTGGATGTAACAACACATCGTCAAGACATTAATGGGAAAGAAATGAAATTTGAAGTGTTAACATTAGCAAGCTTAACAACTGAAATTCAAATCAACATTGAGATAGAATCTAGAAAGTCCTACAAAAAAATGCTAAAAGAAATGGGAGAGGTGGCTCCAGAATACAGGCATGACTCTCCTGATTGTGGGATGATAATATTATGTATAGCAGCATTAGTAATAACCAAATTAGCAGCAGGAGATAGATCTGGTCTTACAGCTGTAATTAGGAGAGCTAATAATGTCCTAAAAAATGAAATGAAACGTTATAAAGGTTTATTACCCAAGGATATAGCCAACAGCTTCTATGAAGTGTTTGAAAAACATCCTCACTTCATAGATGTTTTTGTTCATTTTGGTATAGCACAATCTTCTACCAGAGGCGGCAGTAGAGTTGAAGGGATTTTTGCAGGATTGTTTATGAATGCCTATGGTGCAGGGCAAGTGATGTTACGGTGGGGGGTCTTAGCAAAATCAGTTAAAAACATTATGTTAGGACACGCTAGTGTACAAGCAGAAATGGAACAAGTTGTGGAGGTGTATGAGTATGCTCAGAAATTGGGTGGAGAAGCAGGATTCTACCATATATTGAACAACCCAAAAGCATCACTATTATCTTTGACTCAATTTCCTCACTTCTCTAGTGTAGTATTGGGCAATGCTGCTGGCCTAGGCATAATGGGAGAATACAGAGGTACACCAAGGAATCAAGATTTATATGATGCTGCAAAAGCATATGCTGAACAACTCAAAGAAAATGGTGTGATTAACTACAGTGTATTAGACTTGACAGCAGAAGAACTAGAGGCTATCAAACATCAGCTTAATCCAAAAGATAATGATGTAGAGCTT
>AGN28435
ATGGCTCTTAGCAAAGTCAAGTTGAATGATACATTAAATAAGGATCAGCTGCTGTCATCCAGCAAATACACTATTCAACGTAGTACAGGAGATAATATTGACACTCCCAATTATGATGTGCAAAAACACCTAAACAAACTATGTGGTATGCTATTAATCACTGAAGATGCAAATCATAAATTCACAGGATTAATAGGTATGCTATATGCTATGTCCAGGTTAGGAAGGGAAGACACTATAAAGATACTTAAAGATGCTGGATATCATGTTAAAGCTAATGGAGTAGATATAACAACATATCGTCAAGATATAAATGGAAAGGAAATGAAATTCGAAGTATTAACATTATCAAGCTTGACATCAGAAATACAAGTCAATATTGAGATAGAATCTAGAAAGTCCTACAAAAAAATGCTAAAAGAGATGGGAGAAGTGGCTCCAGAATATAGGCATGATTCTCCAGACTGTGGGATGATAATACTGTGTATAGCTGCCCTTGTAATAACCAAATTAGCAGCAGGAGATAGATCAGGTCTTACAGCAGTAATTAGGAGGGCAAACAATGTCTTAAAAAACGAAATAAAACGCTACAAGGGCCTAATACCAAAGGACATAGCCAACAGTTTTTATGAAGTGTTTGAAAAACACCCTCATCTTATAGATGTTTTTGTGCACTTTGGCATTGCACAATCATCCACAAGAGGGGGTAGTAGAGTTGAAGGAATCTTTGCAGGATTGTTTATGAATGCCTATGGTTCAGGACAAGTAATGCTAAGATGGGGAGTTTTAGCCAAATCTGTAAAAAATATCATGCTAGGACATGCTAGTGTCCAAGCAGAAATGGAGCAAGTTGTGGAAGTCTATGAGTATGCACAGAAGTTGGGAGGAGAAGCTGGTTTCTACCATATATTGAACAATCCAAAAGCATCATTGCTGTCATTAACTCAATTTCCTAACTTCTCAAGTGTGGTCCTAGGCAATGCAGCAGGTCTAGGCATAATGGGAGAGTATAGAGGTACACCAAGAAACCAAGATCTCTATGATGCTGCCAAAGCATATGCAGAGCAACTCAAAGAAAATGGAGTAATAAACTACAGTGTATTAGACTTAACAACAGAAGAATTGGAAGCCATAAAGCATCAACTCAACCCCAAAGAAGATGACGTAGAGCTT
>AGN28721
ATGGCTCTTAGCAAAGTCAAGTTGAATGATACATTAAATAAGGATCAGCTGCTGTCATCCAGCAAATACACTATTCAACGTAGTACAGGAGATAATATTGACACTCCCAATTATGATGTGCAAAAACACCTAAACAAACTATGTGGTATGCTATTAATCACTGAAGATGCAAATCATAAATTCACAGGATTAATAGGTATGCTATATGCTATGTCCAGGTTAGGAAGGGAAGACACTATAAAGATACTTAAAGATGCTGGATATCATGTTAAAGCTAATGGAGTAGATATAACAACATATCGTCAAGATATAAATGGAAAGGAAATGAAATTCGAAGTATTAACATTATCAAGCTTGACATCAGAAATACAAGTCAATATTGAGATAGAATCTAGAAAGTCCTACAAAAAAATGCTAAAAGAGATGGGAGAAGTGGCTCCAGAATATAGGCATGATTCTCCAGACTGTGGGATGATAATACTGTGTATAGCTGCCCTTGTAATAACCAAATTAGCAGCAGGAGATAGATCAGGTCTTACAGCAGTAATTAGGAGGGCAAACAATGTCTTAAAAAACGAAATAAAACGCTACAAGGGCCTAATACCAAAGGACATAGCCAACAGTTTTTATGAAGTGTTTGAAAAACACCCCCATCTTATAGATGTTTTTGTGCACTTTGGCATTGCACAATCATCCACAAGAGGGGGTAGTAGAGTTGAAGGAATCTTTGCAGGATTGTTTATGAATGCCTATGGTTCAGGACAAGTAATGCTAAGATGGGGAGTTTTGGCCAAATCTGTAAAAAATATCATGCTAGGACATGCTAGTGTCCAGGCAGAAATGGAGCAAGTTGTGGAAGTCTATGAGTATGCACAGAAGTTGGGAGGAGAAGCTGGTTTCTACCATATATTGAACAATCCAAAAGCATCATTGCTGTCATTAACTCAATTTCCTAACTTCTCAAGTGTGGTCCTAGGCAATGCAGCAGGTCTAGGCATAATGGGAGAGTATAGAGGTACACCAAGAAACCAAGATCTCTATGATGCAGCCAAAGCATATGCAGAGCAACTCAAAGAAAATGGAGTAATAAACTACAGTGTATTAGACTTAACAACAGAAGAATTGGAAGCCATAAAGCATCAACTCAACCCCAAAGAAGATGACGTAGAGCTT
>AGN28534
ATGGCTCTTAGCAAAGTCAAGTTGAATGATACATTAAATAAGGATCAGCTGCTGTCATCCAGCAAATACACTATTCAACGTAGTACAGGAGATAATATTGACACTCCCAATTATGATGTGCAAAAACACCTAAACAAACTATGTGGTATGCTATTAATCACTGAAGATGCAAATCATAAATTCACAGGATTAATAGGTATGCTATATGCTATGTCCAGGTTAGGAAGGGAAGACACTATAAAGATACTTAAAGATGCTGGATATCATGTTAAAGCTAATGGAGTAGATATAACAACATATCGTCAAGATATAAATGGAAAGGAAATGAAATTTGAAGTATTAACATTATCAAGCTTGACATCAGAAATACAAGTCAATATTGAGATAGAATCTAGAAAGTCCTACAAAAAAATGCTAAAAGAGATGGGAGAAGTGGCTCCAGAATATAGGCATGATTCTCCAGACTGTGGGATGATAATACTGTGTATAGCTGCCCTTGTAATAACCAAATTAGCAGCAGGAGATAGATCAGGTCTTACAGCAGTAATTAGGAGGGCAAACAATGTCTTAAAAAACGAAATAAAACGCTACAAGGGCCTAATACCAAAGGACATAGCCAACAGTTTTTATGAAGTGTTTGAAAAACACCCTCATCTTATAGATGTTTTTGTGCACTTTGGCATTGCACAATCATCCACAAGAGGGGGTAGTAGAGTTGAAGGAATCTTTGCAGGATTGTTTATGAACGCCTATGGTTCAGGACAAGTAATGCTAAGATGGGGAGTTTTAGCCAAATCTGTAAAAAATATCATGCTAGGACATGCTAGTGTCCAAGCAGAAATGGAGCAAGTTGTGGAAGTCTATGAGTATGCACAGAAGTTGGGAGGAGAAGCTGGTTTCTACCATATATTGAACAATCCAAAAGCATCATTGCTGTCATTAACTCAATTTCCTAACTTCTCAAGTGTGGTCCTAGGCAATGCAGCAGGTCTAGGCATAATGGGAGAGTATAGAGGTACACCAAGAAACCAAGATCTCTATGATGCAGCCAAAGCATATGCAGAGCAACTCAAAGAAAATGGAGTAATAAACTACAGTGTATTAGACTTAACAACAGAAGAATTGGAAGCCATAAAGCATCAACTCAACCCCAAAGAAGATGACGTAGAGCTT
>AFM55426
ATGGCTCTTAGCAAAGTCAAGTTGAACGATACACTCAACAAAGATCAACTTCTGTCATCCAGCAAATACACCATCCAACGGAGCACAGGAGATAGTATTGATACTCCTAATTATGATGTGCAGAAACACATCAACAAGTTATGTGGCATGTTATTAATCACAGAAGATGCTAATCATAAATTCACTGGGGTAATAGGTATGTTATATGCTATGTCTAGATTAGGAAGAGAAGACACCATAAAAATACTCAGAGATGCGGGATATCATGTAAAAGCTAATGGAGTGGATGTAACAACACATCGTCAAGACATTAATGGAAAAGAAATGAAATTTGAAGTGTTAACATTGGCAAGCTTAACAACTGAAATTCAAATCAACATTGAGATAGAATCTAGAAAATCCTACAAAAAAATGCTAAAAGAAATGGGAGAGGTGGCTCCAGAATACAGGCATGACTCTCCTGATTGTGGAATGATAATATTATGTATAGCAGCATTAGTAATAACCAAATTAGCAGCAGGGGATAGATCTGGTCTTACAGCCGTGATTAGGAGAGCTAATAATGTTCTAAAAAATGAAATGAAACGTTATAAAGGCTTACTACCAAAGGATATAGCCAACAGTTTCTATGAAGTGTTTGAAAAATATCCTCACTTTATAGATGTTTTTGTTCATTTTGGTATAGCACAATCTTCTACCAGAGGTGGCAGTAGAGTTGAAGGGATTTTTGCAGGATTGTTTATGAATGCTTATGGTGCAGGGCAAGTGATGTTACGGTGGGGAGTCTTAGCAAAATCAGTTAAAAATATTATGCTAGGACATGCTAGTGTGCAAGCAGAAATGGAACAAGTTGTGGAAGTTTATGAATATGCCCAAAAATTGGGTGGAGAAGCAGGTTTCTACCATATATTGAACAACCCAAAAGCATCATTATTATCTTTGACTCAATTTCCCCACTTCTCCAGTGTAGTATTAGGCAATGCTGCTGGCCTAGGCATAATGGGAGAATACAGAGGTACACCAAGGAATCAAGATCTATATGATGCTGCAAAGGCATATGCTGAACAACTCAAAGAAAATGGTGTGATTAACTACAGTGTATTAGATTTGACAGCAGAAGAACTAGAGGCTATCAAACATCAGCTTAATCCAAAAGATAATGATGTAGAGCTT
>AEO45924
ATGGCTCTTAGCAAAGTCAAGTTGAATGATACACTCAACAAAGATCAACTTCTGTCATCCAGCAAATACACCATCCAACGGAGCACAGGAGACAGCATTGACACTCCTAACTATGATGTGCAGAAACACATCAATAAGCTATGTGGCATGTTATTAATCACAGAAGATGCTAATCATAAATTCACTGGGTTAATAGGTATGTTATATGCTATGTCTAGATTAGGAAGGGAAGACACTATAAAAATACTCAAAGATGCGGGTTATCATGTAAAAGCAAATGGAGTGGATGTAACAACACATCGTCAAGACATTAATGGGAAAGAAATGAAATTTGAAGTGTTAACATTAGCAAGCTTAACAACTGAAATTCAAATCAACATTGAGATAGAATCTAGAAAATCCTACAAAAAAATGCTAAAAGAAATGGGAGAGGTGGCTCCAGAATACAGGCATGACTCTCCTGATTGTGGGATGATAATATTATGTATAGCGGCATTAGTAATAACCAAATTAGCAGCAGGAGATAGATCTGGTCTTACAGCTGTGATTAGGAGAGCTAATAATGTCCTAAAAAATGAAATGAAACGTTATAAAGGCTTACTACCCAAGGATATAGCCAACAGCTTCTATGAAGTGTTTGAAAAATATCCTCACTTTATAGATGTTTTTGTTCATTTTGGTATAGCACAATCTTCTACCAGAGGTGGCAGTAGAGTTGAAGGGATTTTTGCAGGATTGTTTATGAATGCCTATGGTGCAGGGCAAGTGATGTTACGGTGGGGGGTCTTAGCAAAATCAGTTAAAAATATTATGTTAGGACATGCTAGTGTACAAGCAGAAATGGAACAAGTTGTGGAGGTGTATGAATATGCTCAGAAATTGGGTGGAGAAGCAGGATTCTACCATATATTGAACAACCCAAAGGCATCATTATTATCTTTGACTCAATTTCCTCACTTCTCTAGTGTAGTATTAGGCAATGCTGCTGGCCTAGGCATAATGGGAGAATATAGAGGTACACCAAGGAATCAAGATTTATATGATGCTGCAAAGGCATATGCTGAACAACTCAAAGAAAATGGTGTGATTAACTACAGTGTATTAGACTTGACAGCAGAAGATCTAGAGGCTATCAAACATCAGCTTAATCCAAAAGATAATGATGTAGAGCTT
>AFM95338
ATGGCTCTTAGCAAAGTCAAGTTGAATGATACACTCAACAAAGATCAACTTCTGTCATCCAGCAAATACACCATCCAACGGAGCACAGGAGATAGCATTGACACTCCTAATTATGATGTGCAGAAACACATCAACAAGCTATGTGGCATGCTATTAATCACAGAAGATGCTAATCATAAATTCACTGGGTTAATAGGTATGTTATATGCTATGTCTAGATTAGGAAGAGAAGACACCATAAAAATACTCAAAGATGCGGGATATCATGTTAAAGCAAATGGAGTGGATGTAACAACACATCGTCAAGACATTAATGGGAAAGAAATGAAATTTGAAGTGTTAACATTAGCAAGCTTAACAACTGAAATTCAAATCAACATTGAGATAGAATCTAGAAAATCCTACAAAAAAATGCTAAAAGAAATGGGAGAGGTGGCTCCAGAATACAGGCATGACTCTCCTGATTGTGGGATGATAATATTGTGTATAGCGGCATTAGTAATAACCAAATTAGCAGCAGGGGATAGATCTGGTCTTACAGCTGTGATTAGGAGAGCTAATAATGTCTTAAAAAATGAAATGAAACGTTATAAAGGCTTACTACCCAAGGATATAGCAAACAGCTTCTATGAAGTGTTTGAAAAATATCCTCACTTTATAGATGTTTTTGTTCATTTTGGTATAGCACAATCTTCTACCAGAGGTGGCAGTAGAGTTGAAGGGATCTTTGCAGGATTGTTTATGAATGCCTATGGTGCAGGGCAAGTGATGTTACGGTGGGGGGTCTTAGCAAAATCAGTTAAAAATATTATGTTAGGACACGCTAGTGTGCAAGCAGAAATGGAACAGGTTGTGGAGGTGTATGAATATGCCCAAAAATTGGGTGGAGAAGCGGGATTCTACCATATATTGAACAACCCAAAAGCATCATTATTATCTTTGACTCAATTTCCTCACTTCTCTAGTGTAGTATTAGGCAATGCTGCTGGCCTAGGCATAATGGGAGAATACAGAGGTACACCAAGGAATCAAGATCTATATGATGCTGCAAAAGCATATGCTGAACAACTCAAAGAAAATGGTGTGATTAACTACAGTGTATTAGACTTGACAGCAGAAGAACTAGAGGCTATCAAACATCAACTTAATCCAAAAGATAATGATGTAGAACTT
>AFM55382
ATGGCTCTTAGCAAAGTCAAGTTGAATGATACACTCAACAAAGATCAACTTCTATCATCCAGCAAATATACCATCCAACGGAGCACAGGAGACAGCATTGACACTCCTAATTATGATGTGCAGAAACACATTAATAAGTTATGTGGCATGTTATTAATCACAGAAGATGCTAATCATAAATTCACTGGGTTAATAGGTATGTTATATGCTATGTCTAGATTAGGAAGAGAAGACACCATAAAAATACTCAAAGATGCGGGATATCATGTTAAGGCAAATGGAGTGGATGTAACAACACATCGTCAAGACATTAATGGGAAAGAAATGAAATTTGAAGTGTTAACATTAGCAAGCTTAACAACTGAAATTCAAATCAACATTGAGATAGAATCTAGAAAATCCTACAAAAAAATGCTAAAAGAAATGGGAGAGGTGGCTCCAGAATACAGGCATGACTCTCCTGATTGTGGGATGATAATATTATGTATAGCAGCATTAGTAATAACCAAATTAGCAGCAGGAGATAGATCTGGTCTTACAGCTGTGATTAGGAGAGCTAATAATGTCCTAAAAAATGAAATGAAACGTTATAAAGGTTTATTACCCAAGGATATAGCCAACAGCTTCTATGAAGTGTTTGAAAAATATCCTCACTTTATAGATGTTTTTGTTCATTTTGGTATAGCACAATCTTCTACCAGAGGTGGCAGTAGAGTTGAAGGGATTTTTGCAGGATTGTTTATGAATGCCTATGGTGCAGGGCAAGTGATGTTACGGTGGGGGGTCTTAGCAAAATCAGTTAAAAACATTATGTTAGGACACGCTAGTGTACAAGCAGAAATGGAACAAGTTGTGGAGGTGTATGAGTATGCTCAGAAATTGGGTGGAGAAGCAGGATTCTACCATATATTGAACAACCCAAAAGCATCACTATTATCTTTGACTCAATTTCCTCACTTCTCTAGTGTAGTATTGGGCAATGCTGCTGGCCTAGGCATAATGGGAGAATACAGAGGTACACCAAGGAATCAAGATTTATATGATGCTGCAAAAGCATATGCTGAACAACTCAAAGAAAATGGTGTGATTAACTACAGTGTATTAGACTTGACAGCAGAAGAACTAGAGGCTATCAAACATCAGCTTAATCCAAAAGATAATGATGTAGAGCTT
>AAR14261
ATGGCTCTTAGCAAAGTCAAGTTAAATGATACATTAAATAAGGATCAGCTGCTGTCATCTAGCAAATACACTATTCAACGTAGTACAGGAGATAATATTGACACTCCCAATTATGATGTGCAAAAACACTTAAACAAACTATGTGGTATGCTATTAATCACTGAAGATGCAAATCATAAATTCACAGGATTAATAGGTATGTTATATGCTATGTCCAGGTTAGGAAGGGAAGACACTATAAAGATACTTAAAGATGCTGGATATCATGTTAAAGCTAATGGAGTAGATATAACAACATATCGTCAAGATATAAATGGAAAGGAAATGAAATTCGAAGTATTAACATTATCAAGCTTGACATCAGAAATACAAGTCAATATTGAGATAGAATCTAGAAAGTCCTACAAAAAAATGCTAAAAGAGATGGGAGAAGTGGCTCCAGAATATAGGCATGATTCTCCAGACTGTGGGATGATAATACTGTGTATAGCTGCACTTGTAATAACCAAATTAGCAGCAGGAGATAGATCAGGTCTTACAGCAGTAATTAGGAGGGCAAACAATGTCTTAAAAAACGAAATAAAACGCTACAAGGGCCTCATACCAAAGGATATAGCTAACAGTTTTTATGAAGTGTTTGAAAAACACCCTCATCTTATAGATGTTTTTGTGCACTTTGGCATTGCACAATCATCCACAAGAGGGGGTAGTAGAGTTGAAGGAATCTTTGCAGGATTATTTATGAATGCCTATGGTTCAGGGCAAGTAATGCTAAGATGGGGAGTTTTAGCCAAATCTGTAAAAAATATCATGCTAGGACATGCTAGTGTCCAGGCAGAAATGGAGCAAGTTGTGGAAGTCTATGAGTATGCACAGAAGTTGGGAGGAGAAGCTGGATTCTACCATATATTGAACAATCCAAAAGCATCATTGCTGTCATTAACTCAATTTCCTAACTTCTCAAGTGTGGTCCTAGGCAATGCAGCAGGTCTAGGCATAATGGGAGAGTATAGAGGTACACCAAGAAACCAGGATCTTTATGATGCAGCCAAAGCATATGCAGAGCAACTCAAAGAAAATGGAGTAATAAACTACAGTGTATTAGACTTAACAGCAGAAGAATTGGAGGCCATAAAGCATCAACTCAACCCCAAAGAAGATGATGTAGAGCTC
>AGN28600
ATGGCTCTTAGCAAAGTCAAGTTGAATGATACATTAAATAAGGATCAGCTGCTGTCATCCAGCAAATACACTATTCAACGTAGTACAGGAGATAATATTGACACTCCCAATTATGATGTGCAAAAACACCTAAACAAACTATGTGGTATGCTATTAATCACTGAAGATGCAAATCATAAATTCACAGGATTAATAGGTATGCTATATGCTATGTCCAGGTTGGGAAGGGAAGACACTATAAAGATACTTAAAGATGCTGGATATCATGTTAAAGCTAATGGAGTAGATATAACAACATATCGTCAAGATATAAATGGAAAGGAAATGAAATTCGAAGTATTAACATTATCAAGCTTGACATCAGAAATACAAGTCAATATTGAGATAGAATCTAGAAAGTCCTACAAAAAAATGCTAAAAGAGATGGGAGAAGTGGCTCCAGAATATAGGCATGATTCTCCAGACTGTGGGATGATAATACTGTGTATAGCTGCCCTTGTAATAACCAAATTAGCAGCAGGAGATAGATCAGGTCTTACAGCAGTAATTAGGAGGGCAAACAATGTCTTAAAAAACGAAATAAAACGCTACAAGGGCCTAATACCAAAGGACATAGCCAACAGTTTTTATGAAGTGTTTGAAAAACACCCTCATCTTATAGATGTTTTTGTGCACTTTGGCATTGCACAATCATCCACAAGAGGGGGTAGTAGAGTTGAAGGAATCTTTGCAGGATTGTTTATGAATGCCTATGGTTCAGGACAAGTAATGCTAAGATGGGGAGTTTTAGCCAAATCTGTAAAAAATATCATGCTAGGACATGCTAGTGTCCAAGCAGAAATGGAGCAAGTTGTGGAAGTCTATGAGTATGCACAGAAGTTGGGAGGAGAAGCTGGTTTCTACCATATATTGAACAATCCAAAAGCATCATTGCTGTCATTAACTCAATTTCCTAACTTCTCAAGTGTGGTCCTAGGCAATGCAGCAGGTCTAGGCATAATGGGAGAGTATAGAGGTACACCAAGAAACCAAGATCTCTATGATGCAGCCAAAGCATATGCAGAGCAACTCAAAGAAAATGGAGTAATAAACTACAGTGTATTAGACTTAACAACAGAAGAATTGGAAGCCATAAAGCATCAACTCAACCCCAAAGAAGATGACGTAGAGCTT
>AAC55964
ATGGCTCTTAGCAAAGTCAAGTTGAATGATACACTCAACAAAGATCAACTTCTGTCATCCAGCAAATACACCATCCAACGGAGCACAGGAGATAGTATTGATACTCCTAATTATGATGTGCAGAAACACATCAATAAGTTATGTGGCATGTTATTAATCACAGAAGATGCTAATCATAAATTCACTGGGTTAATAGGTATGTTATATGCGATGTCTAGGTTAGGAAGAGAAGACACCATAAAAATACTCAGAGATGCGGGATATCATGTAAAAGCAAATGGAGTAGATGTAACAACACATCGTCAAGACATTAATGGAAAAGAAATGAAATTTGAAGTGTTAACATTGGCAAGCTTAACAACTGAAATTCAAATCAACATTGAGATAGAATCTAGAAAATCCTACAAAAAAATGCTAAAAGAAATGGGAGAGGTAGCTCCAGAATACAGGCATGACTCTCCTGATTGTGGGATGATAATATTATGTATAGCAGCATTAGTAATAACTAAATTAGCAGCAGGGGACAGATCTGGTCTTACAGCCGTGATTAGGAGAGCTAATAATGTCCTAAAAAATGAAATGAAACGTTACAAAGGCTTACTACCCAAGGACATAGCCAACAGCTTCTATGAAGTGTTTGAAAAACATCCCCACTTTATAGATGTTTTTGTTCATTTTGGTATAGCACAATCTTCTACCAGAGGTGGCAGTAGAGTTGAAGGGATTTTTGCAGGATTGTTTATGAATGCCTATGGTGCAGGGCAAGTGATGTTACGGTGGGGAGTCTTAGCAAAATCAATTAAAAATATTATGTTAGGACATGCTAGTGTGCAAGCAGAAATGGAACAAGTTGTTGAGGTTTATGAATATGCCCAAAAATTGGGTGGTGAAGCAGGATTCTACCATATATTGAACAACCCAAAAGCATCATTATTATCTTTGACTCAATTTCCTCACTTCTCCAGTGTAGTATTAGGCAATGCTGCTGGCCTAGGCATAATGGGAGAGTACAGAGGTACACCGAGGAATCAAGATCTATATGATGCAGCAAAGGCATATGCTGAACAACTCAAAGAAAATGGTGTGATTAACTACAGTGTACTAGACTTGACAGCAGAAGAACTAGAGGCTATCAAACATCAGCTTAATCCAAAAGATAATGATGTAGAGCTT
>AFM55206
ATGGCTCTTAGCAAAGTCAAGTTGAATGATACACTCAACAAAGATCAACTTCTGTCATCCAGCAAATACACCATCCAACGGAGCACAGGAGACAGCATTGACACTCCTAACTATGATGTACAGAAACACATCAATAAGCTATGTGGCATGTTATTAATCACAGAAGATGCTAATCATAAGTTCACTGGGTTAATAGGTATGTTATATGCTATGTCTAGATTAGGAAGAGAAGACACTATAAAAATACTCAAAGATGCGGGTTATCATGTTAAGGCAAATGGAGTGGATGTAACAACACATCGTCAAGACATTAATGGGAAAGAAATGAAATTTGAAGTGTTAACATTAGCAAGCTTAACAACTGAAATTCAAATCAACATTGAGATAGAATCTAGAAAATCCTACAAAAAAATGCTAAAAGAAATGGGAGAGGTGGCTCCAGAATACAGGCATGACTCTCCTGATTGTGGGATGATAATATTATGTATAGCAGCATTAGTAATAACCAAATTAGCAGCAGGAGATAGATCTGGTCTTACAGCTGTGATTAGGAGAGCTAATAATGTCCTAAAAAATGAAATGAAACGTTATAAAGGCTTACTACCCAAGGATATAGCCAACAGCTTCTATGAAGTGTTTGAAAAATATCCTCACTTTATAGATGTTTTTGTTCATTTTGGTATAGCACAATCTTCTACCAGAGGTGGCAGTAGAGTTGAAGGGATTTTTGCAGGATTGTTTATGAATGCCTATGGTGCAGGGCAAGTGATGTTACGGTGGGGGGTCTTAGCAAAATCAGTCAAAAATATTATGTTAGGACATGCTAGTGTACAAGCAGAAATGGAACAAGTTGTGGAGGTGTATGAATATGCTCAGAAATTGGGTGGAGAAGCAGGATTCTACCATATATTGAACAACCCAAAAGCATCATTATTATCTTTGACTCAATTTCCTCACTTCTCTAGTGTAGTACTAGGCAATGCTGCTGGCCTAGGCATAATGGGAGAATACAGAGGTACACCAAGGAATCAAGATTTATATGATGCTGCAAAAGCATATGCTGAACAACTCAAAGAAAATGGTGTGATTAACTACAGTGTATTAGACTTGACAGCAGAAGAACTAGAGGCTATCAAACATCAGCTTAATCCAAAAGATAATGATGTAGAGCTT
>AGN28446
ATGGCTCTTAGCAAAGTCAAGTTGAATGATACATTAAATAAGGATCAGCTGCTGTCATCCAGCAAATACACTATTCAACGTAGTACAGGAGATAATATTGACACTCCCAATTATGATGTGCAAAAACACCTAAACAAACTATGTGGTATGCTATTAATCACTGAAGATGCAAATCATAAATTCACAGGATTAATAGGTATGCTATATGCTATGTCCAGGTTAGGAAGGGAAGACACTATAAAGATACTTAAAGATGCTGGATATCATGTTAAAGCTAATGGAGTAGATATAACAACATATCGTCAAGATATAAATGGAAAGGAAATGAAATTCGAAGTATTAACATTATCAAGCTTGACATCAGAAATACAAGTCAATATTGAGATAGAATCTAGAAAGTCCTACAAAAAAATGCTAAAAGAGATGGGAGAAGTGGCTCCAGAATATAGGCATGATTCTCCAGACTGTGGGATGATAATACTGTGTATAGCTGCCCTTGTAATAACCAAATTAGCAGCAGGAGATAGATCAGGTCTTACAGCAGTAATTAGGAGGGCAAACAATGTCTTAAAAAACGAAATAAAACGCTACAAGGGCCTAATACCAAAGGACATAGCCAACAGTTTTTATGAAGTGTTTGAAAAACACCCTCATCTTATAGATGTTTTTGTGCACTTTGGCATTGCACAATCATCCACAAGAGGGGGTAGTAGAGTTGAAGGAATCTTTGCAGGATTGTTTATGAATGCCTATGGTTCAGGACAAGTAATGCTAAGATGGGGAGTTTTAGCCAAATCTGTAAAAAATATCATGCTAGGACATGCTAGTGTCCAAGCAGAAATGGAGCAAGTTGTGGAAGTCTATGAGTATGCACAGAAGTTGGGAGGAGAAGCTGGTTTCTACCATATATTGAACAATCCAAAAGCATCATTGCTGTCATTAACTCAATTTCCTAACTTCTCAAGTGTGGTCCTAGGCAATGCAGCAGGTCTAGGCATAATGGGAGAGTATAGAGGTACACCAAGAAACCAAGATCTCTATGATGCTGCCAAAGCATATGCAGAGCAACTCAAAGAAAATGGAGTAATAAACTACAGTGTATTAGACTTAACAACAGAAGAATTGGAAGCCATAAAGCATCAACTCAACCCCAAAGAAGATGACGTAGAGCTT
>AEO45845
ATGGCTCTTAGCAAAGTCAAGTTGAATGATACACTCAACAAAGATCAACTTCTGTCATCCAGCAAATACACCATCCAACGGAGCACAGGAGACAGCATTGACACTCCTAATTATGATGTGCAGAAACACATCAATAAGTTATGTGGCATGTTATTAATCACAGAAGATGCTAATCATAAATTCACTGGGTTAATAGGTATGTTATATGCTATGTCTAGGTTAGGAAGAGAAGACACCATAAAAATACTCAGAGATGCGGGATATCATGTAAAAGCAAATGGAGTAGATGTAACAACACATCGTCAAGACATTAATGGAAAAGAAATGAAATTTGAAGTGTTAACATTGGCAAGCTTAACAACTGAAATTCAAATCAACATTGAGATAGAATCTAGAAAATCCTACAAAAAAATGCTAAAAGAAATGGGAGAGGTAGCTCCAGAATACAGGCATGACTCTCCTGATTGTGGGATGATAATATTATGTATAGCAGCATTAGTAATAACTAAATTAGCAGCAGGGGACAGATCTGGTCTTACAGCCGTGATTAGGAGAGCTAATAATGTCCTAAAAAATGAAATGAAACGTTACAAAGGCTTACTACCCAAGGACATAGCCAACAGCTTCTATGAAGTGTTTGAAAAACATCCCCACTTTATAGATGTTTTTGTTCATTTTGGTATAGCACAATCTTCTACCAGAGGTGGCAGTAGAGTTGAAGGGATTTTTGCAGGATTGTTTATGAATGCCTATGGTGCAGGGCAAGTGATGTTACGGTGGGGAGTCTTAGCAAAATCAGTTAAAAATATTATGTTAGGACATGCTAGTGTGCAAGCAGAAATGGAACAAGTTGTTGAGGTTTATGAATATGCCCAAAAATTGGGTGGTGAAGCAGGATTCTACCATATATTGAACAACCCAAAAGCATCATTATTATCTTTGACTCAATTTCCTCACTTCTCCAGTGTAGTATTAGGCAATGCTGCTGGCCTAGGCATAATGGGAGAGTACAGAGGTACACCCAGGAATCAAGATCTATATGATGCAGCAAAGGCATATGCTGAACAACTCAAAGAAAATGGTGTGATTAACTACAGTGTACTAGACTTGACAGCAGAAGAACTAGAGGCTATCAAACATCAGCTTAATCCAAAAGATAATGATGTAGAGCTT
>AGN28754
ATGGCTCTTAGCAAAGTCAAGTTAAATGATACATTAAATAAGGATCAGCTGCTGTCATCCAGCAAATACACTATTCAACGTAGTACAGGAGATAATATTGACACTCCCAATTATGATGTGCAAAAACACCTAAACAAACTATGTGGTATGCTATTAATCACTGAAGATGCAAATCATAAATTCACAGGATTAATAGGTATGCTATATGCTATGTCCAGGTTAGGAAGGGAAGATACTATAAAGATACTTAAAGATGCTGGATATCATGTTAAAGCTAATGGAGTAGATATAACAACATATCGTCAAGATATAAATGGAAAGGAAATGAAATTCGAAGTATTAACATTATCAAGCTTGACATCAGAAATACAAGTCAATATTGAGATAGAATCTAGAAAGTCCTACAAAAAAATGCTAAAAGAGATGGGAGAAGTGGCTCCAGAATATAGGCATGATTCCCCAGACTGTGGGATGATAATACTGTGTATAGCTGCCCTTGTAATAACCAAATTAGCAGCAGGAGATAGATCAGGTCTTACAGCAGTAATCAGGAGGGCAAACAATGTCTTAAAAAACGAAATAAAACGCTACAAGGGCCTAATACCAAAGGACATAGCCAACAGTTTTTATGAAGTGTTTGAAAAACACCCTCATCTTATAGATGTTTTCGTGCACTTTGGCATTGCACAATCATCCACAAGAGGGGGTAGTAGAGTTGAAGGAATCTTTGCAGGATTGTTTATGAATGCCTATGGTTCAGGACAAGTAATGCTAAGATGGGGAGTTTTAGCCAAATCTGTAAAAAATATCATGCTAGGACATGCTAGTGTCCAAGCAGAAATGGAGCAAGTTGTGGAAGTCTATGAGTATGCACAGAAGTTGGGAGGAGAAGCTGGTTTCTACCATATATTGAACAATCCAAAAGCATCATTGCTGTCATTAACTCAATTTCCTAACTTCTCAAGTGTGGTCCTAGGCAATGCAGCAGGTCTAGGCATAATGGGAGAGTATAGAGGTACACCAAGAAACCAAGATCTCTATGATGCAGCCAAAGCATATGCAGAGCAACTCAAAGAAAATGGAGTAATAAACTACAGTGTGTTAGACTTAACAGCAGAAGAATTGGAAGCCATAAAGCATCAACTCAACCCCAAAGAAGATGATGTAGAGCTT
>AGN28688
ATGGCTCTTAGCAAAGTCAAGTTGAATGATACATTAAATAAGGATCAGCTGCTGTCATCCAGCAAATACACTATTCAACGTAGTACAGGAGATAATATTGACACTCCCAATTATGATGTGCAAAAACACCTAAACAAACTATGTGGTATGCTATTAATCACTGAAGATGCAAATCATAAATTCACAGGATTAATAGGTATGCTATATGCTATGTCCAGGTTAGGAAGGGAAGACACTATAAAGATACTTAAAGATGCTGGATATCATGTTAAAGCTAATGGAGTAGATATAACAACATATCGTCAAGATATAAATGGAAAGGAAATGAAATTCGAAGTATTAACATTATCAAGCTTGACATCAGAAATACAAGTCAATATTGAGATAGAATCTAGAAAGTCCTACAAAAAAATGCTAAAAGAGATGGGAGAAGTGGCTCCAGAATATAGGCATGATTCTCCAGACTGCGGGATGATAATACTGTGTATAGCTGCCCTTGTAATAACCAAATTAGCAGCAGGAGATAGATCAGGTCTTACAGCAGTAATTAGGAGAGCAAACAATGTCTTAAAAAACGAAATAAAACGCTACAAGGGCCTAATACCAAAGGACATAGCCAACAGTTTTTATGAAGTGTTTGAAAAACACCCTCATCTTATAGATGTTTTTGTGCACTTTGGCATTGCACAATCATCCACAAGAGGGGGTAGTAGAGTTGAAGGAATCTTTGCAGGATTGTTTATGAATGCCTATGGTTCAGGACAAGTAATGCTAAGATGGGGAGTTTTAGCCAAATCTGTAAAAAATATCATGCTAGGACATGCTAGTGTCCAAGCAGAAATGGAGCAAGTTGTGGAAGTCTATGAGTATGCACAGAAGTTGGGAGGAGAAGCTGGTTTCTACCATATATTGAACAATCCAAAAGCATCATTGCTGTCATTAACTCAATTTCCTAACTTCTCAAGTGTGGTCCTAGGCAATGCAGCAGGTCTAGGCATAATGGGAGAGTATAGAGGTACACCAAGAAACCAAGATCTCTATGATGCAGCCAAAGCATATGCAGAGCAACTCAAAGAAAATGGAGTAATAAACTACAGTGTATTAGACTTAACAACAGAAGAATTGGAAGCCATAAAGCATCAACTCAACCCCAAAGAAGATGACGTAGAGCTT
>AAC14896
ATGGCTCTTAGCAAAGTCAAGTTGAATGATACACTCAACAAAGATCAACTTCTGTCATCCAGCAAATACACCATCCAACGGAGCACAGGAGATAGTATTGATACTCCTAATTATGATGTGCAGAAACACATCAATAAGTTATGTGGCATGTTATTAATCACAGAAGATGCTAATCATAAATTCACTGGGTTAATAGGTATGTTATATGCGATGTCTAGGTTAGGAAGAGAAGACACCATAAAAATACTCAGAGATGCGGGATATCATGTAAAAGCAAATGGAGTAGATGTAACAACACATCGTCAAGACATTAATGGAAAAGAAATGAAATTTGAAGTGTTAACATTGGCAAGCTTAACAACTGAAATTCAAATCAACATTGAGATAGAATCTAGAAAATCCTACAAAAAAATGCTAAAAGAAATGGGAGAGGTAGCTCCAGAATACAGGCATGACTCTCCTGATTGTGGGATGATAATATTATGTATAGCAGCATTAGTAATAACTAAATTAGCAGCAGGGGACAGATCTGGTCTTACAGCCGTGATTAGGAGAGCTAATAATGTCCTAAAAAATGAAATGAAACGTTACAAAGGCTTACTACCCAAGGACATAGCCAACAGCTTCTATGAAGTGTTTGAAAAACATCCCCACTTTATAGATGTTTTTGTTCATTTTGGTATAGCACAATCTTCTACCAGAGGTGGCAGTAGAGTTGAAGGGATTTTTGCAGGATTGTTTATGAATGCCTATGGTGCAGGGCAAGTGATGTTACGGTGGGGAGTCTTAGCAAAATCGATTAAAAATATTATGTTAGGACATGCTAGTGTGCAAGCAGAAATGGAACAAGTTGTTGAGGTTTATGAATATGCCCAAAAATTGGGTGGTGAAGCAGGATTCTACCATATATTGAACAACCCAAAAGCATCATTATTATCTTTGACTCAATTTCCTCACTTCTCCAGTGTAGTATTAGGCAATGCTGCTGGCCTAGGCATAATGGGAGAGTACAGAGGTACACCGAGGAATCAAGATCTATATGATGCAGCAAAGGCATATGCTGAACAACTCAAAGAAAATGGTGTGATTAACTACAGTGTACTAGACTTGACAGCAGAAGAACTAGAGGCTATCAAACATCAGCTTAATCCAAAAGATAATGATGTAGAGCTT
>AFM55437
ATGGCTCTTAGCAAAGTCAAGTTAAACGATACACTCAACAAAGATCAACTTCTGTCATCCAGCAAATACACCATCCAACGGAGCACAGGAGATAGTATTGATACTCCTAATTATGATGTGCAGAAACACATCAACAAGTTATGTGGCATGTTATTAATCACAGAAGATGCTAATCATAAATTCACTGGGGTAATAGGTATGTTATATGCTATGTCTAGATTAGGAAGAGAAGACACCATAAAAATACTCAGAGATGCGGGATATCATGTAAAAGCAAATGGAGTGGATGTAACAACACATCGTCAAGACATTAATGGAAAAGAAATGAAATTTGAAGTGTTAACATTGGCAAGCTTAACAACTGAAATTCAAATCAACATTGAGATAGAATCTAGAAAATCCTACAAAAAAATGCTAAAAGAAATGGGAGAGGTGGCTCCAGAATACAGGCATGATTCTCCTGATTGTGGAATGATAATATTATGTATAGCAGCATTAGTAATAACCAAATTAGCAGCAGGGGATAGATCTGGTCTTACAGCTGTGATTAGGAGAGCTAATAATGTTCTAAAAAATGAAATGAAACGTTATAAAGGCTTACTACCAAAGGATATAGCCAACAGCTTCTATGAAGTGTTTGAAAAATATCCTCACTTTATAGATGTTTTTGTTCATTTTGGTATAGCACAATCTTCTACCAGAGGTGGCAGTAGAGTTGAAGGGATTTTTGCAGGATTGTTTATGAATGCCTATGGTGCAGGGCAAGTGATGTTACGGTGGGGAGTCTTAGCAAAATCAGTTAAAAATATTATGCTAGGACACGCTAGTGTGCAAGCAGAAATGGAACAAGTTGTGGAAGTTTATGAATATGCCCAAAAATTGGGTGGAGAAGCAGGATTCTACCATATATTGAACAACCCAAAAGCATCATTATTATCTTTGACTCAATTTCCCCACTTCTCCAGTGTAGTATTAGGCAATGCTGCTGGCCTAGGTATAATGGGAGAATACAGAGGTACACCAAGGAATCAAGATCTATATGATGCTGCAAAGGCATATGCTGAACAACTCAAAGAAAATGGTGTGATTAACTACAGCGTATTAGACTTGACAGCAGAAGAACTAGAGGCTATCAAACATCAGCTTAATCCAAAAGATAATGATGTAGAGCTT
>AGN28556
ATGGCTCTTAGCAAAGTCAAGTTGAATGATACATTAAATAAGGATCAGCTGCTGTCATCCAGCAAATACACTATTCAACGTAGTACAGGAGATAATATTGACACTCCCAATTATGATGTGCAAAAACACTTAAACAAACTATGTGGTATGCTATTAATCACTGAAGATGCAAATCATAAATTCACAGGATTAATAGGTATGCTATATGCTATGTCCAGGTTAGGAAGGGAAGACACTATAAAGATACTTAAAGATGCTGGATATCATGTTAAAGCTAATGGAGTAGATATAACAACATATCGTCAAGATATAAATGGAAAGGAAATGAAATTCGAAGTATTAACATTATCAAGCTTGACATCAGAAATACAAGTCAATATTGAGATAGAATCTAGAAAGTCCTACAAAAAAATGCTAAAAGAGATGGGAGAAGTGGCTCCAGAATATAGGCATGATTCTCCAGACTGTGGGATGATAATATTGTGTATAGCTGCCCTTGTAATAACCAAATTAGCAGCAGGAGATAGATCAGGTCTTACAGCAGTAATTAGGAGGGCAAACAATGTCTTAAAAAACGAAATAAAACGCTACAAGGGCCTAATACCAAAGGACATAGCCAACAGTTTTTATGAAGTGTTTGAAAAACACCCTCATCTTATAGATGTTTTTGTGCACTTTGGCATTGCACAATCATCCACAAGAGGGGGTAGTAGAGTTGAAGGAATCTTTGCAGGATTGTTTATGAATGCCTATGGTTCAGGACAAGTAATGCTAAGATGGGGAGTTTTAGCCAAATCTGTAAAAAATATCATGCTAGGACATGCTAGTGTCCAAGCAGAAATGGAGCAAGTTGTGGAAGTCTATGAGTATGCACAGAAGTTGGGAGGAGAAGCTGGTTTCTACCATATATTGAACAATCCAAAAGCATCATTGCTGTCATTAACTCAATTTCCTAACTTCTCAAGTGTGGTCCTAGGCAATGCAGCAGGTCTAGGCATAATGGGAGAGTATAGAGGTACACCAAGAAACCAAGATCTCTATGATGCAGCCAAAGCATATGCAGAGCAACTCAAAGAAAATGGAGTAATAAACTACAGTGTATTAGACTTAACAACAGAAGAATTGGAAGCCATAAAGCATCAACTCAACCCCAAAGAAGATGACGTAGAGCTT
>AEQ63482
ATGGCTCTTAGCAAAGTCAAGTTGAATGACACACTCAACAAAGATCAACTTCTGTCATCCAGCAAATACACCATCCAACGGAGCACAGGAGACAGCATTGACACTCCTAATTATGATGTGCAGAAACACATCAATAAGCTATGTGGCATGTTATTAATCACTGAAGATGCCAATCATAAATTCACTGGGTTAATAGGTATGTTATATGCTATGTCTAGATTAGGAAGAGAAGACACCATAAAAATACTCAAAGATGCAGGATATCACGTAAAAGCAAATGGAGTGGATATAACAACACATCGTCAAGACATTAATGGGAAAGAAATGAAATTTGAAGTGTTAACATTAGCAAGCTTAACAACTGAAATTCAAATCAACATTGAGATAGAATCTAGAAAATCCTACAAAAAAATGCTAAAAGAAATGGGAGAGGTGGCTCCAGAATACAGGCATGACTCTCCTGATTGTGGGATGATAATATTATGTATAGCGGCATTAGTAATAACCAAATTAGCAGCAGGGGATAGATCTGGTCTTACAGCTGTGATTAGGAGAGCTAATAATGTCCTAAAAAATGAAATGAAACGTTATAAAGGCTTACTACCCAAGGATATAGCCAACAGCTTCTATGAAGTGTTTGAAAAATATCCTCATTTTATAGATGTTTTTGTTCATTTTGGTATAGCACAATCTTCTACCAGAGGTGGCAGCAGAGTTGAAGGGATTTTTGCAGGATTGTTTATGAATGCCTATGGTGCAGGGCAAGTGATGTTACGGTGGGGGGTCTTAGCAAAATCCGTTAAAAATATTATGTTAGGACATGCTAGTGTGCAAGCAGAAATGGAACAAGTTGTGGAGGTGTATGAATATGCCCAAAAATTGGGTGGAGAAGCAGGATTCTACCATATATTGAACAACCCAAAAGCATCATTATTATCCTTGACTCAATTTCCTCACTTCTCTAGTGTAGTATTAGGCAATGCTGCTGGCCTGGGCATAATGGGAGAATACAGAGGTACACCAAGAAATCAAGATTTATATGATGCTGCAAAAGCATACGCTGAACAACTCAAAGAAAATGGTGTGATTAACTACAGTGTATTAGACTTGACAGCAGAAGAACTAGAGGCTATCAAACATCAGCTTAATCCAAAAGATAATGATGTAGAGCTT
>AFM55536
ATGGCTCTTAGCAAAGTCAAGTTGAATGATACACTCAACAAAGATCAACTTCTATCATCCAGCAAATACACCATCCAACGGAGCACAGGAGACAGCATTGACACTCCTAATTATGATGTGCAGAAACACATCAATAAGTTATGTGGCATGTTATTAATCACAGAAGATGCTAATCATAAATTCACTGGGTTAATAGGTATGTTATATGCTATGTCTAGATTAGGAAGAGAAGACACCATAAAAATACTCAAAGATGCGGGATATCATGTTAAAGCAAATGGAGTGGATGTAACAACACATCGTCAAGACATTAATGGGAAAGAAATGAAATTTGAAGTGTTAACATTAGCAAGCTTAACAACTGAAATTCAAATCAACATTGAGATAGAATCTAGAAAATCCTACAAAAAAATGCTAAAAGAAATGGGAGAGGTGGCTCCAGAATACAGGCATGACTCTCCTGATTGTGGGATGATAATATTATGTATAGCAGCATTAGTAATAACCAAACTAGCAGCAGGAGATAGATCTGGTCTTACAGCTGTGATTAGGAGAGCTAATAATGTCCTAAAAAATGAAATGAAACGTTATAAAGGTTTATTACCCAAGGATATAGCCAACAGCTTCTATGAAGTGTTTGAAAAATATCCTCACTTTATAGATGTTTTTGTTCATTTTGGTATAGCACAATCTTCTACCAGAGGTGGCAGTAGAGTTGAAGGGATTTTTGCAGGATTGTTTATGAATGCCTATGGTGCAGGGCAAGTGATGTTACGGTGGGGGGTCTTAGCAAAATCAGTTAAAAACATTATGTTAGGACACGCTAGTGTACAAGCAGAAATGGAACAAGTTGTGGAGGTGTATGAGTATGCTCAGAAATTGGGTGGAGAAGCAGGATTCTACCATATATTGAACAACCCAAAAGCATCACTATTATCTTTGACTCAATTTCCTCACTTCTCTAGTGTAGTATTAGGCAATGCTGCTGGCCTAGGCATAATGGGAGAATACAGAGGTACACCAAGGAATCAAGATTTATATGATGCTGCAAAAGCATATGCTGAACAACTCAAGGAAAATGGTGTGATTAACTACAGTGTATTAGACTTGACAGCAGAAGAACTAGAGGCTATCAAACATCAGCTTAATCCAAAAGACAATGATGTAGAGCTT
>AGT75341
ATGGCTCTTAGCAAAGTCAAGTTGAATGATACACTCAACAAAGACCAACTTCTATCATCCAGCAAATATACCATCCAAAGGAGCACAGGAGACAGCATTGACACTCCTAATTATGATGTGCAGAAACACATTAATAAGTTATGTGGCATGTTATTAATCACAGAAGATGCTAATCATAAATTCACTGGGTTAATAGGTATGTTATATGCTATGTCTAGATTAGGAAGAGAAGACACCATAAAAATACTCAAAGATGCGGGATATCATGTTAAGGCAAATGGAGTGGATGTAACAACACATCGTCAAGACATTAATGGGAAAGAAATGAAATTTGAAGTGTTAACATTAGCAAGCTTAACAACTGAAATTCAAATCAACATTGAGATAGAATCTAGAAAATCCTACAAAAAAATGCTAAAAGAAATGGGAGAGGTGGCTCCAGAATACAGGCATGACTCTCCTGATTGTGGGATGATAATATTATGTATAGCAGCATTAGTAATAACTAAATTAGCAGCAGGAGATAGATCTGGTCTTACAGCTGTGATTAGGAGAGCTAATAATGTCCTAAAATATGAAATGAAACGTTATAAAGGTTTATTACCCAAGGATATAGCCAACAGCTTCTATGAAGTGTTTGAAAAATATCCTCACTTTATAGATGTTTTTGTTCATTTTGGTATAGCACAATCTTCTACCAGAGGTGGCAGTAGAGTTGAAGGGATTTTTGCAGGATTGTTTATGAATGCCTATGGTGCAGGGCAAGTGATGTTACGGTGGGGAGTCTTAGCAAAATCAGTCAAAAACATTATGCTAGGACACGCTAGTGTACAAGCAGAAATGGAACAAGTTGTGGAGGTGTATGAGTATGCTCAGAAATTGGGTGGAGAAGCAGGATTCTACCATATATTGAACAACCCAAAAGCATCACTATTATCTTTGACTCAATTTCCTCACTTCTCTAGTGTAGTATTGGGCAATGCTGCTGGCCTAGGCATAATGGGAGAATACAGAGGTACACCAAGGAATCAAGATTTATATGATGCTGCAAAAGCATATGCTGAACAACTCAAAGAAAATGGTGTGATTAACTACAGTGTATTAGACTTGACAGCAGAAGAACTAGAGGCTATCAAACATCAGCTTAATCCAAAAGATAATGATGTAGAGCTT
>AEO45854
ATGGCTCTTAGCAAAGTCAAGTTGAATGATACACTCAACAAAGATCAACTTCTGTCATCCAGCAAATACACCATCCAACGGAGCACAGGAGATAGTATTGATACTCCTAATTATGATGTGCAGAAACACATCAACAAGTTATGTGGCATGTTATTAATCACAGAAGATGCTAATCATAAATTCACTGGGGTAATAGGTATGTTATATGCTATGTCTAGATTAGGAAGAGAAGACACCATAAAAATACTCAGAGATGCGGGATATCATGTAAAAGCTAATGGAGTGGATGTAACAACACATCGTCAAGACATTAATGGAAAAGAAATGAAATTTGAAGTGTTAACATTGGCAAGCTTAACAACTGAAATTCAAATCAACATTGAGATAGAATCTAGAAAATCCTACAAAAAAATGCTAAAAGAAATGGGAGAGGTGGCTCCAGAATACAGGCATGACTCTCCTGATTGTGGAATGATAATATTATGTATAGCAGCATTAGTAATAACCAAATTAGCAGCAGGGGATAGATCTGGTCTTACAGCCGTAATTAGGAGAGCTAATAATGTTCTAAAAAATGAAATGAAACGTTATAAAGGCTTACTACCAAAGGATATAGCCAACAGTTTCTATGAAGTGTTTGAAAAATATCCTCACTTTATAGATGTTTTTGTTCATTTTGGTATAGCACAATCTTCTACCAGAGGTGGCAGTAGAGTTGAAGGGATTTTTGCAGGATTGTTTATGAATGCTTATGGTGCAGGGCAAGTGATGTTACGGTGGGGAGTCTTAGCAAAATCAGTTAAAAATATTATGCTAGGACACGCTAGTGTGCAAGCAGAAATGGAACAAGTTGTGGAAGTTTATGAATATGCCCAAAAATTGGGTGGAGAAGCAGGATTCTACCATATATTGAACAACCCAAAAGCATCATTATTATCTTTGACTCAATTTCCCCACTTCTCCAGTGTAGTATTAGGCAATGCTGCTGGCCTAGGCATAATGGGAGAATACAGAGGTACACCAAGGAATCAAGATCTATATGATGCTGCAAAGGCATATGCTGAACAACTCAAAGAAAATGGTGTGATTAACTACAGTGTATTAGACTTGACAGCAGAAGAACTAGAGGCTATCAAACATCAGCTTAATCCAAAAGATAATGATGTAGAGCTT
>AFM55338
ATGGCTCTTAGCAAAGTCAAGTTGAATGATACACTCAACAAAGATCAACTTCTATCATCCAGCAAATATACCATCCAACGGAGCACAGGAGACAGCATTGACACTCCTAATTATGATGTGCAGAAACACATTAATAAGTTATGTGGCATGTTATTAATCACAGAAGATGCTAATCATAAATTCACTGGGTTGATAGGTATGTTATATGCTATGTCTAGATTAGGAAGAGAAGACACCATAAAAATACTCAAAGATGCGGGATATCATGTTAAGGCAAATGGAGTGGATGTAACAACACATCGTCAAGACATTAATGGGAAAGAAATGAAATTTGAAGTGTTAACATTAGCAAGCTTAACAACTGAAATTCAAATCAACATTGAGATAGAATCTAGAAAATCCTACAAAAAAATGCTAAAAGAAATGGGAGAGGTAGCTCCAGAATACAGGCATGACTCTCCTGATTGTGGGATGATAATATTATGTATAGCAGCATTAGTAATAACCAAATTAGCAGCAGGAGATAGATCTGGTCTTACAGCTGTGATTAGGAGAGCTAACAATGTCCTAAAAAATGAAATGAAACGTTATAAAGGTTTATTACCCAAGGATATAGCCAACAGCTTCTATGAAGTGTTTGAAAAATATCCTCACTTTATAGATGTTTTTGTTCATTTTGGTATAGCACAATCTTCTACCAGAGGTGGCAGTAGAGTTGAAGGGATCTTTGCAGGATTGTTTATGAATGCCTATGGTGCAGGGCAAGTGATGTTACGGTGGGGGGTCTTAGCAAAATCAGTTAAAAACATTATGTTAGGACACGCTAGTGTACAAGCAGAAATGGAACAAGTTGTGGAGGTGTATGAGTATGCTCAGAAATTGGGTGGAGAAGCAGGATTCTACCATATATTGAACAACCCAAAAGCATCACTATTATCTTTGACTCAATTTCCTCACTTCTCTAGTGTAGTATTGGGCAATGCTGCTGGCCTAGGCATAATGGGAGAATACAGAGGTACACCAAGGAATCAAGATTTATATGATGCTGCAAAAGCATATGCTGAACAACTCAAAGAAAATGGTGTGATTAACTACAGTGTATTAGACTTGACAGCAGAAGAACTAGAGGCTATCAAACATCAGCTTAATCCAAAAGATAATGATGTAGAGCTT
>AEQ63318
ATGGCTCTTAGCAAAGTCAAGTTGAATGATACACTCAACAAAGATCAACTTCTATCATCCAGCAAATACACCATCCAACGGAGCACAGGAGATAGCATTGACACTCCTAATTATGATGTGCAGAAACACATCAATAAGTTATGTGGCATGTTATTAATCACAGAAGATGCTAATCATAAATTCACTGGGTTAATAGGTATGTTATATGCTATGTCTAGATTAGGAAGAGAAGACACCATAAAAATACTCAAAGATGCAGGATATCATGTTAAGGCAAATGGAGTGGATGTAACAACACATCGTCAAGACATTAATGGGAAAGAAATGAAATTTGAAGTGTTAACATTAGCAAGCTTAACAACTGAAATTCAAATCAACATTGAGATAGAATCTAGAAAATCCTACAAAAAAATGCTAAAAGAAATGGGAGAGGTGGCTCCAGAATACAGGCATGACTCTCCTGATTGTGGGATGATAATATTATGTATAGCAGCATTAGTAATAACCAAATTAGCAGCAGGAGATAGATCTGGTCTTACAGCTGTGATTAGGAGAGCTAATAATGTCCTAAAAAATGAAATGAAACGTTATAAAGGTTTATTACCCAAGGATATAGCCAACAGCTTCTATGAAGTGTTTGAAAAATATCCTCACTTTATAGATGTTTTTGTTCATTTTGGTATAGCACAATCTTCTACCAGAGGTGGCAGTAGAGTTGAAGGAATTTTTGCAGGATTGTTTATGAATGCCTATGGTGCAGGGCAAGTGATGTTACGGTGGGGGGTCTTAGCAAAATCAGTTAAAAACATTATGTTAGGGCACGCTAGTGTACAAGCAGAAATGGAACAAGTTGTGGAGGTGTATGAGTATGCTCAGAAATTGGGTGGAGAAGCAGGATTCTACCATATATTGAACAACCCAAAAGCATCACTATTATCTTTGACTCAATTTCCTCACTTCTCTAGTGTAGTATTAGGCAATGCTGCTGGCCTAGGCATAATGGGAGAATACAGAGGTACACCAAGGAATCAAGATTTATATGATGCTGCAAAAGCATATGCTGAACAACTCAAAGAAAATGGTGTGATTAACTACAGTGTATTAGACTTGACAGCAGAAGAACTAGAGGCTATCAAACATCAGCTTAATCCAAAAGATAATGATGTAGAGCTT
>AAB86658
ATGGCTCTTAGCAAAGTCAAGTTGAATGATACACTCAACAAAGATCAACTTCTGTCATCCAGCAAATACACCATCCAACGGAGCACAGGAGATAGTATTGATACTCCTAATTATGATGTGCAGAAACACATCAATAAGTTATGTGGCATGTTATTAATCACAGAAGATGCTAATCATAAATTCACTGGGTTAATAGGTATGTTATATGCGATGTCTAGGTTAGGAAGAGAAGACACCATAAAAATACTCAGAGATGCGGGATATCATGTAAAAGCAAATGGAGTAGATGTAACAACACATCGTCAAGACATTAATGGAAAAGAAATGAAATTTGAAGTGTTAACATTGGCAAGCTTAACAACTGAAATTCAAATCAACATTGAGATAGAATCTAGAAAATCCTACAAAAAAATGCTAAAAGAAATGGGAGAGGTAGCTCCAGAATACAGGCATGACTCTCCTGATTGTGGGATGATAATATTATGTATAGCAGCATTAGTAATAACTAAATTAGCAGCAGGGGACAGATCTGGTCTTACAGCCGTGATTAGGAGAGCTAATAATGTCCTAAAAAATGAAATGAAACGTTACAAAGGCTTACTACCCAAGGACATAGCCAACAGCTTCTATGAAGTGTTTGAAAAACATCCCCACTTTATAGATGTTTTTGTTCATTTTGGTATAGCACAATCTTCTACCAGAGGTGGCAGTAGAGTTGAAGGGATTTTTGCAGGATTGTTTATGAATGCCTATGGTGCAGGGCAAGTGATGTTACGGTGGGGAGTCTTAGCAAAATCAATTAAAAATATTATGTTAGGACATGCTAGTGTGCAAGCAGAAATGGAACAAGTTGTTGAGGTTTATGAATATGCCCAAAAATTGGGTGGTGAAGCAGGATTCTACCATATATTGAACAACCCAAAAGCATCATTATTATCTTTGACTCAATTTCCTCACTTCTCCAGTGTAGTATTAGGCAATGCTGCTGGCCTAGGCATAATGGGAGAGTACAGAGGTACACCGAGGAATCAAGATCTATATGATGCAGCAAAGGCATATGCTGAACAACTCAAAGAAAATGGTGTGATTAACTACAGTGTACTAGACTTGACAGCAGAAGAACTAGAGGCTATCAAACATCAGCTTAATCCAAAAGATAATGATGTAGAGCTT
>AGN28611
ATGGCTCTTAGCAAAGTCAAGTTGAATGATACATTAAATAAGGATCAGCTGCTGTCATCCAGCAAATACACTATTCAACGTAGTACAGGTGATAATATTGACACTCCCAATTATGATGTGCAAAAACACCTAAACAAACTATGTGGTATGCTATTAATCACTGAAGATGCTAATCATAAATTCACAGGATTAATAGGTATGCTATATGCTATGTCCAGGTTAGGAAGGGAAGACACTATAAAGATACTTAAAGATGCTGGATATCATGTTAAAGCTAATGGAGTAGATATAACAACATATCGTCAAGATATAAATGGAAAGGAAATGAAATTCGAAGTATTAACATTATCAAGCTTGACATCAGAAATACAAGTCAATATTGAGATAGAATCTAGAAAGTCCTACAAAAAAATGCTAAAAGAGATGGGAGAAGTGGCTCCAGAATATAGGCATGATTCTCCAGACTGTGGGATGATAATACTGTGTATAGCTGCCCTTGTAATAACCAAATTAGCAGCAGGAGATAGATCAGGTCTTACAGCAGTAATTAGGAGGGCAAACAATGTCTTAAAAAACGAAATAAAACGCTACAAGGGCCTAATACCAAAGGACATAGCCAACAGTTTTTATGAAGTGTTTGAAAAACACCCTCATCTTATAGATGTTTTTGTGCACTTTGGCATTGCACAATCATCCACAAGAGGGGGTAGTAGAGTTGAAGGAATCTTTGCAGGATTGTTTATGAATGCCTATGGTTCAGGACAGGTAATGCTAAGATGGGGAGTTTTAGCCAAATCTGTAAAAAATATCATGCTAGGACATGCTAGTGTCCAAGCAGAAATGGAGCAAGTTGTGGAAGTCTATGAGTATGCACAGAAGTTGGGAGGAGAAGCTGGTTTCTACCATATATTGAACAATCCAAAAGCATCATTGCTGTCATTAACTCAATTTCCTAACTTCTCAAGTGTGGTCCTAGGCAATGCAGCAGGTCTAGGCATAATGGGAGAGTATAGAGGTACACCAAGAAACCAAGATCTCTATGATGCAGCCAAAGCATATGCAGAGCAACTCAAAGAAAATGGAGTAATAAACTACAGTGTATTAGACTTAACAACAGAAGAATTGGAAGCCATAAAGCATCAACTCAACCCCAAAGAAGATGACGTAGAGCTT
>AFM55217
ATGGCTCTTAGCAAAGTCAAGTTGAATGATACACTCAACAAAGATCAACTTCTGTCATCCAGCAAATACACCATCCAACGGAGCACAGGAGACAGCATTGACACTCCTAACTATGATGTACAGAAACACATCAATAAGCTATGTGGCATGTTATTAATCACAGAAGATGCTAATCATAAATTCACTGGGTTAATAGGTATGTTATACGCTATGTCTAGATTAGGAAGAGAAGACACTATAAAAATACTCAAAGATGCGGGTTATCATGTTAAGGCAAATGGAGTGGATGTAACAACACATCGTCAAGACATTAATGGGAAAGAAATGAAATTTGAAGTGTTAACATTAGCAAGCTTAACAACTGAAATTCAAATCAACATTGAGATAGAATCTAGAAAATCCTACAAAAAAATGCTAAAAGAAATGGGAGAGGTGGCTCCAGAATACAGGCATGACTCTCCTGATTGTGGGATGATAATATTATGTATAGCGGCATTAGTAATAACCAAATTAGCAGCAGGAGATAGATCTGGTCTTACAGCTGTGATTAGGAGAGCTAATAATGTCCTAAAAAATGAAATGAAACGTTATAAAGGCTTACTACCCAAGGATATAGCCAACAGCTTCTATGAAGTGTTTGAAAAATATCCTCACTTTATAGATGTTTTTGTTCATTTTGGTATAGCACAATCTTCTACCAGAGGTGGCAGTAGAGTTGAAGGGATTTTTGCAGGATTGTTTATGAATGCCTATGGTGCAGGGCAAGTGATGTTACGGTGGGGGGTCTTAGCAAAATCTGTTAAAAATATTATGTTAGGACATGCTAGTGTACAAGCAGAAATGGAACAAGTTGTGGAGGTGTATGAATATGCTCAGAAATTGGGTGGAGAAGCAGGATTCTACCATATATTGAACAACCCAAAAGCATCATTATTATCTTTGACTCAATTTCCTCACTTCTCTAGTGTAGTATTAGGCAATGCTGCTGGCCTAGGCATAATGGGAGAATACAGAGGTACACCAAGGAATCAAGATTTATATGATGCTGCAAAAGCATATGCTGAACAACTCAAAGAAAATGGTGTGATTAACTACAGTGTATTAGACTTGACAGCAGAAGAACTAGAAGCTATCAAACATCAGCTTAATCCAAAAGATAATGATGTAGAGCTT
>AGN28457
ATGGCTCTTAGCAAAGTCAAGTTGAATGATACATTAAATAAGGATCAGCTGCTGTCATCCAGCAAATACACTATTCAACGTAGTACAGGAGATAATATTGACACTCCCAATTATGATGTGCAAAAACACCTAAACAAACTATGTGGTATGCTATTAATCACTGAAGATGCAAATCATAAATTCACAGGATTAATAGGTATGCTATATGCTATGTCCAGGTTAGGAAGGGAAGACACTATAAAGATACTTAAAGATGCTGGATATCATGTTAAAGCTAATGGAGTAGATATAACAACATATCGTCAAGATATAAATGGAAAGGAAATGAAATTCGAAGTATTAACATTATCAAGCTTGACATCAGAAATACAAGTCAATATTGAGATAGAATCTAGAAAGTCCTACAAAAAAATGCTAAAAGAGATGGGAGAAGTGGCTCCAGAATATAGGCATGATTCTCCAGACTGTGGGATGATAATACTGTGTATAGCTGCCCTTGTAATAACCAAATTAGCAGCAGGAGATAGATCAGGTCTTACAGCAGTAATTAGGAGGGCAAACAATGTCTTAAAAAACGAAATAAAACGCTACAAGGGCCTAATACCAAAGGACATAGCCAACAGTTTTTATGAAGTGTTTGAAAAACACCCTCATCTTATAGATGTTTTTGTGCACTTTGGCATTGCACAATCATCCACAAGAGGGGGTAGTAGAGTTGAAGGAATCTTTGCAGGATTGTTTATGAATGCCTATGGTTCAGGACAAGTAATGCTAAGATGGGGAGTTTTAGCCAAATCTGTAAAAAATATCATGCTAGGACATGCTAGTGTCCAAGCAGAAATGGAGCAAGTTGTGGAAGTCTATGAGTATGCACAGAAGTTGGGAGGAGAAGCTGGTTTCTACCATATATTGAACAATCCAAAAGCATCATTGCTGTCATTAACTCAATTTCCTAACTTCTCAAGTGTGGTCCTAGGCAATGCAGCAGGTCTAGGCATAATGGGAGAGTATAGAGGTACACCAAGAAACCAAGATCTCTATGATGCTGCCAAAGCATATGCAGAGCAACTCAAAGAAAATGGAGTAATAAACTACAGTGTATTAGACTTAACAACAGAAGAATTGGAAGCCATAAAGCATCAACTCAACCCCAAAGAAGATGACGTAGAGCTT
>AEQ63559
ATGGCTCTTAGCAAAGTCAAGTTGAATGATACACTCAACAAAGATCAACTTCTGTCATCCAGCAAATACACCATCCAACGGAGCACAGGAGATAGTATTGATACTCCTAATTATGATGTGCAGAAACACATCAATAAGTTATGTGGCATGTTATTAATCACAGAAGATGCTAATCATAAATTCACTGGGTTAATAGGTATGTTATATGCGATGTCTAGGTTAGGAAGAGAAGACACCATAAAAATACTCAGAGATGCGGGATATCATGTAAAAGCAAATGGAGTAGATGTAACAACACATCGTCAAGACATTAATGGAAAAGAAATGAAATTTGAAGTGTTAACATTGGCAAGCTTAACAACTGAAATTCAAATCAACATTGAGATAGAATCTAGAAAATCCTACAAAAAAATGCTAAAAGAAATGGGAGAGGTAGCTCCAGAATACAGGCATGACTCTCCTGATTGTGGGATGATAATATTATGTATAGCAGCATTAGTAATAACTAAATTAGCAGCAGGGGACAGATCTGGTCTTACAGCCGTGATTAGGAGAGCTAATAATGTCCTAAAAAATGAAATGAAACGTTACAAAGGCTTACTACCCAAGGACATAGCCAACAGCTTCTATGAAGTGTTTGAAAAACATCCCCACTTTATAGATGTTTTTGTTCATTTTGGTATAGCACAATCTTCTACCAGAGGTGGCAGTAGAGTTGAAGGGATTTTTGCAGGATTGTTTATGAATGCCTATGGTGCAGGGCAAGTGATGTTACGGTGGGGAGTCTTAGCAAAATCAGTTAAAAATATTATGTTAGGACATGCTAGTGTGCAAGCAGAAATGGAACAAGTTGTTGAGGTTTATGAATATGCCCAAAAATTGGGTGGTGAAGCAGGATTCTACCATATATTGAACAACCCAAAAGCATCATTATTATCTTTGACTCAATTTCCTCACTTCTCCAGTGTAGTATTAGGCAATGCTGCTGGCCTAGGCATAATGGGAGAGTACAGAGGTACACCGAGGAATCAAGATCTATATGATGCAGCAAAGGCATATGCTGAACAACTCAAAGAAAATGGTGTGATTAACTACAGTGTACTAGACTTGACAGCAGAAGAACTAGAGGCTATCAAACATCAGCTTAATCCAAAAGATAATGATGTAGAGCTT
>AGN28699
ATGGCTCTTAGCAAAGTCAAGTTGAATGATACATTAAATAAGGATCAGCTGCTGTCATCCAGCAAATACACTATTCAACGTAGTACAGGAGATAATATTGACACTCCCAATTATGATGTGCAAAAACACCTAAACAAACTATGTGGTATGCTATTAATCACTGAAGATGCAAATCATAAATTCACAGGATTAATAGGTATGCTATATGCTATGTCCAGGTTAGGAAGGGAAGACACTATAAAGATACTTAAAGATGCTGGATATCATGTTAAAGCTAATGGAGTAGATATAACAACATATCGTCAAGATATAAATGGAAAGGAAATGAAATTCGAAGTATTAACATTATCAAGCTTGACATCAGAAATACAAGTCAATATTGAGATAGAATCTAGAAAGTCCTACAAAAAAATGCTAAAAGAGATGGGAGAAGTGGCTCCAGAATATAGGCATGATTCTCCAGACTGTGGGATGATAATACTGTGTATAGCTGCCCTTGTAATAACCAAATTAGCAGCAGGAGATAGATCAGGTCTTACAGCAGTAATTAGGAGGGCAAACAATGTCTTAAAAAACGAAATAAAACGCTACAAGGGCCTAATACCAAAGGACATAGCCAACAGTTTTTATGAAGTGTTTGAAAAACACCCTCATCTTATAGATGTTTTTGTGCACTTTGGCATTGCACAATCATCCACAAGAGGGGGTAGTAGAGTTGAAGGAATCTTTGCAGGATTGTTTATGAATGCCTATGGTTCAGGACAAGTAATGCTAAGATGGGGAGTTTTAGCCAAATCTGTAAAAAATATCATGTTAGGACATGCTAGTGTCCAAGCAGAAATGGAGCAAGTTGTGGAAGTCTATGAGTATGCACAGAAGTTGGGAGGAGAAGCTGGTTTCTACCATATATTGAACAATCCAAAAGCATCATTGCTGTCATTAACTCAATTTCCTAACTTCTCAAGTGTGGTCCTAGGCAATGCAGCAGGTCTAGGCATAATGGGAGAGTATAGAGGTACACCAAGAAACCAAGATCTCTATGATGCAGCCAAAGCATATGCAGAGCAACTCAAAGAAAATGGAGTAATAAACTACAGTGTATTAGACTTAACAACAGAAGAATTGGAAGCCATAAAGCATCAACTCAACCCCAAAGAAGATGACGTAGAGCTT
>AEO45904
ATGGCTCTTAGCAAAGTCAAGTTGAATGATACACTCAACAAAGATCAACTTCTGTCATCCAGCAAATACACCATCCAACGGAGCACAGGAGATAGTATTGATACTCCTAATTATGATGTGCAGAAACACATCAATAAGTTATGTGGCATGTTATTAATCACAGAAGATGCTAATCATAAATTCACTGGGTTAATAGGTATGTTATATGCGATGTCTAGGTTAGGAAGAGAAGACACCATAAAAATACTCAGAGATGCGGGATATCATGTAAAAGCAAATGGAGTAGATGTAACAACACATCGTCAAGACATTAATGGAAAAGAAATGAAATTTGAAGTGTTAACATTGGCAAGCTTAACAACTGAAATTCAAATCAACATTGAGATAGAATCTAGAAAATCCTACAAAAAAATGCTAAAAGAAATGGGAGAGGTGGCTCCAGAATACAGGCATGACTCTCCTGATTGTGGGATGATAATATTATGTATAGCGGCATTAGTAATAACCAAATTAGCAGCAGGGGATAGATCTGGTCTTACAGCTGTGATTAGGAGAGCTAACAATGTCCTAAAAAATGAAATGAAACGTTATAAAGGCTTACTACCCAAGGATATAGCCAACAGCTTCTATGAAGTGTTTGAAAAATATCCTCACTTTATAGATGTTTTTGTTCATTTTGGTATAGCACAATCTTCTACCAGAGGTGGCAGCAGAGTTGAAGGGATTTTTGCAGGATTGTTTATGAATGCCTATGGTGCAGGGCAAGTGATGTTACGGTGGGGGGTCTTAGCAAAATCCGTCAAAAATATTATGTTAGGACATGCTAGTGTGCAAGCAGAAATGGAACAAGTTGTGGAGGTGTATGAATATGCCCAAAAATTAGGTGGAGAAGCAGGATTCTACCATATATTGAACAACCCAAAAGCATCATTATTATCCTTGACTCAATTTCCTCACTTCTCTAGTGTAGTATTAGGCAATGCTGCTGGCCTAGGCATAATGGGAGAATACAGAGGTACACCAAGGAATCAAGATTTATATGATGCTGCAAAAGCATATGCTGAACAACTCAAAGAAAATGGTGTGATTAACTACAGTGTATTAGACTTGACAGCAGAAGAACTAGAGGCTATCAAACATCAGCTTAATCCAAAAGATAATGATGTAGAGCTT
>AEQ63329
ATGGCTCTTAGCAAAGTCAAGTTGAATGATACACTCAACAAAGATCAACTTCTATCATCCAGCAAATACACCATCCAACGGAGCACAGGAGACAGCATTGACACTCCTAATTATGATGTGCAGAAACACATCAATAAGTTATGTGGCATGTTATTAATCACAGAAGATGCTAATCATAAATTCACTGGGTTAATAGGTATGTTATATGCTATGTCTAGATTAGGAAGAGAAGACACCATAAAAATACTCAAAGATGCGGGATATCATGTTAAGGCAAATGGAGTGGATGTAACAACACATCGTCAAGACATTAATGGGAAAGAAATGAAATTTGAAGTGTTAACATTAGCAAGCTTAACAACTGAAATTCAAATCAACATTGAGATAGAATCTAGAAAATCCTACAAAAAAATGCTAAAAGAAATGGGAGAGGTGGCTCCAGAATACAGGCATGACTCTCCTGATTGTGGGATGATAATATTATGTATAGCAGCATTAGTAATAACCAAATTAGCAGCAGGAGATAGATCTGGTCTTACAGCTGTGATTAGGAGAGCTAATAATGTCCTAAAAAATGAAATGAAACGTTATAAAGGTTTATTACCCAAGGATATAGCCAACAGCTTCTATGAAGTGTTTGAAAAATATCCTCACTTTATAGATGTTTTTGTTCATTTTGGTATAGCACAATCTTCTACCAGAGGTGGCAGTAGAGTTGAAGGGATTTTTGCAGGATTGTTTATGAATGCCTATGGTGCAGGGCAAGTGATGTTACGGTGGGGGGTCTTAGCAAAATCAGTTAAAAACATTATGTTAGGGCACGCTAGTGTACAAGCAGAAATGGAACAAGTTGTGGAGGTGTATGAGTATGCTCAGAAATTGGGTGGAGAAGCAGGATTCTACCATATATTGAACAACCCAAAAGCATCACTATTATCTTTGACTCAATTTCCTCACTTCTCTAGTGTAGTATTAGGCAATGCTGCTGGCTTAGGCATAATGGGAGAATACAGAGGTACACCAAGGAATCAAGATTTATATGATGCTGCAAAAGCATATGCTGAACAACTCAAAGAAAATGGTGTGATTAACTACAGTGTATTAGACTTGACAGCAGAAGAACTAGAGGCTATCAAACATCAGCTTAATCCAAAAGATAATGATGTAGAGCTT
>AFM55448
ATGGCTCTTAGCAAAGTCAAGTTGAATGATACACTCAACAAAGATCAACTTCTATCATCCAGCAAATATACCATCCAACGGAGCACAGGAGACAGCATTGACACTCCTAATTATGATGTGCAGAAACACATTAATAAGTTATGTGGCATGTTATTAATCACAGAAGATGCTAATCATAAATTCACTGGGTTAATAGGTATGTTATATGCTATGTCTAGATTAGGAAGAGAAGACACCATAAAAATACTCAAAGATGCGGGATATCATGTTAAGGCAAATGGAGTGGATGTAACAACACATCGTCAAGACATTAATGGGAAAGAAATGAAATTTGAAGTGTTAACATTAGCAAGCTTAACAACTGAAATTCAAATCAACATTGAGATAGAATCTAGAAAGTCCTACAAAAAAATGCTAAAAGAAATGGGAGAGGTGGCTCCAGAATACAGGCATGACTCTCCTGACTGTGGGATGATAATATTATGTATAGCAGCATTAGTAATAACCAAATTAGCAGCAGGAGATAGATCTGGTCTTACAGCTGTGATTAGGAGAGCTAATAATGTCCTAAAAAATGAAATGAAACGTTATAAAGGTTTATTACCCAAGGATATAGCCAACAGCTTCTATGAAGTGTTTGAAAAATATCCTCACTTTATAGATGTTTTTGTTCATTTTGGTATAGCACAATCTTCTACCAGAGGTGGCAGTAGAGTTGAAGGGATTTTTGCAGGATTGTTTATGAATGCCTATGGTGCAGGGCAAGTGATGTTACGGTGGGGGGTCTTAGCAAAATCAGTTAAAAACATTATGTTAGGACACGCTAGTGTACAAGCAGAAATGGAACAAGTTGTGGAGGTGTATGAGTATGCTCAGAAATTGGGTGGAGAAGCAGGATTCTACCATATATTGAACAACCCAAAAGCATCACTATTATCTTTGACTCAATTTCCTCACTTCTCTAGTGTAGTATTGGGCAATGCTGCTGGCCTAGGCATAATGGGAGAATACAGAGGTACACCAAGGAATCAAGATTTATATGATGCTGCAAAAGCATATGCTGAACAACTCAAAGAAAATGGTGTGATTAACTACAGTGTATTAGACTTGACAGCAGAAGAACTAGAGGCTATCAAACATCAGCTTAATCCAAAAGATAATGATGTAGAGCTT
>AGT75374
ATGGCTCTTAGCAAAGTCAAGTTGAATGATACACTCAACAAAGATCAACTTCTGTCATCCAGCAAATACACCATCCAACGGAGCACAGGAGACAGTATTGATACTCCCAACTATGATGTACAGAAACACATCAACAAGCTATGTGGCATGCTATTAATCACAGAAGATGCTAATCATAAATTCACTGGGGTAATAGGTATGCTATATGCTATGTCTAGATTAGGAAGAGAAGACACCATAAAAATACTCAGAGATGCGGGATATCATGTAAAAGCCAATGGAGTGGATGTAACAACACATCGTCAAGACATTAATGGAAAAGAAATGAAATTTGAAGTGTTAACATTGGCAAGCTTAACAACTGAAATTCAAATCAACATTGAGATAGAATCTAGAAAATCCTACAAAAAAATGCTAAAAGAAATGGGAGAGGTGGCTCCAGAATACAGGCATGACTCTCCTGATTGTGGAATGATAATATTATGTATAGCAGCATTAGTAATAACCAAATTAGCAGCAGGGGATAGATCTGGTCTTACAGCCGTGATTAGGAGAGCTAATAATGTTCTAAAAAATGAAATGAAACGTTATAAAGGCTTACTACCAAAGGATATAGCCAACAGTTTCTATGAAGTGTTTGAAAAATATCCTCACTTTATAGATGTTTTTGTTCATTTTGGTATAGCACAATCTTCTACCAGAGGTGGCAGTAGAGTTGAAGGGATTTTTGCAGGATTGTTTATGAATGCTTATGGTGCAGGGCAAGTGATGTTACGGTGGGGAGTCTTAGCAAAATCAGTTAAAAATATTATGCTAGGACACGCTAGTGTTCAAGCAGAAATGGAACAAGTTGTGGAAGTTTATGAATATGCCCAAAAATTGGGTGGAGAAGCAGGATTCTACCACATATTGAACAACCCAAAAGCATCATTATTATCCTTGACTCAATTTCCCCATTTCTCCAGTGTAGTATTAGGCAATGCTGCTGGCCTAGGCATAATGGGAGAATACAGAGGTACACCAAGGAATCAAGATCTATATGATGCTGCAAAGGCATATGCTGAACAACTCAAAGAAAATGGTGTGATTAACTACAGTGTATTAGACTTGACAGCAGAAGAACTAGAGGCTATCAAACATCAGCTTAATCCAAAAGATAATGATGTAGAGCTT
>AEO45864
ATGGCTCTTAGCAAAGTCAAGTTGAACGATACACTCAACAAAGATCAACTTCTGTCATCCAGCAAATACACCATCCAACGGAGCACAGGAGATAGTATTGATACTCCTAATTATGATGTGCAGAAACACATCAACAAGTTATGTGGCATGTTATTAATCACAGAAGATGCTAATCATAAATTCACTGGGGTAATAGGTATGTTATATGCTATGTCTAGATTAGGAAGAGAAGACACCATAAAAATACTCAGAGATGCGGGATATCATGTAAAAGCTAATGGAGTGGATGTAACAACACATCGTCAAGACATTAATGGAAAAGAAATGAAATTTGAAGTGTTAACATTGGCAAGCTTAACAACTGAAATTCAAATCAACATTGAGATAGAATCTAGAAAATCCTACAAAAAAATGCTAAAAGAAATGGGAGAGGTAGCTCCAGAATACAGGCATGACTCTCCTGATTGTGGAATGATAATATTATGTATAGCAGCATTAGTAATAACCAAATTAGCAGCAGGGGATAGATCTGGTCTTACAGCCGTGATTAGGAGAGCTAATAATGTTCTAAAAAATGAAATGAAACGTTATAAAGGCTTACTACCAAAGGATATAGCCAACAGTTTCTATGAAGTGTTTGAAAAATATCCTCACTTTATAGATGTTTTTGTTCATTTTGGTATAGCACAATCTTCTACCAGAGGTGGCAGTAGAGTTGAAGGGATTTTTGCAGGATTGTTTATGAATGCTTATGGTGCAGGGCAAGTGATGTTACGGTGGGGAGTCTTAGCAAAATCAGTTAAAAATATTATGCTAGGACACGCTAGTGTGCAAGCAGAAATGGAACAAGTTGTGGAAGTTTATGAATATGCCCAAAAATTGGGTGGAGAAGCAGGATTCTACCATATATTGAACAACCCAAAAGCATCATTATTATCTTTGACTCAATTTCCCCACTTCTCCAGTGTAGTATTAGGCAATGCTGCTGGCCTAGGCATAATGGGAGAATACAGAGGTACACCAAGGAATCAAGATCTATATGATGCTGCAAAGGCATATGCTGAACAACTCAAAGAAAATGGTGTGATTAACTACAGTGTATTAGACTTGACAGCAGAAGAACTAGAGGCTATCAAACATCAGCTTAATCCAAAAGATAATGATGTAGAGCTT
>AFM55283
ATGGCTCTTAGCAAAGTCAAGTTGAACGATACACTCAACAAAGATCAACTTCTGTCATCCAGCAAATACACCATCCAACGGAGCACAGGAGATAGTATTGATACTCCTAATTATGATGTGCAGAAACACATCAACAAGTTATGTGGCATGTTATTAATCACAGAAGATGCTAATCATAAATTCACTGGGATAATAGGTATGTTATATGCTATGTCTAGATTAGGAAGAGAAGACACCATAAAAATACTCAGAGATGCGGGATATCATGTAAAAGCAAATGGAGTGGATGTAACAACACATCGTCAAGACATTAATGGAAAAGAAATGAAATTTGAAGTGTTAACATTAGCAAGCTTAACAACTGAAATTCAAATCAACATTGAGATAGAATCTAGAAAATCCTACAAAAAAATGCTAAAAGAAATGGGAGAGGTGGCTCCAGAATACAGGCATGACTCTCCTGATTGTGGAATGATAATATTATGTATAGCAGCATTAGTAATAACCAAATTAGCAGCAGGGGATAGATCTGGTCTTACAGCTGTGATTAGGAGAGCTAATAATGTTCTAAAAAATGAAATGAAACGTTATAAAGGCTTACTACCAAAGGATATAGCCAACAGCTTCTATGAAGTGTTTGAAAAATATCCTCACTTTATAGATGTTTTTGTTCATTTTGGTATAGCACAATCTTCTACCAGAGGTGGCAGTAGAGTTGAAGGGATTTTTGCAGGATTGTTTATGAATGCCTATGGTGCAGGGCAAGTGATGTTACGGTGGGGAGTCTTAGCAAAATCAGTTAAAAATATTATGCTAGGACACGCTAGTGTGCAAGCAGAAATGGAACAAGTTGTGGAAGTTTATGAATATGCCCAAAAATTGGGTGGAGAAGCAGGATTCTACCATATATTGAACAACCCAAAAGCATCATTATTATCTTTGACTCAATTTCCCCACTTCTCCAGTGTAGTATTAGGCAATGCTGCTGGCCTAGGCATAATGGGAGAATACAGAGGTACACCAAGGAATCAAGATCTATATGATGCTGCAAAGGCATATGCTGAACAACTCAAAGAAAATGGTGTGATTAACTACAGTGTATTAGACTTGACAGCAGAAGAACTAGAGGCTATCAAACATCAGCTTAATCCAAAAGATAATGATGTAGAGCTT
>AGN28743
ATGGCTCTTAGCAAAGTCAAGTTGAATGATACATTAAATAAGGATCAGCTGCTGTCATCCAGCAAATACACTATTCAACGTAGTACAGGAGATAATATTGACACTCCCAATTATGATGTGCAAAAACACCTAAACAAACTATGTGGTATGCTATTAATCACTGAAGATGCAAATCATAAATTCACAGGATTAATAGGTATGCTATATGCTATGTCCAGGTTAGGAAGGGAAGACACTATAAAGATACTTAAAGATGCTGGATATCATGTTAAAGCTAATGGAGTAGATATAACAACATATCGTCAAGATATAAATGGAAAGGAAATGAAATTCGAAGTATTAACATTATCAAGCTTGACATCAGAAATACAAGTCAATATTGAGATAGAATCTAGAAAGTCCTACAAAAAAATGCTAAAAGAGATGGGAGAAGTGGCTCCAGAATATAGGCATGATTCTCCAGACTGTGGGATGATAATACTGTGTATAGCTGCCCTTGTAATAACCAAATTAGCAGCAGGAGATAGATCAGGTCTTACAGCAGTAATTAGGAGAGCAAACAATGTCTTAAAAAACGAAATAAAACGCTACAAGGGCCTAATACCAAAGGACATAGCCAACAGTTTTTATGAAGTGTTTGAAAAACACCCTCATCTTATAGATGTTTTTGTGCACTTTGGCATTGCACAATCATCCACAAGAGGGGGTAGTAGAGTTGAAGGAATCTTTGCAGGATTGTTTATGAATGCCTATGGTTCAGGACAAGTAATGCTAAGATGGGGAGTTTTAGCCAAATCTGTAAAAAATATCATGCTAGGACATGCTAGTGTCCAAGCAGAAATGGAGCAAGTTGTGGAAGTCTATGAGTATGCACAGAAGTTGGGAGGAGAAGCTGGTTTCTACCATATATTGAACAATCCAAAAGCATCATTGCTGTCATTAACTCAATTTCCTAACTTCTCAAGTGTGGTCCTAGGCAATGCAGCAGGTCTAGGCATAATGGGAGAGTATAGAGGTACACCAAGAAACCAAGATCTCTATGATGCAGCCAAAGCATATGCAGAGCAACTCAAAGAAAATGGAGTAATAAACTACAGTGTATTAGACTTAACAACAGAAGAATTGGAAGCCATAAAGCATCAACTCAACCCCAAAGAAGATGACGTAGAGCTT
>AFM55327
ATGGCTCTTAGCAAAGTCAAGTTGAATGATACACTCAACAAAGATCAACTTCTGTCATCTAGCAAATACACCATCCAACGGAGCACAGGAGACAGCATTGACACACCTAATTATGATGTGCAGAAACACATCAATAAGCTATGTGGCATGTTATTAATCACAGAAGATGCTAATCATAAATTCACTGGGTTAATAGGTATGTTATATGCTATGTCTAGATTAGGAAGAGAAGACACCATAAAAATACTCAAAGATGCGGGATATCATGTTAAGGCAAATGGAGTGGATGTAACAACACATCGTCAAGACATTAATGGGAAAGAAATGAAATTTGAAGTGTTGACATTAGCAAGCTTAACAACTGAAATTCAAATCAACATTGAGATAGAATCTAGAAAATCCTATAAAAAAATGCTAAAAGAAATGGGAGAGGTGGCTCCAGAATACAGGCATGACTCTCCTGATTGTGGGATGATAATATTATGTATAGCAGCATTAGTAATAACCAAATTAGCAGCAGGAGATAGATCTGGTCTTACAGCTGTGATTAGGAGAGCTAATAATGTCCTAAAAAATGAAATGAAACGTTATAAAGGCTTACTACCCAAGGATATAGCCAACAGCTTCTATGAAGTGTTTGAAAAATATCCTCACTTTATAGATGTTTTTGTTCATTTTGGTATAGCACAATCTTCTACCAGAGGTGGCAGTAGAGTTGAAGGGATTTTTGCAGGATTGTTTATGAATGCCTATGGTGCAGGGCAAGTGATGTTACGGTGGGGGGTCTTAGCAAAATCAGTTAAAAATATTATGTTAGGACACGCTAGTGTACAAGCAGAAATGGAACAAGTTGTGGAGGTGTATGAATATGCTCAGAAGTTGGGTGGAGAAGCAGGATTCTACCATATATTGAACAACCCAAAAGCATCATTATTATCTTTGACTCAATTTCCTCACTTCTCTAGTGTAGTATTAGGCAATGCTGCTGGCCTAGGCATAATGGGAGAATACAGAGGTACACCAAGGAATCAAGATTTATATGATGCTGCAAAAGCATATGCTGAACAACTCAAAGAAAATGGTGTGATTAACTACAGTGTATTAGACTTGACAGCAGAAGAACTAGAGGCTATCAAACATCAGCTTAATCCAAAAGATAATGATGTAGAGCTT
>AFM55349
ATGGCTCTTAGCAAAGTCAAGTTAAATGATACACTCAACAAAGATCAACTTCTGTCATCCAGCAAATACACCATCCAACGGAGCACAGGAGACAGCATTGACACTCCTAATTATGATGTGCAGAAACACATCAACAAGCTATGTGGCATGTTATTAATCACAGAAGATGCTAATCATAAATTCACTGGGTTAATAGGTATGTTATATGCTATGTCTAGATTAGGAAGAGAAGACACCATAAAAATACTCAAAGATGCAGGATATCATGTTAAGGCAAATGGAGTGGATGTAACAACACATCGTCAAGACATTAATGGGAAAGAAATGAAATTTGAAGTGTTAACATTAGCAAGCTTAACAACTGAAATTCAAATCAACATTGAGATAGAATCTAGAAAATCCTACAAAAAAATGCTAAAAGAAATGGGAGAGGTGGCTCCAGAATACAGGCATGACTCTCCTGATTGTGGGATGATAATATTATGTATAGCGGCATTAGTAATAACCAAATTAGCAGCAGGGGATAGATCTGGTCTTACAGCTGTGATTAGGAGAGCTAATAATGTCCTAAAAAATGAAATGAAACGTTATAAAGGCTTACTACCTAAGGATATAGCCAACAGCTTCTATGAAGTGTTTGAAAAATATCCTCACTTTATAGATGTCTTTGTTCATTTTGGTATAGCACAATCTTCCACCAGAGGTGGCAGTAGAGTTGAAGGGATTTTTGCAGGATTGTTTATGAATGCCTATGGTGCGGGGCAAGTGATGCTACGGTGGGGGGTCTTAGCAAAATCAGTCAAAAATATTATGTTAGGACACGCCAGTGTACAAGCAGAAATGGAACAAGTTGTGGAGGTGTATGAATATGCCCAGAAATTGGGTGGAGAAGCAGGATTCTACCATATATTGAACAACCCAAAAGCATCATTATTATCTTTGACTCAATTTCCTCACTTCTCTAGTGTAGTATTAGGCAATGCTGCTGGCCTAGGCATAATGGGAGAATACAGAGGTACACCTAGGAATCAAGATTTATATGATGCTGCAAAAGCATATGCTGAACAACTCAAAGAAAATGGTGTGATTAACTACAGTGTATTAGACTTGACAGCAGAAGAACTAGAGGCTATCAAACATCAGCTTAATCCAAAAGATAATGATGTAGAGCTT
>AFM55261
ATGGCTCTTAGCAAAGTCAAGTTAAATGATACACTCAACAAAGATCAACTTCTGTCATCCAGCAAATACACCATCCAACGGAGCACAGGAGACAGCATTGACACTCCTAATTATGATGTGCAGAAACACATCAACAAGCTATGTGGCATGTTATTAATCACAGAAGATGCTAATCATAAATTCACTGGGTTAATAGGTATGTTATATGCTATGTCTAGATTAGGAAGAGAAGACACCATAAAAATACTCAAAGATGCGGGATATCATGTTAAGGCAAATGGAGTGGATGTAACAACACATCGTCAAGACATTAATGGGAAAGAAATGAAATTTGAAGTGTTAACATTAGCAAGCTTAACAACTGAAATTCAAATCAACATTGAGATAGAATCTAGAAAATCCTACAAAAAAATGCTAAAAGAAATGGGAGAGGTGGCTCCAGAATACAGGCATGACTCTCCTGATTGTGGGATGATAATATTATGTATAGCGGCATTAGTAATAACCAAATTAGCAGCAGGGGATAGATCTGGTCTTACAGCTGTGATTAGGAGAGCTAATAATGTCCTAAAAAATGAAATGAAACGTTATAAAGGCTTACTACCTAAGGATATAGCCAACAGCTTCTATGAAGTGTTTGAAAAATATCCTCACTTTATAGATGTTTTTGTTCATTTTGGTATAGCACAATCTTCTACCAGAGGTGGCAGTAGAGTTGAAGGGATTTTTGCAGGATTGTTTATGAATGCCTATGGTGCAGGGCAAGTGATGTTACGGTGGGGGGTCTTAGCAAAATCAGTCAAAAATATTATGTTAGGACACGCTAGTGTACAAGCAGAAATGGAACAAGTTGTGGAGGTGTATGAATATGCCCAGAAATTGGGTGGAGAAGCAGGATTCTACCATATATTGAACAACCCAAAAGCATCATTATTATCTTTGACTCAATTTCCTCACTTCTCTAGTGTAGTATTAGGCAATGCTGCTGGCCTAGGCATAATGGGAGAATACAGAGGTACACCAAGGAATCAAGATTTATATGATGCTGCAAAAGCATATGCTGAACAACTCAAAGAAAATGGTGTGATTAACTACAGTGTATTAGACTTGACAGCAGAAGAACTAGAGGCTATCAAACATCAGCTTAATCCAAAAGATAATGATGTAGAGCTT
>AGN28501
ATGGCTCTTAGCAAAGTCAAGTTGAATGATACATTAAATAAGGATCAGCTGCTGTCATCCAGCAAATACACTATTCAACGTAGTACAGGAGATAATATTGACACTCCCAATTATGATGTGCAAAAACACCTAAACAAACTATGTGGTATGCTATTAATCACTGAAGATGCAAATCATAAATTCACAGGATTAATAGGTATGCTATATGCTATGTCCAGGTTAGGAAGGGAAGACACTATAAAGATACTTAAAGATGCTGGATATCATGTTAAAGCTAATGGAGTAGATATAACAACATATCGTCAAGATATAAATGGAAAGGAAATGAAATTCGAAGTATTAACATTATCAAGCTTGACATCAGAAATACAAGTCAATATTGAGATAGAATCTAGAAAGTCCTACAAAAAAATGCTAAAAGAGATGGGAGAAGTGGCTCCAGAATATAGGCATGATTCTCCAGACTGTGGGATGATAATACTATGTATAGCTGCCCTTGTAATAACCAAATTAGCAGCAGGAGATAGATCAGGTCTTACAGCAGTAATTAGGAGGGCAAACAATGTCTTAAAAAACGAAATAAAACGCTACAAGGGCCTGATACCAAAGGACATAGCCAACAGTTTTTATGAAGTGTTTGAAAAACACCCTCATCTTATAGATGTTTTTGTGCACTTTGGCATTGCACAATCATCCACAAGAGGGGGTAGTAGAGTTGAAGGAATCTTTGCAGGATTGTTTATGAATGCCTATGGTTCAGGACAAGTAATGCTAAGATGGGGAGTTTTAGCCAAATCTGTAAAAAATATCATGCTAGGACATGCTAGTGTCCAAGCAGAAATGGAGCAAGTTGTGGAAGTCTATGAGTATGCACAGAAGTTGGGAGGAGAAGCTGGTTTCTACCATATATTGAACAATCCAAAAGCATCATTGCTGTCATTAACTCAATTTCCTAACTTCTCAAGTGTGGTCCTAGGCAATGCAGCAGGTCTAGGCATAATGGGAGAGTACAGAGGTACACCAAGAAACCAAGATCTCTATGATGCAGCCAAAGCATATGCAGAGCAACTCAAAGAAAATGGAGTAATAAACTACAGTGTATTAGACTTAACAACAGAAGAATTGGAAGCCATAAAGCATCAACTCAACCCCAAAGAAGATGACGTAGAGCTT
>AGN28468
ATGGCTCTTAGCAAAGTCAAGTTGAATGATACATTAAATAAGGATCAGCTGCTGTCATCCAGCAAATACACCATTCAACGTAGTACAGGAGATAATATTGACACTCCCAATTATGATGTGCAAAAACACCTAAACAAACTATGTGGTATGCTATTAATCACTGAAGATGCAAATCATAAATTCACAGGATTAATAGGTATGCTATATGCTATGTCCAGGTTAGGAAGGGAAGACACTATAAAGATACTTAAAGATGCTGGATATCATGTTAAAGCTAATGGAGTAGATATAACAACATATCGTCAAGATATAAATGGAAAGGAAATGAAATTCGAAGTATTAACATTATCAAGCTTGACATCAGAAATACAAGTCAATATTGAGATAGAATCTAGAAAGTCCTACAAAAAAATGCTAAAAGAGATGGGAGAAGTGGCTCCAGAATATAGGCATGATTCTCCAGACTGTGGGATGATAATACTGTGTATAGCTGCCCTTGTAATAACCAAATTAGCAGCAGGAGATAGATCAGGTCTTACAGCAGTAATTAGGAGGGCAAACAATGTCTTAAAAAACGAAATAAAACGCTACAAGGGCCTAATACCAAAGGACATAGCCAACAGTTTTTATGAAGTGTTTGAAAAACACCCTCATCTTATAGATGTTTTTGTGCACTTTGGCATTGCACAATCATCCACAAGAGGGGGTAGTAGAGTTGAAGGAATCTTTGCAGGATTGTTTATGAATGCCTATGGTTCAGGACAAGTAATGCTAAGATGGGGAGTTTTAGCTAAATCTGTAAAAAATATCATGCTAGGACATGCTAGTGTCCAAGCAGAAATGGAGCAAGTTGTGGAAGTCTATGAGTATGCACAGAAGTTGGGAGGAGAAGCTGGTTTCTACCATATATTGAACAATCCAAAAGCATCATTGCTGTCATTAACTCAATTTCCTAACTTCTCAAGTGTGGTCCTAGGCAATGCAGCAGGTCTAGGCATAATGGGAGAGTATAGAGGTACACCAAGAAACCAAGATCTCTATGATGCAGCCAAAGCATATGCAGAGCAACTCAAAGAAAATGGAGTAATAAACTACAGTGTATTAGACTTAACAACAGAAGAATTGGAAGCCATAAAGCATCAACTCAACCCCAAAGAAGATGACGTAGAGCTT
>AGN28776
ATGGCTCTTAGCAAAGTCAAGTTAAATGATACATTAAATAAAGATCAGCTGCTGTCATCCAGCAAATACACTATTCAACGTAGTACAGGAGATAATATTGACACTCCCAATTATGATGTGCAAAAACACCTAAACAAACTATGTGGTATGCTATTAATCACTGAAGATGCAAATCATAAATTCACAGGATTAATAGGTATGTTATATGCTATGTCCAGGTTAGGAAGGGAAGACACTATAAAGATACTTAAAGATGCTGGATATCATGTTAAAGCTAATGGAGTAGATATAACAACATATCGTCAAGATATAAATGGTAAGGAAATGAAATTCGAAGTATTAACATTATCAAGCTTGACATCAGAAATACAAGTCAATATTGAGATAGAATCTAGAAAGTCCTACAAAAAAATGCTAAAAGAGATGGGAGAAGTGGCTCCAGAATATAGGCATGATTCTCCAGACTGTGGGATGATAATACTGTGCATAGCTGCTCTTGTAATAACCAAATTAGCAGCTGGAGATAGATCAGGTCTTACAGCAGTAATTAGGAGGGCAAACAATGTCTTAAAAAACGAAATAAAACGCTACAAGGGCCTAATACCAAAGGATATAGCTAACAGTTTTTATGAAGTGTTTGAAAAACACCCTCATCTTATAGATGTTTTTGTGCACTTTGGCATTGCACAATCATCCACAAGAGGGGGTAGTAGAGTTGAAGGAATCTTTGCAGGATTGTTTATGAATGCCTATGGTTCAGGACAAGTAATGCTAAGATGGGGAGTCTTAGCCAAATCTGTAAAAAACATCATGCTAGGACATGCTAGTGTCCAAGCAGAAATGGAGCAAGTTGTGGAAGTCTATGAGTATGCACAGAAGTTGGGGGGAGAAGCTGGATTCTACCATATATTGAATAATCCAAAAGCATCATTGCTGTCATTAACTCAATTTCCTAACTTCTCAAGTGTGGTCCTAGGCAATGCTGCAGGTCTAGGCATAATGGGAGAGTATAGAGGTACACCAAGAAACCAAGATCTTTATGATGCAGCCAAAGCATATGCAGAGCAACTCAAAGAAAATGGAGTAATAAACTACAGTGTATTAGACTTAACAGCAGAAGAATTGGAAGCCATAAAGCATCAACTCAACCCCAAAGAAGATGATGTAGAGCTT
>AGN28666
ATGGCTCTTAGCAAAGTCAAGTTGAATGATACATTAAATAAGGATCAGCTGCTGTCATCCAGCAAATACACTATTCAACGTAGTACAGGAGATAATATTGACACTCCCAATTATGATGTGCAAAAACACCTAAACAAACTATGTGGTATGCTATTAATCACTGAAGATGCAAATCATAAATTCACAGGATTAATAGGTATGCTATATGCTATGTCCAGGTTAGGAAGGGAAGACACTATAAAGATACTTAAAGATGCTGGATATCATGTTAAAGCTAATGGAGTAGATATAACAACATATCGTCAAGATATAAATGGAAAGGAAATGAAATTCGAAGTATTAACATTATCAAGCTTGACATCAGAAATACAAGTCAATATTGAGATAGAATCTAGAAAGTCCTACAAAAAAATGCTAAAAGAGATGGGAGAAGTGGCTCCAGAATATAGGCATGATTCTCCAGATTGTGGGATGATAATACTGTGTATAGCTGCCCTTGTAATAACCAAATTAGCAGCAGGAGATAGATCAGGTCTTACAGCAGTAATTAGGAGAGCAAACAATGTCTTAAAAAACGAAACAAAACGCTACAAGGGCCTAATACCAAAGGACATAGCCAACAGTTTTTACGAAGTGTTTGAAAAACACCCTCATCTTATAGATGTTTTTGTGCACTTTGGCATTGCACAATCATCCACAAGAGGGGGTAGTAGAGTTGAAGGAATCTTTGCAGGATTGTTTATGAATGCCTATGGTTCAGGACAAGTAATGCTAAGATGGGGAGTTTTAGCCAAATCTGTAAAAAATATCATGCTAGGACATGCTAGTGTCCAAGCAGAAATGGAGCAAGTTGTGGAAGTCTATGAGTATGCACAGAAGTTGGGAGGAGAAGCTGGTTTCTACCATATATTGAACAATCCAAAAGCATCATTGCTGTCATTAACTCAATTTCCTAACTTCTCAAGTGTGGTCCTAGGCAATGCAGCAGGTCTAGGCATAATGGGAGAGTATAGAGGTACACCAAGAAACCAAGATCTCTATGATGCAGCCAAAGCATATGCAGAGCAACTCAAAGAAAATGGAGTAATAAACTACAGTGTATTAGACTTAACAACAGAAGAATTGGAAGCCATAAAGCATCAACTCAACCCCAAAGAAGATGACGTAGAGCTT
>AFM55514
ATGGCTCTTAGCAAAGTCAAGTTGAATGATACACTCAACAAAGATCACCTTCTATCATCCAGCAAATATACCATCCAACGGAGCACAGGAGACAGCATTGACACTCCTAATTATGATGTGCAGAAACACATTAATAAGTTATGTGGCATGTTATTAATCACAGAAGATGCTAATCATAAATTCACTGGGTTAATAGGTATGTTATATGCTATGTCTAGATTAGGAAGAGAAGACACCATAAAAATACTCAAAGATGCGGGATATCATGTTAAGGCAAATGGAGTGGATGTAACAACACATCGTCAAGACATTAATGGGAAAGAAATGAAATTTGAAGTGTTAACATTAGCAAGCTTAACAACTGAAATTCAAATCAACATTGAGATAGAATCTAGAAAATCCTACAAAAAAATGCTAAAAGAAATGGGAGAGGTGGCTCCAGAATACAGGCATGACTCTCCTGATTGTGGGATGATAATATTATGTATCGCAGCATTAGTAATAACCAAATTAGCAGCAGGAGATAGATCTGGTCTTACAGCTGTGATTAGGAGAGCTAATAATGTCCTAAAAAATGAAATGAAACGTTATAAAGGTTTATTACCCAAGGATATAGCCAACAGCTTCTATGAAGTGTTTGAAAAATATCCTCACTTTATAGATGTTTTTGTTCATTTTGGTATAGCACAATCTTCTACCAGAGGTGGCAGTAGAGTTGAAGGGATTTTTGCAGGATTGTTTATGAATGCCTATGGTGCAGGGCAAGTGATGTTACGGTGGGGGGTCTTAGCAAAATCAGTTAAAAACGTTATGTTAGGACACGCTAGTGTACAAGCAGAAATGGAACAAGTTGTGGAGGTGTATGAGTATGCTCAGAAATTGGGTGGAGAAGCAGGATTCTACCATATATTGAACAACCCAAAAGCATCACTATTATCTTTGACTCAATTTCCTCACTTCTCTAGTGTAGTATTGGGCAATGCTGCTGGCCTAGGCATAATGGGAGAATACAGAGGTACACCAAGAAATCAAGATTTATATGATGCTGCAAAAGCATATGCTGAACAACTCAAAGAAAATGGTGTGATTAACTACAGTGTATTAGACTTGACAGCTGAAGAACTAGAGGCTATCAAACATCAGCTTAATCCAAAAGATAATGATGTAGAGCTT
>AFM55459
ATGGCTCTTAGCAAAGTCAAGTTGAATGATACACTCAACAAAGATCAACTTCTATCATCCAGCAAATATACCATCCAACGGAGCACAGGAGACAGCATTGACACTCCTAATTATGATGTGCAGAAACACATTAATAAGTTATGTGGCATGTTATTAATCACAGAAGATGCTAATCATAAATTCACTGGGTTAATAGGTATGTTATATGCTATGTCTAGATTAGGAAGAGAAGACACCATAAAAATACTCAAAGATGCGGGATATCATGTTAAGGCAAATGGAGTGGATGTAACAACACATCGTCAAGACATTAATGGGAAAGAAATGAAATTTGAAGTGTTAACATTAGCAAGCTTAACAACTGAAATTCAAATCAACATTGAGATAGAATCTAGAAAGTCCTACAAAAAAATGCTAAAAGAAATGGGAGAGGTGGCTCCAGAATACAGGCATGACTCTCCTGACTGTGGGATGATAATATTATGTATAGCAGCATTAGTAATAACCAAATTAGCAGCAGGAGATAGATCTGGTCTCACAGCTGTGATTAGGAGAGCTAATAATGTCCTAAAAAATGAAATGAAACGTTATAAAGGTTTATTACCCAAGGATATAGCCAACAGCTTCTATGAAGTGTTTGAAAAATATCCTCACTTTATAGATGTTTTTGTTCATTTTGGTATAGCACAATCTTCTACCAGAGGTGGCAGTAGAGTTGAAGGGATTTTTGCAGGATTGTTTATGAATGCCTATGGTGCAGGGCAAGTGATGTTACGGTGGGGGGTCTTAGCAAAATCAGTTAAAAACATTATGTTAGGACACGCTAGTGTACAAGCAGAAATGGAACAAGTTGTGGAGGTGTATGAGTATGCTCAGAAATTGGGTGGAGAAGCAGGATTCTACCATATATTGAACAACCCAAAAGCATCACTATTATCTTTGACTCAATTTCCTCACTTCTCTAGTGTAGTATTGGGCAATGCTGCTGGCCTAGGCATAATGGGAGAATACAGAGGTACACCAAGGAATCAAGATTTATATGATGCTGCAAAAGCATATGCTGAACAACTCAAAGAAAATGGTGTGATTAACTACAGTGTATTAGACTTGACAGCAGAAGAACTAGAGGCTATCAAACATCAGCTTAATCCAAAAGATAATGATGTAGAGCTT
>AAX23989
ATGGCTCTTAGCAAAGTCAAGTTGAATGATACACTCAACAAAGATCAACTTCTGTCATCTAGCAAATACACCATCCAACGGAGCACAGGAGATAGTATTGATACTCCTAATTATGATGTGCAGAAACACATCAATAAGTTATGTGGCATGTTATTAATCACAGAAGATGCTAATCATAAATTCACTGGGTTAATAGGTATGTTATATGCTATGTCTAGGTTAGGAAGAGAAGACACCATAAAAATACTCAGAGATGCGGGATATCATGTAAAAGCAAATGGAGTAGATGTAACAACACATCGTCAAGACATCAATGGGAAAGAAATGAAATTTGAAGTGTTAACATTGGCAAGCTTAACAACTGAAATTCAAATCAACATTGAGATAGAATCTAGAAAATCCTACAAAAAAATGCTAAAAGAAATGGGAGAGGTAGCTCCAGAATACAGGCATGATTCTCCTGATTGTGGGATGATAATATTATGTATAGCAGCATTAGTAATAACCAAATTGGCAGCAGGGGATAGATCTGGTCTTACAGCCGTGATTAGGAGAGCTAATAATGTCCTAAAAAATGAAATGAAACGTTACAAAGGCTTACTACCCAAGGATATAGCCAACAGCTTCTATGAAGTGTTTGAAAAACATCCCCACTTTATAGATGTTTTTGTTCATTTTGGTATAGCACAATCTTCCACCAGAGGTGGCAGTAGAGTTGAAGGGATTTTTGCAGGATTGTTTATGAATGCCTATGGTGCAGGGCAAGTAATGCTACGGTGGGGAGTCTTAGCAAAATCAGTTAAAAATATTATGTTAGGACATGCTAGTGTGCAAGCAGAAATGGAACAAGTTGTTGAGGTTTATGAATATGCCCAAAAATTGGGTGGAGAAGCAGGATTCTACCATATATTGAACAACCCAAAAGCATCATTATTATCTTTGACTCAATTTCCTCACTTTTCCAGTGTAGTATTAGGCAATGCTGCTGGCCTAGGCATAATGGGAGAGTACAGAGGTACACCGAGGAATCAAGATCTATATGATGCAGCAAAGGCATATGCTGAACAACTCAAAGAAAATGGTGTGATTAACTACAGTGTATTAGACTTGACAGCAGAAGAACTAGAGGCTATCAAACATCAGCTTAATCCAAAAGATAATGATGTAGAGCTT
>AEO45874
ATGGCTCTTAGCAAAGTCAAGTTGAATGATACACTCAACAAAGATCAACTTCTGTCATCCAGCAAATACACCATCCAACGGAGCACAGGAGATAGTATTGATACTCCTAATTATGATGTGCAGAAACACATCAATAAGTTATGTGGCATGTTATTAATCACAGAAGATGCTAATCATAAATTCACTGGGGTAATAGGTATGTTATATGCTATGTCTAGATTAGGAAGAGAAGACACCATAAAAATACTCAGAGATGCGGGATATCATGTAAAAGCTAATGGAGTGGATGTAACAACACATCGTCAAGACATTAATGGAAAAGAAATGAAATTTGAAGTGTTAACATTGGCAAGCTTAACAACTGAAATTCAAATCAACATTGAGATAGAATCTAGAAAATCCTACAAAAAAATGCTAAAAGAAATGGGAGAGGTAGCTCCAGAATACAGGCATGACTCTCCTGATTGTGGAATGATAATATTATGTATAGCAGCATTAGTAATAACCAAATTAGCAGCAGGGGATAGATCTGGTCTTACAGCCGTGATTAGGAGAGCTAATAATGTTCTAAAAAATGAAATGAAACGTTATAAAGGCTTACTACCAAAGGATATAGCCAACAGTTTCTATGAAGTGTTTGAAAAATATCCTCACTTTATAGATGTTTTTGTTCATTTTGGTATAGCACAATCTTCTACCAGAGGTGGCAGTAGAGTTGAAGGGATTTTTGCAGGATTGTTTATGAATGCTTATGGTGCAGGGCAAGTGATGTTACGGTGGGGAGTCTTAGCAAAATCAGTTAAAAATATTATGCTAGGACACGCTAGTGTGCAAGCAGAAATGGAACAAGTTGTGGAAGTTTATGAATATGCCCAAAAATTGGGTGGAGAAGCAGGATTCTACCATATATTGAACAACCCAAAAGCATCATTATTATCTTTGACTCAATTTCCCCACTTCTCCAGTGTAGTATTAGGCAATGCTGCTGGCCTAGGCATAATGGGAGAGTACAGAGGTACACCGAGGAATCAAGATCTATATGATGCTGCAAAGGCATATGCTGAACAACTCAAAGAAAATGGTGTGATTAACTACAGTGTACTAGACTTGACAGCAGAAGAACTAGAGGCTATCAAACATCAGCTTAATCCAAAAGATAATGATGTAGAGCTT
>AGN28589
ATGGCTCTTAGCAAAGTCAAGTTGAATGATACATTAAATAAGGATCAGCTGCTGTCATCCAGCAAATACACTATTCAACGTAGTACAGGAGATAATATTGACACTCCCAATTATGATGTGCAAAAACACTTAAACAAACTATGTGGTATGCTATTAATCACTGAAGATGCAAATCATAAATTCACAGGATTAATAGGTATGCTATATGCTATGTCCAGGTTAGGAAGGGAAGACACTATAAAGATACTTAAAGATGCTGGATATCATGTTAAAGCTAATGGAGTAGATATAACAACATATCGTCAAGATATAAATGGAAAGGAAATGAAATTCGAAGTATTAACATTATCAAGCTTGACATCAGAAATACAAGTCAATATTGAGATAGAATCTAGAAAGTCCTACAAAAAAATGCTAAAAGAGATGGGAGAAGTGGCTCCAGAATATAGGCATGATTCTCCAGACTGTGGGATGATAATATTGTGTATAGCTGCCCTTGTAATAACCAAATTAGCAGCAGGAGATAGATCAGGTCTTACAGCAGTAATTAGGAGGGCAAACAATGTCTTAAAAAACGAAATAAAACGCTACAAGGGCCTAATACCAAAGGACATAGCCAACAGTTTTTATGAAGTGTTTGAAAAACACCCTCATCTTATAGATGTTTTTGTGCACTTTGGCATTGCACAATCATCCACAAGAGGGGGTAGTAGAGTTGAAGGAATCTTTGCAGGATTGTTTATGAATGCCTATGGTTCAGGACAAGTAATGCTAAGATGGGGAGTTTTAGCCAAATCTGTAAAAAATATCATGCTAGGACATGCTAGTGTCCAAGCAGAAATGGAGCAAGTTGTGGAAGTCTATGAGTATGCACAGAAGTTGGGAGGAGAAGCTGGTTTCTACCATATATTGAACAATCCAAAAGCATCATTGCTGTCATTAACTCAATTTCCTAACTTCTCAAGTGTGGTCCTAGGCAATGCAGCAGGTCTAGGCATAATGGGAGAGTATAGAGGTACACCAAGAAACCAAGATCTCTATGATGCAGCCAAAGCATATGCAGAGCAACTCAAAGAAAATGGAGTAATAAACTACAGTGTATTAGACTTAACAACAGAAGAATTGGAAGCCATAAAGCATCAACTCAACCCCAAAGAAGATGACGTAGAGCTT
>AEQ63395
ATGGCTCTTAGCAAAGTCAAGTTGAATGATACACTCAACAAAGATCAACTTCTATCATCCAGCAAATATACCATCCAACGGAGCACAGGAGACAGCATTGACACTCCTAATTATGATGTGCAGAAACACATTAATAAGTTATGTGGCATGTTATTAATCACAGAAGATGCTAATCATAAATTCACTGGGTTAATAGGTATGTTATATGCTATGTCTAGATTAGGAAGAGAAGACACCATAAAAATACTCAAAGATGCGGGATATCATGTTAAGGCAAATGGAGTGGATGTAACAACACATCGTCAAGACATTAATGGGAAAGAAATGAAATTTGAAGTGTTAACATTAGCAAGCTTAACAACTGAAATTCAAATCAACATTGAGATAGAATCTAGAAAATCCTACAAAAAAATGCTAAAAGAAATGGGAGAGGTGGCTCCAGAATACAGGCATGACTCTCCTGATTGTGGGATGATAATATTATGTATAGCAGCATTAGTAATAACCAAATTAGCAGCAGGAGATAGATCTGGTCTTACAGCTGTGATTAGGAGAGCTAATAATGTCCTAAAAAATGAAATGAAACGTTATAAAGGTTTATTACCCAAGGATATAGCCAACAGCTTCTATGAAGTGTTTGAAAAATATCCTCACTTTATAGATGTTTTTGTTCATTTTGGTATAGCACAATCTTCTACCAGAGGTGGCAGTAGAGTTGAAGGGATTTTTGCAGGATTGTTTATGAATGCCTATGGTGCAGGGCAAGTGATGTTACGGTGGGGGGTCTTAGCAAAATCAGTTAAAAACATTATGTTAGGACACGCTAGTGTACAAGCAGAAATGGAACAAGTTGTGGAGGTGTATGAGTATGCTCAGAAATTGGGTGGAGAAGCAGGATTCTACCATATATTGAACAACCCAAAAGCATCACTATTATCTTTGACTCAATTTCCTCACTTCTCTAGTGTAGTATTGGGCAATGCTGCTGGCCTAGGCATAATGGGAGAATACAGAGGTACACCAAGGAATCAAGATTTATATGATGCTGCAAAAGCATATGCTGAACAACTCAAAGAAAATGGTGTGATTAACTACAGTGTATTAGACTTGACAGCAGAAGAACTAGAGGCTATCAAACATCAGCTTAATCCAAAAGATAATGATGTAGAGCTT
>AFM55294
ATGGCTCTTAGCAAAGTCAAGTTGAACGATACACTCAACAAAGATCAACTTCTGTCATCCAGCAAATACACCATCCAACGGAGCACAGGAGATAGTATTGATACTCCTAATTATGATGTGCAGAAACACATCAACAAGTTATGTGGCATGTTATTAATCACAGAAGATGCTAATCATAAATTCACTGGGGTAATAGGTATGCTATATGCTATGTCTAGATTAGGAAGAGAAGACACCATAAAAATACTCAGAGATGCAGGATATCATGTAAAAGCTAATGGAGTGGATGTAACAACACATCGTCAAGACATTAATGGAAAAGAAATGAAATTTGAAGTGTTAACATTGGCAAGCTTAACAACTGAAATTCAAATCAACATTGAGATAGAATCTAGAAAATCCTACAAAAAAATGCTAAAAGAAATGGGAGAGGTGGCTCCAGAATACAGGCATGACTCTCCTGATTGTGGAATGATAATATTATGTATAGCAGCATTAGTAATAACCAAATTAGCAGCAGGGGATAGATCTGGTCTTACAGCCGTGATTAGGAGAGCTAATAATGTTCTAAAAAATGAAATGAAACGTTATAAAGGCTTACTACCAAAGGATATAGCCAACAGTTTCTATGAAGTGTTTGAAAAATATCCTCACTTTATAGATGTTTTTGTTCATTTTGGTATAGCACAATCTTCTACCAGAGGTGGCAGTAGAGTTGAAGGGATTTTTGCAGGATTGTTTATGAATGCCTATGGTGCAGGGCAAGTGATGTTACGGTGGGGAGTCTTAGCAAAATCAGTTAAAAATATTATGCTAGGACACGCTAGTGTGCAAGCAGAAATGGAACAAGTTGTGGAAGTTTATGAATATGCCCAAAAATTGGGTGGAGAAGCAGGATTCTACCATATATTGAACAACCCAAAAGCATCACTATTATCTTTGACTCAATTTCCCCACTTCTCCAGTGTAGTATTAGGCAATGCTGCTGGCCTAGGCATAATGGGAGAATACAGAGGTACACCAAGGAATCAAGATCTATATGATGCTGCAAAGGCATATGCTGAACAACTCAAAGAAAATGGTGTGATTAACTACAGTGTATTAGACTTGACAGCAGAAGAACTAGAGGCTATCAAACATCAGCTTAATCCAAAAGATAATGATGTAGAGCTT
>AFM95349
ATGGCTCTTAGCAAAGTCAAGTTGAATGATACACTCAACAAAGATCAACTTCTGTCATCCAGCAAATACACCATCCAACGGAGCACAGGAGACAGCATTGACACTCCTAACTATGATGTGCAGAAACACATCAATAAGCTATGTGGCATGTTATTAATCACAGAAGATGCTAATCATAAATTCACTGGGTTAATAGGTATGTTATATGCTATGTCTAGATTAGGAAGAGAAGACACTATAAAAATACTCAAAGATGCGGGTTATCATGTTAAGGCAAATGGAGTGGATGTAACAACACATCGTCAAGACATTAATGGGAAAGAAATGAAATTTGAAGTGTTAACATTAGCAAGCTTAACAACTGAAATTCAAATCAACATTGAGATAGAATCTAGAAAATCCTACAAAAAAATGCTAAAAGAAATGGGAGAGGTGGCTCCAGAATACAGGCATGACTCTCCTGATTGTGGGATGATAATATTATGTATAGCGGCATTAGTAATAACCAAATTAGCAGCAGGAGATAGATCTGGTCTTACAGCTGTGATTAGGAGAGCTAATAATGTCCTAAAAAATGAAATGAAACGTTATAAAGGCTTACTACCCAAGGATATAGCCAACAGCTTCTATGAAGTGTTTGAAAAATATCCTCACTTTATAGATGTTTTTGTTCATTTTGGTATAGCACAATCTTCTACCAGAGGTGGCAGTAGAGTTGAAGGGATTTTTGCAGGATTGTTTATGAATGCCTATGGTGCAGGGCAAGTGATGTTACGGTGGGGGGTCTTAGCAAAATCAGTTAAAAATATTATGTTAGGACATGCTAGTGTACAAGCAGAAATGGAACAAGTTGTGGAGGTGTATGAATATGCTCAGAAATTGGGTGGAGAAGCAGGATTCTACCATATATTGAACAACCCAAAAGCATCATTATTATCTTTGACTCAATTTCCTCACTTCTCTAGTGTAGTATTAGGCAATGCTGCTGGCCTAGGCATAATGGGAGAATACAGAGGTACACCAAGGAATCAAGATTTATATGATGCGGCAAAAGCATATGCTGAACAACTCAAAGAAAACGGTGTGATTAACTACAGTGTATTAGACTTGACAGCAGAAGAACTAGAGGCTATCAAACATCAGCTTAATCCAAAAGATAATGATGTAGAGCTT
>AGN28567
ATGGCTCTTAGCAAAGTCAAGTTGAATGATACATTAAATAAGGATCAGCTGCTGTCATCCAGCAAATACACTATTCAACGTAGTACAGGAGATAATATTGACACTCCCAATTATGATGTGCAAAAACACCTAAACAAACTATGTGGTATGCTATTAATCACTGAAGATGCAAATCATAAATTCACAGGATTAATAGGTATGCTATATGCTATGTCCAGGTTAGGAAGGGAAGACACTATAAAGATACTTAAAGATGCTGGATATCATGTTAAAGCTAATGGAGTAGATATAACAACATATCGTCAAGATATAAATGGAAAGGAAATGAAATTCGAAGTATTAACATTATCAAGCTTGACATCAGAAATACAAGTCAATATTGAGATAGAATCTAGAAAGTCCTACAAAAAAATGCTAAAAGAGATGGGAGAAGTGGCTCCAGAATATAGGCATGATTCTCCAGACTGTGGGATGATAATACTATGTATAGCTGCCCTTGTAATAACCAAATTAGCAGCAGGAGATAGATCAGGTCTTACAGCAGTAATTAGGAGGGCAAACAATGTCTTAAAAAACGAAATAAAACGCTACAAGGGCCTGATACCAAAGGACATAGCCAACAGTTTTTATGAAGTGTTTGAAAAACACCCTCATCTTATAGATGTTTTTGTGCACTTTGGCATTGCACAATCATCCACAAGAGGGGGTAGTAGAGTTGAAGGAATCTTTGCAGGATTGTTTATGAATGCCTATGGTTCAGGACAAGTAATGCTAAGATGGGGAGTTTTAGCCAAATCTGTAAAAAATATCATGCTAGGACATGCTAGTGTCCAAGCAGAAATGGAGCAAGTTGTGGAAGTCTATGAGTATGCACAGAAGTTGGGAGGAGAAGCTGGTTTCTACCATATATTGAACAATCCAAAAGCATCATTGCTGTCATTAACTCAATTTCCTAACTTCTCAAGTGTGGTCCTAGGCAATGCAGCAGGTCTAGGCATAATGGGAGAGTATAGAGGTACACCAAGAAACCAAGATCTCTATGATGCAGCCAAAGCATATGCAGAGCAACTCAAAGAAAATGGAGTAATAAACTACAGTGTATTAGACTTAACAACAGAAGAATTGGAAGCCATAAAGCATCAACTCAACCCCAAAGAAGATGACGTAGAGCTT
>AFM55525
ATGGCTCTTAGCAAAGTCAAGTTGAATGATACACTCAACAAAGATCAACTTCTATCATCCAGCAAATATACCATCCAACGGAGCACGGGAGACAGCATTGACACTCCTAATTATGATGTGCAGAAACACATTAATAAGTTATGTGGCATGTTATTAATCACAGAAGATGCTAATCATAAATTCACTGGGTTAATAGGTATGTTATATGCTATGTCTAGATTAGGAAGAGAAGACACCATAAAAATACTCAAAGATGCGGGATATCATGTTAAGGCAAATGGAGTGGATGTAACAACACATCGTCAAGACATTAATGGGAAAGAAATGAAATTTGAAGTGTTAACATTAGCAAGCTTAACAACTGAAATTCAAATCAACATTGAGATAGAATCTAGAAAATCCTACAAAAAAATGCTAAAAGAAATGGGAGAGGTGGCTCCAGAATACAGGCATGACTCTCCTGATTGTGGGATGATAATATTATGTATAGCAGCATTAGTAATAACCAAATTAGCAGCAGGAGATAGATCTGGTCTTACAGCTGTGATTAGGAGAGCTAATAATGTCCTAAAAAATGAAATGAAACGTTATAAAGGTTTATTACCCAAGGATATAGCCAACAGCTTCTATGAAGTGTTTGAAAAATATCCTCACTTTATAGATGTTTTTGTTCATTTTGGTATAGCACAATCTTCTACCAGAGGTGGCAGTAGAGTTGAAGGGATTTTTGCAGGATTGTTTATGAATGCCTATGGTGCAGGGCAAGTGATGTTACGGTGGGGGGTCTTAGCAAAATCAGTTAAAAACATTATGTTAGGACACGCTAGTGTACAAGCAGAAATGGAACAAGTTGTGGAGGTGTATGAGTATGCTCAGAAATTGGGTGGAGAAGCAGGATTCTACCATATATTGAACAACCCAAAAGCATCACTATTATCTTTGACTCAATTTCCTCACTTCTCTAGTGTAGTATTGGGCAATGCTGCTGGCCTAGGCATAATGGGAGAATACAGAGGTACACCAAGGAATCAAGATTTATATGATGCTGCAAAAGCATATGCTGAACAACTCAAAGAAAATGGTGTGATTAACTACAGTGTATTAGACTTGACAGCAGAAGAACTAGAGGCTATCAAACATCAGCTTAATCCAAAAGATAATGATGTAGAGCTT
>AAB86670
ATGGCTCTTAGCAAAGTCAAGTTGAATGATACACTCAACAAAGATCAACTTCTGTCATCCAGCAAATACACCATCCAACGGAGCACAGGAGATAGTATTGATACTCCTAATTATGATGTGCAGAAACACATCAATAAGTTATGTGGCATGTTATTAATCACAGAAGATGCTAATCATAAATTCACTGGGTTAATAGGTATGTTATATGCGATGTCTAGGTTAGGAAGAGAAGACACCATAAAAATACTCAGAGATGCGGGATATCATGTAAAAGCAAATGGAGTAGATGTAACAACACATCGTCAAGACATTAATGGAAAAGAAATGAAATTTGAAGTGTTAACATTGGCAAGCTTAACAACTGAAATTCAAATCAACATTGAGATAGAATCTAGAAAATCCTACAAAAAAATGCTAAAAGAAATGGGAGAGGTAGCTCCAGAATACAGGCATGACTCTCCTGATTGTGGGATGATAATATTATGTATAGCAGCATTAGTAATAACTAAATTAGCAGCAGGGGACAGATCTGGTCTTACAGCCGTGATTAGGAGAGCTAATAATGTCCTAAAAAATGAAATGAAACGTTACAAAGGCTTACTACCCAAGGACATAGCCAACAGCTTCTATGAAGTGTTTGAAAAACATCCCCACTTTATAGATGTTTTTGTTCATTTTGGTATAGCACAATCTTCTACCAGAGGTGGCAGTAGAGTTGAAGGGATTTTTGCAGGATTGTTTATGAATGCCTATGGTGCAGGGCAAGTGATGTTACGGTGGGGAGTCTTAGCAAAATCAATTAAAAATATTATGTTAGGACATGCTAGTGTGCAAGCAGAAATGGAACAAGTTGTTGAGGTTTATGAATATGCCCAAAAATTGGGTGGTGAAGCAGGATTCTACCATATATTGAACAACCCAAAAGCATCATTATTATCTTTGACTCAATTTCCTCACTTCTCCAGTGTAGTATTAGGCAATGCTGCTGGCCTAGGCATAATGGGAGAGTACAGAGGTACACCGAGGAATCAAGATCTATATGATGCAGCAAAGGCATATGCTGAACAACTCAAAGAAAATGGTGTGATTAACTACAGTGTACTAGACTTGACAGCAGAAGAACTAGAGGCTATCAAACATCAGCTTAATCCAAAAGATAATGATGTAGAGCTT
>AGN28578
ATGGCTCTTAGCAAAGTCAAGCTGAATGATACATTAAATAAGGACCAGCTGCTGTCGTCCAGCAAATACACTATTCAACGTAGTACAGGAGATAATATTGACACTCCCAATTATGATGTGCAAAAACACCTAAACAAACTATGTGGTATGCTATTAATCACTGAAGATGCAAATCATAAATTCACAGGATTAATAGGTATGCTATATGCTATGTCCAGGTTAGGAAGGGAAGACACTATAAAGATACTTAAAGATGCTGGATATCATGTTAAAGCTAATGGAGTAGATATAACAACATATCGTCAAGATATAAATGGGAAGGAAATGAAATTCGAAGTATTAACATTATCAAGCTTGACATCAGAAATACAAGTCAATATTGAGATAGAATCTAGAAAGTCCTACAAAAAAATGCTAAAAGAGATGGGAGAAGTGGCTCCAGAATATAGGCATGATTCTCCAGACTGTGGGATGATAATACTGTGTATAGCTGCCCTTGTAATAACCAAGTTAGCAGCAGGAGATAGATCAGGTCTTACAGCAGTAATTAGGAGGGCAAACAATGTCTTAAAAAACGAAATAAAACGCTACAAGGGCCTAATACCAAAGGACATAGCCAACAGTTTTTATGAAGTGTTTGAAAAACACCCTCATCTTATAGATGTTTTTGTGCACTTTGGCATTGCACAATCATCCACAAGAGGGGGTAGTAGAGTTGAAGGAATCTTTGCAGGATTGTTTATGAATGCCTATGGTTCAGGACAAGTAATGCTAAGATGGGGAGTTTTAGCCAAATCTGTAAAAAACATCATGCTAGGACATGCTAGTGTCCAAGCAGAAATGGAGCAAGTTGTGGAAGTCTATGAGTATGCACAGAAGTTGGGAGGAGAAGCTGGTTTCTACCATATATTGAACAATCCAAAAGCATCATTGCTGTCATTAACTCAATTTCCTAACTTCTCAAGTGTGGTCCTAGGCAATGCAGCAGGTCTAGGCATAATGGGAGAGTATAGAGGTACACCAAGAAACCAAGATCTCTATGATGCAGCTAAAGCATATGCAGAGCAACTCAAAGAAAATGGAGTAATAAACTACAGTGTATTAGACTTAACTACAGAAGAATTGGAAGCCATAAAGCATCAACTCAACCCCAAAGAAGACGACGTAGAGCTT
>AFM55272
ATGGCTCTTAGCAAAGTCAAGTTAAATGATACACTCAACAAAGATCAACTTCTGTCATCCAGCAAATACACCATCCAACGGAGCACAGGAGACAGCATTGACACTCCTAATTATGATGTGCAGAAACACATCAACAAGCTATGTGGCATGTTATTAATCACAGAAGATGCTAATCATAAATTCACTGGGTTAATAGGTATGTTATATGCTATGTCTAGATTAGGAAGAGAAGACACCATAAAAATACTCAAAGATGCGGGATATCATGTTAAGGCAAATGGAGTGGATGTAACAACACATCGTCAAGACATTAATGGGAAAGAAATGAAATTTGAAGTGTTAACATTAGCAAGCTTAACAACTGAAATTCAAATCAACATTGAGATAGAATCTAGAAAATCCTACAAAAAAATGCTAAAAGAAATGGGAGAGGTGGCTCCAGAATACAGGCATGACTCTCCTGATTGTGGGATGATAATATTATGTATAGCGGCATTAGTAATAACCAAATTAGCAGCAGGGGATAGATCTGGTCTTACAGCTGTGATTAGGAGAGCTAATAATGTCCTAAAAAATGAAATGAAACGTTATAAAGGCTTACTACCTAAGGATATAGCCAACAGCTTCTATGAAGTGTTTGAAAAATATCCTCACTTTATAGATGTTTTTGTTCATTTTGGTATAGCACAATCTTCTACCAGAGGTGGCAGTAGAGTTGAAGGGATTTTTGCAGGATTGTTTATGAATGCCTATGGTGCAGGGCAAGTGATGTTACGGTGGGGGGTCTTAGCAAAATCAGTCAAAAATATTATGTTAGGACACGCTAGTGTACAAGCAGAAATGGAACAAGTTGTGGAGGTGTATGAATATGCCCAGAAATTGGGTGGAGAAGCAGGATTCTACCATATATTGAACAACCCAAAAGCATCATTATTATCTTTGACTCAATTTCCTCACTTCTCTAGTGTAGTATTAGGCAATGCTGCTGGCCTAGGCATAATGGGAGAATACAGAGGTACACCAAGGAATCAAGATTTATATGATGCTGCAAAAGCATATGCTGAACAACTCAAAGAAAATGGTGTGATTAACTACAGTGTATTAGACTTGACAGCAGAAGAACTAGAGGCTATCAAACATCAGCTTAATCCAAAAGATAATGATGTAGAGCTT
>AGN28765
ATGGCTCTTAGCAAAGTCAAGTTGAATGATACATTAAATAAGGATCAGCTGCTGTCATCCAGCAAATACACTATTCAACGTAGTACAGGAGATAATATTGACACTCCCAATTATGATGTGCAAAAACACCTAAACAAACTATGTGGTATGCTATTAATCACTGAAGATGCAAATCATAAATTCACAGGATTAATAGGTATGCTATATGCTATGTCCAGGTTAGGAAGGGAAGACACTATAAAGATACTTAAAGATGCTGGATATCATGTTAAAGCTAATGGAGTAGATATAACAACATATCGTCAAGATATAAATGGAAAGGAAATGAAATTCGAAGTATTAACATTATCAAGCTTGACATCAGAAATACAAGTCAATATTGAGATAGAATCTAGAAAGTCCTACAAAAAAATGCTAAAAGAGATGGGAGAAGTGGCTCCAGAATATAGGCATGATTCTCCAGACTGTGGGATGATAATACTGTGTATAGCTGCCCTTGTAATAACCAAATTAGCAGCAGGAGATAGATCAGGTCTTACAGCAGTAATTAGGAGGGCAAACAATGTCTTAAAAAACGAAATAAAACGCTACAAGGGCCTAATACCAAAGGACATAGCCAACAGTTTTTATGAAGTGTTTGAAAAACACCCTCATCTTATAGATGTTTTTGTGCACTTTGGCATTGCACAATCATCCACAAGAGGGGGTAGTAGAGTTGAAGGAATCTTTGCAGGATTGTTTATGAATGCCTATGGTTCAGGACAAGTAATGCTAAGATGGGGAGTTTTAGCCAAATCTGTAAAAAATATCATGCTAGGACATGCTAGTGTCCAAGCAGAAATGGAGCAAGTTGTGGAAGTCTATGAGTATGCACAGAAGTTGGGAGGAGAAGCTGGTTTCTACCATATATTGAACAATCCAAAAGCATCATTGCTGTCATTAACTCAATTTCCTAACTTCTCAAGTGTGGTCCTAGGCAATGCAGCAGGTCTAGGCATAATGGGAGAGTATAGAGGTACACCAAGAAACCAAGATCTCTATGATGCAGCCAAAGCATATGCAGAGCAACTCAAAGAAAATGGAGTAATAAACTACAGTGTATTAGACTTAACAACAGAAGAATTGGAAGCCATAAAGCATCAACTCAACCCCAAAGAAGATGACGTAGAGCTT
>AGN28479
ATGGCTCTTAGCAAAGTCAAGTTGAATGATACATTAAATAAGGATCAGCTGCTGTCATCCAGCAAATACACTATTCAACGTAGTACAGGAGATAATATTGACACTCCCAATTATGATGTGCAAAAACACCTAAACAAACTATGTGGTATGCTATTAATCACTGAAGATGCAAATCATAAATTCACAGGATTAATAGGTATGCTATATGCTATGTCCAGGTTAGGAAGGGAAGACACTATAAAGATACTTAAAGATGCTGGATATCATGTTAAAGCTAATGGAGTAGATATAACAACATATCGTCAAGATATAAATGGAAAGGAAATGAAATTCGAAGTATTAACATTATCAAGCTTGACATCAGAAATACAAGTCAATATTGAGATAGAATCTAGAAAGTCCTACAAGAAAATGCTAAAAGAGATGGGAGAGGTGGCTCCAGAATATAGGCATGATTCTCCAGACTGTGGGATGATAATACTATGTATAGCTGCTCTTGTAATAACCAAATTAGCAGCAGGAGATAGATCAGGTCTTACAGCAGTAATTAGGAGGGCAAACAATGTCTTAAAAAACGAAATAAAACGCTACAAGGGCCTGATACCAAAGGACATAGCCAACAGTTTTTATGAAGTGTTTGAAAAACACCCTCATCTTATAGATGTTTTTGTGCACTTTGGCATTGCACAATCATCCACAAGAGGGGGTAGTAGAGTTGAAGGAATCTTTGCAGGACTGTTTATGAATGCCTATGGTTCAGGACAAGTAATGCTAAGATGGGGAGTTTTAGCCAAATCTGTAAAAAATATCATGCTAGGACATGCTAGTGTCCAAGCAGAAATGGAGCAAGTTGTGGAAGTCTATGAGTATGCACAGAAGTTGGGAGGAGAAGCTGGTTTCTACCATATATTGAACAATCCAAAAGCATCATTGCTGTCATTAACTCAATTTCCTAACTTCTCAAGTGTGGTCCTAGGCAATGCAGCAGGTCTAGGCATAATGGGAGAGTATAGAGGTACACCAAGAAACCAAGATCTCTATGATGCAGCCAAAGCATATGCAGAGCAACTCAAAGAAAATGGAGTAATAAACTACAGTGTATTAGACTTAACAACAGAAGAATTGGAAGCCATAAAGCATCAACTCAACCCCAAAGAAGATGACGTAGAGCTT
>AEQ63307
ATGGCTCTTAGCAAAGTCAAGTTGAATGATACACTCAACAAAGATCAACTTCTATCATCCAGCAAATACACCATCCAACGGAGCACAGGAGATAGCATTGACACTCCTAATTATGATGTGCAGAAACACATCAATAAGTTATGTGGCATGTTATTAATCACAGAAGATGCTAATCATAAATTCACTGGGTTAATAGGTATGTTATATGCTATGTCTAGATTAGGAAGAGAAGACACCATAAAAATACTCAAAGATGCAGGATATCATGTTAAGGCAAATGGAGTGGATGTAACAACACATCGTCAAGACATTAATGGGAAAGAAATGAAATTTGAAGTGTTAACATTAGCAAGCTTAACAACTGAAATTCAAATCAACATTGAGATAGAATCTAGAAAATCCTACAAAAAAATGCTAAAAGAAATGGGAGAGGTGGCTCCAGAATACAGGCATGACTCTCCTGATTGTGGGATGATAATATTATGTATAGCAGCATTAGTAATAACCAAATTAGCAGCAGGAGATAGATCTGGTCTTACAGCTGTGATTAGGAGAGCTAATAATGTCCTAAAAAATGAAATGAAACGTTATAAAGGTTTATTACCCAAGGATATAGCCAACAGCTTCTATGAAGTGTTTGAAAAATATCCTCACTTTATAGATGTTTTTGTTCATTTTGGTATAGCACAATCTTCTACCAGAGGTGGCAGTAGAGTTGAAGGAATTTTTGCAGGATTGTTTATGAATGCCTATGGTGCAGGGCAAGTGATGTTACGGTGGGGGGTCTTAGCAAAATCAGTTAAAAACATTATGTTAGGGCACGCTAGTGTACAAGCAGAAATGGAACAAGTTGTGGAGGTGTATGAGTATGCTCAGAAATTGGGTGGAGAAGCAGGATTCTACCATATATTGAACAACCCAAAAGCATCACTATTATCTTTGACTCAATTTCCTCACTTCTCTAGTGTAGTATTAGGCAATGCTGCTGGCCTAGGCATAATGGGAGAATACAGAGGTACACCAAGGAATCAAGATTTATATGATGCTGCAAAAGCATATGCTGAACAACTCAAAGAAAATGGTGTGATTAACTACAGTGTATTAGACTTGACAGCAGAAGAACTAGAGGCTATCAAACATCAGCTTAATCCAAAAGATAATGATGTAGAGCTT
>AFM55371
ATGGCTCTTAGCAAAGTAAAGTTGAATGATACACTCAACAAAGATCAACTTCTATCATCCAGCAAATATACCATCCAACGGAGCACAGGAGACAGCATTGACACTCCTAATTATGATGTGCAGAAACACATTAATAAGTTATGTGGCATGTTATTAATCACAGAAGATGCTAATCATAAATTCACTGGGTTAATAGGTATGTTATATGCTATGTCTAGATTAGGAAGAGAAGACACCATAAAAATACTCAAAGATGCGGGATATCATGTTAAGGCAAATGGAGTGGATGTAACAACACATCGTCAAGACATTAATGGGAAAGAAATGAAATTTGAAGTGTTAACATTAGCAAGCTTAACAACTGAAATTCAAATCAACATTGAGATAGAATCTAGAAAGTCCTACAAAAAAATGCTAAAAGAAATGGGAGAGGTGGCTCCAGAATACAGGCATGACTCTCCTGACTGTGGGATGATAATATTATGTATAGCAGCATTAGTAATAACCAAATTAGCAGCAGGAGATAGATCTGGTCTTACAGCTGTGATTAGGAGAGCTAATAATGTCCTAAAAAATGAAATGAAACGTTATAAAGGTTTATTACCCAAGGATATAGCCAACAGCTTCTATGAAGTGTTTGAAAAATATCCTCACTTTATAGATGTTTTTGTTCATTTTGGTATAGCACAATCTTCTACCAGAGGTGGCAGTAGAGTTGAAGGGATTTTTGCAGGATTGTTTATGAATGCCTATGGTGCAGGGCAAGTGATGTTACGGTGGGGGGTCTTAGCAAAATCAGTTAAAAACATTATGTTAGGACACGCTAGTGTACAAGCAGAAATGGAACAAGTTGTGGAGGTGTATGAGTATGCTCAGAAATTGGGTGGAGAAGCAGGATTCTACCATATATTGAACAACCCAAAAGCATCACTATTATCTTTGACTCAATTTCCTCACTTCTCTAGTGTAGTATTGGGCAATGCTGCTGGCCTAGGCATAATGGGAGAATACAGAGGTACACCAAGGAATCAAGATTTATATGATGCTGCAAAAGCATATGCTGAACAACTCAAAGAAAATGGTGTGATTAACTACAGTGTATTAGACTTGACAGCAGAAGAACTAGAGGCTATCAAACATCAGCTTAATCCAAAAGATAATGATGTAGAGCTT
>AFM55503
ATGGCTCTTAGCAAAGTCAAGTTGAATGATACACTCAACAAAGATCAACTTCTATCATCCAGCAAATATACCATCCAACGGAGCACAGGAGACAGCATTGACACTCCTAATTATGATGTGCAGAAACACATTAATAAGTTATGTGGCATGTTATTAATCACAGAAGATGCTAATCATAAATTCACTGGGTTAATAGGTATGTTATATGCTATGTCTAGATTAGGAAGAGAAGACACCATAAAAATACTCAAAGATGCGGGATATCATGTTAAGGCAAATGGAGTGGATGTAACAACACATCGTCAAGACATTAATGGGAAAGAAATGAAATTTGAAGTGTTAACATTAGCAAGCTTAACAACTGAAATTCAAATCAACATTGAGATAGAATCTAGAAAATCCTACAAAAAAATGCTAAAAGAAATGGGAGAGGTGGCTCCAGAATACAGGCATGACTCTCCTGATTGTGGGATGATAATATTATGTATAGCAGCATTAGTAATAACTAAATTAGCAGCAGGAGATAGATCTGGTCTTACAGCTGTGATTAGGAGAGCTAATAATGTTCTAAAAAATGAAATGAAACGTTATAAAGGTTTATTACCCAAGGATATAGCCAACAGCTTCTATGAAGTGTTTGAAAAATATCCTCACTTTATAGATGTTTTTGTTCATTTTGGTATAGCACAATCTTCTACCAGAGGTGGCAGTAGAGTTGAAGGGATTTTTGCAGGATTGTTTATGAATGCCTATGGTGCAGGGCAAGTGATGTTACGGTGGGGGGTCTTAGCAAAATCAGTCAAAAACATTATGCTAGGACACGCTAGTGTACAAGCAGAAATGGAACAAGTTGTGGAGGTGTATGAGTATGCTCAGAAATTGGGTGGAGAAGCAGGATTCTACCATATATTGAACAACCCAAAAGCATCACTATTATCTTTGACTCAATTTCCTCACTTCTCTAGTGTAGTATTGGGCAATGCTGCTGGCCTAGGCATAATGGGAGAATACAGAGGTACACCAAGGAATCAAGATTTATATGATGCTGCAAAAGCATATGCTGAACAACTCAAAGAAAATGGTGTGATTAACTACAGTGTATTAGACTTGACAGCAGAAGAACTAGAGGCTATCAAACATCAGCTTAATCCAAAAGATAATGATGTAGAGCTT
>AGN28677
ATGGCTCTTAGCAAAGTCAAGTTGAATGATACATTAAATAAGGATCAGCTGCTGTCATCCAGCAAATACACTATTCAACGTAGTACAGGAGATAATATTGACACTCCCAATTATGATGTGCAAAAACACCTAAACAAACTATGTGGTATGCTATTAATCACTGAAGATGCAAATCATAAATTCACAGGATTAATAGGTATGCTATATGCTATGTCCAGGTTAGGAAGGGAAGACACTATAAAGATACTTAAAGATGCTGGATATCATGTTAAAGCTAATGGAGTAGATATAACAACATATCGTCAAGATATAAATGGAAAGGAAATGAAATTCGAAGTATTAACATTATCAAGCTTGACATCAGAAATACAAGTCAATATTGAGATAGAATCTAGAAAGTCCTACAAAAAAATGCTAAAAGAGATGGGAGAAGTGGCTCCAGAATATAGGCATGATTCTCCAGACTGTGGGATGATAATACTGTGTATAGCTGCCCTTGTAATAACCAAATTAGCAGCAGGAGATAGATCAGGTCTTACAGCAGTAATTAGGAGGGCAAACAATGTCTTAAAAAACGAAATAAAACGCTACAAGGGCCTAATACCAAAGGACATAGCCAACAGTTTTTATGAAGTGTTTGAAAAACACCCTCATCTTATAGATGTTTTTGTGCACTTTGGCATTGCACAATCATCCACAAGAGGGGGTAGTAGAGTTGAAGGAATCTTTGCAGGATTGTTTATGAATGCCTATGGTTCAGGACAAGTAATGCTAAGATGGGGAGTTTTAGCCAAATCTGTAAAAAATATCATGTTAGGACATGCTAGTGTCCAAGCAGAAATGGAGCAAGTTGTGGAAGTCTATGAGTATGCACAGAAGTTGGGAGGAGAAGCTGGTTTCTACCATATATTGAACAATCCAAAAGCATCATTGCTGTCATTAACTCAATTTCCTAACTTCTCAAGTGTGGTCCTAGGCAATGCAGCAGGTCTAGGCATAATGGGAGAGTATAGAGGTACACCAAGAAACCAAGATCTCTATGATGCAGCCAAAGCATATGCAGAGCAACTCAAAGAAAATGGAGTAATAAACTACAGTGTATTAGACTTAACAACAGAAGAATTGGAAGCCATAAAGCATCAACTCAACCCCAAAGAAGATGACGTAGAGCTT
>AFM95371
ATGGCTCTTAGCAAAGTCAAGTTGAATGACACACTCAACAAAGATCAACTTCTGTCATCCAGTAAATACACCATCCAACGGAGCACAGGAGACAGCATTGACACTCCTAATTATGATGTGCAGAAACACATCAATAAGCTATGTGGCATGTTATTAATCACTGAAGATGCCAATCATAAATTCACTGGGTTAATAGGTATGTTATATGCTATGTCTAGATTAGGAAGAGAAGACACCATAAAAATACTCAAAGATGCAGGATATCACGTAAAAGCAAATGGAGTGGATATAACAACACATCGTCAAGACATTAATGGGAAAGAAATGAAATTTGAAGTGTTAACATTAGCAAGCTTAACAACTGAAATTCAAATCAACATTGAGATAGAATCTAGAAAATCCTACAAAAAAATGCTAAAAGAAATGGGAGAGGTGGCTCCAGAATACAGGCATGACTCTCCTGATTGTGGGATGATAATATTATGTATAGCGGCATTAGTAATAACCAAATTAGCAGCAGGGGATAGATCTGGTCTTACAGCTGTGATTAGGAGAGCTAATAATGTCCTAAAAAATGAAATGAAACGTTATAAAGGCTTACTACCCAAGGATATAGCCAACAGCTTCTATGAAGTGTTTGAAAAACATCCTCATTTTATAGATGTTTTTGTTCATTTTGGTATAGCACAATCTTCTACCAGAGGTGGCAGCAGAGTTGAAGGGATTTTTGCAGGATTGTTTATGAATGCCTATGGTGCAGGGCAAGTGATGTTACGGTGGGGGGTCTTAGCAAAATCCGTTAAAAATATTATGTTAGGACATGCTAGTGTGCAAGCAGAAATGGAACAAGTTGTGGAGGTGTATGAATATGCCCAAAAATTGGGTGGAGAAGCAGGATTCTACCATATATTGAACAACCCGAAAGCATCATTATTATCCTTGACTCAATTTCCTCACTTCTCTAGTGTAGTATTAGGCAATGCTGCTGGCCTAGGCATAATGGGAGAATACAGAGGTACACCAAGAAATCAAGATTTATATGATGCTGCAAAAGCATATGCTGAACAACTCAAAGAAAATGGTGTGATTAACTACAGTGTATTAGATTTGACAGCAGAAGAACTAGAGGCTATCAAACATCAGCTTAATCCAAAAGATAATGATGTAGAGCTT
>AGN28523
ATGGCTCTTAGCAAAGTCAAGTTGAATGATACATTAAATAAGGATCAGCTGCTGTCATCCAGCAAATACACTATTCAACGTAGTACAGGAGATAATATTGACACTCCCAATTATGATGTGCAAAAACACCTAAACAAACTATGTGGTATGCTATTAATCACTGAAGATGCAAATCATAAATTCACAGGATTAATAGGTATGCTATATGCTATGTCCAGGTTAGGAAGGGAAGACACTATAAAGATACTTAAAGATGCTGGATATCATGTTAAAGCTAATGGAGTAGATATAACAACATATCGTCAAGATATAAATGGAAAGGAAATGAAATTCGAAGTATTAACATTATCAAGCTTGACATCAGAAATACAAGTCAATATTGAGATAGAATCTAGAAAGTCCTACAAAAAAATGCTAAAAGAGATGGGAGAAGTGGCTCCAGAATATAGGCATGATTCTCCAGACTGTGGGATGATAATACTATGTATAGCTGCCCTTGTAATAACCAAATTAGCAGCAGGAGATAGATCAGGTCTTACAGCAGTAATTAGGAGGGCAAACAATGTCTTAAAAAACGAAATAAAACGCTACAAGGGCCTGATACCAAAAGACATAGCCAACAGTTTTTATGAAGTGTTTGAAAAACACCCTCATCTTATAGATGTTTTTGTGCACTTTGGCATTGCACAATCATCCACAAGAGGGGGTAGTAGAGTTGAAGGAATCTTTGCAGGATTGTTTATGAATGCCTATGGTTCAGGACAAGTAATGCTAAGATGGGGAGTTTTAGCCAAATCTGTAAAAAATATCATGCTAGGACATGCTAGTGTCCAAGCAGAAATGGAGCAAGTTGTGGAAGTCTATGAGTATGCACAGAAGTTGGGAGGAGAAGCTGGTTTCTACCATATATTGAACAATCCAAAAGCATCATTGCTGTCATTAACTCAATTTCCTAACTTCTCAAGTGTGGTCCTAGGCAATGCAGCAGGTCTAGGCATAATGGGAGAGTATAGAGGTACACCAAGAAACCAAGATCTCTATGATGCAGCCAAAGCATATGCAGAGCAACTCAAAGAAAATGGAGTAATAAACTACAGTGTATTAGACTTAACAACAGAAGAATTGGAAGCCATAAAGCATCAACTCAACCCCAAAGAAGATGACGTAGAGCTT
>AEQ63384
ATGGCTCTTAGCAAAGTCAAGTTGAATGATACACTCAACAAAGATCAACTTCTATCATCCAGCAAATATACCATCCAACGGAGCACAGGAGACAGCATTGACACTCCTAATTATGATGTGCAGAAACACATTAATAAGTTATGTGGCATGTTATTAATCACAGAAGATGCTAATCATAAATTCACTGGGTTAATAGGTATGTTATATGCTATGTCTAGATTAGGAAGAGAAGACACCATAAAAATACTCAGAGATGCGGGATATCATGTTAAGGCAAATGGAGTGGATGTAACAACACATCGTCAAGACATTAATGGGAAAGAAATGAAATTTGAAGTGTTAACATTAGCAAGCTTAACAACTGAAATTCAAATCAACATTGAGATAGAATCTAGAAAATCCTACAAAAAAATGCTAAAAGAAATGGGAGAGGTGGCTCCAGAATACAGGCATGACTCTCCTGATTGTGGGATGATAATATTATGTATAGCAGCATTAGTAATAACCAAATTAGCAGCAGGAGATAGATCAGGTCTTACAGCTGTGATTAGGAGAGCTAATAATGTCCTAAAAAATGAAATGAAACGTTATAAAGGTTTATTACCCAAGGATATAGCCAACAGCTTCTATGAAGTGTTTGAAAAATATCCTCACTTTATAGATGTTTTTGTTCATTTTGGTATAGCACAATCTTCTACCAGAGGTGGCAGTAGAGTTGAAGGGATTTTTGCAGGATTGTTTATGAATGCCTATGGTGCAGGGCAAGTGATGTTACGGTGGGGGGTCTTAGCAAAATCAGTTAAAAACATTATGTTAGGACACGCTAGTGTACAAGCAGAAATGGAACAAGTTGTGGAGGTGTATGAGTATGCTCAGAAATTGGGTGGAGAAGCAGGATTCTACCATATATTGAACAACCCAAAAGCATCACTATTATCTTTGACTCAATTTCCTCACTTCTCTAGTGTAGTATTGGGCAATKCTGCTGGYCTAGGCATAATGGGAGAATACAGAGGTACACCAAGGAATCAAGATTTATATGATGCTGCAAAAGCATATGCTGAACAACTCAAAGAAAATGGTGTGATTAACTACAGTGTATTAGACTTGACAGCAGAAGAACTAGAGGCTATCAAACATCAGCTTAATCCAAAAGATAATGATGTAGAGCTT
>AFM55360
ATGGCTCTTAGCAAAGTCAAGTTGAATGATACACTCAACAAAGATCAACTTCTATCATCCAGCAAATACACCATCCAACGGAGCACAGGAGACAGCATTGACACTCCTAATTATGATGTGCAGAAACACATCAATAAGTTATGTGGCATGTTATTAATCACAGAAGATGCTAATCATAAATTCACTGGGTTAATAGGTATGTTATATGCTATGTCTAGATTAGGAAGAGAAGACACCATAAAAATACTCAAAGATGCGGGATATCATGTTAAAGCAAATGGAGTGGATGTAACAACACATCGTCAAGACATTAATGGGAAAGAAATGAAATTTGAAGTGTTAACATTAGCAAGCTTAACAACTGAAATTCAAATCAACATTGAGATAGAATCTAGAAAATCCTACAAAAAAATGCTAAAAGAAATGGGAGAGGTGGCTCCAGAATACAGGCATGACTCTCCTGATTGTGGGATGATAATATTATGTATAGCAGCATTAGTAATAACCAAACTAGCAGCAGGAGATAGATCTGGTCTTACAGCTGTGATTAGGAGAGCTAATAATGTCCTAAAAAATGAAATGAAACGTTATAAAGGTTTATTACCCAAGGATATAGCCAACAGCTTCTATGAAGTGTTTGAAAAATATCCTCACTTTATAGATGTTTTTGTTCATTTTGGTATAGCACAATCTTCTACCAGAGGTGGCAGTAGAGTTGAAGGGATTTTTGCAGGATTGTTTATGAATGCCTATGGTGCAGGGCAAGTGATGTTACGGTGGGGGGTCTTAGCAAAATCAGTTAAAAACATTATGTTAGGACACGCTAGTGTACAAGCAGAAATGGAACAAGTTGTGGAGGTGTATGAGTATGCTCAGAAATTGGGTGGAGAAGCAGGATTCTACCATATATTGAACAACCCAAAAGCATCACTATTATCTTTGACTCAATTTCCTCACTTCTCTAGTGTAGTATTAGGCAATGCTGCTGGCCTAGGCATAATGGGAGAATACAGAGGTACACCAAGGAATCAAGATTTATATGATGCTGCAAAAGCATATGCTGAACAACTCAAGGAAAATGGTGTGATTAACTACAGTGTATTAGACTTGACAGCAGAAGAACTAGAGGCTATCAAACATCAGCTTAATCCAAAAGACAATGATGTAGAGCTT
>AGN28798
ATGGCTCTTAGCAAAGTCAAGTTAAATGATACATTAAATAAGGATCAGCTGCTGTCATCCAGCAAATACACTATTCAACGTAGTACAGGAGATAATATTGACACTCCCAATTATGATGTGCAAAAACACCTAAACAAACTATGTGGTATGCTATTAATCACTGAAGATGCAAATCATAAATTCACAGGATTAATAGGTATGCTATATGCTATGTCCAGGTTAGGAAGGGAAGATACTATAAAGATACTTAAAGATGCTGGATATCATGTTAAAGCTAATGGAGTAGATATAACAACATATCGTCAAGATATAAATGGAAAGGAAATGAAATTCGAAGTATTAACATTATCAAGCTTGACATCAGAAATACAAGTCAATATTGAGATAGAATCTAGAAAGTCCTACAAAAAAATGCTAAAAGAGATGGGAGAAGTGGCTCCAGAATATAGGCATGATTCTCCAGACTGTGGGATGATAATACTGTGTATAGCTGCCCTTGTAATAACCAAATTAGCAGCAGGAGATAGATCAGGTCTTACAGCAGTAATCAGGAGGGCAAACAATGTCTTAAAAAACGAAATAAAACGCTACAAGGGCCTAATACCAAAGGACATAGCCAACAGTTTTTATGAAGTGTTTGAAAAACACCCTCATCTTATAGATGTTTTTGTGCACTTTGGCATTGCACAATCATCCACAAGAGGGGGTAGTAGAGTTGAAGGAATCTTTGCAGGATTGTTTATGAATGCCTATGGTTCAGGACAAGTAATGCTAAGATGGGGAGTTTTAGCCAAATCTGTAAAAAATATCATGCTAGGACATGCTAGTGTCCAAGCAGAAATGGAGCAAGTTGTGGAAGTCTATGAGTATGCACAGAAGTTGGGAGGAGAAGCTGGTTTCTACCATATATTGAACAATCCAAAAGCATCATTGCTGTCATTAACTCAATTTCCTAACTTCTCAAGTGTGGTCCTAGGCAATGCAGCAGGTCTAGGCATAATGGGAGAGTATAGAGGTACACCAAGAAACCAAGATCTCTATGATGCAGCCAAAGCATATGCAGAGCAACTCAAAGAAAATGGAGTAATAAACTACAGTGTATTAGACTTAACAGCAGAAGAATTGGAAGCCATAAAGCATCAACTCAACCCCAAAGAAGATGATGTAGAGCTT
>AEO45894
ATGGCTCTTAGCAAAGTCAAGTTGAATGATACACTCAACAAAGATCAACTTCTGTCATCCAGCAAATACACCATCCAACGGAGCACAGGAGATAGTATTGATACTCCTAATTATGATGTGCAGAAACACATCAACAAGTTATGTGGCATGTTATTAATCACAGAAGATGCTAATCATAAATTCACTGGGGTAATAGGTATGTTATATGCTATGTCTAGATTAGGAAGAGAAGACACCATAAAAATACTCAGAGATGCGGGATATCATGTAAAAGCAAATGGAGTGGATGTAACAACACATCGTCAAGACATTAATGGAAAAGAAATGAAATTTGAAGTGTTAACATTGGCAAGCTTAACAACTGAAATTCAAATCAACATTGAGATAGAATCTAGAAAATCCTACAAAAAAATGCTAAAAGAAATGGGAGAGGTGGCTCCAGAATACAGGCATGATTCTCCTGATTGTGGAATGATAATATTATGTATAGCCGCATTAGTAATAACCAAATTAGCAGCAGGGGATAGATCTGGTCTTACAGCTGTGATTAGGAGAGCTAATAATGTTCTAAAAAATGAAATGAAACGTTATAAAGGCTTACTACCAAAGGATATAGCCAACAGCTTCTATGAAGTGTTTGAAAAATATCCTCACTTTATAGATGTTTTTGTTCATTTTGGTATAGCACAATCTTCTACCAGAGGTGGCAGTAGAGTTGAAGGGATTTTTGCAGGATTGTTTATGAATGCCTATGGTGCAGGGCAAGTGATGTTACGGTGGGGAGTCTTAGCAAAATCAGTTAAAAATATTATGCTAGGACACGCTAGTGTGCAAGCAGAAATGGAACAAGTTGTGGAAGTTTATGAATATGCCCAAAAATTAGGTGGAGAAGCAGGATTCTACCATATATTGAACAACCCAAAAGCATCATTATTATCTTTGACTCAATTTCCCCACTTCTCCAGTGTAGTATTAGGCAATGCTGCTGGCCTAGGCATAATGGGAGAATACAGAGGTACACCAAGGAATCAAGATCTATATGATGCTGCAAAGGCATATGCTGAACAACTCAAAGAAAATGGTGTGATTAACTACAGTGTATTAGACTTGACAGCAGAAGAACTAGAGGCTATCAAACATCAGCTTAATCCAAAAGATAATGATGTAGAGCTT
>AFM55470
ATGGCTCTTAGCAAAGTCAAGTTGAATGATACACTCAACAAAGATCAACTTCTATCATCCAGCAAATATACCATCCAACGGAGCACAGGAGACAGCATTGACACTCCTAATTATGATGTGCAGAAACACATTAATAAGTTATGTGGCATGTTATTAATCACAGAAGATGCTAATCATAAATTCACTGGGTTAATAGGTATGTTATATGCTATGTCTAGATTAGGAAGAGAAGACACCATAAAAATACTCAAAGATGCGGGATATCATGTTAAGGCAAATGGAGTGGATGTAACAACACATCGTCAAGACATTAATGGGAAAGAAATGAAATTTGAAGTGTTAACATTAGCAAGCTTAACAACTGAAATTCAAATCAACATTGAGATAGAATCTAGAAAGTCCTACAAAAAAATGCTAAAAGAAATGGGAGAGGTGGCTCCAGAATACAGGCATGACTCTCCTGACTGTGGGATGATAATATTATGTATAGCAGCATTAGTAATAACCAAATTAGCAGCAGGAGATAGATCTGGTCTTACAGCTGTGATTAGGAGAGCTAATAATGTCCTAAAAAATGAAATGAAACGTTATAAAGGTTTATTACCCAAGGATATAGCCAACAGCTTCTATGAAGTGTTTGAAAAATATCCTCACTTTATAGATGTTTTTGTTCATTTTGGTATAGCACAATCTTCTACCAGAGGTGGCAGTAGAGTTGAAGGGATTTTTGCAGGATTGTTTATGAATGCCTATGGTGCAGGGCAAGTGATGTTACGGTGGGGGGTCTTAGCAAAATCAGTTAAAAACATTATGTTAGGACACGCTAGTGTACAAGCAGAAATGGAACAAGTTGTGGAGGTGTATGAGTATGCTCAGAAATTGGGTGGAGAAGCAGGATTCTACCATATATTGAACAACCCAAAAGCATCACTATTATCTTTGACTCAATTTCCTCACTTCTCTAGTGTAGTATTGGGCAATGCTGCTGGCCTAGGCATAATGGGAGAATACAGAGGTACACCAAGGAATCAAGATTTATATGATGCTGCAAAAGCATATGCTGAACAACTCAAAGAAAATGGTGTGATTAACTACAGTGTATTAGACTTGACAGCAGAAGAACTAGAGGCTATCAAACATCAGCTTAATCCAAAAGATAATGATGTAGAGCTT
>AEQ63373
ATGGCTCTTAGCAAAGTCAAGTTGAATGATACACTCAACAAAGATCAACTTCTATCATCCAGCAAATATACCATCCAACGGAGCACAGGAGACAGCATTGACACTCCTAATTATGATGTGCAGAAACACATTAATAAGTTATGTGGCATGTTATTAATCACAGAAGATGCTAATCATAAATTCACTGGGTTAATAGGTATGTTATATGCTATGTCTAGATTAGGAAGAGAAGACACCATAAAAATACTCAGAGATGCGGGATATCATGTTAAGGCAAATGGAGTGGATGTAACAACACATCGTCAAGACATTAATGGGAAAGAAATGAAATTTGAAGTGTTAACATTAGCAAGCTTAACAACTGAAATTCAAATCAACATTGAGATAGAATCTAGAAAATCCTACAAAAAAATGCTAAAAGAAATGGGAGAGGTGGCTCCAGAATACAGGCATGACTCTCCTGATTGTGGGATGATAATATTATGTATAGCAGCATTAGTAATAACCAAATTAGCAGCAGGAGATAGATCAGGTCTTACAGCTGTGATTAGGAGAGCTAATAATGTCCTAAAAAATGAAATGAAACGTTATAAAGGTTTATTACCCAAGGATATAGCCAACAGCTTCTATGAAGTGTTTGAAAAATATCCTCACTTTATAGATGTTTTTGTTCATTTTGGTATAGCACAATCTTCTACCAGAGGTGGCAGTAGAGTTGAAGGGATTTTTGCAGGATTGTTTATGAATGCCTATGGTGCAGGGCAAGTGATGTTACGGTGGGGGGTCTTAGCAAAATCAGTTAAAAACATTATGTTAGGACACGCTAGTGTACAAGCAGAAATGGAACAAGTTGTGGAGGTGTATGAGTATGCTCAGAAATTGGGTGGAGAAGCAGGATTCTACCATATATTGAACAACCCAAAAGCATCACTATTATCTTTGACTCAATTTCCTCACTTCTCTAGTGTAGTATTGGGCAATGCTGCTGGCCTAGGCATAATGGGAGAATACAGAGGTACACCAAGGAATCAAGATTTATATGATGCTGCAAAAGCATATGCTGAACAACTCAAAGAAAATGGTGTGATTAACTACAGTGTATTAGACTTGACAGCAGAAGAACTAGAGGCTATCAAACATCAGCTTAATCCAAAAGATAATGATGTAGAGCTT
>AAB82442
ATGGCTCTTAGCAAAGTCAAGTTAAATGATACATTAAATAAGGATCAGCTGCTGTCATCCAGCAAATACACTATTCAACGTAGTACAGGAGATAATATTGACACTCCCAATTATGATGTGCAAAAACACCTAAACAAACTATGTGGTATGCTATTAATCACTGAAGATGCAAATCATAAATTCACAGGATTAATAGGTATGTTATATGCTATGTCCAGGTTAGGAAGGGAAGACACTATAAAGATACTTAAAGATGCTGGATATCATGTTAAAGCTAATGGAGTAGATATAACAACATATCGTCAAGATATAAATGGAAAGGAAATGAAATTCGAAGTATTAACATTATCAAGCTTGACATCAGAAATACAAGTCAATATTGAGATAGAATCTAGAAAATCCTACAAAAAAATGCTAAAAGAGATGGGAGAAGTGGCTCCAGAATATAGGCATGATTCTCCAGACTGTGGGATGATAATACTGTGTATAGCAGCACTTGTAATAACCAAATTAGCAGCAGGAGACAGATCAGGTCTTACAGCAGTAATTAGGAGGGCAAACAATGTCTTAAAAAATGAAATAAAACGCTACAAGGGTCTCATACCAAAGGATATAGCTAACAGTTTTTATGAAGTGTTTGAAAAACACCCTCATCTTATAGATGTTTTTGTGCACTTTGGCATTGCACAATCATCAACAAGAGGGGGTAGTAGAGTTGAAGGAATCTTTGCAGGATTGTTTATGAATGCCTATGGTTCAGGGCAAGTAATGCTAAGATGGGGAGTTTTAGCCAAATCTGTAAAAAATATCATGCTAGGTCATGCTAGTGTCCAGGCAGAAATGGAGCAAGTTGTGGAAGTCTATGAGTATGCACAGAAGTTGGGAGGAGAAGCTGGATTCTACCATATATTGAACAATCCAAAAGCATCATTGCTGTCATTAACTCAATTTCCTAACTTCTCAAGTGTGGTCCTAGGCAATGCAGCAGGTCTAGGCATAATGGGAGAGTATAGAGGTACGCCAAGAAACCAGGATCTTTATGATGCAGCCAAAGCATATGCAGAGCAACTCAAAGAAAATGGAGTAATAAACTACAGTGTATTAGACTTAACAGCAGAAGAATTGGAAGCCATAAAGAATCAACTCAACCCTAAAGAAGATGATGTAGAGCTT
>AGN28644
ATGGCTCTTAGCAAAGTCAAGTTGAATGATACATTAAATAAGGATCAGCTGCTGTCATCCAGCAAATACACTATTCAACGTAGTACAGGAGATAATATTGACACTCCCAATTATGATGTGCAAAAACACCTAAACAAACTATGTGGTATGCTATTAATCACTGAAGATGCAAATCATAAATTCACAGGATTAATAGGTATGCTATATGCTATGTCCAGGTTAGGAAGGGAAGACACTATAAAGATACTTAAAGATGCTGGATATCATGTTAAAGCTAATGGAGTAGATATAACAACATATCGTCAAGATATAAATGGAAAGGAAATGAAATTCGAAGTATTAACATTATCAAGCTTGACATCAGAAATACAAGTCAATATTGAGATAGAATCTAGAAAGTCCTACAAAAAAATGCTAAAAGAGATGGGAGAAGTGGCTCCAGAATATAGGCATGATTCTCCAGACTGTGGGATGATAATACTGTGTATAGCTGCCCTTGTAATAACAAAATTAGCAGCAGGAGATAGATCAGGTCTTACAGCAGTAATTAGGAGGGCAAACAATGTCTTAAAAAACGAAATAAAACGCTACAAGGGCCTAATACCAAAGGACATAGCCAACAGTTTTTATGAAGTGTTTGAAAAACACCCTCATCTTATAGATGTTTTTGTGCACTTTGGCATTGCACAATCATCCACAAGAGGGGGTAGTAGAGTTGAAGGAATCTTTGCAGGATTGTTTATGAATGCCTATGGTTCAGGACAAGTAATGCTAAGATGGGGAGTTTTAGCCAAATCTGTAAAAAATATCATGCTAGGACATGCTAGTGTCCAAGCAGAAATGGAGCAAGTTGTGGAAGTCTATGAGTATGCACAGAAGTTGGGAGGAGAAGCTGGTTTCTACCATATATTGAACAATCCAAAAGCATCATTGCTGTCATTAACTCAATTTCCTAACTTCTCAAGTGTGGTCCTAGGCAATGCAGCAGGTCTAGGCATAATGGGAGAGTATAGAGGTACACCAAGAAACCAAGATCTCTATGATGCAGCCAAAGCATATGCAGAGCAACTCAAAGAAAATGGAGTAATAAACTACAGTGTATTAGACTTAACAACAGAAGAATTGGAAGCCATAAAGCATCAACTCAACCCCAAAGAAGATGACGTAGAGCTT
>AGT75385
ATGGCTCTTAGCAAAGTCAAGTTGAATGATACACTCAACAAAGATCAACTTCTATCATCCAGCAAATATACCATCCAACGGAGCACAGGAGACAGCATTGACACTCCTAATTATGATGTGCAGAAACACATTAATAAGTTATGTGGCATGTTATTAATCACAGAAGATGCTAATCATAAATTCACTGGGTTAATAGGTATGTTATATGCTATGTCTAGATTAGGAAGAGAAGACACCATAAAAATACTCAGAGATGCGGGATATCATGTTAAGGCAAATGGAGTGGATGTAACAACACATCGTCAAGACATTAATGGGAAAGAAATGAAATTTGAAGTGTTAACATTAGCAAGCTTAACAACTGAAATTCAAATCAACATTGAGATAGAATCTAGAAAATCCTACAAAAAAATGCTAAAAGAAATGGGAGAGGTGGCTCCAGAATACAGGCATGACTCTCCTGATTGTGGGATGATAATATTATGTATAGCAGCATTAGTAATAACCAAATTAGCAGCAGGAGATAGATCAGGTCTTACAGCTGTGATTAGGAGAGCTAATAATGTCCTAAAAAATGAAATGAAACGTTATAAAGGTTTATTACCCAAGGATATAGCCAACAGCTTCTATGAAGTGTTTGAAAAATATCCTCACTTTATAGATGTTTTTGTTCATTTTGGTATAGCACAATCTTCTACCAGAGGTGGCAGTAGAGTTGAAGGGATTTTTGCAGGATTGTTTATGAATGCCTATGGTGCAGGGCAAGTGATGTTACGGTGGGGGGTCTTAGCAAAATCAGTTAAAAACATTATGTTAGGACACGCTAGTGTACAAGCAGAAATGGAACAAGTTGTGGAGGTGTATGAGTATGCTCAGAAATTGGGTGGAGAAGCAGGATTCTACCATATATTGAACAACCCAAAAGCATCACTATTATCTTTGACTCAATTTCCTCACTTCTCTAGTGTAGTATTGGGCAATGCTGCTGGCCTAGGCATAATGGGAGAATACAGAGGTACACCAAGGAATCAAGATTTATATGATGCTGCAAAAGCATATGCTGAACAACTCAAAGAAAATGGTGTGATTAACTACAGTGTATTAGACTTGACAGCAGAAGAACTAGAGGCTATCAAACATCAGCTTAATCCAAAAGATAATGATGTAGAGCTT
>AGN28710
ATGGCTCTTAGCAAAGTCAAGTTGAATGATACATTAAATAAGGATCAGCTGCTGTCATCCAGCAAATACACTATTCAACGTAGTACAGGAGATAATATTGACACTCCCAATTATGATGTGCAAAAACACCTAAACAAACTATGTGGTATGCTATTAATCACTGAAGATGCAAATCATAAATTCACAGGATTAATAGGTATGCTATATGCTATGTCCAGGTTAGGAAGGGAAGACACTATAAAGATACTTAAAGATGCTGGATATCATGTTAAAGCTAATGGAGTAGATATAACAACATATCGTCAAGATATAAATGGAAAGGAAATGAAATTCGAAGTATTAACATTATCAAGCTTGACATCAGAAATACAAGTCAATATTGAGATAGAATCTAGAAAGTCCTACAAAAAAATGCTAAAAGAGATGGGAGAAGTGGCTCCAGAATATAGGCATGATTCTCCAGACTGTGGGATGATAATACTGTGTATAGCTGCCCTTGTAATAACCAAATTAGCAGCAGGAGATAGATCAGGTCTTACAGCAGTAATTAGGAGGGCAAACAATGTCTTAAAAAACGAAATAAAACGCTACAAGGGCCTAATACCGAAGGACATAGCCAACAGTTTTTATGAAGTGTTTGAAAAACACCCTCATCTTATAGATGTTTTTGTGCACTTTGGCATTGCACAATCATCCACAAGAGGGGGTAGTAGAGTTGAAGGAATCTTTGCAGGATTGTTTATGAATGCCTATGGTTCAGGACAAGTAATGCTAAGATGGGGAGTTTTAGCCAAATCTGTAAAAAATATCATGCTAGGACATGCTAGTGTCCAAGCAGAAATGGAGCAAGTTGTGGAGGTCTATGAGTATGCACAGAAGTTGGGAGGAGAAGCTGGTTTCTACCATATATTGAACAATCCAAAAGCATCATTGCTGTCATTAACTCAATTTCCTAACTTCTCAAGTGTGGTCCTAGGCAATGCAGCAGGTCTAGGCATAATGGGAGAGTATAGAGGTACACCAAGAAACCAAGATCTCTATGATGCAGCCAAAGCGTATGCAGAGCAACTCAAAGAAAATGGAGTAATAAATTACAGTGTATTAGACTTAACAACAGAAGAATTGGAAGCCATAAAGCATCAACTCAACCCCAAAGAAGATGACGTAGAGCTT
>AGN92843
ATGGCTCTTAGCAAAGTCAAGTTGAATGATACACTCAACAAAGATCAACTTCTATCATCCAGCAAATATACCATCCAACGGAGCACAGGAGACAGCATTGACACTCCTAATTATGATGTGCAGAAACACATTAATAAGTTATGTGGCATGTTATTAATCACAGAAGATGCTAATCATAAATTCACTGGGTTAATAGGTATGTTATATGCTATGTCTAGATTAGGAAGAGAAGACACCATAAAAATACTCAAAGATGCGGGATATCATGTTAAGGCAAATGGAGTGGATGTAACAACACATCGTCAAGACATTAATGGGAAAGAAATGAAATTTGAAGTGTTAACATTAGCAAGCTTAACAACTGAAATTCAAATCAACATTGAGATAGAATCTAGAAAATCCTACAAAAAAATGCTAAAAGAAATGGGAGAGGTGGCTCCAGAATACAGGCATGACTCTCCTGATTGTGGGATGATAATATTATGTATAGCAGCATTAGTAATAACCAAATTAGCAGCAGGAGATAGATCAGGTCTTACAGCTGTGATTAGGAGAGCTAATAATGTCCTAAAAAATGAAATGAAACGTTATAAAGGTTTATTACCCAAGGATATAGCCAACAGCTTCTATGAAGTGTTTGAAAAATATCCTCACTTTATAGATGTTTTTGTTCATTTTGGTATAGCACAATCTTCTACCAGAGGTGGCAGTAGAGTTGAAGGGATTTTTGCAGGATTGTTTATGAATGCCTATGGTGCAGGGCAAGTGATGCTACGGTGGGGGGTCTTAGCAAAATCAGTTAAAAACATTATGCTAGGACACGCTAGTGTACAAGCAGAAATGGAACAAGTTGTGGAGGTGTATGAGTATGCTCAGAAATTGGGTGGAGAAGCAGGATTCTACCATATATTGAATAACCCAAAAGCATCACTATTATCTTTGACTCAATTTCCTCACTTCTCTAGTGTAGTATTGGGCAATGCTGCTGGCCTAGGCATAATGGGAGAATACAGAGGTACACCAAGGAATCAAGATTTATATGATGCTGCAAAAGCATATGCTGAACAACTCAAAGAAAATGGTGTGATTAACTACAGTGTATTAGACCTGACAGCAGAAGAACTAGAGGCTATCAAACATCAGCTTAATCCAAAAGATAATGATGTAGAGCTT
>AFM95360
ATGGCTCTTAGCAAAGTCAAGTTGAATGACACACTCAACAAAGATCAACTTCTGTCATCCAGCAAATACACCATCCAACGGAGCACAGGAGACAGCATTGACACTCCTAATTATGATGTGCAGAAACACATCAATAAGCTATGTGGCATGTTATTAATCACTGAAGATGCCAATCATAAATTCACTGGGTTAATAGGTATGTTATATGCTATGTCTAGATTAGGAAGAGAAGACACCATAAAAATACTCAAAGATGCAGGATATCACATAAAAGCAAATGGAGTGGATATAACAACACATCGTCAAGACATTAATGGGAAAGAAATGAAATTTGAAGTGTTAACATTAGCAAGCTTAACAACTGAAATTCAAATCAACATTGAGATAGAATCTAGAAAATCCTACAAAAAAATGCTAAAAGAAATGGGAGAGGTGGCTCCAGAATACAGGCATGACTCTCCTGATTGTGGGATGATAATATTATGTATAGCGGCATTAGTAATAACCAAATTAGCAGCAGGGGATAGATCTGGTCTTACAGCTGTGATTAGGAGAGCTAATAATGTCCTAAAAAATGAAATGAAACGTTATAAAGGCTTACTACCCAAGGATATAGCCAACAGCTTCTATGAAGTGTTTGAAAAACATCCTCATTTTATAGATGTTTTTGTTCATTTTGGTATAGCACAATCTTCTACCAGAGGTGGCAGCAGAGTTGAAGGGATTTTTGCAGGATTGTTTATGAATGCCTATGGTGCAGGGCAAGTGATGTTACGGTGGGGGGTCTTAGCAAAATCCGTTAAAAATATTATGTTAGGACATGCTAGTGTGCAAGCAGAAATGGAACAAGTTGTGGAGGTGTATGAATATGCCCAAAAATTGGGTGGAGAAGCAGGATTCTACCATATATTGAACAACCCGAAAGCATCATTATTATCCTTGACTCAATTTCCTCACTTCTCTAGTGTAGTATTAGGCAATGCTGCTGGCCTAGGCATAATGGGAGAATACAGAGGTACACCAAGAAATCAAGATTTATATGATGCTGCAAAAGCATATGCTGAACAACTCAAAGAAAATGGTGTGATTAACTACAGTGTATTAGATTTGACAGCAGAAGAACTAGAGGCTATCAAACATCAGCTTAATCCAAAAGATAATGATGTAGAGCTT
>AEO45816
ATGGCTCTTAGCAAAGTCAAGTTGAATGATACACTCAACAAAGATCAACTTCTGTCATCCAGCAAATACACCATCCAACGGAGCACAGGAGATAGTATTGATACTCCTAATTATGATGTGCAGAAACACATCAACAAGTTATGTGGCATGTTATTAATCACAGAAGATGCTAATCATAAATTCACTGGGGTAATAGGTATGTTATATGCTATGTCTAGATTAGGAAGAGAAGACACCATAAAAATACTCAGAGATGCGGGATATCATGTAAAAGCTAATGGAGTGGATGTAACAACACATCGTCAAGACATTAATGGAAAAGAAATGAAATTTGAAGTGTTAACATTGGCAAGCTTAACAACTGAAATTCAAATCAACATTGAGATAGAATCTAGAAAATCCTACAAAAAAATGCTAAAAGAAATGGGAGAGGTAGCTCCAGAATACAGGCATGACTCTCCTGATTGTGGAATGATAATATTATGTATAGCAGCATTAGTAATAACCAAATTAGCAGCAGGGGATAGATCTGGTCTTACAGCCGTGATTAGGAGAGCTAATAATGTTCTAAAAAATGAAATGAAACGTTATAAAGGCTTACTACCAAAGGATATAGCCAACAGTTTCTATGAAGTGTTTGAAAAATATCCTCACTTTATAGATGTTTTTGTTCATTTTGGTATAGCACAATCTTCTACCAGAGGTGGCAGTAGAGTTGAAGGGATTTTTGCAGGATTGTTTATGAATGCTTATGGTGCAGGGCAAGTGATGTTACGGTGGGGAGTCTTAGCAAAATCAGTTAAAAATATTATGCTAGGACACGCTAGTGTGCAAGCAGAAATGGAACAAGTTGTGGAAGTTTATGAATATGCCCAAAAATTGGGTGGAGAAGCAGGATTCTACCATATATTGAACAACCCAAAAGCATCATTATTATCTTTGACTCAATTTCCCCACTTCTCCAGTGTAGTATTAGGCAATGCTGCTGGCCTAGGCATAATGGGAGAATACAGAGGTACACCAAGGAATCAAGATCTATATGATGCTGCAAAGGCATATGCTGAACAACTCAAAGAAAATGGTGTGATTAACTACAGTGTATTAGACTTGACAGCAGAAGAACTAGAGGCTATCAAACATCAGCTTAATCCAAAAGATAATGATGTAGAGCTT
>AGN28512
ATGGCTCTTAGCAAAGTCAAGTTGAATGATACATTAAATAAGGATCAGCTGCTGTCATCCAGCAAATACACTATTCAACGTAGTACAGGAGATAATATTGACACTCCCAATTATGATGTGCAAAAACACCTAAACAAACTATGTGGTATGCTATTAATCACTGAAGATGCAAATCATAAATTCACAGGATTAATAGGTATGCTATATGCTATGTCCAGGTTAGGAAGGGAAGACACTATAAAGATACTTAAAGATGCTGGATATCATGTTAAAGCTAATGGAGTAGATATAACAACATATCGTCAAGATATAAATGGAAAGGAAATGAAATTCGAAGTATTAACATTATCAAGCTTGACATCAGAAATACAAGTCAATATTGAGATAGAATCTAGAAAGTCCTACAAAAAAATGCTAAAAGAGATGGGAGAAGTGGCTCCAGAATATAGGCATGATTCTCCAGACTGTGGGATGATAATACTATGTATAGCTGCCCTTGTAATAACCAAATTAGCAGCAGGAGATAGATCAGGTCTTACAGCAGTAATTAGGAGGGCAAACAATGTCTTAAAAAACGAAATAAAACGCTACAAGGGCCTGATACCAAAGGACATAGCCAACAGTTTTTATGAAGTGTTTGAAAAACACCCTCATCTTATAGATGTTTTTGTGCACTTTGGCATTGCACAATCATCCACAAGAGGGGGTAGTAGAGTTGAAGGAATCTTTGCAGGATTGTTTATGAATGCCTATGGTTCAGGACAAGTAATGCTAAGATGGGGAGTTTTAGCCAAATCTGTAAAAAATATCATGCTAGGACATGCTAGTGTCCAAGCAGAAATGGAGCAAGTTGTGGAAGTCTATGAGTATGCACAGAAGTTGGGAGGAGAAGCTGGTTTCTACCATATATTGAACAATCCAAAAGCATCATTGCTGTCATTAACTCAATTTCCTAACTTCTCAAGTGTGGTCCTAGGCAATGCAGCAGGTCTAGGCATAATGGGAGAGTATAGAGGTACACCAAGAAACCAAGATCTCTATGATGCAGCCAAAGCATATGCAGAGCAACTCAAAGAAAATGGAGTAATAAACTACAGTGTATTAGACTTAACAACAGAAGAATTGGAAGCCATAAAGCATCAACTCAACCCCAAAGAAGATGACGTAGAGCTT
>AEO45884
ATGGCTCTTAGCAAAGTCAAGTTGAATGATACACTCAACAAAGATCAACTTCTGTCATCCAGCAAATACACCATCCAGCGGAGCACAGGAGACAGCATTGACACTCCTAATTATGATGTGCAGAAACACATCAATAAGTTATGTGGCATGTTATTAATCACAGAAGATGCCAATCATAAATTCACTGGGTTAATAGGTATGTTATATGCTATGTTCAGATTAGGAAGAGAAGACACCATAAAAATACTCAAAGATGCAGGATATCACGTAAAAGCAAATGGAGTGGATATAACAACACATCGTCAAGACATTAATGGGAAAGAAATGAAATTTGAAGTGTTAACATTAGCAAGCTTAACAACTGAAATTCAAATCAACATTGAGATAGAATCTAGAAAATCCTACAAAAAAATGCTAAAAGAAATGGGAGAGGTGGCTCCAGAATACAGGCATGACTCTCCTGATTGTGGGATGATAATATTATGTATAGCGGCATTAGTAATAACCAAATTAGCAGCAGGGGATAGATCTGGTCTTACAGCTGTGATTAGGAGAGCTAACAATGTCCTAAAAAATGAAATGAAACGTTATAAAGGCTTACTACCCAAGGATATAGCCAACAGCTTCTATGAAGTGTTTGAAAAATATCCTCACTTTATAGATGTTTTTGTTCATTTTGGTATAGCACAATCTTCTACCAGAGGTGGCAGCAGAGTTGAAGGGATTTTTGCAGGATTGTTTATGAATGCCTATGGTGCAGGGCAAGTGATGTTACGGTGGGGGGTCTTAGCCAAATCTGTCAAAAATATTATGTTAGGACATGCTAGTGTGCAAGCAGAAATGGAACAAGTTGTTGAGGTTTATGAATATGCCCAAAAATTGGGTGGAGAAGCAGGATTCTACCATATATTGAACAACCCAAAAGCATCATTATTATCTTTGACTCAATTTCCCCACTTCTCCAGTGTAGTATTAGGCAATGCTGCTGGCCTAGGCATAATGGGAGAATACAGAGGTACACCAAGGAATCAAGATCTATATGATGCTGCAAAGGCATATGCTGAACAACTCAAAGAAAATGGTGTGATTAACTACAGTGTATTAGACTTGACAGCAGAAGAACTAGAGGCTATCAAACATCAGCTTAATCCAAAAGATAATGATGTAGAGCTT
>AEO45914
ATGGCTCTTAGCAAAGTCAAGTTGAATGATACACTCAACAAAGATCAACTTCTGTCATCCAGCAAATACACCATCCAACGGAGCACAGGAGACAGCATTGATACTCCTAATTATGATGTGCAGAAACACATCAATAAGTTATGTGGCATGTTATTAATCACAGAAGATGCCAATCATAAATTCACTGGGTTAATAGGTATGTTATATGCTATGTCCAGATTAGGAAGAGAAGACACCATAAAAATACTCAAAGATGCAGGATATCACGTAAAAGCAAATGGAGTGGATATAACAACACATCGTCAAGACATTAATGGGAAAGAAATGAAATTTGAAGTGTTAACATTAGCAAGCTTAACAACTGAAATTCAAATCAACATTGAGATAGAATCTAGAAAATCCTACAAAAAAATGCTAAAAGAAATGGGAGAGGTGGCTCCAGAATACAGGCATGACTCTCCTGATTGTGGGATGATAATATTATGTATAGCGGCATTAGTAATAACCAAATTAGCAGCAGGGGATAGATCTGGTCTTACAGCTGTGATTAGGAGAGCTAATAATGTCCTAAAAAATGAAATGAAACGTTATAAAGGCTTACTACCCAAGGACATAGCCAACAGCTTCTATGAAGTGTTTGAAAAATATCCTCACTTTATAGATGTTTTTGTTCATTTTGGTATAGCACAATCTTCTACCAGAGGTGGCAGCAGAGTTGAAGGGATTTTTGCAGGATTGTTTATGAATGCCTATGGTGCAGGGCAAGTGATGTTACGGTGGGGAGTCTTAGCAAAATCAGTCAAAAATATTATGTTAGGACATGCTAGTGTGCAAGCAGAAATGGAACAAGTTGTTGAGGTTTATGAATATGCCCAAAAATTGGGTGGAGAAGCCGGATTCTACCATATATTGAACAACCCAAAAGCATCATTATTATCTTTGACTCAATTTCCTCACTTCTCTAGTGTAGTATTAGGCAATGCTGCTGGCCTAGGCATAATGGGAGAATACAGAGGTACACCGAGGAATCAAGATTTATATGATGCTGCAAAGGCATATGCTGAACAACTCAAAGAAAATGGTGTGATTAACTACAGTGTATTAGACTTGACAGCAGAAGAACTAGAGGCTATCAAACATCAGCTTAATCCAAAAGATAATGATGTAGAGCTT
>AEQ63439
ATGGCTCTTAGCAAAGTCAAGTTGAACGATACACTCAACAAAGATCAACTTCTGTCATCCAGCAAATACACTATCCAACGGAGCACAGGAGATAGTATTGATACTCCTAATTATGATGTGCAGAAACACATCAACAAGTTATGTGGCATGTTATTAATCACAGAAGATGCTAATCATAAATTCACTGGGGTAATAGGTATGTTATATGCTATGTCTAGATTAGGGAGAGAAGACACCATTAAAATACTTAGAGATGCGGGATATCATGTAAAAGCTAATGGAGTGGATGTAACAACACATCGTCAAGACATTAATGGAAAAGAAATGAAATTTGAAGTGTTAACATTGGCAAGCTTAACAACTGAAATTCAAATCAACATTGAGATAGAATCTAGAAAATCCTACAAAAAAATGCTAAAAGAAATGGGAGAGGTGGCTCCAGAATACAGGCATGACTCTCCTGATTGTGGAATGATAATATTATGTATAGCAGCATTAGTAATAACCAAATTAGCAGCAGGGGATAGATCTGGTCTTACAGCCGTGATTAGGAGAGCTCATAATGTTCTAAAAAATGAAATGAAACGTTATAAAGGCTTACTACCAAAGGATATAGCCAACAGTTTTTATGAAGTGTTTGAAAAATATCCTCACTTTATAGATGTTTTTGTTCATTTTGGTATAGCACAATCTTCTACCAGAGGTGGCAGTAGAGTTGAAGGGATTTTTGCAGGATTGTTTATGAATGCCTATGGTGCAGGGCAAGTGATGTTACGGTGGGGAGTCTTAGCAAAATCAGTTAAAAATATTATGCTAGGACACGCTAGTGTGCAAGCAGAAATGGAACAAGTTGTGGAAGTTTATGAATATGCCCAAAAATTGGGTGGAGAAGCAGGATTCTACCATATATTGAACAACCCAAAAGCATCATTATTATCTTTGACTCAATTTCCCCACTTCTCCAGTGTAGTATTAGGCAATGCTGCTGGCCTAGGCATAATGGGAGAATACAGAGGTACACCAAGGAATCAAGATCTATATGATGCTGCAAAGGCATATGCTGAACAACTCAAAGAAAATGGTGTGATTAACTACAGTGTATTAGACTTGACAGCAGAAGAACTAGAGGCTATCAAACATCAGCTTAATCCAAAAGATAATGATGTAGAGCTT
>AFM55481
ATGGCTCTTAGCAAAGTCAAGTTGAATGATACACTCAACAAAGATCAACTTCTATCATCCAGCAAATATACCATCCAACGGAGCACAGGAGACAGCATTGACACTCCTAATTATGATGTGCAGAAACACATTAATAAGTTATGTGGCATGTTATTAATCACAGAAGATGCTAATCATAAATTCACTGGGTTAATAGGTATGTTATATGCTATGTCTAGATTAGGAAGAGAAGACACCATAAAAATACTCAAAGATGCGGGATATCATGTTAAGGCAAATGGAGTGGATGTAACAACACATCGTCAAGACATTAATGGGAAAGAAATGAAATTTGAAGTGTTAACATTAGCAAGCTTAACAACTGAAATTCAAATCAACATTGAGATAGAATCTAGAAAGTCCTACAAAAAAATGCTAAAAGAAATGGGAGAGGTGGCTCCAGAATACAGGCATGACTCTCCTGACTGTGGGATGATAATATTATGTATAGCAGCATTAGTAATAACCAAATTAGCAGCAGGAGATAGATCTGGTCTTACAGCTGTGATTAGGAGAGCTAATAATGTCCTAAAAAATGAAATGAAACGTTATAAAGGTTTATTACCCAAGGATATAGCCAACAGCTTCTATGAAGTGTTTGAAAAATATCCTCACTTTATAGATGTTTTTGTTCATTTTGGTATAGCACAATCTTCTACCAGAGGTGGCAGTAGAGTTGAAGGGATTTTTGCAGGATTGTTTATGAATGCCTATGGTGCAGGGCAAGTGATGTTACGGTGGGGGGTCTTAGCAAAATCAGTTAAAAACATTATGTTAGGACACGCTAGTGTACAAGCAGAAATGGAACAAGTTGTGGAGGTGTATGAGTATGCTCAGAAATTGGGTGGAGAAGCAGGATTCTACCATATATTGAACAACCCAAAAGCATCACTATTATCTTTGACTCAATTTCCTCACTTCTCTAGTGTAGTATTGGGCAATGCTGCTGGCCTAGGCATAATGGGAGAATACAGAGGTACACCAAGGAATCAAGATTTATATGATGCTGCAAAAGCATATGCTGAACAACTCAAAGAAAATGGTGTGATTAACTACAGTGTATTAGACTTGACAGCAGAAGAACTAGAGGCTATCAAACATCAGCTTAATCCAAAAGATAATGATGTAGAGCTT
>AFM55316
ATGGCTCTTAGCAAAGTCAAGTTGAACGATACACTCAACAAAGATCAACTTCTGTCATCCAGCAAATACACCATCCAACGGAGCACAGGAGATAGTATTGATACTCCTAATTATGATGTGCAGAAACACATCAACAAGTTATGTGGCATGTTATTAATCACAGAAGATGCTAATCATAAATTCACTGGGGTAATAGGTATGTTATATGCTATGTCTAGATTAGGAAGAGAAGACACCATAAAAATACTCAGAGATGCGGGATATCATGTAAAAGCTAATGGAGTGGATGTAACAACACATCGTCAAGACATTAATGGAAAAGAAATGAAATTTGAAGTGTTAACATTGGCAAGCTTAACAACTGAAATTCAAATCAACATTGAGATAGAATCTAGAAAATCCTACAAAAAAATGCTAAAAGAAATGGGAGAGGTGGCTCCAGAATACAGGCATGACTCTCCTGATTGTGGAATGATAATATTATGTATAGCAGCATTAGTAATAACCAAATTAGCAGCAGGGGATAGATCTGGTCTTACAGCCGTGATTAGGAGAGCTAATAATGTTCTAAAAAATGAAATGAAACGTTATAAAGGCTTACTACCAAAGGATATAGCCAACAGTTTCTATGAAGTGTTTGAAAAATATCCTCACTTTATAGATGTTTTTGTTCATTTTGGTATAGCACAATCTTCTACCAGAGGTGGCAGTAGAGTTGAAGGGATTTTTGCAGGATTGTTTATGAATGCCTATGGTGCAGGGCAAGTGATGTTACGGTGGGGAGTCTTAGCAAAATCAGTTAAAAATATTATGCTAGGACACGCTAGTGTGCAAGCAGAAATGGAACAAGTTGTGGAAGTTTATGAATATGCCCAAAAATTGGGTGGAGAAGCAGGATTCTACCATATATTGAACAACCCAAAAGCATCATTATTATCTTTGACTCAATTTCCCCACTTCTCCAGTGTAGTATTAGGCAATGCTGCTGGCCTAGGCATAATGGGAGAATACAGAGGTACACCAAGGAATCAAGATCTATATGATGCTGCAAAGGCATATGCTGAACAACTCAAAGAAAATGGTGTGATTAACTACAGTGTATTAGACTTGACAGCAGAAGAACTAGAGGCTATCAAACATCAGCTTAATCCAAAAGATAATGATGTAGAGCTT
>AGN28787
ATGGCTCTTAGCAAAGTCAAGTTAAATGATACATTAAATAAGGATCAGCTGCTGTCATCCAGCAAATACACTATTCAACGTAGTACAGGAGATAATATTGACACTCCCAATTATGATGTGCAAAAACACCTAAACAAACTATGTGGTATGCTATTGATCACTGAAGATGCAAATCATAAATTCACAGGATTAATAGGTATGCTATATGCTATGTCCAGGTTAGGAAGGGAAGACACTATAAAGATACTTAAAGATGCTGGATATCATGTTAAAGCTAATGGAGTAGATATAACAACATATCGTCAAGATATAAATGGAAAGGAAATGAAATTCGAAGTATTAACATTATCAAGCTTGACATCAGAAATACAAGTCAATATTGAGATAGAATCTAGAAAGTCCTACAAAAAAATGCTAAAAGAGATGGGAGAAGTGGCTCCAGAATATAGGCATGATTCTCCAGACTGTGGGATGATAATACTGTGTATAGCTGCCCTTGTAATAACCAAATTAGCAGCAGGAGATAGATCAGGTCTTACAGCAGTAATTAGGAGGGCAAACAATGTCTTAAAAAACGAAATAAAACGCTACAAGGGCCTATTACCAAAGGACATAGCCAACAGTTTTTATGAAGTGTTTGAAAAACACCCTCATCTTATAGATGTTTTTGTGCACTTTGGCATTGCACAATCATCCACAAGAGGGGGTAGTAGAGTTGAAGGAATCTTTGCAGGATTGTTTATGAATGCCTATGGTTCAGGACAAGTAATGCTAAGATGGGGAGTTTTAGCCAAATCTGTAAAAAATATCATGCTAGGACATGCTAGTGTCCAAGCAGAAATGGAGCAAGTTGTGGAAGTCTATGAGTATGCACAGAAGTTGGGAGGAGAAGCTGGTTTCTACCATATATTGAACAATCCAAAAGCATCATTGCTGTCATTAACTCAATTTCCTAACTTCTCAAGTGTGGTCCTAGGCAATGCAGCAGGTCTAGGCATAATGGGAGAGTATAGAGGTACACCAAGAAACCAAGATCTCTATGATGCAGCCAAAGCATATGCAGAGCAACTCAAAGAAAATGGAGTAATAAACTACAGTGTATTAGACTTAACAGCAGAAGAATTGGAAGCCATAAAGCATCAACTCAACCCCAAAGAAGATGATGTAGAGCTT
>AGN28633
ATGGCTCTTAGCAAAGTCAAGTTGAATGATACATTAAATAAGGATCAGCTGCTGTCATCCAGCAAATACACTATTCAACGTAGTACAGGAGATAATATTGACACTCCCAATTATGATGTGCAAAAACACCTAAACAAACTATGTGGTATGCTATTAATCACTGAAGATGCAAATCATAAATTCACAGGATTAATAGGTATGCTATATGCTATGTCCAGGTTAGGAAGGGAAGACACTATAAAGATACTTAAAGATGCTGGATATCATGTTAAAGCTAATGGAGTAGATATAACAACATATCGTCAAGATATAAATGGAAAGGAAATGAAATTCGAAGTATTAACATTATCAAGCTTGACATCAGAAATACAAGTCAATATTGAGATAGAATCTAGAAAGTCCTACAAAAAAATGCTAAAAGAGATGGGAGAAGTGGCTCCAGAATACAGGCATGATTCTCCAGACTGTGGGATGATAATACTGTGCATAGCTGCCCTTGTAATAACCAAATTAGCAGCAGGAGATAGATCAGGTCTTACAGCAGTAATTAGGAGGGCAAACAATGTCCTAAAAAACGAAATAAAACGCTACAAGGGCCTAATACCAAAGGACATAGCCAACAGTTTTTATGAAGTGTTTGAAAAACACCCTCATCTTATAGATGTTTTTGTGCACTTTGGCATTGCACAATCATCCACAAGAGGGGGTAGTAGAGTTGAAGGAATCTTTGCAGGATTGTTTATGAATGCCTATGGTTCAGGACAAGTAATGCTAAGATGGGGAGTTTTAGCCAAATCTGTAAAAAATATCATGCTAGGACATGCTAGTGTCCAAGCAGAAATGGAGCAAGTTGTGGAAGTCTATGAGTATGCACAGAAGTTGGGAGGAGAAGCTGGTTTCTACCATATATTGAACAATCCAAAAGCATCATTGCTGTCATTAACTCAATTTCCTAACTTCTCAAGTGTGGTCCTAGGCAATGCAGCAGGTCTAGGCATAATGGGAGAGTATAGAGGTACACCAAGAAACCAAGATCTCTATGATGCAGCCAAAGCATATGCAGAGCAACTCAAAGAAAATGGAGTAATAAACTACAGTGTATTAGACTTAACAACAGAAGAATTGGAAGCCATAAAGCATCAACTCAACCCCAAAGAAGATGACGTAGAGCTT
>AGN28655
ATGGCTCTTAGCAAAGTCAAGTTGAATGATACATTAAATAAGGATCAGCTGCTGTCATCCAGCAAATACACTATTCAACGTAGTACAGGAGATAATATTGACACTCCCAATTATGATGTGCAAAAACACCTAAACAAACTATGTGGTATGCTATTAATCACTGAAGATGCAAATCATAAATTCACAGGATTAATAGGTATGCTATATGCTATGTCCAGGTTAGGAAGGGAAGACACTATAAAGATACTTAAAGATGCTGGATATCATGTTAAAGCTAATGGAGTAGATATAACAACATATCGTCAAGATATAAATGGAAAGGAAATGAAATTCGAAGTATTAACATTATCAAGCTTGACATCAGAAATACAAGTCAATATTGAGATAGAATCTAGAAAGTCCTACAAAAAAATGCTAAAAGAGATGGGAGAAGTGGCTCCAGAATATAGGCATGATTCTCCAGACTGTGGGATGATAATACTGTGTATAGCTGCCCTTGTAATAACCAAATTAGCAGCAGGAGATAGATCAGGTCTTACAGCAGTAATTAGGAGGGCAAACAATGTCTTAAAAAACGAAATAAAACGCTACAAGGGCCTAATACCAAAAGACATAGCCAACAGTTTTTATGAAGTGTTTGAAAAACACCCTCATCTTATAGATGTTTTTGTGCACTTTGGCATTGCACAATCATCCACAAGAGGGGGTAGTAGAGTTGAAGGAATCTTTGCAGGATTGTTTATGAATGCCTATGGTTCAGGACAAGTAATGCTAAGATGGGGAGTTTTGGCCAAATCTGTAAAAAATATCATGCTAGGACATGCTAGTGTCCAAGCAGAAATGGAGCAAGTTGTGGAAGTCTATGAGTATGCACAGAAGTTGGGAGGAGAAGCTGGTTTCTACCATATATTGAACAATCCAAAAGCATCATTGCTGTCATTAACTCAATTTCCTAACTTCTCAAGTGTGGTCCTAGGCAATGCAGCAGGTCTAGGCATAATGGGAGAGTATAGAGGTACACCAAGAAACCAAGATCTCTATGATGCAGCCAAAGCATATGCAGAGCAACTCAAAGAAAATGGAGTAATAAACTACAGTGTATTAGACTTAACAACAGAAGAATTGGAAGCCATAAAGCATCAACTCAACCCCAAAGAAGATGACGTAGAGCTT
>AEQ63362
ATGGCTCTTAGCAAAGTCAAGTTGAATGATACACTCAACAAAGATCAACTTCTATCATCCAGCAAATACACCATCCAACGGAGCACAGGAGACAGCATTGACACTCCTAATTATGATGTGCAGAAACACATCAATAAGTTATGTGGCATGTTATTAATCACAGAAGATGCTAATCATAAATTCACTGGGTTAATAGGTATGTTATATGCTATGTCTAGATTAGGAAGAGAAGACACCATAAAAATACTCAAAGATGCGGGATATCATGTTAAGGCAAATGGAGTGGATGTAACAACACATCGTCAAGACATTAATGGGAAAGAAATGAAATTTGAAGTGTTAACATTAGCAAGCTTAACAACTGAAATTCAAATCAACATTGAGATAGAATCTAGAAAATCCTACAAAAAAATGCTAAAAGAAATGGGAGAGGTGGCTCCAGAATACAGGCATGACTCTCCTGATTGTGGGATGATAATATTATGTATAGCAGCATTAGTAATAACCAAATTAGCAGCAGGAGATAGATCTGGTCTTACAGCTGTGATTAGGAGAGCTAATAATGTCCTAAAAAATGAAATGAAACGTTATAAAGGTTTATTACCCAAGGATATAGCCAACAGCTTCTATGAAGTGTTTGAAAAATATCCTCACTTTATAGATGTTTTTGTTCATTTTGGTATAGCACAATCTTCTACCAGAGGTGGCAGTAGAGTTGAAGGGATTTTTGCAGGATTATTTATGAATGCCTATGGTGCAGGGCAAGTGATGTTACGGTGGGGGGTCTTAGCAAAATCAGTTAAAAACATTATGTTAGGGCACGCTAGTGTACAAGCAGAAATGGAACAAGTTGTGGAGGTGTATGAGTATGCTCAGAAATTGGGTGGAGAAGCAGGATTCTACCATATATTGAACAACCCAAAAGCATCACTATTATCTTTGACTCAATTTCCTCACTTCTCTAGTGTAGTATTAGGCAATGCTGCTGGCCTAGGCATAATGGGAGAATACAGAGGTACACCAAGGAATCAAGATTTATATGATGCTGCAAAAGCATATGCTGAACAACTCAAAGAAAATGGTGTGATTAACTACAGTGTATTAGACTTGACAGCAGAAGAACTAGAGGCTATCAAACATCAGCTTAATCCAAAAGATAATGATGTAGAGCTT
>AFM95392
ATGGCTCTTAGCAAAGTCAAGTTGAACGATACACTCAACAAAGATCAACTTCTGTCATCCAGCAAATACACCATCCAACGGAGCACAGGAGATAGTATTGATACTCCTAATTATGATGTGCAGAAACACATCAACAAGTTATGTGGCATGTTATTAATCACAGAAGATGCTAATCATAAATTCACTGGGGTAATAGGTATGTTATATGCTATGTCTAGATTAGGAAGAGAAGACACCATAAAAATACTCAGAGATGCGGGATATCATGTAAAAGCAAATGGAGTGGATGTAACAACACATCGTCAAGACATTAATGGAAAAGAAATGAAATTTGAAGTGTTAACATTGGCAAGCTTAACAACTGAAATTCAAATCAACATTGAGATAGAATCTAGGAAATCCTACAAAAAAATGCTAAAAGAAATGGGAGAGGTGGCTCCAGAATACAGGCATGACTCTCCTGATTGTGGAATGATAATATTATGTATAGCAGCATTAGTAATAACCAAATTAGCAGCAGGGGATAGATCTGGTCTTACAGCTGTGATTAGGAGAGCTAATAATGTTCTAAAAAATGAAATGAAACGTTATAAAGGCTTACTACCAAAGGATATAGCCAACAGCTTCTATGAAGTGTTTGAAAAATATCCTCACTTTATAGATGTTTTTGTTCATTTTGGTATAGCACAATCTTCTACCAGAGGTGGCAGTAGAGTTGAAGGGATTTTTGCAGGATTGTTTATGAATGCCTATGGTGCAGGGCAAGTGATGTTACGGTGGGGAGTCTTAGCAAAATCAGTTAAAAATATTATGCTAGGACACGCTAGTGTGCAAGCAGAAATGGAACAAGTTGTGGAAGTTTATGAATATGCCCAAAAATTGGGTGGAGAAGCAGGATTCTACCATATATTGAACAACCCAAAAGCATCATTATTATCTTTGACTCAATTTCCCCACTTCTCCAGTGTAGTATTGGGCAATGCTGCTGGCCTAGGCATAATGGGAGAATACAGAGGTACACCAAGGAATCAAGATCTATATGATGCTGCAAAGGCATATGCTGAACAACTCAAAGAAAATGGTGTGATTAACTACAGTGTATTAGACTTGACAGCAGAAGAACTAGAGGCTATCAAACATCAGCTTAATCCAAAAGATAATGATGTAGAGCTT
>AFM55404
ATGGCTCTTAGCAAAGTCAAGTTAAACGATACACTCAACAAAGATCAACTTCTGTCATCCAGCAAATACACCATCCAACGGAGCACAGGAGATAGTATTGATACTCCTAATTATGATGTGCAGAAACACATCAACAAGTTATGTGGCATGTTATTAATCACAGAAGATGCTAATCATAAATTCACTGGGGTAATAGGTATGTTATATGCTATGTCTAGATTAGGAAGAGAAGACACCATAAAAATACTCAGAGATGCGGGATATCATGTAAAAGCAAATGGAGTGGATGTAACAACACATCGTCAAGACATTAATGGAAAAGAAATGAAATTTGAAGTGTTAACATTGGCAAGCTTAACAACTGAAATTCAAATCAACATTGAGATAGAATCTAGAAAATCCTACAAAAAAATGCTAAAAGAAATGGGAGAGGTGGCTCCAGAATACAGGCATGATTCTCCTGATTGTGGAATGATAATATTATGTATAGCAGCATTAGTAATAACCAAATTAGCAGCAGGGGATAGATCTGGTCTTACAGCTGTGATTAGGAGAGCTAATAATGTTCTAAAAAATGAAATGAAACGTTATAAAGGCTTACTACCAAAGGATATAGCCAACAGCTTCTATGAAGTGTTTGAAAAATATCCTCACTTTATAGATGTTTTTGTTCATTTTGGTATAGCACAATCTTCTACCAGAGGTGGCAGTAGAGTTGAAGGGATTTTTGCAGGATTGTTTATGAATGCCTATGGTGCAGGGCAAGTGATGTTACGGTGGGGAGTCTTAGCAAAATCAGTTAAAAATATTATGCTAGGACACGCTAGTGTGCAAGCAGAAATGGAACAAGTTGTGGAAGTTTATGAATATGCCCAAAAATTGGGTGGAGAAGCAGGATTCTACCATATATTGAATAACCCAAAAGCATCATTATTATCTTTGACTCAATTTCCCCACTTCTCCAGTGTAGTATTAGGCAATGCTGCTGGCCTAGGCATAATGGGAGAATACAGAGGTACACCAAGGAATCAAGATCTATATGATGCTGCAAAGGCATATGCTGAACAACTCAAAGAAAATGGTGTGATTAACTACAGTGTATTAGACTTGACAGCAGAAGAACTAGAGGCTATCAAACATCAGCTTAATCCAAAAGATAATGATGTAGAGCTT
>AGN92832
ATGGCTCTTAGCAAAGTCAAGTTGAATGATACACTCAACAAAGATCAACTTCTATCATCCAGCAAATATACCATCCAACGGAGCACAGGAGACAGCATTGACACTCCTAATTATGATGTGCAGAAACACATTAATAAGTTATGTGGCATGTTATTAATCACAGAAGATGCTAATCATAAATTCACTGGGTTAATAGGTATGTTATATGCTATGTCTAGATTAGGAAGAGAAGACACCATAAAAATACTCAAAGATGCGGGATATCATGTTAAGGCAAATGGAGTGGATGTAACAACACATCGTCAAGACATTAATGGGAAAGAAATGAAATTTGAAGTGTTAACATTAGCAAGCTTAACAACTGAAATTCAAATCAACATTGAGATAGAATCTAGAAAATCCTACAAAAAAATGCTAAAAGAAATGGGAGAGGTGGCTCCAGAATACAGGCATGACTCTCCTGATTGTGGGATGATAATATTATGTATAGCAGCATTAGTAATAACCAAATTAGCAGCAGGAGATAGATCAGGTCTTACAGCTGTGATTAGGAGAGCTAATAATGTCCTAAAAAATGAAATGAAACGTTATAAAGGTTTATTACCCAAGGATATAGCCAACAGCTTCTATGAAGTGTTTGAAAAATATCCTCACTTTATAGATGTTTTTGTTCATTTTGGTATAGCACAATCTTCTACCAGAGGTGGCAGTAGAGTTGAAGGGATTTTTGCAGGATTGTTTATGAATGCCTATGGTGCAGGGCAAGTGATGTTACGGTGGGGGGTCTTAGCAAAATCAGTTAAAAACATTATGTTAGGACACGCTAGTGTACAAGCAGAAATGGAACAAGTTGTGGAGGTGTATGAGTATGCTCAGAAATTGGGTGGAGAAGCAGGATTCTACCATATATTGAACAACCCAAAAGCATCACTATTATCTTTGACTCAATTTCCTCACTTCTCTAGTGTAGTATTGGGCAATGCTGCTGGCCTAGGCATAATGGGAGAATACAGAGGTACACCAAGGAATCAAGATTTATATGATGCTGCAAAAGCATATGCTGAACAACTCAAAGAAAATGGTGTGATTAACTACAGTGTATTAGATTTGACAGCAGAAGAACTAGAGGCTATCAAACATCAGCTTAATCCAAAAGATAATGATGTAGAGCTT
>AEO45825
ATGGCTCTTAGCAAAGTCAAGTTGAACGATACACTCAACAAAGATCAACTTCTGTCATCCAGTAAATACACCATCCAACGGAGCACAGGAGATAGTATTGATACTCCTAATTATGATGTGCAAAAACACATCAACAAGTTATGTGGCATGTTATTAATCACAGAAGATGCTAATCATAAATTCACTGGGGTAATAGGTATGTTATATGCTATGTCTAGATTAGGAAGAGAAGACACCATAAAAATACTCAGAGATGCGGGATATCATGTAAAAGCAAATGGAGTGGATGTAACAACACATCGTCAAGACATTAATGGAAAAGAAATGAAATTTGAAGTGTTAACATTGGCAAGCTTAACAACTGAAATTCAAATCAACATTGAGATAGAATCTAGAAAATCCTACAAAAAAATGCTAAAAGAAATGGGAGAGGTGGCTCCAGAATACAGGCATGATTCTCCTGATTGTGGAATGATAATATTATGTATAGCAGCATTAGTAATAACCAAATTAGCAGCAGGGGACAGATCTGGTCTTACAGCTGTGATTAGGAGAGCTAATAATGTTCTAAAAAATGAAATGAAACGTTATAAAGGCTTACTACCAAAGGATATAGCCAACAGCTTCTATGAAGTGTTTGAAAAACATCCTCACTTTATAGATGTTTTTGTTCATTTTGGTATAGCACAATCTTCTACCAGAGGTGGCAGTAGAGTTGAAGGGATTTTTGCAGGATTGTTTATGAATGCCTATGGTGCAGGGCAAGTGATGTTACGGTGGGGAGTCTTAGCAAAATCAGTTAAAAATATTATGCTAGGACACGCTAGTGTGCAAGCAGAAATGGAACAAGTTGTGGAAGTTTATGAATATGCCCAAAAATTAGGTGGAGAAGCAGGATTCTACCATATATTGAACAACCCAAAAGCATCATTATTATCTTTGACTCAATTTCCCCACTTCTCCAGTGTAGTATTAGGCAATGCTGCTGGCTTAGGCATAATGGGAGAATACAGAGGTACACCAAGGAATCAAGATCTATATGATGCTGCAAAGGCATATGCTGAACAACTCAAAGAAAATGGTGTGATTAACTACAGTGTATTAGACTTGACAGCAGAAGAACTAGAGGCTATCAAACATCAGCTTAATCCAAAAGATAATGATGTAGAGCTT
>AGN28498
ATGGCTCTTAGCAAAGTCAAGTTGAATGATACATTAAATAAGGATCAGCTGCTGTCATCCAGCAAATACACTATTCAACGTAGTACAGGAGATAATATTGACACTCCCAATTATGATGTGCAAAAACACCTAAACAAACTATGTGGTATGCTATTAATCACTGAAGATGCAAATCATAAATTCACAGGATTAATAGGTATGCTATATGCTATGTCCAGGTTAGGAAGGGAAGACACTATAAAGATACTTAAAGATGCTGGATATCATGTTAAAGCTAATGGAGTAGATATAACAACATATCGTCAAGATATAAATGGAAAGGAAATGAAATTCGAAGTATTAACATTATCAAGCTTGACATCAGAAATACAAGTCAATATTGAGATAGAATCTAGAAAGTCCTACAAAAAAATGCTAAAAGAGATGGGAGAAGTGGCTCCAGAATATAGGCATGATTCTCCAGACTGTGGGATGATAATACTATGTATAGCTGCCCTTGTAATAACCAAATTAGCAGCAGGAGATAGATCAGGTCTTACAGCAGTAATTAGGAGGGCAAACAATGTCTTAAAAAACGAAATAAAACGCTACAAGGGCCTGATACCAAAGGACATAGCCAACAGTTTTTATGAAGTGTTTGAAAAACACCCTCATCTTATAGATGTTTTTGTGCACTTTGGCATTGCACAATCATCCACAAGAGGGGGTAGTAGAGTTGAAGGAATCTTTGCAGGATTGTTTATGAATGCCTATGGTTCAGGACAAGTAATGCTAAGATGGGGAGTTTTAGCCAAATCTGTAAAAAATATCATGCTAGGACATGCTAGTGTCCAAGCAGAAATGGAGCAAGTTGTGGAAGTCTATGAGTATGCACAGAAGTTGGGAGGAGAAGCTGGTTTCTACCATATATTGAACAATCCAAAAGCATCATTGCTGTCATTAACTCAATTTCCTAACTTCTCAAGTGTGGTCCTAGGCAATGCAGCAGGTCTAGGCATAATGGGAGAGTATAGAGGTACACCAAGAAACCAAGATCTCTATGATGCAGCCAAAGCATATGCAGAGCAACTCAAAGAAAATGGAGTAATAAACTACAGTGTATTAGACTTAACAACAGAAGAATTGGAAGCCATAAAGCATCAACTCAACCCCAAAGAAGATGACGTAGAGCTT
>AEO45944
ATGGCTCTTAGCAAAGTCAAGTTGAATGATACACTCAACAAAGATCAACTTCTGTCATCCAGCAAATACACCATCCAACGGAGCACAGGAGACAGCATTGACACTCCTAATTATGATGTGCAGAAACACATCAACAAGCTATGTGGCATGTTATTAATCACAGAAGATGCTAATCATAAATTCACTGGGTTAATAGGTATGTTATATGCTATGTCTAGATTAGGAAGAGAAGACACCATAAAAATACTCAAAGATGCGGGATATCATGTTAAGGCAAATGGAGTGGATGTAACAACACATCGTCAAGACATTAATGGGAAAGAAATGAAATTTGAAGTGTTAACATTAGCAAGTTTAACAACTGAAATTCAAATCAACATTGAGATAGAATCTAGAAAATCCTACAAAAAAATGCTAAAAGAAATGGGAGAGGTGGCTCCAGAATACAGGCATGACTCTCCTGATTGTGGGATGATAATATTATGTATAGCGGCATTAGTAATAACCAAATTAGCAGCAGGGGATAGATCTGGTCTTACAGCTGTGATTAGGAGAGCTAATAATGTCCTAAAAAATGAAATGAAACGTTATAAAGGCTTACTACCCAAGGATATAGCCAACAGCTTCTATGAAGTGTTTGAAAAATATCCTCACTTTATAGATGTTTTTGTTCATTTTGGTATAGCACAATCTTCTACCAGAGGTGGCAGTAGAGTTGAAGGGATTTTTGCAGGATTGTTTATGAATGCCTATGGTGCAGGGCAAGTGATGTTACGGTGGGGGGTCTTAGCAAAATCAGTTAAAAATATTATGTTAGGACACGCTAGTGTGCAAGCAGAAATGGAACAAGTTGTGGAGGTGTATGAATATGCCCAAAAATTGGGTGGAGAAGCAGGATTCTACCATATATTGAACAACCCAAAAGCATCATTATTATCTTTGACTCAATTTCCCCACTTCTCTAGTGTAGTATTAGGCAATGCTGCTGGCCTAGGCATAATGGGAGAATACAGAGGCACACCGAGGAATCAAGATCTATATGATGCTGCAAAGGCATATGCTGAACAACTCAAAGAAAATGGTGTGATTAACTACAGTGTATTAGACTTGACAGCAGAAGAACTAGAGGCTATCAAACATCAGCTTAATCCAAAAGATAATGATGTAGAGCTT
>AGT75330
ATGGCTCTTAGCAAAGTCAAGTTGAACGATACACTCAACAAAGATCAACTTCTGTCATCCAGTAAATACACCATCCAACGGAGCACAGGAGATAGTATTGATACTCCTAATTATGATGTGCAAAAACACATCAACAAGTTATGTGGCATGTTATTAATCACAGAAGATGCTAATCATAAATTCACTGGGGTAATAGGTATGTTATATGCTATGTCTAGATTAGGAAGAGAAGACACCATAAAAATACTCAGAGATGCGGGATATCATGTAAAAGCAAATGGAGTGGATGTAACAACACATCGTCAAGACATTAATGGAAAAGAAATGAAATTTGAAGTGTTAACATTGGCAAGCTTAACAACTGAAATTCAAATCAACATTGAGATAGAATCTAGAAAATCCTACAAAAAAATGCTAAAAGAAATGGGAGAGGTGGCTCCAGAATACAGGCATGATTCTCCTGATTGTGGAATGATAATATTATGTATAGCAGCATTAGTAATAACCAAATTGGCAGCAGGGGACAGATCTGGTCTTACAGCTGTGATTAGGAGAGCTAATAATGTTCTAAAAAATGAAATGAAACGTTATAAAGGCTTACTACCAAAGGATATAGCCAACAGCTTCTATGAAGTGTTTGAAAAACATCCTCACTTTATAGACGTTTTTGTTCATTTTGGTATAGCACAATCTTCTACCAGAGGTGGCAGTAGAGTTGAAGGGATTTTTGCAGGATTGTTTATGAATGCCTATGGTGCAGGGCAAGTGATGTTACGGTGGGGAGTCTTAGCAAAATCAGTTAAAAACATTATGCTAGGACACGCTAGTGTGCAAGCAGAAATGGAACAAGTTGTGGAAGTTTATGAATATGCCCAAAAATTAGGTGGAGAAGCAGGATTCTACCATATATTGAACAACCCAAAAGCATCATTATTATCTTTGACTCAATTTCCCCACTTCTCCAGTGTAGTATTAGGCAATGCTGCTGGCTTAGGCATAATGGGAGAATACAGAGGTACACCAAGGAATCAAGATCTATATGATGCTGCAAAGGCATATGCTGAACAACTCAAAGAAAATGGTGTGATTAACTACAGTGTATTAGACTTGACAGCAGAAGAACTAGAGGCTATCAAACATCAGCTTAATCCAAAAGATAATGATGTAGAGCTT
>AAC57022
ATGGCTCTTAGCAAAGTCAAGTTGAATGATACACTCAACAAAGATCAACTTCTGTCATCCAGCAAATACACCATCCAACGGAGCACAGGAGATAGTATTGATACTCCTAATTATGATGTGCAGAAACACATCAATAAGTTATGTGGCATGTTATTAATCACAGAAGATGCTAATCATAAATTCACTGGGTTAATAGGTATGTTATATGCTATGTCTAGATTAGGAAGAGAAGACACCATAAAAATACTCAGAGATGCGGGATATCATGTAAAAGCAAATGGAGTGGATGTAACAACACATCGTCAAGACATTAATGGGAAAGAAATGAAATTTGAAGTGTTAACATTGTCAAGCTTAACAACTGAAATTCAAATCAACATTGAGATAGAATCTAGAAAATCCTACAAAAAAATGCTAAAAGAAATGGGAGAGGTAGCTCCAGAATACAGGCATGACTCTCCTGATTGTGGGATGATAATATTATGTATAGCGGCATTAGTAATAACCAAATTAGCAGCAGGGGATAGATCTGGTCTTACAGCTGTGATTAGGAGGGCTAATAATGTCCTAAAAAATGAAATGAAACGTTATAAAGGCTTACTACCCAAGGATATAGCCAACAGCTTCTATGAAGTGTTTGAAAAATATCCTCACTTTATAGATGTTTTTGTTCATTTTGGTATAGCACAATCTTCTACCAGAGGTGGCAGTAGAGTTGAAGGGATTTTTGCTGGATTGTTTATGAATGCCTATGGTGCAGGGCAAGTGATGTTACGGTGGGGGGTCTTAGCAAAATCAGTTAAAAATATTATGCTAGGACACGCTAGTGTGCAAGCAGAAATGGAACAAGTTGTGGAGGTTTATGAATATGCCCAAAAATTGGGTGGAGAAGCAGGGTTCTACCATATATTGAACAACCCAAAAGCATCATTATTGTCTTTGACTCAATTTCCTCACTTCTCCAGTGTAGTATTAGGCAATGCTGCTGGCCTAGGCATAATGGGAGAATACAGAGGTACACCAAGGAATCAAGATCTATATGATGCTGCAAAAGCATATGCTGAACAACTCAAAGAAAATGGTGTGATTAACTACAGTGTATTAGACTTGACAGCAGAAGAACTAGAGGCTATCAAACATCAGCTTAATCCAAAAGATAATGATGTAGAGCTT
>AGT28731
ATGGCTCTTAGCAAAGTCAAGTTGAATGATACACTCAACAAAGATCAACTTCTATCATCCAGCAAATATACCATCCAACGGAGCACAGGAGACAGCATTGACACTCCTAATTATGATGTGCAGAAACACATTAATAAGTTATGTGGCATGTTATTAATCACAGAAGATGCTAATCATAAATTCACTGGGTTAATAGGTATGTTATATGCTATGTCTAGATTAGGAAGAGAAGACACCATAAAAATACTCAAAGATGCGGGATATCATGTTAAGGCAAATGGAGTGGATGTAACAACACATCGTCAAGACATTAATGGGAAAGAAATGAAATTTGAAGTGTTAACATTAGCAAGCTTAACAACTGAAATTCAAATCAACATTGAGATAGAATCTAGAAAATCCTACAAAAAAATGCTAAAAGAAATGGGAGAGGTGGCTCCAGAATACAGGCATGACTCTCCTGATTGTGGGATGATAATATTATGTATAGCAGCATTAGTAATAACCAAATTAGCAGCAGGAGATAGATCAGGTCTTACAGCTGTGATTAGGAGAGCTAATAATGTCCTAAAAAATGAAATGAAACGTTATAAAGGTTTATTACCCAAGGATATAGCCAACAGCTTCTATGAAGTGTTTGAAAAATATCCTCACTTTATAGATGTTTTTGTTCATTTTGGTATAGCACAATCTTCTACCAGAGGTGGCAGTAGAGTTGAAGGGATTTTTGCAGGATTGTTTATGAATGCCTATGGTGCAGGGCAAGTGATGTTACGGTGGGGGGTCTTAGCAAAATCAGTTAAAAACATTATGTTAGGACACGCTAGTGTACAAGCAGAAATGGAACAAGTTGTGGAGGTGTATGAGTATGCTCAGAAATTGGGTGGAGAAGCAGGATTCTACCATATATTGAACAACCCAAAAGCATCACTATTATCTTTGACTCAATTTCCTCACTTCTCTAGTGTAGTATTGGGCAATGCTGCTGGCCTAGGCATAATGGGAGAATACAGAGGTACACCAAGGAATCAAGATTTATATGATGCTGCAAAAGCATATGCTGAACAACTCAAAGAAAATGGTGTGATTAACTACAGTGTATTAGACTTGACAGCAGAAGAACTAGAGGCTATCAAACATCAGCTTAATCCAAAAGATAATGATGTAGAGCTT
