# Supplementary material for: FRESCo: finding regions of excess synonymous constraint in diverse viruses
Source: Genome Biol. 2015 Feb 17;16(1):38. doi: 10.1186/s13059-015-0603-7 (PMC4376164; doi:10.1186/s13059-015-0603-7)
Supplement: Additional file 4: — Sequence alignments (zip folder of FASTA alignments). [file 13059_2015_603_MOESM4_ESM.zip › alignments/HRSV/NS1.fa.revtrans]

>AFM55490
ATGGGCAGCAACTCATTGAGTATGATAAAAGTTAGATTGCAAAATCTGTTTGACAATGATGAGGTAGCATTGTTAAAAATAACATGCTATACTGACAAATTAATACAGTTAACTAATGCTTTGGCTAAGGCAGTTATACATACAATCAAATTGAATGGCATTGTATTTGTGCATGTTATTACAAGTAGTGATATTTGCCCTAATAATAATATTGTAGTGAAATCCAATTTCACAACAATGCCAGTATTACAAAATGGAGGTTATATATGGGAAATGATGGAATTAACACACTGCTCTCAACCTAATGGCCTAATAGATGACAATTGTGAAATTAAATTCTCCAAAAAACTAAGTGATTCAACAATGACCAATTATATGAATCAATTATCTGAATTACTTGGATTTGACCTCAATCCA
>AFM55303
ATGGGCAGCAATTCATTAAGTATGATAAAAGTTAGATTACAAAATTTATTTGACAATGATGAAGTAGCATTGTTAAAAATAACCTGCTATACTGACAAATTGATACATTTAACTAATGCTTTGGCTAAGGCAGTGATACATACAATCAAATTGAATGGCATTGTATTTGTGCATGTTATTACAAGTAGTGATATTTGCCCTAATAATAATATTGTAGTGAAATCCAACTTCACAACAATGCCAGTGTTACAAAATGGAGGTTATATATGGGAAATGATGGAATTAACACACTGCTCTCAACCCAATGGCCTAATAGATGACAATTGTGAAATCAAATTCTCCAAAAAACTAAGCGATTCAACAATGACCAACTATATGAATCAATTATCTGAATTACTTGGATTTGATCTCAATCCA
>AGN28543
ATGGGGTGCAATTCACTGAGCATGATAAAGGTTAGATTACAAAATTTATTTGACAATGACGAAGTAGCATTGTTAAAAATAACATGTTATACTGACAAATTAATTCTTCTGACTAATGCATTAGCTAAAGCAACAATACATACAATTAAATTAAACGGCATAGTTTTTATACATGTTATAACAAGCAGTGAAGTGTGCCCTGATAACAATATTGTAGTGAAATCTAACTTTACAACAATGCCAATATTACAAAATGGAGGATACATATGGGAATTGATTGAATTGACACACTGCTCTCAATTAAATGGTCTAATAGATGATAATTGTGAAATCAAATTTTCTAAAAGACTAAGTGACTCAGTAATGACTGATTATATGAATCAAATATCTGATTTACTTGGGCTTGATCTCCATTCA
>AFI25255
ATGGGGTGCAATTCACTGAGCATGATAAAGGTTAGATTACAAAATTTATTTGACAATGACGAAGTAGCATTGTTAAAAATAACATGTTATACTGACAAATTAATTCTTCTGACTAATGCATTAGCCAAAGCAACAATACATACAATTAAATTAAACGGCATAGTTTTTATACATGTTATAACAAGCAGTGAAGTGTGCCCTGATAACAATATTGTAGTGAAATCTAACTTTACAACAATGCCAATATTACAAAATGGAGGATACATATGGGAATTGATTGAGTTGACACACTGCTCTCAATTAAATGGTCTAATGGATGATAATTGTGAAATCAAATTTTCTAAAAGACTAAGTGACTCAGTAATGACTGATTATATGAATCAAATATCTGATTTACTTGGGCTTGATCTCCATTCA
>AGN28620
ATGGGGTGCAATTCACTGAGCATGATAAAGGTTAGATTACAAAATTTATTTGACAATGACGAAGTAGCATTGTTAAAAATAACATGTTATACTGACAAATTAATTCTTCTGACTAATGCATTAGCCAAAGCAACAATACATACAATTAAATTAAATGGCATAGTTTTTATACATGTTATAACAAGCAGTGAAGTGTGCCCTGATAACAATATTGTAGTGAAATCTAACTTTACAACAATGCCAATATTACAAAATGGAGGATACATATGGGAATTGATTGAATTGACACACTGCTCTCAATTAAATGGTCTAATAGATGATAATTGTGAAATCAAATTTTCTAAAAGACTAAGTGACTCAGTAATGACTGATTATATGAATCAAATATCTGATTTACTTGGGCTTGATCTCCATTCA
>AFM55226
ATGGGCAGCAATTCATTAAGTATGATAAAAGTTAGATTACAAAATTTATTTGACAATGATGAAGTAGCATTGTTAAAAATAACCTGCTATACTGACAAATTGATACATTTAACTAATGCTTTGGCTAAGGCAGTGATACATACAATCAAATTGAATGGCATTGTATTTGTGCATGTTATTACAAGTAGTGATATTTGCCCTAATAATAATATTGTAGTGAAATCCAACTTTACAACAATGCCAGTGTTACAAAATGGAGGTTATATATGGGAAATGATGGAATTAACACACTGCTCTCAACCCAATGGCCTAATAGATGACAATTGTGAAATCAAATTCTCCAAAAAACTAAGCGATTCAACAATGACCAACTATATGAATCAATTATCTGAATTACTTGGATTTGATCTCAATCCA
>AAC55962
ATGGGCAGCAATTCATTGAGTATGATAAAAGTTAGATTACAAAATTTGTTTGACAATGATGAAGTAGCATTGTTAAAAATAACATGCTATACTGATAAATTAATACATTTAACTAATGCTTTGGCTAAGGCAGTGATACATACAATCAAATTGAATGGCATTGTGTTTGTGCATGTTATTACAAGTAGTGATATTTGCCCTAATAATAATATTGTAGTAAAATCCAATTTCACAACAATGCCAGTACTACAAAATGGAGGTTATATATGGGAAATGATGGAATTAACACATTGCTCTCAACCTAATGGTCTACTAGATGACAATTGTGAAATTAAATTCTCCAAAAAACTAAGTGATTCAACAATGACCAATTATATGAATCAATTATCTGAATTACTTGGATTTGATCTTAATCCA
>AFM95380
ATGGGCAGCAATTCATTGAGTATGATAAAAGTTAGATTACAAAATTTATTTGACAATGATGAAGTAGCATTGTTAAAAATAACCTGCTATACTGACAAATTGATACATTTAACTAATGCTTTGGCTAAGGCAGTGATACATACAATCAAATTGAATGGCATTGTATTTGTGCATGTTATTACAAGTAGTGATATTTGCCCTAATAATAATATTGTAGTGAAATCCAACTTCACAACAATGCCAGTGTTACAAAATGGAGGTTATATATGGGAAATGATGGAATTAACACACTGCTCTCAACCCAATGGCCTAATAGATGACAATTGTGAAATCAAATTCTCCAAAAAACTAAGCGATTCAACAATGACCAACTATATGAATCAATTATCTGAATTACTTGGATTTGATCTCAATCCA
>AFM55413
ATGGGCAGCAACTCATTGAGTATGATAAAAGTTAGATTGCAAAATCTGTTCGACAATGATGAAGTAGCATTGTTAAAAATAACATGCTATACTGACAAATTAATACAGTTAACTAATGCTTTGGCTAAGGCAGTTATACATACAATCAAATTGAATGGCATTGTATTTGTGCATGTTATTACAAGTAGTGATATTTGCCCTAATAATAATATTGTAGTGAAATCCAATTTCACAACAATGCCAGTATTACAAAATGGAGGTTATATATGGGAAATGATGGAATTAACACACTGCTCTCAACCTAACGGCCTAATAGATGACAATTGTGAAATTAAATTCTCCAAAAAACTAAGTGATTCAACAATGACCAATTATATGAATCAATTATCTGAATTACTTGGATTTGACCTTAATCCA
>AEO45912
ATGGGCAGCAATTCATTGAGTATGATAAAAGTTAGATTACAAAATTTGTTTGACAATGATGAAGTAGCATTGTTAAAAATAACATGCTATACTGACAAATTGATACATTTAACTAATGCTTTGGCTAAGGCAGTGATACATACAATCAAATTGAATGGCATTGTATTTGTGCATGTTATTACAAGTAGTGATATTTGCCCTAATAATAATATTGTAGTGAAATCCAATTTCACAACAATGCCAGTGTTACAAAATGGAGGTTATATATGGGAAATGATGGAATTAACACATTGCTCTCAACCCAATGGCCTAATAGATGACAATTGTGAAATTAAATTCTCCAAAAAACTAAGTGATTCAACAATGACCAATTATATGAATCAATTATCTGAATTACTTGGATTTGATCTTAATCCA
>AGN28730
ATGGGGTGCAATTCACTGAGCATGATAAAGGTTAGATTACAAAATTTATTTGACAATGACGAAGTAGCATTGTTAAAAATAACATGTTATACTGACAAATTAATTCTTCTGACTAATGCATTAGCCAAAGCAACAATACATACAATTAAATTAAACGGCATAGTTTTTATACATGTTATAACAAGCAGTGAAGTGTGCCCTGATAACAATATTGTAGTGAAATCTAACTTTACAACAATGCCAATATTACAAAATGGAGGATACATATGGGAATTGATTGAATTGACACACTGCTCTCAATTAAATGGTCTAATAGATGATAATTGTGAAATCAAATTTTCTAAAAGACTAAGTGACTCAGTAATGACTGATTATATGAATCAAATATCTGATTTACTTGGGCTTGATCTCCATTCA
>AEQ63426
ATGGGCAGCAACTCATTGAGTATGATAAAAGTTAGATTGCAAAATCTGTTTGACAATGATGAAGTAGCATTGTTAAAAATAACATGCTATACTGACAAATTAATACAGTTAACTAATGCTTTGGCTAAGGCAGTTATACATACAATCAAATTGAATGGCATTGTATTTGTGCATGTTATTACAAGTAGTGATATTTGCCCTAATAATAATATTGTAGTGAAATCCAATTTCACAACAATGCCAGTATTACAAAATGGAGGTTATATATGGGAAATGATGGAATTAACACACTGCTCTCAACCTAACGGCCTAATAGATGACAATTGTGAAATTAAATTCTCCAAAAAACTAAGTGATTCAACAATGACCAATTATATGAATCAATTATCTGAATTACTTGGATTTGACCTTAATCCA
>AEO45932
ATGGGCAGCAATTCATTGAGTATGATAAAAGTTAGATTACAAAATTTGTTTGACAATGATGAAGTAGCATTGTTAAAAATAACATGCTATACTGATAAATTAATACATTTAACTAATGCTTTGGCTAAGGCAGTGATACATACAATCAAATTGAATGGCATTGTGTTTGTGCATGTTATTACAAGTAGTGATATTTGCCCTAATAATAATATTGTAGTAAAATCCAATTTCACAACAATGCCAGTACTACAAAATGGAGGTTATATATGGGAAATGATGGAATTAACACATTGCTCTCAACCTAATGGTCTACTAGATGACAATTGTGAAATTAAATTCTCCAAAAAACTAAGTGATTCAACAATGACCAATTATATGAATCAATTATCTGAATTACTTGGATTTGATCTTAATCCA
>AGT75328
ATGGGCAGCAATTCATTGAGTATGATAAAAGTTAGATTACAAAATTTATTTGACAATGATGAAGTAGCATTGTTAAAAATAACCTGCTATACTGACAAATTGATACATTTAACTAATGCTTTGGCTAAAGCAGTGATACATACAATCAAATTGAATGGCATTGTATTTGTGCATGTTATTACAAGTAGTGATATTTGCCCTAATAATAATATTGTAGTGAAATCCAACTTCACAACAATGCCAGTGTTACAAAATGGAGGTTATATATGGGAAATGATGGAATTAACACACTGCTCTCAACCCAATGGCCTAATAGATGACAATTGTGAAATCAAATTCTCCAAAAAACTAAGCGATTCAACAATGACCAACTATATGAATCAATTATCTGAATTACTTGGATTTGATCTCAATCCA
>AFM55391
ATGGGCAGCAACTCATTGAGTATGATAAAAGTTAGATTGCAAAATCTGTTTGACAATGATGAGGTAGCATTGTTAAAAATAACATGCTATACTGACAAATTAATACAGTTAACTAATGCTTTGGCTAAGGCAGTTATACATACAATCAAATTGAATGGCATTGTATTTGTGCATGTTATTACAAGTAGTGATATTTGCCCTAATAATAATATTGTAGTGAAATCCAATTTCACAACAATGCCAGTATTACAAAATGGAGGTTATATATGGGAAATGATGGAATTAACACACTGCTCTCAACCTAATGGCCTAATAGATGACAATTGTGAAATTAAATTCTCCAAAAAACTAAGTGATTCAACAATGACCAATTATATGAATCAATTATCTGAATTACTTGGATTTGACCTCAATCCA
>AFX95844
ATGGGCAGCAACTCATTGAGTATGATAAAAGTTAGATTGCAAAATCTGTTTGACAATGATGAAGTAGCATTGTTAAAAATAACATGCTATACTGACAAATTAATACAGTTAACTAATGCTTTGGCTAAGGCAGTTATACATACAATCAAATTGAATGGCATTGTATTTGTGCATGTTATTACAAGTAGTGATATTTGCCCTAATAATAATATTGTAGTGAAATCCAATTTCACAACAATGCCAGTATTACAAAATGGAGGTTATATATGGGAAATGATGGAATTAACACACTGCTCTCAACCTAATGGCCTAATAGATGACAATTGTGAAATTAAATTCTCCAAAAAACTAAGTGATTCAACAATGACCAATTATATGAATCAATTATCTGAATTACTTGGATTTGACCTCAATCCA
>AFM55259
ATGGGCAGCAACTCATTGAGTATGATAAAAGTTAGATTGCAAAATCTGTTTGACAATGATGAGGTAGCATTGTTAAAAATAACATGCTATACTGACAAATTAATACAGTTAACTAATGCTTTGGCTAAGGCAGTTATACATACAATCAAATTGAATGGCATTGTATTTGTGCATGTTATTACAAGTAGTGATATTTGCCCTAATAATAATATTGTAGTGAAATCCAATTTCACAACAATGCCAGTATTACAAAATGGAGGTTATATATGGGAAATGATGGAATTAACACACTGCTCTCAACCTAATGGCCTAATAGATGACAATTGTGAAATTAAATTCTCCAAAAAACTAAGTGATTCAACAATGACCAATTATATGAATCAATTATCCGAATTACTTGGATTTGACCTTAATCCA
>AGT28729
ATGGGCAGCAACTCATTGAGTATGATAAAAGTTAGATTGCAAAATCTGTTTGACAATGATGAAGTAGCATTGTTAAAAATAACATGCTATACTGACAAATTAATACAGTTAACTAATGCTTTGGCTAAGGCAGTTATACATACAATCAAATTGAATGGCATTGTATTTGTGCATGTTATTACAAGTAGTGATATTTGCCCTAATAATAATATTGTAGTGAAATCCAATTTCACAACAATGCCAGTATTACAAAATGGAGGTTATATATGGGAAATGATGGAATTAACACACTGCTCTCAACCTAATGGCCTAATGGATGACAATTGTGAAATTAAATTCTCCAAAAAACTAAGTGATTCAACAATGACCAATTATATGAATCAATTATCTGAATTACTTGGATTTGACCTCAATCCA
>AEQ63513
ATGGGCAGCAATTCATTGAGTATGATAAAAATTAGATTGCAAAATTTGTTTGACAATGATGAAGTAGCACTGTTAAAAATAACATGCTATACTGACAAATTAATACATTTAACTAATGCTTTGGCTAAGGCAGTGATACATACAATCAAATTGAATGGCATTGTATTTGTGCATGTTATTACAAGTAGTGATATTTGCCCTAATAATAATATTGTAGTGAAATCCAATTTCACAACAATGCCAGTATTACAAAATGGAGGTTATATATGGGAAATGATGGAGTTAACACACTGCTCTCAACCTAATGGCCTAATAGATGACAATTGTGAAATTAAATTTTCCAAAAAACTAAGTGATTCAACAATGACCAATTATATGAATCAATTATCTGAGTTACTTGGATTTGACCTTAATCCA
>AEQ63437
ATGGGCAGCAATTCATTAAGTATGATAAAAGTTAGATTACAAAATTTATTTGACAATGATGAAGTAGCATTGTTAAAAATAACCTGCTATACTGACAAATTGATACATTTAACTAATGCTTTGGCTAAGGCAGTGATACATACAATCAAATTGAATGGCATTGTATTTGTGCATGTTATTACAAGTAGTGATATTTGCCCTAATAATAATATTGTAGTGAAATCCAACTTTACAACAATGCCAGTGTTACAAAATGGAGGTTATATATGGGAAATGATGGAATTAACACACTGCTCTCAACCCAATGGCCTAATAGATGACAATTGTGAAATCAAATTCTCCAAAAAACTAAGCGATTCAACAATGACTAACTATATGAATCAATTGTCTGAATTACTTGGATTTGATCTCAATCCA
>AFI25244
ATGGGGTGCAATTCACTGAGCATGATAAAGGTTAGATTACAAAATTTATTTGACAATGACGAAGTAGCATTGTTAAAAATAACATGTTATACTGACAAATTAATTCTTCTGACTAATGCATTAGCCAAAGCAACAATACATACAATTAAATTAAACGGCATAGTTTTTATACATGTTATAACAAGCAGTGAAGTGTGCCCTGATAACAATATTGTAGTGAAATCTAACTTTACAACAATGCCGATATTACAAAATGGAGGATACATATGGGAATTGATTGAGTTGACACACTGCTCTCAATTAAATGGTCTAATGGATGATAATTGTGAAATCAAATTTTCTAAAAGACTAAGTGACTCAGTAATGACTGATTATATGAATCAAATATCTGATTTACTTGGGCTTGATCTCCATTCA
>AFM55545
ATGGGCAGCAACTCATTGAGTATGATAAAAGTTAGATTGCAAAATCTGTTTGACAATGATGAAGTAGCATTGTTAAAAATAACATGCTATACTGACAAATTAATACAGTTAACTAATGCTTTGGCTAAGGCAGTTATACATACAATCAAATTGAATGGCATTGTATTTGTGCATGTTATTACAAGTAGTGATATTTGCCCTAATAATAATATTGTAGTGAAATCCAATTTCACAACAATGCCAGTATTACAAAATGGAGGTTATATATGGGAAATGATGGAATTAACACACTGCTCTCAACCTAATGGCCTAATAGATGACAATTGTGAAATTAAATTCTCCAAAAAACTAAGTGATTCAACAATGACCAATTATATGAATCAGCTATCTGAATTACTTGGATTTGACCTCAATCCA
>AFM55556
ATGGGCAGCAACTCATTGAGTATGATAAAAGTTAGATTACAAAATCTGTTTGACAATGATGAAGTAGCATTGTTAAAAATAACATGCTATACTGACAAATTAATACAGTTAACTAATGCTTTGGCTAAGGCAGTTATACATACAATCAAATTGAATGGCATTGTATTTGTGCATGTTATTACAAGTAGTGATATTTGCCCTAATAATAATATTGTAGTGAAATCCAATTTCACAACAATGCCAGTATTACAGAATGGAGGTTATATATGGGAAATGATGGAATTAACACACTGCTCTCAACCTAATGGCCTAATAGATGACAATTGTGAAATTAAATTCTCCAAAAAACTAAGTGATTCAACAATGACCAATTATATGAATCAATTATCTGAATTACTTGGATTTGACCTCAATCCA
>AGN28433
ATGGGGTGCAATTCACTGAGCATGATAAAGGTTAGATTACAAAATTTATTTGACAATGACGAAGTAGCATTGTTAAAAATAACATGTTATACTGACAAATTAATTCTTCTGACTAATGCATTAGCCAAAGCAACAATACATACAATTAAATTAAATGGCATAGTTTTTATACATGTTATAACAAGCAGTGAAGTGTGCCCTGATAACAATATTGTAGTGAAATCTAACTTTACAACAATGCCAATATTACAAAATGGAGGATACATATGGGAATTGATTGAATTGACACACTGCTCTCAATTAAATGGTCTAATAGATGATAATTGTGAAATCAAATTTTCTAAAAGACTAAGTGACTCAGTAATGACTGATTATATGAATCAAATATCTGATTTACTTGGGCTTGATCTCCATTCA
>AFM55237
ATGGGCAGCAATTCATTGAGTATGATAAAAGTTAGATTACAAAATTTATTTGACAATGATGAAGTAGCATTGTTAAAAATAACCTGCTATACTGACAAATTGATACATTTAACTAATGCTTTGGCTAAGGCAGTGATACATACAATCAAATTGAATGGCATTGTATTTGTGCATGTTATTACAAGTAGTGATATTTGCCCTAATAATAATATTGTAGTGAAATCCAACTTCACAACAATGCCAGTGCTACAAAATGGAGGTTATATATGGGAAATGATGGAATTAACACACTGCTCTCAACCCAATGGCCTAATAGATGACAATTGTGAAATCAAATTCTCCAGAAAACTAAGCGATTCAACAATGACCAACTATATGAATCAATTATCTGAATTACTTGGATTTGATCTCAATCCA
>AGN28631
ATGGGGTGCAATTCACTGAGCATGATAAAGGTTAGATTACAAAATTTATTTGACAATGACGAAGTAGCATTGTTAAAAATAACATGTTATACTGACAAATTAATTCTCCTGACTAATGCATTAGCCAAAGCAACAATACATACAATTAAATTAAACGGCATAGTTTTTATACATGTTATAACAAGCAGTGAAGTGTGCCCTGATAACAATATTGTAGTGAAATCTAACTTTACAACAATGCCAATATTACAAAATGGAGGATACATATGGGAATTGATTGAATTGACACACTGCTCTCAATTAAATGGTCTAATAGATGATAATTGTGAAATCAAATTTTCTAAAAGACTAAGTGACTCAGTAATGACTGATTATATGAATCAAATATCTGATTTACTTGGGCTTGATCTCCATTCA
>AGN28532
ATGGGGTGCAATTCACTAAGCATGATAAAGGTTAGATTACAAAATTTATTTGACAATGACGAAGTAGCATTGTTAAAAATAACATGTTATACTGACAAATTAATTCTTCTGACTAATGCATTAGCCAAAGCAACAATACATACAATTAAATTAAACGGCATAGTTTTTATACATGTTATAACAAGCAGTGAAGTGTGCCCTGATAACAATATTGTAGTGAAATCTAACTTTACAACAATGCCAATATTACAAAATGGAGGATACATATGGGAATTGATTGAATTGACACACTGCTCTCAATTAAATGGTCTAATAGATGATAATTGTGAAATCAAATTTTCCAAAAGACTAAGTGACTCAGTAATGACTGATTATATGAATCAAATATCTGATTTACTTGGGCTTGATCTCCATTCA
>AFM55424
ATGGGCAGCAATTCATTAAGTATGATAAAAGTTAGATTACAAAATTTATTTGACAATGATGAAGTAGCATTGTTAAAAATAACCTGCTATACTGACAAATTGATACATTTAACTAATGCTTTGGCTAAGGCAGTGATACATACAATCAAATTGAATGGCATTGTATTTGTGCATGTTATTACAAGTAGCGATATTTGCCCTAATAATAATATTGTAGTGAAATCCAACTTCACAACAATGCCAGTGTTACAAAATGGAGGTTATATATGGGAAATGATGGAATTAACACACTGCTCTCAACCCAATGGCCTAATAGATGACAATTGTGAAATCAAATTCTCCAAAAAACTAAGCGATTCAACAATGACCAACTATATGAATCAATTATCTGAATTACTTGGATTTGATCTCAATCCA
>AEQ63316
ATGGGCAGCAACTCATTGAGTATGATAAAAGTTAGATTACAAAATCTGTTTGACAATGATGAAGTAGCATTGTTAAAAATAACATGCTATACTGACAAATTAATACAGTTAACTAATGCTTTGGCTAAGGCAGTTATACATACAATCAAATTGAATGGCATTGTATTTGTGCATGTTATTACAAGTAGTGATATTTGCCCTAATAATAATATTGTAGTGAAATCCAATTTCACAACAATGCCAGTATTACAGAATGGAGGTTATATATGGGAAATGATGGAATTAACACACTGCTCTCAACCTAATGGCCTAATAGATGACAATTGTGAAATTAAATTCTCCAAAAAACTAAGTGATTCAACAATGACCAATTATATGAATCAATTATCTGAATTACTTGGATTTGACCTCAATCCA
>AEO45922
ATGGGCAGCAATTCATTGAGTATGATAAAAGTTAGATTACAAAATTTGTTTGACAATGATGAAGTAGCATTGTTAAAAATAACATGCTATACTGATAAATTAATACATTTAACTAATGCTTTGGCTAAGGCAGTGATACATACAATCAAATTGAATGGCATTGTGTTTGTGCATGTTATTACAAGTAGTGATATTTGCCCTAATAATAATATTGTAGTAAAATCCAATTTCACAACAATGCCAGTACTACAAAATGGAGGTTATATATGGGAAATGATGGAATTAACACATTGCTCTCAACCTAATGGTCTACTAGATGACAATTGTGAAATTAAATTCTCCAAAAAACTAAGTGATTCAACAATGACCAATTATATGAATCAATTATCTGAATTACTTGGATTTGATCTTAATCCA
>AFM95336
ATGGGCAGCAACTCACTGAGTATGATAAAAGTTAGATTGCAAAATTTGTTTGACAATGATGAAGTAGCATTGTTAAAAATAACATGCTATACTGACAAATTAATACAGTTAACTAATGCTTTGGCTAAGGCAGTTATACATACAATTAAATTGAATGGCATTGTATTTGTGCATGTTATTACAAGTAGTGATATTTGCCCTAATAATAATATTGTAGTGAAATCCAACTTCACAACAATGCCAGTATTACAAAATGGAGGTTATATATGGGAAATGATGGAATTAACGCATTGCTCTCAACCTAATGGCCTAATAGATGACAATTGTGAAATTAAATTCTCCAAAAAACTGAGTGATTCAACAATGACCAATTATATGAATCAATTATCTGAATTACTTGGATTTGACCTTAATCCA
>AEO45843
ATGGGCAGCAATTCATTGAGTATGATAAAAGTTAGATTACAAAATTTGTTTGACAATGATGAAGTAGCATTGTTAAAAATAACATGCTATACTGATAAATTAATACATTTAACTAATGCTTTGGCTAAGGCAGTGATACATACAATCAAATTGAATGGCATTGTGTTTGTGCATGTTATTACAAGTAGTGATATTTGCCCTAATAATAATATTGTAGTAAAATCCAATTTCACAACAATGCCAGTACTACAAAATGGAGGTTATATATGGGAAATGATGGAATTAACACATTGCTCTCAACCTAATGGTCTACTAGATGACAATTGTGAAATTAAATTCTCCAAAAAACTAAGTGATTCAACAATGACCAATTATATGAATCAATTATCTGAATTACTTGGATTTGATCTTAATCCA
>AFM55380
ATGGGCAGCAACTCATTGAGTATGATAAAAGTTAGATTGCAAAATCTGTTTGACAATGATGAAGTAGCATTGTTAAAAATAACATGCTATACTGACAAATTAATACAGTTAACTAATGCTTTGGCTAAGGCAGTTATACATACAATCAAATTGAATGGCATTGTATTTGTGCATGTTATTACAAGTAGTGATATTTGCCCTAATAATAATATTGTAGTGAAATCCAATTTCACAACAATGCCAGTATTACAAAATGGAGGTTATATATGGGAAATGATGGAATTAACACACTGCTCTCAACCTAATGGCCTAATAGATGACAATTGTGAAATTAAATTCTCCAAAAAACTAAGTGATTCAACAATGACCAATTATATGAATCAATTATCTGAATTACTTGGATTTGACCTCAATCCA
>AGN28444
ATGGGGTGCAATTCACTGAGCATGATAAAGGTTAGATTACAAAATTTATTTGACAATGACGAAGTAGCATTGTTAAAAATAACATGTTATACTGACAAATTAATTCTTCTGACTAATGCATTAGCCAAAGCAACAATACATACAATTAAATTAAATGGCATAGTTTTTATACATGTTATAACAAGCAGTGAAGTGTGCCCTGATAATAATATTGTAGTGAAATCTAACTTTACAACAATGCCAATATTACAAAATGGAGGATACATATGGGAATTGATTGAATTGACACACTGCTCTCAATTAAATGGTCTAATAGATGATAATTGTGAAATCAAATTTTCTAAAAGACTAAGTGACTCAGTAATGACTGATTATATGAATCAAATATCTGATTTACTTGGGCTTGATCTCCATTCA
>AFM55204
ATGGGCAGCAACTCATTGAGTGTGATAAAAGTTAGATTGCAAAATCTGTTTGACAATGATGAAGTAGCATTGTTAAAAATAACATGCTATACTGACAAATTAATACAGTTAACTAATGCTTTGGCTAAGGCAGTTATACATACAATCAAATTGAATGGCATTGTATTTGTGCATGTTATTACAAGTAGTGATATTTGCCCTAATAATAATATTGTAGTGAAATCCAATTTCACAACAATGCCAGTATTACAAAATGGAGGTTATATATGGGAAATGATGGAATTAACACACTGCTCTCAACCTAACGGCTTAATAGATGACAATTGTGAAATTAAATTCTCCAAAAAACTAAGTGATTCAACAATGACCAATTATATGAATCAATTATCTGAATTACTTGGATTTGACCTTAATCCA
>AGN28609
ATGGGGTGCAATTCACTGAGCATGATAAAGGTTAGATTACAAAATTTATTTGACAATGACGAAGTAGCATTGTTAAAAATAACATGTTATACTGACAAATTAATTCTTCTGACTAATGCATTAGCCAAAGCAACAATACATACAATTAAATTAAACGGCATAGTTTTTATACATGTTATAACAAGCAGTGAAGTGTGCCCTGATAACAATATTGTAGTGAAATCTAACTTTACAACAATGCCAATATTACAAAATGGAGGATACATATGGGAATTGATTGAATTGACACACTGCTCTCAATTAAATGGTCTAATAGATGATAATTGTGAAATCAAATTTTCTAAAAGACTAAGTGACTCAGTAATGACTGATTATATGAATCAAATATCTGATTTACTTGGGCTTGATCTCCATTCA
>AAC14894
ATGGGCAGCAATTCATTGAGTATGATAAAAGTTAGATTACAAAATTTGTTTGACAATGATGAAGTAGCATTGTTAAAAATAACATGCTATACTGATAAATTAATACATTTAACTAATGCTTTGGCTAAGGCAGTGATACATACAATCAAATTGAATGGCATTGTGTTTGTGCATGTTATTACAAGTAGTGATATTTGCCCTAATAATAATATTGTAGTAAAATCCAATTTCACAACAATGCCAGTACTACAAAATGGAGGTTATATATGGGAAATGATGGAATTAACACATTGCTCTCAACCTAATGGTCTACTAGATGACAATTGTGAAATTAAATTCTCCAAAAAACTAAGTGATTCAACAATGACCAATTATATGAATCAATTATCTGAATTACTTGGATTTGATCTTAATCCA
>AGN28521
ATGGGGTGCAATTCACTGAGCATGATAAAGGTTAGATTACAAAATTTATTTGACAATGACGAAGTAGCATTGTTAAAAATAACATGTTATACTGACAAATTAATTCTTCTGACTAATGCATTAGCCAAAGCAACAATACATACAATTAAATTAAACGGCATAGTTTTTATACATGTTATAACAAGCAGTGAAGTGTGCCCTGATAACAATATTGTAGTGAAATCTAACTTTACAACAATGCCAATATTACAAAATGGAGGATACATATGGGAGTTGATTGAATTGACACACTGCTCTCAATTAAATGGTCTAATAGATGATAATTGTGAAATCAAATTTTCTAAAAGACTAAGTGACTCAGTAATGACTGATTATATGAATCAAATATCTGATTTACTTGGGCTTGATCTCCATTCA
>AFM55435
ATGGGCAGCAATTCATTGAGTATGATAAAAGTTAGATTACAAAATTTATTTGACAATGATGAAGTAGCATTGTTAAAAATAACCTGCTATACTGACAAATTGATACATTTAACTAATGCTTTGGCTAAGGCAGTGATACATACAATCAAATTGAATGGCATTGTATTTGTGCATGTTATTACAAGTAGTGATATTTGCCCTAATAATAATATTGTAGTGAAATCCAACTTCACAACAATGCCAGTGTTACAAAATGGAGGTTATATATGGGAAATGATGGAATTAACACACTGCTCTCAACCCAATGGCCTAATAGATGACAATTGTGAAATCAAATTCTCCAAAAAACTAAGCGATTCAACAATGACCAACTATATGAATCAATTATCTGAATTACTTGGATTTGATCTCAATCCA
>AGN28752
ATGGGGTGCAATTCACTGAGCATGATAAAGGTTAGATTACAAAATTTATTTGACAATGACGAAGTAGCGTTGTTAAAAATAACATGTTATACTGACAAATTAATTCTTCTGACTAATGCATTAGCCAAAGCAACAATACATACAATTAAATTAAACGGCATAGTTTTTATACATGTTATAACAAGCAGTGAAGTGTGCCCTGATAACAATATTGTAGTGAAATCTAACTTTACAACAATGCCAATATTACAAAATGGAGGATACATATGGGAATTGATTGAGTTGACACACTGCTCTCAATTAAATGGTCTAATGGATGATAATTGTGAAATCAAATTTTCTAAAAGACTAAGTGACTCAGTAATGACTGATTATATGAATCAAATATCTGATTTACTTGGGCTTGATCTCCATTCA
>AEQ63338
ATGGGCAGCAACTCATTGAGTATGATAAAAGTTAGATTACAAAATCTGTTTGACAATGATGAAGTAGCATTGTTAAAAATAACATGCTATACTGACAAATTAATACAGTTAACTAATGCTTTGGCTAAGGCAGTTATACATACAATCAAATTGAATGGCATTGTATTTGTGCATGTTATTACAAGTAGTGATATTTGCCCTAATAATAATATTGTAGTGAAATCCAATTTCACAACAATGCCAGTATTACAGAATGGAGGTTATATATGGGAAATGATGGAATTAACACACTGCTCTCAACCTAATGGCCTAATAGATGACAATTGTGAAATTAAATTCTCCAAAAAACTAAGTGATTCAACAATGACCAATTATATGAATCAATTATCTGAATTACTTGGATTTGACCTCAATCCA
>AGN28686
ATGGGGTGCAATTCACTGAGCATGATAAAGGTTAGATTACAAAATTTATTTGACAATGACGAAGTAGCATTGTTAAAAATAACATGTTATACTGACAAATTAATTCTTCTGACTAATGCATTAGCCAAAGCAACAATACATACAATTAAATTAAACGGCATAGTTTTTATACATGTTATAACAAGCAGTGAAGTGTGCCCTGATAACAATATTGTAGTGAAATCTAACTTTACAACAATGCCAATATTACAAAATGGAGGATACATATGGGAATTGATTGAATTGACACACTGCTCTCAATTAAATGGTCTAATAGATGATAATTGTGAAATCAAATTTTCTAAAAGACTAAGTGACTCAGTAATGACTGATTATATGAATCAAATATCTGATTTACTTGGGCTTGATCTCCATTCA
>AEQ63480
ATGGGCAGCAATTCATTGAGTATGATAAAAGTTAGATTGCAAAATTTGTTTGACAATGATGAAGTAGCACTGTTAAAAATAACATGCTATACTGACAAATTAATACATTTAACTAATGCTTTGGCTAAGGCAGTGATACATACAATCAAATTGAATGGCATTGTATTTGTGCATGTTATTACAAGTAGTGATATTTGCCCTAATAATAATATTGTAGTGAAATCCAATTTCACAACAATGCCAGTATTACAAAATGGAGGTTATATATGGGAAATGATGGAGTTAACACACTGCTCTCAACCTAATGGCCTAATAGATGACAATTGTGAAATTAAATTTTCCAAAAAACTAAGTGATTCAACAATGACCAATTATATGAATCAATTATCTGAGTTACTTGGATTTGACCTTAATCCA
>AGN28785
ATGGGGTGCAATTCACTGAGCATGATAAAGGTTAGATTACAAAATTTATTTGACAATGACGAAGTAGCATTGTTAAAAATAACATGTTATACTGACAAATTAATTCTTCTGACTAATGCATTAGCCAAAGCAACAATACATACAATTAAATTAAACGGCATAGTTTTTATACATGTTATAACAAGCAGTGAAGTGTGCCCTGATAACAATATTGTAGTGAAATCTAACTTTACAACAATGCCAATATTACAAAATGGAGGATACATATGGGAATTGATTGAGTTGACACACTGCTCTCAATTAAATGGTCTAATAGATGATAATTGTGAAATCAAATTTTCTAAAAGACTAAGTGACTCAGTAATGACTGATTATATGAATCAAATATCTGATTTACTTGGGCTTGATCTCCATTCA
>AEO45853
ATGGGCAGCAATTCATTGAGTATGATAAAAGTTAGATTACAAAATTTGTTTGACAATGATGAAGTAGCATTGTTAAAAATAACATGCTATACTGATAAATTAATACATTTAACTAATGCTTTGGCTAAGGCAGTGATACATACAATCAAATTGAATGGCATTGTGTTTGTGCATGTTATTACAAGTAGTGATATTTGCCCTAATAATAATATTGTAGTAAAATCCAATTTCACAACAATGCCAGTACTACAAAATGGAGGTTATATATGGGAAATGATGGAATTAACACATTGCTCTCAACCTAATGGTCTACTAGATGACAATTGTGAAATTAAATTCTCCAAAAAACTAAGTGATTCAACAATGACCAATTATATGAATCAATTATCTGAATTACTTGGATTTGATCTTAATCCA
>AEO45833
ATGGGCAGCAATTCATTGAGTATGATAAAAGTTAGATTACAAAATTTGTTTGACAATGATGAAGTAGCATTGTTAAAAATAACATGCTATACTGATAAATTAATACATTTAACTAATGCTTTGGCTAAGGCAGTGATACATACAATCAAATTGAATGGCATTGTGTTTGTGCATGTTATTACAAGTAGTGATATTTGCCCTAATAATAATATTGTAGTAAAATCCAATTTCACAACAATGCCAGTACTACAAAATGGAGGTTATATATGGGAAATGATGGAATTAACACATTGCTCTCAACCTAATGGTCTACTAGATGACAATTGTGAAATTAAATTCTCCAAAAAACTAAGTGATTCAACAATGACCAATTATATGAATCAATTATCTGAATTACTTGGATTTGATCTTAATCCA
>AAB86656
ATGGGCAGCAATTCATTGAGTATGATAAAAGTTAGATTACAAAATTTGTTTGACAATGATGAAGTAGCATTGTTAAAAATAACATGCTATACTGATAAATTAATACATTTAACTAATGCTTTGGCTAAGGCAGTGATACATACAATCAAATTGAATGGCATTGTGTTTGTGCATGTTATTACAAGTAGTGATATTTGCCCTAATAATAATATTGTAGTAAAATCCAATTTCACAACAATGCCAGTACTACAAAATGGAGGTTATATATGGGAAATGATGGAATTAACACATTGCTCTCAACCTAATGGTCTACTAGATGACAATTGTGAAATTAAATTCTCCAAAAAACTAAGTGATTCAACAATGACCAATTATATGAATCAATTATCTGAATTACTTGGATTTGATCTTAATCCA
>AFM55336
ATGGGCAGCAACTCATTGAGTATGATAAAAGTTAGATTGCAAAATCTGTTTGACAATGATGAAGTAGCATTGTTAAAAATAACATGCTATACTGACAAATTAATACAGTTAACTAATGCTTTGGCTAAGGCAGTTATACATACAATCAAATTGAATGGCATTGTATTTGTGCATGTTATTACAAGTAGTGATATTTGCCCTAATAATAATATTGTAGTTAAATCCAATTTCACAACAATGCCAGTATTACAAAATGGAGGTTATATATGGGAAATGATGGAATTAACACACTGCTCTCAACCTAATGGCCTAATAGATGACAATTGTGAAATTAAATTTTCCAAAAAACTAAGTGATTCAACAATGACCAATTATATGAATCAATTATCTGAATTACTTGGATTTGACCTCAATCCA
>AFM55358
ATGGGCAGCAACTCATTGAGTATGATAAAAGTTAGATTGCAAAATCTGTTTGACAATGATGAAGTAGCATTGTTAAAAATAACATGCTATACTGACAAATTAATACAGTTAACTAATGCTTTGGCTAAGGCAGTTATACATACAATCAAATTGAATGGCATTGTATTTGTGCATGTTATTACAAGTAGTGATATTTGCCCTAATAATAATATTGTAGTGAAATCCAATTTCACAACAATGCCAGTATTACAAAATGGAGGTTATATATGGGAAATGATGGAATTAACACACTGCTCTCAACCTAATGGCCTAATAGATGACAATTGTGAAATTAAATTCTCCAAAAAACTAAGTGATTCAACAATGACCAATTATATGAATCAATTATCTGAATTACTTGGATTTGACCTCAATCCA
>AFM55215
ATGGGCAGCAACTCATTGAGTATGATAAAAGTTAGATTGCAAAATCTGTTTGACAATGATGAAGTAGCATTGTTAAAAATAACATGCTATACTGACAAATTAATACAGTTAACTAATGCTTTGGCTAAGGCAGTTATACATACAATCAAATTGAATGGCATTGTATTTGTGCATGTTATTACAAGTAGTGATATTTGCCCTAATAATAATATTGTAGTGAAATCCAATTTCACAACAATGCCAGTATTACAAAATGGAGGTTATATATGGGAAATGATGGAATTAACACACTGCTCTCAACCTAACGGCCTAATAGATGACAATTGTGAAATTAAATTCTCCAAAAAACTAAGTGATTCAACAATGACCAATTATATGAATCAATTATCTGAATTACTTGGATTTGACCTTAATCCA
>AEQ63557
ATGGGCAGCAATTCATTGAGTATGATAAAAGTTAGATTACAAAATTTGTTTGACAATGATGAAGTAGCATTGTTAAAAATAACATGCTATACTGATAAATTAATACATTTAACTAATGCTTTGGCTAAGGCAGTGATACATACAATCAAATTGAATGGCATTGTGTTTGTGCATGTTATTACAAGTAGTGATATTTGCCCTAATAATAATATTGTAGTAAAATCCAATTTCACAACAATGCCAGTACTACAAAATGGAGGTTATATATGGGAAATGATGGAATTAACACATTGCTCTCAACCTAATGGTCTACTAGATGACAATTGTGAAATTAAATTCTCCAAAAAACTAAGTGATTCAACAATGACCAATTATATGAATCAATTATCTGAATTACTTGGATTTGATCTTAATCCA
>AGN28455
ATGGGGTGCAATTCACTGAGCATGATAAAGGTTAGATTACAAAATTTATTTGACAATGACGAAGTAGCATTGTTAAAAATAACATGTTATACTGACAAATTAATTCTTCTGACTAATGCATTAGCCAAAGCAACAATACATACAATTAAATTAAATGGCATAGTTTTTATACATGTTATAACAAGCAGTGAAGTGTGCCCTGATAACAATATTGTAGTGAAATCTAACTTTACAACAATGCCAATATTACAAAATGTAGGATACATATGGGAATTGATTGAATTGACACACTGCTCTCAATTAAATGGTCTAATAGATGATAATTGTGAAATCAAATTTTCTAAAAGACTAAGTGACTCAGTAATGACTGATTATATGAATCAAATATCTGATTTACTTGGGCTTGATCTCCATTCA
>AFM55446
ATGGGCAGCAACTCATTGAGTATGATAAAAGTTAGATTGCAAAATCTGTTTGACAATGATGAGGTAGCATTGTTAAAAATAACATGCTATACTGACAAATTAATACAGTTAACTAATGCTTTGGCTAAGGCAGTTATACATACAATCAAATTGAATGGCATTGTATTTGTGCATGTTATTACAAGTAGTGATATTTGCCCTAATAATAATATTGTAGTGAAATCCAATTTCACAACAATGCCAGTATTACAAAATGGAGGTTATATATGGGAAATGATGGAATTAACACACTGCTCTCAACCTAATGGCCTAATAGATGACAATTGTGAAATTAAATTCTCCAAAAAACTAAGTGATTCAACAATGACCAATTATATGAATCAATTATCTGAATTACTTGGATTTGACCTCAATCCA
>AEQ63327
ATGGGCAGCAACTCATTGAGTATGATAAAAGTTAGATTACAAAATCTGTTTGACAATGATGAAGTAGCATTGTTAAAAATAACATGCTATACTGACAAATTAATACAGTTAACTAATGCTTTGGCTAAGGCAGTTATACATACAATCAAATTGAATGGCATTGTATTTGTGCATGTTATTACAAGTAGTGATATTTGCCCTAATAATAATATTGTAGTGAAATCCAATTTCACAACAATGCCAGTATTACAGAATGGAGGTTATATATGGGAAATGATGGAATTAACACACTGCTCTCAACCTAATGGCCTAATAGATGACAATTGTGAAATTAAATTCTCCAAAAAACTAAGTGATTCAACAATGACCAATTATATGAATCAATTATCTGAATTACTTGGATTTGACCTCAATCCA
>AGN28741
ATGGGGTGCAATTCACTGAGCATGATAAAGGTTAGATTACAAAATTTATTTGACAATGACGAAGTAGCATTGTTAAAAATAACATGTTATACTGACAAATTAATTCTTCTGACTAATGCATTAGCCAAAGCAACAATACATACAATTAAATTAAACGGCATAGTTTTTATACATGTTATAACAAGCAGTGAAGTGTGCCCTGATAACAATATTGTAGTGAAATCTAACTTTACAACAATGCCAATATTACAAAATGGAGGATACATATGGGAATTGATTGAATTGACACACTGCTCTCAATTAAATGGTCTAATAGATGATAATTGTGAAATCAAATTTTCTAAAAGACTAAGTGACTCAGTAATGACTGATTATATGAATCAAATATCTGATTTACTTGGGCTTGATCTCCATTCA
>AGT75372
ATGGGCAGCAATTCATTAAGCATGATAAAAGTTAGATTACAAAATTTATTTGACAATGATGAAGTAGCATTGTTAAAAATAACCTGCTATACTGACAAATTGATACATTTAACTAATGCTTTGGCTAAGGCAGTGATACATACAATCAAATTGAATGGCATTGTATTTGTGCATGTTATTACAAGTAGTGATATTTGCCCTAATAATAATATTGTAGTGAAATCCAACTTCACAACAATGCCAGTGTTACAAAATGGAGGTTATATATGGGAAATGATGGAATTAACACACTGCTCTCAACCCAATGGCCTAATAGATGACAATTGTGAAATCAAATTCTCCAAAAAACTAAGCGATTCAACAATGACCAACTATATGAATCAATTATCTGAATTACTTGGATTTGATCTCAATCCA
>AGN28697
ATGGGGTGCAATTCACTGAGCATGATAAAGGTTAGATTACAAAATTTATTTGACAATGACGAAGTAGCATTGTTAAAAATAACATGTTATACTGACAAATTAATTCTTCTGACTAATGCATTAGCCAAAGCAACAATACATACAATTAAATTAAACGGCATAGTTTTTATACATGTTATAACAAGCAGTGAAGTGTGCCCTGATAACAATATTGTAGTGAAATCTAACTTTACAACAATGCCAATATTACAGAATGGAGGATACATATGGGAATTGATTGAATTGACACACTGCTCTCAATTAAATGGTCTAATAGATGATAATTGTGAAATCAAATTTTCTAAAAGACTAAGTGACTCAGTAATGACTGATTATATGAATCAAATATCTGATTTACTTGGGCTTGATCTCCATTCA
>ACY68428
ATGGGCAGCAACTCATTGAGTATGATAAAAGTTAGATTGCAAAATTTGTTTGACAATGATGAAGTAGCATTGTTAAAAATAACATGCTATACTGACAAATTAATACAGTTAACTAATGCTTTGGCTAAGGCAGTTATACATACAATTAAATTGAATGGCATTGTATTTGTGCATGTTATTACAAGTAGTGATATTTGCCCTAATAATAATATTGTAGTGAAATCCAACTTCACAACAATGCCAGTATTACAAAATGGAGGTTATATATGGGAAATGATGGAATTAACGCATTGCTCTCAACCTAATGGCCTAATAGATGACAATTGTGAAATTAAATTCTCCAAAAAACTAAGTGATTCAACAATGACCAATTATATGAATCAATTATCTGAATTACTTGGATTTGACCTTAATCCA
>AEO45902
ATGGGCAGCAATTCATTGAGTATGATAAAAGTTAGATTACAAAATTTGTTTGACAATGATGAAGTAGCATTGTTAAAAATAACATGCTATACTGATAAATTAATACATTTAACTAATGCTTTGGCTAAGGCAGTGATACATACAATCAAATTGAATGGCATTGTGTTTGTGCATGTTATTACAAGTAGTGATATTTGCCCTAATAATAATATTGTAGTAAAATCCAATTTCACAACAATGCCAGTACTACAAAATGGAGGTTATATATGGGAAATGATGGAATTAACACATTGCTCTCAACCTAATGGTCTACTAGATGACAATTGTGAAATTAAATTCTCCAAAAAACTAAGTGATTCAACAATGACCAATTATATGAATCAATTATCTGAATTACTTGGATTTGATCTTAATCCA
>AGN28598
ATGGGGTGCAATTCACTGAGCATGATAAAGGTTAGATTACAAAATTTGTTTGACAATGATGAAGTAGCATTGTTAAAAATAACATGTTATACTGACAAATTAATTCTTCTGACTAATGCATTAGCCAAAGCAACAATACATACAATTAAATTAAACGGCATAGTTTTTATACATGTTATAACAAGCAGTGAAGTGTGCCCTGATAACAATATTGTAGTGAAATCTAACTTTACAACAATGCCAATATTACAAAATGGAGGATACATATGGGAATTGATTGAATTGACACACTGCTCTCAATTAAATGGTCTAATAGATGATAATTGTGAAATCAAATTTTCTAAAAGACTAAGTGACTCAGTAATGACTGATTATATGAATCAAATATCTGATTTACTTGGGCTTGATCTCCATTCA
>AFM95358
ATGGGCAGCAATTCATTGAGTATGATAAAAGTTAGATTGCAAAATTTGTTTGACAATGATGAAGTAGCACTGTTAAAAATAACATGCTATACTGACAAATTAATACATTTAACTAATGCTTTGGCTAAGGCAGTGATACATACAATCAAATTGAATGGCATTGTATTTGTGCATGTTATTACAAGTAGTGATATTTGCCCTAATAATAATATTGTAGTGAAATCCAATTTCACAACAATGCCAGTATTACAAAATGGAGGTTATATATGGGAAATGATGGAGTTAACACACTGCTCTCAACCTAATGGCCTAATAGATGACAATTGTGAAATTAAATTTTCCAAAAAACTAAKTGATTCAACAATGACCAATTATATGAATCAATTATCTGAGTTACTTGGATTTGACCTTAATCCA
>AFM55281
ATGGGCAGCAATTCATTGAGTATGATAAAAGTTAGATTACAAAATTTATTTGACAATGATGAAGTAGCATTGTTAAAAATAACCTGCTATACTGACAAATTGATACATTTAACTAATGCTTTGGCTAAGGCAGTGATACATACAATCAAATTGAATGGCATTGTATTTGTGCATGTTATTACAAGTAGTGATATTTGCCCTAATAATAATATTGTAGTGAAATCCAACTTCACAACAATGCCAGTGTTACAAAATGGAGGTTATATATGGGAAATGATGGAATTAACACACTGCTCTCAACCCAATGGCCTAATAGATGATAATTGTGAAATCAAATTCTCCAAAAAACTAAGCGATTCAACAATGACCAACTATATGAATCAATTATCTGAATTACTTGGATTTGATCTCAATCCA
>AFM55325
ATGGGCAGCAACTCATTGAGTATGATAAAAGTTAGATTGCAAAATCTGTTTGACAATGATGAAGTAGCATTGTTAAAAATAACATGCTATACTGACAAATTAATACAGTTAACTAATGCTTTGGCTAAGGCAGTTATACATACAATCAAATTGAATGGCATTGTATTTGTGCATGTTATTACAAGTAGTGATATTTGCCCTAATAATAATATTGTAGTGAAATCCAATTTCACAACAATGCCAGTATTACAAAATGGAGGTTATATATGGGAAATGATGGAATTAACACACTGCTCTCAACCTAATGGCCTAATAGATGACAATTGTGAAATTAAATTCTCAAAAAAACTAAGTGATTCAACAATGACCAATTATATGAATCAATTATCTGAATTACTTGGATTTGACCTTAATCCA
>AAB86668
ATGGGCAGCAATTCATTGAGTATGATAAAAGTTAGATTACAAAATTTGTTTGACAATGATGAAGTAGCATTGTTAAAAATAACATGCTATACTGATAAATTAATACATTTAACTAATGCTTTGGCTAAGGCAGTGATACATACAATCAAATTGAATGGCATTGTGTTTGTGCATGTTATTACAAGTAGTGATATTTGCCCTAATAATAATATTGTAGTAAAATCCAATTTCACAACAATGCCAGTACTACAAAATGGAGGTTATATATGGGAAATGATGGAATTAACACATTGCTCTCAACCTAATGGTCTACTAGATGACAATTGTGAAATTAAATTCTCCAAAAAACTAAGTGATTCAACAATGACCAATTATATGAATCAATTATCTGAATTACTTGGATTTGATCTTAATCCA
>AGN28466
ATGGGGTGCAATTCACTGAGCATGATAAAGGTTAGATTACAAAATTTATTTGACAATGACGAAGTAGCATTGTTAAAAATAACATGTTATACTGACAAATTAATTCTTCTGACTAATGCATTAGCCAAAGCAACAATACATACAATTAAATTAAACGGCATAGTTTTTATACATGTTATAACAAGCAGTGAAGTGTGCCCTGATAACAATATTGTAGTGAAATCTAACTTTACAACAATGCCAATATTACAAAATGGAGGATACATATGGGAATTGATTGAATTGACACACTGCTCTCAATTAAATGGTCTAATAGATGATAATTGTGAAATCAAATTTTCTAAAAGACTAAGTGACTCAGTAATGACTGATTATATGAATCAAATATCTGATTTACTTGGGCTTGATCTCCATTCA
>AGN28510
ATGGGGTGCAATTCACTGAGCATGATAAAGGTTAGATTACAAAATTTATTTGACAATGATGAAGTAGCATTGTTAAAAATAACATGTTATACTGACAAATTAATTCTTCTGACTAATGCATTAGCCAAAGCAACAATACATACAATTAAATTAAACGGCATAGTTTTTATACATGTTATAACAAGCAGTGAAGTGTGCCCTGATAACAATATTGTAGTGAAATCTAACTTTACAACAATGCCAATATTACAAAATGGAGGATACATATGGGAGTTGATTGAATTGACACACTGCTCTCAATTAAATGGTCTAATAGATGATAATTGTGAAATCAAATTTTCTAAAAGACTAAGTGACTCAGTAATGACTGATTATATGAATCAAATATCTGATTTACTTGGGCTTGATCTCCATTCA
>AFM55347
ATGGGCAGCAACACATTGAGTATGATAAAAGTTAGATTGCAAAATCTGTTTGACAATGATGAGGTAGCATTGTTAAAAATAACATGCTATACTGACAAATTAATACAGTTAACTAATGCTTTGGCTAAGGCAGTTATACATACAATCAAATTGAATGGCATTGTATTTGTGCATGTTATTACAAGTAGTGATATTTGCCCTAATAATAATATTGTAGTGAAATCCAATTTCACAACAATGCCAGTATTACAAAATGGAGGTTATATATGGGAAATGATGGAATTAACACACTGCTCTCAACCTAATGGCCTAATAGATGACAATTGTGAAATTAAATTCTCCAAAAAACTAAGTGATTCAACAATGACCAATTATATGAATCAATTATCTGAATTACTTGGATTTGACCTTAATCCA
>AGN28774
ATGGGGTGCAATTCACTGAGCATGATAAAGGTTAGATTACAAAATTTATTTGACAATGACGAAGTAGCATTGTTAAAAATAACATGTTATACTGACAAATTAATTCTTCTGACTAATGCATTAGCCAAAGCAACAATACATACAATTAAATTAAACGGCATAGTTTTTATACATGTTATAACAAGCAGTGAAGTGTGCCCTGATAATAATATTGTAGTGAAATCCAACTTTACAACAATGCCGATATCACAAAATGGAGGATACATATGGGAATTGATTGAGTTGACACACTGCTCTCAATTAAATGGTCTAATGGATGATAATTGTGAAATCAAATTTTCTAAAAGACTAAGTGACTCAGTAATGACTGATTATATGAATCAAATATCTGATCTACTTGGGCTTGATCTCCATTCA
>AFM55457
ATGGGCAGCAACTCATTGAGTATGATAAAAGTTAGATTGCAAAATCTGTTTGACAATGATGAGGTAGCATTGTTAAAAATAACATGCTATACTGACAAATTAATACAGTTAACTAATGCTTTGGCTAAGGCAGTTATACATACAATCAAATTGAATGGCATTGTATTTGTGCATGTTATTACAAGTAGTGATATTTGCCCTAATAATAATATTGTAGTGAAATCCAATTTCACAACAATGCCAGTATTACAAAATGGAGGTTATATATGGGAAATGATGGAATTAACACACTGCTCTCAACCTAATGGCCTAATAGATGACAATTGTGAAATTAAATTCTCCAAAAAACTAAGTGATTCAACAATGACCAATTATATGAATCAATTATCTGAATTACTTGGATTTGACCTCAATCCA
>AFM55523
ATGGGCAGCAACTCATTGAGTATGATAAAAGTTAGATTGCAAAATTTGTTTGACAATGATGAAGTAGCATTGTTAAAAATAACATGCTATACTGACAAATTAATACAGTTAACTAATGCTTTGGCTAAGGCAGTTATACATACAATCAAATTAAATGGCATTGTATTTGTGCATGTTATTACAAGTAGTGATATTTGCCCTAATAATAATATTGTAGTGAAATCCAATTTCACAACAATGCCAGTATTACAAAATGGAGGTTATATATGGGAAATGATGGAATTAACACACTGCTCTCAACCTAATGGCCTAATAGATGACAATTGTGAAATTAAATTCTCCAAAAAACTAAGTGATTCAACAATGACCAATTATATGAATCAATTATCTGAATTACTTGGATTTGACCTCAATCCA
>AGN28664
ATGGGGTGCAATTCACTGAGCATGATAAAGGTTAGATTACAAAATTTATTTGACAATGACGAAGTAGCATTGTTAAAAATAACATGTTATACTGACAAATTAATTCTTCTGACTAATGCATTAGCCAAAGCAACAATACATACAATTAAATTAAACGGCATAGTTTTTATACATGTTATAACAAGCAGTGAAGTGTGCCCTGATAACAATATTGTAGTGAAATCTAACTTTACAACAATGCCAATATTACAAAATGGAGGATACATATGGGAATTGATTGAATTGACACACTGCTCTCAATTAAATGGTCTAATAGATGATAATTGTGAAATCAAATTTTCTAAAAGACTAAGTGACTCAGTAATGACTGATTATATGAATCAAATATCTGATTTACTTGGGCTTGATCTCCATTCA
>AFM55512
ATGGGCAGCAACTCATTGAGTATGATAAAAGTTAGATTGCAAAATCTGTTTGACAATGATGAAGTGGCATTGTTAAAAATAACATGCTATACTGACAAATTAATACAGTTAACTAATGCTTTGGCTAAGGCAGTTATACATACAATCAAATTGAATGGCATTGTATTTGTGCATGTTATTACAAGTAGTGATATTTGCCCTAATAATAATATTGTAGTGAAATCCAATTTCACAACAATGCCAGTATTACAAAATGGAGGTTATATATGGGAAATGATGGAATTAACACACTGCTCTCAACCTAATGGCCTAATAGATGACAATTGTGAAATTAAATTCTCCAAAAAACTAAGTGATTCAACAATGACCAATTATATGAATCAATTATCTGAATTACTTGGATTTGACCTCAATCCA
>AFM95347
ATGGGCAGCAACTCATTGAGTATGATAAAAGTTAGATTGCAAAATCTGTTTGACAATGATGAAGTAGCATTGTTAAAAATAACATGCTATACTGACAAATTAATACAGTTAACTAATGCTTTGGCTAAGGCAGTTATACATACAATCAAATTGAATGGCATTGTATTTGTGCATGTTATTACAAGTAGTGATATTTGCCCTAATAATAATATTGTAGTGAAATCCAATTTCACAACAATGCCAGTATTACAAAATGGAGGTTATATATGGGAAATGATGGAATTAACACACTGCTCTCAACCTAACGGCCTAATAGATGACAATTGTGAAATTAAATTCTCCAAAAAACTAAGTGATTCAACAATGACCAATTATATGAATCAATTATCTGAGTTACTTGGATTTGACCTTAATCCA
>AEO45872
ATGGGCAGCAATTCATTGAGTATGATAAAAGTTAGATTACAAAATTTGTTTGACAATGATGAAGTAGCATTGTTAAAAATAACATGCTATACTGATAAATTAATACATTTAACTAATGCTTTGGCTAAGGCAGTGATACATACAATCAAATTGAATGGCATTGTGTTTGTGCATGTTATTACAAGTAGTGATATTTGCCCTAATAATAATATTGTAGTAAAATCCAATTTCACAACAATGCCAGTACTACAAAATGGAGGTTATATATGGGAAATGATGGAATTAACACATTGCTCTCAACCTAATGGTCTACTAGATGACAATTGTGAAATTAAATTCTCCAAAAAACTAAGTGATTCAACAATGACCAATTATATGAATCAATTATCTGAATTACTTGGATTTGATCTTAATCCA
>AGN28587
ATGGGGTGCAATTCACTGAGCATGATAAAGGTTAGATTACAAAATTTGTTTGACAATGATGAAGTAGCATTGTTAAAAATAACATGTTATACTGACAAATTAATTCTTCTGACTAATGCATTAGCCAAAGCAACAATACATACAATTAAATTAAACGGCATAGTTTTTATACATGTTATAACAAGTAGTGAAGTGTGCCCTGATAACAATATTGTAGTGAAATCTAACTTTACAACAATGCCAATATTACAAAATGGAGGATACATATGGGAATTGATTGAATTGACACACTGCTCTCAATTAAATGGTCTAATAGATGATAATTGTGAAATCAAATTTTCTAAAAGACTAAGTGACTCAGTAATGACTGATTATATGAATCAAATATCTGATTTACTTGGGCTTGATCTCCATTCA
>AFM55292
ATGGGCAGCAATTCATTAAGTATGATAAAAGTTAGATTACAAAATTTATTTGACAATGATGAAGTAGCATTGTTAAAAATAACCTGCTATACTGACAAATTGATACATTTAACTAATGCTTTGGCTAAGGCAGTGATACATACAATCAAATTGAATGGCATTGTATTTGTGCATGTTATTACAAGTAGTGATATTTGCCCTAATAATAATATTGTAGTGAAATCCAACTTCACAACAATGCCAGTGTTACAAAATGGAGGTTATATATGGGAAATGATGGAATTAACACACTGCTCTCAACCCAATGGCCTAATAGATGACAATTGTGAAATCAAATTCTCCAAAAAACTAAGCGATTCAACAATGACCAACTATATGAATCAATTATCTGAATTACTTGGATTTGATCTCAATCCA
>AEQ63393
ATGGGCAGCAACTCATTGAGTATGATAAAAGTTAGATTGCAAAATCTGTTTGACAATGATGAAGTAGCATTGTTAAAAATAACATGCTATACTGACAAATTAATACAGTTAACTAATGCTTTGGCTAAGGCAGTTATACATACAATCAAATTGAATGGCATTGTATTTGTGCATGTTATTACAAGTAGTGATATTTGCCCTAATAATAATATTGTAGTGAAATCCAATTTCACAACAATGCCAGTATTACAAAATGGAGGTTATATATGGGAAATGATGGAATTAACACACTGCTCTCAACCTAATGGCCTAATAGATGACAATTGTGAAATTAAATTCTCCAAAAAACTAAGTGATTCAACAATGACCAATTATATGAATCAATTATCTGAATTACTTGGATTTGACCTCAATCCA
>AAX23987
ATGGGCAGCAATTCGTTGAGTATGATAAAAGTTAGATTACAAAATTTGTTTGACAATGATGAAGTAGCATTGTTAAAAATAACATGCTATACTGACAAATTAATACATTTAACTAATGCTTTGGCTAAGGCAGTGATACATACAATCAAATTGAATGGCATTGTGTTTGTGCATGTTATTACAAGTAGTGATATTTGCCCTAATAATAATATTGTAGTAAAATCCAATTTCACAACAATGCCAGTGCTACAAAATGGAGGTTATATATGGGAAATGATGGAATTAACACATTGCTCTCAACCTAATGGTCTAATAGATGACAATTGTGAAATTAAATTCTCCAAAAAACTAAGTGATTCAACAATGACCAATTATATGAATCAATTATCTGAATTACTTGGATTTGATCTTAATCCA
>AFM55468
ATGGGCAGCAACTCATTGAGTATGATAAAAGTTAGATTGCAAAATCTGTTTGACAATGATGAGGTAGCATTGTTAAAAATAACATGCTATACTGACAAATTAATACAGTTAACTAATGCTTTGGCTAAGGCAGTTATACATACAATCAAATTGAATGGCATTGTATTTGTGCATGTTATTACAAGTAGTGATATTTGCCCTAATAATAATATTGTAGTGAAATCCAATTTCACAACAATGCCAGTATTACAAAATGGAGGTTATATATGGGAAATGATGGAATTAACACACTGCTCTCAACCTAATGGCCTAATAGATGACAATTGTGAAATTAAATTCTCCAAAAAACTAAGTGATTCAACAATGACCAATTATATGAATCAATTATCTGAATTACTTGGATTTGACCTCAATCCA
>AFM55270
ATGGGCAGCAACTCATTGAGTATGATAAAAGTTAGATTGCAAAATCTGTTTGACAATGATGAGGTAGCATTGTTAAAAATAACATGCTATACTGACAAATTAATACAGTTAACTAATGCTTTGGCTAAGGCAGTTATACATACAATCAAATTGAATGGCATTGTATTTGTGCATGTTATTACAAGTAGTGATATTTGCCCTAATAATAATATTGTAGTGAAATCCAATTTCACAACAATGCCAGTATTACAAAATGGAGGTTATATATGGGAAATGATGGAATTAACACACTGCTCTCAACCTAATGGCCTAATAGATGACAATTGTGAAATTAAATTCTCCAAAAAACTAAGTGATTCAACAATGACCAATTATATGAATCAATTATCTGAATTACTTGGATTTGACCTTAATCCA
>AGN28576
ATGGGGTGCAATTCATTGAGCATGATAAAGGTTAGATTACAAAATTTATTTGACAATGACGAAGTAGCATTGTTAAAAATAACATGTTATACTGACAAATTAATTCTTCTGACTAATGCATTAGCTAAAGCAACAATACATACAATTAAATTAAACGGCATAGTTTTTATACATGTTATAACAAGCAGTGAAGTGTGCCCTGATAACAATATTGTAGTGAAATCTAACTTTACAACAATGCCAATATTACAAAATGGAGGATACATATGGGAATTGATTGAATTGACACACTGCTCTCAATTAAATGGTCTAATAGATGATAATTGTGAAATCAAATTTTCTAAAAGACTAAGTGACTCAGTAATGACTGATTATATGAATCAAATATCTGATTTACTTGGGCTTGATCTCCATTCA
>AEQ63305
ATGGGCAGCAACTCATTGAGTATGATAAAAGTTAGATTACAAAATCTGTTTGACAATGATGAAGTAGCATTGTTAAAAATAACATGCTATACTGACAAATTAATACAGTTAACTAATGCTTTGGCTAAGGCAGTTATACATACAATCAAATTGAATGGCATTGTATTTGTGCATGTTATTACAAGTAGTGATATTTGCCCTAATAATAATATTGTAGTGAAATCCAATTTCACAACAATGCCAGTATTACAGAATGGAGGTTATATATGGGAAATGATGGAATTAACACACTGCTCTCAACCTAATGGCCTAATAGATGACAATTGTGAAATTAAATTCTCCAAAAAACTAAGTGATTCAACAATGACCAATTATATGAATCAATTATCTGAATTACTTGGATTTGACCTCAATCCA
>AAR14259
ATGGGGTGCAATTCATTGAGCATGATAAAGGTTAGATTACAAAATTTATTTGACAATGACGAAGTAGCATTGTTAAAAATAACATGTTATACTGACAAATTAATTCTTCTGACCAATGCATTAGCCAAAGCAGCAATACATACAATTAAATTAAACGGCATAGTTTTTATACATGTTATAACAAGCAGTGAAGTGTGCCCTGATAACAATATTGTAGTGAAATCTAACTTTACAACAATGCCAATATTACAAAACGGAGGATACATATGGGAATTGATTGAGTTGACACACTGCTCTCAATTAAATGGTCTAATGGATGATAATTGTGAAATCAAATTTTCTAAAAGACTAAGTGACTCAGTAATGACTGATTATATGAATCAAATATCTGATTTACTTGGGCTTGATCTCAATTCA
>AGN28763
ATGGGGTGCAATTCACTGAGCATGATAAAGGTTAGATTACAAAATTTATTTGACAATGACGAAGTAGCATTGTTAAAAATAACATGTTATACTGACAAATTAATTCTTCTGACTAATGCATTAGCCAAAGCAACAATACATACAATTAAATTAAACGGCATAGTTTTTATACATGTTATAACAAGCAGTGAAGTGTGCCCTGATAACAATATTGTAGTGAAATCTAACTTTACAACAATGCCAATATTACAAAATGGAGGATACATATGGGAATTGATTGAATTGACACACTGCTCTCAATTAAATGGTCTAATAGATGATAATTGTGAAATCAAATTTTCTAAAAGACTAAGTGACTCAGTAATGACTGATTATATGAATCAAATATCTGATTTACTTGGGCTTGATCTCCATTCA
>AEQ63371
ATGGGCAGCAACTCATTGAGTATGATAAAAGTTAGATTGCAAAATCTGTTTGACAATGATGAAGTAGCATTGTTAAAAATAACATGCTATACTGACAAATTAATACAGTTAACTAATGCTTTGGCTAAGGCAGTTATACATACAATCAAATTGAATGGCATTGTATTTGTGCATGTTATTACAAGTAGTGATATTTGCCCTAATAATAATATTGTAGTGAAATCCAATTTCACAACAATGCCAGTATTACAAAATGGAGGTTATATATGGGAAATGATGGAATTAACACACTGCTCTCAACCTAATGGCCTAATAGATGACAATTGTGAAATTAAATTCTCCAAAAAACTAAGTGATTCAACAATGACCAATTATATGAATCAATTATCTGAATTACTTGGATTTGACCTCAATCCA
>AFM55501
ATGGGCAGCAACTCATTGAGTATGATAAAAGTTAGATTGCAAAATCTGTTTGACAATGATGAAGTAGCATTGTTAAAAATAACATGCTATACTGACAAATTAATACAGTTAACTAATGCTTTGGCTAAGGCAGTTATACATACAATCAAATTGAATGGCATTGTATTTGTGCATGTTATTACAAGTAGTGATATTTGCCCTAATAATAATATTGTAGTGAAATCCAATTTCACAACAATGCCAGTATTACAAAATGGAGGTTATATATGGGAAATGATGGAATTAACACACTGCTCTCAACCTAATGGCCTAATAGATGACAATTGTGAAATTAAATTCTCCAAAAAACTAAGTGATTCAACAATGACCAATTATATGAATCAATTATCTGAATTACTTGGATTTGACCTCAATCCA
>AGN28675
ATGGGGTGCAATTCACTGAGCATGATAAAGGTTAGATTACAAAATTTATTTGACAATGACGAAGTAGCATTGTTAAAAATAACATGTTATACTGACAAATTAATTCTTCTGACTAATGCATTAGCCAAAGCAACAATACATACAATTAAATTAAACGGCATAGTTTTTATACATGTTATAACAAGCAGTGAAGTGTGCCCTGATAACAATATTGTAGTGAAATCTAACTTTACAACAATGCCAATATTACAGAATGGAGGATACATATGGGAATTGATTGAATTGACACACTGCTCTCAATTAAATGGTCTAATAGATGATAATTGTGAAATCAAATTTTCTAAAAGACTAAGTGACTCAGTAATGACTGATTATATGAATCAAATATCTGATTTACTTGGGCTTGATCTCCATTCA
>AEO45892
ATGGGCAGCAATTCATTGAGTATGATAAAAGTTAGATTACAAAATTTGTTTGACAATGATGAAGTAGCATTGTTAAAAATAACATGCTATACTGATAAATTAATACATTTAACTAATGCTTTGGCTAAGGCAGTGATACATACAATCAAATTGAATGGCATTGTGTTTGTGCATGTTATTACAAGTAGTGATATTTGCCCTAATAATAATATTGTAGTAAAATCCAATTTCACAACAATGCCAGTACTACAAAATGGAGGTTATATATGGGAAATGATGGAATTAACACATTGCTCTCAACCTAATGGTCTACTAGATGACAATTGTGAAATTAAATTCTCCAAAAAACTAAGTGATTCAACAATGACCAATTATATGAATCAATTATCTGAATTACTTGGATTTGATCTTAATCCA
>AEQ63382
ATGGGCAGCAACTCATTGAGTATGATAAAAGTTAGATTGCAAAATCTGTTTGACAATGATGAAGTAGCATTGTTAAAAATAACATGCTATACTGACAAATTAATACAGTTAACTAATGCTTTGGCTAAGGCAGTTATACATACAATCAAATTGAATGGCATTGTATTTGTGCATGTTATTACAAGTAGTGATATTTGCCCTAATAATAATATTGTAGTGAAATCCAATTTCACAACAATGCCAGTATTACAAAATGGAGGTTATATATGGGAAATGATGGAATTAACACACTGCTCTCAACCTAATGGCCTAATAGATGACAATTGTGAAATTAAATTCTCCAAAAAACTAAGTGATTCAACAATGACCAATTATATGAATCAATTATCTGAATTACTTGGATTTGACCTCAATCCA
>AGN28642
ATGGGGTGCAATTCACTGAGCATGATAAAGGTTAGATTACAAAATTTGTTTGACAATGATGAAGTAGCATTGTTAAAAATAACATGTTATACTGACAAATTAATTCTTCTGACTAATGCATTAGCCAAAGCAACAATACATACAATTAAATTAAACGGCATAGTTTTTATACATGTTATAACAAGCAGTGAAGTGTGCCCTGATAACAATATTGTAGTGAAATCTAACTTTACAACAATGCCAATATTACAAAATGGAGGATACATATGGGAATTGATTGAATTGACACACTGCTCTCAATTAAATGGTCTAATAGATGATAATTGTGAAATCAAATTCTCCAAAAGACTAAGTGACTCAGTAATGACTGATTATATGAATCAAATATCTGATTTACTTGGGCTTGATCTCCATTCA
>AFM55479
ATGGGCAGCAACTCATTGAGTATGATAAAAGTTAGATTGCAAAATCTGTTTGACAATGATGAGGTAGCATTGTTAAAAATAACATGCTATACTGACAAATTAATACAGTTAACTAATGCTTTGGCTAAGGCAGTTATACATACAATCAAATTGAATGGCATTGTATTTGTGCATGTTATTACAAGTAGTGATATTTGCCCTAATAATAATATTGTAGTGAAATCCAATTTCACAACAATGCCAGTATTACAAAATGGAGGTTATATATGGGAAATGATGGAATTAACACACTGCTCTCAACCTAATGGCCTAATAGATGACAATTGTGAAATTAAATTCTCCAAAAAACTAAGTGATTCAACAATGACCAATTATATGAATCAATTATCTGAATTACTTGGATTTGACCTCAATCCA
>AGN28796
ATGGGGTGCAATTCACTGAGCATGATAAAGGTTAGATTACAAAATTTATTTGACAATGACGAAGTAGCGTTGTTAAAAATAACATGTTATACTGACAAATTAATTCTTCTGACTAATGCATTAGCCAAAGCAACAATACATACAATTAAATTAAACGGCATAGTTTTTATACATGTTATAACAAGCAGTGAAGTGTGCCCTGATAACAATATTGTAGTGAAATCTAACTTTACAACAATGCCAATATTACAAAATGGAGGATACATATGGGAATTGATTGAGTTGACACACTGCTCTCAATTAAATGGTCTAATGGATGATAATTGTGAAATCAAATTTTCTAAAAGACTAAGTGACTCAGTAATGACTGATTATATGAATCAAATATCTGATTTACTTGGGCTTGATCTCCATTCA
>AFM55369
ATGGGCAGCAACTCATTGAGTATGATAAAAGTTAGATTGCAAAATCTGTTTGACAATGATGAGGTAGCATTGTTAAAAATAACATGCTATACTGACAAATTAATACAGTTAACTAATGCTTTGGCTAAGGCAGTTATACATACAATCAAATTGAATGGCATTGTATTTGTGCATGTTATTACAAGTAGTGATATTTGCCCTAATAATAATATTGTAGTGAAATCCAATTTCACAACAATGCCAGTATTACAAAATGGAGGTTATATATGGGAAATGATGGAATTAACACACTGCTCTCAACCTAATGGCCTAATAGATGACAACTGTGAAATTAAATTCTCCAAAAAACTAAGTGATTCAACAATGACCAATTATATGAATCAATTATCTGAATTACTTGGATTTGACCTCAATCCA
>AEO45862
ATGGGCAGCAATTCATTGAGTATGATAAAAGTTAGATTACAAAATTTGTTTGACAATGATGAAGTAGCATTGTTAAAAATAACATGCTATACTGATAAATTAATACATTTAACTAATGCTTTGGCTAAGGCAGTGATACATACAATCAAATTGAATGGCATTGTGTTTGTGCATGTTATTACAAGTAGTGATATTTGCCCTAATAATAATATTGTAGTAAAATCCAATTTCACAACAATGCCAGTACTACAAAATGGAGGTTATATATGGGAAATGATGGAATTAACACATTGCTCTCAACCTAATGGTCTACTAGATGACAATTGTGAAATTAAATTCTCCAAAAAACTAAGTGATTCAACAATGACCAATTATATGAATCAATTATCTGAATTACTTGGATTTGATCTTAATCCA
>AGN28565
ATGGGGTGCAATTCACTGAGCATGATAAAGGTTAGATTACAAAATTTATTTGACAATGACGAAGTAGCATTGTTAAAAATAACATGTTATACTGACAAATTAATTCTTCTGACTAATGCATTAGCCAAAGCAACAATACATACAATTAAATTAAACGGCATAGTTTTTATACATGTTATAACAAGCAGTGAAGTGTGCCCTGATAACAATATTGTAGTGAAATCTAACTTTACAACAATGCCAATATTACAAAATGGAGGATACATATGGGAGTTGATTGAATTGACACACTGCTCTCAATTAAATGGTCTAATAGATGATAATTGTGAAATCAAATTTTCTAAAAGACTAAGTGACTCAGTAATGACTGATTATATGAATCAAATATCTGATTTACTTGGGCTTGATCTCCATTCA
>AGN28477
ATGGGGTGCAATTCACTGAGCATGATAAAGGTTAGATTACAAAATTTATTTGACAATGACGAAGTAGCATTGTTAAAAATAACATGTTATACTGACAAATTAATTCTTCTGACTAATGCATTAGCCAAAGCAACAATACATACAATTAAATTAAACGGCATAGTTTTTATACATGTTATAACAAGCAGTGAAGTGTGCCCTGATAACAATATTGTAGTGAAATCTAACTTTACAACAATGCCAATATTACAAAATGGAGGATACATATGGGAGTTGATTGAATTGACACACTGCTCTCAATTAAATGGTCTAATAGATGATAATTGTGAAATCAAATTTTCTAAAAGACTAAGTGACTCAGTAATGACTGATTATATGAATCAAATATCTGATTTACTTGGGCTTGATCTCCATTCA
>AGT75383
ATGGGCAGCAACTCATTGAGTATGATAAAAGTTAGATTGCAAAATCTGTTTGACAATGATGAAGTAGCATTGTTAAAAATAACATGCTATACTGACAAATTAATACAGTTAACTAATGCTTTGGCTAAGGCAGTTATACATACAATCAAATTGAATGGCATTGTATTTGTGCATGTTATTACAAGTAGTGATATTTGCCCTAATAATAATATTGTAGTGAAATCCAATTTCACAACAATGCCAGTATTACAAAATGGAGGTTATATATGGGAAATGATGGAATTAACACACTGCTCTCAACCTAATGGCCTAATAGATGACAATTGTGAAATTAAATTCTCCAAAAAACTAAGTGATTCAACAATGACCAATTATATGAATCAATTATCTGAATTACTTGGATTTGACCTCAATCCA
>AGN28719
ATGGGGTGCAATTCACTGAGCATGATAAAGGTTAGGTTACAAAATTTATTTGACAATGACGAAGTAGCATTGTTAAAAATAACATGTTATACTGACAAATTAATTCTTCTGACTAATGCATTAGCCAAAGCAACAATACATACAATTAAATTAAACGGCATAGTTTTTATACATGTTATAACAAGCAGTGAAGTGTGCCCTGATAACAATATTGTAGTGAAATCTAACTTTACAACAATGCCAATATTACAAAATGGAGGATACATATGGGAATTGATTGAATTGACACACTGCTCTCAATTAAATGGTCTAATAGATGATAATTGTGAAATCAAATTTTCTAAAAGACTAAGTGACTCAGTAATGACTGATTATATGAATCAAATATCTGATTTACTTGGGCTTGATCTCCATTCA
>AAB82440
ATGGGGTGCAATTCACTGAGCATGATAAAGGTTAGATTACAAAATTTATTTGACAATGACGAAGTAGCATTGTTAAAAATAACATGTTATACTGACAAATTAATTCTTCTGACCAATGCATTAGCCAAAGCAGCAATACATACAATTAAATTAAACGGTATAGTTTTTATACATGTTATAACAAGCAGTGAAGTGTGCCCTGATAACAACATTGTAGTAAAATCTAACTTTACAACAATGCCAATATTACAAAACGGAGGATACATATGGGAATTGATTGAGTTGACACACTGCTCTCAATTAAACGGTCTAATGGATGATAATTGTGAAATCAAATTTTCTAAAAGACTAAGTGACTCAGTAATGACTAATTATATGAATCAAATATCTGATTTACTTGGGCTTGATCTCAATTCA
>AFM95369
ATGGGCAGCAATTCATTGAGTATGATAAAAGTTAGATTGCAAAATTTGTTTGACAATGATGAAGTAGCACTGTTAAAAATAACATGCTATACTGACAAATTAATACATTTAACTAATGCTTTGGCTAAGGCAGTGATACATACAATCAAATTGAATGGCATTGTATTTGTGCATGTTATTACAAGTAGTGATATTTGCCCTAATAATAATATTGTAGTGAAATCCAATTTCACAACAATGCCAGTATTACAAAATGGAGGTTATATATGGGAAATGATGGAGTTAACACACTGCTCTCAACCTAATGGCCTAATAGATGACAATTGTGAAATTAAATTTTCCAAAAAACTAAGTGATTCAACAATGACCAATTATATGAATCAATTATCTGAGTTACTTGGATTTGACCTTAATCCA
>AGN92841
ATGGGCAGCAACTCATTGAGTATGATAAAAGTTAGATTGCAAAATCTGTTTGACAATGATGAAGTAGCATTGTTAAAAATAACATGCTATACTGACAAATTAATACAGTTAACTAATGCTTTGGCTAAGGCAGTTATACATACAATCAAATTGAATGGCATTGTATTTGTGCATGTTATTACAAGTAGTGATATTTGCCCTAATAATAATATTGTAGTGAAATCCAATTTCACAACAATGCCAGTATTACAAAATGGAGGTTATATATGGGAAATGATGGAATTAACACACTGCTCTCAACCTAATGGCCTAATAGATGACAATTGTGAAATTAAATTCTCCAAAAAACTAAGTGATTCAACAATGACCAATTATATGAATCAATTATCTGAATTACTTGGATTTGACCTCAATCCA
>AGN28488
ATGGGGTGCAATTCACTGAGCATGATAAAGGTTAGATTACAAAATTTATTTGACAATGATGAAGTAGCATTGTTAAAAATAACATGTTATACTGACAAATTAATTCTTCTGACTAATGCATTAGCCAAAGCAACAATACATACAATTAAATTAAACGGCATAGTTTTTATACATGTTATAACAAGCAGTGAAGTGTGCCCTGATAACAATATTGTAGTGAAATCTAACTTTACAACAATGCCAATATTACAAAATGGAGGATACATATGGGAGTTGATTGAATTGACACACTGCTCTCAATTAAATGGTCTAATAGATGATAATTGTGAAATCAAATTTTCTAAAAGACTAAGTGACTCAGTAATGACTGATTATATGAATCAAATATCTGATTTACTTGGGCTTGATCTCCATTCA
>AEO45814
ATGGGCAGCAATTCATTGAGTATGATAAAAGTTAGATTACAAAATTTGTTTGACAATGATGAAGTAGCATTGTTAAAAATAACATGCTATACTGATAAATTAATACATTTAACTAATGCTTTGGCTAAGGCAGTGATACATACAATCAAATTGAATGGCATTGTGTTTGTGCATGTTATTACAAGTAGTGATATTTGCCCTAATAATAATATTGTAGTAAAATCCAATTTCACAACAATGCCAGTACTACAAAATGGAGGTTATATATGGGAAATGATGGAATTAACACATTGCTCTCAACCTAATGGTCTACTAGATGACAATTGTGAAATTAAATTCTCCAAAAAACTAAGTGATTCAACAATGACCAATTATATGAATCAATTATCTGAATTACTTGGATTTGATCTTAATCCA
>AFM55534
ATGGGCAGCAACTCATTGAGTATGATAAAAGTTAGATTGCAAAATCTGTTTGACAATGATGAAGTAGCATTGTTAAAAATAACATGCTATACTGACAAATTAATACAGTTAACTAATGCTTTGGCTAAGGCAGTTATACATACAATCAAATTGAATGGCATTGTATTTGTGCATGTTATTACAAGTAGTGATATTTGCCCTAATAATAATATTGTAGTGAAATCCAATTTCACAACAATGCCAGTATTACAAAATGGAGGTTATATATGGGAAATGATGGAATTAACACACTGCTCTCAACCTAATGGCCTAATAGATGACAATTGTGAAATTAAATTCTCCAAAAAACTAAGTGATTCAACAATGACCAATTATATGAATCAATTATCTGAATTACTTGGATTTGACCTCAATCCA
>AFM55314
ATGGGCAGCAATTCATTAAGTATGATAAAAGTTAGATTACAAAATTTATTTGACAATGATGAAGTAGCATTGTTAAAAATAACCTGCTATACTGACAAATTGATACATTTAACTAATGCTTTGGCTAAGGCGGTGATACATACAATCAAATTGAATGGCATTGTATTTGTGCATGTTATTACAAGTAGTGATATTTGCCCTAATAATAATATTGTAGTGAAATCCAACTTCACAACAATGCCAGTGTTACAAAATGGAGGTTATATATGGGAAATGATGGAATTAACACACTGCTCTCAACCCAATGGCCTAATAGATGACAATTGTGAAATCAAATTCTCCAAAAAACTAAGCGATTCAACAATGACCAACTATATGAATCAATTATCTGAATTACTTGGATTTGATCTCAATCCA
>AGN28554
ATGGGGTGCAATTCACTGAGCATGATAAAGGTTAGATTACAAAATTTGTTTGACAATGATGAAGTAGCATTGTTAAAAATAACATGTTATACTGACAAATTAATTCTTCTGACTAATGCATTAGCCAAAGCAACAATACATACAATTAAATTAAACGGCATAGTTTTTATACATGTTATAACAAGTAGTGAAGTGTGCCCTGATAACAATATTGTAGTGAAATCTAACTTTACAACAATGCCAATATTACAAAATGGAGGATACATATGGGAATTGATTGAATTGACACACTGCTCTCAATTAAATGGTCTAATAGATGATAATTGTGAAATCAAATTTTCTAAAAGACTAAGTGACTCAGTAATGACTGATTATATGAATCAAATATCTGATTTACTTGGGCTTGATCTCCATTCA
>AEQ63349
ATGGGCAGCAACTCATTGAGTATGATAAAAGTTAGATTACAAAATCTGTTTGACAATGATGAAGTAGCATTGTTAAAAATAACATGCTATACTGACAAATTAATACAGTTAACTAATGCTTTGGCTAAGGCAGTTATACATACAATCAAATTGAATGGCATTGTATTTGTGCATGTTATTACAAGTAGTGATATTTGCCCTAATAATAATATTGTAGTGAAATCCAATTTCACAACAATGCCAGTATTACAGAATGGAGGTTATATATGGGAAATGATGGAATTAACACACTGCTCTCAACCTAATGGCCTAATAGATGACAATTGTGAAATTAAATTCTCCAAAAAACTAAGTGATTCAACAATGACCAATTATATGAATCAATTATCTGAATTACTTGGATTTGACCTCAATCCA
>AGN28653
ATGGGGTGCAATTCACTGAGCATGATAAAGGTTAGATTACAAAATTTGTTTGACAATGACGAAGTAGCATTGTTAAAAATAACATGTTATACTGACAAATTAATTCTTCTGACTAATGCATTAGCCAAAGCAACAATACACACAATTAAATTAAACGGCATAGTTTTTATACATGTTATAACAAGCAGTGAAGTGTGCCCTGATAACAATATTGTAGTGAAATCTAACTTTACAACAATGCCAATATTACAAAATGGAGGATACATATGGGAATTGATTGAATTGACACACTGCTCTCAATTAAATGGTCTAATAGATGATAATTGTGAAATCAAATTTTCTAAAAGACTAAGTGACTCAGTAATGACTGATTATATGAATCAAATATCTGATTTACTTGGGCTTGATCTCCATTCA
>AEQ63360
ATGGGCAGCAACTCATTGAGTATGATAAAAGTTAGATTACAAAATCTGTTTGACAATGATGAAGTAGCATTGTTAAAAATAACATGCTATACTGACAAATTAATACAGTTAACTAATGCTTTGGCTAAGGCAGTTATACATACAATCAAATTGAATGGCATTGTATTTGTGCATGTTATTACAAGTAGTGATATTTGCCCTAATAATAATATTGTAGTGAAATCCAATTTCACAACAATGCCAGTATTACAGAATGGAGGTTATATATGGGAAATGATGGAATTAACACACTGCTCTCAACCTAATGGCCTAATAGATGACAATTGTGAAATTAAATTCTCCAAAAAACTAAGTGATTCAACAATGACCAATTATATGAATCAATTATCTGAATTACTTGGATTTGACCTCAATCCA
>AFM95391
ATGGGCAGCAATTCATTGAGTATGATAAAAGTTAGATTACAAAATTTATTTGACAATGATGAAGTAGCATTGTTAAAAATAACCTGCTATACTGACAAATTGATACATTTAACTAATGCTTTGGCTAAGGCAGTGATACATACAATCAAATTGAATGGCATTGTATTTGTGCATGTTATTACAAGTAGTGATATTTGCCCTAATAATAATATTGTAGTGAAATCCAACTTCACAACAATGCCAGTGTTACAAAATGGAGGTTATATATGGGAAATGATGGAATTAACACACTGCTCTCAACCCAATGGCCTAATAGATGACAATTGTGAAATCAAATTCTCCAAAAAACTGAGCGATTCAACAATGACCAACTATATGAATCAATTATCTGAATTACTTGGATTTGATCTCAATCCA
>AGN28708
ATGGGGTGCAATTCACTGAGCATGATAAAGGTTAGATTACAAAATTTATTTGACAATGACGAAGTAGCATTGTTAAAAATAACATGTTATACTGACAAATTAATTCTTCTGACTAATGCATTAGCCAAAGCAACAATACATACAATTAAATTAAACGGCATAGTTTTTATACATGTTATAACAAGCAGTGAAGTGTGCCCTGATAACAATATTATAGTGAAATCTAACTTTACAACAATGCCAATATTACAAAATGGAGGATACATATGGGAATTGATTGAATTGACACACTGCTCTCAATTAAATGGTCTAATAGATGATAATTGTGAAATCAAATTTTCTAAAAGACTAAGTGACTCAGTAATGACTGATTATATGAATCAAATATCTGATTTACTTGGGCTTGATCTCCATTCA
>AEO45882
ATGGGCAGCAATTCATTGAGTATGATAAAAGTTAGATTACAAAATTTGTTTGACAATGATGAAGTAGCATTGTTAAAAATAACATGCTATACTGATAAATTAATACATTTAACTAATGCTTTGGCTAAGGCAGTGATACATACAATCAAATTGAATGGCATTGTGTTTGTGCATGTTATTACAAGTAGTGATATTTGCCCTAATAATAATATTGTAGTAAAATCCAATTTCACAACAATGCCAGTACTACAAAATGGAGGTTATATATGGGAAATGATGGAATTAACACATTGCTCTCAACCTAATGGTCTACTAGATGACAATTGTGAAATTAAATTCTCCAAAAAACTAAGTGATTCAACAATGACCAATTATATGAATCAATTATCTGAATTACTTGGATTTGATCTTAATCCA
>AEO45823
ATGGGCAGCAATTCATTGAGTATGATAAAAGTTAGATTACAAAATTTATTTGACAATGATGAAGTAGCATTGTTAAAAATAACCTGCTATACTGACAAATTGATACATTTAACTAATGCTTTGGCTAAAGCAGTGATACATACAATCAAATTGAATGGCATTGTGTTTGTGCATGTTATTACAAGTAGTGATATTTGCCCTAATAATAATATTGTAGTGAAATCCAACTTCACAACAATGCCAGTGTTACAAAATGGAGGTTATATATGGGAAATGATGGAATTAACACACTGCTCTCAACCCAATGGCCTAATAGATGACAATTGTGAAATCAAATTCTCCAAAAAACTAAGCGATTCAACAATGACCAACTATATGAATCAATTATCTGAATTACTTGGATTTGATCTCAATCCA
>AFM55402
ATGGGCAGCAATTCATTGAGTATGATAAAAGTTAGATTACAAAATTTATTTGACAATGATGAAGTAGCATTGTTAAAAATAACCTGCTATACTGACAAATTGATACATTTAACTAATGCTTTGGCTAAGGCAGTGATACATACAATCAAATTGAATGGCATTGTATTTGTGCATGTTATTACAAGTAGTGATATTTGCCCTAATAATAATATTGTAGTGAAATCCAACTTCACAACAATGCCAGTGTTACAAAATGGAGGTTATATATGGGAAATGATGGAATTAACACACTGCTCTCAACCCAATGGCCTAATAGATGACAATTGTGAAATCAAATTCTCCAAAAAACTAAGCGATTCAACAATGACCAACTATATGAATCAATTATCTGAATTACTTGGATTTGATCTCAATCCA
>AGN92830
ATGGGCAGCAACTCATTGAGTATGATAAAAGTTAGATTGCAAAATCTGTTTGACAATGATGAAGTAGCATTGTTAAAAATAACATGCTATACTGACAAATTAATACAGTTAACTAATGCTTTGGCTAAGGCAGTTATACATACAATCAAATTGAATGGCATTGTATTTGTGCATGTTATTACAAGTAGTGATATTTGCCCTAATAATAATATTGTAGTGAAATCCAATTTCACAACAATGCCAGTATTACAAAATGGAGGTTATATATGGGAAATGATGGAATTAACACACTGCTCTCAACCTAATGGCCTAATAGATGACAATTGTGAAATTAAATTCTCCAAAAAACTAAGTGATTCAACAATGACCAATTATATGAATCAATTATCTGAATTACTTGGATTTGACCTCAATCCA
>AGN28499
ATGGGGTGCAATTCACTGAGCATGATAAAGGTTAGATTACAAAATTTATTTGACAATGACGAAGTAGCATTGTTAAAAATAACATGTTATACTGACAAATTAATTCTTCTGACTAATGCATTAGCCAAAGCAACAATACATACAATTAAATTAAACGGCATAGTTTTTATACATGTTATAACAAGCAGTGAAGTGTGCCCTGATAACAATATTGTAGTGAAATCTAACTTTACAACAATGCCAATATTACAAAATGGAGGATACATATGGGAGTTGATTGAATTGACACACTGCTCTCAATTAAATGGTCTAATAGATGATAATTGTGAAATCAAATTTTCTAAAAGACTAAGTGACTCAGTAATGACTGATTATATGAATCAAATATCTGATTTACTTGGGCTTGATCTCCATTCA
>AEO45942
ATGGGCAGCAATTCATTGAGTATGATAAAAGTTAGATTACAAAATTTGTTTGACAATGATGAAGTAGCATTGTTAAAAATAACATGCTATACTGATAAATTAATACATTTAACTAATGCTTTGGCTAAGGCAGTGATACATACAATCAAATTGAATGGCATTGTGTTTGTGCATGTTATTACAAGTAGTGATATTTGCCCTAATAATAATATTGTAGTAAAATCCAATTTCACAACAATGCCAGTACTACAAAATGGAGGTTATATATGGGAAATGATGGAATTAACACATTGCTCTCAACCTAATGGTCTACTAGATGACAATTGTGAAATTAAATTCTCCAAAAAACTAAGTGATTCAACAATGACCAATTATATGAATCAATTATCTGAATTACTTGGATTTGATCTTAATCCA
>AGT75339
ATGGGCAGCAACTCATTGAGTATGATAAAAGTTAGATTGCAAAATCTGTTTGACAATGATGAAGTAGCATTGTTAAAAATAACATGCTATACTGACAAATTAATACAGTTAACTAATGCTTTGGCTAAGGCAGTTATACATACAATCAAATTGAATGGCATTGTATTTGTGCATGTTATTACAAGTAGTGATATTTGCCCTAATAATAATATTGTAGTGAAATCCAATTTCACAACAATGCCAGTATTACAAAATGGAGGTTATATATGGGAAATGATGGAATTAACACACTGCTCTCAACCTAATGGTCTAATAGATGACAATTGTGAAATTAAATTCTCCAAAAAACTAAGTGATTCAACAATGACCAATTATATGAATCAATTATCTGAATTACTTGGATTTGACCTCAATCCA
>AAC57020
ATGGGCAGCAATTCATTGAGTATGATAAAAGTTAGATTACAAAATTTGTTTGACAATGATGAAGTAGCATTGTTAAAAATAACATGCTATACTGACAAATTAATACATTTAACTAATGCTTTGGCTAAGGCAGTGATACATACAATCAAATTGAATGGCATTGTGTTTGTGCATGTTATTACAAGTAGTGATATTTGCCCTAACAATAATATTGTAGTAAAATCCAATTTCACAACAATGCCAGTACTACAAAATGGAGGTTATATATGGGAAATGATGGAATTAACACATTGCTCTCAACCTAATGGTCTACTAGATGACAATTGTGAAATTAAATTCTCCAAAAAACTAAGTGATTCAACAATGACCAATTATATGAATCAATTATCTGAATTACTTGGATTTGATCTTAATCCA
>AFM55248
ATGGGCAGCAATTCATTGAGTATGATAAAAGTTAGATTACAAAATTTATTTGACAATGATGAAGTAGCATTGTTAAAAATAACCTGCTATACTGACAAATTGATACATTTAACCAATGCTTTGGCTAAGGCAGTGATACATACAATCAAATTGAATGGCATTGTATTTGTGCATGTTATTACAAGTAGTGATATTTGCCCTAATAATAATATTGTAGTGAAATCCAACTTCACAACAATGCCAGTGTTACAAAATGGAGGTTATATATGGGAAATGATGGAATTAACACACTGTTCTCAACCCAATGGCCTAATAGATGACAATTGTGAAATCAAATTCTCCAAAAAACTAAGCGATTCAACAATGACCAACTATATGAGTCAATTATCTGAATTACTTGGATTTGATCTCAATCCA
>AEQ63448
ATGGGTAGCAATTCATTGAGTATGATAAAGGTTAGATTACAAAATTTATTTGACAATGATGAAGTAGCATTGTTGAAAATAACCTGCTATACTGACAAATTGATACATTTAACTAATGCTTTGGCTAAGGCAGTGATACATACAATCAAATTGAATGGCATTGTATTTGTGCATGTTATTACAAGTAGTGATATTTGCCCTAATAATAATATTGTAGTGAAATCCAACTTCACAACAATGCCAGTGTTACAAAATGGAGGTTATATATGGGAAATGATGGAATTAACACACTGCTCTCAACCCAATGGCCTAATAGATGACAATTGTGAAATCAAATTCTCCAAAAAACTAAGCGATTCAACAATGACCAACTATATGAATCAATTATCTGAATTACTTGGATTTGATCTTAATCCA
