# Supplementary material for: FRESCo: finding regions of excess synonymous constraint in diverse viruses
Source: Genome Biol. 2015 Feb 17;16(1):38. doi: 10.1186/s13059-015-0603-7 (PMC4376164; doi:10.1186/s13059-015-0603-7)
Supplement: Additional file 4: — Sequence alignments (zip folder of FASTA alignments). [file 13059_2015_603_MOESM4_ESM.zip › alignments/HRSV/NS2.fa.revtrans]

>AGN28544
ATGAGCACTACAAACGACAACACCACCATGCAAAGATTGATGATCACAGACATGAGACCCCTGTCGATGGATTCAATAATAACATCTCTCACCAAAGAAATCATCACACACAAATTCATATACTTGATAAACAATGAATGTATTGTAAGAAAACTCGATGAAAGACAAGCTACATTTACATTCCTAGTCAATTATGAGATGAAGCTATTGCATAAAGTAGGGAGTACCAAATACAAGAAATACTCTGAATATAATACAAAATATGGCACATTCCCTATGCCTATATTTATCAATCATGGCGGGTTTCTAGAATGTATTGGCATTAAGCCTACAAAACATACTCCTATAATATACAAATATGACCTCAACCCG
>AFM55491
ATGGACACAACACACAATGATACCACACCACAAAGACTGATGATCACAGACATGAGACCATTATCACTTGAGACTATAATAACATCTCTAACCAGAGATATCATAACACATAAATTTATATACTTGATAAATCATGAATGCATAGTGAGAAAACTTGATGAAAGACAGGCCACATTTACATTTCTGGTCAACTATGAAATGAAACTATTGCACAAAGTGGGAAGCACTAAATATAAAAAATATACTGAATACAACACAAAATATGGCACTTTCCCTATGCCAATATTTATCAATCATGATGGGTTCTTAGAATGCATTGGCATTAAGCCTACCAAGCACACACCCATAATATACAAGTATGATCTCAATCCA
>AFM55304
ATGGACACAACACACAATGGTACTACACCACAAAGACTGATGATCACAGACATGAGACCATTGTCACTTGAGACTATAATAACATCACTAACCAGAGACATCATAACACACAGATTTATATACTTGATAAATCATGAATGTATAGTGAGAAAACTTGATGAAAGACAGGCCACATTTACATTCCTGGTCAACTATGAAATGAAACTATTGCACAAAGTGGGAAGCACTAAATACAAAAAATATACTGAATACAACACAAAATATGGCACTTTTCCTATGCCAATATTTATCAATCATGATGGGTTCTTAGAATGCATTGGCATTAAGCCTACAAAGCACACTCCCATAATATACAAGTATGATCTCAATCCA
>AEQ63427
ATGGACACGACACACAATGATACCACACCACAAAGACTGATGATCACAGACATGAGACCATTGTCACTTGAGACTATAATAACATCTCTAACCAGAGACATCATAACACATAAATTTATATACTTGATAAATCATGAATGCATAGTGAGAAAACTTGATGAAAGACAGGCCACATTTACATTCCTGGTCAACTATGAAATGAAACTATTGCACAAAGTGGGAAGCACTAAATATAAAAAATATACTGAATACAACACAAAATATGGCACTTTCCCTATGCCAATATTTATCAATCATGATGGGTTCTTAGAATGCATTGGCATTAAGCCTACTAAGCACACACCCATAATATACAAGTATGATCTCAATCCA
>AFI25256
ATGAGCACTACAAACGACAACACCACCCTGCAAAGATTGATGATCACAGACATGAGACCCCTGTCGATGGATTCAATAATAACATCTCTCACTAAAGAAATCATCACACACAAATTCATATACTTGATAAACAATGAATGTATTGTAAGAAAACTTGATGAAAGACAAGCTACATTTACATTCTTAGTCAATTATGAGATGAAGCTATTGCACAAAGTAGGGAGTACTAAATACAAGAAATACACTGAATATAATACAAAATATGGCACTTTCCCTATGCCTATATTTATCAATCATGGCGGGTTTCTAGAATGTATTGGCATTAAGCCTACAAAACATACTCCTATAATATACAAATATGACCTCAACCCG
>AGN28621
ATGAGCACTACAAACAACAACACCACCATGCAAAGATTGATGATCACAGACATGAGACCCCTGTCGATGGATTCAATAATAACATCTCTCACCAAAGAAATCATCACACACAAATTCATATACTTGATAAACAATGAATGTATTGTAAGAAAACTCGATGAAAGACAAGCTACATTTACATTCCTAGTCAATTATGAGATGAAGCTATTGCACAAAGTAGGGAGTACCAAATACAAGAAATACACTGAATATAATACAAAATATGGCACATTCCCTATGCCTATATTTATCAATCATGGCGGGTTTCTAGAATGTATTGGCATTAAGCCTACAAAACATACTCCTATAATATACAAATATGACCTCAACCCG
>AFM55227
ATGGATACAACACACAATGGCACTACACCACAAAGACTGATGATCACAGACATGAGACCATTGTCACTTGAGACTATAATAACATCACTAACCAGAGACATCATAACACACAGATTTATATACTTGATAAATCATGAATGTATAGTGAGAAAACTTGATGAAAGACAGGCCACATTTACATTCCTGGTCAACTATGAAATGAAACTATTGCACAAAGTGGGAAGCACTAAATACAAAAAATATACTGAATACAACACAAAATATGGCACTTTTCCTATGCCAATATTTATCAATCATGATGGGTTCTTAGAATGCATTGGCATTAAGCCTACAAAGCACACTCCCATAATATACAAGTATGATCTCAATCCA
>AAC55963
ATGGACACAACCCACAATGATAATACACCACAAAGACTGATGATCACAGACATGAGACCGTTGTCACTTGAGACCATAATAACATCACTAACCAGAGACATCATAACACACAAATTTATATACTTGATAAATCATGAATGCATAGTGAGAAAACTTGATGAAAGACAGGCCACATTTACATTCCTGGTCAACTATGAAATGAAACTATTACACAAAGTAGGAAGCACTAAATATAAAAAATATACTGAATACAACACAAAATATGGCACTTTCCCTATGCCAATATTCATCAATCATGATGGGTTCTTAGAATGCATTGGCATTAAGCCTACAAAGCATACTCCCATAATATACAAGTATGATCTCAATCCA
>AFM95381
ATGGACACAACACACAATGGTACTACACCACAAAGACTGATGATCACAGACATAAGACCATTGTCACTTGAGACTATAATAACATCACTAACCAGAGACATCATAACACACAGATTTATATACTTGATAAATCATGAATGTATAGTGAGAAAACTTGATGAAAGACAGGCCACATTTACATTCCTGGTCAACTATGAAATGAAACTATTGCACAAAGTGGGAAGCACTAAGTACAAAAAATATACTGAATACAACACAAAATATGGCACTTTTCCTATGCCAATATTTATCAATCATGATGGGTTCTTAGAATGCATTGGCATTAAGCCTACAAAGCACACTCCCATAATATACAAGTATGATCTCAATCCA
>AEO45834
ATGGACACAACCCACAATGATAATACACCACAAAGACTGATGATCACAGACATGAGACCGTTGTCACTTGAGACCATAATAACATCACTAACCAGAGACATCATAACACACAAATTTATATACTTGATAAATCATGAATGCATAGTGAGAAAACTTGATGAAAGACAGGCCACATTTACATTCCTGGTCAACTATGAAATGAAACTATTACACAAAGTAGGAAGCACTAAATATAAAAAATATACTGAATACAACACAAAATATGGCACTTTCCCTATGCCAATATTCATCAATCATGATGGGTTCTTAGAATGCATTGGCATTAAGCCTACAAAGCATACTCCCATAATATACAAGTATGATCTCAATCCA
>AGN28731
ATGAGCACTACAAACGACAACACCACCATGCAAAGATTGATGATCACAGACATGAGGCCCCTGTCGATGGATTCAATAATAACATCTCTCACCAAAGAAATCATCACACACAAATTCATATACTTGATAAACAATGAATGTATTGTAAGAAAACTCGATGAAAGACAAGCTACATTTACATTCCTAGTCAATTATGAGATGAAGCTATTGCACAAAGTAGGGAGTACCAAATACAAGAAATACACTGAATATAATACAAAATATGGCACATTCCCTATGCCTATATTTATCAATCATGGCGGGTTTCTAGAATGTATTGGCATTAAGCCTACAAAACATACTCCTATAATATACAAATATGACCTCAACCCG
>AEO45933
ATGGACACAACCCACAATGATAATACACCACAAAGACTGATGATCACAGACATGAGACCGTTGTCACTTGAGACCATAATAACATCACTAACCAGAGACATCATAACACACAAATTTATATACTTGATAAATCATGAATGCATAGTGAGAAAACTTGATGAAAGACAGGCCACATTTACATTCCTGGTCAACTATGAAATGAAACTATTACACAAAGTAGGAAGCACTAAATATAAAAAATATACTGAATACAACACAAAATATGGCACTTTCCCTATGCCAATATTCATCAATCATGATGGGTTCTTAGAATGCATTGGCATTAAGCCTACAAAGCATACTCCCATAATATACAAGTATGATCTCAATCCA
>AGT75329
ATGGACACAACACACAATGGTACTACACCACAAAGACTGATGATCACAGACATGAGACCATTGTCACTTGAGACTATAATAACATCACTAACCAGAGACATCATAACACACAGATTTATATACTTGATAAATCATGAATGTATAGTGAGAAAACTTGATGAAAGACAGGCCACATTTACATTCCTGGTCAACTATGAAATGAAACTATTGCACAAAGTGGGAAGCACTAAATACAAAAAATATACTGAATACAACACAAAATATGGCACTTTTCCTATGCCAATATTTATCAATCATGATGGGTTCTTAGAATGCATTGGCATTAAGCCTACAAAGCACACTCCCATAATATACAAGTATGATCTCAATCCA
>AFM55392
ATGGACACAACACACAATGATACCACACCACAAAGACTGATGATCACAGACATGAGACCATTATCACTTGAGACTATAATAACATCTCTAACCAGAGATATCATAACACATAAATTTATATACTTGATAAATCATGAATGCATAGTGAGAAAACTTGATGAAAGACAGGCCACATTTACATTTCTGGTCAACTATGAAATGAAACTATTGCACAAAGTGGGAAGCACTAAATATAAAAAATATACTGAATACAACACAAAATATGGCACTTTCCCTATGCCAATATTTATCAATCATGATGGGTTCTTAGAATGCATTGGCATTAAGCCTACCAAGCACACACCAATAATATACAAGTATGATCTCAATCCA
>AFX95845
ATGGACACAACACACAATGATACCACACCACAAAGACTGATGATCACAGACATGAGACCATTATCGCTTGAGACTATAATAACATCTCTAACCAGAGATATCATAACACATAAATTTATATACTTGATAAATCATGAATGCATAGTGAGAAAACTTGATGAAAGACAGGCCACATTTACGTTTCTGGTCAACTATGAAATGAAACTATTGCACAAAGTGGGAAGCACTAAATATAAAAAATATACTGAATACAACACAAAATATGGCACTTTCCCTATGCCAATATTTATCAATCATGATGGGTTCTTAGAATGCATTGGCATTAAGCCTACCAAGCACACACCCATAATATACAAGTATGATCTCAATCCA
>AEQ63514
ATGGACACAACACACAATGATACCACACCACAAAGACTGATGATCACAGACATGAGACCATTGTCACTTGAGACTATAATAACATCACTAACCAGAGACATCATAACACACAAATTTATATACTTGATAAATCATGAATGCATAGTGAGAAAACTTGATGAAAGACAGGCCACATTTACATTCCTGGTCAACTATGAAATGAAACTATTGCACAAAGTGGGAAGCACTAAATACAAAAAATATACTGAATACAACACGAAATATGGCACTTTCCCTATGCCAATATTTATCAATCATGATGGGTTCTTAGAATGCATTGGCATTAAGCCTACAAAGCACACTCCCATAATATACAAGTATGATCTTAATCCA
>AFM55238
ATGGACACAACACACAATGGTACTACACCACAAAGACTGATGATCACAGACATGAGACCATTGTCACTTGAGACTATAATAACATCACTAACCAGAGATATCATAACACACAGATTTATATACTTGATAAATCATGAATGTATAGTGAGAAAACTTGATGAAAGACAGGCCACATTTACATTCCTGGTCAACTATGAAATGAAACTATTGCACAAAGTGGGAAGCACTAAATACAAAAAATATACTGAATACAACACAAAATATGGCACTTTTCCTATGCCAATATTTATCAATCATGATGGGTTCTTAGAATGCATTGGCATTAAGCCTACAAAGCACACTCCCATAATATACAAGTATGATCTCAATCCA
>AFI25245
ATGAGCACTACAAACGACAACACCACCATGCAAAGATTGATGATCACAGACATGAGACCCCTGTCGATGGATTCAATAATAACATCTCTCACCAAAGAAATCATCACACACAAATTCATATACTTGATAAACAATGAATGTATTGTAAGAAAACTTGATGAAAGACAAGCTACATTTACATTCTTAGTCAATTATGAGATGAAGCTATTGCACAAAGTAGGGAGTACAAAATACAAGAAATACACTGAATATAATACAAAATATGGCACTTTCCCTATGCCTATATTTATCAATCATGGCGGGTTTCTAGAATGTATTGGCATTAAGCCTACAAAACATACTCCTATAATATATAAATATGACCTCAACCCG
>AFM55546
ATGGACACAACACACAATGATACCGCACCACAAAGACTGATGATCACAGACATGAGACCATTATCACTTGAGACTATAATAACATCTCTAACCAGAGATATCATAACACATAAATTTATATACTTGATAAATCATGAATGCATAGTGAGAAAACTTGATGAAAGACAGGCCACATTTACATTTCTGGTCAACTATGAAATGAAACTATTGCACAAAGTGGGAAGCACTAAATATAAAAAATATACTGAATACAACACAAAATATGGCACTTTCCCTATGCCAATATTTATCAATCATGATGGGTTCTTAGAATGCATTGGCATTAAGCCTACCAAGCACACACCCATAATATACAAGTATGATCTCAATCCA
>AGN28434
ATGAGCACTACAAACGACAACACCACCATGCAAAGATTGATGATCACAGACATGAGACCCCTGTCGATGGATTCAATAATAACATCTCTCACCAAAGAAATCATCACACACAAATTCATATACTTGATAAACAATGAATGTATTGTAAGAAAACTCGATGAAAGACAAGCTACATTTACATTCCTAGTCAATTATGAGATGAAGCTATTGCACAAAGTAGGGAGTACCAAATACAAGAAATACACTGAATATAATACAAAATATGGCACATTCCCTATGCCCATATTTATCAATCATGGCGGGTTTCTAGAATGTATTGGCATTAAGCCTACAAAACATACTCCTATAATATACAAATATGACCTCAACCCG
>AFM55557
ATGGACACAACACACAATGATACCACACCACAAAGACTGATGATCACAGACATGAGACCATTATCACTTGAGACTATAATAACATCTCTAACCAGAGATATCATAACACATAAATTTATATACTTGATAAATCATGAATGCATAGTGAGAAAACTTGATGAAAGACAGGCCACATTTACATTTCTGGTCAACTATGAAATGAAACTATTGCACAAAGTGGGAAGCACTAAATATAAAAAATATACTGAATACAACACAAAATATGGCACTTTCCCTATGCCAATATTTATCAATCATGATGGGTTCTTAGAATGCATTGGCATTAAGCCTACCAAACACACACCCATAATATACAAGTATGATCTCAATCCA
>AGN28720
ATGAGCACTACAAACAACAACACCACCATGCAAAGATTGATGATCACAGACATGAGACCCCTGTCGATGGATTCAATAATAACATCTCTCACCAAAGAAATCATCACACACAAATTCATATACTTGATAAACAATGAATGTATTGTAAGAAAACTCGATGAAAGACAAGCTACATTTACATTCCTAGTCAATTATGAGATGAAGCTATTGCACAAAGTAGGGAGTACCAAATACAAGAAATACACTGAATATAATACAAAATATGGCACATTCCCTATGCCTATATTTATCAATCATGGCGGGTTTCTAGAATGTATTGGCATTAAGCCTACAAAACATACTCCTATAATATACAAATATGACCTCAACCCG
>AGN28533
ATGAGCACTACAAATGACAACACCACCATGCAAAGATTGATGATCACAGACATGAGACCCCTGTCGATGGATTCAATAATAACATCTCTCACCAAAGAAATCATCACACACAAATTCATATACTTGATAAACAATGAATGTATTGTAAGAAAACTCGATGAAAGACAAGCTACATTTACATTCCTAGTCAATTATGAGATGAAGCTATTGCACAAAGTAGGGAGTACCAAATACAAGAAATACACTGAATATAATACAAAATATGGCACATTCCCTATGCCTATATTTATCAATCATGGCGGGTTTCTAGAATGTATTGGCATTAAGCCTACAAAACATACTCCTATAATATACAAATATGACCTCAACCCG
>AFM55425
ATGGACACAACACACAATGGTACTACACCACAGAGACTGATGATCACAGACATGAGACCAATGTCACTTGAGACTATAATAACATCACTAACCAGAGACATCATAACACACAGATTTATATACTTGATAAATCATGAATGTATAGTGAGAAAACTTGATGAAAGACAGGCCACATTTACATTCCTGGTCAACTATGAAATGAAACTATTGCACAAAGTGGGAAGCACTAAATACAAAAAATATACTGAATACAACACAAAATATGGCACTTTTCCTATGCCAATATTTATCAATCATGATGGGTTCTTAGAATGCATTGGCATTAAGCCTACAAAGCACACTCCCATAATATACAAGTATGATCTCAATCCA
>AEO45923
ATGGACACAACCCACAATGATAATACACCACAAAGACTGATGATCACAGACATGAGACCGTTGTCACTTGAGACCATAATAACATCACTAACCAGAGACATCATAACACACAAATTTATATACTTGATAAATCATGAATGCATAGTGAGAAAACTTGATGAAAGACAGGCCACATTTACATTCCTGGTCAACTATGAAATGAAACTATTACACAAAGTAGGAAGCACTAAATATAAAAAATATACTGAATACAACACAAAATATGGCACTTTCCCTATGCCAATATTCATCAATCATGATGGGTTCTTAGAATGCATTGGCATTAAGCCTACAAAGCATACTCCCATAATATACAAGTATGATCTCAATCCA
>AFM95337
ATGGACACAACACACAATGATACCACACCACAAAGACTGATGATCACTGACATGAGACCATTGTCACTTGAGACTATAATAACATCACTAACCAGAGACATCATAACACATAGATTTATATACTTGATAAATCATGAATGCATAGTAAGAAAACTTGATGAAAGACAGGCCACATTTACATTCCTGGTCAACTACGAAATGAAACTATTGCACAAAGTGGGAAGCACCAAATACAAAAAATATACTGAATATAACACAAAATATGGTACTTTCCCTATGCCAATATTTATCAATCATGATGGGTTCTTAGAATGCATTGGCGTTAAGCCTACTAAGCACACACCCATAATATACAAGTATGATCTCAATCCA
>AEO45844
ATGGACACAACCCACAATGATAATACACCACAAAGACTGATGATCACAGACATGAGACCGTTGTCACTTGAGACCATAATAACATCACTAACCAGAGACATCATAACACACAAATTTATATACTTGATAAATCATGAATGCATAGTGAGAAAACTTGATGAAAGACAGGCCACATTTACATTCCTGGTCAACTATGAAATGAAACTATTACACAAAGTAGGAAGCACTAAATATAAAAAATATACTGAATACAACACAAAATATGGCACTTTCCCTATGCCAATATTCATCAATCATGATGGGTTCTTAGAATGCATTGGCATTAAGCCTACAAAGCATACTCCCATAATATACAAGTATGATCTCAATCCA
>AFM55381
ATGGACACAACACACAATGATACCACATCACAAAGACTGATGATCACAGACATGAGACCATTATCACTTGAGACTATAATAACATCTCTAACCAGAGATATCATAACACATAAATTTATATACTTGATAAATCATGAATGCATAGTGAGAAAACTTGATGAAAGACAGGCCACATTTACATTTCTGGTCAACTATGAAATGAAACTATTGCACAAAGTGGGAAGCACTAAATATAAAAAATATACTGAATACAACACAAAATATGGCACTTTCCCTATGCCAATATTTATCAATCATGATGGGTTCTTAGAATGCATTGGCATTAAGCCTACCAAGCACACACCCATAATATACAAGTATGATCTCAATCCA
>AAR14260
ATGAGCACTACAAATAACAACACTACTATGCAAAGATTGATGATCACAGACATGAGACCCCTGTCGATGGAATCAATAATAACATCTCTCACCAAAGAAATCATAACACACAAATTCATATACTTGATAAACAATGAATGTATTGTAAGAAAACTTGATGAAAGACAAGCTACATTCACATTCCTAGTCAATTATGAGATGAAGCTACTACACAAAGTAGGGAGTACCAAATATAAGAAATACACTGAATATAATACAAAATATGGCACTTTCCCTATGCCTATATTTATCAATCATGGCGGGTTTCTAGAATGTATTGGCATTAAGCCTACAAAACACACTCCTATAATATACAAATATGACCTCAACCCG
>AGN28445
ATGAGCACTACAAACGACAACACCACCATGCAAAGATTGATGATCACAGACATGCGACCCCTGTCGATGGATTCAACAATAACATCTCTCACCAAAGAAATCATCACACACAAATTCATATACTTGATAAACAATGAATGTATTGTAAGAAAACTCGATGAAAGACAAGCTACATTTACATTCCTAGTCAATTATGAGATGAAGCTATTGCACAAAGTAGGGAGTACCAAATACAAGAAATACACTGAATATAATACAAAATATGGCACATTCCCTATGCCTATATTTATCAATCATGGCGGGTTTCTAGAATGTATTGGCATTAAGCCTACAAAACATACTCCTATAATATACAAATATGACCTCAACCCG
>AFM55205
ATGGACACGACACACAATGATACCACACCACAAAGACTGATGATCACAGACATGAGACCATTGTCACTTGAGACTATAATAACATCTCTAACCAGAGACATCATAACACATAAATTTATATACTTGATAAATCATGAATGCATAGTGAGAAAACTTGATGAAAGACAGGCCACATTTACATTCCTGGTCAACTATGAAATGAAACTATTGCACAAAGTGGGAAGCACTAAATATAAAAAATATACTGAATACAACACAAAATATGGCACTTTCCCTATGCCAATATTTATCAATCATGATGGGTTCTTAGAATGCATTGGCATTAAGCCTACTAAGCACACACCCATAATATACAAGTATGATCTCAATCCA
>AAC14895
ATGGACACAACCCACAATGATAATACACCACAAAGACTGATGATCACAGACATGAGACCGTTGTCACTTGAGACCATAATAACATCACTAACCAGAGACATCATAACACACAAATTTATATACTTGATAAATCATGAATGCATAGTGAGAAAACTTGATGAAAGACAGGCCACATTTACATTCCTGGTCAACTATGAAATGAAACTATTACACAAAGTAGGAAGCACTAAATATAAAAAATATACTGAATACAACACAAAATATGGCACTTTCCCTATGCCAATATTCATCAATCATGATGGGTTCTTAGAATGCATTGGCATTAAGCCTACAAAGCATACTCCCATAATATACAAGTATGATCTCAATCCA
>AGN28522
ATGAGCACTACAAACGACAACACCACCATGCAAAGATTGATGATCACAGACATGAGACCCCTGTCAATGGATTCAATAATAACATCTCTCACCAAAGAAATCATCACACACAAATTCATATACTTGATAAACAATGAATGTATTGTAAGAAAACTCGATGAGAGACAAGCTACATTTACATTCCTAGTCAATTATGAGATGAAGCTATTGCACAAAGTAGGGAGTACCAAATACAAGAAATACACTGAATATAATACAAAATATGGCACATTCCCTATGCCTATATTTATCAATCATGGCGGGTTTCTAGAATGTATTGGCATTAAGCCTACAAAACATACTCCTATAATATACAAATATGACCTCAACCCG
>AEQ63350
ATGGACACAACACACAATGATACCACACCACAAAGACTGATGATCACAGACATGAGACCATTATCACTTGAGACTATAATAACATCTCTAACCAGAGATATCATAACACATAAATTTATATACTTGATAAATCATGAATGCATAGTGAGAAAACTTGATGAAAGACAGGCCACATTTACATTTCTGGTCAACTATGAAATGAAACTATTGCACAAAGTGGGAAGCACTAAATATAAAAAATATACTGAATACAACACAAAATATGGCACTTTCCCTATGCCAATATTTATCAATCATGATGGGTTCCTAGAATGCATTGGCATTAAGCCTACCAAACACACACCCATAATATACAAGTATGATCTCAATCCA
>AGN28753
ATGAGCACTACAAACGACAACACCACCATGCAAAGATTGATGATCACAGACATGAGACCCCTGTCGATGGATTCAATAATAACATCTCTCACCAAAGAAATCATCACACACAAATTCATATACTTGATAAACAATGAATGTATTGTAAGAAAACTTGATGAAAGACAAGCTACATTTACATTCTTAGTCAATTATGAGATGAAGCTATTGCACAAAGTAGGGAGTACCAAATACAAGAAATACACTGAATATAATACAAAATATGGCACTTTCCCTATGCCTATATTTATCAATCATGGCGGGTTTCTAGAATGTATTGGCATTAAGCCTACAAAACATACTCCTATAATATACAAATATGACCTCAACCCG
>AEQ63339
ATGGACACAACACACAATGATACCACACCACAAAGACTGATGATCACAGACATGAGACCATTATCACTTGAGACTATAATAACATCTCTAACCAGAGATATCATAACACATAAATTTATATACTTGATAAATCATGAATGCATAGTGAGAAAACTTGATGAAAGACAGGCCACATTTACATTTCTGGTCAACTATGAAATGAAACTATTGCACAAAGTGGGAAGCACTAAATATAAAAAATATACTGAATACAACACAAAATATGGCACTTTCCCTATGCCAATATTTATCAATCATGATGGGTTCCTAGAATGCATTGGCATTAAGCCTACCAAACACACACCCATAATATACAAGTATGATCTCAATCCA
>AGN28687
ATGAGCACTACAAACGACAACACCACCATGCAAAGATTGATGATCACAGACATGAGACCCCTGTCGATGGATTCAATAATAACATCTCTCACCAAAGAAATCATCACACACAAATTCATATACTTGATAAACAATGAATGTATTGTAAGAAAACTCGATGAAAGACAAGCTACATTTACATTCCTAGTCAATTATGAGATGAAGCTATTGCACAAAGTAGGGAGTACCAAATACAAGAAATACACTGAATATAATACAAAATATGGCACATTCCCTATGCCTATATTTATCAATCATGGCGGGTTTCTAGAATGTATTGGCATTAAGCCTACAAAACATACTCCTATAATATACAAATATGACCTCAACCCG
>AEQ63481
ATGGACACAACACACAATGATACCACACCACAAAGACTGATGATCACAGACATGAGACCATTGTCACTTGAGACTATAATAACATCACTAACCAGAGACATCATAACACACAAATTTATATACTTGATAAATCATGAATGCATAGTGAGAAAACTTGATGAAAGACAGGCCACATTTACATTCCTGGTCAACTATGAAATGAAACTATTGCACAAAGTGGGAAGCACTAAATACAAAAAATATACTGAATACAACACGAAATATGGCACTTTCCCTATGCCAATATTTATCAATCATGATGGGTTCTTAGAATGCATTGGCATTAAGCCTACAAAGCACACTCCCATAATATACAAGTATGATCTTAATCCA
>AGT75340
ATGGACACAACACACAATGATACCACACCACAAAGACTGATGATCACAGACATGAGACCATTATCACTTGAGACTATAATAACATCTCTAACCAGAGATATCATAACACATAAATTTATATACTTGATAAATCATGAATGCATAGTGAGAAAACTTGATGAAAGACAGGCCACATTTACATTTCTAGTCAACTATGAAATGAAACTATTGCATAAAGTGGGAAGCACTAAATATAAAAAATATACTGAATACAACACAAAATATGGCACTTTCCCTATGCCAATATTTATCAATCATGATGGGTTCTTAGAATGCATTGGCATTAAGCCTACCAAGCACACACCCATAATATACAAGTATGACCTCAATCCA
>AAB86657
ATGGACACAACCCACAATGATAATACACCACAAAGACTGATGATCACAGACATGAGACCGTTGTCACTTGAGACCATAATAACATCACTAACCAGAGACATCATAACACACAAATTTATATACTTGATAAATCATGAATGCATAGTGAGAAAACTTGATGAAAGACAGGCCACATTTACATTCCTGGTCAACTATGAAATGAAACTATTACACAAAGTAGGAAGCACTAAATATAAAAAATATACTGAATACAACACAAAATATGGCACTTTCCCTATGCCAATATTCATCAATCATGATGGGTTCTTAGAATGCATTGGCATTAAGCCTACAAAGCATACTCCCATAATATACAAGTATGATCTCAATCCA
>AFM55414
ATGGACACGACACACAATGATACCACACCACAAAGACTGATGATCACAGACATGAGACCATTGTCACTTGAGACTATAATAACATCTCTAACCAGAGACATCATAACACATAAATTTATATACTTGATAAATCATGAATGCATAGTGAGAAAACTTGATGAAAGACAGGCCACATTTACATTCCTGGTCAATTATGAAATGAAACTATTGCACAAAGTGGGAAGCACTAAATATAAAAAATATACTGAATACAACACAAAATATGGCACTTTCCCTATGCCAATATTTATCAATCATGATGGGTTCTTAGAATGCATTGGCATTAAGCCTACTAAGCACACACCCATAATATACAAGTATGATCTCAATCCA
>AFM55337
ATGGACACAAAACACAATGATACCACACCACAAAGACTGATGATCACAGACATGAGACCATTATCACTTGAGACCATAATAACATCTCTAACCAGAGATATCATAACACATAAATTTATATACTTGATAAATCATGAATGCATAGTGAGAAAACTTGATGAAAGACAGGCCACATTTACATTTCTGGTCAACTATGAAATGAAACTATTGCACAGAGTGGGAAGCACTAAATATAAAAAATATACTGAATACAACACAAAATATGGCACTTTCCCTATGCCAATATTTATCAATCATGATGGGTTCTTAGAATGCATTGGCATTAAGCCTACCAAGCACACACCCATAATATACAAGTATGATCTCAATCCA
>AFM55359
ATGGACACAACACACAATGATACCACACCACAAAGACTGATGATCACAGACATGAGACCATTATCACTTGAGACTATAATAACATCTCTAACCAGAGATATCATAACACATAAATTTATATACTTGATAAATCATGAATGCATAGTGAGAAAACTTGATGAAAGACAGGCCACATTCACATTTCTGGTCAACTATGAAATGAAACTATTGCACAAAGTGGGAAGCACTAAATATAAAAAATATACTGAATACAACACAAAATATGGCACTTTCCCTATGCCAATATTTATCAATCATGATGGGTTCTTAGAATGCATTGGCATTAAGCCTACCAAGCACACACCCATAATATACAAGTATGATCTCAATCCA
>AGN28610
ATGAGCACTACAAACGACAACACCACCATGCAAAGATTGATGATCACAGACATGAGACCCCTGTCGATGGATTCAATAATAACATCTCTCACCAAAGAAATCATCACACACAAATTCATATACTTGATAAACAATGAATGTATTGTAAGAAAACTCGATGAAAGACAAGCTACATTTACATTCCTAGTCAATTATGAGATGAAGCTATTGCACAAAGTAGGGAGTACCAAATACAAGAAATACACTGAATATAATACAAAATATGGCACATTCCCTATGCCTATATTTATCAATCATGGCGGGTTTCTAGAATGTATTGGCATTAAGCCTACAAAACATACTCCTATAATATACAAATATGACCTCAACCCG
>AFM55216
ATGGACACGACACATAATGATACCACACAACAAAGACTGATGATCACAGACATGAGACCATTGTCACTTGAGACTATAATAACATCTCTAACCAGAGACATCATAACACATAAATTTATATACTTGATAAATCATGAATGCATAGTGAGAAAACTTGATGAAAGACAGGCCACATTCACATTCCTGGTCAACTATGAAATGAAACTATTGCACAAAGTGGGAAGCACTAAATATAAAAAATATACTGAATACAACACAAAATATGGCACCTTCCCCATGCCAATATTTATCAATCATGATGGGTTCTTAGAATGCATTGGCATTAAGCCTACTAAGCACACACCCATAATATACAAGTATGATCTCAATCCA
>AEQ63558
ATGGACACAACCCACAATGATAATACACCACAAAGACTGATGATCACAGACATGAGACCGTTGTCACTTGAGACCATAATAACATCACTAACCAGAGACATCATAACACACAAATTTATATACTTGATAAATCATGAATGCATAGTGAGAAAACTTGATGAAAGACAGGCCACATTTACATTCCTGGTCAACTATGAAATGAAACTATTACACAAAGTAGGAAGCACTAAATATAAAAAATATACTGAATACAACACAAAATATGGCACTTTCCCTATGCCAATATTCATCAATCATGATGGGTTCTTAGAATGCATTGGCATTAAGCCTACAAAGCATACTCCCATAATATACAAGTATGATCTCAATCCA
>AGN28456
ATGAGCACTACAAACGACAACACCACCATGCAAAGATTGATGATCACAGACATGAGACCCCTGTCGATGGATTCAATAATAACATCTCTCACCAAAGAAATCATCACACACAAATTCATATACTTGATAAACAATGAATGTATTGTAAGAAAACTCGATGAAAGACAAGCTACATTTACATTCCTAGTCAATTATGAGATGAAGCTATTGCACAAAGTAGGGAGTACCAAATACAAGAAATACACTGAATATAATACAAAATATGGCACATTCCCTATGCCCATATTTATCAATCATGGCGGGTTTCTAGAATGTATTGGCATTAAGCCTACAAAACATACTCCTATAATATACAAATATGACCTCAACCCG
>AFM55447
ATGGACACAACACACAATGATACCACACCACAAAGACTGATGATCACAGACATGAGACCATTATCACTTGAGACTATAATAACATCTCTAACCAGAGATATCATAACACATAAATTTATATACTTGATAAATCATGAATGCATAGTGAGAAAACTTGATGAAAGACAGGCCACATTTACATTTCTGGTCAACTATGAAATGAAACTATTGCACAAAGTGGGAAGCACTAAATATAAAAAATATACTGAATACAACACAAAATATGGCACTTTCCCTATGCCAATATTTATCAATCATGATGGGTTCTTAGAATGCATTGGCATTAAGCCTACCAAGCACACACCAATAATATACAAGTATGATCTCAATCCA
>AGN28742
ATGAGCACTACAAACGACAACACCACCATGCAAAGATTGATGATCACAGACATGAGACCCCTGTCGATGGATTCAATAATAACATCTCTCACCAAAGAAATCATCACACACAAATTCATATACTTGATAAACAATGAATGTATTGTAAGAAAACTCGATGAAAGACAAGCTACATTTACATTCCTAGTCAATTATGAGATGAAGCTATTGCACAAAGTAGGGAGTACCAAATACAAGAAATACACTGAATATAATACAAAATATGGCACATTCCCTATGCCTATATTTATCAATCATGGCGGGTTTCTAGAATGTATTGGCATTAAGCCTACAAAACATACTCCTATAATATACAAATATGACCTCAACCCG
>AGN28511
ATGAGCACTACAAACGACAACACCACCATGCAAAGATTGATGATCACAGACATGAGACCCCTGTCGATGGATTCAATAATAACATCTCTCACCAAAGAAATCATCACACACAAATTCATATACTTGATAAACAATGAATGTATTGTAAGAAAACTCGATGAGAGACAAGCTACATTTACATTCCTAGTCAATTATGAGATGAAGCTATTGCACAAAGTAGGGAGTACCAAATACAAGAAATACACTGAATATAATACAAAATATGGCACATTCCCTATGCCTATATTTATCAATCATGGCGGGTTTCTAGAATGTATTGGCATTAAGCCTACAAAACATACTCCTATAATATACAAATATGACCTCAACCCG
>AGT75373
ATGGACACAACACACAATGGTACTACACCACAAAGACTGATGATCACAGACATGAGACCATTGTCACTTGAGACTATAATAACATCACTAACCAGAGACATCATAACACACAGATTTATATACTTGATAAATCATGAATGTATAGTGAGAAAACTTGATGAAAGACAGGCCACATTTACATTCCTGGTCAACTATGAAATGAAACTATTGCACAAAGTGGGAAGCACTAAATACAAAAAATATACTGAATACAACACAAAATATGGCACTTTTCCTATGCCAATATTTATCAATCATGATGGGTTCTTAGAATGCATTGGCATTAAGCCTACAAAGCACACTCCCATAATATACAAGTATGATCTCAATCCA
>ACY68429
ATGGACACAACACACAATGATACCACACCACAAAGACTGATGATCACTGACATGAGACCATTGTCACTTGAGACTATAATAACATCACTAACCAGAGACATCATAACACATAGATTTATATACTTGATAAATCATGAATGCATAGTGAGAAAACTTGATGAAAGACAGGCCACATTTACATTCCTGGTCAACTATGAAATGAAACTATTGCACAAAGTGGGAAGCACTAAATATAAAAAATATACTGAATACAACACAAAATATGGCACTTTCCCTATGCCAATATTTATCAATCATGATGGGTTCTTAGAATGCATTGGCATTAAGCCTACTAAGCACACACCCATAATATACAAGTATGATCTCAATCCA
>AEQ63328
ATGGACACAACACACAATGATACCACACCACAAAGACTGATGATCACAGACATGAGACCATTATCACTTGAGACTATAATAACATCTCTAACCAGAGATATCATAACACATAAATTTATATACTTGATAAATCATGAATGCATAGTGAGAAAACTTGATGAAAGACAGGCCACATTTACATTTCTGGTCAACTATGAAATGAAACTATTGCACAAAGTGGGAAGCACTAAATATAAAAAATATACTGAATACAACACAAAATATGGCACTTTCCCTATGCCAATATTTATCAATCATGATGGGTTCCTAGAATGCATTGGCATTAAGCCTACCAAGCACACACCCATAATATACAAGTATGATCTCAATCCA
>AEO45903
ATGGACACAACCCACAATGATAATACACCACAAAGACTGATGATCACAGACATGAGACCGTTGTCACTTGAGACCATAATAACATCACTAACCAGAGACATCATAACACACAAATTTATATACTTGATAAATCATGAATGCATAGTGAGAAAACTTGATGAAAGACAGGCCACATTTACATTCCTGGTCAACTATGAAATGAAACTATTACACAAAGTAGGAAGCACTAAATATAAAAAATATACTGAATACAACACAAAATATGGCACTTTCCCTATGCCAATATTCATCAATCATGATGGGTTCTTAGAATGCATTGGCATTAAGCCTACAAAGCATACTCCCATAATATACAAGTATGATCTCAATCCA
>AFM55524
ATGGACACAACACACAATGATACCACACCACAAAGACTGATGATCACAGACATGAGACCATTATCACTTGAGACTATAATAACATCTCTAACCAGAGATATCATAACACATAAATTTATATACTTGATAAATCATGAATGCATAGTGAGAAAACTTGATGAAAGACAGGCCACATTTACATTTCTGGTCAACTATGAAATGAAACTATTGCACAAAGTGGGAAGCACTAAATATAAAAAATATACTGAATACAACACAAAATATGGCACTTTCCCTATGCCAATATTTATCAATCATGATGGGTTCTTAGAATGCATTGGCATTAAGCCTACCAAGCACACACCCATAATATACAAGTATGATCTCAATCCA
>AGN28599
ATGAGCACTACAAACGACAACACCACCATGCAAAGATTGATGATCACAGACATGAGACCTCTGTCGATGGATTCAATAATAACATCTCTCACCAAAGAAATCATCACACACAAATTCATATACTTGATAAACAATGAATGTATTGTAAGAAAACTCGATGAAAGACAAGCTACATTTACATTCCTAGTCAATTATGAGATGAAGCTATTGCACAAAGTAGGGAGTACCAAATACAAAAAATACACTGAATATAATACAAAATATGGCACATTCCCTATGCCTATATTTATCAATCATGGCGGGTTTCTAGAATGTATTGGCATTAAGCCTACAAAACATACTCCTATAATATACAAATATGACCTCAACCCG
>AFM95359
ATGGACACAACACACAATGATACCACACCACAAAGACTGATGATCACAGACATGAGACCATTGTCACTTGAGACTATAATAACATCACTAACCAGAGACATCATAACACACAAATTTATATACTTGATAAATCATGAATGCATAGTGAGAAAACTTGATGAAAGACAGGCCACATTTACATTCCTGGTCAACTATGAAATGAAACTATTGCACAAAGTGGGAAGCACTAAATACAAAAAATATACTGAATACAACACGAAATATGGCACTTTCCCTATGCCAATATTTATCAATCATGATGGGTTCTTAGAATGCATTGGCATTAAGCCTACAAAGCACACTCCCATAATATACAAGTATGATCTTAATCCA
>AFM55282
ATGGACACAACACACAATGGTACTACACCACAAAGACTGATGATCACAGACATGAGACCATTGTCACTTGAGACTATAATAACATCACTAACCAGAGACATCATAACACACAGATTTATATACTTGATAAATCATGAATGTATAGTGAGAAAACTTGATGAAAGACAGGCCACATTTACATTCCTGGTCAACTATGAAATGAAACTATTGCACAAAGTGGGAAGCACTAAATACAAAAAATATACTGAATACAACACAAAATATGGCACTTTTCCTATGCCAATATTTATCAATCATGATGGGTTCTTAGAATGCATTGGCATTAAGCCTACAAAGCACACTCCCATAATATACAAGTATGATCTCAATCCA
>AFM55326
ATGGACACTACACACAATGATACCACACCACAAAGACTGATTATCACAGACATGAGACCATTGTCACTTGAGACTATAATAACATCTCTAACCAGAGACATCATAACACATAAATTTATATACTTGATAAATCATGAATGCATAGTGAGAAAACTTGATGAAAGACAGGCCACATTTACATTCCTGGTCAACTATGAAATGAAACTATTGCACAAAGTGGGAAGCACTAAATATAAAAAATATACTGAATACAACACAAAATATGGCACTTTCCCTATGCCAATATTTATAAATCATGATGGGTTCTTAGAGTGCATTGGCATTAAGCCTACTAAGCACACACCCATAATATACAAGTATGATCTCAATCCA
>AEQ63394
ATGGACACAACACACAATGATACCACACCACAAAGACTGATGATCACAGACATGAGACCATTATCACTTGAGACTATAATAACATCTCTAACCAGAGATATCATAACACATAAATTTATATACTTGATAAATCATGAATGCATAGTGAGAAAACTTGATGAAAGACAGGCCACATTTACATTTCTGGTCAACTATGAAATGAAACTATTGCACAAAGTGGGAAGCACTAAATATAAAAAATATACTGAATACAACACAAAATATGGCACTTTCCCTATGCCAATATTTATCAATCATGATGGGTTCTTAGAATGCATTGGCATTAAGCCTACCAAGCATACACCCATAATATACAAGTATGATCTCAATCCA
>AGN28698
ATGAGCACTACAAACGACAACACCACCATGCAAAGATTGATGATCACAGACATGAGACCCCTGTCGATGGATTCAATAATAACATCTCTCACCAAAGAAATCATCACACACAAATTCATATACTTGATAAACAATGAGTGTATTGTAAGAAAACTCGATGAAAGACAAGCTACATTTACATTCCTAGTCAATTATGAGATGAAGCTATTGCACAAAGTAGGGAGTACCAAATACAAGAAATACACTGAATATAATACAAAATATGGCACATTCCCTATGCCTATATTTATCAATCATGGCGGGTTTCTAGAATGTATTGGCATTAAGCCTACAAAACATACTCCTATAATATACAAATATGACCTCAACCCG
>AFM55348
ATGGACACAACACACAATGATACCACACCACAAAGACTGATGATCACAGACATGAGACCATTGTCACTTGAGACTATAATAACATCTCTAACCAGAGACATCATAACACATAGATTTATATACTTGATAAATCATGAATGCATAGTGAGAAAACTTGATGAAAGACAGGCCACATTTACATTCCTGGTCAACTATGAAATGAAACTATTGCATAAAGTGGGAAGCACTAAATATAAAAAATATACTGAATACAACACAAAATATGGCACTTTCCCTATGCCAATATTTATCAATCATGATGGGTTCTTAGAATGCATTGGCATTAAGCCTACTAAGCACACACCCATAATATACAAGTATGATCTCAATCCA
>AFM55260
ATGGACACAACACACAATGATACCACACCACAAAGACTGATGATCACAGACATGAGACCATTGTCACTTGAGACTATAATAACATCTCTAACCAGAGACATCATAACACATAGATTTATATACTTGATAAATCATGAATGCATAGTGAGAAAACTTGATGAAAGACAGGCCACATTTACATTCCTGGTCAACTATGAAATGAAACTATTGCATAAAGTGGGAAGCACTAAATATAAAAAATATACTGAATACAACACAAAATATGGCACTTTCCCTATGCCAATATTTATCAATCATGATGGGTTCTTAGAATGCATTGGCATTAAGCCTACTAAGCACACACCCATAATATACAAGTATGATCTCAATCCA
>AGN28467
ATGAGCACTAAAAACGACAACACCAACATGCAAAGATTGATGATCACAGACATGAGACCCCTGTCGATGGATTCAATAATAACATCTCTCACCAAAGAAATCATCACACACAAATTCATATACTTGATAAACAATGAATGTATTGTAAGAAAACTCGATGAAAGACAAGCTACATTTACATTCCTAGTCAATTATGAGATGAAGCTATTGCACAAAGTAGGGAGTACCAAATACAAGAAATACACTGAATATAATACAAAATATGGCACATTCCCTATGCCTATATTTATCAATCATGGCGGGTTTCTAGAATGTATTGGCATTAAGCCTACAAAACATACTCCTATAATATACAAATATGACCTCAACCCG
>AGN28500
ATGAGCACTACAAACGACAACACCACCATGCAAAGATTGATGATCACAGACATGAGACCCCTGTCGATGGATTCAATAATAACATCTCTCACCAAAGAAATCATCACACACAAATTCATATACTTGATAAACAATGAATGTATTGTAAGAAAACTCGATGAGAGACAAGCTACATTTACATTCCTAGTCAATTATGAGATGAAGCTATTGCACAAAGTAGGGAGTACCAAATACAAGAAATACACTGAATATAATACAAAATATGGCACATTCCCTATGCCTATATTTATCAATCATGGCGGGTTTCTAGAATGTATTGGCATTAAGCCTACAAAACATACTCCTATAATATACAAATATGACCTCAACCCG
>AGN28775
ATGAGCACTACAAACGACAACACCACCATGCAAAGATTGATGATCACAGACATGAGACCCCTGTCGATGGATTCAATAATAACATCCCTCACCAAAGAAATCATCACACACAAATTCATATACTTGATAAACAATGAATGTATTGTAAGAAAACTTGATGAAAGACAAGCTACATTTACATTCTTAGTCAATTATGAGATGAAGCTATTGCACAAAGTAGGGAGTACCAAATACAAGAAATACACTGAATATAATACAAAATATGGCACTTTCCCTATGCCTATATTTATCAATCATGGCGGGTTTCTAGAATGTATTGGCATTAAGCCTACAAAACATACTCCTATAATATACAAATACGACCTCAACCCG
>AEQ63317
ATGGACACAACACACAATGATACCACACCACAAAGACTGATGATCACAGACATGAGACCATTATCACTTGAGACTATAATAACATCTCTAACCAGAGATATCATAACACATAAATTTATATACTTGATAAATCATGAATGCATAGTGAGAAAACTTGATGAAAGACAGGCCACATTTACATTTCTGGTCAACTATGAAATGAAACTATTGCACAAAGTGGGAAGCACTAAATATAAAAAATATACTGAATACAACACAAAATATGGCACTTTCCCTATGCCAATATTTATCAATCATGATGGGTTCCTAGAATGCATTGGCATTAAGCCTACCAAGCACACACCCATAATATACAAGTATGATCTCAATCCA
>AGN28665
ATGAGCACTACAAACGACAACACCTCCATGCAAAGATTGATGATCACAGACATGAGACCCCTGTCGATGGATTCAATAATAACATCTCTCACCAAGGAAATCATCACACACAAATTCATATACTTGATAAACAATGAATGTATTGTAAGAAAACTCGATGAAAGACAAGCTACATTTACATTCCTAGTCAATTATGAGATGAAGCTATTGCACAAAGTAGGGAGTACCAAATACAAGAAATACACTGAATACAATACAAAATATGGCACATTCCCTATGCCTATATTTATCAATCATGGCGGGTTTCTAGAATGTATTGGCATTAAGCCTACAAAACATACTCCTATAATATACAAATATGACCTCAACCCG
>AFM55513
ATGGACACAACACACAATGATACCACACCACAAAGACTGATGATCACAGACATGAGACCATTATCACTTGAGACTATAATAACATCTCTAACCAGAGATATCATAACACATAAATTTATATACTTGATAAATCATGAATGCATAGTGAGAAAACTTGATGAAAGACAGGCCACATTCACATTTCTGGTCAACTATGAAATGAAACTATTGCACAAAGTGGGAAGCACTAAATATAAAAAATATACTGAATACAACACAAAATATGGCACTTTCCCTATGCCAATATTTATCAATCATGATGGGTTCTTAGAATGCATTGGCATTAAGCCTACCAAGCACACACCCATAATATACAAGTATGATCTCAATCCA
>AFM55458
ATGGACACAACACACAATGATCCCACACCACAAAGACTGATGATCACAGACATGAGACCATTATCACTTGAGACTATAATAACATCTCTAACCAGAGATATCATAACACATAAATTTATATACTTGATAAATCATGAATGCATAGTGAGAAAACTTGATGAAAGACAGGCCACATTTACATTTCTGGTCAACTATGAAATGAAACTATTGCACAAAGTGGGAAGCACTAAATATAAAAAATATACTGAATACAACACAAAATATGGCACTTTCCCTATGCCAATATTTATCAATCATGATGGGTTCTTAGAATGCATTGGCATTAAGCCTACCAAGCACACACCAATAATATACAAGTATGATCTCAATCCA
>AAX23988
ATGGACACAACCCACAATGATACCACACCACAAAGACTGATGATCACAGACATGAGACCGTTGTCACTTGAGACTACAATAACATCACTAACCAGAGACATCATAACACACAGATTTATATACTTAATAAATCATGAATGCATAGTGAGAAAACTTGATGAAAGACAGGCCACATTTACATTCCTGGTCAACTATGAAATGAAACTATTGCACAAAGTAGGAAGCACTAAATATAAAAAATATACTGAATACAACACAAAATATGGCACTTTCCCTATGCCGATATTCATCAATCATGATGGGTTCTTAGAATGCATTGGCATTAAGCCTACAAAGCATACTCCCATAATATACAAGTATGATCTCAATCCA
>AEO45873
ATGGACACAACCCACAATGATAATACACCACAAAGACTGATGATCACAGACATGAGACCGTTGTCACTTGAGACCATAATAACATCACTAACCAGAGACATCATAACACACAAATTTATATACTTGATAAATCATGAATGCATAGTGAGAAAACTTGATGAAAGACAGGCCACATTTACATTCCTGGTCAACTATGAAATGAAACTATTACACAAAGTAGGAAGCACTAAATATAAAAAATATACTGAATACAACACAAAATATGGCACTTTCCCTATGCCAATATTCATCAATCATGATGGGTTCTTAGAATGCATTGGCATTAAGCCTACAAAGCATACTCCCATAATATACAAGTATGATCTCAATCCA
>AGN28588
ATGAGCACTACAAACGACAACACCACCATGCAAAGATTGATGATCACAGACATGAGACCTCTGTCGATGGATTCAATAATAACATCTCTCACCAAAGAAATCATCACACACAAATTCATATACTTGATAAACAATGAATGTATTGTAAGAAAACTCGATGAAAGACAAGCTACATTTACATTCCTAGTCAATTATGAGATGAAGCTATTGCACAAAGTAGGGAGTACCAAATACAAGAAATACACTGAATATAATACAAAATATGGCACATTCCCTATGCCTATATTTATCAATCATGGCGGGTTTCTAGAATGTATTGGCATTAAGCCTACAAAACATACTCCTATAATATACAAATATGACCTCAACCCG
>AFM55293
ATGGACACAACACACAATGGTACTACACCACAAAGACTGATGATCACAGACATGAGACCATTGTCACTTGAGACTATAATAACATCACTAACCAGAGACATCATAACACACAGATTTATATACTTGATAAATCATGAATGTATAGTGAGAAAACTTGATGAAAGACAGGCCACATTTACATTCCTGGTCAACTATGAAATGAAACTATTGCACAAAGTAGGAAGCACTAAATACAAAAAATATACTGAATACAACACAAAATATGGCACTTTTCCTATGCCAATATTTATCAATCATGATGGGTTCTTAGAATGCATTGGCATTAAGCCTACAAAGCACACTCCCATAATATACAAGTATGATCTCAATCCA
>AFM95348
ATGGACACGACACACAATGATACCACACCACAAAGACTGATGATCACAGACATGAGACCATTGTCACTTGAGACTATAATAACATCTCTAACCAGAGACATCATAACACATAAATTTATATACTTGATAAATCATGAATGCATAGTGAGAAAACTTGATGAAAGACAGGCCACATTTACATTCCTGGTCAACTATGAAATGAAACTATTGCACAAAGTGGGAAGCACTAAATATAAAAAATATACTGAATACAACACAAAATATGGCACTTTCCCTATGCCAATATTTATCAATCATGATGGGTTCTTAGAATGCATTGGCATTAAGCCTACTAAGCACACACCCATAATATACAAGTATGATCTCAATCCA
>AEO45883
ATGGACACAACCCACAATGATAATACACCACAAAGACTGATGATCACAGACATGAGACCGTTGTCACTTGAGACCATAATAACATCACTAACCAGAGACATCATAACACACAAATTTATATACTTGATAAATCATGAATGCATAGTGAGAAAACTTGATGAAAGACAGGCCACATTTACATTCCTGGTCAACTATGAAATGAAACTATTACACAAAGTAGGAAGCACTAAATATAAAAAATATACTGAATACAACACAAAATATGGCACTTTCCCTATGCCAATATTCATCAATCATGATGGGTTCTTAGAATGCATTGGCATTAAGCCTACAAAGCATACTCCCATAATATACAAGTATGATCTCAATCCA
>AFM55469
ATGGACACAACACACAATGATACCACACCACAAAGACTGATGATCACAGACATGAGACCATTATCACTTGAGACTATAATAACATCTCTAACCAGAGATATCATAACACATAAATTTATATACTTGATAAATCATGAATGCATAGTGAGAAAACTTGATGAAAGACAGGCCACATTTACATTTCTGGTCAACTATGAAATGAAACTATTGCACAAAGTGGGAAGCACTAAATATAAAAAATATACTGAATACAACACAAAATATGGCACTTTCCCTATGCCAATATTTATCAATCATGATGGGTTCTTAGAATGCATTGGCATTAAGCCTACCAAGCACACACCAATAATATACAAGTATGATCTCAATCCA
>AFM55271
ATGGACACAACACACAATGATACCACACCACAAAGACTGATGATCACAGACATGAGACCATTGTCACTTGAGACTATAATAACATCTCTAACCAGAGACATCATAACACATAGATTTATATACTTGATAAATCATGAATGCATAGTGAGAAAACTTGATGAAAGACAGGCCACATTTACATTCCTGGTCAACTATGAAATGAAACTATTGCATAAAGTGGGAAGCACTAAATATAAAAAATATACTGAATACAACACAAAATATGGCACTTTCCCTATGCCAATATTTATCAATCATGATGGGTTCTTAGAATGCATTGGCATTAAGCCTACTAAGCACACACCCATAATATACAAGTATGATCTCAATCCA
>AGN28764
ATGAGCACTACAAACGACAACACCACCATGCAAAGATTGATGATCACAGACATGAGACCCCTGTCGATGGATTCAATAATAACATCTCTCACCAAAGAAATCATCACACACAAATTCATATACTTGATAAACAATGAATGTATTGTAAGAAAACTCGATGAAAGACAAGCTACATTTACATTCCTAGTCAATTATGAGATGAAGCTATTGCACAAAGTAGGGAGTACCAAATACAAGAAATACACTGAATATAATACAAAATATGGCACATTCCCTATGCCTATATTTATCAATCATGGCGGGTTTCTAGAATGTATTGGCATTAAGCCTACAAAACATACTCCTATAATATACAAATATGACCTCAACCCG
>AGN28577
ATGAGCACTACAAACGACAACACCACCATGCAAAGATTGATGATCACAGACATGAGACCCCTGTCGATGGATTCAATAATAACATCTCTCACCAAAGAAATCATCACACACAAATTCATATACTTGATAAACAATGAATGTATTGTAAGAAAACTTGATGAAAGACAAGCTACATTTACATTCCTAGTCAATTATGAGATGAAGCTATTGCACAAAGTAGGGAGTACCAAATACAAGAAATACTCTGAATATAATACAAAATATGGCACATTCCCTATGCCTATATTTATCAATCATGGCGGGTTTCTAGAATGTATTGGCATTAAGCCTACGAAACATACTCCTATAATATACAAATATGACCTCAACCCG
>AGN28478
ATGAGCACTACAAACGACAACACCACCATGCAAAGATTGATGATCACAGACATGAGACCCCTGTCGATGGATTCAATAATAACATCTCTCACCAAAGAAATCATCACACACAAATTCATATACTTGATAAACAATGAATGTATTGTAAGAAAACTCGATGAGAGACAAGCTACATTTACATTCCTAGTCAATTATGAGATGAAGCTATTGCACAAAGTAGGGAGTACCAAATACAAGAAATACACTGAATATAATACAAAATATGGCACATTCCCTATGCCTATATTTATCAATCATGGCGGGTTTCTAGAATGTATTGGCATTAAGCCTACAAAACATACTCCTATAATATACAAATATGACCTCAACCCG
>AFM55370
ATGGACACAACACACAATGATACCACACCACAAAGACTGATGATCACAGACATGAGACCATTATCACTTGAGACTATAATAACATCTCTAACCAGAGATATCATAACACATAAATTTATATACTTGATAAATCATGAATGCATAGTGAGAAAACTTGATGAAAGACAGGCCACATTTACATTTCTGGTCAACTATGAAATGAAACTATTGCACAAAGTGGGAAGCACTAAATATAAAAAATATACTGAATACAACACAAAATATGGCACTTTCCCTATGCCAATATTTATCAATCATGATGGGTTCTTAGAATGCATTGGCATTAAGCCTACCAAGCACACACCCATAATATACAAGTATGATCTCAATCCA
>AEQ63306
ATGGACACAACACACAATGATACCACACCACAAAGACTGATGATCACAGACATGAGACCATTATCACTTGAGACTATAATAACATCTCTAACCAGAGATATCATAACACATAAATTTATATACTTGATAAATCATGAATGCATAGTGAGAAAACTTGATGAAAGACAGGCCACATTTACATTTCTGGTCAACTATGAAATGAAACTATTGCACAAAGTGGGAAGCACTAAATATAAAAAATATACTGAATACAACACAAAATATGGCACTTTCCCTATGCCAATATTTATCAATCATGATGGGTTCCTAGAATGCATTGGCATTAAGCCTACCAAGCACACACCCATAATATACAAGTATGATCTCAATCCA
>AFM55502
ATGGACACAACACACAATGATACCACACCACAAAGACTGATGATCACAGACATGAGACCATTATCACTTGAGACTATAATAACATCTCTAACCAGAGATATCATAACACATAAATTTATATACTTGATAAATCATGAATGCATAGTGAGAAAACTTGATGAAAGACAGGCCACATTTACATTTCTGGTCAACTATGAAATGAAACTATTGCACAAAGTGGGAAGCACTAAATATAAAAAATATACTGAATACAACACAAAATATGGCACTTTCCCTATGCCAATATTTATCAATCATGATGGGTTCTTAGAATGCATTGGCATTAAGCCTACCAAGCACACACCCATAATATACAAGTATGACCTCAATCCA
>AGN28676
ATGAGCACTACAAACGACAACACCACCATGCAAAGATTGATGATCACAGACATGAGACCCCTGTCGATGGATTCAATAATAACATCTCTCACCAAAGAAATCATCACACACAAATTCATATACTTGATAAACAATGAGTGTATTGTAAGAAAACTCGATGAAAGACAAGCTACATTTACATTCCTAGTCAATTATGAGATGAAGCTATTGCACAAAGTAGGGAGTACCAAATACAAGAAATACACTGAATATAATACAAAATATGGCACATTCCCTATGCCTATATTTATCAATCATGGCGGGTTTCTAGAATGTATTGGCATTAAGCCTACAAAACATACTCCTATAATATACAAATATGACCTCAACCCG
>AFM95370
ATGGACACAACACACAATGATACCACACCACAAAGACTGATGATCACAGACATGAGACCATTGTCACTTGAGACTATAATAACATCACTAACCAGAGACATCATAACACACAAATTTATATACTTGATAAATCATGAATGCATAGTGAGAAAACTTGATGAAAGACAGGCCACATTTACATTCCTGGTCAACTATGAAATGAAACTATTGCACAAAGTGGGAAGCACTAAATACAAAAAATATACTGAATACAACACGAAATATGGCACTTTCCCTATGCCAATATTTATCAATCATGATGGGTTCTTAGAATGCATTGGCATTAAGCCTACAAAGCACACTCCCATAATATACAAGTATGATCTTAATCCA
>AEQ63383
ATGGACACAACACACAATGATACCACACCACAAAGACTGATGATCACAGACATGAGACCATTATCACTTGAGACTATAATAACATCTCTAACCAGAGATATCATAACACATAAATTTATATACTTGATAAATCATGAATGCATAGTGAAAAAACTTGATGAAAGACAGGCCACATTTACATTTCTGGTCAACTATGAAATGAAACTATTGCACAAAGTGGGAAGCACTAAATATAAAAAATATACTGAATACAACACAAAATATGGCACTTTCCCTATGCCAATATTTATCAATCATGATGGGTTCTTAGAATGCATTGGCATTAAGCCTACCAAGCACACACCCATAATATACAAGTATGATCTCAATCCA
>AEO45913
ATGGACACAACACACAATGGTACTACACCACAAAGACTGATGATCACAGACATGAGACCATTGTCACTTGAGACTATAATAACATCACTAACCAGAGACATCATAACACACAGATTTATATACTTGATAAATCATGAATGTATAGTGAGAAAACTTGATGAAAGACAGGCCACATTTACATTCCTGGTCAACTATGAAATGAAACTATTGCACAAAGTGGGAAGCACTAAATACAAAAAATATACTGAATACAACACAAAATATGGCACTTTTCCTATGCCAATATTTATCAATCATGATGGGTTCTTAGAATGCATTGGCATTAAGCCTACAAAGCACACTCCCATAATATACAAGTATGATCTCAATCCA
>AGN28797
ATGAGCACTACAGACGACAACACCACCATGCAAAGATTGATGATCACAGACATGAGACCCCTGTCGATGGATTCAATAATAACATCTCTCACCAAAGAAATCATCACACACAAATTCATATACTTGATAAACAATGAATGTATTGTAAGAAAACTTGATGAAAGACAAGCTACATTTACATTCTTAGTCAATTATGAGATGAAGCTATTGCACAAAGTAGGGAGTACCAAATACAAGAAATACACTGAATATAATACAAAATATGGCACTTTCCCTATGCCTATATTTATCAATCATGGCGGGTTTCTAGAATGTATTGGCATTAAGCCTACAAAACATACTCCTATAATATACAAATATGACCTCAACCCG
>AGN28566
ATGAGCACTACAAACGACAACACCACCATGCAAAGATTGATGATCACAGACATGAGACCCCTGTCGATGGATTCAATAATAACATCTCTCACCAAAGAAATCATCACACACAAATTCATATACTTGATAAACAATGAATGTATTGTAAGAAAACTCGATGAGAGACAAGCTACATTTACATTCCTAGTCAATTATGAGATGAAGCTATTGCACAAAGTAGGGAGTACCAAATACAAGAAATACACTGAATATAATACAAAATATGGCACATTCCCTATGCCTATATTTATCAATCATGGCGGGTTTCTAGAATGTATTGGCATTAAGCCTACAAAACATACTCCTATAATATACAAATATGACCTCAACCCG
>AFM55436
ATGGACACAACACACAATGGTACTACACCACAAAGACTGATGATCACAGACATGAGACCATTATCACTTGAGACTATAATAACATCGCTAACCAGAGACATCATAACACACAGATTTATATACTTGATAAATCATGAATGTATAGTGAGAAAGCTTGATGAAAGACAGGCCACATTTACATTCCTGGTCAACTATGAAATGAAACTATTGCACAAAGTGGGAAGCACTAAATACAAAAAATATACTGAATACAACACAAAATATGGCACTTTTCCTATGCCAATATTTATCAATCATGATGGGTTCTTAGAATGCATTGGCATTAAGCCTACAAAGCACACTCCCATAATATACAAGTATGATCTCAATCCA
>AEO45893
ATGGACACAACCCACAATGATAATACACCACAAAGACTGATGATCACAGACATGAGACCGTTGTCACTTGAGACCATAATAACATCACTAACCAGAGACATCATAACACACAAATTTATATACTTGATAAATCATGAATGCATAGTGAGAAAACTTGATGAAAGACAGGCCACATTTACATTCCTGGTCAACTATGAAATGAAACTATTACACAAAGTAGGAAGCACTAAATATAAAAAATATACTGAATACAACACAAAATATGGCACTTTCCCTATGCCAATATTCATCAATCATGATGGGTTCTTAGAATGCATTGGCATTAAGCCTACAAAGCATACTCCCATAATATACAAGTATGATCTCAATCCA
>AEQ63372
ATGGACACAACACACAATGATACCACACCACAAAGACTGATGATCACAGACATGAGACCATTATCACTTGAGACTATAATAACATCTCTAACCAGAGATATCATAACACATAAATTTATATACTTGATAAATCATGAATGCATAGTGAAAAAACTTGATGAAAGACAGGCCACATTTACATTTCTGGTCAACTATGAAATGAAACTATTGCACAAAGTGGGAAGCACTAAATATAAAAAATATACTGAATACAACACAAAATATGGCACTTTCCCTATGCCAATATTTATCAATCATGATGGGTTCTTAAAATGCATTGGCATTAAGCCTACCAAGCACACACCCATAATATACAAGTATGATCTCAATCCA
>AEO45863
ATGGACACAACCCACAATGATAATACACCACAAAGACTGATGATCACAGACATGAGACCGTTGTCACTTGAGACCATAATAACATCACTAACCAGAGACATCATAACACACAAATTTATATACTTGATAAATCATGAATGCATAGTGAGAAAACTTGATGAAAGACAGGCCACATTTACATTCCTGGTCAACTATGAAATGAAACTATTACACAAAGTAGGAAGCACTAAATATAAAAAATATACTGAATACAACACAAAATATGGCACTTTCCCTATGCCAATATTCATCAATCATGATGGGTTCTTAGAATGCATTGGCATTAAGCCTACAAAGCATACTCCCATAATATACAAGTATGATCTCAATCCA
>AAB82441
ATGAGCACTACAAATGACAACACTACTATGCAAAGATTAATGATCACGGACATGAGACCCCTGTCGATGGATTCAATAATAACATCTCTCACCAAAGAAATCATCACACACAAATTCATATACTTGATAAACAATGAATGTATTGTAAGAAAACTTGATGAAAGACAAGCTACATTTACATTCTTAGTCAATTATGAGATGAAGCTACTGCACAAAGTAGGGAGTACCAAATACAAGAAATACACTGAATATAATACAAAATATGGCACTTTCCCCATGCCTATATTTATCAATCATGGCGGGTTTCTAGAATGTATTGGCATTAAGCCTACAAAACACACTCCTATAATATACAAATATGACCTCAACCCG
>AGN28643
ATGAGCACTACAAACGACAACACCACCATGCAAAGATTGATGATCACAGACATGAGACCTCTGTCGATGGATTCAATAATAACATCTCTCACCAAAGAAATCATCACACACAAATTCATATACTTGATAAACAATGAATGTATTGTAAGAAAACTCGATGAAAGACAAGCTACATTTACATTCCTAGTCAATTATGAGATGAAGCTATTGCACAAAGTAGGGAGTACCAAATACAAAAAATACACTGAATATAATACAAAATATGGCACATTCCCTATGCCTATATTTATCAATCATGGCGGGTTTCTAGAATGTATTGGCATTAAGCCTACAAAACATACTCCTATAATATACAAATATGACCTCAACCCG
>AGT75384
ATGGACACAACACACAATGATACCACACCACAAAGACTGATGATCACAGACATGAGACCATTATCACTTGAGACTATAATAACATCTCTAACCAGAGATATCATAACACATAAATTTATATACTTGATAAATCATGAATGCATAGTGAAAAAACTTGATGAAAGACAGGCCACATTTACATTTCTGGTCAACTATGAAATGAAACTATTGCACAAAGTGGGAAGCACTAAATATAAAAAATATACTGAATACAACACAAAATATGGCACTTTCCCTATGCCAATATTTATCAATCATGATGGGTTCTTAGAATGCATTGGCATTAAGCCTACCAAGCACACACCCATAATATACAAGTATGATCTCAATCCA
>AGN92842
ATGGACACAACACACAATGATACCACACCACAAAGACTGATGATCACAGACATGAGACCATTATCACTTGAGACTATAATAACATCTCTAACCAGAGATATCATAACACATAAATTTATATACTTGATAAATCATGAATGCATAGTGAGAAAACTTGATGAAAGACAGGCCACATTTACATTTCTGGTCAACTATGAAATGAAACTATTGCACAAAGTGGGAAGCACTAAATATAAAAAATATACTGAATACAACACAAAATATGGCACTTTCCCTATGCCAATATTTATCAATCATGATGGGTTCTTAGAATGCATTGGCATTAAGCCTACCAAGCACACACCCATAATATACAAGTATGATCTCAATCCA
>AGN28489
ATGAGCACTACAAACGACAACACCACCATGCAAAGATTGATGATCACAGACATGAGACCCCTGTCGATGGATTCAATAATAACATCTCTCACCAAAGAAATCATCACACACAAATTCATATACTTGATAAACAATGAATGTATTGTAAGAAAACTCGATGAGAGACAAGCTACATTTACATTCCTAGTCAATTATGAGATGAAGCTATTGCACAAAGTAGGGAGTACCAAATACAAGAAATACACTGAATATAATACAAAATATGGCACATTCCCTATGCCTATATTTATCAATCATGGCGGGTTTCTAGAATGTATTGGCATTAAGCCTACAAAACATACTCCTATAATATACAAATATGACCTCAACCCG
>AEO45815
ATGGACACAACCCACAATGATAATACACCACAAAGACTGATGATCACAGACATGAGACCGTTGTCACTTGAGACCATAATAACATCACTAACCAGAGACATCATAACACACAAATTTATATACTTGATAAATCATGAATGCATAGTGAGAAAACTTGATGAAAGACAGGCCACATTTACATTCCTGGTCAACTATGAAATGAAACTATTACACAAAGTAGGAAGCACTAAATATAAAAAATATACTGAATACAACACAAAATATGGCACTTTCCCTATGCCAATATTCATCAATCATGATGGGTTCTTAGAATGCATTGGCATTAAGCCTACAAAGCATACTCCCATAATATACAAGTATGATCTCAATCCA
>AFM55535
ATGGACACAACACACAATGATACCACACCACAAAGACTGATGATCACAGACATGAGACCATTATCACTTGAGACTATAATAACATCTCTAACCAGAGATATCATAACACATAAATTTATATACTTGATAAATCATGAATGCATAGTGAGAAAACTTGATGAAAGACAGGCCACATTCACATTTCTGGTCAACTATGAAATGAAACTATTGCACAAAGTGGGAAGCACTAAATATAAAAAATATACTGAATACAACACAAAATATGGCACTTTCCCTATGCCAATATTTATCAATCATGATGGGTTCTTAGAATGCATTGGCATTAAGCCTACCAAGCACACACCCATAATATACAAGTATGATCTCAATCCA
>AFM55480
ATGGACACAACACACAATGATACCACACCACAAAGACTGATGATCACAGACATGAGACCATTATCACTTGAGACTATAATAACATCTCTAACCAGAGATATCATAACACATAAATTTATATACTTGATAAATCATGAATGCATAGTGAGAAAACTTGATGAAAGACAGGCCACATTTACATTTCTGGTCAACTATGAAATGAAACTATTGCACAAAGTGGGAAGCACTAAATATAAAAAATATACTGAATACAACACAAAATATGGCACTTTCCCTATGCCAATATTTATCAATCATGATGGGTTCTTAGAATGCATTGGCATTAAGCCTACCAAGCACACACCAATAATATACAAGTATGATCTCAATCCA
>AFM55315
ATGGACACAACACACAATGGTACTACACCACAAAGACTGATGATCACAGACATGAGACCATTGTCACTTGAGACTATAATAACATCACTAACCAGAGACATCATAACACACAGATTTATATACTTGATAAATCATGAATGTATAGTGAGAAAACTTGATGAAAGACAGGCCACATTTACATTCCTGGTCAACTATGAAATGAAACTATTGCACAAAGTGGGAAGCACTAAATACAAAAAATATACTGAATACAACACAAAATATGGCACTTTTCCTATGCCAATATTTATCAATCATGATGGGTTCTTAGAATGCATTGGCATTAAGCCTACAAAGCACACTCCCATAATATACAAGTATGATCTCAATCCA
>AEQ63438
ATGGACACAACACACAATGGTACTACACCACAAAGACTGATGATCACAGACATGAGACCATTGTCACTTGAGACTATAATAACATCACTAACCAGAGACATCATAACACACAGATTTATATACTTGATAAATCATGAATGTATAGTGAGAAAACTTGATGAAAGACAGGCCACATTTACATTCCTGGTCAACTATGAAATGAAACTATTGCACAAAGTGGGAAGCACTAAATACAAAAAATATACTGAATACAACACAAAATATGGCACTTTTCCTATGCCAATATTTATCAATCATGATGGGTTCTTAGAATGCATTGGCATTAAGCCTACAAAGCACACTCCCATAATATACAAGTATGATCTCAATCCA
>AGN28786
ATGAGCACTACAAACGACAATACCACCATGCAAAGATTGATGATCACAGACATGAGACCCCTGTCGATGGATTCAATAATAACATCTCTCACCAAAGAAATCATCACACACAAATTCATATACTTGATAAACAATGAATGTATTGTAAGAAAACTTGATGAAAGACAAGCTACATTTACATTCTTAGCCAATTATGAGATGAAGCTATTGCACAAAGTAGGGAGTACCAAATACAAGAAATACACTGAATATAATACAAAATATGGCACTTTCCCTATGCCTATATTTATCAATCATGGCGGGTTTCTAGAATGTATTGGCATTAAGCCTACAAAACATACTCCTATAATATACAAATATGACCTCAACCCG
>AGN28555
ATGAGCACTACAAACGACAACACCACCATGCAAAGATTGATGATCACAGACATGAGACCTCTGTCGATGGATTCAATAATAACATCTCTCACCAAAGAAATCATCACACACAAATTCATATACTTGATAAACAATGAATGTATTGTAAGAAAACTCGATGAAAGACAAGCTACATTTACATTCCTAGTCAATTATGAGATGAAGCTATTGCACAAAGTAGGGAGTACCAAATACAAGAAATACACTGAATATAATACAAAATATGGCACATTCCCTATGCCTATATTTATCAATCATGGCGGGTTTCTAGAATGTATTGGCATTAAGCCTACAAAACATACTCCTATAATATACAAATATGACCTCAACCCG
>AGN28654
ATGAGCACTACAAACGACAACACCACCGTGCAAAGATTGATGATCACAGACATGAGACCCCTGTCGATGGATTCAATAATAACATCTCTCACCAAAGAAATCATCACACACAAATTCATATACTTGATAAACAATGAATGTATTGTAAGAAAACTCGATGAAAGACAAGCTACATTTACATTCCTAGTCAATTATGAGATGAAGCTATTGCACAAAGTAGGGAGTACCAAATACAAGAAATACACTGAATATAATACAAAATATGGCACATTCCCTATGCCTATATTTATCAATCATGGCGGGTTTCTAGAATGTATTGGCATTAAGCCTACAAAACATACTCCTATAATATACAAATATGACCTCAACCCG
>AEQ63361
ATGGACACAACACACAATGATACCACACCACAAAGACTGATGATCACAGACATGAGACCATTATCACTTGAGACTATAATAACATCTCTAACCAGAGATATCATAACACATAAATTTATATACTTGATAAATCATGAATGCATAGTGAGAAAACTTGATGAAAGACAGGCCACATTTACATTTCTGGTCAACTATGAAATGAAACTATTGCACAAAGTGGGAAGCACTAAATATAAAAAATATACTGAATACAACACAAAATATGGCACTTTCCCTATGCCAATATTTATCAATCATGATGGGTTCCTAGAATGCATTGGCATTAAGCCTACCAAGCACACACCCATAATATACAAGTATGATCTCAATCCA
>AGN28632
ATGAGCACTACAAATGACAACACCACCATGCAAAGATTGATGATCACAGACATGAGACCCCTGTCGATGGATTCAATAATAACATCTCTCACCAAAGAAATCATCACACACAAATTCATATACTTGATAAACAATGAATGTATTGTAAGAAAACTCGATGAAAGACAAGCTACATTTACATTCCTAGTCAATTATGAGATGAAGCTATTGCACAAAGTAGGGAGTACCAAATACAAGAAATACACTGAATATAATACAAAATATGGCACATTCCCTATGCCTATATTTATCAATCACGGCGGGTTTCTAGAATGTATTGGCATTAAACCTACAAAACATACTCCTATAATATACAAATATGACCTCAACCCG
>AGN28709
ATGAGCACTACAAACGACAACACCACCATGCAAAGATTGATGATCACAGACATGAGACCCCTGTCGATGGATTCAATAATAACATCTCTCACCAAAGAAATCATCACACACAAATTCATATACTTGATAAACAATGAATGTATTGTAAGAAAACTTGATGAAAGACAAGCTACATTTACATTCTTAGTCAATTATGAGATGAAGCTATTGCACAAAGTAGGGAGTACCAAATACAAGAAATACACTGAATATAATACAAAATATGGCACATTCCCTATGCCTATATTTATCAATCATGGCGGGTTTCTAGAATGTATTGGCATTAAGCCTACAAAACATACTCCTATAATATACAAATATGACCTCAACCCG
>AFM95397
ATGGACACAACACACAATGGTACTACACCACAAAGACTGATGATCACAGACATGAGACCATTGTCACTTGAGACTATAATAACATCACTAACCAGAGACATCATAACACACAGATTTATATACTTGATAAATCATGAATGTATAGTGAGAAAACTTGATGAAAGACAGGCCACATTTACATTCCTGGTCAACTATGAAATGAAACTATTGCACAAAGTGGGAAGCACTAAGTACAAAAAATATACTGAATACAACACAAAATATGGCACTTTTCCTATGCCAATATTTATCAATCATGATGGGTTCTTAGAATGCATTGGCATTAAGCCTACAAAGCACACTCCCATAATATACAAGTATGATCTCAATCCA
>AFM55403
ATGGACACAACACACAATGGTACTACACCACAAAGACTGATGATCACAGACATGAGACCATTATCACTTGAGACTATAATAACATCGCTAACCAGAGACATCATAACACACAGATTTATATACTTGATAAATCATGAATGTATAGTGAGAAAACTTGATGAAAGACAGGCCACATTTACATTCCTGGTCAACTATGAAATGAAACTATTGCACAAAGTGGGAAGCACTAAATACAAAAAATATACTGAATACAACACAAAATATGGCACTTTTCCTATGCCAATATTTATCAATCATGATGGGTTCTTAGAATGCATTGGCATTAAGCCTACAAAGCACACTCCCATAATATACAAGTATGATCTCAATCCA
>AGN92831
ATGGACACAACACACAATGATACCACACCACAAAGACTGATGATCACAGACATGAGACCATTATCGCTTGAGACTATAATAACATCTCTAACCAGAGATATCATAACACATAAATTTATATACTTGATAAATCATGAATGCATAGTGAGAAAACTTGATGAAAGACAGGCCACATTTACATTTCTGGTCAACTATGAAATGAAACTATTGCACAAAGTGGGAAGCACTAAATATAAAAAATATACTGAATACAACACAAAATATGGCACTTTCCCTATGCCAATATTTATCAATCATGATGGGTTCTTAGAATGCATTGGCATTAAGCCTACCAAGCACACACCCATAATATACAAGTATGATCTCAATCCA
>AEO45824
ATGGACACAACACACAATGGTACTACACCACAAAGACTGATGATCACAGACATGAGACCATTGTCACTTGAGACTATAATAACATCACTAACCAGAGACATCATAACACACAGATTTATATACTTGATAAATCATGAATGTATAGTGAGAAAACTTGATGAAAGACAGGCCACATTTACATTCCTGGTCAACTATGAAATGAAACTATTGCACAAAGTGGGAAGCACTAAATACAAAAAATATACTGAATACAACACAAAATATGGCACTTTTCCTATGCCAATATTTATCAATCATGATGGGTTCTTAGAATGCATTGGCATTAAGCCTACAAAGCACACTCCCATAATATACAAGTATGATCTCAATCCA
>AEO45943
ATGGACACAACCCACAATGATAATACACCACAAAGACTGATGATCACAGACATGAGACCGTTGTCACTTGAGACCATAATAACATCACTAACCAGAGACATCATAACACACAAATTTATATACTTGATAAATCATGAATGCATAGTGAGAAAACTTGATGAAAGACAGGCCACATTTACATTCCTGGTCAACTATGAAATGAAACTATTACACAAAGTAGGAAGCACTAAATATAAAAAATATACTGAATACAACACAAAATATGGCACTTTCCCTATGCCAATATTCATCAATCATGATGGGTTCTTAGAATGCATTGGCATTAAGCCTACAAAGCATACTCCCATAATATACAAGTATGATCTCAATCCA
>AAB86669
ATGGACACAACCCACAATGATAATACACCACAAAGACTGATGATCACAGACATGAGACCGTTGTCACTTGAGACCATAATAACATCACTAACCAGAGACATCATAACACACAAATTTATATACTTGATAAATCATGAATGCATAGTGAGAAAACTTGATGAAAGACAGGCCACATTTACATTCCTGGTCAACTATGAAATGAAACTATTACACAAAGTAGGAAGCACTAAATATAAAAAATATACTGAATACAACACAAAATATGGCACTTTCCCTATGCCAATATTCATCAATCATGATGGGTTCTTAGAATGCATTGGCATTAAGCCTACAAAGCATACTCCCATAATATACAAGTATGATCTCAATCCA
>AAC57021
ATGGACACAACACACAATGACACCACACCACAAAGACTGATGATCACAGACATGAGACCATTGTCACTTGAGACTATAATAATATCACTAACCAGAGACATCATAACACACAGATTTATATACTTGATAAATCATGAATGTATAGTGAGAAAACTTGATGAAAGACAGGCCACATTTACATTCCTGGTCAACTATGAAATGAAACTATTGCACAAAGTGGGAAGCACTAAATACAAAAAATATACTGAATACAACACAAAATATGGCACTTTTCCTATGCCAATATTTATCAATCATGATGGGTTCTTAGAATGCATTGGCATTAAGCCTACAAAGCACACTCCCATAATATACAAGTATGATCTCAATCCA
>AFM55249
ATGGACACAACACACAATGGTACTACACCACAAAGACTGATGATCACAGACATGAGACCATTGTCACTTGAGACTATAATAACATCACTAACCAGAGACATCATAACACACAGATTTATATACTTGATAAATCATGAATGTATAGTGAGAAAACTTGATGAAAGACAGGCCACATTTACATTCCTGGTCAACTATGAAATGAAACTATTGCACAAAGTGGGAAGCACTAAATACAAAAAATATACTGAATACAACACAAAATATGGCACTTTTCCTATGCCAATATTTATCAATCATGATGGGTTCTTAGAATGCATTGGCATTAAGCCTACAAAGCACACTCCCATAATATACAAGTATGATCTTAATCCA
>AEQ63449
ATGGACACAACACACAATGATACCACACCACAAAGACTGATGATCACAGACATGAGACCATTGTCACTTGAGACTATAATAACATCACTAACCAGAGACATCATAACACACAGATTTATATACTTGATAAATCATGAATGTATAGTGAGAAAACTTGATGAAAGACAGGCCACATTTACATTCCTGGTCAACTATGAAATGAAACTATTGCACAAAGTGGGAAGCACTAAATACAAAAAATATACTGAATACAACACAAAATATGGCACTTTCCCTATGCCAATATTTATCAATCATGATGGATTCTTAGAATGCATTGGCATTAAGCCTACAAAGCACACTCCCATAATATACAAGTATGATCTCAATCCA
>AGT28730
ATGGACACAACACACAATGATACCACACCACAAAGACTGATGATCACAGACATGAGACCATTATCACTTGAGACTATAATAACATCTCTAACCAGAGATATCATAACACATAAATTTATATACTTGATAAATCATGAATGCATAGTGAAAAAACTTGATGAAAGACAGGCCACATTTACATTTCTGGTCAACTATGAAATGAAACTACTGCACAAAGTGGGAAGCACTAAATATAAAAAATATACTGAATACAACACAAAATATGGCACTTTCCCTATGCCAATATTTATCAATCATGATGGGTTCTTAAAATGCATTGGCATTAAGCCTACCAAGCACACACCCATAATATACAAGTATGATCTCAATCCA
