# Supplementary material for: FRESCo: finding regions of excess synonymous constraint in diverse viruses
Source: Genome Biol. 2015 Feb 17;16(1):38. doi: 10.1186/s13059-015-0603-7 (PMC4376164; doi:10.1186/s13059-015-0603-7)
Supplement: Additional file 4: — Sequence alignments (zip folder of FASTA alignments). [file 13059_2015_603_MOESM4_ESM.zip › alignments/HRSV/P.fa.revtrans]

>AFM55493
ATGGAAAAGTTTGCTCCTGAATTCCATGGAGAAGATGCAAACAACAGAGCCACCAAATTCCTAGAATCAATAAAGGGCAAATTCACATCACCCAAAGATCCCAAGAAAAAAGATAGTATCATATCTGTCAACTCAATAGATATAGATGTAACCAAAGAAAGCCCTATAACATCAAATTCAACCATTATAAACCCAATAAATGAGACAGATGATATTGTAGGGAACAAGCCCAATTATCAAAGAAAGCCTCTAGTAAGTTTCAAAGAAGACCCTACGCCAAGTGATAATCCTTTTTCAAAACTATACAAAGAAACCATAGAAACATTTGATAACAATGAAGAAGAATCTAGCTATTCATATGAAGAAATAAATGATCAGACAAACGATAATATAACAGCAAGATTAGATAGGATTGATGAGAAATTAAGTGAAATACTAGGAATGCTTCACACATTAGTAGTAGCGAGTGCAGGACCTACATCTGCTCGGGATGGTATAAGAGATGCCATGGTTGGTTTAAGAGAAGAAATGATAGAAAAAATCAGAACTGAAGCATTAATGACCAATGACAGACTAGAAGCTATGGCAAGACTCAGGAATGAAGAAAGTGAAAAGATGGCAAAAGACACATCAGATGAAGTGTCTCTCAATCCAACATCAGAGAAACTGAACAACCTGTTGGAAGGGAATGATAGTGACAATGATCTATCACTTGAAGATTTC
>AFM55229
ATGGAAAAGTTTGCTCCTGAATTCCATGGAGAAGATGCAAACAACAGAGCCACTAAATTCCTAGAATCAATAAAGGGCAAATTCACATCACCTAAAGATCCCAAGAAAAAAGATAGTATCATATCTGTCAACTCAATAGATATAGAAGTAACCAAAGAAAGCCCTATAACTTCAAATTCAACCATTATAAACCCTACAAATGAGACAGATGATACTGCAGGGAACAAGCCCAATTATCAAAGAAAACCTCTAGTGAGTTTCAAAGAAGACCCTACGCCAAGTGATAATCCCTTTTCAAAACTATACAAAGAAACCATAGAAACATTTGATAACAATGAAGAAGAATCTAGCTATTCATATGAAGAAATAAATGATCAGACAAATGATAATATAACAGCAAGATTAGATAGGATTGATGAAAAATTAAGTGAAATACTAGGAATGCTTCACACACTAGTAGTAGCAAGTGCAGGACCTACATCTGCTCGGGATGGTATAAGAGATGCCATGGTTGGTTTAAGAGAAGAAATGATAGAAAAAATCAGAACTGAAGCATTAATGACCAATGATAGATTAGAAGCTATGGCAAGGCTCAGGAATGAGGAAAGTGAAAAGATGGCAAAAGACACATCAGATGAAGTGTCTCTCAATCCAACATCAGAGAAATTGAACAACCTGTTGGAAGGGAATGATAGTGACAATGATCTATCACTTGAAGATTTC
>AGN28546
ATGGAGAAGTTTGCACCTGAATTTCATGGAGAAGATGCAAATAACAAAGCTACCAAATTCCTAGAATCAATAAAAGGCAAGTTTGCATCATCCAAAGATCCTAAGAAGAAAGATAGTATAATATCTGTCAACTCAATAGACATAGAAGTCACTAAAGAGAGCCCGATAACATCTGGCACCAACATTATCAATCCAACAAGTGAAGCCGACAGTACCCCAGAAACCAAAGCCAACTACCCAAGAAAACCCCTAGTAAGCTTCAAAGAAGATCTCACCCCAAGTGATAACCCTTTCTCTAAGTTGTACAAAGAAACCATAGAAACATTTGATAACAATGAAGAAGAATCTAGCTACTCATATGAGGAGATCAATGATCAAACAAATGACAACATTACAGCAAGACTAGATAGAATTGATGAAAAATTAAGTGAAATATTAGGAATGCTCCATACATTAGTAGTTGCAAGTGCAGGACCTACTTCAGCTCGTGATGGAATAAGAGATGCTATGGTTGGTCTAAGAGAAGAAATGATAGAAAAAATAAGAGCAGAAGCATTAATGACCAATGATAGGTTAGAGGCTATGGCAAGACTTAGGAATGAGGAAAGCGAAAAAATGGCAAAAGACACTTCAGATGAAGTGTCTCTCAATCCAACCTCCAAAAAATTGAGTGACTTGTTGGAAGACAACGATAGCGACAATGATCTATCACTTGATGATTTT
>AFI25258
ATGGAGAAGTTTGCACCTGAATTTCATGGAGAAGATGCAAATAACAAAGCTACCAAATTCCTAGAATCAATAAAAGGCAAGTTTGCATCATCCAAAGATCCTAAGAAGAAAGATAGCATAATATCTGTCAACTCAATAGACATAGAAGTCACTAAAGAGAGCCCGATAACATCTGGCACCAACATTATCAATCCAACAAGTGAAGCCGACAGTACCCCAGAAACCAAAGCCAACTACCCAAGAAAACCCCTAGTAAGCTTCAAAGAAGATCTCACCCCAAGTGATAACCCTTTTTCTAAGTTGTACAAAGAAACCATAGAAACATTTGATAACAATGAAGAAGAATCTAGCTACTCATATGAGGAGATTAATGATCAAACAAATGACAACATTACAGCAAGACTAGATAGAATTGATGAAAAATTAAGTGAAATATTAGGAATGCTCCATACATTAGTAGTTGCAAGTGCAGGACCTACTTCGGCTCGTGATGGAATAAGAGATGCTATGGTTGGTCTAAGAGAAGAAATGATAGAAAAAATAAGAGCGGAAGCATTAATGACCAATGATAGGTTAGAGGCTATGGCAAGACTTAGGAATGAGGAAAGCGAAAAAATGGCAAAAGACACTTCAGATGAAGTGTCTCTCAATCCAACCTCCAAAAAATTGAGTGACTTGTTGGAAGACAACGATAGCGACAATGATCTATCACTTGATGATTTT
>AFM55306
ATGGAAAAGTTTGCTCCTGAATTCCATGGAGAAGACGCAAACAACAGAGCCACTAAATTCCTAGAATCAATAAAGGGCAAATTCACATCACCTAAAGATCCCAAGAAAAAAGATAGTATCATATCTGTCAACTCAATAGATATAGAAGTAACCAAAGAAAGCCCTATAACTTCAAATTCAACCATTATAAACCCTACAAATGAGACAGATGATACTGCAGGGAACAAGCCCAATTATCAAAGAAAACCTCTAGTGAGTTTCAAAGAAGACCCTACGCCAAGTGATAATCCCTTTTCAAAACTATACAAAGAAACCATAGAAACATTTGATAACAATGAAGAAGAATCTAGCTATTCATATGAAGAAATAAATGATCAGACAAATGATAATATAACAGCAAGATTAGATAGGATTGATGAAAAATTAAGTGAAATACTAGGAATGCTTCACACACTAGTAGTAGCAAGTGCAGGACCTACATCTGCTCGGGATGGTATAAGAGATGCCATGGTTGGTTTAAGAGAAGAAATGATAGAAAAAATCAGAACTGAAGCATTAATGACCAATGATAGATTAGAAGCTATGGCAAGGCTCAGGAATGAGGAAAGTGAAAAGATGGCAAAAGACACATCAGATGAAGTGTCTCTCAATCCAACATCAGAGAAATTGAACAACCTGTTGGAAGGGAATGATAGTGACAATGATCTATCACTTGAAGATTTC
>AEQ63429
ATGGAAAAGTTTGCTCCTGAATTCCATGGAGAAGATGCAAACAACAAAGCCACCAAATTCCTAGAATCAATAAAGGGCAAATTCACATCACCCAAAGATCCCAAGAAAAAAGATAGTATCATATCTGTCAACTCAATAGATATAGAAGTAACCAAAGAAAGCCCTATAACATCAAATTCAACCATTATAAACCCAATAAATGAGACAGATGATACTGTAGGGAACAAGCCCAATTATCAAAGAAAGCCTCTAGTAAGTTTCAAAGAAGACCCTACGCCAAGTGATAATCCCTTTTCAAAACTATACAAAGAAACCATAGAAACATTTGATAACAATGAAGAAGAATCTAGCTATTCATATGAAGAAATAAATGATCAGACAAACGATAATATAACAGCAAGATTAGATAGGATTGATGAGAAATTAAGTGAAATACTAGGAATGCTTCACACATTAGTAGTAGCGAGTGCAGGACCTACATCTGCTCGGGATGGTATAAGAGATGCCATGGTTGGTTTAAGAGAAGAAATGATAGAAAAAATCAGAACTGAAGCATTAATGACCAATGACAGACTAGAAGCTATGGCAAGACTCAGGAATGAGGAAAGTGAAAAGATGGCAAAAGACACATCAGATGAAGTGTCTCTCAATCCAACATCAGAGAAATTGAACAACCTGTTGGAAGGGAATGATAGTGACAATGATCTATCACTTGAAGATTTC
>AGN28623
ATGGAGAAGTTTGCACCTGAATTTCATGGGGAAGATGCAAATAACAAAGCTACCAAATTCCTAGAATCAATAAAAGGCAAGTTTGCATCATCCAAAGATCCTAAGAAGAAAGATAGCATAATATCTGTCAACTCAATCGACATAGAAGTCACTAAAGAGAGCCCGATAACATCTGGCACCAACATTATCAATCCAACAAGTGAAGCTGACAGTACCCCAGAAACCAAAGCCAACTACCCAAGAAAACCCCTAGTAAGCTTCAAAGAAGATCTCACCCCAAGTGATAACCCTTTCTCTAAGTTGTACAAAGAAACCATAGAAACATTTGATAACAATGAAGAAGAATCTAGCTACTCATATGAGGAGATCAATGATCAAACAAATGACAACATTACAGCAAGACTAGATAGAATTGATGAAAAATTAAGTGAAATATTAGGAATGCTCCATACATTAGTAGTTGCAAGTGCAGGACCTACTTCGGCTCGTGATGGAATAAGAGATGCTATGGTTGGTCTAAGAGAAGAAATGATAGAAAAAATAAGAGCAGAAGCATTAATGACCAATGATAGGTTAGAGGCTATGGCAAGACTTAGGAATGAGGAAAGCGAAAAAATGGCAAAAGACACCTCAGATGAAGTGTCTCTCAATCCAACCTCCAAAAAATTGAGTGACTTGTTGGAAGACAACGATAGCGACAATGATCTATCACTTGATGATTTT
>AFM95383
ATGGAAAAGTTTGCTCCTGAATTCCATGGAGAAGACGCAAACAACAGAGCCACTAAATTTCTAGAATCAATAAAGGGCAAATTCACATCACCTAAAGATCCCAAGAAAAAAGATAGTATCATATCTGTCAACTCAATAGATATAGAAGTAACCAAAGAAAGCCCTATAACTTCAAATTCAACCATTATAAACCCTACAAATGAGACAGATGATACTGCAGGGAACAAGCCCAATTATCAAAGAAAACCACTAGTGAGTTTCAAAGAAGACCCTACGCCAAGTGATAATCCCTTTTCAAAACTATACAAAGAAACCATAGAAACATTTGATAACAATGAAGAAGAATCTAGCTATTCATATGAAGAAATAAATGATCAGACAAACGATAATATAACAGCAAGATTAGATAGGATTGATGAAAAATTAAGTGAAATACTAGGAATGCTTCACACACTAGTAGTAGCAAGTGCAGGACCTACATCTGCTCGGGATGGTATAAGAGATGCCATGGTTGGTTTAAGAGAAGAAATGATAGAAAAAATCAGAACTGAAGCATTAATGACCAATGATAGATTAGAAGCTATGGCAAGACTCAGGAATGAGGAAAGTGAAAAGATGGCAAAAGACACATCAGATGAAGTGTCTCTCAATCCAACATCAGAGAAATTGAACAACCTGTTGGAAGGGAATGATAGTGACAATGATCTATCACTTGAAGATTTC
>AFM55559
ATGGAAAAGTTTGCTCCTGAATTCCATGGAGAAGATGCAAACAACAGAGCCACCAAATTCCTAGAATCAATAAAGGGCAAATTCACATCACCTAAAGATCCCAAGAAAAAAGATAGTATCATATCTGTCAACTCAATAGATATAGAAGTAACCAAAGAAAGCCCTATAACATCAAATTCAACTATTATAAACCCAATAAATGAGACAGATGATACTGTAGGGAACAAGCCCAATTATCAAAGAAAGCCTCTAGTAAGTTTCAAAGAAGACCCTACGCCCAGTGATAATCCTTTTTCAAAACTATACAAAGAAACCATAGAAACATTTGATAACAATGAAGAAGAATCTAGCTATTCATATGAAGAAATAAATGATCAGACAAACGATAATATAACAGCAAGATTAGATAGGATTGATGAGAAATTAAGTGAAATACTAGGAATGCTTCACACATTAGTTGTAGCGAGTGCAGGACCTACATCTGCTCGGGATGGTATAAGAGATGCCATGGTTGGTTTAAGAGAAGAAATGATAGAAAAAATCAGAACTGAAGCATTAATGACCAATGACAGACTAGAAGCTATGGCAAGACTCAGGAATGAAGAAAGTGAAAAGATGGCAAAAGACACATCAGATGAAGTGTCTCTCAATCCAACATCAGAGAAACTGAACAACCTGTTGGAAGGGAATGATAGTGACAATGATCTATCACTTGAAGATTTC
>AAC55965
ATGGAAAAGTTTGCTCCTGAATTCCATGGAGAAGATGCAAACAACAGGGCTACTAAATTCCTAGAATCAATAAAGGGCAAATTCACATCACCCAAAGATCCCAAGAAAAAAGATAGTATCATATCTGTCAACTCAATAGATATAGAAGTAACCAAAGAAAGCCCTATAACATCAAATTCAACTATTATCAACCCAACAAATGAGACAGATGATACTGCAGGGAACAAGCCCAATTATCAAAGAAAACCTCTAGTAAGTTTCAAAGAAGACCCTACACCAAGTGATAATCCCTTTTCTAAACTATACAAAGAAACCATAGAAACATTTGATAACAATGAAGAAGAATCCAGCTATTCATACGAAGAAATAAATGATCAGACAAACGATAATATAACAGCAAGATTAGATAGGATTGATGAAAAATTAAGTGAAATACTAGGAATGCTTCACACATTAGTAGTGGCAAGTGCAGGACCTACATCTGCTCGGGATGGTATAAGAGATGCCATGGTTGGTTTAAGAGAAGAAATGATAGAAAAAATCAGAACTGAAGCATTAATGACCAATGACAGATTAGAAGCTATGGCAAGACTCAGGAATGAGGAAAGTGAAAAGATGGCAAAAGACACATCAGATGAAGTGTCTCTCAATCCAACATCAGAGAAATTGAACAACCTATTGGAAGGGAATGATAGTGACAATGATCTATCACTTGAAGATTTC
>AEO45836
ATGGAAAAGTTTGCTCCTGAATTCCATGGAGAAGATGCAAACAACAGAGCCACCAAATTCCTAGAATCAATAAAGGGCAAATTCACATCACCCAAAGATCCCAAGAAAAAAGATAGTATCATATCTGTCAACTCAATAGATATAGAAGTAACCAAAGAAAGCCCTATAACATCAAATTCAACTATTATCAACCCAACAAATGAGACAGATGATACTGCAGGGAACAAGCCCAATTATCAAAGAAAGCCTCTAGTAAGTTTCAAGGAAGACCCTACGCCAAGTGATAATCCCTTTTCAAAACTATACAAAGAAACCATAGAAACATTTGATAACAATGAAGAAGAATCTAGCTATTCATATGAAGAAATAAATGATCAGACAAACGATAATATAACAGCAAGATTAGATAGGATTGATGAGAAATTAAGTGAAATACTAGGAATGCTTCACACATTAGTAGTAGCGAGTGCAGGACCTACATCTGCTCGGGATGGTATAAGAGATGCCATGGTTGGTTTAAGAGAAGAAATGATAGAAAAAATCAGAACTGAAGCATTAATGACCAATGACAGACTAGAAGCTATGGCAAGACTCAGGAATGAGGAAAGCGAAAAGATGGCAAAAGACACATCAGATGAAGTGTCTCTCAATCCAACATCAGAGAAGTTGAACAACCTGTTGGAAGGGAATGATAGTGACAATGATCTATCACTTGAAGATTTC
>AGN28733
ATGGAGAAGTTTGCACCTGAATTTCATGGAGAAGATGCAAATAACAAAGCTACTAAATTCCTAGAATCAATAAAAGGCAAGTTTGCATCATCCAAAGATCCTAAGAAGAAAGATAGCATAATATCTGTCAACTCAATAGACATAGAAGTCACTAAAGAGAGCCCGATAACATCTGGCACCAACATTATCAATCCAACAAGTGAAGCCGACAGTACCCCAGAAACCAAAGCCAACTACCCAAGAAAACCCCTAGTAAGCTTCAAAGAAGATCTCACCCCAAGTGATAACCCTTTCTCTAAGTTGTACAAAGAAACCATAGAAACATTTGATAACAATGAAGAAGAATCTAGCTACTCATATGAGGAGATCAATGATCAAACAAATGACAACATTACAGCAAGACTAGATAGAATTGATGAAAAATTAAGTGAAATATTAGGAATGCTCCATACATTAGTAGTTGCAAGTGCAGGACCTACTTCGGCTCGTGATGGAATAAGAGATGCTATGGTTGGTCTAAGAGAAGAAATGATAGAAAAAATAAGAGCAGAAGCATTAATGACCAATGATAGGTTAGAGGCTATGGCAAGACTTAGAAATGAGGAAAGCGAAAAAATGGCAAAAGACACCTCAGATGAAGTGTCTCTCAATCCAACCTCCAAAAAATTGAGTGACTTGTTGGAAGACAACGATAGCGACAATGATCTATCACTTGACGATTTT
>AEO45935
ATGGAAAAGTTTGCTCCTGAATTCCATGGAGAAGATGCAAACAACAGAGCCACCAAATTCCTAGAATCAATAAAGGGCAAATTCACATCACCCAAAGATCCCAAGAAAAAAGATAGTATCATATCTGTCAACTCAATAGATATAGAAGTAACCAAAGAAAGCCCTATAACATCAAATTCAACCATTATAAACCCAACAAATGAGACAGATGATACTGTAGGGAACAAGCCCAATTATCAAAGAAAGCCTCTAGTAAGTTTCAAAGAAGACCCTACGCCAAGTGATAATCCCTTTTCAAAACTATACAAAGAAACCATAGAAACATTTGATAACAATGAAGAAGAATCTAGCTATTCATATGAAGAAATAAATGATCAGACAAACGATAATATAACAGCAAGATTAGATAGGATTGATGAGAAATTAAGTGAAATACTAGGAATGCTTCACACATTAGTAGTAGCGAGTGCAGGACCTACATCTGCTCGGGATGGTATAAGAGATGCCATGGTTGGTTTAAGAGAAGAAATGATAGAAAAAATCAGAACTGAAGCATTAATGACCAATGACAGACTAGAAGCTATGGCAAGACTCAGGAATGAGGAAAGTGAAAAGATGGCAAAAGACACATCAGATGAAGTGTCTCTCAATCCAACATCAGAGAAATTGAACAACCTGTTGGAAGGGAATGATAGTGACAATGATCTATCACTTGAAGATTTC
>AFM55394
ATGGAAAAGTTTGCTCCTGAATTCCATGGAGAAGATGCAAACAACAGAGCCACCAAATTCCTAGAATCAATAAAGGGCAAATTCACATCACCCAAAGATCCCAAGAAAAAAGATAGTATCATATCTGTCAACTCAATAGATATAGAAGTAACCAAAGAAAGCCCTATAACATCAAATTCAACCATTATAAACCCAATAAATGAGACAGATGATACTGTAGGGAACAAGCCCAATTATCAAAGAAAGCCTCTAGTAAGTTTCAAAGAAGACCCTACGCCAAGTGATAATCCTTTTTCAAAACTATACAAAGAAACCATAGAAACATTTGATAACAATGAAGAAGAATCTAGCTATTCATATGAAGAAATAAATGATCAGACAAACGATAATATAACAGCAAGATTAGATAGGATTGATGAGAAATTAAGTGAAATACTAGGAATGCTTCACACATTAGTAGTAGCGAGTGCAGGACCTACATCTGCTCGGGATGGTATAAGAGATGCCATGGTTGGTTTAAGAGAAGAAATGATAGAAAAAATCAGAACTGAAGCATTAATGACCAATGACAGACTAGAAGCTATGGCAAGACTCAGGAATGAAGAAAGTGAAAAGATGGCAAAAGACACATCAGATGAAGTGTCTCTCAATCCAACATCAGAGAAACTGAACAACCTGTTGGAAGGGAATGATAGTGACAATGATCTATCACTTGAAGATTTC
>AFX95847
ATGGAAAAGTTTGCTCCTGAATTCCATGGAGAAGATGCAAACAACAGAGCCACCAAATTCCTAGAATCAATAAAGGGCAAATTCACATCACCCAAAGATCCCAAGAAAAAAGATAGTATCATATCTGTCAACTCAATAGATATAGAAGTAACCAAAGAAAGCCCTATAACATCAAATTCAACCATTATAAACCCAATAAATGAGACAGATGATACTGTAGGGAACAAGCCCAATTATCAAAGAAAGCCTCTAGTAAGTTTCAAAGAAGACCCTACGCCAAGTGATAATCCTTTTTCAAAACTATACAAAGAAACCATAGAAACATTTGATAACAATGAAGAAGAATCTAGCTATTCATATGAAGAAATAAATGATCAGACAAACGATAATATAACAGCAAGATTAGATAGGATTGATGAGAAATTAAGTGAAATACTAGGAATGCTTCACACATTAGTAGTAGCGAGTGCAGGACCCACATCTGCTCGGGATGGTATAAGAGATGCCATGGTTGGTTTAAGAGAAGAAATGATAGAAAAAATCAGAACTGAAGCATTAATGACCAATGACAGACTAGAAGCTATGGCAAGACTCAGGAATGAAGAAAGTGAAAAGATGGCAAAAGACACATCAGATGAAGTGTCTCTCAATCCAACATCAGAGAAACTGAACAACCTGTTGGAAGGGAATGATAGTGACAATGATCTATCACTTGAAGATTTC
>AEQ63451
ATGGAAAAGTTTGCTCCTGAATTCCATGGAGAAGACGCAAACAACAGAGCTACTAAATTCCTAGAATCAATAAAGGGCAAATTCACATCACCTAAAGATCCCAAGAAAAAAGATAGTATCATATCTGTCAACTCAATAGATATAGAAGTAACCAAAGAAAGCCCTATAACATCAAATTCAACCATTATAAACCCTACAAATGAGACAGATGATACTGTAGGGAACAAGCCTAATTATCAAAGGAAACCTCTAGTAAGTTTCAAAGAAGACCCTACGCCAAGTGATAATCCCTTTTCAAAACTATACAAAGAAACCATAGAAACATTTGATAACAATGAAGAAGAATCTAGCTATTCATATGAAGAAATAAATGATCAGACAAACGATAATATAACAGCAAGATTAGATAGGATTGATGAAAAACTAAGTGAAATACTAGGAATGCTTCACACACTAGTAGTAGCGAGTGCAGGACCTACATCTGCTCGGGATGGTATAAGAGATGCCATGGTTGGTTTAAGAGAAGAAATGATAGAAAAAATCAGAACTGAAGCATTAATGACCAATGATAGATTAGAAGCTATGGCAAGACTCAGGAATGAGGAAAGTGAAAAGATGGCAAAAGACACATCAGATGAAGTGTCTCTCAATCCAACATCAGAGAAATTGAACAACCTGTTGGAAGGGAATGATAGTGACAATGATCTATCACTTGAAGATTTC
>AEQ63516
ATGGAAAAGTTTGCTCCTGAATTCCATGGAGAAGATGCAAACAACAGAGCCACTAAATTCCTAGAATCAATAAAGGGCAAATTCACATCACCTAAAGATCCCAAGAAAAAAGATAGTATCATATCTGTCAACTCAATAGATATAGAAGTAACCAAAGAAAGCCCTATAACATCAAATTCAACCATTATAAACCCAACAAATGAGACAGATGATACTGTAGTGAACAAGCCCAATTACCAAAGAAAACCTCTAGTAAGTTTCAAAGAAGACCCTACACCAAGTGATAATCCCTTTTCAAAACTATACAAAGAAACCATAGAAACATTTGATAACAATGAGGAAGAATCTAGCTATTCATATGAAGAAATAAATGATCAGACAAATGATAACATAACAGCAAGATTAGATAGGATTGATGAGAAATTAAGTGAAATACTAGGAATGCTTCACACATTAGTAGTAGCGAGTGCAGGACCTACATCTGCTCGAGATGGTATAAGAGATGCCATGGTTGGTTTAAGAGAAGAAATGATAGAAAAAATCAGAACTGAAGCATTAATGACCAATGACAGACTAGAAGCTATGGCAAGACTCAGGAATGAGGAAAGTGAAAAGATGGCAAAAGACACATCAGATGAAGTTTCTCTCAATCCAACATCAGAGAAATTGAACAACCTGTTGGAAGGGAATGATAGTGACAATGATCTATCACTTGAAGATTTC
>AFM55251
ATGGAAAAGTTTGCTCCTGAATTCCATGGAGAAGACGCAAACAACAGAGCCACTAAATTCCTAGAATCAATAAAGGGCAAATTCACATCACCTAAAGATCCCAAGAAAAAAGATAGTATCATATCTGTCAACTCAATAGATATAGAAGTAACCAAAGAAAGCCCTATAACTTCAAATTCAACCATTATAAACCCTACAAATGAGACAGATGATACTGCAGGGAACAAGCCCAATTATCAAAGAAAACCTCTAGTAAGTTTCAAAGAAGACCCTACGCCAAGTGATAATCCCTTTTCAAAACTATACAAAGAAACCATAGAAACATTTGATAACAATGAAGAAGAATCTAGCTATTCTTATGAAGAAATAAATGATCAGACAAACGATAATATAACAGCAAGATTAGATAGGATTGATGAAAAATTAAGTGAAATACTAGGAATGCTTCACACACTAGTAGTAGCAAGTGCAGGACCTACATCTGCTCGGGATGGTATAAGAGATGCCATGGTTGGTTTAAGAGAAGAAATGATAGAAAAAATCAGAACTGAAGCATTAATGACCAATGATAGATTAGAAGCTATGGCAAGACTCAGGAACGAGGAAAGTGAAAAGATGGCAAAAGACACATCAGATGAAGTGTCTCTCAATCCAACATCAGAGAAATTGAACAACCTGTTGGAAGGGAATGATAGTGACAATGATCTATCACTTGAAGATTTC
>AGN28502
ATGGAGAAGTTTGCACCTGAATTTCATGGAGAAGATGCAAATAACAAAGCTACCAAATTCCTAGAATCAATAAAAGGCAAGTTTGCATCATCCAAAGATCCTAAGAAGAAAGATAGCATAATATCTGTCAACTCAATAGACATAGAAGTCACTAAAGAGAGCCCGATAACATCTGGCACCAACATTATCAATCCAACAAGCGAAGCTGACAGTACCCCAGAAACCAAAGCCAACTACCCAAGAAAACCCCTAGTAAGCTTCAAAGAAGATCTCACCCCAAGTGATAACCCTTTCTCTAAGTTGTACAAAGAAACCATAGAAACATTTGATAACAATGAAGAAGAATCTAGCTACTCATATGAGGAGATCAATGATCAAACAAATGACAACATTACAGCAAGACTAGATAGAATTGATGAAAAATTAAGTGAAATATTAGGAATGCTCCATACATTAGTAGTTGCAAGTGCAGGACCCACTTCGGCTCGTGATGGAATAAGAGATGCTATGGTTGGTCTAAGAGAAGAAATGATAGAAAAAATAAGAGCAGAAGCATTAATGACCAATGATAGGTTAGAGGCTATGGCAAGACTTAGGAATGAGGAAAGCGAAAAAATGGCAAAAGACACCTCAGATGAAGTGTCTCTCAATCCAACCTCCAAAAAATTGAGTGACTTGTTAGAAGACAACGATAGCGACAATGATCTATCACTTGATGATTTT
>AEQ63341
ATGGAAAAGTTTGCTCCTGAATTCCATGGAGAAGATGCAAACAACAGAGCCACCAAATTCCTAGAATCTATAAAGGGCAAATTCACATCACCCAAAGATCCCAAGAAAAAAGATAGTATCATATCTGTCAACTCAATAGATATAGAAGTAACCAAAGAAAGCCCTATAACATCAAATTCAACTATTATAAACCCAATAAATGAGACAGATGATACTGTAGGGAACAAGCCCAATTATCAAAGAAAGCCTCTAGTAAGTTTCAAAGAAGACCCTACGCCAAGTGATAATCCTTTTTCAAAACTATACAAAGAAACCATAGAAACATTTGATAACAATGAAGAAGAATCTAGCTATTCATATGAAGAAATAAATGATCAGACAAACGATAATATAACAGCAAGATTAGATAGGATTGATGAGAAATTAAGTGAAATACTAGGAATGCTTCACACATTAGTAGTAGCGAGTGCAGGACCTACATCTGCTCGGGATGGTATAAGAGATGCCATGGTTGGTTTAAGAGAAGAAATGATAGAAAAAATCAGAACTGAAGCATTAATGACCAATGACAGACTAGAAGCTATGGCAAGACTCAGGAATGAAGAAAGTGAAAAGATGGCAAAAGACACATCAGATGAAGTGTCTCTCAATCCAACATCAGAGAAACTGAACAACCTGTTGGAAGGGAATGATAGTGACAATGATCTATCACTTGAAGATTTC
>AFM55548
ATGGAAAAGTTTGCTCCTGAATTCCATGGAGAAGATGCAAACAACAGAGCCACCAAATTCCTAGAATCAATAAAGGGCAAGTTCACATCACCCAAAGATCCCAAGAAAAAAGATAGTATCATATCTGTCAACTCAATAGATATAGAAGTAACCAAAGAAAGCCCTATAACATCAAATTCAACCATTATAAACCCAATAAATGAGACAGATGATACTGTAGGGAACAAGCCCAATTATCAAAGAAAGCCTCTAGTAAGTTTCAAAGAAGACCCTACGCCAAGTGATAATCCTTTTTCAAAACTATACAAAGAAACCATAGAAACATTTGATAACAATGAAGAAGAATCTAGCTATTCATATGAAGAAATAAATGATCAGACAAACGATAATATAACAGCAAGATTAGATAGGATTGATGAGAAATTAAGTGAAATACTAGGAATGCTTCACACATTAGTAGTAGCGAGTGCAGGACCTACATCCGCTCGGGATGGTATAAGAGATGCCATGGTTGGTTTAAGAGAAGAAATGATAGAAAAAATCAGAACTGAAGCATTAATGACCAATGACAGACTAGAAGCTATGGCAAGACTCAGGAATGAAGAAAGTGAAAAGATGGCAAAAGACACATCAGATGAAGTGTCTCTCAATCCAACATCAGAGAAACTAAACAACCTGTTGGAAGGGAATGATAGTGACAATGATCTATCACTTGAAGATTTC
>AFI25247
ATGGAGAAGTTTGCACCTGAATTTCATGGAGAAGATGCAAATAACAAAGCTACCAAATTCCTAGAATCAATAAAGGGCAAGTTTGCATCATCCAAAGATCCTAAGAAGAAAGATAGCATAATATCTGTTAACTCAATAGATATAGAAGTCACTAAAGAGAGCCCGATAACATCTGGCACCAACATTATCAATCCAGCAAGTGAAGCCGACAGTACCCCAGAAACCAAAGCCAACTACCCAAGAAAACCCCTAGTAAGCTTCAAAGAAGATCTCACCCCAAGTGATAACCCTTTTTCTAAGTTGTACAAAGAAACCATAGAAACATTTGATAACAATGAAGAAGAATCTAGCTACTCATATGAGGAGATTAATGATCAAACAAATGACAACATTACAGCAAGACTAGATAGAATTGATGAGAAATTAAGTGAAATATTAGGAATGCTCCATACATTAGTAGTTGCAAGTGCAGGACCTACTTCGGCTCGTGATGGAATAAGAGATGCTATGGTTGGTCTAAGAGAAGAAATGATAGAAAAAATAAGAGCGGAAGCATTAATGACCAATGATAGGTTAGAGGCTATGGCAAGACTTAGGAATGAGGAAAGCGAAAAAATGGCAAAAGACACTTCAGATGAAGTGTCTCTCAATCCAACCTCCAAAAAATTGAGTGACTTGTTGGAAGACAACGATAGCGACAATGATCTATCACTTGATGATTTT
>AGN28634
ATGGAGAAGTTTGCACCTGAATTTCATGGAGAAGATGCAAATAACAAAGCTACCAAATTCCTAGAATCAATAAAAGGCAAGTTTGCATCATCCAAAGATCCTAAGAAGAAAGATAGCATAATATCTGTCAACTCAATAGACATAGAAGTCACTAAAGAGAGCCCGATAACATCTGGCACCAACATTATCAATCCAACAAGTGAAGCCGACAGTACCCCAGAAACCAAAGCCAACTACCCAAGAAAACCCCTAGTAAGCTTCAAAGAAGATCTCACCCCAAGTGATAACCCTTTCTCTAAGTTGTACAAAGAAACCATAGAAACATTTGATAACAATGAAGAAGAATCTAGCTACTCATATGAGGAGATCAATGATCAAACAAATGACAACATTACAGCAAGACTAGATAGAATTGATGAAAAATTAAGTGAAATATTAGGAATGCTCCATACATTAGTAGTTGCAAGTGCAGGACCCACTTCGGCTCGTGATGGAATAAGAGATGCCATGGTTGGTCTAAGAGAAGAAATGATAGAGAAAATAAGAGCAGAAGCATTAATGACCAATGATAGGTTAGAGGCTATGGCAAGACTTAGGAATGAGGAAAGCGAAAAAATGACAAAAGACACCTCAGATGAAGTGTCTCTCAATCCAACCTCCAAAAAATTGAGTGACTTGTTGGAAGACAACGATAGCGACAATGATCTATCACTTGATGATTTT
>AGN28436
ATGGAGAAGTTTGCACCTGAATTTCATGGGGAAGATGCAAATAACAAAGCTACCAAATTCCTAGAATCAATAAAAGGCAAGTTTGCATCATCCAAAGATCCTAAGAAGAAAGATAGCATAATATCTGTCAACTCAATCGACATAGAAGTCACTAAAGAGAGCCCGATAACATCTGGCACCAACATTATCAATCCAACAAGTGAAGCTGACAGTACCCCAGAAACCAAAGCCAACTACCCAAGAAAACCCCTAGTAAGCTTCAAAGAAGATCTCACCCCAAGTGATAACCCTTTCTCTAAGTTGTACAAAGAAACCATAGAAACATTTGATAACAATGAAGAAGAATCTAGCTACTCATATGAGGAGATCAATGATCAAACAAATGACAACATTACAGCAAGACTAGATAGAATTGATGAAAAATTAAGTGAAATATTAGGAATGCTCCATACATTAGTAGTTGCAAGTGCAGGACCTACTTCGGCTCGTGATGGAATAAGAGATGCTATGGTTGGTCTAAGAGAAGAAATGATAGAAAAAATAAGAGCAGAAGCATTAATGACCAATGATAGGTTAGAGGCTATGGCAAGACTTAGGAATGAGGAAAGCGAAAAAATGGCAAAAGACACCTCAGATGAAGTGTCTCTCAATCCAACCTCCAAAAAATTGAGTGACTTGTTGGAAGACAACGATAGCGACAATGATCTATCACTTGATGATTTT
>AGN28722
ATGGAGAAGTTTGCACCTGAATTTCATGGAGAAGAAGCAAATAACAAAGCTACCAAATTCCTAGAATCAATAAAAGGCAAGTTTGCATCATCCAAAGATCCTAAGAAGAAAGATAGCATAATATCTGTCAACTCAATAGACATAGAAGTCACTAAAGAGAGCCCGATAACATCTGGCACCAACATTATCAATCCAACAAGTGAAGCTGACAGTACCCCAGAAACCAAAGCCAACTACCCAAGAAAACCCCTAGTAAGCTTCAAAGAAGATCTCACCCCAAGTGATAACCCTTTCTCTAAGTTGTACAAAGAAACCATAGAAACATTTGACAACAATGAAGAAGAATCTAGCTACTCATATGAGGAGATCAATGATCAAACAAATGACAACATTACAGCAAGACTAGATAGAATTGATGAAAAATTAAGTGAAATATTAGGAATGCTCCATACATTAGTAGTTGCAAGTGCAGGACCTACCTCGGCTCGTGATGGAATAAGAGATGCTATGGTTGGTCTAAGAGAAGAAATGATAGAAAAAATAAGAGCAGAAGCATTAATGACCAATGATAGGTTAGAGGCTATGGCAAGACTTAGGAATGAGGAAAGCGAAAAAATGGCAAAAGACACTTCAGATGAAGTGTCTCTCAATCCAACCTCCAAAAAATTGAGTGACTTGTTGGAAGACAACGATAGCGACAATGATCTATCACTTGATGATTTT
>AGN28535
ATGGAGAAGTTTGCACCTGAATTTCATGGAGAAGATGCAAATAACAAAGCTACCAAATTCCTAGAATCAATAAAAGGCAAGTTTGCATCATCCAAAGATCCCAAGAAGAAAGATAGCATAATATCTGTCAACTCAATAGACATAGAAGTCACTAAAGAGAGCCCGATAACATCTGGCTCCAACATTATCAATCCAACAAGCGAAGCCGACAGTACCCCAGAAACCAAAGCCAACTACCCAAGAAAACCCCTAGTAAGCTTCAAGGAAGATCTCACCCCAAGTGATAACCCTTTCTCTAAGTTGTACAAAGAAACCATAGAAACATTTGATAATAATGAAGAAGAATCTAGCTACTCATATGAGGAGATCAATGATCAAACAAATGACAACATTACAGCAAGACTAGATAGAATTGATGAAAAATTAAGTGAAATATTAGGAATGCTCCATACATTAGTAGTTGCAAGTGCAGGACCCACTTCGGCTCGTGATGGAATAAGAGATGCTATGGTTGGTCTAAGAGAAGAAATGATAGAAAAAATAAGAGCAGAAGCATTAATGACCAATGATAGGTTAGAGGCTATGGCAAGACTTAGGAATGAGGAAAGCGAAAAAATGGCAAAAGACACCTCAGATGAAGTGTCTCTCAATCCAACCTCCAAAAAATTGAGTGACTTGTTAGAAGACAACGATAGCGACAATGATCTATCACTTGATGATTTT
>AEQ63352
ATGGAAAAGTTTGCTCCTGAATTCCATGGAGAAGATGCAAACAACAGAGCCACCAAATTCCTAGAATCTATAAAGGGCAAATTCACATCACCCAAAGATCCCAAGAAAAAAGATAGTATTATATCTGTCAACTCAATAGATATAGAAGTAACCAAAGAAAGCCCTATAACATCAAATTCAACTATTATAAACCCAATAAATGAGACAGATGATACTGTAGGGAACAAGCCCAATTATCAAAGAAAGCCTCTAGTAAGTTTCAAAGAAGACCCTACGCCAAGTGATAATCCTTTTTCAAAACTATACAAAGAAACCATAGAAACATTTGATAACAATGAAGAAGAATCTAGCTATTCATATGAAGAAATAAATGATCAGACAAACGATAATATAACAGCAAGATTAGATAGGATTGATGAGAAATTAAGTGAAATACTAGGAATGCTTCACACATTAGTAGTAGCGAGTGCAGGACCTACATCTGCTCGGGATGGTATAAGAGATGCCATGGTTGGTTTAAGAGAAGAAATGATAGAAAAAATCAGAACTGAAGCATTAATGACCAATGACAGACTAGAAGCTATGGCAAGACTCAGGAATGAAGAAAGTGAAAAGATGGCAAAAGACACATCAGATGAAGTGTCTCTCAATCCAACATCAGAGAAACTGAACAACCTGTTGGAAGGGAATGATAGTGACAATGATCTATCACTTGAAGATTTC
>AFM55427
ATGGAAAAGTTTGCTCCTGAATTCCATGGAGAAGACGCAAACAACAGAGCCACTAAATTCCTAGAATCAATAAAGGGCAAATTCACATCACCTAAAGATCCCAAGAAAAAAGATAGTATCATATCTGTCAACTCAATAGACATAGAAGTAACCAAAGAAAGCCCTATAACTTCAAATTCAACCATTATAAACCCTACAAATGAGACAGACGATACTACAGGGAACAAGCCCAATTATCAAAGAAAACCTCTAGTGAGTTTCAAAGAAGACCCTACGCCAAGTGATAATCCCTTTTCAAAACTATACAAAGAAACCATAGAAACATTTGATAACAATGAAGAAGAATCTAGCTATTCATATGAAGAAATAAATGATCAGACAAATGATAATATAACAGCAAGATTAGATAGGATTGATGAAAAATTAAGTGAAATACTAGGAATGCTTCACACACTAGTAGTAGCAAGTGCAGGACCTACATCTGCTCGGGATGGTATAAGAGATGCCATGGTTGGTTTAAGAGAAGAAATGATAGAAAAAATCAGAACCGAAGCATTAATGACCAATGATAGATTAGAAGCTATGGCAAGGCTCAGGAATGAGGAAAGTGAAAAGATGGCAAAAGACACATCAGACGAAGTGTCTCTCAATCCAACATCAGAGAAATTGAACAACCTGTTGGAAGGGAATGACAGTGACAATGATCTATCACTTGAAGATTTC
>AEO45925
ATGGAAAAGTTTGCTCCTGAATTCCATGGAGAAGATGCAAACAACAGAGCCACCAAATTCCTAGAATCAATAAAGGGCAAATTCACATCACCCAAAGATCCCAAGAAAAAAGATAGTATCATATCTGTCAACTCAATAGATATAGAAGTAACCAAAGAAAGCCCTATAACATCAAATTCAACCATTATAAACCCAACAAATGAGACAGATGATACTGTAGGGAACAAGCCCAATTATCAAAGAAAGCCTCTAGTAAGTTTCAAAGAAGACCCTACGCCAAGTGATAATCCCTTTTCAAAACTATACAAAGAAACCATAGAAACATTTGATAACAATGAAGAAGAATCTAGCTATTCATATGAAGAAATAAATGATCAGACAAACGATAATATAACAGCAAGATTAGATAGGATTGATGAGAAATTAAGTGAAATACTAGGAATGCTTCACACATTAGTAGTAGCGAGTGCAGGACCTACATCTGCTCGGGATGGTATAAGAGATGCCATGGTTGGTTTAAGAGAAGAAATGATAGAAAAAATCAGAACTGAAGCATTAATGACCAATGACAGACTAGAAGCTATGGCAAGACTCAGGAATGAGGAAAGTGAAAAGATGGCAAAAGACACATCAGATGAAGTGTCTCTCAATCCAACATCAGAGAAATTGAACAACCTGTTGGAAGGGAATGATAGCGACAATGATCTATCACTTGAAGATTTC
>AFM95339
ATGGAAAAGTTTGCTCCTGAATTCCATGGAGAAGATGCAAACAACAGAGCCACCAAATTCCTAGAATCAATAAAGGGCAAATTCACATCACCCAAAGATCCCAAGAAAAAAGATAGTATCATATCTGTCAACTCAATAGATATAGAAGTAACCAAAGAAAGCCCTATAACATCAAATTCAACCATTATAAACCCAATAAATGAGACAGATGATACTGTAGGGAACAAGCCCAATTATCAAAGAAAACCTCTAGTAAGTTTCAAAGAAGACCCTACGCCAAGTGATAATCCCTTCTCAAAACTATACAAAGAAACCATAGAAACATTTGATAACAATGAAGAAGAATCTAGCTATTCATATGAAGAAATTAATGATCAGACAAACGATAATATAACAGCAAGATTAGATAGGATTGATGAGAAATTAAGTGAAATACTAGGAATGCTTCACACATTAGTAGTAGCGAGTGCAGGACCTACATCTGCTCGGGATGGTATAAGAGATGCCATGGTTGGTTTAAGAGAAGAAATGATAGAAAAAATCAGAACTGAAGCATTAATGACCAATGACAGACTAGAAGCTATGGCGAGACTCAGGAATGAGGAAAGTGAAAAGATGGCAAAAGACACATCAGATGAAGTGTCTCTCAATCCAACATCAGAAAAATTGAACAACCTGTTGGAAGGGAATGATAGTGACAATGATCTATCACTTGAAGATTTC
>AFM55383
ATGGAAAAGTTTGCTCCTGAATTCCATGGAGAAGATGCAAACAACAGAGCCACCAAATTCCTAGAATCAATAAAGGGCAAATTCACATCACCCAAAGATCCCAAGAAAAAAGATAGTATCATATCTGTCAACTCAATAGATATAGAAGTAACCAAAGAAAGCCCTATAACATCAAATTCAACCATTATAAACCCAATAAATGAGACAGATGATACTGTAGGGAACAAGCCCAATTATCAAAGAAAGCCTCTAGTAAGTTTCAAAGAAGACCCTACGCCAAGTGATAATCCTTTTTCAAAACTATACAAAGAAACCATAGAAACATTTGATAACAATGAAGAAGAATCTAGCTATTCATATGAAGAAATAAATGATCAGACAAACGATAATATAACAGCAAGATTAGATAGGATTGATGAGAAATTAAGTGAAATACTAGGAATGCTTCACACATTAGTAGTAGCGAGTGCAGGACCTACATCTGCTCGGGATGGTATAAGAGATGCCATGGTTGGTTTAAGAGAAGAAATGATAGAAAAAATCAGAACTGAAGCATTAATGACCAATGACAGACTAGAAGCTATGGCAAGACTCAGGAATGAAGAAAGTGAAAAGATGGCAAAAGACACATCAGATGAAGTGTCTCTCAATCCAACATCAGAGAAACTGAACAACCTGTTGGAAGGGAATGATAGTGACAATGATCTATCACTTGAAGATTTC
>AEO45846
ATGGAAAAGTTTGCTCCTGAATTCCATGGAGAAGATGCAAACAACAGGGCTACTAAATTCCTAGAATCAATAAAGGGCAAATTCACATCACCCAAAGATCCCAAGAAAAAAGATAGTATCATATCTGTCAACTCAATAGATATAGAAGTAACCAAAGAAAGCCCTATAACATCAAATTCAACTATTATCAACCCAACAAATGAGACAGATGATACTGCAGGGAACAAGCCCAATTATCAAAGAAAACCTCTAGTAAGTTTCAAAGAAGACCCTACACCAAGTGATAATCCCTTTTCTAAACTATACAAAGAAACCATAGAAACATTTGATAACAATGAAGAAGAATCCAGCTATTCATATGAAGAAATAAATGATCAGACAAACGATAATATAACAGCAAGATTAGATAGGATTGATGAAAAATTAAGTGAAATACTAGGAATGCTTCACACATTAGTAGTGGCAAGTGCAGGACCTACATCTGCTCGGGATGGTATAAGAGATGCCATGGTTGGTTTAAGAGAAGAAATGATAGAAAAAATCAGAACTGAAGCATTAATGACCAATGACAGATTAGAAGCTATGGCAAGACTCAGGAATGAGGAAAGTGAAAAGATGGCAAAAGACACATCAGATGAAGTGTCTCTCAATCCAACATCAGAGAAATTGAACAACCTGTTGGAAGGGAATGATAGTGACAATGATCTATCACTTGAAGATTTC
>AAR14262
ATGGAGAAGTTTGCACCTGAATTTCATGGAGAAGATGCAAATAACAAAGCTACCAAATTCCTAGAATCAATAAAGGGCAAGTTCGCATCATCCAAAGATCCTAAGAAGAAAGATAGCATAATATCTGTTAACTCAATAGATATAGAAGTAACTAAAGAGAGCCCGATAACATCTGGCACCAACATCAACAATCCAACAAGTGAAGCTGACAGTACCCCAGAAGCCAAAACCAACTACCCAAGAAAACCCCTAGTAAGCTTCAAAGAAGATCTCACCCCAAGTGACAACCCCTTTTCTAAGTTGTACAAAGAAACAATAGAAACATTTGATAACAATGAAGAAGAATCTAGCTACTCATATGAAGAAATAAATGATCAAACAAATGACAACATTACAGCAAGACTAGATAGAATTGATGAAAAATTAAGTGAAATATTAGGAATGCTCCATACATTAGTAGTTGCAAGTGCAGGACCCACTTCAGCTCGCGATGGAATAAGAGATGCTATGGTTGGTCTAAGAGAAGAAATGATAGAAAAAATAAGAGCGGAAGCATTAATGACCAATGATAGGTTAGAGGCTATGGCAAGACTTAGGAATGAGGAAAGCGAAAAAATGGCAAAAGACACCTCAGATGAAGTGTCTCTCAATCCAACTTCCAAAAAATTGAGTGACTTGCTGGAAGACAACGATAGTGACAATGATCTATCACTTGATGATTTT
>AGN28601
ATGGAGAAGTTTGCACCTGAATTTCATGGAGAAGATGCGAATAACAAAGCTACCAAATTCCTAGAATCAATAAAAGGCAAGTTTGCATCATCCAAAGATCCTAAGAAGAAAGATAGCATAATATCTGTCAACTCAATAGACATAGAAGTCACTAAAGAGAGCCCGATAACATCTGGCACCAACATTATCAATCCAACAAGTGAAGCCGACAGTACCCCAGAAACCAAAGCCAACTACCCAAGAAAACCCCTAGTAAGCTTCAAAGAAGATCTCACCCCAAGTGATAACCCTTTCTCTAAGTTGTACAAAGAAACTATAGAAACATTTGATAACAATGAAGAAGAATCTAGCTACTCATATGAGGAGATCAATGATCAAACAAATGACAACATTACAGCAAGACTAGATAGAATTGATGAAAAATTAAGTGAAATATTAGGAATGCTCCATACATTAGTAGTTGCAAGTGCAGGACCTACTTCGGCTCGTGATGGAATAAGAGATGCTATGGTTGGTCTAAGAGAAGAAATGATAGAAAAAATAAGAGCAGAAGCATTAATGACCAATGATAGGTTAGAGGCTATGGCAAGACTTAGGAATGAGGAAAGCGAAAAAATGGCAAAAGACACCTCAGATGAAGTGTCTCTCAATCCAACCTCCAAAAAATTGAGTGACTTGTTGGAAGACAACGATAGCGACAATGATCTATCACTTGATGATTTT
>AFM55207
ATGGAAAAGTTTGCTCCTGAATTCCATGGAGAAGATGCAAACAACAGAGCCACCAAATTCCTAGAATCAATAAAGGGCAAATTCACATCACCCAAAGATCCCAAGAAAAAAGATAGTATCATATCTGTCAACTCAATAGATATAGAAGTAACCAAAGAAAGCCCTATAACATCAAATTCAACCATTATAAACCCAATAAATGAGACAGATGATACTGTAGGGAATAAGCCCAATTATCAAAGAAAGCCTCTAGTAAGTTTCAAAGAAGACCCTACGCCAAGTGATAATCCCTTTTCAAAACTATACAAAGAAACCATAGAAACATTTGATAACAATGAAGAAGAATCTAGCTATTCATATGAAGAAATAAATGATCAGACAAACGATAATATAACAGCAAGATTAGATAGGATTGATGAGAAATTAAGTGAAATACTAGGAATGCTTCACACATTAGTAGTAGCGAGTGCAGGACCTACATCTGCTCGGGATGGTATAAGAGATGCCATGGTTGGTTTAAGAGAAGAAATGATAGAAAAAATCAGAACTGAAGCATTAATGACCAATGACAGACTAGAAGCTATGGCAAGACTCAGGAATGAGGAAAGTGAAAAGATGGCAAAAGACACATCAGATGAAGTGTCTCTCAACCCAACATCAGAGAAATTGAACAACCTGTTGGAAGGGAATGATAGTGACAATGATCTATCACTTGAAGATTTC
>AGN28447
ATGGAGAAGTTTGCACCTGAATTTCATGGAGAAGATGCAAATAACAAAGCTACCAAATTCCTAGAATCAATAAAAGGCAAGTTTGCATCATCCAAAGATCCTAAGAAGAAAGATAGCATAATATCTGTCAACTCAATCGACATAGAAGTCACTAAGGAGAGCCCGATAACATCTGGCACCAACATTATCAATCCAACAAGTGAAGCTGACAGTACCCCAGAAACCAAAGCCAACTACCCAAGAAAACCCCTAGTAAGCTTCAAAGAAGATCTCACCCCAAGTGATAACCCTTTCTCTAAGTTGTACAAAGAAACCATAGAAACATTTGATAACAATGAAGAAGAATCTAGCTACTCATATGAGGAGATCAATGATCAAACAAATGACAACATTACAGCAAGACTAGATAGAATTGATGAAAAATTAAGTGAAATATTAGGAATGCTCCATACATTAGTAGTTGCAAGTGCAGGACCTACTTCGGCTCGTGATGGAATAAGAGATGCTATGGTTGGTCTAAGAGAAGAAATGATAGAAAAAATAAGAGCAGAAGCATTAATGACCAATGATAGGTTAGAGGCTATGGCAAGACTTAGGAATGAGGAAAGCGAAAAAATGGCAAAAGACACCTCAGATGAAGTGTCTCTCAATCCAACCTCCAAAAAATTGAGTGACTTGTTGGAAGACAACGATAGCGACAATGATCTATCACTTGATGATTTT
>AEQ63330
ATGGAAAAGTTTGCTCCTGAATTCCATGGAGAAGATGCAAACAACAGAGCCACCAAATTCCTAGAATCTATAAAGGGCAAATTCACATCACCCAAAGATCCCAAGAAAAAAGATAGTATCATATCTGTCAACTCAATAGATATAGAAGTAACCAAAGAAAGCCCTATAACATCAAATTCAACTATTATAAACCCAATAAATGAGACAGATGATACTGTAGGGAGCAAGCCCAATTATCAAAGAAAGCCTCTAGTAAGTTTCAAAGAAGACCCTACGCCAAGTGATAATCCTTTTTCAAAACTATACAAAGAAACCATAGAAACATTTGATAACAATGAAGAAGAATCTAGCTATTCATATGAAGAAATAAATGATCAGACAAACGATAATATAACAGCAAGATTAGATAGGATTGATGAGAAATTAAGTGAAATACTAGGAATGCTTCACACATTAGTAGTAGCGAGTGCAGGACCTACATCTGCTCGGGATGGTATAAGAGATGCCATGGTTGGTTTAAGAGAAGAAATGATAGAAAAAATCAGAACTGAAGCATTAATGACCAATGACAGACTAGAAGCTATGGCAAGACTCAGGAATGAAGAAAGTGAAAAGATGGCAAAAGACACATCAGATGAAGTGTCTCTCAATCCAACATCAGAGAAACTGAACAACCTGTTGGAAGGGAATGATAGTGACAATGATCTATCACTTGAAGATTTC
>AGN28755
ATGGAGAAGTTTGCACCTGAATTTCATGGAGAAGATGCAAATAACAAAGCTACCAAATTCCTAGAATCAATAAAAGGCAAGTTTGCATCATCCAAAGATCCTAAGAAGAAAGATAGCATAATATCTGTCAACTCAATAGACATAGAAGTCACTAAAGAGAGCCCGATAACATCTGGCACCAACATTATCAATCCAACAAGTGAAGCCGACAGTACCCCAGAAACCAAGGCTAACTACCCAAGAAAACCTCTAGTAAGCTTCAAAGAAGATCTAACCCCAAGTGATAACCCTTTCTCTAAGTTGTACAAAGAAACCATAGAAACATTTGATAACAATGAAGAAGAATCTAGCTACTCATATGAGGAGATTAATGATCAAACAAATGACAACATTACAGCAAGACTAGATAGAATTGATGAAAAATTAAGTGAAATATTAGGAATGCTCCATACATTAGTAGTTGCAAGTGCAGGACCTACTTCGGCTCGTGATGGAATAAGAGATGCTATGGTTGGTCTAAGAGAAGAAATGATAGAAAAAATAAGAGCGGAAGCATTAATGACCAATGATAGGTTAGAGGCTATGGCAAGACTTAGGAATGAGGAAAGCGAAAAAATGGCGAAAGACACTTCAGATGAAGTGTCTCTCAATCCAACCTCCAAAAAATTGAGTGACTTGTTGGAAGACAATGATAGCGACAATGATCTATCACTTGATGATTTT
>AAC14897
ATGGAAAAGTTTGCTCCTGAATTCCATGGAGAAGATGCAAACAACAGGGCTACTAAATTCCTAGAATCAATAAAGGGCAAATTCACATCACCCAAAGATCCCAAGAAAAAAGATAGTATCATATCTGTCAACTCAATAGATATAGAAGTAACCAAAGAAAGCCCTATAACATCAAATTCAACTATTATCAACCCAACAAATGAGACAGATGATACTGCAGGGAACAAGCCCAATTATCAAAGAAAACCTCTAGTAAGTTTCAAAGAAGACCCTACACCAAGTGATAATCCCTTTTCTAAACTATACAAAGAAACCATAGAAACATTTGATAACAATGAAGAAGAATCCAGCTATTCATACGAAGAAATAAATGATCAGACAAACGATAATATAACAGCAAGATTAGATAGGATTGATGAAAAATTAAGTGAAATACTAGGAATGCTTCACACATTAGTAGTGGCAAGTGCAGGACCTACATCTGCTCGGGATGGTATAAGAGATGCCATGGTTGGTTTAAGAGAAGAAATGATAGAAAAAATCAGAACTGAAGCATTAATGACCAATGACAGATTAGAAGCTATGGCAAGACTCAGGAATGAGGAAAGTGAAAAGATGGCAAAAGACACATCAGATGAAGTGTCTCTCAATCCAACATCAGAGAAATTGAACAACCTATTGGAAGGGAATGATAGTGACAATGATCTATCACTTGAAGATTTC
>AGN28689
ATGGAGAAGTTTGCACCTGAATTTCATGGAGAAGATGCAAATAACAAAGCTACCAAATTCCTAGAATCAATAAAAGGCAAGTTTGCATCATCCAAAGATCCTAAGAAGAAAGATAGCATAATATCTGTCAACTCAATAGACATAGAAGTCACTAAAGAGAGCCCGATAACATCTGGCACCAACATTATCAATCCAACAAGTGAAGCCGACAGTACCCCAGAAACCAAAGCCAACTACCCAAGAAAACCCCTAGTAAGCTTCAAAGAAGATCTCACCCCAAGTGATAACCCTTTCTCTAAGTTGTACAAAGAAACCATAGAAACATTTGATAACAATGAAGAAGAATCTAGCTACTCATATGAGGAGATCAATGATCAAACAAATGACAACATTACAGCAAGACTAGATAGAATTGATGAAAAACTAAGTGAAATATTAGGAATGCTCCATACATTAGTAGTTGCAAGTGCAGGACCTACTTCGGCTCGTGATGGAATAAGAGATGCCATGGTTGGTCTAAGAGAAGAAATGATAGAAAAAATAAGAGCAGAAGCATTAATGACCAATGATAGGTTAGAGGCTATGGCAAGACTTAGGAATGAGGAAAGCGAAAAAATGGCAAAAGACACCTCAGATGAAGTGTCTCTCAATCCAACCTCCAAAAAATTGAGTGACTTGTTGGAAGACAACGATAGCGACAATGATCTATCACTTGATGATTTT
>AGN28524
ATGGAGAAGTTTGCACCTGAATTTCATGGAGAAGATGCAAATAACAAAGCTACCAAATTCCTAGAATCAATAAAAGGCAAGTTTGCATCATCCAAAGATCCTAAGAAGAAAGATAGCATAATATCTGTCAACTCAATAGACATAGAAGTCACTAAAGAGAGCCCGATAACATCTGGCACCAACATTATCAATCCAACAAGCGAAGCTGACAGTACCCCAGAAACCAAAGCCAACTACCCAAGAAAACCACTAGTAAGCTTCAAAGAAGATCTCACCCCAAGTGATAACCCTTTCTCTAAGTTGTACAAAGAAACCATAGAAACATTTGATAACAATGAAGAAGAATCTAGCTACTCATATGAGGAGATCAATGATCAAACAAATGACAACATTACAGCAAGACTAGATAGAATTGATGAAAAATTAAGTGAAATATTAGGAATGCTCCATACATTAGTAGTTGCAAGTGCAGGACCCACTTCGGCTCGTGATGGAATAAGAGATGCTATGGTTGGTCTAAGAGAAGAAATGATAGAAAAAATAAGAGCAGAAGCATTAATGACCAATGATAGGTTAGAGGCTATGGCAAGACTTAGGAATGAGGAAAGCGAAAAAATGGCAAAAGACACCTCAGATGAAGTGTCTCTCAATCCAACCTCCAAAAAATTGAGTGACTTGTTAGAAGACAACGATAGTGACAATGATCTATCACTTGATGATTTT
>AFM55438
ATGGAAAAGTTTGCTCCTGAATTCCATGGAGAAGACGCAAACAACAGAGCCACTAAATTCCTAGAATCAATAAAGGGCAAGTTCACATCACCTAAAGATCCCAAGAAAAAAGATAGTATCATATCTGTCAACTCAATAGATATAGAAGTAACCAAAGAAAGCCCTATAACTTCAAATTCAACCATTATAAACCCTACAAATGAGACAGATGATACTGCAGGGAACAAGCCCAATTATCAAAGAAAACCTCTAGTAAGTTTCAAAGAAGACCCTACGCCAAGTGATAATCCCTTTTCAAAACTATACAAAGAAACCATAGAAACATTTGATAACAATGAAGAAGAATCTAGCTATTCATATGAAGAAATAAATGATCAGACAAACGATAATATAACAGCAAGATTAGATAGGATTGATGAAAAATTAAGTGAAATACTAGGAATGCTCCACACACTAGTAGTAGCAAGTGCAGGACCTACATCTGCTCGGGATGGTATAAGAGATGCCATGGTTGGTTTAAGAGAAGAAATGATAGAAAAAATCAGAACTGAAGCATTAATGACCAATGATAGATTAGAAGCTATGGCAAGACTCAGGAATGAGGAAAGTGAAAAGATGGCAAAAGATACATCAGATGAAGTGTCTCTCAATCCAACATCAGAAAAATTGAACAACCTGCTGGAAGGAAATGACAGTGACAATGATCTATCACTTGAAGATTTC
>AEQ63483
ATGGAAAAGTTTGCTCCTGAATTCCATGGAGAAGATGCAAACAACAGAGCCACTAAATTCCTAGAATCAATAAAGGGCAAATTCACATCACCTAAAGATCCCAAGAAAAAAGATAGTATCATATCTGTCAACTCAATAGATATAGAAGTAACCAAAGAAAGCCCTATAACATCAAATTCAACCATTATAAACCCAACAAATGAGACAGATGATACTGTAGTGAACAAGCCCAATTACCAAAGAAAACCTCTAGTAAGTTTCAAAGAAGACCCTACACCAAGTGATAATCCCTTTTCAAAACTATACAAAGAAACCATAGAAACATTTGATAACAATGAAGAAGAATCTAGCTATTCATATGAAGAAATAAATGATCAGACAAATGATAATATAACAGCAAGATTAGATAGGATTGATGAGAAATTAAGTGAAATACTAGGAATGCTTCACACATTAGTAGTAGCGAGTGCAGGACCTACATCTGCTCGAGATGGTATAAGAGATGCCATGGTTGGTTTAAGAGAAGAAATGATAGAAAAAATCAGAACTGAAGCATTAATGACCAATGACAGACTAGAAGCTATGGCAAGACTCAGGAATGAGGAAAGTGAAAAGATGGCAAAAGACACATCAGATGAAGTTTCTCTCAATCCAACATCAGAGAAATTGAACAACCTGTTGGAAGGGAATGATAGTGACAATGATCTATCACTTGAAGATTTC
>AFM55537
ATGGAAAAGTTTGCTCCTGAATTCCATGGAGAAGATGCAAACAACAGAGCCACCAAATTCCTAGAATCAATAAAAGGCAAATTCACATCACCCAAAGATCCCAAGAAAAAAGATAGTATCATATCTGTCAACTCAATAGATATAGAAGTAACCAAAGAAAGCCCTATAACATCAAATTCAACCATTATAAACCCAATAAATGAGACAGATGATACTGTAGGGAACAAGCCCAATTATCAAAGAAAGCCTCTAGTAAGTTTCAAAGAAGACCCTACGCCAAGTGATAATCCTTTTTCAAAACTATACAAAGAAACCATAGAAACATTTGATAACAATGAAGAAGAATCTAGCTATTCATATGAAGAAATAAATGATCAGACAAACGATAATATAACAGCAAGATTAGATAGGATTGATGAGAAATTAAGTGAAATACTAGGAATGCTTCACACATTAGTAGTAGCGAGTGCAGGACCTACATCTGCTCGGGATGGTATAAGAGATGCCATGGTTGGTTTAAGAGAAGAAATGATAGAAAAAATCAGAACTGAAGCATTAATGACCAATGACAGACTAGAAGCTATGGCAAGACTCAGGAATGAAGAAAGTGAAAAGATGGCAAAAGACACATCAGATGAAGTGTCCCTCAATCCAACATCAGAGAAACTGAACAACCTGTTGGAAGGGAATGATAGTGACAATGATCTATCACTTGAAGATTTC
>AGT75342
ATGGAAAAGTTTGCTCCTGAATTCCATGGAGAAGATGCAAACAACAGAGCCACCAAATTCCTAGAATCAATAAAGGGCAAATTCACATCACCCAAAGATCCCAAGAAAAAAGATAGTATCATATCTGTCAACTCAATAGATATAGAAGTAACCAAAGAAAGCCCTATAACATCAAATTCAACCATTATAAACCCAATAAATGAGACAGATGATACTGTAGGGAACAAGCCCAATTATCAAAGAAAGCCTCTAGTAAGTTTCAAAGAAGACCCTACGCCAAGTGATAATCCTTTTTCAAAACTATACAAAGAAACCATAGAAACATTTGACAACAATGAAGAAGAATCTAGCTATTCATATGAAGAAATAAATGATCAGACAAACGATAATATAACAGCAAGATTAGATAGGATTGATGAGAAATTAAGTGAAATACTAGGAATGCTTCACACATTAGTAGTAGCGAGTGCAGGACCTACATCTGCTCGGGATGGTATAAGAGATGCCATGGTTGGTTTAAGAGAAGAAATGATAGAAAAAATCAGAACTGAAGCATTAATGACCAATGACAGACTAGAAGCTATGGCAAGACTCAGGAATGAAGAAAGTGAAAAGATGGCAAAAGACACATCAGATGAAGTGTCTCTCAATCCAACATCAGAGAAACTGAACAACCTGTTGGAAGGGAATGATAGTGACAATGATCTATCACTTGAAGATTTC
>AGN28612
ATGGAGAAGTTTGCACCTGAATTTCATGGAGAAGATGCAAATAACAAAGCTACCAAATTCCTAGAATCAATAAAAGGCAAGTTTGCATCATCCAAAGATCCTAAGAAGAAAGATAGCATAATATCTGTCAACTCAATAGACATAGAAGTCACTAAAGAGAGCCCGATAACATCTGGCACCAACATTATCAATCCAACAAGCGAAGCCGACAGTACCCCAGAAACCAAAGCCAACTACCCAAGAAAACCCCTAGTAAGCTTCAAAGAAGATCTCACCCCAAGTGATAACCCTTTCTCTAAGTTGTACAAAGAAACCATAGAAACATTTGATAACAATGAAGAAGAATCTAGCTACTCATATGAGGAGATCAATGATCAAACAAATGACAACATTACAGCAAGACTAGATAGAATTGATGAAAAATTAAGTGAAATATTAGGAATGCTCCATACATTAGTAGTTGCAAGTGCAGGACCCACTTCGGCTCGTGATGGAATAAGAGATGCTATGGTTGGTCTAAGAGAAGAAATGATAGAAAAAATAAGAGCAGAAGCATTAATGACCAATGATAGGTTAGAGGCTATGGCAAGACTTAGGAATGAGGAAAGCGAAAAAATGGCAAAAGACACCTCAGATGAAGTGTCTCTCAATCCAACCTCCAAAAAATTGAGTGACTTGTTAGAAGACAACGATAGCGACAATGATCTATCACTTGATGATTTT
>AEO45855
ATGGAAAAGTTTGCTCCTGAATTCCATGGAGAAGACGCAAACAACAGAGCCACTAAATTCCTAGAATCAATAAAGGGCAAATTCACATCACCTAAAGATCCCAAGAAAAAAGATAGTATCATATCTGTCAACTCAATAGACATAGAAGTAACCAAAGAAAGCCCTATAACTTCAAATTCAACCATTATAAACCCTACAAATGAGACAGACGATACTACAGGGAACAAGCCCAATTATCAAAGAAAACCTCTAGTGAGTTTCAAAGAAGACCCTACGCCAAGTGATAATCCCTTTTCAAAACTATACAAAGAAACCATAGAAACATTTGATAACAATGAAGAAGAATCTAGCTACTCATATGAAGAAATAAATGATCAGACAAATGATAATATAACAGCAAGATTAGATAGGATTGATGAAAAATTAAGTGAAATACTAGGAATGCTTCACACACTAGTAGTAGCAAGTGCAGGACCTACATCTGCTCGGGATGGTATAAGAGATGCCATGGTTGGTTTAAGAGAAGAAATGATAGAAAAAATCAGAACCGAAGCATTAATGACCAATGATAGATTAGAAGCTATGGCAAGGCTCAGGAATGAGGAAAGTGAAAAGATGGCAAAAGACACATCAGACGAAGTGTCTCTCAATCCAACATCAGAGAAATTGAACAACCTGTTGGAAGGGAATGACAGTGACAATGATCTATCACTTGAAGATTTC
>AFM55416
ATGGAAAAGTTTGCTCCTGAATTCCATGGAGAAGATGCAAACAACAGAGCCACCAAATTCCTAGAATCAATAAAGGGCAAATTCACATCACCCAAAGATCCCAAGAAAAAAGATAGTATCATATCTGTCAACTCAATAGATATAGAAGTAACCAAAGAAAGCCCTATAACATCAAATTCAACCATTATAAACCCAATAAATGAGACAGATGATACTGTAGGGAACAAGCCCAATTATCAAAGAAAGCCTTTAGTAAGTTTCAAAGAAGACCCTACGCCAAGTGATAATCCCTTTTCAAAACTATACAAAGAAACCATAGAAACATTTGATAACAATGAAGAAGAATCTAGCTATTCATATGAAGAAATAAATGATCAGACAAACGATAATATAACAGCAAGATTAGATAGGATTGATGAGAAATTAAGTGAAATACTAGGAATGCTTCACACATTAGTAGTAGCGAGTGCAGGACCTACATCTGCTCGGGATGGTATAAGAGATGCCATGGTTGGTTTAAGAGAAGAAATGATAGAAAAAATCAGAACTGAAGCATTAATGACCAATGACAGACTAGAAGCTATGGCAAGACTCAGGAATGAGGAAAGTGAAAAGATGGCAAAAGACACATCAGATGAAGTGTCTCTCAATCCAACATCAGAGAAACTGAACAACCTGTTGGAAGGGAATGATAGTGACAATGATCTATCACTTGAAGATTTC
>AFM55339
ATGGAAAAGTTTGCTCCTGAATTCCATGGAGAAGATGCAAACAACAGAGCCACCAAATTCCTAGAATCAATAAAGGGCAAATTCACATCACCCAAAGATCCCAAGAAAAAAGATAGTATCATATCTGTCAACTCAATAGATATAGAAGTAACCAAAGAAAGCCCTATAACATCAAATTCAACCATTATAAACCCAATAAATGAGACAGATGATACTGTAGGGAACAAGCCCAATTATCAAAGAAAGCCTCTAGTAAGTTTCAAAGAAGACCCTACGCCAAGTGATAATCCTTTTTCAAAACTATACAAAGAAACCATAGAAACATTTGATAACAATGAAGAAGAATCTAGCTATTCATATGAAGAAATAAATGATCAGACAAACGACAATATAACAGCAAGATTAGACAGGATTGATGAGAAATTAAGTGAAATACTAGGAATGCTTCACACATTAGTAGTAGCGAGTGCAGGACCTACTTCTGCTCGGGATGGTATAAGAGATGCCATGGTTGGTTTAAGAGAAGAAATGATAGAAAAAATCAGAACTGAAGCATTAATGACCAATGACAGACTAGAAGCTATGGCAAGACTCAGGAATGAAGAAAGTGAAAAGATGGCAAAAGACACATCAGATGAAGTGTCTCTCAATCCAACATCAGAGAAACTGAACAACCTGTTGGAAGGGAATGATAGTGACAATGATCTATCACTTGAAGATTTC
>AAB86659
ATGGAAAAGTTTGCTCCTGAATTCCATGGAGAAGATGCAAACAACAGGGCTACTAAATTCCTAGAATCAATAAAGGGCAAATTCACATCACCCAAAGATCCCAAGAAAAAAGATAGTATCATATCTGTCAACTCAATAGATATAGAAGTAACCAAAGAAAGCCCTATAACATCAAATTCAACTATTATCAACCCAACAAATGAGACAGATGATACTGCAGGGAACAAGCCCAATTATCAAAGAAAACCTCTAGTAAGTTTCAAAGAAGACCCTACACCAAGTGATAATCCCTTTTCTAAACTATACAAAGAAACCATAGAAACATTTGATAACAATGAAGAAGAATCCAGCTATTCATACGAAGAAATAAATGATCAGACAAACGATAATATAACAGCAAGATTAGATAGGATTGATGAAAAATTAAGTGAAATACTAGGAATGCTTCACACATTAGTAGTGGCAAGTGCAGGACCTACATCTGCTCGGGATGGTATAAGAGATGCCATGGTTGGTTTAAGAGAAGAAATGATAGAAAAAATCAGAACTGAAGCATTAATGACCAATGACAGATTAGAAGCTATGGCAAGACTCAGGAATGAGGAAAGTGAAAAGATGGCAAAAGACACATCAGATGAAGTGTCTCTCAATCCAACATCAGAGAAATTGAACAACCTATTGGAAGGGAATGATAGTGACAATGATCTATCACTTGAAGATTTC
>AGN28458
ATGGAGAAGTTTGCACCTGAATTTCATGGGGAAGATGCAAATAACAAAGCTACCAAATTCCTAGAATCAATAAAAGGCAAGTTTGCATCATCCAAAGATCCTAAGAAGAAAGATAGCATAATATCTGTCAACTCAATCGACATAGAAGTCACTAAAGAGAGCCCGATAACATCTGGCACCAACATTATCAATCCAACAAGTGAAGCTGACAGTACCCCAGAAACCAAAGCCAACTACCCAAGAAAACCCCTAGTAAGCTTCAAAGAAGATCTCACCCCAAGTGATAACCCTTTCTCTAAGTTGTACAAAGAAACCATAGAAACATTTGATAACAATGAAGAAGAATCTAGCTACTCATATGAGGAGATCAATGATCAAACAAATGACAACATTACAGCAAGACTAGATAGAATTGATGAAAAATTAAGTGAAATATTAGGAATGCTCCATACATTAGTAGTTGCAAGTGCAGGACCTACTTCGGCTCGTGATGGAATAAGAGATGCTATGGTTGGTCTAAGAGAAGAAATGATAGAAAAAATAAGAGCAGAAGCATTAATGACCAATGATAGGTTAGAGGCTATGGCAAGACTTAGGAATGAGGAAAGCGAAAAAATGGCAAAAGACACCTCAGATGAAGTGTCTCTCAATCCAACCTCCAAAAAATTGAGTGACTTGTTGGAAGACAACGATAGCGACAATGATCTATCACTTGATGATTTT
>AFM55350
ATGGAAAAGTTTGCTCCTGAATTCCATGGAGAAGATGCAAACAACAGAGCCACCAAATTCCTAGAATCAATAAAGGGCAAATTCACATCTCCTAAGGATCCCAAGAAAAAAGACAGTATCATATCTGTCAACTCAATAGATATAGAAGTAACCAAAGAAAGCCCTATAACATCAAACTCAACCATTATAAACCCAATAAATGAGACAGATGATACTGTAGGAAACAAGCCCAATTATCAAAGAAAGCCTCTAGTAAGTTTCAAAGAAGACCCTACGCCAAGTGATAATCCCTTTTCAAAACTATACAAAGAAACCATAGAAACATTTGATAACAATGAAGAAGAATCTAGCTATTCATATGAAGAAATAAATGATCAGACAAACGATAATATAACAGCAAGATTAGATAGGATTGATGAGAAATTAAGTGAAATACTAGGAATGCTTCACACATTAGTAGTAGCGAGTGCAGGACCTACATCTGCTCGGGATGGTATAAGAGATGCCATGGTTGGTTTAAGAGAAGAAATGATAGAAAAAATCAGAACTGAAGCATTAATGACCAATGACAGACTAGAAGCTATGGCAAGACTCAGGAATGAGGAAAGTGAAAAGATGGCAAAAGACACATCAGATGAAGTGTCTCTCAATCCAACATCAGAGAAATTGAACAACCTGTTAGAAGGGAATGATAGTGACAATGATCTATCACTTGAAGATTTC
>AFM55218
ATGGAAAAGTTTGCTCCTGAATTCCATGGAGAAGATGCAAACAACAGAGCCACCAAATTCCTAGAATCAATAAAGGGCAAATTCACATCACCCAAAGATCCCAAGAAAAAAGATAGCATCATATCTGTCAACTCAATAGATATAGAAGTAACCAAAGAAAGCCCTATAACATCAAATTCAACCATTATAAACCCAATAAATGAGACAGATGATACTGTAGGGAACAAGCCCAATTATCAAAGAAAGCCTCTAGTAAGTTTCAAAGAAGACCCTACGCCAAGTGATAATCCCTTTTCAAAACTATACAAAGAAACCATAGAAACATTTGATAACAATGAAGAAGAATCTAGCTATTCATATGAAGAAATAAATGATCAGACAAATGATAATATAACAGCAAGATTAGATAGGATTGATGAGAAATTAAGTGAAATACTAGGAATGCTTCACACATTAGTAGTAGCGAGTGCAGGACCTACATCTGCTCGGGATGGTATAAGAGATGCCATGGTTGGTTTAAGAGAAGAAATGATAGAAAAAATCAGAACTGAAGCATTAATGACCAATGACAGACTAGAAGCTATGGCAAGACTCAGGAATGAGGAAAGTGAAAAGATGGCAAAAGACACATCAGATGAAGTGTCTCTCAATCCAACATCAGAGAAATTGAACAACCTGTTGGAAGGGAATGATAGTGACAATGATCTATCACTTGAAGATTTC
>AGN28744
ATGGAGAAGTTTGCACCTGAATTTCATGGAGAAGATGCAAATAACAAAGCTACCAAATTCCTAGAATCAATAAAAGGCAAGTTTGCATCATCCAAAGATCCTAAGAAGAAAGATAGCATAATATCTGTCAACTCAATAGACATAGAAGTCACTAAAGAGAGCCCGATAACATCTGGCACCAACATTATCAATCCAACAAGTGAAGCCGACAGTACCCCAGAAACCAAAGCCAACTACCCAAGAAAACCCCTAGTAAGCTTCAAAGAAGATCTCACCCCAAGTGATAACCCTTTCTCTAAGTTGTACAAAGAAACCATAGAAACATTTGATAACAATGAAGAAGAATCTAGCTACTCATATGAGGAGATCAATGATCAAACAAATGACAACATTACAGCAAGACTAGATAGAATTGATGAAAAACTAAGTGAAATATTAGGAATGCTCCATACATTAGTAGTTGCAAGTGCAGGACCTACTTCGGCTCGTGATGGAATAAGAGATGCCATGGTTGGTCTAAGAGAAGAAATGATAGAAAAAATAAGAGCAGAAGCATTAATGACCAATGATAGGTTAGAGGCTATGGCAAGACTTAGGAATGAGGAAAGCGAAAAAATGGCAAAAGACACCTCAGATGAAGTGTCTCTCAATCCAACCTCCAAAAAATTGAGTGACTTGTTGGAAGACAACGATAGCGACAATGATCTATCACTTGATGATTTT
>AGN28513
ATGGAGAAGTTTGCACCTGAATTTCATGGAGAAGATGCAAATAACAAAGCTACCAAATTCCTAGAATCAATAAAAGGCAAGTTTGCATCATCCAAAGATCCTAAGAAGAAAGATAGCATAATATCTGTCAACTCAATAGACATAGAAGTCACTAAAGAGAGCCCGATAACATCTGGCACCAACATTATCAATCCAACAAGTGAAGCTGACAGTACCCCAGAAACCAAAGCCAACTACCCAAGAAAACCCCTAGTAAGCTTCAAAGAAGATCTCACCCCAAGTGATAACCCTTTCTCTAAGTTGTACAAAGAAACCATAGAAACATTTGATAACAATGAAGAAGAATCTAGCTACTCATATGAGGAGATCAATGATCAAACAAATGACAACATTACAGCAAGACTAGATAGAATTGATGAAAAATTAAGTGAAATATTAGGAATGCTCCATACATTAGTAGTTGCAAGTGCTGGACCCACTTCGGCTCGTGATGGAATAAGAGATGCTATGGTTGGTCTAAGAGAAGAAATGATAGAAAAAATAAGAGCAGAAGCATTAATGACCAATGATAGGTTAGAGGCTATGGCAAGACTTAGGAATGAGGAAAGCGAAAAAATGGCAAAAGACACCTCAGATGAAGTGTCTCTCAATCCAACCTCCAAAAAATTGAGTGACTTGTTAGAAGACAACGATAGCGACAATGATCTATCACTTGATGATTTT
>AEO45905
ATGGAAAAGTTTGCTCCCGAATTCCATGGAGAAGATGCAAACAACAGGGCTACTAAATTCCTAGAATCAATAAAGGGCAAATTCACATCACCTAAAGATCCCAAGAAAAAAGATAGTATCATATCTGTCAACTCAATAGATATAGAAGTAACCAAAGAAAGCCCTATAACATCAAATTCAACCATTATAAACCCAACAAATGAGACAGATGATACTGTAGGGAACAAGCCCAATTACCAAAGAAAGCCTCTAGTAAGTTTCAAAGAAGACCCTACACCAAGTGATAATCCCTTTTCTAAACTATACAAAGAAACCATAGAAACATTTGATAACAATGAAGAAGAATCCAGCTATTCATATGAAGAAATAAATGATCAGACAAATGATAATATAACAGCAAGATTAGATAGGATTGATGAAAAATTAAGTGAAATACTAGGAATGCTTCACACGTTAGTAGTAGCGAGTGCAGGACCTACATCTGCTCGAGATGGTATAAGAGATGCCATGGTTGGTTTAAGAGAAGAAATGATAGAAAAAATCAGAACTGAAGCATTAATGACCAATGACAGATTAGAAGCTATGGCAAGACTCAGGAATGAGGAAAGTGAAAAGATGGCAAAAGACACATCAGATGAAGTGTCTCTCAATCCAACATCAGAGAAATTGAACAACCTGTTGGAAGGGAATGATAGTGACAATGATCTATCACTTGAAGATTTC
>AFM55449
ATGGAAAAGTTTGCTCCTGAATTCCATGGAGAAGATGCAAACAACAGAGCCACCAAATTCCTAGAATCAATAAAGGGCAAATTCACATCACCCAAAGATCCCAAGAAAAAAGATAGTATCATATCTGTCAACTCAATAGATATAGAAGTAACCAAAGAAAGCCCTATAACATCAAATTCAACCATTATAAACCCAATAAATGAGACAGATGATACTGTAGGGAACAAGCCCAATTATCAAAGAAAGCCTCTAGTAAGTTTCAAAGAAGACCCTACGCCAAGTGATAATCCTTTTTCAAAACTATACAAAGAAACCATAGAAACATTTGATAACAATGAAGAAGAATCTAGCTATTCATATGAAGAAATAAATGATCAGACAACCGATAATATAACAGCAAGATTAGATAGGATTGATGAGAAATTAAGTGAAATACTAGGAATGCTTCACACATTAGTAGTAGCGAGTGCAGGACCTACATCTGCTCGGGATGGTATAAGAGATGCCATGGTTGGTTTAAGAGAAGAAATGATAGAAAAAATCAGAACTGAAGCATTAATGACCAATGACAGACTAGAAGCTATGGCAAGACTCAGGAATGAAGAAAGTGAAAAGATGGCAAAAGACACATCAGATGAAGTGTCTCTCAATCCAACATCAGAGAAACTGAACAACCTGTTGGAAGGGAATGATAGTGACAATGATCTATCACTTGAAGATTTC
>AGT75375
ATGGAAAAGTTTGCTCCTGAATTCCATGGAGAAGACGCAAACAACAGAGCCACTAAATTCCTAGAATCAATAAAGGGCAAATTCACATCACCTAAAGATCCCAAGAAAAAAGACAGTATCATATCTGTCAACTCAATAGATATAGAAGTAACCAAAGAAAGCCCTATAACTTCAAATTCAACCATTATAAACCCTACAAATGAGACAGATGATACTGCAGGGAACAAGCCCAACTATCAAAGAAAACCTCTAGTGAGTTTCAAAGAAGACCCTACGCCAAGTGATAATCCCTTTTCAAAACTATATAAAGAAACCATAGAAACATTTGATAACAATGAAGAAGAATCTAGCTATTCATACGAAGAAATAAATGATCAGACAAATGATAATATAACAGCAAGATTAGATAGGATTGATGAAAAATTAAGTGAAATACTAGGAATGCTTCACACACTAGTAGTAGCAAGTGCAGGACCTACATCTGCTCGGGATGGTATAAGAGATGCCATGGTTGGTTTAAGAGAAGAAATGATAGAAAAAATCAGAACTGAAGCATTAATGACCAATGATAGATTAGAAGCTATGGCAAGGCTCAGGAATGAGGAAAGTGAAAAGATGGCAAAAGACACATCAGACGAAGTGTCTCTCAATCCAACATCAGAGAAATTGAACAACCTGTTGGAAGGGAATGACAGTGACAATGATCTATCACTTGAAGATTTC
>AFM95350
ATGGAAAAGTTTGCTCCTGAATTCCATGGAGAAGATGCAAACAACAGAGCCACCAAATTCCTAGAATCAATAAAGGGCAAATTCACATCACCCAAAGATCCCAAGAAAAAAGATAGTATCATATCTGTCAACTCAATAGATATAGAAGTAACCAAAGAAAGCCCTATAACATCAAATTCAACCATTATAAACCCAATAAATGAGACAGATGATACTGTAGGGAACAAGCCCAATTATCAAAGAAAGCCTCTAGTAAGTTTCAAAGAAGACCCTACGCCAAGTGATAATCCCTTTTCAAAACTATACAAAGAAACCATAGAAACATTTGATAACAATGAAGAAGAATCTAGCTATTCATATGAAGAAATAAATGATCAGACAAACGATAATATAACAGCAAGATTAGATAGGATTGATGAGAAATTAAGTGAAATACTAGGAATGCTTCACACATTAGTAGTAGCGAGTGCAGGACCTACATCTGCTCGGGATGGTATAAGAGATGCCATGGTTGGTTTAAGAGAAGAAATGATAGAAAAAATCAGAACTGAAGCATTAATGACCAATGACAGACTAGAAGCTATGGCAAGACTCAGGAATGAGGAAAGTGAAAAGATGGCAAAAGACACATCAGATGAAGTGTCTCTCAATCCAACATCAGAGAAATTGAACAACCTGTTGGAAGGGAATGATAGTGACAATGATCTATCACTTGAAGATTTC
>AEO45865
ATGGAAAAGTTTGCTCCTGAATTCCATGGAGAAGACGCAAACAACAGGGCTACTAAATTCCTAGAATCAATAAAGGGCAAATTCACATCACCCAAAGATCCCAAGAAAAAAGATAGTATCATATCTGTCAACTCAATAGATATAGAAGTAACCAAAGAAAGCCCTATAACATCAAATTCAACCATTATAAACCCAACAAATGAGACAGATGATACTGCAGGGAACAAGCCCAATTATCAAAGAAAACCTCTAGTAAGTTTCAAAGAAGACCCTACCCCAAGTGATAATCCCTTTTCTAAACTATACAAAGAAACCATAGAAACATTTGATAACAATGAAGAAGAATCCAGCTATTCATATGAAGAAATAAATGATCAGACAAACGATAATATAACAGCAAGATTAGATAGGATTGATGAAAAATTAAGTGAAATACTAGGAATGCTTCACACATTAGTAGTGGCAAGTGCAGGACCTACATCTGCTCGGGATGGTATAAGAGATGCCATGGTTGGTTTAAGAGAAGAAATGATAGAAAAAATCAGAACTGAAGCATTAATGACCAATGACAGATTAGAAGCTATGGCAAGACTCAGGAATGAGGAAAGTGAAAAGATGGCAAAAGACACATCAGATGAAGTGTCTCTCAATCCAACATCAGAGAAATTGAACAACCTATTGGAAGGGAATGATAGTGACAATGATCTATCACTTGAAGATTTC
>AGN28590
ATGGAGAAGTTTGCACCTGAATTTCATGGAGAAGATGCAAATAACAAAGCTACCAAATTCCTAGAATCAATAAAAGGCAAGTTTGCATCATCCAAAGATCCTAAGAAGAAAGATAGCATAATATCTGTCAACTCAATAGACATAGAAGTCACTAAAGAGAGCCCGATAACATCTGGCACCAACATTATCAATCCAACAAGTGAAGCCGACAGTACCCCAGAAACCAAAGCCAACTACCCAAGAAAACCCCTAGTAAGCTTCAAAGAAGATCTCACCCCAAGTGATAACCCTTTCTCTAAGTTGTACAAAGAAACCATAGAAACATTTGATAACAATGAAGAAGAATCTAGCTACTCATATGAGGAGATCAATGATCAAACAAATGACAACATTACAGCAAGACTAGATAGAATTGATGAAAAATTAAGTGAAATATTAGGAATGCTCCATACATTGGTAGTTGCAAGTGCAGGACCTACTTCGGCTCGTGATGGAATAAGAGATGCTATGGTTGGTCTGAGAGAAGAAATGATAGAAAAAATAAGAGCAGAAGCATTAATGACCAATGATAGGTTAGAGGCTATGGCAAGACTTAGGAATGAGGAAAGCGAAAAAATGGCAAAAGACACCTCAGATGAAGTGTCTCTCAATCCAACCTCCAAAAAATTGAGTGACTTGTTGGAAGACAACGATAGCGACAATGATCTATCACTTGATGATTTT
>AFM55284
ATGGAAAAGTTTGCTCCTGAATTCCATGGAGAAGACGCAAACAACAGAGCCACTAAATTTCTAGAATCAATAAAGGGCAAATTCACATCACCTAAAGATCCCAAGAAAAAAGATAGTATCATATCTGTCAACTCAATAGATATAGAAGTAACCAAAGAAAGCCCTATAACTTCAAATTCAACCATTATAAACCCTACAAATGAGACAGATGATACTGCAGGGAACAAGCCCAATTATCAAAGAAAACCTCTAGTAAGTTTCAAAGAAGACCCTACGCCAAGTGATAATCCCTTTTCAAAACTATACAAAGAAACCATAGAAACATTTGATAACAATGAAGAAGAATCTAGCTATTCATATGAAGAAATAAATGATCAGACAAACGATAATATAACAGCAAGATTAGATAGGATTGATGAAAAATTAAGTGAAATACTAGGAATGCTTCACACACTAGTAGTAGCAAGTGCAGGACCTACATCTGCTCGGGATGGTATAAGAGATGCCATGGTTGGTTTAAGAGAAGAAATGATAGAAAAAATCAGAACTGAAGCATTAATGACCAATGATAGATTAGAAGCTATGGCAAGACTCAGGAATGAGGAAAGTGAAAAGATGGCAAAAGACACATCAGATGAAGTGTCTCTCAATCCAACATCAGAGAAATTGAACAACCTGTTGGAAGGGAATGATAGTGACAATGATCTATCACTTGAAGATTTC
>AFM55328
ATGGAAAAGTTTGCTCCTGAATTCCATGGAGAAGATGCAAACAACAGAGCCACCAAATTCCTAGAATCAATAAAGGGCAAATTCACATCACCCAAAGATCCCAAGAAAAAAGATAGTATCATATCTGTCAACTCAATAGATATAGAAGTAACCAAAGAAAGCCCTATAACATCAAATTCAACCATTATAAACCCAATAAATGAGACAGATGATACTATAGGGAACAAGCCCAATTATCAAAGAAAGCCTCTAGTAAGTTTCAAAGAAGACCCTACGCCAAGTGATAATCCCTTTTCAAAACTATACAAAGAAACCATAGAAACATTTGATAACAATGAAGAAGAATCTAGCTATTCATATGAAGAAATAAATGATCAGACAAACGATAATATAACAGCAAGATTAGATAGGATTGATGAGAAATTAAGTGAAATACTAGGAATGCTTCACACATTAGTAGTAGCGAGTGCAGGACCTACATCTGCTCGGGATGGTATAAGAGATGCCATGGTCGGTTTAAGAGAAGAAATGATAGAAAAAATCAGAACTGAAGCATTAATGACCAATGACAGACTAGAAGCTATGGCAAGACTCAGGAATGAGGAAAGTGAAAAGATGGCAAAAGACACATCAGATGAAGTGTCTCTCAATCCAACATCAGAGAAATTGAACAACCTGTTGGAAGGGAATGATAGTGACAATGATCTATCACTTGAAGATTTC
>AFM55262
ATGGAAAAGTTTGCTCCTGAATTCCATGGAGAAGATGCAAACAACAGAGCCACCAAATTCCTAGAATCAATAAAGGGCAAATTCACATCTCCTAAGGATCCCAAGAAAAAAGATAGTATCATATCTGTCAACTCAATAGATATAGAAGTAACCAAAGAAAGCCCTATAACATCAAATTCAACCATTATAAACCCAATAAATGAGACAGATGACACTGTAGGGAACAAGCCCAATTATCAAAGAAAGCCTCTAGTAAGTTTCAAAGAAGACCCTACGCCAAGTGATAATCCCTTTTCAAAACTATACAAAGAAACCATAGAAACATTTGATAACAATGAAGAAGAATCTAGCTATTCATATGAAGAAATAAATGATCAGACAAACGATAATATAACAGCAAGATTAGATAGGATTGATGAGAAATTAAGTGAAATACTAGGAATGCTTCACACATTAGTAGTAGCGAGTGCAGGACCTACATCTGCTCGGGATGGTATAAGAGATGCCATGGTTGGTTTAAGAGAAGAAATGATAGAAAAAATCAGAACTGAAGCATTAATGACCAATGACAGACTAGAAGCTATGGCAAGACTCAGGAATGAGGAAAGTGAAAAGATGGCAAAAGACACATCAGATGAAGTGTCTCTCAATCCAACATCAGAGAAATTGAACAACCTGTTGGAAGGGAATGATAGTGACAATGATCTATCACTTGAAGATTTC
>AGN28469
ATGGAGAAGTTTGCACCTGAATTTCATGGAGAAGATGCAAATAACAAAGCTACCAAATTCCTAGAATCAATAAAAGGCAAGTTTGCATCATCCAAAGATCCTAAGAAGAAAGATAGCATAATATCTGTCAACTCAATAGACATAGAAGTCACTAAAGAGAGCCCGATAACATCTGGCACCAACATTATCAATCCAACAAGCGAAGCCGACAGTACCCCAGAAACCAAAGCCAACTACCCAAGAAAACCCCTAGTAAGCTTCAAAGAAGATCTCACCCCAAGTGATAACCCTTTCTCTAAGTTGTACAAAGAAACCATAGAAACATTTGATAACAATGAAGAAGAATCTAGCTACTCATATGAGGAGATCAATGATCAAACAAATGACAACATTACAGCAAGACTAGATAGAATTGATGAAAAATTAAGTGAAATATTAGGAATGCTCCATACATTAGTAGTTGCAAGTGCAGGACCCACTTCGGCTCGTGATGGAATAAGAGATGCTATGGTTGGTCTAAGAGAAGAAATGATAGAAAAAATAAGAGCAGAAGCATTAATGACCAATGATAGGTTAGAGGCTATGGCAAGACTTAGGAATGAGGAAAGCGAAAAAATGGCAAAAGACACCTCAGATGAAGTGTCTCTCAATCCAACCTCCAAAAAATTGAGTGACTTGTTAGAAGACAACGATAGCGACAATGATCTATCACTTGATGATTTT
>AGN28777
ATGGAGAAGTTTGCACCTGAATTTCATGGAGAAGATGCAAATAACAAAGCTACCAAATTCCTAGAATCAATAAAGGGCAAGTTTTCATCATCCAAAGATCCTAAGAAGAAAGATAGCATAATATCTGTTAACTCAATAGATATAGAAGTCACTAAAGAGAGCCCGATAACATCTGGCACCAACATTATCAATCCAACAAGTGAAGCCGACAGTACCCCAGAAACCAAAGTCAACTACCCAAGAAAACCCCTAGTAAGCTTCAAAGAAGATCTCACTCCAAGTGATAACCCTTTTTCTAAGTTGTACAAAGAAACCATAGAAACATTTGATAACAATGAAGAAGAATCTAGCTACTCATATGAGGAGATTAATGATCAAACAAATGACAACATTACAGCAAGACTAGATAGAATTGATGAGAAATTAAGTGAAATATTAGGAATGCTCCATACATTAGTAGTTGCAAGTGCAGGACCTACTTCGGCTCGCGATGGAATAAGAGATGCTATGGTTGGTCTAAGAGAAGAAATGATAGAAAAAATAAGAGCGGAAGCATTAATGACTAATGATAGGTTAGAGGCTATGGCAAGACTTAGGAATGAGGAAAGCGAAAAAATGGCAAAAGACACTTCAGATGAAGTGTCTCTCAATCCAACCTCCAAAAAATTGAGTGACTTGTTGGAAGACAACGATAGCGACAATGATCTATCACTTGATGATTTT
>AGN28667
ATGGAGAAGTTTGCACCTGAATTTCATGGAGAAGATGCAAATAACAAAGCTACCAAATTCCTAGAATCAATAAAAGGCAAGTTTGCATCATCCAAAGATCCTAAGAAGAAAGATAGCATAATATCTGTCAACTCAATAGACATAGAAGTCACTAAAGAGAGCCCGATAACATCTGGCACCAACATTATCAATCCAACAAGTGAAGCCGACAGTACCCCAGAAACCAAAGCCAACTACCCAAGAAAACCCCTAGTAAGCTTCAAAGAAGATCTCACCCCAAGTGATAACCCTTTCTCTAAGTTGTACAAAGAAACCATAGAAACATTTGATAACAATGAAGAAGAATCTAGCTACTCATATGAGGAGATCAATGATCAAACAAATGACAACATTACAGCAAGACTAGATAGAATTGATGAAAAACTAAGTGAAATATTAGGAATGCTCCATACATTAGTAGTTGCAAGTGCAGGACCTACTTCGGCTCGTGATGGAATAAGAGATGCTATGGTTGGTCTAAGAGAAGAAATGATAGAAAAAATAAGAGCAGAAGCATTAATGACCAATGATAGGTTAGAGGCCATGGCAAGACTTAGGAATGAGGAAAGCGAAAAAATGGCAAAAGACACCTCAGATGAAGTGTCTCTCAATCCAACCTCCAAAAAATTGAGTGACTTGTTGGAAGACAACGATAGCGACAATGACCTATCACTTGATGATTTT
>AFM55515
ATGGAAAAGTTTGCTCCTGAATTCCATGGAGAAGATGCAAACAACAGAGCCACCAAATTCCTAGAATCAATAAAAGGCAAATTCACATCACCCAAAGATCCCAAGAAAAAAGATAGTATCATATCTGTCAACTCAATAGATATAGAAGTAACCAAAGAAAGCCCTATAACATCAAATTCAACCATTATAAACCCAATAAATGAGACAGATGATACTGTAGGGAACAAGCCCAATTATCAAAGAAAGCCTCTAGTAAGTTTCAAAGAAGACCCTACGCCAAGTGATAATCCTTTTTCAAAACTATACAAAGAAACCATAGAAACATTTGATAACAATGAAGAAGAATCTAGCTATTCATATGAAGAAATAAATGATCAGACAAACGATAATATAACAGCAAGATTAGATAGGATTGATGAGAAATTAAGTGAAATACTAGGAATGCTTCACACATTAGTAGTAGCGAGTGCAGGACCTACATCTGCTCGGGATGGTATAAGAGATGCCATGGTTGGTTTAAGAGAAGAAATGATAGAAAAAATCAGAACTGAAGCATTAATGACCAATGACAGACTAGAAGCTATGGCAAGACTCAGGAATGAAGAAAGTGAAAAGATGGCAAAAGACACATCAGATGAAGTGTCCCTCAATCCAACATCAGAGAAACTGAACAACCTGTTGGAAGGGAATGATAGTGACAATGATCTATCACTTGAAGATTTC
>AEQ63319
ATGGAAAAGTTTGCTCCTGAATTCCATGGAGAAGATGCAAACAACAGAGCCACCAAATTCCTAGAATCTATAAAGGGCAAATTCACATCACCCAAAGATCCCAAGAAAAAAGATAGTATCATATCTGTCAACTCAATAGATATAGAAGTAACCAAAGAAAGCCCTATAACATCAAATTCAACTATTATAAACCCAATAAATGAGACAGATGATACTGTAGGGAACAAGCCCAATTATCAAAGAAAGCCTCTAGTAAGTTTCAAAGAAGACCCTACGCCAAGTGATAATCCTTTTTCAAAACTATACAAAGAAACCATAGAAACATTTGATAACAATGAAGAAGAATCTAGCTATTCATATGAAGAAATAAATGATCAGACAAACGATAATATAACAGCAAGATTAGATAGGATTGATGAGAAATTAAGTGAAATACTAGGAATGCTTCACACATTAGTAGTAGCGAGTGCAGGACCTACATCTGCTCGGGATGGTATAAGAGATGCCATGGTTGGTTTAAGAGAAGAAATGATAGAAAAAATCAGAACTGAAGCATTAATGACCAATGACAGACTAGAAGCTATGGCAAGACTCAGGAATGAAGAAAGTGAAAAGATGGCAAAAGACACATCAGATGAGGTGTCTCTCAATCCAACATCAGAGAAACTGAACAACCTGTTGGAAGGGAATGATAGTGACAATGATCTATCACTTGAAGATTTC
>AEO45875
ATGGAAAAGTTTGCTCCTGAATTCCATGGAGAAGATGCAAACAACAGGGCTACTAAATTCCTAGAATCAATAAAGGGCAAATTCACATCACCCAAAGATCCCAAGAAAAAAGATAGTATCATATCTGTCAACTCAATAGATATAGAAGTAACCAAAGAAAGCCCTATAACTTCAAATTCAACTATTATCAACCCAACAAATGAGACAGATGATACTGCAGGGAACAAGCCCAATTATCAAAGAAAACCTCTAGTAAGTTTCAAAGAAGACCCTACACCAAGTGATAATCCCTTTTCTAAACTATACAAAGAAACCATAGAAACATTTGATAACAATGAAGAAGAATCCAGCTATTCATACGAAGAAATAAATGATCAGACAAACGATAATATAACAGCAAGATTAGATAGGATTGATGAAAAATTAAGTGAAATACTAGGAATGCTTCACACATTAGTAGTGGCAAGTGCAGGACCTACATCTGCTCGGGATGGTATAAGAGATGCCATGGTTGGTTTAAGAGAAGAAATGATAGAAAAAATCAGAACTGAAGCATTAATGACCAATGACAGATTAGAAGCTATGGCAAGACTCAGGAATGAGGAAAGTGAAAAGATGGCAAAAGACACATCAGATGAAGTGTCTCTCAATCCAACATCAGAGAAATTGAACAACCTATTGGAAGGGAATGATAGTGACAATGATCTATCACTTGAAGATTTC
>AEQ63396
ATGGAAAAGTTTGCTCCTGAATTCCATGGAGAAGATGCAAACAACAGAGCCACCAAATTCCTAGAATCAATAAAGGGCAAATTCACATCACCCAAAGATCCCAAGAAAAAAGATAGTATCATATCTGTCAACTCAATAGATATAGAAGTAACCAAAGAAAGCCCTATAACATCAAATTCAACCATTATAAACCCAATAAATGAGACAGATGATAATGTAGGGAACAAGCCCAATTATCAAAGAAAGCCTCTAGTAAGTTTCAAAGAAGACCCTACGCCAAGTGATAATCCTTTTTCAAAACTATACAAAGAAACCATAGAAACATTTGATAACAATGAAGAAGAATCTAGCTATTCATATGAAGAAATAAATGATCAGACAAACGATAATATAACAGCAAGATTAGATAGGATTGATGAGAAATTAAGTGAAATACTAGGAATGCTTCACACATTAGTAGTAGCGAGTGCAGGACCTACATCTGCTCGGGATGGTATAAGAGATGCCATGGTTGGTTTAAGAGAAGAAATGATAGAAAAAATCAGAACTGAAGCATTAATGACCAATGACAGACTAGAAGCTATGGCAAGACTCAGGAATGAAGAAAGTGAAAAGATGGCAAAAGACACATCAGATGAAGTGTCTCTCAATCCAACATCAGAGAAACTGAACAACCTGTTGGAAGGGAATGATAGTGACAATGATCTATCACTTGAAGATTTC
>AFM55295
ATGGAAAAGTTTGCTCCTGAATTCCATGGAGAAGACGCAAACAACAGAGCCACTAAATTCCTAGAATCAATAAAGGGCAAATTCACATCACCTAAAGATCCCAAGAAAAAAGATAGTATCATATCTGTCAACTCAATAGATATAGAAGTAACCAAAGAAAGCCCTATAACTTCAAATTCAACCATTATAAACCCTACAAATGAGACAGATGATACTGCAGGGAACAAGCCCAATTATCAAAGAAAACCTCTAGTGAGTTTCAAAGAAGACCCTACGCCAAGTGATAATCCCTTTTCAAAACTATACAAAGAAACCATAGAAACATTTGATAACAATGAAGAAGAATCTAGCTATTCATATGAAGAAATAAATGATCAGACAAACGATAATATAACAGCAAGATTAGATAGGATTGATGAAAAATTAAGTGAAATACTAGGAATGCTTCACACACTAGTAGTAGCAAGTGCAGGACCTACATCTGCTCGGGATGGTATAAGAGATGCCATGGTTGGTTTAAGAGAAGAAATGATAGAAAAAATCAGAACTGAAGCATTAATGACCAATGATAGATTAGAAGCTATGGCAAGGCTCAGGAATGAGGAAAGTGAAAAGATGGCAAAAGACACATCAGATGAAGTGTCTCTCAATCCAACATCAGAGAAATTGAACAACCTGTTGGAAGGGAATGATAGTGACAATGATCTATCACTTGAAGATTTC
>AFM55526
ATGGAAAAGTTTGCTCCTGAATTCCATGGAGAAGATGCAAACAACAGAGCCACCAAATTCCTAGAATCAATAAAGGGCAAATTCACATCACCCAAAGATCCCAAGAAAAAAGATAGTATCATATCTGTCAACTCAATAGATATAGAAGTAACCAAAGAAAGCCCTATAACATCAAATTCAACCATTATAAACCCAATAAATGAGACAGATGATACTATAGGGAACAAGCCCAATTATCAAAGAAAGCCTCTAGTAAGTTTCAAAGAAGACCCTACGCCAAGTGATAATCCTTTTTCAAAACTATACAAAGAAACCATAGAAACATTTGATAACAATGAAGAAGAATCTAGCTATTCATATGAAGAAATAAATGATCAGACAAACGATAATATAACAGCAAGATTAGATAGGATTGATGAGAAATTAAGTGAAATACTAGGAATGCTTCACACATTAGTAGTAGCGAGTGCAGGACCTACATCTGCTCGGGATGGTATAAGAGATGCCATGGTTGGTTTAAGAGAAGAAATGATAGAAAAAATCAGAACTGAAGCATTAATGACCAATGACAGACTAGAAGCTATGGCAAGACTCAGGAATGAAGAAAGTGAAAAGATGGCAAAAGACACATCAGATGAAGTGTCTCTCAATCCAACATCAGAGAAACTGAACAACCTGTTGGAAGGGAATGATAGTGACAATGATCTATCACTTGAAGATTTC
>AAB86671
ATGGAAAAGTTTGCTCCTGAATTCCATGGAGAAGATGCAAACAACAGGGCTACTAAATTCCTAGAATCAATAAAGGGCAAATTCACATCACCCAAAGATCCCAAGAAAAAAGATAGTATCATATCTGTCAACTCAATAGATATAGAAGTAACCAAAGAAAGCCCTATAACATCAAATTCAACTATTATCAACCCAACAAATGAGACAGATGATACTGCAGGGAACAAGCCCAATTATCAAAGAAAACCTCTAGTAAGTTTCAAAGAAGACCCTACACCAAGTGATAATCCCTTTTCTAAACTATACAAAGAAACCATAGAAACATTTGATAACAATGAAGAAGAATCCAGCTATTCATACGAAGAAATAAATGATCAGACAAACGATAATATAACAGCAAGATTAGATAGGATTGATGAAAAATTAAGTGAAATACTAGGAATGCTTCACACATTAGTAGTGGCAAGTGCAGGACCTACATCTGCTCGGGATGGTATAAGAGATGCCATGGTTGGTTTAAGAGAAGAAATGATAGAAAAAATCAGAACTGAAGCATTAATGACCAATGACAGATTAGAAGCTATGGCAAGACTCAGGAATGAGGAAAGTGAAAAGATGGCAAAAGACACATCAGATGAAGTGTCTCTCAATCCAACATCAGAGAAATTGAACAACCTATTGGAAGGGAATGATAGTGACAATGATCTATCACTTGAAGATTTC
>AEQ63308
ATGGAAAAGTTTGCTCCTGAATTCCATGGAGAAGATGCAAACAACAGAGCCACCAAATTCCTAGAATCTATAAAGGGCAAATTCACATCACCCAAAGATCCCAAGAAAAAAGATAGTATCATATCTGTCAACTCAATAGATATAGAAGTAACCAAAGAAAGCCCTATAACATCAAATTCAACTATTATAAACCCAATAAATGAGACAGATGATACTGTAGGGAACAAGCCCAATTATCAAAGAAAGCCTCTAGTAAGTTTCAAAGAAGACCCTACGCCAAGTGATAATCCTTTTTCAAAACTATACAAAGAAACCATAGAAACATTTGATAACAATGAAGAAGAATCTAGCTATTCATATGAAGAAATAAATGATCAGACAAACGATAATATAACAGCAAGATTAGATAGGATTGATGAGAAATTAAGTGAAATACTAGGAATGCTTCACACATTAGTAGTAGCGAGTGCAGGACCTACATCTGCTCGGGATGGTATAAGAGATGCCATGGTTGGTTTAAGAGAAGAAATGATAGAAAAAATCAGAACTGAAGCATTAATGACCAATGACAGACTAGAAGCTATGGCAAGACTCAGGAATGAAGAAAGTGAAAAGATGGCAAAAGACACATCAGATGAAGTGTCTCTCAATCCAACATCAGAGAAACTGAACAACCTGTTGGAAGGGAATGATAGTGACAATGATCTATCACTTGAAGATTTC
>AFM55273
ATGGAAAAGTTTGCTCCTGAATTCCATGGAGAAGATGCAAACAACAGAGCCACCAAATTCCTAGAATCAATAAAGGGCAAATTCACATCTCCTAAGGATCCCAAGAAAAAAGATAGTATCATATCTGTCAACTCAATAGATATAGAAGTAACCAAAGAAAGCCCTATAACATCAAATTCAACCATTATAAACCCAATAAATGAGACAGATGACACTGTAGGGAACAAGCCCAATTATCAAAGAAAGCCTCTAGTAAGTTTCAAAGAAGACCCTACGCCAAGTGATAATCCCTTTTCAAAACTATACAAAGAAACCATAGAAACATTTGATAACAATGAAGAAGAATCTAGCTATTCATATGAAGAAATAAATGATCAGACAAACGATAATATAACAGCAAGATTAGATAGGATTGATGAGAAATTAAGTGAAATACTAGGAATGCTTCACACATTAGTAGTAGCGAGTGCAGGACCTACATCTGCTCGGGATGGTATAAGAGATGCCATGGTTGGTTTAAGAGAAGAAATGATAGAAAAAATCAGAACTGAAGCATTAATGACCAATGACAGACTAGAAGCTATGGCAAGACTCAGGAATGAGGAAAGTGAAAAGATGGCAAAAGACACATCAGATGAAGTGTCTCTCAATCCAACATCAGAGAAATTGAACAACCTGTTGGAAGGGAATGATAGTGACAATGATCTATCACTTGAAGATTTC
>AGN28579
ATGGAGAAGTTTGCACCTGAATTTCATGGAGAAGATGCAAATAACAAAGCTACCAAATTCCTAGAATCAATAAAAGGCAAGTTTGCATCATCCAAAGATCCTAAGAAGAAAGATAGCATAATATCTGTCAACTCAATAGACATAGAAGTCACTAAAGAGAGCCCGATAACATCTGGCACCAACATTATCAATCCAACAAGTGAAGTCGACAGTACCCCAGAAACCAAAGCCAACTACCCAAGAAAACCCCTAGTAAGCTTCAAAGAAGATCTCACCCCAAGTGATAACCCTTTCTCTAAGTTGTACAAAGAAACCATAGAAACATTTGATAACAATGAAGAAGAATCTAGCTACTCATATGAGGAGATCAATGATCAAACAAATGACAACATTACAGCAAGACTAGATAGAATTGATGAAAAATTAAGTGAAATATTAGGAATGCTCCATACATTAGTAGTTGCAAGTGCAGGACCCACTTCGGCTCGTGATGGAATAAGAGATGCTATGGTTGGTCTAAGAGAAGAAATGATAGAAAAAATAAGAGCAGAAGCATTAATGACCAATGATAGGTTAGAGGCTATGGCAAGACTTAGGAATGAGGAAAGCGAAAAAATGGCAAAAGACACTTCAGATGAAGTGTCTCTCAATCCAACCTCCAAAAAATTGAGTGACTTGTTGGAAGACAACGATAGCGACAATGATCTATCACTTGATGATTTT
>AEO45885
ATGGAAAAGTTTGCTCCTGAATTCCATGGAGAAGACGCAAACAACAGAGCCACTAAATTCCTAGAATCAATAAAGGGCAAGTTCACATCACCTAAAGATCCCAAGAAAAAAGACAGTATCATATCTGTCAACTCAATAGATATAGAAGTAACCAAAGAAAGCCCTATAACTTCAAATTCAACCATTATAAACCCTACAAATGAGACAGATGATACTGCAGGGAACAAGCCCAATTATCAAAGAAAACCTCTAGTAAGTTTCAAAGAAGACCCTACGCCAAGTGATAATCCCTTTTCAAAACTATACAAAGAAACCATAGAAACATTTGATAACAATGAAGAAGAATCTAGCTATTCATACGAAGAAATAAATGATCAGACAAACGATAATATAACAGCAAGATTAGATAGGATTGATGAAAAATTAAGTGAAATACTAGGAATGCTTCACACACTAGTAGTAGCAAGTGCAGGACCTACATCTGCTCGGGATGGTATAAGAGATGCCATGGTTGGTTTAAGAGAAGAAATGATAGAAAAAATCAGAACTGAAGCATTAATGACCAATGATAGATTAGAAGCCATGGCAAGACTCAGGAATGAGGAAAGTGAAAAGATGGCAAAAGATACATCAGATGAAGTGTCTCTCAATCCAACATCAGAAAAATTGAACAACCTGCTGGAAGGAAATGACAGTGATAATGATCTATCACTTGAAGATTTC
>AFM55460
ATGGAAAAGTTTGCTCCTGAATTCCATGGAGAAGATGCAAACAACAGAGCCACCAAATTCCTAGAATCAATAAAGGGCAAATTCACATCACCCAAAGATCCCAAGAAAAAAGATAGTATCATATCTGTCAACTCAATAGATATAGAAGTAACCAAAGAAAGCCCTATAACATCAAATTCAACCATTATAAACCCAATAAATGAGACAGATGATACTGTAGGGAACAAGCCCAATTATCAAAGAAAGCCTCTAGTAAGTTTCAAAGAAGACCCTACGCCAAGTGATAATCCTTTTTCAAAACTATACAAAGAAACCATAGAAACATTTGATAACAATGAAGAAGAATCTAGCTATTCATATGAAGAAATAAATGATCAGACAAACGATAATATAACAGCAAGATTAGATAGGATTGATGAGAAATTAAGTGAAATACTAGGAATGCTTCACACATTAGTAGTAGCGAGTGCAGGACCTACATCTGCTCGGGATGGTATAAGAGATGCCATGGTTGGTTTAAGAGAAGAAATGATAGAAAAAATCAGAACTGAAGCATTAATGACCAATGACAGACTAGAAGCTATGGCAAGACTCAGGAATGAAGAAAGTGAAAAGATGGCAAAAGACACATCAGATGAAGTGTCTCTCAATCCAACATCAGAGAAACTGAACAACCTGTTGGAAGGGAATGATAGTGACAATGATCTATCACTTGAAGATTTC
>AGN28766
ATGGAGAAGTTTGCACCTGAATTTCATGGAGAAGATGCAAATAACAAAGCTACCAAATTCCTAGAATCAATAAAAGGCAAGTTTGCATCATCCAAAGATCCTAAGAAGAAAGATAGCATAATATCTGTCAACTCAATAGACATAGAAGTCACTAAAGAGAGCCCGATAACATCTGGCACCAACATTATCAATCCAACAAGTGAAGCCGACAGTACCCCAGAAACCAAAGCCAACTACCCAAGAAAACCCCTAGTAAGCTTCAAAGAAGATCTCACCCCAAGTGATAACCCTTTCTCTAAGTTGTACAAAGAAACCATAGAAACATTTGATAACAATGAAGAAGAATCTAGCTACTCATATGAGGAGATCAATGATCAAACAAATGACAACATTACAGCAAGACTAGATAGAATTGATGAAAAATTAAGTGAAATATTAGGAATGCTCCATACATTAGTAGTTGCAAGTGCAGGACCTACTTCGGCTCGTGATGGAATAAGAGATGCTATGGTTGGTCTAAGAGAAGAAATGATAGAAAAAATAAGAGCAGAAGCATTAATGACCAATGATAGGTTAGAGGCTATGGCAAGACTTAGGAATGAGGAAAGCGAAAAAATGGCAAAAGACACTTCAGATGAAGTGTCTCTCAATCCAACCTCCAAAAAATTGAGTGACTTGTTGGAAGACAACGATAGCGACAATGATCTATCACTTGATGATTTT
>AFM55372
ATGGAAAAGTTTGCTCCTGAATTCCATGGAGAAGATGCAAACAACAGAGCCACCAAATTCCTAGAATCAATAAAGGGCAAATTCACATCACCCAAAGATCCCAAGAAAAAAGATAGTATCATATCTGTCAACTCAATAGATATAGAAGTAACCAAAGAAAGCCCTATAACATCAAATTCAACCATTATAAACCCAATAAATGAGACAGATGATACTGTAGGGAACAAGCCCAATTATCAAAGAAAGCCTCTAGTAAGTTTCAAAGAAGACCCTACGCCAAGTGATAATCCTTTTTCAAAACTATACAAAGAAACCATAGAAACATTTGATAACAATGAAGAAGAATCTAGCTATTCATATGAAGAAATAAATGATCAGACAAACGATAATATAACAGCAAGATTAGATAGGATTGATGAGAAATTAAGTGAAATACTAGGAATGCTTCACACATTAGTAGTAGCGAGTGCAGGACCTACATCTGCTCGGGATGGTATAAGAGATGCCATGGTTGGTTTAAGAGAAGAAATGATAGAAAAAATCAGAACTGAAGCATTAATGACCAATGACAGACTAGAAGCTATGGCAAGACTCAGGAATGAAGAAAGTGAAAAGATGGCAAAAGACACATCAGATGAAGTGTCTCTCAATCCAACATCAGAGAAACTGAACAACCTGTTGGAAGGGAATGATAGTGACAATGATCTATCACTTGAAGATTTC
>AFM55504
ATGGAAAAGTTTGCTCCTGAATTCCATGGAGAAGATGCAAACAACAGAGCCACCAAATTCCTAGAATCAATAAAGGGCAAATTCACATCACCCAAAGATCCCAAGAAAAAAGATAGTATCATATCTGTCAACTCAATAGATATAGAAGTAACCAAAGAAAGCCCTATAACATCAAATTCAACCATTATAAACCCAATAAATGAGACAGATGATACTGTAGGGAACAAGCCCAATTATCAAAGAAAGCCTCTAGTAAGTTTCAAAGAAGACCCTACGCCAAGTGATAATCCTTTTTCAAAACTATACAAAGAAACCATAGAAACATTTGACAACAATGAAGAAGAATCTAGCTATTCATATGAAGAAATAAATGATCAGACAAACGATAATATAACAGCAAGATTAGATAGGATTGATGAGAAATTAAGTGAAATACTAGGAATGCTTCACACATTAGTAGTAGCGAGTGCAGGACCTACATCTGCTCGGGATGGTATAAGAGATGCCATGGTTGGTTTAAGAGAAGAAATGATAGAAAAAATCAGAACTGAAGCATTAATGACCAATGACAGACTAGAAGCTATGGCAAGACTCAGGAATGAAGAAAGTGAAAAGATGGCAAAAGACACATCAGATGAAGTGTCTCTCAATCCAACATCAGAGAAACTGAACAACCTGTTGGAAGGGAATGATAGTGACAATGATCTATCACTTGAAGATTTC
>AFM95372
ATGGAAAAGTTTGCTCCTGAATTCCATGGAGAAGATGCAAACAACAGAGCCACTAAATTCCTAGAATCAATAAAGGGCAAATTCACATCACCTAAAGATCCCAAGAAAAAAGATAGTATCATATCTGTCAACTCAATAGATATAGAAGTAACCAAAGAAAGCCCTATAACATCAAATTCAACCATTATAAACCCAACAAATGAGACAGATGATACTGTAGTGAACAAGCCCAATTACCAAAGAAAACCTCTAGTAAGTTTCAAAGAAGACCCTACACCAAGTGATAATCCCTTTTCAAAACTATACAAAGAAACCATAGAAACATTTGATAACAATGAGGAAGAATCTAGCTATTCATATGAAGAAATAAATGATCAGACAAATGATAACATAACAGCAAGATTAGATAGGATTGATGAGAAATTAAGTGAAATACTAGGAATGCTTCACACATTAGTAGTAGCGAGTGCAGGACCTACATCTGCTCGAGATGGTATAAGAGATGCCATGGTTGGTTTAAGAGAAGAAATGATAGAAAAAATCAGAACTGAAGCATTAATGACCAATGACAGACTAGAAGCTATGGCAAGACTCAGGAATGAGGAAAGTGAAAAGATGGCAAAAGACACATCAGATGAAGTTTCTCTCAATCCAACATCAGAGAAATTGAACAACCTGTTGGAAGGGAATGATAGTGACAATGATCTATCACTTGAAGATTTC
>AGN28678
ATGGAGAAGTTTGCACCTGAATTTCATGGAGAAGATGCAAATAACAAAGCTACCAAATTCCTAGAATCAATAAAAGGCAAGTTTGCATCATCCAAAGATCCTAAGAAGAAAGATAGCATAATATCTGTCAACTCAATAGACATAGAAGTCACCAAAGAGAGCCCGATAACATCTGGCACCAACATTATCAATCCAACAAGTGAAGCTGACAGTACCCCAGAAACCAAAGCCAACTACCCAAGAAAACCCCTAGTAAGCTTCAAAGAAGATCTCACCCCAAGTGATAACCCTTTCTCTAAGTTGTACAAAGAAACCATAGAAACATTTGATAACAATGAAGAAGAATCTAGCTACTCATATGAGGAGATCAATGATCAAACAAATGACAACATTACAGCAAGACTAGATAGAATTGATGAAAAATTAAGTGAAATATTAGGAATGCTCCATACATTAGTAGTTGCAAGTGCGGGACCTACTTCGGCTCGTGATGGAATAAGAGATGCTATGGTTGGTCTAAGAGAAGAAATGATAGAAAAAATAAGAGCAGAAGCATTAATGACCAATGATAGGTTAGAGGCTATGGCAAGACTTAGGAATGAGGAAAGCGAAAAAATGGCAAAAGACACCTCAGATGAAGTGTCTCTCAATCCAACCTCCAAAAAATTGAGTGACTTGTTGGAAGACAACGATAGCGACAATGATCTATCACTTGATGATTTT
>AEQ63385
ATGGAAAAGTTTGCTCCTGAATTCCATGGAGAAGATGCAAACAACAGAGCCACCAAATTCCTAGAATCAATAAAGGGCAAATTCACATCACCCAAAGATCCCAAGAAAAAAGATAGTATCATATCTGTCAACTCAATAGATATAGAAGTAACCAAAGAAAGCCCTATAACATCAAATTCAACCATTATAAACCCAATAAATGAGACAGATGATACTGTAGGGAACAAGCCCAATTATCAAAGAAAGCCTCTAGTAAGTTTCAAAGAAGACCCTACGCCAAGTGATAATCCTTTTTCAAAACTATACAAAGAAACCATAGAAACATTTGATAACAATGAAGAAGAATCTAGCTATTCATATGAAGAAATAAATGATCAGACAAACGATAATATAACAGCAAGATTAGATAGGATTGATGAGAAATTAAGTGAAATACTAGGAATGCTTCACACATTAGTAGTAGCGAGTGCAGGACCCACATCTGCTCGGGATGGTATAAGAGATGCCATGGTTGGTTTAAGAGAAGAAATGATAGAAAAAATCAGAACTGAAGCATTAATGACCAATGACAGACTAGAAGCTATGGCAAGACTCAGGAATGAAGAAAGTGAAAAGATGGCAAAAGACACATCAGATGAAGTGTCTCTCAATCCAACATCAGAGAAACTGAACAACCTGTTGGAAGGGAATGATAGTGACAATGATCTATCACTTGAAGATTTC
>ACY68431
ATGGAAAAGTTTGCTCCTGAATTCCATGGAGAAGATGCAAACAACAGAGCCACCAAATTCCTAGAATCAATAAAGGGCAAATTCACATCACCCAAAGATCCCAAGAAAAAAGATAGTATCATATCTGTCAACTCAATAGATATAGAAGTAACCAAAGAAAGCCCTATAACATCAAATTCAACCATTATAAACCCAATAAATGAGACAGATGATACTGTAGGGAACAAGCCCAATTATCAAAGAAAACCTCTAGTAAGTTTCAAAGAAGACCCTACGCCAAGTGATAATCCCTTTTCAAAACTATACAAAGAAACCATAGAAACATTTGATAACAATGAAGAAGAATCTAGCTATTCATATGAAGAAATTAATGACCAGACAAACGATAATATAACAGCAAGATTAGATAGGATTGATGAGAAATTAAGTGAAATACTAGGAATGCTTCACACATTAGTAGTAGCGAGTGCAGGACCTACATCTGCTCGGGATGGTATAAGAGATGCCATGGTTGGTTTAAGAGAAGAAATGATAGAAAAAATCAGAACTGAAGCATTAATGACCAATGACAGACTAGAAGCTATGGCGAGACTCAGGAATGAGGAAAGTGAAAAGATGGCAAAAGACACATCAGATGAAGTGTCTCTCAATCCAACATCAGAAAAATTGAACAACCTGTTGGAAGGGAATGATAGTGACAATGATCTATCACTTGAAGATTTC
>AAX23990
ATGGAAAAGTTTGCTCCTGAATTCCATGGAGAAGATGCAAACAACAGGGCTACTAAATTCCTAGAATCAATAAAGGGCAAATTCACATCACCTAAAGATCCCAAGAAAAAAGATAGTATCATATCTGTCAACTCAATAGATATAGAAGTAACCAAAGAAAGCCCTATAACATCAAATTCAACCATTATTAACCCAACAAATGAGACAGATGATAATGCAGGGAACAAGCCCAATTATCAAAGAAAACCTCTAGTAAGTTTCAAAGAAGACCCTATACCAAGTGATAATCCCTTTTCAAAACTATACAAAGAAACCATAGAGACATTTGATAACAATGAAGAAGAATCTAGCTATTCATATGAAGAAATAAATGATCAGACGAACGATAATATAACTGCAAGATTAGATAGGATTGATGAAAAATTAAGTGAAATACTAGGAATGCTTCACACATTAGTAGTAGCAAGTGCAGGACCTACATCTGCTAGGGATGGTATAAGAGATGCCATGGTTGGTTTAAGAGAAGAAATGATAGAAAAAATCAGAACTGAAGCATTAATGACCAATGACAGATTAGAAGCTATGGCAAGACTCAGGAATGAGGAAAGTGAAAAGATGGCAAAAGACACATCAGATGAAGTGTCTCTCAATCCAACATCAGAGAAATTGAACAACCTGTTGGAAGGGAATGATAGTGACAATGATCTATCACTTGAAGATTTC
>AFM55361
ATGGAAAAGTTTGCTCCTGAATTCCATGGAGAAGATGCAAACAACAGAGCCACCAAATTCCTAGAATCAATAAAAGGCAAATTCACATCACCCAAAGATCCCAAGAAAAAAGATAGTATCATATCTGTCAACTCAATAGATATAGAAGTAACCAAAGAAAGCCCTATAACATCAAATTCAACCATTATAAACCCAATAAATGAGACAGATGATACTGTAGGGAACAAGCCCAATTATCAAAGAAAGCCTCTAGTAAGTTTCAAAGAAGACCCTACGCCAAGTGATAATCCTTTTTCAAAACTATACAAAGAAACCATAGAAACATTTGATAACAATGAAGAAGAATCTAGCTATTCATATGAAGAAATAAATGATCAGACAAACGATAATATAACAGCAAGATTAGATAGGATTGATGAGAAATTAAGTGAAATACTAGGAATGCTTCACACATTAGTAGTAGCGAGTGCAGGACCTACATCTGCTCGGGATGGTATAAGAGATGCCATGGTTGGTTTAAGAGAAGAAATGATAGAAAAAATCAGAACTGAAGCATTAATGACCAATGACAGACTAGAAGCTATGGCAAGACTCAGGAATGAAGAAAGTGAAAAGATGGCAAAAGACACATCAGATGAAGTGTCCCTCAATCCAACATCAGAGAAACTGAACAACCTGTTGGAAGGGAATGATAGTGACAATGATCTATCACTTGAAGATTTC
>AGN28568
ATGGAAAAGTTTGCACCTGAATTTCATGGAGAAGATGCAAATAACAAAGCTACCAAATTCCTAGAATCAATAAAAGGCAAGTTTGCATCATCCAAAGATCCCAAGAAGAAAGATAGCATAATATCTGTCAACTCAATAGACATAGAAGTCACCAAAGAGAGCCCGATAACATCTGGCACCAACATTATCAATCCAACAAGCGAAGCTGACAGTACCCCAGAAACCAAAGCCAACTACCCAAGAAAACCCCTAGTAAGCTTCAAAGAAGATCTCACCCCAAGTGATAACCCTTTCTCTAAGTTGTACAAAGAAACCATAGAAACATTTGATAACAATGAAGAAGAATCTAGCTACTCATATGAGGAGATCAATGATCAAACAAATGACAACATTACAGCAAGACTAGATAGAATTGATGAAAAATTAAGTGAAATATTAGGAATGCTCCATACATTAGTAGTTGCAAGTGCAGGACCCACTTCGGCTCGTGATGGAATAAGAGATGCTATGGTTGGTCTAAGAGAAGAAATGATAGAAAAAATAAGAGCAGAAGCATTAATGACCAATGATAGGTTAGAGGCTATGGCAAGACTTAGGAATGAGGAAAGCGAAAAAATGGCAAAAGACACCTCAGATGAAGTGTCTCTCAATCCAACCTCCAAAAAATTGAGTGACTTGTTAGAAGACAACGATAGCGACAATGATCTATCACTTGATGATTTT
>AEQ63374
ATGGAAAAGTTTGCTCCTGAATTCCATGGAGAAGATGCAAACAACAGAGCCACCAAATTCCTAGAATCAATAAAGGGCAAATTCACATCACCCAAAGATCCCAAGAAAAAAGATAGTATCATATCTGTCAACTCAATAGATATAGAAGTAACCAAAGAAAGCCCTATAACATCAAATTCAACCATTATAAACCCAATAAATGAGACAGATGATACTGTAGGGAACAAGCCCAATTATCAAAGAAAGCCTCTAGTAAGTTTCAAAGAAGACCCTACGCCAAGTGATAATCCTTTTTCAAAACTATACAAAGAAACCATAGAAACATTTGATAACAATGAAGAAGAATCTAGCTATTCATATGAAGAAATAAATGATCAGACAAACGATAATATAACAGCAAGATTAGATAGGATTGATGAGAAATTAAGTGAAATACTAGGAATGCTTCACACATTAGTAGTAGCGAGTGCAGGACCCACATCTGCTCGGGATGGTATAAGAGATGCCATGGTTGGTTTAAGAGAAGAAATGATAGAAAAAATCAGAACTGAAGCATTAATGACCAATGACAGACTAGAAGCTATGGCAAGACTCAGGAATGAAGAAAGTGAAAAGATGGCAAAAGACACATCAGATGAAGTGTCTCTCAATCCAACATCAGAGAAACTGAACAACCTGTTGGAAGGGAATGATAGTGACAATGATCTATCACTTGAAGATTTC
>AGN28799
ATGGAGAAGTTTGCACCTGAATTTCATGGAGAAGATGCAAATAACAAAGCTACCAAATTCCTAGAATCAATAAAAGGCAAGTTTGCATCATCCAAAGATCCTAAGAAGAAAGATAGCATAATATCTGTCAACTCAATAGACATAGAAGTCACTAAAGAGAGCCCGATAACATCTGGCACCAACATTATCAATCCAACAAGTGAAGCCGACAGTACCCCAGAAACCAAAGCCAACTACCCAAGAAAACCTCTAGTAAGCTTCAAAGAAGATCTAACCCCAAGTGATAACCCTTTCTCTAAGTTGTACAAAGAAACCATAGAAACATTTGATAACAATGAAGAAGAATCTAGCTACTCATATGAGGAGATTAATGATCAAACAAATGACAACATTACAGCAAGACTAGATAGAATTGATGAAAAATTAAGCGAAATATTAGGAATGCTCCATACATTAGTAGTTGCAAGTGCAGGACCTACTTCGGCTCGTGATGGAATAAGAGATGCTATGGTTGGTCTAAGAGAAGAAATGATAGAAAAAATAAGAGCGGAAGCATTAATGACCAATGATAGGTTAGAGGCTATGGCAAGACTTAGGAATGAGGAAAGCGAAAAAATGGCAAAAGACACTTCAGATGAAGTGTCTCTCAATCCAACCTCCAAAAAATTGAGTGACTTGTTGGAAGACAATGATAGCGACAATGATCTATCACTTGATGATTTT
>AEO45895
ATGGAAAAGTTTGCTCCTGAATTCCATGGAGAAGATGCAAACAACAGAGCCACTAAATTCCTAGAATCAATAAAGGGCAAGTTCACATCACCTAAAGATCCCAAGAAAAAAGATAGTATCATATCTGTCAACTCAATAGATATAGAAGTAACCAAAGAAAGCCCTATAACTTCAAATTCAACCATTATAAACCCTACAAATGAGACAGATGATACTGCAGGGAACAAGCCCAATTATCAAAGAAAACCTCTAGTAAGTTTCAAAGAAGACCCTACGCCAAGTGATAATCCCTTTTCAAAACTATACAAAGAAACCATAGAAACATTTGATAACAATGAAGAAGAATCCAGCTATTCATATGAAGAAATAAATGATCAGACAAACGATAATATAACAGCAAGATTAGATAGGATTGATGAAAAATTAAGTGAAATACTAGGAATGCTTCACACACTAGTAGTAGCAAGTGCAGGACCTACATCTGCTCGGGATGGTATAAGAGATGCCATGGTTGGTTTAAGAGAAGAAATGATAGAAAAAATCAGAACCGAAGCATTAATGACCAATGATAGACTAGAAGCTATGGCAAGACTCAGGAATGAGGAAAGTGAAAAGATGGCAAAAGATACATCAGATGAAGTGTCTCTCAATCCAACATCAGAGAAATTGAACAACCTGCTGGAAGGAAATGACAGTGACAATGATCTATCACTTGAAGATTTC
>AFM55471
ATGGAAAAGTTTGCTCCTGAATTCCATGGAGAAGATGCAAACAACAGAGCCACCAAATTCCTAGAATCAATAAAGGGCAAATTCACATCACCCAAAGATCCCAAGAAAAAAGATAGTATCATATCTGTCAACTCAATAGATATAGAAGTAACCAAAGAAAGCCCTATAACATCAAATTCAACCATTATAAACCCAATAAATGAGACAGATGATACTGTAGGGAACAAGCCCAATTATCAAAGAAAGCCTCTAGTAAGTTTCAAAGAAGACCCTACGCCAAGTGATAATCCTTTTTCAAAACTATACAAAGAAACCATAGAAACATTTGATAACAATGAAGAAGAATCTAGCTATTCATATGAAGAAATAAATGATCAGACAACCGATAATATAACAGCAAGATTAGATAGGATTGATGAGAAATTAAGTGAAATACTAGGAATGCTTCACACATTAGTAGTAGCGAGTGCAGGACCTACATCTGCTCGGGATGGTATAAGAGATGCCATGGTTGGTTTAAGAGAAGAAATGATAGAAAAAATCAGAACTGAAGCATTAATGACCAATGACAGACTAGAAGCTATGGCAAGACTCAGGAATGAAGAAAGTGAAAAGATGGCAAAAGACACATCAGATGAAGTGTCTCTCAATCCAACATCAGAGAAACTGAACAACCTGTTGGAAGGGAATGATAGTGACAATGATCTATCACTTGAAGATTTC
>AAB82443
ATGGAGAAGTTTGCACCTGAATTTCATGGAGAAGATGCAAATAACAAAGCTACCAAATTCCTAGAATCAATAAAGGGCAAGTTCGCATCATCCAAAGATCCTAAGAAGAAAGATAGCATAATATCTGTTAACTCAATAGATATAGAAGTAACCAAAGAGAGCCCGATAACATCTGGCACCAACATCATCAATCCAACAAGTGAAGCCGACAGTACCCCAGAAACCAAAGCCAACTACCCAAGAAAACCCCTAGTAAGCTTCAAAGAAGATCTCACCCCAAGTGACAACCCTTTTTCTAAGTTGTACAAAGAAACAATAGAAACATTTGATAACAATGAAGAAGAATCTAGCTACTCATATGAAGAGATAAATGATCAAACAAATGACAACATTACAGCAAGACTAGATAGAATTGATGAAAAATTAAGTGAAATATTAGGAATGCTCCATACATTAGTAGTTGCAAGTGCAGGACCCACTTCAGCTCGCGATGGAATAAGAGATGCTATGGTTGGTCTGAGAGAAGAAATGATAGAAAAAATAAGAGCGGAAGCATTAATGACCAATGATAGGTTAGAGGCTATGGCAAGACTTAGGAATGAGGAAAGCGAAAAAATGGCAAAAGACACCTCAGATGAAGTGCCTCTTAATCCAACTTCCAAAAAATTGAGTGACTTGTTGGAAGACAACGATAGTGACAATGATCTGTCACTTGATGATTTT
>AGN28645
ATGGAGAAGTTTGCACCTGAATTTCATGGAGAAGATGCAAATAACAAAGCTACCAAATTCCTAGAATCAATAAAAGGCAAGTTTGCATCATCCAAAGATCCTAAGAAGAAAGATAGCATAATATCTGTCAACTCAATAGACATAGAAGTCACTAAAGAGAGCCCGATAACATCTGGCACCAACATTATCAATCCAACAAATGAAGCCGACAGTACCCCAGAAACCAAAGCCAACTACCCAAGAAAACCCCTAGTAAGCTTCAAAGAAGATCTCACCCCAAGTGATAACCCTTTCTCTAAGTTGTACAAAGAAACCATAGAAACATTTGATAACAATGAAGAAGAATCTAGCTACTCATATGAGGAGATCAATGATCAAACAAATGACAACATTACAGCAAGACTAGATAGAATTGATGAAAAATTAAGTGAAATATTAGGAATGCTCCATACATTAGTAGTTGCAAGTGCAGGACCTACTTCGGCTCGTGATGGAATAAGAGATGCTATGGTTGGTCTAAGAGAAGAAATGATAGAAAAAATAAGAGCAGAAGCATTAATGACCAATGATAGGTTAGAGGCTATGGCAAGACTTAGGAATGAGGAAAGCGAAAAAATGGCAAAAGACACCTCAGATGAAGTGTCTCTCAATCCAACCTCCAAAAAATTGAGTGACTTGTTGGAAGACAACGATAGCGACAATGATCTATCACTTGATGATTTT
>AGT75386
ATGGAAAAGTTTGCTCCTGAATTCCATGGAGAAGATGCAAACAACAGAGCCACCAAATTCCTAGAATCAATAAAGGGCAAATTCACATCACCCAAAGATCCCAAGAAAAAAGATAGTATCATATCTGTCAACTCAATAGATATAGAAGTAACCAAAGAAAGCCCTATAACATCAAATTCAACCATTATAAACCCAATAAATGAGACAGATGATACTGTAGGGAACAAGCCCAATTATCAAAGAAAGCCTCTAGTAAGTTTCAAAGAAGACCCTACGCCAAGTGATAATCCTTTTTCAAAACTATACAAAGAAACCATAGAAACATTTGATAACAATGAAGAAGAATCTAGCTATTCATATGAAGAAATAAATGATCAGACAAACGATAATATAACAGCAAGATTAGATAGGATTGATGAGAAATTAAGTGAAATACTAGGAATGCTTCACACATTAGTAGTAGCGAGTGCAGGACCCACATCTGCTCGGGATGGTATAAGAGATGCCATGGTTGGTTTAAGAGAAGAAATGATAGAAAAAATCAGAACTGAAGCATTAATGACCAATGACAGACTAGAAGCTATGGCAAGACTCAGGAATGAAGAAAGTGAAAAGATGGCAAAAGACACATCAGATGAAGTGTCTCTCAATCCAACATCAGAGAAACTGAACAACCTGTTGGAAGGGAATGATAGTGACAATGATCTATCACTTGAAGATTTC
>AGN28711
ATGGAGAAGTTTGCACCTGAATTTCATGGAGAAGATGCAAATAACAAAGCTACCAAATTCCTAGAATCAATAAAAGGCAAGTTTGCATCATCTAAAGATCCTAAGAAGAAAGATAGCATAATATCTGTCAACTCAATAGACATAGAAGTCACTAAAGAGAGCCCGATAACATCTGGCACCAACATTATCAATCCAACAAGTGAAGCCGACAGTACCCCAGAAACCAAAGCCAACTACCCAAGAAAACCCCTAGTAAGCTTCAAAGAAGATCTCACCCCAAGTGATAACCCTTTCTCTAAGTTGTACAAAGAAACCATAGAAACATTTGATAACAATGAAGAAGAATCTAGCTACTCATATGAGGAGATCAATGATCAAACAAATGACAACATTACAGCAAGACTAGATAGAATTGATGAAAAATTAAGTGAAATATTAGGAATGCTCCATACATTAGTAGTTGCAAGTGCAGGACCTACTTCGGCTCGTGATGGAATAAGAGATGCTATGGTTGGTCTAAGAGAAGAAATGATAGAAAAAATAAGAGCAGAAGCATTAATGACCAATGATAGGTTAGAGGCTATGGCAAGACTTAGGAATGAGGAAAGCGAAAAAATGGCAAAAGACACTTCAGATGAAGTGTCTCTCAATCCAACCTCCAAAAAATTGAGTGACTTGTTGGAAGACAACGATAGCGACAATGATCTATCACTTGATGATTTT
>AFM95361
ATGGAAAAGTTTGCTCCTGAATTCCATGGAGAAGATGCAAACAACAGAGCCACTAAATTCCTAGAATCAATAAAGGGCAAATTCACATCACCTAAAGATCCCAAGAAAAAAGATAGTATCATATCTGTCAACTCAATAGATATAGAAGTAACCAAAGAAAGCCCTATAACATCAAATTCAACCATTATAAACCCAACAAATGAGACAGATGATACTGTAGTGAACAAGCCCAATTACCAAAGAAAACCTCTAGTAAGTTTCAAAGAAGACCCTACACCAAGTGATAATCCCTTTTCAAAACTATACAAAGAAACCATAGAAACATTTGATAACAATGAAGAAGAATCTAGCTATTCATATGAAGAAATAAATGATCAGACAAATGATAACATAACAGCAAGATTAGATAGGATTGATGAGAAATTAAGTGAAATACTAGGAATGCTTCACACATTAGTAGTAGCGAGTGCAGGACCTACATCTGCTCGAGATGGTATAAGAGATGCCATGGTTGGTTTAAGAGAAGAAATGATAGAAAAAATCAGAACTGAAGCATTAATGACCAATGACAGACTAGAAGCTATGGCAAGACTCAGGAATGAGGAAAGTGAAAAGATGGCAAAAGACACATCAGATGAAGTTTCTCTCAATCCAACATCAGAGAAATTGAACAACCTGTTGGAAGGGAATGATAGTGACAATGATCTATCACTTGAAGATTTC
>AGN92844
ATGGAAAAGTTTGCTCCTGAATTCCATGGAGAAGATGCAAACAACAGAGCTACCAAATTCCTAGAATCAATAAAGGGCAAATTCACATCACCCAAAGATCCCAAGAAAAAAGATAGTATCATATCTGTCAACTCAATAGATATAGAAGTAACCAAAGAAAGCCCTATAACATCAAATTCAACCATTATAAACCCAATAAATGAGACAGATGATACTATAGGGAACAAGCCCAATTATCAAAGAAAGCCTCTAGTAAGTTTCAAAGAAGACCCTACGCCAAGTGATAATCCTTTTTCAAAACTATACAAAGAAACCATAGAAACATTTGATAACAATGAAGAAGAATCTAGCTATTCATATGAAGAAATAAATGATCAGACAAACGATAATATAACAGCAAGATTAGATAGGATTGATGAGAAATTAAGTGAAATACTAGGAATGCTTCACACATTAGTAGTAGCGAGTGCAGGACCTACATCTGCTCGGGATGGTATAAGAGATGCCATGGTTGGTTTAAGAGAAGAAATGATAGAAAAAATCAGAACTGAAGCATTAATGACCAATGACAGACTAGAAGCTATGGCAAGACTTAGGAATGAAGAAAGTGAAAAGATGGCAAAAGACACATCAGATGAAGTGTCTCTCAATCCAACATCAGAGAAACTGAACAACCTGTTGGAAGGGAATGATAGTGACAATGATCTATCACTTGAAGATTTC
>AEO45817
ATGGAAAAGTTTGCTCCTGAATTCCATGGAGAAGACGCAAACAACAGAGCCACTAAATTCCTAGAATCAATAAAGGGCAAATTCACATCACCTAAAGATCCCAAGAAAAAAGATAGTATCATATCTGTCAACTCAATAGATATAGAAGTAACCAAAGAAAGCCCTATAACTTCAAATTCAACCATTATAAACCCTACAAATGAGACAGATGATACTGCAGGGAACAAGCCCAATTATCAAAGAAAACCTCTAGTGAGTTTCAAAGAAGACCCTACGCCAAGTGATAATCCCTTTTCAAAACTATACAAAGAAACCATAGAAACATTTGATAACAATGAAGAAGAATCTAGCTATTCATATGAAGAAATAAATGATCAGACAAATGATAATATAACAGCAAGATTAGATAGGATTGATGAAAAATTAAGTGAAATACTAGGAATGCTTCACACACTAGTAGTAGCAAGTGCAGGACCTACATCTGCTCGGGATGGTATAAGAGATGCCATGGTTGGTTTAAGAGAAGAAATGATAGAAAAAATCAGAACCGAAGCATTAATGACCAATGATAGATTAGAAGCTATGGCAAGGCTCAGGAATGAGGAAAGTGAAAAGATGGCAAAAGACACATCAGACGAAGTGTCTCTCAATCCAACATCAGAGAAATTGAACAACCTGTTGGAAGGGAATGACAGTGACAATGATCTATCACTTGAAGATTTC
>AGN28480
ATGGAGAAGTTTGCACCTGAATTTCATGGAGAAGATGCAAATAACAAAGCTACCAAATTCCTAGAATCAATAAAAGGCAAGTTTGCATCATCTAAAGATCCTAAGAAGAAAGATAGCATAATATCTGTCAACTCAATAGACATAGAAGTCACCAAAGAGAGCCCGATAACATCTGGCACCAACATTATCAATCCAACAAGCGAAGCCGACAGTACCCCAGAAACCAAAGCCAACTACCCAAGAAAACCCCTAGTAAGCTTCAAAGAAGATCTCACCCCAAGTGATAACCCTTTCTCTAAGTTGTACAAAGAAACCATAGAAACATTTGATAACAATGAAGAAGAATCTAGCTACTCATATGAGGAGATCAATGATCAAACAAATGACAACATTACAGCAAGACTAGATAGAATTGATGAAAAATTAAGTGAAATATTAGGAATGCTCCATACATTAGTAGTTGCAAGTGCAGGACCCACTTCAGCTCGTGATGGAATAAGAGATGCTATGGTTGGTCTAAGAGAAGAAATGATAGAAAAAATAAGAGCAGAAGCATTAATGACCAATGATAGGTTAGAGGCTATGGCAAGACTTAGGAATGAGGAAAGCGAAAAAATGGCAAAAGACACCTCAGATGAAGTGTCTCTCAATCCAACCTCCAAAAAATTGAGTGACCTGTTAGAAGACAACGATAGCGACAATGATCTATCACTTGATGATTTT
>AAC57023
ATGGAAAAGTTTGCTCCTGAATTCCATGGAGAAGATGCAAACAACAGAGCTACCAAATTCCTAGAATCAATAAAGGGCAAATTCACATCACCTAAAGATCCCAAGAAAAAAGATAGTATCATATCTGTCAACTCAATAGATATAGAAGTAACCAAAGAAAGCCCTATAACATCAAATTCAACCATTATAAACCCAACAAATGAGACAGATGATACTGTAGGGAACAAGCCCAATTATCAAAGAAAACCTCTAGTAAGTTTCAAAGAAGACCCTACGCCAAGTGATAATCCCTTTTCAAAACTATACAAAGAAACCATAGAAACATTTGATAACAATGAAGAAGAATCTAGCTATTCATATGAAGAAATAAATGATCAGACAAACGATAATATAACAGCAAGATTAGATAGGATTGATGAAAAATTAAGTGAAATACTAGGAATGCTTCACACATTAGTAGTAGCGAGTGCAGGACCTACATCTGCTCGGGATGGTATAAGAGATGCCATGGTTGGTTTAAGAGAAGAAATGATAGAAAAAATCAGAACTGAAGCATTAATGACCAATGACAGACTAGAAGCTATGGCAAGACTCAGGAATGAGGAAAGTGAAAAGATGGCAAAAGACACATCAGATGAAGTGTCTCTCAATCCAACATCAGAGAAATTGAACAACCTGTTGGAAGGGAATGATAGTGACAATGATCTATCACTTGATGATTTC
>AEO45915
ATGGAAAAGTTTGCTCCTGAATTCCATGGAGAAGATGCAAACAACAGGGCGACTAAATTCCTAGAATCAATAAAGGGCAAATTCACCTCACCCAAAGATCCCAAGAAAAAAGATAGTATCATATCTGTCAACTCAATAGATATAGAAGTAACCAAAGAAAGCCCTATAACATCAAATTCAACGATTATAAACCCAACAAATGAGACAGATGATACTGCAGGGAACAAGCCCAATTACCAAAGAAAGCCTCTAGTAAGTTTCAAAGAAGACCCTACACCAAGTGATAATCCCTTTTCAAAACTATACAAAGAAACCATAGAAACATTTGATAACAATGAAGAAGAATCTAGCTATTCATATGAAGAAATAAATGATCAGACAAATGATAATATAACAGCAAGATTAGATAGAATTGATGAAAAATTAAGTGAAATACTAGGAATGCTTCACACGTTAGTAGTAGCGAGTGCAGGACCTACATCTGCTCGAGATGGTATAAGAGATGCCATGGTTGGTTTAAGAGAAGAAATGATAGAAAAAATCAGAACTGAAGCATTAATGACCAATGACAGATTAGAAGCTATGGCAAGACTCAGGAATGAGGAAAGTGAAAAGATGGCAAAAGACACATCAGATGAAGTGTCTCTCAATCCAACATCAGAGAAATTGAACAACCTGTTGGAAGGGAATGATAGTGACAATGATCTATCACTTGAAGATTTC
>AFM55482
ATGGAAAAGTTTGCTCCTGAATTCCATGGAGAAGATGCAAACAACAGAGCCACCAAATTCCTAGAATCAATAAAGGGCAAATTCACATCACCCAAAGATCCCAAGAAAAAAGATAGTATCATATCTGTCAACTCAATAGATATAGAAGTAACCAAAGAAAGCCCTATAACATCAAATTCAACCATTATAAACCCAATAAATGAGACAGATGATACTGTAGGGAACAAGCCCAATTATCAAAGAAAGCCTCTAGTAAGTTTCAAAGAAGACCCTACGCCAAGTGATAATCCTTTTTCAAAACTATACAAAGAAACCATAGAAACATTTGATAACAATGAAGAAGAATCTAGCTATTCATATGAAGAAATAAATGATCAGACAAACGATAATATAACAGCAAGATTAGATAGGATTGATGAGAAATTAAGTGAAATACTAGGAATGCTTCACACATTAGTAGTAGCGAGTGCAGGACCTACATCTGCTCGGGATGGTATAAGAGATGCCATGGTTGGTTTAAGAGAAGAAATGATAGAAAAAATCAGAACTGAAGCATTAATGACCAATGACAGACTAGAAGCTATGGCAAGACTCAGGAATGAAGAAAGTGAAAAGATGGCAAAAGACACATCAGATGAAGTGTCTCTCAATCCAACATCAGAGAAACTGAACAACCTGTTGGAAGGGAATGATAGTGACAATGATCTATCACTTGAAGATTTC
>AFM55317
ATGGAAAAGTTTGCTCCTGAATTCCATGGAGAAGACGCAAACAACAGAGCCACTAAATTCCTAGAATCAATAAAGGGCAAATTCACATCACCTAAAGATCCCAAGAAAAAAGATAGTATCATATCTGTCAACTCAATAGATATAGAAGTAACCAAAGAAAGCCCTATAACTTCAAATTCAACCATTATAAACCCTACAAATGAGACAGATGATACTGCAGGGAACAAGCCCAATTATCAAAGAAAACCTCTAGTGAGTTTCAAAGAAGACCCTACGCCAAGTGATAATCCCTTTTCAAAACTATACAAAGAAACCATAGAAACATTTGATAACAATGAAGAAGAATCTAGCTATTCATATGAAGAAATAAATGATCAGACAAATGATAATATAACAGCAAGATTAGATAGGATTGATGAAAAATTAAGTGAAATACTAGGAATGCTTCACACACTAGTAGTAGCAAGTGCAGGACCTACATCTGCTCGGGATGGTATAAGAGATGCCATGGTTGGTTTAAGAGAAGAAATGATAGAAAAAATCAGAACTGAAGCATTAATGACCAATGATAGATTAGAAGCTATGGCAAGGCTCAGGAATGAGGAAAGTGAAAAGATGGCAAAAGACACATCAGATGAAGTGTCTCTCAATCCAACATCAGAGAAATTGAACAACCTGTTGGAAGGGAATGATAGTGACAATGATCTATCACTTGAAGATTTC
>AGN28557
ATGGAGAAGTTTGCACCTGAATTTCATGGAGAAGATGCAAATAACAAAGCTACCAAATTCCTAGAATCAATAAAAGGCAAGTTTGCATCATCCAAAGATCCTAAGAAGAAAGATAGCATAATATCTGTCAACTCAATAGACATAGAAGTCACTAAAGAGAGCCCGATAACATCTGGCACCAACATTATCAATCCAACAAGTGAAGCCGACAGTACCCCAGAAACCAAAGCCAACTACCCAAGAAAACCCCTAGTAAGCTTCAAAGAAGATCTCACCCCAAGTGATAACCCTTTCTCTAAGTTGTACAAAGAAACCATAGAAACATTTGATAACAATGAAGAAGAATCTAGCTACTCATATGAGGAGATCAATGATCAAACAAATGACAACATTACAGCAAGACTAGATAGAATTGATGAAAAATTAAGTGAAATATTAGGAATGCTCCATACATTAGTAGTTGCAAGTGCAGGACCTACTTCGGCTCGTGATGGAATAAGAGATGCTATGGTTGGTCTAAGAGAAGAAATGATAGAAAAAATAAGAGCAGAAGCATTAATGACCAATGATAGGTTAGAGGCTATGGCAAGACTTAGGAATGAGGAAAGCGAAAAAATGGCAAAAGACACCTCAGATGAAGTGTCTCTCAATCCAACCTCCAAAAAATTGAGTGACTTGTTGGAAGACAACGATAGCGACAATGATCTATCACTTGATGATTTT
>AGN28788
ATGGAGAAGTTTGCACCTGAATTTCATGGAGAAGATGCAAATAACAAAGCTACAAAATTCCTAGAATCAATAAAAGGCAAGTTTGCATCATCCAAAGATCCTAAGAAGAAAGATAGCATAATATCTGTCAACTCAATAGACATAGAAGTCACTAAAGAGAGCCCGATAACATCTGGCACCAACATTATCAATCCAACAAGTGAAGCTGACAGTACCCCAGAAACCAAAGCCAACTACCAAAGAAAACCCCTAGTAAGCTTCAAAGAAGATCTCACCCCAAGTGATAACCCTTTCTCTAAGTTGTACAAAGAAACCATAGAAACATTTGATAACAATGAAGAAGAATCTAGCTACTCATATGAGGAGATTAATGATCAAACAAATGACAACATTACAGCAAGACTAGATAGAATTGATGAAAAATTAAGTGAAATATTAGGAATGCTCCATACATTAGTAGTTGCAAGTGCAGGACCTACTTCGGCTCGTGATGGAATAAGAGATGCTATGGTTGGTCTAAGAGAAGAAATGATAGAAAAAATAAGAGCGGAAGCATTAATGACCAATGATAGGTTAGAGGCTATGGCAAGACTTAGGAATGAGGAAAGCGAAAAAATGGCAAAAGACACTTCAGATGAAGTGTCTCTCAATCCAACCTCCAAAAAATTGAGTGACTTGTTGGAAGACAACGATAGCGACAATGATCTATCACTTGATGATTTT
>AEQ63363
ATGGAAAAGTTTGCTCCTGAATTCCATGGAGAAGATGCAAACAACAGAGCCACCAAATTCCTAGAATCTATAAAGGGCAAATTCACATCACCCAAAGATCCCAAGAAAAAAGATAGTATCATATCTGTCAACTCAATAGATATAGAAGTAACTAAAGAAAGCCCTATAACATCAAATTCAACTATTATAAACCCAATAAATGAGACAGATGATACTGTAGGGAACAAGCCCAATTATCAAAGAAAGCCTCTAGTAAGTTTCAAAGAAGACCCTACGCCAAGTGATAATCCTTTTTCAAAACTATACAAAGAAACCATAGAAACATTTGATAACAATGAAGAAGAATCTAGCTATTCATATGAAGAAATAAATGATCAGACAAACGATAATATAACAGCAAGATTAGATAGGATTGATGAGAAATTAAGTGAAATACTAGGAATGCTTCACACATTAGTAGTAGCGAGTGCAGGACCTACATCTGCTCGGGATGGTATAAGAGATGCCATGGTTGGTTTAAGAGAAGAAATGATAGAAAAAATCAGAACTGAAGCATTAATGACCAATGACAGACTAGAAGCTATGGCAAGACTCAGGAATGAAGAAAGTGAAAAGATGGCAAAAGACACATCAGATGAAGTGTCTCTCAATCCAACATCAGAGAAACTGAACAACCTGTTGGAAGGGAATGATAGTGACAATGATCTATCACTTGAAGATTTC
>AGN28656
ATGGAGAAGTTTGCACCTGAATTTCATGGAGAAGATGCAAATAACAAAGCTACCAAATTCCTAGAATCAATAAAAGGCAAGTTTGCATCATCCAAAGATCCTAAGAAGAAAGATAGCATAATATCTGTCAACTCAATAGACATAGAAGTCACTAAAGAGAGCCCGATAACATCTGGCACCAACATTATCAATCCAACAAGTGAAGCCGACAGTACCCCAGAAACCAAAGCCAACTACCCAAGAAAACCCCTAGTAAGCTTCAAAGAAGATCTCACCCCAAGTGATAACCCTTTCTCTAAGTTGTACAAAGAAACCATAGAAACATTTGATAACAATGAAGAAGAATCTAGCTACTCATATGAGGAGATCAATGATCAAACAAATGACAACATTACAGCAAGACTAGATAGAATTGATGAAAAATTGAGTGAAATATTAGGAATGCTCCATACATTAGTAGTTGCAAGTGCAGGACCTACTTCGGCTCGTGATGGAATAAGAGATGCTATGGTTGGTCTAAGAGAAGAAATGATAGAAAAAATAAGAGCAGAAGCATTAATGACCAATGATAGGTTAGAGGCTATGGCAAGACTTAGGAATGAGGAAAGCGAAAAAATGGCAAAAGACACCTCAGATGAAGTGTCTCTCAATCCAACCTCCAAAAAATTGAGTGACTTGTTGGAAGACAACGACAGCGACAATGATCTATCACTTGATGATTTT
>AFM95398
ATGGAAAAGTTTGCTCCTGAATTCCATGGAGAAGACGCAAACAACAGAGCCACTAAATTCCTAGAATCAATAAAGGGCAAATTCACATCACCTAAAGATCCCAAGAAAAAAGATAGTATCATATCTGTCAACTCAATAGATATAGAAGTAACCAAAGAAAGCCCTATAACTTCAAATTCAAACATTATAAACCCTACAAATGAGACAGATGATACTGCAGGGAACAAGCCCAATTATCAAAGAAAACCACTAGTGAGTTTCAAAGAAGACCCTACGCCAAGTGATAATCCCTTTTCAAAACTATACAAAGAAACCATAGAAACATTTGATAACAATGAAGAAGAATCTAGCTATTCATATGAAGAAATAAATGATCAGACAAACGATAATATAACAGCAAGATTAGATAGGATTGATGAAAAATTAAGTGAAATACTAGGAATGCTTCACACACTAGTAGTAGCAAGTGCAGGACCTACATCTGCTCGGGATGGTATAAGAGATGCCATGGTTGGTTTAAGAGAAGAAATGATAGAAAAAATCAGAACTGAAGCATTAATGACCAATGATAGATTAGAAGCTATGGCAAGACTCAGGAATGAGGAAAGTGAAAAGATGGCAAAAGACACATCAGATGAAGTGTCTCTCAATCCAACATCAGAGAAATTGAACAACCTGTTGGAAGGGAATGATAGTGACAATGATCTATCACTTGAAGATTTC
>AGN28700
ATGGAGAAGTTTGCACCTGAATTTCATGGAGAAGATGCAAATAACAAAGCTACCAAATTCCTAGAATCAATAAAAGGCAAGTTTGCATCATCCAAAGATCCTAAGAAGAAAGATAGCATAATATCTGTCAACTCAATAGACATAGAAGTCACCAAAGAGAGCCCGATAACATCTGGCACCAACATTATCAATCCAACAAGTGAAGCTGACAGTACCCCAGAAACCAAAGCCAACTACCCAAGAAAACCCCTAGTAAGCTTCAAAGAAGATCTCACCCCAAGTGATAACCCTTTCTCTAAGTTGTACAAAGAAACCATAGAAACATTTGATAACAATGAAGAAGAATCTAGCTACTCATATGAGGAGATCAATGATCAAACAAATGACAACATTACAGCAAGACTAGATAGAATTGATGAAAAATTAAGTGAAATATTAGGAATGCTCCATACATTAGTAGTTGCAAGTGCGGGACCTACTTCGGCTCGTGATGGAATAAGAGATGCTATGGTTGGTCTAAGAGAAGAAATGATAGAAAAAATAAGAGCAGAAGCATTAATGACCAATGATAGGTTAGAGGCTATGGCAAGACTTAGGAATGAGGAAAGCGAAAAAATGGCAAAAGACACCTCAGATGAAGTGTCTCTCAATCCAACCTCCAAAAAATTGAGTGACTTGTTGGAAGACAACGATAGCGACAATGATCTATCACTTGATGATTTT
>AEO45826
ATGGAAAAGTTTGCTCCTGAATTCCATGGAGAAGACGCAAACAACAGAGCCACTAAATTCCTAGAATCAATAAAGGGCAAGTTCACATCACCTAAAGATCCCAAGAAAAAAGACAGTATCATATCTGTCAACTCAATAGATATAGAAGTAACCAAAGAAAGCCCTATAACTTCAAATTCAACCATTATAAACCCTACAAATGAGACAGATGATACTGCAGGGAACAAGCCCAATTATCAAAGAAAACCTCTAGTAAGTTTCAAAGAAGACCCTACGCCAAGTGATAATCCCTTTTCAAAACTATACAAAGAAACCATAGAAACATTTGATAACAATGAAGAAGAATCTAGCTATTCATATGAAGAAATAAATGATCAGACAAACGATAATATAACAGCAAGATTAGATAGGATTGATGAAAAATTAAGTGAAATACTAGGAATGCTTCACACACTAGTAGTAGCAAGTGCAGGACCTACATCTGCTCGGGATGGTATAAGAGATGCCATGGTTGGTTTAAGAGAAGAAATGATAGAAAAAATCAGAACTGAAGCATTAATGACCAATGATAGATTAGAAGCCATGGCAAGACTCAGGAATGAGGAAAGTGAAAAGATGGCAAAAGATACATCAGATGAAGTGTCTCTCAATCCAACATCAGAAAAATTGAACAACCTGCTGGAAGGAAATGACAGTGATAATGATCTATCACTTGAAGATTTC
>AFM55405
ATGGAAAAGTTTGCTCCTGAATTCCATGGAGAAGACGCAAACAACAGAGCCACTAAATTCCTAGAATCAATAAAGGGCAAGTTCACATCACCTAAAGATCCCAAGAAAAAAGATAGTATCATATCTGTCAACTCAATAGATATAGAAGTAACCAAAGAAAGCCCTATAACTTCAAATTCAACCATTATAAACCCTACAAATGAGACAGATGATACTGCAGGGAACAAGCCCAATTATCAAAGAAAACCTCTAGTAAGTTTCAAAGAAGACCCTACGCCAAGTGATAATCCCTTTTCAAAACTATACAAAGAAACCATAGAAACATTTGATAACAATGAAGAAGAATCTAGCTATTCATATGAAGAAATAAATGATCAGACAAACGATAATATAACAGCAAGATTAGATAGGATTGATGAAAAATTAAGTGAAATACTAGGAATGCTTCACACACTAGTAGTAGCAAGTGCAGGACCTACATCTGCTCGGGATGGTATAAGAGATGCCATGGTTGGTTTAAGAGAAGAAATGATAGAAAAAATCAGAACCGAAGCATTAATGACCAATGATAGATTAGAAGCTATGGCAAGACTCAGGAATGAGGAAAGTGAAAAGATGGCAAAAGATACATCAGATGAAGTGTCTCTCAATCCAACATCAGAAAAATTGAACAACCTGCTGGAAGGAAATGACAGTGACAATGATCTATCACTTGAAGATTTC
>AGN92833
ATGGAAAAGTTTGCTCCTGAATTCCATGGAGAAGATGCAAACAACAGAGCCACCAAATTCCTAGAATCAATAAAGGGCAAATTCACATCACCCAAAGATCCCAAGAAAAAAGATAGTATCATATCTGTCAACTCAATAGATATAGAAGTAACCAAAGAAAGCCCTATAACATCAAATTCAACCATTATAAACCCAATAAATGAGACAGATGATACTGTAGGGAACAAGCCCAATTATCAAAGAAAGCCTCTAGTAAGTTTCAAAGAAGACCCTACGCCAAGTGATAATCCTTTTTCAAAACTATACAAAGAAACCATAGAAACATTTGATAACAATGAAGAAGAATCTAGCTATTCATATGAAGAAATAAATGATCAGACAAACGATAATATAACAGCAAGATTAGATAGGATTGATGAGAAATTAAGTGAAATACTAGGAATGCTTCACACATTAGTAGTAGCGAGTGCAGGACCCACATCTGCTCGGGATGGTATAAGAGATGCCATGGTTGGTTTAAGAGAAGAAATGATAGAAAAAATCAGAACTGAAGCATTAATGACCAATGACAGACTAGAAGCTATGGCAAGACTCAGGAATGAAGAAAGTGAAAAGATGGCAAAAGACACATCAGATGAAGTGTCTCTCAATCCAACATCAGAGAAACTGAACAACCTGTTGGAAGGGAATGATAGTGACAATGATCTATCACTTGAAGATTTC
>AEO45945
ATGGAAAAGTTTGCTCCTGAATTCCATGGAGAAGACGCAAACAACAGGGCCACTAAATTCCTAGAATCAATAAAGGGCAAATTCACATCACCTAAAGATCCCAAGAAAAAAGATAGTATCATATCTGTCAACTCAATAGATATAGAAGTAACCAAAGAAAGCCCTATAACTTCAAATTCAACCATTATCAACCCAACAAATGAGACAGATGATACTGCAGGGAACAAGCCCAATTATCAAAGAAAACCTCTAGTGAGTTTCAAAGAAGACCCTACGCCAAGTGATAATCCCTTTTCAAAACTATACAAAGAAACCATAGAAACATTTGATAACAATGAAGAAGAATCTAGCTATTCATATGAAGAAATAAATGATCAGACAAATGATAATATAACAGCAAGATTAGATAGGATTGATGAAAAATTAAGTGAAATACTAGGAATGCTTCACACACTAGTAGTAGCAAGTGCAGGACCTACATCTGCTCGGGATGGTATAAGAGATGCCATGGTTGGTTTAAGAGAAGAAATGATAGAAAAAATCAGAACCGAAGCATTAATGACCAATGATAGATTAGAAGCTATGGCAAGGCTCAGGAATGAGGAAAGTGAAAAGATGGCAAAAGACACATCAGATGAAGTGTCTCTCAATCCAACATCAGAGAAATTGAACAACCTGTTGGAAGGGAATGATAGTGACAATGATCTATCACTTGAAGATTTC
>AGN28490
ATGGAGAAGTTTGCACCTGAATTTCATGGAGAAGATGCAAATAACAAAGCTACCAAATTCCTAGAATCAATAAAAGGCAAGTTTGCATCATCCAAAGATCCTAAGAAGAAAGATAGCATAATATCTGTCAACTCAATAGACATAGAAGTCACTAAAGAGAGCCCGATAACATCTGGCACCAACATTATCAATCCAACAAGTGAAGCTGACAGTACCCCAGAAACCAAAGCCAACTACCCAAGAAAACCCCTAGTAAGCTTCAAAGAAGATCTCACCCCAAGTGATAACCCTTTCTCTAAGTTGTACAAAGAAACCATAGAAACATTTGATAACAATGAAGAAGAATCTAGCTACTCATATGAGGAGATCAATGATCAAACAAATGACAACATTACAGCAAGACTAGATAGAATTGATGAAAAATTAAGTGAAATATTAGGAATGCTCCATACATTAGTAGTTGCAAGTGCTGGACCCACTTCGGCTCGTGATGGAATAAGAGATGCTATGGTTGGTCTAAGAGAAGAAATGATAGAAAAAATAAGAGCAGAAGCATTAATGACCAATGATAGGTTAGAGGCTATGGCAAGACTTAGGAATGAGGAAAGCGAAAAAATGGCAAAAGACACCTCAGATGAAGTGTCTCTCAATCCAACCTCCAAAAAATTGAGTGACTTGTTAGAAGACAACGATAGCGACAATGATCTATCACTTGATGATTTT
>AGT75331
ATGGAAAAGTTTGCTCCTGAATTCCATGGAGAAGACGCAAACAACAGAGCCACTAAATTCCTAGAATCAATAAAGGGCAAGTTCACATCACCTAAAGATCCCAAGAAAAAAGACAGTATCATATCTGTCAACTCAATAGATATAGAAGTAACCAAAGAAAGCCCTATAACTTCAAATTCAACCATTATAAACCCTACAAATGAGACAGATGATACTGCAGGGAACAAGCCCAATTATCAAAGAAAACCTCTAGTAAGTTTCAAAGAAGACCCTACGCCAAGTGATAATCCCTTTTCAAAACTATACAAAGAAACCATAGAAACATTTGATAACAATGAAGAAGAATCTAGCTATTCATATGAAGAAATAAATGATCAGACAAACGATAATATAACAGCAAGATTAGATAGGATTGATGAAAAATTAAGTGAAATACTAGGAATGCTTCACACACTAGTAGTAGCAAGTGCAGGACCTACATCTGCTCGGGATGGTATAAGAGATGCCATGGTTGGTTTAAGAGAAGAAATGATAGAAAAAATCAGAACTGAAGCATTAATGACCAATGATAGATTAGAAGCCATGGCAAGACTCAGGAATGAGGAAAGTGAAAAGATGGCAAAAGATACATCAGATGAAGTGTCTCTCAATCCAACATCAGAAAAATTGAACAACCTGCTGGAAGGAAATGACAGTGACAATGATCTATCACTTGAAGATTTC
>AEQ63440
ATGGAAAAGTTTGCTCCTGAATTCCATGGAGAAGATGCAAACAACAGAGCCACTAAATTCCTAGAATCAATAAAGGGCAAATTCACATCACCTAAAGATCCCAAGAAAAAAGATAGTATTATATCTGTCAACTCAATAGATATAGAAGTAACCAAAGAAAGCCCTATAACATCAAATTCAACCATTATAAACCCTACAAATGAGACAGATGACACTGCAGGGAACAAGCCCAATTATCAAAGAAAACCTCTAGTGAGTTTCAAAGAAGACCCTACGCCAAGTGATAATCCCTTTTCAAAACTATACAAAGAAACCATAGAAACATTTGATAACAATGAAGAAGAATCTAGCTATTCATATGAAGAAATAAATGATCAGACAAATGATAATATAACAGCAAGATTAGATAGGATTGATGAAAAATTAAGTGAAATACTAGGAATGCTTCACACACTAGTAGTAGCAAGTGCAGGACCTACATCTGCTCGGGATGGTATAAGAGATGCCATGGTTGGTTTAAGAGAAGAAATGATAGAAAAAATCAGAACTGAAGCATTAATGACCAATGATAGATTAGAAGCTATGGCGAGGCTCAGGAATGAGGAAAGTGAAAAGATGGCAAAAGACACATCAGATGAAGTGTCTCTCAATCCAACATCAGAGAAATTGAACAACCTGTTGGAAGGGAATGATAGTGACAATGATCTATCACTTGAAGATTTC
>AEQ63560
ATGGAAAAGTTTGCTCCTGAATTCCATGGAGAAGATGCAAACAACAGGGCTACTAAATTCCTAGAATCAATAAAGGGCAAATTCACATCACCCAAAGATCCCAAGAAAAAAGATAGTATCATATCTGTCAACTCAATAGATATAGAAGTAACCAAAGAAAGCCCTATAACATCAAATTCAACTATTATCAACCCAACAAATGAGACAGATGATACTGCAGGGAACAAGCCCAATTATCAAAGAAAACCTCTAGTAAGTTTCAAAGAAGACCCTACACCAAGTGATAATCCCTTTTCTAAACTATACAAAGAAACCATAGAAACATTTGATAACAATGAAGAAGAATCCAGCTATTCATACGAAGAAATAAATGATCAGACAAACGATAATATAACAGCAAGATTAGATAGGATTGATGAAAAATTAAGTGAAATACTAGGAATGCTTCACACATTAGTAGTGGCAAGTGCAGGACCTACATCTGCTCGGGATGGTATAAGAGATGCCATGGTTGGTTTAAGAGAAGAAATGATAGAAAAAATCAGAACTGAAGCATTAATGACCAATGACAGATTAGAAGCTATGGCAAGACTCAGGAATGAGGAAAGTGAAAAGATGGCAAAAGACACATCAGATGAAGTGTCTCTCAATCCAACATCAGAGAAATTGAACAACCTATTGGAAGGGAATGATAGTGACAATGATCTATCACTTGAAGATTTC
>AFM55240
ATGGAAAAGTTTGCTCCTGAATTCCATGGAGAAGACGCAAACAACAGAGCCACTAAATTCCTAGAATCAATAAAGGGCAAATTCACATCACCTAAAGATCCCAAGAAAAAAGATAGTATCATATCTGTCAACTCAATAGATATAGAAGTAACCAAAGAAAGCCCTATAACTTCAAATTCAACCATTATAAACCCCACAAATGAGACAGATGATACTGCAGGGAACAAGCCCAATTATCAAAGAAAACCTTTAGTAAGTTTCAAAGAAGACCCTACGCCAAGTGATAATCCCTTTTCAAAACTATACAAAGAAACCATAGAAACATTTGATAACAATGAAGAAGAATCTAGCTATTCATATGAAGAAATAAATGATCAGACAAACGATAATATAACAGCAAGATTAGATAGGATTGATGAAAAATTAAGTGAAATACTAGGAATGCTTCACACACTAGTAGTAGCAAGTGCAGGACCTACATCTGCTCGGGATGGTATAAGAGATGCCATGGTTGGTTTAAGAGAAGAAATGATAGAAAAAATCAGAACTGAAGCATTAATGACCAATGATAGATTAGAAGCTATGGCAAGACTCAGGAATGAGGAAAGTGAAAAGATGGCAAAAGACACATCAGATGAAGTGTCTCTCAATCCAACATCAGAGAAATTGAACAACCTGTTGGAAGGGAATGATAGTGACAATGATCTATCACTTGAAGATTTC
>AGT28732
ATGGAAAAGTTTGCTCCTGAATTCCATGGAGAAGATGCAAACAACAGAGCCACCAAATTCCTAGAATCAATAAAGGGCAAATTCACATCACCCAAAGATCCCAAGAAAAAAGATAGTATCATATCTGTCAACTCAATAGATATAGAAGTAACCAAAGAAAGCCCTATAACATCAAATTCAACCATTATAAACCCAATAAATGAGACAGATGATACTGTAGGGAACAAGCCCAATTATCAAAGAAAGCCTCTAGTAAGTTTCAAAGAAGACCCTACACCAAGTGATAATCCTTTTTCAAAACTATACAAAGAAACCATAGAAACATTTGATAACAATGAAGAAGAATCTAGCTATTCATATGAAGAAATAAATGATCAGACAAACGATAATATAACAGCAAGATTAGATAGGATTGATGAGAAATTAAGTGAAATACTAGGAATGCTTCACACATTAGTAGTAGCGAGTGCAGGACCTACATCTGCTCGGGATGGTATAAGAGATGCCATGGTTGGTTTAAGAGAAGAAATGATAGAAAAAATCAGAACTGAAGCATTAATGACCAATGACAGACTAGAAGCTATGGCAAGACTTAGGAATGAAGAAAGTGAAAAGATGGCAAAAGACACATCAGATGAAGTGTCTCTCAATCCAACATCAGAGAAACTGAACAACCTGTTGGAAGGGAATGATAGTGACAATGATCTATCACTTGAAGATTTC
