# Supplementary material for: FRESCo: finding regions of excess synonymous constraint in diverse viruses
Source: Genome Biol. 2015 Feb 17;16(1):38. doi: 10.1186/s13059-015-0603-7 (PMC4376164; doi:10.1186/s13059-015-0603-7)
Supplement: Additional file 4: — Sequence alignments (zip folder of FASTA alignments). [file 13059_2015_603_MOESM4_ESM.zip › alignments/HRSV/SH.fa.revtrans]

>AFM55495
ATGGAAAATACATCCATAACTATAGAATTCTCAAGCAAATTCTGGCCTTACTTTACACTAATACACATGATAACAACAATAATCTCTTTGATAATCATAATCTCCATCATGATTGCAATACTAAACAAACTCTGCGAATATAATGTATTCCATAACAAAACCTTTGAGCTACCAAGAGCT---CGAGTCAATACA
>AFM55220
ATGGAAAATACATCCATAACTATAGAATTCTCAAGCAAATTCTGGCCTTACTTTACACTAATACACATGATAACAACAATAATCTCTTTGATAATCATAATCTCCATCATGATTGCAATACTAAACAAACTCTGCGAATATAACGTATTCCATAACAAAACCTTTGAGCTACCAAGAGCT---CGAGTCAATACA
>AGN28625
ATGGGAAACACATCCATCACAATAGAATTCACAAGCAAATTTTGGCCCTATTTTACACTAATACATATGATCTTAACTCTAATCTCTTTATTAATTATAATCACTATTATGATTGCAATACTAAATAAGTTAAGTGAACATAAAACATTCTGTAACAAAACTCTTGAACAAGGACAGATGTATCAAATCAACACA
>AFM55550
ATGGAAAATACATCCATAACTATAGAATTCTCAAGCAAATTCTGGCCTTACTTTACACTAATACACATGATAACAACAATAATCTCTTTGATAATCATAATCTCCATCATGATTGCAATACTAAACAAACTCTGCGAATATAATGTATTCCATAACAAAACCTTTGAGCTACCAAGAGCT---CGAGTCAATACA
>AGN28537
ATGGGAAACACATCCATCACAATAGAATTCACAAGCAAATTTTGGCCCTATTTTACACTAATACATATGATCTTAACTCTAATCTCTTTACTAATTATAATCACTATTATGATTGCAATACTAAATAAGCTAAGTGAACATAAAACATTCTGTAACAAAACTCTTGAACAAGGACAGATGTATCAAATCAACACA
>AGN28548
ATGGGAAACACATCCATCACAATAGAATTCACAAGCAAATTTTGGCCCTATTTTACACTAATACATATGATTTTAACTCTAATCTCTTTACTAATTATAATCACTATTATGATTGCAATACTAAATAAGCTAAGTGAACATAAAACATTCTGTAACAAAACTCTTGAACAAGGACAGATGTATCAAATCAACACA
>AFM55308
ATGGAAAATACATCCATAACAATAGAATTCTCAAGCAAATTCTGGCCTTACTTTACACTAATACATATGATCACAACAATAATCTCTTTGCTAATCATAATCTCCATCATGATTGCAATACTAAACAAACTCTGTGAATATAACGTATTCCATAACAAAACCTTTGAGCTACCAAGAGCT---CGAGTCAATACA
>AFM55418
ATGGAAAATACATCCATAACTATAGAATTCTCAAGCAAATTCTGGCCTTACTTTACACTAATACACATGATAACAACAATAATCTCTTTGATAATCATAATCTCTATCATGATTGCAATACTAAACAAACTCTGCGAATATAACGTATTCCATAACAAAACCTTTGAGCTACCAAGAGCT---CGAGTCAATACA
>AEO45838
ATGGAAAATACATCCATAACAATAGAATTCTCAAGCAAATTCTGGCCTTACTTTACACTAATACACATGATCACAACAATAATCTCTTTGCTAATCATAATCTCCATCATGATTGCAATACTAAACAAACTTTGTGAATATAACGTATTCCATAACAAAACCTTTGAGTTACCAAGAGCT---CGAGTCAACACA
>AFM95384
ATGGAAAATACATCCATAACAATAGAATTCTCAAGCAAATTCTGGCCTTACTTTACACTAATACATATGATCACAACAATAATCTCTTTGCTAATCATAATCTCCATCATGATTGCAATACTAAACAAACTCTGTGAATATAACGTATTCCATAACAAAACCTTTGAGCTACCAAGAGCT---CGAGTCAATACA
>AAC55968
ATGGAAAATACATCCATAACAATAGAATTCTCAAGCAAATTCTGGCCTTACTTTACACTAATACACATGATCACAACAATAATCTCTTTGCTAATCATAATCTCCATCATGATTGCAATACTAAACAAACTTTGTGAATATAACGTATTCCATAACAAAACCTTTGAGTTACCAAGAGCT---CGAGTCAACACA
>AGN28735
ATGGGAAACACATCCATCACAATAGAATTCACAAGCAAATTTTGGCCCTATTTTACACTAATACATATGATCTTAACTCTAATCTCTTTACTAATTATAATCACTGTTATGATTGCAATACTAAATAAGCTAAGTGAACATAAAACATTCTGTAACAAAACTCTTGAACAAGGACAGATGTATCAAATCAACACA
>AEO45937
ATGGAAAATACATCCATAACAATAGAATTCTCAAGCAAATTCTGGCCTTACTTTACACTAATACACATGATCACAACAATAATCTCTTTGCTAATCATAATCTCCATCATGATTGCAATACTAAACAAACTTTGTGAATATAACGTATTCCATAACAAAACCTTTGAGTTACCAAGAGCT---CGAGTCAACACA
>AEQ63354
ATGGAAAATACATCCATAACTATAGAATTCTCAAGCAAATTCTGGCCTTACTTTACACTAATACACATGATAACAACAATAATCTCTTTGATAATCATAATCTCCATCATGATTGCAATACTAAACAAACTCTGCGAATATAATGTATTCCATAACAAAACCTTTGAGCTACCAAGAGCT---CGAGTCAATACA
>AFM55396
ATGGAAAATACATCCATAACTATAGAATTCTCAAGCAAATTCTGGCCTTACTTTACACTAATACACATGATAACAACAATAATCTCTTTGATAATCATAATCTCCATCATGATTGCAATACTAAACAAACTCTGCGAATATAATGTATTCCATAACAAAACCTTTGAGCTACCAAGAGCT---CGAGTCAATACA
>AEQ63518
ATGGAAAATACATCCATAACAATAGAATTCTCAAGTAAATTCTGGCCTTACTTTACACTAATACACATGATAACGACAATAATCTCTTTGCTAATCATAATCTCCATCATGATTGCAATACTAAACAAACTCTGCGAATATAACGTATTCCATAACAAAACCTTTGAGCTACCAAGAGCT---CGAGTCAATACA
>AEQ63453
ATGGAAAATACATCCATAACAATAGAATTCTCAAGCAAATTCTGGCCTTACTTTACACTAATACACATGATCACAACAATAATCTCTTTGATAATCATAATCTCCATCATGATTGCAATACTAAACAAACTCTGTGAATATAACGTATTCCATAACAAAACCTTTGAGCTACCAAGAGCT---CGAGTCAATACA
>AFM55253
ATGGAAAATACATCCATAACAATAGAATTCTCAAGCAAATTCTGGCCTTATTTTACACTAATACATATGATCACAACAATAATCTCTTTGCTAATCATAATCTCCATCATGATTGCAATACTAAACAAACTCTGTGAATATAACGTATTCCATAACAAAACCTTTGAGCTACCAAGAGCT---CGAGTCAATACA
>AGN28438
ATGGGAAACACATCCATCACAATAGAATTCACAAGCAAATTTTGGCCCTATTTTACACTAATACATATGATCTTAACTCTAATCTCTTTATTAATTATAATCACTATTATGATTGCAATACTAAATAAGTTAAGTGAACATAAAACATTCTGTAACAAAACTCTTGAACAAGGACAGATGTATCAAATCAACACA
>AEQ63431
ATGGAAAATACATCCATAACTATAGAATTCTCAAGCAAATTCTGGCCTTACTTTACACTAATACACATGATAACAACAATAATCTCTTTAATAATCATAATCTCCATCATGATTGCAATACTAAACAAACTCTGCGAATATAACGTATTCCATAACAAAACCTTTGAGCTACCAAGAGCT---CGAGTCAATACA
>AEQ63343
ATGGAAAATACATCCATAACTATAGAATTCTCAAGCAAATTCTGGCCTTACTTTACACTAATACACATGATAACAACAATAATCTCTTTGATAATCATAATCTCCATCATGATTGCAATACTAAACAAACTCTGCGAATATAATGTATTCCATAACAAAACCTTTGAGCTACCAAGAGCT---CGAGTCAATACA
>AFI25249
ATGGGAAATACATCCATCACAATAGAATTCACAAGCAAATTTTGGCCCTATTTTACACTAATACATATGATCTTAACTCTAATCTCATTACTAATTATAATCACTATTATGATTGCAATACTAAATAAGCTAAGTGAACATAAAACATTCTGCAACAAAACTCTTGAACAAGGACAGATGTATCAAATCAATACA
>AGN28636
ATGGGAAACACATCCATCACAACAGAATTCACAAGCAAATCTTGGCCCTATTTTACACTAATACATATGATCTTAACTCTAATCTCTTTACTAATTATAATCACTATTATGATTGCAATACTAAATAAGCTAAGTGAACATAAAACATTCTGTAACAAAACTCTTGAACAAGGACAGATGTATCAAATCAACACA
>AFM55231
ATGGAAAATACATCCATAACAATAGAATTCTCAAGCAAATTCTGGCCTTACTTTACACTAATACATATGATCACAACAATAATCTCTTTGCTAATCATAATCTCCATCATGATTGCAATACTAAATAAACTCTGTGAATATAACGTATTCCATAACAAAACCTTTGAGCTACCAAGAGCT---CGAGTCAATACA
>AGN28724
ATGGGAAACACATCCATCACAATAGAATTCACAAGCAAATTTTGGCCCTATTTTACACTAATACATATGATCTTAACTCTAATCTCTTTACTAATTATAATCACTATTATGATTGCAATACTAAATAAGCTGAGTGAACATAAAACATTCTGTAACAAAACTCTTGAACAAGGACAGATGTATCAAATCAACACA
>AFM55429
ATGGAAAATACATCCATAACAATAGAATTCTCAAGCAAATTCTGGCCTTACTTTACACTAATACATATGATCACAACAATAATCTCTTTGCTAATCATAATCTCCATCATGATTGCAATACTAAACAAACTCTGTGAATATAACGTATTCCATAACAAAACCTTTGAGCTACCAAGAGCT---CGAGTCAATACA
>AGN28801
ATGGGAAACACATCCATCACAATAGAATTCACAAGCAAATTTTGGCCCTATTTTACACTAATACATATGATCTTAACTCTAATCTCTTTACTAATTATAATCACTATTATGATTGCAATACTAAATAAGCTAAGTGAACATAAAACATTCTGTAACAAAACTCTTGAACAAGGACAGATGTATCAAATCAACACA
>AEO45927
ATGGAAAATACATCCATAACAATAGAATTCTCAAGCAAATTCTGGCCTTACTTTACACTAATACACATGATCACAACAATAATCTCTTTGCTAATCATAATCTCCATCATGATTGCAATACTAAACAAACTTTGTGAATATAACGTATTCCATAACAAAACCTTTGAGTTACCAAGAGCT---CGAGTCAACACA
>AEO45848
ATGGAAAATACATCCATAACAATAGAATTCTCAAGCAAATTCTGGCCTTACTTTACACTAATACACATGATCACAACAATAATCTCTTTGCTAATCATAATCTCCATCATGATTGCAATACTAAACAAACTTTGTGAATATAACGTATTCCATAACAAAACCTTTGAGTTACCAAGAGCT---CGAGTCAACACA
>AFM55385
ATGGAAAATACATCCATAACTATAGAATTCTCAAGCAAATTCTGGCCTTACTTTACACTAATACACATGATAACAACAATAATCTCTTTGATAATCATAATCTCCATCATGATTGCAATACTAAACAAACTCTGCGAATATAATGTATTCCATAACAAAACCTTTGAGCTACCAAGAGCT---CGAGTCAATACA
>AAR14264
ATGGGAAATACATCCATCACAATAGAATTCACTAGCAAATTTTGGCCTTATTTTACACTAATACATATGATCTTAACTCTAATCTCTTTACTAATTATAATCACTATTATGATTGCAATACTAAATAAGCTAAGTGAACATAAAACATTCTGTAACAAAACTCTTGAACTAGGACAGATGTATCAAATCAACACA
>AGN28603
ATGGGAAACACATCCATCACAATAGAATTCACAAGCAAATTTTGGCCCTATTTTACACTAATACATATGATCTTAACTCTAATCTCTTTACTAATTATAATCACTATTATGATTGCAATACTAAATAAGCTAAGTGAACATAAAACATTCTGTAACAAATCTCTTGAACAAGGACAGATGTATCAAATCAGCACA
>AGN28449
ATGGGAAACACATCCATCACAATAGAATTCACAAGCAAATTTTGGCCCTATTTTACACTAATACATATGATCTTAACTCTAATCTCTTTATTAATTATAATCACTATTATGATTGCAATACTAAATAAGCTAAGTGAACATAAAACATTCTGTAACAAAACTCTTGAACAAGGACAGATGTATCAAATCAACACA
>AFM55209
ATGGAAAATACATCCATAACTATAGAATTCTCAAGCAAATTCTGGCCTTACTTTACACTAATACACATGATAACAACAATAATCTCTTTGATAATCATAATCTCCATCATGATTGCAATACTAAACAAACTCTGCGAATATAACGTATTCCATAACAAAACCTTTGAGCTACCAAGAGCT---CGAGTCAATACA
>AFM55539
ATGGAAAATACATCCATAACTATAGAATTCTCAAGCAAATTCTGGCCTTACTTTACACTAATACACATGATAACAACAATAATCTCTTTGATAATCATAATCTCCATAATGATTGCAATACTAAACAAACTCTGCGAATATAATGTATTCCATAACAAAACCTTTGAGCTACCAAGAGCT---CGAGTCAATACA
>AEQ63332
ATGGAAAATACATCCATAACTATAGAATTCTCAAGCAAATTCTGGCCTTACTTTACACTAATACACATGATAACAACAACAATCTCTTTGATAATCATAATCTCCATCATGATTGCAATACTAAACAAACTCTGCGAATATAATGTATTCCATAACAAAACCTTTGAGCTACCAAGAGCT---CGAGTCAATACA
>AGN28757
ATGGGAAACACATCCATCACAATAGAATTCACAAGCAAATTTTGGCCCTATTTTACACTAATACATATGATCTTAACTCTAATCTCTTTACTAATTATAATCACTATTATGATTGCAATACTAAATAAGCTAAGTGAACATAAAACATTCTGTAACAAAACTCTTGAACAAGGACAGATGTATCAAATCAACACA
>AGN28526
ATGGGAAACACATCCATCACAATAGAATTCACAAGCAAATTTTGGCCCTATTTTACACTAATACATATGATCTTAACTCTAATCTCTTTACTAATTATAATCACTATTATGATTGTAATACTAAATAAGCTAAGTGAACATAAAACATTCTGTAACAAAACTCTTGAACAAGGACAGATGTATCAAATCAACACA
>AGN28669
ATGGGAAACACATCCATCACAATAGAATTCACAAGCAAATTTTGGCCCTATTTTACACTAATACATATGATCTTAACTCTAATCTCTTTACTAATTATAATCACTATTATGATTGCAATACTAAATAAGCTAAGTGAACATAAAACATTCTGTAACAAAACTCTTGAACAAGGACAGATGTATCAAATCAACACA
>AGN28680
ATGGGAAACACATCCATCACAATAGAATTCACAAGCAAATTTTGGCCCTATTTTACACTAATACATATGATCTTAACTCTAATCTCTTTACTAATTATAATCACTATTATGATTGCAATACTAAATAAGCTAAGTGAACATAAAACATTCTGTAACAAAACTCTTGAACAAGGACAGATGTATCAAATCAACACA
>AEQ63485
ATGGAAAATACATCCATAACAATAGAATTCTCAAGTAAATTCTGGCCTTACTTTACACTAATACACATGATAACGACAATAATCTCCTTGCTAATCATAATCTCCATCATGATTGCAATACTAAACAAACTCTGCGAATATAACGTATTCCATAACAAAACCTTTGAGCTACCAAGAGCT---CGAGTCAATACA
>AEO45917
ATGGAAAATACATCCATAACAATAGAATTCTCAAGCAAATTCTGGCCTTACTTTACACTAATACACATGATCACAACAATAATCTCTTTGCTAATCATAATCTCCATCATGATTGCAATACTAAACAAACTTTGTGAATATAACGTATTCCATAACAAAACCTTTGAGTTACCAAGAGCT---CGAGTCAACACA
>AEQ63310
ATGGAAAATACATCCATAACYATAGAATTCYCAAGCAAATTCTGGCCTTACTTTACACTAATACACATGATAACAACAATAATCTCTTTGATAATCATAATCTCCATCATGATTGCAAYACTAAACAAACTCTGCGAATAYAATGTATTCCATAACAAAACCYTTGAGCTACCAAGAGCT---CGAGTCAATACA
>AGT75344
ATGGAAAATACATCCATAACTATAGAATTCTCAAGCAAATTCTGGCCTTACTTTACACTAATACACATGATAACAACAATAATCTCTTTGATAATCATAATCTCCATCATGATTGCAATACTAAACAAACTCTGCGAATATAATGTATTCCATAACAAAACCTTTGAGCTACCAAGAGCT---CGAGTCAATACA
>AEO45857
ATGGAAAATACATCCATAACAATAGAATTCTCAAGCAAATTCTGGCCTTACTTTACACTAATACACATGATCACAACAATAATCTCTTTGCTAATCATAATCTCCATCATGATTGCAATACTAAACAAACTTTGTGAATATAACGTATTCCATAACAAAACCTTTGAGTTACCAAGAGCT---CGAGTCAACACA
>AFM55330
ATGGAAAATACATCCATAACTATAGAATTCTCAAGCAAATTCTGGCCTTACTTTACACTAATACACATGATAACAACAATAATCTCTTTGATAATCATAATCTCCATCATGATTGCAATACTAAACAAACTCTGCGAATATAACGTATTCCATAACAAAACCTTTGAGCTACCAAGAACT---CGAGTCAATACA
>AGN28614
ATGGGAAACACATCCATCACAATAGAATTCACAAGCAAATTTTGGCCCTATTTTACACTAATACATATGATCTTAACTCTAATCTCTTTACTAATTATAATCACTATTATGATTGCAATACTAAATAAGCTAAGTGAACATAAAACATTCTGTAACAAAACTCTTGAACAAGGACAGATGTATCAAATCAACACA
>AGN28559
ATGGGAAACACATCCATCACAATAGAATTCACAAGCAAATTTTGGCCCTATTTTACACTAATACATATGATCTTAACTCTAATCTCTTTACTAATTATAATCACTATTATGATTGCAATACTAAATAAGCTAAGTGAACATAAAACATTCTGTAACAAAACTCTTGAACAAGGACAGATGTATCAAATCAACACA
>AFM55352
ATGGAAAATACATCCATAACTATAGAATTCTCAAGCAAATTCTGGCCTTACTTTACACTAATACACATGATAACAACAATAATCTCTTTGATAATCATAATCTCCATCATGATTGCAATACTAAACAAACTCTGCGAATATAACGTATTCCATAACAAAACCTTTGAGCTACCAAGAGCT---CGAGTCAACACA
>AGN28746
ATGGGAAACACATCCATCACAATAGAATTCACAAGCAAATTTTGGCCCTATTTTACACTAATACATATGATCTTAACTCTAATCTCTTTACTAATTATAATCACTATTATGATTGCAATACTAAATAAGCTAAGTGAACATAAAACATTCTGTAACAAAACTCTTGAACAAGGACAGATGTATCAAATCAACACA
>AEQ63321
ATGGAAAATACATCCATAACTATAGAATTCTCAAGCAAATTCTGGCCTTACTTTACACTAATACACATGATAACAACAATAATCTCTTTGATAATCATAATCTCCATCATGATTGCAATACTAAACAAACTCTGCGAATATAATGTATTCCATAACAAAACCTTTGAGCTACCAAGAGCT---CGAGTCAATACA
>AGN28515
ATGGGAAACACATCCATCACAATAGAATTCACAAGCAAATTTTGGCCCTATTTTACACTAATACATATGATCTTAACTCTAATCTCTTTACTAATTATAATCACTATTATGATTGCAATACTAAATAAGCTAAGTGAACATAAAACATTCTGTAACAAAACTCTTGAACAAGGACAGATGTATCAAATCAACACA
>AFM55440
ATGGAAAATACATCCATAACAATAGAATTCTCAAGCAAATTCTGGCCTTACTTTACACTAATACATATGATCACAACAATAATCTCTTTGCTAATCATAATCTCCATCATGATTGCAATATTAAACAAACTCTGTGAATATAACGTATTCCATAACAAAACCTTTGAGCTACCAAGAGCT---CGAGTCAATACA
>AEO45907
ATGGAAAATACATCCATAACAATAGAATTCTCAAGCAAATTCTGGCCTTACTTTACACTAATACACATGATCACAACAATAATCTCTTTGCTAATCATAATCTCCATCATGATTGCAATACTAAACAAACTTTGTGAATATAACGTATTCCATAACAAAACCTTTGAGTTACCAAGAGCT---CGAGTCAACACA
>AGN28691
ATGGGAAACACATCCATCACAATAGAATTCACAAGCAAATTTTGGCCCTATTTTACACTAATACATATGATCTTAACTCTAATCTCTTTACTAATTATAATAACTATTATGATTGCAATACTAAATAAGCTAAGTGAACATAAAACATTCTGTAACAAAACTCTTGAACAAGGACAGATGTATCAAATCAACACA
>AGT75377
ATGGAAAATACATCCATAACAATAGAATTCTCAAGCAAATTCTGGCCTTACTTTACACTAATACATATGATCACAACAATAATCTCTTTGCTAATCATAATCTCCATCATGATTGCAATACTAAACAAACTCTGTGAATATAACGTATTCCATAACAAAACCTTTGAGCTACCAAGAGCT---CGAGTCAATACA
>AEQ63398
ATGGAAAATACATCCATAACTATAGAATTCTCAAGCAAATTCTGGCCTTACTTTACACTAATACACATGATAACAACAATAATCTCTTTGATAATCATAATCTCCATCATGATTGCAATACTAAACAAACTCTGCGAATATAATGTATTCCATAACAAAACCTTTGAGCTACCAAGAGCT---CGAGTCAATACA
>AFM95352
ATGGAAAATACATCCATAACTATAGAATTCTCAAGCAAATTCTGGCCTTACTTTACACTAATACACATGATAACAACAATAATCTCTTTGATAATCATAATCTCCATCATGATTGCAATACTAAACAAACTCTGCGAATATAACGTATTCCATAACAAAACCTTTGAGCTACCAAGAGCT---CGAGTCAATACA
>AEO45867
ATGGAAAATACATCCATAACAATAGAATTCTCAAGCAAATTCTGGCCTTACTTTACACTAATACACATGATCACAACAATAATCTCTTTGCTAATCATAATCTCCATCATGATTGCAATACTAAACAAACTTTGTGAATATAACGTATTCCATAACAAAACCTTTGAGTTACCAAGAGCT---CGAGTCAACACA
>AGN28592
ATGGGAAACACATCCATCACAATAGAATTCACAAGCAAATTTTGGCCCTATTTTACACTAATACATATGATCTTAACTCTAATCTCTTTACTAATTATAATCACTATTATGATTGCAATACTAAATAAGCTAAGTGAACATAAAACATTCTGTAACAAAACTCTTGAACAAGGACAGATGTATCAAATCAACACA
>AFM55286
ATGGAAAATACATCCATAACAATAGAATTCTCAAGCAAATTCTGGCCTTACTTTACACTAATACATATGATCACAACAATAATCTCTTTGCTAATCATAATCTCTATCATGATTGCAATACTAAACAAACTCTGTGAATATAATGTATTCCATAACAAAACCTTTGAGCTACCAAGAGCT---CGAGTCAATACA
>AFM55528
ATGGAAAATACATCCATAACTATAGAATTCTCAAGCAAATTCTGGCCTTACTTTACACTAATACACATGATAACAACAATAATCTCTTTGATAATCATAATCTCCATCATGATTGCAATACTAAACAAACTCTGCGAATATAATGTATTCCATAACAAAACCTTTGAGCTACCAAGAGCT---CGAGTCAATACA
>AFM55264
ATGGAAAATACATCCATAACTATAGAATTCTCAAGCAAATTCTGGCCTTACTTTACACTAATACACATGATAACAACAATAATCTCTTTGATAATCATAATCTCCATCATGATTGCAATACTAAACAAACTCTGCGAATATAACGTATTCCATAACAAAACCTTTGAGCTACCAAGAGCT---CGAGTCAACACA
>AGN28460
ATGGGAAACACATCCATCACAATAGAATTCACAAGCAAATTTTGGCCCTATTTTACACTAATACATATGATCTTAACTCTAATCTCTTTATTAATTATAATCACTATTATGATTGCAATACTAAATAAGTTAAGTGAACATAAAACATTCTGTAACAAAACTCTTGAACAAGGACAGATGTATCAAATCAACACA
>AGN28779
ATGGGAAATACATCCATCACAATAGAATTCACAAGCAAATTTTGGCCCTATTTTACACTAATACATATGATCTTAACTCTAATCTCATTACTAATTATAATCACTATTATGATTGCAATACTAAACAAGCTAAGTGAACATAAACCATTCTGTAACAAAACTCTTGAACAAGGACAGATGTATCAAATCAATACA
>AFM55341
ATGGAGAATACATCCATAACTATAGAATTCTCAAGCAAATTCTGGCCTTACTTTACACTAATACACATGATAACAACAATAATCTCTTTGATAATCATAATCTCCATCATGATTGCAATACTAAACAAACTCTGCGATTATAATGTATTCCATAACAAAACCTTTGAGCTACCAAGAGCT---CGAGTCAATACA
>AGN28504
ATGGGAAACACATCCATCACAATAGAATTCACAAGCAAATTTTGGCCCTATTTTACACTAATACATATGATCTTAACTCTCATCTCTTTACTAATTATAATCACTATTATGATTGCAATACTAAATAAGCTAAGTGAACATAAAACATTCTGTAACAAAACTCTTGAACAAGGACAGATGTATCAAATCAACACA
>AFM55451
ATGGAAAATACATCCATAACTATAGAATTCTCAAGCAAATTCTGGCCTTACTTTACACTAATACACATGATAACAACAATAATCTCTTTGATAATCATAATCTCCATCATGATTGCAATACTAAACAAACTCTGCGAATATAATGTATTCCATAACAAAACCTTTGAGCTACCAAGAGCT---CGAGTCAATACA
>AFM95399
ATGGAAAATACATCCATAACAATAGAATTCTCAAGCAAATTCTGGCCTTACTTTACACTAATACATATGATCACAACAATAATCTCTTTGCTAATCATAATCTCCATCATGATTGCAATACTAAACAAACTCTGTGAATATAACGTATTCCATAACAAAACCTTTGAGCTACCAAGAGCT---CGAGTCAATACA
>AFM55517
ATGGAAAATACATCCATAACTATAGAATTCTCAAGCAAATTCTGGCCTTACTTTACACTAATACACATGATAACAACAATAATCTCTTTGATAATCATAATCTCCATCATGATTGCAATACTAAACAAACTCTGCGAATATAATGTATTCCATAACAAAACCTTTGAGCTACCAAGAGCT---CGAGTCAATACA
>AGN28581
ATGGGAAACACATCCATCACAATAGAATTCACAAGCAAATTTTGGCCCTATTTTACACTAATACATATGATCTTAACTCTAATCTCTTTACTAATTATAATCACTATTATGATTGCAATACTAAATAAGCTAAGTGAACATAAAACATTCTGTAACAAAACTCTTGAACAAGGACAGATGTATCAAATCAACACA
>AFM95341
ATGGAAAATACATCCATAACAATAGAATTCTCAAGCAAATTCTGGCCTTACTTTACACTAATACACATGATAACAACAATAATCTCTTTGCTAATCATAATCTCCATCATGATTGCAATACTAAACAAACTCTGCGAATATAACATATTCCATAACAAAACCTTTGAGCTACCAAGAGCT---CGAGTCAATACA
>AFM55297
ATGGAAAATACATCCATAACAATAGAATTCTCAAGCAAATTCTGGCCTTACTTTACACTAATACATATGATCACAACAATAATCTCTTTGCTAATCATAATCTCCATCATGATTGCAATACTAAACAAACTCTGTGAATATAACGTATTCCATAACAAAACCTTTGAGCTACCAAGAGCT---CGAGTCAATACA
>AAB86674
ATGGAAAATACATCCATAACAATAGAATTCTCAAGCAAATTCTGGCCTTACTTTACACTAATACACATGATCACAACAATAATCTCTTTGCTAATCATAATCTCCATCATGATTGCAATACTAAACAAACTTTGTGAATATAACGTATTCCATAACAAAACCTTTGAGTTACCAAGAGCT---CGAGTCAACACA
>AFM55275
ATGGAAAATACATCCATAACTATAGAATTCTCAAGCAAATTCTGGCCTTACTTTACACTAATACACATGATAACAACAATAATCTCTTTGATAATCATAATCTCCATCATGATTGCAATACTAAACAAACTCTGCGAATATAACGTATTCCATAACAAAACCTTTGAGCTACCAAGAGCT---CGAGTCAACACA
>AGN28471
ATGGGAAACACATCCATCACAATAGAATTCACAAGCAAATTTTGGCCCTATTTTACACTAATACATATGATCTTAACTCTAATCTCTTTACTAATTATAATCACTATTATGATTGCAATACTAAATAAGCTAAGTGAACATAAAACATTCTGTAACAAAACTCTTGAACAAGGACAGATGTATCAAATCAACACA
>AGN28768
ATGGGAAACACATCCATCACAATAGAATTCACAAGCAAATTTTGGCCCTATTTTACACTAATACATATGATCTTAACTCTAATCTCTTTACTAATTATAATCACTATTATGATTGCAATACTAAATAAGCTAAGTGAACATAAAACATTCTGTAACAAAACTCTTGAACAAGGACAGATGTATCAAATCAACACA
>AFM55462
ATGGAAAATACATCCATAACTATAGAATTCTCAAGCAAATTCTGGCCTTACTTTACACTAATACACATGATAACAACAATAATCTCTTTGATAATCATAATCTCCATCATGATTGCAATACTAAACAAACTCTGCGAATATAATGTATTCCATAACAAAACCTTTGAGCTACCAAGAGCT---CGAGTCAATACA
>AFM55374
ATGGAAAATACATCCATAACTATAGAATTCTCAAGCAAATTCTGGCCTTACTTTACACTAATACACATGATAACAACAATAATCTCTTTGATAATCATAATCTCCATCATGATTGCAATACTAAACAAACTCTGCGAATATAATGTATTCCATAACAAAACCTTTGAGCTACCAAGAGCT---CGAGTCAATACA
>AEO45887
ATGGAAAATACATCCATAACAATAGAATTCTCAAGCAAATTCTGGCCTTACTTTACACTAATACACATGATCACAACAATAATCTCTTTGCTAATCATAATCTCCATCATGATTGCAATACTAAACAAACTTTGTGAATATAACGTATTCCATAACAAAACCTTTGAGTTACCAAGAGCT---CGAGTCAACACA
>AGN28570
ATGGGAAACACATCCATCACAATAGAATTCACGAGCAAATTTTGGCCCTATTTTACACTAATACATATGATCTTAACTCTAATCTCTTTACTAATTATAATCACTATTATGATTGCAATACTAAATAAGCTAAGTGAGCATAAAACATTCTGTAACAAAACTCTTGAACAAGGACAGATGTATCAAATCAACACA
>AFM55506
ATGGAAAATACATCCATAACTATAGAATTCTCAAGCAAATTCTGGCCTTACTTTACACTAATACACATGATAACAACAATAATCTCTTTGATAATCATAATCTCCATCATGATTGCAATACTAAACAAACTCTGCGAATATAATATATTCCATAACAAAACCTTTGAGCTACCAAGAGCT---CGAGTCAATACA
>AFM95374
ATGGAAAATACATCCATAACAATAGAATTCTCAAGTAAATTCTGGCCTTACTTTACACTAATACACATGATAACGACAATAATCTCTTTGCTAATCATAATCTCCATCATGATTGCAATACTAAACAAACTCTGCGAATATAACGTATTCCATAACAAAACCTTTGAGCTACCAAGAGCT---CAAGTCAATACA
>AEQ63387
ATGGAAAATACATCCATAACTATAGAATTCTCAAGCAAATTCTGGCCTTACTTTACACTAATACACATGATAACAACAATAATCTCTTTGATAATCATAATCTCCATCATGATTGCAATACTAAACAAACTCTGCGAATATAATGTATTCCATAACAAAACCTTTGAGCTACCAAGAGCT---CGAGTTAATACA
>AAX23992
ATGGAAAATACATCCATAACAATAGAATTCTCAAGCAAATTCTGGCCTTACTTTACACTAATACACATGATCACAACAATAATCTCTTTGCTAATCATAATCTCCATCATGACTGCAATACTAAACAAACTTTGTGAATATAACGTATTCCATAACAAAACCTTTGAGTTACCAAGAGCT---CGAGTCAACACA
>ACY68433
ATGGAAAATACATCCATAACAATAGAATTCTCAAGCAAATTCTGGCCTTACTTTACACTAATACACATGATAACAACAATAATCTCTTTGCTAATCATAATCTCCATCATGATTGCAATACTAAACAAACTCTGCGAATATAACATATTCCATAACAAAACCTTTGAGCTACCAAGAGCT---CGAGTCAATACA
>AFX95849
ATGGAAAATACATCCATAACTATAGAATTCTCAAGCAAATTCTGGCCTTACTTTACACTAATACACATGATAACAACAATAATCTCTTTGATAATCATAATCTCCATCATGATTGCAATACTAAACAAACTCTGCGAATATAATGTATTCCATAACAAAACCTTTGAGCTACCAAGAGCT---CGAGTCAATACA
>AGN28790
ATGGGAAACACATCCATCACAATAGAATTCACAAGCAAATTTTGGCCCTATTTTACACTAATACATATGATCTTAACTCTAATCTCTTTACTAATTATAATCACTATTATGATTGCAATACTAAATAAGCTAAGTGAACATAAAACATTCTGTAACAAAACTCTTGAACAAGGACAGATGTATCAAATCAACACA
>AFM55363
ATGGAAAATACATCCATAACTATAGAATTCTCAAGCAAATTCTGGCCTTACTTTACACTAATACACATGATAACAACAATAATCTCTTTGATAATCATAATCTCCATAATGATTGCAATACTAAACAAACTCTGCGAATATAATGTATTCCATAACAAAACCTTTGAGCTACCAAGAGCT---CGAGTCAATACA
>AEO45897
ATGGAAAATACATCCATAACAATAGAATTCTCAAGCAAATTCTGGCCTTACTTTACACTAATACACATGATCACAACAATAATCTCTTTGCTAATCATAATCTCCATCATGATTGCAATACTAAACAAACTTTGTGAATATAACGTATTCCATAACAAAACCTTTGAGTTACCAAGAGCT---CGAGTCAACACA
>AEQ63376
ATGGAAAATACATCCATAACTATAGAATTCTCAAGCAAATTCTGGCCTTACTTTACACTAATACACATGATAACAACAATAATCTCTTTGATAATCATAATCTCCATCATGATTGCAATACTAAACAAACTCTGCGAATATAATGTATTCCATAACAAAACCTTTGAGCTACCAAGAGCT---CGAGTTAATACA
>AFM55473
ATGGAAAATACATCCATAACTATAGAATTCTCAAGCAAATTCTGGCCTTACTTTACACTAATACACATGATAACAACAATAATCTCTTTGATAATCATAATCTCCATCATGATTGCAATACTAAACAAACTCTGCGAATATAATGTATTCCATAACAAAACCTTTGAGCTACCAAGAGCT---CGAGTCAATACA
>AGN28647
ATGGGAAACACATCCATCACAATAGAATTCACAAGCAAATTTTGGCCCTATTTTACACTAATACATATGATCTTAACTCTAATCTCTTTACTAATTATAATCACTATTATGATTGCAATACTAAATAAGCTAAGTGAACATAAAACATTCTGTAACAAAACTCTTGAACAAGGACAGATGTATCAAATCAACACA
>AGN28713
ATGGGAAACACATCCATCACAATAGAATTCACAAGCAAATTTTGGCCCTATTTTACACTAATACATATGATCTTAACTCTAATCTCTTTACTAATTATAATCACTATTATGATTGCAATACTAAATAAGCTAAGTGAACATAAAACATTCTGTAACAAAACTCTTGAACAAGGACAGATGTATCAAATCAACACA
>AFM95363
ATGGAAAATACATCCATAACAATAGAATTCTCAAGTAAATTCTGGCCTTACTTTACACTAATACACATGATAACGACAATAATCTCTTTGCTAATCATAATCTCCATCATGATTGCAATACTAAACAAACTCTGCGAATATAACGTATTCCATAACAAAACCTTTGAGCTACCAAGAGCT---CGAGTCAATACA
>AGN92846
ATGGAAAATACATCCATAACTATAGAATTCTCAAGCAAATTCTGGCCTTACTTTACACTAATACACATGATAACAACAATAATCTCTTTGATAATCATAATCTCCATCATGATTGCAATACTAAACAAACTCTGCGAATATAATGTATTCCATAACAAAACCTTTGAGCTACCAAGAGCT---CGAGTCAATACA
>AAB86662
ATGGAAAATACATCCATAACAATAGAATTCTCAAGCAAATTCTGGCCTTACTTTACACTAATACACATGATCACAACAATAATCTCTTTGCTAATCATAATCTCCATCATGATTGCAATACTAAACAAACTTTGTGAATATAACGTATTCCATAACAAAACCTTTGAGTTACCAAGAGCT---CGAGTCAACACA
>AGT75388
ATGGAAAATACATCCATAACTATAGAATTCTCAAGCAAATTCTGGCCTTACTTTACACTAATACACATGATAACAACAATAATCTCTTTGATAATCATAATCTCCATCATGATTGCAATACTAAACAAACTCTGCGAATATAATGTATTCCATAACAAAACCTTTGAGCTACCAAGAGCT---CGAGTTAATACA
>AGN28482
ATGGGAAACACATCCATCACAATAGAATTCACAAGCAAATTTTGGCCCTATTTTACACTAATACATATGATCTTAACTCTAATCTCTTTACTAATTATAATCACTATTATGATTGCAATACTAAATAAGCTAAGTGAACATAAACCATTCTGTAACAAAACTCTTGAACAAGGACAGATGTATCAAATCAACACA
>AEO45819
ATGGAAAATACATCCATAACAATAGAATTCTCAAGCAAATTCTGGCCTTACTTTACACTAATACACATGATCACAACAATAATCTCTTTGCTAATCATAATCTCCATCATGATTGCAATACTAAACAAACTTTGTGAATATAACGTATTCCATAACAAAACCTTTGAGTTACCAAGAGCT---CGAGTCAACACA
>AGN28658
ATGGGAAACACATCCATCACAATAGAATTCACAAGCAAATTTTGGCCCTATTTTACACTAATACATATGATCTTAACTCTAATCTCTTTACTAATTATAATCACTATTATGATTGCAATACTAAATAAGCTAAGTGAACATAAAACATTCTGCAACAAAACTCTTGAACAAGGACAGATGTATCAAATCAACACA
>AFM55484
ATGGAAAATACATCCATAACTATAGAATTCTCAAGCAAATTCTGGCCTTACTTTACACTAATACACATGATAACAACAATAATCTCTTTGATAATCATAATCTCCATCATGATTGCAATACTAAACAAACTCTGCGAATATAATGTATTCCATAACAAAACCTTTGAGCTACCAAGAGCT---CGAGTCAATACA
>AEQ63365
ATGGAAAATACATCCATAACCATAGAATTCTCAAGCAAATTCTGGCCTTACTTTACACTAATACACATGATAACAACAATAATCTCTTTGATAATCATAATCTCCATCATGATTGCAATACTAAACAAACTCTGCGAATATAATGTATTCCATAACAAAACCTTTGAGCTACCAAGAGCT---CGAGTCAATACA
>AFI25260
ATGGGAAACACATCCATCACAATAGAATTCACAAGCAAATTTTGGCCCTATTTTACACTAATACATATGATCTTAACTCTAATCTCTTTACTAATTATAATCACTATTATGATTGCAATACTAAATAAGCTAAGTGAACATAAAACATTCTGTAACAAAACTCTTGAACAAGGACAGATGTATCAAATCAACACA
>AFM55319
ATGGAAAATACATCCATAACAATAGAATTCTCAAGCAAATTCTGGCCTTACTTTACACTAATACATATGATCACAACAATAATCTCTTTGCTAATCATAATCTCCATCATGATTGCAATACTAAACAAACTCTGTGAATATAACGTATTCCATAACAAAACCTTTGAGCTACCAAGAGCT---CGAGTCAATACA
>AGT28734
ATGGAAAATACATCCATAACTATAGAATTCTCAAGCAAATTCTGGCCTTACTTTACACTAATACACATGATAACAACAATAATCTCTTTGATAATAATAATCTCCATCATGATTGCAATACTAAACAAACTCTGCGAATATAATGTATTCCATAACAAAACCTTTGAGCTACCAAGAGCT---CGAGTCAATACA
>AEO45828
ATGGAAAATACATCCATAACAATAGAATTCTCAAGCAAATTCTGGCCTTACTTTACACTAATACACATGATCACAACAATAATCTCTTTGCTAATCATAATCTCCATCATGATTGCAATACTAAACAAACTTTGTGAATATAACGTATTCCATAACAAAACCTTTGAGTTACCAAGAGCT---CGAGTCAACACA
>AEO45877
ATGGAAAATACATCCATAACAATAGAATTCTCAAGCAAATTCTGGCCTTACTTTACACTAATACACATGATCACAACAATAATCTCTTTGCTAATCATAATCTCCATCATGATTGCAATACTAAACAAACTTTGTGAATATAACGTATTCCATAACAAAACCTTTGAGTTACCAAGAGCT---CGAGTCAACACA
>AFM55561
ATGGAAAATACATCCATAACTATAGAATTCTCAAGCAAATTCTGGCCTTACTTTACACTAATACACATGATAACAACAATAATCTCTTTGATAATCATAATCTCCATCATGATTGCAATACTAAACAAACTCTGCGAATATAATGTATTCCATAACAAAACCTTTGAGCTACCAAGAGCT---CGAGTCAATACA
>AGN92835
ATGGAAAATACATCCATAACTATAGAATTCTCAAGCAAATTCTGGCCTTACTTTACACTAATACACATGATAACAACAATAATCTCTTTGATAATCATAATCTCCATCATGATTGCAATACTAAACAAACTCTGCGAATATAATGTATTCCATAACAAAACCTTTGAGCTACCAAGAGCT---CGAGTCAATACA
>AGN28701
ATGGGAAACACATCCATCACAATAGAATTCACAAGCAAATTTTGGCCCTATTTTACACTAATACATATGATCTTAACTCTAATCTCTTTACTAATTATAATCACTATTATGATTGCAATACTAAATAAGCTAAGTGAACATAAAACATTCTGTAACAAAACTCTTGAACAAGGACAGATGTATCAAATCAACACA
>AFM55407
ATGGAAAATACATCCATAACAATAGAATTCTCAAGCAAATTCTGGCCTTACTTTACACTAATACATATGATCACAACAATAATCTCTTTGCTAATCATAATCTCCATCATGATTGCAATACTAAACAAACTCTGTGAATATAACGTATTCCATAACAAAACCTTTGAGCTACCAAGAGCT---CGAGTCAATACA
>AAC14900
ATGGAAAATACATCCATAACAATAGAATTCTCAAGCAAATTCTGGCCTTACTTTACACTAATACACATGATCACAACAATAATCTCTTTGCTAATCATAATCTCCATCATGATTGCAATACTAAACAAACTTTGTGAATATAACGTATTCCATAACAAAACCTTTGAGTTACCAAGAGCT---CGAGTCAACACA
>AEO45947
ATGGAAAATACATCCATAACAATAGAATTCTCAAGCAAATTCTGGCCTTACTTTACACTAATACACATGATCACAACAATAATCTCTTTGCTAATCATAATCTCCATCATGATTGCAATACTAAACAAACTTTGTGAATATAACGTATTCCATAACAAAACCTTTGAGTTACCAAGAGCT---CGAGTCAACACA
>AGN28492
ATGGGAAACACATCCATCACAATAGAATTCACAAGCAAATTTTGGCCCTATTTTACACTAATACATATGATCTTAACTCTAATCTCTTTACTAATTATAATCACTATTATGATTGCAATACTAAATAAGCTAAGTGAACATAAAACATTCTGTAACAAAACTCTTGAACAAGGACAGATGTATCAAATCAACACA
>AGT75333
ATGGAAAATACATCCATAACAATAGAATTCTCAAGCAAATTCTGGCCTTACTTTACACTAATACATATGATCACAACAATAATCTCTTTGCTAATCATAATCTCCATCATGATTGCAATACTAAACAAACTCTGTGAATATAACGTATTCCATAACAAAACCTTTGAGCTACCAAGAGCT---CGAGTCAATACA
>AEQ63442
ATGGAAAATACATCCATAACAATAGAATTCTCAAGCAAATTCTGGCCTTACTTTACACTAATACATATGATCACAACAATAATCTCTTTGCTAATCATAATCTCCATCATGATTGCAATACTAAATAAACTCTGTGAATATAACGTATTCCATAACAAAACCTTTGAGCTACCAAGAGCT---CGAGTCAATACA
>AAC57025
ATGGAAAATACATCCATAACAATAGAATTCTCAAGCAAATTCTGGCCTTACTTTACACTAATACACATGATAACAACAATAATCTCTTTGCTAATCATAATCTCCATCATGATTGCAATACTAAACAAACTCTGTGAATATAACGTATTCCATAACAAAACCTTTGAGCTACCAAGAGCT---CGAGTCAATACA
>AFM55242
ATGGAAAATACATCCATAACAATAGAATTCTCAAGCAAATTCTGGCCTTACTTTACACTAATACATATGATCACAACAATAATCTCTTTGCTAATCATAATCTCCATCATGATTGCAATACTAAACAAACTCTGTGAATATAACGTATTCCATAACAAAACCTTTGAGCTACCAAGAGCT---CGAGTCAATACA
>AEQ63562
ATGGAAAATACATCCATAACAATAGAATTCTCAAGCAAATTCTGGCCTTACTTTACACTAATACACATGATCACAACAATAATCTCTTTGCTAATCATAATCTCCATCATGATTGCAATACTAAACAAACTTTGTGAATATAACGTATTCCATAACAAAACCTTTGAGTTACCAAGAGCT---CGAGTCAACACA
