# Supplementary material for: FRESCo: finding regions of excess synonymous constraint in diverse viruses
Source: Genome Biol. 2015 Feb 17;16(1):38. doi: 10.1186/s13059-015-0603-7 (PMC4376164; doi:10.1186/s13059-015-0603-7)
Supplement: Additional file 4: — Sequence alignments (zip folder of FASTA alignments). [file 13059_2015_603_MOESM4_ESM.zip › alignments/IBDV/polymerase.fa.revtrans]

>AFI55463
------------------------------------ATGAGTGACATTTTCAACAGTCCACAGGCGCGAAGCACGATCTCAGCAGCGTTCGGCATAAAGCCTACTGCTGGACAAGACGTGGAAGAACTCTTGATCCCTAAAGTTTGGGTGCCACCTGAGGATCCGCTTGCCAGCCCTAGTCGACTGGCAAAGTTCCTCAGAGAGAACGGCTACAAAGTTTTGCAGCCACGGTCTCTGCCCGAGAATGAGGAGTATGAGACCGACCAAATACTCCCAGACTTAGCATGGATGCGACAGATAGAAGGGGCTGTTTTAAAACCCACTCTATCTCTCCCTATTGGAGATCAGGAGTACTTCCCAAAGTACTACCCAACACATCGCCCTAGCAAGGAGAAGCCCAATGCGTACCCGCCAGACATCGCACTACTCAAGCAGATGATTTACCTGTTTCTCCAGGTTCCAGAGGCCAACGAGGGCCTAAAGGATGAAGTAACCCTCTTGACCCAAAACATAAGGGACAAGGCCTATGGAAGTGGGACCTACATGGGACAAGCAACTCGACTTGTGGCCATGAAGGAGGTCGCCACTGGAAGAAACCCAAACAAGGATCCTCTAAAGCTTGGGTACACTTTTGAGAGCATCGCGCAGCTACTTGACATCACACTACCGGTAGGCCCACCCGGTGAGGATGACAAGCCCTGGGTGCCACTCACAAGAGTGCCGTCACGGATGTTGGTGCTGACGGGAGACGTAGATGGCGACTTTGAGGTTGAAGATTACCTTCCCAAAATCAACCTCAAGTCATCAAGTGGACTACCATATGTAGGTCGCACCAAAGGAGAGACAATTGGCGAGATGATAGCTATCTCAAACCAGTTTCTCAGAGAGCTATCAACACTGTTGAAGCAAGGTGCAGGGACAAAGGGGTCAAACAAGAAGAAGCTACTCAGCATGTTAAGTGACTATTGGTACTTATCATGCGGGCTTTTGTTTCCAAAGGCTGAAAGGTACGACAAAAGCACATGGCTCACCAAGACCCGGAACATATGGTCAGCTCCATCCCCAACACACCTCATGATCTCTATGATCACCTGGCCCGTGATGTCCAACAGCCCAAATAACGTGTTGAACATTGAAGGGTGTCCATCACTCTACAAATTCAACCCGTTCAGAGGAGGGTTGAACAGGATCGTCGAGTGGATATTGGCCCCGGAAGAACCCAAGGCTCTTGTATATGCGGACAACATATACATTGTCCACTCAAACACGTGGTACTCAATTGACCTAGAGAAGGGTGAGGCAAACTGCACTCGCCAACACATGCAAGCCGCAATGTACTACATACTCACCAGAGGGTGGTCAGACAACGGCGACCCAATGTTCAATCAAACATGGGCCACCTTTGCCATGAACATTGCCCCTGCTCTAGTGGTGGACTCATCGTGCCTGATAATGAACCTGCAAATTAAGACCTATGGTCAAGGCAGCGGGAATGCAGCCACGTTCATCAACAACCACCTCTTGAGCACGCTAGTGCTTGACCAGTGGAACCTGATGAGACAGCCCAGACCAGACAGCGAGGAGTTCAAATCAATTGAGGACAAGCTAGGTATCAACTTTAAGATTGAGAGGTCCATTGATGATATCAGGGGCAAGCTGAGACAGCTTGTCCTCCTTGCACAACCAGGGTACCTGAGTGGGGGGGTTGAACCAGAACAATCCAGCCCAACTGTTGAGCTTGACCTACTAGGGTGGTCAGCTACATACAGCAAAGATCTCGGGATCTATGTGCCGGTGCTTGACAAGGAACGCCTATTTTGTTCTGCTGCGTATCCCAAGGGAGTAGAGAACAAGAGTCTCAAATCCAAAGTCGGGATCGAGCAGGCATACAAGGTAGTCAGGTATGAGGCGTTGAGGTTGGTAGGTGGTTGGAACTACCCACTCCTGAACAAAGCCTGCAAGAATAACGCAGGCGCCGCTCGGCGGCATCTGGAGGCCAAGGGGTTCCCACTCGACGAGTTCCTAGCCGAGTGGTCTGAGCTGTCAGAGTTCGGTGAGGCCTTCGAAGGCTTCAATATCAAGCTGACCGTAACATCTGAGAGCCTAGCCGAACTGAACAAGCCAGTACCCCCCAAGCCCCCAAATGTCAACAGACCAGTCAACACTGGGGGACTCAAGGCAGTCAGCAACGCCCTCAAGACCGGTCGGTACAGGAACGAAGCCGGACTGAGTGGTCTCGTCCTTCTAGCCACAGCAAGAAGCCGTCTGCAAGATGCAGTTAAGGCCAAGGCAGAAGCCGAGAAACTCCACAAGTCCAAGCCAGACGACCCCGATGCAGACTGGTTCGAAAGATCAGAAACTCTGTCAGACCTTCTGGAGAAAGCCGACATCGCCAGCAAGGTCGCCCACTCAGCACTCGTGGAAACAAGCGACGCTCTTGAAGCAGTTCAGTCGACTTCCGTGTACACCCCCAAGTACCCAGAAGTCAAGAACCCACAGACCGCCTCCAACCCCGTTGTTGGGCTCCACCTGCCCGCCAAGAGAGCCACCGGTGTCCAGGCCGCTCTTCTCGGAGCAGGAACGAGCAGACCAATGGGGATGGAGGCCCCAACACGGTCCAAGAACGCCGTGAAAATGGCCAAACGGCGGCAACGCCAAAAGGAGAGCCGC---------
>AAM11679
------------------------------------ATGAGTGACATTTTCAACAGTCCACAGGCGCGAAGCAAGATCTCAGCAGCGTTCGGCATAAAGCCTACTGCTGGACAAGACGTGGAAGAACTCTTGATCCCTAAAGTCTGGGTGCCACCTGAGGATCCGCTTGCCAGCCCTAGTCGACTGGCAAAGTTCCTCAGAGAGAACGGCTACAAAGTTTTGCAGCCACGGTCTCTGCCCGAGAATGAGGAGTATGAGACCGACCAAATACTCCCAGACTTAGCATGGATGCGACAGATAGAAGGGGCTGTTTTAAAACCTACTCTATCTCTCCCCATTGGAGGCCAGGAGTACTTCCCAAAGTACTACCCAACACATCGCCCTAGCAAGGAGAAGACCAATGCGTACCCGCCAGACATCGCACTACTCAAGCAGATGATTTACCTGTTTCTCCAGGTTCCAGAGGCCAACGAGGGCCTAAAGGATGAAGTAACCCTCCTGACCCAAAATATAAGGGATAAGGCCTATGGAAGTGGGACCTACATGGGGCAAGCAACTCGACTTGTAGCCATGAAGGAGGTTGCCACTGGGAGAAACCCGAACAAGGATCCTCTAAAACTTGGGTACACTTTTGAGAGCATCGCGCAGCTGCTTGACATCACACTACCGGTAGGCCCACCCGGTGAGGATGACAAGCCCTGGGTGCCACTCACAAGAGTGCCGTCGCGGATGTTGGTGCTGACGGGAGACGTAGATGGCGACTTTGAGGTTGAAGATTACCTTCCCAAAATCAACCTCAAGTCATCAAGTGGACTACCATATGTAGGTCGCACCAAAGGAGAGACAATTGGCGAGATGATAGCTATCTCAAACCAGTTTCTCAGAGAGCTATCAACACTGTTGAAGCAAGGTGCAGGGACAAAGGGGTCAAACAAGAAGAAGCTACTCAGCATGTTAAGTGACTATTGGTACTTATCATGCGGGCTTTTGTTTCCAAAGGCTGAAAGGTACGACAAAAGCACATGGCTCACCAAGACCCGGAACATATGGTCAGCTCCATCCCCAACACACCTCATGATCTCCATGATCACCTGGCCCGTGATGTCCAACAGCCCAAACAACGTGTTGAACATTGAAGGGTGTCCATCACTCTACAAATTCAACCCGTTCAGAGGAGGGTTGAACAGGATCGTCGAGTGGATATTGGCTCCGGAAGAACCCAAGGCTCTTGTATATGCGGACAACATATACATTGTCCACTCAAACACGTGGTACTCAATTGACCTAGAGAAGGGCGAGGCAAACTGCACACGCCAACACATGCAAGCCGCAATGTACTACATCCTCACCAGAGGGTGGTCAGACAACGGCGACCCAATGTTCAATCAAACATGGGCCACCTTTGCAATGAACATTGCCCCTGCTCTAGTGGTAGACTCATCGTGTCTGATAATGAACCTGCAAATTAAGACCTATGGTCAAGGCAGCGGGAATGCAGCCACGTTCATCAATAACCACCTCTTGAGCACGCTAGTGCTTGACCAGTGGAACCTGATGAGACAGCCCAGACCAGACAGCGAGGAGTTCAAATCAATTGAGGACAAGCTAGGCATCAACTTCAAGATTGAGAGGTCCATTGATGACATCAGGGGCAAGCTGAGACAGCTTGTCCCCCTTGCACAACCAGGGTACCTGAGTGGGGGGGTTGAACCAGAACAATCCAGCCCAACTGTTGAGCTTGACCTACTAGGGTGGTCAGCTACATACAGCAAAGATCTCGGGATCTATGTGCCGGTGCTTGACAAGGAACGCCTATTTTGTTCTGCGGCGTATCCCAAGGGAGTAGAGAACAAGAGTCTCAAGTCTAAAGTCGGGATCGAGCAGGCATACAAGGTAGTCAGGTATGAGGCGTTGAGGTTGGTAGGTGGTTGGAACTACCCACTCCTGAACAAAGCCTGCAAGAATAACGCAGGCGCTGCTCGGCGGCATCTGGAGGCCAAGGGGTTCCCGCTCGACGAGTTCCTAGCCGAGTGGTCCGGGCTGTCAGAGTTCGGTGAGGCCTTCGAAGGCTTCAATATCAAGCTGACCGTAACATCTGAGAGCCTAGCCGAACTGAACAAGCCAGTACCCCCCAAGCCCCCAAATGTCAACAGACCAGTCAACACTGGGGGTCTCAAGGCAGTCAGCAACGCCCTTAAGACCGGTCGGTACAGGAACGAAGCCGGACTGAGTGGTCTCGTCCTTCTAGCCACAGCAAGGAGCCGTCTGCAAGACGCAGTTAAGGCCAAGGCAGAAGCCGAGAAACTCCACAAGTCCAAGCCAGACGACCCCGATGCAGACTGGTTTGAAAGATCAGAAACTCTGTCAGACCTTCTGGAGAAAGCCGACATCGCCAGTAAGGTCGCCCACTCAGCACTCGTGGAAACAAGCGACGCTCTTGAAGCAGTTCGGTCGACTTCCGTGTACACCCCCAAGTACCCAGAAGTCAAGAACCCACAGACCGCCTCCAACCCCGTTGTTGGGCTCCACCTGCCCGCCAAGAGAGCCACCGGTGTCCAGGCCGCTCTTCTCGGAGCAGGAACGAGCCGACCAATGGGGATGGAGGCCCCAACACGGTCCAAGAACGCCGTGAAAATGGCCAAACGGCGGCAACGCCAAAAAGAGAGCCGCCAA------
>AAB68518
ATGTTAGTGGCTCCTCTTCTTGATGATTCTGCCACCATGAGTGACATTTTCAACAGTCCACAGGCGCGAACGAAGATCTCAGCAGCGTTCGGCATAAAGCCTACTGCTGGACAAGACGTGGAAGAACTCTTGATCCCTAAAGTCTGGATGCCACCTGAGGATCCGCTTGCCAGCCCTAGTCGACTGGCAAAGTTCCTCAGAGAGAACGGCTACAAAGTTTTGCAGCCACGGTCTCTGCCCGAGAATGAGGAGTATGAGACCGACCAAATACTCCCAGACCTAGCATGGATGCGACAGATAGAAGGGGCTGTTTTAAAACCTACTCTATCTCTCCCCATTGGAGACCAGGAGTACTTCCCAAAGTACTACCCAACACATCGCCCTAGCAAGGAGAAGACCAATGCGTACCCGCCAGACATTGCATTACTCAAGCAGATGATATACCTGTTTCTCCAGGTTCCAGAGGCCAACGAGGGCCTAAAGGATGAAGTAACCCTCCTGACCCAAAATATAAGGGATAAGGCCTATGGAAGTGGGACCTACATGGGGCAAGCAACTCGACTTGTAGCCATGAAGGAGGTTGCCACTGGGAGAAACCCGAACAAGGATCCTCTAAAACTTGGGTACACTTTTGAGAGCATCGCGCAGCTGCTTGACATCACACTACCCGGTAGCCCACCCGGTGAGGATGACAAGCCCTGGGTGCCACTCACAAGAGTGCCGTCGCGGATGTTGGTGCTGACGGGAGACGTAGATGGCGACTTTGACGTTGAAGATTACCTTCCCAAAATCAACCTCAAGTCATCAAGTGGACTACCATATGTAGGTCGCACCAAAGGAGAGACAATTGGCGAGATGATAGCTATCTCAAACCAGTTTCTCAGAGAGCTATCAACACTGTTGAAGCAAGGTGCAGGGACAAAGGGGTCAAACAAGAAGAAGCTACTCAGCATGTTAAGTGACTATTGGTACTTATCATGCGGGCTTTTGTTTCCAAGGGCTGAAAGGTACCGACAAAGCACATGGCTCACCAAGACCCGGAACATATGGTCAGCTCCATCCCCAACACACCTCATGATCTCCATGATCACCTGGCCCGTGATGTCCAACAGCCCAAACAACGTGTTGAACATTGAAGGGTGTCCATCAGTCTACAAATTCAACCCGTTCAGAGGAGGGTTGAACAGGATCGTCGAGTGGATATTGGCTCCGGAAGAACCCAAGGCTCTTGTATATGCGGACAACATATACATTGTCCACTCAAACACGTGGTACTCAATTGACCTAGAGAAGGGCGAGGCAAACTGCACACGCCAACACATGCAAGCCGCAATGTACTACATCCTCACCAGAGGGTGGTCAGACAACGGCGACCCAATGTTCAATCAAACATGGGCCACCTTTGCAATGAACACTGCCCCTGCTCTAGTGGTAGACTCATCGTGCCTGATAATGAACCTGCAAATTAAGACCTATGGTCAAGGCAGCGGGAATGCAGCCACGTTCATCAATAACCACCTCTTGAGCACGCTAGCGCTTGACCAGTGGAACCTGATGAGACAGCCCAGACCAGACAGCGAGGAGTTCAAATCAATTGAGGACAAGCTAGGCATCAACTTCAAGATTGAGAGGTCCATTGATGACATCAGGGGCAAGCTGAGACAGCTTGTCCCCCTTGCACAACCAGGGTACCTGAGTGGGGGGGTTGAACCAGAACAATCCAGCCCAACTGTTGAGCTTGACCTACTAGGGTGGTCAGCTACATACAGCAAAGATCTCGGGATCTATGTGCCGGTGCTTGACAAGGAACGCCTATTTTCTTCTGCGGCGTATCCCAAGGGAGTAGAGAACAAGAGTCTCAAGTCCAAAGTCGGGATCGAGCAGGCATACAAGGTAGTCAGGTATGAGGCGTTGAGGTTGGTAGGTGGTTGGAACTACCCACTCCTGAACAAAGCCTGCAAGAATAACGCAGGCGCTGCTCGGCGGCATCTGGAGGCCAAGGGGTTACCACTCGACGAGTTCCTAGCCGAGTGGTCCGAGCTGTCAGAGTTCGGTGAGGCCTTCGAAGGCTTCAATACCAAGCTGACCGTAACATCTGAGAGCCTAGCCGAACTGAACAAGCCAGTACCCCCCAAGCCCCCAAATGTCAACAGACCAGTCAACACTGGGGGACTCAAGGCAGTCAGCAACGCCGTAAGGACCGGTCGGTACAGGAACGAAGCCGGACTGAGTGGTCTCGTCCTTCTAGCCACAGCAAGGAGCCGTCTGCAAGAGCCAGTTAAGGCCAAGGCAGAAGCCGAGAAACTTCACAAGTCCAAGCCAGACGACCCCTATGCAGACTGGTTTGAAAGATCAGAAACTCTGTCAGACCTTCTGGAGAAAGCCGACATCGCCAGTAAGGTCGCCCACTCAGCACTCGTGGAAACAAGCGACGCTCTTGAAGCAGTTCAGTCGACTTCCGTGTACACCCCAAAGTACCCAGAGGTCAAGAACCCACAGACCGCCTCCAACCCTGTTGTTGGGCTCCACCTGCCCGCCAAGAGAGCCACCGGTGTCCAGGCCGCTCTTCTCGGAGCAGGAACGAGCCGACCAATGGGGATGGAGGCCCCAACACGGTCCAAGAACGCCGTGAAAATGGCCAAACGGCGGCAACGCCGAAAAGAGAGCCGCCAA------
>CAJ44476
------------------------------------ATGAGTGACGTTTTCAATAGTCCACAGGCGCGAAGCAAGATATCAGCAGCGTTCGGCATAAAGCCTACAGCTGGACAGGATGTGGAAGAACTCCTGATCCCTAAGGTCTGGGTGCCACCTGAGGATCCCTTGGCCAGCCCTAGTCGTCTGGCCAAGTTCCTCAGGGAAAACGGCTACAAGGTTCTGCAGCCACGGTCCCTACCTGAGAATGAGGAGTATGAGACCGATCAAATACTCCCTGACCTAGCTTGGATGAGGCAGATAGAGGGAGCTGTTTTAAAACCAACCCTATCTCTCCCCATTGGAGACCAGGAGTACTTCCCTAAATACTACTCAACACACCGCCCGAGCAAGGAAAAGCCCAATGCGTACCCGCCCGATATCGCATTACTCAAGCAGATGATCTACTTGTTTCTCCAGGTTCCCGAGGCCACAGATAACCTCAAAGATGAGGTCACCCTACTAACCCAAAACATTAGAGATAAAGCCTACGGGAGTGGGACCTACATGGGACAGGCCACCAGACTTGTTGCCATGAAAGAGGTTGCCACTGGGAGAAACCCAAACAAAGATCCTCTAAAGCTTGGGTACACCTTTGAGAGCATAGCCCAGCTACTTGACATCACTTTACCGGTAGGCCCACCCGGTGAGGATGACAAGCCCTGGGTACCACTCACAAGGGTGCCGTCAAGGATGTTGGTTCTGACGGGCGACGTAGATGGGGAATTTGAGGTTGAGGACTACCTTCCCAAAATCAACCTCAAGTCATCAAGTGGACTGCCCTATGTTGGTCGCACCAAAGGAGAAACTATTGGGGAGATGATAACCATATCGAACCAGTTTCTTCGAGAGCTATCAGCGCTGCTGAAGCAGGGTGCAGGGACAAAAGGGTCGAACAAGAAGAAGCTGCTCAGCATGCTAAGTGACTACTGGTACTTATCATGTGGGCTTTTGTTTCCCAAGGCTGAGAGGTACGACAAAAGCACATGGCTCACCAAGACCCGTAACATATGGTCAGCTCCATCACCAACACACCTCATGATCTCAATGATAACCTGGCCCGTGATGTCCAATAGCCCAAACAACGCGTTGAACATTGAGGGGTGTCCGTCACTCTACAAGTTCAACCCGTTTAGAGGTGGGCTAAACAGGATCGTGGAGTGGATAATGGCTCCGGATGAACCCAAGGCCTTAGTATATGCTGACAACATATACATTGTTCACTCCAACACGTGGTACTCAATTGACCTAGAGAAGGGTGAGGCAAACTGCACGCGTCAACACATGCAGGCCGCCATGTACTACATCCTTACCAGAGGATGGTCCGATAACGGTGACCCCATGTTCAATCAGACATGGGCCACCTTTGCGATGAACATTGCCCCAGCTCTAGTTGTGGACTCATCATGTCTGATTATGAACCTTCAGATTAAGACATATGGTCAAGGCAGTGGGAATGCAGCCACCTTCATCAACAACCATCTTCTTAGCACCCTTGTGCTAGACCAGTGGAACTTGATGAAGCAACCTAGTCCAGACAGCGAAGAGTTCAAGTCAATTGAAGACAAGCTGGGCATCAACTTCAAGATTGAGAGGTCCATTGATGACATTAGGGGCAAGCTCAGACAGCTTGTCCCCCTTGCACAACCAGGGTACCTGAGTGGAGGGGTCGAACCAGAGCAACCCAGCCCAACTGTAGAGCTGGACCTACTCGGATGGTCTGCAACTTACAGCAAAGATCTTGGGATCTATGTGCCGGTACTTGACAAGGAACGCTTATTTTGCTCTGCTGCGTATCCCAAAGGGGTAGAGAATAAAAGCCTCAAATCCAAGGTTGGGATCGAGCAAGCATACAAAGTTGTCAGGTACGAGGCGTTGAGGTTGGTAGGTGGTTGGAACTACCCACTCCTGAACAAAGCTTGCAAGAACAATGCAAGTGCAGCTCGGCGGCATCTGGAGGCCAAGGGGTTCCCGCTCGATGAGTTCCTCGCCGAGTGGTCAGAGTTGTCCGAGTTCGGAGAAGCTTTCGAAGGCTTCAACATCAAGCTGACAGTAACACCGGAGAGCCTCGCCGAACTCAACAGACCAGTACCCCCCAAACCTCCAAATGTCAACAGACCAGTCAACACCGGTGGGCTAAAGGCAGTCAGCAATGCCCTCAAGACCGGTCGGTATAGAAATGAAGCCGGACTAAGTGGCCTCGTCCTCCTAGCCACCGCCCGCAGCCGACTACAGGACGCAGTCAAGGCCAAGGCAGAGGCCGAGAAACTCCACAAGTCTAAGCCCGAAGACCCCGATGCAGACTGGTTTGAACGATCAGAAACCCTGTCAGACCTGCTGGAGAAAGCCGACATTGCCAGCAAGGTCGCTCACTCAGCACTCGTGGAAACAAGCGACGCTCTTGAAGCGGTCCAGTCAACCTCAGTGTACACCCCAAAGTACCCAGAGGTTAAGAACCCACAGACCGCCTCCAACCCCGTTGTTGGGCTCCACCTGCCCGCCAAGAGGGCCACCGGTGTCCAGGCAGCTCTTCTCGGAGCAGGGACGAGCAGACCAATGGGGATGGAGGCTCCAACACGGTCCAAGAACGCCGTGAAAATGGCCAAAAGGCGGCAACGCCAAAAAGAGAGCCGCCAA------
>CAD43216
------------------------------------ATGAGTGATGTTTTCAATAGTCCACAGGCGCGACGCAAGATATCAGCAGCGTTCGGCATAAAGCCTACTGCTGGACAGGATGTGGAAGAACTCCTGATCCCTAAGGTCTGGGTGCCACCTGGGGATCCCTTGGCCAGCCCTAGTCGTCTGGCCAAGTTCCTCAGGGAAAACGGCTACAAGATTCTGCAGCCACGGTCTCTACCTGATAATGAGGAATATGAGACCGATCAAATACTCCCTGACCTAGCTTGGATGAGGCAGATAGAGGGAGCTGTTTTAAAACCAACCCTATCTCTCCCCATTGGAGACCAGGAGTACTTCCCTAAATACTACCCAACACACCGCCCGAGCAAGGAAAAGCCCAATGCGTACCCGCCCGATATGGCATTACTCAAGCAGATGATCTACTTGTTTCTCCAGGTTCCCGAGGCCACAGAAAACCTCAAGGATGAGGTTACCCTACTAACCCAAAACATAAGAGATAAAGCCTACGGGAGTGGGACCTACATGGGACAGGCTACCAGACTTGTTGCTATGAAAGAGGTTGCCACTGGGAGAAACCCAAACAAAGATCCTCTAAAGCTTGGGTACACTTTTGAGAGCATAGCCCAGCTACTTGACATCACTTTACCGGTAGGCCCACCCGGTGAGGATGACAAGCCCTGGGTACCACTCACAAGAGTGCCGTCAAGGATGTTGGTTCTGACGGGCGACGTAGATGGGGAATTTGAGGTTGAGGACTACCTTCCCAAAATTAACCTCAAGTCATCAAGTGGACTGCCCTATGTTGGTCGCACCAAAGGAGAAACTATTGGGGAGATGATAGCCATATCGAACCAGTTTCTTCGAGAGCTATCAGCGCTGCTGAAGCAGGGTGCAGGGACAAAAGGGTCGAACAAGAAGAAGCTGCTAAGCATGCTAAGTGACTACTGGTACTTATCATGTGGGCTTTTGTTCCCCAAGGCTGAGAGGTACGACAAAAGCACATGGCTCACCAAGACCCGTAACATATGGTCAGCTCCATCACCAACACACCTCATGATCTCAATGATAACCTGGCCCGTGATGTCCAATAGCCCAAACAACGTGTTGAACATTGAGGGGTGTACGTCACTCTACAAGTTCAACCCGTTTAGAGGTGGGCTAAACAGGATTGTGGAGTGGATAATGGCTCCGGATGAACCCAAGGCCTTAGTATATGCTGACAACATATACATTGTTCACTCCAACACGTGGTACTCAATTGACCTAGAGAAGGGGGAGGCAAACTGCACGCGTCACCACATGCAGGCCGCCATGTACTACATCCTTACCAGAGGATGGTCCGACAACGGTGACCCCATGTTCAATCAGACATGGGCCACCTTTGCCATGAACATTGCCCCAGCTCTAGTTGTGGACTCATCATGTCTGATTATGAACCTTCAGATCAAGACATATGGTCAAGGCAGTGGGAATGCAGCCACCTTCATCAACAACCATCTTCTTAGCACCCTTGTGCTAGACCAGTGGAACTTGATGAAGCAACCTAGTCCAGACAGCGAAGAGTTCAAGTCAATTGAAGACAAGCTGGGCATCAACTTCAAGATTGAGAGGTCCATTGATGACATTAGGGGCAAGCTCAGACAGCTTGTCCCCCTTGCACAACCAGGGTACCTGAGTGGAGGGGTCGAACCAGAGCAACCCAGCCCAACTGTAGAGCTGGACCTACTCGGATGGTCTGCAACTTACAGCAAAGATCTTGGGATCTATGTGCCGGTACTTGACAAGGAACGCTTATTTTGCTCTGCTGCGTATCCCAAAGGGGTAGAGAACAAAAGCCTCAAATCCAAGGTTGGGATCGAGCAAGCATACAAAGTTGTCAGGTACGAGGCGTTGAGGTTGGTAGGTGGTTGGAACTACCCACTCCTGAACAAAGCTTGCAAGAACAATGCAAGTGCAGCTCGGCGACATTTGGAGGCCAAGGGGTTCCCGCTCGATGAGTTCCTCGGGGAGTGGTCAGAGTTGTCCGAGTTCGGAGAAAGCTTCGTCGGCTTCAACATCAAGCTGACAGTAACACCGGAGAGCCTCGCCGAACTAAACAGACCAGTACCCCCCAAACCTCCAAATGTCAACAGACCAGTCAACACCGGTGGGCTAAAGGCAGTCAGCAATGCCCTCAAGACCGGCCGGTATAGAAATGAAGCCGGACTAAGTGGCCTCGTCCTCCTAGCCACCGCCCGCAGCCGACTACAGGATGCAGTCAAGGCCAAGGCAGAGGCCGACAAACTCCACAAGTCTAAGCCTGATGACCCCGATGCAGACTGGTTTGAACGATCAGAAACCCTGTCAGACCTGCTGGAGAAAGCCGACATTCCCAGCAAGGTCGCTCACTCAGCACTCGTGGAAACAAGCGACGCTCTTGAAGCGGTCCAGTCGACCTCAGTGTACACCCCAAAGTACCCAGAGGTCAAGAACCCACAGACCGCCTCCAACCCCGTTGTTGGGCTCCACCTGCCCGCCAAGAGGGCCACCGGTGTCCAGGCAGCTCTTCTCGGAGCAGGGACGAGCAGACCAATGGGGATGGAGGCTCCAACACGGTCCAAGAACGCCGTGAAAATGGCCAAAAGGCGGCAACGCCAAAAAGAGAGCCGCCAA------
>AAS10169
------------------------------------ATGAGTGACATTTTCAACAGTCCACAGGCGCGAAGCAAGATCTCAGCAGCGTTCGGCATAAAGCCTACTGCTGGACAAGACGTGGAAGAACTCTTGATCCCTAAAGTCTGGGTGCCACCTGAGGATCCGCTTGCCAGCCCTAGTCGACTGGCAAAGTTCCTCAGAGAGAACGGCTACAAAGTTTTGCAGCCACGGTCTCTGCCCGAGAATGAGGAGTATGAGACCGACCAAATACTCCCAGACTTAGCATGGATGCGACAGATAGAAGGGGCTGTTTTAAAACCTACTCTATCTCTCCCCATTGGAGACCAGGAGTACTTCCCAAAGTACTACCCAACACATCGCCCTAGCAAGGAGAAGACCAATGCGTACCCGCCAGACATCGCACTACTCAAGCAGATGATTTACCTGTTTCTCCAGGTTCCAGAGGCCAACGAGGGCCTAAAGGATGAAGTAACCCTCCTGACCCAAAATATAAGGGATAAGGCCTATGGAAGTGGGACCTACATGGGGCAAGCAACTCGACTTGTAGCCATGAAGGAGGTTGCCACTGGGAGAAACCCGAACAAGGATCCTCTAAAACTTGGGTACACTTTTGAGAGCATCGCGCAGCTGCTTGACATCACACTACCGGTAGGCCCACCCGGTGAGGATGACAAGCCCTGGGTGCCACTCACAAGAGTGCCGTCGCGGATGTTGGTGCTGACGGGAGACGTAGATGGCGACTTTGAGGTTGAAGATTACCTTCCCAAAATCAACCTCAAGTCATCAAGTGGACTACCATATGTAGGTCGCACCAAAGGAGAGACAATTGGCGAGATGATAGCTATCTCAAACCAGTTTCTCAGAGAGCTATCAACACTGTTGAAGCAAGGTGCAGGGACAAAGGGGTCAAACAAGAAGAAGCTACTCAGCATGTTAAGTGACTATTGGTACTTATCATGCGGGCTTTTGTTTCCAAAGGCTGAAAGGTACGACAAAAGCACATGGCTCACCAAAACCCGGAACATATGGTCAGCTCCATCCCCAACACACCTCATGATCTCCATGATCACCTGGCCCGTGATGTCCAACAGCCCAAACAACGTGTTGAACATTGAAGGGTGTCCATCACTCTACAAATTCAACCCGTTCAGAGGAGGGTTGAACAGGATCGTCGAGTGGATATTGGCTCCGGAAGAACCCAAGGCTCTTGTATATGCGGACAACATATACATTGTCCACTCAAACACGTGGTACTCAATTGACCTAGAGAAGGGCGAGGCAAACTGCACACGCCAACACATGCAAGCCGCAATGTACTACATCCTCACCAGAGGGTGGTCAGACAACGGCGACCCAATGTTCAATCAAACATGGGCCACCTTTGCAATGAACATTGCCCCTGCTCTAGTGGTAGACTCATCGTGCCTGATAATGAACCTGCAAATTAAGACCTATGGTCAAGGCAGCGGGAATGCAGCCACGTTCATCAATAACCACCTCTTGAGCACGCTAGTGCTTGACCAGTGGAACCTGATGAGACAGCCCAGACCAGACAGCGAGGAGTTCAAATCAATTGAGGACAAGCTAGGCATCAACTTCAAGATTGAGAGGTCCATTGATGACATCAGGGGCAAGCTGAGACAGCTTGTCCCCCTTGCACAACCAGGGTACCTGAGTGGGGGGGTTGAACCAGAACAATCCAGCCCAACTGTTGAGCTTGACCTACTAGGGTGGTCAGCTACATACAGCAAAGATCTCGGGATCTATGTGCCGGTGCTTGACAAGGAACGCCTATTTTGTTCTGCGGCGTATCCCAAGGGAGTAGAGAACAAGAGTCTCAAGTCTAAAGTCGGGATCGAGCAGGCATACAAGGTAGTCAGGTATGAGGCGTTGAGGTTGGTAGGTGGTTGGAACTACCCACTCCTGAACAAAGCCTGCAAGAATAACGCAGGCGCTGCTCGGCGGCATCTGGAGGCCAAGGGGTTCCCACTCGACGAGTTCCTAGCCGAGTGGTCCGAGCTGTCAGAGTTCGGTGAGGCCTTCGAAGGCTTCAATATCAAGCTGACCGTAACATCTGAGAGCCTAGCCGAACTGAACAAGCCAGTACCCCCCAAGCCCCCAAATGTCAACAGACCAGTCAACACTGGGGGACTCAAGGCAGTCAGCAACGCCCTTAAGACCGGTCGGTACAGGAACGAAGCCGGACTGAGTGGTCTCGTCCTTCTAGCCACAGCAAGGAGCCGTCTGCAAGACGCAGTTAAGGCCAAGGCAGAAGCCGAGAAACTCCACAAGTCCAAGCCAGACGACCCCGATGCAGACTGGTTTGAAAGATCAGAAACTCTGTCAGACCTTCTGGAGAAAGCCGACATCGCCAGTAAGGTCGCCCACTCAGCACTCGTGGAAACAAGCGACGCTCTTGAAGCAGTTCAGTCGACTTCCGTGTACACCCCCAAGTACCCAGAAGTCAAGAACCCACAGACCGCCTCCAACCCCGTTGTTGGGCTCCACCTGCCCGCCAAGAGAGCCACCGGTGTCCAGGCCGCTCTTCTCGGAGCAGGAACGAGCCGACCAATGGGGATGGAGGCCCCAACACGGTCCAAGAACGCCGTGAAAATGGCCAAACGGCGGCAACGCCAAAAAGAGAGCCGCCAACAGCCA
>AAT76291
------------------------------------ATGAGTGACATTTTCAACAGTCCACAGGCGCGAAGCAAGATCTCAGCAGCGTTCGGCATAAAGCCTACTGCTGGACAAGACGTGGAAGAACTCTTGATCCCTAAAGTCTGGGTGCCACCTGAGGATCCGCTTGCCAGCCCTAGTCGACTGGCAAAGTTCCTCAGAGAGAACGGCTACAAAGTTTTGCAGCCACGGTCTCTGCCCGAGAATGAGGAGTATGAGACCGACCAAATACTCCCAGACTTAGCATGGATGCGACAGATAGAAGGGGCTGTTTTAAAACCTACTCTATCTCTCCCCATTGGAGACCAGGAGTACTTCCCAAAGTACTACCCAACACATCGCCCTAGCAAGGAGAAGACCAATGCGTACCCGCCAGACATCGCACTACTCAAGCAGATGATTTACCTGTTTCTCCAGGTTCCAGAGGCCAACGAGGGCCTAAAGGATGAAGTAACCCTCCTGACCCAAAATATAAGGGATAAGGCCTATGGAAGTGGGACCTACATGGGGCAAGCAACTCGACTTGTAGCCATGAAGGAGGTTGCCACTGGGAGAAACCCGAACAAGGATCCTCTAAAACTTGGGTACACTTTTGAGAGCATCGCGCAGCTGCTTGACATCACACTACCGGTAGGCCCACTCGGTGAGGATGACAAGCCCTGGGTGCCACTCACAAGAGTGCCGTCGCGGATGTTGGTGCTGACGGGAGACGTAGATGGCGACTTTGAGGTTGAAGATTACCTTCCCAAAATCAACCTCAAGTCATCAAGTGGACTACCATATGTAGGTCGCACCAAAGGAGAGACAATTGGCGAGATGATAGCTATCTCAAACCAGTTTCTCAGAGAGCTATCAACACTGTTGAAGCAAGGTGCAGGGACAAAGGGGTCAAACAAGAAGAAGCTACTCAGCATGTTAAGTGACTATTGGTACTTATCATGCGGGCTTTTGTTTCCAAAGGCTGAAAGGTACGACAAAAGCACATGGCTCACCAAGACCCGGAACATATGGTCAGCTCCATCCCCAACACACCTCATGATCTCCATGATCACCTGGCCCGTGATGTCCAACAGCCCAAACAACGTGTTGAACATTGAAGGGTGTCCATCACTCTACAAATTCAACCCGTTCAGAGGAGGGTTGAACAGGATCGTCGAGTGGATATTGGCTCCGGAAGAACCCAAGGCTCTTGTATATGCGGACAACATATACATTGTCCACTCAAACACGTGGTACTCAATTGACCTAGAGAAGGGCGAGGCAAACTGCACACGCCAACACATGCAAGCCGCAATGTACTACATCCTCACCAGAGGGTGGTCAGACAACGGCGACCCAATGTTCAATCAAACATGGGCCACCTTTGCAATGAACATTGCCCCTGCTCTAGTGGTAGACTCATCGTGTCTGATAATGAACCTGCAAATTAAGACCTATGGTCAAGGCAGCGGGAATGCAGCCACGTTCATCAATAACCACCTCTTGAGCACGCTAGTGCTTGACCAGTGGAACCTGATGAGACAGCCCAGACCAGACAGCGAGGAGTTCAAATCAATTGAGGACAAGCTAGGCATCAACTTCAAGATTGAGAGGTCCATTGATGACATCAGGGGCAAGCTGAGACAGCTTGTCCCCCTTGCACAACCAGGGTACCTGAGTGGGGGGGTTGAACCAGAACAATCCAGCCCAACTGTTGAGCTTGACCTACTAGGGTGGTCAGCTACATACAGCAAAGATCTCGGGATCTATGTGCCGGTGCTTGACAAGGAACGCCTATTTTATTCTGCGGCGTATCCCAAGGGAGTAGAGAACAAGAGTCTCAAGTCTAAAGTCGGGATCGAGCAGGCATACAAGGTAGTCAGGTATGAGGCGTTGAGGTTGGTAGGTGGTTGGAACTACCCACTCCTGAACAAAGCCTGCAAGAATAACGCAGGCGCTGCTAGGCGGCATCTGGAGGCCAAGGGGTTCCCACTCGACGAGTTCCTAGCCGAGTGGTCCGAGCTGTCAGAGTTCGGTGAGGCCTTCGAAGGCTTCAATATCAAGCTGACCGTAACATCTGAGGGCCTAGCCGAACTGAACAAGCCAGTACCCCCCAAGCCCCCAAATGTCAACAGACCAGTCAACACTGGGGGTCTCAAGGCAGTCAGCAACGCCCTTAAGACCGGTCGGTACAGGAACGAAGCCGGACTGAGTGGTCTCGTCCTTCTAGCCACAGTAAGGAGCCGTCTGCAAGACGCAGTTAAGGCCAAGGCAGAAGCCGAGAAACTCCACAAGTCCAAGCCAGATGACCCCGATGCAGACTGGTTTGAAAGATCAGAAACTCTGTCAGACCTTCTGGAGAAAGCCGACATCGCCAGTAAGGTCGCCCACTCAGCACTCGTGGAAACAAGCGACGCTCTTGAGGCAGTTCAGTCGACTTCCGTGTACACCCCCAAGTACCCAGAAGTCAAGAACCCACAGACCGCCTCCAACCCCGTTGTTGGGCTCCACCTGCCCGCCAAGAGAGCCACCGGTGTCCAGGCCGCTCTTCTCGGAGCAGGAACGAGCCGACCAATGGGGATGGAGGCCCCAACACGGTCCAAGAACGCCGTGAAAATGGCCAAACGGCGGCAACACCAAAAAGAGAGCCGCCAA------
>AAY16541
------------------------------------ATGAGTGACATTTTCAACAGTCCACAGGCGCGAAGCAAGATCTCAGCAGCGTTCGGCATAAAGCCTACTGCTGGACAAGACGTGGAAGAACTCTTGATCCCTAAAGTCTGGGTGCCACCTGAGGATCCGCTTGCCAGCCCTAGTCGACTGGCAAAGTTCCTCAGAGAGAACGGCTACAAAGTTTTGCAGCCACGGTCTCTGCCCGAGAATGAGGAGTATGAGACCGACCAAATACTCCCAGACTTAGCATGGATGCGACAGATAGAAGGGGCTGTTTTAAAACCTACTCTATCTCTCCCCATTGGAGACCAGGAGTACTTCCCAAAGTACTACCCAACACATCGCCCTAGCAAGGAGAAGCCCAATGCGTACCCGCCAGACATCGCACTACTCAAGCAGATGATTTACCTGTTTCTCCAGGTTCCAGAGGCCAACGAGGGCCTAAAGGATGAAGTAACCCTCCTGACCCAAAATATAAGGGATAAGGCCTATGGAAGTGGGACCTACATGGGGGAAGCAACTCGACTTGTAGCCATGAAGGAGGTTGCCACTGGGAGAAACCCGAACAAGGATCCTCTAAAACTTGGGTACACTTTTGAGAGCATCGCGCAGCTGCTTGACATCACACTACCGGTAGGCCCACCCGGTGAGGATGACAAGCCCTGGGTGCCACTCACAAGAGTGCCGTCACGGATGTTGGTGCTGACGGGAGACGTAGATGGCGACTTTGAGGTTGAAGATTACCTTCCCAAAATCAACCTCAAGTCATCAAGTGGACTACCATATGTAGGTCGCACCAAAGGAGAGACAATTGGCGAGATGATAGCTATCTCAAACCAGTTTCTCAGAGAGCTATCAACACTGTTGAAGCAAGGTGCAGGGACAAAGGGGTCAAACAAGAAGAAGCTACTCAGCATGTTAAGTGACTATTGGTACTTATCATGCGGGCTTTTGTTTCCAAAGGCTGAAAGGTACGACAAAAGCACATGGCTCACCAAAACCCGGAACATATGGTCAGCTCCATCCCCAACACACCTCATGATCTCCATGATCACCTGGCCCGTGGTGTCCAACAGCCCAAACAACGTGTTGAACATTGAAGGGTGTCCATCACTCTACAAATTCAACCCGTTCAGAGGAGGGTTGAACAGGATCGTCGAGTGGATATTGGCTCCGGAAGAACCCAAGGCTCTTGTATATGCGGACAACATATACATTGTCCACTCAAACACGTGGTACTCAATTGACCTAGAGAAGGGGGAGGCAAACTGCACACGCCAACACATGCAAGCCGCAATGTACTACATCCTCACCAGAGGGTGGTCAGACAACGGCGACCCAATGTTCAATCAAACATGGGCCACCTTTGCCATGAACATTGCCCCTGCTCTAGTGGTAGACTCATCGTGCCTGATAATGAACCTGCAAATTAAGCCTTATGGTCAAGGCAGCGGGAATGCAGCCACGTTCATCAATAACCACCTCTTGAGCACGCTAGTGCTTGACCAGTGGAACCTGATGAGACAGCCCAGACCAGACAGCGAGGAGTTCAAATCAATTGAGGACAAGCTAGGCATCAGCTTCAAGATTGAGAGGTCCATTGATGACATCAGGGGCAAGCTGAGACAGCTTGTCCCCCTTGCACAACCTGGGTACCTGAGTGGGGGGGTTGAACCAGAACAATCCAGCCCAACTGTTGAGCTTGACCTACTAGGGTGGTCAGCTACATACAGCAAAGATCTCGGGATCTATGTGCCGGTGCTTGACAAGGAACGCCTATTTTGTTCTGCGGCGTATCCCAAGGGAGTAGAGAACAAGAGTCTCAAGTCTAAAGTCGGGATCGAGCAGGCATACAAGGTAGTCAGGTATGAGGCGTTGAGGTTGGTAGGTGGTTGGAACTACCCACTCCTGAACAAAGCCTGCAAGAATAACGCAGGCGCTGCTCGGCGGCATCTGGAGGCCAAGGGGTTCCCACTCGACGAGTTCCTAGCCGAGTGGTCCGAGCTGTCAGAGTTCGGTGAGGCCTTCGAAGGCTTCAATATCAAGCTGACCGTAACATCTGAGAGCCTAGCCGAACTGAACAAGCCAGTACCCCCCAAGCCCCCAAATGTCAACAGACCAGTCAACACTGGGGGACTCAAGGCAGTCAGCAACGCCTTTAAGACCGGTCGGTACAGGAACGAAGCCGGACTGAGTGGTCTCGTCCTTCTAGCCACAGCAAGGAGCCGTCTGCAAGACGCAGTTAAGGCCAAGGCAGAAGCCGAGAAACTCCACAAGTCCAAGCCAGACGACCCCGATGCAGACTGGTTTGAAAGATCAGAAACTCTGTCAGACCTTCTGGAGAAAGCCGACATCGCCAGTAAGGTCGCCCACTCAGCACTCGTGGAAACAAGCGACGCTCTTGAAGCAGTTCAGTCGACTTCCGTGTACACCCCCAAGTACCCAGAAGTCAAGAACCCACAGACCGCCTCCAACCCCGTTGTTGGGCTCCACCTGCCCGCCAAGAGAGCCACCGGTGTCCAGGCCGCTCTTCTCGGAGCAGGAACGAGCAGACCAATGGGGATGGAGGCCCCAACACGGTCCAAGAACGCCGTGAAAATGGCCAAACGGCGGCAACGCCAAAAAGAGAGCCGCCAACAGCCA
>AAD32619
------------------------------------ATGAGTGACATTTTCAACAGTCCACAGGCGCGAAGCAAGATCTCAGCAGCGTTCGGCATAAAGCCTACTGCTGGACAAGACGTGGAAGAACTCTTGATCCCTAAAGTTTGGGTGCCACCTGAGGATCCGCTTGCCAGCCCTAGTCGACTGGCAAAATTTCTCAGAGAGAACGGCTACAAAGTTTTGCAACCACGGTCTCTACCCGAGAATGAGGAGTATGAGACCGACCAAATACTCCCAGACTTAGCATGGATGCGACAGATAGAACGGGCTGTCTTGAAACCTACTCTATCTCTTCCCATTGGAGACCATGAGTACTTCCCAAAGTACTACCCAACACATCGCCCTAGCAAGGAGAAGCCCAATGCGTACCCGCCAGACATCGCACTACTCAAGCAGATGATTTACCTGTTTCTTCAGGTTCCAGAGGCCAATGAGGGCCTAAAGGATGAAGTAACCCTTCTGACCCAAAATATAAGGGATAAGGCCTATGGAAGTGGGACCTACATTGGACAAGCAACTCGACTTGTGGCCATGAAGGAGGTCGCCACTGGGAGAAATCCAAACAAGGATCCTCTTAAGCTTGGGTACACTTTTGAGAGCATCGCCCAGCTACTTGACATCACACTACCGGTAGGCCCACCCGGTGAGGATGACAAGCCCTGGGTGCCACTCACAAGAGTGCCGTCACGGATGTTGGTGCTGACGGGAGACGTAGATGGCGACTTTGAGGTTGAAGATTACCTTCCCAAAATCAACCTCAAGTCATCAAGTGGACTACCATATGTAGGTCGCACCAAAGGAGAGACAATTGGCGAGATGATAGCTATCTCAAACCAGTTTCTCAGAGAGCTATCAACACTGTTGAAGCAAGGCGCAGGGACAAAGGGGTCAAACAAGAAGAAGCTACTCAGCATGTTAAGTGACTATTGGTACTTATCATGCGGGCTTTTGTTTCCAAAGGCTGAAAGGTACGACAAAAGTACATGGCTCACCAAGACCCGGAACATATGGTCAGCTCCATCCCCAACACACCTCATGATCTCTATGATCACCTGGCCCGTGATGTCCAACAGCCCAAATAACGTGTTGAACATTGAAGGGTGTCCATCACTCTACAAATTCAACCCGTTCAGAGGAGGGTTGAACAGGATCGTCGAGTGGATATTGGCCCCGGAAGAACCCAAGGCTCTTGTATATGCGGACAACATATACATTGTCCACTCAAACACGTGGTACTCAATTGACCTAGAGAAGGGTGAGGCAAACTGCACTCGCCAACACATGCAAGCCGCAATGTACTACATACTCACCAGAGGGTGGTCAGACAACGGCGACCCAATGTTCAATCAAACATGGGCCACCTTTGCCATGAACATTGCCCCTGCTCTAGTGGTAGACTCATCGTGCCTGATAATGAACCTGCAAATTAAGACCTATGGCCAAGGCATGGGGAATGCAGCCACGTTCATCAACAACCACCTCTTGAGCACGTTAGTGCTTGACCAGTGGAACCTGATGAGACAGCCCAGACCAGACAGCGATGAGTTCAAATCGATTGAGGACAAGCTAGGTATCAACTTCAAGATTGAGAGGTCCATTGATGACATCAGGGGCAAGCTGAGACAGCTTGTCCCCCTTGCACAACCAGGGTACCTGAGTGGGGGGGTTGAACCAGAACAATCCAGCCCAACTGTTGAGCTTGACCTACTAGGGTGGTCAGCTACATACAGCAAAGATCTCGGGATCTATGTACCGGTGCTTGACAAGGAACGCCTATTTTGTTCTGCTGCGTATCCCAAGGGAGTAGAGAACAAGAGTCTCAAGTCCAAAGTCGGGATCGAGCAGGCATACAAGGTAGTCAGGTATGAGGCGTTGAGGTTGGTAGGTGGTTGGAACTACCCACTCCTGAACAAAGGCTGCAAGAATAACGCAGGAGCCGCTCGGCGGCATCTGGAGGCCAAGGGGTTCCCACTCGACGAGTTCCTAGCCGAGTGGTCTGAGCTGTCAGAGTTCGGCGAGGCCTTCGAAGGCTTCAATATCAGGCTGACCATAACATCCGAGAGCCTAGCCGAACTGAACAAGCCAGTACCCCCAAAGCCCCCAAATGTCAACAGACCAGTCAACACTGGGGGACTCAAGGCAGTCAGCAGCGCCCTCAAGACCGGTCGGTACAGGAACGAAGCCGGACTGAGTGGTCTCGTCCTTCTAGCCACAGCAAGAAGCCGTCTGCAAGACGCAGTTAAGGCTAAGGCAGAAGCCGAGAAACTCCACAAGTCCAAGCCAGACGACCCCGATGCAGACTGGTTTGAAAGATCAGAAACTCTGTCAGACCTTCTGGAGAAAGCCGACATCGCCAGCAAGGTCGCTCACTCAGCACTCGTGGAAACAAGCGACGCTCTTGAAGCAGTTCAGTCGACCTCCGTGTACACCCCAAAGTACCCAGAAGTCAAGAACCCACAGACCGCCTCCAACCCCGTTGTTGGGCTCCACCTGCCCGCCAAGAGAGCCACCGGTGTCCAGGCCGCTCTTCTCGGAGCAGGAACGAGCAGACCAATGGGGATGGAGGCCCCAACACGGTCCAAGAACGCCGTGAAGATGGCCAAACGGCGGCAACGCCAAAAGGAGAGCCGCCAA------
>AAD23375
------------------------------------ATGAGTGACGTTTTCAATAGTCCACAGGCGCGAAGCAAGATATCAGCAGCGTTCGGCATAAAGCCTACAGTTGGACAGGATGTGGAAGAACTCCTGATCCCTAAGGTCTGGGTGCCACCTGAGGATCCCTTGGCCAGCCCTAGTCGTCTGGCCAAGTTCCTCAGGGAAAACGGTTACAAGATTCTGCAGCCACGGTCTCTACCTGAGAATGAGGAATATGAGACCGATCAAATACTCCCTGACCTAGCTTGGATGAGGCAGATAGAGGGAGCTGTCTTAAAACCAACCCTATCTCTCCCCATTGGAGACCAGGAGTACTTCCCTAAATACTACCCAACACACCGCCCGAGCAAGGAAAAGCCCAATGCGTACCCGCCCGATATCGCGTTACTCAAGCAGATGATCTACTTGTTTCTCCAGGTTCCCGAGGCCACAGATAACCTCAAAGATGAGGTCACCTTACTAACCCAAAACATTAGAGATAAGGCCTACGGGAGTGGGACCTACATGGGACAGGCTACCAGACTTGTTGCTATGAAAGAGGTTGCCACTGGGAGAAACCCAAACAAAGATCCTCTAAAGCTTGGGTACACCTTTGAGAGCATAGCCCAGCTACTTGACATCACTTTACCGGTAGGCCCACCCGGTGAGGATGACAAGCCCTGGGTACCACTCACAAGGGTGCCGTCAAGGATGTTGGTTCTGACGGGCGACGTAGATGGGGAATTTGAGGTTGAGGACTACCTTCCCAAAATCAACCTCAAGTCATCAAGTGGGCTGCCCTATGTTGGTCGCACCAAAGGAGAAACTATTGGGGAGATGATAGCCATATCGAACCAGTTTCTCCGAGAGCTATCAGCGCTGCTGAAGCAGGGTGCAGGGACAAAAGGGTCGAACAAGAAGAAGCTGCTCAGCATGCTAAGTGACTACTGGTACTTATCATGTGGGCTTTTGTTTCCCAAGGCTGAGAGGTACGACAAAAGCACGTGGCTCACCAAGACCCGTAACATATGGTCAGCTCCATCACCAACACACCTCATGATCTCAATGATAACCTGGCCCGTGATGTCCAATAGCCCAAACAACGTGCTGAACATTGAGGGGTGTCCGTCACTCTACAAGTTCAACCCGTTTAGGGGTGGGCTAAACAGGATCGTGGAGTGGATAATGGCTCCGGATGAACCCAAGGCCTTAGTATACGCCGACAACATATACATTGTTCACTCCAACACGTGGTACTCAATTGACCTAGAGAAGGGCGAGGCAAACTGCACGCGTCAACACATGCAGGCCGCCATGTACTACATCCTTACCAGAGGATGGTCCGATAACGGTGACCCCATGTTCAATCAGACATGGGCCACATTTGCGATGAACATTGCCCCTGCTCTAGTTGTGGACTCATCATGCCTGATTATGAACCTTCAGATCAAGACATATGGTCAAGGCAGTGGGAATGCAGCCACCTTCATCAACAACCATCTTCTTGGCACCCTTGTGCTAGACCAGTGGAACTTGATGAAGCAACCCAGTCCAGACAGCGAAGAGTTCAAGTCAATTGAAGACAAGCTGGGCATCAACTTCAAGATTGAGAGGTCCATTGATGACATCAGGGGCAAGCTCAGACAGCTTGTCCCCCTTGCACAACCAGGGTACCTGAGTGGAGGGGTCGAACCAGAGCAACCCAGCCCAACTGTAGAGCTGGACCTACTCGGATGGTCTGCAACCTACAGCAAAGATCTTGGGATCTATGTGCCGGTGCTTGACAAGGAACGCTTATTTTGCTCTGCTGCGTATCCCAAAGGGGTAGAGAACAAAAGCCTCAAATCCAAGGTTGGGATCGAGCAAGCATACAAAGTTGTCAGGTACGAGGCGTTGAGGTTGGTAGGTGGTTGGAACTACCCACTCCTGAACAAAGCTTGCAAGAACAATGCAAGTGCAGCTCGGCGGCATCTGGAGGCCAAGGGGTTCCCGCTCGATGAGTTCCTCGCCGAGTGGTCAGAGTTGTCCGAGTTCGGAGAAGCTTTCGAAGGCTTCAACATCAAGCTGACAGTAACACCGGAGAGCCTCGCCGAACTTAACAGACCAGTACCCCCCAAACCTCCAAATGTCAACAGACCAGTCAACACCGGTGGGCTAAAGGCGGTCAGCAATGCCCTCAAGACCGGCCGGTATAGAAATGAAGCCGGACTAAGTGGCCTCGTCCTCCTAGCCACCGCCCGCAGCCGACTACAGGACGCAGTCAAGGCCAAGGCAGAGGCCGAGAAACTCCACAAGTCTAAGCCCGATGACCCCGATGCAGACTGGTTTGAACGATCAGAAACCCTGTCAGACCTGCTGGAGAAAGCCGACATTGCCAGCAAGGTCGCTCACTCAGCACTCGTGGAAACAAGCGACGCTCTTGAAGCGGTCCAGTCAACCTCAGTGTACACCCCAAAGTATCCAGAGGTTAAGAACCCACAGACCGCCTCCAACCCCGTTGTGGGGCTCCACCTGCCCGCTAAGAGGGCCACCGGTGTCCAGGCAGCTCTTCTCGGAGCAGGGACGAGCAGACCAATGGGGATGGAGGCTCCAACACGGTCCAAGAACGCCGTGAAAATGGCCAAAAGGCGGCAACGCCAAAAAGAGAGCCGCCAA------
>AAA80220
------------------------------------ATGAGTGACGTTTTTAATAGTCCACAGGCGCGAACGAAGATCTCAGCCGCGTTCGGCATAAAGCCTACTGCTGGACAAGACGTGGAAGAACTCTTGATCCCCAAAGTCTGGGTGCCACCCGAGGATCCGCTTGCCAGCCCCAGTCGACTGGCAAAGTTCCTCAGAGAGAACGGCTATAAGGTTTTGCAGCCGCGGTCTCTGCCCGAGAATGAGGAGTATGAGACTGACCAAATACTCCCAGACCTAGCATGGATGCGGCAGATAGAGGGGGCTGTTTTAAAGCCTACCCTATCTCTCCATTGGAGACCAGGAGTA---CTTCCCAAAGTACTACCCAACACACCGCCCGAGCAAGGAGAAGCCAAATGCGTACCCACACGAGCTTGCACTACGCAAGCAGATGCATACCTGTTTCTCCAGGTTCCAGAAGCCAACGAGGGCTTAAAGGATGAGGTTACCCTCCTGACCCAAAATATAAGAGACAAGGCCTATGGAAGTGGGACCTACATGGGACAAGCAACTCGACTTGTGGCCATGAAGGAGGTTGCCACTGGGAGAAACCCAAACAAAGATCCTCTAAAACTTGGGTACACTTTTGAGAGCATCGCGCAGCTGCTTGACATCACTCTACCAGGTAGCCCACCCGGTGAGGATGACAAGCCCTGGGTGCCACTCACAAGAGTGCCGTCAAGGATGTTAGTGCTGACGGGAGACGTAGATGGGGACTTTGAGGTTGAAGACTACCTTCCCAAAATCAACCTCAAGTCATCAAGTGGACTGCCATATGTAGGTCGCACCAAGGGAGAGACAATTGGTGAGATGATAGCTATCTCAAACCAGTTTCTCAGAGAGCTATCAACACTGCAGAAGCAAGGTGCAGGGACAAAAGGGTCAAACAAGAAGAAGCTACTCAGCATGCTAAGTGACTATTGGTACTTATCATGCGGGCTTTTGTTTCCAAAGGCTGAACGGTATGACAAAAGCACATGGCTTACCAAGACCCGGAACATATGGTCAGCTCCATCCCCAACACACCTCATGATCTCCATGATCACCTGGCCCGTGATGTCCAACAGCCCAAACAACGTGTTGAACATTGAAGGGTGTCCATCACTCTACAAATTCAACCCGTTCAGAGGAGGGTTGAACAGGATTGTTGAGTGGATACTGGCTCCGGAAGAACCCAAAGCTCTTGTATATGCAGACAACATATACATTGTCCACTCAAACACGTGGTACTCAATTGACCTAGAGAAGGGCGAGGCAAACTGCACCCGCCAACACATGCAAGCCGCAATGTACTACATCCTCACCAGAGGGTGGTCAGACAACGGCGACCCAATGTTCAACCAGACATGGGCCACCTTCGCCATGAACATTGCCCCAGCTCTAGTAGTCGACTCTACGTGCCTGATAATGAACCTGCAAATCAAGACCTATGGTCAAGGCAGCGGGAATGCAGCCACGTTCATCAACAACCACCTATTGAGCACGCTAGTGCTTGACCAGTGGAACTTGATGAAACAGCCCAGTCCAGACAGCGAGGAGTTCAAATCAATTGAGGACAAACTAGGCATCAACTTCAAGATTGAGAGGTCCATTGATGACATCAGGGGCAAGCTGAGACAGCTTGTCCCCCTTGCACAACCAGGGTACCTGAGTGGGGGGGTCGAACCAGAACAATCCAGCCCAACTGTTGAGCTTGACCTACTAGGGTGGTCGGCCACATACAGCAAAGATCTCGGGATCTATGTGCCTGTGCTTGACAAGGAACGCCTATTTTGTTCCGCTGCGTATCCCAAAGGGGTAGAGAACAAGAGTCTCAAGTCCAAAGTTGGGATCGAGCAAGGATATAAGGTAGTCAGGTATGAGGCGTTGAGGTTGGTAGGTGGTTGGAACTACCCACTCCTGAATAAAGCCTGCAAGAACAACGCAAGCGCCGCTCGG---CATCTGGAGGCCAAGGGGTTCCCACTCGACGAGTTCCTAGCCGAGTGGGCCGAGCTGTCAGAATTTGGCGAAGCCTTCGAGGGCTTCAACATAAAGCTGACTGTAACATCAGAGAGCCTCGCCGAACTGAACAAGCCAGTACCCCCCAAGCCCCCAAATGTCAACAGACCAGTCAACACCGGGGGACTCAAGGCAGTCAGCAACGCCCTCAAAACCGGTCGATACAGGAACGAAGCCGGACTGAGTGGTCTCGTCCTTCTAGCCACAGCTAGGAGCCGCCTGCAAGACGCAGTAAAGGCCAAGGCAGAAGCCGAGAAACTCCACAAGTCCAAGCCAGACGACCCCGATGCAGACTGGTTCGAAAGATCAGAAACTCTGTCAGACCTTCTGGAGAAGGCCGACATCGCCAGCAAT---GCCCACTCAGGACTTGTGGAAACAAGCGACGCTCTTGAAGCCGTTCAGTCAACCTCTGTGTACACCCCAAAGTACCCGGAGGTCAAGAACCCACAGACCGCCTCCAACCCCGTTGTTGGGCTCCACCTGCCCGCCAAGAGAGCCACCGGTGTCCAGGCCGCTCTTCTCGGAGCAGGGACGAGCAGACCAATGGGGATGGAGGCCCCAACACGGTCCAAGAACGCCGTGAAAATGGCCAAAAGGGCGCAACGCCAAAAAGAGAGCCGCCAA------
>AAK69714
------------------------------------ATGAGTGACGTTTTCAATAGTCCACAGGCGCGAACGAAGATCTCAGCAGCGTTCGGCATAAAGCCTACTGCTGGACAAGACGTGGAAGAACTCTTGATCCCCAAAGTCTGGGTGCCACCTGAGGATCCGCTCGCCAGCCCTAGTCGACTGGCAAAGTTCCTCAGAGAGAACGGCTATAAAGTTTTGCAGCCACGGTCTCTGCCCGAGAATGAGGAGTATGAGACCGACCAAATACTCCCAGACCTAGCTTGGATGCGACAGATAGAGGGGGCGGTTCTAAAACCCACTCTATCTCTCCCCATTGGAGACCAGGAGTACTTCCCAAAGTACTACCCAACACATCGCCCTAGCAAGGAGAAACCCAATACGTACCCACCAGACATTGCACTACTCAAGCAGATGATCTACCTGTTTCTTCAGGTTCCAGAGGCCAACGAGGGCCTAAAGGATGAGGTGACCCTCCTAACTCAGAACATAAGAGACAAGGCCTATGGAAGCGGGACCTACATGGGACAAGCAACTCGGCTTGTGGCCATGAAAGAGGTTGCCACTGGGAGAAACCCGAACAAGGATCCTCTAAAACTTGGGTACACTTTTGAGAGCATCGCACAGCTGCTTGACATCACTCTACCGGTAGGCCCACCTGGTGAGGATGACAAGCCCTGGGTGCCACTCACAAGAGTGCCGTCAAGGATGTTAGTGCTGACGGGAGACGTAGATGGGGACTTTGAGGTTGAAGATTACCTTCCAAAAATCAACCTCAAGTCATCAAGTGGACTACCATATGTAGGTCGCACCAAAGGAGAGACAATCGGTGAGATGATAGCCATCTCAAACCAGTTTCTCAGAGAGCTATCAACACTGTTGAAGCAAGGTGCAGGGACAAAAGGGTCAAACAAGAAGAAGCTACTCAGCATGCTAAGTGACTATTGGTACTTATCATGCGGACTTTTGTTTCCAAAGGCTGAAAGGTATGACAAAAGCACATGGCTCACCAAGACCCGGAACATATGGTCAGCTCCATCCCCAACACACCTCATGATCTCTATGATCACCTGGCCCGTGATGTCCAACAGCCCAAACAACGTGTTGAACATTGAAGGGTGTCCATCACTCTACAAATTCAACCCGTTCAGAGGAGGGCTGAATAGGATTGTCGAGTGGATACTGGCTCCGGAAGAACCCAAGGCTCTTGTATATGCAGACAACATTTACATTGTCCACTCAAACACGTGGTACTCAATTGACCTAGAGAAGGGTGAGGCAAACTGCACACGCCAGCACATGCAAGCCGCAATGTACTACATCCTCACCAGAGGTTGGTCAGACAACGGCGACCCAATGTTCAATCAGACATGGGCCACCTTTGCCATGAACATTGCCCCAGCTCTAGTGGTAGACTCATCGTGCTTGATAATGAACCTGCAAATTAAGACCTATGGTCAAGGCAGCGGGAATGCAGCCACGTTCATCAACAACCACCTTTTGAGCACGCTAGTGCTTGACCAGTGGAACCTGATGAAACAGCCCAGTCCAGACAGCGAGGAGTTCAAATCAATTGAGGACAAGCTAGGTATCAACTTCAAGATTGAGAGGTCCATTGATGACATCAGGGGCAAGCTGAGACAGCTTGTCCCCCTTGCACAACCAGGGTACCTGAGTGGGGGGGTCGAACCAGAGCAATCCAGCCCAACTGTTGAGCTTGACCTACTAGGTTGGTCGGCTACATACAGCAAAGATCTCGGGATCTATGTGCCGGTGCTTGACAAGGAACGCCTATTTTGCTCCGCTGCGTATCCCAAAGGGGTAGAGAACAAGAGTCTCAAGTCCAAAGTTGGGATCGAGCAGGCATACAAGGTAGTCAGGTATGAGGCGTTGAGGTTGGTAGGTGGTTGGAACTACCCACTCCTGAACAAAGCCTGCAAGAACAATGCAGGCGCCGCTCGGCGGCATCTGGAGGCCAAGGGGTTCCCACTCGACGAGTTCCTAGCCGAGTGGTCCGAGCTGTCAGAATTCGGCGAAGCTTTCGAAGGCTTCAATATTAAGCTGACCGTAACATCGGAGAGCCTCGCCGAACTGAACAAGCCAGTACTCCCCAAACCCCCAAATGTCAACAGACCAGTCAACACCGGGGGACTCAAGGCAGTCAGCAACGCCCTCAAGACCGGTCGGTATAGGAACGAAGCCGGACTGAGTGGCCTCGTCCTTCTAGCCACAGCCAGGAGCCGTCTGCAGGATGCAGTCAAGGCCAAGGCAGAAGCCGAGAAACTCCACAAGTCCAAGCCAGACGACCCCGATGCAGACTGGTTTGAAAGATCAGAAACACTGTCAGACCTTCTGGAGAAAGCCGATATCGCCAGCAAGGTCGCCCACTCAGCACTCGTGGAAACAAGCGACGCTCTTGAAGCAGTTCAGTCGACCTCCGTGTACACCCCCAAGTACCCTGAAGTCAAGAACCCACAGACCGCCTCCAATCCCGTTGTTGGGCTCCACCTGCCCGCCAAGAGAGCCACCGGTGTCCAGGCCGCTCTTCTCGGAGCAGGAACGAGCAGACCAATGGGGATGGAGGCCCCAACACGGTCCAAGAACGCCGTAAAAATGGCCAAAAGACGGCAACGCCAAAAAGAGAGCCGCCAA------
>AAK69715
------------------------------------ATGAGTGACATTTTCAACAGTCCACAGGCGCGAACGACGATCTCAGCAGCGTTCGGCATAAAGCCTACTGCTGGACAAGACGTGGAAGAACTCTTGATCCCTAAAGTTTGGGTGCCACCTGAGGATCCGCTTGCCAGCCCTAGTCGACTGGCAAAGTTCCTCAGAGAGAACGGCTACAAAGTTTTGCAGCCACGGTCTCTGCCCGAGAATGAGGAGTATGAGACCGACCAAATACTCCCAGACTTAGCATGGATGCGACAGATAGAAGGGGCTGTTTTAAAACCCACTCTATCTCTCCCTATTGGAGATCAGGAGTACTTCCCAAAGTACTACCCAACACATCGCCCTAGCAAGGAGAAGCCCAATGCGTACCCGCCAGACATCGCACTACTCAAGCAGATGATTTACCTGTTTCTCCAGGTTCCAGAGGCCAACGAGGGCCTAAAGGATGAAGTAACCCTCTTGACCCAAAACATAAGGGACAAGGCCTATGGAAGTGGGACCTACATGGGACAAGCAACTCGACTTGTGGCCATGAAGGAGGTCGCCACTGGAAGAAACCCAAACAAGGATCCTCTAAAGCTTGGGTACACTTTTGAGAGCATCGCGCACGTACTTGACATCACACTACCGGTAGGCCCACCCGGTGAGGATGACAAGCCCTGGGTGCCACTCACAAGAGTGCCGTCACGGATGTTGGTGCTGACGGGAGACGTAGATGGCGACTTTGAGGTTGAAGATTACCTTCCCAAAATCAACCTCAAGTCATCAAGTGGACTACCATATGTAGGTCGCACCAAAGGAGAGACAATTGGCGAGATGATAGCTATCTCAAACCAGTTTCTCAGAGAGCTATCAACACTGTTGAAGCAAGGTGCAGGGACAAAGGGGTCAAACAAGAAGAAGCTACTCAGCATGTTAAGTGACTATTGGTACTTATCATGCGGGCTTTTGTTTCCAAAGGCTGAAAGGTACGACAAAAGTACATGGCTCACCAAGACCCGGAACATATGGTCAGCTCCATCCCCAACACACCTCATGATCTCCATGATCACCTGGCCCGTGATGTCCAACAGCCCAAATAACGTGTTGAACATTGAAGGGTGTCCATCACTCTACAAATTCAACCCGTTCAGAGGAGGGTTGAACAGGATCGTCGAGTGGATATTGGCCCCGGAAGAACCCAAGGCTCTTGTATATGCGGACAACATATACATTGTCCACTCAAACACGTGGTACTCAATTGACCTAGAGAAGGGTGAGGCAAACTGCACTCGCCAACACATGCAAGCCGCAATGTACTACATACTCACCAGAGGGTGGTCAGACAACGGCGACCCAATGTTCAATCAAACATGGGCCACCTTTGCCATGAACATTGCCCCTGCTCTAGTGGTGGACTCATCGTGCCTGATAATGAACCTGCAAATTAAGACCTATGGTCAAGGCAGCGGGAATGCAGCCACGTTCATCAACAACCACCTCTTGAGCACGCTAGTGCTTGACCAGTGGAACCTGATGAGACAGCCCAGACCAGACAGCGAGGAGTTCAAATCAATTGAGGACAAGCTAGGTATCAACTTTAAGATTGAGAGGTCCATTGATGATATCAGGGGCAAGCTGAGACAGCTTGTCCTCCTTGCACAACCAGGGTACCTGAGTGGGGGGGTTGAACCAGAACAATCCAGCCCAACTGTTGAGCTTGACCTACTAGGGTGGTCAGCTACATACAGCAAAGATCTCGGGATCTATGTGCCGGTGCTTGACAAGGAACGCCTATTTTGTTCTGCTGCGTATCCCAAGGGAGTAGAGAACAAGAGTCTCAAGTCCAAAGTCGGGATCGAGCAGGCATACAAGGTAGTCAGGTATGAGGCGTTGAGGTTGGTAGGTGGTTGGAACTACCCACTCCTGAACAAAGCCTGCAAGAATAACGCAGGCGCCGCTCGGCGGCATCTGGAGGCCAAGGGGTTCCCACTCGACGAGTTCCTAGCCGAGTGGTCTGAGCTGTCAGAGTTCGGTGAGGCCTTCGAAGGCTTCAATATCAAGCTGACCGTAACATCTGAGAGCCTAGCCGAACTGAACAAGCCAGTACCCCCCAAGCCCCCAAATGTCAACAGACCAGTCAACACTGGGGGACTCAAGGCAGTCAGCAACGCCCTCAAGACCGGTCGGTACAGGAACGAAGCCGGACTGAGTGGTCTCGTCCTTCTAGCCACAGCAAGAAGCCGTCTGCAAGATGCAGTTAAGGCCAAGGCAGAAGCCGAGAAACTCCACAAGTCCAAGCCAGACGACCCCGATGCAGACTGGTTCGAAAGATCAGAAACGCTGTCAGACCTTCTGGAGAAAGCCGACATCGCCAGCAAGGTCGCCCACTCAGCACTCGTGGAAACAAGCGACGCCCTTGAAGCAGTTCAGTCGACTTCCGTGTACACCCCCAAGTACCCAGAAGTCAAGAACCCACAGACCGCCTCCAACCCCGTTGTTGGGCTCCACCTGCCCGCCAAGAGAGCCACCGGTGTCCAGGCCGCTCTTCTCGGAGCAGGAACGAGCAGACCAATGGGGATGGAGGCCCCAACACGGTCCAAGAACGCCGTGAAAATGGCCAAACGGCGGCAACGCCAAAAGGAGAGCCGC---------
>AAK69712
------------------------------------ATGAGTGACATTTTCAACAGTCCACAGGCGCGAAGCACGATCTCAGCAGCGTTCGGCATAAAGCCTACTGCTGGACAAGACGTGGAAGAACTCTTGATCCCTAAAGTTTGGGTGCCACCTGAGGATCCGCTTGCCAGCCCTAGTCGACTGGCAAAGTTCCTCAGAGAGAACGGCTACAAAGTTTTGCAGCCACGGTCTCTGCCCGAGAATGAGGAGTATGAGACCGACCAAATACTCCCAGACTTAGCATGGATGCGACAGATAGAAGGGGCTGTTTTAAAACCCACTCTATCTCTCCCTATTGGAGATCAGGAGTACTTCCCAAAGTACTACCCAACACATCGCCCTAGCAAGGAGAAGCCCAATGCGTACCCGCCAGACATCGCACTACTCAAGCAGATGATTTACCTGTTTCTCCAGGTTCCAGAGGCCAACGAGGGCCTAAAGGATGAAGTAACCCTCTTGACCCAAAACATAAGGGACAAGGCCTATGGAAGTGGGACCTACATGGGACAAGCAACTCGACTTGTGGCCATGAAGGAGGTCGCCACTGGAAGAAACCCAAACAAGGATCCTCTAAAGCTTGGGTACACTTTTGAGAGCATCGCGCAGCTACTTGACATCACACTACCGGTAGGCCCACCCGGTGAGGATGACAAGCCCTGGGTGCCACTCACAAGAGTGCCGTCACGGATGTTGGTGCTGACGGGAGACGTAGATGGCGACTTTGAGGTTGAAGATTACCTTCCCAAAATCAACCTCAAGTCATCAAGTGGACTACCATATGTAGGTCGCACCAAAGGAGAGACAATTGGCGAGATGATAGCTATCTCAAACCAGTTTCTCAGAGAGCTATCAACACTGTTGAAGCAAGGTGCAGGGACAAAGGGGTCAAACAAGAAGAAGCTACTCAGCATGTTAAGTGACTATTGGTACTTATCATGCGGGCTTTTGTTTCCAAAGGCTGAAAGGTACGACAAAAGTACATGGCTCACCAAGACCCGGAACATATGGTCAGCTCCATCCCCAACACACCTCATGATCTCCATGATCACCTGGCCCGTGATGTCCAACAGCCCAAATAACGTGTTGAACATTGAAGGGTGTCCATCACTCTACAAATTCAACCCGTTCAGAGGAGGGTTGAACAGGATCGTCGAGTGGATATTGGCCCCGGAAGAACCCAAGGCTCTTGTATATGCGGACAACATATACATTGTCCACTCAAACACGTGGTACTCAATTGACCTAGAGAAGGGTGAGGCAAACTGCACTCGCCAACACATGCAAGCCGCAATGTACTACATACTCACCAGAGGGTGGTCAGACAACGGCGACCCAATGTTCAATCAAACATGGGCCACCTTTGCCATGAACATTGCCCCTGCTCTAGTGGTGGACTCATCGTGCCTGATAATGAACCTGCAAATTAAGACCTATGGTCAAGGCAGCGGGAATGCAGCCACGTTCATCAACAACCACCTCTTGAGCACGCTAGTGCTTGACCAGTGGAACCTGATGAGACAGCCCAGACCAGACAGCGAGGAGTTCAAATCAATTGAGGACAAGCTAGGTATCAACTTTAAGATTGAGAGGTCCATTGATGATATCAGGGGCAAGCTGAGACAGCTTGTCCTCCTTGCACAACCAGGGTACCTGAGTGGGGGGGTTGAACCAGAACAATCCAGCCCAACTGTTGAGCTTGACCTACTAGGGTGGTCAGCTACATACAGCAAAGATCTCGGGATCTATGTGCCGGTGCTTGACAAGGAACGCCTATTTTGTTCTGCTGCGTATCCCAAGGGAGTAGAGAACAAGAGTCTCAAGTCCAAAGTCGGGATCGAGCAGGCATACAAGGTAGTCAGGTATGAGGCGTTGAGGTTGGTAGGTGGTTGGAACTACCCACTCCTGAACAAAGCCTGCAAGAATAACGCAGGCGCCGCTCGGCGGCATCTGGAGGCCAAGGGGTTCCCACTCGACGAGTTCCTAGCCGAGTGGTCTGAGCTGTCAGAGTTCGGTGAGGCCTTCGAAGGCTTCAATATCAAGCTGACCGTAACATCTGAGAGCCTAGCCGAACTGAACAAGCCAGTACCCCCCAAGCCCCCAAATGTCAACAGACCAGTCAACACTGGGGGACTCAAGGCAGTCAGCAACGCCCTCAAGACCGGTCGGTACAGGAACGAAGCCGGACTGAGTGGTCTCGTCCTTCTAGCCACAGCAAGAAGCCGTCTGCAAGATGCAGTTAAGGCCAAGGCAGAAGCCGAGAAACTCCACAAGTCCAAGCCAGACGACCCCGATGCAGACTGGTTCGAAAGATCAGAAACTCTGTCAGACCTTCTGGAGAAAGCCGACATCGCCAGCAAGGTCGCCCACTCAGCACTCGTGGAAACAAGCGACGCCCTTGAAGCAGTTCAGTCGACTTCCGTGTACACCCCCAAGTACCCAGAAGTCAAGAACCCACAGACCGCCTCCAACCCCGTTGTTGGGCTCCACCTGCCCGCCAAGAGAGCCACCGGTGTCCAGGCCGCTCTTCTCGGAGCAGGAACGAGCAGACCAATGGGGATGGAGGCCCCAACACGGTCCAAGAACGCCGTGAAAATGGCCAAACGGCGGCAACGCCAAAAGGAGAGCCGC---------
>AAK69710
------------------------------------ATGAGTGACGTTTTCAATAGTCCACAGGCGCGAAGCAAGATATCAGCAGCGTTCGGCATAAAGCCTACTGCTGGACAGGATGTGGAAGAACTCCTGATCCCTAAGGTCTGGGTGCCACCCGAGGATCCCTTGGCCAGCCCTAGTCGTCTGGCCAAGTTCCTCAGGGAAAACGGCTACAAGATTCTGCAGCCACGGTCTCTACCTGAGAATGAGGAGTATGAGACCGATCAAATACTCCCTGACCTAGCTTGGATGAGGCAGATAGAGGGAGCTGTTTTAAAACCAACCCTATCTCTCCCCATTGGAGACCAGGAGTACTTCCCTAAATACTACCCAACACACCGCCCAAGCAAGGAAAAGCCCAATGCGTACCCGCCCGATATCGCCTTACTCAAGCAGATGATCTACTTGTTTCTCCAGGTTCCCGAGGCCACAGATAACCTCAAGGATGAGGTCACCCTACTAACCCAAAACATAAGGGATAAAGTCTACGGGAGTGGGACCTACATGGGACAGGCTACCAGACTTGTTGCTATGAAAGAGGTTGCCACTGGGAGAAACCCAAACAAAGATCCTCTAAAGCTTGGGTACACTTTTGAGAGCATAGCCCAGCTACTTGACATCACTTTACCGGTAGGCCCACCCGGTGAGGATGACAAGCCCTGGGTACCACTCACAAGGGTGCCGTCACGGATGTTGGTTCTGACGGGCGACGTAGATGGGGAATTTGAGGTTGAGGACTACCTTCCCAAAATCAACCTCAAGTCATCAAGTGGACTGCCCTATGTTGGTCGCACCAAAGGAGAAACTATTGGGGAGATGATAGCCATATCGAACCAGTTCCTCCGAGAGCTATCAGCGTTGCTGAAGCAGGGTGCAGGGACAAAAGGGTCGAACAAGAAGAAGCTGTTAAGCATGCTAAGTGACTACTGGTACTTATCATGTGGGCTTTTGTTTCCCAAGGCTGAGAGGTACGACAAAAGCACATGGCTCACCAAGACCCGTAACATATGGTCAGCTCCATCACCAACACACCTCATGATCTCAATGATAACCTGGCCCGTGATGTCCAATAGCCCAAACAACGTGTTGAACATTGAGGGGTGTCCGTCACTCTACAAGTTCAACCCGTTTAGAGGTGGGCTAAACAGGATCGTGGAGTGGATAATGGCTCCGGATGAACCCAAGGCCTTAGTATATGCTGACAACATATACATTGTTCACTCCAACACGTGGTACTCAATTGACCTAGAGAAGGGTGAGGCAAACTGCACGCGTCAACACATGCAGGCCGCCATGTACTACATCCTTACCAGAGGATGGTCCGACAACGGTGACCCCATGTTCAATCAGACATGGGCCACCTTTGCGATGAACATTGCCCCAGCTCTAGTTGTGGACTCATCATGTCTGATTATGAACCTTCAGATCAAGACATATGGTCAGGGCAGTGGGAATGCAGCCACCTTCATCAACAACCATCTTCTTAGCACCCTTGTGCTAGACCAGTGGAACTTGATGAAGCAACCCAGTCCAGACAGTGAAGAGTTCAAGTCAATTGAAGACAAGCTGGGCATCAACTTCAAGATTGAGAGGTCCATTGATGACATTAGGGGCAAGCTTAGACAGCTTGTCCCCCTTGCACAGCCAGGGTACCTGAGTGGAGGGGTCGAACCAGAGCAACCCAGCCCAACTGTAGAGCTGGACCTACTCGGATGGTCTGCAACATACAGCAAAGATCTTGGGATCTATGTGCCGGTGCTTGACAAGGAACGCTTATTTTGCTCTGCTGCGTATCCCAAAGGAGTAGAGAACAAAAGCCTCAAATCCAAGGTTGGGATCGAGCAAGCATACAAAGTTGTCAGGTACGAGGCGTTGAGGTTGGTAGGTGGTTGGAACTACCCACTCCTGAACAAAGCTTGCAAGAACAATGCAAGTGCAGCTCGGCGGCATTTGGAGGCCAAGGGGTTCCCGCTCGATGAGTTCCTCGCCGAGTGGTCAGAGTTGTCCGAGTTCGGAGAGGCTTTCGAAGGCTTCAACATCAAGCTGACAGTAACACCGGAGAGCCTCGCCGAACTTAACAGACCAGTACCCCCCAAACCTCCAAATGTCAACAGACCAGTCAACACCGGTGGGCTAAAGGCAGTCAGCAATGCCCTCAAGACCGGCCGGTATAGAAATGAAGCCGGACTAAGTGGCCTCGTCCTCCTAGCCACTGCCCGCAGCCGGCTACAAGACGCAGTCAAGGCCAAGGCAGAGGCCGAGAAACTCCACAAGTCCAAGCCCGATGACCCCGATGCAGACTGGTTTGAACGATCAGAAACACTGTCAGACCTGCTGGAGAAAGCCGACATTGCCAGCAAGGTTGCTCACTCAGCACTCGTGGAAACAAGCGACGCTCTTGAAGCGGTCCAGTCGACCTCAGTGTACACCCCAAAGTACCCAGAGGTCAAGAACCCACAGACCGCCTCCAACCCCGTTGTTGGGCTCCACCTGCCCGCCAAGAGGGCCACCGGTGTCCAGGCAGCTCTTCTCGGAGCAGGGACGAGCAGACCAATGGGGATGGAGGCTCCAACACGGTCCAAGAACGCCGTGAAAATGGCCAAAAGGCGGCAACGCCAAAAAGAGAGCCGCCAA------
>CAI54226
------------------------------------ATGAGTGACGTTTTCAATAGTCCACAGGCGCGAAGCAAGATATCAGCAGCGTTTGGCATAAAGCCTACAGCTGGACAAGACGTGGAAGAACTCTTGATCCCCAAGGTCTGGGTTCCTCCTGAGGACCCTCTGGCAAGCCCTAGCCGGCTTGCCAAGTTCCTCAGAGAAAATGGCTACAAAGTCTTGCAGCCACGGTCTCTGCCCGAGAATGAAGAGTACGAGACCGATCAGATACTTCCAGATCTAGCATGGATGCGACAGATAGAGGGGGCAGTGTTGAAGCCTACTTTATCTCTCCCCATTGGAGACCAAGAGTACTTCCCAAAGTACTACCCAACTCATCGCCCGAGCAAGGAGAAGCCCAATGCGTACCCACCAGACATTGCACTACTCAAGCAGATGATCTACCTATTTCTCCAGGTTCCGGAAGCCACTGAGAGCCTAAAGGATGAAGTGACACTCCTGACTCAGAATATAAGAGACAAGGCCTACGGAAGTGGAACCTACATGGGGCAAGCAACTAGACTTGTTGCCATGAAAGAGGTCGCCACTGGGAGGAATCCAAATAAAGATCCTCTAAAACTTGGGTACACCTTTGAGAGTATTGCGCAGTTACTTGACATCACTCTACCAGTTGGCCCACCTGGTGAGGATGACAAGCCCTGGGTGCCGCTCACAAGGGTGCCGTCAAGGATGCTAGTGCTGTCGGGAGACGTAGATGGGGACTTTGAGGTTGAAGACTACCTTCCAAAGATCAACCTCAAGTCATCGAGTGGACTACCATATGTAGGTCGCACCAAAGGGGAAACGATTGGTGAGGTGATAGCCATCTCAAACCAGTTCCTCCGGGAGCTATCAGCGCTGCTGAAGCAAGGTGCAGGGACCAAAGGGTCGAACAAGAAGAAGCTACTCAGCATGCTTAGTGACTACTGGTACTTATCATGCGGGCTTTTGTTTCCAAAGGCTGAGAGGTATGACAAAAGCACATGGCTCACCAAGACTCGGAACATATGGTCAGCTCCATCCCCAACTCACCTCATGATCTCCATGATCACCTGGCCTGTGATGTCCAACAGCCCCAACAACGTGCTGAACATTGAAGGGTGTCCGTCACTCTACAAATTCAACCCATTTAGAGGAGGGCTGAACAGGATTGTCGAGTGGATACTGGCACCTGATGAACCCAAGGCCCTTGTATATGCAGACAACATATACATTGTCCACTCCAACACGTGGTACTCAATTGACCTAGAGAAGGGCGAGGCCAACTGCACCCGCCAACACATGCAGGCTGCCATGTACTACATCCTCACCAGAGGATGGTCGGACAACGGCGACCCCATGTTCAACCAGACATGGGCAACCTTTGCAATGAACATAGCCCCGGCTCTAGTTGTAGACTCGTCATGTCTGATAATGAACCTGCAAATCAAGACCTATGGTCAAGGCAGTGGGAATGCAGCCACGTTCATCAACAACCACCTTCTGAGCACCTTGGTGCTTGATCAGTGGAACTTGATGAAGCAACCCAGCCCAGACAGTGAGGAGTTCAAGTCAATTGAAGACAAGCTAGGTATCAACTTCAAGATTGAGAGGTCCATTGATGATATTAGAGGCAAGCTAAGACAGCTTGTCCCCCTTGCACAACCAGGGTACCTGAGTGGAGGAATCGAACCAGAACACTCCAGCCCAACTGTTGAGCTAGACCTACTAGGTTGGTCGGCAGCATACAGCAAAGATCTTGGGATCTATGTTCCAGTGCTTGACAAGGAACGCTTGTTCTGCTCAGCTGCGTATCCCAAAGGAGTCGAGAACAAGAGTCTCAAGTCCAAAGTTGGGATCGAGCAAGCGTACAAGGTGGTCAGGTATGAGGCGTTGAGGCTGGTGGGTGGTTGGAACTATCCACTCCTAAACAAAGCTTGCAAGAACAATGCAAGCGCTGCTCGGCGGCATTTAGAGGCAAAAGGGTTCCCACTTGACGAGTTCCTAGCCGAGTGGTCTGAGCTGTCAGAATTCGGCGAAGCCTTCGAAGGCTTCAACATCAAGCTGACTGTAACACCAGAGAGCCTCGCCGAACTGAACAAGCCAGTGCCCCCTAAGCCTCCAAATGTCAACAGACCAGTCAACACCGGAGGTCTCAAGGCAGTCAGCAATGCCCTAAAGACTGGCCGGTATAGAAACGAAGCCGGACTGAGTGGCCTCGTCCTTCTAGCCACAGCCAGAAGCCGACTGCAAGACGCAGTAAAGGCCAAAGCAGAGGCCGAGAAACTCCACAAGTCCAAGCCGGATGACCCTGATGCGGACTGGTTTGAAAGATCTGAGACCTTATCAGACCTCCTGGAGAAAGCCGACATCGCCAGCAAGGTCGCCCATTCAGCGCTCGTGGAAACAAGCGACGCTCTTGAAGCGGTTCAGTCAACCTCAGTGTACACTCCCAAGTACCCGGAGGTCAAGAACCCACAGACCGCCTCCAACCCCGTTGTTGGGCTCCACCTGCCCGCCAAGAGAGCCACCGGTGTCCAGGCCGCTCTTCTCGGAGCAGGGACGAGCAGACCAATGGGGATGGAGGCCCCAATACGGTCCAAGAACGCCGTGAAAATGGCCAAAAGGCGGCAACGCCAAAAAGAGAGCCGCCAA------
>AAR24134
------------------------------------ATGAGTGACATATTCAACAGTCCACAGGCGCGAAGCAAGATCTCAGCAGCGTTCGGTATAAAGCCTACTGCTGGACAAGACGTGGAAGAACTCTTGATCCCTAAAGTTTGGGTGCCACCTGAGGATCCGCTTGCCAGCCCTAGTCGACTGGCAAAGTTCCTCAGAGAGAACGGCTACAAGGTTTTGCAGCCACGGTCTCTGCCCGAGAATGAGGAGTATGAGACCGACCAAATACTCCCAGACTTAGCATGGATGCGACAGATAGAAGGGGCTGTTTTAAAACCTACTCTATCTCTCCCCATTGGAGACCAGGAGTACTTCCCAAAGTACTACCCAACACATCGCCCCAGCAAGGAGAAGCCCAATGCGTACCCGCCAGACATCGCACTACTCAAGCAGATGATCTACCTGTTTCTCCAGGTTCCAGAGGCCAACGAGGGCCCAAAGGATGAAGTGACCCTCCTGACCCAAAATATAAGGGATAAGGCCTATGGAAGTGGGACCTACATGGGACAAGCAACTCGACTTGTGGCCATGAAGGAGGTTGCCACTGGGAGAAACCCAAACAAGGATCCTCTAAAACTTGGGTACACTTTTGAGAGCATCGCGCAGCTGCTTGACATCACACTACCGGTAGGCCCACCCGGTGAGGATGACAAGCCCTGGGTGCCACTCACAAGAGTGCCATCACGGATGTTGGTGCTGACGGGAGACGTAGATGGCGACTTTGAGGTTGAGGATTACCTTCCCAAAATCAACCTCAAGTCATCAAGTGGACTACCGTATGTAGGTCGCACCAAAGGAGAGACAATTGGTGAGATGATAGCTATCTCAAACCAGTTTCTCAGGGAGCTATCAACACTGTTGAAGCAAGGTGCAGGGACAAAGGGGTCAAACAAGAAGAAGCTACTCAGCATGTTAAGTGACTATTGGTACTTATCATGCGGGCTTTTGTTTCCAAAGGCTGAAAGGTACGACAAAAGCACATGGCTCACCAAGACCCGGAACATATGGTCAGCTCCATCCCCAACACACCTCATGATCTCCATGATCACCTGGCCCGTGATGTCCAACAGCCCAAATAACGTGTTGAACATTGAAGGGTGTCCATCACTCTACAAATTCAACCCGTTCAGGGGAGGGTTGAACAGGATCGTCGAGTGGATATTGGCTCCGGAAGAACCCAAGGCCCTTGTATATGCTGACAACATATACATTGTCCACTCAAACACGTGGTACTCAATTGACCTAGAGAAGGGCGAGGCAAACTGCACTCGCCAACACATGCAAGCCGCAATGTACTACATCCTCACTAGAGGGTGGTCCGACAACGGCGACCCAATGTTCAATCAAACATGGGCCACCTTTGCCATGAACATTGCCCCCGCTCTAGTGGTGGACTCATCGTGTCTGATAATGAATCTGCAAATTAAGACCTATGGTCAAGGCAGCGGGAATGCAGCCACGTTCATCAACAACCACCTCTTGAGCACGCTAGTGCTTGACCAGTGGAACCTGATGAGACAGCCCAGACCAGACAGCGAGGAGTTCAAATCAATTGAGGACAAGCTAGGTATCAACTTCAAGATTGAGAGGTCCATTGATGACATCAGGGGCAAGCTGAGACAGCTTGTCCCCCTTGCACAACCAGGGTACCTGAGTGGGGGGGTTGAACCAGAACAATCCAGCCCAACTGTTGAGCTTGACCTACTAGGGTGGTCAGCTACATACAGCAAAGATCTCGGGATCTATGTGCCGGTGCTTGACAAGGAACGCCTATTTTGTTCTGCTGCGTATCCCAAGGGAGTGGAGAACAAGAGTCTCAAGTCTAAAGTCGGGATCGAGCAGGCATACAAGGTAGTCAGGTATGAGGCGTTGAGGTTGGTAGGTGGTTGGAACTACCCACTCCTGAACAAAGCCTGCAAAAATAACGCAGGCGCCGCTCGGCGGCATCTGGAGGCCAAGGGGTTTCCACTCGATGAGTTCCTAGCCGAGTGGTCCGAGCTGTCAGAGTTCGGTGAGGCCTTCGAAGGCTTCAATATCAAGCTGACTGTAACATCCGAGAGCCTAGCCGAACTGAACAAGCCAGTGCCCCCCAAGCCCCCAAATGTCAACAGACCAGTCAACACTGGGGGACTCAAGGCAGTCAGCAACGCCCTCAAGACCGGTCGATACAGGAACGAAGCCGGACTGAGTGGTCTCGTCCTTCTAGCCACAGCAAGAAGCCGTCTGCAAGACGCAGTTAAGGCCAAGGCAGAAGCCGAGAAACTCCACAGGTCCAAGCCTGACGACCCCGATGCAGACTGGTTTGAAAGATCAGAAACTCTGTCAGACCTTCTGGAGAAAGCCGACATCGCCAGCAAGGTCGCCCACTCAGCACTCGTGGAAACAAGCGACGCTCTTGAAGCAGTTCAGTCGACTTCCGTGTACACCCCCAAGTACCCAGAAGTCAAGAACCCACAGACCGCCTCCAACCCCGTTGTTGGGCTCCACCTGCCCGCCAAGAGAGCCACCGGTGTCCAGGCCGCTCTTCTCGGAGCAGGAACGAGCAGACCAATGGGGATGGAGGCCCCAACACGGTCCAAGAACGCCGTGAAAATGGCCAAACGGCGGCAACGCCAAAAAGAGAGCCGCCAA------
>AAY16544
------------------------------------ATGAGTGACATTTTCAACAGTCCACAGGCGCGAAGCAAGATCTCAGCAGCGTTCGGCATAAAGCCTACTGCTGGACAAGACGTGGAAGAACTCTTGATCCCTAAAGTCTGGGTGCCACCTGAGGATCCGCTTGCCGGCCCTAGTCGACTGGCAAAGTTCCTCAGAGAGAACGGCTACAAAGTTTTGCAGCCACGGTCTCTGCCCGAGAATGAGGAGTATGAGACCGACCAAATACTCCCAGACTTAGCATGGATGCGACAGATAGAAGGGGCTGTTTTAAAACCTACTCTATCTCTCCCCATTGGAGACCAGGAGTACTTCCCAAAGTACTACCCAACACATCGCCCTAGCAAGGAGAAGCCCAATGCGTACCCGCCAGACATCGCACTACTCAAGCAGATGATTTACCTGTTTCTCCAGGTTCCAGAGGCCAACGAGGGCCTAAAGGATGAAGTAACCCTCCTGACCCAAAATATAAGGGATAAGGCCTATGGAAGTGGGACCTACATGGGGCAAGCAACTCGACTTGTAGCCATGAAGGAGGTTGCCACTGGGAGAAACCCGAACAAGGATCCTCTAAAACTTGGGTACACTTTTGAGAGCATCGCGCAGCTGCTTGACATCACACTACCGGTAGGCCCACCCGGTGAGGATGACAAGCCCTGGGTGCCACTCACAAGAGTGCCGTCACGGATGTTGGTGCTGACGGGAGACGTAGATGGCGACTTTGAGGTTGAAGATTACCTTCCCAAAATCAACCTCAAGTCATCAAGTGGACTACCATATGTAGGTCGCACCAAAGGAGAGACAATTGGCGAGATGATAGCTATCTCAAACCAGTTTCTCAGAGAGCTATCAACACTGTTGAAGCAAGGTGCAGGGACAAAGGGGTCAAACAAGAAGAAGCTACTCAGCATGTTAAGTGACTATTGGTACTTATCATGCGGGCTTTTGTTTCCAAAGGCTGAAAGGTACGACAAAAGCACATGGCTCACCAAAACCCGGAACATATGGTCAGCTCCATCCCCAACACACCTCATGATCTCCATGATCACCTGGCCCGTGATGTCCAACAGCCCAAACAACGTGTTGAACATTGAAGGGTGTCCATCACTCTACAAATTCAACCCGTTCAGAGGAGGGTTGAACAGGATCGTCGAGTGGATATTGGCTCCGGAAGAACCCAAGGCTCTTGTATATGCGGACAACATATACATTGTCCACTCAAACACGTGGTACTCAATTGACCTAGAGAAGGGCGAGGCAAACTGCACACGCCAACACATGCAAGCCGCAATGTACTACATCCTCACCAGAGGGTGGTCAGACAACGGCGACCCAATGTTCAATCAAACATGGGCCACCTTTGCAATGAACATTGCCCCTGCTCTAGTGGTAGACTCATCGTGCCTGATAATGAACCTGCAAATTAAGACCTATGGTCAAGGCAGCGGGAATGCAGCCACGTTCATCAATAACCACCTCTTGAGCACGCTAGTGCTTGACCAGTGGAACCTGATGAGACAGCCCAGACCAGACAGCGAGGAGTTCAAATCAATTGAGGACAAGCTAGGCATCAACTTCAAGATTGAGAGGTCCATTGATGACATCAGGGGCAAGCTGAGACAGCTTGTCCCCCTTGCACAACCAGGGTACCTGAGTGGGGGGGTTGAACCAGAACAATCCAGCCCAACTGTTGAGCTTGACCTACTAGGGTGGTCAGCTACATACAGCAAAGATCTCGGGATCTATGTGCCGGTGCTTGACAAGGAACGCCTATTTTGTTCTGCGGCGTATCCCAAGGGAGTAGAGAACAAGAGTCTCAAGTCTAAAGTCGGGATCGAGCAGGCATACAAGGTAGTCAGGTATGAGGCGTTGAGGTTGGTAGGTGGTTGGAACTACCCACTCCTGAACAAAGCCTGCAAGAATAACGCAGGCGCTGCTCGGCGGCATCTGGAGGCCAAGGGGTTCCCACTCGACGAGTTCCTAGCCGAGTGGTCCGAGCTGTCAGAGTTCGGTGAGGCCTTCGAAGGCTTCAATATCAAGCTGACCGTAACATCTGAGAGCCTAGCCGAACTGAACAAGCCAGTACCCCCCAAGCCCCCAAATGTCAACAGACCAGTCAACACTGGGGGACTCAAGGCAGTCAGCAACGCCCTTAAGACCGGTCGGTACAGGAACGAAGCCGGACTGAGTGGTCTCGTCCTTCTAGCCACAGCAAGGAGCCGTCTGCAAGACGCAGTTAAGGCCAAGGCAGAAGCCGAGAAACTCCACAAGTCCAAGCCAGACGACCCCGATGCAGACTGGTTCGAAAGATCAGAAACTCTGTCAGACCTTCTGGAGAAAGCCGACATCGCCAGTAAGGTCGCCCACTCAGCACTCGTGGAAACAAGCGACGCTCTTGAAGCAGTTCAGTCGACTTCCGTGTACACCCCCAAGTACCCAGAAGTCAAGAACCCACAGACCGCCTCCAACCCCGTTGTTGGGCTCCACCTGCCCGCCAAGAGAGCCACCGGTGTCCAGGCCGCTCTTCTCGGAGCAGGAACGAGCCGACCAATGGGGATGGAGGCCCCAACACGGTCCAAGAACGCCGTGAAAATGGCCAAACGGCGGCAACGCCAAAAAGAGAGCCGCCAA------
>AAM51641
------------------------------------ATGAGCGACATTTTCAACAGTCCACAGGCGCGAAGCAAGATCTCAGCAGCGTTCGGCATAAAGCCTACTGCTGGACAAGACGTGGAAGAACTCTTGATCCCTAAAGTCTGGGTGCCACCTGAGGATCCGCTTGCCAGCCCTAGTCGACTGGCAAAGTTCCTCAGAGAGAACGGCTACAAAGTTTTGCAGCCACGGTCTCTGCCCGAGAATGAGGAGTATGAGACCGACCAAATACTCCCAGACTTAGCATGGATGCGACAGATAGAAGGGGCTGTTTTAAAACCTACTCTATCTCTCCCCATTGGAGACCAGGAGTACTTCCCAAAGTACTACCCAACACATCGCCCTAGCAAGGAGAAGACCAATGCGTACCCGCCAGACATCGCACTACTCAAGCAGATGATCTACCTGTTTCTCCAGGTTCCAGAGGCCAACGAGGGCCTAAAGGATGAAGTAACCCTCCTGACCCAAAATATAAGGGATAAGGCCTATGGAAGTGGGACCTACATGGGGCAAGCAACTCGACTTGTAGCCATGAAGGAGGTTGCCACTGGGAGAAACCCGAACAAGGATCCTCTAAAACTTGGGTACACTTTTGAGAGCATCGCGCAGCTGCTTGACATCACACTACCGGTAGGCCCACCCGGTGAGGATGACAAGCCCTGGGTGCCACTCACAAGAGTGCCGTCGCGGATGTTGGTGCTGACGGGAGACGTAGATGGCGACTTTGAGGTTGAAGATTACCTTCCCAAAATCAACCTCAAGTCATCAAGTGGACTACCATATGTAGGTCGCACCAAAGGAGAGACAATTGGCGAGATGATAGCTATCTCAAACCAGTTTCTCAGAGAGCTATCAACACTGTTGAAGCAAGGTGCAGGGACAAAGGGGTCAAACAAGAAGAAGCTACTCAGCATGTTAAGTGACTATTGGTACTTATCATGCGGGCTTTTGTTTCCAAAGGCCGAAAGGTACGACAAAAGCACATGGCTCACCAAGACCCGGAACATATGGTCAGCTCCATCCCCAACACACCTCATGATCTCCATGATCACCTGGCCCGTGATGTCCAACAGCCCAAACAACGTGTTGAACATTGAAGGGTGTCCATCACTCTACAAATTCAACCCGTTCAGAGGAGGGTTGAACAGGATCGTCGAGTGGATATTGGCTCCGGAAGAACCCAAGGCTCTTGTATATGCGGACAACATATACATTGTCCACTCAAACACGTGGTACTCAATTGACCTAGAGAAGGGCGAGGCAAACTGCACACGCCAACACATGCAAGCCGCAATGTACTACATCCTCACCAGAGGGTGGTCAGACAACGGCGACCCAATGTTCAATCAAACATGGGCCACCTTTGCAATGAACATTGCCCCTGCTCTAGTGGTAGACTCATCGTGTCTGATAATGAACCTGCAAATTAAGACCTATGGTCAAGGCAGCGGGAATGCAGCCACGTTCATCAATAACCACCTCTTGAGCACGCTAGTGCTTGACCAGTGGAACCTGATGAGACAGCCCAGACCAGACAGCGAGGAGTTCAAATCAATTGAGGACAAGCTAGGCATCAACTTCAAGATTGAGAGGTCCATTGATGACATCAGGGGCAAGCTGAGACAGCTTGTCCCCCTTGCACAACCAGGGTACCTGAGTGGGGGGGTTGAACCAGAACAATCCAGCCCAACTGTTGAGCTTGACCTACTAGGGTGGTCAGCCACATACAGCAAAGATCTCGGGATCTATGTGCCGGTGCTTGACAAGGAACGCCTATTTTGTTCTGCGGCGTATCCCAAGGGAGTAGAGAACAAGAGTCTCAAGTCTAAAGTCGGGATCGAGCAGGCATACAAGGTAGTCAGGTATGAGGCGTTGAGGTTGGTAGGTGGTTGGAACTACCCACTCCTGAACAAAGCCTGCAAGAATAACGCAGGCGCTGCTCGGCGGCATCTGGAGGCCAAGGGGTTCCCACTCGACGAGTTCCTAGCCGAGTGGTCCGAGCTGTCAGAGTTCGGTGAGGCCTTCGAAGGCTTCAATATCAAGCTGACCGTAACATCTGAGAGCCTAGCCGAACTGAACAAGCCAGTACCCCCCAAGCCCCCAAATGTCAACAGACCAGTCAACACTGGGGGTCTCAAGGCAGTCAGCAACGCCCTTAAGACCGGTCGGTACAGGAACGAAGCCGGACTGAGTGGTCTCGTCCTTCTAGCCACAGCAAGGAGCCGTCTGCAAGACGCAGTTAAGGCCAAGGCAGAAGCCGAGAAACTCCACAAGTCCAAGCCAGACGACCCCGATGCAGACTGGTTTGAAAGATCAGAAACTCTGTCAGACCTTCTGGAGAAAGCCGACATCGCCAGTAAGGTCGCCCACTCAGCACTCGTGGAAACAAGCGACGCTCTTGAAGCAGTTCAGTCGACTTCCGTGTACACCCCCAAGTACCCAGAAGTCAAGAACCCACAGACCGCCTCCAACCCCGTTGTTGGGCTCCACCTGCCCGCCAAGAGAGCCACCGGTGTCCAGGCCGCTCTTCTCGGAGCAGGAACGAGCCGACCAATGGGGATGGAGGCCCCAACACGGTCCAAGAACGCCGTGAAAATGGCCAAACGGCGGCAACGCCAAAAAGAGAGCCGCCAA------
>AAO15769
------------------------------------ATGAGTGACATTTTCAACAGTCCACAGGCGCGAAGCACGATCTCAGCAGCGTTCGGCATAAAGCCTACTGCTGGACAAGACGTGGAAGAACTCTTGATCCCTAAAGTTTGGGTGCCACCTGAGGATCCGCTTGCCAGCCCTAGTCGACTGGCAAAGTTCCTCAGAGAGAACGGCTACAAAGTTTTGCAGCCGCGGTCTCTGCCCGAGAATGAGGAGTATGAGACCGACCAAATACTCCCAGACTTAGCATGGATGCGACAGATAGAAGGGGCTGTTTTAAAACCCACTCTATCTCTCCCTATTGGAGATCAGGAGTACTTCCCAAAGTACTACCCAACACATCGCCCTAGCAAGGAGAAGCCCAATGCGTACCCGCCAGACATCGCACTACTCAAGCAGATGATTTACCTGTTTCTCCAGGTTCCAGAGGCCAACGAGGGCCTAAAGGATGAAGTAACCCTCTTGACCCAAAACATAAGGGACAAGGCCTATGGAAGTGGGACCTACATGGGACAAGCAACTCGACTTGTGGCCATGAAGGAGGTCGCCACTGGAAGAAACCCAAACAAGGATCCTCTAAAGCTTGGGTACACTTTTGAGAGCATCGCGCAGCTACTTGACATCACACTACCGGTAGGCCCACCCGGTGAGGATGACAAGCCCTGGGTGCCACTCACAAGAGTGCCGTCACGGATGTTGGTGCTGACGGGAGACGTAGATGGCGACTTTGAGGTTGAAGATTACCTTCCCAAAATCAACCTCAAGTCATCAAGTGGACTACCATATGTAGGTCGCACCAAAGGAGAGACAATTGGCGAGATGATAGCTATATCAAACCAGTTTCTCAGAGAGCTATCAACACTGTTGAAGCAAGGTGCAGGGACAAAGGGGTCAAACAAGAAGAAGCTACTCAGCATGTTAAGTGACTATTGGTACTTATCATGCGGGCTTTTGTTTCCAAAGGCTGAAAGGTACGACAAAAGTACATGGCTCACCAAGACCCGGAACATATGGTCAGCTCCATCCCCAACACACCTCATGATCTCCATGATCACCTGGCCCGTGATGTCCAACAGCCCAAATAACGTGTTGAACATTGAAGGGTGTCCATCACTCTACAAATTCAACCCGTTCAGAGGAGGGTTGAACAGGATCGTCGAGTGGATATTGGCCCCGGAAGAACCCAAGGCTCTTGTATATGCGGACAACATATACATTGTCCACTCAAACACGTGGTACTCAATTGACCTAGAGAAGGGTGAGGCAAACTGCACTCGCCAACACATGCAAGCCGCAATGTACTACATACTCACCAGAGGGTGGTCAGACAACGGCGACCCAATGTTCAATCAAACATGGGCCACCTTTGCCATGAACATTGCCCCTGCTCTAGTGGTGGACTCATCGTGCCTGATAATGAACCTGCAAATTAAGACCTATGGTCAAGGCAGCGGGAATGCAGCCACGTTCATCAACAACCACCTCTTGAGCACGCTAGTGCTTGACCAGTGGAACTTGATGAGACAGCCCAGACCAGACAGCGAGGAGTTCAAATCAATTGAGGACAAGCTAGGTATCAACTTTAAGATTGAGAGGTCCATTGATGATATCAGGGGCAAGCTGAGACAGCTTGTCCTCCTTGCACAACCAGGGTACCTGAGTGGGGGGGTTGAACCAGAACAATCCAGCCCAACTGTTGAGCTTGACCTACTAGGGTGGTCAGCTACATACAGCAAAGATCTCGGGATCTATGTGCCGGTGCTTGACAAGGAACGCCTATTTTGTTCTGCTGCGTATCCCAAGGGAGTAGAGAACAAGAGTCTCAAGTCCAAAGTCGGGATCGAGCAGGCATACAAGGTAGTCAGGTATGAGGCGTTGAGGTTGGTAGGTGGTTGGAACTACCCACTCCTGAACAAAGCCTGCAAGAATAACGCAGGCGCCGCTCGGCGGCATCTGGAGGCCAAGGGGTTCCCACTCGACGAGTTCCTAGCCGAGTGGTCTGAGCTGTCAGAGTTCGGTGAGGCCTTCGAAGGCTTCAATATCAAGCTGACCGTAACATCTGAGAGCCTAGCCGAACTGAACAAGCCAGTACCCCCCAAGCCCCCAAATGTCAACAGACCAGTCAACACTGGGGGACTCAAGGCAGTCAGCAACGCCCTCAAGACCGGTCGGTACAGGAACGAAGCCGGACTGAGTGGTCTCGTCCTTCTAGCCACAGCAAGAAGCCGTCTGCAAGATGCAGTTAAGGCCAAGGCAGAAGCCGAGAAACTCCACAAGTCCAAGCCAGACGACCCCGATGCAGACTGGTTCGAAAGATCAGAAACTCTGTCAGACCTTCTGGAGAAAGCCGACATCGCCAGCAAGGTCGCCCACTCAGCACTCGTGGAAACAAGCGACGCCCTTGAAGCAGTTCAGTCGACTTCCGTGTACACCCCCAAGTACCCAGAAGTCAAGAACCCACAGACCGCCTCCAACCCCGTTGTTGGGCTCCACCTGCCCGCCAAGAGAGCCACCGGTGTCCAGGCCGCTCTTCTCGGAGCAGGAACGAGCAGACCAATGGGGATGGAGGCCCCAACACGGTCCAAGAACGCCGTGAAAATGGCCAAACGGCGGCAACGCCAAAAGGAGAGCCGC---------
>CAJ34340
------------------------------------ATGAGTGACGTTTTCAATAGTCCACAGGCGCGAAGCAAGATATCAGCAGCGTTCGGCATAAAGCCCACAGCTGGACAGGATGTGGAGGAACTCCTGATCCCTAAGGTCTGGGTGCCACCTGAGGATCCCTTGGCCAGCCCTAGTCGTCTGGCCAAGTTCCTCAAGGAAAACGGCTACAAAATTTTGCAGCCACGGTCTCTACCTGAAAACGAGGAGTATGAGACCGATCAAATACTCCCTGACCTAGCTTGGATGAGGCAGATAGAGGGGGCTGTCTTAAAGCCAACCCTATCTCTTCCCATTGGGGACCAAGAGTACTTCCCTAAATACTACCCAACACACCGCCCGAGCAAGGAAAAGCCCAATGCGTACCCGCCCGATATCGCATTACTCAAGCAGATGATCTACTTGTTTCTCCAGGTTCCCGAGGCCACAGATAGCCTCAAAGATGAGGTAACCCTACTAACTCAAAACATTAGAGACAAAGCCTACGGGAGTGGAACCTACATGGGACAAGCCACTAGACTTGTTGCCATGAAAGAGGTTGCCACTGGGAGAAATCCAAACAAAGATCCTCTAAAGCTTGGGTACACCTTTGAGAGCATTGCCCAGCTACTTGACATCACTCTACCGGTAGGCCCACCCGGTGAGGATAACAAGCCCTGGGTACCACTCACAAGGGTGCCGTCAAGGATGTTAGTTCTGACGGGTGACGTAGATGGGGAATTTGAGGTTGAGGACTACCTTCCTAAAATCAACCTCAAGTCATCAAGTGGACTGCCCTATGTTGGTCGCACCAAAGGAGAAACCATTGGGGAGATGATAGCCATATCGAATCAGTTTCTTCGAGAGCTATCAGCGCTGCTGAAGCAAGGTGCAGGGACAAAAGGGTCAAACAAGAAGAAGCTGCTCAACATGCTAAGCGACTACTGGTACTTATCATGTGGGCTTTTGTTCCCCAAGGCTGAGAGGTATGACAAAAGCACATGGCTCACTAAGACCCGCAACATATGGTCAGCTCCATCACCAACACACCTCATGATCTCAATGATAACCTGGCCCGTGATGTCCAACAGCCCAAACAACGTGTTGAACATTGAGGGGTGTCCGTCACTCTACAAGTTCAACCCGTTTAGAGGTGGGTTAAACAGGATCGTGGAGTGGATAATGACTCCGGAAGAACCCAAGGCCTTAGTATATGCTGACAACATATACATTGTTCACTCCAACACGTGGTACTCAATTGACCTAGAGAAAGGCGAGGCAAACTGCACGCGTCAACACATGCAGGCCGCTATGTACTACATCCTCACCAGAGGATGGTCCGACAACGGTGACCCCATGTTCAATCAGACATGGGCCACTTTTGCGATGAACATCGCCCCAGCTCTAGTCGTGGACTCATCATGTCTGATTATGAACCTTCAGATCAAGACGTATGGTCAAGGCAGTGGGAATGCAGCCACCTTCATCAACAACCATCTTCTTAGCACCCTTGTGCTAGACCAGTGGAACTTGATGAAGCAACCCAGTCCAGACAGCGAAGAGTTCAAGTCAATTGAAGACAAGCTAGGCATCAACTTCAAGATTGAGAGGTCCATTGATGACATCAGGGGCAAGCTCAGACAGCTTGTTCCCCTTGCACAACCAGGGTACCTGAGTGGGGGGGTCGAACCAGAGCAACCCAGCCCAACTGTAGAGCTGGACCTACTCGGATGGTCCGCCGCATACAGCAAAGATCTTGGGATCTATGTGCCTGTGCTTGACAAGGAACGCTTATTTAGCTCTGCAGCGTATCCCAAAGGAGTAGAGAATAAAAGCCTCAAATCCAAGGTTGGGATCGAGCAAGCATACAAAGTTGTCAGGTACGAGGCGTTGAGGTTGGTAGGTGGTTGGAACTACCCACTCCTGAACAAAGCTTGCAAGAACAATGCAAGTGCAGCTCGGCGGCATCTGGAGGCTAAGGGGTTCCCGCTCGACGAGTTCCTCGCCGAGTGGTCAGAACTATCTGAGTTCGGAGAGGCCTTCGAAGGCTTCAACATCAAGCTGACAGTAACACCGGAGAGCCTCGCTGAACTCAACAGACCAGTACCCCCCAAGCCTCCAAACGTCAACAGACCAGTTAACACCGGTGGACTAAAGGCAGTCAGCAATGCCCTCAAGACCGGCCGGTACAGAAATGAAGCCGGACTAAGTGGCCTCGTCCTCCTAGCCACCGCCCGCAGCCGACTACAGGACGCAGTCAAGGCCAAGGCAGAGGCCGAGAGACTCCACAAGTCCAAGCCTGATGACCCCGATGCAGACTGGTTTGAACGATCAGAAACTCTGTCAGACCTGCTGGAGAAAGCCGACATCGCCAGCAAGGTCGCCCACTCAGCACTCGTGGAAACAAGCGACGCTCTTGAAGCGGTCCAGTCAACCTCAGTGTACACCCCAAAGTACCCAGAGGTTAAGAACCCACAGACCGCCTCCAACCCCGTTGTTGGGCTCCACCTGCCCGCCAAGAGGGCCACCGGTGTCCAGGCAGCTCTTCTCGGAGCAGGGACGAGCAGACCAATGGGGATGGAGGCTCCAACACGGTCCAAGAACGCCGTGAAAATGGCCAAAAGGCGGCAGCGCCAAAAAGAGAGCCGCCAA------
>ABG91146
------------------------------------ATGAGTGACATTTTCAACAGTCCACAGGCGCGAAGCAAGATCTCAGCAGCGTTCGGCATAAAGCCTACCGTTGGACAAGACGTGGGAGAACTCTTGATCCCTAAGGTTTGGGTACCACCTGAGGATCCGCTTGCCAGCCCTAGTCGACTGGCAAAGTTTCTCAGAGAGAATGGCTACAAAGTTTTGCAGCCACGGTCTCTGCCCGAGAATGAGGAGTATGAGACCGACCAAATACTCCCAGACCTAGCATGGATGCGACAGATAGAAGGGGCTGTTTTAAAACCTACTCTATCTCTCCCCATTGGAGACCAGGAGTACTTCCCAAAGTACTACCCAACACATCGCCCTAGCAAGGAGAAGCCCAATGCGTACCCGCCAGACATCGCACTACTCAAGCAGATGATTTACCTGTTTCTCCAGATTCCAGAGGCCAGCGAGGACCTAAAGGACGAAGTAACCCTCCTGACCCAAAACATAAGGGACAAGGCCTATGGAAGTGGGACCTACATGGGACAAGCAACTCGACTTGTGGCCATGAAGGAGGTCGCTACTGGGAGAAACCCAAACAAGGATCCTCTAAAACTTGGGTACACTTTTGAGAGTATCGCGCAGCTGCTTGACATCACACTACCGGTAGGCCCACCCGGTGAGGATGACAAGCCCTGGGTGCCGCTCACAAGAGTGCCGTCACGGATGTTGGTGCTGACGGGGGACGTAGATGGCGACTTTGAGGTTGAAGATTACCTTCCCAAAATCAACCTCAAGTCATCAAGTGGACTACCATATGTCGGTCGCACCAAAGGAGAGACGATTGGCGAGATGATAGCTATCTCAAACCAGTTTCTCAGAGAGCTATCAACACTGTTGAAGCAAGGTGCAGGGACAAAGGGGTCAAACAAGAAGAAGCTACTCAGCATGTTAAGTGACTATTGGTACTTATCATGCGGGCTTTTGTTTCCAAAGGCTGAAAGGTACGACAAAAGCACATGGCTTACCAAGACCCGGAACATATGGTCAGCTCCATCCCCAACACACCTCATGATCTCCATGATCACCTGGCCCGTGATGTCCAACAGCCCAAACAACGTGTTGAACATTGAAGGGTGTCCATCACTCTACAAATTCAACCCGTTCAGAGGGGGGCTGAACAGGATCGTCGAGTGGATATTGGCTCCGGAAGAACCCAAGGCTCTTGTATATGCGGACAACATATACATTGTCCACTCAAACACGTGGTACTCAATTGACCTAGAGAAGGGTGAGGCAAACTGCACTCGCCAACACATGCAAGCCGCAATGTACTACATCCTCACCAGAGGGTGGTCAGACAACGGCGACCCAATGTTCAATCAAACATGGGCCACCTTTGCCATGAACATTGCCCCTGCTCTAGTGGTAGACTCATCGTGCCTGATAATGAACCTGCAAATTAAGACCTATGGCCAAGGCAGCGGGAATGCAGCCACGTTCATCAACAACCACCTCTTAAGCACGCTAGTGCTTGATCAGTGGAACCTGATGAAACAGCCCAGACCAGACAGCGACGAGCTCAAATCAATTGAGGACAAGCTAGGTATCAACTTCAAGATTGAGAGGTCCATTGATGATATCAGGGGCAAGCTGAGACAGCTTGTCCCCCTTGCACAACCAGGGTACCTGAGTGGGGGGGTTGAACCAGAACAATCCAGCCCAACTGTTGAGCTTGACCTACTAGGGTGGTCAGCTACATACAGCAAAGATCTCGGGATCTATGTGCCGGTACTTGACAAGGAACGCCTATTTTGTTCTGCTGCGTATCCCAAGGGAGTAGAGAACAAGAGTCTCAAGTCCAAAGTCGGGATCGAGCAGGCATACAAGGTAGTCAGGTATGAGGCGTTGAGGTTGGTAGGTGGTTGGAACTACCCACTCCTGAACAAAGCCTGCAAGAATAACGCAGGTGCCGCTCGGCGGCATCTGGAGGCCAAGGGGTTCCCACTCGACGAGTTCCTAGCCGAGTGGTCTGAGCTGTCAGAGTTCGGTGAGGCCTTCGAAGGCTTCAACATCAAGCTGACTGTAACATCCGAGAGCCTAGCCGAACTGAACAAGCCAGTACCCCCCAAGCCCCCAAATGTCAACAGACCAGTAAACACTGGGGGACTCAAAGCAGTCAGCAACGCCCTCAAGACCGGTCGATACAGGAATGAAGCCGGACTGAGTGGTCTCGTCCTTCTAGCCACAGCAAGAAGCCGTCTGCAAGACGCAGTTAAAGCCAAGGCAGAGGCCGAGAAACTCCACAAGTCCAAGCCAGACGACCCCGATGCAGACTGGTTTGAAAGATCAGAAACTCTGTCAGACCTTCTGGAGAAAGCCGACATCGCCAGTAAGGTCGCACACTCAGCACTCGTGGAAACAAGCGACGCTCTTGAAGCAGTTCAGTCGACTTCCGTGTACACCCCCAAGTACCCAGAGGTCAAGAACCCACAGACCGCCTCCAACCCCGTTGTTGGGCTCCACCTGCCCGCCAAGAGAGCCACCGGTGTCCAGGCCGCTCTTCTCGGAGCAGGAACGAGCAGACCAATGGGGATGGAGGCCCCAACACGGTCCAAGAACGCCGTAAAAATGGCCAAACGGCGGCAACGACAAAAAGAGAGCCGCCAA------
>ABS18957
------------------------------------ATGAGTGACGTTTTCAATAGTCCACAGGCGCGAAGCACGATCTCAGCAGCGTTCGGCATAAAGCCTACTGCTGGACAAGACGTGGAAGAACTCTTGATCCCTAAAGTTTGGGTGCCACCTGAGGATCCGCTTGCCAGCCCTAGTCGACTGGCAAAGTTCCTCAGAGAGAACGGCTACAAAGTTTTGCAGCCGCGGTCTCTGCCCGAGAATGAGGAGTATGAGACCGACCAAATACTCCCAGACTTAGCATGGATGCGACAGATAGAAGGGGCTGTTTTAAAACCCACTCTATCTCTCCCTATTGGAGATCAGGAGTACTTCCCAAAGTACTACCCAACACATCGCCCTAGCAAGGAGAAGCCCAATGCGTACCCACCAGACATCGCACTACTCAAGCAGATGATTTACCTGTTTCTCCAGGTTCCAGAGGCCAACGAGGGCCTAAAGGATGAAGTAACCCTCTTGACCCAAAACATAAGGGACAAGGCCTATGGAAGTGGGACCTACATGGGACAAGCAAATCGACTTGTGGCCATGAAGGAGGTCGCCACTGGAAGAAACCCAAACAAGGATCCTCTAAAGCTTGGGTACACTTTTGAGAGCATCGCGCAGCTACTTGACATCACACTACCGGTAGGCCCACCCGGTGAGGATGACAAGCCCTGGGTGCCACTCACAAGAGTGCCGTCACGGATGTTGGTGCTGACGGGAGACGTAGATGGCGACTTTGAGGTTGAAGATTACCTTCCCAAAATCAACCTCAAGTCATCAAGTGGACTACCATATGTAGGTCGCACCAAAGGAGAGACAATTGGCGAGATGATAGCTATATCAAACCAGTTTCTCAGAGAGCTATCAACACTGTTGAAGCAAGGTGCAGGGACAAAGGGGTCAAACAAGAAGAAGCTACTCAGCATGTTAAGTGACTATTGGTACTTATCATGCGGGCTTTTGTTTCCAAAGGCTGAAAGGTACGACAAAAGTACATGGCTCACCAAGACCCGGAACATATGGTCAGCTCCATCCCCAACACACCTCATGATCTCCATGATCACCTGGCCCGTGATGTCCAACAGCCCAAATAACGTGTTGAACATTGAAGGGTGTCCATCACTCTACAAATTCAACCCGTTCAGAGGAGGGTTGAACAGGATCGTCGAGTGGATATTGGCCCCGGAAGAACCCAAGGCTCTTGTATATGCGGACAACATATACATTGTCCACTCAAACACGTGGTACTCAATTGACCTAGAGAAGGGTGAGGCAAACTGCACTCGCCAACACATGCAAGCCGCAATGTACTACATACTCACCAGAGGGTGGTCAGACAACGGCGACCCAATGTTCAATCAAACATGGGCCACCTTTGCCATGAACATTGCCCCTGCTCTAGTGGTGGACTCATCGTGCCTGATAATGAACCTGCAAATTAAGACCTATGGTCAAGGCAGCGGGAATGCAGCCACGTTCATCAACAACCACCTCTTGAGCACGCTAGTGCTTGACCAGTGGAACTTGATGAGACAGCCCAGACCAGACAGCGAGGAGTTCAAATCAATTGAGGACAAGCTAGGTATCAACTTTAAGATTGAGAGGTCCATTGATGATATCAGGGGCAAGCTGAGACAGCTTGTCCTCCTTGCACAACCAGGGTACCTGAGTGGGGGGGTTGAACCAGAACAATCCAGCCCAACTGTTGAGCTTGACCTACTAGGGTGGTCAGCTACATACAGCAAAGATCTCGGGATCTATGTGCCGGTGCTTGACAAGGAACGCCTATTTTGTTCTGCTGCGTATCCCAAGGGAGTAGAGAACAAGAGTCTCAAGTCCAAAGTCGGGATCGAGCAGGCATACAAGGTAGTCAGGTATGAGGCGTTAAGGTTGGTAGGTGGTTGGAACTACCCACTCCTGAACAAAGCCTGCAAGAATAACGCAGGCGCCGCTCGGCGGCATCTGGAGGCCAAGGGGTTCCCACTCGACGAGTTCCTAGCCGAGTGGTCTGAGCTGTCAGAGTTCGGTGAGGCCTTCGAAGGCTTCAATATCAAGCTGACCGTAACATCTGAGAGCCTAGCCGAACTGAACAAGCCAGTACCCCCCAAGCCCCCAAATGTCAACAGACCAGTCAACACTGGGGGACTCAAGGCAGTCAGCAACGCCCTCAAGACCGGTCGGTACAGGAACGAAGCCGGACTGAGTGGTCTCGTCCTTCTAGCCACAGCAAGAAGCCGTCTGCAAGATGCAGTTAAGGCCAAGGCAGAAGCCGAGAAACTCCACAAGTCCAAGCCAGACGACCCCGATGCAGACTGGTTCGAAAGATCAGAAACTCTGTCAGACCTTCTGGAGAAAGCCGACATCGCCAGCAAGGTCGCCCACTCAGCACTCGTGGAAACAAGCGACGCCCTTGAAGCAGTTCAGTCGACTTCCGTGTACACCCCCAAGTACCCAGAAGTCAAGAACCCACAGACCGCCTCCAACCCGGTTGTTGGGCTCCACCTGCCCGCCAAGAGGGCCACCGGTGTCCAGGCCGCTCTTCTCGGAGCAGGAACGAGCAGACCAATGGGGATGGAGGCCCCAACACGGTCCAAGAACGCCGTGAAAATGGCCAAACGGCGGCAACGCCAAAAGGAGAGCCGCCAA------
>CAC35320
------------------------------------ATGAGTGACATTTTCAACAGTCCACAGGCGCGAAGCACGATCTCAGCAGCGTTCGGCATAAAGCCTACTGCTGGACAAGACGTGGAAGAACTCTTGATCCCTAAAGTTTGGGTGCCACCTGAGGATCCGCTTGCCAGCCCTAGTCGACTGGCAAAGTTCCTCAGAGAGAACGGCTACAAAGTTTTGCAGCCGCGGTCTCTGCCCGAGAATGAGGAGTATGAGACCGACCAAATACTCCCAGACTTAGCATGGATGCGACAGATAGAAGGGGCTGTTTTAAAACCCACTCTATCTCTCCCTATTGGAGATCAGGAGTACTTCCCAAAGTACTACCCAACACATCGCCCTAGCAAGGAGAAGCCCAATGCGTACCCGCCAGACATCGCACTACTCAAGCAGATGATTTACCTGTTTCTCCAGGTTCCAGAGGCCAACGAGGGCCTAAAGGATGAAGTAACCCTCTTGACCCAAAACATAAGGGACAAGGCCTATGGAAGTGGGACCTACATGGGACAAGCAACTCGACTTGTGGCCATGAAGGAGGTCGCCACTGGAAGAAACCCAAACAAGGATCCTCTAAAGCTTGGGTACACTTTTGAGAGCATCGCGCAGCTACTTGACATCACACTACCGGTAGGCCCACCCGGTGAGGATGACAAGCCCTGGGTGCCACTCACAAGAGTGCCGTCACGGATGTTGGTGCTGACGGGAGACGTAGATGGCGACTTTGAGGTTGAAGATTACCTTCCCAAAATCAACCTCAAGTCATCAAGTGGACTACCATATGTAGGTCGCACCAAAGGAGAGACAATTGGCGAGATGATAGCTATATCAAACCAGTTTCTCAGAGAGCTATCAACACTGTTGAAGCAAGGTGCAGGGACAAAGGGGTCAAACAAGAAGAAGCTACTCAGCATGTTAAGTGACTATTGGTACTTATCATGCGGGCTTTTGTTTCCAAAGGCTGAAAGGTACGACAAAAGTACATGGCTCACCAAGACCCGGAACATATGGTCAGCTCCATCCCCAACACACCTCATGATCTCCATGATCACCTGGCCCGTGATGTCCAACAGCCCAAATAACGTGTTGAACATTGAAGGGTGTCCATCACTCTACAAATTCAACCCGTTCAGAGGAGGGTTGAACAGGATCGTCGAGTGGATATTGGCCCCGGAAGAACCCAAGGCTCTTGTATATGCGGACAACATATACATTGTCCACTCAAACACGTGGTACTCAATTGACCTAGAGAAGGGTGAGGCAAACTGCACTCGCCAACACATGCAAGCCGCAATGTACTACATACTCACCAGAGGGTGGTCAGACAACGGCGACCCAATGTTCAATCAAACATGGGCCACCTTTGCCATGAACATTGCCCCTGCTCTAGTGGTGGACTCATCGTGCCTGATAATGAACCTGCAAATTAAGACCTATGGTCAAGGCAGCGGGAATGCAGCCACGTTCATCAACAACCACCTCTTGAGCACGCTAGTGCTTGACCAGTGGAACTTGATGAGACAGCCCAGACCAGACAGCGAGGAGTTCAAATCAATTGAGGACAAGCTAGGTATCAACTTTAAGATTGAGAGGTCCATTGATGATATCAGGGGCAAGCTGAGACAGCTTGTCCTCCTTGCGCAACCAGGGTACCTGAGTGGGGGGGTTGAACCAGAACAATCCAGCCCAACCGTTGAGCTTGACCTACTAGGGTGGTCAGCTACATACAGCAAAGATCTCGGGATCTATGTGCCGGTGCTTGACAAGGAACGCCTATTTTGTTCTGCTGCGTATCCCAAGGGAGTAGAGAACAAGAGTCTCAAGTCCAAAGTCGGGATCGAGCAGGCATACAAGGTAGTCAGGTATGAGGCGTTGAGGTTGGTAGGTGGTTGGAACTACCCACTCCTGAACAAAGCCTGCAAGAATAACGCAGGCGCCGCTCGGCGGCATCTGGAGGCCAAGGGGTTCCCACTCGACGAGTTCCTAGCCGAGTGGTCTGAGCTGTCAGAGTTCGGTGAGGCCTTCGAAGGCTTCAATATCAAGCTGACCGTAACATCTGAGAGCCTAGCCGAACTGAACAAGCCAGTACCCCCCAAGCCCCCAAATGTCAACAGACCAGTCAACACTGGGGGACTCAAGGCAGTCAGCAACGCCCTCAAGACCGGTCGGTACAGGAACGAAGCTGGACTGAGTGGTCTCGTCCTTCTAGCCACAGCAAGAAGCCGTCTGCAAGATGCAGTTAAGGCCAAGGCAGAAGCCGAGAAACTCCACAAGTCCAAGCCAGACGACCCCGATGCAGACTGGTTCGAAAGATCAGAAACTCTGTCAGACCTTCTGGAGAAAGCCGACATCGCCAGCAAGGTCGCCCACTCAGCACTCGTGGAAACAAGCGACGCCCTTGAAGCAGTTCAGTCGACTTCCGTGTACACCCCCAAGTACCCAGAAGTCAAGAACCCACAGACCGCCTCCAACCCCGTTGTTGGGCTCCACCTGCCCGCCAAGAGAGCCACCGGTGTCCAGGCCGCTCTTCTCGGAGCAGGAACGAGCAGACCAATGGGGATGGAGGCCCCAACACGGTCCAAGAACGCCGTGAAAATGGCCAAACGGCGGCAACGCCAAAAGGAGAGCCGC---------
>AAA89177
------------------------------------ATGAGTGACGTATTCAACAGTCCACAGGCGCGAACGAAGATATCAGCAGCGTTTGGCATAAAGCCTACAGCTGGACAAGATGTGGAAGAACTCTTGATCCCTAAGGTTTGGGTTCCACCTGAGGATCCGTTGGCAAGCCCTAGCCGGCTTGCTAAGTTCCTTAGAGAGAACGGCTACAAAATTTTGCAGCCACGGTCTCTGCCTGAAAATGAGGAGTATGAGACCGACCAGATACTCCCAGACCTAGCATGGATGCGGCAGATAGAGGGGGCTGTCTTGAAGCCAACCCTATCTCTCCATTGGGGACCAAGAGTA---CTTCCCAAAGTACTACTCAACTCACCGCCCGAGCAAGGAAAAGCCCAATGCGTACCCACCAGACATTGCACTACTCAAGCAGATATCTACCTATTTCTCCAAGTTCCGGAAGCCACCGAGAGCCTAAAGGACGAGGTAACTCTCTTAACCCAGAACATAAGAGACAAGGCGTACGGAAGTGGGACTTACATGGGGCAAGCAACCAGGCTTGTTGCCATGAAAGAGGTTGCCACCGGGAGAAATCCAAATAAAGATCCTCTAAAGCTTGGGTACACCTTTGAGAGCATCGCACAGTTACTTGACATCACCCTACCAGTTGGCCCACCTGGTGAGGATGACAAGCCCTGGGTGCCGCTCACAAGAGTGCCGTCAAGGATGCTAGTGCTGACGGGAGACGTAGATGGGGACTTTGAGGTTGAAGACTATCTCCCAAAGATCAACCTCAAGTCATCAAGTGGGCTGCCATATGTAGGTCGCACAAAGGGGGAAACGATTGGAGAGATGATAGCCATCTCAAACCAGTTCCTCCGGGAGCTATCAGCATTGCTGAAGCAAGGTGCAGGGACCAAAGGGTCGAACAAGAAGAAGCTACTCAGCATGCTCAGTGACTACTGGTACTTATCATGCGGGCTTTTGTTTCCGAAGGCTGAACGGTATGACAAAAGCACATGGCTAACCAAGACCCGGAACATATGGTCAGCTCCATCTCCCACCCACCTCATGATCTCCATGATTACCTGGCCCGTGATGTCCAACAGCCCCAACAACGTGTTGAATATTGAGGGGTGTCCATCACTCTACAAATTCAATCCGTTTAGAGGGGGGCTGAATAGGATTGTTGAGTGGATACTAGCCCCGGAGGAACCCAAGGCCCTTGTATATGCAGACAACATATACATTGTCCACTCCAACACGTGGTACTCAATTGACCTAGAGAAGGGCGAGGCCAACTGCACCCGCCAACACATGCAGGCAGCCATGTACTACATTCTCACTAGAGGATGGTCAGACAACGGTGACCCCATGTTCAATCAGACGTGGGCCTCCTTTGCCATGAACATTGCCCCAGCTCTAGTTGTGGACTCATCGTGTCTAATAATGAATCTGCAAATCAAATCCTATGGTCAAGGCAGTGGGAACGCAGCCACATTCATCAACAACCACCTCCTGAGCACCCTAGTGCTAGACCAGTGGAACCTGATGAAACAGCCCAACCCAGACAGCGAGGAGTTCAAATCAATTGAAGACAAGCTAGGCATCAACTTCAAGATTGAGAGGTCTATTGATGACATCAGGGGCAAGCTAAGACAGCTTGTCCCCCTTGCACAACCAGGGTACCTGAGTGGGGGGGTTGAACCAGAACAATCCAGCCCAACTGTCGAGCTCGACCTACTAGGCTGGTCAGCAACGTACAGCAAAGATCTCGGGATCTACGTGCCAGTACTTGACAAGGAACGCTTGTTCTGCTCAGCAGCATATCCCAAAGGGGTTGAGAATAAGAGTCTCAAGTCAAAAGTTGGGATCGAGCAAGCATACAAGGTGGTCAGGTACGAGGCGTTGAGGCTGGTGGGTGGTTGGAACTATCCACTCTTGAACAAAGCCTGCAAAAACAACGCAAGCGCTGCTCGGCGGCATTTGGAGGCAAAAGGGTTCCCACTTGACGAGTTCCTAGCCGAGTGGTCTGAGCTGTCAGAATTCGGCGAAACCTTTGAAGGCTTCAACATAAAGCTGACTGTAACACGAGAGAACCTCGCCGAACTGAACAAGCCAGTGCCCCCCAAACCCCCGAATGTCAACAGACCAGTCAACACCGGTGGTCTAAAGGCAGTCAGCAATGCCCTAAAGACCGGCCGCTACCGCAATGAAGCCGGACTGAGTGGTCTCGTCCTTCTAGCCACAGCCAGGAGCCGACTGCAAGATGCAGTAAAGGCAAAAGCAGAGGCCGAGAAACTCCACAAGTCCAAGCCAGATGACCCCGATGCAGACTGGTTTGAAAGATCAGAAACTCTATCAGACCTTCTGGAGAAGGCCGACGTCGCCAGCAAGGTCGCCCACTCAGCACTTGTGGAAACAAGCGACGCTCTTGAAGCCGTTCAGTCCTCCTCAGTGTACACCCCAAAGTACCCAGAGGTCAAGAACCCACAGACCGCCTCCAACCCCGTTGTTGGGCTCCACCTGCCCGCCAAGAGGGCCACTGGTGTCCAGGCCGCTCTTCTCGGAGCAGGAACGAGCAGACCAATGGGGATGGAGGCCCCAACACGGTCCAAGAACGCCGTGAAAATGGCCAAAAGGGCGCAGCGCCAAAAAGAGAGCCGCCAA------
>AAN04459
------------------------------------ATGAGTGACGTTTTCAATAGTCCACAGGCGCGAAGCAAGATATCAGCAGCGTTCGGCATAAAGCCTACAGCTGGACAGGATGTGGAAGAACTCCTGATCCCTAAGGTCTGGGTGCCACCTGAGGATCCCTTGGCCAGCCCCAGTCGTCTGGCCAAGTTCCTCAGGGAAAACGGCTACAAGATTCTGCAGCCACGGTCTCTACCTGAGAATGAGGAGTATGAGACCGATCAAATACTCCCTGACCTAGCTTGGATGAGGCAGATAGAGGGAGCTGCTTTGAAACCAACCCTATCTCTCTCCATTGGAGACCAGGAGTACTTCCCTAAATACTACCCAACACACCGCCCGAGCAAGGAAAAGCCCAATGCGTACCCGCCCGATATCGCATTACTCAAGCAGATGATCTACTTGTTTCTCCAGGTTCCCGAGGCCACAGATAACCTCAAAGATGAGGTCACCCTACTAACCCAAAACATTAGAGATAAAGCCTACGGGAGTGGGACCTACATGGGACAGGCCACCAGACTTGTTGCTATGAAAGAGGTTGCCACTGGGAGAAACCCAAACAAAGATCCTCTAAAGCTTGGGTACACCTTTGAGAGCATAGCCCAGCTACTTGACGTCACTTTACCGGTAGGCCCACCCGGTGAGGATGACAAACCCTGGGTACCACTCACAAGGGTGCCGTCAAGGATGTTGGTTCTGACGGGCGACGTAGATGGGGAATTTGAGGTTGAGGACTACCTTCCCAAAATCGACCTCAAGTCATCAAGTGGACTGCCCTATGTTGGTCGCACCAAAGGAGAAACTATTGGAGAGATGATAGCCATATCGAACCAGTTTCTTCGAGAGCTATCAGCGCTGCTGAAGCAGGGTGCAGGGACAAAAGGGTCGAACAAGAAGAAGCTGCTCAGCATGCTAAGTGACTACTGGTACTTATCATGTGGGCTTTTGTTCCCCAAGGCTGAGAGGTACGACAAAAGCACGTGGCTCACCAAGACCCGTAACATATGGTCAGCTCCATCACCAACACACCTCATGATCTCAATGATAACCTGGCCCGTGATGTCCAATAGCCCAAACAACGTGTTGAACATTGAGGGGTGTCCGTCACTCTACAAGTTCAACCCGTTTAGAGGTGGGCTAAACAGGATCGTGGAGTGGATAATGGCTCCGGACGAACCCAAGGCCCTAGTATATGCTGACAACATATACATTGTTCACTCCAACACGTGGTACTCAATTGACCTAGAGAAGGGTGAGGCAAACTGCACGCGTCAACACATGCAGGCCGCCATGTACTACATCCTTACCAGAGGATGGTCCGATAACGGTGACCCCATGTTCAATCAGACATGGGCCACCTTTGCGATGAACATTGCCCCAGCTCTAGTTGTGGACTCATCATGTCTGATTATGAACCTTCAGATCAAGACATATGGTCAAGGCAGTGGGAATGCAGCCACCTTCATCAACAACCATCTTCTTAGCACCCTTGTGCTAGACCAGTGGAACTTGATGAAGCAACCTAGTCCAGACAGTGAAGAGTTCAAGTCAATTGAAGACAAGCTGGGCATCAACTTCAAGATTGAGAGGTCCATTGATGACATTAGGGGCAAGCTCAGACAGCTTGTCCCCCTTGCACAACCAGGGTACCTGAGTGGAGGGGTCGAACCAGACCAACCCAGCCCAAATGTAGAGCTGGACCTACTCGGATGGTCTGCAACTTACAGCAAAGATCTTGGGATCTATGTGCCGGTACTTGACAAGGAACGCTTATTTTGCTCTGCTGCGTATCCCAAAGGGGTAGAGAATAAAAGCCTCAAATCCAAGGTTGGGATCGAGCAAGCATACAAAGTTGTCAGGTACGAGGCGTTGAGGCTGGTAGGTGGTTGGAACTACCCACTCCTGAACAAAGCTTGCAAGAACAATGCAAGTGCAGCTCGGCGGCATCTGGAGGCCAAGGGGTTCCCGCTCGATGAGTTCCTCGCCGAGTGGTCCGAGTTGTCCGAGTTCGGAGAAGCTTTCGAAGGCTTCAACATCAAGCTGACAGTAACACCGGAGAGCCTCGCCGAACTTAACAGGCCAGTACCCCCCAAACCTCCAAATGTCAACAGACCAGTCAACACCGGTGGGCTAAAGGCAGTCAGCAATGCCCTCAAGAACGGCCGGTATAGAAATGAAGCCGGACTAAGTGGCCTCGTCCTCCTAGCCACCGCCCGCAGCCGACTACAGGACGCAGTCAAGGGCAAGGCAGAGGCCGAGAAACTCCACAAGTCTAAGCCCGATGACCCCGATGCAGACTGGTTTGAACGATCAGAAACCCTGTCAGACCTGCTGGAGAAAGCCGACATTGCCAGCAAGGTCGCTCACTCAGCACTCGTGGAAACAAGCGACGCTCTTGAAGCGGTCCAGTCAACCTCAGTGTACACCCCAAAGTACCCAGAGGTCAAGAACCCACAGACCGCCTCCAACCCCGTTGTTGGGCTCCACCTGCCCGCCAAGAGGGCCACCGGTGTCCAGGCAGCTCTTCTCGGAGCAGGAACGAGCAGACCAATGGGGATGGAGGCTCCAACGCGGTCCAAGAACGCCGTGAAAATGGCCAAAAGGCGGCAACGCCAAAAAGGGAGCCGCCAA------
>AAC55352
------------------------------------ATGAGTGACGTTTTTAATAGTCCACAGGCGCGAACGAAGATCTCAGCCGCGTTCGGCATAAAGCCTACTGCTGGACAAGACGTGGAAGAACTCTTGATCCCCAAAGTCTGGGTGCCACCCGAGGATCCGCTTGCCAGCCCCAGTCGACTGGCAAAGTTCCTCAGAGAGAACGGCTATAAGGTTTTGCAGCCGCGGTCTCTGCCCGAGAATGAGGAGTATGAGACTGACCAAATACTCCCAGACCTAGCATGGATGCGGCAGATAGAGGGGGCTGTTTTAAAGCCTACCCTATCTCTCCCCATTGGAGACCAGGAGTACTTCCCAAAGTACTACCCAACACACCGCCCTAGCAAGGAGAAGCCCAATGCGTACCCACCAGACATTGCATTACTCAAGCAGATGATATACCTGTTTCTCCAGGTTCCAGAAGCCAACGAGGGCTTAAAGGATGAGGTTACCCTCCTGACCCAAAATATAAGAGACAAGGCCTATGGAAGTGGGACCTACATGGGACAAGCAACTCGACTTGTGGCCATGAAGGAGGTTGCCACTGGGAGAAACCCAAACAAAGATCCTCTAAAACTTGGGTACACTTTTGAGAGCATCGCGCAGCTGCTTGACATCACTCTACCAGGTAGCCCACCCGGTGAGGATGACAAGCCCTGGGTGCCACTCACAAGAGTGCCGTCAAGGATGTTAGTGCTGACGGGAGACGTAGATGGGGACTTTGAGGTTGAAGACTACCTTCCCAAAATCAACCTCAAGTCATCAAGTGGACTGCCATATGTAGGTCGCACCAAGGGAGAGACAATTGGTGAGATGATAGCTATCTCAAACCAGTTTCTCAGAGAGCTATCAACACTGCAGAAGCAAGGTGCAGGGACAAAAGGGTCAAACAAGAAGAAGCTACTCAGCATGCTAAGTGACTATTGGTACTTATCATGCGGGCTTTTGTTTCCAAAGGCTGAACGGTATGACAAAAGCACATGGCTTACCAAGACCCGGAACATATGGTCAGCTCCATCCCCAACACACCTCATGATCTCCATGATCACCTGGCCCGTGATGTCCAACAGCCCAAACAACGTGTTGAACATTGAAGGGTGTCCATCACTCTACAAATTCAACCCGTTCAGAGGAGGGTTGAACAGGATTGTTGAGTGGATACTGGCTCCGGAAGAACCCAAAGCTCTTGTATATGCAGACAACATATACATTGTCCACTCAAACACGTGGTACTCAATTGACCTAGAGAAGGGCGAGGCAAACTGCACCCGCCAACACATGCAAGCCGCAATGTACTACATCCTCACCAGAGGGTGGTCAGACAACGGCGACCCAATGTTCAACCAGACATGGGCCACCTTCGCCATGAACATTGCCCCAGCTCTAGTAGTCGACTCTACGTGCCTGATAATGAACCTGCAAATCAAGACCTATGGTCAAGGCAGCGGGAATGCAGCCACGTTCATCAACAACCACCTATTGAGCACGCTAGTGCTTGACCAGTGGAACTTGATGAAACAGCCCAGTCCAGACAGCGAGGAGTTCAAATCAATTGAGGACAAACTAGGCATCAACTTCAAGATTGAGAGGTCCATTGATGACATCAGGGGCAAGCTGAGACAGCTTGTCCCCCTTGCACAACCAGGGTACCTGAGTGGGGGGGTCGAACCAGAACAATCCAGCCCAACTGTTGAGCTTGACCTACTAGGGTGGTCGGCCACATACAGCAAAGATCTCGGGATCTATGTGCCTGTGCTTGACAAGGAACGCCTATTTTGTTCCGCTGCGTATACCAAAGGAGTAGAGAACAAGAGTCTCAAGTCCAAAGTCGGGATCGAGCAGGCATATAAGGTAGTCAGGTATGAGGCGTTGAGGTTGGTAGGTGGTTGGAACTACCCACTCCTGAATAAAGCCTGCAAGAACAACGCAAGCGCGGCTCGGCGGCATCTGGAGGCCAAGGGGTTCCCACTCGACGAGTTCCTAGCCGAGTGGGCCGAGCTGTCAGAATTTGGCGAAGCCTTCGAGGGCTTCAACATAAAGCTGACTGTAACATCAGAGAGCCTCGCCGAACTGAACAAGCCAGTACCCCCCAAGCCCCCAAATGTCAACAGACCAGTCAACACCGGGGGACTCAAGGCAGTCAGCAACGCCCTCAAAACCGGTCGATACAGGAACGAAGCCGGACTGAGTGGTCTCGTCCTTCTAGCCACAGCTAGGAGCCGCCTGCAAGACGCAGTAAAGGCCAAGGCAGAAGCCGAGAAACTCCACAAGTCCAAGCCAGACGACCCCGATGCAGACTGGTTCGAAAGATCAGAAACTCTGTCAGACCTTCTGGAGAAAGCCGACATCGCCAGCAAGGTCGCCCACTCAGCACTCGTGGAAACAAGCGACGCTCTTGAAGCAGTTCAGTCAACCTCTGTGTACACCCCAAAGTACCCGGAGGTCAAGAACCCACAGACCGCCTCCAACCCCGTTGTTGGGCTCCACCTGCCCGCCAAGAGAGCCACCGGTGTCCAGGCCGCTCTTCTCGGAGCAGGGACGAGCAGACCAATGGGGATGGAGGCCCCAACACGGTCCAAGAACGCCGCGAAAATGGCCAAAAGAGGCCAACGCCGAAAAGAGAGCCGCCAA------
>AFI41892
------------------------------------ATGAGTGACGTTTTCAATAGTCCACAGGCGCGAAGCAAGATATCAGCAGCGTTTGGCATAAAGCCTACAGCTGGACAAGATGTGGAAGAACTTTTGATCCCTAAGGTTTGGGTTCCCCCTGAGGACCCTCTTGCAAGCCCCAGTCGACTTGCTAAGTTCCTCAGAGAGAATGGCTACAAAATTTTGCAGCCACGGTCTCTGCCCGAGAATGAGGAGTATGAGACCGACCAGATACTCCCAGACCTGGCATGGATGCGGCAGATAGAGGGGGCAGTACTGAAGCCGACTCTATCTCTCCCCATTGGGGACCAAGAGTACTTCCCAAAGTACTACCCAACTCACCGCCCGAGCAAGGAGAAACCCAATGCGTACCCACCAGACATTGCACTACTCAAGCAGATGATCTACTTATTTCTCCAGATTCCGGAAGCCACCGAGGGCCTAAAGGACGAAGTTACCCTCTTGACTCAGAACATAAGAGACAAGGTTTACGGAAGTGGGACCTATATGGGGCAAGCAACCAGGCTTGTTGCCATGAAAGAGGTTGCCACTGGGAGAAATCCAAACAAAGATCCTCTAAAACTTGGGTACACTTTTGAGAGCATCGCACAGTTACTTGACATCACCCTACCAGTTGGCCCACCTGGTGAGGATGACAAGCCCTGGGTGCCGCTCACAAGAGTGCCGTCAAGGATGTTAGTGCTGACGGGAGACGTAGATGGGGACTTTGAGGTTGAAGACTACCTTCCGAAGATCAACCTCAAGTCATCAAGTGGGCTGCCATATGTCGGTCGCACCAAGGGGGAAACAATTGGCGAGATGATAGCCATCTCAAACCAATTCCTCCGGGAGCTATCAGCGCTGCTGAAGCAAGGTGCAGGGACCAAAGGATCGAACAAGAAGAAGCTACTCAGCATGCTAAGCGACTACTGGTACTTATCATGCGGGCTTTTGTTTCCAAAGGCTGAAAGATATGACAAAAGCACGTGGCTCACCAAGACCCGGAACATATGGTCAGCTCCATCCCCTACCCACCTCATGATCTCCATGATCACCTGGCCCGTGATGTCCAATAGCCCCAACAACGTGTTGAACATTGAGGGGTGCCCGTCACTCTACAAATTCAACCCGTTCAGAGGGGGGCTGAACAGGATAGTTGAGTGGATACTAGCCCCTGAAGAACCCAAGGCCCTTGTATATGCAGACAACATATATATTGTCCACTCCAACACGTGGTATTCGATTGACCTAGAGAAGGGCGAGGCCAACTGCACCCGCCAACACATGCAGGCAGCCATGTACTACATCCTCACCAGAGGATGGTCAGACAACGGTGACCCCATGTTCAATCAGACATGGGCCACCTTTGCAATGAACATCGCTCCAGCTCTAGTTGTAGACTCGTCGTGTCTGATAATGAATCTGCAAATCAAGACTTATGGTCAAGGCAGTGGGAATGCAGCCACATTCATCAACAACCACCTTCTGAGCACCTTGGTGCTCGACCAGTGGAACCTGATGAAGCAACCCAGCCCAGACAGCGAAGAGTTCAAGTCAATTGAAGACAAGCTAGGTATCAACTTCAAGATTGAGAGGTCCATTGATGACATCAGGGGCAAGCTAAGACAGCTTGTCCCCCTTGCACAACCAGGGTACCTGAGTGGAGGAATCGAACCAGAACACTCCAGCCCAACTGTCGAGCTTGACCTACTAGGTTGGTCGGCAGCGTACAGCAGAGATCTTGGGATCTATGTGCCAGTACTTGACAAGGAACGCTTGTTCTGCTCAGCGGCGTATCCCAAAGGGGTTGAGAATAAGAGTCTCAAGTCAAAAGTTGGGATCGAGCAAGCATACAAGGTGGTCAGGTATGAGGCGTTGAGGCTGGTAGGTGGTTGGAACTACCCACTCCTGAACAAGGCCTGCAAGAACAATGCAAGCGCTGCTCGGCGGCATTTGGAGGCCAAGGGGTTCCCACTTGACGAGTTCCTGGCCGAGTGGTCTGAGCTGTCAGAATTCGGCGAAGCCTTTGAAGGCTTCAACATCAAGCTGACTGTAACACCAGAGAGCCTCGCCGAACTGAACAAGCCAGTGCCCCCCAAGCCCCCAAACGTCAACAGACCAGTCAACACAGGAGGTCTCAAGGCAGTCAGCAATGCCCTAAAGACCGGCCGCTACAGAAATGAAGCCGGACTGAGTGGCCTCGTCCTTCTAGCCACAGCCAGGAGCCGACTGCAAGACGCAGTGAAGGCCAAAGCAGAAGCCGAGAAACTCCACAAGTCCAAGCCCGATGACCCCGATGCAGACTGGTTTGAAAGATCCGAAACTCTATCAGACCTTCTGGAGAAAGCCGACATCGCCAGCAAGGTCGCCCACTCAGCACTCGTGGAAACAAGCGACGCTCTTGAAGCGGTTCAGTCAACCTCAGTGTACACTCCCAAGTACCCAGAGGTCAAGAACCCACAGACCGCCTCCAACCCCGTTGTCGGGCTCCACCTGCCCGCCAAGAGGGCCACCGGTGTCCAGGCCGCTCTTCTCGGAGCAGGAACGAGCAGGCCAATGGGGATGGAGGCCCCGACACGGTCCAAGAACGCCGTGAAAATGGCCAAAAGGCGGCAGCGCCAAAAGGAGAACCGCCAA------
>AAU10476
------------------------------------ATGAGTGACGTATTCAATAGTCCACAGGCGCGAAGCAAGATTTCAGCAGCGTTTGGCATTAAGCCTACAGCTGGACAAGACGTGGAAGAACTCTTGATCCCTAAGGTCTGGGTTCCCCCTGAGGATCCACTGGCAAGCCCTAGTCGGCTTGCCAAGTTCCTCAGAGAGAATGGCTACAAAATCTTGCAGCCACGGTCTCTACCCGAAAATGAGGAGTATGAGACCGACCAAATACTCCCAGACCTAGCATGGATGCGGCAGATAGAGGGGGCTGTCTTGAAGCCAACTCTATCTCTCCCCATTGGGGACCAAGAGTACTTCCCAAAGTACTACCCAACTCATCGCCCTAGCAAGGAGAAGCCCAATGCGTACCCACCAGACATCGCACTACTCAAGCAGATGATCTACTTGTTTCTCCAGGTTCCGGACGCCACAGAGGGCCTAAAGGAAGAAGTAACCCTCTTGACTCAAAACATAAGAGACAAGGTATACGGAAGTGGAACCTACATGGGGCAAGCTACCCGGCTTGTCGCTATGAAAGAGGTTGCCACTGGGAGAAACCCAAACAAAGATCCTCTGAAACTTGGGTACACCTTCGAGAGCATCGCTCAGTTGCTTGACATCACCCTACCAGTTGGCCCACCTGGTGAGGATGACAAGCCCTGGGTGCCACTCACAAGGGTGCCGTCAAGGATGCTAGTGCTGTCGGGAGACGTAGATGGGGACTTTGAGGTTGAAGACTACCTCCCAAAGATCAACCTCAAGTCATCAAGTGGACTGCCATATGTAGGCCGCACCAAGGGGGAGACAATTGGTGAGATGATCGCTATCTCAAACCAGTTCCTCCGGGAGCTATCAGCGCTGCTGAAGCAGGGTGCAGGGACCAAAGGGTCGAACAAGAAGAAGCTACTCAGCATGCTTAGTGACTACTGGTACTTATCATGCGGGCTTTTGTTCCCGAAGGCTGAACGGTATGACAAAAGCACATGGCTCACCAAGACCCGAAACATATGGTCAGCTCCATCTCCTACCCACCTCATGATCTCCATGATCACCTGGCCCGTAATGTCCAACAGCCCCAACAACGTGTTGAACATTGAAGGGTGCCCGTCACTCTACAAGTTCAACCCGTTCAGAGGAGGGCTGAACAGGATTGTTGAGTGGATATTAGCCCCGGAAGAACCCAAAGCCCTTGTATATGCAGACAACATATACATTGTCCACTCCAACACGTGGTACTCAATTGACCTAGAGAAGGGCGAGGCCAACTGCACCCGCCAACACATGCAGGCAGCAATGTACTACATCCTCACCAGAGGATGGTCGGACAATGGTGACCCTATGTTCAACCAGACATGGGCTACCTTTGCCATGAACATTGCTCCGGCTCTAGTTGTGGACTCGTCGTGTCTGATAATGAACCTGCAAATCAAGACCTACGGTCAAGGCAGTGGGAATGCAGCCACGTTCATCAACAACCACCTTCTAAGCACTCTAGTGCTTGATCAGTGGAACTTGATGAAACAACCCAGTCCAGACAGTGAGGAGTTCAAGTCGATTGAAGACAAGCTAGGTATCAACTTCAAGATCGAGAGGTCCATTGATGACATCAGGGGCAGGCTGAGGCAGCTTGTCCCCCTTGCCCAACCAGGGTACCTGAGTGGTGGGGTCGAACCAGAACAATCCAGCCCAACTGTTGAGCTCGACCTACTAGGTTGGTCGGCAGCTTACAGCAAAGATCTTGGGATCTATGTGCCAGTACTTGACAAGGAACGCCTGTTCTGCTCAGCTGCGTATCCCAAAGGAGTTGAAAACAGGAGTCTCAAGTCCAAAGTAGGGATCGAGCAAGCATATAAGGTTGTCAGGTACGAGGCTTTGAGGCTGGTGGGTGGTTGGAACTATCCACTCTTGAATAAAGCTTGCAAGAACAATGCAAGCGCAGCTCGGCGGCACTTGGAGGCCAAGGGGTTCCCACTTGACGAGTTCCTAGCCGAGTGGTCAGAGCTGTCAGAGTTCGGCGAGGCCTTCGAAGGCTTCAACATCAAGCTGACTGTAACACCAGAGAGCCTTGCCGAACTGAACAAGCCAGTACCCCCCAAGCCACCGAATGTCAACAGACCAGTCAACACCGGAGGTCTTAAGGCAGTCAGCAACGCCCTAAAGACCGGCCGCTACAGAAACGAAGCCGGACTGAGTGGCCTCGTCCTTCTAGCCACAGCCAGGAGCCGACTGCAAGATGCAGTAAAAGCCAAAGCAGAGGCCGAGAAACTCCACAAGTCCAAGCCAGATGACCCCGATGCAGACTGGTTTGAAAGATCCGAAACCCTATCAGACCTTCTGGAGAAAGCCGACATCGCCAGCAAGGTTGCCCACTCAGCACTCGTGGAAACAAGCGACGCTCTTGAAGCGGTCCAATCAACCTCAGTGTACACTCCCAAGTACCCAGAGGTCAAGAACCCACAGACCGCCTCCAATCCCGTTGTTGGGCTCCACCTGCCCGCCAAGAGAGCCACCGGTGTCCAGGCCGCTCTTCTCGGAGCAGGAACGAGCAGACCAATGGGGATGGAGGCCCCAACACGGTCCAAGAACGCCGTGAAAATGGCCAAGAGGCGGCAGCGCCAGAAAGAGAGCCGCCAA------
>AEP04404
------------------------------------ATGAGTGACATTTTCAACAGTCCACAGGCGCGAAGCAAGATCTCAGCAGCGTTCGGCATAAAGCCTACTGTTGGACAAGACGTGGAAGAACTCTTGATCCCTAAAGTTTGGGTACCACCTGAGGATCCGCTTGCCAGCCCTAGTCGACTGGCAAAGTTTCTCAGAGAGAACGGCTACAAAGTTTTGCAGCCACGGTCTCTGCCCGAGAATGAGGAGTATGAGACCGACCAAATACTCCCAGACTTAGCATGGATGCGACAGATAGAAGGGGCTGTTTTAAAACCTACTCTATCTCTCCCCATTGGAGACCAGGAGTACTTCCCAAAGTACTACCCAACACATCGCCCTAGCAAGGAGAAGCCCAATGCGTACCCGCCAGACATCGCACTACTCAAGCAGATGATTTACCTGTTTCTCCAGGTTCCAGAGGCCAACGAGGACCTAAAGGATGAAGTAACCCTCCTGACCCAAAATATAAGGGATAAGGCCTATGGAAGTGGGACCTACATGGGACAAGCAACTCGACTTGTGGCCATGAAGGAGGTCGCCACTGGGAGAAACCCAAACAAGGATCCTCTAAAACTTGGGTACACTTTTGAGAGCATCGCGCAGCTGCTTGACATCACACTACCGGTAGGCCCACCCGGTGAGGATGACAAGCCCTGGGTGCCGCTCACAAGAGTGCCGTCACGGATGTTGGTGCTGACGGGAGACGTAGATGGCGACTTTGAGGTTGAAGATTACCTTCCCAAAATCAACCTCAAGTCATCAAGTGGACTACCATATGTAGGTCGCACCAAAGGAGAGACGATTGGCGAGATGATAGCTATCTCAAACCAGTTTCTCAGAGAGCTATCAACACTGTTGAAGCAAGGTGCAGGGACAAAGGGGTCAAACAAGAAGAAGCTACTCAGCATGTTAAGTGACTATTGGTACTTATCATGCGGGCTTTTGTTTCCAAAGGCTGAAAGGTACGACAAAAGCACATGGCTTACCAAGACCCGGAACATATGGTCAGCTCCATCCCCAACACACCTCATGATCTCCATGATCACCTGGCCCGTGATGTCCAACAGCCCAAACAACGTGTTGAACATTGAAGGGTGTCCATCACTCTACAAATTCAACCCGTTCAGAGGGGGGCTGAACAGGATCGTCGAGTGGATATTGGCTCCGGAAGAACCCAAGGCTCTTGTATATGCGGACAACATATACATTGTCCACTCAAACACGTGGTACTCAATTGACCTAGAGAAGGGTGAGGCAAACTGCACTCGCCAACACATGCAAGCCGCAATGTACTACATCCTCACCAGAGGGTGGTCAGACAACGGCGACCCAATGTTCAATCAAACATGGGCCACCTTTGCCATGAACATTGCCCCTGCTCTAGTGGTAGACTCATCGTGCCTGATAATGAACCTGCAAATTAAGACCTATGGCCAAGGCAGCGGGAATGCAGCCACGTTCATCAACAACCACCTCTTGAGCACGCTAGTGCTTGATCAGTGGAACCTGATGAAACAGCCCAGACCAGACAGCGACGAGTTCAAATCAATTGAGGACAAGCTAGGTATCAACTTCAAGATTGAGAGGTCCATTGATGATATCAGGGGCAAGCTGAGACAGCTTGTCCCCCTTGCACAACCAGGGTACCTGAGTGGGGGGGTTGAACCAGAACAATCCAGCCCAACTGTTGAGCTTGACCTACTAGGGTGGTCAGCTACATACAGCAAAGATCTCGGGATCTATGTGCCGGTGCTTGACAAGGAACGCCTATTTTGTTCTGCTGCGTATCCCAAGGGAGTAGAGAACAAGAGTCTCAAGTCCAAAGTCGGGATCGAGCAGGCATACAAGGTAGTCAGGTATGAGGCGTTGAGGTTGGTAGGTGGTTGGAACTACCCACTCCTGAACAAAGCCTGCAAGAATAACGCAGGCGCCGCTCGGCGGCATCTGGAGGCCAAGGGGTTCCCACTCGACGAGTTCCTAGCCGAGTGGTCCGAGCTGTCAGAGTTCGGTGAGGCCTTCGAAGGCTTCAACATCAAGCTGACCGTAACATCCGAGAGCCTAGCCGAACTGAACAAGCCAGTACCCCCCAAGCCCCCAAATGTCAACAGACCAGTAAACACTGGGGGACTCAAGGCAGTCAGCAACGCCCTCAAGACCGGTCGGTACAGGAACGAAGCCGGACTGAGTGGTCTCGTCCTTCTAGCCACAGCAAGAAGCCGTCTGCAAGACGCAGTTAAGGCCAAGGCAGAGGCCGAGAAACTCCACAAGTCCAAGCCAGACGACCCCGATGCAGACTGGTTTGAAAGATCAGAAACTCTGTCAGACCTTCTGGAGAAAGCCGACATCGCCAGTAAGGTCGCCCACTCAGCACTCGTGGAAACAAGCGACGCTCTTGAAGCAGTTCAGTCGACTTCCGTGTACACCCCCAAGTACCCAGAAGTCAAGAACCCACAGACCGCCTCCAACCCCGTTGTTGGGCTCCACCTGCCCGCCAAGAGAGCCACCGGTGTCCAGGCCGCTCTTCTCGGAGCAGGAACGAGCAGACCAATGGGGATGGAGGCCCCAACACGGTCCAAGAACGCCGTGAAAATGGCCAAACGGCGGCAACGCCAAAAAGAGAGCCGCCAA------
>AAK51523
------------------------------------ATGAGTGACATTTTCAACAGTCCACAGGCGCGAAGGAAGATCTCAGCCGCGTTCGGCATAAAGCCTACCGCTGGACAAGACGTGGAAGAACTCTTGATCCCCAAAGTTTGGGTGCCACCTGAGGATCCGCTTGCCAGCCCTAGTCGACTGGCAAAGTTCCTCAGAGAGAACGGCTACAAAGTTCTGCAGCCACGGTCTCTGCCCGAGAATGAGGAGTATGAGGCCGACCAAATACTCCCAGACTTAGCATGGATGCGACAGATAGAGGGGGCTGCTTTAAAACCTACTCTATCTCTCCCCATCGGAGACCAGGAGTACTTCCCAAAGTACTACCCAACACATCGCCCTAGCAAGGAGAAGCCCAATGCGTACCCGCCAGACATCGCACTACTCAAGCAGATGATCTTCCTGTTTCTCCAAGTTCCAGAGGCCAACGAGGGCCTAAAGGAAGAAGTAACCCTCCTGACCCAAAATATAAGGGATAAGGCCTATGGAAGTGGGACCTACATGGGACAAGCAACTCGACTTGTGGCCATGAAGGAGGTCGCCACTGGGAGAAACCCAAACAAGGATCCTCTAAAACTTGGGTACACTTTTGAGAGTATCGCGCACGTGCTTGACATCACACTACCGGTAGGCCCACCCGGTGAGGATGACAAGCCCTGGGTGCCACTCACAAGAGTGCCGTCACGGATGTTGGTGCTGACGGGAGACGTAGATGGCGACTTTGAGGTTGAAGATTACCTTCCCAAAATCAACCTCAAGTCATCAAGTGGACTACCATATGTAGGTCGCACCAAAGGAGAGACAATTGGCGAGATGATAGCTATCTCAAACCAGTTTCTCAGAGAGCTATCAACACTGTTGAAGCAAGGTGCAGGGACAAAGGGGTCAAACAAGAAGAAGCTACTCAGCATGTTAAGTGACTTTGGGTACTTATCATGCGGGCTTTTGTGTCCAAAGGCTGAAAGGTATGACAAAAGCACATGGCTCACCAAGACCCGGAACATATGGTCAGCTCCATCCCCAACACACCTCATGATTTCCATGATCACCTGGCCCGTGATGTCCAACAGCCCAAATAACGTGTTGAACATTGAAGGGTGTCCATCACTCTACAAATTCAACCCGTTCAGAGGGGGGTTGAACAGGATCGTCGAGTGGATATTGGCTCCGGAAGAACCCAAGGCTCTCGTATATGCGGACAACATATACATTGTCCACTCAAACACGTGGTACTCAATTGACCTAGAGAAGGGCGAGGCAAACTGCACTCGCCAACACATGCAAGCCGCAATGTACTACATCCTAACCAGAGGGTGGTCAGACAACGGCGACCCAATGTTCAATCAAACATGGGCTACCTTTGCCATGAACATTGCCCCTGCTCTAGTGGTAGACTCATCGTGCCTGATAATGAACCTGCAAATCAAGACCTATGGTCAAGGCAGCGGGAATGCAGCCACGTTCATCAACAACCACCTCTTGAGCACGCTAGTGCTTGACCAGTGGAACCTGATGAGACAGCCCAGACCAGACAGCGAGGAGTTCAAATCAATTGAGGACAAGCTAGGTATCAACTTCAAGATTGAGAGGTCCATTGATGACATCAGGGGCAAGCTGAGACAGCTTGTCCCCCTTGCACAACCAGGGTACCTGAGTGGGGGGGTTGAACCAGAACAATCCAGCCCAACTGTTGAGCTCGACCTACTAGGGTGGTCAGCTACATACAGCAAAGATCTCGGGATCTATGTGCCGGTGCTTGACAAGGAACGCCTATTTTGTTCTGCTGCGTATCCCAAGGGAGTAGAGAACAAGAGTCTCAAGTCCAAAGTCGGGATCGAGCAGGCATACAAGGTAGTCAGGTATGAGGCGTTGAGGTTGGTAGGTGGTTGGAACTACCCACTCCTGAACAAAGCCTGCAAGAATAACGCAGGCGCCGCTCGGCGGCATCTGGAGGCCAAGGGGTTCCCACTCGACGAGTTCCTAGCCGAGTGGTCTGAGCTGTCAGAGTTCGGTGAGGCCTTCGAAGGCTTCAATATCAAGCTGACCGTAACATCTGAGAGCCTAGCCGAACTGAACAAGCCAGTACCCCCCAAGCCCCCAAATGTCAACAGACCAGTCAACACTGGGGGACTCAAGGCAGTCAGCAACGCCCTCAAGACCGGTCGGTACAGGAACGAAGCCGGACTGAGTGGTCTCGTCCTTCTAGCCACAGCAAGAAGCCGTCTGCAAGATGCAGTTAAGGCCAAGGCAGAAGCCGAGAAACTCCACAAGTCCAAGCCAGACGACCCCGATGCAGACTGGTTCGAAAGATCAGAAACGCTGTCAGACCTTCTGGAGAAAGCCGACATCGCCAGCAAGGTCGCCCACTCAGCACTCGTGGAAACAAGCGACGCCCTTGAAGCAGTTCAGTCGACTTCCGTGTACACCCCCAAGTACCCAGAAGTCAAGAACCCACAGACCGCCTCCAACCCCGTTGTTGGGCTCCACCTGCCCGCCAAGAGAGCCACCGGTGTCCAGGCCGCTCTTCTCGGAGCAGGAACGAGCAGACCAATGGGGATGGAGGCCCCAACACGGTCCAAGAACGCCGTGAAAATGGCCAAACGGCGGCAACGCCAAAAGGAGAGCCGC---------
>ABS86938
------------------------------------ATGAGTGACATTTTCAACAGTCCACAGGCGCGAAGCACGATCTCAGCAGCGTTCGGCATAAAGCCTACTGCTGGACAAGACGTGGAAGAACTCTTGATCCCTAAAGTTTGGGTGCCACCTGAGGATCCGCTTGCCAGCCCTAGTCGACTGGCAAAGTTCCTCAGAGAGAACGGCTACAAAGTTTTGCAGCCACGGTCTCTGCCCGAGAATGAGGAGTATGAGACCGACCAAATACTCCCAGACTTAGCATGGATGCGACAGATAGAAGGGGCTGTTTTAAAACCCACTCTATCTCTCCCTATTGGAGATCAGGAGTACTTCCCAAAGTACTACCCAACACATCGCCCTAGCAAGGAGAAGCCCAATGCGTACCCGCCAGACATCGCACTACTCAAGCAGATGATTTACCTGTTTCTCCAGGTTCCAGAGGCCAACGAGGGCCTAAAGGATGAAGTAACCCTCTTGACCCAAAACATAAGGGACAAGGCCTATGGAAGTGGGACCTACATGGGACAAGCAACTCGACTTGTGGCCATGAAGGAGGTCGCCACTGGAAGAAACCCAAACAAGGATCCTCTAAAGCTTGGGTACACTTTTGAGAGCATCGCGCAGCTACTTGACATCACACTACCGGTAGGCCCACCCGGTGAGGATGACAAGCCCTGGGTGCCACTCACAAGAGTGCCGTCACGGATGTTGGTGCTGACGGGAGACGTAGATGGCGACTTTGAGGTTGAAGATTACCTTCCCAAAATCAACCTCAAGTCATCAAGTGGACTACCATATGTAGGTCGCACCAAAGGAGAGACAATTGGCGAGATGATAGCTATCTCAAACCAGTTTCTCAGAGAGCTATCAACACTGTTGAAGCAAGGTGCAGGGACAAAGGGGTCAAACAAGAAGAAGCTACTCAGCATGTTAAGTGACTATTGGTACTTATCATGCGGGCTTTTGTTTCCAAAGGCTGAAAGGTACGACAAAAGTACATGGCTCACCAAGACCCGGAACATATGGTCAGCTCCATCCCCAACACACCTCATGATCTCTATGATCACCTGGCCCGTGATGTCCAACAGCCCAAATAACGTGTTGAACATTGAAGGGTGTCCATCACTCTACAAATTCAACCCGTTCAGAGGAGGGTTGAACAGGATCGTCGAGTGGATATTGGCCCCGGAAGAACCCAAGGCTCTTGTATATGCGGACAACATATACATTGTCCACTCAAACACGTGGTACTCAATTGACCTAGAGAAGGGTGAGGCAAACTGCACTCGCCAACACATGCAAGCCGCAATGTACTACATACTCACCAGAGGGTGGTCAGACAACGGCGACCCAATGTTCAATCAAACATGGGCCACCTTTGCCATGAACATTGCCCCTGCTCTAGTGGTGGACTCATCGTGCCTGATAATGAACCTGCAAATTAAGACCTATGGTCAAGGCAGCGGGAATGCAGCCACGTTCATCAACAACCACCTCTTGAGCACGCTAGTGCTTGACCAGTGGAACCTGATGAGACAGCCCAGACCAGACAGCGAGGAGTTCAAATCAATTGAGGACAAGCTAGGTATCAACTTTAAGATTGAGAGGTCCATTGATGATATCAGGGGCAAGCTGAGACAGCTTGTCCTCCTTGCACAACCAGGGTACCTGAGTGGGGGGGTTGAACCAGAACAATCCAGCCCAACTGTTGAGCTTGACCTACTAGGGTGGTCAGCTACATACAGCAAAGATCTCGGGATCTATGTGCCGGTGCTTGACAAGGAACGCCTATTTTGTTCTGCTGCGTATCCCAAGGGAGTAGAGAACAAGAGTCTCAAGTCCAAAGTCGGGATCGAGCAGGCATACAAGGTAGTCAGGTATGAGGCGTTGAGGTTGGTAGGTGGTTGGAACTACCCACTCCTGAACAAAGCCTGCAAGAATAACGCAGGCGCCGCTCGGCGGCATCTGGAGGCCAAGGGGTTCCCACTCGACGAGTTCCTAGCCGAGTGGTCTGAGCTGTCAGAGTTCGGTGAGGCCTTCGAAGGCTTCAATATCAAGCTGACCGTAACATCTGAGAGCCTAGCCGAACTGAACAAGCCAGTACCCCCCAAGCCCCCAAATGTCAACAGACCAGTCAACACTGGGGGACTCAAGGCAGTCAGCAACGCCCTCAAGACCGGTCGGTACAGGAACGAAGCCGGACTGAGTGGTCTCGTCCTTCTAGCCACAGCAAGAAGCCGTCTGCAAGATGCAGTTAAGGCCAAGGCAGAAGCCGAGAAACTCCGCAAGTCCAAGCCAGACGACCCCGATGCAGACTGGTTCGAAAGATCAGAAACTCTGTCAGACCTTCTGGAGAAAGCCGACATTGCCAGCAAGGTCGCCCACTCAGCACTCGTGGAAACAAGCGACGCCCTTGAAGCAGTTCAGTCGACTTCCGTGTACACCCCCAAGTACCCAGAAGTCAAGAACCCACAGACCGCCTCCAACCCCGTTGTTGGGCTCCACCTGCCCGCCAAGAGAGCCACCGGTGTCCAGGCCGCTCTTCTCGGAGCAGGAACGAGCAGACCAATGGGGATGGAGGCCCCAACACGGTCCAAGAACGCCGTGAAAATGGCCAAACGGCGGCAACGCCAAAAGGAGAGCCGCCAACAGCCA
>AAK30027
------------------------------------ATGAGTGACATTTTCAACAGTCCACAGGCGCGAAGCAAGATCTCAGCAGCGTTCGGCATAAAGCCTACTGCTGGACAAGACGTGGAAGAACTCTTGATCCCTAAAGTTTGGGTGCCACCTGAGGATCCGCTTGCCAGCCCTAGTCGACTGGCAAAGTTTCTCAGAGAGAACGGCTACAAAGTTTTGCAGCCACGGTCTCTGCCCGAGAATGAGGAGTATGAGACCGACCAAATACTCCCAGACTTAGCATGGATGCGACAGATAGAAGGGGCTGTTTTAAAACCTACTCTATCTCTCCCCATTGGAGACCAGGAGTACTTCCCAAAGTACTACCCAACACATGGCCCTAGCAAGGAGAAGCCCAATGCGTACCCGCCAGACATCGCACTACTCAAGCAGATGATTTACCTGTTTCTCCAGGTTCCAGAGGCCAACGAGGACCTAAAGGATGAAGTAACCCTCCTGACCCAAAATATAAGGGATAAGGCCTATGGAAGTGGGACCTACATGGGACAAGCAACTCGACTTGTGGCCATGAAGGAGGTCGCCACTGGGAGAAACCCAAACAAGGATCCTCTAAAACTTGGGTACACTTTTGAGAGCATCGCGCAGCTGCTTGACATCACACTACCGGTAGGCCCACCCGGTGAGGATGACAAGCCCTGGGTGCCGCTCACAAGAGTGCCGTCACGGATGTTGGTGCTGACGGGAGACGTAGATGGCGACTTTGAGGTTGAAGATTACCTTCCCAAAATCAACCTCAAGTCATCAAGTGGACTACCATATGTAGGTCGCACCAAAGGAGAGACGATTGGCGAGATGATAGCTATCTCAAACCAGTTTCTCAGAGAGCTATCAACACTGTTGAAGCAAGGTGCAGGGACAAAGGGGTCAAACAAGAAGAAGCTACTCAGCATGTTAAGTGACTATTGGTACTTATCATGCGGGCTTTTGTTTCCAAAGGCTGAAAGGTACGACAAAAGCACATGGCTCACCAAGACCCGGAACATATGGTCAGCTCCATCCCCAACACACCTCATGATCTCCATGATCACCTGGCCCGTGATGTCCAACAGCCCAAACAACGTGTTGAACATTGAAGGGTGTCCATCACTCTACAAATTCAACCCGTTCAGAGGGGGGCTGAACAGGATCGTCGAGTGGATATTGGCTCCGGAAGAACCCAAGGCTCTTGTATATGCGGACAACATATACATTGTCCACTCAAACACGTGGTACTCAATTGACCTAGAGAAGGGTGAGGCAAACTGCACTCGCCAACACATGCAAGCCGCAATGTACTACATCCTCACCAGAGGGTGGTCAGACAACGGCGACCCAATGTTCAATCAAACATGGGCCACCTTTGCCATGAACATTGCCCCTGCTCTAGTGGTAGACTCATCGTGCCTGATAATGAACCTGCAAATTAAGACCTATGGCCAAGGCAGCGGGAATGCAGCCACGTTCATCAACAACCACCTCTTGAGCACGCTAGTGCTCGATCAGTGGAACCTGATGAGACAGCCCAGACCAGACAGCGACGAGTTCAAATCAATTGAGGACAAGCTAGGTATCAACTTCAAGATTGAGAGGTCCATTGATGATATCAGGGGCAAGCTGAGACAGCTTGTCCCCCTTGCACAACCAGGGTACCTGAGTGGGGGGGTTGAACCAGAACAATCCAGCCCAACTGTTGAGCTTGACCTACTAGGGTGGTCAGCTACATACAGCAAAGATCTCGGGATCTATGTGCCGGTGCTTGACAAGGAACGCCTATTTTGTTCTGCTGCGTATCCCAAGGGAGTAGAGAACAAGAGTCTCAAGTCCAAAGTCGGGATCGAGCAGGCATACAAGGTAGTCAGGTATGAGGCGTTGAGGTTGGTAGGTGGTTGGAACTACCCACTCCTGAACAAAGCCTGCAAGAATAACGCAGGCGCCGCTCGGCGGCATCTGAAGGCCAAGGGGTTCCCACTCGACGAGTTCCTAGCCGAGTGGTCCGAGCTGTCAGAGTTCGGTGAGGCCTTCGAAGGCTTCAATATCAAGCTGACCGTAACATCCGAGAGCCTAGCCGAACTGAACAAGCCAGTACCCCCCAAGCCCCCAAATGTCAACAGACCAGTAAACACTGGGGGACTCAAGGCAGTCAGCAACGCCCTCAAGACCGGTCGGTACAGGAACGAAGCCGGACTGAGTGGTCTCGTCCTTCTAGCCACAGCAAGAAGCCGTCTGCAAGACGCAGTTAAGGCCAAGGCAGAAGCCGAGAAACTCCACAAGTCCAAGCCAGACGACCCCGATGCAGACTGGTTTGAAAGATCAGAAACTCTGTCAGACCTTCTGGAAAAAGCCGACATCGCCAGCAAGGTCGCCCACTCAGCACTCGTGGAAACAAGCGACGCTCTTGAAGCAGTTCAGTCGACTTCCGTGTACACCCCCAAGTACCCAGAAGTCAAGAACCCACAGACCGCCTCCAACCCCGTTGTTGGGCTCCACCTGCCCGCCAAGAGAGCCACCGGTGTCCAGGCCGCTCTTCTCGGAGCAGGAACGAGCAGACCAATGGGGATGGAGGCCCCAACACGGTCCAAGAACGCCGTGAAAATGGCCAAACGGCGGCAACGCCAAAAAGAGAGCCGCCAA------
>AAA46237
------------------------------------ATGAGTGACGTTTTTAATAGTCCACAGGCGCGAACGAAGATCTCAGCCGCGTTCGGCATAAAGCCTACTGCTGGACAAGACGTGGAAGAACTCTTGATCCCCAAAGTCTGGGTGCCACCCGAGGATCCGCTTGCCAGCCCCAGTCGACTGGCAAAGTTCCTCAGAGAGAACGGCTATAAGGTTTTGCAGCCGCGGTCTCTGCCCGAGAATGAGGAGTATGAGACTGACCAAATACTCCCAGACCTAGCATGGATGCGGCAGATAGAGGGGGCTGTTTTAAAGCCTACCCTATCTCTCCATTGGAGACCAGGAGTA---CTTCCCAAAGTACTACCCAACACACCGCCCGAGCAAGGAGAAGCCAAATGCGTACCCACACGAGCTTGCACTACGCAAGCAGATGCATACCTGTTTCTCCAGGTTCCAGAAGCCAACGAGGGCTTAAAGGATGAGGTTACCCTCCTGACCCAAAATATAAGAGACAAGGCCTATGGAAGTGGGACCTACATGGGACAAGCAACTCGACTTGTGGCCATGAAGGAGGTTGCCACTGGGAGAAACCCAAACAAAGATCCTCTAAAACTTGGGTACACTTTTGAGAGCATCGCGCAGCTGCTTGACATCACTCTACCAGGTAGCCCACCCGGTGAGGATGACAAGCCCTGGGTGCCACTCACAAGAGTGCCGTCAAGGATGTTAGTGCTGACGGGAGACGTAGATGGGGACTTTGAGGTTGAAGACTACCTTCCCAAAATCAACCTCAAGTCATCAAGTGGACTGCCATATGTAGGTCGCACCAAGGGAGAGACAATTGGTGAGATGATAGCTATCTCAAACCAGTTTCTCAGAGAGCTATCAACACTGCAGAAGCAAGGTGCAGGGACAAAAGGGTCAAACAAGAAGAAGCTACTCAGCATGCTAAGTGACTATTGGTACTTATCATGCGGGCTTTTGTTTCCAAAGGCTGAACGGTATGACAAAAGCACATGGCTTACCAAGACCCGGAACATATGGTCAGCTCCATCCCCAACACACCTCATGATCTCCATGATCACCTGGCCCGTGATGTCCAACAGCCCAAACAACGTGTTGAACATTGAAGGGTGTCCATCACTCTACAAATTCAACCCGTTCAGAGGAGGGTTGAACAGGATTGTTGAGTGGATACTGGCTCCGGAAGAACCCAAAGCTCTTGTATATGCAGACAACATATACATTGTCCACTCAAACACGTGGTACTCAATTGACCTAGAGAAGGGCGAGGCAAACTGCACCCGCCAACACATGCAAGCCGCAATGTACTACATCCTCACCAGAGGGTGGTCAGACAACGGCGACCCAATGTTCAACCAGACATGGGCCACCTTCGCCATGAACATTGCCCCAGCTCTAGTAGTCGACTCTACGTGCCTGATAATGAACCTGCAAATCAAGACCTATGGTCAAGGCAGCGGGAATGCAGCCACGTTCATCAACAACCACCTATTGAGCACGCTAGTGCTTGACCAGTGGAACTTGATGAAACAGCCCAGTCCAGACAGCGAGGAGTTCAAATCAATTGAGGACAAACTAGGCATCAACTTCAAGATTGAGAGGTCCATTGATGACATCAGGGGCAAGCTGAGACAGCTTGTCCCCCTTGCACAACCAGGGTACCTGAGTGGGGGGGTCGAACCAGAACAATCCAGCCCAACTGTTGAGCTTGACCTACTAGGGTGGTCGGCCACATACAGCAAAGATCTCGGGATCTATGTGCCTGTGCTTGACAAGGAACGCCTATTTTGTTCCGCTGCGTATCCCAAAGGGGTAGAGAACAAGAGTCTCAAGTCCAAAGTTGGGATCGAGCAAGGATATAAGGTAGTCAGGTATGAGGCGTTGAGGTTGGTAGGTGGTTGGAACTACCCACTCCTGAATAAAGCCTGCAAGAACAACGCAAGCGCCGCTCGG---CATCTGGAGGCCAAGGGGTTCCCACTCGACGAGTTCCTAGCCGAGTGGGCCGAGCTGTCAGAATTTGGCGAAGCCTTCGAGGGCTTCAACATAAAGCTGACTGTAACATCAGAGAGCCTCGCCGAACTGAACAAGCCAGTACCCCCCAAGCCCCCAAATGTCAACAGACCAGTCAACACCGGGGGACTCAAGGCAGTCAGCAACGCCCTCAAAACCGGTCGATACAGGAACGAAGCCGGACTGAGTGGTCTCGTCCTTCTAGCCACAGCTAGGAGCCGCCTGCAAGACGCAGTAAAGGCCAAGGCAGAAGCCGAGAAACTCCACAAGTCCAAGCCAGACGACCCCGATGCAGACTGGTTCGAAAGATCAGAAACTCTGTCAGACCTTCTGGAGAAGGCCGACATCGCCAGCAAT---GCCCACTCAGGACTTGTGGAAACAAGCGACGCTCTTGAAGCCGTTCAGTCAACCTCTGTGTACACCCCAAAGTACCCGGAGGTCAAGAACCCACAGACCGCCTCCAACCCCGTTGTTGGGCTCCACCTGCCCGCCAAGAGAGCCACCGGTGTCCAGGCCGCTCTTCTCGGAGCAGGGACGAGCAGACCAATGGGGATGGAGGCCCCAACACGGTCCAAGAACGCCGTGAAAATGGCCAAAAGGGCGCAACGCCAAAAAGAGAGCCGCCAA------
>AAS10170
------------------------------------ATGAGTGACATTTTCAACAGTCCACAGGCGCGAAGCACGATCTCAGCAGCGTTCGGCATAAAGCCTACTGCTGGACAAGACGTGGAAGAACTCTTGATCCCTAAAGTTTGGGTGCCACCTGAGGATCCGCTTGCCAGCCCTAGTCGACTGGCAAAGTTTCTCAGAGAGAACGGCTACAAAGTTTTGCAGCCACGGTCTCTGCCCGAGAATGAGGAGTATGAGACCGACCAAATACTCCCAGACTTAGCATGGATGCGACAGATAGAAGGGGCTGTTTTAAAACCCACTCTATCTCTCCCCATTGGAGACCAGGAGTACTTCCCAAAGTACTACCCAACACATCGCCCTAGCAAGGAGAAGCCCAATGCGTACCCGCCAGACATCGCACTACTCAAGCAGATGATTTACCTGTTTCTCCAGGTTCCAGAGGCCAACGAGGACCTAAAGGATGAAGTAACCCTCCTGACCCAAAATATAAGGGATAAGGCCTATGGAAGTGGGACCTACATGGGACAAGCAACTCGACTTGTGGCCATGAAGGAGGTCGCCACTGGGAGAAACCCAAACAAGGATCCTCTAAAACTTGGGTACACTTTTGAGAGCATCGCGCAGCTGCTTGACATCACACTACCGGTAGGCCCACCCGGTGAGGATGACAAGCCCTGGGTGCCACTCACAAGAGTGCCGTCACGGATGTTGGTGCTGACGGGAGACGTAGATGGCGACTTTGAGGTTGAAGATTACCTTCCCAAAATCAACCTCAAGTCATCAAGTGGACTACCATATGTAGGTCGCACCAAAGGAGAGACGATTGGCGAGATGATAGCTATCTCAAACCAGTTTCTCAGAGAGCTATCAACACTGTTGAAGCAAGGTGCAGGGACAAAGGGGTCAAACAAGAAGAAGCTACTCAGCATGTTAAGTGACTATTGGTACTTATCATGCGGGCTTTTGTTTCCAAAGGCTGAAAGGTATGACAAAAGCACATGGCTCACCAAGACCCGGAACATATGGTCAGCTCCATCCCCAACACACCTCATGATCTCCATGATCACCTGGCCCGTGATGTCCAACAGCCCAAACAACGTGTTGAACATTGAAGGGTGTCCATCACTCTACAAATTCAACCCGTTCAGAGGGGGGTTGAACAGGATCGTCGAGTGGATATTGGCTCCGGAAGAACCCAAGGCTCTTGTATATGCGGACAACATATACATTGTCCACTCAAACACGTGGTACTCAATTGACCTAGAGAAGGGCGAGGCAAACTGCACTCGCCAACACATGCAAGCCGCAATGTACTACATCCTCACCAGAGGGTGGTCAGACAACGGCGACCCAATGTTCAATCAAACATGGGCCACCTTTGCCATGAACATTGCCCCTGCTCTAGTGGTAGACTCATCGTGCCTGATAATGAACCTGCAAATTAAGACCTATGGTCAAGGCAGCGGGAATGCAGCCACGTTCATCAACAACCACCTCTTGAGCACGCTAGTGCTTGACCAGTGGAACCTGATGAGACAGCCCAGACCAGACAGCGAGGAGTTCAAATCAATTGAGGACAAGCTAGGTATCAACTTCAAGATTGAGAGGTCCATTGATGACATCAGGGGCAAGCTGAGACAGCTTGTCCTCCTTGCACAACCAGGGTACCTGAGTGGGGGGGTTGAACCAGAACAATCCAGCCCAACTGTTGAGCTTGACCTACTAGGGTGGTCAGCTACATACAGCAAAGATCTCGGGATCTATGTGCCGGTGCTTGACAAGGAACGCCTATTTTGTTCTGCTGCGTATCCCAAGGGAGTAGAGAACAAGAGTCTCAAGTCCAAAGTCGGGATCGAGCAGGCATACAAGGTAGTCAGGTATGAGGCGTTGAGGTTGGTAGGTGGTTGGAACTACCCACTCCTGAACAAAGCCTGCAAGAATAACGCAGGCGCCGCTCGGCGGCATCTGGAGGCCAAGGGGTTCCCACTCGACGAGTTCCTAGCCGAGTGGTCCGAGCTGTCAGAGTTCGGTGAGGCCTTCGAAGGCTTCAATATCAGGCTGACCGTAACATCCGAGAGCCTAGCCGAACTGAACAAGCCAGTACCCCCCAAGCCCCCAAATGTCAACAGACCAGTCAACACTGGGGGACTCAAGGCAGTCAGCAACGCCCTCAAGACCGGTCGGTACAGGAACGAAGCCGGACTGAGTGGTCTCGTCCTTCTAGCCACAGCAAGAAGCCGTCTGCAAGACGCAGTTAAGGCCAAGGCTGAAGCCGAGAAACTCCACAAGTCCAAGCCAGACGACCCCGATGCAGACTGGTTTGAAAGATCAGAAACTCTGTCAGACCTTCTGGAGAAAGCCGACATCGCCAGCAAGGTCGCTCACTCAGCACTCGTGGAAACAAGCGACGCTCTTGAAGCAGTTCAGTCGACTTCCATGTACACCCCCAAGTATCCAGAAGTCAAGAACCCACAGACCGCCTCCAACCCCGTTGTTGGGCTCCACCTGCCCGCCAAGAGAGCCACCGGTGTCCAGGCCGCTCTTCTCGGAGCAGGAACGAGCAGACCAATGGGGATGGAGGCCCCAACACGGTCCAAGAACGCCGTGAAAATGGCCAAACGGCGGCAACGCCAAAAAGAGAGCCGCCAA------
>AAN04462
------------------------------------ATGAGTGACGTCTTCAATAGCCCACAGGCGCGAAGCAAGATATCAGCAGCGTTCGGCATAAAGCCTACAGCTGGACAGGATGTGGAAGAACTCCTGATCCCCAAGGTCTGGGTGCCACCTGAGGATCCCTTGGCCAGCCCCAGTCGTCTGGCCAAGTTCCTCAGGGAAAACGGCTACAAGATTCTGCAGCCACGGTCTCTACCTGAGAATGAGGAGTATGAGACCGATCAAATACTCCCTGACCTAGCTTGGATGAGGCAGATAGAGGGAGCTGTTTTAAAACCAACCCTATCTCTCCCCATTGGAGACCAGGAGTACTTCCCAAAATACTACCCAACACACCGGCCGAGCAAGGAAAAGCCCAATGCGTACCCGCCCGATATCGCATTACTCAAGCAGATGATCTACTTGTTTCTCCAGGTTCCCGAGGCCACAGATAACCTCAAAGATGAGGTCACCCTCCTAACTCAAAATATAAAAGATAAGCCCTACGGAAGTGGGACCTACATGGGACAGGCCACCAGACTTGTTGCCATGAAGGAGGTTGCCACTGGGAGGAACCCAAACAAAGATTCTCTAAAGCTTGGGTACACCTTTGAGAGCATAGCCCAGCTACTTGACATCACTTTACCGGTAGGCCCACCCGGTGAGGATGACAAGCCCTGGGTACCACTCACAAGGGTGCCGTCAAGGATGTTGGTTCTGACGGGCGACGTAGATGGGGAATTTGAGGTTGAGGACTACCTTCCCAAAATCAACCTCAAGTCATCAAGTGGACTGCCCTATGTTGGTCGCACCAAAGGAGAAACTATTGGAGAGATGATAGCCATATCGAACCAGTTTCTTCGAGAGCTATCAGCACTGCTGAAGCAGGGTGCAGGGACAAAAGGGTCGAACAAGAAGAAGCTGCTCAGCATGCTAAGTGACTACTGGTACTTATCATGTGGGCTTTTGTTTCCCAAGGCTGAGAGGTACGACAAAAGCACGTGGCTCACCAAGACCCGTAACATATGGTCAGCTCCATCACCAACACACCTCATGATCTCAATGATAACCTGGCCCGTGATGTCCAATAGCCCAAACAACGTGTTGAACATTGAGGGGTGTCCGTCACTCTACAAGTTCAACCCGTTTAGAGGTGGGCTAAACAGGATCGTGGAGTGGATAATGGCTCCGGACGAACCCAAGGCCCTAGTATATGCTGACAACATATACATTGTTCACTCCAACACGTGGTACTCAATTGACCTAGAGAAGGGTGAGGCAAACTGCACGCGTCAACACATGCAGGCCGCCATGTACTACATCCTTACCAGAGGATGGTCCGATAACGGTGACCCCATGTTCAATCAGACATGGGCCACCTTTGCGATGAACATTGCCCCAGCTCTAGTTGTGGACTCATCATGTCTGATTATGAACCTTCAGATCAAGACATATGGTCAAGGCAGTGGGAATGCAGCCACCTTCATCAACAACCATCTTCTTAGCACCCTTGTGCTAGACCAGTGGAACTTGATGAAGCAACCTAGTCCAGACAGTGAAGAGTTCAAGTCAATTGAAGACAAGCTGGGCATCAACTTCAAGATTGAGAGGTCCATTGATGACATTAGGGGCAAGCTCAGACAGCTTGTCCCCCTTGCACAACCAGGGTACCTGAGTGGAGGGGTCGAACCAGAGCAACCCAGCCCAACTGTAGAGCTGGACCTACTCGGATGGTCTGCAACTTACAGCAAAGATCTTGGGATCTATGTGCCGGTGCTTGACAAGGAACGCTTATTTTGCTCTGCTGCGTATCCCAAAGGGGTAGAGAATAAAAGCCTCAAATCCAAGGTTGGGATCGAGCAAGCATACAAAGTTGTCAGGTACGAGGCGTTGAGGTTGGTAGGTGGTTGGAACTACCCACTCCTGAACAAAGCTTGCAAGAACAATGCAAGTGCAGCTCGGCGGCATCTGGAGGCCAAGGGGTTCCCGCTCGATGAGTTCCTCGCCGAGTGGTCCGAGTTGTCCGAGTTCGGAGAAGCTTTCGAAGGCTTCAACATCAAGCTGACAGTAACACCGGAGAGCCTCGCCGAACTTAACAGGCCAGTACCCCCCAAACCTCCAAATGTCAACAGACCAGTCAACACCGGTGGGCTAAAGGCAGTCAGCAATGCCCTCAAGAACGGCCGGTATAGAAATGAAGCCGGACTAAGTGGCCTCGTCCTCCTAGCCACCGCCCGCAGCCGACTACAGGACGCAGTCAAGGCCAAGGCAGAGGCCGAGAAACTCCACAAGTCCAAGCCCGATGACCCCGATGCAGACTGGTTTGAACGATCAGAAACCCTGTCAGACCTGCTGGAGAAAGCCGACATTGCCAGCAAGGTCGCTCACTCAGCACTCGTGGAAACAAGCGACGCTCTTGAAGCGGTCCAGTCAACCTCAGTGTACACCCCAAAGTACCCAGAGGTCAAGAACCCACAGACCGCCTCCAACCCCGTTGTTGGGCTCCACCTGCCCGCCAAGAGGGCCACCGGTGTCCAGGCAGCTCTTCTCGGAGCAGGAACGAGCAGACCAATGGGGATGGAGGCTCCAACACGGTCCAAGAACGCCGTGAAAATGGCCAAAAGGCGGCAACGCCAAAAAGAGAGCCGCCAA------
>ACZ62646
------------------------------------ATGAGTGACGTATTCAACAGTCCACAGGCGCGAAGCAAAATATCAGCAGCGTTTGGCATAAAACCCACAGCTGGACAGGATGTGGAAGAACTCTTGATCCCCAAGGTCTGGGTTCCACCTGAGGACCCACTGGCGAGCCCCAGTCGGCTTGCCAAATTCCTCCGAGAGAACGGCTACAAGATTCTGCAGCCGCGGTCTCTGCCTGAGAATGAGGAGTATGAGACTGACCAGATACTTCCAGACCTAGCATGGATGCGGCAGATAGAGGGGGCAGTTCTGAAGCCCACCTTGTCTCTCCCCATTGGTGACCAAGAGTACTTCCCAAAGTACTACCCAACTCATCGCCCGAGCAAGGAGAAGCCTAATGCGTACCCACCAGACATTGCATTACTCAAGCAGATGATCTACCTATTTCTCCAGCTTCCGGAAGCCACAGAGGGCCTGAAGGATGAAGTGACCCTCCTAACTCAAAATATACGCGACAAGGCCTACGGAAGTGGGACCTACATGGGGCAAGCGACCAGACTTGTTGCCATGAAAGAGGTTGCCACTGGGAGAAATCCAAACAAGGATCCTCTAAAACTTGGGTACACTTTTGAGAGCATCGCGCAGTTGCTTGACATCACCCTACCAGTTGGCCCACCTGGTGAGGATGACAAGCCCTGGGTGCCACTCACAAGAGTGCCGTCAAGGATGCTAGTGCTGACGGGAGACGTAGATGGGGACTTTGAGGTTGAGGATTACCTCCCGAAAATCAACCTCAAGTCATCAAGTGGACTACCATATGTAGGCCGCACCAAGGGGGAAACAATTGGCGAGATGATAGCCATCTCAAACCAATTCCTCCGGGAGCTATCAGCGCTGCTGAAGCAAGGTGCAGGGGCCAAAGGGTCAAACAAGAAGAAGCTACTCAGCATGCTCAGTGACTATTGGTACTTATCATGCGGGCTTTTGTTTCCGAAGGCTGAACGGTATGACAAAAGCACATGGCTTACCAAGACCCGGAACATATGGTCAGCTCCATCCCCAACCCACCTCATGATCTCTATGATCACCTGGCCCGTGATGTCCAACAGCCCCAACAACGTGTTGAATATTGAAGGGTGCCCGTCACTCTACAAGTTTAACCCGTTTAGGGGAGGACTAAACAGGATCGTTGAGTGGATACTGGCTCCGGAAGAACCCAAGGCCCTTGTATATGCAGATAACATATACATCGTCCACTCTAACACGTGGTACTCAATTGACCTAGAGAAGGGGGAGGCCAACTGCACCCGTCAACACATGCAGGCGGCTATGTACTACATCCTCACTAGAGGGTGGTCAGACAATGGTGACCCCATGTTTAACCAGACATGGGCTACCTTTGCCATGAACATTGCCCCTGCTCTAGTTGTGGACTCCTCGTGTCTGATAATGAACCTGCAAATTAAGACCTATGGTCAAGGCAGTGGGAACGCAGCCACATTCATCAACAACCATCTCTTGAGCACCCTGGTGCTCGATCAGTGGAACTTGATGAAACAACCCAGCCCAGACAGTGAGGAGTTCAAGTCAATTGAGGACAAGCTAGGTATTAACTTCAAGATCGAGAGGTCAATTGATGACATAAGGGGCAAGCTAAGACAGCTTGTCCCCCTTGCACAACCAGGGTACCTGAGTGGAGGAGTCGAACCAGAACACTCCAGCCCAACTGTTGAGCTTGACCTGCTAGGCTGGTCAGCAACATACAGCAAAGATCTTGGGATCTATGTGCCTGTACTTGACAAGGAACGCCTGTTCTGCTCGGCAGCGTATCCCAAAGGGGTCGAGAACAAGAGTCTCAAGTCCAAAGTTGGGATCGAGCAAGCATACAAGGTAGTTAGGTATGAGGCGTTGAGACTGGTAGGTGGTTGGAACTATCCACTCCTGAACAAAGCTTGCAAGAACAACGCAAGCGCTGCTCGGCGGCATTTGGAGGCCAAGGGGTTCCCACTCGACGAGTTCCTAGCCGAGTGGTCTGAGCTGTCAGAATTCGGCGAGGCCTTTGAAGGCTTCAACATAAAGCTGACTGTAACACCAGAGATCCTTGCCGAACTGAACAAACCAGTACCCCCAAAACCCCCGAATGTCAACAGACCAGTCAACACCGGAGGTCTAAAGGCTGTCAGCAACGCCCTAAAGACCGGCCGCTACAGGAATGAAGCCGGACTGAGTGGCCTCGTCCTTCTAGCCACAGCCAGGAGCCGACTGCAAGATGCAGTAAAGGCCAAAGCAGAGGCCGAGAAGCTCCACAAGTCCAAGCCAGACGACCCCGATGCAGACTGGTTTGAAAGATCCGAAACTTTGTCAGACCTTCTGGAGAAAGCCGACATAGCCAGCAAGGTCGCACACTCAGCACTCGTGGAAACAAGCGACGCTCTTGAGGCGGTTCAGTCAACCTCTGTGTATACTCCCAAATACCCGGAGGTCAAGAACCCACAGACCGCCTCCAACCCCGTTGTCGGGCTCCACCTGCCCGCCAAGAGAGCCACCGGTGTCCAGGCCGCTCTTCTCGGAGCAGGAACGAGCAAGCCAATGGGGATGGAGGCCCCAACACGGTCCAAGAACGCCGTAAAAATGGCCAAAAGGCGGCAACGCCAAAAAGAGAGCCGCCAA------
>AAT99259
------------------------------------ATGAGTGACGTATTCAATAGTCCACAGGCGCGAAGCAAGATTTCAGCAGCGTTTGGCATTAAGCCTACAGCTGGACAAGACGTGGAAGAACTCTTGATCCCTAAGGTCTGGGTTCCCCCTGAGGATCCACTGGCAAGCCCTAGTCGGCTTGCCAAGTTCCTCAGAGAGAATGGCTACAAAATCTTGCAGCCACGGTCTCTACCCGAAAATGAGGAGTATGAGACCGACCAAATACTCCCAGACCTAGCATGGATGCGGCAGATAGAGGGGGCTGTCTTGAAGCCAACTCTATCTCTCCCCATTGGGGACCAAGAGTACTTCCCAAAGTACTACCCAACTCATCGCCCTAGCAAGGAGAAGCCCAATGCGTACCCACCAGACATCGCACTACTCAAGCAGATGATCTACTTGTTTCTCCAGGTTCCGGACGCCACAGAGGGCCTAAAGGAAGAAGTAACCCTCTTGACTCAAAACATAAGAGACAAGGTATACGGAAGTGGAACCTACATGGGGCAAGCTACCCGGCTTGTCGCTATGAAAGAGGTTGCCACTGGGAGAAACCCAAACAAAGATCCTCTGAAACTTGGGTACACCTTCGAGAGCATCGCTCAGTTGCTTGACATCACCCTACCAGTTGGCCCACCTGGTGAGGATGACAAGCCCTGGGTGCCACTCACAAGGGTGCCGTCAAGGATGCTAGTGCTGTCGGGAGACGTAGATGGGGACTTTGAGGTTGAAGACTACCTCCCAAAGATCAACCTCAAGTCATCAAGTGGACTGCCATATGTAGGCCGCACCAAGGGGGAGACAATTGGTGAGATGATCGCTATCTCAAACCAGTTCCTCCGGGAGCTATCAGCGCTGCTGAAGCAGGGTGCAGGGACCAAAGGGTCGAACAAGAAGAAGCTACTCAGCATGCTTAGTGACTACTGGTACTTATCATGCGGGCTTTTGTTCCCGAAGGCTGAACGGTATGACAAAAGCACATGGCTCACCAAGACCCGAAACATATGGTCAGCTCCATCTCCTACCCACCTCATGATCTCCATGATCACCTGGCCCGTAATGTCCAACAGCCCCAACAACGTGTTGAACATTGAAGGGTGCCCGTCACTCTACAAGTTCAACCCGTTCAGAGGAGGGCTGAACAGGATTGTTGAGTGGATATTAGCCCCGGAAGAACCCAAAGCCCTTGTATATGCAGACAACATATACATTGTCCACTCCAACACGTGGTACTCAATTGACCTAGAGAAGGGCGAGGCCAACTGCACCCGCCAACACATGCAGGCAGCAATGTACTACATCCTCACCAGAGGATGGTCGGACAATGGTGACCCTATGTTCAACCAGACATGGGCTACCTTTGCCATGAACATTGCTCCGGCTCTAGTTGTGGACTCGTCGTGTCTGATAATGAACCTGCAAATCAAGACCTACGGTCAAGGCAGTGGGAATGCAGCCACGTTCATCAACAACCACCTTCTAAGCACTCTAGTGCTTGATCAGTGGAACTTGATGAAACAACCCAGTCCAGACAGTGAGGAGTTCAAGTCGATTGAAGACAAGCTAGGTATCAACTTCAAGATCGAGAGGTCCATTGATGACATCAGGGGCAGGCTGAGGCAGCTTGTCCCCCTTGCCCAACCAGGGTACCTGAGTGGTGGGGTCGAACCAGAACAATCCAGCCCAACTGTTGAGCTCGACCTACTAGGTTGGTCGGCAGCTTACAGCAAAGATCTTGGGATCTATGTGCCAGTACTTGACAAGGAACGCCTGTTCTGCTCAGCTGCGTATCCCAAAGGAGTTGAAAACAAGAGTCTCAAGTCCAAAGTAGGGATCGAGCAAGCATATAAGGTTGTCAGGTACGAGGCTTTGAGGCTGGTGGGTGGTTGGAACTATCCACTCTTGAATAAAGCTTGCAAGAACAATGCAAGCGCAGCTCGGCGGCACTTGGAGGCCAAGGGGTTCCCACTTGACGAGTTCCTAGCCGAGTGGTCAGAGCTGTCAGAGTTCGGCGAGGCCTTCGAAGGCTTCAACATCAAGCTGACTGTAACACCAGAGAGCCTTGCCGAACTGAACAAGCCAGTACCCCCCAAGCCACCGAATGTCAACAGACCAGTCAACACCGGAGGTCTTAAGGCAGTCAGCAACGCCCTAAAGACCGGCCGCTACAGAAACGAAGCCGGACTGAGTGGCCTCGTCCTTCTAGCCACAGCCAGGAGCCGACTGCAAGATGCAGTAAAAGCCAAAGCAGAGGCCGAGAAACTCCACAAGTCCAAGCCAGATGACCCCGATGCAGACTGGTTTGAAAGATCCGAAACCCTATCAGACCTTCTGGAGAAAGCCGACATCGCCAGCAAGGTTGCCCACTCAGCACTCGTGGAAACAAGCGACGCTCTTGAAGCGGTCCAATCAACCTCAGTGTACACTCCCAAGTACCCAGAGGTCAAGAACCCACAGACCGCCTCCAATCCCGTTGTTGGGCTCCACCTGCCCGCCAAGAGAGCCACCGGTGTCCAGGCCGCTCTTCTCGGAGCAGGAACGAGCAGACCAATGGGGATGGAGGCCCCAACACGGTCCAAGAACGCCGTGAAAATGGCCAAAAGGCGGCAGCGCCAGAAAGAGAGCCGCCAA------
>BAA23207
------------------------------------ATGAGTGACGTTTTCAATAGTCCACAGGCGCGACAGAAGATATCAGCAGCGTTCGGCATAAAGCCTACAGCTGGACAGGATGTGGAAGAACTCCTGATCCCTAAGGTCTGGGTGCCACCTGAGGATCCCTTGGCCAGCCCTAGTCGTCTGGCCAAGTTCCTCAGGGAAAACGGCTACAAGATTCTGCAGCCACGGTCTCTACCTGATAATGAGGAATATGAGACCGATCAAATACTCCCTGACCTAGCTTGGATGAGGCAGATAGAGGGGGCTGTTTTAAAACCAACCCTATCTCTCCCCATTGGAGACCAGGAGTACTTCCCTAAATACTACCCAACACACCGCCCGAGCAAGGAAAAGCCCAATGCGTACTCGCCCGATATCGCGTTACTCAAGCAGATGATCTACTTGTTTCTCCAGGTTCCCGAGGCCACAGATAACCTCAAAGATGAGGTCACCCTACTAACCCAAAACATTAGAGATAAAGCCTACGGGAGTGGGACCTACATGGGACAAGCTACCAGACTTGTTGCTATGAAAGAGGTTGCCACTGGGAGAAACCCAAACAAAGATCCTCTAAAGCTTGGGTACACCTTTGAGAGCATAGCCCAGCTACTTGACATCACTTTACCGGTAGGCCCACCCGGTGAGGATGACAAGCCCTGGGTACCACTCACAAGGGTGCCGTCAAGGATGTTGGTTCTGACGGGCGACGTAGATGGGGAATTTGAGGTTGAGGACTACCTTCCCAAAATCAACCTCAAGTCATCAAGTGGACTGCCCTATGTTGGTCGCACCAAAGGAGAAACTATTGGGGAGATGATAGCCATATCGAACCAGTTTCTTCGAGAGCTATCAGCGCTGCTGAAGCAGGGTGCAGGGACAAAAGGGTCGAACAAGAAGAAGCTGCTCAGCATGCTAAGTGACTACTGGTACTTATCATGTGGGCTTTTGTTTCCCAAGGCTGAGAGGTACGACAAAAGCACGTGGCTCACCAAGACCCGTAACATATGGTCAGCTCCATCACCAACACACCTCATGATCTCAATGATAACCTGGCCCGTGATGTCCAATAGCCCAAACAACGTGTTGAACATTGAGGGGTGTACGTCACTCTACAAGTTCAACCCGTTTAGGGTGGGGCTAAACAGGATCGTGGAGTGGATAATGGCTCCGGTAGAACCCAAGGCCTTAGTATATGCTGACAACATATACATTGTTCACTCCAACACGTGGTACTCAATTGACCTAGAGAAGGGTGAGGCCAACTGCATCTCCCAACACATGCAGGTCGCCATGTACTACATCCTTACCAGAGGATGGTCCGATAACGGTGACCCCATGTTCAATCAGACATGGGCCACCTTTGCGATGAACATTGCCCCAGCTCTAGTTGTGGACTCATCATGTCTGATTATGAACCTTCAGATCAAGACATATGGTCAAGGCAGTGGGAATGCAGCCACCTTCATCAACAACCATCTTCTTAGCACCCTTGTGCTAGACCAGTGGAACTTGATGAAGCAACCTAGTCCAGACAGCGAAGAGTTCAAGTCAATTGAAGACAAGCTGGGCATCAACTTCAAGATTGAGAGGTCCATTGATGACATTAGGGGCAAGCTCAGACAGCTTGTCCCCCTTGCACAACCAGGGTACCTGAGTGGAGGGGTCGAACCAGAGCAACCCAGCCCAACTGTAGAGCTGGACCTACTCGGATGGTCTGCAACTTACAGCAAAGATCTTGGGATCTATGTGCCGGTGCTTGACAAGGAACGCTTATTTTGCTCTGCTGCGTATCCCAAAGGGGTAGAGAACAAAAGCCTCAAATCCAAGGTTGGGATCGAGCAAGCATACAAAGTTGTCAGGTACGAGGCGTTGAGGTTGGTAGGTGGTTGGAACTACCCACTCCTGAACAAAGCTTGCAAGAACAATGCAAGTGCAGCTCGGCGGCATCTGGAGGCAAAGGGGTTCCCGCTCGATGAGTTCCTCGCGGAGTGGTCAGAGTTGTCCGAGTTCGGAGAAAGCTTCGTCGGCTTCAACATCAAGCTGACAGTAACACCGGAGAGCCTCGCCGAACTCAACAGACCAGCACCCCCCAAACCTCCAAATGTCAACAGACCAGTCAACACCGGTGGGCTAAAGGCAGTCAGCAATGCCCTCAAGACCGGCCGGTATAGAAATGAAGCCGGACTAAGTGGCCTCGTCCTCCTAGCCACCGCCCGCAGCCGACTACAGGACGCAGTCAAGGCCAAGGCAGAGGCCGAGAAACTCCACAAGTCTAAGCCCGATGACCCCGATGCAGACTGGTTTGAACGATCAGAAACCCTGTCAGACCTGCTGGAGAAAGCCGACATTGCCAGCAAGGTCGCTCACTCAGCACTCGTGGAAACAAGCGACGCTCTTGAAGCGGTCCAGTCAACCTCAGTGTACACCCCAAAGTACCCAGAGGTTAAGAACCCACAGACCGCCTCCAACCCCGTTGTTGGGCTCCGCCTGCCCGCCAAGAGGGCCACCGGTGTCCAGGCAGCTCTTCTCGGAGCAGGGACGAGCAGACCAATGGGGATGGAGGCTCCAACACGGTCCAAGAACGCCGTGAAAATGGCCAAAAGGCGGCAACGCCAAAAAGAGAGCCGCCAA------
>AAM97562
------------------------------------ATGAGTGACATTTTCAACAGTCCACAGGCGCGAAGCAAGATCTCAGCAGCGTTCGGCATTAAGCCTACTGCTGGACAAGACGTGGAAGAACTCTTGATCCCTAAAGTGTGGGTACCACCTGAGGATCCGCTTGCCAGCCCTAGTCGACTGGCAAAGTTTCTCAGAGAGAACGGCTACAAAGTTTTGCAGCCACGGTCTCTGCCCGAGAATGAGGAGTATGAGACCGACCAAATACTCCCAGACTTAGCATGGATGCGACAGATAGAAGGGGCTGTTTTAAAACCCACTCTATCTCTCCCCATTGGAGACCAGGAGTACTTCCCAAAGTACTACCCAACACATCGCCCTAGCAAGGAGAAGCCCAATGCGTACCCGCCAGACATCGCACTACTCAAGCAGATGATTTACCTGTTTCTCCAGGTTCCAGAGGCCAACGAGGACCTAAAGGATGAAGTAACCCTCCTGACCCAAAATATAAGGGATAAGGCCTATGGAAGTGGGACCTACATGGGACAAGCAACTCGACTTGTGGCCATGAAGGAGGTCGCCACTGGGAGAAACCCAAACAAGGATCCTCTAAAACTTGGGTACACTTTTGAGAGCATCGCGCAGCTGCTTGACATCACACTACCGGTAGGCCCACCCGGTGAGGATGACAAGCCCTGGGTGCCACTCACAAGAGTGCCGTCACGGATGTTGGTGCTGACGGGGGACGTAGACGGCGACTTTGAGGTTGAAGATTACCTTCCCAAAATCAACCTCAAGTCATCAAGTGGACTACCATATGTAGGTCGCACCAAAGGAGAGACGATTGGCGAGATGATAGCTATCTCAAACCAGTTTCTCAGAGAGCTATCAACACTGTTGAAGCAAGGTGCAGGGACCAAGGGGTCAAACAAGAAGAAGCTACTCAGCATGTTAAGTGACTATTGGTACTTATCATGCGGGCTTTTGTTTCCAAAGGCTGAAAGGTACGACAAGAGCACATGGCTTACCAAGACCCGGAACATATGGTCAGCTCCATCCCCAACACACCTCATGATCTCCATGATCACCTGGCCCGTGATGTCCAACAGCCCAAACAACGTGTTGAACATTGAAGGGTGTCCATCACTCTACAAATTCAACCCGTTCAGAGGGGGGCTGAACAGGATCGTCGAGTGGATATTGGCTCCGGAAGAACCCAAGGCTCTTGTATATGCGGACAACATATACATTGTCCACTCAAACACGTGGTACTCAATTGACCTAGAGAAGGGTGAGGCAAACTGCACTCGCCAACACATGCAAGCCGCAATGTACTATATCCTCACCAGAGGGTGGTCAGACAACGGCGACCCAATGTTCAATCAAACATGGGCCACATTTGCCATGAACATTGCCCCTGCTCTAGTGGTAGACTCATCATGCCTGATAATGAACCTGCAAATTAAGACCTATGGCCAAGGCAGCGGGAATGCAGCCACGTTCATCAACAACCACCTCTTGAGCACGCTAGTGCTTGATCAGTGGAACCTGATGAAACAGCCCAGACCAGACAGCGACGAGTTCAAATCAATTGAGGACAAGCTAGGTATCAACTTCAAGATTGAGAGGTCCATTGATGATATCAGGGGCAAGCTGAGACAGCTTGTCCCCCTTGCACAACCAGGGTACCTGAGTGGGGGGGTTGAACCAGAACATTCCAGCCCAACTGTTGAGCTTGACCTACTAGGGTGGTCAGCTACATACAGCAAAGATCTCGGGATCTACGTGCCGGTGCTTGACAAGGAACGCCTATTTTGTTCTGCTGCGTATCCCAAGGGAGTAGAGAACAAGAGTCTCAAGTCCAAAGTCGGGATCGAGCAGGCATACAAGGTAGTCAGGTATGAGGCGTTGAGGTTGGTAGGTGGTTGGAACTACCCACTCCTGAACAAAGCCTGCAAGAATAACGCTGGCGCCGCTCGGCGGCATCTGGAGGCCAAGGGGTTCCCACTCGACGAGTTCCTAGCCGAGTGGTCCGAGCTGTCAGAGTTCGGTGAGGCCTTCGAAGGCTTCAACATCAAGCTGACCGTAACATCCGAGAGCCTAGCCGAACTGAACAAGCCAGTACCCCCCAAGCCCCCAAATGTCAACAAACCAGTAAACACTGGGGGACTCAAGGCAGTCAGCAACGCCCTCAAGACCGGTCGGTACAGGAACGAAGCCGGACTGAGTGGTCTCGTCCTTCTAGCCACAGCAAGAAGCCGCCTGCAAGACGCAGTTAAGGCCAAGGCAGAGGCCGAGAAACTCCACAAGTCCAAGCCAGACGACCCCGATGCAGACTGGTTTGAAAGATCAGAAACTCTGTCAGACCTTCTGGAGAAAGCCGACATCGCCAGTAAGGTCGCCCACTCAGCACTCGTGGAAACAAGCGACGCTCTTGAAGCAGTTCAGTCTGCTTCCGTGTACACCCCCAAGTACCCAGAAGTCAAGAACCCACAGACCGCCTCCAACCCCGTTGTTGGGCTCCACCTGCCCGCTAAGAGAGCCACCGGTGTCCAGGCCGCTCTTCTCGGAGCAGGAACGAGCAGACCAATGGGGATGGAGGCCCCAATACGGTCCAAGAACGCCGTGAAAATGGCCAAACGGCGGCAACGCCAAAAAGAGAGCCGCCAA------
>AEW69315
------------------------------------ATGAGTGACGTTTTCAATAGTCCACAGGCGCGAAGCAAGATATCAGCAGCGTTTGGCATAAAGCCTACTGCTGGACAAGACGTGGAAGAACTCTTGATCCCCAAAGTCTGGGTACCACCTGAGGATCCACTTGCCAGCCCTAGCCGACTAGCAAAGTTCCTCAGGGAAAACGGCTACAAGGTTCTGCAGCCACGGTCCCTGCCCGAGAATGAGGAGTATGAGACCGACCAAATACTCCCAGACTTAGCATGGATGCGGCAGATAGAGGGGGCTGTTTTAAAGCCTACTCTATCTCTCCCCATTGGAGACCAGGAGTACTTCCCAAAATACTACCCAACACACCGCCCTAGCAAGGAGAAGCCCAATGCGTACCCACCAGACATTGCATTACTCAAGCAGATGATCTACCTGTTTCTCCAAGTTCCAGAGGCCAACGAGGGCTTAAAGGATGAGGTTACCCTCCTGACCCAAAACATAAGGGACAAGGCCTATGGAAGTGGGACCTACATGGGACAAGCAACTCGACTTGTGGCCATGAAGGAGGTTGCCACTGGGAGAAACCCAAATAAAGATCCTCTAAAACTTGGGTACACTTTTGAGAGCATTGCACAGCTGCTTGACATCACTCTACCGGTAGGCCCACCCGGTGAGGATGACAAGCCCTGGGTACCACTCACAAGAGTGCCGTCAAGGATGTTAGTGCTGACGGGAGACGTAGATGGGGACTTTGAGGTTGAAGACTACCTTCCCAAAATCAACCTCAAGTCATCAAGTGGACTGCCATATGTAGGTCGCACCAAGGGAGAGACAATTGGTGAGATGATAGCCATCTCAAACCAGTTTCTCAGGGAGCTATCAACATTGTTGAAGCAAGGTGCAGGGACAAAAGGGTCAAACAAAAAGAAGCTACTCAGCATGCTAAGTGACTATTGGTACTTATCATGCGGGCTTTTGTTCCCAAAGGCTGAACGGTATGACAAAAGCACATGGCTCACCAAGACCCGGAACATATGGTCAGCTCCATCCCCAACACACCTCATGATCTCCATGATCACCTGGCCCGTGATGTCCAACAGCCCAAACAACGTGTTGAACATTGAAGGGTGTCCATCACTCTACAAATTCAACCCGTTCAGAGGAGGGTTGAACAGGATTGTCGAGTGGATACTGGCTCCAGAAGAACCCAAAGCTCTTGTGTATGCAGACAACATATACATTGTCCACTCAAACACGTGGTACTCAATTGACTTAGAGAAGGGCGAGGCAAACTGCACGCGCCAACACATGCAGGCCGCAATGTACTACATCCTCACCAGAGGGTGGTCAGACAACGGTGACCCAATGTTCAATCAGACATGGGCCACCTTTGCCATGAACATAGCCCCAGCTCTAGTAGTCGACTCCTCGTGCCTGATAATGAACCTGCAGATTAAGACTTATGGTCAAGGCAGTGGGAATGCAGCCACGTTCATCAACAACCACTTATTGAGCACGCTGGTGCTTGACCAGTGGAACTTGATGAAGCAGCCCAGCCCAGACAGCGAGGAGTTCAAATCGATTGAGGACAAGCTAGGCATCAACTTCAAGATCGAGAGGTCCATTGATGACATCAGGGGCAAGCTAAGACAGCTTGTCCCCCTTGCACAACCAGGGTACCTGAGCGGGGGGGTCGAACCAGAACAATCCAGCCCAACTGTTGAGCTCGACCTACTAGGATGGTCGGCCACATACAGCAAAGATCTCGGGATCTATGTGCCTGTGCTTGATAAGGAACGCCTATTTTGCTCTGCTGCGTATCCCAAAGGAGTAGAGAACAAGAGTCTCAAATCCAAAGTCGGGATCGAACAGGCATACAAGGTAGTTAGGTACGAGGCGTTGAGGTTGGTAGGTGGTTGGAACTACCCACTCCTGAACAAAGCCTGCAAGAACAACGCAGGCGCTGCTCGGCGGCATCTGGAGGCCAAGGGGTTCCCACTCGACGAGTTCCTAGCCGAGTGGGCCGAGCTGTCAGAATTCGGCGAAGCCTTCGAGGGCTTCAACATCAAGCTGACCGTAACATCAGAGAGCCTCGCCGAACTGAACAAGCCAGTACCCCCCAAGCCCCCAAATGTCAACAGACCAGTCAACACCGGGGGACTCAAGGCAGTCAGCAACGCCCTCAAAACCGGCCGGTACAGGAACGAAGCCGGACTGAGTGGTCTCGTCCTTCTAGCCACAGCTAGGAGCCGTCTGCAAGACGCAGTCAAGGCCAAGGCAGAAGCCGAGAAACTCCACAAGTCCAAGCCAGACGACCCCGATGCAGACTGGTTTGAAAGATCAGAAACACTGACAGACCTTCTGGAGAAAGCCGACATCGCCAGCAAGGTCGCCCACTCAGCACTCGTGGAAACAAGCGACGCTCTTGAAGCGGTTCAGTCGACCTCCGTGTACACCCCCAAGTACCCTGAGGTCAAGAACCCACAGACCGCCTCCAACCCCGTTGTTGGGCTCCACCTGCCCGCCAAGAGAGCCACCGGTGTCCAGGCCGCTCTTCTCGGAGCAGGAACGAGCAGACCAATGGGGATGGAGGCTCCAACACGGTCCAAGAACGCCGTAAAAATGGCCAAAAGGCGGCAGCGCCAAAAAGAGAGCCGCCAA------
>ABD62092
------------------------------------ATGAGTGACATTTTCAACAGTCCACAGGCGCGAAGCACGATCTCAGCAGCGTTCGGCATAAAGCCTACTGCTGGACAAGACGTGGAAGAACTCTTGATCCCTAAAGTTTGGGTGCCACCTGAGGATCCGCTTGCCAGCCCTAGTCGACTGGCAAAGTTCCTCAGAGAGAACGGCTACAAAGTTTTGCAGCCGCGGTCTCTGCCCGAGAATGAGGAGTATGAGACCGACCAAATACTCCCAGACTTAGCATGGATGCGACAGATAGAAGGGGCTGTTTTAAAACCCACTCTATCTCTCCCTATTGGAGATCAGGAGTACTTCCCAAAGTACTACCCAACACATCGCCCTAGCAAGGAGAAGCCCAATGCGTACCCGCCAGACATCGCACTACTCAAGCAGATGATTTACCTGTTTCTCCAGGTTCCAGAGGCCAACGAGGGCCTAAAGGATGAAGTAACCCTCTTGACCCAAAACATAAGGGACAAGGCCTATGGAAGTGGGACCTACATGGGACAAGCAACTCGACTTGTGGCCATGAAGGAGGTCGCCACTGGAAGAAACCCAAACAAGGATCCTCTAAAGCTTGGGTACACTTTTGAGAGCATCGCGCAGCTACTTGACATCACACTACCGGTAGGCCCACCCGGTGAGGATGACAAGCCCTGGGTGCCACTCACAAGAGTGCCGTCACGGATGTTGGTGCTGACGGGAGACGTAGATGGCGACTTTGAGGTTGAAGATTACCTTCCCAAAATCAACCTCAAGTCATCAAGTGGACTACCATATGTAGGTCGCACCAAAGGAGAGACAATTGGCGAGATGATAGCTATATCAAACCAGTTTCTCAGAGAGCTATCAACACTGTTGAAGCAAGGTGCAGGGACAAAGGGGTCAAACAAGAAGAAGCTACTCAGCATGTTAAGTGACTATTGGTACTTATCATGCGGGCTTTTGTTTCCAAAGGCTGAAAGGTACGACAAAAGTACATGGCTCACCAAGACCCGGAACATATGGTCAGCTCCATCCCCAACACACCTCATGATCTCCATGATCACCTGGCCCGTGATGTCCAACAGCCCAAATAACGTGTTGAACATTGAAGGGTGTCCATCACTCTACAAATTCAACCCGTTCAGAGGAGGGTTGAACAGGATCGTCGAGTGGATATTGGCCCCGGAAGAACCCAAGGCTCTTGTATATGCGGACAACATATACATTGTCCACTCAAACACGTGGTACTCAATTGACCTAGAGAAGGGTGAGGCAAACTGCACTCGCCAACACATGCAAGCCGCAATGTACTACATACTCACCAGAGGGTGGTCAGACAACGGCGACCCAATGTTCAATCAAACATGGGCCACCTTTGCCATGAACATTGCCCCTGCTCTAGTGGTGGACTCATCGTGCCTGATAATGAACCTGCAAATTAAGACCTATGGTCAAGGCAGCGGGAATGCAGCCACGTTCATCAACAACCACCTCTTGAGCACGCTAGTGCTTGACCAGTGGAACTTGATGAGACAGCCCAGACCAGACAGCGAGGAGTTCAAATCAATTGAGGACAAGCTAGGTATCAACTTTAAGATTGAGAGGTCCATTGATGATATCAGGGGCAAGCTGAGACAGCTTGTCCTCCTTGCACAACCAGGGTACCTGAGTGGGGGGGTTGAACCAGAACAATCCAGCCCAACTGTTGAGCTTGACCTACTAGGGTGGTCAGCTACATACAGCAAAGATCTCGGGATCTATGTGCCGGTGCTTGACAAGGAACGCCTATTTTGTTCTGCTGCGTATCCCAAGGGAGTAGAGAACAAGAGTCTCAAGTCCAAAGTCGGGATCGAGCAGGCATACAAGGTAGTCAGGTATGAGGCGTTGAGGTTGGTAGGTGGTTGGAACTACCCACTCCTGAACAAAGCCTGCAAGAATAACGCAGGCGCCGCTCGGCGGCATCTGGAGGCCAAGGGGTTCCCACTCGACGAGTTCCTAGCCGAGTGGTCTGAGCTGTCAGAGTTCGGTGAGGCCTTCGAAGGCTTCAATATCAAGCTGACCGTAACATCTGAGAGCCTAGCCGAACTGAACAAGCCAGTACCCCCCAAGCCCCCAAATGTCAACAGACCAGTCAACACTGGGGGACTCAAGGCAGTCAGCAACGCCCTCAAGACCGGTCGGTACAGGAACGAAGCCGGACTGAGTGGTCTCGTCCTTCTAGCCACAGCAAGAAGCCGTCTGCAAGATGCAGTTAAGGCCAAGGCAGAAGCCGAGAAACTCCACAAGTCCAAGCCAGACGACCCCGATGCAGACTGGTTCGAAAGATCAGAAACTCTGTCAGACCTTCTGGAGAAAGCCGACATCGCCAGCAAGGTCGCCCACTCAGCACTCGTGGAAACAAGCGACGCTCTTGAAGCAGTTCAGTCGACTTCCGTGTACACCCCCAAGTACCCAGAAGTCAAGAACCCACAGACCGCCTCCAACCCCGTTGTTGGGCTCCACCTGCCCGCCAAGAGAGCCACCGGTGTCCAGGCCGCTCTTCTCGGAGCAGGAACGAGCAGACCAATGGGGATGGAGGCCCCAACACGGTCCAAGAACGCCGTGAAAATGGCCAAACGGCGGCAACGCCAAAAGGAGAGCCGC---------
>ACN69081
------------------------------------ATGAGTGACATTTTCAATAGTCCACAGGCGCGAAGCAAGATATCAGCAGCGTTCGGCATAAAGCCTACAGCTGGACAGGATGTGGAAGAACTCCTGATCCCCAAGGTCTGGGTGCCACCTGAGGATCCCTTGGCCAGCCCTAGTCGTCTGGCCAAGTTCCTTAGGGAAAATGGCTACAAGATTCTGCAGCCACGGTCTCTACCTGAGAATGAGGAGTATGAGACCGATCAAATACTCCCTGACCTAGCTTGGATGAGACAGATAGAGGGAGCTGTTTTAAAACCGACCCTATCTCTCCCCATTGGAGACCAGGAGTACTTCCCTAAATACTACCCAGCACACCGCCCGAGCAAGGAAAAGCCCAATGCGTACCCGCCCGATATCGCGTTACTCAAGCAGATGATCTACTTGTTTCTCCAGGTTCCCGAGGCCACAGAAAACCTCAAAGATGAGGTCACCCTACTGACCCAAAACATTAGAGATAAAGCCTACGGGAGTGGAACCTACATGGGACAGGCTACCAGACTTGTTGCTATGAAAGAGGTTGCCACTGGGAGAAACCCAAACAAAGATCCTCTAAAGCTTGGGTACACCTTTGAGAGTATAGCCCAGCTACTTGACATCACTCTACCGGTAGGCCCACCCGGCGAGGATGACAAGCCCTGGGTGCCACTCACAAGGGTGCCGTCAAGGATGTTGGTTCTGACGGGCGACGTAGATGGGGAATTTGAGGTTGAGGACTACCTTCCCAAAATCAACCTCAAGTCATCAAGTGGACTGCCCTATGTTGGTCGCACCAAAGGAGAAACTATTGGGGAGATGATAGCCATATCGAACCAGTTTCTTCGAGAGCTATCAGCGCTGCTGAAGCAGGGTGCAGGGACGAAAGGGTCGAACAAGAAGAAGCTGCTCAGCATGCTAAGTGACTACTGGTACTTATCATGTGGGCTTTTGTTTCCCAAGGCTGAGAGGTACGACAAAAGCACATGGCTCACCAAGACCCGAAACATATGGTCAGCTCCATCACCAACACACCTCATGATCTCAATGATAACCTGGCCCGTGATGTCTAATAGCTCAAACAACGTGTTGAACATTGAGGGGTGTCCGTCACTCTACAAGTTCAACCCGTTTAGGGGTGGGCTAAACAGGATCGTGGAGTGGATAATGGCTCCGGATGAACCCAAGGCCTTAGTATATGCTGACAACATATACATTGTTCACTCCAACACGTGGTACTCAATTGACCTAGAGAAGGGTGAGGCAAACTGCACGCGTCAACACATGCAGGCCGCCATGTACTACATCCTCACCAGAGGATGGTCCGATAACGGTGACCCCATGTTCAATCAGACATGGGCCACCTTTGCGATGAACATTGCCCCAGCTCTAGTTGTGGACTCATCATGTCTGATTATGAACCTTCAGATCAAGACATATGGTCAAGGCAGTGGGAATGCAGCCACCTTCATCAACAACCATCTTCTGAGCACCCTTGTGCTAGACCAGTGGAACTTGATGAAGCAACCCAGTCCAGACAGCGAAGAGTTCAAGTCAATTGAAGACAAGCTGGGCATCAACTTCAAGATTGAGAGGTCCATTGATGACATTAGGGGCAAGCTCAGACAGCTTGTCCCCCTTGCACAACCAGGGTACCTGAGTGGAGGGGTCGAACCAGAGCAACCCAGCCCAACTGTAGAGCTGGACCTACTCGGATGGTCTGCAACTTACAGCAAAGATCTTGGGATCTATGTGCCGGTGCTTGACAAGGAACGCTTATTTTGCTCTGCTGCGTATCCCAAAGGGGTAGAGAATAAAAGCCTCAAATCCAAGGTTGGGATCGAGCAAGCATACAAAGTTGTCAGGTACGAGGCGTTGAGGTTGGTAGGTGGTTGGAACTACCCACTCCTGAACAAAGCTTGCAAGAACAATGCTAGTGCAGCTCGGCGGCATCTGGAGGCCAAGGGGTTCCCGCTCGATGAGTTCCTCGCCGAGTGGTCAGAGTTGTCCGAGTTCGGAGAAGCTTTCGAAGGCTTCAACATCAAGCTGACAGTAACATCGGAGAGCCTCGCCGAACTTAACAGACCAGTACCCCCCAAACCTCCAAATGTCAACAGACCAGTCAACACCGGTGGGCTAAAGGCAGTCAGCAATGCCCTCAAGACCGGCCGGTATAGAAATGAAGCCGGACTAAGTGGCCTCGTCCTCCTAGCCACCGCTCGCGGCCGACTACAGGACGCAGTCAAGGCCAAGGCAGAGGCCGAGAAACTCCACAAGTCTAAGCCCGATGACCCCGATGCAGACTGGTTTGAACGATCAGAAACCCTGTCAGACCTACTGGAGAAAGCCGACATCGCCAGTAAGGTCGCTCACTCAGCACTCGTGGAAACAAGCGACGCTCTTGAAGCGGTCCAGTCAACCTCAGTGTACACCCCAAAGTACCCAGAGGTTAAGAACCCACAGACCGCCTCCAACCCCGTTGTTGGGCTCCACCTGCCCGCCAAGAGGGCCACTGGTGTCCAGGCAGCTCTTCTCGGAGCAGGGACGAGCAGACCAATGGGGATGGAGGCTCCAACACGGTCCAAGAACGCCGTGAAAATGGCCAAAAGGCGGCAACGCCAAAAAGAGAGCCGCCAA------
