# Supplementary material for: FRESCo: finding regions of excess synonymous constraint in diverse viruses
Source: Genome Biol. 2015 Feb 17;16(1):38. doi: 10.1186/s13059-015-0603-7 (PMC4376164; doi:10.1186/s13059-015-0603-7)
Supplement: Additional file 4: — Sequence alignments (zip folder of FASTA alignments). [file 13059_2015_603_MOESM4_ESM.zip › alignments/IBDV/polyprotein.fa.revtrans]

>AAM45384
---------------------------ATGACGAACCTGCAAGATCAAACCCAACAGATTGTTCCGTTCATACGGAGCCTTCTGATGCCAACAACCGGACCGGCGTCCATTCCGGACGACACCCTAGAGAAGCACACTCTCAGGTCAGAGACCTCGACCTACAATTTGACTGTGGGGGACACAGGGTCAGGGCTAATTGTCTTTTTCCCTGGTTTCCCTGGCTCAATTGTGGGTGCTCACTACACACTGCAGAGCAATGGGAACTACAAGTTCGATCAGATGCTCCTGACTGCCCAGAACCTACCGGCCAGCTACAACTACTGCAGGCTAGTGAGTCGGAGTCTCACAGTGAGGTCAAGCACACTCCCTGGTGGCGTTTATGCACTAAATGGCACCATAAACGCCGTGACCTTCCAAGGAAGCCTGAGTGAGCTGACAGATGTTAGCTACAATGGGTTGATGTCTGCAACAGCCAACATCAACGACAAAATCGGGAACGTCCTAGTAGGGGAAGGGGTAACCGTTCTCAGCCTACCCACATCATATGATCTGGGATATGTGAGACTCGGTGACCCCATTCCCGCCATAGGGCTCGACCCGAAAATGGTAGCAACATGTGACAGCAGTGACAGGCCCAGAGTCTACACCATAACTGCAGCCGATGATTACCAGTTCTCATCACAGTACCAAGCAGGTGGGGTAACGATCACACTGTTCTCAGCCAACATCGATGCCATCACAAGCCTCAGCATCGGGGGAGAACTTGTGTTC---CAAACAAGCGTCCAAGGCCTTATACTGGGTGCTACCATCTACCTTATAGGCTTTGATGGGACTGCGGTAATCACTAGAGCTGTGGCCGCAGACAATGGGCTAACGGCCGGCACTGACAACCTTATGCCATTCAATATTGTGATTCCAACCAGTGAGATAACCCAGCCAATCACATCCATCAAACTGGAGATAGTGACCTCCAAAAGTGGTGGTCAGGCGGGGGATCAGATGTCATGGTCAGCAAGTGGGAGCCTAGCAGTGACGATCCACGGTGGCAACTATCCAGGGGCCCTCCGTCCCGTCACACTAGTAGCCTACGAAAGAGTGGCAACAGGATCTGTCGTTACGGTCGCTGGGGTGAGCAACTTCGAGCTGATCCCAAATCCTGAACTAGCAAAGAACCTGGTCACAGAATATGGCCGATTTGACCCAGGAGCCATGAACTACACAAAATTGATACTGAGTGAGAGGGACCGTCTTGGAATCAAGACCGTATGGCCAACAAGGGAGTACACTGACTTTCGCGAGTACTTCATGGAGGTGGCCGACCTCAACTCACCCCTGAAGATTGCAGGAGCATTTGGCTTCAAGGACATAATCCGGGCCCTAAGGAGGATAGCTGTGCCGGTGGTCTCTACATTGTTCCCACCCGCCGCTCCCTTAGCCCATGCAATTGGGGAAGGTGTAGACTACCTGCTGGGCGATGAGGCACAGGCTGCTTCAGGAACTGCTCGAGCCGCGTCAGGAAAAGCAAGAGCTGCCTCAGGCCGCATAAGGCAGCTAACTCTCGCCGCCGACAAGGGGTACGAGGTAGTCGCGAATCTGTTTCAGGTGCCCCAGAATCCTGTAGTCGACGGGATTCTCGCTTCACCTGGGATACTCCGCGGTGCACACAACCTCGACTGCGTGTTGAGAGAGGGTGCCACGCTATTCCCTGTGGTCATCACGACAGTGGAAGATGCCATGACACCCAAAGCACTGAACAGCAAAATGTTTGCTGTCATTGAAGGCGTGCGAGAAGATCTCCAACCTCCATCTCAAAGAGGATCCTTCATACGAACTCTCTCCGGACATAGAGTCTATGGATATGCTCCAGATGGGGTACTTCCTCTGGAGACTGGGAGAGATTACACCGTGGTCCCAATAGATGATGTCTGGGACGACAGCATTATGCTGTCCAAAGACCCCATACCTCCTATTGTGGGAAACAGTGGAAACCTAGCCATAGCTTACATGGATGTGTTTCGACCCAAAGTCCCCATCCATGTGGCCATGACGGGAGCCCTCAATGCCTATGGCGAGATTGAGAATGTGAGCTTCAGAAGCACCAAGCTCGCCACTGCACACCGACTTGGTCTCAAGTTGGCTGGTCCCGGAGCATTTGACGTGAACACCGGGTCCAACTGGGCGACGTTTATCAAACGTTTCCCTCACAATCCACGCGACTGGGACAGGCTCCCCTATCTCAACCTTCCATACCTTCCACCCAATGCAGGACGCCAGTACGACCTGGCCATGGCCGCTTCAGAGTTCAAAGAGACCCCCGAACTCGAGGGCGCCGTCAGAGCCATGGAAGCAGCAGCCAACGTGGACCCACTGTTCCAATCTGCGCTCAGCGTGTTCATGTGGCTGGAAGAGAATGGGATTGTGACTGATATGGCCAACTTCGCACTCAGCGACCCGAACGCCCATCGGATGCGCAATTTTCTCGCAAACGCACCACAAGCAGGCAGCAAGTCGCAAAGAGCCAAGTACGGGACAGCAGGCTACGGAGTGGAGGCCCGGGGCCCCACACCAGAGGAAGCACAGAGGGAAAAAGACACACGGATCTCAAAGAAGATGGAGACCATGGGCATCTACTTTGCAACACCAGAATGGGTAGCACTCAATGGGCACCGGGGGCCAAGCCCCGGCCAGCTAAAATACTGGCAGAACACACGAGAAATACCTGATCCAAACGAGGACTACCTAGACTACGTGCATGCAGAGAAGAGCCGGTTGGCATCAGAAGAACAAATCCTAAGGGCAGCTACGTCGATCTACGGGGCTCCAGGACAGGCAGAGCCACCCCAAGCCTTCATAGACGAAGTCGCCAAAGTCTATGAAATCAACCATGGGCGTGGTCCCAACCAAGAACAGATGAAAGATCTGCTCTTGACTGCGATGGAGATGAAGCATCGCAATCCCAGGCGGGCTCCACCAAAGCCCAAGCCAAAACCCAATGTTCCAACACAGAGACCCCCTGGTCGGCTGGGCCGCTGGATCAGGGCTGTCTCTGATGAGGACCTTGAG
>ACB56951
---------------------------ATGACAAACCTGCAAGATCAAACCCAACAGATTGTTCCGTTCATACGGAGCCTTCTGATGCCAACAACCGGACCGGCGTCCATTCCGGACGACACCCTGGAGAAGCACACTCTCAGGTCAGAGACCTCGACCTACAATTTGACTGTGGGGGACACAGGGTCAGGGCTAATTGTCTTTTTCCCTGGATTCCCTGGCTCAATTGTGGGTGCTCACTACACACTGCAGAGCAATGGGAACTACAAGTTCGATCAGATGCTCCTGACTGCCCAGAACCTACCGGCCAGTTACAACTACTGCAGGCTAGTGAGTCGGAGTCTCACAGTGAGGTCAAGCACACTTCCTGGTGGCGTTTATGCACTAAACGGCACCATAAACGCCGTGACCTTCCAAGGAAGCCTGAGTGAACTGACAGATGTTAGCTACAATGGGTTGATGTCTGCAACAGCCAACATCAACGACAAAATTGGGAACGTCCTAGTAGGGGAAGGGGTCACCGTCCTCAGCTTACCCACATCATATGATCTTGGGTATGTGAGGCTTGGTGACCCCATTCCCGCAATAGGGCTTGACCCAAAAATGGTAGCCACATGTGACAGCAGTGACAGGCCCAGAGTCTACACCATAACTGCAGCCGATGATTACCAATTCTCATCACAGTACCAACCAGGTGGGGTAACAATCACACTGTTCTCAGCCAACATTGATGCCATCACAAGCCTCAGCGTTGGGGGAGAGCTCGTGTTT---CAAACAAGCGTCCACGGCCTTGTACTGGGCGCCACCATCTACCTCATAGGCTTTGATGGGACAGCGGTAATCACCAGGGCTGTGGCCGCAAACAATGGGCTGACGACCGGCACCGACAACCTTTTGCCATTCAATCTTGTGATTCCAACAAACGAGATAACCCAGCCAATCACATCCATCAAACTGGAGATAGTGACCTCCAAAAGTGGTGGTCAGGCAGGGGATCAGATGTCATGGTCCGCAAGAGGGAGCCTAGCAGTGACGATCCATGGTGGCAACTATCCAGGGGCCCTCCGTCCCGTCACGCTAGTGGCCTACGAAAGAGTGGCAACAGGATCCGTCGTTACGGTCGCTGGGGTGAGCAACTTCGAGCTGATCCCAAATCCTGAACTAGCAAAGAACCTGGTTACAGAATACGGCCGATTTGACCCAGGAGCCATGAACTACACAAAATTGATACTGAGTGAGAGGGACCGTCTTGGCATCAAGACCGTCTGGCCAACAAGGGAGTACACTGACTTTCGTGAATACTTCATGGAGGTGGCCGACCTCAACTCTCCCCTGAAGATTGCAGGAGCATTCGGCTTCAAAGACATAATCCGGGCCATAAGGAGGATAGGTGTGCCGGTGGTCTCCACATTGTTCCCACCTGCCGCTCCCCTAGCCCATGCAATTGGGGAAGGTGTAGACTACCTGCTGGGCGATGAGGCACAGGCTGCTTCAGGAACTGCTCGAGCCGCGTCAGGAAAAGCAAGAGCTGCCTCAGGCCGCATAAGGCAGCTGACTCTCGCCGCCGACAAGGGGTACGAGGTAGTCGCGAATCTATTCCAGGTGCCCCAGAATCCCGTAGTCGACGGGATTCTTGCTTCACCTGGGGTACTCCGCGGTGCACACAACCTCGACTGCGTGTTAAGAGAGGGTGCCACGCTATTCCCTGTGGTTATTACGACAGTGGAAGACGCCATGACACCCAAAGCATTGAACAGCAAAATGTTTGCTGTCATTGAAGGCGTGCGAGAAGACCTCCAACCTCCTTCTCAAAGAGGATCCTTCATACGAACTCTCTCTGGACACAGAGTCTATGGATATGCTCCAGATGGGGTACTTCCACTGGAGACTGGGAGAGACTACACCGTTGTCCCAATAGATGATGTCTGGGACGACAGCATTATGCTGTCCAAAGATCCCATACCTCCTATTGTGGGAAACAGTGGAAATCTAGCCATAGCTTACATGGATGTGTTTCGACCCAAAGTCCCAATCCATGTGGCTATGACGGGAGCCCTCAATGCTTGTGGCGAGATTGAGAAAGTAAGCTTTAGAAGCACCAAGCTCGCCACTGCACACCGACTTGGCCTTAAGTTGGCTGGTCCCGGAGTATTCGATGTAAACACCGGGCCCAACTGGGCAACGTTCATCAAACGTTTCCCTCACAATCCACGCGACTGGGACAGGCTCCCCTACCTCAACCTACCATACCTTCCACCCAATGCAGGACGCCAGTACCACCTTGCCATGGCTGCATCAGAGTTCAAAGAGACCCCCGAACTCGAGAGTGCCGTCAGAGCAATGGAAGCAGCAGCCAACGTGGACCCACTATTCCAATCTGCACTCAGTGTGTTCATGTGGCTGGAAGAGAATGGGATTGTGACTGACATGGCCAACTTCGCACTCAGCGACCCGAACGCCCATCGGATGCGAAATTTTCTTGCAAACGCACCACAAGCAGGCAGCAAGTCGCAAAGGGCCAAGTACGGGACAGCAGGCTACGGAGTGGAGGCTCGGGGCCCCACACCAGAGGAAGCACAGAGGGAAAAAGACACACGGATCTCAAAGAAGATGGAGACCATGGGCATCTACTTTGCAACACCAGAATGGGTAGCACTCAATGGGCACCGAGGGCCAAGCCCCGGCCAGCTAAAGTACTGGCAGAACACACGAGAAATACCGGACCCAAACGAGGACTATCTAGACTACGTGCATGCAGAGAAGAGCCGGTTGGCATCAGATGAACAAATCCAAAGGGCAGCTACGTCGATCTACGGGGCTCCAGGACAGGCAGAGCCACCCCAAGCTTTCATAGACGAAGTTGCCAAAGTCTATGAAATCAACCATGGACGTGGCCCAAACCAAGAACAGATGAAAGATCTGCTCTTGACTGCGATGGAGATGAAGCATCGCAATCCCAGGCGGGCTCTACCAAAGCCCAAGCCAAAACCCAATGCTCCAACACAGAGACCCCCTGGTCGGCTGGGCCGCTGGATCAGGACCGTCTCTGATGAGGACCTTGAG
>AAN04461
---------------------------ATGACAAACCTGCAAGATCAAACCCAACAGATTGTTCCGTTCATACGGAGCCTTCTGATGCCAACAACCGGACCGGCGTCCATTCCGGACGACACCCTAGAGAAGCACACTCTCAGGTCAGAGACCTCGACCTACAATTTGACTGTGGGGGACACAGGGTCAGGGCTAATTGTCTTTTTCCCTGGTTTCCCTGGCTCAATTGTGGGTGCTCACTACACACTGCAGAGCAATGGGAACTACAAGTTCGATCAGATGCTCCTGACTGCCCAGAACCTACCGGCCAGCTACAACTACTGCAGGCTAGTGAGTCGGAGTCTCACAGTGAGGTCAAGCACACTCCCTGGTGGCGTCTATGCACTAAATGGCACCATAAACGCCGTGACCTTCCAAGGAAGCCTGAGTGAACTGACAGATGTTAGCTACAATGGGTTGATGTCTGCAACAGCCAACATCAACGACAAAATCGGGAACGTCCTAGTAGGGGAAGGGGTAACCGTCCTCAGCTTACCCACATCATATGATCTTGGGTATGTGAGACTCGGTGACCCCATTCCCGCTATAGGGCTCGACCCAAAAATGGTAGCAACATGTGACAGCAGTGACAGGCCCAGAGTCTACACCATAACTGCAGCCGATGATTACCAATTCTCATCACAGTACCAAGCAGGTGGGGTAACAATCACACTGTTCTCAGCCAATATCGATGCCATCACAAGCCTCAGCATCGGGGGAGAACTCGTGTTT---CAAACAAGCGTCCAAAGCCTTATACTGGGTGCTACCATCTACCTTATAGGCTTTGATGGGACTGAGGTAATCACCAGAGCTGTGGCCGCAGACAATGGGCTAACGGCCGGCACTGACAACCTTATGCCATTCAATATTGTGATCCCAACCAGCGAGATAACCCAGCCAATCACATCCATCAAACTGGAGATAGTGACCTCCAAAAGTGGTGGTCAGGCGGGGGATCAGATGTCATGGTCAGCAAGTGGGAGCCTAGCAGTGACGATCCACGGTGGCAACTATCCAGGGGCCCTCCGTCCCGTCACACTAGTAGCCTATGAAAGAGTGGCAACAGGATCTGTCGTTACGGTCGCCGGGGTGAGCAACTTCGAGCTGATCCCAAATCCTGAACTAGCAAAGAACCTGGTCACAGAATACGGCCGATTTGACCCAGGAGCCATGAACTACACAAAATTGATACTGAGTGAGAGGGACCGTCTTGGCATCAAGACCGTATGGCCAACAAGGGAGTACACTGACTTTCGCGAGTACTTCATGGAGGTGGCCGACCTCAACTCTCCCCTAAAGATTGCAGGAGCATTTGGCTTCAAAGACATAATCCGGGCCCTAAGGAGGATAGCTGTGCCGGTGGTCTCCACACTGTTCCCACCCGCCGCTCCCCTAGCCCATGCAATCGGGGAAGGTGTAGACTACCTGCTGGGCGATGAGGCACAGGCTGCTTCAGGAACTGCTCGAGCCGCGTCAGGAAAAGCAAGAGCTGCCTCAGGCCGCATAAGGCAGCTAACTCTCGCCGCCGACAAGGGGTACGAGGTAGTCGCGAATCTGTTTCAGGTGCCCCAGAATCCTGTAGTCGACGGGATTCTCGCTTCACCTGGGATACTCCGCGGTGCACACAACCTCGACTGCGTGCTGAGAGAGGGTGCCACGCTATTCCCTGTGGTCATCACGACAGTGGAAGATGCCATGACACCCAAAGCACTGAACAGCAAAATGTTTGCTGTCATTGAGGGCGTGCGAAAAGATCTCCAACCCCCATCTCAAAGAGGATCCTTCATACGAACTCTCTCCGGACATAGAGTCTATGGATATGCTCCAGATGGGGTACTTCCACTGGAGACTGGGAGAGATTACACCGTGGTCCCAATAGATGATGTCTGGGACGACAGCATTATGCTGTCCAATGACCCCATACCTCCTATTGTGGGAAACAGCGGAAACCTAGCCATAGCTTACATGGATGTATTTCGACCCAAAGTCCCCATCCATGTGGCCATGACGGGAGCCCTCAACGCCTATGGCGAGATTGAGAACGTGAGCTTTAGAAGCACCAAGCTCGCCACTGCACACCGACTTGGCCTCAAGTTGGCTGGTCCCGGTGCATTTGACGTGAACACCGGGTCCAACTGGGCGACGTTTATCAAACGTTTTCCTCACAATCCACGCGACTGGGACAGGCTTCCTTACCTCAACCTTCCATACCTTCCACCCAGTGCAGGACGCCAGTACGACCTGGCCATGGCCGCTTCAGAGTTCAAAGAGACCCCTGAACTCGAGAGCGCCGTCAGAGCCATGGAAGCAGCAGCTAACGTGGACCCACTGTTCCAATCTGCGCTCAGCGTGTTCATGTGGTTGGAAGAGAATGGGATTGTGACTGACATGGCCAACTTCGCACTCAGCGACCCGAACGCCCATCGGATGCGCAATTTTCTCGCAAACGCACCACAAGCAGGCAGCAAGTCGCAAAGAGCCAAGTACGGGACAGCAGGCTTCGGAGTGGAGGCCCGGGGCCCCACTCCAGAGGAAGCACAGAGGGAAAAAGACACACGGATCTCAAAGAAGATGAAGACTATGGGCATCTACTTTGCAACACCAGAATGGGTAGCACTCAATGGGCACCGGGGGCCAAGCCCCGGCCAGCTTAAGTACTGGCAGAACACACGAGAAATACCTGATCCAAACGAGGACTACCTAGACTACGTGCATGCAGAGAAGAGCCGGTTGGCATCAGAAGAACAAATCCTAAGGGCAGCTACGTCGATCTACGGGGCTCCAGGACAGGCAGAGCCACCCCAAGCCTTCATAGACGAAGTCGCCAAAGTCTATGAAATCAACCATGGGCGTGGCCCCAACCAAGAACAGATGAAAGATCTGCTCTTGACTGCGATGGAGATGAAGCATCGCAATCCCAGGCGGGCTCCACCAAAGCCCAAGCCAAAACCCAATGTTCCAACACAGAGACCCCCTGGTCGGCTGGGCCGCTGGATCAGGGCTGTCTCTGATGAGGACCTTGAG
>ACS44342
---------------------------ATGACAAACCTGCAAGATCAAACCCAACAGATTGTTCCGTTCATACGGAGCCTTCTGATGCCAACAACCGGACCGGCGTCCATTCCGGACGACACCCTGGAGAAGCACACTCTCAGGTCAGAGACCTCGACCTACAATTTGACTGTGGGGGACACAGGGTCAGGGCTAATTGTCTTTTTCCCTGGATTCCCTGGCTCAATTGTGGGTGCTCACTACACACTGCAGGGCAATGGGAACTACAAGTTCGATCAGATGCTCCTGACTGCCCAGAACCTACCGGCCAGTTACAACTACTGCAGGCTAGTGAGTCGGAGTCTCACAGTGAGGTCAAGCACACTCCCTGGTGGCGTTTATGCACTAAACGGCACCATAAACGCCGTGACCTTCCAAGGAAGCCTGAGTGAACTGACAGATGTTAGCTACAATGGGTTGATGTCTGCAACAGCCAACATCAACGACAAAATTGGGAACGTCCTAGTAGGGGAAGGGGTCACCGTCCTCAGTTTACCCACATCATATGATCTTGGGTATGTGAGGCTTGGTGACCCCATTCCCGCTATAGGGCTTGACCCAAAAATGGTAGCCACATGTGACAGCAGTGACAGGCCCAGAGTCTACACCATAACTGCAGCCGATGATTACCAAATCTTATCACAGTACCAACCAGGTGGGGTAACAATCACACTGTTCTCAGCCAACATTGATGCTATCACAAGCCTCAGCGTTGGGGGAGAGCTCGTGTTT---CAAACAAGCGTTCAAGGCCTTGTACTGGGCGCCACCATCTACCTTATAGGCTTTGATGGGACTACGGTAATCACCAGGGCTGTGGCCGCAGACAATGGGCTGACGCCCGGCACCGACAATCTTATGCCATTCCATATTGTGATTCCAACCAACGAGATAACCCAGCCAATTACATCCATCAAACTGGAGATAGTGACCTCCAAAAGTGGTGGCCAGGCAGGGGACCAGATGTCATGGTCGGCAAGTGGGAGCCTAGCAGTGACGATCCATGGTGGCAACTATCCAGGGGGCCCTCGTCCCGTCACACTAGTGGCCTACGAAAGAGTGGCAACAGGATCCGTCGTTACGGTCGCTGGGGTGAGCAACTTCGAGCTGATCCCAAATCCTGAACTAGCAAAGAACCTGGTTACAGAATACGGCCGATTTGACCCAGGAGCCATGAACTACACAAAATTGATACTGAGTGAGAGGGACCGTCTTGGCATCAAGACCGTCTGGCCAACAAGGGAGTACACCGACTTTCGTGAGTACTTCATGGAGGTGGCCGACCTCAATTCTCCCCTGAAGATTGCAGGAGCATTTGGCTTCAAAGACATAATCCGGGCCATAAGGAAGATAGCTGTGCCGGTGGTCTCTACACTGTTCCCACCTGCCGCTCCCCTGGCCCATGCAATTGGGGAAGGTGTAGACTACCTGCTGGGCGATGAGGCACAGGCTGCTTCAGGAACTGCTCGAGCCGCGTCAGGAAAAGCAAGAGCTGCCTCAGGCCGCATAAGGCAGCTGACTCTCGCCGCCGACAAGGGGCACGAAGTAGTCGCGAATCTATTCCAGGTGCCCCAGAATCCCGTAGTCGACGGAATTCTTGCTTCACCTGGGGTGCTCCGCGGTGCACACAACCTCGACTGTGTGTTAAGAGAGGGTGCCACGCTATTCCCTGTGGTCATCACGACAGTGGAAGACGCCATGACACCCAAAGCATTGAACAGCAAAATGTTTGCTGTCATTGAAGGCGTGCGAAAAGACCTCCAACCTCCATCTCAAAGAGGGTCCTTCATACGAACTCTCTCCGGACACAGAGTCTATGGATATGCTCCAGATGGGGTACTTCCACTGGAGACTGGGAGAGACTACACCGTTGTCCCAATAGATGATGTTTGGGACGACAGCATTATGCTGTCCAAAGATCCCATACCTCCTATTGTGGGAAACCGTGGAAACTCAGCCATAGCTTACATGGATGTGTTTCGACCCAAAGTCCCAATCCATGTTGCTATGACAGGAGCCCTCAATGCTTGTGGCGAGATTGAGAAAGTAAGCTTTAGAAGCACCAAGCTCGCCACTGCACACCGACTTGGCTCAAGGTTGGCTGGTCCCGGAGCATTCGACGTAAACACCGGGCCCAACTGGGCAACGTTCATCAAACGTTTCCCTCACAATCCGCGCGACTGGGACAGGCTCCCCTACCTCAACCTTCCATACCTCCCACCCAATGCAGGACGCCAGTACCACCTTGCCATGGCTGCATCAGAGTTCAAAGAGACCCCTGAACTCGAGAGTGCCGTCAGAGCCATGGAAGCTGCGGCCAACGTGGACCCACTATTCCAATCTGCACTCAGTGTGTTCATGTGGCTGGAAGAGAATGGGATTGTGACTGACATGGCCAACTTCGCACTCAGCGACCCGAACGCCCATCGGATGCGAAATTTTCTTGCAAACGCACCACAAGCAGGCAGCAAGTCGCAAAGGGCCAAGTACGGGACAGCAGGCTACGGAGTGGAGGCTCGGGGCCCCACACCAGAGGAAGCACAGAGGGAAAAAGACACACGGATCTCAAAGAAGATGGAGACCATGGGCATCTACTTTGCAACACCAGAATGGGTAGCACTCAATGGGCACCGAGGGCCAAGCCCCGGCCAGCTAAAGTACTGGCAGAACACACGAGAAATACCGGACCCAAACGAGGACTATCTAGACTACGTGCATGCAGAGAAGAGCCGGTTGGCATCAGAAGAACAAATCCTAAAGGCAGCTACGTCGATCTACGGGGCTCCAGGACAGGCAGAGCCACCCCAAGCTTTCATAGACGAAGTTGCCAAAGTCTATGAAATCAACCATGGACGTGGCCCAAACCAAGAACAGATGAAAGATCTGCTCTTGACTGCGATGGAGATGAAGCATCGCAATCCCAGGCGGGCTCCACCAAAGCCCAAGCCAAAACCCAATGCTCCAACACAGAGACCCCCTGGTCGGCTGGGSCGCTGGATCAGGACTGTCTCTGATGAGGACCTTGAG
>ABI52866
---------------------------ATGACAAACCTGCAAGATCAAACCCAACAGATTGTTCCGTTCATACGGAGCCTTCTGATGCCAACAACCGGACCGGCGTCCATTCCGGACGACACCCTAGAGAAGCACACTCTCAGGTCAGAGACCTCGACCTACAATTTGACTGTGGGGGACACAGGGTCAGGGCTAATTGTCTTTTTCCCTGGTTTCCCTGGCTCAATTGTGGGTGCTCACTACACACTGCAGAGCAATGGGAACTACAAGTTCGATCAGATGCTCCTGACTGCCCAGAACCTACCGGCCAGCTACAACTACTGCAGGCTAGTGAGTCGGAGTCTCACAGTGAGGTCAAGCACACTCCCTGGTGGCGTTTATGCACTAAATGGCACCATAAACGCCGTGACCTTCCAAGGAAGCCTGAGTGAACTGACAGATGTTAGCTACAATGGGTTGATGTCTGCAACAGCCAACATCAACGACAAAATCGGGAACGTCCTAGTAGGGGAAGGGGTGACCGTCCTCAGCTTACCCACATCATATGATCTTGGGTATGTGAGACTCGGTGACCCCATTCCCGCTATAGGGCTCGACCCAAAAATGGTAGCAACATGTGACAGCAGTGACAGGCCCAGAGTCTACACCATAACTGCAGCCGATGATTACCAATTCTCATCACAGTACCAAGCAGGTGGAGTAACAATCACACTGTTCTCAGCTAATATCGATGCCATCACAAGCCTCAGCATCGGGGGAGAACTCGTGTTT---CAAACAAGCGTCCAAGGCCTTATACTGGGCGCTACCATCTACCTTATAGGCTTTGATGGGACTGCGGTAATCACCAGAGCTGTGGCCGCAAACAATGGGCTAACGGCCGGCACTGACAACCTTATGCCATTCAATATTGTGATTCCAACCAGCGAGATAACCCAGCCAATCACATCCATCAAACTGGAGATAGTGACCTCCAAAAGTGGTGGTCAGGCGGGGGATCAGATGTCATGGTCAGCAAGTGGGAGCCTAGCAGTGACGATCCACGGTGGCAACTATCCAGGGGCCCTCCGTCCCGTCACACTAGTAGCCTACGAAAGAGTGGCAACAGGATCTGTCGTTACGGTCGCCGGGGTGAGCAACTTCGAGCTGATCCCAAATCCTGAACTAGCAAAGAACCTGGTCACAGAATACGGCCGATTTGACCCAGGAGCCATGAACTACACAAAATTGATACTGAGTGAGAGGGACCGTCTTGGCATCAAGACCGTATGGCCAACAAGGGAGTACACTGACTTTCGCGAGTACTTCATGGAGGTGGCCGACCTCAACTCTCCCCTGAAGATTGCAGGAGCATTTGGCTTCAAAGACATAATCCGGGCCCTAAGGAGGATAGCTGTGCCGGTGGTCTCTACACTGTTCCCACCCGCCGCTCCCCTAGCCCATGCAATTGGGGAAGGTGTAGACTACCTGCTGGGCGATGAGGCACAGGCTGCTTCAGGAACTGCTCGAGCCGCGTCAGGAAAAGCAAGAGCTGCCTCAGGCCGCATAAGGCAGCTAACTCTCGCCGCCGACAAGGGGTACGAGGTAGTCGCGAATCTGTTTCAGGTGCCCCAGAATCCTGTAGTCGACGGGATTCTCGCTTCACCTGGGATACTCCGCGGTGCACACAACCTCGACTGCGTGTTGAGAGAGGGTGCCACGCTATTCCCTGTGGTCATCACGACAGTGGAAGATGCCATGACACCCAAAGCACTGAACAGCAAAATGTTTGCTGTCATTGAAGGCGTGCGAGAAGATCTCCAACCTCCATCTCAAAGAGGATCCTTCATACGAACTCTCTCCGGACATAGAGTCTATGGATATGCTCCAGATGGGGTACTTCCACTGGAGACTGGGAGAGATTACACCGTGGTCCCAATAGATGATGTCTGGGACGACAGCATTATGCTGTCCAATGACCCCATACCTCCTATTGTGGGAAACAGCGGAAACCTAGCCATAGCTTACATGGATGTGTTTCGACCCAAAGTCCCCATCCATGTGGCCATGACGGGAGCCCTCAACGCCTATGGCGAGATTGAGAACGTGAGCTTTAGAAGCACCAAGCTCGCCACTGCACACCGACTTGGCCTCAAGTTGGCTGGTCCCGGTGCATTTGACGTGAACACCGGGTCCAACTGGGCGACGTTTATCAAACGTTTTCCTCACAATCCACGCGACTGGGACAGGCTCCCTTACCTCAACCTTCCATACCTTCCACCCAGTGCAGGACGCCAGTACGACCTGGCCATGGCCGCTTCAGAGTTCAAAGAGACCCCCGAACTCGAGAGCGCCGTCAGAGCCATGGAAGCAGCAGCCAACGTGGACCCACTGTTCCAATCTGCGCTCAGCGTGTTCATGTGGCTGGAAGAGAATGGGATTGTGACTGATATGGCCAACTTCGCACTCAGCGACCCGAACGCCCATCGGATGCGCAATTTTCTCGCAAACGCACCACAAGCAGGCAGCAAGTCGCAAAGAGCCAAGTACGGGACAGCAGGCTACGGAGTGGAGGCCCGGGGCCCCACTCCAGAGGAAGCACAGAGGGAAAAAGACACACGGATCTCAAAGAAGATGGAGACTATGGGCATCTACTTTGCAACACCAGAATGGGTAGCACTCAATGGGCACCGGGGGCCAAGCCCCGGCCAGCTAAAGTACTGGCAGAACACACGAGAAATACCTGATCCAAACGAGGACTACCTAGACTACGTGCATGCAGAGAAGAGCCGGTTGGCATCAGAAGAACAAATCCTAAGGGCAGCTACGTCGATCTACGGGGCTCCAGGACAGGCAGAGCCACCCCAGGCCTTCATAGACGAAGTCGCCAAAGTCTATGAAATCAACCATGGGCGTGGCCCCAACCAAGAACAGATGAAAGATCTGCTCTTGACTGCGATGGAGATGAAGCATCGCAATCCCAGGCGGGCTCCACCAAAGCCCAAGCCAAAACCCAATGTTCCAACACAGAGACCCCCTGGTCGGCTGGGCCGCTGGATCAGGGCTGTCTCTGATGAGGACCTTGAG
>AAO15768
---------------------------ATGACAAACCTGCAAGATCAAACCCAACAGATTGTTCCGTTCATACGGAGCCTTCTGATGCCAACAACCGGACCGGCGTCCATTCCGGACGACACCCTGGAGAAGCACACTCTCAGGTCAGAGACCTCGACCTACAATTTGACTGTGGGGGACACAGGGTCAGGGCTAATTGTCTTTTTCCCTGGATTCCCTGGCTCAATTGTGGGTGCTCACTACACACTGCAGAGCAATGGGAACTACAAGTTCGATCAGATGCTCCTGACTGCCCAGAACCTACCGGCCAGTTACAACTACTGCAGGCTAGTGAGTCGGAGTCTCACAGTGAGGTCAAGCACACTTCCTGGTGGCGTTTATGCACTAAACGGCACCATAAACGCCGTGACCTTCCAAGGAAGCCTGAGTGAACTGACAGATGTTAGCTACAATGGGTTGATGTCTGCAACAGCCAACATCAACGACAAAATTGGGAACGTCCTAGTAGGGGAAGGGGTCACCGTCCTCAGCTTACCCACATCATATGATCTTGGGTATGTGAGGCTTGGTGACCCCATTCCCGCAATAGGGCTTGACCCAAAAATGGTAGCCACATGTGACAGCAGTGACAGGCCCAGAGTCTACACCATAACTGCAGCCGATGATTACCAATTCTCATCACAGTACCAACCAGGTGGGGTAACAATCACACTGTTCTCAGCCAACATTGATGCCATCACAAGCCTCAGCGTTGGGGGAGAGCTCGTGTTT---CAAACAAGCGTCCACGGCCTTGTACTGGGCGCCACCATCTACCTCATAGGCTTTGATGGGACAGCGGTAATCACCAGGGCTGTGGCCGCAAACAATGGGCTGACGACCGGCACCGACAACCTTTTGCCATTCAATCTTGTGATTCCAACAAACGAGATAACCCAGCCAATCACATCCATCAAACTGGAGATAGTGACCTCCAAAAGTGGTGGTCAGGCAGGGGATCAGATGTCATGGTCCGCAAGAGGGAGCCTAGCAGTGACGATCCATGGTGGCAACTATCCAGGGGCCCTCCGTCCCGTCACGCTAGTGGCCTACGAAAGAGTGGCAACAGGATCCGTCGTTACGGTCGCTGGGGTGAGCAACTTCGAGCTGATCCCAAATCCTGAACTAGCAAAGAACCTGGTTACAGAATACGGCCGATTTGACCCAGGAGCCATGAACTACACAAAATTGATACTGAGTGAGAGGGACCGTCTTGGCATCAAGACCGTCTGGCCAACAAGGGAGTACACTGACTTTCGTGAATACTTCATGGAGGTGGCCGACCTCAACTCTCCCCTGAAGATTGCAGGAGCATTCGGCTTCAAAGACATAATCCGGGCCATAAGGAGGATAGCTGTGCCGGTGGTCTCCACATTGTTCCCACCTGCCGCTCCCCTAGCCCATGCAATTGGGGAAGGTGTAGACTACCTGCTGGGCGATGAGGCACAGGCTGCTTCAGGAACTGCTCGAGCCGCGTCAGGAAAAGCAAGAGCTGCCTCAGGCCGCATAAGGCAGCTGACTCTCGCCGCCGACAAGGGGTACGAGGTAGTCGCGAATCTATTCCAGGTGCCCCAGAATCCCGTAGTCGACGGGATTCTTGCTTCACCTGGGGTACTCCGCGGTGCACACAACCTCGACTGCGTGTTAAGAGAGGGTGCCACGCTATTCCCTGTGGTTATTACGACAGTGGAAGACGCCATGACACCCAAAGCATTGAACAGCAAAATGTTTGCTGTCATTGAAGGCGTGCGAGAAGACCTCCAACCTCCATCTCAAAGAGGATCCTTCATACGAACTCTCTCTGGACACAGAGTCTATGGATATGCTCCAGATGGGGTACTTCCACTGGAGACTGGGAGAGACTACACCGTTGTCCCAATAGATGATGTCTGGGACGACAGCATTATGCTGTCCAAAGATCCCATACCTCCTATTGTGGGAAACAGTGGAAATCTAGCCATAGCTTACATGGATGTGTTTCGACCCAAAGTCCCAATCCATGTGGCTATGACGGGAGCCCTCAATGCTTGTGGCGAGATTGAGAAAGTAAGCTTTAGAAGCACCAAGCTCGCCACTGCACACCGACTTGGCCTTAAGTTGGCTGGTCCCGGAGCATTCGATGTAAACACCGGGCCCAACTGGGCAACGTTCATCAAACGTTTCCCTCACAATCCACGCGACTGGGACAGGCTCCCCTACCTCAACCTACCATACCTTCCACCCAATGCAGGACGCCAGTACCACCTTGCCATGGCTGCATCAGAGTTCAAAGAGACCCCCGAACTCGAGAGTGCCGTCAGAGCAATGGAAGCAGCAGCCAACGTGGACCCACTATTCCAATCTGCACTCAGTGTGTTCATGTGGCTGGAAGAGAATGGGATTGTGACTGACATGGCCAACTTCGCACTCAGCGACCCGAACGCCCATCGGATGCGAAATTTTCTTGCAAACGCACCACAAGCAGGCAGCAAGTCGCAAAGGGCCAAGTACGGGACAGCAGGCTACGGAGTGGAGGCTCGGGGCCCCACACCAGAGGAAGCACAGAGGGAAAAAGACACACGGATCTCAAAGAAGATGGAGACCATGGGCATCTACTTTGCAACACCAGAATGGGTAGCACTCAATGGGCACCGAGGGCCAAGCCCCGGCCAGCTAAAGTACTGGCAGAACACACGAGAAATACCGGACCCAAACGAGGACTATCTAGACTACGTGCATGCAGAGAAGAGCCGGTTGGCATCAGAAGAACAAATCCTAAGGGCAGCTACGTCGATCTACGGGGCTCCAGGACAGGCAGAGCCACCCCAAGCTTTCATAGACGAAGTTGCCAAAGTCTATGAAATCAACCATGGACGTGGCCCAAACCAAGAACAGATGAAAGATCTGCTCTTGACTGCGATGGAGATGAAGCATCGCAATCCCAGGCGGGCTCTACCAAAGCCCAAGCCAAAACCCAATGCTCCAACACAGAGACCTCCTGGTCGGCTGGGCCGCTGGATCAGGACCGTCTCTGATGAGGACCTTGAG
>AAV73879
---------------------------ATGACAAACCTGCAAGATCAAACCCAACAGATTGTTCCGTTTATACGGAGCCTTCTGATGCCAACAACCGGACCGGCGTCCATTCCGGACGACACCCTAGAGAAGCACACTCTCAGGTCAGAGACCTCGACCTACAATTTGACTGTGGGGGACACAGGGTCAGGGCTAATTGTCTTTTTCCCTGGTTTCCCTGGCTCAATTGTGGGTGCTCACTACACACTGCAGAGCAATGGGAACTACAAGTTCGATCAGATGCTCCTGACTGCCCAGAACCTACCGGCCAGCTACAACTACTGCAGGCTAGTGAGTCGGAGTCTCACAGTGAGGTCAAGCACACTCCCTGGTGGCGTTTATGCACTAAATGGCACCATAAACGCCGTGACCTTCCAAGGAAGCCTGAGTGAACTGACAGATGTTAGCTACAATGGGTTGATGTCCGCAACAGCCAACATCAACGACAAAATCGGGAACGTCCTAGTAGGGGAAGGGGTAACCGTCCTCAGCTTACCCACATCATATGATCTTGGGTATGTGAGGCTTGGTGACCCCATTCCCGCTATAGGGCTCGACCCAAAAATGGTAGCAACATGTGACAGCAGTGATAGGCCCAGAGTCTACACCATAACGGCAGCCGATGATTACCAATTCTCATCACAGTACCAAGCAGGTGGGGTAACAATCACACTGTTCTCAGCTAATATCGATGCCATCACAAGCCTCAGCATCGGGGGAGAACTCGTGTTT---CAAACAAGCGTCCAAGGCCTTATACTGGGTGCTACCATCTACCTTATAGGCTTTGATGGGACTGCGGTAATCACCAGAGCTGTGGCCGCAGACAATGGGCTAACGGCCGGCACTGACAACCTTATGCCATTCAATATTGTGATTCCAACCAGCGAGATAACCCAGCCAATCACATCCATCAAACTGGAGATAGTGACCTCCAAAAGTGGTGGTCAGGCGGGGGATCAAATGTCATGGTCAGCAAGTGGGAGCCTAGCAGTGACGATCCACGGTGGCAACTATCCAGGGGCCCTCCGTCCCGTCACACTAGTAGCCTACGAAAGAGTGGCAACAGGATCAGTCGTTACGGTCGCCGGGGTGAGCAACTTCGAGCTGATCCCAAATCCTGAACTAGCAAAGAACCTGGTCACAGAATACGGCCGATTTGACCCAGGAGCCATGAACTACACAAAATTGATACTGAGTGAGAGGGACCGTCTTGGCATCAAGACCGTATGGCCAACAAGGGAGTACACTGACTTTCGTGAGTACTTCATGGAGGTGGCCGACCTCAACTCTCCCCTGAAGATTGCAGGAGCATTTGGCTTCAAAGACATAATCCGGGCCCTAAGGAGGATAGCTGTGCCGGTGGTCTCTACACTGTTCCCACCCGCAGCTCCCCTAGCCCATGCAATTGGGGAAGGTGTAGACTACCTGCTGGGCGATGAGGCACAAGCTGCTTCAGGAACTGCTCGAGCCGCGTCAGGAAAAGCAAGAGCTGCCTCAGGCCGCATAAGGCAGCTAACTCTCGCCGCCGACAAGGGGTACGAGGTAGTCGCGAATCTGTTTCAGGTGCCCCAGAATCCTGTAGTCGACGGGATTCTCGCTTCACCTGGGATACTCCGCGGTGCACATAACCTCGACTGCGTGTTGAGAGAGGGTGCCACGCTATTCCCTGTGGTCATCACGACAGTGGAAGATGCCATGACACCCAAAGCACTGAACAGCAAAATGTTTGCTGTCATTGAAGGCGTGCGAGAGGATCTCCAACCTCCATCTCAAAGAGGATCCTTCATTCGAACTCTCTCCGGACATAGAGTCTATGGATATGCTCCAGATGGGGTACTTCCACTGGAGACTGGGAGAGATTACACTGTGGTCCCAATAGATGACGTCTGGGATGACAGCATTATGCTGTCCAAAGACCCCATACCTCCTATTGTGGGAAACAGCGGAAACCTAGCCATAGCTTACATGGATGTGTTTCGACCCAAAGTCCCCATCCATGTGGCCATGACGGGAGCCCTCAACGCCTATGGCGAGATTGAGAACGTGAGCTTTAGAAGCACCAAGCTCGCCACTGCACACCGACTTGGCCTCAAGTTGGCTGGTCCCGGTGCATTTGACGTGAACACCGGGTCCAACTGGGCGACGTTTATCAAACGTTTTCCTCACAATCCACGCGACTGGGACAGGCTCCCTTACCTCAACCTTCCATACCTTCCACCCAATGCAGGACGCCAGTACGACCTGGCAATGGCCGCCTCAGAGTTCAAAGAGACCCCCGAACTCGAGAGCGCCGTCAGAGCCATGGAAGCGGCAGCCAACGTGGACCCACTGTTCCAATCTGCGCTCAGCGTGTTCATGTGGCTGGAAGAGAATGGGATTGTGACTGATATGGCCAACTTCGCACTCAGCGACCCGAACGCCCATCGGATGCGCAATTTTCTCGCAAACGCACCACAAGCAGGTAGCAAGTCGCAAAGAGCCAAGTACGGGACAGCAGGCTACGGAGTGGAGGCCCGGGGCCCCACTCCAGAGGAAGCACAGAGGGAAAAAGACACACGGATCTCAAAGAAGATGGAGACTATGGGCATCTACTTTGCAACACCAGAATGGGTAGCTCTCAATGGGCACCGGGGGCCAAGCCCCGGCCAGCTGAAGTACTGGCAGAACACACGAGAAATACCTGACCCAAACGAGGACTACCTAGACTACGTGCATGCAGAGAAGAGCCGGTTGGCATCAGAAGAACAAATCCTAAGGGCAGCTACGTCGATCTACGGGGCTCCAGGACAGGCAGAGCCACCCCAAGCCTTCATAGACGAAGTCGCCAAAGTCTATGAAATCAACCATGGGCGTGGCCCCAACCAAGAACAGATGAAAGATCTGCTCTTGACTGCGATGGAGATGAAGCATCGCAATCCCAGGCGGGCTCCACCAAAGCCCAAGCCAAAACCCAATGTTCCAACACAGAGACCCCCTGGTCGGCTGGGCCGCTGGATCAGGGCTGTCTCTGATGAGGACCTTGAG
>BAA00740
---------------------------ATGACAAACCTGCAAGATCAAACCCAACAGATTGTTCCGTTCATACGGAGCCTTCTGATGCCAACAACCGGACCGGCGTCCATTCCGGACGACACCCTGGAGAAGCACACTCTCAGGTCAGAGACCTCGACCTACAATTTGACTGTGGGGGACACAGGGTCAGGGCTAATTGTCTTTTTCCCTGGATTCCCTGGCTCAATTGTGGGTGCTCACTACACACTGCAGAGCAATGGGAACTACAAGTTCGATCAGATGCTCCTGACTGCCCAGAACCTACCGGCCAGTTACAACTACTGCAGGCTAGTGAGTCGGAGTCTCACAGTGAGGTCAAGCACACTTCCTGGTGGCGTTTATGCACTAAACGGCACCATAAACGCCGTGACCTTCCAAGGAAGCCTGAGTGAACTGACAGATGTTAGCTACAATGGGTTGATGTCTGCAACAGCCAACATCAACGACAAAATTGGGAACGTCCTAGTAGGGGAAGGGGTCACCGTCCTCAGCTTACCCACATCATATGATCTTGGGTATGTGAGGCTTGGTGACCCCATTCCCGCAATAGGGCTTGACCCAAAAATGGTAGCCACATGTGACAGCAGTGACAGGCCCAGAGTCTACACCATAACTGCAGCCGATGATTACCAATTCTCATCACAGTACCAACCAGGTGGGGTAACAATCACACTGTTCTCAGCCAACATTGATGCCATCACAAGCCTCAGCGTTGGGGGAGAGCTCGTGTTT---CAAACAAGCGTCCACGGCCTTGTACTGGGCGCCACCATCTACCTCATAGGCTTTGATGGGACAACGGTAATCACCAGGGCTGTGGCTGCAAACAATGGGCTGACGACCGGCACCGACAACCTTATGCCATTCAATCTTGTGATTTCAACAAACGAGATAACCCAGCCAATCACATCCATCAAACTGGAGATAGTGACCTCCAAAAGTGGTGGTCAGGCAGGGGATCAGATGTCATGGTCGGCAAAAGGGAGCCTAGCAGTGACGATCCATGGTGGCAACTATCCAGGGGCCCTCCGTCCCGTCACGCTAGTGGCCTACGAAAGAGTGGCAACAGGATCCGTCGTTACGGTCGCTGGGGTGAGCAACTTCGAGCTGATCCCAAATCCTGAACTAGCAAAGAACCTGGTTACAGAATACGGCCGATTTGACCCAGGAGCCATGAACTACACAAAATTGATACTGAGTGAGAGGGACCGTCTTGGCATCAAGACCGTCTGGCCAACAAGGGAGTACACTGACTTTCGTGAATACTTCATGGAGGTGGCCGACCTCAACTCTCCCCTGAAGATTGCAGGAGCATTCGGCTTCAAAGACATAATCAGGGCCATAAGGAGGATAGCTGTGCCGGTGGTCTCCACATTGTTCCCACCTGCCGCTCCCCTAGCCCATGCAATTGGGGAAGGTGTAGACTACCTGCTGGGCGATGAGGCACAGGCTGCTTCAGGAACTGCTCGAGCCGCGTCAGGAAAAGCAAGAGCTGCCTCAGGCCGCATAAGGCAGCTGACTCTCGCCGCCGACAAGGGGTACGAGGTAGTCGCGAATCTATTCCAGGTGCCCCAGAATCCCGTAGTCGACGGGATTCTTGCTTCACCTGGGGTACTCCGAGGTGCACACAACCTCGACTGCGTGTTAAGAGAGGGTGCCACGCTATTCCCTGTGGTTATTACGACAGTGGAAGACGCCATGACACCCAAAGCATTGAACAGCAAAATGTTTGCTGTCATTGAAGGCGTGCGAGAAGACCTCCAACCTCCATCTCAAAGAGGATCCTTCATACGAACTCTCTCTGGACACAGAGTCTATGGATATGCTCCAGATGGGGTACTTCCACTGGAGACTGGGAGAGACTACACCGTTGTCCCAATAGATGATGTCTGGGACGACAGCATTATGCTGTCCAAAGATCCCATACCTCCTATTGTGGGAAACAGTGGAAATCTAGCCATAGCTTACATGGATGTGTTTCGACCCAAAGTCCCAATCCATGTGGCTATGACGGGAGCCCTCAATGCTTGTGGCGAGATTGAGAAAGTAAGCTTTAGAAGCACCAAGCTCGCCACTGCACACCGACTTGGCCTTAAGTTGGCTGGTCCCGGAGCATTCGATGTAAACACCGGGCCCAACTGGGCAACGTTCATCAAACGTTTCCCTCACAATCCACGCGACTGGGACAGGCTCCCCTACCTCAACCTACCATACCTTCCACCCAATGCAGGACGCCAGTACCACCTTGCCATGGCTGCATCAGAGTTCAAAGAGACCCCCGAACTCGAGAGTGCCGTCAGAGCAATGGAAGCAGCAGCCAACGTGGACCCACTATTCCAATCTGCACTCAGTGTGTTCATGTGGCTGGAAGAGAATGGGATTGTGACTGACATGGCCAACTTCGCACTCAGCGACCCGAACGCCCATCGGATGCGAAATTTTCTTGCAAACGCACCACAAGCAGGCAGCAAGTCGCAAAGGGCCAAGTACGGGACAGCAGGCTACGGAGTGGAGGCTCGGGGCCCCACACCAGAGGAAGCACAGAGGGAAAAAGACACACGGATCTCAAAGAAGATGGAGACCATGGGCATCTACTTTGCAACACCAGAATGGGTAGCACTCAATGGGCACCGAGGGCCAAGCCCCGGCCAGCTAAAGTACTGGCAGAACACACGAGAAATACCGGACCCAAACGAGGACTATCTAGACTACGTGCATGCAGAGAAGAGCCGGTTGGCATCAGAAGAACAAATCCTAAGGGCAGCTACGTCGATCTACGGGGCTCCAGGACAGGCAGAGCCACCCCAAGCTTTCATAGACGAAGTTGCCAAAGTCTATGAAATCAACCATGGACGTGGCCCAAACCAAGAACAGATGAAAGATCTGCTCTTGACTGCGATGGAGATGAAGCATCGCAATCCCAGGCGGGCTCTACCAAAGCCCAAGCCAAAACCCAATGCTCCAACACAGAGACCCCCTGGTCGGCTGGGCCGCTGGATCAGGACCGTCTCTGATGAGGACCTTGAG
>CAI53892
---------------------------ATGACGAACCTGCAAGATCAAACCCAACAGATTGTTCCGTTCATACGGAGCCTTCTGATGCCAACAACCGGACCGGCGTCCATTCCGGACGACACCCTAGAGAAGCACACTCTCAGGTCAGAGACCTCGACCTACAATTTGACTGTGGGGGACACAGGGTCAGGGCTAATTGTCTTTTTCCCTGGTTTCCCTGGCTCAATTGTGGGTGCTCACTACACACTGCAGAGCAATGGGAACTACAAGTTCGATCAGATGCTCCTGACTGCCCAGAACCTACCGGCCAGCTACAACTACTGCAGGCTAGTGAGTCGGAGTCTCACAGTGAGGTCAAGCACACTCCCTGGTGGCGTTTATGCTCTAAATGGCACCATAAACGCCGTGACCTTCCAAGGAAGCCTGAGTGAACTGACAGATGTTAGCTACAATGGGTTGATGTCTGCAACAGCCAACATCAACGACAAAATCGGGAACGTCCTAGTAGGGGAAGGGGTAACCGTCCTCAGCTTACCCACATCATACGATCTTGGGTATGTGAGACTCGGTGACCCCATTCCCGCTATAGGGCTCGACCCAAAAATGGTAGCAACATGTGACAGCAGTGACAGGCCCAGAGTCTACACCATAACTGCAGCCGATGATTACCAATTCTCATCACAGTACCAAGCAGGTGGGGTAACAATCACACTGTTCTCAGCTAATATCGATGCCATCACAAGCCTCAGCATCGGGGGAGAACTCGTGTTT---CAAACAAGCGTCCAAGGCCTTATACTGGGTGCTACCATCTACCTTATAGGCTTTGATGGGACTGCGGTAATCACCAGAGCTGTGGCCGCAGACAATGGGCTAACGGCCGGCACTGACAACCTTATGCCATTCAATATTGTGATTCCAACCAGCGAGATAACCCAGCCAATCACATCCATCAAACTGGAGATAGTGACCTCCAAAAGTGGTGGTCAGGCGGGGGATCAGATGTCATGGTCAGCAAGTGGGAGCCTAGCAGTGACGATCCACGGTGGCAACTACCCAGGGGCCCTCCGTCCCGTCACACTAGTAGCCTATGAAAGAGTGGCAACAGGGTCTGTCGTTACGGTCGCTGGGGTGAGCAACTTCGAGCTGATCCCAAATCCTGAACTAGCAAAGAACCTGGTCACAGAATACGGCCGATTTGACCCAGGGGCCATGAACTACACAAAATTGATACTGAGTGAGAGGGACCGTCTTGGCATCAAGACCGTATGGCCAACAAGGGAGTACACTGACTTTCGCGAGTACTTCATGGAGGTGGCCGACCTCAACTCTCCCCTGAAGATTGCAGGAGCATTTGGCTTCAAAGACATAATTCGGGCCCTAAGGAGGATAGCTGTGCCGGTGGTCTCTACACTGTTCCCACCAGCCGCTCCCCTAGCCCATGCAATTGGGGAAGGTGTAGACTACCTGCTGGGCGATGAGGCACAGGCTGCTTCAGGAACTGCTCGAGCCGCGTCAGGAAAAGCAAGAGCTGCCTCAGGCCGCATAAGGCAGCTAACTCTCGCCGCCGACAAGGGGTACGAGGTAGTCGCGAATCTGTTTCAGGTGCCCCAGAATCCTGTAGTTGACGGGATTCTCGCTTCACCTGGGATACTCCGCGGTGCACACAACCTCGACTGCGTGTTGAGAGAGGGTGCCACGCTATTCCCTGTGGTCATAACGACAGTGGAAGATGCCATGACACCCAAAGCACTGAACAGCAAAATGTTTGCTGTCATTGAAGGCGTGCGAGAAGATCTCCAACCTCCATCTCAAAGAGGATCCTTCATACGAACTCTCTCCGGACATAGAGTCTATGGATATGCTTCAGATGGGGTACTTCCACTGGAGACTGGGAGAGATTACACCGTGGTCCCAATAGATGATGTCTGGGATGACAGCATTATGCTGTCCAAAGACCCCATACCTCCTATTGTGGGAAACAGCGGAAACCTAGCCATAGCTTACATGGATGTGTTTCGACCCAAAGTCCCCATCCATGTAGCCATGACGGGAGCCCTCAACGCATACGGCGAGATTGAGAACGTGAGCTTCAGAAGCACCAAGCTCGCCACTGCACACCGACTTGGCCTCAAGTTGGCTGGTCCCGGGGCATTCGACGTGAACACCGGGTCCAACTGGGCAACGTTTATCAAACGTTTTCCTCACAATCCACGTGACTGGGACAGGCTCCCTTACCTCAACCTTCCATACCTTCCACCCAACGCAGGGCGCCAGTACGACCTGGCCATGGCCGCATCAGAGTTCAAAGAGACCCCCGAACTCGAGAGCGCCGTCAGAGCCATGGAAGCAGCAGCCAACGTGGACCCACTATTCCAATCTGCGCTCAGCGTGTTCATGTGGCTGGAAGAGAATGGGATTGTGACTGACATGGCCAACTTCGCACTCAGCGACCCGAACGCCCATCGGATGCGCAATTTTCTCGCAAACGCACCACAAGCAGGCAGCAAGTCGCAAAGGGCCAAGTACGGGACAGCAGGCTACGGAGTGGAGGCCCGGGGCCCCACTCCAGAGGAAGCACAGAGGGAAAAAGACACACGGATCTCAAAGAAGATGGAGACTATGGGCATCTACTTTGCAACACCAGAATGGGTAGCACTCAATGGGCACCGGGGGCCAAGCCCCGGCCAGCTAAAGTACTGGCAGAACACACGAGAAATACCTGATCCAAACGAGGACTACCTAGACTACGTGCATGCAGAGAAGAGCCGGTTGGCATCAGAAGAACAAATCCTAAGGGCAGCTACGTCGATCTACGGGGCTCCAGGACAGGCAGAGCCACCCCAGGCCTTCATAGACGAAGTTGCCAAAGTCTACGAAATCAACCATGGGCGTGGCCCCAACCAAGAACAGATGAAAGATCTGCTCTTGACTGCGATGGAGATGAAGCATCGCAATCCCAGGCGGGCTCCACCAAAGCCCAAGCCAAAACCCAATGTTCCAACACAGAGACCCCCTGGTCGGCTGGGCCGCTGGATCAGGGCCGTCTCTGATGAGGACCTTGAG
>CAJ44475
---------------------------ATGACAAACCTGCAAGATCAAACCCAACAGATTGTTCCGTTCATACGGAGCCTTCTGATGCCAACAACCGGACCGGCGTCCATTCCGGACGACACCCTAGAGAAGCACACTCTCAGGTCAGAGACCTCGACCTACAATTTGACTGTGGGGGACACAGGGTCAGGGCTAATTGTCTTTTTCCCTGGCTTCCCTGGCTCAATTGTGGGTGCTCACTACACACTGCAGAGCAATGGGAACTACAAGTTCGATCAGATGCTCCTGACTGCCCAGAACCTACCGGCCAGCTACAACTACTGCAGGCTAGTGAGTCGGAGTCTCACAGTGAGGTCAAGCACACTCCCTGGTGGCGTTTATGCACTAAATGGCACCATAAACGCCGTGACCTTCCAAGGAAGCCTGAGTGAACTGACAGATGTTAGCTACAATGGGTTGATGTCTGCAACAGCCAACATCAACGACAAAATCGGGAACGTCCTGGTAGGGGAAGGGGTAACCGTCCTCAGCTTACCCACATCATATGATCTTGGGTATGTGAGACTCGGTGACCCCATTCCTGCTATAGGGCTCGACCCAAAAATGGTAGCAACATGTGACAGCAGTGACAGGCCCAGAGTCTACACCATAACTGCAGCCGACGATTACCAATTCTCATCACAGTACCAAGCAGGTGGGGTAACAATCACACTGTTCTCAGCTAATATCGATGCCATCACAAGCCTCAGCATCGGGGGAGAACTCGTGTTT---CAAACAAGCGTCCAAGGCCTTATACTGGGTGCTACCATCTACCTTATAGGCTTTGATGGGACTGCGGTAATCACCAGAGCTGTGGCCGCAGACAATGGGCTGACGGCCGGCACTGACAACCTTATGCCATTCAATATTGTGATTCCAACCAGCGAGATAACCCAGCCAATCACATCCATCAAACTGGAGATAGTAACCTCCAAAAGTGGTGGTCAGGTGGGGGATCAGATGTCATGGTCAGCAAGTGGGAGCCTAGCAGTGACGATCCATGGTGGCAACTATCCAGGGGCCCTCCGTCCCGTCACACTAGTAGCTTACGAAAGAGTGGCAACAGGATCTGTCGTTACGGTCGCCGGGGTGAGCAACTTCGAGCTGATCCCAAATCCTGAACTAGCAAAGAACCTGGTCACAGAATACGGCCGATTTGACCCAGGAGCCATGAACTACACAAAATTGATACTGAGTGAGAGGGACCGTCTTGGCATCAAGACCGTATGGCCAACAAGGGAGTACACTGACTTTCGCGAGTACTTCATGGAGGTGGCCGACCTCAACTCTCCCCTGAAGATTGCAGGAGCATTTGGCTTCAAAGACATAATCCGGGCCCTAAGGAGGATAGCTGTGCCGGTGGTCTCTACACTGTTCCCACCCGCCGCTCCCCTAGCCCATGCAATTGGGGAAGGTGTAGACTACCTGCTGGGCGATGAGGCACAGGCTGCTTCAGGAACTGCTCGAGCCGCGTCAGGAAAAGCAAGAGCTGCCTCAGGCCGCATAAGGCAGCTAACCCTCGCCGCCGACAAGGGGTACGAGGTAGTCGCGAATCTGTTCCAGGTGCCCCAGAATCCTGTAGTCGACGGGATTCTCGCTTCACCCGGGATACTCCGCGGTGCACACAACCTCGACTGCGTGCTGAGAGAGGGTGCTACGCTATTCCCTGTTGTCATCACGACAGTGGAAGATGCCATGACACCCAAAGCACTGAACAGCAAAATGTTTGCTGTCATTGAAGGCGTGCGAGAAGATCTCCAACCTCCATCTCAAAGAGGATCCTTCATACGAACTCTCTCCGGACATAGAGTCTATGGATATGCTCCAGATGGGGTACTTCCACTGGAGACTGGGAGAGATTACACCGTGGTCCCAATAGATGATGTCTGGGACGACAGCATTATGCTGTCCAAAGACCCCATACCTCCTATTGTGGGAAACAGCGGAAACCTAGCCATAGCTTACATGGATGTTTTTCGACCCAAAGTCCCCATCCATGTGGCCATGACAGGAGCCCTCAACGCCTATGGCGAGATTGAGAATGTGAGCTTCAGAAGCACCAAGCTCGCCACTGCACACCGACTTGGCCTCAAGTTGGCTGGTCCCGGTGCATTTGACGTGAACACCGGGTCCAACTGGGCGACGTTTATCAAACGTTTTCCTCACAATCCACGCGACTGGGACAGGCTCCCCTACCTCAACCTTCCATACCTTCCACCCAATGCAGGACGCCAGTACGACCTGGCCATGGCCGCCTCAGAGTTCAAAGAGACCCCCGAACTCGAGAGCGCCGTCAGAGCCATGGAAGCAGCAGCCAACGTGGACCCACTGTTCCAATCTGCGCTCAGCGTGTTCATGTGGCTGGAAGAGAATGGGATTGTGACTGACATGGCCAACTTCGCACTCAGCGACCCGAACGCCCATCGGATGCGCAATTTTCTCGCAAACGCACCACAAGCAGGCAGCAAGTCGCAAAGAGCCAAGTACGGCACAGCAGGCTACGGAGTGGAGGCCCGGGGCCCCACTCCAGAGGAAGCACAGAGGGAAAAAGACACACGGATCTCAAAGAAGATGGAGACTATGGGCATCTACTTTGCAACACCAGAATGGGTAGCACTCAATGGGCACCGGGGGCCAAGCCCAGGCCAGCTGAAGTACTGGCAGAACACACGAGAAATACCTGATCCAAACGAGGACTACCTAGACTACGTGCATGCAGAGAAGAGCCGGTTGGCATCAGAAGAACAAATCCTAAGGGCAGCTACGTCGATCTACGGGGCTCCAGGACAGGCAGAGCCACCCCAAGCCTTCATAGACGAAGTCGCCAAAGTCTATGAAGTCAACCATGGGCGTGGCCCCAACCAAGAACAGATGAAAGATCTGCTCCTGACTGCGATGGAGATGAAGCATCGCAATCCCAGGCGGGCTCCACCAAAGCCCAAGCCAAAACCCAATGTTCCAACACAGAGACCCCCTGGTCGGCTGGGCCGCTGGATCAGGGCTGTCTCTGATGAGGACCTTGAG
>ABN71594
---------------------------ATGACAAACCTGCAAGATCAAACCCAACAGATTGTTCCGTTCATACGGAGCCTTCTGATGCCAACAACCGGACCGGCGTCCATTCCGGACGACACCCTGGAGAAGCACACTCTCAGGTCAGAGACCTCGACCTACAATTTGACTGTGGGGGACACAGGGTCAGGGCTAATTGTCTTTTTCCCTGGATTCCCTGGCTCAATTGTGGGTGCTCACTACACACTGCAGGGCAATGGGAACTACAAGTTCGATCAGATGCTCCTGACTGCCCAGAACCTACCGGCCAGTTACAACTACTGCAGGCTAGTGAGTCGGAGTCTCACAGTGAGGTCAAGCACACTTCCTGGTGGCGTTTATGCACTAAACGGCACCATAAACGCCGTGACCTTCCAAGGAAGCCTGAGTGAACTGACAGATGTTAGCTACAATGGGTTGATGTCTGCAACAGCCAACATCAACGACAAAATTGGGAACGTCCTAGTAGGGGAAGGGGTCACCGTCCTCAGCTTACCCACATCATATGATCTTGGGTATGTGAGGCTTGGTGACCCCATTCCCGCAATAGGGCTTGACCCAAAAATGGTAGCCACATGTGACAGCAGTGACAGGCCCAGAGTCTACACCATAACTGCAGCCGATGATTACCAATTCTCATCACAGTACCAACCAGGTGGGGTAACAATCACACTGTTCTCAGCCAACATTGATGCCATCACAAGCCTCAGCGTTGGGGGAGAGCTCGTGTTT---CAAACAAGCGTCCAAGGCCTTGTACTGGACGCCACCATCTACCTCATAGGCTTTGATGGGACAACGGTAATCACCAGGGCTGTGGCCGCAAACAATGGGCTGACGACCGGCACCGACAACCTTATGCCATTCAATCTTGTGATTCCAACAAACGAGATAACCCAGCCAATCACATCCATCAAACTGGAGATAGTGACCTCCAAAAGTGGTGGTCAGGCAGGGGATCAGATGTCATGGTCGGCAAGAGGGAGCCTAGCAGTGACGATCCATGGTGGCAACTATCCAGGGGCCCTCCGTCCCGTCACGCTAGTGGCCTACGAAAGAGTGGCAACAGGATCCGTCGTTACGGTCGCTGGGGTGAGCAACTTCGAGCTGATCCCAAATCCTGAACTAGCAAAGAACCTGGTTACAGAATACGGCCGATTTGACCCAGGAGCCATGAACTACACAAAATTGATACTGAGTGAGAGGGACCGTCTTGGCATCAAGACCGTCTGGCCAACAAGGGAGTACACTGACTTTCGTGAATACTTCATGGAGGTGGCCGACCTCAACTCTCCCCTGAAGATTGCAGGAGCATTCGGCTTCAAAGACATAATCCGGGCCATAAGGAGGATAGCTGTGCCGGTGGTCTCCACATTGTTCCCACCTGCCGCTCCCCTAGCCCATGCAATTGGGGAAGGTGTAGACTACCTGCTGGGCGATGAGGCACAGGCTGCTTCAGGAACTGCTCGAGCCGCGTCAGGAAAAGCAAGAGCTGCCTCAGGCCGCATAAGGCAGCTGACTCTCGCCGCCGACAAGGGGTACGAGGTAGTCGCGAATCTATTCCAGGTGCCCCAGAATCCCGTAGTCGACGGGATTCTTGCTTCACCTGGGGTACTCCGCGGTGCACACAACCTCGACTGCGTGTTAAGAGAGGGTGCCACGCTATTCCCTGTGGTTATTACGACAGTGGAAGACGCCATGACACCCAAAGCATTGAACAGCAAAATGTTTGCTGTCATTGAAGGCGTGCGAGAAGACCTCCAACCTCCATCTCAAAGAGGATCCTTCATACGAACTCTCTCTGGACACAGAGTCTATGGATATGCTCCAGATGGGGTACTTCCACTGGAGACTGGGAGAGACTACACCGTTGTCCCAATAGATGATGTCTGGGACGACAGCATTATGCTGTCCAAAGATCCCATACCTCCTATTGTGGGAAACAGTGGAAATCTAGCCATAGCTTACATGGATGTGTTTCGACCCAAAGTCCCAATCCATGTGGCTATGACGGGAGCCCTCAATGCTTGTGGCGAGATTGAGAAAGTAAGCTTTAGAAGCACCAAGCTCGCTACTGCACACCGACTTGGCCTTAGGTTGGCTGGTCCCGGAGCATTCGATGTAAACACCGGGCCCAACTGGGCAACGTTCATCAAACGTTTCCCTCACAATCCACGCGACTGGGACAGGCTCCCCTACCTCAACCTACCATACCTTCCACCCAATGCAGGACGCCAGTACCACCTTGCCATGGCTGCATCAGAGTTCAAAGAGACCCCCGAACTCGAGAGTGCCGTCAGAGCAATGGAAGCAGCAGCCAACGTGGACCCACTATTCCAATCTGCACTCAGTGTGTTCATGTGGCTGGAAGAGAATGGGATTGTGACTGACATGGCCAACTTCGCACTCAGCGACCCGAACGCCCATCGGATGCGAAATTTTCTTGCAAACGCACCACAAGCAGGCAGCAAGTCGCAAAGGGCCAAGTACGGGACAGCAGGCTACGGAGTGGAGGCTCGGGGCCCCACACCAGAGGAAGCACAGAGGGAAAAAGACACACGGATCTCAAAGAAGATGGAGACCATGGGCATCTACTTTGCAACACCAGAATGGGTAGCACTCAATGGGCACCGAGGGCCAAGCCCCGGCCAGCTAAAGTACTGGCAGAACACACGAGAAATACCGGACCCAAACGAGGACTATCTAGACTACGTGCATGCAGAGAAGAGCCGGTTGGCATCAGAAGAACAAATCCTAAGGGCAGCTACGTCGATCTACGGGGCTCCAGGACAGGCAGAGCCACCCCAAGCTTTCATAGACGAAGTTGCCAAAGTCTATGAAATCAACCATGGACGTGGCCCAAACCAAGAACAGATGAAAGATCTGCTCTTGACTGCGATGGAGATGAAGCATCGCAATCCCAGGCGGGCTCTACCAAAGCCCAAGCCAAAACCCAATGCTCCAACACAGAGACCCCCTGGTCGGCTGGGCCGCTGGATCAGGACCGTCTCTGATGAGGACCTTGAG
>ACS44345
---------------------------ATGACAAACCTGCAAGATCAAACCCAACAGATTGTTCCGTTCATACGGAGCCTTCTGATGCCAACAACCGGACCGGCGTCCATTCCGGACGACACCCTGGAGAAGCACACTCTCAGGTCAGAGACCTCGACCTACAATTTGACTGTGGGGGACACAGGGTCAGGGCTAATTGTCTTTTTCCCTGGATTCCCTGGCTCAATTGTGGGTGCTCACTACACACTGCAGGGCAATGGGAACTACAAGTTCGATCAGATGCTCCTGACTGCCCAGAACCTACCGGCCAGTTACAACTACTGCAGGCTAGTGAGTCGGAGTCTCACAGTGAGGTCAAGCACACTTCCTGGTGGCGTTTATGCACTAAACGGCACCATAAACGCCGTGACCTTCCAAGGAAGCCTGAGTGAACTGACAGATGTTAGCTACAATGGGTTGATGTCTGCAACAGCCAACATCAACGACAAAATCGGGAACGTCCTAGTAGGGGAAGGGGTAACTGTCCTCAGCTTACCCACATCATATGATCTTGGGTATGTGAGACTCGGAGACCCCATTCCCGCTATAGGGCTCGACCCAAAAATGGTAGCAACATGTGACAGCAGTGATAGGCCCAGAGTCTACACCATAACTGCAGCTGATGATTACCAATTCTCATCACAGTACCAAGCAGGTGGAGTAACAATCACGCTGTTCTCAGCTAATATCGATGCCATCACAAGCCTCAGCATCGGGGGAGAACTCGTGTTT---CAAACAAGCGTCCAAGGCCTTATACTGGGTGCTACCATCTACCTTATAGGCTTTGATGGGACTGCGGTAATCACCAGAGCTGTGGCCGCAGACAATGGGCTAACGGCCGGCACTGACAACCTTATGCCATTCAATATTGTGATTCCAACCAGCGAGATAACCCAGCCAATCACATCCATCAAACTGGAGATAGTAACCTCCAAAAGTGGTGGTCAGGCGGGAGATCAGATGTCTTGGTCAGCAAGTGGGAGCCTAGCAGTGACGATCCACGGTGGCAACTATCCAGGGGCCCTCCGTCCCGTCACACTAGTAGCCTACGAAAGAGTGGCAACAGGATCTGTCGTCACGGTCGCCGGGGTGAGCAACTTCGAGCTGATCCCAAATCCTGAACTAGCAAAGAACCTGGTAACAGAATACGGCCGATTTGACCCAGGAGCCATGAACTACACAAAATTGATACTGAGTGAGAGGGACCGTCTTGGCATCAAGACCGTCTGGCCAACAAGGGAGTACACTGACTTTCGCGAGTACTTCATGGAGGTGGCCGACCTCAACTCTCCCCTGAAGATTGCAGGAGCATTTGGCTTCAAAGACATAATCCGGGCCCTAAGGAGGATAGCTGTGCCGGTGGTCTCTACGCTGTTCCCACCCGCCGCTCCCCTAGCCCATGCAATCGGGGAAGGTGTAGACTACCTGCTGGGCGATGAGGCACAAGCTGCTTCAGGAACTGCTCGAGCCGCGTCAGGAAAAGCAAGAGCTGCCTCAGGCCGCATAAGGCAGCTAACTCTCGCCGCCGACAAGGGGTACGAGGTGGTCGCGAATCTGTTTCAGGTGCCCCAGAATCCTGTAGTCGACGGGATTCTCGCTTCACCTGGGATACTCCGCGGTGCACACAACCTCGACTGCGTGCTGAGAGAGGGTGCCACGCTATTCCCTGTGGTCATAACGACAGTGGAAGATGCCATGACACCCAAAGCACTGAACAGCAAAATGTTTGCTGTCATTGAAGGCGTGCGAGAAGATCTCCAACCTCCATCTCAAAGAGGATCCTTCATACGAACTCTCTCCGGACATAGAGTCTATGGATATGCTCCAGATGGGGTACTTCCACTGGAGACTGGGAGAGATTACACCGTGGTCCCAATAGATGATGTCTGGGACGACAGCATCATGCTGTCCAAAGACCCCATACCTCCTATTGTGGGAAACAGCGGGAACCTAGCCATAGCTTACATGGATGTGTTTCGACCCAAAGTCCCCATCCATGTGGCCATGACGGGAGCCCTCAACGCCTATGGCGAGATTGAGAACGTGAGCTTCAGAAGCACCAAGCTCGCCACTGCACACCGACTTGGCCTCAAGTTGGCTGGTCCCGGTGCATTTGACGTGAACACCGGGTCCAACTGGGCGACGTTTATCAAACGTTTTCCTCACAATCCACGCGACTGGGACAGGCTCCCTTACCTCAACCTTCCATACCTTCCACCCAATGCAGGACGCCAGTACGACCTGGCCATGGCCGCTTCAGAGTTCAAAGAGACCCCAGAACTCGAGGGTGCCGTCAGAGCCATGGAAGCAGCAGCCAACGTGGACCCACTGTTCCAATCTGCGCTCAGTGTGTTCATGTGGCTGGAAGAGAACGGGATTGTGACTGATATGGCCAACTTCGCACTCAGCGACCCGAACGCCCACCGGATGCGCAATTTTCTCGCAAACGCACCACAAGCAGGCAGCAAGTCGCAAAGAGCAAAGTACGGGACAGCAGGCTACGGAGTGGAGGCCCGGGGCCCCACCCCAGAAGAAGCACAGAGGGAAAAAGACACACGGATCTCGAAGAAGATGGAGACTATGGGCATCTACTTTGCAACACCAGAATGGGTAGCACTCAATGGGCACCGGGGGCCAAGCCCCGGCCAGCTAAAGTACTGGCAGAACACACGAGAAATTCCTGACCCAAACGAGGACTACCTAGACTACGTGCATGCAGAGAAGAGCCGGTTGGCATCAGAAGAACAAATCCTAAGGGCAGCTACGTCGATCTACGGGGCTCCAGGACAGGCAGAGCCACCCCAGGCCTTCATAGACGAGGTCGCTAAAGTCTATGAAATCAACCATGGGCGTGGCCCCAACCAAGAACAGATGAAAGATCTGCTCTTGACTGCGATGGAGATGAAGCATCGCAATCCCAGGCGGGCTCAACCAAAGCCCAAGCCAAAACCCAATGTTCCAACACAGAGACCCCCTGGTCGGCTGGGCCGCTGGATCAGGGCTGTCTCTGATGAGGACCTTGAG
>AAC78079
---------------------------ATGACGAACCTGCAAGATCAAACCCAACAGATTGTTCCGTTCATACGGAGCCTTCCGATGCCAACAACCGGACCGGCGTCCATTCCGGACGACACCCTGGAGAAGCACACTCTCAGGTCAGAGACCTCGACCTACAATTTGACTGTGGGGGACACAGGGTCAGGGCTAATTGTCTTTTTCCCTGGATTCCCTGGCTCAATTGTGGGTGCTCACTACACACTGCAGAGCAATGGGAGCTACAAGTTCGATCAGATGCTCCTGACTGCCCAGAACCTACCGGCCAGTTACAACTACTGCAGGCTAGTGAGTCGGAGTCTCACAGTGAGGTCAAGCACACTTCCTGGTGGCGTTTATGCACTAAACGGCACCATAAACGCCGTGACCCTCCAAGGAAGCCTGAGTGAACTGACAGATGTTAGCTACAATGGGTTGATGTCTGCAACAGCCAACATTAACGACAAAATTGGGAACGTCCTAGTAGGGGAAGGGGTCACCGTCCTCAGCTTACCCACATCATATGATCTTGGGTATGGGAGGCTTGGTGACCCCATTCCCGCAATAGGGCTTGACCCAAAAATGGTAGCCACATGTGACAGCAGTGACAGGCCCAGAGTCTACACCATAACTGCAGCCGATGGTTACCAACTCTCATCACAGTACCAACCAGGTGGGGTAACAATCACACTGTTCTCAGCCAACATTGATGCCATCACAAGCCTCAGCGTTGGGGGAGAGCTCGTGTTT---CAAACAAGCGTCCACGGTCTTGTACTGGGCGCCACCATCTACCTCATAGGCTTTGGTGGGACAGCGGTAATCACCAGGGCTGTGGCCGCAAACAATGGGCTGACGACCGGCACCGACAACCTTTCGCCATTCAATCTTGTGATTCCAACAAACGGGATAACCCAGCCAATCACATCCATCAAACTGGAGATAGTGACCTCCAGAAGTGGTGGTCAGGCAGGGGATCAGATGTCATGGTCCGCAAGAGGGAGCCTAGCAGTGACGATCCATGGTGGCAACTATCCAGGGGCCCTCCGTCCCGTCACGCTAGTGGCCTACGAAAGAGTGGCAACAGGATCCGTCGTTACGGTCGCTGGGGTGAGCAACTTCGAGCTGATCCCAAATCCTGAACTAGCAAAGAACCTGGTTACAGAATACGGCCGATTTGACCCAGGAGCCATGAACTACACAAAATTGATACTGAGTGAGAGGGACCGTCTTGGCATCAAGACCGTCTGGCCAACAAGGGAGTACACTGACTTTCGTGAATACTTCATGGAGGTGGCCGACCTCAACTCTCCCCTGAAGATTGCGGGAGCATTCGGCTTCAAAGACATAATCCGGGCCATAAGGAGGATAGCTGTGCCGGTGGTCTCCACATTGTTCCCACCTGCCGCTCCCCTAGCCCATGCAATTGGGGAAGGTGTAGACTACCTGCTGGGCGATGAGGCACAGGCTGCTTCAGGAACTGCTCGAGCCGCGTCAGGAAAAGCAAGAGCTGCCTCAGGCCGCATAAGGCAGCTGACTCTCGCCGCCGACAAGGGGTACGAGGTAGTCGCGAATCTATTCCAGGTGCCCCAGAATCCCGTAGTCGACGGGATTCTTGCTTCACCTGGGGTACTCCGCGGTGCACACAACCTCGACTGCGTGTTAAGAGAGGGTGCCACGCTATTCCCTGTGGTTATTACGACAGTGGAAGACGCCATGACACCCAAAGCATTGAACAGCAAAATGTTTGCTGTCATTGAAGGCGTGCGAGAAGACCTCCAACCTCCATCTCAAAGAGGATCCTTCATACGAACTCTCTCTGGACGCAGAGTCTATGGACATGCTCCAGATGGGGTACTTCCACTGGAGACTGGGAGAGACTACACCGTTGTCCCAATAGATGATGTCTGGGACGACAGCATTATGCTGTCCAAAGATCCCATACCTCCTATTGTGGGAAACAGTGGAAATCTAGCCATAGCTTACATGGATGTGTTTCGACCCAAAGTCCCAATCCATGTGGCTATGACGGGAGCCCTCAATGCTTGTGGCGAGATTGAGAAAGTAAGCTTTAGAAGCACCAAGCTCGCCACTGCACACCGACTTGGCCTTAAGTTGGCTGGTCCCGGAGCATTCGATGTAAACACCGGGCCCAACTGGGCAACGTTCATCAAACGTTTCCCTCACAATCCACGCGACTGGGACAGGCTCCCCTACCTCAACCTACCATACCTTCCACCCAATGCAGGACGCCAGTACCACCTTGCCATGGCTGCATCAGAGTTCAAAGAGACCCCCGAACTCGAGAGTGCCGTCAGAGCAATGGAAGCAGCAGCCAACGTGGACCCACTATTCCAATCTGCACTCAGTGTGTTCATGTGGCTGGAAGAGAATGGGATTGTGACTGACATGGCCAACTTCGCACTCAGCGACCCGAACGCCCATCGGATGCGAAATTTTCTTGCAAACGCACCACAAGCAGGCAGCAAGTCGCAAAGGGCCAAGTACGGGACAGCAGGCTACGGAGTGGAGGCTCGGGGCCCCACACCAGAGGAAGCACAGAGGGAAAAAGACACACGGATCTCAAAGAAGATGGAGACCATGGGCATCTACTTTGCAACACCAGAATGGGTAGCACTCAATGGGCACCGAGGGCCAAGCCCCGGCCAGCTAAAGTACTGGCAGAACACACGAGAAATACCGGACCCAAACGAGGACTATCTAGACTACGTGCATGCAGAGAAGAGCCGGTTGGCATTAGAAGAACAAATCCTAAGGGCAGCTACGTCGATCTACGGGGCTCCAGGACAGGCAGAGCCACCCCAAGCTTTCATAGACGAAGTTGCCAAAGTCTATGAAATCAACCATGGACGTGGCCCAAACCAAGAACAGATGAAAGATCTGCTCTTGACTGCGATGGAGATGAAGCATCGCAATCCCAGGCGGGCTCTACCAAAGCCCATGCCAAAACCCAATGCTCCAACACAGAGACCTCCTGGTCGGCTGGGCCGCTGGATCAGGACCGTCTCTGATGAGGACCTTGAG
>ABD62091
---------------------------ATGACAAACCTGCAAGATCAAACCCAACAGATTGTTCCGTTCATACGGAGCCTTCTGATGCCAACAACCGGACCGGCGTCCATTCCGGACGACACCCTGGAGAAGCACACTCTCAGGTCAGAGACCTCGACCTACAATTTGACTGTGGGGGACACAGGGTCAGGGCTAATTGTCTTTTTCCCTGGATTCCCTGGCTCAATTGTGGGTGCTCACTACACACTGCAGGGCAATGGGAACTACAAGTTCGATCAGATGCTCCTGACTGCCCAGAACCTACCGGCCAGTTACAACTACTGCAGGCTAGTGAGTCGGAGTCTCACAGTGAGGTCAAGCACACTTCCTGGTGGCGTTTATGCACTAAACGGCACCATAAACGCCGTGACCTTCCAAGGAAGCCTGAGTGAACTGACAGATGTTAGCTACAATGGGTTGATGTCTGCAACAGCCAACATCAACGACAAAATTGGGAACGTCCTAGTAGGGGAAGGGGTCACCGTCCTCAGCTTACCCACATCATATGATCTTGGGTATGTGAGGCTTGGTGACCCCATTCCCGCAATAGGGCTTGACCCAAAAATGGTAGCCACATGTGACAGCAGTGACAGGCCCAGAGTCTACACCATAACTGCAGCCGATGATTACCAATTCTCATCACAGTACCAACCAGGTGGGGTAACAATCACACTGTTCTCAGCCAACATTGATGCCATCACAAGCCTCAGCGTTGGGGGAGAGCTCGTGTTT---CGAACAAGCGTCCACGGTCTTGTACTGGGCGCCACCATCTACCTCATAGGCTTTGATGGGACAACGGTAATCACCAGGGCTGTGGCCGCAAACAATGGGCTGACGACCGGCACCGACAACCTTATGCCATTCAATCTTGTGATTCCAACAAACGAGATAACCCAGCCAATCACATCCATCAAACTGGAGATAGTGACCTCCAAAAGTGGTGGTCAGGCAGGGGATCAGATGTCATGGTCGGCAAGAGGGAGCCTAGCAGTGACGATCCATGGTGGCAACTATCCAGGGGCCCTCCGTCCCGTCACGCTAGTGGCCTACGAAAGAGTGGCAACAGGATCCGTCGTTACGGTCGCTGGGGTGAGCAACTTCGAGCTGATCCCAAATCCTGAACTAGCAAAGAACCTGGTTACAGAATACGGCCGATTTGACCCAGGAGCCATGAACTACACAAAATTGATACTGAGTGAGAGGGACCGTCTTGGCATCAAGACCGTCTGGCCAACAAGGGAGTACACTGACTTTCGTGAATACTTCATGGAGGTGGCCGACCTCAACTCTCCCCTGAAGATTGCAGGAGCATTCGGCTTCAAAGACATAATCCGGGCCATAAGGAGGATAGCTGTGCCGGTGGTCTCCACATTGTTCCCACCTGCCGCTCCCCTAGCCCATGCAATTGGGGAAGGTGTAGACTACCTGCTGGGCGATGAGGCACAGGCTGCTTCAGGAACTGCTCGAGCCGCGTCAGGAAAAGCAAGAGCTGCCTCAGGCCGCATAAGGCAGCTGACTCTCGCCGCCGACAAGGGGTACGAGGTAGTCGCGAATCTATTCCAGGTGCCCCAGAATCCCGTAGTCGACGGGATTCTTGCTTCACCTGGGGTACTCCGCGGTGCACACAACCTCGACTGCGTGTTAAGAGAGGGTGCCACGCTATTCCCTGTGGTTATTACGACAGTGGAAGACGCCATGACACCCAAAGCATTGAACAGCAAAATGTTTGCTGTCATTGAAGGCGTGCGAGAAGACCTCCAACCTCCATCTCAAAGAGGATCCTTCATACGAACTCTCTCTGGACACAGAGTCTATGGATATGCTCCAGATGGGGTACTTCCACTGGAGACTGGGAGAGACTACACCGTTGTCCCAATAGATGATGTCTGGGACGACAGCATTATGCTGTCCAAAGATCCCATACCTCCTATTGTGGGAAACAGTGGAAATCTAGCCATAGCTTACATGGATGTGTTTCGACCCAAAGTCCCAATCCATGTGGCTATGACGGGAGCCCTCAATGCTTGTGGCGAGATTGAGAAAGTAAGCTTTAGAAGCACCAAGCTCGCTACTGCACACCGACTTGGCCTTAGGTTGGCTGGTCCCGGAGCATTCGATGTAAACACCGGGCCCAACTGGGCAACGTTCATCAAACGTTTCCCTCACAATCCACGCGACTGGGACAGGCTCCCCTACCTCAACCTACCATACCTTCCACCCAATGCAGGACGCCAGTACCACCTTGCCATGGCTGCATCAGAGTTCAAAGAGACCCCCGAACTCGAGAGTGCCGTCAGAGCAATGGAAGCAGCAGCCAACGTGGACCCACTATTCCAATCTGCACTCAGTGTGTTCATGTGGCTGGAAGAGAATGGGATTGTGACTGACATGGCCAACTTCGCACTCAGCGACCCGAACGCCCATCGGATGCGAAATTTTCTTGCAAACGCACCACAAGCAGGCAGCAAGTCGCAAAGGGCCAAGTACGGGACAGCAGGCTACGGAGTGGAGGCTCGGGGCCCCACACCAGAGGAAGCACAGAGGGAAAAAGACACACGGATCTCAAAGAAGATGGAGACCATGGGCATCTACTTTGCAACACCAGAATGGGTAGCACTCAATGGGCACCGAGGGCCAAGCCCCGGCCAGCTAAAGTACTGGCAGAACACACGAGAAATACCGGACCCAAACGAGGACTATCTAGACTACGTGCATGCAGAGAAGAGCCGGTTGGCATCAGAAGAACAAATCCTAAGGGCAGCTACGTCGATCTACGGGGCTCCAGGACAGGCAGAGCCACCCCAAGCTTTCATAGACGAAGTTGCCAAAGTCTATGAAATCAACCATGGACGTGGCCCAAACCAAGAACAGATGAAAGATCTGCTCTTGACTGCGATGGAGATGAAGCATCGCAATCCCAGGCGGGCTCTACCAAAGCCCAAGCCAAAACCCAATGCTCCAACACAGAGACCCCCTGGTCGGCTGGGCCGCTGGATCAGGACCGTCTCTGATGAGGACCTTGAG
>AAD32617
---------------------------ATGACAAACCTGCAAGATCAAACCCAACAGATTGTTCCGTTCATACGGAGCCTTCTGATGCCAACAACCGGACCGGCGTCCATTCCGGACGACACCCTGGAGAAGCACACTCTCAGGTCAGAGACCTCGACCTACAATTTGACTGTGGGGGACACAGGGTCAGGGCTAATTGTCTTTTTCCCTGGATTCCCTGGCTCAATTGTGGGTGCTCACTACACACTGCAGAGCAATGGGAACTACAAGTTCGATCAGATGCTCCTGACTGCCCAGAACCTACCGGCCAGCTACAACTACTGCAGGCTAGTGAGTCGGAGTCTCACAGTAAGGTCAAGCACACTCCCTGGTGGCGTTTATGCACTAAACGGCACCATAAACGCCGTGACCTTCCAAGGAAGCCTGAGTGAACTGACAGATGTTAGCTACAACGGGTTGATGTCTGCAACAGCCAACATCAACGACAAAATTGGGAACGTCCTAGTAGGGGAAGGGGTAACCGTCCTCAGCTTACCCACATCATATGATCTTGGGTATGTGAGGCTTGGTGACCCCATACCCGCTATAGGGCTTGACCCAAAAATGGTAGCAACATGTGACAGCAGTGACAGGCCCAGAGTCTACACCATAACTGCAGCCGATAATTACCAATTCTCATCACAGTACCAAACAGGTGGGGTAACAATCACACTGTTCTCAGCCAACATTGATGCCATCACAAGTCTCAGCGTTGGGGGAGAGCTCGTGTTC---AAAACAAGCGTCCAAAGCCTTGTACTGGGCGCCACCATCTGCCTTATAGGCTTTGATGGGACTGCGGTAATCACCAGAGCTGTGGCCGCAAACAATGGGCTGACGGCCGGCATCGACAATCTTATGCCATTCAATCTTGTGATTCCAACCAATGAGATAACCCAGCCAATCACATCCATCAAACTGGAGATAGTGACCTCCAAAAGTGATGGTCAGGCAGGGGAACAGATGTCATGGTCGGCAAGTGGGAGCCTAGCAGTGACGATCCATGGTGGCAACTATCCAGGAGCCCTCCGTCCCGTCACACTAGTGGCCTACGAAAGAGTGGCAACAGGATCTGTCGTTACGGTCGCTGGGGTGAGCAACTTCGAGCTGATCCCAAATCCTGAACTAGCAAAGAACCTGGTTACAGAATATGGCCGATTTGACCCAGGAGCCATGAACTACACGAAATTGATACTGAGTGAGAGGGACCGCCTTGGCATCAAGACCGTCTGGCCAACAAGGGAGTACACTGACTTTCGTGAGTACTTCATGGAGGTGGCCGACCTCAACTCTCCCCTGAAGATTGCAGGAGCATTTGGCTTCAAAGACATAATCCGGGCCATAAGGAGGATAGCTGTACCGGTGGTCTCTACATTGTTCCCACCTGCCGCTCCTGTAGCCCATGCAATTGGGGAAGGTGTAGACTACCTACGGGGCGATGAGGCACAGGCTGCTTCAGGAACCGCTCGAGCCGCGTCAGGAAAAGCAAGGGCTGCCTCAGGCCGCATAAGGCAGCTGACTCTCGCCGCCGACAAGGGGTACGAGGTAGTCGCGAATCTATTCCAGGTGCCCCAGAATCCCGTAGTCGACGGGATTCTTGCTTCACCCGGGATACTCCGCGGTGCACACAACCTCGACTGCGTGTTAAGAGAGGGTGCCACGCTATTCCCTGTTGTCATTACGACAGTGGAAGACGCCATGACACCCAAAGCACTGAACAACAAAATGTTTGCTGTCATTGAAGGCGTGCGAGAAGACCTCCAACCTCCATCTCAAAGAGGATCCTTCATACGAACTCTCTCCGGTCACAGAGTCTATGGATATGCTCCAGATGGGGTACTTCCACTGGAGACTGGGAGAGACTACACCGTTGTCCCAATAGATGATGTCTGGGACGACAGCATTATGCTGTCCAAAGACCCCATACCTCCTATTGTGGGAAACAGTGGAAACCTGGCCATAGCTTACATGGATGTGTTTCGACCCAAAGTCCCCATCCATGTGGCCATGACGGGAGCCCTCAACGCTTGTGGCGAGATTGAGAAAATAAGCTTCAGAAGCACCAAGCTCGCCACCGCACACCGGCTTGGCCTCAAGTTGGCTGGTCCCGGAGCATTCGACGTAAACACCGGGCCCAACTGGGCAACGTTCATCAAACGTTTCCCTCACAATCCACGCGACTGGGACAGGCTCCCCTACCTTAACCTTCCATACCTTCCACCCAATGCAGGACGCCAGTACCACCTTGCCATGGCTGCATCAGAGTTCAAAGAGACCCCTGAACTCGAGAGCGCCGTAAGAGCCATGGAAGCAGCTGCCAATGTGGACCCACTGTTCCAATCTGCACTCAGTGTGTTCATGTGGCTGGAAGAGAATGGGATTGTGACTGACATGGCCAACTTCGCACTCAGCGACCCGAATGCCCATCGGATGCGAAATTTTCTTGCAAACGCACTACAAGCAGGCAGCAAGTCGCAAAGGGCTAAGTACGGGACAGCAGGCTACGGAGTGGAGGCCCGGGGCCCCACACTAGAGGGAGCACAGAGGGAAAAAGACACACGGATCTCAAAGAAGATGGAGACCATGGGCATCTACTTTGCAACACAAGAATGGGTAGCATTCAATAGGCACCGACGGCCAAGCCCCGGCCAGCTAAAGTACTGGCAGAACACACGAGAAATACCGGACCCAAACGAGTACTATCTAGACTACGTGCATGCAGAGAAGAGCCGGTTGGCATCAGAAGAACAAATCCTAAGGGCAGCTACGTCGATCTACGGGGCTCCAGTACAGGCAGAGCCACTCCAAGCTTTCATAGACGAAGTTGCCAAAGTCTATGAAATCAACCATGGACGTGGCCCTAACCAAGAACAGATGAAAGATCTGCTCTTGACTGCGATGGAGATGAAGCATCGCAATCCCAGGCGGGCTCCACCAAAGCCCAAGCCAAAACCCAATGCTCCAACACAGAGACCCCCTGGTCGGCTGGGCCGCTGGATCAGGACTGTCTCTGATGAGGACCTTGAG
>ACN69080
---------------------------ATGACAAACCTGCAAGATCAAACCCAACAGATTGTTCCGTTCATACGGAGCCTTCTGATGCCAACAACCGGACCGGCGTCCATTCCGGACGACACCCTAGAGAAGCACACTCTCAGGTCAGAGACCTCGACCTACAATTTGACTGTGGGGGACACAGGGTCAGGGCTAATTGTCTTTTTCCCTGGTTTCCCTGGCTCAATTGTGGGTGCTCACTACACACTGCAGAGCAATGGGAACTACAAGTTCGATCAGATGCTCCTGACTGCCCAGAACCTACCGGCCAGCTACAACTACTGCAGGCTAGTGAGTCGGAGTCTCACAGTGAGGTCAAGCACACTCCCTGGTGGCGTTTATGCATTAAACGGAACCATAAGCGCCGTGACCTTCCAAGGAAGCCTGAGTGAACTGACAGATGTTAGCTACAATGGGTTGATGTCTGCAACGGCCAACATCAACGACAAAATCGGGAACGTCCTAGTAGGGGAAGGGGTAACTGTCCTCAGCTTACCCACATCATATGATCTGGGGTATGTGAGACTCGGTGACCCCATTCCCGCTATAGGGCTTGACCCAAAGATGGTAGCAACATGTGACAGCAGTGACAGGCCCAGAGTCTACACCATAACTGCAGCCAATGATTACCAATTCTCATCACAGTACCAAGCAGGTGGAGTGACAATCACACTGTTCTCAGCAAATATCGATGCCATTACAAGCCTCAGCATCGGGGGGGAACTCGTGTTT---CAAACAAGCGTCCAAGGCCTTATACTGGGCGCTACCATCTACCTTATAGGCTTCGATGGGACTGCGGTAATCACCAGAGCTGTGGCCGCAGACAATGGGCTAACGGCCGGCACTGACAACCTTATGCCATTCAATATTGTGATACCGACCAGCGAGATAACCCAGCCAATCACATCCATCAAACTGGAGATAGTTACCTCCAAAAGTGGTGGTCAGGCGGGGGATCAGATGTCATGGTCAGCAAGTGGGGGCCTAGCGGTGACGATCCACGGTGGCAACTATCCAGGGGCCCTCCGTCCCGTCACACTAGTAGCCTACGAAAGAGTGGCTACAGGATCTGTCGTTACGGTCGCCGGGGTGAGCAGCTTCGAGCTGATCCCAAATCCTGAACTAGCAAAGAACCTGATCACAGAATACGGCCGATTTGACCCAGGAGCCATGAACTACACAAAATTGATACTGAGTGAGAGGGACCGTCTTGGCATCAAGACCGTATGGCCAACAAGGGAGTACACTGACTTTCGCGAGTACTTCATGGAGGTGGCCGACCTCAACTCTCCCCTGAAGATTGCAGGAGCATTTGGCTTCAAAGACATAATTCGGGCCTTAGGGAGGATAGCTGTGCCGGTGGTCTCCACACTGTTCCCACCCGCCGCTCCTCTGGCCCATGCAATTGGGGAAGGTGTAGACTACCTTCTGGGCGACGAGGCACAGGCTGCTTCAGGAACTGCTCGAGCCGCGTCAGGAAAAGCAAGAGCTGCCTCAGGCCGCATAAGGCAGCTAACCCTCGCCGCCGACAAGGGGTACGAGGTAGTCGCGAATCTGTTTCAGGTGCCCCAGAATCCTGTAGTCGACGGGATTCTCGCTTCACCTGGGATACTCCGCGGCGCACACAACCTCGACTGCGTGCTGAGAGAGGGTGCCACGCTATTCCCTGTGGTCATCACCACAGTGGAAGATGCCATGACACCCAAAGCACTGAACAGCAAAATGTTTGCTGCCATTGAAGGCGTGCGAGAAGACCTCCAACCTCCATCTCAAAGAGGATCCTTCATACGAACTCTCTCCGGACATAGAGTCTATGGATATGCTCCAGGTGGGGTACTTCCACTGGAGACTGGGAGAGATTACACCGTGGTCCCAATAGGTGATGTCTGGGACGACGGCATTATGCTGTCCAAAGACCCCATACCTCCTATTGTGGGAAACAGCGGGAACCTCGCCATAGCTTACATGGATGTGTTTCGACCCAAAGTCCCCATCCATGTAGCCATGACGGGAGCCCTCAACGCCTATGGCGAGATTGAGAATGTGAGCTTTAGAAGCACCAAGCTCGCCACTGCACACCGACTTGGCCTTAAGTTGGCTGGTCCCGGTGCATTTGACGTGAACACCGGGTCCAACTGGGCGACGTTCATCAAACGTTTTCCTCACAATCCACGCGACTGGGACAGGCTCCCCTACCTAAACCTTCCATACCTTCCACCCACTGCAGGACGCCAGTACGACCTGGCCATGGCCGCCTCAGAGTTCAAGGAGACCCCCGAACTCGAGAGCGCTGTCAGAGCCATGGAAGCAGCAGCCAACGTGGACCCACTGTTCCAATCCGCGCTCAGCGTGTTCATGTGGCTGGAAGAGAATGGGATTGTGACTGACATGGCCAACTTCGCACTCAGCGACCCGAACGCCCATCGGATGCGCAACTTTCTCGCAAACGCACCACAAGCAGGCAGCAAGTCGCAAAGAGCCAAGTACGGGACGGCAGGCTACGGAGTGGAGGCCCGGGGCCCCACTCCAGAGGAAGCACAGAGGGAAAAAGACACACGGATCTCAAAGAAGATGGAGACCGTGGGCATCTACTTTGCAACACCAGAATGGGTAACACTCAATGGGCACCGGGGGCCAAGCCCCGGCCAGCTAAAGTACTGGCAGAACACACGAGAAATACCTGATCCAAACGAGGACTACCTAGACTACGTGCATGCAGAGAAGAGCCGGTTGGCATCAGAAGAACAAATCCTAAGGGCAGCTACGTCGATCTACGGGGCTCCAGGACAGGCTGAGCCACCCCAGGCCTTCATAGACGAAGTCGCCAAAGTCTATGAAATCAACCATGGGCGTGGCCCCAACCAAGAGCAGATGAAAGATCTGCTCCTGACTGCGATGGAGATGAAGCATCGCAATCCCAGGCGGGCTCCACCAAAGCCCAAGCCAAAACCCAATGTTCCAACGCAGAGACCCCCTGGTCGGCTGGGCCGCTGGATCAGGGCTGTCTCTGATGAGGACCTTGAG
>AAD23373
---------------------------ATGACGAACCTGCAAGATCAAACCCAACAGATTGTTCCGTTCATACGGAGCCTTCTGATGCCAACAACCGGACCGGCGTCCATTCCGGACGACACCCTAGAGAAGCACACTCTCAGGTCAGAGACCTCGACCTACAATTTGACTGTGGGGGACACAGGGTCAGGGCTAATTGTCTTTTTCCCTGGTTTCCCTGGCTCAATTGTGGGTGCTCACTACACACTGCAGAGCAATGGGAACTACAAGTTCGATCAGATGCTCCTGACTGCCCAGAACCTACCGGCCAGCTACAACTACTGCAGGCTAGTGAGTCGGAGTCTCACAGTGAGGTCAAGCACACTCCCTGGTGGCGTTTATGCACTAAATGGCACCATAAACGCCGTGACCTTCCAAGGAAGCCTGAGTGAACTGACAGATGTTAGCTACAATGGGTTGATGTCTGCAACAGCCAACATCAACGACAAAATCGGGAACGTCCTAGTAGGGGAAGGGGTAACCGTCCTCAGCTTACCCACATCATATGATCTTGGGTATGTGAGACTCGGTGACCCCATTCCCGCTATAGGGCTCGACCCAAAAATGGTAGCAACATGTGACAGCAGTGACAGGCCCAGAGTCTACACCATAACTGCAGCCGATGATTACCAATTCTCATCACAGTACCAAGCAGGTGGGGTAACAATCACACTGTTCTCAGCTAATATCGATGCCATCACAAGCCTCAGCATCGGGGGAGAACTCGTGTTT---CAAACAAGCGTCCAAGGCCTTATACTGGGTGCTACCATCTACCTTATAGGCTTTGATGGGACTGCGGTAATCACCAGAGCTGTGGCCGCAGACAATGGGCTAACGGCCGGCACTGACAACCTTATGCCATTCAACATTGTGATTCCAACCAGCGAGATAACCCAGCCAATCACATCCATCAAACTGGAGATAGTGACCTCCAAAAGTGGTGGTCAGGCGGGGGATCAGATGTCATGGTCAGCAAGTGGGAGCCTAGCAGTGACGATCCACGGAGGCAACTACCCAGGGGCCCTCCGTCCCGTCACACTAGTAGCCTACGAAAGAGTGGCAACAGGGTCTGTCGTTACGGTCGCCGGGGTGAGCAACTTCGAGCTGATCCCAAATCCTGAACTAGCAAAGAACCTGGTCACAGAATACGGCCGATTTGACCCAGGGGCCATGAACTACACAAAATTGATACTGAGTGAGAGGGACCGTCTTGGCATCAAGACCGTATGGCCAACAAGGGAGTACACTGACTTTCGCGAGTACTTCATGGAGGTGGCAGACCTCAACTCTCCCCTGAAGATTGCAGGAGCATTTGGCTTCAAGGACATAATTCGGGCACTAAGGAGGATAGCTGTGCCGGTGGTCTCTACACTGTTCCCACCCGCCGCTCCCCTAGCCCATGCAATTGGGGAAGGTGTAGACTACCTGCTGGGCGATGAGACACAGGCTGCTTCAGGAACTGCTCGAGCCGCGTCGGGAAAAGCAAGAGCTGCCTCAGGCCGCATAAGGCAGCTAACTCTCGCCGCCGACAAGGGGTACGAGGTAGTCGCGAATCTGTTTCAGGTGCCCCAGAATCCTGTAGTCGACGGGATTCTTGCTTCACCTGGGATACTCCGCGGTGCACACAACCTCGACTGCGTGTTGAGAGAGGGTGCCACGCTATTCCCTGTGGTCATCACGACAGTGGAAGATGCCATGACACCCAAAGCACTGAACAGCAAAATGTTTGCTGTCATTGAAGGCGTGCGAGAAGATCTCCAACCTCCATCTCAAAGAGGATCCTTCATACGAACTCTCTCCGGACATAGAGTCTATGGATATGCTCCAGATGGGGTACTTCCACTGGAGACTGGGAGAGATTACACCGTGGTCCCAATAGATGATGTCTGGGACGACAGCATTATGCTGTCCAAAGACCCCATACCTCCTATTGTGGGAAACAGCGGAACCCTAGCCATAGCTTACATGGATGTGTTTCGACCCAAAGTCCCCATCCATGTGGCCATGACGGGAGCCCTCAACGCCTATGGCGAGATTGAGAACGTGAGCTTTAGAAGCACCAAGCTCGCCACTGCACACCGACTTGGCCTTAAGTTGGCTGGTCCCGGTGCATTTGACGTGAACACCGGGTCCAACTGGGCGACGTTTATCAAACGTTTTCCCCACAATCCACGCGACTGGGACAGGCTCCCTTACCTCAACCTTCCATACCTTCCACCCAATGCAGGACGCCAGTACGACCTGGCCATGGCCGCTTCAGAGTTCAAAGAGACCCCCGAACTCGAGAGCGCCGTCAGAGCCATGGAAGCAGCAGCCAACGTGGACCCACTGTTCCAATCTGCGCTCAGCGTGTTCATGTGGCTGGAAGAGAATGGGATTGTGACTGATATGGCCAACTTCGCACTTAGCGACCCGAACGCCCATCGGATGCGCAATTTTCTCGCAAACGCACCACAAGCAGGCAGCAAGTCGCAAAGAGCCAAGTACGGGACAGCAGGCTACGGAGTGGAGGCCCGGGGCCCCACTCCAGAGGAAGCACAGAGGGAAAAAGACACACGGATCTCAAAGAAGATGGAGACTATGGGCATCTACTTTGCAACACCAGAATGGGTAGCACTCAACGGGCACCGGGGGCCGAGCCCCGGCCAGCTAAAGTACTGGCAGAACACACGAGAAATACCTGATCCAAACGAGGACTACCTAGACTACGTGCATGCAGAGAAGAGCCGGTTGGCATCAGAAGAACAAATCCTAAGGGCGGCTACGTCGATCTACGGGGCTCCAGGACAGGCAGAGCCACCCCAGGCCTTTATAGACGAGGTCGCCAAAGTCTATGAAATCAACCATGGGCGTGGCCCCAACCAAGAACAGATGAAAGATCTGCTCTTGACTGCGATGGAGATGAAGCATCGCAATCCCAGGCGGGCTCCACCAAAGCCCAAGCCAAAACCCAATGTTCCAACACAGAGACCTCCTGGTCGGCTGGGCCGCTGGATCAGGGCTGTCTCTGATGAGGACCTTGAG
>ABN71595
---------------------------ATGACAAACCTGCAAGATCAAACCCAACAGATTGTTCCGTTCATACGGAGCCTTCTGATGCCAACAACCGGACCGGCGTCCATTCCGGACGACACCCTGGAGAAGCACACTCTCAGGTCAGAGACCTCGACCTACAATTTGACTGTGGGGGACACAGGGTCAGGGCTAATTGTCTTTTTCCCTGGATTCCCTGGCTCAATTGTGGGTGCTCACTACACACTGCAGAGCAATGGGAACTACAAGTTCGATCAGATGCTCCTGACTGCCCAGAACCTACCGGCCAGTTACAACTACTGCAGGCTAGTGAGTCGGAGTCTCACAGTGAGGTCAAGCACACTCCCTGGTGGCGTTTATGCACTAAACGGCACCATAAACGCCGTGACCTTCCAAGGAAGCCTGAGTGAACTGACAGATGTAAGCTACAATGGGTTGATGTCTGCAACAGCCAACATCAACGACAAAATTGGGAATGTCCTAGTAGGGGAAGGGGTCACCGTCCTCAGCTTACCCACATCATATGATCTTGGGTATGTGAGGCTTGGTGACCCCATTCCCGCTATAGGGCTTGACCCAAAAATGGTAGCCACATGTGACAGCAGTGACAGGCCCAGAGTCTACACCATAACTGCAGCCGATGATTACCAATTCTCATCACAGTACCAACCAGGTGGGGTAACAATCACACTGTTCTCAGCCAACATTGATGCTATCACAAGCCTCAGCGTTGGGGGAGAGCTCGTGTTT---CAAACAAGCGTCCAAGGCCTTGTACTGGGCGCCACCATCTACTTTATAGGCTTTGATGGGACTACGGTAATCACCAGGGCTGTGGCCGCAGACAATGGGCTGACGGCCGGCACCGACAATCTTATGCCATTCAATCTTGTGATTCCAACCAACGAGATAACCCAGCCAATCACATCCATCAAACTGGAGGTAGTGACCTCCAAAAGTGGTGGCCAGGCAGGGGATCAGATGTCATGGTCGGCAAGTGGGAGCCTAGCAGTGACGATCCACGGTGGCAACTATCCAGGGGCCCTCCGTCCCGTCACACTAGTAGCCTACGAAAGAGTGGCAACAGGATCCGTCGTTACGGTCGCTGGGGTGAGCAACTTCGAGCTGATCCCAAATCCTGAACTAGCAAAGAACCTGGTTACAGAATACGGCCGATTTGACCCAGGAGCCATGAACTACACAAAATTGATACTGAGTGAGAGGGACCGTCTTGGCATCAAGACCGTCTGGCCAACAAGGGAGTACACCGACTTTCGTGAGTACTTCATGGAGGTGGCCGACCTCAATTCTCCCCTGAAGATTGCAGGAGCATTTGGCTTCAAAGACATAATCCGGGCCATAAGGAGGATAGCTGTGCCGGTGGTCTCTACATTGTTCCCACCTGCCGCTCCCCTGGCCCATGCAATTGGGGAAGGTGTAGACTACCTGCTGGGCGATGAGGCACAGGCTGCTTCAGGAACTGCTCGAGCCGCGTCAGGAAAAGCAAGAGCTGCCTCAGGCCGCATAAGGCAGCTGACTCTCGCCGCCGACAAGGGGTACGAGGTAGTCGCGAATCTATTCCAGGTGCCCCAGAATCCCGTAGTCGACGGAATTCTTGCTTCACCTGGGGTACTCCGCGGTGCACACAACCTCGACTGCGTGTTAAGAGAGGGTGCCACGCTATTCCCTGTGGTCATCACGACAGTGGAAGACGCCATGACACCCAAAGCATTGAACAGCAAAATATTTGCTGTCATTGAAGGCGTGCGAGAAGACCTCCAACCTCCATCTCAAAGAGGGTCCTTCATACGAACTCTCTCCGGACACAGAGTCTATGGATATGCTCCAGATGGGGTACTTCCACTGGAGACTGGGAGAGACTACACCGTTGTCCCAATAGATGATGTTTGGGACGACAGCATTATGCTGTCCAAAGATCCCATACCTCCTATTGTGGGAAACAGTGGAAACCTAGCCATAGCTTACATGGATGTGTTTCGACCTAAAGTCCCCATCCATGTGGCCATGACAGGAGCCCTCAATGCTTGTGGCGAGATTGAGAAAGTAAGCTTTAGAAGCACCAAGCTCGCCACTGCACACCGACTTGGCCTCAAGTTGGCTGGTCCCGGAGCCTTCGACGTAAACACCGGGCCCAACTGGGCAACGTTCATCAAACGTTTCCCTCACAATCCGCGCGACTGGGACAGGCTCCCCTACCTCAACCTTCCATACCTTCCACCCAATGCAGGACGCCAGTACCACCTTGCCATGGCTGCATCAGAGTTCAAAGAGACCCCTGAACTCGAGAGCGCCGTCAGAGCAATGGAAGCAGCAGCCAACGTGGACCCACTATTCCAATCTGCACTCAGTGTGTTCATGTGGCTGGAAGAGAATGGGATTGTGACTGACATGGCCAACTTCGCACTCAGCGACCCGAACGCCCATCGGATGCGAAATTTTCTTGCAAACGCACCACAAGCAGGCAGCAAGTCGCAAAGGGCCAAGTACGGGACAGCAGGCTACGGAGTGGAGGCTCGGGGCCCCACACCAGAGGAAGCACAGAGGGAAAAAGACACACGGATCTCAAAGAAGATGGAGACCATGGGCATCTACTTTGCAACACCAGAATGGGTAGCACTCAATGGGCACCGAGGGCCAAGCCCCGGCCAGCTAAAGTACTGGCAGAACACACGAGAAATACCGGACCCAAACGAGGACTATCTAGACTACGTGCATGCAGAGAAGAGCCGGTTGGCATCAGAAGAACAAATCCTAAAGGCAGCTACGTCGATCTACGGGGCTCCAGGACAGGCAGAGCCACCCCAAGCTTTCATAGACGAAGTAGCCAAAGTCTATGAAATCAACCATGGGCGTGGCCCAAACCAAGAACAGATGAAAGATCTGCTCTTGACTGCGATGGAGCTGAAGCATCGCAATCCCAGGCGGGCTCCACCAAAGCCCAAGCCAAAACCCAATGCTCCAACACAGAGACCCCCTGGTCGGCTGGGCCGCTGGATCAGGACTGTCTCTGATGAGGACCTTGAG
>AAK72435
---------------------------ATGACGAACCTGCAAGATCAAACCCAACAGATTGTTCCGTTCATACGGAGCCTTCTGATGCCAACAACCGGACCGGCGTCCATTCCGGACGACACCCTAGAGAAGCACACTCTCAGGTCAGAGACCTCGACCTACAATTTGACTGTGGGGGACACAGGGTCAGGGCTAATTGTCTTTTTCCCTGGTTTCCCTGGCTCAATTGTGGGTGCTCACTACACACTGCAGAGCAATGGGAACTACAAGTTCGATCAGATGCTCCTGACTGCCCAGAACCTACCGGCCAGCTACAACTACTGCAGGCTAGTGAGTCGGAGTCTCACAGTGAGGTCAAGCACACTCCCTGGTGGCGTCTATGCACTAAATGGCACCATAAACGCCGTGACCTTCCAAGGAAGCCTGAGTGAACTGACAGATGTTAGCTACAATGGGTTGATGTCTGCAACAGCCAACATCAACGACAAAATCGGGAACGTCCTAGTAGGGGAAGGGGTAACCGTCCTCAGCTTACCCACATCATATGATCTTGGGTATGTGAGACTTGGTGACCCCATTCCCGCTATAGGGCTCGACCCAAAAATGGTAGCAACATGTGACAGCAGTGACAGGCCCAGAGTCTACACCATAACTGCAGCCGATGATTACCAATTCTCATCACAGTACCAAGCAGGTGGGGTAACAATCACACTGTTCTCAGCCAATATCGATGCCATCACAAGCCTCAGCATCGGGGGAGAACTCGTGTTT---CAAACAAGCGTCCAAGGCCTTATACTGGGTGCTACCATCTACCTTATAGGCTTTGATGGGACTGCGGTAATCACCAGAGCTGTGGCCGCAGACAATGGGCTAACGGCCGGCACTGACAACCTTATGCCATTCAATATTGTGATCCCAACCAGCGAGATAACCCAGCCAATCACATCCATCAAACTGGAGATAGTGACCTCCAAAAGTGGTGGTCAGGCGGGGGATCAGATGTCATGGTCAGCAAGTGGGAGCCTAGCAGTGAGGATCCACGGTGGCAACTATCCAGGGGCCCTCCGTCCCGTCACACTAGTAGCCTATGAAAGAGTGGCAACAGGATCTGTCGTTACGTTCGCCGGGGTGAGCAACTTCGAGCTGATCCCAAATCCTGAACTAGCAAAGAACCTGGTCACAGAATACGGCCGATTTGACCCAGGAGCCATGAAGTACACAAAATTGATACTGAGTGAGAGGGACCGTCTTGGCATCAAGACCGTATGGCCAACAAGGGAGTACACTGACTTTCGCGAGTACTTCATGGAGGTGGCCGACCTCAACTCTCCCCTAAAGATTGCAGGAGCATTTGGCTTCAAAGACATAATCCGGGCCCTAAGGAGGATAGCTGTGCCGGTGGTCTCCACACTGTTCCCACCCGCCGCTCCCCTAGCCCATGCAATTGGGGAAGGTGTAGACTACCTACTGGGCGATGAGGCACAGGCTGCTTCAGGAACTGCTCGAGCCGCGTCAGGAAAAGCAAGAGCTGCCTCAGGCCGCATAAGGCAGCTAACTCTCGCCGCCGACAAGGGGTACGAGGTAGTCGCGAATCTGTTTCAGGTGCCCCAGAATCCTGTAGTCGACGGGATTCTCGCTTCACCTGGGGTACTCCGCGGTGCACACAACCTCGACTGCGTGCTGAGAGAGGGTGCCACGCTATTCCCTGTGGTCATTACGACAGTGGAAGATGCCATGACACCCAAAGCACTGAACAGCAAAATGTTTGCTGTCATTGAAGGCGTGCGAGAAGATCTCCAACCCCCATCTCAAAGAGGATCCTTCATACGAACTCTCTCCGGACATAGAGTCTATGGATATGCTCCAGATGGGGTACTTCCACTGGAGACTGGGAGAGATTACACCGTGGTCCCAATAGATGATGTCTGGGACGACAGCATTATGCTGTCCAATGACCCCATACCTCCTATTGTGGGAAACAGCGGAAACCTAGCCATAGCTTACATGGATGTATTTCGACCCAAAGTCCCCATCCATGTGGCCATGACAGGAGCCCTCAACGCCTATGGCGAGATTGAGAACGTGAGCTTTAGAAGCACCAAGCTCGCCACTGCACACCGACTCGGCCTCAAGTTGGCTGGTCCCGGCGCATTTGACGTGAACACCGGGTCCAACTGGGCGACGTTTATCAAACGTTTTCCTCACAATCCACGCGACTGGGACAGGCTTCCTTACCTCAACCTTCCATACCTTCCACCCAATGCAGGACGCCAGTACGACCTAGCCATGGCCGCTTCAGAGTTCAAAGAGACCCCCGAACTCGAGAGCGCCGTCAGAGCCATGGAAGCAGCTGCTAACGTGGACCCACTGTTCCAATCTGCGCTCAGCGTGTTCATGTGGCTGGAAGAGAATGGGATTGTGACTGATATGGCCAACTTCGCACTCAGCGACCCGAACGCCCATCGGATGCGCAATTTTCTCGCAAACGCACCACAAGCAGGCAGCAAGTCGCAAAGAGCCAAGTACGGGACAGCAGGCTACGGAGTGGAGGCCCGGGGCCCCACTCCAGAGGAAGCACAGAGGGAAAAAGACACACGGATCTCAAAGAAGATGGAGACTATGGGCATCTACTTTGCAACACCAGAATGGGTAGCACTCAATGGGCACCGGGGGCCCAGCCCCGGCCAGCTGAAGTACTGGCAGAACACACGAGACATACCTGATCCAAACGAGGAGTACTTAGACTACGTGCATGCAGAGAAGAGCCGGTTGGCATCAGAAGAACAAATCCTAAGGGCAGGTACGTCGATCTACGGGGTTCCAGGACAGGCAGAGCCACCCCAAGCTTTCATAGATGAAGTCGCCAAAGTCTATGAGATCAACCATGGGCGTGGCCCCAACCAAGAACAGATGAAAGATCTGCTCTTGACTGCGATGGAGATGAAGCATCGCAATCCCAGGCGGGCTCCACCAAAGCCCAAGCCAAAGCCCAATGTTCCAACACAGAGACCCCCTGGTCGGCTGGGCCGCTGGATCAGGGCTGTCTCTGATGAGGACCTTGAG
>CAD24856
---------------------------ATGACAAACCTGCAAGATCAAACCCAACAGATTGTTCCGTTCATACGGAGCCTTCTGATGCCAACAACCGGACCGGCGTCCATTCCGGACGACACCCTGGAGAAGCACACTCTCAGGTCAGAGACCTCGACCTACAATTTGACTGTGGGGGACACAGGGTCAGGGCTAATTGTCTTTTTCCCTGGATTCCCTGGCTCAATTGTGGGTGCTCACTACACACTGCAGAGCAATGGGAACTACAAGTTCGATCAGATGCTCCTGACTGCCCAGAACCTACCGGCCAGTTACAACTACTGCAGGCTAGTGAGTCGGAGTCTCACAGTGAGGTCAAGCACACTTCCTGGTGGCGTTTATGCACTAAACGGCACCATAAACGCCGTGACCTTCCAAGGAAGCCTGAGTGAACTGACAGATGTTAGCTACAATGGGTTGATGTCTGCAACAGCCAACATCAACGACAAAATTGGGAACGTCCTAGTAGGGGAAGGGGTCACCGTCCTCAGCTTACCCACATCATATGATCTTGGGTATGTGAGGCTTGGTGACCCCATTCCCGCAATAGGGCTTGACCCAAAAATGGTAGCCACATGTGACAGCAGTGACAGGCCCAGAGTCTACACCATAACTGCAGCCGATGATTACCAATTCTCATCACAGTACCAACCAGGTGGGGTAACAATCACACTGTTCTCAGCCAACATTGATGCCATCACAAGCCTCAGCGTTGGGGGAGAGCTCGTGTTT---CAAACAAGCGTCCACGGCCTTGTACTGGGCGCCACCATCTACCTCATAGGCTTTGATGGGACAACGGTAATCACCAGGGCTGTGGCTGCAAACAATGGGCTGACGACCGGCACCGACAACCTTATGCCATTCAATCTTGTGATTTCAACAAACGAGATAACCCAGCCAATCACATCCATCAAACTGGAGATAGTGACCTCCAAAAGTGGTGGTCAGGCAGGGGATCAGATGTCATGGTCGGCAAAAGGGAGCCTAGCAGTGACGATCCATGGTGGCAACTATCCAGGGGCCCTCCGTCCCGTCACGCTAGTGGCCTACGAAAGAGTGGCAACAGGATCCGTCGTTACGGTCGCTGGGGTGAGCAACTTCGAGCTGATCCCAAATCCTGAACTAGCAAAGAACCTGGTTACAGAATACGGCCGATTTGACCCAGGAGCCATGAACTACACAAAATTGATACTGAGTGAGAGGGACCGTCTTGGCATCAAGACCGTCTGGCCAACAAGGGAGTACACTGACTTTCGTGAATACTTCATGGAGGTGGCCGACCTCAACTCTCCCCTGAAGATTGCAGGAGCATTCGGCTTCAAAGACATAATCAGGGCCATAAGGAGGATAGCTGTGCCGGTGGTCTCCACATTGTTCCCACCTGCCGCTCCCCTAGCCCATGCAATTGGGGAAGGTGTAGACTACCTGCTGGGCGATGAGGCACAGGCTGCTTCAGGAACTGCTCGAGCCGCGTCAGGAAAAGCAAGAGCTGCCTCAGGCCGCATAAGGCAGCTGACTCTCGCCGCCGACAAGGGGTACGAGGTAGTCGCGAATCTATTCCAGGTGCCCCAGAATCCCGTAGTCGACGGGATTCTTGCTTCACCTGGGGTACTCCGAGGTGCACACAACCTCGACTGCGTGTTAAGAGAGGGTGCCACGCTATTCCCTGTGGTTATTACGACAGTGGAAGACGCCATGACACCCAAAGCATTGAACAGCAAAATGTTTGCTGTCATTGAAGGCGTGCGAGAAGACCTCCAACCTCCATCTCAAAGAGGATCCTTCATACGAACTCTCTCTGGACACAGAGTCTATGGATATGCTCCAGATGGGGTACTTCCACTGGAGACTGGGAGAGACTACACCGTTGTCCCAATAGATGATGTCTGGGACGACAGCATTATGCTGTCCAAAGATCCCATACCTCCTATTGTGGGAAACAGTGGAAATCTAGCCATAGCTTACATGGATGTGTTTCGACCCAAAGTCCCAATCCATGTGGCTATGACGGGAGCCCTCAATGCTTGTGGCGAGATTGAGAAAGTAAGCTTTAGAAGCACCAAGCTCGCCACTGCACACCGACTTGGCCTTAAGTTGGCTGGTCCCGGAGCATTCGATGTAAACACCGGGCCCAACTGGGCAACGTTCATCAAACGTTTCCCTCACAATCCACGCGACTGGGACAGGCTCCCCTACCTCAACCTACCATACCTTCCACCCAATGCAGGACGCCAGTACCACCTTGCCATGGCTGCATCAGAGTTCAAAGAGACCCCCGAACTCGAGAGTGCCGTCAGAGCAATGGAAGCAGCAGCCAACGTGGACCCACTATTCCAATCTGCACTCAGTGTGTTCATGTGGCTGGAAGAGAATGGGATTGTGACTGACATGGCCAACTTCGCACTCAGCGACCCGAACGCCCATCGGATGCGAAATTTTCTTGCAAACGCACCACAAGCAGGCAGCAAGTCGCAAAGGGCCAAGTACGGGACAGCAGGCTACGGAGTGGAGGCTCGGGGCCCCACACCAGAGGAAGCACAGAGGGAAAAAGACACACGGATCTCAAAGAAGATGGAGACCATGGGCATCTACTTTGCAACACCAGAATGGGTAGCACTCAATGGGCACCGAGGGCCAAGCCCCGGCCAGCTAAAGTACTGGCAGAACACACGAGAAATACCGGACCCAAACGAGGACTATCTAGACTACGTGCATGCAGAGAAGAGCCGGTTGGCATCAGAAGAACAAATCCTAAGGGCAGCTACGTCGATCTACGGGGCTCCAGGACAGGCAGAGCCACCCCAAGCTTTCATAGACGAAGTTGCCAAAGTCTATGAAATCAACCATGGACGTGGCCCAAACCAAGAACAGATGAAAGATCTGCTCTTGACTGCGATGGAGATGAAGCATCGCAATCCCAGGCGGGCTCTACCAAAGCCCAAGCCAAAACCCAATGCTCCAACACAGAGACCCCCTGGTCGGCTGGGCCGCTGGATCAGGACCGTCTCTGATGAGGACCTTGAG
>AAK69716
---------------------------ATGACAAACCTGCAAGATCAAACCCAACAGATTGTTCCGTTCATACGGAGCCTTCTGATGCCAACAACCGGACCGGCGTCCATTCCGGACGACACCCTAGAGAAGCACACTCTCAGGTCAGAGACCTCGACCTACAATTTGACTGTGGGGGACACAGGGTCAGGGCTAATTGTCTTTTTCCCTGGTTTCCCTGGCTCAATTGTGGGTGCTCACTACACACTGCAGAGCAATGGGAACTACAAGTTCGATCAGATGCTCCTGACGGCCCAGAACCTACCGGCCAGCTACAACTACTGCAGGCTAGTGAGTCGGAGTCTCACAGTGAGGTCAAGCACACTCCCTGGTGGCGTTTATGCACTAAACGGAACCATAAACGCCGTGACCTTCCAAGGAAGCCTGAGTGAACTGACAGATGTTAGCTACAATGGGTTGATGTCTGCAACAGCCAACATCAACGACAAAATCGGGAACGTCCTAGTAGGGGAAGGGGTAACTGTCCTCAGCTTACCCACATCATATGATCTTGGGTATGTGAGACTCGGTGACCCCATTCCCGCTATAGGGCTCGACCCAAAAATGGTAGCAACATGTGACAGCAGTGACAGGCCCAGAGTCTACACCATAACTGCAGCCGATGATTACCAATTCTCATCACAGTACCAAGCAGGTGGAGTAACAATCACACTGTTCTCAGCCAACATCGATGCCATCACAAGCCTCAGCATCGGGGGAGAACTCGTGTTT---CAAACAAGCGTCCAAGGCCTTATACTGGGTGCTACCATCTACCTTATAGGCTTTGATGGAACTGCAGTAATCACCAGAGCTGTAGCCGCAGACAATGGGCTAACGGCCGGCACTGACAACCTTATGCCATTCAATATTGTGATTCCAACCAGCGCGATAACCCAGCCAATCACATCCATCAAACTGGAGATAGTGACCTCCAAAAGCGGTGGTCAGGCGGGGGATCAGATGTCATGGTCAGCAAGTGGGAGCCTAGCAGTGACGATCCACGGTGGCAACTATCCAGGGGCCCTCCGTCCCGTCACACTAGTAGCCTACGAAAGAGTGGCAACAGGATCTGTCGTTACGGTCGCCGGGGTGAGCAACTTCGAGCTGATCCCAAATCCTGAACTAGCAAAGAACCTGGTCACAGAATACGGCCGATTTGACCCAGGAGCCATGAACTACACAAAATTGATACTGAGTGAGAGGGACCGTCTTGGCATCAAGACAGTATGGCCAACAAGGGAGTACACTGACTTTCGTGAGTACTTCATGGAGGTGGCCGACCTCAACTCTCCCCTGAAGATTGCAGGAGCTTTTGGCTTCAAAGACATAATCCGGGCCCTAAGGAGGGTAGCTGTGCCGGTGGTCTCCACACTGTTCCCACCCGCCGCTCCCCTGGCCCATGCAATCGGGGAAGGTGTAGACTACCTGCTGGGCGATGAGGCACAGGCTGCTTCAGGAACTGCTCGAGCCGCGTCAGGAAAAGCAAGAGCTGCCTCAGGCCGCATAAGGCAGCTAACTCTCGCCGCCGACAAGGGGTACGAGGTAGTCGCGAATCTGTTTCAGGTGCCCCAGAATCCTGTAGTTGACGGGATTCTTGCTTCACCCGGGATACTTCGCGGTGCACACAACCTCGACTGTGTGCTGAGAGAGGGTGCCACGCTATTCCCTGTAGTCATAACGACAGTGGAAGATGCCATGACACCCAAAGCACTGAACAGCAAAATGTTTGCTGTCATTGAAGGCGTGCGAGAAGATCTCCAACCTCCATCGCAAAGAGGATCCTTCATACGAACTCTCTCCGGACATAGAGTCTATGGATATGCTCCAGATGGGGTACTTCCACTGGAGACTGGGAGAGATTACACCGTGGTCCCAATAGATGATGTCTGGGACGACAGCATTATGCTGTCCAAAGACCCCATACCTCCTATTGTGGGAAACAGCGGAAACCTAGCCATAGCTTACATGGATGTGTTTCGACCCAAAGTCCCCATCCATGTGGCCATGACGGGAGCCCTCAACGCCTATGGCGAGATTGAGAGCGTGAGCTTTAGAAGCACCAAGCTCGCCACTGCACACCGACTTGGCCTCAAGTTGGCTGGTCCCGGTGCATTTGACGTGAACACCGGGTCCAATTGGGCGACGTTCATCAAACGTTTTCCTCACAATCCACGTGACTGGGACAGGCTCCCTTACCTCAACCTTCCATACCTCCCACCCAGTGCAGGACGCCAGTACGACCTGGCCATGGCCGCTTCGGAGTTCAAAGAGACCCCCGAACTCGAGAGCGCCGTCAGAGCCATGGAAGCAGCAGCCAACGTGGACCCACTGTTCCAATCTGCGCTCAGCGTGTTCATGTGGCTGGAAGAGAATGGGATTGTGACTGACATGGCCAACTTCGCACTCAGCGACCCGAACGCCCATCGGATGCGCAATTTTCTCGCAAACGCACCACAAGCAGGCAGCAAGTCGCAAAGAGCCAAGTACGGGACAGCAGGTTACGGAGTAGAGGCCCGGGGCCCCACTCCAGAGGAAGCACAGAGGGAAAAAGACACACGGATCTCAAAGAAGATGGAGACCATGGGCATCTACTTTGCAACACCAGAATGGGTAGCACTCAATGGGCACCGGGGGCCTAGCCCCGGCCAGCTAAAGTACTGGCAGAACACACGAGAAATACCTGATCCAAACGAGGACTACCTAGACTACGTGCATGCAGAGAAGAGCCGGTTGGCATCAGAAGAACAAATCCTAAGGGCAGCTACGTCGATCTACGGGGCTCCAGGACAGGCAGAGCCACCCCAGGCCTTCATAGACGAAGTCGCCAAAGTTTATGAAATCAACCATGGGCGTGGCCCCAACCAAGAACAGATGAAAGATCTGCTCTTGACTGCGATGGAGATGAAGCATCGCAATCCCAGGCGGGCTCCACCAAAGCCCAAGCCAAAACCTAATGTTCCAACACAGAGACCCCCTGGTCGGCTGGGCCGCTGGATCAGGGCTGTCTCTGATGAGGACCTTGAG
>ACZ62645
---------------------------ATGACAAACCTGCAAGATCAAACCCAACAGATTGTTCCGTTCATACGGAGCCTTCTGATGCCAACAACCGGACCGGCGTCCATTCCGGACGACACCCTAGAGAAGCACACTCTCAGGTCAGAGACCTCGACCTACAATTTGACTGTGGGGGACACAGGGTCAGGGCTAATTGTCTTTTTCCCTGGTTTCCCTGGCTCAATTGTGGGTGCTCACTACACACTGCAGAGCAATGGGAACTACAAGTTCGATCAGATGCTCCTGACTGCCCAGAACCTACCGGCCAGCTACAACTACTGCAGGCTAGTGAGTCGGAGTCTCACAGTGAGGTCAAGCACACTCCCTGGTGGCGTTTATGCATTAAACGGAACCATAAACGCCGTGACCTTCCAAGGAAGCCTGAGTGAACTGACAGATGTTAGCTACAATGGGTTGATGTCTGCAACGGCCAACATCAACGACAAGATCGGGAACGTCCTAGTAGGGGAAGGGGTAACTGTCCTCAGCTTACCCACATCATATGATCTGGGGTATGTGAGACTCGGTGACCCCATTCCCGCTATAGGGCTTGACCCAAAGATGGTAGCGACATGTGACAGCAGTGACAGGCCCAGAGTCTACACCATAACTGCAGCCAATGATTACCAATTCTCATCACAGTACCAAGCAGGTGGAGTGACAATCACACTGTTCTCAGCAAACATCGATGCCATCACAAGCCTCAGCATCGGGGGAGAACTTGTGTTT---CAAACAAGCGTCCAAGGCCTTATACTGGGCGCTACCATCTACCTTATAGGCTTCGATGGGACTGCGGTAATCACCAGAGCTGTGGCCGCAGACAATGGGCTAACGGCCGGCACTGACAACCTTATGCCATTCAATATTGTGATTCCAACCAGCGAGATAACCCAGCCAATCACATCCATCAAACTGGAGATAGTTACCTCCAAAAGTGGTGGTCAGGCGGGGGATCAGATGTCATGGTCAGCAAGTGGGAGCCTAGCAGTGACGATCCACGGTGGCAACTATCCAGGGGCCCTCCGTCCCGTCACACTAGTAGCCTACGAAAGAGTGGCTACAGGATCTGTCGTTACGGTCGCCGGGGTGAGCAACTTCGAGCTGATCCCAAATCCTGAACTAGCAAAGAACCTGATCACAGAATACGGCCGATTTGACCCAGGGGCCATGAACTACACAAAATTGATACTGAGTGAGAGGGACCGTCTTGGCATCAAGACCGTGTGGCCAACAAGGGAGTACACCGACTTTCGCGAGTACTTCATGGAGGTGGCCGACCTCAACTCTCCCCTGAAGATTGCAGGAGCATTTGGCTTCAAAGACATAATTCGGGCCTTAAGGAGGATAGCTGTGCCGGTGGTCTCCACATTGTTCCCACCCGCCGCTCCCCTGGCCCACGCAATTGGGGAAGGTGTAGACTACTTGCTGGGCGATGAGGCACAGGCTGCTTCAGGAACTGCTCGAGCCGCGTCAGGAAAAGCAAGAGCTGCCTCAGGCCGCATAAGGCAGCTAACCCTCGCCGCCGACAAGGGGTACGAGGTAGTCGCGAATCTGTTTCAGGTGCCCCAGAATCCTGTAGTCGACGGGATTCTCGCTTCACCTGGGATACTCCGCGGCGCACACAACCTCGACTGCGTGTTGAGAGAGGGTGCCACGCTATTCCCTGTGGTCATCACGACAGTGGAAGATGCTATGACACCTAAAGCACTGAACAGCAAAATGTTTGCTGTCATTGAAGGCGTGCGAGAAGACCTCCAACCTCCATCTCAAAGAGGATCCTTCATACGAACTCTCTCCGGACATAGAGTCTATGGATATGCTCCAGATGGGGTACTTCCACTGGAGACTGGGAGAGATTACACCGTGGTCCCAATAGATGATGTCTGGGACGACAGCATTATGCTGTCCAAAGACCCCATACCACCTATTGTGGGAAACAGCGGGAACCTCGCCATAGCTTACATGGATGTGTTTCGACCCAAAGTCCCCATCCATGTGGCCATGACGGGAGCCCTCAACGCCTATGGCGAGATTGAGAATGTGAGCTTTAGAAGCACCAAGCTCGCCACTGCACATCGACTTGGCCTCAAGTTGGCTGGTCCCGGTGCATTTGACGTGAACACCGGGTCCAACTGGGCGACGTTTATCAAACGTTTCCCTCACAATCCACGCGACTGGGACAGGCTCCCCTACCTCAACCTTCCATACCTTCCACCCAGTGCAGGACGCCAGTACGACCTGGCCATGGCCGCCTCAGAGTTCAGGGAGACCCCCGAACTCGAGAGCGCCGTCAGAGCCATGGAAGCAGCAGCCAACGTGGACCCACTGTTCCAATCCGCGCTCAGCGTGTTCATGTGGCTGGAAGAGAATGGGATTGTGACTGACATGGCCAACTTCGCACTCAGCGACCCGAACGCCCATCGGATGCGCAACTTCCTCGCAAACGCACCACAAGCAGGCAGCAAGTCGCAAAGAGCCAAGTACGGGACGGCAGGCTACGGAGTGGAGGCCCGGGGCCCCACTCCAGAGGAAGCACAGAGGGAAAAAGACACACGGATCTCAAAGAAGATGGAGACCATGGGCATCTACTTTGCAACACCAGAATGGGTAGCACTCAATGGGCACCGGGGGCCAAGCCCCGGCCAGCTAAAGTACTGGCAGAACACACGAGAAATACCCGATCCAAACGAGGACTACCTAGACTACGTGCATGCAGAGAAGAGCCGGTTGGCATCAGAAGAACAAATCCTAAGGGCAGCTACGTCGATTTTCGGGGCTCCAGGACAGGCCGAGCCACCCCAGGCCTTCATAGACGAAGTCGCCAAAGTCTATGAAATCAACCATGGGCGTGGCCCCAACCAAGAGCAGATGAAAGATCTGCTTTTGACTGCGATGGAGATGAAGCATCGCAATCCCAGGCGGGCTCCACCAAAGCCCAAGCCAAAACCCAATGCTCCAACACAGAGACCCCCTGGTCGGCTGGGCCGCTGGATCAGGGCTGTCTCTGATGAGGACCTTGAG
>AAK69713
---------------------------ATGACAAACCTGATGGATCACACCCAACAGATTGTTCCGTTCATACGGAGCCTTCTGATGCCAACGACCGGACCGGCGTCCATTCCGGACGACACCCTGGAGAAGCACACACTCAGGTCCGAAACCTCGACTTACAACTTGACTGTAGGGGATACAGGGTCAGGACTAATTGTCTTTTTCCCTGGATTCCCTGGTTCAGTTGTAGGTGCTCACTACACACTGCAGAGCAGTGGGAACTACCAATTCGACCAGATGCTCCTGACAGCGCAGAACCTGCCTGCCAGCTACAACTACTGCAGGCTAGTGAGCAGGAGTCTAACCGTACGGTCAAGCACACTCCCTGGTGGCGTTTATGCACTAAACGGAACCATAAACGCAGTGACCTTCCACGGAAGCCTGAGTGAGTTGACTGACTACAGCTACAACGGGCTGATGTCAGCCACTGCGAACATCAACGACAAGATCGGGAACGTTCTAGTTGGAGAAGGGGTGACTGTTCTCAGTCTACCGACTTCATATGACCTTAGTTATGTGAGACTCGGTGACCCCATCCCCGCAGCAGGACTCGACCCGAAGTTGATGGCCACGTGCGACAGTAGTGACAGACCCAGAGTCTACACCATAACAGCTGCAGATGAATACCAATTCTCGTCACAACTCATCCCGAGTGGCGTGAAGACCACACTGTTCTCCGCCAACATCGATGCTCTCACCAGCTTCAGCGTTGGTGGTGAGCTTGTCTTCAGCCAAGTAACGATCCAAAGCATTGAAGTGGACGTCACCATTCACTTCATTGGGTTTGACGGGACAGACGTAGCAGTCAAGGCAGTTGCAACAGACTTTGGGCTGACAACTGGGACAAACAACCTTGTGCCATTCAACCTGGTGGTCCCAACAAATGAGATCACCCAGCCCATCACTTCCATGAAACTAGAGGTTGTGACCTACAAGATTGGCGGCACCGCTGGTGACCCAATATCATGGACAGTGAGTGGTACACTAGCTGTGACGGTGCACGGAGGCAACTACCCTGGGGCTCTCCGTCCTGTCACCCTGGTGGCCTATGAACGAGTGGCTGCAGGATCTGTTGTCACAGTTGCAGGGGTGAGCAACTTCGAGCTAATCCCCAACCCTGAGCTTGCAAAGAACCTAGTTACAGAGTATGGCCGCTTTGACCCCGGAGCAATGAACTACACCAAACTAATACTGAGTGAGAGAGATCGTCTAGGCATCAAGACAGTCTGGCCCACCAGGGAGTACACCGATTTCAGGGAGTACTTCATGGAGGTTGCAGATCTCAACTCACCCCTAAAGATTGCAGGAGCATTTGGCTTTAAGGACATAATCCGAGCCATTCGGAAGATTGCGGTGCCAGTGGTATCCACACTCTTCCCTCCAGCTGCACCCCTAGCACATGCAATCGGAGAAGGTGTAGACTACCTCCTGGGCGACGAGGCCCAAGCAGCCTCAGGGACAGCTCGAGCCGCGTCAGGAAAAGCTAGAGCTGCCTCAGGACGAATAAGGCAGCTAACTCTCGCAGCTGACAAGGGGTGCGAGGTAGTCGCCAACATGTTCCAGGTGCCCCAGAATCCCATTGTTGATGGCATTCTGGCATCCCCAGGAATCCTGCGTGGCGCACACAACCTCGACTGCGTGCTATGGGAGGGAGCCACTCTTTTCCCTGTTGTCATTACGACACTCGAGGATGAGCTGACCCCCAAGGCACTGAACAGCAAAATGTTTGCTGTCATTGAAGGTGTGCGAGAGGACCTCCAGCCTCCATCCCAACGGGGATCCTTCATTCGAACTCTCTCTGGCCATAGAGTCTATGGCTATGCCCCAGACGGAGTACTGCCTCTGGAGACCGGGAGAGACTACACCGTTGTCCCAATTGATGATGTGTGGGACGATAGCATAATGCTGTCGCAGGACCCCATACCTCCAATCATAGGGAACAGCGGCAACCTAGCCATAGCATACATGGATGTCTTCAGGCCCAAGGTCCCCATCCACGTGGCTATGACAGGGGCCCTCAATGCCCGCGGTGAGATCGAGAGTGTTACGTTCCGCAGCACCAAACTCGCCACAGCCCACCGACTTGGCATGAAGTTAGCTGGTCCTGGAGCCTATGACATTAATACAGGACCTAACTGGGCAACGTTCGTCAAACGTTTCCCTCACAATCCCCGAGACTGGGACAGGTTGCCCTACCTCAACCTTCCTTATCTCCCACCAACAGCAGGACGTCAGTTCCATCTAGCCCTGGCTGCCTCCGAGTTCAAAGAGACCCCAGAACTCGAAGACGCTGTGCGCGCAATGGATGCCGCTGCAAATGCCGACCCATTGTTCCGCTCAGCTCTCCAGGTCTTCATGTGGTTGGAAGAAAACGGGATTGTGACCGACATGGCTAACTTCGCCCTCAGCGACCCAAACGCGCATAGGATGAAAAACTTCCTAGCAAACGCACCCCAGGCTGGAAGCAAGTCGCAGAGGGCCAAGTATGGCACGGCAGGCTACGGAGTGGAGGCTCGAGGCCCCACACCAGAAGAGGCACAGAGGGAAAAAGACACACGGATCTCCAAGAAGATGGAAACAATGGGCATCTACTTCGCGACACCGGAATGGGTGGCTCTCAACGGGCACCGAGGCCCAAGCCCCGGCCAACTCAAGTACTGGCAAAACACAAGAGAAATACCAGAGCCCAATGAGGACTACCCAGACTATGTGCACGCGGAGAAGAGCCGGTTGGCGTCAGAAGAACAGATCCTACGGGCAGCCACGTCGATCTACGGGGCTCCAGGACAGGCTGAACCACCCCAGGCCTTCATAGACGAGGTCGCCAGGGTCTATGAAATCAACCATGGGCGTGGTCCAAACCAGGAGCAGATGAAGGACCTGCTCCTGACTGCGATGGAGATGAAGCATCGCAATCCCAGGCGGGCTCCACCAAAGCCAAAGCCAAAACCCAATGCTCCATCACAGAGACCCCCTGGACGGCTGGGCCGCTGGATCAGGACGGTCTCCGACGAGGACTTGGAG
>AAG40008
---------------------------ATGACAAACCTGCAAGATCAAACCCAACAGATTGTTCCGTTCATACGGAGCCTTCTGATGCCAACAACCGGACCGGCGTCCATTCCGGACGACACCCTGGAGAAGCACACTCTCAGGTCAGAGACCTCGACCTACAATTTGACTGTGGGGGACACAGGGTCAGGGCTAATTGTCTTTTTCCCTGGATTCCCTGGCTCAATTGTGGGTGCTCACTACACACTGCAGAGCAATGGGAACTACAAGTTCGATCAGATGCTCCTGACTGCCCAGAACCTACCGGCCAGTTACAACTACTGCAGGCTAGTGAGTCGGAGTCTCACAGTGAGGTCAAGCACACTTCCTGGTGGCGTTTATGCACTAAACGGCACCATAAACGCCGTGACCTTCCAAGGAAGCCTGAGTGAACTGACAGATGTTAGCTACAATGGGTTGATGTCTGCAACAGCCAACATCAACGACAAAATTGGGAACGTCCTAGTAGGGGAAGGGGTCACCGTCCTCAGCTTACCCACATCATATGATCTTGGGTATGTGAGGCTTGGTGACCCCATTCCCGCAATAGGGCTTGACCCAAAAATGGTAGCCACATGTGACAGCAGTGACAGGCCCAGAGTCTACACCATAACTGCAGCCGATGATTACCAATTCTCATCACAGTACCAACCAGGTGGGGTAACAATCACACTGTTCTCAGCCAACATTGATGCCATCACAAGCCTCAGCGTTGGGGGAGAGCTCGTGTTT---CAAACAAGCGTCCATGGCCTTGTACTGGGCGCCACCATCTACCTCATAGGCTTTGATGGGACAGCGGTAATCACCAGGGCTGTGGCCGCAAACAATGGGCTGACGACCGGCACCGACAACCTTTTGCCATTCAATCTTGTGATTCCAACAAACGAGATAACCCAGCCAATCACATCCATCAAACTGGAGATAGTGACCTCCAAAAGTGGTGGTCAGGCAGGGGATCAGATGTCATGGTCCGCAAGAGGGAGCCTAGCAGTGACGATCCATGGTGGCAACTATCCAGGGGCCCTCCGTCCCGTCACGCTAGTGGCCTACGAAAGAGTGGCAACAGGATCCGTCGTTACGGTCGCTGGGGTGAGCAACTTCGAGCTGATCCCAAATCCTGAACTAGCAAAGAACCTGGTTACAGAATACGGCCGATTTGACCCAGGAGCCATGAACTACACAAAATTGATACTGAGTGAGAGGGACCGTCTTGGCATCAAGACCGTCTGGCCAACAAGGGAGTACACTGACTTTCGTGAATACTTCATGGAGGTGGCCGACCTCAACTCTCCCCTGAAGATTGCAGGAGCATTCGGCTTCAAAGACATAATCCGGGCCATAAGGAGGATAGCTGTGCCGGTGGTCTCCACATTGTTCCCACCTGCCGCTCCCCTAGCCCATGCAATTGGGGAAGGTGTAGACTACCTGCTGGGCGATGAGGCACAGGCTGCTTCAGGAACTGCTCGAGCCGCGTCAGGAAAAGCAAGAGCTGCCTCAGGCCGCATAAGGCAGCTGACTCTCGCCGCCGACAAGGGGTACGAGGTAGTCGCGAATCTATTCCAGGTGCCCCAGAATCCCGTAGTCGACGGGATTCTTGCTTCACCTGGGGTACTCCGCGGTGCACACAACCTCGACTGCGTGTTAAGAGAGGGTGCCACGCTATTCCCTGTGGTTATTACGACAGTGGAAGACGCCATGACACCCAAAGCATTGAACAGCAAAATGTTTGCTGTCATTGAAGGCGTGCGAGAAGACCTCCAACCTCCTTCTCAAAGAGGATCCTTCATACGAACTCTCTCTGGACACAGAGTCTATGGATATGCTCCAGGTGGGGTACTTCCACTGGAGACTGGGAGAGACTACACCGTTGTCCCAATAGATGATGTCTGGGACGACAGCATTATGCTGTCCAAAGATCCCATACCTCCTATTGTGGGAAACAGTGGAAATCTAGCCATAGCTTACATGGATGTGTTTCGACCCAAAGTCCCAATCCATGTGGCTATGACGGGAGCCCTCAATGCTTGTGGCGAGATTGAGAAAGTAAGCTTTAGAAGCACCAAGCTCGCCACTGCACACCGACTTGGCCTTAAGTTGGCTGGTCCCGGAGCATTCGATGTAAACACCGGGCCCAACTGGGCAACGTTCATCAAACGTTTCCCTCACAATCCACGCGACTGGGACAGGCTCCCCTACCTCAACCTACCATACCTTCCACCCAATGCAGGACGCCAGTACCACCTTGCCATGGCTGCATCAGAGTTCAAAGAGACCCCCGAACTCGAGAGTGCCGTCAGAGCAATGGAAGCAGCAGCCAACGTGGACCCACTATTCCAATCTGCACTCAGTGTGTTCATGTGGCTGGAAGAGAATGGGATTGTGACTGACATGGCCAACTTCGCACTCAGCGACCCGAACGCCCATCGGGTGCGAAATTTTCTTGCAAACGCACCACAAGCAGGCAGCAAGTCGCAAAGGGCCAAGTACGGGACAGCAGGCTACGGAGTGGAGGCTCGGGGCCCCACACCAGAGGAAGCACAGAGGGAAAAAGACACACGGATCTCAAAGAAGATGGAGACCATGGGCATCTACTTTGCAACACCAGAATGGGTAGCACTCAATGGGCACCGAGGGCCAAGCCCCGGCCAGCTAAAGTACTGGCAGAACACACGAGAAATACCGGACCCAAACGAGGACTATCTAGACTACGTGCATGCAGAGAAGAGCCGGTTGGCATCAGAAGAACAAATCCAAAGGGCAGCTACGTCGATCTACGGGGCTCCAGGACAGGCAGAGCCACCCCAAGCTTTCATAGACGAAGTTGCCAAAGTCTATGAAATCAACCATGGACGTGGCCCAAACCAAGAACAGATGAAAGATCTGCTCTTGACTGCGATGGAGATGAAGCATCGCAATCCCAGGCGGGCTCTACCAAAGCCCAAGCCAAAACCCAATGCTCCAACACAGAGACCCCCTGGTCGGCTGGGCCGCTGGATCAGGACCGTCTCTGATGAGGACCTTGAG
>AAM28898
---------------------------ATGACAAACCTGCAAGATCAAACCCAACAAATTGTTCCGTTCATACGGAGCCTTCTGATGCCAACAACCGGACCGGCGTCCATTCCGGACGACACCCTAGAGAAGCACACTCTCAGGTCAGAGACCTCGACCTACAATTTGACTGTGGGGGACACAGGGTCAGGGCTAATTGTCTTTTTCCCTGGTTTCCCTGGCTCAATTGTGGGTGCTCACTACACACTGCAGAGCAATGGGAACTACAAGTTCGATCAGATGCTCCTGACTGCCCAGAACCTACCGGCCAGCTACAACTACTGCAGGCTAGTGAGTCGGAGTCTCACAGTGAGGTCAAGCACACTCCCTGGTGGCGTTTATGCACTAAATGGCACCATAAACGCCGTGACCTTCCAAGGAAGCCTGAGTGAACTGACAGATGTTAGCTACAATGGGTTGATGTCTGCAACAGCCAACATCAACGACAAAATCGGGAACGTCCTAGTAGGGGAAGGGGTAACCGTCCTCAGCTTACCCACATCATATGATCTCGGGTATGTGAGACTCGGTGACCCCATTCCCGCTATAGGGCTCGACCCAAAAATGGTAGCAACATGTGACAGCAGTGACAGGCCCAGAGTCTACACTATAACTGCAGCCGATGATTACCAATTCTCATCACAGTACCAAGCAGGTGGGGTAACTATCACACTGTTCTCAGCTAATATCGATGCCATCACAAGCCTCAGCATTGGGGGAGAACTCGTGTTT---CAAACAAGCGTCCAAGGCCTTATACTGGGTGCTACCATCTACCTTATAGGCTTTGATGGGACTGCGGTAATCACCAGAGCTGTGGCCGCAGACAATGGGCTAACGGCCGGCACTGACAACCTTATGCCATTCAATATTGTGATTCCGACCAGCGAGATAACCCAGCCAATCACATCCATCAAACTGGAGATAGTGACCTCCAAAAGTGGTGGTCAGGCGGGGGATCAGATGTCATGGTCAGCAAGTGGGAGCCTAGCAGTGACTATCCACGGTGGCAACTATCCAGGGGCCCTCCGTCCTGTCACACTAGTAGCCTACGAAAGAGTGGCAACAGGGTCTGTCGTTACGGTCGCCGGGGTGAGCAACTTCGAGCTGATCCCAAATCCTGAACTAGCAAAGAACCTGGTCACAGAATACGGCCGATTTGACCCAGGGGCCATGAACTACACTAAATTGATACTGAGTGAGAGGGACCGTCTTGGCATCAAGACCGTATGGCCAACAAGGGAGTACACTGACTTTCGCGAGTACTTCATGGAGGTGGCCGACCTCAACTCTCCCCTGAAGATTGCAGGAGCATTTGGCTTCAAAGACATAATCCGGGCCCTAAGGAGGATAGCTGTGCCGGTGGTCTCTACACTGTTCCCACCCGCCGCTCCCCTAGCCCATGCAATTGGGGAAGGTGTAGACTACCTGCTGGGCGATGAGGCACAGGCTGCTTCAGGAACTGCTCGAGCCGCGTCAGGAAAAGCAAGAGCTGCCTCAGGCCGCATAAGGCAGCTAACTCTCGCCGCCGACAAGGGGTACGAGGTAGTCGCGAATCTGTTTCAGGTGCCCCAGAATCCTGTAGTCGACGGGATTCTTGCTTCACCTGGGATACTCCGTGGTGCACACAACCTCGACTGCGTGCTGAGAGAGGGTGCCACGCTATTCCCTGTGGTCATCACGACAGTGGAAGATGCCATGACACCCAAAGCACTGAACAGCAAAATGTTTGCTGTCATTGAAGGCGTGCGAGAAGATCTCCAACCTCCATCTCAAAGAGGATCCTTCATACGAACTCTCTCCGGACATAGAGTCTATGGTTATGCTCCAGATGGGGTACTTCCACTGGAGACTGGGAGAGATTACACCGTGGTCCCAATAGATGATGTATGGGACGACAGCATTATGCTGTCCAAAGACCCCATACCTCCTATTGTGGGAAACAGCGGAAACCTAGCCATAGCTTACATGGATGTGTTTCGACCCAAAGTCCCCATCCATGTGGCCATGACGGGAGCCCTCAACGCCTATGGCGAGATTGAGAACGTGAGCTTTAGAAGCACCAAGCTCGCCACTGCACACCGACTTGGCCTCAAGTTGGCTGGTCCCGGTGCATTTGACGTGAACACCGGGTCCAACTGGGCGACGTTTATCAAACGTTTTCCTCACAATCCACGCGACTGGGACAGGCTTCCTTACCTCAACCTTCCATACCTTCCACCCAACGCAGGACGCCAGTACGACCTGGCCATGGCCGCCTCAGAGTTCAAAGAGACCCCCGAACTCGAGAGCGCCGTCAGAGCCATGGAAGCAGCAGCCAACGTGGACCCACTGTTCCAATCTGCGCTCAGCGTGTTCATGTGGCTGGAAGAGAATGGGATTGTGACTGATATGGCCAACTTCGCACTCAGCGACCCGAACGCCCATCGGATGCGCAATTTTCTCGCAAACGCACCACAGGCAGGCAGCAAGTCGCAAAGAGCCAAGTACGGGACAGCAGGCTACGGAGTGGAGGCCCGGGGCCCCACTCCAGAGGAAGCACAGAGGGAAAAAGACACACGGATCTCAAAGAAGATGGAGACTATGGGCATCTACTTTGCAACACCAGAATGGGTAGCACTCAACGGGCACCGGGGGCCAAGCCCCGGCCAGCTAAAGTACTGGCAGAACACACGAGAAATACCTGATCCAAACGAGGACTACCTAGACTACGTGCATGCAGAGAAGAGCCGGTTGGCATCAGAAGAACAAATCCTAAGGGCAGCTACGTCGATCTACGGGGCTCCAGGACAGGCAGAGCCACCCCAGGCCTTCATAGACGAAGTCGCCAAAGTCTATGAAATCAACCATGGGCGTGGCCCCAACCAAGAACAGATGAAAGATCTGCTCTTGACTGCGATGGAGATGAAGCATCGCAATCCCAGGCGGGCTCCACCAAAGCCCAAGCCAAAACCCAATGTTCCAACACAGAGACCTCCTGGTCGGCTGGGCCGCTGGATCAGGGCTGTCTCTGATGAGGACCTTGAG
>AAY16546
---------------------------ATGACAAACCTGACAGATCAAACCCAACAGATTGTTCCGTTCATACGGAGCCTTCTGATGCCAACAACCGGACCGGCGTCCATTCCGGACGACACCCTGGAGAAGCACACTCTCAGGTCAGAGACCTCGACCTACAATTTGACTGTGGGGGACACAGGGTCAGGGCTAATTGTCTTTTTCCCTGGATTCCCTGGCTCAATTGTGGGTGCTCACTACACACTGCAGAGCAATGGGAACTACAAGTTCGATCAGATGCTCCTGACTGCCCAGAACCTACCGGCCAGTTACAACTACTGCAGGCTAGTGAGTCGGAGTCTCACAGTGAGGTCAAGCACACTCCCTGGTGGCGTTTATGCACTAAACGGCACCGTAAACGCCGTGACCTTCCAAGGAAGCCTGAGTGAACTGACAGATGTTAGCTACAATGGGTTGATGTCTGCAACGGCCAACATCAACGACAAAATTGGGAATGTCCTAGTAGGGGAAGGGGTCACCGTCCTCAGCTTACCCACATCCTATGATCTTGGGTATGTGAGGCTTGGTGACCCCATTCCTGCTATAGGGCTTGACCCAAAAATGGTAGCCACATGTGACAGCAGTGACAGGCCCAGAGTCTACACCATAACTGCAGCCGATGATTACCAATTCTCATCACAGTACCAACCAGGTGGGGTAACAATCACACTGTTCTCAGCCAACATTGATGCTATCACAAGCCTCAGCATTGGGGGAGAGCTCGTGTTC---CAAACAAGCGCCCAAGGCCTTGTACTGGGCGCTACCATCTACCTTATAGGCTTTGATGGGACTACAGTAATCACCAGAGCTGTGGCCTCAGACAATGGGCTGACTGCCGGCACCGACAATCTTATGCCATTCAATCTTGTGATTCCGACCAACGAGATAACCCAGCCAATCACATCCATCAAACTGGAGATAGTGACCTCCAAAAGTGGCGGTCAGGCAGGGGACCAGATGTCATGGTCGGCAAGTGGGAGCCTAGCAGTGACAATCCATGGTGGCAACTATCCAGGGGCCCTCCGTCCCGTCACACTAGTAGCCCACGAAAGAGTGGCAACAGGATCCGTCGTTACGGTAGCCGGGGTGAGCAACTTCGAGCTGATCCCAAATCCTGAACTAGCAAAGAACCTGGTTACAGAATACGGCCGATTTGACCCAGGAGCCATGAACTACACAAAATTGATACTGAGTGAGAGGGACCGTCTTGGCATCAAGACCGTCTGGCCAACAAGGGAGTACACTGACTTTCGTGAGTACTTCATGGAGGTGGACGGGCGAATCTCTCCCCTGCAAATTGGAGGCGCGTTTGGCTTGAGAGACCGAGCTCGGTACCTAAGGTTGATAGCTGTGCCGGTGGTCTCTACATTGTTCCCACCTGCAGCTCCCCTAGCCCTTGCAATTGGGGAAGGTGTAGACTACCTGCTGGGCGATGAGGCTCAGGCTGCTTCAGGAACTGCTCGAGCCGCGTCAGGAAAAGCAAGAGCTGCCTCAGGCCGTATAAGGCAGCTAACTCTCGCCGCTGACAAGGGGTACGAGGTTGTCGCGAATCTATTCCAGGTGCCCCAGAATCCCGTAGTCGACGGGATTCTTGCTTCACCTGGGGTACTCCGCGGCGCACATAACCTCGACTGCGTGCTAAGAGAGGGTGCCACGCTATTCCCTGTGGTCATTACGACAGTGGAAGACGCCATGACACCCAAAGCACTGAGGAGCAGAATTCGCCCTTTCATTGGAGGCGTGCGAGAAGACCTCCAACCTCCATCTCAACGAGGATCCTTCATACGAACTCTCTCCGGACACAGAGTCTATGGATATGCTCCAGATGGGGTACTTCCACTGGAGACTGGGAGAGACTACACCGTTGTCCCAATAGATGATGTATGGGACGACAGCATTATGCTGTCCAAAGACCCCATACCTCCTATTGTGGGAAACAGTGGCAACCTAGCCATAGCTTACATGGATGTGTTTCGACCCAAAGTTCCCATCCATGTGGCCATGACAGGAGCCCTCAATGCTTGTGGCGAGATTGAGAAAGTAAGCTTTAGAAGCACCAAGCTCGCTACTGCACACCGACTTGGCCTCAAGTTGGCTGGTCCCGGAGCATTCGATGTAAACACCGGGCCTAATTGGGCAACGTTCATCAAACGTTTCCCTCACAATCCACGCGACTGGGACAGGCTCCCCTACCTCAACCTTCCATACCTTCCACCCAATGCAGGACGCCAGTACCACCTTGCCATGGCTGCATCAGAGTTCAAAGAGACCCCCGAACTCGAGAGCGCCGTCAGAGCCATGGAAGCAGCAGCCAACGTGGACCCACTATTCCAATCTGCAATCAGTGTGTTCATGTGGCTGGAAGAGAATGGGATTGTGACTGACATGGCCAACTTCGCACTCAGCGACCCGAACGCCCATCGGATGCGAAATTTTCTTGCAAACGCACCACAAGCAGGCAGCAAGTCGCAACGGGCCAAGTACGGGACAGCAGGCTACGGAGTGGAGGCCCGGGGCCCCACACCAGAGGAAGCACAGAGGGAAAAAGACACACGGATCTCAAAGAAGATGGAGACCATGGGCATCTACTTTGCAACACCAGAATGGGTAGCACTCAATGGGCACCGAGGGCCAAGCCCTGGCCAGCTAAAGTACTGGCAGAACACACGAGAAATACCGGACCCAAACGAGGACTATCTAGACTACGTGCATGCAGAGAAGAGCCGGTTGGCATCAGAAGAACAAATCCTAAGGGCAGCTACGTCGATCTACGGGGCTCCAGGACAGGCAGAGCCACCCCAAGCTTTCATAGACGAAGTTGCCAAAGTCTATGAAATCAACCATGGACGTGGCCCAAACCAAGAGCAGATGAAAGATCTGCTCTTGACTGCGATGGAGATGAAGCATCGCAATCCCAGGCGGGCTCCACCAAAGCCCAAGCCAAAACCCAATGCTCCAACACCGAGACCCCCTGGTCGGCTGGGCCGCTGGATCAGGACTGTCTCTGATGAGGACCTTGAG
>BAA12175
---------------------------ATGACGAACCTGCAAGATCAAACCCAACAGATTGTTCCGTTCATACGGAGCCTTCTGATGCCAACAACCGGACCGGCGTCCATTCCGGACGACACCCTAGAGAAGCACACTCTCAGGTCAGAGACCTCGACCTACAATTTGACTGTGGGGGACACAGGGTCAGGGCTAATTGTCTTTTTCCCTGGTTTCCCTGGCTCAATTGTGGGTGCTCACTACACACTGCAGAGCAATGGGAACTACAAGTTCGATCAGATGCTCCTGACTGCCCAGAACCTACCGGCCAGCTACAACTACTGCAGGCTAGTGAGTCGGAGTCTCACAGTGAGGTCAAGCACACTCCCTGGTGGCGTTTATGCACTAAATGGCACCATAAACGCCGTGACCTTCCAAGGAAGCCTGAGTGAACTGACAGATGTTAGCTACAATGGGTTGATGTCTGCAACAGCCAACATCAACGACAAAATCGGGAACGTCCTAGTAGGGGAAGGGGTAACCGTCCTCAGCTTACCCACATCATATGATCTTGGGTATGTGAGACTCGGTGACCCCATTCCCGCTATAGGGCTCGACCCAAAAATGGTAGCAACATGTGACAGCAGTGACAGGCCCAGAGTCTACACCATAACTGCAGCCGATGATTACCAATTCTCATCACAGTACCAAGCAGGTGGGGTAACAATCACACTGTTCTCAGCTAATATCGATGCCATCACAAGCCTCAGCATCGGGGGAGAACTCGTGTTT---CAAACAAGCGTCCAAGGCCTCACACTGGGTGCTACCATCTACCTTATAGGCTTTGATGGGACTGCGGTAATCACCAGAGCTGTGGCCGCAAACAATGGGCTAACGACCGGCACTGACAACCTTATGCCATTCAATATTGTGATTCCAACCAGCGAGATAACCCAGCCAATCACATCCATCAAACTGGAGATAGTGACCTTCAAAAGTGGTGGTCAGGCGGGGGATCAGATGTCATGGTCAGCAAGTGGGAGCCTAGCAGTGACGATCCACGGTGGCAACTACCCAGGGGCCCTCCGTCCCGTCACACTAGTAGCCTACGAAAGAGTGGCAACAGGGTCTGTCGTTACGGTCGCCGGGGTGAGCAACTTCGAGCTGATCCCAAATCCTGAACTAGCAAAGAACCTGGTCACAGAATACGGCCGATTTGACCCAGGGGCCATGAACTACACAAAATTGATACTGAGTGAGAGGGACCGTCTTGGCATCAAGACCGTATGGCCAACAAGGGAGTACACTGACTTTCGCGAGTACTTCATGGAGGTGGCCGACCTCAACTCTCCCCTGAAGATTGCAGGAGCATTTGGCTTCAAAGACATAATTCGGGCCCTAAGGAGGATAGCTGTGCCGGTGGTCTCTACACTGTTCCCACCCGCCGCTCCCCTAGCCCATGCAATTGGGGAAGGTGTAGACTACCTGCTGGGCGATGAGGCACAGGCTGCTTCAGGAACTGCTCGAGCCGCGTCAGGAAAAGCAAGAGCTGCCTCAGGCCGCATAAGGCAGCTAACTCTCGCCGCCGACAAGGGGTACGAGGTAGTCGCGAATCTGTTTCAGGTGCCCCAGAATCCTGTAGTCGACGGGATTCTCGCTTCACCTGGGATACTCCGCGGTGCACACAACCTCGACTGCGTGTTGAGAGAGGGTGCCACGCTATTCCCTGTGGTCATCACGACAGTGGAAGATGCCATGACACCCAAAGCACTGAACAGCAAAATGTTTGCTGTCATTGAAGGCGTGCGAGAAGACCTCCAACCTCCATCTCAAAGAGGATCCTTCATACGAACTCTCTCCGGACATAGAGTCTATGGATATGCTCCAGATGGGGTACTTCCACTGGAGACTGGGAGAGATTATACCGTGGTCCCAATAGATGATGTCTGGGACGACAGCATTATGCTGTCCAAAGACCCCATACCTCCTATTGTGGGGAACAGCGGAAACCTAGCCATAGCTTACATGGATGTATTTCGACCCAAAGTACCCATCCATGTAGCCATGACGGGAGCCCTCAACGCCTATGGCGAGATTGAGAACGTGAGCTTTAGAAGCACCAAGCTCGCCACTGCACACCGACTTGGCCTCAAGTTGGCTGGTCCCGGTGCATTTGACGTGAACACCGGGTCCAACTGGGCGACGTTTATCAAACGTTTTCCTCACAATCCACGCGACTGGGACAGGCTCCCTTACCTCAACCTTCCATACCTTCCACCCAACGCAGGACGCCAGTACGACCTGGCCATGGCCGCTTCAGAGTTCAAAGAGACCCCCGAACTCGAGAGCGCCGTCAGAGCCATGGAAGCAGCAGCCAACGTGGACCCACTGTTCCAATCTGCGCTCAGCGTGTTCATGTGGCTGGAAGAGAATGGGATTGTGACTGATATGGCCAACTTCACACTCAGCGACCCGAATGCCCATCGGATGCGCAATTTTCTCGCAAACGCACCACAAGCAGGCAGCAAGTCGCAAAGAGCCAAGTACGGGACAGCAGGCTACGGAGTGGAGGCCCGGGGCCCCACTCCAGAGGAAGCACAGAGGGAAAAAGACACACGGATCTCAAAGAAGATGGAGACTATGGGCATCTACTTTGCAACACCAGAATGGGTAGCACTCAATGGGCACCGGGGGCCAAGCCCCGGCCAGCTAAAGTACTGGCAGAACACACGAGAAATACCTGATCCAAACGAGGACTACCTAGACTACGTGCATGCAGAGAAGAGCCGGTTGGCATCAGAAGAACAAATCCTAAGGGCAGCTACGTCGATCTACGGGGCTCCAGGACAGGCAGAGCCACCCCAGGCCTTCATAGACGAAGTCGCCAAAGTCTATGAAATCAACCATGGGCGTGGCCCCAACCAAGAACAGATGAAAGATCTGCTCTTGACTGCGATGGAGATGAAGCATCGCAATCCCAGGCGGGCTCCACCAAAGCCCAAGCCAAAACCCAATGTTCCAACACAGAGACCCCCTGGTCGGCTGGGCCGCTGGATCAGGGCTGTCTCTGATGAAGACCTTGAG
>AFP86286
---------------------------ATGACAAACCTGCAAGATCAAACCCAACAGATTGCTCCGTTCATACGGAGCCTTCTGATGCCAACAACCGGACCGGCGTCCATCCCGGACGACACCCTGGAGAAACACACTCTCAGGTCAGAGACCTCGACCTACAATTTGACTGTGGGGGACACAGGGTCAGGGCTAATTGTCTTTTTCCCTGGTTTCCCTGGCTCAATTGTGGGTGCTCACTACACACTGCAGAGCGATGGGAACTACAAGTTCGATCAGATGCTCCTGACGGCCCAGAACCTACCGGCCAGCTACAACTACTGCAGGCTAGTGAGTCGGAGTCTCACGGTAAGGTCAAGCACACTCCCTGGTGGCGTTTATGCGCTAAACGGCACCATAAACGCCGTGACCTTCCAAGGGAGCCTGAGTGAACTGACAGATGTTAGCTACAATGGATTGATGTCTGCAACAGCCAACATCAACGATAAAATTGGGAACGTCCTAGTTGGGGAGGGGGTTACCGTTCTCAGCTTACCCACATCATATGATCTCGGGTATGTAAGGCTTGGTGACCCCATACCTGCTATAGGGCTCGACCCAAAAATGGTAGCAACATGTGACAGCAGTGACAGGCCCAGAGTCTACACCATAACTGCAGCCGATGATTACCAATTCTCATCACAGTACAAGACAGGTGGGGTAACAATCACACTGTTCTCAGCCAACATCGATGCCATCACCAGTCTCAGCGTTGGGGGGGAGCTCGTGTTC---AAAACAAGCATCCAAAACCTTGTGCTGGGCGCCACCATCTACCTTATAGGCTTTGATGGGTCTGCGGTAATCACCAGAGCTGTAGCTGCAAACAATGGGCTGACGGCCGGCATCGACAATCTCATGCCATTCAACCTTGTGATTCCGACCAGTGAGATAACCCAGCCAATCACATCCATCAAATTGGAGATAGTGACTTCCAAAAGTGATGGCCAAACAGGGGAACAGATGTCGTGGTCGGCAAGTGGGAGTCTAGCAGTGACGATCCATGGTGGCAACTATCCAGGAGCCCTCCGCCCCGTCACGCTAGTGGCCTACGAACGAGTGGCAAAAGGATCTGTCGTTACGGTCGCCGGGGTGAGCAACTTCGAGCTGATCCCAAATCCTGAGCTAGCAAAGAACCTGGTTACAGAATACGGCCGATTCGACCCAGGAGCCATGAACTACACGAAATTGATACTGAGTGAGAGGGACCGTCTTGGCATCAAGACCGTCTGGCCAACAAGGGAGTACACTGACTTTCGTGAGTACTTCATGGAGGTGGCCGACCTCAACTCTCCCCTGAGGATTGCAGGAGCATTTGGCTTCAAAGACATAATCCGGGCCATAAGGAGGATAGCTGTACCGGTGGTATCCACATTGTTCCCACCTGCCGCTCCTCTAGCCCATGCCATCGGGGAAGGTGTAGACTACCTGCTGGGCGATGAGGCACAGGCTGCTTCAGGAACTGCTCGAGCCGTGTCAGGAAAAGCAAGGGCTGCCTCAGGCCGCATAAGGCAGCTGACTCTCGCCGCCGACAAGGGGTACGAGGTAGTCGCGAATCTATTCCAGGTGCCCCAGAATCCTATAGTTGACGGGATCCTTGCTTCACCCGGGATACTCCGCGGCGCACACAACCTCGACTGCGTGCTAAGAGAGGGTGCCACGCTATTCCCTGTGGTCATCACCACAGTGGAAGATGCCATGACACCCAAAGCACTGAACAGCAAAATGTTTGCTGTCATTGAAGGCGTGCGAGAAGAACTCCAACCTCCATCTCAAAGAGGATCCTTCATACGAACTCTCTCCGGACATAGAGTCTATGGATATGCTCCAGATGGGGTACTTCCACTGGAGACTGGGAGAGATTACACCGTGGTCCCAATAGATGATGTCTGGGACGACGGCATTATGCTGTCCAAAGACCCCATACCTCCTATTGTAGGAAACAGTGGAAACCTAGCCATAGCTTACATGGGTGTGTTTCGACCCAAAGTCCCTATCCATGTGGCTATGACGGGAGCCCTCAACGCTTGTGGCGAGATTGAGAAAATAAGCTTCAGAAGCACCAAGCTCGCCACTGCTCACAGGCTTGGCCTCAAGTTGGCTGGTCCCGGGGCATTCGACATAAACACCGGGCCCAATTGGGCAACGTTTATCAAACGTTTCCCTCACAATCCACGCGACTGGGACAGGCTTCCCTACCTTAACCTTCCATACCTACCACCCAATGCAGGACGCCAGTACCACCTTGCCATGGCTGCATCAGAGTTCAAAGAGACCCCTGAGCTCGAGAGTGCCGTCAGAGCCATGGAAGCAGCAGCCAATGTGGACCCACTGTTCCAATCTGCACTCAGTGTGTTCATGTGGCTGGAGGAGAATGGGATTGTGACTGACATGGCCAGCTTTGCACTCAGCGACCCGAACGCCCACCGGATGCGAAATTTTCTTGCAAACGCACCACAAGCGGGCAGCAAGTCGCAAAGAGCCAAGTACGGGACGGCAGGCTATGGAGTGGAGGCCCGGGGCCCCACACCAGAGGAAGCACAGAGGGAAAAAGACACACGGATCTCAAAGAAGATGGAGACTATGGGCATCTACTTTGCAACACCGGAATGGGTAGCTCTCAATGGGCACCGGGGGCCAAGCCCTGGCCAGCTAAAGTACTGGCAGAACACACGAGAGATACCAGACCCAAACGAGGACTATCTAGACTACGTGCACGCAGAGAAGAGCCGGTCGGCATCAGAAGAACAAATCCAAAGGGCAGCTACGTCGATCTACGGGGCTCCAGGACAGGCAGAGCCACCTCAGGCTTTCATAGACGAAGTTGCCAAAGTCTATGAACTCAACCATGGACGTGGCCCTAACCAAGAACAGATGAAAGATCTGCTCTTGACTGCGACGGAGATGAAGCATCGCAATCCCAGGCGGGCTCCACCAAAGCCCAAGCCAAAACCCAATGCTCCAACACAGAGACCCCCTGGTCGGCTGGGCCGCTGGATCAGGGCTGTCTCTGATGAGGACCTTGAG
>AAY16543
---------------------------ATGACAAACCTGACAGATCAAACCCAACAGATTGTTCCGTTCATACGGAGCCTTCTGATGCCAACAACCGGACCGGCGTCCATTCCGGACGACACCCTGGAGAAGCACACTCTCAGGTCAGAGACCTCGACCTACAATTTGACTGTGGGGGACACAGGGTCAGGGCTAATTGTCTTTTTCCCTGGATTCCCTGGCTCAATTGTGGGTGCTCACTACACACTGCAGAGCAATGGGAACTACAAGTTCGATCAGATGCTCCTGACTGCCCAGAACCTACCGGCCAGTTACAACTACTGCAGGCTAGTGAGTCGGAGTCTCACAGTGAGGTCAAGCACACTCCCTGGTGGCGTTTATGCACTAAACGGCACCATAAACGCCGTGACCTTCCAAGGAAACCTGAGTGAACTGTCCGAGGTTAGCTACAACGAATTCGCCCCTTCAACAGCCAACATCAACGACAAAATTGGGAATGTCCTGGTAGGGGAGGGGGTCACCGTCCTCAGCTTACCCACATCATATGATCTTGGGTATGTGAGGCTTGGTGACCCCATTCCTGCTATAGGGCTTGACCCAAAAATGGTAGCCACATGTGACAGCAGTGACAGGCCCAGAGTCTACACCATAACTGCAGCCGATGATTACCAATTCTCATCACAGTACCAATCAGGTGGGGTAACAATCACACTGTTCTCAGCCAACATTGATGCTATCACAAGCCTCAGCATTGGGGGAGAGCTCGTGTTC---CATACAAGAGTCCAAGGCCTTGCACTGGACGCCACCATCTACCTTATAGGCTTTGATGGGACTACAGTAATCACCAGAGCTGTGGCCTCAGACAATGGGCTGACTACCGGCATCGACAATCTTATGCCATTCAATCTTGTGATTCCAACCAACGAGATAACCCAGCCAATCACATCCATCAAACTGGAGATAGTGGCCTCCAAAAGTGGCGGTCAGGCAGGGGACCAGATGTCATGGTCGGCAAGTGGGAGCCTAGCAGTGACAATCCATGGTGGCAACTATCCAGGGGCCCTCCGTCCCGTCACACTAGTAGCCTACGAAAGAGTGGCAACAGGATCCGTCGTTACGGTCGCCGGGGTGAGCAACTTCGAGCTGATCCCAAATCCTGAACTAGCAAAGAACCTGGTTACAGAATACGGCCGATTTGACCCAGGAGCCATGAACTACACAAAATTGATACTGAGTGAGAGGGACCGTCTTGGCATCAAGACCGTCTGGCCAACAAGGGAGTACACTGACTTTCGTGAGTACTTCATGGAGGTGGCCGACCTCAACTCTCCCCTGAAGATTGCAGGAGCATTTGGCTTCAAAGACATAATCCGGGCCATAAGGAGGATAGCTGTGCCGGTGGTCTCCACATTGTTCCCACCTGCAGCTCCCTTAGCCCTTGCAATTGGGGAAGGTGTAGACTACCTGCTGGGCGATGAGGCACAGGCTGCTTCAGGAACTGCTCGAGCCGCGTCAGGAAAAGCAAGAGCTGCCTCAGGCCGTATAAGGCAGCTAACTCTCGCCGCTGACAAGGGGTACGAGGTTGTCGCGAATCTATTCCAGGTGCCCCAGAATCCCGTAGTCGACGGGATTCTTGCTTCACCTGGGGTACTCCGCGGCGCACATAACCTCGACTGCGTGCTAAGAGAGGGTGCCACGCTATTCCCTGTGGTCATTACGACAGTGGAAGACGCCATGACACCCAAAGCACTGAACAGCAAAATGTTTGCTGTCATTGAAGGTGTGCGAGAAGACCTCCAACCTCCATCTCAACGAGGATCCTTCATACGAACCCTCTCCGGACACAGAGTCTATGGATATGCTCCAGATGGGGTACTTCCACTGGAGACTGGGAGAGACTACACCGTTGTCCCAATAGATGATGTATGGGACGACAGCATTATGCTGTCCAAAGACCCCATACCTCCTATTGTGGGAAACAGTGGCAACCTAGCCATAGCTTACATGGATGTGTTTCGACCCAAAGTCCCCATCCATGTGGCCATGACAGGAGCCCTCAATGCTTGTGGCGAGATTGAGAAAGTAAGCTTTAGAAGCACCAAGCTCGCCACTGCACACCGACTTGGCCTCAAGTTGGCTGGTCCCGGAGCATTCGATGTAAACACCGGGCCCAATTGGGCAACGTTCATCAAACGTTTCCCTCACAATCCACGTGACTGGGACAGGCTCCCCTACCTCAACCTTCCATACCTTCCACCCAATGCAGGACGCCAGTACCACCTTGCCATGGCTGCATCAGAGTTCAAAGAGACCCCTGAACTCGAGAGCGCCGTCAGAGCCATGGAAGCAGCAGCCAACGTGGACCCACTATTCCAATCTGCAATCAGTGTGTTCATGTGGCTGGAAGAGAATGGGATTGTGACTGACATGGCCAACTTCGCACTCAGCGACCCGAACGCCCATCGGATGCGAAATTTTCTTGCAAACGCACCACAAGCAGGCAGTAAGTCGCAACGGGCCAAGTACGGGACAGCAGGCTACGGAGTGGAGGCCCGGGGCCCCACACCAGAGGAAGCACAGAGGGAAAAAGACACACGGATCTCAAAGAAGATGGAGACCATGGGCATCTACTTTGCAACACCAGAATGGGTAGCACTCAATGGGCACCGAGGGCCAAGCCCTGGCCAGCTAAAGTACTGGCAGAACACACGAGAAATACCGGACCCAAACGAGGACTATCTAGACTACGTGCATGCAGAGAAGAGCCGGTTGGCATCAGAAGAACAAATCCAAAGGGCAGCTACGTCGATCTACGGGGCTCCAGGACAGGCAGAGCCACCCCAAGCTTTCATAGACGAAGTTGCCAAAGTCTATGAAATCAACCATGGACGTGGCCCAAACCAAGAGCAGATGAAAGATCTGCTCTTGACTGCGATGGAGATGAAGCATCGCAATCCCAGGCGGGCTCCACCAAAGCCCAAGCCAAAACCCAATGCTCCAACACCGAGACCCCCTGGTCGGCTGGGCCGCTGGATCAGGACTGTCTCTGATGAGGACCTTGAG
>AAT99261
---------------------------ATGACGAACCTGCAAGATCAAACCCAACAGATTGTTCCGTTCATACGGAGCCTTCTGATGCCAACAACCGGACCGGCGTCCATTCCGGACGACACCCTAGAGAAGCACACTCTCAGGTCAGAGACCTCGACCTACAATTTGACTGTGGGGGACACAGGGTCAGGGCTAATTGTCTTTTTCCCTGGTTTCCCTGGCTCAATTGTGGGTGCTCACTACACACTGCAGAGCAATGGGAACTACAAGTTCGATCAGATGCTCCTGACGGCCCAGAACCTACCGGCCAGCTACAACTACTGCAGGCTAGTGAGTCGGAGTCTTACAGTGAGGTCAAGCACACTCCCTGGTGGCGTTTATGCACTAAATGGCACCATAAACGCCGTGACCTTCCAAGGAAGCCTGAGTGAACTGACAGATGTTAGCTACAATGGGTTGATGTCTGCAACAGCCAACATCAACGACAAAATCGGGAACGTCCTAGTAGGGGAAGGGGTAACCGTCCTCAGCTTACCCACATCATATGATCTTGGGTATGTGAGACTCGGTGACCCCATTCCCGCTATAGGGCTCGACCCAAAAATGGTAGCAACATGTGACAGCAGTGACAGGCCCAGAGTCTACACCATAACTGCAGCCGATGATTACCAATTCTCATCACAGTACCAAGCAGGTGGGGTAACAATCACACTGTTCTCAGCTAATATCGATGCCATCACAAGTCTCAGCATCGGGGGAGAACTCGTGTTT---CAAACAAGCGTCCAAGGCCTTATACTGGGTGCTACCATCTACCTTATAGGCTTTGATGGGACTGCGGTAATCACCAGAGCTGTGGCCGCAGACAATGGGCTAACGGCCGGCACTGACAACCTTATGCCATTCAATATTGTGATTCCAACCAGCGAGATAACCCAGCCAATCACATCCATCAAACTGGAGATAGTAACCTCCAAAAGTGGTGGTCAGGCGGGGGACCAGATGTCATGGTCAGCAAGTGGGAGCCTAGCAGTGACGATCCACGGTGGCAACTATCCAGGGGCCCTCCGTCCCGTCACACTAGTAGCCTACGAAAGAGTGGCAACAGGATCTGTCGTTACGGTCGCCGGGGTGAGCAACTTCGAGCTGATCCCAAATCCTGAACTAGCAAAGAACCTGGTCACAGAATACGGCCGATTTGACCCAGGAGCCATGAACTACACAAAATTGATACTGAGTGAGAGGGACCGTCTTGGCATCAAGACCGTATGGCCAACAAGGGAGTACACTGACTTTCGCGAGTACTTCATGGAGGTGGCCGACCTCAACTCTCCCCTGAAGATTGCAGGAGCATTTGGCTTCAAAGACATAATCCGGGCCCTAAGGAGGATAGCTGTGCCGGTGGTATCTACATTGTTCCCACCCGCCGCTCCCCTAGCCCATGCAATTGGGGAAGGTGTAGACTACCTGCTGGGCGATGAGGCACAGGCTGCTTCAGGAACTGCTCGAGCCGCGTCAGGAAAAGCAAGAGCTGCCTCAGGCCGCATAAGGCAGCTAACTCTCGCCGCCGACAAGGGGTACGAGGTAGTCGCGAATCTGTTTCAGGTGCCCCAGAATCCTGTAGTCGACGGGATTCTCGCTTCACCTGGGATACTCCGCGGTGCACACAACCTCGACTGCGTGTTGAGAGAGGGTGCCACGCTATTCCCTGTGGTCATCACGACAGTGGAAGATGCCATGACACCCAAAGCACTGAACAGCAAAATGTTTGCTGTCATTGAAGGCGTGCGAGAAGATCTCCAACCTCCATCTCAAAGAGGATCCTTCATACGAACTCTCTCCGGACATAGAGTCTATGGATATGCTCCAGATGGGGTACTTCCACTGGAGACTGGGAGAGATTACACCGTGGTCCCAATAGATGATGTCTGGGACGACAGCATTATGCTGTCCAAAGACCCCATACCTCCTATTGTGGGAAACAGTGGAAACCTAGCCATAGCTTACATGGATGTGTTTCGACCCAAAGTCCCCATCCATGTGGCCATGACGGGAGCCCTCAACGCCTATGGCGAGATTGAGAACGTGAGCTTTAGAAGCACCAAGCTCGCCACTGCACACCGACTTGGCCTCAAGTTGGCTGGTCCCGGTGCATTTGACGTGAACACCGGGTCCAACTGGGCGACGTTTATCAAACGTTTTCCTCACAATCCACGCGACTGGGACAGGCTCCCTTACCTCAACCTTCCATACCTTCCACCCAATGCAGGACGCCAGTACGACCTGGCTATGGCCGCTTCAGAGTTCAAAGAAACCCCCGAACTCGAGAGCGCCGTCAGAGCCATGGAAGCAGCAGCCAACGTGGACCCACTGTTCCATTCTGCGCTCAGTGTGTTCATGTGGCTGGAAGAAAATGGGATTGTGACCGACATGGCCAACTTCGCACTCAGCGACCCGAACGCCCATCGGATGCGCAATTTTCTCGCAAACGCACCACAAGCAGGCAGCAAGTCGCAAAGAGCCAAGTACGGGACAGCAGGCTACGGAGTGGAGGCCCGGGGCCCCACTCCAGAGGAAGCACAGAGGGAAAAAGACACACGGATCTCAAAGAAGATGGAGACTATGGGCATCTACTTTGCAACACCAGAATGGGTAGCACTCAATGGGCACCGGGGGCCAAGCCCCGGCCAGCTGAAGTACTGGCAGAACACACGAGAAATACCTGATCCAAACGAGGACTACCTAGACTACGTGCATGCAGAGAAGAGCCGGTTGGCATCAGAAGAACAAATCCTAAGGGCAGCTACGTCGATCTACGGGGCTCCAGGACAGGCAGAGCCACCCCAAGCCTTCATAGACGAAGTCGCCAAAGTCTATGAAATCAACCATGGGCGTGGCCCCAACCAAGAACAGATGAAAGATCTGCTCTTGACTGCGATGGAGATGAAGCATCGCAATCCCAGGCGGGCTCCACCAAAGCCCAAGCCAAAACCCAATGTTCCAACACAGAGACCCCCTGGTCGGCTGGGCCGCTGGATCAGGGCTGTCTCTGATGAGGACCTTGAG
>ABG76954
---------------------------ATGACAAACCTGCAAGATCAAACCCAACAGATCGTTCCGTTCATACGGAGCCTTCTGATGCCAACAACCGGACCGGCGTCCATTCCGGACGACACCCTAGAGAAGCACACTCTCAGGTCAGAGACCTCGACCTACAATTTGACTGTGGGGGACACAGGGTCAGGGCTAATTGTCTTTTTCCCTGGTTTCCCTGGCTCAATTGTGGGTGCTCACTACACACTGCAGAGCAATGGGAACTACAAGTTCGATCAGATGCTCCTGACTGCCCAGAACCTACCGGCCAGCTACAACTACTGCAGGCTAGTGAGTCGGAGTCTCACAGTGAGGTCAAGCACACTCCCTGGTGGCGTTTATGCATTAAACGGAACCATAAACGCCGTGACCTTCCAAGGAAGCCTGAGTGAACTGACAGATGTTAGCTACAATGGGTTGATGTCTGCAACGGCCAACATCAACGACAAAATCGGGAACGTCCTAGTAGGGGAAGGGGTAACTGTCCTCAGCTTACCCACATCATATGATCTGGGGTATGTGAGACTCGGTGACCCCATTCCCGCTATAGAGCTTGACCCAAAGATGGTAGCAACATGTGACAGCAGTGACAGGCCCAGAGTCTACACCATAACTGCAGCCAATGATTACCAATTCTCATCACAGTACCAAGCAGGTGGAGTGACAATCACACTGTTCTCAGCAAATATCGATGCCATTACAAGCCTCAGCATCGGGGGAGAACTCGTGTTT---CAAACAAGCGTCCAAGGCCTTATACTGGGCGCTACCATCTACCTTATAGGCTTCGATGGGACTGCGGTAATCACCAGAGCTGTGGCCGCAGACAATGGGCTAACGGCCGGCACTGACAACCTTATGCCATTCAATATTGTGATTCCAACCAGCGAGATAACCCAGCCAATCACATCCATCAAACTGGAGATAGTTACCTCCAAAAGTGGTGGTCAGGCGGGGAATCAGATGTCATGGTCAGCAAGTGGGAGCCTAGCAGTGACGATCCACGGTGGCAACTATCCAGGGGCCCTCCGTCCCGTCACACTAGTAGCCTACGAAAGAGTGGCTACGGGATCTGTCGTTACGGTCGCCGGGGTGAGCAACTTCGAGCTGATCCCAAATCCTGAACTAGCAAAGAACCTGATCACAGAATACGGCCGATTTGACCCAGGAGCCATGAACTACACAAAATTGATACTGAGTGAGAGGGACCGTCTTGGTATCAAGACCGTATGGCCAACAAGGGAGTACACTGACTTTCGCGAGTACTTCATGGAGGTGGCCGACCTCAACTCTCCCCTGAAGATTGCAGGAGCATTTGGCTTCAAAGACATAATTCGGGCCTTAAGGAGGATAGCTGTGCCGGTGGTCTCCACACTGTTCCCACCCGCCGCTCCTCTGGCCCATGCAATTGGGGAAGGTGTAGACTACCTGCTGGGCGATGAGGCACAGGCTGCTTCAGGAACTGCTCGAGCCGCGTCAGGAAAAGCAAGAGCTGCCTCAGGCCGCATAAGGCAGCTAACCCTCGCCGCCGACAAGGGATACGAGGTAGTCGCGAATCTGTTTCAGGTGCCTCAGAATCCTGTAGTCGACGGGATTCTCGCTTCACCTGGGATACTCCGCGGCGCACACAACCTCGACTGCGTGTTGAGAGAGGGTGCCACGCTATTCCCTGTGGTCATCACGACAGTGGAAGATGCCATGACACCCAAAGCACTGAACAGCAAAATGTTTGCTGTCATTGAAGGCGTGCGAGAAGACCTCCAACCTCCATCTCAAAGAGGATCCTTCATACGAACTCTCTCCGGACATAGAGTCTATGGATATGCTCCAGATGGAGTACTTCCACTGGAGACTGGGAGAGATTACACCGTGGTCCCAATAGATGATGTCTGGGACGACAGCATTATGCTGTCCAAAGACCCCATACCTCCCATTGTGGGAAACAGCGGAAACCTCGCCATAGCTTACATGGATGTGTTTCGACCCAAAGTCCCCATCCATGTGGCCATGACGGGAGCCCTCAACGCCTATGGCGAGATTGAGAATGTGAGCTTTAAAAGCACCAAGCTCGCCACTGCACACCGACTTGGCCTCAAGTTGGCTGGTCCCGGTGCATTTGACGTGAACACCGGGTCCAACTGGGCGACGTTTATCAAACGTTTTCCTCACAATCCACGCGACTGGGACAGGCTCCCCTACCTCAACCTTTCATACCTTCCACCCAATGCAGGACGCCAGTACGACCTGGCCATGGCCGCCTCAAAGTTCAAGGAGACCCCCGAACTCGAGAGTGCCGTCAGAGCCATGGAAGCAGCAGCCAACGTGGACCCACTGTTCCAATCCGCGCTCAGCGTGTTCATGTGGCTGGAAGAGAATGGGATTGTGACTGATATGGCCGATTTCGCATTCAGCGACCCGAACGCCCATCGGATGCGTAACTTTCTCGCAAACGCACCACAAGCAGGCAGCAAGTCGCAAAGAGCCAAGTACGGGACGGCAGGTTACGGAGTGGAGGCTCGGGGCCCCACTCCAGAGGAAGCACAGAGGGAGAAAGACACACGGATTTCAAAGAAGATGGAGACCATGGGCATCTACTTTGCAACACCAGAATGGGTAGCACTCAGTGGGCACCGGGGGCCAAGCCCCGGCCAGCTAAAGTACTGGCAGAACACACGAGAAATACCTGATCCAAACGAGGACTACCTAGACTACGTGCATGCAGAGAAGAGCCGGTTGGCATCAGAAGAACAAATCCTAAGGGCAGCTACGTCGATCTACGGGGCTCCAGGACAGGCTGAGCCACCCCAGGCCTTCATAGACGAAGTCGCCAAAGTCTATGAAATCAACCATGGGCGTGGCCCCAACCAAGAGCAGATGAAAGATCTGCTTTTGACTGCGATGGAGATGAAGCATCGCAATCCCAGGCGGGCTCCACCAAAGCCCAAGCCAAAACCCAATGCTCCAACACAGAGACCCCCTGGTCGGCTGGGCCGCTGGATCAGGGCTGTCTCTGATGAGGACCTTGAG
>CAC35470
---------------------------ATGACAAACCTGCAAGATCAAACCCAACAGATTGTTCCGTTCATACGGAGCCTTCTGATGCCAACAACCGGACCGGCGTCCATTCCGGACGACACCCTGGAGAAGCACACTCTCAGGTCAGAGACCTCGACCTACAATTTGACTGTGGGGGACACAGGGTCAGGGCTAATTGTCTTTTTCCCTGGATTCCCTGGCTCAATTGTGGGTGCTCACTACACACTGCAGGGCAATGGGAACTACAAGTTCGATCAGATGCTCCTGACTGCCCAGAACCTACCGGCCAGTTACAACTACTGCAGGCTAGTGAGTCGGAGTCTCACAGTGAGGTCAAGCACACTTCCTGGTGGCGTTTATGCACTAAACGGCACCATAAACGCCGTGACCTTCCAAGGAAGCCTGAGTGAACTGACAGATGTTAGCTACAATGGGTTGATGTCTGCAACAGCCAACATCAACGACAAAATTGGGAACGTCCTAGTAGGGGAAGGGGTCACCGTCCTCAGCTTACCCACATCATATGATCTTGGGTATGTGAGGCTTGGTGACCCCATTCCCGCAATAGGGCTTGACCCAAAAATGGTAGCCACATGTGACAGCAGTGACAGGCCCAGAGTCTACACCATAACTGCAGCCGATGATTACCAATTCTCATCACAGTACCAACCAGGTGGGGTAACAATCACACTGTTCTCAGCCAACATTGATGCCATCACAAGCCTCAGCGTTGGGGGAGAGCTCGTGTTT---CGAACAAGCGTCCACGGCCTTGTACTGGGCGCCACCATCTACCTCATAGGCTTTGATGGGACAACGGTAATCACCAGGGCTGTGGCCGCAAACAATGGGCTGACGACCGGCACCGACAACCTTATGCCATTCAATCTTGTGATTCCAACAAACGAGATAACCCAGCCAATCACATCCATCAAACTGGAGATAGTGACCTCCAAAAGTGGTGGTCAGGCAGGGGATCAGATGTCATGGTCGGCAAGAGGGAGCCTAGCAGTGACGATCCATGGTGGCAACTATCCAGGGGCCCTCCGTCCCGTCACGCTAGTGGCCTACGAAAGAGTGGCAACAGGATCCGTCGTTACGGTCGCTGGGGTGAGCAACTTCGAGCTGATCCCAAATCCTGAACTAGCAAAGAACCTGGTTACAGAATACGGCCGATTTGACCCAGGAGCCATGAACTACACAAAATTGATACTGAGTGAGAGGGACCGTCTTGGCATCAAGACCGTCTGGCCAACAAGGGAGTACACTGACTTTCGTGAATACTTCATGGAGGTGGCCGACCTCAACTCTCCCCTGAAGATTGCAGGAGCATTCGGCTTCAAAGACATAATCCGGGCCATAAGGAGGATAGCTGTGCCGGTGGTCTCCACATTGTTCCCACCTGCCGCTCCCCTAGCCCATGCAATTGGGGAAGGTGTAGACTACCTGCTGGGCGATGAGGCACAGGCTGCTTCAGGAACTGCTCGAGCCGCGTCAGGAAAAGCAAGAGCTGCCTCAGGCCGCATAAGGCAGCTGACTCTCGCCGCCGACAAGGGGTACGAGGTAGTCGCGAATCTATTCCAGGTGCCCCAGAATCCCGTAGTCGACGGGATTCTTGCTTCACCTGGGGTACTCCGCGGTGCGCACAACCTCGACTGCGTGTTAAGAGAGGGTGCCACGCTATTCCCTGTGGTTATTACGACAGTGGAAGACGCCATGACACCCAAAGCATTGAACAGCAAAATGTTTGCTGTCATTGAAGGCGTGCGAGAAGACCTCCAACCTCCATCTCAAAGAGGATCCTTCATACGAACTCTCTCTGGACACAGAGTCTATGGATATGCTCCAGATGGGGTACTTCCACTGGAGACTGGGAGAGACTACACCGTTGTCCCAATAGATGATGTCTGGGACGACAGCATTATGCTGTCCAAAGATCCCATACCTCCTATTGTGGGAAACAGTGGAAATCTAGCCATAGCTTACATGGATGTGTTTCGACCCAAAGTCCCAATCCATGTGGCTATGACGGGAGCCCTCAATGCTTGTGGCGAGATTGAGAAAGTAAGCTTTAGAAGCACCAAGCTCGCTACTGCACACCGACTTGGCCTTAGGTTGGCTGGTCCCGGAGCATTCGATGTAAACACCGGGCCCAACTGGGCAACGTTCATCAAACGTTTCCCTCACAATCCACGCGACTGGGACAGGCTCCCCTACCTCAACCTACCATACCTTCCACCCAATGCAGGACGCCAGTACCACCTTGCCATGGCTGCATCAGAGTTCAAAGAGACCCCCGAACTCGAGAGTGCCGTCAGAGCAATGGAAGCAGCAGCCAACGTGGACCCACTATTCCAATCTGCACTCAGTGTGTTCATGTGGCTGGAAGAGAATGGGATTGTGACTGACATGGCCAACTTCGCACTCAGCGACCCGAACGCCCATCGGATGCGAAATTTTCTTGCAAACGCACCACAAGCAGGCAGCAAGTCGCAAAGGGCCAAGTACGGGACAGCAGGCTACGGAGTGGAGGCTCGGGGCCCCACACCAGAGGAAGCACAGAGGGAAAAAGACACACGGATCTCAAAGAAGATGGAGACCATGGGCATCTACTTTGCAACACCAGAATGGGTAGCACTCAATGGGCACCGAGGGCCAAGCCCCGGCCAGCTAAAGTACTGGCAGAACACACGAGAAATACCGGACCCAAACGAGGACTATCTAGACTACGTGCATGCAGAGAAGAGCCGGTTGGCATCAGAAGAACAAATCCTAAGGGCAGCTACGTCGATCTACGGGGCTCCAGGACAGGCAGAGCCACCCCAAGCTTTCATAGACGAAGTTGCCAAAGTCTATGAAATCAACCATGGACGTGGCCCAAACCAAGAACAGATGAAAGATCTGCTCTTGACTGCGATGGAGATGAAGCATCGCAATCCCAGGCGGGCTCTACCAAAGCCCAAGCCAAAACCCAATGCTCCAACACAGAGACCCCCTGGTCGGCTGGGCCGCTGGATCAGGACCGTCTCTGATGAGGACCTTGAG
>AEQ29949
---------------------------ATGACAAACCTGCAAGATCAAACCCAACAGATTGTTCCGTTCATACGGAGCCTTCTGATGCCAACAACCGGACCGGCGTCCATTCCGGACGACACCCTAGAGAAGCACACTCTCAGGTCAGAGACCTCGACCTACAATTTGACTGTGGGGGACACAGGGTCAGGGCTAATTGTCTTTTTCCCTGGTTTCCCGGGCTCAATTGTGGGTGCTCACTACACACTGCAGAGCAATGGGAACTACAAGTTCGATCAGATGCTCCTGACTGCCCAGAACCTACCGGCCAGCTACAACTACTGCAGGCTAGTGAGTCGGAGTCTCACAGTGAGGTCAAGCACACTCCCTGGTGGCGTTTATGCACTAAATGGCACCATAAACGCCGTGACCTTCCAAGGAAGCCTGAGTGAACTGACAGATGTTAGCTACAATGGGTTGATGTCTGCAACAGCCAACATCAACGACAAAATCGGGAACGTCCTAGTGGGGGAAGGGGTAACTGTCCTCAGCCTACCCACATCATATGATCTTGGGTATGTGAGACTCGGTGACCCCATTCCCGCTATAGGGCTCGACCCAAAAATGGTAGCAACATGTGACAGCAGTGACAGGCCCAGAGTCTACACCATAACTGCAGCCGATGATTACCAATTCTCATCACAGTACCAAGCAGGTGGAGTAACAATCACACTGTTCTCAGCTAATATCGATGCCATCACAAGCCTCAGCATCGGGGGAGAACTCGTGTTC---CAAACAAGCGTCCAAGGCCTTATACTGGGTGCTACCATCTACCTTATAGGTTTTGATGGGACTGCGGTAATCACCAGAGCTGTGGCCGCAGACAATGGGCTAACGGCCGGCACTGACAACCTTATGCCATTCAATATTGTGATTCCGACCAGCGAGATAACCCAGCCAATCACATCCATTAAACTGGAGATAGTGACCTCCAAAAGTGGTGGTCAGGCGGGAGATCAGATGTCATGGTCAGCAAGTGGGAGCCTAGCAGTGACGATCCACGGCGGCAACTATCCAGGGGCCCTCCGTCCCGTCACACTAGTAGCCTACGAGAGAGTGGCAACAGGATCTGTCGTTACGGTCGCTGGGGTGAGCAACTTCGAGCTGATCCCAAATCCTGAACTAGCAAAGAACCTGGTCACAGAATACGGCCGATTTGACCCAGGAGCCATGAACTACACAAAATTGATACTGAGTGAGAGGGACCGTCTTGGCATCAAGACCGTCTGGCCAACAAGGGAGTACACTGACTTTCGCGAGTACTTCATGGAGGTGGCCGACCTCAACTCTCCCCTGAAGATTGCAGGAGCATTTGGCTTCAAAGACATAATCCGGGCCCTAAGGAGGATAGCTGTGCCGGTGGTCTCCACATTGTTCCCACCCGCCGCTCCCCTAGCCCATGCAATCGGGGAAGGTGTAGACTACCTGCTGGGCGATGAGGCACAAGCCGCTTCAGGAACTGCTCGAGCCGCGTCAGGAAAAGCAAGAGCTGCCTCAGGCCGCATAAGGCAGCTAACTCTCGCCGCCGACAAGGGGTACGAGGTTGTCGCGAATCTGTTTCAGGTGCCCCAGAATCCTGTAGTCGACGGGATTCTCGCTTCACCTGGGATACTCCGCGGTGCACACAACCTCGACTGCGTGTTGAGAGAGGGTGCCACGCTATTCCCTGTGGTCATAACGACAGTGGAAGATGCCATGACACCCAAGGCACTGAACAGCAAAATGTTTGCTGTCATTGAGGGCGTGCGAGAAGATCTCCAACCTCCATCTCAAAGAGGATCCTTCATACGAACTCTCTCCGGACATCGAGTCTATGGATATGCTCCAGATGGGGTACTTCCACTGGAGACTGGGAGAGACTACACCGTGGTCCCAATAGATGATGTCTGGGACGACAGCATTATGCTGTCCAATGACCCCATACCTCCTATTGTGGGAAACAGCGGAAACCTAGCCATAGCTTACATGGATGTGTTTCGACCCAAAGTCCCCATCCATGTGGCCATGACGGGCGCCCTCAACGCCTATGGCGAGATTGAGAACGTGAGCTTCAGAAGCACCAAGCTCGCCACTGCACACCGACTTGGCCTCAAGTTGGCTGGTCCCGGTGCATTTGACGTGAACACCGGGTCCAACTGGGCGACGTTTATCAAACGTTTTCCTCACAATCCACGTGACTGGGACAGGCTCCCTTACCTCAACCTTCCATACCTTCCACCCAGTGCAGGACGCCAGTACGACCTGGCCATGGCTGCTTCAGAGTTCAAAGAGACCCCCGAACTTGAGAGCGCCGTCAGGGCCATGGAAGTAGCAGCCAACGTGGACCCACTGTTCCAATCTGCGCTCAGTGTGTTCATGTGGCTGGAAGAGAACGGGATTGTGACTGATATGGCCAACTTCGCACTCAGCGACCCGAACGCCCATAGGATGCGCAACTTTCTCGCAAACGCACCACAAGCAGGCAGCAAGTCGCAAAGAGCCAAGTACGGGACAGCAGGCTACGGAGTGGAGGCCCGGGGCCCCACTCCAGAAGAAGCACAGAGGGAAAAAGACACACGGATCTCGAAGAAGATGGAGACCATGGGCATCTACTTTGCAACACCAGAATGGGTAGCACTCAATGGGCACCGGGGGCCAAGCCCCGGCCAGCTAAAGTACTGGCAGAACACACGAGAAATACCTGACCCAAACGAGGACTACCTAGACTACGTGCATGCAGAGAAGAGCCGGTTGGCATCAGAAGAACAAATCCTAAGGGCAGCTACGTCGATCTACGGGGCTCCAGGACAGGCAGAGCCACCCCAGGCCTTCATAGACGAGGTCGCCAAAGTCTATGAAATCAACCATGGGCGTGGCCCCAACCAAGAACAGATGAAAGATCTGCTCTTGACTGCGATGGAGATGAAGCATCGCAATCCCAGGCGGGCTCCACCAAAGCCCAAGCCAAAACCCAATGTTCCAACACAGAGACCCCCTGGTCGGCTGGGCCGCTGGATCAGGGCTGTCTCTGATGAGGACCTTGAG
>AEQ29948
---------------------------ATGACAAACCTGCAAGATCAAACCCAACAGATTGTTCCGTTCATACGGAGCCTTCTGATGCCAACAACCGGACCGGCGTCCATTCCGGACGACACCCTAGAGAAGCACACTCTCAGGTCAGAGACCTCGACCTACAATTTGACTGTGGGGGACACAGGGTCAGGGCTAATTGTCTTTTTCCCTGGTTTCCCTGGCTCAATTGTGGGTGCTCACTACACACTGCAGAGCAATGGGAGCTACAAGTTCGATCAGATGCTCCTGACGGCCCAGAACCTACCGGCCAGCTACAACTACTGCAGGCTAGTGAGTCGGAGTCTCACAGTGAGGTCAAGCACACTCCCTGGTGGCGTTTATGCACTAAATGGCACCATAAACGCCGTGACCTTCCAAGGAAGCCTGAGTGAACTGACAGATGTTAGCTACAATGGGTTGATGTCTGCAACAGCCAACATCAACGACAAAATCGGGAATGTCCTAGTAGGGGAAGGGGTAACTGTCCTCAGCTTACCCACATCATATGATCTTGGGTATGTGAGACTTGGTGACCCCATTCCCGCTATAGGGCTTGACCCAAAAATGGTAGCAACATGTGACAGCAGTGACAGGCCCAGAGTCTACACCATAACCGCAGCCGATGATTACCAATTCTCATCACAGTACCAAGCAGGTGGAGTAACAATCACACTGTTCTCAGCTAATATCGATGCCATCACAAGCCTCAGCATCGGGGGAGAACTCGTGTTC---CAAACAAGCGTCCAAGGCCTTATACTGGGTGCTACCATCTACCTTATAGGTTTTGATGGGACTGCGGTAATCACCAGAGCTGTGGCCGCAGACAATGGGCTAACGGCCGGCACTGACAACCTTATGCCATTCAATATTGTGATTCCGACCAGCGAGATAACCCAGCCAATCACATCCATTAAACTGGAGATAGTGACCTCCAAAAGTGGTGGTCAGGCGGGAGATCAGATGTCATGGTCAGCAAGTGGGAGCCTAGCAGTGACGATCCACGGTGGCAACTATCCAGGGGCCCTCCGTCCCGTCACACTAGTAGCCTACGAGAGAGTGGCAACAGGATCTGTCGTTACGGTCGCTGGGGTGAGCAACTTCGAGCTGATCCCAAATCCTGAACTAGCAAAGAACCTGGTCACAGAATACGGCCGATTTGACCCAGGAGCCATGAACTACACAAAATTGATACTGAGTGAGAGGGACCGTCTTGGCATCAAGACCGTCTGGCCCACAAGGGAGTACACTGACTTTCGCGAGTACTTCATGGAGGTGGCCGACCTCAACTCTCCCCTGAAGATTGCAGGAGCATTTGGCTTCAAAGACATAATCCGGGCCCTACGGAGGATAGCTGTGCCGGTGGTCTCTACATTGTTCCCACCCGCAGCTCCCCTAGCCCATGCAATCGGGGAAGGTGTAGACTACCTGCTGGGCGATGAGGCACAAGCTGCTTCAGGAACTGCTCGAGCCGCGTCAGGAAAAGCAAGAGCTGCCTCAGGCCGCATAAGGCAGCTAACTCTCGCCGCCGACAAGGGGTACGAGGTTGTCGCGAATCTGTTTCAGGTGCCCCAGAATCCTGTAGTCGACGGGATTCTCGCTTCACCTGGGATACTCCGCGGTGCACACAACCTCGACTGCGTGTTGAGAGAGGGTGCCACTCTATTCCCTGTGGTCATCACGACAGTGGAAGATGCTATGACACCCAAGGCACTGAACAGCAAAATGTTTGCTGTCATTGAAGGCGTGCGAGAAGATCTCCAACCTCCATCTCAAAGAGGATCCTTCATACGAACTCTCTCCGGACATAGAGTTTATGGATATGCTCCAGATGGGGTACTTCCACTGGAGACTGGGAGAGATTACACCGTGGTCCCAATAGATGATGTCTGGGACGACAGCATTATGCTGTCCAATGACCCCATACCTCCTATTGTGGGAAACAGCGGAAACCTAGCCATAGCTTACATGGATGTGTTTCGACCCAAAGTCCCCATCCATGTGGCCATGACGGGAGCCCTCAACGCCTATGGCGAGATTGAGAACGTGAGCTTTAGAAGCACCAAGCTCGCCACTGCACACCGACTTGGCCTCAAGTTGGCTGGTCCCGGTGCATTTGACGTGAACACCGGGTCCAACTGGGCGACGTTTATCAAACGTTTTCCTCACAATCCACGTGACTGGGACAGGCTCCCTTACCTCAACCTTCCATACCTTCCACCCAATGCAGGACGCCAGTACGACCTGGCCATGGCCGCTTCAGAGTTCAAAGAGACCCCCGAACTCGAGAGCGCCGTCAGAGCCATGGAAGCAGCAGCCAACGTGGACCCACTGTTCCAATCCGCGCTCAGCGTGTTCATGTGGCTGGAAGAGAATGGGATTGTGACTGACATGGCCAACTTCGCACTCAGCGACCCGAACGCCCATCGGATGCGCAATTTTCTCGCAAACGCACCACAAGCAGGCAGCAAGTCGCAAAGAGCCAAGTACGGGACAGCAGGCTACGGAGTGGAGGCCCGGGGCCCCACTCCAGAAGAGGCACAGAGGGAAAAAGACACACGGATCTCAAAGAAGATGGAGACTATGGGCATCTACTTTGCAACACCAGAATGGGTAGCACTCAATGGACACCGGGGGCCAAGCCCTGGCCAGCTAAAGTACTGGCAGAACACACGAGAAATACCTGATCCAAACGAGGACTACCTAGACTACGTGCATGCAGAGAAGAGCCGGTTGGCATCAGAAGAACAAATCCTAAGGGCAGCTACGTCGATCTACGGGGCTCCAGGACAGGCAGAGCCACCCCAGGCCTTCATAGACGAAGTCGCCAAAGTCTATGAAATCAACCATGGGCGTGGCCCCAACCAAGAACAGATGAAAGATCTGCTCTTGACTGCGATGGAGATGAAGCATCGCAATCCCAGGCGGGCTCCACCAAAGCCCAAGCCAAAACCCAATGTTCCAACACAGAGACCCCCTGGTCGGCTGGGCCGCTGGATCAGGACTGTCTCTGATGAGGACCTTGAG
>AAC06016
---------------------------ATGACAAACCTGCAAGATCAAACCCAACAGATTGTTCCGTTCATACGGAGCCTTCTGATGCCAACAACCGGACCGGCGTCCATTCCGGACGACACCCTGGAGAAGCACACTCTCAGGTCAGAGACCTCGACCTACAATTTGACTGTGGGGGACACAGGGTCAGGGCTAATTGCCTTTTTCCCTGGATTCCCTGGCTCAATTGTGGGTGCTCACTACACACTGCAGAGCAATGGGAACTACAAGTTCGATCAGATGCTCCTGACTGCCCAGAACCTACCGGCCAGCTACAACTACTGCAGGCTAGTGAGCCGGAGTCTCACAGTAAGGTCAAGCACACTCCCTGGTGGCGTTTATGCACTAAACGGCACCATAAACGCCGTGACCTTCCAAGGAAGCCTGAGTGAACTGACAGATGTTAGCTACAATGGATTGATGTCTGCAACAGCCAACATCAACGACAAAATTGGGAACGTCCTAGTAGGGGAAGGGGTCACCGTCCTCAGCTTACCCACATCATATGATCTTGGGTATGTGAGACTTGGTGACCCCATACCCGCTATAGGGCTTGACCCAAAAATGGTAGCAACATGTGACAGCAGTGACAGGCCCAGAGTCTACACTATAACTGCAGCCGATGATTACCAATTCTCATCACAATACCAACAAGGTGGGGTAACGATCACACTGTTCTCAGCCAACATTGATGCCATCACAAGCCTCAGCGTTGGGGGAGAGCTTGTGTTT---AAAACAAGCGTCCACAGCCTTGTACTGGGCGCCACCATCTACCTTATAGGCTTTGATGGGACTGCGGTAATCACTAGAGCTGTAGCCGCAAACAATGGGCTGACGACCGGCATCGACAATCTTATGCCATTCAATCTTGTGATTCCAACCAACGAGATAACCCAGCCGATCACATCCATCAAACTGGAGATAGTGACCTCCAGGAGTGGTGGTCAGGCAGGGGATCAGATGTCATGGTCGGCAAGTGGGAGCCTAGCAGTGACGATCCATGGTGGCAACTATCCAGGGGCCCTCCGTCCCGTCACACTAGTAGCCTACGAAAGAGTGGCAACAGGATCTGTCGTTACGCTCGCCGGGGTGAGCAACTTCGAGCTGATCCCAAATCCTGAACTAGCAAAGAACCTGGTTACGGAATACGGCCGATTTGACCCAGGGGCCATGAACTACACAAAATTGATACTGAGTGATGGGGACCGTCTTGGCATCAAGACCGTCTGGCCAACAAGGGAGTACACAGACTTTCGTGAGTACTTCATGGAGGTGGCCGACCTCAACTCTCCCCTGAAGATTGCAGGAGCATTTGGCTTCAAAGACATAATCCGGGCCATAAGGAGGATAGCTGTGCCGGTGGTCTCTACATTGTTCCCACCCGCCGCTCCCCTAGCCCATGCAATTGGGGAAGGTGTAGACTACCTGCTGGGCGATGAGGCACAGGCTGCTTCAGGAACCGCTCGAGCCGCGTCAGGAAAAGCAAGGGCTGCCTCAGGCCGCATAAGGCAGCTGACCCTCGCCGCCGACAAGGGGTACGAGGTAGTCGCGAATCTATTCCAGGTGCCTCTGAATCCCGTAGTTGATGGGATTCTTGCTTCACCCGGGATACTCCGCGGTGCACACAACCTCGACTGCGTGTTAAGAGAGGGTGCCACGCTGTTCCCTGTGGTCATTACGACAGTGGAAGACGCCATGACACCCAAAGCACTGAACAGCAAAATGTTTGCTGTCATTGAAGGCGTGCGAGAAGACCTCCAACCTCCATCTCAAAGAGGATCCTTCATACGAACTCTCTCCGGACACAGAGTCTATGGATATGCTCCAGATGGGGTACTTCCACTGGAGACTGGGAGAGACTACACCGTTGTCCCAATAGATGATGTCTGGGACGACAGCATTATGCTGTCCAAAGACCCCATACCTCCTATTGTGGGAAACAGTGGAAACCTAGCCAAAGCTTACATGGATGTGTTTCGACCCAAAGTCCCCATCCATGTGGCCATGACGGGAGCCCTCAACGCTTGTGGCGAGATTGAGAAAGTAAGCTTTAGAAGCACCAAGCTCGCAACCGCACACCGGCTTGGCCTCAAGTTGGCTGGTCCCGGAGCATTCGATGTAAACACCGGGCCCAACTGGGCAACGTTCATCAAACGTTTCCCTCACAATCCACGCGACTGGGACAGGCTCCCCTACCTCAACCTTCCATACCTTCCACCCAATGCAGGACGCCAGTACCACCTCGCCATGGCTGCATCAGAGTTCAAAGAGACCCCTGAACTCGAGAGCGCCGTCAGAGCCATGGAAGCAGCAGCCAATGTGGACCCACTGTTCCAATCTGCACTCAGTGTGTTCATGTGGTTGGAGGAGAATGGGATTGTGACTGACATGGCCAACTTCGCACTCAGCGACCCGAACGCCCATCGGATGCGAAATTTTCTTGCAAACGCACCACAAGCAGGCAGCAAGTCGCAAAGGGCCAAGTACGGGACAGCAGGCTACGGAGTGGAGGCCCGGGGCCCCACACCAGAGGAAGCACAGAGGGAAAAAGACACACGGATCTCAAAGAAGATGGAGACCATGGGCATCTACTTTGCAACACCAGAATGGGTAGCACTCAACGGGCACCGAGGGCCAAGCCCTGGCCAGCTAAAGTACTGGCAGAACACACGAGAAATACCGGACCCAAACGAGGACTATCTAGACTACGTGCATGCAGAGAAGAGCCGGTTGGCATCAGAAGAACAAATCCTAAGGGCAGCTACGTCGATCTACGGGGCTCCAGGACAGGCAGAGCCACCCCAAGCTTTCATAGACGAAGTTGCCAAAGTCTATGAAATCAACCATGGACGTGGCCCTAACCAAGAACAGATGAAAGATCTGCTCTTGACTGCGATGGAGATGAAGCATCGCAATCCCAGGCGGGCTCCACCAAAGCCCAAGCCAAAACCCAATGCTCCAACACAGAGACCCCCTGGTCGGCTGGGCCGCTGGATCAGGACTGTCTCTGATGAGGACCTTGAG
>CAC60256
---------------------------ATGACGAACCTGCAAGATCAAACCCAACAGATTGTTCCGTTCATACGGAGCCTTCTGATGCCAACAACCGGACCGGCGTCCATTCCGGACGACACCCTAGAGAAGCACACTCTCAGGTCAGAGACCTCGACCTACAATTTGACTGTGGGGGACACAGGGTCAGGGCTAATTGTCTTTTTCCCTGGCTTCCCTGGCTCAATTGTGGGTGCTCACTACACACTGCAGAGCAATGGGAACTACAAGTTCGATCAGATGCTCCTGACTGCCCAGAACCTACCGGCCAGCTACAACTACTGCAGGCTAGTGAGTCGGAGTCTCACAGTGAGGTCAAGCACACTCCCTGGTGGCGTTTATGCACTAAATGGCACCATAAACGCCGTGACCTTCCAAGGAAGCCTGAGTGAACTGACAGATGTTAGCTACAATGGGTTGATGTCTGCAACAGCCAACATCAACGACAAAATCGGGAACGTCCTAGTAGGGGAAGGGGTAACCGTCCTCAGCTTACCCACATCATATGATCTTGGGTATGTGAGACTCGGTGACCCCATTCCCGCTATAGGGCTCGACCCAAAAATGGTAGCAACATGTGACAGCAGTGACAGGCCCAGAGTCTACACCATAACTGCAGCCGACGATTACCAATTCTCATCACAGTACCAAGCAGGTGGGGTAACAATCACACTGTTCTCAGCTAATATCGATGCCATCACAAGCCTCAGCATCGGGGGAGAACTCGTGTTT---CAAACAAGCGTCCAAGGCCTTATACTGGGTGCTACCATCTACCTTATAGGCTTTGATGGGACTGCGGTAATCACCAGAGCTGTGGCCGCAGACAATGGGCTGACGGCCGGCACTGACAACCTTATGCCATTCAATATTGTGATTCCAACCAGCGAGATAACCCAGCCAATCACATCCATCAAACTGGAGATAGTAACCTCCAAAAGTGGTGGTCAGGCGGGGGATCAGATGTCATGGTCAGCAAGTGGGAGCCTAGCAGTGACGATCCACGGTGGCAACTATCCAGGGGCCCTCCGTCCCGTCACACTAGTAGCCTACGAAAGAGTGGCAACAGGATCTGTCGTTACGGTCGCCGGGGTGAGCAACTTCGAGCTGATCCCAAATCCTGAACTAGCAAAGAACCTGGTCACAGAATACGGCCGATTTGACCCAGGAGCCATGAACTACACAAAATTGATACTGAGTGAGAGGGACCGTCTTGGCATCAAGACCGTATGGCCAACAAGGGAGTACACTGACTTTCGCGAGTACTTCATGGAGGTGGCCGACCTCAACTCTCCCCTGAAGATTGCAGGAGCATTTGGCTTCAAAGACATAATCCGGGCCCTAAGGAGGATAGCTGTGCCGGTGGTCTCTACACTGTTCCCACCCGCCGCTCCCCTAGCCCATGCAATTGGGGAAGGTGTAGACTACCTGCTGGGCGATGAGGCACAGGCTGCTTCAGGAACTGCTCGAGCCGCGTCAGGAAAAGCAAGAGCTGCCTCAGGCCGCATAAGGCAGCTAACTCTCGCCGCCGACAAGGGGTACGAGGTAGTCGCGAATCTGTTCCAGGTGCCCCAGAATCCTGTAGTCGACGGGATTCTCGCTTCACCCGGGATACTCCGCGGTGCACACAACCTCGACTGCGTGTTGAGAGAGGGTGCCACGCTATTCCCTGTGGTCATCACGACAGTGGAAGATGCCATGACACCCAAAGCACTGAACAGCAAAATGTTTGCTGTCATTGAAGGCGTGCGAGAAGATCTCCAACCTCCATCTCAAAGAGGATCCTTCATACGAACTCTCTCCGGACATAGAGTCTATGGATATGCTCCAGATGGGGTACTTCCACTGGAGACTGGGAGAGATTACACCGTGGTCCCAATAGATGATGTCTGGGACGACAGCATTATGCTGTCCAAAGACCCCATACCTCCTATTGTGGGAAACAGCGGAAACCTAGCCATAGCTTACATGGATGTGTTTCGACCCAAAGTCCCCATCCATGTGGCCATGACAGGAGCCCTCAACGCCTATGGCGAGATTGAGAATGTGAGCTTTAGAAGCACCAAGCTCGCCACTGCACACCGACTTGGCCTCAAGTTGGCTGGTCCCGGTGCATTTGACGTGAACACCGGGTCCAACTGGGCGACGTTTATCAAACGTTTTCCTCACAATCCACGCGACTGGGACAGGCTCCCCTACCTCAACCTTCCATACCTTCCACCCAATGCAGGACGCCAGTACGACCTGGCCATGGCCGCTTCAGAGTTCAAAGAGACCCCCGAACTCGAGAGCGCCGTCAGAGCCATGGAAGCAGCAGCCAACGTGGACCCACTGTTCCAATCTGCGCTCAGCGTGTTCATGTGGCTGGAAGAGAATGGGATTGTGACTGATATGGCCAACTTCGCACTCAGCGACCCGAACGCCCATCGGATGCGCAATTTTCTCGCAAACGCACCACAAGCAGGCAGCAAGTCGCAAAGAGCCAAGTACGGGACAGCAGGCTACGGAGTGGAGGCCCGGGGCCCCACTCCAGAGGAAGCACAGAGGGAAAAAGACACACGGATCTCAAAGAAGATGGAGACTATGGGCATCTACTTTGCAACACCAGAATGGGTAGCACTCAATGGGCACCGGGGGCCAAGCCCCGGCCAGCTGAAGTACTGGCAGAACACACGAGAAATACCTGATCCAAACGAGGACTACCTAGACTACGTGCATGCAGAGAAGAGCCGGTTGGCATCAGAAGAACAAATCCTAAGGGCAGCTACGTCGATCTACGGGGCTCCAGGACAGGCAGAGCCACCCCAAGCCTTCATAGACGAAGTCGCCAAAGTCTATGAAGTCAACCATGGACGTGGCCCCAACCAAGAACAGATGAAAGATCTGCTCTTGACTGCGATGGAGATGAAGCATAGCAATCCCAGGCGGGCTCCACCAAAGCCCAAGCCAAAACCCAATGTTCCAACACAGAGACCCCCTGGTCGGCTGGGCCGCTGGATCAGGGCTGTCTCTGATGAGGACCTTGAG
>ABS86936
---------------------------ATGACAAACCTGCAAGATCAAACCCAACAGATTGTTCCGTTCATACGGAGCCTTCTGATGCCAACAACCGGACCGGCGTCCATTCCGGACGACACCCTGGAGAAGCACACTCTCAGGTCAGAGACCTCGACCTACAATTTGACTGTGGGGGACACAGGGTCAGGGCTAATTGTCTTTTTCCCTGGATTCCCAGGCTCAATTGTGGGTGCTCACTACACACTGCAGAGCAATGGGAACTACAAGTTCGATCAGATGCTCCTGACTGCCCAGAACCTACCGGCCAGTTACAACTACTGCAGGCTAGTGAGTCGGAGTCTCACAGTGAGGTCAAGCACACTTCCTGGTGGCGTTTGTGCACTAAACGGCACCATAAACGCCGTGACCTTCCAAGGAAGCCTGAGTGAACTGACAGATGTTAGCTACAATGGGTTGATGTCTGCAACAGCCAACATCAACGACAAAATTGGGAACGTCCTAGTAGGGGAAGGGGTCACCGTCCTCAGCTTACCCACATCATATGATCTTGGGTATGTGAGGCTTGGTGGCCCCATTCCCGCAATAGGGCTTGACCCAAAAATGGTAGCCACATGTGACAGCAGTGACAGGCCCAGAGTCTACACCATAACTGCAGCCGATGATTACCAATTCTCATCACAGTACCAACCAGGTGGGGTAACAATCACACTGTTCTCAGCCAACATTGATGCCATCACAAGCCTCAGCGTTGGGGGAGAGCTCGTGTTT---CAAACAAGCGTCCACGGCCTTGTACTGGGCGCCACCATCTACCTCATAGGCTTTGATGGGACAGCGGTAATCACCAGGGCTGTGGCCGCAAACAATGGGCTGACGACCGGCACCGACAACCTTTTGCCATTCAATCTTGTGATTCCAACAAACGAGATAACCCAGCCAATCACATCCATCAAACTGGGGATAGTGACCTCCAAAAGTGGTGGTCAGGCAGGGGATCAGATGTCATGGTCCGCAAGAGGGAGCCTAGCAGTGACGATCCATGGTGGCAACTATCCAGGGGCCCTCCGTCCCGTCACGCTAGTGGCCTACGAAAGAGTGGCAACAGGATCCGTCGTTACGGTCGCTGGGGTAAGCAACTTCGAGCTGATCCCAAATCCTGAACTAGCAAAGAACCTGGTTACAGAATACGGCCGATTTGACCCAGGAGCCATGAACTACACAAAATTGATACTGAGTGAGAGGGACCGTCTTGGCATCAAGACCGTCTGGCCAACAAGGGAGTACACTGACTTTCGTGAATACTTCATGGAGGTGGCCGACCTCAACTCTCCCCTGAAGATTGCAGGAGCATTCGGCTTCAAAGACATAATCCGGGCCATAAGGAGGATAGCTGTGCCGGTGGTCTCCACATTGTTCCCACCTGCCGCTCCCCTAGCCCATGCAATTGGGGAAGGTGTAGACTACCTGCTGGGCGATGAGGCACAGGCTGCTTCAGGAACTGCTCGAGCCGCGTCAGGAAAAGCAAGAGCTGCCTCAGGCCGCATAAGGCAGCTGACTCTCGCCGCCGACAAGGGGTACGAGGTAGTCGCGAATCTATTCCAGGTGCCCCAGAATCCCGTAGTCGACGGGATTCTTGCTTCACCTGGGGTACTCCGCGGTGCACACAACCTCGACTGCGTGTTAAGAGAGGGTGCCACGCTATTCCCCGTGGTTATTACGACAGTGGAAGACGCCATGACACCCAAAGCATTGAACAGCAAAATGTTTGCTGTCATTGAAGGCGTGCGAGAAGACCTCCAACCTCCTTCTCAAAGAGGATCCTTCATACGAACTCTCTCTGGACACAGAGTCTATGGATATGCTCCAGATGGGGTACTTCCACTGGAGACTGGGAGAGACTACACCGTTGTCCCAATAGATGATGTCTGGGACGACAGCATTATGCTGTCCAAAGATCCCATACCTCCTATTGTGGGAAACAGTGGAAATCTAGCCATAGCTTGCATGGATGTGTTTCGACCCAAAGTCCCAATCCATGTGGCTATGACGGGAGCCCTCAATGCTTGTGGCGAGATTGAGAAAGTAAGCTTTAGAAGCACCAAGCTCGCCACTGCACACCGACTTGGCCTTAAGTTGGCTGGTCCCGGAGCATTCGATGTAAACACCGGGCCCAACTGGGCAACGTTCATCAAACGTTTCCCTCACAATCCACGCGACTGGGACAGGCTCCCCTACCTCAACCTACCATACCTTCCACCCAATGCAGGACGCCAGTGCCACCTTGCCATGGCTGCATCAGAGTTCAAAGAGACCCCCGAACTCGAGAGTGCCGTCAGAGCAATGGAAGCAGCAGCCAACGTGGACCCACTATTCCAATCTGCACTCAGTGTGTTCATGTGGCTGGAAGAGAATGGGATTGTGACTGACATGGCCAACTTCGCACTCAGCGACCCGAACGCCCATCGGATGCGAAATTTTCTTGCAAACGCACCACAAACAGGCAGCAAGTCGCAAAGGGCCAAGTACGGGACAGCAGGCTACGGAGTGGAGGCTCGGGGCCCCACACCAGAGGAAGCACAGAGGGAAAAAGACACACGGATCTCAAAGAGGATGGAGACCATGGGCATCTACCTTGCAACACCAGAATGGGTAGCACTCAATGGGCACCGAGGGCCAAGCCCCGGCCAGCTAAAGTACTGGCAGAACACGCGAGAAATACCGGACCCAAACGAGGACTATCTAGACTACGTGCATGCAGAGAAGAGCCGGTTGGCATCAGATGAACAGATCCTAAGGGCAGCTACGTCGATCTACGGGGCTCCAGGACAGGCAGAGCCACCCCAAGCTTTCATAGACGAAGTTGCCAAAGTCTATGAAATCAACCATGGACGTGGCCCAAACCAAGAACAGATGAAAGATCTGCTCTTGACTGCGATGGAGATGAAGCATCGCAATCCCAGGCGGGCTTTACCAAAGCCCAAGCCAAAATCCAATGCTCCAACACAGAGACCCCCTGGTCGGCTGGGCCGCTGGATCAGGACCGTCTCTGATGAGGACCCTGAG
>AAR14320
---------------------------ATGACGAACCTGCAAGATCAAACCCAACAGATTGTTCCGTTCATACGGAGCCTTCTGATGCCAACAACCGGACCGGCGTCCATTCCGGACGACACCCTAGAGAAGCACACTCTCAGGTCAGAGACCTCGACCTACAATTTGACTGTGGGGGACACAGGGTCAGGGCTAATTGTCTTTTTCCCTGGTTTCCCTGGCTCAATTGTGGGTGCTCACTACACACTGCAGAGCAATGGGAACTACAAGTTCGATCAGATGCTCCTGACGGCCCAGAACCTACCGGCCAGCTACAACTACTGCAGGCTAGTGAGTCGGAGTCTTACAGTGAGGTCAAGCACACTCCCTGGTGGCGTTTATGCACTAAATGGCACCATAAACGCCGTGACCTTCCAAGGAAGCCTGAGTGAACTGACAGATGTTAGCTACAATGGGTTGATGTCTGCAACAGCCAACATCAACGACAAAATCGGGAACGTCCTAGTAGGGGAAGGGGTAACCGTCCTCAGCTTACCCACATCATATGATCTTGGGTATGTGAGACTCGGTGACCCCATTCCCGCTATAGGGCTCGACCCAAAAATGGTAGCAACATGTGACAGCAGTGACAGGCCCAGAGTCTACACCATAACTGCAGCCGATGATTACCAATTCTCATCACAGTACCAAGCAGGTGGGGTAACAATCACACTGTTCTCAGCTAATATCGATGCCATCACAAGTCTCAGCATCGGGGGAGAACTCGTGTTT---CAAACAAGCGTCCAAGGCCTTATACTGGGTGCTACCATCTACCTTATAGGCTTTGATGGGACTGCGGTAATCACCAGAGCTGTGGCCGCAGACAATGGGCTAACGGCCGGCACTGACAACCTTATGCCATTCAATATTGTGATTCCAACCAGCGAGATAACCCAGCCAATCACATCCATCAAACTGGAGATAGTAACCTCCAAAAGTGGTGGTCAGGCGGGGGACCAGATGTCATGGTCAGCAAGTGGGAGCCTAGCAGTGACGATCCACGGTGGCAACTATCCAGGGGCCCTCCGTCCCGTCACACTAGTAGCCTACGAAAGAGTGGCAACAGGATCTGTCGTTACGGTCGCCGGGGTGAGCAACTTCGAGCTGATCCCAAATCCTGAACTAGCAAAGAACCTGGTCACAGAATACGGCCGATTTGACCCAGGAGCCATGAACTACACAAAATTGATACTGAGTGAGAGGGACCGTCTTGGCATCAAGACCGTATGGCCAACAAGGGAGTACACTGACTTTCGCGAGTACTTCATGGAGGTGGCCGACCTCAACTCTCCCCTGAAGATTGCAGGAGCATTTGGCTTCAAAGACATAATCCGGGCCCTAAGGAGGATAGCTGTGCCGGTGGTATCTACATTGTTCCCACCCGCCGCTCCCCTAGCCCATGCAATTGGGGAAGGTGTAGACTACCTGCTGGGCGATGAGGCACAGGCTGCTTCAGGAACTGCTCGAGCCGCGTCAGGAAAAGCAAGAGCTGCCTCAGGCCGCATAAGGCAGCTAACTCTCGCCGCCGACAAGGGGTACGAGGTAGTCGCGAATCTGTTTCAGGTGCCCCAGAATCCTGTAGTCGACGGGATTCTCGCTTCACCTGGGATACTCCGCGGTGCACACAACCTCGACTGCGTGTTGAGAGAGGGTGCCACGCTATTCCCTGTGGTCATCACGACAGTGGAAGATGCCATGACACCCAAAGCACTGAACAGCAAAATGTTTGCTGTCATTGAAGGCGTGCGAGAAGATCTCCAACCTCCATCTCAAAGAGGATCCTTCATACGAACTCTCTCCGGACATAGAGTCTATGGATATGCTCCAGATGGGGTACTTCCACTGGAGACTGGGAGAGATTACACCGTGGTCCCAATAGATGATGTCTGGGACGACAGCATTATGCTGTCCAAAGACCCCATACCTCCTATTGTGGGAAACAGTGGAAACCTAGCCATAGCTTACATGGATGTGTTTCGACCCAAAGTCCCCATCCATGTGGCCATGACGGGAGCCCTCAACGCCTATGGCGAGATTGAGAACGTGAGCTTTAGAAGCACCAAGCTCGCCACTGCACACCGACTTGGCCTCAAGTTGGCTGGTCCCGGTGCATTTGACGTGAACACCGGGTCCAACTGGGCGACGTTTATCAAACGTTTTCCTCACAATCCACGCGACTGGGACAGGCTCCCTTACCTCAACCTTCCATACCTTCCACCCAATGCAGGACGCCAGTACGACCTGGCTATGGCCGCTTCAGAGTTCAAAGAAACCCCCGAACTCGAGAGCGCCGTCAGAGCCATGGAAGCAGCAGCCAACGTGGACCCACTGTTCCATTCTGCGCTCAGTGTGTTCATGTGGCTGGAAGAAAATGGGATTGTGACCGACATGGCCAACTTCGCACTCAGCGACCCGAACGCCCATCGGATGCGCAATTTTCTCGCAAACGCACCACAAGCAGGCAGCAAGTCGCAAAGAGCCAAGTACGGGACAGCAGGCTACGGAGTGGAGGCCCGGGGCCCCACTCCAGAGGAAGCACAGAGGGAAAAAGACACACGGATCTCAAAGAAGATGGAGACTATGGGCATCTACTTTGCAACACCAGAATGGGTAGCACTCAATGGGCACCGGGGGCCAAGCCCCGGCCAGCTGAAGTACTGGCAGAACACACGAGAAATACCTGATCCAAACGAGGACTACCTAGACTACGTGCATGCAGAGAAGAGCCGGTTGGCATCAGAAGAACAAATCCTAAGGGCAGCTACGTCGATCTACGGGGCTCCAGGACAGGCAGAGCCACCCCAAGCCTTCATAGACGAAGTCGCCAAAGTCTATGAAATCAACCATGGGCGTGGCCCCAACCAAGAACAGATGAAAGATCTGCTCTTGACTGCGATGGAGATGAAGCATCGCAATCCCAGGCGGGCTCCACCAAAGCCCAAGCCAAAACCCAATGTTCCAACACAGAGACCCCCTGGTCGGCTGGGCCGCTGGATCAGGGCTGTCTCTGATGAGGACCTTGAG
>ABP96989
---------------------------ATGACGAACCTGCAAGATCAAACCCAACAGATTGTTCCGTTCATACGGAGCCTTCTGATGCCAACAACCGGACCGGCGTCCATTCCGGACGACACCCTAGAGAAGCACACTCTCAGGTCAGAGACCTCGACCTACAATTTGACTGTGGGGGACACAGGGTCAGGGCTAATTGTCTTTTTCCCTGGTTTCCCTGGCTCAATTGTGGGTGCTCACTACACACTGCAGAGCAATGGGAACTACAAGTTCGATCAGATGCTCCTGACGGCCCAGAACCTACCGGCCAGCTACAACTACTGCAGGCTAGTGAGTCGGAGTCTTACAGTGAGGTCAAGCACACTCCCTGGTGGCGTTTATGCACTAAATGGCACCATAAACGCCGTGACCTTCCAAGGAAGCCTGAGTGAACTGACAGATGTTAGCTACAATGGGTTGATGTCTGCAACAGCCAACATCAACGACAAAATCGGGAACGTCCTAGTAGGGGAAGGGGTAACCGTCCTCAGCTTACCCACATCATATGATCTTGGGTATGTGAGACTCGGTGACCCCATTCCCGCTATAGGGCTCGACCCAAAAATGGTAGCAACATGTGACAGCAGTGACAGGCCCAGAGTCTACACCATAACTGCAGCCGATGATTACCAATTCTCATCACAGTACCAAGCAGGTGGGGTAACAATCACACTGTTCTCAGCTAATATCGATGCCATCACAAGTCTCAGCATCGGGGGAGAACTCGTGTTT---CAAACAAGCGTCCAAGGCCTTATACTGGGTGCTACCATCTACCTTATAGGCTTTGATGGGACTGCGGTAATCACCAGAGCTGTGGCCGCAGACAATGGGCTAACGGCCGGCACTGACAACCTTATGCCATTCAATATTGTGATTCCAACCAGCGAGATAACCCAGCCAATCACATCCATCAAACTGGAGATAGTAACCTCCAAAAGTGGTGGTCAGGCGGGGGACAAGATGTCATGGTCAGCAAGTGGGAGCCTAGCAGTGACGATCCACGGTGGCAACTATCCAGGGGCCCTCCGTCCCGTCACACTAGTAGCCTACGAAAGAGTGGCAACAGGATCTGTCGTTACGGTCGCCGGGGTGAGCAACTTCGAGCTGATCCCAAATCCTGAACTAGCAAAGAACCTGGTCACAGAATACGGCCGATTTGACCCAGGAGCCATGAACTACACAAAATTGATACTGAGTGAGAGGGACCGTCTTGGCATCAAGACCGTATGGCCAACAAGGGAGTACACTGACTTTCGCGAGTACTTCATGGAGGTGGCCGACCTCAACTCTCCCCTGAAGATTGCAGGAGCATTTGGCTTCAAAGACATAATCCGGGCCCTAAGGAGGATAGCTGTGCCGGTGGTATCTACATTGTTCCCACCCGCCGCTCCCCTAGCCCATGCAATTGGGGAAGGTGTAGACTACCTGCTGGGCGATGAGGCACAGGCTGCTTCAGGAACTGCTCGAGCCGCGTCAGGAAAAGCAAGAGCTGCCTCAGGCCGCATAAGGCAGCTAACTCTCGCCGCCGACAAGGGGTACGAGGTAGTCACGAATCTGTTTCAGGTGCCCCAGAATCCCGTAGTCGACGGGATTCTCGCTTCACCTGGGATACTCCGCGGTGCACACAACCTCGACTGCGTGTTGAGAGAGGGTGCCACGCTATTCCCTGTGGTCATCACGACAGTGGAAGATGCCATGACACCCAAAGCACTGAACAGCAAAATGTTTGCTGTCATTGAAGGCGTGCGAGAAGATCTCCAACCTCCATCTCAAAGAGGATCCTTCATACGAACTCTCTCCGGACATAGAGTCTATGGATATGCTCCAGATGGGGTACTTCCACTGGAGACTGGGAGAGATTACACCGTGGTCCCAATAGATGATGTCTGGGACGACAGCGTTATGCTGTCCAAAGACCCCATACCTCCTATTGTGGGAAACAGTGGAAACCTAGCCATAGCTTACATGGATGTGTTTCGACCCAAAGTCCCCATCCATGTGGCCATGACGGGAGCCCTCAACGCCTATGGCGAGATTGAGAACGTGAGCTTTAGAAGCACCAAGCTCGCCACTGCACACCGACTTGGCCTCAAGTTGGCTGGTCCCGGTGCATTTGACGTGAACACCGGGTCCAACTGGGCGACGTTTATCAAACGTTTTCCTCACAATCCACGCGACTGGGACAGGCTCCCTTACCTCAACCTTCCATACCTTCCACCCAATGCAGGACGCCAGTACGACCTGGCTATGGCCGCTTCAGAGTTCAAAGAAACCCCCGAACTCGAGAGCGCCGTCAGAGCCATGGAAGCAGCAGCCAACGTGGACCCACTGTTCCATTCTGCGCTCAGTGTGTTCATGTGGCTGGAAGAAAATGGGATTGTGACCGACATGGCCAACTTCGCACTCAGCGACCCGAACGCCCATCGGATGCGCAATTTTCTCGCAAACGCACCACAAGCAGGCAGCAAGTCGCAAAGAGCCAAGTACGGGACAGCAGGCTACGGAGTGGAGGCCCGGGGCCCCACTCCAGAGGAAGCACAGAGGGAAAAAGACACACGGATCTCAAAGAAGGTGGAGACTATGGGCATCTACTTTGCAACACCAGAATGGGTAGCACTCAATGGGCACCGGGGGCCAAGCCCCGGCCAGCTGAAGTACTGGCAGAACACACGAGAAATACCTGATCCAAACGAGGACTACCTAGACTACGTGCATGCAGAGAAGAGCCGGTTGGCATCAGAAGAACAAATCCTAAGGGCAGCTACGTCGATCTACGGGGCTCCAGGACAGGCAGAGCCACCCCAAGCCTTCATAGACGAAGTCGCCAAAGTCTATGAAATCAACCATGGGCGTGGCCCCAACCAAGAACAGATGAAAGATCTGCTCTTGACTGCGATGGAGATGAAGCATCGCAATCCCAGGCGGGCTCCACCAAAGCCCAAGCCAAAACCCAATGTTCCAACACAGAGACCCCCTGGTCGGCTGGGCCGCTGGATCAGGGCTGTCTCTGATGAGGACCTTGAG
>BAA08555
---------------------------ATGACGAACCTGCAAGATCAAACCCAACAGATTGTTCCGTTCATACGGAGCCTTCTGATGCCAACAACCGGACCGGCGTCCATTCCGGACGACACCCTAGAGAAGCACACTCTCAGGTCAGAGACCTCGACCTACAATTTGACTGTGGGGGACACAGGGTCAGGGCTAATTGTCTTTTTCCCTGGTTTCCCTGGCTCAATTGTGGGTGCTCACTACACACTGCAGAGCAATGGGAACTACAAGTTCGATCAGATGCTCCTGACTGCCCAGAACCTACCGGCCAGCTACAACTACTGCAGGCTAGTGAGTCGGAGTCTCACAGTGAGGTCAAGCACACTCCCTGGTGGCGTTTATGCACTAAATGGCACCATAAACGCCGTGACCTTCCAAGGAAGCCTGAGTGAACTGACAGATGTTAGCTACAATGGGTTGATGTCTGCAACAGCCAACATCAACGACAAAATCGGGAACGTCCTAGTAGGGGAAGGGGTAACCGTCCTCAGCTTACCCACATCATATGATCTTGGGTATGTGAGACTCGGTGACCCCATTCCCGCTATAGGGCTCGACCCAAAAATGGTAGCAACATGTGACAGCAGTGACAGGCCCAGAGTCTACACCATAACTGCAGCCGATGATTACCAATTCTCATCACAGTACCAAGCAGGTGGGGTAACAATCACACTGTTCTCAGCTAATATCGATGCCATCACAAGCCTCAGCATCGGGGGAGAACTCGTGTTT---CAAACAAGCGTCCAAGGCCTCATACTGGGTGCTACCATCTACCTTATAGGCTTTGATGGGACTGCGGTAATCACCAGAGCTGTGGCCGCAGACAATGGGCTAACGGCCGGCACTGACAACCTTATGCCATTCAATATTGTGATTCCAACCAGCGAGATAACCCAGCCAATCACATCCATCAAACTGGAGATAGTGACCTCCAAAAGTGGTGGTCAGGCGGGGGATCAGATGTCATGGTCAGCAAGTGGGAGCCTAGCAGTGACGATCCACGGTGGCAACTACCCAGGGGCCCTCCGTCCCGTCACACTAGTAGCCTACGAAAGAGTGGCAACAGGGTCTGTCGTTACGGTCGCCGGGGTGAGCAACTTCGAGCTGATCCCAAATCCTGAACTAGCAAAGAACCTGGTCACAGAATACGGCCGATTTGACCCAGGGGCCATGAACTACACAAAATTGATACTGAGTGAGAGGGACCGTCTTGGCATCAAGACCGTATGGCCAACAAGGGAGTACACTGACTTTCGCGAGTACTTCATGGAGGTGGCCGACCTCAACTCTCCCCTGAAGATTGCAGGAGCATTTGGCTTCAAAGACATAATTCGGGCCCTAAGGAGGATAGCTGTGCCGGTGGTCTCTACACTGTTCCCACCCGCCGCTCCCCTAGCCCATGCAATTGGGGAAGGTGTAGACTACCTGCTGGGCGATGAGGCACAGGCTGCTTCAGGAACTGCTCGAGCCGCGTCAGGAAAAGCAAGAGCTGCCTCAGGCCGCATAAGGCAGCTAACTCTCGCCGCCGACAAGGGGTACGAGGTAGTCGCGAATCTGTTTCAGGTGCCCCAGAATCCTGTAGTCGACGGGATTCTCGCTTCACCTGGGATACTCCGCGGTGCACACAACCTCGACTGCGTGTTGAGAGAGGGTGCCACGCTATTCCCTGTGGTCATCACGACAGTGGAAGATGCCATGACACCCAAAGCACTGAACAGCAAAATGTTTGCTGTCATTGAAGGCGTGCGAGAAGACCTCCAACCTCCATCTCAAAGAGGATCCTTCATACGAACTCTCTCCGGACATAGAGTCTATGGATATGCTCCAGATGGGGTACTTCCACTGGAGACTGGGAGAGATTATACCGTGGTCCCAATAGATGATGTCTGGGACGACAGCATTATGCTGTCCAAAGACCCCATACCTCCTATTGTGGGGAACAGCGGAAACCTAGCCATAGCTTACATGGATGTATTTCGACCCAAAGTCCCCATCCATGTAGCCATGACGGGAGCCCTCAACGCCTATGGCGAGATTGAGAACGTGAGCTTTAGAAGCACCAAGCTCGCCACTGCACACCGACTTGGCCTCAAGTTGGCTGGTCCCGGTGCATTTGACGTGAACACCGGGTCCAACTGGGCGACGTTTATCAAACGTTTTCCTCACAATCCACGCGACTGGGACAGGCTCCCTTACCTCAACCTTCCATACCTTCCACCCAACGCAGGACGCCAGTACGACCTGGCCATGGCCGCTTCAGAGTTCAAAGAGACCCCCGAACTCGAGAGCGCCGTCAGAGCCATGGAAGCAGCAGCCAACGTGGACCCACTGTTCCAATCTGCGCTCAGCGTGTTCATGTGGCTGGAAGAGAATGGGATTGTGACTGATATGGCCAACTTCGCACTCAGCGACCCGAATGCCCATCGGATGCGCAATTTTCTCGCAAACGCACCACAAGCAGGCAGCAAGTCGCAAAGAGCCAAGTACGGGACAGCAGGCTACGGAGTGGAGGCCCGGGGCCCCACTCCAGAGGAAGTACAGAGGGAAAAAGACACACGGATCTCAAAGAAGATGGAGGCTATGGGCATCTACTTTGCAACACCAGAATGGGTAGCACTCAATGGGCACCGGGGGCCAAGCCCCGGCCAGCTAAAGTACTGGCAGAACACACGAGAAATACCTGATCCAAACGAGGACTACCTAGACTACGTGCATGCAGAGAAGAGCCGGTTGGCATCAGAAGAACAAATCCTAAGGGCAGCTACGTCGATCTACGGGGCTCCAGGACAGGCAGAGCCACCCCAGGCCTTCATAGACGAAGTCGCCAAAGTCTATGAAATCAACCATGGGCGTGGCCCCAACCAAGAACAGATGAAAGATCTGCTCTTGACTGCGATGGAGATGAAGCATCGCAATCCCAGGCGGGCTCCACCAAAGCCCAAGCCAAAACCCAATGTTCCAACACAGAGACCCCCTGGTCGGCTGGGCCGCTGGATCAGGGCTGTCTCTGATGAGGACCTTGAG
>AAC55351
---------------------------ATGACAAACCTGATGGATCACACCCAACAGATTGTTCCGTTCATACGGAGCCTTCTGATGCCAACGACCGGACCGGCGTCCATCCCGGACGACACCCTGGAGAAGCACACACTCAGGTCCGAAACCTCGACCTACAACTTGACTGTCGGGGACACAGGGTCAGGACTAATTGTCTTTTTCCCTGGATTCCCTGGTTCAGTTGTAGGTGCTCACTACACACTGCAGAGCAGTGGGAGCTACCAGTTCGACCAGATGCTCCTGACAGCGCAGAACCTGCCTGTGAGCTACAACTATTGCAGACTAGTGAGCAGGAGCCTAACCGTGCGGTCAAGCACACTCCCTGGTGGCGTTTATGCTCTAAATGGGACCATAAACGCGGTGACCTTCCAAGGAAGCCTGAGTGAGTTGACTGACTACAGCTACAACGGGCTGATGTCAGCCACTGCAAACATCAACGACAAGATCGGGAATGTCCTTGTTGGGGAAGGGGTGACTGTCCTAAGTCTACCAACCTCATATGACCTCAGTTATGTGAGGCTTGGCGACCCCATCCCAGCAGCAGGACTTGACCCAAAGTTGATGGCCACGTGCGACAGTAGTGATAGACCCAGAGTCTACACAGTAACAGCCGCCGATGAGTACCAATTCTCGTCGCAACTCATCCCAAGTGGAGTGAAGACTACACTGTTCACCGCCAACATCGATGCTCTTACAAGCCTCAGTGTTGGTGGTGAGCTTATCTTCAGCCAAGTAACGATCCACAGCATTGAAGTGGACGTCACCATTTACTTCATTGGGTTCGACGGGACAGAGGTCACAGTCAAAGCTGTTGCAACAGACTTTGGGCTGACAACTGGGACGAACAACCTTGTGCCATTCAACCTTGGTGGTCCAACAAGTGAGATCACCCAACCCATCACTTCCATGAAACTAGAGGTAGTCACCTATAAAAGAGGAGGCACTGCTGGCGATCCGATATCATGGACAGTGAGCGGGACACTAGCTGTGACAGTGCACGGTGGCAACTATCCTGGGGCTCTCCGTCCCGTCACCCTAGTGGCCTATGAGCGAGTGGCAGCAGGATCCGTCGTCACAGTTGCAGGGGTGAGCAACTTCGAGCTGATCCCAAACCCTGAGCTTGCCAAGAACCTAGTCACAGAATACGGCCGCTTTGACCCAGGAGCGATGAACTACACCAAACTAATACTGAGTGAGAGAGATCGTCTTGGCATAAAGACTGTCTGGCCAACCAGGGAGTACACTGACTTTAGAGAGTACTTCATGGAAGTTGCCGATCTCAACTCACCCTTAAAGATTGCAGGTGCGTTTGGTTTTAAGGACATAATCCGAGCCATCCGGAAGATTGCGGTACCAGTGGTATCCACACTCTTCCCACCAGCTGCACCCCTAGCCCATGCAAATCGAGAAGGTGTGGATTACCTTCTGGGCGATGAGGCACAGGCAGCCTCAGGGACGGCTCGAGGCGCGTCAGGAAAAGCCAGGGCTGCCTCAGGAAGAATAAGGCAGCTGACTCTCGCCGCTGACAAGGGGTACGAGGTGGTCGCCAACATGTTCCAGGTGCCCCAGAATCCCATTGTAGATGGAATTCTGGCATCTCCAGGAATCCTGCGTGGTGCCCACAACCTCGACTGCGTGTCAAAAGAAGGAGCCACTCTCTTCCCCGTGGTCATCACCACACTCGAGGATGAGCTGACTCCCAAGGCACTGAACAGCAAAATGTTTGCTGTCATTGAAGGCGCACGAGAGGACCTTCAACCACCATCCCAACGGGGATCCTTTATTCGAACTCTCTCCGGCCATAGAGTCTATGGTTACGCTCCAGACGGTGTGCTACCGCTCGAGACGGGAAGAGACTACACCGTTGTCCCAATTGATGATGTGTGGGACGACAGCATAATGCTGTCACAGGACCCCATACCTCCAATTGTGGGGAACAGCGGCAACCTGGCCATAGCGTACATGGATGTCTTCAGGCCTAAAGTCCCCATCCATGTGGCCATGACCGGGGCCCTCAACGCC---AGCGAGATCGAGAGTGTAAGCTTTCGCAGTACCAAACTTGCCACTGCCCACCGACTTGGCATGAAGTTGGCCGGCCCTGGAGATTATGACATCAACACAGGGCCCAACTGGGCAACGTTCATCAAACGTTTCCCTCACAATCCCCGAGGCTGGGACAGGTTGCCCTACCTCAACCTACCCTACCTTCCACCGACAGCAGGACGCCAATTCCACCTAGCCCTGGCAGCATCTGAGTTCAAAGAGACTCCCGAACTTGAGGACGCTGTACGTGCAATGGATGCCGCTGCAAACGCTGACCCATTGTTCCGCTCAGCACTCCAAGTCTTCATGTGGCTGGAAGAAAACGGGATTGTGACTGACATGGCCAACTTTGCCCTCAGTGACCCAAACGCACACAGGATGAAGAATTTCCTAGCCAACGCTCCCCAGGCCGGGAGCAAGTCACAGAGAGCCAAGTATGGCACGGCAGGCTACGGAGTGGAGGCTCGAGGCCCCACACCAGAAGAGGCACAGAGGGCAAAAGACGCGCGGATCTCCAAGAAGATGGAAACAATGGGCATCTACTTCGCAACGCCAGAATGGGTGGCACTCAATGGGCATCGAGGGCCAAGTCCCGGCCAACTCAAGTATTGGCAAAACACACGAGAGATACCGGAACCCAACGAGGACTATCCAGACTACGTGCACGCGGAGAAGAGCCGGTTGGCATCAGAAGAACAGATCTTAAGGGCAGCCACGTCGATCTACGGGGCTCCAGGACAGGCTGAACCACCCCAGGCCTTCATAGACGAAGTAGCCAGGGTCTATGAAACAAACCACGGGCGTGTCCCAAACCAAGAGCAGATGAAGGACCTGCTCTTGACTGCGATGGAGATGAAGCATCGCAATCCCAGGCGGGCTCCACCAAAGCCGAAGCCAAAACCCAATGCTCCATCACAGAGGCCCCCTGGTCGGCTGGGCCGCTGGATCAGGACGGTCTCTGACGAGGACTTGGAG
>ACB56941
---------------------------ATGACAAACCTGCAAGATCAAACCCAACAGATTGTTCCGTTCATACGGAGCCTTCTGATGCCAACAACCGGACCGGCGTCCATTCCGGACGACACCCTAGAGAAGCACACTCTCAGGTCAGAGACCTCGACCTACAATTTGACTGTGGGGGACACAGGGTCAGGGCTAATTGTCTTTTTCCCTGGTTTCCCTGGCTCAATTGTGGGTGCTCACTACACACTGCAGAGCAATGGGAACTACAAGTTCGATCAGATGCTCCTGACTGCCCAGAACCTACCAGCCAGCTACAACTACTGCAGGCTAGTGAGTCGGAGTCTCACAGTGAGGTCAAGCACACTCCCTGGTGGCGTTTATGCACTAAATGGCACCATAAACGCCGTGACCTTCCAAGGAAGCCTGAGTGAACTGACAGATGTTAGCTACAATGGGTTGATGTCTGCAACAGCCAACATCAACGACAAAATCGGGAACGTCCTAGTAGGGGAAGGGGTGACCGTCCTCAGCTTACCCACATCATATGATCTTGGGTATGTGAGACTCGGTGACCCCATTCCCGCTATAGGGCTCGACCCAAAAATGGTAGCAACATGTGACAGCAGTGACAGGCCCAGAGTCTACACCATAACTGCAGCCGATGATTACCAATTCTCATCACAGTACCAAGCAGGTGGAGTAACAATCACACTGTTCTCAGCTAATATCGATGCCATCACAAGCCTCAGCATCGGGGGAGAACTCGTGTTT---CAAACAAGCGTCCAAGGCCTTATACTGGGTGCTACCATCTACCTCATAGGCTTTGATGGGACTGCGGTAATCACCAGAGCTGTGGCCGCAGACAATGGGCTAACGACCGGCACTGACAACCTTATGCCATTCAATATTGTGATTCCAACCAGCGAGATAACCCAGCCAATCACATCCATCAAACTGGAGATAGTGACCTCCAAAAGTGGTGGTCAGGCGGGGGATCAGATGTCATGGTCAGCAAGTGGGAGCCTAGCAGTGACGATCCACGGTGGCAACTATCCAGGGGCCCTCCGTCCCGTCACACTAGTAGCCTACGAAAGAGTGGCAACAGGATCTGTCGTTACGGTCGCCGGGGTGAGCAACTTCGAGCTGATCCCAAATCCTGAACTAGCAAAGAACCTGGTCACAGAATACGGCCGATTTGACCCAGGAGCCATGAACTACACAAAATTGATACTGAGTGAGAGGGACCGTCTTGGCATCAAGACCGTCTGGCCAACAAGGGAGTACACTGACTTTCGCGAGTACTTCATGGAGGTGGCCGACCTCAACTCTCCCCTGAAGATTGCAGGAGCATTTGGCTTCAAAGACATAATCCGGGCCATAAGGAGGATAGCTGTGCCGGTGGTCTCTACACTGTTCCCACCCGCCGCTCCCCTAGCCCATGCAATTGGGGAAGGTGTAGACTACCTGCTGGGCGATGAGGCACAGGCTGCTTCAGGAACTGCTCGAGCCGCGTCAGGAAAAGCAAGAGCTGCCTCAGGCCGCATAAGGCAGCTAACTCTCGCCGCCGACAAGGGGTACGAGGTAGTCGCGAATCTGTTTCAGGTGCCCCAGAATCCTGTAGTCGACGGGATTCTCGCTTCACCTGGGATACTCCGCGGTGCACACAACCTCGACTGCGTGTTGAGAGAGGGTGCCACGCTATTCCCTGTGGTCATCACGACAGTGGAAGATGCCATGACACCCAAAGCACTGAACAGCAAAATGTTTGCTGTCATTGAAGGCGTGCGAGAAGATCTCCAACCTCCATCTCAAAGAGGATCCTTCATACGAACTCTCTCCGGACATAGAGTCTATGGATATGCTCCAGATGGGGTACTTCCACTGGAGACTAGGAGAGATTACACCGTGGTCCCAATAGATGATGTCTGGGATGACAGCATTATGCTGTCCAAAGACCCCATACCTCCCATTGTGGGAAACAGCGGAAACCTAGCCATAGCTTACATGGATGTGTTTCGACCCAAAGTCCCCATCCATGTGGCCATGACGGGAGCCCTCAACGCCTATGGCGAGATTGAGAACGTGAGCTTTAGAAGCACCAAGCTCGCCACTGCACACCGACTTGGCCTCAAGTTGGCTGGTCCCGGTGCCTTTGACGTGAACACCGGGTCCAACTGGGCGACGTTCATCAAACGTTTTCCTCACAATCCACGCGACTGGGACAGGCTCCCCTACCTCAACCTTCCATACCTTCCACCCAATGCAGGACGCCAGTACGACCTGGCCATGGCCGCTTCAGAGTTCAAAGAGACCCCCGAACTAGAGAGTGCCGTCAGAGCAATGGAAGCAGCAGCCAACGTGGACCCACTGTTCCAATCTGCGCTCAGCGTGTTCATGTGGCTGGAAGAGAATGGGATTGTGACTGATATGGCCAACTTCGCACTCAGCGACCCGAACGCCCATCGGATGCGCAATTTTCTCGCAAACGCACCACAAGCAGGCAGCAAGTCGCAAAGAGCCAAGTACGGGACAGCAGGCTACGGAGTGGAGGCCCGGGGCCCCACTCCAGAAGAAGCACAGAGGGAAAAAGACACACGGATCTCAAAGAAGATGGAGACTATGGGCATCTACTTTGCAACACCAGAATGGGTAGCACTCAATGGGCACCGGGGGCCAAGCCCCGGCCAGCTAAAGTACTGGCAGAACACACGAGAAATACCTGATCCAAACGAGGACTACCTAGACTACGTGCATGCAGAGAAGAGCCGGTTGGCATCAGAAGAACAAATCCTAAGGGCAGCTACGTCGATCTACGGGGCTCCAGGACAGGCAGAGCCACCCCAGGCCTTCATAGACGAAGTCGCCAAAGTTTATGAAATCAACCATGGGCGTGGCCCCAACCAAGAACAGATGAAAGATCTGCTCTTGACTGCGATGGAGATGAAGCATCGCAATCCCAGGCGGGCTCCACCACAGCCCAAGCCAAAACCCAATGTTCCAACACAGAGACCCCCTGGTCGGCTGGGCCGCTGGATCAGGGCTGTCTCTGATGAGGACCTTGAG
>ACB56943
---------------------------ATGACAAACCTGCAAGATCAAACCCAACAGATTGTTCCGTTCATACGGAGCCTTCTGATGCCAACAACCGGACCGGCGTCCATTCCGGACGACACCCTAGAGAAGCACACTCTCAGGTCAGAGACCTCGACCTACAATTTGACTGTGGGGGACACAGGGTCAGGGCTAATTGTCTTTTTCCCTGGTTTCCCTGGCTCAATTGTCGGTGCTCACTACACACTGCAGAGCAATGGGAACTACAAGTTCGATCAGATGCTCCTGACTGCCCAGAACCTACCAGCCAGCTACAACTACTGCAGGCTAGTGAGTCGGAGTCTCACAGTGAGGTCAAGCACACTCCCTGGTGGCGTTTATGCACTAAATGGCACCATAAACGCCGTGACCTTCCAAGGAAGCCTGAGTGAACTGACAGATGTTAGCTACAATGGGTTGATGTCTGCAACAGCCAACATCAACGACAAAATCGGGAACGTCCTAGTAGGGGAAGGGGTGACCGTCCTCAGCTTACCCACATCATATGATCTTGGGTATGTGAGACTCGGTGACCCCATTCCCGCTATAGGGCTCGACCCAAAAATGGTAGCAACATGTGACAGCAGTGACAGGCCCAGAGTCTACACCATAACTGCAGCCGATGATTACCAATTCTCATCACAGTACCAAGCAGGTGGAGTAACAATCACACTGTTCTCAGCTAATATCGATGCCATCACAAGCCTCAGCATCGGGGGAGAACTCGTGTTT---CAAACAAGCGTCCACGGCCTTATACTGGGTGCTACCATCTACCTCATAGGCTTTGATGGGACTGTGGTAATCACCAGAGCTGTGGCCGCAGACAATGGGCTAACGACCGGCACTGACAACCTTATGCCATTCAATATTGTGATTCCAACCAGCGAGATAACCCAGCCAATCACATCCATCAAACTGGAGATAGTGACCTCCAAAAGTGGTGGTCAGGCGGGGGATCAGATGTCATGGTCAGCAAGTGGGAGCCTAGCAGTGACGATCCACGGTGGCAACTATCCAGGGGCCCTCCGTCCCGTCACACTAGTAGCCTACGAAAGAGTGGCAACAGGATCTGTCGTTACGGTCGCCGGGGTGAGCAACTTCGAGCTGATCCCAAATCCTGAACTAGCAAAGAACCTGGTCACAGAATACGGCCGATTTGACCCAGGAGCCATGAACTACACAAAATTGATACTGAGTGAGAGGGACCGTCTTGGCATCAAGACCGTCTGGCCAACAAGGGAGTACACTGACTTTCGCGAGTACTTCATGGAGGTGGCCGACCTCAACTCTCCCCTGAAGATTGCAGGAGCATTTGGCTTCAAAGACATAATCCGGGCCTTAAGGAGGATAGCTGTGCCGGTGGTCTCTACACTGTTCCCACCCGCCGCTCCCCCAGCCCATGCAATTGGGGAAGGTGTAGACTACCTGCTGGGCGATGAGGCACAGGCTGCTTCAGGAACTGCTCGAGCCGCGTCAGGAAAAGCAAGAGCTGCCTCAGGCCGCATAAGGCAGCTAACTCTCGCCGCCGACAAGGGGTACGAGGTAGTCGCGAATCTGTTTCAGGTGCCCCAGAATCCTGTAGTCGACGGGATTCTCGCTTCACCTGGGATACTCCGCGGTGCACACAACCTCGACTGCGTGTTGAGAGAGGGTGCCACGCTATTCCCTGTGGTCATCACGACAGTGGAAGATGCCATGACACCCAAAGCACTGAACAGCAAAATGTTTGCTGTCATTGAAGGCGTGCGAGAAGATCTCCAACCTCCATCTCAAAGAGGATCCTTCATACGAACTCTCTCCGGACATAGAGTCTATGGATATGCTCCAGATGGGGTACTTCCACTGGAGACTAGGAGAGATTACACCGTGGTCCCAATAGATGATGTCTGGGATGACAGCATTATGCTGTCCAAAGACCCCATACCTCCCATTGTGGGAAACAGCGGAAACCTAGCCATAGCTTACATGGATGTGTTTCGACCCAAAGTCCCCATCCATGTGGCCATGACGGGAGCCCTCAACGCCTATGGCGAGATTGAGAACGTGAGCTTTAGAAGCACCAAGCTCGCCACTGCACACCGACTTGGCCTCAAGTTGGCTGGTCCCGGTGCCTTTGACGTGAACACCGGGTCCAACTGGGCGACGTTCATCAAACGTTTTCCTCACAATCCACGCGACTGGGACAGGCTCCCCTACCTCAACCTTCCATACCTTCCACCCAATGCAGGACGCCAGTACGACCTGGCCATGGCCGCTTCAGAGTTCAAAGAGACCCCCGAACTCGAGAGTGCCGTCAGAGCAATGGAAGCAGCAGCCAACGTGGACCCACTGTTCCAATCTGCGCTCAGCGTGTTCATGTGGCTGGAAGAGAATGGGATTGTGACTGATATGGCCAACTTCGCACTCAGCGACCCGAACGCCCATCGGATGCGCAATTTTCTCGCAAACGCACCACAAGCAGGCAGCAAGTCGCAAAGAGCCAAGTACGGGACAGCAGGCTACGGAGTGGAGGCCCGGGGCCCCACTCCAGAAGAAGCACAGAGGGAAAAAGACACACGGATCTCAAAGAAGATGGAGACTATGGGCATCTACTTTGCAACACCAGAATGGGTAGCACTCAATGGGCACCGGGGGCCAAGCCCCGGCCAGCTAAAGCACGGGCAGAACACACGAGAAATACCTGATCCAAACGAGGACTACCTAGACTACGTGCATGCAGAGAAGAGCCGGTTGGCATCAGAAGAACAAATCCTAAGGGCAGCTACGTCGATCTACGGGGCTCCAGGACAGGCAGAGCCACCCCAGGCCTTCATAGACGAAGTCGCCAAAGTTTATGAAATCAACCATGGGCGTGGCCCCAACCAAGAACAGATGAAAGATCTGCTCTTGACTGCGATGGAGATGAAGCATCGCAATCCCAGGCGGGCTCCACCAAAGCCCAAGCCAAAACCCAATGTTCCAACACAGAGACCCCCTGGTCGGCTGGGCCGCTGGATCAGGGCTGTCTCTGATGAGGACCTTGAG
>ABW38083
---------------------------ATGACAAACTTGCAAGATCAAACCCAACAGATTGTTCCGTTCATACGGAGCCTTCTGATGCCAACAACCGGACCGGCGTCCATTCCGGACGACACCCTAGAGAAGCACACTCTCAGGTCAGAGACCTCGACCTACAATTTGACTGTGGGGGACACAGGGTCAGGGCTAATTGTCTTTTTCCCTGGTTTCCCTGGCTCAATTGTGGGTGCTCACTACACACTGCAGAGCAATGGGAACTACAAGTTCGATCAGATGCTCCTGACTGCCCAGAACCTACCGGCCAGCTACAACTACTGCAGGCTAGTGAGTCGGAGTCTCACAGTGAGGTCAAGCACACTCCCTGGTGGCGTTTATGCACTAAATGGCACCATAAACGCCGTGACCTTCCAAGGAAGCCTGAGTGAACTGACAGATGTTAGCTACAATGGGTTGATGTCCGCAACAGCCAACATCAACGACAAAATCGGGAACGTCCTAGTAGGGGAGGGGGTGACCGTCCTCAGCTTACCCACATCATATGATCTTGGGTATGTGAGGCTCGGTGACCCCATTCCCGCTATAGGGCTCGACCCAAAAATGGTAGCAACATGTGACAGCAGTGACAGGCCCAGAGTCTACACCATAACTGCTGCCGCTGATTACCAATTCTCACCACAGTACCAAGCAGGTGGGGTAACAATCACACTGTTCTCAGCCAATATCGATGCCATCACAAGCCTTAGCATCGGGGGAGAACTCGTGTTT---CAAACAAGCGTCCAAGGCCTTATACTAGGCGCTACCATCTACCTTATAGGCTTTGATGGGACTGCGGTAATCACCAGAGCTGTGGCCGCAGACAATGGGCTAACGGCCGGCACTGACAACCTTATGCCATTCAATATTGTGATTCCAACCAGCGAGATAACCCAGCCAATCACATCCATCAAACTGGAGATAGTGACCTCCAAAAGTGGTGGTCAGGCGGGGGATCAGATGTCATGGTCAGCAAGTGGGAGCCTAGCAGTGACGATCCATGGTGGCAACTATCCAGGGGCCCTCCGTCCCGTCACACTAGTAGCCTACGAAAGAGTGGCAACAGGATCTGTCGTTACGGTCGCTGGGGTGAGCAACTTCGAGCTGATCCCAAATCCTGAACTAGCAAAGAACCTGGTCACAGAATACGGCCGATTTGACCCAGGAGCCATGAACTACACAAAATTGATACTGAGTGAGAGGGACCGTCTTGGCATCAAGACCGTATGGCCAACAAGGGAGTACACTGACTTTCGTGAGTACTTCATGGAGGTGGCCGACCTCAACTCTCCCCTGAAGATTGCAGGAGCATTTGGCTTCAAAGACATAATCCGGGCCCTAAGGAGGATAGCTGTGCCGGTGGTTTCTACACTGTTCCCACCCGCGGCCCCCCTAGCCCATGCAATTGGGGAAGGTGTAGACTACCTGCTGGGCGATGAGGCACAGGCTGCTTCAGGAACTGCTCGAGCCGCGTCAGGAAAAGCAAGAGCTGCCTCAGGCCGCATAAGGCAGCTAACTCTCGCCGCCGACAAGGGGTACGAGGTAGTCGCGAATCTGTTTCAGGTGCCCCAGAATCCTGTAGTCGACGGGATTCTCGCTTCACCCGGGATACTCCGCGGTGCACACAACCTCGACTGCGTGTTGAGAGAGGGTGCCACGCTATTCCCTGTGGTCATCACGACAGTGGAAGATGCCATGACGCCCAAAGCACTGAACAGCAAAATGTTTGCTGTCATTGAAGGCGTGCGAGAAGATCTCCAACCTCCATCTCAAAGAGGATCCTTCATACGAACTCTCTCCGGACATAGAGTCTATGGATATGCTCCAGATGGGGTACTGCCACTGGAGACTGGGAGAGATTACACCGTGGTCCCAATAGATGATGTCTGGGACGACAGCATTATGCTGTCCAAAGACCCTATACCTCCTATTGTGGGAAACAGCGGAAACCTAGCCATAGCTTACATGGATGTGTTTCGACCCAAAGTCCCCATCCATGTGGCCATGACGGGAGCCCTCAACGCCTATGGCGAGATTGAGAACGTAAGCTTTAGAAGCACCAAGCTCGCCACTGCACACCGACTTGGCCTCAAGTTGGCTGGTCCCGGTGCATTCGACGTGAACACCGGGTCCAACTGGGCGACGTTTATCAAACGTTTTCCTCACAATCCACGCGACTGGGACAGGCTCCCTTACCTCAACCTCCCATACCTTCCACCCAATGCAGGACGCCAGTACGACCTGGCCATGGCCGCCTCAGAGTTCAAAGAGACCCCCGAACTCGAGAGCGCCGTCAGAGCCATGGAAGCAGCAGCCAACGTGGACCCACTGTTCCAATCTGCGCTCAGCGTGTTCATGTGGCTGGAAGAGAACGGGATTGTGACTGATATGGCCAACTTCGCACTCAGCGACCCGAACGCCCATCGGATGCGCAATTTTCTCGCAAACGCACCACAGGCAGGCAGCAAGTCGCAAAGAGCCAAGTACGGGACAGCAGGCTACGGAGTGGAGGCCCGGGGCCCCACTCCAGAGGAAGCACAGAGGGAAAAAGACACACGGATCTCAAAGAAGATGGAGACTATGGGCATCTACTTTGCAACACCAGAATGGGTAGCACTCAATGGGCACCGGGGGCCAAGCCCCGGCCAGCTGAAGTACTGGCAGAACACACGAGAAATACCTGATCCAAACGAGGACTACCTAGACTACGTGCATGCAGAGAAGAGCCGGTTGGCATCAGAAGAACAAATCCTAAGGGCAGCTACGTCGATCTACGGGGCTCCAGGACAGGCAGAGCCACCCCAAGCCTTCATAGACGAAGTCGCTAAAGTCTATGAAATCAACCATGGGCGTGGCCCCAACCAAGAACAGATGAAAGATCTGCTCCTGACTGCGATGGAGATGAAGCATCGCAATCCCAGGCGGGCTCCACCAAAGCCCAAGCCAAAACCCAATGCACCAACACAGAGACCCCCTGGTCGGCTGGGCCGCTGGATCAGGGCTGTCTCTGATGAGGACCTTGAG
>ACB56945
---------------------------ATGACAAACCTGCAAGATCAAACCCAACAGATTGTTCCGTTCATACGGAGCCTTCTGATGCCAACAACCGGACCGGCGTCCATTCCGGACGACACCCTAGAGAAGCACACTCTCAGGTCAGAGACCTCGACCTACAATTTGACTGTGGGGGACACAGGGTCAGGGCTAATTGTCTTTTTCCCTGGTTTCCCTGGCTCAATTGTGGGTGCTCACTACACACTGCAGAGCAATGGGAACTACAAGTTCGATCAGATGCTCCTGACTGCCCAGAACCTACCAGCCAGCTACAACTACTGCAGGCTAGTGAGTCGGAGTCTCACAGTGAGGTCAAGTACACTCCCTGGTGGCGTTTATGCACTAAATGGCACCATAAACGCCGTGACCTTCCAAGGAAGCCTGAGTGAACTGACAGATGTTAGCTACAATGGGTTGATGTCTGCAACAGCCAACATCAACGACAAAATCGGGAACGTCCTAGTAGGGGAAGGGGTGACCGTCCTCAGCTTACCCACATCATATGATCTTGGGTATGTGAGACTCGGTGACCCCATTCCCGCTATAGGGCTCGACCCAAAAATGGTAGCAACATGTGACAGCAGTGACAGGCCCAGAGTCTACACCATAACTGCAGCCGATGATTACCAATTCTCATCACAGTACCAAGCAGGTGGAGTAACAATCACACTGTTCTCAGCTAATATCGATGCCATCACAAGCCTCAGCATCGGGGGAGAACTCGTGTTT---CAAACAAGCGTCCACGGCCTTATACTGGGTGCTACCATCTACCTCATAGGCTTTGATGGGACTGAGGTAATCACCAGAGCTGTGGCCGCAGACAATGGGCTAACGACCGGCACTGACAACCTTATGCCATTCAATATTGTGATTCCAACCAGCGAGATAACCCAGCCAATCACATCCATCAAACTGGAGATAGTGACCTCCAAAAGTGGTGGTCAGGCGGGGGATCAGATGTCATGGTCAGCAAGTGGGAGCCTAGCAGTGACGATCCACGGTGGCAACTATCCAGGGGCCCTCCGTCCCGTCACACTAGTAGCCTACGAAAGAGTGGCAACAGGATCTGTCGTTACGGTCGCCGGGGTGAGCAACTTCGAGCTGATCCCAAATCCTGAACTAGCAAAGAACCTGGTCACAGAATACGGCCGATTTGACCCAGGAGCCATGAACTACACAAAATTGATACTGAGTGAGAGGGACCGTCTTGGCATCAAGACCGTCTGGCCAACAAGGGAGTACACTGACTTTCGCGAGTACTTCATGGAGGTGGCCGACCTCAACTCTCCCCTGAAGATTGCAGGAGCATTTGGCTTCAAAGACATAATCCGGGCCTTAAGGAGGATAGCTGTGCCGGTGGTCTCTACACTGTTCCCACCCGCCGCTCCCCTAGCCCATGCAATTGGGGAAGGTGTAGACTACCTGCTGGGCGATGAGGCACAGGCTGCTTCAGGAACTGCTCGAGCCGCGTCAGGAAAAGCAAGAGCTGCCTCAGGCCGCATAAGGCAGCTAACTCTCGCCGCCGACAAGGGGTACGAGGTAGTCGCGAATCTGTTTCAGGTGCCCCAGAATCCTGTAGTCGACGGGATTCTCGCTTCACCTGGGATACTCCGCGGTGCACACAACCTCGACTGCGTGTTGAGAGAGGGTGCCACGCTATTCCCTGTGGTCATCACGACAGTGGAAGATGCCATGACACCCAAAGCACTGAACAGCAAAATGTTTGCTGTCATTGAAGGCGTGCGAGAAGATCTCCAACCTCCATCTCAAAGAGGATCCTTCATACGAACTCTCTCCGGACATAGAGTCTATGGATATGCTCCAGATGGGGTACTTCCACTGGAGACTAGGAGAGATTACACCGTGGTCCCAATAGATGATGTCTGGGATGACAGCATTATGCTGTCCAAAGACCCCATACCTCCCATTGTGGGAAACAGCGGAAACCTAGCCATAGCATACATGGATGTGTTTCGACCCAAAGTCCCCATCCATGTGGCCATGACGGGAGCCCTCAACGCCTATGGCGAGATTGAGAACGTGAGCTTTAGAAGCACCAAGCTCGCCACTGCACACCGACTTGGCCTCAAGTTGGCTGGTCCCGGTGCCTTTGACGTGAACACCGGGTCCAACTGGGCGACGTTCATCAAACGTTTTCCTCGCAATCCACGCGACTGGGACAGGCTCCCCTACCTCAACCTTCCATACCTTCCACCCAATGCAGGACGCCAGTACGACCTGGCCATGGCCGCTTCAGAGTTCAAAGAGACCCCCGAACTCGAGAGTGCCGTCAGAGCAATGGAAGCAGCAGCCAACGTGGACCCACTGTTCCAATCTGCGCTCAGCGTGTTCATGTGGCTGGAAGAGAATGGGATTGTGACTGATATGGCCAACTTCGCACTCAGCGACCCGAACGCCCATCGGATGCGCAATTTTCTCGCAAACGCACCACAAGCAGGCAGCAAGTCGCAAAGAGCCAAGTACGGGACAGCAGGCTACGGAGTGGAGGCCCGGGGCCCCACTCCAGAAGAAGCACAGAGGGAAAAAGACACACGGATCTCAAAGAAGATGGAGACTATGGGCATCTACTTTGCAACACCAGAATGGGTAGCACTCAATGGGCACCGGGGGCCAAGCCCCGGCCAGCTAAAGTACTGGCAGAACACACGAGAAATACCTGATCCAAACGAGGACTACCTAGACTACGTGCATGCAGAGAAGAGCCGGTTGGCATCAGAAGAACAAATCCTAAGGGCAGCTACGTCGATCTACGGGGCTCCAGGACAGGCAGAGCCACCCCAGGCCTTCATAGACGAAGTCGCCAAAGTTTATGAAATCAACCATGGGCGTGGCCCCAACCAAGAACAGATGAAAGATCTGCTCTTGACTGCGATGGAGATGAAGCATCGCAATCCCAGGCGGGCTCCACCAAAGCCCAAGCCAAAACCCAATGTTCCAACACAGAGACCCCCTGGTCGGCTGGGCCGCTGGATCAGGGCTGTCTCTGATGAGGACCTTGAG
>AAF85953
---------------------------ATGACGAACCTGCAAGATCAAACCCAACAGATTGTTCCGTTCATACGGAGCCTTCTGATGCCAACAACCGGACCGGCGTCCATTCCGGACGACACCCTAGAGAAGCACACTCTCAGGTCAGAGACCTCGACCTACAATTTGACTGTGGGGGACACAGGGTCAGGGCTAATTGTCTTTTTCCCTGGTTTCCCTGGCTCAATTGTGGGTGCTCACTACACACTGCAGAGCAATGGGAACTACAAGTTCGATCAGATGCTCCTGACTGCCCAGAACCTACCGGCCAGCTACAACTACTGCAGGCTAGTGAGTCGGAGTCTCACAGTGAGGTCAAGCACACTCCCTGGTGGCGTTTATGCACTAAATGGCACCATAAACGCCGTGACCTTCCAAGGAAGCCTGAGTGAACTGACAGATGTTAGCTACAATGGGTTGATGTCTGCAACAGCCAACATCAACGACAAAATCGGGAACGTCCTAGTAGGGGAAGGGGTAACCGTCCTCAGCTTACCCACATCATATGATCTTGGGTATGTGAGACTCGGTGACCCCATTCCCGCTATAGGGCTCGACCCAAAAATGGTAGCAACATGTGACAGCAGTGACAGGCCCAGAGTCTACACCATAACTGCAGCCGATGATTACCAATTCTCATCACAGTACCAAGCAGGTGGGGTAACAATCACACTGTTCTCAGCTAATATCGATGCCATCACAAGCCTCAGCATCGGGGGAGAACTCGTGTTT---CAAACAAGCGTCCAAGGCCTTATACTGGGTGCTACCATCTACCTTATAGGCTTTGATGGGACTGCGGTAATCACCAGAGCTGTGGCCGCAGACAATGGGCTAACGGCCGGCACTGACAACCTTATGCCATTCAATATTGTGATTCCAACCAGCGAGATAACCCAGCCAATCACATCCATCAAACTGGAGATAGTGACCTCCAAAAGTGGTGGTCAGGCGGGGGATCAGATGTCATGGTCAGCAAGTGGGAGCCTAGCAGTGACGATCCACGGTGGCAACTATCCAGGGGCCCTCCGTCCCGTCACACTAGTAGCCTACGAAAGAGTGGCAACAGGATCTGTCGTTACGGTCGCCGGGGTGAGCAACTTCGAGCTGATCCCAAATCCTGAACTAGCAAAGAACCTGGTCACAGAATACGGCCGATTTGACCCAGGAGCCATGAACTACACAAAATTGATACTGAGTGAGAGGGACCGTCTTGGCATCAAGACCGTATGGCCAACAAGGGAGTACACTGACTTTCGCGAGTACTTCATGGAGGTGGCCGACCTCAACTCTCCCCTGAAGATTGCAGGAGCATTTGGCTTCAAAGACATAATCCGGGCCCTAAGGAGGATAGCTGTGCCGGTGGTCTCTACACTGTTCCCACCCGCCGCTCCCCTAGCCCATGCAATTGGGGAAGGTGTAGACTACCTGCTGGGCGATGAGGCACAGGCTGCTTCAGGAACTGCTCGAGCCGCGTCAGGAAAAGCAAGAGCTGCCTCAGGCCGCATAAGGCAGCTAACTCTCGCCGCCGACAAGGGGTACGAGGTAGTCGCGAATCTGTTTCAGGTGCCCCAGAATCCTGTAGTCGACGGGATTCTCGCTTCACCTGGGATACTCCGCGGCGCACACAACCTCGACTGCGTGTTGAGAGAGGGTGCCACGCTATTCCCTGTGGTCATCACGACAGTGGAAGATGCCATGACACCCAAAGCACTGAACAGCAAAATGTTTGCTGTCATTGAAGGCGTGCGAGAAGATCTCCAACCTCCATCTCAAAGAGGATCCTTCATACGAACTCTCTCCGGACATAGAGTCTATGGATATGCTCCAGATGGGGTACTTCCACTGGAGACTGGGAGAGATTACACCGTGGTCCCAATAGATGATGTCTGGGACGACAGCATTATGCTGTCCAAAGACCCCATACCTCCTATTGTGGGAAACAGCGGAAACCTAGCCATAGCTTACATGGATGTGTTTCGACCCAAAGTCCCCATCCATGTGGCCATGACGGGAGCCCTCAACGCCTATGGCGAGATTGAGAACGTGAGCTTTAGAAGCACCAAGCTCGCCACTGCACACCGACTTGGCCTCAAGTTGGCTGGTCCCGGTGCATTTGACGTGAACACCGGGTCCAACTGGGCGACGTTTATCAAACGTTTTCCTCACAATCCACGCGACTGGGACAGGCTCCCTTACCTCAACCTTCCATACCTTCCACCCAATGCAGGACGCCAGTACGACCTGGCCATGGCCGCTTCAGAGTTCAAAGAGACCCCCGAACTCGAGAGCGCCGTCAGAGCCATGGAAGCAGCAGCCAACGTGGACCCACTGTTCCAATCTGCGCTCAGCGTGTTCATGTGGCTGGAAGAGAATGGGATTGTGACTGATATGGCCAACTTCGCACTCAGCGACCCGAACGCCCATCGGATGCGCAATTTTCTCGCAAACGCACCACAAGCAGGCAGCAAGTCGCAAAGAGCCAAGTACGGGACAGCAGGCTACGGAGTGGAGGCCCGGGGCCCCACTCCAGAGGAAGCACAGAGGGAAAAAGACACACGGATCTCAAAGAAGATGGAGACTATGGGCATCTACTTTGCAACACCAGAATGGGTAGCACTCAATGGGCACCGGGGGCCAAGCCCCGGCCAGCTGAAGTACTGGCAGAACACACGAGAAATACCTGATCCAAACGAGGACTACCTAGACTACGTGCATGCAGAGAAGAGCCGGTTGGCATCAGAAGAACAAATCCTAAGGGCAGCTACGTCGATCTACGGGGCTCCAGGACAGGCAGAGCCACCCCAAGCCTTCATAGACGAAGTCGCCAAAGTCTATGAAATCAACCATGGGCGTGGCCCCAACCAAGAACAGATGAAAGATCTGCTCCTGACTGCGATGGAGATGAAGCATCGCAATCCCAGGCGGGCTCCACCAAAGCCCAAGCCAAAACCCAATGCTCCAACACAGAGACCCCCTGGTCGGCTGGGCCGCTGGATCAGGGCTGTCTCTGATGAGGACCTTGAG
>AFI41891
---------------------------ATGACAAACCTGCAAGATCAAACCCAACAGATTGTTCCGTTCATACGGAGCCTTCTGATGCCAACAACCGGACCGGCGTCCATTCCGGACGACACCCTAGAGAAGCACACTCTCAGGTCAGAGACCTCGACCTACAATTTGACTGTGGGGGACACAGGGTCAGGGCTAATTGTCTTTTTCCCTGGTTTCCCTGGCTCAATTGTGGGTGCTCACTACACACTGCAGAGCAATGGGAGCTACAAGTTCGATCAGATGCTCCTGACGGCCCAGAACCTACCGGCCAGCTACAACTACTGCAGGCTAGTGAGTCGGAGTCTCACAGTGAGGTCAAGCACACTCCCTGGTGGCGTTTATGCACTAAATGGCACCATAAACGCCGTGACCTTCCAAGGAAGCCTGAGTGAACTGACAGATGTTAGCTACAATGGGTTGATGTCTGCAACAGCCAACATCAACGACAAAATCGGGAATGTCCTAGTAGGGGAAGGGGTAACTGTCCTCAGCTTACCCACATCATATGATCTTGGGTATGTGAGACTTGGTGACCCCATTCCCGCTATAGGGCTTGACCCAAAAATGGTAGCAACATGTGACAGCAGTGACAGGCCCAGAGTCTACACCATAACCGCAGCCGATGATTACCAATTCTCATCACAGTACCAAGCAGGTGGAGTAACAATCACACTGTTCTCAGCCAATATCGATGCCATTACAAGCCTCAGCATCGGGGGAGAACTCGTGTTC---CAAACAAGCGTCCAAGGCCTTATACTGGGTGCTACCATCTACCTTATAGGCTTTGATGGGACGGCGGTAATCACCAGAGCTGTTGCCGCAGACAATGGGCTAACGGCCGGCACTGACAACCTTATGCCATTCAATATTGTGATTCCAACCAGCGAGATAACCCAGCCAATCACATCCATCAAACTGGAGATAGTGACATCCAAAAGTGGTGGTCAGGCGGGGGATCAGATGTCGTGGTCAGCTAGTGGGAGCCTAGCAGTGACGATCCACGGTGGCAACTATCCAGGGGCCCTCCGTCCCGTCACACTAGTGGCCTACGAAAGAGTGGCAACAGGATCTGTCGTTACGGTCGCCGGGGTGAGCAACTTCGAGCTGATCCCAAATCCTGAACTAGCAAAGAACCTGGTCACAGAATACGGCCGATTTGACCCAGGAGCCATGAACTACACAAAATTGATACTGAGTGAGAGGGACCGTCTTGGCATCAAGACCGTCTGGCCCACAAGGGAGTACACAGACTTTCGCGAGTACTTCATGGAGGTGGCCGACCTCAACTCTCCCCTGAAAATTGCAGGAGCATTTGGCTTCAAAGACATAATCAGGGCCCTACGGAGGATAGCTGTGCCGGTGGTCTCTACACTGTTCCCACCCGCAGCTCCCCTAGCCCACGCAATTGGGGAAGGTGTAGACTACCTGCTGGGCGATGAGGCACAGGCTGCTTCAGGAACTGCTCGAGCCGCGTCAGGAAAAGCAAGAGCTGCCTCAGGCCGCATAAGGCAGCTAACTCTCGCCGCCGACAAGGGGTACGAGGTAGTCGCGAATCTGTTCCAGGTGCCCCAGAATCCTGTAGTCGACGGGATTCTCGCTTCACCTGGGATACTCCGCGGTGCACACAACCTCGACTGCGTGCTGAGAGAGGGTGCCACTCTATTCCCTGTGGTCATCACGACAGTGGAAGATGCTATGACACCCAAAGCACTGAACAGCAAAATGTTTGCTGTCATTGAAGGCGTGCGAGAAGATCTCCAACCTCCATCTCAAAGAGGATCCTTCATACGAACTCTCTCCGGACATAGAGTTTATGGATATGCTCCAGATGGGGTACTTCCACTGGAGACTGGGAGAGATTACACCGTGGTCCCAATAGATGATGTCTGGGACGACAGCATTATGCTGTCCAAAGACCCCATACCTCCTATTGTGGGAAACAGCGGAAACCTAGCCATAGCATACATGGATGTGTTTCGACCCAAAGTCCCCATCCATGTGGCCATGACGGGAGCCCTCAACGCCTATGGCGAGATTGAGAACGTGAGCTTTAGAAGCACCAAGCTCGCCACTGCACACCGACTTGGTCTCAAGTTGGCTGGTCCCGGAGCATTTGACGTGAACACCGGGCCCAACTGGGCGACGTTTATCAAACGTTTTCCTCACAATCCGCGCGACTGGGACAGGCTCCCTTACCTCAACCTTCCATACCTTCCACCCAATGCAGGACGCCAGTACGACCTGGCCATGGCCGCTTCAGAGTTCAGAGAGACCCCCGAACTCGAGAGCGCCGTCAGAGCCATGGAAGCAGCAGCCAACGTGGACCCACTGTTCCAATCCGCGCTCAGCGTGTTCATGTGGCTGGAAGAGAATGGGATTGTGACTGACATGGCCAACTTCGCACTCAGCGACCCGAACGCCCATCGGATGCGCAATTTTCTCGCAAACGCACCACAAGCAGGCAGCAAGTCGCAAAGAGCCAAGTACGGGACAGCAGGCTACGGAGTGGAGGCCCGGGGCCCCACCCCAGAAGAGGCACAGAGGGAAAAAGACACACGGATCTCAAAGAAGATGGAGACTATGGGCATCTACTTTGCAACACCGGAATGGGTAGCACTCAATGGACACCGGGGGCCAAGCCCTGGCCAGCTAAAGTACTGGCAGAACACACGAGAAATACCTGATCCAAACGAGGACTACCTAGACTACGTGCATGCAGAGAAGAGCCGGTTGGCATCAGAAGAACAAATCCTAAGGGCAGCTACGTCGATCTACGGGGCTCCAGGACAGGCAGAGCCACCCCAGGCCTTCATAGACGAAGTCGCCAAAGTCTATGAAATCAACCATGGGCGTGGCCCCAACCAAGAACAGATGAAAGATCTGCTCTTGACTGCGATGGAGATGAAGCATCGCAATCCCAGGCGTGCTCCACCAAAGCCCAAGCCAAAACCCAATGTTCCAACACAGAGACCCCCTGGTCGGCTGGGCCGCTGGATCAGGGCTGTCTCTGATGAGGACCTTGAG
>AFP86289
---------------------------ATGACAAACCTGCAAGATCAAACCCAACAGATTGTTCCGTTCATACGGAGCCTTCTGATGCCAACAACCGGACCGGCGTCCATTCCGGACGACACCCTAGAGAAACACACTCTCAGGTCAGAGACCTCGACCTACAATTTGACTGTGGGGGACACAGGGTCAGGGCTAATTGTCTTTTTCCCTGGTTTCCCTGGCTCAATTGTGGGTGCTCACTACACACTGCAGAGCAATGGGAACTACAAGTTCGATCAGATGCTCCTGACTGCCCAGAACCTACCGGCCAGCTACAACTACTGCAGGCTAGTGAGTCGGAGTCTCACAGTGAGGTCAAGCACACTCCCTGGTGGCGTTTATGCATTAAACGGAACCATAAACGCCGTGACCTTCCAAGGAAGCCTGAGTGAACTGACAGATGTTAGCTACAATGGGTTGATGTCTGCAACGGCCAACATCAACGACAAAATTGGGAACGTCCTAGTAGGGGAAGGGGTGACTGTCCTCAGCTTACCCACATCATATGATCTGGGGTATGTGAGACTCGGTGACCCCATTCCTGCTATAGGGCTTGACCCAAAGATGGTAGCGACATGTGACAGCAGTGACAGGCCCAGAGTCTACACCATAACTGCAGCCAATGATTACCAATTCTCATCACAGTACCAAGCAGGTGGAGTGACAATCACACTGTTCTCAGCAAATATCGATGCCATTACAAGCCTCAGCATCGGGGGGGAACTCGTGTTT---CAAACAAGCGTCCAAGGTCTTATACTGGGCGCTACCATCTACCTTATAGGCTTCGATGGGACTGCGGTAATCACCAGAGCTGTGGCCGCAGACAATGGGCTAACGGCCGGCACTGACAACCTTATGCCATTCAATATTGTGATACCGACCAGCGAGATAACCCAGCCAATCACATCCATCAAACTGGAGATAGTTACCTCCAAAAGTGGTGGTCAGGCGGGGGATCAGATGTCATGGTCAGCAAGTGGGAGCCTAGCGGTGACGATCCACGGTGGCAACTACCCAGGGGCCCTCCGTCCCGTCACACTAGTAGCCTACGAAAGAGTGGCTACAGGATCTGTCGTTACGGTCGCTGGGGTGAGCAACTTCGAGCTGATCCCAAATCCTGAACTAGCAAAGAACCTGGTCACAGAATACGGCCGATTTGACCCAGGAGCCATGAACTACACAAAATTGATACTGAGTGAGAGGGACCGTCTAGGCATCAAGACCGTATGGCCAACAAGGGAGTACACTGACTTTCGCGAGTACTTCATGGAGGTGGCCGACCTCAACTCTCCCCTGAAGATTGCAGGAGCATTTGGCTTCAAAGACATAATTCGGGCCTTAAGGAGGATAGCTGTGCCGGTGGTCTCCACACTGTTCCCACCCGCCGTTCCTCTGGCCCATGCAATTGGGGAAGGTGTAGACTACCTTCTGGGCGACGAGGCACAGGCTGCTTCAGGAACTGCTCGAGCCGCGTCAGGAAAAGCAAGAGCTGCCTCAGGCCGCATAAGGCAGCTAACCCTCGCCGCCGGCAAGGGGTACGAGGTGGTCGCGAATCTGTTTCAGGTGCCCCAGAATCCTGTAGTCGACGGGATTCTCGCTTCACCTGGGATACTCCGCGGCGCACACAACCTCGACTGCGTGCTGAGAGAGGGTGCCACGCTATTCCCTGTGGTCATCACCACAGTGGAAGATGCCATGACACCCAAAGCACTGAACAGCAAAATGTTTGCTGTCATTGAAGGCGTGCGAGAAGAACTCCAACCTCCATCTCAAAGAGGATCCTTCATACGAACTCTCTCCGGACATAGAGTCTATGGATATGCTCCAGATGGGGTACTTCCACTGGAGACTGGGAGAGATTACACCGTGGTCCCAATAGATGATGTCTGGGACGACGGCATTATGCTGTCCAAAGACCCCATACCTCCTATTGTGGGAAACAGCGGGAACCTCGCCATAGCTTACATGGATGTGTTTCGACCCAAAGTCCCCATCCATGTAGCCATGACGGGAGCCCTCAACGCCTATGGCGAGATTGAGAATGTGAGCTTTAGAAGCACCAAGCTCGCCACTGCACACCGACTTGGCCTCAAGTTGGCTGGTCCCGGTGCATTTGACGTGAACACCGGGTCCAACTGGGCGACGTTCATCAAACGTTTTCCTCACAATCCACGCGACTGGGACAGGCTCCCCTACCTAAACCTTCCATACCTTCCACCCACTGCAGGACGCCAGTATGACCTGGCCATGGCCGCATCAGAGTTCAAGGAGACCCCCGAACTCGAGAGCGCTGTCAGAGCCATGGAAGCAGCAGCCAACGTGGACCCACTGTTCCAATCCGCGCTCAGCGTGTTCATGTGGCTGGAAGAGAATGGGATTGTGACCGACATGGCCAACTTCGCACTCAGCGACCCGAACGCCCATCGGATGCGCAACTTTCTCGCAAACGCACCACAAGCAGGCAGCAAGTCGCAAAGAGCCAAGTACGGGACGGCAGGCTACGGAGTGGAGGCCCGGGGCCCCACTCCAGAGGAAGCACAGAGGGAAAAAGACACACGGATCTCAAAGAAGATGGAGACCATGGGCATCTACTTTGCAACACCAGAATGGGTAGCACTCAATGGGCACCGGGGGCCAAGCCCCGGCCAGCTAAAGTACTGGCAGAACACACGAGAAATACCTGATCCGAACGAGGACTACCTAGACTACGTGCATGCAGAGAAGAGCCGGTTGGCATCAGAAGAACAAATCCTAAGGGCAGCTACGTCGATCTACGGGGCTCCAGGACAGGCTGAGCCACCCCAGGCCTTCATAGACGAAGTCGCCAAAGTCTATGAAATCAACCATGGGCGTGGCCCCAACCAAGAGCAGATGAAAGATCTGCTCCTGACTGCGATGGAGATGAAGCATCGCAATCCCAGGCGGGCTCCACCAAAGCCCAAGCCAAAACCCAATGTTCCAACGCAGAGACCCCCTGGTCGGCTGGGCCGCTGGATCAGGGCTGTCTCTGATGAGGACCTTGAG
>ACB56949
---------------------------ATGACAAACCTGCAAGATCAAACCCAACAGATTGTTCCGTTCATGCGGAGCCTTCTGATGCCAACAACCGGACCGGCGTCCATTCCGGACGACACCCTGGAGAAGCACACTCTCAGGTCAGAGACCTCGACCTACAATTTGACTGTGGGGGACACAGGGTCAGGGCTAATTGTCTTTTTCCCTGGATTCCCTGGCTCAATTGTGGGTGCTCACTACACACTGCAGAGCAATGGGAACTACAAGTTCGATCAGATGCTCCTGACTGCCCAGAACCTACCGGCCAGTTACAACTACTGCAGGCTAGTGAGTCGGAGTCTCACAGTGAGGTCAAGCACACTTCCTGGTGGCGTTTATGCACTAAACGGCACCATAAACGCCGTGACCTTCCAAGGAAGCCTGAGTGAACTGACAGATGTTAGCTACAATGGGTTGATGTCTGCAACAGCCAACATCAACGACAAAATTGGGAACGTCCTAGTAGGGGAAGGGGTCACCGTCCTCAGCTTACCCACATCATATGATCTTGGGTATGTGAGGCTTGGTGACCCCATTCCCGCAATAGGGCTTGACCCAAAAATGGTAGCCACATGTGACAGCAGTGACAGGCCCAGAGTCTACACCATAACTGCAGCCGATGATTACCAATTCTCATCACAGTACCAACCAGGTGGGGTAACAATCACACTGTTCTCAGCCAACATTGATGCCATCACAAGCCTCAGCGTTGGGGGAGAGCTCGTGTTT---CAAACAAGCGTCCACGGCCTTGTACTGGGCGCCACCATCTACCTCATAGGCTTTGATGGGACAGCGGTAATCACCAGGGCTGTGGCCGCAAACAATGGGCTGACGACCGGCACCGACAACCTTTTGCCATTCAATCTTGTGATTCCAACAAACGAGATAACCCAGCCAATCACATCCATCAAACTGGAGATAGTGACCTCCAAAAGTGGTGGTCAGGCAGGGGATCAGATGTCATGGTCCGCAAGAGGGAGCCTAGCAGTGACGATCCATGGTGGCAACTATCCAGGGGCCCTCCGTCCCGTCACGCTAGTGGCCTACGAAAGAGTGGCAACAGGATCCGTCGTTACGGTCGCTGGGGTGAGCAACTTCGAGCTGATCCCAAATCCTGAACTAGCAAAGAACCTGGTTACAGAATACGGCCGATTTGACCCAGGAGCCATGAACTACACAAAATTGATACTGAGTGAGAGGGACCGTCTTGGCATCAAGACCGTCTGGCCAACAAGGGAGTACACTGACTTTCGTGAATACTTCATGGAGGTGGCCGACCTCAACTCTCCCCTGAAGATTGCAGGAGCATTCGGCTTCAAAGACATAATCCGGGCCATAAGGAGGATAGCTGTGCCGGTGGTCTCCACATTGTTCCCACCTGCCGCTCCCCTAGCCCATGCAATTGGGGAAGGTGTAGACTACCTGCTGGGCGATGAGGCACAGGCTGCTTCAGGAACTGCTCGAGCCGCGTCAGGAAAAGCAAGAGCTGCCTCAGGCCGCATAAGGCAGCTGACTCTCGCCGCCGACAAGGGGTACGAGGTAGTCGCGAATCTATTCCAGGTGCCCCAGAATCCCGTAGTCGACGGGATTCTTGCTTCACCTGGGGTACTCCGCGGTGCACACAACCTCGACTGCGTGTTAAGAGAGGGTGCCACGCTATTCCCTGTGGTTATTACGACAGTGGAAGACGCCATGACACCCAAAGCATTGAACAGCAAAATGTTTGCTGTCATTGAAGGCGTGCGAGAAGACCTCCAACCTCCTTCTCAAAGAGGATCCTTCATACGAACTCTCTCTGGACACAGAGTCTATGGATATGCTCCAGATGGGGTACTTCCACTGGAGACTGGGAGAGACTACACCGTTGTCCCAATAGATGATGTCTGGGACGACAGCATTATGCTGTCCAAAGATCCCATACCTCCTATTGTGGGAAACAGTGGAAATCTAGCCATAGCTTACATGGATGTGTTTCGACCCAAAGTCCCAATCCATGTGGCTATGACGGGAGCCCTCAATGCTTGTGGCGAGATTGAGAAAGTAAGCTTTAGAAGCACCAAGCTCGCCACTGCACACCGACTTGGCCTTAAGTTGGCTGGTCCCGGAGTATTCGATGTAAACACCGGGCCCAACTGGGCAACGTTCATCAAACGTTTCCCTCACAATCCACGCGACTGGGACAGGCTCCCCTACCTCAACCTACCATACCTTCCACCCAATGCAGGACGCCAGTACCACCTTGCCATGGCTGCATCAGAGTTCAAAGAGACCCCCGAACCCGAGAGTGCCGTCAGAGCAATGGAAGCAGCAGCCAACGTGGACCCACTATTCCAATCTGCACTCAGTGTGTTCATGTGGCTGGAAGAGAATGGGATTGTGACTGACATGGCCAACTTCGCACTCAGCGACCCGAACGCCCATCGGATGCGAAATTTTCTTGCAAACGCACCACAAGCAGGCAGCAAGTCGCAAAGGGCCAAGTACGGGACAGCAGGCTACGGAGTGGAGGCTCGGGGCCCCACACCAGAGGAAGCACAGAGGGAAAAAGACACACGGATCTCAAAGAAGATGGAGACCATGGGCATCTACTTTGCAACACCAGAATGGGTAGCACTCAATGGGCACCGAGGGCCAAGCCCCGGCCAGCTAAAGTACTGGCAGAACACACGAGAAATACCGGACCCAAACGAGGACTATCTAGACTACGTGCATGCAGAGAAGAGCCGGTTGGCATCAGAAGAACAAATCCAAAGGGCAGCTACGTCGATCTACGGGGCTCCAGGACAGGCAGAGCCACCCCAAGCTTTCATAGACGAAGTTGCCAAAGTCTATGAAATCAACCATGGACGTGGCCCAAACCAAGAACAGGTCAAAGATCTGCTCTTGACTGCGATGGAGATGAAGCATCGCAATCCCAGGCGGGCTCTACCAAAGCCCAAGCCAAAACCCAATGCTCCAACACAGAGACCCCCTGGTCGGCTGGGCCGCTGGGTCAGGACCGTCTCTGATGAGGACCTTGAG
>AAP85292
---------------------------ATGACGAACCTGCAAGATCAAACCCAACAGATTGTTCCGTTCATACGGAGCCTTCTGATGCCAACAACCGGACCGGCGTCCATTCCGGACGACACCCTAGAGAAGCACACTCTCAGGTCAGAGACCTCGACCTACAATTTGACTGTGGGGGACACAGGGTCAGGGCTAATTGTCTTTTTCCCTGGTTTCCCTGGCTCAATTGTGGGTGCTCACTACACACTGCAGAGCAATGGGAACTACAAGTTCGATCAGATGCTCCTGACTGCCCAGAACCTACCGGCCAGCTACAACTACTGCAGGCTAGTGAGTCGGAGTCTCACAGTGAGGTCAAGCACACTCCCTGGTGGCGTTTATGCACTAAATGGCACCATAAACGCCGTGACCTTCCAAGGAAGCCTGAGTGAACTGACAGATGTTAGCTACAATGGGTTGATGTCTGCAACAGCCAACATCAACGACAAAATCGGGAACGTCCTAGTAGGGGAAGGGGTAACCGTCCTCAGCTTACCCACATCATATGATCTTGGGTATGTGAGACTCGGTGACCCCATTCCCGCTATAGGGCTCGACCCAAAAATGGTAGCAACATGTGACAGCAGTGACAGGCCCAGAGTCTACACCATAACTGCAGCCGATGATTACCAATTCTCATCACAGTACCAAGCAGGTGGGGTAACAATCACACTGTTCTCAGCTAATATCGATGCCATCACAAGCCTCAGCATCGGGGGAGAACTCGTGTTT---CAAACAAGCGTCCAAGGCCTTATACTGGGTGCTACCATCTACCTTATAGGCTTTGATGGGACTGCGGTAATCACCAGAGCTGTGGCCGCAGACAATGGGCTAACGGCCGGCACTGACAACCTTATGCCATTCAATATTGTGATTCCAACCAGTGAGATAACCCAGCCAATCACATCCATCAAACTGGAGATAGTGACCTCCAAAAGTGGTGGTCAGGCGGGGGATCAGATGTCATGGTCAGCAAGTGGGAGCCTAGCAGTGACGATCCACGGTGGCAACTATCCAGGGGCCCTCCGTCCCGTCACACTAGTAGCCTATGAAAGAGTGGCAACAGGATCTGTCGTTACGGTCGCCGGGGTGAGCAACTTCGGGCTGATCCCAAATCCTGAACTAGCAAAGAACCTGGTCACAGAATACGGCCGATTTGACCCAGGAGCCATGAACTACACAAAATTGATACTGGGTGAGAGGGACCGTCTTGGCATCAAGACCGTATGGCCAACAAGGGAGTACACTGACTTTCGCGAGTACTTCATGGAGGTGGTCGACCTCAACTCTCCCCTAAAGATTGCAGGAGCATTTGGCTTCAAAGACATAATCCGGGCCCTAAGGAGGATAGCTGTGCCGGTGGTCTCTACACTGTTCCCACCCGCCGCTCCCCTAGCCCATGCAATTGGGGAAGGTGTAGACTACCTGCTGGGCGATGAGGCACAGGCTGCTTCAGGAACTGCTCGAGCCGCGTCAGGAAAAGCAAGAGCTGCCTCAGGCCGCATAAGGCAGCTAACTCTCGCCGCCGACAAGGGGTACGATGTAGTCGCGAATCTGTTTCAGGTGCCCCAGAATCCTGTAGTCGATGGGATTCTCGCTTCACCTGGGATACTTCGCGGTGCACACAACCTCGACTGCGTGCTGAGAGAGGGTGCCACGCTATTCCCTGTGGTCATCACGACAGTGGAAGATGCCATGACACCCAAGGCACTTAACAGCAAAATGTTTGCTGTCATTGAAAGCGTGCGAGAAGACCTCCAACCTCCATCTCAAAGAGGATCCTTCATACGAACTCTCTCCGGACATAGAGTCTATGGATATGCTCCAGATGGGGTACTCCCACTGGAGACTGGGAGAGATTACACCGTGGTCCCAATAGATGATGTCTGGGACGACAGCATTATGCTGTCCAAAGACCCCATACCTCCTATTGTGGGAAACAGCGGAAACCTAGCCATAGCTTACATGGATGTGTTTCGACCCAAAGTCCCCATCCATGTGGCCATGACGGGAGCCCTCAACGCCTATGGCGAGATTGAGAGCGTGAGCTTTAGAAGCACCAAGCTCGCCACTGCACACCGACTTGGCCTCAAGTTGGCTGGTCCCGGTGCATTTGACGTGAACACCGGGTCCAACTGGGCGACGTTTATCAAACGTTTTCCTCACAATCCACGCGACTGGGACAGGCTCCCTTACCTCAACCTTCCATACCTTCCACCTAATGCAGGACGCCAGTACGACCTGGCCATGGCCGCTTCAGAGTTCAAAGAGACCCCCGAACTCGAGAGCGCCGTCAGAGCTATGGAAGCAGCAGCCAACGTGGACCCACTGTTCCAATCTGCGCTCAGCGTGTTCATGTGGCTGGAAAAGAATGGGATTGTGACTGATATGGCCAACTTCGCACTCAGCGAACCGAACGCCCATCGGATGCGCAATTTTCTTGCAAACGCACCACAAGCAGGCAGCAAGTCGCAAAGAGCCAAGTACGGGACAGCAGGCTACGGAGTGGAGGCCCGGGGCCCCATTCCAGAGGAAGCACAGAGGGAAAAAGACACACGGATCTCAAAGAAGATGGAGACTATGGGCATCTACTTTGCAACACCAGAATGGGTAGCACTCAATGGGCACCGGGGGCCAATCCCCGGCCAGCTGAAGTACTGGCAGAACACACGAGAAATACCTGATCCAAACGAGGAGTACTTAGACTACGTGCATGCAGAGAAGAGCCGGTTGGCATCAGAAGAACAAATCCTAAGGGCAGCTACGTCGATCTACGGGGCTCCAGGACAGGCAGAGCCACCCCAAGCCTTCATAGACGAAGTAGCCAAAGTCTATGAAATCAACCATGGGCGTGGCCCTAACCAAGAACAGATGAAAGATCTGCTCCTGACTGTGATGGAGATGAAGCATCGCAATCCCAGGCGGGCTCCACCAAAGCCCAAGCCAAAACCCAATGTTCCAACCCAGAGACCCCCTGGTCGGCTGGGCCGCTGGATCAGGGCTGTCTCTGATGAGGACCTTGAG
>ABW04865
---------------------------ATGACAAACCTGCAAGATCAAACCCAACAGATTGTTCCGTTCATACGGAGCCTTCTGATGCCAACAACCGGACCGGCGTCCATTCCGGACGACACCCTGGAGAAGCACACTCTCAGGTCAGAGACCTCGACCTACAATTTGACTGTGGGGGACACAGGGTCAGGGCTAATTGTCTTTTTCCCTGGATTCCCTGGCTCAATTGTGGGTGCTCACTACGCACTGCAGAGCAATGGGAACTACAAGTTCGATCAGATGCTCCTGACTGCCCAGAACCTACCGGCCAGCTACAACTACTGCAGGCTAGTGAGTCGGAGTCTCACAGTAAGGTCAAGCACACTCCCTGGTGGCGTTTATGCACTAAACGGCACCATAAACGCCGTGACCTTCCAAGGAAGCCTGAGTGAACTGACAGATGCTAGCTACAACGGGTTGATGTCTGCAACAGCCAACATCAACGACAAAATTGGGAACGTCCTAGTAGGGGAAGGGGTAACCGTCCTCAGCTTACCCACATCATATGATCTTGGGTATGTGAGGCTTGGTGACCCCATACCCGCTATAGGGCTTGACCCAAAAATGGTAGCAACATGTGACAGCAGTGACAGGCCCAGAGTCTGCACCATAACTGCAGCCGATGATTACCAATTCTCATCACAGTACCAACCAGGTGGGGTAACAATCACACTGTTCTCAGCCAACATTGATGCCATCACAAGTCTCAGCGTTGGGGGAGAGCTCGTGTTT---CAAACAAGCGTCCACGGCCTTGTACTGGGCGCCACCATCTACCTCATAGGCTTTGATGGGACAACGGTAATCACCAGGGCTGTGGCCGCAAACAATGGGCTGACGACCGGCACCGACAACCTTATGCCATTCAATCTTGTGATTCCAACAAACGAGATAACCCAGCCAATCACATCCATCAAACTGGAGATAGTGACCTCCAAAAGTGGTGGTCAGGCAGGGGATCAGATGTCATGGTCGGCAAGAGGGAGCCTAGCAGTGACGATCCATGGTGGCAACTATCCAGGGGCCCTCCGTCCCGTCACGCTAGTGGCCTACGAAAGAGTGGCAACAGGATCCGTCGTTACGGTCGCTGGGGTGAGCAACTTCGAGCTGATCCCAAATCCTGAACTAGCAAAGAACCTGGTTACAGAATACGGCCGATTTGACCCAGGAGCCATGAACTACACAAAATTGATACTGAGTGAGAGGGACCGTCTTGGCATCAAGACCGTCTGGCCAACAAGGGAGTACACTGACTTTCGTGAATACTTCATGGAGGTGGCCGACCTCAACTCTCCCCTGAAGATTGCAGGAGCATTCGGCTTCAAAGACATAATCCGGGCCATAAGGAGGATAGCTGTACCGGTGGTCTCCACATTGTTCCCACCTGCCGCTCCTCTAGCCCATGCAATTGGGGAAGGTGTAGACTACCTACTGGGCGATGAGGCACAGGCTGCTTCAGGAACCGCTCGAGCCGCGTCAGGAAAAGCAAGGGCTGCCTCAGGCCGCATAAGGCAGCTGACTCTCGCCGCCGACAAGGGGTACGAGGTAGTCGCGAATCTATTCCAGGTGCCCCAGAATCCCGTAGTCGACGGGATTCTTGCTTCACCTGGGGTACTCCGCGGTGCACACAACCTCGACTGCGTGTTAAGAGAGGGTGCCACGCTATTCCCTGTGGTCATTACGACAGTGGAAGACGCCATGACACCCAAAGCACTGAACAGCAAAATGTTTGCTGTCATTGAAGGCGTGCGAGAAGACCTCCAACCTCCATCTCAAAGAGGATCCTTCATACGAACTCTCTCCGGTCACAGAGTCTATGGATATGCTCCAGATGGGGTACTTCCACTGGAGACTGGGAGAGACTACACCGTTGTCCCAATAGATGATGTCTGGGACGACAGCATTATGCTGTCCAAAGACCCCATACCTCCTATTGTGGGAAACAGTGGAAACCTAGCCATAGCTTACATGGATGTGTTTCGACCCAAAGTCCCCATCCATGTGGCCATGACGGGAGCCCTCAACGCTTGTGGCGAGATTGAGAAAATAAGCTTCAGAAGCACCAAGCTCGCCACCGCACACCGGCTTGGCCTCAAGTTGGCTGGTCCCGGAGCATTCGACGTAAACACCGGGCCCAACTGGGCAACGTTCATCAAACGTTTCCCTCACAATCCACGCGACTGGGACAGGCTCCCCTACCTTAACCTTCCATACCTTCCACCCAATGCAGGACGCCAGTACCACCTTGCCATGGCTGCATCAGAGTTCAAAGAGACCCCTGAACTCGAGAGCGCCGTAAGAGCCATGGAAGCAGCTGCCAATGTGGACCCACTGTTCCAATCTGCACTCAGTGTGTTCATGTGGCTGGAAGAGAATGGGATTGTGACTGACATGGCCAACTTCGCACTCAGCGACCCGAATGCCCATCGGATGCGAAATTTTCTTGCAAACGCACCACAAGCAGGCAGCAAGTCGCAAAGGGCCAAGTACGGGACAGCAGGCTACGGAGTGGAGGCCCGGGGCCCCACACCAGAGGAAGCACAGAGGGAAAAAGACACACGGATCTCAAAGAAGATGGAGACCATGGGCATCTACTTTGCAACACCAGAATGGGTAGCACTCAATGGGCACCGCGGGCCAAGCCCCGGCCAGCTAAAGTACTGGCAGAACACACGAGAAATACCGGACCCAAACGAGGACTATCTAGACTACGTGCATGCAGAGAAGAGCCGGTTGGCATCAGAAGAACAAATCCTAAGGGCAGCTACGTCGATCTACGGGGCTCCAGGACAGGCAGAGCCACCCCAAGCTTTCATAGACGAAGTTGCCAAAGTCTATGAAATCAACCATGGACGCGGCCCTAACCAAGAACAGATGAAAGATCTGCTCTTGACTGCGATGGAGATGAAGCATCGCAATCCCAGGCGGGCTCCACCAAAGCCCAAGCCAAAACCCAATGCTCCAACACAGAGACCCCCTGGTCGGCTGGGCCGCTGGATCAGGACTGTCTCTGATGAGGACCTTGAG
>AAK51522
------------------------------------CTGCAAGATCAAACCCAACAGATTGTTCCGTTCATACGGAGCCTTCTGATGCCAACAACCGGACCGGCGTCCATTCCGGACGACACCCTGGAGAAGCACACTCTCAGGTCAGAGACCTCGACCTACAATTTGACTGTGGGGGACACAGGGTCAGGGCTAATTGTCTTTTTCCCTGGATTCCCTGGCTCAATTGTGGGTGCTCACTACACACTGCAGAGCAATGGGAACTACAAGTTCGATCAGATGCTCCTGACTGCCCAGAACCTACCGGCCAGCTACAACTACTGCAGACTAGTGAGTCGGAGTCTCACAGTGAGGTCAAGCACACTCCCTGGTGGCGTTTATGCACTAAACGGCACCATAAACGCCGTGACCTTCCAAGGAAGCCTGAGTGAACTGACAGATGTTAGCTACAATGGGTTGATGTCTGCAACAGCCAACATCAACGACAAAATTGGGAATGTCCTGGTAGGGGAAGGGGTCACTGTCCTCAGCTTACCCACATCATATGATCTTGGGTATGTGAGGCTTGGTGACCCCATTCCCGCTATAGGGCTTGACCCAAAAATGGTAGCTACATGCGACAGCAGTGACAGGCCCAGAGTCTACACCATAACTGCAGCCGATGATTACCAATTCTCATCACAGTACCAACCAGGTGGGGTAACAATCACACTGTTCTCAGCCAACATTGATGCTATAACAAGCCTCAGCATTGGGGGAGAGCTCGTGTTT---CAAACAAGCGTCCAAGGCCTTGTACTGGGCGCCACCATCTACCTTATAGGCTTTGATGGGACTGCGGTAATAACCAGAGCTGTGGCCGCAGATAATGGGCTGACGGCCGGAACCGACAATCTTATGCCATTCAATCTTGTCATTCCAACCAATGAGATAACCCAGCCAATCACATCCATCAAACTGGAGATAGTGACCTCCAAAAGTGGTGGTCAGGCAGGGGATCAGATGTCATGGTCGGCAAGTGGGAGCCTAGCAGTGACGATCCATGGTGGCAACTATCCAGGGGCCCTCCGTCCCGTCACACTAGTAGCCTACGAAAGAGTGGCAACAGGATCCGTCGTTACGGTCGCTGGGGTGAGTAACTTCGAGCTGATTCCAAATCCTGAACTAGCAAAGAACCTGGTTACAGAATACGGCCGATTTGACCCAGGAGCCATGAACTACACAAAATTGATACTGAGTGAGAGGGACCGTCTTGGCATCAAGACCGTCTGGCCAACAAGGGAGTACACTGATTTTCGTGAGTACTTCATGGAGGTGGCCGACCTCAACTCTCCCCTGAAGATTGCAGGAGCATTTGGCTTCAAAGACATAATCCGGGCTATAAGGAGGATAGCTGTGCCGGTGGTCTCCACATTGTTCCCACCTGCCGCTCCCCTAGCCCACGCAATTGGGGAAGGTGTAGACTACCTGCTGGGTGATGAGGCACAGGCTGCTTCAGGAACTGCTCGAGCCGCGTCAGGAAAAGCAAGAGCTGCCTCAGGCCGCATAAGGCAGCTGACCCTCGCCGCCGACAAGGGGTACGAGGTAGTCGCGAATCTATTCCAGGTGCCCCAGAATCCCGTAGTTGACGGGATTCTTGCTTCACCTGGGGTACTCCGCGGTGCACACAACCTCGACTGCGTGTTAAGAGAGGGTGCCACGCTATTCCCTGTGGTCATCACGACAGTGGAAGACGCCATGACACCCAAAGCACTGAACAGCAAAATGTTTGCTGTCATTGAAGGCGTGCGAGAAGACCTCCAACCTCCATCTCAAAGAGGATCCTTCATACGAACTCTCTCCGGACACAGAGTCTATGGATATGCTCCAGATGGGGTACTTCCACTGGAGACTGGGAGAGACTACACCGTTGTCCCAATAGATGATGTCTGGGACGACAGCATCATGCTGTCCAAAGACCCCATACCTCCTATTGTGGGAAACAGTGGAAACCTAGCCATAGCCTACATGGATGTGTTTCGACCCAAGGTCCCCATCCATGTGGCCATGACAGGAGCCCTCAATGCTTGTGGCGAGATTGAGAAAGTAAGCTTTAGAAGCACCAAGCTCGCCACTGCACACCGACTTGGCCTCAAGTTGGCTGGTCCCGGAGCATTCGATGTAAACACCGGGCCCAACTGGGCAACGTTCATCAAACGTTTCCCTCACAATCCACGCGACTGGGACAGGCTCCCCTACCTCAACCTGCCATACCTTCCACCCAATGCAGGACGCCAGTACCACCTTGCCATGGCCGCATCAGAGTTCAAAGAGACCCCCGAACTCGAGAGTGCCGTCAGAGCCATGGAAGCAGCAGCCAACGTGGACTCACTATTCCAATCTGCACTCAGTGTGTTCATGTGGCTGGAAGAGAATGGGATTGTGACTGACATGGCCAACTTCACACTCAGCGACCCGAACGCCCATCGGATGCGAAATTTTCTTGCAAATGCACCACAAGCAGGCAGCAAGTCGCAAAGGGCCAAGTACGGGACAGCAGGCTACGGAGTGGAGGCCCGGGGCCCCACACCAGAGGAAGCACAGAGGGAAAAAGACACACGGATCTCAAAGAAGATGGAGACCAAGGGCATCTACTTTGCAACACCAGAATGGGTAGCACTCAATGGGCACCGAGGGCCAAGCCCCGGCCAGCTAAAGTACTGGCAGAACACACGAGAAATACCGGACCCAAACGAGGACTATCTAGACTACGTGCATGCAGAGAAGAGCCGGTTGGCATCAGATGAACAAATCCTAAGGGCAGCTACGTCGATCTACGGGGCTCCAGGACAGGCAGAGCCACCCCAAGCTTTCATAGACGAAGTTGCCAAAGTCTATGAAATCAACCATGGACGTGGCCCAAACCAAGAACAGATGAAGGATCTGCTCTTGACTGCGATGGAGATGAAGCATCGCAATCCCAGGCGGGCTCCACCAAAGCCCAAGCCAAAACCCAATGCTCCAGCACAGAGACCCCCTGGTCGGCTGGGCCGCTGGATCAGGACTGTCTCTGATGAGGACCTTGAG
>AAA46239
---------------------------ATGACAAACCTGATGGATCACACCCAACAGATTGTTCCGTTCATACGGAGCCTTCTGATGCCAACGACCGGACCGGCGTCCATCCCGGACGACACCCTGGAGAAGCACACACTCAGGTCCGAAACCTCGACCTACAACTTGACTGTCGGGGACACAGGGTCAGGACTAATTGTCTTTTTCCCTGGATTCCCTGGTTCAGTTGTAGGTGCTCACTACACACTGCAGAGCAGTGGGAGCTACCAGTTCGACCAGATGCTCCTGACAGCGCAGAACCTGCCTGTGAGCTACAACTATTGCAGACTAGTGAGCAGGAGCCTAACCGTGCGGTCAAGCACACTCCCTGGTGGCGTTTATGCTCTAAATGGGACCATAAACGCGGTGACCTTCCAAGGAAGCCTGAGTGAGTTGACTGACTACAGCTACAACGGGCTGATGTCAGCCACTGCAAACATCAACGACAAGATCGGGAATGTCCTTGTTGGGGAAGGGGTGACTGTCCTAAGTCTACCAACCTCATATGACCTCAGTTATGTGAGGCTTGGCGACCCCATCCCAGCAGCAGGACTTGACCCAAAGTTGATGGCCACGTGCGACAGTAGTGATAGACCCAGAGTCTACACAGTAACAGCCGCCGATGAGTACCAATTCTCGTCGCAACTCATCCCAAGTGGAGTGAAGACTACACTGTTCACCGCCAACATCGATGCTCTTACAAGCCTCAGTGTTGGTGGTGAGCTTATCTTCAGCCAAGTAACGATCCACAGCATTGAAGTGGACGTCACCATTTACTTCATTGGGTTCGACGGGACAGAGGTCACAGTCAAAGCTGTTGCAACAGACTTTGGGCTGACAACTGGGACGAACAACCTTGTGCCATTCAACCTTGGTGGTCCAACAAGTGAGATCACCCAACCCATCACTTCCATGAAACTAGAGGTAGTCACCTATAAAAGAGGAGGCACTGCTGGCGATCCGATATCATGGACAGTGAGCGGGACACTAGCTGTGACAGTGCACGGTGGCAACTATCCTGGGGCTCTCCGTCCCGTCACCCTAGTGGCCTATGAGCGAGTGGCAGCAGGATCCGTCGTCACAGTTGCAGGGGTGAGCAACTTCGAGCTGATCCCAAACCCTGAGCTTGCCAAGAACCTAGTCACAGAATACGGCCGCTTTGACCCAGGAGCGATGAACTACACCAAACTAATACTGAGTGAGAGAGATCGTCTTGGCATAAAGACTGTCTGGCCAACCAGGGAGTACACTGACTTTAGAGAGTACTTCATGGAAGTTGCCGATCTCAACTCACCCTTAAAGATTGCAGGTGCGTTTGGTTTTAAGGACATAATCCGAGCCATCCGGAAGATTGCGGTACCAGTGGTATCCACACTCTTCCCACCAGCTGCACCCCTAGCCCATGCAAATCGAGAAGGTGTGGATTACCTTCTGGGCGATGAGGCACAGGCAGCCTCAGGGACGGCTCGAGGCGCGTCAGGAAAAGCCAGGGCTGCCTCAGGAAGAATAAGGCAGCTGACTCTCGCCGCTGACAAGGGGTACGAGGTGGTCGCCAACATGTTCCAGGTGCCCCAGAATCCCATTGTAGATGGAATTCTGGCATCTCCAGGAATCCTGCGTGGTGCCCACAACCTCGACTGCGTGTCAAAAGAAGGAGCCACTCTCTTCCCCGTGGTCATCACCACACTCGAGGATGAGCTGACTCCCAAGGCACTGAACAGCAAAATGTTTGCTGTCATTGAAGGCGCACGAGAGGACCTTCAACCACCATCCCAACGGGGATCCTTTATTCGAACTCTCTCCGGCCATAGAGTCTATGGTTACGCTCCAGACGGTGTGCTACCGCTCGAGACGGGAAGAGACTACACCGTTGTCCCAATTGATGATGTGTGGGACGACAGCATAATGCTGTCACAGGACCCCATACCTCCAATTGTGGGGAACAGCGGCAACCTGGCCATAGCGTACATGGATGTCTTCAGGCCTAAAGTCCCCATCCATGTGGCCATGACCGGGGCCCTCAACGCC---AGCGAGATCGAGAGTGTAAGCTTTCGCAGTACCAAACTTGCCACTGCCCACCGACTTGGCATGAAGTTGGCCGGCCCTGGAGATTATGACATCAACACAGGGCCCAACTGGGCAACGTTCATCAAACGTTTCCCTCACAATCCCCGAGGCTGGGACAGGTTGCCCTACCTCAACCTACCCTACCTTCCACCGACAGCAGGACGCCAATTCCACCTAGCCCTGGCAGCATCTGAGTTCAAAGAGACTCCCGAACTTGAGGACGCTGTACGTGCAATGGATGCCGCTGCAAACGCTGACCCATTGTTCCGCTCAGCACTCCAAGTCTTCATGTGGCTGGAAGAAAACGGGATTGTGACTGACATGGCCAACTTTGCCCTCAGTGACCCAAACGCACACAGGATGAAGAATTTCCTAGCCAACGCTCCCCAGGCCGGGAGCAAGTCACAGAGAGCCAAGTATGGCACGGCAGGCTACGGAGTGGAGGCTCGAGGCCCCACACCAGAAGAGGCACAGAGGGCAAAAGACGCGCGGATCTCCAAGAAGATGGAAACAATGGGCATCTACTTCGCAACGCCAGAATGGGTGGCACTCAATGGGCATCGAGGGCCAAGTCCCGGCCAACTCAAGTATTGGCAAAACACACGAGAGATACCGGAACCCAACGAGGACTATCCAGACTACGTGCACGCGGAGAAGAGCCGGTTGGCATCAGAAGAACAGATCTTAAGGGCAGCCACGTCGATCTACGGGGCTCCAGGACAGGCTGAACCACCCCAGGCCTTCATAGACGAAGTAGCCAGGGTCTATGAAACAAACCACGGGCGTGTCCCAAACCAAGAGCAGATGAAGGACCTGCTCTTGACTGCGATGGAGATGAAGCATCGCAATCCCAGGCGGGCTCCACCAAAGCCGAAGCCAAAACCCAATGCTCCATCACAGAGGCCCCCTGGTCGGCTGGGCCGCTGGATCAGGACGGTCTCTGACGAGGACTTGGAG
>AEP04403
---------------------------ATGACAAACCTGCAAGATCAAACCCAACAGATTGTTCCGTTCATACGGAGCCTTCTGATGCCAACAACCGGACCGGCGTCCATTCCGGACGACACCCTGGAGAAGCACACTCTCAGGTCAGAGACCTCGACCTACAATTTGACTGTGGGGGACACAGGGTCAGGGCTAATTGTCTTTTTCCCTGGATTCCCTGGCTCAATTGTGGGTGCTCACTACACACTGCAGAGCAATGGGAACTACAAGTTCGATCAGATGCTCCTGACTGCCCAGAACCTACCGGCCAGTTACAACTACTGCAGGCTAGTGAGTCGGAGTCTCACAGTGAGGTCAAGCACACTCCCTGGTGGCGTTTATGCACTAAACGGCACCATAAACGCCGTGACCTTCCAAGGAAGCCTGAGTGAACTGACAGATGTAAGCTACAATGGGTTGATGTCTGCAACAGCCAACATCAACGACAAAATTGGGAATGTCCTAGTAGGGGAAGGGGTCACCGTCCTCAGCTTACCCACATCATATGATCTTGGGTATGTGAGGCTTGGTGACCCCATTCCCGCTATAGGGCTTGACCCAAAAATGGTAGCCACATGTGACAGCAGTGACAGGCCCAGAGTCTACACCATAACTGCAGCCGATGATTACCAATTCTCATCACAGTACCAACCAGGTGGGGTAACAATCACACTGTTCTCAGCCAACATTGATGCTATCACAAGCCTCAGCGTTGGGGGAGAGCTCGTGTTT---CAAACAAGCGTCCAAGGCCTTGTACTGGGCGCCACCATCTACTTTATAGGCTTTGATGGGACTACGGTAATCACCAGGGCTGTGGCCGCAGACAATGGGCTGACGGCCGGCACCGACAATCTTATGCCATTCAATCTTGTGATTCCAACCAACGAGATAACCCAGCCAATCACATCCATCAAACTGGAGGTAGTGACCTCCAAAAGTGGTGGCCAGGCAGGGGATCAGATGTCATGGTCGGCAAGTGGGAGCCTAGCAGTGACGATCCACGGTGGCAACTATCCAGGGGCCCTCCGTCCCGTCACACTAGTAGCCTACGAAAGAGTGGCAACAGGATCCGTCGTTACGGTCGCTGGGGTGAGCAACTTCGAGCTGATCCCAAATCCTGAACTAGCAAAGAACCTGGTTACAGAATACGGCCGATTTGACCCAGGAGCCATGAACTACACAAAATTGATACTGAGTGAGAGGGACCGTCTTGGCATCAAGACCGTCTGGCCAACAAGGGAGTACACCGACTTTCGTGAGTACTTCATGGAGGTGGCCGACCTCAATTCTCCCCTGAAGATTGCAGGAGCATTTGGCTTCAAAGACATAATCCGGGCCATAAGGAGGATAGCTGTGCCGGTGGTCTCTACATTGTTCCCACCTGCCGCTCCCCTGGCCCATGCAATTGGGGAAGGTGTAGACTACCTGCTGGGCGATGAGGCACAGGCTGCTTCAGGAACTGCTCGAGCCGCGTCAGGAAAAGCAAGAGCTGCCTCAGGCCGCATAAGGCAGCTGACTCTCGCCGCCGACAAGGGGTACGAGGTAGTCGCGAATCTATTCCAGGTGCCCCAGAATCCCGTAGTCGACGGAATTCTTGCTTCACCTGGGGTACTCCGCGGTGCACACAACCTCGACTGCGTGTTAAGAGAGGGTGCCACGCTATTCCCTGTGGTCATCACGACAGTGGAAGACGCCATGACACCCAAAGCATTGAACAGCAAAATATTTGCTGTCATTGAAGGCGTGCGAGAAGACCTCCAACCTCCATCTCAAAGAGGGTCCTTCATACGAACTCTCTCCGGACACAGAGTCTATGGATATGCTCCAGATGGGGTACTTCCACTGGAGACTGGGAGAGACTACACCGTTGTCCCAATAGATGATGTTTGGGACGACAGCATTATGCTGTCCAAAGATCCCATACCTCCTATTGTGGGAAACAGTGGAAACCTAGCCATAGCTTACATGGATGTGTTTCGACCTAAAGTCCCCATCCATGTGGCCATGACAGGAGCCCTCAATGCTTGTGGCGAGATTGAGAAAGTAAGCTTTAGAAGCACCAAGCTCGCCACTGCACACCGACTTGGCCTCAAGTTGGCTGGTCCCGGAGCATTCGACGTAAACACCGGGCCCAACTGGGCAACGTTCATCAAACGTTTCCCTCACAATCCGCGCGACTGGGACAGGCTCCCCTACCTCAACCTTCCATACCTTCCACCCAATGCAGGACGCCAGTACCACCTTGCCATGGCTGCATCAGAGTTCAAAGAGACCCCTGAACTCGAGAGCGCCGTCAGAGCCATGGAAGCAGCAGCCAACGTGGACCCACTATTCCAATCGGCACTCAGTGTGTTCATGTGGCTGGAAGAGAATGGGATTGTGACCGACATGGCCAACTTCGCACTCAGCGACCCGAACGCCCATCGGATGCGAAATTTTCTTGCAAACGCACCACAAGCAGGCAGCAAGTCGCAAAGGGCCAAGTACGGGACAGCAGGCTACGGAGTGGAGGCCCGGGGCCCCACACCAGAGGAAGCACAGAGGGAAAAAGACACACGGATCTCAAAGAAGATGGAGACCATGGGCATCTACTTTGCAACACCAGAATGGGTAGCACTCAATGGGCACCGAGGGCCAAGCCCCGGCCAGCTAAAGTACTGGCAGAACACACGAGAAATACCGGACCCAAACGAGGACTATCTAGACTACGTGCATGCAGAGAAGAGCCGGTTGGCATCAGAAGAACAAATCTTAAAGGCAGCTACGTCGATCTACGGGGCTCCAGGACAGGCAGAGCCACCCCAAGCTTTCATAGACGAAGTAGCCAAAGTCTATGAAATCAACCATGGGCGTGGCCCAAACCAAGAACAGATGAAAGATCTGCTCTTGACTGCGATGGAGCTGAAGCATCGCAATCCCAGGCGGGCCCCACCAAAGCCCAAGCCAAAACCCAATGCTCCAACACAGAGACCCCCTGGTCGGCTGGGCCGCTGGATCAGGACTGTCTCTGATGAGGACCTTGAG
>ABI52864
---------------------------ATGACAAACCTGCAAGATCAAACCCAACAGATTGTTCCGTTCATACGGAGCCTTCTGATGCCAACAACCGGACCGGCGTCCATTCCGGACGACACCCTAGAGAAGCACACTCTCAGGTCAGAGACCTCGACCTACAATTTGACTGTGGGGGACACAGGGTCAGGGCTAATTGTCTTTTTCCCTGGTTTCCCTGGCTCAATTGTGGGTGCTCACTACACACTGCAGAGCAATGGGAACTACAAGTTCGATCAGATGCTCCTGACTGCCCAGAACCTACCGGCCAGCTACAACTACTGCAGGCTAGTGAGTCGGAGTCTCACAGTGAGGTCAAGCACACTCCCTGGTGGCGTTTATGCACTAAATGGCACCATAAACGCCGTGACCTTCCAAGGAAGCCTGAGTGAACTGACAGATGTTAGCTACAATGGGTTGATGTCTGCAACAGCCAACATCAACGACAAAATCGGGAACGTCCTAGTAGGGGAAGGGGTGACCGTCCTCAGCTTACCCACATCATATGATCTTGGGTATGTGAGACTCGGTGACCCCATTCCCGCTATAGGGCTCGACCCAAAAATGGTAGCAACATGTGACAGCAGTGACAGGCCCAGAGTCTACACCATAACTGCAGCCGATGATTACCAATTCTCATCACAGTACCAAGCAGGTGGAGTAACAATCACACTGTTCTCAGCTAACATCGATGCCATCACAAGCCTCAGCATCGGGGGAGAACTCGTGTTT---CAAACAAGCGTCCAAGGCCTTATACTGGGCGCTACCATCTACCTTATAGGCTTTGATGGGACTGCGGTAACCACCAGAGCTGTGGCCGCAAACAATGGGCTAACGGCCGGCACTGACAACCTTATGCCATTCAATATTGTGATTCCAACCAGCGAGATAACCCAGCCAATCACATCCATCAAACTGGAGATAGTGACCTCCAAAAGTGGTGGTCAGGCGGGGGATCAGATGTCATGGTCAGCAAGTGGGAGCCTAGCAGTGACGATCCACGGTGGCAACTATCCAGGGGCCCTCCGTCCCGTCACACTAGTAGCCTACGAAAGAGTGGCAACAGGATCTGTCGTTACGGTCGCCGGGGTGAGCAACTTCGAGCTGATCCCAAATCCTGAACTAGCAAAGAACCTGGTCACAGAATACGGCCGATTTGACCCAGGAGCCATGAACTACACAAAATTGATACTGAGTGAGAGGGACCGTCTTGGCATCAAGACCGTATGGCCAACAAGGGAGTACACTGACTTTCGCGAGTACTTCATGGAGGTGGCCGACCTCAACTCTCCCCTGAAGATTGCAGGAGCATTTGGCTTCAAAGACATAATCCGGGCCCTAAGGAGGATAGCTGTGCCGGTGGTCTCTACACTGTTCCCACCCGCCGCTCCCCTAGCCCATGCAATTGGGGAAGGTGTAGACTACCTGCTGGGCGATGAGGCACAGGCTGCTTCAGGAACTGCTCGAGCCGCGTCAGGAAAAGCAAGAGCTGCCTCAGGCCGCATAAGGCAGCTAACTCTCGCCGCCGACAAGGGGTACGAGGTAGTCGCGAATCTGTTTCAGGTGACCCAGAATCCTGTAGTCGACGGGATTCTCGCTTCACCTGGGATACTCCGCGGTGCACACAACCTCGACTGCGTGTTGAGAGAGGGTGCCACGCTATTCCCTGTGGTCATCACGACAGTGGAAGATGCCATGACACCCAAAGCACTGAACAGCAAAATGTTTGCTGTCATTGAAGGCGTGCGAGAAGATCTCCAACCTCCATCTCAAAGAGGATCCTTCATACGAACTCTCTCCGGACATAGAGTCTATGGATATGCTCCAGATGGGGTACTTCCACTGGAGACTGGGAGAGATTACACCGTGGTCCCAATAGATGATGTCTGGGACGACAGCATTATGCTGTCCAATGACCCCATACCTCCTATTGTGGGAAACAGCGGAAACCTAGCCATAGCTTACATGGATGTGTTTCGACCCAAAGTCCCCATCCATGTGGCCATGACGGGAGCCCTCAACGCCTATGGCGAGATTGAGAACGTGAGCTTTAGAAGCACCAAGCTCGCCACTGCACACCGACTTGGCCTCAAGTTGGCTGGTCCCGGTGCATTTGACGTGAACACCGGGTCCAACTGGGCGACGTTTATCAAACGTTTTCCTCACAATCCACGCGACTGGGACAGGCTCCCTTACCTCAACCTTCCATACCTTCCGCCCAGTGCAGGACGCCAGTACGACCTGGCCATGGCCGCTTCAGAGTTCAAAGAGACCCCCGAACTCGAGAGCGCCGTCAGAGCCATGGAAGCAGCAGCCAACGTGGACCCACTGTTCCAATCTGCGCTCAGCGTGTTCATGTGGCTGGAAGAGAATGGGATTGTGACTGATATGGCCAACTTCGCACTCAGCGACCCGAACGCCCATCGGATGCGCAATTTTCTCGCAAACGCACCACAAGCAGGCAGCAAGTCGCAAAGAGCCAAGTACGGGACAGCAGGCTACGGAGTGGAGGCCCGGGGCCCCACTCCAGAGGAAGCACAGAGGGAAAAAGACACACGGATCTCAAAGAAGATGGAGACTATGGGCATCTACTTTGCAACACCAGAATGGGTAGCACTCAATGGGCACCGGGGGCCAAGCCCCGGCCAGCTAAAGTACTGGCAGAACACACGAGAAATACCTGATCCAAACGAGGACTACCTAGACTACGTGCATGCAGAGAAGAGCCGGTTGGCATCAGAAGAACAAATCCTAAGGGCAGCTACGTCGATCTACGGGGCTCCAGGACAGGCAGAGCCACCCCAGGCCTTCATAGACGAAGTCGCCAAAGTCTATGAAATCAACCATGGGCGTGGCCCCAACCAAGAACAGATGAAAGATCTGCTCTTGACTGCGATGGAGATGAAGCATCGCAATCCCAGGCGGGCTCCACCAAAGCCCAAGCCAAAACCCAATGTTCCAACACAGAGACCCCCTGGTCGGCTGGGCCGCTGGATCAGGGCTGTCTCTGATGAGGACCTTGAG
>AAR24133
---------------------------ATGACAAACCTGCAAGATCAAACCCAACAGATTGTTCCGTTCATACGGAGCCTTCTGATGCCAACAACCGGACCGGCGTCCATTCCGGACGACACCCTGGAGAAGCACACTCTCAGGTCAGAGACCTCGACCTACAATTTGACTGTGGGGGACACAGGGTCAGGGCTAATTGTCTTTTTCCCTGGATTCCCTGGCTCAATTGTGGGTGCTCACTACACACTGCAGAGCAATGGGAACTACAAGTTCGATCAGATGCTCCTGACTGCCCAGAACCTACCGGCCAGCTACAACTACTGCAGGCTAGTGAGTCGGAGTCTCACAGTAAGGTCAAGCACACTCCCTGGTGGCGTTTATGCACTAAACGGCACCATAAACGCCGTGACCTTCCAAGGAAGCCTGAGTGAACTGACAGATGTTAGCTACAATGGGTTGATGTCTGCAACAGCCAACATCAACGACAAAATTGGGAACGTCCTAGTAGGGGAAGGGGTTACTGTCCTCAGCTTACCCACATCATATGATCTTGGGTATGTGAGGCTTGGTGACCCCATACCCGCTATAGGGCTTGACCCAAAAATGGTAGCAACATGTGACAGCAGTGACAGGCCCAGAGTCTACACCATAACTGCAGCTGATGATTACCAATTCTCATCACAGTACCAAACAGGTGGGGTAACAATCACCCTGTTCTCAGCCAACATTGATGCCATCACAAGCCTCAGCGTTGGGGGAGAGCTCGTGTTT---AAAACAAGCGTCCAAAGCCTTGTACTGGGCGCCACCATCTACCTTATAGGCTTTGATGGGTCTGCGGTAATCACTAGAGCTGTGGCCGCAAACAATGGGCTGACGGCCGGCACCGACAATCTTATGCCATTCAATCTTGTGATTCCAACCAACGAGATAACCCAGCCAATCACATCCATCAAACTGGAGATAGTGACCTCCAAAAGTGGTGGTCAGGAAGGGGACCAGATGTCATGGTCCGCAAGTGGGAGCCTAGCAGTGACGATTCATGGTGGCAACTATCCAGGGGCCCTCCGTCCCGTCACACTAGTAGCCTACGAAAGAGTGGCAACAGGATCTGTCGTTACGGTCGCTGGGGTGAGCAACTTCGAGCTGATCCCAAATCCTGAACTAGCAAAGAACCTGGTTACAGAATACGGCCGATTTGACCCAGGAGCCATGAACTACACAAAATTGATACTGAGTGAGAGGGACCGCCTTGGCATCAAGACAGTCTGGCCGACAAGGGAGTACACCGACTTTCGTGAGTACTTCATGGAGGTGGCCGACCTCAGCTCTCCCCTGAAGATTGCAGGAGCATTTGGCTTCAAAGACATAATCCGGGCCATAAGGAGGATAGCTGTGCCGGTGGTCTCCACATTGTTCCCACCTGCCGCTCCCCTGGCCCATGCAATTGGGGAAGGTGTAGACTACCTGCTGGGTGATGAGGCACAGGCTGCTTCAGGAACTGCTCGAGCCGCGTCAGGAAAAGCAAGGGCTGCCTCAGGCCGCATAAGGCAGCTGACTCTCGCCGCCGACAAGGGGTACGAGGTAGTCGCGAATCTATTCCAGGTGCCCCAGAATCCCGTAGTCGACGGGATTCTTGCTTCACCCGGGATACTCCGCGGTGCACACAACCTCGACTGCGTGTTAAGAGAGGGCGCCACGCTATTCCCTGTGGTCATCACGACAGTGGAAGACGCCATGACACCCAAAGCACTAAACAGCAAAATGTTTGCTGTCATTGAAGGCGTGCGAGAGGACCTCCAACCTCCATCTCAAAGAGGATCCTTCATACGAACTCTCTCCGGACACAGAGTCTATGGATATGCTCCAGATGGGGTACTTCCACTGGAGACTGGGAGAGACTACACCGTTGTCCCAATAGATGATGTCTGGGACGACAGCATTATGCTGTCCAAAGACCCCATACCTCCTATTGTGGGAAACAGTGGAAACCTAGCCATAGCTTACATGGATGTGTTTCGACCCAAAGTCCCCATCCATGTGGCCATGACGGGAGCCCTCAACGCTTGTGGCGAGATTGAGAAAATAAGCTTTAGAAGCACCAAGCTCGCCACCGCACACCGGCTTGGCCTCAAGTTGGCTGGTCCCGGAGCATTTGACGTAAACACCGGGCCCAACTGGGCAACGTTCATCAAACGTTTCCCTCACAATCCACGCGACTGGGACAGGCTCCCCTACCTCAACCTTCCATACCTTCCACCCAATGCAGGACGCCAGTACCACCTCGCCATGGCCGCATCAGAGTTCAAGGAGACCCCTGAACTCGAGAGCGCCGTCAGGGCCATGGAAGCAGCAGCCAGTGTAGACCCACTGTTCCAATCTGCACTCAGTGTGTTCATGTGGCTGGAAGAGAATGGGATTGTGACTGACATGGCCAACTTCGCACTCAGCGACCCGAACGCCCATCGGATGCGAAACTTTCTTGCAAACGCACCACAAGCAGGTAGCAAGTCTCAAAGGGCCAAATACGGGACAGCAGGCTACGGAGTGGAGGCCCGGGGCCCCACACCAGAAGAAGCACAGAGGGAAAAAGACACACGGATCTCAAAGAAGATGGAGACCATGGGCATCTACTTTGCAACACCAGAATGGGTAGCACTCAATGGGCACCGAGGGCCAAGCCCCGGCCAGCTAAAGTACTGGCAGAACACACGAGAAATACCGGACCCAAACGAGGACTATCTAGACTACGTGCATGCAGAGAAGAGCCGGTTGGCATCAGAAGAACAAATCCTAAGGGCAGCTACGTCGATCTACGGGGCTCCAGGACAGGCAGAGCCACCCCAAGCTTTCATAGACGAAGTTGCCAAAGTCTATGAAATCAACCATGGACGTGGCCCAAACCAAGAACAGATGAAAGATCTGCTCTTGACTGCGATGGAGATGAAGCATCGCAATCCCAGGCGGGCTCCACCAAAGCCCAAGCCAAGACCCAACGCTCCAACGCAGAGACCCCCTGGTCGGCTGGGCCGCTGGATCAGGACTGTCTCTGATGAGGACCTTGAG
>AAN52492
---------------------------ATGACGAACCTGCAAGATCAAACCCAACAGATTGTTCCGTTCATACGGAGCCTTCTGATGCCAACAACCGGACCGGCGTCCATTCCGGACGACACCCTAGAGAAGCACACTCTCAGGTCAGAGACCTCGACCTACAATTTGACTGTGGGGGACACAGGGTCAGGGCTAATTGTCTTTTTCCCTGGTTTCCCTGGCTCAATTGTGGGTGCTCACTACACACTGCAGAGCAATGGGAACTACAAGTTCGATCAGATGCTCCTGACTGCCCAGAACCTACCGGCCAGCTACAACTACTGCAGGCTAGTGAGTCGGAGTCTCACAGTGAGGTCAAGCACACTCCCTGGTGGCGTTTATGCACTAAATGGCACCATAAACGCCGTGACCTTCCAAGGAAGCCTGAGTGAACTGACAGATGTTAGCTACAATGGGTTGATGTCTGCAACAGCCAACATCAACGACAAAATCGGGAACGTCCTAGTAGGGGAAGGGGTAACCGTCCTCAGCTTACCCACATCATATGATCTTGGGTATGTGAGACTCGGTGACCCCATTCCCGCTATAGGGCTCGACCCAAAAATGGTAGCAACATGTGACAGCAGTGACAGGCCCAGAGTCTACACCATAACTGCAGCCGACGATTACCAATTCTCATCACAGTACCAATCAGGTGGGGTAACAATCACACTGTTCTCAGCTAATATCGATGCCATCACAAGCCTTAGCATCGGGGGAGAACTCGTGTTT---CAAACAAGCGTCCAAGGCCTTATACTGGGTGCTACCATCTACCTTATAGGCTTTGATGGGACCGCGGTAATCACCAGAGCTGTGGCCGCAGACAATGGGCTAACGGCCGGCACTGACAACCTTATGCCATTCAATATTGTGATTCCAATCAGCGAGATAACCCAGCCAATCACATCCATCAAACTGGAGATCGTGACCTCCAAAAGTGGTGGTCAGGCGGGGGATCAGATGTCATGGTCAGCAAGTGGGAGCCTAGCAGTGACGATCCACGGTGGCAACTATCCAGGGGCCCTCCGTCCCGTCACACTAGTAGCCTACGAAAGAGTGGCAACAGGATCTGTCGTTACGGTCGCCGGGGTGAGCAACTTCGAGCTGATCCCAAATCCTGAACTAGCAAAGAACCTGGTCACAGAATACGGCCGATTTGACCCAGGAGCCATGAACTACACAAAATTGATACTGAGTGAGAGGGACCGTCTTGGCATCAAGACCGTATGGCCAACGAGGGAGTACACTGACTTTCGTGAGTACTTCATGGAGGTGGCCGACCTCAACTCTCCCCTGAAGATTGCAGGAGCATTTGGCTTCAAAGACATAATCCGGGCCCTAAGGAGGATAGCTGTGCCGGTGGTCTCTACACTGTTCCCACCCGCCGCTCCCCTAGCCCATGCAATTGGGGAAGGTGTAGACTACCTGCTGGGCGATGAGGCACAGGCTGCTTCAGGAACTGCTCGAGCCGCGTCAGGAAAAGCAAGAGCTGCCTCAGGCCGCATAAGGCAGCTAACTCTCGCCGCCGACAAGGGGTACGAGGTAGTCGCGAATCTGTTTCAGGTGCCCCAGAATCCTGTAGTCGACGGGATTCTCGCTTCACCTGGGATACTCCGCGGTGCACACAACCTCGACTGCGTGTTGAGAGAGGGTGCCACGCTATTCCCTGTGGTCATCACGACAGTGGAAGATGCCATGACACCCAAAGCACTGAACAGCAAAATGTTTGCTGTCATTGAAGGCGTGCGAGAAGATCTCCAACCTCCATCTCAAAGAGGATCCTTCATACGAACTCTCTCCGGACATAGAGTCTATGGATATGCTCCAGATGGGGTACTTCCACTGGAGACTGGGAGAGATTACACCGTGGTCCCAATAGATGATGTCTGGGACGACAGCATTATGCTGTCCAAAGACCCCATACCTCCTATTGTGGGAAACAGCGGAAACCTAGCCATAGCTTACATGGATGTGTTTCGACCCAAAGTCCCCATCCATGTGGCCATGACGGGAGCCCTCAACGCCTATGGCGAGATTGAGAACGTGAGCTTTAGAAGCACCAAGCTCGCCACTGCACACCGACTTGGCCTCAAGTTGGCTGGTCCCGGTGCATTTGACGTGAACACCGGGTCCAACTGGGCGACGTTTATCAAACGTTTTCCTCACAATCCCCGCGACTGGGACAGGCTCCCTTACCTCAACCTTCCATACCTTCCACCCAATGCAGGACGCCAGTACGACCTGGCCATGGCCGCTTCAGAGTTCAAAGAGACCCCCGAACTCGAGAGCGCCGTCAGAGCCATGGAAGCAGCAGCCAACGTGGACCCACTGTTCCAATCTGCGCTCAGCGTGTTCATGTGGCTGGAAGAGAATGGGATTGTGACTGATATGGCCAACTTCGCACTCAGCGACCCGAACGCCCATCGGATGCGCAATTTTCTCGCAAACGCACCACAAGCAGGCAGCAAGTCGCAAAGAGCCAAGTACGGGACAGCAGGCTACGGAGTGGAGGCCCGGGGCCCCACTCCAGAGGAAGCACAGAGGGAAAAAGACACACGGATCTCAAAGAAGATGGAAACTATGGGCATCTACTTTGCAACACCAGAATGGGTAGCACTCAATGGGCACCGGGGGCCAAGCCCCGGCCAGCTGAAGTACTGGCAGAACACACGAGAAATACCTGATCCAAACGAGGACTACCTAGACTACGTGCATGCAGAGAAGAGCCGGTTGGCATCAGAAGAACAAATCCTAAGGGCAGCTACGTCGATCTACGGGGCTCCAGGACAGGCAGAGCCACCCCAAGCCTTCATAGACGAAGTCGCCAAAGTCTATGAAATCAACCATGGGCGTGGCCCCAACCAAGAACAGATGAAAGATCTGCTCTTGACTGCGATGGAGATGAAGCATCGCAATCCCAGGCGGGCTCCACCAAAGCCCAAGCCAAAACCCAATGTTCCAACACAGAGACCCCCTGGTCGGCTGGGCCGCTGGATCAGGGCTGTCTCTGATGAGGACCTTGAG
>AAF16082
---------------------------ATGACAAACCTGCAAGATCAAACCCAACAGATTGTTCCGTTCATACGGAGCCTTCTGATGCCAACAACCGGACCGGCGTCCATTCCGGACGACACCCTGGAGAAGCACACTCTCAGGTCAGAGACCTCGACCTACAATTTGACTGTGGGGGACACAGGGTCAGGGCTAATTGTCTTTTTCCCTGGATTCCCTGGCTCAATTGTGGGTGCTCACTACACACTGCAGAGCAATGGGAACTACAAGTTCGATCAGATGCTCCTGACTGCCCAGAACCTACCGGCCAGTTACAACTACTGCAGGCTAGTGAGTCGGAGTCTCACAGTGAGGTCAAGCACACTTCCTGGTGGCGTTTATGCACTAAACGGCACCATAAACGCCGTGACCTTCCAAGGAAGCCTGAGTGAACTGACAGATGTTAGCTACAATGGGTTGATGTCTGCAACAGCCAACATCAACGACAAAATTGGGAACGTCCTAGTAGGGGAAGGGGTCACCGTCCTCAGCTTACCCACATCATATGATCTTGGGTATGTGAGGCTTGGTGACCCCATTCCCGCAATAGGGCTTGACCCAAAAATGGTAGCCACATGTGACAGCAGTGACAGGCCCAGAGTCTACACCATAACTGCAGCCGATGATTACCAATTCTCATCACAGTACCAACCAGGTGGGGTAACAATCACACTGTTCTCAGCCAACATTGATGCCATCACAAGCCTCAGCGTTGGGGGAGAGCTCGTGTTT---CAAACAAGCGTCCACGGCCTTGTACTGGGCGCCACCATCTACCTCATAGGCTTTGATGGGACAGCGGTAATCACCAGGGCTGTGGCCGCAAACAATGGGCTGACGACCGGCACCGACAACCTTTTGCCATTCAATCTTGTGATTCCAACAAACGAGATAACCCAGCCAATCACATCCATCAAACTGGAGATAGTGACCTCCAAAAGTGGTGGTCAGGCAGGGGATCAGATGTCGTGGTCGGCAAGAGGGAGCCTAGCAGTGACGATCCATGGTGGCAACTATCCAGGGGCCCTCCGTCCCGTCACGCTAGTGGCCTACGAAAGAGTGGCAACAGGATCCGTCGTTACGGTCGCTGGGGTGAGCAACTTCGAGCTGATCCCAAATCCTGAACTAGCAAAGAACCTGGTTACAGAATACGGCCGATTTGACCCAGGAGCCATGAACTACACAAAATTGATACTGAGTGAGAGGGACCGTCTTGGCATCAAGACCGTCTGGCCAACAAGGGAGTACACTGACTTTCGTGAATACTTCATGGAGGTGGCCGACCTCAACTCTCCCCTGAAGATTGCAGGAGCATTCGGCTTCAAAGACATAATCCGGGCCATAAGGAGGATAGCTGTGCCGGTGGTCTCCACATTGTTCCCACCTGCCGCTCCCCTAGCCCATGCAATTGGGGAAGGTGTAGACTACCTGCTGGGCGATGAGGCACAGGCTGCTTCAGGAACTGCTCGAGCCGCGTCAGGAAAAGCAAGAGCTGCCTCAGGCCGCATAAGGCAGCTGACTCTCGCCGCCGACAAGGGGTACGAGGTAGTCGCGAATCTATTCCAGGTGCCCCAGAATCCCGTAGTCGACGGGATTCTTGCTTCACCTGGGGTACTCCGCGGTGCACACAACCTCGACTGCGTGTTAAGAGAGGGTGCCACGCTATTCCCTGTGGTTATTACGACAGTGGAAGACGCCATGACACCCAAAGCATTGAACAGCAAAATGTTTGCTGTCATTGAAGGCGTGCGAGAAGACCTCCAACCTCCTTCTCAAAGAGGATCCTTCATACGAACTCTCTCTGGACACAGAGTCTATGGATATGCTCCAGATGGGGTACTTCCACTGGAGACTGGGAGAGACTACACCGTTGTCCCAATAGATGATGTCTGGGACGACAGCATTATGCTGTCCAAAGATCCCATACCTCCTATTGTGGGAAACAGTGGAAATCTAGCCATAGCTTACATGGATGTGTTTCGACCCAAAGTCCCAATCCATGTGGCTATGACGGGAGCCCTCAATGCTTGTGGCGAGATTGAGAAAGTAAGCTTTAGAAGCACCAAGCTCGCCACTGCACACCGACTTGGCCTTAAGTTGGCTGGTCCCGGAGCATTCGATGTAAACACCGGGCCCAACTGGGCAACGTTCATCAAACGTTTCCCTCACAATCCACGCGACTGGGACAGGCTCCCCTACCTCAACCTACCATACCTTCCACCCAATGCAGGACGCCAGTACCACCTTGCCATGGCTGCATCAGAGTTCAAAGAGACCCCCGAACTCGAGAGTGCCGTCAGAGCAATGGAAGCAGCAGCCAACGTGGACCCACTATTCCAATCTGCACTCAGTGTGTTCATGTGGCTGGAAGAGAATGGGATTGTGACTGACATGGCCAACTTCGCACTCAGCGACCCGAACGCCCATCGGATGCGAAATTTTCTTGCAAACGCACCACAAGCAGGCAGCAAGTCGCAAAGGGCCAAGTACGGGACAGCAGGCTACGGAGTGGAGGCTCGGGGCCCCACACCAGAGGAAGCACAGAGGGAAAAAGACACACGGATCTCAAAGAAGATGGAGACCATGGGCATCTACTTTGCAACACCAGAATGGGTAGCACTCAATGGGCACCGAGGGCCAAGCCCCGGCCAGCTAAAGTACTGGCAGAACACACGAGAAATACCGGACCCAAACGAGGACTATCTAGACTACGTGCATGCAGAGAAGAGCCGGTTGGCATCAGAAGAACAAATCCTAAGGGCAGCTACGTCGATCTACGGGGCTCCAGGACAGGCAGAGCCACCCCAAGCTTTCATAGACGAAGTTGCCAAAGTCTATGAAATCAACCATGGACGTGGCCCAAACCAAGAACAGATGAAAGATCTGCTCTTGACTGCGATGGAGATGAAGCATCGCAATCCCAGGCGGGCTCTACCAAAGCCCAAGCCAAAACCCAATGCTCCAACACAGAGACCCCCTGGTCGGCTGGGCCGCTGGATCAGGACCGTCTCTGATGAGGACCTTGAG
>AAO49501
---------------------------ATGACAAACCTGCAAGATCAAACCCAACAGATTGTTCCGTTCATACGGAGCCTTCTGATGCCAACAACCGGACCGGCGTCCATTCCGGACGACACCCTAGAGAAGCACACTCTCAGGTCAGAGACCTCGACCTACAATTTGACTGTGGGGGACACAGGGTCAGGGCTAATTGTCTTTTTCCCTGGTTTCCCTGGCTCAATTGTGGGTGCTCACTACACACTGCAGAGCAATGGGAACTACAAGTTCGATCAGATGCTCCTGACTGCCCAGAACCTACCGGCCAGCTACAACTACTGCAGGCTAGTGAGTCGGAGTCTCACAGTGAGGTCAAGCACACTCCCTGGTGGCGTTTATGCACTAAATGGCACCATAAACGCCGTGACCTTCCAAGGAAGCCTGAGTGAACTGACAGATGTTAGCTACAATGGGTTGATGTCTGCAACAGCCAACATCAACGACAAAATCGGGAACGTCCTAGTAGGGGAAGGGGTAACCGTCCTCAGCTTACCCACATCATATGATCTTGGGTATGTGAGACTCGGTGACCCCATTCCCGCTATAGGGCTCGACCCAAAAATGGTAGCAACATGTGACAGCAGTGACAGGCCCAGAGTCTACACCATAACTGCAGCCGATGATTACCAATTCTCATCACAGTACCAAGCAGGTGGAGTAACAATCACACTGTTCTCAGCTAATATCGATGCCATCACAAGCCTCAGCATCGGGGGAGAACTCGTGTTT---CAAACAAGCGTCCAAGGCCTTATACTGGGTGCTACCATCTACCTTATAGGCTTTGATGGGACTGCGGTAATCACCAGAGCTGTGGCCGCAAACAATGGGCTAACGGCCGGCACTGACAACCTTATGCCATTCAATATTGTGATTCCAACCAGCGAGATAACCCAGCCAATCACATCCATCAAACTGGAGATAGTGACCTCCAAAAGTGGTGGTCAGGCGGGGGATCAGATGTCATGGTCAGCAAGTGGGAGCCTAGCAGTGACGATCCACGGTGGCAACTATCCAGGGGCCCTCCGTCCCGTCACACTAGTAGCCTACGAAAGAGTGGCAACAGGATCTGTCGTTACGGTCGCCGGGGTGAGCAACTTCGAGCTGATCCCAAATCCTGAACTAGCAAAGAACCTGGTCACAGAATATGGCCGATTTGACCCAGGAGCCATGAACTACACAAAATTGATACTGAGTGAGAGGGACCGTCTTGGCATCAAGACCGTCTGGCCAACAAGGGAGTACACTGACTTTCGCGAGTACTTCATGGAGGTGGCCGACCTCAACTCTCCCCTGAAGATTGCAGGAGCATTTGGCTTCAAAGACATAATCCGGGCCCTAAGGAGGATAGCTGTGCCGGTGGTCTCTACACTGTTCCCACCCGCCGCTCCCCTAGCCCATGCAATTGGGGAAGGTGTAGACTACCTGCTGGGCGATGAGGCACAGGCTGCTTCAGGAACTGCTCGAGCCGCGTCAGGAAAAGCAAGCGCTGCCTCAGGCCGCATAAGGCAGCTAACTCTCGCCGCCGACAAGGGGTACGAGGTAGTCGCGAATCTGTTTCAGGTGCCCCAGAATCCTGTAGTCGACGGGATTCTCGCTTCACCTGGGATACTCCGCGGTGCACACAACCTCGACTGCGTGTTGAGAGAGGGTGCCACGCTATTCCCTGTGGTCATCACGACAGTGGAAGATGCCATGACACCCAAAGCACTGAACAGCAAAATGTTTGCTGTCATTGAAGGCGTGCGAGAAGATCTCCAACCTCCATCTCAAAGAGGATCCTTCATAAGAACTCTCTCCGGACATAGAGTCTATGGATATGCTCCAGATGGGGTACTTCCACTGGAGACTGGGAGAGATTACACCGTGGTCCCAATAGATGATGTCTGGGACGACAGCATTATGCTGTCCAAAGACCCCATACCTCCTATTGTGGGAAACAGCGGAAACCTAGCCATAGCTYACATGGATGTTTTTVGACCAAAAGTCCCTATCCATGTGGCCATGACGGGGGCCCTCAACGCCTATGGCGAGATTGAGAACGTGAGCTTTAGAAGCACCAAGCTCGCCACTGCACACCGACTTGGCCTCAAGTTGGCTGGTCCCGGTGCATTTGACGTGAACACCGGGTCCAACTGGGCGACGTTTATCAAACGTTTTCCTCACAATCCACGCGACTGGGACAGGCTCCCTTACCTCAACCTTCCATACCTTCCACCCAATGCAGGACGCCAGTACGACCTGGCCATGGCCGCTTCAGAGTTCAAAGGGACCCCCGAACTCGAGAGCGCCGTCAGAGCCATGGAAGCAGCAGCCAACGTGGACCCACTGTTCCAATCCGCGCTCAGCGTGTTCATGTGGCTGGAAGAGAATGGGATTGTGACTGATATGGCCAACTTCGCACTCAGCGACCCGAACGCCCATCGGATGCGCAATTTTCTCGCAAACGCACCACAAGCAGGCAGCAAGTCGCAAAGAGCCAAGTACGGGACAGCAGGCTACGGAGTGGAGGCCCGGGGCCCCACTCCAGAAGAAGCACAGAGGGAAAAAGACACACGGATCTCAAAGAAGATGGAGACCATGGGCATCTACTTTGCAACACCAGAATGGGTAGCACTCAATGGACACCGGGGGCCAAGCCCCGGCCAGCTAAAGTACTGGCAGAACACACGAGAAATACCTGATCCAAACGAGGACTACCTAGACTACGTGCATGCAGAGAAGAGCCGGTTGGCATCAGAAGAACAAATCCTAAGGGCAGCTACGTCGATCTACGGGGCTCCAGGACAGGCAGAGCCACCCCAGGCCTTCATAGACGAAGTCGCCAAAGTCTATGAAATCAACCATGGGCGTGGCCCCAACCAAGAACAGATGAAAGATCTGCCCTTGACTGCGATGGAGATGAAGCATCGCAATCCCAGGCGGGCTCCACCAAAGCCCAAGCCAAAACCCAATGTTCCAACACAGAGACCCCCTGGTCGGCTGGGCCGCTGGATCAGGGCTGTCTCTGATGAGGACCTTGAG
>ACB56947
---------------------------ATGACAAACCTGCAAGATCAAACCCAACAGATTGTTCCGTTCATACGGAGCCTTCTGATGCCAACAACCGGACCGGCGTCCATTCCGGACGACACCCTAGAGAAGCACACTCTCAGGTCAGAGACCTCGACCTACAATTTGACTGTGGGGGACACAGGGTCAGGGCTAATTGTCTTTTTCCCTGGTTTCCCTGGCTCAATTGTGGGTGCTCACTACACGCTGCAGAGCAATGGGAACTACAAGTTCGATCAGATGCTCCTGACTGCCCAGAACCTACCATCCAGCTACAACTACTGCAGGCTAGTGAGTCGGAGTCTCACAGTGAGGTCAAGCACACTCCCTGGTGGCGTTTATGCACTAAATGGCACCATAAACGCCGTGACCTTCCAAGGAAGCCTGAGTGAACTGACAGATGTTAGCTACAATGGGTTGATGTCTGCAACAGCCAACATCAACGACAAAATCGGGAACGTCCTAGTAGGGGAAGGGGTGACCGTCCTCAGCTTACCCACATCATATGATCTTGGGTATGTGAGACTCGGTGACCCCATTCCCGCTATAGGGCTCGACCCAAAAATGGTAGCAACATGTGACAGCAGTGACAGGCCCAGAGTCTACACCATAACTGCAGCCGATGATTACCAATTCTCATCACAGTACCAACCAGGTGGAGTAACAATCACACTGTTCTCAGCTAATATCGATGCCATCACAAGCCTCAGCGTTGGGGGAGAACTCGTGTTT---CAAACAAGCGTCCACGGCCTTGTACTGGGTGCTACCATCTACCTCATAGGCTTTGATGGGACTGCGGTAATCACCAGAGCTGTGGCCGCAAACAATGGGCTAACGACCGGCACTGACAACCTTATGCCATTCAATATTGTGATTCCAACCAGCGAGATAACCCAGCCAATCACATCCATCAAACTGGAGATAGTGACCTCCAAAAGTGGTGGTCAGGCGGGGGATCAGATGTCATGGTCAGCAAGTGGGAGCCTAGCAGTGACGATCCACGGTGGCAACTATCCAGGGGCCCTCCGTCCCGTCACACTAGTAGCCTACGAAAGAGTGGCAACAGGATCTGTCGTTACGGTCGCCGGGGTGAGCAACTTCGAGCTGATCCCAAATCCTGAACTAGCAAAGAACCTGGTCACAGAATACGGCCGATTTGACCCAGGAGCCATGAACTACACAAAATTGATACTGAGTGAGAGGGACCGTCTTGGCATCAAGACCGTCTGGCCAACAAGGGAGTACACTGACTTTCGCGAGTACTTCATGGAGGTGGCCGACCTCAACTCTCCCCTGAAGATTGCAGGAGCATTTGGCTTCAAAGACATAATCCGGGCCATAAGGAGGATAGCTGTGCCGGTGGTCTCTACACTGTTCCCACCCGCCGCTCCCCTAGCCCATGCAATTGGGGAAGGTGTAGACTACCTGCTGGGCGATGAGGCACAGGCTGCTTCAGGAACTGCTCGAGCCGCGTCAGGAAAAGCAAGAGCTGCCTCAGGCCGCATAAGGCAGCTGACTCTCGCCGCCGACAAGGGGTACGAGGTAGTCGCGAATCTATTCCAGGTGCCCCAGAATCCCGTAGTCGACGGGATTCTTGCTTCACCTGGGGTACTCCGCGGTGCACACAACCTCGACTGCGTGTTAAGAGAGGGTGCCACGCTATTCCCTGTGGTTATTACGACAGTGGAAGACGCCATGACACCCAAAGCATTGAACAGCAAAATGTTTGCTGTCATTGAAGGCGTGCGAGAAGACCTCCAACCTCCTTCTCAAAGAGGATCCTTCATACGAACTCTCTCTGGACACAGAGTCTATGGATATGCTCCAGATGGGGTACTTCCACTGGAGACTGGGAGAGACTACACCGTTGTCCCAATAGATGATGTCTGGGACGACAGCATTATGCTGTCCAAAGATCCCATACCTCCTATTGTGGGAAACAGTGGAAATCTAGCCATAGCTTACATGGATGTGTTTCGACCCAAAGTCCCAATCCATGTGGCTATGACGGGAGCCCTCAATGCTTGTGGCGAGATTGAGAAAGTAAGCTTTAGAAGCACCAAGCTCGCCACTGCACACCGACTTGGCCTTAAGTTGGCTGGTCCCGGAGTATTCGATGTAAACACCGGGCCCAACTGGGCAACGTTCATCAAACGTTTCCCTCACAATCCACGCGACTGGGACAGGCTCCCCTACCTCAACCTACCATACCTTCCACCCAATGCAGGACGCCAGTACCACCTTGCCATGGCTGCATCAGAGTTCAAAGAGACCCCCGAACTCGAGAGTGCCGTCAGAGCAATGGAAGCAGCAGCCAACGTGGACCCACTATTCCAATCTGCACTCAGTGTGTTCATGTGGCTGGAGGAGAATGGGATTGTGACTGACATGGCCAACTTCGCACTCAGCGACCCGAACGCCCATCGGATGCGAAATTTTCTTGCAAACGCACCACAAGCAGGCAGCAAGTCGCAAAGGGCCAAGTACGGGACAGCAGGCTACGGAGTGGAGGCTCGGGGCCCCACACCAGAGGAAGCACAGAGGGAAAAAGACACACGGATCTCAAAGAAGATGGAGACCATGGGCATCTACTTTGCAACACCAGAATGGGTAGCACTCAATGGGCACCGAGGGCCAAGCCCCGGCCAGCTAAAGTACTGGCAGAACACACGAGAAATACCGGACCCAAACGAGGACTATCTAGACTACGTGCATGCAGAGAAGAGCCGGTTGGCATCAGAAGAACAAATCCAAAGGGCAGCTACGTCGATCTACGGGGCTCCAGGACAGGCAGAGCCACCCCAAGCTTTCATAGACGAAGTTGCCAAAGTCTATGAAATCAACCATGGACGTGGCCCAAACCAAGAACAGATGAAAGATCTGCTCTTGACTGCGATGGAGATGAAGCATCGCAATCCCAGGCGGGCTCTACCAAAGCCCAAGCCAAAACCCAATGCTCCAACACAGAGACCCCCTGGTCGGCTGGGCCGCTGGATCAGGACCGTCTCTGATGAGGACCTTGAG
>AAK30029
---------------------------ATGACAAACCTGCAAGATCAAACCCAACAGATTGTTCCGTTCATACGGAGCCTTCTGATGCCAACAACCGGACCGGCGTCCATTCCGGACGACACCCTGGAGAAGCACACTCTCAGGTCAGAGACCTCGACCTACAATTTGACTGTGGGGGACACAGGGTCAGGGCTAATTGTCTTTTTCCCTGGATTCCCTGGCTCAATTGTGGGTGCTCACTACACACTGCAGAGCAATGGGAACTACAAGTTCGATCAGATGCTCCTGACTGCCCAGAACCTACCGGCCAGTTACAACTACTGCAGGCTAGTGAGTCGGAGTCTCACAGTGAGGTCAAGCACACTCCCTGGTGGCGTTTATGCACTAAACGGCACCATAAACGCCGTGACCTTCCAAGGAAGCCTGAGTGAACTGACAGATGTTAGCTACAATGGGTTGATGTCTGCAACAGCCAACATCAACGACAAAATTGGGAATGTCCTGGTAGGGGAAGGGGTCACCGTCCTCAGCTTACCCACATCATATGATCTTGGGTATGTGAGGCTTGGTGACCCCATTCCCGCCATAGGGCTTGACCCAAAAATGGTAGCCACATGTGACAGCAGTGACAGGCCCAGAGTCTACACCATAACTGCAGCCGATGATTACCAATTCTCATCACAGTACCAACCAGGTGGGGTAACAATCACACTGTTCTCAGCCAACATTGATGCTATTACAAGCCTCAGCATTGGGGGAGAGCTCGTGTTT---CAAACAAGCGTCCAAGGCCTTGTACTGGGCGCCACCATCTACCTTATAGGCTTTGATGGGACCGCGGTAATCACCAGGGCTGTGGCCGCAGACAATGGGCTGACGGCCGGCACCGACAATCTTATGCCATTCAATCTTGTGATTCCAACCAACGAGATAACCCAGCCAATCACATCCATCAAACTGGAGATAGTGACCTCCAAAAGTGGTGGCCAGGCAGGGGATCAGATGTCATGGTCGGCAAGTGGGAGCCTAGCAGTGACGATCCATGGTGGCAACTATCCAGGGGCCCTCCGTCCCGTCACACTAGTAGCCTACGAAAGAGTGGCAACAGGATCCGTCGTTACGGTCGCTGGGGTGAGCAACTTCGAGCTGATCCCAAATCCTGAACTAGCAAAGAACCTGGTTACAGAATACGGCCGATTTGACCCAGGAGCCATGAACTACACAAAATTGATACTGAGTGAGAGGGACCGTCTTGGCATCAAGACCGTCTGGCCAACAAGGGAGTACACCGACTTTCGTGAGTACTTCATGGAGGTGGCCGACCTCAATTCTCCCCTGAAGATTGCAGGAGCATTTGGCTTCAAAGACATAATCCGGGCCATAAGGAGGATAGCTGTGCCGGTGGTCTCTACATTGTTCCCACCTGCCGCTCCCCTGGCCCATGCAATTGGGGAAGGTGTAGACTACCTGCTGGGCGATGAGGCACAGGCTGCTTCAGGAACTGCTCGAGCCGCGTCAGGAAAAGCAAGAGCTGCCTCAGGCCGCATAAGGCAGCTGACTCTCGCCGCCGACAAGGGGCACGAAGTAGTCGCGAATCTATTCCAGGTGCCCCAGAATCCCGTAGTCGACGGAATTCTTGCTTCACCTGGGGTGCTCCGCGGTGCACACAACCTCGACTGTGTGTTAAGAGAGGGTGCCACGCTATTCCCTGTGGTCATCACGACAGTGGAAGACGCCATGACACCCAAAGCATTGAACAGCAAAATGTTTGCTGTCATTGAAGGCGTGCGAAAAGACCTCCAACCTCCATCTCAAAGAGGGTCCTTCATACGAACTCTCTCCGGACACAGAGTCTATGGATATGCTCCAGATGGGGTACTTCCACTGGAGACTGGGAGAGACTACACCGTTGTCCCAATAGATGATGTTTGGGACGACAGCATTATGCTGTCCAAAGATCCCATACCTCCTATTGTGGGAAACAGTGGAAACCTAGCCATAGCTTACATGGATGTGTTTCGACCCAAAGTCCCCATCCATGTGGCCATGACAGGAGCCCTCAATGCTTGTGGCGAGATTGAGAAAGTAAGCTTTAGAAGCACCAAGCTCGCCACTGCACACCGACTTGGCCTCAAGTTGGCTGGTCCCGGAGCATTCGACGTAAACACCGGGCCCAACTGGGCAACGTTCATCAAACGTTTCCCTCACAATCCACGCGACTGGGACAGGCTCCCCTACCTCAACCTTCCATACCTTCCACCCAATGCAGGACGCCAGTACCACCTTGCCATGGCTGCATCAGAGTTCAAAGAGACCCCTGAACTCGAGAGCGCCGTCAGAGCCATGGAAGCAGCAGCCAACGTGGACCCACTATTCCAATCTGCACTCAGTGTGTTCATGTGGCTGGAAGAGAATGGGATTGTGACCGACATGGCCAACTTCGCACTCAGCGACCCGAACGCCCATCGGATGCGAAATTTTCTTGCAAACGCGCCACAAGCAGGCAGCAAGTCGCAAAGGGCCAAGTACGGGACAGCAGGCTACGGAGTGGAGGCCCGGGGCCCCACACCAGAGGAAGCACAGAGGGAAAAAGACACACGGATCTCAAAGAAGATGGAGACTATGGGCATCTACTTTGCAACACCAGAATGGGTAGCACTCAATGGGCACCGAGGGCCAAGCCCCGGCCAGCTAAAGTACTGGCAGAACACACGAGAAATACCGGACCCAAACGAGGACTATCTAGACTACGTGCATGCAGAGAAGAGCCGGTTGGCATCAGAAGAACAAATCCTAAAGGCAGCTACGTCGATCTACGGGGCTCCAGGACAGGCAGAGCCACCCCAAGCTTTCATAGACGAAGTCGCCAAAGTCTATGAAATCAACCATGGACGTGGCCCAAACCAAGAACAGATGAAAGATCTGCTCTTGACTGCGATGGAGATGAAGCATCGCAATCCCAGGCGGGCTCCACCAAAGCCCAAGCCAAAACCCAATGCTCCAACACAGAGACCCCCTGGTCGGCTGGGCCGCTGGATCAGGACTGTCTCTGATGAGGACCTTGAG
>AAD44525
---------------------------ATGACAAACCTGACAGATCAAACCCAACAGATTGTTCCGTTCATACGGAGCCTTCTGATGCCAACAACCGGACCGGCGTCCATCCCGGACGACACCCTGGAGAAGCACACTCTCAGGTCAGAGACCTCGACCTACAATTTGACTGTGGGGGACACAGGGTCAGGGCTAATTGTCTTTTTCCCTGGATTCCCTGGCTCAATTGTGGGTGCTCACTACACACTGCAGAGCAATGGGAACTACAAGTTCGATCAGATGCTCCTGACTGCCCAGAACCTACCGGCCAGTTACAACTACTGCAGGCTAGTGAGTCGGAGTCTCACAGTGAGGTCAAGCACACTCCCTGGTGGCGTTTATGCACTAAACGGCACCATAAACGCCGTGACCTTCCAAGGAAGCCTGAGTGACCTGACAGATGTTAGCTACAATGGGTTGATGTCTGCAACGGCCAACATCAACGACAAAATTGGGAATGTCTTGGTAGGGGAGGGGGTCACTGTCCTCAGCTTACCCACATCATATGATCTTGGGTATGTGAGGCTTGGTGACCCCATTCCTGCTATAGGGCTTGACCCAAAAATGGTAGCCACATGTGACAGCAGTGACAGGCCCAGAGTCTACACCATAACTGCAGCCGATGATTACCAATTCTCATCACAGTACCAATCAGGTGGGGTAACAATCACACTGTTCTCAGCCAACATTGATGCTATCACAAGCCTCAGCATTGGGGGAGAGCTCGTGTTC---CATACAAGCGTCCATGGCCTTGCACTGGACGCCACCATCTACCTTATAGGCTTTGATGGGACTACGGTAATCACCAGAGCTGTGGCCTCAGACAATGGGCTGACTACCGGCATCGACAATCTTATGCCATTCAATCTTGTGATTCCAACCAACGAGATAACCCAGCCAATCACATCCATCAAACTGGAGATAGTGACCTCCAAAAGTGGCGGTCAGGCAGGGGACCAGATGTCATGGTCGGCAATGTGGAGCCTAGCAGTGACAATCCATGGTGGCAACTATCCAGGGGCCCTCCGTCCCGTCACACTAGTAGCCTACGAAAGAGTGGCAACAGGATCCGTCGTTACGGTCGCCGGGGTGAGCAACTTCGAGCTGATCCCAAATCCTGAACTAGCAAAGAACCTGGTTACAGAATACGGCCGATTTGACCCAGGAGCCATGAACTACACAAAATTGATACTGAGTGAGAGGGAACGTCTTGGCATCAAGACCGTCTGGCCAACAAGGGAGTACACTGACTTTCGTGAGTACTTCATGGAGGTGGCCGACCTCAACTCTCCCCTGAAGATTGCAGGAGCATTTGGCTTCAAAGACATAATCCGGGCCATAAGGAGGATAGCTGTGCCGGTGGTCTCTACATTGTTCCCACCTGCAGCTCCCCTAGCCCTTGCAATTGGGGAAGGTGTGAACTACCTGCTGGGCGATGAGGCACAGGCTGCTTCAGGAACTGCTAGAGCCGCGTCAGGAAAAGCAAGAGCTGCCTCAGGCCGTATAAGGCAGCTAACTCTCGCCGCTGACAAGGGGTACGAGGTTGTCGCGAATCTATTCCAGGTGCCCCAGAATCCCGTAGTCGACGGGATTCTTGCTTCACCTGGGGTACTCCGCGGCGCACATAACCTCGACTGCGTGCTAAGAGAGGGTGCCACGCTATTCCCTGTGGTCATTACGACAGTGGAAGACGCCATGACACCCAAAGCACTGAACAGCAAAATGTTTGCTGTCATTGAAGGTGTGCGAGAAGACCTCCAACCTCCATCTCAACGAGGATCCTTCATACGAACCCTCTCCGGACACAGAGTCTATGGATATGCTCCAGATGGGGTACTTCCACTGGAGACTGGGAGAGACTACACCGTTGTCCCAATAGATGATGTATGGGACGACAGCATTATGCTGTCCAAAGACCCCATACCTCCTATTGTGGGAAACAGTGGCAACCTAGCCATAGCTTACATGGATGTGTTTCGACCCAAAGTCCCCATCCATGTGGCCATGACAGGAGCCCTCAATGCTTGTGGCGAGATTGAGAAAGTAAGCTTTAGAAGCACCAAGCTCGCCACTGCACACCGACTTGGCCTCAAGTTGGCTGGTCCCGGAGCATTCGATGTAAACACCGGGCCCAATTGGGCAACGTTCATCAAACGTTTCCCTCACAATCCACGTGACTGGGACAGGCTCCCCTACCTCAACCTTCCATACCTTCCACCCAATGCAGGACGCCAGTACCACCTTGCCATGGCTGCATCAGAGTTCAAGGAGACCCCTGAACTCGAGAGCGCCGTCAGAGCCATGGAAGCAGCAGCCAGTGTAGACCCACTGTTCCAATCTGCAATCAGTGTGTTCATGTGGCTGGAAGAGAATGGGATTGTGACTGACATGGCCAACTTCGCACTCAGCGACCCGAACGCCCATCGGATGCGAAATTTTCTTGCAAACGCACCACAAGCAGGCAGCAAGTCTCAACGGGCCAAGTACGGGACAGCAGGCTACGGAGTGGAGGCCCGGAGCCCCACACCAGAGGAAGCACAGAGGGAAAAAGACACACGGATCTCAAAGAAGATGGAGACCATGGGCATCTACTTTGCAACACCAGAATGGGTAGCACTCAATGGGCACCGAGGGCCAAGCCCTGGCCAGCTAAAGTACTGGCAGAACACACGAGAAATACCGGACCCAAACGAGGACTATCTAGACTACGTGCATGCAGAGAAGAGCCGGTTGGCATCAGAAGAACAAATCCAAAGGGCAGCTACGTCGATCTACGGGGCTCCAGGACAGGCAGAGCCACCCCAAGCTTTCATAGACGAAGTTGCCAAAGTCTATGAAATCAACCATGGACGTGGCCCAAACCAAGAGCAGATGAAAGATCTGCTCTTGACTGCGATGGAGATGAAGCATCGCAATCCCAGGCGGGCTCCACCAAAGCCCAAGCCAAAACCCAATGCTCCAACACCGAGACCCCCTGGTCGGCTGGGCCGCTGGATCAGGACTGTCTCTGATGAGGACCTTGAG
>AAD48021
---------------------------ATGACAAACCTGCAAGATCAAACCCAACAGATTGTTCCGTTCATACGGAGCCTTCTGATGCCAACAACCGGACCGGCGTCCATTCCGGACGACACCCTGGAGAAGCACACTCTCAGGTCAGAGACCTCGACCTACAATTTGACTGTGGGGGACACAGGGTCAGGGCTAATTGTCTTTTTCCCTGGATTCCCTGGCTCAATTGTGGGTGCTCACTACACACTGCAGAGCAATGGGAACTACAAGTTCGATCAGATGCTCCTGACTGCCCAGAACCTACCGGGCAGTTACAACTACTGCAGGCTAGTGAGTCGGAGTCTCACAGTGAGGTCAAGCACACTTCCTGGTGGCGTTTATGCACTAAACGGCACCATAAACGCCGTGACCTTCCAAGGAAGCCTGAGTGAACTGACAGATGTTAGCTACAATGGGTTGATGTCTGCAACAGCCAACATCAACGACAAAATTGGGAACGTCCTAGTAGGGGAAGGGGTCACCGTCCTCAGCTTACCCACATCATATGATCTTGGGTATGTGAGGCTTGGTGACCCCATTCCCGCAATAGGGCTTGACCCAAAAATGGTAGCCACATGTGACAGCAGTGACAGGCCCAGAGTCTACACCATAACTGCAGCCGATGATCACCAATTCTCATCACAGTACCAGTCAGGTGGGGCAACAATCACACTGCTCTCAGCCAACACCGATGCCACCACAAGCCTCAGTGTTGGAGGAGAGCCCGTGTTC---CAAACGAGCGTCCAAAGCCTTGTATTGGGCGCCACCATCTACCTTATAGGCTCCGATGGGTCCACGGTGACCACCAGAGCTGTGGCTGCGAACAATGGGCTGACGGCCGGCACCGACAATCCTATTCCATTCAATCTTGTGTTTCCGACCAACGAGATAACTCAGCCAATTACATCCATCAAGCTGGAGATAGTGACCTCCAAAACTGGCGGTCAGGCTGGGGACCAGATGTCATGGTCGGCAAGTGGGAGCCCAGCAGCGACAATTCATGGTGGCAACTATCCAGGAGCCCTCCGTCCTGTCACACTAGTAGCCTATGAAAGAGTGGCAACAGGATCTGTCGTTACGGTCGCTGGGGTGAGCAACTTCGAGCTGATCCCAAATCCTGAACTAGCAAAGAACCTGGTTACAGAATACGGCCGATTTGACCCAGGAGCCATGAACTACACAAAATTGATACTGAGTGAGAGGGACCGTCTTGGCATCAAGACCGTCTGGCCAACAAGGGAGTACACTGACTTTCGTGAATACTTCATGGAGGTGGCCGACCTCAACTCTCCCCTGAAGATTGCAGGAGCATTCGGCTTCAAAGACATAATCCGGGCCATAAGGAGGATAGCTGTGCCGGTGGTCTCCACATTGTTCCCACCTTCCGCTCCCCTAGCCCATGCAATTGGGGAAGGTGTAGACTACCTGCTGGGCGATGAGGCACAGGCTGCTTCAGGAACTGCTCGAGCAGCGTCAGGAAAAGCAAGAGCTGCCTCAGGCCGCATAAGGCAGCTGACTCTCGCCGCCGACAAGGGGTACGAGGTAGTCGCGAATCTATTCCAGGTGCCCCAGAATCCCGTAGTCGACGGGATTCTTGCTTCACCTGGGGTACTCCGCGGTGCACACAACCTCGACTGCGTGTTAAGAGAGGGTGCCACGCTATTCCCTGTGGTTATTACGACAGTGGAAGACGCCATGACACCCAAAGCATTGAACAGCAAAATGTTTGCCGTCATTGAAGGCGTGCGAGAAGACCTCCAACCTCCATCTCAAAGAGGATCCTTCATACGAACTCTCTCTGGACACAGAGTCTATGGATATGCTCCAGATGGGGTACTTCCACTGGAGACTGGGAGAGACTACACCGTTGTCCCAATAGATGATGTCTGGGACGACAGCATTATGCTGTCCAAAGATCCCATACCTCCTATTGTGGGAAACAGTGGAAATCTAGCCATAGCTTACATGGATGTGTTTCGACCCAAAGTCCCAATCCATGTGGCTATGACGGGAGCCCTCAATGCTTGTGGCGAGATTGAGAAAGTAAGCTTTAGAGGCACCAAGCTCGCCACTGCACACCGACTTGGCCTTAAGTTGGCTGGTCCCGGAGCATTCGATGTAAACACCGGGCCCAACTGGGCAACGTTCATCAAACGTTTCCCTCACAATCCACGCGACTGGGACAGGCTCCCCTACCTCAACCTACCATACCTTCCACCCAATGCAGGGCGCCAGTATCACCTTGCCATGGCTGCATCAGAGTCCAAAGAGACTCCCGAACTCGAGAGTGCCGTCAGAGCAATGGAAGCAGCAGCCAACGTGGACCCACTATTCCAATCTGCACTCAGTGTGTTCATGTGGCTGGAAGAGAATGGGATTGTGACCGACATGGCCAACTTCGCACTCAGCGACCCGAACGCCCATCGGATGCGAAATTTTCTTGCAAACGCGCCACAAGCAGGCAGCAAGTCGCAAAGGGCCAAGTACGGGACAGCAGGCTACGGAGTGGAGGCTCGGGGCCCCACACCAGAGGAAGCACAGAGGGAAAAAGACACACGGATCTCAAAGAAGATGGAGACCATGGGCATCTACTTTGCAACACCAGAATGGGTAGCACTCAATGGGCACCGAGGGCCAAGCCCCGGCCAGCTAAAGTACTGGCAGAACACACGAGTAATACCGGACCCAAACGAGGACTATCTAGACTACGTGCATGCAGAGAAGAGCCGGTTGGCATCAGAAGAACAAATCCTAAGGGCAGCTACGTCGATCTACGGGGCTCCAGGACAGGCAGAGCCACCCCAAGCTTTCATAGACGAAGTTGCCAAAGTCTATGAAATCAACCATGGACGTGGCCCAAACCAAGAACAGATGAAAGATCTGCTCTTGACTGCGATGGAGATGAAGCATCGCAATCCCAGGCGGGCTCTACCAAAGCCCAAGCCAAAACCCAATGCTCCAACACAGAGACCCCCTGGTCGGCTGGGCCGCTGGATCAGGACCGTCTCTGATGAGGACCTTGAG
>ABW38087
---------------------------ATGACAAACCTGCAAGATCAAACCCCACAGATTGTTCCGTTCATACGGAGCCTTCTGATGCCAACAACCGGACCGGCGTCCATTCCGGACGACACCCTAGAGAAGCACACTCTCAGGTCAGAGACCTCGACCTACAATTTGACTGTGGGGGACACAGGGTCAGGACTAATTGTCTTTTTCCCTGGTTTCCCTGGCTCAATTGTGGGTGCTCACTACACACTGCAGAGCAATGGGAACTACAAGTTCGATCAGATGCTCCTGACTGCCCAGAACCTACCAGCCAGCTACAACTACTGCAGGCTAGTGAGTCGGAGTCTCACAGTGAGGTCAAGCACACTCCCTGGTGGCGTTTATGCACTAAATGGAACCATAAACGCCGTGACCTTCCAAGGAAGCCTGAGTGAACTGACAGATGTTAGCTACAATGGGTTGATGTCTGCAACAGCCAACATCAACGACAAAATCGGGAACGTCCTAGTAGGGGAAGGGGTAACTGTCCTCAGCTTACCCACATCATATGATCTTGGGTATGTGAGACTCGGTGACCCCATTCCCGCTATAGGGCTCGACCCAAAAATGGTAGCAACATGTGACAGCAGTGACAGGCCCAGAGTCTACACCATAACCGCAGCCGATGATTACCAGTTCTCATCACAGTACCAAGCAGGTGGAGTAACAATCACACTGTTCTCAGCTAATATCGATGCCATCACAAGTCTCAGCATCGGGGGAGAACTCGTGTTT---CAAACAAGCGTCCAAGGCCTTATACTGGGTGCTACCATCTACCTTATAGGTTTTGATGGGACTGCGGTAATCACCAGAGCTGTGGCCGCAGACAATGGGCTAACGGCCGGCACTGACAACCTTATGCCATTCAATATTGTGATTCCAACCAGCGAGATAACCCAGCCAATCACATCCATCAAACTGGAGATAGTGACCTCTAAAAGCGGCGGTCAGGCGGGGGATCAGATGTCATGGTCAGCAAGTGGGAGCCTAGCAGTGACGATCCACGGTGGCAACTATCCAGGGGCCCTCCGTCCCGTCACACTAGTAGCCTACGAAAGAGTGGCAACAGGATCTGTCGTTACGGTCGCTGGGGTGAGCAACTTCGAGCTGATCCCAAATCCTGAACTAGCAAAGAACCTGGTCACAGAATACGGCCGATTTGACCCAGGAGCCATGAACTACACAAAATTGATACTGAGTGAGAGGGACCGTCTTGGCATCAAGACCGTATGGCCAACAAGGGAGTACACTGACTTTCGCGAGTACTTCATGGAGGTGGCCGACCTCAACTCTCCCCTGAAGATTGCAGGAGCATTTGGCTTCAAAGACATAATCCGGGCCCTAAGGAGGATAGCTGTGCCGGTGGTCTCTACATTGTTCCCACCCGCCGCTCCCCTAGCCCATGCAATTGGGGAAGGTGTAGACTACCTGCTGGGCGATGAGGCACAGGCTGCTTCAGGAACTGCTCGAGCCGCGTCAGGAAAAGCAAGAGCTGCCTCAGGACGCATAAGGCAGCTAACTCTCGCCGCCGACAAGGGGTACGAGGTAGTCGCGAATCTGTTTCAGGTGCCCCAGAATCCTGTAGTCGACGGGATTCTCGCTTCACCTGGGATACTCCGCGGTGCACACAACCTCGACTGCGTGTTGAGAGAGGGTGCCACGCTTTTCCCTGTGGTTATCACGACAGTGGAAGATGCCATGACACCCAAAGCACTGAACAGCAAAATGTTTGCTGTCATTGAAGGCGTGCGAGAAGATCTCCAACCTCCATCTCAAAGAGGATCCTTCATACGAACTCTCTCCGGACATAGAGTCTATGGATACGCTCCAGATGGGGTACTTCCACTGGAGACTGGGAGAGATTACACCGTGGTCCCAATAGATGATGTCTGGGACGACAGCATTATGCTGTCCAAAGACCCCATACCTCCTATTGTGGGAAACAGCGGAAACCTAGCCATAGCTTACATGGATGTGTTTCGACCCAAAGTCCCCATCCATGTGGCCATGACGGGAGCCCTCAACGCCTATGGCGAGATTGAGAACGTGAGCTTTAGAAGCACCAAGCTCGCCACTGCACACCGACTTGGCCTCAAGTTGGCAGGTCCCGGTGCATTTGACGTGAACACCGGGTCCAACTGGGCGACGTTTATCAAACGTTTTCCTCACAATCCACGCGACTGGGACAGGCTCCCTTACCTCAACCTTCCATACCTTCCACCCAATGCAGGACGCCAGTACGACCTGGCCATGGCCGCTTCAGAGTTCAAAGAGACCCCTGAACTCGAGAGCGCCGTCAGAGCCATGGAAGCAGCAGCCACCGTGGACACACTGTTCCAATCCGCGCTCAACGTGTTCATGTGGCTGGAAGAGAATGGGATTGTGACTGATATGGCCAACTTCGCACTCAGCGACCCGAATGCCCATCGGATGCGCAATTTTCTCGCAAACGCACCACAAGCAGGCAGTAAGTCGCAAAGAGCCAAGTACGGGACAGCAGGCTACGGAGTAGAGGCCCGGGGCCCCACTCCAGAGGAAGCACAGAGGGAAAAAGACACACGGATCTCAAAGAAGATGGAGACTATGGGCATCTACTTTGCAACACCAGAATGGGTAGCACTCAATGGGCACCGGGGGCCAAGCCCCGGCCAGCTAAAGTACTGGCAGAACACACGAGAAATACCTGATCCAAACGAGGACTACCTAGACTACGTGCATGCAGAGAAGAGCCGGTTGGCATCAGAAGAACAAATCCTAAGGGCAGCTACGTCGATCTACGGGGCTCCAGGACAGGCGGAGCCACCCCAGGCCTTCATAGACGAAGTCGCCAAAGTCTATGAAATCAACCATGGGCGTGGCCCCAACCAAGAACAGATGAAAGATCTGCTCTTGACTGCGATGGAGATGAAGCATCGCAATCCCAGGCGGGCTCCACCAAAGCCCAAGCCAAAACCCAATGTTCCAACACAGAGACCCCCTGGTCGGCTGGGCCGCTGGATCAGGGCTGTTTCTGATGAGGACCTTGAG
>AAS10174
---------------------------ATGACAAACCTGCAAGATCAAACCCAACAGATTGTTCCGTTCATACGGAGCCTTCTGATGCCAACAACCGGACCGGCGTCCATTCCGGACGACACCCTGGAGAAGCACACTCTCAGGTCAGAGACCTCGACCTACAATTTGACTGTGGGGGACACAGGGTCAGGGCTAATTGTCTTTTTCCCTGGATTCCCTGGCTCAATTGTGGGTGCTCACTACACACTGCAGAGCAATGGGAACTACAAGTTCGATCAGATGCTCCTGACTGCCCAGAACCTACCGGCCAGTTACAACTACTGCAGGCTAGTGAGTCGGAGTCTCACAGTGAGGTCAAGCACACTCCCTGGTGGCGTTTATGCACTAAACGGCACCATAAACGCCGTGACCTTCCAAGGAAGCCTGAGTGAACTGACAGATGTTAGCTACAATGGGTTGATGTCTGCAACAGCCAACATCAACGACAAAATTGGGAACGTTCTGGTAGGGGAAGGGGTAACTGTCCTCAGCTTACCCACATCATATGATCTTGGGTATGTGAGGCTTGGTGACCCCATTCCTGCTATAGGGCTTGACCCAAAAATGGTAGCAACATGTGACAGCAGTGACAGGCCCAGAGTCTACACCATAACTGCAGCCGATAATTACCAGTTCTCATCACAGTACCAAACAGGTGGGGTAACAATCACACTGTTCTCAGCCAACATTGATGCCATCACAAGTCTCAGCGTTGGGGGAGAGCTCGTGTTT---AAAACAAACGTCCAAAACCTTGTACTGGGCGCCACCATCTACCTTATAGGCTTTGATGGGACTGCGGTAATTACCAGAGCAGTGGCCGCAAACAATGGGCTGACGGCCGGCATCGACAACCTTATGCCATTCAACCTTGTGATTCCAACCAATGAGATAACCCAGCCAATCACATCCATCAAACTGGAGATAGTGACCTCCAAAAGCAATGGACAGGCAGGGGACCAGATGTCATGGTCGGCGAGTGGGAGCCTAGCAGTGACGATCCATGGTGGCAACTATCCAGGAGCCCTCCGTCCCGTCACACTAGTGGCCTACGAAAGAGTGGCAACAGGATCTGTCGTTACGGTCGCTGGGGTGAGCAACTTCGAGCTGATCCCAAATCCTGAATTAGCAAAGAACCTGGTTACAGAATACGGCCGATTTGACCCAGGAGCCATGAACTACACGAAATTGATACTGAGTGAGAGGGACCGCCTTGGCATCAAGACCGTCTGGCCAACAAGGGAGTACACTGACTTTCGTGAGTACTTCATGGAGGTGGCCGACCTCAACTCTCGCCTGAAAATTGCAGGAGCATTCGGATTCAAAGACATAATCCGGGCCATAAGGAGGATAGCTGTGCCGGTGGTCTCTACATTGTTCCCACCTGCCGCTCCCCTAGCCCATGCAATTGGGGAAGGTGTAGACTACCTACTGGGCGATGAGGCACAGGCTGCTTCAGGAACTGCTCGAGCCGCGTCAGGAAAAGCAAGGGCTGCCTCAGGCCGCATAAGGCAGCTGACTCTCGCCGCTGACAAGGGGTACGAGGTAGTCGCGAATCTATTCCAGGTGCCCCAGAATCCCGTAGTCGACGGGATTCTTGCTTCACCCGGGATACTCCGCGGTGCACACGACCTCGACTGCGTGTTAAGAGAGGGTGCCACGCTATTCCCTGTGGTCATTACAACAGTGGAAGACGCCATGACACCCAAAGCACTGAACAGCAAAATGTTTGCCGTCATTGAAGGCGTGCGAGAAGACCTCCAACCTCCATCTCAAAGAGGATCCTTCATACGAACTCTCTCTGGACACAGAATCTATGGATATGCTCCAGATGGGGTACTTCCACTGGAGACTGGGAGAGACTACACCGTTGTCCCAATAGATGATGTCTGGGACGACAGCATTATGCTGTCCAAAGACCCCATACCGCCTATTGTGGGAAACAGTGGAAACCTAGCCATAGCTTACATGGATGTGTTTCGACCCAAAGTACCCATCCATGTGGCCATGACGGGAGCCCTCAACGCTTATGGCGAGATTGAGAAAATAAGCTTCAGAAGCACCAAGCTCGCCACCGCACACCGGCTTGGCCTCAAGTTGGCTGGTCCCGGAGCATTCGACGTAAACACCGGGCCCAACTGGGCAACGTTCATCAAACGTTTCCCCTCACAATCCACGCGACTGGGACAGGCTCCCTACCTTAACCTTCCGTATCTTCCACCCAATGCGGGACGCCAGTACCACCTTGCCATGGCTGCATCAGAGTTCAAAGAGACCCCTGAACTCGAGAGCGCCGTCAGAGCCATGGAAGCAGCAGCCAACGTGGACCCACTGTTCCAGTCCGCACTCAGTGTGTTCATGTGGCTGGAAGAGAATGGGATTGTGACTGACATGGCCAACTTCGCACTCAGCGACCCGAACGCCCATCGGATGCGAAATTTTCTCGCAAACGCACCACAAGCTGGCAGCAAGTCGCAAAGGGCCAAGTACGGGACAGCAGGCTACGGAGTGGAGGCCCGGGGCCCCACACCAGAGGAAGCACAGAGGGAAAAAGACACACGGATCTCAAAGAAGATGGAGACCATGGGCATCTACTTTGCAACACCAGAATGGGTAGCACTCAATGGGCACCGAGGGCCAAGCCCCGGCCAGCTAAAGTACTGGCAGAACACACGAGAAATACCAGACCCAAACGAGGACTATCTAGACTACGTGCATGCAGAGAAGAGCCGGTTGGCATCAGAAGAACAAATCCTACGGGCAGCTACGTCGATCTACGGGGCTCCAGGACAGGCCGAGCCACCCCAAGCTTTCATAGACGAAGTCGCCAAAGTCTATGAAATCAACCATGGACGTGGCCCTAACCAAGAACAGATGAAAGATCTGCTCTTGACTGCGATGGAGATGAAGCATCGCAATCCCAGGCGGGCTCAACCAAAGCCCAAGCCAAAACCCAATGCTCCAACACAGAGACCCCCTGGTCGGCTGGGCCGCTGGATCAGGGCTGTCTCTGACGAGGACCTTGAG
>AAS10172
---------------------------ATGACAAACCTGACAGATCAAACCCAACAGATTGTTCCGTTCATACGGAGCCTTCTGATGCCAACAACCGGACCGGCGTCCATTCCGGACGACACCCTGGAGAAGCACACTCTCAGGTCAGAGACCTCGACCTACAATTTGACTGTGGGGGACACAGGGTCAGGGCTAATTGTCTTTTTCCCTGGATTCCCTGGCTCAATTGTGGGTGCTCACTACACACTGCAGAGCAATGGGAACTACAAGTTCGATCAGATGCTCCTGACTGCCCAGAACCTACCGGCCAGTTACAACTACTGCAGGCTAGTGAGTCGGAGTCTCACAGTGAGGTCAAGCACACTCCCTGGTGGCGTTTATGCACTAAACGGCACCATAAACGCCGTGACCTTCCAAGGAAGCCTGAGTGAACTGACAGATGTTAGCTACAATGGGTTGATGTCTGCAACGGCCAACATCAACGACAAAATTGGGAATGTCCTGGTAGGGGAAGGGGTCACCGTCCTCAGCTTACCCACATCATATGATCTTGGGTATGTGAGGCTTGGTGACCCCATTCCTGCTATAGGGCTTGACCCAAAAATGGTAGCCACATGTGACAGCAGTGACAGGCCCAGAGTCTACACCATAACTGCAGCCGATGATTACCAATTCTCATCACAGTACCAATCAGGTGGGGTAACAATCACACTGTTCTCAGCCAACATTGATGCTATCACAAGCCTCAGCATTGGGGGAGAGCTCGTGTTC---CATACAAGCGTCCACGGCCTTGCACTGGACGCCACCATCTACCTTATAGGCTTTGATGGGACTACAGTAATCACCAGAGCTGTGGCCTCAGACAATGGGCTGACTACCGGCATCGACAATCTTATGCCATTCAATCTTGTGATTCCAACCAACGAGATAACCCAGCCAATCACATCCATCAAACTGGAGATAGTGACCTCCAAAAGTGGCGGTCAGGCAGGGGACCAGATGTCATGGTCGGCAAGTGGGAGCCTAGCAGTGACAATCCATGGTGGCAACTATCCAGGGGCCCTCCGTCCCGTCACACTAGTAGCCTACGAAAGAGTGGCAACAGGATCCGTCGTTACGGTCGCCGGGGTGAGCAACTTCGAGCTGATCCCAAATCCTGAACTAGCAAAGAACCTGGTTACAGAATACGGCCGATTTGACCCAGGAGCCATGAACTACACAAAATTGATACTGAGTGAGAGGGACCGTCTTGGCATCAAGACCGTCTGGCCAACAAGGGAGTACACTGACTTTCGTGAGTACTTCATGGAGGTGAACGGGCGCAACTCTCCACTGCACACTGGCGGCGCGTTAGGCTTGAGAGACCGAGCTCGGTACCTAAGCTTGATAGCTTTGCTTGTGGTATTCTCATTGTTCCCACCTGCAGAGCTCCTAGCCCATGCAATTGGGGAAGGTGTAGACTACCTGCTGGGCGATGAGGCACAGGCTGCTTCAGGAACTGCTCGAGCCGCGTCAGGAAAAGCAAGAGCCGCCTCAGGCCGTATAAGGCAGCTAACTCTCGCCGCTGACAAGGGGTACGAGGTTGTCGCGAATCTATTCCAGGTGCCCCAGAATCCCGTAGTCGACGGGATTCTTGCTTCACCTGGGGTACTCCGCGGCGCACATAACCTCGACTGCGTGCTAAGAGAGGGTGCCACGCTATTCCCTGTGGTCATTACGACAGTGGAAGACGCCATGACACCCAAAGCACTGAACAGCAAAATGTTTGCTGTCATTGAAGGTGTGCGAGAAGACCTCCAACCTCCATCTCAACGAGGATCCTTCATACGAACCCTCTCCGGACACAGAGTCTATGGATATGCTCCAGATGGGGTACTTCCACTGGAGACTGGGAGAGACTACACCGTTGTCCCAATAGATGATGTATGGGACGACAGCATTATGCTGTCCAAAGACCCCATACCTCCTATTGTGGGAAACAGTGGCAACCTAGCCATAGCTTACATGGATGTGTTTCGACCCAAAGTCCCCATCCATGTGGCCATGACAGGAGCCCTCAATGCTTGTGGCGAGATTGAGAAAATAAGCTTTAGAAGCACCAAGCTCGCCACTGCACACCGACTTGGCCTTAAGTTGGCTGGTCCCGGAGCATTCGATGTAAACACCGGGCCCAATTGGGCAACGTTCATCAAACGTTTCCCTCACAATCCACGTGACTGGGACAGGCTCCCCTACCTCAACCTTCCATACCTTCCACCCAATGCAGGACGCCAGTACCACCTTGCCATGGCTGCATCAGAGTTCAAAGAGACCCCTGAACTCGAGAGCGCCGTCAGAGCCATGGAAGCAGCAGCCAACGTGGACCCACTATTCCAATCTGCAATCAGTGTGTTCATGTGGCTGGAAGAGAATGGGATTGTGACTGACATGGCCAACTTCGCACTCAGTGACCCGAACGCCCATCGGATGCGAAATTTTCTTGCAAACGCACCACAAGCAGGCAGTAAGTCGCAACGGGCCAAGTACGGGACAGCAGGCTACGGAGTGGAGGCCCGGGGCCCCACACCAGAGGAAGCACAGAGGGAAAAAGACACACGGTTTTCAAAGAAGATGGAGACCATGGGCATTTACTTTGCAACACCAGAATGGGTAGCACTCAATGGGCACCGAGGGCCAAGCCCTGGCCAGCTAAAGTACTGGCAGAACACACGAGAAATACCGGACCCAAACGAGGACTATCTAGACTACGTGCATGCAGAGAAGAGCCGGTTGGCATCAGAAGAACAAATCCAAAGGGCAGCTACGTCGATCTACGGGGCTCCAGGACAGGCAGAGCCACCCCAAGCTTTCATAGACGAAGTTGCCAAAGCCTATGAAATCAACCATGGACGTGGCCCAAACCAAGAGCAGATGAAAGATCTGCTCTTGACTGCGATGGAGATGAAGCATCGCAATCCCAGGCGGGCTCCACCAAAGCCCAAGCCAAAACCCAATGCTCCAACACCGAGACCCCCTGGTCGGCTGGGCCGCTGGATCAGGACTGTCTCTGATGAGGACCTTGAG
>BAA00745
---------------------------ATGACAAACCTGCAAGATCAAACCCAACAGATTGTTCCGTTCATACGGAGCCTTCTGATGCCAACAACCGGACCGGCGTCCATTCCGGACGACACCCTGGAGAAGCACACTCTCAGGTCAGAGACCTCGACCTACAATTTGACTGTGGGGGACACAGGGTCAGGGCTAATTGTCTTTTTCCCTGGATTCCCTGGCTCAATTGTGGGTGCTCACTACACACTGCAGAGCAATGGGAACTACAAGTTCGATCAGATGCTCCTGACTGCCCAGAACCTACCGGCCAGCTACAACTACTGCAGACTAGTGAGTCGGAGTCTCACAGTGAGGTCAAGCACACTCCCTGGTGGCGTTTATGCACTAAACGGCACCATAAACGCCGTGACCTTCCAAGGAAGCCTGAGTGAACTGACAGATGTTAGCTACAATGGGTTGATGTCTGCAACAGCCAACATCAACGACAAAATTGGGAATGTCCTGGTAGGGGAAGGGGTCACTGTCCTCAGCCTACCCACATCATATGATCTTGGGTATGTGAGGCTTGGTGACCCCATTCCCGCTATAGGGCTTGACCCAAAAATGGTAGCTACATGCGACAGCAGTGACAGGCCCAGAGTCTACACCATAACTGCAGCCGATGATTACCAATTCTCATCACAGTACCAACCAGGTGGGGTAACAATCACACTGTTCTCAGCCAACATTGATGCTATCACAAGCCTCAGCATTGGGGGAGAGCTCGTGTTT---CAAACAAGCGTCCAAGGCCTTGTACTGGGCGCCACCATCTACCTTATAGGCTTTGATGGGACTGCGGTAATCACCAGAGCTGTGGCCGCAGATAATGGGCTGACGGCCGGCACCGACAATCTTATGCCATTCAATCTTGTCATTCCAACCAATGAGATAACCCAGCCAATCACATCCATCAAACTGGAGATAGTGACCTCCAAAAGTGGTGGTCAGGCAGGGGATCAGATGTCATGGTCGGCAAGTGGGAGCCTAGCAGTGACGATCCATGGTGGCAACTATCCAGGGGCCCTCCGTCCCGTCACACTAGTAGCCTACGAAAGAGTGGCAACAGGATCCGTCGTTACGGTCGCTGGGGTGAGTAACTTCGAGCTGATTCCAAATCCTGAACTAGCAAAGAACCTGGTTACAGAATACGGCCGATTTGACCCAGGAGCCATGAACTACACAAAATTGATACTGAGTGAGAGGGACCGTCTTGGCATCAAGACCGTCTGGCCAACAAGGGAGTACACTGATTTTCGTGAGTACTTCATGGAGGTGGCCGACCTCAACTCTCCCCTGAAGATTGCAGGAGCATTTGGCTTCAAAGACATAATCCGGGCTATAAGGAGGATAGCTGTGCCGGTGGTCTCCACATTGTTCCCACCTGCCGCTCCCCTAGCCCACGCAATTGGGGAAGGTGTAGACTACCTGCTGGGTGATGAGGCACAGGCTGCTTCAGGAACTGCTCGAGCCGCGTCAGGAAAAGCAAGAGCTGCCTCAGGCCGCATAAGGCAGCTGACCCTCGCCGCCGACAAGGGGTACGAGGTAGTCGCGAATCTATTCCAGGTGCCCCAGAATCCCGTAGTTGACGGGATTCTTGCTTCACCTGGGGTACTCCGCGGTGCACATAACCTCGACTGCGTGTTAAGAGAGGGTGCCACGCTATTCCCTGTGGTCATCACGACAGTGGAAGACGCCATGACACCCAAAGCACTGAACAGCAAAATGTTTGCTGTCATTGAAGGCGTGCGAGAAGACCTCCAACCTCCATCTCAAAGAGGATCCTTCATACGAACTCTCTCCGGACACAGAGTCTATGGATATGCTCCAGATGGGGTACTTCCACTGGAGACTGGGAGAGACTACACCGTTGTCCCAATAGATGATGTCTGGGACGACAGCATCATGCTGTCCAAAGACCCCATACCTCCTATTGTGGGAAACAGTGGAAACCTAGCCATAGCCTACATGGATGTGTTTCGACCCAAGGTCCCCATCCATGTGGCCATGACAGGAGCCCCCAATGCTTGTGGCGAGATTGAGAAAATAAGCTTTAGAAGCACCAAGCTCGCCACTGCACACCGACTTGGCCTCAAGTTGGCTGGTCCCGGAGCATTCGATGTAAACACCGGGCCCAACTGGGCAACGTTCATCAAACGTTTCCCTCACAATCCACGAGACTGGGACAGACTCCCCTACCTCAACCTGCCATACCTTCCACCCAATGCAGGACGCCAGTACCACCTTGCCATGGCCGCATCAGAGTTCAAAGATACCCCTGAACTCGAGAGCGCTGTCAGAGCCATGGAAGCAGCAGCCAACGTGGACTCACTATTCCAATCTGCACTCAGTGTGTTCATGTGGCTGGAAGAGAATGGGATTGTGACTGACATGGCCAACTTCACACTCAGCGACCCGAACGCCCATCGGATGCGAAATTTTCTTGCAAATGCACCACAAGCAGGCAGCAAGTCGCAAAGGGCCAAGTACGGGACAGCAGGCTACGGAGTGGAGGCCCGGGGCCCCACACCAGAAGAAGCACAGAGGAAAAAAGACACACGGATCTCAAAGAAGATGGAGACCATGGGCATCTACTTTGCAACACCAGAATGGGTAGCACTCAATGGGCACCGGGGGCCAAGCCCCGGCCAGCTAAAGTACTGGCAGAACACACGAGAAATACCGGACCCAAACGAGGACTATCTAGACTACGTGCATGCAGAGAAGAGCCGGTTGGCATCAGATGAACAAATCCTAAGGGCAGCTACGTCGATCTACGGGGCTCCAGGACAGGCAGAGCCACCCCAAGCTTTCATAGACGAAGTTGCCAAAGTCTATGAAATCAACCATGGACGTGGCCCAAACCAAGAACAGATGAAGGATCTGCTCTTGACTGCGATGGAGATGAAGCATCGCAATCCCAGGCGGGCTCCACCAAAGCCCAAGCCAAAACCCAATGCTCCGACACAGAGACCCCCTGGTCGGCTGGGCCGCTGGATCAGGACTGTCTCTGATGAGGACCTTGAG
>AAP83585
---------------------------ATGACAAACCTGCAAGATCAAACCCAACAGATTGTTCCGTTCATGCGGAGCCTTCTGATGCCAACAACCGGACCGGCGTCCATTCCGGACGACACCCTGGAGAAGCACACTCTCAGGTCAGAGACCTCGACCTACAATTTGACTGTGGGGGACACAGGGTCAGGGCTAATTGTCTTTTTCCCTGGATTCCCTGGCTCAATTGTGGGTGCTCACTACACACTGCAGAGCAATGGGAACTACAAGTTCGATCAGATGCTCCTGACTGCCCAGAACCTACCGGCCAGTTACAACTACTGCAGGCTAGTGAGTCGGAGTCTCACAGTGAGGTCAAGCACACTTCCTGGTGGCGTTTATGCACTAAACGGCACCATAAACGCCGTGACCTTCCAAGGAAGCCTGAGTGAACTGACAGATGTTAGCTACAATGGGTTGATGTCTGCAACAGCCAACATCAACGACAAAATTGGGAACGTCCTAGTAGGGGAAGGGGTCACCGTCCTCAGCTTACCCACATCATATGATCTTGGGTATGTGAGGCTTGGTGACCCCATTCCCGCAATAGGGCTTGACCCAAAAATGGTAGCCACATGTGACAGCAGTGACAGGCCCAGAGTCTACACCATAACTGCAGCCGATGATTACCAATTCTCATCACAGTACCAACCAGGTGGGGTAACAATCACACTGTTCTCAGCCAACATTGATGCCATCACAAGCCTCAGCGTTGGGGGAGAGCTCGTGTTT---CAAACAAGCGTCCATGGCCTTGTACTGGGCGCCACCATCTACCTCATAGGCTTTGATGGGACAGCGGTAATCACCAGGGCTGTGGCCGCAAACAATGGGCTGACGACCGGCACCGACAACCTTTTGCCATTCAATCTTGTGATTCCAACAAACGAGATAACCCAGCCAATCACATCCATCAAACTGGAGATAGTGACCTCCAAAAGTGGTGGTCAGGCAGGGGATCAGATGTCATGGTCCGCAAGAGGGAGCCTAGCAGTGACGATCCATGGTGGCAACTATCCAGGGGCCCTCCGTCCCGTCACGCTAGTGGCCTACGAAAGAGTGGCAACAGGATCCGTCGTTACGGTCGCTGGGGTGAGCAACTTCGAGCTGATCCCAAATCCTGAACTAGCAAAGAACCTGGTTACAGAATACGGCCGATTTGACCCAGGAGCCATGAACTACACAAAATTGATACTGAGTGAGAGGGACCGTCTTGGCATCAAGACCGTCTGGCCAACAAGGGAGTACACTGACTTTCGTGAATACTTCATGGAGGTGGCCGACCTCAACTCTCCCCTGAAGATTGCAGGAGCATTCGGCTTCAAAGACATAATCCGGGCCATAAGGAGGATAGCTGTGCCGGTGGTCTCCACATTGTTCCCACCTGCCGCTCCCCTAGCCCATGCAATTGGGGAAGGTGTAGACTACCTGCTGGGCGATGAGGCACAGGCTGCTTCAGGAACTGCTCGAGCCGCGTCAGGAAAAGCAAGAGCTGCCTCAGGCCGCATAAGGCAGCTGACTCTCGCCGCCGACAAGGGGTACGAGGTAGTCGCGAATCTATTCCAGGTGCCCCAGAATCCCGTAGTCGACGGGATTCTTGCTTCACCTGGGGTACTCCGCGGTGCACACAACCTCGACTGCGTGTTAAGAGAGGGTGCCACGCTATTCCCTGTGGTTATTACGACAGTGGAAGACGCCATGACACCCAAAGCATTGAACAGCAAAATGTTTGCTGTCATTGAAGGCGTGCGAGAAGACCTCCAACCTCCTTCTCAAAGAGGATCCTTCATACGAACTCTCTCTGGACACAGAGTCTATGGATATGCTCCAGGTGGGGTACTTCCACTGGAGACTGGGAGAGACTACACCGTTGTCCCAATAGATGATGTCTGGGACGACAGCATTATGCTGTCCAAAGATCCCATACCTCCTATTGTGGGAAACAGTGGAAATCTAGCCATAGCTTACATGGATGTGTTTCGACCCAAAGTCCCAATCCATGTGGCTATGACGGGAGCCCTCAATGCTTGTGGCGAGATTGAGAAAGTAAGCTTTAGAAGCACCAAGCTCGCCACTGCACACCGACTTGGCCTTAAGTTGGCTGGTCCCGGAGCATTCGATGTAAACACCGGGCCCAACTGGGCAACGTTCATCAAACGTTTCCCTCACAATCCACGCGACTGGGACAGGCTCCCCTACCTCAACCTACCATACCTTCCACCCAATGCAGGACGCCAGTACCACCTTGCCATGGCTGCATCAGAGTTCAAAGAGACCCCCGAACTCGAGAGTGCCGTCAGAGCAATGGAAGCAGCAGCCAACGTGGACCCACTATTCCAATCTGCACTCAGTGTGTTCATGTGGCTGGAAGGGAATGGGATTGTGACTGACATGGCCAACTTCGCACTCAGCGACCCGAACGCCCATCGGGTGCGAAATTTTCTTGCAAACGCACCACAAGCAGGCAGCAAGTCGCAAAGGGCCAAGTACGGGACAGCAGGCTACGGAGTGGAGGCTCGGGGCCCCACACCAGAGGAAGCACAGAGGGGAAAAGACACACGGATCTCAAAGAAGATGGAGACCATGGGCATCTACTTTGCAACACCAGAATGGGTAGCACTCAATGGGCACCGAGGGCCAAGCCCCGGCCAGCTAAAGTACTGGCAGAACACACGAGAAATACCGGACCCAAACGAGGACTATCTAGACTACGTGCATGCAGAGAAGAGCCGGTTGGCATCAGAAGAACAAATCCAAAGGGCAGCTACGTCGATCTACGGGGCTCCAGGACAGGCAGAGCCACCCCAAGCTTTCATAGACGAAGTTGCCAAAGTCTATGAAATCAACCATGGACGTGGCCCAAACCAAGAACAGATGAAAGATCTGCTCTTGACTGCGATGGAGATGAAGCATCGCAATCCCAGGCGGGCTCTACCAAAGCCCAAGCCAAAACCCAATGCTCCAACACAGAGACCCCCTGGTCGGCTGGGCCGCTGGATCAGGACCGTCTCTGATGAGGACCTTGAG
>AAD48025
---------------------------ATGACAAACCTGCAAGATCAAACCCAACAGATTGTTCCGTTCATACGGAGCCTTCTGATGCCAACAACCGGACCGGCGTCCATTCCGGACGACACCCTGGAGAAGCACACTCTCAGGTCAGAGACCTCGACCTACAATTTGACTGTGGGGGACACAGGGTCAGGGCTAATTGTCTTTTTCCCTGGATTCCCTGGCTCAATTGTGGGTGCTCACTACACACTGCAGAGCAATGGGAACTACAAGTTCGATCAGATGCTCCTGACTGCCCAGAACCTACCGGCCAGTTACAACTACTGCAGGCTAGTGAGTCGGAGTCTCACAGTGAGGTCAAGCACACTTCCTGGTGGCGTTTATGCACTAAACGGCACCATAAACGCCGTGACCTTCCAAGGAAGCCTGAGTGAACTGGCAGATGTTAGCTACAATGGGTTGATGTCTGCAACAGCCAACATCAACGACAAAATTGGGAACGTCCTAGTAGGGGAAGGGGTCACCGTCCTCAGCTTACCCACATCATATGATCTTGGGTATGTGAGGCTTGGTGACCCCATTCCCGCAATAGGGCTTGACCCAAAAATGGTAGCCACATGTGACAGCAGTGACAGGCCCAGAGTCTACACCATAACTGCAGCCGATGATTACCAATTCTCATCACAGTACCAAGCAGGTGGAGTAACAATCACACTGTTCTCAGCTAATATCGATGCCATCACAAGCCTCAGCATCGGGGGAGAACTCGTGTTT---CAAACAAGCGTCCAAGGCCTTATACTGGGTGCTACCATCTACCTTATAGGCTTTGATGGGACTGCGGTAATCACCAGAGCTGTGGCCGCAAACAATGGGCTAACGGCCGGCACTGACAACCTTATGCCATTCAATATTGTGATTCCAACCAGCGAGATAACCCAGCCAATCACATCCATCAAACTGGAGATAGTGACCTCCAAAAGTGGTGGTCAGGCGGGGGATCAGATGTCATGGTCAGCAAGTGGGAGCCTAGCAGTGACGATCCACGGTGGCAACTATCCAGGGGCCCTCCGTCCCGTCACACTAGTAGCCTACGAAAGAGTGGCAACAGGATCTGTCGTTACGGTCGCCGGGGTGAGCAGCTTCGAGCTGATCCCAAATCCTGAACTAGCAAAGAACCTGGTCACAGAATATGGCCGATTTGACCCAGGAGCCATGAACTACACAAAATTGATACTGAGTGAGAGGGACCGTCTTGGCACCAAGACCGTCTGGCCAACAAGGGAGTACACTGACTTTCGCGAGTACTTCATGGAGGTGGCCGACCTCAACTCTCCCCTGAAGATTGCAGGAGCATTTGGCTTCAAAGACATAATCCGGGCCCTAAGGAGGATAGCTGTGCCGGTGGTCTCTACACTGTTCCCACCTGCCGGTCCCCTAGCCCATGCAATTGGGGAAGGTGTAGACTACCTGCTGGGCGATGAGGCACAGGCTGCTTCAGGAAGTGCTCGAGCCGCGTCAGGAAAAGCAAGAGCTGCCTCAGGCCGCATAAGGCAGCTAACTCTCGCCGCCGACAAGGGGTACGAGGTAGTCGCGAATCTGTTTCAGGTGCCCCAGAATCCTGTAGTCGACGGGATTCTGGCTTCACCTGGGATACTCCGCGGTGCACGCAACCTCGACTGCGTGTTGAGAGAGGGTGCCACGCTATTCCCTGTGGTCATCACGACAGTGGAGGATGCCATGACACCCAAAGCACTGAACAGCAAAATGTTTGCTGTCATTGAAGGCGTGCGAGAAGACCTCCAACCTCCATCTCAAAGAGGATCCTTCATACGAACTCTCTCTGGACACAGAGTCTATGGATATGCTCCAGATGGGGTACTTCCACTGGAGACTGGGAGAGACTACACCGTTGTCCCAATAGACGATGTCTGGGACGACAGCATTATGCTGTCCAAAGATCCCATACCTCCTATTGTGGGAAACAGTGGAAATCTAGCCATAGCTTACATGGATGCGTTTCGACCCAAAGTCCCAATCCATGTGGCTATGACGGGAGCCCTCAATGCTTGTGGCGAGATTGAGAAAGTAAGCTTTAGAAGCACCAAGCTCGCCACTGCACACCGACTTGGCCTTAAGTTGGCTGGTCCCGGAGCATTCGATGTAAACACCGGGCCCAACTGGGCAACGTTCATCAAACGTTTCCCTCACAATCCACGCGACTGGGACAGGCTCCCCTACCTCAACCTACCATACCTTCCACCCAATGCAGGACGCCAGTACCACCTTGCCATGGCTGCATCAGAGTTCAAAGAGACTCCCGAACTCGAGAGTGCCGTCAGAGCAATGGAAGCAGCAGCCAACGTGGACCCACTATTCCAATCTGCACTCAGTGTGTTCATGTGGCTGGAAGAGAATGGGATTGTGACTGACATGGCCAACTTCGCACTCAGCGACCCGAACGCCCATCGGATGCGAAATTTTCTTGCAAACGCACCACAAGCAGGCAGCAAGTCGCAAAGGGCCAAGTACGGGACAGCAGGCTACGGAGTGGAGGCTCGGGGCCCCACACCAGAGGAAGCACAGAGGGAAAAAGACACACGGATCTCAAAGAAGATGGAGACCATGGGCATCTACTTTGCAACACCAGAATGGGTAGCACTCAATGGGCACCGAGGGCCAAGCCCCGGCCAGCTAAAGTACTGGCAGAACACACGAGAAATACCGGACCCAAACGAGGACTATCTAGACTACGTGCATGCAGAGAAGAGCCGGTTGGCATCAGAAGAACAAATCCTAAGGGCAGCTACGTCGATCTACGGGGCTCCAGGACAGGCAGAGCCACCCCAAGCTTTCATAGACGAAGTTGCCAAAGTCTATGAAATCAACCATGGACGTGTCCCAAACCAAGAACAGATGAAAGATCTGCTCTTGACTGCGATGGAGATGAAGCATCGCAATCCCAGGGGGGCTCTACCAAAGCCCAAGCCAAAACCCAATGCTCCAACACAGGGACCCCCTGGTCGGCTGGGCCGCTGGATCAGGACCGTCTCTGATGAGGACCTTGAG
>ABN71593
---------------------------ATGACAAACCTGCAAGATCAAACCCAACAGATTGTTCCGTTCATACGGAGCCTTCTGATGCCAACAACCGGACCGGCGTCCATTCCGGACGACACCCTGGAGAAGCACACTCTCAGGTCAGAGACCTCGACCTACAATTTGACTGTGGGGGACACAGGGTCAGGGCTAATTGTCTTTTTCCCTGGATTCCCTGGCTCAATTGTGGGTGCTCACTACACACTGCAGGGCAATGGGAACTACAAGTTCGATCAGATGCTCCTGACTGCCCAGAACCTACCGGCCAGTTACAACTACTGCAGGCTAGTGAGTCGGAGTCTCACAGTGAGGTCAAGCACACTTCCTGGTGGCGTTTATGCACTAAACGGCACCATAAACGCCGTGACCTTCCAAGGAAGCCTGAGTGAACTGACAGATGTTAGCTACAATGGGTTGATGTCTGCAACAGCCAACATCAACGACAAAATTGGGAACGTCCTAGTAGGGGAAGGGGTCACCGTCCTCAGCTTACCCACATCATATGATCTTGGGTATGTGAGGCTTGGTGACCCCATTCCCGCAATAGGGCTTGACCCAAAAATGGTAGCCACATGTGACAGCAGTGACAGGCCCAGAGTCTACACCATAACTGCAGCCGATGATTACCAATTCTCATCACAGTACCAACCAGGTGGGGTAACAATCACACTGTTCTCAGCCAACATTGATGCCATCACAAGCCTCAGCGTTGGGGGAGAGCTCGTGTTT---CAAACAAGCGTCAACGGCCTTGTACTGGGCGCCACCATCTACCTCATAGGCTTTGATGGGACAACGGTAATCACCAGGGCTGTGGCCGCAAACAATGGGCTGACGACCGGCACCGACAACCTTATGCCATTCAATCTTGTGATTCCAACAAACGAGATAACCCAGCCAATCACATCCATCAAACTGGAGATAGTGACCTCCAAAAGTGGTGGTCAGGCAGGGGATCAGATGTCATGGTCGGCAAGAGGGAGCCTAGCAGTGACGATCCATGGTGGCAACTATCCAGGGGCCCTCCGTCCCGTCACGCTAGTGGCCTACGAAAGAGTGGCAACAGGATCCGTCGTTACGGTCGCTGGGGTGAGCAACTTCGAGCTGATCCCAAATCCTGAACTAGCAAAGAACCTGGTTACAGAATACGGCCGATTTGACCCAGGAGCCATGAACTACACAAAATTGATACTGAGTGAGAGGGACCGTCTTGGCATCAAGACCGTCTGGCCAACAAGGGAGTACACTGACTTTCGTGAATACTTCATGGAGGTGGCCGACCTCAACTCTCCCCTGAAGATTGCAGGAGCATTCGGCTTCAAAGACATAATCCGGGCCATAAGGAGGATAGCTGTGCCGGTGGTCTCCACATTGTTCCCACCTGCCGCTCCCCTAGCCCATGCAATTGGGGAAGGTGTAGACTACCTGCTGGGCGATGAGGCACAGGCTGCTTCAGGAACTGCTCGAGCCGCGTCAGGAAAAGCAAGAGCTGCCTCAGGCCGCATAAGGCAGCTGACTCTCGCCGCCGACAAGGGGTACGAGGTAGTCGCGAATCTATTCCAGGTGCCCCAGAATCCCGTAGTCGACGGGATTCTTGCTTCACCTGGGGTACTCCGCGGTGCACACAACCTCGACTGCGTGTTAAGAGAGGGTGCCACGCTATTCCCTGTGGTTATTACGACAGTGGAAGACGCCATGACACCCAAAGCATTGAACAGCAAAATGTTTGCTGTCATTGAAGGCGTGCGAGAAGACCTCCAACCTCCATCTCAAAGAGGATCCTTCATACGAACTCTCTCTGGACACAGAGTCTATGGATATGCTCCAGATGGGGTACTTCCACTGGAGACTGGGAGAGACTACACCGTTGTCCCAATAGATGATGTCTGGGACGACAGCATTATGCTGTCCAAAGATCCCATACCTCCTATTGTGGGAAACAGTGGAAATCTAGCCATAGCTTACATGGATGTGTTTCGACCCAAAGTCCCAATCCATGTGGCTATGACGGGAGCCCTCAATGCTTGTGGCGAGATTGAGAAAGTAAGCTTTAGAAGCACCAAGCTCGCTACTGCACACCGACTTGGCCTTAGGTTGGCTGGTCCCGGAGCATTCGATGTAAACACCGGGCCCAACTGGGCAACGTTCATCAAACGTTTCCCTCACAATCCACGCGACTGGGACAGGCTCCCCTACCTCAACCTACCATACCTTCCACCCAATGCAGGACGCCAGTACCACCTTGCCATGGCTGCATCAGAGTTCAAAGAGACCCCCGAACTCGAGAGTGCCGTCAGAGCAATGGAAGCAGCAGCCAACGTGGACCCACTATTCCAATCTGCACTCAGTGTGTTCATGTGGCTGGAAGAGAATGGGATTGTGACTGACATGGCCAACTTCGCACTCAGCGACCCGAACGCCCATCGGATGCGAAATTTTCTTGCAAACGCACCACAAGCAGGCAGCAAGTCGCAAAGGGCCAAGTACGGGACAGCAGGCTACGGAGTGGAGGCTCGGGGCCCCACACCAGAGGAAGCACAGAGGGAAAAAGACACACGGATCTCAAAGAAGATGGAGACCATGGGCATCTACTTTGCAACACCAGAATGGGTAGCACTCAATGGGCACCGAGGGCCAAGCCCCGGCCAGCTAAAGTACTGGCAGAACACACGAGAAATACCGGACCCAAACGAGGACTATCTAGACTACGTGCATGCAGAGAAGAGCCGGTTGGCATCAGAAGAACAAATCCTAAGGGCAGCTACGTCGATCTACGGGGCTCCAGGACAGGCAGAGCCACCCCAGGCTTTCATAGACGAAGTTGCCAAAGTCTATGAAATCAACCATGGACGTGGCCCAAACCAAGAACAGATGAAAGATCTGCTCTTGACTGCGATGGAGATGAAGCATCGCAATCCCAGGCGGGCTCTACCAAAGCCCAAGCCAAAACCCAATGCTCCAACACAGAGACCCCCTGGTCGGCTGGGCCGCTGGATCAGGACCGTCTCTGATGAGGACCTTGAG
>AAD30136
---------------------------ATGACAAACCTGTCAGATCAAACCCAGCAGATTGTTCCGTTCATACGGAGCCTTCTGATGCCAACAACCGGACCGGCGTCCATTCCGGACGACACCCTGGAGAAGCACACTCTCAGGTCAGAGACCTCGACCTACAATTTGACTGTGGGGGACACAGGGTCAGGGCTAATTGTCTTTTTCCCTGGATTCCCTGGCTCAATTGTGGGTGCTCACTACACACTGCAGGGCAATGGGAACTACAAGTTCGATCAGATGCTCCTGACTGCCCAGAACCTACCGGCCAGTTACAACTACTGCAGGCTAGTGAGTCGGAGTCTCACAGTGAGGTCAAGCACACTTCCTGGTGGCGTTTATGCACTAAACGGCACCATAAACGCCGTGACCTTCCAAGGAAGCCTGAGTGAACTGACAGATGTTAGCTACAATGGGTTGATGTCTGCAACAGCCAACATCAACGACAAAATTGGGAACGTCCTAGTAGGGGAAGGGGTCACCGTCCTCAGCTTACCCACATCATATGATCTTGGGTATGTGAGGCTTGGTGACCCCATTCCCGCAATAGGGCTTGACCCAAAAATGGTAGCCACATGTGACAGCAGTGACAGGCCCAGAGTCTACACCATAACTGCAGCCGATGATTACCAATTCTCATCACAGTACCAACCAGGTGGGGTAACAATCACACTGTTCTCAGCCAACATTGATGCCATCACAAGCCTCAGCGTTGGGGGAGAGCTCGTGTTT---CGAACAAGCGTCCACGGCCTTGTACTGGGCGCCACCATCTACCTCATAGGCTTTGATGGGACAACGGTAATCACCAGGGCTGTGGCCGCAAACAATGGGCTGACGACCGGCACCGACAACCTTATGCCATTCAATCTTGTGATTCCAACAAACGAGATAACCCAGCCAATCACATCCATCAAACTGGAGATAGTGACCTCCAAAAGTGGTGGTCAGGCAGGGGATCAGATGTCATGGTCGGCAAGAGGGAGCCTAGCAGTGACGATCCATGGTGGCAACTATCCAGGGGCCCTCCGTCCCGTCACGCTAGTGGCCTACGAAAGAGTGGCAACAGGATCCGTCGTTACGGTCGCTGGGGTGAGCAACTTCGAGCTGATCCCAAATCCTGAACTAGCAAAGAACCTGGTTACAGAATACGGCCGATTTGACCCAGGAGCCATGAACTACACAAAATTGATACTGAGTGAGAGGGACCGTCTTGGCATCAAGACCGTCTGGCCAACAAGGGAGTACACTGACTTTCGTGAATACTTCATGGAGGTGGCCGACCTCAACTCTCCCCTGAAGATTGCAGGAGCATTCGGCTTCAAAGACATAATCCGGGCCATAAGGAGGATAGCTGTGCCGGTGGTCTCCACATTGTTCCCACCTGCCGCTCCCCTAGCCCATGCAATTGGGGAAGGTGTAGACTACCTGCTGGGCGATGAGGCCCAGGCCGCTTCAGGAACTGCTCGAGCCGCGTCAGGAAAAGCAAGAGCTGCCTCAGGCCGCATAAGGCAGCTGACTCTCGCCGCCGACAAGGGGTACGAGGTAGTCGCGAATCTATTCCAGGTGCCCCAGAATCCCGTAGTCGACGGGATTCTTGCTTCACCTGGGGTACTCCGCGGTGCACACAACCTCGACTGCGTGTTAAGAGAGGGTGCCACGCTATTCCCTGTGGTTATTACGACAGTGGAAGACGCCATGACACCCAAAGCATTGAACAGCAAAATGTTTGCTGTCATTGAAGGCGTGCGAGAAGACCTCCAACCTCCATCTCAAAGAGGATCCTTCATACGAACTCTCTCTGGACACAGAGTCTATGGATATGCTCCAGATGGGGTACTTCCACTGGAGACTGGGAGAGACTACACCGTTGTCCCAATAGATGATGTCTGGGACGACAGCATTATGCTGTCCAAAGATCCCATACCTCCTATTGTGGGAAACAGTGGAAATCTAGCCATAGCTTACATGGATGTGTTTCGACCCAAAGTCCCAATCCATGTGGCTATGACGGGAGCCCTCAATGCTTGTGGCGAGATTGAGAAAGTAAGCTTTAGAAGCACCAAGCTCGCTACTGCACACCGACTTGGCCTTAGGTTGGCTGGTCCCGGAGCATTCGATGTAAACACCGGGCCCAACTGGGCAACGTTCATCAAACGTTTCCCTCACAATCCACGCGACTGGGACAGGCTCCCCTACCTCAACCTACCATACCTTCCACCCAATGCAGGACGCCAGTACCACCTTGCCATGGCTGCATCAGAGTTCAAAGAGACCCCCGAACTCGAGAGTGCCGTCAGAGCAATGGAAGCAGCAGCCAACGTGGACCCACTATTCCAATCTGCACTCAGTGTGTTCATGTGGCTGGAAGAGAATGGGATTGTGACTGACATGGCCAACTTCGCACTCAGCGACCCGAACGCCCATCGGATGCGAAATTTTCTTGCAAACGCACCACAAGCAGGCAGCAAGTCGCAAAGGGCCAAGTACGGGACAGCAGGCTACGGAGTGGAGGCTCGGGGCCCCACACCAGAGGAAGCACAGAGGGAAAAAGACACACGGATCTCAAAGAAGATGGAGACCATGGGCATCTACTTTGCAACACCAGAATGGGTAGCACTCAATGGGCACCGAGGGCCAAGCCCAGGCCAGGTAAAGTACTGGCAGAACAAACGAGAAATACCGGACCCAAACGAGGACTATCTAGACTACGTGCATGCAGAGAAGAGCCGGTTGGCATCAGAAGAACAAATCCTAAGGGCAGCTACGTCGATCTACGGGGCTCCAGGACAGGCAGAGCCACCCCAAGCTTTCATAGACGAAGTTGCCAAAGTCTATGAAATCAACCATGGACGTGGCCCAAACCAAGAACAGATGAAAGATCTGCTCTTGACTGCGATGGAGATGAAGCATCGCAATCCCAGGCGGGCTCTACCAAAGCCCAAGCCAAAACCCAATGCTCCAACACAGAGACCCCCTGGTCGGCTGGGCCGCTGGATCAGGACCGTCTCTGATGAGGACCTTGAG
>AAG40010
---------------------------ATGACAAACCTGCAAGATCAAACCCAACAGATTGTTCCGTTCATACGGAGCCTTCTGATGCCAACAACCGGACCGGCGTCCATTCCGGGCGACACCCTGGAGAAGCACACTCTCAGGTCAGAGACCTCGACCTACAATTTGACTGTGGGGGACACAGGGTCAGGGCTAATTGTCTTTTTCCCTGGATTCCCTGGCTCAATTGTGGGTGCTCACTACACACTGCAGAGCAATGGGAACTACAAGTTCGATCAGATGCTCCTGACTGCCCAGAACCTACCGGCCAGTTACAACTACTGCAGGCTAGTGAGTCGGAGTCTCACAGTGAGGTCAAGCACACTTCCTGGTGGCGTTTATGCACTAAACGGCACCATAAACGCCGTGACCTTCCAAGGAAGCCTGAGTGAACTGACAGATGTTAGCTACAATGGGTTGATGTCTGCAACAGCCAACATCAACGACAAAATTGGGAACGTCCTAGTAGGGGAAGGGGTCACCGTCCTCAGCTTACCCACATCATATGATCTTGGGTATGTGAGGCTTGGTGACCCCATTCCCGCAATAGGGCTTGACCCAAAAATGGTAGCCACATGTGACAGCAGTGACAGGCCCAGAGTCTACACCATAACTGCAGCCGATGATTACCAATTCTCATCACAGTACCAACCAGGTGGGGTAACAATCACACTGTTCTCAGCCAACATTGATGCCATCACAAGCCTCAGCGTTGGGGGAGAGCTCGTGTTT---CAAACAAGCGTCCATGGCCTTGTACTGGGCGCCACCATCTACCTCATAGGCTTTGATGGGACAGCGGTAATCACCAGGGCTGTGGCCGCAAACAGTGGGCTGACGACCGGCACCGACAACCTTTTGCCATTCAATCTTGTGATTCCAACAAACGAGATAACCCAGCCAATCACATCCATCAAACTGGAGATAGTGACCTCCAAAAGTGGTGGTCAGGCAGGGGATCAGATGTCATGGTCCGCAAGAGGGAGCCTAGCAGTGACGATCCATGGTGGCAACTATCCAGGGGCCCTCCGTCCCGTCACGCTAGTGGCCTACGAAAGAGTGGCAACAGGATCCGTCGTTACGGTCGCTGGGGTGAGCAACTTCGAGCTGATCCCAAATCCTGAACTAGCAAAGAACCTGGTTACAGAATACGGCCGATTTGACCCAGGAGCCATGAACTACACAAAATTGATACTGAGTGAGAGGGACCGTCTTGGCATCAAGACCGTCTGGCCAACAAGGGAGTACACTGACTTTCGTGAATACTTCATGGAGGTGGCCGACCTCAACTCTCCCCTGAAGATTGCAGGAGCATTCGGCTTCAAAGACATAATCCGGGCCATAAGGAGGATAGCTGTGCCGGTGGTCTCCACATTGTTCCCACCTGCCGCTCCCCTAGCCCATGCAATTGGGGAAGGTGTAGACTACCTGCTGGGCGATGAGGCACAGGCTGCTTCAGGAACTGCTCGAGCCGCGTCAGGAAAAGCAAGAGCTGCCTCAGGCCGCATAAGGCAGCTGACTCGCGCCGCCGACAAGGGGTACGAGGTAGTCGCGAATCTATTCCAGGTGCCCCAGAATCCCGTAGTCGACGGGATTCTTGCTTCACCTCGGGTACTCCGCGGTGCACACAACCTCGACTGCGTGTTAAGAGAGGGTGCCACGCTATTCCCTGTGGTTATTACGACAGTGGAAGACGCCATGACACCCAAAGCATTGAACAGCAAAATGTTTGCTGTCATTGAAGGCGTGCGAGAAGACCTCCAACCTCCTTCTCAAAGAGGATCCTTCATACGAACTCTCTCTGGACACAGAGTCTATGGATATGCTCCAGGTGGGGTACTTCCACTGGAGACTGGGAGAGACTACACCGTTGTCCCAATAGATGATGTCTGGGACGACAGCATTATGCTGTCCAAAGATCCCATACCTCCCATTGTGGGAAACAGTGGAAATCTAGCCATAGCTTACATGGATGTGTTTCGACCCAAAGTCCCAATCCATGTGGCTATGACGGGAGCCCTCAATGCTTGTGGCGAGATTGAGAAAGTAAGCTTTAGAAGCACCAAGCTCGCCACTGCACACCGACTTGGCCTTAAGTTGGCTGGTCCCGGAGCATTCGATGTAAACACCGGGCCCAACTGGGCAACGTTCATCAAACGTTTCCCTCACAATCCACGCGACTGGGACAGGCTCCCCTACCTCAACCTACCATACCTTCCACCCAATGCAGGGCGCCAGTACCACCTTGCCATGGCTGCATCAGAGTTCAAAGAGACCCCCGAACTCGAGAGTGCCGTCAGAGCAATGGAAGCAGCAGCCAACGTGGACCCACTATTCCAATCTGCACTCAGTGTGTTCATGTGGCTGGAAGGGAATGGGATTGTGACTGACATGGCCAACTTCGCACTCAGCGACCCGAACGCCCATCGGGTGCGAAATTTTCTTGCAAACGCACCACAAGCAGGCAGCAAGTCGCAAAGGGCCAAGTACGGGACAGCAGGCTACGGAGTGGAGGCTCGGGGCCCCACACCAGAGGAAGCACAGAGGGAAAAAGACACACGGATCTCAAAGAAGATGGAGACCATGGGCATCTACTTTGCAACACCAGAATGGGTAGCACTCAATGGGCACCGAGGGCCAAGCCCCGGCCAGCTAAAGTACTGGCAGAACACACGAGAAATACCGGACCCAAACGAGGACTATCTAGACTACGTGCATGCAGAGAAGAGCCGGTTGGCATCAGAAGAACAAATCCAAAGGGCAGCTACGTCGATCTACGGGGCTCCAGGACAGGCAGAGCCACCCCAAGCTTTCATAGACGAAGTTGCCAAAGTCTATGAAATCGACCATGGACGTGGCCCAAACCAAGAACAGATGAAAGATCTGCTCTTGACTGCGATGGAGATGAAGCATCGCAATCCCAGGCGGGCTCTACCAAAGCCCAAGCCAAAACCCAATGCTCCAACACAGAGACCCCCTGGTCGGCTGGGCCGCTGGATCAGAACCGTCTCTGATGAGGACCTTGAG
>AEX10576
---------------------------ATGACAAACCTGCAAGATCAAACCCAACAGATTGTTCCGTTCATACGGAGCCTTCTGATGCCAACAACCGGACCGGCGTCCATTCCGGACGACACCCTAGAGAAGCACACTCTCAGGTCAGAGACCTCGACCTACAATTTGACTGTGGGGGACACAGGGTCAGGGCTAATTGTCTTTTTCCCTGGTTTCCCGGGCTCAATTGTGGGTGCTCACTACACACTGCAGAGCAATGGGAACTACAAGTTCGATCAGATGCTCCTGACTGCCCAGAACCTACCGGCCAGCTACAACTACTGCAGGCTAGTGAGTCGGAGTCTCACAGTGAGGTCAAGCACACTCCCTGGTGGCGTTTATGCACTAAATGGCACCATAAACGCCGTGACCTTCCAAGGAAGCCTGAGTGAACTGACAGATGTTAGCTACAATGGGTTGATGTCTGCAACAGCCAACATCAACGACAAAATCGGGAACGTCCTAGTGGGGGAAGGGGTAACTGTCCTCAGCCTACCCACATCATATGATCTTGGGTATGTGAGACTCGGTGACCCCATTCCCGCTATAGGGCTCGACCCAAAAATGGTAGCAACATGTGACAGCAGTGACAGGCCCAGAGTCTACACCATAACTGCAGCCGATGATTACCAATTCTCATCACAGTACCAAGCAGGTGGAGTAACAATCACACTGTTCTCAGCTAATATCGATGCCATCACAAGCCTCAGCATCGGGGGAGAACTCGTGTTC---CAAACAAGCGTCCAAGGCCTTATACTGGGTGCTACCATCTACCTTATAGGTTTTGATGGGACTGCGGTAATCACCAGAGCTGTGGCCGCAGACAATGGGCTAACGGCCGGCACTGACAACCTTATGCCATTCAATATTGTGATTCCGACCAGCGAGATAACCCAGCCAATCACATCCATTAAACTGGAGATAGTGACCTCCAAAAGTGGTGGTCAGGCGGGAGATCAGATGTCATGGTCAGCAAGTGGGAGCCTAGCAGTGACGATCCACGGCGGCAACTATCCAGGGGCCCTCCGTCCCGTCACACTAGTAGCCTACGAGAGAGTGGCAACAGGATCTGTCGTTACGGTCGCTGGGGTGAGCAACTTCGAGCTGATCCCAAATCCTGAACTAGCAAAGAACCTGGTCACAGAATACGGCCGATTTGACCCAGGAGCCATGAACTACACAAAATTGATACTGAGTGAGAGGGACCGTCTTGGCATCAAGACCGTCTGGCCAACAAGGGAGTACACTGACTTTCGCGAGTACTTCATGGAGGTGGCCGACCTCAACTCTCCCCTGAAGATTGCAGGAGCATTTGGCTTCAAAGACATAATCCGGGCCCTAAGGAGGATAGCTGTGCCGGTGGTCTCCACATTGTTCCCACCCGCCGCTCCCCTAGCCCATGCAATCGGGGAAGGTGTAGACTACCTGCTGGGCGATGAGGCACAAGCCGCTTCAGGAACTGCTCGAGCCGCGTCAGGAAAAGCAAGAGCTGCCTCAGGCCGCATAAGGCAGCTAACTCTCGCCGCCGACAAGGGGTACGAGGTTGTCGCGAATCTGTTTCAGGTGCCCCAGAATCCTGTAGTCGACGGGATTCTCGCTTCACCTGGGATACTCCGCGGTGCACACAACCTCGACTGCGTGTTGAGAGAGGGTGCCACGCTATTCCCTGTGGTCATAACGACAGTGGAAGATGCCATGACACCCAAGGCACTGAACAGCAAAATGTTTGCTGTCATTGAGGGCGTGCGAGAAGATCTCCAACCTCCATCTCAAAGAGGATCCTTCATACGAACTCTCTCCGGACATCGAGTCTATGGATATGCTCCAGATGGGGTACTTCCACTGGAGACTGGGAGAGACTACACCGTGGTCCCAATAGATGATGTCTGGGACGACAGCATTATGCTGTCCAATGACCCCATACCTCCTATTGTGGGAAACAGCGGAAACCTAGCCATAGCTTACATGGATGTGTTTCGACCCAAAGTCCCCATCCATGTGGCCATGACGGGCGCCCTCAACGCCTATGGCGAGATTGAGAACGTGAGCTTCAGGAGCACCAAGCTCGCCACTGCACACCGACTTGGCCTCAAGTTGGCTGGTCCCGGTGCATTTGACGTGAACACCGGGTCCAACTGGGCGACGTTTATCAAACGTTTTCCTCACAATCCACGTGACTGGGACAGGCTCCCTTACCTCAACCTTCCATACCTTCCACCCAGTGCAGGACGCCAGTACGACCTGGCCATGGCTGCTTCAGAGTTCAAAGAGACCCCCGAACTTGAGAGCGCCGTCAGGGCCATGGAAGTAGCAGCCAACGTGGACCCACTGTTCCAATCTGCGCTCAGTGTGTTCATGTGGCTGGAAGAGAACGGGATTGTGACTGATATGGCCAACTTCGCACTCAGCGACCCGAACGCCCATAGGATGCGCAACTTTCTCGCAAACGCACCACAAGCAGGCAGCAAGTCGCAAAGAGCCAAGTACGGGACAGCAGGCTACGGAGTGGAGGCCCGGGGCCCCACTCCAGAAGAAGCACAGAGGGAAAAAGACACACGGATCTCGAAGAAGATGGAGACCATGGGCATCTACTTTGCAACACCAGAATGGGTAGCACTCAATGGGCACCGGGGGCCAAGCCCCGGCCAGCTAAAGTACTGGCAGAACACACGAGAAATACCTGACCCAAACGAGGACTACCTAGACTACGTGCATGCAGAGAAGAGCCGGTTGGCATCAGAAGAACAAATCCTAAGGGCAGCTACGTCGATCTACGGGGCTCCAGGACAGGCAGAGCCACCCCAGGCTTTCATAGACGAGGTCGCCAAAGTCTATGAAATCAACCATGGGCGTGGCCCCAACCAAGAACAGATGAAAGATCTGCTCTTGACTGCGATGGAGATGAAGCATCGCGATCCCAGGCGGGCTCCACCAAAGCCCAAGCCAAAACCCAATGTTCCAACACAGAGACCCCCTGGTCGGCTGGGCCGCTGGATCAGGGCTGTCTCTGATGAGGACCTTGAG
>CAJ34339
---------------------------ATGACGAACCTGCAAGATCAAACCCAACAGATTGTTCCGTTCATACGGAGCCTTCTGATGCCAACCACCGGACCGGCGTCCATTCCGGACGACACCCTGGAGAAGCACACTCTCAGGTCAGAGACCTCGACCTACAATTTGACTGTGGGGGACACAGGGTCAGGGCTAATTGTCTTTTTCCCTGGATTCCCTGGCTCAATTGTGGGTGCTCACTACACACTGCAGAGCAATGGGAACTACAAGTTCGATCAGATGCTCCTGACTGCCCAGAACCTACCGGCCAGCTACAATTACTGCAGGCTAGTGAGTCGGAGTCTCACAGTGAGGTCAAGCACACTCCCTGGTGGCGTTTATGCACTAAATGGCACCATAAACGCCGTGACCTTCCAAGGAAGCCTGAGTGAACTGACAGATGTTAGCTACAATGGGTTGATGTCTGCAACAGCCAACATCAACGATAAAATCGGGAACGTCCTAGTAGGGGAAGGGGTAACAGTCCTCAGCTTACCTACATCATATGATCTTGGGTATGTGAGGCTTGGTGACCCCATTCCCGCTATAGGGCTCGACCCAAAAATGGTAGCAACATGTGACAGCAGTGACAGGCCCAGAGTCTACACCATAACTGCAGCCGATGATTACCAATTCTCATCACAGTACCAACAAGGTGGGGTAACGATCACACTGTTCTCGGCCAATATTGATGCTATTACAAGCCTCAGCATCGGGGGAGAACTTGTGTTT---CAAACAAGCGTCCAAGGCCTTATAATGGGCGCCACCATCTACCTTATAGGCTTTGATGGGACTGCTGTAATCACCAGAGCTGTGGCCGCAGACAATGGGCTAACGGCCGGCACCGACAACCTTATGCCATTCAATCTGGTGATTCCGACCAACCAGATAACCCAGCCAATCACATCCATCAAACTGGAGATAGTGACCTCCAAAAGTGGTGGTCAGGCAGGGGATCAGATGTCGTGGTCGGCAAGTGGGAGCCTAGTAGTGACGATCCATGGTGGCAACTACCCAGGGGCCCTCCGTCCCGTCACACTAGTAGCCTACGAAAGAGTGGCAACAGGATCTGTCGTTACGGTCGCTGGGGTGAGCAACTTCGAGCTGATCCCAAATCCTGAACTAGCAAAGAACCTGGTCACAGAATACGGCCGATTTGACCCAGGAGCCATGAACTACACAAAATTGATATTGAGTGAGAGGGACCGTCTTGGCATCAAGACCGTCTGGCCAACAAGGGAGTACACTGACTTTCGCGAGTACTTCATGGAGGTGGCCGACCTCAACTCTCCCCTGAAGATTGCAGGAGCATTTGGCTTCAAAGACATAATCCGGGCCCTAAGGAGGATAGCTGTGCCGGTGGTCTCTACATTGTTCCCACCTGCCGCTCCCCTAGCCCACGCAATTGGGGAAGGTGTAGACTACCTGCTGGGCGATGAGGCACAAGCTGCTTCAGGAACTGCTCGAGCCGCGTCAGGAAAAGCAAGAGCTGCCTCAGGCCGCATAAGGCAGCTAACTCTCGCCGCCGACAAGGGGTACGAGGTAGTCGCGAATCTATTCCAGGTGCCCCAGAATCCCGTAGTTGACGGGATTCTTGCGTCACCCGGGATACTCCGCGGTGCACACAACCTCGACTGCGTGCTGAGAGAGGGTGCCACGCTATTCCCTGTGGTCATCACCACAGTGGAAGATGCCATGACACCCAAAGCACTGAACAGCAAAATGTTTGCTGTCATTGAGGGCGTGCGAGAGGACCTCCAACCTCCGTCTCAAAGAGGATCCTTCATACGAACTCTCTCCGGACACAGAGTCTATGGATATGCTCCAGATGGGGTACTTCCACTGGAGACTGGGAGAGACTACACCGTGGTCCCAATAGATGATGTCTGGGACGACAGCATTATGCTGTCCAAAGACCCCATACCTCCTATTGTGGGAAACAGTGGAAACCTAGCCATAGCTTACATGGATGTGTTTCGACCCAAAGTCCCTATCCATGTGGCCATGACGGGAGCCCTCAATGCCTATGGCGAGATTGAGAAAGTAAGCTTTAGAAGCACCAAACTTGCCACTGCACACCGACTTGGCCTCAAGTTGGCTGGTCCCGGAGCATTCGATGTGAACACCGGGTCCAACTGGGCAACGTTTATCAAACGTTTCCCTCACAATCCACGCGACTGGGACAGGCTCCCCTACCTCAACCTTCCATACCTTCCGCCCAATGCAGGGCGCCAGTACGACCTGGCCATGGCCGCATCGGAGTTCAAAGAGACCCCTGAACTCGAGAGCGCCGTCAGAGCCATGGAAGCAGCAGCCAACGTGGACCCACTGTTCCAATCCGCGCTTAGCGTGTTCATGTGGCTGGAAGAGAATGGGATTGTGACTGATATGGCCAACTTCGCACTCAGCGACCCGAACGCCCATCGTATGCGAAACTTTCTCGCAAACGCACCACAAGCAGGCAGCAAGTCGCAAAGGGCCAAGTACGGGACAGCAGGCTACGGAGTGGAGGCTCGGGGCCCCACACCAGAGGAAGCACAGAGGGAGAAAGACACACGGATCTCAAAGAAGATGGAGACCATGGGCATCTACTTTGCAACACCAGAATGGGTAGCACTCAATGGGCACCGAGGGCCAAGCCCTGGCCAGCTAAAGTACTGGCAGAACACGCGAGAAATACCAGACCCAAACGAGGACTATCTAGACTACGTGCATGCAGAGAAGAGCCGGTTGGCATCAGAAGAACAAATCCTAAGGGCAGCTACGTCGATCTACGGGGCTCCAGGACAGGCAGAGCCACCCCAAGCTTTCATAGACGAAGTTGCCAAAGTCTATGAAATCAACCATGGGCGTGGCCCTAACCAAGAACAGATGAAAGATCTGCTCTTGACTGCGATGGAGATGAAGCATCGCAATCCCAGGCGGGCTCCACCAAAGCCTAAGCCAAAACCCAATGTTCCAACACAGAGACCCCCTGGTCGGCTGGGCCGCTGGATCAGGGCTGTCTCTGATGAGGACCTTGAG
>AAD48023
---------------------------ATGACAAACCTGCAAGATCAAACCCAACAGATTGTTCCGTTCATACGGAGCCTTCTGATGCCAACAACCGGACCGGCGTCCATTCCGGACGACACCCTGGAGAAGCACACTCTCAGGTCAGAGACCTCGACCTACAATTTGACTGTGGGGGACACAGGGTCAGGGCTAATTGTCTTTTTCCCTGGATTCCCTGGCTCAATTGTGGGTGCTCACTACACACTGCAGAGCAATGGGAACTACAAGTTCGATCAGATGCTCCTGACTGCCCAGAACCTACCGGCCAGTTACAACTACTGCAGGCTAGTGAGTCGGAGTCTCGCAGTGAGGTCAAGCACACTTCCTGGTGGCGTTTATGCACTAAACGGCACCATAAACGCCGTGACCTTCCAAGGAAGCCTGAGTGAACTGACAGATGTTAGCTACAATGGGTTGATGTCTGCAACAGCCAACATCAACGACAAAATTGGGAACGTCCTAGTAGGGGAAGGGGTCACCGTCCTCAGCTTACCCACATCATATGATCTTGGGTATGTGAGGCTTGGTGACCCCATTCCCGCGATAGGGCTTGACCCAAAAATGGTAGCCACATGTGACAGCAGTGACAGGCCCAGAGTCTACACCATAACTGCAGCCGATGATTACCAATTCTCATCACAGTACCAAGCAGGTGGGGTAACAATCACACTGTTCTCAGCTAATATCGATGCCATCACAAGCCTCAGCATCGGGGGAGAACTCGTGTTT---CAAACAAGCGTCCAAGGCCTTATACTGGGTGCTACCATCTACCTTATAGGCCTTGATGGGACTGCGGTGATCACCAGAGCTGTGGCCGCAGACAATGGGCTAACGGCCGGCACTGACAACCTTGTGCCATTCAATATTGTGATTCCAACCAGCGAGATAACCCAGCCAATCACATCCATCAAACTGGAGATAGTGACCTCCAAAAGTGGTGGTCAGGCGGGGGATCAGATGTCATGGTCAGCAAGTGGGAGCCTAGCAGTGACGATCCACGGCGGCAACTATCCAGGGGCCCTCCGTCCCGTCACACTAGTAGCCTACGAAAGAGTGGCAACAGGATCTGTCGTTACGGTCGCTGGGGTGAGCAATTTCGAGCTGATCCCAAATCCTGAACTAGCAAAGAACCTGGTCACAGAATACGGCCGATTTGACCCAGGGGCCATGAACTACACAAAATTGATACTGAGTGAGAGGGACCGTCTTGGCATCAAGACCGTATGGCCAACAAGGGAGTACACTGACTTTCGCGAGTACTTCATGGAGGTGGCCGACCTCAACTCTCCCCTGAAGATTGCAGGAGCATTTGGCTTCAAAGACATAATCCGGGCCCTAAGGAGGATAGCTGTGCCGGTGGTCTCTACACTGTTCCCACCCGCCGCTCCCCTAGCCCATGCAATTGGGGAAGGTGTAGACTACCTTCTGGGCGATGAGGCACAGGCTGCTTCAGGGACTGCTCGAGCCGCGTCAGGAAAGGCAAGAGCTGCCTCAGGCCGCGTAAGGCAGCTAACTCTCGCCGCCGACAAGGGGTACGAGGTAGTCGCGAATCTGTTTCAGGTGCCTCAGAATCCTGTAGTCGACGGGATTCTAGCTTCACCTGGGATACTCCGCGGTGCACACAACCTCGACTGCGTGTTGAGAGAGGGTGCCACGCTATTCCCTGTGGTCATCACGACAGTGGAAGATGCCATGACACCCAAAGCACTGAACAGCAAAATGTTTGCTGTCATTGAAGGCGTGCGAGAAGACCTCCAACCTCCATCTCAAAGAGGATCCTTCATACGAACTCTCTCTGGACACAGAGTCTACGGATATGCTCCAGATGGGGTACTTCCACTGGAGACTGGGAGAGACTACACCGTTGTCCCAATAGATGATGTCTGGGACGACAGCATTATGCTGTCCAAAGATCCCATACCTCCTATTGTGGGAAACAGTGGAAATCTAGCCATAGCTTACATGGATGTGTTTCGACCCAAAGTCCCAATCCATGTGGCTATGACGGGAGCCCTCAATGCTTGTGGCGAGATTGAGAAAGTAAGCTTTAGAAGCACCAAGCTCGCCACTGCACACCGACTTGGCCTTAAGTTGGCTGGTCCCGGAGCATTCGATGTAAACACCGGGCCCAACTGGGCAACGTTCATCAAACGTTTCCCTCACAATCCGCGCGACTGGGACAGGCTCCCCTACCTCAACCTACCATACCTTCCACCCAATGCAGGGCGCCAGTACCACCTTGCCATGGCTGCATCAGAGTTCAAAGAGACTCCCGAACTCGAGAGTGCCGTCAGAGCAATGGAAGCAGCAGCCAACGTGGACCCACTATTCCAATCTGCACTCAGTGTGTTCATGTGGCTGGAAGAGAATGGGATTGTGACTGACAGTGCCAACTTCGCACTCAGCGACCCGAACGCCCATCGGATGCGAAATTTTCTTGCAAACGCACCACAAGCAGGCAGCAAGTCGCAAAGGGCCAAGTACGGGACAGCAGGCTACGGAGTGGAGGCTCGGGGCCCCACACCAGAGGAAGCACAGAGGGAAAAAGACACACGGATCTCAAAGAAGATGGAGACCATGGGCATCTACTTTGCAACACCAGAATGGGTAGCACTCAATGGGCACCGAGGGCCAGGCCCCGGCCAGCTAAAGTACTGGCAGAACACACGAGAAGTACCGGACCCAAACGAGGACTATCTAGACTACGTGCATGCAGAGAAGAGCCGGTTGGCATCAGAAGAACAAATCCTAAGGGCAGCTACGTCGATCTACGGGGCTCCAGGACAGGCAGAGCCACCCCAAGCTTTCATAGACGAAGTTGCCAAAGTCTATGAAATCAACCATGGACGTGGCCCAAACCAAGAACAGATGAAAGATCTGCTCTTGACTGCGGTGGAGATGAAGCATCGCAATCCCAGGGGGGGTCTACCAAAGCCCAAGCCAAAGCCCAATGCTCCAACACAGAGACCCCCTGGTCGGCTGGGCCGCTGGATCAGGACCGTCTCTGATGAGGACCTTGAG
>AAY88214
---------------------------ATGACAAACCTGCAAGATCAAACCCAACAGATTGTCCCGTTCATACGGAGCCTTCTGATGCCAACAACCGGACCGGCGTCCATTCCGGACGACACCCTGGAGAAGCACACTCTCAGGTCAGAGACCTCGACCTACAATTTGACTGTGGGGGACACAGGGTCAGGGCTAATTGTCTTTTTCCCTGGATTCCCTGGCTCAATTGTGGGTGCTCACTACACACTGCAGAGCAATGGGAACTACAAGTTCGATCAGATGCTCCTGACTGCCCAGAACCTACCGGCCAGTTACAACTACTGCAGGCTAGTGAGTCGGAGTCTCACAGTGAGGTCAAGCACACTTCCTGGTGGCGTTTATGCACTAAACGGCACCATAAACGCCGTGACCTTCCAAGGAAGCCTGAGTGAACTGACAGATGTTAGCTACAATGGGTTGATGTCTGCAACAGCCAACATCAACGACAAAATTGGGAACGTCCTAGTAGGGGAAGGGGTCACCGTCCTCAGCTTACCCACATCATATGATCTTGGGTATGTGAGGCTTGGTGACCCCATTCCCGCAATAGGGCTTGACCCAAAAATGGTAGCCACATGTGACAGCAGTGACAGGCCCAGAGTCTACACCATAACTGCAGCCGATGATTACCAATTCTCATCACAGTACCAACCAGGTGGGGTAACAATCACACTGTTCTCAGTCAACATTGATGCCATCACAAGCCTCAGCGTTGGGGGAGAGCTCGTGTTT---CAAACAAGCGTCCATGGCCTTGTACTGGGCGCCACCATCTACCTCATAGGCTTTGATGGGACAGCGGTAATCACCAGGGCTGTGGCCGCAAGCAATGGGCTGACGACCGGCACCGACAACCTTTTGCCATTCAATCTTGTGATTCCAACAAACGAGATAACCCAGCCAATCACATCCATCAAGCTGGAGATAGTGACCTCCAAAAGTGGTGGTCAGGCAGGGGATCAGATGTCATGGTCCGCAAGAGGGAGCCTAGCAGTGACGATCCATGGTGGCAACTATCCAGGGGCCCTCCGTCCCGTCACGCTAGTGGCTTACGAAAGAGTGGCAACAGGATCCGTCGTTACGGTCGCTGGGGTGAGCAACTTCGAGCTGATCCCAAATCCTGAACTAGCAAAGAACCTGGTTACAGAATACGGCCGATTTGACCCAGGAGCCATGAACTACACAAAATTGATACTGAGTGAGAGGGACCGTCTTGGCATCAAGACCGTCTGGCCAACAAGGGAGTACACTGACTTTCGTGAATACTTCATGGAGGTGGCCGACCTCAACTCTCCCCTGAAGATTGCAGGAGCATTCGGCTTCAAAGACATAATCCGGGCCATAAGGAGGATAGCTGTGCCGGTGGTCTCCACATTGTTCCCACCTGCCGCTCCCCTAGCCCATGCAATTGGGGAAGGTGTAGACTACCTGCTGGGCGATGAGGCACAGGCTGCTTCAGGAACTGCTCGAGCCGCGTCAGGAAAAGCAAGAGCTGCCTCAGGCCGCATAAGGCAGCTGACTCTCGCCGCCGACAAGGGGTACGAGGTAGTCGCGAATCTATTCCAGGTGCCCCAGAATCCCGTAGTCGACGGGATTCTTGCTTCACCTGGGGTACTCCGCGGTGCACACAACCTCGACTGCGTGTTAAGAGAGGGTGCCACGCTATTCCCTGTGGTTATTACGACAGTGGAAGACGCCATGACACCCAAAGCATTGAACAGCAAAATGTTTGCTGTCATTGAAGGCGTGCGAGAAGACCTCCAACCTCCTTCTCAAAGAGGATCCTTCATACGAACTCTCTCTGGGCACAGAGTCTATGGATATGCTCCAGGTGGGGTACTTCCACTGGAGACTGGGAGAGACTACACCGTTGTCCCAATAGATGATGTCTGGGACGACAGCATTATGCTGTCCAAAGATCCCATACCTCCTATTGTGGGAAACAGTGGAAATCTAGCCATAGCTTACATGGATGTGTTTCGACCCAAAGTCCCAATCCATGTGGCTATGACGGGAGCCCTCAATGCTTGTGGCGAGATTGAGAAAGTAAGCTTTAGAAGCACCAAGCCCGCCACTGCACACCGACTTGGCCTTAAGTTGGCTGGTCCCGGAGCATTCGATGTAAACACCGGGCCCAACTGGGCAACGTTCATCAAACGTTTCCCTCACAATCCACGCGACTGGGACAGGCTCCCCTACCTCAACCTACCATACCTTCCACCCAATGCCGGCCGCCAGTACCACCTTGCCATGGCTGCATCAGAGTTCAAAGAGACCCCCGAACTCGAGAGTGCCGTCAGAGCAATGGAAGCAGCAGCCAACGTGGACCCACTATTCCAATCTGCACTCAGTGTGTTCATGTGGCTGGAAGAGAATGGGATTGTGACTGACATGGCCAACTTCGCACTCAGCGACCCGAACGCCCATCGGGTGCGAAATTTTCTTGCAAACGCACCACAAGCAGGCAGCAAGTCGCAAAGGGCCAAGTACGGGACAGCAGGCTACGGAGTGGAGGCTCGGGGCCCCACACCAGAGGAAGCACAGAGGGAAAAAGACACACGGATCTCAAAGAAGATGGAGACCATGGGCATCTACTTTGCAACACCAGAATGGGTAGCACTCAATGGGCACCGAGGGCCAAGCCCCGGCCAGCTAAAGTACTGGCAGAACACACGGGAAATACCGGACCCAAACGAGGACTATCTAGACTACGTGCATGCAGAGAAGAGCCGGTTGGCATCAGAAGAACAAATCCAAAGGGCAGCTACGTCGATCTACGGGGCTCCAGGACAGGCAGAGCCACCCCAAGCTTTCATAGACGAAGTTGCCAAAGTCTATGAAATCAACCATGGACGTGGCCCAAACCAAGAACAGATAAAAGATCTGCTCTTGACTGCGATGGAGATGAAGCATCGCAATCCCAGGCGGGCTCTACCAAAGCCCAAGCCAAAACCCAATGCTCCAACACAGAGACCCCCTGGTCGGCTGGGCCGCTGGATCGGGACCGTCTCTGATGAGGACCTTGAG
>ABW38090
---------------------------ATGACAAACCTGCAAGATCAAACCCAACAGATTGTTCCGTTCATACGGAGCCTTCTGATGCCAACAACCGGACCGGCGTCCATTCCGGACGACACCCTGGAGAAGCACACTCTCAGGTCAGAGACCTCGACCTACAATTTGACTGTGGGGGACACAGGGTCAGGGCTAATTGTCTTTTTCCCTGGATTCCCTGGCTCAATTGTGGGTGCTCACTACACACTGCAGGGCAATGGGAACTACAAGTTCGATCAGATGCTCCTGACTGCCCAGAACCTACCGGCCAGTTACAACTACTGCAGGCTAGTGAGTCGGAGTCTCACAGTGAGGTCAAGCACACTTCCTGGTGGCGTTTATGCACTAAACGGCACCATAAACGCCGTGACCTTCCAAGGAAGCCTGAGTGAACTGACAGATGTTAGCTACAATGGGTTGATGTCTGCAACAGCCAACATCAACGACAAAATTGGGAACGTCCTAGTAGGGGAAGGGGTCACCGTCCTCAGCTTACCCACATCATATGATCTTGGGTATGTGAGGCTTGGTGACCCCATTCCCGCAATAGGGCTTGACCCAAAAATGGTAGCCACATGTGACAGCAGTGACAGGCCCAGAGTCTACACCATAACTGCAGCCGATGATTACCAATTCTCATCACAGTACCAACCAGGTGGGGTAACAATCACACTGTTCTCAGCCAACATTGATGCCATCACAAGCCTCAGCGTTGGGGGAGAGCTCGTGTTT---CAAACAAGCGTCCAAGGCCTTGTACTGGGCGCCACCATCTACCTCATAGGCTTTGATGGGACAACGGTAATCACCAGGGCTGTGGCCGCAAACAATGGGCTGACGACCGGCACCGACAACCTTATGCCATTCAATCTTGTGATTCCAACAAACGAGATAACCCAGCCAATCACATCCATCAAACTGGAGATAGTGACCTCCAAAAGTGGTGGTCAGGCCGGGGATCAGATGTCATGGTCGGCAAGAGGGAGCCTAGCAGTGACGATCCACGGTGGCAACTATCCAGGGGCCCTCCGTCCCGTCACGCTAGTGGCCTACGAAAGAGTGGCAACAGGATCCGTCGTTACGGTCGCTGGGGTGAGCAACTTCGAGCTGATCCCAAATCCTGAACTAGCAAAGAACCTGGTTACAGAATACGGCCGATTTGACCCAGGAGCCATGAACTACACAAAATTGATACTGAGTGAGAGGGACCGTCTTGGCATCAAGACCGTCTGGCCAACAAGGGAGTACACTGACTTTCGTGAATACTTCATGGAGGTGGCCGACCTCAACTCTCCCCTGAAGATTGCAGGAGCATTCGGCTTCAAAGACATAATCCGGGCCATAAGGAGGATAGCTGTGCCGGTGGTCTCCACATTGTTCCCACCTGCCGCTCCCCTAGCCCATGCAATTGGGGAAGGTGTAGACTACCTGCTGGGCGATGAGGCACAGGCTGCTTCAGGAACTGCTCGAGCCGCGTCAGGAAAAGCAAGAGCTGCCTCAGGCCGCATAAGGCAGCTGACTCTCGCCGCCGACAAGGGGTACGAGGTAGTCGCGAATCTATTCCAGGTGCCCCAGAATCCCGTTGTCGACGGGATTCTTGCTTCACCTGGGGTACTCCGCGGTGCACACAACCTCGACTGCGTGTTAAGAGAGGGTGCCACGCTATTCCCTGTGGTTATTACGACAGTGGAAGACGCCATGACACCCAAAGCATTGAACAGCAAAATGTTTGCTGTCATTGAAGGCGTGCGAGAAGACCTCCAACCTCCATCTCAAAGAGGATCCTTCATACGAACTCTCTCTGGACACAGAGTCTATGGATATGCTCCAGATGGGGTACTTCCACTGGAGACTGGGAGAGACTACACCGTTGTCCCAATAGATGATGTCTGGGACGACAGCATTATGCTGTCCAAAGATCCCATACCTCCTATTGTGGGAAACAGTGGAAATCTAGCCATAGCTTACATGGATGTGTTTCGACCCAAAGTCCCAATCCATGTGGCTATGACGGGAGCCCTCAATGCTTGTGGCGAGATTGAGAAAGTAAGCTTTAGAAGCACCAAGCTCGCCACTGCACACCGACTTGGCCTTAAGTTGGCTGGTCCCGGAGCATTCGATGTAAACACCGGGCCCAACTGGGCAACGTTCATCAAACGTTTCCCTCACAATCCACGCGACTGGGACAGGCTCCCCTACCTCAACCTACCATACCTTCCACCCAATGCAGGACGCCAGTACCACCTTGCCATGGCTGCATCAGAGTTCAAAGAGACCCCCGAACTCGAGAGTGCCGTCAGAGCAATGGAAGCAGCAGCCAACGTGGACCCACTATTCCAATCTGCACTCAGTGTGTTCATGTGGCTGGAAGAGAATGGGATTGTGACTGACATGGCCAACTTCGCACTCAGCGACCCGAACGCCCATCGGATGCGAAATTTTCTTGCAAACGCACCACAAGCAGGCAGCAAGTCGCAAAGAGCCAAGTACGGGACAGCAGGCTACGGAGTGGAGGCTCGGGGCCCCACACCAGAGGAAGCACAGAGGGAAAAAGACACACGGATCTCAAAGAAGATGGAGACCATGGGCATCTACTTTGCAACACCAGAATGGGTAGCACTCAATGGGCACCGAGGGCCAAGCCCCGGCCAGCTAAAGTACTGGCAGAACACACGAGAAATACCGGACCCAAACGAGGACTATCTAGACTACGTGCATGCAGAGAAGAGCCGGTTGGCATCAGAAGAACAAATCCTAAGGGCAGCTACGTCGATCTACGGGGCTCCAGGACAGGCAGAGCCACCCCAAGCTTTCATAGACGAAGTTGCCAAAGTCTATGAAATCAACCATGGACGTGGCCCAAACCAAGAACAGATGAAAGATCTGCTCTTGACTGCGATGGAGATGAAGCATCGCAATCCCAGGCGGGCTCTACCAAAGCCCAAGCCAAAACCCAATGCTCCAACACAGAGACCCCCTGGTCGGCTGGGCCGCTGGATCAGGACCGTCTCTGATGAGGACCTTGAG
>AAM97561
---------------------------ATGACGAACCTGCAAGATCAAACCCAACAGATTGTTCCGTTCATACGGAGCCTTCTGATGCCAACAACCGGACCGGCGTCCATTCCGGACGACACCCTAGAGAAGCACACTCTCAGGTCAGAGACCTCGACCTACAATTTGACTGTGGGGGACACAGGGTCAGGGCTAATTGTCTTTTTCCCTGGTTTCCCTGGCTCAATTGTGGGTGCTCACTACACACTGCAGAGCAATGGGAACTACAAGTTCGATCAGATGCTCCTGACGGCCCAGAACCTACCGGCCAGCTACAACTACTGCAGGCTAGTGAGTCGGAGTCTCACAGTGAGGTCAAGCACACTCCCTGGTGGCGTTTATGCACTAAATGGCACCATAAACGCCGTGACCTTCCAAGGAAGCCTGAGTGAACTGACAGATGTTAGCTACAATGGGTTGATGTCTGCAACGGCCAACATCAACGACAAAATCGGGAACGTCCTAGTAGGGGAGGGGGTAACCGTCCTCAGCTTACCCACATCATATGATCTTGGGTATGTGAGACTCGGTGACCCCATTCCCGCTATAGGGCTCGACCCAAAAATGGTAGCAACATGTGACAGCAGTGACAGGCCCAGAGTCTACACCATAACTGCAGCAGATGATTACCAATTCTCATCACAGTACCAAGCAGGTGGGGTAACAATCACACTGTTCTCAGCCAACATCGATGCCATCACAAGTCTCAGCATCGGGGGAGAACTTGTGTTT---CAAACAAGCGTCCAAGGCCTTATACTGGGTGCTACCATCTACCTTAAAGGCTTTGATGGGACTGCGGTAATCACCAGAGCTGTGGCCGCAGACAATGGGCTAACGGCCGGCACTGACAACCTTATGCCATTCAATATTGTGATTCCAACCAGCGAGATAACCCAGCCAATCACGTCCATCAAACTGGAGATAGTGACCTCCAAAAGTGGTGGTCAGGCGGGGGATCAGATGTCATGGTCAGCAAGTGGGAGCCTAGCAGTGACGATCCACGGTGGCAACTATCCAGGGGCCCTCCGTCCCGTCACACTAGTAGCCTACGAAAGAGTGGCAACAGGGTCTGTCGTTACGGTCGCCGGGGTGAGCAACTTCGAGCTGATCCCAAATCCTGAACTAGCAAAGAACCTGGTCACAGAATACGGCCGATTTGACCCAGGGGCCATGAACTACACAAAATTGATACTGAGTGAGAGGGACCGTCTTGGCATCAAGACCGTATGGCCAACAAGGGAGTACACTGACTTTCGCGAGTACTTCATGGAGGTGGCCGACCTCAACTCTCCCCTGAAGATTGCAGGAGCATTTGGCTTCAAAGACATAATCCGGGCCCTAAGGAGGATAGCTGTGCCGGTGGTCTCTACACTGTTCCCACCCGCGGCTCCCCTAGCCCATGCAATTGGGGAAGGTGTAGACTACCTGCTGGGCGATGAGGCACAGGCTGCTTCAGGAACTGCTCGAGCCGCGTCAGGAAAAGCAAGAGCTGCCTCAGGCCGCATACGGCAGCTAACTCTCGCCGCCGACAAGGGGTACGAGGTAGTCGCGAATCTGTTTCAGGTGCCCCAGAATCCTGTAGTCGACGGGATTCTCGCTTCACCTGGGATACTCCGCGGTGCACACAACCTCGACTGCGTGTTGAGAGAGGGTGCCACGCTATTCCCTGTGGTCATCACGACAGTGGAAGATGCCATGACACCCAAAGCACTGAACAGCAAAATGTTTGCTGTCATTGAAGGCGTGCGAGAAGATCTCCAACCTCCATCTCAAAGAGGATCCTTCATACGAACTCTCTCCGGACATAGAGTCTATGGATATGCTCCAGACGGGGTACTTCCACTGGAGACTGGGAGAGATTACACCGTGGTCCCAATAGATGATGTCTGGGACGACAGCATTATGCTGTCCAAAGACCCCATACCTCCTATTGTGGGAAACAGCGGAAACCTAGCCATAGCTTACATGGATGTGTTTCGACCCAAAGTCCCCATCCATGTGGCCATGACGGGAGCCCTCAACGCCTATGGCGAGATTGAGAACGTGAGCTTTAGAAGCACCAAGCTCGCCACTGCACACCGACTTGGCCTCAAGTTGACTGGTCCTGGTGCATTTGACGTGAACACCGGGTCCAACTGGGCGACGTTTATCAAACGTTTTCCTCACAATCCACGCGACTGGGGCAGGCTCCCTTACCTCAACCTTCCATACCTTCCACCCAACGCAGGACGCCAGTACGACCTGGCCATGGCCGCTTCAGAGTTCAAAGAGACCCCCGAACTCGAGAGCGCCGTCAGAGCCATGGAAGCAGCAGCCAACGTGGACCCACTGTTCCAATCTGCACTCAGCGTGTTCATGTGGCTGGAAGAGAATGGGATTGTGACTGATATGGCCAACTTCGCACTCAGCGACCCGAACGCCCATCGGATGCGCAATTTTCTCGCAAACGCACCACAAGCAGGCAGCAAGTCGCAAAGAGCCAAGTACGGGACAGCAGGCTACGGAGTGGAGGCCCGGGGCCCTACTCCAGAGGAAGCACAGAGGGAAAAAGACACACGGATCTCAAAGAAGATGGAGACTATGGGCATCTACTTTGCAACACCAGAATGGGTAGCACTCAATGGGCACCGAGGGCCAAGCCCCGGCCAGCTAAAGTACTGGCAGAACACACGAGAAATACCTGATCCAAACGAGGACTACCTAGACTACGTGCATGCAGAGAAGAGCCGGTTGGCATCAGAAGAACAAATCCTAAGGGCAGCTACGTCGATCTACGGGGCTCCAGGACAGGCAGAGCCACCCCAGGCCTTCATAGACGAAGTCGCCAAAGTCTATGAAATCAACCATGGGCGTGGCCCCAACCAAGAACAGATGAAAGATCTGCTCTTGACTGCGATGGAGATGAAGCATCGCAATCCCAGGCGGGCTCCACCAAAGCCCAAGCCAAAACCCAATGTTCCAACACAGAGACCCCCCGGTCGGCTGGGCCGCTGGATCAGGGCTGTCTCTGATGAGGACCTTGAG
>ABW04866
---------------------------ATGACAAACCTGCAAGATCAAACCCAACAGATTGTTCCGTTCATACGGAGCCTTCTGATGCCAACAACCGGACCGGCGTCCATTCCGGACGACACCCTGGAGAAGCACACTCTCAGGTCAGAGACCTCGACCTACAATTTGACTGTGGGGGACACAGGGTCAGGGCTAATTGTCTTTTTCCCTGGATTCCCTGGCTCAATTGTGGGTGCTCACTACGCACTGCAGAGCAATGGGAACTACAAGTTCGATCAGATGCTCCTGACTGCCCAGAACCTACCGGCCAGCTACAACTACTGCAGGCTAGTGAGTCGGAGTCTCACAGTAAGGTCAAGCACACTCCCTGGTGGCGTTTATGCACTAAACGGCACCATAAACGCCGTGACCTTCCAAGGAAGCCTGAGTGAACTGACAGATGCTAGCTACAACGGGTTGATGTCTGCAACAGCCAACATCAACGACAAAATTGGGAACGTCCTAGTAGGGGAAGGGGTAACCGTCCTCAGCTTACCCACATCATATGATCTTGGGTATGTGAGGCTTGGTGACCCCATACCCGCTATAGGGCTTGACCCAAAAATGGTAGCAACATGTGACAGCAGTGACAGGCCCAGAGTCTGCACCATAACTGCAGCCGATGATTACCAATTCTCATCACAGTACCAACCAGATGGGGTAACAATCACACTGTTCTCAGCCAACATTGATGCCATCACAAGTCTCAGCGTTGGGGGAGAGCTCGTGTTT---CAAACAAGCGTCCACGGCCTTGTACTGGGCGCCACCATCTACCTCATAGGCTTTGATGGGACAACGGTAATCACCAGGGCTGTGGCCGCACACAATGGGCTGACGACCGGCACCGACAACCTTATGCCATTCAATCTTGTGATTCCAACAAACGAGATAACCCAGCCAATCACATCCATCAAACTGGAGATAGTGACCTCCAAAAGTGGTGGTCAGGCAGGGGATCAGATGTCATGGTCGGCAAGAGGGAGCCTAGCAGTGACGATCCATGGTGGCAACTATCCAGGGGCCCTCCGTCCCGTCACGCTAGTGGCCTACGAAAGAGTGGCAACAGGATCCGTCGTTACGGTCGCTGGGGTGAGCAACTTCGAGCTGATCCCAAATCCTGAACTAGCAAAGAACCTGGTTACAGAATACGGCCGATTTGACCCAGGAGCCATGAACTACACAAAATTGATACTGAGTGAGAGGGACCGTCTTGGCATCAAGACCGTCTGGCCAACAAGGGAGTACACTGACTTTCGTGAATACTTCATGGAGGTGTCCGACCTCAACTCTCCCCTGAAGATTGCAGGAGCATTCGGCTTCAAAGACATAATCCGGGCCATAAGGAGGATAGCTGTACCGGTGGTCTCTACATTGTTCCCACCTGCCGCTCCTCTAGCCCATGCAATTGGGGAAGGTGTAGACTACCTACTGGGCGATGAGGCACAGGCTGCTTCAGGAACCGCTCGAGCCGCGTCAGGAAAAGCAAGGGCTGCCTCAGGCCGCATAAGGCAGCTGACTCTCGCCGCCGACAAGGGGTACGAGGTAGTCGCGAATCTATTCCAGGTGCCCCAGAATCCCGTAGTCGACGGGATTCTTGCTTCACCCGGGATACTCCGCGGTGCACACAACCTCGACTGCGTGTTAAGAGAGGGTGCCACGCTATTCCCTGTGGTCATTACGACAGTGGAAGACGCCATGACACCCAAAGCACTGAACAGCAAAATGTTTGCTGTCATTGAAGGCGTGCGAGAAGACCTCCAACCTCCATCTCAAAGAGGATCCTTCATACGAACTCTCTCCGGTCACAGAGTCTATGGATATGCTCCAGATGGGGTACTTCCACTGGAGACTGGGAGAGACTACACCGTTGTCCCAATAGATGATGTCTGGGACGACAGCATTATGCTGTCCAAAGACCCCATACCTCCTATTGTGGGAAACAGTGGAAACCTAGCCATAGCTTACATGGATGTGTTTCGACCCAAAGTCCCCATCCATGTGGCCATGACGGGAGCCCTCAACGCTTGTGGCGAGATTGAGAAAATAAGCTTCAGAAGCACCAAGCTCGCCACCGCACACCGGCTTGGCCTCAAGTTGGCTGGTCCCGGAGCATTCGACGTAAACACCGGGCCCAACTGGGCAACGTTCATCAAACGTTTCCCTCACAATCCACGCGACTGGGACAGGCTCCCCTACCTTAACCTTCCATACCTTCCACCCAATGCAGGACGCCAGTACCACCTTGCCATGGCTGCATCAGAGTTCAAAGAGACCCCTGAACTCGAGAGCGCCGTAAGAGCCATGGAAGCAGCTGCCAATGTGGACCCACTGTTCCAATCTGCACTCAGTGTGTTCATGTGGCTGGAAGAGAATGGGATTGTGACTGACATGGCCAACTTCGCACTCAGCGACCCGAATGCCCATCGGATGCGAAATTTTCTTGCAAACGCACCACAAGCAGGCAGCAAGTCGCAAAGGGCCAAGTACGGGACAGCAGGCTACGGAGTGGAGGCCCGGGGCCCCACACCAGAGGAAGCACAGAGGGAAAAAGACACACGGATCTCAAAGAAGATGGAGACCATGGGCATCTACTTTGCAACACCAGAATGGGTAGCACTCAATGGGCACCGCGGGCCAAGCCCCGGCCAGCTAAAGTACTGGCAGAACACACGAGAAATACCGGACCCAAACGAGGACTATCTAGACTACGTGCATGCAGAGAAGAGCCGGTTGGCATCAGAAGAACAAATCCTAAGGGCAGCTACGTCGATCTACGGGGCTCCAGGACAGGCAGAGCCACCCCAAGCTTTCATAGACGAAGTTGCCAAAGTCTATGAAATCAACCATGGACGCGGCCCTAACCAAGAACAGATGAAAGATCTGCTCTTGACTGCGATGGAGATGAAGCATCGCAATCCCAGGCGGGCTCCACCAAAGCCCAAGCCAAAACCCAATGCTCCAACACAGAGACCCCCTGGTCGGCTGGGCCGCTGGATCAGGACTGTCTCTGATGAGGACCTTGAG
>AAG40006
---------------------------ATGACAAACCTGCAAGATCAAACCCAACAGATTGTTCCGTTCATACGGAGCCTTCTGATGCCAACAACCGGACCGGCGTCCATTCCGGACGACACCCTGGAGAAGCACACTCTCAGGTCAGAGACCTCGACCTACAATTTGACTGTGGGGGACACAGGGTCAGGGCTAATTGTCTTTTTCCCTGGATTCCCTGGCTCAATTGTGGGTGCTCACTACACACTGCAGAGCAATGGGAACTACAAGTTCGATCAGATGCTCCTGACTGCCCAGAACCTACCGGCCAGTTACAACTACTGCAGGCTAGTGAGTCGGAGTCTCACAGTGAGGTCAAGCACACTTCCTGGTGGCGTTTATGCACTAAACGGCACCATAAACGCCGTGACCTTCCAAGGAAGCCTGAGTGAACTGACAGATGTTAGCTACAATGGGTTGATGTCTGCAACAGCCAACATCAACGACAAAATTGGGAACGTCCTAGTAGGGGAAGGGGTCACCGTCCTCAGCTTACCCACATCATATGATCTTGGGTATGTGAGGCTTGGTGACCCCATTCCCGCAATAGGGCTTGACCCAAAAATGGTAGCCACATGTGACAGCAGTAACAGGCCCAGAGTCTACACCATAACTGCAGCCGATGATTACCAATTCTCATCACAGTACCAACCAGGTGGGGTAACAATCACACTGTTCTCAGCCAACATTGATGCCATCACAAGCCTCAGCGTTGGGGGAGAGCTCGTGTTT---CAAACAAGCGTCCATGGCCTTGTACTGGGCGCCACCATCTACCTCATAGGCTTCGATGGGACAGCGGTAATCACCAGGGCTGTGGCCGCAAACAATGGGCTGACGACCGGCACCGACAACCTTTTGCCATTCAATCTTGTGATTCCAACAAACGAGATAACCCAGCCAATCACATCCATCAAACTGGAGATAGTGACCTCCAAAAGTGGTGGTCAGGCAGGGGATCAGATGTCATGGTCCGCAAGAGGGAGCCTAGCAGTGACGATCCATGGTGGCAACTATCCAGGGGCCCTCCGTCCCGTCACGCTAGTGGCCTACGAAAGAGTGGCAACAGGATCCGTCGTTACGGTCGCTGGGGTGAGCAACTTCGAGCTGATCCCAAATCCTGAACTAGCAAAGAACCTGGTTACAGAATACGGCCGATTTGACCCAGGAGCCATGAACTACACAAAATTGATACTGAGTGAGAGGGGCCGTCTTGGCATCAAGACCGTCTGGCCAACAAGGGAGTACACTGACTTTCGTGAATACTTCATGGAGGTGGCCGACCTCAACTCTCCCCTGAAGATTGCAGGAGCATTCGGCTTCAAAGACATAATCCGGGCCATAAGGAGGATAGCTGTGCCGGTGGTCTCCACATTGTTCCCACCTGCCGCTCCCCTAGCCCATGCAATTGGGGAAGGTGTAGACTACCTGCTGGGCGATGAGGCACAGGCTGCTTCAGGAACTGCTCGAGCCGCGTCAGGAAAAGCAAGAGCTGCCTCAGGCCGCATAAGGCAGCTGACTCTCGCCGCCGACAAGGGGTACGAGGTAGTCGCGAATCTATTCCAGGTGCCCCAGAATCCCGTAGTCGACGGGATTCTTGCTTCACCTGGGGTACTCCGCGGTGCACACAACCTCGACTGCGTGTTAAGAGAGGGTGCCACGCTATTCCCTGTGGTTATTACGACAGTGGAAGACGCCATGACACCCAAAGCATTGAACAGCAAAATGTTTGCTGTCATTGAAGGCGTGCGAGAAGACCTCCAACCTCCTTCTCAAAGAGGATCCTTCATACGAACTCTCTCTGGACACAGAGTCTATGGATATGCTCCAGGTGGGGTACTTCCACTGGAGACTGGGAGAGACTACACCGTTGTCCCAATAGATGATGTCTGGGACGACAGCATTATGCTGTCCAAAGATCCCATACCTCCTATTGTGGGAAACAGTGGAAATCTAGCCATAGCTTACATGGATGTGTTTCGACCCAAAGTCCCAATCCATGTGGCTATGACGGGAGCCCTCAATGCTTGTGGCGAGATTGAGAAAGTAAGCTTTAGAAGCACCAAGCTCGCCACTGCACACCGACTTGGCCTTAAGTTGGCTGGTCCCGGAGCATTCGATGTAAACACCGGGCCCAACTGGGCAACGTTCATCAAACGTTTCCCTCACAATCCACGCGACTGGGACAGGCCCCCCTACCTCAACCAACCATACCTTCCACCCAATGCAGGACGCCAGTACCACCTTGCCATGGCTGCATCAGAGTTCAAAGAGACCCCCGAACTCGAGAGTGCCGTCAGAGCAATGGAAGCAGCAGCCAACGTGGACCCACTATTCCAACCTGCACTCAGTGTGTTCATGTGGCTGGAAGAGAATGGGATTGTGACTGACATGGCCAACTTCGCACTCAGCGACCCGAACGCCCATCGGGTGCGAAATTTTCTTGCAAACGCACCACAAGCAGGCAGCAAGTCGCAAAGGGCCAAGTACGGGACAGCAGGCTACGGAGTGGAGGCTCGGGGCCCCACACCAGAGGAAGCACAGAGGGAAAAAGACACACGGATCTCAAAGAAGATGGAGACCATGGGCATCTACTTTGCAACACCAGAATGGGTAGCACTCAATGGGCACAGAGGGCCAAGCCCCGGCCAGCTAAAGTACTGGCAGAACACACGAGAAATACCGGACCCAAACGAGGACTATCTAGACTACGTGCATGCAGAGAAGAGCCGGTTGGCATCAGAAGAACAAATCCAAAGGGCAGCTACGTCGATCTACGGGGCTCCAGGACAGGCAGAGCCACCCCAAGCTTTCATAGACGAAGTTGCCAAAGTCTATGAAATCAACCATGGACGTGGCCCAAACCAAGAACAGATGAAAGATCTGCTCTTGACTGCGATGGAGATGAAGCATCGCAATCCCAGGCGGGCTCTACCAAAGCCCAAGCCAAAACCCAATGCTCCAACACAGAGACCCCCTGGTCGGCTGGGCCGCTGGATCAGGACCGTCTCTGATGAGGACCTTGAG
>AAL35385
---------------------------ATGACAAACCTGCAAGATCAAACCCAACAGATTGTTCCGTTCATACGGAGCCTTCTGATGCCAACAACCGGACCGGCGTCCATTCCGGACGACACCCTAGAGAAGCACACTCTCAGGTCAGAGACCTCGACCTACAATTTGACTGTGGGGGACACAGGGTCAGGGCTAATTGTCTTTTTCCCTGGTTTCTCTGGCTCAATTGTGGGTGCTCACTACACACTGCAGAGCAATGGGAACTACAAGTTCGATCAGATGCTCCTGACTGCCCAGAACCTACCGGCCAGCTACAACTACTGCAGGATAGTGAGTCGGAGTCTCACAGTGAGGTCAAGCACACTCCCTGGCGGCGTTTATGCACTAAATGGCACCATAAACGCCGTG---TTCCAAGGAAGCCTGAGTGAACTGACAGATGTTAGCTACAATGGGTTGATGTCTGCAACAGCCAACATCAACGACAAAATCGGGAACGTCCTAGTAGGGGAAGGGGTAACCGTCCTCAGCTTACCCACATCATATGATCTTGGGTATGTGAGACTCGGTGACCCCATTCCCGCTATAGGGCTCGACCCAAAAATGGTAGCAACATGTGACAGCAGTGACAGGCCCAGAGTCTACACCATAACTGCAGCCGATGATTACCAATTCTCATCACAGTACCAAGCAGGTGGAGTAACAATCACACTGTTCTCAGCTAATATCGATGCCATCACAAGCCTCAGCATCGGGGAAGAACTCGTGTTT---CAAACAAGCGTCCAAGGCCTTATACTGGGCGCTACCATCTACCTTATAGGCTTTGATGGGACTGCGGTAATCACCAGAGCTGTGGCCGCAGACAATGGGCTAACGGCCGGCACTGACAACCTTATGCCATTCAATATTGAGATTCCAACCAGCGAGATAACCCAGCCAATCACATCCATCAAACTGGAGATAGTGACCTCCAAAAGTGGTGGCCAGGCGGGGGATCAGATGTCATGGTCAGCAAGTGGGAGCCTAGCAGTGACGATCCACGGTGGCAACTATCCAGGGGCCCTCCGTCCCGTCACACTAGTAGCCTACGAAAGAGTGGCAACAGGATCTGTCGTTACGGTCGCCGGGGTGAGCAACTTCGAGCTGATCCCAAATCCTGAACTAGCAAAGAACCTGGTCACAGAATACGGCCGATTTGACCCAGGGGCCATGAACTACACAAAATTGATACTGAGTGAGAGGGACCGTCTTGGCATCAAGACCGTGTGGCCAACAAGGGAGTACACTGACTTTCGCGAGTACTTCATGGAGGTGGCCGACCTCAACTCTCCCCTGAAGATTGCAGGAGCATTTGGCTTCAAAGACATAATCCGGGCCCTAAGGAGGATAGCTGTGCCGGTGGTCTCTACACTGCTCCCACCCGCCGCTCCCCTAGCCCATGCAATTGGGGAAGGTGTAGACTACCTGCTGGGCGATGAGGCACAAGCTGCTTCAGGAACTGCTCGAGCCGCGTCAGGAAAAGCAAGAGCTGCCTCAGGCCGCATAAGGCAGCTAACTCTCGCCGCCGACAAGGGGTACGAGGTAGTCGCGAATCTGTTTCAGGTGCCCCAGAATCCTGTAGTCGACGGGATTCTCGCTTCACCTGGGGTACTCCGCGGTGCACACAACCTCGACTGCGTGTTGAGAGAGGGTGCCACGCTATTTCCTGTGGTCATCACGACAGTGGAAGATGCCATGACACCCAAAGCGCTGAACAGCAAAATGTTTGCTGTCATTGAAGGCGTGCGAGAAGATCTCCAACCTCCATCTCAAAGAGGATCCTTCATACGAACTCTCTCCGGACATAGAGTCTATGGATATGCTCCAGATGGGGTACTTCCACTGGAGACTGGGAGAGATTACACCGTGGTCCCAATAGATGATGTCTGGGACGACAGCATTATGCTGTCCAATGACCCCATACCTCCTATTGTGGGAAACAGCGGAAACCTAGCCATAGCTTACATGGATGTGTTTCGACCCAAAGTCCCCATCCATGTGGCCATGACGGGAGCCCTCAACGCCTATGGCGAGATTGAGAACGTGAGCTTTAGAAGCACCAAGCTCGCCACTGCACACCGACTTGGCCTCAAGTTGGCTGGTCCCGGTGCATTTGACGTGAACACCGGGTCCAACTGGGCGACGTTTATCAAACGTTTTCCTCACAATCCACGCGACTGGGACAGGCTCCCTTACCTCAACCTTCCATACCTTCCACCCAATGCAGGACGCCAGTACGACCTGGCCATGGCCGCTTCAGAGTTCAAAGAGACCCCCGAACTCGAGAGCGCCGTCAGAGCCATGGAAGCAGCAGCCAACGTGGACCCACTGTTCCAATCTGCGCTCAGCGTGTTCATGCGGCTGGAAGAGAATGGGATTGTGACTGATATGGCCAACTTCGCACTCAGCGACCCGAACGCCCATCGGATGCGCAATTTTCTCGCAAACGCACCACAAGCAGGCAGCAAGTCGCAAAGAGCCAAGTACGGGACAGCAGGCTACGGATTGGAAGCCCGGGGCCCCACTCCAGAGGAAGCACAGAGGAAAAAAGACACACGGATATCAAAGAAGATGGAGACTGTGGGCATCTACTTTGCAACACCAGAATGGGTAGCACTCAATGGGCACCGGGGGCCAAGCCCCGGCCAGCTAAAGTACTGGCAGAACACACGAGAAATACCTGATCCAAACGAGGACTACCTAGACTACGTGCATGCAGAGAAGAGCCGGTTGGCATCAGAAGAACAAATCCTAAGGGCAGCTACGTCGATCTACGGGGCTCCAGGACAGGCAGAGCCACCCCAGGCCGTCATAGACGAAGTCGCCAAAGTCTATGAAATCAACCATGGGCGTGGCCCCAACCAAGAACAGATGAAAGATCTGCTCTTGACTGCGATGGAGATGAAGCATCGCAATCCCAGGCGGGCTCCACCAAAGCCCAAGCCAAAACCCAATGTTCCAACACAGAGACCCCCTGGTCGGCTGGGCCGCTGGATCAGGGCTGTCTCTGACGAGGACCTTGAG
>CAA27629
GTAGAGATCAGACAAACGATCGCAGCGATGACAAACCTGTCAGATCAAACCCAGCAGATTGTTCCGTTTATACGGAGCCTTCTGATGCCAACAACCGGACCGGCGTCCATCCCGGACGACACCCTGGAGAAGCACACTCTCAGGTCAGAGACCTCAACCTACAATTTGACTGTGGGGGACACAGGGTCAGGGCTAATTGTCTTTTTCCCTGGATTCCCCGGCTCAATTGTAGGTGCTCACTACACGATGCAGAGCAATGGGAACTACAAGTTCGACCAGATGCTCCTGACGGCTCAGAACCTACCAGCGAGCTACAACTATTGCAGGCTAGTGAGTCGGAGTCTAACAGTAAGGTCAAGCACACTCCCTGGTGGCGTTTATGCACTAAATGGCACCATAAACGCCGTGACCTTCCAAGGAAGCCTGAGTGAACTGACAGATGTTAGCTACAATGGCTTGATGTCCGCGACAGCCAACATCAACGACAAAATTGGGAATGTCTTAGTAGGGGAAGGGGTCACCGTCCTCAGCTTACCCACATCATATGACCTTGGGTATGTGAGGCTTGGTGACCCCATTCCTGCCATAGGACTCGACCCAAAAATGGTAGCCACATGTGACAGTAGTGACAGGCCCAGAGTCTACACCATAACTGCCGCAGATGATTACCAATTCTCATCACAGTATCAACCAGGTGGAGTGACGATCACACTGTTCTCAGCCAACATTGATGCCATTACCAACCTCAGTGTTGGAGGAGAGCTCGTGTTC---CAAACAAGCGTCCAAGGCCTTGTGCTAAACGCCACCATTTACCTGGTAGGCTTTGATGGGACCACGGTAACCACCAGAGCTGTGGCCGCAGGCAATGGGCTGACGGCCGGCACCGACAACCTCATGCCATTCAACCTTGTGATTCCAACCAGTGAGATAACCCAGCCAGTTACATCCATTAAACTGGAGATAGTAACCTCCAAAAGTGGAGGTCAGGCTGGAGATCAGATGTCCTGGTTGGCAAGTGGGAACCTAGCAGTGACAATTCATGGTGGAAACTACCCAGGTGCCCTCCGCCCCGTCACACTAGTAGCCTATGAAAGAGTGGCAACAGGATCTGTTGTAACGGTCGCTGGGGTGAGCAACTTCGAGCTGATCCCGAATCCTGAGCTAGCCAAGAACCTAGTCACAGAATATGGCCGATTTGACCCAGGAGCCATGAACTACACAAAACTAATCCTGAGTGAGAGGGACCGTCTTGGTATCAAGACCGTCTGGCCAACAAGGGAGTACACCGACTTTCGTGAGTACTTCATGGAGGTGGCTGACCTCAACTCCCCCCTTAAGATTGCAGGAGCTTTTGGCTTCAAAGACATAATCAGGGCCATAAGAAGGATAGCTGTGCCGGTGGTTTCTACATTGTTCCCACCAGCCGCTCCCCTAGCCCATGCAATTGGGGAAGGTGTAGACTACCTGCTGGGCGATGAGGCCCAGGCCGCTTCAGGAACTGCTCGAGCCGCGTCAGGAAAAGCAAGAGCTGCCTCAGGCCGCATAAGGCAGCTAACTCTCGCAGCTGACAAGGGGTACGAGGTAGTTGCGAATCTATTCCAGGTGCCCCAGAATCCCGTAGTTGACGGAATTCTTGCCTCACCTGGAGTGCTCCGCGGTGCACACAACCTCGACTGCGTGCTAAGGGAGGGTGCAACGTTATTCCCCGTTGTCATCACGACCGTGGAAGACGCCATGACACCCAAAGCACTGAACAGCAAGATGTTTGCTGTCATTGAAGGCGTGCGAGAAGACCTCCAACCTCCATCTCAAAGAGGATCCTTCATACGAACTCTCTCCGGCCACAGGGTCTATGGCTATGCTCCAGATGGGGTGCTCCCTCTGGAGACCGGGAGAGACTACACTGTTGTCCCAATAGACGATGTATGGGACGACAGCATCATGCTGTCTAAAGACCCCATACCTCCCATTGTGGGGAACAGTGGCAATCTAGCCATAGCCTACATGGATGTATTCAGACCCAAGGTTCCCATCCATGTAGCTATGACAGGAGCCCTCAATGCCTACGGCGAAGTTGAGAAAGTAAGCTTCAGAAGCACCAAACTCGCCACTGCACACCGACTTGGTCTCAAGTTGGCTGGGCCTGGTGCATTTGACATAAACACCGGGCCCAACTGGGCGACGTTCATCAAACGTTTCCCCCACAATCCACGCGACTGGGACAGGCTCCCCTACCTTAACCTCCCATATCTCCCTCCCAGTGCAGGACGCCAATACCATCTTGCCATGGCCGCCTCAGAGTTCAAAGAGACCCCCGAACTCGAAAGTGCCGTCAGAGCCATGGAGGCGGCAGCCGACGTGGACCCACTGTTCCAATCCGCACTCAGTGTGTTCATGTGGCTAGAAGAAAACGGGATTGTGACCGACATGGCCAACTTTGCACTCAGCGACCCAAACGCCCATCGGATGCGCAACTTTCTTGCAAACGCACCACAAGCAGGCAGCAAGTCGCAAAGAGCCAAGTACGGAACAGCAGGTTACGGCGTGGAGGCCAGGGGCCCCACACCAGAGGAGGCCCAGAGGGAAAAAGACACTCGGATCTCAAAGAAGATGGAGGCCATGGGCATCTACTTTGCAACACCAGAATGGGTAGCACTCAATGGGCACCGAGGGCCAAGCCCTGGCCAGCTAAAGTACTGGCAGAACACACGAGAAATACCAGACCCAAACGAAGACTACCTAGACTATGTGCATGCAGAGAAGAGCCGGTTGGCATCAGAAGAACAGATCCTACGGGCCGCCACCTCGATCTACGGGGCTCCAGGACAGGCAGAGCCACCCCAAGCATTCATAGATGAAGTTGCCAAAGTCTATGAAATCAATCATGGGCGTGGCCCAAACCAAGAACAGATGAAAGATCTGCTCTTGACTGCGATGGAGATGAAGCATCGCAATCCCAGGCGGGCTCCACCAAAGCCCAAGCCAAAACCCAATGCTCCATCACAGAGACCCCCTGGTCGGCTGGGCCGCTGGATCAGAACGGTCTCTGACGAGGACCTTGAG
>CAA34234
---------------------------ATGACAAACCTGCAAGATCAAACCCAACAGATTGTTCCGTTCATACGGAGCCTTCTGATGCCAACAACCGGACCGGCGTCCATTCCGGACGACACCCTGGAGAAGCACACTCTCAGGTCAGAGACCTCGACCTACAATTTGACTGTGGGGGACACAGGGTCAGGGCTAATTGTCTTTTTCCCTGGATTCCCTGGCTCAATTGTGGGTGCTCACTACACACTGCAGAGCAATGGGAACTACAAGTTCGATCAGATGCTCCTGACTGCCCAGAACCTACCGGCCAGTTACAACTACTGCAGGCTAGTGAGTCGGAGTCTCACAGTGAGGTCAAGCACACTTCCTGGTGGCGTTTATGCACTAAACGGCACCATAAACGCCGTGACCTTCCAAGGAAGCCTGAGTGAACTGACAGATGTTAGCTACAATGGGTTGATGTCTGCAACAGCCAACATCAACGACAAAATTGGGAACGTCCTAGTAGGGGAAGGGGTCACCGTCCTCAGCTTACCCACATCATATGATCTTGGGTATGTGAGGCTTGGTGACCCCATTCCCGCAATAGGGCTTGACCCAAAAATGGTAGCCACATGTGACAGCAGTGACAGGCCCAGAGTCTACACCATAACTGCAGCCGATGATTACCAATTCTCATCACAGTACCAACCAGGTGGGGTAACAATCACACTGTTCTCAGCCAACATTGATGCCATCACAAGCCTCAGCGTTGGGGGAGAGCTCGTGTTT---CAAACAAGCGTCCACGGCCTTGTACTGGGCGCCACCATCTACCTCATAGGCTTTGATGGGACAACGGTAATCACCAGGGCTGTGGCTGCAAACAATGGGCTGACGACCGGCACCGACAACCTTATGCCATTCAATCTTGTGATTTCAACAAACGAGATAACCCAGCCAATCACATCCATCAAACTGGAGATAGTGACCTCCAAAAGTGGTGGTCAGGCAGGGGATCAGATGTCATGGTCGGCAAAAGGGAGCCTAGCAGTGACGATCCATGGTGGCAACTATCCAGGGGCCCTCCGTCCCGTCACGCTAGTGGCCTACGAAAGAGTGGCAACAGGATCCGTCGTTACGGTCGCTGGGGTGAGCAACTTCGAGCTGATCCCAAATCCTGAACTAGCAAAGAACCTGGTTACAGAATACGGCCGATTTGACCCAGGAGCCATGAACTACACAAAATTGATACTGAGTGAGAGGGACCGTCTTGGCATCAAGACCGTCTGGCCAACAAGGGAGTACACTGACTTTCGTGAATACTTCATGGAGGTGGCCGACCTCAACTCTCCCCTGAAGATTGCAGGAGCATTCGGCTTCAAAGACATAATCAGGGCCATAAGGAGGATAGCTGTGCCGGTGGTCTCCACATTGTTCCCACCTGCCGCTCCCCTAGCCCATGCAATTGGGGAAGGTGTAGACTACCTGCTGGGCGATGAGGCACAGGCTGCTTCAGGAACTGCTCGAGCCGCGTCAGGAAAAGCAAGAGCTGCCTCAGGCCGCATAAGGCAGCTGACTCTCGCCGCCGACAAGGGGTACGAGGTAGTCGCGAATCTATTCCAGGTGCCCCAGAATCCCGTAGTCGACGGGATTCTTGCTTCACCTGGGGTACTCCGAGGTGCACACAACCTCGACTGCGTGTTAAGAGAGGGTGCCACGCTATTCCCTGTGGTTATTACGACAGTGGAAGACGCCATGACACCCAAAGCATTGAACAGCAAAATGTTTGCTGTCATTGAAGGCGTGCGAGAAGACCTCCAACCTCCATCTCAAAGAGGATCCTTCATACGAACTCTCTCTGGACACAGAGTCTATGGATATGCTCCAGATGGGGTACTTCCACTGGAGACTGGGAGAGACTACACCGTTGTCCCAATAGATGATGTCTGGGACGACAGCATTATGCTGTCCAAAGATCCCATACCTCCTATTGTGGGAAACAGTGGAAATCTAGCCATAGCTTACATGGATGTGTTTCGACCCAAAGTCCCAATCCATGTGGCTATGACGGGAGCCCTCAATGCTTGTGGCGAGATTGAGAAAGTAAGCTTTAGAAGCACCAAGCTCGCCACTGCACACCGACTTGGCCTTAAGTTGGCTGGTCCCGGAGCATTCGATGTAAACACCGGGCCCAACTGGGCAACGTTCATCAAACGTTTCCCTCACAATCCACGCGACTGGGACAGGCTCCCCTACCTCAACCTACCATACCTTCCACCCAATGCAGGACGCCAGTACCACCTTGCCATGGCTGCATCAGAGTTCAAAGAGACCCCCGAACTCGAGAGTGCCGTCAGAGCAATGGAAGCAGCAGCCAACGTGGACCCACTATTCCAATCTGCACTCAGTGTGTTCATGTGGCTGGAAGAGAATGGGATTGTGACTGACATGGCCAACTTCGCACTCAGCGACCCGAACGCCCATCGGATGCGAAATTTTCTTGCAAACGCACCACAAGCAGGCAGCAAGTCGCAAAGGGCCAAGTACGGGACAGCAGGCTACGGAGTGGAGGCTCGGGGCCCCACACCAGAGGAAGCACAGAGGGAAAAAGACACACGGATCTCAAAGAAGATGGAGACCATGGGCATCTACTTTGCAACACCAGAATGGGTAGCACTCAATGGGCACCGAGGGCCAAGCCCCGGCCAGCTAAAGTACTGGCAGAACACACGAGAAATACCGGACCCAAACGAGGACTATCTAGACTACGTGCATGCAGAGAAGAGCCGGTTGGCATCAGAAGAACAAATCCTAAGGGCAGCTACGTCGATCTACGGGGCTCCAGGACAGGCAGAGCCACCCCAAGCTTTCATAGACGAAGTTGCCAAAGTCTATGAAATCAACCATGGACGTGGCCCAAACCAAGAACAGATGAAAGATCTGCTCTTGACTGCGATGGAGATGAAGCATCGCAATCCCAGGCGGGCTCTACCAAAGCCCAAGCCAAAACCCAATGCTCCAACACAGAGACCCCCTGGTCGGCTGGGCCGCTGGATCAGGACCGTCTCTGATGAGGACCTTGAG
>ABN71592
---------------------------ATGACAAACCTGCAAGATCAAACCCAACAGATTGTTCCGTTCATACGGAGCCTTCTGATGCCAACAACCGGACCGGCGTCCATTCCGGACGACACCCTGGAGAAGCACACTCTCAGGTCAGAGACCTCGACCTACAATTTGACTGTGGGGGACACAGGGTCAGGGCTAATTGTCTTTTTCCCTGGATTCCCTGGCTCAATTGTGGGTGCTCACTACACACTGCAGAGCAATGGGAACTACAAGTTCGATCAGATGCTCCTGACTGCCCAGAACCTACCGGCCAGTTACAACTACTGCAGGCTAGTGAGTCGGAGTCTCACAGTGAGGTCAAGCACACTTCCTGGTGGCGTTTATGCACTAAACGGCACCATAAACGCCGTGACCTTCCAAGGAAGCCTGAGTGAACTGACAGATGTTAGCTACAATGGGTTGATGTCTGCAACAGCCAACATCAACGACAAAATTGGGAACGTCCTAGTAGGGGAAGGGGTCACCGTCCTCAGCTTACCCACATCATATGATCTTGGGTATGTGAGGCTTGGTGACCCCATTCCCGCAATAGGGCTTGACCCAAAAATGGTAGCCACATGTGACAGCAGTGACAGGCCCAGAGTCTACACCATAACTGCAGCCGATGATTACCAATTCTCATCACAGTACCAACCAGGTGGGGTAACAATCACACTGTTCTCAGCCAACATTGATGCCATCACAAGCCTCAGCGTTGGGGGAGAGCTCGTGTTT---CAAACAAGCGTCCAAGGCCTTGTACTGGGCGCCACCATCTACCTCATAGGCTTTGATGGGGCAACGGTAATCACCAGGGCTGTGGCCGCAAACAATGGGCTGACGACCGGCACCGACAACCTTATGCCATTCAATCTTGTGATTCCAACAAACGAGATAACCCAGCCAATCACATCCATCAAACTGGAGATAGTGACCTCCAAAAGTGGTGGTCAGGCAGGGGATCAGATGTCATGGTCGGCAAGAGGGAGCCTAGCAGTGACGATCCATGGTGGCAACTATCCAGGGGCCCTCCGTCCCGTCACGCTAGTGGCCTACGAAAGAGTGGCAACAGGATCCGTCGTTACGGTCGCTGGGGTGAGCAACTTCGAGCTGATCCCAAATCCTGAACTAGCAAAGAACCTGGTTACAGAATACGGCCGATTTGACCCAGGAGCCATGAACTACACAAAATTGATACTGAGTGAGAGGGACCGTCTTGGCATCAAGACCGTCTGGCCAACAAGGGAGTACACTGACTTTCGTGAATACTTCATGGAGGTGGCCGACCTCAACTCTCCCCTGAAGATTGCAGGAGCATTCGGCTTCAAAGACATAATCCGGGCCATAAGGAGGATAGCTGTGCCGGTGGTCTCCACATTGTTCCCACCTGCCGCTCCCCTAGCCCATGCAATTGGGGAAGGTGTAGACTACCTGCTGGGCGATGAGGCACAGGCTGCTTCAGGAACTGCTCGAGCCGCGTCAGGAAAAGCAAGAGCTGCCTCAGGCCGCATAAGGCAGCTGACTCTCGCCGCCGACAAGGGGTACGAGGTAGTCGCGAATCTATTCCAGGTGCCCCAGAATCCCGTAGTCGACGGGATTCTTGCTTCACCTGGGGTACTCCGCGGTGCACACAACCTCGACTGCGTGTTAAGAGAGGGTGCCACGCTATTCCCTGTGGTTATTACGACAGTGGAAGACGCCATGACACCCAAAGCATTGAACAGCAAAATGTTTGCTGTCATTGAAGGCGTGCGAGAAGACCTCCAACCTCCATCTCAAAGAGGATCCTTCATACGAACTCTCTCTGGACACAGAGTCTATGGATATGCTCCAGATGGGGTACTTCCACTGGAGACTGGGAGAGACTACACCGTTGTCCCAATAGATGATGTCTGGGACGACAGCATTATGCTGTCCAAAGATCCCATACCTCCTATTGTGGGAAACAGTGGAAATCTAGCCATAGCTTACATGGATGTGTTTCGACCCAAAGTCCCAATCCATGTGGCTATGACGGGAGCCCTCAATGCTTGTGGCGAGATTGAGAAAGTAAGCTTTAGAAGCACCAAGCTCGCTACTGCACACCGACTTGGCCTTAGGTTGGCTGGTCCCGGAGCATTCGATGTAAACACCGGGCCCAACTGGGCAACGTTCATCAAACGTTTCCCTCACAATCCACGCGACTGGGACAGGCTCCCCTACCTCAACCTACCATACCTTCCACCCAATGCAGGACGCCAGTACCACCTTGCCATGGCTGCATCAGAGTTCAAAGAGACCCCCGAACTCGAGAGTGCCGTCAGAGCAATGGAAGCAGCAGCCAACGTGGACCCACTATTCCAATCTGCACTCAGTGTGTTCATGTGGCTGGAAGAGAATGGGATTGTGACTGACATGGCCAACTTCGCACTCAGCGACCCGAACGCCCATCGGATGCGAAATTTTCTTGCAAACGCACCACAAGCAGGCAGCAAGTCGCAAAGGGCCAAGTACGGGACAGCAGGCTACGGAGTGGAGGCTCGGGGCCCCACACCAGAGGAAGCACAGAGGGAAAAAGACACACGGATCTCAAAGAAGATGGAGACCATGGGCATCTACTTTGCAACACCAGAATGGGTAGCACTCAATGGGCACCGAGGGCCAAGCCCCGGCCAGCTAAAGTACTGGCAGAACACACGAGAAATACCGGACCCAAACGAGGACTATCTAGACTACGTGCATGCAGAGAAGAGCCGGTTGGCATCAGAAGAACAAATCCTAAGGGCAGCTACGTCGATCTACGGGGCTCCAGGACAGGCAGAGCCACCCCAGGCTTTCATAGACGAAGTTGCCAAAGTCTATGAAATCAACCATGGACGTGGCCCAAACCAAGAACAGATGAAAGATCTGCTCTTGACTGCGATGGAGATGAAGCATCGCAATCCCAGGCGGGCTCTACCAAAGCCCAAGCCGAAACCCAATGCTCCAACACAGAGACCCCCTGGTCGGCTGGGCCGCTGGATCAGGACCGTCTCTGATGAGGACCTTGAG
