# Supplementary material for: FRESCo: finding regions of excess synonymous constraint in diverse viruses
Source: Genome Biol. 2015 Feb 17;16(1):38. doi: 10.1186/s13059-015-0603-7 (PMC4376164; doi:10.1186/s13059-015-0603-7)
Supplement: Additional file 4: — Sequence alignments (zip folder of FASTA alignments). [file 13059_2015_603_MOESM4_ESM.zip › alignments/JCV/largeT.fa.revtrans]

>AEC14644
ATGGACAAAGTGCTGAATAGGGAGGAATCCATGGAGCTTATGGATTTATTAGGCCTTGATAGGTCTGCATGGGGGAACATTCCTGTCATGAGAAAAGCTTATCTGAAAAAATGCAAAGAACTCCACCCTGATAAAGGTGGGGACGAAGACAAGATGAAGAGAATGAATTTTTTATATAAAAAAATGGAACAAGGTGTAAAAGTTGCTCATCAGCCTGATTTTGGTACATGGAATAGTTCAGAGGTGCCAACCTATGGAACAGATGAATGGGAATCCTGGTGGAATACATTTAATGAGAAGTGGGATGAAGACCTGTTTTGCCATGAAGAAATGTTTGCCAGTGATGATGAAAACACAGGATCCCAACACTCTACCCCACCTAAAAAGAAAAAAAAGGTAGAAGACCCTAAAGACTTTCCTGTAGATCTGCATGCATTCCTCAGTCAAGCTGTGTTTAGTAATAGAACTGTTGCTTCTTTTGCTGTGTATACCACTAAAGAAAAAGCTCAAATTTTATATAAGAAACTTATGGAAAAATATTCTGTAACTTTTATAAGTAGACATGGTTTTGGGGGTCATAATATTTTGTTTTTCTTAACACCACATAGACATAGAGTGTCAGCAATTAATAACTACTGTCAAAAACTATGTACCTTTAGTTTTTTAATTTGTAAAGGTGTGAATAAGGAATACTTGTTTTATAGTGCCCTGTGTAGACAGCCATATGCAGTAGTGGAAGAAAGTATTCAGGGGGGCCTTAAGGAGCATGACTTTAACCCAGAAGAACCAGAAGAAACTAAGCAGGTTTCATGGAAATTAGTTACACAGTATGCCTTGGAAACCAAGTGTGAGGATGTTTTTTTGCTTATGGGCATGTACTTAGACTTTCAGGAAAACCCACAGCAATGCAAAAAATGTGAAAAAAAGGATCAGCCAAATCACTTTAACCATCATGAAAAACACTATTATAATGCCCAAATTTTTGCAGATAGCAAAAATCAAAAAAGCATTTGCCAGCAGGCTGTTGATACTGTAGCAGCCAAACAAAGGGTTGACAGCATCCACATGACCAGAGAAGAAATGTTAGTTGAAAGGTTTAATTTCTTGCTTGATAAAATGGACTTGATTTTTGGGGCACATGGCAATGCTGTTTTAGAGCAATATATGGCTGGGGTGGCCTGGATTCATTGCTTGCTGCCTCAAATGGACACTGTTATTTATGACTTTCTAAAATGCATTGTATTAAACATTCCAAAAAAAAGGTACTGGCTATTCAAGGGGCCAATAGACAGTGGCAAAACTACTTTAGCTGCAGCTTTACTTGATCTCTGTGGGGGAAAGTCATTAAATGTTAATATGCCATTAGAAAGATTAAACTTTGAATTAGGAGTGGGTATAGATCAGTTTATGGTTGTATTTGAGGATGTAAAAGGCACTGGTGCAGAGTCAAGGGATTTACCTTCAGGGCATGGCATAAGCAACCTTGACTGCTTAAGAGATTACTTAGATGGAAGTGTAAAAGTTAATTTAGAGAGGAAACACCAAAACAAAAGAACACAGGTGTTTCCACCTGGAATTGTAACCATGAATGAATATTCAGTGCCTAGAACTTTACAGGCCAGATTTGTAAGGCAGATAGATTTTAGACCAAAGGCCTACCTGAGAAAATCACTAAGCTGCTCTGAGTATTTGCTAGAAAAAAGGATTTTGCAAAGTGGTATGACTTTGCTTTTGCTTTTAATCTGGTTTAGGCCAGTTGCTGACTTTGCAGCTGCCATTCATGAGAGGATTGTGCAGTGGAAAGAAAGGCTGGATTTAGAAATAAGCATGTATACATTTTCTACTATGAAAGCTAATGTTGGTATGGGGAGACCCATTCTTGACTTTCCTAGAGAGGAAGATTCTGAAGCAGAAGACTCTGGACATGGATCAAGCACTGAATCACAATCACAATGCTTTTCCCAGGTCTCAGAAGCCTCTGGTGCAGACACACAGGAAAACTGCACTTTTCACATCTGTAAAGGCTTTCAATGTTTCAAAAAACCAAAGACCCCTCCCCCAAAA
>AEC14728
ATGGACAAAGTGCTGAATAGGGAGGAATCCATGGAGCTTATGGATTTATTAGGCCTTGATAGGTCTGCATGGGGGAACATTCCTGTCATGAGAAAAGCTTATCTGAAAAAATGCAAAGAACTCCACCCTGATAAAGGTGGGGACGAAGACAAGATGAAGAGAATGAATTTTTTATATAAAAAAATGGAACAAGGTGTAAAAGTTGCTCATCAGCCTGATTTTGGTACATGGAATAGTTCAGAGGTGCCAACCTATGGAACAGATGAATGGGAATCCTGGTGGAATACATTTAATGAGAAGTGGGATGAAGACCTGTTTTGCCATGAAGAAATGTTTGCCAGTGATGATGAAAACACAGGATCCCAACACTCTACCCCACCTAAAAAGAAAAAAAAGGTAGAAGACCCTAAAGACTTTCCTGTAGATCTGCATGCATTCCTCAGTCAAGCTGTGTTTAGTAATAGAACTGTTGCTTCTTTTGCTGTGTATACCACTAAAGAAAAAGCTCAAATTTTATATAAGAAACTTATGGAAAAATATTCTGTAACTTTTATAAGTAGACATGGTTTTGGGGGTCATAATATTTTGTTTTTCTTAACACCACATAGACATAGAGTGTCAGCAATTAATAACTACTGTCAAAAACTATGTACCTTTAGTTTTTTAATTTGTAAAGGTGTGAATAAGGAATACTTGTTTTATAGTGCCCTGTGTAGACAGCCATATGCAGTAGTGGAAGAAAGTATTCAGGGGGGCCTTAAGGAGCATGACTTTAACCCAGAAGAACCAGAAGAAACTAAGCAGGTTTCATGGAAATTAGTTACACAGTATGCCTTGGAAACCAAGTGTGAGGATGTTTTTTTGCTTATGGGCATGTACTTAGACTTTCAGGAAAACCCACAGCAATGCAAAAAATGTGAAAAAAAGGATCAGCCAAATCACTTTAACCATCATGAAAAACACTATTATAATGCCCAAATTTTTGCAGATAGCAAAAATCAAAAAAGCATTTGCCAGCAGGCTGTTGATACTGTAGCAGCCAAACAAAGGGTTGACAGCATCCACATGACCAGAGAAGAAATGTTAGTTGAAAGGTTTAATTTCTTGCTTGATAAAATGGACTTGATTTTTGGGGCACATGGCAATGCTGTTTTAGAGCAATATATGGCTGGGGTGGCCTGGATTCATTGCTTGCTGCCTCAAATGGACACTGTTATTTATGACTTTCTAAAATGCATTGTATTAAACATTCCAAAAAAAAGGTACTGGCTATTCAAGGGGCCAATAGACAGTGGCAAAACTACTTTAGCTGCAGCTTTACTTGATCTCTGTGGGGGAAAGTCATTAAATGTTAATATGCCATTAGAAAGATTAAACTTTGAATTAGGAGTGGGTATAGATCAGTTTATGGTTGTATTTGAGGATGTAAAAGGCACTGGTGCAGAGTCAAGGGATTTACCTTCAGGGCATGGCATAAGCAACCTTGACTGCTTAAGAGATTACTTAGATGGAAGTGTAAAAGTTAATTTAGAGAGGAAACACCAAAACAAAAGAACACAGGTGTTTCCACCTGGAATTGTAACCATGAATGAATATTCAGTGCCTAGAACTTTACAGGCCAGATTTGTAAGGCAGATAGATTTTAGACCAAAGGCCTACCTGAGAAAATCACTAAGCTGCTCTGAGTATTTGCTAGAAAAAAGGATTTTGCAAAGTGGTATGACTTTGCTTTTGCTTTTAATCTGGTTTAGGCCAGTTGCTGACTTTGCAGCTGCCATTCATGAGAGGATTGTGCAGTGGAAAGAAAGGCTGGATTTAGAAATAAGCATGTATACATTTTCTACTATGAAAGCTAATGTTGGTATGGGGAGACCCATTCTTGACTTTCCTAGAGAGGAAGATTCTGAAGCAGAAGACTCTGGACATGGATCAAGCACTGAATCACAATCACAATGCTTTTCCCAGGTCTCAGAAGCCTCTGGTGCAGACACACAGGAAAACTGCACTTTTCACATCTGTAAAGGCTTTCAATGTTTCAAAAAACCAAAGACCCCTCCCCCAAAA
>BAB68894
ATGGACAAAGTGCTGAATAGGGAGGAATCCATGGAGCTTATGGATTTATTAGGCCTTGATAGGTCTGCATGGGGAAACATTCCTATCATGAGAAAAGCTTATCTGAAAAAATGCAAAGAACTCCACCCTGATAAAGGTGGGGACGAAGACAAAATGAAGAGAATGAATTTTTTATATAAAAAAATGGAACAAGGTGTAAAAGTTGCTCATCAGCCTGATTTTGGTACATGGAATAGTTCAGAGGTGCCAACCTATGGAACAGATGAATGGGAATCCTGGTGGAATACATTTAATGAGAAGTGGGATGAAGACCTGTTTTGCCATGAAGAAATGTTTGCCAGTGATGATGAAAACACAGGATCCCAACACTCTACCCCACCTAAGAAGAAAAAAAAGGTAGAAGACCCTAAAGACTTTCCTGTAGATCTGCATGCATTCCTCAGTCAAGCTGTGTTTAGTAATAGAACTGTTGCTTCTTTTGCTGTGTATACCACTAAAGAAAAAGCTCAAATTTTATATAAGAAACTTATGGAAAAATATTCTGTAACTTTTATAAGTAGACATGGTTTTGGGGGTCATAATATTTTGTTTTTCTTAACACCACATAGACATAGAGTGTCAGCAATTAATAATTACTGTCAAAAACTGTGTACCTTTAGTTTTTTAATTTGTAAAGGTGTGAATAAGGAATACTTGTTTTATAGTGCCCTGTGTAGACAGCCATATGCAGTAGTAGAAGAAAGTATTCAGGGGGGCCTTAAGGAGCATGACTTTAACCCAGAAGAACCAGAAGAAACTAAGCAGGTGTCATGGAAATTAGTTACACAGTATGCCTTGGAAACCAAGTGTGAGGATGTTTTTTTGCTTATGGGCATGTACTTAGACTTTCAGGAAAACCCACAGCAATGCAAAAAATGTGAGAAAAAGGATCAGCCAAATCACTTTAACCATCATGAAAAACACTATTATAATGCCCAAATTTTTGCAGATAGCAAAAATCAAAAAAGCATTTGCCAGCAGGCTGTTGATACTGTAGCAGCCAAACAAAGGGTTGACAGCATCCACATGACCAGAGAAGAAATGTTAGTTGAAAGGTTTAATTTCTTGCTTGATAAAATGGACTTGATTTTTGGGGCACATGGCAATGCTGTTTTAGAGCAATATATGGCTGGGGTGGCCTGGATTCATTGCTTGCTGCCTCAAATGGACACTGTTATTTATGACTTTCTAAAATGCATTGTATTAAACATTCCAAAAAAAAGGTACTGGCTATTCAAGGGGCCAATAGACAGTGGCAAGACTACTTTAGCTGCTGCTTTACTTGATCTCTGTGGGGGAAAGTCATTAAATGTTAATATGCCATTAGAAAGATTAAACTTTGAGTTAGGAGTGGGTATAGATCAGTTTATGGTTGTATTTGAGGATGTAAAAGGAACTGGTGCAGAGTCAAGGGATTTACCTTCAGGGCATGGCATAAGCAACCTTGATTGCTTAAGAGATTACTTAGATGGAAGTGTAAAAGTTAATTTAGAGAGGAAACACCAAAACAAAAGAACACAGGTGTTTCCACCTGGAATTGTAACCATGAATGAATATTCAGTGCCTAGAACTTTACAGGCCAGATTTGTAAGGCAAATAGATTTTAGACCAAAGGCCTACCTGAGAAAATCACTAAGCTGCTCTGAGTATTTGCTAGAAAAAAGGATTTTGCAAAGTGGTATGACTTTGCTTTTGCTTTTAATCTGGTTTAGGCCAGTTGCTGACTTTGCAGCTGCCATTCATGAGAGGATTGTGCAGTGGAAAGAAAGGCTGGATTTAGAAATAAGCATGTATACATTTTCTACTATGAAAGCTAATGTTGGTATGGGGAGACCCATTCTTGACTTTCCTAGAGAGGAAGATTCTGAAGCAGAAGACTCTGGACATGGATCAAGCACTGAATCACAATCACAATGCTTTTCCCAGGTCTCAGAAGCCTCTGGTGCAGACACACAGGAAAACTGCACTTATCACATCTGTAAAGGCTTTCAATGTTTCAAAAAACCAAAGACCCCTCCCCCAAAA
>AEC14722
ATGGACAAAGTGCTGAATAGGGAGGAATCCATGGAGCTTATGGATTTATTAGGCCTTGATAGGTCTGCATGGGGGAACATTCCTGTCATGAGAAAAGCTTATCTGAAAAAATGCAAAGAACTCCACCCTGATAAAGGTGGGGACGAAGACAAGATGAAGAGAATGAATTTTTTATATAAAAAAATGGAACAAGGTGTAAAAGTTGCTCATCAGCCTGATTTTGGTACATGGAATAGTTCAGAGGTGCCAACCTATGGAACAGATGAATGGGAATCCTGGTGGAATACATTTAATGAGAAGTGGGATGAAGACCTGTTTTGCCATGAAGAAATGTTTGCCAGTGATGATGAAAACACAGGATCCCAACACTCTACCCCACCTAAAAAGAAAAAAAAGGTAGAAGACCCTAAAGACTTTCCTGTAGATCTGCATGCATTCCTCAGTCAAGCTGTGTTTAGTAATAGAACTGTTGCTTCTTTTGCTGTGTATACCACTAAAGAAAAAGCTCAAATTTTATATAAGAAACTTATGGAAAAATATTCTGTAACTTTTATAAGTAGACATGGTTTTGGGGGTCATAATATTTTGTTTTTCTTAACACCACATAGACATAGAGTGTCAGCAATTAATAACTACTGTCAAAAACTATGTACCTTTAGTTTTTTAATTTGTAAAGGTGTGAATAAGGAATACTTGTTTTATAGTGCCCTGTGTAGACAGCCATATGCAGTAGTGGAAGAAAGTATTCAGGGGGGCCTTAAGGAGCATGACTTTAACCCAGAAGAACCAGAAGAAACTAAGCAGGTTTCATGGAAATTAGTTACACAGTATGCCTTGGAAACCAAGTGTGAGGATGTTTTTTTGCTTATGGGCATGTACTTAGACTTTCAGGAAAACCCACAGCAATGCAAAAAATGTGAAAAAAAGGATCAGCCAAATCACTTTAACCATCATGAAAAACACTATTATAATGCCCAAATTTTTGCAGATAGCAAAAATCAAAAAAGCATTTGCCAGCAGGCTGTTGATACTGTAGCAGCCAAACAAAGGGTTGACAGCATCCACATGACCAGAGAAGAAATGTTAGTTGAAAGGTTTAATTTCTTGCTTGATAAAATGGACTTGATTTTTGGGGCACATGGCAATGCTGTTTTAGAGCAATATATGGCTGGGGTGGCCTGGATTCATTGCTTGCTGCCTCAAATGGACACTGTTATTTATGACTTTCTAAAATGCATTGTATTAAACATTCCAAAAAAAAGGTACTGGCTATTCAAGGGGCCAATAGACAGTGGCAAAACTACTTTAGCTGCAGCTTTACTTGATCTCTGTGGGGGAAAGTCATTAAATGTTAATATGCCATTAGAAAGATTAAACTTTGAATTAGGAGTGGGTATAGATCAGTTTATGGTTGTATTTGAGGATGTAAAAGGCACTGGTGCAGAGTCAAGGGATTTACCTTCAGGGCATGGCATAAGCAACCTTGACTGCTTAAGAGATTACTTAGATGGAAGTGTAAAAGTTAATTTAGAGAGGAAACACCAAAACAAAAGAACACAGGTGTTTCCACCTGGAATTGTAACCATGAATGAATATTCAGTGCCTAGAACTTTACAGGCCAGATTTGTAAGGCAGATAGATTTTAGACCAAAGGCCTACCTGAGAAAATCACTAAGCTGCTCTGAGTATTTGCTAGAAAAAAGGATTTTGCAAAGTGGTATGACTTTGCTTTTGCTTTTAATCTGGTTTAGGCCAGTTGCTGACTTTGCAGCTGCCATTCATGAGAGGATTGTGCAGTGGAAAGAAAGGCTGGATTTAGAAATAAGCATGTATACATTTTCTACTATGAAAGCTAATGTTGGTATGGGGAGACCCATTCTTGACTTTCCTAGAGAGGAAGATTCTGAAGCAGAAGACTCTGGACATGGATCAAGCACTGAATCACAATCACAATGCTTTTCCCAGGTCTCAGAAGCCTCTGGTGCAGACACACAGGAAAACTGCACTTTTCACATCTGTAAAGGCTTTCAATGTTTCAAAAAACCAAAGACCCCTCCCCCAAAA
>BAC15636
ATGGACAAAGTGCTGAATAGGGAGGAATCCATGGAGCTCATGGATTTATTAGGCCTTGATAGATCTGCATGGGGAAACATTCCTGTCATGAGAAAAGCTTATCTGAAAAAATGCAAAGAACTTCACCCTGATAAAGGTGGGGACGAAGACAAAATGAAGAGAATGAATTTTTTATATAAAAAAATGGAACAAGGTGTAAAAGTTGCTCATCAGCCTGATTTTGGTACATGGAATAGTTCAGAGGTGCCAACCTATGGAACAGATGAATGGGAATCCTGGTGGAATACATTTAATGAGAAGTGGGATGAAGACCTGTTTTGCCATGAAGAAATGTTTGCCAGTGATGATGAAAACACAGGATCCCAACACTCTACCCCACCTAAGAAGAAAAAAAAGGTAGAAGACCCTAAAGACTTTCCTGTAGATCTGCATGCATTCCTCAGTCAAGCTGTGTTTAGTAATAGAACTGTTGCTTCTTTTGCTGTGTATACCACTAAAGAAAAAGCTCAAATTTTATATAAGAAACTTATGGAAAAATATTCTGTAACCTTTATAAGTAGACATGGTTTTGGGGGTCATAATATCTTGTTTTTTCTAACACCACATAGACATAGAGTTTCAGCAATTAATAATTACTGTCAAAAACTATGTACCTTTAGTTTTTTAATTTGTAAAGGTGTGAATAAGGAATACTTGTTTTACAGTGCCTTGTGTAGACAGCCATATGCAGTAGTGGAAGAAAGTATTCAGGGGGGCCTTAAGGAGCATGACTTTAACCCAGAAGAACCAGAAGAAACTAAGCAGGTTTCATGGAAATTAGTTACACAGTATGCTTTGGACACCAAGTGTGAGGATGTTTTCTTGCTTATGGGCATGTACTTAGACTTTCAGGAAAACCCTCTGCAATGCAAAAAATGTGAAAAAAAGGATCAGCCAAATCACTTTAACCATCATGAAAAGCACTATTATAATGCCCAAATTTTTGCAGACAGCAAAAATCAAAAAAGCATTTGCCAGCAGGCTGTTGATACTGTAGCAGCCAAACAAAGGGTTGACAGTATCCATATGACCAGAGAAGAAATGTTAGTTGAAAGGTTTAATTTTTTGCTTGATAAAATGGACTTAATTTTTGGGGCACATGGCAATGCTGTTTTAGAGCAATATATGGCTGGGGTGGCCTGGATTCATTGTTTGCTGCCTCAAATGGACACTGTCATTTATGAGTTCTTAAAATGCATTGTATTAAACATTCCAAAAAAAAGGTACTGGCTATTTAAGGGGCCAATAGACAGTGGCAAAACTACTTTAGCTGCAGCTTTACTTGATCTCTGTGGGGGAAAGTCATTAAATGTTAATATGCCATTAGAAAGATTAAACTTTGAGTTAGGAGTGGGTATAGATCAGTTCATGGTTGTATTTGAGGATGTAAAAGGCACTGGTGCAGAGTCAAGGGATTTACCTTCAGGGCATGGCATAAGCAACCTTGATTGCCTAAGAGATTACTTAGATGGAAGTGTGAAAGTTAATTTAGAGAGAAAACACCAAAACAAAAGAACACAGGTGTTTCCACCTGGAATTGTAACCATGAATGAATATTCAGTGCCTAGAACTTTACAAGCCAGATTTGTAAGGCAAATAGATTTCAGACCTAAGGCCTACCTGAGAAAATCACTAAGCTGCTCTGAATATTTACTAGAAAAAAGAATTTTGCAAAGTGGCATGACTTTGCTTTTGCTTTTAATCTGGTTTAGGCCAGTTGCTGACTTTGCAGCTGCCATTCATGAGAGGATTGTGCAGTGGAAAGAAAGGCTGGATTTAGAAATAAGCATGTATACATTTTCTACTATGAAAGCTAATGTTGGCATGGGGAGACCCATTCTTGACTTTCCTAGAGAGGAAGATTCTGAAGCAGAAGACTCTGGACATGGATCAAGCACTGAATCTCAGTCACAATGCTTTTCCCAGGTCTCAGAAGCCTCTGGTGCAGACACACAGGAACACTGCACTTATCACATCTGTAAAGGCTTCCAATGTTTCAAAAAACCAAAAACCCCTCCCCCAAAA
>BAC03096
ATGGACAAAGTGCTGAATAGGGAGGAATCCATGGAGCTCATGGATTTATTAGGCCTTGATAGATCTGCATGGGGAAACATTCCTGTCATGAGAAAAGCTTATCTGAAAAAATGCAAAGAACTTCACCCTGATAAAGGTGGGGACGAAGACAAAATGAAGAGAATGAATTTTTTATATAAAAAAATGGAACAAGGTGTAAAAGTTGCTCATCAGCCTGATTTTGGTACATGGAATAGTTCAGAGGTGCCAACCTATGGAACAGATGAATGGGAATCCTGGTGGAATACATTTAATGAGAAGTGGGATGAAGACCTGTTTTGCCATGAAGAGATGTTTGCCAGTGATGATGAAAACACAGGATCCCAACACTCTACCCCACCTAAGAAGAAAAAAAAGGTAGAAGACCCTAAAGACTTTCCTGTAGATCTGCATGCATTCCTCAGTCAAGCTGTGTTTAGTAATAGAACTGTTGCTTCTTTTGCTGTGTACACCACTAAAGAAAAAGCTCAAATTTTATATAAGAAACTTATGGAAAAATATTCTGTAACCTTTATAAGTAGACATGGTTTTGGGGGTCATAATATTTTGTTTTTTTTAACACCACATAGACATAGAGTTTCAGCAATTAATAATTACTGTCAAAAACTATGTACCTTTAGTTTTTTAATTTGTAAAGGTGTGAATAAGGAATACTTGTTTTACAGTGCCTTGTGTAGACAGCCATATGCAGTAGTGGAAGAAAGTATTCAGGGGGGCCTTAAGGAGCATGACTTTAACCCAGAAGAACCAGAAGAAACTAAGCAGGTTTCATGGAAATTAGTTACACAGTATGCTTTGGACACCAAGTGTGAGGATGTTTTCTTGCTTATGGGCATGTACTTAGACTTTCAGGAAAACCCACTGCAATGCAAAAAATGTGAAAAAAAGGATCAGCCAAATCACTTTAACCATCATGAAAAGCACTATTATAATGCCCAAATTTTTGCAGATAGCAAAAATCAAAAAAGCATTTGCCAGCAGGCTGTTGATACTGTAGCAGCCAAACAAAGGGTTGACAGTATCCATATGACCAGAGAAGAAATGTTAGTTGAAAGGTTTAATTTTTTGCTTGATAAAATGGACTTAATTTTTGGGGCACATGGCAATGCTGTTTTAGAGCAATATATGGCTGGGGTGGCCTGGATTCACTGTTTGCTGCCTCAAATGGACACAGTCATTTATGAGTTCTTAAAATGCATTGTATTAAACATTCCAAAAAAAAGGTACTGGCTATTCAAGGGGCCAATAGACAGTGGCAAAACTACTTTAGCTGCAGCTTTACTTGATCTCTGTGGGGGAAAGTCATTAAATGTTAATATGCCATTAGAAAGATTAAACTTTGAGTTAGGAGTGGGTATAGATCAGTTTATGGTTGTATTTGAGGATGTAAAAGGCACTGGTGCAGAGTCAAGGGATTTACCTTCAGGACATGGCATAAGCAACCTTGATTGCCTAAGAGATTACTTAGATGGAAGTGTGAAAGTTAATTTAGAGAGAAAACACCAAAACAAAAGAACACAGGTGTTTCCACCTGGAATTGTAACCATGAATGAATATTCAGTGCCTAGAACTTTACAAGCCAGATTTGTAAGGCAAATAGATTTTAGACCTAAGGCCTACCTGAGAAAATCACTAAGCTGCTCTGAATATTTACTAGAAAAAAGGATTTTGCAAAGTGGCATGACTTTGCTTTTGCTTTTAATCTGGTTTAGGCCAGTTGCTGACTTTGCAGCTGCCATTCATGAGAGGATTGTGCAGTGGAAAGAAAGGCTGGATTTAGAAATAAGCATGTATACATTTTCTACTATGAAAGCTAATGTTGGTATGGGGAGACCCATTCTTGACTTTCCTAGAGAGGAAGATTCTGAAGCAGAAGACTCTGGACATGGATCAAGCACTGAATCTCAATCACAATGCTCTTCCCAGGTCTCAGAAGCCTCTGGTGCAGACACACAGGAACACTGCACCTATCACATCTGTAAAGGCTTTCAATGTTTCAAAAAACCAAAGACCCCTCCCCCAAAA
>BAC03090
ATGGACAAAGTGCTGAATAGGGAGGAATCCATGGAGCTCATGGATTTATTAGGCCTTGATAGATCTGCATGGGGAAACATTCCTGTCATGAGAAAAGCTTATCTGAAAAAATGCAAAGAACTTCACCCTGATAAAGGTGGGGACGAAGACAAAATGAAGAGAATGAATTTTTTATATAAAAAAATGGAACAAGGTGTAAAAGTTGCTCATCAGCCTGATTTTGGTACATGGAATAGTTCAGAGGTGCCAACCTATGGAACAGATGAATGGGAATCCTGGTGGAATACATTTAATGAGAAGTGGGATGAAGACCTGTTTTGCCATGAAGAGATGTTTGCCAGTGATGATGAAAACACAGGATCCCAACACTCTACCCCACCTAAGAAGAAAAAAAAGGTAGAAGACCCTAAAGACTTTCCTGTAGATCTGCATGCATTCCTCAGTCAAGCTGTGTTTAGTAATAGAACTGTTGCTTCTTTTGCTGTGTACACCACTAAAGAAAAAGCTCAAATTTTATATAAGAAACTTATGGAAAAATATTCTGTAACCTTTATAAGTAGACATGGTTTTGGGGGTCATAATATTTTGTTTTTTTTAACACCACATAGACATAGAGTTTCAGCAATTAATAATTACTGTCAAAAACTATGTACCTTTAGTTTTTTAATTTGTAAAGGTGTGAATAAGGAATACTTGTTTTACAGTGCCTTGTGTAGACAGCCATATGCAGTAGTGGAAGAAAGTATTCAGGGGGGCCTTAAGGAGCATGACTTTAACCCAGAAGAACCAGAAGAAACTAAGCAGGTTTCATGGAAATTAGTTACACAGTATGCTTTGGACACCAAGTGTGAGGATGTTTTCTTGCTTATGGGCATGTACTTAGACTTTCAGGAAAACCCACTGCAATGCAAAAAATGTGAAAAAAAGGATCAGCCAAATCACTTTAACCATCATGAAAAGCACTATTATAATGCCCAAATTTTTGCAGATAGCAAAAATCAAAAAAGCATTTGCCAGCAGGCTGTTGATACTGTAGCAGCCAAACAAAGGGTTGACAGTATCCATATGACCAGAGAAGAAATGTTAGTTGAAAGGTTTAATTTTTTGCTTGATAAAATGGACTTAATTTTTGGGGCACATGGCAATGCTGTTTTAGAGCAATATATGGCTGGGGTGGCCTGGATTCACTGTTTGCTGCCTCAAATGGACACAGTCATTTATGAGTTCTTAAAATGCATTGTATTAAACATTCCAAAAAAAAGGTACTGGCTATTCAAGGGGCCAATAGACAGTGGCAAAACTACTTTAGCTGCAGCTTTACTTGATCTCTGTGGGGGAAAGTCATTAAATGTTAATATGCCATTAGAAAGATTAAACTTTGAGTTAGGAGTGGGTATAGATCAGTTTATGGTTGTATTTGAGGATGTAAAAGGCACTGGTGCAGAGTCAAGGGATTTACCTTCAGGACATGGCATAAGCAACCTTGATTGCCTAAGAGATTACTTAGATGGAAGTGTGAAAGTTAATTTAGAGAGAAAACACCAAAACAAAAGAACACAGGTGTTTCCACCTGGAATTGTAACCATGAATGAATATTCAGTGCCTAGAACTTTACAAGCCAGATTTGTAAGGCAAATAGATTTTAGACCTAAGGCCTACCTGAGAAAATCACTAAGCTGCTCTGAATATTTACTAGAAAAAAGGATTTTGCAAAGTGGCATGACTTTGCTTTTGCTTTTAATCTGGTTTAGGCCAGTTGCTGACTTTGCAGCTGCCATTCATGAGAGGATTGTGCAGTGGAAAGAAAGGCTGGATTTAGAAATAAGCATGTATACATTTTCTACTATGAAAGCTAATGTTGGTATGGGGAGACCCATTCTTGACTTTCCTAGAGAGGAAGATTCTGAAGCAGAAGACTCTGGACATGGATCAAGCACTGAATCTCAATCACAATGCTCTTCCCAGGTCTCAGAAGCCTCTGGTGCAGACACACAGGAACACTGCACCTATCACATCTGTAAAGGCTTTCAGTGTTTCAAAAAACCAAAGACCCCTCCCCCAAAA
>BAC15630
ATGGACAAAGTGCTGAATAGGGAGGAATCCATGGAGCTCATGGATTTATTAGGCCTTGATAGATCTGCATGGGGAAACATTCCTGTCATGAGAAAAGCTTATCTGAAAAAATGCAAAGAACTTCACCCTGATAAAGGTGGGGACGAAGACAAAATGAAGAGAATGAATTTTTTATATAAAAAAATGGAACAAGGTGTAAAAGTTGCTCATCAGCCTGATTTTGGTACATGGAATAGTTCAGAGGTGCCAACCTATGGAACAGATGAGTGGGAATCCTGGTGGAATACATTTAATGAGAAGTGGGATGAAGACCTGTTTTGCCATGAAGAAATGTTTGCCAGTGATGATGAAAACACAGGATCCCAACACTCTACCCCACCTAAGAAGAAAAAAAAGGTAGAAGACCCTAAAGACTTTCCTGTAGATCTGCATGCATTCCTCAGTCAAGCTGTGTTTAGTAATAGAACTGTTGCTTCTTTTGCTGTGTATACCACTAAAGAAAAAGCTCAAATTTTATATAAGAAACTTATGGAAAAATATTCTGTAACCTTTATAAGTAGACATGGTTTTGGGGGTCATAATATTTTGTTTTTTTTAACACCACATAGACATAGAGTTTCAGCAATTAATAATTACTGTCAGAAACTATGTACCTTTAGTTTTTTAATTTGTAAAGGTGTGAATAAGGAATACTTGTTTTACAGTGCCTTGTGTAGACAGCCATATGCAGTAGTGGAAGAAAGTATTCAGGGGGGCCTTAAGGAGCATGACTTTAACCCAGAAGAACCAGAAGAAACTAAGCAGGTTTCATGGAAATTAGTTACACAGTATGCTTTGGACACCAAGTGTGAGGATGTTTTCTTGCTTATGGGCATGTACTTAGACTTTCAGGAAAACCCACTGCAATGCAAAAAATGTGAAAAGAAGGATCAGCCAAATCACTTTAACCATCATGAAAAGCACTATTATAATGCCCAAATTTTTGCAGATAGCAAAAATCAAAAAAGCATTTGCCAGCAGGCTGTTGATACTGTAGCAGCCAAACAAAGGGTTGACAGTATCCATATGACCAGAGAAGAAATGTTAGTTGAAAGGTTTAATTTTTTGCTTGATAAAATGGACTTAATTTTTGGGGCACATGGCAATGCTGTTTTAGAGCAATATATGGCTGGGGTGGCCTGGATTCATTGTTTGCTGCCTCAAATGGACACAGTCATTTATGAGTTCTTAAAATGCATTGTATTAAACATTCCAAAAAAAAGGTACTGGCTATTCAAGGGGCCAATAGACAGTGGCAAAACTACTTTAGCTGCAGCTTTACTTGATCTCTGTGGGGGAAAGTCATTAAATGTAAATATGCCATTAGAAAGATTAAACTTTGAGTTAGGAGTGGGTATAGATCAGTTTATGGTTGTATTTGAGGATGTAAAAGGCACTGGTGCAGAGTCAAGGGATTTACCTTCAGGGCATGGCATAAGCAACCTTGATTGCCTAAGAGATTACTTAGATGGAAGTGTGAAAGTTAATTTAGAGAGAAAACACCAAAACAAAAGAACACAGGTGTTTCCACCTGGAATTGTAACCATGAATGAATATTCAGTGCCTAGAACTTTACAAGCCAGATTTGTAAGGCAAATAGATTTTAGACCTAAGGCCTACCTAAGAAAATCACTAAGCTGCTCTGAATATTTACTAGAAAAAAGGATTTTGCAAAGTGGCATGACTTTGCTTTTGCTTTTAATCTGGTTTAGGCCAGTTGCTGACTTTGCAGCTGCCATTCATGAGAGGATTGTGCAGTGGAAAGAAAGGCTGGATTTAGAAATAAGCATGTATACATTTTCTACTATGAAAGCTAATGTTGGTATGGGGAGACCCATTCTTGACTTTCCTAGAGAGGAAGATTCTGAAGCAGAAGACTCTGGACATGGATCAAGCACTGAATCTCAATCACAATGCTCTTCCCAGGTCTCAGAAGCCTCTGGTGCAGACACACAGGAACACTGCACTTATCACATTTGTAAAGGCTTTCAATGTTTCAAAAAACCAAAAACCCCTCCCCCAAAG
>BAC03030
ATGGACAAAGTGCTGAATAGGGAGGAATCCATGGAGCTCATGGATTTATTAGGCCTTGATAGATCTGCATGGGGAAACATTCCTGTCATGAGAAAAGCTTATCTGAAAAAATGCAAAGAACTTCACCCTGATAAAGGTGGGGACGAAGACAAAATGAAGAGAATGAATTTTTTATATAAAAAAATGGAACAAGGTGTAAAAGTTGCTCATCAGCCTGATTTTGGTACATGGAATAGTTCAGAGGTGCCAACCTATGGAACAGATGAATGGGAATCCTGGTGGAATACATTTAATGAGAAGTGGGATGAAGACCTGTTTTGCCATGAAGAGATGTTTGCCAGTGATGATGAAAACACAGGATCCCAACACTCTACCCCACCTAAGAAGAAAAAAAAGGTAGAAGACCCTAAAGACTTTCCTGTAGATCTGCATGCATTCCTCAGTCAAGCTGTGTTTAGTAATAGAACTGTTGCTTCTTTTGCTGTGTACACCACTAAAGAAAAAGCTCAAATTTTATATAAGAAACTTATGGAAAAATATTCTGTAACCTTTATAAGTAGACATGGTTTTGGGGGTCATAATATTTTGTTTTTTTTAACACCACATAGACATAGAGTTTCAGCAATTAATAATTACTGTCAAAAACTATGTACCTTTAGTTTTTTAATTTGTAAAGGTGTGAATAAGGAATACTTGTTTTACAGTGCCTTGTGTAGACAGCCATATGCAGTAGTGGAAGAAAGTATTCAGGGGGGCCTTAAGGAGCATGACTTTAACCCAGAAGAACCAGAAGAAACTAAGCAGGTTTCATGGAAATTAGTTACACAGTATGCTTTGGACACCAAGTGTGAGGATGTTTTCTTGCTTATGGGCATGTACTTAGACTTTCAGGAAAACCCACTGCAATGCAAAAAATGTGAAAAAAAGGATCAGCCAAATCACTTTAACCATCATGAAAAGCACTATTATAATGCCCAAATTTTTGCAGATAGCAAAAATCAAAAAAGCATTTGCCAGCAGGCTGTTGATACTGTAGCAGCCAAACAAAGGGTTGACAGTATCCATATGACCAGAGAAGAAATGTTAGTTGAAAGGTTTAATTTTTTGCTTGATAAAATGGACTTAATTTTTGGGGCACATGGCAATGCTGTTTTAGAGCAATATATGGCTGGGGTGGCCTGGATTCACTGTTTGCTGCCTCAAATGGACACAGTTATTTATGAGTTCTTAAAATGCATTGTATTAAACATTCCAAAAAAAAGGTACTGGCTATTCAAGGGGCCAATAGACAGTGGCAAAACTACTTTAGCTGCAGCTTTACTTGATCTCTGTGGGGGAAAGTCATTAAATGTTAATATGCCATTAGAAAGATTAAACTTTGAGTTAGGAGTGGGTATAGATCAGTTTATGGTTGTATTTGAGGATGTAAAAGGCACTGGTGCAGAGTCAAGGGATTTACCTTCAGGACATGGCATAAGCAACCTTGATTGCCTAAGAGATTACTTAGATGGAAGTGTGAAAGTTAATTTAGAGAGAAAACACCAAAACAAAAGAACACAGGTGTTTCCACCTGGAATTGTAACCATGAATGAATATTCAGTGCCTAGAACTTTACAAGCCAGATTTGTAAGGCAAATAGATTTTAGACCTAAGGCCTACCTGAGAAAATCACTAAGCTGCTCTGAATATTTACTAGAAAAAAGGATTTTGCAAAGTGGCATGACTTTGCTTTTGCTTTTAATCTGGTTTAGGCCAGTTGCTGACTTTGCAGCTGCCATTCATGAGAGGATTGTGCAGTGGAAAGAAAGGCTGGATTTAGAAATAAGCATGTATACATTTTCTACTATGAAAGCTAATGTTGGTATGGGGAGACCCATTCTTGACTTTCCTAGAGAGGAAGATTCTGAAGCAGAAGACTCTGGACATGGATCAAGCACTGAATCTCAATCACAATGCTCTTCCCAGGTCTCAGAAGCCTCTGGTGCAGACACACAGGAACACTGCACCTATCACATCTGTAAAGGCTTTCAATGTTTCAAAAAACCAAAAACCCCTCCCCCAAAA
>AEC15334
ATGGACAAAGTGCTGAATAGGGAGGAATCCATGGAGCTTATGGATTTATTAGGCCTTGATAGGTCTGCATGGGGGAACATTCCTGTCATGAGAAAAGCTTATCTGAAAAAATGCAAAGAACTCCACCCTGATAAAGGTGGGGACGAAGACAAGATGAAGAGAATGAATTTTTTATATAAAAAAATGGAACAAGGTGTAAAAGTTGCTCATCAGCCTGATTTTGGTACATGGAATAGTTCAGAGGTGCCAACCTATGGAACAGATGAATGGGAATCCTGGTGGAATACATTTAATGAGAAGTGGGATGAAGACCTGTTTTGCCATGAAGAAATGTTTGCCAGTGATGATGAAAACACAGGATCCCAACACTCTACCCCACCTAAAAAGAAAAAAAAGGTAGAAGACCCTAAAGACTTTCCTGTAGATCTGCATGCATTCCTCAGTCAAGCTGTGTTTAGTAATAGAACTGTTGCTTCTTTTGCTGTGTATACCACTAAAGAAAAAGCTCAAATTTTATATAAGAAACTTATGGAAAAATATTCTGTAACTTTTATAAGTAGACATGGTTTTGGGGGTCATAATATTTTGTTTTTCTTAACACCACATAGACATAGAGTGTCAGCAATTAATAACTACTGTCAAAAACTATGTACCTTTAGTTTTTTAATTTGTAAAGGTGTGAATAAGGAATACTTGTTTTATAGTGCCCTGTGTAGACAGCCATATGCAGTAGTGGAAGAAAGTATTCAGGGGGGCCTTAAGGAGCATGACTTTAACCCAGAAGAACCAGAAGAAACTAAGCAGGTTTCATGGAAATTAGTTACACAGTATGCCTTGGAAACCAAGTGTGAGGATGTTTTTTTGCTTATGGGCATGTACTTAGACTTTCAGGAAAACCCACAGCAATGCAAAAAATGTGAAAAAAAGGATCAGCCAAATCACTTTAACCATCATGAAAAACACTATTATAATGCCCAAATTTTTGCAGATAGCAAAAATCAAAAAAGCATTTGCCAGCAGGCTGTTGATACTGTAGCAGCCAAACAAAGGGTTGACAGCATCCACATGACCAGAGAAGAAATGTTAGTTGAAAGGTTTAATTTCTTGCTTGATAAAATGGACTTGATTTTTGGGGCACATGGCAATGCTGTTTTAGAGCAATATATGGCTGGGGTGGCCTGGATTCATTGCTTGCTGCCTCAAATGGACACTGTTATTTATGACTTTCTAAAATGCATTGTATTAAACATTCCAAAAAAAAGGTACTGGCTATTCAAGGGGCCAATAGACAGTGGCAAAACTACTTTAGCTGCAGCTTTACTTGATCTCTGTGGGGGAAAGTCATTAAATGTTAATATGCCATTAGAAAGATTAAACTTTGAATTAGGAGTGGGTATAGATCAGTTTATGGTTGTATTTGAGGATGTAAAAGGCACTGGTGCAGAGTCAAGGGATTTACCTTCAGGGCATGGCATAAGCAACCTTGATTGCTTAAGAGATTACTTAGATGGAAGTGTAAGAGTTAATTTAGAGAGGAAACACCAAAACAAAAGAACACAGGTGTTTCCACCTGGAATTGTAACCATGAATGAATATTCAGTGCCTAGAACTTTACAGGCCAGATTTGTAAGGCAGATAGATTTTAGACCAAAGGCCTACCTGAGAAAATCACTAAGCTGCTCTGAGTATTTGCTAGAAAAAAGGATTTTGCAAAGTGGTATGACTTTGCTTTTGCTTTTAATCTGGTTTAGGCCAGTTGCTGACTTTGCAGCTGCCATTCATGAGAGGATTGTGCAGTGGAAAGAAAGGCTGGATTTAGAAATAAGCATGTATACATTTTCTACTATGAAAGCTAATGTTGGTATGGGGAGACCCATTCTTGACTTTCCTAGAGAGGAAGATTCTGAAGCAGAAGACTCTGGACATGGATCAAGCACTGAATCACAATCACAATGCTCTTCCCAGGTCTCAGAAGCCTCTGGTGCAGACACACAGGAAAACTGCACTTTTCACATCTGTAAAGGCTTTCAATGTTTCAAAAAACCAAAGACCCCTCCCCCAAAA
>BAE02987
ATGGACAAAGTGCTGAATAGGGAGGAATCCATGGAGCTCATGGATTTATTAGGCCTTGATAGATCTGCATGGGGAAACATTCCTGTCATGAGAAAAGCTTATCTAAAAAAATGCAAAGAACTTCACCCTGATAAAGGTGGGGACGAAGACAAAATGAAGAGAATGAATTTTTTATATAAAAAAATGGAGCAAGGTGTAAAAGTTGCTCATCAGCCTGATTTTGGTACATGGAATAGTTCAGAGGTGCCAACCTATGGAACAGATGAGTGGGAATCCTGGTGGAATACATTTAATGAGAAGTGGGATGAAGACCTGTTTTGCCATGAAGAAATGTTTGCCAGTGATGATGAAAACACAGGATCCCAACACTCTACCCCACCTAAGAAGAAAAAAAAGGTAGAAGACCCTAAAGACTTTCCTGTTGATCTGCATGCATTCCTCAGTCAAGCTGTGTTTAGTAATAGAACTGTTGCTTCTTTTGCTGTGTATACCACTAAAGAAAAAGCTCAAATTTTATATAAGAAACTTATGGAAAAATATTCTGTAACCTTTATAAGTAGACATGGTTTTGGGGGTCATAATATTTTGTTTTTTTTAACACCACATAGACATAGAGTTTCAGCAATTAATAATTACTGTCAAAAACTATGTACCTTTAGTTTTTTAATTTGTAAAGGTGTGAATAAGGAATACTTGTTTTACAGTGCCTTGTGTAGACAGCCATATGCAGTAGTGGAAGAAAGTATTCAGGGGGGCCTTAAGGAGCATGACTTTAACCCAGAAGAACCAGAAGAAACTAAGCAGGTTTCATGGAAATTAGTAACACAGTATGCTTTGGACACCAAGTGTGAGGATGTTTTCTTGCTTATGGGCATGTACTTAGACTTTCAGGAAAACCCACTGCAATGCAAAAAATGTGAAAAAAAGGATCAGCCAAATCACTTTAACCATCATGAAAAGCACTATTATAATGCCCAAATTTTTGCAGATAGCAAAAATCAAAAAAGCATTTGCCAGCAGGCTGTTGATACTGTAGCAGCCAAACAAAGGGTTGACAGTATCCATATGACCAGAGAAGAAATGTTAGTTGAAAGGTTTAATTTTTTGCTTGATAAAATGGACTTGATTTTTGGGGCACATGGCAATGCTGTTTTAGAGCAATATATGGCTGGGGTGGCCTGGATTCATTGTTTGCTGCCTCAAATGGACACTGTCATTTATGAGTTCTTAAAATGCATTGTATTAAACATTCCAAAAAAAAGGTACTGGCTATTCAAGGGGCCAATAGACAGTGGTAAAACTACTTTAGCTGCAGCTTTACTTGATCTCTGTGGGGGGAAGTCATTAAATGTTAATATGCCATTAGAAAGATTAAACTTTGAGTTAGGAGTGGGTATAGATCAGTTTATGGTTGTATTTGAAGATGTAAAAGGCACTGGTGCAGAGTCAAGGGATTTACCTTCAGGGCATGGCATAAGCAACCTTGATTGCTTAAGAGATTACTTAGATGGAAGTGTGAAAGTTAATTTAGAGAGAAAACACCAAAATAAAAGAACACAGGTGTTTCCACCTGGAATTGTAACCATGAATGAATATTCAGTGCCTAGAACATTACAAGCCAGATTTGTAAGGCAAATAGATTTTAGACCTAAGGCCTACCTGAGAAAATCACTAAGCTGCTCTGAATATTTACTAGAAAAAAGGATTTTGCAAAGTGGTATGACTTTGCTTTTGCTTTTAATCTGGTTTAGGCCAGTTGCTGACTTTGCAGCTGCCATTCATGAGAGGATTGTGCAGTGGAAAGAAAGGCTGGATTTAGAAATAAGCATGTATACATTTTCTACTATGAAAGCTAATGTTGGTATGGGGAGACCCATTCTTGACTTTCCTAGAGAGGAAGATTCTGAAGCAGAAGACTCTGGACATGGATCAAGCACTGAATCTCAATCACAATGCTCTTCCCAGGTCTCAGAAGCCTCTGGTGCAGACACACAGGAACACTGCACCTATCACATCTGTAAAGGCTTTCAATGTTTCAAAAAACCAAAAACCCCTCCCCCAAAA
>BAE02981
ATGGACAAAGTGCTGAATAGGGAGGAATCCATGGAGCTCATGGATTTATTAGGCCTTGATAGATCTGCATGGGGAAACATTCCTGTCATGAGAAAAGCTTATCTAAAAAAATGCAAAGAACTTCACCCTGATAAAGGTGGGGACGAAGACAAAATGAAGAGAATGAATTTTTTATATAAAAAAATGGAGCAAGGTGTAAAAGTTGCTCATCAGCCTGATTTTGGTACATGGAATAGTTCAGAGGTGCCAACCTATGGAACAGATGAGTGGGAATCCTGGTGGAATACATTTAATGAGAAGTGGGATGAAGACCTGTTTTGCCATGAAGAAATGTTTGCCAGTGATGATGAAAACACAGGATCCCAACACTCTACCCCACCTAAGAAGAAAAAAAAGGTAGAAGACCCTAAAGACTTTCCTGTAGATCTGCATGCATTCCTCAGTCAAGCTGTGTTTAGTAATAGAACTGTTGCTTCTTTTGCTGTGTATACCACTAAAGAAAAAGCTCAAATTTTATATAAGAAACTTATGGAAAAATATTCTGTAACCTTTATAAGTAGACATGGTTTTGGGGGTCATAATATTTTGTTTTTTTTAACACCACATAGACATAGAGTTTCAGCAATTAATAATTACTGTCAAAAACTATGTACCTTTAGTTTTTTAATTTGTAAAGGTGTGAATAAGGAATACTTGTTTTACAGTGCCTTGTGTAGACAGCCATATGCAGTAGTGGAAGAAAGTATTCAGGGGGGCCTTAAGGAGCATGACTTTAACCCAGAAGAACCAGAAGAAACTAAGCAGGTTTCATGGAAATTAGTAACACAGTATGCTTTGGACACCAAGTGTGAGGATGTTTTCTTGCTTATGGGCATGTACTTAGACTTTCAGGAAAACCCACTGCAATGCAAAAAATGTGAAAAAAAGGATCAGCCAAATCACTTTAACCATCATGAAAAGCACTATTATAATGCCCAAATTTTTGCAGATAGCAAAAATCAAAAAAGCATTTGCCAGCAGGCTGTTGATACTGTAGCAGCCAAACAAAGGGTTGACAGTATCCATATGACCAGAGAAGAAATGTTAGTTGAAAGGTTTAATTTTTTGCTTGATAAAATGGACTTGATTTTTGGGGCACATGGCAATGCTGTTTTAGAGCAATATATGGCTGGGGTGGCCTGGATTCATTGTTTGCTGCCTCAAATGGACACTGTCATTTATGAGTTCTTAAAATGCATTGTATTAAACATTCCAAAAAAAAGGTACTGGCTATTCAAGGGGCCAATAGACAGTGGCAAAACTACTTTAGCTGCAGCTTTACTTGATCTCTGTGGGGGGAAGTCATTAAATGTTAATATGCCATTAGAAAGATTAAACTTTGAGTTAGGAGTGGGTATAGATCAGTTTATGGTTGTATTTGAGGATGTAAAAGGCACTGGTGCAGAGTCAAGGGATTTACCTTCAGGGCATGGCATAAGCAACCTTGATTGCTTAAGAGATTACTTAGATGGAAGTGTGAAAGTAAATTTAGAGAGAAAACACCAAAATAAAAGAACACAGGTGTTTCCACCTGGAATTGTAACCATGAATGAATATTCAGTGCCTAGAACATTACAAGCCAGATTTGTAAGGCAAATAGATTTTAGACCTAAGGCCTACCTGAGAAAATCACTAAGCTGCTCTGAATATTTACTAGAAAAAAGGATTTTGCAAAGTGGTATGACTTTGCTTTTGCTTTTAATCTGGTTTAGGCCAGTTGCTGACTTTGCAGCTGCCATTCATGAGAGGATTGTGCAGTGGAAAGAAAGGCTGGATTTAGAAATAAGCATGTATACATTTTCTACTATGAAAGCTAATGTTGGTATGGGGAGACCCATTCTTGACTTTCCTAGAGAGGAAGATTCTGAAGCAGAAGACTCTGGACATGGATCAAGCACTGAATCTCAATCACAATGCTTTTCCCAGGTCTCAGAAGCCTCTGGTGCAGACACACAGGAACACTGCACCTATCACATCTGTAAAGGCTTTCAATGTTTCAAAAAACCAAAAACCCCTCCCCCAAAA
>BAE45427
ATGGACAAAGTGCTGAATAGGGAGGAATCCATGGAGCTCATGGATTTATTAGGCCTTGATAGATCTGCATGGGGAAACATTCCTGTCATGAGAAAAGCTTATCTGAAAAAATGCAAAGAACTTCACCCTGATAAAGGTGGGGACGAAGACAAAATGAAGAGAATGAATTTTTTATATAAAAAAATGGAACAAGGTGTAAAAGTTGCTCATCAGCCTGATTTTGGTACATGGAATAGTTCAGAGGTGCCAACCTATGGAACAGATGAATGGGAATCCTGGTGGAATACATTTAATGAGAAGTGGGATGAAGACCTGTTTTGCCATGAAGAGATGTTTGCCAGTGATGATGAAAACACAGGATCCCAACACTCTACCCCACCTAAGAAGAAAAAAAAGGTAGAAGACCCTAAAGACTTTCCTGTAGATCTGCATGCATTCCTCAGTCAAGCTGTGTTTAGTAATAGAACTGTTGCTTCTTTTGCTGTGTACACCACTAAAGAAAAAGCTCAAATTTTATATAAGAAACTTATGGAAAAATATTCTGTAACCTTTATAAGTAGACATGGTTTTGGGGGTCATAATATTTTGTTTTTTTTAACACCACATAGACATAGAGTTTCAGCAATTAATAATTACTGTCAAAAACTATGTACCTTTAGTTTTTTAATTTGTAAAGGTGTGAATAAGGAATACTTGTTTTACAGTGCCTTGTGTAGACAGCCATATGCAGTAGTGGAAGAAAGTATTCAGGGGGGCCTTAAGGAGCATGACTTTAACCCAGAAGAACCAGAAGAAACTAAGCAGGTTTCATGGAAATTAGTTACACAGTATGCTTTGGACACCAAGTGTGAGGATGTTTTCTTGCTTATGGGCATGTACTTAGACTTTCAGGAAAACCCACTGCAATGCAAAAAATGTGAAAAAAAGGATCAGCCAAATCACTTTAACCATCATGAAAAGCACTATTATAATGCCCAAATTTTTGCAGATAGCAAAAATCAAAAAAGCATTTGCCAGCAGGCTGTTGATACTGTAGCAGCCAAACAAAGGGTTGACAGTATCCATATGACCAGAGAAGAAATGTTAGTTGAAAGGTTTAATTTTTTGCTTGATAAAATGGACTTAATTTTTGGGGCACATGGCAATGCTGTTTTAGAGCAATATATGGCTGGGGTGGCCTGGATTCACTGTTTGCTGCCTCAAATGGACACAGTCATTTATGAGTTCTTAAAATGCATTGTATTAAACATTCCAAAAAAAAGGTACTGGCTATTCAAGGGGCCAATAGACAGTGGCAAAACTACTTTAGCTGCAGCTTTACTTGATCTCTGTGGGGGAAAGTCATTAAATGTTAATATGCCATTAGAAAGATTAAACTTTGAGTTAGGAGTGGGTATAGATCAGTTTATGGTTGTATTTGAGGATGTAAAAGGCACTGGTGCAGAGTCAAGGGATTTACCTTCAGGACATGGCATAAGCAACCTTGATTGCCTAAGAGATTACTTAGATGGAAGTGTGAAAGTTAATTTAGAGAGAAAACACCAAAACAAAAGAACACAGGTGTTTCCACCTGGAATTGTAACCATGAATGAATATTCAGTGCCTAGAACTTTACAAGCCAGATTTGTAAGGCAAATAGATTTTAGACCTAAGGCCTACCTGAGAAAATCACTAAGCTGCTCTGAATATTTACTAGAAAAAAGGATTTTGCAAAGTGGCATGACTTTGCTTTTGCTTTTAATCTGGTTTAGGCCAGTTGCTGACTTTGCAGCTGCCATTCATGAGAGGATTGTGCAGTGGAAAGAAAGGCTGGATTTAGAAATAAGCATGTATACATTTTCTACTATGAAAGCTAATGTTGGTATGGGGAGACCCATTCTTGACTTTCCTAGAGAGGAAGATTCTGAAGCAGAAGACTCTGGACATGGATCAAGCACTGAATCTCAATCACAATGCTCTTCCCAGGTCTCAGAAGCCTCTGGTGCAGACACACAGGAACACTGCACCTATCACATCTGTAAAGGCTTTCAATGTTTCAAAAAACCAAAGACCCCTCCCCCAAAA
>BAC03012
ATGGACAAAGTGCTGAATAGGGAGGAATCCATGGAGCTCATGGATTTATTAGGCCTTGATAGATCTGCATGGGGAAACATTCCTGTCATGAGAAAAGCTTATCTGAAAAAATGCAAAGAACTTCACCCTGATAAAGGTGGGGACGAAGACAAAATGAAGAGAATGAATTTTTTATATAAAAAAATGGAACAAGGTGTAAAAGTTGCTCATCAGCCTGATTTTGGTACATGGAATAGTTCAGAGGTGCCAACCTATGGAACAGATGAATGGGAATCCTGGTGGAATACATTTAATGAGAAGTGGGATGAAGACCTGTTTTGCCATGAAGAGATGTTTGCCAGTGATGATGAAAACACAGGATCCCAACACTCTACCCCACCTAAGAAGAAAAAAAAGGTAGAAGACCCTAAAGACTTTCCTGTAGATCTGCATGCATTCCTCAGTCAAGCTGTGTTTAGTAATAGAACTGTTGCTTCTTTTGCTGTGTACACCACTAAAGAAAAAGCTCAAATTTTATATAAGAAACTTATGGAAAAATATTCTGTAACCTTTATAAGTAGACATGGTTTTGGGGGTCATAATATTTTGTTTTTTTTAACACCACATAGACATAGAGTTTCAGCAATTAATAATTACTGTCAAAAACTATGTACCTTTAGTTTTTTAATTTGTAAAGGTGTGAATAAGGAATACTTGTTTTACAGTGCCTTGTGTAGACAGCCATATGCAGTAGTGGAAGAAAGTATTCAGGGGGGCCTTAAGGAGCATGACTTTAACCCAGAAGAACCAGAAGAAACTAAGCAGGTTTCATGGAAATTAGTTACACAGTATGCTTTGGACACCAAGTGTGAGGATGTTTTCTTGCTTATGGGCATGTACTTAGACTTTCAGGAAAACCCACTGCAATGCAAAAAATGTGAAAAAAAGGATCAGCCAAATCACTTTAACCATCATGAAAAGCACTATTATAATGCCCAAATTTTTGCAGATAGCAAAAATCAAAAAAGCATTTGCCAGCAGGCTGTTGATACTGTAGCAGCCAAACAAAGGGTTGACAGTATCCATATGACCAGAGAAGAAATGTTAGTTGAAAGGTTTAATTTTTTGCTTGATAAAATGGACTTAATTTTTGGGGCACATGGCAATGCTGTTTTAGAGCAATATATGGCTGGGGTGGCCTGGATTCACTGTTTGCTGCCTCAAATGGACACAGTCATTTATGAGTTCTTAAAATGCATTGTATTAAACATTCCAAAAAAAAGGTACTGGCTATTCAAGGGGCCAATAGACAGTGGCAAAACTACTTTAGCTGCAGCTTTACTTGATCTCTGTGGGGGAAAGTCATTAAATGTTAATATGCCATTAGAAAGATTAAACTTTGAGTTAGGAGTGGGTATAGATCAGTTTATGGTTGTATTTGAGGATGTAAAAGGCACTGGTGCAGAGTCAAGGGATTTACCTTCAGGACATGGCATAAGCAACCTTGATTGCCTAAGAGATTACTTAGATGGAAGTGTGAAAGTTAATTTAGAGAGAAAACACCAAAACAAAAGAACACAGGTGTTTCCACCTGGAATTGTAACCATGAATGAATATTCAGTGCCTAGAACTTTACAAGCCAGATTTGTAAGGCAAATAGATTTTAGACCTAAGGCCTACCTGAGAAAATCACTAAGCTGCTCTGAATATTTACTAGAAAAAAGGATTTTGCAAAGTGGCATGACTTTGCTTTTGCTTTTAATCTGGTTTAGGCCAGTTGCTGACTTTGCAGCTTCCATTCATGAGAGGATTGTGCAGTGGAAAGAAAGGCTGGATTTAGAAATAAGCATGTATACATTTTCTACTATGAAAGCTAATGTTGGTATGGGGAGACCCATTCTTGACTTTCCTAGAGAGGAAGATTCTGAAGCAGAAGACTCTGGACATGGATCAAGCACTGAATCTCAATCACAATGCTTTTCCCAGGTCTCAGAAGCCTCTGGTGCAGACACACAGGAACACTGCACCTATCACATCTGTAAAGGCTTTCAATGTTTCAAAAAACCAAAAACCCCTCCCCCAAAA
>BAF40782
ATGGACAAAGTGCTGAATAGGGAGGAATCCATGGAGCTCATGGATTTATTAGGCCTTGATAGATCTGCATGGGGAAACATCCCTGTCATGAGAAAAGCTTATCTGAAAAAATGCAAAGAACTTCACCCTGATAAAGGTGGGGACGAAGACAAAATGAAGAGAATGAATTTTTTATATAAAAAAATGGAACAAGGTGTAAAAGTTGCTCATCAGCCTGATTTTGGTACATGGAATAGTTCAGAGGTGCCAACCTATGGAACAGATGAATGGGAATCCTGGTGGAATACATTTAATGAGAAGTGGGATGAAGACCTGTTTTGCCATGAAGAAATGTTTGCCAGTGATGATGAAAACACAGGATCCCAGCACTCTACCCCACCTAAGAAGAAAAAAAAGGTAGAAGACCCTAAAGACTTTCCTGTAGATCTGCATGCATTCCTCAGTCAAGCTGTGTTTAGTAATAGAACTGTTGCTTCTTTTGCTGTGTATACCACTAAAGAAAAAGCTCAAATTTTATATAAGAAACTTATGGAAAAATATTCTGTAACCTTTATAAGTAGACATGGTTTTGGGGGTCATAATATTTTGTTTTTTTTAACACCACATAGACATAGAGTTTCAGCAATTAATAATTACTGTCAAAAACTATGTACCTTTAGTTTTTTAATTTGTAAAGGTGTGAATAAGGAATACTTGTTTTACAGTGCCTTGTGTAGACAGCCATATGCAGTAGTGGAAGAAAGTATTCAGGGGGGCCTTAAGGAGCATGACTTTAACCCAGAAGAACCAGAAGAAACTAAGCAGGTTTCATGGAAATTAGTTACACAGTATGCTTTGGACACCAAGTGTGAGGATGTTTTCTTGCTTATGGGCATGTACTTAGACTTTCAGGAAAACCCACTACAATGCAAAAAATGTGAAAAAAAGGATCAGCCAAATCACTTTAACCATCATGAAAAGCACTATTATAATGCCCAAATTTTTGCAGATAGCAAAAATCAAAAAAGCATTTGCCAGCAGGCTGTTGATACTGTAGCAGCCAAACAAAGGGTTGACAGTATCCATATGACCAGAGAAGAAATGTTAGTTGAAAGGTTTAATTTTTTGCTTGATAAAATGGACTTAATTTTTGGGGCACATGGCAATGCTGTTTTAGAGCAATATATGGCTGGGGTGGCCTGGATTCATTGTTTGCTGCCTCAAATGGACACTGTCATTTATGAGTTCTTAAAATGCATTGTATTAAACATTCCAAAAAAGAGGTACTGGCTATTCAAGGGGCCAATAGACAGTGGCAAAACTACTTTAGCTGCAGCTTTACTTGATCTCTGTGGGGGAAAGTCATTAAATGTTAATATGCCATTAGAAAGATTAAACTTTGAGTTAGGAGTGGGTATAGATCAGTTTATGGTTGTATTTGAGGATGTAAAAGGCACTGGTGCAGAGTCAAGGGATTTACCTTCAGGGCATGGCATAAGCAACCTTGATTGCCTAAGAGATTACTTAGATGGAAGTGTGAAAGTTAATTTAGAGAGAAAACACCAAAACAAAAGAACACAGGTGTTTCCACCTGGAATTGTAACCATGAATGAATATTCAGTGCCTAGAACTTTACAAGCCAGATTTGTAAGGCAAATAGATTTTAGACCTAAGGCCTACCTGAGAAAATCACTAAGCTGCTCTGAATATTTACTTGAAAAAAGGATTTTGCAAAGTGGCATGACTTTGCTTTTGCTTTTAATCTGGTTTAGGCCAGTTGCTGACTTTGCAGCTGCCATTCATGAGAGGATTGTGCAGTGGAAAGAAAGGCTGGATTTAGAAATAAGCATGTATACATTTTCTACTATGAAAGCTAATGTTGGTATGGGGAGACCCATTCTTGACTTTCCTAGAGAGGAAGATTCTGAAGCAGAAGACTCTGGACATGGATCAAGCACTGAATCTCAATCACAATGCTTTTCCCAGGTCTCAGAAGCCTCTGGTGCAGACACACAGGAACACTGCACTTATCACATCTGTAAAGGCTTTCAATGTTTCAAAAAACCAAAAACCCCTCCCCCAAAA
>BAC03060
ATGGACAAAGTGCTGAATAGGGAGGAATCCATGGAGCTCATGGATTTATTAGGCCTTGATAGATCTGCATGGGGAAACATTCCTGTCATGAGAAAAGCTTATCTGAAAAAATGCAAAGAACTTCACCCTGATAAAGGTGGGGACGAAGACAAAATGAAGAGAATGAATTTTTTATATAAAAAAATGGAACAAGGTGTAAAAGTTGCTCATCAGCCTGATTTTGGTACATGGAATAGTTCAGAGGTGCCAACCTATGGAACAGATGAATGGGAATCCTGGTGGAATACATTTAATGAGAAGTGGGATGAAGACCTGTTTTGCCATGAAGAGATGTTTGCCAGTGATGATGAAAACACAGGATCCCAACACTCTACCCCACCTAAGAAGAAAAAAAAGGTAGAAGACCCTAAAGACTTTCCTGTAGATCTGCATGCATTCCTCAGTCAAGCTGTGTTTAGTAATAGAACTGTTGCTTCTTTTGCTGTGTACACCACTAAAGAAAAAGCTCAAATTTTATATAAGAAACTTATGGAAAAATATTCTGTAACCTTTATAAGTAGACATGGTTTTGGGGGTCATAATATTTTGTTTTTTTTAACACCACATAGACATAGAGTTTCAGCAATTAATAATTACTGTCAAAAACTATGTACCTTTAGTTTTTTAATTTGTAAAGGTGTGAATAAGGAATACTTGTTTTACAGTGCCTTGTGTAGACAGCCATATGCAGTAGTGGAAGAAAGTATTCAGGGGGGCCTTAAGGAGCATGACTTTAACCCAGAAGAACCAGAAGAAACTAAGCAGGTTTCATGGAAATTAGTTACACAGTATGCTTTGGACACCAAGTGTGAGGATGTTTTCTTGCTTATGGGCATGTACTTAGACTTTCAGGAAAACCCACTGCAATGCAAAAAATGTGAAAAAAAGGATCAGCCAAATCACTTTAACCATCATGAAAAGCACTATTATAATGCCCAAATTTTTGCAGATAGCAAAAATCAAAAAAGCATTTGCCAGCAGGCTGTTGATACTGTAGCAGCCAAACAAAGGGTTGACAGTATCCATATGACCAGAGAAGAAATGTTAGTTGAAAGGTTTAATTTTTTGCTTGATAAAATGGACTTAATTTTTGGGGCACATGGCAATGCTGTTTTAGAGCAATATATGGCTGGGGTGGCCTGGATTCACTGTTTGCTGCCTCAAATGGACACAGTCATTTATGAGTTCTTAAAATGCATTGTATTAAACATTCCAAAAAAAAGGTACTGGCTATTCAAGGGGCCAATAGACAGTGGCAAAACTACTTTAGCTGCAGCTTTACTTGATCTCTGTGGGGGAAAGTCATTAAATGTTAATATGCCATTAGAAAGATTAAACTTTGAGTTAGGAGTGGGTATAGATCAGTTTATGGTTGTATTTGAGGATGTAAAAGGCACTGGTGCAGAGTCAAGGGATTTACCTTCAGGACATGGCATAAGCAACCTTGATTGCCTAAGAGATTACTTAGATGGAAGTGTGAAAGTTAATTTAGAGAGAAAACACCAAAACAAAAGAACACAGGTGTTTCCACCTGGAATTGTAACCATGAATGAATATTCAGTGCCTAGAACTTTACAAGCCAGATTTGTAAGGCAAATAGATTTTAGACCTAAGGCCTACCTGAGAAAATCACTAAGCTGCTCTGAATATTTACTAGAAAAAAGGATTTTGCAAAGTGGCATGACTTTGCTTTTGCTTTTAATCTGGTTTAGGCCAGTTGCTGACTTTGCAGCTGCCATTCATGAGAGGATTGTGCAGTGGAAAGAAAGGCTGGATTTAGAAATAAGCATGTATACATTTTCTACTATGAAAGCTAATGTTGGTATGGGGAGACCCATTCTTGACTTTCCTAGAGAGGAAGATTCTGAAGCAGAAGACTCTGGACATGGATCAAGCACTGAATCTCAATCACAATGCTCTTCCCAGGTCTCAGAAGCCTCTGGTGCAGACACACAGGAACACTGCACCTATCACATCTGTAAAGGCTTTCAATGTTTCAAAAAACCAAAGACCCCTCCCCCAAAA
>BAF40788
ATGGACAAAGTGCTAAATAGGGAGGAATCCATGGAGCTCATGGATTTATTAGGCCTTGATAGATCTGCATGGGGAAACATTCCTGTCATGAGAAAAGCTTATCTGAAAAAATGCAAAGAACTTCACCCTGATAAAGGTGGGGACGAAGACAAAATGAAGAGAATGAATTTTTTATATAAAAAAATGGAACAAGGTGTAAAAGTTGCTCATCAGCCTGATTTTGGTACATGGAATAGTTCAGAGGTGCCAACCTATGGAACAGATGAATGGGAATCCTGGTGGAATACATTTAATGAGAAGTGGGATGAAGACCTGTTTTGCCATGAAGAAATGTTTGCCAGTGATGATGAAAACACAGGATCCCAGCACTCTACCCCACCTAAGAAGAAAAAAAAGGTAGAAGACCCTAAAGACTTTCCTGTAGATCTGCATGCATTCCTCAGTCAAGCTGTGTTTAGTAATAGAACTGTTGCTTCTTTTGCTGTGTATACCACTAAAGAAAAAGCTCAAATTTTATATAAGAAACTTATGGAAAAATATTCTGTAACCTTTATAAGTAGACATGGTTTTGGGGGTCATAATATTTTGTTTTTTTTAACACCACATAGACATAGAGTTTCAGCAATTAATAATTACTGTCAAAAACTATGTACCTTTAGTTTTTTAATTTGTAAAGGTGTGAATAAGGAATACTTGTTTTACAGTGCCTTGTGTAGACAGCCATATGCAGTAGTGGAAGAAAGTATTCAGGGGGGCCTTAAGGAGCATGACTTTAACCCAGAAGAACCAGAAGAAACTAAGCAGGTTTCATGGAAATTAGTTACACAGTATGCTTTGGACACCAAGTGTGAGGATGTTTTCTTGCTTATGGGCATGTACTTAGACTTTCAGGAAAACCCACTACAATGCAAAAAATGTGAAAAAAAGGATCAGCCAAATCACTTTAACCATCATGAAAAGCACTATTATAATGCCCAAATTTTTGCAGATAGCAAAAATCAAAAAAGCATTTGCCAGCAGGCTGTTGATACTGTAGCAGCCAAACAAAGGGTTGACAGTATCCATATGACCAGAGAAGAAATGTTAGTTGAAAGGTTTAATTTTTTGCTTGATAAAATGGACTTAATCTTTGGGGCACATGGCAATGCTGTTTTAGAGCAATATATGGCTGGGGTGGCCTGGATTCATTGTTTGCTGCCTCAAATGGACACTGTCATTTATGAGTTCTTAAAATGCATTGTATTAAACATCCCAAAAAAAAGGTACTGGCTATTCAAGGGGCCAATAGACAGTGGCAAAACTACCTTAGCTGCAGCTTTACTTGATCTCTGTGGGGGAAAGTCATTAAATGTTAATATGCCATTAGAAAGATTAAACTTTGAGTTAGGAGTGGGTATAGATCAGTTTATGGTTGTATTTGAGGATGTAAAAGGCACTGGTGCAGAGTCAAGGGATTTACCTTCAGGGCATGGCATAAGCAACCTTGATTGCCTAAGAGATTACTTAGATGGAAGTGTGAAAGTTAATTTAGAGAGAAAACACCAAAACAAAAGAACACAGGTGTTTCCACCTGGAATTGTAACCATGAATGAATATTCAGTGCCTAGAACTTTACAAGCCAGATTTGTAAGGCAAATAGATTTTAGACCTAAGGCCTACCTGAGAAAATCACTAGGCTGCTCTGAATATTTACTAGAAAAAAGGATTTTGCAAAGTGGCATGACTTTGCTTTTGCTTTTAATCTGGTTTAGGCCAGTTGCTGACTTTGCAGCTGCCATTCATGAGAGGATTGTGCAGTGGAAAGAAAGGCTGGATTTAGAAATAAGCATGTATACATTTTCTACTATGAAAGCTAATGTTGGTATGGGGAGACCCATTCTTGACTTTCCTAGAGAGGAAGATTCTGAAGCAGAAGACTCTGGACATGGATCAAGCACTGAATCTCAATCACAATGCTTTTCCCAGGTCTCAGAAGCCTCTGGTGCAGACACACAGGAACACTGCACTTATCACATCTGTAAAGGCTTTCAATGTTTCAAAAAACCAAAAACCCCTCCCCCAAAA
>BAD06121
ATGGACAAAGTGCTGAATAGGGAGGAATCCATGGAGCTCATGGATTTATTAGGCCTTGATAGATCTGCATGGGGAAACATTCCTGTCATGAGAAAAGCTTATCTGAAAAAATGCAAAGAACTTCACCCTGATAAAGGTGGGGACGAAGACAAAATGAAGAGAATGAATTTTTTATATAAAAAAATGGAACAAGGTGTAAAAGTTGCTCATCAGCCTGATTTTGGTACATGGAATAGTTCAGAGGTGCCAACCTATGGAACAGATGAATGGGAATCCTGGTGGAATACATTTAATGAGAAGTGGGATGAAGACCTGTTTTGCCATGAAGAAATGTTTGCCAGTGATGATGAAAACACAGGATCCCAACACTCTACCCCACCTAAGAAGAAAAAAAAGGTAGAAGACCCTAAAGACTTTCCTGTAGATCTGCATGCATTCCTCAGTCAAGCTGTGTTTAGTAATAGAACTGTTGCTTCTTTTGCTGTGTATACCACTAAAGAAAAAGCTCAAATTTTATATAAGAAACTTATGGAAAAATATTCTGTGACCTTTATAAGTAGACATGGTTTTGGGAGTCATAATATCTTGTTTTTTTTAACACCACATAGACATAGAGTTTCAGCAATTAATAATTACTGTCAAAAACTATGTACCTTTAGTTTTTTGATTTGTAAAGGTGTGAATAAGGAATACTTGTTTTACAGTGCCTTGTGTAGACAGCCATATGCAGTAGTGGAAGAAAGTATTCAGGGGGGCCTTAAGGAGCATGACTTTAACCCAGAAGAACCAGAAGAAACTAAGCAGGTTTCATGGAAATTAGTTACACAGTATGCTTTGGACACCAAGTGTGAGGATGTTTTCTTGCTTATGGGCATGTACTTAGACTTTCAGGAAAACCCACTGCAATGCAAAAAATGTGAAAAAAAGGATCAGCCAAATCACTTTAACCATCATGAAAAGCACTATTATAATGCCCAAATTTTTGCAGATAGCAAAAATCAAAAAAGCATTTGCCAGCAGGCTGTTGATACTGTAGCAGCCAAACAAAGGGTTGACAGTATCCACATGACCAGAGAAGAAATGTTAGTTGAAAGGTTTAATTTTTTGCTTGATAAAATGGACTTAATTTTTGGGGCACATGGCAATGCTGTTTTAGAGCAATATATGGCTGGGGTGGCCTGGATTCATTGTTTGCTGCCTCAAATGGACACTGTCATTTATGAGTTCTTAAAATGCATTGTATTAAACATTCCAAAAAAAAGGTACTGGCTATTCAAGGGGCCAATAGACAGTGGCAAAACTACTTTAGCTGCAGCTTTACTTGATCTCTGTGGGGGAAAATCATTAAATGTTAATATGCCATTAGAAAGATTAAACTTTGAGTTAGGAGTGGGTATAGATCAGTTTATGGTTGTATTTGAGGATGTAAAAGGCACTGGTGCAGAGTCAAGGGATTTACCTTCAGGGCATGGCATAAGCAACCTTGATTGCCTAAGAGATTACTTAGATGGAAGTGTGAAAGTTAATTTAGAGAGAAAACACCAAAACAAAAGAACACAGGTGTTTCCACCTGGAATTGTAACCATGAATGAATATTCAGTGCCTAGAACTTTACAAGCCAGATTTGTAAGGCAAATAGATTTTAGACCTAAGGCCTACCTGAGAAAATCACTAAGCTGCTCTGAATATTTACTAGAAAAAAGGATTTTGCAAAGTGGCATGACTTTGCTTTTGCTTTTAATCTGGTTTAGGCCAGTTGCTGACTTTGCAGCTGCCATTCATGAGAGGATTGTGCAGTGGAAAGAAAGGCTGGATTTAGAAATAAGCATGTATACATTTTCTACTATGAAAGCTAATGTTGGTATGGGGAGACCCATTCTTGACTTTCCTAGAGAGGAAGATTCTGAAGCAGAAGACTCTGGACATGGATCAAGCACTGAATCTCAATCACAATGCTGTTCCCAGGTCTCAGAAGCCTCTGGTGCAGACACACAGGAACACTGCACTTATCACATCTGTCAAGGCTTTCAATGTTTCAAAAAACCGAAAACCCCTCCCCCAAAA
>BAD06127
ATGGACAAAGTGCTGAATAGGGAGGAATCCATGGAGCTCATGGATTTATTAGGCCTTGATAGATCTGCATGGGGAAACATTCCTGTCATGAGAAAAGCTTATCTGAAAAAATGCAAAGAACTTCACCCTGATAAAGGTGGGGACGAAGACAAAATGAAGAGAATGAATTTTTTATATAAAAAAATGGAACAAGGTGTAAAAGTTGCTCATCAGCCTGATTTTGGTACATGGAATAGTTCAGAGGTGCCAACCTATGGAACAGATGAATGGGAGTCCTGGTGGAATACATTTAATGAGAAGTGGGATGAAGACCTGTTTTGCCATGAGGAAATGTTTGCCAGTGATGATGAAAACACAGGATCCCAACACTCTACCCCACCTAAGAAGAAAAAAAAGGTAGAAGACCCTAAAGACTTTCCTGTAGATCTGCATGCATTCCTCAGTCAAGCTGTGTTTAGTAATAGAACTGTTGCTTCTTTTGCTGTGTATACCACTAAAGAAAAAGCTCAAATTTTATATAAGAAACTTATGGAAAAATATTCTGTAACCTTTATAAGTAGACATGGTTTTGGGGGTCATAATATTTTGTTTTTTTTAACACCACATAGACATAGAGTTTCAGCAATTAATAATTACTGTCAAAAACTATGTACCTTTAGTTTTTTAATTTGTAAAGGTGTGAATAAGGAATACTTGCTCTACAGTGCCTTGTGTAGACAGCCATATGCAGTAGTGGAAGAAAGTATTCAGGGGGGCCTTAAGGAGCATGACTTTAACCCAGAAGAACCAGAAGAAACTAAGCAGGTTTCATGGAAATTAGTTACACAGTATGCTTTGGACACCAAGTGTGAGGATGTTTTCTTGCTTATGGGCATGTACTTAGACTTTCAGGAAAACCCACTGCAATGCAAAAAATGTGAAAAAAAGGATCAGCCAAACCACTTTAACCATCATGAAAAGCACTATTATAATGCCCAAATTTTTGCAGATAGCAAAAATCAAAAAAGCATTTGCCAGCAGGCTGTTGATACTGTAGCAGCCAAACAAAGGGTTGACAGTCTCCATATGACCAGAGAAGAAATGTTAGTTGAAAGGTTTAATTTTTTGCTTGATAAAATGGACTTAATTTTTGGGGCACATGGCAATGCTGTTTTGGAGCAATATATGGCTGGGGTGGCCTGGATTCATTGTTTGCTGCCTCAAATGGACACAGTCATTTATGAGTTCTTAAAATGCATTGTATTAAACATTCCAAAAAAAAGGTACTGGCTATTCAAGGGGCCAATAGACAGTGGCAAAACTACTTTAGCTGCAGCTTTACTTGATCTTTGTGGGGGAAAGTCATTAAATGTTAATATGCCATTAGAAAGATTAAACTTTGAGTTAGGAGTGGGTATAGATCAGTTTATGGTTGTATTTGAGGATGTAAAAGGCACTGGTGCAGAGTCAAGGGATTTACCTTCAGGGCATGGCATAAGCAACCTTGATTGCCTAAGAGATTACTTAGATGGAAGTGTGAAAGTTAATTTAGAGAGAAAACACCAAAACAAAAGAACACAGGTGTTTCCACCTGGAATTGTAACCATGAATGAATATTCAGTACCTAGAACTTTACAAGCCAGATTTGTAAGGCAAATAGATTTTAGACCTAAGGCCTACCTGAGAAAATCACTAAGCTGCTCTGAATATTTACTAGAAAAAAGGATTTTGCAAAGTGGCATGACTTTGCTTTTGCTTTTAATCTGGTTTAGGCCAGTTGCTGACTTTGCAGCTGCCATTCATGAGAGGATTGTGCAGTGGAAAGAAAGGCTGGATTTAGAAATAAGCATGTATACATTTTCTACTATGAAAGCTAATGTTGGTATGGGGAGACCCATTCTTGACTTTCCTAGAGAGGAAGATTCTGAAGCAGAAGACTCTGGACATGGATCAAGCACTGAATCTCAATCACAATGCTCTTCCCAGGTCTCAGAAGCCTCTGGTGCAGACACACAGGAACACTGCACTTATCACATATGTAAAGGCTTTCAATGTTTCAAAAAACCAAAAACCCCTCCCCCAAAA
>BAC03066
ATGGACAAAGTGCTGAATAGGGAGGAATCCATGGAGCTCATGGATTTATTAGGCCTTGATAGATCTGCATGGGGAAACATTCCTGTCATGAGAAAAGCTTATCTGAAAAAATGCAAAGAACTTCACCCTGATAAAGGTGGGGACGAAGACAAAATGAAGAGAATGAATTTTTTATATAAAAAAATGGAACAAGGTGTAAAAGTTGCTCATCAGCCTGATTTTGGTACATGGAATAGTTCAGAGGTGCCAACCTATGGAACAGATGAATGGGAATCCTGGTGGAATACATTTAATGAGAAGTGGGATGAAGACCTGTTTTGCCATGAAGAGATGTTTGCCAGTGATGATGAAAACACAGGATCCCAACACTCTACCCCACCTAAGAAGAAAAAAAAGGTAGAAGACCCTAAAGACTTTCCTGTAGATCTGCATGCATTCCTCAGTCAAGCTGTGTTTAGTAATAGAACTGTTGCTTCTTTTGCTGTGTACACCACTAAAGAAAAAGCTCAAATTTTATATAAGAAACTTATGGAAAAATATTCTGTAACCTTTATAAGTAGACATGGTTTTGGGGGTCATAATATTTTGTTTTTTTTAACACCACATAGACATAGAGTTTCAGCAATTAATAATTACTGTCAAAAACTATGTACCTTTAGTTTTTTAATTTGTAAAGGTGTGAATAAGGAATACTTGTTTTACAGTGCCTTGTGTAGACAGCCATATGCAGTAGTGGAAGAAAGTATTCAGGGGGGCCTTAAGGAGCATGACTTTAACCCAGAAGAACCAGAAGAAACTAAGCAGGTTTCATGGAAATTAGTTACACAGTATGCTTTGGACACCAAGTGTGAGGATGTTTTCTTGCTTATGGGCATGTACTTAGACTTTCAGGAAAACCCACTGCAATGCAAAAAATGTGAAAAAAAGGATCAGCCAAATCACTTTAACCATCATGAAAAGCACTATTATAATGCCCAAATTTTTGCAGATAGCAAAAATCAAAAAAGCATTTGCCAGCAGGCTGTTGATACTGTAGCAGCCAAACAAAGGGTTGACAGTATCCATATGACCAGAGAAGAAATGTTAGTTGAAAGGTTTAATTTTTTGCTTGATAAAATGGACTTAATTTTTGGGGCACATGGCAATGCTGTTTTAGAGCAATATATGGCTGGGGTGGCCTGGATTCACTGTTTGCTGCCTCAAATGGACACAGTCATTTATGAGTTCTTAAAATGCATTGTATTAAACATTCCAAAAAAAAGGTACTGGCTATTCAAGGGGCCAATAGACAGTGGCAAAACTACTTTAGCTGCAGCTTTACTTGATCTCTGTGGGGGAAAGTCATTAAATGTTAATATGCCATTAGAAAGATTAAACTTTGAGTTAGGAGTGGGTATAGATCAGTTTATGGTTGTATTTGAGGATGTAAAAGGCACTGGTGCAGAGTCAAGGGATTTACCTTCAGGACATGGCATAAGCAACCTTGATTGCCTAAGAGATTACTTAGATGGAAGTGTGAAAGTTAATTTAGAGAGAAAACACCAAAACAAAAGAACACAGGTGTTTCCACCTGGAATTGTAACCATGAATGAATATTCAGTGCCTAGAACTTTACAAGCCAGATTTGTAAGGCAAATAGATTTTAGACCTAAGGCCTACCTGAGAAAATCACTAAGCTGCTCTGAATATTTACTAGAAAAAAGGATTTTGCAAAGTGGCATGACTTTGCTTTTGCTTTTAATCTGGTTTAGGCCAGTTGCTGACTTTGCAGCTGCCATTCATGAGAGGATTGTGCAGTGGAAAGAAAGGCTGGATTTAGAAATAAGCATGTATACATTTTCTACTATGAAAGCTAATGTTGGTATGGGGAGACCCATTCTTGACTTTCCTAGAGAGGAAGATTCTGAAGCAGAAGACTCTGGACATGGATCAAGCACTGAATCTCAATCACAATGCTCTTCCCAGGTCTCAGAAGCCTCTGGTGCAGACACACAGGAACACTGCACCTATCACATCTGTAAAGGCTTTCAATGTTTCAAAAAACCAAAGACCCCTCCCCCAAAA
>AEC15778
ATGGACAAAGTGCTGAATAGGGAGGAATCCATGGAGCTTATGGATTTATTAGGCCTTGATAGGTCTGCATGGGGGAACATTCCTGTCATGAGAAAAGCTTATCTGAAAAAATGCAAAGAACTCCACCCTGATAAAGGTGGGGACGAAGACAAGATGAAGAGAATGAATTTTTTATATAAAAAAATGGAACAAGGTGTAAAAGTTGCTCATCAGCCTGATTTTGGTACATGGAATAGTTCAGAGGTGCCAACCTATGGAACAGATGAATGGGAATCCTGGTGGAATACATTTAATGAGAAGTGGGATGAAGACCTGTTTTGCCATGAAGAAATGTTTGCCAGTGATGATGAAAACACAGGATCCCAACACTCTACCCCACCTAAAAAGAAAAAAAAGGTAGAAGACCCTAAAGACTTTCCTGTAGATCTGCATGCATTCCTCAGTCAAGCTGTGTTTAGTAATAGAACTGTTGCTTCTTTTGCTGTGTATACCACTAAAGAAAAAGCTCAAATTTTATATAAGAAACTTATGGAAAAATATTCTGTAACTTTTATAAGTAGACATGGTTTTGGGGGTCATAATATTTTGTTTTTCTTAACACCACATAGACATAGAGTGTCAGCAATTAATAACTACTGTCAAAAACTATGTACCTTTAGTTTTTTAATTTGTAAAGGTGTGAATAAGGAATACTTGTTTTATAGTGCCCTGTGTAGACAGCCATATGCAGTAGTGGAAGAAAGTATTCAGGGGGGCCTTAAGGAGCATGACTTTAACCCAGAAGAACCAGAAGAAACTAAGCAGGTTTCATGGAAATTAGTTACACAGTATGCCTTGGAAACCAAGTGTGAGGATGTTTTTTTGCTTATGGGCATGTACTTAGACTTTCAGGAAAACCCACAGCAATGCAAAAAATGTGAAAAAAAGGATCAGCCAAATCACTTTAACCATCATGAAAAACACTATTATAATGCCCAAATTTTTGCAGATAGCAAAAATCAAAAAAGCATTTGCCAGCAGGCTGTTGATACTGTAGCAGCCAAACAAAGGGTTGACAGCATCCACATGACCAGAGAAGAAATGTTAGTTGAAAGGTTTAATTTCTTGCTTGATAAAATGGACTTAATTTTTGGGGCACATGGCAATGCTGTTTTAGAGCAATACATGGCTGGGGTGGCCTGGATTCATTGCTTGCTGCCTCAAATGGACACTGTTATTTATGACTTTCTAAAATGCATTGTATTAAACATTCCAAAAAAAAGGTACTGGCTATTCAAGGGGCCAATAGACAGTGGCAAAACTACTTTAGCTGCAGCTTTACTTGATCTCTGTGGGGGAAAGTCATTAAATGTTAATATGCCATTAGAAAGATTAAACTTTGAATTAGGAGTGGGTATAGATCAGTTTATGGTTGTATTTGAGGATGTAAAAGGCACTGGTGCAGAGTCAAGGGATTTACCTTCAGGGCATGGCATAAGCAACCTTGATTGCTTAAGAGATTACTTAGATGGAAGTGTAAAAGTTAATTTAGAGAGGAAACACCAAAACAAAAGAACACAGGTGTTTCCACCTGGAATTGTAACCATGAATGAATATTCAGTGCCTAGAACTTTACAGGCCAGATTTGTAAGGCAGATAGATTTTAGACCAAAGGCCTACCTGAGAAAATCACTAAGCTGCTCTGAGTATTTGCTAGAAAAAAGGATTTTGCAAAGTGGTATGACTTTGCTTTTGCTTTTAATCTGGTTTAGGCCAGTTGCTGACTTTGCAGCTGCCATTCATGAGAGGATTGTGCAGTGGAAAGAAAGGCTGGATTTAGAAATAAGCATGTATACATTTTCTACTATGAAAGCTAATGTTGGTATGGGGAGACCCATTCTTGACTTTCCTAGAGAGGAAGATTCTGAAGCAGAAGACTCTGGACATGGATCAAGCACTGAATCACAATCACAATGCTTTTCCCAGGTCTCAGAAGCCTCTGGTGCAGACACGCAGGAAAACTGCACTTTTCACATCTGTAAAGGCTTTCAATGTTTCAAAAAACCAAAGACCCCTCCCCCAAAA
>AEC15772
ATGGACAAAGTGCTGAATAGGGAGGAATCCATGGAGCTTATGGATTTATTAGGCCTTGATAGGTCTGCATGGGGGAACATTCCTGTCATGAGAAAAGCTTATCTGAAAAAATGCAAAGAACTCCACCCTGATAAAGGTGGGGACGAAGACAAGATGAAGAGAATGAATTTTTTATATAAAAAAATGGAACAAGGTGTAAAAGTTGCTCATCAGCCTGATTTTGGTACATGGAATAGTTCAGAGGTGCCAACCTATGGAACAGATGAATGGGAATCCTGGTGGAATACATTTAATGAGAAGTGGGATGAAGACCTGTTTTGCCATGAAGAAATGTTTGCCAGTGATGATGAAAACACAGGATCCCAACACTCTACCCCACCTAAAAAGAAAAAAAAGGTAGAAGACCCTAAAGACTTTCCTGTAGATCTGCATGCATTCCTCAGTCAAGCTGTGTTTAGTAATAGAACTGTTGCTTCTTTTGCTGTGTATACCACTAAAGAAAAAGCTCAAATTTTATATAAGAAACTTATGGAAAAATATTCTGTAACTTTTATAAGTAGACATGGTTTTGGGGGTCATAATATTTTGTTTTTCTTAACACCACATAGACATAGAGTGTCAGCAATTAATAACTACTGTCAAAAACTATGTACCTTTAGTTTTTTAATTTGTAAAGGTGTGAATAAGGAATACTTGTTTTATAGTGCCCTGTGTAGACAGCCATATGCAGTAGTGGAAGAAAGTATTCAGGGGGGCCTTAAGGAGCATGACTTTAACCCAGAAGAACCAGAAGAAACTAAGCAGGTTTCATGGAAATTAGTTACACAGTATGCCTTGGAAACCAAGTGTGAGGATGTTTTTTTGCTTATGGGCATGTACTTAGACTTTCAGGAAAACCCACAGCAATGCAAAAAATGTGAAAAAAAGGATCAGCCAAATCACTTTAACCATCATGAAAAACACTATTATAATGCCCAAATTTTTGCAGATAGCAAAAATCAAAAAAGCATTTGCCAGCAGGCTGTTGATACTGTAGCAGCCAAACAAAGGGTTGACAGCATCCACATGACCAGAGAAGAAATGTTAGTTGAAAGGTTTAATTTCTTGCTTGATAAAATGGACTTAATTTTTGGGGCACATGGCAATGCTGTTTTAGAGCAATACATGGCTGGGGTGGCCTGGATTCATTGCTTGCTGCCTCAAATGGACACTGTTATTTATGACTTTCTAAAATGCATTGTATTAAACATTCCAAAAAAAAGGTACTGGCTATTCAAGGGGCCAATAGACAGTGGCAAAACTACTTTAGCTGCAGCTTTACTTGATCTCTGTGGGGGAAAGTCATTAAATGTTAATATGCCATTAGAAAGATTAAACTTTGAATTAGGAGTGGGTATAGATCAGTTTATGGTTGTATTTGAGGATGTAAAAGGCACTGGTGCAGAGTCAAGGGATTTACCTTCAGGGCATGGCATAAGCAACCTTGATTGCTTAAGAGATTACTTAGATGGAAGTGTAAAAGTTAATTTAGAGAGGAAACACCAAAACAAAAGAACACAGGTGTTTCCACCTGGAATTGTAACCATGAATGAATATTCAGTGCCTAGAACTTTACAGGCCAGATTTGTAAGGCAGATAGATTTTAGACCAAAGGCCTACCTGAGAAAATCACTAAGCTGCTCTGAGTATTTGCTAGAAAAAAGGATTTTGCAAAGTGGTATGACTTTGCTTTTGCTTTTAATCTGGTTTAGGCCAGTTGCTGACTTTGCAGCTGCCATTCATGAGAGGATTGTGCAGTGGAAAGAAAGGCTGGATTTAGAAATAAGCATGTATACATTTTCTACTATGAAAGCTAATGTTGGTATGGGGAGACCCATTCTTGACTTTCCTAGAGAGGAAGATTCTGAAGCAGAAGACTCTGGACATGGATCAAGCACTGAATCACAATCACAATGCTTTTCCCAGGTCTCAGAAGCCTCTGGTGCAGACACGCAGGAAAACTGCACTTTTCACATCTGTAAAGGCTTTCAATGTTTCAAAAAACCAAAGACCCCTCCCCCAAAA
>AEC15676
ATGGACAAAGTGCTGAATAGGGAGGAATCCATGGAGCTTATGGATTTATTAGGCCTTGATAGGTCTGCATGGGGGAACATTCCTGTCATGAGAAAAGCTTATCTGAAAAAATGCAAAGAACTCCACCCTGATAAAGGTGGGGACGAAGACAAGATGAAGAGAATGAATTTTTTATATAAAAAAATGGAACAAGGTGTAAAAGTTGCTCATCAGCCTGATTTTGGTACATGGAATAGTTCAGAGGTGCCAACCTATGGAACAGATGAATGGGAATCCTGGTGGAATACATTTAATGAGAAGTGGGATGAAGACCTGTTTTGCCATGAAGAAATGTTTGCCAGTGATGATGAAAACACAGGATCCCAACACTCTACCCCACCTAAAAAGAAAAAAAAGGTAGAAGACCCTAAAGACTTTCCTGTAGATCTGCATGCATTCCTCAGTCAAGCTGTGTTTAGTAATAGAACTGTTGCTTCTTTTGCTGTGTATACCACTAAAGAAAAAGCTCAAATTTTATATAAGAAACTTATGGAAAAATATTCTGTAACTTTTATAAGTAGACATGGTTTTGGGGGTCATAATATTTTGTTTTTCTTAACACCACATAGACATAGAGTGTCAGCAATTAATAACTACTGTCAAAAACTATGTACCTTTAGTTTTTTAATTTGTAAAGGTGTGAATAAGGAATACTTGTTTTATAGTGCCCTGTGTAGACAGCCATATGCAGTAGTGGAAGAAAGTATTCAGGGGGGCCTTAAGGAGCATGACTTTAACCCAGAAGAACCAGAAGAAACTAAGCAGGTTTCATGGAAATTAGTTACACAGTATGCCTTGGAAACCAAGTGTGAGGATGTTTTTTTGCTTATGGGCATGTACTTAGACTTTCAGGAAAACCCACAGCAATGCAAAAAATGTGAAAAAAAGGATCAGCCAAATCACTTTAACCATCATGAAAAACACTATTATAATGCCCAAATTTTTGCAGATAGCAAAAATCAAAAAAGCATTTGCCAGCAGGCTGTTGATACTGTAGCAGCCAAACAAAGGGTTGACAGCATCCACATGACCAGAGAAGAAATGTTAGTTGAAAGGTTTAATTTCTTGCTTGATAAAATGGACTTAATTTTTGGGGCACATGGCAATGCTGTTTTAGAGCAATACATGGCTGGGGTGGCCTGGATTCATTGCTTGCTGCCTCAAATGGACACTGTTATTTATGACTTTCTAAAATGCATTGTATTAAACATTCCAAAAAAAAGGTACTGGCTATTCAAGGGGCCAATAGACAGTGGCAAAACTACTTTAGCTGCAGCTTTACTTGATCTCTGTGGGGGAAAGTCATTAAATGTTAATATGCCATTAGAAAGATTAAACTTTGAATTAGGAGTGGGTATAGATCAGTTTATGGTTGTATTTGAGGATGTAAAAGGCACTGGTGCAGAGTCAAGGGATTTACCTTCAGGGCATGGCATAAGCAACCTTGATTGCTTAAGAGATTACTTAGATGGAAGTGTAAAAGTTAATTTAGAGAGGAAACACCAAAACAAAAGAACACAGGTGTTTCCACCTGGAATTGTAACCATGAATGAATATTCAGTGCCTAGAACTTTACAGGCCAGATTTGTAAGGCAGATAGATTTTAGACCAAAGGCCTACCTGAGAAAATCACTAAGCTGCTCTGAGTATTTGCTAGAAAAAAGGATTTTGCAAAGTGGTATGACTTTGCTTTTGCTTTTAATCTGGTTTAGGCCAGTTGCTGACTTTGCAGCTGCCATTCATGAGAGGATTGTGCAGTGGAAAGAAAGGCTGGATTTAGAAATAAGCATGTATACATTTTCTACTATGAAAGCTAATGTTGGTATGGGGAGACCCATTCTTGACTTTCCTAGAGAGGAAGATTCTGAAGCAGAAGACTCTGGACATGGATCAAGCACTGAATCACAATCACAATGCTTTTCCCAGGTCTCAGAAGCCTCTGGTGCAGACACGCAGGAAAACTGCACTTTTCACATCTGTAAAGGCTTTCAATGTTTCAAAAAACCAAAGACCCCTCCCCCAAAA
>AAK97941
ATGGACAAAGTGCTGAATAGGGAGGAATCCATGGAGCTCATGGATTTATTAGGCCTTGATAGATCTGCATGGGGAAACATTCCTGTCATGAGAAAAGCTTATCTGAAAAAATGCAAAGAACTTCACCCTGATAAAGGTGGGGACGAAGACAAAATGAAGAGAATGAACTTTTTATATAAAAAAATGGAACAAGGTGTAAAAGTTGCTCATCAGCCTGATTTTGGTACATGGAATAGTTCAGAGGTGCCAACCTATGGAACAGATGAGTGGGAATCCTGGTGGAATACATTTAATGAGAAGTGGGATGAAGACCTGTTTTGCCATGAAGAAATGTTTGCCAGTGATGATGAAAACACAGGATCCCAACACTCTACCCCACCTAAGAAGAAAAAAAAGGTAGAAGACCCTAAAGACTTTCCTGTAGATCTGCATGCATTCCTCAGTCAAGCTGTGTTTAGTAATAGAACTGTTGCTTCTTTTGCTGTGTATACCACTAAAGAAAAAGCTCAAATTTTATATAAGAAACTTATGGAAAAATATTCTGTAACCTTTATAAGTAGACATGGTTTTGGGGGTCATAATATTTTGTTTTTTTTAACACCACATAGACATAGAGTTTCAGCAATTAATAATTACTGTCAGAAACTATGTACCTTTAGTTTTTTAATTTGTAAAGGTGTGAATAAGGAATACTTGTTTTACAGTGCCTTGTGTAGACAGCCATATGCAGTAGTGGAAGAAAGTATTCAGGGGGGCCTTAAGGAGCATGACTTTAACCCAGAAGAACCAGAAGAAACTAAGCAGGTTTCATGGAAATTAGTTACACAGTATGCTTTGGACACCAAGTGTGAGGATGTTTTCTTGCTTATGGGCATGTACTTAGACTTTCAGGAAAACCCACTGCAATGCAAAAAATGTGAAAAGAAGGATCAGCCAAATCACTTTAACCATCATGAAAAGCACTATTATAATGCCCAAATTTTTGCAGATAGCAAAAATCAAAAAAGCATTTGCCAGCAGGCTGTTGATACTGTAGCAGCCAAACAAAGGGTTGACAGTCTCCATATGACCAGAGAAGAAATGTTAGTTGAAAGGTTTAATTTTTTGCTTGATAAAATGGACTTAATTTTTGGGGCACATGGCAATGCTGTTTTAGAGCAATATATGGCTGGGGTGGCCTGGATTCATTGTTTGCTGCCTCAAATGGACACAGTCATTTATGAGTTCTTAAAATGCATTGTATTAAACATTCCAAAAAAAAGGTACTGGCTATTCAAGGGGCCAATAGACAGTGGCAAAACTACTTTAGCTGCAGCTTTACTTGATCTCTGTGGGGGAAAGTCATTAAATGTTAATATGCCATTAGAAAGATTAAACTTTGAGTTAGGAGTGGGTATAGATCAGTTTATGGTTGTATTTGAGGATGTAAAAGGCACTGGTGCAGAGTCAAGGGATTTACCTTCAGGGCATGGCATAAGCAACCTTGATTGCCTAAGAGATTACTTAGATGGAAGTGTGAAAGTTAATTTAGAGAGAAAACACCAAAACAAAAGAACACAGGTGTTTCCACCTGGAATTGTAACCATGAATGAATATTCAGTGCCTAGAACTTTACAAGCCAGATTTGTAAGGCAAATAGATTTTAGACCTAAGGCCTACCTAAGAAAATCACTAAGCTGCTCTGAATATTTACTCGAAAAAAGGATTTTGCAAAGTGGCATGACTTTGCTTTTGCTTTTAATCTGGTTTAGGCCAGTTGCTGACTTTGCAGCTGCCATTCATGAGAGGATTGTGCAGTGGAAAGAAAGGCTGGATTTAGAAATAAGCATGTATACATTTTCTACTATGAAAGCTAATGTTGGTATGGGGAGACCCATTCTTGACTTTCCTAGAGAGGAAGATTCTGAAGCAGAAGACTCTGGACATGGATCAAGCACTGAATCTCAATCACAATGCTCTTCCCAGGTCTCAGAAGCCTCTGGTGCAGACACACAGGAACACTGCACCTATCACATCTGTAAAGGCTTTCAATGTTTCAAAAAACCAAAAACCCCTCCCCCAAAG
>AAK97947
ATGGACAAAGTGCTGAATAGGGAGGAATCCATGGAGCTCATGGATTTATTAGGCCTTGATAGATCTGCATGGGGAAACATTCCTGTCATGAGAAAAGCTTATCTGAAAAAATGCAAAGAACTTCACCCTGATAAAGGTGGGGACGAAGACAAAATGAAGAGAATGAATTTTTTATATAAAAAAATGGAACAAGGTGTAAAAGTTGCTCATCAGCCTGATTTTGGTACATGGAATAGTTCAGAGGTGCCAACCTATGGAACAGATGAGTGGGAATCCTGGTGGAATACATTTAATGAGAAGTGGGATGAAGACCTGTTTTGCCATGAAGAAATGTTTGCCAGTGATGATGAAAACACAGGATCCCAACACTCTACCCCACCTAAGAAGAAAAAAAAGGTAGAAGACCCTAAAGACTTTCCTGTAGATCTGCATGCATTCCTCAGTCAAGCTGTGTTTAGTAATAGAACTGTTGCTTCTTTTGCTGTGTATACCACTAAAGAAAAAGCTCAAATTTTATATAAGAAACTTATGGAAAAATATTCTGTAACCTTTATAAGTAGACATGGTTTTGGGGGTCATAATATTTTGTTTTTTTTAACACCACATAGACATAGAGTTTCAGCAATTAATAATTACTGTCAGAAACTATGTACCTTTAGTTTTTTAATTTGTAAAGGTGTGAATAAGGAATACTTGTTTTACAGTGCCTTGTGTAGACAGCCATATGCAGTAGTGGAAGAAAGTATTCAGGGGGGCCTTAAGGAGCATGACTTTAACCCAGAAGAACCAGAAGAAACTAAGCAGGTTTCATGGAAATTAGTTACACAGTATGCTTTGGACACCAAGTGTGAGGATGTTTTCTTGCTTATGGGCATGTACTTAGACTTTCAGGAAAACCCACTGCAATGCAAAAAATGTGAAAAGAAGGATCAGCCAAATCACTTTAACCATCATGAAAAGCACTATTATAATGCCCAAATTTTTGCAGATAGCAAAAATCAAAAAAGCATTTGCCAGCAGGCTGTTGATACTGTAGCAGCCAAACAAAGGGTTGACAGTATCCATATGACCAGAGAAGAAATGTTAGTTGAAAGGTTTAATTTTTTGCTTGATAAAATGGACTTAATTTTTGGGGCACATGGCAATGCTGTTTTAGAGCAATATATGGCTGGGGTGGCCTGGATTCATTGTTTGCTGCCTCAAATGGACACAGTCATTTATGAGTTCTTAAAATGCATTGTATTAAACATTCCAAAAAAAAGGTACTGGCTATTCAAGGGGCCAATAGACAGTGGCAAAACTACTTTAGCTGCAGCTTTACTTGATCTCTGTGGGGGAAAGTCATTAAATGTTAATATGCCATTAGAAAGATTAAACTTTGAGTTAGGAGTGGGTATAGATCAGTTTATGGTTGTATTTGAGGATGTAAAAGGCACTGGTGCAGAGTCAAGGGATTTACCTTCAGGGCATGGCATAAGCAACCTTGATTGCCTAAGAGATTACTTAGATGGAAGTGTGAAAGTTAATTTAGAGAGAAAACACCAAAACAAAAGAACACAGGTGTTTCCACCTGGAATTGTAACCATGAATGAATATTCAGTGCCTAGAACTTTACAAGCCAGATTTGTAAGGCAAATAGATTTTAGACCTAAGGCCTACCTAAGAAAATCACTAAGCTGCTCTGAATATTTACTCGAAAAAAGGATTTTGCAAAGTGGCATGACTTTGCTTTTGCTTTTAATCTGGTTTAGGCCAGTTGCTGACTTTGCAGCTGCCATTCATGAGAGGATTGTGCAGTGGAAAGAAAGGCTGGATTTAGAAATAAGCATGTATACATTTTCTACTATGAAAGCTAATGTTGGTATGGGGAGACCCATTCTTGACTTTCCTAGAGAGGAAGATTCTGAAGCAGAAGACTCTGGACATGGATCAAGCACTGAATCTCAATCACAATGCTCTTCCCAGGTCTCAGAAGCCTCTGGTGCAGACACACAGGAACACTGCACTTATCACATCTGTAAAGGCTTTCAATGTTTCAAAAAACCAAAAACCCCTCCCCCAAAG
>AEC15670
ATGGACAAAGTGCTGAATAGGGAGGAATCCATGGAGCTTATGGATTTATTAGGCCTTGATAGGTCTGCATGGGGGAACATTCCTGTCATGAGAAAAGCTTATCTGAAAAAATGCAAAGAACTCCACCCTGATAAAGGTGGGGACGAAGACAAGATGAAGAGAATGAATTTTTTATATAAAAAAATGGAACAAGGTGTAAAAGTTGCTCATCAGCCTGATTTTGGTACATGGAATAGTTCAGAGGTGCCAACCTATGGAACAGATGAATGGGAATCCTGGTGGAATACATTTAATGAGAAGTGGGATGAAGACCTGTTTTGCCATGAAGAAATGTTTGCCAGTGATGATGAAAACACAGGATCCCAACACTCTACCCCACCTAAAAAGAAAAAAAAGGTAGAAGACCCTAAAGACTTTCCTGTAGATCTGCATGCATTCCTCAGTCAAGCTGTGTTTAGTAATAGAACTGTTGCTTCTTTTGCTGTGTATACCACTAAAGAAAAAGCTCAAATTTTATATAAGAAACTTATGGAAAAATATTCTGTAACTTTTATAAGTAGACATGGTTTTGGGGGTCATAATATTTTGTTTTTCTTAACACCACATAGACATAGAGTGTCAGCAATTAATAACTACTGTCAAAAACTATGTACCTTTAGTTTTTTAATTTGTAAAGGTGTGAATAAGGAATACTTGTTTTATAGTGCCCTGTGTAGACAGCCATATGCAGTAGTGGAAGAAAGTATTCAGGGGGGCCTTAAGGAGCATGACTTTAACCCAGAAGAACCAGAAGAAACTAAGCAGGTTTCATGGAAATTAGTTACACAGTATGCCTTGGAAACCAAGTGTGAGGATGTTTTTTTGCTTATGGGCATGTACTTAGACTTTCAGGAAAACCCACAGCAATGCAAAAAATGTGAAAAAAAGGATCAGCCAAATCACTTTAACCATCATGAAAAACACTATTATAATGCCCAAATTTTTGCAGATAGCAAAAATCAAAAAAGCATTTGCCAGCAGGCTGTTGATACTGTAGCAGCCAAACAAAGGGTTGACAGCATCCACATGACCAGAGAAGAAATGTTAGTTGAAAGGTTTAATTTCTTGCTTGATAAAATGGACTTAATTTTTGGGGCACATGGCAATGCTGTTTTAGAGCAATACATGGCTGGGGTGGCCTGGATTCATTGCTTGCTGCCTCAAATGGACACTGTTATTTATGACTTTCTAAAATGCATTGTATTAAACATTCCAAAAAAAAGGTACTGGCTATTCAAGGGGCCAATAGACAGTGGCAAAACTACTTTAGCTGCAGCTTTACTTGATCTCTGTGGGGGAAAGTCATTAAATGTTAATATGCCATTAGAAAGATTAAACTTTGAATTAGGAGTGGGTATAGATCAGTTTATGGTTGTATTTGAGGATGTAAAAGGCACTGGTGCAGAGTCAAGGGATTTACCTTCAGGGCATGGCATAAGCAACCTTGATTGCTTAAGAGATTACTTAGATGGAAGTGTAAAAGTTAATTTAGAGAGGAAACACCAAAACAAAAGAACACAGGTGTTTCCACCTGGAATTGTAACCATGAATGAATATTCAGTGCCTAGAACTTTACAGGCCAGATTTGTAAGGCAGATAGATTTTAGACCAAAGGCCTACCTGAGAAAATCACTAAGCTGCTCTGAGTATTTGCTAGAAAAAAGGATTTTGCAAAGTGGTATGACTTTGCTTTTGCTTTTAATCTGGTTTAGGCCAGTTGCTGACTTTGCAGCTGCCATTCATGAGAGGATTGTGCAGTGGAAAGAAAGGCTGGATTTAGAAATAAGCATGTATACATTTTCTACTATGAAAGCTAATGTTGGTATGGGGAGACCCATTCTTGACTTTCCTAGAGAGGAAGATTCTGAAGCAGAAGACTCTGGACATGGATCAAGCACTGAATCACAATCACAATGCTTTTCCCAGGTCTCAGAAGCCTCTGGTGCAGACACGCAGGAAAACTGCACTTTTCACATCTGTAAAGGCTTTCAATGTTTCAAAAAACCAAAGACCCCTCCCCCAAAA
>BAC66425
ATGGACAAAGTGCTGAATAGGGAGGAATCCATGGAGCTTATGGATTTATTAGGCCTTGATAGGTCTGCATGGGGAAACATTCCTGTCATGAGAAAAGCTTATCTGAAAAAATGCAAAGAACTCCACCCTGATAAAGGTGGGGACGAAGACAAGATGAAGAGAATGAATTTTTTATATAAAAAAATGGAACAAGGTGTAAAAGTTGCTCATCAGCCTGATTTTGGTACATGGAATAGTTCAGAGGTGCCAACCTATGGAACAGATGAATGGGAATCCTGGTGGAATACATTTAATGAGAAGTGGGATGAAGACCTGTTTTGCCATGAAGAAATGTTTGCCAGTGATGATGAAAACACAGGATCCCAACACTCTACCCCACCTAAAAAGAAAAAAAAGGTAGAAGACCCTAAAGACTTTCCTGTAGATCTGCATGCATTCCTCAGTCAAGCTGTGTTTAGTAATAGAACTGTTGCTTCTTTTGCTGTGTATACCACTAAAGAAAAAGCTCAAATTTTATATAAGAAACTTATGGAAAAATATTCTGTAACTTTTATAAGTAGACATGGTTTTGGGGGTCATAATATTTTGTTTTTCTTAACACCACATAGACATAGAGTGTCAGCAATTAATAACTACTGTCAAAAACTATGTACCTTTAGTTTTTTAATTTGTAAAGGTGTGAATAAGGAATACTTGTTTTATAGTGCCCTGTGTAGACAGCCATATGCAGTAGTGGAAGAAAGTATTCAGGGGGGCCTTAAGGAGCATGACTTTAACCCAGAAGAACCAGAAGAAACTAAGCAGGTTTCATGGAAATTAGTTACACAGTATGCCTTGGAAACCAAGTGTGAGGATGTTTTTTTGCTTATGGGCATGTACTTAGACTTTCAGGAAAACCCCCAGCAATGCAAAAAATGTGAAAAAAAGGATCAGCCAAATCACTTTAACCATCATGAAAAACACTATTATAATGCCCAAATTTTTGCAGATAGCAAAAATCAAAAAAGCATTTGCCAGCAGGCTGTTGATACTGTAGCAGCCAAACAAAGGGTTGACAGCATCCACATGACCAGAGAAGAAATGTTAGTTGAAAGGTTTAATTTCTTGCTTGATAAAATGGACTTGATTTTTGGGGCACATGGCAATGCTGTTTTAGAGCAATATATGGCTGGGGTGGCCTGGATTCATTGCTTGCTGCCTCAAATGGACACTGTTATTTATGACTTTCTAAAATGCATTGTATTAAACATTCCAAAAAAAAGGTACTGGCTATTCAAGGGGCCAATAGACAGTGGCAAAACTACTTTAGCTGCAGCTTTACTTGATCTCTGTGGGGGAAAGTCATTAAATGTTAATATGCCATTAGAAAGATTAAACTTTGAATTAGGAGTGGGTATAGATCAGTTTATGGTTGTATTTGAGGATGTAAAAGGCACTGGTGCAGAGTCAAGGGATTTACCTTCAGGGCATGGCATAAGCAACCTTGATTGCTTAAGAGATTACTTAGATGGAAGTGTAAAAGTTAATTTAGAGAGGAAACACCAAAACAAAAGAACACAGGTGTTTCCACCTGGAATTGTAACCATGAATGAATATTCAGTGCCTAGAACTTTACAGGCCAGATTTGTAAGGCAGATAGATTTTAGACCAAAGGCCTACCTGAGAAAATCACTAAGCTGCTCTGAGTATTTGCTAGAAAAAAGGATTTTGCAAAGTGGTATGACTTTGCTTTTGCTTTTAATCTGGTTTAGGCCAGTTGCTGACTTTGCAGCTGCCATTCATGAGAGGATTGTGCAGTGGAAAGAAAGGCTGGATTTAGAAATAAGCATGTATACATTTTCTACTATGAAAGCTAATGTTGGTATGGGGAGACCCATTCTTGACTTTCCTAGAGAGGAAGATTCTGAAGCAGAAGACTCTGGACATGGATCAAGCACTGAATCACAATCACAATGCTTTTCCCAGGTCTCAGAAGCCTCTGGTGCAGACACACAGGAAAACTGCACTTTTCACATCTGTAAAGGCTTTCAATGTTTCAAAAAACCAAAGACTCCTCCCCCAAAA
>BAF40764
ATGGACAAAGTGCTGAATAGGGAGGAATCCATGGAGCTCATGGATCTATTAGGCCTTGATAGATCTGCATGGGGAAACATTCCTGTCATGAGAAAAGCTTATCTGAAAAAATGCAAAGAACTTCACCCTGATAAAGGTGGGGACGAAGACAAAATGAAGAGAATGAATTTTTTATATAAAAAAATGGAACAAGGTGTAAAAGTTGCTCATCAGCCTGATTTTGGTACATGGAATAGTTCAGAGGTGCCAACCTATGGAACAGATGAATGGGAATCCTGGTGGAATACATTTAATGAGAAGTGGGATGAAGACCTGTTTTGCCATGAAGAAATGTTTGCCAGTGATGATGAAAACACAGGATCCCAGCACTCTACCCCACCTAAGAAGAAAAAAAAGGTAGAAGACCCTAAAGACTTTCCTGTAGATCTGCATGCATTCCTCAGTCAAGCTGTGTTTAGTAATAGAACTGTTGCTTCTTTTGCTGTGTATACCACTAAAGAAAAAGCTCAAATTTTATATAAGAAACTTATGGAAAAATATTCTGTAACCTTTATAAGTAGACATGGTTTTGGGGGTCATAATATTTTGTTTTTTTTAACACCACATAGACATAGAGTTTCAGCAATTAATAACTACTGTCAAAAACTATGTACCTTTAGTTTTTTAATTTGTAAAGGTGTGAATAAGGAATACTTGTTTTACAGTGCCTTGTGTAGACAGCCATATGCAGTAGTGGAAGAAAGTATTCAGGGGGGCCTTAAGGAGCATGACTTTAACCCAGAAGAACCAGAAGAAACTAAGCAGGTTTCATGGAAATTAGTTACACAGTATGCTTTGGACATCAAGTGTGAGGATGTTTTCTTGCTTATGGGCATGTACTTAGACTTTCAGGAAAACCCACTGCAATGCAAAAAATGTGAAAAAAAGGATCAGCCAAATCACTTTAACCATCATGAAAAGCACTATTATAATGCCCAAATTTTTGCAGATAGCAAAAATCAAAAAAGCATTTGCCAGCAGGCTGTTGATACTGTAGCAGCCAAACAAAGGGTTGACAGTATCCATATGACCAGAGAAGAAATGTTAGTTGAAAGGTTTAATTTTTTGCTTGATAAAATGGACTTAATTTTTGGGGCACATGGCAATGCTGTTTTAGAGCAATATATGGCTGGGGTGGCCTGGATTCATTGTTTGCTGCCTCAAATGGACACTGTCATTTATGAGTTCTTAAAATGCATTGTATTAAACATTCCAAAAAAAAGGTACTGGCTATTCAAGGGGCCAATAGACAGTGGCAAAACTACTTTAGCTGCAGCTTTACTTGATCTCTGTGGGGGAAAGTCATTAAATGTTAACATGCCATTAGAAAGATTAAACTTTGAGTTAGGAGTGGGTATAGATCAGTTTATGGTTGTATTTGAGGATGTAAAAGGCACTGGTGCAGAGTCAAGGGATTTACCTTCAGGGCATGGCATAAGCAACCTTGATTGCCTAAGAGATTACTTAGATGGAAGTGTGAAAGTTAATTTAGAGAGAAAACACCAAAACAAAAGAACACAGGTGTTTCCACCTGGAATTGTAACCATGAATGAATATTCAGTGCCTAGAACTTTACAAGCCAGATTTGTAAGGCAAATAGATTTTAGACCTAAGGCCTACCTAAGAAAATCACTAAGCTGCTCTGAATATTTACTAGAAAAAAGGATTTTGCAAAGTGGCATGACTTTGCTTTTGCTTTTAATCTGGTTTAGGCCAGTTGCTGACTTTGCAGCTGCCATTCATGAGAGGATTGTGCAGTGGAAAGAAAGGCTGGATTTAGAAATAAGCATGTATACATTTTCTACTATGAAAGCTAATGTTGGTATGGGGAGACCCATTCTTGACTTTCCTAGAGAGGAAGATTCTGAAGCAGAAGACTCTGGACATGGATCAAGCACTGAATCTCAATCACAATGCTCTTCCCAGGTCTCAGAAGCCTCTGGTGCAGACACACAGGAACACTGCACTTATCACATCTGTAAAGGCTTTCAATGTTTCAAAAAACCAAAAACCCCTCCCCCAAAA
>BAE03035
ATGGACAAAGTGCTGAATAGGGAGGAATCCATGGAGCTCATGGATTTATTAGGCCTTGATAGATCTGCATGGGGAAACATTCCTGTCATGAGAAAAGCTTATCTAAAAAAATGCAAAGAACTTCACCCTGATAAAGGTGGGGACGAAGACAAAATGAAGAGAATGAATTTTTTATATAAAAAAATGGAGCAAGGTGTAAAAGTTGCTCATCAGCCTGATTTTGGTACATGGAATAGTTCAGAGGTGCCAACCTATGGAACAGATGAGTGGGAATCCTGGTGGAATACATTTAATGAGAAGTGGGATGAAGACCTGTTTTGCCATGAAGAAATGTTTGCCAGTGATGATGAAAACACAGGATCCCAACACTCTACCCCACCTAAGAAGAAAAAAAAGGTAGAAGACCCTAAAGACTTTCCTGTAGATCTGCATGCATTCCTCAGTCAAGCTGTGTTTAGTAATAGAACTGTTGCTTCTTTTGCTGTGTATACCACTAAAGAAAAAGCTCAAATTTTATATAAGAAACTTATGGAAAAATATTCTGTAACCTTTATAAGTAGACATGGTTTTGGGGGTCATAATATTTTGTTTTTTTTAACACCACATAGACATAGAGTTTCAGCAATTAATAATTACTGTCAAAAACTATGTACCTTTAGTTTTTTAATTTGTAAAGGTGTGAATAAGGAATACTTGTTTTACAGTGCCTTGTGTAGACAGCCATATGCAGTAGTGGAAGAAAGTATTCAGGGGGGCCTTAAGGAGCATGACTTTAACCCAGAAGAACCAGAAGAAACTAAGCAGGTTTCATGGAAATTAGTAACACAGTATGCTTTGGACACCAAGTGTGAGGATGTTTTCTTGCTTATGGGCATGTACTTAGACTTTCAGGAAAACCCACTGCAATGCAAAAAATGTGAAAAAAAGGATCAGCCAAATCACTTTAACCATCATGAAAAGCACTATTATAATGCCCAAATTTTTGCAGATAGCAAAAATCAAAAAAGCATTTGCCAGCAGGCTGTTGATACTGTAGCAGCCAAACAAAGGGTTGACAGTATCCATATGACCAGAGAAGAAATGTTAGTTGAAAGGTTTAATTTTTTGCTTGATAAAATGGACTTGATTTTTGGGGCACATGGCAATGCTGTTTTAGAGCAATATATGGCTGGGGTGGCCTGGATTCATTGTTTGCTGCCTCAAATGGACACTGTCATTTATGAGTTCTTAAAATGCATTGTATTAAACATTCCTAAAAAAAGGTACTGGCTATTCAAGGGGCCAATAGACAGTGGCAAAACTACTTTAGCTGCAGCTTTACTTGATCTCTGTGGGGGCAAGTCATTAAATGTTAATATGCCATTAGAAAGATTAAACTTTGAGTTAGGAGTGGGTATAGATCAGTTTATGGTTGTATTTGAGGATGTAAAAGGCACTGGTGCAGAGTCAAGGGATTTACCTTCAGGGCATGGCATAAGCAACCTAGATTGCTTAAGAGATTACTTAGATGGAAGTGTGAAAGTTAATTTAGAGAGAAAACACCAAAATAAAAGAACACAGGTGTTTCCACCTGGAATTGTAACCATGAATGAATATTCAGTGCCTAGAACATTACAAGCCAGATTTGTAAGGCAAATAGATTTTAGACCTAAGGCCTACCTGAGAAAATCACTAAGCTGCTCTGAATATTTACTAGAAAAAAGGATTTTGCAAAGTGGTATGACTTTGCTTTTGCTTTTAATCTGGTTTAGGCCAGTTGCTGACTTTGCAGCTGCCATTCATGAGAGGATTGTGCAGTGGAAAGAAAGGCTGGATTTAGAAATAAGCATGTATACATTTTCTACTATGAAAGCTAATGTTGGTATGGGGAGACCCATTCTTGACTTTCCTAGAGAGGAAGATTCTGAAGCAGAAGACTCTGGACATGGATCAAGCACTGAATCTCAATCACAATGCTCTTCCCAGGTCTCAGAAGCCTCTGGTGCAGACACACAGGAACACTGCACCTATCACATCTGTAAAGGCTTTCAATGTTTCAAAAAACCAAAAACCCCTCCCCCAAAA
>BAC02970
ATGGACAAAGTGCTGAATAGGGAGGAATCCATGGAACTCATGGATTTATTAGGCCTTGATAGATCTGCATGGGGAAACATTCCTGTCATGAGAAAAGCTTATCTGAAAAAATGCAAAGAACTTCACCCTGATAAAGGTGGGGACGAAGACAAAATGAAGAGAATGAATTTTTTATATAAAAAAATGGAACAAGGTGTAAAAGTTGCTCATCAGCCTGATTTTGGTACATGGAATAGTTCAGAGGTGCCAACCTATGGAACAGATGAATGGGAATCCTGGTGGAATACATTTAATGAGAAGTGGGATGAAGACCTGTTTTGCCATGAAGAGATGTTTGCCAGTGATGATGAAAACACAGGATCCCAACACTCTACCCCACCTAAGAAGAAAAAAAAGGTAGAAGACCCTAAAGACTTTCCTGTAGATCTGCATGCATTCCTCAGTCAAGCTGTGTTTAGTAATAGAACTGTTGCTTCTTTTGCTGTGTACACCACTAAAGAAAAAGCTCAAATTTTATATAAGAAACTTATGGAAAAATATTCTGTAACCTTTATAAGTAGACATGGTTTTGGGGGTCATAATATTTTGTTTTTTTTAACACCACATAGACATAGAGTTTCAGCAATTAATAATTACTGTCAAAAACTATGTACCTTTAGTTTTTTAATTTGTAAAGGTGTGAATAAGGAATACTTGTTTTACAGTGCCTTGTGTAGACAGCCATATGCAGTAGTGGAAGGAAGTATTCAGGGGGGCCTTAAGGAGCATGACTTTAACCCAGAAGAACCAGAAGAAACTAAGCAGGTTTCATGGAAATTAGTTACACAGTATGCTTTGGACACCAAGTGTGAGGATGTTTTCTTGCTTATGGGCATGTACTTAGACTTTCAGGAAAACCCACTGCAATGCAAAAAATGTGAAAAAAAGGATCAGCCAAATCACTTTAACCATCATGAAAAGCACTATTATAATGCCCAAATTTTTGCAGATAGCAAAAATCAAAAAAGCATTTGCCAGCAGGCTGTTGATACTGTAGCAGCCAAACAAAGGGTTGACAGTATCCATATGACCAGAGAAGAAATGTTAGTTGAAAGGTTTAATTTTTTGCTTGATAAAATGGACTTAATTTTTGGGGCACATGGCAATGCTGTTTTAGAGCAATATATGGCTGGGGTGGCCTGGATTCACTGTTTGCTGCCTCAAATGGACACAGTCATTTATGAGTTCTTAAAATGCATTGTATTAAACATTCCAAAAAAAAGGTACTGGCTATTCAAGGGGCCAATAGACAGTGGAAAAACTACTTTAGCTGCAGCTTTACTTGATCTCTGTGGGGGAAAGTCATTAAATGTTAATATGCCATTAGAAAGATTAAACTTTGAGTTAGGAGTGGGTATAGATCAGTTTATGGTTGTATTTGAGGATGTAAAAGGCACTGGTGCAGAGTCAAGGGATTTACCTTCAGGACATGGCATAAGCAACCTTGATTGCCTAAGAGATTACTTAGATGGAAGTGTGAAAGTTAATTTAGAGAGAAAACACCAAAACAAAAGAACACAGGTGTTTCCACCTGGAATTGTAACCATGAATGAATATTCAGTGCCTAGAACTTTACAAGCCAGATTTGTAAGGCAAATAGATTTTAGACCTAAGGCCTACCTGAGAAAATCACTAAGCTGCTCTGAATATTTACTAGAAAAAAGGATTTTGCAAAGTGGCATGACTTTGCTTTTGCTTTTAATCTGGTTTAGGCCAGTTGCTGACTTTGCAGCTTCCATTCATGAGAGGATTGTGCAGTGGAAAGAAAGGCTGGATTTAGAAATAAGCATGTATACATTTTCTACTATGAAAGCTAATGTTGGTATGGGGAGACCCATTCTTGACTTTCCTAGAGAGGAAGATTCTGAAGCAGAAGACTCTGGACATGGATCAAGCACTGAATCTCAATCACAATGCTTTTCCCAGGTCTCAGAAGCCTCTGGTGCAGACACACAGGAACACTGCACCTATCACATCTGTAAAGGCTTTCAATGTTTCAAAAAACCAAAGACCCCTCCCCCAAAA
>AEC15388
ATGGACAAAGTGCTGAATAGGGAGGAATCCATGGAGCTTATGGATTTATTAGGCCTTGATAGGTCTGCATGGGGGAACATTCCTGTCATGAGAAAAGCTTATCTGAAAAAATGCAAAGAACTCCACCCTGATAAAGGTGGGGACGAAGACAAGATGAAGAGAATGAATTTTTTATATAAAAAAATGGAACAAGGTGTAAAAGTTGCTCATCAGCCTGATTTTGGTACATGGAATAGTTCAGAGGTGCCAACCTATGGAACAGATGAATGGGAATCCTGGTGGAATACATTTAATGAGAAGTGGGATGAAGACCTGTTTTGCCATGAAGAAATGTTTGCCAGTGATGATGAAAACACAGGATCCCAACACTCTACCCCACCTAAAAAGAAAAAAAAGGTAGAAGACCCTAAAGACTTTCCTGTAGATCTGCATGCATTCCTCAGTCAAGCTGTGTTTAGTAATAGAACTGTTGCTTCTTTTGCTGTGTATACCACTAAAGAAAAAGCTCAAATTTTATATAAGAAACTTATGGAAAAATATTCTGTAACTTTTATAAGTAGACATGGTTTTGGGGGTCATAATATTTTGTTTTTCTTAACACCACATAGACATAGAGTGTCAGCAATTAATAACTACTGTCAAAAACTATGTACCTTTAGTTTTTTAATTTGTAAAGGTGTGAATAAGGAATACTTGTTTTATAGTGCCCTGTGTAGACAGCCATATGCAGTAGTGGAAGAAAGTATTCAGGGGGGCCTTAAGGAGCATGACTTTAACCCAGAAGAACCAGAAGAAACTAAGCAGGTTTCATGGAAATTAGTTACACAGTATGCCTTGGAAACCAAGTGTGAGGATGTTTTTTTGCTTATGGGCATGTACTTAGACTTTCAGGAAAACCCACAGCAATGCAAAAAATGTGAAAAAAAGGATCAGCCAAATCACTTTAACCATCATGAAAAACACTATTATAATGCCCAAATTTTTGCAGATAGCAAAAATCAAAAAAGCATTTGCCAGCAGGCTGTTGATACTGTAGCAGCCAAACAAAGGGTTGACAGCATCCACATGACCAGAGAAGAAATGTTAGTTGAAAGGTTTAATTTCTTGCTTGATAAAATGGACTTGATTTTTGGGGCACATGGCAATGCTGTTTTAGAGCAATATATGGCTGGGGTGGCCTGGATTCATTGCTTGCTGCCTCAAATGGACACTGTTATTTATGACTTTCTAAAATGCATTGTATTAAACATTCCAAAAAAAAGGTACTGGCTATTCAAGGGGCCAATAGACAGTGGCAAAACTACTTTAGCTGCAGCTTTACTTGATCTCTGTGGGGGAAAGTCATTAAATGTTAATATGCCATTAGAAAGATTAAACTTTGAATTAGGAGTGGGTATAGATCAGTTTATGGTTGTATTTGAGGATGTAAAAGGCACTGGTGCAGAGTCAAGGGATTTACCTTCAGGGCATGGCATAAGCAACCTTGATTGCTTAAGAGATTACTTAGATGGAAGTGTAAGAGTTAATTTAGAGAGGAAACACCAAAACAAAAGAACACAGGTGTTTCCACCTGGAATTGTAACCATGAATGAATATTCAGTGCCTAGAACTTTACAGGCCAGATTTGTAAGGCAGATAGATTTTAGACCAAAGGCCTACCTGAGAAAATCACTAAGCTGCTCTGAGTATTTGCTAGAAAAAAGGATTTTGCAAAGTGGTATGACTTTGCTTTTGCTTTTAATCTGGTTTAGGCCAGTTGCTGACTTTGCAGCTGCCATTCATGAGAGGATTGTGCAGTGGAAAGAAAGGCTGGATTTAGAAATAAGCATGTATACATTTTCTACTATGAAAGCTAATGTTGGTATGGGGAGACCCATTCTTGACTTTCCTAGAGAGGAAGATTCTGAAGCAGAAGACTCTGGACATGGATCAAGCACTGAATCACAATCACAATGCTCTTCCCAGGTCTCAGAAGCCTCTGGTGCAGACACACAGGAAAACTGCACTTTTCACATCTGTAAAGGCTTTCAATGTTTCAAAAAACCAAAGACCCCTCCCCCAAAA
>BAC66383
ATGGACAAAGTGCTGAATAGGGAGGAATCCATGGAGCTTATGGATTTATTAGGCCTTGATAGGTCTGCATGGGGAAACATTCCTGTCATGAGAAAAGCTTATCTAAAAAAATGCAAAGAACTCCACCCTGATAAAGGTGGGGACGAAGACAAAATGAAGAGAATGAATTTTTTATATAAAAAAATGGAACAAGGTGTAAAAGTTGCTCATCAGCCTGATTTTGGTACATGGAATAGTTCAGAGGTGCCAACCTATGGAACAGATGAATGGGAATCCTGGTGGAATACATTTAATGAGAAGTGGGATGAAGACCTGTTTTGCCATGAAGAAATGTTTGCCAGTGATGATGAAAACACAGGATCCCAACACTCTACCCCACCTAAGAAGAAAAAAAAGGTAGAAGACCCTAAAGACTTTCCTGTAGATCTGCATGCATTCCTCAGTCAAGCTGTGTTTAGTAATAGAACTGTTGCTTCTTTTGCTGTGTATACCACTAAAGAAAAAGCTCAAATTTTATATAAGAAACTTATGGAAAAATATTCTGTAACTTTTATAAGTAGACATGGTTTTGGGGGTCATAATATTTTGTTTTTCTTAACACCACATAGACATAGAGTTTCAGCAATTAATAATTACTGTCAAAAACTATGTACCTTTAGTTTTTTAATTTGTAAAGGTGTGAATAAGGAATACTTGTTTTATAGTGCCCTGTGTAGACAGCCATATGCAGTAGTGGAAGAAAGTATTCAGGGGGGCCTTAAGGAGCATGACTTTAACCCAGAAGAACCAGAAGAAACTAAGCAGGTTTCATGGAAATTAGTTACACAGTATGCCTTGGAAACCAAGTGTGAGGATGTTTTTTTGCTTATGGGCATGTACTTAGACTTTCAGGAAAACCCACAGCAATGCAAAAAATGTGAAAAAAAGGATCAGCCAAATCACTTTAACCATCATGAAAAACACTATTATAATGCCCAAATTTTTGCAGATAGCAAAAATCAAAAAAGCATTTGCCAGCAGGCTGTTGATACTGTAGCAGCCAAACAAAGGGTTGACAGCATCCACATGACCAGAGAAGAAATGTTAGTTGAAAGGTTTAATTTCTTGCTTGATAAAATGGACTTGATTTTTGGGGCACATGGCAATGCTGTTTTAGAGCAGTATATGGCTGGGGTGGCCTGGATTCATTGCTTGCTGCCTCAAATGGACACTGTTATTTATGACTTTCTAAAATGCATTGTATTAAACATTCCAAAAAAAAGGTACTGGCTATTCAAGGGGCCAATAGACAGTGGCAAAACTACTTTAGCTGCAGCTTTACTTGATCTCTGTGGGGGAAAGTCATTAAATGTTAATATGCCATTAGAAAGATTAAACTTTGAGTTAGGAGTGGGTATAGATCAGTTTATGGTTGTATTTGAAGATGTAAAAGGCACTGGTGCAGAGTCAAGGGATTTACCTTCAGGGCATGGCATAAGCAACCTTGATTGCTTAAGAGATTACTTAGATGGAAGTGTAAAAGTTAATTTAGAGAGGAAACACCAAAACAAAAGAACACAGGTGTTTCCACCTGGAATTGTAACCATGAATGAATATTCAGTGCCTAGAACTTTACAGGCCAGATTTGTAAGGCAAATAGATTTTAGACCAAAGGCCTACCTAAGAAAATCACTAAGCTGCTCTGAATATTTGCTAGAAAAAAGAATTTTGCAAAGTGGCATGACTTTGCTTTTGCTTTTAATCTGGTTTAGGCCAGTTGCTGACTTTGCAGCTGCCATTCATGAGAGGATTGTGCAGTGGAAAGAAAGGCTGGATTTAGAAATAAGCATGTATACATTCTCTACTATGAAAGCTAATGTTGGTATGGGGAGACCCATTCTTGACTTTCCTAGAGAGGAAGATTCTGAAGCAGAAGACTCTGGACATGGATCAAGCACTGAATCACAATCACAATGCTTTTCCCAGGTCTCAGAAGCCTCTGGTGCAGACACACAGGAAAACTGCACTTATCACATCTGTAAAGGCTTTCAATGTTTTAAAAAACCAAAGACCCCTCCCCCAAAA
>BAH36793
ATGGACAAAGTGCTGAATAGGGAGGAATCCATGGAGCTCATGGATTTATTAGGCCTTGATAGATCTGCATGGGGAAACATTCCTGTCATGAGAAAAGCTTATCTGAAAAAATGCAAAGAACTTCACCCTGATAAAGGTGGGGACGAAGACAAAATGAAGAGAATGAATTTTTTATATAAAAAAATGGAACAAGGTGTAAAAGTTGCTCATCAGCCTGATTTTGGTACATGGAATAGTTCAGAGGTGCCAACCTATGGAACAGATGAATGGGAATCCTGGTGGAATACATTTAATGAGAAGTGGGATGAAGACCTGTTTTGCCATGAAGAAATGTTTGCCAGTGATGATGAAAACACAGGATCCCAACACTCTACCCCACCTAAGAAGAAAAAAAAGGTAGAAGACCCTAAAGACTTTCCTGTAGATCTGCATGCATTCCTCAGTCAAGCTGTGTTTAGTAATAGAACTGTTGCTTCTTTTGCTGTGTATACCACTAAAGAAAAAGCTCAAATTTTATATAAGAAACTTATGGAAAAATATTCTGTGACCTTTATAAGTAGACATGGTTTTGGGAGTCATAATATCTTGTTTTTTTTAACACCACATAGACATAGAGTTTCAGCAATTAATAATTACTGTCAAAAACTATGTACCTTTAGTTTTTTGATTTGTAAAGGTGTGAATAAGGAATACTTGTTTTACAGTGCCTTGTGTAGACAGCCATATGCAGTAGTGGAAGAAAGTATTCAGGGGGGCCTTAAGGAGCATGACTTTAACCCAGAAGAACCAGAAGAAACTAAGCAGGTTTCATGGAAATTAGTTACACAGTATGCTTTGGACACCAAGTGTGAGGATGTTTTCTTGCTTATGGGCATGTACTTAGACTTTCAGGAAAACCCACTGCAATGCAAAAAATGTGAAAAAAAGGATCAGCCAAATCACTTTAACCATCATGAAAAGCACTATTATAATGCCCAAATTTTTGCAGATAGCAAAAATCAAAAAAGCATTTGCCAGCAGGCTGTTGATACTGTAGCAGCCAAACAAAGGGTTGACAGCATCCACATGACCAGAGAAGAAATGTTAGTTGAAAGGTTTAATTTTTTGCTTGATAAAATGGACTTAATTTTTGGGGCACATGGCAATGCTGTTTTAGAGCAATATATGGCTGGGGTGGCCTGGATTCATTGTTTGCTGCCTCAAATGGACACTGTCATTTATGAGTTCTTAAAATGCATTGTATTAAACATTCCAAAAAAAAGGTACTGGCTATTCAAGGGGCCAATAGACAGTGGCAAAACTACTTTAGCTGCAGCTTTACTTGATCTCTGTGGGGGAAAATCATTAAATGTTAATATGCCATTAGAAAGATTAAACTTTGAGTTAGGAGTGGGTATAGATCAGTTTATGGTTGTATTTGAGGATGTAAAAGGCACTGGTGCAGAGTCAAGGGATTTACCTTCAGGGCATGGTATAAGCAACCTTGATTGCCTAAGAGATTACTTAGATGGAAGTGTGAAAGTTAATTTAGAGAGAAAACACCAAAACAAAAGAACACAGGTGTTTCCACCTGGAATTGTAACCATGAATGAATATTCAGTGCCTAGAACTTTACAAGCCAGATTTGTAAGGCAAATAGATTTTAGACCTAAGGCCTACCTGAGAAAATCACTAAGCTGCTCTGAATATTTACTAGAAAAAAGGATTTTGCAAAGTGGCATGACTTTGCTTTTGCTTTTAATCTGGTTTAGGCCAGTTGCTGACTTTGCAGCTGCCATTCATGAGAGGATTGTGCAGTGGAAAGAAAGGCTGGATTTAGAAATAAGCATGTATACATTTTCTACTATGAAAGCTAATGTTGGTATGGGGAGACCCATTCTTGACTTTCCTAGAGAGGAAGATTCTGAAGCAGAAGACTCTGGACATGGATCAAGCACTGAATCTCAATCACAATGCTGTTCCCAGGTCTCAGAAGCCTCTGGTGCAGACACACAGGAACACTGCACTTATCACATCTGTAAAGGCTTTCAATGTTTCAAAAAACCAAAAACCCCTCCCCCAAAA
>AEC15382
ATGGACAAAGTGCTGAATAGGGAGGAATCCATGGAGCTTATGGATTTATTAGGCCTTGATAGGTCTGCATGGGGGAACATTCCTGTCATGAGAAAAGCTTATCTGAAAAAATGCAAAGAACTCCACCCTGATAAAGGTGGGGACGAAGACAAGATGAAGAGAATGAATTTTTTATATAAAAAAATGGAACAAGGTGTAAAAGTTGCTCATCAGCCTGATTTTGGTACATGGAATAGTTCAGAGGTGCCAACCTATGGAACAGATGAATGGGAATCCTGGTGGAATACATTTAATGAGAAGTGGGATGAAGACCTGTTTTGCCATGAAGAAATGTTTGCCAGTGATGATGAAAACACAGGATCCCAACACTCTACCCCACCTAAAAAGAAAAAAAAGGTAGAAGACCCTAAAGACTTTCCTGTAGATCTGCATGCATTCCTCAGTCAAGCTGTGTTTAGTAATAGAACTGTTGCTTCTTTTGCTGTGTATACCACTAAAGAAAAAGCTCAAATTTTATATAAGAAACTTATGGAAAAATATTCTGTAACTTTTATAAGTAGACATGGTTTTGGGGGTCATAATATTTTGTTTTTCTTAACACCACATAGACATAGAGTGTCAGCAATTAATAACTACTGTCAAAAACTATGTACCTTTAGTTTTTTAATTTGTAAAGGTGTGAATAAGGAATACTTGTTTTATAGTGCCCTGTGTAGACAGCCATATGCAGTAGTGGAAGAAAGTATTCAGGGGGGCCTTAAGGAGCATGACTTTAACCCAGAAGAACCAGAAGAAACTAAGCAGGTTTCATGGAAATTAGTTACACAGTATGCCTTGGAAACCAAGTGTGAGGATGTTTTTTTGCTTATGGGCATGTACTTAGACTTTCAGGAAAACCCACAGCAATGCAAAAAATGTGAAAAAAAGGATCAGCCAAATCACTTTAACCATCATGAAAAACACTATTATAATGCCCAAATTTTTGCAGATAGCAAAAATCAAAAAAGCATTTGCCAGCAGGCTGTTGATACTGTAGCAGCCAAACAAAGGGTTGACAGCATCCACATGACCAGAGAAGAAATGTTAGTTGAAAGGTTTAATTTCTTGCTTGATAAAATGGACTTGATTTTTGGGGCACATGGCAATGCTGTTTTAGAGCAATATATGGCTGGGGTGGCCTGGATTCATTGCTTGCTGCCTCAAATGGACACTGTTATTTATGACTTTCTAAAATGCATTGTATTAAACATTCCAAAAAAAAGGTACTGGCTATTCAAGGGGCCAATAGACAGTGGCAAAACTACTTTAGCTGCAGCTTTACTTGATCTCTGTGGGGGAAAGTCATTAAATGTTAATATGCCATTAGAAAGATTAAACTTTGAATTAGGAGTGGGTATAGATCAGTTTATGGTTGTATTTGAGGATGTAAAAGGCACTGGTGCAGAGTCAAGGGATTTACCTTCAGGGCATGGCATAAGCAACCTTGATTGCTTAAGAGATTACTTAGATGGAAGTGTAAGAGTTAATTTAGAGAGGAAACACCAAAACAAAAGAACACAGGTGTTTCCACCTGGAATTGTAACCATGAATGAATATTCAGTGCCTAGAACTTTACAGGCCAGATTTGTAAGGCAGATAGATTTTAGACCAAAGGCCTACCTGAGAAAATCACTAAGCTGCTCTGAGTATTTGCTAGAAAAAAGGATTTTGCAAAGTGGTATGACTTTGCTTTTGCTTTTAATCTGGTTTAGGCCAGTTGCTGACTTTGCAGCTGCCATTCATGAGAGGATTGTGCAGTGGAAAGAAAGGCTGGATTTAGAAATAAGCATGTATACATTTTCTACTATGAAAGCTAATGTTGGTATGGGGAGACCCATTCTTGACTTTCCTAGAGAGGAAGATTCTGAAGCAGAAGACTCTGGACATGGATCAAGCACTGAATCACAATCACAATGCTCTTCCCAGGTCTCAGAAGCCTCTGGTGCAGACACACAGGAAAACTGCACTTTTCACATCTGTAAAGGCTTTCAATGTTTCAAAAAACCAAAGACCCCTCCCCCAAAA
>AAR89261
ATGGACAAAGTGCTGAATAGGGAGGAATCCATGGAGCTCATGGATTTATTAGGCCTTGATAGATCTGCATGGGGAAACATTCCTGTCATGAGAAAAGCTTATCTAAAAAAATGCAAAGAACTTCACCCTGATAAAGGTGGGGACGAAGACAAAATGAAGAGAATGAATTTTTTATATAAAAAAATGGAGCAAGGTGTAAAAGTTGCTCATCAGCCTGATTTTGGTACATGGAATAGTTCAGAGGTGCCAACCTATGGAACAGATGAATGGGAATCCTGGTGGAATACATTTAATGAGAAGTGGGATGAAGACCTGTTTTGCCATGAAGAAATGTTTGCCAGTGATGATGAAAACACAGGATCCCAACACTCTACCCCACCTAAGAAGAAAAAAAAGGTAGAAGACCCTAAAGACTTTCCTGTAGATCTGCATGCATTCCTCAGTCAAGCTGTGTTTAGTAATAGAACTGTTGCTTCTTTTGCTGTGTATACCACTAAAGAAAAAGCTCAAATTTTATATAAGAAACTTATGGAAAAATATTCTGTAACCTTTATAAGTAGACATGGTTTTGGGGGTCATAATATTTTGTTTTTTTTAACACCACATAGACATAGAGTTTCAGCAATTAATAATTACTGTCAAAAACTATGTACCTTTAGTTTTTTAATTTGTAAAGGTGTGAATAAGGAATACTTGTTTTACAGTGCCTTGTGTAGACAGCCATATGCAGTAGTGGAAGAAAGTATTCAGGGGGGCCTTAAGGAGCATGACTTTAACCCAGAAGAACCAGAAGAAACTAAGCAGGTTTCATGGAAATTAGTAACACAGTATGCTTTGGACACCAAGTGTGAGGATGTTTTCTTGCTTATGGGCATGTACTTAGACTTTCAGGAAAACCCACTGCAATGCAAAAAATGTGAAAAAAAGGATCAGCCAAATCACTTTAACCATCATGAAAAGCACTATTATAATGCCCAAATTTTTGCAGATAGCAAAAATCAAAAAAGCATTTGCCAGCAGGCTGTTGATACTGTAGCAGCCAAACAAAGGGTTGACAGTATCCATATGACCAGAGAAGAAATGTTAGTTGAAAGGTTTAATTTTTTGCTTGATAAAATGGACTTGATTTTTGGGGCACATGGCAATGCTGTTTTAGAGCAATATATGGCTGGGGTGGCCTGGATTCATTGTTTGCTGCCTCAAATGGACACTGTCATTTATGAGTTCTTAAAATGCATTGTATTAAACATTCCAAAAAAAAGGTACTGGCTATTTAAGGGGCCAATAGACAGTGGCAAAACTACTTTAGCTGCAGCTTTACTTGATCTCTGTGGGGGAAAGTCATTAAATGTTAATATGCCATTAGAAAGATTAAACTTTGAATTAGGAGTGGGTATAGATCAGTTTATGGTTGTATTTGAGGATGTAAAAGGCACTGGTGCAGAGTCAAGGGATTTACCTTCAGGGCATGGCATAAGCAACCTTGATTGCTTAAGAGATTACTTAGATGGAAGTGTAAAAGTTAATTTAGAGAGAAAACACCAAAATAAAAGAACACAGGTGTTTCCACCTGGAATTGTAACCATGAATGATTATTCAGTGCCTAGAACATTACAAGCCAGATTTGTAAGGCAAATAGATTTTAGACCTAAGGCCTACCTGAGAAAATCACTAAGCTGCTCTGAATATTTACTAGAAAAAAGGATTTTGCAAAGTGGTATGACTTTGCTTTTGCTTTTAATCTGGTTTAGGCCAGTTGCTGACTTTGCAGCTGCCATTCATGAGAGGATTGTGCAGTGGAAAGAAAGGCTGGATTTAGAAATAAGCATGTATACATTTTCTACTATGAAAGCTAATGTTGGTATGGGGAGACCCATTCTTGACTTTCCTAGAGAGGAAGATTCTGAAGCAGAAGACTCTGGACATGGATCAAGCACTGAATCTCAATCACAATGCTCTTCCCAGGTCTCAGAAGCCTCTGGTGCAGACACACAGGAACACTGCACCTATCACATCTGTAAAGGCTTTCAATGTTTCAAAAAACCAAAAACCCCTCCCCCAAAA
>BAB93045
ATGGACAAAGTGCTGAATAGGGAGGAATCCATGGAGCTTATGGATTTATTAGGCCTTGATAGGTCTGCATGGGGGAACATTCCTGTCATGAGAAAAGCTTATCTGAAAAAATGCAAAGAACTCCACCCTGATAAAGGTGGGGACGAAGACAAGATGAAGAGAATGAATTTTTTATATAAAAAAATGGAACAAGGTGTAAAAGTTGCTCATCAGCCTGATTTTGGTACATGGAATAGTTCAGAGGTGCCAACCTATGGAACAGATGAATGGGAATCCTGGTGGAATACATTTAATGAGAAGTGGGATGAAGACCTGTTTTGCCATGAAGAAATGTTTGCCAGTGATGATGAAAACACAGGATCCCAACACTCTACCCCACCTAAGAAGAAAAAAAAGGTAGAAGACCCTAAAGACTTTCCTGTAGATCTGCATGCATTCCTCAGTCAAGCTGTGTTTAGTAATAGAACTGTTGCTTCTTTTGCTGTGTATACCACTAAAGAAAAAGCTCAAATTTTATATAAGAAACTTATGGAAAAATATTCTGTAACTTTTATAAGTAGACATGGTTTTGGGGGTCATAATATTTTGTTTTTCTTAACACCACATAGACATAGAGTGTCAGCAATTAATAACTACTGTCAAAAACTATGTACCTTTAGTTTTTTAATTTGTAAAGGTGTGAATAAGGAATACTTGTTTTATAGTGCCCTGTGTAGACAGCCATATGCAGTAGTGGAAGAAAGTATTCAGGGGGGCCTTAAGGAGCATGACTTTAACCCAGAAGAACCAGAAGAAACTAAGCAGGTTTCATGGAAATTAGTTACACAGTATGCCTTGGAAACCAAGTGTGAGGATGTTTTTTTGCTTATGGGCATGTACTTAGACTTTCAGGAAAACCCACAGCAATGCAAAAAATGTGAAAAAAAGGATCAGCCAAATCACTTTAACCATCATGAAAAACACTATTATAATGCCCAAATTTTTGCAGATAGCAAAAATCAAAAAAGCATTTGCCAGCAGGCTGTTGATACTGTAGCAGCCAAACAAAGGGTTGACAGCATCCACATGACCAGAGAAGAAATGTTAGTTGAAAGGTTTAATTTCTTGCTTGATAAAATGGACTTGATTTTTGGGGCACATGGCAATGCTGTTTTAGAGCAATATATGGCTGGGGTGGCCTGGATTCATTGCTTGCTGCCTCAAATGGACACTGTTATTTATGACTTTCTGAAATGCATTGTATTAAACATTCCAAAAAAAAGGTACTGGCTATTCAAGGGGCCAATAGACAGTGGCAAAACTACTTTAGCTGCAGCTTTACTTGATCTCTGTGGGGGAAAGTCATTAAATGTTAATATGCCATTAGAAAAATTAAACTTTGAGTTAGGAGTGGGTATAGATCAGTTTATGGTTGTATTTGAGGATGTAAAAGGCACTGGTGCAGAGTCAAGGGATTTACCTTCAGGGCATGGCATAAGCAACCTTGATTGCTTAAGAGATTACTTAGATGGAAGTGTAAAAGTTAATTTAGAGAGGAAACACCAAAACAAAAGAACACAGGTGTTTCCACCTGGAATTGTAACCATGAATGAATATTCAGTGCCTAGAACTTTACAGGCCAGATTTGTAAGGCAAATAGATTTTAGACCAAAGGCCTACCTGAGAAAATCACTAAGCTGCTCTGAGTATTTGCTAGAAAAAAGGATTTTGCAAAGTGGTATGACTTTGCTTTTGCTTTTAATCTGGTTTAGGCCAGTTGCTGACTTTGCAGCTGCCATTCATGAGAGGATTGTGCAGTGGAAAGAAAGGCTGGATTTAGAAATAAGCATGTATACATTTTCTACTATGAAAGCTAATGTTGGTATGGGGAGACCCATTCTTGACTTTCCTAGAGAGGAAGATTCTGAAGCAGAAGACTCTGGACATGGATCAAGCACTGAATCACAATCACAATGCTTTTCCCAGGTCTCAGAAGCCTCTGGTGCAGACACACAGGAAAACTGCACTTTTCACATCTGTAAAGGCTTTCAATGTTTCAAAAAACCAAAGACCCCTCCCCCAAAA
>AAR89266
ATGGACAAAGTGCTGAATAGGGAGGAATCCATGGAGCTCATGGATTTATTAGGCCTTGATAGATCTGCATGGGGAAACATTCCTGTCATGAGAAAAGCTTATCTAAAAAAATGCAAAGAACTTCACCCTGATAAAGGTGGGGACGAAGACAAAATGAAGAGAATGAATTTTTTATATAAAAAAATGGAGCAAGGTGTAAAAGTTGCTCATCAGCCTGATTTTGGTACATGGAATAGTTCAGAGGTGCCAACCTATGGAACAGATGAGTGGGAATCCTGGTGGAATACATTTAATGAGAAGTGGGATGAAGACCTGTTTTGCCATGAAGAAATGTTTGCCAGTGATGATGAAAACACAGGATCCCAACACTCTACCCCACCTAAGAAGAAAAAAAAGGTAGAAGACCCTAAAGACTTTCCTGTAGATCTGCATGCATTCCTCAGTCAAGCTGTGTTTAGTAATAGAACTGTTGCTTCTTTTGCTGTGTATACCACTAAAGAAAAAGCTCAAATTTTATATAAGAAACTTATGGAAAAATATTCTGTAACCTTTATAAGTAGACATGGTTTTGGGGGTCATAATATTTTGTTTTTTTTAGCACCACATAGACATAGAGTTTCAGCAATTAATAATTACTGTCAAAAACTATGTACCTTTAGTTTTTTAATTTGTAAAGGTGTGAATAAGGAATACTTGTTTTACAGTGCCTTGTGTAGACAGCCATATGCAGTAGTGGAAGAAAGTATTCAGGGGGGCCTTAAGGAGCATGACTTTAACCCAGAAGAACCAGAAGAAACTAAGCAGGTTTCATGGAAATTAGTAACACAGTATGCTTTGGACACCAAGTGTGAGGATGTTTTCTTGCTTATGGGCATGTACTTAGACTTTCAGGAAAACCCACTGCAATGCAAAAAATGTGAAAAAAAGGATCAGCCAAATCACTTTAACCATCATGAAAAGCACTATTATAATGCCCAAATTTTTGCAGATAGCAAAAATCAAAAAAGCATTTGCCAGCAGGCTGTTGATACTGTAGCAGCCAAACAAAGGGTTGACAGTATCCATATGACCAGAGAAGAAATGTTAGTTGAAAGGTTTAATTTTTTGCTTGATAAAATGGACTTGATTTTTGGGGCACATGGCAATGCTGTTTTAGAGCAATATATGGCTGGGGTGGCCTGGATTCATTGTTTGCTGCCTCAAATGGACACTGTCATTTATGAGTTCTTAAAATGCATTGTATTAAACATTCCAAAAAAAAGGTACTGGCTATTCAAGGGGCCAATAGACAGTGGCAAAACTACTTTAGCTGCAGCTTTACTTGATCTCTGTGGGGGGAAGTCATTAAATGTTAATATGCCATTAGAAAGATTAAACTTTGAGTTAGGAGTGGGTATAGATCAGTTTATGGTTGTATTTGAGGATGTAAAAGGCACTGGTGCAGAGTCAAGGGATTTACCTTCAGGGCATGGCATAAGCAACCTTGATTGCTTAAGAGATTACTTAGATGGAAGTGTGAAAGTTAATTTAGAGAGAAAACACCAAAATAAAAGAACACAGGTGTTTCCACCTGGAATTGTAACCATGAATGAATATTCAGTGCCTAGAACATTACAAGCCAGATTTGTAAGGCAAATAGATTTTAGACCTAAGGCCTACCTGAGAAAATCACTAAGCTGCTCTGAATATTTACTAGAAAAAAGGATTTTGCAAAGTGGTATGACTTTGCTTTTGCTTTTAATCTGGTTTAGGCCAGTTGCTGACTTTGCAGCTGCCATTCATGAGAGGATTGTGCAGTGGAAAGAAAGGCTGGATTTAGAGATAAGCATGTATACATTTTCTACTATGAAAGCTAATGTTGGTATGGGGAGACCCATTCTTGACTTTCCTAGAGAGGAAGATTCTGAAGCAGAAGACTCTGGACATGGATCAAGCACTGAATCTCAATCACAATGCTTTTCCCAGGTCTCAGAAGCCTCTGGTGCAGACACACAGGAACACTGCACCTATCACATCTGTAAAGGCTTTCAATGTTTCAAAAAACCAAAAACCCCTCCCCCAAAA
>BAE03017
ATGGACAAAGTGCTGAATAGGGAGGAATCCATGGAGCTCATGGATTTATTAGGCCTTGATAGATCTGCATGGGGAAACATTCCTGTCATGAGAAAAGCTTATCTAAAAAAATGCAAAGAACTTCACCCTGATAAAGGTGGGGACGAAGACAAAATGAAGAGAATGAATTTTTTATATAAAAAAATGGAGCAAGGTGTAAAAGTTGCTCATCAGCCTGATTTTGGTACATGGAATAGTTCAGAGGTGCCAACCTATGGAACAGATGAGTGGGAATCCTGGTGGAATACATTTAATGAGAAGTGGGATGAAGACCTGTTTTGCCATGAAGAAATGTTTGCCAGTGATGATGAAAACACAGGATCCCAACACTCTACCCCACCTAAGAAGAAAAAAAAGGTAGAAGACCCTAAAGACTTTCCTGTAGATCTGCATGCATTCCTCAGTCAAGCTGTGTTTAGTAATAGAACTGTTGCTTCTTTTGCTGTGTATACCACTAAAGAAAAAGCTCAAATTTTATATAAGAAACTTATGGAAAAATATTCTGTAACCTTTATAAGTAGGCATGGTTTTGGGGGTCATAATATTTTGTTTTTTTTAACACCACATAGACATAGAGTTTCAGCAATTAATAATTACTGTCAAAAACTATGTACCTTTAGTTTTTTAATTTGTAAAGGTGTGAATAAGGAATACTTGTTTTACAGTGCCTTGTGTAGACAGCCATATGCAGTAGTGGAAGAAAGTATTCAGGGGGGCCTTAAGGAGCATGACTTTAACCCAGAAGAACCAGAAGAAACTAAGCAGGTTTCATGGAAATTAGTAACACAGTATGCTTTGGACACCAAGTGTGAGGATGTTTTCTTGCTTATGGGCATGTATTTAGACTTTCAGGAAAACCCACTGCAATGCAAAAAATGTGAAAAAAAGGATCAGCCAAATCACTTTAACCATCATGAAAAGCACTATTATAATGCCCAAATTTTTGCAGATAGCAAAAATCAAAAAAGCATTTGCCAGCAGGCTGTTGATACTGTAGCAGCCAAACAAAGGGTTGACAGTATCCATATGACCAGAGAAGAAATGTTAGTTGAAAGGTTTAATTTTTTGCTTGATAAAATGGACTTGATTTTTGGGGCACATGGCAATGCTGTTTTAGAGCAATATATGGCTGGGGTGGCCTGGATTCATTGTTTGCTGCCTCAAATGGACACTGTCATTTATGAGTTCTTAAAATGCATTGTATTAAACATTCCTAAAAAAAGGTACTGGCTATTCAAGGGGCCAATAGACAGTGGCAAAACTACTTTAGCTGCAGCTTTACTTGATCTCTGTGGGGGGAAGTCATTAAATGTTAATATGCCATTAGAAAGATTAAACTTTGAGTTAGGAGTGGGTATAGATCAGTTTATGGTTGTATTTGAGGATGTAAAAGGCACTGGTGCAGAGTCAAGGGATTTACCTTCAGGGCATGGCATAAGCAACCTAGATTGCTTAAGAGATTACTTAGATGGAAGTGTGAAAGTTAATTTAGAGAGAAAACACCAAAATAAAAGAACACAGGTGTTTCCACCTGGAATTGTAACCATGAATGAATATTCAGTGCCTAGAACATTACAAGCCAGATTTGTAAGGCAAATAGATTTTAGACCTAAGGCCTACCTGAGAAAATCACTAAGCTGCTCTGAATATTTACTAGAAAAAAGGATTTTGCAAAGTGGTATGACTTTGCTTTTGCTTTTAATCTGGTTTAGGCCAGTTGCTGACTTTGCAGCTGCCATTCATGAGAGGATTGTGCAGTGGAAAGAAAGGCTGGATTTAGAAATAAGCATGTATACATTTTCTACTATGAAAGCTAATGTTGGTATGGGGAGACCCATTCTTGACTTTCCTAGAGAGGAAGATTCTGAAGCAGAAGACTCTGGACATGGATCAAGCACTGAATCTCAATCACAATGCTCTTCCCAGGTCTCAGAAGCCTCTGGTGCAGACACACAGGAACACTGCACCTATCACATCTGTAAAGGCTTTCAATGTTTCAAAAAACCAAAAACCCCTCCCCCAAAA
>BAD98967
ATGGACAAAGTGCTGAATAGGGAGGAATCCATGGAGCTTATGGATTTATTAGGCCTTGATAGGTCTGCATGGGGAAACATTCCTGTCATGAGAAAAGCTTATCTGAAAAAATGCAAAGAACTCCACCCTGATAAAGGTGGGGACGAAGACAAGATGAAGAGAATGAATTTTTTATATAAAAAAATGGAACAAGGTGTAAAAGTTGCTCATCAGCCTGATTTTGGTACATGGAATAGTTCAGAGGTGCCAACCTATGGAACAGATGAATGGGAATCCTGGTGGAATACATTTAATGAGAAGTGGGATGAAGACCTGTTTTGCCATGAAGAAATGTTTGCCAGTGATGATGAAAACACAGGATCCCAACACTCTACCCCACCTAAAAAGAAAAAAAAGGTAGAAGACCCTAAAGACTTTCCTGTAGATCTGCATGCATTCCTCAGTCAAGCTGTGTTTAGTAATAGAACTGTTGCTTCTTTTGCTGTGTATACCACTAAAGAAAAAGCTCAAATTTTATATAAGAAACTTATGGAAAAATATTCTGTAACTTTTATAAGTAGACATGGTTTTGGGGGTCATAATATTTTGTTTTTCTTAACACCACATAGACATAGAGTGTCAGCAATTAATAACTACTGTCAAAAACTATGTACCTTTAGTTTTTTAATTTGTAAAGGTGTGAATAAGGAATACTTGTTTTATAGTGCCCTGTGTAGACAGCCATATGCAGTAGTGGAAGAAAGTATTCAGGGGGGCCTTAAGGAGCATGACTTTAACCCAGAAGAACCAGAAGAAACTAAGCAGGTTTCATGGAAATTAGTTACACAGTATGCCTTGGAAACCAAGTGTGAGGATGTATTTTTGCTTATGGGCATGTACTTAGACTTTCAGGAAAACCCCCAGCAATGCAAAAAATGTGAAAAAAAGGATCAGCCAAATCACTTTAACCATCATGAAAAACACTATTATAATGCCCAAATTTTTGCAGATAGCAAAAATCAAAAAAGCATTTGCCAGCAGGCTGTTGATACTGTAGCAGCCAAACAAAGGGTTGACAGCATCCACATGACCAGAGAAGAAATGTTAGTTGAAAGGTTTAATTTCTTGCTTGATAAAATGGACTTGATTTTTGGGGCACATGGCAATGCTGTTTTAGAGCAATATATGGCTGGGGTGGCCTGGATTCATTGCTTGCTGCCTCAAATGGACACTGTTATTTATGACTTTCTAAAATGCATTGTATTAAACATTCCAAAAAAAAGGTACTGGCTATTCAAGGGGCCAATAGACAGTGGCAAAACTACTTTAGCTGCAGCTTTACTTGATCTCTGTGGGGGAAAGTCATTAAATGTTAATATGCCATTAGAAAGATTAAACTTTGAATTAGGAGTGGGTATAGATCAGTTTATGGTTGTATTTGAGGATGTAAAAGGCACTGGTGCAGAGTCAAGGGATTTACCTTCAGGGCATGGCATAAGCAACCTTGATTGCTTAAGAGATTACTTAGATGGAAGTGTAAAAGTTAATTTAGAGAGGAAACACCAAAACAAAAGAACACAGGTGTTTCCACCTGGAATTGTAACCATGAATGAATATTCAGTGCCTAGAACTTTACAGGCCAGATTTGTAAGGCAGATAGATTTTAGACCAAAGGCCTACCTGAGAAAATCACTAAGCTGCTCTGAGTATTTGCTAGAAAAAAGGATTTTGCAAAGTGGTATGACTTTGCTTTTGCTTTTAATCTGGTTTAGGCCAGTTGCTGACTTTGCAGCTGCCATTCATGAGAGGATTGTGCAGTGGAAAGAAAGGCTGGATTTAGAAATAAGCATGTATACATTTTCTACTATGAAAGCTAATGTTGGTATGGGGAGACCCATTCTTGACTTTCCTAGAGAGGAAGATTCTGAAGCAGAAGACTCTGGACATGGATCAAGCACTGAATCACAATCACAATGCTTTTCCCAGGTCTCAGAAGCCTCTGGTGCAGACACACAGGAAAACTGCACTTTTCACATCTGTAAAGGCTTTCAATGTTTCAAAAAACCAAAGACTCCTCCCCCAAAA
>BAH36841
ATGGACAAAGTGCTGAATAGGGAGGAATCCATGGAGCTCATGGATTTATTAGGCCTTGATAGATCTGCATGGGGAAACATTCCTGTCATGAGAAAAGCTTATCTGAAAAAATGCAAAGAACTTCACCCTGATAAAGGTGGGGACGAAGACAAAATGAAGAGAATGAATTTTTTATATAAAAAAATGGAACAAGGTGTAAAAGTTGCTCATCAGCCTGATTTTGGTACATGGAATAGTTCAGAGGTGCCAACCTATGGAACAGATGAATGGGAATCCTGGTGGAATACATTTAATGAGAAGTGGGATGAAGACCTGTTTTGCCATGAAGAAATGTTTGCCAGTGATGATGAAAACACAGGATCCCAACACTCTACCCCACGTAAGAAGAAAAAAAAGGTAGAAGACCCTAAAGACTTTCCTGTAGATCTGCATGCATTCCTCAGTCAAGCTGTGTTTAGTAATAGAACTGTTGCTTCTTTTGCTGTGTATACCACTAAAGAAAAAGCTCAAATTTTATATAAGAAACTTATGGAAAAATATTCTGTGACCTTTATAAGTAGACATGGTTTTGGGAGTCATAATATCTTGTTTTTTTTAACACCACATAGACATAGAGTTTCAGCAATTAATAATTACTGTCAAAAACTATGTACCTTTAGTTTTTTGATTTGTAAAGGTGTGAATAAGGAATACTTGTTTTACAGTGCCTTGTGTAGACAGCCATATGCAGTAGTGGAAGAAAGTATTCAGGGGGGCCTTAAGGAGCATGACTTTAACCCAGAAGAACCAGAAGAAACTAAGCAGGTTTCATGGAAATTAGTTACACAGTATGCTTTGGACACCAAGTGTGAGGATGTTTTCTTGCTTATGGGCATGTACTTAGACTTTCAGGAAAACCCACTGCAATGCAAAAAATGTGAAAAAAAGGATCAGCCAAATCACTTTAACCATCATGAAAAGCACTATTATAATGCCCAAATTTTTGCAGATAGCAAAAATCAAAAGAGCATTTGCCAGCAGGCTGTTGATACTGTAGCAGCCAAACAAAGGGTTGACAGTATCCACATGACCAGAGAAGAAATGTTAGTTCAAAGGTTTAATTTTTTGCTTGATAAAATGGACTTAATTTTTGGGGCACATGGCAATGCTGTTTTAGAGCAATATATGGCTGGGGTGGCCTGGATTCATTGTTTGCTGCCTCAAATGGACACTGTCATTTATGAGTTCTTAAAATGCATTGTATTAAACATTCCAAAAAAAAGGTACTGGCTATTCAAGGGCCCAATAGACAGTGGCAAAACTACTTTAGCTGCAGCTTTACTTGATCTCTGTGGGGGAAAATCATTAAATGTTAATATGCCATTAGAAAGATTAAACTTTGAGTTAGGAGTTGGTATAGATCAGTTTATGGTTGTATTTGAGGATGTAAAAGGCACTGGTGCAGAGTCAAGGGATTTACCTTCAGGGCATGGCATAAGCAACCTTGATTGCCTAAGAGATTACTTAGATGGAAGTGTGAAAGTTAATTTAGAGAGAAAACACCAAAACAAAAGAACACAGGTGTTTCCACCTGGAATTGTAACCATGAATGAATATTCAGTGCCTAGAACTTTACAAGCCAGATTTGTAAGGCAAATAGATTTTAGACCTAAGGCCTACCTGAGAAAATCACTAAGCTGCTCTGAATATTTACTAGAAAAAAGGATTTTGCAAAGTGGCATGACTTTGCTTTTGCTTTTAATCTGGTTTAGGCCAGTTGCTGACTTTGCAGCTGCCATTCATGAGAGGATTGTGCAGTGGAAAGAAAGGCTGGATTTAGAAATAAGCATGTATACATTTTCTACTATGAAAGCTAATGTTGGTATGGGGAGACCCATTCTTGACTTTCCTAGAGAGGAAGATTCTGAAGCAGAAGACTCTGGACATGGATCAAGCACTGAATCTCAATCACAATGCTGTTCCCAGGTCTCAGAAGCCTCTGGTGCAGACACACAGGAACAGTGCACTTATCACATCTGTAAAGGCTTTCAATGTTTCAAAAAACCAAAAACCCCTCCCCCAAAA
>BAH36847
ATGGACAAAGTGCTGAATAGGGAGGAATCCATGGAGCTCATGGATTTATTAGGCCTTGATAGATCTGCATGGGGAAACATTCCTATCATGAGAAAAGCTTATCTGAAAAAATGCAAAGAACTTCACCCTGATAAAGGTGGGGACGAAGACAAAATGAAGAGAATGAATTTTTTATATAAAAAAATGGAACAAGGTGTAAAAGTTGCTCATCAGCCTGATTTTGGTACATGGAATAGTTCAGAGGTGCCAACCTATGGAACAGATGAATGGGAATCCTGGTGGAATACATTTAATGAGAAGTGGGATGAAGACCTGTTTTGCCATGAAGAAATGTTTGCCAGTGATGATGAAAACACAGGATCCCAACACTCTACCCCACCTAAGAAGAAAAAAAAGGTAGAAGACCCTAAAGACTTTCCTGTAGATCTGCATGCATTCCTCAGTCAAGCTGTGTTTAGTAATAGAACTGTTGCTTCTTTTGCTGTGTATACCACTAAAGAAAAAGCTCAAATTTTATATAAGAAACTTATGGAAAAATATTCTGTGACCTTTATAAGTAGACATGGTTTTGGGAGTCATAATATCTTGTTTTTTTTAACACCACATAGACATAGAGTTTCAGCAATTAATAATTACTGTCAAAAACTATGTACCTTTAGTTTTTTGATTTGTAAAGGTGTGAATAAGGAATACTTGTTTTACAGTGCCTTGTGTAGACAGCCATATGCAGTAGTGGAAGAAAGTATTCAGGGGGGCCTTAAGGAGCATGACTTTAACCCAGAAGAACCAGAAGAAACTAAGCAGGTTTCATGGAAATTAGTTACACAGTATGCTTTGGACACCAAGTGTGAGGATGTTTTCTTGCTTATGGGCATGTACTTAGACTTTCAGGAAAACCCACTGCAATGCAAAAAATGTGAAAAAAAGGATCAGCCAAATCACTTTAACCATCATGAAAAGCACTATTATAATGCCCAAATTTTTGCAGATAGCAAAAATCAAAAAAGCATTTGCCAGCAGGCTGTTGATACTGTAGCAGCCAAACAAAGGGTTGACAGTATCCACATGACCAGAGAAGAAATGTTAGTTGAAAGGTTTAATTTTTTGCTTGATAAAATGGACTTAATTTTTGGGGCACATGGCAATGCTGTTTTAGAGCAATATATGGCTGGGGTGGCCTGGATTCATTGTTTGCTGCCTCAAATGGACACTGTCATTTATGAGTTCTTAAAATGCATTGTATTAAACATTCCAAAAAAAAGGTACTGGCTATTCAAGGGGCCAATAGACAGTGGCAAAACTACTTTAGCTGCAGCTTTACTTGATCTCTGTGGGGGAAAATCATTAAATGTTAATATGCCATTAGAAAGATTAAACTTTGAGTTAGGAGTGGGTATAGATCAGTTTATGGTTGTATTTGAGGATGTAAAAGGCACTGGTGCAGAGTCAAGGGATTTACCTTCAGGGCATGGCATAAGCAACCTTGATTGCCTAAGAGATTACTTAGATGGAAGTGTGAAAGTTAATTTAGAGAGAAAACACCAAAACAAAAGAACACAGGTGTTTCCACCTGGAATTGTAACCATGAATGAATATTCAGTGCCTAGAACTTTACAAGCCAGATTTGTAAGGCAAATAGATTTTAGACCTAAGGCCTACCTGAGAAAATCACTAAGCTGCTCTGAATATTTACTAGAAAAAAGGATTTTGCAAAGTGGCATGACTTTGCTTTTGCTTTTAATCTGGTTTAGGCCAGTTGCTGACTTTGCAGCTGCCATTCATGAGAGGATTGTGCAGTGGAAAGAAAGGCTGGATTTAGAAATAAGCATGTATACATTTTCTACTATGAAAGCTAATGTTGGTATGGGGAGACCCATTCTTGACTTTCCTAGAGAGGAAGATTCTGAAGCAGAAGACTCTGGACATGGATCAAGCACTGAATCTCAATCACAATGCTGTTCCCAGGTCTCAGAAGCCTCTGGTGCAGACACACAGGAACACTGCACTTATCACATCTGTAAAGGCTTTCAATGTTTCAAAAAACCAAAAACCCCTCCCCCAAAA
>BAC22805
ATGGACAAAGTGCTGAATAGGGAGGAATCCATGGAGCTCATGGATTTATTAGGCCTTGATAGATCTGCATGGGGAAACATTCCTGTCATGAGAAAAGCTTATCTGAAAAAATGCAAAGAACTTCACCCTGATAAAGGTGGGGACGAAGACAAAATGAAGAGAATGAATTTTTTATATAAAAAAATGGAACAAGGTGTAAAAGTTGCTCATCAGCCTGATTTTGGTACATGGAATAGTTCAGAGGTGCCAACCTATGGAACAGATGAATGGGAATCCTGGTGGAATACATTTAATGAGAAGTGGGATGAAGACCTGTTTTGCCATGAAGAAATGTTTGCCAGTGATGATGAAAACACAGGATCCCAACACTCTACCCCACCTAAGAAGAAAAAAAAGGTAGAAGACCCTAAAGACTTTCCTGTAGATCTGCATGCATTCCTCAGTCAAGCTGTGTTTAGTAATAGAACTGTTGCTTCTTTTGCTGTGTATACCACTAAAGAAAAAGCTCAAATTTTATATAAGAAACTTATGGAAAAATATTCTGTAACCTTTATAAGTAGACATGGTTTTGGGGGTCATAATATCTTGTTTTTTCTAACACCACATAGACATAGAGTTTCAGCAATTAATAATTACTGTCAAAAACTATGTACCTTTAGTTTTTTAATTTGTAAAGGTGTGAATAAGGAATACTTGTTTTACAGTGCCTTGTGTAGACAGCCATATGCAGTAGTGGAAGAAAGTATTCAGGGGGGCCTTAAGGAGCATGACTTTAACCCAGAAGAACCAGAAGAAACTAAGCAGGTTTCATGGAAATTAGTTACACAGTATGCTTTGGACACCAAGTGTGAGGATGTTTTCTTGCTTATGGGCATGTACTTAGACTTTCAGGAAAACCCTCTGCAATGCAAAAAATGTGAAAAAAAGGATCAGCCAAATCACTTTAACCATCATGAAAAGCACTATTATAATGCCCAAATTTTTGCAGACAGCAAAAATCAAAAAAGCATTTGCCAGCAGGCTGTTGATACTGTAGCAGCCAAACAAAGGGTTGACAGTATCCATATGACCAGAGAAGAAATGTTAGTTCAAAGGTTTAATTTTTTGCTTGATAAAATGGACTTAATTTTTGGGGCACATGGCAATGCTGTTTTAGAGCAATATATGGCTGGGGTGGCCTGGATTCATTGTTTGCTGCCTCAAATGGACACTGTCATTTATGAGTTCTTAAAATGCATTGTATTAAACATTCCAAAAAAAAGGTACTGGCTATTTAAGGGGCCAATAGACAGTGGCAAAACTACTTTAGCTGCAGCTTTACTTGATCTCTGTGGGGGAAAGTCATTAAATGTTAATATGCCATTAGAAAGATTAAACTTTGAGTTAGGAGTGGGTATAGATCAGTTTATGGTTGTATTTGAGGATGTAAAAGGCACTGGTGCAGAGTCAAGGGATTTACCTTCAGGACATGGCATAAGCAACCTTGATTGCCTAAGAGATTACTTAGATGGAAGTGTGAAAGTTAATTTAGAGAGAAAACACCAAAACAAAAGAACACAGGTGTTTCCACCTGGAATTGTAACCATGAATGAATATTCAGTGCCTAGAACTTTACAAGCCAGATTTGTAAGGCAAATAGATTTTAGACCTAAGGCCTACCTGAGAAAATCACTAAGCTGCTCTGAATATTTACTAGAAAAAAGAATTTTGCAAAGTGGCATGACTTTGCTTTTGCTTCTAATCTGGTTTAGGCCAGTTGCTGACTTTGCAGCTGCCATTCATGAGAGGATTGTGCAGTGGAAAGAAAGGCTGGATTTAGAAATAAGCATGTATACATTTTCTACTATGAAAGCTAATGTTGGCATGGGGAGACCCATTCTTGACTTTCCTAGAGAGGAAGATTCTGAAGCAGAAGACTCTGGACATGGATCAAGCACTGAATCTCAATCACAATGCTCTTCCCAGGTCTCAGAAGCCTCTGGTGCAGACACACAGGAACACTGCACTTATCACATTTGTAAAGGCTTTCAATGTTTCAAAAAACCAAAAACCCCTCCCCCAAAA
>BAB93009
ATGGACAAAGTGCTGAATAGGGAGGAATCCATGGAGCTTATGGATTTATTAGGCCTTGATAGGTCTGCATGGGGAAACATTCCTGTCATGAGAAAAGCTTATCTGAAAAAATGCAAAGAACTCCACCCTGATAAAGGTGGGGACGAAGACAAAATGAAGAGAATGAATTTTTTATATAAAAAAATGGAACAAGGTGTAAAAGTTGCTCATCAGCCTGATTTTGGTACATGGAATAGTTCAGAGGTGCCAACCTATGGAACAGATGAATGGGAATCCTGGTGGAATACATTTAATGAGAAGTGGGATGAAGACCTGTTTTGCCATGAAGAAATGTTTGCCAGTGATGATGAAAACACAGGATCCCAACACTCTACCCCACCTAAGAAGAAAAAAAAGGTAGAAGACCCTAAAGACTTTCCTGTAGATCTGCATGCATTCCTCAGTCAAGCTGTGTTTAGTAATAGAACTGTTGCTTCTTTTGCTGTGTATACCACTAAAGAAAAAGCTCAAATTTTATATAAGAAACTTATGGAAAAATATTCTGTAACTTTTATAAGTAGACATGGTTTTGGGGGTCATAATATTTTGTTTTTCTTAACACCACATAGACATAGAGTTTCAGCAATTAATAATTACTGTCAAAAACTATGTACCTTTAGTTTTTTAATTTGTAAAGGTGTGAATAAGGAATACTTGTTTTATAGTGCCCTGTGTAGACAGCCATATGCAGTAGTGGAAGAAAGTATTCAGGGGGGCCTTAAGGAGCATGACTTTAACCCAGAAGAACCAGAAGAAACTAAGCAGGTTTCATGGAAATTAGTTACACAGTATGCCTTGGAAACCAAGTGTGAGGATGTTTTTTTGCTTATGGGCATGTACTTAGACTTTCAGGAAAACCCACAGCAATGCAAAAAATGTGAAAAAAAGGATCAGCCAAATCACTTTAACCATCATGAAAAACACTATTATAATGCCCAAATTTTTGCAGATAGCAAAAATCAAAAAAGCATTTGCCAGCAGGCTGTTGATACTGTAGCAGCCAAACAAAGGGTTGACAGCATCCACATGACCAGAGAAGAAATGTTAGTTGAAAGGTTTAATTTCTTGCTTGATAAAATGGACTTGATTTTTGGGGCACATGGCAATGCTGTTTTAGAGCAGTATATGGCTGGGGTGGCCTGGATTCATTGCTTGCTGCCTCAAATGGACACTGTTATTTATGACTTTCTAAAATGCATTGTATTAAACATTCCAAAAAAAAGGTACTGGCTATTCAAGGGGCCAATAGACAGTGGCAAAACTACTTTAGCTGCAGCTTTACTTGATCTCTGTGGGGGAAAGTCATTAAATGTTAATATGCCATTAGAAAGATTAAACTTTGAGTTAGGAGTGGGTATAGATCAGTTTATGGTTGTATTTGAAGATGTAAAAGGCACTGGTGCAGAGTCAAGGGATTTACCTTCAGGGCATGGCATAAGCAACCTTGATTGCTTAAGAGATTACTTAGATGGAAGTGTAAAAGTTAATTTAGAGAGGAAACACCAAAACAAAAGAACACAGGTGTTTCCACCTGGAATTGTAACCATGAATGAATATTCAGTGCCTAGAACTTTACAGGCCAGATTTGTAAGGCAAATAGATTTTAGACCAAAGGCCTACCTAAGAAAATCACTAAGCTGCTCTGCATATTTGCTAGAAAAAAGAATTTTGCAAAGTGGCATGACTTTGCTTTTGCTTTTAATCTGGTTTAGGCCAGTTGCTGACTTTGCAGCTGCCATTCATGAGAGGATTGTGCAGTGGAAAGAAAGGCTGGATTTAGAAATAAGCATGTATACATTTTCTACTATGAAAGCTAATGTTGGTATGGGGAGACCCATTCTTGACTTTCCTAGAGAGGAAGATTCTGAAGCAGAAGACTCTGGACATGGATCAAGCACTGAATCACAATCACAATGCTTTTCCCAGGTCTCAGAAGCCTCTGGTGCAGACACACAGGAAAACTGCACTTATCACATCTGTAAAGGCTTTCAATGCTTTAAAAAACCAAGGACCCCTCCCCCAAAA
>AEC15586
ATGGACAAAGTGCTGAATAGGGAGGAATCCATGGAGCTTATGGATTTATTAGGCCTTGATAGGTCTGCATGGGGGAACATTCCTGTCATGAGAAAAGCTTATCTGAAAAAATGCAAAGAACTCCACCCTGATAAAGGTGGGGACGAAGACAAGATGAAGAGAATGAATTTTTTATATAAAAAAATGGAACAAGGTGTAAAAGTTGCTCATCAGCCTGATTTTGGTACATGGAATAGTTCAGAGGTGCCAACCTATGGAACAGATGAATGGGAATCCTGGTGGAATACATTTAATGAGAAGTGGGATGAAGACCTGTTTTGCCATGAAGAAATGTTTGCCAGTGATGATGAAAACACAGGATCCCAACACTCTACCCCACCTAAAAAGAAAAAAAAGGTAGAAGACCCTAAAGACTTTCCTGTAGATCTGCATGCATTCCTCAGTCAAGCTGTGTTTAGTAATAGAACTGTTGCTTCTTTTGCTGTGTATACCACTAAAGAAAAAGCTCAAATTTTATATAAGAAACTTATGGAAAAATATTCTGTAACTTTTATAAGTAGACATGGTTTTGGGGGTCATAATATTTTGTTTTTCTTAACACCACATAGACATAGAGTGTCAGCAATTAATAACTACTGTCAAAAACTATGTACCTTTAGTTTTTTAATTTGTAAAGGTGTGAATAAGGAATACTTGTTTTATAGTGCCCTGTGTAGACAGCCATATGCAGTAGTGGAAGAAAGTATTCAGGGGGGCCTTAAGGAGCATGACTTTAACCCAGAAGAACCAGAAGAAACTAAGCAGGTTTCATGGAAATTAGTTACACAGTATGCCTTGGAAACCAAGTGTGAGGATGTTTTTTTGCTTATGGGCATGTACTTAGACTTTCAGGAAAACCCACAGCAATGCAAAAAATGTGAAAAAAAGGATCAGCCAAATCACTTTAACCATCATGAAAAACACTATTATAATGCCCAAATTTTTGCAGATAGCAAAAATCAAAAAAGCATTTGCCAGCAGGCTGTTGATACTGTAGCAGCCAAACAAAGGGTTGACAGCATCCACATGACCAGAGAAGAAATGTTAGTTGAAAGGTTTAATTTCTTGCTTGATAAAATGGACTTAATTTTTGGGGCACATGGCAATGCTGTTTTAGAGCAATACATGGCTGGGGTGGCCTGGATTCATTGCTTGCTGCCTCAAATGGACACTGTTATTTATGACTTTCTAAAATGCATTGTATTAAACATTCCAAAAAAAAGGTACTGGCTATTCAAGGGGCCAATAGACAGTGGCAAAACTACTTTAGCTGCAGCTTTACTTGATCTCTGTGGGGGAAAGTCATTAAATGTTAATATGCCATTAGAAAGATTAAACTTTGAATTAGGAGTGGGTATAGATCAGTTTATGGTTGTATTTGAGGATGTAAAAGGCACTGGTGCAGAGTCAAGGGATTTACCTTCAGGGCATGGCATAAGCAACCTTGATTGCTTAAGAGATTACTTAGATGGAAGTGTAAAAGTTAATTTAGAGAGGAAACACCAAAACAAAAGAACACAGGTGTTTCCACCTGGAATTGTAACCATGAATGAATATTCAGTGCCTAGAACTTTACAGGCCAGATTTGTAAGGCAGATAGATTTTAGACCAAAGGCCTACCTGAGAAAATCACTAAGCTGCTCTGAGTATTTGCTAGAAAAAAGGATTTTGCAAAGTGGTATGACTTTGCTTTTGCTTTTAATCTGGTTTAGGCCAGTTGCTGACTTTGCAGCTGCCATTCATGAGAGGATTGTGCAGTGGAAAGAAAGGCTGGATTTAGAAATAAGCATGTATACATTTTCTACTATGAAAGCTAATGTTGGTATGGGGAGACCCATTCTTGACTTTCCTAGAGAGGAAGATTCTGAAGCAGAAGACTCTGGACATGGATCAAGCACTGAATCACAATCACAATGCTTTTCCCAGGTCTCAGAAGCCTCTGGTGCAGACACGCAGGAAAACTGCACTTTTCACATCTGTAAAGGCTTTCAATGTTTCAAAAAACCAAAGACCCCTCCCCCAAAA
>AEC15580
ATGGACAAAGTGCTGAATAGGGAGGAATCCATGGAGCTTATGGATTTATTAGGCCTTGATAGGTCTGCATGGGGGAACATTCCTGTCATGAGAAAAGCTTATCTGAAAAAATGCAAAGAACTCCACCCTGATAAAGGTGGGGACGAAGACAAGATGAAGAGAATGAATTTTTTATATAAAAAAATGGAACAAGGTGTAAAAGTTGCTCATCAGCCTGATTTTGGTACATGGAATAGTTCAGAGGTGCCAACCTATGGAACAGATGAATGGGAATCCTGGTGGAATACATTTAATGAGAAGTGGGATGAAGACCTGTTTTGCCATGAAGAAATGTTTGCCAGTGATGATGAAAACACAGGATCCCAACACTCTACCCCACCTAAAAAGAAAAAAAAGGTAGAAGACCCTAAAGACTTTCCTGTAGATCTGCATGCATTCCTCAGTCAAGCTGTGTTTAGTAATAGAACTGTTGCTTCTTTTGCTGTGTATACCACTAAAGAAAAAGCTCAAATTTTATATAAGAAACTTATGGAAAAATATTCTGTAACTTTTATAAGTAGACATGGTTTTGGGGGTCATAATATTTTGTTTTTCTTAACACCACATAGACATAGAGTGTCAGCAATTAATAACTACTGTCAAAAACTATGTACCTTTAGTTTTTTAATTTGTAAAGGTGTGAATAAGGAATACTTGTTTTATAGTGCCCTGTGTAGACAGCCATATGCAGTAGTGGAAGAAAGTATTCAGGGGGGCCTTAAGGAGCATGACTTTAACCCAGAAGAACCAGAAGAAACTAAGCAGGTTTCATGGAAATTAGTTACACAGTATGCCTTGGAAACCAAGTGTGAGGATGTTTTTTTGCTTATGGGCATGTACTTAGACTTTCAGGAAAACCCACAGCAATGCAAAAAATGTGAAAAAAAGGATCAGCCAAATCACTTTAACCATCATGAAAAACACTATTATAATGCCCAAATTTTTGCAGATAGCAAAAATCAAAAAAGCATTTGCCAGCAGGCTGTTGATACTGTAGCAGCCAAACAAAGGGTTGACAGCATCCACATGACCAGAGAAGAAATGTTAGTTGAAAGGTTTAATTTCTTGCTTGATAAAATGGACTTAATTTTTGGGGCACATGGCAATGCTGTTTTAGAGCAATACATGGCTGGGGTGGCCTGGATTCATTGCTTGCTGCCTCAAATGGACACTGTTATTTATGACTTTCTAAAATGCATTGTATTAAACATTCCAAAAAAAAGGTACTGGCTATTCAAGGGGCCAATAGACAGTGGCAAAACTACTTTAGCTGCAGCTTTACTTGATCTCTGTGGGGGAAAGTCATTAAATGTTAATATGCCATTAGAAAGATTAAACTTTGAATTAGGAGTGGGTATAGATCAGTTTATGGTTGTATTTGAGGATGTAAAAGGCACTGGTGCAGAGTCAAGGGATTTACCTTCAGGGCATGGCATAAGCAACCTTGATTGCTTAAGAGATTACTTAGATGGAAGTGTAAAAGTTAATTTAGAGAGGAAACACCAAAACAAAAGAACACAGGTGTTTCCACCTGGAATTGTAACCATGAATGAATATTCAGTGCCTAGAACTTTACAGGCCAGATTTGTAAGGCAGATAGATTTTAGACCAAAGGCCTACCTGAGAAAATCACTAAGCTGCTCTGAGTATTTGCTAGAAAAAAGGATTTTGCAAAGTGGTATGACTTTGCTTTTGCTTTTAATCTGGTTTAGGCCAGTTGCTGACTTTGCAGCTGCCATTCATGAGAGGATTGTGCAGTGGAAAGAAAGGCTGGATTTAGAAATAAGCATGTATACATTTTCTACTATGAAAGCTAATGTTGGTATGGGGAGACCCATTCTTGACTTTCCTAGAGAGGAAGATTCTGAAGCAGAAGACTCTGGACATGGATCAAGCACTGAATCACAATCACAATGCTTTTCCCAGGTCTCAGAAGCCTCTGGTGCAGACACGCAGGAAAACTGCACTTTTCACATCTGTAAAGGCTTTCAATGTTTCAAAAAACCAAAGACCCCTCCCCCAAAA
>AAM69597
ATGGACAAAGTGCTGAATAGGGAGGAATCCATGGAGCTCATGGATTTATTAGGCCTTGATAGATCTGCATGGGGAAACATTCCTGTCATGAGAAAAGCTTATCTGAAAAAATGCAAAGAACTTCACCCTGATAAAGGTGGGGACGAAGACAAAATGAAGAGAATGAATTTTTTATATAAAAAAATGGAACAAGGTGTAAAAGTTGCTCATCAGCCTGATTTTGGTACAAGGAATAGTTCAGAGGTGCCAACCTATGGAACAGATGAATGGGAATCCTGGTGGAATACATTTAATGAGAAGTGGGATGAAGACCTGTTTTGCCATGAAGAAATGTTTGCCAGTGATGATGAAAACACAGGATCCCAACACTCTACCCCACCTAAGAAGAAAAAAAAGGTAGAAGACCCTAAAGACTTTCCTGTAGATCTGCATGCATTCCTCAGTCAAGCTGTGTTTAGTAATAGAACTGTTGCTTCTTTTGCTGTGTATACCACTAAAGAAAAAGCTCAAATTTTATATAAGAAACTTATGGAAAAATATTCTGTAACCTTTATAAGTAGACATGGTTTTGGGGGTCATAATATTTTGTTTTTTTTAACACCACATAGCCATAGAGTTTCAGCAATTAATAATTACTGTCAAAAACTATGTACCTTTAGTTTTTTAATTTGTAAAGGTGTGAATAAGGAATACTTGTTTTACAGTGCCTTGTGTAGACAGCCATATGCAGTAGTGGAAGAAAGTATTCAGGGGGGCCTTAAGGAGCATGACTTTAACCCAGAAGAACCAGAAGAAACTAAGCAGGTTTCATGGAAATTAGTTACACAGTATGCTTTGGACACCAAGTGTGAATATGTTTTCTTGCTTATGGGCATGTACTTAGACTTTCAGGAAAACCCATTGCAATGCAAAAAATGTGAAAAAAAGGATCAGCCAAATCACTTTAACCATCATGAAAAGCACTATTATAATGCCCAAATTTTTGCAGATAGCAAAAATCAAAAAAGCATTTGCCAGCAGGCTGTTGATACTGTAGCAGCCAAACAAAGGGTTGACAGTATCCATATGACCAGAGAAGAAATGTTAGTTGAAAGGTTTAATTTTTTGCTTGATAAAATGGACTTAATTTTTGGGGCACATGGCAATGCTGTTTTAGAGCAATATATGGCTGGGGTGGCCTGGATTCATTGTTTGCTGCCTCAAATGGACACTGTCATTTATGAGTTCTTAAAATGCATTGTATTAAACATTCCAAAAAAAAGGTACTGGCTATTCAAGGGGCCAATAGACAGTGGCAAAACTACTTTAGCTGCAGCTTTACTTGATCTCTGTGGGGGAAAGTCATTAAATGTTAATATGCCATTAGAAAGATTAAACTTTGAGTTAGGAGTGGGTATAGATCAGTTTATAGTTGTATTTGAGGATGTAAAAGGCACTGGTGCAGAGTCAAGGGATTTACCTTCAGGACATGGCATAAGCAACCTTGATTGCCTAAGAGATTACTTAGATGGAAGTGTGAAAGTTAATTTAGAGAGAAAACACCAAAACAAAAGAACACAGGTGTTTCCACCTGGAATTGTAACCATGAATGAATATTCAGTGCCTAGAACTTTACAAGCCAGATTTGTAAGGCAAATAGATTTTAGACCTAAGGCCTACCTGAGAAAATCACTAAGCTGCTCTGAATATCTACTAGAAAAAAGGATTTTACAAAGTGGCATGACTTTGCTTTTGCTTTTAATCTGGTTTAGGCCAGTTGCTGACTTTGCAGCTGCCATTCATGAGAGGATTGTGCAGTGGAAAGAAAGGCTGGATTTAGAAATAAGCATGTATACATTTTCCACTATGAAAGCTAATGTTGGTATGGGGAGACCCATTCTTGACTTTCCTAGAGAGGAAGATTCTGAAGCAGAAGACTCTGGACATGGATCAAGCACTGAATCTCAATCACAATGCTCTTCCCAGGTCTCAGAAGCCTCTGGTGCAGACACACAGGAACACTGCACTTATCACATCTGTAAAGGCTTTCAATGTTTCAAAAAACCAAAAACTCCTCCCCCAAAA
>AAM69591
ATGGACAAAGTGCTGAATAGGGAGGAATCCATGGAGCTCATGGATTTATTAGGCCTTGATAGATCTGCATGGGGAAACATTCCTGTCATGAGAAAAGCTTATCTGAAAAAATGCAAAGAACTTCACCCTGATAAAGGTGGGGACGAAGACAAAATGAAGAGAATGAATTTTTTATATAAAAAAATGGAACAAGGTGTAAAAGTTGCTCATCAGCCTGATTTTGGTACATGGAATAGTTCAGAGGTGCCAACCTATGGAACAGATGAATGGGAATCCTGGTGGAATACATTTAATGAGAAGTGGGATGAAGACCTGTTTTGCCATGAAGAAATGTTTGCCAGTGATGATGAAAACACAGGATCCCAACACTCTACCCCACCTAAGAAGAAAAAAAAGGTCGAAGACCCTAAAGACTTTCCTGTAGATCTGCATGCATTCCTCAGTCAAGCTGTGTTTAGTAATAGAACTGTTGCTTCTTTTGCTGTGTATACCACTAAAGAAAAAGCTCAAATTTTATATAAGAAACTTATGGAAAAATATTCTGTAACCTTTATAAGTAGACATGGTTTTGGGGGTCATAATATTTTGTTTTTTTTAACACCACATAGACATAGAGTTTCAGCAATTAATAATTACTGTCAAAAACTATGTACCTTTAGTTTTTTAATTTGTAAAGGTGTGAATAAGGAATACTTGTTTTACAGTGCCTTGTGTAGACAGCCATATGCAGTAGTGGAAGAAAGTATTCAGGGGGGCCTTAAGGAGCATGACTTTAACCCAGAAGAGCCAGAAGAAACTAAGCAGGTTTCATGGAAATTAGTTACACAGTATGCTTTGGACGCCAAGTGTGAGGATGTTTTCTTGCTTATGGGCATGTACTTAGACTTTCAGGAAAACCCACTGCAATGCAAAAAATGTGAAAAAAAGGATCAACCAAATCACTTTAACCATCATGAAAAGCACTATTATAATGCCCAAATTTTTGCAGATAGCAAAAATCAAAAAAGCATTTGCCAGCAGGCTGTTGATACTGTAGCAGCCAAACAAAGGGTTGACAGTATCCATATGACCAGAGAAGAAATGTTAGTTGAAAGGTTTAATTTTTTGCTTGATAAAATGGACTTAATTTTTGGGGCACATGGCAATGCTGTTTTAGAGCAATATATGGCTGGGGTGGCCTGGATTCATTGTTTGCTGCCTCAAATGGACACTGTCATTTATGAGTTCTTAAAATGCATTGTGTTAAACATTCCAAAAAAAAGGTACTGGCTATTCAAGGGGCCAATAGACAGTGGCAAAACTACTTTAGCTGCAGCTTTACTTGATCTCTGTGGGGGAAAGTCATTAAATGTTAATATGCCATTAGAAAGATTAAACTTTGAGTTAGGAGTGGGTATAGATCAGTTTATGGTTGTATTTGAGGATGTAAAAGGCTCTGGTGCAGAGTCAAGGGATTTACCTTCAGGGCATGGCATAAGCAACCTTGATTGCCTAAGAGATTACTTAGATGGAAGTGTAAAAGTTAATTTAGAGAGAAAACACCAAAACAAAAGAACACAGGTGTTTCCACCTGGAATTGTAACCATGAATGAATATTCAGTGCCTAGAACTTTACAAGCCAGATTTGTAAGGCAAATAGATTTTAGACCTAAGGCCTACCTGAGAAAATCACTAAGCTGCTCTGAATATTTACTAGAAAAAAGGATTTTGCAAAGTGGCATGACTTTGCTTTTGCTTTTAATCTGGTTTAGGCCAGTTGCTGACTTTGCAGCTGCCATTCATGAGAGGATTGTGCAGTGGAAAGAAAGGCTGGATTTAGAAATAAGCATGTATACATTTTCTACTATGAAAGCTAATGTTGGTATGGGGAGACCCATTCTTGACTTTCCTAGAGAGGAAGATTCTGAAGCAGAAGACTCTGGACATGGATCAAGCACTGAATCTCAATCACAATGCTCTTCCCAGGTCTCAGAAACCTCTGGTACAGACACACAGGAACAGTGTACTTATCACATCTGTAAAGGCTTTCAATGTTTCAAAAAGCCAAAAACCCCTCCCCCTAAA
>AAM69615
ATGGACAAAGTGCTGAATAGGGAGGAATCCATGGAGCTCATGGATTTATTAGGCCTTGATAGATCTGCATGGGGAAACATTCCTGTCATGAGAAAAGCTTATCTGAAAAAATGCAAAGAACTTCACCCTGATAAAGGTGGGGACGAAGACAAAATGAAGAGAATGAATTTTTTATATAAAAAAATGGAACAAGGTGTAAAAGTTGCTCATCAGCCTGATTTTGGTACATGGAATAGTTCAGAGGTGCCAACCTATGGAACAGATGAATGGGAATCCTGGTGGAATACATTTAATGAGAAGTGGGATGAAGACCTGTTTTGCCATGAAGAAATGTTTGCCAGTGATGATGAAAACACAGGATCCCAACACTCTACCCCACCTAAGAAGAAAAAAAAGGTAGAAGACCCTAAAGACTTTCCTGTAGATCTGCATGCATTCCTCAGTCAAGCTGTGTTTAGTAATAGAACTGTTGCTTCTTTTGCTGTGTATACCACTAAAGAAAAAGCTCAAATTTTATATAAGAAACTTATGGAAAAATATTCTGTAACCTTTATAAGTAGACATGGTTTTGGGGGTCATAATATTTTGTTTTTTTTAACACCACATAGACATAGAGTTTCAGCAATTAATAATTACTGTCAAAAACTATGTACCTTTAGTTTTTTAATTTGTAAAGGTGTGAATAAGGAATACTTGTTTTACAGTGCCTTGTGTAGACAGCCATATGCAGTAGTGGAAGAAAGTATTCAGGGGGGCCTTAAGGAGCATGACTTTAACCCAGAAGAACCAGAAGAAACTAAGCAGGTTTCATGGAAATTAGTTACACAGTATGCTTTGGACACCAAGTGTGAGGATGTTTTCTTGCTTATGGGCATGTACTTAGACTTTCAGGAAAACCCATTGCAATGCAAAAAATGTGAAAAAAAGGATCAGCCAAATCACTTTAACCATCATGAAAAGCACTATTATAATGCCCAAATTTTTGCAGATAGCAAAAATCAAAAAAGCATTTGCCAGCAGGCTGTTGATACTGTAGCAGCCAAACAAAGGGTTGACAGTATCCATATGACCAGAGAAGAAATGTTAGTTGAAAGGTTTAATTTTTTGCTTGATAAAATGGACTTAATTTTTGGGGCACATGGCAATGCTGTTTTAGAGCAATATATGGCTGGGGTGGCCTGGATTCATTGTTTGCTGCCTCAAATGGACACTGTCATTTATGAGTTCTTAAAATGCATTGTATTAAACATTCCAAAAAAAAGGTACTGGCTATTCAAGGGGCCAATAGACAGTGGCAAAACTACTTTAGCTGCAGCTTTACTTGATCTCTGTGGGGGAAAGTCATTAAATGTTAATATGCCATTAGAAAGATTAAACTTTGAGTTAGGAGTGGGTATAGATCAGTTTATAGTTGTATTTGAGGATGTAAAAGGCACTGGTGCAGGGTCAAGGGATTTACCTTCAGGACATGGCATAAGCAACCTTGATTGCCTAAGAGATTACTTAGATGGAAGTGTGAAAGTTAATTTAGAGAGAAAACACCAAAACAAAAGAACACAGGTGTTTCCACCTGGAATTGTAACCATGAATGAATATTCAGTGCCTAGAACTTTACAAGCCAGATTTGTAAGGCAAATAGATTTTAGACCAAAAGCCTACCTGAGAAAATCACTAAGCTGCTCTGAATATCTACTAGAAAAAAGGATTTTGCAAAGTGGCATGACTTTGCTTTTGCTTTTAATCTGGTTTAGGCCAGTTGCTGACTTTGCAGCTGCCATTCATGAGAGGATTGTGCAGTGGAAAGAAGGGCTGGATTTAGAAATAAGCATGTATACATTTTCCACTATGAAAGCTAATGTTGGTATGGGGAGACCCATTCTTGACTTTCCTAGAGAGGAAGATTCTGAAGCAGAAGACTCTGGACACGGATCAAGCACTGAATCTCAATCACAATGCTCTTCCCAGGTCTCAGAAGCCTCTGGTGCAGACACACAGGAACACTGCACTTATCACATCTGTGAAGGCTTTCAATGTTTCAAAAAACCAAAAACTCCTCCCCCAAAA
>BAE03065
ATGGACAAAGTGCTGAATAGGGAGGAATCCATGGAGCTCATGGATTTATTAGGCCTTGATAGATCTGCATGGGGAAACATTCCTGTCATGAGAAAAGCTTATCTAAAAAAATGCAAAGAACTTCACCCTGATAAAGGTGGGGACGAAGACAAAATGAAGAGAATGAATTTTTTATATAAAAAAATGGAGCAAGGTGTAAAAGTTGCTCATCAGCCTGATTTTGGTACATGGAATAGTTCAGAGGTGCCAACCTATGGAACAGATGAGTGGGAATCCTGGTGGAATACATTTAATGAGAAGTGGGATGAAGACCTGTTTTGCCATGAAGAAATGTTTGCCAGTGATGATGAAAACACAGGATCCCAACACTCTACCCCACCTAAGAAGAAAAAAAAGGTAGAAGACCCTAAAGACTTTCCTGTAGATCTGCATGCATTCCTCAGTCAAGCTGTGTTTAGTAATAGAACTGTTGCTTCTTTTGCTGTGTATACCACTAAAGAAAAAGCTCAAATTTTATATAAGAAACTTATGGAAAAATATTCTGTAACCTTTATAAGTAGACATGGTTTTGGGGGTCATAATATTTTGTTTTTTTTAACACCACATAGACATAGAGTTTCAGCAATTAATAATTACTGTCAAAAACTATGTACCTTTAGTTTTTTAATTTGTAAAGGTGTGAATAAGGAATACTTGTTTTACAGTGCCTTGTGTAGACAGCCATATGCAGTAGTGGAAGAAAGTATTCAGGGGGGCCTTAAGGAGCATGACTTTAACCCAGAAGAACCAGAAGAAACTAAGCAGGTTTCATGGAAATTAGTAACACAGTATGCTTTGGACACCAAGTGTGAGGATGTTTTCTTGCTTATGGGCATGTACTTAGACTTTCAGGAAAACCCACTGCAATGCAAAAAATGTGAAAAAAAGGATCAGCCAAATCACTTTAACCATCATGAAAAGCACTATTATAATGCCCAAATTTTTGCAGATAGCAAAAATCAAAAAAGCATTTGCCAGCAGGCTGTTGATACTGTAGCAGCCAAACAAAGGGTTGACAGTATCCATATGACCAGAGAAGAAATGTTAGTTGAAAGGTTTAATTTTTTGCTTGATAAAATGGACTTGATTTTTGGGGCACATGGCAATGCTGTTTTAGAGCAATATATGGCTGGGGTGGCCTGGATTCATTGTTTGCTGCCTCAAATGGACACTGTCATTTATGAGTTCTTAAAATGCATTGTATTAAACATTCCAAAAAAAAGGTACTGGCTATTCAAGGGGCCAATAGACAGTGGTAAAACTACTTTAGCTGCAGCTTTACTTGATCTCTGTGGGGGGAAGTCATTAAATGTTAATATGCCATTAGAAAGATTAAACTTTGAGTTAGGAGTGGGTATAGATCAGTTTATGGTTGTATTTGAGGATGTAAAAGGCACTGGTGCAGAGTCAAGGGATTTACCTTCAGGGCATGGCATAAGCAACCTTGATTGCTTAAGAGATTACTTAGATGGAAGTGTGAAAGTTAATTTAGAGAGAAAACACCAAAATAAAAGAACACAGGTGTTTCCACCTGGAATTGTAACCATGAATGAATATTCAGTGCCTAGAACATTACAAGCCAGATTTGTAAGGCAAATAGATTTTAGACCTAAGGCCTACCTGAGAAAATCACTAAGCTGCTCTGAATATTTACTAGAAAAAAGGATTTTGCAAAGTGGTATGACTTTGCTTTTGCTTTTAATCTGGTTTAGGCCAGTTGCTGACTTTGCAGCTGCCATTCATGAGAGGATTGTGCAGTGGAAAGAAAGGCTGGATTTAGAAATAAGCATGTATACATTTTCTACTATGAAAGCTAATGTTGGTATGGGGAGACCCATTCTTGACTTTCCTAGAGAGGAAGATTCTGAAGCAGAAGACTCTGGACATGGATCAAGCACTGAATCTCAATCACAATGCTCTTCCCAGGTCTCAGAAGCCTCTGGTGCAGACACACAGGAACACTGCACCTATCACATCTGTAAAGGCTTTCAATGTTTCAAAAAACCAAAAACCCCTCCCCCAAAA
>BAD06228
ATGGACAAAGTGCTGAATAGGGAGGAATCCATGGAGCTCATGGATTTATTAGGCCTTGATAGATCTGCATGGGGAAACATTCCTGTCATGAGAAAAGCTTATCTGAAAAAATGCAAAGAACTTCACCCTGATAAAGGTGGGGACGAAGACAAAATGAAGAGAATGAATTTTTTATATAAAAAAATGGAACAAGGTGTAAAAGTTGCTCATCAGCCTGATTTTGGTACATGGAATAGTTCAGAGGTGCCAACCTATGGAACAGATGAATGGGAGTCCTGGTGGAATACATTTAATGAGAAGTGGGATGAAGACCTGTTTTGCCATGAAGAAATGTTTGCCAGTGATGATGAAAACACAGGATCCCAACACTCTACCCCACCTAAGAAGAAAAAAAAGGTAGAAGACCCTAAAGACTTTCCTGTAGATCTGCATGCATTCCTCAGTCAAGCTGTGTTTAGTAATAAAACTGTTGCTTCTTTTGCTGTGTATACCACTAAAGAAAAAGCTCAAATTTTATATAAGAAACTTATGGAAAAATATTCTGTAACCTTTATAAGTAGACATGGTTTTGGGGGTCATAATATTTTGTTTTTTTTAACACCTCAGAGACATAGAGTTTCAGCAATTAATAATTACTGTCAAAAACTATGTACCTTTAGTTTTTTAATTTGTAAAGGTGTGAATAAGGAATACTTGCTTTACAGTGCCTTGTGTAGACAGCCATATGCAGTAGTGGAAGAAAGTATTCAGGGGGGCCTTAAGGAGCATGACTTTAACCCAGAAGAACCAGAAGAAACTAAGCAGGTTTCATGGAAATTAGTTACACAGTATGCTTTGGACACCAAGTGTGAGGATGTTTTCTTGCTTATGGGCATGTACTTAGACTTTCAGGAAAACCCACTGCAATGCAAAAAATGTGAAAAAAAGGATCAGCCAAATCACTTTAACCATCATGAAAAGCACTATTATAATGCCCAAATTTTTGCAGATAGCAAAAATCAAAAAAGCATTTGCCAGCAGGCTGTTGATACTGTAGCAGCCAAACAAAGGGTTGACAGTCTCCATATGACCAGAGAAGAAATGTTAGTTGAAAGGTTTAATTTTTTGCTTGATAAAATGGACTTAATTTTTGGGGCACATGGCAATGCTGTTTTGGAGCAATATATGGCTGGGGTGGCCTGGATTCATTGTTTGCTGCCTCAAATGGACACAGTCATTTATGAGTTCTTAAAATGCATTGTATTAAACATTCCAAAAAAAAGGTACTGGCTATTCAAGGGGCCAATAGACAGTGGCAAAACTACTTTAGCTGCAGCTTTACTTGATCTTTGTGGGGGAAAGTCATTAAATGTTAATATGCCATTAGAAAGATTAAACTTTGAGTTAGGAGTGGGTATAGATCAGTTTATGGTTGTATTTGAGGATGTAAAAGGCACTGGTGCAGAGTCAAGGGATTTACCTTCAGGGCATGGCATAAGCAACCTTGATTGCCTAAGAGATTACTTAGATGGAAGTGTGAAAGTTAATTTAGAGAGAAAACACCAAAACAAAAGAACACAGGTGTTCCCACCTGGAATTGTAACCATGAATGAATATTCAGTGCCTAGAACTTTACAAGCCAGATTTGTAAGGCAAATAGATTTTAGACCTAAGGCCTACCTGAGAAAATCACTAAGCTGCTCTGAATATTTACTAGAAAAAAGGATTTTGCAAAGTGGCATGACTTTGCTTTTGCTTTTAATCTGGTTTAGGCCAGTTGCTGACTTTGCAGCTGCCATTCATGAGAGGATTGTGCAGTGGAAAGAAAGGCTGGATTTAGAAATAAGCATGTATACATTTTCTACTATGAAAGCTAATGTTGGTATGGGGAGACCCATTCTTGACTTTCCTAGAGAGGAAGATTCTGAAGCAGAAGACTCTGGACATGGATCAAGCACTGAATCTCAATCACAATGCTCTTCCCAGGTCTCAGAAGCCTCTGGTGCAGACACACAGGAACACTGCACTTATCACATCTGTAAAGGCTTTCAATGCTTCAAAAAACCAAAAACCCCTCCCCCAAAA
>AAN85474
ATGGACAAAGTGCTGAATAGGGAGGAATCCATGGAGCTCATGGATTTATTAGGCCTTGATAGATCTGCATGGGGAAACATCCCTGTCATGAGAAAAGCTTATCTGAAAAAATGCAAAGAACTTCACCCTGATAAAGGTGGGGACGAAGACAAAATGAAGAGAATGAATTTTTTATATAAAAAAATGGAACAAGGTGTAAAAGTTGCTCATCAGCCTGATTTTGGTACATGGAATAGTTCAGAGGTGCCAACCTATGGAACAGATGAATGGGAATCCTGGTGGAATACATTTAATGAGAAGTGGGATGAAGACCTGTTTTGCCATGAAGAAATGTTTGCCAGTGATGATGAAAACACAGGATCCCAACACTCTACCCCACCTAAGAAGAAAAAAAAGGTAGAAGACCCTAAAGACTTTCCTGTAGATCTGCATGCATTCCTCAGTCAAGCTGTGTTTAGTAATAGAACTGTTGCTTCTTTTGCTGTGTATACCACTAAAGAAAAAGCTCAAATTTTATATAAGAAACTTATGGAAAAATATTCTGTAACCTTTATAAGTAGACATGGTTTTGGGGGTCATAATATTTTGTTTTTTTTAACACCACATAGACATAGAGTTTCAGCAATTAATAATTACTGTCAAAAACTATGTACCTTTAGTTTTTTAATTTGTAAAGGTGTGAATAAGGAATACTTGTTTTACAGTGCCCTGTGTAGACAGCCATATGCAGTAGTGGAAGAAAGTATTCAGGGGGGCCTTAAGGAGCATGACTTTAACCCAGAAGAACCAGAAGAAACTAAGCAGGTTTCATGGAAATTAGTTACACAGTATGCTTTGGACACCAAGTGTGAGGATGTTTTCTTGCTTATGGGCATGTACTTAGACTTTCAGGAAAACCCACTACAATGCAAAAAATGTGAAAAAAAGGATCAGCCAAATCACTTTAACCATCATGAAAAGCACTATTATAATGCCCAAATTTTTGCAGATAGCAAAAATCAAAAAAGCATTTGCCAGCAGGCTGTTGATACTGTAGCAGCCAAGCAAAGGGTTGACAGTATCCATATGACCAGAGAAGAAATGTTAGTTGAAAGGTTTAATTTTTTGCTTGATAAAATGGACTTAATTTTTGGGGCACATGGCAATGCTGTTTTAGAGCAATATATGGCTGGGGTGGCCTGGATTCATTGTTTGCTGCCTCAAATGGACACTGTCATTTATGAGTTCTTAAAATGCATTGTATTAAACATTCCAAAAAAAAGGTACTGGCTATTCAAGGGGCCAATAGACAGTGGCAAAACTACTTTAGCTGCAGCTTTACTTGATCTCTGTGGGGGAAAGTCATTAAATGTCAATATGCCATTAGAAAGATTAAACTTTGAGTTAGGAGTGGGTATAGATCAGTTTATGGTTGTATTTGAGGATGTAAAAGGCACTGGTGCAGAGTCAAGGGATTTACCTTCAGGGCATGGCATAAGCAACCTTGATTGCCTAAGAGATTACTTAGATGGAAGTGTGAAAGTTAATTTAGAGAGAAAACACCAAAACAAAAGAACACAGGTGTTTCCACCTGGAATTGTAACCATGAATGAATATTCAGTGCCTAGAACTTTACAAGCCAGATTTGTAAGGCAAATAGATTTTAGACCTAAGGCCTACCTGAGAAAATCACTAAGCTGCTCTGAATATTTACTTGAAAAAAGGATTTTGCAAAGTGGCATGACTTTGCTTTTGCTTTTAATCTGGTTTAGGCCAGTTGCTGACTTTGCAGCTGCCATTCATGAGAGGATTGTGCAGTGGAAAGAAAGGCTGGATTTAGAAATAAGCATGTATACATTTTCTACTATGAAAGCTAATGTTGGTATGGGGAGACCCATTCTTGACTTTCCTAGAGAGGAAGATTCTGAAGCAGAAGACTCTGGACATGGATCAAGCACTGAATCTCAATCACAATGCTTTTCCCAGGTCTCAGAAGCCTCTGGTGCAGACACACAGGAACACTGCACTTATCACATCTGTAAAGGCTTTCAATGTTTCAAAAAACCAAAAACCCCTCCCCCAAAA
>AAB41712
ATGGACAAAGTGCTGAATAGGGAGGAATCCATGGAGCTCATGGATTTATTAGGCCTTGATAGATCTGCATGGGGAAACATTCCTGTCATGAGAAAAGCTTATCTAAAAAAATGCAAAGAACTTCACCCTGATAAAGGTGGGGACGAAGACAAAATGAAGAGAATGAATTTTTTATATAAAAAAATGGAACAAGGTGTAAAAGTTGCTCATCAGCCTGATTTTGGTACATGGAATAGTTCAGAGGTGCCAACCTATGGAACAGATGAATGGGAATCCTGGTGGAATACATTTAATGAGAAGTGGGATGAAGACCTGTTTTGCCATGAAGAAATGTTTGCCAGTGATGATGAAAACACAGGATCCCAACACTCTACCCCACCTAAGAAGAAAAAAAAGGTAGAAGACCCTAAAGACTTTCCTGTAGATCTGCATGCATTCCTCAGTCAAGCTGTGTTTAGTAATAGAACTGTTGCTTCTTTTGCTGTGTATACCACTAAAGAAAAAGCTCAAATTTTATATAAGAAACTTATGGAAAAATATTCTGTAACCTTTATAAGTAGACATGGTTTTGGGGGTCATAATATTTTGTTTTTTTTAACACCACATAGACATAGAGTGTCAGCAATTAATAATTACTGTCAAAAACTATGTACCTTTAGTTTTTTAATTTGTAAAGGTGTGAATAAGGAATACTTGTTTTACAGTGCCTTGTGTAGACAGCCATATGCAGTAGTGGAAGAAAGTATTCAGGGGGGCCTTAAGGAGCATGACTTTAACCCAGAAGAACCAGAAGAAACTAAGCAGGTTTCATGGAAATTAGTAACACAGTATGCTTTGGACACCAAGTGTGAGGATGTTTTCTTGCTTATGGGCATGTACTTAGACTTTCAGGAAAACCCACTGCAATGCAAAAAATGTGAAAAAAAGGATCAGCCAAATCACTTTAACCATCATGAAAAGCACTATTACAATGCCCAAATTTTTGCAGATAGCAAAAATCAAAAAAGCATTTGCCAGCAGGCTGTTGATACTGTAGCAGCCAAACAAAGGGTTGACAGTATCCATATGACCAGAGAAGAAATGTTAGTTGAAAGGTTTAATTTTTTGCTTGATAAAATGGACTTGATTTTTGGGGCACATGGCAATGCAGTTTTAGAGCAATATATGGCTGGGGTGGCCTGGATTCATTGTTTGCTGCCTCAAATGGACACTGTCATTTATGAGTTCTTAAAATGCATTGTATTAAACATTCCAAAAAAAAGGTACTGGCTATTCAAGGGGCCAATAGACAGTGGCAAAACTACTTTAGCTGCAGCTTTACTTGATCTCTGTGGGGGAAAGTCATTAAATGTTAATATGCCATTAGAAAGATTAAACTTTGAGTTAGGAGTGGGTATAGATCAGTTTATGGTTGTATTTGAAGATGTAAAAGGCACTGGTGCAGAGTCAAGGGATTTACCTTCAGGGCATGGCATAAGCAACCTTGATTGCTTAAGAGATTACTTAGATGGAAGTGTAAAAGTTAATTTAGAGAGAAAACACCAAAATAAAAGAACACAGGTGTTTCCACCTGGAATTGTAACCATGAATGAATATTCAGTGCCTAGAACTTTACAAGCCAGATTTGTAAGGCAAATAGATTTTAGACCTAAGGCCTACCTGAGAAAATCACTAAGCTGCTCTGAATATTTACTAGAAAAAAGGATTTTGCAAAGTGGTATGACTTTGCTTTTGCTTTTAATCTGGTTTAGGCCAGTTGCTGACTTTGCAGCTGCCATTCATGAGAGGATTGTGCAGTGGAAAGAAAGGCTGGATTTAGAAATAAGCATGTATACATTTTCTACTATGAAAGCTAATGTTGGTATGGGGAGACCCATTCTTGACTTTCCTAGAGAGGAAGATTCTGAAGCAGAAGACTCTGGACATGGATCAAGCACTGAATCTCAATCACAATGCTCTTCCCAGGTCTCAGAAGCCTCTGGTGCAGACACACAGGAACACTGCACCTATCACATCTGTAAAGGCTTTCAATGTTTTAAAAAACCAAAAACCCCTCCCCCAAAA
>AEC15802
ATGGACAAAGTGCTGAATAGGGAGGAATCCATGGAGCTTATGGATTTATTAGGCCTTGATAGGTCTGCATGGGGGAACATTCCTGTCATGAGAAAAGCTTATCTGAAAAAATGCAAAGAACTCCACCCTGATAAAGGTGGGGACGAAGACAAGATGAAGAGAATGAATTTTTTATATAAAAAAATGGAACAAGGTGTAAAAGTTGCTCATCAGCCTGATTTTGGTACATGGAATAGTTCAGAGGTGCCAACCTATGGAACAGATGAATGGGAATCCTGGTGGAATACATTTAATGAGAAGTGGGATGAAGACCTGTTTTGCCATGAAGAAATGTTTGCCAGTGATGATGAAAACACAGGATCCCAACACTCTACCCCACCTAAAAAGAAAAAAAAGGTAGAAGACCCTAAAGACTTTCCTGTAGATCTGCATGCATTCCTCAGTCAAGCTGTGTTTAGTAATAGAACTGTTGCTTCTTTTGCTGTGTATACCACTAAAGAAAAAGCTCAAATTTTATATAAGAAACTTATGGAAAAATATTCTGTAACTTTTATAAGTAGACATGGTTTTGGGGGTCATAATATTTTGTTTTTCTTAACACCACATAGACATAGAGTGTCAGCAATTAATAACTACTGTCAAAAACTATGTACCTTTAGTTTTTTAATTTGTAAAGGTGTGAATAAGGAATACTTGTTTTATAGTGCCCTGTGTAGACAGCCATATGCAGTAGTGGAAGAAAGTATTCAGGGGGGCCTTAAGGAGCATGACTTTAACCCAGAAGAACCAGAAGAAACTAAGCAGGTTTCATGGAAATTAGTTACACAGTATGCCTTGGAAACCAAGTGTGAGGATGTTTTTTTGCTTATGGGCATGTACTTAGACTTTCAGGAAAACCCACAGCAATGCAAAAAATGTGAAAAAAAGGATCAGCCAAATCACTTTAACCATCATGAAAAACACTATTATAATGCCCAAATTTTTGCAGATAGCAAAAATCAAAAAAGCATTTGCCAGCAGGCTGTTGATACTGTAGCAGCCAAACAAAGGGTTGACAGCATCCACATGACCAGAGAAGAAATGTTAGTTGAAAGGTTTAATTTCTTGCTTGATAAAATGGACTTAATTTTTGGGGCACATGGCAATGCTGTTTTAGAGCAATACATGGCTGGGGTGGCCTGGATTCATTGCTTGCTGCCTCAAATGGACACTGTTATTTATGACTTTCTAAAATGCATTGTATTAAACATTCCAAAAAAAAGGTACTGGCTATTCAAGGGGCCAATAGACAGTGGCAAAACTACTTTAGCTGCAGCTTTACTTGATCTCTGTGGGGGAAAGTCATTAAATGTTAATATGCCATTAGAAAGATTAAACTTTGAATTAGGAGTGGGTATAGATCAGTTTATGGTTGTATTTGAGGATGTAAAAGGCACTGGTGCAGAGTCAAGGGATTTACCTTCAGGGCATGGCATAAGCAACCTTGATTGCTTAAGAGATTACTTAGATGGAAGTGTAAAAGTTAATTTAGAGAGGAAACACCAAAACAAAAGAACACAGGTGTTTCCACCTGGAATTGTAACCATGAATGAATATTCAGTGCCTAGAACTTTACAGGCCAGATTTGTAAGGCAGATAGATTTTAGACCAAAGGCCTACCTGAGAAAATCACTAAGCTGCTCTGAGTATTTGCTAGAAAAAAGGATTTTGCAAAGTGGTATGACTTTGCTTTTGCTTTTAATCTGGTTTAGGCCAGTTGCTGACTTTGCAGCTGCCATTCATGAGAGGATTGTGCAGTGGAAAGAAAGGCTGGATTTAGAAATAAGCATGTATACATTTTCTACTATGAAAGCTAATGTTGGTATGGGGAGACCCATTCTTGACTTTCCTAGAGAGGAAGATTCTGAAGCAGAAGACTCTGGACATGGATCAAGCACTGAATCACAATCACAATGCTTTTCCCAGGTCTCAGAAGCCTCTGGTGCAGACACGCAGGAAAACTGCACTTTTCACATCTGTAAAGGCTTTCAATGTTTCAAAAAACCAAAGACCCCTCCCCCAAAA
>BAC66413
ATGGACAAAGTGCTGAATAGGGAGGAATCCATGGAGCTCATGGATTTATTAGGCCTTGATAGATCTGCATGGGGAAACATTCCTGTCATGAGAAAAGCTTATCTGAAAAAATGCAAAGAACTTCACCCTGATAAAGGTGGGGACGAAGACAAAATGAAGAGAATGAATTTTTTATATAAAAAAATGGAACAAGGTGTAAAAGTTGCTCATCAGCCTGATTTTGGTACATGGAATAGTTCAGAGGTGCCAACCTATGGAACAGATGAATGGGAATCCTGGTGGAATACATTTAATGAGAAGTGGGATGAAGACCTGTTTTGCCATGAAGAAATGTTTGCCAGTGATGATGAAAACACAGGATCCCAACACTCTACCCCACCTAAGAAGAAAAAAAAGGTAGAAGACCCTAAAGACTTTCCTGTAGATCTGCATGCATTCCTCAGTCAAGCTGTGTTTAGTAATAGAACTGTTGCTTCTTTTGCTGTGTATACCACTAAAGAAAAAGCTCAAATTTTATATAAGAAACTTATGGAAAAATATTCTGTAACCTTTATAAGTAGACATGGTTTTGGGGGTCATAATATTTTGTTTTTTTTAACACCACATAGACATAGAGTTTCAGCAATTAATAATTACTGTCAAAAACTATGTACCTTTAGTTTTTTAATTTGTAAAGGTGTGAATAAGGAATACTTGTTTTACAGTGCCTTGTGTAGACAGCCATATGCAGTAGTAGAAGAAAGTATTCAGGGGGGCCTTAAGGAGCATGACTTTAACCCAGAAGAACCAGAAGAAACTAAGCAGGTTTCATGGAAATTAGTTACACAGTATGCTTTGGACACCAAGTGTGAGGATGTTTTCTTGCTTATGGGCATGTACTTAGACTTTCAGGAAAACCCACTGCAATGCAAAAAATGTGAAAAAAAGGATCAGCCAAATCACTTTAACCATCATGAAAAGCACTATTATAATGCCCAAATTTTTGCAGACAGCAAAAATCAAAAAAGCATTTGCCAGCAGGCTGTTGATACTGTAGCAGCCAAACAAAGGGTTGACAGTATCCATATGACCAGAGAAGAAATGTTAGTTGAAAGGTTTAATTTTTTGCTTGATAAAATGGACTTAATTTTTGGGGCACATGGCAATGCTGTTTTAGAGCAATATATGGCTGGGGTGGCCTGGATTCATTGTTTGCTGCCTCAAATGGACACTGTCATTTATGAATTCTTAAAATGCATTGTATTAAACATTCCAAAAAAAAGGTACTGGCTATTTAAGGGGCCAATAGACAGTGGCAAAACTACTTTAGCTGCAGCTTTACTTGATCTCTGTGGGGGAAAGTCATTAAATGTTAATATGCCATTAGAAAGATTAAACTTTGAGTTAGGAGTGGGTATAGATCAGTTTATGGTTGTATTTGAAGATGTAAAAGGCACTGGTGCAGAGTCAAGGGATTTACCTTCAGGGCATGGCATAAGCAACCTTGATTGCCTAAGAGATTACTTAGATGGAAGTGTAAAAGTTAATTTAGAGAGAAAACACCAAAACAAAAGAACACAGGTGTTTCCACCTGGAATTGTAACCATGAATGAATATTCAGTGCCTAGAACTTTACAGGCCAGATTTGTAAGGCAAATAGATTTTAGACCTAAGGCCTACCTGAGAAAATCACTAAGCTGCTCTGAATATTTACTAGAAAAAAGGATTTTGCAAAGTGGCATGACTTTGCTTTTGCTTTTAATCTGGTTTAGGCCAGTTGCTGACTTTGCAGCTGCCATTCATGAGAGGATTGTGCAGTGGAAAGAAAGGCTGGATTTAGAAATAAGCATGTATACATTTTCTACAATGAAAGCTAATGTTGGTATGGGGAGACCCATTCTTGACTTTCCTAGAGAGGAAGATTCTGAAGCAGAAGACTCTGGACATGGATCAAGCACTGAATCTCAATCACAATGCTTTTCCCAGGTCTCAGAAGCCTCTGGTGCAGACACACAGGAACACTGCACTTATCACATCTGTAAAGGCTTTCAATGTTTCAAAAAACCAAAAACCCCTCCCCCAAAA
>BAE45445
ATGGACAAAGTGCTGAATAGGGAGGAATCCATGGAGCTCATGGATTTATTAGGCCTTGATAGATCTGCATGGGGAAACATTCCTGTCATGAGAAAAGCTTATCTGAAAAAATGCAAAGAACTTCACCCTGATAAAGGTGGGGACGAAGACAAAATGAAGAGAATGAATTTTTTATATAAAAAAATGGAACAAGGTGTAAAAGTTGCTCATCAGCCTGATTTTGGTACATGGAATAGTTCAGAGGTGCCAACCTATGGAACAGATGAATGGGAATCCTGGTGGAATACATTTAATGAGAAGTGGGATGAAGACCTGTTTTGCCATGAAGAGATGTTTGCCAGTGATGATGAAAACACAGGATCCCAACACTCTACCCCACCTAAGAAGAAAAAAAAGGTAGAAGACCCTAAAGACTTTCCTGTAGATCTGCATGCATTCCTCAGTCAAGCTGTGTTTAGTAATAGAACTGTTGCTTCTTTTGCTGTGTACACCACTAAAGAAAAAGCTCAAATTTTATATAAGAAACTTATGGAAAAATATTCTGTAACCTTTATAAGTAGACATGGTTTTGGGGGTCATAATATTTTGTTTTTTTTAACACCACATAGACATAGAGTTTCAGCAATTAATAATTACTGTCAAAAACTATGTACCTTTAGTTTTTTAATTTGTAAAGGTGTGAATAAGGAATACTTGTTTTACAGTGCCTTGTGTAGACAGCCATATGCAGTAGTGGAAGAAAGTATTCAGGGGGGCCTTAAGGAGCATGACTTTAACCCAGAAGAACCAGAAGAAACTAAGCAGGTTTCATGGAAATTAGTTACACAGTATGCTTTGGACACCAAGTGTGAGGATGTTTTCTTGCTTATGGGCATGTACTTAGACTTTCAGGAAAACCCACTGCAATGCAAAAAATGTGAAAAAAAGGATCAGCCAAATCACTTTAACCATCATGAAAAGCACTATTATAATGCCCAAATTTTTGCAGATAGCAAAAATCAAAAAAGCATTTGCCAGCAGGCTGTTGATACTGTAGCAGCCAAACAAAGGGTTGACAGTATCCATATGACCAGAGAAGAAATGTTAGTTGAAAGGTTTAATTTTTTGCTTGATAAAATGGACTTAATTTTTGGGGCACATGGCAATGCTGTTTTAGAGCAATATATGGCTGGGGTGGCCTGGATTCACTGTTTGCTGCCTCAAATGGACACAGTCATTTATGAGTTCTTAAAATGCATTGTATTAAACATTCCAAAAAAAAGGTACTGGCTATTCAAGGGGCCAATAGACAGTGGCAAAACTACTTTAGCTGCAGCTTTACTTGATCTCTGTGGGGGAAAGTCATTAAATGTTAATATGCCATTAGAAAGATTAAACTTTGAGTTAGGAGTGGGTATAGATCAGTTTATGGTTGTATTTGAGGATGTAAAAGGCACTGGTGCAGAGTCAAGGGATTTACCTTCAGGACATGGCATAAGCAACCTTGATTGCCTAAGAGATTACTTAGATGGAAGTGTGAAAGTTAATTTAGAGAGAAAACACCAAAACAAAAGAACACAGGTGTTTCCACCTGGAATTGTAACCATGAATGAATATTCAGTGCCTAGAACTTTACAAGCCAGATTTGTAAGGCAAATAGATTTTAGACCTAAGGCCTACCTGAGAAAATCACTAAGCTGCTCTGAATATTTACTAGAAAAAAGGATTTTGCAAAGTGGCATGACTTTGCTTTTGCTTTTAATCTGGTTTAGGCCAGTTGCTGACTTTGCAGCTGCCATTCATGAGAGGATTGTGCAGTGGAAAGAAAGGCTGGATTTAGAAATAAGCATGTATACATTTTCTACTATGAAAGCTAATGTTGGTATGGGGAGACCCATTCTTGACTTTCCTAGAGAGGAAGATTCTGAAGCAGAAGACTCTGGACATGGATCAAGCACTGAATCTCAATCACAATGCTCTTCCCAGGTCTCAGAAGCCTCTGGTGCAGACACACAGGAACACTGCACCTATCACATCTGTAAAGGCTTTCAATGTTTCAAAAAACCAAAGACCCCTCCCCCAAAA
>AEC15808
ATGGACAAAGTGCTGAATAGGGAGGAATCCATGGAGCTTATGGATTTATTAGGCCTCGATAGGTCTGCATGGGGGAACATTCCTGTCATGAGAAAAGCTTATCTGAAAAAATGCAAAGAACTCCACCCTGATAAAGGTGGGGACGAAGACAAGATGAAGAGAATGAATTTTTTATATAAAAAAATGGAACAAGGTGTAAAAGTTGCTCATCAGCCTGATTTTGGTACATGGAATAGTTCAGAGGTGCCAACCTATGGAACAGATGAATGGGAATCCTGGTGGAATACATTTAATGAGAAGTGGGATGAAGACCTGTTTTGCCATGAAGAAATGTTTGCCAGTGATGATGAAAACACAGGATCCCAACACTCTACCCCACCTAAAAAGAAAAAAAAGGTAGAAGACCCTAAAGACTTTCCTGTAGATCTGCATGCATTCCTCAGTCAAGCTGTGTTTAGTAATAGAACTGTTGCTTCTTTTGCTGTGTATACCACTAAAGAAAAAGCTCAAATTTTATATAAGAAACTTATGGAAAAATATTCTGTAACTTTTATAAGTAGACATGGTTTTGGGGGTCATAATATTTTGTTTTTCTTAACACCACATAGACATAGAGTGTCAGCAATTAATAACTACTGTCAAAAACTATGTACCTTTAGTTTTTTAATTTGTAAAGGTGTGAATAAGGAATACTTGTTTTATAGTGCCCTGTGTAGACAGCCATATGCAGTAGTGGAAGAAAGTATTCAGGGGGGCCTTAAGGAGCATGACTTTAACCCAGAAGAACCAGAAGAAACTAAGCAGGTTTCATGGAAATTAGTTACACAGTATGCCTTGGAAACCAAGTGTGAGGATGTTTTTTTGCTTATGGGCATGTACTTAGACTTTCAGGAAAACCCACAGCAATGCAAAAAATGTGAAAAAAAGGATCAGCCAAATCACTTTAACCATCATGAAAAACACTATTATAATGCCCAAATTTTTGCAGATAGCAAAAATCAAAAAAGCATTTGCCAGCAGGCTGTTGATACTGTAGCAGCCAAACAAAGGGTTGACAGCATCCACATGACCAGAGAAGAAATGTTAGTTGAAAGGTTTAATTTCTTGCTTGATAAAATGGACTTAATTTTTGGGGCACATGGCAATGCTGTTTTAGAGCAATACATGGCTGGGGTGGCCTGGATTCATTGCTTGCTGCCTCAAATGGACACTGTTATTTATGACTTTCTAAAATGCATTGTATTAAACATTCCAAAAAAAAGGTACTGGCTATTCAAGGGGCCAATAGACAGTGGCAAAACTACTTTAGCTGCAGCTTTACTTGATCTCTGTGGGGGAAAGTCATTAAATGTTAATATGCCATTAGAAAGATTAAACTTTGAATTAGGAGTGGGTATAGATCAGTTTATGGTTGTATTTGAGGATGTAAAAGGCACTGGTGCAGAGTCAAGGGATTTACCTTCAGGGCATGGCATAAGCAACCTTGATTGCTTAAGAGATTACTTAGATGGAAGTGTAAAAGTTAATTTAGAGAGGAAACACCAAAACAAAAGAACACAGGTGTTTCCACCTGGAATTGTAACCATGAATGAATATTCAGTGCCTAGAACTTTACAGGCCAGATTTGTAAGGCAGATAGATTTTAGACCAAAGGCCTACCTGAGAAAATCACTAAGCTGCTCTGAGTATTTGCTAGAAAAAAGGATTTTGCAAAGTGGTATGACTTTGCTTTTGCTTTTAATCTGGTTTAGGCCAGTTGCTGACTTTGCAGCTGCCATTCATGAGAGGATTGTGCAGTGGAAAGAAAGGCTGGATTTAGAAATAAGCATGTATACATTTTCTACTATGAAAGCTAATGTTGGTATGGGGAGACCCATTCTTGACTTTCCTAGAGAGGAAGATTCTGAAGCAGAAGACTCTGGACATGGATCAAGCACTGAATCACAATCACAATGCTTTTCCCAGGTCTCAGAAGCCTCTGGTGCAGACACGCAGGAAAACTGCACTTTTCACATCTGTAAAGGCTTTCAATGTTTCAAAAAACCAAAGACCCCTCCCCCAAAA
>AAM89298
ATGGACAAAGTGCTGAATAGGGAGGAATCCATGGAGCTCATGGATTTATTAGGCCTTGATAGATCTGCATGGGGAAACATTCCTGTCATGAGAAAAGCTTATCTGAAAAAATGCAAAGAACTTCACCCTGATAAAGGTGGGGACGAAGACAAAATGAAGAGAATGAATTTTTTATATAAAAAAATGGAACAAGGTGTAAAAGTTGCTCATCAGCCTGATTTTGGTACATGGAATAGTTCAGAGGTGCCAACCTATGGAACAGATGAATGGGAATCCTGGTGGAATACATTTAATGAGAAGTGGGATGAAGACCTGTTTTGCCATGAAGAAATGTTTGCCAGTGATGATGAAAACACAGGATCCCAACACTCTACCCCACCTAAGAAGAAAAAAAAGGTAGAAGACCCTAAAGACTTTCCTGTAGATCTGCATGCATTCCTCAGTCAAGCTGTGTTTAGTAATAGAACTGTTGCTTCTTTTGCTGTGTATACCACTAAAGAAAAAGCTCAAATTTTATATAAGAAACTTATGGAAAAATATTCTGTAACCTTTATAAGTAGACATGGTTTTGGGGGTCATAATATCTTGTTTTTTCTAACACCACATAGACATAGAGTTTCAGCAATTAATAATTACTGTCAAAAACTATGTACCTTTAGTTTTTTAATTTGTAAAGGTGTGAATAAGGAATACTTGTTTTACAGTGCCTTGTGTAGACAGCCATATGCAGTAGTGGAAGAAAGTATTCAGGGGGGCCTTAAGGAGCATGACTTTAACCCAGAAGAACCAGAAGAAACTAAGCAGGTTTCATGGAAATTAGTTACACAGTATGCTTTGGACACCAAGTGTGAGGATGTTTTCTTGCTTATGGGCATGTACTTAGACTTTCAGGAAAACCCTCTGCAATGCAAAAAATGTGAAAAAAAGGATCAGCCAAATCACTTTAACCATCATGAAAAGCACTATTATAATGCCCAAATTTTTGCAGACAGCAAAAATCAAAAAAGCATTTGCCAGCAGGCTGTTGATACTGTAGCAGCCAAACAAAGGGTTGACAGTATCCATATGACCAGAGAAGAAATGTTAGTTGAAAGGTTTAATTTTTTGCTTGATAAAATGGACTTAATTTTTGGGGCACATGGCAATGCTGTTTTAGAGCAATATATGGCTGGGGTGGCCTGGATTCATTGTTTGCTGCCTCAAATGGACACTGTCATTTATGAGTTCTTAAAATGCATTGTATTAAACATTCCAAAAAAAAGGTACTGGCTATTTAAGGGGCCAATAGACAGTGGCAAAACTACTTTAGCTGCAGCTTTACTTGATCTCTGTGGGGGAAAGTCATTAAATGTTAATATGCCATTAGAAAGATTAAACTTTGAGTTAGGAGTGGGTATAGATCAGTTTATGGTTGTATTTGAGGATGTAAAAGGCACTGGTGCAGAGTCAAGGGATTTACCTTCAGGGCATGGCATAAGCAACCTTGATTGCCTAAGAGATTACTTAGATGGAAGTGTGAAAGTTAATTTAGAGAGAAAACACCAAAACAAAAGAACACAGGTGTTTCCACCTGGAATTGTAACCATGAATGAATATTCAGTGCCTAGAACTTTACAAGCCAGATTTGTAAGGCAAATAGATTTCAGACCTAAGGCCTACCTGAGAAAATCACTAAGCTGCTCTGAATATTTACTAGAAAAAAGAATTTTGCAAAGTGGCATGACTTTGCTTTTGCTTTTAATCTGGTTTAGGCCAGTTGCTGACTTTGCAGCTGCCATTCATGAGAGGATTGTGCAGTGGAAAGAAAGGCTGGATTTAGAAATAAGCATGTATACATTTTCTACTATGAAAGCTAATGTTGGCATGGGGAGACCCATTCTTGACTTTCCTAGAGAGGAAGATTCTGAAGCAGAAGACTCTGGACATGGATCAAGCACTGAATCTCAGTCACAATGCTTTTCCCAGGTCTCAGAAGCCTCTGGTGCAGACACACAGGAACACTGCACTTATCACATCTGTAAAGGTTTCCAATGTTTCAAAAAACCAAAGACCCCTCCCCCAAAA
>BAC22895
ATGGACAAAGTGCTGAATAGGGAGGAATCCATGGAGCTCATGGATTTATTAGGCCTTGATAGATCTGCATGGGGAAACATTCCTGTCATGAGAAAAGCTTATCTGAAAAAATGCAAAGAACTTCACCCTGATAAAGGTGGGGACGAAGACAAAATGAAGAGAATGAATTTTTTATATAAAAAAATGGAACAAGGTGTAAAAGTTGCTCATCAGCCTGATTTTGGTACATGGAATAGTTCAGAGGTGCCAACCTATGGAACAGATGAATGGGAATCCTGGTGGAATACATTTAATGAGAAGTGGGATGAAGACCTGTTTTGCCATGAAGAAATGTTTGCCAGTGATGATGAAAACACAGGATCCCAACACTCTACCCCACCTAAGAAGAAAAAAAAGGTAGAAGACCCTAAAGACTTTCCTGTAGATCTGCATGCATTCCTCAGTCAAGCTGTGTTTAGTAATAGAACTGTTGCTTCTTTTGCTGTGTATACCACTAAAGAAAAAGCTCAAATTTTATATAAGAAACTTATGGAAAAATATTCTGTAACCTTTATAAGTAGACATGGTTTTGGGGGTCATAATATCTTGTTTTTTCTAACACCACATAGACATAGAGTTTCAGCAATTAATAATTACTGTCAAAAACTATGTACCTTTAGTTTTTTAATTTGTAAAGGTGTGAATAAGGAATACTTGTTTTACAGTGCCTTGTGTAGACAGCCATATGCAGTAGTGGAAGAAAGTATTCAGGGGGGCCTTAAGGAGCATGACTTTAACCCAGAAGAACCAGAAGAAACTAAGCAGGTTTCATGGAAATTAGTTACACAGTATGCTTTGGACACCAAGTGTGAGGATGTTTTCTTGCTTATGGGCATGTACTTAGACTTTCAGGAAAACCCTCTGCAATGCAAAAAATGTGAAAAAAAGGATCAGCCAAATCACTTTAACCATCATGAAAAGCACTATTATAATGCCCAAATTTTTGCAGACAGCAAAAATCAAAAAAGCATTTGCCAGCAGGCTGTTGATACTGTAGCAGCCAAACAAAGGGTTGACAGTATCCATATGACCAGAGAAGAAATGTTAGTTGAAAGGTTTAATTTCTTGCTTGATAAAATGGACTTAATTTTTGGGGCACATGGCAATGCTGTTTTAGAGCAATATATGGCTGGGGTGGCCTGGATTCATTGTTTGCTGCCTCAAATGGACACTGTCATTTATGAGTTCTTAAAATGCATTGTATTAAACATTCCAAAAAAAAGGTACTGGCTATTTAAGGGGCCAATAGACAGTGGCAAAACTACTTTAGCTGCAGCTTTACTTGATCTCTGTGGGGGAAAGTCATTAAATGTTAATATGCCATTAGAAAGATTAAACTTTGAGTTAGGAGTGGGTATAGATCAGTTTATGGTTGTATTTGAGGATGTAAAAGGCACTGGTGCAGAGTCAAGGGATTTACCTTCAGGGCATGGCATAAGCAACCTTGACTGCCTAAGAGATTACTTAGATGGAAGTGTGAAAGTTAATTTAGAGAGAAAACACCAAAACAAAAGAACACAGGTGTTTCCACCTGGAATTGTAACCATGAATGAATATTCAGTGCCTAGAACTTTACAAGCCAGATTTGTAAGGCAAATAGATTTCAGACCTAAGGCCTACCTGAGAAAATCACTAAGCTGCTCTGAATATTTACTAGAAAAAAGAATTTTGCAAAGTGGCATGACTTTGCTTTTGCTTTTAATCTGGTTTAGGCCAGTTGCTGACTTTGCAGCTGCCATTCATGAGAGGATTGTGCAGTGGAAAGAAAGGCTGGATTTAGAAATAAGCATGTATACATTTTCTACTATGAAAGCTAATGTTGGCATGGGGAGACCCATTCTTGACTTTCCTAGAGAGGAAGATTCTGAAGCAGAAGACTCTGGACATGGATCAAGCACTGAATCCCAGTCACAATGCTTTTCCCAGGTCTCAGAAGCCTCTGGTGCAGACACACAGGAACACTGCACTTATCACATCTGTAAAGGTTTCCAATGTTTCAAAAAACCAAAAACCCCTCCCCCAAAA
>BAB11711
ATGGACAAAGTGCTGAATAGGGAGGAATCCATGGAGCTTATGGATTTATTAGGCCTTGATAGGTCTGCATGGGGGAACATTCCTGTCATGAGAAAAGCTTATCTGAAAAAATGCAAAGAACTCCACCCTGATAAAGGTGGGGACGAAGACAAGATGAAGAGAATGAATTTTTTATATAAAAAAATGGAACAAGGTGTAAAAGTTGCTCATCAGCCTGATTTTGGTACATGGAATAGTTCAGAGGTGCCAACCTATGGAACAGATGAATGGGAATCCTGGTGGAATACATTTAATGAGAAGTGGGATGAAGACCTGTTTTGCCATGAAGAAATGTTTGCCAGTGATGATGAAAACACAGGATCCCAACACTCTACCCCACCTAAAAAGAAAAAAAAGGTAGAAGACCCTAAAGACTTTCCTGTAGATCTGCATGCATTCCTCAGTCAAGCTGTGTTTAGTAATAGAACTGTTGCTTCTTTTGCTGTGTATACCACTAAAGAAAAAGCTCAAATTTTATATAAGAAACTTATGGAAAAATATTCTGTAACTTTTATAAGTAGACATGGTTTTGGGGGTCATAATATTTTGTTTTTCTTAACACCACATAGACATAGAGTGTCAGCAATTAATAACTACTGTCAAAAACTATGTACCTTTAGTTTTTTAATTTGTAAAGGTGTGAATAAGGAATACTTGTTTTATAGTGCCCTGTGTAGGCAGCCATATGCAGTAGTGGAAGAAAGTATTCAGGGGGGCCTTAAGGAGCATGACTTTAACCCAGAAGAACCAGAAGAAACTAAGCAGGTTTCATGGAAATTAGTTACACAGTATGCCTTGGAAACCAAGTGTGAGGATGTTTTTTTGCTTATGGGCATGTACTTAGACTTTCAGGAAAACCCACAGCAATGCAAAAAATGTGAAAAAAAGGATCAGCCAAATCACTTTAACCATCATGAAAAACACTATTATAATGCCCAAATTTTTGCAGATAGCAAAAATCAAAAAAGCATTTGCCAGCAGGCTGTTGATACTGTAGCAGCCAAACAAAGGGTTGACAGCATCCACATGACCAGAGAAGAAATGTTAGTTGAAAGGTTTAATTTCTTGCTTGATAAAATGGACTTAATTTTTGGGGCACATGGCAATGCTGTTTTAGAGCAATATATGGCTGGGGTGGCCTGGATTCATTGCTTGCTGCCTCAAATGGACACTGTTATTTATGACTTTCTAAAATGCATTGTATTAAACATTCCAAAAAAAAGGTACTGGCTATTCAAGGGGCCAATAGACAGTGGCAAAACTACTTTAGCTGCAGCTTTACTTGATCTCTGTGGGGGAAAGTCATTAAATGTTAATATGCCATTAGAAAGATTAAACTTTGAATTAGGAGTGGGTATAGATCAGTTTATGGTTGTATTTGAGGATGTAAAAGGCACTGGTGCAGAGTCAAGGGATTTACCTTCAGGGCATGGCATAAGCAACCTTGATTGCTTAAGAGATTACTTAGATGGAAGTGTAAAAGTTAATTTAGAGAGGAAACACCAAAACAAAAGAACACAGGTGTTTCCACCTGGAATTGTAACCATGAATGAATATTCAGTGCCTAGAACTTTACAGGCCAGATTTGTAAGGCAGATAGATTTTAGACCAAAGGCCTACCTGAGAAAATCACTAAGCTGCTCTGAGTATTTGCTAGAAAAAAGGATTTTGCAAAGTGGTATGACTTTGCTTTTGCTTTTAATCTGGTTTAGGCCAGTTGCTGACTTTGCAGCTGCCATTCATGAGAGGATTGTGCAGTGGAAAGAAAGGCTGGATTTAGAAATAAGCATGTATACATTTTCTACTATGAAAGCTAATGTTGGTATGGGGAGACCCATTCTTGACTTTCCTAGAGAGGAAGATTCTGAAGCAGAAGACTCTGGACATGGATCAAGCACTGAATCACAATCACAATGCTTTTCCCAGGTCTCAGAAGCCTCTGGTGCAGACACACAGGAAAACTGCACTTTTCACATCTGTAAAGGCTTTCAATGTTTCAAAAAACCAAAGACCCCTCCCCCAAAA
>BAB11717
ATGGACAAAGTGCTGAATAGGGAGGAATCCATGGAGCTTATGGATTTATTAGGCCTTGATAGATCTGCATGGGGAAATATTCCTGTCATGAGAAAAGCTTATCTGAAAAAATGCAAAGAACTCCACCCTGATAAAGGTGGGGACGAAGACAAAATGAAGAGAATGAATTTTTTATATAAAAAAATGGAGCAAGGTGTAAAAGTTGCTCATCAGCCTGATTTTGGTACATGGAATAGTTCAGAGGTGCCAACCTATGGAACAGATGAATGGGAATCCTGGTGGAATACATTTAATGAGAAGTGGGATGAAGACCTGTTTTGCCATGAAGAAATGTTTGCCAGTGATGATGAAAACACAGGATCCCAACACTCCACCCCACCTAAGAAGAAAAAAAAGGTAGAAGACCCTAAAGACTTTCCTGTAGATCTGCATGCCTTCCTCAGTCAAGCTGTGTTTAGTAATAGAACTGTTGCTTCTTTTGCTGTGTATACCACAAAAGAAAAAGCTCAAATTTTATATAAGAAACTGATGGAAAAATATTCTGTAACCTTTATAAGTAGACATGGTTTTGGGGGTCATAATATTTTGTTTTTTTTAACACCACATAGACATAGAGTTTCAGCAATTAATAATTACTGTCAAAAACTATGTACCTTTAGTTTTTTAATTTGTAAAGGTGTGAATAAGGAATACCTGCTTTACAGTGCCCTGTGTAGACAGCCATATGCAGTAGTGGAAGAAAGTATTCAGGGGGGCCTTAAGGAGCATGACTTTAACCCAGAAGAACCAGAAGAAACTAAGCAGGTTTCATGGAAATTAGTTACACAGTATGCCTTGGAAACCAAGTGTGAGGATGTTTTTTTGCTTATGGGCATGTACTTAGACTTTCAGGAAAACCCACTGCAATGCAAAAAATGTGAAAAAAAGGATCAGCCAAATCACTTTAATCATCATGAAAAGCACTATTATAATGCCCAAATTTTTGCAGATAGCAAAAATCAAAAAAGCATTTGCCAGCAGGCTGTTGATACTGTAGCAGCCAAACAAAGGGTTGACAGCATCCATATGACCAGAGAAGAAATGTTAGTTGAAAGGTTTAATTTTTTGCTTGATAAAATGGACTTGATTTTTGGAGCACATGGCAATGCTGTTTTAGAGCAATATATGGCTGGGGTGGCCTGGATTCACTGCTTGCTGCCTCAAATGGACACTGTCATTTATGAGTTTTTAAAATGCATTGTATTAAACATTCCAAAAAAAAGGTACTGGCTATTCAAGGGGCCTATAGACAGTGGCAAAACTACTTTAGCTGCTGCTTTACTTGATCTCTGTGGGGGAAAGTCATTAAATGTTAATATGCCATTAGAAAGATTAAACTTTGAGTTAGGAGTGGGTATAGATCAGTTTATGGTTGTATTTGAGGATGTAAAAGGCTCTGGTGCAGAGTCAAGGGATTTACCTTCAGGGCATGGCATAAACAACCTTGATTGCTTAAGAGATTACTTAGATGGAAGTGTAAAAGTTAATTTAGAGAGAAAACACCAAAACAAAAGAACACAGGTGTTTCCACCTGGGATTGTAACCATGAATGAATATTCAGTGCCTAGAACTTTACAAGCCAGGTTTGTAAGGCAAATAGATTTTAGACCAAAGGCCTACCTGAGAAAATCACTAAGCTGCTCTGAATATTTACTAGAAAAAAGGATTTTGCAGAGTGGTATGACTTTGCTTTTGCTTTTAATTTGGTTTAGGCCAGTTGCTGACTTTGCAGCTGCCATTCATGAGAGGATTGTGCAGTGGAAAGAAAGGCTGGATTTAGAAATAAGCATGTATACATTTTCTACTATGAAAGCTAATGTTGGTATGGGGAGACCCATTCTTGACTTTCCTAGAGAGGAAGATTCTGAAGCAGAAGACTCTGGACATGGATCAAGCACTGAATCTCAATCACAATGCTCTTCCCAGGTCTCAGAAGCCTCTGGTGCAGACACACAGGAACACTGCACTTATCACATCTGTAAAGGCTTTCAATGTTTTAAAAAACCAAAAACCCCTCCCCCAAAA
>BAE03113
ATGGACAAAGTGCTGAATAGGGAGGAATCCATGGAGCTCATGGATTTATTAGGCCTTGATAGATCTGCATGGGGAAACATTCCTGTCATGAGAAAAGCTTATCTAAAAAAATGCAAAGAACTTCACCCTGATAAAGGTGGGGACGAAGACAAAATGAAGAGAATGAATTTTTTATATAAAAAAATGGAGCAAGGTGTAAAAGTTGCTCATCAGCCTGATTTTGGTACATGGAATAGTTCAGAGGTGCCAACCTATGGAACAGATGAGTGGGAATCCTGGTGGAATACATTTAATGAGAAGTGGGATGAAGACCTGTTTTGCCATGAAGAAATGTTTGCCAGTGATGATGAAAACACAGGATCCCAACACTCTACCCCACCTAAGAAGAAAAAAAAGGTAGAAGACCCTAAAGACTTTCCTGTAGATCTGCATGCATTCCTCAGTCAAGCTGTGTTTAGTAATAGAACTGTTGCTTCTTTTGCTGTGTATACCACTAAAGAAAAAGCTCAAATTTTATATAAGAAACTTATGGAAAAATATTCTGTAACCTTTATAAGTAGACATGGTTTTGGGGGTCATAATATTTTGTTTTTTTTAACACCACATAGACATAGAGTTTCAGCAATTAATAATTACTGTCAAAAACTATGTACCTTTAGTTTTTTAATTTGTAAAGGTGTGAATAAGGAATACTTGTTTTACAGTGCCTTGTGTAGACAGCCATATGCAGTAGTGGAAGAAAGTATTCAGGGGGGCCTTAAGGAGCATGACTTTAACCCAGAAGAACCAGAAGAAACTAAGCAGGTTTCATGGAAATTAGTAACACAGTATGCTTTGGACACCAAGTGTGAGGATGTTTTCTTGCTTATGGGCATGTACTTAGACTTTCAGGAAAACCCACTGCAATGCAAAAAATGTGAAAAAAAGGATCAGCCAAATCACTTTAACCATCATGAAAAGCACTATTATAATGCCCAAATTTTTGCAGATAGCAAAAATCAAAAAAGCATTTGCCAGCAGGCTGTTGATACTGTAGCAGCCAAACAAAGGGTTGACAGTATCCATATGACCAGAGAAGAAATGTTAGTTGAAAGGTTTAATTTTTTGCTTGATAAAATGGACTTGATTTTTGGGGCACATGGCAATGCTGTTTTAGAGCAATATATGGCTGGGGTGGCCTGGATTCATTGTTTGCTGCCTCAAATGGACACTGTCATTTATGAGTTCTTAAAATGCATTGTATTAAACATTCCAAAAAAAAGGTACTGGCTATTCAAGGGGCCAATAGACAGTGGCAAAACTACTTTAGCTGCAGCTTTACTTGATCTCTGTGGGGGGAAGTCATTAAATGTTAATATGCCATTAGAAAGATTAAACTTTGAGTTAGGAGTGGGTATAGATCAGTTTATGGTTGTATTTGAGGATGTAAAAGGCACTGGCGCAGAGTCAAGGGATTTACCTTCAGGGCATGGCATAAGCAACCTTGATTGCTTAAGAGATTACTTAGATGGAAGTGTGAAAGTTAATTTAGAGAGAAAACACCAAAATAAAAGAACACAGGTGTTTCCACCTGGAATTGTAACCATGAATGAATATTCAGTGCCTAGAACATTACAAGCCAGATTTGTAAGGCAAATAGATTTTAGACCTAAGGCCTACCTGAGAAAATCACTAAGCTGCTCTGAATATTTACTAGAAAAAAGGATTTTGCAAAGTGGTATGACTTTGCTTTTGCTTTTAATCTGGTTTAGGCCAGTTGCTGACTTTGCAGCTGCCATTCATGAGAGGATTGTGCAGTGGAAAGAAAGGCTGGATTTAGAAATAAGCATGTATACATTTTCTACTATGAAAGCTAATGTTGGTATGGGGAGACCCATTCTTGAGTTTCCTAGAGAGGAAGATTCTGAAGCAGAAGACTCTGGACATGGATCAAGCACTGAATCTCAATCACAATGCTCTTCCCAGGTCTCAGAAGCCTCTGGTGCAGACACACAGGAACACTGCACCTATCACATCTGTAAAGGCTTTCAATGTTTCAAAAAACCAAAAACCCCTCCCCCAAAA
>BAC81923
ATGGACAAAGTGCTGAATAGGGAGGAATCCATGGAGCTCATGGATTTATTAGGCCTTGATAGATCTGCATGGGGAAACATTCCTGTCATGAGAAAAGCTTATCTGAAAAAATGCAAAGAACTTCACCCTGATAAAGGTGGGGACGAAGACAAAATGAAGAGAATGAATTTTTTATATAAAAAAATGGAACAAGGTGTAAAAGTTGCTCATCAGCCTGATTTTGGTACATGGAATAGTTCAGAGGTGCCAACCTATGGAACAGATGAATGGGAATCCTGGTGGAATACATTTAATGAGAAGTGGGATGAAGACCTGTTTTGCCATGAAGAAATGTTTGCCAGTGATGATGAAAACACAGGATCCCAACACTCTACCCCACCTAAGAAGAAAAAAAAGGTAGAAGACCCTAAAGACTTTCCTGTAGATCTGCATGCATTCCTCAGTCAAGCTGTGTTTAGTAATAGAACTGTTGCTTCTTTTGCTGTGTATACCACTAAAGAAAAAGCTCAAATTTTATATAAGAAACTTATGGAAAAATATTCTGTAACCTTTATAAGTAGACATGGTTTTGGGGGTCATAATATCTTGTTTTTTCTAACACCACATAGACATAGAGTTTCAGCAATTAATAATTACTGTCAAAAACTATGTACCTTTAGTTTTTTAATTTGTAAAGGTGTGAATAAGGAATACTTGTTTTACAGTGCCTTGTGTAGACAGCCATATGCAGTAGTGGAAGAAAGTATTCAGGGGGGCCTTAAGGAGCATGACTTTAACCCAGAAGAACCAGAAGAAACTAAGCAGGTTTCATGGAAATTAGTTACACAGTATGCTTTGGACACCAAGTGTGAGGATGTTTTCTTGCTTATGGGCATGTACTTAGACTTTCAGGAAAACCCTCTGCAATGCAAAAAATGTGAAAAAAAGGATCAGCCAAATCACTTTAACCATCATGAAAAGCACTATTATAATGCCCAAATTTTTGCAGACAGCAAAAATCAAAAAAGCATTTGCCAGCAGGCTGTTGATACTGTAGCAGCCAAACAAAGGGTTGACAGTATCCATATGACCAGAGAAGAAATGTTAGTTGAAAGGTTTAATTTTTTGCTTGATAAAATGGACTTAATTTTTGGGGCACATGGCAATGCTGTTTTAGAGCAATATATGGCTGGGGTGGCCTGGATTCATTGTTTGCTGCCTCAAATGGACACTGTCATTTATGAGTTCTTAAAATGCATTGTATTAAACATTCCAAAAAAAAGGTACTGGCTATTTAAGGGGCCAATAGACAGTGGCAAAACTACTTTAGCTGCAGCTTTACTTGATCTCTGTGGGGGAAAGTCATTAAATGTTAATATGCCATTAGAAAGATTAAACTTTGAGTTAGGAGTGGGTATAGATCAGTTTATGGTTGTATTTGAGGATGTAAAAGGCACTGGTGCAGAGTCAAGGGATTTACCTTCAGGGCATGGCATAAGCAACCTTGATTGCCTAAGAGATTACTTAGATGGAAGTGTGAAAGTTAATTTAGAGAGAAAACACCAAAACAAAAGAACACAGGTGTTTCCACCTGGAATTGTAACCATGAATGAATATTCAGTGCCTAGAACTTTACAAGCCAGATTTGTAAGGCAAATAGATTTCAGACCTAAGGCCTACCTGAGAAAATCACTAAGCTGCTCTGAATATTTACTAGAAAAAAGAATTTTGCAAAGTGGCATGACTTTACTTTTGCTTTTAATCTGGTTTAGGCCAGTTGCTGACTTTGCAGCTGCAATTCATGAAAGGATTGTGCAGTGGAAAGAAAGGCTGGATTTAGAAATAAGCATGTATACATTTTCTACTATGAAAGCTAATGTTGGCATGGGGAGACCCATTCTTGACTTTCCTAGAGAGGAAGATTCTGAAGCAGAAGACTCTGGACATGGATCAAGCACTGAATCTCAGTCACAATGCTTTTCCCAGGTCTCAGAAGCCTCTGGTGCAGACACACAGGAACACTGCACTTATCACATCTGTAAAGGCTTTCAATGTTTCAAAAAACCAAAAACCCCTCCCCCAAAA
>AEC15514
ATGGACAAAGTGCTGAATAGGGAGGAATCCATGGAGCTTATGGATTTATTAGGCCTTGATAGATCTGCATGGGGAAACATTCCTGTCATGAGAAAAGCTTATCTGAAAAAATGCAAAGAACTTCACCCTGATAAAGGTGGGGACGAAGACAAAATGAAGAGAATGAATTTTTTATATAAAAAAATGGAACAAGGTGTAAAAGTTGCTCATCAGCCTGATTTTGGTACATGGAATAGTTCAGAGGTGCCAACCTATGGAACAGATGAATGGGAATCCTGGTGGAATACATTTAATGAAAAGTGGGATGAAGACCTGTTTTGCCATGAAGAAATGTTTGCCAGTGATGATGAAAACACAGGATCCCAACACTCTACCCCACCTAAGAAGAAAAAAAAGGTAGAAGACCCTAAAGACTTTCCTGTAGATCTGCATGCATTCCTCAGTCAAGCTGTGTTTAGTAATAGAACTGTTGCTTCTTTTGCTGTGTATACCACTAAAGAAAAAGCTCAAATTTTATATAAGAAACTTATGGAAAAATATTCTGTAACCTTTATAAGTAGACATGGTTTTGGGGGTCATAATATTTTGTTTTTCTTAACACCACATAGACATAGAGTTTCAGCAATTAATAATTACTGTCAAAAACTATGTACCTTTAGTTTTTTAATTTGTAAAGGTGTGAATAAGGAATACTTGTTTTACAGTGCCTTGTGTAGACAGCCATATGCAGTAGTGGAAGAAAGTATTCAGGGGGGCCTTAAGGAGCATGACTTTAACCCAGAAGAACCAGAAGAAACTAAGCAGGTTTCATGGAAATTAGTTACACAGTATGCTTTGGACACCAAGTGTGAGGATGTTTTCTTGCTTATGGGCATGTACTTAGACTTTCAGGAAAACCCACTGCAATGCAAAAAATGTGAAAAAAAGGATCAGCCAAATCACTTTAACCATCATGAAAAGCACTATTATAATGCCCAAATTTTTGCAGATAGCAAAAATCAAAAAAGCATTTGCCAGCAGGCTGTTGATACTGTAGCAGCCAAACAAAGGGTTGACAGTATCCATATGACCAGAGAAGAAATGTTAGTTGAAAGGTTTAATTTTTTGCTTGATAAAATGGACTTAATTTTTGGGGCACATGGCAATGCTGTTTTAGAGCAATATATGGCTGGGGTGGCCTGGATTCATTGTTTGCTGCCTCAAATGGACACTGTGATTTATGAGTTCTTAAAATGCATTGTATTAAACATTCCAAAAAAAAGGTACTGGCTATTCAAGGGGCCAATAGACAGTGGCAAAACTACTTTAGCTGCAGCTTTACTTGATCTCTGTGGGGGAAAGTCATTAAATGTTAATATGCCATTAGAAAGATTAAACTTTGAGTTAGGAGTGGGTATAGATCAGTTTATGGTTGTATTTGAGGATGTAAAAGGCACTGGTGCAGAGTCAAGGGATTTACCTTCAGGGCATGGCATAAGCAACCTTGATTGCCTCAGAGATTACTTAGATGGAAGTGTGAAAGTTAATTTAGAGAGAAAACACCAAAACAAAAGAACACAGGTGTTTCCACCTGGAATTGTAACCATGAATGAATATTCAGTGCCTAGAACTTTACAAGCCAGATTTGTAAGGCAAATAGATTTTAGACCTAAGGCCTACCTGAGAAAATCACTAAGCAGCTCTGAATATTTACTAGAAAAAAGGATTTTGCAAAGTGGCATGACTCTGCTTTTGCTTTTAATCTGGTTTAGGCCAGTTGCTGACTTTGCAGCTGCCATTCATGAGAGGATTGTGCAGTGGAAAGAAAGGCTGGATTTAGAAATAAGCATGTATACATTTTCTACTATGAAAGCTAATGTTGGTATGGGGAGACCCATTCTTGACTTTCCTAGAGAGGAAGATTCTGAAGCAGAAGACTCTGGACATGGATCAAGCACTGAATCTCAATCACAATGCTTTTCCCAGGTCTCAGAAGCCTCTGGTGCAGACACACAGGAACACTGCACTTATCACATCTGTAAAGGCTTTCAATGTTTCAAAAAACCAAAAACCCCTCCCCCAAAA
>BAD06097
ATGGACAAAGTGCTGAATAGGGAGGAATCCATGGAGCTCATGGATTTATTAGGCCTTGATAGATCTGCATGGGGAAACATTCCTGTCATGAGAAAAGCTTATCTGAAAAAATGCAAAGAACTTCACCCTGATAAAGGTGGGGACGAAGACAAAATGAAGAGAATGAATTTTTTATATAAAAAAATGGAACAAGGTGTAAAAGTTGCTCATCAGCCTGATTTTGGTACATGGAATAGTTCAGAGGTGCCAACCTATGGAACAGATGAATGGGAATCCTGGTGGAATACATTTAATGAGAAGTGGGATGAAGACCTGTTTTGCCATGAAGAGATGTTTGCCAGTGATGATGAAAACACAGGATCCCAACACTCTACCCCACCTAAGAAGAAAAAAAAGGTAGAAGACCCTAAAGACTTTCCTGTAGATCTGCATGCATTCCTCAGTCAAGCTGTGTTTAGTAATAGAACTGTTGCTTCTTTTGCTGTGTACACCACTAAAGAAAAAGCTCAAATTTTATATAAGAAACTTATGGAAAAATATTCTGTAACCTTTATAAGTAGACATGGTTTTGGGGGTCATAATATTTTGTTTTTTTTAACACCACATAGACATAGAGTTTCAGCAATTAATAATTACTGTCAAAAACTATGTACCTTTAGTTTTTTAATTTGTAAAGGTGTGAATAAGGAATACTTGTTTTACAGTGCCTTGTGTAGACAGCCATATGCAGTAGTGGAAGAAAGTATTCAGGGGGGCCTTAAGGAGCATGACTTTAACCCAGAAGAACCAGAAGAAACTAAGCAGGTTTCATGGAAATTAGTTACACAGTATGCTTTGGACACCAAGTGTGAGGATGTTTTCTTGCTTATGGGCATGTACTTAGACTTTCAGGAAAACCCACTGCAATGCAAAAAATGTGAAAAAAAGGATCAGCCAAATCACTTTAACCATCATGAAAAGCACTATTATAATGCCCAAATTTTTGCAGATAGCAAAAATCAAAAAAGCATTTGCCAGCAGGCTGTTGATACTGTAGCAGCCAAACAAAGGGTTGACAGTATCCATATGACCAGAGAAGAAATGTTAGTTGAAAGGTTTAATTATTTGCTTGATAAAATGGACTTAATTTTTGGGGCACATGGCAATGCTGTTTTAGAGCAATATATGGCTGGGGTGGCCTGGATTCACTGTTTGCTGCCTCAAATGGACACAGTCATTTATGAGTTCTTAAAATGCATTGTATTAAACATTCCAAAAAAAAGGTACTGGCTATTCAAGGGGCCAATAGACAGTGGCAAAACTACTTTAGCTGCAGCTTTACTTGATCTCTGTGGGGGAAAGTCATTAAATGTTAATATGCCATTAGAAAGATTAAACTTTGAGTTAGGAGTGGGTATAGATCAGTTTATGGTTGTATTTGAGGATGTAAAAGGCACTGGTGCAGAGTCAAGGGATTTACCTTCAGGACATGGCATAAGCAACCTTGATTGCCTAAGAGATTACTTAGATGGAAGTGTGAAAGTTAATTTAGAGAGAAAACACCAAAACAAAAGAACACAGGTGTTTCCACCTGGAATTGTAACCATGAATGAATATTCAGTGCCTAGAACTTTACAAGCCAGATTTGTAAGGCAAATAGATTTTAGACCTAAGGCCTACCTCAGAAAATCACTAAGCTGCTCTGAATATTTACTAGAAAAAAGGATTTTGCAAAGTGGCATGACTTTGCTTTTGCTTTTAATCTGGTTTAGGCCAGTTGCTGACTTTGCAGCTGCCATTCATGAGAGGATTGTGCAGTGGAAAGAAAGGCTGGATTTAGAAATAAGCATGTATACATTTTCTACTATGAAAGCTAATGTTGGTATGGGGAGACCCATTCTTGACTTTCCTAGAGAGGAAGATTCTGAAGCAGAAGACTCTGGACATGGATCAAGCACTGAATCTCAATCACAATGCTCTTCCCAGGTCTCAGAAGCCTCTGGTGCAGACACACAGGAACACTGCACCTATCACATCTGTAAAGGCTTTCAATGTTTCAAAAAACCAAAGACCCCTCCCCCAAAA
>AEC14548
ATGGACAAAGTGCTGAATAGGGAGGAATCCATGGAGCTTATGGATTTATTAGGCCTTGATAGGTCTGCATGGGGGAACATTCCTGTCATGAGAAAAGCTTATCTGAAAAAATGCAAAGAACTCCACCCTGATAAAGGTGGGGACGAAGACAAGATGAAGAGAATGAATTTTTTATATAAAAAAATGGAACAAGGTGTAAAAGTTGCTCATCAGCCTGATTTTGGTACATGGAATAGTTCAGAGGTGCCAACCTATGGAACAGATGAATGGGAATCCTGGTGGAATACATTTAATGAGAAGTGGGATGAAGACCTGTTTTGCCATGAAGAAATGTTTGCCAGTGATGATGAAAACACAGGATCCCAACACTCTACCCCACCTAAAAAGAAAAAAAAGGTAGAAGACCCTAAAGACTTTCCTGTAGATCTGCATGCATTCCTCAGTCAAGCTGTGTTTAGTAATAGAACTGTTGCTTCTTTTGCTGTGTATACCACTAAAGAAAAAGCTCAAATTTTATATAAGAAACTTATGGAAAAATATTCTGTAACTTTTATAAGTAGACATGGTTTTGGGGGTCATAATATTTTGTTTTTCTTAACACCACATAGACATAGAGTGTCAGCAATTAATAACTACTGTCAAAAACTATGTACCTTTAGTTTTTTAATTTGTAAAGGTGTGAATAAGGAATACTTGTTTTATAGTGCCCTGTGTAGACAGCCATATGCAGTAGTGGAAGAAAGTATTCAGGGGGGCCTTAAGGAGCATGACTTTAACCCAGAAGAACCAGAAGAAACTAAGCAGGTTTCATGGAAATTAGTTACACAGTATGCCTTGGAAACCAAGTGTGAGGATGTTTTTTTGCTTATGGGCATGTACTTAGACTTTCAGGAAAACCCACAGCAATGCAAAAAATGTGAAAAAAAGGATCAGCCAAATCACTTTAACCATCATGAAAAACACTATTATAATGCCCAAATTTTTGCAGATAGCAAAAATCAAAAAAGCATTTGCCAGCAGGCTGTTGATACTGTAGCAGCCAAACAAAGGGTTGACAGCATCCACATGACCAGAGAAGAAATGTTAGTTGAAAGGTTTAATTTCTTGCTTGATAAAATGGACTTGATTTTTGGGGCACATGGCAATGCTGTTTTAGAGCAATATATGGCTGGGGTGGCCTGGATTCATTGCTTGCTGCCTCAAATGGACACTGTTATTTATGACTTTCTAAAATGCATTGTATTAAACATTCCAAAAAAAAGGTACTGGCTATTCAAGGGGCCAATAGACAGTGGCAAAACTACTTTAGCTGCAGCTTTACTTGATCTCTGTGGGGGAAAGTCATTAAATGTTAATATGCCATTAGAAAGATTAAACTTTGAATTAGGAGTGGGTATAGATCAGTTTATGGTTGTATTTGAGGATGTAAAAGGCACTGGTGCAGAGTCAAGGGATTTACCTTCAGGGCATGGCATAAGCAACCTTGACTGCTTAAGAGATTACTTAGATGGAAGTGTAAAAGTTAATTTAGAGAGGAAACACCAAAACAAAAGAACACAGGTGTTTCCACCTGGAATTGTAACCATGAATGAATATTCAGTGCCTAGAACTTTACAGGCCAGATTTGTAAGGCAGATAGATTTTAGACCAAAGGCCTACCTGAGAAAATCACTAAGCTGCTCTGAGTATTTGCTAGAAAAAAGGATTTTGCAAAGTGGTATGACTTTGCTTTTGCTTTTAATCTGGTTTAGGCCAGTTGCTGACTTTGCAGCTGCCATTCATGAGAGGATTGTGCAGTGGAAAGAAAGGCTGGATTTAGAAATAAGCATGTATACATTTTCTACTATGAAAGCTAATGTTGGTATGGGGAGACCCATTCTTGACTTTCCTAGAGAGGAAGATTCTGAAGCAGAAGACTCTGGACATGGATCAAGCACTGAATCACAATCACAATGCTTTTCCCAGGTCTCAGAAGCCTCTGGTGCAGACACACAGGAAAACTGCACTTTTCACATCTGTAAAGGCTTTCAATGTTTCAAAAAACCAAAGACCCCTCCCCCAAAA
>BAC81841
ATGGACAAAGTGCTGAATAGGGAGGAATCCATGGAGCTCATGGATTTATTAGGCCTTGATAGATCTGCATGGGGAAACATCCCTGTCATGAGAAAAGCTTATCTGAAAAAATGCAAAGAACTTCACCCTGATAAAGGTGGGGACGAAGACAAAATGAAGAGAATGAATTTTTTATATAAAAAAATGGAACAAGGTGTAAAAGTTGCTCATCAGCCTGATTTTGGTACATGGAATAGTTCAGAGGTGCCAACCTATGGAACAGATGAATGGGAATCCTGGTGGAATACATTTAATGAGAAGTGGGATGAAGACCTGTTTTGCCATGAAGAAATGTTTGCCAGTGATGATGAAAACACAGGATCCCAGCACTCTACCCCACCTAAGAAGAAAAAAAAGGTAGAAGACCCTAAAGACTTTCCTGTAGATCTGCATGCATTCCTCAGTCAAGCTGTGTTTAGTAATAGAACTGTTGCTTCTTTTGCTGTGTATACCACTAAAGAAAAAGCTCAAATTTTATATAAGAAACTTATGGAAAAATATTCTGTAACCTTTATAAGTAGACATGGTTTTGGGGGTCATAATATTTTGTTTTTTCTAACACCACATAGACATAGAGTTTCAGCAATTAATAATTACTGTCAAAAACTATGTACCTTTAGTTTTTTAATTTGTAAAGGTGTGAATAAGGAATACTTGTTTTACAGTGCCTTGTGTAGACAGCCATATGCAGTAGTGGAAGAAAGTATTCAGGGGGGCCTTAAGGAGCATGACTTTAACCCAGAAGAACCAGAAGAAACTAAGCAGGTTTCATGGAAATTAGTTACACAGTATGCTTTGGACACCAAGTGTGAGGATGTTTTCTTGCTTATGGGCATGTACTTAGACTTTCAGGAAAACCCACTACAATGCAAAAAATGTGAAAAAAAGGATCAGCCAAATCACTTTAACCATCATGAAAAGCACTATTATAATGCCCAAATTTTTGCAGATAGCAAAAATCAAAAAAGCATTTGCCAGCAGGCTGTTGATACTGTAGCAGCCAAGCAAAGGGTTGACAGTATCCATATGACCAGAGAAGAAATGTTAGTTGAAAGGTTTAATTTTTTGCTTGATAAAATGGACTTAATTTTTGGGGCACATGGCAATGCTGTTTTAGAGCAATATATGGCTGGGGTGGCCTGGATTCATTGTTTGCTGCCTCAAATGGACACTGTCATTTATGAGTTCTTAAAATGCATTGTATTAAACATTCCAAAAAAAAGGTACTGGCTATTCAAGGGGCCAATAGACAGTGGCAAAACTACTTTAGCTGCAGCTTTACTTGATCTCTGTGGGGGAAAGTCATTAAATGTTAATATGCCATTAGAAAGATTAAACTTTGAGTTAGGAGTGGGTATAGATCAGTTTATGGTTGTATTTGAGGATGTAAAAGGCACTGGTGCAGAGTCAAGGGATTTACCTTCAGGGCATGGCATAAGCAACCTTGATTGCCTAAGAGATTACTTAGATGGAAGTGTGAAAGTTAATTTAGAGAGAAAACACCAAAACAAAAGAACACAGGTGTTTCCACCTGGAATTGTAACCATGAATGAATATTCAGTGCCTAGAACTTTACAAGCCAGATTTGTAAGGCAAATAGATTTTAGACCTAAGGCCTACCTGAGAAAATCACTAAGCTGCTCTGAATATTTACTAGAAAAAAGGATTTTGCAAAGTGGCATGACTTTGCTTTTGCTTTTAATCTGGTTTAGGCCAGTTGCTGACTTTGCAGCTGCCATTCATGAGAGGATTGTGCAGTGGAAAGAAAGGCTGGATTTAGAAATAAGCATGTATACATTTTCTACTATGAAAGCTAATGTTGGTATGGGGAGACCCATTCTTGACTTTCCTAGAGAGGAAGATTCTGAAGCAGAAGACTCTGGACATGGATCAAGCACTGAATCTCAATCACAATGCTCTTCCCAGGTCTCAGAAGCCTCTGGTGCAGACACACAGGAACACTGCACTTATCACATCTGTAAAGGCTTTCAATGTTTCAAAAAACCAAAAACCCCTCCCCCAAAA
>AEC15454
ATGGACAAAGTGCTGAATAGGGAGGAATCCATGGAGCTTATGGATTTATTAGGCCTTGATAGATCTGCATGGGGAAACATTCCTGTCATGAGAAAAGCTTATCTGAAAAAATGCAAAGAACTTCACCCTGATAAAGGTGGGGACGAAGACAAAATGAAGAGAATGAATTTTTTATATAAAAAAATGGAACAAGGTGTAAAAGTTGCTCATCAGCCTGATTTTGGTACATGGAATAGTTCAGAGGTGCCAACCTATGGAACAGATGAATGGGAATCCTGGTGGAATACATTTAATGAAAAGTGGGATGAAGACCTGTTTTGCCATGAAGAAATGTTTGCCAGTGATGATGAAAACACAGGATCCCAACACTCTACCCCACCTAAGAAGAAAAAAAAGGTAGAAGACCCTAAAGACTTTCCTGTAGATCTGCATGCATTCCTCAGTCAAGCTGTGTTTAGTAATAGAACTGTTGCTTCTTTTGCTGTGTATACCACTAAAGAAAAAGCTCAAATTTTATATAAGAAACTTATGGAAAAATATTCTGTAACCTTTATAAGTAGACATGGTTTTGGGGGTCATAATATTTTGTTTTTCTTAACACCACATAGACATAGAGTTTCAGCAATTAATAATTACTGTCAAAAACTATGTACCTTTAGTTTTTTAATTTGTAAAGGTGTGAATAAGGAATACTTGTTTTACAGTGCCTTGTGTAGACAGCCATATGCAGTAGTGGAAGAAAGTATTCAGGGGGGCCTTAAGGAGCATTACTTTAACCCAGAAGAACCAGAAGAAACTAAGCAGGTTTCATGGAAATTAGTTACACAGTATGCTTTGGACACCAAGTGTGAGGATGTTTTCTTGCTTATGGGCATGTACTTAGACTTTCAGGAAAACCCACTGCAATGCAAAAAATGTGAAAAAAAGGATCAGCCAAATCACTTTAACCATCATGAAAAGCACTATTATAATGCCCAAATTTTTGCAGATAGCAAAAATCAAAAAAGCATTTGCCAGCAGGCTGTTGATACTGTAGCAGCCAAACAAAGGGTTGACAGTATCCATATGACCAGAGAAGAAATGTTAGTTGAAAGGTTTAATTTTTTGCTTGATAAAATGGACTTAATTTTTGGGGCACATGGCAATGCTGTTTTAGAGCAATATATGGCTGGGGTGGCCTGGATTCATTGTTTGCTGCCTCAAATGGACACTGTGATTTATGAGTTCTTAAAATGCATTGTATTAAACATTCCAAAAAAAAGGTACTGGCTATTCAAGGGGCCAATAGACAGTGGCAAAACTACTTTAGCTGCAGCTTTACTTGATCTCTGTGGGGGAAAGTCATTAAATGTTAATATGCCATTAGAAAGATTAAACTTTGAGTTAGGAGTGGGTATAGATCAGTTTATGGTTGTATTTGAGGATGTAAAAGGCACTGGTGCAGAGTCAAGGGATTTACCTTCAGGGCATGGCATAAGCAACCTTGATTGCCTCAGAGATTACTTAGATGGAAGTGTGAAAGTTAATTTAGAGAGAAAACACCAAAACAAAAGAACACAGGTGTTTCCACCTGGAATTGTAACCATGAATGAATATTCAGTGCCTAGAACTTTACAAGCCAGATTTGTAAGGCAAATAGATTTTAGACCTAAGGCCTACCTGAGAAAATCACTAAGCAGCTCTGAATATTTACTAGAAAAAAGGATTTTGCAAAGTGGCATGACTCTGCTTTTGCTTTTAATCTGGTTTAGGCCAGTTGCTGACTTTGCAGCTGCCATTCATGAGAGGATTGTGCAGTGGAAAGAAAGGCTGGATTTAGAAATAAGCATGTATACATTTTCTACTATGAAAGCTAATGTTGGTATGGGGAGACCCATTCTTGACTTTCCTAGAGAGGAAGATTCTGAAGCAGAAGACTCTGGACATGGATCAAGCACTGAATCTCAATCACAATGCTTTTCCCAGGTCTCAGAAGCCTCTGGTGCAGACACACAGGAACACTGCACTTATCACATCTGTAAAGGCTTTCAATGTTTCAAAAAACCAAAAACCCCTCCCCCAAAA
>BAC81929
ATGGACAAAGTGCTGAATAGGGAGGAATCCATGGAGCTCATGGATTTATTAGGCCTTGATAGATCTGCATGGGGAAACATTCCTGTCATGAGAAAAGCTTATCTGAAAAAATGCAAAGAACTTCACCCTGATAAAGGTGGGGACGAAGACAAAATGAAGAGAATGAATTTTTTATATAAAAAAATGGAACAAGGTGTAAAAGTTGCTCATCAGCCTGATTTTGGTACATGGAATAGTTCAGAGGTGCCAACCTATGGAACAGATGAGTGGGAATCCTGGTGGAATACATTTAATGAGAAGTGGGATGAAGACCTGTTTTGCCATGAAGAAATGTTTGCCAGTGATGATGAAAACACAGGATCCCAACACTCTACCCCACCTAAGAAGAAAAAAAAGGTAGAAGACCCTAAAGACTTTCCTGTAGATCTGCATGCATTCCTCAGTCAAGCTGTGTTTAGTAATAGAACTGTTGCTTCTTTTGCTGTGTATACCACTAAAGAAAAAGCTCAAATTTTATATAAGAAACTTATGGAAAAATATTCTGTAACCTTTATAAGTAGACATGGTTTTGGGAGTCATAATATTTTGTTTTTTTTAACACCACATAGACATAGAGTTTCAGCAATTAATAATTACTGTCAGAAACTATGTACCTTTAGTTTTTTAATTTGTAAAGGTGTGAATAAGGAATACTTGTTTTACAGTGCCTTGTGTAGACAGCCATATGCAGTAGTGGAAGAAAGTATTCAGGGGGGCCTTAAGGAGCATGACTTTAACCCAGAAGAACCAGAAGAAACTAAGCAGGTTTCATGGAAATTAGTTACACAGTATGCTTTGGACACCAAGTGTGAGGATGTTTTCTTGCTTATGGGCATGTACTTAGACTTTCAGGAAAACCCACTGCAATGCAAAAAATGTGAAAAGAAGGATCAGCCAAATCACTTTAACCATCATGAAAAGCACTATTATAATGCCCAAATTTTTGCAGATAGCAAAAATCAAAAAAGCATTTGCCAGCAGGCTGTTGATACTGTAGCAGCCAAACAAAGGGTTGACAGTATCCATATGACCAGAGAAGAAATGTTAGTTGAAAGGTTTAATTTTTTGCTTGATAAAATGGACTTAATTTTTGGGGCACATGGCAATGCTGTTTTAGAGCAATATATGGCTGGGGTGGCCTGGATTCATTGTTTGCTGCCTCAAATGGACACAGTCATTTATGAGTTCTTAAAATGCATTGTATTAAACATTCCAAAAAAAAGGTACTGGCTATTCAAGGGGCCAATAGACAGTGGCAAAACTACTTTAGCTGCAGCTTTACTTGATCTCTGTGGGGGAAAGTCATTAAATGTTAATATGCCATTAGAAAGATTAAACTTTGAGTTAGGAGTGGGTATAGATCAGTTTATGGTTGTATTTGAGGATGTAAAAGGCACTGGTGCAGAGTCAAGGGATTTACCTTCAGGGCATGGCATAAGCAACCTTGATTGCCTAAGAGATTACTTAGATGGAAGTGTGAAAGTTAATTTAGAGAGAAAACACCAAAACAAAAGAACACAGGTGTTTCCACCTGGAATTGTAACCATGAATGAATATTCAGTGCCTAGAACTTTACAAGCCAGATTTGTAAGGCAAATAGATTTTAGACCTAAGGCCTACCTAAGAAAATCACTAAGCTGCTCTGAATATTTACTAGAAAAAAGGATTTTGCAAAGTGGCATGACTTTGCTTTTGCTTTTAATCTGGTTTAGGCCAGTTGCTGACTTTGCAGCTGCCATTCATGAGAGGATTGTGCAGTGGAAAGAAAGGCTGGATTTAGAAATAAGCATGTATACATTTTCTACTATGAAAGCTAATGTTGGTATGGGGAGACCCATTCTTGACTTTCCTAGAGAGGAAGATTCTGAAGCAGAAGACTCTGGACATGGATCAAGCACTGAATCTCAATCACAATGCTCTTCCCAGGTCTCAGAAGCCTCTGGTGCAGACACACAGGAACACTGCACTTATCACATTTGTAAAGGCTTTCAATGTTTCAAAAAACCAAAAACCCCTCCCCCAAAG
>AEC14542
ATGGACAAAGTGCTGAATAGGGAGGAATCCATGGAGCTTATGGATTTATTAGGCCTTGATAGGTCTGCATGGGGGAACATTCCTGTCATGAGAAAAGCTTATCTGAAAAAATGCAAAGAACTCCACCCTGATAAAGGTGGGGACGAAGACAAGATGAAGAGAATGAATTTTTTATATAAAAAAATGGAACAAGGTGTAAAAGTTGCTCATCAGCCTGATTTTGGTACATGGAATAGTTCAGAGGTGCCAACCTATGGAACAGATGAATGGGAATCCTGGTGGAATACATTTAATGAGAAGTGGGATGAAGACCTGTTTTGCCATGAAGAAATGTTTGCCAGTGATGATGAAAACACAGGATCCCAACACTCTACCCCACCTAAAAAGAAAAAAAAGGTAGAAGACCCTAAAGACTTTCCTGTAGATCTGCATGCATTCCTCAGTCAAGCTGTGTTTAGTAATAGAACTGTTGCTTCTTTTGCTGTGTATACCACTAAAGAAAAAGCTCAAATTTTATATAAGAAACTTATGGAAAAATATTCTGTAACTTTTATAAGTAGACATGGTTTTGGGGGTCATAATATTTTGTTTTTCTTAACACCACATAGACATAGAGTGTCAGCAATTAATAACTACTGTCAAAAACTATGTACCTTTAGTTTTTTAATTTGTAAAGGTGTGAATAAGGAATACTTGTTTTATAGTGCCCTGTGTAGACAGCCATATGCAGTAGTGGAAGAAAGTATTCAGGGGGGCCTTAAGGAGCATGACTTTAACCCAGAAGAACCAGAAGAAACTAAGCAGGTTTCATGGAAATTAGTTACACAGTATGCCTTGGAAACCAAGTGTGAGGATGTTTTTTTGCTTATGGGCATGTACTTAGACTTTCAGGAAAACCCACAGCAATGCAAAAAATGTGAAAAAAAGGATCAGCCAAATCACTTTAACCATCATGAAAAACACTATTATAATGCCCAAATTTTTGCAGATAGCAAAAATCAAAAAAGCATTTGCCAGCAGGCTGTTGATACTGTAGCAGCCAAACAAAGGGTTGACAGCATCCACATGACCAGAGAAGAAATGTTAGTTGAAAGGTTTAATTTCTTGCTTGATAAAATGGACTTGATTTTTGGGGCACATGGCAATGCTGTTTTAGAGCAATATATGGCTGGGGTGGCCTGGATTCATTGCTTGCTGCCTCAAATGGACACTGTTATTTATGACTTTCTAAAATGCATTGTATTAAACATTCCAAAAAAAAGGTACTGGCTATTCAAGGGGCCAATAGACAGTGGCAAAACTACTTTAGCTGCAGCTTTACTTGATCTCTGTGGGGGAAAGTCATTAAATGTTAATATGCCATTAGAAAGATTAAACTTTGAATTAGGAGTGGGTATAGATCAGTTTATGGTTGTATTTGAGGATGTAAAAGGCACTGGTGCAGAGTCAAGGGATTTACCTTCAGGGCATGGCATAAGCAACCTTGACTGCTTAAGAGATTACTTAGATGGAAGTGTAAAAGTTAATTTAGAGAGGAAACACCAAAACAAAAGAACACAGGTGTTTCCACCTGGAATTGTAACCATGAATGAATATTCAGTGCCTAGAACTTTACAGGCCAGATTTGTAAGGCAGATAGATTTTAGACCAAAGGCCTACCTGAGAAAATCACTAAGCTGCTCTGAGTATTTGCTAGAAAAAAGGATTTTGCAAAGTGGTATGACTTTGCTTTTGCTTTTAATCTGGTTTAGGCCAGTTGCTGACTTTGCAGCTGCCATTCATGAGAGGATTGTGCAGTGGAAAGAAAGGCTGGATTTAGAAATAAGCATGTATACATTTTCTACTATGAAAGCTAATGTTGGTATGGGGAGACCCATTCTTGACTTTCCTAGAGAGGAAGATTCTGAAGCAGAAGACTCTGGACATGGATCAAGCACTGAATCACAATCACAATGCTTTTCCCAGGTCTCAGAAGCCTCTGGTGCAGACACACAGGAAAACTGCACTTTTCACATCTGTAAAGGCTTTCAATGTTTCAAAAAACCAAAGACCCCTCCCCCAAAA
>BAC81847
ATGGACAAAGTGCTGAATAGGGAGGAATCCATGGAGCTCATGGATTTATTAGGCCTTGATAGATCTGCATGGGGAAACATTCCTGTCATGAGAAAAGCTTATCTGAAAAAATGCAAAGAACTTCACCCTGATAAAGGTGGGGACGAAGACAAAATGAAGAGAATGAATTTTTTATATAAAAAAATGGAACAAGGTGTAAAAGTTGCTCATCAGCCTGATTTTGGTACATGGAATAGTTCAGAGGTGCCAACCTATGGAACAGATGAATGGGAATCCTGGTGGAATACATTTAATGAGAAGTGGGATGAAGACCTGTTTTGCCATGAAGAAATGTTTGCCAGTGATGATGAAAACACAGGATCCCAACACTCTACCCCACCTAAGAAGAAAAAAAAGGTAGAAGACCCTAAAGACTTTCCTGTAGATCTGCATGCATTCCTCAGTCAAGCTGTGTTTAGTAATAGAACTGTTGCTTCTTTTGCTGTGTATACCACTAAAGAAAAAGCTCAAATTTTATATAAGAAACTTATGGAAAAATATTCTGTAACCTTTATAAGTAGACATGGTTTTGGGGGTCATAATATCTTGTTTTTTCTAACACCACATAGACATAGAGTTTCAGCAATTAATAATTACTGTCAAAAACTATGTACCTTTAGTTTTTTAATTTGTAAAGGTGTGAATAAGGAATACTTGTTTTACAGTGCCTTGTGTAGACAGCCATATGCAGTAGTGGAAGAAAGTATTCAGGGGGGCCTTAAGGAGCATGACTTTAACCCAGAAGAACCAGAAGAAACTAAGCAGGTTTCATGGAAATTAGTTACACAGTATGCTTTGGACACCAAGTGTGAGGATGTTTTCTTGCTTATGGGCATGTACTTAGACTTTCAGGAAAACCCTTTGCAATGCAAAAAATGTGAAAAAAAGGATCAGCCAAATCACTTTAACCATCATGAAAAGCACTATTATAATGCCCAAATTTTTGCAGACAGCAAAAATCAAAAAAGCATTTGCCAGCAGGCTGTTGATACTGTAGCAGCCAAACAAAGGGTTGACAGTATCCATATGACCAGAGAAGAAATGTTAGTTGAAAGGTTTAATTTTTTGCTTGATAAAATGGACTTAATTTTTGGGGCACATGGCAATGCTGTTTTAGAGCAATATATGGCTGGGGTGGCCTGGATTCATTGTTTGCTGCCTCAAATGGACACTGTCATTTATGAGTTCTTAAAATGCATTGTATTAAACATTCCAAAAAAAAGGTACTGGCTATTTAAGGGGCCAATAGACAGTGGCAAAACTACTTTAGCTGCAGCTTTACTTGATCTCTGTGGGGGAAAGTCATTAAATGTTAATATGCCATTAGAAAGATTAAACTTTGAGTTAGGAGTGGGTATAGATCAGTTTATGGTTGTATTTGAGGATGTAAAAGGCACTGGTGCAGAGTCAAGGGATTTACCTTCAGGGCATGGCATAAGCAACCTTGATTGCCTAAGAGATTACTTAGATGGAAGTGTGAAAGTTAATTTAGAGAGAAAACACCAAAACAAAAGAACACAGGTGTTTCCACCTGGAATTGTAACCATGAATGAATATTCAGTGCCTAGAACTTTACAAGCCAGATTTGTAAGGCAAATAGATTTCAGACCTAAGGCCTACCTGAGAAAATCACTAAGCTGCTCTGAATATTTACTAGAAAAAAGAATTTTGCAAAGTGGCATGACTTTGCTTTTGCTTTTAATCTGGTTTAGGCCAGTTGCTGACTTTGCAGCTGCCATTCATGAGAGGATTGTGCAGTGGAAAGAAAGGCTGGATTTAGAAATAAGCATGTATACATTTTCTACTATGAAAGCTAATGTTGGCATGGGGAGACCCATTCTTGACTTTCCTAGAGAGGAAGATTCTGAAGCAGAAGACTCTGGACATGGATCAAGCACTGAATCTCAGTCACAATGCTTTTCCCAGGTCTCAGAAGCCTCTGGTGCAGACACACAGGAACACTGCACTTATCACATCTGTAAAGGTTTCCAATGTTTCAAAAAACCAAAAACCCCTCCCCCAAAA
>AEC15892
ATGGACAAAGTGCTGAATAGGGAGGAATCCATGGAGCTTATGGATTTATTAGGCCTTGATAGGTCTGCATGGGGGAACATTCCTGTCATGAGAAAAGCTTATCTGAAAAAATGCAAAGAACTCCACCCTGATAAAGGTGGGGACGAAGACAAGATGAAGAGAATGAATTTTTTATATAAAAAAATGGAACAAGGTGTAAAAGTTGCTCATCAGCCTGATTTTGGTACATGGAATAGTTCAGAGGTGCCAACCTATGGAACAGATGAATGGGAATCCTGGTGGAATACATTTAATGAGAAGTGGGATGAAGACCTGTTTTGCCATGAAGAAATGTTTGCCAGTGATGATGAAAACACAGGATCCCAACACTCTACCCCACCTAAAAAGAAAAAAAAGGTAGAAGACCCTAAAGACTTTCCTGTAGATCTGCATGCATTCCTCAGTCAAGCTGTGTTTAGTAATAGAACTGTTGCTTCTTTTGCTGTGTATACCACTAAAGAAAAAGCTCAAATTTTATATAAGAAACTTATGGAAAAATATTCTGTAACTTTTATAAGTAGACATGGTTTTGGGGGTCATAATATTTTGTTTTTCTTAACACCACATAGACATAGAGTGTCAGCAATTAATAACTACTGTCAAAAACTATGTACCTTTAGTTTTTTAATTTGTAAAGGTGTGAATAAGGAATACTTGTTTTATAGTGCCCTGTGTAGACAGCCATATGCAGTAGTGGAAGAAAGTATTCAGGGGGGCCTTAAGGAGCATGACTTTAACCCAGAAGAACCAGAAGAAACTAAGCAGGTTTCATGGAAATTAGTTACACAGTATGCCTTGGAAACCAAGTGTGAGGATGTTTTTTTGCTTATGGGCATGTACTTAGACTTTCAGGAAAACCCACAGCAATGCAAAAAATGTGAAAAAAAGGATCAGCCAAATCACTTTAACCATCATGAAAAACACTATTATAATGCCCAAATTTTTGCAGATAGCAAAAATCAAAAAAGCATTTGCCAGCAGGCTGTTGATACTGTAGCAGCCAAACAAAGGGTTGACAGCATCCACATGACCAGAGAAGAAATGTTAGTTGAAAGGTTTAATTTCTTGCTTGATAAAATGGACTTGATTTTTGGGGCACATGGCAATGCTGTTTTAGAGCAATATATGGCTGGGGTGGCCTGGATTCATTGCTTGCTGCCTCAAATGGACACTGTTATTTATGACTTTCTAAAATGCATTGTATTAAACATTCCAAAAAAAAGGTACTGGCTATTCAAGGGGCCAATAGACAGTGGCAAAACTACTTTAGCTGCAGCTTTACTTGATCTCTGTGGGGGAAAGTCATTAAATGTTAATATGCCATTAGAAAGATTAAACTTTGAATTAGGAGTGGGTATAGATCAGTTTATGGTTGTATTTGAGGATGTAAAAGGCACTGGTGCAGAGTCAAGGGATTTACCTTCAGGGCATGGCATAAGCAACCTTGATTGCTTAAGAGATTACTTAGATGGAAGTGTAAGAGTTAATTTAGAGAGGAAACACCAAAACAAAAGAACACAGGTGTTTCCACCTGGAATTGTAACCATGAATGAATATTCAGTGCCTAGAACTTTACAGGCCAGATTTGTAAGGCAGATAGATTTTAGACCAAAGGCCTACCTGAGAAAATCACTAAGCTGCTCTGAGTATTTGCTAGAAAAAAGGATTTTGCAAAGTGGTATGACTTTGCTTTTGCTTTTAATCTGGTTTAGGCCAGTTGCTGACTTTGCAGCTGCCATTCATGAGAGGATTGTGCAGTGGAAAGAAAGGCTGGATTTAGAAATAAGCATGTATACATTTTCTACTATGAAAGCTAATGTTGGTATGGGGAGACCCATTCTTGACTTTCCTAGAGAGGAAGATTCTGAAGCAGAAGACTCTGGACATGGATCAAGCACTGAATCACAATCACAATGCTCTTCCCAGGTCTCAGAAGCCTCTGGTGCAGACACACAGGAAAACTGCACTTTTCACATCTGTAAAGGCTTTCAATGTTTCAAAAAACCAAAGACCCCTCCCCCAAAA
>BAD21254
ATGGACAAAGTGCTGAATAGGGAGGAATCCATGGAGCTTATGGATTTATTAGGCCTTGATAGGTCTGCATGGGGGAACATTCCTGTCATGAGAAAAGCTTATCTGAAAAAATGCAAAGAACTCCACCCTGATAAAGGTGGGGACGAAGACAAGATGAAGAGAATGAATTTTTTATATAAAAAAATGGAACAAGGTGTAAAAGTTGCTCATCAGCCTGATTTTGGTACATGGAATAGTTCAGAGGTGCCAACCTATGGAACAGATGAATGGGAATCCTGGTGGAATACATTTAATGAGAAGTGGGATGAAGACCTGTTTTGCCATGAAGAAATGTTTGCCAGTGATGATGAAAACACAGGATCCCAACACTCTACCCCACCTAAAAAGAAAAAAAAGGTAGAAGACCCTAAAGACTTTCCTGTAGATCTGCATGCATTCCTCAGTCAAGCTGTGTTTAGTAATAGAACTGTTGCTTCTTTTGCTGTGTATACCACTAAAGAAAAAGCTCAAATTTTATATAAGAAACTTATGGAAAAATATTCTGTAACTTTTATAAGTAGACATGGTTTTGGGGGACATAATATTTTGTTTTTCTTAACACCACATAGACATAGAGTGTCAGCAATTAATAACTACTGTCAAAAACTATGTACCTTTAGTTTTTTAATTTGTAAAGGTGTGAATAAGGAATACTTGTTTTATAGTGCCCTGTGTAGACAGCCATATGCAGTAGTGGAAGAAAGTATTCAGGGGGGCCTTAAGGAGCATGACTTTAACCCAGAAGAACCAGAAGAAACTAAGCAGGTTTCATGGAAATTAGTTACACAGTATGCCTTGGAAACCAAGTGTGAGGATGTTTTTTTGCTTATGGGCATGTACTTAGACTTTCAGGAAAACCCACAGCAATGCAAAAAATGTGAAAAAAAGGATCAGCCAAATCACTTTAACCATCATGAAAAACACTATTATAATGCCCAAATTTTTGCAGATAGCAAAAATCAAAAAAGCATTTGCCAGCAGGCTGTTGATACTGTAGCAGCCAAACAAAGGGTTGACAGCATCCACATGACCAGAGAAGAAATGTTAGTTGAAAGGTTTAATTTCTTGCTTGATAAAATGGACTTGATTTTTGGGGCACATGGCAATGCTGTTTTAGAGCAATATATGGCTGGGGTGGCCTGGATTCATTGCTTGCTGCCTCAAATGGACACTGTTATTTATGACTTTCTAAAATGCATTGTGTTAAACATTCCAAAAAAAAGATACTGGCTATTCAAGGGGCCAATAGACAGTGGCAAAACTACTTTAGCTGCAGCTTTACTTGATCTCTGTGGGGGAAAGTCATTAAATGTTAATATGCCATTAGAAAGATTAAACTTTGAATTAGGAGTGGGTATAGATCAGTTTATGGTTGTATTTGAGGATGTAAAAGGCACTGGTGCAGAGTCAAGGGATTTACCTTCAGGGCATGGCATAAGCAACCTTGATTGCTTAAGAGATTACTTAGATGGAAGTGTAAAAGTTAATTTAGAGAGGAAACACCAAAACAAAAGAACACAGGTGTTTCCACCTGGAATTGTAACCATGAATGAATATTCAGTGCCTAGAACTTTACAGGCCAGATTTGTAAGGCAGATAGATTTTAGACCAAAGGCCTACCTGAGAAAATCACTAAGCTGCTCTGAGTATTTGCTAGAAAAAAGGATTTTGCAAAGTGGTATGACTTTGCTTTTGCTTTTAATCTGGTTTAGGCCAGTTGCTGACTTTGCAGCTGCCATTCATGAGAGGATTGTGCAGTGGAAAGAAAGGCTGGATTTAGAAATAAGCATGTATACATTTTCTACTATGAAAGCTAATGTTGGTATGGGGAGACCCATTCTTGACTTTCCTAGAGAGGAAGATTCTGAAGCAGAAGACTCTGGACATGGATCAAGCACTGAATCACAATCACAATGCTTTTCCCAGGTCTCAGAAGCCTCTGGTGCAGACACACAGGAAAACTGCACTTTTCACATCTGTAAAGGCTTTCAATGTTTCAAAAAACCAAAGACCCCTCCCCCAAAA
>AAB41718
ATGGACAAAGTGCTGAATAGGGAGGAATCCATGGAGCTCATGGATTTATTAGGCCTTGATAGATCTGCATGGGGAAACATTCCTGTCATGAGAAAAGCTTATCTAAAAAAATGCAAAGAACTTCACCCTGATAAAGGTGGGGACGAAGACAAAATGAAGAGAATGAATTTTTTATATAAAAAAATGGAGCAAGGTGTAAAAGTTGCTCATCAGCCTGATTTTGGTACATGGAATAGTTCAGAGGTGCCAACCTATGGAACAGATGAGTGGGAATCCTGGTGGAATACATTTAATGAGAAGTGGGATGAAGACCTGTTTTGCCATGAAGAAATGTTTGCCAGTGATGATGAAAACACAGGATCCCAACACTCTACCCCACCTAAGAAGAAAAAAAAGGTAGAAGACCCTAAAGACTTTCCTGTAGATCTGCATGCATTCCTCAGTCAAGCTGTGTTTAGTAATAGAACTGTTGCTTCTTTTGCTGTGTATACCACTAAAGAAAAAGCTCAAATTTTATATAAGAAACTTATGGAAAAATATTCTGTAACCTTTATAAGTAGACATGGTTTTGGGGGTCATAATATTTTGTTTTTTTTAACACCACATAGACATAGAGTTTCAGCAATTAATAATTACTGTCAAAAACTATGTACCTTTAGTTTTTTAATTTGTAAAGGTGTGAATAAGGAATACTTGTTTTACAGTGCCTTGTGTAGACAGCCATATGCAGTAGTGGAAGAAAGTATTCAGGGGGGCCTTAAGGAGCATGACTTTAACCCAGAAGAACCAGAAGAAACTAAGCAGGTTTCATGGAAATTAGTAACACAGTATGCTTTGGACACCAAGTGTGAGGATGTTTTCTTGCTTATGGGCATGTACTTAGACTTTCAGGAAAACCCACTGCAATGCAAAAAATGTGAAAAAAAGGATCAGCCAAATCACTTTAACCATCATGAAAAGCACTATTATAATGCCCAAATTTTTGCAGATAGCAAAAATCAAAAAAGCATTTGCCAGCAGGCTGTTGATACTGTAGCAGCCAAACAAAGGGTTGACAGTATCCATATGACCAGAGAAGAAATGTTAGTTGAAAGGTTTAATTTTTTGCTTGATAAAATGGACTTGATTTTTGGGGCACATGGCAATGCTGTTTTAGAGCAATATATGGCTGGGGTGGCCTGGATTCATTGTTTGCTGCCTCAAATGGACACTGTCATTTATGAGTTCTTAAAATGCATTGTATTAAACATTCCTAAAAAAAGGTACTGGCTATTCAAGGGGCCAATAGACAGTGGCAAAACTACTTTAGCTGCAGCTTTACTTGATCTCTGTGGGGGGAAGTCATTAAATGTTAACATGCCATTAGAAAGATTAAACTTTGAGTTAGGAGTGGGTATAGATCAGTTTATGGTTGTATTTGAGGATGTAAAAGGCACTGGTGCAGAGTCAAGGGATTTACCTTCAGGGCATGGCATAAGCAACCTAGATTGCCTAAGAGATTACTTAGATGGAAGTGTGAAAGTTAATTTAGAGAGAAAACACCAAAATAAAAGAACACAGGTGTTTCCACCTGGAATTGTAACCATGAATGAATATTCAGTGCCTAGAACATTACAAGCCAGATTTGTAAGGCAAATAGATTTTAGACCTAAGGCCTACCTGAGAAAATCACTAAGCTGCTCTGAATATTTACTAGAAAAAAGGATTTTGCAAAGTGGTATGACTTTGCTTTTGCTTTTAATCTGGTTTAGGCCAGTTGCTGACTTTGCAGCTGCCATTCATGAGAGGATTGTGCAGTGGAAAGAAAGGCTGGATTTAGAAATAAGCATGTATACATTTTCTACTATGAAAGCTAATGTTGGTATGGGGAGACCCATTCTTGACTTTCCTAGAGAGGAAGATTCTGAAGCAGAAGACTCTGGACATGGATCAAGCACTGAATCACAATCACAATGCTCTTCCCAGGTCTCAGAAGCCTCTGGTGCAGACACACAGGAACACTGCACCTATCACATCTGTAAAGGCTTTCAATGTTTCAAAAAACCAAAAACCCCTCCCCCAAAA
>AEC15898
ATGGACAAAGTGCTGAATAGGGAGGAATCCATGGAGCTTATGGATTTATTAGGCCTTGATAGGTCTGCATGGGGGAACATTCCTGTCATGAGAAAAGCTTATCTGAAAAAATGCAAAGAACTCCACCCTGATAAAGGTGGGGACGAAGACAAGATGAAGAGAATGAATTTTTTATATAAAAAAATGGAACAAGGTGTAAAAGTTGCTCATCAGCCTGATTTTGGTACATGGAATAGTTCAGAGGTGCCAACCTATGGAACAGATGAATGGGAATCCTGGTGGAATACATTTAATGAGAAGTGGGATGAAGACCTGTTTTGCCATGAAGAAATGTTTGCCAGTGATGATGAAAACACAGGATCCCAACACTCTACCCCACCTAAAAAGAAAAAAAAGGTAGAAGACCCTAAAGACTTTCCTGTAGATCTGCATGCATTCCTCAGTCAAGCTGTGTTTAGTAATAGAACTGTTGCTTCTTTTGCTGTGTATACCACTAAAGAAAAAGCTCAAATTTTATATAAGAAACTTATGGAAAAATATTCTGTAACTTTTATAAGTAGACATGGTTTTGGGGGTCATAATATTTTGTTTTTCTTAACACCACATAGACATAGAGTGTCAGCAATTAATAACTACTGTCAAAAACTATGTACCTTTAGTTTTTTAATTTGTAAAGGTGTGAATAAGGAATACTTGTTTTATAGTGCCCTGTGTAGACAGCCATATGCAGTAGTGGAAGAAAGTATTCAGGGGGGCCTTAAGGAGCATGACTTTAACCCAGAAGAACCAGAAGAAACTAAGCAGGTTTCATGGAAATTAGTTACACAGTATGCCTTGGAAACCAAGTGTGAGGATGTTTTTTTGCTTATGGGCATGTACTTAGACTTTCAGGAAAACCCACAGCAATGCAAAAAATGTGAAAAAAAGGATCAGCCAAATCACTTTAACCATCATGAAAAACACTATTATAATGCCCAAATTTTTGCAGATAGCAAAAATCAAAAAAGCATTTGCCAGCAGGCTGTTGATACTGTAGCAGCCAAACAAAGGGTTGACAGCATCCACATGACCAGAGAAGAAATGTTAGTTGAAAGGTTTAATTTCTTGCTTGATAAAATGGACTTGATTTTTGGGGCACATGGCAATGCTGTTTTAGAGCAATATATGGCTGGGGTGGCCTGGATTCATTGCTTGCTGCCTCAAATGGACACTGTTATTTATGACTTTCTAAAATGCATTGTATTAAACATTCCAAAAAAAAGGTACTGGCTATTCAAGGGGCCAATAGACAGTGGCAAAACTACTTTAGCTGCAGCTTTACTTGATCTCTGTGGGGGAAAGTCATTAAATGTTAATATGCCATTAGAAAGATTAAACTTTGAATTAGGAGTGGGTATAGATCAGTTTATGGTTGTATTTGAGGATGTAAAAGGCACTGGTGCAGAGTCAAGGGATTTACCTTCAGGGCATGGCATAAGCAACCTTGATTGCTTAAGAGATTACTTAGATGGAAGTGTAAGAGTTAATTTAGAGAGGAAACACCAAAACAAAAGAACACAGGTGTTTCCACCTGGAATTGTAACCATGAATGAATATTCAGTGCCTAGAACTTTACAGGCCAGATTTGTAAGGCAGATAGATTTTAGACCAAAGGCCTACCTGAGAAAATCACTAAGCTGCTCTGAGTATTTGCTAGAAAAAAGGATTTTGCAAAGTGGTATGACTTTGCTTTTGCTTTTAATCTGGTTTAGGCCAGTTGCTGACTTTGCAGCTGCCATTCATGAGAGGATTGTGCAGTGGAAAGAAAGGCTGGATTTAGAAATAAGCATGTATACATTTTCTACTATGAAAGCTAATGTTGGTATGGGGAGACCCATTCTTGACTTTCCTAGAGAGGAAGATTCTGAAGCAGAAGACTCTGGACATGGATCAAGCACTGAATCACAATCACAATGCTCTTCCCAGGTCTCAGAAGCCTCTGGTGCAGACACACAGGAAAACTGCACTTTTCACATCTGTAAAGGCTTTCAATGTTTCAAAAAACCAAAGACCCCTCCCCCAAAA
>AAQ88266
ATGGACAAAGTGCTGAATAGGGAGGAATCCATGGAGCTCATGGATTTATTAGGCCTTGATAGATCTGCATGGGGAAACATTCCTGTCATGAGAAAAGCTTATCTAAAAAAATGCAAAGAACTTCACCCTGATAAAGGTGGGGACGAAGACAAAATGAAGAGAATGAATTTTTTATATAAAAAAATGGAGCAAGGTGTAAAAGTTGCTCATCAGCCTGATTTTGGTACATGGAATAGTTCAGAGGTGCCAACCTATGGAACAGATGAGTGGGAATCCTGGTGGAATACATTTAATGAGAAGTGGGATGAAGACCTGTTTTGCCATGAAGAAATGTTTGCCAGGGATGATGAAAACACAGGATCCCAACACTCTACCCCACCTAAGAAGAAAAAAAAGGTAGAAGACCCTAAAGACTTTCCTGTAGATCTGCATGCATTCCTCAGTCAAGCTGTGTTTAGTAATAGAACTGTGGCTTCTTTTGCTGTGTATACCACTAAAGAAAAAGCTCAAATTTTATATAAGAAACTTATGGAAAAATATTCTGTAACCTTTATAAGTAGACATGGTTTTGGGGGTCATAATATTTTGTTTTTTTTAACACCACATAGACATAGAGTTTCAGCAATTAATAATTACTGTCAAAAACTATGTACCTTTAGTTTTTTAATTTGTAAAGGTGTGAATAAGGAATACTTGTTTTACAGTGCCTTGTGTAGACAGCCATATGCAGTAGTGGAAGAAAGTATTCAGGGGGGCCTAAAGGAGCATGACTTTAACCCAGAAGAACCAGAAGAAACTAAGCAGGTTTCATGGAAATTAGTAACACAGTATGCTTTGGACACCAAGTGTGAGGATGTTTTCTTGCTTATGGGCATGTACTTAGACTTTCAGGAAAACCCACTGCAATGCAAAAAATGTGAAAAAAAGGATCAGCCAAATCACTTTAACCATCATGAAAAGCACTATTATAATGCCCAAATTTTTGCAGATAGCAAAAATCAAAAAAGCATTTGCCAGCAGGCTGTTGATACTGTAGCAGCCAAACAAAGGGTTGACAGTATCCATATGACCAGAGAAGAAATGTTAGTTGAAAGGTTTAATTTTTTGCTTGATAAAATGGACTTGATTTTTGGGGCACATGGCAATGCTGTTTTAGAGCAATATATGGCTGGGGTGGCCTGGATTCATTGTTTGCTGCCTCAAATGGACACTGTCATTTATGAGTTCTTAAAATGCATTGTATTAAACATTCCAAAAAAAAGGTACTGGCTATTCAAGGGGCCAATAGACAGTGGCAAAACTACTTTAGCTGCAGCTTTACTTGATCTCTGTGGGGGGAAGTCATTAAATGTTAATATGCCATTAGAAAGATTAAACTTTGAGTTAGGAGTGGGTATAGATCAGTTTATGGTTGTATTTGAGGATGTAAAAGGCACTGGTGCAGAGTCAAGGGATTTACCTTCAGGGCATGGCATAAGCAACCTTGATTGCTTAAGAGATTACTTAGATGGAAGTGTGAAAGTTAATTTAGAGAGAAAACACCAAAATAAAAGAACACAGGTGTTTCCACCTGGAATTGTAACCATGAATGAATATTCAGTGCCTAGAACATTACAAGCCAGATTTGTAAGGCAAATAGATTTTAGACCTAAGGCCTACCTGAGAAAATCACTAAGCTGCTCTGAATATTTACTAGAAAAAAGGATTTTGCAAAGTGGTATGACTTTGCTTTTGCTTTTAATCTGGTTTAGGCCAGTTGCTGACTTTGCAGCTGCCATTCATGAGAGGATTGTGCAGTGGAAAGAAAGGCTGGATTTAGAAATAAGCATGTATACATTTTCTACAATGAAAGCTAATGTTGGTATGGGGAGACCCATTCTTGACTTTCCTAGAGAGGAAGATTCTGAAGCAGAAGACTCTGGACATGGATCAAGCACTGAATCTCAATCACAATGCTTTTCCCAGGTCTCAGAAGCCTCTGGTGCAGACACACAGGAACACTGCACCTATCACATCTGTAAAGGCTTTCAATGTTTTAAAAAACCAAAAACCCCTCCCCCAAAA
>BAD06079
ATGGACAAAGTGCTGAATAGGGAGGAATCCATGGAGCTCATGGATTTATTAGGCCTTGATAGATCTGCATGGGGAAACATTCCTGTCATGAGAAAAGCTTATCTGAAAAAATGCAAAGAACTTCACCCTGATAAAGGTGGGGACGAAGACAAAATGAAGAGAATGAATTTTTTATATAAAAAAATGGAACAAGGTGTAAAAGTTGCTCATCAGCCTGATTTTGGTACATGGAATAGTTCAGAGGTGCCAACCTATGGAACAGATGAATGGGAGTCCTGGTGGAATACATTTAATGAGAAGTGGGATGAAGACCTGTTTTGCCATGAAGAAATGTTTGCCAGTGATGATGAAAACACAGGATCCCAACACTCTACCCCACCTAAGAAGAAAAAAAAGGTAGAAGACCCTAAAGACTTTCCTGTAGATCTGCATGCATTCCTCAGTCAAGCTGTGTTTAGTAATAGAACTGTTGCTTCTTTTGCTGTGTATACCACTAAAGAAAAAGCTCAAATTTTATATAAGAAACTTATGGAAAAATATTCTGTAACCTTTATAAGTAGACATGGTTTTGGGGGTCATAATATTTTGTTTTTTTTAACACCACATAGACATAGAGTTTCAGCAATTAATAATTACTGTCAAAAACTATGTACCTTTAGTTTTTTAATTTGTAAAGGTGTGAATAAGGAATACTTGCTTTACAGTGCCTTGTGTAGACAGCCATATGCAGTAGTGGAAGAAAGTATTCAGGGGGGCCTTAAGGAGCATGACTTTAACCCAGAAGAACCAGAAGAAACTAAGCAGGTTTCATGGAAATTAGTTACACAGTATGCTTTGGACACCAAGTGTGAGGATGTTTTCTTGCTTATGGGCATGTACTTAGACTTTCAGGAAAACCCACTGCAATGCAAAAAATGTGAAAAAAAGGATCAGCCAAATCACTTTAACCATCATGAAAAGCACTATTATAATGCCCAAATTTTTGCAGATAGCAAAAATCAAAAAAGCATTTGCCAGCAGGCTGTTGATACTGTAGCAGCCAAACAAAGGGTTGACAGTCTCCATATGACCAGAGAAGAAATGTTAGTTGAAAGGTTTAATTTTTTGCTTGATAAAATGGACTTAATTTTTGGGGCACATGGCAATGCTGTTTTGGAGCAATATATGGCTGGGGTGGCCTGGATTCATTGTTTGCTGCCTCAAATGGACACAGTCATTTATGAGTTCTTAAAATGCATTGTATTAAACATTCCAAAAAAAAGGTACTGGCTATTCAAGGGGCCAATAGACAGTGGCAAAACTACTTTAGCTGCAGCTTTACTTGATCTTTGTGGGGGAAAGTCATTAAATGTTAATATGCCATTAGAAAGATTAAACTTTGAGTTAGGAGTGGGTATAGATCAGTTTATGGTTGTATTTGAGGATGTAAAAGGCACTGGTGCAGAGTCAAGGGATTTACCGTCAGGGCATGGCATAAGCAACCTTGATTGCCTAAGAGATTACTTAGATGGAAGTGTGAAAGTTAATTTAGAGAGAAAACACCAAAACAAAAGAACACAGGTGTTTCCACCTGGAATTGTAACCATGAATGAATATTCAGTGCCTAGAACTTTACAAGCCAGATTTGTAAGGCAAATAGATTTTAGACCTAAGGCCTACCTGAGAAAATCACTAAGCTGCTCTGAATATTTACTAGAAAAAAGGATTTTGCAAAGTGGCATGACTTTGCTTTTGCTTTTAATCTGGTTTAGGCCAGTTGCTGACTTTGCAGCTGCCATTCATGAGAGGATTGTGCAGTGGAAAGAAAGGCTGGATTTAGAAATAAGCATGTATACATTTTCTACTATGAAAGCTAATGTTGGTATGGGGAGACCCATTCTTGACTTTCCCAGAGAGGAAGATTCTGAAGCAGAAGACTCTGGACATGGATCAAGCACTGAATCTCAATCACAATGCTCTTCCCAGGTCTCAGAAGCCTCTGGTGCAGACACACAGGAACACTGCACTTATCACATCTGTAAAGGCTTTCAATGTTTCAAAAAACCAAAAACCCCTCCCCCAAAA
>BAE45361
ATGGACAAAGTGCTGAATAGGGAGGAATCCATGGAGCTCATGGATTTATTAGGCCTTGATAGATCTGCATGGGGAAACATTCCTGTCATGAGAAAAGCTTATCTGAAAAAATGCAAAGAACTTCACCCTGATAAAGGTGGGGACGAAGACAAAATGAAGAGAATGAATTTTTTATATAAAAAAATGGAACAAGGTGTAAAAGTTGCTCATCAGCCTGATTTTGGTACATGGAATAGTTCAGAGGTGCCAACCTATGGAACAGATGAATGGGAATCCTGGTGGAATACATTTAATGAGAAGTGGGATGAAGACCTGTTTTGCCATGAAGAGATGTTTGCCAGTGATGATGAAAACACAGGATCCCAACACTCTACCCCACCTAAGAAGAAAAAAAAGGTAGAAGACCCTAAAGACTTTCCTGTAGATCTGCATGCATTCCTCAGTCAAGCTGTGTTTAGTAATAGAACTGTTGCTTCTTTTGCTGTGTACACCACTAAAGAAAAAGCTCAAATTTTATATAAGAAACTTATGGAAAAATATTCTGTAACCTTTATAAGTAGACATGGTTTTGGGGGTCATAATATTTTGTTTTTTTTAACACCACATAGACATAGAGTTTCAGCAATTAATAATTACTGTCAAAAACTATGTACCTTTAGTTTTTTAATTTGTAAAGGTGTGAATAAGGAATACTTGTTTTACAGTGCCTTGTGTAGACAGCCATATGCAGTAGTGGAAGAAAGTATTCAGGGGGGCCTTAAGGAGCATGACTTTAACCCAGAAGAACCAGAAGAAACTAAGCAGGTTTCATGGAAATTAGTTACACAGTATGCTTTGGACACCAAGTGTGAGGATGTTTTCTTGCTTATGGGCATGTACTTAGACTTTCAGGAAAACCCACTGCAATGCAAAAAATGTGAAAAAAAGGATCAGCCAAATCACTTTAACCATCATGAAAAGCACTATTATAATGCCCAAATTTTTGCAGATAGCAAAAATCAAAAAAGCATTTGCCAGCAGGCTGTTGATACTGTAGCAGCCAAACAAAGGGTTGACAGTATCCATATGACCAGAGAAGAAATGTTACTTGAAAGGTTTAATTTTTTGCTTGATAAAATGGACTTAATTTTTGGGGCACATGGCAATGCTGTTTTAGAGCAATATATGGCTGGGGTGGCCTGGATTCACTGTTTGCTGCCTCAAATGGACACAGTCATTTATGAGTTCTTAAAATGCATTGTATTAAACATTCCAAAAAAAAGGTACTGGCTATTCAAGGGGCCAATAGACAGTGGCAAAACTACTTTAGCTGCAGCTTTACTTGATCTCTGTGGGGGAAAGTCATTAAATGTTAATATGCCATTAGAAAGATTAAACTTTGAGTTAGGAGTGGGTATAGATCAGTTTATGGTTGTATTTGAGGATGTAAAAGGCACTGGTGCAGAGTCAAGGGATTTACCTTCAGGACATGGCATAAGCAACCTTGATTGCCTAAGAGATTACTTAGATGGAAGTGTGAAAGTTAATTTAGAGAGAAAACACCAAAACAAAAGAACACAGGTGTTTCCACCTGGAATTGTAACCATGAATGAATATTCAGTGCCTAGAACTTTACAAGCCAGATTTGTAAGGCAAATAGATTTTAGACCTAAGGCCTACCTGAGAAAATCACTAAGCTGCTCTGAATATTTACTAGAAAAAAGGATTTTGCAAAGTGGCATGACTTTGCTTTTGCTTTTAATCTGGTTTAGGCCAGTTGCTGACTTTGCAGCTGCCATTCATGAGAGGATTGTGCAGTGGAAAGAAAGGCTGGATTTAGAAATAAGCATGTATACATTTTCTACTATGAAAGCTAATGTTGGTATGGGGAGACCCATTCTTGACTTTCCTAGAGAGGAAGATTCTGAAGCAGAAGACTCTGGACATGGATCAAGCACTGAATCTCAATCACAATGCTCTTCCCAGGTCTCAGAAGCCTCTGGTGCAGACACACAGGAACACTGCACCTATCACATCTGTAAAGGCTTTCAATGTTTCAAAAAACCAAAGACCCCTCCCCCAAAA
>BAD06175
ATGGACAAAGTGCTGAATAGGGAGGAATCCATGGAGCTCATGGATTTATTAGGCCTTGATAGATCTGCATGGGGAAACATTCCTGTCATGAGAAAAGCTTATCTGAAAAAATGCAAAGAACTTCACCCTGATAAAGGTGGGGACGAAGACAAAATGAAGAGAATGAATTTTCTATATAAAAAAATGGAACAAGGTGTAAAAGTTGCTCATCAGCCTGATTTTGGTACATGGAATAGTTCAGAGGTGCCAACCTATGGAACAGATGAATGGGAATCCTGGTGGAATACATTTAATGAAAAGTGGGATGAAGACCTGTTTTGCCATGAAGAAATGTTTGCCAGTGATGATGAAAACACAGGATCCCAACACTCTACCCCACCTAAGAAGAAAAAAAAGGTAGAAGACCCTAAAGACTTTCCTGTAGATCTGCATGCATTCCTCAGTCAAGCTGTGTTTAGTAATAGAACTGTTGCTTCTTTTGCTGTGTATACCACTAAAGAAAAAGCTCAAATTTTATATAAGAAACTTATGGAAAAATATTCTGTAACCTTTATAAGTAGACATGGTTTTGGGGGTCATAATATTTTGTTTTTTTTAACACCACATAGACATAGAGTTTCAGCAATTAATAACTACTGTCAAAAACTATGTACCTTTAGTTTTTTAATTTGTAAAGGTGTGAATAAGGAATACTTGTTTTACAGTGCCTTGTGTAGACAGCCATATGCAGTAGTGGAAGAAAGTATTCAGGGGGGCCTTAAGGAGCATGACTTTAACCCAGAAGAGCCAGAAGAAACTAAGCAGGTTTCATGGAAATTAGTTACACAGTATGCTTTGGACACCAAGTGTGAGGATGTTTTCTTGCTTATGGGCATGTACTTAGACTTTCAGGAAAACCCACTGCAATGCAAAAAATGTGAAAAAAAGGATCAGCCAAATCACTTTAACCATCATGAAAAGCACTATTATAATGCCCAAATTTTTGCAGATAGCAAAAATCAAAAAAGCATTTGCCAGCAGGCTGTTGATACTGTAGCAGCCAAACAAAGGGTTGACAGTCTACATATGACCAGAGAAGAAATGTTAGTTGAAAGGTTTAATTTTTTGCTTGATAAAATGGACTTAATTTTTGGGGCACATGGCAATGCTGTTTTAGAGCAATATATGGCTGGGGTGGCCTGGATTCATTGTTTGCTGCCTCAAATGGACACAGTCATTTATGAGTTCTTAAAATGCATTGTATTAAACATTCCAAAAAAAAGGTACTGGCTATTCAAGGGGCCAATAGACAGTGGCAAAACTACTTTAGCTGCAGCTTTACTTGATCTCTGTGGGGGAAAGTCATTAAATGTTAATATGCCATTAGAAAGATTAAACTTTGAGTTAGGAGTGGGTATAGATCAGTTTATGGTTGTATTTGAGGATGTAAAAGGCACTGGTGCAGAGTCAAGGGATTTACCTTCAGGGCATGGCATAAGCAACCTTGATTGCCTAAGAGATTACTTAGATGGAAGTGTGAAAGTTAATTTAGAGAGAAAACACCAAAACAAAAGAACACAGGTGTTTCCACCTGGAATTGTAACCATGAATGAATATTCAGTGCCAAGAACTTTACAGGCCAGATTTGTAAGGCAAATAGATTTTAGACCTAAGGCCTACCTGAGAAAATCACTAAGCTGCTCTGAATATTTACTAGAAAAAAGGATTTTGCAAAGTGGCATGACTTTGCTTTTGCTTTTAATCTGGTTTAGGCCAGTTGCTGACTTTGCAGCTGCCATTCATGAGAGGATTGTGCAGTGGAAAGAAAGGCTGGATTTAGAAATAAGCATGTATACATTTTCTACTATGAAAGCTAATGTTGGTATGGGGAGACCCATTCTTGACTTTCCTAGAGAGGAAGATTCTGAAGCAGAAGACTCTGGACATGGATCAAGCACTGAATCTCAATCACAATGCTCTTCCCAGGTCTCAGAAGCCTCTGGTGCAGACACACAGGAACACTGCACTTATCACATCTGTAAAGGCTTTCAATGTTTCAAAAAACCAAAAACCCCTCCCCCAAAA
>BAE45367
ATGGACAAAGTGCTGAATAGGGAGGAATCCATGGAGCTCATGGATTTATTAGGCCTTGATAGATCTGCATGGGGAAACATTCCTGTCATGAGAAAAGCTTATCTGAAAAAATGCAAAGAACTTCACCCTGATAAAGGTGGGGACGAAGACAAAATGAAGAGAATGAATTTTTTATATAAAAAAATGGAACAAGGTGTAAAAGTTGCTCATCAGCCTGATTTTGGTACATGGAATAGTTCAGAGGTGCCAACCTATGGAACAGATGAATGGGAATCCTGGTGGAATACATTTAATGAGAAGTGGGATGAAGACCTGTTTTGCCATGAAGAGATGTTTGCCAGTGATGATGAAAACACAGGATCCCAACACTCTACCCCACCTAAGAAGAAAAAAAAGGTAGAAGACCCTAAAGACTTTCCTGTAGATCTGCATGCATTCCTCAGTCAAGCTGTGTTTAGTAATAGAACTGTTGCTTCTTTTGCTGTGTACACCACTAAAGAAAAAGCTCAAATTTTATATAAGAAACTTATGGAAAAATATTCTGTAACCTTTATAAGTAGACATGGTTTTGGGGGTCATAATATTTTGTTTTTTTTAACACCACATAGACATAGAGTTTCAGCAATTAATAATTACTGTCAAAAACTATGTACCTTTAGTTTTTTAATTTGTAAAGGTGTGAATAAGGAATACTTGTTTTACAGTGCCTTGTGTAGACAGCCATATGCAGTAGTGGAAGAAAGTATTCAGGGGGGCCTTAAGGAGCATGACTTTAACCCAGAAGAACCAGAAGAAACTAAGCAGGTTTCATGGAAATTAGTTACACAGTATGCTTTGGACACCAAGTGTGAGGATGTTTTCTTGCTTATGGGCATGTACTTAGACTTTCAGGAAAACCCACTGCAATGCAAAAAATGTGAAAAAAAGGATCAGCCAAATCACTTTAACCATCATGAAAAGCACTATTATAATGCCCAAATTTTTGCAGATAGCAAAAATCAAAAAAGCATTTGCCAGCAGGCTGTTGATACTGTAGCAGCCAAACAAAGGGTTGACAGTATCCATATGACCAGAGAAGAAATGTTAGTTGAAAGGTTTAATTTTTTGCTTGATAAAATGGACTTAATTTTTGGGGCACATGGCAATGCTGTTTTAGAGCAATATATGGCTGGGGTGGCCTGGATTCACTGTTTGCTGCCTCAAATGGACACAGTCATTTATGAGTTCTTAAAATGCATTGTATTAAACATTCCAAAAAAAAGGTACTGGCTATTCAAGGGGCCAATAGACAGTGGCAAAACTACTTTAGCTGCAGCTTTACTTGATCTCTGTGGGGGAAAGTCATTAAATGTTAATATGCCATTAGAAAGATTAAACTTTGAGTTAGGAGTGGGTATAGATCAGTTTATGGTTGTATTTGAGGATGTAAAAGGCACTGGTGCAGAGTCAAGGGATTTACCTTCAGGACATGGCATAAGCAACCTTGATTGCCTAAGAGATTACTTAGATGGAAGTGTGAAAGTTAATTTAGAGAGAAAACACCAAAACAAAAGAACACAGGTGTTTCCACCTGGAATTGTAACCATGAATGAATATTCAGTGCCTAGAACTTTACAAGCCAGATTTGTAAGGCAAATAGATTTTAGACCTAAGGCCTACCTGAGAAAATCACTAAGCTGCTCTGAATATTTACTAGAAAAAAGGATTTTGCAAAGTGGCATGACTTTGCTTTTGCTTTTAATCTGGTTTAGGCCAGTTGCTGACTTTGCAGCTGCCATTCATGAGAGGATTGTGCAGTGGAAAGAAAGGCTGGATTTAGAAATAAGCATGTATACATTTTCTACTATGAAAGCTAATGTTGGTATGGGGAGACCCATTCTTGACTTTCCTAGAGAGGAAGATTCTGAAGCAGAAGACTCTGGACATGGATCAAGCACTGAATCTCAATCACAATGCTCTTCCCAGGTCTCAGAAGCCTCTGGTGCAGACACACAGGAACACTGCACCTATCACATCTGTAAAGGCTTTCAATGTTTCAAAAAACCAAAGACCCCTCCCCCAAAA
>BAD06073
ATGGACAAAGTGCTGAATAGGGAGGAATCCATGGAGCTCATGGATTTATTAGGCCTTGATAGATCTGCATGGGGAAACATTCCTGTCATGAGAAAAGCTTATCTGAAAAAATGCAAAGAACTTCACCCTGATAAAGGTGGGGACGAAGACAAAATGAAGAGAATGAATTTTTTATATAAAAAAATGGAACAAGGTGTAAAAGTTGCTCATCAGCCTGATTTTGGTACATGGAATAGTTCAGAGGTGCCAACCTATGGAACAGATGAATGGGAATCCTGGTGGAATACATTTAATGAGAAGTGGGATGAAGACCTGTTTTGCCATGAAGAAATGTTTGCCAGTGATGATGAAAACACAGGATCCCAACACTCTACCCCACCTAAGAAGAAAAAAAAGGTAGAAGACCCTAAAGACTTTCCTGTAGATCTGCATGCATTCCTCAGTCAAGCTGTGTTTAGTAATAGAACTGTTGCTTCTTTTGCTGTGTATACCACTAAAGAAAAAGCTCAAATTTTATATAAGAAACTTATGGAAAAATATTCTGTAACCTTTATAAGTAGACATGGTTTTGGGGGTCATAATATTTTGTTTTTTTTAACACCACATAGACATAGAGTTTCAGCAATTAATAACTACTGTCAAAAACTATGTACCTTTAGTTTTTTAATTTGTAAAGGTGTGAATAAGGAATACTTGTTTTACAGTGCCTTGTGTAGACAGCCATATGCAGTAGTGGAAGAAAGTATTCAGGGGGGCCTTAAGGAGCATGACTTTAACCCAGAAGAGCCAGAAGAAACTAAGCAGGTTTCATGGAAATTAGTTACACAGTATGCTTTGGACACCAAGTGTGAGGATGTTTTCTTGCTTATGGGCATGTACTTAGACTTTCAGGAAAACCCACTGCAATGCAAAAAATGTGAAAAAAAGGATCAGCCAAATCACTTTAACCATCATGAAAAGCACTATTATAATGCCCAAATTTTTGCAGATAGCAAAAATCAAAAAAGCATTTGCCAGCAGGCTGTTGATACTGTAGCAGCCAAACAAAGGGTTGACAGTATACATATGACCAGAGAAGAAATGTTAGTTGAAAGGTTTAATTTTTTGCTTGATAAAATGGACTTAATTTTTGGGGCACATGGCAATGCTGTTTTAGAGCAATATATGGCTGGGGTGGCCTGGATTCATTGTTTGCTGCCTCAAATGGACACAGTCATTTATGAGTTCTTAAAATGCATTGTATTAAACATTCCAAAAAAAAGGTACTGGCTATTCAAGGGGCCAATAGACAGTGGCAAAACTACTTTAGCTGCAGCTTTACTTGATCTCTGTGGGGGAAAGTCATTAAATGTTAATATGCCATTAGAAAGATTAAACTTTGAGTTAGGAGTGGGTATAGATCAGTTTATGGTTGTATTTGAGGATGTAAAAGGCACTGGTGCAGAGTCAAGGGATTTACCTTCAGGGCATGGCATAAGCAACCTTGATTGCCTAAGAGATTACTTAGATGGAAGTGTGAAAGTTAATTTAGAGAGAAAACACCAAAACAAAAGAACACAGGTGTTTCCACCTGGAATTGTAACCATGAATGAATATTCAGTGCCAAGAACTTTACAGGCCAGATTTGTAAGGCAAATAGATTTTAGACCTAAGGCCTACCTGAGAAAATCACTAAGCTGCTCTGAATATTTACTAGAAAAAAGGATTTTGCAAAGTGGCATGACTTTGCTTTTGCTTTTAATCTGGTTTAGGCCAGTTGCTGACTTTGCAGCTGCCATTCATGAGAGGATTGTGCAGTGGAAAGAAAGGCTGGATTTAGAAATAAGCATGTATACATTTTCTACTATGAAAGCTAATGTTGGTATGGGGAGACCCATTCTTGACTTTCCTAGAGAGGAAGATTCTGAAGCAGAAGACTCTGGACATGGATCAAGCACTGAATCTCAATCACAATGCTCTTCCCAGGTCTCAGAAGCCTCTGGTGCAGACACACAGGAACACTGCACCTATCACATCTGTAAAGGCTTTCAATGTTTCAAAAAACCAAAAACCCCTCCCCCAAAA
>BAE02945
ATGGACAAAGTGCTGAATAGGGAGGAATCCATGGAGCTCATGGATTTATTAGGCCTTGATAGATCTGCATGGGGAAACATTCCAGTCATGAGAAAAGCTTATCTAAAAAAATGCAAAGAACTTCACCCTGATAAAGGTGGGGACGAAGACAAAATGAAGAGAATGAATTTTTTATATAAAAAAATGGAGCAAGGTGTAAAAGTTGCTCATCAGCCTGATTTTGGTACATGGAATAGTTCAGAGGTGCCAACCTATGGAACAGATGAGTGGGAATCCTGGTGGAATACATTTAATGAGAAGTGGGATGAAGACCTGTTTTGCCATGAAGAAATGTTTGCCAGTGATGATGAAAACACAGGATCCCAACACTCTACCCCACCTAAGAAGAAAAAAAAGGTAGAAGACCCTAAAGACTTTCCTGTAGATCTGCATGCATTCCTCAGTCAAGCTGTGTTTAGTAATAGAACTGTTGCTTCTTTTGCTGTGTATACCACTAAAGAAAAAGCTCAAATTTTATATAAGAAACTTATGGAAAAATATTCTGTAACCTTTATAAGTAGACATGGTTTTGGGGGTCATAATATCTTGTTTTTTTTAACACCACATAGACATAGAGTTTCAGCAATTAATAATTACTGTCAAAAACTATGTACCTTTAGTTTTTTAATTTGTAAAGGTGTGAATAAGGAATACTTGTTTTACAGTGCCTTGTGTAGACAGCCATATGCAGTAGTGGAAGAAAGTATTCAGGGGGGCCTTAAGGAGCATGACTTTAACCCAGAAGAACCAGAAGAAACTAAGCAGGTTTCATGGAAATTAGTAACACAGTATGCTTTGGACACCAAGTGTGAGGATGTTTTCTTGCTTATGGGCATGTACTTAGACTTTCAGGATAACCCACTGCAATGCAAAAAATGTGAAAAAAAGGATCAGCCAAATCACTTTAACCATCATGAAAAGCACTATTATAATGCCCAAATTTTTGCAGATAGCAAAAATCAAAAAAGCATTTGCCAGCAGGCTGTTGATACTGTAGCAGCCAAACAAAGGGTTGACAGTATCCATATGACCAGAGAAGAAATGTTAGTTGAAAGGTTTAATTTTTTGCTTGATAAAATGGACTTGATTTTTGGGGCACATGGCAATGCTGTTTTAGAGCAATATATGGCTGGGGTGGCCTGGATTCATTGTTTGCTGCCTCAAATGGACACTGTCATTTATGAGTTCTTAAAATGCATTGTATTAAACATTCCAAAAAAAAGGTACTGGCTATTCAAGGGGCCAATAGACAGTGGCAAAACTACTTTAGCTGCAGCTTTACTTGATCTCTGTGGGGGGAAGTCATTAAATGTTAATATGCCATTAGAAAGATTAAACTTTGAGTTAGGAGTGGGTATAGATCAGTTTATGGTTGTATTTGAGGATGTAAAAGGCACTGGTGCAGAGTCAAGGGATTTACCTTCAGGGCATGGCATAAGCAACCTTGATTGCTTAAGAGATTACTTAGATGGAAGTGTGAAAGTTAATTTAGAGAGAAAACACCAAAATAAAAGGACACAGGTGTTTCCACCTGGAATTGTAACCATGAATGAATATTCAGTGCCTAGAACATTACAAGCCAGATTTGTAAGGCAAATAGATTTTAGACCTAAGGCCTACCTGAGAAAATCACTAAGCTGCTCTGAATATTTACTAGAAAAAAGGATTTTGCAAAGTGGTATGACTTTGCTTTTGCTTTTAATCTGGTTTAGGCCAGTTGCTGACTTTGCAGCTGCCATTCATGAGAGGATTGTGCAGTGGAAAGAAAGGCTGGATTTAGAAATAAGCATGTATACATTTTCTACTATGAAAGCTAATGTTGGTATGGGGAGACCCATTCTTGACTTTCCTAGAGAGGAAGATTCTGAAGCAGAAGACTCTGGACATGGATCAAGCACTGAATCTCAATCACAATGCTTTTCCCAGGTCTCAGAAGCCTCTGGTGCAGACACACAGGAACACTGCACCTATCACATCTGTAAAGGCTTTCAATGTTTCAAAAAACCAAAAACCCCTCCCCCAAAA
>BAC03072
ATGGACAAAGTGCTGAATAGGGAGGAATCCATGGAGCTCATGGATTTATTAGGCCTTGATAGATCTGCATGGGGAAACATTCCTGTCATGAGAAAAGCTTATCTGAAAAAATGCAAAGAACTTCACCCTGATAAAGGTGGGGACGAAGACAAAATGAAGAGAATGAATTTTTTATATAAAAAAATGGAACAAGGTGTAAAAGTTGCTCATCAGCCTGATTTTGGTACATGGAATAGTTCAGAGGTGCCAACCTATGGAACAGATGAATGGGAATCCTGGTGGAATACATTTAATGAGAAGTGGGATGAAGACCTGTTTTGCCATGAAGAGATGTTTGCCAGTGATGATGAAAACACAGGATCCCAACACTCTACCCCACCTAAGAAGAAAAAAAAGGTAGAAGACCCTAAAGACTTTCCTGTAGATCTGCATGCATTCCTCAGTCAAGCTGTGTTTAGTAATAGAACTGTTGCTTCTTTTGCTGTGTACACCACTAAAGAAAAAGCTCAAATTTTATATAAGAAACTTATGGAAAAATATTCTGTAACCTTTATAAGTAGACATGGTTTTGGGGGTCATAATATTTTGTTTTTTTTAACACCACATAGACATAGAGTTTCAGCAATTAATAATTACTGTCAAAAACTATGTACCTTTAGTTTTTTAATTTGTAAAGGTGTGAATAAGGAATACTTGTTTTACAGTGCCTTGTGTAGACAGCCATATGCAGTAGTGGAAGAAAGTATTCAGGGGGGCCTTAAGGAGCATGACTTTAACCCAGAAGAACCAGAAGAAACTAAGCAGGTTTCATGGAAATTAGTTACACAGTATGCTTTGGACACCAAGTGTGAGGATGTTTTCTTGCTTATGGGCATGTACTTAGACTTTCAGGAAAACCCACTGCAATGCAAAAAATGTGAAAAAAAGGATCAGCCAAATCACTTTAACCATCATGAAAAGCACTATTATAATGCCCAAATTTTTGCAGATAGCAAAAATCAAAAAAGCATTTGCCAGCAGGCTGTTGATACTGTAGCAGCCAAACAAAGGGTTGACAGTATCCATATGACCAGAGAAGAAATGTTAGTTGAAAGGTTTAATTTTTTGCTTGATAAAATGGACTTAATTTTTGGGGCACATGGCAATGCTGTTTTAGAGCAATATATGGCTGGGGTGGCCTGGATTCACTGTTTGCTGCCTCAAATGGACACAGTCATTTATGAGTTCTTAAAATGCATTGTATTAAACATTCCAAAAAAAAGGTACTGGCTATTCAAGGGGCCAATAGACAGTGGCAAAACTACTTTAGCTGCAGCTTTACTTGATCTCTGTGGGGGAAAGTCATTAAATGTTAATATGCCATTAGAAAGATTAAACTTTGAGTTAGGAGTGGGTATAGATCAGTTTATGGTTGTATTTGAGGATGTAAAAGGCACTGGTGCAGAGTCAAGGGATTTACCTTCAGGACATGGCATAAGCAACCTTGATTGCCTAAGAGATTACTTAGATGGAAGTGTGAAAGTTAATTTAGAGAGAAAACACCAAAACAAAAGAACACAGGTGTTTCCACCTGGAATTGTAACCATGAACGAATATTCAGTGCCTAGAACTTTACAAGCCAGATTTGTAAGGCAAATAGATTTTAGACCTAAGGCCTACCTGAGAAAATCACTAAGCTGCTCTGAATATTTACTAGAAAAAAGGATTTTGCAAAGTGGCATGACTTTGCTTTTGCTTTTAATCTGGTTTAGGCCAGTTGCTGACTTTGCAGCTGCCATTCATGAGAGGATTGTGCAGTGGAAAGAAAGGCTGGATTTAGAAATAAGCATGTATACATTTTCTACTATGAAAGCTAATGTTGGTATGGGGAGACCCATTCTTGACTTTCCTAGAGAGGAAGATTCTGAAGCAGAAGACTCTGGACATGGATCAAGCACTGAATCTCAATCACAATGCTCTTCCCAGGTCTCAGAAGCCTCTGGTGCAGACACACAGGAACACTGCACCTATCACATCTGTAAAGGCTTTCAATGTTTCAAAAAACCAAAGACCCCTCCCCCAAAA
>BAB68984
ATGGACAAAGTGCTGAATAGGGAGGAATCCATGGAGCTCATGGATTTATTAGGCCTTGATAGATCTGCATGGGGAAACATTCCTGTCATGAGAAAAGCTTATCTGAAAAAATGCAAAGAACTTCACCCTGATAAAGGTGGGGACGAAGACAAAATGAAGAGAATGAATTTTTTATATAAAAAAATGGAACAAGGTGTAAAAGTTGCTCATCAGCCTGATTTTGGTACATGGAATAGTTCAGAGGTGCCAACCTATGGAACAGATGAATGGGAATCCTGGTGGAATACATTTAATGAGAAGTGGGATGAAGACCTGTTTTGCCATGAAGAGATGTTTGCCAGTGATGATGAAAACACAGGATCCCAACACTCTACCCCACCTAAGAAGAAAAAAAAGGTAGAAGACCCTAAAGACTTTCCTGTAGATCTGCATGCATTCCTCAGTCAAGCTGTGTTTAGTAATAGAACTGTTGCTTCTTTTGCTGTGTACACCACTAAAGAAAAAGCTCAAATTTTATATAAGAAACTTATGGAAAAATATTCTGTAACCTTTATAAGTAGACATGGTTTTGGGGGTCATAATATTTTGTTTTTTTTAACACCACATAGACATAGAGTTTCAGCAATTAATAATTACTGTCAAAAACTATGTACCTTTAGTTTTTTAATTTGTAAAGGTGTGAATAAGGAATACTTGTTTTACAGTGCCTTGTGTAGACAGCCATATGCAGTAGTGGAAGAAAGTATTCAGGGGGGCCTTAAGGAGCATGACTTTAACCCAGAAGAACCAGAAGAAACTAAGCAGGTTTCATGGAAATTAGTTACACAGTATGCTTTGGACACCAAGTGTGAGGATGTTTTCTTGCTTATGGGCATGTACTTAGACTTTCAGGAAAACCCACTGCAATGCAAAAAATGTGAAAAAAAGGATCAGCCAAATCACTTTAACCACCATGAAAAGCACTATTATAATGCCCAAATTTTTGCAGATAGCAAAAATCAAAAAAGCATTTGCCAGCAGGCTGTTGATACTGTAGCAGCCAAACAAAGGGTTGACAGTATCCATATGACCAGAGAAGAAATGTTAGTTGGAAGGTTTAATTTTTTGCTTGATAAAATGGACTTAATTTTTGGGGCACATGGCAATGCTGTTTTAGAGCAATATATGGCTGGGGTGGCCTGGATTCACTGTTTGCTGCCTCAAATGGACACAGTCATTTATGAGTTCTTAAAATGCATTGTATTAAACATTCCAAAAAAAAGGTACTGGCTATTCAAGGGGCCAATAGACAGTGGCAAAACTACTTTAGCTGCAGCTTTACTTGATCTCTGTGGGGGAAAGTCATTGAATGTTAATATGCCATTAGAAAGATTAAACTTTGAGTTAGGAGTGGGTATAGATCAGTTTATGGTTGTATTTGAGGATGTAAAAGGCACTGGTGCAGAGTCAAGGGATTTACCTTCAGGACATGGCATAAGCAACCTTGATTGCCTAAGAGATTACTTAGATGGAAGTGTGAAAGTTAATTTAGAGAGAAAACACCAAAACAAAAGAACACAGGTGTTTCCACCTGGAATTGTAACCATGAATGAATATTCAGTGCCTAGAACTTTACAAGCCAGATTTGTAAGGCAAATAGATTTTAGACCTAAGGCCTACCTGAGAAAATCACTAAGCTGCTCTGAATATTTACTAGAAAAAAGGATTTTGCAAAGTGGCATGACTTTGCTTTTGCTTTTAATCTGGTTTAGGCCAGTTGCTGACTTTGCAGCTGCCATTCATGAGAGGATTGTGCAGTGGAAAGAAAGGCTGGATTTAGAAATAAGCATGTATACATTTTCTACTATGAAAGCTAATGTTGGTATGGGGAGACCCATTCTTGACTTTCCTAGAGAGGAAGATTCTGAAGCAGAAGACTCTGGACATGGATCAAGCACTGAATCTCAATCACAATGCTCTTCCCAGGTCTCAGAAGCCTCTGGTGCAGACACACAGGAACACTGCACCTATCACATCTGTAAAGGCTTTCAATGTTTCAAAAAACCAAAGACCCCTCCCCCAAAA
>BAE03011
ATGGACAAAGTGCTGAATAGGGAGGAATCCATGGAGCTCATGGATTTATTAGGCCTTGATAGATCTGCATGGGGAAACATTCCTGTCATGAGAAAAGCTTATCTAAAAAAATGCAAAGAACTTCACCCTGATAAAGGTGGGGACGAAGACAAAATGAAGAGAATGAATTTTTTATATAAAAAAATGGAGCAAGGTGTAAAAGTTGCTCATCAGCCTGATTTTGGTACATGGAATAGTTCAGAGGTGCCAACCTATGGAACAGATGAGTGGGAATCCTGGTGGAATACATTTAATGAGAAGTGGGATGAAGACCTGTTTTGCCATGAAGAAATGTTTGCCAGTGATGATGAAAACACAGGATCCCAACACTCTACCCCACCTAAGAAGAAAAAAAAGGTAGAAGACCCTAAAGACTTTCCTGTAGATCTGCATGCATTCCTCAGTCAAGCTGTGTTTAGTAATAGAACTGTTGCTTCTTTTGCTGTGTATACCACTAAAGAAAAAGCTCAAATTTTATATAAGAAACTTATGGAAAAATATTCTGTAACCTTTATAAGTAGACATGGTTTTGGGGGTCATAATATTTTGTTTTTTTTAACACCACATAGACATAGAGTTTCAGCAATTAATAATTACTGTCAAAAACTATGTACCTTTAGTTTTTTAATTTGTAAAGGTGTGAATAAGGAATACTTGTTTTACAGTGCCTTGTGTAGACAGCCATATGCAGTAGTGGAAGAAAGTATTCAGGGGGGCCTTAAGGAGCATGACTTTAACCCAGAAGAACCAGAAGAAACTAAGCAGGTTTCATGGAAATTAGTAACACAGTATGCTTTGGACACCAAGTGTGAGGATGTTTTCTTGCTTATGGGCATGTACTTAGACTTTCAGGAAAACCCACTGCAATGCAAAAAATGTGAAAAAAAGGATCAGCCAAATCACTTTAACCATCATGAAAAGCACTATTATAATGCCCAAATTTTTGCAGATAGCAAAAATCAAAAAAGCATTTGCCAGCAGGCTGTTGATACTGTAGCAGCCAAACAAAGGGTTGACAGTATCCATATGACCAGAGAAGAAATGTTAGTTGAAAGGTTTAATTTTTTGCTTGATAAAATGGACTTGATTTTTGGGGCACATGGCAATGCTGTTTTAGAGCAATATATGGCTGGGGTGGCCTGGATTCATTGTTTGCTGCCTCAAATGGACACTGTCATTTATGAGTTCTTAAAATGCATTGTATTAAACATTCCTAAAAAAAGGTACTGGCTATTCAAGGGGCCAATAGACAGTGGCAAAACTACTTTAGCTGCAGCTTTACTTGATCTCTGTGGGGGGAAGTCATTAAATGTTAATATGCCATTAGAAAGATTAAACTTTGAGTTAGGAGTGGGTATAGATCAGTTTATGGTTGTATTTGAGGATGTAAAAGGCACTGGTGCAGAGTCAAGGGATTTACCTTCAGGGCATGGCATAAGCAACCTAGATTGCTTAAGAGATTACTTAGATGGAAGTGTGAAAGTTAATTTAGAGAGAAAACACCAAAATAAAAGAACACAGGTGTTTCCACCTGGAATTGTAACCATGAATGAATATTCAGTGCCTAGAACATTACAAGCCAGATTTGTAAGGCAAATAGATTTTAGACCTAAGGCCTACCTGAGAAAATCACTAAGCTGCTCTGAATTTTTACTAGAAAAAAGAATTTTGCAAAGTGGTATGACTTTGCTTTTGCTTTTAATCTGGTTTAGGCCAGTTGCTGACTTTGCAGCTGCCATTCATGAGAGGATTGTGCAGTGGAAAGAAAGGCTGGATTTAGAAATAAGCATGTATACATTTTCTACTATGAAAGCTAATGTTGGTATGGGGAGACCCATTGTTGACTTTCCTAGAGAGGAAGATTCTGAAGCAGAAGACTCTGGACATGGATCAAGCACTGAATCTCAATCACAATGCTCTTCCCAGGTCTCAGAAGCCTCTGGTGCAGACACACAGGAACACTGCACCTATCACATCTGTAAAGGTTTTCAATGTTTCAAGAAACCAAAAACCCCTCCCCCAAAA
>BAC03024
ATGGACAAAGTGCTGAATAGGGAGGAATCCATGGAGCTCATGGATTTATTAGGCCTTGATAGATCTGCATGGGGAAACATTCCTGTCATGAGAAAAGCTTATCTGAAAAAATGCAAAGAACTTCACCCTGATAAAGGTGGGGACGAAGACAAAATGAAGAGAATGAATTTTTTATATAAAAAAATGGAACAAGGTGTAAAAGTTGCTCATCAGCCTGATTTTGGTACATGGAATAGTTCAGAGGTGCCAACCTATGGAACAGATGAATGGGAATCCTGGTGGAATACATTTAATGAGAAGTGGGATGAAGACCTGTTTTGCCATGAAGAGATGTTTGCCAGTGATGATGAAAACACAGGATCCCAACACTCTACCCCACCTAAGAAGAAAAAAAAGGTAGAAGACCCTAAAGACTTTCCTGTAGATCTGCATGCATTCCTCAGTCAAGCTGTGTTTAGTAATAGAACTGTTGCTTCTTTTGCTGTGTACACCACTAAAGAAAAAGCTCAAATTTTATATAAGAAACTTATGGAAAAATATTCTGTAACCTTTATAAGTAGACATGGTTTTGGGGGTCATAATATTTTGTTTTTTTTAACACCACATAGACATAGAGTTTCAGCAATTAATAATTACTGTCAAAAACTATGTACCTTTAGTTTTTTAATTTGTAAAGGTGTGAATAAGGAATACTTGTTTTACAGTGCCTTGTGTAGACAGCCATATGCAGTAGTGGAAGAAAGTATTCAGGGGGGCCTTAAGGAGCATGACTTTAACCCAGAAGAACCAGAAGAAACTAAGCAGGTTTCATGGAAATTAGTTACACAGTATGCTTTGGACACCAAGTGTGAGGATGTTTTCTTGCTTATGGGCATGTACTTAGACTTTCAGGAAAACCCACTGCAATGCAAAAAATGTGAAAAAAAGGATCAGCCAAATCACTTTAACCATCATGAAAAGCACTATTATAATGCACAAATTTTTGCAGATAGCAAAAATCAAAAAAGCATTTGCCAGCAGGCTGTTGATACTGTAGCAGCCAAACAAAGGGTTGACAGTATACATATGACCAGAGAAGAAATGTTAGTTGAAAGGTTTAATTTTTTGCTTGATAAAATGGACTTAATTTTTGGGGCACATGGCAATGCTGTTTTAGAGCAATATATGGCTGGGGTGGCCTGGATTCACTGTTTGCTGCCTCAAATGGACACAGTCATTTATGAGTTCTTAAAATGCATTGTATTAAACATTCCAAAAAAAAGGTACTGGCTATTCAAGGGGCCAATAGACAGTGGCAAAACTACTTTAGCTGCAGCTTTACTTGATCTCTGTGGGGGAAAGTCATTAAATGTTAATATGCCATTAGAAAGATTAAACTTTGAGTTAGGAGTGGGTATAGATCAGTTTATGGTTGTATTTGAGGATGTAAAAGGCACTGGTGCAGAGTCAAGGGATTTACCTTCAGGACATGGCATAAGCAACCTTGATTGCCTAAGAGATTACTTAGATGGAAGTGTGAAAGTTAATTTAGAGAGAAAACACCAAAACAAAAGAACACAGGTGTTTCCACCTGGAATTGTAACCATGAATGAATATTCAGTGCCTAGAACTTTACAAGCCAGATTTGTAAGGCAAATAGATTTTAGACCTAAGGCCTACCTGAGAAAATCACTAAGCTGCTCTGAATATTTACTAGAAAAAAGGATTTTGCAAAGTGGCATGACTTTGCTTTTGCTTTTAATCTGGTTTAGGCCAGTTGCTGACTTTGCAGCTTCCATTCATGAGAGGATTGTGCAGTGGAAAGAAAGGCTGGATTTAGAAATAAGCATGTATACATTTTCTACTATGAAAGCTAATGTTGGTATGGGGAGACCCATTCTTGACTTTCCTAGAGAGGAAGATTCGGAAGCAGAAGACTCTGGACATGGATCAAGCACTGAATCTCAATCACAATGCTTTTCCCAGGTCTCAGAAGCCTCTGGTGCAGACACACAGGAACACTGCACCTATCACATCTGTAAAGGCTTTCAATGTTTCAAAAAACCAAAGACCCCTCCCCCAAAA
>BAF40842
ATGGACAAAGTGCTGAATAGGGAGGAATCCATGGAGCTCATGGATTTATTAGGCCTTGATAGATCTGCATGGGGAAACATCCCTGTCATGAGAAAAGCTTATCTGAAAAAATGCAAAGAACTTCACCCTGATAAAGGTGGGGACGAAGACAAAATGAAGAGAATGAATTTTTTATATAAAAAAATGGAACAAGGTGTAAAAGTTGCTCATCAGCCTGATTTTGGTACATGGAATAGTTCAGAGGTGCCAACCTATGGAACAGATGAATGGGAATCCTGGTGGAATACATTTAATGAGAAGTGGGATGAAGACCTGTTTTGCCATGAAGAAATGTTTGCCAGTGATGATGAAAACACAGGATCCCAGCACTCTACCCCACCTAAGAAGAAAAAAAAGGTAGAAGACCCTAAAGACTTTCCTGTAGATCTGCATGCATTCCTCAGTCAAGCTGTGTTTAGTAATAGAACTGTTGCTTCTTTTGCTGTGTATACCACTAAAGAAAAAGCTCAAATTTTATATAAGAAACTTATGGAAAAATATTCTGTAACCTTTATAAGTAGACATGGTTTTGGGGGTCATAATATTTTGTTTTTTTTAACACCACATAGACATAGAGTTTCAGCAATTAATAATTACTGTCAAAAACTATGTACCTTTAGTTTTTTAATTTGTAAAGGTGTGAATAAGGAATACTTGTTTTACAGTGCCTTGTGTAGACAGCCATATGCAGTAGTGGAAGAAAGTATTCAGGGGGGCCTTAAGGAGCATGACTTTAACCCAGAAGAACCAGAAGAAACTAAGCAGGTTTCATGGAAGTTAGTTACACAGTATGCTTTGGACACCAAGTGTGAGGATGTTTTCTTGCTTATGGGCATGTACTTAGACTTTCAGGAAAACCCACTACAATGCAAAAAATGTGAAAAAAAGGATCAGCCAAATCACTTTAACCATCATGAAAAGCACTATTATAATGCCCAAATTTTTGCAGATAGCAAAAATCAAAAAAGCATTTGCCAGCAGGCTGTTGATACTGTAGCAGCCAAACAAAGGGTTGACAGTATCCATATGACCAGAGAAGAAATGTTAGTTGAAAGGTTTAATTTTTTGCTTGATAAAATGGACTTAATTTTTGGGGCACATGGCAATGCTGTTTTAGAGCAATATATGGCTGGGGTGGCCTGGATTCATTGTTTGCTGCCTCAAATGGACACTGTCATTTATGAGTTCTTAAAATGCATTGTATTAAACATTCCAAAAAAAAGGTACTGGCTATTCAAGGGGCCAATAGACAGTGGCAAAACTACTTTAGCTGCAGCTTTACTTGATCTCTGTGGGGGAAAGTCATTAAATGTTAATATGCCATTAGAAAGATTAAACTTTGAGTTAGGAGTGGGTATAGATCAGTTTATGGTTGTATTTGAGGATGTAAAAGGCACTGGTGCAGAGTCAAGGGATTTACCTTCAGGGCATGGCATAAGCAACCTTGATTGCCTAAGAGATTACTTAGATGGAAGTGTGAAAGTTAATTTAGAGAGAAAACACCAAAACAAAAGAACACAGGTGTTTCCACCTGGAATTGTAACCATGAATGAATATTCAGTGCCTAGAACTTTACAAGCCAGATTTGTAAGGCAAATAGATTTTAGACCTAAGGCCTACCTGAGAAAATCACTAAGCTGCTCTGAATATTTACTAGAAAAAAGGATTTTGCAAAGTGGCATGACTTTGCTTTTGCTTTTAATCTGGTTTAGGCCAGTTGCTGACTTTGCAGCTGCCATTCATGAGAGGATTGTGCAGTGGAAAGAAAGGCTGGATTTAGAAATAAGCATGTATACATTTTCTACTATGAAAGCTAATGTTGGTATGGGGAGACCCATTCTTGACTTTCCTAGAGAGGAAGATTCTGAAGCAGAAGACTCTGGACATGGATCAAGCACTGAATCTCAATCACAATGCTCTTCCCAGGTCTCAGAAGCCTCTGGTGCAGACACACAGGAACACTGCACTTATCACATCTGTAAAGGCTTTCAATGTTTCAAAAAACCAAAGACCCCTCCCCCAAAA
>BAB68792
ATGGACAAAGTGCTGAATAGGGAGGAATCCATGGAGCTCATGGATTTATTAGGCCTTGATAGATCTGCATGGGGAAACATTCCTGTCATGAGAAAAGCTTATCTGAAAAAATGCAAAGAACTTCACCCTGATAAAGGTGGGGACGAAGACAAAATGAAGAGAATGAATTTTTTATATAAAAAAATGGAACAAGGTGTAAAAGTTGCTCATCAGCCTGATTTTGGTACATGGAATAGTTCAGAGGTGCCAACCTATGGAACAGATGAATGGGAGTCCTGGTGGAATACATTTAATGAGAAGTGGGATGAAGACCTGTTTTGCCATGAAGAAATGTTTGCCAGTGATGATGAAAACACAGGATCCCAACACTCTACCCCACCTAAGAAGAAAAAAAAGGTAGAAGACCCTAAAGACTTTCCTGTAGATCTGCATGCATTCCTCAGTCAAGCTGTGTTTAGTAATAGAACTGTTGCTTCTTTTGCTGTGTATACCACTAAAGAAAAAGCTCAAATTTTATATAAGAAACTTATGGAAAAATATTCTGTAACCTTTATAAGTAGACATGGTTTTGGGGGTCATAATATTTTGTTTTTTTTAACACCACATAGACATAGAGTTTCAGCAATTAATAATTACTGTCAAAAACTATGTACCTTTAGTTTTTTAATTTGTAAAGGTGTGAATAAGGAATACTTGCTTTACAGTGCCTTGTGTAGACAGCCATATGCAGTAGTGGAAGAAAGTATTCAGGGGGGCCTTAAGGAGCATGACTTTAACCCAGAAGAACCAGAAGAAACTAAGCAGGTTTCATGGAAATTAGTTACACAGTATGCTTTGGACACCAAGTGTGAGGATGTTTTCTTGCTTATGGGCATGTACTTAGACTTTCAGGAAAACCCACTGCAATGCAAAAAATGTGAAAAAAAGGATCAGCCAAATCACTTTAACCATCATGAAAAGCACTATTATAATGCCCAAATTTTTGCAGATAGCAAAAATCAAAAAAGCATTTGCCAGCAGGCTGTTGATACTGTAGCAGCCAAACAAAGGGTTGACAGTCTCCATATGACCAGAGAAGAAATGTTAGTTGAAAGGTTTAATTTTTTGCTTGATAAAATGGACTTAATTTTTGGGGCACATGGCAATGCTGTTTTGGAGCAATATATGGCTGGGGTGGCCTGGATTCATTGTTTGCTGCCTCAAATGGACACAGTCATTTATGAGTTCTTAAAATGCATTGTATTAAACATTCCAAAAAAAAGGTACTGGCTATTCAAGGGGCCAATAGACAGTGGCAAAACTACTTTAGCTGCAGCTTTACTTGATCTTTGTGGGGGAAAGTCATTAAATGTTAATATGCCATTAGAAAGATTAAACTTTGAGTTAGGAGTGGGTATAGATCAGTTTATGGTTGTATTTGAGGATGTTAAAGGCACTGGTGCAGAGTCAAGGGATTTACCTTCAGGGCATGGCATAAGCAACCTTGATTGCCTAAGAGATTACTTAGATGGAAGTGTGAAAGTTAATTTAGAGAGAAAACACCAAAACAAAAGAACACAGGTGTTTCCACCTGGAATTGTAACCATGAATGAATATTCAGTGCCTAGAACTTTACAAGCCAGATTTGTAAGGCAAATAGATTTTAGACCTAAGGCCTACCTGAGAAAATCACTAAGCTGCTCTGAATATTTACTAGAAAAAAGGATTTTGCAAAGTGGCATGACTTTGCTTTTGCTTTTAATCTGGTTTAGGCCAGTTGCTGACTTTGCAGCTGCCATTCATGAGAGGATTGTGCAGTGGAAAGAAAGGCTGGATTTAGAAATAAGCATGTATACATTTTCTACTATGAAAGCTAATGTTGGTATGGGGAGACCCATTCTTGACTTTCCCAGAGAGGAAGATTCTGAAGCAGAAGACTCTGGACATGGATCAAGCACTGAATCTCAATCACAATGCTCTTCCCAGGTCTCAGAAGCCTCTGGTGCAGACACACAGGAACACTGCACTTATCACATCTGTAAAGGCTTTCAATGTTTCAAAAAACCAAAAACCCCTCCCCCAAAA
>BAF40848
ATGGACAAAGTGCTGAATAGGGAGGAATCCATGGAGCTCATGGATTTATTAGGCCTTGATAGATCTGCATGGGGAAACATTCCTGTCATGAGAAAAGCTTATCTGAAAAAATGCAAAGAACTTCACCCTGATAAAGGTGGGGACGAAGACAAAATGAAGAGAATGAATTTTTTATATAAAAAAATGGAACAAGGTGTAAAAGTTGCTCATCAGCCTGATTTTGGTACATGGAATAGTTCAGAGGTGCCAACCTATGGAACAGATGAATGGGAATCCTGGTGGAATACATTTAATGAGAAGTGGGATGAAGACCTGTTTTGCCATGAAGAAATGTTTGCCAGTGATGATGAAAACACAGGATCCCAGCACTCTACCCCACCTAAGAAGAAAAAAAAGGTAGAAGACCCTAAAGACTTTCCTGTAGATCTGCATGCATTCCTCAGTCAAGCTGTGTTTAGTAATAGAACTGTTGCTTCTTTTGCTGTGTATACCACTAAAGAAAAAGCTCAAATTTTATATAAGAAACTTATGGAAAAATATTCTGTAACCTTTATAAGTAGACATGGTTTTGGGGGTCATAATATTTTGTTTTTTTTAACACCACATAGACATAGAGTTTCAGCAATTAATAATTACTGTCAAAAACTATGTACCTTTAGTTTTTTAATTTGTAAAGGTGTGAATAAGGAATACTTGTTTTACAGTGCCTTGTGTAGACAGCCATATGCAGTAGTGGAAGAAAGTATTCAGGGGGGCCTTAAAGAGCATGACTTTAACCCAGAAGAACCAGAAGAAACTAAGCAGGTTTCATGGAAATTAGTTACACAGTATGCTTTGGACACCAAGTGTGAGGATGTTTTCTTGCTTATGGGCATGTACTTAGACTTTCAGGAAAACCCACTGCAATGCAAAAAATGTGAAAAAAAGGATCAGCCAAATCACTTTAACCATCATGAAAAGCACTATTATAATGCCCAAATTTTTGCAGATAGCAAAAATCAAAAAAGCATTTGCCAGCAGGCTGTTGATACTGTAGCAGCCAAACAAAGGGTTGACAGTATCCATATGACCAGAGAAGAAATGTTAGTTGAAAGGTTTAATTTTTTGCTTGATAAAATGGACTTAATTTTTGGGGCACATGGCAATGCTGTTTTAGAGCAATATATGGCTGGGGTGGCCTGGATTCATTGTTTGCTGCCTCAAATGGACACTGTCATTTATGAGTTCTTAAAATGCATTGTATTAAACATTCCAAAAAAAAGGTACTGGCTATTCAAGGGGCCAATAGACAGTGGCAAAACTACTTTAGCTGCAGCTTTACTTGATCTCTGTGGGGGAAAGTCATTAAATGTTAATATGCCATTAGAAAGATTAAACTTTGAGTTAGGAGTGGGTATAGATCAGTTTATGGTTGTATTTGAGGATGTAAAAGGCACTGGTGCAGAGTCAAGGGATTTACCTTCAGGGCATGGCATAAGCAACCTTGATTGCCTAAGAGATTACTTAGATGGAAGTGTGAAAGTTAATTTAGAGAGAAAACACCAAAACAAAAGAACACAGGTGTTTCCACCTGGAATTGTAACCATGAATGAATATTCAGTGCCTAGAACTTTACAAGCCAGATTTGTAAGGCAAATAGATTTTAGACCTAAGGCCTACCTGAGAAAATCACTAAGCTGCTCTGAATATTTACTAGAAAAAAGGATTTTGCAAAGTGGCATGACTTTGCTTTTGCTTTTAATCTGGTTTAGGCCAGTTGCTGACTTTGCAGCTGCCATTCATGAGAGGATTGTGCAGTGGAAAGAAAGGCTGGATTTAGAAATAAGCATGTATACATTTTCTACTATGAAAGCTAATGTTGGTATGGGGAGACCCATTCTTGACTTTCCTAGAGAGGAAGATTCTGAAGCAGAAGACTCTGGACATGGATCAAGCACTGAATCTCAATCACAATGCTCTTCCCAGGTCTCAGAAGCCTCTGGTGCAGACACACAGGAACACTGCACTTATCACATCTGTAAAGGCTTTCAATGTTTCAAAAAACCAAAAACCCCTCCCCCAAAA
>BAC15744
ATGGACAAAGTGCTGAATAGGGAGGAATCCATGGAGCTCATGGATTTATTAGGCCTTGATAGATCTGCATGGGGAAACATTCCTGTCATGAGAAAAGCTTATCTGAAAAAATGCAAAGAACTTCACCCTGATAAAGGTGGGGACGAAGACAAAATGAAGAGAATGAACTTTTTATATAAAAAAATGGAACAAGGTGTAAAAGTTGCTCATCAGCCTGATTTTGGTACATGGAATAGTTCAGAGGTGCCAACCTATGGAACAGATGAGTGGGAATCCTGGTGGAATACATTTAATGAGAAGTGGGATGAAGACCTGTTTTGCCATGAAGAAATGTTTGCCAGTGATGATGAAAACACAGGATCCCAACACTCTACCCCACCTAAGAAGAAAAAAAAGGTAGAAGACCCTAAAGACTTTCCTGTAGATCTGCATGCATTCCTCAGTCAAGCTGTGTTTAGTAATAGAACTGTTGCTTCTTTTGCTGTGTATACCACTAAAGAAAAAGCTCAAATTTTATATAAGAAACTTATGGAAAAATATTCTGTAACCTTTATAAGTAGACATGGTTTTGGGGGTCATAATATTTTGTTTTTTTTAACACCACATAGACATAGAGTTTCAGCAATTAATAATTACTGTCAGAAACTATGTACCTTTAGTTTTTTAATTTGTAAAGGTGTGAATAAGGAATACTTGTTTTACAGTGCCTTGTGTAGACAGCCATATGCAGTAGTGGAAGAAAGTATTCAGGGGGGCCTTAAGGAGCATGACTTTAACCCAGAAGAACCAGAAGAAACTAAGCAGGTTTCATGGAAATTAGTTACACAGTATGCTTTGGACACCAAGTGTGAGGATGTTTTCTTGCTTATGGGCATGTACTTAGACTTTCAGGAAAACCCACTGCAATGCAAAAAATGTGAAAAGAAGGATCAGCCAAATCACTTTAACCATCATGAAAAGCACTATTATAATGCCCAAATTTTTGCAGATAGCAAAAATCAAAAAAGCATTTGCCAGCAGGCTGTTGATACTGTAGCAGCCAAACAAAGGGTTGACAGTCTCCATATGACCAGAGAAGAAATGTTAGTTGAAAGGTTTAATTTTTTGCTTGATAAAATGGACTTAATTTTTGGGGCACATGGCAATGCTGTTTTAGAGCAATATATGGCTGGGGTGGCCTGGATTCATTGTTTGCTGCCTCAAATGGACACAGTCATTTATGAGTTCTTAAAATGCATTGTATTAAACATTCCAAAAAAAAGGTACTGGCTATTCAAGGGGCCAATAGACAGTGGCAAAACTACTTTAGCTGCAGCTTTACTTGATCTCTGTGGGGGAAAGTCATTAAATGTTAATATGCCATTAGAAAGATTAAACTTTGAGTTAGGAGTGGGTATAGATCAGTTTATGGTTGTATTTGAGGATGTAAAAGGCACTGGTGCAGAGTCAAGGGATTTACCTTCAGGGCATGGCATAAGCAACCTTGATTGCCTAAGAGATTACTTAGATGGAAGTGTGAAAGTTAATTTAGAGAGAAAACACCAAAACAAAAGAACACAGGTGTTTCCACCTGGAATTGTAACCATGAATGAATATTCAGTGCCTAGAACTTTACAAGCCAGATTTGTAAGGCAAATAGATTTTAGACCTAAGGCCTACCTAAGAAAATCACTAAGCTGCTCTGAATATTTACTCGAAAAAAGGATTTTGCAAAGTGGCATGACTTTGCTTTTGCTTTTAATCTGGTTTAGGCCAGTTGCTGACTTTGCAGCTGCCATTCATGAGAGGATTGTGCAGTGGAAAGAAAGGCTGGATTTAGAAATAAGCATGTATACATTTTCTACTATGAAAGCTAATGTTGGTATGGGGAGACCCATTCTTGACTTTCCTAGAGAGGAAGATTCTGAAGCAGAAGACTCTGGACATGGATCAAGCACTGAATCTCAATCACAATGCTCTTCCCAGGTCTCAGAAGCCTCTGGTGCAGACACACAGGAACACTGCACCTATCACATCTGTAAAGGCTTTCAATGTTTCAAAAAACCAAAAACCCCTCCCCCAAAG
>AEC15964
ATGGACAAAGTGCTGAATAGGGAGGAATCCATGGAGCTTATGGATTTATTAGGCCTTGATAGGTCTGCATGGGGGAACATTCCTGTCATGAGAAAAGCTTATCTGAAAAAATGCAAAGAACTCCACCCTGATAAAGGTGGGGACGAAGACAAGATGAAGAGAATGAATTTTTTATATAAAAAAATGGAACAAGGTGTAAAAGTTGCTCATCAGCCTGATTTTGGTACATGGAATAGTTCAGAGGTGCCAACCTATGGAACAGATGAATGGGAATCCTGGTGGAATACATTTAATGAGAAGTGGGATGAAGACCTGTTTTGCCATGAAGAAATGTTTGCCAGTGATGATGAAAACACAGGATCCCAACACTCTACCCCACCTAAAAAGAAAAAAAAGGTAGAAGACCCTAAAGACTTTCCTGTAGATCTGCATGCATTCCTCAGTCAAGCTGTGTTTAGTAATAGAACTGTTGCTTCTTTTGCTGTGTATACCACTAAAGAAAAAGCTCAAATTTTATATAAGAAACTTATGGAAAAATATTCTGTAACTTTTATAAGTAGACATGGTTTTGGGGGTCATAATATTTTGTTTTTCTTAACACCACATAGACATAGAGTGTCAGCAATTAATAACTACTGTCAAAAACTATGTACCTTTAGTTTTTTAATTTGTAAAGGTGTGAATAAGGAATACTTGTTTTATAGTGCCCTGTGTAGACAGCCATATGCAGTAGTGGAAGAAAGTATTCAGGGGGGCCTTAAGGAGCATGACTTTAACCCAGAAGAACCAGAAGAAACTAAGCAGGTTTCATGGAAATTAGTTACACAGTATGCCTTGGAAACCAAGTGTGAGGATGTTTTTTTGCTTATGGGCATGTACTTAGACTTTCAGGAAAACCCACAGCAATGCAAAAAATGTGAAAAAAAGGATCAGCCAAATCACTTTAACCATCATGAAAAACACTATTATAATGCCCAAATTTTTGCAGATAGCAAAAATCAAAAAAGCATTTGCCAGCAGGCTGTTGATACTGTAGCAGCCAAACAAAGGGTTGACAGCATCCACATGACCAGAGAAGAAATGTTAGTTGAAAGGTTTAATTTCTTGCTTGATAAAATGGACTTAATTTTTGGGGCACATGGCAATGCTGTTTTAGAGCAATACATGGCTGGGGTGGCCTGGATTCATTGCTTGCTGCCTCAAATGGACACTGTTATTTATGACTTTCTAAAATGCATTGTATTAAACATTCCAAAAAAAAGGTACTGGCTATTCAAGGGGCCAATAGACAGTGGCAAAACTACTTTAGCTGCAGCTTTACTTGATCTCTGTGGGGGAAAGTCATTAAATGTGAATATGCCATTAGAAAGATTAAACTTTGAATTAGGAGTGGGTATAGATCAGTTTATGGTTGTATTTGAGGATGTAAAAGGCACTGGTGCAGAGTCAAGGGATTTACCTTCAGGGCATGGCATAAGCAACCTTGATTGCTTAAGAGATTACTTAGATGGAAGTGTAAAAGTTAATTTAGAGAGAAAACACCAAAACAAAAGAACACAGGTGTTTCCACCTGGAATTGTAACCATGAATGAATATTCAGTGCCTAGAACTTTACAGGCCAGATTTGTAAGGCAGATAGATTTTAGACCAAAGGCCTACCTGAGAAAATCACTAAGCTGCTCTGAGTATTTGCTAGAAAAAAGGATTTTGCAAAGTGGTATGACTTTGCTTTTGCTTTTAATCTGGTTTAGGCCAGTTGCTGACTTTGCAGCTGCCATTCATGAGAGGATTGTGCAGTGGAAAGAAAGGCTGGATTTAGAAATAAGCATGTATACATTTTCTACTATGAAAGCTAATGTTGGTATGGGGAGACCCATTCTTGACTTTCCTAGAGAGGAAGATTCTGAAGCAGAAGACTCTGGACATGGATCAAGCACTGAATCACAATCACAATGCTTTTCCCAGGTCTCAGAAGCCTCTGGTGCAGACACGCAGGAAAACTGCACTTTTCACATCTGTAAAGGCTTTCAATGTTTCAAAAAACCAAAGACCCCTCCCCCAAAA
>BAB68798
ATGGACAAAGTGCTGAATAGGGAGGAATCCATGGAGCTCATGGATTTATTAGGCCTTGATAGATCTGCATGGGGAAACATTCCTGTCATGAGAAAAGCTTATCTGAAAAAATGCAAAGAACTTCACCCTGATAAAGGTGGGGACGAAGACAAAATGAAGAGAATGAATTTTTTATATAAAAAAATGGAACAAGGTGTAAAAGTTGCTCATCAGCCTGATTTTGGTACATGGAATAGTTCAGAGGTGCCAACCTATGGAACAGATGAATGGGAGTCCTGGTGGAATACATTTAATGAGAAGTGGGATGAAGACCTGTTTTGCCATGAAGAAATGTTTGCCAGTGATGATGAAAACACAGGATCCCAACACTCTACCCCACCTAAGAAGAAAAAAAAGGTAGAAGACCCTAAAGACTTTCCTGTAGATCTGCATGCATTCCTCAGTCAAGCTGTGTTTAGTAATAGAACTGTTGCTTCTTTTGCTGTGTATACCACTAAAGAAAAAGCTCAAATTTTATATAAGAAACTTATGGAAAAATATTCTGTAACCTTTATAAGTAGACATGGTTTTGGGGGTCATAATATTTTGTTTTTTTTAACACCACATAGACATAGAGTTTCAGCAATTAATAATTACTGTCAAAAACTATGTACCTTTAGTTTTTTAATTTGTAAAGGTGTGAATAAGGAATACTTGCTTTACAGTGCCTTGTGTAGACAGCCATATGCAGTAGTGGAAGAAAGTATTCAGGGGGGCCTTAAGGAGCATGACTTTAACCCAGAAGAACCAGAAGAAACTAAGCAGGTTTCATGGAAATTAGTTACACAGTATGCTTTGGACACCAAGTGTGAGGATGTTTTCTTGCTTATGGGCATGTACTTAGACTTTCAGGAAAACCCACTGCAATGCAAAAAATGTGAAAAAAAGGATCAGCCAAATCACTTTAACCATCATGAAAAGCACTATTATAATGCCCAAATTTTTGCAGATAGCAAAAATCAAAAAAGCATTTGCCAGCAGGCTGTTGATACTGTAGCAGCCAAACAAAGGGTTGACAGTCTCCATATGACCAGAGAAGAAATGTTAGTTGAAAGGTTTAATTTTTTGCTTGATAAAATGGACTTAATTTTTGGGGCACATGGCAATGCTGTTTTGGAGCAATATATGGCTGGGGTGGCCTGGATTCATTGTTTGCTGCCTCAAATGGACACAGTTATTTATGAGTTCTTAAAATGCATTGTATTAAACATTCCAAAAAAAAGGTACTGGCTATTCAAGGGGCCAATAGACAGTGGCAAAACTACTTTAGCTGCAGCTTTACTTGATCTTTGTGGGGGAAAGTCATTAAATGTTAATATGCCATTAGAAAGATTAAACTTTGAGTTAGGAGTGGGTATAGATCAGTTTATGGTTGTATTTGAGGATGTTAAAGGCACTGGTGCAGAGTCAAGGGATTTACCTTCAGGGCATGGCATAAGCAACCTTGATTGCCTAAGAGATTACTTAGATGGAAGTGTGAAAGTTAATTTAGAGAGAAAACACCAAAACAAAAGAACACAGGTGTTTCCACCTGGAATTGTAACCATGAATGAATATTCAGTGCCTAGAACTTTACAAGCCAGATTTGTAAGGCAAATAGATTTTAGACCTAAGGCCTACCTGAGAAAATCACTAAGCTGCTCTGAATATTTACTAGAAAAAAGGATTTTGCAAAGTGGCATGACTTTGCTTTTGCTTTTAATCTGGTTTAGGCCAGTTGCTGACTTTGCAGCTGCCATTCATGAGAGGATTGTGCAGTGGAAAGAAAGGCTGGATTTAGAAATAAGCATGTATACATTTTCTACTATGAAAGCTAATGTTGGTATGGGGAGACCCATTCTTGACTTTCCCAGAGAGGAAGATTCTGAAGCAGAAGACTCTGGACATGGATCAAGCACTGAATCTCAATCACAATGCTCTTCCCAGGTCTCAGAAGCCTCTGGTGCAGACACACAGGAACACTGCACTTATCACATCTGTAAAGGCTTTCAATGTTTCAAAAAACCAAAAGCCCCTCCCCCAAAA
>BAH36811
ATGGACAAAGTGCTGAATAGGGAGGAATCCATGGAGCTCATGGATTTATTAGGCCTTGATAGATCTGCATGGGGAAACATTCCTGTCATGAGAAAAGCTTATCTGAAAAAATGCAAAGAACTTCACCCTGATAAAGGTGGGGACGAAGACAAAATGAAGAGAATGAATTTTTTATATAAAAAAATGGAACAAGGTGTAAAAGTTGCTCATCAGCCTGATTTTGGTACATGGAATAGTTCAGAGGTGCCAACCTATGGAACAGATGAATGGGAATCCTGGTGGAATACATTTAATGAGAAGTGGGATGAAGACCTGTTTTGCCATGAAGAAATGTTTGCCAGTGATGATGAAAACACAGGATCCCAACACTCTACCCCACCTAAGAAGAAAAAAAAGGTAGAAGACCCTAAAGACTTTCCTGTAGATCTGCATGCATTCCTCAGTCAAGCTGTGTTTAGTAATAGAACTGTTGCTTCTTTTGCTGTGTATACCACTAAAGAAAAAGCTCAAATTTTATATAAGAAACTTATGGAAAAATATTCTGTGACCTTTATAAGTAGACATGGTTTTGGGAGTCATAATATCTTGTTTTTTTTAACACCACATAGACATAGAGTTTCAGCAATTAATAATTACTGTCAAAAACTATGTACCTTTAGTTTTTTGATTTGTAAAGGTGTGAATAAGGAATACTTGTTTTACAGTGCCTTGTGTAGACAGCCATATGCAGTAGTGGAAGAAAGTATTCAGGGGGGCCTTAAGGAGCATGACTTTAACCCAGAAGAACCAGAAGAAACTAAGCAGGTTTCATGGAAATTAGTTACACAGTATGCTTTGGACACCAAGTGTGAGGATGTTTTCTTGCTTATGGGCATGTACTTAGACTTTCAGGAAAACCCACTGCAATGCAAAAAATGTGAAAAAAAGGATCAGCCAAATCACTTTAACCATCATGAAAAGCACTATTATAATGCCCAAATTTTTGCAGATAGCAAAAATCAAAAAAGCATTTGCCAGCAGGCTGTTGATACTGTAGCAGCCAAACAAAGGGTTGACAGCATCCACATGACCAGAGAAGAAATGTTAGTTGAAAGGTTTAATTTTTTGCTTGATAAAATGGACTTAATTTTTGGGGCACATGGCAATGCTGTTTTAGAGCAATATATGGCTGGGGTGGCCTGGATTCATTGTTTGCTGCCTCAAATGGACACTGTCATTTATGAGTTCTTAAAATGCATTGTATTAAACATTCCAAAAAAAAGGTACTGGCTATTCAAGGGGCCAATAGACAGTGGCAAAACTACTTTAGCTGCAGCTTTACTTGATCTCTGTGGGGGAAAATCATTAAATGTTAATATGCCATTAGAAAGATTAAACTTTGAGTTAGGAGTGGGTATAGATCAGTTTATGGTTGTATTTGAGGATGTAAAAGGCACTGGTGCAGAGTCAAGGGATTTACCTTCAGGGCATGGTATAAGCAACCTTGATTGCCTAAGAGATTACTTAGATGGAAGTGTGAAAGTTAATTTAGAGAGAAAACACCAAAACAAAAGAACACAGGTGTTTCCACCTGGAATTGTAACCATGAATGAATATTCAGTGCCTAGAACTTTACAAGCCAGATTTGTAAGGCAAATAGATTTTAGACCTAAGGCCTACCTGAGAAAATCACTAAGCTGCTCTGAATATTTACTAGAAAAAAGGATTTTGCAAAGTGGCATGACTTTGCTTTTGCTTTTAATCTGGTTTAGGCCAGTTGCTGACTTTGCAGCTGCCATTCATGAGAGGATTGTGCAGTGGAAAGAAAGGCTGGATTTAGAAATAAGCATGTATACATTTTCTACTATGAAAGCTAATGTTGGTATGGGGAGACCCATTCTTGACTTTCCTAGAGAGGAAGATTCTGAAGCAGAAGACTCTGGACATGGATCAAGCACTGAATCTCAATCACAATGCTGTTCCCAGGTCTCAGAAGCCTCTGGTGCAGACACACAGGAACACTGCACTTATCACATCTGTAAAGGCTTTCAATGTTTCAAAAAACCAAAAACCCCTCCCCCAAAA
>AEC15910
ATGGACAAAGTGCTGAATAGGGAGGAATCCATGGAGCTTATGGATTTATTAGGCCTTGATAGGTCTGCATGGGGGAACATTCCTGTCATGAGAAAAGCTTATCTGAAAAAATGCAAAGAACTCCACCCTGATAAAGGTGGGGACGAAGACAAGATGAAGAGAATGAATTTTTTATATAAAAAAATGGAACAAGGTGTAAAAGTTGCTCATCAGCCTGATTTTGGTACATGGAATAGTTCAGAGGTGCCAACCTATGGAACAGATGAATGGGAATCCTGGTGGAATACATTTAATGAGAAGTGGGATGAAGACCTGTTTTGCCATGAAGAAATGTTTGCCAGTGATGATGAAAACACAGGATCCCAACACTCTACCCCACCTAAAAAGAAAAAAAAGGTAGAAGACCCTAAAGACTTTCCTGTAGATCTGCATGCATTCCTCAGTCAAGCTGTGTTTAGTAATAGAACTGTTGCTTCTTTTGCTGTGTATACCACTAAAGAAAAAGCTCAAATTTTATATAAGAAACTTATGGAAAAATATTCTGTAACTTTTATAAGTAGACATGGTTTTGGGGGTCATAATATTTTGTTTTTCTTAACACCACATAGACATAGAGTGTCAGCAATTAATAACTACTGTCAAAAACTATGTACCTTTAGTTTTTTAATTTGTAAAGGTGTGAATAAGGAATACTTGTTTTATAGTGCCCTGTGTAGACAGCCATATGCAGTAGTGGAAGAAAGTATTCAGGGGGGCCTTAAGGAGCATGACTTTAACCCAGAAGAACCAGAAGAAACTAAGCAGGTTTCATGGAAATTAGTTACACAGTATGCCTTGGAAACCAAGTGTGAGGATGTTTTTTTGCTTATGGGCATGTACTTAGACTTTCAGGAAAACCCACAGCAATGCAAAAAATGTGAAAAAAAGGATCAGCCAAATCACTTTAACCATCATGAAAAACACTATTATAATGCCCAAATTTTTGCAGATAGCAAAAATCAAAAAAGCATTTGCCAGCAGGCTGTTGATACTGTAGCAGCCAAACAAAGGGTTGACAGCATCCACATGACCAGAGAAGAAATGTTAGTTGAAAGGTTTAATTTCTTGCTTGATAAAATGGACTTGATTTTTGGGGCACATGGCAATGCTGTTTTAGAGCAATATATGGCTGGGGTGGCCTGGATTCATTGCTTGCTGCCTCAAATGGACACTGTTATTTATGACTTTCTAAAATGCATTGTATTAAACATTCCAAAAAAAAGGTACTGGCTATTCAAGGGGCCAATAGACAGTGGCAAAACTACTTTAGCTGCAGCTTTACTTGATCTCTGTGGGGGAAAGTCATTAAATGTTAATATGCCATTAGAAAGATTAAACTTTGAATTAGGAGTGGGTATAGATCAGTTTATGGTTGTATTTGAGGATGTAAAAGGCACTGGTGCAGAGTCAAGGGATTTACCTTCAGGGCATGGCATAAGCAACCTTGATTGCTTAAGAGATTACTTAGATGGAAGTGTAAGAGTTAATTTAGAGAGGAAACACCAAAACAAAAGAACACAGGTGTTTCCACCTGGAATTGTAACCATGAATGAATATTCAGTGCCTAGAACTTTACAGGCCAGATTTGTAAGGCAGATAGATTTTAGACCAAAGGCCTACCTGAGAAAATCACTAAGCTGCTCTGAGTATTTGCTAGAAAAAAGGATTTTGCAAAGTGGTATGACTTTGCTTTTGCTTTTAATCTGGTTTAGGCCAGTTGCTGACTTTGCAGCTGCCATTCATGAGAGGATTGTGCAGTGGAAAGAAAGGCTGGATTTAGAAATAAGCATGTATACATTTTCTACTATGAAAGCTAATGTTGGTATGGGGAGACCCATTCTTGACTTTCCTAGAGAGGAAGATTCTGAAGCAGAAGACTCTGGACATGGATCAAGCACTGAATCACAATCACAATGCTCTTCCCAGGTCTCAGAAGCCTCTGGTGCAGACACACAGGAAAACTGCACTTTTCACATCTGTAAAGGCTTTCAATGTTTCAAAAAACCAAAGACCCCTCCCCCAAAA
>AEC15634
ATGGACAAAGTGCTGAATAGGGAGGAATCCATGGAGCTTATGGATTTATTAGGCCTTGATAGGTCTGCATGGGGGAACATTCCTGTCATGAGAAAAGCTTATCTGAAAAAATGCAAAGAACTCCACCCTGATAAAGGTGGGGACGAAGACAAGATGAAGAGAATGAATTTTTTATATAAAAAAATGGAACAAGGTGTAAAAGTTGCTCATCAGCCTGATTTTGGTACATGGAATAGTTCAGAGGTGCCAACCTATGGAACAGATGAATGGGAATCCTGGTGGAATACATTTAATGAGAAGTGGGATGAAGACCTGTTTTGCCATGAAGAAATGTTTGCCAGTGATGATGAAAACACAGGATCCCAACACTCTACCCCACCTAAAAAGAAAAAAAAGGTAGAAGACCCTAAAGACTTTCCTGTAGATCTGCATGCATTCCTCAGTCAAGCTGTGTTTAGTAATAGAACTGTTGCTTCTTTTGCTGTGTATACCACTAAAGAAAAAGCTCAAATTTTATATAAGAAACTTATGGAAAAATATTCTGTAACTTTTATAAGTAGACATGGTTTTGGGGGTCATAATATTTTGTTTTTCTTAACACCACATAGACATAGAGTGTCAGCAATTAATAACTACTGTCAAAAACTATGTACCTTTAGTTTTTTAATTTGTAAAGGTGTGAATAAGGAATACTTGTTTTATAGTGCCCTGTGTAGACAGCCATATGCAGTAGTGGAAGAAAGTATTCAGGGGGGCCTTAAGGAGCATGACTTTAACCCAGAAGAACCAGAAGAAACTAAGCAGGTTTCATGGAAATTAGTTACACAGTATGCCTTGGAAACCAAGTGTGAGGATGTTTTTTTGCTTATGGGCATGTACTTAGACTTTCAGGAAAACCCACAGCAATGCAAAAAATGTGAAAAAAAGGATCAGCCAAATCACTTTAACCATCATGAAAAACACTATTATAATGCCCAAATTTTTGCAGATAGCAAAAATCAAAAAAGCATTTGCCAGCAGGCTGTTGATACTGTAGCAGCCAAACAAAGGGTTGACAGCATCCACATGACCAGAGAAGAAATGTTAGTTGAAAGGTTTAATTTCTTGCTTGATAAAATGGACTTAATTTTTGGGGCACATGGCAATGCTGTTTTAGAGCAATACATGGCTGGGGTGGCCTGGATTCATTGCTTGCTGCCTCAAATGGACACTGTTATTTATGACTTTCTAAAATGCATTGTATTAAACATTCCAAAAAAAAGGTACTGGCTATTCAAGGGGCCAATAGACAGTGGCAAAACTACTTTAGCTGCAGCTTTACTTGATCTCTGTGGGGGAAAGTCATTAAATGTTAATATGCCATTAGAAAGATTAAACTTTGAATTAGGAGTGGGTATAGATCAGTTTATGGTTGTATTTGAGGATGTAAAAGGCACTGGTGCAGAGTCAAGGGATTTACCTTCAGGGCATGGCATAAGCAACCTTGATTGCTTAAGAGATTACTTAGATGGAAGTGTAAAAGTTAATTTAGAGAGGAAACACCAAAACAAAAGAACACAGGTGTTTCCACCTGGAATTGTAACCATGAATGAATATTCAGTGCCTAGAACTTTACAGGCCAGATTTGTAAGGCAGATAGATTTTAGACCAAAGGCCTACCTGAGAAAATCACTAAGCTGCTCTGAGTATTTGCTAGAAAAAAGGATTTTGCAAAGTGGTATGACTTTGCTTTTGCTTTTAATCTGGTTTAGGCCAGTTGCTGACTTTGCAGCTGCCATTCATGAGAGGATTGTGCAGTGGAAAGAAAGGCTGGATTTAGAAATAAGCATGTATACATTTTCTACTATGAAAGCTAATGTTGGTATGGGGAGACCCATTCTTGACTTTCCTAGAGAGGAAGATTCTGAAGCAGAAGACTCTGGACATGGATCAAGCACTGAATCACAATCACAATGCTTTTCCCAGGTCTCAGAAGCCTCTGGTGCAGACACGCAGGAAAACTGCACTTTTCACATCTGTAAAGGCTTTCAATGTTTCAAAAAACCAAAGACCCCTCCCCCAAAA
>AEC14614
ATGGACAAAGTGCTGAATAGGGAGGAATCCATGGAGCTTATGGATTTATTAGGCCTTGATAGGTCTGCATGGGGGAACATTCCTGTCATGAGAAAAGCTTATCTGAAAAAATGCAAAGAACTCCACCCTGATAAAGGTGGGGACGAAGACAAGATGAAGAGAATGAATTTTTTATATAAAAAAATGGAACAAGGTGTAAAAGTTGCTCATCAGCCTGATTTTGGTACATGGAATAGTTCAGAGGTGCCAACCTATGGAACAGATGAATGGGAATCCTGGTGGAATACATTTAATGAGAAGTGGGATGAAGACCTGTTTTGCAATGAAGAAATGTTTGCCAGTGATGATGAAAACACAGGATCCCAACACTCTACCCCACCTAAAAAGAAAAAAAAGGTAGAAGACCCTAAAGACTTTCCTGTAGATCTGCATGCATTCCTCAGTCAAGCTGTGTTTAGTAATAGAACTGTTGCTTCTTTTGCTGTGTATACCACTAAAGAAAAAGCTCAAATTTTATATAAGAAACTTATGGAAAAATATTCTGTAACTTTTATAAGTAGACATGGTTTTGGGGGTCATAATATTTTGTTTTTCTTAACACCACATAGACATAGAGTGTCAGCAATTAATAACTACTGTCAAAAACTATGTACCTTTAGTTTTTTAATTTGTAAAGGTGTGAATAAGGAATACTTGTTTTATAGTGCCCTGTGTAGACAGCCATATGCAGTAGTGGAAGAAAGTATTCAGGGGGGCCTTAAGGAGCATGACTTTAACCCAGAAGAACCAGAAGAAACTAAGCAGGTTTCATGGAAATTAGTTACACAGTATGCCTTGGAAACCAAGTGTGAGGATGTTTTTTTGCTTATGGGCATGTACTTAGACTTTCAGGAAAACCCACAGCAATGCAAAAAATGTGAAAAAAAGGATCAGCCAAATCACTTTAACCATCATGAAAAACACTATTATAATGCCCAAATTTTTGCAGATAGCAAAAATCAAAAAAGCATTTGCCAGCAGGCTGTTGATACTGTAGCAGCCAAACAAAGGGTTGACAGCATCCACATGACCAGAGAAGAAATGTTAGTTGAAAGGTTTAATTTCTTGCTTGATAAAATGGACTTGATTTTTGGGGCACATGGCAATGCTGTTTTAGAGCAATATATGGCTGGGGTGGCCTGGATTCATTGCTTGCTGCCTCAAATGGACACTGTTATTTATGACTTTCTAAAATGCATTGTATTAAACATTCCAAAAAAAAGGTACTGGCTATTCAAGGGGCCAATAGACAGTGGCAAAACTACTTTAGCTGCAGCTTTACTTGATCTCTGTGGGGGAAAGTCATTAAATGTTAATATGCCATTAGAAAGATTAAACTTTGAATTAGGAGTGGGTATAGATCAGTTTATGGTTGTATTTGAGGATGTAAAAGGCACTGGTGCAGAGTCAAGGGATTTACCTTCAGGGCATGGCATAAGCAACCTTGACTGCTTAAGAGATTACTTAGATGGAAGTGTAAAAGTTAATTTAGAGAGGAAACACCAAAACAAAAGAACACAGGTGTTTCCACCTGGAATTGTAACCATGAATGAATATTCAGTGCCTAGAACTTTACAGGCCAGATTTGTAAGGCAGATAGATTTTAGACCAAAGGCCTACCTGAGAAAATCACTAAGCTGCTCTGAGTATTTGCTAGAAAAAAGGATTTTGCAAAGTGGTATGACTTTGCTTTTGCTTTTAATCTGGTTTAGGCCAGTTGCTGACTTTGCAGCTGCCATTCATGAGAGGATTGTGCAGTGGAAAGAAAGGCTGGATTTAGAAATAAGCATGTATACATTTTCTACTATGAAAGCTAATGTTGGTATGGGGAGACCCATTCTTGACTTTCCTAGAGAGGAAGATTCTGAAGCAGAAGACTCTGGACATGGATCAAGCACTGAATCACAATCACAATGCTTTTCCCAGGTCTCAGAAGCCTCTGGTGCAGACACACAGGAAAACTGCACTTTTCACATCTGTAAAGGCTTTCAATGTTTCAAAAAACCAAAGACCCCTCCCCCAAAA
>BAB68846
ATGGACAAAGTGCTGAATAGGGAGGAATCCATGGAGCTCATGGATTTATTAGGCCTTGATAGATCTGCATGGGGAAACATTCCTGTCATGAGAAAAGCTTATCTGAAAAAATGCAAAGAACTTCACCCTGATAAAGGTGGGGACGAAGACAAAATGAAGAGAATGAATTTTTTATATAAAAAAATGGAACAAGGTGTAAAAGTTGCTCATCAGCCTGATTTTGGTACATGGAATAGTTCAGAGGTGCCAACCTATGGAACAGATGAATGGGAATCCTGGTGGAATACATTTAATGAGAAGTGGGATGAAGACCTGTTTTGCCATGAAGAGATGTTTGCCAGTGATGATGAAAACACAGGATCCCAACACTCTACCCCACCTAAGAAGAAAAAAAAGGTAGAAGACCCTAAAGACTTTCCTGTAGATCTGCATGCATTCCTCAGTCAAGCTGTGTTTAGTAATAGAACTGTTGCTTCTTTTGCTGTGTATACCACTAAAGAAAAAGCTCAAATTTTATATAAGAAACTTATGGAAAAATATTCTGTAACCTTTATAAGTAGACATGGTTTTGGGGGTCATAATATTTTGTTTTTTTTAACACCACATAGACATAGAGTTTCAGCAATTAATAACTACTGTCAAAAACTATGTACCTTTAGTTTTTTAATTTGTAAAGGTGTGAATAAGGAATACTTGTTTTACAGTGCCTTGTGTAGACAGCCATATGCAGTAGTGGAAGAAAGTATTCAGGGGGGCCTTAAGGAGCATGACTTTAACCCAGAAGAACCAGAAGAGACTAAGCAGGTTTCATGGAAATTAGTTACACAGTATGCTTTGGACACCAAGTGTGAGGATGTTTTCTTGCTTATGGGCATGTACTTAGACTTTCAGGAAAACCCACTGCAATGCAAAAAATGTGAAAAAAAGGTTCAGCCAAATCACTTTAACCATCATGAAAAGCACTATTATAATGCCCAAATTTTTGCAGATAGCAAAAATCAAAAAAGCATTTGCCAGCAGGCTGTTGATACTGTAGCAGCCAAACAAAGGGTTGACAGTATCCATATGACCAGAGAAGAAATGTTAGTTGAAAGGTTTAATTTTTTGCTTGATAAAATGGACTTAATTTTTGGGGCACATGGCAATGCTGTTTTAGAGCAATATATGGCTGGGGTGGCCTGGATTCATTGTTTGCTGCCTCAAATGGACACAGTCATTTATGAGTTCTTAAAATGCATTGTATTAAACATTCCAAAAAAAAGGTACTGGCTATTCAAGGGGCCAATAGACAGTGGAAAAACTACTTTAGCTGCAGCTTTACTTGATCTTTGTGGGGGAAAGTCATTAAATGTTAATATGCCATTAGAAAGATTAAACTTTGAGTTAGGAGTGGGTATAGATCAGTTTATGGTTGTATTTGAGGATGTGAAAGGCACTGGTGCAGAGTCAAGGGATTTACCTTCAGGGCATGGCATAAGCAACCTTGATTGCCTAAGAGATTACTTAGATGGAAGTGTGAAAGTTAATTTAGAGAGAAAACACCAAAACAAAAGAACACAGGTGTTTCCACCTGGAATTGTAACCATGAATGAATATTCAGTGCCTAGAACTTTACAAGCCAGATTTGTAAGGCAAATAGATTTTAGACCTAAGGCCTACCTGAGAAAATCACTAAGCTGCTCTGAATATTTACTAGAAAAAAGGATTTTGCAAAGTGGCATGACTTTGCTTTTGCTTTTAATCTGGTTTAGGCCAGTTGCTGACTTTGCAGCTGCCATTCATGAGAGGATTGTGCAGTGGAAAGAAAGGCTGGATTTAGAAATAAGCATGTATACATTTTCTACTATGAAAGCTAATGTTGGTATGGGGAGACCCATTCTTGACTTTCCTAGAGAGGAAGATTCTGAAGCAGAAGACTCTGGACATGGATCAAGCACTGAATCTCAATCACAATGCTCTTCCCAGGTCTCAGAAGCCTCTGGTGCAGACACACAGGAACACTGCACTTATCACATCTGTAAAGGCTTCCAATGTTTCAAAAAACCAAAAACCCCTCCCCCAAAA
>AFE56120
ATGGACAAAGTGCTGAATAGGGAGGAATCCATGGAGCTCATGGATTTATTAGGTCTTGATAGATCTGCATGGGGAAACATTCCTGTCATGAGAAAAGCTTATCTGAAAAAATGCAAAGAACTTCACCCTGATAAAGGTGGGGACGAAGACAAAATGAAGAGAATGAATTTTTTATATAAAAAAATGGAACAAGGTGTAAAAGTTGCTCATCAGCCTGATTTTGGTACATGGAATAGTTCAGAGGTGCCAACCTATGGAACAGATGAATGGGAATCCTGGTGGAATACATTTAATGAGAAGTGGGATGAAGACCTGTTTTGCCATGAAGAAATGTTTGCCAGTGATGATGAAAACACAGGATCCCAACACTCTACCCCACCTAAGAAGAAAAAAAAGGTAGAAGACCCTAAAGACTTTCCTGTAGATCTGCATGCATTCCTCAGTCAAGCTGTGTTTAGTAATAGAACTGTTGCTTCTTTTGCTGTGTATACCACTAAAGAAAAAGCTCAAATTTTATATAAGAAACTTATGGAAAAATATTCTGTAACCTTTATAAGTAGACATGGTTTTGGGGGTCATAATATTTTGTTTTTTTTAACACCACATAGACATAGAGTTTCAGCAATTAATAATTACTGTCAAAAACTATGTACCTTTAGTTTTTTAATTTGTAAAGGTGTGAATAAGGAATACTTGTTTTACAGTGCCTTGTGTAGACAGCCATATGCAGTAGTGGAAGAAAGTATTCAGGGGGGCCTTAAGGAGCATGACTTTAACCCAGAAGAACCAGAAGAAACTAAGCAGGTTTCATGGAAATTAGTTACACAGTATGCTTTGGACACCAAGTGTGAGGATGTTTTCTTGCTTATGGGCATGTACTTAGACTTTCATGAAAACCCACTGCAATGCAAAAAATGTGAAAAAAAGGATCAGCCAAATCACTTTAACCATCATGAAAAGCACTATTATAATGCCCAAATTTTTGCAGATAGCAAAAATCAAAAAAGCATTTGCCAGCAGGCTGTTGATACTGTAGCAGCCAAACAAAGGGTTGACAGTATCCATATGACCAGAGAAGAAATGTTAGTTGAAAGGTTTAATTTTTTGCTTGATAAAATGGACTTAATTTTTGGGGCACATGGCAATGCTGTTTTAGAGCAATATATGGCTGGGGTGGCCTGGATTCATTGTTTGCTGCCTCAAATGGACACAGTCATTTATGAGTTCTTAAAATGCATTGTATTAAACATTCCAAAAAAAAGGTACTGGCTATTCAAGGGGCCAATAGACAGTGGCAAAACTACTTTAGCTGCAGCTTTACTTGATCTCTGTGGGGGAAAGTCATTAAATGTTAATATGCCATTAGAAAGATTAAACTTTGAGTTAGGAGTGGGTATAGATCAGTTTATGGTTGTATTTGAGGATGTAAAAGGCACTGGTGCAGAGTCAAGGGATTTACCTTCAGGGCATGGCATAAGCAACCTTGATTGCCTAAGAGATTACTTAGATGGAAGTGTGAAAGTTAATTTAGAGAGAAAACACCAAAACAAAAGAACACAGGTGTTTCCACCTGGAATTGTAACCATGAATGAATATTCAGTGCCTAGAACTTTACAAGCCAGATTTGTAAGGCAAATAGATTTTAGACCTAAGGCCTACCTAAGAAAATCACTAAGCTGCTCTGAATATTTACTAGAAAAAAGGATTTTGCAAAGTGGCATGACTTTGCTTTTGCTTTTAATCTGGTTTAGGCCAGTTGCTGACTTTGCAGCTGCCATTCATGAGAGGATTGTGCAGTGGAAAGAAAGGCTGGATTTAGAAATAAGCATGTATACATTTTCTACTATGAAAGCTAATGTTGGTATGGGGAGACCCATTCTTGACTTTCCTAGAGAGGAAGATTCTGAAGCAGAAGACTCTGGACATGGATCAAGCACTGAATCTCAATCACAATGCTCTTCCCAGGTCTCAGAAGCCTCTGGTGCAGACACACAGGAACACTGCACTTATCACATCTGTAAAGGCTTTCAATGTTTCAAAAAACCAAAAACCCCTCCCCCAAAG
>BAC15648
ATGGACAAAGTGCTGAATAGGGAGGAATCCATGGAGCTCATGGATTTATTAGGCCTTGATAGATCTGCATGGGGAAACATTCCTGTCATGAGAAAAGCTTATCTGAAAAAATGCAAAGAACTTCACCCTGATAAAGGTGGGGACGAAGACAAAATGAAGAGAATGAACTTTTTATATAAAAAAATGGAACAAGGTGTAAAAGTTGCTCATCAGCCTGATTTTGGTACATGGAATAGTTCAGAGGTGCCAACCTATGGAACAGATGAGTGGGAATCCTGGTGGAATACATTTAATGAGAAGTGGGATGAAGACCTGTTTTGCCATGAAGAAATGTTTGCCAGTGATGATGAAAACACAGGATCCCAACACTCTACCCCACCTAAGAAGAAAAAAAAGGTAGAAGACCCTAAAGACTTTCCTGTAGATCTGCATGCATTCCTCAGTCAAGCTGTGTTTAGTAATAGAACTGTTGCTTCTTTTGCTGTGTATACCACTAAAGAAAAAGCTCAAATTTTATATAAGAAACTTATGGAAAAATATTCTGTAACCTTTATAAGTAGACATGGTTTTGGGGGTCATAATATTTTGTTTTTTTTAACACCACATAGACATAGAGTTTCAGCAATTAATAATTACTGTCAGAAACTATGTACCTTTAGTTTTTTAATTTGTAAAGGTGTGAATAAGGAATACTTGTTTTACAGTGCCTTGTGTAGACAGCCATATGCAGTAGTGGAAGAAAGTATTCAGGGGGGCCTTAAGGAGCATGACTTTAACCCAGAAGAACCAGAAGAAACTAAGCAGGTTTCATGGAAATTAGTTACACAGTATGCTTTGGACACCAAGTGTGAGGATGTTTTCTTGCTTATGGGCATGTACTTAGACTTTCAGGAAAACCCACTGCAATGCAAAAAATGTGAAAAGAAGGATCAGCCAAATCACTTTAACCATCATGAAAAGCACTATTATAATGCCCAAATTTTTGCAGATAGCAAAAATCAAAAAAGCATTTGCCAGCAGGCTGTTGATACTGTAGCAGCCAAACAAAGGGTTGACAGTCTCCATATGACCAGAGAAGAAATGTTAGTTGAAAGGTTTAATTTTTTGCTTGATAAAATGGACTTAATTTTTGGGGCACATGGCAATGCTGTTTTAGAGCAATATATGGCTGGGGTGGCCTGGATTCATTGTTTGCTGCCTCAAATGGACACAGTAATTTATGAGTTCTTAAAATGCATTGTATTAAACATTCCAAAAAAAAGGTACTGGCTATTCAAGGGGCCAATAGACAGTGGCAAAACTACTTTAGCTGCAGCTTTACTTGATCTCTGTGGGGGAAAGTCATTAAATGTTAACATGCCATTAGAAAGATTAAACTTTGAGTTAGGAGTGGGTATAGATCAGTTTATGGTTGTATTTGAGGATGTAAAAGGCACTGGTGCAGAGTCAAGGGATTTACCTTCAGGGCATGGCATAAGCAACCTTGATTGCCTAAGAGATTACTTAGATGGAAGTGTGAAAGTTAATTTAGAGAGAAAACACCAAAACAAAAGAACACAGGTGTTTCCACCTGGAATTGTAACCATGAATGAATATTCAGTGCCTAGAACTTTACAAGCCAGATTTGTAAGGCAAATAGATTTTAGACCTAAGGCCTACCTAAGAAAATCACTAAGCTGCTCTGAATATTTACTCGAAAAAAGGATTTTGCAAAGTGGCATGACTTTGCTTTTGCTTTTAATCTGGTTTAGGCCAGTTGCTGACTTTGCAGCTGCCATTCATGAGAGGATTGTGCAGTGGAAAGAAAGGCTGGATTTAGAAATAAGCATGTATACATTTTCTACTATGAAAGCTAATGTTGGTATGGGGAGACCCATTCTTGACTTTCCTAGAGAGGAAGATTCTGAAGCAGAAGACTCTGGACATGGATCAAGCACTGAATCTCAATCACAATGCTCTTCCCAGGTCTCAGAAGCCTCTGGTGCAGACACACAGGAACACTGCACCTATCACATCTGTAAAGGCTTTCAATGTTTCAAAAAACCAAAAACCCCTCCCCCAAAG
>BAB68840
ATGGACAAAGTGCTGAATAGGGAGGAATCCATGGAGCTCATGGATTTATTAGGCCTTGATAGATCTGCATGGGGAAACATTCCTGTCATGAGAAAAGCTTATCTGAAAAAATGCAAAGAACTTCACCCTGATAAAGGTGGGGACGAAGACAAAATGAAGAGAATGAATTTTTTATATAAAAAAATGGAACAAGGTGTAAAAGTTGCTCATCAGCCTGATTTTGGTACATGGAATAGTTCAGAGGTGCCAACCTATGGGACAGATGAATGGGAATCCTGGTGGAATACATTTAATGAGAAGTGGGATGAAGACCTGTTTTGCCATGAAGAAATGTTTGCCAGTGATGATGAAAACACAGGATCCCAACACTCTACCCCACCTAAGAAGAAAAAAAAGGTAGAAGACCCTAAAGACTTTCCTGTAGATCTGCATGCATTCCTCAGTCAAGCTGTGTTTAGTAATAGAACTGTTGCTTCTTTTGCTGTGTATACCACTAAAGAAAAAGCTCAAATTTTATATAAGAAACTTATGGAAAAATATTCTGTAACCTTTATAAGTAGACATGGTTTTGGGGGTCATAATATTTTGTTTTTTTTAACACCACATAGACATAGAGTTTCAGCAATTAATAATTACTGTCAAAAACTATGTACCTTTAGTTTTTTAATTTGTAAAGGTGTGAACAAGGAATACTTGTTTTACAGTGCCTTGTGTAGACAGCCATATGCAGTAGTGGAAGAAAGTATTCAGGGGGGCCTTAAGGAGCATGACTTTAACCCAGAAGAACCAGAAGAAACTAAGCAGGTTTCATGGAAATTAGTTACACAGTATGCTTTGGACACCAAGTGTGAGGATGTTTTCTTGCTTATGGGCATGTACTTAGACTTTCAGGAAAACCCACTGCAATGCAAAAAATGTGAAAAAAAGGATCAGCCAAATCACTTTAACCATCATGAAAAGCACTATTATAATGCCCAAATTTTTGCAGATAGCAAAAATCAAAAAAGCATTTGCCAGCAGGCTGTTGATACTGTAGCAGCCAAACAAAGGGTTGACAGTATCCATATGACAAGAGAAGAAATGTTAGTTGAAAGGTTTAATTTTTTGCTTGATAAAATGGACTTAATTTTTGGGGCACATGGCAATGCTGTTTTAGAGCAATATATGGCTGGGGTGGCCTGGATTCATTGTTTGCTGCCTCAAATGGACACTGTGATTTATGAGTTCTTAAAATGCATTGTATTAAACATTCCAAAAAAAAGGTACTGGCTATTCAAGGGGCCAATAGACAGTGGCAAAACTACTTTAGCTGCAGCTTTACTTGATCTCTGTGGGGGAAAGTCATTAAATGTTAACATGCCATTAGAAAGATTAAACTTTGAGTTAGGAGTGGGTATAGATCAGTTTATGGTTGTATTTGAGGATGTAAAAGGCACTGGTGCAGAGTCAAGGGATTTACCTTCAGGGCATGGCATAAACAACCTTGATTGCCTAAGAGATTACTTAGATGGAAGTGTGAAAGTTAATTTAGAGAGAAAACACCAAAACAAAAGAACACAGGTGTTTCCACCTGGAATTGTAACCATGAATGAATATTCAGTGCCTAGAACTTTACAAGCCAGATTTGTAAGGCAAATAGATTTTAGACCTAAGGCCTACCTGAGAAAATCACTAAGCTGCTCTGAATATTTACTAGAAAAAAGGATATTGCAAAGTGGCATGACTTTGCTTTTGCTTTTAATCTGGTTTAGGCCAGTTGCTGACTTTGCAGCTGCCATTCATGAGAGGATTGTGCAGTGGAAAGAAAGGCTGGATTTAGAAATAAGCATGTATACATTTTCTACTATGAAAGCTAATGTTGGTATGGGGAGACCCATTCTTGACTTTCCTAGAGAGGAAGATTCTGAAGCAGAAGACTTTGGACATGGATCAAGCACTGAATCTCAATCACAATGCTCTTCCCAGGTCTCAGAAGCCTCTGGTGCAGACACACAGGAACACTGCACCTATCACATCTGTAAAGGCTTTCAATGTTTCAAAAAACCAAAAACCCCTCCCCCAAAA
>BAC15642
ATGGACAAAGTGCTGAATAGGGAGGAATCCATGGAGCTCATGGATTTATTAGGCCTTGATAGATCTGCATGGGGAAACATTCCTGTCATGAGAAAAGCTTATCTGAAAAAATGCAAAGAACTTCACCCTGATAAAGGTGGGGACGAAGACAAAATGAAGAGAATGAACTTTTTATATAAAAAAATGGAACAAGGTGTAAAAGTTGCTCATCAGCCTGATTTTGGTACATGGAATAGTTCAGAGGTGCCAACCTATGGAACAGATGAGTGGGAATCCTGGTGGAATACATTTAATGAGAAGTGGGATGAAGACCTGTTTTGCCATGAAGAAATGTTTGCCAGTGATGATGAAAACACAGGATCCCAACACTCTACCCCACCTAAGAAGAAAAAAAAGGTAGAAGACCCTAAAGACTTTCCTGTAGATCTGCATGCATTCCTCAGTCAAGCTGTGTTTAGTAATAGAACTGTTGCTTCTTTTGCTGTGTATACCACTAAAGAAAAAGCTCAAATTTTATATAAGAAACTTATGGAAAAATATTCTGTAACCTTTATAAGTAGACATGGTTTTGGGGGTCATAATATTTTGTTTTTTTTAACACCACATAGACATAGAGTTTCAGCAATTAATAATTACTGTCAGAAACTATGTACCTTTAGTTTTTTAATTTGTAAAGGTGTGAATAAGGAATACTTGTTTTACAGTGCCTTGTGTAGACAGCCATATGCAGTAGTGGAAGGAAGTATTCAGGGGGGCCTTAAGGAGCATGACTTTAACCCAGAAGAACCAGAAGAAACTAAGCAGGTTTCATGGAAATTAGTTACACAGTATGCTTTGGACACCAAGTGTGAGGATGTTTTCTTGCTTATGGGCATGTACTTAGACTTTCAGGAAAACCCACTGCAATGCAAAAAATGTGAAAAGAAGGATCAGCCAAATCACTTTAACCATCATGAAAAGCACTATTATAATGCCCAAATTTTTGCAGATAGCAAAAATCAAAAAAGCATTTGCCAGCAGGCTGTTGATACTGTAGCAGCCAAACAAAGGGTTGACAGTCTCCATATGACCAGAGAAGAAATGTTAGTTGAAAGGTTTAATTTTTTGCTTGATAAAATGGACTTAATTTTTGGGGCACATGGCAATGCTGTTTTAGAGCAATATATGGCTGGGGTGGCCTGGATTCATTGTTTGCTGCCTCAAATGGACACAGTAATTTATGAGTTCTTAAAATGCATTGTATTAAACATTCCAAAAAAAAGGTACTGGCTATTCAAGGGGCCAATAGACAGTGGCAAAACTACTTTAGCTGCAGCTTTACTTGATCTCTGTGGGGGAAAGTCATTAAATGTTAACATGCCATTAGAAAGATTAAACTTTGAGTTAGGAGTGGGTATAGATCAGTTTATGGTTGTATTTGAGGATGTAAAAGGCACTGGTGCAGAGTCAAGGGATTTACCTTCAGGGCATGGCATAAGCAACCTTGATTGCCTAAGAGATTACTTAGATGGAAGTGTGAAAGTTAATTTAGAGAGAAAACACCAAAACAAAAGAACACAGGTGTTTCCACCTGGAATTGTAACCATGAATGAATATTCAGTGCCTAGAACTTTACAAGCCAGATTTGTAAGGCAAATAGATTTTAGACCTAAGGCCTACCTAAGAAAATCACTAAGCTGCTCTGAATATTTACTCGAAAAAAGGATTTTGCAAAGTGGCATGACTTTGCTTTTGCTTTTAATCTGGTTTAGGCCAGTTGCTGACTTTGCAGCTGCCATTCATGAGAGGATTGTGCAGTGGAAAGAAAGGCTGGATTTAGAAATAAGCATGTATACATTTTCTACTATGAAAGCTAATGTTGGTATGGGGAGACCCATTCTTGACTTTCCTAGAGAGGAAGATTCTGAAGCAGAAGACTCTGGACATGGATCAAGCACTGAATCTCAATCACAATGCTCTTCCCAGGTCTCAGAAGCCTCTGGTGCAGACACACAGGAACACTGCACCTATCACATCTGTAAAGGCTTTCAATGTTTCAAAAAACCAAAAACCCCTCCCCCAAAG
>BAC81935
ATGGACAAAGTGCTGAATAGGGAGGAATCCATGGAGCTCATGGATTTATTAGGCCTTGATAGATCTGCATGGGGAAACATTCCTGTCATGAGAAAAGCTTATCTGAAAAAATGCAAAGAACTTCACCCTGATAAAGGTGGGGACGAAGACAAAATGAAGAGAATGAATTTTTTATATAAAAAAATGGAACAAGGTGTAAAAGTTGCTCATCAGCCTGATTTTGGTACATGGAATAGTTCAGAGGTGCCAACCTATGGAACAGATGAGTGGGAATCCTGGTGGAATACATTTAATGAGAAGTGGGATGAAGACCTGTTTTGCCATGAAGAAATGTTTGCCAGTGATGATGAAAACACAGGATCCCAACACTCTACCCCACCTAAGAAGAAAAAAAAGGTAGAAGACCCTAAAGACTTTCCTGTAGATCTGCATGCATTCCTCAGTCAAGCTGTGTTTAGTAATAGAACTGTTGCTTCTTTTGCTGTGTATACCACTAAAGAAAAAGCTCAAATTTTATATAAGAAACTTATGGAAAAATATTCTGTAACCTTTATAAGTAGACATGGTTTTGGGAGTCATAATATTTTGTTTTTTTTAACACCACATAGACATAGAGTTTCAGCAATTAATAATTACTGTCAGAAACTATGTACCTTTAGTTTTTTAATTTGTAAAGGTGTGAATAAGGAATACTTGTTTTACAGTGCCTTGTGTAGACAGCCATATGCAGTAGTGGAAGAAAGTATTCAGGGGGGCCTTAAGGAGCATGACTTTAACCCAGAAGAACCAGAAGAAACTAAGCAGGTTTCATGGAAATTAGTTACACAGTATGCTTTGGACACCAAGTGTGAGGATGTTTTCTTGCTTATGGGCATGTACTTAGACTTTCAGGAAAACCCACTGCAATGCAAAAAATGTGAAAAGAAGGATCAGCCAAATCACTTTAACCATCATGAAAAGCACTATTATAATGCCCAAATTTTTGCAGATAGCAAAAATCAAAAAAGCATTTGCCAGCAGGCTGTTGATACTGTAGCAGCCAAACAAAGGGTTGACAGTATCCATATGACCAGAGAAGAAATGTTAGTTGAAAGGTTTAATTTTTTGCTTGATAAAATGGACTTAATTTTTGGGGCACATGGCAATGCTGTTTTAGAGCAATATATGGCTGGGGTGGCCTGGATTCATTGTTTGCTGCCTCAAATGGACACAGTCATTTATGAGTTCTTAAAATGCATTGTATTAAACATTCCAAAAAAAAGGTACTGGCTATTCAAGGGGCCAATAGACAGTGGCAAAACTACTTTAGCTGCAGCTTTACTTGATCTCTGTGGGGGAAAGTCATTAAATGTGAATATGCCATTAGAAAGATTAAACTTTGAGTTAGGAGTGGGTATAGATCAGTTTATGGTTGTATTTGAGGATGTAAAAGGCACTGGTGCAGAGTCAAGGGATTTACCTTCAGGGCATGGCATAAGCAACCTTGATTGCCTAAGAGATTACTTAGATGGAAGTGTGAAAGTTAATTTAGAGAGAAAACACCAAAACAAAAGAACACAGGTGTTTCCACCTGGAATTGTAACCATGAATGAATATTCAGTGCCTAGAACTTTACAAGCCAGATTTGTAAGGCAAATAGATTTTAGACCTAAGGCCTACCTAAGAAAATCACTAAGCTGCTCTGAATATTTACTAGAAAAAAGGATTTTGCAAAGTGGCATGACTTTGCTTTTGCTTTTAATCTGGTTTAGGCCAGTTGCTGACTTTGCAGCTGCCATTCATGAGAGGATTGTGCAGTGGAAAGAAAGGCTGGATTTAGAAATAAGCATGTATACATTTTCTACTATGAAAGCTAATGTTGGTATGGGGAGACCCATTCTTGACTTTCCTAGAGAGGAAGATTCTGAAGCAGAAGACTCTGGACATGGATCAAGCACTGAATCTCAATCACAATGCTCTTCCCAGGTCTCAGAAGCCTCTGGTGCAGACACACAGGAACACTGCACTTATCACATTTGTAAAGGCTTTCAATGTTTCAAAAAACCAAAAACCCCTCCCCCAAAG
>AEC15346
ATGGACAAAGTGCTGAATAGGGAGGAATCCATGGAGCTTATGGATTTATTAGGCCTTGATAGGTCTGCATGGGGGAACATTCCTGTCATGAGAAAAGCTTATCTGAAAAAATGCAAAGAACTCCACCCTGATAAAGGTGGGGACGAAGACAAGATGAAGAGAATGAATTTTTTATATAAAAAAATGGAACAAGGTGTAAAAGTTGCTCATCAGCCTGATTTTGGTACATGGAATAGTTCAGAGGTGCCAACCTATGGAACAGATGAATGGGAATCCTGGTGGAATACATTTAATGAGAAGTGGGATGAAGACCTGTTTTGCCATGAAGAAATGTTTGCCAGTGATGATGAAAACACAGGATCCCAACACTCTACCCCACCTAAAAAGAAAAAAAAGGTAGAAGACCCTAAAGACTTTCCTGTAGATCTGCATGCATTCCTCAGTCAAGCTGTGTTTAGTAATAGAACTGTTGCTTCTTTTGCTGTGTATACCACTAAAGAAAAAGCTCAAATTTTATATAAGAAACTTATGGAAAAATATTCTGTAACTTTTATAAGTAGACATGGTTTTGGGGGTCATAATATTTTGTTTTTCTTAACACCACATAGACATAGAGTGTCAGCAATTAATAACTACTGTCAAAAACTATGTACCTTTAGTTTTTTAATTTGTAAAGGTGTGAATAAGGAATACTTGTTTTATAGTGCCCTGTGTAGACAGCCATATGCAGTAGTGGAAGAAAGTATTCAGGGGGGCCTTAAGGAGCATGACTTTAACCCAGAAGAACCAGAAGAAACTAAGCAGGTTTCATGGAAATTAGTTACACAGTATGCCTTGGAAACCAAGTGTGAGGATGTTTTTTTGCTTATGGGCATGTACTTAGACTTTCAGGAAAACCCACAGCAATGCAAAAAATGTGAAAAAAAGGATCAGCCAAATCACTTTAACCATCATGAAAAACACTATTATAATGCCCAAATTTTTGCAGATAGCAAAAATCAAAAAAGCATTTGCCAGCAGGCTGTTGATACTGTAGCAGCCAAACAAAGGGTTGACAGCATCCACATGACCAGAGAAGAAATGTTAGTTGAAAGGTTTAATTTCTTGCTTGATAAAATGGACTTGATTTTTGGGGCACATGGCAATGCTGTTTTAGAGCAATATATGGCTGGGGTGGCCTGGATTCATTGCTTGCTGCCTCAAATGGACACTGTTATTTATGACTTTCTAAAATGCATTGTATTAAACATTCCAAAAAAAAGGTACTGGCTATTCAAGGGGCCAATAGACAGTGGCAAAACTACTTTAGCTGCAGCTTTACTTGATCTCTGTGGGGGAAAGTCATTAAATGTTAATATGCCATTAGAAAGATTAAACTTTGAATTAGGAGTGGGTATAGATCAGTTTATGGTTGTATTTGAGGATGTAAAAGGCACTGGTGCAGAGTCAAGGGATTTACCTTCAGGGCATGGCATAAGCAACCTTGATTGCTTAAGAGATTACTTAGATGGAAGTGTAAGAGTTAATTTAGAGAGGAAACACCAAAACAAAAGAACACAGGTGTTTCCACCTGGAATTGTAACCATGAATGAATATTCAGTGCCTAGAACTTTACAGGCCAGATTTGTAAGGCAGATAGATTTTAGACCAAAGGCCTACCTGAGAAAATCACTAAGCTGCTCTGAGTATTTGCTAGAAAAAAGGATTTTGCAAAGTGGTATGACTTTGCTTTTGCTTTTAATCTGGTTTAGGCCAGTTGCTGACTTTGCAGCTGCCATTCATGAGAGGATTGTGCAGTGGAAAGAAAGGCTGGATTTAGAAATAAGCATGTATACATTTTCTACTATGAAAGCTAATGTTGGTATGGGGAGACCCATTCTTGACTTTCCTAGAGAGGAAGATTCTGAAGCAGAAGACTCTGGACATGGATCAAGCACTGAATCACAATCACAATGCTCTTCCCAGGTCTCAGAAGCCTCTGGTGCAGACACACAGGAAAACTGCACTTTTCACATCTGTAAAGGCTTTCAATGTTTCAAAAAACCAAAGACCCCTCCCCCAAAA
>AAR89225
ATGGACAAAGTGCTGAATAGGGAGGAATCCATGGAGCTCATGGATTTATTAGGCCTTGATAGATCTGCATGGGGAAACATTCCTGTCATGAGAAAAGCTTATCTAAAAAAATGCAAAGAACTTCACCCTGATAAAGGTGGGGACGAAGACAAAATGAAGAGAATGAATTTTTTATATAAAAAAATGGAGCAAGGTGTAAAAGTTGCTCATCAGCCTGATTTTGGTACATGGAATAGTTCAGAGGTGCCAACCTATGGAACAGATGAGTGGGAATCCTGGTGGAATACATTTAATGAGAAGTGGGATGAAGACCTGTTTTGCCATGAAGAAATGTTTGCCAGTGATGATGAAAACACAGGATCCCAACACTCTACCCCACCTAAGAAGAAAAAAAAGGTAGAAGACCCTAAAGACTTTCCTGTAGATCTGCATGCATTCCTCAGTCAAGCTGTGTTTAGTAATAGAACTGTTGCTTCTTTTGCTGTATATACCACTAAAGAAAAAGCTCAAATTTTATATAAGAAACTTATGGAAAAATATTCTGTAACCTTTATAAGTAGACATGGTTTTGGGGGTCATAATATTTTGTTTTTTTTAACACCACATAGACATAGAGTTTCAGCAATTAATAATTACTGTCAAAAACTATGTACCTTTAGTTTTTTAATTTGTAAAGGTGTGAATAAGGAATACTTGTTTTACAGTGCCTTGTGTAGACAGCCATATGCAGTAGTGGAAGAAAGTATTCAGGGGGGCCTTAAGGAGCATGACTTTAACCCAGAAGAACCAGAAGAAACTAAGCAGGTTTCATGGAAATTAGTAACACAGTATGCTTTGGACACCAAGTGTGAGGATGTTTTCTTGCTTATGGGCATGTACTTAGACTTTCAGGAAAACCCACTGCAATGCAAAAAATGTGAAAAAAAGGATCAGCCAAATCACTTTAACCATCATGAAAAGCACTATTATAATGCCCAAATTTTTGCAGATAGCAAAAATCAAAAAAGCATTTGCCAGCAGGCTGTTGATACTGTAGCAGCCAAACAAAGGGTTGACAGCATCCATATGACCAGAGAAGAAATGTTAGTTGAAAGGTTTAATTTTTTGCTTGATAAAATGGACTTGATTTTTGGGGCACATGGCAATGCTGTTTTAGAGCAATATATGGCTGGGGTGGCCTGGATTCATTGTTTGCTGCCTCAAATGGACACTGTCATTTATGAGTTCTTAAAATGCATTGTATTAAACATTCCAAAAAAAAGGTATTGGCTATTCAAGGGGCCAATAGACAGTGGCAAAACTACTTTAGCTGCAGCTTTACTTGATCTCTGTGGGGGGAAGTCATTAAATGTTAATATGCCATTAGAAAGATTAAACTTTGAGTTAGGAGTGGGTATAGATCAGTTTATGGTTGTATTTGAGGATGTAAAAGGCACTGGTGCAGAGTCAAGGGATTTACCTTCAGGGCATGGCATAAGCAACCTTGATTGCTTAAGAGATTACTTAGATGGAAGTGTGAAAGTTAATTTAGAGAGAAAACACCAAAATAAAAGAACACAGGTGTTTCCACCTGGAATTGTAACCATGAATGAATATTCAGTGCCTAGAACATTACAAGCCAGATTTGTAAGGCAAATAGATTTTAGACCTAAGGCCTACCTGAGAAAATCACTAAGCTGCTCTGAATATTTACTAGAAAAAAGGATTTTGCAAAGTGGTATGACTTTGCTTTTGCTTTTAATCTGGTTTAGGCCAGTTGCTGACTTTGCAGCTGCCATTCATGAGAGGATTGTGCAGTGGAAAGAAAGGCTGGATTTAGAAATAAGCATGTATACATTTTCTACTATGAAAGCTAATGTTGGTATGGGCAGACCCATTCTTGACTTTCCTAGAGAGGAAGATTCTGAAGCAGAAGACTCTGGACATGGATCAAGCACTGAATCTCAATCACAATGCTTTTCCCAGGTCTCAGAAGCCTCTGGTGCAGACACACAGGAACACTGCACCTATCACATCTGTAAAGGCTTTCAATGTTTCAAAAAACCAAAAACCCCTCCCCCAAAA
>AEC15340
ATGGACAAAGTGCTGAATAGGGAGGAATCCATGGAGCTTATGGATTTATTAGGCCTTGATAGGTCTGCATGGGGGAACATTCCTGTCATGAGAAAAGCTTATCTGAAAAAATGCAAAGAACTCCACCCTGATAAAGGTGGGGACGAAGACAAGATGAAGAGAATGAATTTTTTATATAAAAAAATGGAACAAGGTGTAAAAGTTGCTCATCAGCCTGATTTTGGTACATGGAATAGTTCAGAGGTGCCAACCTATGGAACAGATGAATGGGAATCCTGGTGGAATACATTTAATGAGAAGTGGGATGAAGACCTGTTTTGCCATGAAGAAATGTTTGCCAGTGATGATGAAAACACAGGATCCCAACACTCTACCCCACCTAAAAAGAAAAAAAAGGTAGAAGACCCTAAAGACTTTCCTGTAGATCTGCATGCATTCCTCAGTCAAGCTGTGTTTAGTAATAGAACTGTTGCTTCTTTTGCTGTGTATACCACTAAAGAAAAAGCTCAAATTTTATATAAGAAACTTATGGAAAAATATTCTGTAACTTTTATAAGTAGACATGGTTTTGGGGGTCATAATATTTTGTTTTTCTTAACACCACATAGACATAGAGTGTCAGCAATTAATAACTACTGTCAAAAACTATGTACCTTTAGTTTTTTAATTTGTAAAGGTGTGAATAAGGAATACTTGTTTTATAGTGCCCTGTGTAGACAGCCATATGCAGTAGTGGAAGAAAGTATTCAGGGGGGCCTTAAGGAGCATGACTTTAACCCAGAAGAACCAGAAGAAACTAAGCAGGTTTCATGGAAATTAGTTACACAGTATGCCTTGGAAACCAAGTGTGAGGATGTTTTTTTGCTTATGGGCATGTACTTAGACTTTCAGGAAAACCCACAGCAATGCAAAAAATGTGAAAAAAAGGATCAGCCAAATCACTTTAACCATCATGAAAAACACTATTATAATGCCCAAATTTTTGCAGATAGCAAAAATCAAAAAAGCATTTGCCAGCAGGCTGTTGATACTGTAGCAGCCAAACAAAGGGTTGACAGCATCCACATGACCAGAGAAGAAATGTTAGTTGAAAGGTTTAATTTCTTGCTTGATAAAATGGACTTGATTTTTGGGGCACATGGCAATGCTGTTTTAGAGCAATATATGGCTGGGGTGGCCTGGATTCATTGCTTGCTGCCTCAAATGGACACTGTTATTTATGACTTTCTAAAATGCATTGTATTAAACATTCCAAAAAAAAGGTACTGGCTATTCAAGGGGCCAATAGACAGTGGCAAAACTACTTTAGCTGCAGCTTTACTTGATCTCTGTGGGGGAAAGTCATTAAATGTTAATATGCCATTAGAAAGATTAAACTTTGAATTAGGAGTGGGTATAGATCAGTTTATGGTTGTATTTGAGGATGTAAAAGGCACTGGTGCAGAGTCAAGGGATTTACCTTCAGGGCATGGCATAAGCAACCTTGATTGCTTAAGAGATTACTTAGATGGAAGTGTAAGAGTTAATTTAGAGAGGAAACACCAAAACAAAAGAACACAGGTGTTTCCACCTGGAATTGTAACCATGAATGAATATTCAGTGCCTAGAACTTTACAGGCCAGATTTGTAAGGCAGATAGATTTTAGACCAAAGGCCTACCTGAGAAAATCACTAAGCTGCTCTGAGTATTTGCTAGAAAAAAGGATTTTGCAAAGTGGTATGACTTTGCTTTTGCTTTTAATCTGGTTTAGGCCAGTTGCTGACTTTGCAGCTGCCATTCATGAGAGGATTGTGCAGTGGAAAGAAAGGCTGGATTTAGAAATAAGCATGTATACATTTTCTACTATGAAAGCTAATGTTGGTATGGGGAGACCCATTCTTGACTTTCCTAGAGAGGAAGATTCTGAAGCAGAAGACTCTGGACATGGATCAAGCACTGAATCACAATCACAATGCTCTTCCCAGGTCTCAGAAGCCTCTGGTGCAGACACACAGGAAAACTGCACTTTTCACATCTGTAAAGGCTTTCAATGTTTCAAAAAACCAAAGACCCCTCCCCCAAAA
>AAR89189
ATGGACAAAGTGCTGAATAGGGAGGAATCCATGGAGCTCATGGATTTATTAGGCCTTGATAGATCTGCATGGGGAAACATTCCTGTCATGAGAAAAGCTTATCTAAAAAAATGCAAAGAACTTCACCCTGATAAAGGTGGGGACGAAGACAAAATGAAGAGAATGAATTTTTTATATAAAAAAATGGAGCAAGGTGTAAAAGTTGCTCATCAGCCTGATTTTGGTACATGGAATAGTTCAGAGGTGCCAACCTATGGAACAGATGAGTGGGAATCCTGGTGGAATACATTTAATGAGAAGTGGGATGAAGACCTGTTTTGCCATGAAGAAATGTTTGCCAGTGATGATGAAAACACAGGATCCCAACACTCTACCCCACCTAAGAAGAAAAAAAAGGTAGAAGACCCTAAAGACTTTCCTGTAGATCTGCATGCATTCCTCAGTCAAGCTGTGTTTAGTAATAGAACTGTTGCTTCTTTTGCTGTGTATACCACTAAAGAAAAAGCTCAAATTTTATATAAGAAACTTATGGAAAAATATTCTGTAACCTTTATAAGTAGACATGGTTTTGGGGGTCATAATATTTTGTTTTTTTTAACACCACATAGACATAGAGTTTCAGCAATTAATAATTACTGTCAAAAACTATGTACCTTTAGTTTTTTAATTTGTAAAGGTGTGAATAAGGAATACTTGTTTTACAGTGCCTTGTGTAGACAGCCATATGCAGTAGTGGAAGAAAGTATTCAGGGGGGCCTTAAGGAGCATGACTTTAACCCAGAAGAACCAGAAGAAACTAAGCAGGTTTCATGGAAATTAGTAACACAGTATGCTTTGGACACCAAGTGTGAGGATGTTTTCTTGCTTATGGGCATGTACTTAGACTTTCAGGAAAACCCACTGCAATGCAAAAAATGTGAAAAAAAGGATCAGCCAAATCACTTTAACCATCATGAAAAGCACTATTATAATGCCCAAATTTTTGCAGATAGCAAAAATCAAAAAAGCATTTGCCAGCAGGCTGTTGATACTGTAGCAGCCAAACAAAGGGTTGACAGTATCCATATGACCAGAGAAGAAATGTTAGTTGAAAGGTTTAATTTTTTGCTTGATAAAATGGACTTGATTTTTGGGGCTCATGGCAATGCTGTTTTAGAGCAATATATGGCTGGGGTGGCCTGGATTCATTGTTTGCTGCCTCAAATGGACACTGTCATTTATGAGTTCTTAAAATGCATTGTATTAAACATTCCAAAAAAAAGGTACTGGCTATTCAAGGGGCCAATAGACAGTGGCAAAACTACTTTAGCTGCAGCTTTACTTGATCTCTGTGGGGGGAAGTCATTAAATGTTAATATGCCATTAGAAAGATTAAACTTTGAGTTAGGAGTGGGTATAGATCAGTTTATGGTTGTATTTGAGGATGTAAAAGGCACTGGTGCAGAGTCAAGGGATTTACCTTCAGGGCATGGCATAAGCAACCTTGATTGCTTAAGAGATTACTTAGATGGAAGTGTGAAAGTTAATTTAGAGAGAAAACACCAAAATAAAAGAACACAGGTGTTTCCACCTGGAATTGTAACCATGAATGAATATTCAGTGCCTAGAACATTACAAGCCAGATTTGTAAGGCAAATAGATTTTAGACCTAAGGCCTACCTGAGAAAATCACTAAGCTGCTCTGAATATTTACTAGAAAAAAGGATTTTGCAAAGTGGTATGACTTTGCTTTTGCTTTTAATCTGGTTTAGGCCAGTTGCTGACTTTGCAGCTGCCATTCATGAGAGGATTGTGCAGTGGAAAGAAAGGCTGGATTTAGAAATAAGCATGTATACATTTTCTACTATGAAAGCTAATGTTGGTATGGGGAGACCCATTCTTGACTTTCCTAGAGAGGAAGATTCTGAAGCAGAAGACTCTGGACATGGATCAAGCACTGAATCTCAATCACAATGCTTTTCCCAGGTCTCAGAAGCCTCTGGTGCAGACACACAGGAACACTGCACCTATCACATCTGTAAAGGCTTTCAATGTTTCAAAAAACCAAAAACCCCTCCCCCAAAA
>BAC66389
ATGGACAAAGTGCTGAATAGGGAGGAATCCATGGAGCTCATGGATTTATTAGGCCTTGATAGATCTGCATGGGGAAACATTCCTGTCATGAGAAAAGCTTATCTGAAAAAATGCAAAGAACTTCACCCTGATAAAGGTGGGGACGAAGACAAAATGAAGAGAATGAATTTTTTATATAAAAAAATGGAACAAGGTGTAAAAGTTGCTCATCAGCCTGATTTTGGTACATGGAATAGTTCAGAGGTGCCAACCTATGGAACAGATGAATGGGAATCCTGGTGGAATACATTTAATGAGAAGTGGGATGAAGACCTGTTTTGCCATGAAGAAATGTTTGCCAGTGATGATGAAAACACAGGATCCCAACACTCTACCCCACCTAAGAAGAAAAAAAAGGTAGAAGACCCTAAAGACTTTCCTGTAGATCTGCATGCATTCCTCAGTCAAGCTGTGTTTAGTAATAGAACTGTTGCTTCTTTTGCTGTGTATACCACTAAAGAAAAAGCTCAAATTTTATATAAGAAACTTATGGAAAAATATTCTGTAACCTTTATAAGTAGACATGGTTTTGGGGGTCATAATATCTTGTTTTTTCTAACACCACATAGACATAGAGTTTCAGCAATTAATAATTACTGTCAAAAACTATGTACCTTTAGTTTTTTAATTTGTAAAGGTGTGAATAAGGAATACTTGTTTTACAGTGCCTTGTGTAGACAGCCATATGCAGTAGTGGAAGAAAGTATTCAGGGGGGCCTTAAGGAGCATGACTTTAACCCAGAAGAACCAGAAGAAACTAAGCAGGTTTCATGGAAATTAGTTACACAGTATGCTTTGGACACCAAGTGTGAGGATGTTTTCTTGCTTATGGGCATGTACTTAGACTTTCAGGAAAACCCTCTGCAATGCAAAAAATGTGAAAAAAAGGATCAGCCAAATCACTTTAACCATCATGAAAAGCACTATTATAATGCCCAAATTTTTGCAGACAGCAAAAATCAAAAAAGCATTTGCCAGCAGGCTGTTGATACTGTAGCAGCCAAACAAAGGGTTGACAGTATCCATATGACCAGAGAAGAAATGTTAGTTGAAAGGTTTAATTTTTTGCTTGATAAAATGGACTTAATTTTTGGGGCACATGGCAATGCTGTTTTAGAGCAATATATGGCTGGGGTGGCCTGGATTCATTGTTTGCTGCCTCAAATGGACACTGTCATTTATGAGTTCTTAAAATGCATTGTATTAAACATTCCAAAAAAAAGGTACTGGCTATTTAAGGGGCCAATAGACAGTGGCAAAACTACTTTAGCTGCAGCTTTACTTGATCTCTGTGGGGGAAAGTCATTAAATGTTAATATGCCATTAGAAAGATTAAACTTTGAGTTAGGAGTGGGTATAGATCAGTTTATGGTTGTATTTGAGGATGTAAAAGGCACTGGTGCAGAGTCAAGGGATTTACCTTCAGGGCATGGCATAAGCAACCTTGATTGCCTAAGAGATTACTTAGATGGAAGTGTGAAAGTTAATTTAGAGAGAAAACACCAAAACAAAAGAACACAGGTGTTTCCACCTGGAATTGTAACCATGAATGAATATTCAGTGCCTAGAACTTTACAAGCCAGATTTGTAAGGCAAATAGATTTCAGACCTAAGGCCTACCTGAGAAAATCACTAAGCTGCTCTGAATATTTACTAGAAAAAAGAATTTTGCAAAGTGGCATGACTTTGCTTTTGCTTTTAATCTGGTTTAGGCCAGTTGCTGACTTTGCAGCTGCCATTCATGAGAGGATTGTGCAGTGGAAAGAAAGGCTGGATTTAGAAATAAGCATGTATACATTTTCTACTATGAAAGCTAATGTTGGCATGGGGAGACCCATTCTTGACTTTCCTAGAGAGGAAGATTCTGAAGCAGAAGACTCTGGACATGGATCAAGCACTGAATCTCAGTCACAATGCTTTTCCCAGGTCTCAGAAGCCTCTGGTGCAGACACACAGGAACACTGCACTTATCACATCTGTAAAGGTTTCCAATGTTTCAAAAAACCAAAAACCCCTCCCCCAAAA
>AEC14680
ATGGACAAAGTGCTGAATAGGGAGGAATCCATGGAGCTTATGGATTTATTAGGCCTTGATAGGTCTGCATGGGGGAACATTCCTGTCATGAGAAAAGCTTATCTGAAAAAATGCAAAGAACTCCACCCTGATAAAGGTGGGGACGAAGACAAGATGAAGAGAATGAATTTTTTATATAAAAAAATGGAACAAGGTGTAAAAGTTGCTCATCAGCCTGATTTTGGTACATGGAATAGTTCAGAGGTGCCAACCTATGGAACAGATGAATGGGAATCCTGGTGGAATACATTTAATGAGAAGTGGGATGAAGACCTGTTTTGCCATGAAGAAATGTTTGCCAGTGATGATGAAAACACAGGATCCCAACACTCTACCCCACCTAAAAAGAAAAAAAAGGTAGAAGACCCTAAAGACTTTCCTGTAGATCTGCATGCATTCCTCAGTCAAGCTGTGTTTAGTAATAGAACTGTTGCTTCTTTTGCTGTGTATACCACTAAAGAAAAAGCTCAAATTTTATATAAGAAACTTATGGAAAAATATTCTGTAACTTTTATAAGTAGACATGGTTTTGGGGGTCATAATATTTTGTTTTTCTTAACACCACATAGACATAGAGTGTCAGCAATTAATAACTACTGTCAAAAACTATGTACCTTTAGTTTTTTAATTTGTAAAGGTGTGAATAAGGAATACTTGTTTTATAGTGCCCTGTGTAGACAGCCATATGCAGTAGTGGAAGAAAGTATTCAGGGGGGCCTTAAGGAGCATGACTTTAACCCAGAAGAACCAGAAGAAACTAAGCAGGTTTCATGGAAATTAGTTACACAGTATGCCTTGGAAACCAAGTGTGAGGATGTTTTTTTGCTTATGGGCATGTACTTAGACTTTCAGGAAAACCCACAGCAATGCAAAAAATGTGAAAAAAAGGATCAGCCAAATCACTTTAACCATCATGAAAAACACTATTATAATGCCCAAATTTTTGCAGATAGCAAAAATCAAAAAAGCATTTGCCAGCAGGCTGTTGATACTGTAGCAGCCAAACAAAGGGTTGACAGCATCCACATGACCAGAGAAGAAATGTTAGTTGAAAGGTTTAATTTCTTGCTTGATAAAATGGACTTGATTTTTGGGGCACATGGCAATGCTGTTTTAGAGCAATATATGGCTGGGGTGGCCTGGATTCATTGCTTGCTGCCTCAAATGGACACTGTTATTTATGACTTTCTAAAATGCATTGTATTAAACATTCCAAAAAAAAGGTACTGGCTATTCAAGGGGCCAATAGACAGTGGCAAAACTACTTTAGCTGCAGCTTTACTTGATCTCTGTGGGGGAAAGTCATTAAATGTTAATATGCCATTAGAAAGATTAAACTTTGAATTAGGAGTGGGTATAGATCAGTTTATGGTTGTATTTGAGGATGTAAAAGGCACTGGTGCAGAGTCAAGGGATTTACCTTCAGGGCATGGCATAAGCAACCTTGACTGCTTAAGAGATTACTTAGATGGAAGTGTAAAAGTTAATTTAGAGAGGAAACACCAAAACAAAAGAACACAGGTGTTTCCACCTGGAATTGTAACCATGAATGAATATTCAGTGCCTAGAACTTTACAGGCCAGATTTGTAAGGCAGATAGATTTTAGACCAAAGGCCTACCTGAGAAAATCACTAAGCTGCTCTGAGTATTTGCTAGAAAAAAGGATTTTGCAAAGTGGTATGACTTTGCTTTTGCTTTTAATCTGGTTTAGGCCAGTTGCTGACTTTGCAGCTGCCATTCATGAGAGGATTGTGCAGTGGAAAGAAAGGCTGGATTTAGAAATAAGCATGTATACATTTTCTACTATGAAAGCTAATGTTGGTATGGGGAGACCCATTCTTGACTTTCCTAGAGAGGAAGATTCTGAAGCAGAAGACTCTGGACATGGATCAAGCACTGAATCACAATCACAATGCTTTTCCCAGGTCTCAGAAGCCTCTGGTGCAGACACACAGGAAAACTGCACTTTTCACATCTGTAAAGGCTTTCAATGTTTCAAAAAACCAAAGACCCCTCCCCCAAAA
>AAL37672
ATGGACAAAGTGCTGAATAGGGAGGAATCCATGGAGCTCATGGATTTATTAGGCCTTGATAGATCTGCATGGGGAAACATTCCTGTCATGAGAAAAGCTTATCTGAAAAAATGCAAAGAACTTCACCCTGATAAAGGTGGGGACGAAGACAAAATGAAGAGAATGAATTTTTTATATAAAAAAATGGAACAAGGTGTAAAAGTTGCTCATCAGCCTGATTTTGGTACATGGAATAGTTCAGAGGTGCCAACCTATGGAACAGATGAATGGGAATCCTGGTGGAATACATTTAATGAGAAGTGGGATGAATACCTGTTTTGCCATGAAGAGATGTTTGCCAGTGATGATGAAAACACAGGATCCCAACACTCTACCCCACCTAAGAAGAAAAAAAAGGTAGAAGACCCTAAAGACTTTCCTGTAGATCTGCATGCATTCCTCAGTCAAGCTGTGTTTAGTAATAGAACTGTTGCTTCTTTTGCTGTGTATACCACTAAAGAAAAAGCTCAAATTTTATATAAGAAACTTATGGAAAAATATTCTGTAACCTTTATAAGTAGACATGGTTTTGGGGGTCATAATATTTTGTTTTTTTTAACACCACATAGACATAGAGTTTCAGCAATTAATAACTACTGTCAAAAACTATGTACCTTTAGTTTTTTAATTTGTAAAGGTGTGAATAAGGAATACTTGTTTTACAGTGCCTTGTGTAGACAGCCATATGCAGTAGTGGAAGAAAGTATTCAGGGGGGCCTTAAGGAGCATGACTTTAACCCAGAAGAACCAGAAGAGACTAAGCAGGTTTCATGGAAATTAGTTACACAGTATGCTTTGGACACCAAGTGTGAGGATGTTTTCTTGCTTATGGGCATGTACTTAGACTTTCAGGAAAACCCACTGCAATGCAAAAAATGTGAAAAAAAGGATCAGCCAAATCACTTTAACCATCATGAAAAGCACTATTATAATGCCCAAATTTTTGCAGATAGCAAAAATCAAAAAAGCATTTGCCAGCAGGCTGTTGATACTGTAGCAGCCAAACAAAGGGTTGACAGTATCCATATGACCAGAGAAGAAATGTTAGTTCAAAGGTTTAATTTTTTGCTTGATAAAATGGACTTAATTTTTGGGGCACATGGCAATGCTGTTTTAGAGCAATATATGGCTGGGGTGGCCTGGATTCATTGTTTGCTGCCTCAAATGGACACAGTCATTTATGAGTTCTTAAAATGCATTGTATTAAACATTCCAAAAAAAAGGTACTGGCTATTCAAGGGGCCAATAGACAGTGGAAAAACTACTTTAGCTGCAGCTTTACTTGATCTTTGTGGGGGAAAGTCATTAAATGTTAATATGCCATTAGAAAGATTAAACTTTGAGTTAGGAGTGGGTATAGATCAGTTTATGGTTGTATTTGACGATGTGAAAGGCACTGGTGCAGAGTCAAGGGATTTACCTTCAGGGCATGGCATAAGCAACCTTGATTGCCTAAGAGATTACTTAGATGGAAGTGTGAAAGTTAATTTAGAGAGAAAACACCAAAACAAAAGAACACAGGTGTTTCCACCTGGAATTGTAACCATGAATGAATATTCAGTGCCTAGAACTTTACAAGCCAGATTTGTAAGGCAAATAGATTTTAGACCTAAGGCCTACCTGAGAAAATCACTAAGCTGCTCTGAATATTTACTAGAAAAAAGGATTTTGCAAAGTGGCATGACTTTGCTTTTGCTTTTAATCTGGTTTAGGCCAGTTGCTGACTTTGCAGCTGCCATTCATGAGAGGATTGTGCAGTGGAAAGAAAGGCTGGATTTAGAAATAAGCATGTATACATTTTCTACTATGAAAGCTAATGTTGGTATGGGGAGACCCATTCTTGACTTTCCTAGAGAGGAAGATTCTGAAGCAGAAGACTCTGGACATGGATCAAGCACTGAATCTCAATCACAATGCTCTTCCCAGGTCTCAGAAGCCTCTGGTGCAGACACACAGGAACACTGCACTTATCACATCTGTAAAGGCTTCCAATGTTTCAAAAAACCAAAAACCCCTCCCCCAAAA
>AEC14686
ATGGACAAAGTGCTGAATAGGGAGGAATCCATGGAGCTTATGGATTTATTAGGCCTTGATAGGTCTGCATGGGGGAACATTCCTGTCATGAGAAAAGCTTATCTGAAAAAATGCAAAGAACTCCACCCTGATAAAGGTGGGGACGAAGACAAGATGAAGAGAATGAATTTTTTATATAAAAAAATGGAACAAGGTGTAAAAGTTGCTCATCAGCCTGATTTTGGTACATGGAATAGTTCAGAGGTGCCAACCTATGGAACAGATGAATGGGAATCCTGGTGGAATACATTTAATGAGAAGTGGGATGAAGACCTGTTTTGCCATGAAGAAATGTTTGCCAGTGATGATGAAAACACAGGATCCCAACACTCTACCCCACCTAAAAAGAAAAAAAAGGTAGAAGACCCTAAAGACTTTCCTGTAGATCTGCATGCATTCCTCAGTCAAGCTGTGTTTAGTAATAGAACTGTTGCTTCTTTTGCTGTGTATACCACTAAAGAAAAAGCTCAAATTTTATATAAGAAACTTATGGAAAAATATTCTGTAACTTTTATAAGTAGACATGGTTTTGGGGGTCATAATATTTTGTTTTTCTTAACACCACATAGACATAGAGTGTCAGCAATTAATAACTACTGTCAAAAACTATGTACCTTTAGTTTTTTAATTTGTAAAGGTGTGAATAAGGAATACTTGTTTTATAGTGCCCTGTGTAGACAGCCATATGCAGTAGTGGAAGAAAGTATTCAGGGGGGCCTTAAGGAGCATGACTTTAACCCAGAAGAACCAGAAGAAACTAACCAGGTTTCATGGAAATTAGTTACACAGTATGCCTTGGAAACCAAGTGTGAGGATGTTTTTTTGCTTATGGGCATGTACTTAGACTTTCAGGAAAACCCACAGCAATGCAAAAAATGTGAAAAAAAGGATCAGCCAAATCACTTTAACCATCATGAAAAACACTATTATAATGCCCAAATTTTTGCAGATAGCAAAAATCAAAAAAGCATTTGCCAGCAGGCTGTTGATACTGTAGCAGCCAAACAAAGGGTTGACAGCATCCACATGACCAGAGAAGAAATGTTAGTTGAAAGGTTTAATTTCTTGCTTGATAAAATGGACTTGATTTTTGGGGCACATGGCAATGCTGTTTTAGAGCAATATATGGCTGGGGTGGCCTGGATTCATTGCTTGCTGCCTCAAATGGACACTGTTATTTATGACTTTCTAAAATGCATTGTATTAAACATTCCAAAAAAAAGGTACTGGCTATTCAAGGGGCCAATAGACAGTGGCAAAACTACTTTAGCTGCAGCTTTACTTGATCTCTGTGGGGGAAAGTCATTAAATGTTAATATGCCATTAGAAAGATTAAACTTTGAATTAGGAGTGGGTATAGATCAGTTTATGGTTGTATTTGAGGATGTAAAAGGCACTGGTGCAGAGTCAAGGGATTTACCTTCAGGGCATGGCATAAGCAACCTTGACTGCTTAAGAGATTACTTAGATGGAAGTGTAAAAGTTAATTTAGAGAGGAAACACCAAAACAAAAGAACACAGGTGTTTCCACCTGGAATTGTAACCATGAATGAATATTCAGTGCCTAGAACTTTACAGGCCAGATTTGTAAGGCAGATAGATTTTAGACCAAAGGCCTACCTGAGAAAATCACTAAGCTGCTCTGAGTATTTGCTAGAAAAAAGGATTTTGCAAAGTGGTATGACTTTGCTTTTGCTTTTAATCTGGTTTAGGCCAGTTGCTGACTTTGCAGCTGCCATTCATGAGAGGATTGTGCAGTGGAAAGAAAGGCTGGATTTAGAAATAAGCATGTATACATTTTCTACTATGAAAGCTAATGTTGGTATGGGGAGACCCATTCTTGACTTTCCTAGAGAGGAAGATTCTGAAGCAGAAGACTCTGGACATGGATCAAGCACTGAATCACAATCACAATGCTTTTCCCAGGTCTCAGAAGCCTCTGGTGCAGACACACAGGAAAACTGCACTTTTCACATCTGTAAAGGCTTTCAATGTTTCAAAAAACCAAAGACCCCTCCCCCAAAA
>BAC66419
ATGGACAAAGTGCTGAATAGGGAGGAATCCATGGAGCTTATGGATTTATTAGGCCTTGATAGGTCTGCATGGGGAAACATTCCTGTCATGAGAAAAGCTTATCTAAAAAAATGCAAAGAACTCCACCCTGATAAAGGTGGGGACGAAGACAAAATGAAGAGAATGAATTTTTTATATAAAAAAATGGAACAAGGTGTAAAAGTTGCTCATCAGCCTGATTTTGGTACATGGAATAGTTCAGAGGTGCCAACCTATGGAACAGATGAATGGGAATCCTGGTGGAATACATTTAATGAGAAGTGGGATGAAGACCTGTTTTGCCATGAAGAAATGTTTGCCAGTGATGATGAAAACACAGGATCCCAACACTCTACCCCACCTAAGAAGAAAAAAAAGGTAGAAGACCCTAAAGACTTTCCTGTAGATCTGCATGCATTCCTCAGTCAAGCTGTGTTTAGTAATAGAACTGTTGCTTCTTTTGCTGTGTATACCACTAAAGAAAAAGCTCAAATTTTATATAAGAAACTTATGGAAAAATATTCTGTAACTTTTATAAGTAGACATGGTTTTGGGGGTCATAATATTTTGTTTTTCTTAACACCACATAGACATAGAGTTTCAGCAATTAATAATTACTGTCAAAAACTATGTACCTTTAGTTTTTTAATTTGTAAAGGTGTGAATAAGGAATACTTGTTTTATAGTGCCCTGTGTAGACAGCCATATGCAGTAGTGGAAGAAAGTATTCAGGGGGGCCTTAAGGAGCATGACTTTAACCCAGAAGAACCAGAAGAAACTAAGCAGGTTTCATGGAAATTAGTTACACAGTATGCCTTGGAAACCAAGTGTGAGGATGTTTTTTTGCTTATGGGCATGTACTTAGACTTTCAGGAAAACCCACAGCAATGCAAAAAATGTGAAAAAAAGGATCAGCCAAATCACTTTAACCATCATGAAAAACACTATTATAATGCCCAAATTTTTGCAGATAGCAAAAATCAAAAAAGCATTTGCCAGCAGGCTGTTGATACTGTAGCAGCCAAACAAAGGGTTGACAGCATCCACATGACCAGAGAAGAAATGTTAGTTGAAAGGTTTAATTTCTTGCTTGATAAAATGGACTTGATTTTTGGGGCACATGGCAATGCTGTTTTAGAGCAGTATATGGCTGGGGTGGCCTGGATTCATTGCTTGCTGCCTCAAATGGACACTGTTATTTATGACTTTCTAAAATGCATTGTATTAAACATTCCAAAAAAAAGGTACTGGCTATTCAAGGGGCCAATAGACAGTGGCAAAACTACTTTAGCTGCAGCTTTACTTGATCTCTGTGGGGGAAAGTCATTAAATGTTAATATGCCATTAGAAAGATTAAACTTTGAGTTAGGAGTGGGTATAGATCAGTTTATGGTTGTATTTGAAGATGTAAAAGGCACTGGTGCAGAGTCAAGGGATTTACCTTCAGGGCATGGCATAAGCAACCTTGATTGCTTAAGAGATTACTTAGATGGAAGTGTAAAAGTTAATTTAGAGAGGAAACACCAAAACAAAAGAACACAGGTGTTTCCACCTGGAATTGTAACCATGAATGAATATTCAGTGCCTAGAACTTTACAGGCCAGATTTGTAAGGCAAATAGATTTTAGACCAAAGGCCTACCTAAGAAAATCACTAAGCTGCTCTGAATATTTGCTAGAAAAAAGAATTTTGCAAAGTGGCATGACTTTGCTTTTGCTTTTAATCTGGTTTAGGCCAGTTGCTGACTTTGCAGCTGCCATTCATGAGAGGATTGTGCAGTGGAAAGAAAGGCTGGATTTAGAAATAAGCATGTATACATTCTCTACTATGAAAGCTAATGTTGGTATGGGGAGACCCATTCTTGACTTTCCTAGAGAGGAAGATTCTGAAGCAGAAGACTCTGGACATGGATCAAGCACTGAATCACAATCACAATGCTTTTCCCAGGTCTCAGAAGCCTCTGGTGCAGACACACAGGAAAACTGCACTTATCACATTTGTAAAGGCTTTCAATGTTTTAAAAAACCAAAGACCCCTCCCCCAAAA
>AAL37678
ATGGACAAAGTGCTGAATAGGGAGGAATCCATGGAGCTCATGGATTTATTAGGCCTTGATAGATCTGCATGGGGAAACATTCCTGTCATGAGAAAAGCTTATCTGAAAAAATGCAAAGAACTTCACCCTGATAAAGGTGGGGACGAAGACAAAATGAAGAGAATGAATTTTTTATATAAAAAAATGGAACAAGGTGTAAAAGTTGCTCATCAGCCTGATTTTGGTACATGGAATAGTTCAGAGGTGCCAACCTATGGAACAGATGAATGGGAATCCTGGTGGAATACATTTAATGAGAAGTGGGATGAAGACCTGTTTTGCCATGAAGAGATGTTTGCCAGTGATGATGAAAACACAGGATCCCAACACTCTACCCCACCTAAGAAGAAAAAAAAGGTAGAAGACCCTAAAGACTTTCCTGTAGATCTGCATGCATTCCTCAGTCAAGCTGTGTTTAGTAATAGAACTGTTGCTTCTTTTGCTGTGTATACCACTAAAGAAAAAGCTCAAATTTTATATAAGAAACTTATGGAAAAATATTCTGTAACCTTTATAAGTAGACATGGTTTTGGGGGTCATAATATTTTGTTTTTTTTAACACCACATAGACATAGAGTTTCAGCAATTAATAACTACTGTCAAAAACTATGTACCTTTAGTTTTTTAATTTGTAAAGGTGTGAATAAGGAATACTTGTTTTACAGTGCCTTGTGTAGACAGCCATATGCAGTAGTGGAAGAAAGTATTCAGGGGGGCCTTAAGGAGCATGACTTTAACCCAGAAGAACCAGAAGAGACTAAGCAGGTTTCATGGAAATTAGTTACACAGTATGCTTTGGACACCAAGTGTGAGGATGTTTTCTTGCTTATGGGCATGTACTTAGACTTTCAGGAAAACCCACTGCAATGCAAAAAATGTGAAAAAAAGGATCAGCCAAATCACTTTAACCATCATGAAAAGCACTATTATAATGCCCAAATTTTTGCAGATAGCAAAAATCAAAAAAGCATTTGCCAGCAGGCTGTTGATACTGTAGCAGCCAAACAAAGGGTTGACAGTATCCATATGACCAGAGAAGAAATGTTAGTTCAAAGGTTTAATTTTTTGCTTGATAAAATGGACTTAATTTTTGGGGCACATGGCAATGCTGTTTTAGAGCAATATATGGTTGGGGTGGCCTGGATTCATTGTTTGCTGCCTCAAATGGACACAGTCATTTATGAGTTCTTAAAATGCATTGTATTAAACATTCCAAAAAAAAGGTACTGGCTATTCAAGGGGCCAATAGACAGTGGAAAAACTACTTTAGCTGCAGCTTTACTTGATCTTTGTGGGGGAAAGTCATTAAATGTTAATATGCCATTAGAAAGATTAAACTTTGAGTTAGGAGTGGGTATAGATCAGTTTATGGTTGTATTTGACGATGTGAAAGGCACTGGTGCAGAGTCAAGGGATTTACCTTCAGGGCATGGCATAAGCAACCTTGATTGCCTAAGAGATTACTTAGATGGAAGTGTGAAAGTTAATTTAGAGAGAAAACACCAAAACAAAAGAACACAGGTGTTTCCACCTGGAATTGTAACCATGAATGAATATTCAGTGCCTAGAACTTTACAAGCCAGATTTGTAAGGCAAATAGATTTTAGACCTAAGGCCTACCTGAGAAAATCACTAAGCTGCTCTGAATATTTACTAGAAAAAAGGATTTTGCAAAGTGGCATGACTTTGCTTTTGCTTTTAATCTGGTTTAGGCCAGTTGCTGACTTTGCAGCTGCCATTCATGAGAGGATTGTGCAGTGGAAAGAAAGGCTGGATTTAGAAATAAGCATGTATACATTTTCTACTATGAAAGCTAATGTTGGTATGGGGAGACCCATTCTTGACTTTCCTAGAGAGGAAGATTCTGAAGCAGAAGACTCTGGACATGGATCAAGCACTGAATCTCAATCACAATGCTCTTCCCAGGTCTCAGAAGCCTCTGGTGCAGACACACAGGAACACTGCACTTATCACATCTGTAAAGGCTTCCAATGTTTCAAAAAACCAAAAACCCCTCCCCCAAAA
>BAD06025
ATGGACAAAGTGCTGAATAGGGAGGAATCCATGGAGCTCATGGATTTATTAGGCCTTGATAGATCTGCATGGGGAAACATTCCTGTCATGAGAAAAGCTTATCTGAAAAAATGCAAAGAACTTCACCCTGATAAAGGTGGGGACGAAGACAAAATGAAGAGAATGAATTTTTTATATAAAAAAATGGAACAAGGTGTAAAAGTTGCTCATCAGCCTGATTTTGGTACATGGAATAGTTCAGAGGTGCCAACCTATGGAACAGATGAATGGGAATCCTGGTGGAATACATTTAATGAGAAGTGGGATGAAGACCTGTTTTGCCATGAAGAGATGTTTGCCAGTGATGATGAAAACACAGGATCCCAACACTCTACCCCACCTAAGAAGAAAAAAAAGGTAGAAGACCCTAAAGACTTTCCTGTAGATCTGCATGCATTCCTCAGTCAAGCTGTGTTTAGTAATAGAACTGTTGCTTCTTTTGCTGTGTACACCACTAAAGAAAAAGCTCAAATTTTATATAAGAAACTTATGGAAAAATATTCTGTAACCTTTATAAGTAGACATGGTTTTGGGGGTCATAATATTTTGTTTTTTTTAACACCACATAGACATAGAGTTTCAGCAATTAATAATTACTGTCAAAAACTATGTACCTTTAGTTTTTTAATTTGTAAAGGTGTGAATAAGGAATACTTGTTTTACAGTGCCTTGTGTAGACAGCCATATGCAGTAGTGGAAGAAAGTATTCAGGGGGGCCTTAAGGAGCATGACTTTAACCCAGAAGAACCAGAAGAAACTAAGCAGGTTTCATGGAAATTAGTTACACAGTATGCTTTGGACACCAAGTGTGAGGATGTTTTCTTGCTTATGGGCATGTACTTAGACTTTCAGGAAAACCCACAGCAATGCAAAAAATGTGAAAAAAAGGATCAGCCAAATCACTTTAACCATCATGAAAAGCACTATTATAATGCCCAAATTTTTGCAGATAGCAAAAATCAAAAAAGCATTTGCCAGCAGGCTGTTGATACTGTAGCAGCCAAACAAAGGGTTGACAGTCTCCATATGACCAGAGAAGAAATGTTAGTTGAAAGGTTTAATTTTTTGCTTGATAAAATGGACTTAATTTTTGGGGCACATGGCAATGCTGTTTTAGAGCAATATATGGCTGGGGTGGCCTGGATTCACTGTTTGCTGCCTCAAATGGACACAGTCATTTATGAGTTCTTAAAATGCATTGTATTAAACATTCCTAAAAAAAGGTACTGGCTATTCAAGGGGCCAATAGACAGTGGCAAAACTACTTTAGCTGCAGCTTTACTTGATCTCTGTGGGGGAAAGTCATTAAATGTTAATATGCCATTAGAAAGATTAAACTTTGAGTTAGGAGTGGGTATAGATCAGTTTATGGTTGTATTTGAGGATGTAAAAGGCACTGGTGCAGAGTCAAGGGATTTACCTTCAGGGCATGGCATAAGCAACCTTGATTGCCTAAGAGACTACTTAGATGGAAGTGTGAAAGTTAATTTAGAGAGAAAACACCAAAACAAAAGAACACAGGTGTTTCCACCTGGAATTGTAACCATGAATGAATATTCAGTGCCTAGAACTTTACAAGCCAGATTTGTAAGGCAAATAGATTTTAGACCTAAGGCCTACCTGAGAAAATCACTAAGCTGCTCTGAATATTTACTAGAAAAAAGGATTTTGCAAAGTGGCATGACTTTGCTTTTGCTTTTAATCTGGTTTAGGCCAGTTGCTGACTTTGCAGCTGCCATTCATGAGAGGATTGTGCAGTGGAAAGAAAGGCTGGATTTAGAAATAAGCATGTATACATTTTCTACTATGAAAGCTAATGTTGGTATGGGGAGACCCATTCTTGACTTTCCTAGAGAGGAAGATTCTGAAGCAGAAGACTCTGGACATGGATCAAGCACTGAATCTCAATCACAATGCTCTTCCCAGGTCTCAGAAGCCTCTGGTGCAGACACACAGGAACACTGCACCTATCACATCTGTAAAGGCTTTCAATGTTTCAAAAAACCAAAAACCCCTCCCCCAAAA
>AEC15706
ATGGACAAAGTGCTGAATAGGGAGGAATCCATGGAGCTTATGGATTTATTAGGCCTTGATAGGTCTGCATGGGGGAACATTCCTGTCATGAGAAAAGCTTATCTGAAAAAATGCAAAGAACTCCACCCTGATAAAGGTGGGGACGAAGACAAGATGAAGAGAATGAATTTTTTATATAAAAAAATGGAACAAGGTGTAAAAGTTGCTCATCAGCCTGATTTTGGTACATGGAATAGTTCAGAGGTGCCAACCTATGGAACAGATGAATGGGAATCCTGGTGGAATACATTTAATGAGAAGTGGGATGAAGACCTGTTTTGCCATGAAGAAATGTTTGCCAGTGATGATGAAAACACAGGATCCCAACACTCTACCCCACCTAAAAAGAAAAAAAAGGTAGAAGACCCTAAAGACTTTCCTGTAGATCTGCATGCATTCCTCAGTCAAGCTGTGTTTAGTAATAGAACTGTTGCTTCTTTTGCTGTGTATACCACTAAAGAAAAAGCTCAAATTTTATATAAGAAACTTATGGAAAAATATTCTGTAACTTTTATAAGTAGACATGGTTTTGGGGGTCATAATATTTTGTTTTTCTTAACACCACATAGACATAGAGTGTCAGCAATTAATAACTACTGTCAAAAACTATGTACCTTTAGTTTTTTAATTTGTAAAGGTGTGAATAAGGAATACTTGTTTTATAGTGCCCTGTGTAGACAGCCATATGCAGTAGTGGAAGAAAGTATTCAGGGGGGCCTTAAGGAGCATGACTTTAACCCAGAAGAACCAGAAGAAACTAAGCAGGTTTCATGGAAATTAGTTACACAGTATGCCTTGGAAACCAAGTGTGAGGATGTTTTTTTGCTTATGGGCATGTACTTAGACTTTCAGGAAAACCCACAGCAATGCAAAAAATGTGAAAAAAAGGATCAGCCAAATCACTTTAACCATCATGAAAAACACTATTATAATGCCCAAATTTTTGCAGATAGCAAAAATCAAAAAAGCATTTGCCAGCAGGCTGTTGATACTGTAGCAGCCAAACAAAGGGTTGACAGCATCCACATGACCAGAGAAGAAATGTTAGTTGAAAGGTTTAATTTCTTGCTTGATAAAATGGACTTAATTTTTGGGGCACATGGCAATGCTGTTTTAGAGCAATACATGGCTGGGGTGGCCTGGATTCATTGCTTGCTGCCTCAAATGGACACTGTTATTTATGACTTTCTAAAATGCATTGTATTAAACATTCCAAAAAAAAGGTACTGGCTATTCAAGGGGCCAATAGACAGTGGCAAAACTACTTTAGCTGCAGCTTTACTTGATCTCTGTGGGGGAAAGTCATTAAATGTTAATATGCCATTAGAAAGATTAAACTTTGAATTAGGAGTGGGTATAGATCAGTTTATGGTTGTATTTGAGGATGTAAAAGGCACTGGTGCAGAGTCAAGGGATTTACCTTCAGGGCATGGCATAAGCAACCTTGATTGCTTAAGAGATTACTTAGATGGAAGTGTAAAAGTTAATTTAGAGAGGAAACACCAAAACAAAAGAACACAGGTGTTTCCACCTGGAATTGTAACCATGAATGAATATTCAGTGCCTAGAACTTTACAGGCCAGATTTGTAAGGCAGATAGATTTTAGACCAAAGGCCTACCTGAGAAAATCACTAAGCTGCTCTGAGTATTTGCTAGAAAAAAGGATTTTGCAAAGTGGTATGACTTTGCTTTTGCTTTTAATCTGGTTTAGGCCAGTTGCTGACTTTGCAGCTGCCATTCATGAGAGGATTGTGCAGTGGAAAGAAAGGCTGGATTTAGAAATAAGCATGTATACATTTTCTACTATGAAAGCTAATGTTGGTATGGGGAGACCCATTCTTGACTTTCCTAGAGAGGAAGATTCTGAAGCAGAAGACTCTGGACATGGATCAAGCACTGAATCACAATCACAATGCTTTTCCCAGGTCTCAGAAGCCTCTGGTGCAGACACGCAGGAAAACTGCACTTTTCACATCTGTAAAGGCTTTCAATGTTTCAAAAAACCAAAGACCCCTCCCCCAAAA
>AEC15700
ATGGACAAAGTGCTGAATAGGGAGGAATCCATGGAGCTTATGGATTTATTAGGCCTTGATAGGTCTGCATGGGGGAACATTCCTGTCATGAGAAAAGCTTATCTGAAAAAATGCAAAGAACTCCACCCTGATAAAGGTGGGGACGAAGACAAGATGAAGAGAATGAATTTTTTATATAAAAAAATGGAACAAGGTGTAAAAGTTGCTCATCAGCCTGATTTTGGTACATGGAATAGTTCAGAGGTGCCAACCTATGGAACAGATGAATGGGAATCCTGGTGGAATACATTTAATGAGAAGTGGGATGAAGACCTGTTTTGCCATGAAGAAATGTTTGCCAGTGATGATGAAAACACAGGATCCCAACACTCTACCCCACCTAAAAAGAAAAAAAAGGTAGAAGACCCTAAAGACTTTCCTGTAGATCTGCATGCATTCCTCAGTCAAGCTGTGTTTAGTAATAGAACTGTTGCTTCTTTTGCTGTGTATACCACTAAAGAAAAAGCTCAAATTTTATATAAGAAACTTATGGAAAAATATTCTGTAACTTTTATAAGTAGACATGGTTTTGGGGGTCATAATATTTTGTTTTTCTTAACACCACATAGACATAGAGTGTCAGCAATTAATAACTACTGTCAAAAACTATGTACCTTTAGTTTTTTAATTTGTAAAGGTGTGAATAAGGAATACTTGTTTTATAGTGCCCTGTGTAGACAGCCATATGCAGTAGTGGAAGAAAGTATTCAGGGGGGCCTTAAGGAGCATGACTTTAACCCAGAAGAACCAGAAGAAACTAAGCAGGTTTCATGGAAATTAGTTACACAGTATGCCTTGGAAACCAAGTGTGAGGATGTTTTTTTGCTTATGGGCATGTACTTAGACTTTCAGGAAAACCCACAGCAATGCAAAAAATGTGAAAAAAAGGATCAGCCAAATCACTTTAACCATCATGAAAAACACTATTATAATGCCCAAATTTTTGCAGATAGCAAAAATCAAAAAAGCATTTGCCAGCAGGCTGTTGATACTGTAGCAGCCAAACAAAGGGTTGACAGCATCCACATGACCAGAGAAGAAATGTTAGTTGAAAGGTTTAATTTCTTGCTTGATAAAATGGACTTAATTTTTGGGGCACATGGCAATGCTGTTTTAGAGCAATACATGGCTGGGGTGGCCTGGATTCATTGCTTGCTGCCTCAAATGGACACTGTTATTTATGACTTTCTAAAATGCATTGTATTAAACATTCCAAAAAAAAGGTACTGGCTATTCAAGGGGCCAATAGACAGTGGCAAAACTACTTTAGCTGCAGCTTTACTTGATCTCTGTGGGGGAAAGTCATTAAATGTTAATATGCCATTAGAAAGATTAAACTTTGAATTAGGAGTGGGTATAGATCAGTTTATGGTTGTATTTGAGGATGTAAAAGGCACTGGTGCAGAGTCAAGGGATTTACCTTCAGGGCATGGCATAAGCAACCTTGATTGCTTAAGAGATTACTTAGATGGAAGTGTAAAAGTTAATTTAGAGAGGAAACACCAAAACAAAAGAACACAGGTGTTTCCACCTGGAATTGTAACCATGAATGAATATTCAGTGCCTAGAACTTTACAGGCCAGATTTGTAAGGCAGATAGATTTTAGACCAAAGGCCTACCTGAGAAAATCACTAAGCTGCTCTGAGTATTTGCTAGAAAAAAGGATTTTGCAAAGTGGTATGACTTTGCTTTTGCTTTTAATCTGGTTTAGGCCAGTTGCTGACTTTGCAGCTGCCATTCATGAGAGGATTGTGCAGTGGAAAGAAAGGCTGGATTTAGAAATAAGCATGTATACATTTTCTACTATGAAAGCTAATGTTGGTATGGGGAGACCCATTCTTGACTTTCCTAGAGAGGAAGATTCTGAAGCAGAAGACTCTGGACATGGATCAAGCACTGAATCACAATCACAATGCTTTTCCCAGGTCTCAGAAGCCTCTGGTGCAGACACGCAGGAAAACTGCACTTTTCACATCTGTAAAGGCTTTCAATGTTTCAAAAAACCAAAGACCCCTCCCCCAAAA
>AAK97911
ATGGACAAAGTGCTGAATAGGGAGGAATCCATGGAGCTCATGGATTTATTAGGTCTTGATAGATCTGCATGGGGAAACATTCCTGTCATGAGAAAAGCTTATCTGAAAAAATGCAAAGAACTTCACCCTGATAAAGGTGGGGACGAAGACAAAATGAAGAGAATGAATTTTTTATATAAAAAAATGGAACAAGGTGTAAAAGTTGCTCATCAGCCTGATTTTGGTACATGGAATAGTTCAGAGGTGCCAACCTATGGAACAGATGAGTGGGAATCCTGGTGGAATACATTTAATGAGAAGTGGGATGAAGACCTGTTTTGCCATGAAGAAATGTTTGCCAGTGATGATGAAAACACAGGATCCCAACACTCTACCCCACCTAAGAAGAAAAAAAAGGTAGAAGACCCTAAAGACTTTCCTGTAGATCTGCATGCATTCCTCAGTCAAGCTGTGTTTAGTAATAGAACTGTTGCTTCTTTTGCTGTGTATACCACTAAAGAAAAAGCTCAAATTTTATATAAGAAACTTATGGAAAAATATTCTGTAACCTTTATAAGTAGACATGGTTTTGGGGGTCATAATATTTTGTTTTTTTTAACACCACATAGACATAGAGTTTCAGCAATTAATAATTACTGTCAAAAACTATGTACCTTTAGTTTTTTAATTTGTAAAGGTGTGAATAAGGAATACTTGTTTTACAGTGCCTTGTGTAGACAGCCATATGCAGTAGTGGAAGAAAGTATTCAGGGGGGCCTTAAGGAGCATGACTTTAACCCAGAAGAACCAGAAGAAACTAAGCAGGTTTCATGGAAATTAGTTACACAGTATGCTTTGGACACCAAGTGTGAGGATGTTTTCTTGCTTATGGGCATGTACTTAGACTTTCAGGAAAACCCACTGCAATGCAAAAAATGTGAAAAAAAGGATCAGCCAAATCACTTTAACCATCATGAAAAGCACTATTATAATGCCCAAATTTTTGCAGATAGCAAAAATCAAAAAAGCATTTGCCAGCAGGCTGTTGATACTGTAGCAGCCAAACAAAGGGTTGACAGTATCCATATGACCAGAGAAGAAATGTTAGTTGAAAGGTTTAATTTTTTGCTTGATAAAATGGACTTAATTTTTGGGGCACATGGCAATGCTGTTTTAGAGCAATATATGGCTGGGGTGGCCTGGATTCATTGTTTGCTGCCTCAAATGGACACAGTCATTTATGAGTTCTTAAAATGCATTGTATTAAACATTCCAAAAAAAAGGTACTGGCTATTCAAGGGGCCAATAGACAGTGGCAAAACTACTTTAGCTGCAGCTTTACTTGATCTCTGTGGGGGAAAGTCATTAAATGTTAATATGCCATTAGAAAGATTAAACTTTGAGTTAGGAGTGGGTATAGATCAGTTTATGGTTGTATTTGAGGATGTAAAAGGCACTGGTGCAGAGTCAAGGGATTTACCTTCAGGGCATGGCATAAGCAACCTTGATTGCCTAAGAGATTACTTAGATGGAAGTGTGAAAGTTAATTTAGAGAGAAAACACCAAAACAAAAGAACACAGGTGTTTCCACCTGGAATTGTAACCATGAATGAATATTCAGTGCCTAGAACTTTACAAGCCAGATTTGTAAGGCAAATAGATTTTAGACCTAAGGCCTACCTAAGAAAATCACTAAGCTGCTCTGAATATTTACTAGAAAAAAGGATTTTGCAAAGTGGCATGACTTTGCTTTTGCTTTTAATCTGGTTTAGGCCAGTTGCTGACTTTGCAGCTGCCATTCATGAGAGGATTGTGCAGTGGAAAGAAAGGCTGGATTTAGAAATAAGCATGTATACATTTTCTACTATGAAAGCTAATGTTGGTATGGGGAGACCCATTCTTGACTTTCCTAGAGAGGAAGATTCTGAAGCAGAAGACTCTGGACATGGATCAAGCACTGAATCTCAATCACAATGCTCTTCCCAGGTCTCAGAAGCCTCTGGTGCAGACACACAGGAACACTGCACTTATCACATCTGTAAAGGCTTTCAATGTTTCAAAAAACCAAAAACCCCTCCCCCAAAG
>AAK97917
ATGGACAAAGTGCTGAATAGGGAGGAATCCATGGAGCTCATGGATTTATTAGGTCTTGATAGATCTGCATGGGGAAACATTCCTGTCATGAGAAAAGCTTATCTGAAAAAATGCAAAGAACTTCACCCTGATAAAGGTGGGGACGAAGACAAAATGAAGAGAATGAATTTTTTATATAAAAAAATGGAACAAGGTGTAAAAGTTGCTCATCAGCCTGATTTTGGTACATGGAATAGTTCAGAGGTGCCAACCTATGGAACAGATGAGTGGGAATCCTGGTGGAATACATTTAATGAGAAGTGGGATGAAGACCTGTTTTGCCATGAAGAAATGTTTGCCAGTGATGATGAAAACACAGGATCCCAACACTCTACCCCACCTAAGAAGAAAAAAAAGGTAGAAGACCCTAAAGACTTTCCTGTAGATCTGCATGCATTCCTCAGTCAAGCTGTGTTTAGTAATAGAACTGTTGCTTCTTTTGCTGTGTATACCACTAAAGAAAAAGCTCAAATTTTATATAAGAAACTTATGGAAAAATATTCTGTAACCTTTATAAGTAGACATGGTTTTGGGGGTCATAATATTTTGTTTTTTTTAACACCACATAGACATAGAGTTTCAGCAATTAATAATTACTGTCAAAAACTATGTACCTTTAGTTTTTTAATTTGTAAAGGTGTGAATAAGGAATACTTGTTTTACAGTGCCTTGTGTAGACAGCCATATGCAGTAGTGGAAGAAAGTATTCAGGGGGGCCTTAAGGAGCATGACTTTAACCCAGAAGAACCAGAAGAAACTAAGCAGGTTTCATGGAAATTAGTTACACAGTATGCTTTGGACACCAAGTGTGAGGATGTTTTCTTGCTTATGGGCATGTACTTAGACTTTCAGGAAAACCCACTGCAATGCAAAAAATGTGAAAAAAAGGATCAGCCAAATCACTTTAACCATCATGAAAAGCACTATTATAATGCCCAAATTTTTGCAGATAGCAAAAATCAAAAAAGCATTTGCCAGCAGGCTGTTGATACTGTAGCAGCCAAACAAAGGGTTGACAGTATCCATATGACCAGAGAAGAAATGTTAGTTGAAAGGTTTAATTTTTTGCTTGATAAAATGGACTTAATTTTTGGGGCACATGGCAATGCTGTTTTAGAGCAATATATGGCTGGGGTGGCCTGGATTCATTGTTTGCTGCCTCAAATGGACACAGTCATTTATGAGTTCTTAAAATGCATTGTATTAAACATTCCAAAAAAAAGGTACTGGCTATTCAAGGGGCCAATAGACAGTGGCAAAACTACTTTAGCTGCAGCTTTACTTGATCTCTGTGGGGGAAAGTCATTAAATGTTAATATGCCATTAGAAAGATTAAACTTTGAGTTAGGAGTGGGTATAGATCAGTTTATGGTTGTATTTGAGGATGTAAAAGGCACTGGTGCAGAGTCAAGGGATTTACCTTCAGGGCATGGCATAAGCAACCTTGATTGCCTAAGAGATTACTTAGATGGAAGTGTGAAAGTTAATTTAGAGAGAAAACACCAAAACAAAAGAACACAGGTGTTTCCACCTGGAATTGTAACCATGAATGAATATTCAGTGCCTAGAACTTTACAAGCCAGATTTGTAAGGCAAATAGATTTTAGACCTAAGGCCTACCTAAGAAAATCACTAAGCTGCTCTGAATATTTACTAGAAAAAAGGATTTTGCAAAGTGGCATGACTTTGCTTTTGCTTTTAATCTGGTTTAGGCCAGTTGCTGACTTTGCAGCTGCCATTCATGAGAGGATTGTGCAGTGGAAAGAAAGGCTGGATTTAGAAATAAGCATGTATACATTTTCTACTATGAAAGCTAATGTTGGTATGGGGAGACCCATTCTTGACTTTCCTAGAGAGGAAGATTCTGAAGCAGAAGACTCTGGACATGGATCAAGCACTGAATCTCAATCACAATGCTCTTCCCAGGTCTCAGAAGCCTCTGGTGCAGACACACAGGAACACTGCACTTATCACATCTGTAAAGGCTTTCAATGTTTCAAAAAACCAAAAACCCCTCCCCCAAAG
>BAE45385
ATGGACAAAGTGCTGAATAGGGAGGAATCCATGGAGCTCATGGATTTATTAGGCCTTGATAGATCTGCATGGGGAAACATTCCTGTCATGAGAAAAGCTTATCTGAAAAAATGCAAAGAACTTCACCCTGATAAAGGTGGGGACGAAGACAAAATGAAGAGAATGAATTTTTTATATAAAAAAATGGAACAAGGTGTAAAAGTTGCTCATCAGCCTGATTTTGGTACATGGAATAGTTCAGAGGTGCCAACCTATGGAACAGATGAATGGGAATCCTGGTGGAATACATTTAATGAGAAGTGGGATGAAGACCTGTTTTGCCATGAAGAGATGTTTGCCAGTGATGATGAAAACACAGGATCCCAACACTCTACCCCACCTAAGAAGAAAAAAAAGGTAGAAGACCCTAAAGACTTTCCTGTAGATCTGCATGCATTCCTCAGTCAAGCTGTGTTTAGTAATAGAACTGTTGCTTCTTTTGCTGTGTACACCACTAAAGAAAAAGCTCAAATTTTATATAAGAAACTTATGGAAAAATATTCTGTAACCTTTATAAGTAGACATGGTTTTGGGGGTCATAATATTTTGTTTTTTTTAACACCACATAGACATAGAGTTTCAGCAATTAATAATTACTGTCAAAAACTATGTACCTTTAGTTTTTTAATTTGTAAAGGTGTGAATAAGGAATACTTGTTTTACAGTGCCTTGTGTAGACAGCCATATGCAGTAGTGGAAGAAAGTATTCAGGGGGGCCTTAAGGAGCATGACTTTAACCCAGAAGAACCAGAAGAAACTAAGCAGGTTTCATGGAAATTAGTTACACAGTATGCTTTGGACACCAAGTGTGAGGATGTTTTCTTGCTTATGGGCATGTACTTAGACTTTCAGGAAAACCCACTGCAATGCAAAAAATGTGAAAAAAAGGATCAGCCAAATCACTTTAACCATCATGAAAAGCACTATTATAATGCCCAAATTTTTGCAGATAGCAAAAATCAAAAAAGCATTTGCCAGCAGGCTGTTGATACTGTAGCAGCCAAACAAAGGGTTGACAGTATCCATATGACCAGAGAAGAAATGTTAGTTGAAAGGTTTAATTTTTTGCTTGATAAAATGGACTTAATTTTTGGGGCACATGGCAATGCTGTTTTAGAGCAATATATGGCTGGGGTGGCCTGGATTCACTGTTTGCTGCCTCAAATGGACACAGTCATTTATGAGTTCTTAAAATGCATTGTATTAAACATTCCAAAAAAAAGGTACTGGCTATTCAAGGGGCCAATAGACAGTGGCAAAACTACTTTAGCTGCAGCTTTACTTGATCTCTGTGGGGGAAAGTCATTAAATGTTAATATGCCATTAGAAAGATTAAACTTTGAGTTAGGAGTGGGTATAGATCAGTTTATGGTTGTATTTGAGGATGTAAAAGGCACTGGTGCAGAGTCAAGGGATTTACCTTCAGGACATGGCATAAGCAACCTTGATTGCCTAAGAGATTACTTAGATGGAAGTGTGAAAGTTAATTTAGAGAGAAAACACCAAAACAAAAGAACACAGGTGTTTCCACCTGGAATTGTAACCATGAATGAATATTCAGTGCCTAGAACTTTACAAGCCAGATTTGTAAGGCAAATAGATTTTAGACCTAAGGCCTACCTGAGAAAATCACTAAGCTGCTCTGAATATTTACTAGAAAAAAGGATTTTGCAAAGTGGCATGACTTTGCTTTTGCTTTTAATCTGGTTTAGGCCAGTTGCTGACTTTGCAGCTGCCATTCATGAGAGGATTGTGCAGTGGAAAGAAAGGCTGGATTTAGAAATAAGCATGTATACATTTTCTACTATGAAAGCTAATGTTGGTATGGGGAGACCCATTCTTGACTTTCCTAGAGAGGAAGATTCTGAAGCAGAAGACTCTGGACATGGATCAAGCACTGAATCTCAATCACAATGCTCTTCCCAGGTCTCAGAAGCCTCTGGTGCAGACACACAGGAACACTGCACCTATCACATCTGTAAAGGCTTTCAATGTTTCAAAAAACCAAAGACCCCTCCCCCAAAA
>BAE02969
ATGGACAAAGTGCTGAATAGGGAGGAATCCATGGAGCTCATGGATTTATTAGGCCTTGATAGATCTGCATGGGGAAACATTCCTGTCATGAGAAAAGCTTATCTAAAAAAATGCAAAGAACTTCACCCTGATAAAGGTGGGGACGAAGACAAAATGAAGAGAATGAATTTTTTATATAAAAAAATGGAGCAAGGTGTAAAAGTTGCTCATCAGCCTGATTTTGGTACATGGAATAGTTCAGAGGTGCCAACCTATGGAACAGATGAGTGGGAATCCTGGTGGAATACATTTAATGAGAAGTGGGATGAAGACCTGTTTTGCCATGAAGAAATGTTTGCCAGTGATGATGAAAACACAGGATCCCAACACTCTACCCCACCTAAGAAGAAAAAAAAGGTAGAAGACCCTAAAGACTTTCCTGTAGATCTGCATGCATTCCTCAGTCAAGCTGTGTTTAGTAATAGAACTGTTGCTTCTTTTGCTGTGTATACCACTAAAGAAAAAGCTCAAATTTTATATAAGAAACTTATGGAAAAATATTCTGTAACCTTTATAAGTAGACATGGTTTTGGGGGTCATAATATTTTGTTTTTTTTAACACCACATAGACATAGAGTTTCAGCAATTAATAATTACTGTCAAAAACTATGTACCTTTAGTTTTTTAATTTGTAAAGGTGTGAATAAGGAATACTTGTTTTACAGTGCCTTGTGTAGACAGCCATATGCAGTAGTGGAAGAAAGTATTCAGGGGGGCCTTAAGGAGCATGACTTTAACCCAGAAGAACCAGAAGAAACTAAGCAGGTTTCATGGAAATTAGTAACACAGTATGCTTTGGACACCAAGTGTGAGGATGTTTTCTTGCTTATGGGCATGTACTTAGACTTTCAGGAAAACCCACTGCAATGCAAAAAATGTGAAAAAAAGGATCAGCCAAATCACTTTAACCACCATGAAAAGCACTATTATAATGCCCAAATTTTTGCAGATAGCAAAAATCAAAAAAGCATTTGCCAGCAGGCTGTTGATACTGTAGCAGCCAAACAAAGGGTTGACAGTATCCATATGACCAGAGAAGAAATGTTAGTTGAAAGGTTTAATTTTTTGCTTGATAAAATGGACTTGATTTTTGGGGCACATGGCAATGCTGTTTTAGAGCAATATATGGCTGGGGTGGCCTGGATTCATTGTTTGCTGCCTCAAATGGACACTGTCATTTATGAGTTCTTAAAATGCATTGTATTAAACATTCCAAAAAAAAGGTACTGGCTATTCAAGGGGCCAATAGACAGTGGTAAAACTACTTTAGCTGCAGCTTTACTTGATCTCTGTGGGGGGAAGTCATTAAATGTTAATATGCCATTAGAAAGATTAAACTTTGAGTTAGGAGTGGGTATAGATCAGTTTATGGTTGTATTTGAGGATGTAAAAGGCACTGGTGCAGAGTCAAGGGATTTACCTTCAGGGCATGGCATAAGCAACCTTGATTGCTTAAGAGATTACTTAGATGGAAGTGTGAAAGTTAATTTAGAGAGAAAACACCAAAATAAAAGAACACAGGTGTTTCCACCTGGAATTGTAACCATGAATGAATATTCAGTGCCTAGAACATTACAAGCCAGATTTGTAAGGCAAATAGATTTTAGACCTAAGGCCTACCTGAGAAAATCACTAAGCTGCTCTGAATATTTACTAGAAAAAAGGATTTTGCAAAGTGGTATGACTTTGCTTTTGCTTTTAATCTGGTTTAGGCCAGTTGCTGACTTTGCAGCTGCCATTCATGAGAGGATTGTGCAGTGGAAAGAAAGGCTGGATTTAGAAATAAGCATGTATACATTTTCTACTATGAAAGCTAATGTTGGTATGGGGAGACCCATTCTTGACTTTCCTAGAGAGGAAGATTCTGAAGCAGAAGACTCTGGACATGGATCAAGCACTGAATCTCAATCACAATGCTCTTCCCAGGTCTCAGAAGCCTCTGGTGCAGACACACAGGAACACTGCACCTATCACATCTGTAAAGGCTTTCAATGTTTCAAAAAACCAAAAACCCCTCCCCCAAAA
>BAC15696
ATGGACAAAGTGCTGAATAGGGAGGAATCCATGGAGCTTATGGATTTATTAGGCCTTGATAGATCTGCATGGGGAAACATTCCTGCCATGAGAAAAGCTTATCTGAAAAAATGCAAAGAACTTCACCCTGATAAAGGTGGGGACGAAGACAAAATGAAGAGAATGAATTTTTTATATAAAAAAATGGAACAAGGTGTAAAAGTTGCTCATCAGCCTGATTTTGGTACATGGAATAGTTCAGAGGTGCCAACCTATGGAACAGATGAATGGGAATCCTGGTGGAATACATTTAATGAGAAGTGGGATGAAGACCTGTTTTGCCATGAAGAGATGTTTGCCAGTGATGATGAAAACACAGGATCCCAACACTCTACCCCACCTAAGAAGAAAAAAAAGGTAGAAGACCCTAAAGACTTTCCTGTAGATCTGCATGCATTCCTCAGTCAAGCTGTGTTTAGTAATAGAACTGTTGCTTCTTTTGCTGTGTACACCACTAAAGAAAAAGCTCAAATTTTATATAAGAAACTTATGGAAAAATATTCTGTAACCTTTATAAGTAGACATGGTTTTGGGGGTCATAATATTTTGTTTTTTTTAACACCACATAGACATAGAGTTTCAGCAATTAATAATTACTGTCAAAAACTATGTACCTTTAGTTTTTTAATTTGTAAAGGTGTGAATAAGGAATACTTGTTTTACAGTGCCTTGTGTAGACAGCCATATGCAGTAGTGGAAGAAAGTATTCAGGGGGGCCTTAAGGAGCATGACTTTAACCCAGAAGAACCAGAAGAAACTAAGCAGGTTTCATGGAAATTAGTTACACAGTATGCTTTGGACACCAAGTGTGAGGATGTTTTCTTGCTTATGGGCATGTACTTAGACTTTCAGGAAAACCCACTGCAATGCAAAAAATGTGAAAAAAAGGATCAGCCAAATCACTTTAACCATCATGAAAAGCACTATTATAATGCCCAAATTTTTGCAGATAGCAAAAATCAAAAAAGCATTTGCCAGCAGGCTGTTGATACTGTAGCAGCCAAACAAAGGGTTGACAGTATCCATATGACCAGAGAAGAAATGTTAGTTGAAAGGTTTAATTTTTTGCTTGATAAAATGGACTTAATTTTTGGGGCACATGGCAATGCTGTTTTAGAGCAATATATGGCTGGGGTGGCCTGGATTCACTGTTTGCTGCCTCAAATGGACACAGTCATTTATGAGTTCTTAAAATGCATTGTATTAAACATTCCAAAAAAAAGGTACTGGCTATTCAAGGGGCCAATAGACAGTGGCAAAACTACTTTAGCTGCAGCTTTACTTGATCTCTGTGGGGGAAAGTCATTAAATGTTAATATGCCATTAGAAAGATTAAACTTTGAGTTAGGAGTGGGTATAGATCAGTTTATGGTTGTATTTGAGGATGTAAAAGGCACTGGTGCAGAGTCAAGGGATTTACCTTCAGGACATGGCATAAGCAACCTTGATTGCCTAAGAGATTACTTAGATGGAAGTGTGAAAGTTAATTTAGAGAGAAAACACCAAAACAAAAGAACACAGGTGTTTCCACCTGGAATTGTAACCATGAATGAATATTCAGTGCCTAGAACTTTACAAGCCAGATTTGTAAGGCAAATAGATTTTAGACCTAAGGCCTACCTGAGAAAATCACTAAGCTGCTCTGAATATTTACTAGAAAAAAGGATTTTGCAAAGTGGCATGACTTTGCTTTTGCTTTTAATCTGGTTTAGGCCAGTTGCTGACTTTGCAGCTGCCATTCATGAGAGGATTGTGCAGTGGAAAGAAAGGCTGGATTTAGAAATAAGCATGTATACATTTTCTACTATGAAAGCTAATGTTGGTATGGGGAGACCCATTCTTGACTTTCCTAGAGAGGAAGATTCTGAAGCAGAAGACTCTGGACATGGATCAAGCACTGAATCTCAATCACAATGCTCTTCCCAGGTCTCAGAAGCCTCTGGTGCAGACACACAGGAACACTGCACCTATCACATCTGTAAAGGCTTTCAATGTTTCAAAAAACCAAAGACCCCTCCCCCAAAA
>BAB93075
ATGGACAAAGTGCTGAATAGGGAGGAATCCATGGAGCTTATGGATTTATTAGGCCTTGATAGGTCTGCATGGGGAAACATTCCTGTCATGAGAAAAGCTTATCTGAAAAAATGCAAAGAACTCCACCCTGATAAAGGTGGGGACGAAGACAAGATGAAGAGAATGAATTTTTTATATAAAAAAATGGAACAAGGTGTAAAAGTTGCTCATCAGCCTGATTTTGGTACATGGAATAGTTCAGAGGTGCCAACCTATGGAACAGATGAATGGGAATCCTGGTGGAATACATTTAATGAGAAGTGGGATGAAGACCTGTTTTGCCATGAAGAAATGTTTGCCAGTGATGATGAAAACACAGGATCCCAACACTCTACCCCACCTAAAAAGAAAAAAAAGGTAGAAGACCCTAAAGACTTTCCTGTAGATCTGCATGCATTCCTCAGTCAAGCTGTGTTTAGTAATAGAACTGTTGCTTCTTTTGCTGTGTATACCACTAAAGAAAAAGCTCAAATTTTATATAAGAAACTTATGGAAAAATATTCTGTAACTTTTATAAGTAGACATGGTTTTGGGGGTCATAATATTTTGTTTTTCTTAACACCACATAGACATAGAGTGTCAGCAATTAATAACTACTGTCAAAAACTATGTACCTTTAGTTTTTTAATTTGTAAAGGTGTGAATAAGGAATACTTGTTTTATAGTGCCCTGTGTAGACAGCCATATGCAGTAGTGGAAGAAAGTATTCAGGGGGGCCTTAAGGAGCATGACTTTAACCCAGAAGAACCAGAAGAAACTAAGCAGGTTTCATGGAAATTAGTTACACAGTATGCCTTGGAAACCAAGTGTGAGGATGTATTTTTGCTTATGGGCATGTACTTAGACTTTCAGGAAAACCCCCAGCAATGCAAAAAATGTGAAAAAAAGGATCAGCCAAATCACTTTAACCATCATGAAAAACACTATTATAATGCCCAAATTTTTGCAGATAGCAAAAATCAAAAAAGCATTTGCCAGCAGGCTGTTGATACTGTAGCAGCCAAACAAAGGGTTGACAGCATCCACATGACCAGAGAAGAAATGTTAGTTGAAAGGTTTAATTTCTTGCTTGATAAAATGGACTTGATTTTTGGGGCACATGGCAATGCTGTTTTAGAGCAATATATGGCTGGGGTGGCCTGGATTCATTGCTTGCTGCCTCAAATGGACACTGTTATTTATGACTTTCTAAAATGCATTGTATTAAACATTCCAAAAAAAAGGTACTGGCTATTCAAGGGGCCAATAGACAGTGGCAAAACTACTTTAGCTGCAGCTTTACTTGATCTCTGTGGGGGAAAGTCATTAAATGTTAATATGCCATTAGAAAGATTAAACTTTGAATTAGGAGTGGGTATAGATCAGTTTATGGTTGTATTTGAGGATGTAAAAGGCACTGGTGCAGAGTCAAGGGATTTACCTTCAGGGCATGGCATAAGCAACCTTGATTGCTTAAGAGATTACTTAGATGGAAGTGTAAAAGTTAATTTAGAGAGGAAACACCAAAACAAAAGAACACAGGTGTTTCCACCTGGAATTGTAACCATGAATGAATATTCAGTGCCTAGAACTTTACAGGCCAGATTTGTAAGGCAGATAGATTTTAGACCAAAGGCCTACCTGAGAAAATCACTAAGCTGCTCTGAGTATTTGCTAGAAAAAAGGATTTTGCAAAGTGGTATGACTTTGCTTTTGCTTTTAATCTGGTTTAGGCCAGTTGCTGACTTTGCAGCTGCCATTCATGAGAGGATTGTGCAGTGGAAAGAAAGGCTGGATTTAGAAATAAGCATGTATACATTTTCTACTATGAAAGCTAATGTTGGTATGGGGAGACCCATTCTTGACTTTCCTAGAGAGGAAGATTCTGAAGCAGAAGACTCTGGACATGGATCAAGCACTGAATCACAATCACAATGCTTTTCCCAGGTCTCAGAAGCCTCTGGTGCAGACACACAGGAAAACTGCACTTTTCACATCTGTAAAGGCTTTCAATGTTTCAAAAAACCAAAGACTCCTCCCCCAAAA
>BAB68780
ATGGACAAAGTGCTGAATAGGGAGGAATCCATGGAGCTTATGGATTTATTAGGCCTTGATAGATCTGCATGGGGAAATATTCCTGTCATGAGAAAAGCTTATCTGAAAAAATGCAAAGAACTCCACCCTGATAAAGGTGGGGACGAAGACAAAATGAAGAGAATGAATTTTTTATATAAAAAAATGGAGCAAGGTGTAAAAGTTGCTCATCAGCCTGATTTTGGTACATGGAATAGTTCAGAGGTGCCAACCTATGGAACAGATGAATGGGAATCCTGGTGGAATACATTTAATGAGAAGTGGGATGAAGACCTGTTTTGCCATGAAGAAATGTTTGCCAGTGATGATGAAAACACAGGATCCCAACACTCCACCCCACCTAAGAAGAAAAAAAAGGTAGAAGACCCTAAAGACTTTCCTGTAGATCTGCATGCCTTTCTCAGTCAAGCTGTGTTTAGTAATAGAACTGTTGCTTCTTTTGCTGTGTATACCACAAAAGAAAAAGCTCAAATTTTATATAAGAAACTGATGGAAAAATATTCTGTAACCTTTATAAGTAGACATGGTTTTGGGGGTCATAATATTTTGTTTTTTTTAACACCACATAGACATAGAGTTTCAGCAATTAATAATTACTGTCAAAAACTATGTACCTTTAGTTTTTTAATTTGTAAAGGTGTGAATAAGGAATACCTGTTTTACAGTGCCCTGTGTAGACAGCCATATGCAGTAGTGGAAGAAAGTATTCAGGGGGGCCTTAAGGAGCATGACTTTAACCCAGAAGAACCAGAAGAAACTAAGCAGGTTTCATGGAAATTAGTTACACAGTATGCCTTGGAAACCAAGTGTGAGGATGTTTTTTTGCTTATGGGCATGTACTTAGACTTTCAGGAAAACCCACTGCAATGCAAAAAATGTGAAAAAAAGGATCAGCCAAATCACTTTAATCATCATGAAAAGCACTATTATAATGCCCAAATTTTTGCAGATAGCAAAAATCAAAAAAGCATTTGCCAGCAGGCTGTTGATACTGTAGCAGCCAAACAAAGGGTTGACAGCATCCATATGACCAGAGAAGAAATGTTAATTGAAAGGTTTAATTTTTTGCTTGATAAAATGGACTTGATTTTTGGAGCACATGGCAATGCTGTTTTAGAGCAATATATGGCTGGGGTGGCCTGGATTCACTGCTTGCTGCCTCAAATGGACACTGTCATTTATGAGTTTTTAAAATGCATTGTATTAAACATTCCAAAAAAAAGGTACTGGCTATTCAAGGGGCCTATAGACAGTGGCAAAACTACTTTAGCTGCTGCTTTACTTGATCTCTGTGGGGGAAAGTCATTAAATGTTAATATGCCATTAGAAAGATTAAACTTTGAGTTAGGAGTGGGTATAGATCAGTTTATGGTTGTATTTGAGGATGTAAAAGGCACTGGTGCAGAGTCAAGGGATTTACCTTCAGGTCATGGCATAAACAACCTTGATTGCTTAAGAGATTACTTAGATGGAAGTGTAAAAGTTAATTTAGAGAGAAAACACCAAAACAAAAGAACACAGGTGTTTCCACCTGGGATTGTAACCATGAATGAATATTCAGTGCCTAGAACTTTACAAGCCAGGTTTGTAAGGCAAATAGATTTTAGACCAAAGGCCTACCTGAGAAAATCACTAAGCTGCTCTGAATATTTACTAGAAAAAAGGATTTTGCAGAGTGGTATGACTTTGCTTTTGCTTTTAATCTGGTTTAGGCCAGTTGCTGACTTTGCAGCTGCCATTCATGAGAGGATTGTGCAGTGGAAAGAAAGGCTGGATTTAGAAATAAGCATGTATACATTTTCTACTATGAAAGCTAATGTTGGTATGGGGAGACCCATTCTTGACTTTCCTAGAGAGGAAGATTCTGAAGCAGAAGACTCTGGACATGGATCAAGCACTGAATCTCAATCACAATGCTCTTCCCAGGTCTCAGAAGCCTCTGGTGCAGACACACAGGAACCCTGCACTTATCACATCTGTAAAGGCTTTCAATGTTTTAAGAAACCAAAAACCCCTCCCCCAAAA
>BAE45379
ATGGACAAAGTGCTGAATAGGGAGGAATCCATGGAGCTCATGGATTTATTAGGCCTTGATAGATCTGCATGGGGAAACATTCCTGTCATGAGAAAAGCTTATCTGAAAAAATGCAAAGAACTTCACCCTGATAAAGGTGGGGACGAAGACAAAATGAAGAGAATGAATTTTTTATATAAAAAAATGGAACAAGGTGTAAAAGTTGCTCATCAGCCTGATTTTGGTACATGGAATAGTTCAGAGGTGCCAACCTATGGAACAGATGAATGGGAATCCTGGTGGAATACATTTAATGAGAAGTGGGATGAAGACCTGTTTTGCCATGAAGAGATGTTTGCCAGTGATGATGAAAACACAGGATCCCAACACTCTACCCCACCTAAGAAGAAAAAAAAGGTAGAAGACCCTAAAGACTTTCCTGTAGATCTGCATGCATTCCTCAGTCAAGCTGTGTTTAGTAATAGAACTGTTGCTTCTTTTGCTGTGTACACCACTAAAGAAAAAGCTCAAATTTTATATAAGAAACTTATGGAAAAATATTCTGTAACCTTTATAAGTAGACATGGTTTTGGGGGTCATAATATTTTGTTTTTTTTAACACCACATAGACATAGAGTTTCAGCAATTAATAATTACTGTCAAAAACTATGTACCTTTAGTTTTTTAATTTGTAAAGGTGTGAATAAGGAATACTTGTTTTACAGTGCCTTGTGTAGACAGCCATATGCAGTAGTGGAAGAAAGTATTCAGGGGGGCCTTAAGGAGCATGACTTTAACCCAGAAGAACCAGAAGAAACTAAGCAGGTTTCATGGAAATTAGTTACACAGTATGCTTTGGACACCAAGTGTGAGGATGTTTTCTTGCTTATGGGCATGTACTTAGACTTTCAGGAAAACCCACTGCAATGCAAAAAATGTGAAAAAAAGGATCAGCCAAATCACTTTAACCATCATGAAAAGCACTATTATAATGCCCAAATTTTTGCAGATAGCAAAAATCAAAAAAGCATTTGCCAGCAGGCTGTTGATACTGTAGCAGCCAAACAAAGGGTTGACAGTATCCATATGACCAGAGAAGAAATGTTAGTTGAAAGGTTTAATTTTTTGCTTGATAAAATGGACTTAATTTTTGGGGCACATGGCAATGCTGTTTTAGAGCAATATATGGCTGGGGTGGCCTGGATTCACTGTTTGCTGCCTCAAATGGACACAGTCATTTATGAGTTCTTAAAATGCATTGTATTAAACATTCCAAAAAAAAGGTACTGGCTATTCAAGGGGCCAATAGACAGTGGCAAAACTACTTTAGCTGCAGCTTTACTTGATCTCTGTGGGGGAAAGTCATTAAATGTTAATATGCCATTAGAAAGATTAAACTTTGAGTTAGGAGTGGGTATAGATCAGTTTATGGTTGTATTTGAGGATGTAAAAGGCACTGGTGCAGAGTCAAGGGATTTACCTTCAGGACATGGCATAAGCAACCTTGATTGCCTAAGAGATTACTTAGATGGAAGTGTGAAAGTTAATTTAGAGAGAAAACACCAAAACAAAAGAACACAGGTGTTTCCACCTGGAATTGTAACCATGAATGAATATTCAGTGCCTAGAACTTTACAAGCCAGATTTGTAAGGCAAATAGATTTTAGACCTAAGGCCTACCTGAGAAAATCACTAAGCTGCTCTGAATATTTACTAGAAAAAAGGATTTTGCAAAGTGGCATGACTTTGCTTTTGCTTTTAATCTGGTTTAGGCCAGTTGCTGACTTTGCAGCTGCCATTCATGAGAGGATTGTGCAGTGGAAAGAAAGGCTGGATTTAGAAATAAGCATGTATACATTTTCTACTATGAAAGCTAATGTTGGTATGGGGAGACCCATTCTTGACTTTCCTAGAGAGGAAGATTCTGAAGCAGAAGACTCTGGACATGGATCAAGCACTGAATCTCAATCACAATGCTCTTCCCAGGTCTCAGAAGCCTCTGGTGCAGACACACAGGAACACTGCACCTATCACATCTGTAAAGGCTTTCAATGTTTCAAAAAACCAAAGACCCCTCCCCCAAAA
>BAE02939
ATGGACAAAGTGCTGAATAGGGAGGAATCCATGGAGCTCATGGATTTATTAGGCCTTGATAGATCTGCATGGGGAAACATTCCTGTCATGAGAAAAGCTTATCTAAAAAAATGCAAAGAACTTCACCCTGATAAAGGTGGGGACGAAGACAAAATGAAGAGAATGAATTTTTTATATAAAAAAATGGAGCAAGGTGTAAAAGTTGCTCATCAGCCTGATTTTGGTACATGGAATAGTTCAGAGGTGCCAACCTATGGAACAGATGAGTGGGAATCCTGGTGGAATACATTTAATGAGAAGTGGGATGAAGACCTGTTTTGCCATGAAGAAATGTTTGCCAGTGATGATGAAAACACAGGATCCCAACACTCTACCCCACCTAAGAAGAAAAAAAAGGTAGAAGACCCTAAAGACTTTCCTGTAGATCTGCATGCATTCCTCAGTCAAGCTGTGTTTAGTAATAGAACTGTTGCTTCTTTTGCTGTGTATACCACTAAAGAAAAAGCTCAAATTTTATATAAGAAACTTATGGAAAAATATTCTGTAACCTTTATAAGTAGACATGGTTTTGGGGGTCATAATATCTTGTTTTTTTTAACACCACATAGACATAGAGTTTCAGCAATTAATAATTACTGTCAAAAACTATGTACCTTTAGTTTTTTAATTTGTAAAGGTGTGAATAAGGAATACTTGTTTTACAGTGCCTTGTGTAGACAGCCATATGCAGTAGTGGAAGAAAGTATTCAGGGGGGCCTTAAGGAGCATGACTTTAACCCAGAAGAACCAGAAGAAACTAAGCAGGTTTCATGGAAATTAGTAACACAGTATGCTTTGGACACCAAGTGTGAGGATGTTTTCTTGCTTATGGGCATGTACTTAGACTTTCAGGAAAACCCACTGCAATGCAAAAAATGTGAAAAAAAGGATCAGCCAAATCACTTTAACCATCATGAAAAGCACTATTATAATGCCCAAATTTTTGCAGATAGCAAAAATCAAAAAAGCATTTGCCAGCAGGCTGTTGATACTGTAGCAGCCAAACAAAGGGTTGACAGTATCCATATGACCAGAGAAGAAATGTTAGTTGAAAGGTTTAATTTTTTGCTTGATAAAATGGACTTGATTTTTGGGGCACATGGCAATGCTGTTTTAGAGCAATATATGGCTGGGGTGGCCTGGATTCATTGTTTGCTGCCTCAAATGGACACTGTCATTTATGAGTTCTTAAAATGCATTGTATTAAACATTCCAAAAAAAAGGTACTGGCTATTCAAGGGGCCAATAGACAGTGGCAAAACTACTTTAGCTGCAGCTTTACTTGATCTCTGTGGGGGGAAGTCATTAAATGTGAATATGCCATTAGAAAGATTAAACTTTGAGTTAGGAGTGGGTATAGATCAGTTTATGGTTGTATTTGAGGATGTAAAAGGCACTGGTGCAGAGTCAAGGGATTTACCTTCAGGGCATGGCATAAGCAACCTTGATTGCTTAAGAGATTACTTAGATGGAAGTGTGAAAGTTAATTTAGAGAGAAAACACCAAAATAAAAGAACACAGGTGTTTCCACCTGGAATTGTAACCATGAATGAATATTCAGTGCCTAGAACATTACAAGCAAGATTTGTAAGGCAAATAGATTTTAGACCTAAGGCCTACCTGAGAAAATCACTAAGCTGCTCTGAATATTTACTAGAAAAAAGGATTTTGCAAAGTGGTATGACTTTGCTTTTGCTTTTAATCTGGTTTAGGCCAGTTGCTGACTTTGCAGCTGCCATTCATGAGAGGATTGTGCAGTGGAAAGAAAGGCTGGATTTAGAAATAAGCATGTATACATTTTCTACCATGAAAGCTAATGTTGGTATGGGGAGACCCATTCTTGACTTTCCTAGAGAGGAAGATTCTGAAGCAGAAGACTCTGGACATGGATCAAGCACTGAATCTCAATCACAATGCTTTTCCCAGGTCTCAGAAGCCTCTGGTGCAGACACACAGGAACACTGCACCTATCACATCTGTAAAGGCTTTCAATGTTTCAAAAAACCAAAAACCCCTCCCCCAAAA
>BAD91888
ATGGACAAAGTGCTGAATAGGGAGGAATCCATGGAGCTCATGGATTTATTAGGCCTTGATAGATCTGCATGGGGAAACATTCCTGTCATGAGAAAAGCTTATCTGAAAAAATGCAAAGAACTTCACCCTGATAAAGGTGGGGACGAAGACAAAATGAAGAGAATGAATTTTTTATATAAAAAAATGGAACAAGGTGTAAAAGTTGCTCATCAGCCTGATTTTGGTACATGGAATAGTTCAGAGGTGCCAACCTATGGAACAGATGAATGGGAATCCTGGTGGAATACATTTAATGAGAAGTGGGATGAAGACCTGTTTTGCCATGAAGAAATGTTTGCCAGTGATGATGAAAACACAGGATCCCAACACTCTACCCCACCTAAGAAGAAAAAAAAGGTAGAAGACCCTAAAGACTTTCCTGTAGATCTGCATGCATTCCTCAGTCAAGCTGTGTTTAGTAATAGAACTGTTGCTTCTTTTGCTGTGTATACCACTAAAGAAAAAGCTCAAATTTTATATAAGAAACTTATGGAAAAATATTCTGTAACCTTTATAAGTAGACATGGTTTTGGGGGTCATAATATTTTGTTTTTTTTAACACCACATAGACATAGAGTTTCAGCAATTAATAATTACTGTCAAAAACTATGTACCTTTAGTTTTTTAATTTGTAAAGGTGTGAATAAGGAATACTTGTTTTACAGTGCCTTGTGTAGACAGCCATATGCAGTAGTAGAAGAAAGTATTCAGGGGGGCCTTAAGGAGCATGACTTTAACCCAGAAGAACCAGAAGAAACTAAGCAGGTTTCATGGAAATTAGTTACACAGTATGCTTTGGACACCAAGTGTGAGGATGTTTTCTTGCTTATGGGCATGTACTTAGACTTTCAGGAAAACCCACTGCAATGCAAAAAATGTGAAAAAAAGGATCAGCCAAATCACTTTAACCATCATGAAAAGCACTATTATAATGCCCAAATTTTTGCAGACAGCAAAAATCAAAAAAGCATTTGCCAGCAGGCTGTTGATACTGTAGCAGCCAAACAAAGGGTTGACAGTATCCATATGACCAGAGAAGAAATGTTAGTTGAAAGGTTTAATTTTTTGCTTGATAAAATGGACTTAATTTTTGGGGCACATGGCAATGCTGTTTTAGAGCAATATATGGCTGGGGTGGCCTGGATTCATTGTTTGCTGCCTCAAATGGACACTGTCATTTATGAGTTCTTAAAATGCATTGTATTAAACATTCCAAAAAAAAGGTACTGGCTATTTAAGGGGCCAATAGACAGTGGCAAAACTACTTTAGCTGCAGCTTTACTTGATCTCTGTGGGGGAAAGTCATTAAATGTTAATATGCCATTAGAAAGATTAAACTTTGAGTTAGGAGTGGGTATAGATCAGTTTATGGTTGTATTTGAGGATGTAAAAGGCACTGGTGCAGAGTCAAGGGATTTACCTTCAGGGCATGGCATAAGCAACCTTGATTGCCTAAGAGATTACTTAGATGGAAGTGTGAAAGTTAATTTAGAGAGAAAACACCAAAACAAAAGAACACAGGTGTTTCCACCTGGAATTGTAACCATGAATGAATATTCAGTGCCTAGAACTTTACAGGCCAGATTTGTAAGGCAAATAGATTTTAGACCTAAGGCCTACCTGAGAAAATCACTAAGCTGCTCTGAATATTTACTAGAAAAAAGGATTTTGCAAAGTGGCATGACTTTGCTTTTGCTTTTAATCTGGTTTAGGCCAGTTGCTGACTTTGCAGCTGCCATTCATGAGAGGATTGTGCAGTGGAAAGAAAGGCTGGATTTAGAAATAAGCATGTATACATTTTCTACTATGAAAGCTAATGTTGGTATGGGGAGACCCATTCTTGACTTTCCTAGAGAGGAAGATTCTGAAGCAGAAGACTCTGGACATGGATCAAGCACTGAATCTCAATCACAATGCTTTTCCCAGGTCTCAGAAGCCTCTGGTGCAGACACACAGGAACACTGCACTTATCACATCTGTAAAGGCTTTCAATGTTTCAAAAAACCAAAAACCCCTCCCCCAAAA
>BAB68954
ATGGACAAAGTGCTGAATAGGGAGGAATCCATGGAGCTTATGGATTTATTAGGCCTTGATAGGTCTGCATGGGGGAACATTCCTGTCATGAGAAAAGCTTATCTGAAAAAATGCAAAGAACTCCACCCTGATAAAGGTGGGGACGAAGACAAGATGAAGAGAATGAATTTTTTATATAAAAAAATGGAACAAGGTGTAAAAGTTGCTCATCAGCCTGATTTTGGTACATGGAATAGTTCAGAGGTGCCAACCTATGGAACAGATGAATGGGAATCCTGGTGGAATACATTTAATGAGAAGTGGGATGAAGACCTGTTTTGCCATGAAGAAATGTTTGCCAGTGATGATGAAAACACAGGATCCCAACACTCTACCCCACCTAAGAAGAAAAAAAAGGTAGAAGACCCTAAAGACTTTCCTGTAGATCTGCATGCATTCCTCAGTCAAGCTGTGTTTAGTAATAGAACTGTTGCTTCTTTTGCTGTGTATACCACTAAAGAAAAAGCTCAAATTTTATATAAGAAACTTATGGAAAAATATTCTGTAACTTTTATAAGTAGACATGGTTTTGGGGGTCATAATATTTTGTTTTTCTTAACACCACATAGACATAGAGTGTCAGCAATTAATAACTACTGTCAAAAACTATGTACCTTTAGTTTTTTAATTTGTAAAGGTGTGAATAAGGAATACTTGTTTTATAGTGCCCTGTGTAGACAGCCATATGCAGTAGTGGAAGAAAGTATTCAGGGGGGCCTTAAGGAGCATGACTTTAACCCAGAAGAACCAGAAGAAACTAAGCAGGTTTCATGGAAATTAGTTACACAGTATGCCTTGGAAACCAAGTGTGAGGATGTTTTTTTGCTTATGGGCATGTACTTAGACTTTCAGGAAAACCCACAGCAATGCAAAAAATGTGAAAAAAAGGATCAGCCAAATCACTTTAACCATCATGAAAAACACTATTATAATGCCCAAATTTTTGCAGATAGCAAAAATCAAAAAAGCATTTGCCAGCAGGCTGTTGATACTGTAGCAGCCAAACAAAGGGTTGACAGCATCCACATGACCAGAGAAGAAATGTTAGTTGAAAGGTTTAATTTCTTGCTTGATAAAATGGACTTGATTTTTGGGGCACATGGCAATGCTGTTTTAGAGCAATATATGGCTGGGGTGGCCTGGATTCATTGCTTGCTGCCTCAAATGGACACTGTTATTTATGACTTTCTAAAATGCATTGTATTAAACATTCCAAAAAAAAGATACTGGCTATTCAAGGGGCCAATAGACAGTGGCAAAACTACTTTAGCTGCAGCTTTACTTGATCTCTGTGGGGGAAAGTCATTAAATGTTAATATGCCATTAGAAAGATTAAACTTTGAATTAGGAGTGGGTATAGATCAGTTTATGGTTGTATTTGAGGATGTAAAAGGCACTGGTGCAGAGTCAAGGGATTTACCTTCAGGGCATGGCATAAGCAACCTTGATTGCTTAAGAGATTACTTAGATGGAAGTGTAAAAGTTAATTTAGAGAGGAAACACCAAAACAAAAGAACACAGGTGTTTCCACCTGGAATTGTAACCATGAATGAATATTCAGTGCCTAGAACTTTACAGGCCAGATTTGTAAGGCAGATAGATTTTAGACCAAAGGCCTACCTGAGAAAATCTCTAAGCTGCTCTGAGTATTTGCTAGAAAAAAGGATTTTGCAAAGTGGTATGACTTTGCTTTTGCTTTTAATCTGGTTTAGGCCAGTTGCTGACTTTGCAGCTGCCATTCATGAGAGGATTGTGCAGTGGAAAGAAAGGCTGGATTTAGAAATAAGCATGTATACATTTTCTACTATGAAAGCTAATGTTGGTATGGGGAGACCCATTCTTGACTTTCCTAGAGAGGAAGATTCTGAAGCAGAAGACTCTGGACATGGATCAAGCACTGAATCACAATCACAATGCTTTTCCCAGGTCTCAGAAGCCTCTGGTGCAGACACACAGGAAAACTGCACTTTTCACATCTGTAAAGGCTTTCAATGTTTCAAAAAACCAAAGACCCCTCCCCCAAAA
>BAE75827
ATGGACAAAGTGCTGAATAGGGAGGAATCCATGGAGCTCATGGATTTATTAGGCCTTGATAGATCTGCATGGGGAAACATTCCTGTCATGAGAAAAGCTTATCTGAAAAAATGCAAAGAACTTCACCCTGATAAAGGTGGGGACGAAGACAAAATGAAGAGAATGAATTTTTTATATAAAAAAATGGAACAAGGTGTAAAAGTTGCTCATCAGCCTGATTTTGGTACATGGAATAGTTCAGAGGTGCCAACCTATGGAACAGATGAATGGGAATCCTGGTGGAATACATTTAATGAGAAGTGGGATGAAGACCTGTTTTGCCATGAAGAGATGTTTGCCAGTGATGATGAAAACACAGGATCCCAACACTCTACCCCACCTAAGAAGAAAAAAAAGGTAGAAGACCCTAAAGACTTTCCTGTAGATCTGCATGCATTCCTCAGTCAAGCTGTGTTTAGTAATAGAACTGTTGCTTCTTTTGCTGTGTACACCACTAAAGAAAAAGCTCAAATTTTATATAAGAAACTTATGGAAAAATATTCTGTAACCTTTATAAGTAGACATGGTTTTGGGGGTCATAATATTTTGTTTTTTTTAACACCACATAGACATAGAGTTTCAGCAATTAATAATTACTGTCAAAAACTATGTACCTTTAGTTTTTTAATTTGTAAAGGTGTGAATAAGGAATACTTGTTTTACAGTGCCTTGTGTAGACAGCCATATGCAGTAGTGGAAGAAAGTATTCAGGGGGGCCTTAAGGAGCATGACTTTAACCCAGAAGAACCAGAAGAAACTAAGCAGGTTTCATGGAAATTAGTTACACAGTATGCTTTGGACACCAAGTGTGAGGATGTTTTCTTGCTTATGGGCATGTACTTAGACTTTCAGGAAAACCCACTGCAATGCAAAAAATGTGAAAAAAAGGATCAGCCAAATCACTTTAACCATCATGAAAAGCACTATTATAATGCCCAAATTTTTGCAGATAGCAAAAATCAAAAAAGCATTTGCCAGCAGGCTGTTGATACTGTAGCAGCCAAACAAAGGGTTGACAGTATCCATATGACCAGAGAAGAAATGTTAGTTGAAAGGTTTAATTTTTTGCTTGATAAAATGGACTTAATTTTTGGGGCACATGGCAATGCTGTTTTAGAGCAATATATGGCTGGGGTGGCCTGGATTCACTGTTTGCTGCCTCAAATGGACACAGTCATTTATGAGTTCTTAAAATGCATTGTATTAAACATTCCAAAAAAAAGGTACTGGCTATTCAAGGGGCCAATAGACAGTGGCAAAACTACTTTAGCTGCAGCTTTACTTGATCTCTGTGGGGGAAAGTCATTAAATGTTAATATGCCATTAGAAAGATTAAACTTTGAGTTAGGAGTGGGTATAGATCAGTTTATGGTTGTATTTGAGGATGTAAAAGGCACTGGTGCAGAGTCAAGGGATTTACCTTCAGGACATGGCATAAGTAACCTTGATTGCCTAAGAGATTACTTAGATGGAAGTGTGAAAGTTAATTTAGAGAGAAAACACCAAAACAAAAGAACACAGGTGTTTCCACCTGGAATTGTAACCATGAATGAATATTCAGTGCCTAGAACTTTACAAGCCAGATTTGTAAGGCAAATAGATTTTAGACCTAAGGCCTACCTGAGAAAATCACTAAGCTGCTCTGAATATTTACTAGAAAAAAGGATTTTGCAAAGTGGCATGACTTTGCTTTTGCTTTTAATCTGGTTTAGGCCAGTTGCTGACTTTGCAGCTGCCATTCATGAGAGGATTGTGCAGTGGAAAGAAAGGCTGGATTTAGAAATAAGTATGTATACATTTTCTACTATGAAAGCTAATGTTGGTATGGGGAGACCCATTCTTGACTTTCCTAGAGAGGAAGATTCTGAAGCAGAAGACTCTGGACATGGATCAAGCACTGAATCTCAATCACAATGCTTTTCCCAGGTCTCAGAAGCCTCTGGTGCAGACACACAGGAACACTGCACCTATCACATCTGTAAAGGCTTTCAATGTTTCAAAAAACCAAAGACCCCTCCCCCAAAA
>AEC15418
ATGGACAAAGTGCTGAATAGGGAGGAATCCATGGAGCTTATGGATTTATTAGGCCTTGATAGGTCTGCATGGGGGAACATTCCTGTCATGAGAAAAGCTTATCTGAAAAAATGCAAAGAACTCCACCCTGATAAAGGTGGGGACGAAGACAAGATGAAGAGAATGAATTTTTTATATAAAAAAATGGAACAAGGTGTAAAAGTTGCTCATCAGCCTGATTTTGGTACATGGAATAGTTCAGAGGTGCCAACCTATGGAACAGATGAATGGGAATCCTGGTGGAATACATTTAATGAGAAGTGGGATGAAGACCTGTTTTGCCATGAAGAAATGTTTGCCAGTGATGATGAAAACACAGGATCCCAACACTCTACCCCACCTAAAAAGAAAAAAAAGGTAGAAGACCCTAAAGACTTTCCTGTAGATCTGCATGCATTCCTCAGTCAAGCTGTGTTTAGTAATAGAACTGTTGCTTCTTTTGCTGTGTATACCACTAAAGAAAAAGCTCAAATTTTATATAAGAAACTTATGGAAAAATATTCTGTAACTTTTATAAGTAGACATGGTTTTGGGGGTCATAATATTTTGTTTTTCTTAACACCACATAGACATAGAGTGTCAGCAATTAATAACTACTGTCAAAAACTATGTACCTTTAGTTTTTTAATTTGTAAAGGTGTGAATAAGGAATACTTGTTTTATAGTGCCCTGTGTAGACAGCCATATGCAGTAGTGGAAGAAAGTATTCAGGGGGGCCTTAAGGAGCATGACTTTAACCCAGAAGAACCAGAAGAAACTAAGCAGGTTTCATGGAAATTAGTTACACAGTATGCCTTGGAAACCAAGTGTGAGGATGTTTTTTTGCTTATGGGCATGTACTTAGACTTTCAGGAAAACCCACAGCAATGCAAAAAATGTGAAAAAAAGGATCAGCCAAATCACTTTAACCATCATGAAAAACACTATTATAATGCCCAAATTTTTGCAGATAGCAAAAATCAAAAAAGCATTTGCCAGCAGGCTGTTGATACTGTAGCAGCCAAACAAAGGGTTGACAGCATCCACATGACCAGAGAAGAAATGTTAGTTGAAAGGTTTAATTTCTTGCTTGATAAAATGGACTTGATTTTTGGGGCACATGGCAATGCTGTTTTAGAGCAATATATGGCTGGGGTGGCCTGGATTCATTGCTTGCTGCCTCAAATGGACACTGTTATTTATGACTTTCTAAAATGCATTGTATTAAACATTCCAAAAAAAAGGTACTGGCTATTCAAGGGGCCAATAGACAGTGGCAAAACTACTTTAGCTGCAGCTTTACTTGATCTCTGTGGGGGAAAGTCATTAAATGTTAATATGCCATTAGAAAGATTAAACTTTGAATTAGGAGTGGGTATAGATCAGTTTATGGTTGTATTTGAGGATGTAAAAGGCACTGGTGCAGAGTCAAGGGATTTACCTTCAGGGCATGGCATAAGCAACCTTGATTGCTTAAGAGATTACTTAGATGGAAGTGTAAGAGTTAATTTAGAGAGGAAACACCAAAACAAAAGAACACAGGTGTTTCCACCTGGAATTGTAACCATGAATGAATATTCAGTGCCTAGAACTTTACAGGCCAGATTTGTAAGGCAGATAGATTTTAGACCAAAGGCCTACCTGAGAAAATCACTAAGCTGCTCTGAGTATTTGCTAGAAAAAAGGATTTTGCAAAGTGGTATGACTTTGCTTTTGCTTTTAATCTGGTTTAGGCCAGTTGCTGACTTTGCAGCTGCCATTCATGAGAGGATTGTGCAGTGGAAAGAAAGGCTGGATTTAGAAATAAGCATGTATACATTTTCTACTATGAAAGCTAATGTTGGTATGGGGAGACCCATTCTTGACTTTCCTAGAGAGGAAGATTCTGAAGCAGAAGACTCTGGACATGGATCAAGCACTGAATCACAATCACAATGCTCTTCCCAGGTCTCAGAAGCCTCTGGTGCAGACACACAGGAAAACTGCACTTTTCACATCTGTAAAGGCTTTCAATGTTTCAAAAAACCAAAGACCCCTCCCCCAAAA
>AAM69549
ATGGACAAAGTGCTGAATAGGGAGGAATCCATGGAGCTCATGGATTTATTAGGCCTTGATAGATCTGCATGGGGAAACATTCCTGTCATGAGAAAAGCTTATCTGAAAAAATGCAAAGAACTTCACCCTGATAAAGGTGGGGACGAAGACAAAATGAAGAGAATGAATTTTTTATATAAAAAAATGGAACAAGGTGTAAAAGTTGCTCATCAGCCTGATTTTGGTACATGGAATAGTTCAGAGGTGCCAACCTATGGAACAGATGAATGGGAATCCTGGTGGAATACATTTAATGAGAAGTGGGATGAAGACCTGTTTTGCCATGAAGAAATGTTTGCCAGTGATGATGAAAACACAGGATCCCAACACTCTACCCCACCTAAGAAGAAAAAAAAGGTAGAAGACCCTAAAGACTTTCCTGTAGATCTGCATGCATTCCTCAGTCAAGCTGTGTTTAGCAATAGAACTGTTGCTTCTTTTGCTGTGTATACCACTAAAGAAAAAGCTCAAATTTTATATAAGAAACTTATGGAAAAATATTCTGTGACCTTTATAAGTAGACATGGTTTTGGGAGTCATAATATCTTGTTTTTTTTAACACCACATAGACATAGAGTTTCAGCAATTAATAATTACTGTCAAAAACTATGTACCTTTAGTTTTTTGATTTGTAAAGGTGTGAATAAGGAATACTTGTTTTACAGTGCCTTGTGTAGACAGCCATATGCAGTAGTGGAAGAAAGTATTCAGGGGGGCCTTAAGGAGCATGACTTTAACCCAGAAGAACCAGAAGAAACTAAGCAGGTTTCATGGAAATTAGTTACACAGTATGCTTTGGACACCAAGTGTGAGGATGTTTTCTTGCTTATGGGCATGTACTTAGACTTTCAGGAAAACCCACTGCAATGCAAAAAATGTGAAAAAAAGGATCAGCCAAATCACTTTAACCATCATGAAAAGCACTATTATAATGCCCAAATTTTTGCAGATAGCAAAAATCAAAAAAGCATTTGCCAGCAGGCTGTTGATACTGTAGCAGCCAAACAAAGGGTTGACAGTATCCATATGACCAGAGAAGAAATGTTAGTTGAAAGGTTTAATTTTTTGCTTGATAAAATGGACTTAATTTTTGGGGCACATGGCAATGCTGTTTTAGAGCAATATATGGCTGGGGTGGCCTGGATTCATTGTTTGCTGCCTCAAATGGACACTGTCATTTATGAGTTCTTAAAATGCATTGTATTAAACATTCCAAAAAAAAGGTACTGGCTATTCAAGGGGCCAATAGACAGTGGCAAAACTACTTTAGCTGCAGCTTTACTTGATCTCTGTGGGGGAAAATCATTAAATGTTAATATGCCATTAGAAAGATTAAACTTTGAGTTAGGAGTGGGTATAGATCAGTTTATGGTTGTATTTGAGGATGTAAAAGGCACTGGTGCAGAGTCAAGGGATTTACCTTCAGGGCATGGCATAAGCAACCTTGATTGCCTAAGAGATTACTTAGATGGAAGTGTGAAAGTTAATTTAGAGAGAAAACACCAAAACAAAAGAACACAGGTGTTTCCACCTGGAATTGTAACCATGAATGAATATTCAGTGCCTAGAACTTTACAAGCCAGATTTGTAAGGCAAATAGATTTTAGACCTAAGGCCTACCTGAGAAAATCACTAAGCTGCTCTGAATATTTACTAGAAAAAAGGATTTTGCAAAGTGGCATGACTTTGCTTTTGCTTTTAATCTGGTTTAGGCCAGTTGCTGACTTTGCAGCTGCCATTCATGAGAGGATTGTGCAGTGGAAAGAAAGGCTGGATTTAGAAATAAGCATGTATACATTTTCTACTATGAAAGCTAATGTTGGTATGGGGAGACCCATTCTTGACTTTCCTAGAGAGGAAGATTCTGAAGCAGAAGACTCTGGACATGGATCAAGCACTGAATCTCAATCACAATGCTGTTCCCAAGTCTCAGAAGCCTCTGGTGCAGACACACAGGAACACTGCACTTATCACATCTGTAAAGGCTTTCAATGTTTCAAAAAACCAAAAACCCCTCCCCCAAAA
>BAE75821
ATGGACAAAGTGCTGAATAGGGAGGAATCCATGGAGCTCATGGATTTATTAGGCCTTGATAGATCTGCATGGGGAAACATTCCTGTCATGAGAAAAGCTTATCTGAAAAAATGCAAAGAACTTCACCCTGATAAAGGTGGGGACGAAGACAAAATGAAGAGAATGAATTTTTTATATAAAAAAATGGAACAAGGTGTAAAAGTTGCTCATCAGCCTGATTTTGGTACATGGAATAGTTCAGAGGTGCCAACCTATGGAACAGATGAATGGGAATCCTGGTGGAATACATTTAATGAGAAGTGGGATGAAGACCTGTTTTGCCATGAAGAGATGTTTGCCAGTGATGATGAAAACACAGGATCCCAACACTCTACCCCACCTAAGAAGAAAAAAAAGGTAGAAGACCCTAAAGACTTTCCTGTAGATCTGCATGCATTCCTCAGTCAAGCTGTGTTTAGTAATAGAACTGTTGCTTCTTTTGCTGTGTACACCACTAAAGAAAAAGCTCAAATTTTATATAAGAAACTTATGGAAAAATATTCTGTAACCTTTATAAGTAGACATGGTTTTGGGGGTCATAATATTTTGTTTTTTTTAACACCACATAGACATAGAGTTTCAGCAATTAATAATTACTGTCAAAAACTATGTACCTTTAGTTTTTTAATTTGTAAAGGTGTGAATAAGGAATACTTGTTTTACAGTGCCTTGTGTAGACAGCCATATGCAGTAGTGGAAGAAAGTATTCAGGGGGGCCTTAAGGAGCATGACTTTAACCCAGAAGAACCAGAAGAAACTAAGCAGGTTTCATGGAAATTAGTTACACAGTATGCTTTGGACACCAAGTGTGAGGATGTTTTCTTGCTTATGGGCATGTACTTAGACTTTCAGGAAAACCCACTGCAATGCAAAAAATGTGAAAAAAAGGATCAGCCAAATCACTTTAACCATCATGAAAAGCACTATTATAATGCCCAAATTTTTGCAGATAGCAAAAATCAAAAAAGCATTTGCCAGCAGGCTGTTGATACTGTAGCAGCCAAACAAAGGGTTGACAGTATCCATATGACCAGAGAAGAAATGTTAGTTGAAAGGTTTAATTTTTTGCTTGATAAAATGGACTTAATTTTTGGGGCACATGGCAATGCTGTTTTAGAGCAATATATGGCTGGGGTGGCCTGGATTCACTGTTTGCTGCCTCAAATGGACACAGTCATTTATGAGTTCTTAAAATGCATTGTATTAAACATTCCAAAAAAAAGGTACTGGCTATTCAAGGGGCCAATAGACAGTGGCAAAACTACTTTAGCTGCAGCTTTACTTGATCTCTGTGGGGGAAAGTCATTAAATGTTAATATGCCATTAGAAAGATTAAACTTTGAGTTAGGAGTGGGTATAGATCAGTTTATGGTTGTATTTGAGGATGTAAAAGGCACTGGTGCAGAGTCAAGGGATTTACCTTCAGGACATGGCATAAGTAACCTTGATTGCCTAAGAGATTACTTAGATGGAAGTGTGAAAGTTAATTTAGAGAGAAAACACCAAAACAAAAGAACACAGGTGTTTCCACCTGGAATTGTAACCATGAATGAATATTCAGTGCCTAGAACTTTACAAGCCAGATTTGTAAGGCAAATAGATTTTAGACCTAAGGCCTACCTGAGAAAATCACTAAGCTGCTCTGAATATTTACTAGAAAAAAGGATTTTGCAAAGTGGCATGACTTTGCTTTTGCTTTTAATCTGGTTTAGGCCAGTTGCTGACTTTGCAGCTGCCATTCATGAGAGGATTGTGCAGTGGAAAGAAAGGCTGGATTTAGAAATAAGCATGTATACATTTTCTACTATGAAAGCTAATGTTGGTATGGGGAGACCCATTCTTGACTTTCCTAGAGAGGAAGATTCTGAAGCAGAAGACTCTGGACATGGATCAAGCACTGAATCTCAATCACAATGCTTTTCCCAAGTCTCAGAAGCCTCTGGTGCAGACACACAGGAACACTGCACCTATCACATCTGTAAAGGCTTTCAATGTTTCAAAAAACCAAAGACCCCTCCCCCAAAA
>AEC15412
ATGGACAAAGTGCTGAATAGGGAGGAATCCATGGAGCTTATGGATTTATTAGGCCTTGATAGGTCTGCATGGGGGAACATTCCTGTCATGAGAAAAGCTTATCTGAAAAAATGCAAAGAACTCCACCCTGATAAAGGTGGGGACGAAGACAAGATGAAGAGAATGAATTTTTTATATAAAAAAATGGAACAAGGTGTAAAAGTTGCTCATCAGCCTGATTTTGGTACATGGAATAGTTCAGAGGTGCCAACCTATGGAACAGATGAATGGGAATCCTGGTGGAATACATTTAATGAGAAGTGGGATGAAGACCTGTTTTGCCATGAAGAAATGTTTGCCAGTGATGATGAAAACACAGGATCCCAACACTCTACCCCACCTAAAAAGAAAAAAAAGGTAGAAGACCCTAAAGACTTTCCTGTAGATCTGCATGCATTCCTCAGTCAAGCTGTGTTTAGTAATAGAACTGTTGCTTCTTTTGCTGTGTATACCACTAAAGAAAAAGCTCAAATTTTATATAAGAAACTTATGGAAAAATATTCTGTAACTTTTATAAGTAGACATGGTTTTGGGGGTCATAATATTTTGTTTTTCTTAACACCACATAGACATAGAGTGTCAGCAATTAATAACTACTGTCAAAAACTATGTACCTTTAGTTTTTTAATTTGTAAAGGTGTGAATAAGGAATACTTGTTTTATAGTGCCCTGTGTAGACAGCCATATGCAGTAGTGGAAGAAAGTATTCAGGGGGGCCTTAAGGAGCATGACTTTAACCCAGAAGAACCAGAAGAAACTAAGCAGGTTTCATGGAAATTAGTTACACAGTATGCCTTGGAAACCAAGTGTGAGGATGTTTTTTTGCTTATGGGCATGTACTTAGACTTTCAGGAAAACCCACAGCAATGCAAAAAATGTGAAAAAAAGGATCAGCCAAATCACTTTAACCATCATGAAAAACACTATTATAATGCCCAAATTTTTGCAGATAGCAAAAATCAAAAAAGCATTTGCCAGCAGGCTGTTGATACTGTAGCAGCCAAACAAAGGGTTGACAGCATCCACATGACCAGAGAAGAAATGTTAGTTGAAAGGTTTAATTTCTTGCTTGATAAAATGGACTTGATTTTTGGGGCACATGGCAATGCTGTTTTAGAGCAATATATGGCTGGGGTGGCCTGGATTCATTGCTTGCTGCCTCAAATGGACACTGTTATTTATGACTTTCTAAAATGCATTGTATTAAACATTCCAAAAAAAAGGTACTGGCTATTCAAGGGGCCAATAGACAGTGGCAAAACTACTTTAGCTGCAGCTTTACTTGATCTCTGTGGGGGAAAGTCATTAAATGTTAATATGCCATTAGAAAGATTAAACTTTGAATTAGGAGTGGGTATAGATCAGTTTATGGTTGTATTTGAGGATGTAAAAGGCACTGGTGCAGAGTCAAGGGATTTACCTTCAGGGCATGGCATAAGCAACCTTGATTGCTTAAGAGATTACTTAGATGGAAGTGTAAGAGTTAATTTAGAGAGGAAACACCAAAACAAAAGAACACAGGTGTTTCCACCTGGAATTGTAACCATGAATGAATATTCAGTGCCTAGAACTTTACAGGCCAGATTTGTAAGGCAGATAGATTTTAGACCAAAGGCCTACCTGAGAAAATCACTAAGCTGCTCTGAGTATTTGCTAGAAAAAAGGATTTTGCAAAGTGGTATGACTTTGCTTTTGCTTTTAATCTGGTTTAGGCCAGTTGCTGACTTTGCAGCTGCCATTCATGAGAGGATTGTGCAGTGGAAAGAAAGGCTGGATTTAGAAATAAGCATGTATACATTTTCTACTATGAAAGCTAATGTTGGTATGGGGAGACCCATTCTTGACTTTCCTAGAGAGGAAGATTCTGAAGCAGAAGACTCTGGACATGGATCAAGCACTGAATCACAATCACAATGCTCTTCCCAGGTCTCAGAAGCCTCTGGTGCAGACACACAGGAAAACTGCACTTTTCACATCTGTAAAGGCTTTCAATGTTTCAAAAAACCAAAGACCCCTCCCCCAAAA
>BAE03155
ATGGACAAAGTGCTGAATAGGGAGGAATCCATGGAGCTCATGGATTTATTAGGCCTTGATAGATCTGCATGGGGAAACATTCCTGTCATGAGAAAAGCTTATCTAAAAAAATGCAAAGAACTTCACCCTGATAAAGGTGGGGACGAAGACAAAATGAAGAGAATGAATTTTTTATATAAAAAAATGGAGCAAGGTGTAAAAGTTGCTCATCAGCCTGATTTTGGTACATGGAATAGTTCAGAGGTGCCAACCTATGGAACAGATGAGTGGGAATCCTGGTGGAATACATTTAATGAAAAGTGGGATGAAGACCTGTTTTGCCATGAAGAAATGTTTGCCAGTGATGATGAAAACACAGGATCCCAACACTCTACCCCACCTAAGAAGAAAAAAAAGGTAGAAGACCCTAAAGACTTTCCTGTAGATCTGCATGCATTCCTCAGTCAAGCTGTGTTTAGTAATAGAACTGTTGCTTCTTTTGCTGTGTATACCACTAAAGAAAAAGCTCAAATTTTATATAAGAAACTTATGGAAAAATATTCTGTAACCTTTATAAGTAGACATGGTTTTGGGGGTCATAATATCTTGTTTTTTTTAACACCACATAGACATAGAGTTTCAGCAATTAATAATTACTGTCAAAAACTATGTACCTTTAGTTTTTTAATTTGTAAAGGTGTGAATAAGGAATACTTGTTTTACAGTGCCTTGTGTAGACAGCCATATGCAGTAGTGGAAGAAAGTATTCAGGGGGGCCTTAAGGAGCATGACTTTAACCCAGAAGAACCAGAAGAAACTAAGCAGGTTTCATGGAAATTAGTAACACAGTATGCTTTGGACACCAAGTGTGAGGATGTTTTCTTGCTTATGGGCATGTACTTAGACTTTCAGGAAAACCCACTGCAATGCAAAAAATGTGAAAAAAAGGATCAGCCAAATCACTTTAACCATCATGAAAAGCACTATTATAATGCCCAAATTTTTGCAGATAGCAAAAATCAAAAAAGCATTTGCCAGCAGGCTGTTGACACTGTAGCAGCCAAACAAAGGGTTGACAGTATCCATATGACCAGAGAAGAAATGTTAGTTGAAAGGTTTAATTTTTTGCTTGATAAAATGGACTTGATTTTTGGGGCACATGGCAATGCTGTTTTAGAGCAATATATGGCTGGGGTGGCCTGGATTCATTGTTTGCTGCCTCAAATGGACACTGTCATTTATGAGTTCTTAAAATGCATTGTATTAAACATTCCAAAAAAAAGGTACTGGCTATTCAAGGGGCCAATAGACAGTGGCAAAACTACTTTAGCTGCAGCTTTACTTGATCTCTGTGGGGGGAAGTCATTAAATGTTAATATGCCATTAGAAAGATTAAACTTTGAGTTAGGAGTGGGTATAGATCAGTTTATGGTTGTATTTGAGGATGTAAAAGGCACTGGTGCAGAGTCAAGGGATTTACCTTCAGGGCATGGCATAAGCAACCTTGATTGCTTAAGAGATTACTTAGATGGAAGTGTGAAAGTTAATTTAGAGAGAAAACACCAAAATAAAAGAACACAGGTGTTTCCACCTGGAATTGTAACCATGAATGAATATTCAGTGCCTAGAACATTACAAGCCAGATTTGTAAGGCAAATAGATTTTAGACCTAAGGCCTACCTGAGAAAATCACTAAGCTGCTCTGAATATTTACTAGAAAAAAGGATTTTGCAAAGTGGTATGACTTTGCTTTTGCTTTTAATCTGGTTTAGGCCAGTTGCTGACTTTGCAGCTGCCATTCATGAGAGGATTGTGCAGTGGAAAGAAAGGCTGGATTTAGAAATAAGCATGTATACATTTTCTACTATGAAAGCTAATGTTGGTATGGGGAGACCCATTCTTGACTTTCCTAGAGAGGAAGATTCTGAAGCAGAAGACTCTGGACATGGATCAAGCACTGAATCTCAATCACAATGCTCTTCCCAGGTCTCAGAAGCCTCTGGTGCAGACACACAGGAACACTGCACCTATCACATCTGTAAAGGCTTTCAATGTTTCAAAAAACCAAAAACCCCTCCCCCAAAA
>AAM69543
ATGGACAAAGTGCTGAATAGGGAGGAATCCATGGAGCTCATGGATTTATTAGGCCTTGATAGATCTGCATGGGGAAACATTCCTGTCATGAGAAAAGCTTATCTGAAAAAATGCAAAGAACTTCACCCTGATAAAGGTGGGGACGAAGACAAAATGAAGAGAATGAATTTTTTATATAAAAAAATGGAACAAGGTGTAAAAGTTGCTCATCAGCCTGATTTTGGTACATGGAATAGTTCAGAGGTGCCAACCTATGGAACAGATGAATGGGAATCCTGGTGGAATACATTTAATGAGAAGTGGGATGAAGACCTGTTTTGCCATGAAGAAATGTTTGCCAGTGATGATCAAAACACAGGATCCCAACACTCTACCCCACCTAAGAAGAAAAAAAAGGTAGAAGACCCTAAAGACTTTCCTGTAGATCTGCATGCATTCCTCAGTCAAGCTGTGTTTAGTAATAGAACTGTTGCTTCTTTTGCTGTGTATACCACTAAAGAAAAAGCTCAAATTTTATATAAGAAACTTATGGAAAAATATTCTGTGACCTTTATAAGTAGACATGGTTTTGGGAGTCATAATATCTTGTTTTTTTTAACTCCACATAGACATAGAGTTTCAGCAATTAATAATTACTGTCAAAAACTATGTACCTTTAGTTTTTTGATTTGTAAAGGTGTGAATAAGGAATACTTGTTTTACAGTGCCTTGTGTAGACAGCCATATGCAGTAGTGGAAGAAAGTATTCAGGGGGGCCTTAAGGAGCATGACTTTAACCCAGAAGAACCAGAAGAAACTAAGCAGGTTTCATGGAAATTAGTTACACAGTATGCTTTGGACACCAAGTGTGAGGATGTTTTCTTGCTTATGGGCATGTACTTAGACTTTCAGGAAAACCCACTGCAATGCAAAAAATGTGAAAAAAAGGATCAGCCAAATCACTTTAACCATCATGAAAAGCACTATTATAATGCCCAAATTTTTGCAGATAGCAAAAATCAAAAAAGCATTTGCCAGCAGGCTGTTGATACTGTAGCAGCCAAACAAAGGGTTGACAGTATCCACATGACCAGAGAAGAAATGTTAGTTGAAAGGTTTAATTTTTTGCTTGATAAAATGGACTTAATTTTTGGGGCACATGGCAATGCTGTTTTAGAGCAATATATGGCTGGGGTGGCCTGGATTCATTGTTTGCTGCCTCAAATGGACACTGTCATTTATGAGTTCTTAAAATGCATTGTATTAAACATTCCAAAAAAAAGGTACTGGCTATTCAAGGGGCCAATAGACAGTGGCAAAACTACTTTAGCTGCAGCTTTACTTGATCTCTGTGGGGGAAAATCATTAAATGTTAATATGCCATTAGAAAGATTAAACTTTGAGTTAGGAGTGGGTATAGATCAGTTTATGGTTGTATTTGAGGATGTAAAAGGCACTGGTGCAGAGTCAAGGGATTTACCTTCAGGGCATGGCATAAGCAACCTTGATTGCCTAAGAGATTACTTAGATGGAAGTGTGAAAGTTAATTTAGAGAGAAAACACCAAAACAAAAGAACACAGGTGTTTCCACCTGGAATTGTAACCATGAATGAATATTCAGTGCCTAGAACTTTACAAGCCAGATTTGTAAGGCAAATAGATTTTAGACCTAAGGCCTACCTGAGAAAATCACTAAGCTGCTCTGAATATTTACTAGAAAAAAGGATTTTGCAAAGTGGCATGACTTTGCTTTTGCTTTTAATCTGGTTTAGGCCAGTTGCTGACTTTGCAGCTGCCATTCATGAGAGGATTGTGCAGTGGAAAGAAAGGCTGGATTTAGAAATAAGCATGTATACATTTTCTACTATGAAAGCTAATGTTGGTATGGGGAGACCCATTCTTGACTTTCCTAGAGAGGAAGATTCTGAAGCAGAAGACTCTGGACATGGATCAAGCACTGAATCTCAATCACAATGCTGTTCCCAGGTCTCAGAAGCCTCTGGTGCAGACACACAGGAACACTGCACTTATCACATCTGTAAAGGCTTTCAATGTTTCAAAAAACCAAAAACCCCTCCCCCAAAA
>AEC15790
ATGGACAAAGTGCTGAATAGGGAGGAATCCATGGAGCTTATGGATTTATTAGGCCTTGATAGGTCTGCATGGGGGAACATTCCTGTCATGAGAAAAGCTTATCTGAAAAAATGCAAAGAACTCCACCCTGATAAAGGTGGGGACGAAGACAAGATGAAGAGAATGAATTTTTTATATAAAAAAATGGAACAAGGTGTAAAAGTTGCTCATCAGCCTGATTTTGGTACATGGAATAGTTCAGAGGTGCCAACCTATGGAACAGATGAATGGGAATCCTGGTGGAATACATTTAATGAGAAGTGGGATGAAGACCTGTTTTGCCATGAAGAAATGTTTGCCAGTGATGATGAAAACACAGGATCCCAACACTCTACCCCACCTAAAAAGAAAAAAAAGGTAGAAGACCCTAAAGACTTTCCTGTAGATCTGCATGCATTCCTCAGTCAAGCTGTGTTTAGTAATAGAACTGTTGCTTCTTTTGCTGTGTATACCACTAAAGAAAAAGCTCAAATTTTATATAAGAAACTTATGGAAAAATATTCTGTAACTTTTATAAGTAGACATGGTTTTGGGGGTCATAATATTTTGTTTTTCTTAACACCACATAGACATAGAGTGTCAGCAATTAATAACTACTGTCAAAAACTATGTACCTTTAGTTTTTTAATTTGTAAAGGTGTGAATAAGGAATACTTGTTTTATAGTGCCCTGTGTAGACAGCCATATGCAGTAGTGGAAGAAAGTATTCAGGGGGGCCTTAAGGAGCATGACTTTAACCCAGAAGAACCAGAAGAAACTAAGCAGGTTTCATGGAAATTAGTTACACAGTATGCCTTGGAAACCAAGTGTGAGGATGTTTTTTTGCTTATGGGCATGTACTTAGACTTTCAGGAAAACCCACAGCAATGCAAAAAATGTGAAAAAAAGGATCAGCCAAATCACTTTAACCATCATGAAAAACACTATTATAATGCCCAAATTTTTGCAGATAGCAAAAATCAAAAAAGCATTTGCCAGCAGGCTGTTGATACTGTAGCAGCCAAACAAAGGGTTGACAGCATCCACATGACCAGAGAAGAAATGTTAGTTGAAAGGTTTAATTTCTTGCTTGATAAAATGGACTTAATTTTTGGGGCACATGGCAATGCTGTTTTAGAGCAATACATGGCTGGGGTGGCCTGGATTCATTGCTTGCTGCCTCAAATGGACACTGTTATTTATGACTTTCTAAAATGCATTGTATTAAACATTCCAAAAAAAAGGTACTGGCTATTCAAGGGGCCAATAGACAGTGGCAAAACTACTTTAGCTGCAGCTTTACTTGATCTCTGTGGGGGAAAGTCATTAAATGTTAATATGCCATTAGAAAGATTAAACTTTGAATTAGGAGTGGGTATAGATCAGTTTATGGTTGTATTTGAGGATGTAAAAGGCACTGGTGCAGAGTCAAGGGATTTACCTTCAGGGCATGGCATAAGCAACCTTGATTGCTTAAGAGATTACTTAGATGGAAGTGTAAAAGTTAATTTAGAGAGGAAACACCAAAACAAAAGAACACAGGTGTTTCCACCTGGAATTGTAACCATGAATGAATATTCAGTGCCTAGAACTTTACAGGCCAGATTTGTAAGGCAGATAGATTTTAGACCAAAGGCCTACCTGAGAAAATCACTAAGCTGCTCTGAGTATTTGCTAGAAAAAAGGATTTTGCAAAGTGGTATGACTTTGCTTTTGCTTTTAATCTGGTTTAGGCCAGTTGCTGACTTTGCAGCTGCCATTCATGAGAGGATTGTGCAGTGGAAAGAAAGGCTGGATTTAGAAATAAGCATGTATACATTTTCTACTATGAAAGCTAATGTTGGTATGGGGAGACCCATTCTTGACTTTCCTAGAGAGGAAGATTCTGAAGCAGAAGACTCTGGACATGGATCAAGCACTGAATCACAATCACAATGCTTTTCCCAGGTCTCAGAAGCCTCTGGTGCAGACACGCAGGAAAACTGCACTTTTCACATCTGTAAAGGCTTTCAATGTTTCAAAAAACCAAAGACCCCTCCCCCAAAA
>AAM69620
ATGGACAAAGTGCTGAATAGGGAGGAATCCATGGAGCTCATGGATTTATTAGGCCTTGATAGATCTGCATGGGGAAACATTCCTGTCATGAGAAAAGCTTATCTGAAAAAATGCAAAGAACTTCACCCTGATAAAGGTGGGGACGAAGACAAAATGAAGAGAATGAATTTTTTATATAAAAAAATGGAACAAGGTGTAAAAGTTGCTCATCAGCCTGATTTTGGTACATGGAATAGTTCAGAGGTGCCAACCTATGGAACAGATGAATGGGAATCCTGGTGGAATACATTTAATGAGAAGTGGGATGAAGACCTGTTTTGCCATGAAGAAATGTTTGCCAGTGATGATGAAAACACAGGATCCCAACACTCTACCCCACCTAAGAAGAAAAAAAAGGTAGAAGACCCTAAAGACTTTCCTGTAGATCTGCATGCATTCCTCAGTCAAGCTGTGTTTAGTAATAGAACTGTTGCTTCTTTTGCTGTGTATACCACTAAAGAAAAAGCTCAAATTTTATATAAGAAACTTATGGAAAAATATTCTGTGACCTTTATAAGTAGACATGGTTTTGGGAGTCATAATATCTTGTTTTTTTTAACACCACATAGACATAGAGTTTCAGCAATTAATAATTACTGTCAAAAACTATGTACCTTTAGTTTTTTGATTTGTAAAGGTGTGAATAAGGAATACTTGTTTTACAGTGCCTTGTGTAGACAGCCATATGCAGTAGTGGAAGAAAGTATTCAGGGGGGCCTTAAGGAGCATGACTTTAACCCAGAAGAACCAGAAGAAACTAAGCAGGTTTCATGGAAATTAGTTACACAGTATGCTTTGGACACCAAGTGTGAGGATGTTTTCTTGCTTATGGGCATGTACTTAGACTTTCAGGAAAACCCACTGCAATGCAAAAAATGTGAAAAAAAGGATCAGCCAAATCACTTTAACCATCATGAAAAGCACTATTATAATGCCCAAATTTTTGCAGATAGCAAAAATCAAAAAAGCATTTGCCAGCAGGCTGTTGATACTGTAGCAGCCAAACAAAGGGTTGACAGTATCCACATGACCAGAGAAGAAATGTTAGTTGAAAGGTTTAATTTTTTGCTTGATAAAATGGACTTAATTTTTGGGGCACATGGCAATGCTGTTTTAGAGCAATATATGGCTGGGGTGGCCTGGATTCATTGTTTGCTGCCTCAAATGGACACTGTCATTTATGAGTTCTTAAAATGCATTGTATTAAACATTCCAAAAAAAAGGTACTGGCTATTCAAGGGGCCAATAGACAGTGGCAAAACTACTTTAGCTGCAGCTTTACTTGATCTCTGTGGGGGAAAATCATTAAATGTTAATATGCCATTAGAAAGATTAAACTTTGAGTTAGGAGTGGGTATAGATCAGTTTATGGTTGTATTTGAGGATGTAAAAGGCACTGGTGCAGAGTCAAGGGATTTACCTTCAGGGCATGGCATAAGCAACCTTGATTGCCTAAGAGATTACTTAGATGGAAGTGTGAAAGTTAATTTAGAGAGAAAACACCAAAACAAAAGAACACAGGTGTTTCCACCTGGAATTGTAACCATGAATGAATATTCAGTGCCTAGAACTTTACAAGCCAGATTTGTAAGGCAAATAGATTTTAGACCTAAGGCCTACCTGAGAAAATCACTAAGCTGCTCTGAATATTTACTAGAAAAAAGGATTTTGCAAAGTGGCATGACTTTGCTTTTGCTTTTAATCTGGTTTAGGCCAGTTGCTGACTTTGCAGCTGCCATTCATGAGAGGATTGTGCAGTGGAAAGAAAGGCTGGATTTAGAAATAAGCATGTATACATTTTCTACTATGAAAGCTAATGTTGGTATGGGGAGACCCATTCTTGACTTTCCTAGAGAGGAAGATTCTGAAGCAGAAGACTCTGGACATGGATCAAGCACTGAATCTCAATCACAATGCTGTTCCCAGGTCTCAGAAGCCTCTGGTGCAGACACACAGGAACACTGCACTTATCACATCTGTAAAGGCTTTCAATGTTTCAAAAAACCAAAAACCCCTCCCCCAAAA
>AAM89328
ATGGACAAAGTGCTGAATAGGGAGGAATCCATGGAGCTCATGGATTTATTAGGCCTTGATAGATCTGCATGGGGAAACATTCCTGTCATGAGAAAAGCTTATCTGAAAAAATGCAAAGAACTTCACCCTGATAAAGGTGGGGACGAAGACAAAATGAAGAGAATGAATTTTTTATATAAAAAAATGGAACAAGGTGTAAAAGTTGCTCATCAGCCTGATTTTGGTACATGGAATAGTTCAGAGGTGCCAACCTATGGAACAGATGAGTGGGAATCCTGGTGGAATACATTTAATGAGAAGTGGGATGAAGACCTGTTTTGCCATGAAGAAATGTTTGCCAGTGATGATGAAAACACAGGATCCCAACACTCTACCCCACCTAAGAAGAAAAAAAAGGTAGAAGACCCTAAAGACTTTCCTGTAGATCTGCATGCATTCCTCAGTCAAGCTGTGTTTAGTAATAGAACTGTTGCTTCTTTTGCTGTGTATACCACTAAAGAAAAAGCTCAAATTTTATATAAGAAACTTATGGAAAAATATTCTGTAACCTTTATAAGTAGACATGGTTTTGGGGGTCATAATATTTTGTTTTTTTTAACACCACATAGACATAGAGTTTCAGCAATTAATAATTACTGTCAAAAACTATGTACCTTTAGTTTTTTAATTTGTAAAGGTGTGAATAAGGAATACTTGTTTTACAGTGCCTTGTGTAGACAGCCATATGCAGTAGTGGAAGAAAGTATTCAGGGGGGCCTTAAGGAGCATGACTTTAACCCAGAAGAACCAGAAGAAACTAAGCAGGTGTCATGGAAATTAGTTACACAGTATGCTTTGGACACCAAGTGTGAGGATGTTTTCTTGCTTATGGGCATGTACTTAGACTTTCAGGAAAACCCACTGCAATGCAAAAAATGTGAAAAAAAGGATCAGCCAAATCACTTTAACCATCATGAAAAGCACTATTATAATGCCCAAATTTTTGCAGATAGCAAAAATCAAAAAAGCATTTGCCAGCAGGCTGTTGATACTGTAGCAGCCAAACAAAGGGTTGACAGTATCCATATGACCAGAGAAGAAATGTTAGTTGAAAGGTTTAATTTTTTGCTTGATAAAATGGACTTAATTTTTGGGGCACATGGCAATGCTGTTTTAGAGCAATATATGGCTGGGGTGGCCTGGATTCATTGTTTGCTGCCTCAAATGGACACAGTCATTTATGAGTTCTTAAAATGCATTGTATTAAACATTCCAAAAAAAAGGTACTGGCTATTCAAGGGGCCAATAGACAGTGGCAAAACTACTTTAGCTGCAGCTTTACTTGATCTCTGTGGGGGAAAGTCATTAAATGTTAATATGCCATTAGAAAGATTAAACTTTGAGTTAGGAGTGGGTATAGATCAGTTTATGGTTGTATTTGAGGATGTAAAAGGCACTGGTGCAGAGTCAAGGGATTTACCTTCAGGGCATGGCATAAGCAACCTTGATTGCCTAAGAGATTACTTAGATGGAAGTGTGAAAGTTAATTTAGAGAGAAAACACCAAAACAAAAGAACACAGGTGTTTCCACCTGGAATTGTAACCATGAATGAATATTCAGTGCCTAGAACTTTACAAGCCAGATTTGTAAGGCAAATAGATTTTAGACCTAAGGCCTACCTAAGAAAATCACTAAGCTGCTCTGAATATTTACTCGAAAAAAGGATTTTGCAAAGTGGCATGACTTTGCTTTTGCTTTTAATCTGGTTTAGGCCAGTTGCTGACTTTGCAGCTGCCATTCATGAGAGGATTGTGCAGTGGAAAGAAAGGCTGGATTTAGAAATAAGCATGTATACATTTTCTACTATGAAAGCTAATGTTGGTATGGGGAGACCCATTCTTGACTTTCCTAGAGAGGAAGATTCTGAAGCAGAAGACTCTGGACATGGATCAAGCACTGAATCTCAATCACAATGCTCTTCCCAGGTCTCAGAAGCCTCTGGTGCAGACACACAGGAACACTGCACTTATCACATCTGTAAAGGCTTTCAATGTTTCAAAAAACCAAAAACCCCTCCCCCAAAG
>AAM89322
ATGGACAAAGTGCTGAATAGGGAGGAATCCATGGAGCTCATGGATTTATTAGGCCTTGATAGATCTGCATGGGGAAACATTCCTGTCATGAGAAAAGCTTATCTGAAAAAATGCAAAGAACTTCACCCTGATAAAGGTGGGGACGAAGACAAAATGAAGAGAATGAATTTTTTATATAAAAAAATGGAACAAGGTGTAAAAGTTGCTCATCAGCCTGATTTTGGTACATGGAATAGTTCAGAGGTGCCAACCTATGGAACAGATGAATGGGAATCCTGGTGGAATACATTTAATGAGAAGTGGGATGAAGACCTGTTTTGCCATGAAGAAATGTTTGCCAGTGATGATGAAAACACAGGATCCCAACACTCTACCCCACCTAAGAAGAAAAAAAAGGTAGAAGACCCTAAAGACTTTCCTGTAGATCTGCATGCATTCCTCAGTCAAGCTGTGTTTAGTAATAGAACTGTTGCTTCTTTTGCTGTGTATACCACTAAAGAAAAAGCTCAAATTTTATATAAGAAACTTATGGAAAAATATTCTGTAACCTTTATAAGTAGACATGGTTTTGGGGGTCATAATATCTTGTTTTTTCTAACACCACATAGACATAGAGTTTCAGCAATTAATAATTACTGTCAAAAACTATGTACCTTTAGTTTTTTAATTTGTAAAGGTGTGAATAAGGAATACTTGTTTTACAGTGCCTTGTGTAGACAGCCATATGCAGTAGTAGAAGAAAGTATTCAGGGGGGCCTTAAGGAGCATGACTTTAACCCAGAAGAACCAGAAGAAACTAAGCAGGTTTCATGGAAATTAGTTACACAGTATGCTTTGGACACCAAGTGTGAGGATGTTTTCTTGCTTATGGGCATGTACTTAGACTTTCAGGAAAACCCTCTGCAATGCAAAAAATGTGAAAAAAAGGATCAGCCAAATCACTTTAACCATCATGAAAAGCACTATTATAATGCCCAAATTTTTGCAGACAGCAAAAATCAAAAAAGCATTTGCCAGCAGGCTGTTGATACTGTAGCAGCCAAACAAAGGGTTGACAGTATCCATATGACCAGAGAAGAAATGTTAGTTGAAAGGTTTAATTTTTTGCTTGATAAAATGGACTTAATTTTTGGGGCACATGGCAATGCTGTTTTAGAGCAATATATGGCTGGGGTGGCCTGGATTCATTGTTTGCTGCCTCAAATGGACACTGTCATTTATGAGTTCTTAAAATGCATTGTATTAAACATTCCAAAAAAAAGGTACTGGCTATTTAAGGGGCCAATAGACAGTGGCAAAACTACTTTAGCTGCAGCTTTACTTGATCTCTGTGGGGGAAAGTCATTAAATGTTAATATGCCATTAGAAAGATTAAACTTTGAGTTAGGAGTGGGTATAGATCAGTTTATGGTTGTATTTGAGGATGTAAAAGGCACTGGTGCAGAGTCAAGGGATTTACCTTCAGGGCATGGCATAAGCAACCTTGATTGCCTAAGAGATTACTTAGATGGAAGTGTGAAAGTTAATTTAGAGAGAAAACACCAAAACAAAAGAACACAGGTGTTTCCACCTGGAATTGTAACCATGAATGAATATTCAGTGCCTAGAACTTTACAAGCCAGATTTGTAAGGCAAATAGATTTTAGACCTAAGGCCTACCTGAGAAAATCACTAAGCTGCTCTGAATATTTACTAGAAAAAAGGATTTTGCAAAGTGGCATGACTTTGCTTTTGCTTCTAATCTGGTTTAGGCCAGTTGCTGACTTTGCAGCTGCCATTCATGAGAGGATTGTGCAGTGGAAAGAAAGGCTGGATTTAGAAATAAGCATGTATACATTTTCTACTATGAAAGCTAATGTTGGCATGGGGAGACCCATTCTTGACTTTCCTAGAGAGGAAGATTCTGAAGCAGAAGACTCTGGACATGGATCAAGCACTGAATCTCAATCACAATGCTTTTCCCAGGTCTCAGAAGCCTCTGGTGCAGACACACAGGAACACTGCACTTATCACATCTGTAAAGGCTTTCAATGTTTCAAAAAACCAAAAACCCCTCCCCCAAAA
>BAD27119
ATGGACAAAGTGCTGAATAGGGAGGAATCCATGGAGCTTATGGATTTATTAGGCCTTGATAGGTCTGCATGGGGGAACATTCCTGTCATGAGAAAAGCTTATCTGAAAAAATGCAAAGAACTTCACCCTGATAAAGGTGGGGACGAAGACAAGATGAAGAGAATGAATTTTTTATATAAAAAAATGGAACAAGGTGTAAAAGTTGCTCATCAGCCTGATTTTGGTACATGGAATAGTTCAGAGGTGCCAACCTATGGAACAGATGAATGGGAATCCTGGTGGAATACATTTAATGAGAAGTGGGATGAAGACCTGTTTTGCCATGAAGAAATGTTTGCCAGTGATGATGAAAACACAGGATCCCAACACTCTACCCCACCTAAAAAGAAAAAAAAGGTAGAAGACCCTAAAGACTTTCCTGTAGATCTGCATGCATTCCTCAGTCAAGCTGTGTTTAGTAATAGAACTGTTGCTTCTTTTGCTGTGTATACCACTAAAGAAAAAGCTCAAATTTTATATAAGAAACTTATGGAAAAATATTCTGTAACTTTTATAAGTAGACATGGTTTTGGGGGTCATAATATTTTGTTTTTCTTAACACCACATAGACATAGAGTGTCAGCAATTAATAACTACTGTCAAAAACTATGTACCTTTAGTTTTTTAATTTGTAAAGGTGTGAATAAGGAATACTTGTTTTATAGTGCCCTGTGTAGACAGCCATATGCAGTAGTGGAAGAAAGTATTCAGGGGGGCCTTAAGGAGCATGACTTTAACCCAGAAGAACCAGAAGAAACTAAGCAGGTTTCATGGAAATTAGTTACACAGTATGCCTTGGAAACCAAGTGTGAGGATGTTTTTTTGCTTATGGGCATGTACTTAGACTTTCAGGAAAACCCCCAGCAATGCAAAAAATGTGAAAAAAAGGATCAGCCAAATCACTTTAACCATCATGAAAAACACTATTATAATGCCCAAATTTTTGCAGATAGCAAAAATCAAAAAAGCATTTGCCAGCAGGCTGTTGATACTGTAGCAGCCAAACAAAGGGTTGACAGCATCCACATGACCAGAGAAGAAATGTTAGTTGAAAGGTTTAATTTCTTGCTTGATAAAATGGACTTGATTTTTGGGGCACATGGCAATGCTGTTTTAGAGCAATATATGGCTGGGGTGGCCTGGATTCATTGCTTGCTGCCTCAAATGGACACTGTTATTTATGACTTTCTAAAATGCATTGTATTAAACATTCCAAAAAAAAGGTACTGGCTATTCAAGGGGCCAATAGACAGTGGCAAAACTACTTTAGCTGCAGCTTTACTTGATCTCTGTGGGGGAAAGTCATTAAATGTTAATATGCCATTAGAAAGATTAAACTTTGAATTAGGAGTGGGTATAGATCAGTTTATGGTTGTATTTGAGGATGTAAAAGGCACTGGTGCAGAGTCAAGGGATTTACCTTCAGGGCATGGCATAAGCAACCTTGATTGCTTAAGAGATTACTTAGATGGAAGTGTAAAAGTTAATTTAGAGAGGAAACACCAAAACAAAAGAACACAGGTGTTTCCACCTGGAATTGTAACCATGAATGAATATTCAGTGCCTAGAACTTTACAGGCCAGATTTGTAAGGCAGATAGATTTTAGACCAAAGGCCTACCTGAGAAAATCACTAAGCTGCTCTGAGTATTTGCTAGAAAAAAGGATTTTGCAAAGTGGTATGACTTTGCTTTTGCTTTTAATCTGGTTTAGGCCAGTTGCTGACTTTGCAGCTGCCATTCATGAGAGGATTGTGCAGTGGAAAGAAAGGCTGGATTTAGAAATAAGCATGTATACATTTTCTACTATGAAAGCTAATGTTGGTATGGGGAGACCCATTCTTGACTTTCCTAGAGAGGAAGATTCTGAAGCAGAAGACTCTGGACATGGATCAAGCACTGAATCACAATCACAATGCTTTTCCCAGGTCTCAGAAGCCTCTGGTGCAGACACACAGGAAAACTGCACTTTTCACATCTGTAAAGGCTTTCAATGTTTCAAAAAACCAAAGACCCCTCCCCCAAAA
>BAC22847
ATGGACAAAGTGCTGAATAGGGAGGAATCCATGGAGCTCATGGATTTATTAGGCCTTGATAGATCTGCATGGGGAAACATTCCTGTCATGAGAAAAGCTTATCTGAAAAAATGCAAAGAACTTCACCCTGATAAAGGTGGGGACGAAGACAAAATGAAGAGAATGAATTTTTTATATAAAAAAATGGAACAAGGTGTAAAAGTTGCTCATCAGCCTGATTTTGGTACATGGAATAGTTCAGAGGTGCCAACCTATGGAACAGATGAATGGGAATCCTGGTGGAATACATTTAATGAGAAGTGGGATGAAGACCTGTTTTGCCATGAAGAAATGTTTGCCAGTGATGATGAAAACACAGGATCCCAACACTCTACCCCACCTAAGAAGAAAAAAAAGGTAGAAGACCCTAAAGACTTTCCTGTAGATCTGCATGCATTCCTCAGTCAAGCTGTGTTTAGTAATAGAACTGTTGCTTCTTTTGCTGTGTATACCACTAAAGAAAAAGCTCAAATTTTATATAAGAAACTTATGGAAAAATATTCTGTAACCTTTATAAGTAGACATGGTTTTGGGGGTCATAATATCTTGTTTTTTCTAACACCACATAGACATAGAGTTTCAGCAATTAATAATTACTGTCAAAAACTATGTACCTTTAGTTTTTTAATTTGTAAAGGTGTGAATAAGGAATACTTGTTTTACAGTGCCTTGTGTAGACAGCCATATGCAGTAGTGGAAGAAAGTATTCAGGGGGGCCTTAAGGAGCATGACTTTAACCCAGAAGAACCAGAAGAAACTAAGCAGGTTTCATGGAAATTAGTTACACAGTATGCTTTGGACACCAAGTGTGAGGATGTTTTCTTGCTTATGGGCATGTACTTAGACTTTCAGGAAAACCCTCTGCAATGCAAAAAATGTGAAAAAAAGGATCAGCCAAATCACTTTAACCATCATGAAAAGCACTATTATAATGCCCAAATTTTTGCAGACAGCAAAAATCAAAAAAGCATTTGCCAGCAGGCTGTTGATACTGTAGCAGCCAAACAAAGGGTTGACAGTATCCATATGACCAGAGAAGAAATGTTAGTTGAAAGGTTTAATTTTTTGCTTGATAAAATGGACTTAATTTTTGGGGCACATGGCAATGCTGTTTTAGAGCAATATATGGCTGGGGTGGCCTGGATTCATTGTTTGCTGCCTCAAATGGACACTGTCATTTATGAGTTCTTAAAATGCATTGTATTAAACATTCCAAAAAAAAGGTACTGGCTATTTAAGGGGCCAATAGACAGTGGCAAAACTACTTTAGCTGCAGCTTTACTTGATCTCTGTGGGGGAAAGTCATTAAATGTTAATATGCCATTAGAAAGATTAAACTTTGAGTTAGGAGTGGGTATAGATCAGTTTATGGTTGTATTTGAGGATGTAAAAGGCACTGGTGCAGAGTCAAGGGATTTACCTTCAGGGCATGGCATAAGCAACCTTGATTGCCTAAGAGATTACTTAGATGGAAGTGTGAAAGTTAATTTAGAGAGAAAACACCAAAACAAAAGAACACAGGTGTTTCCACCTGGAATTGTAACCATGAATGAATATTCAGTGCCTAGAACTTTACAAGCCAGATTTGTAAGGCAAATAGATTTTAGACCTAAGGCCTACCTCAGAAAATCACTAAGCTGCTCTGAATATTTACTAGAAAAGAGAATTTTGCAAAGTGGCATGACTTTGCTTTTGCTTCTAATCTGGTTTAGGCCAGTTGCTGACTTTGCAGCTGCCATTCATGAGAGGATTGTGCAGTGGAAAGAAAGGCTGGATTTAGAAATAAGCATGTATACATTTTCTACTATGAAAGCTAATGTTGGCATGGGGAGACCCATTCTTGACTTTCCTAGAGAGGAAGATTCTGAAGCAGAAGACTCTGGACATGGATCAAGCACTGAATCTCAATCACAATGCTTTTCCCAGGTCTCAGAAGCCTCTGGTGCAGACACACAGGAACACTGCACTTATCACATCTGTAAAGGCTTTCAATGTTTCAAAAAACCAAAAACCCCTCCCCCAAAA
>AEC15838
ATGGACAAAGTGCTGAATAGGGAGGAATCCATGGAGCTTATGGATTTATTAGGCCTTGATAGGTCTGCATGGGGGAACATTCCTGTCATGAGAAAAGCTTATCTGAAAAAATGCAAAGAACTCCACCCTGATAAAGGTGGGGACGAAGACAAGATGAAGAGAATGAATTTTTTATATAAAAAAATGGAACAAGGTGTAAAAGTTGCTCATCAGCCTGATTTTGGTACATGGAATAGTTCAGAGGTGCCAACCTATGGAACAGATGAATGGGAATCCTGGTGGAATACATTTAATGAGAAGTGGGATGAAGACCTGTTTTGCCATGAAGAAATGTTTGCCAGTGATGATGAAAACACAGGATCCCAACACTCTACCCCACCTAAGAAGAAAAAAAAGGTAGAAGACCCTAAAGACTTTCCTGTAGATCTGCATGCATTCCTCAGTCAAGCTGTGTTTAGTAATAGAACTGTTGCTTCTTTTGCTGTGTATACCACTAAAGAAAAAGCTCAAATTTTATATAAGAAACTTATGGAAAAATATTCTGTAACTTTTATAAGTAGACATGGTTTTGGGGGTCATAATATTTTGTTTTTCTTAACACCACATAGACATAGAGTGTCAGCAATTAATAACTACTGTCAAAAACTATGTACCTTTAGTTTTTTAATTTGTAAAGGTGTGAATAAGGAATACTTGTTTTATAGTGCCCTGTGTAGACAGCCATATGCAGTAGTGGAAGAAAGTATTCAGGGGGGCCTTAAGGAGCATGACTTTAACCCAGAAGAACCAGAAGAAACTAAGCAGGTTTCATGGAAATTAGTTACACAGTATGCCTTGGAAACCAAGTGTGAGGATGTTTTTTTGCTTATGGGCATGTACTTAGACTTTCAGGAAAACCCACAGCAATGCAAAAAATGTGAAAAAAAGGATCAGCCAAATCACTTTAACCATCATGAAAAACACTATTATAATGCCCAAATTTTTGCAGATAGCAAAAATCAAAAAAGCATTTGCCAGCAGGCTGTTGATACTGTAGCAGCCAAACAAAGGGTTGACAGCATCCACATGACCAGAGAAGAAATGTTAGTTGAAAGGTTTAATTTCTTGCTTGATAAAATGGACTTGATTTTTGGGGCACATGGCAATGCTGTTTTAGAGCAATATATGGCTGGGGTGGCCTGGATTCATTGCTTGCTGCCTCAAATGGACACTGTTATTTATGACTTTCTGAAATGCATTGTATTAAACATTCCAAAAAAAAGGTACTGGCTATTCAAGGGGCCAATAGACAGTGGCAAAACTACTTTAGCTGCAGCTTTACTTGATCTCTGTGGGGGAAAGTCATTAAATGTTAATATGCCATTAGAAAGATTAAACTTTGAGTTAGGAGTGGGTATAGATCAGTTTATGGTTGTATTTGAGGATGTAAAAGGCACTGGTGCAGAGTCAAGGGATTTACCTTCAGGGCATGGCATAAGCAACCTTGATTGCTTAAGAGATTACTTAGATGGAAGTGTAAAAGTTAATTTAGAGAGGAAACACCAAAACAAAAGAACACAGGTGTTTCCACCTGGAATTGTAACCATGAATGAATATTCAGTGCCTAGAACTTTACAGGCCAGATTTGTAAGGCAAATAGATTTTAGACCAAAGGCCTACCTGAGAAAATCACTAAGCTGCTCTGAGTATTTGCTAGAAAAAAGGATTTTGCAAAGTGGTATGACTTTGCTTTTGCTTTTAATCTGGTTTAGGCCAGTTGCTGACTTTGCAGCTGCCATTCATGAGAGGATTGTGCAGTGGAAAGAAAGGCTGGATTTAGAAATAAGCATGTATACATTTTCTACTATGAAAGCTAATGTTGGTATGGGGAGACCCATTCTTGACTTTCCTAGAGAGGAAGATTCTGAAGCAGAAGACTCTGGACATGGATCAAGCACTGAATCACAATCACAATGCTTTTCCCAGGTCTCAGAAGCCTCTGGTGCAGACACACAGGAAAACTGCACTTTTCACATCTGTAAAGGCTTTCAATGTTTCAAAAAACCAAAGACCCCTCCCCCAAAA
>BAD06037
ATGGACAAAGTGCTGAATAGGGAGGAATCCATGGAGCTCATGGATTTATTAGGCCTTGATAGATCTGCATGGGGAAACATTCCTGTCATGAGAAAAGCTTATCTGAAAAAATGCAAAGAACTTCACCCTGATAAAGGTGGGGACGAAGACAAAATGAAGAGAATGAATTTTTTATATAAAAAAATGGAACAAGGTGTAAAAGTTGCTCATCAGCCTGATTTTGGTACATGGAATAGTTCAGAGGTGCCAACCTATGGAACAGATGAATGGGAATCCTGGTGGAATACATTTAATGAGAAGTGGGATGAAGACCTGTTTTGCCATGAAGAGATGTTTGCCAGTGATGATGAAAACACAGGATCCCAACACTCTACCCCACCTAAGAAGAAAAAAAAGGTAGAAGACCCTAAAGACTTTCCTGTAGATCTGCATGCATTCCTCAGTCAAGCTGTGTTTAGTAATAGAACTGTTGCTTCTTTTGCTGTGTACACCACTAAAGAAAAAGCTCAAATTTTATATAAGAAACTTATGGAAAAATATTCTGTAACCTTTATAAGTAGACATGGTTTTGGGGGTCATAATATTTTGTTTTTTTTAACACCACATAGACATAGAGTTTCAGCAATTAATAATTACTGTCAAAAACTGTGTACCTTTAGTTTTTTAATTTGTAAAGGTGTGAATAAGGAATACTTGTTTTACAGTGCCTTGTGTAGACAGCCATATGCAGTAGTGGAAGAAAGTATTCAGGGGGGCCTTAAGGAGCATGACTTTAACCCAGAAGAACCAGAAGAAACTAAGCAGGTTTCATGGAAATTAGTTACACAGTATGCTTTGGACACCAAGTGTGAGGATGTTTTCTTGCTTATGGGCATGTACTTAGACTTTCAGGAAAACCCACTGCAATGCAAAAAATGTGAAAAAAAGGATCAGCCAAATCACTTTAACCATCATGAAAAGCACTATTATAATGCCCAAATTTTTGCAGATAGCAAAAATCAAAAAAGCATTTGCCAGCAGGCTGTTGATACTGTAGCAGCCAAACAAAGGGTTGACAGTATCCATATGACCAGAGAAGAAATGTTAGTTGAAAGGTTTAATTTTTTGCTTGATAAAATGGACTTAATTTTTGGGGCACATGGCAATGCTGTTTTAGAGCAATATATGGCTGGGGTGGCCTGGATTCACTGTTTGCTGCCTCAAATGGACACAGTCATTTATGAGTTCTTAAAATGCATTGTATTAAACATTCCAAAAAAAAGGTACTGGCTATTCAAGGGGCCAATAGACAGTGGCAAAACTACTTTAGCTGCAGCTTTACTTGATCTCTGTGGGGGAAAGTCATTAAATGTTAATATGCCATTAGAAAGATTAAACTTTGAGTTAGGAGTGGGTATAGATCAGTTTATGGTTGTATTTGAGGATGTAAAAGGCACTGGTGCAGAGTCAAGGGATTTACCTTCAGGACATGGCATAAGCAACCTTGATTGCCTAAGAGATTACTTAGATGGAAGTGTGAAAGTTAATTTAGAGAGAAAACACCAAAACAAAAGAACACAGGTGTTTCCACCTGGAATTGTAACCATGAATGAATATTCAGTGCCTAGAACTTTACAAGCCAGATTTGTAAGGCAAATAGATTTTAGACCTAAGGCCTACCTGAGAAAATCACTAAGCTGCTCTGAATATTTACTAGAAAAAAGGATTTTGCAAAGTGGCATGACTTTGCTTTTGCTTTTAATCTGGTTTAGGCCAGTTGCTGACTTTGCAGCTGCCATTCATGAGAGGATTGTGCAGTGGAAAGAAAGGCTGGATTTAGAAATAAGCATGTATACATTTTCTACTATGAAAGCTAATGTTGGTATGGGGAGACCCATTCTTGACTTTCCTAGAGAGGAAGATTCTGAAGCAGAAGACTCTGGACATGGATCAAGCACTGAATCTCAATCACAATGCTCTTCCCAGGTCTCAGAAGCCTCTGGTGCAGACACACAGGAACACTGCACTTATCACATCTGTAAAGGCTTTCAATGTTTCAAAAAACCAAAGACCCCTCCCCCAAAA
>BAC15732
ATGGACAAAGTGCTGAATAGGGAGGAATCCATGGAGCTCATGGATTTATTAGGCCTTGATAGATCTGCATGGGGAAACATTCCTGTCATGAGAAAAGCTTATCTGAAAAAATGCAAAGAACTTCACCCTGATAAAGGTGGGGACGAAGACAAAATGAAGAGAATGAACTTTTTATATAAAAAAATGGAACAAGGTGTAAAAGTTGCTCATCAGCCTGATTTTGGTACATGGAATAGTTCAGAGGTGCCAACCTATGGAACAGATGAGTGGGAATCCTGGTGGAATACATTTAATGAGAAGTGGGATGAAGACCTGTTTTGCCATGAAGAAATGTTTGCCAGTGATGATGAAAACACAGGATCCCAACACTCTACCCCACCTAAGAAGAAAAAAAAGGTAGAAGACCCTAAAGACTTTCCTGTAGATCTGCATGCATTCCTCAGTCAAGCTGTGTTTAGTAATAGAACTGTTGCTTCTTTTGCTGTGTATACCACTAAAGAAAAAGCTCAAATTTTATATAAGAAACTTATGGAAAAATATTCTGTAACCTTTATAAGTAGACATGGTTTTGGGGGTCATAATATTTTGTTTTTTTTAACACCACATAGACATAGAGTTTCAGCAATTAATAATTACTGTCAGAAACTATGTACCTTTAGTTTTTTAATTTGTAAAGGTGTAAATAAGGAATACTTGTTTTACAGTGCCTTGTGTAGACAGCCATATGCAGTAGTGGAAGAAAGTATTCAGGGGGGCCTTAAGGAGCATGACTTTAACCCAGAAGAACCAGAAGAAACTAAGCAGGTTTCATGGAAATTAGTTACACAGTATGCTTTGGACACCAAGTGTGAGGATGTTTTCTTGCTTATGGGCATGTACTTAGACTTTCAGGAAAACCCACTGCAATGCAAAAAATGTGAAAAGAAGGATCAGCCAAATCACTTTAACCATCATGAAAAGCACTATTATAATGCCCAAATTTTTGCAGATAGCAAAAATCAAAAAAGCATTTGCCAGCAGGCTGTTGATACTGTAGCAGCCAAACAAAGGGTTGACAGTCTCCATATGACCAGAGAAGAAATGTTAGTTGAAAGGTTTAATTTTTTGCTTGATAAAATGGACTTAATTTTTGGGGCACATGGCAATGCTGTTTTAGAGCAATATATGGCTGGGGTGGCCTGGATTCATTGTTTGCTGCCTCAAATGGACACAGTCATTTATGAGTTCTTAAAATGCATTGTATTAAACATTCCAAAAAAAAGGTACTGGCTATTCAAGGGGCCAATAGACAGTGGCAAAACTACTTTAGCTGCAGCTTTACTTGATCTCTGTGGGGGAAAGTCATTAAATGTTAATATGCCATTAGAAAGATTAAACTTTGAGTTAGGAGTGGGTATAGATCAGTTTATGGTTGTATTTGAGGATGTAAAAGGCACTGGTGCAGAGTCAAGGGATTTACCTTCAGGGCATGGCATAAGCAACCTTGATTGCCTAAGAGATTACTTAGATGGAAGTGTGAAAGTTAATTTAGAGAGAAAACACCAAAACAAAAGAACACAGGTGTTTCCACCTGGAATTGTAACCATGAATGAATATTCAGTGCCTAGAACTTTACAAGCCAGATTTGTAAGGCAAATAGATTTTAGACCTAAGGCCTACCTAAGAAAATCACTAAGCTGCTCTGAATATTTACTCGAAAAAAGGATTTTGCAAAGTGGCATGACTTTGCTTTTGCTTTTAATCTGGTTTAGGCCAGTTGCTGACTTTGCAGCTGCCATTCATGAGAGGATTGTGCAGTGGAAAGAAAGGCTGGATTTAGAAATAAGCATGTATACATTTTCTACTATGAAAGCTAATGTTGGTATGGGGAGACCCATTCTTGACTTTCCTAGAGAGGAAGATTCTGAAGCAGAAGACTCTGGACATGGATCAAGCACTGAATCTCAATCACAATGCTCTTCCCAGGTCTCAGAAGCCTCTGGTGCAGACACACAGGAACACTGCACCTATCACATCTGTAAAGGCTTTCAATGTTTCAAAAAACCAAAAACCCCTCCCCCAAAG
>AEC15934
ATGGACAAAGTGCTGAATAGGGAGGAATCCATGGAGCTTATGGATTTATTAGGCCTTGATAGGTCTGCATGGGGGAACATTCCTGTCATGAGAAAAGCTTATCTGAAAAAATGCAAAGAACTCCACCCTGATAAAGGTGGGGACGAAGACAAGATGAAGAGAATGAATTTTTTATATAAAAAAATGGAACAAGGTGTAAAAGTTGCTCATCAGCCTGATTTTGGTACATGGAATAGTTCAGAGGTGCCAACCTATGGAACAGATGAATGGGAATCCTGGTGGAATACATTTAATGAGAAGTGGGATGAAGACCTGTTTTGCCATGAAGAAATGTTTGCCAGTGATGATGAAAACACAGGATCCCAACACTCTACCCCACCTAAAAAGAAAAAAAAGGTAGAAGACCCTAAAGACTTTCCTGTAGATCTGCATGCATTCCTCAGTCAAGCTGTGTTTAGTAATAGAACTGTTGCTTCTTTTGCTGTGTATACCACTAAAGAAAAAGCTCAAATTTTATATAAGAAACTTATGGAAAAATATTCTGTAACTTTTATAAGTAGACATGGTTTTGGGGGTCATAATATTTTGTTTTTCTTAACACCACATAGACATAGAGTGTCAGCAATTAATAACTACTGTCAAAAACTATGTACCTTTAGTTTTTTAATTTGTAAAGGTGTGAATAAGGAATACTTGTTTTATAGTGCCCTGTGTAGACAGCCATATGCAGTAGTGGAAGAAAGTATTCAGGGGGGCCTTAAGGAGCATGACTTTAACCCAGAAGAACCAGAAGAAACTAAGCAGGTTTCATGGAAATTAGTTACACAGTATGCCTTGGAAACCAAGTGTGAGGATGTTTTTTTGCTTATGGGCATGTACTTAGACTTTCAGGAAAACCCACAGCAATGCAAAAAATGTGAAAAAAAGGATCAGCCAAATCACTTTAACCATCATGAAAAACACTATTATAATGCCCAAATTTTTGCAGATAGCAAAAATCAAAAAAGCATTTGCCAGCAGGCTGTTGATACTGTAGCAGCCAAACAAAGGGTTGACAGCATCCACATGACCAGAGAAGAAATGTTAGTTGAAAGGTTTAATTTCTTGCTTGATAAAATGGACTTGATTTTTGGGGCACATGGCAATGCTGTTTTAGAGCAATATATGGCTGGGGTGGCCTGGATTCATTGCTTGCTGCCTCAAATGGACACTGTTATTTATGACTTTCTAAAATGCATTGTATTAAACATTCCAAAAAAAAGGTACTGGCTATTCAAGGGGCCAATAGACAGTGGCAAAACTACTTTAGCTGCAGCTTTACTTGATCTCTGTGGGGGAAAGTCATTAAATGTTAATATGCCATTAGAAAGATTAAACTTTGAATTAGGAGTGGGTATAGATCAGTTTATGGTTGTATTTGAGGATGTAAAAGGCACTGGTGCAGAGTCAAGGGATTTACCTTCAGGGCATGGCATAAGCAACCTTGATTGCTTAAGAGATTACTTAGATGGAAGTGTAAGAGTTAATTTAGAGAGGAAACACCAAAACAAAAGAACACAGGTGTTTCCACCTGGAATTGTAACCATGAATGAATATTCAGTGCCTAGAACTTTACAGGCCAGATTTGTAAGGCAGATAGATTTTAGACCAAAGGCCTACCTGAGAAAATCACTAAGCTGCTCTGAGTATTTGCTAGAAAAAAGGATTTTGCAAAGTGGTATGACTTTGCTTTTGCTTTTAATCTGGTTTAGGCCAGTTGCTGACTTTGCAGCTGCCATTCATGAGAGGATTGTGCAGTGGAAAGAAAGGCTGGATTTAGAAATAAGCATGTATACATTTTCTACTATGAAAGCTAATGTTGGTATGGGGAGACCCATTCTTGACTTTCCTAGAGAGGAAGATTCTGAAGCAGAAGACTCTGGACATGGATCAAGCACTGAATCACAATCACAATGCTCTTCCCAGGTCTCAGAAGCCTCTGGTGCAGACACACAGGAAAACTGCACTTTTCACATCTGTAAAGGCTTTCAATGTTTCAAAAAACCAAAGACCCCTCCCCCAAAA
>BAE02909
ATGGACAAAGTGCTGAATAGGGAGGAATCCATGGAGCTCATGGATTTATTAGGCCTTGATAGATCTGCATGGGGAAACATTCCTGTCATGAGAAAAGCTTATCTAAAAAAATGCAAAGAACTTCACCCTGATAAAGGTGGGGACGAAGACAAAATGAAGAGAATGAATTTTTTATATAAAAAAATGGAGCAAGGTGTAAAAGTTGCTCATCAGCCTGATTTTGGTACATGGAATAGTTCAGAGGTGCCAACCTATGGAACAGATGAGTGGGAATCCTGGTGGAATACATTTAATGAGAAGTGGGATGAAGACCTGTTTTGCCATGAAGAAATGTTTGCCAGTGATGATGAAAACACAGGATCCCAACACTCTACCCCACCTAAGAAGAAAAAAAAGGTAGAAGACCCTAAAGACTTTCCTGTAGATCTGCATGCATTCCTCAGTCAAGCTGTGTTTAGTAATAGAACTGTTGCTTCTTTTGCTGTGTATACCACTAAAGAAAAAGCTCAAATTTTATATAAGAAACTTATGGAAAAATATTCTGTAACCTTTATAAGTAGACATGGTTTTGGGGGTCATAATATTTTGTTTTTTTTAACACCACATAGACATAGAGTTTCAGCAATTAATAATTACTGTCAAAAACTATGTACCTTTAGTTTTCTAATTTGTAAAGGTGTGAATAAGGAATACTTGTTTTACAGTGCCTTGTGTAGACAGCCATATGCAGTAGTGGAAGAAAGTATTCAGGGGGGCCTTAAGGAGCATGACTTTAACCCAGAAGAACCAGAAGAAACTAAGCAGGTTTCATGGAAATTAGTAACACAGTATGCTTTGGACACCAAGTGTGAGGATGTTTTCTTGCTTATGGGCATGTACTTAGACTTTCAGGAAAACCCACTGCAATGCAAAAAATGTGAAAAAAAGGATCAGCCAAATCACTTTAACCATCATGAAAAGCACTATTATAATGCCCAAATTTTTGCAGATAGCAAAAATCAAAAAAGCATTTGCCAGCAGGCTGTTGATACTGTAGCAGCCAAACAAAGGGTTGACAGTATCCATATGACCAGAGAAGAAATGTTAGTTGAAAGGTTTAATTTTTTGCTTGATAAAATGGACTTGATTTTTGGGGCACATGGCAATGCTGTTTTAGAGCAATATATGGCTGGGGTGGCCTGGATTCATTGTTTGCTGCCTCAAATGGACACTGTCATTTATGAGTTCTTAAAATGCATTGTATTAAACATTCCAAAAAAAAGGTACTGGCTATTCAAGGGGCCAATAGACAGTGGCAAAACTACTTTAGCTGCAGCTTTACTTGATCTCTGTGGGGGGAAGTCATTAAATGTTAATATGCCATTGGAAAGATTAAACTTTGAGTTAGGAGTGGGTATAGATCAGTTTATTGTTGTATTTGAGGATGTAAAAGGCACTGGTGCAGAGTCAAGGGATTTACCTTCAGGACATGGCATAAGCAACCTTGATTGCTTAAGAGATTACTTAGATGGAAGTGTGAAAGTTAATTTAGAGAGAAAACACCAAAATAAAAGAACACAGGTGTTTCCACCTGGAATTGTAACCATGAATGAATATTCAGTGCCTAGAACATTACAAGCCAGATTTGTAAGGCAAATAGATTTTAGACCTAAGGCCTACCTGAGAAAATCACTAAGCTGCTCTGAATATTTACTAGAAAAAAGGATTTTGCAAAGTGGTATGACTTTGCTTTTGCTTTTAATCTGGTTTAGGCCAGTTGCTGACTTTGCAGCTGCCATTCATGAGAGGATTGTGCAGTGGAAAGAAAGGCTGGATTTAGAAATAAGCATGTATACATTTTCTACTATGAAAGCTAATGTTGGTATGGGGAGACCCATTCTTGACTTTCCTAGAGAGGAAGATTCTGAAGCAGAAGACTCTGGACATGGATCAAGCACTGAATCTCAATCACAATGCTCTTCCCAGGTCTCAGAAGCCTCTGGTGCAGACACACAGGAACACTGCACCTATCACATTTGTAAAGGCTTTCAATGTTTCAAAAAACCAAAAACCCCTCCCCCAAAA
>AEC15832
ATGGACAAAGTGCTGAATAGGGAGGAATCCATGGAGCTTATGGATTTATTAGGCCTTGATAGGTCTGCATGGGGGAACATTCCTGTCATGAGAAAAGCTTATCTGAAAAAATGCAAAGAACTCCACCCTGATAAAGGTGGGGACGAAGACAAGATGAAGAGAATGAATTTTTTATATAAAAAAATGGAACAAGGTGTAAAAGTTGCTCATCAGCCTGATTTTGGTACATGGAATAGTTCAGAGGTGCCAACCTATGGAACAGATGAATGGGAATCCTGGTGGAATACATTTAATGAGAAGTGGGATGAAGACCTGTTTTGCCATGAAGAAATGTTTGCCAGTGATGATGAAAACACAGGATCCCAACACTCTACCCCACCTAAGAAGAAAAAAAAGGTAGAAGACCCTAAAGACTTTCCTGTAGATCTGCATGCATTCCTCAGTCAAGCTGTGTTTAGTAATAGAACTGTTGCTTCTTTTGCTGTGTATACCACTAAAGAAAAAGCTCAAATTTTATATAAGAAACTTATGGAAAAATATTCTGTAACTTTTATAAGTAGACATGGTTTTGGGGGTCATAATATTTTGTTTTTCTTAACACCACATAGACATAGAGTGTCAGCAATTAATAACTACTGTCAAAAACTATGTACCTTTAGTTTTTTAATTTGTAAAGGTGTGAATAAGGAATACTTGTTTTATAGTGCCCTGTGTAGACAGCCATATGCAGTAGTGGAAGAAAGTATTCAGGGGGGCCTTAAGGAGCATGACTTTAACCCAGAAGAACCAGAAGAAACTAAGCAGGTTTCATGGAAATTAGTTACACAGTATGCCTTGGAAACCAAGTGTGAGGATGTTTTTTTGCTTATGGGCATGTACTTAGACTTTCAGGAAAACCCACAGCAATGCAAAAAATGTGAAAAAAAGGATCAGCCAAATCACTTTAACCATCATGAAAAACACTATTATAATGCCCAAATTTTTGCAGATAGCAAAAATCAAAAAAGCATTTGCCAGCAGGCTGTTGATACTGTAGCAGCCAAACAAAGGGTTGACAGCATCCACATGACCAGAGAAGAAATGTTAGTTGAAAGGTTTAATTTCTTGCTTGATAAAATGGACTTGATTTTTGGGGCACATGGCAATGCTGTTTTAGAGCAATATATGGCTGGGGTGGCCTGGATTCATTGCTTGCTGCCTCAAATGGACACTGTTATTTATGACTTTCTGAAATGCATTGTATTAAACATTCCAAAAAAAAGGTACTGGCTATTCAAGGGGCCAATAGACAGTGGCAAAACTACTTTAGCTGCAGCTTTACTTGATCTCTGTGGGGGAAAGTCATTAAATGTTAATATGCCATTAGAAAGATTAAACTTTGAGTTAGGAGTGGGTATAGATCAGTTTATGGTTGTATTTGAGGATGTAAAAGGCACTGGTGCAGAGTCAAGGGATTTACCTTCAGGGCATGGCATAAGCAACCTTGATTGCTTAAGAGATTACTTAGATGGAAGTGTAAAAGTTAATTTAGAGAGGAAACACCAAAACAAAAGAACACAGGTGTTTCCACCTGGAATTGTAACCATGAATGAATATTCAGTGCCTAGAACTTTACAGGCCAGATTTGTAAGGCAAATAGATTTTAGACCAAAGGCCTACCTGAGAAAATCACTAAGCTGCTCTGAGTATTTGCTAGAAAAAAGGATTTTGCAAAGTGGTATGACTTTGCTTTTGCTTTTAATCTGGTTTAGGCCAGTTGCTGACTTTGCAGCTGCCATTCATGAGAGGATTGTGCAGTGGAAAGAAAGGCTGGATTTAGAAATAAGCATGTATACATTTTCTACTATGAAAGCTAATGTTGGTATGGGGAGACCCATTCTTGACTTTCCTAGAGAGGAAGATTCTGAAGCAGAAGACTCTGGACATGGATCAAGCACTGAATCACAATCACAATGCTTTTCCCAGGTCTCAGAAGCCTCTGGTGCAGACACACAGGAAAACTGCACTTTTCACATCTGTAAAGGCTTTCAATGTTTCAAAAAACCAAAGACCCCTCCCCCAAAA
>BAE02903
ATGGACAAAGTGCTGAATAGGGAGGAATCCATGGAGCTCATGGATTTATTAGGCCTTGATAGATCTGCATGGGGAAACATTCCTGTCATGAGAAAAGCTTATCTAAAAAAATGCAAAGAACTTCACCCTGATAAAGGTGGGGACGAAGACAAAATGAAGAGAATGAATTTTTTATATAAAAAAATGGAGCAAGGTGTAAAAGTTGCTCATCAGCCTGATTTTGGTACATGGAATAGTTCAGAGGTGCCAACCTATGGAACAGATGAGTGGGAATCCTGGTGGAATACATTTAATGAGAAGTGGGATGAAGACCTGTTTTGCCATGAAGAAATGTTTGCCAGTGATGATGAAAACACAGGATCCCAACACTCTACCCCACCTAAGAAGAAAAAAAAGGTAGAAGACCCTAAAGACTTTCCTGTAGATCTGCATGCATTCCTCAGTCAAGCTGTGTTTAGTAATAGAACTGTTGCTTCTTTTGCTGTGTATACCACTAAAGAAAAAGCTCAAATTTTATATAAGAAACTTATGGAAAAATATTCTGTAACCTTTATAAGTAGACATGGTTTTGGGGGTCATAATATTTTGTTTTTTTTAACACCACATAGACATAGAGTTTCAGCAATTAATAATTACTGTCAAAAACTATGTACCTTTAGTTTTTTAATTTGTAAAGGTGTGAATAAGGAATACTTGTTTTACAGTGCCTTGTGTAGACAGCCATATGCAGTAGTGGAAGAAAGTATTCAGGGGGGCCTTAAGGAGCATGACTTTAACCCAGAAGAACCAGAAGAAACTAAGCAGGTTTCATGGAAATTAGTAACACAGTATGCTTTGGACACCAAGTGTGAGGATGTTTTCTTGCTTATGGGCATGTACTTAGACTTTCAGGAAAACCCACTGCAATGCAAAAAATGTGAAAAAAAGGATCAGCCAAATCACTTTAACCATCATGAAAAGCACTATTATAATGCCCAAATTTTTGCAGATAGCAAAAATCAAAAAAGCATTTGCCAGCAGGCTGTTGATACTGTAGCAGCCAAACAAAGGGTTGACAGTATCCATATGACCAGAGAAGAAATGTTAGTTGAAAGGTTTAATTTTTTGCTTGATAAAATGGACTTGATTTTTGGGGCACATGGCAATGCTGTTTTAGAGCAATATATGGCTGGGGTGGCCTGGATTCATTGTTTGCTGCCTCAAATGGACACTGTCATTTATGAGTTCTTAAAATGCATTGTATTAAACATTCCAAAAAAAAGGTACTGGCTATTCAAGGGGCCAATAGACAGTGGCAAAACTACTTTAGCTGCAGCTTTACTTGATCTCTGTGGGGGGAAGTCATTAAATGTTAATATGCCATTAGAAAGATTAAACTTTGAGTTAGGAGTGGGTATAGATCAGTTTATGGTTGTATTTGAGGATGTAAAAGGCACTGGTGCAGAGTCAAGGGATTTACCTTCAGGGCATGGCATAAGCAACCTTGATTGCTTAAGAGATTACTTAGATGGAAGTGTGAAAGTTAATTTAGAGAGAAAACACCAAAATAAAAGAACACAGGTGTTTCCACCTGGAATTGTAACCATGAATGAATATTCAGTGCCTAGAACATTACAAGCCAGATTTGTAAGGCAAATAGATTTTAGACCTAAGGCCTACCTGAGAAAATCACTAAGCTGCTCTGAATATTTACTAGAAAAAAGGATTTTGCAAAGTGGTATGACTTTGCTTTTGCTTTTAATCTGGTTTAGGCCAGTTGCTGACTTTGCAGCTGCCATTCATGAGAGGATTGTGCAGTGGAAAGAAAGGCTGGATTTAGAAATAAGCATGTATACATTTTCTACTATGAAAGCTAATGTTGGTATGGGGAGACCCATTCTTGACTTTCCTAGAGAGGAAGATTCTGAAGCAGAAGACTCTGGACATGGATCAAGCACTGAATCTCAATCACAATGCTTTTCCCAGGTCTCAGAAGCCTCTGGTGCAGACACACAGGAACACTGCACCTATCACATCTGTAAAGGCTTTCCATGTTTCAAAAAACCAAAAACCCCTCCCCCAAAA
>BAC15738
ATGGACAAAGTGCTGAATAGGGAGGAATCCATGGAGCTCATGGATTTATTAGGCCTTGATAGATCTGCATGGGGAAACATTCCTGTCATGAGAAAAGCTTATCTGAAAAAATGCAAAGAACTTCACCCTGATAAAGGTGGGGACGAAGACAAAATGAAGAGAATGAATTTTTTATATAAAAAAATGGAACAAGGTGTAAAAGTTGCTCATCAGCCTGATTTTGGTACATGGAATAGTTCAGAGGTGCCAACCTATGGAACAGATGAGTGGGAATCCTGGTGGAATACATTTAATGAGAAGTGGGATGAAGACCTGTTTTGCCATGAAGAAATGTTTGCCAGTGATGATGAAAACACAGGATCCCAACACTCTACCCCACCTAAGAAGAAAAAAAAGGTAGAAGACCCTAAAGACTTTCCTGTAGATCTGCATGCATTCCTCAGTCAAGCTGTGTTTAGTAATAGAACTGTTGCTTCTTTTGCTGTGTATACCACTAAAGAAAAAGCTCAAATTTTATATAAGAAACTTATGGAAAAATATTCTGTAACCTTTATAAGTAGACATGGTTTTGGGGGTCATAATATTTTGTTTTTTTTAACACCACATAGACATAGAGTTTCAGCAATTAATAATTACTGTCAGAAACTATGTACCTTTAGTTTTTTAATTTGTAAAGGTGTGAATAAGGAATACTTGTTTTACAGTGCCTTGTGTAGACAGCCATATGCAGTAGTGGAAGAAAGTATTCAGGGGGGCCTTAAGGAGCATGACTTTAACCCAGAAGAACCAGAAGAAACTAAGCAGGTTTCATGGAAATTAGTTACACAGTATGCTTTGGACACCAAGTGTGAGGATGTTTTCTTGCTTATGGGCATGTACTTAGACTTTCAGGAAAACCCACTGCAATGCAAAAAATGTGAAAAGAAGGATCAGCCAAATCACTTTAACCATCATGAAAAGCACTATTATAATGCCCAAATTTTTGCAGATAGCAAAAATCAAAAAAGCATTTGCCAGCAGGCTGTTGATACTGTAGCAGCCAAACAAAGGGTTGACAGTATCCATATGACCAGAGAAGAAATGTTAGTTGAAAGGTTTAATTTTTTGCTTGATAAAATGGACTTAATTTTTGGGGCACATGGCAATGCTGTTTTAGAGCAATATATGGCTGGGGTGGCCTGGATTCATTGTTTGCTGCCTCAAATGGACACAGTCATTTATGAGTTCTTAAAATGCATTGTATTAAACATTCCAAAAAAAAGGTACTGGCTATTCAAGGGGCCAATAGACAGTGGCAAAACTACTTTAGCTGCAGCTTTACTTGATCTCTGTGGGGGAAAGTCATTAAATGTTAATATGCCATTAGAAAGATTAAACTTTGAGTTAGGAGTGGGTATAGATCAGTTTATGGTTGTATTTGAGGATGTAAAAGGCACTGGTGCAGAATCAAGGGATTTACCTTCAGGGCATGGCATAAGCAACCTTGATTGCCTAAGAGATTACTTAGATGGAAGTGTGAAAGTTAATTTAGAGAGAAAACACCAAAACAAAAGAACACAGGTGTTTCCACCTGGAATTGTAACCATGAATGAATATTCAGTGCCTAGAACTTTACAAGCCAGATTTGTAAGGCAAATAGATTTTAGACCTAAGGCCTACCTAAGAAAATCACTAAGCTGCTCTGAATATTTACTCGAAAAAAGGATTTTGCAAAGTGGCATGACTTTGCTTTTGCTTTTAATCTGGTTTAGGCCAGTTGCTGACTTTGCAGCTGCCATTCATGAAAGGATTGTGCAGTGGAAAGAAAGGCTGGATTTAGAAATAAGCATGTATACATTTTCTACTATGAAAGCTAATGTTGGTATGGGGAGACCCATTCTTGACTTTCCTAGAGAGGAAGATTCTGAAGCAGAAGACTCTGGACATGGATCAAGCACTGAATCTCAATCACAATGCTATTCCCAGGTCTCAGAAGCCTCTGGTGCAGACACACAGGAACACTGCACCTATCACATCTGTAAAGGCTTTCAATGTTTCAAAAAACCAAAAACCCCTCCCCCAAAG
>BAD11843
ATGGACAAAGTGCTGAATAGGGAGGAATCCATGGAGCTCATGGATTTATTAGGTCTTGATAGATCTGCATGGGGAAACATTCCTGTCATGAGAAAAGCTTATCTGAAAAAATGCAAAGAACTTCACCCTGATAAAGGTGGGGACGAAGACAAAATGAAGAGAATGAATTTTTTATATAAAAAAATGGAACAAGGTGTAAAAGTTGCTCATCAGCCTGATTTTGGTACATGGAATAGTTCAGAGGTGCCAACCTATGGAACAGATGAGTGGGAATCCTGGTGGAATACATTTAATGAGAAGTGGGATGAAGACCTGTTTTGCCATGAAGAAATGTTTGCCAGTGATGATGAAAACACAGGATCCCAACACTCTACCCCACCTAAGAAGAAAAAAAAGGTAGAAGACCCTAAAGACTTTCCTGTAGATCTGCATGCATTCCTCAGTCAAGCTGTGTTTAGTAATAGAACTGTTGCTTCTTTTGCTGTGTATACCACTAAAGAAAAAGCTCAAATTTTATATAAGAAACTTATGGAAAAATATTCTGTAACCTTTATAAGTAGACATGGTTTTGGGGGTCATAATATTTTGTTTTTTTTAACACCACATAGACATAGAGTTTCAGCAATTAATAATTACTGTCAAAAACTATGTACCTTTAGTTTTTTAATTTGTAAAGGTGTGAATAAGGAATACTTGTTTTACAGTGCCTTGTGTAGACAGCCATATGCAGTAGTGGAAGAAAGTATTCAGGGGGGCCTTAAGGAGCATGACTTTAACCCAGAAGAACCAGAAGAAACTAAGCAGGTTTCATGGAAATTAGTTACACAGTATGCTTTGGACACCAAGTGTGAGGATGTTTTCTTGCTTATGGGCATGTACTTAGACTTTCAGGAAAACCCACTGCAATGCAAAAAATGTGAAAAAAAGGATCAGCCAAATCACTTTAACCATCATGAAAAGCACTATTATAATGCCCAAATTTTTGCAGATAGCAAAAATCAAAAAAGCATTTGCCAGCAGGCTGTTGATACTGTAGCAGCCAAACAAAGGGTTGACAGTATCCATATGACCAGAGAAGAAATGTTAGTTGAAAGGTTTAATTTTTTGCTTGATAAAATGGACTTAATTTTTGGGGCACATGGCAATGCTGTTTTAGAGCAATATATGGCTGGGGTGGCCTGGATTCATTGTTTGCTGCCTCAAATGGACACAGTCATTTATGAGTTCTTAAAATGCATTGTATTAAACATTCCAAAAAAAAGGTACTGGCTATTCAAGGGGCCAATAGACAGTGGCAAAACTACTTTAGCTGCAGCTTTACTTGATCTCTGTGGGGGAAAGTCATTAAATGTTAATATGCCATTAGAAAGATTAAACTTTGAGTTAGGAGTGGGTATAGATCAGTTTATGGTTGTATTTGAGGATGTAAAAGGCACTGGTGCAGAGTCAAGGGATTTACCTTCAGGGCATGGCATAAGCAACCTTGATTGCCTAAGAGATTACTTAGATGGAAGTGTGAAAGTTAATTTAGAGAGAAAACACCAAAACAAAAGAACACAGGTGTTTCCACCTGGAATTGTAACCATGAATGAATATTCAGTGCCTAGAACTTTACAAGCCAGATTTGTAAGGCAAATAGATTTTAGACCTAAGGCCTACCTAAGAAAATCACTAAGCTGCTCTGAATATTTACTAGAAAAAAGGATTTTGCAAAGTGGCATGACTTTGCTTTTGCTTTTAATCTGGTTTAGGCCAGTTGCTGACTTTGCAGCTGCCATTCATGAGAGGATTGTGCAGTGGAAAGAAAGGCTGGATTTAGAAATAAGCATGTATACATTTTCTACTATGAAAGCTAATGTTGGTATGGGGAGACCCATTCTTGACTTTCCTAGAGAGGAAGATTCTGAAGCAGAAGACTCTGGACATGGATCAAGCACTGAATCTCAATCACAATGCTCTTCCCAGGTCTCAGAAGCCTCTGGTGCAGACACACAGGAACACTGCACTTATCACATCTGTAAAGGCTTTCAATGTTTCAAAAAACCAAAAACCCCTCCCCCAAAG
>BAB68942
ATGGACAAAGTGCTGAATAGGGAGGAATCCATGGAGCTTATGGATTTATTAGGCCTTGATAGGTCTGCATGGGGGAACATTCCTGTCATGAGAAAAGCTTATCTGAAAAAATGCAAAGAACTTCACCCTGATAAAGGTGGGGACGAAGACAAGATGAAGAGAATGAATTTTTTATATAAAAAAATGGAACAAGGTGTAAAAGTTGCTCATCAGCCTGATTTTGGTACATGGAATAGTTCAGAGGTGCCAACCTATGGAACAGATGAATGGGAATCCTGGTGGAATACATTTAATGAGAAGTGGGATGAAGACCTGTTTTGCCATGAAGAAATGTTTGCCAGTGATGATGAAAACACAGGATCCCAACACTCTACCCCACCTAAAAAGAAAAAAAAGGTAGAAGACCCTAAAGACTTTCCTGTAGATCTGCATGCATTCCTCAGTCAAGCTGTGTTTAGTAATAGAACTGTTGCTTCTTTTGCTGTGTATACCACTAAAGAAAAAGCTCAAATTTTATATAAGAAACTTATGGAAAAATATTCTGTAACTTTTATAAGTAGACATGGTTTTGGGGGTCATAATATTTTGTTTTTCTTAACACCACATAGACATAGAGTGTCAGCAATTAATAACTACTGTCAAAAACTATGTACCTTTAGTTTTTTAATTTGTAAAGGTGTGAATAAGGAATACTTGTTTTATAGTGCCCTGTGTAGACAGCCATATGCAGTAGTGGAAGAAAGTATTCAGGGGGGCCTTAAGGAGCATGACTTTAACCCAGAAGAACCAGAAGAAACTAAGCAGGTTTCATGGAAATTAGTTACACAGTATGCCTTGGAAACCAAGTGTGAGGATGTTTTTTTGCTTATGGGCATGTACTTAGACTTTCAGGAAAACCCCCAGCAATGCAAAAAATGTGAAAAAAAGGATCAGCCAAATCACTTTAACCATCATGAAAAACACTATTATAATGCCCAAATTTTTGCAGATAGCAAAAATCAAAAAAGCATTTGCCAGCAGGCTGTTGATACTGTAGCAGCCAAACAAAGGGTTGACAGCATCCACATGACCAGAGAAGAAATGCTAGTTGAAAGGTTTAATTTCTTGCTTGATAAAATGGACTTGATTTTTGGGGCACATGGCAATGCTGTTTTAGAGCAATATATGGCTGGGGTGGCCTGGATTCATTGCTTGCTGCCTCAAATGGACACTGTTATTTATGACTTTCTAAAATGCATTGTATTAAACATTCCAAAAAAAAGGTACTGGCTATTCAAGGGGCCAATAGACAGTGGCAAAACTACTTTAGCTGCAGCTTTACTTGATCTCTGTGGGGGAAAGTCATTAAATGTTAATATGCCATTAGAAAGATTAAACTTTGAATTAGGAGTGGGTATAGATCAGTTTATGGTTGTATTTGAGGATGTAAAAGGCTCTGGTGCAGAGTCAAGGGATTTACCTTCAGGGCATGGCATAAGCAACCTTGATTGCTTAAGAGATTACTTAGATGGAAGTGTAAAAGTTAATTTAGAGAGGAAACACCAAAACAAAAGAACACAGGTGTTTCCACCTGGAATTGTAACCATGAATGAATATTCAGTGCCTAGAACTTTACAGGCCAGATTTGTAAGGCAGATAGATTTTAGACCAAAGGCCTACCTGAGAAAATCACTAAGCTGCTCTGAGTATTTGCTAGAAAAAAGGATTTTGCAAAGTGGTATGACTTTGCTTTTGCTTTTAATCTGGTTTAGGCCAGTTGCTGACTTTGCAGCTGCCATTCATGAGAGGATTGTGCAGTGGAAAGAAAGGCTGGATTTAGAAATAAGCATGTATACATTTTCTACTATGAAAGCTAATGTTGGTATGGGGAGACCCATTCTTGACTTTCCTAGAGAGGAAGATTCTGAAGCAGAAGACTCTGGACATGGATCAAGCACTGAATCACAATCACAATGCTTTTCCCAGGTCTCAGAAGCCTCTGGTGCAGACACACAGGAAAACTGCACTTTTCACATCTGTAAAGGCTTTCAATGTTTCAAAAAACCAAAGACCCCTCCCCCAAAA
>BAD11849
ATGGACAAAGTGCTGAATAGGGAGGAATCCATGGAGCTCATGGATTTATTAGGTCTTGATAGATCTGCATGGGGAAACATTCCTGTCATGAGAAAAGCTTATCTGAAAAAATGCAAAGAACTTCACCCTGATAAAGGTGGGGACGAAGACAAAATGAAGAGAATGAATTTTTTATATAAAAAAATGGAACAAGGTGTAAAAGTTGCTCATCAGCCTGATTTTGGTACATGGAATAGTTCAGAGGTGCCAACCTATGGAACAGATGAGTGGGAATCCTGGTGGAATACATTTAATGAGAAGTGGGATGAAGACCTGTTTTGCCATGAAGAAATGTTTGCCAGTGATGATGAAAACACAGGATCCCAACACTCTACCCCACCTAAGAAGAAAAAAAAGGTAGAAGACCCTAAAGACTTTCCTGTAGATCTGCATGCATTCCTCAGTCAAGCTGTGTTTAGTAATAGAACTGTTGCTTCTTTTGCTGTGTATACCACTAAAGAAAAAGCTCAAATTTTATATAAGAAACTTATGGAAAAATATTCTGTAACCTTTATAAGTAGACATGGTTTTGGGGGTCATAATATTTTGTTTTTTTTAACACCACATAGACATAGAGTTTCAGCAATTAATAATTACTGTCAAAAACTATGTACCTTTAGTTTTTTAATTTGTAAAGGTGTGAATAAGGAATACTTGTTTTACAGTGCCTTGTGTAGACAGCCATATGCAGTAGTGGAAGAAAGTATTCAGGGGGGCCTTAAGGAGCATGACTTTAACCCAGAAGAACCAGAAGAAACTAAGCAGGTTTCATGGAAATTAGTTACACAGTATGCTTTGGACACCAAGTGTGAGGATGTTTTCTTGCTTATGGGCATGTACTTAGACTTTCAGGAAAACCCACTGCAATGCAAAAAATGTGAAAAAAAGGATCAGCCAAATCACTTTAACCATCATGAAAAGCACTATTATAATGCCCAAATTTTTGCAGATAGCAAAAATCAAAAAAGCATTTGCCAGCAGGCTGTTGATACTGTAGCAGCCAAACAAAGGGTTGACAGTATCCATATGACCAGAGAAGAAATGTTAGTTGAAAGGTTTAATTTTTTGCTTGATAAAATGGACTTAATTTTTGGGGCACATGGCAATGCTGTTTTAGAGCAATATATGGCTGGGGTGGCCTGGATTCATTGTTTGCTGCCTCAAATGGACACAGTCATTTATGAGTTCTTAAAATGCATTGTATTAAACATTCCAAAAAAAAGGTACTGGCTATTCAAGGGGCCAATAGACAGTGGCAAAACTACTTTAGCTGCAGCTTTACTTGATCTCTGTGGGGGAAAGGCATTAAATGTTAATATGCCATTAGAAAGATTAAACTTTGAGTTAGGAGTGGGTATAGATCAGTTTATGGTTGTATTTGAGGATGTAAAAGGCACTGGTGCAGAGTCAAGGGATTTACCTTCAGGGCATGGCATAAGCAACCTTGATTGCCTAAGAGATTACTTAGATGGAAGTGTGAAAGTTAATTTAGAGAGAAAACACCAAAACAAAAGAACACAGGTGTTTCCACCTGGAATTGTAACCATGAATGAATATTCAGTGCCTAGAACTTTACAAGCCAGATTTGTAAGGCAAATAGATTTTAGACCTAAGGCCTACCTAAGAAAATCACTAAGCTGCTCTGAATATTTACTAGAAAAAAGGATTTTGCAAAGTGGCATGACTTTGCTTTTGCTTTTAATCTGGTTTAGGCCAGTTGCTGACTTTGCAGCTGCCATTCATGAGAGGATTGTGCAGTGGAAAGAAAGGCTGGATTTAGAAATAAGCATGTATACATTTTCTACTATGAAAGCTAATGTTGGTATGGGGAGACCCATTCTTGACTTTCCTAGAGAGGAAGATTCTGAAGCAGAAGACTCTGGACATGGATCAAGCACTGAATCTCAATCACAATGCTCTTCCCAGGTCTCAGAAGCCTCTGGTGCAGACACACAGGAACACTGCACTTATCACATCTGTAAAGGCTTTCAATGTTTCAAAAAACCAAAAACCCCTCCCCCAAAG
>BAC22787
ATGGACAAAGTGCTGAATAGGGAGGAATCCATGGAGCTCATGGATTTATTAGGCCTTGATAGATCTGCATGGGGAAACATTCCTGTCATGAGAAAAGCTTATCTGAAAAAATGCAAAGAACTTCACCCTGATAAAGGTGGGGACGAAGACAAAATGAAGAGAATGAATTTTTTATATAAAAAAATGGAACAAGGTGTAAAAGTTGCTCATCAGCCTGATTTTGGTACATGGAATAGTTCAGAGGTGCCAACCTATGGAACAGATGAATGGGAATCCTGGTGGAATACATTTAATGAGAAGTGGGATGAAGACCTGTTTTGCCATGAAGAAATGTTTGCCAGTGATGATGAAAACACAGGATCCCAACACTCTACCCCACCTAAGAAGAAAAAAAAGGTAGAAGACCCTAAAGACTTTCCTGTAGATCTGCATGCATTCCTCAGTCAAGCTGTGTTTAGTAATAGAACTGTTGCTTCTTTTGCTGTGTATACCACTAAAGAAAAAGCTCAAATTTTATATAAGAAACTTATGGAAAAATATTCTGTAACCTTTATAAGTAGACATGGTTTTGGGGGTCATAATATCTTGTTTTTTCTAACACCACATAGACATAGAGTATCAGCAATTAATAATTACTGTCAAAAACTGTGTACCTTTAGTTTTTTAATTTGTAAAGGTGTGAATAAGGAATACTTGTTTTACAGTGCCTTGTGTAGACAGCCATATGCAGTAGTGGAAGAAAGTATTCAGGGGGGCCTTAAGGAGCATGACTTTAACCCAGAAGAACCAGAAGAAACTAAGCAGGTTTCATGGAAATTAGTTACACAGTATGCTTTGGACACCAAGTGTGAGGATGTTTTCTTGCTTATGGGCATGTACTTAGACTTTCAGGAAAACCCTCTGCAATGCAAAAAATGTGAAAAAAAGGATCAGCCAAATCACTTTAACCATCATGAAAAGCACTATTATAATGCCCAAATTTTTGCAGACAGCAAAAACCAAAAAAGCATTTGCCAGCAGGCTGTTGATACTGTAGCAGCCAAACAAAGGGTTGACAGTATCCATATGACCAGAGAAGAAATGTTAGTTGAAAGGTTTAATTTTTTGCTTGATAAAATGGACTTAATTTTTGGGGCACATGGCAATGCTGTTTTAGAGCAATATATGGCTGGGGTGGCCTGGATTCATTGTTTACTGCCTCAAATGGACACTGTCATTTATGAGTTCTTAAAATGCATTGTATTAAACATTCCAAAAAAAAGGTACTGGCTATTTAAGGGGCCAATAGACAGTGGCAAAACTACTTTAGCTGCAGCTTTACTTGATCTCTGTGGGGGAAAGTCATTAAATGTTAATATGCCATTAGAAAGATTAAACTTTGAGTTAGGAGTGGGTATAGATCAGTTTATGGTTGTATTTGAGGATGTAAAAGGCACTGGTGCAGAGTCAAGGGATTTACCTTCAGGGCATGGCATAAGCAACCTTGATTGCCTAAGAGATTACTTAGATGGAAGTGTGAAAGTTAATTTAGAGAGAAAACACCAAAACAAAAGAACACAGGTGTTTCCACCTGGAATTGTAACCATGAATGAATATTCAGTGCCTAGAACTTTACAAGCCAGATTTGTAAGGCAAATAGATTTTAGACCTAAGGCCTACCTGAGAAAATCACTAAGCTGCTCTGAATATTTACTAGAAAAAAGAATTTTGCAAAGTGGCATGACTTTGCTTTTGCTTCTAATCTGGTTTAGGCCAGTTGCTGACTTTGCAGCTGCCATTCATGAGAGGATTGTGCAGTGGAAAGAAAGGCTGGATTTAGAAATAAGCATGTATACATTTTCTACTATGAAAGCTAATGTTGGCATGGGGAGACCCATTCTTGACTTTCCTAGAGAGGAAGATTCTGAAGCAGAAGACTCTGGACATGGATCAAGCACTGAATCTCAATCACAATGCTTTTCCCAGGTCTCAGAAGCCTCTGGTGCAGACACACAGGAACACTGCACTTATCACATCTGTAAAGGCTTTCAATGTTTCAAAAAACCAAAAACCCCTCCCCCAAAA
>AAB62690
ATGGACAAAGTGCTGAATAGGGAGGAATCCATGGAGCTTATGGATTTATTAGGCCTTGATAGATCTGCATGGGGAAACATTCCTGTCATGAGAAAAGCTTATCTGAAAAAATGCAAAGAACTCCACCCTGATAAAGGTGGGGACGAAGACAAAATGAAGAGAATGAATTTTTTATATAAAAAAATGGAACAAGGTGTAAAAGTTGCTCATCAGCCTGATTTTGGTACATGGAATAGTTCAGAGGTGCCAACCTATGGAACAGATGAATGGGAATCCTGGTGGAATACATTTAATGAGAAGTGGGATGAAGACCTGTTTTGCCATGAAGAAATGTTTGCCAGTGATGATGAAAACACAGGATCCCAACACTCTACCCCACCTAAGAAGAAAAAAAAGGTAGAAGACCCTAAAGACTTTCCTGTAGATCTGCATGCATTCCTCAGTCAAGCTGTGTTTAGTAATAGAACTGTTGCTTCTTTTGCTGTGTATACCACTAAAGAAAAAGCTCAAATTTTATATAAGAAACTTATGGAAAAATATTCTGTAACCTTTATAAGTAGACATGGTTTTGGGGGTCATAATATTTTGTTTTTCTTAACACCACATAGACATAGAGTTTCAGCAATTAATAATTACTGTCAAAAACTATGTACCTTTAGTTTTTTAATTTGTAAAGGTGTGAATAAGGAATACTTGTTTTACAGTGCCTTGTGTAGACAGCCATATGCAGTAGTGGAAGAAAGTATTCAGGGGGGCCTTAAGGAGCATGACTTTAACCCAGAAGAACCAGAAGAAACTAAGCAGGTTTCATGGAAATTAGTTACACAGTATGCTTTGGACACCAAGTGTGAGGATGTTTTCTTGCTTATGGGCATGTACTTAGACTTTCAGGAAAACCCACAGCAATGCAAAAAATGTGAAAAAAAAGATCAGCCAAATCACTTTAACCATCATGAAAAGCACTATTATAATGCCCAAATTTTTGCAGATAGCAAAAATCAAAAAAGCATTTGCCAGCAGGCTGTTGATACTGTAGCAGCCAAACAAAGGGTTGACAGTATCCATATGACCAGAGAAGAAATGTTAGTTGAAAGGTTTAATTTTTTGCTTGATAAAATGGACTTAATTTTTGGGGCACATGGCAATGCTGTTTTAGAGCAATATATGGCTGGGGTGGCCTGGATTCATTGTTTGCTGCCTCAAATGGACACTGTCATTTATGAGTTCTTAAAATGCATTGTATTAAACATTCCAAAAAAAAGGTACTGGCTATTCAAGGGGCCAATAGACAGTGGCAAAACTACTTTAGCTGCAGCTTTACTTGATCTCTGTGGGGGAAAGTCATTAAATGTTAATATGCCATTAGAAAGATTAAACTTTGAGTTAGGAGTGGGTATAGATCAGTTTATGGTTGTATTTGAGGATGTAAAAGGCACTGGTGCAGAGTCAAGGGATTTACCTTCAGGGCATGGCATAAGCAACCTTGATTGCCTCAGAGATTACTTAGATGGAAGTGTGAAAGTTAATTTAGAGAGAAAACACCAAAACAAAAGAACACAGGTGTTTCCACCTGGAATTGTAACCATGAATGAATATTCAGTGCCTAGAACTTTACAAGCCAGATTTGTAAGGCAAATAGATTTTAGACCTAAGGCCTACCTGAGAAAATCACTAAGCTGCTCTGAATATTTACTAGAAAAAAGGATTTTGCAAAGTGGCATGACTTTGCTTTTGCTTTTAATCTGGTTTAGGCCAGTTGCTGACTTTGCAGCTGCCATTCATGAGAGGATTGTGCAGTGGAAAGAAAGGCTGGATTTAGAAATAAGCATGTATACATTTTCTACTATGAAAGCTAATGTTGGTATGGGGAGACCCATTCTTGACTTTCCTAGAGAGGAAGATTCTGAAGCAGAAGACTCTGGACATGGATCAAGCACTGAATCTCAATCACAATGCTATTCCCAGGTCTCAGAAGCCTCTGGTGCAGACACACAGGAACACTGCACTTATCACATCTGTAAAGGCTTTCAATGTTTCAAAAAACCAAAGACCCCTCCCCCAAAA
>AEC15568
ATGGACAAAGTGCTGAATAGGGAGGAATCCATGGAGCTTATGGATTTATTAGGCCTTGATAGGTCTGCATGGGGGAACATTCCTGTCATGAGAAAAGCTTATCTGAAAAAATGCAAAGAACTCCACCCTGATAAAGGTGGGGACGAAGACAAGATGAAGAGAATGAATTTTTTATATAAAAAAATGGAACAAGGTGTAAAAGTTGCTCATCAGCCTGATTTTGGTACATGGAATAGTTCAGAGGTGCCAACCTATGGAACAGATGAATGGGAATCCTGGTGGAATACATTTAATGAGAAGTGGGATGAAGACCTGTTTTGCCATGAAGAAATGTTTGCCAGTGATGATGAAAACACAGGATCCCAACACTCTGCCCCACCTAAAAAGAAAAAAAAGGTAGAAGACCCTAAAGACTTTCCTGTAGATCTGCATGCATTCCTCAGTCAAGCTGTGTTTAGTAATAGAACTGTTGCTTCTTTTGCTGTGTATACCACTAAAGAAAAAGCTCAAATTTTATATAAGAAACTTATGGAAAAATATTCTGTAACTTTTATAAGTAGACATGGTTTTGGGGGTCATAATATTTTGTTTTTCTTAACACCACATAGACATAGAGTGTCAGCAATTAATAACTACTGTCAAAAACTATGTACCTTTAGTTTTTTAATTTGTAAAGGTGTGAATAAGGAATACTTGTTTTATAGTGCCCTGTGTAGACAGCCATATGCAGTAGTGGAAGAAAGTATTCAGGGGGGCCTTAAGGAGCATGACTTTAACCCAGAAGAACCAGAAGAAACTAAGCAGGTTTCATGGAAATTAGTTACACAGTATGCCTTGGAAACCAAGTGTGAGGATGTTTTTTTGCTTATGGGCATGTACTTAGACTTTCAGGAAAACCCACAGCAATGCAAAAAATGTGAAAAAAAGGATCAGCCAAATCACTTTAACCATCATGAAAAACACTATTATAATGCCCAAATTTTTGCAGATAGCAAAAATCAAAAAAGCATTTGCCAGCAGGCTGTTGATACTGTAGCAGCCAAACAAAGGGTTGACAGCATCCACATGACCAGAGAAGAAATGTTAGTTGAAAGGTTTAATTTCTTGCTTGATAAAATGGACTTAATTTTTGGGGCACATGGCAATGCTGTTTTAGAGCAATACATGGCTGGGGTGGCCTGGATTCATTGCTTGCTGCCTCAAATGGACACTGTTATTTATGACTTTCTAAAATGCATTGTATTAAACATTCCAAAAAAAAGGTACTGGCTATTCAAGGGGCCAATAGACAGTGGCAAAACTACTTTAGCTGCAGCTTTACTTGATCTCTGTGGGGGAAAGTCATTAAATGTTAATATGCCATTAGAAAGATTAAACTTTGAATTAGGAGTGGGTATAGATCAGTTTATGGTTGTATTTGAGGATGTAAAAGGCACTGGTGCAGAGTCAAGGGATTTACCTTCAGGGCATGGCATAAGCAACCTTGATTGCTTAAGAGATTACTTAGATGGAAGTGTAAAAGTTAATTTAGAGAGGAAACACCAAAACAAAAGAACACAGGTGTTTCCACCTGGAATTGTAACCATGAATGAATATTCAGTGCCTAGAACTTTACAGGCCAGATTTGTAAGGCAGATAGATTTTAGACCAAAGGCCTACCTGAGAAAATCACTAAGCTGCTCTGAGTATTTGCTAGAAAAAAGGATTTTGCAAAGTGGTATGACTTTGCTTTTGCTTTTAATCTGGTTTAGGCCAGTTGCTGACTTTGCAGCTGCCATTCATGAGAGGATTGTGCAGTGGAAAGAAAGGCTGGATTTAGAAATAAGCATGTATACATTTTCTACTATGAAAGCTAATGTTGGTATGGGGAGACCCATTCTTGACTTTCCTAGAGAGGAAGATTCTGAAGCAGAAGACTCTGGACATGGATCAAGCACTGAATCACAATCACAATGCTTTTCCCAGGTCTCAGAAGCCTCTGGTGCAGACACGCAGGAAAACTGCACTTTTCACATCTGTAAAGGCTTTCAATGTTTCAAAAAACCAAAGACCCCTCCCCCAAAA
>AAK98007
ATGGACAAAGTGCTGAATAGGGAGGAATCCATGGAGCTCATGGATTTATTAGGCCTTGATAGATCTGCATGGGGAAACATTCCTGTCATGAGAAAAGCTTATCTGAAAAAATGCAAAGAACTTCACCCTGATAAAGGTGGGGACGAAGACAAAATGAAGAGAATGAATTTTTTATATAAAAAAATGGAACAAGGTGTAAAAGTTGCTCATCAGCCTGATTTTGGTACATGGAATAGTTCAGAGGTGCCAACCTATGGAACAGATGAATGGGAATCCTGGTGGAATACATTTAATGAGAAGTGGGATGAAGACCTGTTTTGCCATGAAGAGATGTTTGCCAGTGATGATGAAAACACAGGATCCCAACACTCTACCCCACCTAAGAAGAAAAAAAAGGTAGAAGACCCTAAAGACTTTCCTGTAGATCTGCATGCATTCCTCAGTCAAGCTGTGTTTAGTAATAGAACTGTTGCTTCTTTTGCTGTGTACACCACTAAAGAAAAAGCTCAAATTTTATATAAGAAACTTATGGAAAAATATTCTGTAACCTTTATAAGTAGACATGGTTTTGGGGGTCATAATATTTTGTTTTTTTTAACACCACATAGACATAGAGTTTCAGCAATTAATAATTACTGTCAAAAACTATGTACCTTTAGTTTTTTAATTTGTAAAGGTGTGAATAAGGAATACTTGTTTTACAGTGCCTTGTGTAGACAGCCATATGCAGTAGTGGAAGAAAGTATTCAGGGGGGCCTTAAGGAGCATGACTTTAACCCAGAAGAACCAGAAGAAACTAAGCAGGTTTCATGGAAATTAGTTACACAGTATGCTTTGGACACCAAGTGTGAGGATGTTTTCTTGCTTATGGGCATGTACTTAGACTTTCAGGAAAACCCACTGCAATGCAAAAAATGTGAAAAAAAGGATCAGCCAAATCACTTTAACCATCATGAAAAGCACTATTATAATGCCCAAATTTTTGCAGATAGCAAAAATCAAAAAAGCATTTGCCAGCAGGCTGTTGATACTGTAGCAGCCAAACAAAGGGTTGACAGTATCCATATGACCAGAGAAGAAATGTTAGTTGAAAGGTTTAATTTTTTGCTTGATAAAATGGACTTAATTTTTGGGGCACATGGCAATGCTGTTTTAGAGCAATATATGGCTGGGGTTGCCTGGATTCACTGTTTGCTGCCTCAAATGGACACAGTCATTTATGAGTTCTTAAAATGCATTGTATTAAACATTCCAAAAAAAAGGTACTGGCTATTCAAGGGGCCAATAGACAGTGGCAAAACTACTTTAGCTGCAGCTTTACTTGATCTCTGTGGGGGAAAGTCATTAAATGTTAATATGCCATTAGAAAGATTAAACTTTGAGTTAGGAGTGGGTATAGATCAGTTTATGGTTGTATTTGAGGATGTAAAAGGCACTGGTGCAGAGTCAAGGGATTTACCTTCAGGACATGGCATAAGCAACCTTGATTGCCTAAGAGATTACTTAGATGGAAGTGTGAAAGTTAATTTAGAGAGAAAACACCAAAACAAAAGAACACAGGTGTTTCCACCTGGAATTGTAACCATGAATGAATATTCAGTGCCTAGAACTTTACAAGCCAGATTTGTAAGGCAAATAGATTTTAGACCTAAGGCCTACCTGAGAAAATCACTAAGCTGCTCTGAATATTTACTAGAAAAAAGGATTTTGCAAAGTGGCATGACTTTGCTTTTGCTTTTAATCTGGTTTAGGCCAGTTGCTGACTTTGCAGCTGCCATTCATGAGAGGATTGTGCAGTGGAAAGAAAGGCTGGATTTAGAAATAAGCATGTATACATTTTCTACTATGAAAGCTAATGTTGGTATGGGGAGACCCATTCTTGACTTTCCTAGAGAGGAAGATTCTGAAGCAGAAGACTCTGGACATGGATCAAGCACTGAATCTCAATCACAATGCTCTTCCCAGGTCTCAGAAGCCTCTGGTGCAGACACACAGGAACACTGCACCTATCACATCTGTAAAGGCTTTCAATGTTTCAAAAAACCAAAGACCCCTCCCCCAAAA
>BAF40806
ATGGACAAAGTGCTGAATAGGGAGGAATCCATGGAGCTCATGGATTTATTAGGCCTTGATAGATCTGCATGGGGAAACATCCCTGTCATGAGAAAAGCTTATCTGAAAAAATGCAAAGAACTTCACCCTGATAAAGGTGGGGACGAAGACAAAATGAAGAGAATGAATTTTTTATATAAAAAAATGGAACAAGGTGTAAAAGTTGCTCATCAGCCTGATTTTGGTACATGGAATAGTTCAGAGGTGCCAACCTATGGAACAGATGAATGGGAATCCTGGTGGAATACATTTAATGAGAAGTGGGATGAAGACCTGTTTTGCCATGAAGAAATGTTTGCCAGTGATGATGAAAACACAGGATCCCAGCACTCTACCCCACCTAAGAAGAAAAAAAAGGTAGAAGACCCTAAAGACTTTCCTGTAGATCTGCATGCATTCCTCAGTCAAGCTGTGTTTAGTAATAGAACTGTTGCTTCTTTTGCTGTGTATACCACTAAAGAAAAAGCTCAAATTTTATATAAGAAACTTATGGAAAAATATTCTGTAACCTTTATAAGTAGACATGGTTTTGGGGGTCATAATATTTTGTTTTTTTTAACACCACATAGACATAGAGTTTCAGCAATTAATAATTACTGTCAAAAACTATGTACCTTTAGTTTTTTAATTTGTAAAGGTGTGAATAAGGAATACTTGTTTTACAGTGCCTTGTGTAGACAGCCATATGCAGTAGTGGAAGAAAGTATTCAGGGGGGCCTTAAGGAGCATGACTTTAACCCAGAAGAACCAGAAGAAACTAAGCAGGTTTCATGGAAATTAGTTACACAGTATGCTTTGGACACCAAGTGTGAGGATGTTTTCTTGCTTATGGGCATGTACTTAGACTTTCAGGAAAACCCACTACAATGCAAAAAATGTGAAAAAAAGGATCAGCCAAATCACTTTAACCATCATGAAAAGCACTATTATAATGCCCAAATTTTTGCAGATAGCAAAAATCAAAAAAGCATTTGCCAGCAGGCTGTTGATACTGTAGCAGCCAAACAAAGGGTTGACAGTATCCATATGACCAGAGAAGAAATGTTAGTTGAAAGGTTTAATTTTTTGCTTGATAAAATGGACTTAATTTTTGGGGCACATGGCAATGCTGTTTTAGAGCAATATATGGCTGGGGTGGCCTGGATTCATTGTTTGCTGCCTCAAATGGACACTGTCATTTATGAGTTCTTAAAATGCATTGTATTAAACATTCCAAAAAAAAGGTACTGGCTATTCAAGGGGCCAATAGACAGTGGCAAAACTACTTTAGCTGCAGCTTTACTTGATCTCTGTGGGGGAAAGTCATTAAATGTTAATATGCCATTAGAAAGATTAAACTTTGAGTTAGGAGTGGGTATAGATCAGTTTATGGTTGTATTTGAGGATGTAAAAGGCACTGGTGCAGAGTCAAGGGATTTACCTTCAGGGCATGGTATAAGCAACCTTGATTGCCTAAGAGATTACTTAGATGGAAGTGTGAAAGTTAATTTAGAGAGAAAACACCAAAACAAAAGAACACAGGTGTTTCCACCTGGAATTGTAACCATGAATGAATATTCAGTGCCTAGAACTTTACAAGCCAGATTTGTAAGGCAAATAGATTTTAGACCTAAGGCCTACCTGAGAAAATCACTAAGCTGCTCTGAATATTTACTAGAAAAAAGGATTTTGCAAAGTGGCATGACTTTGCTTTTGCTTTTAATCTGGTTTAGGCCAGTTGCTGACTTTGCAGCTGCCATTCATGAGAGGATTGTGCAGTGGAAAGAAAGGCTGGATTTAGAAATAAGCATGTATACATTTTCTACTATGAAAGCTAATGTTGGTATGGGGAGACCCATTCTTGACTTTCCTAGAGAGGAAGATTCTGAAGCAGAAGACTCTGGACATGGATCAAGTACTGAATCTCAATCACAATGCTTTTCCCAGGTCTCAGAAGCCTCTGGTGCAGACACACAGGAACACTGCACTTATCACATCTGTAAAGGCTTTCAATGTTTCAAAAAACCAAAAACCCCTCCCCCAAAA
>AEC15562
ATGGACAAAGTGCTGAATAGGGAGGAATCCATGGAGCTTATGGATTTATTAGGCCTTGATAGGTCTGCATGGGGGAACATTCCTGTCATGAGAAAAGCTTATCTGAAAAAATGCAAAGAACTCCACCCTGATAAAGGTGGGGACGAAGACAAGATGAAGAGAATGAATTTTTTATATAAAAAAATGGAACAAGGTGTAAAAGTTGCTCATCAGCCTGATTTTGGTACATGGAATAGTTCAGAGGTGCCAACCTATGGAACAGATGAATGGGAATCCTGGTGGAATACATTTAATGAGAAGTGGGATGAAGACCTGTTTTGCCATGAAGAAATGTTTGCCAGTGATGATGAAAACACAGGATCCCAACACTCTACCCCACCTAAAAAGAAAAAAAAGGTAGAAGACCCTAAAGACTTTCCTGTAGATCTGCATGCATTCCTCAGTCAAGCTGTGTTTAGTAATAGAACTGTTGCTTCTTTTGCTGTGTATACCACTAAAGAAAAAGCTCAAATTTTATATAAGAAACTTATGGAAAAATATTCTGTAACTTTTATAAGTAGACATGGTTTTGGGGGTCATAATATTTTGTTTTTCTTAACACCACATAGACATAGAGTGTCAGCAATTAATAACTACTGTCAAAAACTATGTACCTTTAGTTTTTTAATTTGTAAAGGTGTGAATAAGGAATACTTGTTTTATAGTGCCCTGTGTAGACAGCCATATGCAGTAGTGGAAGAAAGTATTCAGGGGGGCCTTAAGGAGCATGACTTTAACCCAGAAGAACCAGAAGAAACTAAGCAGGTTTCATGGAAATTAGTTACACAGTATGCCTTGGAAACCAAGTGTGAGGATGTTTTTTTGCTTATGGGCATGTACTTAGACTTTCAGGAAAACCCACAGCAATGCAAAAAATGTGAAAAAAAGGATCAGCCAAATCACTTTAACCATCATGAAAAACACTATTATAATGCCCAAATTTTTGCAGATAGCAAAAATCAAAAAAGCATTTGCCAGCAGGCTGTTGATACTGTAGCAGCCAAACAAAGGGTTGACAGCATCCACATGACCAGAGAAGAAATGTTAGTTGAAAGGTTTAATTTCTTGCTTGATAAAATGGACTTAATTTTTGGGGCACATGGCAATGCTGTTTTAGAGCAATACATGGCTGGGGTGGCCTGGATTCATTGCTTGCTGCCTCAAATGGACACTGTTATTTATGACTTTCTAAAATGCATTGTATTAAACATTCCAAAAAAAAGGTACTGGCTATTCAAGGGGCCAATAGACAGTGGCAAAACTACTTTAGCTGCAGCTTTACTTGATCTCTGTGGGGGAAAGTCATTAAATGTTAATATGCCATTAGAAAGATTAAACTTTGAATTAGGAGTGGGTATAGATCAGTTTATGGTTGTATTTGAGGATGTAAAAGGCACTGGTGCAGAGTCAAGGGATTTACCTTCAGGGCATGGCATAAGCAACCTTGATTGCTTAAGAGATTACTTAGATGGAAGTGTAAAAGTTAATTTAGAGAGGAAACACCAAAACAAAAGAACACAGGTGTTTCCACCTGGAATTGTAACCATGAATGAATATTCAGTGCCTAGAACTTTACAGGCCAGATTTGTAAGGCAGATAGATTTTAGACCAAAGGCCTACCTGAGAAAATCACTAAGCTGCTCTGAGTATTTGCTAGAAAAAAGGATTTTGCAAAGTGGTATGACTTTGCTTTTGCTTTTAATCTGGTTTAGGCCAGTTGCTGACTTTGCAGCTGCCATTCATGAGAGGATTGTGCAGTGGAAAGAAAGGCTGGATTTAGAAATAAGCATGTATACATTTTCTACTATGAAAGCTAATGTTGGTATGGGGAGACCCATTCTTGACTTTCCTAGAGAGGAAGATTCTGAAGCAGAAGACTCTGGACATGGATCAAGCACTGAATCACAATCACAATGCTTTTCCCAGGTCTCAGAAGCCTCTGGTGCAGACACGCAGGAAAACTGCACTTTTCACATCTGTAAAGGCTTTCAATGTTTCAAAAAACCAAAGACCCCTCCCCCAAAA
>BAF40800
ATGGACAAAGTGCTGAATAGGGAGGAATCCATGGAGCTCATGGATTTATTAGGCCTTGATAGATCTGCATGGGGAAACATTCCTGTCATGAGAAAAGCTTATCTGAAAAAATGCAAAGAACTTCACCCTGATAAAGGTGGGGACGAAGACAAAATGAAGAGAATGAATTTTTTATATAAAAAAATGGAACAAGGTGTAAAAGTTGCTCATCAGCCTGATTTTGGTACATGGAATAGTTCAGAGGTGCCAACCTATGGAACAGATGAATGGGAATCCTGGTGGAATACATTTAATGAGAAGTGGGATGAAGACCTGTTTTGCCATGAAGAAATGTTTGCCAGTGATGATGAAAACACAGGATCCCAGCACTCTACCCCACCTAAGAAGAAAAAAAAGGTAGAAGACCCTAAAGACTTTCCTGTAGATCTGCATGCATTCCTCAGTCAAGCTGTGTTTAGTAATAGAACTGTTGCTTCTTTTGCTGTGTATACCACTAAAGAAAAAGCTCAAATTTTATATAAGAAACTTATGGAAAAATATTCTGTAACCTTTATAAGTAGACATGGTTTTGGGGGTCATAATATTTTGTTTTTTTTAACACCACATAGACATAGAGTTTCAGCAATTAATAATTACTGTCAAAAACTATGTACCTTTAGTTTTTTAATTTGTAAAGGTGTGAATAAGGAATACTTGTTTTACAGTGCCTTGTGTAGACAGCCATATGCAGTAGTGGAAGAAAGTATTCAGGGGGGCCTTAAGGAGCATGACTTTAACCCAGAAGAACCAGAAGAAACTAAGCAGGTTTCATGGAAATTAGTTACACAGTATGCTTTGGACACCAAGTGTGAGGATGTTTTCTTGCTTATGGGCATGTACTTAGACTTTCAGGAAAACCCACTGCAATGCAAAAAATGTGAAAAAAAGGATCAGCCAAATCACTTTAACCATCATGAAAAGCACTATTATAATGCCCAAATTTTTGCAGATAGCAAAAATCAAAAAAGCATTTGCCAGCAGGCTGTTGATACTGTAGCAGCCAAACAAAGGGTTGACAGTATCCATATGACCAGAGAAGAAATGTTAGTTGAAAGGTTTAATTTTTTGCTTGATAAAATGGACTTAATTTTTGGGGCACATGGCAATGCTGTTTTAGAGCAATATATGGCTGGGGTGGCCTGGATTCATTGTTTGCTGCCTCAAATGGACAATGTCATTTATGAGTTCTTAAAATGCATTGTATTAAACATTCCAAAAAAAAGGTACTGGCTATTCAAGGGGCCAATAGACAGTGGCAAGACTACTTTAGCTGCAGCTTTACTTGATCTCTGTGGGGGAAAGTCATTAAATGTTAATATGCCATTAGAAAGATTAAACTTTGAGTTAGGAGTGGGTATAGATCAATTTATGGTTGTATTTGAGGATGTAAAAGGCACTGGTGCAGAGTCAAGGGATTTACCTTCAGGGCATGGCATAAGCAACCTTGATTGCCTAAGAGATTACTTAGATGGAAGTGTGAAAGTTAATTTAGAGAGAAAACACCAAAACAAAAGAACACAGGTGTTTCCACCTGGAATTGTAACCATGAATGAATATTCAGTGCCTAGAACTTTACAAGCCAGATTTGTAAGGCAAATAGATTTTAGACCTAAGGCCTACCTGAGAAAATCACTAAGCTGCTCTGAATATTTACTAGAAAAAAGGATTTTGCAAAGTGGCATGACTTTGCTTTTGCTTTTAATCTGGTTTAGGCCAGTTGCTGACTTTGCAGCTGCCATTCATGAGAGGATTGTGCAGTGGAAAGAAAGGCTGGATTTAGAAATAAGCATGTATACATTTTCTACTATGAAAGCTAATGTTGGTATGGGGAGACCCATTCTTGACTTTCCTAGAGAGGAAGATTCTGAAGCAGAAGACTCTGGACATGGATCAAGCACTGAATCTCAATCACAATGCTTTTCCCAGGTCTCAGAAGCCTCTGGTGCAGACACACAGGAACACTGCACTTATCACATCTGTAAAGGCTTCCAATGTTTCAAAAAACCAAAAACCCCTCCCCCAAAA
>AAK98001
ATGGACAAAGTGCTGAATAGGGAGGAATCCATGGAGCTCATGGATTTATTAGGCCTTGATAGATCTGCATGGGGAAACATTCCTGTCATGAGAAAAGCTTATCTGAAAAAATGCAAAGAACTTCACCCTGATAAAGGTGGGGACGAAGACAAAATGAAGAGAATGAATTTTTTATATAAAAAAATGGAACAAGGTGTAAAAGTTGCTCATCAGCCTGATTTTGGTACATGGAATAGTTCAGAGGTGCCAACCTATGGAACAGATGAATGGGAATCCTGGTGGAATACATTTAATGAGAAGTGGGATGAAGACCTGTTTTGCCATGAAGAGATGTTTGCCAGTGATGATGAAAACACAGGATCCCAACACTCTACCCCACCTAAGAAGAAAAAAAAGGTAGAAGACCCTAAAGACTTTCCTGTAGATCTGCATGCATTCCTCAGTCAAGCTGTGTTTAGTAATAGAACTGTTGCTTCTTTTGCTGTGTACACCACTAAAGAAAAAGCTCAAATTTTATATAAGAAACTTATGGAAAAATATTCTGTAACCTTTATAAGTAGACATGGTTTTGGGGGTCATAATATTTTGTTTTTTTTAACACCACATAGACATAGAGTTTCAGCAATTAATAATTACTGTCAAAAACTATGTACCTTTAGTTTTTTAATTTGTAAAGGTGTGAATAAGGAATACTTGTTTTACAGTGCCTTGTGTAGACAGCCATATGCAGTAGTGGAAGAAAGTATTCAGGGGGGCCTTAAGGAGCATGACTTTAACCCAGAAGAACCAGAAGAAACTAAGCAGGTTTCATGGAAATTAGTTACACAGTATGCTTTGGACACCAAGTGTGAGGATGTTTTCTTGCTTATGGGCATGTACTTAGACTTTCAGGAAAACCCACTGCAATGCAAAAAATGTGAAAAAAAGGATCAGCCAAATCACTTTAACCATCATGAAAAGCACTATTATAATGCCCAAATTTTTGCAGATAGCAAAAATCAAAAAAGCATTTGCCAGCAGGCTGTTGATACTGTAGCAGCCAAACAAAGGGTTGACAGTATCCATATGACCAGAGAAGAAATGTTAGTTGAAAGGTTTAATTTTTTGCTTGATAAAATGGACTTAATTTTTGGGGCACATGGCAATGCTGTTTTAGAGCAATATATGGCTGGGGTGGCCTGGATTCACTGTTTGCTGCCTCAAATGGACACAGTCATTTATGAGTTCTTAAAATGCATTGTATTAAACATTCCAAAAAAAAGGTACTGGCTATTCAAGGGGCCAATAGACAGTGGCAAAACTACTTTAGCTGCAGCTTTACTTGATCTCTGTGGGGGAAAGTCATTAAATGTTAATATGCCATTAGAAAGATTAAACTTTGAGTTAGGAGTGGGTATAGATCAGTTTATGGTTGTATTTGAGGATGTAAAAGGCACTGGTGCAGAGTCAAGGGATTTACCTTCAGGACATGGCATAAGCAACCTTGATTGCCTAAGAGATTACTTAGATGGAAGTGTGAAAGTTAATTTAGAGAGAAAACACCAAAACAAAAGAACACAGGTGTTTCCACCTGGAATTGTAACCATGAATGAATATTCAGTGCCTAGAACTTTACAAGCCAGATTTGTAAGGCAAATAGATTTTAGACCTAAGGCCTACCTGAGAAAATCACTAAGCTGCTCTGAATATTTACTAGAAAAAAGGATTTTGCAAAGTGGCATGACTTTGCTTTTGCTTTTAATCTGGTTTAGGCCAGTTGCTGACTTTGCAGCTGCCATTCATGAGAGGATTGTGCAGTGGAAAGAAAGGCTGGATTTAGAAATAAGCATGTATACATTTTCTACTATGAAAGCTAATGTTGGTATGGGGAGACCCATTCTTGACTTTCCTAGAGAGGAAGATTCTGAAGCAGAAGACTCTGGACATGGATCAAGCACTGAATCTCAATCACAATGCTCTTCCCAGGTCTCAGAAGCCTCTGGTGCAGACACACAGGAACACTGCACCTATCACATCTGTAAAGGCTTTCAATGTTTCAAAAAACCAAAGACCCCTCCCCCAAAA
>AEC14536
ATGGACAAAGTGCTGAATAGGGAGGAATCCATGGAGCTTATGGATTTATTAGGCCTTGATAGGTCTGCATGGGGGAACATTCCTGTCATGAGAAAAGCTTATCTGAAAAAATGCAAAGAACTCCACCCTGATAAAGGTGGGGACGAAGACAAGATGAAGAGAATGAATTTTTTATATAAAAAAATGGAACAAGGTGTAAAAGTTGCTCATCAGCCTGATTTTGGTACATGGAATAGTTCAGAGGTGCCAACCTATGGAACAGATGAATGGGAATCCTGGTGGAATACATTTAATGAGAAGTGGGATGAAGACCTGTTTTGCCATGAAGAAATGTTTGCCAGTGATGATGAAAACACAGGATCCCAACACTCTACCCCACCTAAAAAGAAAAAAAAGGTAGAAGACCCTAAAGACTTTCCTGTAGATCTGCATGCATTCCTCAGTCAAGCTGTGTTTAGTAATAGAACTGTTGCTTCTTTTGCTGTGTATACCACTAAAGAAAAAGCTCAAATTTTATATAAGAAACTTATGGAAAAATATTCTGTAACTTTTATAAGTAGACATGGTTTTGGGGGTCATAATATTTTGTTTTTCTTAACACCACATAGACATAGAGTGTCAGCAATTAATAACTACTGTCAAAAACTATGTACCTTTAGTTTTTTAATTTGTAAAGGTGTGAATAAGGAATACTTGTTTTATAGTGCCCTGTGTAGACAGCCATATGCAGTAGTGGAAGAAAGTATTCAGGGGGGCCTTAAGGAGCATGACTTTAACCCAGAAGAACCAGAAGAAACTAAGCAGGTTTCATGGAAATTAGTTACACAGTATGCCTTGGAAACCAAGTGTGAGGATGTTTTTTTGCTTATGGGCATGTACTTAGACTTTCAGGAAAACCCACAGCAATGCAAAAAATGTGAAAAAAAGGATCAGCCAAATCACTTTAACCATCATGAAAAACACTATTATAATGCCCAAATTTTTGCAGATAGCAAAAATCAAAAAAGCATTTGCCAGCAGGCTGTTGATACTGTAGCAGCCAAACAAAGGGTTGACAGCATCCACATGACCAGAGAAGAAATGTTAGTTGAAAGGTTTAATTTCTTGCTTGATAAAATGGACTTGATTTTTGGGGCACATGGCAATGCTGTTTTAGAGCAATATATGGCTGGGGTGGCCTGGATTCATTGCTTGCTGCCTCAAATGGACACTGTTATTTATGACTTTCTAAAATGCATTGTATTAAACATTCCAAAAAAAAGGTACTGGCTATTCAAGGGGCCAATAGACAGTGGCAAAACTACTTTAGCTGCAGCTTTACTTGATCTCTGTGGGGGAAAGTCATTAAATGTTAATATGCCATTAGAAAGATTAAACTTTGAATTAGGAGTGGGTATAGATCAGTTTATGGTTGTATTTGAGGATGTAAAAGGCACTGGTGCAGAGTCAAGGGATTTACCTTCAGGGCATGGCATAAGCAACCTTGACTGCTTAAGAGATTACTTAGATGGAAGTGTAAAAGTTAATTTAGAGAGGAAACACCAAAACAAAAGAACACAGGTGTTTCCACCTGGAATTGTAACCATGAATGAATATTCAGTGCCTAGAACTTTACAGGCCAGATTTGTAAGGCAGATAGATTTTAGACCAAAGGCCTACCTGAGAAAATCACTAAGCTGCTCTGAGTATTTGCTAGAAAAAAGGATTTTGCAAAGTGGTATGACTTTGCTTTTGCTTTTAATCTGGTTTAGGCCAGTTGCTGACTTTGCAGCTGCCATTCATGAGAGGATTGTGCAGTGGAAAGAAAGGCTGGATTTAGAAATAAGCATGTATACATTTTCTACTATGAAAGCTAATGTTGGTATGGGGAGACCCATTCTTGACTTTCCTAGAGAGGAAGATTCTGAAGCAGAAGACTCTGGACATGGATCAAGCACTGAATCACAATCACAATGCTTTTCCCAGGTCTCAGAAGCCTCTGGTGCAGACACACAGGAAAACTGCACTTTTCACATCTGTAAAGGCTTTCAATGTTTCAAAAAACCAAAGACCCCTCCCCCAAAA
>BAE03083
ATGGACAAAGTGCTGAATAGGGAGGAATCCATGGAGCTCATGGATTTATTAGGCCTTGATAGATCTGCATGGGGAAACATTCCTGTCATGAGAAAAGCTTATCTAAAAAAATGCAAAGAACTTCACCCTGATAAAGGTGGGGACGAAGACAAAATGAAGAGAATGAATTTTTTATATAAAAAAATGGAACAAGGTGTAAAAGTTGCTCATCAGCCTGATTTTGGTACATGGAATAGTTCAGAGGTGCCAACCTATGGAACAGATGAATGGGAATCCTGGTGGAATACATTTAATGAGAAGTGGGATGAAGACCTGTTTTGCCATGAAGAAATGTTTGCCAGTGATGATGAAAACACAGGATCCCAACACTCTACCCCACCTAAGAAGAAAAAAAAGGTAGAAGACCCTAAAGACTTTCCTGTAGATCTGCATGCATTCCTCAGTCAAGCTGTGTTTAGTAATAGAACTGTTGCTTCTTTTGCTGTGTATACCACTAAAGAAAAAGCTCAAATTTTATATAAGAAACTTATGGAAAAATATTCTGTAACCTTTATAAGTAGACATGGTTTTGGGGGTCATAATATTTTGTTTTTTTTAACACCACATAGACATAGAGTTTCAGCAATTAATAATTACTGTCAAAAACTATGTACCTTTAGTTTTTTAATTTGTAAAGGTGTGAATAAGGAATACTTGCTTTACAGTGCCTTGTGTAGACAGCCATATGCAGTAGTGGAAGAAAGTATTCAGGGGGGCCTTAAGGAGCATGACTTTAACCCAGAAGAACCAGAAGAAACTAAGCAGGTTTCATGGAAATTAGTAACACAGTATGCTTTGGACACCAAGTGTGAGGATGTTTTCTTGCTTATGGGCATGTACTTAGACTTTCAGGAAAACCCACTGCAATGCAAAAAATGTGAAAAAAAGGATCAGCCAAATCACTTTAACCATCATGAAAAGCACTATTACAATGCCCAAATTTTTGCAGATAGCAAAAATCAGAAAAGCATTTGCCAGCAGGCTGTTGATACTGTAGCAGCCAAACAAAGGGTTGACAGTATCCATATGACCAGAGAAGAAATGTTAGTTGAAAGGTTTAATTTTTTGCTTGATAAAATGGACTTGATTTTTGGGGCACATGGCAATGCTGTTTTAGAGCAATATATGGCTGGGGTGGCCTGGATTCATTGTTTGCTGCCTCAAATGGACACTGTCATTTATGAGTTCTTAAAATGCATTGTATTAAACATTCCAAAAAAAAGGTACTGGCTATTCAAGGGGCCAATAGACAGTGGCAAAACTACTTTAGCTGCAGCTTTACTTGATCTCTGTGGGGGAAAGTCATTAAATGTTAATATGCCATTAGAAAGATTAAACTTTGAGTTAGGAGTGGGTATAGATCAGTTTATGGTTGTATTTGAGGATGTAAAAGGCACTGGTGCAGAGTCAAGGGATTTACCTTCAGGGCATGGCATAAGCAACCTTGATTGCTTAAGAGATTACTTAGATGGAAGTGTAAAAGTTAATTTAGAGAGAAAACACCAAAATAAAAGAACACAGGTGTTTCCACCTGGAATTGTAACCATGAATGAATATTCAGTGCCTAGAACTTTACAAGCCAGATTTGTAAGGCAAATAGATTTTAGACCTAAGGCCTACCTGAGAAAATCACTAAGCTGCTCTGAATATTTACTAGAAAAAAGGATTTTGCAAAGTGGTATGACTTTGCTTTTGCTTTTAATCTGGTTTAGGCCAGTTGCTGACTTTGCAGCTGCCATTCATGAGAGGATTGTGCAGTGGAAAGAAAGGCTGGATTTAGAAATAAGCATGTATACATTTTCTACTATGAAAGCTAATGTTGGTATGGGGAGACCCATTCTTGACTTTCCTAGAGAGGAAGATTCTGAAGCAGAAGACTCTGGACATGGATCAAGCACTGAATCTCAATCACAATGCTTTTCCCAGGTCTCAGAAGCCTCTGGTGCAGACACACAGGAACACTGCACCTATCACATCTGTAAAGGCTTTCAATGTTTTAAAAAACCAAAAACCCCTCCCCCAAAA
>AAT09820
ATGGACAAAGTGCTGAATAGGGAGGAATCCATGGAGCTCATGGATTTATTAGGCCTTGATAGATCTGCATGGGGAAACATTCCTGTCATGAGAAAAGCTTATCTGAAAAAATGCAAAGAACTTCACCCTGATAAAGGTGGGGACGAAGACAAAATGAAGAGAATGAATTTTTTATATAAAAAAATGGAACAAGGTGTAAAAGTTGCTCATCAGCCTGATTTTGGTACATGGAATAGTTCAGAGGTGCCAACCTATGGAACAGATGAATGGGAATCCTGGTGGAATACATTTAATGAGAAGTGGGATGAAGACCTGTTTTGCCATGAAGAGATGTTTGCCAGTGATGATGAAAACACAGGATCCCAACACTCTACCCCACCTAAGAAGAAAAAAAAGGTAGAAGACCCTAAAGACTTTCCTGTAGATCTGCATGCATTCCTCAGTCAAGCTGTGTTTAGTAATAGAACTGTTGCTTCTTTTGCTGTGTACACCACTAAAGAAAAAGCTCAAATTTTATATAAGAAACTTATGGAAAAATATTCTGTAACCTTTATAAGTAGACATGGTTTTGGGGGTCATAATATTTTGTTTTTTTTAACACCACATAGACATAGAGTTTCAGCAATTAATAATTACTGTCAAAAACTATGTACCTTTAGTTTTTTAATTTGTAAAGGTGTGAATAAGGAATACTTGTTTTACAGTGCCTTGTGTAGACAGCCATATGCAGTAGTGGAAGAAAGTATTCAGGGGGGCCTTAAGGAGCATGACTTTAACCCAGAAGAACCAGAAGAAACTAAGCAGGTTTCATGGAAATTAGTTACACAGTATGCTTTGGACACCAAGTGTGAGGATGTTTTCTTGCTTATGGGCATGTACTTAGACTTTCAGGAAAACCCACTGCAATGCAAAAAATGTGAAAAAAAGGATCAGCCAAATCACTTTAACCATCATGAAAAGCACTATTATAATGCCCAAATTTTTGCAGATAGCAAAAATCAAAAAAGCATTTGCCAGCAGGCTGTTGATTCTGTAGCAGCCAAACAAAGGGTTGACAGTATCCATATGACCAGAGAAGAAATGTTACTTGAAAGGTTTAATTTTTTGCTTGATAAAATGGACTTAATTTTTGGGGCCCATGGCAATGCTGTTTTAGAGCAATATATGGCCGGGGTGGCCTGGATTCTCTGTTTGCTGCCTCAAATGGACACAGTCATTTATGAGTTCTTAAAATGCATTGTATTAAACATTCCAAAAAAAAGGTACTGGCTATTCAAGGGGCCAATAGACAGTGGCAAAACTACTTTAGCTGCAGCTTTACTTGATCTCTGTGGGGGAAAGTCATTAAATGTTAATATGCCATTAGAAAGATTAAACTTTGAGTTAGGAGTGGGTATAGATCAGTTTATGGTTGTATTTGAGGATGTAAAAGGCACTGGTGCAGAGTCAAGGGATTTACCTTCAGGACATGGCATAAGCAACCTTGATTGCCTAAGAGATTACTTAGATGGAAGTGTGAAAGTTAATTTAGAGAGAAAACACCAAAACAAAAGAACACAGGTGTTTCCACCTGGAATAGTAACCATGAATGAATACTCAGTGCCTAGAACTTTACAAGCCAGATTTGTAAGGCAAATAGATTTTAGACCTAAGGCCTACCTGAGAAAATCACTAAGCTGCTCTGAATATTTACTAGAAAAAAGGATTTTGCAAAGTGGCATGACTTTGCTTTTGCTTTTAATCTGGTTTAGGCCAGTTGCTGACTTTGCAGCTGCCATTCATGAGAGGATTGTGCAGTGGAAAGAAAGGCTGGATTTAGAAATAAGCATGTATACATTTTCTACTATGAAAGCTAATGTTGGTATGGGGAGACCCATTCTTGACTTTCCTAGAGAGGAAGATTCTGAAGCAGAAGACTCTGGACATGGATCAAGCACTGAATCTCAATCACAATGCTCTTCCCAGGTCTCAGAAGCCTCTGGTGCAGACACACAGGAACACTGCACCTATCACATCTGTAAAGGCTTTCAATGTTTCAAAAAACCAAAGACCCCTCCCCCAAAA
>BAC81875
ATGGACAAAGTGCTGAATAGGGAGGAATCCATGGAGCTCATGGATTTATTAGGCCTTGATAGATCTGCATGGGGAAACATTCCTGTCATGAGAAAAGCTTATCTGAAAAAATGCAAAGAACTTCACCCTGATAAAGGTGGGGACGAAGACAAAATGAAGAGAATGAATTTTTTATATAAAAAAATGGAACAAGGTGTAAAAGTTGCTCATCAGCCTGATTTTGGTACATGGAATAGTTCAGAGGTGCCAACCTATGGAACAGATGAGTGGGAATCCTGGTGGAATACATTTAATGAGAAGTGGGATGAAGACCTGTTTTGCCATGAAGAAATGTTTGCCAGTGATGATGAAAACACAGGATCCCAACACTCTACCCCACCTAAGAAGAAAAAAAAGGTAGAAGACCCTAAAGACTTTCCTGTAGATCTGCATGCATTCCTCAGTCAAGCTGTGTTTAGTAATAGAACTGTTGCTTCTTTTGCTGTGTATACCACTAAAGAAAAAGCTCAAATTTTATATAAGAAACTTATGGAAAAATATTCTGTAACCTTTATAAGTAGACATGGTTTTGGGGGTCATAATATTTTGTTTTTTTTAACACCACATAGACATAGAGTTTCAGCAATTAATAATTACTGTCAGAAACTATGTACCTTTAGTTTTTTAATTTGTAAAGGTGTGAATAAGGAATACTTGTTTTACAGTGCCTTGTGTAGACAGCCATATGCAGTAGTGGAAGAAAGTATTCAGGGGGGCCTTAAGGAGCATGACTTTAACCCAGAAGAACCAGAAGAAACTAAGCAGGTTTCATGGAAATTAGTTACACAGTATGCTTTGGACACCAAGTGTGAGGATGTTTTCTTGCTTATGGGCATGTACTTAGACTTTCAGGAAAACCCACTGCAATGCAAAAAATGTGAAAAGAAGGATCAGCCAAATCACTTTAACCATCATGAAAAGCACTATTATAATGCCCAAATTTTTGCAGATAGCAAAAATCAAAAAAGCATTTGCCAGCAGGCTGTTGATACTGTAGCAGCCAAACAAAGGGTTGACAGTATCCATATGACCAGAGAAGAAATGTTAGTTGAAAGGTTTAATTTTTTGCTTGATAAAATGGACTTAATTTTTGGGGCACATGGCAATGCTGTTTTAGAGCAATATATGGCTGGGGTGGCCTGGATTCATTGTTTGCTGCCTCAAATGGACACAGTCATTTATGAGTTCTTAAAATGCATTGTATTAAACATTCCAAAAAAAAGGTACTGGCTATTCAAGGGGCCAATAGACAGTGGCAAAACTACTTTAGCTGCAGCTTTACTTGATCTCTGTGGGGGAAAGTCATTAAATGTAAATATGCCATTAGAAAGATTAAACTTTGAGTTAGGAGTGGGTATAGATCAGTTTATGGTTGTATTTGAGGATGTAAAAGGCACTGGTGCAGAATCAAGGGATTTACCTTCAGGGCATGGCATAAGCAACCTTGATTGCCTAAGAGATTACTTAGATGGAAGTGTGAAAGTTAATTTAGAGAGAAAACACCAAAACAAAAGAACACAGGTGTTTCCACCTGGAATTGTAACCATGAATGAATATTCAGTGCCTAGAACTTTACAAGCCAGATTTGTAAGGCAAATAGATTTTAGACCTAAGGCCTACCTAAGAAAATCACTAAGCTGCTCTGAATATTTACTTGAAAAAAGGATTTTGCAAAGTGGCATGACTTTGCTTTTGCTTTTAATCTGGTTTAGGCCAGTTGCTGACTTTGCAGCTGCCATTCATGAGAGGATTGTGCAGTGGAAAGAAAGGCTGGATTTAGAAATAAGCATGTATACATTTTCTACTATGAAAGCTAATGTTGGTATGGGGAGACCCATTCTTGACTTTCCTAGAGAGGAAGATTCTGAAGCAGAAGACTCTGGACATGGATCAAGCACTGAATCTCAATCACAATGCTATTCCCAGGTCTCAGAAGCCTCTGGTGCAGACACACAGGAACACTGCACTTATCACATCTGTAAAGGCTTTCAATGTTTCAAAAAACCAAAAACCCCTCCCCCAAAG
>AEC14530
ATGGACAAAGTGCTGAATAGGGAGGAATCCATGGAGCTTATGGATTTATTAGGCCTTGATAGGTCTGCATGGGGGAACATTCCTGTCATGAGAAAAGCTTATCTGAAAAAATGCAAAGAACTCCACCCTGATAAAGGTGGGGACGAAGACAAGATGAAGAGAATGAATTTTTTATATAAAAAAATGGAACAAGGTGTAAAAGTTGCTCATCAGCCTGATTTTGGTACATGGAATAGTTCAGAGGTGCCAACCTATGGAACAGATGAATGGGAATCCTGGTGGAATACATTTAATGAGAAGTGGGATGAAGACCTGTTTTGCCATGAAGAAATGTTTGCCAGTGATGATGAAAACACAGGATCCCAACACTCTACCCCACCTAAAAAGAAAAAAAAGGTAGAAGACCCTAAAGACTTTCCTGTAGATCTGCATGCATTCCTCAGTCAAGCTGTGTTTAGTAATAGAACTGTTGCTTCTTTTGCTGTGTATACCACTAAAGAAAAAGCTCAAATTTTATATAAGAAACTTATGGAAAAATATTCTGTAACTTTTATAAGTAGACATGGTTTTGGGGGTCATAATATTTTGTTTTTCTTAACACCACATAGACATAGAGTGTCAGCAATTAATAACTACTGTCAAAAACTATGTACCTTTAGTTTTTTAATTTGTAAAGGTGTGAATAAGGAATACTTGTTTTATAGTGCCCTGTGTAGACAGCCATATGCAGTAGTGGAAGAAAGTATTCAGGGGGGCCTTAAGGAGCATGACTTTAACCCAGAAGAACCAGAAGAAACTAAGCAGGTTTCATGGAAATTAGTTACACAGTATGCCTTGGAAACCAAGTGTGAGGATGTTTTTTTGCTTATGGGCATGTACTTAGACTTTCAGGAAAACCCACAGCAATGCAAAAAATGTGAAAAAAAGGATCAGCCAAATCACTTTAACCATCATGAAAAACACTATTATAATGCCCAAATTTTTGCAGATAGCAAAAATCAAAAAAGCATTTGCCAGCAGGCTGTTGATACTGTAGCAGCCAAACAAAGGGTTGACAGCATCCACATGACCAGAGAAGAAATGTTAGTTGAAAGGTTTAATTTCTTGCTTGATAAAATGGACTTGATTTTTGGGGCACATGGCAATGCTGTTTTAGAGCAATATATGGCTGGGGTGGCCTGGATTCATTGCTTGCTGCCTCAAATGGACACTGTTATTTATGACTTTCTAAAATGCATTGTATTAAACATTCCAAAAAAAAGGTACTGGCTATTCAAGGGGCCAATAGACAGTGGCAAAACTACTTTAGCTGCAGCTTTACTTGATCTCTGTGGGGGAAAGTCATTAAATGTTAATATGCCATTAGAAAGATTAAACTTTGAATTAGGAGTGGGTATAGATCAGTTTATGGTTGTATTTGAGGATGTAAAAGGCACTGGTGCAGAGTCAAGGGATTTACCTTCAGGGCATGGCATAAGCAACCTTGACTGCTTAAGAGATTACTTAGATGGAAGTGTAAAAGTTAATTTAGAGAGGAAACACCAAAACAAAAGAACACAGGTGTTTCCACCTGGAATTGTAACCATGAATGAATATTCAGTGCCTAGAACTTTACAGGCCAGATTTGTAAGGCAGATAGATTTTAGACCAAAGGCCTACCTGAGAAAATCACTAAGCTGCTCTGAGTATTTGCTAGAAAAAAGGATTTTGCAAAGTGGTATGACTTTGCTTTTGCTTTTAATCTGGTTTAGGCCAGTTGCTGACTTTGCAGCTGCCATTCATGAGAGGATTGTGCAGTGGAAAGAAAGGCTGGATTTAGAAATAAGCATGTATACATTTTCTACTATGAAAGCTAATGTTGGTATGGGGAGACCCATTCTTGACTTTCCTAGAGAGGAAGATTCTGAAGCAGAAGACTCTGGACATGGATCAAGCACTGAATCACAATCACAATGCTTTTCCCAGGTCTCAGAAGCCTCTGGTGCAGACACACAGGAAAACTGCACTTTTCACATCTGTAAAGGCTTTCAATGTTTCAAAAAACCAAAGACCCCTCCCCCAAAA
>BAE03089
ATGGACAAAGTGCTGAATAGGGAGGAATCCATGGAGCTCATGGATTTATTAGGCCTTGATAGATCTGCATGGGGAAACATTCCTGTCATGAGAAAAGCTTATCTAAAAAAATGCAAAGAACTTCACCCTGATAAAGGTGGGGACGAAGACAAAATGAAGAGAATGAATTTTTTATATAAAAAAATGGAACAAGGTGTAAAAGTTGCTCATCAGCCTGATTTTGGTACATGGAATAGTTCAGAGGTGCCAACCTATGGAACAGATGAATGGGAATCCTGGTGGAATACATTTAATGAGAAGTGGGATGAAGACCTGTTTTGCCATGAAGAAATGTTTGCCAGTGATGATGAAAACACAGGATCCCAACACTCTACCCCACCTAAGAAGAAAAAAAAGGTAGAAGACCCTAAAGACTTTCCTGTAGATCTGCATGCATTCCTCAGTCAAGCTGTGTTTAGTAATAGAACTGTTGCTTCTTTTGCTGTGTATACCACTAAAGAAAAAGCTCAAATTTTATATAAGAAACTTATGGAAAAATATTCTGTAACCTTTATAAGTAGACATGGTTTTGGGGGTCATAATATTTTGTTTTTTTTAACACCACATAGACATAGAGTTTCAGCAATTAATAATTACTGTCAAAAACTATGTACCTTTAGTTTTTTAATTTGTAAAGGTGTGAATAAGGAATACTTGTTTTACAGTGCCTTGTGTAGACAGCCATATGCAGTAGTGGAAGAAAGTATTCAGGGGGGCCTTAAGGAGCATGACTTTAACCCAGAAGAACCAGAAGAAACTAAGCAGGTTTCATGGAAATTAGTAACACAGTATGCTTTGGACACCAAGTGTGAGGATGTTTTCTTGCTTATGGGCATGTACTTAGACTTTCAGGAAAACCCACTGCAATGCAAAAAATGTGAAAAAAAGGATCAGCCAAATCACTTTAACCATCATGAAAAGCACTATTACAATGCCCAAATTTTTGCAGATAGCAAAAATCAAAAAAGCATTTGCCAGCAGGCTGTTGATACAGTAGCAGCCAAACAAAGGGTTGACAGTATCCATATGACCAGAGAAGAAATGTTAGTTGAAAGGTTTAATTTTTTGCTTGATAAAATGGACTTGATTTTTGGGGCACATGGCAATGCTGTTTTAGAGCAATATATGGCTGGGGTGGCCTGGATTCATTGTTTGCTGCCTCAAATGGACACTGTTATTTATGAGTTCTTAAAATGCATTGTATTAAACATTCCAAAAAAAAGGTACTGGCTATTCAAGGGGCCAATAGACAGTGGCAAAACTACTTTAGCTGCAGCTTTACTTGATCTCTGTGGGGGAAAGTCATTAAATGTCAATATGCCATTAGAAAGATTAAACTTTGAGTTAGGAGTGGGTATAGATCAGTTTATGGTCGTATTTGAGGATGTAAAAGGCACTGGTGCAGAGTCAAGGGATTTACCTTCAGGGCATGGCATAAGCAACCTTGATTGCTTAAGAGATTACTTAGATGGAAGTGTAAAAGTTAATTTAGAGAGAAAACACCAAAATAAAAGAACACAGGTGTTTCCACCTGGAATTGTAACCATGAATGAATATTCAGTGCCTAGAACTTTACAAGCCAGATTTGTAAGGCAAATAGATTTTAGACCTAAGGCCTACCTGAGAAAATCACTAAGCTGCTCTGAATATTTACTAGAAAAAAGGATTTTGCAAAGTGGTATGACTTTGCTTTTGCTTTTAATCTGGTTTAGGCCAGTTGCTGACTTTGCAGCTGCCATTCATGAGAGGATTGTGCAGTGGAAAGAAAGGCTGGATTTAGAAATAAGCATGTATACATTTTCTACTATGAAAGCTAATGTTGGTATGGGGAGACCCATTCTTGACTTTCCTAGAGAGGAAGATTCTGAAGCAGAAGACTCTGGACATGGATCAAGCACTGAATCTCAATCACAATGCTTTTCCCAGGTCTCAGAAGCCTCTGGTGCAGACACACAGGAACACTGCACCTATCACATCTGTAAAGGCTTTCAATGTTTTAAAAAACCAAAAACCCCTCCCCCAAAA
>AEC15844
ATGGACAAAGTGCTGAATAGGGAGGAATCCATGGAGCTTATGGATTTATTAGGCCTTGATAGGTCTGCATGGGGGAACATTCCTGTCATGAGAAAAGCTTATCTGAAAAAATGCAAAGAACTCCACCCTGATAAAGGTGGGGACGAAGACAAGATGAAGAGAATGAATTTTTTATATAAAAAAATGGAACAAGGTGTAAAAGTTGCTCATCAGCCTGATTTTGGTACATGGAATAGTTCAGAGGTGCCAACCTATGGAACAGATGAATGGGAATCCTGGTGGAATACATTTAATGAGAAGTGGGATGAAGACCTGTTTTGCCATGAAGAAATGTTTGCCAGTGATGATGAAAACACAGGATCCCAACACTCTACCCCACCTAAGAAGAAAAAAAAGGTAGAAGACCCTAAAGACTTTCCTGTAGATCTGCATGCATTCCTCAGTCAAGCTGTGTTTAGTAATAGAACTGTTGCTTCTTTTGCTGTGTATACCACTAAAGAAAAAGCTCAAATTTTATATAAGAAACTTATGGAAAAATATTCTGTAACTTTTATAAGTAGACATGGTTTTGGGGGTCATAATATTTTGTTTTTCTTAACACCACATAGACATAGAGTGTCAGCAATTAATAACTACTGTCAAAAACTATGTACCTTTAGTTTTTTAATTTGTAAAGGTGTGAATAAGGAATACTTGTTTTATAGTGCCCTGTGTAGACAGCCATATGCAGTAGTGGAAGAAAGTATTCAGGGGGGCCTTAAGGAGCATGACTTTAACCCAGAAGAACCAGAAGAAACTAAGCAGGTTTCATGGAAATTAGTTACACAGTATGCCTTGGAAACCAAGTGTGAGGATGTTTTTTTGCTTATGGGCATGTACTTAGACTTTCAGGAAAACCCACAGCAATGCAAAAAATGTGAAAAAAAGGATCAGCCAAATCACTTTAACCATCATGAAAAACACTATTATAATGCCCAAATTTTTGCAGATAGCAAAAATCAAAAAAGCATTTGCCAGCAGGCTGTTGATACTGTAGCAGCCAAACAAAGGGTTGACAGCATCCACATGACCAGAGAAGAAATGTTAGTTGAAAGGTTTAATTTCTTGCTTGATAAAATGGACTTGATTTTTGGGGCACATGGCAATGCTGTTTTAGAGCAATATATGGCTGGGGTGGCCTGGATTCATTGCTTGCTGCCTCAAATGGACACTGTTATTTATGACTTTCTGAAATGCATTGTATTAAACATTCCAAAAAAAAGGTACTGGCTATTCAAGGGGCCAATAGACAGTGGCAAAACTACTTTAGCTGCAGCTTTACTTGATCTCTGTGGGGGAAAGTCATTAAATGTTAATATGCCATTAGAAAGATTAAACTTTGAGTTAGGAGTGGGTATAGATCAGTTTATGGTTGTATTTGAGGATGTAAAAGGCACTGGTGCAGAGTCAAGGGATTTACCTTCAGGGCATGGCATAAGCAACCTTGATTGCTTAAGAGATTACTTAGATGGAAGTGTAAAAGTTAATTTAGAGAGGAAACACCAAAACAAAAGAACACAGGTGTTTCCACCTGGAATTGTAACCATGAATGAATATTCAGTGCCTAGAACTTTACAGGCCAGATTTGTAAGGCAAATAGATTTTAGACCAAAGGCCTACCTGAGAAAATCACTAAGCTGCTCTGAGTATTTGCTAGAAAAAAGGATTTTGCAAAGTGGTATGACTTTGCTTTTGCTTTTAATCTGGTTTAGGCCAGTTGCTGACTTTGCAGCTGCCATTCATGAGAGGATTGTGCAGTGGAAAGAAAGGCTGGATTTAGAAATAAGCATGTATACATTTTCTACTATGAAAGCTAATGTTGGTATGGGGAGACCCATTCTTGACTTTCCTAGAGAGGAAGATTCTGAAGCAGAAGACTCTGGACATGGATCAAGCACTGAATCACAATCACAATGCTTTTCCCAGGTCTCAGAAGCCTCTGGTGCAGACACACAGGAAAACTGCACTTTTCACATCTGTAAAGGCTTTCAATGTTTCAAAAAACCAAAGACCCCTCCCCCAAAA
>BAB68804
ATGGACAAAGTGCTGAATAGGGAGGAATCCATGGAGCTCATGGATTTATTAGGCCTTGATAGATCTGCATGGGGAAACATTCCTGTCATGAGAAAAGCTTATCTGAAAAAATGCAAAGAACTTCACCCTGATAAAGGTGGGGACGAAGACAAAATGAAGAGAATGAATTTTTTATATAAAAAAATGGAACAAGGTGTAAAAGTTGCTCATCAGCCTGATTTTGGTACATGGAATAGTTCAGAGGTGCCAACCTATGGAACAGATGAATGGGAGTCCTGGTGGAATACATTTAATGAGAAGTGGGATGAAGACCTGTTTTGCCATGAAGAAATGTTTGCCAGTGATGATGAAAACACAGGATCCCAACACTCTACCCCACCTAAGAAGAAAAAAAAGGTAGAAGACCCTAAAGACTTTCCTGTAGATCTGCATGCATTCCTCAGTCAAGCTGTGTTTAGTAATAGAACTGTTGCTTCTTTTGCTGTGTATACCACTAAAGAAAAAGCTCAAATTTTATATAAGAAACTTATGGAAAAATATTCTGTAACCTTTATAAGTAGACATGGTTTTGGGGGTCATAATATTTTGTTTTTTTTAACACCACATAGACATAGAGTTTCAGCAATTAATAATTACTGTCAAAAACTATGTACCTTTAGTTTTTTAATTTGTAAAGGTGTGAATAAGGAATACTTGCTTTACAGTGCCTTGTGTAGACAGCCATATGCAGTAGTGGAAGAAAGTATTCAGGGGGGCCTTAAGGAGCATGACTTTAACCCAGAAGAACCAGAAGAAACTAAGCAGGTTTCATGGAAATTAGTTACACAGTATGCTTTGGACACCAAGTGTGAGGATGTTTTCTTGCTTATGGGCATGTACTTAGACTTTCAGGAAAACCCACTGCAATGCAAAAAATGTGAAAAAAAGGATCAGCCAAATCACTTTAACCATCATGAAAAACACTATTATAATGCCCAAATTTTTGCAGATAGCAAAAATCAAAAAAGCATTTGCCAGCAGGCTGTTGATACTGTAGCAGCCAAACAAAGGGTTGACAGTCTCCATATGACCAGAGAAGAAATGTTAGTTGAAAGGTTTAATTTTTTGCTTGATAAAATGGACTTAATTTTTGGGGCACATGGCAATGCTGTTTTGGAGCAATATATGGCTGGGGTGGCCTGGATTCATTGTTTGTTGCCTCAAATGGACACAGTCATTTATGAGTTCTTAAAATGCATTGTATTAAACATTCCAAAAAAAAGGTACTGGCTATTCAAGGGGCCAATAGACAGTGGCAAAACTACTTTAGCTGCAGCTTTACTTGATCTTTGTGGGGGAAAATCATTAAATGTTAATATGCCATTAGAAAGATTAAACTTTGAGTTAGGAGTGGGTATAGATCAGTTTATGGTTGTATTTGAGGATGTAAAAGGCACTGGTGCAGAGTCAAGGGATTTACCTTCAGGGCATGGCATAAGCAACCTTGATTGCCTAAGAGATTACTTAGATGGAAGTGTGAAAGTTAATTTAGAGAGAAAACACCAAAACAAAAGAACACAGGTGTTTCCACCTGGAATTGTAACCATGAATGAATATTCAGTGCCTAGAACTTTACAAGCCAGATTTGTAAGGCAAATAGATTTTAGACCTAAGGCCTACCTGAGAAAATCACTAAGCTGCTCTGAATATTTACTAGAAAAAAGGATTTTGCAAAGTGGCATGACTTTGCTTTTGCTTTTAATCTGGTTTAGGCCAGTTGCTGACTTTGCAGCTGCCATTCATGAGAGGATTGTGCAGTGGAAAGAAAGGCTGGATTTAGAAATAAGCATGTATACATTTTCTACTATGAAAGCTAATGTTGGTATGGGGAGACCCATTCTTGACTTTCCTAGAGAGGAAGATTCTGAAGCAGAAGACTCTGGACATGGATCAAGCACTGAATCTCAATCACAATGCTCTTCCCAGGTCTCAGAAGCCTCTGGTGCAGACACACAGGAACACTGCACTTATCACATCTGTAAAGGCTTTCAATGCTTCAAAAAACCAAAAACCCCTCCCCCAAAA
>BAE45403
ATGGACAAAGTGCTGAATAGGGAGGAATCCATGGAGCTCATGGATTTATTAGGCCTTGATAGATCTGCATGGGGAAACATTCCTGTCATGAGAAAAGCTTATCTGAAAAAATGCAAAGAACTTCACCCTGATAAAGGTGGGGACGAAGACAAAATGAAGAGAATGAATTTTTTATATAAAAAAATGGAACAAGGTGTAAAAGTTGCTCATCAGCCTGATTTTGGTACATGGAATAGTTCAGAGGTTCCAACCTATGGAACAGATGAATGGGAATCCTGGTGGAATACATTTAATGAGAAGTGGGATGAAGACCTGTTTTGCCATGAAGAGATGTTTGCCAGTGATGATGAAAACACAGGATCCCAACACTCTACCCCACCTAAGAAGAAAAAAAAGGTAGAAGACCCTAAAGACTTTCCTGTAGATCTGCATGCATTCCTCAGTCAAGCTGTGTTTAGTAATAGAACTGTTGCTTCTTTTGCTGTGTACACCACTAAAGAAAAAGCTCAAATTTTATATAAGAAACTTATGGAAAAATATTCTGTAACCTTTATAAGTAGACATGGTTTTGGGGGTCATAATATTTTGTTTTTTTTAACACCACATAGACATAGAGTTTCAGCAATTAATAATTACTGTCAAAAACTATGTACCTTTAGTTTTTTAATTTGTAAAGGTGTGAATAAGGAATACTTGTTTTACAGTGCCTTGTGTAGACAGCCATATGCAGTAGTGGAAGAAAGTATTCAGGGGGGCCTTAAGGAGCATGACTTTAACCCAGAAGAACCAGAAGAAACTAAGCAGGTTTCATGGAAATTAGTTACACAGTATGCTTTGGACACCAAGTGTGAGGATGTTTTCTTGCTTATGGGCATGTACTTAGACTTTCAGGAAAACCCACTGCAATGCAAAAAATGTGAAAAAAAGGATCAGCCAAATCACTTTAACCATCATGAAAAGCACTATTATAATGCCCAAATTTTTGCAGATAGCAAAAATCAAAAAAGCATTTGCCAGCAGGCTGTTGATACTGTAGCAGCCAAACAAAGGGTTGACAGTATCCATATGACCAGAGAAGAAATGTTAGTTGAAAGGTTTAATTTTTTGCTTGATAAAATGGACTTAATTTTTGGGGCACATGGCAATGCTGTTTTAGAGCAATATATGGCTGGGGTGGCCTGGATTCACTGTTTGCTGCCTCAAATGGACACAGTCATTTATGAGTTCTTAAAATGCATTGTCTTAAACATTCCAAAAAAAAGGTACTGGCTATTCAAGGGGCCAATAGACAGTGGCAAAACTACTTTAGCTGCAGCTTTACTTGATCTCTGTGGGGGAAAGTCATTAAATGTTAATATGCCATTAGAAAGATTAAACTTTGAGTTAGGAGTGGGTATAGATCAGTTTATGGTTGTATTTGAGGATGTAAAAGGCACTGGTGCAGAGTCAAGGGATTTACCTTCAGGGCATGGCATAAGCAACCTTGATTGCCTAAGAGATTACTTAGATGGAAGTGTGAAAGTTAATTTAGAGAGAAAACACCAAAACAAAAGAACACAGGTGTTTCCACCTGGAATTGTAACCATGAATGAATATTCAGTGCCTAGAACTTTACAAGCCAGATTTGTAAGGCAAATAGATTTTAGACCTAAGGCCTACCTGAGAAAATCACTAAGCTGCTCTGAATATTTACTAGAAAAAAGGATTTTGCAAAGTGGCATGACTTTGCTTTTGCTTTTAATCTGGTTTAGGCCAGTTGCTGACTTTGCAGCTGCCATTCATGAGAGGATTGTGCAGTGGAAAGAAAGGCTGGATTTAGAAATAAGCATGTATACATTTTCTACTATGAAAGCTAATGTTGGTATGGGGAGACCCATTCTTGACTTTCCTAGAGAGGAAGATTCTGAAGCAGAAGACTCTGGACATGGATCAAGCACTGAATCTCAATCACAATGCTCTTCCCAGGTCTCAGAAGCCTCTGGTGCAGACACACAGGAACACTGCACCTATCACATCTGTAAAGGCTTTCAATGTTTCAAAAAACCAAAAACACCTCCCCCAAAA
>AAK98011
ATGGACAAAGTGCTGAATAGGGAGGAATCCATGGAGCTCATGGATTTATTAGGCCTTGATAGATCTGCATGGGGAAACATTCCTGTCATGAGAAAAGCTTATCTGAAAAAATGCAAAGAACTTCACCCTGATAAAGGTGGGGACGAAGACAAAATGAAGAGAATGAATTTTTTATATAAAAAAATGGAACAAGGTGTAAAAGTTGCTCATCAGCCTGATTTTGGTACATGGAATAGTTCAGAGGTGCCAACCTATGGAACAGATGAATGGGAATCCTGGTGGAATACATTTAATGAGAAGTGGGATGAAGACCTGTTTTGCCATGAAGAGATGTTTGCCAGTGATGATGAAAACACAGGATCCCAACACTCTACCCCACCTAAGAAGAAAAAAAAGGTAGAAGACCCTAAAGACTTTCCTGTAGATCTGCATGCATTCCTCAGTCAAGCTGTGTTTAGTAATAGAACTGTTGCTTCTTTTGCTGTGTACACCACTAAAGAAAAAGCTCAAATTTTATATAAGAAACTTATGGAAAAATATTCTGTAACCTTTATAAGTAGACATGGTTTTGGGGGTCATAATATTTTGTTTTTTTTAACACCACATAGACATAGAGTTTCAGCAATTAATAATTACTGTCAAAAACTATGTACCTTTAGTTTTTTAATTTGTAAAGGTGTGAATAAGGAATACTTGTTTTACAGTGCCTTGTGTAGACAGCCATATGCAGTAGTGGAAGAAAGTATTCAGGGGGGCCTTAAGGAGCATGACTTTAACCCAGAAGAACCAGAAGAAACTAAGCAGGTTTCATGGAAATTAGTTACACAGTATGCTTTGGACACCAAGTGTGAGGATGTTTTCTTGCTTATGGGCATGTACTTAGACTTTCAGGAAAACCCACTGCAATGCAAAAAATGTGAAAAAAAGGATCAGCCAAATCACTTTAACCATCATGAAAAGCACTATTATAATGCCCAAATTTTTGCAGATAGCAAAAATCAAAAAAGCATTTGCCAGCAGGCTGTTGATACTGTAGCAGCCAAACAAAGGGTTGACAGTATCCATATGACCAGAGAAGAAATGTTAGTTGAAAGGTTTAATTTTTTGCTAGATAAAATGGACTTAATTTTTGGGGCACATGGCAATGCTGTTTTAGAGCAATATATGGCTGGGGTGGCCTGGATTCACTGTTTGCTGCCTCAAATGGACACAGTCATTTATGAGTTCTTAAAATGCATTGTATTAAACATTCCAAAAAAAAGGTACTGGCTATTCAAGGGGCCAATAGACAGTGGCAAAACTACTTTAGCTGCAGCTTTACTTGATCTCTGTGGGGGAAAGTCATTAAATGTTAATATGCCATTAGAAAGATTAAACTTTGAGTTAGGAGTGGGTATAGATCAGTTTATGGTTGTATTTGAGGATGTAAAAGGCACTGGTGCAGAGTCAAGGGATTTACCTTCAGGACATGGCATAAGCAACCTTGATTGCCTAAGAGATTACTTAGATGGAAGTGTGAAAGTTAATTTAGAGAGAAAACACCAAAACAAAAGAACACAGGTGTTTCCACCTGGAATTGTAACCATGAATGAATATTCAGTGCCTAGAACTTTACAAGCCAGATTTGTAAGGCAAATAGATTTTAGACCTAAGGCCTACCTGAGAAAATCACTAAGCTGCTCTGAATATTTACTAGAAAAAAGGATTTTGCAAAGTGGCATGACTTTGCTTTTGCTTTTAATCTGGTTTAGGCCAGTTGCTGACTTTGCAGCTGCCATTCATGAGAGGATTGTGCAGTGGAAAGAAAGGCTGGATTTAGAAATAAGCATGTATACATTTTCTACTATGAAAGCTAATGTTGGTATGGGGAGACCCATTCTTGACTTTCCTAGAGAGGAAGATTCTGAAGCAGAAGACTCTGGACATGGATCAAGCACTGAATCTCAATCACAATGCTCTTCCCAGGTCTCAGAAGCCTCTGGTGCAGACACACAGGAACACTGCACCTATCACATCTGTAAAGGCTTTCAATGTTTCAAAAAACCAAAGACCCCTCCCCCAAAA
>BAB68810
ATGGACAAAGTGCTGAATAGGGAGGAATCCATGGAGCTCATGGATTTATTAGGCCTTGATAGATCTGCATGGGGAAACATCCCTGTCATGAGAAAAGCTTATCTGAAAAAATGCAAAGAACTTCACCCTGATAAAGGTGGGGACGAAGACAAAATGAAGAGAATGAATTTTTTATATAAAAAAATGGAACAAGGTGTAAAAGTTGCTCATCAGCCTGATTTTGGTACATGGAATAGTTCAGAGGTGCCAACCTATGGAACAGATGAATGGGAATCCTGGTGGAATACATTTAATGAGAAGTGGGATGAAGACCTGTTTTGCCATGAAGAAATGTTTGCCAGTGATGATGAAAACACAGGATCCCAGCACTCTACCCCACCTAAGAAGAAAAAAAAGGTAGAAGACCCTAAAGACTTTCCTGTAGATCTGCATGCATTCCTCAGTCAAGCTGTGTTTAGTAATAGAACTGTTGCTTCTTTTGCTGTGTATACCACTAAAGAAAAAGCTCAAATTTTATATAAGAAACTTATGGAAAAATATTCTGTAACCTTTATAAGTAGACATGGTTTTGGGGGTCATAATATTTTGTTTTTTTTAACACCACATAGACATAGAGTTTCAGCAATTAATAATTACTGTCAAAAACTATGTACCTTTAGTTTTTTAATTTGTAAAGGTGTGAATAAGGAATACTTGTTTTACAGTGCCTTGTGTAGACAGCCATATGCAGTAGTGGAAGAAAGCATTCAGGGGGGCCTTAAGGAGCATGACTTTAACCCAGAAGAACCAGAAGAAACTAAGCAGGTTTCATGGAAATTAGTTACACAGTATGCTTTGGACACCAAGTGTGAGGATGTTTTCTTGCTTATGGGCATGTACTTAGACTTTCAGGAAAACCCACTACAATGCAAAAAATGTGAAAAAAAGGATCAGCCAAATCACTTTAACCATCATGAAAAGCACTATTATAATGCCCAAATTTTTGCAGATAGCAAAAATCAAAAAAGCATTTGCCAGCAGGCTGTTGATACTGTAGCAGCCAAACAAAGGGTTGACAGTATCCATATGACCAGAGAAGAAATGTTAATTGAAAGGTTTAATTTTTTGCTTGATAAAATGGACTTAATTTTTGGGGCACATGGCAATGCTGTTTTAGAGCAATATATGGCTGGGGTGGCCTGGATTCATTGTTTGCTGCCTCAAATGGACACTGTCATTTATGAGTTCTTAAAATGCATTGTATTAAACATTCCAAAAAAAAGGTACTGGCTATTCAAGGGGCCAATAGACAGTGGCAAAACTACTTTAGCTGCAGCTTTACTTGATCTCTGTGGGGGAAAGTCATTAAATGTTAATATGCCATTAGAAAAATTAAACTTTGAGTTAGGAGTGGGTATAGATCAGTTTATGGTTGTATTTGAGGATGTAAAAGGCACTGGTGCAGAGTCAAGGGATTTACCTTCAGGGCATGGCATAAGCAACCTTGATTGCCTAAGAGATTACTTAGATGGAAGTGTGAAAGTTAATTTAGAGAGAAAACACCAAAACAAAAGAACACAGGTGTTTCCACCTGGAATTGTAACCATGAATGAATATTCAGTGCCTAGAACTTTACAAGCCAGATTTGTAAGGCAAATAGATTTTAGACCTAAGGCCTACCTAAGAAAATCACTAAGCTGCTCTGAATATTTACTAGAAAAAAGGATTTTGCAAAGTGGCATGACTTTGCTTTTGCTTTTAATCTGGTTTAGGCCAGTTGCTGACTTTGCAGCTGCCATTCATGAGAGGATTGTGCAGTGGAAAGAAAGGCTGGATTTAGAAATAAGCATGTATACATTTTCTACTATGAAAGCTAATGTTGGTATGGGGAGACCCATTCTTGACTTTCCTAGAGAGGAAGATTCTGAAGCAGAAGACTCTGGACATGGATCAAGCACTGAATCTCAATCACAATGCTTTTCCCAGGTCTCAGAAGCCTCTGGTGCAGACACACAGGAACACTGCACTTATCACATCTGTAAAGGCTTTCAATGTTTCAAAAAACCAAAAACCCCTCCCCCAAAA
>BAH36805
ATGGACAAAGTGCTGAATAGGGAGGAATCCATGGAGCTCATGGATTTATTAGGCCTTGATAGATCTGCATGGGGAAACATTCCTGTCATGAGAAAAGCTTATCTGAAAAAATGCAAAGAACTTCACCCTGATAAAGGTGGGGACGAAGACAAAATGAAGAGAATGAATTTTTTATATAAAAAAATGGAACAAGGTGTAAAAGTTGCTCATCAGCCTGATTTTGGTACATGGAATAGTTCAGAGGTGCCAACCTATGGAACAGATGAATGGGAATCCTGGTGGAATACATTTAATGAGAAGTGGGATGAAGACCTGTTTTGCCATGAAGAAATGTTTGCCAGTGATGATGAAAACACAGGATCCAAACACTCTACCCCACCTAAGAAGAAAAAAAAGGTAGAAGACCCTAAAGACTTTCCTGTAGATCTGCATGCATTCCTCAGTCAAGCTGTGTTTAGTAATAGAACTGTTGCTTCTTTTGCTGTGTATACCACTAAAGAAAAAGCTCAAATTTTATATAAGAAACTTATGGAAAAATATTCTGTGACCTTTATAAGTAGACATGGTTTTGGGAGTCATAATATCTTGTTTTTTTTAACACCACATAGACATAGAGTTTCAGCAATTAATAATTACTGTCAAAAACTATGTACCTTTAGTTTTTTGATTTGTAAAGGTGTGAATAAGGAATACTTGTTTTACAGTGCCTTGTGTAGACAGCCATATGCAGTAGTGGAAGAAAGTATTCAGGGGGGCCTTAAGGAGCATGACTTTAACCCAGAAGAACCAGAAGAAACTAAGCAGGTTTCATGGAAATTAGTTACACAGTATGCTTTGGACACCAAGTGTGAGGATGTTTTCTTGCTTATGGGCATGTACTTAGACTTTCAGGAAAACCCACTGCAATGCAAAAAATGTGAAAAAAAGGATCAGCCAAATCACTTTAACCATCATGAAAAGCACTATTATAATGCCCAAATTTTTGCAGATAGCAAAAATCAAAAAAGCATTTGCCAGCAGGCTGTTGATACTGTAGCAGCCAAACAAAGGGTTGACAGCATCCACATGACCAGAGAAGAAATGTTAGTTGAAAGGTTTAATTTTTTGCTTGATAAAATGGACTTAATTTTTGGGGCACATGGCAATGCTGTTTTAGAGCAATATATGGCTGGGGTGGCCTGGATTCATTGTTTGCTGCCTCAAATGGACACTGTCATTTATGAGTTCTTAAAATGCATTGTATTAAACATTCCAAAAAAAAGGGACTGGCTATTCAAGGGGCCAATAGACAGTGGCAAAACTACTTTAGCTGCAGCTTTACTTGATCTCTGTGGGGGAAAATCATTAAATGTTAATATGCCATTAGAAAGATTAAACTTTGAGTTAGGAGTGGGTATAGATCAGTTTATGGTTGTATTTGAGGATGTAAAAGGCACTGGTGCAGAGTCAAGGGATTTACCTTCAGGGCATGGTATAAGCAACCTTGATTGCCTAAGAGATTACTTAGATGGAAGTGTGAAAGTTAATTTAGAGAGAAAACACCAAAACAAAAGAACACAGGTGTTTCCACCTGGAATTGTAACCATGAATGAATATTCAGTGCCTAGAACTTTACAAGCCAGATTTGTAAGGCAAATAGATTTTAGACCTAAGGCCTACCTGAGAAAATCACTAAGCTGCTCTGAATATTTACTAGAAAAAAGGATTTTGCAAAGTGGCATGACTTTGCTTTTGCTTTTAATCTGGTTTAGGCCAGTTGCTGACTTTGCAGCTGCCATTCATGAGAGGATTGTGCAGTGGAAAGAAAGGCTGGATTTAGAAATAAGCATGTATACATTTTCTACTATGAAAGCTAATGTTGGTATGGGGAGACCCATTCTTGACTTTCCTAGAGAGGAAGATTCTGAAGCAGAAGACTCTGGACATGGATCAAGCACTGAATCTCAATCACAATGCTGTTCCCAGGTCTCAGAAGCCTCTGGTGCAGACACACAGGAACACTGCACTTATCACATCTGTAAAGGCTTTCAATGTTTCAAAAAACCAAAAACCCCTCCCCCAAAA
>AEC14650
ATGGACAAAGTGCTGAATAGGGAGGAATCCATGGAGCTTATGGATTTATTAGGCCTTGATAGGTCTGCATGGGGGAACATTCCTGTCATGAGAAAAGCTTATCTGAAAAAATGCAAAGAACTCCACCCTGATAAAGGTGGGGACGAAGACAAGATGAAGAGAATGAATTTTTTATATAAAAAAATGGAACAAGGTGTAAAAGTTGCTCATCAGCCTGATTTTGGTACATGGAATAGTTCAGAGGTGCCAACCTATGGAACAGATGAATGGGAATCCTGGTGGAATACATTTAATGAGAAGTGGGATGAAGACCTGTTTTGCCATGAAGAAATGTTTGCCAGTGATGATGAAAACACAGGATCCCAACACTCTACCCCACCTAAAAAGAAAAAAAAGGTAGAAGACCCTAAAGACTTTCCTGTAGATCTGCATGCATTCCTCAGTCAAGCTGTGTTTAGTAATAGAACTGTTGCTTCTTTTGCTGTGTATACCACTAAAGAAAAAGCTCAAATTTTATATAAGAAACTTATGGAAAAATATTCTGTAACTTTTATAAGTAGACATGGTTTTGGGGGTCATAATATTTTGTTTTTCTTAACACCACATAGACATAGAGTGTCAGCAATTAATAACTACTGTCAAAAACTATGTACCTTTAGTTTTTTAATTTGTAAAGGTGTGAATAAGGAATACTTGTTTTATAGTGCCCTGTGTAGACAGCCATATGCAGTAGTGGAAGAAAGTATTCAGGGGGGCCTTAAGGAGCATGACTTTAACCCAGAAGAACCAGAAGAAACTAAGCAGGTTTCATGGAAATTAGTTACACAGTATGCCTTGGAAACCAAGTGTGAGGATGTTTTTTTGCTTATGGGCATGTACTTAGACTTTCAGGAAAACCCACAGCAATGCAAAAAATGTGAAAAAAAGGATCAGCCAAATCACTTTAACCATCATGAAAAACACTATTATAATGCCCAAATTTTTGCAGATAGCAAAAATCAAAAAAGCATTTGCCAGCAGGCTGTTGATACTGTAGCAGCCAAACAAAGGGTTGACAGCATCCACATGACCAGAGAAGAAATGTTAGTTGAAAGGTTTAATTTCTTGCTTGATAAAATGGACTTGATTTTTGGGGCACATGGCAATGCTGTTTTAGAGCAATATATGGCTGGGGTGGCCTGGATTCATTGCTTGCTGCCTCAAATGGACACTGTTATTTATGACTTTCTAAAATGCATTGTATTAAACATTCCAAAAAAAAGGTACTGGCTATTCAAGGGGCCAATAGACAGTGGCAAAACTACTTTAGCTGCAGCTTTACTTGATCTCTGTGGGGGAAAGTCATTAAATGTTAATATGCCATTAGAAAGATTAAACTTTGAATTAGGAGTGGGTATAGATCAGTTTATGGTTGTATTTGAGGATGTAAAAGGCACTGGTGCAGAGTCAAGGGATTTACCTTCAGGGCATGGCATAAGCAACCTTGACTGCTTAAGAGATTACTTAGATGGAAGTGTAAAAGTTAATTTAGAGAGGAAACACCAAAACAAAAGAACACAGGTGTTTCCACCTGGAATTGTAACCATGAATGAATATTCAGTGCCTAGAACTTTACAGGCCAGATTTGTAAGGCAGATAGATTTTAGACCAAAGGCCTACCTGAGAAAATCACTAAGCTGCTCTGAGTATTTGCTAGAAAAAAGGATTTTGCAAAGTGGTATGACTTTGCTTTTGCTTTTAATCTGGTTTAGGCCAGTTGCTGACTTTGCAGCTGCCATTCATGAGAGGATTGTGCAGTGGAAAGAAAGGCTGGATTTAGAAATAAGCATGTATACATTTTCTACTATGAAAGCTAATGTTGGTATGGGGAGACCCATTCTTGACTTTCCTAGAGAGGAAGATTCTGAAGCAGAAGACTCTGGACATGGATCAAGCACTGAATCACAATCACAATGCTTTTCCCAGGTCTCAGAAGCCTCTGGTGCAGACACACAGGAAAACTGCACTTTTCACATCTGTAAAGGCTTTCAATGTTTCAAAAAACCAAAGACCCCTCCCCCAAAA
>AEC14716
ATGGACAAAGTGCTGAATAGGGAGGAATCCATGGAGCTTATGGATTTATTAGGCCTTGATAGGTCTGCATGGGGGAACATTCCTGTCATGAGAAAAGCTTATCTGAAAAAATGCAAAGAACTCCACCCTGATAAAGGTGGGGACGAAGACAAGATGAAGAGAATGAATTTTTTATATAAAAAAATGGAACAAGGTGTAAAAGTTGCTCATCAGCCTGATTTTGGTACATGGAATAGTTCAGAGGTGCCAACCTATGGAACAGATGAATGGGAATCCTGGTGGAATACATTTAATGAGAAGTGGGATGAAGACCTGTTTTGCCATGAAGAAATGTTTGCCAGTGATGATGAAAACACAGGATCCCAACACTCTACCCCACCTAAAAAGAAAAAAAAGGTAGAAGACCCTAAAGACTTTCCTGTAGATCTGCATGCATTCCTCAGTCAAGCTGTGTTTAGTAATAGAACTGTTGCTTCTTTTGCTGTGTATACCACTAAAGAAAAAGCTCAAATTTTATATAAGAAACTTATGGAAAAATATTCTGTAACTTTTATAAGTAGACATGGTTTTGGGGGTCATAATATTTTGTTTTTCTTAACACCACATAGACATAGAGTGTCAGCAATTAATAACTACTGTCAAAAACTATGTACCTTTAGTTTTTTAATTTGTAAAGGTGTGAATAAGGAATACTTGTTTTATAGTGCCCTGTGTAGACAGCCATATGCAGTAGTGGAAGAAAGTATTCAGGGGGGCCTTAAGGAGCATGACTTTAACCCAGAAGAACCAGAAGAAACTAAGCAGGTTTCATGGAAATTAGTTACACAGTATGCCTTGGAAACCAAGTGTGAGGATGTTTTTTTGCTTATGGGCATGTACTTAGACTTTCAGGAAAACCCACAGCAATGCAAAAAATGTGAAAAAAAGGATCAGCCAAATCACTTTAACCATCATGAAAAACACTATTATAATGCCCAAATTTTTGCAGATAGCAAAAATCAAAAAAGCATTTGCCAGCAGGCTGTTGATACTGTAGCAGCCAAACAAAGGGTTGACAGCATCCACATGACCAGAGAAGAAATGTTAGTTGAAAGGTTTAATTTCTTGCTTGATAAAATGGACTTGATTTTTGGGGCACATGGCAATGCTGTTTTAGAGCAATATATGGCTGGGGTGGCCTGGATTCATTGCTTGCTGCCTCAAATGGACACTGTTATTTATGACTTTCTAAAATGCATTGTATTAAACATTCCAAAAAAAAGGTACTGGCTATTCAAGGGGCCAATAGACAGTGGCAAAACTACTTTAGCTGCAGCTTTACTTGATCTCTGTGGGGGAAAGTCATTAAATGTTAATATGCCATTAGAAAGATTAAACTTTGAATTAGGAGTGGGTATAGATCAGTTTATGGTTGTATTTGAGGATGTAAAAGGCACTGGTGCAGAGTCAAGGGATTTACCTTCAGGGCATGGCATAAGCAACCTTGACTGCTTAAGAGATTACTTAGATGGAAGTGTAAAAGTTAATTTAGAGAGGAAACACCAAAACAAAAGAACACAGGTGTTTCCACCTGGAATTGTAACCATGAATGAATATTCAGTGCCTAGAACTTTACAGGCCAGATTTGTAAGGCAGATAGATTTTAGACCAAAGGCCTACCTGAGAAAATCACTAAGCTGCTCTGAGTATTTGCTAGAAAAAAGGATTTTGCAAAGTGGTATGACTTTGCTTTTGCTTTTAATCTGGTTTAGGCCAGTTGCTGACTTTGCAGCTGCCATTCATGAGAGGATTGTGCAGTGGAAAGAAAGGCTGGATTTAGAAATAAGCATGTATACATTTTCTACTATGAAAGCTAATGTTGGTATGGGGAGACCCATTCTTGACTTTCCTAGAGAGGAAGATTCTGAAGCAGAAGACTCTGGACATGGATCAAGCACTGAATCACAATCACAATGCTTTTCCCAGGTCTCAGAAGCCTCTGGTGCAGACACACAGGAAAACTGCACTTTTCACATCTGTAAAGGCTTTCAATGTTTCAAAAAACCAAAGACCCCTCCCCCAAAA
>BAB68888
ATGGACAAAGTGCTGAATAGGGAGGAATCCATGGAGCTTATGGATTTATTAGGCCTTGATAGGTCTGCATGGGGAAACATTCCTATCATGAGAAAAGCTTATCTGAAAAAATGCAAAGAACTCCACCCTGATAAAGGTGGGGACGAAGACAAAATGAAGAGAATGAATTTTTTATATAAAAAAATGGAACAAGGTGTAAAAGTTGCTCATCAGCCTGATTTTGGTACATGGAATAGTTCAGAGGTGCCAACCTATGGAACAGATGAATGGGAATCCTGGTGGAATACATTTAATGAGAAGTGGGATGAAGACCTGTTTTGCCATGAAGAAATGTTTGCCAGTGATGATGAAAACACAGGATCCCAACACTCTACCCCACCTAAGAAGAAAAAAAAGGTAGAAGACCCTAAAGACTTTCCTGTAGATCTGCATGCATTCCTCAGTCAAGCTGTGTTTAGTAATAGAACTGTTGCTTCTTTTGCTGTGTATACCACTAAAGAAAAAGCTCAAATTTTATATAAGAAACTTATGGAAAAATATTCTGTAACTTTTATAAGTAGACATGGTTTTGGGGGTCATAATATTTTGTTTTTCTTAACACCACATAGACATAGAGTGTCAGCAATTAATAATTACTGTCAAAAACTGTGTACCTTTAGTTTTTTAATTTGTAAAGGTGTGAATAAGGAATACTTGTTTTATAGTGCCCTGTGTAGACAGCCATATGCAGTAGTAGAAGAAAGTATTCAGGGGGGCCTTAAGGAGCATGACTTTAACCCAGAAGAACCAGAAGAAACTAAGCAGGTGTCATGGAAATTAGTTACACAGTATGCCTTGGAAACCAAGTGTGAGGATGTTTTTTTGCTTATGGGCATGTACTTAGACTTTCAGGAAAACCCACAGCAGTGCAAAAAATGTGAGAAAAAGGATCAGCCAAATCACTTTAACCATCATGAAAAACACTATTATAATGCCCAAATTTTTGCAGATAGCAAAAATCAAAAAAGCATTTGCCAGCAGGCTGTTGATACTGTAGCAGCCAAACAAAGGGTTGACAGCATCCACATGACCAGAGAAGAAATGTTAGTTGAAAGGTTTAATTTCTTGCTTGATAAAATGGACTTGATTTTTGGGGCACATGGCAATGCTGTTTTAGAGCAATATATGGCTGGGGTGGCCTGGATTCATTGCTTGCTGCCTCAAATGGACACAGTTATTTATGACTTTCTAAAATGCATTGTATTAAACATTCCAAAAAAAAGGTACTGGCTATTCAAGGGGCCAATAGACAGTGGCAAGACTACTTTAGCTGCTGCTTTACTTGATCTCTGTGGGGGAAAGTCATTAAATGTTAATATGCCATTAGAAAGATTAAACTTTGAGTTAGGAGTGGGTATAGATCAGTTTATGGTTGTATTTGAGGATGTAAAAGGAACTGGTGCAGAGTCAAGGGATTTACCTTCAGGGCATGGCATAAGCAACCTTGATTGCTTAAGAGATTACTTAGATGGAAGTGTAAAAGTTAATTTAGAGAGGAAACACCAAAACAAAAGAACACAGGTGTTTCCACCTGGAATTGTAACCATGAATGAATATTCAGTGCCTAGAACTTTACAGGCCAGATTTGTAAGGCAAATAGATTTTAGACCAAAGGCCTACCTGAGAAAATCACTAAGCTGCTCTGAGTATTTGCTAGAAAAAAGGATTTTGCAAAGTGGTATGACTTTGCTTTTGCTTTTAATCTGGTTTAGGCCAGTTGCTGACTTTGCAGCTGCCATTCATGAGAGGATTGTGCAGTGGAAAGAAAGGCTGGATTTAGAAATAAGCATGTATACATTTTCTACTATGAAAGCTAATGTTGGTATGGGGAGACCCATTCTTGACTTTCCTAGAGAGGAAGATTCTGAAGCAGAAGACTCTGGACATGGATCAAGCACTGAATCACAATCACAATGCTTTTCCCAGGTCTCAGAAGCCTCTGGTGCAGACACACAGGAAAACTGCACCTATCACATCTGTAAAGGCTTTCAATGTTTCAAAAAACCAAAGACCCCTCCCCCCAAA
>BAD06145
ATGGACAAAGTGCTGAATAGGGAGGAATCCATGGAGCTCATGGATTTATTAGGCCTTGATAGATCTGCATGGGGAAACATTCCTGTCATGAGAAAAGCTTATCTGAAAAAATGCAAAGAACTTCACCCTGATAAAGGTGGGGACGAAGACAAAATGAAGAGAATGAATTTTTTATATAAAAAAATGGAACAAGGTGTAAAAGTTGCTCATCAGCCTGATTTTGGTACATGGAATAGTTCAGAGGTGCCAACCTATGGAACAGATGAATGGGAGTCCTGGTGGAATACATTTAATGAGAAGTGGGATGAAGACCTGTTTTGCCATGAAGAAATGTTTGCCAGTGATGATGAAAACACAGGATCCCAACACTCTACCCCACCTAAGAAGAAAAAAAAGGTAGAAGACCCTAAAGACTTTCCTGTAGATCTGCATGCATTCCTCAGTCAAGCTGTGTTTAGTAATAGAACTGTTGCTTCTTTTGCTGTGTATACCACTAAAGAAAAAGCTCAAATTTTATATAAGAAACTTATGGAAAAATATTCTGTAACCTTTATAAGTAGACATGGTTTTGGGGGTCATAATATTTTGTTTTTTTTAACACCACATAGACATAGAGTTTCAGCAATTAATAATTACTGTCAAAAACTATGTACCTTTAGTTTTTTAATTTGTAAAGGTGTGAATAAGGAATACTTGCTTTACAGTGCCTTGTGTAGACAGCCATATGCAGTAGTGGAAGAAAGTATTCAGGGGGGCCTTAAGGAGCATGACTTTAACCCAGAAGAACCAGAAGAAACTAAGCAGGTTTCATGGAAATTAGTTACACAGTATGCTTTGGACACCAAGTGTGAGGATGTTTTCTTGCTTATGGGCATGTACTTAGACTTTCAGGAAAACCCACTGCAATGCAAAAAATGTGAAAAAAAGGATCAGCCAAATCACTTTAACCATCATGAAAAGCACTATTATAATGCCCAAATTTTTGCAGATAGCAAAAATCAAAAAAGCATTTGCCAGCAGGCTGTTGATACTGTAGCAGCCAAACAAAGGGTTGACAGTCTCCATATGACCAGAGAAGAAATGTTAGTTGAAAGGTTTAATTTTTTGCTTGATAAAATGGACTTAATTTTTGGGGCACATGGCAATGCTGTTTTGGAGCAATATATGGCTGGGGTGGCCTGGATTCATTGTTTGCTGCCTCAAATGGACACAGTCATTTATGAGTTCTTAAAATGCATTGTATTAAACATTCCAAAAAAAAGGTACTGGCTATTCAAGGGGCCAATAGACAGTGGCAAAACTACTTTAGCTGCAGCTTTACTTGATCTTTGTGGGGGAAAGTCATTAAATGTTAATATGCCATTAGAAAGATTAAACTTTGAGTTAGGAGTGGGTATAGATCAGTTTATGGTTGTATTTGAGGATGTAAAAGGCACTGGTGCAGAGTCAAGGGATTTACCTTCAGGGCATGGCATAAGCAACCTTGATTGCCTAAGAGATTACTTAGATGGAAGTGTGAAAGTTAATTTAGAGAGAAAACACCAAAACAAAAGAACACAGGTGTTTCCACCTGGAATTGTAACCATGAATGAATATTCAGTGCCTAGAACTTTACAAGCCAGATTTGTAAGGCAAATAGATTTTAGACCTAAGGCCTACCTGAGAAAATCACTAAGCTGCTCTGAATATTTACTAGAAAAAAGGATTTTGCAAAGTGGCATGACTTTGCTTTTGCTTTTAATCTGGTTTAGGCCAGTTGCTGACTTTGCAGCTGCCATTCATGAGAGGATTGTGCAGTGGAAAGAAAGGCTGGATTTAGAAATAAGCATGTATACATTTTCTACTATGAAAGCTAATGTTGGTATGGGGAGACCCATTCTTGACTTTCCCAGAGAGGAAGATTCTGAAGCAGAAGACTCTGGACATGGATCAAGCACTGAATCTCAATCACAATGCTCTTCCCAGGTCTCAGAAGCCTCTGGTGCAGACACACAGGAACACTGCACTTATCACATCTGTAAAGGCTTTCAATGTTTCAAAAAACCAAAAACCCCTCCCCCAAAA
>AEC14710
ATGGACAAAGTGCTGAATAGGGAGGAATCCATGGAGCTTATGGATTTATTAGGCCTTGATAGGTCTGCATGGGGGAACATTCCTGTCATGAGAAAAGCTTATCTGAAAAAATGCAAAGAACTCCACCCTGATAAAGGTGGGGACGAAGACAAGATGAAGAGAATGAATTTTTTATATAAAAAAATGGAACAAGGTGTAAAAGTTGCTCATCAGCCTGATTTTGGTACATGGAATAGTTCAGAGGTGCCAACCTATGGAACAGATGAATGGGAATCCTGGTGGAATACATTTAATGAGAAGTGGGATGAAGACCTGTTTTGCCATGAAGAAATGTTTGCCAGTGATGATGAAAACACAGGATCCCAACACTCTACCCCACCTAAAAAGAAAAAAAAGGTAGAAGACCCTAAAGACTTTCCTGTAGATCTGCATGCATTCCTCAGTCAAGCTGTGTTTAGTAATAGAACTGTTGCTTCTTTTGCTGTGTATACCACTAAAGAAAAAGCTCAAATTTTATATAAGAAACTTATGGAAAAATATTCTGTAACTTTTATAAGTAGACATGGTTTTGGGGGTCATAATATTTTGTTTTTCTTAACACCACATAGACATAGAGTGTCAGCAATTAATAACTACTGTCAAAAACTATGTACCTTTAGTTTTTTAATTTGTAAAGGTGTGAATAAGGAATACTTGTTTTATAGTGCCCTGTGTAGACAGCCATATGCAGTAGTGGAAGAAAGTATTCAGGGGGGCCTTAAGGAGCATGACTTTAACCCAGAAGAACCAGAAGAAACTAAGCAGGTTTCATGGAAATTAGTTACACAGTATGCCTTGGAAACCAAGTGTGAGGATGTTTTTTTGCTTATGGGCATGTACTTAGACTTTCAGGAAAACCCACAGCAATGCAAAAAATGTGAAAAAAAGGATCAGCCAAATCACTTTAACCATCATGAAAAACACTATTATAATGCCCAAATTTTTGCAGATAGCAAAAATCAAAAAAGCATTTGCCAGCAGGCTGTTGATACTGTAGCAGCCAAACAAAGGGTTGACAGCATCCACATGACCAGAGAAGAAATGTTAGTTGAAAGGTTTAATTTCTTGCTTGATAAAATGGACTTGATTTTTGGGGCACATGGCAATGCTGTTTTAGAGCAATATATGGCTGGGGTGGCCTGGATTCATTGCTTGCTGCCTCAAATGGACACTGTTATTTATGACTTTCTAAAATGCATTGTATTAAACATTCCAAAAAAAAGGTACTGGCTATTCAAGGGGCCAATAGACAGTGGCAAAACTACTTTAGCTGCAGCTTTACTTGATCTCTGTGGGGGAAAGTCATTAAATGTTAATATGCCATTAGAAAGATTAAACTTTGAATTAGGAGTGGGTATAGATCAGTTTATGGTTGTATTTGAGGATGTAAAAGGCACTGGTGCAGAGTCAAGGGATTTACCTTCAGGGCATGGCATAAGCAACCTTGACTGCTTAAGAGATTACTTAGATGGAAGTGTAAAAGTTAATTTAGAGAGGAAACACCAAAACAAAAGAACACAGGTGTTTCCACCTGGAATTGTAACCATGAATGAATATTCAGTGCCTAGAACTTTACAGGCCAGATTTGTAAGGCAGATAGATTTTAGACCAAAGGCCTACCTGAGAAAATCACTAAGCTGCTCTGAGTATTTGCTAGAAAAAAGGATTTTGCAAAGTGGTATGACTTTGCTTTTGCTTTTAATCTGGTTTAGGCCAGTTGCTGACTTTGCAGCTGCCATTCATGAGAGGATTGTGCAGTGGAAAGAAAGGCTGGATTTAGAAATAAGCATGTATACATTTTCTACTATGAAAGCTAATGTTGGTATGGGGAGACCCATTCTTGACTTTCCTAGAGAGGAAGATTCTGAAGCAGAAGACTCTGGACATGGATCAAGCACTGAATCACAATCACAATGCTTTTCCCAGGTCTCAGAAGCCTCTGGTGCAGACACACAGGAAAACTGCACTTTTCACATCTGTAAAGGCTTTCAATGTTTCAAAAAACCAAAGACCCCTCCCCCAAAA
>BAC03084
ATGGACAAAGTGCTGAATAGGGAAGAATCCATGGAGCTCATGGATTTATTAGGCCTTGATAGATCTGCATGGGGAAACATTCCTGTCATGAGAAAAGCTTATCTGAAAAAATGCAAAGAACTTCACCCTGATAAAGGTGGGGACGAAGACAAAATGAAGAGAATGAATTTTTTATATAAAAAAATGGAACAAGGTGTAAAAGTTGCTCATCAGCCTGATTTTGGTACATGGAATAGTTCAGAGGTGCCAACCTATGGAACAGATGAATGGGAATCCTGGTGGAATACATTTAATGAGAAGTGGGATGAAGACCTGTTTTGCCATGAAGAGATGTTTGCCAGTGATGATGAAAACACAGGATCCCAACACTCTACCCCACCTAAGAAGAAAAAAAAGGTAGAAGACCCTAAAGACTTTCCTGTAGATCTGCATGCATTCCTCAGTCAAGCTGTGTTTAGTAATAGAACTGTTGCTTCTTTTGCTGTGTACACCACTAAAGAAAAAGCTCAAATTTTATATAAGAAACTTATGGAAAAATATTCTGTAACCTTTATAAGTAGACATGGTTTTGGGGGTCATAATATTTTGTTTTTTTTAACACCACATAGACATAGAGTTTCAGCAATTAATAATTACTGTCAAAAACTATGTACCTTTAGTTTTTTAATTTGTAAAGGTGTGAATAAGGAATACTTGTTTTACAGTGCCTTGTGTAGACAGCCATATGCAGTAGTGGAAGAAAGTATTCAGGGGGGCCTTAAGGAGCATGACTTTAACCCAGAAGAACCAGAAGAAACTAAGCAGGTTTCATGGAAATTAGTTACACAGTATGCTTTGGACACCAAGTGTGAGGATGTTTTCTTGCTTATGGGCATGTACTTAGACTTTCAGGAAAACCCACTGCAATGCAAAAAATGTGAAAAAAAGGATCAGCCAAATCACTTTAACCATCATGAAAAGCACTATTATAATGCCCAAATTTTTGCAGATAGCAAAAATCAAAAAAGCATTTGCCAGCAGGCTGTTGATACTGTAGCAGCCAAACAAAGGGTTGACAGTATCCATATGACCAGAGAAGAAATGTTAGTTGAAAGGTTTAATTTTTTGCTTGATAAAATGGACTTAATTTTTGGGGCACATGGCAATGCTGTTTTAGAGCAATATATGGCTGGGGTGGCCTGGATTCACTGTTTGCTGCCTCAAATGGACACAGTCATTTATGAGTTCTTAAAATGCATTGTATTAAACATTCCAAAAAAAAGGTACTGGCTATTCAAGGGGCCAATAGACAGTGGCAAAACTACTTTAGCTGCAGCTTTACTTGATCTCTGTGGGGGAAAGTCATTAAATGTTAATATGCCATTAGAAAGATTAAACTTTGAGTTAGGAGTGGGTATAGATCAGTTTATGGTTGTATTTGAGGATGTAAAAGGCACTGGTGCAGAGTCAAGGGATTTACCTTCAGGACATGGCATAAGCAACCTTGATTGCCTAAGAGATTACTTAGATGGAAGTGTGAAAGTTAATTTAGAGAGAAAACACCAAAACAAAAGAACACAGGTGTTTCCACCTGGAATTGTAACCATGAATGAATATTCAGTGCCTAGAACTTTACAAGCCAGATTTGTAAGGCAAATAGATTTTAGACCTAAGGCCTACCTGAGAAAATCACTAAGCTGCTCTGAATATTTACTAGAAAAAAGGATTTTGCAAAGTGGCATGACTTTGCTTTTGCTTTTAATCTGGTTTAGGCCAGTTGCTGACTTTGCAGCTGCCATTCATGAGAGGATTGTGCAGTGGAAAGAAAGGCTGGATTTAGAAATAAGCATGTATACATTTTCTACTATGAAAGCTAATGTTGGTATGGGGAGACCCATTCTTGACTTTCCTAGAGAGGAAGATTCTGAAGCAGAAGACTCTGGACATGGATCAAGCACTGAATCTCAATCACAATGCTCTTCCCAGGTCTCAGAAGCCTCTGGTGCAGACACACAGGAACACTGCACCTATCACATCTGTAAAGGCTTTCAATGTTTCAAAAAACCAAAGACCCCTCCCCCAAAA
>BAC81893
ATGGACAAAGTGCTGAATAGGGAGGAATCCATGGAGCTCATGGATTTATTAGGCCTTGATAGATCTGCATGGGGAAACATTCCTGTCATGAGAAAAGCTTATCTGAAAAAATGCAAAGAACTTCACCCTGATAAAGGTGGGGACGAAGACAAAATGAAGAGAATGAATTTTTTATATAAAAAAATGGAACAAGGTGTAAAAGTTGCTCATCAGCCTGATTTTGGTACATGGAATAGTTCAGAGGTGCCAACCTATGGAACAGATGAGTGGGAATCCTGGTGGAATACATTTAATGAGAAGTGGGATGAAGACCTGTTTTGCCATGAAGAAATGTTTGCCAGTGATGATGAAAACACAGGATCCCAACACTCTACCCCACCTAAGAAGAAAAAAAAGGTAGAAGACCCTAAAGACTTTCCTGTAGATCTGCATGCATTCCTCAGTCAAGCTGTGTTTAGTAATAGAACTGTTGCTTCTTTTGCTGTGTATACCACTAAAGAAAAAGCTCAAATTTTATATAAGAAACTTATGGAAAAATATTCTGTAACCTTTATAAGTAGACATGGTTTTGGGGGTCATAATATTTTGTTTTTTTTAACACCACATAGACATAGAGTTTCAGCAATTAATAATTACTGTCAGAAACTATGTACCTTTAGTTTTTTAATTTGTAAAGGTGTGAATAAGGAATACTTGTTTTACAGTGCCTTGTGTAGACAGCCATATGCAGTAGTGGAAGAAAGTATTCAGGGGGGCCTTAAGGAGCATGACTTTAACCCAGAAGAACCAGAAGAAACTAAGCAGGTTTCATGGAAATTAGTTACACAGTATGCTTTGGACACCAAGTGTGAGGATGTTTTCTTGCTTATGGGCATGTACTTAGACTTTCAGGAAAACCCACTGCAATGCAAAAAATGTGAAAAGAAGGATCAGCCAAATCACTTTAACCATCATGAAAAGCACTATTATAATGCCCAAATTTTTGCAGATAGCAAAAATCAAAAAAGCATTTGCCAGCAGGCTGTTGATACTGTAGCAGCCAAACAAAGGGTTGACAGTATCCATATGACCAGAGAAGAAATGTTAGTTGAAAGGTTTAATTTTTTGCTTGATAAAATGGACTTAATTTTTGGGGCACATGGCAATGCTGTTTTAGAGCAATATATGGCTGGGGTGGCCTGGATTCATTGTTTGCTGCCTCAAATGGACACAGTCATTTATGAGTTCTTAAAATGCATTGTATTAAACATTCCAAAAAAAAGGTACTGGCTATTCAAGGGGCCAATAGACAGTGGCAAAACTACTTTAGCTGCAGCTTTACTTGATCTCTGTGGGGGAAAGTCATTAAATGTTAATATGCCATTAGAAAGATTAAACTTTGAGTTAGGAGTGGGTATAGATCAGTTTATGGTTGTATTTGAGGATGTAAAAGGCACTGGTGCAGAATCAAGGGATTTACCGTCAGGGCATGGCATAAGCAACCTTGATTGCCTAAGAGATTACTTAGATGGAAGTGTGAAAGTTAATTTAGAGAGAAAACACCAAAACAAAAGAACACAGGTGTTTCCACCTGGAATTGTAACCATGAATGAATATTCAGTGCCTAGAACTTTACAAGCCAGATTTGTAAGGCAAATAGATTTTAGACCTAAGGCCTACCTAAGAAAATCACTAAGCTGCTCTGAATATTTACTTGAAAAAAGGATTTTGCAAAGTGGCATGACTTTGCTTTTGCTTTTAATCTGGTTTAGGCCAGTTGCTGACTTTGCAGCTGCCATTCATGAGAGGATTGTGCAGTGGAAAGAAAGGCTGGATTTAGAAATAAGCATGTATACATTTTCTACTATGAAAGCTAATGTTGGTATGGGGAGACCCATTCTTGACTTTCCTAGAGAGGAAGATTCTGAAGCAGAAGACTCTGGACATGGATCAAGCACTGAATCTCAATCACAATGCTATTCCCAGGTCTCAGAAGCCTCTGGTGCAGACACACAGGAACACTGCACTTATCACATCTGTAAAGGCTTTCAATGTTTCAAAAAACCAAAAACCCCTCCCCCAAAG
>BAC02976
ATGGACAAAGTGCTGAATAGGGAGGAATCCATGGAACTCATGGATTTATTAGGCCTTGATAGATCTGCATGGGGAAACATTCCTGTCATGAGAAAAGCTTATCTGAAAAAATGCAAAGAACTTCACCCTGATAAAGGTGGGGACGAAGACAAAATGAAGAGAATGAATTTTTTATATAAAAAAATGGAACAAGGTGTAAAAGTTGCTCATCAGCCTGATTTTGGTACATGGAATAGTTCAGAGGTGCCAACCTATGGAACAGATGAATGGGAATCCTGGTGGAATACATTTAATGAGAAGTGGGATGAAGACCTGTTTTGCCATGAAGAGATGTTTGCCAGTGATGATGAAAACACAGGATCCCAACACTCTACCCCACCTAAGAAGAAAAAAAAGGTAGAAGACCCTAAAGACTTTCCTGTAGATCTGCATGCATTCCTCAGTCAAGCTGTGTTTAGTAATAGAACTGTTGCTTCTTTTGCTGTGTACACCACTAAAGAAAAAGCTCAAATTTTATATAAGAAACTTATGGAAAAATATTCTGTAACCTTTATAAGTAGACATGGTTTTGGGGGTCATAATATTTTGTTTTTTTTAACACCACATAGACATAGAGTTTCAGCAATTAATAATTACTGTCAAAAACTATGTACCTTTAGTTTTTTAATTTGTAAAGGTGTGAATAAGGAATACTTGTTTTACAGTGCCTTGTGTAGACAGCCATATGCAGTAGTGGAAGAAAGTATTCAGGGGGGCCTTAAGGAGCATGACTTTAACCCAGAAGAACCAGAAGAAACTAAGCAGGTTTCATGGAAATTAGTTACACAGTATGCTTTGGACACCAAGTGTGAGGATGTTTTCTTGCTTATGGGCATGTACTTAGACTTTCAGGAAAACCCACTGCAATGCAAAAAATGTGAAAAAAAGGATCAGCCAAATCACTTTAACCATCATGAAAAGCACTATTATAATGCCCAAATTTTTGCAGATAGCAAAAATCAAAAAAGCATTTGCCAGCAGGCTGTTGATACTGTAGCAGCCAAACAAAGGGTTGACAGTATCCATATGACCAGAGAAGAAATGTTAGTTGAAAGGTTTAATTTTTTGCTTGATAAAATGGACTTAATTTTTGGGGCACATGGCAATGCTGTTTTAGAGCAATATATGGCTGGGGTGGCCTGGATTCACTGTTTGCTGCCTCAAATGGACACAGTTATTTATGATTTCTTAAAATGCATTGTATTAAACATTCCAAAAAAAAGGTACTGGCTATTCAAGGGGCCAATAGACAGTGGCAAAACTACTTTAGCTGCAGCTTTACTTGATCTCTGTGGGGGAAAGTCATTAAATGTTAATATGCCATTAGAAAGATTAAACTTTGAGTTAGGAGTGGGTATAGATCAGTTTATGGTTGTATTTGAGGATGTAAAAGGCACTGGTGCAGAGTCAAGGGATTTACCTTCAGGACATGGCATAAGCAACCTTGATTGCCTAAGAGATTACTTAGATGGAAGTGTGAAAGTTAATTTAGAGAGAAAGCACCAAAACAAAAGAACACAGGTGTTTCCACCTGGAATTGTAACCATGAATGAATATTCAGTGCCTAGAACTTTACAAGCCAGATTTGTAAGGCAAATAGATTTTAGACCTAAGGCCTACCTGAGAAAATCACTAAGCTGCTCTGAATATTTACTAGAAAAAAGGATTTTGCAAAGTGGCATGACTTTGCTTTTGCTTTTAATCTGGTTTAGGCCAGTTGCTGACTTTGCAGCTTCCATTCATGAGAGGATTGTGCAGTGGAAAGAAAGGCTGGATTTAGAAATAAGCATGTATACATTTTCTACTATGAAAGCTAATGTTGGTATGGGGAGACCCATTCTTGACTTTCCTAGAGAGGAAGATTCTGAAGCAGAAGACTCTGGACATGGATCAAGCACTGAATCTCAATCACAATGCTTTTCCCAGGTCTCAGAAGCCTCTGGTGCAGACACACAGGAACACTGCACCTATCACATCTGTAAAGGCTTTCAATGTTTCAAAAAACCAAAGACCCCTCCCCCGAAA
>BAF40794
ATGGACAAAGTGCTGAATAGGGAGGAATCCATGGAGCTCATGGATTTATTAGGCCTTGATAGATCTGCATGGGGAAACATCCCTGTCATGAGAAAAGCTTATCTGAAAAAATGCAAAGAACTTCACCCTGATAAAGGTGGGGACGAAGACAAAATGAAGAGAATGAATTTTTTATATAAAAAAATGGAACAAGGTGTAAAAGTTGCTCATCAGCCTGATTTTGGTACATGGAATAGTTCAGAGGTGCCAACCTATGGAACAGATGAATGGGAATCCTGGTGGAATACATTTAATGAGAAGTGGGATGAAGACCTGTTTTGCCATGAAGAAATGTTTGCCAGTGATGATGAAAACACAGGATCCCAGCACTCTACCCCACCTAAGAAGAAAAAAAAGGTAGAAGACCCTAAAGACTTTCCTGTAGATCTGCATGCATTCCTCAGTCAAGCTGTGTTTAGTAATAGAACTGTTGCTTCTTTTGCTGTGTATACCACTAAAGAAAAAGCTCAAATTTTATATAAGAAACTTATGGAAAAATATTCTGTAACCTTTATAAGTAGACATGGTTTTGGGGGTCATAATATTTTGTTTTTTTTAACACCACATAGACATAGAGTTTCAGCAATTAATAATTACTGTCAAAAACTATGTACCTTTAGTTTTTTAATTTGTAAAGGTGTGAATAAGGAATACTTGTTTTACAGTGCCTTGTGTAGACAGCCATATGCAGTAGTGGAAGAAAGTATTCAGGGGGGCCTTAAGGAGCATGACTTTAACCCAGAAGAACCAGAAGAAACTAAGCAGGTTTCATGGAAATTAGTTACACAGTATGCTTTGGACACCAAGTGTGAGGATGTTTTCTTGCTTATGGGCATGTACTTAGACTTTCAGGAAAACCCACTACAATGCAAAAAATGTGAAAAAAAGGATCAGCCAAATCACTTTAACCATCATGAAAAGCACTATTATAATGCCCAAATTTTTGCAGATAGCAAAAATCAAAAAAGCATTTGCCAGCAGGCTGTTGATACTGTAGCAGCCAAACAAAGGGTTGACAGTATCCATATGACCAGAGAAGAAATGTTAGTTGAAAGGTTTAATTTTTTGCTTGATAAAATGGACTTAATTTTTGGGGCACATGGCAATGCTGTTTTAGAGCAATATATGGCTGGGGTGGCCTGGATTCATTGTTTGCTGCCTCAAATGGACACTGTCATTTATGAGTTCTTAAAATGCATTGTATTAAACATTCCAAAAAAAAGGTACTGGCTATTCAAGGGGCCAATAGACAGTGGCAAAACTACTTTAGCTGCAGCTTTACTTGATCTCTGTGGGGGAAAGTCATTAAATGTTAATATGCCATTAGAAAGATTAAACTTTGAGTTAGGAGTGGGTATAGATCAGTTTATGGTTGTATTTGAGGATGTAAAAGGCACTGGTGCAGAGTCAAGGGATTTACCTTCAGGGCATGGCATAAGCAACCTTGATTGCCTAAGAGATTACTTAGATGGAAGTGTGAAAGTTAATTTAGAGAGAAAACACCAAAACAAAAGAACACAGGTGTTTCCACCTGGAATTGTAACCATGAATGAATATTCAGTGCCTAGAACTTTACAAGCCAGATTTGTAAGGCAAATAGATTTTAGACCTAAGGCCTACCTGAGAAAATCACTAAGCTGCTCTGAATATTTACTAGAAAAAAGGATTTTGCAAAGTGGCATGACTTTGCTTTTGCTTTTAATCTGGTTTAGGCCAGTTGCTGACTTTGCAGCTGCCATTCATGAGAGGATTGTGCAGTGGAAAGAAAGGCTGGATTTAGAAATAAGCATGTATACATTTTCTACTATGAAAGCTAATGTTGGTATGGGGAGACCCATTCTTGACTTTCCTAGAGAGGAAGATTCTGAAGCAGAAGACTCTGGACATGGATCAAGCACTGAATCTCAATCACAATGCTTTTCCCAGGTCTCAGAAGCCTCTGGTGCAGACACACAGGAACACTGCACTTATCACATCTGTAAAGGCTTTCAATGTTTCAAAAAACCAAAAACCCCTCCCCCAAAA
>BAC15678
ATGGACAAAGTGCTGAATAGGGAGGAATCCATGGAGCTCATGGATTTATTAGGCCTTGATAGATCTGCATGGGGAAACATTCCTGTCATGAGAAAAGCTTATCTGAAAAAATGCAAAGAACTTCACCCTGATAAAGGTGGGGACGAAGACAAAATGAAGAGAATGAATTTTTTATATAAAAAAATGGAACAAGGTGTAAAAGTTGCTCATCAGCCTGATTTTGGTACATGGAATAGTTCAGAGGTGCCAACCTATGGAACAGATGAATGGGAATCCTGGTGGAATACATTTAATGAGAAGTGGGATGAAGACCTGTTTTGCCATGAAGAAATGTTTGCCAGTGATGATGAAAACACAGGATCCCAACACTCTACCCCCCCTAAGAAGAAAAAAAAGGTAGAAGACCCTAAAGACTTTCCTGTAGATCTGCATGCATTCCTCAGTCAAGCTGTGTTTAGTAATAGAACTGTTGCTTCTTTTGCTGTGTATACCACTAAAGAAAAAGCTCAAATTTTATATAAGAAACTTATGGAAAAATATTCTGTCACCTTTATAAGTAGACATGGTTTTGGGAGTCATAATATCTTGTTTTTTCTAACACCACATAGACATAGAGTTTCAGCAATTAATAATTACTGTCAAAAACTATGTACCTTTAGTTTTTTAATTTGTAAAGGTGTGAATAAGGAATACTTGTTTTACAGTGCCTTGTGTAGACAGCCATATGCAGTAGTGGAAGGAAGTATTCAGGGGGGCCTTAAGGAGCATGACTTTAACCCAGAAGAACCAGAAGAAACTAAACAGGTTTCATGGAAATTAGTTACACAGTATGCTTTGGACACCAAGTGTGAGGATGTTTTCTTGCTTATGGGCATGTACTTAGACTTTCAGGAAAACCCTCTGCAATGCAGAAAATGTGAAAAAAAGGATCAGCCAAATCACTTTAACCATCATGAAAAGCACTATTATAATGCCCAAATTTTTGCAGACAGCAAAAATCAAAAAAGCATTTGCCAGCAGGCTGTTGATACTGTAGCAGCCAAACAAAGGGTTGACAGTATCCATATGACCAGAGAAGAAATGTTAGTTGAAAGGTTTAATTTTTTGCTTGATAAAATGGACTTAATTTTTGGGGCACATGGCAATGCTGTTTTAGAGCAATATATGGCTGGGGTGGCCTGGATTCATTGTTTGCTGCCTCAAATGGACACTGTCATTTATGAGTTCTTAAAATGCATTGTATTAAACATTCCAAAAAAAAGGTACTGGCTATTTAAGGGGCCAATAGACAGTGGCAAAACTACTTTAGCTGCAGCTTTACTTGATCTCTGTGGGGGAAAGTCATTAAATGTTAATATGCCATTAGAAAGATTAAACTTTGAGTTAGGAGTGGGTATAGATCAGTTTATGGTTGTATTTGAGGATGTAAAAGGCACTGGTGCAGAGTCAAGGGATTTACCTTCAGGGCATGGCATAAGCAACCTTGATTGCCTAAGAGATTACTTAGATGGAAGTGTGAAAGTTAATTTAGAGAGAAAACACCAAAACAAAAGAACACAGGTGTTTCCACCTGGAATTGTAACCATGAATGAATATTCAGTGCCTAGAACTTTACAAGCCAGATTTGTAAGACAAATAGATTTTAGACCTAAGGCCTACCTGAGAAAATCACTAAGCTGCTCTGAATATTTACTAGAAAAAAGAATTTTGCAAAGTGGCATGACTTTGCTTTTGCTTTTAATCTGGTTTAGGCCAGTTGCTGACTTTGCAGCTGCCATTCATGAGAGGATTGTGCAGTGGAAAGAAAGGCTGGATTTAGAAATAAGCATGTATACATTTTCTACTATGAAAGCTAATGTTGGCATGGGGAGACCCATTCTTGACTTTCCTAGAGAGGAAGATTCTGAAGCAGAAGACTCTGGACATGGATCAAGCACTGAATCTCAATCACAATGCTTTTCCCAGGTCTCAGAAGCCTCTGGTGCAGACACACAGGAACACTGCACTTATCACATCTGTAAAGGCTTTCAATGTTTTAAAAAACCAAAAACCCCTCCCCCAAAA
>BAD06139
ATGGACAAAGTGCTGAATAGGGAGGAATCCATGGAGCTCATGGATTTATTAGGCCTTGATAGATCTGCATGGGGAAACATTCCTGTCATGAGAAAAGCTTATCTGAAAAAATGCAAAGAACTTCACCCTGATAAAGGTGGGGACGAAGACAAAATGAAGAGAATGAATTTTTTATATAAAAAAATGGAACAAGGTGTAAAAGTTGCTCATCAGCCTGATTTTGGTACATGGAATAGTTCAGAGGTGCCAACCTATGGAACAGATGAATGGGAGTCCTGGTGGAATACATTTAATGAGAAGTGGGATGAAGACCTGTTTTGCCATGAAGAAATGTTTGCCAGTGATGATGAAAACACAGGATCCCAACACTCTACCCCACCTAAGAAGAAAAAAAAGGTAGAAGACCCTAAAGACTTTCCTGTAGATCTGCATGCATTCCTCAGTCAAGCTGTGTTTAGTAATAGAACTGTTGCTTCTTTTGCTGTGTATACCACTAAAGAAAAAGCTCAAATTTTATATAAGAAACTTATGGAAAAATATTCTGTAACCTTTATAAGTAGACATGGTTTTGGGGGTCATAATATTTTGTTTTTTTTAACACCACATAGACATAGAGTTTCAGCAATTAATAATTACTGTCAAAAACTATGTACCTTTAGTTTTTTAATTTGTAAAGGTGTGAATAAGGAATACTTGCTTTACAGTGCCTTGTGTAGACAGCCATATGCAGTAGTGGAAGAAAGTATTCAGGGGGGCCTTAAGGAGCATGACTTTAACCCAGAAGAACCAGAAGAAACTAAGCAGGTTTCATGGAAATTAGTTACACAGTATGCTTTGGACACCAAGTGTGAGGATGTTTTCTTGCTTATGGGCATGTACTTAGACTTTCAGGAAAACCCACTGCAATGCAAAAAATGTGAAAAAAAGGATCAGCCAAATCACTTTAACCATCATGAAAAGCACTATTATAATGCCCAAATTTTTGCAGATAGCAAAAATCAAAAAAGCATTTGCCAGCAGGCTGTTGATACTGTAGCAGCCAAACAAAGGGTTGACAGTCTCCATATGACCAGAGAAGAAATGTTAGTTGAAAGGTTTAATTTTTTGCTTGATAAAATGGACTTAATTTTTGGGGCACATGGCAATGCTGTTTTGGAGCAATATATGGCTGGGGTGGCCTGGATTCATTGTTTGCTGCCTCAAATGGACACAGTCATTTATGAGTTCTTAAAATGCATTGTATTAAACATTCCAAAAAAAAGGTACTGGCTATTCAAGGGGCCAATAGACAGTGGCAAAACTACTTTAGCTGCAGCTTTACTTGATCTTTGTGGGGGAAAGTCATTAAATGTTAATATGCCATTAGAAAGATTAAACTTTGAGTTAGGAGTGGGTATAGATCAGTTTATGGTTGTATTTGAGGATGTAAAAGGCAGTGGTGCAGAGTCAAGGGATTTACCTTCAGGGCATGGCATAAGCAACCTTGATTGCCTAAGAGATTACTTAGATGGAAGTGTGAAAGTTAATTTAGAGAGAAAACACCAAAACAAAAGAACACAGGTGTTTCCACCTGGAATTGTAACCATGAATGAATATTCAGTGCCTAGAACTTTACAAGCCAGATTTGTAAGGCAAATAGATTTTAGACCTAAGGCCTACCTGAGAAAATCACTAAGCTGCTCTGAATATTTACTAGAAAAAAGGATTTTGCAAAGTGGCATGACTTTGCTTTTGCTTTTAATCTGGTTTAGGCCAGTTGCTGACTTTGCAGCTGCCATTCATGAGAGGATTGTGCAGTGGAAAGAAAGGCTGGATTTAGAAATAAGCATGTATACATTTTCTACTATGAAAGCTAATGTTGGTATGGGGAGACCCATTCTTGACTTTCCCAGAGAGGAAGATTCTGAAGCAGAAGACTCTGGACATGGATCAAGCACTGAATCTCAATCACAATGCTCTTCCCAGGTCTCAGAAGCCTCTGGTGCAGACACACAGGAACACTGCACTTATCACATCTGTAAAGGCTTTCAATGTTTCAAAAAACCAAAAACCCCTCCCCCAAAA
>AAR02458
ATGGACAAAGTGCTGAATAGGGAGGAATCCATGGAGCTCATGGATTTATTAGGCCTTGATAGATCTGCATGGGGAAACATTCCTGTCATGAGAAAAGCTTATCTAAAAAAATGCAAAGAACTTCACCCTGATAAAGGTGGGGACGAAGACAAAATGAAGAGAATGAATTTTTTATATAAAAAAATGGAGCAAGGTGTAAAAGTTGCTCATCAGCCTGATTTTGGTACATGGAATAGTTCAGAGGTGCCAACCTATGGAACAGATGAGTGGGAATCCTGGTGGAATACATTTAATGAGAAGTGGGATGAAGACCTGTTTTGCCATGAAAAAATGTTTGCCAGGGATGATGAAAACACAGGATCCCAACACTCTACCCCACCTAAGAAGAAAAAAAAGGTAGAAGACCCTAAAGACTTTCCTGTAGATCTGCATGCATTCCTCAGTCAAGCTGTGTTTAGTAATAGAACTGTGGCTTCTTTTGCTGTGTATACCACTAAAGAAAAAGCTCAAATTTTATATAAGAAACTTATGGAAAAATATTCTGTAACCTTTATAAGTAGACATGGTTTTGGGGGTCATAATATTTTGTTTTTTTTAACACCACATAGACATAGAGTTTCAGCAATTAATAATTACTGTCAAAAACTATGTACCTTTAGTTTTTTAATTTGTAAAGGTGTGAATAAGGAATACTTGTTTTACAGTGCCTTGTGTAGACAGCCATATGCAGTAGTGGAAGAAAGTATTCAGGGGGGCCTAAAGGAGCATGACTTTAACCCAGAAGAACCAGAAGAAACTAAGCAGGTTTCATGGAAATTAGTAACACAGTATGCTTTGGACACCAAGTGTGAGGATGTTTTCTTGCTTATGGGCATGTACTTAGACTTTCAGGAAAACCCACTGCAATGCAAAAAATGTGAAAAAAAGGATCAGCCAAATCACTTTAACCATCATGAAAAGCACTATTATAATGCCCAAATTTTTGCAGATAGCAAAAATCAAAAAAGCATTTGCCAGCAGGCTGTTGATACTGTAGCAGCCAAACAAAGGGTTGACAGTATCCATATGACCAGAGAAGAAATGTTAGTTGAAAGGTTTAATTTTTTGCTTGATAAAATGGACTTGATTTTTGGGGCACATGGCAATGCTGTTTTAGAGCAATATATGGCTGGGGTGGCCTGGATTCATTGTTTGCTGCCTCAAATGGACACTGTCATTTATGAGTTCTTAAAATGCATTGTATTAAACATTCCAAAAAAAAGGTACTGGCTATTCAAGGGGCCAATAGACAGTGGCAAAACTACTTTAGCTGCAGCTTTACTTGATCTCTGTGGGGGGAAGTCATTAAATGTTAATATGCCATTAGAAAGATTAAACTTTGAGTTAGGAGTGGGTATAGATCAGTTTATGGTTGTATTTGAGGATGTAAAAGGCACTGGTGCAGAGTCAAGGGATTTACCTTCAGGGCATGGCATAAGCAACCTTGATTGCTTAAGAGATTACTTAGATGGAAGTGTGAAAGTTAATTTAGAGAGAAAACACCAAAATAAAAGAACACAGGTGTTTCCACCTGGAATTGTAACCATGAATGAATATTCAGTGCCTAGAACATTACAAGCCAGATTTGTAAGGCAAATAGATTTTAGACCTAAGGCCTACCTGAGAAAATCACTAAGCTGCTCTGAATATTTACTAGAAAAAAGGATTTTGCAAAGTGGTATGACTTTGCTTTTGCTTTTAATCTGGTTTAGGCCAGTTGCTGACTTTGCAGCTGCCATTCATGAGAGGATTGTGCAGTGGAAAGAAAGGCTGGATTTAGAAATAAGCATGTATACATTTTCTACAATGAAAGCTAATGTTGGTATGGGGAGACCCATTCTTGACTTTCCTAGAGAGGAAGATTCTGAAGCAGAAGACTCTGGACATGGATCAAGCACTGAATCTCAATCACAATGCTTTTCCCAGGTCTCAGAAGCCTCTGGTGCAGACACACAGGAACACTGCACCTATCACATCTGTAAAGGCTTTCAATGTTTTAAAAAACCAAAAACCCCTCCCCCAAAA
>BAD06133
ATGGACAAAGTGCTGAATAGGGAGGAATCCATGGAGCTCATGGATTTATTAGGCCTTGATAGATCTGCATGGGGAAACATTCCTGTCATGAGAAAAGCTTATCTGAAAAAATGCAAAGAACTTCACCCTGATAAAGGTGGGGACGAAGACAAAATGAAGAGAATGAATTTTTTATATAAAAAAATGGAACAAGGTGTAAAAGTTGCTCATCAGCCTGATTTTGGTACATGGAATAGTTCAGAGGTGCCAACCTATGGAACAGATGAATGGGAGTCCTGGTGGAATACATTTAATGAGAAGTGGGATGAAGACCTGTTTTGCCATGAAGAAATGTTTGCCAGTGATGATGAAAACACAGGATCCCAACACTCTACCCCACCTAAGAAGAAAAAAAAGGTAGAAGACCCTAAAGACTTTCCTGTAGATCTGCATGCATTCCTCAGTCAAGCTGTGTTTAGTAATAGAACTGTTGCTTCTTTTGCTGTGTATACCACTAAAGAAAAAGCTCAAATTTTATATAAGAAACTTATGGAAAAATATTCTGTAACCTTTATAAGTAGACATGGTTTTGGGGGTCATAATATTTTGTTTTTTTTAACACCACATAGACATAGAGTTTCAGCAATTAATAATTACTGTCAAAAACTATGTACCTTTAGTTTTTTAATTTGTAAAGGTGTGAATAAGGAATACTTGCTTTACAGTGCCTTGTGTAGACAGCCATATGCAGTAGTGGAAGAAAGTATTCAGGGGGGCCTTAAGGAGCATGACTTTAACCCAGAAGAACCAGAAGAAACTAAGCAGGTTTCATGGAAATTAGTTACACAGTATGCTTTGGACACCAAGTGTGAGGATGTTTTCTTGCTTATGGGCATGTACTTAGACTTTCAGGAAAACCCACTGCAATGCAAAAAATGTGAAAAAAAGGATCAGCCAAATCACTTTAACCATCATGAAAAGCACTATTATAATGCCCAAATTTTTGCAGATAGCAAAAATCAAAAAAGCATTTGCCAGCAGGCTGTTGATACTGTAGCAGCCAAACAAAGGGTTGACAGTCTCCATATGACCAGAGAAGAAATGTTAGTTGAAAGGTTTAATTTTTTGCTTGATAAAATGGACTTAATTTTTGGGGCACATGGCAATGCTGTTTTGGAGCAATATATGGCTGGGGTGGCCTGGATTCATTGTTTGCTGCCTCAAATGGACACAGTCATTTATGAGTTCTTAAAATGCATTGTATTAAACATTCCAAAAAAAAGGTACTGGCTATTCAAGGGGCCAATAGACAGTGGCAAAACTACTTTAGCTGCAGCTTTACTTGATCTTTGTGGGGGAAAGTCATTAAATGTTAATATGCCATTAGAAAGATTAAACTTTGAGTTAGGAGTGGGTATAGATCAGTTTATGGTTGTATTTGAGGATGTAAAAGGCACTGGTGCAGAGTCAAGGGATTTACCTTCAGGGCATGGCATAAGCAACCTTGATTGCCTAAGAGATTACTTAGATGGAAGTGTGAAAGTTAATTTAGAGAGAAAACACCAAAACAAAAGAACACAGGTGTTTCCACCTGGAATTGTAACCATGAATGAATATTCAGTGCCTAGAACTTTACAAGCCAGATTTGTAAGGCAAATAGATTTTAGACCTAAGGCCTACCTGAGAAAATCACTAAGCTGCTCTGAATATTTACTAGAAAAAAGGATTTTGCAAAGTGGCATGACTTTGCTTTTGCTTTTAATCTGGTTTAGGCCAGTTGCTGACTTTGCAGCTGCCATTCATGAGAGGATTGTGCAGTGGAAAGAAAGGCTGGATTTAGAAATAAGCATGTATACATTTTCTACTATGAAAGCTAATGTTGGTATGGGGAGACCCATTCTTGACTTTCCCAGAGAGGAAGATTCTGAAGCAGAAGACTCTGGACATGGATCAAGCACTGAATCTCAATCACAATGCTCTTCCCAGGTCTCAGAAGCCTCTGGTGCAGACACACAGGAACACTGCACTTATCACATCTGTAAAGGCTTTCAATGTTTCAAAAAACCAAAAACCCCTCCCCCAAAA
>BAH36829
ATGGACAAAGTGCTGAATAGGGAGGAATCCATGGAGCTCATGGATTTATTAGGCCTTGATAGATCTGCATGGGGAAACATTCCTGTCATGAGAAAAGCTTATCTGAAAAAATGCAAAGAACTTCACCCTGATAAAGGTGGGGACGAAGACAAAATGAAGAGAATGAATTTTTTATATAAAAAAATGGAACAAGGTGTAAAAGTTGCTCATCAGCCTGATTTTGGTACATGGAATAGTTCAGAGGTGCCAACCTATGGAACAGATGAATGGGAATCCTGGTGGAATACATTTAATGAGAAGTGGGATGAAGACCTGTTTTGCCATGAAGAAATGTTTGCCAGTGATGATGAAAACACAGGATCCCAACACTCTACCCCACCTAAGAAGAAAAAAAAGGTAGAAGACCCTAAAGACTTTCCTGTAGATCTGCATGCATTCCTCAGTCAAGCTGTGTTTAGTAATAGAACTGTTGCTTCTTTTGCTGTGTATACCACTAAAGAAAAAGCTCAAATTTTATATAAGAAACTTATGGAAAAATATTCTGTGACCTTTATAAGTAGACATGGTTTTGGGAGTCATAATATCTTGTTTTTTTTAACACCACATAGACATAGAGTTTCAGCAATTAATAATTACTGTCAAAAACTATGTACCTTTAGTTTTTTGATTGTTAAAGGTGTGAATAAGGAATACTTGTTTTACAGTGCCTTGTGTAGACAGCCATATGCAGTAGTGGAAGAAAGTATTCAGGGGGGCCTTAAGGAGCATGACTTTAACCCAGAAGAACCAGAAGAAACTAAGCAGGTTTCATGGAAATTAGTTACACAGTATGCTTTGGACACCAAGTGTGAGGATGTTTTCTTGCTTATGGGCATGTACTTAGACTTTCAGGAAAACCCACTGCAATGCAAAAAATGTGAAAAAAAGGATCAGCCAAATCACTTTAACCATCATGAAAAGCACTATTATAATGCCCAAATTTTTGCAGATAGCAAAAATCAAAAAAGCATTTGCCAGCAGGCTGTTGATACTGTAGCAGCCAAACAAAGGGTTGACAGCATCCACATGACCAGAGAAGAAATGTTAGTTGAAAGGTTTAATTTTTTGCTTGATAAAATGGACTTAATTTTTGGGGCACATGGCAATGCTGTTTTAGAGCAATATATGGCTGGGGTGGCCTGGATTCATTGTTTGCTGCCTCAAATGGACACTGTCATTTATGAGTTCTTAAAATGCATTGTATTAAACATTCCAAAAAAAAGGTACTGGCTATTCAAGGGGCCAATAGACAGTGGCAAAACTACTTTAGCTGCAGCTTTACTTGATCTCTGTGGGGGAAAATCATTAAATGTTAATATGCCATTAGAAAGATTAAACTTTGAGTTAGGAGTGGGTATAGATCAGTTTATGGTTGTATTTGAGGATGTAAAAGGCACTGGTGCAGAGTCAAGGGATTTACCTTCAGGGCATGGTATAAGCAACCTTGATTGCCTAAGAGATTACTTAGATGGAAGTGTGAAAGTTAATTTAGAGAGAAAACACCAAAACAAAAGAACACAGGTGTTTCCACCTGGAATTGTAACCATGAATGAATATTCAGTGCCTAGAACTTTACAAGCCAGATTTGTAAGGCAAATAGATTTTAGACCTAAGGCCTACCTGAGAAAATCACTAAGCTGCTCTGAATATTTACTAGAAAAAAGGATTTTGCAAAGTGGCATGACTTTGCTTTTGCTTTTAATCTGGTTTAGGCCAGTTGCTGACTTTGCAGCTGCCATTCATGAGAGGATTGTGCAGTGGAAAGAAAGGCTGGATTTAGAAATAAGCATGTATACATTTTCTACTATGAAAGCTAATGTTGGTATGGGGAGACCCATTCTTGACTTTCCTAGAGAGGAAGATTCTGAAGCAGAAGACTCTGGACATGGATCAAGCACTGAATCTCAATCACAATGCTGTTCCCAGGTCTCAGAAGCCTCTGGTGCAGACACACAGGAACACTGCACTTATCACATCTGTAAAGGCTTTCAATGTTTCAAAAAACCAAAAACCCCTCCCCCAAAA
>BAD06067
ATGGACAAAGTGCTGAATAGGGAGGAATCCATGGAGCTCATGGATTTATTAGGCCTTGATAGATCTGCATGGGGAAACATTCCTGTCATGAGAAAAGCTTATCTGAAAAAATGCAAAGAACTTCACCCTGATAAAGGTGGGGACGAAGACAAAATGAAGAGAATGAATTTTTTATATAAAAAAATGGAACAAGGTGTAAAAGTTGCTCATCAGCCTGATTTTGGTACATGGAATAGTTCAGAGGTGCCAACCTATGGAACAGATGAATGGGAGTCCTGGTGGAATACATTTAATGAGAAGTGGGATGAAGACCTGTTTTGCCATGAAGAAATGTTTGCCAGTGATGATGAAAACACAGGATCCCAACACTCTACCCCACCTAAGAAGAAAAAAAAGGTAGAAGACCCTAAAGACTTTCCTGTAGATCTGCATGCATTCCTCAGTCAAGCTGTGTTTAGTAATAGAACTGTTGCTTCTTTTGCTGTGTATACCACTAAAGAAAAAGCTCAAATTTTATATAAGAAACTTATGGAAAAATATTCTGTAACCTTTATAAGTAGACATGGTTTTGGGGGTCATAATATTTTGTTTTTTTTAACACCACATAGACATAGAGTTTCAGCAATTAATAATTACTGTCAAAAACTATGTACCTTTAGTTTTTTAATTTGTAAAGGTGTGAATAAGGAATACTTGCTTTACAGTGCCTTGTGTAGACAGCCATATGCAGTAGTGGAAGAAAGTATTCAGGGGGGCCTTAAGGAGCATGACTTTAACCCAGAAGAACCAGAAGAAACTAAGCAGGTTTCATGGAAATTAGTTACACAGTATGCTTTGGACACCAAGTGTGAGGATGTTTTCTTGCTTATGGGCATGTACTTAGACTTTCAGGAAAACCCACTGCAATGCAAAAAATGTGAAAAAAAGGATCAGCCAAATCACTTTAACCATCATGAAAAGCACTATTATAATGCCCAAATTTTTGCAGATAGCAAAAATCAAAAAAGCATTTGCCAGCAGGCTGTTGATACTGTAGCAGCCAAACAAAGGGTTGACAGTCTCCATATGACCAGAGAAGAAATGTTAGTTGAAAGGTTTAATTTTTTGCTTGATAAAATGGACTTAATTTTTGGGGCACATGGCAATGCTGTTTTGGAGCAATATATGGCTGGGGTGGCCTGGATTCATTGTTTGCTGCCTCAAATGGACACAGTCATTTATGAGTTCTTAAAATGCATTGTATTAAACATTCCAAAAAAAAGGTACTGGCTATTCAAGGGGCCAATAGACAGTGGCAAAACTACTTTAGCTGCAGCTTTACTTGATCTTTGTGGGGGAAAGTCATTAAATGTTAATATGCCATTAGAAAGATTAAACTTTGAGTTAGGAGTGGGTATAGATCAGTTTATGGTTGTATTTGAGGATGTAAAAGGCACAGGTGCAGAGTCAAGGGATTTACCTTCAGGGCATGGCATAAGCAACCTTGATTGCCTAAGAGATTACTTAGATGGAAGTGTGAAAGTTAATTTAGAGAGAAAACACCAAAACAAAAGAACACAGGTGTTTCCACCTGGAATTGTAACCATGAATGAATATTCAGTGCCTAGAACTTTACAAGCCAGATTTGTAAGGCAAATAGATTTTAGACCTAAGGCCTACCTGAGAAAATCACTAAGCTGCTCTGAATATTTACTAGAAAAAAGGATTTTGCAAAGTGGCATGACTTTGCTTTTGCTTTTAATCTGGTTTAGGCCAGTTGCTGACTTTGCAGCTGCCATTCATGAGAGGATTGTGCAGTGGAAAGAAAGGCTGGATTTAGAAATAAGCATGTATACATTTTCTACTATGAAAGCTAATGTTGGTATGGGGAGACCCATTCTTGACTTTCCCAGAGAGGAAGATTCTGAAGCAGAAGACTCTGGACATGGATCAAGCACTGAATCTCAATCACAATGCTCTTCCCAGGTCTCAGAAGCCTCTGGTGCAGACACACAGGAACACTGCACTTATCACATCTGTAAAGGCTTTCAATGTTTCAAAAAACCAAAAACCCCTCCCCCAAAA
>AAB84312
ATGGACAAAGTGCTGAATAGGGAGGAATCCATGGAGCTCATGGATTTATTAGGCCTTGATAGATCCGCATGGGGGAACATTCCTGTCATGAGAAAAGCTTATCTGAAAAAATGCAAGGAACTTCACCCTGATAAAGGTGGGGACGAAGACAAAATGAAGAGAATGAATTTTTTATATAAAAAAATGGAACAAGGTGTAAAAGTTGCTCATCAGCCTGATTTTGGTACATGGAATAGTTCAGAGGTGCCAACCTATGGAACAGATGAATGGGAATCCTGGTGGAATACATTTAATGAGAAGTGGGATGAAGACCTGTTTTGCCATGAAGAGATGTTTGCCAGTGATGATGAATACTCAGGATCCCAACACTCTACCCCACCTAAGAAGAAAAAAAAGGTAGAAGACCCTAAAGACTTTCCTGTAGATCTGCATGCATTCCTCAGTCAAGCTGTGTTTAGTAATAGAACTGTTGCTTCTTTTGCTGTATACACCACTAAAGAAAAAGCTCAAATTTTATATAAGAAACTTATGGAAAAATATTCTGTAACTTTTATAAGTAGACATGGTTTTGGGGGTCATAATATTTTGTTTTTTTTAACACCACATAGACATAGAGTTTCAGCAATTAATAAGTACTGTCAAAAACTATGTACCTTTAGTTTTTTAATTTGTAAAGGTGTGAATAAGGAATACTTGTTTTACAGTGCCTTGTGTAGACAGCCATATGCAGTAGTGGAAGAAAGTATTCAGGGGGGCCTTAAGGAGCATGACTTTAACCCAGAAGAACCAGAAGAAACTAAGCAGGTTTCATGGAAATTAGTTACACAGTATGCTTTGGACACCAAGTGTGAGGATGTTTTCTTGCTTATGGGCATGTACTCAGACTTTCAGGAAAACCCACTGCAATGCAAAAAATGTGAAAAAAAGGATCAGCCAAATCACTTTAACCATCATGAAAAGCACTATTATAATGCCCAAATTTTTGCAGATAGCAAAAATCAAAAAAGCATTTGCCAGCAGGCTGTTGATACTGTAGCAGCCAAACAAAGGGTTGACAGTATCCATATGACCAGAGAAGAAATGTTAGTTGAAAGGTTTAATTTTTTGCTTGATAAAATGGACTTAATTTTTGGGGCACATGGCAATGCTGTTTTAGAGCAATATATGGCTGGGGTGGCCTGGATTCACTGTTTGCTGCCTCAAATGGACACAGTCATTTATGAGTTCTTAAAATGCATTGTATTAAACATTCCAAAAAAAAGGTACTGGCTATTCAAGGGGCCAATAGACAGTGGCAAAACTACTTTAGCTGCAGCTTTACTTGATCTCTGTGGGGGAAAGTCATTAAATGTTAATATGCCATTAGAAAGATTAAACTTTGAGTTAGGAGTGGGTATAGATCAGTTTATGGTTGTATTTGAGGATGTAAAAGGCACTGGTGCAGAGTCAAGGGATTTACCTTCAGGACATGGCATAAGCAACCTTGATTGCCTAAGAGATTACTTAGATGGAAGTGTGAAAGTTAATTTAGAGAGAAAACACCAAAACAAAAGAACACAGGTGTTTCCACCTGGAATTGTAACCATGAATGACTATTCAGTGCCTAGAACTTTACAAGCCAGATTTGTAAGGCAAATAGATTTTAGACCTAAGGCCTACCTGAGAAAATCACTAAGCTGCTCTGAATATTTACTAGAAAAAAGGATTTTGCAAAGTGGCATGACTTTGCTTTTGCTTTTAATCTGGTTTAGGCCAGTTGCTGACTTTGCAGCTGCCATTCATGAGAGGATTGTGCAGTGGAAAGAAAGGCTGGATTTAGAAATAAGCATGTATACATTTTCTACTATGAAAGCTAATGTTGGTATGGGGAGACCCATTCTTGACTTTCCTAGAGAGGAAGATTCTGAAGCAGAAGACTCTGGACATGGATCAAGCACTGAATCTCAATCACAATGCTCTTCCCAGGTCTCAGAAGCCTCTGGTGCAGACACACAGGAACACTGCACCTATCACATCTGTAAAGGCTTTCAATGTTTCAAAAAACCAAAGACCCCTCCCCCAAAA
>BAH36823
ATGGACAAAGTGCTGAATAGGGAGGAATCCATGGAGCTCATGGATTTATTAGGCCTTGATAGATCTGCATGGGGAAACATTCCTGTCATGAGAAAAGCTTATCTGAAAAAATGCAAAGAACTTCACCCTGATAAAGGTGGGGACGAAGACAAAATGAAGAGAATGAATTTTTTATATAAAAAAATGGAACAAGGTGTAAAAGTTGCTCATCAGCCTGATTTTGGTACATGGAATAGTTCAGAGGTGCCAACCTATGGAACAGATGAATGGGAATCCTGGTGGAATACATTTAATGAGAAGTGGGATGAAGACCTGTTTTGCCATGAAGAAATGTTTGCCAGTGATGATGAAAACACAGGATCCCAACACTCTACCCCACCTAAGAAGAAAAAAAAGGTAGAAGACCCTAAAGACTTTCCTGTAGATCTGCATGCATTCCTCAGTCAAGCTGTGTTTAGTAATAGAACTGTTGCTTCTTTTGCTGTGTATACCACTAAAGAAAAAGCTCAAATTTTATATAAGAAACTTATGGAAAAATATTCTGTGACCTTTATAAGTAGACATGGTTTTGGGAGTCATAATATCTTGTTTTTTTTAACACCACATAGACATAGAGTTTCAGCAATTAATAATTACTGTCAAAAACTATGTACCTTTAGTTTTTTGATTTGTAAAGGTGTGAATAAGGAATACTTGTTTTACAGTGCCTTGTGTAGACAGCCATATGCAGTAGTGGAAGAAAGTATTCAGGGGGGCCTTAAGGAGCATGACTTTAACCCAGAAGAACCAGAAGAAACTAAGCAGGTTTCATGGAAATTAGTTACACAGTATGCTTTGGACACCAAGTGTGAGGATGTTTTCTTGCTTATGGGCATGTACTTAGACTTTCAGGAAAACCCACTGCAATGCAAAAAATGTGAAAAAAAGGATCAGCCAAATCACTTTAACCATCATGAAAAGCACTATTATAATGCCCAAATTTTTGCAGATAGCAAAAATCAAAAAAGCATTTGCCAGCAGGCTGTTGATACTGTAGCAGCCAAACAAAGAGTTGACAGTCTCCATATGACCAGAGAAGAAATGTTAGTTGAAAGGTTTAATTTTTTGCTTGATAAAATGGACTTAATTTTTGGGGCACATGGCAATGCTGTTTTAGAGCAATATATGGCTGGGGTTGCCTGGATTCATTGTTTGCTGCCTCAAATGGACACTGTCATTTATGAGTTCTTAAAATGCATTGTATTAAACATTCCAAAAAAAAGGTACTGGCTATTCAAGGGGCCAATAGACAGTGGCAAAACTACTTTAGCTGCAGCTTTACTTGATCTCTGTGGGGGAAAATCATTAAATGTTAATATGCCATTAGAAAGATTAAACTTTGAGTTAGGAGTGGGTATAGATCAGTTTATGGTTGTATTTGAGGATGTAAAAGGCACTGGTGCAGAGTCAAGGGATTTACCTTCAGGGCATGGCATAAGCAACCTTGATTGCCTAAGAGATTACTTAGATGGAAGTGTGAAAGTTAATTTAGAGAGAAAACACCAAAACAAAAGAACACAGGTGTTTCCACCTGGAATTGTAACCATGAATGAATATTCAGTGCCTAGAACTTTACAAGCCAGATTTGTAAGGCAAATAGATTTTAGACCTAAGGCCTACCTGAGAAAATCACTAAGCTGCTCTGAATATTTACTAGAAAAAAGGATTTTGCAAAGTGGCATGACTTTGCTTTTGCTTTTAATCTGGTTTAGGCCAGTTGCTGACTTTGCAGCTGCCATTCATGAGAGGATTGTGCAGTGGAAAGAAAGGCTGGATTTAGAAATAAGCATGTATACATTTTCTACTATGAAAGCTAATGTTGGTATGGGGAGACCCATTCTTGACTTTCCTAGAGAGGAAGATTCTGAAGCAGAAGACTCTGGACATGGATCAAGCACTGAATCTCAATCACAATGCTGTTCCCAGGTCTCAGAAGCCTCTGGTGCAGACACACAGGAACACTGCACTTATCACATCTGTAAAGGCTTTCAATGTTTCAAGAAACCAAAAACCCCTCCCCCAAAA
>AEC15664
ATGGACAAAGTGCTGAATAGGGAGGAATCCATGGAGCTTATGGATTTATTAGGCCTTGATAGGTCTGCATGGGGGAACATTCCTGTCATGAGAAAAGCTTATCTGAAAAAATGCAAAGAACTCCACCCTGATAAAGGTGGGGACGAAGACAAGATGAAGAGAATGAATTTTTTATATAAAAAAATGGAACAAGGTGTAAAAGTTGCTCATCAGCCTGATTTTGGTACATGGAATAGTTCAGAGGTGCCAACCTATGGAACAGATGAATGGGAATCCTGGTGGAATACATTTAATGAGAAGTGGGATGAAGACCTGTTTTGCCATGAAGAAATGTTTGCCAGTGATGATGAAAACACAGGATCCCAACACTCTACCCCACCTAAAAAGAAAAAAAAGGTAGAAGACCCTAAAGACTTTCCTGTAGATCTGCATGCATTCCTCAGTCAAGCTGTGTTTAGTAATAGAACTGTTGCTTCTTTTGCTGTGTATACCACTAAAGAAAAAGCTCAAATTTTATATAAGAAACTTATGGAAAAATATTCTGTAACTTTTATAAGTAGACATGGTTTTGGGGGTCATAATATTTTGTTTTTCTTAACACCACATAGACATAGAGTGTCAGCAATTAATAACTACTGTCAAAAACTATGTACCTTTAGTTTTTTAATTTGTAAAGGTGTGAATAAGGAATACTTGTTTTATAGTGCCCTGTGTAGACAGCCATATGCAGTAGTGGAAGAAAGTATTCAGGGGGGCCTTAAGGAGCATGACTTTAACCCAGAAGAACCAGAAGAAACTAAGCAGGTTTCATGGAAATTAGTTACACAGTATGCCTTGGAAACCAAGTGTGAGGATGTTTTTTTGCTTATGGGCATGTACTTAGACTTTCAGGAAAACCCACAGCAATGCAAAAAATGTGAAAAAAAGGATCAGCCAAATCACTTTAACCATCATGAAAAACACTATTATAATGCCCAAATTTTTGCAGATAGCAAAAATCAAAAAAGCATTTGCCAGCAGGCTGTTGATACTGTAGCAGCCAAACAAAGGGTTGACAGCATCCACATGACCAGAGAAGAAATGTTAGTTGAAAGGTTTAATTTCTTGCTTGATAAAATGGACTTAATTTTTGGGGCACATGGCAATGCTGTTTTAGAGCAATACATGGCTGGGGTGGCCTGGATTCATTGCTTGCTGCCTCAAATGGACACTGTTATTTATGACTTTCTAAAATGCATTGTATTAAACATTCCAAAAAAAAGGTACTGGCTATTCAAGGGGCCAATAGACAGTGGCAAAACTACTTTAGCTGCAGCTTTACTTGATCTCTGTGGGGGAAAGTCATTAAATGTTAATATGCCATTAGAAAGATTAAACTTTGAATTAGGAGTGGGTATAGATCAGTTTATGGTTGTATTTGAGGATGTAAAAGGCACTGGTGCAGAGTCAAGGGATTTACCTTCAGGGCATGGCATAAGCAACCTTGATTGCTTAAGAGATTACTTAGATGGAAGTGTAAAAGTTAATTTAGAGAGGAAACACCAAAACAAAAGAACACAGGTGTTTCCACCTGGAATTGTAACCATGAATGAATATTCAGTGCCTAGAACTTTACAGGCCAGATTTGTAAGGCAGATAGATTTTAGACCAAAGGCCTACCTGAGAAAATCACTAAGCTGCTCTGAGTATTTGCTAGAAAAAAGGATTTTGCAAAGTGGTATGACTTTGCTTTTGCTTTTAATCTGGTTTAGGCCAGTTGCTGACTTTGCAGCTGCCATTCATGAGAGGATTGTGCAGTGGAAAGAAAGGCTGGATTTAGAAATAAGCATGTATACATTTTCTACTATGAAAGCTAATGTTGGTATGGGGAGACCCATTCTTGACTTTCCTAGAGAGGAAGATTCTGAAGCAGAAGACTCTGGACATGGATCAAGCACTGAATCACAATCACAATGCTTTTCCCAGGTCTCAGAAGCCTCTGGTGCAGACACGCAGGAAAACTGCACTTTTCACATCTGTAAAGGCTTTCAATGTTTCAAAAAACCAAAGACCCCTCCCCCAAAA
>AAK97953
ATGGACAAAGTGCTGAATAGGGAGGAATCCATGGAGCTCATGGATTTATTAGGCCTTGATAGATCTGCATGGGGAAACATTCCTGTCATGAGAAAAGCTTATCTGAAAAAATGCAAAGAACTTCACCCTGATAAAGGTGGGGACGAAGACAAAATGAAGAGAATGAATTTTTTATATAAAAAAATGGAACAAGGTGTAAAAGTTGCTCATCAGCCTGATTTTGGTACATGGAATAGTTCAGAGGTGCCAACCTATGGAACAGATGAGTGGGAATCCTGGTGGAATACATTTAATGAGAAGTGGGATGAAGACCTGTTTTGCCATGAAGAAATGTTTGCCAGTGATGATGAAAACACAGGATCCCAACACTCTACCCCACCTAAGAAGAAAAAAAAGGTAGAAGACCCTAAAGACTTTCCTGTAGATCTGCATGCATTCCTCAGTCAAGCTGTGTTTAGTAATAGAACTGTTGCTTCTTTTGCTGTGTATACCACTAAAGAAAAAGCTCAAATTTTATATAAGAAACTTATGGAAAAATATTCTGTAACCTTTATAAGTAGACATGGTTTTGGGGGTCATAATATTTTGTTTTTTTTAACACCACATAGACATAGAGTTTCAGCAATTAATAATTACTGTCAGAAACTATGTACCTTTAGTTTTTTAATTTGTAAAGGTGTGAATAAGGAATACTTGTTTTACAGTGCCTTGTGTAGACAGCCATATGCAGTAGTGGAAGAAAGTATTCAGGGGGGCCTTAAGGAGCATGACTTTAACCCAGAAGAACCAGAAGAAACTAAGCAGGTTTCATGGAAATTAGTTACACAGTATGCTTTGGACACCAAGTGTGAGGATGTTTTCTTGCTTATGGGCATGTACTTAGACTTTCAGGAAAACCCACTGCAATGCAAAAAATGTGAAAAGAAGGATCAGCCAAATCACTTTAACCATCATGAAAAGCACTATTATAATGCCCAAATTTTTGCAGATAGCAAAAATCAAAAAAGCATTTGCCAGCAGGCTGTTGATACTGTAGCAGCCAAACAAAGGGTTGACAGTATCCATATGACCAGAGAAGAAATGTTAGTTGAAAGGTTTAATTTTTTGCTTGATAAAATGGACTTAATTTTTGGGGCACATGGCAATGCTGTTTTAGAGCAATATATGGCTGGGGTGGCCTGGATTCATTGTTTGCTGCCTCAAATGGACACAGTCATTTATGAGTTCTTAAAATGCATTGTATTAAACATTCCAAAAAAAAGGTACTGGCTATTCAAGGGGCCAATAGACAGTGGCAAAACTACTTTAGCTGCAGCTTTACTTGATCTCTGTGGGGGAAAGTCATTAAATGTTAATATGCCATTGGAAAGATTAAACTTTGAGTTAGGAGTGGGTATAGATCAGTTTATGGTTGTATTTGAGGATGTAAAAGGCACTGGTGCAGAGTCAAGGGATTTACCTTCAGGGCATGGCATAAGCAACCTTGATTGCCTAAGAGATTACTTAGATGGAAGTGTAAAAGTTAATTTAGAGAGAAAACACCAAAACAAAAGAACACAGGTGTTTCCACCTGGAATTGTAACCATGAATGAATATTCAGTGCCTAGAACTTTACAAGCCAGATTTGTAAGGCAAATAGATTTTAGACCTAAGGCCTACCTAAGAAAATCACTAAGCTGCTCTGAATATTTACTCGAAAAAAGGATTTTGCAAAGTGGCATGACTTTGCTTTTGCTTTTAATCTGGTTTAGGCCAGTTGCTGACTTTGCAGCTGCCATTCATGAGAGGATTGTGCAGTGGAAAGAAAGGCTGGATTTAGAAATAAGCATGTATACATTTTCTACTATGAAAGCTAATGTTGGTATGGGGAGACCCATTCTTGACTTTCCTAGAGAGGAAGATTCTGAAGCAGAAGACTCTGGACATGGATCAAGCACTGAATCTCAATCACAATGCTCTTCCCAGGTCTCAGAAGCCTCTGGTGCAGACACACAGGAACACTGCACTTATCACATCTGTAAAGGCTTTCAATGTTTCAAAAAACCAAAAACCCCTCCCCCAAAG
>BAC15672
ATGGACAAAGTGCTGAATAGGGAGGAATCCATGGAGCTCATGGATTTATTAGGCCTTGATAGATCTGCATGGGGAAACATTCCTGTCATGAGAAAAGCTTATCTGAAAAAATGCAAAGAACTTCACCCTGATAAAGGTGGGGACGAAGACAAAATGAAGAGAATGAACTTTTTATATAAAAAAATGGAACAAGGTGTAAAAGTTGCTCATCAGCCTGATTTTGGTACATGGAATAGTTCAGAGGTGCCAACCTATGGAACAGATGAGTGGGAATCCTGGTGGAATACATTTAATGAGAAGTGGGATGAAGACCTGTTTTGCCATGAAGAAATGTTTGCCAGTGATGATGAAAACACAGGATCCCAACACTCTACCCCACCTAAGAAGAAAAAAAAGGTAGAAGACCCTAAAGACTTTCCTGTAGATCTGCATGCATTCCTCAGTCAAGCTGTGTTTAGTAATAGAACTGTTGCTTCTTTTGCTGTGTATACCACTAAAGAAAAAGCTCAAATTTTATATAAGAAACTTATGGAAAAATATTCTGTAACCTTTATAAGTAGACATGGTTTTGGGGGTCATAATATTTTGTTTTTTTTAACACCACATAGACATAGAGTTTCAGCAATTAATAATTACTGTCAGAAACTATGTACCTTTAGTTTTTTAATTTGTAAAGGTGTGAATAAGGAATACTTGTTTTACAGTGCCTTGTGTAGACAGCCATATGCAGTAGTGGAAGAAAGTATTCAGGGGGGCCTTAAGGAGCATGACTTTAACCCAGAAGAACCAGAAGAAACTAAGCAGGTTTCATGGAAATTAGTTACACAGTATGCTTTGGACACCAAGTGTGAGGATGTTTTCTTGCTTATGGGCATGTACTTAGACTTTCAGGAAAACCCACTGCAATGCAAAAAATGTGAAAAGAAGGATCAGCCAAATCACTTTAACCATCATGAAAAGCACTATTATAATGCCCAAATTTTTGCAGATAGCAAAAATCAAAAAAGCATTTGCCAGCAGGCTGTTGATACTGTAGCAGCCAAACAAAGGGTTGACAGTCTCCATATGACCAGAGAAGAAATGTTAGTTGAAAGGTTTAATTTTTTGCTTGATAAAATGGACTTAATTTTTGGGGCACATGGCAATGCTGTTTTAGAGCAATATATGGCTGGGGTGGCCTGGATTCATTGTTTGCTGCCTCAAATGGACACAGTCATTTATGAGTTCTTAAAATGCATTGTATTAAACATTCCAAAAAAAAGGTACTGGCTATTCAAGGGGCCAATAGACAGTGGCAAAACTACTTTAGCTGCAGCTTTACTTGATCTCTGTGGGGGAAAGTCATTAAATGTCAATATGCCATTAGAAAGATTAAACTTTGAGTTAGGAGTGGGTATAGATCAGTTTATGGTTGTATTTGAGGATGTAAAAGGCACTGGTGCAGAGTCAAGGGATTTACCTTCAGGGCATGGCATAAGCAACCTTGATTGCCTAAGAGACTACTTAGATGGAAGTGTGAAAGTTAATTTAGAGAGAAAACACCAAAACAAAAGAACACAGGTGTTTCCACCTGGAATTGTAACCATGAATGAATATTCAGTGCCTAGAACTTTACAAGCCAGATTTGTAAGGCAAATAGATTTTAGACCTAAGGCCTACCTAAGAAAATCACTAAGCTGCTCTGAATATTTACTCGAAAAAAGGATTTTGCAAAGTGGCATGACTTTGCTTTTGCTTTTAATCTGGTTTAGGCCAGTTGCTGACTTTGCAGCTGCCATTCATGAGAGGATTGTGCAGTGGAAAGAAAGGCTGGATTTAGAAATAAGCATGTATACATTTTCTACTATGAAAGCTAATGTTGGTATGGGGAGAGCCATTCTTGACTTTCCTAGAGAGGAAGATTCTGAAGCAGAAGACTCTGGACATGGATCAAGCACTGAATCTCAATCACAATGCTCTTCCCAGGTCTCAGAAGCCTCTGGTGCAGACACACAGGAACACTGCACCTATCACATTTGTAAAGGCTTTCAATGTTTCAAAAAACCAAAAACCCCTCCCCCAAAG
>BAB68834
ATGGACAAAGTGCTGAATAGGGAGGAATCCATGGAGCTCATGGATTTATTAGGCCTTGATAGATCTGCATGGGGAAACATTCCTGTCATGAGAAAAGCTTATCTGAAAAAATGCAAAGAACTTCACCCTGATAAAGGTGGGGACGAAGACAAAATGAAGAGAATGAATTTTTTATATAAAAAAATGGAACAAGGTGTAAAAGTTGCTCATCAGCCTGATTTTGGTACATGGAATAGTTCAGAGGTGCCAACCTATGGGACAGATGAATGGGAATCCTGGTGGAATACATTTAATGAGAAGTGGGATGAAGACCTGTTTTGCCATGAAGAAATGTTTGCCAGTGATGATGAAAACACAGGATCCCAACACTCTACCCCACCTAAGAAGAAAAAAAAGGTAGAAGACCCTAAAGACTTTCCTGTAGATCTGCATGCATTCCTCAGTCAAGCTGTGTTTAGTAATAGAACTGTTGCTTCTTTTGCTGTGTATACCACTAAAGAAAAAGCTCAAATTTTATATAAGAAACTTATGGAAAAATATTCTGTAACCTTTATAAGTAGACATGGTTTTGGGGGTCATAATATTTTGTTTTTTTTAACACCACATAGACATAGAGTTTCAGCAATTAATAATTACTGTCAAAAACTATGTACCTTTAGTTTTTTAATTTGTAAAGGTGTGAACAAGGAATACTTGTTTTACAGTGCCTTGTGTAGACAGCCATATGCAGTAGTGGAAGAAAGTATTCAGGGGGGCCTTAAGGAGCATGACTTTAACCCAGAAGAACCAGAAGAAACTAAGCAGGTTTCATGGAAATTAGTTACACAGTATGCTTTGGACACCAAGTGTGAGGATGTTTTCTTGCTTATGGGCATGTACTTAGACTTTCAGGAAAACCCACTGCAATGCAAAAAATGTGAAAAAAAGGATCAGCCAAATCACTTTAACCATCATGAAAAGCACTATTATAATGCTCAAATTTTTGCAGATAGCAAAAATCAAAAAAGCATTTGCCAGCAGGCTGTTGATACTGTAGCAGCCAAACAAAGGGTTGACAGTATCCATATGACAAGAGAAGAAATGTTAGTTGAAAGGTTTAATTTTTTGCTTGATAAAATGGACTTAATTTTTGGGGCACATGGCAATGCTGTTTTAGAGCAATATATGGCTGGGGTGGCCTGGATTCATTGTTTGCTGCCTCAAATGGACACTGTGATTTATGAGTTCTTAAAATGCATTGTATTAAACATTCCAAAAAAAAGGTACTGGCTATTCAAGGGGCCAATAGACAGTGGCAAAACTACTTTAGCTGCAGCTTTACTTGATCTCTGTGGGGGAAAGTCATTAAATGTTAATATGCCATTAGAAAGATTAAACTTTGAGTTAGGAGTGGGTATAGATCAGTTTATGGTTGTATTTGAGGATGTAAAAGGCACTGGTGCAGAGTCAAGGGATTTACCTTCAGGGCATGGCATAAGCAACCTTGATTGCCTAAGAGATTACTTAGATGGAAGTGTGAAAGTTAATTTAGAGAGAAAACACCAAAACAAAAGAACACAGGTGTTTCCACCTGGAATTGTAACCATGAATGAATATTCAGTGCCTAGAACTTTACAAGCCAGATTTGTAAGGCAAATAGATTTTAGACCTAAGGCCTACCTGAGAAAATCACTAAGCTGCTCTGAATATTTACTAGAAAAAAGGATATTGCAAAGTGGCATGACTTTGCTTTTGCTTTTAATCTGGTTTAGGCCAGTTGCTGACTTTGCAGCTGCCATTCATGAGAGGATTGTGCAGTGGAAAGAAAGGCTGGATTTAGAAATAAGCATGTATACATTTTCTACTATGAAAGCTAATGTTGGTATGGGGAGACCCATTCTTGACTTTCCTAGAGAGGAAGATTCTGAAGCAGAAGACTCTGGACATGGATCAAGCACTGAATCTCAATCACAATGCTCTTCCCAGGTCTCAGAAGCCTCTGGTGCAGACACACAGGAACACTGCACCTATCACATCTGTAAAGGCTTTCAATGTTTCAAAAAACCAAAAACCCCTCCCCCAAAA
>BAF40770
ATGGACAAAGTGCTGAATAGGGAGGAATCCATGGAGCTCATGGATTTATTAGGCCTTGATAGATCTGCATGGGGAAACATTCCTGTCATGAGAAAAGCTTATCTGAAAAAATGCAAAGAACTTCACCCTGATAAAGGTGGGGACGAAGACAAAATGAAGAGAATGAATTTTTTATATAAAAAAATGGAACAAGGTGTAAAAGTTGCTCATCAGCCTGATTTTGGTACATGGAATAGTTCAGAGGTGCCAACCTATGGAACAGATGAATGGGAATCCTGGTGGAATACATTTAATGAGAAGTGGGATGAAGACCTGTTTTGCCATGAAGAAATGTTTGCCAGTGATGATGAAAACACAGGATCCCAGCACTCTACCCCACCTAAGAAGAAAAAAAAGGTAGAAGACCCTAAAGACTTTCCTGTAGATCTGCATGCATTCCTCAGTCAAGCTGTGTTTAGTAATAGAACTGTTGCTTCTTTTGCTGTGTATACCACTAAAGAAAAAGCTCAAATTTTATATAAGAAACTTATGGAAAAATACTCTGTAACCTTTATAAGTAGACATGGTTTTGGGGGTCATAATATTTTGTTTTTTTTAACACCACATAGACATAGAGTTTCAGCAATTAATAACTACTGTCAAAAACTATGTACCTTTAGTTTTTTAATTTGTAAAGGTGTGAATAAGGAATACTTGTTTTACAGTGCCTTGTGTAGACAGCCATATGCAGTAGTGGAAGAAAGTATTCAGGGGGGCCTTAAGGAGCATGACTTTAACCCAGAAGAACCAGAAGAAACTAAGCAGGTTTCATGGAAATTAGTTACACAGTATGCTTTGGACATCAAGTGTGAGGATGTTTTCTTGCTTATGGGCATGTACTTAGACTTTCAGGAAAACCCACTGCAATGCAAAAAATGTGAAAAAAAGGATCAGCCAAATCACTTTAACCATCATGAAAAGCACTATTATAATGCCCAAATTTTTGCAGATAGCAAAAATCAAAAAAGCATTTGCCAGCAGGCTGTTGATACTGTAGCAGCCAAACAAAGGGTTGACAGTATCCATATGACCAGAGAAGAAATGTTAGTTGAAAGGTTTAATTTTTTGCTTGATAAAATGGACTTAATTTTTGGGGCACATGGCAATGCTGTTTTAGAGCAATATATGGCTGGGGTGGCCTGGATTCATTGTTTGCTGCCTCAAATGGACACTGTCATTTATGAGTTCTTAAAATGCATTGTATTAAACATTCCAAAAAAAAGGTACTGGCTATTCAAGGGGCCAATAGACAGTGGCAAAACTACTTTAGCTGCAGCTTTACTTGATCTCTGTGGGGGAAAGTCATTAAATGTTAACATGCCATTAGAAAGATTAAACTTTGAGTTAGGAGTGGGTATAGATCAGTTTATGGTTGTATTTGAGGATGTAAAAGGCACTGGTGCAGAGTCAAGGGATTTACCTTCAGGGCATGGCATAAGCAACCTTGATTGCCTAAGAGATTACTTAGATGGAAGTGTGAAAGTTAATTTAGAGAGAAAACACCAAAACAAAAGAACACAGGTGTTTCCACCTGGAATTGTAACCATGAATGAATATTCAGTGCCTAGAACTTTACAAGCCAGATTTGTAAGGCAAATAGATTTTAGACCTAAGGCCTACCTAAGAAAATCACTAAGCTGCTCTGAATATTTACTAGAAAAAAGGATTTTGCAAAGTGGCATGACTTTGCTTTTGCTTTTAATCTGGTTTAGGCCAGTTGCTGACTTTGCAGCTGCCATTCATGAGAGGATTGTGCAGTGGAAAGAAAGGCTGGATTTAGAAATAAGCATGTATACATTTTCTACTATGAAAGCTAATGTTGGTATGGGGAGACCCATTCTTGACTTTCCTAGAGAGGAAGATTCTGAAGCAGAAGACTCTGGACATGGATCAAGCACTGAATCTCAATCACAATGCTCTTCCCAGGTCTCAGAAGCCTCTGGTGCAGACACACAGGAACACTGCACTTATCACATCTGTAAAGGCTTTCAATGTTTCAAAAAACCAAAAACCCCTCCCCCAAAA
>AAK97959
ATGGACAAAGTGCTGAATAGGGAGGAATCCATGGAGCTCATGGATTTATTAGGCCTTGATAGATCTGCATGGGGAAACATTCCTGTCATGAGAAAAGCTTATCTGAAAAAATGCAAAGAACTTCACCCTGATAAAGGTGGGGACGAAGACAAAATGAAGAGAATGAATTTTTTATATAAAAAAATGGAACAAGGTGTAAAAGTTGCTCATCAGCCTGATTTTGGTACATGGAATAGTTCAGAGGTGCCAACCTATGGAACAGATGAGTGGGAATCCTGGTGGAATACATTTAATGAGAAGTGGGATGAAGACCTGTTTTGCCATGAAGAAATGTTTGCCAGTGATGATGAAAACACAGGATCCCAACACTCTACCCCACCTAAGAAGAAAAAAAAGGTAGAAGACCCTAAAGACTTTCCTGTAGATCTGCATGCATTCCTCAGTCAAGCTGTGTTTAGTAATAGAACTGTTGCTTCTTTTGCTGTGTATACCACTAAAGAAAAAGCTCAAATTTTATATAAGAAACTTATGGAAAAATATTCTGTAACCTTTATAAGTAGACATGGTTTTGGGGGTCATAATATTTTGTTTTTTTTAACACCACATAGACATAGAGTTTCAGCAATTAATAATTACTGTCAGAAACTATGTACCTTTAGTTTTTTAATTTGTAAAGGTGTGAATAAGGAATACTTGTTTTACAGTGCCTTGTGTAGACAGCCATATGCAGTAGTGGAAGAAAGTATTCAGGGGGGCCTTAAGGAGCATGACTTTAACCCAGAAGAACCAGAAGAAACTAAGCAGGTTTCATGGAAATTAGTTACACAGTATGCTTTGGACACCAAGTGTGAGGATGTTTTCTTGCTTATGGGCATGTACTTAGACTTTCAGGAAAACCCACTGCAATGCAAAAAATGTGAAAAGAAGGATCAGCCAAATCACTTTAACCATCATGAAAAGCACTATTATAATGCCCAAATTTTTGCAGATAGCAAAAATCAAAAAAGCATTTGCCAGCAGGCTGTTGATACTGTAGCAGCCAAACAAAGGGTTGACAGTATCCATATGACCAGAGAAGAAATGTTAGTTGAAAGGTTTAATTTTTTGCTTGATAAAATGGACTTAATTTTTGGGGCACATGGCAATGCTGTTTTAGAGCAATATATGGCTGGGGTGGCCTGGATTCATTGTTTGCTGCCTCAAATGGACACAGTCATTTATGAGTTCTTAAAATGCATTGTATTAAACATTCCAAAAAAAAGGTACTGGCTATTCAAGGGGCCAATAGACAGTGGCAAAACTACTTTAGCTGCAGCTTTACTTGATCTCTGTGGGGGAAAGTCATTAAATGTTAATATGCCATTGGAAAGATTAAACTTTGAGTTAGGAGTGGGTATAGATCAGTTTATGGTTGTATTTGAGGATGTAAAAGGCACTGGTGCAGAGTCAAGGGATTTACCTTCAGGGCATGGCATAAGCAACCTTGATTGCCTAAGAGATTACTTAGATGGAAGTGTAAAAGTTAATTTAGAGAGAAAACACCAAAACAAAAGAACACAGGTGTTTCCACCTGGAATTGTAACCATGAATGAATATTCAGTGCCTAGAACTTTACAAGCCAGATTTGTAAGGCAAATAGATTTTAGACCTAAGGCCTACCTAAGAAAATCACTAAGCTGCTCTGAATATTTACTCGAAAAAAGGATTTTGCAAAGTGGCATGACTTTGCTTTTGCTTTTAATCTGGTTTAGGCCAGTTGCTGACTTTGCAGCTGCCATTCATGAGAGGATTGTGCAGTGGAAAGAAAGGCTGGATTTAGAAATAAGCATGTATACATTTTCTACTATGAAAGCTAATGTTGGTATGGGGAGACCCATTCTTGACTTTCCTAGAGAGGAAGATTCTGAAGCAGAAGACTCTGGACATGGATCAAGCACTGAATCTCAATCACAATGCTCTTCCCAGGTCTCAGAAGCCTCTGGTGCAGACACACAGGAACACTGCACTTATCACATCTGTAAAGGCTTTCAATGTTTCAAAAAACCAAAAACCCCTCCCCCAAAG
>BAF40776
[truncated: 817,541 more chars]
