# Supplementary material for: FRESCo: finding regions of excess synonymous constraint in diverse viruses
Source: Genome Biol. 2015 Feb 17;16(1):38. doi: 10.1186/s13059-015-0603-7 (PMC4376164; doi:10.1186/s13059-015-0603-7)
Supplement: Additional file 4: — Sequence alignments (zip folder of FASTA alignments). [file 13059_2015_603_MOESM4_ESM.zip › alignments/JCV/smallT.fa.revtrans]

>AFR56670
ATGGACAAAGTGCTGAATAGGGAGGAATCCATGGAGCTCATGGATTTATTAGGCCTTGATAGATCTGCATGGGGAAACATTCCTGTCATGAGAAAAGCTTATCTGAAAAAATGCAAAGAACTTCACCCTGATAAAGGTGGGGACGAAGACAAAATGAAGAGAATGAATTTTTTATATAAAAAAATGGAACAAGGTGTAAAAGTTGCTCATCAGCCTGATTTTGGTACATGGAATAGTTCAGAGGTTGGTTGTGATTTTCCTCCTAATTCTGATACTCTTTATTGCAAGGAATGGCCTAATTGTGCCACTAATCCTTCAGTGCATTGCCCCTGTTTAATGTGCATGCTAAAATTAAGGCATAGAAACAGAAAATTTTTAAGAAGCAGCCCACTTGTGTGGATAGATTGCTATTGCTTTGATTGCTTCAGACAATGGTTTGGGTGTGACTTAACCCAAGAAGCTCTTCATTGCTGGGAGAAGGTTCTTGGAGACACCCCCTACAGGGATCTAAAGCTT
>AFH57196
ATGGACAAAGTGCTGAATAGGGAGGAATCCATGGAGCTTATGGATTTATTAGGCCTTGATAGGTCTGCATGGGGGAACATTCCTGTCATGAGAAAAGCTTATCTGAAAAAATGCAAAGAACTCCACCCTGATAAAGGTGGGGACGAAGACAAGATGAAGAGAATGAATTTTTTATATAAAAAAATGGAACAAGGTGTAAAAGTTGCTCATCAGCCTGATTTTGGTACATGGAATAGTTCAGAGGTTGGTTGTGATTTTCCTCCTAATTCTGATACCCTTTATTGCAAGGAATGGCCTAACTGTGCCACTAATCCTTCAGTGCATTGCCCCTGTTTAATGTGCATGCTAAAATTAAGGCATAGAAACAGAAAATTTTTAAGAAGCAGCCCACTTGTGTGGATAGATTGCTATTGCTTTGATTGCTTCAGACAATGGTTTGGGTGTGACTTAACCCAAGAAGCTCTTCATTGCTGGGAGAAAGTTCTTGGAGACACCCCCTACAGGGATCTAAAGCTT
>AFE56121
ATGGACAAAGTGCTGAATAGGGAGGAATCCATGGAGCTCATGGATTTATTAGGTCTTGATAGATCTGCATGGGGAAACATTCCTGTCATGAGAAAAGCTTATCTGAAAAAATGCAAAGAACTTCACCCTGATAAAGGTGGGGACGAAGACAAAATGAAGAGAATGAATTTTTTATATAAAAAAATGGAACAAGGTGTAAAAGTTGCTCATCAGCCTGATTTTGGTACATGGAATAGTTCAGAGGTTGGTTGTGATTTTCCTCCTAATTCTGATACTCTTTATTGCAAGGAATGGCCTAATTGTGCCACTAATCCTTCAGTGCATTGCCCCTGTTTAATGTGCATGCTAAAATTAAGGCATAGAAACAGAAAATTTTTAAGAAGCAGCCCACTTGTGTGGATAGATTGCTATTGCTTTGATTGCTTCAGACAATGGTTTGGGTGTGACTTAACCCAAGAAGCTCTTCATTGCTGGGAGAAGGTTCTTGGAGACACCCCCTACAGGGATCTAAAGCTT
>AAM89347
ATGGACAAAGTGCTGAATAGGGAGGAATCCATGGAGCTCATGGATTTATTAGGTCTTGATAGATCTGCATGGGGAAACATTCCTGTCATGAGAAAAGCTTATCTGAAAAAATGCAAAGAACTTCACCCTGATAAAGGTGGGGACGAAGACAAAATGAAGAGAATGAATTTTTTATATAAAAAAATGGAACAAGGTGTAAAAGTTGCTCATCAGCCTGATTTTGGTACATGGAATAGTTCAGAGGTTGGTTGTGATTTTCCTCCTAATTCTGATACTCTTTATTGCAAGGAATGGCCTAATTGTGCCACTAATCCTTCAGTGCATTGCCCCTGTTTAATGTGCATGCTAAAATTAAGGCATAGAAACAGAAAATTTTTAAGAAGCAGCCCACTTGTGTGGATAGATTGCTATTGCTTTGATTGCTTCAGACAATGGTTTGGGTGTGACTTAACCCAAGAAGCTCTTCATTGCTGGGAGAAGGTTCTTGGAGACACCCCCTACAGGGATCTAAAGCTT
>AAM89341
ATGGACAAAGTGCTGAATAGGGAGGAATCCATGGAGCTCATGGATTTATTAGGTCTTGATAGATCTGCATGGGGAAACATTCCTGTCATGAGAAAAGCTTATCTGAAAAAATGCAAAGAACTTCACCCTGATAAAGGTGGGGACGAAGACAAAATGAAGAGAATGAATTTTTTATATAAAAAAATGGAACAAGGTGTAAAAGTTGCTCATCAGCCTGATTTTGGTACATGGAATAGTTCAGAGGTTGGTTGTGATTTTCCTCCTAATTCTGATACTCTTTATTGCAAGGAATGGCCTAATTGTGCCACTAATCCTTCAGTGCATTGCCCCTGTTTAATGTGCATGCTAAAATTAAGGCATAGAAACAGAAAATTTTTAAGAAGCAGCCCACTTGTGTGGATAGATTGCTATTGCTTTGATTGCTTCAGACAATGGTTTGGGTGTGACTTAACCCAAGAAGCTCTTCATTGCTGGGAGAAGGTTCTTGGAGACACCCCCTACAGGGATCTAAAGCTT
>AAM89335
ATGGACAAAGTGCTGAATAGGGAGGAATCCATGGAGCTCATGGATTTATTAGGTCTTGATAGATCTGCATGGGGAAACATTCCTGTCATGAGAAAAGCTTATCTGAAAAAATGCAAAGAACTTCACCCTGATAAAGGTGGGGACGAAGACAAAATGAAGAGAATGAATTTTTTATATAAAAAAATGGAACAAGGTGTAAAAGTTGCTCATCAGCCTGATTTTGGTACATGGAATAGTTCAGAGGTTGGTTGTGATTTTCCTCCTAATTCTGATACTCTTTATTGCAAGGAATGGCCTAATTGTGCCACTAATCCTTCAGTGCATTGCCCCTGTTTAATGTGCATGCTAAAATTAAGGCATAGAAACAGAAAATTTTTAAGAAGCAGCCCACTTGTGTGGATAGATTGCTATTGCTTTGATTGCTTCAGACAATGGTTTGGGTGTGACTTAACCCAAGAAGCTCTTCATTGCTGGGAGAAGGTTCTTGGAGACACCCCCTACAGGGATCTAAAGCTT
>AAM89329
ATGGACAAAGTGCTGAATAGGGAGGAATCCATGGAGCTCATGGATTTATTAGGCCTTGATAGATCTGCATGGGGAAACATTCCTGTCATGAGAAAAGCTTATCTGAAAAAATGCAAAGAACTTCACCCTGATAAAGGTGGGGACGAAGACAAAATGAAGAGAATGAATTTTTTATATAAAAAAATGGAACAAGGTGTAAAAGTTGCTCATCAGCCTGATTTTGGTACATGGAATAGTTCAGAGGTTGGTTGTGATTTTCCTCCTAATTCTGATACTCTTTATTGCAAGGAATGGCCTAATTGTGCCACTAATCCTTCAGTGCATTGCCCCTGTTTAATGTGCATGCTAAAATTAAGGCATAGAAACAGAAAATTTTTAAGAAGCAGCCCACTTGTGTGGATAGATTGCTATTGCTTTGATTGCTTCAGACAATGGTTTGGGTGTGACTTAACCCAAGAAGCTCTTCATTGCTGGGAGAAGGTTCTTGGAGACACCCCCTACAGGGATCTAAAGCTT
>AAM89323
ATGGACAAAGTGCTGAATAGGGAGGAATCCATGGAGCTCATGGATTTATTAGGCCTTGATAGATCTGCATGGGGAAACATTCCTGTCATGAGAAAAGCTTATCTGAAAAAATGCAAAGAACTTCACCCTGATAAAGGTGGGGACGAAGACAAAATGAAGAGAATGAATTTTTTATATAAAAAAATGGAACAAGGTGTAAAAGTTGCTCATCAGCCTGATTTTGGTACATGGAATAGTTCAGAGGTTGGTTGTGATTTTCCTCCTAATTCTGATACCCTTTATTGCAAGGAATGGCCTAATTGTGCCACTAATCCTTCAGTGCATTGCCCCTGTTTAATGTGCATGCTAAAATTAAGGCATAGAAACAGAAAATTTTTAAGAAGCAGCCCACTTGTGTGGATAGATTGCTATTGCTTTGATTGCTTCAGACAATGGTTTGGGTGTGACTTAACCCAAGAAGCTCTTCATTGCTGGGAGAAGGTTCTTGGAGACACCCCCTACAGGGATCTAAAGCTT
>AAM89317
ATGGACAAAGTGCTGAATAGGGAGGAATCCATGGAGCTCATGGATTTATTAGGCCTTGATAGATCTGCATGGGGAAACATTCCTGTCATGAGAAAAGCTTATCTGAAAAAATGCAAAGAACTTCACCCTGATAAAGGTGGGGACGAAGACAAAATGAAGAGAATGAATTTTTTATATAAAAAAATGGAACAAGGTGTAAAAGTTGCTCATCAGCCTGATTTTGGTACATGGAATAGTTCAGAGGTTGGTTGTGATTTTCCTCCTAATTCTGATACCCTTTATTGCAAGGAATGGCCTAATTGTGCCACTAATCCTTCAGTGCATTGCCCCTGTTTAATGTGCATGCTAAAATTAAGGCATAGAAACAGAAAATTTTTAAGAAGCAGCCCACTTGTGTGGATAGATTGCTATTGCTTTGATTGCTTCAGACAATGGTTTGGGTGTGACTTAACCCAAGAAGCTCTTCATTGCTGGGAGAAGGTTCTTGGAGACACCCCCTACAGGGATCTAAAGCTT
>AAM89311
ATGGACAAAGTGCTGAATAGGGAGGAATCCATGGAGCTCATGGATTTATTAGGCCTTGATAGATCTGCATGGGGAAACATTCCTGTCATGAGAAAAGCTTATCTGAAAAAATGCAAAGAACTTCACCCTGATAAAGGTGGGGACGAAGACAAAATGAAGAGAATGAATTTTTTATATAAAAAAATGGAACAAGGTGTAAAAGTTGCTCATCAGCCTGATTTTGGTACATGGAATAGTTCAGAGGTTGGTTGTGATTTTCCTCCTAATTCTGATACCCTTTATTGCAAGGAATGGCCTAATTGTGCCACTAATCCTTCAGTGCATTGCCCCTGTTTAATGTGCATGCTAAAATTAAGGCATAGAAACAGAAAATTTTTAAGAAGCAGCCCACTTGTGTGGATAGATTGCTATTGCTTTGATTGCTTCAGACAATGGTTTGGGTGTGACTTAACCCAAGAAGCTCTTCATTGCTGGGAGAAGGTTCTTGGAGACACCCCCTACAGGGATCTAAAGCTT
>AAM89305
ATGGACAAAGTGCTGAATAGGGAGGAATCCATGGAGCTCATGGATTTATTAGGCCTTGATAGATCTGCATGGGGAAACATTCCTGTCATGAGAAAAGCTTATCTGAAAAAATGCAAAGAACTTCACCCTGATAAAGGTGGGGACGAAGACAAAATGAAGAGAATGAATTTTTTATATAAAAAAATGGAACAAGGTGTAAAAGTTGCTCATCAGCCTGATTTTGGTACATGGAATAGTTCAGAGGTTGGTTGTGATTTTCCTCCTAATTCTGATACCCTTTATTGCAAGGAATGGCCTAATTGTGCCACTAATCCTTCAGTGCATTGCCCCTGTTTAATGTGCATGCTAAAATTAAGGCATAGAAACAGAAAATTTTTAAGAAGCAGCCCACTTGTGTGGATAGATTGCTATTGCTTTGATTGCTTCAGACAATGGTTTGGGTGTGACTTAACCCAAGAAGCTCTTCATTGCTGGGAGAAGGTTCTTGGAGACACCCCCTACAGGGATCTAAAGCTT
>AAM89299
ATGGACAAAGTGCTGAATAGGGAGGAATCCATGGAGCTCATGGATTTATTAGGCCTTGATAGATCTGCATGGGGAAACATTCCTGTCATGAGAAAAGCTTATCTGAAAAAATGCAAAGAACTTCACCCTGATAAAGGTGGGGACGAAGACAAAATGAAGAGAATGAATTTTTTATATAAAAAAATGGAACAAGGTGTAAAAGTTGCTCATCAGCCTGATTTTGGTACATGGAATAGTTCAGAGGTTGGTTGTGATTTTCCTCCTAATTCTGATACCCTTTATTGCAAGGAATGGCCTAATTGTGCCACTAATCCTTCAGTGCATTGCCCCTGTTTAATGTGCATGCTAAAATTAAGGCATAGAAACAGAAAATTTTTAAGAAGCAGCCCACTTGTGTGGATAGATTGCTATTGCTTTGATTGCTTCAGACAATGGTTTGGGTGTGACTTAACCCAAGAAGCTCTTCATTGCTGGGAGAAGGTTCTTGGAGACACCCCCTACAGGGATCTAAAGCTT
>AAN85475
ATGGACAAAGTGCTGAATAGGGAGGAATCCATGGAGCTCATGGATTTATTAGGCCTTGATAGATCTGCATGGGGAAACATCCCTGTCATGAGAAAAGCTTATCTGAAAAAATGCAAAGAACTTCACCCTGATAAAGGTGGGGACGAAGACAAAATGAAGAGAATGAATTTTTTATATAAAAAAATGGAACAAGGTGTAAAAGTTGCTCATCAGCCTGATTTTGGTACATGGAATAGTTCAGAGGTTGGTTGTGATTTTCCTCCTAATTCTGATACCCTTTATTGCAAGGAATGGCCTAATTGTGCCACTAATCCTTCAGTGCATTGTCCCTGTTTAATGTGCATGCTAAAATTAAGGCATAGAAACAGAAAATTTTTAAGAAGCAGCCCACTTGTGTGGATAGATTGCTATTGCTTTGATTGCTTCAGACAATGGTTTGGGTGTGACTTAACCCAAGAAGCTCTTCATTGCTGGGAGAAGGTTCTTGGAGACACCCCCTACAGGGATCTAAAGCTT
>AAN85469
ATGGACAAAGTGCTGAATAGGGAGGAATCCATGGAGCTCATGGATTTATTAGGCCTTGATAGATCTGCATGGGGAAACATCCCTGTCATGAGAAAAGCTTATCTGAAAAAATGCAAAGAACTTCACCCTGATAAAGGTGGGGACGAAGACAAAATGAAGAGAATGAATTTTTTATATAAAAAAATGGAACAAGGTGTAAAAGTTGCTCATCAGCCTGATTTTGGTACATGGAATAGTTCAGAGGTTGGTTGTGATTTTCCTCCTAATTCTGATACCCTTTATTGCAAGGAATGGCCTAATTGTGCCACTAATCCTTCAGTGCATTGTCCCTGTTTAATGTGCATGCTAAAATTAAGGCATAGAAACAGAAAATTTTTAAGAAGCAGCCCACTTGTGTGGATAGATTGCTATTGCTTTGATTGCTTCAGACAATGGTTTGGGTGTGACTTAACCCAAGAAGCTCTTCATTGCTGGGAGAAGGTTCTTGGAGACACCCCCTACAGGGATCTAAAGCTT
>AAN85463
ATGGACAAAGTGCTGAATAGGGAGGAATCCATGGAGCTCATGGATTTATTAGGCCTTGATAGATCTGCATGGGGAAACATCCCTGTCATGAGAAAAGCTTATCTGAAAAAATGCAAAGAACTTCACCCTGATAAAGGTGGGGACGAAGACAAAATGAAGAGAATGAATTTTTTATATAAAAAAATGGAACAAGGTGTAAAAGTTGCTCATCAGCCTGATTTTGGTACATGGAATAGTTCAGAGGTTGGTTGTGATTTTCCTCCTAATTCTGATACCCTTTATTGCAAGGAATGGCCTAATTGTGCCACTAATCCTTCAGTGCATTGTCCCTGTTTAATGTGCATGCTAAAATTAAGGCATAGAAACAGAAAATTTTTAAGAAGCAGCCCACTTGTGTGGATAGATTGCTATTGCTTTGATTGCTTCAGACAATGGTTTGGGTGTGACTTAACCCAAGAAGCTCTTCATTGCTGGGAGAAGGTTCTTGGAGACACCCCCTACAGGGATCTAAAGCTT
>AAN85457
ATGGACAAAGTGCTGAATAGGGAGGAATCCATGGAGCTCATGGATTTATTAGGCCTTGATAGATCTGCATGGGGAAACATTCCTGTCATGAGAAAAGCTTATCTGAAAAAATGCAAAGAACTTCACCCTGATAAAGGTGGGGACGAAGACAAAATGAAGAGAATGAATTTTCTATATAAAAAAATGGAACAAGGTGTAAAAGTTGCTCATCAGCCTGATTTTGGTACATGGAATAGTTCAGAGGTTGGTTGTGATTTTCCTCCTAATTCTGATACTCTTTATTGCAAGGAATGGCCTAATTGTGCCACTAATCCTTCAGTGCATTGCCCCTGTTTAATGTGCATGCTAAAATTAAGGCATAGAAACAGAAAATTTTTAAGAAGCAGCCCACTTGTGTGGATAGATTGCTATTGCTTTGATTGCTTCAGACAATGGTTTGGGTGTGACTTAACCCAAGAAGCTCTTCATTGCTGGGAGAAGGTTCTTGGAGACACCCCCTACAGGGATCTAAAGCTT
>AAN85451
ATGGACAAAGTGCTGAATAGGGAGGAATCCATGGAGCTCATGGATTTATTAGGCCTTGATAGATCTGCATGGGGAAACATTCCTGTCATGAGAAAAGCTTATCTGAAAAAATGCAAAGAACTTCACCCTGATAAAGGTGGGGACGAAGACAAAATGAAGAGAATGAATTTTCTATATAAAAAAATGGAACAAGGTGTAAAAGTTGCTCATCAGCCTGATTTTGGTACATGGAATAGTTCAGAGGTTGGTTGTGATTTTCCTCCTAATTCTGATACTCTTTATTGCAAGGAATGGCCTAATTGTGCCACTAATCCTTCAGTGCATTGCCCCTGTTTAATGTGCATGCTAAAATTAAGGCATAGAAACAGAAAATTTTTAAGAAGCAGCCCACTTGTGTGGATAGATTGCTATTGCTTTGATTGCTTCAGACAATGGTTTGGGTGTGACTTAACCCAAGAAGCTCTTCATTGCTGGGAGAAGGTTCTTGGAGACACCCCCTACAGGGATCTAAAGCTT
>AAK98044
ATGGACAAAGTGCTGAATAGGGAGGAATCCATGGAGCTCATGGATTTATTAGGCCTTGATAGATCTGCATGGGGAAACATTCCTGTCATGAGAAAAGCTTATCTGAAAAAATGCAAAGAACTTCACCCTGATAAAGGTGGGGACGAAGACAAAATGAAGAGAATGAATTTTCTATATAAAAAAATGGAACAAGGTGTAAAAGTTGCTCATCAGCCTGATTTTGGTACATGGAATAGTTCAGAGGTTGGTTGTGATTTTCCTCCTAATTCTGATACTCTTTATTGCAAGGAATGGCCTAATTGTGCCACTAATCCTTCAGTGCATTGCCCCTGTTTAATGTGCATGCTAAAATTAAGGCATAGAAACAGAAAATTTTTAAGAAGCAGCCCACTTGTGTGGATAGATTGCTATTGCTTTGATTGCTTCAGACAATGGTTTGGGTGTGACTTAACCCAAGAAGCTCTTCATTGCTGGGAGAAGGTTCTTGGAGACACCCCCTACAGGGATCTAAAGCTT
>AAK98038
ATGGACAAAGTGCTGAATAGGGAGGAATCCATGGAGCTCATGGATTTATTAGGCCTTGATAGATCTGCATGGGGAAACATTCCTGTCATGAGAAAAGCTTATCTGAAAAAATGCAAAGAACTTCACCCTGATAAAGGTGGGGACGAAGACAAAATGAAGAGAATGAATTTTTTATATAAAAAAATGGAACAAGGTGTAAAAGTTGCTCATCAGCCTGATTTTGGTACATGGAATAGTTCAGAGGTTGGTTGTGATTTTCCTCCTAATTCTGATACTCTTTATTGCAAGGAATGGCCTAATTGTGCCACTAATCCTTCAGTGCATTGCCCCTGTTTAATGTGCATGCTAAAATTAAGGCATAGAAACAGAAAATTTTTAAGAAGCAGCCCACTTGTGTGGATAGATTGCTATTGCTTTGATTGCTTCAGACAATGGTTTGGGTGTGACTTAACCCAAGAAGCTCTTCATTGCTGGGAGAAGGTTCTTGGAGACACCCCCTACAGGGATCTAAAGCTT
>AAK98032
ATGGACAAAGTGCTGAATAGGGAGGAATCCATGGAGCTCATGGATTTATTAGGCCTTGATAGATCTGCATGGGGAAACATTCCTGCCATGAGAAAAGCTTATCTGAAAAAATGCAAAGAACTTCACCCTGATAAAGGTGGGGACGAAGACAAAATGAAGAGAATGAATTTTTTATATAAAAAAATGGAACAAGGTGTAAAAGTTGCTCATCAGCCTGATTTTGGTACATGGAATAGTTCAGAGGTTGGTTGTGATTTTCCTCCTAATTCTGATACTCTTTATTGCAAGGAATGGCCTAATTGTGCCACTAATCCTTCAGTGCATTGCCCCTGTTTAATGTGCATGCTAAAATTAAGGCATAGAAACAGAAAATTTTTAAGAAGCAGCCCACTTGTGTGGATAGATTGCTATTGCTTTGATTGCTTCAGACAATGGTTTGGGTGTGACTTAACCCAAGAAGCTCTTCATTGCTGGGAGAAGGTTCTTGGAGACACCCCCTACAGGGATCTAAAGCTT
>AAK98026
ATGGACAAAGTGCTGAATAGGGAGGAATCCATGGAGCTCATGGATTTATTAGGCCTTGATAGATCTGCATGGGGAAACATTCCTGTCATGAGAAAAGCTTATCTGAAAAAATGCAAAGAACTTCACCCTGATAAAGGTGGGGACGAAGACAAAATGAAGAGAATGAATTTTTTATATAAAAAAATGGAACAAGGTGTAAAAGTTGCTCATCAGCCTGATTTTGGTACATGGAATAGTTCAGAGGTTGGTTGTGATTTTCCTCCTAATTCTGATACTCTTTATTGCAAGGAATGGCCTAATTGTGCCACTAATCCTTCAGTGCATTGCCCCTGTTTAATGTGCATGCTAAAATTAAGGCATAGAAACAGAAAATTTTTAAGAAGCAGCCCACTTGTGTGGATAGATTGCTATTGCTTTGATTGCTTCAGACAATGGTTTGGGTGTGACTTAACCCAAGAAGCTCTTCATTGCTGGGAGAAGGTTCTTGGAGACACCCCCTACAGGGATCTAAAGCTT
>AAK98020
ATGGACAAAGTGCTGAATAGGGAGGAATCCATGGAGCTCATGGATTTATTAGGCCTTGATAGATCTGCATGGGGAAACATTCCTGTCATGAGAAAAGCTTATCTGAAAAAATGCAAAGAACTTCACCCTGATAAAGGTGGGGACGAAGACAAAATGAAGAGAATGAATTTTTTATATAAAAAAATGGAACAAGGTGTAAAAGTTGCTCATCAGCCTGATTTTGGTACATGGAATAGTTCAGAGGTTGGTTGTGATTTTCCTCCTAATTCTGATACTCTTTATTGCAAGGAATGGCCTAATTGTGCCACTAATCCTTCAGTGCATTGCCCCTGTTTAATGTGCATGCTAAAATTAAGGCATAGAAACAGAAAATTTTTAAGAAGCAGCCCACTTGTGTGGATAGATTGCTATTGCTTTGATTGCTTCAGACAATGGTTTGGGTGTGACTTAACCCAAGAAGCTCTTCATTGCTGGGAGAAGGTTCTTGGAGACACCCCCTACAGGGATCTAAAGCTT
>AAK98012
ATGGACAAAGTGCTGAATAGGGAGGAATCCATGGAGCTCATGGATTTATTAGGCCTTGATAGATCTGCATGGGGAAACATTCCTGTCATGAGAAAAGCTTATCTGAAAAAATGCAAAGAACTTCACCCTGATAAAGGTGGGGACGAAGACAAAATGAAGAGAATGAATTTTTTATATAAAAAAATGGAACAAGGTGTAAAAGTTGCTCATCAGCCTGATTTTGGTACATGGAATAGTTCAGAGGTTGGTTGTGATTTTCCTCCTAATTCTGATACTCTTTATTGCAAGGAATGGCCTAATTGTGCCACTAATCCTTCAGTGCATTGCCCCTGTTTAATGTGCATGCTAAAATTAAGGCATAGAAACAGAAAATTTTTAAGAAGCAGCCCACTTGTGTGGATAGATTGCTATTGCTTTGATTGCTTCAGACAATGGTTTGGGTGTGACTTAACCCAAGAAGCTCTTCATTGCTGGGAGAAGGTTCTTGGAGACACCCCCTACAGGGATCTAAAGCTT
>AAK98008
ATGGACAAAGTGCTGAATAGGGAGGAATCCATGGAGCTCATGGATTTATTAGGCCTTGATAGATCTGCATGGGGAAACATTCCTGTCATGAGAAAAGCTTATCTGAAAAAATGCAAAGAACTTCACCCTGATAAAGGTGGGGACGAAGACAAAATGAAGAGAATGAATTTTTTATATAAAAAAATGGAACAAGGTGTAAAAGTTGCTCATCAGCCTGATTTTGGTACATGGAATAGTTCAGAGGTTGGTTGTGATTTTCCTCCTAATTCTGATACTCTTTATTGCAAGGAATGGCCTAATTGTGCCACTAATCCTTCAGTGCATTGCCCCTGTTTAATGTGCATGCTAAAATTAAGGCATAGAAACAGAAAATTTTTAAGAAGCAGCCCACTTGTGTGGATAGATTGCTATTGCTTTGATTGCTTCAGACAATGGTTTGGGTGTGACTTAACCCAAGAAGCTCTTCATTGCTGGGAGAAGGTTCTTGGAGACACCCCCTACAGGGATCTAAAGCTT
>AAK98002
ATGGACAAAGTGCTGAATAGGGAGGAATCCATGGAGCTCATGGATTTATTAGGCCTTGATAGATCTGCATGGGGAAACATTCCTGTCATGAGAAAAGCTTATCTGAAAAAATGCAAAGAACTTCACCCTGATAAAGGTGGGGACGAAGACAAAATGAAGAGAATGAATTTTTTATATAAAAAAATGGAACAAGGTGTAAAAGTTGCTCATCAGCCTGATTTTGGTACATGGAATAGTTCAGAGGTTGGTTGTGATTTTCCTCCTAATTCTGATACTCTTTATTGCAAGGAATGGCCTAATTGTGCCACTAATCCTTCAGTGCATTGCCCCTGTTTAATGTGCATGCTAAAATTAAGGCATAGAAACAGAAAATTTTTAAGAAGCAGCCCACTTGTGTGGATAGATTGCTATTGCTTTGATTGCTTCAGACAATGGTTTGGGTGTGACTTAACCCAAGAAGCTCTTCATTGCTGGGAGAAGGTTCTTGGAGACACCCCCTACAGGGATCTAAAGCTT
>AAK97996
ATGGACAAAGTGCTGAATAGGGAGGAATCCATGGAGCTCATGGATTTATTAGGCCTTGATAGATCTGCATGGGGAAACATTCCTGTCATGAGAAAAGCTTATCTGAAAAAATGCAAAGAACTTCACCCTGATAAAGGTGGGGACGAAGACAAAATGAAGAGAATGAATTTTTTATATAAAAAAATGGAACAAGGTGTAAAAGTTGCTCATCAGCCTGATTTTGGTACATGGAATAGTTCAGAGGTTGGTTGTGATTTTCCTCCTAATTCTGATACTCTTTATTGCAAGGAATGGCCTAATTGTGCCACTAATCCTTCAGTGCATTGCCCCTGTTTAATGTGCATGCTAAAATTAAGGCATAGAAACAGAAAATTTTTAAGAAGCAGCCCACTTGTGTGGATAGATTGCTATTGCTTTGATTGCTTCAGACAATGGTTTGGGTGTGACTTAACCCAAGAAGCTCTTCATTGCTGGGAGAAGGTTCTTGGAGACACCCCCTACAGGGATCTAAAGCTT
>AAK97990
ATGGACAAAGTGCTGAATAGGGAGGAATCCATGGAGCTCATGGATTTATTAGGCCTTGATAGATCTGCATGGGGAAACATTCCTGTCATGAGAAAAGCTTATCTGAAAAAATGCAAAGAACTTCACCCTGATAAAGGTGGGGACGAAGACAAAATGAAGAGAATGAATTTTTTATATAAAAAAATGGAACAAGGTGTAAAAGTTGCTCATCAGCCTGATTTTGGTACATGGAATAGTTCAGAGGTTGGTTGTGATTTTCCTCCTAATTCTGATACTCTTTATTGCAAGGAATGGCCTAATTGTGCCACTAATCCTTCAGTGCATTGCCCCTGTTTAATGTGCATGCTAAAATTAAGGCATAGAAACAGAAAATTTTTAAGAAGCAGCCCACTTGTGTGGATAGATTGCTATTGCTTTGATTGCTTCAGACAATGGTTTGGGTGTGACTTAACCCAAGAAGCTCTTCATTGCTGGGAGAAGGTTCTTGGAGACACCCCCTACAGGGATCTAAAGCTT
>AAK97984
ATGGACAAAGTGCTGAATAGGGAGGAATCCATGGAGCTCATGGATTTATTAGGCCTTGATAGATCTGCATGGGGAAACATTCCTGTCATGAGAAAAGCTTATCTGAAAAAATGCAAAGAACTTCACCCTGATAAAGGTGGGGACGAAGACAAAATGAAGAGAATGAATTTTTTATATAAAAAAATGGAACAAGGTGTAAAAGTTGCTCATCAGCCTGATTTTGGTACATGGAATAGTTCAGAGGTTGGTTGTGATTTTCCTCCTAATTCTGATACTCTTTATTGCAAGGAATGGCCTAATTGTGCCACTAATCCTTCAGTGCATTGCCCCTGTTTAATGTGCATGCTAAAATTAAGGCATAGAAACAGAAAATTTTTAAGAAACAGCCCACTTGTGTGGATAGATTGCTATTGCTTTGATTGCTTCAGACAATGGTTTGGGTGTGACTTAACCCAAGAAGCTCTTCATTGCTGGGAGAAGGTTCTTGGAGACACCCCCTACAGGGATCTAAAGCTT
>AAK97978
ATGGACAAAGTGCTGAATAGGGAGGAATCCATGGAGCTCATGGATTTATTAGGTCTTGATAGATCTGCATGGGGAAACATTCCTGTCATGAGAAAAGCTTATCTGAAAAAATGCAAAGAACTTCACCCTGATAAAGGTGGGGACGAAGACAAAATGAAGAGAATGAATTTTTTATATAAAAAAATGGAACAAGGTGTAAAAGTTGCTCATCAGCCTGATTTTGGTACATGGAATAGTTCAGAGGTTGGTTGTGATTTTCCTCCTAATTCTGATACTCTTTATTGCAAGGAATGGCCTAATTGTGCCACTAATCCTTCAGTGCATTGCCCCTGTTTAATGTGCATGCTAAAATTAAGGCATAGAAACAGAAAATTTTTAAGAAGCAGCCCACTTGTGTGGATAGATTGCTATTGCTTTGATTGCTTCAGACAATGGTTTGGGTGTGACTTAACCCAAGAAGCTCTTCATTGCTGGGAGAAGGTTCTTGGAGACACCCCCTACAGGGATCTAAAGCTT
>AAK97972
ATGGACAAAGTGCTGAATAGGGAGGAATCCATGGAGCTCATGGATTTATTAGGCCTTGATAGATCTGCATGGGGAAACATTCCTGTCATGAGAAAAGCTTATCTGAAAAAATGCAAAGAACTTCACCCTGATAAAGGTGGGGACGAAGACAAAATGAAGAGAATGAATTTTTTATATAAAAAAATGGAACAAGGTGTAAAAGTTGCTCATCAGCCTGATTTTGGTACATGGAATAGTTCAGAGGTTGGTTGTGATTTTCCTCCTAATTCTGACACTCTTTATTGCAAGGAATGGCCTAATTGTGCCACTAATCCTTCAGTGCATTGCCCCTGTTTAATGTGCATGCTAAAATTAAGGCATAGAAACAGAAAATTTTTAAGAAGCAGCCCACTTGTGTGGATAGATTGCTATTGCTTTGATTGCTTCAGACAATGGTTTGGGTGTGACTTAACCCAAGAAGCTCTTCATTGCTGGGAGAAGGTTCTTGGAGACACCCCCTACAGGGATCTAAAGCTT
>AAK97966
ATGGACAAAGTGCTGAATAGGGAGGAATCCATGGAGCTCATGGATTTATTAGGCCTTGATAGATCTGCATGGGGAAACATTCCTGTCATGAGAAAAGCTTATCTGAAAAAATGCAAAGAACTTCACCCTGATAAAGGTGGGGACGAAGACAAAATGAAGAGAATGAATTTTTTATATAAAAAAATGGAACAAGGTGTAAAAGTTGCTCATCAGCCTGATTTTGGTACATGGAATAGTTCAGAGGTTGGTTGTGATTTTCCTCCTAATTCTGACACTCTTTATTGCAAGGAATGGCCTAATTGTGCCACTAATCCTTCAGTGCATTGCCCCTGTTTAATGTGCATGCTAAAATTAAGGCATAGAAACAGAAAATTTTTAAGAAGCAGCCCACTTGTGTGGATAGATTGCTATTGCTTTGATTGCTTCAGACAATGGTTTGGGTGTGACTTAACCCAAGAAGCTCTTCATTGCTGGGAGAAGGTTCTTGGAGACACCCCCTACAGGGATCTAAAGCTT
>AAK97960
ATGGACAAAGTGCTGAATAGGGAGGAATCCATGGAGCTCATGGATTTATTAGGCCTTGATAGATCTGCATGGGGAAACATTCCTGTCATGAGAAAAGCTTATCTGAAAAAATGCAAAGAACTTCACCCTGATAAAGGTGGGGACGAAGACAAAATGAAGAGAATGAATTTTTTATATAAAAAAATGGAACAAGGTGTAAAAGTTGCTCATCAGCCTGATTTTGGTACATGGAATAGTTCAGAGGTTGGTTGTGATTTTCCTCCTAATTCTGACACTCTTTATTGCAAGGAATGGCCTAATTGTGCCACTAATCCTTCAGTGCATTGCCCCTGTTTAATGTGCATGCTAAAATTAAGGCATAGAAACAGAAAATTTTTAAGAAGCAGCCCACTTGTGTGGATAGATTGCTATTGCTTTGATTGCTTCAGACAATGGTTTGGGTGTGACTTAACCCAAGAAGCTCTTCATTGCTGGGAGAAGGTTCTTGGAGACACCCCCTACAGGGATCTAAAGCTT
>AAK97954
ATGGACAAAGTGCTGAATAGGGAGGAATCCATGGAGCTCATGGATTTATTAGGCCTTGATAGATCTGCATGGGGAAACATTCCTGTCATGAGAAAAGCTTATCTGAAAAAATGCAAAGAACTTCACCCTGATAAAGGTGGGGACGAAGACAAAATGAAGAGAATGAATTTTTTATATAAAAAAATGGAACAAGGTGTAAAAGTTGCTCATCAGCCTGATTTTGGTACATGGAATAGTTCAGAGGTTGGTTGTGATTTTCCTCCTAATTCTGACACTCTTTATTGCAAGGAATGGCCTAATTGTGCCACTAATCCTTCAGTGCATTGCCCCTGTTTAATGTGCATGCTAAAATTAAGGCATAGAAACAGAAAATTTTTAAGAAGCAGCCCACTTGTGTGGATAGATTGCTATTGCTTTGATTGCTTCAGACAATGGTTTGGGTGTGACTTAACCCAAGAAGCTCTTCATTGCTGGGAGAAGGTTCTTGGAGACACCCCCTACAGGGATCTAAAGCTT
>AAK97948
ATGGACAAAGTGCTGAATAGGGAGGAATCCATGGAGCTCATGGATTTATTAGGCCTTGATAGATCTGCATGGGGAAACATTCCTGTCATGAGAAAAGCTTATCTGAAAAAATGCAAAGAACTTCACCCTGATAAAGGTGGGGACGAAGACAAAATGAAGAGAATGAATTTTTTATATAAAAAAATGGAACAAGGTGTAAAAGTTGCTCATCAGCCTGATTTTGGTACATGGAATAGTTCAGAGGTTGGTTGTGATTTTCCTCCTAATTCTGACACTCTTTATTGCAAGGAATGGCCTAATTGTGCCACTAATCCTTCAGTGCATTGCCCCTGTTTAATGTGCATGCTAAAATTAAGGCATAGAAACAGAAAATTTTTAAGAAGCAGCCCACTTGTGTGGATAGATTGCTATTGCTTTGATTGCTTCAGACAATGGTTTGGGTGTGACTTAACCCAAGAAGCTCTTCATTGCTGGGAGAAGGTTCTTGGAGACACCCCCTACAGGGATCTAAAGCTT
>AAK97942
ATGGACAAAGTGCTGAATAGGGAGGAATCCATGGAGCTCATGGATTTATTAGGCCTTGATAGATCTGCATGGGGAAACATTCCTGTCATGAGAAAAGCTTATCTGAAAAAATGCAAAGAACTTCACCCTGATAAAGGTGGGGACGAAGACAAAATGAAGAGAATGAACTTTTTATATAAAAAAATGGAACAAGGTGTAAAAGTTGCTCATCAGCCTGATTTTGGTACATGGAATAGTTCAGAGGTTGGTTGTGATTTTCCTCCTAATTCTGATACTCTTTATTGCAAGGAATGGCCTAATTGTGCCACTAATCCTTCAGTGCATTGCCCCTGTTTAATGTGCATGCTAAAATTAAGGCATAGAAACAGAAAATTTTTAAGAAGCAGCCCACTTGTGTGGATAGATTGCTATTGCTTTGATTGCTTCAGACAATGGTTTGGGTGTGACTTAACCCAAGAAGCTCTTCATTGCTGGGAGAAGGTTCTTGGAGACACCCCCTACAGGGATCTAAAGCTT
>AAK97936
ATGGACAAAGTGCTGAATAGGGAGGAATCCATGGAGCTCATGGATTTATTAGGCCTTGATAGATCTGCATGGGGAAACATTCCTGTCATGAGAAAAGCTTATCTGAAAAAATGCAAAGAACTTCACCCTGATAAAGGTGGGGACGAAGACAAAATGAAGAGAATGAATTTTTTATATAAAAAAATGGAACAAGGTGTAAAAGTTGCTCATCAGCCTGATTTTGGTACATGGAATAGTTCAGAGGTTGGTTGTGATTTTCCTCCTAATTCTGATACTCTTTATTGCAAGGAATGGCCTAATTGTGCCACTAATCCTTCAGTGCATTGCCCCTGTTTAATGTGCATGCTAAAATTAAGGCATAGAAACAGAAAATTTTTAAGAAGCAGCCCACTTGTGTGGATAGATTGCTATTGCTTTGATTGCTTCAGACAATGGTTTGGGTGTGACTTAACCCAAGAAGCTCTTCATTGCTGGGAGAAGGTTCTTGGAGACACCCCCTACAGGGATCTAAAGCTT
>AAK97930
ATGGACAAAGTGCTGAATAGGGAGGAATCCATGGAGCTCATGGATTTATTAGGCCTTGATAGATCTGCATGGGGAAACATTCCTGTCATGAGAAAAGCTTATCTGAAAAAATGCAAAGAACTTCACCCTGATAAAGGTGGGGACGAAGACAAAATGAAGAGAATGAATTTTTTATATAAAAAAATGGAACAAGGTGTAAAAGTTGCTCATCAGCCTGATTTTGGTACATGGAATAGTTCAGAGGTTGGTTGTGATTTTCCTCCTAATTCTGATACTCTTTATTGCAAGGAATGGCCTAATTGTGCCACTAATCCTTCAGTGCATTGCCCCTGTTTAATGTGCATGCTAAAATTAAGGCATAGAAACAGAAAATTTTTAAGAAGCAGCCCACTTGTGTGGATAGATTGCTATTGCTTTGATTGCTTCAGACAATGGTTTGGGTGTGACTTAACCCAAGAAGCTCTTCATTGCTGGGAGAAGGTTCTTGGAGACACCCCCTACAGGGATCTAAAGCTT
>AAK97924
ATGGACAAAGTGCTGAATAGGGAGGAATCCATGGAGCTCATGGATTTATTAGGCCTTGATAGATCTGCATGGGGAAACATTCCTGTCATGAGAAAAGCTTATCTGAAAAAATGCAAAGAACTTCACCCTGATAAAGGTGGGGACGAAGACAAAATGAAGAGAATGAATTTTTTATATAAAAAAATGGAACAAGGTGTAAAAGTTGCTCATCAGCCTGATTTTGGTACATGGAATAGTTCAGAGGTTGGTTGTGATTTTCCTCCTAATTCTGATACTCTTTATTGCAAGGAATGGCCTAATTGTGCCACTAATCCTTCAGTGCATTGCCCCTGTTTAATGTGCATGCTAAAATTAAGGCATAGAAACAGAAAATTTTTAAGAAGCAGCCCACTTGTGTGGATAGATTGCTATTGCTTTGATTGCTTCAGACAATGGTTTGGGTGTGACTTAACCCAAGAAGCTCTTCATTGCTGGGAGAAGGTTCTTGGAGACACCCCCTACAGGGATCTAAAGCTT
>AAK97918
ATGGACAAAGTGCTGAATAGGGAGGAATCCATGGAGCTCATGGATTTATTAGGTCTTGATAGATCTGCATGGGGAAACATTCCTGTCATGAGAAAAGCTTATCTGAAAAAATGCAAAGAACTTCACCCTGATAAAGGTGGGGACGAAGACAAAATGAAGAGAATGAATTTTTTATATAAAAAAATGGAACAAGGTGTAAAAGTTGCTCATCAGCCTGATTTTGGTACATGGAATAGTTCAGAGGTTGGTTGTGATTTTCCTCCTAATTCTGATACTCTTTATTGCAAGGAATGGCCTAATTGTGCCACTAATCCTTCAGTGCATTGCCCCTGTTTAATGTGCATGCTAAAATTAAGGCATAGAAACAGAAAATTTTTAAGAAGCAGCCCACTTGTGTGGATAGATTGCTATTGCTTTGATTGCTTCAGACAATGGTTTGGGTGTGACTTAACCCAAGAAGCTCTTCATTGCTGGGAGAAGGTTCTTGGAGACACCCCCTACAGGGATCTAAAGCTT
>AAK97912
ATGGACAAAGTGCTGAATAGGGAGGAATCCATGGAGCTCATGGATTTATTAGGTCTTGATAGATCTGCATGGGGAAACATTCCTGTCATGAGAAAAGCTTATCTGAAAAAATGCAAAGAACTTCACCCTGATAAAGGTGGGGACGAAGACAAAATGAAGAGAATGAATTTTTTATATAAAAAAATGGAACAAGGTGTAAAAGTTGCTCATCAGCCTGATTTTGGTACATGGAATAGTTCAGAGGTTGGTTGTGATTTTCCTCCTAATTCTGATACTCTTTATTGCAAGGAATGGCCTAATTGTGCCACTAATCCTTCAGTGCATTGCCCCTGTTTAATGTGCATGCTAAAATTAAGGCATAGAAACAGAAAATTTTTAAGAAGCAGCCCACTTGTGTGGATAGATTGCTATTGCTTTGATTGCTTCAGACAATGGTTTGGGTGTGACTTAACCCAAGAAGCTCTTCATTGCTGGGAGAAGGTTCTTGGAGACACCCCCTACAGGGATCTAAAGCTT
>ABH10592
ATGGACAAAGTGCTGAATAGGGAGGAATCCATGGAGCTCATGGATTTATTAGGCCTTGATAGATCTGCATGGGGAAACATTCCTGTCATGAGAAAAGCTTATCTAAAAAAATGCAAAGAACTTCACCCTGATAAAGGTGGGGACGAAGACAAAATGAAGAGAATGAATTTTTTATATAAAAAAATGGAGCAAGGTGTAAAAGTTGCTCATCAGCCTGATTTTGGTACATGGAATAGTTCAGAGGTTAGTTGTGATTTTCCTCCTAATTCTGATACCCTTTATTGCAAGGAATGGCCTAATTGTGCCACTAATCCTTCAGTGCATTGCCCCTGTTTAATGTGCATGCTAAAATTAAGGCATAGAAACAGAAAATTTTTAAGAAGCAGCCCACTTGTGTGGATAGATTGCTATTGCTTTGATTGCTTCAGACAATGGTTTGGGTGTGACTTAACCCAAGAAGCTCTTCATTGCTGGGAGAAGGTTCTTGGAGATACCCCCTACAGGGATCTAAAGCTT
>ABH10583
ATGGACAAAGTGCTGAATAGGGAGGAATCCATGGAGCTCATGGATTTATTAGGCCTTGATAGATCTGCATGGGGAAACATTCCTGTCATGAGAAAAGCTTATCTAAAAAAATGCAAAGAACTTCACCCTGATAAAGGTGGGGACGAAGACAAAATGAAGAGAATGAATTTTTTATATAAAAAAATGGAGCAAGGTGTAAAAGTTGCTCATCAGCCTGATTTTGGTACATGGAATAGTTCAGAGGTTAGTTGTGATTTTCCTCCTAATTCTGATACCCTTTATTGCAAGGAATGGCCTAATTGTGCCACTAATCCTTCAGTGCATTGCCCCTGTTTAATGTGCATGCTAAAATTAAGGCATAGAAACAGAAAATTTTTAAGAAGCAGCCCACTTGTGTGGATAGATTGCTATTGCTTTGATTGCTTCAGACAATGGTTTGGGTGTGACTTAACCCAAGAAGCTCTTCATTGCTGGGAGAAGGTTCTTGGAGATACCCCCTACAGGGATCTAAAGCTT
>AEC15995
ATGGACAAAGTGCTGAATAGGGAGGAATCCATGGAGCTTATGGATTTATTAGGCCTTGATAGGTCTGCATGGGGGAACATTCCTGTCATGAGAAAAGCTTATCTGAAAAAATGCAAAGAACTCCACCCTGATAAAGGTGGGGACGAAGACAAGATGAAGAGAATGAATTTTTTATATAAAAAAATGGAACAAGGTGTAAAAGTTGCTCATCAGCCTGATTTTGGTACATGGAATAGTTCAGAGGTTGGTTGTGATTTTCCTCCTAATTCTGATACCCTTTATTGCAAGGAATGGCCTAACTGTGCCACTAATCCTTCAGTGCATTGCCCCTGTTTAATGTGCATGCTAAAATTAAGGCATAGAAACAGAAAATTTTTAAGAAGCAGCCCACTTGTGTGGATAGATTGCTATTGCTTTGATTGCTTCAGACAATGGTTTGGGTGTGACTTAACCCAAGAAGCTCTTCATTGCTGGGAGAAAGTTCTTGGAGACACCCCCTACAGGGATCTAAAGCTT
>AEC15989
ATGGACAAAGTGCTGAATAGGGAGGAATCCATGGAGCTTATGGATTTATTAGGCCTTGATAGGTCTGCATGGGGGAACATTCCTGTCATGAGAAAAGCTTATCTGAAAAAATGCAAAGAACTCCACCCTGATAAAGGTGGGGACGAAGACAAGATGAAGAGAATGAATTTTTTATATAAAAAAATGGAACAAGGTGTAAAAGTTGCTCATCAGCCTGATTTTGGTACATGGAATAGTTCAGAGGTTGGTTGTGATTTTCCTCCTAATTCTGATACCCTTTATTGCAAGGAATGGCCTAACTGTGCCACTAATCCTTCAGTGCATTGCCCCTGTTTAATGTGCATGCTAAAATTAAGGCATAGAAACAGAAAATTTTTAAGAAGCAGCCCACTTGTGTGGATAGATTGCTATTGCTTTGATTGCTTCAGACAATGGTTTGGGTGTGACTTAACCCAAGAAGCTCTTCATTGCTGGGAGAAAGTTCTTGGAGACACCCCCTACAGGGATCTAAAGCTT
>AEC15983
ATGGACAAAGTGCTGAATAGGGAGGAATCCATGGAGCTTATGGATTTATTAGGCCTTGATAGGTCTGCATGGGGGAACATTCCTGTCATGAGAAAAGCTTATCTGAAAAAATGCAAAGAACTCCACCCTGATAAAGGTGGGGACGAAGACAAGATGAAGAGAATGAATTTTTTATATAAAAAAATGGAACAAGGTGTAAAAGTTGCTCATCAGCCTGATTTTGGTACATGGAATAGTTCAGAGGTTGGTTGTGATTTTCCTCCTAATTCTGATACCCTTTATTGCAAGGAATGGCCTAACTGTGCCACTAATCCTTCAGTGCATTGCCCCTGTTTAATGTGCATGCTAAAATTAAGGCATAGAAACAGAAAATTTTTAAGAAGCAGCCCACTTGTGTGGATAGATTGCTATTGCTTTGATTGCTTCAGACAATGGTTTGGGTGTGACTTAACCCAAGAAGCTCTTCATTGCTGGGAGAAAGTTCTTGGAGACACCCCCTACAGGGATCTAAAGCTT
>AEC15977
ATGGACAAAGTGCTGAATAGGGAGGAATCCATGGAGCTTATGGATTTATTAGGCCTTGATAGGTCTGCATGGGGGAACATTCCTGTCATGAGAAAAGCTTATCTGAAAAAATGCAAAGAACTCCACCCTGATAAAGGTGGGGACGAAGACAAGATGAAGAGAATGAATTTTTTATATAAAAAAATGGAACAAGGTGTAAAAGTTGCTCATCAGCCTGATTTTGGTACATGGAATAGTTCAGAGGTTGGTTGTGATTTTCCTCCTAATTCTGATACCCTTTATTGCAAGGAATGGCCTAACTGTGCCACTAATCCTTCAGTGCATTGCCCCTGTTTAATGTGCATGCTAAAATTAAGGCATAGAAACAGAAAATTTTTAAGAAGCAGCCCACTTGTGTGGATAGATTGCTATTGCTTTGATTGCTTCAGACAATGGTTTGGGTGTGACTTAACCCAAGAAGCTCTTCATTGCTGGGAGAAAGTTCTTGGAGACACCCCCTACAGGGATCTAAAGCTT
>AEC15971
ATGGACAAAGTGCTGAATAGGGAGGAATCCATGGAGCTTATGGATTTATTAGGCCTTGATAGGTCTGCATGGGGGAACATTCCTGTCATGAGAAAAGCTTATCTGAAAAAATGCAAAGAACTCCACCCTGATAAAGGTGGGGACGAAGACAAGATGAAGAGAATGAATTTTTTATATAAAAAAATGGAACAAGGTGTAAAAGTTGCTCATCAGCCTGATTTTGGTACATGGAATAGTTCAGAGGTTGGTTGTGATTTTCCTCCTAATTCTGATACCCTTTATTGCAAGGAATGGCCTAACTGTGCCACTAATCCTTCAGTGCATTGCCCCTGTTTAATGTGCATGCTAAAATTAAGGCATAGAAACAGAAAATTTTTAAGAAGCAGCCCACTTGTGTGGATAGATTGCTATTGCTTTGATTGCTTCAGACAATGGTTTGGGTGTGACTTAACCCAAGAAGCTCTTCATTGCTGGGAGAAAGTTCTTGGAGACACCCCCTACAGGGATCTAAAGCTT
>AEC15965
ATGGACAAAGTGCTGAATAGGGAGGAATCCATGGAGCTTATGGATTTATTAGGCCTTGATAGGTCTGCATGGGGGAACATTCCTGTCATGAGAAAAGCTTATCTGAAAAAATGCAAAGAACTCCACCCTGATAAAGGTGGGGACGAAGACAAGATGAAGAGAATGAATTTTTTATATAAAAAAATGGAACAAGGTGTAAAAGTTGCTCATCAGCCTGATTTTGGTACATGGAATAGTTCAGAGGTTGGTTGTGATTTTCCTCCTAATTCTGATACCCTTTATTGCAAGGAATGGCCTAACTGTGCCACTAATCCTTCAGTGCATTGCCCCTGTTTAATGTGCATGCTAAAATTAAGGCATAGAAACAGAAAATTTTTAAGAAGCAGCCCACTTGTGTGGATAGATTGCTATTGCTTTGATTGCTTCAGACAATGGTTTGGGTGTGACTTAACCCAAGAAGCTCTTCATTGCTGGGAGAAAGTTCTTGGAGACACCCCCTACAGGGATCTAAAGCTT
>AEC15959
ATGGACAAAGTGCTGAATAGGGAGGAATCCATGGAGCTTATGGATTTATTAGGCCTTGATAGGTCTGCATGGGGGAACATTCCTGTCATGAGAAAAGCTTATCTGAAAAAATGCAAAGAACTCCACCCTGATAAAGGTGGGGACGAAGACAAGATGAAGAGAATGAATTTTTTATATAAAAAAATGGAACAAGGTGTAAAAGTTGCTCATCAGCCTGATTTTGGTACATGGAATAGTTCAGAGGTTGGTTGTGATTTTCCTCCTAATTCTGATACCCTTTATTGCAAGGAATGGCCTAACTGTGCCACTAATCCTTCAGTGCATTGCCCCTGTTTAATGTGCATGCTAAAATTAAGGCATAGAAACAGAAAATTTTTAAGAAGCAGCCCACTTGTGTGGATAGATTGCTATTGCTTTGATTGCTTCAGACAATGGTTTGGGTGTGACTTAACCCAAGAAGCTCTTCATTGCTGGGAGAAAGTTCTTGGAGACACCCCCTACAGGGATCTAAAGCTT
>AEC15953
ATGGACAAAGTGCTGAATAGGGAGGAATCCATGGAGCTTATGGATTTATTAGGCCTTGATAGGTCTGCATGGGGGAACATTCCTGTCATGAGAAAAGCTTATCTGAAAAAATGCAAAGAACTCCACCCTGATAAAGGTGGGGACGAAGACAAGATGAAGAGAATGAATTTTTTATATAAAAAAATGGAACAAGGTGTAAAAGTTGCTCATCAGCCTGATTTTGGTACATGGAATAGTTCAGAGGTTGGTTGTGATTTTCCTCCTAATTCTGATACCCTTTATTGCAAGGAATGGCCTAACTGTGCCACTAATCCTTCAGTGCATTGCCCCTGTTTAATGTGCATGCTAAAATTAAGGCATAGAAACAGAAAATTTTTAAGAAGCAGCCCACTTGTGTGGATAGATTGCTATTGCTTTGATTGCTTCAGACAATGGTTTGGGTGTGACTTAACCCAAGAAGCTCTTCATTGCTGGGAGAAAGTTCTTGGAGACACCCCCTACAGGGATCTAAAGCTT
>AEC15947
ATGGACAAAGTGCTGAATAGGGAGGAATCCATGGAGCTTATGGATTTATTAGGCCTTGATAGGTCTGCATGGGGGAACATTCCTGTCATGAGAAAAGCTTATCTGAAAAAATGCAAAGAACTCCACCCTGATAAAGGTGGGGACGAAGACAAGATGAAGAGAATGAATTTTTTATATAAAAAAATGGAACAAGGTGTAAAAGTTGCTCATCAGCCTGATTTTGGTACATGGAATAGTTCAGAGGTTGGTTGTGATTTTCCTCCTAATTCTGATACCCTTTATTGCAAGGAATGGCCTAACTGTGCCACTAATCCTTCAGTGCATTGCCCCTGTTTAATGTGCATGCTAAAATTAAGGCATAGAAACAGAAAATTTTTAAGAAGCAGCCCACTTGTGTGGATAGATTGCTATTGCTTTGATTGCTTCAGACAATGGTTTGGGTGTGACTTAACCCAAGAAGCTCTTCATTGCTGGGAGAAAGTTCTTGGAGACACCCCCTACAGGGATCTAAAGCTT
>AEC15941
ATGGACAAAGTGCTGAATAGGGAGGAATCCATGGAGCTTATGGATTTATTAGGCCTTGATAGGTCTGCATGGGGGAACATTCCTGTCATGAGAAAAGCTTATCTGAAAAAATGCAAAGAACTCCACCCTGATAAAGGTGGGGACGAAGACAAGATGAAGAGAATGAATTTTTTATATAAAAAAATGGAACAAGGTGTAAAAGTTGCTCATCAGCCTGATTTTGGTACATGGAATAGTTCAGAGGTTGGTTGTGATTTTCCTCCTAATTCTGATACCCTTTATTGCAAGGAATGGCCTAACTGTGCCACTAATCCTTCAGTGCATTGCCCCTGTTTAATGTGCATGCTAAAATTAAGGCATAGAAACAGAAAATTTTTAAGAAGCAGCCCACTTGTGTGGATAGATTGCTATTGCTTTGATTGCTTCAGACAATGGTTTGGGTGTGACTTAACCCAAGAAGCTCTTCATTGCTGGGAGAAAGTTCTTGGAGACACCCCCTACAGGGATCTAAAGCTT
>AEC15935
ATGGACAAAGTGCTGAATAGGGAGGAATCCATGGAGCTTATGGATTTATTAGGCCTTGATAGGTCTGCATGGGGGAACATTCCTGTCATGAGAAAAGCTTATCTGAAAAAATGCAAAGAACTCCACCCTGATAAAGGTGGGGACGAAGACAAGATGAAGAGAATGAATTTTTTATATAAAAAAATGGAACAAGGTGTAAAAGTTGCTCATCAGCCTGATTTTGGTACATGGAATAGTTCAGAGGTTGGTTGTGATTTTCCTCCTAATTCTGATACCCTTTATTGCAAGGAATGGCCTAACTGTGCCACTAATCCTTCAGTGCATTGCCCCTGTTTAATGTGCATGCTAAAATTAAGGCATAGAAACAGAAAATTTTTAAGAAGCAGCCCACTTGTGTGGATAGATTGCTATTGCTTTGATTGCTTCAGACAATGGTTTGGGTGTGACTTAACCCAAGAAGCTCTTCATTGCTGGGAGAAAGTTCTTGGAGACACCCCCTACAGGGATCTAAAGCTT
>AEC15929
ATGGACAAAGTGCTGAATAGGGAGGAATCCATGGAGCTTATGGATTTATTAGGCCTTGATAGGTCTGCATGGGGGAACATTCCTGTCATGAGAAAAGCTTATCTGAAAAAATGCAAAGAACTCCACCCTGATAAAGGTGGGGACGAAGACAAGATGAAGAGAATGAATTTTTTATATAAAAAAATGGAACAAGGTGTAAAAGTTGCTCATCAGCCTGATTTTGGTACATGGAATAGTTCAGAGGTTGGTTGTGATTTTCCTCCTAATTCTGATACCCTTTATTGCAAGGAATGGCCTAACTGTGCCACTAATCCTTCAGTGCATTGCCCCTGTTTAATGTGCATGCTAAAATTAAGGCATAGAAACAGAAAATTTTTAAGAAGCAGCCCACTTGTGTGGATAGATTGCTATTGCTTTGATTGCTTCAGACAATGGTTTGGGTGTGACTTAACCCAAGAAGCTCTTCATTGCTGGGAGAAAGTTCTTGGAGACACCCCCTACAGGGATCTAAAGCTT
>AEC15923
ATGGACAAAGTGCTGAATAGGGAGGAATCCATGGAGCTTATGGATTTATTAGGCCTTGATAGGTCTGCATGGGGGAACATTCCTGTCATGAGAAAAGCTTATCTGAAAAAATGCAAAGAACTCCACCCTGATAAAGGTGGGGACGAAGACAAGATGAAGAGAATGAATTTTTTATATAAAAAAATGGAACAAGGTGTAAAAGTTGCTCATCAGCCTGATTTTGGTACATGGAATAGTTCAGAGGTTGGTTGTGATTTTCCTCCTAATTCTGATACCCTTTATTGCAAGGAATGGCCTAACTGTGCCACTAATCCTTCAGTGCATTGCCCCTGTTTAATGTGCATGCTAAAATTAAGGCATAGAAACAGAAAATTTTTAAGAAGCAGCCCACTTGTGTGGATAGATTGCTATTGCTTTGATTGCTTCAGACAATGGTTTGGGTGTGACTTAACCCAAGAAGCTCTTCATTGCTGGGAGAAAGTTCTTGGAGACACCCCCTACAGGGATCTAAAGCTT
>AEC15917
ATGGACAAAGTGCTGAATAGGGAGGAATCCATGGAGCTTATGGATTTATTAGGCCTTGATAGGTCTGCATGGGGGAACATTCCTGTCATGAGAAAAGCTTATCTGAAAAAATGCAAAGAACTCCACCCTGATAAAGGTGGGGACGAAGACAAGATGAAGAGAATGAATTTTTTATATAAAAAAATGGAACAAGGTGTAAAAGTTGCTCATCAGCCTGATTTTGGTACATGGAATAGTTCAGAGGTTGGTTGTGATTTTCCTCCTAATTCTGATACCCTTTATTGCAAGGAATGGCCTAACTGTGCCACTAATCCTTCAGTGCATTGCCCCTGTTTAATGTGCATGCTAAAATTAAGGCATAGAAACAGAAAATTTTTAAGAAGCAGCCCACTTGTGTGGATAGATTGCTATTGCTTTGATTGCTTCAGACAATGGTTTGGGTGTGACTTAACCCAAGAAGCTCTTCATTGCTGGGAGAAAGTTCTTGGAGACACCCCCTACAGGGATCTAAAGCTT
>AEC15911
ATGGACAAAGTGCTGAATAGGGAGGAATCCATGGAGCTTATGGATTTATTAGGCCTTGATAGGTCTGCATGGGGGAACATTCCTGTCATGAGAAAAGCTTATCTGAAAAAATGCAAAGAACTCCACCCTGATAAAGGTGGGGACGAAGACAAGATGAAGAGAATGAATTTTTTATATAAAAAAATGGAACAAGGTGTAAAAGTTGCTCATCAGCCTGATTTTGGTACATGGAATAGTTCAGAGGTTGGTTGTGATTTTCCTCCTAATTCTGATACCCTTTATTGCAAGGAATGGCCTAACTGTGCCACTAATCCTTCAGTGCATTGCCCCTGTTTAATGTGCATGCTAAAATTAAGGCATAGAAACAGAAAATTTTTAAGAAGCAGCCCACTTGTGTGGATAGATTGCTATTGCTTTGATTGCTTCAGACAATGGTTTGGGTGTGACTTAACCCAAGAAGCTCTTCATTGCTGGGAGAAAGTTCTTGGAGACACCCCCTACAGGGATCTAAAGCTT
>AEC15905
ATGGACAAAGTGCTGAATAGGGAGGAATCCATGGAGCTTATGGATTTATTAGGCCTTGATAGGTCTGCATGGGGGAACATTCCTGTCATGAGAAAAGCTTATCTGAAAAAATGCAAAGAACTCCACCCTGATAAAGGTGGGGACGAAGACAAGATGAAGAGAATGAATTTTTTATATAAAAAAATGGAACAAGGTGTAAAAGTTGCTCATCAGCCTGATTTTGGTACATGGAATAGTTCAGAGGTTGGTTGTGATTTTCCTCCTAATTCTGATACCCTTTATTGCAAGGAATGGCCTAACTGTGCCACTAATCCTTCAGTGCATTGCCCCTGTTTAATGTGCATGCTAAAATTAAGGCATAGAAACAGAAAATTTTTAAGAAGCAGCCCACTTGTGTGGATAGATTGCTATTGCTTTGATTGCTTCAGACAATGGTTTGGGTGTGACTTAACCCAAGAAGCTCTTCATTGCTGGGAGAAAGTTCTTGGAGACACCCCCTACAGGGATCTAAAGCTT
>AEC15899
ATGGACAAAGTGCTGAATAGGGAGGAATCCATGGAGCTTATGGATTTATTAGGCCTTGATAGGTCTGCATGGGGGAACATTCCTGTCATGAGAAAAGCTTATCTGAAAAAATGCAAAGAACTCCACCCTGATAAAGGTGGGGACGAAGACAAGATGAAGAGAATGAATTTTTTATATAAAAAAATGGAACAAGGTGTAAAAGTTGCTCATCAGCCTGATTTTGGTACATGGAATAGTTCAGAGGTTGGTTGTGATTTTCCTCCTAATTCTGATACCCTTTATTGCAAGGAATGGCCTAACTGTGCCACTAATCCTTCAGTGCATTGCCCCTGTTTAATGTGCATGCTAAAATTAAGGCATAGAAACAGAAAATTTTTAAGAAGCAGCCCACTTGTGTGGATAGATTGCTATTGCTTTGATTGCTTCAGACAATGGTTTGGGTGTGACTTAACCCAAGAAGCTCTTCATTGCTGGGAGAAAGTTCTTGGAGACACCCCCTACAGGGATCTAAAGCTT
>AEC15893
ATGGACAAAGTGCTGAATAGGGAGGAATCCATGGAGCTTATGGATTTATTAGGCCTTGATAGGTCTGCATGGGGGAACATTCCTGTCATGAGAAAAGCTTATCTGAAAAAATGCAAAGAACTCCACCCTGATAAAGGTGGGGACGAAGACAAGATGAAGAGAATGAATTTTTTATATAAAAAAATGGAACAAGGTGTAAAAGTTGCTCATCAGCCTGATTTTGGTACATGGAATAGTTCAGAGGTTGGTTGTGATTTTCCTCCTAATTCTGATACCCTTTATTGCAAGGAATGGCCTAACTGTGCCACTAATCCTTCAGTGCATTGCCCCTGTTTAATGTGCATGCTAAAATTAAGGCATAGAAACAGAAAATTTTTAAGAAGCAGCCCACTTGTGTGGATAGATTGCTATTGCTTTGATTGCTTCAGACAATGGTTTGGGTGTGACTTAACCCAAGAAGCTCTTCATTGCTGGGAGAAAGTTCTTGGAGACACCCCCTACAGGGATCTAAAGCTT
>AEC15887
ATGGACAAAGTGCTGAATAGGGAGGAATCCATGGAGCTTATGGATTTATTAGGCCTTGATAGGTCTGCATGGGGGAACATTCCTGTCATGAGAAAAGCTTATCTGAAAAAATGCAAAGAACTCCACCCTGATAAAGGTGGGGACGAAGACAAGATGAAGAGAATGAATTTTTTATATAAAAAAATGGAACAAGGTGTAAAAGTTGCTCATCAGCCTGATTTTGGTACATGGAATAGTTCAGAGGTTGGTTGTGATTTTCCTCCTAATTCTGATACCCTTTATTGCAAGGAATGGCCTAACTGTGCCACTAATCCTTCAGTGCATTGCCCCTGTTTAATGTGCATGCTAAAATTAAGGCATAGAAACAGAAAATTTTTAAGAAGCAGCCCACTTGTGTGGATAGATTGCTATTGCTTTGATTGCTTCAGACAATGGTTTGGGTGTGACTTAACCCAAGAAGCTCTTCATTGCTGGGAGAAAGTTCTTGGAGACACCCCCTACAGGGATCTAAAGCTT
>AEC15881
ATGGACAAAGTGCTGAATAGGGAGGAATCCATGGAGCTTATGGATTTATTAGGCCTTGATAGGTCTGCATGGGGGAACATTCCTGTCATGAGAAAAGCTTATCTGAAAAAATGCAAAGAACTCCACCCTGATAAAGGTGGGGACGAAGACAAGATGAAGAGAATGAATTTTTTATATAAAAAAATGGAACAAGGTGTAAAAGTTGCTCATCAGCCTGATTTTGGTACATGGAATAGTTCAGAGGTTGGTTGTGATTTTCCTCCTAATTCTGATACCCTTTATTGCAAGGAATGGCCTAACTGTGCCACTAATCCTTCAGTGCATTGCCCCTGTTTAATGTGCATGCTAAAATTAAGGCATAGAAACAGAAAATTTTTAAGAAGCAGCCCACTTGTGTGGATAGATTGCTATTGCTTTGATTGCTTCAGACAATGGTTTGGGTGTGACTTAACCCAAGAAGCTCTTCATTGCTGGGAGAAAGTTCTTGGAGACACCCCCTACAGGGATCTAAAGCTT
>AEC15875
ATGGACAAAGTGCTGAATAGGGAGGAATCCATGGAGCTTATGGATTTATTAGGCCTTGATAGGTCTGCATGGGGGAACATTCCTGTCATGAGAAAAGCTTATCTGAAAAAATGCAAAGAACTCCACCCTGATAAAGGTGGGGACGAAGACAAGATGAAGAGAATGAATTTTTTATATAAAAAAATGGAACAAGGTGTAAAAGTTGCTCATCAGCCTGATTTTGGTACATGGAATAGTTCAGAGGTTGGTTGTGATTTTCCTCCTAATTCTGATACCCTTTATTGCAAGGAATGGCCTAACTGTGCCACTAATCCTTCAGTGCATTGCCCCTGTTTAATGTGCATGCTAAAATTAAGGCATAGAAACAGAAAATTTTTAAGAAGCAGCCCACTTGTGTGGATAGATTGCTATTGCTTTGATTGCTTCAGACAATGGTTTGGGTGTGACTTAACCCAAGAAGCTCTTCATTGCTGGGAGAAAGTTCTTGGAGACACCCCCTACAGGGATCTAAAGCTT
>AEC15869
ATGGACAAAGTGCTGAATAGGGAGGAATCCATGGAGCTTATGGATTTATTAGGCCTTGATAGGTCTGCATGGGGGAACATTCCTGTCATGAGAAAAGCTTATCTGAAAAAATGCAAAGAACTCCACCCTGATAAAGGTGGGGACGAAGACAAGATGAAGAGAATGAATTTTTTATATAAAAAAATGGAACAAGGTGTAAAAGTTGCTCATCAGCCTGATTTTGGTACATGGAATAGTTCAGAGGTTGGTTGTGATTTTCCTCCTAATTCTGATACCCTTTATTGCAAGGAATGGCCTAACTGTGCCACTAATCCTTCAGTGCATTGCCCCTGTTTAATGTGCATGCTAAAATTAAGGCATAGAAACAGAAAATTTTTAAGAAGCAGCCCACTTGTGTGGATAGATTGCTATTGCTTTGATTGCTTCAGACAATGGTTTGGGTGTGACTTAACCCAAGAAGCTCTTCATTGCTGGGAGAAAGTTCTTGGAGACACCCCCTACAGGGATCTAAAGCTT
>AEC15863
ATGGACAAAGTGCTGAATAGGGAGGAATCCATGGAGCTTATGGATTTATTAGGCCTTGATAGGTCTGCATGGGGGAACATTCCTGTCATGAGAAAAGCTTATCTGAAAAAATGCAAAGAACTCCACCCTGATAAAGGTGGGGACGAAGACAAGATGAAGAGAATGAATTTTTTATATAAAAAAATGGAACAAGGTGTAAAAGTTGCTCATCAGCCTGATTTTGGTACATGGAATAGTTCAGAGGTTGGTTGTGATTTTCCTCCTAATTCTGATACCCTTTATTGCAAGGAATGGCCTAACTGTGCCACTAATCCTTCAGTGCATTGCCCCTGTTTAATGTGCATGCTAAAATTAAGGCATAGAAACAGAAAATTTTTAAGAAGCAGCCCACTTGTGTGGATAGATTGCTATTGCTTTGATTGCTTCAGACAATGGTTTGGGTGTGACTTAACCCAAGAAGCTCTTCATTGCTGGGAGAAAGTTCTTGGAGACACCCCCTACAGGGATCTAAAGCTT
>AEC15857
ATGGACAAAGTGCTGAATAGGGAGGAATCCATGGAGCTTATGGATTTATTAGGCCTTGATAGGTCTGCATGGGGGAACATTCCTGTCATGAGAAAAGCTTATCTGAAAAAATGCAAAGAACTCCACCCTGATAAAGGTGGGGACGAAGACAAGATGAAGAGAATGAATTTTTTATATAAAAAAATGGAACAAGGTGTAAAAGTTGCTCATCAGCCTGATTTTGGTACATGGAATAGTTCAGAGGTTGGTTGTGATTTTCCTCCTAATTCTGATACCCTTTATTGCAAGGAATGGCCTAACTGTGCCACTAATCCTTCAGTGCATTGCCCCTGTTTAATGTGCATGCTAAAATTAAGGCATAGAAACAGAAAATTTTTAAGAAGCAGCCCACTTGTGTGGATAGATTGCTATTGCTTTGATTGCTTCAGACAATGGTTTGGGTGTGACTTAACCCAAGAAGCTCTTCATTGCTGGGAGAAAGTTCTTGGAGACACCCCCTACAGGGATCTAAAGCTT
>AEC15851
ATGGACAAAGTGCTGAATAGGGAGGAATCCATGGAGCTTATGGATTTATTAGGCCTTGATAGGTCTGCATGGGGGAACATTCCTGTCATGAGAAAAGCTTATCTGAAAAAATGCAAAGAACTCCACCCTGATAAAGGTGGGGACGAAGACAAGATGAAGAGAATGAATTTTTTATATAAAAAAATGGAACAAGGTGTAAAAGTTGCTCATCAGCCTGATTTTGGTACATGGAATAGTTCAGAGGTTGGTTGTGATTTTCCTCCTAATTCTGATACCCTTTATTGCAAGGAATGGCCTAACTGTGCCACTAATCCTTCAGTGCATTGCCCCTGTTTAATGTGCATGCTAAAATTAAGGCATAGAAACAGAAAATTTTTAAGAAGCAGCCCACTTGTGTGGATAGATTGCTATTGCTTTGATTGCTTCAGACAATGGTTTGGGTGTGACTTAACCCAAGAAGCTCTTCATTGCTGGGAGAAAGTTCTTGGAGACACCCCCTACAGGGATCTAAAGCTT
>AEC15845
ATGGACAAAGTGCTGAATAGGGAGGAATCCATGGAGCTTATGGATTTATTAGGCCTTGATAGGTCTGCATGGGGGAACATTCCTGTCATGAGAAAAGCTTATCTGAAAAAATGCAAAGAACTCCACCCTGATAAAGGTGGGGACGAAGACAAGATGAAGAGAATGAATTTTTTATATAAAAAAATGGAACAAGGTGTAAAAGTTGCTCATCAGCCTGATTTTGGTACATGGAATAGTTCAGAGGTTGGTTGTGATTTTCCTCCTAATTCTGATACCCTTTATTGCAAGGAATGGCCTAACTGTGCCACTAATCCTTCAGTGCATTGCCCCTGTTTAATGTGCATGCTAAAATTAAGGCATAGAAACAGAAAATTTTTAAGAAGCAGCCCACTTGTGTGGATAGATTGCTATTGCTTTGATTGCTTCAGACAATGGTTTGGGTGTGACTTAACCCAAGAAGCTCTTCATTGCTGGGAGAAAGTTCTTGGAGACACCCCCTACAGGGATCTAAAGCTT
>AEC15839
ATGGACAAAGTGCTGAATAGGGAGGAATCCATGGAGCTTATGGATTTATTAGGCCTTGATAGGTCTGCATGGGGGAACATTCCTGTCATGAGAAAAGCTTATCTGAAAAAATGCAAAGAACTCCACCCTGATAAAGGTGGGGACGAAGACAAGATGAAGAGAATGAATTTTTTATATAAAAAAATGGAACAAGGTGTAAAAGTTGCTCATCAGCCTGATTTTGGTACATGGAATAGTTCAGAGGTTGGTTGTGATTTTCCTCCTAATTCTGATACCCTTTATTGCAAGGAATGGCCTAACTGTGCCACTAATCCTTCAGTGCATTGCCCCTGTTTAATGTGCATGCTAAAATTAAGGCATAGAAACAGAAAATTTTTAAGAAGCAGCCCACTTGTGTGGATAGATTGCTATTGCTTTGATTGCTTCAGACAATGGTTTGGGTGTGACTTAACCCAAGAAGCTCTTCATTGCTGGGAGAAAGTTCTTGGAGACACCCCCTACAGGGATCTAAAGCTT
>AEC15833
ATGGACAAAGTGCTGAATAGGGAGGAATCCATGGAGCTTATGGATTTATTAGGCCTTGATAGGTCTGCATGGGGGAACATTCCTGTCATGAGAAAAGCTTATCTGAAAAAATGCAAAGAACTCCACCCTGATAAAGGTGGGGACGAAGACAAGATGAAGAGAATGAATTTTTTATATAAAAAAATGGAACAAGGTGTAAAAGTTGCTCATCAGCCTGATTTTGGTACATGGAATAGTTCAGAGGTTGGTTGTGATTTTCCTCCTAATTCTGATACCCTTTATTGCAAGGAATGGCCTAACTGTGCCACTAATCCTTCAGTGCATTGCCCCTGTTTAATGTGCATGCTAAAATTAAGGCATAGAAACAGAAAATTTTTAAGAAGCAGCCCACTTGTGTGGATAGATTGCTATTGCTTTGATTGCTTCAGACAATGGTTTGGGTGTGACTTAACCCAAGAAGCTCTTCATTGCTGGGAGAAAGTTCTTGGAGACACCCCCTACAGGGATCTAAAGCTT
>AEC15827
ATGGACAAAGTGCTGAATAGGGAGGAATCCATGGAGCTTATGGATTTATTAGGCCTTGATAGGTCTGCATGGGGGAACATTCCTGTCATGAGAAAAGCTTATCTGAAAAAATGCAAAGAACTCCACCCTGATAAAGGTGGGGACGAAGACAAGATGAAGAGAATGAATTTTTTATATAAAAAAATGGAACAAGGTGTAAAAGTTGCTCATCAGCCTGATTTTGGTACATGGAATAGTTCAGAGGTTGGTTGTGATTTTCCTCCTAATTCTGATACCCTTTATTGCAAGGAATGGCCTAACTGTGCCACTAATCCTTCAGTGCATTGCCCCTGTTTAATGTGCATGCTAAAATTAAGGCATAGAAACAGAAAATTTTTAAGAAGCAGCCCACTTGTGTGGATAGATTGCTATTGCTTTGATTGCTTCAGACAATGGTTTGGGTGTGACTTAACCCAAGAAGCTCTTCATTGCTGGGAGAAAGTTCTTGGAGACACCCCCTACAGGGATCTAAAGCTT
>AEC15821
ATGGACAAAGTGCTGAATAGGGAGGAATCCATGGAGCTTATGGATTTATTAGGCCTTGATAGGTCTGCATGGGGGAACATTCCTGTCATGAGAAAAGCTTATCTGAAAAAATGCAAAGAACTCCACCCTGATAAAGGTGGGGACGAAGACAAGATGAAGAGAATGAATTTTTTATATAAAAAAATGGAACAAGGTGTAAAAGTTGCTCATCAGCCTGATTTTGGTACATGGAATAGTTCAGAGGTTGGTTGTGATTTTCCTCCTAATTCTGATACCCTTTATTGCAAGGAATGGCCTAACTGTGCCACTAATCCTTCAGTGCATTGCCCCTGTTTAATGTGCATGCTAAAATTAAGGCATAGAAACAGAAAATTTTTAAGAAGCAGCCCACTTGTGTGGATAGATTGCTATTGCTTTGATTGCTTCAGACAATGGTTTGGGTGTGACTTAACCCAAGAAGCTCTTCATTGCTGGGAGAAAGTTCTTGGAGACACCCCCTACAGGGATCTAAAGCTT
>AEC15815
ATGGACAAAGTGCTGAATAGGGAGGAATCCATGGAGCTTATGGATTTATTAGGCCTTGATAGGTCTGCATGGGGGAACATTCCTGTCATGAGAAAAGCTTATCTGAAAAAATGCAAAGAACTCCACCCTGATAAAGGTGGGGACGAAGACAAGATGAAGAGAATGAATTTTTTATATAAAAAAATGGAACAAGGTGTAAAAGTTGCTCATCAGCCTGATTTTGGTACATGGAATAGTTCAGAGGTTGGTTGTGATTTTCCTCCTAATTCTGATACCCTTTATTGCAAGGAATGGCCTAACTGTGCCACTAATCCTTCAGTGCATTGCCCCTGTTTAATGTGCATGCTAAAATTAAGGCATAGAAACAGAAAATTTTTAAGAAGCAGCCCACTTGTGTGGATAGATTGCTATTGCTTTGATTGCTTCAGACAATGGTTTGGGTGTGACTTAACCCAAGAAGCTCTTCATTGCTGGGAGAAAGTTCTTGGAGACACCCCCTACAGGGATCTAAAGCTT
>AEC15809
ATGGACAAAGTGCTGAATAGGGAGGAATCCATGGAGCTTATGGATTTATTAGGCCTCGATAGGTCTGCATGGGGGAACATTCCTGTCATGAGAAAAGCTTATCTGAAAAAATGCAAAGAACTCCACCCTGATAAAGGTGGGGACGAAGACAAGATGAAGAGAATGAATTTTTTATATAAAAAAATGGAACAAGGTGTAAAAGTTGCTCATCAGCCTGATTTTGGTACATGGAATAGTTCAGAGGTTGGTTGTGATTTTCCTCCTAATTCTGATACCCTTTATTGCAAGGAATGGCCTAACTGTGCCACTAATCCTTCAGTGCATTGCCCCTGTTTAATGTGCATGCTAAAATTAAGGCATAGAAACAGAAAATTTTTAAGAAGCAGCCCACTTGTGTGGATAGATTGCTATTGCTTTGATTGCTTCAGACAATGGTTTGGGTGTGACTTAACCCAAGAAGCTCTTCATTGCTGGGAGAAAGTTCTTGGAGACACCCCCTACAGGGATCTAAAGCTT
>AEC15803
ATGGACAAAGTGCTGAATAGGGAGGAATCCATGGAGCTTATGGATTTATTAGGCCTTGATAGGTCTGCATGGGGGAACATTCCTGTCATGAGAAAAGCTTATCTGAAAAAATGCAAAGAACTCCACCCTGATAAAGGTGGGGACGAAGACAAGATGAAGAGAATGAATTTTTTATATAAAAAAATGGAACAAGGTGTAAAAGTTGCTCATCAGCCTGATTTTGGTACATGGAATAGTTCAGAGGTTGGTTGTGATTTTCCTCCTAATTCTGATACCCTTTATTGCAAGGAATGGCCTAACTGTGCCACTAATCCTTCAGTGCATTGCCCCTGTTTAATGTGCATGCTAAAATTAAGGCATAGAAACAGAAAATTTTTAAGAAGCAGCCCACTTGTGTGGATAGATTGCTATTGCTTTGATTGCTTCAGACAATGGTTTGGGTGTGACTTAACCCAAGAAGCTCTTCATTGCTGGGAGAAAGTTCTTGGAGACACCCCCTACAGGGATCTAAAGCTT
>AEC15797
ATGGACAAAGTGCTGAATAGGGAGGAATCCATGGAGCTTATGGATTTATTAGGCCTTGATAGGTCTGCATGGGGGAACATTCCTGTCATGAGAAAAGCTTATCTGAAAAAATGCAAAGAACTCCACCCTGATAAAGGTGGGGACGAAGACAAGATGAAGAGAATGAATTTTTTATATAAAAAAATGGAACAAGGTGTAAAAGTTGCTCATCAGCCTGATTTTGGTACATGGAATAGTTCAGAGGTTGGTTGTGATTTTCCTCCTAATTCTGATACCCTTTATTGCAAGGAATGGCCTAACTGTGCCACTAATCCTTCAGTGCATTGCCCCTGTTTAATGTGCATGCTAAAATTAAGGCATAGAAACAGAAAATTTTTAAGAAGCAGCCCACTTGTGTGGATAGATTGCTATTGCTTTGATTGCTTCAGACAATGGTTTGGGTGTGACTTAACCCAAGAAGCTCTTCATTGCTGGGAGAAAGTTCTTGGAGACACCCCCTACAGGGATCTAAAGCTT
>AEC15791
ATGGACAAAGTGCTGAATAGGGAGGAATCCATGGAGCTTATGGATTTATTAGGCCTTGATAGGTCTGCATGGGGGAACATTCCTGTCATGAGAAAAGCTTATCTGAAAAAATGCAAAGAACTCCACCCTGATAAAGGTGGGGACGAAGACAAGATGAAGAGAATGAATTTTTTATATAAAAAAATGGAACAAGGTGTAAAAGTTGCTCATCAGCCTGATTTTGGTACATGGAATAGTTCAGAGGTTGGTTGTGATTTTCCTCCTAATTCTGATACCCTTTATTGCAAGGAATGGCCTAACTGTGCCACTAATCCTTCAGTGCATTGCCCCTGTTTAATGTGCATGCTAAAATTAAGGCATAGAAACAGAAAATTTTTAAGAAGCAGCCCACTTGTGTGGATAGATTGCTATTGCTTTGATTGCTTCAGACAATGGTTTGGGTGTGACTTAACCCAAGAAGCTCTTCATTGCTGGGAGAAAGTTCTTGGAGACACCCCCTACAGGGATCTAAAGCTT
>AEC15785
ATGGACAAAGTGCTGAATAGGGAGGAATCCATGGAGCTTATGGATTTATTAGGCCTTGATAGGTCTGCATGGGGGAACATTCCTGTCATGAGAAAAGCTTATCTGAAAAAATGCAAAGAACTCCACCCTGATAAAGGTGGGGACGAAGACAAGATGAAGAGAATGAATTTTTTATATAAAAAAATGGAACAAGGTGTAAAAGTTGCTCATCAGCCTGATTTTGGTACATGGAATAGTTCAGAGGTTGGTTGTGATTTTCCTCCTAATTCTGATACCCTTTATTGCAAGGAATGGCCTAACTGTGCCACTAATCCTTCAGTGCATTGCCCCTGTTTAATGTGCATGCTAAAATTAAGGCATAGAAACAGAAAATTTTTAAGAAGCAGCCCACTTGTGTGGATAGATTGCTATTGCTTTGATTGCTTCAGACAATGGTTTGGGTGTGACTTAACCCAAGAAGCTCTTCATTGCTGGGAGAAAGTTCTTGGAGACACCCCCTACAGGGATCTAAAGCTT
>AEC15779
ATGGACAAAGTGCTGAATAGGGAGGAATCCATGGAGCTTATGGATTTATTAGGCCTTGATAGGTCTGCATGGGGGAACATTCCTGTCATGAGAAAAGCTTATCTGAAAAAATGCAAAGAACTCCACCCTGATAAAGGTGGGGACGAAGACAAGATGAAGAGAATGAATTTTTTATATAAAAAAATGGAACAAGGTGTAAAAGTTGCTCATCAGCCTGATTTTGGTACATGGAATAGTTCAGAGGTTGGTTGTGATTTTCCTCCTAATTCTGATACCCTTTATTGCAAGGAATGGCCTAACTGTGCCACTAATCCTTCAGTGCATTGCCCCTGTTTAATGTGCATGCTAAAATTAAGGCATAGAAACAGAAAATTTTTAAGAAGCAGCCCACTTGTGTGGATAGATTGCTATTGCTTTGATTGCTTCAGACAATGGTTTGGGTGTGACTTAACCCAAGAAGCTCTTCATTGCTGGGAGAAAGTTCTTGGAGACACCCCCTACAGGGATCTAAAGCTT
>AEC15773
ATGGACAAAGTGCTGAATAGGGAGGAATCCATGGAGCTTATGGATTTATTAGGCCTTGATAGGTCTGCATGGGGGAACATTCCTGTCATGAGAAAAGCTTATCTGAAAAAATGCAAAGAACTCCACCCTGATAAAGGTGGGGACGAAGACAAGATGAAGAGAATGAATTTTTTATATAAAAAAATGGAACAAGGTGTAAAAGTTGCTCATCAGCCTGATTTTGGTACATGGAATAGTTCAGAGGTTGGTTGTGATTTTCCTCCTAATTCTGATACCCTTTATTGCAAGGAATGGCCTAACTGTGCCACTAATCCTTCAGTGCATTGCCCCTGTTTAATGTGCATGCTAAAATTAAGGCATAGAAACAGAAAATTTTTAAGAAGCAGCCCACTTGTGTGGATAGATTGCTATTGCTTTGATTGCTTCAGACAATGGTTTGGGTGTGACTTAACCCAAGAAGCTCTTCATTGCTGGGAGAAAGTTCTTGGAGACACCCCCTACAGGGATCTAAAGCTT
>AEC15767
ATGGACAAAGTGCTGAATAGGGAGGAATCCATGGAGCTTATGGATTTATTAGGCCTTGATAGGTCTGCATGGGGGAACATTCCTGTCATGAGAAAAGCTTATCTGAAAAAATGCAAAGAACTCCACCCTGATAAAGGTGGGGACGAAGACAAGATGAAGAGAATGAATTTTTTATATAAAAAAATGGAACAAGGTGTAAAAGTTGCTCATCAGCCTGATTTTGGTACATGGAATAGTTCAGAGGTTGGTTGTGATTTTCCTCCTAATTCTGATACCCTTTATTGCAAGGAATGGCCTAACTGTGCCACTAATCCTTCAGTGCATTGCCCCTGTTTAATGTGCATGCTAAAATTAAGGCATAGAAACAGAAAATTTTTAAGAAGCAGCCCACTTGTGTGGATAGATTGCTATTGCTTTGATTGCTTCAGACAATGGTTTGGGTGTGACTTAACCCAAGAAGCTCTTCATTGCTGGGAGAAAGTTCTTGGAGACACCCCCTACAGGGATCTAAAGCTT
>AEC15761
ATGGACAAAGTGCTGAATAGGGAGGAATCCATGGAGCTTATGGATTTATTAGGCCTTGATAGGTCTGCATGGGGGAACATTCCTGTCATGAGAAAAGCTTATCTGAAAAAATGCAAAGAACTCCACCCTGATAAAGGTGGGGACGAAGACAAGATGAAGAGAATGAATTTTTTATATAAAAAAATGGAACAAGGTGTAAAAGTTGCTCATCAGCCTGATTTTGGTACATGGAATAGTTCAGAGGTTGGTTGTGATTTTCCTCCTAATTCTGATACCCTTTATTGCAAGGAATGGCCTAACTGTGCCACTAATCCTTCAGTGCATTGCCCCTGTTTAATGTGCATGCTAAAATTAAGGCATAGAAACAGAAAATTTTTAAGAAGCAGCCCACTTGTGTGGATAGATTGCTATTGCTTTGATTGCTTCAGACAATGGTTTGGGTGTGACTTAACCCAAGAAGCTCTTCATTGCTGGGAGAAAGTTCTTGGAGACACCCCCTACAGGGATCTAAAGCTT
>AEC15755
ATGGACAAAGTGCTGAATAGGGAGGAATCCATGGAGCTTATGGATTTATTAGGCCTTGATAGGTCTGCATGGGGGAACATTCCTGTCATGAGAAAAGCTTATCTGAAAAAATGCAAAGAACTCCACCCTGATAAAGGTGGGGACGAAGACAAGATGAAGAGAATGAATTTTTTATATAAAAAAATGGAACAAGGTGTAAAAGTTGCTCATCAGCCTGATTTTGGTACATGGAATAGTTCAGAGGTTGGTTGTGATTTTCCTCCTAATTCTGATACCCTTTATTGCAAGGAATGGCCTAACTGTGCCACTAATCCTTCAGTGCATTGCCCCTGTTTAATGTGCATGCTAAAATTAAGGCATAGAAACAGAAAATTTTTAAGAAGCAGCCCACTTGTGTGGATAGATTGCTATTGCTTTGATTGCTTCAGACAATGGTTTGGGTGTGACTTAACCCAAGAAGCTCTTCATTGCTGGGAGAAAGTTCTTGGAGACACCCCCTACAGGGATCTAAAGCTT
>AEC15749
ATGGACAAAGTGCTGAATAGGGAGGAATCCATGGAGCTTATGGATTTATTAGGCCTTGATAGGTCTGCATGGGGGAACATTCCTGTCATGAGAAAAGCTTATCTGAAAAAATGCAAAGAACTCCACCCTGATAAAGGTGGGGACGAAGACAAGATGAAGAGAATGAATTTTTTATATAAAAAAATGGAACAAGGTGTAAAAGTTGCTCATCAGCCTGATTTTGGTACATGGAATAGTTCAGAGGTTGGTTGTGATTTTCCTCCTAATTCTGATACCCTTTATTGCAAGGAATGGCCTAACTGTGCCACTAATCCTTCAGTGCATTGCCCCTGTTTAATGTGCATGCTAAAATTAAGGCATAGAAACAGAAAATTTTTAAGAAGCAGCCCACTTGTGTGGATAGATTGCTATTGCTTTGATTGCTTCAGACAATGGTTTGGGTGTGACTTAACCCAAGAAGCTCTTCATTGCTGGGAGAAAGTTCTTGGAGACACCCCCTACAGGGATCTAAAGCTT
>AEC15743
ATGGACAAAGTGCTGAATAGGGAGGAATCCATGGAGCTTATGGATTTATTAGGCCTTGATAGGTCTGCATGGGGGAACATTCCTGTCATGAGAAAAGCTTATCTGAAAAAATGCAAAGAACTCCACCCTGATAAAGGTGGGGACGAAGACAAGATGAAGAGAATGAATTTTTTATATAAAAAAATGGAACAAGGTGTAAAAGTTGCTCATCAGCCTGATTTTGGTACATGGAATAGTTCAGAGGTTGGTTGTGATTTTCCTCCTAATTCTGATACCCTTTATTGCAAGGAATGGCCTAACTGTGCCACTAATCCTTCAGTGCATTGCCCCTGTTTAATGTGCATGCTAAAATTAAGGCATAGAAACAGAAAATTTTTAAGAAGCAGCCCACTTGTGTGGATAGATTGCTATTGCTTTGATTGCTTCAGACAATGGTTTGGGTGTGACTTAACCCAAGAAGCTCTTCATTGCTGGGAGAAAGTTCTTGGAGACACCCCCTACAGGGCTCTAAAGCTT
>AEC15737
ATGGACAAAGTGCTGAATAGGGAGGAATCCATGGAGCTTATGGATTTATTAGGCCTTGATAGGTCTGCATGGGGGAACATTCCTGTCATGAGAAAAGCTTATCTGAAAAAATGCAAAGAACTCCACCCTGATAAAGGTGGGGACGAAGACAAGATGAAGAGAATGAATTTTTTATATAAAAAAATGGAACAAGGTGTAAAAGTTGCTCATCAGCCTGATTTTGGTACATGGAATAGTTCAGAGGTTGGTTGTGATTTTCCTCCTAATTCTGATACCCTTTATTGCAAGGAATGGCCTAACTGTGCCACTAATCCTTCAGTGCATTGCCCCTGTTTAATGTGCATGCTAAAATTAAGGCATAGAAACAGAAAATTTTTAAGAAGCAGCCCACTTGTGTGGATAGATTGCTATTGCTTTGATTGCTTCAGACAATGGTTTGGGTGTGACTTAACCCAAGAAGCTCTTCATTGCTGGGAGAAAGTTCTTGGAGACACCCCCTACAGGGATCTAAAGCTT
>AEC15731
ATGGACAAAGTGCTGAATAGGGAGGAATCCATGGAGCTTATGGATTTATTAGGCCTTGATAGGTCTGCATGGGGGAACATTCCTGTCATGAGAAAAGCTTATCTGAAAAAATGCAAAGAACTCCACCCTGATAAAGGTGGGGACGAAGACAAGATGAAGAGAATGAATTTTTTATATAAAAAAATGGAACAAGGTGTAAAAGTTGCTCATCAGCCTGATTTTGGTACATGGAATAGTTCAGAGGTTGGTTGTGATTTTCCTCCTAATTCTGATACCCTTTATTGCAAGGAATGGCCTAACTGTGCCACTAATCCTTCAGTGCATTGCCCCTGTTTAATGTGCATGCTAAAATTAAGGCATAGAAACAGAAAATTTTTAAGAAGCAGCCCACTTGTGTGGATAGATTGCTATTGCTTTGATTGCTTCAGACAATGGTTTGGGTGTGACTTAACCCAAGAAGCTCTTCATTGCTGGGAGAAAGTTCTTGGAGACACCCCCTACAGGGATCTAAAGCTT
>AEC15725
ATGGACAAAGTGCTGAATAGGGAGGAATCCATGGAGCTTATGGATTTATTAGGCCTTGATAGGTCTGCATGGGGGAACATTCCTGTCATGAGAAAAGCTTATCTGAAAAAATGCAAAGAACTCCACCCTGATAAAGGTGGGGACGAAGACAAGATGAAGAGAATGAATTTTTTATATAAAAAAATGGAACAAGGTGTAAAAGTTGCTCATCAGCCTGATTTTGGTACATGGAATAGTTCAGAGGTTGGTTGTGATTTTCCTCCTAATTCTGATACCCTTTATTGCAAGGAATGGCCTAACTGTGCCACTAATCCTTCAGTGCATTGCCCCTGTTTAATGTGCATGCTAAAATTAAGGCATAGAAACAGAAAATTTTTAAGAAGCAGCCCACTTGTGTGGATAGATTGCTATTGCTTTGATTGCTTCAGACAATGGTTTGGGTGTGACTTAACCCAAGAAGCTCTTCATTGCTGGGAGAAAGTTCTTGGAGACACCCCCTACAGGGATCTAAAGCTT
>AEC15719
ATGGACAAAGTGCTGAATAGGGAGGAATCCATGGAGCTTATGGATTTATTAGGCCTTGATAGGTCTGCATGGGGGAACATTCCTGTCATGAGAAAAGCTTATCTGAAAAAATGCAAAGAACTCCACCCTGATAAAGGTGGGGACGAAGACAAGATGAAGAGAATGAATTTTTTATATAAAAAAATGGAACAAGGTGTAAAAGTTGCTCATCAGCCTGATTTTGGTACATGGAATAGTTCAGAGGTTGGTTGTGATTTTCCTCCTAATTCTGATACCCTTTATTGCAAGGAATGGCCTAACTGTGCCACTAATCCTTCAGTGCATTGCCCCTGTTTAATGTGCATGCTAAAATTAAGGCATAGAAACAGAAAATTTTTAAGAAGCAGCCCACTTGTGTGGATAGATTGCTATTGCTTTGATTGCTTCAGACAATGGTTTGGGTGTGACTTAACCCAAGAAGCTCTTCATTGCTGGGAGAAAGTTCTTGGAGACACCCCCTACAGGGATCTAAAGCTT
>AEC15713
ATGGACAAAGTGCTGAATAGGGAGGAATCCATGGAGCTTATGGATTTATTAGGCCTTGATAGGTCTGCATGGGGGAACATTCCTGTCATGAGAAAAGCTTATCTGAAAAAATGCAAAGAACTCCACCCTGATAAAGGTGGGGACGAAGACAAGATGAAGAGAATGAATTTTTTATATAAAAAAATGGAACAAGGTGTAAAAGTTGCTCATCAGCCTGATTTTGGTACATGGAATAGTTCAGAGGTTGGTTGTGATTTTCCTCCTAATTCTGATACCCTTTATTGCAAGGAATGGCCTAACTGTGCCACTAATCCTTCAGTGCATTGCCCCTGTTTAATGTGCATGCTAAAATTAAGGCATAGAAACAGAAAATTTTTAAGAAGCAGCCCACTTGTGTGGATAGATTGCTATTGCTTTGATTGCTTCAGACAATGGTTTGGGTGTGACTTAACCCAAGAAGCTCTTCATTGCTGGGAGAAAGTTCTTGGAGACACCCCCTACAGGGATCTAAAGCTT
>AEC15707
ATGGACAAAGTGCTGAATAGGGAGGAATCCATGGAGCTTATGGATTTATTAGGCCTTGATAGGTCTGCATGGGGGAACATTCCTGTCATGAGAAAAGCTTATCTGAAAAAATGCAAAGAACTCCACCCTGATAAAGGTGGGGACGAAGACAAGATGAAGAGAATGAATTTTTTATATAAAAAAATGGAACAAGGTGTAAAAGTTGCTCATCAGCCTGATTTTGGTACATGGAATAGTTCAGAGGTTGGTTGTGATTTTCCTCCTAATTCTGATACCCTTTATTGCAAGGAATGGCCTAACTGTGCCACTAATCCTTCAGTGCATTGCCCCTGTTTAATGTGCATGCTAAAATTAAGGCATAGAAACAGAAAATTTTTAAGAAGCAGCCCACTTGTGTGGATAGATTGCTATTGCTTTGATTGCTTCAGACAATGGTTTGGGTGTGACTTAACCCAAGAAGCTCTTCATTGCTGGGAGAAAGTTCTTGGAGACACCCCCTACAGGGATCTAAAGCTT
>AEC15701
ATGGACAAAGTGCTGAATAGGGAGGAATCCATGGAGCTTATGGATTTATTAGGCCTTGATAGGTCTGCATGGGGGAACATTCCTGTCATGAGAAAAGCTTATCTGAAAAAATGCAAAGAACTCCACCCTGATAAAGGTGGGGACGAAGACAAGATGAAGAGAATGAATTTTTTATATAAAAAAATGGAACAAGGTGTAAAAGTTGCTCATCAGCCTGATTTTGGTACATGGAATAGTTCAGAGGTTGGTTGTGATTTTCCTCCTAATTCTGATACCCTTTATTGCAAGGAATGGCCTAACTGTGCCACTAATCCTTCAGTGCATTGCCCCTGTTTAATGTGCATGCTAAAATTAAGGCATAGAAACAGAAAATTTTTAAGAAGCAGCCCACTTGTGTGGATAGATTGCTATTGCTTTGATTGCTTCAGACAATGGTTTGGGTGTGACTTAACCCAAGAAGCTCTTCATTGCTGGGAGAAAGTTCTTGGAGACACCCCCTACAGGGATCTAAAGCTT
>AEC15695
ATGGACAAAGTGCTGAATAGGGAGGAATCCATGGAGCTTATGGATTTATTAGGCCTTGATAGGTCTGCATGGGGGAACATTCCTGTCATGAGAAAAGCTTATCTGAAAAAATGCAAAGAACTCCACCCTGATAAAGGTGGGGACGAAGACAAGATGAAGAGAATGAATTTTTTATATAAAAAAATGGAACAAGGTGTAAAAGTTGCTCATCAGCCTGATTTTGGTACATGGAATAGTTCAGAGGTTGGTTGTGATTTTCCTCCTAATTCTGATACCCTTTATTGCAAGGAATGGCCTAACTGTGCCACTAATCCTTCAGTGCATTGCCCCTGTTTAATGTGCATGCTAAAATTAAGGCATAGAAACAGAAAATTTTTAAGAAGCAGCCCACTTGTGTGGATAGATTGCTATTGCTTTGATTGCTTCAGACAATGGTTTGGGTGTGACTTAACCCAAGAAGCTCTTCATTGCTGGGAGAAAGTTCTTGGAGACACCCCCTACAGGGATCTAAAGCTT
>AEC15689
ATGGACAAAGTGCTGAATAGGGAGGAATCCATGGAGCTTATGGATTTATTAGGCCTTGATAGGTCTGCATGGGGGAACATTCCTGTCATGAGAAAAGCTTATCTGAAAAAATGCAAAGAACTCCACCCTGATAAAGGTGGGGACGAAGACAAGATGAAGAGAATGAATTTTTTATATAAAAAAATGGAACAAGGTGTAAAAGTTGCTCATCAGCCTGATTTTGGTACATGGAATAGTTCAGAGGTTGGTTGTGATTTTCCTCCTAATTCTGATACCCTTTATTGCAAGGAATGGCCTAACTGTGCCACTAATCCTTCAGTGCATTGCCCCTGTTTAATGTGCATGCTAAAATTAAGGCATAGAAACAGAAAATTTTTAAGAAGCAGCCCACTTGTGTGGATAGATTGCTATTGCTTTGATTGCTTCAGACAATGGTTTGGGTGTGACTTAACCCAAGAAGCTCTTCATTGCTGGGAGAAAGTTCTTGGAGACACCCCCTACAGGGATCTAAAGCTT
>AEC15683
ATGGACAAAGTGCTGAATAGGGAGGAATCCATGGAGCTTATGGATTTATTAGGCCTTGATAGGTCTGCATGGGGGAACATTCCTGTCATGAGAAAAGCTTATCTGAAAAAATGCAAAGAACTCCACCCTGATAAAGGTGGGGACGAAGACAAGATGAAGAGAATGAATTTTTTATATAAAAAAATGGAACAAGGTGTAAAAGTTGCTCATCAGCCTGATTTTGGTACATGGAATAGTTCAGAGGTTGGTTGTGATTTTCCTCCTAATTCTGATACCCTTTATTGCAAGGAATGGCCTAACTGTGCCACTAATCCTTCAGTGCATTGCCCCTGTTTAATGTGCATGCTAAAATTAAGGCATAGAAACAGAAAATTTTTAAGAAGCAGCCCACTTGTGTGGATAGATTGCTATTGCTTTGATTGCTTCAGACAATGGTTTGGGTGTGACTTAACCCAAGAAGCTCTTCATTGCTGGGAGAAAGTTCTTGGAGACACCCCCTACAGGGATCTAAAGCTT
>AEC15677
ATGGACAAAGTGCTGAATAGGGAGGAATCCATGGAGCTTATGGATTTATTAGGCCTTGATAGGTCTGCATGGGGGAACATTCCTGTCATGAGAAAAGCTTATCTGAAAAAATGCAAAGAACTCCACCCTGATAAAGGTGGGGACGAAGACAAGATGAAGAGAATGAATTTTTTATATAAAAAAATGGAACAAGGTGTAAAAGTTGCTCATCAGCCTGATTTTGGTACATGGAATAGTTCAGAGGTTGGTTGTGATTTTCCTCCTAATTCTGATACCCTTTATTGCAAGGAATGGCCTAACTGTGCCACTAATCCTTCAGTGCATTGCCCCTGTTTAATGTGCATGCTAAAATTAAGGCATAGAAACAGAAAATTTTTAAGAAGCAGCCCACTTGTGTGGATAGATTGCTATTGCTTTGATTGCTTCAGACAATGGTTTGGGTGTGACTTAACCCAAGAAGCTCTTCATTGCTGGGAGAAAGTTCTTGGAGACACCCCCTACAGGGATCTAAAGCTT
>AEC15671
ATGGACAAAGTGCTGAATAGGGAGGAATCCATGGAGCTTATGGATTTATTAGGCCTTGATAGGTCTGCATGGGGGAACATTCCTGTCATGAGAAAAGCTTATCTGAAAAAATGCAAAGAACTCCACCCTGATAAAGGTGGGGACGAAGACAAGATGAAGAGAATGAATTTTTTATATAAAAAAATGGAACAAGGTGTAAAAGTTGCTCATCAGCCTGATTTTGGTACATGGAATAGTTCAGAGGTTGGTTGTGATTTTCCTCCTAATTCTGATACCCTTTATTGCAAGGAATGGCCTAACTGTGCCACTAATCCTTCAGTGCATTGCCCCTGTTTAATGTGCATGCTAAAATTAAGGCATAGAAACAGAAAATTTTTAAGAAGCAGCCCACTTGTGTGGATAGATTGCTATTGCTTTGATTGCTTCAGACAATGGTTTGGGTGTGACTTAACCCAAGAAGCTCTTCATTGCTGGGAGAAAGTTCTTGGAGACACCCCCTACAGGGATCTAAAGCTT
>AEC15665
ATGGACAAAGTGCTGAATAGGGAGGAATCCATGGAGCTTATGGATTTATTAGGCCTTGATAGGTCTGCATGGGGGAACATTCCTGTCATGAGAAAAGCTTATCTGAAAAAATGCAAAGAACTCCACCCTGATAAAGGTGGGGACGAAGACAAGATGAAGAGAATGAATTTTTTATATAAAAAAATGGAACAAGGTGTAAAAGTTGCTCATCAGCCTGATTTTGGTACATGGAATAGTTCAGAGGTTGGTTGTGATTTTCCTCCTAATTCTGATACCCTTTATTGCAAGGAATGGCCTAACTGTGCCACTAATCCTTCAGTGCATTGCCCCTGTTTAATGTGCATGCTAAAATTAAGGCATAGAAACAGAAAATTTTTAAGAAGCAGCCCACTTGTGTGGATAGATTGCTATTGCTTTGATTGCTTCAGACAATGGTTTGGGTGTGACTTAACCCAAGAAGCTCTTCATTGCTGGGAGAAAGTTCTTGGAGACACCCCCTACAGGGATCTAAAGCTT
>AEC15659
ATGGACAAAGTGCTGAATAGGGAGGAATCCATGGAGCTTATGGATTTATTAGGCCTTGATAGGTCTGCATGGGGGAACATTCCTGTCATGAGAAAAGCTTATCTGAAAAAATGCAAAGAACTCCACCCTGATAAAGGTGGGGACGAAGACAAGATGAAGAGAATGAATTTTTTATATAAAAAAATGGAACAAGGTGTAAAAGTTGCTCATCAGCCTGATTTTGGTACATGGAATAGTTCAGAGGTTGGTTGTGATTTTCCTCCTAATTCTGATACCCTTTATTGCAAGGAATGGCCTAACTGTGCCACTAATCCTTCAGTGCATTGCCCCTGTTTAATGTGCATGCTAAAATTAAGGCATAGAAACAGAAAATTTTTAAGAAGCAGCCCACTTGTGTGGATAGATTGCTATTGCTTTGATTGCTTCAGACAATGGTTTGGGTGTGACTTAACCCAAGAAGCTCTTCATTGCTGGGAGAAAGTTCTTGGAGACACCCCCTACAGGGATCTAAAGCTT
>AEC15653
ATGGACAAAGTGCTGAATAGGGAGGAATCCATGGAGCTTATGGATTTATTAGGCCTTGATAGGTCTGCATGGGGGAACATTCCTGTCATGAGAAAAGCTTATCTGAAAAAATGCAAAGAACTCCACCCTGATAAAGGTGGGGACGAAGACAAGATGAAGAGAATGAATTTTTTATATAAAAAAATGGAACAAGGTGTAAAAGTTGCTCATCAGCCTGATTTTGGTACATGGAATAGTTCAGAGGTTGGTTGTGATTTTCCTCCTAATTCTGATACCCTTTATTGCAAGGAATGGCCTAACTGTGCCACTAATCCTTCAGTGCATTGCCCCTGTTTAATGTGCATGCTAAAATTAAGGCATAGAAACAGAAAATTTTTAAGAAGCAGCCCACTTGTGTGGATAGATTGCTATTGCTTTGATTGCTTCAGACAATGGTTTGGGTGTGACTTAACCCAAGAAGCTCTTCATTGCTGGGAGAAAGTTCTTGGAGACACCCCCTACAGGGATCTAAAGCTT
>AEC15647
ATGGACAAAGTGCTGAATAGGGAGGAATCCATGGAGCTTATGGATTTATTAGGCCTTGATAGGTCTGCATGGGGGAACATTCCTGTCATGAGAAAAGCTTATCTGAAAAAATGCAAAGAACTCCACCCTGATAAAGGTGGGGACGAAGACAAGATGAAGAGAATGAATTTTTTATATAAAAAAATGGAACAAGGTGTAAAAGTTGCTCATCAGCCTGATTTTGGTACATGGAATAGTTCAGAGGTTGGTTGTGATTTTCCTCCTAATTCTGATACCCTTTATTGCAAGGAATGGCCTAACTGTGCCACTAATCCTTCAGTGCATTGCCCCTGTTTAATGTGCATGCTAAAATTAAGGCATAGAAACAGAAAATTTTTAAGAAGCAGCCCACTTGTGTGGATAGATTGCTATTGCTTTGATTGCTTCAGACAATGGTTTGGGTGTGACTTAACCCAAGAAGCTCTTCATTGCTGGGAGAAAGTTCTTGGAGACACCCCCTACAGGGATCTAAAGCTT
>AEC15641
ATGGACAAAGTGCTGAATAGGGAGGAATCCATGGAGCTTATGGATTTATTAGGCCTTGATAGGTCTGCATGGGGGAACATTCCTGTCATGAGAAAAGCTTATCTGAAAAAATGCAAAGAACTCCACCCTGATAAAGGTGGGGACGAAGACAAGATGAAGAGAATGAATTTTTTATATAAAAAAATGGAACAAGGTGTAAAAGTTGCTCATCAGCCTGATTTTGGTACATGGAATAGTTCAGAGGTTGGTTGTGATTTTCCTCCTAATTCTGATACCCTTTATTGCAAGGAATGGCCTAACTGTGCCACTAATCCTTCAGTGCATTGCCCCTGTTTAATGTGCATGCTAAAATTAAGGCATAGAAACAGAAAATTTTTAAGAAGCAGCCCACTTGTGTGGATAGATTGCTATTGCTTTGATTGCTTCAGACAATGGTTTGGGTGTGACTTAACCCAAGAAGCTCTTCATTGCTGGGAGAAAGTTCTTGGAGACACCCCCTACAGGGATCTAAAGCTT
>AEC15635
ATGGACAAAGTGCTGAATAGGGAGGAATCCATGGAGCTTATGGATTTATTAGGCCTTGATAGGTCTGCATGGGGGAACATTCCTGTCATGAGAAAAGCTTATCTGAAAAAATGCAAAGAACTCCACCCTGATAAAGGTGGGGACGAAGACAAGATGAAGAGAATGAATTTTTTATATAAAAAAATGGAACAAGGTGTAAAAGTTGCTCATCAGCCTGATTTTGGTACATGGAATAGTTCAGAGGTTGGTTGTGATTTTCCTCCTAATTCTGATACCCTTTATTGCAAGGAATGGCCTAACTGTGCCACTAATCCTTCAGTGCATTGCCCCTGTTTAATGTGCATGCTAAAATTAAGGCATAGAAACAGAAAATTTTTAAGAAGCAGCCCACTTGTGTGGATAGATTGCTATTGCTTTGATTGCTTCAGACAATGGTTTGGGTGTGACTTAACCCAAGAAGCTCTTCATTGCTGGGAGAAAGTTCTTGGAGACACCCCCTACAGGGATCTAAAGCTT
>AEC15629
ATGGACAAAGTGCTGAATAGGGAGGAATCCATGGAGCTTATGGATTTATTAGGCCTTGATAGGTCTGCATGGGGGAACATTCCTGTCATGAGAAAAGCTTATCTGAAAAAATGCAAAGAACTCCACCCTGATAAAGGTGGGGACGAAGACAAGATGAAGAGAATGAATTTTTTATATAAAAAAATGGAACAAGGTGTAAAAGTTGCTCATCAGCCTGATTTTGGTACATGGAATAGTTCAGAGGTTGGTTGTGATTTTCCTCCTAATTCTGATACCCTTTATTGCAAGGAATGGCCTAACTGTGCCACTAATCCTTCAGTGCATTGCCCCTGTTTAATGTGCATGCTAAAATTAAGGCATAGAAACAGAAAATTTTTAAGAAGCAGCCCACTTGTGTGGATAGATTGCTATTGCTTTGATTGCTTCAGACAATGGTTTGGGTGTGACTTAACCCAAGAAGCTCTTCATTGCTGGGAGAAAGTTCTTGGAGACACCCCCTACAGGGATCTAAAGCTT
>AEC15623
ATGGACAAAGTGCTGAATAGGGAGGAATCCATGGAGCTTATGGATTTATTAGGCCTTGATAGGTCTGCATGGGGGAACATTCCTGTCATGAGAAAAGCTTATCTGAAAAAATGCAAAGAACTCCACCCTGATAAAGGTGGGGACGAAGACAAGATGAAGAGAATGAATTTTTTATATAAAAAAATGGAACAAGGTGTAAAAGTTGCTCATCAGCCTGATTTTGGTACATGGAATAGTTCAGAGGTTGGTTGTGATTTTCCTCCTAATTCTGATACCCTTTATTGCAAGGAATGGCCTAACTGTGCCACTAATCCTTCAGTGCATTGCCCCTGTTTAATGTGCATGCTAAAATTAAGGCATAGAAACAGAAAATTTTTAAGAAGCAGCCCACTTGTGTGGATAGATTGCTATTGCTTTGATTGCTTCAGACAATGGTTTGGGTGTGACTTAACCCAAGAAGCTCTTCATTGCTGGGAGAAAGTTCTTGGAGACACCCCCTACAGGGATCTAAAGCTT
>AEC15617
ATGGACAAAGTGCTGAATAGGGAGGAATCCATGGAGCTTATGGATTTATTAGGCCTTGATAGGTCTGCATGGGGGAACATTCCTGTCATGAGAAAAGCTTATCTGAAAAAATGCAAAGAACTCCACCCTGATAAAGGTGGGGACGAAGACAAGATGAAGAGAATGAATTTTTTATATAAAAAAATGGAACAAGGTGTAAAAGTTGCTCATCAGCCTGATTTTGGTACATGGAATAGTTCAGAGGTTGGTTGTGATTTTCCTCCTAATTCTGATACCCTTTATTGCAAGGAATGGCCTAACTGTGCCACTAATCCTTCAGTGCATTGCCCCTGTTTAATGTGCATGCTAAAATTAAGGCATAGAAACAGAAAATTTTTAAGAAGCAGCCCACTTGTGTGGATAGATTGCTATTGCTTTGATTGCTTCAGACAATGGTTTGGGTGTGACTTAACCCAAGAAGCTCTTCATTGCTGGGAGAAAGTTCTTGGAGACACCCCCTACAGGGATCTAAAGCTT
>AEC15611
ATGGACAAAGTGCTGAATAGGGAGGAATCCATGGAGCTTATGGATTTATTAGGCCTTGATAGGTCTGCATGGGGGAACATTCCTGTCATGAGAAAAGCTTATCTGAAAAAATGCAAAGAACTCCACCCTGATAAAGGTGGGGACGAAGACAAGATGAAGAGAATGAATTTTTTATATAAAAAAATGGAACAAGGTGTAAAAGTTGCTCATCAGCCTGATTTTGGTACATGGAATAGTTCAGAGGTTGGTTGTGATTTTCCTCCTAATTCTGATACCCTTTATTGCAAGGAATGGCCTAACTGTGCCACTAATCCTTCAGTGCATTGCCCCTGTTTAATGTGCATGCTAAAATTAAGGCATAGAAACAGAAAATTTTTAAGAAGCAGCCCACTTGTGTGGATAGATTGCTATTGCTTTGATTGCTTCAGACAATGGTTTGGGTGTGACTTAACCCAAGAAGCTCTTCATTGCTGGGAGAAAGTTCTTGGAGACACCCCCTACAGGGATCTAAAGCTT
>AEC15605
ATGGACAAAGTGCTGAATAGGGAGGAATCCATGGAGCTTATGGATTTATTAGGCCTTGATAGGTCTGCATGGGGGAACATTCCTGTCATGAGAAAAGCTTATCTGAAAAAATGCAAAGAACTCCACCCTGATAAAGGTGGGGACGAAGACAAGATGAAGAGAATGAATTTTTTATATAAAAAAATGGAACAAGGTGTAAAAGTTGCTCATCAGCCTGATTTTGGTACATGGAATAGTTCAGAGGTTGGTTGTGATTTTCCTCCTAATTCTGATACCCTTTATTGCAAGGAATGGCCTAACTGTGCCACTAATCCTTCAGTGCATTGCCCCTGTTTAATGTGCATGCTAAAATTAAGGCATAGAAACAGAAAATTTTTAAGAAGCAGCCCACTTGTGTGGATAGATTGCTATTGCTTTGATTGCTTCAGACAATGGTTTGGGTGTGACTTAACCCAAGAAGCTCTTCATTGCTGGGAGAAAGTTCTTGGAGACACCCCCTACAGGGATCTAAAGCTT
>AEC15599
ATGGACAAAGTGCTGAATAGGGAGGAATCCATGGAGCTTATGGATTTATTAGGCCTTGATAGGTCTGCATGGGGGAACATTCCTGTCATGAGAAAAGCTTATCTGAAAAAATGCAAAGAACTCCACCCTGATAAAGGTGGGGACGAAGACAAGATGAAGAGAATGAATTTTTTATATAAAAAAATGGAACAAGGTGTAAAAGTTGCTCATCAGCCTGATTTTGGTACATGGAATAGTTCAGAGGTTGGTTGTGATTTTCCTCCTAATTCTGATACCCTTTATTGCAAGGAATGGCCTAACTGTGCCACTAATCCTTCAGTGCATTGCCCCTGTTTAATGTGCATGCTAAAATTAAGGCATAGAAACAGAAAATTTTTAAGAAGCAGCCCACTTGTGTGGATAGATTGCTATTGCTTTGATTGCTTCAGACAATGGTTTGGGTGTGACTTAACCCAAGAAGCTCTTCATTGCTGGGAGAAAGTTCTTGGAGACACCCCCTACAGGGATCTAAAGCTT
>AEC15593
ATGGACAAAGTGCTGAATAGGGAGGAATCCATGGAGCTTATGGATTTATTAGGCCTTGATAGGTCTGCATGGGGGAACATTCCTGTCATGAGAAAAGCTTATCTGAAAAAATGCAAAGAACTCCACCCTGATAAAGGTGGGGACGAAGACAAGATGAAGAGAATGAATTTTTTATATAAAAAAATGGAACAAGGTGTAAAAGTTGCTCATCAGCCTGATTTTGGTACATGGAATAGTTCAGAGGTTGGTTGTGATTTTCCTCCTAATTCTGATACCCTTTATTGCAAGGAATGGCCTAACTGTGCCACTAATCCTTCAGTGCATTGCCCCTGTTTAATGTGCATGCTAAAATTAAGGCATAGAAACAGAAAATTTTTAAGAAGCAGCCCACTTGTGTGGATAGATTGCTATTGCTTTGATTGCTTCAGACAATGGTTTGGGTGTGACTTAACCCAAGAAGCTCTTCATTGCTGGGAGAAAGTTCTTGGAGACACCCCCTACAGGGATCTAAAGCTT
>AEC15587
ATGGACAAAGTGCTGAATAGGGAGGAATCCATGGAGCTTATGGATTTATTAGGCCTTGATAGGTCTGCATGGGGGAACATTCCTGTCATGAGAAAAGCTTATCTGAAAAAATGCAAAGAACTCCACCCTGATAAAGGTGGGGACGAAGACAAGATGAAGAGAATGAATTTTTTATATAAAAAAATGGAACAAGGTGTAAAAGTTGCTCATCAGCCTGATTTTGGTACATGGAATAGTTCAGAGGTTGGTTGTGATTTTCCTCCTAATTCTGATACCCTTTATTGCAAGGAATGGCCTAACTGTGCCACTAATCCTTCAGTGCATTGCCCCTGTTTAATGTGCATGCTAAAATTAAGGCATAGAAACAGAAAATTTTTAAGAAGCAGCCCACTTGTGTGGATAGATTGCTATTGCTTTGATTGCTTCAGACAATGGTTTGGGTGTGACTTAACCCAAGAAGCTCTTCATTGCTGGGAGAAAGTTCTTGGAGACACCCCCTACAGGGATCTAAAGCTT
>AEC15581
ATGGACAAAGTGCTGAATAGGGAGGAATCCATGGAGCTTATGGATTTATTAGGCCTTGATAGGTCTGCATGGGGGAACATTCCTGTCATGAGAAAAGCTTATCTGAAAAAATGCAAAGAACTCCACCCTGATAAAGGTGGGGACGAAGACAAGATGAAGAGAATGAATTTTTTATATAAAAAAATGGAACAAGGTGTAAAAGTTGCTCATCAGCCTGATTTTGGTACATGGAATAGTTCAGAGGTTGGTTGTGATTTTCCTCCTAATTCTGATACCCTTTATTGCAAGGAATGGCCTAACTGTGCCACTAATCCTTCAGTGCATTGCCCCTGTTTAATGTGCATGCTAAAATTAAGGCATAGAAACAGAAAATTTTTAAGAAGCAGCCCACTTGTGTGGATAGATTGCTATTGCTTTGATTGCTTCAGACAATGGTTTGGGTGTGACTTAACCCAAGAAGCTCTTCATTGCTGGGAGAAAGTTCTTGGAGACACCCCCTACAGGGATCTAAAGCTT
>AEC15575
ATGGACAAAGTGCTGAATAGGGAGGAATCCATGGAGCTTATGGATTTATTAGGCCTTGATAGGTCTGCATGGGGGAACATTCCTGTCATGAGAAAAGCTTATCTGAAAAAATGCAAAGAACTCCACCCTGATAAAGGTGGGGACGAAGACAAGATGAAGAGAATGAATTTTTTATATAAAAAAATGGAACAAGGTGTAAAAGTTGCTCATCAGCCTGATTTTGGTACATGGAATAGTTCAGAGGTTGGTTGTGATTTTCCTCCTAATTCTGATACCCTTTATTGCAAGGAATGGCCTAACTGTGCCACTAATCCTTCAGTGCATTGCCCCTGTTTAATGTGCATGCTAAAATTAAGGCATAGAAACAGAAAATTTTTAAGAAGCAGCCCACTTGTGTGGATAGATTGCTATTGCTTTGATTGCTTCAGACAATGGTTTGGGTGTGACTTAACCCAAGAAGCTCTTCATTGCTGGGAGAAAGTTCTTGGAGACACCCCCTACAGGGATCTAAAGCTT
>AEC15569
ATGGACAAAGTGCTGAATAGGGAGGAATCCATGGAGCTTATGGATTTATTAGGCCTTGATAGGTCTGCATGGGGGAACATTCCTGTCATGAGAAAAGCTTATCTGAAAAAATGCAAAGAACTCCACCCTGATAAAGGTGGGGACGAAGACAAGATGAAGAGAATGAATTTTTTATATAAAAAAATGGAACAAGGTGTAAAAGTTGCTCATCAGCCTGATTTTGGTACATGGAATAGTTCAGAGGTTGGTTGTGATTTTCCTCCTAATTCTGATACCCTTTATTGCAAGGAATGGCCTAACTGTGCCACTAATCCTTCAGTGCATTGCCCCTGTTTAATGTGCATGCTAAAATTAAGGCATAGAAACAGAAAATTTTTAAGAAGCAGCCCACTTGTGTGGATAGATTGCTATTGCTTTGATTGCTTCAGACAATGGTTTGGGTGTGACTTAACCCAAGAAGCTCTTCATTGCTGGGAGAAAGTTCTTGGAGACACCCCCTACAGGGATCTAAAGCTT
>AEC15563
ATGGACAAAGTGCTGAATAGGGAGGAATCCATGGAGCTTATGGATTTATTAGGCCTTGATAGGTCTGCATGGGGGAACATTCCTGTCATGAGAAAAGCTTATCTGAAAAAATGCAAAGAACTCCACCCTGATAAAGGTGGGGACGAAGACAAGATGAAGAGAATGAATTTTTTATATAAAAAAATGGAACAAGGTGTAAAAGTTGCTCATCAGCCTGATTTTGGTACATGGAATAGTTCAGAGGTTGGTTGTGATTTTCCTCCTAATTCTGATACCCTTTATTGCAAGGAATGGCCTAACTGTGCCACTAATCCTTCAGTGCATTGCCCCTGTTTAATGTGCATGCTAAAATTAAGGCATAGAAACAGAAAATTTTTAAGAAGCAGCCCACTTGTGTGGATAGATTGCTATTGCTTTGATTGCTTCAGACAATGGTTTGGGTGTGACTTAACCCAAGAAGCTCTTCATTGCTGGGAGAAAGTTCTTGGAGACACCCCCTACAGGGATCTAAAGCTT
>AEC15557
ATGGACAAAGTGCTGAATAGGGAGGAATCCATGGAGCTTATGGATTTATTAGGCCTTGATAGGTCTGCATGGGGGAACATTCCTGTCATGAGAAAAGCTTATCTGAAAAAATGCAAAGAACTCCACCCTGATAAAGGTGGGGACGAAGACAAGATGAAGAGAATGAATTTTTTATATAAAAAAATGGAACAAGGTGTAAAAGTTGCTCATCAGCCTGATTTTGGTACATGGAATAGTTCAGAGGTTGGTTGTGATTTTCCTCCTAATTCTGATACCCTTTATTGCAAGGAATGGCCTAACTGTGCCACTAATCCTTCAGTGCATTGCCCCTGTTTAATGTGCATGCTAAAATTAAGGCATAGAAACAGAAAATTTTTAAGAAGCAGCCCACTTGTGTGGATAGATTGCTATTGCTTTGATTGCTTCAGACAATGGTTTGGGTGTGACTTAACCCAAGAAGCTCTTCATTGCTGGGAGAAAGTTCTTGGAGACACCCCCTACAGGGATCTAAAGCTT
>AEC15551
ATGGACAAAGTGCTGAATAGGGAGGAATCCATGGAGCTTATGGATTTATTAGGCCTTGATAGGTCTGCATGGGGGAACATTCCTGTCATGAGAAAAGCTTATCTGAAAAAATGCAAAGAACTCCACCCTGATAAAGGTGGGGACGAAGACAAGATGAAGAGAATGAATTTTTTATATAAAAAAATGGAACAAGGTGTAAAAGTTGCTCATCAGCCTGATTTTGGTACATGGAATAGTTCAGAGGTTGGTTGTGATTTTCCTCCTAATTCTGATACCCTTTATTGCAAGGAATGGCCTAACTGTGCCACTAATCCTTCAGTGCATTGCCCCTGTTTAATGTGCATGCTAAAATTAAGGCATAGAAACAGAAAATTTTTAAGAAGCAGCCCACTTGTGTGGATAGATTGCTATTGCTTTGATTGCTTCAGACAATGGTTTGGGTGTGACTTAACCCAAGAAGCTCTTCATTGCTGGGAGAAAGTTCTTGGAGACACCCCCTACAGGGATCTAAAGCTT
>AEC15545
ATGGACAAAGTGCTGAATAGGGAGGAATCCATGGAGCTTATGGATTTATTAGGCCTTGATAGATCTGCATGGGGAAACATTCCTGTCATGAGAAAAGCTTATCTGAAAAAATGCAAAGAACTTCACCCTGATAAAGGTGGGGACGAAGACAAAATGAAGAGAATGAATTTTTTATATAAAAAAATGGAACAAGGTGTAAAAGTTGCTCATCAGCCTGATTTTGGTACATGGAATAGTTCAGAGGTTGGTTGTGATTTTCCTCCTAATTCTGATACCCTTTATTGCAAGGAATGGCCTAATTGTGCCACTAATCCTTCAGTGCATTGCCCCTGTTTAATGTGCATGCTAAAATTAAGGCATAGAAACAGAAAATTTTTAAGAAGCAGCCCACTTGTGTGGATAGATTGCTATTGCTTTGATTGCTTCAGACAATGGTTTGGGTGTGACTTAACCCAAGAAGCTCTTCATTGCTGGGAGAAGGTTCTTGGAGACACCCCCTACAGGGATCTAAAGCTT
>AEC15539
ATGGACAAAGTGCTGAATAGGGAGGAATCCATGGAGCTTATGGATTTATTAGGCCTTGATAGATCTGCATGGGGAAACATTCCTGTCATGAGAAAAGCTTATCTGAAAAAATGCAAAGAACTTCACCCTGATAAAGGTGGGGACGAAGACAAAATGAAGAGAATGAATTTTTTATATAAAAAAATGGAACAAGGTGTAAAAGTTGCTCATCAGCCTGATTTTGGTACATGGAATAGTTCAGAGGTTGGTTGTGATTTTCCTCCTAATTCTGATACCCTTTATTGCAAGGAATGGCCTAATTGTGCCACTAATCCTTCAGTGCATTGCCCCTGTTTAATGTGCATGCTAAAATTAAGGCATAGAAACAGAAAATTTTTAAGAAGCAGCCCACTTGTGTGGATAGATTGCTATTGCTTTGATTGCTTCAGACAATGGTTTGGGTGTGACTTAACCCAAGAAGCTCTTCATTGCTGGGAGAAGGTTCTTGGAGACACCCCCTACAGGGATCTAAAGCTT
>AEC15533
ATGGACAAAGTGCTGAATAGGGAGGAATCCATGGAGCTTATGGATTTATTAGGCCTTGATAGATCTGCATGGGGAAACATTCCTGTCATGAGAAAAGCTTATCTGAAAAAATGCAAAGAACTTCACCCTGATAAAGGTGGGGACGAAGACAAAATGAAGAGAATGAATTTTTTATATAAAAAAATGGAACAAGGTGTAAAAGTTGCTCATCAGCCTGATTTTGGTACATGGAATAGTTCAGAGGTTGGTTGTGATTTTCCTCCTAATTCTGATACCCTTTATTGCAAGGAATGGCCTAATTGTGCCACTAATCCTTCAGTGCATTGCCCCTGTTTAATGTGCATGCTAAAATTAAGGCATAGAAACAGAAAATTTTTAAGAAGCAGCCCACTTGTGTGGATAGATTGCTATTGCTTTGATTGCTTCAGACAATGGTTTGGGTGTGACTTAACCCAAGAAGCTCTTCATTGCTGGGAGAAGGTTCTTGGAGACACCCCCTACAGGGATCTAAAGCTT
>AEC15527
ATGGACAAAGTGCTGAATAGGGAGGAATCCATGGAGCTTATGGATTTATTAGGCCTTGATAGATCTGCATGGGGAAACATTCCTGTCATGAGAAAAGCTTATCTGAAAAAATGCAAAGAACTTCACCCTGATAAAGGTGGGGACGAAGACAAAATGAAGAGAATGAATTTTTTATATAAAAAAATGGAACAAGGTGTAAAAGTTGCTCATCAGCCTGATTTTGGTACATGGAATAGTTCAGAGGTTGGTTGTGATTTTCCTCCTAATTCTGATACCCTTTATTGCAAGGAATGGCCTAATTGTGCCACTAATCCTTCAGTGCATTGCCCCTGTTTAATGTGCATGCTAAAATTAAGGCATAGAAACAGAAAATTTTTAAGAAGCAGCCCACTTGTGTGGATAGATTGCTATTGCTTTGATTGCTTCAGACAATGGTTTGGGTGTGACTTAACCCAAGAAGCTCTTCATTGCTGGGAGAAGGTTCTTGGAGACACCCCCTACAGGGATCTAAAGCTT
>AEC15521
ATGGACAAAGTGCTGAATAGGGAGGAATCCATGGAGCTTATGGATTTATTAGGCCTTGATAGATCTGCATGGGGAAACATTCCTGTCATGAGAAAAGCTTATCTGAAAAAATGCAAAGAACTTCACCCTGATAAAGGTGGGGACGAAGACAAAATGAAGAGAATGAATTTTTTATATAAAAAAATGGAACAAGGTGTAAAAGTTGCTCATCAGCCTGATTTTGGTACATGGAATAGTTCAGAGGTTGGTTGTGATTTTCCTCCTAATTCTGATACCCTTTATTGCAAGGAATGGCCTAATTGTGCCACTAATCCTTCAGTGCATTGCCCCTGTTTAATGTGCATGCTAAAATTAAGGCATAGAAACAGAAAATTTTTAAGAAGCAGCCCACTTGTGTGGATAGATTGCTATTGCTTTGATTGCTTCAGACAATGGTTTGGGTGTGACTTAACCCAAGAAGCTCTTCATTGCTGGGAGAAGGTTCTTGGAGACACCCCCTACAGGGATCTAAAGCTT
>AEC15515
ATGGACAAAGTGCTGAATAGGGAGGAATCCATGGAGCTTATGGATTTATTAGGCCTTGATAGATCTGCATGGGGAAACATTCCTGTCATGAGAAAAGCTTATCTGAAAAAATGCAAAGAACTTCACCCTGATAAAGGTGGGGACGAAGACAAAATGAAGAGAATGAATTTTTTATATAAAAAAATGGAACAAGGTGTAAAAGTTGCTCATCAGCCTGATTTTGGTACATGGAATAGTTCAGAGGTTGGTTGTGATTTTCCTCCTAATTCTGATACCCTTTATTGCAAGGAATGGCCTAATTGTGCCACTAATCCTTCAGTGCATTGCCCCTGTTTAATGTGCATGCTAAAATTAAGGCATAGAAACAGAAAATTTTTAAGAAGCAGCCCACTTGTGTGGATAGATTGCTATTGCTTTGATTGCTTCAGACAATGGTTTGGGTGTGACTTAACCCAAGAAGCTCTTCATTGCTGGGAGAAGGTTCTTGGAGACACCCCCTACAGGGATCTAAAGCTT
>AEC15509
ATGGACAAAGTGCTGAATAGGGAGGAATCCATGGAGCTTATGGATTTATTAGGCCTTGATAGATCTGCATGGGGAAACATTCCTGTCATGAGAAAAGCTTATCTGAAAAAATGCAAAGAACTTCACCCTGATAAAGGTGGGGACGAAGACAAAATGAAGAGAATGAATTTTTTATATAAAAAAATGGAACAAGGTGTAAAAGTTGCTCATCAGCCTGATTTTGGTACATGGAATAGTTCAGAGGTTGGTTGTGATTTTCCTCCTAATTCTGATACCCTTTATTGCAAGGAATGGCCTAATTGTGCCACTAATCCTTCAGTGCATTGCCCCTGTTTAATGTGCATGCTAAAATTAAGGCATAGAAACAGAAAATTTTTAAGAAGCAGCCCACTTGTGTGGATAGATTGCTATTGCTTTGATTGCTTCAGACAATGGTTTGGGTGTGACTTAACCCAAGAAGCTCTTCATTGCTGGGAGAAGGTTCTTGGAGACACCCCCTACAGGGATCTAAAGCTT
>AEC15503
ATGGACAAAGTGCTGAATAGGGAGGAATCCATGGAGCTTATGGATTTATTAGGCCTTGATAGATCTGCATGGGGAAACATTCCTGTCATGAGAAAAGCTTATCTGAAAAAATGCAAAGAACTTCACCCTGATAAAGGTGGGGACGAAGACAAAATGAAGAGAATGAATTTTTTATATAAAAAAATGGAACAAGGTGTAAAAGTTGCTCATCAGCCTGATTTTGGTACATGGAATAGTTCAGAGGTTGGTTGTGATTTTCCTCCTAATTCTGATACCCTTTATTGCAAGGAATGGCCTAATTGTGCCACTAATCCTTCAGTGCATTGCCCCTGTTTAATGTGCATGCTAAAATTAAGGCATAGAAACAGAAAATTTTTAAGAAGCAGCCCACTTGTGTGGATAGATTGCTATTGCTTTGATTGCTTCAGACAATGGTTTGGGTGTGACTTAACCCAAGAAGCTCTTCATTGCTGGGAGAAGGTTCTTGGAGACACCCCCTACAGGGATCTAAAGCTT
>AEC15497
ATGGACAAAGTGCTGAATAGGGAGGAATCCATGGAGCTTATGGATTTATTAGGCCTTGATAGATCTGCATGGGGAAACATTCCTGTCATGAGAAAAGCTTATCTGAAAAAATGCAAAGAACTTCACCCTGATAAAGGTGGGGACGAAGACAAAATGAAGAGAATGAATTTTTTATATAAAAAAATGGAACAAGGTGTAAAAGTTGCTCATCAGCCTGATTTTGGTACATGGAATAGTTCAGAGGTTGGTTGTGATTTTCCTCCTAATTCTGATACCCTTTATTGCAAGGAATGGCCTAATTGTGCCACTAATCCTTCAGTGCATTGCCCCTGTTTAATGTGCATGCTAAAATTAAGGCATAGAAACAGAAAATTTTTAAGAAGCAGCCCACTTGTGTGGATAGATTGCTATTGCTTTGATTGCTTCAGACAATGGTTTGGGTGTGACTTAACCCAAGAAGCTCTTCATTGCTGGGAGAAGGTTCTTGGAGACACCCCCTACAGGGATCTAAAGCTT
>AEC15491
ATGGACAAAGTGCTGAATAGGGAGGAATCCATGGAGCTTATGGATTTATTAGGCCTTGATAGATCTGCATGGGGAAACATTCCTGTCATGAGAAAAGCTTATCTGAAAAAATGCAAAGAACTTCACCCTGATAAAGGTGGGGACGAAGACAAAATGAAGAGAATGAATTTTTTATATAAAAAAATGGAACAAGGTGTAAAAGTTGCTCATCAGCCTGATTTTGGTACATGGAATAGTTCAGAGGTTGGTTGTGATTTTCCTCCTAATTCTGATACCCTTTATTGCAAGGAATGGCCTAATTGTGCCACTAATCCTTCAGTGCATTGCCCCTGTTTAATGTGCATGCTAAAATTAAGGCATAGAAACAGAAAATTTTTAAGAAGCAGCCCACTTGTGTGGATAGATTGCTATTGCTTTGATTGCTTCAGACAATGGTTTGGGTGTGACTTAACCCAAGAAGCTCTTCATTGCTGGGAGAAGGTTCTTGGAGACACCCCCTACAGGGATCTAAAGCTT
>AEC15485
ATGGACAAAGTGCTGAATAGGGAGGAATCCATGGAGCTTATGGATTTATTAGGCCTTGATAGATCTGCATGGGGAAACATTCCTGTCATGAGAAAAGCTTATCTGAAAAAATGCAAAGAACTTCACCCTGATAAAGGTGGGGACGAAGACAAAATGAAGAGAATGAATTTTTTATATAAAAAAATGGAACAAGGTGTAAAAGTTGCTCATCAGCCTGATTTTGGTACATGGAATAGTTCAGAGGTTGGTTGTGATTTTCCTCCTAATTCTGATACCCTTTATTGCAAGGAATGGCCTAATTGTGCCACTAATCCTTCAGTGCATTGCCCCTGTTTAATGTGCATGCTAAAATTAAGGCATAGAAACAGAAAATTTTTAAGAAGCAGCCCACTTGTGTGGATAGATTGCTATTGCTTTGATTGCTTCAGACAATGGTTTGGGTGTGACTTAACCCAAGAAGCTCTTCATTGCTGGGAGAAGGTTCTTGGAGACACCCCCTACAGGGATCTAAAGCTT
>AEC15479
ATGGACAAAGTGCTGAATAGGGAGGAATCCATGGAGCTTATGGATTTATTAGGCCTTGATAGATCTGCATGGGGAAACATTCCTGTCATGAGAAAAGCTTATCTGAAAAAATGCAAAGAACTTCACCCTGATAAAGGTGGGGACGAAGACAAAATGAAGAGAATGAATTTTTTATATAAAAAAATGGAACAAGGTGTAAAAGTTGCTCATCAGCCTGATTTTGGTACATGGAATAGTTCAGAGGTTGGTTGTGATTTTCCTCCTAATTCTGATACCCTTTATTGCAAGGAATGGCCTAATTGTGCCACTAATCCTTCAGTGCATTGCCCCTGTTTAATGTGCATGCTAAAATTAAGGCATAGAAACAGAAAATTTTTAAGAAGCAGCCCACTTGTGTGGATAGATTGCTATTGCTTTGATTGCTTCAGACAATGGTTTGGGTGTGACTTAACCCAAGAAGCTCTTCATTGCTGGGAGAAGGTTCTTGGAGACACCCCCTACAGGGATCTAAAGCTT
>AEC15473
ATGGACAAAGTGCTGAATAGGGAGGAATCCATGGAGCTTATGGATTTATTAGGCCTTGATAGATCTGCATGGGGAAACATTCCTGTCATGAGAAAAGCTTATCTGAAAAAATGCAAAGAACTTCACCCTGATAAAGGTGGGGACGAAGACAAAATGAAGAGAATGAATTTTTTATATAAAAAAATGGAACAAGGTGTAAAAGTTGCTCATCAGCCTGATTTTGGTACATGGAATAGTTCAGAGGTTGGTTGTGATTTTCCTCCTAATTCTGATACCCTTTATTGCAAGGAATGGCCTAATTGTGCCACTAATCCTTCAGTGCATTGCCCCTGTTTAATGTGCATGCTAAAATTAAGGCATAGAAACAGAAAATTTTTAAGAAGCAGCCCACTTGTGTGGATAGATTGCTATTGCTTTGATTGCTTCAGACAATGGTTTGGGTGTGACTTAACCCAAGAAGCTCTTCATTGCTGGGAGAAGGTTCTTGGAGACACCCCCTACAGGGATCTAAAGCTT
>AEC15467
ATGGACAAAGTGCTGAATAGGGAGGAATCCATGGAGCTTATGGATTTATTAGGCCTTGATAGATCTGCATGGGGAAACATTCCTGTCATGAGAAAAGCTTATCTGAAAAAATGCAAAGAACTTCACCCTGATAAAGGTGGGGACGAAGACAAAATGAAGAGAATGAATTTTTTATATAAAAAAATGGAACAAGGTGTAAAAGTTGCTCATCAGCCTGATTTTGGTACATGGAATAGTTCAGAGGTTGGTTGTGATTTTCCTCCTAATTCTGATACCCTTTATTGCAAGGAATGGCCTAATTGTGCCACTAATCCTTCAGTGCATTGCCCCTGTTTAATGTGCATGCTAAAATTAAGGCATAGAAACAGAAAATTTTTAAGAAGCAGCCCACTTGTGTGGATAGATTGCTATTGCTTTGATTGCTTCAGACAATGGTTTGGGTGTGACTTAACCCAAGAAGCTCTTCATTGCTGGGAGAAGGTTCTTGGAGACACCCCCTACAGGGATCTAAAGCTT
>AEC15461
ATGGACAAAGTGCTGAATAGGGAGGAATCCATGGAGCTTATGGATTTATTAGGCCTTGATAGATCTGCATGGGGAAACATTCCTGTCATGAGAAAAGCTTATCTGAAAAAATGCAAAGAACTTCACCCTGATAAAGGTGGGGACGAAGACAAAATGAAGAGAATGAATTTTTTATATAAAAAAATGGAACAAGGTGTAAAAGTTGCTCATCAGCCTGATTTTGGTACATGGAATAGTTCAGAGGTTGGTTGTGATTTTCCTCCTAATTCTGATACCCTTTATTGCAAGGAATGGCCTAATTGTGCCACTAATCCTTCAGTGCATTGCCCCTGTTTAATGTGCATGCTAAAATTAAGGCATAGAAACAGAAAATTTTTAAGAAGCAGCCCACTTGTGTGGATAGATTGCTATTGCTTTGATTGCTTCAGACAATGGTTTGGGTGTGACTTAACCCAAGAAGCTCTTCATTGCTGGGAGAAGGTTCTTGGAGACACCCCCTACAGGGATCTAAAGCTT
>AEC15455
ATGGACAAAGTGCTGAATAGGGAGGAATCCATGGAGCTTATGGATTTATTAGGCCTTGATAGATCTGCATGGGGAAACATTCCTGTCATGAGAAAAGCTTATCTGAAAAAATGCAAAGAACTTCACCCTGATAAAGGTGGGGACGAAGACAAAATGAAGAGAATGAATTTTTTATATAAAAAAATGGAACAAGGTGTAAAAGTTGCTCATCAGCCTGATTTTGGTACATGGAATAGTTCAGAGGTTGGTTGTGATTTTCCTCCTAATTCTGATACCCTTTATTGCAAGGAATGGCCTAATTGTGCCACTAATCCTTCAGTGCATTGCCCCTGTTTAATGTGCATGCTAAAATTAAGGCATAGAAACAGAAAATTTTTAAGAAGCAGCCCACTTGTGTGGATAGATTGCTATTGCTTTGATTGCTTCAGACAATGGTTTGGGTGTGACTTAACCCAAGAAGCTCTTCATTGCTGGGAGAAGGTTCTTGGAGACACCCCCTACAGGGATCTAAAGCTT
>AEC15449
ATGGACAAAGTGCTGAATAGGGAGGAATCCATGGAGCTTATGGATTTATTAGGCCTTGATAGATCTGCATGGGGAAACATTCCTGTCATGAGAAAAGCTTATCTGAAAAAATGCAAAGAACTTCACCCTGATAAAGGTGGGGACGAAGACAAAATGAAGAGAATGAATTTTTTATATAAAAAAATGGAACAAGGTGTAAAAGTTGCTCATCAGCCTGATTTTGGTACATGGAATAGTTCAGAGGTTGGTTGTGATTTTCCTCCTAATTCTGATACCCTTTATTGCAAGGAATGGCCTAATTGTGCCACTAATCCTTCAGTGCATTGCCCCTGTTTAATGTGCATGCTAAAATTAAGGCATAGAAACAGAAAATTTTTAAGAAGCAGCCCACTTGTGTGGATAGATTGCTATTGCTTTGATTGCTTCAGACAATGGTTTGGGTGTGACTTAACCCAAGAAGCTCTTCATTGCTGGGAGAAGGTTCTTGGAGACACCCCCTACAGGGATCTAAAGCTT
>AEC15443
ATGGACAAAGTGCTGAATAGGGAGGAATCCATGGAGCTTATGGATTTATTAGGCCTTGATAGGTCTGCATGGGGGAACATTCCTGTCATGAGAAAAGCTTATCTGAAAAAATGCAAAGAACTCCACCCTGATAAAGGTGGGGACGAAGACAAGATGAAGAGAATGAATTTTTTATATAAAAAAATGGAACAAGGTGTAAAAGTTGCTCATCAGCCTGATTTTGGTACATGGAATAGTTCAGAGGTTGGTTGTGATTTTCCTCCTAATTCTGATACCCTTTATTGCAAGGAATGGCCTAACTGTGCCACTAATCCTTCAGTGCATTGCCCCTGTTTAATGTGCATGCTAAAATTAAGGCATAGAAACAGAAAATTTTTAAGAAGCAGCCCACTTGTGTGGATAGATTGCTATTGCTTTGATTGCTTCAGACAATGGTTTGGGTGTGACTTAACCCAAGAAGCTCTTCATTGCTGGGAGAAAGTTCTTGGAGACACCCCCTACAGGGATCTAAAGCTT
>AEC15437
ATGGACAAAGTGCTGAATAGGGAGGAATCCATGGAGCTTATGGATTTATTAGGCCTTGATAGGTCTGCATGGGGGAACATTCCTGTCATGAGAAAAGCTTATCTGAAAAAATGCAAAGAACTCCACCCTGATAAAGGTGGGGACGAAGACAAGATGAAGAGAATGAATTTTTTATATAAAAAAATGGAACAAGGTGTAAAAGTTGCTCATCAGCCTGATTTTGGTACATGGAATAGTTCAGAGGTTGGTTGTGATTTTCCTCCTAATTCTGATACCCTTTATTGCAAGGAATGGCCTAACTGTGCCACTAATCCTTCAGTGCATTGCCCCTGTTTAATGTGCATGCTAAAATTAAGGCATAGAAACAGAAAATTTTTAAGAAGCAGCCCACTTGTGTGGATAGATTGCTATTGCTTTGATTGCTTCAGACAATGGTTTGGGTGTGACTTAACCCAAGAAGCTCTTCATTGCTGGGAGAAAGTTCTTGGAGACACCCCCTACAGGGATCTAAAGCTT
>AEC15431
ATGGACAAAGTGCTGAATAGGGAGGAATCCATGGAGCTTATGGATTTATTAGGCCTTGATAGGTCTGCATGGGGGAACATTCCTGTCATGAGAAAAGCTTATCTGAAAAAATGCAAAGAACTCCACCCTGATAAAGGTGGGGACGAAGACAAGATGAAGAGAATGAATTTTTTATATAAAAAAATGGAACAAGGTGTAAAAGTTGCTCATCAGCCTGATTTTGGTACATGGAATAGTTCAGAGGTTGGTTGTGATTTTCCTCCTAATTCTGATACCCTTTATTGCAAGGAATGGCCTAACTGTGCCACTAATCCTTCAGTGCATTGCCCCTGTTTAATGTGCATGCTAAAATTAAGGCATAGAAACAGAAAATTTTTAAGAAGCAGCCCACTTGTGTGGATAGATTGCTATTGCTTTGATTGCTTCAGACAATGGTTTGGGTGTGACTTAACCCAAGAAGCTCTTCATTGCTGGGAGAAAGTTCTTGGAGACACCCCCTACAGGGATCTAAAGCTT
>AEC15425
ATGGACAAAGTGCTGAATAGGGAGGAATCCATGGAGCTTATGGATTTATTAGGCCTTGATAGGTCTGCATGGGGGAACATTCCTGTCATGAGAAAAGCTTATCTGAAAAAATGCAAAGAACTCCACCCTGATAAAGGTGGGGACGAAGACAAGATGAAGAGAATGAATTTTTTATATAAAAAAATGGAACAAGGTGTAAAAGTTGCTCATCAGCCTGATTTTGGTACATGGAATAGTTCAGAGGTTGGTTGTGATTTTCCTCCTAATTCTGATACCCTTTATTGCAAGGAATGGCCTAACTGTGCCACTAATCCTTCAGTGCATTGCCCCTGTTTAATGTGCATGCTAAAATTAAGGCATAGAAACAGAAAATTTTTAAGAAGCAGCCCACTTGTGTGGATAGATTGCTATTGCTTTGATTGCTTCAGACAATGGTTTGGGTGTGACTTAACCCAAGAAGCTCTTCATTGCTGGGAGAAAGTTCTTGGAGACACCCCCTACAGGGATCTAAAGCTT
>AEC15419
ATGGACAAAGTGCTGAATAGGGAGGAATCCATGGAGCTTATGGATTTATTAGGCCTTGATAGGTCTGCATGGGGGAACATTCCTGTCATGAGAAAAGCTTATCTGAAAAAATGCAAAGAACTCCACCCTGATAAAGGTGGGGACGAAGACAAGATGAAGAGAATGAATTTTTTATATAAAAAAATGGAACAAGGTGTAAAAGTTGCTCATCAGCCTGATTTTGGTACATGGAATAGTTCAGAGGTTGGTTGTGATTTTCCTCCTAATTCTGATACCCTTTATTGCAAGGAATGGCCTAACTGTGCCACTAATCCTTCAGTGCATTGCCCCTGTTTAATGTGCATGCTAAAATTAAGGCATAGAAACAGAAAATTTTTAAGAAGCAGCCCACTTGTGTGGATAGATTGCTATTGCTTTGATTGCTTCAGACAATGGTTTGGGTGTGACTTAACCCAAGAAGCTCTTCATTGCTGGGAGAAAGTTCTTGGAGACACCCCCTACAGGGATCTAAAGCTT
>AEC15413
ATGGACAAAGTGCTGAATAGGGAGGAATCCATGGAGCTTATGGATTTATTAGGCCTTGATAGGTCTGCATGGGGGAACATTCCTGTCATGAGAAAAGCTTATCTGAAAAAATGCAAAGAACTCCACCCTGATAAAGGTGGGGACGAAGACAAGATGAAGAGAATGAATTTTTTATATAAAAAAATGGAACAAGGTGTAAAAGTTGCTCATCAGCCTGATTTTGGTACATGGAATAGTTCAGAGGTTGGTTGTGATTTTCCTCCTAATTCTGATACCCTTTATTGCAAGGAATGGCCTAACTGTGCCACTAATCCTTCAGTGCATTGCCCCTGTTTAATGTGCATGCTAAAATTAAGGCATAGAAACAGAAAATTTTTAAGAAGCAGCCCACTTGTGTGGATAGATTGCTATTGCTTTGATTGCTTCAGACAATGGTTTGGGTGTGACTTAACCCAAGAAGCTCTTCATTGCTGGGAGAAAGTTCTTGGAGACACCCCCTACAGGGATCTAAAGCTT
>AEC15407
ATGGACAAAGTGCTGAATAGGGAGGAATCCATGGAGCTTATGGATTTATTAGGCCTTGATAGGTCTGCATGGGGGAACATTCCTGTCATGAGAAAAGCTTATCTGAAAAAATGCAAAGAACTCCACCCTGATAAAGGTGGGGACGAAGACAAGATGAAGAGAATGAATTTTTTATATAAAAAAATGGAACAAGGTGTAAAAGTTGCTCATCAGCCTGATTTTGGTACATGGAATAGTTCAGAGGTTGGTTGTGATTTTCCTCCTAATTCTGATACCCTTTATTGCAAGGAATGGCCTAACTGTGCCACTAATCCTTCAGTGCATTGCCCCTGTTTAATGTGCATGCTAAAATTAAGGCATAGAAACAGAAAATTTTTAAGAAGCAGCCCACTTGTGTGGATAGATTGCTATTGCTTTGATTGCTTCAGACAATGGTTTGGGTGTGACTTAACCCAAGAAGCTCTTCATTGCTGGGAGAAAGTTCTTGGAGACACCCCCTACAGGGATCTAAAGCTT
>AEC15401
ATGGACAAAGTGCTGAATAGGGAGGAATCCATGGAGCTTATGGATTTATTAGGCCTTGATAGGTCTGCATGGGGGAACATTCCTGTCATGAGAAAAGCTTATCTGAAAAAATGCAAAGAACTCCACCCTGATAAAGGTGGGGACGAAGACAAGATGAAGAGAATGAATTTTTTATATAAAAAAATGGAACAAGGTGTAAAAGTTGCTCATCAGCCTGATTTTGGTACATGGAATAGTTCAGAGGTTGGTTGTGATTTTCCTCCTAATTCTGATACCCTTTATTGCAAGGAATGGCCTAACTGTGCCACTAATCCTTCAGTGCATTGCCCCTGTTTAATGTGCATGCTAAAATTAAGGCATAGAAACAGAAAATTTTTAAGAAGCAGCCCACTTGTGTGGATAGATTGCTATTGCTTTGATTGCTTCAGACAATGGTTTGGGTGTGACTTAACCCAAGAAGCTCTTCATTGCTGGGAGAAAGTTCTTGGAGACACCCCCTACAGGGATCTAAAGCTT
>AEC15395
ATGGACAAAGTGCTGAATAGGGAGGAATCCATGGAGCTTATGGATTTATTAGGCCTTGATAGGTCTGCATGGGGGAACATTCCTGTCATGAGAAAAGCTTATCTGAAAAAATGCAAAGAACTCCACCCTGATAAAGGTGGGGACGAAGACAAGATGAAGAGAATGAATTTTTTATATAAAAAAATGGAACAAGGTGTAAAAGTTGCTCATCAGCCTGATTTTGGTACATGGAATAGTTCAGAGGTTGGTTGTGATTTTCCTCCTAATTCTGATACCCTTTATTGCAAGGAATGGCCTAACTGTGCCACTAATCCTTCAGTGCATTGCCCCTGTTTAATGTGCATGCTAAAATTAAGGCATAGAAACAGAAAATTTTTAAGAAGCAGCCCACTTGTGTGGATAGATTGCTATTGCTTTGATTGCTTCAGACAATGGTTTGGGTGTGACTTAACCCAAGAAGCTCTTCATTGCTGGGAGAAAGTTCTTGGAGACACCCCCTACAGGGATCTAAAGCTT
>AEC15389
ATGGACAAAGTGCTGAATAGGGAGGAATCCATGGAGCTTATGGATTTATTAGGCCTTGATAGGTCTGCATGGGGGAACATTCCTGTCATGAGAAAAGCTTATCTGAAAAAATGCAAAGAACTCCACCCTGATAAAGGTGGGGACGAAGACAAGATGAAGAGAATGAATTTTTTATATAAAAAAATGGAACAAGGTGTAAAAGTTGCTCATCAGCCTGATTTTGGTACATGGAATAGTTCAGAGGTTGGTTGTGATTTTCCTCCTAATTCTGATACCCTTTATTGCAAGGAATGGCCTAACTGTGCCACTAATCCTTCAGTGCATTGCCCCTGTTTAATGTGCATGCTAAAATTAAGGCATAGAAACAGAAAATTTTTAAGAAGCAGCCCACTTGTGTGGATAGATTGCTATTGCTTTGATTGCTTCAGACAATGGTTTGGGTGTGACTTAACCCAAGAAGCTCTTCATTGCTGGGAGAAAGTTCTTGGAGACACCCCCTACAGGGATCTAAAGCTT
>AEC15383
ATGGACAAAGTGCTGAATAGGGAGGAATCCATGGAGCTTATGGATTTATTAGGCCTTGATAGGTCTGCATGGGGGAACATTCCTGTCATGAGAAAAGCTTATCTGAAAAAATGCAAAGAACTCCACCCTGATAAAGGTGGGGACGAAGACAAGATGAAGAGAATGAATTTTTTATATAAAAAAATGGAACAAGGTGTAAAAGTTGCTCATCAGCCTGATTTTGGTACATGGAATAGTTCAGAGGTTGGTTGTGATTTTCCTCCTAATTCTGATACCCTTTATTGCAAGGAATGGCCTAACTGTGCCACTAATCCTTCAGTGCATTGCCCCTGTTTAATGTGCATGCTAAAATTAAGGCATAGAAACAGAAAATTTTTAAGAAGCAGCCCACTTGTGTGGATAGATTGCTATTGCTTTGATTGCTTCAGACAATGGTTTGGGTGTGACTTAACCCAAGAAGCTCTTCATTGCTGGGAGAAAGTTCTTGGAGACACCCCCTACAGGGATCTAAAGCTT
>AEC15377
ATGGACAAAGTGCTGAATAGGGAGGAATCCATGGAGCTTATGGATTTATTAGGCCTTGATAGGTCTGCATGGGGGAACATTCCTGTCATGAGAAAAGCTTATCTGAAAAAATGCAAAGAACTCCACCCTGATAAAGGTGGGGACGAAGACAAGATGAAGAGAATGAATTTTTTATATAAAAAAATGGAACAAGGTGTAAAAGTTGCTCATCAGCCTGATTTTGGTACATGGAATAGTTCAGAGGTTGGTTGTGATTTTCCTCCTAATTCTGATACCCTTTATTGCAAGGAATGGCCTAACTGTGCCACTAATCCTTCAGTGCATTGCCCCTGTTTAATGTGCATGCTAAAATTAAGGCATAGAAACAGAAAATTTTTAAGAAGCAGCCCACTTGTGTGGATAGATTGCTATTGCTTTGATTGCTTCAGACAATGGTTTGGGTGTGACTTAACCCAAGAAGCTCTTCATTGCTGGGAGAAAGTTCTTGGAGACACCCCCTACAGGGATCTAAAGCTT
>AEC15371
ATGGACAAAGTGCTGAATAGGGAGGAATCCATGGAGCTTATGGATTTATTAGGCCTTGATAGGTCTGCATGGGGGAACATTCCTGTCATGAGAAAAGCTTATCTGAAAAAATGCAAAGAACTCCACCCTGATAAAGGTGGGGACGAAGACAAGATGAAGAGAATGAATTTTTTATATAAAAAAATGGAACAAGGTGTAAAAGTTGCTCATCAGCCTGATTTTGGTACATGGAATAGTTCAGAGGTTGGTTGTGATTTTCCTCCTAATTCTGATACCCTTTATTGCAAGGAATGGCCTAACTGTGCCACTAATCCTTCAGTGCATTGCCCCTGTTTAATGTGCATGCTAAAATTAAGGCATAGAAACAGAAAATTTTTAAGAAGCAGCCCACTTGTGTGGATAGATTGCTATTGCTTTGATTGCTTCAGACAATGGTTTGGGTGTGACTTAACCCAAGAAGCTCTTCATTGCTGGGAGAAAGTTCTTGGAGACACCCCCTACAGGGATCTAAAGCTT
>AEC15365
ATGGACAAAGTGCTGAATAGGGAGGAATCCATGGAGCTTATGGATTTATTAGGCCTTGATAGGTCTGCATGGGGGAACATTCCTGTCATGAGAAAAGCTTATCTGAAAAAATGCAAAGAACTCCACCCTGATAAAGGTGGGGACGAAGACAAGATGAAGAGAATGAATTTTTTATATAAAAAAATGGAACAAGGTGTAAAAGTTGCTCATCAGCCTGATTTTGGTACATGGAATAGTTCAGAGGTTGGTTGTGATTTTCCTCCTAATTCTGATACCCTTTATTGCAAGGAATGGCCTAACTGTGCCACTAATCCTTCAGTGCATTGCCCCTGTTTAATGTGCATGCTAAAATTAAGGCATAGAAACAGAAAATTTTTAAGAAGCAGCCCACTTGTGTGGATAGATTGCTATTGCTTTGATTGCTTCAGACAATGGTTTGGGTGTGACTTAACCCAAGAAGCTCTTCATTGCTGGGAGAAAGTTCTTGGAGACACCCCCTACAGGGATCTAAAGCTT
>AEC15359
ATGGACAAAGTGCTGAATAGGGAGGAATCCATGGAGCTTATGGATTTATTAGGCCTTGATAGGTCTGCATGGGGGAACATTCCTGTCATGAGAAAAGCTTATCTGAAAAAATGCAAAGAACTCCACCCTGATAAAGGTGGGGACGAAGACAAGATGAAGAGAATGAATTTTTTATATAAAAAAATGGAACAAGGTGTAAAAGTTGCTCATCAGCCTGATTTTGGTACATGGAATAGTTCAGAGGTTGGTTGTGATTTTCCTCCTAATTCTGATACCCTTTATTGCAAGGAATGGCCTAACTGTGCCACTAATCCTTCAGTGCATTGCCCCTGTTTAATGTGCATGCTAAAATTAAGGCATAGAAACAGAAAATTTTTAAGAAGCAGCCCACTTGTGTGGATAGATTGCTATTGCTTTGATTGCTTCAGACAATGGTTTGGGTGTGACTTAACCCAAGAAGCTCTTCATTGCTGGGAGAAAGTTCTTGGAGACACCCCCTACAGGGATCTAAAGCTT
>AEC15353
ATGGACAAAGTGCTGAATAGGGAGGAATCCATGGAGCTTATGGATTTATTAGGCCTTGATAGGTCTGCATGGGGGAACATTCCTGTCATGAGAAAAGCTTATCTGAAAAAATGCAAAGAACTCCACCCTGATAAAGGTGGGGACGAAGACAAGATGAAGAGAATGAATTTTTTATATAAAAAAATGGAACAAGGTGTAAAAGTTGCTCATCAGCCTGATTTTGGTACATGGAATAGTTCAGAGGTTGGTTGTGATTTTCCTCCTAATTCTGATACCCTTTATTGCAAGGAATGGCCTAACTGTGCCACTAATCCTTCAGTGCATTGCCCCTGTTTAATGTGCATGCTAAAATTAAGGCATAGAAACAGAAAATTTTTAAGAAGCAGCCCACTTGTGTGGATAGATTGCTATTGCTTTGATTGCTTCAGACAATGGTTTGGGTGTGACTTAACCCAAGAAGCTCTTCATTGCTGGGAGAAAGTTCTTGGAGACACCCCCTACAGGGATCTAAAGCTT
>AEC15347
ATGGACAAAGTGCTGAATAGGGAGGAATCCATGGAGCTTATGGATTTATTAGGCCTTGATAGGTCTGCATGGGGGAACATTCCTGTCATGAGAAAAGCTTATCTGAAAAAATGCAAAGAACTCCACCCTGATAAAGGTGGGGACGAAGACAAGATGAAGAGAATGAATTTTTTATATAAAAAAATGGAACAAGGTGTAAAAGTTGCTCATCAGCCTGATTTTGGTACATGGAATAGTTCAGAGGTTGGTTGTGATTTTCCTCCTAATTCTGATACCCTTTATTGCAAGGAATGGCCTAACTGTGCCACTAATCCTTCAGTGCATTGCCCCTGTTTAATGTGCATGCTAAAATTAAGGCATAGAAACAGAAAATTTTTAAGAAGCAGCCCACTTGTGTGGATAGATTGCTATTGCTTTGATTGCTTCAGACAATGGTTTGGGTGTGACTTAACCCAAGAAGCTCTTCATTGCTGGGAGAAAGTTCTTGGAGACACCCCCTACAGGGATCTAAAGCTT
>AEC15341
ATGGACAAAGTGCTGAATAGGGAGGAATCCATGGAGCTTATGGATTTATTAGGCCTTGATAGGTCTGCATGGGGGAACATTCCTGTCATGAGAAAAGCTTATCTGAAAAAATGCAAAGAACTCCACCCTGATAAAGGTGGGGACGAAGACAAGATGAAGAGAATGAATTTTTTATATAAAAAAATGGAACAAGGTGTAAAAGTTGCTCATCAGCCTGATTTTGGTACATGGAATAGTTCAGAGGTTGGTTGTGATTTTCCTCCTAATTCTGATACCCTTTATTGCAAGGAATGGCCTAACTGTGCCACTAATCCTTCAGTGCATTGCCCCTGTTTAATGTGCATGCTAAAATTAAGGCATAGAAACAGAAAATTTTTAAGAAGCAGCCCACTTGTGTGGATAGATTGCTATTGCTTTGATTGCTTCAGACAATGGTTTGGGTGTGACTTAACCCAAGAAGCTCTTCATTGCTGGGAGAAAGTTCTTGGAGACACCCCCTACAGGGATCTAAAGCTT
>AEC15335
ATGGACAAAGTGCTGAATAGGGAGGAATCCATGGAGCTTATGGATTTATTAGGCCTTGATAGGTCTGCATGGGGGAACATTCCTGTCATGAGAAAAGCTTATCTGAAAAAATGCAAAGAACTCCACCCTGATAAAGGTGGGGACGAAGACAAGATGAAGAGAATGAATTTTTTATATAAAAAAATGGAACAAGGTGTAAAAGTTGCTCATCAGCCTGATTTTGGTACATGGAATAGTTCAGAGGTTGGTTGTGATTTTCCTCCTAATTCTGATACCCTTTATTGCAAGGAATGGCCTAACTGTGCCACTAATCCTTCAGTGCATTGCCCCTGTTTAATGTGCATGCTAAAATTAAGGCATAGAAACAGAAAATTTTTAAGAAGCAGCCCACTTGTGTGGATAGATTGCTATTGCTTTGATTGCTTCAGACAATGGTTTGGGTGTGACTTAACCCAAGAAGCTCTTCATTGCTGGGAGAAAGTTCTTGGAGACACCCCCTACAGGGATCTAAAGCTT
>AEC15329
ATGGACAAAGTGCTGAATAGGGAGGAATCCATGGAGCTTATGGATTTATTAGGCCTTGATAGGTCTGCATGGGGGAACATTCCTGTCATGAGAAAAGCTTATCTGAAAAAATGCAAAGAACTCCACCCTGATAAAGGTGGGGACGAAGACAAGATGAAGAGAATGAATTTTTTATATAAAAAAATGGAACAAGGTGTAAAAGTTGCTCATCAGCCTGATTTTGGTACATGGAATAGTTCAGAGGTTGGTTGTGATTTTCCTCCTAATTCTGATACCCTTTATTGCAAGGAATGGCCTAACTGTGCCACTAATCCTTCAGTGCATTGCCCCTGTTTAATGTGCATGCTAAAATTAAGGCATAGAAACAGAAAATTTTTAAGAAGCAGCCCACTTGTGTGGATAGATTGCTATTGCTTTGATTGCTTCAGACAATGGTTTGGGTGTGACTTAACCCAAGAAGCTCTTCATTGCTGGGAGAAAGTTCTTGGAGACACCCCCTACAGGGATCTAAAGCTT
>AEC15323
ATGGACAAAGTGCTGAATAGGGAGGAATCCATGGAGCTTATGGATTTATTAGGCCTTGATAGGTCTGCATGGGGGAACATTCCTGTAATGAGAAAAGCTTATCTGAAAAAATGCAAAGAACTCCACCCTGATAAAGGTGGGGACGAAGACAAGATGAAGAGAATGAATTTTTTATATAAAAAAATGGAACAAGGTGTAAAAGTTGCTCATCAGCCTGATTTTGGTACATGGAATAGTTCAGAGGTTGGTTGTGATTTTCCTCCTAATTCTGATACCCTTTATTGCAAGGAATGGCCTAACTGTGCCACTAATCCTTCAGTGCATTGCCCCTGTTTAATGTGCATGCTAAAATTAAGGCATAGAAACAGAAAATTTTTAAGAAGCAGCCCACTTGTGTGGATAGATTGCTATTGCTTTGATTGCTTCAGACAATGGTTTGGGTGTGACTTAACCCAAGAAGCTCTTCATTGCTGGGAGAAAGTTCTTGGAGACACCCCCTACAGGGATCTAAAGCTT
>AEC15317
ATGGACAAAGTGCTGAATAGGGAGGAATCCATGGAGCTTATGGATTTATTAGGCCTTGATAGGTCTGCATGGGGGAACATTCCTGTAATGAGAAAAGCTTATCTGAAAAAATGCAAAGAACTCCACCCTGATAAAGGTGGGGACGAAGACAAGATGAAGAGAATGAATTTTTTATATAAAAAAATGGAACAAGGTGTAAAAGTTGCTCATCAGCCTGATTTTGGTACATGGAATAGTTCAGAGGTTGGTTGTGATTTTCCTCCTAATTCTGATACCCTTTATTGCAAGGAATGGCCTAACTGTGCCACTAATCCTTCAGTGCATTGCCCCTGTTTAATGTGCATGCTAAAATTAAGGCATAGAAACAGAAAATTTTTAAGAAGCAGCCCACTTGTGTGGATAGATTGCTATTGCTTTGATTGCTTCAGACAATGGTTTGGGTGTGACTTAACCCAAGAAGCTCTTCATTGCTGGGAGAAAGTTCTTGGAGACACCCCCTACAGGGATCTAAAGCTT
>AEC14741
ATGGACAAAGTGCTGAATAGGGAGGAATCCATGGAGCTTATGGATTTATTAGGCCTTGATAGGTCTGCATGGGGGAACATTCCTGTCATGAGAAAAGCTTATCTGAAAAAATGCAAAGAACTCCACCCTGATAAAGGTGGGGACGAAGACAAGATGAAGAGAATGAATTTTTTATATAAAAAAATGGAACAAGGTGTAAAAGTTGCTCATCAGCCTGATTTTGGTACATGGAATAGTTCAGAGGTTGGTTGTGATTTTCCTCCTAATTCTGATACCCTTTATTGCAAGGAATGGCCTAACTGTGCCACTAATCCTTCAGTGCATTGCCCCTGTTTAATGTGCATGCTAAAATTAAGGCATAGAAACAGAAAATTTTTAAGAAGCAGCCCACTTGTGTGGATAGATTGCTATTGCTTTGATTGCTTCAGACAATGGTTTGGGTGTGACTTAACCCAAGAAGCTCTTCATTGCTGGGAGAAAGTTCTTGGAGACACCCCCTACAGGGATCTAAAGCTT
>AEC14735
ATGGACAAAGTGCTGAATAGGGAGGAATCCATGGAGCTTATGGATTTATTAGGCCTTGATAGGTCTGCATGGGGGAACATTCCTGTCATGAGAAAAGCTTATCTGAAAAAATGCAAAGAACTCCACCCTGATAAAGGTGGGGACGAAGACAAGATGAAGAGAATGAATTTTTTATATAAAAAAATGGAACAAGGTGTAAAAGTTGCTCATCAGCCTGATTTTGGTACATGGAATAGTTCAGAGGTTGGTTGTGATTTTCCTCCTAATTCTGATACCCTTTATTGCAAGGAATGGCCTAACTGTGCCACTAATCCTTCAGTGCATTGCCCCTGTTTAATGTGCATGCTAAAATTAAGGCATAGAAACAGAAAATTTTTAAGAAGCAGCCCACTTGTGTGGATAGATTGCTATTGCTTTGATTGCTTCAGACAATGGTTTGGGTGTGACTTAACCCAAGAAGCTCTTCATTGCTGGGAGAAAGTTCTTGGAGACACCCCCTACAGGGATCTAAAGCTT
>AEC14729
ATGGACAAAGTGCTGAATAGGGAGGAATCCATGGAGCTTATGGATTTATTAGGCCTTGATAGGTCTGCATGGGGGAACATTCCTGTCATGAGAAAAGCTTATCTGAAAAAATGCAAAGAACTCCACCCTGATAAAGGTGGGGACGAAGACAAGATGAAGAGAATGAATTTTTTATATAAAAAAATGGAACAAGGTGTAAAAGTTGCTCATCAGCCTGATTTTGGTACATGGAATAGTTCAGAGGTTGGTTGTGATTTTCCTCCTAATTCTGATACCCTTTATTGCAAGGAATGGCCTAACTGTGCCACTAATCCTTCAGTGCATTGCCCCTGTTTAATGTGCATGCTAAAATTAAGGCATAGAAACAGAAAATTTTTAAGAAGCAGCCCACTTGTGTGGATAGATTGCTATTGCTTTGATTGCTTCAGACAATGGTTTGGGTGTGACTTAACCCAAGAAGCTCTTCATTGCTGGGAGAAAGTTCTTGGAGACACCCCCTACAGGGATCTAAAGCTT
>AEC14723
ATGGACAAAGTGCTGAATAGGGAGGAATCCATGGAGCTTATGGATTTATTAGGCCTTGATAGGTCTGCATGGGGGAACATTCCTGTCATGAGAAAAGCTTATCTGAAAAAATGCAAAGAACTCCACCCTGATAAAGGTGGGGACGAAGACAAGATGAAGAGAATGAATTTTTTATATAAAAAAATGGAACAAGGTGTAAAAGTTGCTCATCAGCCTGATTTTGGTACATGGAATAGTTCAGAGGTTGGTTGTGATTTTCCTCCTAATTCTGATACCCTTTATTGCAAGGAATGGCCTAACTGTGCCACTAATCCTTCAGTGCATTGCCCCTGTTTAATGTGCATGCTAAAATTAAGGCATAGAAACAGAAAATTTTTAAGAAGCAGCCCACTTGTGTGGATAGATTGCTATTGCTTTGATTGCTTCAGACAATGGTTTGGGTGTGACTTAACCCAAGAAGCTCTTCATTGCTGGGAGAAAGTTCTTGGAGACACCCCCTACAGGGATCTAAAGCTT
>AEC14717
ATGGACAAAGTGCTGAATAGGGAGGAATCCATGGAGCTTATGGATTTATTAGGCCTTGATAGGTCTGCATGGGGGAACATTCCTGTCATGAGAAAAGCTTATCTGAAAAAATGCAAAGAACTCCACCCTGATAAAGGTGGGGACGAAGACAAGATGAAGAGAATGAATTTTTTATATAAAAAAATGGAACAAGGTGTAAAAGTTGCTCATCAGCCTGATTTTGGTACATGGAATAGTTCAGAGGTTGGTTGTGATTTTCCTCCTAATTCTGATACCCTTTATTGCAAGGAATGGCCTAACTGTGCCACTAATCCTTCAGTGCATTGCCCCTGTTTAATGTGCATGCTAAAATTAAGGCATAGAAACAGAAAATTTTTAAGAAGCAGCCCACTTGTGTGGATAGATTGCTATTGCTTTGATTGCTTCAGACAATGGTTTGGGTGTGACTTAACCCAAGAAGCTCTTCATTGCTGGGAGAAAGTTCTTGGAGACACCCCCTACAGGGATCTAAAGCTT
>AEC14711
ATGGACAAAGTGCTGAATAGGGAGGAATCCATGGAGCTTATGGATTTATTAGGCCTTGATAGGTCTGCATGGGGGAACATTCCTGTCATGAGAAAAGCTTATCTGAAAAAATGCAAAGAACTCCACCCTGATAAAGGTGGGGACGAAGACAAGATGAAGAGAATGAATTTTTTATATAAAAAAATGGAACAAGGTGTAAAAGTTGCTCATCAGCCTGATTTTGGTACATGGAATAGTTCAGAGGTTGGTTGTGATTTTCCTCCTAATTCTGATACCCTTTATTGCAAGGAATGGCCTAACTGTGCCACTAATCCTTCAGTGCATTGCCCCTGTTTAATGTGCATGCTAAAATTAAGGCATAGAAACAGAAAATTTTTAAGAAGCAGCCCACTTGTGTGGATAGATTGCTATTGCTTTGATTGCTTCAGACAATGGTTTGGGTGTGACTTAACCCAAGAAGCTCTTCATTGCTGGGAGAAAGTTCTTGGAGACACCCCCTACAGGGATCTAAAGCTT
>AEC14705
ATGGACAAAGTGCTGAATAGGGAGGAATCCATGGAGCTTATGGATTTATTAGGCCTTGATAGGTCTGCATGGGGGAACATTCCTGTCATGAGAAAAGCTTATCTGAAAAAATGCAAAGAACTCCACCCTGATAAAGGTGGGGACGAAGACAAGATGAAGAGAATGAATTTTTTATATAAAAAAATGGAACAAGGTGTAAAAGTTGCTCATCAGCCTGATTTTGGTACATGGAATAGTTCAGAGGTTGGTTGTGATTTTCCTCCTAATTCTGATACCCTTTATTGCAAGGAATGGCCTAACTGTGCCACTAATCCTTCAGTGCATTGCCCCTGTTTAATGTGCATGCTAAAATTAAGGCATAGAAACAGAAAATTTTTAAGAAGCAGCCCACTTGTGTGGATAGATTGCTATTGCTTTGATTGCTTCAGACAATGGTTTGGGTGTGACTTAACCCAAGAAGCTCTTCATTGCTGGGAGAAAGTTCTTGGAGACACCCCCTACAGGGATCTAAAGCTT
>AEC14699
ATGGACAAAGTGCTGAATAGGGAGGAATCCATGGAGCTTATGGATTTATTAGGCCTTGATAGGTCTGCATGGGGGAACATTCCTGTCATGAGAAAAGCTTATCTGAAAAAATGCAAAGAACTCCACCCTGATAAAGGTGGGGACGAAGACAAGATGAAGAGAATGAATTTTTTATATAAAAAAATGGAACAAGGTGTAAAAGTTGCTCATCAGCCTGATTTTGGTACATGGAATAGTTCAGAGGTTGGTTGTGATTTTCCTCCTAATTCTGATACCCTTTATTGCAAGGAATGGCCTAACTGTGCCACTAATCCTTCAGTGCATTGCCCCTGTTTAATGTGCATGCTAAAATTAAGGCATAGAAACAGAAAATTTTTAAGAAGCAGCCCACTTGTGTGGATAGATTGCTATTGCTTTGATTGCTTCAGACAATGGTTTGGGTGTGACTTAACCCAAGAAGCTCTTCATTGCTGGGAGAAAGTTCTTGGAGACACCCCCTACAGGGATCTAAAGCTT
>AEC14693
ATGGACAAAGTGCTGAATAGGGAGGAATCCATGGAGCTTATGGATTTATTAGGCCTTGATAGGTCTGCATGGGGGAACATTCCTGTCATGAGAAAAGCTTATCTGAAAAAATGCAAAGAACTCCACCCTGATAAAGGTGGGGACGAAGACAAGATGAAGAGAATGAATTTTTTATATAAAAAAATGGAACAAGGTGTAAAAGTTGCTCATCAGCCTGATTTTGGTACATGGAATAGTTCAGAGGTTGGTTGTGATTTTCCTCCTAATTCTGATACCCTTTATTGCAAGGAATGGCCTAACTGTGCCACTAATCCTTCAGTGCATTGCCCCTGTTTAATGTGCATGCTAAAATTAAGGCATAGAAACAGAAAATTTTTAAGAAGCAGCCCACTTGTGTGGATAGATTGCTATTGCTTTGATTGCTTCAGACAATGGTTTGGGTGTGACTTAACCCAAGAAGCTCTTCATTGCTGGGAGAAAGTTCTTGGAGACACCCCCTACAGGGATCTAAAGCTT
>AEC14687
ATGGACAAAGTGCTGAATAGGGAGGAATCCATGGAGCTTATGGATTTATTAGGCCTTGATAGGTCTGCATGGGGGAACATTCCTGTCATGAGAAAAGCTTATCTGAAAAAATGCAAAGAACTCCACCCTGATAAAGGTGGGGACGAAGACAAGATGAAGAGAATGAATTTTTTATATAAAAAAATGGAACAAGGTGTAAAAGTTGCTCATCAGCCTGATTTTGGTACATGGAATAGTTCAGAGGTTGGTTGTGATTTTCCTCCTAATTCTGATACCCTTTATTGCAAGGAATGGCCTAACTGTGCCACTAATCCTTCAGTGCATTGCCCCTGTTTAATGTGCATGCTAAAATTAAGGCATAGAAACAGAAAATTTTTAAGAAGCAGCCCACTTGTGTGGATAGATTGCTATTGCTTTGATTGCTTCAGACAATGGTTTGGGTGTGACTTAACCCAAGAAGCTCTTCATTGCTGGGAGAAAGTTCTTGGAGACACCCCCTACAGGGATCTAAAGCTT
>AEC14681
ATGGACAAAGTGCTGAATAGGGAGGAATCCATGGAGCTTATGGATTTATTAGGCCTTGATAGGTCTGCATGGGGGAACATTCCTGTCATGAGAAAAGCTTATCTGAAAAAATGCAAAGAACTCCACCCTGATAAAGGTGGGGACGAAGACAAGATGAAGAGAATGAATTTTTTATATAAAAAAATGGAACAAGGTGTAAAAGTTGCTCATCAGCCTGATTTTGGTACATGGAATAGTTCAGAGGTTGGTTGTGATTTTCCTCCTAATTCTGATACCCTTTATTGCAAGGAATGGCCTAACTGTGCCACTAATCCTTCAGTGCATTGCCCCTGTTTAATGTGCATGCTAAAATTAAGGCATAGAAACAGAAAATTTTTAAGAAGCAGCCCACTTGTGTGGATAGATTGCTATTGCTTTGATTGCTTCAGACAATGGTTTGGGTGTGACTTAACCCAAGAAGCTCTTCATTGCTGGGAGAAAGTTCTTGGAGACACCCCCTACAGGGATCTAAAGCTT
>AEC14675
ATGGACAAAGTGCTGAATAGGGAGGAATCCATGGAGCTTATGGATTTATTAGGCCTTGATAGGTCTGCATGGGGGAACATTCCTGTCATGAGAAAAGCTTATCTGAAAAAATGCAAAGAACTCCACCCTGATAAAGGTGGGGACGAAGACAAGATGAAGAGAATGAATTTTTTATATAAAAAAATGGAACAAGGTGTAAAAGTTGCTCATCAGCCTGATTTTGGTACATGGAATAGTTCAGAGGTTGGTTGTGATTTTCCTCCTAATTCTGATACCCTTTATTGCAAGGAATGGCCTAACTGTGCCACTAATCCTTCAGTGCATTGCCCCTGTTTAATGTGCATGCTAAAATTAAGGCATAGAAACAGAAAATTTTTAAGAAGCAGCCCACTTGTGTGGATAGATTGCTATTGCTTTGATTGCTTCAGACAATGGTTTGGGTGTGACTTAACCCAAGAAGCTCTTCATTGCTGGGAGAAAGTTCTTGGAGACACCCCCTACAGGGATCTAAAGCTT
>AEC14669
ATGGACAAAGTGCTGAATAGGGAGGAATCCATGGAGCTTATGGATTTATTAGGCCTTGATAGGTCTGCATGGGGGAACATTCCTGTCATGAGAAAAGCTTATCTGAAAAAATGCAAAGAACTCCACCCTGATAAAGGTGGGGACGAAGACAAGATGAAGAGAATGAATTTTTTATATAAAAAAATGGAACAAGGTGTAAAAGTTGCTCATCAGCCTGATTTTGGTACATGGAATAGTTCAGAGGTTGGTTGTGATTTTCCTCCTAATTCTGATACCCTTTATTGCAAGGAATGGCCTAACTGTGCCACTAATCCTTCAGTGCATTGCCCCTGTTTAATGTGCATGCTAAAATTAAGGCATAGAAACAGAAAATTTTTAAGAAGCAGCCCACTTGTGTGGATAGATTGCTATTGCTTTGATTGCTTCAGACAATGGTTTGGGTGTGACTTAACCCAAGAAGCTCTTCATTGCTGGGAGAAAGTTCTTGGAGACACCCCCTACAGGGATCTAAAGCTT
>AEC14663
ATGGACAAAGTGCTGAATAGGGAGGAATCCATGGAGCTTATGGATTTATTAGGCCTTGATAGGTCTGCATGGGGGAACATTCCTGTCATGAGAAAAGCTTATCTGAAAAAATGCAAAGAACTCCACCCTGATAAAGGTGGGGACGAAGACAAGATGAAGAGAATGAATTTTTTATATAAAAAAATGGAACAAGGTGTAAAAGTTGCTCATCAGCCTGATTTTGGTACATGGAATAGTTCAGAGGTTGGTTGTGATTTTCCTCCTAATTCTGATACCCTTTATTGCAAGGAATGGCCTAACTGTGCCACTAATCCTTCAGTGCATTGCCCCTGTTTAATGTGCATGCTAAAATTAAGGCATAGAAACAGAAAATTTTTAAGAAGCAGCCCACTTGTGTGGATAGATTGCTATTGCTTTGATTGCTTCAGACAATGGTTTGGGTGTGACTTAACCCAAGAAGCTCTTCATTGCTGGGAGAAAGTTCTTGGAGACACCCCCTACAGGGATCTAAAGCTT
>AEC14657
ATGGACAAAGTGCTGAATAGGGAGGAATCCATGGAGCTTATGGATTTATTAGGCCTTGATAGGTCTGCATGGGGGAACATTCCTGTCATGAGAAAAGCTTATCTGAAAAAATGCAAAGAACTCCACCCTGATAAAGGTGGGGACGAAGACAAGATGAAGAGAATGAATTTTTTATATAAAAAAATGGAACAAGGTGTAAAAGTTGCTCATCAGCCTGATTTTGGTACATGGAATAGTTCAGAGGTTGGTTGTGATTTTCCTCCTAATTCTGATACCCTTTATTGCAAGGAATGGCCTAACTGTGCCACTAATCCTTCAGTGCATTGCCCCTGTTTAATGTGCATGCTAAAATTAAGGCATAGAAACAGAAAATTTTTAAGAAGCAGCCCACTTGTGTGGATAGATTGCTATTGCTTTGATTGCTTCAGACAATGGTTTGGGTGTGACTTAACCCAAGAAGCTCTTCATTGCTGGGAGAAAGTTCTTGGAGACACCCCCTACAGGGATCTAAAGCTT
>AEC14651
ATGGACAAAGTGCTGAATAGGGAGGAATCCATGGAGCTTATGGATTTATTAGGCCTTGATAGGTCTGCATGGGGGAACATTCCTGTCATGAGAAAAGCTTATCTGAAAAAATGCAAAGAACTCCACCCTGATAAAGGTGGGGACGAAGACAAGATGAAGAGAATGAATTTTTTATATAAAAAAATGGAACAAGGTGTAAAAGTTGCTCATCAGCCTGATTTTGGTACATGGAATAGTTCAGAGGTTGGTTGTGATTTTCCTCCTAATTCTGATACCCTTTATTGCAAGGAATGGCCTAACTGTGCCACTAATCCTTCAGTGCATTGCCCCTGTTTAATGTGCATGCTAAAATTAAGGCATAGAAACAGAAAATTTTTAAGAAGCAGCCCACTTGTGTGGATAGATTGCTATTGCTTTGATTGCTTCAGACAATGGTTTGGGTGTGACTTAACCCAAGAAGCTCTTCATTGCTGGGAGAAAGTTCTTGGAGACACCCCCTACAGGGATCTAAAGCTT
>AEC14645
ATGGACAAAGTGCTGAATAGGGAGGAATCCATGGAGCTTATGGATTTATTAGGCCTTGATAGGTCTGCATGGGGGAACATTCCTGTCATGAGAAAAGCTTATCTGAAAAAATGCAAAGAACTCCACCCTGATAAAGGTGGGGACGAAGACAAGATGAAGAGAATGAATTTTTTATATAAAAAAATGGAACAAGGTGTAAAAGTTGCTCATCAGCCTGATTTTGGTACATGGAATAGTTCAGAGGTTGGTTGTGATTTTCCTCCTAATTCTGATACCCTTTATTGCAAGGAATGGCCTAACTGTGCCACTAATCCTTCAGTGCATTGCCCCTGTTTAATGTGCATGCTAAAATTAAGGCATAGAAACAGAAAATTTTTAAGAAGCAGCCCACTTGTGTGGATAGATTGCTATTGCTTTGATTGCTTCAGACAATGGTTTGGGTGTGACTTAACCCAAGAAGCTCTTCATTGCTGGGAGAAAGTTCTTGGAGACACCCCCTACAGGGATCTAAAGCTT
>AEC14639
ATGGACAAAGTGCTGAATAGGGAGGAATCCATGGAGCTTATGGATTTATTAGGCCTTGATAGGTCTGCATGGGGGAACATTCCTGTCATGAGAAAAGCTTATCTGAAAAAATGCAAAGAACTCCACCCTGATAAAGGTGGGGACGAAGACAAGATGAAGAGAATGAATTTTTTATATAAAAAAATGGAACAAGGTGTAAAAGTTGCTCATCAGCCTGATTTTGGTACATGGAATAGTTCAGAGGTTGGTTGTGATTTTCCTCCTAATTCTGATACCCTTTATTGCAAGGAATGGCCTAACTGTGCCACTAATCCTTCAGTGCATTGCCCCTGTTTAATGTGCATGCTAAAATTAAGGCATAGAAACAGAAAATTTTTAAGAAGCAGCCCACTTGTGTGGATAGATTGCTATTGCTTTGATTGCTTCAGACAATGGTTTGGGTGTGACTTAACCCAAGAAGCTCTTCATTGCTGGGAGAAAGTTCTTGGAGACACCCCCTACAGGGATCTAAAGCTT
>AEC14633
ATGGACAAAGTGCTGAATAGGGAGGAATCCATGGAGCTTATGGATTTATTAGGCCTTGATAGGTCTGCATGGGGGAACATTCCTGTCATGAGAAAAGCTTATCTGAAAAAATGCAAAGAACTCCACCCTGATAAAGGTGGGGACGAAGACAAGATGAAGAGAATGAATTTTTTATATAAAAAAATGGAACAAGGTGTAAAAGTTGCTCATCAGCCTGATTTTGGTACATGGAATAGTTCAGAGGTTGGTTGTGATTTTCCTCCTAATTCTGATACCCTTTATTGCAAGGAATGGCCTAACTGTGCCACTAATCCTTCAGTGCATTGCCCCTGTTTAATGTGCATGCTAAAATTAAGGCATAGAAACAGAAAATTTTTAAGAAGCAGCCCACTTGTGTGGATAGATTGCTATTGCTTTGATTGCTTCAGACAATGGTTTGGGTGTGACTTAACCCAAGAAGCTCTTCATTGCTGGGAGAAAGTTCTTGGAGACACCCCCTACAGGGATCTAAAGCTT
>AEC14627
ATGGACAAAGTGCTGAATAGGGAGGAATCCATGGAGCTTATGGATTTATTAGGCCTTGATAGGTCTGCATGGGGGAACATTCCTGTCATGAGAAAAGCTTATCTGAAAAAATGCAAAGAACTCCACCCTGATAAAGGTGGGGACGAAGACAAGATGAAGAGAATGAATTTTTTATATAAAAAAATGGAACAAGGTGTAAAAGTTGCTCATCAGCCTGATTTTGGTACATGGAATAGTTCAGAGGTTGGTTGTGATTTTCCTCCTAATTCTGATACCCTTTATTGCAAGGAATGGCCTAACTGTGCCACTAATCCTTCAGTGCATTGCCCCTGTTTAATGTGCATGCTAAAATTAAGGCATAGAAACAGAAAATTTTTAAGAAGCAGCCCACTTGTGTGGATAGATTGCTATTGCTTTGATTGCTTCAGACAATGGTTTGGGTGTGACTTAACCCAAGAAGCTCTTCATTGCTGGGAGAAAGTTCTTGGAGACACCCCCTACAGGGATCTAAAGCTT
>AEC14621
ATGGACAAAGTGCTGAATAGGGAGGAATCCATGGAGCTTATGGATTTATTAGGCCTTGATAGGTCTGCATGGGGGAACATTCCTGTCATGAGAAAAGCTTATCTGAAAAAATGCAAAGAACTCCACCCTGATAAAGGTGGGGACGAAGACAAGATGAAGAGAATGAATTTTTTATATAAAAAAATGGAACAAGGTGTAAAAGTTGCTCATCAGCCTGATTTTGGTACATGGAATAGTTCAGAGGTTGGTTGTGATTTTCCTCCTAATTCTGATACCCTTTATTGCAAGGAATGGCCTAACTGTGCCACTAATCCTTCAGTGCATTGCCCCTGTTTAATGTGCATGCTAAAATTAAGGCATAGAAACAGAAAATTTTTAAGAAGCAGCCCACTTGTGTGGATAGATTGCTATTGCTTTGATTGCTTCAGACAATGGTTTGGGTGTGACTTAACCCAAGAAGCTCTTCATTGCTGGGAGAAAGTTCTTGGAGACACCCCCTACAGGGATCTAAAGCTT
>AEC14615
ATGGACAAAGTGCTGAATAGGGAGGAATCCATGGAGCTTATGGATTTATTAGGCCTTGATAGGTCTGCATGGGGGAACATTCCTGTCATGAGAAAAGCTTATCTGAAAAAATGCAAAGAACTCCACCCTGATAAAGGTGGGGACGAAGACAAGATGAAGAGAATGAATTTTTTATATAAAAAAATGGAACAAGGTGTAAAAGTTGCTCATCAGCCTGATTTTGGTACATGGAATAGTTCAGAGGTTGGTTGTGATTTTCCTCCTAATTCTGATACCCTTTATTGCAAGGAATGGCCTAACTGTGCCACTAATCCTTCAGTGCATTGCCCCTGTTTAATGTGCATGCTAAAATTAAGGCATAGAAACAGAAAATTTTTAAGAAGCAGCCCACTTGTGTGGATAGATTGCTATTGCTTTGATTGCTTCAGACAATGGTTTGGGTGTGACTTAACCCAAGAAGCTCTTCATTGCTGGGAGAAAGTTCTTGGAGACACCCCCTACAGGGATCTAAAGCTT
>AEC14609
ATGGACAAAGTGCTGAATAGGGAGGAATCCATGGAGCTTATGGATTTATTAGGCCTTGATAGGTCTGCATGGGGGAACATTCCTGTCATGAGAAAAGCTTATCTGAAAAAATGCAAAGAACTCCACCCTGATAAAGGTGGGGACGAAGACAAGATGAAGAGAATGAATTTTTTATATAAAAAAATGGAACAAGGTGTAAAAGTTGCTCATCAGCCTGATTTTGGTACATGGAATAGTTCAGAGGTTGGTTGTGATTTTCCTCCTAATTCTGATACCCTTTATTGCAAGGAATGGCCTAACTGTGCCACTAATCCTTCAGTGCATTGCCCCTGTTTAATGTGCATGCTAAAATTAAGGCATAGAAACAGAAAATTTTTAAGAAGCAGCCCACTTGTGTGGATAGATTGCTATTGCTTTGATTGCTTCAGACAATGGTTTGGGTGTGACTTAACCCAAGAAGCTCTTCATTGCTGGGAGAAAGTTCTTGGAGACACCCCCTACAGGGATCTAAAGCTT
>AEC14603
ATGGACAAAGTGCTGAATAGGGAGGAATCCATGGAGCTTATGGATTTATTAGGCCTTGATAGGTCTGCATGGGGGAACATTCCTGTCATGAGAAAAGCTTATCTGAAAAAATGCAAAGAACTCCACCCTGATAAAGGTGGGGACGAAGACAAGATGAAGAGAATGAATTTTTTATATAAAAAAATGGAACAAGGTGTAAAAGTTGCTCATCAGCCTGATTTTGGTACATGGAATAGTTCAGAGGTTGGTTGTGATTTTCCTCCTAATTCTGATACCCTTTATTGCAAGGAATGGCCTAACTGTGCCACTAATCCTTCAGTGCATTGCCCCTGTTTAATGTGCATGCTAAAATTAAGGCATAGAAACAGAAAATTTTTAAGAAGCAGCCCACTTGTGTGGATAGATTGCTATTGCTTTGATTGCTTCAGACAATGGTTTGGGTGTGACTTAACCCAAGAAGCTCTTCATTGCTGGGAGAAAGTTCTTGGAGACACCCCCTACAGGGATCTAAAGCTT
>AEC14597
ATGGACAAAGTGCTGAATAGGGAGGAATCCATGGAGCTTATGGATTTATTAGGCCTTGATAGGTCTGCATGGGGGAACATTCCTGTCATGAGAAAAGCTTATCTGAAAAAATGCAAAGAACTCCACCCTGATAAAGGTGGGGACGAAGACAAGATGAAGAGAATGAATTTTTTATATAAAAAAATGGAACAAGGTGTAAAAGTTGCTCATCAGCCTGATTTTGGTACATGGAATAGTTCAGAGGTTGGTTGTGATTTTCCTCCTAATTCTGATACCCTTTATTGCAAGGAATGGCCTAACTGTGCCACTAATCCTTCAGTGCATTGCCCCTGTTTAATGTGCATGCTAAAATTAAGGCATAGAAACAGAAAATTTTTAAGAAGCAGCCCACTTGTGTGGATAGATTGCTATTGCTTTGATTGCTTCAGACAATGGTTTGGGTGTGACTTAACCCAAGAAGCTCTTCATTGCTGGGAGAAAGTTCTTGGAGACACCCCCTACAGGGATCTAAAGCTT
>AEC14591
ATGGACAAAGTGCTGAATAGGGAGGAATCCATGGAGCTTATGGATTTATTAGGCCTTGATAGGTCTGCATGGGGGAACATTCCTGTCATGAGAAAAGCTTATCTGAAAAAATGCAAAGAACTCCACCCTGATAAAGGTGGGGACGAAGACAAGATGAAGAGAATGAATTTTTTATATAAAAAAATGGAACAAGGTGTAAAAGTTGCTCATCAGCCTGATTTTGGTACATGGAATAGTTCAGAGGTTGGTTGTGATTTTCCTCCTAATTCTGATACCCTTTATTGCAAGGAATGGCCTAACTGTGCCACTAATCCTTCAGTGCATTGCCCCTGTTTAATGTGCATGCTAAAATTAAGGCATAGAAACAGAAAATTTTTAAGAAGCAGCCCACTTGTGTGGATAGATTGCTATTGCTTTGATTGCTTCAGACAATGGTTTGGGTGTGACTTAACCCAAGAAGCTCTTCATTGCTGGGAGAAAGTTCTTGGAGACACCCCCTACAGGGATCTAAAGCTT
>AEC14585
ATGGACAAAGTGCTGAATAGGGAGGAATCCATGGAGCTTATGGATTTATTAGGCCTTGATAGGTCTGCATGGGGGAACATTCCTGTCATGAGAAAAGCTTATCTGAAAAAATGCAAAGAACTCCACCCTGATAAAGGTGGGGACGAAGACAAGATGAAGAGAATGAATTTTTTATATAAAAAAATGGAACAAGGTGTAAAAGTTGCTCATCAGCCTGATTTTGGTACATGGAATAGTTCAGAGGTTGGTTGTGATTTTCCTCCTAATTCTGATACCCTTTATTGCAAGGAATGGCCTAACTGTGCCACTAATCCTTCAGTGCATTGCCCCTGTTTAATGTGCATGCTAAAATTAAGGCATAGAAACAGAAAATTTTTAAGAAGCAGCCCACTTGTGTGGATAGATTGCTATTGCTTTGATTGCTTCAGACAATGGTTTGGGTGTGACTTAACCCAAGAAGCTCTTCATTGCTGGGAGAAAGTTCTTGGAGACACCCCCTACAGGGATCTAAAGCTT
>AEC14579
ATGGACAAAGTGCTGAATAGGGAGGAATCCATGGAGCTTATGGATTTATTAGGCCTTGATAGGTCTGCATGGGGGAACATTCCTGTCATGAGAAAAGCTTATCTGAAAAAATGCAAAGAACTCCACCCTGATAAAGGTGGGGACGAAGACAAGATGAAGAGAATGAATTTTTTATATAAAAAAATGGAACAAGGTGTAAAAGTTGCTCATCAGCCTGATTTTGGTACATGGAATAGTTCAGAGGTTGGTTGTGATTTTCCTCCTAATTCTGATACCCTTTATTGCAAGGAATGGCCTAACTGTGCCACTAATCCTTCAGTGCATTGCCCCTGTTTAATGTGCATGCTAAAATTAAGGCATAGAAACAGAAAATTTTTAAGAAGCAGCCCACTTGTGTGGATAGATTGCTATTGCTTTGATTGCTTCAGACAATGGTTTGGGTGTGACTTAACCCAAGAAGCTCTTCATTGCTGGGAGAAAGTTCTTGGAGACACCCCCTACAGGGATCTAAAGCTT
>AEC14573
ATGGACAAAGTGCTGAATAGGGAGGAATCCATGGAGCTTATGGATTTATTAGGCCTTGATAGGTCTGCATGGGGGAACATTCCTGTCATGAGAAAAGCTTATCTGAAAAAATGCAAAGAACTCCACCCTGATAAAGGTGGGGACGAAGACAAGATGAAGAGAATGAATTTTTTATATAAAAAAATGGAACAAGGTGTAAAAGTTGCTCATCAGCCTGATTTTGGTACATGGAATAGTTCAGAGGTTGGTTGTGATTTTCCTCCTAATTCTGATACCCTTTATTGCAAGGAATGGCCTAACTGTGCCACTAATCCTTCAGTGCATTGCCCCTGTTTAATGTGCATGCTAAAATTAAGGCATAGAAACAGAAAATTTTTAAGAAGCAGCCCACTTGTGTGGATAGATTGCTATTGCTTTGATTGCTTCAGACAATGGTTTGGGTGTGACTTAACCCAAGAAGCTCTTCATTGCTGGGAGAAAGTTCTTGGAGACACCCCCTACAGGGATCTAAAGCTT
>AEC14567
ATGGACAAAGTGCTGAATAGGGAGGAATCCATGGAGCTTATGGATTTATTAGGCCTTGATAGGTCTGCATGGGGGAACATTCCTGTCATGAGAAAAGCTTATCTGAAAAAATGCAAAGAACTCCACCCTGATAAAGGTGGGGACGAAGACAAGATGAAGAGAATGAATTTTTTATATAAAAAAATGGAACAAGGTGTAAAAGTTGCTCATCAGCCTGATTTTGGTACATGGAATAGTTCAGAGGTTGGTTGTGATTTTCCTCCTAATTCTGATACCCTTTATTGCAAGGAATGGCCTAACTGTGCCACTAATCCTTCAGTGCATTGCCCCTGTTTAATGTGCATGCTAAAATTAAGGCATAGAAACAGAAAATTTTTAAGAAGCAGCCCACTTGTGTGGATAGATTGCTATTGCTTTGATTGCTTCAGACAATGGTTTGGGTGTGACTTAACCCAAGAAGCTCTTCATTGCTGGGAGAAAGTTCTTGGAGACACCCCCTACAGGGATCTAAAGCTT
>AEC14561
ATGGACAAAGTGCTGAATAGGGAGGAATCCATGGAGCTTATGGATTTATTAGGCCTTGATAGGTCTGCATGGGGGAACATTCCTGTCATGAGAAAAGCTTATCTGAAAAAATGCAAAGAACTCCACCCTGATAAAGGTGGGGACGAAGACAAGATGAAGAGAATGAATTTTTTATATAAAAAAATGGAACAAGGTGTAAAAGTTGCTCATCAGCCTGATTTTGGTACATGGAATAGTTCAGAGGTTGGTTGTGATTTTCCTCCTAATTCTGATACCCTTTATTGCAAGGAATGGCCTAACTGTGCCACTAATCCTTCAGTGCATTGCCCCTGTTTAATGTGCATGCTAAAATTAAGGCATAGAAACAGAAAATTTTTAAGAAGCAGCCCACTTGTGTGGATAGATTGCTATTGCTTTGATTGCTTCAGACAATGGTTTGGGTGTGACTTAACCCAAGAAGCTCTTCATTGCTGGGAGAAAGTTCTTGGAGACACCCCCTACAGGGATCTAAAGCTT
>AEC14555
ATGGACAAAGTGCTGAATAGGGAGGAATCCATGGAGCTTATGGATTTATTAGGCCTTGATAGGTCTGCATGGGGGAACATTCCTGTCATGAGAAAAGCTTATCTGAAAAAATGCAAAGAACTCCACCCTGATAAAGGTGGGGACGAAGACAAGATGAAGAGAATGAATTTTTTATATAAAAAAATGGAACAAGGTGTAAAAGTTGCTCATCAGCCTGATTTTGGTACATGGAATAGTTCAGAGGTTGGTTGTGATTTTCCTCCTAATTCTGATACCCTTTATTGCAAGGAATGGCCTAACTGTGCCACTAATCCTTCAGTGCATTGCCCCTGTTTAATGTGCATGCTAAAATTAAGGCATAGAAACAGAAAATTTTTAAGAAGCAGCCCACTTGTGTGGATAGATTGCTATTGCTTTGATTGCTTCAGACAATGGTTTGGGTGTGACTTAACCCAAGAAGCTCTTCATTGCTGGGAGAAAGTTCTTGGAGACACCCCCTACAGGGATCTAAAGCTT
>AEC14549
ATGGACAAAGTGCTGAATAGGGAGGAATCCATGGAGCTTATGGATTTATTAGGCCTTGATAGGTCTGCATGGGGGAACATTCCTGTCATGAGAAAAGCTTATCTGAAAAAATGCAAAGAACTCCACCCTGATAAAGGTGGGGACGAAGACAAGATGAAGAGAATGAATTTTTTATATAAAAAAATGGAACAAGGTGTAAAAGTTGCTCATCAGCCTGATTTTGGTACATGGAATAGTTCAGAGGTTGGTTGTGATTTTCCTCCTAATTCTGATACCCTTTATTGCAAGGAATGGCCTAACTGTGCCACTAATCCTTCAGTGCATTGCCCCTGTTTAATGTGCATGCTAAAATTAAGGCATAGAAACAGAAAATTTTTAAGAAGCAGCCCACTTGTGTGGATAGATTGCTATTGCTTTGATTGCTTCAGACAATGGTTTGGGTGTGACTTAACCCAAGAAGCTCTTCATTGCTGGGAGAAAGTTCTTGGAGACACCCCCTACAGGGATCTAAAGCTT
>AEC14543
ATGGACAAAGTGCTGAATAGGGAGGAATCCATGGAGCTTATGGATTTATTAGGCCTTGATAGGTCTGCATGGGGGAACATTCCTGTCATGAGAAAAGCTTATCTGAAAAAATGCAAAGAACTCCACCCTGATAAAGGTGGGGACGAAGACAAGATGAAGAGAATGAATTTTTTATATAAAAAAATGGAACAAGGTGTAAAAGTTGCTCATCAGCCTGATTTTGGTACATGGAATAGTTCAGAGGTTGGTTGTGATTTTCCTCCTAATTCTGATACCCTTTATTGCAAGGAATGGCCTAACTGTGCCACTAATCCTTCAGTGCATTGCCCCTGTTTAATGTGCATGCTAAAATTAAGGCATAGAAACAGAAAATTTTTAAGAAGCAGCCCACTTGTGTGGATAGATTGCTATTGCTTTGATTGCTTCAGACAATGGTTTGGGTGTGACTTAACCCAAGAAGCTCTTCATTGCTGGGAGAAAGTTCTTGGAGACACCCCCTACAGGGATCTAAAGCTT
>AEC14537
ATGGACAAAGTGCTGAATAGGGAGGAATCCATGGAGCTTATGGATTTATTAGGCCTTGATAGGTCTGCATGGGGGAACATTCCTGTCATGAGAAAAGCTTATCTGAAAAAATGCAAAGAACTCCACCCTGATAAAGGTGGGGACGAAGACAAGATGAAGAGAATGAATTTTTTATATAAAAAAATGGAACAAGGTGTAAAAGTTGCTCATCAGCCTGATTTTGGTACATGGAATAGTTCAGAGGTTGGTTGTGATTTTCCTCCTAATTCTGATACCCTTTATTGCAAGGAATGGCCTAACTGTGCCACTAATCCTTCAGTGCATTGCCCCTGTTTAATGTGCATGCTAAAATTAAGGCATAGAAACAGAAAATTTTTAAGAAGCAGCCCACTTGTGTGGATAGATTGCTATTGCTTTGATTGCTTCAGACAATGGTTTGGGTGTGACTTAACCCAAGAAGCTCTTCATTGCTGGGAGAAAGTTCTTGGAGACACCCCCTACAGGGATCTAAAGCTT
>AEC14531
ATGGACAAAGTGCTGAATAGGGAGGAATCCATGGAGCTTATGGATTTATTAGGCCTTGATAGGTCTGCATGGGGGAACATTCCTGTCATGAGAAAAGCTTATCTGAAAAAATGCAAAGAACTCCACCCTGATAAAGGTGGGGACGAAGACAAGATGAAGAGAATGAATTTTTTATATAAAAAAATGGAACAAGGTGTAAAAGTTGCTCATCAGCCTGATTTTGGTACATGGAATAGTTCAGAGGTTGGTTGTGATTTTCCTCCTAATTCTGATACCCTTTATTGCAAGGAATGGCCTAACTGTGCCACTAATCCTTCAGTGCATTGCCCCTGTTTAATGTGCATGCTAAAATTAAGGCATAGAAACAGAAAATTTTTAAGAAGCAGCCCACTTGTGTGGATAGATTGCTATTGCTTTGATTGCTTCAGACAATGGTTTGGGTGTGACTTAACCCAAGAAGCTCTTCATTGCTGGGAGAAAGTTCTTGGAGACACCCCCTACAGGGATCTAAAGCTT
>AEC14526
ATGGACAAAGTGCTGAATAGGGAGGAATCCATGGAGCTTATGGATTTATTAGGCCTTGATAGGTCTGCATGGGGGAACATTCCTGTCATGAGAAAAGCTTATCTGAAAAAATGCAAAGAACTCCACCCTGATAAAGGTGGGGACGAAGACAAGATGAAGAGAATGAATTTTTTATATAAAAAAATGGAACAAGGTGTAAAAGTTGCTCATCAGCCTGATTTTGGTACATGGAATAGTTCAGAGGTTGGTTGTGATTTTCCTCCTAATTCTGATACCCTTTATTGCAAGGAATGGCCTAACTGTGCCACTAATCCTTCAGTGCATTGCCCCTGTTTAATGTGCATGCTAAAATTAAGGCATAGAAACAGAAAATTTTTAAGAAGCAGCCCACTTGTGTGGATAGATTGCTATTGCTTTGATTGCTTCAGACAATGGTTTGGGTGTGACTTAACCCAAGAAGCTCTTCATTGCTGGGAGAAAGTTCTTGGAGACACCCCCTACAGGGATCTAAAGCTT
>AEC14520
ATGGACAAAGTGCTGAATAGGGAGGAATCCATGGAGCTTATGGATTTATTAGGCCTTGATAGGTCTGCATGGGGGAACATTCCTGTCATGAGAAAAGCTTATCTGAAAAAATGCAAAGAACTCCACCCTGATAAAGGTGGGGACGAAGACAAGATGAAGAGAATGAATTTTTTATATAAAAAAATGGAACAAGGTGTAAAAGTTGCTCATCAGCCTGATTTTGGTACATGGAATAGTTCAGAGGTTGGTTGTGATTTTCCTCCTAATTCTGATACCCTTTATTGCAAGGAATGGCCTAACTGTGCCACTAATCCTTCAGTGCATTGCCCCTGTTTAATGTGCATGCTAAAATTAAGGCATAGAAACAGAAAATTTTTAAGAAGCAGCCCACTTGTGTGGATAGATTGCTATTGCTTTGATTGCTTCAGACAATGGTTTGGGTGTGACTTAACCCAAGAAGCTCTTCATTGCTGGGAGAAAGTTCTTGGAGACACCCCCTACAGGGATCTAAAGCTT
>AAT09833
ATGGACAAAGTGCTGAATAGGGAGGAATCCATGGAGCTCATGGATTTATTAGGCCTTGATAGATCTGCATGGGGAAACATTCCTGTCATGAGAAAAGCTTATCTAAAAAAATGCAAAGAACTTCACCCTGATAAAGGTGGGGACGAAGACAAAATGAAGAGAATGAATTTTTTATATAAAAAAATGGAACAAGGTGTAAAAGTTGCTCATCAGCCTGATTTTGGTACATGGAATAGTTCAGAGGTTGGTTGTGATTTTCCTCCTAATTCTGATACCCTTTATTGCAAGGAATGGCCTAATTGTGCCACTAATCCTTCAGTGCATTGCCCCTGTTTAATGTGCATGCTAAAATTAAGGCATAGAAACAGAAAATTTTTAAGAAGCAGCCCACTTGTGTGGATAGATTGCTATTGCTTTGATTGCTTCAGACAATGGTTTGGGTGTGACTTAACCCAAGAAGCTCTTCATTGCTGGGAGAAGGTTCTTGGAGATACCCCCTACAGGGATCTAAAGCTT
>AAC40844
ATGGACAAAGTGCTGAATAGGGAGGAATCCATGGAGCTCATGGATTTATTAGGCCTTGATAGATCTGCATGGGGAAACATTCCTGTCATGAGAAAAGCTTATCTGAAAAAATGCAAAGAACTTCACCCTGATAAAGGTGGGGACGAAGACAAAATGAAGAGAATGAATTTTTTATATAAAAAAATGGAACAAGGTGTAAAAGTTGCTCATCAGCCTGATTTTGGTACATGGAATAGTTCAGAGGTTGGTTGTGATTTTCCTCCTAATTCTGATACCCTTTATTGCAAGGAATGGCCTAATTGTGCCACTAATCCTTCAGTGCATTGCCCCTGTTTAATGTGCATGCTAAAATTAAGGCATAGAAACAGAAAATTTTTAAGAAGCAGCCCACTTGTGTGGATAGATTGCTATTGCTTTGATTGCTTCAGACAATGGTTTGGGTGTGACTTAACCCAAGAAGCTCTTCATTGCTGGGAGAAGGTTCTTGGAGACACCCCCTACAGGGATCTAAAGCTT
>AAM69544
ATGGACAAAGTGCTGAATAGGGAGGAATCCATGGAGCTCATGGATTTATTAGGCCTTGATAGATCTGCATGGGGAAACATTCCTGTCATGAGAAAAGCTTATCTGAAAAAATGCAAAGAACTTCACCCTGATAAAGGTGGGGACGAAGACAAAATGAAGAGAATGAATTTTTTATATAAAAAAATGGAACAAGGTGTAAAAGTTGCTCATCAGCCTGATTTTGGTACATGGAATAGTTCAGAGGTTGGTTGTGATTTTCCTCCTAATTCTGATACCCTTTATTGCAAGGAATGGCCTAATTGTGCCACTAATCCTTCAGTGCATTGCCCCTGTTTAATGTGCATGCTAAAATTAAGGCATAGAAACAGAAAATTTTTAAGAAGCAGCCCACTTGTGTGGATAGATTGCTATTGCTTTGATTGCTTCAGACAATGGTTTGGGTGTGACTTAACCCAAGAAGCTCTTCATTGCTGGGAGAAGGTTCTTGGAGACACCCCCTACAGGGATCTAAAGCTT
>AAR02465
ATGGACAAAGTGCTGAATAGGGAGGAATCCATGGAGCTCATGGATTTATTAGGCCTTGATAGATCTGCATGGGGAAACATTCCTGTCATGAGAAAAGCTTATCTAAAAAAATGCAAAGAACTTCACCCTGATAAAGGTGGGGACGAAGACAAAATGAAGAGAATGAATTTTTTATATAAAAAAATGGAGCAAGGTGTAAAAGTTGCTCATCAGCCTGATTTTGGTACATGGAATAGTTCAGAGGTTAGTTGTGATTTTCCTCCTAATTCTGATACCCTTTATTGCAAGGAATGGCCTAATTGTGCCACTAATCCTTCAGTGCATTGCCCCTGTTTAATGTGCATGCTAAAATTAAGGCATAGAAACAGAAAATTTTTAAGAAGCAGCCCACTTGTGTGGATAGATTGCTATTGCTTTGATTGCTTCAGACAATGGTTTGGGTGTGACTTAACCCCAGAAGCTCTTCATTGCTGGGAGAAGGTTCTTGGAGATACCCCCTACAGGGATCTAAAGCTT
>AAR02459
ATGGACAAAGTGCTGAATAGGGAGGAATCCATGGAGCTCATGGATTTATTAGGCCTTGATAGATCTGCATGGGGAAACATTCCTGTCATGAGAAAAGCTTATCTAAAAAAATGCAAAGAACTTCACCCTGATAAAGGTGGGGACGAAGACAAAATGAAGAGAATGAATTTTTTATATAAAAAAATGGAGCAAGGTGTAAAAGTTGCTCATCAGCCTGATTTTGGTACATGGAATAGTTCAGAGGTTAGTTGTGATTTTCCTCCTAATTCTGATACCCTTTATTGCAAGGAATGGCCTAATTGTGCCACTAATCCTTCAGTGCATTGCCCCTGTTTAATGTGCATGCTAAAATTAAGGCATAGAAACAGAAAATTTTTAAGAAGCAGCCCACTTGTGTGGATAGATTGCTATTGCTTTGATTGCTTCAGACAATGGTTTGGGTGTGACTTAACCCAAGAAGCTCTTCATTGCTGGGAGAAGGTTCTTGGAGATACCCCCTACAGGGATCTAAAGCTT
>AAT09845
ATGGACAAAGTGCTGAATAGGGAGGAATCCATGGAGCTCATGGATTTATTAGGCCTTGATAGATCTGCATGGGGAAACATCCCTGTCATGAGAAAAGCTTATCTTAAAAAATGCAAAGAACTTCACCCTGATAAAGGTGGGGACGAAGACAAAATGAAGAGAATGAATTTTTTATATAAAAAAATGGAACAAGGTGTAAAAGTTGCTCATCAGCCTGATTTTGGTACATGGAATAGTTCAGAGGTTGGTTGTGATTTTCCTCCTAATTCTGATACCCTTTATTGCAAGGAATGGCCTAATTGTGCCACTAATCCTTCAGTGCATTGTCCCTGTTTAATGTGCATGCTAAAATTAAGGCATAGAAACAGAAAATTTTTAAGAAGCAGCCCACTTGTGTGGATAGATTGCTATTGCTTTGATTGCTTCAGACAATGGTTTGGGTGTGACTTAACCCAAGAAGCTCTTCATTGCTGGGAGAAGGTTCTTGGAGACACCCCCTACAGGGATCTAAAGCTT
>AAT09839
ATGGACAAAGTGCTGAATAGGGAGGAATCCATGGAGCTCATGGATTTATTAGGCCTTGATAGATCTGCATGGGGAAACATTCCTGTCATGAGAAAAGCTTATCTAAAAAAATGCAAAGAACTTCACCCTGATAAAGGTGGGGACGAAGACAAAATGAAGAGAATGAATTTTTTATATAAAAAAATGGAGCAAGGTGTAAAAGTTGCTCATCAGCCTGATTTTGGTACATGGAATAGTTCAGAGGTTAGTTGTGATTTTCCTCCTAATTCTGATACCCTTTATTGCAAGGAATGGCCTAATTGTGCCACTAATCCTTCAGTGCATTGCCCCTGTTTAATGTGCATGCTAAAATTAAGGCATAGAAACAGAAAATTTTTAAGAAGCAGCCCACTTGTGTGGATAGATTGCTATTGCTTTGATTGCTTCAGACAATGGTTTGGGTGTGACTTAACCCAAGAAGCTCTTCATTGCTGGGAGAAGGTTCTTGGAGATACCCCCTACAGGGATCTAAAGCTT
>AAT09827
ATGGACAAAGTGCTGAATAGGGAGGAATCCATGGAGCTCATGGATTTATTAGGCCTTGATAGATCTGCATGGGGAAACATTCCTGTCATGAGAAAAGCTTATCTAAAAAAATGCAAAGAACTTCACCCTGATAAAGGTGGGGACGAAGACAAAATGAAGAGAATGAATTTTTTATATAAAAAAATGGAACAAGGTGTAAAAGTTGCTCATCAGCCTGATTTTGGTACATGGAATAGTTCAGAGGTTGGTTGTGATTTTCCTCCTAATTCTGATACCCTTTATTGCAAGGAATGGCCTAATTGTGCCACTAATCCTTCAGTGCATTGCCCCTGTTTAATGTGCATGCTAAAATTAAGGCATAGAAACAGAAAATTTTTAAGGAGCAGCCCACTTGTGTGGATAGATTGCTATTGCTTTGATTGCTTCAGACAATGGTTTGGGTGTGACTTAACCCAAGAAGCTCTTCATTGCTGGGAGAAGGTTCTTGGAGATACCCCCTACAGGGATCTAAAGCTT
>AAT09821
ATGGACAAAGTGCTGAATAGGGAGGAATCCATGGAGCTCATGGATTTATTAGGCCTTGATAGATCTGCATGGGGAAACATTCCTGTCATGAGAAAAGCTTATCTGAAAAAATGCAAAGAACTTCACCCTGATAAAGGTGGGGACGAAGACAAAATGAAGAGAATGAATTTTTTATATAAAAAAATGGAACAAGGTGTAAAAGTTGCTCATCAGCCTGATTTTGGTACATGGAATAGTTCAGAGGTTGGTTGTGATTTTCCTCCTAATTCTGATACTCTTTATTGCAAGGAATGGCCTAATTGTGCCACTAATCCTTCAGTGCATTGCCCCTGTTTAATGTGCATGCTAAAATTAAGGCATAGAAACAGAAAATTTTTAAGAAGCAGCCCACTTGTGTGGATAGATTGCTATTGCTTTGATTGCTTCAGACAATGGTTTGGGTGTGACTTAACCCAAGAAGCTCTTCATTGCTGGGAGAAGGTTCTTGGAGACACCCCCTACAGGGATCTAAAGCTT
>AAR89284
ATGGACAAAGTGCTGAATAGGGAGGAATCCATGGAGCTCATGGATTTATTAGGCCTTGATAGATCTGCATGGGGAAACATTCCTGTCATGAGAAAAGCTTATCTAAAAAAATGCAAAGAACTTCACCCTGATAAAGGTGGGGACGAAGACAAAATGAAGAGAATGAATTTTTTATATAAAAAAATGGAGCAAGGTGTAAAAGTTGCTCATCAGCCTGATTTTGGTACATGGAATAGTTCAGAGGTTAGTTGTGATTTTCCTCCTAATTCTGATACCCTTTATTGCAAGGAATGGCCTAATTGTGCCACTAATCCTTCAGTGCATTGCCCCTGTTTAATGTGCATGCTAAAATTAAGGCATAGAAACAGAAAATTTTTAAGAAGCAGCCCACTTGTGTGGATAGATTGCTATTGCTTTGATTGCTTCAGACAATGGTTTGGGTGTGACTTAACCCAAGAAGCTCTTCATTGCTGGGAGAAGGTTCTTGGAGATACCCCCTACAGGGATCTAAAGCTT
>AAR89279
ATGGACAAAGTGCTGAATAGGGAGGAATCCATGGAGCTCATGGATTTATTAGGCCTTGATAGATCTGCATGGGGAAACATTCCTGTCATGAGAAAAGCTTATCTAAAAAAATGCAAAGAACTTCACCCTGATAAAGGTGGGGACGAAGACAAAATGAAGAGAATGAATTTTTTATATAAAAAAATGGAGCAAGGTGTAAAAGTTGCTCATCAGCCTGATTTTGGTACATGGAATAGTTCAGAGGTTAGTTGTGATTTTCCTCCTAATTCTGATACCCTTTATTGCAAGGAATGGCCTAATTGTGCCACTAATCCTTCAGTGCATTGCCCCTGTTTAATGTGCATGCTAAAATTAAGGCATAGAAACAGAAAATTTTTAAGAAGCAGCCCACTTGTGTGGATAGATTGCTATTGCTTTGATTGCTTCAGACAATGGTTTGGGTGTGACTTAACCCAAGAAGCTCTTCATTGCTGGGAGAAGGTTCTTGGAGATACCCCCTACAGGGATCTAAAGCTT
>AAR89272
ATGGACAAAGTGCTGAATAGGGAGGAATCCATGGAGCTCATGGATTTATTAGGCCTTGATAGATCTGCATGGGGAAACATTCCTGTCATGAGAAAAGCTTATCTAAAAAAATGCAAAGAACTTCACCCTGATAAAGGTGGGGACGAAGACAAAATGAAGAGAATGAATTTTTTATATAAAAAAATGGAGCAAGGTGTAAAAGTTGCTCATCAGCCTGATTTTGGTACATGGAATAGTTCAGAGGTTAGTTGTGATTTTCCTCCTAATTCTGATACCCTTTATTGCAAGGAATGGCCTAATTGTGCCACTAATCCTTCAGTGCATTGCCCCTGTTTAATGTGCATGCTAAAATTAAGGCATAGAAACAGAAAATTTTTAAGAAGCAGCCCACTTGTGTGGATAGATTGCTATTGCTTTGATTGCTTCAGACAATGGTTTGGGTGTGACTTAACCCAAGAAGCTCTTCATTGCTGGGAGAAGGTTCTTGGAGATACCCCCTACAGGGATCTAAAGCTT
>AAR89267
ATGGACAAAGTGCTGAATAGGGAGGAATCCATGGAGCTCATGGATTTATTAGGCCTTGATAGATCTGCATGGGGAAACATTCCTGTCATGAGAAAAGCTTATCTAAAAAAATGCAAAGAACTTCACCCTGATAAAGGTGGGGACGAAGACAAAATGAAGAGAATGAATTTTTTATATAAAAAAATGGAGCAAGGTGTAAAAGTTGCTCATCAGCCTGATTTTGGTACATGGAATAGTTCAGAGGTTAGTTGTGATTTTCCTCCTAATTCTGATACCCTTTATTGCAAGGAATGGCCTAATTGTGCCACTAATCCTTCAGTGCATTGCCCCTGTTTAATGTGCATGCTAAAATTAAGGCATAGAAACAGAAAATTTTTAAGAAGCAGCCCACTTGTGTGGATAGATTGCTATTGCTTTGATTGCTTCAGACAATGGTTTGGGTGTGACTTAACCCAAGAAGCTCTTCATTGCTGGGAGAAGGTTCTTGGAGATACCCCCTACAGGGATCTAAAGCTT
>AAR89260
ATGGACAAAGTGCTGAATAGGGAGGAATCCATGGAGCTCATGGATTTATTAGGCCTTGATAGATCTGCATGGGGAAACATTCCTGTCATGAGAAAAGCTTATCTAAAAAAATGCAAAGAACTTCACCCTGATAAAGGTGGGGACGAAGACAAAATGAAGAGAATGAATTTTTTATATAAAAAAATGGAGCAAGGTGTAAAAGTTGCTCATCAGCCTGATTTTGGTACATGGAATAGTTCAGAGGTTAGTTGTGATTTTCCTCCTAATTCTGATACCCTTTATTGCAAGGAATGGCCTAATTGTGCCACTAATCCTTCAGTGCATTGCCCCTGTTTAATGTGCATGCTAAAATTAAGGCATAGAAACAGAAAATTTTTAAGAAGCAGCCCACTTGTGTGGATAGATTGCTATTGCTTTGATTGCTTCAGACAATGGTTTGGGTGTGACTTAACCCAAGAAGCTCTTCATTGCTGGGAGAAGGTTCTTGGAGATACCCCCTACAGGGATCTAAAGCTT
>AAR89254
ATGGACAAAGTGCTGAATAGGGAGGAATCCATGGAGCTCATGGATTTATTAGGCCTTGATAGATCTGCATGGGGAAACATTCCTGTCATGAGAAAAGCTTATCTAAAAAAATGCAAAGAACTTCACCCTGATAAAGGTGGGGACGAAGACAAAATGAAGAGAATGAATTTTTTATATAAAAAAATGGAGCAAGGTGTAAAAGTTGCTCATCAGCCTGATTTTGGTACATGGAATAGTTCAGAGGTTAGTTGTGATTTTCCTCCTAATTCTGATACCCTTTATTGCAAGGAATGGCCTAATTGTGCCACTAATCCTTCAGTGCATTGCCCCTGTTTAATGTGCATGCTAAAATTAAGGCATAGAAACAGAAAATTTTTAAGAAGCAGCCCACTTGTGTGGATAGATTGCTATTGCTTTGATTGCTTCAGACAATGGTTTGGGTGTGACTTAACCCAAGAAGCTCTTCATTGCTGGGAGAAGGTTCTTGGAGATACCCCCTACAGGGATCTAAAGCTT
>AAR89248
ATGGACAAAGTGCTGAATAGGGAGGAATCCATGGAGCTCATGGATTTATTAGGCCTTGATAGATCTGCATGGGGAAACATTCCTGTCATGAGAAAAGCTTATCTAAAAAAATGCAAAGAACTTCACCCTGATAAAGGTGGGGACGAAGACAAAATGAAGAGAATGAATTTTTTATATAAAAAAATGGAGCAAGGTGTAAAAGTTGCTCATCAGCCTGATTTTGGTACATGGAATAGTTCAGAGGTTAGTTGTGATTTTCCTCCTAATTCTGATACCCTTTATTGCAAGGAATGGCCTAATTGTGCCACTAATCCTTCAGTGCATTGCCCCTGTTTAATGTGCATGCTAAAATTAAGGCATAGAAACAGAAAATTTTTAAGAAGCAGCCCACTTGTGTGGATAGATTGCTATTGCTTTGATTGCTTCAGACAATGGTTTGGGTGTGACTTAACCCAAGAAGCTCTTCATTGCTGGGAGAAGGTTCTTGGAGATACCCCCTACAGGGATCTAAAGCTT
>AAR89242
ATGGACAAAGTGCTGAATAGGGAGGAATCCATGGAGCTCATGGATTTATTAGGCCTTGATAGATCTGCATGGGGAAACATTCCTGTCATGAGAAAAGCTTATCTAAAAAAATGCAAAGAACTTCACCCTGATAAAGGTGGGGACGAAGACAAAATGAAGAGAATGAATTTTTTATATAAAAAAATGGAGCAAGGTGTAAAAGTTGCTCATCAGCCTGATTTTGGTACATGGAATAGTTCAGAGGTTAGTTGTGATTTTCCTCCTAATTCTGATACCCTTTATTGCAAGGAATGGCCTAATTGTGCCACTAATCCTTCAGTGCATTGCCCCTGTTTAATGTGCATGCTAAAATTAAGGCATAGAAACAGAAAATTTTTAAGAAGCAGCCCACTTGTGTGGATAGATTGCTATTGCTTTGATTGCTTCAGACAATGGTTTGGGTGTGACTTAACCCAAGAAGCTCTTCATTGCTGGGAGAAGGTTCTTGGAGATACCCCCTACAGGGATCTAAAGCTT
>AAR89236
ATGGACAAAGTGCTGAATAGGGAGGAATCCATGGAGCTCATGGATTTATTAGGCCTTGATAGATCTGCATGGGGAAACATTCCTGTCATGAGAAAAGCTTATCTAAAAAAATGCAAAGAACTTCACCCTGATAAAGGTGGGGACGAAGACAAAATGAAGAGAATGAATTTTTTATATAAAAAAATGGAGCAAGGTGTAAAAGTTGCTCATCAGCCTGATTTTGGTACATGGAATAGTTCAGAGGTTAGTTGTGATTTTCCTCCTAATTCTGATACCCTTTATTGCAAGGAATGGCCTAATTGTGCCACTAATCCTTCAGTGCATTGCCCCTGTTTAATGTGCATGCTAAAATTAAGGCATAGAAACAGAAAATTTTTAAGAAGCAGCCCACTTGTGTGGATAGATTGCTATTGCTTTGATTGCTTCAGACAATGGTTTGGGTGTGACTTAACCCAAGAAGCTCTTCATTGCTGGGAGAAGGTTCTTGGAGATACCCCCTACAGGGATCTAAAGCTT
>AAR89230
ATGGACAAAGTGCTGAATAGGGAGGAATCCATGGAGCTCATGGATTTATTAGGCCTTGATAGATCTGCATGGGGAAACATTCCTGTCATGAGAAAAGCTTATCTAAAAAAATGCAAAGAACTTCACCCTGATAAAGGTGGGGACGAAGACAAAATGAAGAGAATGAATTTTTTATATAAAAAAATGGAGCAAGGTGTAAAAGTTGCTCATCAGCCTGATTTTGGTACATGGAATAGTTCAGAGGTTAGTTGTGATTTTCCTCCTAATTCTGATACCCTTTATTGCAAGGAATGGCCTAATTGTGCCACTAATCCTTCAGTGCATTGCCCCTGTTTAATGTGCATGCTAAAATTAAGGCATAGAAACAGAAAATTTTTAAGAAGCAGCCCACTTGTGTGGATAGATTGCTATTGCTTTGATTGCTTCAGACAATGGTTTGGGTGTGACTTAACCCAAGAAGCTCTTCATTGCTGGGAGAAGGTTCTTGGAGATACCCCCTACAGGGATCTAAAGCTT
>AAR89224
ATGGACAAAGTGCTGAATAGGGAGGAATCCATGGAGCTCATGGATTTATTAGGCCTTGATAGATCTGCATGGGGAAACATTCCTGTCATGAGAAAAGCTTATCTAAAAAAATGCAAAGAACTTCACCCTGATAAAGGTGGGGACGAAGACAAAATGAAGAGAATGAATTTTTTATATAAAAAAATGGAGCAAGGTGTAAAAGTTGCTCATCAGCCTGATTTTGGTACATGGAATAGTTCAGAGGTTAGTTGTGATTTTCCTCCTAATTCTGATACCCTTTATTGCAAGGAATGGCCTAATTGTGCCACTAATCCTTCAGTGCATTGCCCCTGTTTAATGTGCATGCTAAAATTAAGGCATAGAAACAGAAAATTTTTAAGAAGCAGCCCACTTGTGTGGATAGATTGCTATTGCTTTGATTGCTTCAGACAATGGTTTGGGTGTGACTTAACCCAAGAAGCTCTTCATTGCTGGGAGAAGGTTCTTGGAGATACCCCCTACAGGGATCTAAAGCTT
>AAR89218
ATGGACAAAGTGCTGAATAGGGAGGAATCCATGGAGCTCATGGATTTATTAGGCCTTGATAGATCTGCATGGGGAAACATTCCTGTCATGAGAAAAGCTTATCTAAAAAAATGCAAAGAACTTCACCCTGATAAAGGTGGGGACGAAGACAAAATGAAGAGAATGAATTTTTTATATAAAAAAATGGAGCAAGGTGTAAAAGTTGCTCATCAGCCTGATTTTGGTACATGGAATAGTTCAGAGGTTAGTTGTGATTTTCCTCCTAATTCTGATACCCTTTATTGCAAGGAATGGCCTAATTGTGCCACTAATCCTTCAGTGCATTGCCCCTGTTTAATGTGCATGCTAAAATTAAGGCATAGAAACAGAAAATTTTTAAGAAGCAGCCCACTTGTGTGGATAGATTGCTATTGCTTTGATTGCTTCAGACAATGGTTTGGGTGTGACTTAACCCAAGAAGCTCTTCATTGCTGGGAGAAGGTTCTTGGAGATACCCCCTACAGGGATCTAAAGCTT
>AAR89212
ATGGACAAAGTGCTGAATAGGGAGGAATCCATGGAGCTCATGGATTTATTAGGCCTTGATAGATCTGCATGGGGAAACATTCCTGTCATGAGAAAAGCTTATCTAAAAAAATGCAAAGAACTTCACCCTGATAAAGGTGGGGACGAAGACAAAATGAAGAGAATGAATTTTTTATATAAAAAAATGGAGCAAGGTGTAAAAGTTGCTCATCAGCCTGATTTTGGTACATGGAATAGTTCAGAGGTTAGTTGTGATTTTCCTCCTAATTCTGATACCCTTTATTGCAAGGAATGGCCTAATTGTGCCACTAATCCTTCAGTGCATTGCCCCTGTTTAATGTGCATGCTAAAATTAAGGCATAGAAACAGAAAATTTTTAAGAAGCAGCCCACTTGTGTGGATAGATTGCTATTGCTTTGATTGCTTCAGACAATGGTTTGGGTGTGACTTAACCCAAGAAGCTCTTCATTGCTGGGAGAAGGTTCTTGGAGATACCCCCTACAGGGATCTAAAGCTT
>AAR89206
ATGGACAAAGTGCTGAATAGGGAGGAATCCATGGAGCTCATGGATTTATTAGGCCTTGATAGATCTGCATGGGGAAACATTCCTGTCATGAGAAAAGCTTATCTAAAAAAATGCAAAGAACTTCACCCTGATAAAGGTGGGGACGAAGACAAAATGAAGAGAATGAATTTTTTATATAAAAAAATGGAGCAAGGTGTAAAAGTTGCTCATCAGCCTGATTTTGGTACATGGAATAGTTCAGAGGTTAGTTGTGATTTTCCTCCTAATTCTGATACCCTTTATTGCAAGGAATGGCCTAATTGTGCCACTAATCCTTCAGTGCATTGCCCCTGTTTAATGTGCATGCTAAAATTAAGGCATAGAAACAGAAAATTTTTAAGAAGCAGCCCACTTGTGTGGATAGATTGCTATTGCTTTGATTGCTTCAGACAATGGTTTGGGTGTGACTTAACCCAAGAAGCTCTTCATTGCTGGGAGAAGGTTCTTGGAGATACCCCCTACAGGGATCTAAAGCTT
>AAR89200
ATGGACAAAGTGCTGAATAGGGAGGAATCCATGGAGCTCATGGATTTATTAGGCCTTGATAGATCTGCATGGGGAAACATTCCTGTCATGAGAAAAGCTTATCTAAAAAAATGCAAAGAACTTCACCCTGATAAAGGTGGGGACGAAGACAAAATGAAGAGAATGAATTTTTTATATAAAAAAATGGAGCAAGGTGTAAAAGTTGCTCATCAGCCTGATTTTGGTACATGGAATAGTTCAGAGGTTAGTTGTGATTTTCCTCCTAATTCTGATACCCTTTATTGCAAGGAATGGCCTAATTGTGCCACTAATCCTTCAGTGCATTGCCCCTGTTTAATGTGCATGCTAAAATTAAGGCATAGAAACAGAAAATTTTTAAGAAGCAGCCCCCTTGTGTGGATAGATTGCTATTGCTTTGATTGCTTCAGACAATGGTTTGGGTGTGACTTAACCCAAGAAGCTCTTCATTGCTGGGAGAAGGTTCTTGGAGATACCCCCTACAGGGATCTAAAGCTT
>AAR89194
ATGGACAAAGTGCTGAATAGGGAGGAATCCATGGAGCTCATGGATTTATTAGGCCTTGATAGATCTGCATGGGGAAACATTCCTGTCATGAGAAAAGCTTATCTAAAAAAATGCAAAGAACTTCACCCTGATAAAGGTGGGGACGAAGACAAAATGAAGAGAATGAATTTTTTATATAAAAAAATGGAGCAAGGTGTAAAAGTTGCTCATCAGCCTGATTTTGGTACATGGAATAGTTCAGAGGTTAGTTGTGATTTTCCTCCTAATTCTGATACCCTTTATTGCAAGGAATGGCCTAATTGTGCCACTAATCCTTCAGTGCATTGCCCCTGTTTAATGTGCATGCTAAAATTAAGGCATAGAAACAGAAAATTTTTAAGAAGCAGCCCACTTGTGTGGATAGATTGCTATTGCTTTGATTGCTTCAGACAATGGTTTGGGTGTGACTTAACCCAAGAAGCTCTTCATTGCTGGGAGAAGGTTCTTGGAGATACCCCCTACAGGGATCTAAAGCTT
>AAR89188
ATGGACAAAGTGCTGAATAGGGAGGAATCCATGGAGCTCATGGATTTATTAGGCCTTGATAGATCTGCATGGGGAAACATTCCTGTCATGAGAAAAGCTTATCTAAAAAAATGCAAAGAACTTCACCCTGATAAAGGTGGGGACGAAGACAAAATGAAGAGAATGAATTTTTTATATAAAAAAATGGAGCAAGGTGTAAAAGTTGCTCATCAGCCTGATTTTGGTACATGGAATAGTTCAGAGGTTAGTTGTGATTTTCCTCCTAATTCTGATACCCTTTATTGCAAGGAATGGCCTAATTGTGCCACTAATCCTTCAGTGCATTGCCCCTGTTTAATGTGCATGCTAAAATTAAGGCATAGAAACAGAAAATTTTTAAGAAGCAGCCCACTTGTGTGGATAGATTGCTATTGCTTTGATTGCTTCAGACAATGGTTTGGGTGTGACTTAACCCAAGAAGCTCTTCATTGCTGGGAGAAGGTTCTTGGAGATACCCCCTACAGGGATCTAAAGCTT
>AAR32744
ATGGACAAAGTGCTGAATAGGGAGGAATCCATGGAGCTCATGGATTTATTAGGCCTTGATAGATCTGCATGGGGAAACATTCCTGTCATGAGAAAAGCTTATCTAAAAAAATGCAAAGAACTTCACCCTGATAAAGGTGGGGACGAAGACAAAATGAAGAGAATGAATTTTTTATATAAAAAAATGGAGCAAGGTGTAAAAGTTGCTCATCAGCCTGATTTTGGTACATGGAATAGTTCAGAGGTTAGTTGTGATTTTCCTCCTAATTCTGATACCCTTTATTGCAAGGAATGGCCTAATTGTGCCACTAATCCTTCAGTGCATTGCCCCTGTTTAATGTGCATGCTAAAATTAAGGCATAGAAACAGAAAATTTTTAAGAAGCAGCCCACTTGTGTGGATAGATTGCTATTGCTTTGATTGCTTCAGACAATGGTTTGGGTGTGACTTAACCCAAGAAGCTCTTCATTGCTGGGAGAAGGTTATTGGAGATACCCCCTACAGGGATCTAAAGCTT
>AAR13657
ATGGACAAAGTGCTGAATAGGGAGGAATCCATGGAGCTCATGGATTTATTAGGCCTTGATAGATCTGCATGGGGAAACATTCCTGTCATGAGAAAAGCTTATCTAAAAAAATGCAAAGAACTTCACCCTGATAAAGGTGGGGACGAAGACAAAATGAAGAGAATGAATTTTTTATATAAAAAAATGGAGCAAGGTGTAAAAGTTGCTCATCAGCCTGATTTTGGTACATGGAATAGTTCAGAGGTTAGTTGTGATTTTCCTCCTAATTCTGATACCCTTTATTGCAAGGAATGGCCTAATTGTGCCACTAATCCTTCAGTGCATTGCCCCTGTTTAATGTGCATGCTAAAATTAAGGCATAGAAACAGAAAATTTTTAAGAAGCAGCCCACTTGTGTGGATAGATTGCTATTGCTTTGATTGCTTCAGACAATGGTTTGGGTGTGACTTAACCCAAGAAGCTCTTCATTGCTGGGAGAAGGTTCTTGGAGATACCCCCTACAGGGATCTAAAGCTT
>AAR13078
ATGGACAAAGTGCTGAATAGGGAGGAATCCATGGAGCTCATGGATTTATTAGGCCTTGATAGATCTGCATGGGGAAACATTCCTGTCATGAGAAAAGCTTATCTAAAAAAATGCAAAGAACTTCACCCTGATAAAGGTGGGGACGAAGACAAAATGAAGAGAATGAATTTTTTATATAAAAAAATGGAGCAAGGTGTAAAAGTTGCTCATCAGCCTGATTTTGGTACATGGAATAGTTCAGAGGTTAGTTGTGATTTTCCTCCTAATTCTGATACCCTTTATTGCAAGGAATGGCCTAATTGTGCCACTAATCCTTCAGTGCATTGCCCCTGTTTAATGTGCATGCTAAAATTAAGGCATAGAAACAGAAAATTTTTAAGAAGCAGCCCACTTGTGTGGATAGATTGCTATTGCTTTGATTGCTTCAGACAATGGTTTGGGTGTGACTTAACCCAAGAAGCTCTTCATTGCTGGGAGAAGGTTCTTGGAGATACCCCCTACAGGGATCTAAAGCTT
>AAR12958
ATGGACAAAGTGCTGAATAGGGAGGAATCCATGGAGCTCATGGATTTATTAGGCCTTGATAGATCTGCATGGGGAAACATTCCTGTCATGAGAAAAGCTTATCTAAAAAAATGCAAAGAACTTCACCCTGATAAAGGTGGGGACGAAGACAAAATGAAGAGAATGAATTTTTTATATAAAAAAATGGAGCAAGGTGTAAAAGTTGCTCATCAGCCTGATTTTGGTACATGGAATAGTTCAGAGGTTAGTTGTGATTTTCCTCCTAATTCTGATACCCTTTATTGCAAGGAATGGCCTAATTGTGCCACTAATCCTTCAGTGCATTGCCCCTGTTTAATGTGCATGCTAAAATTAAGGCATAGAAACAGAAAATTTTTAAGAAGCAGCCCACTTGTGTGGATAGATTGCTATTGCTTTGATTGCTTCAGACAATGGTTTGGGTGTGACTTAACCCAAGAAGCTCTTCATTGCTGGGAGAAGGTTCTTGGAGATACCCCCTACAGGGATCTAAAGCTT
>AAR06663
ATGGACAAAGTGCTGAATAGGGAGGAATCCATGGAGCTCATGGATTTATTAGGCCTTGATAGATCTGCATGGGGAAACATTCCTGTCATGAGAAAAGCTTATCTAAAAAAATGCAAAGAACTTCACCCTGATAAAGGTGGGGACGAAGACAAAATGAAGAGAATGAATTTTTTATATAAAAAAATGGAGCAAGGTGTAAAAGTTGCTCATCAGCCTGATTTTGGTACATGGAATAGTTCAGAGGTTAGTTGTGATTTTCCTCCTAATTCTGATACCCTTTATTGCAAGGAATGGCCTAATTGTGCCACTAATCCTTCAGTGCATTGCCCCTGTTTAATGTGCATGCTAAAATTAAGGCATAGAAACAGAAAATTTTTAAGAAGCAGCCCACTTGTGTGGATAGATTGCTATTGCTTTGATTGCTTCAGACAATGGTTTGGGTGTGACTTAACCCAAGAAGCTCTTCATTGCTGGGAGAAGGTTATTGGAGATACCCCCTACAGGGATCTAAAGCTT
>AAQ88271
ATGGACAAAGTGCTGAATAGGGAGGAATCCATGGAGCTCATGGATTTATTAGGCCTTGATAGATCTGCATGGGGAAACATTCCTGTCATGAGAAAAGCTTATCTAAAAAAATGCAAAGAACTTCACCCTGATAAAGGTGGGGACGAAGACAAAATGAAGAGAATGAATTTTTTATATAAAAAAATGGAGCAAGGTGTAAAAGTTGCTCATCAGCCTGATTTTGGTACATGGAATAGTTCAGAGGTTAGTTGTGATTTTCCTCCTAATTCTGATACCCTTTATTGCAAGGAATGGCCTAATTGTGCCACTAATCCTTCAGTGCATTGCCCCTGTTTAATGTGCATGCTAAAATTAAGGCATAGAAACAGAAAATTTTTAAGAAGCAGCCCACTTGTGTGGATAGATTGCTATTGCTTTGATTGCTTCAGACAATGGTTTGGGTGTGACTTAACCCAAGAAGCTCTTCATTGCTGGGAGAAGGTTCTTGGAGATACCCCCTACAGGGATCTAAAGCTT
>AAQ88265
ATGGACAAAGTGCTGAATAGGGAGGAATCCATGGAGCTCATGGATTTATTAGGCCTTGATAGATCTGCATGGGGAAACATTCCTGTCATGAGAAAAGCTTATCTAAAAAAATGCAAAGAACTTCACCCTGATAAAGGTGGGGACGAAGACAAAATGAAGAGAATGAATTTTTTATATAAAAAAATGGAGCAAGGTGTAAAAGTTGCTCATCAGCCTGATTTTGGTACATGGAATAGTTCAGAGGTTAGTTGTGATTTTCCTCCTAATTCTGATACCCTTTATTGCAAGGAATGGCCTAATTGTGCCACTAATCCTTCAGTGCATTGCCCCTGTTTAATGTGCATGCTAAAATTAAGGCATAGAAACAGAAAATTTTTAAGAAGCAGCCCACTTGTGTGGATAGATTGCTATTGCTTTGATTGCTTCAGACAATGGTTTGGGTGTGACTTAACCCAAGAAGCTCTTCATTGCTGGGAGAAGGTTCTTGGAGATACCCCCTACAGGGATCTAAAGCTT
>AAM69621
ATGGACAAAGTGCTGAATAGGGAGGAATCCATGGAGCTCATGGATTTATTAGGCCTTGATAGATCTGCATGGGGAAACATTCCTGTCATGAGAAAAGCTTATCTGAAAAAATGCAAAGAACTTCACCCTGATAAAGGTGGGGACGAAGACAAAATGAAGAGAATGAATTTTTTATATAAAAAAATGGAACAAGGTGTAAAAGTTGCTCATCAGCCTGATTTTGGTACATGGAATAGTTCAGAGGTTGGTTGTGATTTTCCTCCTAATTCTGATACCCTTTATTGCAAGGAATGGCCTAATTGTGCCACTAATCCTTCAGTGCATTGCCCCTGTTTAATGTGCATGCTAAAATTAAGGCATAGAAACAGAAAATTTTTAAGAAGCAGCCCACTTGTGTGGATAGATTGCTATTGCTTTGATTGCTTCAGACAATGGTTTGGGTGTGACTTAACCCAAGAAGCTCTTCATTGCTGGGAGAAGGTTCTTGGAGACACCCCCTACAGGGATCTAAAGCTT
>AAM69616
ATGGACAAAGTGCTGAATAGGGAGGAATCCATGGAGCTCATGGATTTATTAGGCCTTGATAGATCTGCATGGGGAAACATTCCTGTCATGAGAAAAGCTTATCTGAAAAAATGCAAAGAACTTCACCCTGATAAAGGTGGGGACGAAGACAAAATGAAGAGAATGAATTTTTTATATAAAAAAATGGAACAAGGTGTAAAAGTTGCTCATCAGCCTGATTTTGGTACATGGAATAGTTCAGAGGTTGGTTGTGATTTTCCTCCTAATTCTGATACCCTTTATTGCAAGGAATGGCCTAATTGTGCCACTAATCCTTCAGTGCATTGCCCCTGTTTAATGTGCATGCTAAAATTAAGGCATAGAAACAGAAAATTTTTAAGAAGCAGCCCACTTGTGTGGATAGATTGCTATTGCTTTGATTGCTTCAGACAATGGTTTGGGTGTGACTTAACCCAAGAAGCTCTTCATTGCTGGGAGAAGGTTCTTGGAGACACCCCCTACAGGGATCTAAAGCTT
>AAM69610
ATGGACAAAGTGCTGAATAGGGAGGAATCCATGGAGCTCATGGATTTATTAGGCCTTGATAGATCTGCATGGGGAAACATTCCTGTCATGAGAAAAGCTTATCTGAAAAAATGCAAAGAACTTCACCCTGATAAAGGTGGGGACGAAGACAAAATGAAGAGAATGAATTTTTTATATAAAAAAATGGAACAAGGTGTAAAAGTTGCTCATCAGCCTGATTTTGGTACATGGAATAGTTCAGAGGTTGGTTGTGATTTTCCTCCTAATTCTGATACCCTTTATTGCAAGGAATGGCCTAATTGTGCCACTAATCCTTCAGTGCATTGCCCCTGTTTAATGTGCATGCTAAAATTAAGGCATAGAAACAGAAAATTTTTAAGAAGCAGCCCACTTGTGTGGATAGATTGCTATTGCTTTGATTGCTTCAGACTATGGTTTGGGTGTGACTTAACCCAAGAAGCTCTTCATTGCTGGGAGAAGGTTCTTGGAGACACCCCCTACAGGGATCTAAAGCTT
>AAM69604
ATGGACAAAGTGCTGAATAGGGAGGAATCCATGGAGCTCATGGATTTATTAGGCCTTGATAGATCTGCATGGGGAAACATTCCTGTCATGAGAAAAGCTTATCTGAAAAAATGCAAAGAACTTCACCCTGATAAAGGTGGGGACGAAGACAAAATGAAGAGAATGAATTTTTTATATAAAAAAATGGAACAAGGTGTAAAAGTTGCTCATCAGCCTGATTTTGGTACATGGAATAGTTCAGAGGTTGGTTGTGATTTTCCTCCTAATTCTGATACCCTTTATTGCAAGGAATGGCCTAATTGTGCCACTAATCCTTCAGTGCATTGCCCCTGTTTAATGTGCATGCTAAAATTAAGGCATAGAAACAGAAAATTTCTAAGAAGCAGCCCACTTGTGTGGATAGATTGCTATTGCTTTGATTGCTTCAGACAATGGTTTGGGTGTGACTTAACCCAAGAAGCTCTTCATTGCTGGGAGAAGGTTCTTGGAGACACCCCCTACAGGGATCTAAAGCTT
>AAM69598
ATGGACAAAGTGCTGAATAGGGAGGAATCCATGGAGCTCATGGATTTATTAGGCCTTGATAGATCTGCATGGGGAAACATTCCTGTCATGAGAAAAGCTTATCTGAAAAAATGCAAAGAACTTCACCCTGATAAAGGTGGGGACGAAGACAAAATGAAGAGAATGAATTTTTTATATAAAAAAATGGAACAAGGTGTAAAAGTTGCTCATCAGCCTGATTTTGGTACAAGGAATAGTTCAGAGGTTGGTTGTGATTTTCCTCCTAATTCTGATACCCTTTATTGCAAGGAATGGCCTAATTGTGCCACTAATCCTTCAGTGCATTGCCCCTGTTTAATGTGCATGCTAAAATTAAGGCATAGAAACAGAAAATTTTTAAGAAGCAGCCCACTTGTGTGGATAGATTGCTATTGCTTTGATTGCTTCAGACAATGGTTTGGGTGTGACTTAACCCAAGAAGCTCTTCATTGCTGGGAGAAGGTTCTTGGAGACACCCCCTACAGGGATCTAAAGCTT
>AAM69592
ATGGACAAAGTGCTGAATAGGGAGGAATCCATGGAGCTCATGGATTTATTAGGCCTTGATAGATCTGCATGGGGAAACATTCCTGTCATGAGAAAAGCTTATCTGAAAAAATGCAAAGAACTTCACCCTGATAAAGGTGGGGACGAAGACAAAATGAAGAGAATGAATTTTTTATATAAAAAAATGGAACAAGGTGTAAAAGTTGCTCATCAGCCTGATTTTGGTACATGGAATAGTTCAGAGGTTGGTTGTGATTTTCCTCCTAATTCTGATACCCTTTATTGCAAGGAATGGCCTAATTGTGCCACTAATCCTTCAGTGCATTGCCCCTGTTTAATGTGCATGCTAAAATTAAGGCATAGAAACAGAAAATTTTTAAGAAGCAGCCCACTTGTGTGGATAGATTGCTATTGCTTTGATTGCTTCAGACAATGGTTTGGGTGTGACTTAACCCAAGAAGCTCTTCATTGCTGGGAGAAGGTTCTTGGAGACACCCCCTACAGGGATCTAAAGCTT
>AAM69586
ATGGACAAAGTGCTGAATAGGGAGGAATCCATGGAGCTCATGGATTTATTAGGCCTTGATAGATCTGCATGGGGAAACATTCCTGTCATGAGAAAAGCTTATCTGAAAAAATGCAAAGAACTTCACCCTGATAAAGGTGGGGACGAAGACAAAATGAAGAGAATGAATTTTTTATATAAAAAAATGGAACAAGGTGTAAAAGTTGCTCATCAGCCTGATTTTGGTACATGGAATAGTTCAGAGGTTGGTTGTGATTTTCCTCCTAATTCTGATACCCTTTATTGCAAGGAATGGCCTAATTGTGCCACTAATCCTTCAGTGCATTGCCCCTGTTTAATGTGCATGCTAAAATTAAGGCATAGAAACAGAAAATTTTTAAGAAGCAGCCCACTTGTGCGGATAGATTGCTATTGCTTTGATTGCTTCAGACAATGGTTTGGGTGTGACTTAACCCAAGAAGCTCTTCATTGCTGGGAGAAGGTTCTTGGAGACACCCCCTACAGGGATCTAAAGCTT
>AAM69580
ATGGACAAAGTGCTGAATAGGGAGGAATCCATGGAGCTCATGGATTTATTAGGCCTTGATAGATCTGCATGGGGAAACATTCCTGTCATGAGAAAAGCTTATCTGAAAAAATGCAAAGAACTTCACCCTGATAAAGGTGGGGACGAAGACAAAATGAAGAGAATGAATTTTTTATATAAAAAAATGGAACAAGGTGTAAAAGTTGCTCATCAGCCTGATTTTGGTACATGGAATAGTTCAGAGGTTGGTTGTGATTTTCCTCCTAATTCTGATACCCTTTATTGCAAGGAATGGCCTAATTGTGCCACTAATCCTTCAGTGCATTGCCCCTGTTTAATGTGCATGCTAAAATTAAGGCATAGAAACAGAAAATTTTTAAGAAGCAGCCCACTTGTGTGGATAGATTGCTATTGCTTTGATTGCTTCAGACAATGGTTTGGGTGTGACTTAACCCAAGAAGCTCTTCATTGCTGGGAGAAGGTTCTTGGAGACACCCCCTACAGGGATCTAAAGCTT
>AAM69568
ATGGACAAAGTGCTGAATAGGGAGGAATCCATGGAGCTCATGGACTTATTAGGCCTTGATAGATCTGCATGGGGAAACATTCCTGTCATGAGAAAAGCTTATCTGAGAAAATGCAAAGAACTTCACCCTGATAAAGGTGGGGACGAAGACAAAATGAAGAGAATGGATTTTTTATATAAAAAAATGGAACAAGGTGTAAAAGTTGCTCATCAGCCTGATTTTGGTACATGGAATAGTTCAGAGGTTGGTTGTGATTTTCCTCCTAATTCTGATACCCTTTATTGCAAGGAATGGCCTAATTGTGCCACTAATCCTTCAGTGCATTGCCCCTGTTTAATGTGCATGCTAAAATTAAGGCATAGAAACAGAAAATTTTTAAGAAGCAGCCCACTTGTGTGGATAGATTGCTATTGCTTTGATTGCTTCAGACAATGGTTTGGGTGTGACTTAACCCAAGAAGCTCTTCATTGCTGGGAGAAGGTTCTTGGAGACACCCCCTACAGGGATCTAAAGCTT
>AAM69562
ATGGACAAAGTGCTGAATAGGGAGGAATCCATGGAGCTCATGGATTTATTAGGCCTTGATAGATCTGCATGGGGAAACATTCCTGTCATGAGAAAAGCTTATCTGAAAAAATGCAAAGAGCTTCACCCTGATAAAGGTGGGGACGAAGACAAAATGAAGAGAATGAATTTTTTATATAAAAAAATGGAACAAGGTGTAAAAGTTGCTCATCAGCCTGATTTTGGTACATGGAATAGTTCAGAGGTTGGTTGTGATTTTCCTCCTAATTCTGATACCCTTTATTGCAAGGAATGGCCTAATTGTGCCACTAATCCTTCAGTGCATTGCCCCTGCTTAATGTGCATGCTAAAATTAAGGCATAGAAACAGAAAATTTTTAAGAAGCAGCCCACTTGTGTGGATAGATTGCTATTGCTTTGATTGCTTCAGACAATGGTTTGGGTGTGACTTAACCCAAGAAGCTCTTCATTGCTGGGAGAAGGTTCTTGGAGACACCCCCTACAGGGATCTAAAGCTT
>AAM69556
ATGGACAAAGTGCTGAATAGGGAGGAATCCATGGAGCTCATGGATTTATTAGGCCTTGATAGATCTGCATGGGGAAACATTCCTGTCATGAGAAAAGCTTATCTGAAAAAATGCAAAGAACTTCACCCTGATAAAGGTGGGGACGAAGACAAAATGAAGAGAATGAATTTTTTATATAAAAAAATGGAACAAGGTGTAAAAGTTGCTCATCAGCCTGATTTTGGTACATGGAATAGTTCAGAGGTTGGTTGTGATTTTCCTCCTAATTCTGATACCCTTTATTGCAAGGAATGGCCTAATTGTGCCACTAATCCTTCAGTGCATTGCCCCTGTTTAATGTGCATGCTAAAATTAAGGCATAGAAACAGAAAATTTTTAAGAAGCAGCCCACTTGTGTGGATAGATTGCTATTGCTTTGATTGCTTCAGACAATGGTTTGGGTGTGACTTAACCCAAGAAGCTCTTCATTGCTGGGAGAAGGTTCTTGGAGACACCCCCTACAGGGATCTAAAGCTT
>AAM69550
ATGGACAAAGTGCTGAATAGGGAGGAATCCATGGAGCTCATGGATTTATTAGGCCTTGATAGATCTGCATGGGGAAACATTCCTGTCATGAGAAAAGCTTATCTGAAAAAATGCAAAGAACTTCACCCTGATAAAGGTGGGGACGAAGACAAAATGAAGAGAATGAATTTTTTATATAAAAAAATGGAACAAGGTGTAAAAGTTGCTCATCAGCCTGATTTTGGTACATGGAATAGTTCAGAGGTTGGTTGTGATTTTCCTCCTAATTCTGATACCCTTTATTGCAAGGAATGGCCTAATTGTGCCACTAATCCTTCAGTGCATTGCCCCTGTTTAATGTGCATGCTAAAATTAAGGCATAGAAACAGAAAATTTTTAAGAAGCAGCCCACTTGTGTGGATAGATTGCTATTGCTTTGATTGCTTCAGACAATGGTTTGGGTGTGACTTAACCCAAGAAGCTCTTCATTGCTGGGAGAAGGTTCTTGGAGACACCCCCTACAGGGATCTAAAGCTT
>AAG34675
ATGGACAAAGTGCTGAATAGGGAGGAATCCATGGAGCTCATGGATTTATTAGGCCTTGATAGATCTGCATGGGGACACATTCCTGTCATGAGAAAAGCTTATCTAAAAAAATGCAAAGAACTTCACCCTGATAAAGGTGGGGACGAAGACAAAATGAAGAGAATGAATTTTTTATATAAAAAAATGGAGCAAGGTGTAAAAGTTGCTCATCAGCCTGATTTTGGTACATGGAATAGTTCAGAGGTTAGTTGTGATTTTCCTCCTAATTCTGATACCCTTTATTGCAAGGAATGGCCTAATTGTGCCACTAATCCTTCAGTGCATTGCCCCTGTTTAATGTGCATGCTAAAATTAAGGCACAGAAACAGAAAATTTTTAAGAAGCAGCCCACTTGTGTGGATAGATTGCTATTGCTTTGATTGCTTCAGACAATGGTTTGGGTGTGACTTAACCCAAGAAGCTCTTCATTGCTGGGAGAAGGTTCTTGGAGATACCCCCTACAGGGATCTAAAGCTT
>AAG34669
ATGGACAAAGTGCTGAATAGGGAGGAATCCATGGAGCTCATGGATTTATTAGGCCTTGATAGATCTGCATGGGGAAACATTCCTGTCATGAGAAAAGCTTATCTAAAAAAATGCAAAGAACTTCACCCTGATAAAGGTGGGGACGAAGACAAAATGAAGAGAATGAATTTTTTATATAAAAAAATGGAGCAAGGTGTAAAAGTTGCTCATCAGCCTGATTTTGGTACATGGAATAGTTCAGAGGTTAGTTGTGATTTTCCTCCTAATTCTGATACCCTTTATTGCAAGGAATGGCCTAATTGTGCCACTAATCCTTCAGTGCATTGCCCCTGTTTAATGTGCATGCTAAAATTAAGGCATAGAAACAGAAAGTTTTTAAGAAGCAGCCCACTTGTGTGGATAGATTGCTATTGCTTTGATTGCTTCAGACAATGGTTTGGGTGTGACTTAACCCAAGAAGCTCTTCATTGCTGGGAGAAGGTTCTTGGAGATACCCCCTACAGGGATCTAAAGCTT
>AAB62691
ATGGACAAAGTGCTGAATAGGGAGGAATCCATGGAGCTTATGGATTTATTAGGCCTTGATAGATCTGCATGGGGAAACATTCCTGTCATGAGAAAAGCTTATCTGAAAAAATGCAAAGAACTCCACCCTGATAAAGGTGGGGACGAAGACAAAATGAAGAGAATGAATTTTTTATATAAAAAAATGGAACAAGGTGTAAAAGTTGCTCATCAGCCTGATTTTGGTACATGGAATAGTTCAGAGGTTGGTTGTGATTTTCCTCCTAATTCTGATACCCTTTATTGCAAGGAATGGCCTAATTGTGCCACTAATCCTTCAGTGCATTGCCCCTGTTTAATGTGCATGCTAAAATTAAGGCATAGAAACAGAAAATTTTTAAGAAGCAGCCCACTTGTGTGGATAGATTGCTATTGCTTTGATTGCTTCAGACAATGGTTTGGGTGTGACTTAACCCAAGAAGCTCTTCATTGCTGGGAGAAGGTTCTTGGAGACACCCCCTACAGGGATCTAAAGCTT
>AAB62685
ATGGACAAAGTGCTGAATAGGGAGGAATCCATGGAGCTTATGGATTTATTAGGCCTTGATAGATCTGCATGGGGAAACATTCCTGTCATGAGAAAAGCTTATCTGAAAAAATGCAAAGAACTTCACCCTGATAAAGGTGGGGACGAAGACAAAATGAAGAGAATGAATTTTTTATATAAAAAAATGGAACAAGGTGTAAAAGTTGCTCATCAGCCTGATTTTGGTACATGGAATAGTTCAGAGGTTGGTTGTGATTTTCCTCCTAATTCTGATACCCTTTATTGCAAGGAATGGCCTAATTGTGCCACTAATCCTTCAGTGCATTGCCCCTGTTTAATGTGCATGCTAAAATTAAGGCATAGAAACAGAAAATTTTTAAGAAGCAGCCCACTTGTGTGGATAGATTGCTATTGCTTTGATTGCTTCAGACAATGGTTTGGGTGTGACTTAACCCAAGAAGCTCTTCATTGCTGGGAGAAGGTTCTTGGAGACACCCCCTACAGGGATCTAAAGCTT
>AAB41719
ATGGACAAAGTGCTGAATAGGGAGGAATCCATGGAGCTCATGGATTTATTAGGCCTTGATAGATCTGCATGGGGAAACATTCCTGTCATGAGAAAAGCTTATCTAAAAAAATGCAAAGAACTTCACCCTGATAAAGGTGGGGACGAAGACAAAATGAAGAGAATGAATTTTTTATATAAAAAAATGGAGCAAGGTGTAAAAGTTGCTCATCAGCCTGATTTTGGTACATGGAATAGTTCAGAGGTTAGTTGTGATTTTCCTCCTAATTCTGATACCCTTTATTGCAAGGAATGGCCTAATTGTGCCACTAATCCTTCAGTGCATTGCCCCTGTTTAATGTGCATGCTAAAATTAAGGCATAGAAACAGAAAATTTTTAAGAAGCAGCCCACTTGTGTGGATAGATTGCTATTGCTTTGATTGCTTCAGACAATGGTTTGGGTGTGACTTAACCCAAGAAGCTCTTCATTGCTGGGAGAAGGTTCTTGGAGATACCCCCTACAGGGATCTAAAGCTT
>AAB41713
ATGGACAAAGTGCTGAATAGGGAGGAATCCATGGAGCTCATGGATTTATTAGGCCTTGATAGATCTGCATGGGGAAACATTCCTGTCATGAGAAAAGCTTATCTAAAAAAATGCAAAGAACTTCACCCTGATAAAGGTGGGGACGAAGACAAAATGAAGAGAATGAATTTTTTATATAAAAAAATGGAACAAGGTGTAAAAGTTGCTCATCAGCCTGATTTTGGTACATGGAATAGTTCAGAGGTTGGTTGTGATTTTCCTCCTAATTCTGATACCCTTTATTGCAAGGAATGGCCTAATTGTGCCACTAATCCTTCAGTGCATTGCCCCTGTTTAATGTGCATGCTAAAATTAAGGCATAGAAACAGAAAATTTTTAAGAAGCAGCCCACTTGTGTGGATAGATTGCTATTGCTTTGATTGCTTCAGACAATGGTTTGGGTGTGACTTAACCCAAGAAGCTCTTCATTGCTGGGAGAAGGTTCTTGGAGATACCCCCTACAGGGATCTAAAGCTT
>AAB41707
ATGGACAAAGTGCTGAATAGGGAGGAATCCATGGAGCTCATGGATTTATTAGGCCTTGATAGATCTGCATGGGGAAACATTCCTGTCATGAGAAAAGCTTATCTAAAAAAATGCAAAGAACTTCACCCTGATAAAGGTGGGGACGAAGACAAAATGAAGAGAATGAATTTTTTATATAAAAAAATGGAGCAAGGTGTAAAAGTTGCTCATCAGCCTGATTTTGGTACATGGAATAGTTCAGAGGTTAGTTGTGATTTTCCTCCTAATTCTGATACCCTTTATTGCAAGGAATGGCCTAATTGTGCCACTAATCCTTCAGTGCATTGCCCCTGTTTAATGTGCATGCTAAAATTAAGGCATAGAAACAGAAAATTTTTAAGAAGCAGCCCACTTGTGTGGATAGATTGCTATTGCTTTGATTGCTTCAGACAATGGTTTGGGTGTGACTTAACCCAAGAAGCTCTTCATTGCTGGGAGAAGGTTCTTGGAGATACCCCCTACAGGGATCTAAAGCTT
>AAB84313
ATGGACAAAGTGCTGAATAGGGAGGAATCCATGGAGCTCATGGATTTATTAGGCCTTGATAGATCCGCATGGGGGAACATTCCTGTCATGAGAAAAGCTTATCTGAAAAAATGCAAGGAACTTCACCCTGATAAAGGTGGGGACGAAGACAAAATGAAGAGAATGAATTTTTTATATAAAAAAATGGAACAAGGTGTAAAAGTTGCTCATCAGCCTGATTTTGGTACATGGAATAGTTCAGAGGTTGGTTGTGATTTTCCTCCTAATTCTGATACCCTTTATTGCAAGGAATGGCCTAATTGTGCCACTAATCCTTCAGTGCATTGCCCCTGTTTAATGTGCATGCTAAAATTAAGGCATAGAAACAGAAAATTTTTAAGAAGCAGCCCACTTGTGTGGATAGATTGCTATTGCTTTGATTGCTTCAGACAATGGTTTGGGTGTGACTTAACCCAAGAAGCTCTTCATTGCTGGGAGAAAGTTCTTGGAGACACCCCCTACAGGGATCTAAAGCTT
>BAF40849
ATGGACAAAGTGCTGAATAGGGAGGAATCCATGGAGCTCATGGATTTATTAGGCCTTGATAGATCTGCATGGGGAAACATTCCTGTCATGAGAAAAGCTTATCTGAAAAAATGCAAAGAACTTCACCCTGATAAAGGTGGGGACGAAGACAAAATGAAGAGAATGAATTTTTTATATAAAAAAATGGAACAAGGTGTAAAAGTTGCTCATCAGCCTGATTTTGGTACATGGAATAGTTCAGAGGTTGGTTGTGATTTTCCTCCTAATTCTGATACCCTTTATTGCAAGGAATGGCCTAATTGTGCCACTAATCCTTCAGTGCATTGTCCCTGTTTAATGTGCATGCTAAAATTAAGGCATAGAAACAGAAAATTTTTAAGAAGCAGCCCACTTGTGTGGATAGATTGCTATTGCTTTGATTGCTTCAGACAATGGTTTGGGTGTGACTTAACCCAAGAAGCTCTTCATTGCTGGGAGAAGGTTCTTGGAGACACCCCCTACAGGGATCTAAAGCTT
>BAF40843
ATGGACAAAGTGCTGAATAGGGAGGAATCCATGGAGCTCATGGATTTATTAGGCCTTGATAGATCTGCATGGGGAAACATCCCTGTCATGAGAAAAGCTTATCTGAAAAAATGCAAAGAACTTCACCCTGATAAAGGTGGGGACGAAGACAAAATGAAGAGAATGAATTTTTTATATAAAAAAATGGAACAAGGTGTAAAAGTTGCTCATCAGCCTGATTTTGGTACATGGAATAGTTCAGAGGTTGGTTGTGATTTTCCTCCTAATTCTGATACCCTTTATTGCAAGGAATGGCCTAATTGTGCCACTAATCCTTCAGTGCATTGTCCCTGTTTAATGTGCATGCTAAAATTAAGGCATAGAAACAGAAAATTTTTAAGAAGCAGCCCACTTGTGTGGATAGATTGCTATTGCTTTGATTGCTTCAGACAATGGTTTGGGTGTGACTTAACCCAAGAAGCTCTTCATTGCTGGGAGAAGGTTCTTGGAGACACCCCCTACAGGGATCTAAAGCTT
>BAF40837
ATGGACAAAGTGCTGAATAGGGAGGAATCCATGGAGCTCATGGATTTATTAGGCCTTGATAGATCTGCATGGGGAAACATTCCTGTCATGAGAAAAGCTTATCTGAAAAAATGCAAAGAACTTCACCCTGATAAAGGTGGGGACGAAGACAAAATGAAGAGAATGAATTTTTTATATAAAAAAATGGAACAAGGTGTAAAAGTTGCTCATCAGCCTGATTTTGGTACATGGAATAGTTCAGAGGTTGGTTGTGATTTTCCTCCTAATTCTGATACCCTTTATTGCAAGGAATGGCCTAATTGTGCCACTAATCCTTCAGTGCATTGTCCCTGTTTAATGTGCATGCTAAAATTAAGGCATAGAAACAGAAAATTTTTAAGAAGCAGCCCACTTGTGTGGATAGATTGCTATTGCTTTGATTGCTTCAGACAATGGTTTGGGTGTGACTTAACCCAAGAAGCTCTTCATTGCTGGGAGAAGGTTCTTGGAGACACCCCCTACAGGGATCTAAAGCTT
>BAF40831
ATGGACAAAGTGCTGAATAGGGAGGAATCCATGGAGCTCATGGATTTATTAGGCCTTGATAGATCTGCATGGGGAAACATTCCTGTCATGAGAAAAGCTTATCTGAAAAAATGCAAAGAACTTCACCCTGATAAAGGTGGGGACGAAGACAAAATGAAGAGAATGAATTTTTTATATAAAAAAATGGAACAAGGTGTAAAAGTTGCTCATCAGCCTGATTTTGGTACATGGAATAGTTCAGAGGTTGGTTGTGATTTTCCTCCTAATTCTGATACCCTTTATTGCAAGGAATGGCCTAATTGTGCCACTAATCCTTCAGTGCATTGTCCCTGTTTAATGTGCATGCTAAAATTAAGGCATAGAAACAGAAAATTTTTAAGAAGCAGCCCACTTGTGTGGATAGATTGCTATTGCTTTGATTGCTTCAGACAATGGTTTGGGTGTGACTTAACTCAAGAAGCTCTTCATTGCTGGGAGAAGGTTCTTGGAGACACCCCCTACAGGGATCTAAAGCTT
>BAF40825
ATGGACAAAGTGCTGAATAGGGAGGAATCCATGGAGCTCATGGATTTATTAGGCCTTGATAGATCTGCATGGGGAAACATTCCTGTCATGAGAAAAGCTTATCTGAAAAAATGCAAAGAACTTCACCCTGATAAAGGTGGGGACGAAGACAAAATGAAGAGAATGAATTTTTTATATAAAAAAATGGAACAAGGTGTAAAAGTTGCTCATCAGCCTGATTTTGGTACATGGAATAGTTCAGAGGTTGGTTGTGATTTTCCTCCTAATTCTGATACCCTTTATTGCAAGGAATGGCCTAATTGTGCCACTAATCCTTCAGTGCATTGTCCCTGTTTAATGTGCATGCTAAAATTAAGGCATAGAAACAGAAAATTTTTAAGAAGCAGCCCACTTGTGTGGATAGATTGCTATTGCTTTGATTGCTTCAGACAATGGTTTGGGTGTGACTTAACCCAAGAAGCTCTTCATTGCTGGGAGAAGGTTCTTGGAGACACCCCCTACAGGGATCTAAAGCTT
>BAF40819
ATGGACAAAGTGCTGAATAGGGAGGAATCCATGGAGCTCATGGATTTATTAGGCCTTGATAGATCTGCATGGGGAAACATCCCTGCCATGAGAAAAGCTTATCTGAAAAAATGCAAAGAACTTCACCCTGATAAAGGTGGGGACGAAGACAAAATGAAGAGAATGAATTTTTTATATAAAAAAATGGAACAAGGTGTAAAAGTTGCTCATCAGCCTGATTTTGGTACATGGAATAGTTCAGAGGTTGGTTGTGATTTTCCTCCTAATTCTGATACCCTTTATTGCAAGGAATGGCCTAATTGTGCCACTAATCCTTCAGTGCATTGTCCCTGTTTAATGTGCATGCTAAAATTAAGGCATAGAAACAGAAAATTTTTAAGAAGCAGCCCACTTGTGTGGATAGATTGCTATTGCTTTGATTGCTTCAGACAATGGTTTGGGTGTGACTTAACCCAAGAAGCTCTTCATTGCTGGGAGAAGGTTCTTGGAGACACCCCCTACAGGGATCTAAAGCTT
>BAF40813
ATGGACAAAGTGCTGAATAGGGAGGAATCCATGGAGCTCATGGATTTATTAGGCCTTGATAGATCTGCATGGGGAAACATCCCTGTCATGAGAAAAGCTTATCTGAAAAAATGCAAAGAACTTCACCCTGATAAAGGTGGGGACGAAGACAAAATGAAGAGAATGAATTTTTTATATAAAAAAATGGAACAAGGTGTAAAAGTTGCTCATCAGCCTGATTTTGGTACATGGAATAGTTCAGAGGTTGGTTGTGATTTTCCTCCTAATTCTGATACCCTTTATTGCAAGGAATGGCCTAATTGTGCCACTAATCCTTCAGTGCATTGTCCCTGTTTAATGTGCATGCTAAAATTAAGGCATAGAAACAGAAAATTTTTAAGAAGCAGCCCACTTGTGTGGATAGATTGCTATTGCTTTGATTGCTTCAGACAATGGTTTGGGTGTGACTTAACCCAAGAAGCTCTTCATTGCTGGGAGAAGGTTCTTGGAGACACCCCCTACAGGGATCTAAAGCTT
>BAF40807
ATGGACAAAGTGCTGAATAGGGAGGAATCCATGGAGCTCATGGATTTATTAGGCCTTGATAGATCTGCATGGGGAAACATCCCTGTCATGAGAAAAGCTTATCTGAAAAAATGCAAAGAACTTCACCCTGATAAAGGTGGGGACGAAGACAAAATGAAGAGAATGAATTTTTTATATAAAAAAATGGAACAAGGTGTAAAAGTTGCTCATCAGCCTGATTTTGGTACATGGAATAGTTCAGAGGTTGGTTGTGATTTTCCTCCTAATTCTGATACCCTTTATTGCAAGGAATGGCCTAATTGTGCCACTAATCCTTCAGTGCATTGTCCCTGTTTAATGTGCATGCTAAAATTAAGGCATAGAAACAGAAAATTTTTAAGAAGCAGCCCACTTGTGTGGATAGATTGCTATTGCTTTGATTGCTTCAGACAATGGTTTGGGTGTGACTTAACCCAAGAAGCTCTTCATTGCTGGGAGAAGGTTCTTGGAGACACCCCCTACAGGGATCTAAAGCTT
>BAF40801
ATGGACAAAGTGCTGAATAGGGAGGAATCCATGGAGCTCATGGATTTATTAGGCCTTGATAGATCTGCATGGGGAAACATTCCTGTCATGAGAAAAGCTTATCTGAAAAAATGCAAAGAACTTCACCCTGATAAAGGTGGGGACGAAGACAAAATGAAGAGAATGAATTTTTTATATAAAAAAATGGAACAAGGTGTAAAAGTTGCTCATCAGCCTGATTTTGGTACATGGAATAGTTCAGAGGTTGGTTGTGATTTTCCTCCTAATTCTGATACCCTTTATTGCAAGGAATGGCCTAATTGTGCCACTAATCCTTCAGTGCATTGTCCCTGTTTAATGTGCATGCTAAAATTAAGGCATAGAAACAGAAAATTTTTAAGAAGCAGCCCACTTGTGTGGATAGATTGCTATTGCTTTGATTGCTTCAGACAATGGTTTGGGTGTGACTTAACCCAAGAAGCTCTTCATTGCTGGGAGAAGGTTCTTGGAGACACCCCCTACAGGGATCTAAAGCTT
>BAF40795
ATGGACAAAGTGCTGAATAGGGAGGAATCCATGGAGCTCATGGATTTATTAGGCCTTGATAGATCTGCATGGGGAAACATCCCTGTCATGAGAAAAGCTTATCTGAAAAAATGCAAAGAACTTCACCCTGATAAAGGTGGGGACGAAGACAAAATGAAGAGAATGAATTTTTTATATAAAAAAATGGAACAAGGTGTAAAAGTTGCTCATCAGCCTGATTTTGGTACATGGAATAGTTCAGAGGTTGGTTGTGATTTTCCTCCTAATTCTGATACCCTTTATTGCAAGGAATGGCCTAATTGTGCCACTAATCCTTCAGTGCATTGTCCCTGTTTAATGTGCATGCTAAAATTAAGGCATAGAAACAGAAAATTTTTAAGAAGCAGCCCACTTGTGTGGATAGATTGCTATTGCTTTGATTGCTTCAGACAATGGTTTGGGTGTGACTTAACCCAAGAAGCTCTTCATTGCTGGGAGAAGGTTCTTGGAGACACCCCCTACAGGGATCTAAAGCTT
>BAF40789
ATGGACAAAGTGCTAAATAGGGAGGAATCCATGGAGCTCATGGATTTATTAGGCCTTGATAGATCTGCATGGGGAAACATTCCTGTCATGAGAAAAGCTTATCTGAAAAAATGCAAAGAACTTCACCCTGATAAAGGTGGGGACGAAGACAAAATGAAGAGAATGAATTTTTTATATAAAAAAATGGAACAAGGTGTAAAAGTTGCTCATCAGCCTGATTTTGGTACATGGAATAGTTCAGAGGTTGGTTGTGATTTTCCTCCTAATTCTGATACCCTTTATTGCAAGGAATGGCCTAATTGTGCCACTAATCCTTCAGTGCATTGTCCCTGTTTAATGTGCATGCTAAAATTAAGGCATAGAAACAGAAAATTTTTAAGAAGCAGCCCACTTGTGTGGATAGATTGCTATTGCTTTGATTGCTTCAGACAATGGTTTGGGTGTGACTTAACCCAAGAAGCTCTTCATTGCTGGGAGAAGGTTCTTGGAGACACCCCCTACAGGGATCTAAAGCTT
>BAF40783
ATGGACAAAGTGCTGAATAGGGAGGAATCCATGGAGCTCATGGATTTATTAGGCCTTGATAGATCTGCATGGGGAAACATCCCTGTCATGAGAAAAGCTTATCTGAAAAAATGCAAAGAACTTCACCCTGATAAAGGTGGGGACGAAGACAAAATGAAGAGAATGAATTTTTTATATAAAAAAATGGAACAAGGTGTAAAAGTTGCTCATCAGCCTGATTTTGGTACATGGAATAGTTCAGAGGTTGGTTGTGATTTTCCTCCTAATTCTGATACCCTTTATTGCAAGGAATGGCCTAATTGTGCCACTAATCCTTCAGTGCATTGTCCCTGTTTAATGTGCATGCTAAAATTAAGGCATAGAAACAGAAAATTTTTAAGAAGCAGCCCACTTGTGTGGATAGATTGCTATTGCTTTGATTGCTTCAGACAATGGTTTGGGTGTGACTTAACCCAAGAAGCTCTTCATTGCTGGGAGAAGGTTCTTGGAGACACCCCCTACAGGGATCTAAAGCTT
>BAF40777
ATGGACAAAGTGCTGAATAGGGAGGAATCCATGGAGCTCATGGATTTATTAGGCCTTGATAGATCTGCATGGGGAAACATTCCTGTCATGAGAAAAGCTTATCTGAAAAAATGCAAAGAACTTCACCCTGATAAAGGTGGGGACGAAGACAAAATGAAGAGAATGAATTTTTTATATAAAAAAATGGAACAAGGTGTAAAAGTTGCTCATCAGCCTGATTTTGGTACATGGAATAGTTCAGAGGTTGGTTGTGATTTTCCTCCTAATTCTGATACCCTTTATTGCAAGGAATGGCCTAATTGTGCCACTAATCCTTCAGTGCATTGTCCCTGTTTAATGTGCATGCTAAAATTAAGGCATAGAAACAGAAAATTTTTAAGAAGCAGCCCACTTGTGTGGATAGATTGCTATTGCTTTGATTGCTTCAGACAATGGTTTGGGTGTGACTTAACCCAAGAAGCTCTTCATTGCTGGGAGAAGGTTCTTGGAGACACCCCCTACAGGGATCTAAAGCTT
>BAF40771
ATGGACAAAGTGCTGAATAGGGAGGAATCCATGGAGCTCATGGATTTATTAGGCCTTGATAGATCTGCATGGGGAAACATTCCTGTCATGAGAAAAGCTTATCTGAAAAAATGCAAAGAACTTCACCCTGATAAAGGTGGGGACGAAGACAAAATGAAGAGAATGAATTTTTTATATAAAAAAATGGAACAAGGTGTAAAAGTTGCTCATCAGCCTGATTTTGGTACATGGAATAGTTCAGAGGTTGGTTGTGATTTTCCTCCTAATTCTGATACCCTTTATTGCAAGGAATGGCCTAATTGTGCCACTAATCCTTCAGTGCATTGTCCCTGTTTAATGTGCATGCTAAAACTAAGGCATAGAAACAGAAAATTTTTAAGAAGCAGCCCACTTGTGTGGATAGATTGCTATTGCTTTGATTGCTTCAGACAATGGTTTGGGTGTGACTTAACCCAAGAAGCTCTTCATTGCTGGGAGAAGGTTCTTGGAGACACCCCCTACAGGGATCTAAAGCTT
>BAF40765
ATGGACAAAGTGCTGAATAGGGAGGAATCCATGGAGCTCATGGATCTATTAGGCCTTGATAGATCTGCATGGGGAAACATTCCTGTCATGAGAAAAGCTTATCTGAAAAAATGCAAAGAACTTCACCCTGATAAAGGTGGGGACGAAGACAAAATGAAGAGAATGAATTTTTTATATAAAAAAATGGAACAAGGTGTAAAAGTTGCTCATCAGCCTGATTTTGGTACATGGAATAGTTCAGAGGTTGGTTGTGATTTTCCTCCTAATTCTGATACCCTTTATTGCAAGGAATGGCCTAATTGTGCCACTAATCCTTCAGTGCATTGTCCCTGTTTAATGTGCATGCTAAAATTAAGGCATAGAAACAGAAAATTTTTAAGAAGCAGCCCACTTGTGTGGATAGATTGCTATTGCTTTGATTGCTTCAGACAATGGTTTGGGTGTGACTTAACCCAAGAAGCTCTTCATTGCTGGGAGAAGGTTCTTGGAGACACCCCCTACAGGGATCTAAAGCTT
>BAF40759
ATGGACAAAGTGCTGAATAGGGAGGAATCCATGGAGCTCATGGATTTATTAGGCCTTGATAGATCTGCATGGGGAAACATTCCTGTCATGAGAAAAGCTTATCTGAAAAAATGCAAAGAACTTCACCCTGATAAAGGTGGGGACGAAGACAAAATGAAGAGAATGAATTTTTTATATAAAAAAATGGAACAAGGTGTAAAAGTTGCTCATCAGCCTGATTTTGGTACATGGAATAGTTCAGAGGTTGGTTGTGATTTTCCTCCTAATTCTGATACCCTTTATTGCAAGGAATGGCCTAATTGTGCCACTAATCCTTCAGTGCATTGTCCCTGTTTAATGTGCATGCTAAAATTAAGGCATAGAAACAGAAAATTTTTAAGAAGCAGCCCACTTGTGTGGATAGATTGCTATTGCTTTGATTGCTTCAGACAATGGTTTGGGTGTGACTTAACCCAAGAAGCTCTTCATTGCTGGGAGAAGGTTCTTGGAGACACCCCCTACAGGGATCTAAAGCTT
>BAF40753
ATGGACAAAGTGCTGAATAGGGAGGAATCCATGGAGCTCATGGATTTATTAGGCCTTGATAGATCTGCATGGGGAAACATCCCTGTCATGAGAAAAGCTTATCTGAAAAAATGCAAAGAACTTCACCCTGATAAAGGTGGGGACGAAGACAAAATGAAGAGAATGAATTTTTTATATAAAAAAATGGAACAAGGTGTAAAAGTTGCTCATCAGCCTGATTTTGGTACATGGAATAGTTCAGAGGTTGGTTGTGATTTTCCTCCTAATTCTGATACCCTTTATTGCAAGGAATGGCCTAATTGTGCCACTAATCCTTCAGTGCATTGTCCCTGTTTAATGTGCATGCTAAAATTAAGGCATAGAAACAGAAAATTTTTAAGAAGCAGCCCACTTGTGTGGATAGATTGCTATTGCTTTGATTGCTTCAGACAATGGTTTGGGTGTGACTTAACCCAAGAAGCTCTTCATTGCTGGGAGAAGGTTCTTGGAGACACCCCCTACAGGGATCTAAAGCTT
>BAF40747
ATGGACAAAGTGCTGAATAGGGAGGAATCCATGGAGCTCATGGATTTATTAGGCCTTGATAGATCTGCATGGGGAAACATTCCTGTCATGAGAAAAGCTTATCTGAAAAAATGCAAAGAACTTCACCCTGATAAAGGTGGGGACGAAGACAAAATGAAGAGAATGAATTTTTTATATAAAAAAATGGAACAAGGTGTAAAAGTTGCTCATCAGCCTGATTTTGGTACATGGAATAGTTCAGAGGTTGGTTGTGATTTTCCTCCTAATTCTGACACCCTTTATTGCAAGGAATGGCCTAATTGTGCCACTAATCCTTCAGTGCATTGTCCCTGTTTAATGTGCATGCTAAAATTAAGGCATAGAAACAGAAAATTTTTAAGAAGCAGCCCACTTGTGTGGATAGATTGCTATTGCTTTGATTGCTTCAGACAATGGTTTGGGTGTGACTTAACCCAAGAAGCTCTTCATTGCTGGGAGAAGGTTCTTGGAGACACCCCCTACAGGGATCTAAAGCTT
>BAH36860
ATGGACAAAGTGCTGAATAGGGAGGAATCCATGGAGCTCATGGATTTATTAGGCCTTGATAGATCTGCATGGGGAAACATTCCTGTCATGAGAAAAGCTTATCTGAAAAAATGCAAAGAACTTCACCCTGATAAAGGTGGGGACGAAGACAAAATGAAGAGAATGAATTTTTTATATAAAAAAATGGAACAAGGTGTAAAAGTTGCTCATCAGCCTGATTTTGGTACATGGAATAGTTCAGAGGTTGGTTGTGATTTTCCTCCTAATTCTGATACCCTTTATTGCAAGGAATGGCCTAATTGTGCCACTAATCCTTCAGTGCATTGCCCCTGTTTAATGTGCATGCTAAAATTAAGACATAGAAACAGAAAATTTTTAAGAAGCAGCCCACTTGTGTGGATAGATTGCTATTGCTTTGATTGCTTCAGACAATGGTTTGGGTGTGACTTAACCCAAGAAGCTCTTCATTGCTGGGAGAAGGTTCTTGGAGACACCCCCTACAGGGATCTAAAGCTT
>BAH36854
ATGGACAAAGTGCTGAATAGGGAGGAATCCATGGAGCTCATGGATTTATTAGGCCTTGATAGATCTGCATGGGGAAACATTCCTGTCATGAGAAAAGCTTATCTGAAAAAATGCAAAGAACTTCACCCTGATAAAGGTGGGGACGAAGACAAAATGAAGAGAATGAATTTTTTATATAAAAAAATGGAACAAGGTGTAAAAGTTGCTCATCAGCCTGATTTTGGTACATGGAATAGTTCAGAGGTTGGTTGTGATTTTCCTCCTAATTCTGATACCCTTTATTGCAAGGAATGGCCTAATTGTGCCACTAATCCTTCAGTGCATTGCCCCTGTTTAATGTGCATGCTAAAATTAAGGCATAGAAACAGAAAATTTTTAAGAAGCAGCCCACTTGTGTGGATAGATTGCTATTGCTTTGATTGCTTCAGACAATGGTTTGGGTGTGACTTAACCCAAGAAGCTCTTCATTGCTGGGAGAAGGTTCTTGGAGACACCCCCTACAGGGATCTAAAGCTT
>BAH36848
ATGGACAAAGTGCTGAATAGGGAGGAATCCATGGAGCTCATGGATTTATTAGGCCTTGATAGATCTGCATGGGGAAACATTCCTATCATGAGAAAAGCTTATCTGAAAAAATGCAAAGAACTTCACCCTGATAAAGGTGGGGACGAAGACAAAATGAAGAGAATGAATTTTTTATATAAAAAAATGGAACAAGGTGTAAAAGTTGCTCATCAGCCTGATTTTGGTACATGGAATAGTTCAGAGGTTGGTTGTGATTTTCCTCCTAATTCTGATACCCTTTATTGCAAGGAATGGCCTAATTGTGCCACTAATCCTTCAGTGCATTGCCCCTGTTTAATGTGCATGCTAAAATTAAGGCATAGAAACAGAAAATTTTTAAGAAGCAGCCCACTTGTGTGGATAGATTGCTATTGCTTTGATTGCTTCAGACAATGGTTTGGGTGTGACTTAACCCAAGAAGCTCTTCATTGCTGGGAGAAGGTTCTTGGAGACACCCCCTACAGGGATCTAAAGCTT
>BAH36842
ATGGACAAAGTGCTGAATAGGGAGGAATCCATGGAGCTCATGGATTTATTAGGCCTTGATAGATCTGCATGGGGAAACATTCCTGTCATGAGAAAAGCTTATCTGAAAAAATGCAAAGAACTTCACCCTGATAAAGGTGGGGACGAAGACAAAATGAAGAGAATGAATTTTTTATATAAAAAAATGGAACAAGGTGTAAAAGTTGCTCATCAGCCTGATTTTGGTACATGGAATAGTTCAGAGGTTGGTTGTGATTTTCCTCCTAATTCTGATACCCTTTATTGCAAGGAATGGCCTAATTGTGCCACTAATCCTTCAGTGCATTGCCCCTGTTTAATGTGCATGCTAAAATTAAGGCATAGAAACAGAAAATTTTTAAGAAGCAGCCCACTTGTGTGGATAGATTGCTATTGCTTTGATTGCTTCAGACAATGGTTTGGGTGTGACTTAACCCAAGAAGCTCTTCATTGCTGGGAGAAGGTTCTTGGAGACACCCCCTACAGGGATCTAAAGCTT
>BAH36836
ATGGACAAAGTGCTGAATAGGGAGGAATCCATGGAGCTCATGGATTTATTAGGCCTTGATAGATCTGCATGGGGAAACATTCCTGTCATGAGAAAAGCTTATCTGAAAAAATGCAAAGAACTTCACCCTGATAAAGGTGGGGACGAAGACAAAATGAAGAGAATGAATTTTTTATATAAAAAAATGGAACAAGGTGTAAAAGTTGCTCATCAGCCTGATTTTGGTACATGGAATAGTTCAGAGGTTGGTTGTGATTTTCCTCCTAATTCTGATACCCTTTATTGCAAGGAATGGCCTAATTGTGCCACTAATCCTTCAGTGCATTGCCCCTGTTTAATGTGCATGCTAAAATTAAGGCATAGAAACAGAAGATTTTTAAGAAGCAGCCCACTTGTGTGGATAGATTGCTATTGCTTTGATTGCTTCAGACAATGGTTTGGGTGTGACTTAACCCAAGAAGCTCTTCATTGCTGGGAGAAGGTTCTTGGAGACACCCCCTACAGGGATCTAAAGCTT
>BAH36830
ATGGACAAAGTGCTGAATAGGGAGGAATCCATGGAGCTCATGGATTTATTAGGCCTTGATAGATCTGCATGGGGAAACATTCCTGTCATGAGAAAAGCTTATCTGAAAAAATGCAAAGAACTTCACCCTGATAAAGGTGGGGACGAAGACAAAATGAAGAGAATGAATTTTTTATATAAAAAAATGGAACAAGGTGTAAAAGTTGCTCATCAGCCTGATTTTGGTACATGGAATAGTTCAGAGGTTGGTTGTGATTTTCCTCCTAATTCTGATACCCTTTATTGCAAGGAATGGCCTAATTGTGCCACTAATCCTTCAGTGCATTGCCCCTGTTTAATGTGCATGCTAAATTTAAGGCATAGAAACAGAAAATTTTTAAGAACCAGCCCACTTGTGTGGATAGATTGCTATTGCTTTGATTGCTTCAGACAATGGTTTGGGTGTGACTTAACCCAAGAAGCTCTTCATTGCTGGGAGAAGGTTCTTGGAGACACCCCCTACAGGGATCTAAAGCTT
>BAH36824
ATGGACAAAGTGCTGAATAGGGAGGAATCCATGGAGCTCATGGATTTATTAGGCCTTGATAGATCTGCATGGGGAAACATTCCTGTCATGAGAAAAGCTTATCTGAAAAAATGCAAAGAACTTCACCCTGATAAAGGTGGGGACGAAGACAAAATGAAGAGAATGAATTTTTTATATAAAAAAATGGAACAAGGTGTAAAAGTTGCTCATCAGCCTGATTTTGGTACATGGAATAGTTCAGAGGTTGGTTGTGATTTTCCTCCTAATTCTGATACCCTTTATTGCAAGGAATGGCCTAATTGTGCCACTAATCCTTCAGTGCATTGCCCCTGTTTAATGTGCATGCTAAAATTAAGGCATAGAAACAGAAAATTTTTAAGAAGCAGCCCACTTGTGTGGATAGATTGCTATTGCTTTGATTGCTTCAGACAATGGTTTGGGTGTGACTTAACCCAAGAAGCTCTTCATTGCTGGGAGAAGGTTCTTGGAGACACCCCCTACAGGGATCTAAAGCTT
>BAH36818
ATGGACAAAGTGCTGAATAGGGAGGAATCCATGGAGCTCATGGATTTATTAGGCCTTGATAGATCTGCATGGGGAAACATTCCTGTCATGAGAAAAGCTTATCTGAAAAAATGCAAAGAACTTCACCCTGATAAAGGTGGGGACGAAGACAAAATGAAGAGAATGAATTTTTTATATAAAAAAATGGAACAAGGTGTAAAAGTTGCTCATCAGCCTGATTTTGGTACATGGAATAGTTCAGAGGTTGGTTGTGATTTTCCTCCTAATTCTGATACCCTTTATTGCAAGGAATGGCCTAATTGTGCCACTAATCCTTCAGTGCATTGCCCCTGTTTAATGTGCATGCTAAAATTAAGGCATAGAAACAGAAAATTTTTAAGAAGCAGCCCACTTGTGTGGATAGATTGCTATTGCTTTGATTGCTTCAGACAATGGTTTGGGTGTGACTTAACCCAAGAAGCTCTTCATTGCTGGGAGAAGGTTCTTGGAGACACCCCCTACAGGGATCTAAAGCTT
>BAH36812
ATGGACAAAGTGCTGAATAGGGAGGAATCCATGGAGCTCATGGATTTATTAGGCCTTGATAGATCTGCATGGGGAAACATTCCTGTCATGAGAAAAGCTTATCTGAAAAAATGCAAAGAACTTCACCCTGATAAAGGTGGGGACGAAGACAAAATGAAGAGAATGAATTTTTTATATAAAAAAATGGAACAAGGTGTAAAAGTTGCTCATCAGCCTGATTTTGGTACATGGAATAGTTCAGAGGTTGGTTGTGATTTTCCTCCTAATTCTGATACCCTTTATTGCAAGGAATGGCCTAATTGTGCCACTAATCCTTCAGTGCATTGCCCCTGTTTAATGTGCATGCTAAAATTAAGGCATAGAAACAGAAAATTTTTAAGAAGCAGCCCACTTGTGTGGATAGATTGCTATTGCTTTGATTGCTTCAGACAATGGTTTGGGTGTGACTTAACCCAAGAAGCTCTTCATTGCTGGGAGAAGGTTCTTGGAGACACCCCCTACAGGGATCTAAAGCTT
>BAH36806
ATGGACAAAGTGCTGAATAGGGAGGAATCCATGGAGCTCATGGATTTATTAGGCCTTGATAGATCTGCATGGGGAAACATTCCTGTCATGAGAAAAGCTTATCTGAAAAAATGCAAAGAACTTCACCCTGATAAAGGTGGGGACGAAGACAAAATGAAGAGAATGAATTTTTTATATAAAAAAATGGAACAAGGTGTAAAAGTTGCTCATCAGCCTGATTTTGGTACATGGAATAGTTCAGAGGTTGGTTGTGATTTTCCTCCTAATTCTGATACCCTTTATTGCAAGGAATGGCCTAATTGTGCCACTAATCCTTCAGTGCATTGCCCCTGTTTAATGTGCATGCTAAAATTAAGGCATAGAAACAGAAAATTTTTAAGAAGCAGCCCACTTGTGTGGATAGATTGCTATTGCTTTGATTGCTTCAGACAATGGTTTGGGTGTGACTTAACCCAAGAAGCTCTTCATTGCTGGGAGAAGGTTCTTGGAGACACCCCCTACAGGGATCTAAAGCTT
>BAH36800
ATGGACAAAGTGCTGAATAGGGAGGAATCCATGGAGCTCATGGATTTATTAGGCCTTGATAGATCTGCATGGGGAAACATTCCTGTCATGAGAAAAGCTTATCTGAAAAAATGCAAAGAACTTCACCCTGATAAAGGTGGGGACGAAGACAAAATGAAGAGAATGAATTTTTTATATAAAAAAATGGAACAAGGTGTAAAAGTTGCTCATCAGCCTGATTTTGGTACATGGAATAGTTCAGAGGTTGGTTGTGATTTTCCTCCTAATTCTGATACCCTTTATTGCAAGGAATGGCCTAATTGTGCCACTAATCCTTCAGTGCATTGCCCCTGTTTAATGTGCATGCTAAAATTAAGGCATAGAAACAGAAAATTTTTAAGAAGCAGCCCACTTGTGTGGATAGATTGCTATTGCTTTGATTGCTTCAGACAATGGTTTGGGTGTGACTTAACCCAAGAAGCTCTTCATTGCTGGGAGAAGGTTCTTGGAGACACCCCCTACAGGGATCTAAAGCTT
>BAH36794
ATGGACAAAGTGCTGAATAGGGAGGAATCCATGGAGCTCATGGATTTATTAGGCCTTGATAGATCTGCATGGGGAAACATTCCTGTCATGAGAAAAGCTTATCTGAAAAAATGCAAAGAACTTCACCCTGATAAAGGTGGGGACGAAGACAAAATGAAGAGAATGAATTTTTTATATAAAAAAATGGAACAAGGTGTAAAAGTTGCTCATCAGCCTGATTTTGGTACATGGAATAGTTCAGAGGTTGGTTGTGATTTTCCTCCTAATTCTGATACCCTTTATTGCAAGGAATGGCCTAATTGTGCCACTAATCCTTCAGTGCATTGCCCCTGTTTAATGTGCATGCTAAAATTAAGGCATAGAAACAGAAAATTTTTAAGAAGCAGCCCACTTGTGTGGATAGATTGCTATTGCTTTGATTGCTTCAGACAATGGTTTGGGTGTGACTTAACCCAAGAAGCTCTTCATTGCTGGGAGAAGGTTCTTGGAGACACCCCCTACAGGGATCTAAAGCTT
>BAH36788
ATGGACAAAGTGCTGAATAGGGAGGAATCCATGGAGCTCATGGATTTATTAGGCCTTGATAGATCTGCATGGGGAAACATTCCTGTCATGAGAAAAGCTTATCTGAAAAAATGCAAAGAACTTCACCCTGATAAAGGTGGGGACGAAGACAAAATGAAGAGAATGAATTTTTTATATAAAAAAATGGAACAAGGTGTAAAAGTTGCTCATCAGCCTGATTTTGGTACATGGAATAGTTCAGAGGTTGGTTGTGATTTTCCTCCTAATTCTGATACCCTTTATTGCAAGGAATGGCCTAATTGTGCCACTAATCCTTCAGTGCATTGCCCCTGTTTAATGTGCATGCTAAAATTAAGGCATAGAAACAGAAAATTTTTAAGAAGCAGCCCACTTGTGTGGATAGATTGCTATTGCTTTGATTGCTTCAGACAATGGTTTGGGTGTGACTTAACCCAAGAAGCTCTTCATTGCTGGGAGAAGGTTCTTGGAGACACCCCCTACAGGGATCTAAAGCTT
>BAH36782
ATGGACAAAGTGCTGAATAGGGAGGAATCCATGGAGCTCATGGATTTATTAGGCCTTGATAGATCTGCATGGGGAAACATTCCTGTCATGAGAAAAGCTTATCTGAAAAAATGCAAAGAACTTCACCCTGATAAAGGTGGGGACGAAGACAAAATGAAGAGAATGAATTTTTTATATAAAAAAATGGAACAAGGTGTAAAAGTTGCTCATCAGCCTGATTTTGGTACATGGAATAGTTCAGAGGTTGGTTGTGATTTTCCTCCTAATTCTGATACCCTTTATTGCAAGGAATGGCCTAATTGTGCCACTAATCCTTCAGTGCATTGCCCCTGTTTAATGTGCATGCTAAAATTAAGGCATAGAAACAGAAAATTTTTAAGAAGCAGCCCACTTGTGTGGATAGATTGCTATTGCTTTGATTGCTTCAGACAATGGTTTGGGTGTGACTTAACCCAAGAAGCTCTTCATTGCTGGGAGAAGGTTCTTGGAGACACCCCCTACAGGGATCTAAAGCTT
>BAH36776
ATGGACAAAGTGCTGAATAGGGAGGAATCCATGGAGCTCATGGATTTATTAGGCCTTGATAGATCTGCATGGGGAAACATTCCTGTCATGAGAAAAGCTTATCTGAAAAAATGCAAAGAACTTCACCCTGATAAAGGTGGGGACGAAGACAAAATGAAGAGAATGAATTTTTTATATAAAAAAATGGAACAAGGTGTAAAAGTTGCTCATCAGCCTGATTTTGGTACATGGAATAGTTCAGAGGTTGGTTGTGATTTTCCTCCTAATTCTGATACCCTTTATTGCAAGGAATGGCCTAATTGTGCCACTAATCCTTCAGTGCATTGCCCCTGTTTAATGTGCATGCTAAAATTAAGGCATAGAAACAGAAAATTTTTAAGAAGCAGCCCACTTGTGTGGATAGATTGCTATTGCTTTGATTGCTTCAGACAATGGTTTGGGTGTGACTTAACCCAAGAAGCTCTTCATTGCTGGGAGAAGGTTCTTGGAGACACCCCCTACAGGGATCTAAAGCTT
>BAH36770
ATGGACAAAGTGCTGAATAGGGAGGAATCCATGGAGCTCATGGATTTATTAGGCCTTGATAGATCTGCATGGGGAAACATTCCTGTCATGAGAAAAGCTTATCTGAAAAAATGCAAAGAACTTCACCCTGATAAAGGTGGGGACGAAGACAAAATGAAGAGAATGAATTTTTTATATAAAAAAATGGAACAAGGTGTAAAAGTTGCTCATCAGCCTGATTTTGGTACATGGAATAGTTCAGAGGTTGGTTGTGATTTTCCTCCTAATTCTGATACCCTTTATTGCAAGGAATGGCCTAATTGTGCCACTAATCCTTCAGTGCATTGCCCCTGTTTAATGTGCATGCTAAAATTAAGGCATAGAAACAGAAAATTTTTAAGAAGCAGCCCACTTGTGTGGATAGATTGCTATTGCTTTGATTGCTTCAGACAATGGTTTGGGTGTGACTTAACCCAAGAAGCTCTTCATTGCTGGGAGAAGGTTCTTGGAGACACCCCCTACAGGGATCTAAAGCTT
>BAD27120
ATGGACAAAGTGCTGAATAGGGAGGAATCCATGGAGCTTATGGATTTATTAGGCCTTGATAGGTCTGCATGGGGGAACATTCCTGTCATGAGAAAAGCTTATCTGAAAAAATGCAAAGAACTTCACCCTGATAAAGGTGGGGACGAAGACAAGATGAAGAGAATGAATTTTTTATATAAAAAAATGGAACAAGGTGTAAAAGTTGCTCATCAGCCTGATTTTGGTACATGGAATAGTTCAGAGGTTGGTTGTGATTTTCCTCCTAATTCTGATACCCTTTATTGCAAGGAATGGCCTAACTGTGCCACTAATCCTTCAGTGCATTGCCCCTGTTTAATGTGCATGCTAAAATTAAGGCATAGAAACAGAAAATTTTTAAGAAGCAGCCCACTTGTGTGGATAGATTGCTATTGCTTTGATTGCTTCAGACAATGGTTTGGGTGTGACTTAACCCAAGAAGCTCTTCATTGCTGGGAGAAAGTTCTTGGAGACACCCCCTACAGGGATCTAAAGCTT
>BAD21285
ATGGACAAAGTGCTGAATAGGGAGGAATCCATGGAGCTTATGGATTTATTAGGCCTTGATAGGTCTGCATGGGGGAACATTCCTGTCATGAGAAAAGCTTATCTGAAAAAATGCAAAGAACTCCACCCTGATAAAGGTGGGGACGAAGACGAGATGAAGAGAATGAATTTTTTATATAAAAAAATGGAACAAGGTGTAAAAGTTGCTCATCAGCCTGATTTTGGTACATGGAATAGTTCAGAGGTTGGTTGTGATTTTCCTCCTAATTCTGATACCCTTTATTGCAAGGAATGGCCTAACTGTGCCACTAATCCTTCAGTGCATTGCCCCTGTTTAATGTGCATGCTAAAATTAAGGCATAGAAACAGAAAATTTTTAAGAAGCAGCCCACTTGTGTGGATAGATTGCTATTGCTTTGATTGCTTCAGACAATGGTTTGGGTGTGACTTAACCCAAGAAGCTCTTCATTGCTGGGAGAAAGTTCTTGGAGACACCCCCTACAGGGATCTAAAGCTT
>BAD21279
ATGGACAAAGTGCTGAATAGGGAGGAATCCATGGAGCTTATGGATTTATTAGGCCTTGATAGGTCTGCATGGGGAAACATTCCTATCATGAGAAAAGCTTATCTGAAAAAATGCAAAGAACTCCACCCTGATAAAGGTGGGGACGAAGACAAAATGAAGAGAATGAATTTTTTATATAAAAAAATGGAACAAGGTGTAAAAGTTGCTCATCAGCCTGATTTTGGTACATGGAATAGTTCAGAGGTTGGTTGTGATTTTCCTCCTAATTCTGATACCCTTTATTGCAAGGAATGGCCTAACTGTGCCACTAATCCTTCAGTGCATTGCCCCTGTTTAATGTGCATGCTAAAATTAAGGCATAGAAACAGAAAATTTTTAAGAAGCAGCCCACTTGTGTGGATAGATTGCTATTGCTTTGATTGCTTCAGACAATGGTTTGGGTGTGACTTAACCCAAGAAGCTCTTCATTGCTGGGAGAAGGTTCTTGGAGACACCCCCTACAGGGATCTAAAGCTT
>BAD21249
ATGGACAAAGTGCTGAATAGGGAGGAATCCATGGAGCTTATGGATTTATTAGGCCTTGATAGGTCTGCATGGGGGAACATTCCTGTCATGAGAAAAGCTTATCTGAAAAAATGCAAAGAACTCCACCCTGATAAAGGTGGGGACGAAGACAAGATGAAGAGAATGAATTTTTTATATAAAAAAATGGAACAAGGTGTAAAAGTTGCTCATCAGCCTGATTTTGGTACATGGAATAGTTCAGAGGTTGGTTGTGATTTTCCTCCTAATTCTGATACCCTTTATTGCAAGGAATGGCCTAACTGTGCCACTAATCCATCAGTGCATTGCCCCTGTTTAATGTGCATGCTAAAATTAAGGCATAGAAACAGAAAATTTTTAAGAAGCAGCCCACTTGTGTGGATAGATTGCTATTGCTTTGATTGCTTCAGACAATGGTTTGGGTGTGACTTAACCCAAGAAGCTCTTCATTGCTGGGAGAAAGTTCTTGGAGACACCCCCTACAGGGATCTAAAGCTT
>BAD21237
ATGGACAAAGTGCTGAATAGGGAGGAATCCATGGAGCTTATGGATTTATTAGGCCTTGATAGGTCTGCATGGGGGAACATTCCTGTCATGAGAAAAGCTTATCTGAAAAAATGCAAAGAACTCCACCCTGATAAAGGTGGGGACGAAGACAAGATGAAGAGAATGAATTTTTTATATAAAAAAATGGAACAAGGTGTAAAAGTTGCTCATCAGCCTGATTTTGGTACATGGAATAGTTCAGAGGTTGGTTGTGATTTTCCTCCTAATTCTGATACCCTTTATTGCAAGGAATGGCCTAACTGTGCCACTAATCCTTCAGTGCATTGCCCCTGTTTAATGTGCATGCTAAAATTAAGGCATAGAAACAGAAAATTTTTAAGAAGCAGCCCACTTGTGTGGATAGATTGCTATTGCTTTGATTGCTTCAGACAATGGTTTGGGTGTGACTTAACCCAAGAAGCTCTTCATTGCTGGGAGAAAGTTCTTGGAGACACCCCCTACAGGGATCTAAAGCTT
>BAD21297
ATGGACAAAGTGCTGAATAGGGAGGAATCCATGGAGCTTATGGATTTATTAGGCCTTGATAGGTCTGCATGGGGGAACATTCCTGTCATGAGAAAAGCTTATCTGAAAAAATGCAAAGAACTCCACCCTGATAAAGGTGGGGACGAAGACAAGATGAAGAGAATGAATTTTTTATATAAAAAAATGGAACAAGGTGTAAAAGTTGCTCATCAGCCTGATTTTGGTACATGGAATAGTTCAGAGGTTGGTTGTGATTTTCCTCCTAATTCTGATACCCTTTATTGCAAGGAATGGCCTAACTGTGCCACTAATCCTTCAGTGCATTGCCCCTGTTTAATGTGCATGCTAAAATTAAGGCATAGAAACAGAAAATTTTTAAGAAGCAGCCCACTTGTGTGGATAGATTGCTATTGCTTTGATTGCTTCAGACAATGGTTTGGGTGTGACTTAACCCAAGAAGCTCTTCATTGCTGGGAGAAAGTTCTTGGAGACACCCCCTACAGGGATCTAAAGCTT
>BAD21291
ATGGACAAAGTGCTGAATAGGGAGGAATCCATGGAGCTTATGGATTTATTAGGCCTTGATAGGTCTGCATGGGGGAACATTCCTGTCATGAGAAAAGCTTATCTGAAAAAATGCAAAGAACTCCACCCTGATAAAGGTGGGGACGAAGACAAGATGAAGAGAATGAATTTTTTATATAAAAAAATGGAACAAGGTGTAAAAGTTGCTCATCAGCCTGATTTTGGTACATGGAATAGTTCAGAGGTTGGTTGTGATTTTCCTCCTAATTCTGATACCCTTTATTGCAAGGAATGGCCTAACTGTGCCACTAATCCTTCAGTGCATTGCCCCTGTTTAATGTGCATGCTAAAATTAAGGCATAGAAACAGAAAATTTTTAAGAAGCAGCCCACTTGTGTGGATAGATTGCTATTGCTTTGATTGCTTCAGACAATGGTTTGGGTGTGACTTAACCCAAGAAGCTCTTCATTGCTGGGAGAAAGTTCTTGGAGACACCCCCTACAGGGATCTAAAGCTT
>BAD21273
ATGGACAAAGTGCTGAATAGGGAGGAATCCATGGAGCTTATGGATTTATTAGGCCTTGATAGGTCTGCATGGGGGAACATTCCTGTAATGAGAAAAGCTTATCTGAAAAAATGCAAAGAACTCCACCCTGATAAAGGTGGGGACGAAGACAAGATGAAGAGAATGAATTTTTTATATAAAAAAATGGAACAAGGTGTAAAAGTTGCTCATCAGCCTGATTTTGGTACATGGAATAGTTCAGAGGTTGGTTGTGATTTTCCTCCTAATTCTGATACCCTTTATTGCAAGGAATGGCCTAACTGTGCCACTAATCCTTCAGTGCATTGCCCCTGTTTAATGTGCATGCTAAAATTAAGGCATAGAAACAGAAAATTTTTAAGAAGCAGCCCACTTGTGTGGATAGATTGCTATTGCTTTGATTGCTTCAGACAATGGTTTGGGTGTGACTTAACCCAAGAAGCTCTTCATTGCTGGGAGAAAGTTCTTGGAGACACCCCCTACAGGGATCTAAAGCTT
>BAD21267
ATGGACAAAGTGCTGAATAGGGAGGAATCCATGGAGCTTATGGATTTATTAGGCCTTGATAGGTCTGCATGGGGGAACATTCCTGTCATGAGAAAAGCTTATCTGAAAAAATGCAAAGAACTCCACCCTGATAAAGGTGGGGACGAAGACAAGATGAAGAGAATGAATTTTTTATATAAAAAAATGGAACAAGGTGTAAAAGTTGCTCATCAGCCTGATTTTGGTACATGGAATAGTTCAGAGGTTGGTTGTGATTTTCCTCCTAATTCTGATACCCTTTATTGCAAGGAATGGCCTAACTGTGCCACTAATCCTTCAGTGCATTGCCCCTGTTTAATGTGCATGCTAAAATTAAGGCATAGAAACAGAAAATTTTTAAGAAGCAGCCCACTTGTGTGGATAGATTGCTATTGCTTTGATTGCTTCAGACAATGGTTTGGGTGTGACTTAACCCAAGAAGCTCTTCATTGCTGGGAGAAAGTTCTTGGAGACACCCCCTACAGGGATCTAAAGCTT
>BAD21261
ATGGACAAAGTGCTGAATAGGGAGGAATCCATGGAGCTTATGGATTTATTAGGCCTTGATAGGTCTGCATGGGGGAACATTCCTGTCATGAGAAAAGCTTATCTGAAAAAATGCAAAGAACTTCACCCTGATAAAGGTGGGGACGAAGACAAGATGAAGAGAATGAATTTTTTATATAAAAAAATGGAACAAGGTGTAAAAGTTGCTCATCAGCCTGATTTTGGTACATGGAATAGTTCAGAGGTTGGTTGTGATTTTCCTCCTAATTCTGATACCCTTTATTGCAAGGAATGGCCTAACTGTGCCACTAATCCTTCAGTGCATTGCCCCTGTTTAATGTGCATGCTAAAATTAAGGCATAGAAACAGAAAATTTTTAAGAAGCAGCCCACTTGTGTGGATAGATTGCTATTGCTTTGATTGCTTCAGACAATGGTTTGGGTGTGACTTAACCCAAGAAGCTCTTCATTGCTGGGAGAAAGTTGTTGGAGACACCCCCTACAGGGATCTAAAGCTT
>BAD21255
ATGGACAAAGTGCTGAATAGGGAGGAATCCATGGAGCTTATGGATTTATTAGGCCTTGATAGGTCTGCATGGGGGAACATTCCTGTCATGAGAAAAGCTTATCTGAAAAAATGCAAAGAACTCCACCCTGATAAAGGTGGGGACGAAGACAAGATGAAGAGAATGAATTTTTTATATAAAAAAATGGAACAAGGTGTAAAAGTTGCTCATCAGCCTGATTTTGGTACATGGAATAGTTCAGAGGTTGGTTGTGATTTTCCTCCTAATTCTGATACCCTTTATTGCAAGGAATGGCCTAACTGTGCCACTAATCCATCAGTGCATTGCCCCTGTTTAATGTGCATGCTAAAATTAAGGCATAGAAACAGAAAATTTTTAAGAAGCAGCCCACTTGTGTGGATAGATTGCTATTGCTTTGATTGCTTCAGACAATGGTTTGGGTGTGACTTAACCCAAGAAGCTCTTCATTGCTGGGAGAAAGTTCTTGGAGACACCCCCTACAGGGATCTAAAGCTT
>BAD21243
ATGGACAAAGTGCTGAATAGGGAGGAATCCATGGAGCTTATGGATTTATTAGGCCTTGATAGGTCTGCATGGGGGAACATTCCTGTCATGAGAAAAGCTTATCTGAAAAAATGCAAAGAACTCCACCCTGATAAAGGTGGGGACGAAGACAAGATGAAGAGAATGAATTTTTTATATAAAAAAATGGAACAAGGTGTAAAAGTTGCTCATCAGCCTGATTTTGGTACATGGAATAGTTCAGAGGTTGGTTGTGATTTTCCTCCTAATTCTGATACCCTTTATTGCAAGGAATGGCCTAACTGTGCCACTAATCCATCAGTGCATTGCCCCTGTTTAATGTGCATGCTAAAATTAAGGCATAGAAACAGAAAATTTTTAAGAAGCAGCCCACTTGTGTGGATAGATTGCTATTGCTTTGATTGCTTCAGACAATGGTTTGGGTGTGACTTAACCCAAGAAGCTCTTCATTGCTGGGAGAAAGTTCTTGGAGACACCCCCTACAGGGATCTAAAGCTT
>BAD21231
ATGGACAAAGTGCTGAATAGGGAGGAATCCATGGAGCTTATGGATTTATTAGGCCTTGATAGGTCTGCATGGGGGAATATTCCTGTCATGAGAAAAGCTTATCTGAAAAAATGCAAAGAACTCCACCCTGATAAAGGTGGGGACGAAGACAAGATGAAGAGAATGAATTTTTTATATAAAAAAATGGAACAAGGTGTAAAAGTTGCTCATCAGCCTGATTTTGGTACATGGAATAGTTCAGAGGTTGGTTGTGATTTTCCTCCTAATTCTGATACCCTTTATTGCAAGGAATGGCCTAACTGTGCCACTAATCCATCAGTGCATTGCCCCTGTTTAATGTGCATGCTAAAATTAAGGCATAGAAACAGAAAATTTTTAAGAAGCAGCCCACTTGTGTGGATAGATTGCTATTGCTTTGATTGCTTCAGACAATGGTTTGGGTGTGACTTAACCCAAGAAGCTCTTCATTGCTGGGAGAAAGTTCTTGGAGACACCCCCTACAGGGATCTAAAGCTT
>AAM69574
ATGGACAAAGTGCTGAATAGGGAGGAATCCATGGAGCTCATGGATTTATTAGGCCTTGATAGATCTGCATGGGGAAACATTCCTGTCATGAGAAAAGCTTATCTGAAAAAATGCAAAGAACTTCACCCTGATAAAGGTGGGGACGAAGACAAAATGAAGAGAATGAATTTTTTATATAAAAAAATGGAACAAGGTGTAAAAGTTGCTCATCAGCCTGATTTTGGTACATGGAATAGTTCAGAGGTTGGTTGTGATTTTCCTCCTAATTCTGATACCCTTTATTGCAAGGAATGGCCTAATTGTGCCACTAATCCTTCAGTGCATTGCCCCTGTTTAATGTGCATGCTAAAATTAAGGCATAGAAACAGAAAATTTTTAAGAAGCAGCCCACTTGTGTGGATAGATTGCTATTGCTTTGATTGCTTCAGACAATGGTTTGGGTGTGACTTAACCCAAGAAGCTCTTCATTGCTGGGAGAAGGTTCTTGGAGACACCCCCTACAGGGATCTAAAGCTT
>AAL37685
ATGGACAAAGTGCTGAATAGGGAGGAATCCATGGAGCTCATGGATTTATTAGGCCTTGATAGATCTGCATGGGGAAACATTCCTGTCATGAGAAAAGCTTATCTGAAAAAATGCAAAGAACTTCACCCTGATAAAGGTGGGGACGAAGACAAAATGAAGAGAATGAATTTTTTATATAAAAAAATGGAACAAGGTGTAAAAGTTGCTCATCAGCCTGATTTTGGTACATGGAATAGTTCAGAGGTTGGTTGTGATTTTCCTCCTAATTCTGATACTCTTTATTGCAAGGAATGGCCTAATTGTGCCACTAATCCTTCAGTGCATTGCCCCTGTTTAATGTGCATGCTAAAATTAAGACATAGAAACAGAAAATTTTTAAGAAGCAGCCCACTTGTGTGGATAGATTGCTATTGCTTTGATTGCTTCAGACAATGGTTTGGGTGTGACTTAACCCAAGAAGCTCTTCATTGCTGGGAGAAGGTTCTTGGAGACACCCCCTACAGGGATCTAAAGCTT
>AAL37679
ATGGACAAAGTGCTGAATAGGGAGGAATCCATGGAGCTCATGGATTTATTAGGCCTTGATAGATCTGCATGGGGAAACATTCCTGTCATGAGAAAAGCTTATCTGAAAAAATGCAAAGAACTTCACCCTGATAAAGGTGGGGACGAAGACAAAATGAAGAGAATGAATTTTTTATATAAAAAAATGGAACAAGGTGTAAAAGTTGCTCATCAGCCTGATTTTGGTACATGGAATAGTTCAGAGGTTGGTTGTGATTTTCCTCCTAATTCTGATACTCTTTATTGCAAGGAATGGCCTAATTGTGCCACTAATCCTTCAGTGCATTGCCCCTGTTTAATGTGCATGCTAAAATTAAGACATAGAAACAGAAAATTTTTAAGAAGCAGCCCACTTGTGTGGATAGATTGCTATTGCTTTGATTGCTTCAGACAATGGTTTGGGTGTGACTTAACCCAAGAAGCTCTTCATTGCTGGGAGAAGGTTCTTGGAGACACCCCCTACAGGGATCTAAAGCTT
>AAL37673
ATGGACAAAGTGCTGAATAGGGAGGAATCCATGGAGCTCATGGATTTATTAGGCCTTGATAGATCTGCATGGGGAAACATTCCTGTCATGAGAAAAGCTTATCTGAAAAAATGCAAAGAACTTCACCCTGATAAAGGTGGGGACGAAGACAAAATGAAGAGAATGAATTTTTTATATAAAAAAATGGAACAAGGTGTAAAAGTTGCTCATCAGCCTGATTTTGGTACATGGAATAGTTCAGAGGTTGGTTGTGATTTTCCTCCTAATTCTGATACTCTTTATTGCAAGGAATGGCCTAATTGTGCCACTAATCCTTCAGTGCATTGCCCCTGTTTAATGTGCATGCTAAAATTAAGACATAGAAACAGAAAATTTTTAAGAAGCAGCCCACTTGTGTGGATAGATTGCTATTGCTTTGATTGCTTCAGACAATGGTTTGGGTGTGACTTAACCCAAGAAGCTCTTCATTGCTGGGAGAAGGTTCTTGGAGACACCCCCTACAGGGATCTAAAGCTT
>AAK70326
ATGGACAAAGTGCTGAATAGGGAGGAATCCATGGAGCTCATGGATTTATTAGGCCTTGATAGATCTGCATGGGGAAACATTCCTGTCATGAGAAAAGCTTATCTGAAAAAATGCAAAGAACTTCACCCTGATAAAGGTGGGGACGAAGACAAAATGAAGAGAATGAATTTTTTATATAAAAAAATGGAACAAGGTGTAAAAGTTGCTCATCAGCCTGATTTTGGTACATGGAATAGTTCAGAGGTTGGTTGTGATTTTCCTCCTAATTCTGATACCCTTTATTGCAAGGAATGGCCTAATTGTGCCACTAATCCTTCAGTGCATTGCCCCTGTTTAATGTGCATGCTAAAATTAAGGCATAGAAACAGAAAATTTTTAAGAAGCAGCCCACTTGTGTGGATAGATTGCTATTGCTTTGATTGCTTCAGACAATGGTTTGGGTGTGACTTAACCCAAGAAGCTCTTCATTGCTGGGAGAAGGTTCTTGGAGACACCCCCTACAGGGATCTAAAGCTT
>AAK70320
ATGGACAAAGTGCTGAATAGGGAGGAATCCATGGAGCTCATGGATTTATTAGGCCTTGATAGATCTGCATGGGGAAACATTCCTGTCATGAGAAAAGCTTATCTGAAAAAATGCAAAGAACTTCACCCTGATAAAGGTGGGGACGAAGACAAAATGAAGAGAATGAATTTTTTATATAAAAAAATGGAACAAGGTGTAAAAGTTGCTCATCAGCCTGATTTTGGTACATGGAATAGTCCAGAGGTTGGTTGTGATTTTCCTCCTAATTCTGATACCCTTTATTGCAAGGAATGGCCTAATTGTGCCACTAATCCTTCAGTGCATTGCCCCTGTTTAATGTGCATGCTAAAATTAAGGCATAGAAACAGAAAATTTTTAAGAAGCAGCCCACTTGTGTGGATAGATTGCTATTGCTTTGATTGCTTCAGACAATGGTTTGGGTGTGACTTAACCCAAGAAGCTCTTCATTGCTGGGAGAAGGTTCTTGGAGACACCCCCTACAGGGATCTAAAGCTT
>AAK70314
ATGGACAAAGTGCTGAATAGGGAGGAATCCATGGAGCTCATGGATTTATTAGGCCTTGATAGATCTGCATGGGGAAACATTCCTGTCATGAGAAAAGCTTATCTGAAAAAATGCAAAGAACTTCACCCTGATAAAGGTGGGGACGAAGACAAAATGAAGAGAATGAATTTTTTATATAAAAAAATGGAACAAGGTGTAAAAGTTGCTCATCAGCCTGATTTTGGTACATGGAATAGTTCAGAGGTTGGTTGTGATTTTCCTCCTAATTCTGATACCCTTTATTGCAAGGAATGGCCTAATTGTGCCACTAATCCTTCAGTGCATTGCCCCTGTTTTATGTGCATGCTAAAATTAAGGCATAGAAACAGAAAATTTTTAAGAAGCAGCCCACTTGTGTGGATAGATTGCTATTGCTTTGATTGCTTCAGACAATGGTTTGGGTGTGACTTAACCCAAGAAGCTCTTCATTGCTGGGAGAAGGTTCTTGGAGACACCCCCTACAGGGATCTAAAGCTT
>AAK70308
ATGGACAAAGTGCTGAATAGGGAGGAATCCATGGAGCTCATGGATTTATTAGGCCTTGATAGATCTGCATGGGGAAACATTCCTGTCATGAGAAAAGCTTATCTGAAAAAATGCAAAGAACTTCACCCTGATAAAGGTGGGGACGAAGACAAAATGAAGAGAATGAATTTTTTATATAAAAAAATGGAACAAGGTGTAAAAGTTGCTCATCAGCCTGATTTTGGTACATGGAATAGTTCAGAGGTTGGTTGTGATTTTCCTCCTAATTCTGATACCCTTTATTGCAAGGAATGGCCTAATTGTGCCACTAATCCTTCAGTGCATTGCCCCTGTTTAATGTGCATGCTAAAATTAAGGCATAGAAACAGAAAATTTTTAAGAAGCAGCCCACTTGTGTGGATAGATTGCTATTGCTTTGATTGCTTCAGACAATGGTTTGGGTGTGACTTAACCCAAGAAGCTCTTCATTGCTGGGAGAAGGTTCTTGGAGACACCCCCTACAGGGATCTAAAGCTT
>AAG53898
ATGGACAAAGTGCTGAATAGGGAGGAATCCATGGAGCTCATGGATTTATTAGGCCTTGATAGATCTGCATGGGGAAACATTCCTGTCATGAGAAAAGCTTATCTGAAAAAATGCAAAGAACTTCACCCTGATAAAGGTGGGGACGAAGACAAAATGAAGAGAATGAATTTTTTATATAAAAAAATGGAACAAGGTGTAAAAGTTGCTCATCAGCCTGATTTTGGTACATGGAATAGTTCAGAGGTTGGTTGTGATTTTCCTCCTAATTCTGATACTCTTTATTGCAAGGAATGGCCTAATTGTGCCACTAATCCTTCAGTGCATTGCCCCTGTTTAATGTGCATGCTAAAATTAAGGCATAGAAACAGAAAATTTTTAAGAAGCAGCCCACTTGTGTGGATAGATTGCTATTGCTTTGATTGCTTCAGACAATGGTTTGGGTGTGACTTAACCCAAGAAGCTCTTCATTGCTGGGAGAAGGTTCTTGGAGACACCCCCTACAGGGATCTAAAGCTT
>BAD06235
ATGGACAAAGTGCTGAATAGGGAGGAATCCATGGAGCTCATGGATTTATTAGGCCTTGATAGATCTGCATGGGGAAACATTCCTGTCATGAGAAAAGCTTATCTGAAAAAATGCAAAGAACTTCACCCTGATAAAGGTGGGGACGAAGACAAAATGAAGAGAATGAATTTTTTATATAAAAAAATGGAACAAGGTGTAAAAGTTGCTCATCAGCCTGATTTTGGTACATGGAATAGTTCAGAGGTTGGTTGTGATTTTCCTCCTAATTCTGATACTCTTTATTGCAAGGAATGGCCTAATTGTGCCACTAATCCTTCAGTGCATTGCCCCTGTTTAATGTGCATGCTAAAATTAAGGCATAGAAACAGAAAATTTTTAAGAAGCAGCCCACTTGTGTGGATAGATTGCTATTGCTTTGATTGCTTCAGACAATGGTTTGGGTGTGACTTAACCCAAGAAGCTCTTCATTGCTGGGAGAAGGTTCTTGGAGACACCCCCTACAGGGATCTAAAGCTT
>BAD06229
ATGGACAAAGTGCTGAATAGGGAGGAATCCATGGAGCTCATGGATTTATTAGGCCTTGATAGATCTGCATGGGGAAACATTCCTGTCATGAGAAAAGCTTATCTGAAAAAATGCAAAGAACTTCACCCTGATAAAGGTGGGGACGAAGACAAAATGAAGAGAATGAATTTTTTATATAAAAAAATGGAACAAGGTGTAAAAGTTGCTCATCAGCCTGATTTTGGTACATGGAATAGTTCAGAGGTTGGTTGTGATTTTCCTCCTAATTCTGATACTCTTTATTGCAAGGAATGGCCTAATTGTGCCACTAATCCTTCAGTGCATTGCCCCTGTTTAATGTGCATGCTAAAATTAAGGCATAGAAACAGAAAATTTTTAAGAAGCAGCCCACTTGTGTGGATAGATTGCTATTGCTTTGATTGCTTCAGACAATGGTTTGGGTGTGACTTAACCCAAGAAGCTCTTCATTGCTGGGAGAAGGTTCTTGGAGACACCCCCTACAGGGATCTAAAGCTT
>BAD06176
ATGGACAAAGTGCTGAATAGGGAGGAATCCATGGAGCTCATGGATTTATTAGGCCTTGATAGATCTGCATGGGGAAACATTCCTGTCATGAGAAAAGCTTATCTGAAAAAATGCAAAGAACTTCACCCTGATAAAGGTGGGGACGAAGACAAAATGAAGAGAATGAATTTTCTATATAAAAAAATGGAACAAGGTGTAAAAGTTGCTCATCAGCCTGATTTTGGTACATGGAATAGTTCAGAGGTTGGTTGTGATTTTCCTCCTAATTCTGATACTCTTTATTGCAAGGAATGGCCTAATTGTGCCACTAATCCTTCAGTGCATTGCCCCTGTTTAATGTGCATGCTAAAATTAAGGCATAGAAACAGAAAATTTTTAAGAAGCAGCCCACTTGTGTGGATAGACTGCTATTGCTTTGATTGCTTCAGACAATGGTTTGGGTGTGACTTAACCCAAGAAGCTCTTCATTGCTGGGAGAAGGTTCTTGGAGACACCCCCTACAGGGATCTAAAGCTT
>BAD06170
ATGGACAAAGTGCTGAATAGGGAGGAATCCATGGAGCTCATGGATTTATTAGGCCTTGATAGATCTGCATGGGGAAACATTCCTGTCATGAGAAAAGCTTATCTGAAAAAATGCAAAGAACTTCACCCTGATAAAGGTGGGGACGAAGACAAAATGAAGAGAATGAATTTTTTATATAAAAAAATGGAACAAGGTGTTAAAGTTGCTCATCAGCCTGATTTTGGTACATGGAATAGTTCAGAGGTTGGTTGTGATTTTCCTCCTAATTCTGATACTCTTTATTGCAAGGAATGGCCTAATTGTGCCACTAATCCTTCAGTGCATTGCCCCTGTTTAATGTGCATGCTAAAATTAAGGCATAGAAACAGAAAATTTTTAAGAAGCAGCCCACTTGTGTGGATAGATTGCTATTGCTTTGATTGCTTCAGACAATGGTTTGGGTGTGACTTAACCCAAGAAGCTCTTCATTGCTGGGAGAAGGTTCTTGGAGACACCCCCTACAGGGATCTAAAGCTT
>BAD06164
ATGGACAAAGTGCTGAATAGGGAGGAATCCATGGAGCTCATGGATTTATTAGGCCTTGATAGATCTGCATGGGGAAACATTCCTGTCATGAGAAAAGCTTATCTGAAAAAATGCAAAGAACTTCACCCTGATAAAGGTGGGGACGAAGACAAAATGAAGAGAATGAATTTTTTATATAAAAAAATGGAACAAGGTGTAAAAGTTGCTCATCAGCCTGATTTTGGTACATGGAATAGTTCAGAGGTTGGTTGTGATTTTCCTCCTAATTCTGATACTCTTTATTGCAAGGAATGGCCTAATTGTGCCACTAATCCTTCAGTGCATTGCCCCTGTTTAATGTGCATGCTAAAATTAAGGCATAGAAACAGAAAATTTTTAAGAAGCAGCCCACTTGTGTGGATAGATTGCTATTGCTTTGATTGCTTCAGACAATGGTTTGGGTGTGACTTAACCCAAGAAGCTCTTCATTGCTGGGAGAAGGTTCTTGGAGACACCCCCTACAGGGATCTAAAGCTT
>BAD06158
ATGGACAAAGTGCTGAATAGGGAGGAATCCATGGAGCTCATGGATTTATTAGGCCTTGATAGATCTGCATGGGGAAACATTCCTGTCATGAGAAAAGCTTATCTGAAAAAATGCAAAGAACTTCACCCTGATAAAGGTGGGGACGAAGACAAAATGAAGAGAATGAATTTTCTATATAAAAAAATGGAACAAGGTGTAAAAGTTGCTCATCAGCCTGATTTTGGTACATGGAATAGTTCAGAGGTTGGTTGTGATTTTCCTCCTAATTCTGATACTCTTTATTGCAAGGAATGGCCTAATTGTGCCACTAATCCTTCAGTGCATTGCCCCTGTTTAATGTGCATGCTAAAATTAAGGCATAGAAACAGAAAATTTTTAAGAAGCAGCCCACTTGTGTGGATAGATTGCTATTGCTTTGATTGCTTCAGACAATGGTTTGGGTGTGACTTAACCCAAGAAGCTCTTCATTGCTGGGAGAAGGTTCTTGGAGACACCCCCTACAGGGATCTAAAGCTT
>BAD06152
ATGGACAAAGTGCTGAATAGGGAGGAATCCATGGAGCTCATGGATTTATTAGGCCTTGATAGATCTGCATGGGGAAACATTCCTGTCATGAGAAAAGCTTATCTGAAAAAATGCAAAGAACTTCACCCTGATAAAGGTGGGGACGAAGACAAAATGAAGAGAATGAATTTTTTATATAAAAAAATGGAACAAGGTGTAAAAGTTGCTCATCAGCCTGATTTTGGTACATGGAATAGTTCAGAGGTTGGTTGTGATTTTCCTCCTAATTCTGATACTCTTTATTGCAAGGAATGGCCTAATTGTGCCACTAATCCTTCAGTGCATTGCCCCTGTTTAATGTGCATGCTAAAATTAAGGCATAGAAACAGAAAATTTTTAAGAAGCAGCCCACTTGTGTGGATAGATTGCTATTGCTTTGATTGCTTCAGACAATGGTTTGGGTGTGACTTAACCCAAGAAGCTCTTCATTGCTGGGAGAAGGTTCTTGGAGACACCCCCTACAGGGATCTAAAGCTT
>BAD06146
ATGGACAAAGTGCTGAATAGGGAGGAATCCATGGAGCTCATGGATTTATTAGGCCTTGATAGATCTGCATGGGGAAACATTCCTGTCATGAGAAAAGCTTATCTGAAAAAATGCAAAGAACTTCACCCTGATAAAGGTGGGGACGAAGACAAAATGAAGAGAATGAATTTTTTATATAAAAAAATGGAACAAGGTGTAAAAGTTGCTCATCAGCCTGATTTTGGTACATGGAATAGTTCAGAGGTTGGTTGTGATTTTCCTCCTAATTCTGATACTCTTTATTGCAAGGAATGGCCTAATTGTGCCACTAATCCTTCAGTGCATTGCCCCTGTTTAATGTGCATGCTAAAATTAAGGCATAGAAACAGAAAATTTTTAAGAAGCAGCCCACTTGTGTGGATAGATTGCTATTGCTTTGATTGCTTCAGACAATGGTTTGGGTGTGACTTAACCCAAGAAGCTCTTCATTGCTGGGAGAAGGTTCTTGGAGACACCCCCTACAGGGATCTAAAGCTT
>BAD06140
ATGGACAAAGTGCTGAATAGGGAGGAATCCATGGAGCTCATGGATTTATTAGGCCTTGATAGATCTGCATGGGGAAACATTCCTGTCATGAGAAAAGCTTATCTGAAAAAATGCAAAGAACTTCACCCTGATAAAGGTGGGGACGAAGACAAAATGAAGAGAATGAATTTTTTATATAAAAAAATGGAACAAGGTGTAAAAGTTGCTCATCAGCCTGATTTTGGTACATGGAATAGTTCAGAGGTTGGTTGTGATTTTCCTCCTAATTCTGATACTCTTTATTGCAAGGAATGGCCTAATTGTGCCACTAATCCTTCAGTGCATTGCCCCTGTTTAATGTGCATGCTAAAATTAAGGCATAGAAACAGAAAATTTTTAAGAAGCAGCCCACTTGTGTGGATAGATTGCTATTGCTTTGATTGCTTCAGACAATGGTTTGGGTGTGACTTAACCCAAGAAGCTCTTCATTGCTGGGAGAAGGTTCTTGGAGACACCCCCTACAGGGATCTAAAGCTT
>BAD06134
ATGGACAAAGTGCTGAATAGGGAGGAATCCATGGAGCTCATGGATTTATTAGGCCTTGATAGATCTGCATGGGGAAACATTCCTGTCATGAGAAAAGCTTATCTGAAAAAATGCAAAGAACTTCACCCTGATAAAGGTGGGGACGAAGACAAAATGAAGAGAATGAATTTTTTATATAAAAAAATGGAACAAGGTGTAAAAGTTGCTCATCAGCCTGATTTTGGTACATGGAATAGTTCAGAGGTTGGTTGTGATTTTCCTCCTAATTCTGATACTCTTTATTGCAAGGAATGGCCTAATTGTGCCACTAATCCTTCAGTGCATTGCCCCTGTTTAATGTGCATGCTAAAATTAAGGCATAGAAACAGAAAATTTTTAAGAAGCAGCCCACTTGTGTGGATAGATTGCTATTGCTTTGATTGCTTCAGACAATGGTTTGGGTGTGACTTAACCCAAGAAGCTCTTCATTGCTGGGAGAAGGTTCTTGGAGACACCCCCTACAGGGATCTAAAGCTT
>BAD06128
ATGGACAAAGTGCTGAATAGGGAGGAATCCATGGAGCTCATGGATTTATTAGGCCTTGATAGATCTGCATGGGGAAACATTCCTGTCATGAGAAAAGCTTATCTGAAAAAATGCAAAGAACTTCACCCTGATAAAGGTGGGGACGAAGACAAAATGAAGAGAATGAATTTTTTATATAAAAAAATGGAACAAGGTGTAAAAGTTGCTCATCAGCCTGATTTTGGTACATGGAATAGTTCAGAGGTTGGTTGTGATTTTCCTCCTAATTCTGATACTCTTTATTGCAAGGAATGGCCTAATTGTGCCACTAATCCTTCAGTGCATTGCCCCTGTTTAATGTGCATGCTAAAATTAAGGCATAGAAACAGAAAATTTTTAAGAAGCAGCCCACTTGTGTGGATAGATTGCTATTGCTTTGATTGCTTCAGACAATGGTTTGGGTGTGACTTAACCCAAGAAGCTCTTCATTGCTGGGAGAAGGTTCTTGGAGACACCCCCTACAGGGATCTAAAGCTT
>BAD06122
ATGGACAAAGTGCTGAATAGGGAGGAATCCATGGAGCTCATGGATTTATTAGGCCTTGATAGATCTGCATGGGGAAACATTCCTGTCATGAGAAAAGCTTATCTGAAAAAATGCAAAGAACTTCACCCTGATAAAGGTGGGGACGAAGACAAAATGAAGAGAATGAATTTTTTATATAAAAAAATGGAACAAGGTGTAAAAGTTGCTCATCAGCCTGATTTTGGTACATGGAATAGTTCAGAGGTTGGTTGTGATTTTCCTCCTAATTCTGATACCCTTTATTGCAAGGAATGGCCTAATTGTGCCACTAATCCTTCAGTGCATTGCCCCTGTTTAATGTGCATGCTAAAATTAAGGCATAGAAACAGAAAATTTTTAAGAAGCAGCCCACTTGTGTGGATAGATTGCTATTGCTTTGATTGCTTCAGACAATGGTTTGGGTGTGACTTAACCCAAGAAGCTCTTCATTGCTGGGAGAAGGTTCTTGGAGACACCCCCTACAGGGATCTAAAGCTT
>BAD06116
ATGGACAAAGTGCTGAATAGGGAGGAATCCATGGAGCTCATGGATTTATTAGGCCTTGATAGATCTGCATGGGGAAACATTCCTGTCATGAGAAAAGCTTATCTGAAAAAATGCAAAGAACTTCACCCTGATAAAGGTGGGGACGAAGACAAAATGAAGAGAATGAATTTTTTATATAAAAAAATGGAACAAGGTGTAAAAGTTGCTCATCAGCCTGATTTTGGTACATGGAATAGTTCAGAGGTTGGTTGTGATTTTCCTCCTAATTCTGATACTCTTTATTGCAAGGAATGGCCTAATTGTGCCACTAATCCTTCAGTGCATTGCCCCTGTTTAATGTGCATGCTAAAATTAAGGCATAGAAACAGAAAATTTTTAAGAAGCAGCCCACTTGTGTGGATAGATTGCTATTGCTTTGATTGCTTCAGACAATGGTTTGGGTGTGACTTAACCCAAGAAGCTCTTCATTGCTGGGAGAAGGTTCTTGGAGACACCCCCTACAGGGATCTAAAGCTT
>BAD06110
ATGGACAAAGTGCTGAATAGGGAGGAATCCATGGAGCTCATGGATTTATTAGGCCTTGATAGATCTGCATGGGGAAACATTCCTGTCATGAGAAAAGCTTATCTGAAAAAATGCAAAGAACTTCACCCTGATAAAGGTGGGGACGAAGACAAAATGAAGAGAATGAATTTTTTATATAAAAAAATGGAACAAGGTGTAAAAGTTGCTCATCAGCCTGATTTTGGTACATGGAATAGTTCAGAGGTTGGTTGTGATTTTCCTCCTAATTCTGATACTCTTTATTGCAAGGAATGGCCTAATTGTGCCACTAATCCTTCAGTGCATTGCCCCTGTTTAATGTGCATGCTAAAATTAAGGCATAGAAACAGAAAATTTTTAAGAAGCAGCCCACTTGTGTGGATAGATTGCTATTGCTTTGATTGCTTCAGACAATGGTTTGGGTGTGACTTAACCCAAGAAGCTCTTCATTGCTGGGAGAAGGTTCTTGGAGACACCCCCTACAGGGATCTAAAGCTT
>BAD06104
ATGGACAAAGTGCTGAATAGGGAGGAATCCATGGAGCTCATGGATTTATTAGGCCTTGATAGATCTGCATGGGGAAACATTCCTGTCATGAGAAAAGCTTATCTGAAAAAATGCAAAGAACTTCACCCTGATAAAGGTGGGGACGAAGACAAAATGAAGAGAATGAATTTTTTATATAAAAAAATGGAACAAGGTGTAAAAGTTGCTCATCAGCCTGATTTTGGTACATGGAATAGTTCAGAGGTTGGTTGTGATTTTCCTCCTAATTCTGATACTCTTTATTGCAAGGAATGGCCTAATTGTGCCACTAATCCTTCAGTGCATTGCCCCTGTTTAATGTGCATGCTAAAATTAAGGCATAGAAACAGAAAATTTTTAAGAAGCAGCCCACTTGTGTGGATAGATTGCTATTGCTTTGATTGCTTCAGACAATGGTTTGGGTGTGACTTAACCCAAGAAGCTCTTCATTGCTGGGAGAAGGTTCTTGGAGACACCCCCTACAGGGATCTAAAGCTT
>BAD06098
ATGGACAAAGTGCTGAATAGGGAGGAATCCATGGAGCTCATGGATTTATTAGGCCTTGATAGATCTGCATGGGGAAACATTCCTGTCATGAGAAAAGCTTATCTGAAAAAATGCAAAGAACTTCACCCTGATAAAGGTGGGGACGAAGACAAAATGAAGAGAATGAATTTTTTATATAAAAAAATGGAACAAGGTGTAAAAGTTGCTCATCAGCCTGATTTTGGTACATGGAATAGTTCAGAGGTTGGTTGTGATTTTCCTCCTAATTCTGATACTCTTTATTGCAAGGAATGGCCTAATTGTGCCACTAATCCTTCAGTGCATTGCCCCTGTTTAATGTGCATGCTAAAATTAAGGCATAGAAACAGAAAATTTTTAAGAAGCAGCCCACTTGTGTGGATAGATTGCTATTGCTTTGATTGCTTCAGACAATGGTTTGGGTGTGACTTAACCCAAGAAGCTCTTCATTGCTGGGAGAAGGTTCTTGGAGACACCCCCTACAGGGATCTAAAGCTT
>BAD06092
ATGGACAAAGTGCTGAATAGGGAGGAATCCATGGAGCTCATGGATTTATTAGGCCTTGATAGATCTGCATGGGGAAACATTCCTGTCATGAGAAAAGCTTATCTGAAAAAATGCAAAGAACTTCACCCTGATAAAGGTGGGGACGAAGACAAAATGAAGAGAATGAATTTTTTATATAAAAAAATGGAACAAGGTGTAAAAGTTGCTCATCAGCCTGATTTTGGTACATGGAATAGTTCAGAGGTTGGTTGTGATTTTCCTCCTAATTCTGATACTCTTTATTGCAAGGAATGGCCTAATTGTGCCACTAATCCTTCAGTGCATTGCCCCTGTTTAATGTGCATGCTAAAATTAAGGCATAGAAACAGAAAATTTTTAAGAAGCAGCCCACTTGTGTGGATAGATTGCTATTGCTTTGATTGCTTCAGACAATGGTTTGGGTGTGACTTAACCCAAGAAGCTCTTCATTGCTGGGAGAAGGTTCTTGGAGACACCCCCTACAGGGATCTAAAGCTT
>BAD06086
ATGGACAAAGTGCTGAATAGGGAGGAATCCATGGAGCTCATGGATTTATTAGGCCTTGATAGATCTGCATGGGGAAACATTCCTGTCATGAGAAAAGCTTATCTGAAAAAATGCAAAGAACTTCACCCTGATAAAGGTGGGGACGAAGACAAAATGAAGAGAATGAATTTTTTATATAAAAAAATGGAACAAGGTGTAAAAGTTGCTCATCAGCCTGATTTTGGTACATGGAATAGTTCAGAGGTTGGTTGTGATTTTCCTCCTAATTCTGATACTCTTTATTGCAAGGAATGGCCTAATTGTGCCACTAATCCTTCAGTGCATTGCCCCTGTTTAATGTGCATGCTAAAATTAAGGCATAGAAACAGAAAATTTTTAAGAAGCAGCCCACTTGTGTGGATAGATTGCTATTGCTTTGATTGCTTCAGACAATGGTTTGGGTGTGACTTAACCCAAGAAGCTCTTCATTGCTGGGAGAAGGTTCTTGGAGACACCCCCTACAGGGATCTAAAGCTT
>BAD06080
ATGGACAAAGTGCTGAATAGGGAGGAATCCATGGAGCTCATGGATTTATTAGGCCTTGATAGATCTGCATGGGGAAACATTCCTGTCATGAGAAAAGCTTATCTGAAAAAATGCAAAGAACTTCACCCTGATAAAGGTGGGGACGAAGACAAAATGAAGAGAATGAATTTTTTATATAAAAAAATGGAACAAGGTGTAAAAGTTGCTCATCAGCCTGATTTTGGTACATGGAATAGTTCAGAGGTTGGTTGTGATTTTCCTCCTAATTCTGATACTCTTTATTGCAAGGAATGGCCTAATTGTGCCACTAATCCTTCAGTGCATTGCCCCTGTTTAATGTGCATGCTAAAATTAAGGCATAGAAACAGAAAATTTTTAAGAAGCAGCCCACTTGTGTGGATAGATTGCTATTGCTTTGATTGCTTCAGACAATGGTTTGGGTGTGACTTAACCCAAGAAGCTCTTCATTGCTGGGAGAAGGTTCTTGGAGACACCCCCTACAGGGATCTAAAGCTT
>BAD06074
ATGGACAAAGTGCTGAATAGGGAGGAATCCATGGAGCTCATGGATTTATTAGGCCTTGATAGATCTGCATGGGGAAACATTCCTGTCATGAGAAAAGCTTATCTGAAAAAATGCAAAGAACTTCACCCTGATAAAGGTGGGGACGAAGACAAAATGAAGAGAATGAATTTTTTATATAAAAAAATGGAACAAGGTGTAAAAGTTGCTCATCAGCCTGATTTTGGTACATGGAATAGTTCAGAGGTTGGTTGTGATTTTCCTCCTAATTCTGATACTCTTTATTGCAAGGAATGGCCTAATTGTGCCACAAATCCTTCAGTGCATTGCCCCTGTTTAATGTGCATGCTAAAATTAAGGCATAGAAACAGAAAATTTTTAAGAAGCAGCCCACTTGTGTGGATAGATTGCTATTGCTTTGATTGCTTCAGACAATGGTTTGGGTGTGACTTAACCCAAGAAGCTCTTCATTGCTGGGAGAAGGTTCTTGGAGACACCCCCTACAGGGATCTAAAGCTT
>BAD06068
ATGGACAAAGTGCTGAATAGGGAGGAATCCATGGAGCTCATGGATTTATTAGGCCTTGATAGATCTGCATGGGGAAACATTCCTGTCATGAGAAAAGCTTATCTGAAAAAATGCAAAGAACTTCACCCTGATAAAGGTGGGGACGAAGACAAAATGAAGAGAATGAATTTTTTATATAAAAAAATGGAACAAGGTGTAAAAGTTGCTCATCAGCCTGATTTTGGTACATGGAATAGTTCAGAGGTTGGTTGTGATTTTCCTCCTAATTCTGATACTCTTTATTGCAAGGAATGGCCTAATTGTGCCACTAATCCTTCAGTGCATTGCCCCTGTTTAATGTGCATGCTAAAATTAAGGCATAGAAACAGAAAATTTTTAAGAAGCAGCCCACTTGTGTGGATAGATTGCTATTGCTTTGATTGCTTCAGACAATGGTTTGGGTGTGACTTAACCCAAGAAGCTCTTCATTGCTGGGAGAAGGTTCTTGGAGACACCCCCTACAGGGATCTAAAGCTT
>BAD06062
ATGGACAAAGTGCTGAATAGGGAGGAATCCATGGAGCTCATGGATTTATTAGGCCTTGATAGATCTGCATGGGGAAACATTCCTGTCATGAGAAAAGCTTATCTGAAAAAATGCAAAGAACTTCACCCTGATAAAGGTGGGGACGAAGACAAAATGAAGAGAATGAATTTTCTATATAAAAAAATGGAACAAGGTGTAAAAGTTGCTCATCAGCCTGATTTTGGTACATGGAATAGTTCAGAGGTTGGTTGTGATTTTCCTCCTAATTCTGATACTCTTTATTGCAAGGAATGGCCTAATTGTGCCACTAATCCTTCAGTGCATTGCCCCTGTTTAATGTGCATGCTAAAATTAAGGCATAGAAACAGAAAATTTTTAAGAAGCAGCCCACTTGTGTGGATAGATTGCTATTGCTTTGATTGCTTCAGACAATGGTTTGGGTGTGACTTAACCCAAGAAGCTCTTCATTGCTGGGAGAAGGTTCTTGGAGACACCCCCTACAGGGATCTAAAGCTT
>BAD06056
ATGGACAAAGTGCTGAATAGGGAGGAATCCATGGAGCTCATGGATTTATTAGGCCTTGATAGATCTGCATGGGGAAACATTCCTGTCATGAGAAAAGCTTATCTGAAAAAATGCAAAGAACTTCACCCTGATAAAGGTGGGGACGAAGACAAAATGAAGAGAATGAATTTTTTATATAAAAAAATGGAACAAGGTGTAAAAGTTGCTCATCAGCCTGATTTTGGTACATGGAATAGTTCAGAGGTTGGTTGTGATTTTCCTCCTAATTCTGATACTCTTTATTGCAAGGAATGGCCTAATTGTGCCACTAATCCTTCAGTGCATTGCCCCTGTTTAATGTGCATGCTAAAATTAAGGCATAGAAACAGAAAATTTTTAAGAAGCAGCCCACTTGTGTGGATAGATTGCTATTGCTTTGATTGCTTCAGACAATGGTTTGGGTGTGACTTAACCCAAGAAGCTCTTCATTGCTGGGAGAAGGTTCTTGGAGACACCCCCTACAGGGATCTAAAGCTT
>BAD06050
ATGGACAAAGTGCTGAATAGGGAGGAATCCATGGAGCTCATGGATTTATTAGGCCTTGATAGATCTGCATGGGGAAACATTCCTGTCATGAGAAAAGCTTATCTGAAAAAATGCAAAGAACTTCACCCTGATAAAGGTGGGGACGAAGACAAAATGAAGAGAATGAATTTTTTATATAAAAAAATGGAACAAGGTGTAAAAGTTGCTCATCAGCCTGATTTTGGTACATGGAATAGTTCAGAGGTTGGTTGTGATTTTCCTCCTAATTCTGATACCCTTTATTGCAAGGAATGGCCTAATTGTGCCACTAATCCTTCAGTGCATTGCCCCTGTTTAATGTGCATGCTAAAATTAAGGCATAGAAACAGAAAATTTTTAAGAAGCAGCCCACTTGTGTGGATAGATTGCTATTGCTTTGATTGCTTCAGACAATGGTTTGGGTGTGACTTAACCCAAGAAGCTCTTCATTGCTGGGAGAAGGTTCTTGGAGACACCCCCTACAGGGATCTAAAGCTT
>BAD06044
ATGGACAAAGTGCTGAATAGGGAGGAATCCATGGAGCTCATGGATTTATTAGGCCTTGATAGATCTGCATGGGGAAACATTCCTGTCATGAGAAAAGCTTATCTGAAAAAATGCAAAGAACTTCACCCTGATAAAGGTGGGGACGAAGACAAAATGAAGAGAATGAATTTTTTATATAAAAAAATGGAACAAGGTGTAAAAGTTGCTCATCAGCCTGATTTTGGTACATGGAATAGTTCAGAGGTTGGTTGTGATTTTCCTCCTAATTCTGATACTCTTTATTGCAAGGAATGGCCTAATTGTGCCACTAATCCTTCAGTGCATTGCCCCTGTTTAATGTGCATGCTAAAATTAAGGCATAGAAACAGAAAATTTTTAAGAAGCAGCCCACTTGTGTGGATAGATTGCTATTGCTTTGATTGCTTCAGACAATGGTTTGGGTGTGACTTAACCCAAGAAGCTCTTCATTGCTGGGAGAAGGTTCTTGGAGACACCCCCTACAGGGATCTAAAGCTT
>BAD06038
ATGGACAAAGTGCTGAATAGGGAGGAATCCATGGAGCTCATGGATTTATTAGGCCTTGATAGATCTGCATGGGGAAACATTCCTGTCATGAGAAAAGCTTATCTGAAAAAATGCAAAGAACTTCACCCTGATAAAGGTGGGGACGAAGACAAAATGAAGAGAATGAATTTTTTATATAAAAAAATGGAACAAGGTGTAAAAGTTGCTCATCAGCCTGATTTTGGTACATGGAATAGTTCAGAGGTTGGTTGTGATTTTCCTCCTAATTCTGATACTCTTTATTGCAAGGAATGGCCTAATTGTGCCACTAATCCTTCAGTGCATTGCCCCTGTTTAATGTGCATGCTAAAATTAAGGCATAGAAACAGAAAATTTTTAAGAAGCAGCCCACTTGTGTGGATAGATTGCTATTGCTTTGATTGCTTCAGACAATGGTTTGGGTGTGACTTAACCCAAGAAGCTCTTCATTGCTGGGAGAAGGTTCTTGGAGACACCCCCTACAGGGATCTAAAGCTT
>BAD06032
ATGGACAAAGTGCTGAATAGGGAGGAATCCATGGAGCTCATGGATTTATTAGGCCTTGATAGATCTGCATGGGGAAACATTCCTGTCATGAGAAAAGCTTATCTGAAAAAATGCAAAGAACTTCACCCTGATAAAGGTGGGGACGAAGACAAAATGAAGAGAATGAATTTTTTATATAAAAAAATGGAACAAGGTGTAAAAGTTGCTCATCAGCCTGATTTTGGTACATGGAATAGTTCAGAGGTTGGTTGTGATTTTCCTCCTAATTCTGATACTCTTTATTGCAAGGAATGGCCTAATTGTGCCACTAATCCTTCAGTGCATTGCCCCTGTTTAATGTGCATGCTAAAATTAAGGCATAGAAACAGAAAATTTTTAAGAAGCAGCCCACTTGTGTGGATAGATTGCTATTGCTTTGATTGCTTCAGACAATGGTTTGGGTGTGACTTAACCCAAGAAGCTCTTCATTGCTGGGAGAAGGTTCTTGGAGACACCCCCTACAGGGATCTAAAGCTT
>BAD06026
ATGGACAAAGTGCTGAATAGGGAGGAATCCATGGAGCTCATGGATTTATTAGGCCTTGATAGATCTGCATGGGGAAACATTCCTGTCATGAGAAAAGCTTATCTGAAAAAATGCAAAGAACTTCACCCTGATAAAGGTGGGGACGAAGACAAAATGAAGAGAATGAATTTTTTATATAAAAAAATGGAACAAGGTGTAAAAGTTGCTCATCAGCCTGATTTTGGTACATGGAATAGTTCAGAGGTTGGTTGTGATTTTCCTCCTAATTCTGATACTCTTTATTGCAAGGAATGGCCTAATTGTGCCACTAATCCTTCAGTGCATTGCCCCTGTTTAATGTGCATGCTAAAATTAAGGCATAGAAACAGAAAATTTTTAAGAAGCAGCCCACTTGTGTGGATAGATTGCTATTGCTTTGATTGCTTCAGACAATGGTTTGGGTGTGACTTAACCCAAGAAGCTCTTCATTGCTGGGAGAAGGTTCTTGGAGACACCCCCTACAGGGATCTAAAGCTT
>BAD06020
ATGGACAAAGTGCTGAATAGGGAGGAATCCATGGAGCTCATGGATTTATTAGGCCTTGATAGATCTGCATGGGGAAACATTCCTGTCATGAGAAAAGCTTATCTGAAAAAATGCAAAGAACTTCACCCTGATAAAGGTGGGGACGAAGACAAAATGAAGAGAATGAATTTTTTATATAAAAAAATGGAACAAGGTGTAAAAGTTGCTCATCAGCCTGATTTTGGTACATGGAATAGTTCAGAGGTTGGTTGTGATTTTCCTCCTAATTCTGATACTCTTTATTGCAAGGAATGGCCTAATTGTGCCACTAATCCTTCAGTGCATTGCCCCTGTTTAATGTGCATGCTAAAATTAAGGCATAGAAACAGAAAATTTTTAAGAAGCAGCCCACTTGTGTGGATAGATTGCTATTGCTTTGATTGCTTCAGACAATGGTTTGGGTGTGACTTAACCCAAGAAGCTCTTCATTGCTGGGAGAAGGTTCTTGGAGACACCCCCTACAGGGATCTAAAGCTT
>BAD06014
ATGGACAAAGTGCTGAATAGGGAGGAATCCATGGAGCTCATGGATTTATTAGGCCTTGATAGATCTGCATGGGGAAACATTCCTGTCATGAGAAAAGCTTATCTGAAAAAATGCAAAGAACTTCACCCTGATAAAGGTGGGGACGAAGACAAAATGAAGAGAATGAATTTTTTATATAAAAAAATGGAACAAGGTGTAAAAGTTGCTCATCAGCCTGATTTTGGTACATGGAATAGTTCAGAGGTTGGTTGTGATTTTCCTCCTAATTCTGATACTCTTTATTGCAAGGAATGGCCTAATTGTGCCACTAATCCTTCAGTGCATTGCCCCTGTTTAATGTGCATGCTAAAATTAAGGCATAGAAACAGAAAATTTTTAAGAAGCAGCCCACTTGTGTGGATAGATTGCTATTGCTTTGATTGCTTCAGACAATGGTTTGGGTGTGACTTAACCCAAGAAGCTCTTCATTGCTGGGAGAAGGTTCTTGGAGACACTCCCTACAGGGATCTAAAGCTT
>BAF95608
ATGGACAAAGTGCTGAATAGGGAGGAATCCATGGAGCTTATGGATTTATTAGGCCTTGATAGATCTGCATGGGGAAACATTCCTGTCATGAGAAAAGCTTATCTGAAAAAATGCAAAGAACTTCACCCTGATAAAGGTGGGGACGAAGACAAAATGAAGAGAATGAATTTTTTATATAAAAAAATGGAACAAGGTGTAAAAGTTGCTCATCAGCCTGATTTTGGTACATGGAATAGTTCAGAGGTTGGTTGTGATTTTCCTCCTAATTCTGATACCCTTTATTGCAAGGAATGGCCTAATTGTGCCACTAATCCTTCAGTGCATTGCCCCTGTTTAATGTGCATGCTAAAATTAAGGCATAGAAACAGAAAATTTTTAAGAAGCAGCCCACTTGTGTGGATAGATTGCTATTGCTTTGATTGCTTCAGACAATGGTTTGGGTGTGACTTAACCCAAGAAGCTCTTCATTGCTGGGAGAAGGTTCTTGGAGACACCCCCTACAGGGATCTAAAGCTT
>BAF95602
ATGGACAAAGTGCTGAATAGGGAGGAATCCATGGAGCTCATGGATTTATTAGGCCTTGATAGATCTGCATGGGGAAACATTCCTGTCATGAGAAAAGCTTATCTGAAAAAATGCAAAGAACTTCACCCTGATAAAGGTGGGGACGAAGACAAAATGAAGAGAATGAATTTTTTATATAAAAAAATGGAACAAGGTGTAAAAGTTGCTCATCAGCCTGATTTTGGTACATGGAATAGTTCAGAGGTTGGTTGTGATTTTCCTCCTAATTCTGATACCCTTTATTGCAAGGAATGGCCTAATTGTGCCACTAATCCTTCAGTGCATTGCCCCTGTTTAATGTGCATGCTAAAATTAAGGCATAGAAACAGAAAATTTTTAAGAAGCAGCCCACTTGTGTGGATAGATTGCTATTGCTTTGATTGCTTCAGACAATGGTTTGGGTGTGACTTAACCCAAGAAGCTCTTCATTGCTGGGAGAAGGTTCTTGGAGACACTCCCTACAGGGATCTAAAGCTT
>BAF95596
ATGGACAAAGTGCTGAATAGGGAGGAATCCATGGAGCTTATGGATTTATTAGGCCTTGATAGATCTGCATGGGGAAACATTCCTGTCATGAGAAAAGCTTATCTGAAAAAATGCAAAGAACTTCACCCTGATAAAGGTGGGGACGAAGACAAAATGAAGAGAATGAATTTTTTATATAAAAAAATGGAACAAGGTGTAAAAGTTGCTCATCAGCCTGATTTTGGTACATGGAATAGTTCAGAGGTTGGTTGTGATTTTCCTCCTAATTCTGATACCCTTTATTGCAAGGAATGGCCTAATTGTGCCACTAATCCTTCAGTGCATTGCCCCTGTTTAATGTGCATGCTAAAATTAAGGCATAGAAACAGAAAATTTTTAAGAAGCAGCCCACTTGTGTGGATAGATTGCTATTGCTTTGATTGCTTCAGACAATGGTTTGGGTGTGACTTAACCCAAGAAGCTCTTCATTGCTGGGAGAAGGTTCTTGGAGACACCCCCTACAGGGATCTAAAGCTT
>BAB11736
ATGGACAAAGTGCTGAATAGGGAGGAATCCATGGAGCTCATGGATTTATTAGGCCTTGATAGATCTGCATGGGGAAACATTCCTGTCATGAGAAAAGCTTATCTGAAAAAATGCAAAGAACTTCACCCTGATAAAGGTGGGGACGAAGACAAAATGAAGAGAATGAACTTTTTATATAAAAAAATGGAACAAGGTGTAAAAGTTGCTCATCAGCCTGATTTTGGTACATGGAATAGTTCAGAGGTTGGTTGTGATTTTCCTCCTAATTCTGATACTCTTTATTGCAAGGAATGGCCTAATTGTGCCACTAATCCTTCAGTGCATTGCCCCTGTTTAATGTGCATGCTAAAATTAAGGCATAGAAACAGAAAATTTTTAAGAAGCAGCCCACTTGTGTGGATAGATTGCTATTGCTTTGATTGCTTCAGACAATGGTTTGGGTGTGACTTAACCCAAGAAGCTCTTCATTGCTGGGAGAAGGTTCTTGGAGACACTCCCTACAGGGATCTAAAGCTT
>BAB11730
ATGGACAAAGTGCTGAATAGGGAGGAATCCATGGAGCTCATGGATTTATTAGGCCTTGATAGATCTGCATGGGGAAACATTCCTGTCATGAGAAAAGCTTATCTGAAAAAATGCAAAGAACTTCACCCTGATAAAGGTGGGGACGAAGACAAAATGAAGAGAATGAATTTTTTATATAAAAAAATGGAACAAGGTGTAAAAGTTGCTCATCAGCCTGATTTTGGTACATGGAATAGTTCAGAGGTTGGTTGTGATTTTCCTCCTAATTCTGATACCCTTTATTGCAAGGAATGGCCTAATTGTGCCACTAATCCTTCAGTGCATTGCCCCTGTTTAATGTGCATGCTAAAATTAAGGCATAGAAACAGAAAATTTTTAAGAAGCAGCCCACTTGTGTGGATAGATTGCTATTGCTTTGATTGCTTCAGACAATGGTTTGGGTGTGACTTAACCCAAGAAGCTCTTCATTGCTGGGAGAAGGTTCTTGGAGACACCCCCTACAGGGATCTAAAGCTT
>BAB11724
ATGGACAAAGTGCTGAATAGGGAGGAATCCATGGAGCTTATGGATTTATTAGGCCTTGATAGATCTGCATGGGGGAATATTCCTGTCATGAGAAAAGCTTATCTGAAAAAATGCAAAGAACTCCACCCTGATAAAGGTGGGGACAAAGACAAAATGAAGAGAATGAATTTTTTATATAAAAAAATGGAGCAAGGTGTAAAAGTTGCTCATCAGCCTGATTTTGGTACATGGAATAGTTCAGAGGTTGGTTGTGATTTTCCTCCTAATTCTGATACCCTTTATTGCAAGGAATGGCCTAACTGTGCCACTAATCCTTCAGTGCATTGCCCCTGTTTAATGTGCATGCTAAAATTAAGGCATAAAAACAGAAAATTTTTAAGAAGCAGCCCACTTGTGTGGATAGATTGCTATTGCTTTGATTGCTTCAGACAATGGTTTGGGTGTGACTTAACCCAAGAAGCTCTTCATTGCTGGGAGAAGGTTCTTGGAGACACCCCCTACAGGGATCTAAAGCTT
>BAB11718
ATGGACAAAGTGCTGAATAGGGAGGAATCCATGGAGCTTATGGATTTATTAGGCCTTGATAGATCTGCATGGGGAAATATTCCTGTCATGAGAAAAGCTTATCTGAAAAAATGCAAAGAACTCCACCCTGATAAAGGTGGGGACGAAGACAAAATGAAGAGAATGAATTTTTTATATAAAAAAATGGAGCAAGGTGTAAAAGTTGCTCATCAGCCTGATTTTGGTACATGGAATAGTTCAGAGGTTGGTTGTGATTTTCCTCCTAATTCTGATACCCTTTATTGCAAGGAATGGCCTAACTGTGCCACTAATCCTTCAGTGCATTGCCCCTGTTTAATGTGCATGCTAAAATTAAGACATAAAAACAGAAAATTTTTAAGAAGCAGCCCACTTGTGTGGATAGATTGCTATTGCTTTGATTGCTTCAGACAATGGTTTGGGTGTGACTTAACCCAAGAAGCTCTTCATTGCTGGGAGAAGGTTCTTGGAGACACCCCCTACAGGGATCTAAAGCTT
>BAB11712
ATGGACAAAGTGCTGAATAGGGAGGAATCCATGGAGCTTATGGATTTATTAGGCCTTGATAGGTCTGCATGGGGGAACATTCCTGTCATGAGAAAAGCTTATCTGAAAAAATGCAAAGAACTCCACCCTGATAAAGGTGGGGACGAAGACAAGATGAAGAGAATGAATTTTTTATATAAAAAAATGGAACAAGGTGTAAAAGTTGCTCATCAGCCTGATTTTGGTACATGGAATAGTTCAGAGGTTGGTTGTGATTTTCCTCCTAATTCTGATACCCTTTATTGCAAGGAATGGCCTAACTGTGCCACTAATCCTTCAGTGCATTGCCCCTGTTTAATGTGCATGCTAAAATTAAGGCATAGAAACAGAAAATTTTTAAGAAGCAGCCCACTTGTGTGGATAGATTGCTATTGCTTTGATTGCTTCAGACAATGGTTTGGGTGTGACTTAACCCAAGAAGCTCTTCATTGCTGGGAGAAAGTTCTTGGAGACACCCCCTACAGGGATCTAAAGCTT
>BAB11706
ATGGACAAAGTGCTGAATAGGGAGGAATCCATGGAGCTCATGGATTTATTAGGCCTTGATAGATCTGCATGGGGAAACATTCCTGTCATGAGAAAAGCTTATCTGAAAAAATGCAAAGAACTTCACCCTGATAAAGGTGGGGACGAAGACAAAATGAAGAGAATGAATTTTTTATATAAAAAAATGGAACAAGGTGTAAAAGTTGCTCATCAGCCTGATTTTGGTACATGGAATAGTTCAGAGGTTGGTTGTGATTTTCCTCCTAATTCTGATACCCTTTATTGCAAGGAATGGCCTAATTGTGCCACTAATCCTTCAGTGCATTGCCCCTGTTTAATGTGCATGCTAAAATTAAGGCATAGAAACAGAAAATTTTTAAGAAGCAGCCCACTTGTGTGGATAGATTGCTATTGCTTTGATTGCTTCAGACAATGGTTTGGGTGTGACTTAACCCAAGAAGCTCTTCATTGCTGGGAGAAGGTTCTTGGAGACACCCCCTACAGGGATCTAAAGCTT
>BAB11700
ATGGACAAAGTGCTGAATAGGGAGGAATCCATGGAGCTCATGGATTTATTAGGCCTTGATAGATCTGCATGGGGAAACATTCCTGTCATGAGAAAAGCTTATCTGAAAAAATGCAAAGAACTTCACCCTGATAAAGGTGGGGACGAAGACAAAATGAAGAGAATGAACTTTTTATATAAAAAAATGGAACAAGGTGTAAAAGTTGCTCATCAGCCTGATTTTGGTACATGGAATAGTTCAGAGGTTGGTTGTGATTTTCCTCCTAATTCTGATACTCTTTATTGCAAGGAATGGCCTAATTGTGCCACTAATCCTTCAGTGCATTGCCCCTGTTTAATGTGCATGCTAAAATTAAGGCATAGAAACAGAAAATTTTTAAGAAGCAGCCCACTTGTGTGGATAGATTGCTATTGCTTTGATTGCTTCAGACAATGGTTTGGGTGTGACTTAACCCAAGAAGCTCTTCATTGCTGGGAGAAGGTTCTTGGAGACACCCCCTACAGGGATCTAAAGCTT
>BAE75840
ATGGACAAAGTGCTGAATAGGGAGGAATCCATGGAGCTCATGGATTTATTAGGCCTTGATAGATCTGCATGGGGAAACATTCCTGTCATGAGAAAAGCTTATCTGAAAAAATGCAAAGAACTTCACCCTGATAAAGGTGGGGACGAAGACAAAATGAAGAGAATGAATTTTTTATATAAAAAAATGGAACAAGGTGTAAAAGTTGCTCATCAGCCTGATTTTGGTACATGGAATAGTTCAGAGGTTGGTTGTGATTTTCCTCCTAATTCTGATACTCTTTATTGCAAGGAATGGCCTAATTGTGCCACTAATCCTTCAGTGCATTGCCCCTGTTTAATGTGCATGCTAAAATTAAGGCATAGAAACAGAAAATTTTTAAGAAGCAGCCCACTTGTGTGGATAGATTGCTATTGCTTTGATTGCTTCAGACAATGGTTTGGGTGTGACTTAACCCAAGAAGCTCTTCATTGCTGGGAGAAGGTTCTTGGAGACACCCCCTACAGGGATCTAAAGCTT
>BAE75834
ATGGACAAAGTGCTGAATAGGGAGGAATCCATGGAGCTCATGGATTTATTAGGCCTTGATAGATCTGCATGGGGAAACATTCCTGTCATGAGAAAAGCTTATCTGAAAAAATGCAAAGAACTTCACCCTGATAAAGGTGGGGACGAAGACAAAATGAAGAGAATGAATTTTTTATATAAAAAAATGGAACAAGGTGTAAAAGTTGCTCATCAGCCTGATTTTGGTACATGGAATAGTTCAGAGGTTGGTTGTGATTTTCCTCCTAATTCTGATACTCTTTATTGCAAGGAATGGCCTAATTGTGCCACTAATCCTTCAGTGCATTGCCCCTGTTTAATGTGCATGCTAAAATTAAGGCATAGAAACAGAAAATTTTTAAGAAGCAGCCCACTTGTGTGGATAGATTGCTATTGCTTTGATTGCTTCAGACAATGGTTTGGGTGTGACTTAACCCAAGAAGCTCTTCATTGCTGGGAGAAGGTTCTTGGAGACACCCCCTACAGGGATCTAAAGCTT
>BAE75828
ATGGACAAAGTGCTGAATAGGGAGGAATCCATGGAGCTCATGGATTTATTAGGCCTTGATAGATCTGCATGGGGAAACATTCCTGTCATGAGAAAAGCTTATCTGAAAAAATGCAAAGAACTTCACCCTGATAAAGGTGGGGACGAAGACAAAATGAAGAGAATGAATTTTTTATATAAAAAAATGGAACAAGGTGTAAAAGTTGCTCATCAGCCTGATTTTGGTACATGGAATAGTTCAGAGGTTGGTTGTGATTTTCCTCCTAATTCTGATACTCTTTATTGCAAGGAATGGCCTAATTGTGCCACTAATCCTTCAGTGCATTGCCCCTGTTTAATGTGCATGCTAAAATTAAGGCATAGAAACAGAAAATTTTTAAGAAGCAGCCCACTTGTGTGGATAGATTGCTATTGCTTTGATTGCTTCAGACAATGGTTTGGGTGTGACTTAACCCAAGAAGCTCTTCATTGCTGGGAGAAGGTTCTTGGAGACACCCCCTACAGGGATCTAAAGCTT
>BAE75822
ATGGACAAAGTGCTGAATAGGGAGGAATCCATGGAGCTCATGGATTTATTAGGCCTTGATAGATCTGCATGGGGAAACATTCCTGTCATGAGAAAAGCTTATCTGAAAAAATGCAAAGAACTTCACCCTGATAAAGGTGGGGACGAAGACAAAATGAAGAGAATGAATTTTTTATATAAAAAAATGGAACAAGGTGTAAAAGTTGCTCATCAGCCTGATTTTGGTACATGGAATAGTTCAGAGGTTGGTTGTGATTTTCCTCCTAATTCTGATACTCTTTATTGCAAGGAATGGCCTAATTGTGCCACTAATCCTTCAGTGCATTGCCCCTGTTTAATGTGCATGCTAAAATTAAGGCATAGAAACAGAAAATTTTTAAGAAGCAGCCCACTTGTGTGGATAGATTGCTATTGCTTTGATTGCTTCAGACAATGGTTTGGGTGTGACTTAACCCAAGAAGCTCTTCATTGCTGGGAGAAGGTTCTTGGAGACACCCCCTACAGGGATCTAAAGCTT
>BAE75816
ATGGACAAAGTGCTGAATAGGGAGGAATCCATGGAGCTCATGGATTTATTAGGCCTTGATAGATCTGCATGGGGAAACATTCCTGTCATGAGAAAAGCTTATCTGAAAAAATGCAAAGAACTTCACCCTGATAAAGGTGGGGACGAAGACAAAATGAAGAGAATGAATTTTTTATATAAAAAAATGGAACAAGGTGTAAAAGTTGCTCATCAGCCTGATTTTGGTACATGGAATAGTTCAGAGGTTGGTTGTGATTTTCCTCCTAATTCTGATACTCTTTATTGCAAGGAATGGCCTAATTGTGCCACTAATCCTTCAGTGCATTGCCCCTGTTTAATGTGCATGCTAAAATTAAGGCATAGAAACAGAAAATTTTTAAGAAGCAGCCCACTTGTGTGGATAGATTGCTATTGCTTTGATTGCTTCAGACAATGGTTTGGGTGTGACTTAACCCAAGAAGCTCTTCATTGCTGGGAGAAGGTTCTTGGAGACACCCCCTACAGGGATCTAAAGCTT
>BAD91889
ATGGACAAAGTGCTGAATAGGGAGGAATCCATGGAGCTCATGGATTTATTAGGCCTTGATAGATCTGCATGGGGAAACATTCCTGTCATGAGAAAAGCTTATCTGAAAAAATGCAAAGAACTTCACCCTGATAAAGGTGGGGACGAAGACAAAATGAAGAGAATGAATTTTTTATATAAAAAAATGGAACAAGGTGTAAAAGTTGCTCATCAGCCTGATTTTGGTACATGGAATAGTTCAGAGGTTGGTTGTGATTTTCCTCCTAATTCTGATACCCTTTATTGCAAGGAATGGCCTAATTGTGCCACTAATCCTTCAGTGCATTGCCCCTGTTTAATGTGCATGCTAAAATTAAGGCATAGAAACAGAAAATTTTTAAGAAGCAGGCCACTTGTGTGGATAGATTGCTATTGCTTTGATTGCTTCAGACAATGGTTTGGGTGTGACTTAACCCAAGAAGCTCTTCATTGCTGGGAGAAGGTTCTTGGAGACACCCCCTACAGGGATCTAAAGCTT
>BAE94740
ATGGACAAAGTGCTGAATAGGGAGGAATCCATGGAGCTCATGGATTTATTAGGCCTTGATAGATCTGCATGGGGAAACATTCCTGTCATGAGAAAAGCTTATCTGAAAAAATGCAAAGAACTTCACCCTGATAAAGGTGGGGACGAAGACAAAATGAAGAGAATGAATTTTTTATATAAAAAAATGGAACAAGGTGTAAAAGTTGCTCATCAGCCTGATTTTGGTACATGGAATAGTTCAGAGGTTGGTTGTGATTTTCCTCCTAATTCTGATACTCTTTATTGCAAGGAATGGCCTAATTGTGCCACTAATCCTTCAGTGCATTGCCCCTGTTTAATGTGCATGCTAAAATTAAGGCATAGAAACAGAAAATTTTTAAGAAGCAGCCCACTTGTGTGGATAGATTGCTATTGCTTTGATTGCTTCAGACAATGGTTTGGGTGTGACTTAACCCAAGAAGCTCTTCATTGCTGGGAGAAGGTTCTTGGAGACACCCCCTACAGGGATCTAAAGCTT
>BAE94734
ATGGACAAAGTGCTGAATAGGGAGGAATCCATGGAGCTCATGGATTTATTAGGTCTTGATAGATCTGCATGGGGAAACATTCCTGTCATGAGAAAAGCTTATCTGAAAAAATGCAAAGAACTTCACCCTGATAAAGGTGGGGACGAAGACAAAATGAAGAGAATGAATTTTTTATATAAAAAAATGGAACAAGGTGTAAAAGTTGCTCATCAGCCTGATTTTGGTACATGGAATAGTTCAGAGGTTGGTTGTGATTTTCCTCCTAATTCTGATACTCTTTATTGCAAGGAATGGCCTAATTGTGCCACTAATCCTTCAGTGCATTGCCCCTGTTTAATGTGCATGCTAAAATTAAGGCATAGAAACAGAAAATTTTTAAGAAGCAGCCCACTTGTGTGGATAGATTGCTATTGCTTTGATTGCTTCAGACAATGGTTTGGGTGTGACTTAACCCAAGAAGCTCTTCATTGCTGGGAGAAGGTTCTTGGAGACACCCCCTACAGGGATCTAAAGCTT
>BAE94728
ATGGACAAAGTGCTGAATAGGGAGGAATCCATGGAGCTCATGGATTTATTAGGTCTTGATAGATCTGCATGGGGAAACATTCCTGTCATGAGAAAAGCTTATCTGAAAAAATGCAAAGAACTTCACCCTGATAAAGGTGGGGACGAAGACAAAATGAAGAGAATGAATTTTTTATATAAAAAAATGGAACAAGGTGTAAAAGTTGCTCATCAGCCTGATTTTGGTACATGGAATAGTTCAGAGGTTGGTTGTGATTTTCCTCCTAATTCTGATACTCTTTATTGCAAGGAATGGCCTAATTGTGCCACTAATCCTTCAGTGCATTGCCCCTGTTTAATGTGCATGCTAAAATTAAGGCATAGAAACAGAAAATTTTTAAGAAGCAGCCCACTTGTGTGGATAGATTGCTATTGCTTTGATTGCTTCAGACAATGGTTTGGGTGTGACTTAACCCAAGAAGCTCTTCATTGCTGGGAGAAGGTTCTTGGAGACACCCCCTACAGGGATCTAAAGCTT
>BAE45446
ATGGACAAAGTGCTGAATAGGGAGGAATCCATGGAGCTCATGGATTTATTAGGCCTTGATAGATCTGCATGGGGAAACATTCCTGTCATGAGAAAAGCTTATCTGAAAAAATGCAAAGAACTTCACCCTGATAAAGGTGGGGACGAAGACAAAATGAAGAGAATGAATTTTTTATATAAAAAAATGGAACAAGGTGTAAAAGTTGCTCATCAGCCTGATTTTGGTACATGGAATAGTTCAGAGGTTGGTTGTGATTTTCCTCCTAATTCTGATACTCTTTATTGCAAGGAATGGCCTAATTGTGCCACTAATCCTTCAGTGCATTGCCCCTGTTTAATGTGCATGCTAAAATTAAGGCATAGAAACAGAAAATTTTTAAGAAGCAGCCCACTTGTGTGGATAGATTGCTATTGCTTTGATTGCTTCAGACAATGGTTTGGGTGTGACTTAACCCAAGAAGCTCTTCATTGCTGGGAGAAGGTTCTTGGAGACACCCCCTACAGGGATCTAAAGCTT
>BAE45440
ATGGACAAAGTGCTGAATAGGGAGGAATCCATGGAGCTCATGGATTTATTAGGCCTTGATAGATCTGCATGGGGAAACATTCCTGTCATGAGAAAAGCTTATCTGAAAAAATGCAAAGAACTTCACCCTGATAAAGGTGGGGACGAAGACAAAATGAAGAGAATGAATTTTTTATATAAAAAAATGGAACAAGGTGTAAAAGTTGCTCATCAGCCTGATTTTGGTACATGGAATAGTTCAGAGGTTGGTTGTGATTTTCCTCCTAATTCTGATACTCTTTATTGCAAGGAATGGCCTAATTGTGCCACTAATCCTTCAGTGCATTGCCCCTGTTTAATGTGCATGCTAAAATTAAGGCATAGAAACAGAAAATTTTTAAGAAGCAGCCCACTTGTGTGGATAGATTGCTATTGCTTTGATTGCTTCAGACAATGGTTTGGGTGTGACTTAACCCAAGAAGCTCTTCATTGCTGGGAGAAGGTTCTTGGAGACACCCCCTACAGGGATCTAAAGCTT
>BAE45434
ATGGACAAAGTGCTGAATAGGGAGGAATCCATGGAGCTCATGGATTTATTAGGCCTTGATAGATCTGCATGGGGAAACATTCCTGTCATGAGAAAAGCTTATCTGAAAAAATGCAAAGAACTTCACCCTGATAAAGGTGGGGACGAAGACAAAATGAAGAGAATGAATTTTTTATATAAAAAAATGGAACAAGGTGTAAAAGTTGCTCATCAGCCTGATTTTGGTACATGGAATAGTTCAGAGGTTGGTTGTGATTTTCCTCCTAATTCTGATACTCTTTATTGCAAGGAATGGCCTAATTGTGCCACTAATCCTTCAGTGCATTGCCCCTGTTTAATGTGCATGCTAAAATTAAGGCATAGAAACAGAAAATTTTTAAGAAGCAGCCCACTTGTGTGGATAGATTGCTATTGCTTTGATTGCTTCAGACAATGGTTTGGGTGTGACTTAACCCAAGAAGCTCTTCATTGCTGGGAGAAGGTTCTTGGAGACACCCCCTACAGGGATCTAAAGCTT
>BAE45428
ATGGACAAAGTGCTGAATAGGGAGGAATCCATGGAGCTCATGGATTTATTAGGCCTTGATAGATCTGCATGGGGAAACATTCCTGTCATGAGAAAAGCTTATCTGAAAAAATGCAAAGAACTTCACCCTGATAAAGGTGGGGACGAAGACAAAATGAAGAGAATGAATTTTTTATATAAAAAAATGGAACAAGGTGTAAAAGTTGCTCATCAGCCTGATTTTGGTACATGGAATAGTTCAGAGGTTGGTTGTGATTTTCCTCCTAATTCTGATACTCTTTATTGCAAGGAATGGCCTAATTGTGCCACTAATCCTTCAGTGCATTGCCCCTGTTTAATGTGCATGCTAAAATTAAGGCATAGAAACAGAAAATTTTTAAGAAGCAGCCCACTTGTGTGGATAGATTGCTATTGCTTTGATTGCTTCAGACAATGGTTTGGGTGTGACTTAACCCAAGAAGCTCTTCATTGCTGGGAGAAGGTTCTTGGAGACACCCCCTACAGGGATCTAAAGCTT
>BAE45422
ATGGACAAAGTGCTGAATAGGGAGGAATCCATGGAGCTCATGGATTTATTAGGCCTTGATAGATCTGCATGGGGAAACATTCCTGTCATGAGAAAAGCTTATCTGAAAAAATGCAAAGAACTTCACCCTGATAAAGGTGGGGACGAAGACAAAATGAAGAGAATGAATTTTTTATATAAAAAAATGGAACAAGGTGTAAAAGTTGCTCATCAGCCTGATTTTGGTACATGGAATAGTTCAGAGGTTGGTTGTGATTTTCCTCCTAATTCTGATACTCTTTATTGCAAGGAATGGCCTAATTGTGCCACTAATCCTTCAGTGCATTGCCCCTGTTTAATGTGCATGCTAAAATTAAGGCATAGAAACAGAAAATTTTTAAGAAGCAGCCCACTTGTGTGGATAGATTGCTATTGCTTTGATTGCTTCAGACAATGGTTTGGGTGTGACTTAACCCAAGAAGCTCTTCATTGCTGGGAGAAGGTTCTTGGAGACACCCCCTACAGGGATCTAAAGCTT
>BAE45416
ATGGACAAAGTGCTGAATAGGGAGGAATCCATGGAGCTCATGGATTTATTAGGCCTTGATAGATCTGCATGGGGAAACATTCCTGTCATGAGAAAAGCTTATCTGAAAAAATGCAAAGAACTTCACCCTGATAAAGGTGGGGACGAAGACAAAATGAAGAGAATGAATTTTTTATATAAAAAAATGGAACAAGGTGTAAAAGTTGCTCATCAGCCTGATTTTGGTACATGGAATAGTTCAGAGGTTGGTTGTGATTTTCCTCCTAATTCTGATACTCTTTATTGCAAGGAATGGCCTAATTGTGCCACTAATCCTTCAGTGCATTGCCCCTGTTTAATGTGCATGCTAAAATTAAGGCATAGAAACAGAAAATTTTTAAGAAGCAGCCCACTTGTGTGGATAGATTGCTATTGCTTTGATTGCTTCAGACAATGGTTTGGGTGTGACTTAACCCAAGAAGCTCTTCATTGCTGGGAGAAGGTTCTTGGAGACACCCCCTACAGGGATCTAAAGCTT
>BAE45410
ATGGACAAAGTGCTGAATAGGGAGGAATCCATGGAGCTCATGGATTTATTAGGCCTTGATAGATCTGCATGGGGAAACATTCCTGTCTTGAGAAAAGCTTATCTGAAAAAATGCAAAGAACTTCACCCTGATAAAGGTGGGGACGAAGACAAAATGAAGAGAATGAATTTTTTATATAAAAAAATGGAACAAGGTGTAAAAGTTGCTCATCAGCCTGATTTTGGTACATGGAATAGTTCAGAGGTTGGTTGTGATTTTCCTCCTAATTCTGATACTCTTTATTGCAAGGAATGGCCTAATTGTGCCACTAATCCTTCAGTGCATTGCCCCTGTTTAATGTGCATGCTAAAATTAAGGCATAGAAACAGAAAATTTTTAAGAAGCAGCCCACTTGTGTGGATAGATTGCTATTGCTTTGATTGCTTCAGACAATGGTTTGGGTGTGACTTAACCCAAGAAGCTCTTCATTGCTGGGAGAAGGTTCTTGGAGACACCCCCTACAGGGATCTAAAGCTT
>BAE45404
ATGGACAAAGTGCTGAATAGGGAGGAATCCATGGAGCTCATGGATTTATTAGGCCTTGATAGATCTGCATGGGGAAACATTCCTGTCATGAGAAAAGCTTATCTGAAAAAATGCAAAGAACTTCACCCTGATAAAGGTGGGGACGAAGACAAAATGAAGAGAATGAATTTTTTATATAAAAAAATGGAACAAGGTGTAAAAGTTGCTCATCAGCCTGATTTTGGTACATGGAATAGTTCAGAGGTTGGTTGTGATTTTCCTCCTAATTCTGATACTCTTTATTGCAAGGAATGGCCTAATTGTGCCACTAATCCTTCAGTGCATTGCCCCTGTTTAATGTGCATGCTAAAATTAAGGCATAGAAACAGAAAATTTTTAAGAAGCAGCCCACTTGTGTGGATAGATTGCTATTGCTTTGATTGCTTCAGACAATGGTTTGGGTGTGACTTAACCCAAGAAGCTCTTCATTGCTGGGAGAAGGTTCTTGGAGACACCCCCTACAGGGATCTAAAGCTT
>BAE45398
ATGGACAAAGTGCTGAATAGGGAGGAATCCATGGAGCTCATGGATTTATTAGGCCTTGATAGATCTGCATGGGGAAACATTCCTGTCATGAGAAAAGCTTATCTGAAAAAATGCAAAGAACTTCACCCTGATAAAGGTGGGGACGAAGACAAAATGAAGAGAATGAATTTTTTATATAAAAAAATGGAACAAGGTGTAAAAGTTGCTCATCAGCCTGATTTTGGTACATGGAATAGTTCAGAGGTTGGTTGTGATTTTCCTCCTAATTCTGATACTCTTTATTGCAAGGAATGGCCTAATTGTGCCACTAATCCTTCAGTGCATTGCCCCTGTTTAATGTGCATGCTAAAATTAAGGCATAGAAACAGAAAATTTTTAAGAAGCAGCCCACTTGTGTGGATAGATTGCTATTGCTTTGATTGCTTCAGACAATGGTTTGGGTGTGACTTAACCCAAGAAGCTCTTCATTGCTGGGAGAAGGTTCTTGGAGACACCCCCTACAGGGATCTAAAGCTT
>BAE45392
ATGGACAAAGTGCTGAATAGGGAGGAATCCATGGAGCTCATGGATTTATTAGGCCTTGATAGATCTGCATGGGGAAACATTCCTGTCATGAGAAAAGCTTATCTGAAAAAATGCAAAGAACTTCACCCTGATAAAGGTGGGGACGAAGACAAAATGAAGAGAATGAATTTTTTATATAAAAAAATGGAACAAGGTGTAAAAGTTGCTCATCAGCCTGATTTTGGTACATGGAATAGTTCAGAGGTTGGTTGTGATTTTCCTCCTAATTCTGATACTCTTTATTGCAAGGAATGGCCTAATTGTGCCACTAATCCTTCAGTGCATTGCCCCTGTTTAATGTGCATGCTAAAATTAAGGCATAGAAACAGAAAATTTTTAAGAAGCAGCCCACTTGTGTGGATAGATTGCTATTGCTTTGATTGCTTCAGACAATGGTTTGGGTGTGACTTAACCCAAGAAGCTCTTCATTGCTGGGAGAAGGTTCTTGGAGACACCCCCTACAGGGATCTAAAGCTT
>BAE45386
ATGGACAAAGTGCTGAATAGGGAGGAATCCATGGAGCTCATGGATTTATTAGGCCTTGATAGATCTGCATGGGGAAACATTCCTGTCATGAGAAAAGCTTATCTGAAAAAATGCAAAGAACTTCACCCTGATAAAGGTGGGGACGAAGACAAAATGAAGAGAATGAATTTTTTATATAAAAAAATGGAACAAGGTGTAAAAGTTGCTCATCAGCCTGATTTTGGTACATGGAATAGTTCAGAGGTTGGTTGTGATTTTCCTCCTAATTCTGATACTCTTTATTGCAAGGAATGGCCTAATTGTGCCACTAATCCTTCAGTGCATTGCCCCTGTTTAATGTGCATGCTAAAATTAAGGCATAGAAACAGAAAATTTTTAAGAAGCAGCCCACTTGTGTGGATAGATTGCTATTGCTTTGATTGCTTCAGACAATGGTTTGGGTGTGACTTAACCCAAGAAGCTCTTCATTGCTGGGAGAAGGTTCTTGGAGACACCCCCTACAGGGATCTAAAGCTT
>BAE45380
ATGGACAAAGTGCTGAATAGGGAGGAATCCATGGAGCTCATGGATTTATTAGGCCTTGATAGATCTGCATGGGGAAACATTCCTGTCATGAGAAAAGCTTATCTGAAAAAATGCAAAGAACTTCACCCTGATAAAGGTGGGGACGAAGACAAAATGAAGAGAATGAATTTTTTATATAAAAAAATGGAACAAGGTGTAAAAGTTGCTCATCAGCCTGATTTTGGTACATGGAATAGTTCAGAGGTTGGTTGTGATTTTCCTCCTAATTCTGATACTCTTTATTGCAAGGAATGGCCTAATTGTGCCACTAATCCTTCAGTGCATTGCCCCTGTTTAATGTGCATGCTAAAATTAAGGCATAGAAACAGAAAATTTTTAAGAAGCAGCCCACTTGTGTGGATAGATTGCTATTGCTTTGATTGCTTCAGACAATGGTTTGGGTGTGACTTAACCCAAGAAGCTCTTCATTGCTGGGAGAAGGTTCTTGGAGACACCCCCTACAGGGATCTAAAGCTT
>BAE45374
ATGGACAAAGTGCTGAATAGGGAGGAATCCATGGAGCTCATGGATTTATTAGGCCTTGATAGATCTGCATGGGGAAACATTCCTGTCATGAGAAAAGCTTATCTGAAAAAATGCAAAGAACTTCACCCTGATAAAGGTGGGGACGAAGACAAAATGAAGAGAATGAATTTTTTATATAAAAAAATGGAACAAGGTGTAAAAGTTGCTCATCAGCCTGATTTTGGTACATGGAATAGTTCAGAGGTTGGTTGTGATTTTCCTCCTAATTCTGATACTCTTTATTGCAAGGAATGGCCTAATTGTGCCACTAATCCTTCAGTGCATTGCCCCTGTTTAATGTGCATGCTAAAATTAAGGCATAGAAACAGAAAATTTTTAAGAAGCAGCCCACTTGTGTGGATAGATTGCTATTGCTTTGATTGCTTCAGACAATGGTTTGGGTGTGACTTAACCCAAGAAGCTCTTCATTGCTGGGAGAAGGTTCTTGGAGACACCCCCTACAGGGATCTAAAGCTT
>BAE45368
ATGGACAAAGTGCTGAATAGGGAGGAATCCATGGAGCTCATGGATTTATTAGGCCTTGATAGATCTGCATGGGGAAACATTCCTGTCATGAGAAAAGCTTATCTGAAAAAATGCAAAGAACTTCACCCTGATAAAGGTGGGGACGAAGACAAAATGAAGAGAATGAATTTTTTATATAAAAAAATGGAACAAGGTGTAAAAGTTGCTCATCAGCCTGATTTTGGTACATGGAATAGTTCAGAGGTTGGTTGTGATTTTCCTCCTAATTCTGATACTCTTTATTGCAAGGAATGGCCTAATTGTGCCACTAATCCTTCAGTGCATTGCCCCTGTTTAATGTGCATGCTAAAATTAAGGCATAGAAACAGAAAATTTTTAAGAAGCAGCCCACTTGTGTGGATAGATTGCTATTGCTTTGATTGCTTCAGACAATGGTTTGGGTGTGACTTAACCCAAGAAGCTCTTCATTGCTGGGAGAAGGTTCTTGGAGACACCCCCTACAGGGATCTAAAGCTT
>BAE45362
ATGGACAAAGTGCTGAATAGGGAGGAATCCATGGAGCTCATGGATTTATTAGGCCTTGATAGATCTGCATGGGGAAACATTCCTGTCATGAGAAAAGCTTATCTGAAAAAATGCAAAGAACTTCACCCTGATAAAGGTGGGGACGAAGACAAAATGAAGAGAATGAATTTTTTATATAAAAAAATGGAACAAGGTGTAAAAGTTGCTCATCAGCCTGATTTTGGTACATGGAATAGTTCAGAGGTTGGTTGTGATTTTCCTCCTAATTCTGATACTCTTTATTGCAAGGAATGGCCTAATTGTGCCACTAATCCTTCAGTGCATTGCCCCTGTTTAATGTGCATGCTAAAATTAAGGCATAGAAACAGAAAATTTTTAAGAAGCAGCCCACTTGTGTGGATAGATTGCTATTGCTTTGATTGCTTCAGACAATGGTTTGGGTGTGACTTAACCCAAGAAGCTCTTCATTGCTGGGAGAAGGTTCTTGGAGACACCCCCTACAGGGATCTAAAGCTT
>BAE03168
ATGGACAAAGTGCTGAATAGGGAGGAATCCATGGAGCTCATGGATTTATTAGGCCTTGATAGATCTGCATGGGGAAACATTCCTGTCATGAGAAAAGCTTATCTAAAAAAATGCAAAGAACTTCACCCTGATAAAGGTGGGGACGAAGACAAAATGAAGAGAATGAATTTTTTATATAAAAAAATGGAGCAAGGTGTAAAAGTTGCTCATCAGCCTGATTTTGGTACATGGAATAGTTCAGAGGTTAGTTGTGATTTTCCTCCTAATTCTGATACCCTTTATTGCAAGGAATGGCCTAATTGTGCCACTAATCCTTCAGTGCATTGCCCCTGTTTAATGTGCATGCTAAAATTAAGGCATAGAAACAGAAAATTTTTAAGAAGCAGCCCACTTGTGTGGATAGATTGCTATTGCTTTGATTGCTTCAGACAATGGTTTGGGTGTGACTTAACCCAAGAAGCTCTTCATTGCTGGGAGAAGGTTCTTGGAGATACCCCCTACAGGGATCTAAAGCTT
>BAE03162
ATGGACAAAGTGCTGAATAGGGAGGAATCCATGGAGCTCATGGATTTATTAGGCCTTGATAGATCTGCATGGGGAAACATTCCTGTCATGAGAAAAGCTTATCTAAAAAAATGCAAAGAACTTCACCCTGATAAAGGTGGGGACGAAGACAAAATGAAGAGAATGAATTTTTTATATAAAAAAATGGAGCAAGGTGTAAAAGTTGCTCATCAGCCTGATTTTGGTACATGGAATAGTTCAGAGGTTAGTTGTGATTTTCCTCCTAATTCTGATACCCTTTATTGCAAGGAATGGCCTAATTGTGCCACTAATCCTTCAGTGCATTGCCCCTGTTTAATGTGCATGCTAAAATTAAGGCATAGAAACAGAAAATTTTTAAGAAGCAGCCCACTTGTGTGGATAGATTGCTATTGCTTTGATTGCTTCAGACAATGGTTTGGGTGTGACTTAACCCAAGAAGCTCTTCATTGCTGGGAGAAGGTTCTTGGAGATACCCCCTACAGGGATCTAAAGCTT
>BAE03156
ATGGACAAAGTGCTGAATAGGGAGGAATCCATGGAGCTCATGGATTTATTAGGCCTTGATAGATCTGCATGGGGAAACATTCCTGTCATGAGAAAAGCTTATCTAAAAAAATGCAAAGAACTTCACCCTGATAAAGGTGGGGACGAAGACAAAATGAAGAGAATGAATTTTTTATATAAAAAAATGGAGCAAGGTGTAAAAGTTGCTCATCAGCCTGATTTTGGTACATGGAATAGTTCAGAGGTTAGTTGTGATTTTCCTCCTAATTCTGATACCCTTTATTGCAAGGAATGGCCTAATTGTGCCACTAATCCTTCAGTGCATTGCCCCTGTTTAATGTGCATGCTAAAATTAAGGCATAGAAACAGAAAATTTTTAAGAAGCAGCCCACTTGTGTGGATAGATTGCTATTGCTTTGATTGCTTCAGACAATGGTTTGGGTGTGACTTAACCCAAGAAGCTCTTCATTGCTGGGAGAAGGTTCTTGGAGATACCCCCTACAGGGATCTAAAGCTT
>BAE03150
ATGGACAAAGTGCTGAATAGGGAGGAATCCATGGAGCTCATGGATTTATTAGGCCTTGATAGATCTGCATGGGGAAACATTCCTGTCATGAGAAAAGCTTATCTAAAAAAATGCAAAGAACTTCACCCTGATAAAGGTGGGGACGAAGACAAAATGAAGAGAATGAATTTTTTATATAAAAAAATGGAGCAAGGTGTAAAAGTTGCTCATCAGCCTGATTTTGGTACATGGAATAGTTCAGAGGTTAGTTGTGATTTTCCTCCTAATTCTGATACCCTTTATTGCAAGGAATGGCCTAATTGTGCCACTAATCCTTCAGTGCATTGCCCCTGTTTAATGTGCATGCTAAAATTAAGGCATAGAAACAGAAAATTTTTAAGAAGCAGCCCACTTGTGTGGATAGATTGCTATTGCTTTGATTGCTTCAGACAATGGTTTGGGTGTGACTTAACCCAAGAAGCTCTTCATTGCTGGGAGAAGGTTCTTGGAGATACCCCCTACAGGGATCTAAAGCTT
>BAE03144
ATGGACAAAGTGCTGAATAGGGAGGAATCCATGGAGCTCATGGATTTATTAGGCCTTGATAGATCTGCATGGGGAAACATTCCTGTCATGAGAAAAGCTTATCTAAAAAAATGCAAAGAACTTCACCCTGATAAAGGTGGGGACGAAGACAAAATGAAGAGAATGAATTTTTTATATAAAAAAATGGAGCAAGGTGTAAAAGTTGCTCATCAGCCTGATTTTGGTACATGGAATAGTTCAGAGGTTAGTTGTGATTTTCCTCCTAATTCTGATACCCTTTATTGCAAGGAATGGCCTAATTGTGCCACTAATCCTTCAGTGCATTGCCCCTGTTTAATGTGCATGCTAAAATTAAGGCATAGAAACAGAAAATTTTTAAGAAGCAGCCCACTTGTGTGGATAGATTGCTATTGCTTTGATTGCTTCAGACAATGGTTTGGGTGTGACTTAACCCAAGAAGCTCTTCATTGCTGGGAGAAGGTTCTTGGAGATACCCCCTACAGGGATCTAAAGCTT
>BAE03138
ATGGACAAAGTGCTGAATAGGGAGGAATCCATGGAGCTCATGGATTTATTAGGCCTTGATAGATCTGCATGGGGAAACATTCCTGTCATGAGAAAAGCTTATCTAAAAAAATGCAAAGAACTTCACCCTGATAAAGGTGGGGACGAAGACAAAATGAAGAGAATGAATTTTTTATATAAAAAAATGGAGCAAGGTGTAAAAGTTGCTCATCAGCCTGATTTTGGTACATGGAATAGTTCAGAGGTTAGTTGTGATTTTCCTCCTAATTCTGATACCCTTTATTGCAAGGAATGGCCTAATTGTGCCACTAATCCTTCAGTGCATTGCCCCTGTTTAATGTGCATGCTAAAATTAAGGCATAGAAACAGAAAATTTTTAAGAAGCAGCCCACTTGTGTGGATAGATTGCTATTGCTTTGATTGCTTCAGACAATGGTTTGGGTGTGACTTAACCCAAGAAGCTCTTCATTGCTGGGAGAAGGTTCTTGGAGATACCCCCTACAGGGATCTAAAGCTT
>BAE03132
ATGGACAAAGTGCTGAATAGGGAGGAATCCATGGAGCTCATGGATTTATTAGGCCTTGATAGATCTGCATGGGGAAACATTCCTGTCATGAGAAAAGCTTATCTAAAAAAATGCAAAGAACTTCACCCTGATAAAGGTGGGGACGAAGACAAAATGAAGAGAATGAATTTTTTATATAAAAAAATGGAGCAAGGTGTAAAAGTTGCTCATCAGCCTGATTTTGGTACATGGAATAGTTCAGAGGTTAGTTGTGATTTTCCTCCTAATTCTGATACCCTTTATTGCAAGGAATGGCCTAATTGTGCCACTAATCCTTCAGTGCATTGCCCCTGTTTAATGTGCATGCTAAAATTAAGGCATAGAAACAGAAAATTTCTAAGAAGCAGCCCACTTGTGTGGATAGATTGCTATTGCTTTGATTGCTTCAGACAATGGTTTGGGTGTGACTTAACCCAAGAAGCTCTTCATTGCTGGGAGAAGGTTCTTGGAGATACCCCCTACAGGGATCTAAAGCTT
>BAE03126
ATGGACAAAGTGCTGAATAGGGAGGAATCCATGGAGCTCATGGATTTATTAGGCCTTGATAGATCTGCATGGGGAAACATTCCTGTCATGAGAAAAGCTTATCTAAAAAAATGCAAAGAACTTCACCCTGATAAAGGTGGGGACGAAGACAAAATGAAGAGAATGAATTTTTTATATAAAAAAATGGAGCAAGGTGTAAAAGTTGCTCATCAGCCTGATTTTGGTACATGGAATAGTTCAGAGGTTAGTTGTGATTTTCCTCCTAATTCTGATACCCTTTATTGCAAGGAATGGCCTAATTGTGCCACTAATCCTTCAGTGCATTGCCCCTGTTTAATGTGCATGCTAAAATTAAGGCATAGAAACAGAAAATTTCTAAGAAGCAGCCCACTTGTGTGGATAGATTGCTATTGCTTTGATTGCTTCAGACAATGGTTTGGGTGTGACTTAACCCAAGAAGCTCTTCATTGCTGGGAGAAGGTTCTTGGAGATACCCCCTACAGGGATCTAAAGCTT
>BAE03120
ATGGACAAAGTGCTGAATAGGGAGGAATCCATGGAGCTCATGGATTTATTAGGCCTTGATAGATCTGCATGGGGAAACATTCCTGTCATGAGAAAAGCTTATCTAAAAAAATGCAAAGAACTTCACCCTGATAAAGGTGGGGACGAAGACAAAATGAAGAGAATGAATTTTTTATATAAAAAAATGGAGCAAGGTGTAAAAGTTGCTCATCAGCCTGATTTTGGTACATGGAATAGTTCAGAGGTTAGTTGTGATTTTCCTCCTAATTCTGATACCCTTTATTGCAAGGAATGGCCTAATTGTGCCACTAATCCTTCAGTGCATTGCCCCTGTTTAATGTGCATGCTAAAATTAAGGCATAGAAACAGAAAATTTCTAAGAAGCAGCCCACTTGTGTGGATAGATTGCTATTGCTTTGATTGCTTCAGACAATGGTTTGGGTGTGACTTAACCCAAGAAGCTCTTCATTGCTGGGAGAAGGTTCTTGGAGATACCCCCTACAGGGATCTAAAGCTT
>BAE03114
ATGGACAAAGTGCTGAATAGGGAGGAATCCATGGAGCTCATGGATTTATTAGGCCTTGATAGATCTGCATGGGGAAACATTCCTGTCATGAGAAAAGCTTATCTAAAAAAATGCAAAGAACTTCACCCTGATAAAGGTGGGGACGAAGACAAAATGAAGAGAATGAATTTTTTATATAAAAAAATGGAGCAAGGTGTAAAAGTTGCTCATCAGCCTGATTTTGGTACATGGAATAGTTCAGAGGTTAGTTGTGATTTTCCTCCTAATTCTGATACCCTTTATTGCAAGGAATGGCCTAATTGTGCCACTAATCCTTCAGTGCATTGCCCCTGTTTAATGTGCATGCTAAAATTAAGGCATAGAAACAGAAAATTTTTAAGAAGCAGCCCACTTGTGTGGATAGATTGCTATTGCTTTGATTGCTTCAGACAATGGTTTGGGTGTGACTTAACCCAAGAAGCTCTTCATTGCTGGGAGAAGGTTCTTGGAGATACCCCCTACAGGGATCTAAAGCTT
>BAE03108
ATGGACAAAGTGCTGAATAGGGAGGAATCCATGGAGCTCATGGATTTATTAGGCCTTGATAGATCTGCATGGGGAAACATTCCTGTCATGAGAAAAGCTTATCTAAAAAAATGCAAAGAACTTCACCCTGATAAAGGTGGGGACGAAGACAAAATGAAGAGAATGAATTTTTTATATAAAAAAATGGAACAAGGTGTAAAAGTTGCTCATCAGCCTGATTTTGGTACATGGAATAGTTCAGAGGTTGGTTGTGATTTTCCTCCTAATTCTGATACCCTTTATTGCAAGGAATGGCCTAATTGTGCCACTAATCCTTCAGTGCATTGCCCCTGTTTAATGTGCATGCTAAAATTAAGGCATAGAAACAGAAAATTTTTAAGGAGCAGCCCACTTGTGTGGATAGATTGCTATTGCTTTGATTGCTTCAGACAATGGTTTGGGTGTGACTTAACCCAAGAAGCTCTTCATTGCTGGGAGAAGGTTCTTGGAGATACCCCCTACAGGGATCTAAAGCTT
>BAE03102
ATGGACAAAGTGCTGAATAGGGAGGAATCCATGGAGCTCATGGATTTATTAGGCCTTGATAGATCTGCATGGGGAAACATTCCTGTCATGAGAAAAGCTTATCTAAAAAAATGCAAAGAACTTCACCCTGATAAAGGTGGGGACGAAGACAAAATGAAGAGAATGAATTTTTTATATAAAAAAATGGAACAAGGTGTAAAAGTTGCTCATCAGCCTGATTTTGGTACATGGAATAGTTCAGAGGTTGGTTGTGATTTTCCTCCTAATTCTGATACCCTTTATTGCAAGGAATGGCCTAATTGTGCCACTAATCCTTCAGTGCATTGCCCCTGTTTAATGTGCATGCTAAAATTAAGGCATAGAAACAGAAAATTTTTAAGGAGCAGCCCACTTGTGTGGATAGATTGCTATTGCTTTGATTGCTTCAGACAATGGTTTGGGTGTGACTTAACCCAAGAAGCTCTTCATTGCTGGGAGAAGGTTCTTGGAGATACCCCCTACAGGGATCTAAAGCTT
>BAE03096
ATGGACAAAGTGCTGAATAGGGAGGAATCCATGGAGCTCATGGATTTATTAGGCCTTGATAGATCTGCATGGGGAAACATTCCTGTCATGAGAAAAGCTTATCTAAAAAAATGCAAAGAACTTCACCCTGATAAAGGTGGGGACGAAGACAAAATGAAGAGAATGAATTTTTTATATAAAAAAATGGAACAAGGTGTAAAAGTTGCTCATCAGCCTGATTTTGGTACATGGAATAGTTCAGAGGTTGGTTGTGATTTTCCTCCTAATTCTGATACCCTTTATTGCAAGGAATGGCCTAATTGTGCCACTAATCCTTCAGTGCATTGCCCCTGTTTAATGTGCATGCTAAAATTAAGGCATAGAAACAGAAAATTTTTAAGAAGCAGCCCACTTGTGTGGATAGATTGCTATTGCTTTGATTGCTTCAGACAATGGTTTGGGTGTGACTTAACCCAAGAAGCTCTTCATTGCTGGGAGAAGGTTCTTGGAGATACCCCCTACAGGGATCTAAAGCTT
>BAE03090
ATGGACAAAGTGCTGAATAGGGAGGAATCCATGGAGCTCATGGATTTATTAGGCCTTGATAGATCTGCATGGGGAAACATTCCTGTCATGAGAAAAGCTTATCTAAAAAAATGCAAAGAACTTCACCCTGATAAAGGTGGGGACGAAGACAAAATGAAGAGAATGAATTTTTTATATAAAAAAATGGAACAAGGTGTAAAAGTTGCTCATCAGCCTGATTTTGGTACATGGAATAGTTCAGAGGTTGGTTGTGATTTTCCTCCTAATTCTGATACCCTTTATTGCAAGGAATGGCCTAATTGTGCCACTAATCCTTCAGTGCATTGCCCCTGTTTAATGTGCATGCTAAAATTAAGGCATAGAAACAGAAAATTTTTAAGAAGCAGCCCACTTGTGTGGATAGATTGCTATTGCTTTGATTGCTTCAGACAATGGTTTGGGTGTGACTTAACCCAAGAAGCTCTTCATTGCTGGGAGAAGGTTCTTGGAGATACCCCCTACAGGGATCTAAAGCTT
>BAE03084
ATGGACAAAGTGCTGAATAGGGAGGAATCCATGGAGCTCATGGATTTATTAGGCCTTGATAGATCTGCATGGGGAAACATTCCTGTCATGAGAAAAGCTTATCTAAAAAAATGCAAAGAACTTCACCCTGATAAAGGTGGGGACGAAGACAAAATGAAGAGAATGAATTTTTTATATAAAAAAATGGAACAAGGTGTAAAAGTTGCTCATCAGCCTGATTTTGGTACATGGAATAGTTCAGAGGTTGGTTGTGATTTTCCTCCTAATTCTGATACCCTTTATTGCAAGGAATGGCCTAATTGTGCCACTAATCCTTCAGTGCATTGCCCCTGTTTAATGTGCATGCTAAAATTAAGGCATAGAAACAGAAAATTTTTAAGAAGCAGCCCACTTGTGTGGATAGATTGCTATTGCTTTGATTGCTTCAGACAATGGTTTGGGTGTGACTTAACCCAAGAAGCTCTTCAGTGCTGGGAGAAGGTTCTTGGAGATACCCCCTACAGGGATCTAAAGCTT
>BAE03078
ATGGACAAAGTGCTGAATAGGGAGGAATCCATGGAGCTCATGGATTTATTAGGCCTTGATAGATCTGCATGGGGAAACATTCCTGTCATGAGAAAAGCTTATCTAAAAAAATGCAAAGAACTTCACCCTGATAAAGGTGGGGACGAAGACAAAATGAAGAGAATGAATTTTTTATATAAAAAAATGGAACAAGGTGTAAAAGTTGCTCATCAGCCTGATTTTGGTACATGGAATAGTTCAGAGGTTGGTTGTGATTTTCCTCCTAATTCTGATACCCTTTATTGCAAGGAATGGCCTAATTGTGCCACTAATCCTTCAGTGCATTGCCCCTGTTTAATGTGCATGCTAAAATTAAGGCATAGAAACAGAAAATTTTTAAGGAGCAGCCCACTTGTGTGGATAGATTGCTATTGCTTTGATTGCTTCAGACAATGGTTTGGGTGTGACTTAACCCAAGAAGCTCTTCATTGCTGGGAGAAGGTTCTTGGAGATACCCCCTACAGGGATCTAAAGCTT
>BAE03072
ATGGACAAAGTGCTGAATAGGGAGGAATCCATGGAGCTCATGGATTTATTAGGCCTTGATAGATCTGCATGGGGAAACATTCCTGTCATGAGAAAAGCTTATCTAAAAAAATGCAAAGAACTTCACCCTGATAAAGGTGGGGACGAAGACAAAATGAAGAGAATGAATTTTTTATATAAAAAAATGGAGCAAGGTGTAAAAGTTGCTCATCAGCCTGATTTTGGTACATGGAATAGTTCAGAGGTTAGTTGTGATTTTCCTCCTAATTCTGATACCCTTTATTGCAAGGAATGGCCTAATTGTGCCACTAATCCTTCAGTGCATTGCCCCTGTTTAATGTGCATGCTAAAATTAAGGCATAGAAACAGAAAATTTTTAAGAAGCAGCCCACTTGTGTGGATAGATTGCTATTGCTTTGATTGCTTCAGACAATGGTTTGGGTGTGACTTAACCCAAGAAGCTCTTCATTGCTGGGAAAAGGTTCTTGGAGATACCCCCTACAGGGATCTAAAGCTT
>BAE03066
ATGGACAAAGTGCTGAATAGGGAGGAATCCATGGAGCTCATGGATTTATTAGGCCTTGATAGATCTGCATGGGGAAACATTCCTGTCATGAGAAAAGCTTATCTAAAAAAATGCAAAGAACTTCACCCTGATAAAGGTGGGGACGAAGACAAAATGAAGAGAATGAATTTTTTATATAAAAAAATGGAGCAAGGTGTAAAAGTTGCTCATCAGCCTGATTTTGGTACATGGAATAGTTCAGAGGTTAGTTGTGATTTTCCTCCTAATTCTGATACCCTTTATTGCAAGGAATGGCCTAATTGTGCCACTAATCCTTCAGTGCATTGCCCCTGTTTAATGTGCATGCTAAAATTAAGGCATAGAAACAGAAAATTTTTAAGAAGCAGCCCACTTGTGTGGATAGATTGCTATTGCTTTGATTGCTTCAGACAATGGTTTGGGTGTGACTTAACCCAAGAAGCTCTTCATTGCTGGGAGAAGGTTCTTGGAGATACCCCCTACAGGGATCTAAAGCTT
>BAE03060
ATGGACAAAGTGCTGAATAGGGAGGAATCCATGGAGCTCATGGATTTATTAGGCCTTGATAGATCTGCATGGGGAAACATTCCTGTTATGAGAAAAGCTTATCTAAAAAAATGCAAAGAACTTCACCCTGATAAAGGTGGGGACGAAGACAAAATGAAGAGAATGAATTTTTTATATAAAAAAATGGAGCAAGGTGTAAAAGTTGCTCATCAGCCTGATTTTGGTACATGGAATAGTTCAGAGGTTAGTTGTGATTTTCCTCCTAATTCTGATACCCTTTATTGCAAGGAATGGCCTAATTGTGCCACTAATCCTTCAGTGCATTGCCCCTGTTTAATGTGCATGCTAAAATTAAGGCATAGAAACAGAAAATTTTTAAGAAGCAGCCCACTTGTGTGGATAGATTGCTATTGCTTTGATTGCTTCAGACAATGGTTTGGGTGTGACTTAACCCAAGAAGCTCTTCATTGCTGGGAGAAGGTTCTTGGAGATACCCCCTACAGGGATCTAAAGCTT
>BAE03054
ATGGACAAAGTGCTGAATAGGGAGGAATCCATGGAGCTCATGGATTTATTAGGCCTTGATAGATCTGCATGGGGAAACATTCCTGTCATGAGAAAAGCTTATCTAAAAAAATGCAAAGAACTTCACCCTGATAAAGGTGGGGACGAAGACAAAATGAAGAGAATGAATTTTTTATATAAAAAAATGGAGCAAGGTGTAAAAGTTGCTCATCAGCCTGATTTTGGTACATGGAATAGTTCAGAGGTTAGTTGTGATTTTCCTCCTAATTCTGATACCCTTTATTGCAAGGAATGGCCTAATTGTGCCACTAATCCTTCAGTGCATTGCCCCTGTTTAATGTGCATGCTAAAATTAAGGCATAGAAACAGAAAATTTTTAAGAAGCAGCCCACTTGTGTGGATAGATTGCTATTGCTTTGATTGCTTCAGACAATGGTTTGGGTGTGACTTAACCCAAGAAGCTCTTCATTGCTGGGAGAAGGTTCTTGGAGATACCCCCTACAGGGATCTAAAGCTT
>BAE03048
ATGGACAAAGTGCTGAATAGGGAGGAATCCATGGAGCTCATGGATTTATTAGGCCTTGATAGATCTGCATGGGGAAACATTCCTGTCATGAGAAAAGCTTATCTAAAAAAATGCAAAGAACTTCACCCTGATAAAGGTGGGGACGAAGACAAAATGAAGAGAATGAATTTTTTATATAAAAAAATGGAGCAAGGTGTAAAAGTTGCTCATCAGCCTGATTTTGGTACATGGAATAGTTCAGAGGTTAGTTGTGATTTTCCTCCTAATTCTGATACCCTTTATTGCAAGGAATGGCCTAATTGTGCCACTAATCCTTCAGTGCATTGCCCCTGTTTAATGTGCATGCTAAAATTAAGGCATAGAAACAGAAAATTTTTAAGAAGCAGCCCACTTGTGTGGATAGATTGCTATTGCTTTGATTGCTTCAGACAATGGTTTGGGTGTGACTTAACCCAAGAAGCTCTTCATTGCTGGGAGAAGGTTCTTGGAGATACCCCCTACAGGGATCTAAAGCTT
>BAE03042
ATGGACAAAGTGCTGAATAGGGAGGAATCCATGGAGCTCATGGATTTATTAGGCCTTGATAGATCTGCATGGGGAAACATTCCTGTCATGAGAAAAGCTTATCTAAAAAAATGCAAAGAACTTCACCCTGATAAAGGTGGGGACGAAGACAAAATGAAGAGAATGAATTTTTTATATAAAAAAATGGAGCAAGGTGTAAAAGTTGCTCATCAGCCTGATTTTGGTACATGGAATAGTTCAGAGGTTAGTTGTGATTTTCCTCCTAATTCTGATACCCTTTATTGCAAGGAATGGCCTAATTGTGCCACTAATCCTTCAGTGCATTGCCCCTGTTTAATGTGCATGCTAAAATTAAGGCATAGAAACAGAAAATTTTTAAGAAGCAGCCCACTTGTGTGGATAGATTGCTATTGCTTTGATTGCTTCAGACAATGGTTTGGGTGTGACTTAACCCAAGAAGCTCTTCATTGCTGGGAGAAGGTTCTTGGAGATACCCCCTACAGGGATCTAAAGCTT
>BAE03036
ATGGACAAAGTGCTGAATAGGGAGGAATCCATGGAGCTCATGGATTTATTAGGCCTTGATAGATCTGCATGGGGAAACATTCCTGTCATGAGAAAAGCTTATCTAAAAAAATGCAAAGAACTTCACCCTGATAAAGGTGGGGACGAAGACAAAATGAAGAGAATGAATTTTTTATATAAAAAAATGGAGCAAGGTGTAAAAGTTGCTCATCAGCCTGATTTTGGTACATGGAATAGTTCAGAGGTTAGTTGTGATTTTCCTCCTAATTCTGATACCCTTTATTGCAAGGAATGGCCTAATTGTGCCACTAATCCTTCAGTGCATTGCCCCTGTTTAATGTGCATGCTAAAATTAAGGCATAGAAACAGAAAATTTTTAAGAAGCAGCCCACTTGTGTGGATAGATTGCTATTGCTTTGATTGCTTCAGACAATGGTTTGGGTGTGACTTAACCCAAGAAGCTCTTCATTGCTGGGAGAAGGTTCTTGGAGATACCCCCTACAGGGATCTAAAGCTT
>BAE03030
ATGGACAAAGTGCTGAATAGGGAGGAATCCATGGAGCTCATGGATTTATTAGGCCTTGATAGATCTGCATGGGGAAACATTCCTGTCATGAGAAAAGCTTATCTAAAAAAATGCAAAGAACTTCACCCTGATAAAGGTGGGGACGAAGACAAAATGAAGAGAATGAATTTTTTATATAAAAAAATGGAGCAAGGTGTAAAAGTTGCTCATCAGCCTGATTTTGGTACATGGAATAGTTCAGAGGTTAGTTGTGATTTTCCTCCTAATTCTGATACCCTTTATTGCAAGGAATGGCCTAATTGTGCCACTAATCCTTCAGTGCATTGCCCCTGTTTAATGTGCATGCTAAAATTAAGGCATAGAAACAGAAAATTTTTAAGAAGCAGCCCACTTGTGTGGATAGATTGCTATTGCTTTGATTGCTTCAGACAATGGTTTGGGTGTGACTTAACCCAAGAAGCTCTTCATTGCTGGGAGAAGGTTCTTGGAGATACCCCCTACAGGGATCTAAAGCTT
>BAE03024
ATGGACAAAGTGCTGAATAGGGAGGAATCCATGGAGCTCATGGATTTATTAGGCCTTGATAGATCTGCATGGGGAAACATTCCTGTCATGAGAAAAGCTTATCTAAAAAAATGCAAAGAACTTCACCCTGATAAAGGTGGGGACGAAGACAAAATGAAGAGAATGAATTTTTTATATAAAAAAATGGAGCAAGGTGTAAAAGTTGCTCATCAGCCTGATTTTGGTACATGGAATAGTTCAGAGGTTAGTTGTGATTTTCCTCCTAATTCTGATACCCTTTATTGCAAGGAATGGCCTAATTGTGCCACTAATCCTTCAGTGCATTGCCCCTGTTTAATGTGCATGCTAAAATTAAGGCATAGAAACAGAAAATTTTTAAGAAGCAGCCCACTTGTGTGGATAGATTGCTATTGCTTTGATTGCTTCAGACAATGGTTTGGGTGTGACTTAACCCAAGAAGCTCTTCATTGCTGGGAGAAGGTTCTTGGAGATACCCCCTACAGGGATCTAAAGCTT
>BAE03018
ATGGACAAAGTGCTGAATAGGGAGGAATCCATGGAGCTCATGGATTTATTAGGCCTTGATAGATCTGCATGGGGAAACATTCCTGTCATGAGAAAAGCTTATCTAAAAAAATGCAAAGAACTTCACCCTGATAAAGGTGGGGACGAAGACAAAATGAAGAGAATGAATTTTTTATATAAAAAAATGGAGCAAGGTGTAAAAGTTGCTCATCAGCCTGATTTTGGTACATGGAATAGTTCAGAGGTTAGTTGTGATTTTCCTCCTAATTCTGATACCCTTTATTGCAAGGAATGGCCTAATTGTGCCACTAATCCTTCAGTGCATTGCCCCTGTTTAATGTGCATGCTAAAATTAAGGCATAGAAACAGAAAATTTTTAAGAAGCAGCCCACTTGTGTGGATAGATTGCTATTGCTTTGATTGCTTCAGACAATGGTTTGGGTGTGACTTAACCCAAGAAGCTCTTCATTGCTGGGAGAAGGTTCTTGGAGATACCCCCTACAGGGATCTAAAGCTT
>BAE03012
ATGGACAAAGTGCTGAATAGGGAGGAATCCATGGAGCTCATGGATTTATTAGGCCTTGATAGATCTGCATGGGGAAACATTCCTGTCATGAGAAAAGCTTATCTAAAAAAATGCAAAGAACTTCACCCTGATAAAGGTGGGGACGAAGACAAAATGAAGAGAATGAATTTTTTATATAAAAAAATGGAGCAAGGTGTAAAAGTTGCTCATCAGCCTGATTTTGGTACATGGAATAGTTCAGAGGTTAGTTGTGATTTTCCTCCTAATTCTGATACCCTTTATTGCAAGGAATGGCCTAATTGTGCCACTAATCCTTCAGTGCATTGCCCCTGTTTAATGTGCATGCTAAAATTAAGGCATAGAAACAGAAAATTTTTAAGAAGCAGCCCACTTGTGTGGATAGATTGCTATTGCTTTGATTGCTTCAGACAATGGTTTGGGTGTGACTTAACCCAAGAAGCTCTTCATTGCTGGGAGAAGGTTCTTGGAGATACCCCCTACAGGGATCTAAAGCTT
>BAE03006
ATGGACAAAGTGCTGAATAGGGAGGAATCCATGGAGCTCATGGATTTATTAGGCCTTGATAGATCTGCATGGGGAAACATTCCTGTCATGAGAAAAGCTTATCTAAAAAAATGCAAAGAACTTCACCCTGATAAAGGTGGGGACGAAGACAAAATGAAGAGAATGAATTTTTTATATAAAAAAATGGAGCAAGGTGTAAAAGTTGCTCATCAGCCTGATTTTGGTACATGGAATAGTTCAGAGGTTAGTTGTGATTTTCCTCCTAATTCTGATACCCTTTATTGCAAGGAATGGCCTAATTGTGCCACTAATCCTTCAGTGCATTGCCCCTGTTTAATGTGCATGCTAAAATTAAGGCATAGAAACAGAAAATTTTTAAGAAGCAGCCCACTTGTGTGGATAGATTGCTATTGCTTTGATTGCTTCAGACAATGGTTTGGGTGTGACTTAACCCAAGAAGCTCTTCATTGCTGGGAGAAGGTTCTTGGAGATACCCCCTACAGGGATCTAAAGCTT
>BAE03000
ATGGACAAAGTGCTGAATAGGGAGGAATCCATGGAGCTCATGGATTTATTAGGCCTTGATAGATCTGCATGGGGAAACATTCCTGTCATGAGAAAAGCTTATCTAAAAAAATGCAAAGAACTTCACCCTGATAAAGGTGGGGACGAAGACAAAATGAAGAGAATGAATTTTTTATATAAAAAAATGGAGCAAGGTGTAAAAGTTGCTCATCAGCCTGATTTTGGTACATGGAATAGTTCAGAGGTTAGTTGTGATTTTCCTCCTAATTCTGATACCCTTTATTGCAAGGAATGGCCTAATTGTGCCACTAATCCTTCAGTGCATTGCCCCTGTTTAATGTGCATGTTAAAATTAAGGCATAGAAACAGAAAATTTTTAAGAAGCAGCCCACTTGTGTGGATAGATTGCTATTGCTTTGATTGCTTCAGACAATGGTTTGGGTGTGACTTAACCCAAGAAGCTCTTCATTGCTGGGAGAAGGTTCTTGGAGATACCCCCTACAGGGATCTAAAGCTT
>BAE02994
ATGGACAAAGTGCTGAATAGGGAGGAATCCATGGAGCTCATGGATTTATTAGGCCTTGATAGATCTGCATGGGGAAACATTCCTGTCATGAGAAAAGCTTATCTAAAAAAATGCAAAGAACTTCACCCTGATAAAGGTGGGGACGAAGACAAAATGAAGAGAATGAATTTTTTATATAAAAAAATGGAGCAAGGTGTAAAAGTTGCTCATCAGCCTGATTTTGGTACATGGAATAGTTCAGAGGTTAGTTGTGATTTTCCTCCTAATTCTGATACCCTTTATTGCAAGGAATGGCCTAATTGTGCCACTAATCCTTCAGTGCATTGCCCCTGTTTAATGTGCATGCTAAAATTAAGGCATAGAAACAGAAAATTTTTAAGAAGCAGCCCACTTGTGTGGATAGATTGCTATTGCTTTGATTGCTTCAGACAATGGTTTGGGTGTGACTTAACCCAAGAAGCTCTTCATTGCTGGGAGAAGGTTCTTGGAGATACCCCCTACAGGGATCTAAAGCTT
>BAE02988
ATGGACAAAGTGCTGAATAGGGAGGAATCCATGGAGCTCATGGATTTATTAGGCCTTGATAGATCTGCATGGGGAAACATTCCTGTCATGAGAAAAGCTTATCTAAAAAAATGCAAAGAACTTCACCCTGATAAAGGTGGGGACGAAGACAAAATGAAGAGAATGAATTTTTTATATAAAAAAATGGAGCAAGGTGTAAAAGTTGCTCATCAGCCTGATTTTGGTACATGGAATAGTTCAGAGGTTAGTTGTGATTTTCCTCCTAATTCTGATACCCTTTATTGCAAGGAATGGCCTAATTGTGCCACTAATCCTTCAGTGCATTGCCCCTGTTTAATGTGCATGCTAAAATTAAGGCATAGAAACAGAAAATTTTTAAGAAGCAGCCCACTTGTGTGGATAGATTGCTATTGCTTTGATTGCTTCAGACAATGGTTTGGGTGTGACTTAACCCAAGAAGCTCTTCATTGCTGGGAGAAGGTTCTTGGAGATACCCCCTACAGGGATCTAAAGCTT
>BAE02982
ATGGACAAAGTGCTGAATAGGGAGGAATCCATGGAGCTCATGGATTTATTAGGCCTTGATAGATCTGCATGGGGAAACATTCCTGTCATGAGAAAAGCTTATCTAAAAAAATGCAAAGAACTTCACCCTGATAAAGGTGGGGACGAAGACAAAATGAAGAGAATGAATTTTTTATATAAAAAAATGGAGCAAGGTGTAAAAGTTGCTCATCAGCCTGATTTTGGTACATGGAATAGTTCAGAGGTTAGTTGTGATTTTCCTCCTAATTCTGATACCCTTTATTGCAAGGAATGGCCTAATTGTGCCACTAATCCTTCAGTGCATTGCCCCTGTTTAATGTGCATGCTAAAATTAAGGCATAGAAACAGAAAATTTTTAAGAAGCAGCCCACTTGTGTGGATAGATTGCTATTGCTTTGATTGCTTCAGACAATGGTTTGGGTGTGACTTAACCCAAGAAGCTCTTCATTGCTGGGAGAAGGTTCTTGGAGATACCCCCTACAGGGATCTAAAGCTT
>BAE02976
ATGGACAAAGTGCTGAATAGGGAGGAATCCATGGAGCTCATGGATTTATTAGGCCTTGATAGATCTGCATGGGGAAACATTCCTGTCATGAGAAAAGCTTATCTAAAAAAATGCAAAGAACTTCACCCTGATAAAGGTGGGGACGAAGACAAAATGAAGAGAATGAATTTTTTATATAAAAAAATGGAGCAAGGTGTAAAAGTTGCTCATCAGCCTGATTTTGGTACATGGAATAGTTCAGAGGTTAGTTGTGATTTTCCTCCTAATTCTGATACCCTTTATTGCAAGGAATGGCCTAATTGTGCCACTAATCCTTCAGTGCATTGCCCCTGTTTAATGTGCATGCTAAAATTAAGGCATAGAAACAGAAAATTTTTAAGAAGCAGCCCACTTGTGTGGATAGATTGCTATTGCTTTGATTGCTTCAGACAATGGTTTGGGTGTGACTTAACCCAAGAAGCTCTTCATTGCTGGGAGAAGGTTCTTGGAGATACCCCCTACAGGGATCTAAAGCTT
>BAE02970
ATGGACAAAGTGCTGAATAGGGAGGAATCCATGGAGCTCATGGATTTATTAGGCCTTGATAGATCTGCATGGGGAAACATTCCTGTCATGAGAAAAGCTTATCTAAAAAAATGCAAAGAACTTCACCCTGATAAAGGTGGGGACGAAGACAAAATGAAGAGAATGAATTTTTTATATAAAAAAATGGAGCAAGGTGTAAAAGTTGCTCATCAGCCTGATTTTGGTACATGGAATAGTTCAGAGGTTAGTTGTGATTTTCCTCCTAATTCTGATACCCTTTATTGCAAGGAATGGCCTAATTGTGCCACTAATCCTTCAGTGCATTGCCCCTGTTTAATGTGCATGCTAAAATTAAGGCATAGAAACAGAAAATTTTTAAGAAGCAGCCCACTTGTGTGGATAGATTGCTATTGCTTTGATTGCTTCAGACAATGGTTTGGGTGTGACTTAACCCAAGAAGCTCTTCATTGCTGGGAGAAGGTTCTTGGAGATACCCCCTACAGGGATCTAAAGCTT
>BAE02964
ATGGACAAAGTGCTGAATAGGGAGGAATCCATGGAGCTCATGGATTTATTAGGCCTTGATAGATCTGCATGGGGAAACATTCCTGTCATGAGAAAAGCTTATCTAAAAAAATGCAAAGAACTTCACCCTGATAAAGGTGGGGACGAAGACAAAATGAAGAGAATGAATTTTTTATATAAAAAAATGGAGCAAGGTGTAAAAGTTGCTCATCAGCCTGATTTTGGTACATGGAATAGTTCAGAGGTTAGTTGTGATTTTCCTCCTAATTCTGATACCCTTTATTGCAAGGAATGGCCTAATTGTGCCACTAATCCTTCAGTGCATTGCCCCTGTTTAATGTGCATGCTAAAATTAAGGCATAGAAACAGAAAATTTTTAAGAAGCAGCCCACTTGTGTGGATAGATTGCTATTGCTTTGATTGCTTCAGACAATGGTTTGGGTGTGACTTAACCCAAGAAGCTCTTCATTGCTGGGAGAAGGTTCTTGGAGATACCCCCTACAGGGATCTAAAGCTT
>BAE02958
ATGGACAAAGTGCTGAATAGGGAGGAATCCATGGAGCTCATGGATTTATTAGGCCTTGATAGATCTGCATGGGGAAACATTCCAGTCATGAGAAAAGCTTATCTAAAAAAATGCAAAGAACTTCACCCTGATAAAGGTGGGGACGAAGACAAAATGAAGAGAATGAATTTTTTATATAAAAAAATGGAGCAAGGTGTAAAAGTTGCTCATCAGCCTGATTTTGGTACATGGAATAGTTCAGAGGTTAGTTGTGATTTTCCTCCTAATTCTGATACCCTTTATTGCAAGGAATGGCCTAATTGTGCCACTAATCCTTCAGTGCATTGCCCCTGTTTAATGTGCATGCTAAAATTAAGGCATAGAAACAGAAAATTTTTAAGAAGCAGCCCACTTGTGTGGATAGATTGCTATTGCTTTGATTGCTTCAGACAATGGTTTGGGTGTGACTTAACCCAAGAAGCTCTTCATTGCTGGGAGAAGGTTCTTGGAGATACCCCCTACAGGGATCTAAAGCTT
>BAE02952
ATGGACAAAGTGCTGAATAGGGAGGAATCCATGGAGCTCATGGATTTATTAGGCCTTGATAGATCTGCATGGGGAAACATTCCTGTCATGAGAAAAGCTTATCTAAAAAAATGCAAAGAACTTCACCCTGATAAAGGTGGGGACGAAGACAAAATGAAGAGAATGAATTTTTTATATAAAAAAATGGAGCAAGGTGTAAAAGTTGCTCATCAGCCTGATTTTGGTACATGGAATAGTTCAGAGGTTAGTTGTGATTTTCCTCCTAATTCTGATACCCTTTATTGCAAGGAATGGCCTAATTGTGCCACTAATCCTTCAGTGCATTGCCCCTGTTTAATGTGCATGCTAAAATTAAGGCATAGAAACAGAAAATTTTTAAGAAGCAGCCCACTTGTGTGGATAGATTGCTATTGCTTTGATTGCTTCAGACAATGGTTTGGGTGTGACTTAACCCAAGAAGCTCTTCATTGCTGGGAGAAGGTTCTTGGAGATACCCCCTACAGGGATCTAAAGCTT
>BAE02946
ATGGACAAAGTGCTGAATAGGGAGGAATCCATGGAGCTCATGGATTTATTAGGCCTTGATAGATCTGCATGGGGAAACATTCCAGTCATGAGAAAAGCTTATCTAAAAAAATGCAAAGAACTTCACCCTGATAAAGGTGGGGACGAAGACAAAATGAAGAGAATGAATTTTTTATATAAAAAAATGGAGCAAGGTGTAAAAGTTGCTCATCAGCCTGATTTTGGTACATGGAATAGTTCAGAGGTTAGTTGTGATTTTCCTCCTAATTCTGATACCCTTTATTGCAAGGAATGGCCTAATTGTGCCACTAATCCTTCAGTGCATTGCCCCTGTTTAATGTGCATGCTAAAATTAAGGCATAGAAACAGAAAATTTTTAAGAAGCAGCCCACTTGTGTGGATAGATTGCTATTGCTTTGATTGCTTCAGACAATGGTTTGGGTGTGACTTAACCCAAGAAGCTCTTCATTGCTGGGAGAAGGTTCTTGGAGATACCCCCTACAGGGATCTAAAGCTT
>BAE02940
ATGGACAAAGTGCTGAATAGGGAGGAATCCATGGAGCTCATGGATTTATTAGGCCTTGATAGATCTGCATGGGGAAACATTCCTGTCATGAGAAAAGCTTATCTAAAAAAATGCAAAGAACTTCACCCTGATAAAGGTGGGGACGAAGACAAAATGAAGAGAATGAATTTTTTATATAAAAAAATGGAGCAAGGTGTAAAAGTTGCTCATCAGCCTGATTTTGGTACATGGAATAGTTCAGAGGTTAGTTGTGATTTTCCTCCTAATTCTGATACCCTTTATTGCAAGGAATGGCCTAATTGTGCCACTAATCCTTCAGTGCATTGCCCCTGTTTAATGTGCATGCTAAAATTAAGGCATAGAAACAGAAAATTTTTAAGAAGCAGCCCACTTGTGTGGATAGATTGCTATTGCTTTGATTGCTTCAGACAATGGTTTGGGTGTGACTTAACCCAAGAAGCTCTTCATTGCTGGGAGAAGGTTCTTGGAGATACCCCCTACAGGGATCTAAAGCTT
>BAE02934
ATGGACAAAGTGCTGAATAGGGAGGAATCCATGGAGCTCATGGATTTATTAGGCCTTGATAGATCTGCATGGGGAAACATTCCTGTCATGAGAAAAGCTTATCTAAAAAAATGCAAAGAACTTCACCCTGATAAAGGTGGGGACGAAGACAAAATGAAGAGAATGAATTTTTTATATAAAAAAATGGAGCAAGGTGTAAAAGTTGCTCATCAGCCTGATTTTGGTACATGGAATAGTTCAGAGGTTAGTTGTGATTTTCCTCCTAATTCTGATACCCTTTATTGCAAGGAATGGCCTAATTGTGCCACTAATCCTTCAGTGCATTGCCCCTGTTTAATGTGCATGCTAAAATTAAGGCATAGAAACAGAAAATTTTTAAGAAGCAGCCCACTTGTGTGGATAGATTGCTATTGCTTTGATTGCTTCAGACAATGGTTTGGGTGTGACTTAACCCAAGAAGCTCTTCATTGCTGGGAGAAGGTTCTTGGAGATACCCCCTACAGGGATCTAAAGCTT
>BAE02928
ATGGACAAAGTGCTGAATAGGGAGGAATCCATGGAGCTCATGGATTTATTAGGCCTTGATAGATCTGCATGGGGAAACATTCCTGTCATGAGAAAAGCTTATCTAAAAAAATGCAAAGAACTTCACCCTGATAAAGGTGGGGACGAAGACAAAATGAAGAGAATGAATTTTTTATATAAAAAAATGGAGCAAGGTGTAAAAGTTGCTCATCAGCCTGATTTTGGTACATGGAATAGTTCAGAGGTTAGTTGTGATTTTCCTCCTAATTCTGATACCCTTTATTGCAAGGAATGGCCTAATTGTGCCACTAATCCTTCAGTGCATTGCCCCTGTTTAATGTGCATGCTAAAATTAAGGCATAGAAACAGAAAATTTTTAAGAAGCAGCCCACTTGTGTGGATAGATTGCTATTGCTTTGATTGCTTCAGACAATGGTTTGGGTGTGACTTAACCCAAGAAGCTCTTCATTGCTGGGAGAAGGTTCTTGGAGATACCCCCTACAGGGATCTAAAGCTT
>BAE02922
ATGGACAAAGTGCTGAATAGGGAGGAATCCATGGAGCTCATGGATTTATTAGGCCTTGATAGATCTGCATGGGGAAACATTCCTGTCATGAGAAAAGCTTATCTAAAAAAATGCAAAGAACTTCACCCTGATAAAGGTGGGGACGAAGACAAAATGAAGAGAATGAATTTTTTATATAAAAAAATGGAGCAAGGTGTAAAAGTTGCTCATCAGCCTGATTTTGGTACATGGAATAGTTCAGAGGTTAGTTGTGATTTTCCTCCTAATTCTGATACCCTTTATTGCAAGGAATGGCCTAATTGTGCCACTAATCCTTCAGTGCATTGCCCCTGTTTAATGTGCATGCTAAAATTAAGGCATAGAAACAGAAAATTTTTAAGAAGCAGCCCACTTGTGTGGATAGATTGCTATTGCTTTGATTGCTTCAGACAATGGTTTGGGTGTGACTTAACCCAAGAAGCTCTTCATTGCTGGGAGAAGGTTCTTGGAGATACCCCCTACAGGGATCTAAAGCTT
>BAE02916
ATGGACAAAGTGCTGAATAGGGAGGAATCCATGGAGCTTATGGATTTATTAGGCCTTGATAGATCTGCATGGGGAAACATTCCTGTCATGAGAAAAGCTTATCTAAAAAAATGCAAAGAACTTCACCCTGATAAAGGTGGGGACGAAGACAAAATGAAGAGAATGAATTTTTTATATAAAAAAATGGAGCAAGGTGTAAAAGTTGCTCATCAGCCTGATTTTGGTACATGGAATAGTTCAGAGGTTAGTTGTGATTTTCCTCCTAATTCTGATACCCTTTATTGCAAGGAATGGCCTAATTGTGCCACTAATCCTTCAGTGCATTGCCCCTGTTTAATGTGCATGCTAAAATTAAGGCATAGAAACAGAAAATTTTTAAGAAGCAGCCCACTTGTGTGGATAGATTGCTATTGCTTTGATTGCTTCAGACAATGGTTTGGGTGTGACTTAACCCAAGAAGCTCTTCATTGCTGGGAGAAGGTTCTTGGAGATACCCCCTACAGGGATCTAAAGCTT
>BAE02910
ATGGACAAAGTGCTGAATAGGGAGGAATCCATGGAGCTCATGGATTTATTAGGCCTTGATAGATCTGCATGGGGAAACATTCCTGTCATGAGAAAAGCTTATCTAAAAAAATGCAAAGAACTTCACCCTGATAAAGGTGGGGACGAAGACAAAATGAAGAGAATGAATTTTTTATATAAAAAAATGGAGCAAGGTGTAAAAGTTGCTCATCAGCCTGATTTTGGTACATGGAATAGTTCAGAGGTTAGTTGTGATTTTCCTCCTAATTCTGATACCCTTTATTGCAAGGAATGGCCTAATTGTGCCACTAATCCTTCAGTGCATTGCCCCTGTTTAATGTGCATGCTAAAATTAAGGCATAGAAACAGAAAATTTTTAAGAAGCAGCCCACTTGTGTGGATAGATTGCTATTGCTTTGATTGCTTCAGACAATGGTTTGGGTGTGACTTAACCCAAGAAGCTCTTCATTGCTGGGAGAAGGTTCTTGGAGATACCCCCTACAGGGATCTAAAGCTT
>BAE02904
ATGGACAAAGTGCTGAATAGGGAGGAATCCATGGAGCTCATGGATTTATTAGGCCTTGATAGATCTGCATGGGGAAACATTCCTGTCATGAGAAAAGCTTATCTAAAAAAATGCAAAGAACTTCACCCTGATAAAGGTGGGGACGAAGACAAAATGAAGAGAATGAATTTTTTATATAAAAAAATGGAGCAAGGTGTAAAAGTTGCTCATCAGCCTGATTTTGGTACATGGAATAGTTCAGAGGTTAGTTGTGATTTTCCTCCTAATTCTGATACCCTTTATTGCAAGGAATGGCCTAATTGTGCCACTAATCCTTCAGTGCATTGCCCCTGTTTAATGTGCATGCTAAAATTAAGGCATAGAAACAGAAAATTTTTAAGAAGCAGCCCACTTGTGTGGATAGATTGCTATTGCTTTGATTGCTTCAGACAATGGTTTGGGTGTGACTTAACCCAAGAAGCTCTTCATTGCTGGGAGAAGGTTCTTGGAGATACCCCCTACAGGGATCTAAAGCTT
>BAE02898
ATGGACAAAGTGCTGAATAGGGAGGAATCCATGGAGCTCATGGATTTATTAGGCCTTGATAGATCTGCATGGGGAAACATTCCTGTCATGAGAAAAGCTTATCTAAAAAAATGCAAAGAACTTCACCCTGATAAAGGTGGGGACGAAGACAAAATGAAGAGAATGAATTTTTTATATAAAAAAATGGAGCAAGGTGTAAAAGTTGCTCATCAGCCTGATTTTGGTACATGGAATAGTTCAGAGGTTAGTTGTGATTTTCCTCCTAATTCTGATACCCTTTATTGCAAGGAATGGCCTAATTGTGCCACTAATCCTTCAGTGCATTGCCCCTGTTTAATGTGCATGCTAAAATTAAGGCATAGAAACAGAAAATTTTTAAGAAGCAGCCCACTTGTGTGGATAGATTGCTATTGCTTTGATTGCTTCAGACAATGGTTTGGGTGTGACTTAACCCAAGAAGCTCTTCATTGCTGGGAGAAGGTTCTTGGAGATACCCCCTACAGGGATCTAAAGCTT
>BAE02892
ATGGACAAAGTGCTGAATAGGGAGGAATCCATGGAGCTCATGGATTTATTAGGCCTTGATAGATCTGCATGGGGAAACATTCCTGTCATGAGAAAAGCTTATCTAAAAAAATGCAAAGAACTTCACCCTGATAAAGGTGGGGACGAAGACAAAATGAAGAGAATGAATTTTTTATATAAAAAAATGGAGCAAGGTGTAAAAGTTGCTCATCAGCCTGATTTTGGTACATGGAATAGTTCAGAGGTTAGTTGTGATTTTCCTCCTAATTCTGATACCCTTTATTGCAAGGAATGGCCTAATTGTGCCACTAATCCTTCAGTGCATTGCCCCTGTTTAATGTGCATGCTAAAATTAAGGCATAGAAACAGAAAATTTTTAAGAAGCAGCCCACTTGTGTGGATAGATTGCTATTGCTTTGATTGCTTCAGACAATGGTTTGGGTGTGACTTAACCCAAGAAGCTCTTCATTGCTGGGAGAAGGTTCTTGGAGATACCCCCTACAGGGATCTAAAGCTT
>BAD98974
ATGGACAAAGTGCTGAATAGGGAGGAATCCATGGAGCTTATGGATTTATTAGGCCTTGATAGGTCTGCATGGGGAAACATTCCTGTCATGAGAAAAGCTTATCTGAAAAAATGCAAAGAACTCCACCCTGATAAAGGTGGGGACGAAGACAAGATGAAGAGAATGAATTTTTTATATAAAAAAATGGAACAAGGTGTAAAAGTTGCTCATCAGCCTGATTTTGGTACATGGAATAGTTCAGAGGTTGGTTGTGATTTTCCTCCTAATTCTGATACCCTTTATTGCAAGGAATGGCCTAACTGTGCCACTAATCCTTCAGTGCATTGCCCCTGTTTAATGTGCATGCTAAAATTAAGGCATAGAAACAGAAAATTTTTAAGAAGCAGCCCACTTGTGTGGATAGATTGCTATTGCTTTGATTGCTTCAGACAATGGTTTGGGTGTGACTTAACCCAAGAAGCTCTTCATTGCTGGGAGAAAGTTCTTGGAGACACCCCCTACAGGGATCTAAAGCTT
>BAD98968
ATGGACAAAGTGCTGAATAGGGAGGAATCCATGGAGCTTATGGATTTATTAGGCCTTGATAGGTCTGCATGGGGAAACATTCCTGTCATGAGAAAAGCTTATCTGAAAAAATGCAAAGAACTCCACCCTGATAAAGGTGGGGACGAAGACAAGATGAAGAGAATGAATTTTTTATATAAAAAAATGGAACAAGGTGTAAAAGTTGCTCATCAGCCTGATTTTGGTACATGGAATAGTTCAGAGGTTGGTTGTGATTTTCCTCCTAATTCTGATACCCTTTATTGCAAGGAATGGCCTAACTGTGCCACTAATCCTTCAGTGCATTGCCCCTGTTTAATGTGCATGCTAAAATTAAGGCATAGAAACAGAAAATTTTTAAGAAGCAGCCCACTTGTGTGGATAGATTGCTATTGCTTTGATTGCTTCAGACAATGGTTTGGGTGTGACTTAACCCAAGAAGCTCTTCATTGCTGGGAGAAAGTTCTTGGAGACACCCCCTACAGGGATCTAAAGCTT
>BAD11850
ATGGACAAAGTGCTGAATAGGGAGGAATCCATGGAGCTCATGGATTTATTAGGTCTTGATAGATCTGCATGGGGAAACATTCCTGTCATGAGAAAAGCTTATCTGAAAAAATGCAAAGAACTTCACCCTGATAAAGGTGGGGACGAAGACAAAATGAAGAGAATGAATTTTTTATATAAAAAAATGGAACAAGGTGTAAAAGTTGCTCATCAGCCTGATTTTGGTACATGGAATAGTTCAGAGGTTGGTTGTGATTTTCCTCCTAATTCTGATACTCTTTATTGCAAGGAATGGCCTAATTGTGCCACTAATCCTTCAGTGCATTGCCCCTGTTTAATGTGCATGCTAAAATTAAGGCATAGAAACAGAAAATTTTTAAGAAGCAGCCCACTTGTGTGGATAGATTGCTATTGCTTTGATTGCTTCAGACAATGGTTTGGGTGTGACTTAACCCAAGAAGCTCTTCATTGCTGGGAGAAGGTTCTTGGAGACACCCCCTACAGGGATCTAAAGCTT
>BAD11844
ATGGACAAAGTGCTGAATAGGGAGGAATCCATGGAGCTCATGGATTTATTAGGTCTTGATAGATCTGCATGGGGAAACATTCCTGTCATGAGAAAAGCTTATCTGAAAAAATGCAAAGAACTTCACCCTGATAAAGGTGGGGACGAAGACAAAATGAAGAGAATGAATTTTTTATATAAAAAAATGGAACAAGGTGTAAAAGTTGCTCATCAGCCTGATTTTGGTACATGGAATAGTTCAGAGGTTGGTTGTGATTTTCCTCCTAATTCTGATACTCTTTATTGCAAGGAATGGCCTAATTGTGCCACTAATCCTTCAGTGCATTGCCCCTGTTTAATGTGCATGCTAAAATTAAGGCATAGAAACAGAAAATTTTTAAGAAGCAGCCCACTTGTGTGGATAGATTGCTATTGCTTTGATTGCTTCAGACAATGGTTTGGGTGTGACTTAACCCAAGAAGCTCTTCATTGCTGGGAGAAGGTTCTTGGAGACACCCCCTACAGGGATCTAAAGCTT
>BAD11838
ATGGACAAAGTGCTGAATAGGGAGGAATCCATGGAGCTCATGGATTTATTAGGTCTTGATAGATCTGCATGGGGAAACATTCCTGTCATGAGAAAAGCTTATCTGAAAAAATGCAAAGAACTTCACCCTGATAAAGGTGGGGACGAAGACAAAATGAAGAGAATGAATTTTTTATATAAAAAAATGGAACAAGGTGTAAAAGTTGCTCATCAGCCTGATTTTGGTACATGGAATAGTTCAGAGGTTGGTTGTGATTTTCCTCCTAATTCTGATACTCTTTATTGCAAGGAATGGCCTAATTGTGCCACTAATCCTTCAGTGCATTGCCCCTGTTTAATGTGCATGCTAAAATTAAGGCATAGAAACAGAAAATTTTTAAGAAGCAGCCCACTTGTGTGGATAGATTGCTATTGCTTTGATTGCTTCAGACAATGGTTTGGGTGTGACTTAACCCAAGAAGCTCTTCATTGCTGGGAGAAGGTTCTTGGAGACACCCCCTACAGGGATCTAAAGCTT
>BAD11832
ATGGACAAAGTGCTGAATAGGGAGGAATCCATGGAGCTCATGGATTTATTAGGCCTTGATAGATCTGCATGGGGAAACATTCCTGTCATGAGAAAAGCTTATCTGAAAAAATGCAAAGAACTTCACCCTGATAAAGGTGGGGACGAAGACAAAATGAAGAGAATGAACTTTTTATATAAAAAAATGGAACAAGGTGTAAAAGTTGCTCATCAGCCTGATTTTGGTACATGGAATAGTTCAGAGGTTGGTTGTGATTTTCCTCCTAATTCTGATACTCTTTATTGCAAGGAATGGCCTAATTGTGCCACTAATCCTTCAGTGCATTGCCCCTGTTTAATGTGCATGCTAAAATTAAGGCATAGAAACAGAAAATTTTTAAGAAGCAGCCCACTTGTGTGGGTAGATTGCTATTGCTTTGATTGCTTCAGACAATGGTTTGGGTGTGACTTAACCCAAGAAGCTCTTCATTGCTGGGAGAAGGTTCTTGGAGACACCCCCTACAGGGATCTAAAGCTT
>BAD11826
ATGGACAAAGTGCTGAATAGGGAGGAATCCATGGAGCTCATGGATTTATTAGGCCTTGATAGATCTGCATGGGGAAACATTCCTGTCATGAGAAAAGCTTATCTGAAAAAATGCAAAGAACTCCACCCTGATAAAGGTGGGGACGAAGACAAAATGAAGAGAATGAATTTTTTATATAAAAAAATGGAACAAGGTGTAAAAGTTGCTCATCAGCCTGATTTTGGTACATGGAATAGTTCAGAGGTTGGTTGTGATTTTCCTCCTAATTCTGATACTCTTTATTGCAAGGAATGGCCTAATTGTGCCACTAATCCTTCAGTGCATTGCCCCTGTTTAATGTGCATGCTAAAATTAAGGCATAGAAACAGAAAATTTTTAAGAAGCAGCCCACTTGTGTGGATAGATTGCTATTGCTTTGATTGCTTCAGACAATGGTTTGGGTGTGACTTAACCCAAGAAGCTCTTCATTGCTGGGAGAAGGTTCTTGGAGACACCCCCTACAGGGATCTAAAGCTT
>BAD11904
ATGGACAAAGTGCTGAATAGGGAGGAATCCATGGAGCTCATGGATTTATTAGGCCTTGATAGATCTGCATGGGGAAACATTCCTGTCATGAGAAAAGCTTATCTGAAAAAATGCAAAGAACTTCACCCTGATAAAGGTGGGGACGAAGACAAAATGAAGAGAATGAACTTTTTATATAAAAAAATGGAACAAGGTGTAAAAGTTGCTCATCAGCCTGATTTTGGTACATGGAATAGTTCAGAGGTTGGTTGTGATTTTCCTCCTAATTCTGATACTCTTTATTGCAAGGAATGGCCTAATTGTGCCACTAATCCTTCAGTGCATTGCCCCTGTTTAATGTGCATGCTAAAATTAAGGCATAGAAACAGAAAATTTTTAAGAAGCAGCCCACTTGTGTGGATAGATTGCTATTGCTTTGATTGCTTCAGACAATGGTTTGGGTGTGACTTAACCCAAGAAGCTCTTCATTGCTGGGAGAAGGTTCTTGGAGACACCCCCTACAGGGATCTAAAGCTT
>BAD11898
ATGGACAAAGTGCTGAATAGGGAGGAATCCATGGAGCTCATGGATTTATTAGGTCTTGATAGATCTGCATGGGGAAACATTCCTGTCATGAGAAAAGCTTATCTGAAAAAATGCAAAGAACTTCACCCTGATAAAGGTGGGGACGAAGACAAAATGAAGAGAATGAATTTTTTATATAAAAAAATGGAACAAGGTGTAAAAGTTGCTCATCAGCCTGATTTTGGTACATGGAATAGTTCAGAGGTTGGTTGTGATTTTCCTCCTAATTCTGATACTCTTTATTGCAAGGAATGGCCTAATTGTGCCACTAATCCTTCAGTGCATTGCCCCTGTTTAATGTGCATGCTAAAATTAAGGCATAGAAACAGAAAATTTTTAAGAAGCAGCCCACTTGTGTGGATAGATTGCTATTGCTTTGATTGCTTCAGACAATGGTTTGGGTGTGACTTAACCCAAGAAGCTCTTCATTGCTGGGAGAAGGTTCTTGGAGACACCCCCTACAGGGATCTAAAGCTT
>BAD11892
ATGGACAAAGTGCTGAATAGGGAGGAATCCATGGAGCTCATGGATTTATTAGGCCTTGATAGATCTGCATGGGGAAACATTCCTGTCATGAGAAAAGCTTATCTGAAAAAATGCAAAGAACTTCACCCTGATAAAGGTGGGGACGAAGACAAAATGAAGAGAATGAATTTTTTATATAAAAAAATGGAACAAGGTGTAAAAGTTGCTCATCAGCCTGATTTTGGTACATGGAATAGTTCAGAGGTTGGTTGTGATTTTCCTCCTAATTCTGATACTCTTTATTGCAAGGAATGGCCTAATTGTGCCACTAATCCTTCAGTGCATTGCCCCTGTTTAATGTGCATGCTAAAATTAAGGCATAGAAACAGAAAATTTTTAAGAAGCAGCCCACTTGTGTGGATAGATTGCTATTGCTTTGATTGCTTCAGACAATGGTTTGGGTGTGACTTAACCCAAGAAGCTCTTCATTGCTGGGAGAAGGTTCTTGGAGACACCCCCTACAGGGATCTAAAGCTT
>BAD11886
ATGGACAAAGTGCTGAATAGGGAGGAATCCATGGAGCTCATGGATTTATTAGGCCTTGATAGATCTGCATGGGGAAACATTCCTGTCATGAGAAAAGCTTATCTGAAAAAATGCAAAGAACTTCACCCTGATAAAGGTGGGGACGAAGACAAAATGAAGAGAATGAATTTTTTATATAAAAAAATGGAACAAGGTGTAAAAGTTGCTCATCAGCCTGATTTTGGTACATGGAATAGTTCAGAGGTTGGTTGTGATTTTCCTCCTAATTCTGATACTCTTTATTGCAAGGAATGGCCTAATTGTGCCACTAATCCTTCAGTGCATTGCCCCTGTTTAATGTGCATGCTAAAATTAAGGCATAGAAACAGAAAATTTTTAAGAAGCAGCCCACTTGTGTGGATAGATTGCTATTGCTTTGATTGCTTCAGACAATGGTTTGGGTGTGACTTAACCCAAGAAGCTCTTCATTGCTGGGAGAAGGTTCTTGGAGACACCCCCTACAGGGATCTAAAGCTT
>BAD11880
ATGGACAAAGTGCTGAATAGGGAGGAATCCATGGAGCTCATGGATTTATTAGGTCTTGATAGATCTACATGGGGAAACATTCCTGTCATGAGAAAAGCTTATCTGAAAAAATGCAAAGAACTTCACCCTGATAAAGGTGGGGACGAAGACAAAATGAAGAGAATGAATTTTTTATATAAAAAAATGGAACAAGGTGTAAAAGTTGCTCATCAGCCTGATTTTGGTACATGGAATAGTTCAGAGGTTGGTTGTGATTTTCCTCCTAATTCTGATACTCTTTATTGCAAGGAATGGCCTAATTGTGCCACTAATCCTTCAGTGCATTGCCCCTGTTTAATGTGCATGCTAAAATTAAGGCATAGAAACAGAAAATTTTTAAGAAGCAGCCCACTTGTGTGGATAGATTGCTATTGCTTTGATTGCTTCAGACAATGGTTTGGGTGTGACTTAACCCAAGAAGCTCTTCATTGCTGGGAGAAGGTTCTTGGAGACACCCCCTACAGGGATCTAAAGCTT
>BAD11874
ATGGACAAAGTGCTGAATAGGGAGGAATCCATGGAGCTCATGGATTTATTAGGCCTTGATAGATCTGCATGGGGAAACATTCCTGTCATGAGAAAAGCTTATCTGAAAAAATGCAAAGAACTTCACCCTGATAAAGGTGGGGACGAAGACAAAATGAAGAGAATGAATTTTTTATATAAAAAAATGGAACAAGGTGTAAAAGTTGCTCATCAGCCTGATTTTGGTACATGGAATAGTTCAGAGGTTGGTTGTGATTTTCCTCCTAATTCTGATACTCTTTATTGCAAGGAATGGCCTAATTGTGCCACTAATCCTTCAGTGCATTGCCCCTGTTTAATGTGCATGCTAAAATTAAGGCATAGAAACAGAAAATTTTTAAGAAGCAGCCCACTTGTGTGGATAGATTGCTATTGCTTTGATTGCTTCAGACAATGGTTTGGGTGTGACTTAACCCAAGAAGCTCTTCATTGCTGGGAGAAGGTTCTTGGAGACACCCCCTACAGGGATCTAAAGCTT
>BAD11868
ATGGACAAAGTGCTGAATAGGGAGGAATCCATGGAGCTCATGGATTTATTAGGTCTTGATAGATCTGCATGGGGAAACATTCCTGTCATGAGAAAAGCTTATCTGAAAAAATGCAAAGAACTTCACCCTGATAAAGGTGGGGACGAAGACAAAATGAAGAGAATGAATTTTTTATATAAAAAAATGGAACAAGGTGTAAAAGTTGCTCATCAGCCTGATTTTGGTACATGGAATAGTTCAGAGGTTGGTTGTGATTTTCCTCCTAATTCTGATACTCTTTATTGCAAGGAATGGCCTAATTGTGCCACTAATCCTTCAGTGCATTGCCCCTGTTTAATGTGCATGCTAAAATTAAGGCATAGAAACAGAAAATTTTTAAGAAGCAGCCCACTTGTGTGGATAGATTGCTATTGCTTTGATTGCTTCAGACAATGGTTTGGGTGTGACTTAACCCAAGAAGCTCTTCATTGCTGGGAGAAGGTTCTTGGAGACACCCCCTACAGGGATCTAAAGCTT
>BAD11862
ATGGACAAAGTGCTGAATAGGGAGGAATCCATGGAGCTCATGGATTTATTAGGTCTTGATAGATCTGCATGGGGAAACATTCCTGTCATGAGAAAAGCTTATCTGAAAAAATGCAAAGAACTTCACCCTGATAAAGGTGGGGACGAAGATAAAATGAAGAGAATGAATTTTTTATATAAAAAAATGGAACAAGGTGTAAAAGTTGCTCATCAGCCTGATTTTGGTACATGGAATAGTTCAGAGGTTGGTTGTGATTTTCCTCCTAATTCTGATACTCTTTATTGCAAGGAATGGCCTAATTGTGCCACTAATCCTTCAGTGCATTGCCCCTGTTTAATGTGCATGCTAAAATTAAGGCATAGAAACAGAAAATTTTTAAGAAGCAGCCCACTTGTGTGGATAGATTGCTATTGCTTTGATTGCTTCAGACAATGGTTTGGGTGTGACTTAACCCAAGAAGCTCTTCATTGCTGGGAGAAGGTTCTTGGAGACACCCCCTACAGGGATCTAAAGCTT
>BAD11856
ATGGACAAAGTGCTGAATAGGGAGGAATCCATGGAGCTCATGGATTTATTAGGTCTTGATAGATCTGCATGGGGAAACATTCCTGTCATGAGAAAAGCTTATCTGAAAAAATGCAAAGAACTTCACCCTGATAAAGGTGGGGACGAAGATAAAATGAAGAGAATGAATTTTTTATATAAAAAAATGGAACAAGGTGTAAAAGTTGCTCATCAGCCTGATTTTGGTACATGGAATAGTTCAGAGGTTGGTTGTGATTTTCCTCCTAATTCTGATACTCTTTATTGCAAGGAATGGCCTAATTGTGCCACTAATCCTTCAGTGCATTGCCCCTGTTTAATGTGCATGCTAAAATTAAGGCATAGAAACAGAAAATTTTTAAGAAGCAGCCCACTTGTGTGGATAGATTGCTATTGCTTTGATTGCTTCAGACAATGGTTTGGGTGTGACTTAACCCAAGAAGCTCTTCATTGCTGGGAGAAGGTTCTTGGAGACACCCCCTACAGGGATCTAAAGCTT
>BAC82367
ATGGACAAAGTGCTGAATAGGGAGGAATCCATGGAGCTCATGGATTTATTAGGCCTTGATAGATCTGCATGGGGAAACATTCCTGTCATGAGAAAAGCTTATCTGAAAAAATGCAAAGAACTTCACCCTGATAAAGGTGGGGACGAAGACAAAATGAAGAGAATGAATTTTTTATATAAAAAAATGGAACAAGGTGTAAAAGTTGCTCATCAGCCTGATTTTGGTACATGGAATAGTTCAGAGGTTGGTTGTGATTTTCCTCCTAATTCTGATACTCTTTATTGCAAGGAATGGCCTAATTGTGCCACTAATCCTTCAGTGCATTGCCCCTGTTTAATGTGCATGCTAAAATTAAGGCATAGAAACAGAAAATTTTTAAGAAGCAGCCCACTTGTGTGGATAGATTGCTATTGCTTTGATTGCTTCAGACAATGGTTTGGGTGTGACTTAACCCAAGAAGCTCTTCATTGCTGGGAGAAGGTTCTTGGAGACACCCCCTACAGGGATCTAAAGCTT
>BAC81966
ATGGACAAAGTGCTGAATAGGGAGGAATCCATGGAGCTCATGGATTTATTAGGCCTTGATAGATCTGCATGGGGAAACATTCCTGTCATGAGAAAAGCTTATCTGAAAAAATGCAAAGAACTTCACCCTGATAAAGGTGGGGACGAAGACAAAATGAAGAGAATGAATTTTTTATATAAAAAAATGGAACAAGGTGTAAAAGTTGCTCATCAGCCTGATTTTGGTACATGGAATAGTTCAGAGGTTGGTTGTGATTTTCCTCCTAATTCTGATACCCTTTATTGCAAGGAATGGCCTAATTGTGCCACTAATCCTTCAGTGCATTGCCCCTGTTTAATGTGCATGCTAAAATTAAGGCATAGAAACAGAAAATTTTTAAGAAGCAGCCCACTTGTGTGGATAGATTGCTATTGCTTTGATTGCTTCAGACAATGGTTTGGGTGTGACTTAACCCAAGAAGCTCTTCATTGCTGGGAGAAGGTTCTTGGAGACACCCCCTACAGGGATCTAAAGCTT
>BAC81960
ATGGACAAAGTGCTGAATAGGGAGGAATCCATGGAGCTCATGGATTTATTAGGCCTTGATAGATCTGCATGGGGAAACATTCCTGTCATGAGAAAAGCTTATCTGAAAAAATGCAAAGAACTTCACCCTGATAAAGGTGGGGACGAAGACAAAATGAAGAGAATGAATTTTTTATATAAAAAAATGGAACAAGGTGTAAAAGTTGCTCATCAGCCTGATTTTGGTACATGGAATAGTTCAGAGGTTGGTTGTGATTTTCCTCCTAATTCTGATACCCTTTATTGCAAGGAATGGCCTAATTGTGCCACTAATCCTTCAGTGCATTGCCCCTGTTTAATGTGCATGCTAAAATTAAGGCATAGAAACAGAAAATTTTTAAGAAGCAGCCCACTTGTGTGGATAGATTGCTATTGCTTTGATTGCTTCAGACAATGGTTTGGGTGTGACTTAACCCAAGAAGCTCTTCATTGCTGGGAGAAGGTTCTTGGAGACACCCCCTACAGGGATCTAAAGCTT
>BAC81954
ATGGACAAAGTGCTGAATAGGGAGGAATCCATGGAGCTCATGGATTTATTAGGCCTTGATAGATCTGCATGGGGAAACATTCCTGTCATGAGAAAAGCTTATCTGAAAAAATGCAAAGAACTTCACCCTGATAAAGGTGGGGACGAAGACAAAATGAAGAGAATGAATTTTTTATATAAAAAAATGGAACAAGGTGTAAAAGTTGCTCATCAGCCTGATTTTGGTACATGGAATAGTTCAGAGGTTGGTTGTGATTTTCCTCCTAATTCTGATACCCTTTATTGCAAGGAATGGCCTAATTGTGCCACTAATCCTTCAGTGCATTGCCCCTGTTTAATGTGCATGCTAAAATTAAGGCATAGAAACAGAAAATTTTTAAGAAGCAGCCCACTTGTGTGGATAGATTGCTATTGCTTTGATTGCTTCAGACAATGGTTTGGGTGTGACTTAACCCAAGAAGCTCTTCATTGCTGGGAGAAGGTTCTTGGAGACACCCCCTACAGGGATCTAAAGCTT
>BAC81948
ATGGACAAAGTGCTGAATAGGGAGGAATCCATGGAGCTCATGGATTTATTAGGCCTTGATAGATCTGCATGGGGAAACATTCCTGTCATGAGAAAAGCTTATCTAAAAAAATGCAAAGAACTTCACCCTGATAAAGGTGGGGACGAAGACAAAATGAAGAGAATGAATTTTTTATATAAAAAAATGGAACAAGGTGTAAAAGTTGCTCATCAGCCTGATTTTGGTACATGGAATAGTTCAGAGGTTGGTTGTGATTTTCCTCCTAATTCTGATACCCTTTATTGCAAGGAATGGCCTAATTGTGCCACTAATCCTTCAGTGCATTGCCCCTGTTTAATGTGCATGCTAAAATTAAGGCATAGAAACAGAAAATTTTTAAGAAGCAGCCCACTTGTGTGGATAGATTGCTATTGCTTTGATTGCTTCAGACAATGGTTTGGGTGTGACTTAACCCAAGAAGCTCTTCATTGCTGGGAGAAGGTTCTTGGAGACACCCCCTACAGGGATCTAAAGCTT
>BAC81942
ATGGACAAAGTGCTGAATAGGGAGGAATCCATGGAGCTCATGGATTTATTAGGCCTTGATAGATCTGCATGGGGAAACATTCCTGTCATGAGAAAAGCTTATCTGAAAAAATGCAAAGAACTTCACCCTGATAAAGGTGGGGACGAAGACAAAATGAAGAGAATGAATTTTTTATATAAAAAAATGGAACAAGGTGTAAAAGTTGCTCATCAGCCTGATTTTGGTACATGGAATAGTTCAGAGGTTGGTTGTGATTTTCCTCCTAATTCTGATACTCTTTATTGCAAGGAATGGCCTAATTGTGCCACTAATCCTTCAGTGCATTGCCCCTGTTTAATGTGCATGCTAAAATTAAGGCATAGAAACAGAAAATTTTTAAGAAGCAGCCCACTTGTGTGGATAGATTGCTATTGCTTTGATTGCTTCAGACAATGGTTTGGGTGTGACTTAACCCAAGAAGCTCTTCATTGCTGGGAGAAGGTTCTTGGAGACACCCCCTACAGGGATCTAAAGCTT
>BAC81936
ATGGACAAAGTGCTGAATAGGGAGGAATCCATGGAGCTCATGGATTTATTAGGCCTTGATAGATCTGCATGGGGAAACATTCCTGTCATGAGAAAAGCTTATCTGAAAAAATGCAAAGAACTTCACCCTGATAAAGGTGGGGACGAAGACAAAATGAAGAGAATGAATTTTTTATATAAAAAAATGGAACAAGGTGTAAAAGTTGCTCATCAGCCTGATTTTGGTACATGGAATAGTTCAGAGGTTGGTTGTGATTTTCCTCCTAATTCTGATACTCTTTATTGCAAGGAATGGCCTAATTGTGCCACTAATCCTTCAGTGCATTGCCCCTGTTTAATGTGCATGCTAAAATTAAGGCATAGAAACAGAAAATTTTTAAGAAGCAGCCCACTTGTGTGGATAGATTGCTATTGCTTTGATTGCTTCAGACAATGGTTTGGGTGTGACTTAACCCAAGAAGCTCTTCATTGCTGGGAGAAGGTTCTTGGAGACACCCCCTACAGGGATCTAAAGCTT
>BAC81930
ATGGACAAAGTGCTGAATAGGGAGGAATCCATGGAGCTCATGGATTTATTAGGCCTTGATAGATCTGCATGGGGAAACATTCCTGTCATGAGAAAAGCTTATCTGAAAAAATGCAAAGAACTTCACCCTGATAAAGGTGGGGACGAAGACAAAATGAAGAGAATGAATTTTTTATATAAAAAAATGGAACAAGGTGTAAAAGTTGCTCATCAGCCTGATTTTGGTACATGGAATAGTTCAGAGGTTGGTTGTGATTTTCCTCCTAATTCTGATACTCTTTATTGCAAGGAATGGCCTAATTGTGCCACTAATCCTTCAGTGCATTGCCCCTGTTTAATGTGCATGCTAAAATTAAGGCATAGAAACAGAAAATTTTTAAGAAGCAGCCCACTTGTGTGGATAGATTGCTATTGCTTTGATTGCTTCAGACAATGGTTTGGGTGTGACTTAACCCAAGAAGCTCTTCATTGCTGGGAGAAGGTTCTTGGAGACACCCCCTACAGGGATCTAAAGCTT
>BAC81924
ATGGACAAAGTGCTGAATAGGGAGGAATCCATGGAGCTCATGGATTTATTAGGCCTTGATAGATCTGCATGGGGAAACATTCCTGTCATGAGAAAAGCTTATCTGAAAAAATGCAAAGAACTTCACCCTGATAAAGGTGGGGACGAAGACAAAATGAAGAGAATGAATTTTTTATATAAAAAAATGGAACAAGGTGTAAAAGTTGCTCATCAGCCTGATTTTGGTACATGGAATAGTTCAGAGGTTGGTTGTGATTTTCCTCCTAATTCTGATACCCTTTATTGCAAGGAATGGCCTAATTGTGCCACTAATCCTTCAGTGCATTGCCCCTGTTTAATGTGCATGCTAAAATTAAGGCATAGAAACAGAAAATTTTTAAGAAGCAGCCCACTTGTGTGGATAGATTGCTATTGCTTTGATTGCTTCAGACAATGGTTTGGGTGTGACTTAACCCAAGAAGCTCTTCATTGCTGGGAGAAGGTTCTTGGAGACACCCCCTACAGGGATCTAAAGCTT
>BAC81918
ATGGACAAAGTGCTGAATAGGGAGGAATCCATGGAGCTCATGGATTTATTAGGCCTTGATAGATCTGCATGGGGAAACATTCCTGTCATGAGAAAAGCTTATCTGAAAAAATGCAAAGAACTTCACCCTGATAAAGGTGGGGACGAAGACAAAATGAAGAGAATGAATTTTTTATATAAAAAAATGGAACAAGGTGTAAAAGTTGCTCATCAGCCTGATTTTGGTACATGGAATAGTTCAGAGGTTGGTTGTGATTTTCCTCCTAATTCTGATACCCTTTATTGCAAGGAATGGCCTAATTGTGCCACTAATCCTTCAGTGCATTGCCCCTGTTTAATGTGCATGCTAAAATTAAGGCATAGAAACAGAAAATTTTTAAGAAGCAGCCCACTTGTGTGGATAGATTGCTATTGCTTTGATTGCTTCAGACAATGGTTTGGGTGTGACTTAACCCAAGAAGCTCTTCATTGCTGGGAGAAGGTTCTTGGAGACACCCCCTACAGGGATCTAAAGCTT
>BAC81912
ATGGACAAAGTGCTGAATAGGGAGGAATCCATGGAGCTCATGGATTTATTAGGCCTTGATAGATCTGCATGGGGAAACATTCCTGTCATGAGAAAAGCTTATCTGAAAAAATGCAAAGAACTTCACCCTGATAAAGGTGGGGACGAAGACAAAATGAAGAGAATGAATTTTTTATATAAAAAAATGGAACAAGGTGTAAAAGTTGCTCATCAGCCTGATTTTGGTACATGGAATAGTTCAGAGGTTGGTTGTGATTTTCCTCCTAATTCTGATACCCTTTATTGCAAGGAATGGCCTAATTGTGCCACTAATCCTTCAGTGCATTGCCCCTGTTTAATGTGCATGCTAAAATTAAGGCATAGAAACAGAAAATTTTTAAGAAGCAGCCCACTTGTGTGGATAGATTGCTATTGCTTTGATTGCTTCAGACAATGGTTTGGGTGTGACTTAACCCAAGAAGCTCTTCATTGCTGGGAGAAGGTTCTTGGAGACACCCCCTACAGGGATCTAAAGCTT
>BAC81906
ATGGACAAAGTGCTGAATAGGGAGGAATCCATGGAGCTCATGGATTTATTAGGCCTTGATAGATCTGCATGGGGAAACATTCCTGTCATGAGAAAAGCTTATCTGAAAAAATGCAAAGAACTTCACCCTGATAAAGGTGGGGACGAAGACAAAATGAAGAGAATGAATTTTTTATATAAAAAAATGGAACAAGGTGTAAAAGTTGCTCATCAGCCTGATTTTGGTACATGGAATAGTTCAGAGGTTGGTTGTGATTTTCCTCCTAATTCTGATACCCTTTATTGCAAGGAATGGCCTAATTGTGCCACTAATCCTTCAGTGCATTGCCCCTGTTTAATGTGCATGCTAAAATTAAGGCATAGAAACAGAAAATTTTTAAGAAGCAGCCCACTTGTGTGGATAGATTGCTATTGCTTTGATTGCTTCAGACAATGGTTTGGGTGTGACTTAACCCAAGAAGCTCTTCATTGCTGGGAGAAGGTTCTTGGAGACACCCCCTACAGGGATCTAAAGCTT
>BAC81900
ATGGACAAAGTGCTGAATAGGGAGGAATCCATGGAGCTCATGGATTTATTAGGCCTTGATAGATCTGCATGGGGAAACATTCCTGTCATGAGAAAAGCTTATCTGAAAAAATGCAAAGAACTTCACCCTGATAAAGGTGGGGACGAAGACAAAATGAAGAGAATGAATTTTTTATATAAAAAAATGGAACAAGGTGTAAAAGTTGCTCATCAGCCTGATTTTGGTACATGGAATAGTTCAGAGGTTGGTTGTGATTTTCCTCCTAATTCTGATACTCTTTATTGCAAGGAATGGCCTAATTGTGCCACTAATCCTTCAGTGCATTGCCCCTGTTTAATGTGCATGCTAAAATTAAGGCATAGAAACAGAAAATTTTTAAGAAGCAGCCCACTTGTGTGGATAGATTGCTATTGCTTTGATTGCTTCAGACAATGGTTTGGGTGTGACTTAACCCAAGAAGCTCTTCATTGCTGGGAGAAGGTTCTTGGAGACACCCCCTACAGGGATCTAAAGCTT
>BAC81894
ATGGACAAAGTGCTGAATAGGGAGGAATCCATGGAGCTCATGGATTTATTAGGCCTTGATAGATCTGCATGGGGAAACATTCCTGTCATGAGAAAAGCTTATCTGAAAAAATGCAAAGAACTTCACCCTGATAAAGGTGGGGACGAAGACAAAATGAAGAGAATGAATTTTTTATATAAAAAAATGGAACAAGGTGTAAAAGTTGCTCATCAGCCTGATTTTGGTACATGGAATAGTTCAGAGGTTGGTTGTGATTTTCCTCCTAATTCTGATACTCTTTATTGCAAGGAATGGCCTAATTGTGCCACTAATCCTTCAGTGCATTGCCCCTGTTTAATGTGCATGCTAAAATTAAGGCATAGAAACAGAAAATTTTTAAGAAGCAGCCCACTTGTGTGGATAGATTGCTATTGCTTTGATTGCTTCAGACAATGGTTTGGGTGTGACTTAACCCAAGAAGCTCTTCATTGCTGGGAGAAGGTTCTTGGAGACACCCCCTACAGGGATCTAAAGCTT
>BAC81888
ATGGACAAAGTGCTGAATAGGGAGGAATCCATGGAGCTCATGGATTTATTAGGCCTTGATAGATCTGCATGGGGAAACATTCCTGTCATGAGAAAAGCTTATCTGAAAAAATGCAAAGAACTTCACCCTGATAAAGGTGGGGACGAAGACAAAATGAAGAGAATGAATTTTTTATATAAAAAAATGGAACAAGGTGTAAAAGTTGCTCATCAGCCTGATTTTGGTACATGGAATAGTTCAGAGGTTGGTTGTGATTTTCCTCCTAATTCTGATACTCTTTATTGCAAGGAATGGCCTAATTGTGCCACTAATCCTTCAGTGCATTGCCCCTGTTTAATGTGCATGCTAAAATTAAGGCATAGAAACAGAAAATTTTTAAGAAGCAGCCCACTTGTGTGGATAGATTGCTATTGCTTTGATTGCTTCAGACAATGGTTTGGGTGTGACTTAACCCAAGAAGCTCTTCATTGCTGGGAGAAGGTTCTTGGAGACACCCCCTACAGGGATCTAAAGCTT
>BAC81882
ATGGACAAAGTGCTGAATAGGGAGGAATCCATGGAGCTCATGGATTTATTAGGCCTTGATAGATCTGCATGGGGAAACATTCCTGTCATGAGAAAAGCTTATCTGAAAAAATGCAAAGAACTTCACCCTGATAAAGGTGGGGACGAAGACAAAATGAAGAGAATGAATTTTTTATATAAAAAAATGGAACAAGGTGTAAAAGTTGCTCATCAGCCTGATTTTGGTACATGGAATAGTTCAGAGGTTGGTTGTGATTTTCCTCCTAATTCTGATACTCTTTATTGCAAGGAATGGCCTAATTGTGCCACTAATCCTTCAGTGCATTGCCCCTGTTTAATGTGCATGCTAAAATTAAGGCATAGAAACAGAAAATTTTTAAGAAGCAGCCCACTTGTGTGGATAGATTGCTATTGCTTTGATTGCTTCAGACAATGGTTTGGGTGTGACTTAACCCAAGAAGCTCTTCATTGCTGGGAGAAGGTTCTTGGAGACACCCCCTACAGGGATCTAAAGCTT
>BAC81876
ATGGACAAAGTGCTGAATAGGGAGGAATCCATGGAGCTCATGGATTTATTAGGCCTTGATAGATCTGCATGGGGAAACATTCCTGTCATGAGAAAAGCTTATCTGAAAAAATGCAAAGAACTTCACCCTGATAAAGGTGGGGACGAAGACAAAATGAAGAGAATGAATTTTTTATATAAAAAAATGGAACAAGGTGTAAAAGTTGCTCATCAGCCTGATTTTGGTACATGGAATAGTTCAGAGGTTGGTTGTGATTTTCCTCCTAATTCTGATACTCTTTATTGCAAGGAATGGCCTAATTGTGCCACTAATCCTTCAGTGCATTGCCCCTGTTTAATGTGCATGCTAAAATTAAGGCATAGAAACAGAAAATTTTTAAGAAGCAGCCCACTTGTGTGGATAGATTGCTATTGCTTTGATTGCTTCAGACAATGGTTTGGGTGTGACTTAACCCAAGAAGCTCTTCATTGCTGGGAGAAGGTTCTTGGAGACACCCCCTACAGGGATCTAAAGCTT
>BAC81866
ATGGACAAAGTGCTGAATAGGGAGGAATCCATGGAGCTCATGGATTTATTAGGCCTTGATAGATCTGCATGGGGAAACATTCCTGTCATGAGAAAAGCTTATCTGAAAAAATGCAAAGAACTTCACCCTGATAAAGGTGGGGACGAAGACAAAATGAAGAGAATGAATTTTTTATATAAAAAAATGGAACAAGGTGTAAAAGTTGCTCATCAGCCTGATTTTGGTACATGGAATAGTTCAGAGGTTGGTTGTGATTTTCCTCCTAATTCTGATACTCTTTATTGCAAGGAATGGCCTAATTGTGCCACTAATCCTTCAGTGCATTGCCCCTGTTTAATGTGCATGCTAAAATTAAGGCATAGAAACAGAAAATTTTTAAGAAGCAGCCCACTTGTGTGGATAGATTGCTATTGCTTTGATTGCTTCAGACAATGGTTTGGGTGTGACTTAACCCAAGAAGCTCTTCATTGCTGGGAGAAGGTTCTTGGAGACACCCCCTACAGGGATCTAAAGCTT
>BAC81860
ATGGACAAAGTGCTGAATAGGGAGGAATCCATGGAGCTCATGGATTTATTAGGCCTTGATAGATCTGCATGGGGAAACATTCCTGTCATGAGAAAAGCTTATCTGAAAAAATGCAAAGAACTTCACCCTGATAAAGGTGGGGACGAAGACAAAATGAAGAGAATGAATTTTTTATATAAAAAAATGGAACAAGGTGTAAAAGTTGCTCATCAGCCTGATTTTGGTACATGGAATAGTTCAGAGGTTGGTTGTGATTTTCCTCCTAATTCTGATACCCTTTATTGCAAGGAATGGCCTAATTGTGCCACTAATCCTTCAGTGCATTGCCCCTGTTTAATGTGCATGCTAAAATTAAGGCATAGAAACAGAAAATTTTTAAGAAGCAGCCCACTTGTGTGGATAGATTGCTATTGCTTTGATTGCTTCAGACAATGGTTTGGGTGTGACTTAACCCAAGAAGCTCTTCATTGCTGGGAGAAGGTTCTTGGAGACACCCCCTACAGGGATCTAAAGCTT
>BAC81854
ATGGACAAAGTGCTGAATAGGGAGGAATCCATGGAGCTCATGGATTTATTAGGCCTTGATAGATCTGCATGGGGAAACATTCCTGTCATGAGAAAAGCTTATCTGAAAAAATGCAAAGAACTTCACCCTGATAAAGGTGGGGACGAAGACAAAATGAAGAGAATGAATTTTTTATATAAAAAAATGGAACAAGGTGTAAAAGTTGCTCATCAGCCTGATTTTGGTACATGGAATAGTTCAGAGGTTGGTTGTGATTTTCCTCCTAATTCTGATACCCTTTATTGCAAGGAATGGCCTAATTGTGCCACTAATCCTTCAGTGCATTGCCCCTGTTTAATGTGCATGCTAAAATTAAGGCATAGAAACAGAAAATTTTTAAGAAGCAGCCCACTTGTGTGGATAGATTGCTATTGCTTTGATTGCTTCAGACAATGGTTTGGGTGTGACTTAACCCAAGAAGCTCTTCATTGCTGGGAGAAGGTTCTTGGAGACACCCCCTACAGGGATCTAAAGCTT
>BAC81848
ATGGACAAAGTGCTGAATAGGGAGGAATCCATGGAGCTCATGGATTTATTAGGCCTTGATAGATCTGCATGGGGAAACATTCCTGTCATGAGAAAAGCTTATCTGAAAAAATGCAAAGAACTTCACCCTGATAAAGGTGGGGACGAAGACAAAATGAAGAGAATGAATTTTTTATATAAAAAAATGGAACAAGGTGTAAAAGTTGCTCATCAGCCTGATTTTGGTACATGGAATAGTTCAGAGGTTGGTTGTGATTTTCCTCCTAATTCTGATACCCTTTATTGCAAGGAATGGCCTAATTGTGCCACTAATCCTTCAGTGCATTGCCCCTGTTTAATGTGCATGCTAAAATTAAGGCATAGAAACAGAAAATTTTTAAGAAGCAGCCCACTTGTGTGGATAGATTGCTATTGCTTTGATTGCTTCAGACAATGGTTTGGGTGTGACTTAACCCAAGAAGCTCTTCATTGCTGGGAGAAGGTTCTTGGAGACACCCCCTACAGGGATCTAAAGCTT
>BAC81842
ATGGACAAAGTGCTGAATAGGGAGGAATCCATGGAGCTCATGGATTTATTAGGCCTTGATAGATCTGCATGGGGAAACATCCCTGTCATGAGAAAAGCTTATCTGAAAAAATGCAAAGAACTTCACCCTGATAAAGGTGGGGACGAAGACAAAATGAAGAGAATGAATTTTTTATATAAAAAAATGGAACAAGGTGTAAAAGTTGCTCATCAGCCTGATTTTGGTACATGGAATAGTTCAGAGGTTGGTTGTGATTTTCCTCCTAATTCTGATACCCTTTATTGCAAGGAATGGCCTAATTGTGCCACTAATCCTTCAGTGCATTGTCCCTGTTTAATGTGCATGCTAAAATTAAGGCATAGAAACAGAAAATTTTTAAGAAGCAGCCCACTTGTGTGGATAGATTGCTATTGCTTTGATTGCTTCAGACAATGGTTTGGGTGTGACTTAACCCAAGAAGCTCTTCATTGCTGGGAGAAGGTTCTTGGAGACACCCCCTACAGGGATCTAAAGCTT
>BAC81836
ATGGACAAAGTGCTGAATAGGGAGGAATCCATGGAGCTCATGGATTTATTAGGCCTTGATAGATCTGCATGGGGAAACATCCCTGTCATGAGAAAAGCTTATCTGAAAAAATGCAAAGAACTTCACCCTGATAAAGGTGGGGACGAAGACAAAATGAAGAGAATGAATTTTTTATATAAAAAAATGGAACAAGGTGTAAAAGTTGCTCATCAGCCTGATTTTGGTACATGGAATAGTTCAGAGGTTGGTTGTGATTTTCCTCCTAATTCTGATACCCTTTATTGCAAGGAATGGCCTAATTGTGCCACTAATCCTTCAGTGCATTGTCCCTGTTTAATGTGCATGCTAAAATTAAGGCATAGAAACAGAAAATTTTTAAGAAGCAGCCCACTTGTGTGGATAGATTGCTATTGCTTTGATTGCTTCAGACAATGGTTTGGGTGTGACTTAACCCAAGAAGCTCTTCATTGCTGGGAGAAGGTTCTTGGAGACACCCCCTACAGGGATCTAAAGCTT
>BAC66432
ATGGACAAAGTGCTGAATAGGGAGGAATCCATGGAGCTCATGGATTTATTAGGCCTTGATAGATCTGCATGGGGAAACATTCCTGTCATGAGAAAAGCTTATCTGAAAAAATGCAAAGAACTTCACCCTGATAAAGGTGGGGACGAAGACAAAATGAAGAGAATGAATTTTTTATATAAAAAAATGGAACAAGGTGTAAAAGTTGCTCATCAGCCTGATTTTGGTACATGGAATAGTTCAGAGGTTGGTTGTGATTTTCCTCCTAATTCTGATACCCTTTATTGCAAGGAATGGCCTAATTGTGCCACTAATCCTTCAGTGCATTGCCCCTGTTTAATGTGCATGCTAAAATTAAGGCATAGAAACAGAAAATTTTTAAGAAGCAGCCCACTTGTGTGGATAGATTGCTATTGCTTTGATTGCTTCAGACAATGGTTTGGGTGTGACTTAACCCAAGAAGCTCTTCATTGCTGGGAGAAGGTTCTTGGAGACACCCCCTACAGGGATCTAAAGCTT
>BAC66426
ATGGACAAAGTGCTGAATAGGGAGGAATCCATGGAGCTTATGGATTTATTAGGCCTTGATAGGTCTGCATGGGGAAACATTCCTGTCATGAGAAAAGCTTATCTGAAAAAATGCAAAGAACTCCACCCTGATAAAGGTGGGGACGAAGACAAGATGAAGAGAATGAATTTTTTATATAAAAAAATGGAACAAGGTGTAAAAGTTGCTCATCAGCCTGATTTTGGTACATGGAATAGTTCAGAGGTTGGTTGTGATTTTCCTCCTAATTCTGATACCCTTTATTGCAAGGAATGGCCTAACTGTGCCACTAATCCTTCAGTGCATTGCCCCTGTTTAATGTGCATGCTAAAATTAAGGCATAGAAACAGAAAATTTTTAAGAAGCAGCCCACTTGTGTGGATAGATTGCTATTGCTTTGATTGCTTCAGACAATGGTTTGGGTGTGACTTAACCCAAGAAGCTCTTCATTGCTGGGAGAAAGTTCTTGGAGACACCCCCTACAGGGATCTAAAGCTT
>BAC66420
ATGGACAAAGTGCTGAATAGGGAGGAATCCATGGAGCTTATGGATTTATTAGGCCTTGATAGGTCTGCATGGGGAAACATTCCTGTCATGAGAAAAGCTTATCTAAAAAAATGCAAAGAACTCCACCCTGATAAAGGTGGGGACGAAGACAAAATGAAGAGAATGAATTTTTTATATAAAAAAATGGAACAAGGTGTAAAAGTTGCTCATCAGCCTGATTTTGGTACATGGAATAGTTCAGAGGTTGGTTGTGATTTTCCTCCTAATTCTGATACCCTTTATTGCAAGGAATGGCCTAACTGTGCCACTAATCCTTCAGTGCATTGCCCCTGTTTAATGTGCATGCTAAAATTAAGGCATAGAAACAGAAAATTTTTAAGAAGCAGCCCACTTGTGTGGATAGATTGCTATTGCTTTGATTGCTTCAGACAATGGTTTGGGTGTGACTTAACCCAAGAAGCTCTTCATTGCTGGGAGAAGGTTCTTGGAGACACCCCCTACAGGGATCTAAAGCTT
>BAC66414
ATGGACAAAGTGCTGAATAGGGAGGAATCCATGGAGCTCATGGATTTATTAGGCCTTGATAGATCTGCATGGGGAAACATTCCTGTCATGAGAAAAGCTTATCTGAAAAAATGCAAAGAACTTCACCCTGATAAAGGTGGGGACGAAGACAAAATGAAGAGAATGAATTTTTTATATAAAAAAATGGAACAAGGTGTAAAAGTTGCTCATCAGCCTGATTTTGGTACATGGAATAGTTCAGAGGTTGGTTGTGATTTTCCTCCTAATTCTGATACCCTTTATTGCAAGGAATGGCCTAATTGTGCCACTAATCCTTCAGTGCATTGCCCCTGTTTAATGTGCATGCTAAAATTAAGGCATAGAAACAGAAAATTTTTAAGAAGCAGCCCACTTGTGTGGATAGATTGCTATTGCTTTGATTGCTTCAGACAATGGTTTGGGTGTGACTTAACCCAAGAAGCTCTTCATTGCTGGGAGAAGGTTCTTGGAGACACCCCCTACAGGGATCTAAAGCTT
>BAC66408
ATGGACAAAGTGCTGAATAGGGAGGAATCCATGGAGCTCATGGATTTATTAGGCCTTGATAGATCTGCATGGGGAAACATTCCTGTCATGAGAAAAGCTTATCTGAAAAAATGCAAAGAACTTCACCCTGATAAAGGTGGGGACGAAGACAAAATGAAGAGAATGAATTTTTTATATAAAAAAATGGAACAAGGTGTAAAAGTTGCTCATCAGCCTGATTTTGGTACATGGAATAGTTCAGAGGTTGGTTGTGATTTTCCTCCTAATTCTGATACCCTTTATTGCAAGGAATGGCCTAATTGTGCCACTAATCCTTCAGTGCATTGCCCCTGTTTAATGTGCATGCTAAAATTAAGGCATAGAAACAGAAAATTTTTAAGAAGCAGCCCACTTGTGTGGATAGATTGCTATTGCTTTGATTGCTTCAGACAATGGTTTGGGTGTGACTTAACCCAAGAAGCTCTTCATTGCTGGGAGAAGGTTCTTGGAGACACCCCCTACAGGGATCTAAAGCTT
>BAC66402
ATGGACAAAGTGCTGAATAGGGAGGAATCCATGGAGCTCATGGATTTATTAGGCCTTGATAGATCTGCATGGGGAAACATTCCTGTCATGAGAAAAGCTTATCTGAAAAAATGCAAAGAACTTCACCCTGATAAAGGTGGGGACGAAGACAAAATGAAGAGAATGAATTTTTTATATAAAAAAATGGAACAAGGTGTAAAAGTTGCTCATCAGCCTGATTTTGGTACATGGAATAGTTCAGAGGTTGGTTGTGATTTTCCTCCTAATTCTGATACCCTTTATTGCAAGGAATGGCCTAATTGTGCCACTAATCCTTCAGTGCATTGCCCCTGTTTAATGTGCATGCTAAAATTAAGGCATAGAAACAGAAAATTTTTAAGAAGCAGCCCACTTGTGTGGATAGATTGCTATTGCTTTGATTGCTTCAGACAATGGTTTGGGTGTGACTTAACCCAAGAAGCTCTTCATTGCTGGGAGAAGGTTCTTGGAGACACCCCCTACAGGGATCTAAAGCTT
>BAC66396
ATGGACAAAGTGCTGAATAGGGAGGAATCCATGGAGCTTATGGATTTATTAGGCCTTGATAGGTCTGCATGGGGAAACATTCCTGTCATGAGAAAAGCTTATCTAAAAAAATGCAAAGAACTCCACCCTGATAAAGGTGGGGACGAAGACAAAATGAAGAGAATGAATTTTTTATATAAAAAAATGGAACAAGGTGTAAAAGTTGCTCATCAGCCTGATTTTGGTACATGGAATAGTTCAGAGGTTGGTTGTGATTTTCCTCCTAATTCTGATACCCTTTATTGCAAGGAATGGCCTAACTGTGCCACTAATCCTTCAGTGCATTGCCCCTGTTTAATGTGCATGCTAAAATTAAGGCATAGAAACAGAAAATTTTTAAGAAGCAGCCCACTTGTGTGGATAGATTGCTATTGCTTTGATTGCTTCAGACAATGGTTTGGGTGTGACTTAACCCAAGAAGCTCTTCATTGCTGGGAGAAGGTTCTTGGAGACACCCCCTACAGGGATCTAAAGCTT
>BAC66390
ATGGACAAAGTGCTGAATAGGGAGGAATCCATGGAGCTCATGGATTTATTAGGCCTTGATAGATCTGCATGGGGAAACATTCCTGTCATGAGAAAAGCTTATCTGAAAAAATGCAAAGAACTTCACCCTGATAAAGGTGGGGACGAAGACAAAATGAAGAGAATGAATTTTTTATATAAAAAAATGGAACAAGGTGTAAAAGTTGCTCATCAGCCTGATTTTGGTACATGGAATAGTTCAGAGGTTGGTTGTGATTTTCCTCCTAATTCTGATACCCTTTATTGCAAGGAATGGCCTAATTGTGCCACTAATCCTTCAGTGCATTGCCCCTGTTTAATGTGCATGCTAAAATTAAGGCATAGAAACAGAAAATTTTTAAGAAGCAGCCCACTTGTGTGGATAGATTGCTATTGCTTTGATTGCTTCAGACAATGGTTTGGGTGTGACTTAACCCAAGAAGCTCTTCATTGCTGGGAGAAGGTTCTTGGAGACACCCCCTACAGGGATCTAAAGCTT
>BAC66384
ATGGACAAAGTGCTGAATAGGGAGGAATCCATGGAGCTTATGGATTTATTAGGCCTTGATAGGTCTGCATGGGGAAACATTCCTGTCATGAGAAAAGCTTATCTAAAAAAATGCAAAGAACTCCACCCTGATAAAGGTGGGGACGAAGACAAAATGAAGAGAATGAATTTTTTATATAAAAAAATGGAACAAGGTGTAAAAGTTGCTCATCAGCCTGATTTTGGTACATGGAATAGTTCAGAGGTTGGTTGTGATTTTCCTCCTAATTCTGATACCCTTTATTGCAAGGAATGGCCTAACTGTGCCACTAATCCTTCAGTGCATTGCCCCTGTTTAATGTGCATGCTAAAATTAAGGCATAGAAACAGAAAATTTTTAAGAAGCAGCCCACTTGTGTGGATAGATTGCTATTGCTTTGATTGCTTCAGACAATGGTTTGGGTGTGACTTAACCCAAGAAGCTCTTCATTGCTGGGAGAAGGTTCTTGGAGACACCCCCTACAGGGATCTAAAGCTT
>BAC66378
ATGGACAAAGTGCTGAATAGGGAGGAATCCATGGAGCTCATGGATTTATTAGGCCTTGATAGATCTGCATGGGGAAACATTCCTGTCATGAGAAAAGCTTATCTGAAAAAATGCAAAGAACTTCACCCTGATAAAGGTGGGGACGAAGACAAAATGAAGAGAATGAATTTTTTATATAAAAAAATGGAACAAGGTGTAAAAGTTGCTCATCAGCCTGATTTTGGTACATGGAATAGTTCAGAGGTTGGTTGTGATTTTCCTCCTAATTCTGATACCCTTTATTGCAAGGAATGGCCTAATTGTGCCACTAATCCTTCAGTGCATTGCCCCTGTTTAATGTGCATGCTAAAATTAAGGCATAGAAACAGAAAATTTTTAAGAAGCAGCCCACTTGTGTGGATAGATTGCTATTGCTTTGATTGCTTCAGACAATGGTTTGGGTGTGACTTAACCCAAGAAGCTCTTCATTGCTGGGAGAAGGTTCTTGGAGACACCCCCTACAGGGATCTAAAGCTT
>BAC22908
ATGGACAAAGTGCTGAATAGGGAGGAATCCATGGAGCTCATGGATTTATTAGGCCTTGATAGATCTGCATGGGGAAACATTCCTGTCATGAGAAAAGCTTATCTGAAAAAATGCAAAGAACTTCACCCTGATAAAGGTGGGGACGAAGACAAAATGAAGAGAATGAATTTTTTATATAAAAAAATGGAACAAGGTGTAAAAGTTGCTCATCAGCCTGATTTTGGTACATGGAATAGTTCAGAGGTTGGTTGTGATTTTCCTCCTAATTCTGATACCCTTTATTGCAAGGAATGGCCTAATTGTGCCACTAATCCTTCAGTGCATTGCCCCTGTTTAATGTGCATGCTAAAATTAAGGCATAGAAACAGAAAATTTTTAAGAAGCAGCCCACTTGTGTGGATAGATTGCTATTGCTTTGATTGCTTCAGACAATGGTTTGGGTGTGACTTAACCCAAGAAGCTCTTCATTGCTGGGAGAAGGTTCTTGGAGACACCCCCTACAGGGATCTAAAGCTT
>BAC22902
ATGGACAAAGTGCTGAATAGGGAGGAATCCATGGAGCTCATGGATTTATTAGGCCTTGATAGATCTGCATGGGGAAACATTCCTGTCATGAGAAAAGCTTATCTGAAAAAATGCAAAGAACTTCACCCTGATAAAGGTGGGGACGAAGACAAAATGAAGAGAATGAATTTTTTATATAAAAAAATGGAACAAGGTGTAAAAGTTGCTCATCAGCCTGATTTTGGTACATGGAATAGTTCAGAGGTTGGTTGTGATTTTCCTCCTAATTCTGATACCCTTTATTGCAAGGAATGGCCTAATTGTGCCACTAATCCTTCAGTGCATTGCCCCTGTTTAATGTGCATGCTAAAATTAAGGCATAGAAACAGAAAATTTTTAAGAAGCAGCCCACTTGTGTGGATAGATTGCTATTGCTTTGATTGCTTCAGACAATGGTTTGGGTGTGACTTAACCCAAGAAGCTCTTCATTGCTGGGAGAAGGTTCTTGGAGACACCCCCTACAGGGATCTAAAGCTT
>BAC22896
ATGGACAAAGTGCTGAATAGGGAGGAATCCATGGAGCTCATGGATTTATTAGGCCTTGATAGATCTGCATGGGGAAACATTCCTGTCATGAGAAAAGCTTATCTGAAAAAATGCAAAGAACTTCACCCTGATAAAGGTGGGGACGAAGACAAAATGAAGAGAATGAATTTTTTATATAAAAAAATGGAACAAGGTGTAAAAGTTGCTCATCAGCCTGATTTTGGTACATGGAATAGTTCAGAGGTTGGTTGTGATTTTCCTCCTAATTCTGATACCCTTTATTGCAAGGAATGGCCTAATTGTGCCACTAATCCTTCAGTGCATTGCCCCTGTTTAATGTGCATGCTAAAATTAAGGCATAGAAACAGAAAATTTTTAAGAAGCAGCCCACTTGTGTGGATAGATTGCTATTGCTTTGATTGCTTCAGACAATGGTTTGGGTGTGACTTAACCCAAGAAGCTCTTCATTGCTGGGAGAAGGTTCTTGGAGACACCCCCTACAGGGATCTAAAGCTT
>BAC22890
ATGGACAAAGTGCTGAATAGGGAGGAATCCATGGAGCTCATGGATTTATTAGGCCTTGATAGATCTGCATGGGGAAACATTCCTGTCATGAGAAAAGCTTATCTGAAAAAATGCAAAGAACTTCACCCTGATAAAGGTGGGGACGAAGACAAAATGAAGAGAATGAATTTTTTATATAAAAAAATGGAACAAGGTGTAAAAGTTGCTCATCAGCCTGATTTTGGTACATGGAATAGTTCAGAGGTTGGTTGTGATTTTCCTCCTAATTCTGATACCCTTTATTGCAAGGAATGGCCTAATTGTGCCACTAATCCTTCAGTGCATTGCCCCTGTTTAATGTGCATGCTAAAATTAAGGCATAGAAACAGAAAATTTTTAAGAAGCAGCCCACTTGTGTGGATAGATTGCTATTGCTTTGATTGCTTCAGACAATGGTTTGGTTGTGACTTAACCCAAGAAGCTCTTCATTGCTGGGAGAAGGTTCTTGGAGACACCCCCTACAGGGATCTAAAGCTT
>BAC22884
ATGGACAAAGTGCTGAATAGGGAGGAATCCATGGAGCTCATGGATTTATTAGGCCTTGATAGATCTGCATGGGGAAACATTCCTGTCATGAGAAAAGCTTATCTGAAAAAATGCAAAGAACTTCACCCTGATAAAGGTGGGGACGAAGACAAAATGAAGAGAATGAATTTTTTATATAAAAAAATGGAACAAGGTGTAAAAGTTGCTCATCAGCCTGATTTTGGTACATGGAATAGTTCAGAGGTTGGTTGTGATTTTCCTCCTAATTCTGATACCCTTTATTGCAAGGAATGGCCTAATTGTGCCACTAATCCTTCAGTGCATTGCCCCTGTTTAATGTGCATGCTAAAATTAAGGCATAGAAACAGAAAATTTTTAAGAAGCAGCCCACTTGTGTGGATAGATTGCTATTGCTTTGATTGCTTCAGACAATGGTTTGGTTGTGACTTAACCCAAGAAGCTCTTCATTGCTGGGAGAAGGTTCTTGGAGACACCCCCTACAGGGATCTAAAGCTT
>BAC22878
ATGGACAAAGTGCTGAATAGGGAGGAATCCATGGAGCTCATGGATTTATTAGGCCTTGATAGATCTGCATGGGGAAACATTCCTGTCATGAGAAAAGCTTATCTGAAAAAATGCAAAGAACTTCACCCTGATAAAGGTGGGGACGAAGACAAAATGAAGAGAATGAATTTTTTATATAAAAAAATGGAACAAGGTGTAAAAGTTGCTCATCAGCCTGATTTTGGTACATGGAATAGTTCAGAGGTTGGTTGTGATTTTCCTCCTAATTCTGATACCCTTTATTGCAAGGAATGGCCTAATTGTGCCACTAATCCTTCAGTGCATTGCCCCTGTTTAATGTGCATGCTAAAATTAAGGCATAGAAACAGAAAATTTTTAAGAAGCAGCCCACTTGTGTGGATAGATTGCTATTGCTTTGATTGCTTCAGACAATGGTTTGGTTGTGACTTAACCCAAGAAGCTCTTCATTGCTGGGAGAAGGTTCTTGGAGACACCCCCTACAGGGATCTAAAGCTT
>BAC22872
ATGGACAAAGTGCTGAATAGGGAGGAATCCATGGAGCTCATGGATTTATTAGGCCTTGATAGATCTGCATGGGGAAACATTCCTGTCATGAGAAAAGCTTATCTGAAAAAATGCAAAGAACTTCACCCTGATAAAGGTGGGGACGAAGACAAAATGAAGAGAATGAATTTTTTATATAAAAAAATGGAACAAGGTGTAAAAGTTGCTCATCAGCCTGATTTTGGTACATGGAATAGTTCAGAGGTTGGTTGTGATTTTCCTCCTAATTCTGATACCCTTTATTGCAAGGAATGGCCTAATTGTGCCACTAATCCTTCAGTGCATTGCCCCTGTTTAATGTGCATGCTAAAATTAAGGCATAGAAACAGAAAATTTTTAAGAAGCAGCCCACTTGTGTGGATAGATTGCTATTGCTTTGATTGCTTCAGACAATGGTTTGGTTGTGACTTAACCCAAGAAGCTCTTCATTGCTGGGAGAAGGTTCTTGGAGACACCCCCTACAGGGATCTAAAGCTT
>BAC22866
ATGGACAAAGTGCTGAATAGGGAGGAATCCATGGAGCTCATGGATTTATTAGGCCTTGATAGATCTGCATGGGGAAACATTCCTGTCATGAGAAAAGCTTATCTGAAAAAATGCAAAGAACTTCACCCTGATAAAGGTGGGGACGAAGACAAAATGAAGAGAATGAATTTTTTATATAAAAAAATGGAACAAGGTGTAAAAGTTGCTCATCAGCCTGATTTTGGTACATGGAATAGTTCAGAGGTTGGTTGTGATTTTCCTCCTAATTCTGATACCCTTTATTGCAAGGAATGGCCTAATTGTGCCACTAATCCTTCAGTGCATTGCCCCTGTTTAATGTGCATGTTAAAATTAAGGCATAGAAACAGAAAATTTTTAAGAAGCAGCCCACTTGTGTGGATAGATTGCTATTGCTTTGATTGCTTCAGACAATGGTTTGGTTGTGACTTAACCCAAGAAGCTCTTCATTGCTGGGAGAAGGTTCTTGGAGACACCCCCTACAGGGACCTAAAGCTT
>BAC22860
ATGGACAAAGTGCTGAATAGGGAGGAATCCATGGAGCTCATGGATTTATTAGGCCTTGATAGATCTGCATGGGGAAACATTCCTGTCATGAGAAAAGCTTATCTGAAAAAATGCAAAGAACTTCACCCTGATAAAGGTGGGGACGAAGACAAAATGAAGAGAATGAATTTTTTATATAAAAAAATGGAACAAGGTGTAAAAGTTGCTCATCAGCCTGATTTTGGTACATGGAATAGTTCAGAGGTTGGTTGTGATTTTCCTCCTAATTCTGATACCCTTTATTGCAAGGAATGGCCTAATTGTGCCACTAATCCTTCAGTGCATTGCCCCTGTTTAATGTGCATGCTAAAATTAAGGCATAGAAACAGAAAATTTTTAAGAAGCAGCCCACTTGTGTGGATAGATTGCTATTGCTTTGATTGCTTCAGACAATGGTTTGGGTGTGACTTAACCCAAGAAGCTCTTCATTGCTGGGAGAAGGTTCTTGGAGACACCCCCTACAGGGATCTAAAGCTT
>BAC22854
ATGGACAAAGTGCTGAATAGGGAGGAATCCATGGAGCTCATGGATTTATTAGGCCTTGATAGATCTGCATGGGGAAACATTCCTGTCATGAGAAAAGCTTATCTGAAAAAATGCAAAGAACTTCACCCTGATAAAGGTGGGGACGAAGACAAAATGAAGAGAATGAATTTTTTATATAAAAAAATGGAACAAGGTGTAAAAGTTGCTCATCAGCCTGATTTTGGTACATGGAATAGTTCAGAGGTTGGTTGTGATTTTCCTCCTAATTCTGATACCCTTTATTGCAAGGAATGGCCTAATTGTGCCACTAATCCTTCAGTGCATTGCCCCTGTTTAATGTGCATGCTAAAATTAAGGCATAGAAACAGAAAATTTTTAAGAAGCAGCCCACTTGTGTGGATAGATTGCTATTGCTTTGATTGCTTCAGACAATGGTTTGGGTGTGACTTAACCCAAGAAGCTCTTCATTGCTGGGAGAAGGTTCTTGGAGACACCCCCTACAGGGATCTAAAGCTT
>BAC22848
ATGGACAAAGTGCTGAATAGGGAGGAATCCATGGAGCTCATGGATTTATTAGGCCTTGATAGATCTGCATGGGGAAACATTCCTGTCATGAGAAAAGCTTATCTGAAAAAATGCAAAGAACTTCACCCTGATAAAGGTGGGGACGAAGACAAAATGAAGAGAATGAATTTTTTATATAAAAAAATGGAACAAGGTGTAAAAGTTGCTCATCAGCCTGATTTTGGTACATGGAATAGTTCAGAGGTTGGTTGTGATTTTCCTCCTAATTCTGATACCCTTTATTGCAAGGAATGGCCTAATTGTGCCACTAATCCTTCAGTGCATTGCCCCTGTTTAATGTGCATGCTAAAATTAAGGCATAGAAACAGAAAATTTTTAAGAAGCAGCCCACTTGTGTGGATAGATTGCTATTGCTTTGATTGCTTCAGACAATGGTTTGGGTGTGACTTAACCCAAGAAGCTCTTCATTGCTGGGAGAAGGTTCTTGGAGACACCCCCTACAGGGATCTAAAGCTT
>BAC22842
ATGGACAAAGTGCTGAATAGGGAGGAATCCATGGAGCTCATGGATTTATTAGGCCTTGATAGATCTGCATGGGGAAACATTCCTGTCATGAGAAAAGCTTATCTGAAAAAATGCAAAGAACTTCACCCTGATAAAGGTGGGGACGAAGACAAAATGAAGAGAATGAATTTTTTATATAAAAAAATGGAACAAGGTGTAAAAGTTGCTCATCAGCCTGATTTTGGTACATGGAATAGTTCAGAGGTTGGTTGTGATTTTCCTCCTAATTCTGATACCCTTTATTGCAAGGAATGGCCTAATTGTGCCACTAATCCTTCAGTGCATTGCCCCTGTTTAATGTGCATGCTAAAATTAAGGCATAGAAACAGAAAATTTTTAAGAAGCAGCCCACTTGTGTGGATAGATTGCTATTGCTTTGATTGCTTCAGACAATGGTTTGGGTGTGACTTAACCCAAGAAGCTCTTCATTGCTGGGAGAAGGTTCTTGGAGACACCCCCTACAGGGATCTAAAGCTT
>BAC22836
ATGGACAAAGTGCTGAATAGGGAGGAATCCATGGAGCTCATGGATTTATTAGGCCTTGATAGATCTGCATGGGGAAACATTCCTGTCATGAGAAAAGCTTATCTGAAAAAATGCAAAGAACTTCACCCTGATAAAGGTGGGGACGAAGACAAAATGAAGAGAATGAATTTTTTATATAAAAAAATGGAACAAGGTGTAAAAGTTGCTCATCAGCCTGATTTTGGTACATGGAATAGTTCAGAGGTTGGTTGTGATTTTCCTCCTAATTCTGATACCCTTTATTGCAAGGAATGGCCTAATTGTGCCACTAATCCTTCAGTGCATTGCCCCTGTTTAATGTGCATGCTAAAATTAAGGCATAGAAACAGAAAATTTTTAAGAAGCAGCCCACTTGTGTGGATAGATTGCTATTGCTTTGATTGCTTCAGACAATGGTTTGGGTGTGACTTAACCCAAGAAGCTCTTCATTGCTGGGAGAAGGTTCTTGGAGACACCCCCTACAGGGATCTAAAGCTT
>BAC22830
ATGGACAAAGTGCTGAATAGGGAGGAATCCATGGAGCTCATGGATTTATTAGGCCTTGATAGATCTGCATGGGGAAACATTCCTGTCATGAGAAAAGCTTATCTGAAAAAATGCAAAGAACTTCACCCTGATAAAGGTGGGGACGAAGACAAAATGAAGAGAATGAATTTTTTATATAAAAAAATGGAACAAGGTGTAAAAGTTGCTCATCAGCCTGATTTTGGTACATGGAATAGTTCAGAGGTTGGTTGTGATTTTCCTCCTAATTCTGATACCCTTTATTGCAAGGAATGGCCTAATTGTGCCACTAATCCTTCAGTGCATTGCCCCTGTTTAATGTGCATGCTAAAATTAAGGCATAGAAACAGAAAATTTTTAAGAAGCAGCCCACTTGTGTGGATAGATTGCTATTGCTTTGATTGCTTCAGACAATGGTTTGGGTGTGACTTAACCCAAGAAGCTCTTCATTGCTGGGAGAAGGTTCTTGGAGACACCCCCTACAGGGATCTAAAGCTT
>BAC22824
ATGGACAAAGTGCTGAATAGGGAGGAATCCATGGAGCTCATGGATTTATTAGGCCTTGATAGATCTGCATGGGGAAACATTCCTGTCATGAGAAAAGCTTATCTGAAAAAATGCAAAGAACTTCACCCTGATAAAGGTGGGGACGAAGACAAAATGAAGAGAATGAATTTTTTATATAAAAAAATGGAACAAGGTGTAAAAGTTGCTCATCAGCCTGATTTTGGTACATGGAATAGTTCAGAGGTTGGTTGTGATTTTCCTCCTAATTCTGATACCCTTTATTGCAAGGAATGGCCTAATTGTGCCACTAATCCTTCAGTGCATTGCCCCTGTTTAATGTGCATGCTAAAATTAAGGCATAGAAACAGAAAATTTTTAAGAAGCAGCCCACTTGTGTGGATAGATTGCTATTGCTTTGATTGCTTCAGACAATGGTTTGGGTGTGACTTAACCCAAGAAGCTCTTCATTGCTGGGAGAAGGTTCTTGGAGACACCCCCTACAGGGATCTAAAGCTT
>BAC22818
ATGGACAAAGTGCTGAATAGGGAGGAATCCATGGAGCTCATGGATTTATTAGGCCTTGATAGATCTGCATGGGGAAACATTCCTGTCATGAGAAAAGCTTATCTGAAAAAATGCAAAGAACTTCACCCTGATAAAGGTGGGGACGAAGACAAAATGAAGAGAATGAATTTTTTATATAAAAAAATGGAACAAGGTGTAAAAGTTGCTCATCAGCCTGATTTTGGTACATGGAATAGTTCAGAGGTTGGTTGTGATTTTCCTCCTAATTCTGATACCCTTTATTGCAAGGAATGGCCTAATTGTGCCACTAATCCTTCAGTGCATTGCCCCTGTTTAATGTGCATGCTAAAATTAAGGCATAGAAACAGAAAATTTTTAAGAAGCAGCCCACTTGTGTGGATAGATTGCTATTGCTTTGATTGCTTCAGACAATGGTTTGGGTGTGACTTAACCCAAGAAGCTCTTCATTGCTGGGAGAAGGTTCTTGGAGACACCCCCTACAGGGATCTAAAGCTT
>BAC22812
ATGGACAAAGTGCTGAATAGGGAGGAATCCATGGAGCTCATGGATTTATTAGGCCTTGATAGATCTGCATGGGGAAACATTCCTGTCATGAGAAAAGCTTATCTGAAAAAATGCAAAGAACTTCACCCTGATAAAGGTGGGGACGAAGACAAAATGAAGAGAATGAATTTTTTATATAAAAAAATGGAACAAGGTGTAAAAGTTGCTCATCAGCCTGATTTTGGTACATGGAATAGTTCAGAGGTTGGTTGTGATTTTCCTCCTAATTCTGATACCCTTTATTGCAAGGAATGGCCTAATTGTGCCACTAATCCTTCAGTGCATTGCCCCTGTTTAATGTGCATGCTAAAATTAAGGCATAGAAACAGAAAATTTTTAAGAAGCAGCCCACTTGTGTGGATAGATTGCTATTGCTTTGATTGCTTCAGACAATGGTTTGGGTGTGACTTAACCCAAGAAGCTCTTCATTGCTGGGAGAAGGTTCTTGGAGACACCCCCTACAGGGATCTAAAGCTT
>BAC22806
ATGGACAAAGTGCTGAATAGGGAGGAATCCATGGAGCTCATGGATTTATTAGGCCTTGATAGATCTGCATGGGGAAACATTCCTGTCATGAGAAAAGCTTATCTGAAAAAATGCAAAGAACTTCACCCTGATAAAGGTGGGGACGAAGACAAAATGAAGAGAATGAATTTTTTATATAAAAAAATGGAACAAGGTGTAAAAGTTGCTCATCAGCCTGATTTTGGTACATGGAATAGTTCAGAGGTTGGTTGTGATTTTCCTCCTAATTCTGATACCCTTTATTGCAAGGAATGGCCTAATTGTGCCACTAATCCTTCAGTGCATTGCCCCTGTTTAATGTGCATGCTAAAATTAAGGCATAGAAACAGAAAATTTTTAAGAAGCAGCCCACTTGTGTGGATAGGTTGCTATTGCTTTGATTGCTTCAGACAATGGTTTGGGTGTGACTTAACCCAAGAAGCTCTTCATTGCTGGGAGAAGGTTCTTGGAGACACCCCCTACAGGGATCTAAAGCTT
>BAC22800
ATGGACAAAGTGCTGAATAGGGAGGAATCCATGGAGCTCATGGATTTATTAGGCCTTGATAGATCTGCATGGGGAAACATTCCTGTCATGAGAAAAGCTTATCTGAAAAAATGCAAAGAACTTCACCCTGATAAAGGTGGGGACGAAGACAAAATGAAGAGAATGAATTTTTTATATAAAAAAATGGAACAAGGTGTAAAAGTTGCTCATCAGCCTGATTTTGGTACATGGAATAGTTCAGAGGTTGGTTGTGATTTTCCTCCTAATTCTGATACCCTTTATTGCAAGGAATGGCCTAATTGTGCCACTAATCCTTCAGTGCATTGCCCCTGTTTAATGTGCATGCTAAAATTAAGGCATAGAAACAGAAAATTTTTAAGAAGCAGCCCACTTGTGTGGATAGATTGCTATTGCTTTGATTGCTTCAGACAATGGTTTGGGTGTGACTTAACCCAAGAAGCTCTTCATTGCTGGGAGAAGGTTCTTGGAGACACCCCCTACAGGGATCTAAAGCTT
>BAC22794
ATGGACAAAGTGCTGAATAGGGAGGAATCCATGGAGCTCATGGATTTATTAGGCCTTGATAGATCTGCATGGGGAAACATTCCTGTCATGAGAAAAGCTTATCTGAAAAAATGCAAAGAACTTCACCCTGATAAAGGTGGGGACGAAGACAAAATGAAGAGAATGAATTTTTTATATAAAAAAATGGAACAAGGTGTAAAAGTTGCTCATCAGCCTGATTTTGGTACATGGAATAGTTCAGAGGTTGGTTGTGATTTTCCTCCTAATTCTGATACCCTTTATTGCAAGGAATGGCCTAATTGTGCCACTAATCCTTCAGTGCATTGCCCCTGTTTAATGTGCATGCTAAAATTAAGGCATAGAAACAGAAAATTTTTAAGAAGCAGCCCACTTGTGTGGATAGATTGCTATTGCTTTGATTGCTTCAGACAATGGTTTGGGTGTGACTTAACCCAAGAAGCTCTTCATTGCTGGGAGAAGGTTCTTGGAGACACCCCCTACAGGGATCTAAAGCTT
>BAC22788
ATGGACAAAGTGCTGAATAGGGAGGAATCCATGGAGCTCATGGATTTATTAGGCCTTGATAGATCTGCATGGGGAAACATTCCTGTCATGAGAAAAGCTTATCTGAAAAAATGCAAAGAACTTCACCCTGATAAAGGTGGGGACGAAGACAAAATGAAGAGAATGAATTTTTTATATAAAAAAATGGAACAAGGTGTAAAAGTTGCTCATCAGCCTGATTTTGGTACATGGAATAGTTCAGAGGTTGGTTGTGATTTTCCTCCTAATTCTGATACCCTTTATTGCAAGGAATGGCCTAATTGTGCCACTAATCCTTCAGTGCATTGCCCCTGTTTAATGTGCATGCTAAAATTAAGGCATAGAAACAGAAAATTTTTAAGAAGCAGCCCACTTGTGTGGATAGATTGCTATTGCTTTGATTGCTTCAGACAATGGTTTGGGTGTGACTTAACCCAAGAAGCTCTTCATTGCTGGGAGAAGGTTCTTGGAGACACCCCCTACAGGGATCTGAAGCTT
>BAC22782
ATGGACAAAGTGCTGAATAGGGAGGAATCCATGGAGCTCATGGATTTATTAGGCCTTGATAGATCTGCATGGGGAAACATTCCTGTCATGAGAAAAGCTTATCTGAAAAAATGCAAAGAACTTCACCCTGATAAAGGTGGGGACGAAGACAAAATGAAGAGAATGAATTTTTTATATAAAAAAATGGAACAAGGTGTAAAAGTTGCTCATCAGCCTGATTTTGGTACATGGAATAGTTCAGAGGTTGGTTGTGATTTTCCTCCTAATTCTGATACCCTTTATTGCAAGGAATGGCCTAATTGTGCCACTAATCCTTCAGTGCATTGCCCCTGTTTAATGTGCATGCTAAAATTAAGGCATAGAAACAGAAAATTTTTAAGAAGCAGCCCACTTGTGTGGATAGATTGCTATTGCTTTGATTGCTTCAGACAATGGTTTGGGTGTGACTTAACCCAAGAAGCTCTTCATTGCTGGGAGAAGGTTCTTGGAGACACCCCCTACAGGGATCTGAAGCTT
>BAC22776
ATGGACAAAGTGCTGAATAGGGAGGAATCCATGGAGCTCATGGATTTATTAGGCCTTGATAGATCTGCATGGGGAAACATTCCTGTCATGAGAAAAGCTTATCTGAAAAAATGCAAAGAACTTCACCCTGATAAAGGTGGGGACGAAGACAAAATGAAGAGAATGAATTTTTTATATAAAAAAATGGAACAAGGTGTAAAAGTTGCTCATCAGCCTGATTTTGGTACATGGAATAGTTCAGAGGTTGGTTGTGATTTTCCTCCTAATTCTGATACCCTTTATTGCAAGGAATGGCCTAATTGTGCCACTAATCCTTCAGTGCATTGCCCCTGTTTAATGTGCATGCTAAAATTAAGGCATAGAAACAGAAAATTTTTAAGAAGCAGCCCACTTGTGTGGATAGATTGCTATTGCTTTGATTGCTTCAGACAATGGTTTGGGTGTGACTTAACCCAAGAAGCTCTTCATTGCTGGGAGAAGGTTCTTGGAGACACCCCCTACAGGGATCTGAAGCTT
>BAC22770
ATGGACAAAGTGCTGAATAGGGAGGAATCCATGGAGCTCATGGATTTATTAGGCCTTGATAGATCTGCATGGGGAAACATTCCTGTCATGAGAAAAGCTTATCTGAAAAAATGCAAAGAACTTCACCCTGATAAAGGTGGGGACGAAGACAAAATGAAGAGAATGAATTTTTTATATAAAAAAATGGAACAAGGTGTAAAAGTTGCTCATCAGCCTGATTTTGGTACATGGAATAGTTCAGAGGTTGGTTGTGATTTTCCTCCTAATTCTGATACCCTTTATTGCAAGGAATGGCCTAATTGTGCCACTAATCCTTCAGTGCATTGCCCCTGTTTAATGTGCATGCTAAAATTAAGGCATAGAAACAGAAAATTTTTAAGAAGCAGCCCACTTGTGTGGATAGATTGCTATTGCTTTGATTGCTTCAGACAATGGTTTGGGTGTGACTTAACCCAAGAAGCTCTTCATTGCTGGGAGAAGGTTCTTGGAGACACCCCCTACAGGGATCTGAAGCTT
>BAC22764
ATGGACAAAGTGCTGAATAGGGAGGAATCCATGGAGCTCATGGATTTATTAGGCCTTGATAGATCTGCATGGGGAAACATTCCTGTCATGAGAAAAGCTTATCTGAAAAAATGCAAAGAACTTCACCCTGATAAAGGTGGGGACGAAGACAAAATGAAGAGAATGAATTTTTTATATAAAAAAATGGAACAAGGTGTAAAAGTTGCTCATCAGCCTGATTTTGGTACATGGAATAGTTCAGAGGTTGGTTGTGATTTTCCTCCTAATTCTGATACCCTTTATTGCAAGGAATGGCCTAATTGTGCCACTAATCCTTCAGTGCATTGCCCCTGTTTAATGTGCATGCTAAAATTAAGGCATAGAAACAGAAAATTTTTAAGAAGCAGCCCACTTGTGTGGATAGATTGCTATTGCTTTGATTGCTTCAGACAATGGTTTGGGTGTGACTTAACCCAAGAAGCTCTTCATTGCTGGGAGAAGGTTCTTGGAGACACCCCCTACAGGGATCTGAAGCTT
>BAC22758
ATGGACAAAGTGCTGAATAGGGAGGAATCCATGGAGCTCATGGATTTATTAGGCCTTGATAGATCTGCATGGGGAAACATTCCTGTCATGAGAAAAGCTTATCTGAAAAAATGCAAAGAACTTCACCCTGATAAAGGTGGGGACGAAGACAAAATGAAGAGAATGAATTTTTTATATAAAAAAATGGAACAAGGTGTAAAAGTTGCTCATCAGCCTGATTTTGGTACATGGAATAGTTCAGAGGTTGGTTGTGATTTTCCTCCTAATTCTGATACCCTTTATTGCAAGGAATGGCCTAATTGTGCCACTAATCCTTCAGTGCATTGCCCCTGTTTAATGTGCATGCTAAAATTAAGGCATAGAAACAGAAAATTTTTAAGAAGCAGCCCACTTGTGTGGATAGATTGCTATTGCTTTGATTGCTTCAGACAATGGTTTGGGTGTGACTTAACCCAAGAAGCTCTTCATTGCTGGGAGAAGGTTCTTGGAGACACCCCCTACAGGGATCTAAAGCTT
>BAC15745
ATGGACAAAGTGCTGAATAGGGAGGAATCCATGGAGCTCATGGATTTATTAGGCCTTGATAGATCTGCATGGGGAAACATTCCTGTCATGAGAAAAGCTTATCTGAAAAAATGCAAAGAACTTCACCCTGATAAAGGTGGGGACGAAGACAAAATGAAGAGAATGAACTTTTTATATAAAAAAATGGAACAAGGTGTAAAAGTTGCTCATCAGCCTGATTTTGGTACATGGAATAGTTCAGAGGTTGGTTGTGATTTTCCTCCTAATTCTGATACTCTTTATTGCAAGGAATGGCCTAATTGTGCCACTAATCCTTCAGTGCATTGCCCCTGTTTAATGTGCATGCTAAAATTAAGGCATAGAAACAGAAAATTTTTAAGAAGCAGCCCACTTGTGTGGATAGATTGCTATTGCTTTGATTGCTTCAGACAATGGTTTGGGTGTGACTTAACCCAAGAAGCTCTTCATTGCTGGGAGAAGGTTCTTGGAGACACCCCCTACAGGGATCTAAAGCTT
>BAC15739
ATGGACAAAGTGCTGAATAGGGAGGAATCCATGGAGCTCATGGATTTATTAGGCCTTGATAGATCTGCATGGGGAAACATTCCTGTCATGAGAAAAGCTTATCTGAAAAAATGCAAAGAACTTCACCCTGATAAAGGTGGGGACGAAGACAAAATGAAGAGAATGAATTTTTTATATAAAAAAATGGAACAAGGTGTAAAAGTTGCTCATCAGCCTGATTTTGGTACATGGAATAGTTCAGAGGTTGGTTGTGATTTTCCTCCTAATTCTGATACTCTTTATTGCAAGGAATGGCCTAATTGTGCCACTAATCCTTCAGTGCATTGCCCCTGTTTAATGTGCATGCTAAAATTAAGGCATAGAAACAGAAAATTTTTAAGAAGCAGCCCACTTGTGTGGATAGATTGCTATTGCTTTGATTGCTTCAGACAATGGTTTGGGTGTGACTTAACCCAAGAAGCTCTTCATTGCTGGGAGAAGGTTCTTGGAGACACCCCCTACAGGGATCTAAAGCTT
>BAC15733
ATGGACAAAGTGCTGAATAGGGAGGAATCCATGGAGCTCATGGATTTATTAGGCCTTGATAGATCTGCATGGGGAAACATTCCTGTCATGAGAAAAGCTTATCTGAAAAAATGCAAAGAACTTCACCCTGATAAAGGTGGGGACGAAGACAAAATGAAGAGAATGAACTTTTTATATAAAAAAATGGAACAAGGTGTAAAAGTTGCTCATCAGCCTGATTTTGGTACATGGAATAGTTCAGAGGTTGGTTGTGATTTTCCTCCTAATTCTGATACTCTTTATTGCAAGGAATGGCCTAATTGTGCCACTAATCCTTCAGTGCATTGCCCCTGTTTAATGTGCATGCTAAAATTAAGGCATAGAAACAGAAAATTTTTAAGAAGCAGCCCACTTGTGTGGATAGATTGCTATTGCTTTGATTGCTTCAGACAATGGTTTGGGTGTGACTTAACCCAAGAAGCTCTTCATTGCTGGGAGAAGGTTCTTGGAGACACCCCCTACAGGGATCTAAAGCTT
>BAC15727
ATGGACAAAGTGCTGAATAGGGAGGAATCCATGGAGCTCATGGATTTATTAGGCCTTGATAGATCTGCATGGGGAAACATTCCTGTCATGAGAAAAGCTTATCTGAAAAAATGCAAAGAACTTCACCCTGATAAAGGTGGGGACGAAGACAAAATGAAGAGAATGAATTTTTTATATAAAAAAATGGAACAAGGTGTAAAAGTTGCTCATCAGCCTGATTTTGGTACATGGAATAGTTCAGAGGTTGGTTGTGATTTTCCTCCTAATTCTGATACTCTTTATTGCAAGGAATGGCCTAATTGTGCCACTAATCCTTCAGTGCATTGCCCCTGTTTAATGTGCATGCTAAAATTAAGGCATAGAAACAGAAAATTTTTAAGAAGCAGCCCACTTGTGTGGATAGATTGCTATTGCTTTGATTGCTTCAGACAATGGTTTGGGTGTGACTTAACCCAAGAAGCTCTTCATTGCTGGGAGAATGTTCTTGGAGACACCCCCTACAGGGATCTAAAGCTT
>BAC15721
ATGGACAAAGTGCTGAATAGGGAGGAATCCATGGAGCTTATGGATTTATTAGGCCTTGATAGGTCTGCATGGGGGAACATTCCTGTTATGAGAAAAGCTTATCTAAAAAAATGCAAAGAACTCCACCCTGATAAAGGTGGGGACGAAGACAAGATGAAGAGAATGAATTTTTTATATAAAAAAATGGAACAAGGTGTAAAAGTTGCTCATCAGCCTGATTTTGGTACATGGAATAGTTCAGAGGTTGGTTGTGATTTTCCTCCTAATTCTGATACCCTTTATTGCAAGGAATGGCCTAACTGTGCCACTAATCCTTCAGTGCATTGCCCCTGTTTAATGTGCATGCTAAAATTAAGGCATAGAAACAGAAAATTTTTAAGAAGCAGCCCACTTGTGTGGATAGATTGCTATTGCTTTGATTGCTTCAGACAATGGTTTGGGTGTGACTTAACCCAAGAAGCTCTTCATTGCTGGGAGAAAGTTCTTGGAGACACCCCCTACAGGGATCTAAAGCTT
>BAC15715
ATGGACAAAGTGCTGAATAGGGAGGAATCCATGGAGCTCATGGATTTATTAGGCCTTGATAGATCTGCATGGGGAAACATTCCTGTCATGAGAAAAGCTTATCTGAAAAAATGCAAAGAACTTCACCCTGATAAAGGTGGGGACGAAGACAAAATGAAGAGAATGAATTTTTTATATAAAAAAATGGAACAAGGTGTAAAAGTTGCTCATCAGCCTGATTTTGGTACATGGAATAGTTCAGAGGTTGGTTGTGATTTTCCTCCTAATTCTGATACCCTTTATTGCAAGGAATGGCCTAATTGTGCCACTAATCCTTCAGTGCATTGCCCCTGTTTAATGTGCATGCTAAAATTAAGGCATAGAAACAGAAAATTTTTAAGAAGCAGCCCACTTGTGTGGATAGATTGCTATTGCTTTGATTGCTTCAGACAATGGTTTGGGTGTGACTTAACCCAAGAAGCTCTTCATTGCTGGGAGAAGGTTCTTGGAGACACCCCCTACAGGGATCTAAAGCTT
>BAC15709
ATGGACAAAGTGCTGAATAGGGAGGAATCCATGGAGCTCATGGATTTATTAGGCCTTGATAGATCTGCATGGGGAAACATTCCTGTCATGAGAAAAGCTTATCTGAAAAAATGCAAAGAACTTCACCCTGATAAAGGTGGGGACGAAGACAAAATGAAGAGAATGAATTTTTTATATAAAAAAATGGAACAAGGTGTAAAAGTTGCTCATCAGCCTGATTTTGGTACATGGAATAGTTCAGAGGTTGGTTGTGATTTTCCTCCTAATTCTGATACCCTTTATTGCAAGGAATGGCCTAATTGTGCCACTAATCCTTCAGTGCATTGCCCCTGTTTAATGTGCATGCTAAAATTAAGGCATAGAAACAGAAAATTTTTAAGAAGCAGCCCACTTGTGTGGATAGATTGCTATTGCTTTGATTGCTTCAGACAATGGTTTGGGTGTGACTTAACCCAAGAAGCTCTTCATTGCTGGGAGAAGGTTCTTGGAGACACTCCCTACAGGGATCTAAAGCTT
>BAC15703
ATGGACAAAGTGCTGAATAGGGAGGAATCCATGGAGCTCATGGATTTATTAGGCCTTGATAGATCTGCATGGGGAAACATTCCTGTCATGAGAAAAGCTTATCTGAAAAAATGCAAAGAACTTCACCCTGATAAAGGTGGGGACGAAGACAAAATGAAGAGAATGAATTTTTTATATAAAAAAATGGAACAAGGTGTAAAAGTTGCTCATCAGCCTGATTTTGGTACATGGAATAGTTCAGAGGTTGGTTGTGATTTTCCTCCTAATTCTGATACACTTTATTGCAAGGAATGGCCTAATTGTGCCACTAATCCTTCAGTGCATTGCCCCTGTTTAATGTGCATGCTAAAATTAAGGCATAGAAACAGAAAATTTTTAAGAAGCAGCCCACTTGTGTGGATAGATTGCTATTGCTTTGATTGCTTCAGACAATGGTTTGGGTGTGACTTAACCCAAGAAGCTCTTCATTGCTGGGAGAAGGTTCTTGGAGACACCCCCTACAGGGATCTAAAGCTT
>BAC15697
ATGGACAAAGTGCTGAATAGGGAGGAATCCATGGAGCTTATGGATTTATTAGGCCTTGATAGATCTGCATGGGGAAACATTCCTGCCATGAGAAAAGCTTATCTGAAAAAATGCAAAGAACTTCACCCTGATAAAGGTGGGGACGAAGACAAAATGAAGAGAATGAATTTTTTATATAAAAAAATGGAACAAGGTGTAAAAGTTGCTCATCAGCCTGATTTTGGTACATGGAATAGTTCAGAGGTTGGTTGTGATTTTCCTCCTAATTCTGATACTCTTTATTGCAAGGAATGGCCTAATTGTGCCACTAATCCTTCAGTGCATTGCCCCTGTTTAATGTGCATGCTAAAATTAAGGCATAGAAACAGAAAATTTTTAAGAAGCAGCCCACTTGTGTGGATAGATTGCTATTGCTTTGATTGCTTCAGACAATGGTTTGGGTGTGACTTAACCCAAGAAGCTCTTCATTGCTGGGAGAAGGTTCTTGGAGACACCCCCTACAGGGATCTAAAGCTT
>BAC15691
ATGGACAAAGTGCTGAATAGGGAGGAATCCATGGAGCTCATGGATTTATTAGGTCTTGATAGATCTGCATGGGGAAACATTCCTGTCATGAGAAAAGCTTATCTGAAAAAATGCAAAGAACTTCACCCTGATAAAGGTGGGGACGAAGACAAAATGAAGAGAATGAATTTTTTATATAAAAAAATGGAACAAGGTGTAAAAGTTGCTCATCAGCCTGATTTTGGTACATGGAATAGTTCAGAGGTTGGTTGTGATTTTCCTCCTAATTCTGATACTCTTTATTGCAAGGAATGGCCTAATTGTGCCACTAATCCTTCAGTGCATTGCCCCTGTTTAATGTGCATGCTAAAATTAAGGCATAGAAACAGAAAATTTTTAAGAAGCAGCCCACTTGTGTGGATAGATTGCTATTGCTTTGATTGCTTCAGACAATGGTTTGGGTGTGACTTAACCCAAGAAGCTCTTCATTGCTGGGAGAAGGTTCTTGGAGACACCCCCTACAGGGATCTAAAGCTT
>BAC15685
ATGGACAAAGTGCTGAATAGGGAGGAATCCATGGAGCTTATGGATTTATTAGGCCTTGATAGGTCTGCATGGGGGAACATTCCTGTTATGAGAAAAGCTTATCTAAAAAAATGCAAAGAACTCCACCCTGATAAAGGTGGGGACGAAGACAAGATGAAGAGAATGAATTTTTTATATAAAAAAATGGAACAAGGTGTAAAAGTTGCTCATCAGCCTGATTTTGGTACATGGAATAGTTCAGAGGTTGGTTGTGATTTTCCTCCTAATTCTGATACCCTTTATTGCAAGGAATGGCCTAACTGTGCCACTAATCCTTCAGTGCATTGCCCCTGTTTAATGTGCATGCTAAAATTAAGGCATAGAAACAGAAAATTTTTAAGAAGCAGCCCACTTGTGTGGATAGATTGCTATTGCTTTGATTGCTTCAGACAATGGTTTGGGTGTGACTTAACCCAAGAAGCTCTTCATTGCTGGGAGAAAGTTCTTGGAGACACCCCCTACAGGGATCTAAAGCTT
>BAC15679
ATGGACAAAGTGCTGAATAGGGAGGAATCCATGGAGCTCATGGATTTATTAGGCCTTGATAGATCTGCATGGGGAAACATTCCTGTCATGAGAAAAGCTTATCTGAAAAAATGCAAAGAACTTCACCCTGATAAAGGTGGGGACGAAGACAAAATGAAGAGAATGAATTTTTTATATAAAAAAATGGAACAAGGTGTAAAAGTTGCTCATCAGCCTGATTTTGGTACATGGAATAGTTCAGAGGTTGGTTGTGATTTTCCTCCTAATTCTGATACCCTTTATTGCAAGGAATGGCCTAATTGTGCCACTAATCCTTCAGTGCATTGCCCCTGTTTAATGTGCATGCTAAAATTAAGGCATAGAAACAGAAAATTTTTAAGAAGCAGCCCACTTGTGTGGATAGATTGCTATTGCTTTGATTGCTTCAGACAATGGTTTGGGTGTGACTTAACCCAAGAAGCTCTTCATTGCTGGGAGAAGGTTCTTGGAGACACCCCCTACAGGGATCTAAAGCTT
>BAC15673
ATGGACAAAGTGCTGAATAGGGAGGAATCCATGGAGCTCATGGATTTATTAGGCCTTGATAGATCTGCATGGGGAAACATTCCTGTCATGAGAAAAGCTTATCTGAAAAAATGCAAAGAACTTCACCCTGATAAAGGTGGGGACGAAGACAAAATGAAGAGAATGAACTTTTTATATAAAAAAATGGAACAAGGTGTAAAAGTTGCTCATCAGCCTGATTTTGGTACATGGAATAGTTCAGAGGTTGGTTGTGATTTTCCTCCTAATTCTGATACTCTTTATTGCAAGGAATGGCCTAATTGTGCCACTAATCCTTCAGTGCATTGCCCCTGTTTAATGTGCATGCTAAAATTAAGGCATAGAAACAGAAAATTTTTAAGAAGCAGCCCACTTGTGTGGATAGATTGCTATTGCTTTGATTGCTTCAGACAATGGTTTGGGTGTGACTTAACCCAAGAAGCTCTTCATTGCTGGGAGAAGGTTCTTGGAGACACCCCCTACAGGGATCTAAAGCTT
>BAC15667
ATGGACAAAGTGCTGAATAGGGAGGAATCCATGGAGCTCATGGATTTATTAGGCCTTGATAGATCTGCATGGGGAAACATTCCTGTCATGAGAAAAGCTTATCTGAAAAAATGCAAAGAACTTCACCCTGATAAAGGTGGGGACGAAGACAAAATGAAGAGAATGAATTTTTTATATAAAAAAATGGAACAAGGTGTAAAAGTTGCTCATCAGCCTGATTTTGGTACATGGAATAGTTCAGAGGTTGGTTGTGATTTTCCTCCTAATTCTGATACCCTTTATTGCAAGGAATGGCCTAATTGTGCCACTAATCCTTCAGTGCATTGCCCCTGTTTAATGTGCATGCTAAAATTAAGGCATAGAAACAGAAAATTTTTAAGAAGCAGCCCACTTGTGTGGATAGATTGCTATTGCTTTGATTGCTTCAGACAATGGTTTGGGTGTGACTTAACCCAAGAAGCTCTTCATTGCTGGGAGAAGGTTCTTGGAGACACCCCCTACAGGGATCTAAAGCTT
>BAC15661
ATGGACAAAGTGCTGAATAGGGAGGAATCCATGGAGCTCATGGATTTATTAGGTCTTGATAGATCTGCATGGGGAAACATTCCTGTCATGAGAAAAGCTTATCTGAAAAAATGCAAAGAACTTCACCCTGATAAAGGTGGGGACGAAGACAAAATGAAGAGAATGAATTTTTTATATAAAAAAATGGAACAAGGTGTAAAAGTTGCTCATCAGCCTGATTTTGGTACATGGAATAGTTCAGAGGTTGGTTGTGATTTTCCTCCTAATTCTGATACTCTTTATTGCAAGGAATGGCCTAATTGTGCCACTAATCCTTCAGTGCATTGCCCCTGTTTAATGTGCATGCTAAAATTAAGGCATAGAAACAGAAAATTTTTAAGAAGCAGCCCACTTGTGTGGATAGATTGCTATTGCTTTGATTGCTTCAGACAATGGTTTGGGTGTGACTTAACCCAAGAAGCTCTTCATTGCTGGGAGAAGGTTCTTGGAGACACCCCCTACAGGGATCTAAAGCTT
>BAC15655
ATGGACAAAGTGCTGAATAGGGAGGAATCCATGGAGCTCATGGATTTATTAGGCCTTGATAGATCTGCATGGGGAAACATTCCTGTCATGAGAAAAGCTTATCTGAAAAAATGCAAAGAACTTCACCCTGATAAAGGTGGGGACGAAGACAAAATGAAGAGAATGAATTTTTTATATAAAAAAATGGAACAAGGTGTAAAAGTTGCTCATCAGCCTGATTTTGGTACATGGAATAGTTCAGAGGTTGGTTGTGATTTTCCTCCTAATTCTGATACCCTTTATTGCAAGGAATGGCCTAATTGTGCCACTAATCCTTCAGTGCATTGCCCCTGTTTAATGTGCATGCTAAAATTAAGGCATAGAAACAGAAAATTTTTAAGAAGCAGCCCACTTGTGTGGATAGATTGCTATTGCTTTGATTGCTTCAGACAATGGTTTGGGTGTGACTTAACCCAAGAAGCTCTTCATTGCTGGGAGAAGGTTCTTGGAGACACCCCCTACAGGGATCTAAAGCTT
>BAC15649
ATGGACAAAGTGCTGAATAGGGAGGAATCCATGGAGCTCATGGATTTATTAGGCCTTGATAGATCTGCATGGGGAAACATTCCTGTCATGAGAAAAGCTTATCTGAAAAAATGCAAAGAACTTCACCCTGATAAAGGTGGGGACGAAGACAAAATGAAGAGAATGAACTTTTTATATAAAAAAATGGAACAAGGTGTAAAAGTTGCTCATCAGCCTGATTTTGGTACATGGAATAGTTCAGAGGTTGGTTGTGATTTTCCTCCTAATTCTGATACTCTTTATTGCAAGGAATGGCCTAATTGTGCCACTAATCCTTCAGTGCATTGCCCCTGTTTAATGTGCATGCTAAAATTAAGGCATAGAAACAGAAAATTTTTAAGAAGCAGCCCACTTGTGTGGATAGATTGCTATTGCTTTGATTGCTTCAGACAATGGTTTGGGTGTGACTTAACCCAAGAAGCTCTTCATTGCTGGGAGAAGGTTCTTGGAGACACCCCCTACAGGGATCTAAAGCTT
>BAC15643
ATGGACAAAGTGCTGAATAGGGAGGAATCCATGGAGCTCATGGATTTATTAGGCCTTGATAGATCTGCATGGGGAAACATTCCTGTCATGAGAAAAGCTTATCTGAAAAAATGCAAAGAACTTCACCCTGATAAAGGTGGGGACGAAGACAAAATGAAGAGAATGAACTTTTTATATAAAAAAATGGAACAAGGTGTAAAAGTTGCTCATCAGCCTGATTTTGGTACATGGAATAGTTCAGAGGTTGGTTGTGATTTTCCTCCTAATTCTGATACTCTTTATTGCAAGGAATGGCCTAATTGTGCCACTAATCCTTCAGTGCATTGCCCCTGTTTAATGTGCATGCTAAAATTAAGGCATAGAAACAGAAAATTTTTAAGAAGCAGCCCACTTGTGTGGATAGATTGCTATTGCTTTGATTGCTTCAGACAATGGTTTGGGTGTGACTTAACCCAAGAAGCTCTTCATTGCTGGGAGAAGGTTCTTGGAGACACCCCCTACAGGGATCTAAAGCTT
>BAC15637
ATGGACAAAGTGCTGAATAGGGAGGAATCCATGGAGCTCATGGATTTATTAGGCCTTGATAGATCTGCATGGGGAAACATTCCTGTCATGAGAAAAGCTTATCTGAAAAAATGCAAAGAACTTCACCCTGATAAAGGTGGGGACGAAGACAAAATGAAGAGAATGAATTTTTTATATAAAAAAATGGAACAAGGTGTAAAAGTTGCTCATCAGCCTGATTTTGGTACATGGAATAGTTCAGAGGTTGGTTGTGATTTTCCTCCTAATTCTGATACCCTTTATTGCAAGGAATGGCCTAATTGTGCCACTAATCCTTCAGTGCATTGCCCCTGTTTAATGTGCATGCTAAAATTAAGGCATAGAAACAGAAAATTTTTAAGAAGCAGCCCACTTGTGTGGATAGATTGCTATTGCTTTGATTGCTTCAGACAATGGTTTGGGTGTGACTTAACCCAAGAAGCTCTTCATTGCTGGGAGAAGGTTCTTGGAGACACCCCCTACAGGGATCTAAAGCTT
>BAC15631
ATGGACAAAGTGCTGAATAGGGAGGAATCCATGGAGCTCATGGATTTATTAGGCCTTGATAGATCTGCATGGGGAAACATTCCTGTCATGAGAAAAGCTTATCTGAAAAAATGCAAAGAACTTCACCCTGATAAAGGTGGGGACGAAGACAAAATGAAGAGAATGAATTTTTTATATAAAAAAATGGAACAAGGTGTAAAAGTTGCTCATCAGCCTGATTTTGGTACATGGAATAGTTCAGAGGTTGGTTGTGATTTTCCTCCTAATTCTGATACTCTTTATTGCAAGGAATGGCCTAATTGTGCCACTAATCCTTCAGTGCATTGCCCCTGTTTAATGTGCATGCTAAAATTAAGGCATAGAAACAGAAAATTTTTAAGAAGCAGCCCACTTGTGTGGATAGATTGCTATTGCTTTGATTGCTTCAGACAATGGTTTGGGTGTGACTTAACCCAAGAAGCTCTTCATTGCTGGGAGAAGGTTCTTGGAGACACCCCCTACAGGGATCTAAAGCTT
>BAC03097
ATGGACAAAGTGCTGAATAGGGAGGAATCCATGGAGCTCATGGATTTATTAGGCCTTGATAGATCTGCATGGGGAAACATTCCTGTCATGAGAAAAGCTTATCTGAAAAAATGCAAAGAACTTCACCCTGATAAAGGTGGGGACGAAGACAAAATGAAGAGAATGAATTTTTTATATAAAAAAATGGAACAAGGTGTAAAAGTTGCTCATCAGCCTGATTTTGGTACATGGAATAGTTCAGAGGTTGGTTGTGATTTTCCTCCTAATTCTGATACTCTTTATTGCAAGGAATGGCCTAATTGTGCCACTAATCCTTCAGTGCATTGCCCCTGTTTAATGTGCATGCTAAAATTAAGGCATAGAAACAGAAAATTTTTAAGAAGCAGCCCACTTGTGTGGATAGATTGCTATTGCTTTGATTGCTTCAGACAATGGTTTGGGTGTGACTTAACCCAAGAAGCTCTTCATTGCTGGGAGAAGGTTCTTGGAGACACCCCCTACAGGGATCTAAAGCTT
>BAC03091
ATGGACAAAGTGCTGAATAGGGAGGAATCCATGGAGCTCATGGATTTATTAGGCCTTGATAGATCTGCATGGGGAAACATTCCTGTCATGAGAAAAGCTTATCTGAAAAAATGCAAAGAACTTCACCCTGATAAAGGTGGGGACGAAGACAAAATGAAGAGAATGAATTTTTTATATAAAAAAATGGAACAAGGTGTAAAAGTTGCTCATCAGCCTGATTTTGGTACATGGAATAGTTCAGAGGTTGGTTGTGATTTTCCTCCTAATTCTGATACTCTTTATTGCAAGGAATGGCCTAATTGTGCCACTAATCCTTCAGTGCATTGCCCCTGTTTAATGTGCATGCTAAAATTAAGGCATAGAAACAGAAAATTTTTAAGAAGCAGCCCACTTGTGTGGATAGATTGCTATTGCTTTGATTGCTTCAGACAATGGTTTGGGTGTGACTTAACCCAAGAAGCTCTTCATTGCTGGGAGAAGGTTCTTGGAGACACCCCCTACAGGGATCTAAAGCTT
>BAC03085
ATGGACAAAGTGCTGAATAGGGAAGAATCCATGGAGCTCATGGATTTATTAGGCCTTGATAGATCTGCATGGGGAAACATTCCTGTCATGAGAAAAGCTTATCTGAAAAAATGCAAAGAACTTCACCCTGATAAAGGTGGGGACGAAGACAAAATGAAGAGAATGAATTTTTTATATAAAAAAATGGAACAAGGTGTAAAAGTTGCTCATCAGCCTGATTTTGGTACATGGAATAGTTCAGAGGTTGGTTGTGATTTTCCTCCTAATTCTGATACTCTTTATTGCAAGGAATGGCCTAATTGTGCCACTAATCCTTCAGTGCATTGCCCCTGTTTAATGTGCATGCTAAAATTAAGGCATAGAAACAGAAAATTTTTAAGAAGCAGCCCACTTGTGTGGATAGATTGCTATTGCTTTGATTGCTTCAGACAATGGTTTGGGTGTGACTTAACCCAAGAAGCTCTTCATTGCTGGGAGAAGGTTCTTGGAGACACCCCCTACAGGGATCTAAAGCTT
>BAC03079
ATGGACAAAGTGCTGAATAGGGAGGAATCCATGGAGCTCATGGATTTATTAGGCCTTGATAGATCTGCATGGGGAAACATTCCTGTCATGAGAAAAGCTTATCTGAAAAAATGCAAAGAACTTCACCCTGATAAAGGTGGGGACGAAGACAAAATGAAGAGAATGAATTTTTTATATAAAAAAATGGAACAAGGTGTAAAAGTTGCTCATCAGCCTGATTTTGGTACATGGAATAGTTCAGAGGTTGGTTGTGATTTTCCTCCTAATTCTGATACTCTTTATTGCAAGGAATGGCCTAATTGTGCCACTAATCCTTCAGTGCATTGCCCCTGTTTAATGTGCATGCTAAAATTAAGGCATAGAAACAGAAAATTTTTAAGAAGCAGCCCACTTGTGTGGATAGATTGCTATTGCTTTGATTGCTTCAGACAATGGTTTGGGTGTGACTTAACCCAAGAAGCTCTTCATTGCTGGGAGAAGGTTCTTGGAGACACCCCCTACAGGGATCTAAAGCTT
>BAC03073
ATGGACAAAGTGCTGAATAGGGAGGAATCCATGGAGCTCATGGATTTATTAGGCCTTGATAGATCTGCATGGGGAAACATTCCTGTCATGAGAAAAGCTTATCTGAAAAAATGCAAAGAACTTCACCCTGATAAAGGTGGGGACGAAGACAAAATGAAGAGAATGAATTTTTTATATAAAAAAATGGAACAAGGTGTAAAAGTTGCTCATCAGCCTGATTTTGGTACATGGAATAGTTCAGAGGTTGGTTGTGATTTTCCTCCTAATTCTGATACTCTTTATTGCAAGGAATGGCCTAATTGTGCCACTAATCCTTCAGTGCATTGCCCCTGTTTAATGTGCATGCTAAAATTAAGGCATAGAAACAGAAAATTTTTAAGAAGCAGCCCACTTGTGTGGATAGATTGCTATTGCTTTGATTGCTTCAGACAATGGTTTGGGTGTGACTTAACCCAAGAAGCTCTTCATTGCTGGGAGAAGGTTCTTGGAGACACCCCCTACAGGGATCTAAAGCTT
>BAC03067
ATGGACAAAGTGCTGAATAGGGAGGAATCCATGGAGCTCATGGATTTATTAGGCCTTGATAGATCTGCATGGGGAAACATTCCTGTCATGAGAAAAGCTTATCTGAAAAAATGCAAAGAACTTCACCCTGATAAAGGTGGGGACGAAGACAAAATGAAGAGAATGAATTTTTTATATAAAAAAATGGAACAAGGTGTAAAAGTTGCTCATCAGCCTGATTTTGGTACATGGAATAGTTCAGAGGTTGGTTGTGATTTTCCTCCTAATTCTGATACTCTTTATTGCAAGGAATGGCCTAATTGTGCCACTAATCCTTCAGTGCATTGCCCCTGTTTAATGTGCATGCTAAAATTAAGGCATAGAAACAGAAAATTTTTAAGAAGCAGCCCACTTGTGTGGATAGATTGCTATTGCTTTGATTGCTTCAGACAATGGTTTGGGTGTGACTTAACCCAAGAAGCTCTTCATTGCTGGGAGAAGGTTCTTGGAGACACCCCCTACAGGGATCTAAAGCTT
>BAC03061
ATGGACAAAGTGCTGAATAGGGAGGAATCCATGGAGCTCATGGATTTATTAGGCCTTGATAGATCTGCATGGGGAAACATTCCTGTCATGAGAAAAGCTTATCTGAAAAAATGCAAAGAACTTCACCCTGATAAAGGTGGGGACGAAGACAAAATGAAGAGAATGAATTTTTTATATAAAAAAATGGAACAAGGTGTAAAAGTTGCTCATCAGCCTGATTTTGGTACATGGAATAGTTCAGAGGTTGGTTGTGATTTTCCTCCTAATTCTGATACTCTTTATTGCAAGGAATGGCCTAATTGTGCCACTAATCCTTCAGTGCATTGCCCCTGTTTAATGTGCATGCTAAAATTAAGGCATAGAAACAGAAAATTTTTAAGAAGCAGCCCACTTGTGTGGATAGATTGCTATTGCTTTGATTGCTTCAGACAATGGTTTGGGTGTGACTTAACCCAAGAAGCTCTTCATTGCTGGGAGAAGGTTCTTGGAGACACCCCCTACAGGGATCTAAAGCTT
>BAC03055
ATGGACAAAGTGCTGAATAGGGAGGAATCCATGGAGCTCATGGATTTATTAGGCCTTGATAGATCTGCATGGGGAAACATTCCTGTCATGAGAAAAGCTTATCTGAAAAAATGCAAAGAACTTCACCCTGATAAAGGTGGGGACGAAGACAAAATGAAGAGAATGAATTTTTTATATAAAAAAATGGAACAAGGTGTAAAAGTTGCTCATCAGCCTGATTTTGGTACATGGAATAGTTCAGAGGTTGGTTGTGATTTTCCTCCTAATTCTGATACTCTTTATTGCAAGGAATGGCCTAATTGTGCCACTAATCCTTCAGTGCATTGCCCCTGTTTAATGTGCATGCTAAAATTAAGGCATAGAAACAGAAAATTTTTAAGAAGCAGCCCACTTGTGTGGATAGATTGCTATTGCTTTGATTGCTTCAGACAATGGTTTGGGTGTGACTTAACCCAAGAAGCTCTTCATTGCTGGGAGAAGGTTCTTGGAGACACCCCCTACAGAGATCTAAAGCTT
>BAC03049
ATGGACAAAGTGCTGAATAGGGAGGAATCCATGGAGCTCATGGATTTATTAGGCCTTGATAGATCTGCATGGGGAAACATTCCTGTCATGAGAAAAGCTTATCTGAAAAAATGCAAAGAACTTCACCCTGATAAAGGTGGGGACGAAGACAAAATGAAGAGAATGAATTTTTTATATAAAAAAATGGAACAAGGTGTAAAAGTTGCTCATCAGCCTGATTTTGGTACATGGAATAGTTCAGAGGTTGGTTGTGATTTTCCTCCTAATTCTGATACTCTTTATTGCAAGGAATGGCCTAATTGTGCCACTAATCCTTCAGTGCATTGCCCCTGTTTAATGTGCATGCTAAAATTAAGGCATAGAAACAGAAAATTTTTAAGAAGCAGCCCACTTGTGTGGATAGATTGCTATTGCTTTGATTGCTTCAGACAATGGTTTGGGTGTGACTTAACCCAAGAAGCTCTTCATTGCTGGGAGAAGGTTCTTGGAGACACCCCCTACAGGGATCTAAAGCTT
>BAC03043
ATGGACAAAGTGCTGAATAGGGAGGAATCCATGGAGCTCATGGATTTATTAGGCCTTGATAGATCTGCATGGGGAAACATTCCTGTCATGAGAAAAGCTTATCTGAAAAAATGCAAAGAACTTCACCCTGATAAAGGTGGGGACGAAGACAAAATGAAGAGAATGAATTTTTTATATAAAAAAATGGAACAAGGTGTAAAAGTTGCTCATCAGCCTGATTTTGGTACATGGAATAGTTCAGAGGTTGGTTGTGATTTTCCTCCTAATTCTGATACTCTTTATTGCAAGGAATGGCCTAATTGTGCCACTAATCCTTCAGTGCATTGCCCCTGTTTAATGTGCATGCTAAAATTAAGGCATAGAAACAGAAAATTTTTAAGAAGCAGCCCACTTGTGTGGATAGATTGCTATTGCTTTGATTGCTTCAGACAATGGTTTGGGTGTGACTTAACCCAAGAAGCTCTTCATTGCTGGGAGAAGGTTCTTGGAGACACCCCCTACAGGGATCTAAAGCTT
>BAC03037
ATGGACAAAGTGCTGAATAGGGAGGAATCCATGGAGCTCATGGATTTATTAGGCCTTGATAGATCTGCATGGGGAAACATTCCTGTCATGAGAAAAGCTTATCTGAAAAAATGCAAAGAACTTCACCCTGATAAAGGTGGGGACGAAGACAAAATGAAGAGAATGAATTTTTTATATAAAAAAATGGAACAAGGTGTAAAAGTTGCTCATCAGCCTGATTTTGGTACATGGAATAGTTCAGAGGTTGGTTGTGATTTTCCTCCTAATTCTGATACTCTTTATTGCAAGGAATGGCCTAATTGTGCCACTAATCCTTCAGTGCATTGCCCCTGTTTAATGTGCATGCTAAAATTAAGGCATAGAAACAGAAAATTTTTAAGAAGCAGCCCACTTGTGTGGATAGATTGCTATTGCTTTGATTGCTTCAGACAATGGTTTGGGTGTGACTTAACCCAAGAAGCTCTTCATTGCTGGGAGAAGGTTCTTGGAGACACCCCCTACAGGGATCTAAAGCTT
>BAC03031
ATGGACAAAGTGCTGAATAGGGAGGAATCCATGGAGCTCATGGATTTATTAGGCCTTGATAGATCTGCATGGGGAAACATTCCTGTCATGAGAAAAGCTTATCTGAAAAAATGCAAAGAACTTCACCCTGATAAAGGTGGGGACGAAGACAAAATGAAGAGAATGAATTTTTTATATAAAAAAATGGAACAAGGTGTAAAAGTTGCTCATCAGCCTGATTTTGGTACATGGAATAGTTCAGAGGTTGGTTGTGATTTTCCTCCTAATTCTGATACTCTTTATTGCAAGGAATGGCCTAATTGTGCCACTAATCCTTCAGTGCATTGCCCCTGTTTAATGTGCATGCTAAAATTAAGGCATAGAAACAGAAAATTTTTAAGAAGCAGCCCACTTGTGTGGATAGATTGCTATTGCTTTGATTGCTTCAGACAATGGTTTGGGTGTGACTTAACCCAAGAAGCTCTTCATTGCTGGGAGAAGGTTCTTGGAGACACCCCCTACAGGGATCTAAAGCTT
>BAC03025
ATGGACAAAGTGCTGAATAGGGAGGAATCCATGGAGCTCATGGATTTATTAGGCCTTGATAGATCTGCATGGGGAAACATTCCTGTCATGAGAAAAGCTTATCTGAAAAAATGCAAAGAACTTCACCCTGATAAAGGTGGGGACGAAGACAAAATGAAGAGAATGAATTTTTTATATAAAAAAATGGAACAAGGTGTAAAAGTTGCTCATCAGCCTGATTTTGGTACATGGAATAGTTCAGAGGTTGGTTGTGATTTTCCTCCTAATTCTGATACTCTTTATTGCAAGGAATGGCCTAATTGTGCCACTAATCCTTCAGTGCATTGCCCCTGTTTAATGTGCATGCTAAAATTAAGGCATAGAAACAGAAAATTTTTAAGAAGCAGCCCACTTGTGTGGATAGATTGCTATTGCTTTGATTGCTTCAGACAATGGTTTGGGTGTGACTTAACCCAAGAAGCTCTTCATTGCTGGGAGAAGGTTCTTGGAGACACCCCCTACAGGGATCTAAAGCTT
>BAC03019
ATGGACAAAGTGCTGAATAGGGAGGAATCCATGGAGCTCATGGATTTATTAGGCCTTGATAGATCTGCATGGGGAAACATTCCTGTCATGAGAAAAGCTTATCTGAAAAAATGCAAAGAACTTCACCCTGATAAAGGTGGGGACGAAGACAAAATGAAGAGAATGAATTTTTTATATAAAAAAATGGAACAAGGTGTAAAAGTTGCTCATCAGCCTGATTTTGGTACATGGAATAGTTCAGAGGTTGGTTGTGATTTTCCTCCTAATTCTGATACTCTTTATTGCAAGGAATGGCCTAATTGTGCCACTAATCCTTCAGTGCATTGCCCCTGTTTAATGTGCATGCTAAAATTAAGGCATAGAAACAGAAAATTTTTAAGAAGCAGCCCACTTGTGTGGATAGATTGCTATTGCTTTGATTGCTTCAGACAATGGTTTGGGTGTGACTTAACCCAAGAAGCTCTTCATTGCTGGGAGAAGGTTCTTGGAGACACCCCCTACAGGGATCTAAAGCTT
>BAC03013
ATGGACAAAGTGCTGAATAGGGAGGAATCCATGGAGCTCATGGATTTATTAGGCCTTGATAGATCTGCATGGGGAAACATTCCTGTCATGAGAAAAGCTTATCTGAAAAAATGCAAAGAACTTCACCCTGATAAAGGTGGGGACGAAGACAAAATGAAGAGAATGAATTTTTTATATAAAAAAATGGAACAAGGTGTAAAAGTTGCTCATCAGCCTGATTTTGGTACATGGAATAGTTCAGAGGTTGGTTGTGATTTTCCTCCTAATTCTGATACTCTTTATTGCAAGGAATGGCCTAATTGTGCCACTAATCCTTCAGTGCATTGCCCCTGTTTAATGTGCATGCTAAAATTAAGGCATAGAAACAGAAAATTTTTAAGAAGCAGCCCACTTGTGTGGATAGATTGCTATTGCTTTGATTGCTTCAGACAATGGTTTGGGTGTGACTTAACCCAAGAAGCTCTTCATTGCTGGGAGAAGGTTCTTGGAGACACCCCCTACAGGGATCTAAAGCTT
>BAC03007
ATGGACAAAGTGCTGAATAGGGAGGAATCCATGGAGCTCATGGATTTATTAGGCCTTGATAGATCTGCATGGGGAAACATTCCTGTCATGAGAAAAGCTTATCTGAAAAAATGCAAAGAACTTCACCCTGATAAAGGTGGGGACGAAGACAAAATGAAGAGAATGAATTTTTTATATAAAAAAATGGAACAAGGTGTAAAAGTTGCTCATCAGCCTGATTTTGGTACATGGAATAGTTCAGAGGTTGGTTGTGATTTTCCTCCTAATTCTGATACTCTTTATTGCAAGGAATGGCCTAATTGTGCCACTAATCCTTCAGTGCATTGCCCCTGTTTAATGTGCATGCTAAAATTAAGGCATAGAAACAGAAAATTTTTAAGAAGCAGCCCACTTGTGTGGATAGATTGCTATTGCTTTGATTGCTTCAGACAATGGTTTGGGTGTGACTTAACCCAAGAAGCTCTTCATTGCTGGGAGAAGGTTCTTGGAGACACCCCCTACAGGGATCTAAAGCTT
>BAC03001
ATGGACAAAGTGCTGAATAGGGAGGAATCCATGGAGCTCATGGATTTATTAGGCCTTGATAGATCTGCATGGGGAAACATTCCTGTCATGAGAAAAGCTTATCTGAAAAAATGCAAAGAACTTCACCCTGATAAAGGTGGGGACGAAGACAAAATGAAGAGAATGAATTTTTTATATAAAAAAATGGAACAAGGTGTAAAAGTTGCTCATCAGCCTGATTTTGGTACATGGAATAGTTCAGAGGTTGGTTGTGATTTTCCTCCTAATTCTGATACTCTTTATTGCAAGGAATGGCCTAATTGTGCCACTAATCCTTCAGTGCATTGCCCCTGTTTAATGTGCATGCTAAAATTAAGGCATAGAAACAGAAAATTTTTAAGAAGCAGCCCACTTGTGTGGATAGATTGCTATTGCTTTGATTGCTTCAGACAATGGTTTGGGTGTGACTTAACCCAAGAAGCTCTTCATTGCTGGGAGAAGGTTCTTGGAGACACCCCCTACAGGGATCTAAAGCTT
>BAC02995
ATGGACAAAGTGCTGAATAGGGAGGAATCCATGGAGCTCATGGATTTATTAGGCCTTGATAGATCTGCATGGGGAAACATTCCTGTCATGAGAAAAGCTTATCTGAAAAAATGCAAAGAACTTCACCCTGATAAAGGTGGGGACGAAGACAAAATGAAGAGAATGAATTTTTTATATAAAAAAATGGAACAAGGTGTAAAAGTTGCTCATCAGCCTGATTTTGGTACATGGAATAGTTCAGAGGTTGGTTGTGATTTTCCTCCTAATTCTGATACTCTTTATTGCAAGGAATGGCCTAATTGTGCCACTAATCCTTCAGTGCATTGCCCCTGTTTAATGTGCATGCTAAAATTAAGGCATAGAAACAGAAAATTTTTAAGAAGCAGCCCACTTGTGTGGATAGATTGCTATTGCTTTGATTGCTTCAGACAATGGTTTGGGTGTGACTTAACCCAAGAAGCTCTTCATTGCTGGGAGAAGGTTCTTGGAGACACCCCCTACAGGGATCTAAAGCTT
>BAC02989
ATGGACAAAGTGCTGAATAGGGAGGAATCCATGGAACTCATGGATTTATTAGGCCTTGATAGATCTGCATGGGGAAACATTCCTGTCATGAGAAAAGCTTATCTGAAAAAATGCAAAGAACTTCACCCTGATAAAGGTGGGGACGAAGACAAAATGAAGAGAATGAATTTTTTATATAAAAAAATGGAACAAGGTGTAAAAGTTGCTCATCAGCCTGATTTTGGTACATGGAATAGTTCAGAGGTTGGTTGTGATTTTCCTCCTAATTCTGATACTCTTTATTGCAAGGAATGGCCTAATTGTGCCACTAATCCTTCAGTGCATTGCCCCTGTTTAATGTGCATGCTAAAATTAAGGCATAGAAACAGAAAATTTTTAAGAAGCAGCCCACTTGTGTGGATAGATTGCTATTGCTTTGATTGCTTCAGACAATGGTTTGGGTGTGACTTAACCCAAGAAGCTCTTCATTGCTGGGAGAAGGTTCTTGGAGACACCCCCTACAGGGATCTAAAGCTT
>BAC02983
ATGGACAAAGTGCTGAATAGGGAGGAATCCATGGAACTCATGGATTTATTAGGCCTTGATAGATCTGCATGGGGAAACATTCCTGTCATGAGAAAAGCTTATCTGAAAAAATGCAAAGAACTTCACCCTGATAAAGGTGGGGACGAAGACAAAATGAAGAGAATGAATTTTTTATATAAAAAAATGGAACAAGGTGTAAAAGTTGCTCATCAGCCTGATTTTGGTACATGGAATAGTTCAGAGGTTGGTTGTGATTTTCCTCCTAATTCTGATACTCTTTATTGCAAGGAATGGCCTAATTGTGCCACTAATCCTTCAGTGCATTGCCCCTGTTTAATGTGCATGCTAAAATTAAGGCATAGAAACAGAAAATTTTTAAGAAGCAGCCCACTTGTGTGGATAGATTGCTATTGCTTTGATTGCTTCAGACAATGGTTTGGGTGTGACTTAACCCAAGAAGCTCTTCATTGCTGGGAGAAGGTTCTTGGAGACACCCCCTACAGGGATCTAAAGCTT
>BAC02977
ATGGACAAAGTGCTGAATAGGGAGGAATCCATGGAACTCATGGATTTATTAGGCCTTGATAGATCTGCATGGGGAAACATTCCTGTCATGAGAAAAGCTTATCTGAAAAAATGCAAAGAACTTCACCCTGATAAAGGTGGGGACGAAGACAAAATGAAGAGAATGAATTTTTTATATAAAAAAATGGAACAAGGTGTAAAAGTTGCTCATCAGCCTGATTTTGGTACATGGAATAGTTCAGAGGTTGGTTGTGATTTTCCTCCTAATTCTGATACTCTTTATTGCAAGGAATGGCCTAATTGTGCCACTAATCCTTCAGTGCATTGCCCCTGTTTAATGTGCATGCTAAAATTAAGGCATAGAAACAGAAAATTTTTAAGAAGCAGCCCACTTGTGTGGATAGATTGCTATTGCTTTGATTGCTTCAGACAATGGTTTGGGTGTGACTTAACCCAAGAAGCTCTTCATTGCTGGGAGAAGGTTCTTGGAGACACCCCCTACAGGGATCTAAAGCTT
>BAC02971
ATGGACAAAGTGCTGAATAGGGAGGAATCCATGGAACTCATGGATTTATTAGGCCTTGATAGATCTGCATGGGGAAACATTCCTGTCATGAGAAAAGCTTATCTGAAAAAATGCAAAGAACTTCACCCTGATAAAGGTGGGGACGAAGACAAAATGAAGAGAATGAATTTTTTATATAAAAAAATGGAACAAGGTGTAAAAGTTGCTCATCAGCCTGATTTTGGTACATGGAATAGTTCAGAGGTTGGTTGTGATTTTCCTCCTAATTCTGATACTCTTTATTGCAAGGAATGGCCTAATTGTGCCACTAATCCTTCAGTGCATTGCCCCTGTTTAATGTGCATGCTAAAATTAAGGCATAGAAACAGAAAATTTTTAAGAAGCAGCCCACTTGTGTGGATAGATTGCTATTGCTTTGATTGCTTCAGACAATGGTTTGGGTGTGACTTAACCCAAGAAGCTCTTCATTGCTGGGAGAAGGTTCTTGGAGACACCCCCTACAGGGATCTAAAGCTT
>BAC02965
ATGGACAAAGTGCTGAATAGGGAGGAATCCATGGAGCTCATGGATTTATTAGGCCTTGATAGATCTGCATGGGGAAACATTCCTGTCATGAGAAAAGCTTATCTGAAAAAATGCAAAGAACTTCACCCTGATAAAGGTGGGGACGAAGACAAAATGAAGAGAATGAATTTCTTATATAAAAAAATGGAACAAGGTGTAAAAGTTGCTCATCAGCCTGATTTTGGTACATGGAATAGTTCAGAGGTTGGTTGTGATTTTCCTCCTAATTCTGATACTCTTTATTGCAAGGAATGGCCTAATTGTGCCACTAATCCTTCAGTGCATTGCCCCTGTTTAATGTGCATGCTAAAATTAAGGCATAGAAACAGAAAATTTTTAAGAAGCAGCCCACTTGTGTGGATAGATTGCTATTGCTTTGATTGCTTCAGACAATGGTTTGGGTGTGACTTAACCCAAGAAGCTCTTCATTGCTGGGAGAAGGTTCTTGGAGACACCCCCTACAGGGATCTAAAGCTT
>BAC02959
ATGGACAAAGTGCTGAATAGGGAGGAATCCATGGAGCTCATGGATTTATTAGGCCTTGATAGATCTGCATGGGGAAACATTCCTGTCATGAGAAAAGCTTATCTGAAAAAATGCAAAGAACTTCACCCTGATAAAGGTGGGGACGAAGACAAAATGAAGAGAATGAATTTTTTATATAAAAAAATGGAACAAGGTGTAAAAGTTGCTCATCAGCCTGATTTTGGTACATGGAATAGTTCAGAGGTTGGTTGTGATTTTCCTCCTAATTCTGATACTCTTTATTGCAAGGAATGGCCTAATTGTGCCACTAATCCTTCAGTGCATTGCCCCTGTTTAATGTGCATGCTAAAATTAAGGCATAGAAACAGAAAATTTTTAAGAAGCAGCCCACTTGTGTGGATAGATTGCTATTGCTTTGATTGCTTCAGACAATGGTTTGGGTGTGACTTAACCCAAGAAGCTCTTCATTGCTGGGAGAAGGTTCTTGGAGACACCCCCTACAGGGATCTAAAGCTT
>BAC02953
ATGGACAAAGTGCTGAATAGGGAGGAATCCATGGAGCTCATGGATTTATTAGGCCTTGATAGATCTGCATGGGGAAACATTCCTGTCATGAGAAAAGCTTATCTGAAAAAATGCAAAGAACTTCACCCTGATAAAGGTGGGGACGAAGACAAAATGAAGAGAATGAATTTTTTATATAAAAAAATGGAACAAGGTGTAAAAGTTGCTCATCAGCCTGATTTTGGTACATGGAATAGTTCAGAGGTTGGTTGTGATTTTCCTCCTAATTCTGATACTCTTTATTGCAAGGAATGGCCTAATTGTGCCACTAATCCTTCAGTGCATTGCCCCTGTTTAATGTGCATGCTAAAATTAAGGCATAGAAACAGAAAATTTTTAAGAAGCAGCCCACTTGTGTGGATAGATTGCTATTGCTTTGATTGCTTCAGACAATGGTTTGGGTGTGACTTAACCCAAGAAGCTCTTCATTGCTGGGAGAAGGTTCTTGGAGACACCCCCTACAGGGATCTAAAGCTT
>BAB93106
ATGGACAAAGTGCTGAATAGGGAGGAATCCATGGAGCTTATGGATTTATTAGGCCTTGATAGGTCTGCATGGGGGAACATTCCTGTCATGAGAAAAGCTTATCTGAAAAAATGCAAAGAACTCCACCCTGATAAAGGTGGGGACGAAGACAAGATGAAGAGAATGAATTTTTTATATAAAAAAATGGAACAAGGTGTAAAAGTTGCTCATCAGCCTGATTTTGGTACATGGAATAGTTCAGAGGTTGGTTGTGATTTTCCTCCTAATTCTGATACCCTTTATTGCAAGGAATGGCCTAACTGTGCCACTAATCCTTCAGTGCATTGCCCCTGTTTAATGTGCATGCTAAAATTAAGGCATAGAAACAGAAAATTTTTAAGAAGCAGCCCACTTGTGTGGATAGATTGCTATTGCTTTGATTGCTTCAGACAATGGTTTGGGTGTGACTTAACCCAAGAAGCTCTTCATTGCTGGGAGAAAGTTCTTGGAGACACCCCCTACAGGGATCTAAAGCTT
>BAB93100
ATGGACAAAGTGCTGAATAGGGAGGAATCCATGGAGCTTATGGATTTATTAGGCCTTGATAGGTCTGCATGGGGAAACATTCCTGTCATGAGAAAAGCTTATCTAAAAAAATGCAAAGAACTCCACCCTGATAAAGGTGGGGACGAAGACAAAATGAAGAGAATGAATTTTTTATATAAAAAAATGGAACAAGGTGTAAAAGTTGCTCATCAGCCTGATTTTGGTACATGGAATAGTTCAGAGGTTGGTTGTGATTTTCCTCCTAATTCTGATACCCTTTATTGCAAGGAATGGCCTAACTGTGCCACTAATCCTTCAGTGCATTGCCCCTGTTTAATGTGCATGCTAAAATTAAGGCATAGAAACAGAAAATTTTTAAGAAGCAGCCCACTTGTGTGGATAGATTGCTATTGCTTTGATTGCTTCAGACAATGGTTTGGGTGTGACTTAACCCAAGAAGCTCTTCATTGCTGGGAGAAGGTTCTTGGAGACACCCCCTACAGGGATCTAAAGCTT
>BAB93094
ATGGACAAAGTGCTGAATAGGGAGGAATCCATGGAGCTTATGGATTTATTAGGCCTTGATAGGTCTGCATGGGGAAACATTCCTGTCATGAGAAAAGCTTATCTAAAAAAATGCAAAGAACTCCACCCTGATAAAGGTGGGGACGAAGACAAAATGAAGAGAATGAATTTTTTATATAAAAAAATGGAACAAGGTGTAAAAGTTGCTCATCAGCCTGATTTTGGTACATGGAATAGTTCAGAGGTTGGTTGTGATTTTCCTCCTAATTCTGATACCCTTTATTGCAAGGAATGGCCTAACTGTGCCACTAATCCTTCAGTGCATTGCCCCTGTTTAATGTGCATGCTAAAATTAAGGCATAGAAACAGAAAATTTTTAAGAAGCAGCCCACTTGTGTGGATAGATTGCTATTGCTTTGATTGCTTCAGACAATGGTTTGGGTGTGACTTAACCCAAGAAGCTCTTCATTGCTGGGAGAAGGTTCTTGGAGACACCCCCTACAGGGATCTAAAGCTT
>BAB93088
ATGGACAAAGTGCTGAATAGGGAGGAATCCATGGAGCTTATGGATTTATTAGGCCTTGATAGGTCTGCATGGGGGAACATTCCTGTCATGAGAAAAGCTTATCTGAAAAAATGCAAAGAACTCCACCCTGATAAAGGTGGGGACGAAGACAAGATGAAGAGAATGAATTTTTTATATAAAAAAATGGAACAAGGTGTAAAAGTTGCTCATCAGCCTGATTTTGGTACATGGAATAGTTCAGAGGTTGGTTGTGATTTTCCTCCTAATTCTGATACCCTTTATTGCAAGGAATGGCCTAACTGTGCCACTAATCCATCAGTGCATTGCCCCTGTTTAATGTGCATGCTAAAATTAAGGCATAGAAACAGAAAATTTTTAAGAAGCAGCCCACTTGTGTGGATAGATTGCTATTGCTTTGATTGCTTCAGACAATGGTTTGGGTGTGACTTAACCCAAGAAGCTCTTCATTGCTGGGAGAAAGTTCTTGGAGACACCCCCTACAGGGATCTAAAGCTT
>BAB93082
ATGGACAAAGTGCTGAATAGGGAGGAATCCATGGAGCTTATGGATTTATTAGGCCTTGATAGGTCTGCATGGGGAAACATTCCTGTCATGAGAAAAGCTTATCTGAAAAAATGCAAAGAACTCCACCCTGATAAAGGTGGGGACGAAGACAAGATGAAGAGAATGAATTTTTTATATAAAAAAATGGAACAAGGTGTAAAAGTTGCTCATCAGCCTGATTTTGGTACATGGAATAGTTCAGAGGTTGGTTGTGATTTTCCTCCTAATTCTGATACCCTTTATTGCAAGGAATGGCCTAACTGTGCCACTAATCCTTCAGTGCATTGCCCCTGTTTAATGTGCATGCTAAAATTAAGGCATAGAAACAGAAAATTTTTAAGAAGCAGCCCACTTGTGTGGATAGATTGCTATTGCTTTGATTGCTTCAGACAATGGTTTGGGTGTGACTTAACCCAAGAAGCTCTTCATTGCTGGGAGAAAGTTCTTGGAGACACCCCCTACAGGGATCTAAAGCTT
>BAB93076
ATGGACAAAGTGCTGAATAGGGAGGAATCCATGGAGCTTATGGATTTATTAGGCCTTGATAGGTCTGCATGGGGAAACATTCCTGTCATGAGAAAAGCTTATCTGAAAAAATGCAAAGAACTCCACCCTGATAAAGGTGGGGACGAAGACAAGATGAAGAGAATGAATTTTTTATATAAAAAAATGGAACAAGGTGTAAAAGTTGCTCATCAGCCTGATTTTGGTACATGGAATAGTTCAGAGGTTGGTTGTGATTTTCCTCCTAATTCTGATACCCTTTATTGCAAGGAATGGCCTAACTGTGCCACTAATCCTTCAGTGCATTGCCCCTGTTTAATGTGCATGCTAAAATTAAGGCATAGAAACAGAAAATTTTTAAGAAGCAGCCCACTTGTGTGGATAGATTGCTATTGCTTTGATTGCTTCAGACAATGGTTTGGGTGTGACTTAACCCAAGAAGCTCTTCATTGCTGGGAGAAAGTTCTTGGAGACACCCCCTACAGGGATCTAAAGCTT
>BAB93070
ATGGACAAAGTGCTGAATAGGGAGGAATCCATGGAGCTTATGGATTTATTAGGCCTTGATAGGTCTGCATGGGGAAACATTCCTGTCATGAGAAAAGCTTATCTGAAAAAATGCAAAGAACTCCACCCTGATAAAGGTGGGGACGAAGACAAGATGAAGAGAATGAATTTTTTATATAAAAAAATGGAACAAGGTGTAAAAGTTGCTCATCAGCCTGATTTTGGTACATGGAATAGTTCAGAGGTTGGTTGTGATTTTCCTCCTAATTCTGATACCCTTTATTGCAAGGAATGGCCTAACTGTGCCACTAATCCTTCAGTGCATTGCCCCTGTTTAATGTGCATGCTAAAATTAAGGCATAGAAACAGAAAATTTTTAAGAAGCAGCCCACTTGTGTGGATAGATTGCTATTGCTTTGATTGCTTCAGACAATGGTTTGGGTGTGACTTAACCCAAGAAGCTCTTCATTGCTGGGAGAAAGTTCTTGGAGACACCCCCTACAGGGATCTAAAGCTT
>BAB93064
ATGGACAAAGTGCTGAATAGGGAGGAATCCATGGAGCTTATGGATTTATTAGGCCTTGATAGGTCTGCATGGGGGAACATTCCTGTCATGAGAAAAGCTTATTTGAAAAAATGCAAAGAACTCCACCCTGATAAAGGTGGGGACGAAGACAAGATGAAGAGAATGAATTTTTTATATAAAAAAATGGAACAAGGTGTAAAAGTTGCTCATCAGCCTGATTTTGGTACATGGAATAGTTCAGAGGTTGGTTGTGATTTTCCTCCTAATTCTGATACCCTTTATTGCAAGGAATGGCCTAACTGTGCCACTAATCCTTCAGTGCATTGCCCCTGTTTAATGTGCATGCTAAAATTAAGGCATAGAAACAGAAAATTTTTAAGAAGCAGCCCACTTGTGTGGATAGATTGCTATTGCTTTGATTGCTTCAGACAATGGTTTGGGTGTGACTTAACCCAAGAAGCTCTTCATTGCTGGGAGAAAGTTCTTGGAGACACCCCCTACAGGGATCTAAAGCTT
>BAB93058
ATGGACAAAGTGCTGAATAGGGAGGAATCCATGGAGCTTATGGATTTATTAGGCCTTGATAGGTCTGCATGGGGGAACATTCCTGTCATGAGAAAAGCTTATCTGAAAAAATGCAAAGAACTCCACCCTGATAAAGGTGGGGACGAAGACAAGATGAAGAGAATGAATTTTTTATATAAAAAAATGGAACAAGGTGTAAAAGTTGCTCATCAGCCTGATTTTGGTACATGGAATAGTTCAGAGGTTGGTTGTGATTTTCCTCCTAATTCTGATACCCTTTATTGCAAGGAATGGCCTAACTGTGCCACTAATCCTTCAGTGCATTGCCCCTGTTTAATGTGCATGCTAAAATTAAGGCATAGAAACAGAAAATTTTTAAGAAGCAGCCCACTTGTGTGGATAGATTGCTATTGCTTTGATTGCTTCAGACAATGGTTTGGGTGTGACTTAACCCAAGAAGCTCTTCATTGCTGGGAGAAAGTTCTTGGAGACACCCCCTACAGGGATCTAAAGCTT
>BAB93052
ATGGACAAAGTGCTGAATAGGGAGGAATCCATGGAGCTTATGGATTTATTAGGCCTTGATAGGTCTGCATGGGGGAACATTCCTGTCATGAGAAAAGCTTATCTGAAAAAATGCAAAGAACTCCACCCTGATAAAGGTGGGGACGAAGACAAGATGAAGAGAATGAATTTTTTATATAAAAAAATGGAACAAGGTGTAAAAGTTGCTCATCAGCCTGATTTTGGTACATGGAATAGTTCAGAGGTTGGTTGTGATTTTCCTCCTAATTCTGATACCCTTTATTGCAAGGAATGGCCTAACTGTGCCACTAATCCTTCAGTGCATTGCCCCTGTTTAATGTGCATGCTAAAATTAAGGCATAGAAACAGAAAATTTTTAAGAAGCAGCCCACTTGTGTGGATAGATTGCTATTGCTTTGATTGCTTCAGACAATGGTTTGGGTGTGACTTAACCCAAGAAGCTCTTCATTGCTGGGAGAAAGTTCTTGGAGACACCCCCTACAGGGATCTAAAGCTT
>BAB93046
ATGGACAAAGTGCTGAATAGGGAGGAATCCATGGAGCTTATGGATTTATTAGGCCTTGATAGGTCTGCATGGGGGAACATTCCTGTCATGAGAAAAGCTTATCTGAAAAAATGCAAAGAACTCCACCCTGATAAAGGTGGGGACGAAGACAAGATGAAGAGAATGAATTTTTTATATAAAAAAATGGAACAAGGTGTAAAAGTTGCTCATCAGCCTGATTTTGGTACATGGAATAGTTCAGAGGTTGGTTGTGATTTTCCTCCTAATTCTGATACCCTTTATTGCAAGGAATGGCCTAACTGTGCCACTAATCCTTCAGTGCATTGCCCCTGTTTAATGTGCATGCTAAAATTAAGGCATAGAAACAGAAAATTTTTAAGAAGCAGCCCACTTGTGTGGATAGATTGCTATTGCTTTGATTGCTTCAGACAATGGTTTGGGTGTGACTTAACCCAAGAAGCTCTTCATTGCTGGGAGAAAGTTCTTGGAGACACCCCCTACAGGGATCTAAAGCTT
>BAB93040
ATGGACAAAGTGCTGAATAGGGAGGAATCCATGGAGCTTATGGATTTATTAGGCCTTGATAGGTCTGCATGGGGGAACATTCCTGTTATGAGAAAAGCTTATCTAAAAAAATGCAAAGAACTCCACCCTGATAAAGGTGGGGACGAAGACAAGATGAAGAGAATGAATTTTTTATATAAAAAAATGGAACAAGGTGTAAAAGTTGCTCATCAGCCTGATTTTGGTACATGGAATAGTTCAGAGGTTGGTTGTGATTTTCCTCCTAATTCTGATACCCTTTATTGCAAGGAATGGCCTAACTGTGCCACTAATCCTTCAGTGCATTGCCCCTGTTTAATGTGCATGCTAAAATTAAGGCATAGAAACAGAAAATTTTTAAGAAGCAGCCCACTTGTGTGGATAGATTGCTATTGCTTTGATTGCTTCAGACAATGGTTTGGGTGTGACTTAACCCAAGAAGCTCTTCATTGCTGGGAGAAAGTTCTTGGAGACACCCCCTACAGGGATCTAAAGCTT
>BAB93034
ATGGACAAAGTGCTGAATAGGGAGGAATCCATGGAGCTTATGGATTTATTAGGCCTTGATAGGTCTGCATGGGGAAACATTCCTGTCATGAGAAAAGCTTATCTGAAAAAATGCAAAGAACTCCACCCTGATAAAGGTGGGGACGAAGACAAGATGAAGAGAATGAATTTTTTATATAAAAAAATGGAACAAGGTGTAAAAGTTGCTCATCAGCCTGATTTTGGTACATGGAATAGTTCAGAGGTTGGTTGTGATTTTCCTCCTAATTCTGATACCCTTTATTGCAAGGAATGGCCTAACTGTGCCACTAATCCTTCAGTGCATTGCCCCTGTTTAATGTGCATGCTAAAATTAAGGCATAGAAACAGAAAATTTTTAAGAAGCAGCCCACTTGTGTGGATAGATTGCTATTGCTTTGATTGCTTCAGACAATGGTTTGGGTGTGACTTAACCCAAGAAGCTCTTCATTGCTGGGAGAAAGTTCTTGGAGACACCCCCTACAGGGATCTAAAGCTT
>BAB93028
ATGGACAAAGTGCTGAATAGGGAGGAATCCATGGAGCTTATGGATTTATTAGGCCTTGATAGGTCTGCATGGGGAAACATTCCTGTCATGAGAAAAGCTTATCTGAAAAAATGCAAAGAACTCCACCCTGATAAAGGTGGGGACGAAGACAAGATGAAGAGAATGAATTTTTTATATAAAAAAATGGAACAAGGTGTAAAAGTTGCTCATCAGCCTGATTTTGGTACATGGAATAGTTCAGAGGTTGGTTGTGATTTTCCTCCTAATTCTGATACCCTTTATTGCAAGGAATGGCCTAACTGTGCCACTAATCCTTCAGTGCATTGCCCCTGTTTAATGTGCATGCTAAAATTAAGGCATAGAAACAGAAAATTTTTAAGAAGCAGCCCACTTGTGTGGATAGATTGCTATTGCTTTGATTGCTTCAGACAATGGTTTGGGTGTGACTTAACCCAAGAAGCTCTTCATTGCTGGGAGAAAGTTCTTGGAGACACCCCCTACAGGGATCTAAAGCTT
>BAB93022
ATGGACAAAGTGCTGAATAGGGAGGAATCCATGGAGCTTATGGATTTATTAGGCCTTGATAGGTCTGCATGGGGAAACATTCCTGTCATGAGAAAAGCTTATCTAAAAAAATGCAAAGAACTCCACCCTGATAAAGGTGGGGACGAAGACAAAATGAAGAGAATGAATTTTTTATATAAAAAAATGGAACAAGGTGTAAAAGTTGCTCATCAGCCTGATTTTGGTACATGGAATAGTTCAGAGGTTGGTTGTGATTTTCCTCCTAATTCTGATACCCTTTATTGCAAGGAATGGCCTAACTGTGCCACTAATCCTTCAGTGCATTGCCCCTGTTTAATGTGCATGCTAAAATTAAGGCATAGAAACAGAAAATTTTTAAGAAGCAGCCCACTTGTGTGGATAGATTGCTATTGCTTTGATTGCTTCAGACAATGGTTTGGGTGTGACTTAACCCAAGAAGCTCTTCATTGCTGGGAGAAGGTTCTTGGAGACACCCCCTACAGGGATCTAAAGCTT
>BAB93016
ATGGACAAAGTGCTGAATAGGGAGGAATCCATGGAGCTTATGGATTTATTAGGCCTTGATAGGTCTGCATGGGGAAACATTCCTGTCATGAGAAAAGCTTATCTGAAAAAATGCAAAGAACTCCACCCTGATAAAGGTGGGGACGAAGACAAAATGAAGAGAATGAATTTTTTATATAAAAAAATGGAACAAGGTGTAAAAGTTGCTCATCAGCCTGATTTTGGTACATGGAATAGTTCAGAGGTTGGTTGTGATTTTCCTCCTAATTCTGATACCCTTTATTGCAAGGAATGGCCTAACTGTGCCACTAATCCTTCAGTGCATTGCCCCTGTTTAATGTGCATGCTAAAATTAAGGCATAGAAACAGAAAATTTTTAAGAAGCAGCCCACTTGTGTGGATAGATTGCTATTGCTTTGATTGCTTCAGACAATGGTTTGGGTGTGACTTAACCCAAGAAGCTCTTCATTGCTGGGAGAAGGTTCTTGGAGACACCCCCTACAGGGATCTAAAGCTT
>BAB93010
ATGGACAAAGTGCTGAATAGGGAGGAATCCATGGAGCTTATGGATTTATTAGGCCTTGATAGGTCTGCATGGGGAAACATTCCTGTCATGAGAAAAGCTTATCTGAAAAAATGCAAAGAACTCCACCCTGATAAAGGTGGGGACGAAGACAAAATGAAGAGAATGAATTTTTTATATAAAAAAATGGAACAAGGTGTAAAAGTTGCTCATCAGCCTGATTTTGGTACATGGAATAGTTCAGAGGTTGGTTGTGATTTTCCTCCTAATTCTGATACCCTTTATTGCAAGGAATGGCCTAACTGTGCCACTAATCCTTCAGTGCATTGCCCCTGTTTAATGTGCATGCTAAAATTAAGGCATAGAAACAGAAAATTTTTAAGAAGCAGCCCACTTGTGTGGATAGATTGCTATTGCTTTGATTGCTTCAGACAATGGTTTGGGTGTGACTTAACCCAAGAAGCTCTTCATTGCTGGGAGAAGGTTCTTGGAGACACCCCCTACAGGGATCTAAAGCTT
>BAB68997
ATGGACAAAGTGCTGAATAGGGAGGAATCCATGGAGCTCATGGATTTATTAGGCCTTGATAGATCTGCATGGGGAAACATTCCTGTCATGAGAAAAGCTTATCTGAAAAAATGCAAAGAACTTCACCCTGATAAAGGTGGGGACGAAGACAAAATGAAGAGAATGAATTTTTTATATAAAAAAATGGAACAAGGTGTAAAAGTTGCTCATCAGCCTGATTTTGGTACATGGAATAGTTCAGAGGTTGGTTGTGATTTTCCTCCTAATTCTGATACTCTTTATTGCAAGGAATGGCCTAATTGTGCCACTAATCCTTCAGTGCATTGCCCCTGTTTAATGTGCATGCTAAAATTAAGGCATAGAAACAGAAAATTTTTAAGAAGCAGCCCACTTGTGTGGATAGATTGCTATTGCTTTGATTGCTTCAGACAATGGTTTGGGTGTGACTTAACCCAAGAAGCTCTTCATTGCTGGGAGAAGGTTCTTGGAGACACCCCCTACAGGGATCTAAAGCTT
>BAB68991
ATGGACAAAGTGCTGAATAGGGAGGAATCCATGGAGCTCATGGATTTATTAGGCCTTGATAGATCTGCATGGGGAAACATTCCTGTCATGAGAAAAGCTTATCTGAAAAAATGCAAAGAACTTCACCCTGATAAAGGTGGGGACGAAGACAAAATGAAGAGAATGAATTTTTTATATAAAAAAATGGAACAAGGTGTAAAAGTTGCTCATCAGCCTGATTTTGGTACATGGAATAGTTCAGAGGTTGGTTGTGATTTTCCTCCTAATTCTGATACTCTTTATTGCAAGGAATGGCCTAATTGTGCCACTAATCCTTCAGTGCATTGCCCCTGTTTAATGTGCATGCTAAAATTAAGGCATAGAAACAGAAAATTTTTAAGAAGCAGCCCACTTGTGTGGATAGATTGCTATTGCTTTGATTGCTTCAGACAATGGTTTGGGTGTGACTTAACCCAAGAAGCTCTTCATTGCTGGGAGAAGGTTCTTGGAGACACCCCCTACAGGGATCTAAAGCTT
>BAB68985
ATGGACAAAGTGCTGAATAGGGAGGAATCCATGGAGCTCATGGATTTATTAGGCCTTGATAGATCTGCATGGGGAAACATTCCTGTCATGAGAAAAGCTTATCTGAAAAAATGCAAAGAACTTCACCCTGATAAAGGTGGGGACGAAGACAAAATGAAGAGAATGAATTTTTTATATAAAAAAATGGAACAAGGTGTAAAAGTTGCTCATCAGCCTGATTTTGGTACATGGAATAGTTCAGAGGTTGGTTGTGATTTTCCTCCTAATTCTGATACTCTTTATTGCAAGGAATGGCCTAATTGTGCCACTAATCCTTCAGTGCATTGCCCCTGTTTAATGTGCATGCTAAAATTAAGGCATAGAAACAGAAAATTTTTAAGAAGCAGCCCACTTGTGTGGATAGATTGCTATTGCTTTGATTGCTTCAGACAATGGTTTGGGTGTGACTTAACCCAAGAAGCTCTTCATTGCTGGGAGAAGGTTCTTGGAGACACCCCCTACAGGGATCTAAAGCTT
>BAB68979
ATGGACAAAGTGCTGAATAGGGAGGAATCCATGGAGCTCATGGATTTATTAGGCCTTGATAGATCTGCATGGGGAAACATTCCTGTCATGAGAAAAGCTTATCTGAAAAAATGCAAAGAACTTCACCCTGATAAAGGTGGGGACGAAGACAAAATGAAGAGAATGAATTTTTTATATAAAAAAATGGAACAAGGTGTAAAAGTTGCTCATCAGCCTGATTTTGGTACATGGAATAGTTCAGAGGTTGGTTGTGATTTTCCTCCTAATTCTGATACTCTTTATTGCAAGGAATGGCCTAATTGTGCCACTAATCCTTCAGTGCATTGCCCCTGTTTAATGTGCATGCTAAAATTAAGGCATAGAAACAGAAAATTTTTAAGAAGCAGCCCACTTGTGTGGATAGATTGCTATTGCTTTGATTGCTTCAGACAATGGTTTGGGTGTGACTTAACCCAAGAAGCTCTTGATTGCTGGGAGAAGGTTCTTGGAGACACCCCCTACAGGGATCTAAAGCTT
>BAB68973
ATGGACAAAGTGCTGAATAGGGAGGAATCCATGGAGCTCATGGATTTATTAGGCCTTGATAGATCTGCATGGGGAAACATTCCTGTCATGAGAAAAGCTTATCTGAAAAAATGCAAAGAACTTCACCCTGATAAAGGTGGGGACGAAGACAAAATGAAGAGAATGAATTTTTTATATAAAAAAATGGAACAAGGTGTAAAAGTTGCTCATCAGCCTGATTTTGGTACATGGAATAGTTCAGAGGTTGGTTGTGATTTTCCTCCTAATTCTGATACCCTTTATTGCAAGGAATGGCCTAATTGTGCCAATAATCCTTCAGTGCATTGCCCCTGTTTAATGTGCATGCTAAAATTAAGGCATAGAAACAGAAAATTTTTAAGAAGCAGCCCACTTGTGTGGATAGATTGCTATTGCTTTGATTGCTTCAGACAATGGTTTGGGTGTGACTTAACCCAAGAAGCTCTTCATTGCTGGGAGAAGGTTCTTGGAGACACCCCCTACAGGGATCTAAAGCTT
>BAB68967
ATGGACAAAGTGCTGAATAGGGAGGAATCCATGGAGCTCATGGATTTATTAGGCCTTGATAGATCTGCATGGGGAAACATTCCTGTCATGAGAAAAGCTTATCTGAAAAAATGCAAAGAACTTCACCCTGATAAAGGTGGGGACGAAGACAAAATGAAGAGAATGAATTTTTTATATAAAAAAATGGAACAAGGTGTAAAAGTTGCTCATCAGCCTGATTTTGGTACATGGAATAGTTCAGAGGTTGGTTGTGATTTTCCTCCTAATTCTGATACCCTTTATTGCAAGGAATGGCCTAATTGTGCCACTAATCCTTCAGTGCATTGCCCCTGTTTAATGTGCATGCTAAAATTAAGGCATAGAAACAGAAAATTTTTAAGAAGCAGCCCACTTGTGTGGATAGATTGCTATTGCTTTGATTGCTTCAGACAATGGTTTGGGTGTGACTTAACCCAAGAAGCTCTTCATTGCTGGGAGAAGGTTCTTGGAGACACCCCCTACAGGGATCTAAAGCTT
>BAB68961
ATGGACAAAGTGCTGAATAGGGAGGAATCCATGGAGCTTATGGATTTATTAGGCCTTGATAGGTCTGCATGGGGGAACATTCCTGTCATGAGAAAAGCTTATCTAAAAAAATGCAAAGAACTCCACCCTGATAAAGGTGGGGACGAAGACAAGATGAAGAGAATGAATTTTTTATATAAAAAAATGGAACAAGGTGTAAAAGTTGCTCATCAGCCTGATTTTGGTACATGGAATAGTTCAGAGGTTGGTTGTGATTTTCCTCCTAATTCTGATACCCTTTATTGCAAGGAATGGCCTAACTGTGCCACTAATCCTTCAGTGCATTGCCCCTGTTTAATGTGCATGCTAAAATTAAGGCATAGAAACAGAAAATTTTTAAGAAGCAGCCCACTTGTGTGGATAGATTGCTATTGCTTTGATTGCTTCAGACAATGGTTTGGGTGTGACTTAACCCAAGAAGCTCTTCATTGCTGGGAGAAAGTTCTTGGAGACACCCCCTACAGGGATCTAAAGCTT
>BAB68955
ATGGACAAAGTGCTGAATAGGGAGGAATCCATGGAGCTTATGGATTTATTAGGCCTTGATAGGTCTGCATGGGGGAACATTCCTGTCATGAGAAAAGCTTATCTGAAAAAATGCAAAGAACTCCACCCTGATAAAGGTGGGGACGAAGACAAGATGAAGAGAATGAATTTTTTATATAAAAAAATGGAACAAGGTGTAAAAGTTGCTCATCAGCCTGATTTTGGTACATGGAATAGTTCAGAGGTTGGTTGTGATTTTCCTCCTAATTCTGATACCCTTTATTGCAAGGAATGGCCTAACTGTGCCACTAATCCTTCAGTGCATTGCCCCTGTTTAATGTGCATGCTAAAATTAAGGCATAGAAACAGAAAATTTTTAAGAAGCAGCCCACTTGTGTGGATAGATTGCTATTGCTTTGATTGCTTCAGACAATGGTTTGGGTGTGACTTAACCCAAGAAGCTCTTCATTGCTGGGAGAAAGTTCTTGGAGACACCCCCTACAGGGATCTAAAGCTT
>BAB68949
ATGGACAAAGTGCTGAATAGGGAGGAATCCATGGAGCTTATGGATTTATTAGGCCTTGATAGGTCTGCATGGGGGAACATTCCTGTCATGAGAAAAGCTTATCTGAAAAAATGCAAAGAACTCCACCCTGATAAAGGTGGGGACGAAGACAAGATGAAGAGAATGAATTTTTTATATAAAAAAATGGAACAAGGTGTAAAAGTTGCTCATCAGCCTGATTTTGGTACATGGAATAGTTCAGAGGTTGGTTGTGATTTTCCTCCTAATTCTGATACCCTTTATTGCAAGGAATGGCCTAACTGTGCCACTAATCCTTCAGTGCATTGCCCCTGTTTAATGTGCATGCTAAAATTAAGGCATAGAAACAGAAAATTTTTAAGAAGCAGCCCACTTGTGTGGATAGATTGCTATTGCTTTGATTGCTTCAGACAATGGTTTGGGTGTGACTTAACCCAAGAAGCTCTTCATTGCTGGGAGAAAGTTCTTGGAGACACCCCCTACAGGGATCTAAAGCTT
>BAB68943
ATGGACAAAGTGCTGAATAGGGAGGAATCCATGGAGCTTATGGATTTATTAGGCCTTGATAGGTCTGCATGGGGGAACATTCCTGTCATGAGAAAAGCTTATCTGAAAAAATGCAAAGAACTTCACCCTGATAAAGGTGGGGACGAAGACAAGATGAAGAGAATGAATTTTTTATATAAAAAAATGGAACAAGGTGTAAAAGTTGCTCATCAGCCTGATTTTGGTACATGGAATAGTTCAGAGGTTGGTTGTGATTTTCCTCCTAATTCTGATACCCTTTATTGCAAGGAATGGCCTAACTGTGCCACTAATCCTTCAGTGCATTGCCCCTGTTTAATGTGCATGCTAAAATTAAGGCATAGAAACAGAAAATTTTTAAGAAGCAGCCCACTTGTGTGGATAGATTGCTATTGCTTTGATTGCTTCAGACAATGGTTTGGGTGTGACTTAACCCAAGAAGCTCTTCATTGCTGGGAGAAAGTTCTTGGAGACACCCCCTACAGGGATCTAAAGCTT
>BAB68937
ATGGACAAAGTGCTGAATAGGGAGGAATCCATGGAGCTTATGGATTTATTAGGCCTTGATAGGTCTGCATGGGGGAACATTCCTGTCATGAGAAAAGCTTATCTGAAAAAATGCAAAGAACTTCACCCTGATAAAGGTGGGGACGAAGACAAGATGAAGAGAATGAATTTTTTATATAAAAAAATGGAACAAGGTGTAAAAGTTGCTCATCAGCCTGATTTTGGTACATGGAATAGTTCAGAGGTTGGTTGTGATTTTCCTCCTAATTCTGATACCCTTTATTGCAAGGAATGGCCTAACTGTGCCACTAATCCTTCAGTGCATTGCCCCTGTTTAATGTGCATGCTAAAATTAAGGCATAGAAACAGAAAATTTTTAAGAAGCAGCCCACTTGTGTGGATAGATTGCTATTGCTTTGATTGCTTCAGACAATGGTTTGGGTGTGACTTAACCCAAGAAGCTCTTCATTGCTGGGAGAAAGTTCTTGGAGACACCCCCTACAGGGATCTAAAGCTT
>BAB68931
ATGGACAAAGTGCTGAATAGGGAGGAATCCATGGAGCTTATGGATTTATTAGGCCTTGATAGGTCTGCATGGGGGAACATTCCTGTCATGAGAAAAGCTTATCTGAAAAAATGCAAAGAACTTCACCCTGATAAAGGTGGGGACGAAGACAAGATGAAGAGAATGAATTTTTTATATAAAAAAATGGAACAAGGTGTAAAAGTTGCTCATCAGCCTGATTTTGGTACATGGAATAGTTCAGAGGTTGGTTGTGATTTTCCTCCTAATTCTGATACCCTTTATTGCAAGGAATGGCCTAACTGTGCCACTAATCCTTCAGTGCATTGCCCCTGTTTAATGTGCATGCTAAAATTAAGGCATAGAAACAGAAAATTTTTAAGAAGCAGCCCACTTGTGTGGATAGATTGCTATTGCTTTGATTGCTTCAGACAATGGTTTGGGTGTGACTTAACCCAAGAAGCTCTTCATTGCTGGGAGAAAGTTCTTGGAGACACCCCCTACAGGGATCTAAAGCTT
>BAB68925
ATGGACAAAGTGCTGAATAGGGAGGAATCCATGGAGCTTATGGATTTATTAGGCCTTGATAGGTCTGCATGGGGGAACATTCCTGTCATGAGAAAAGCTTATCTGAAAAAATGCAAAGAACTTCACCCTGATAAAGGTGGGGACGAAGACAAGATGAAGAGAATGAATTTTTTATATAAAAAAATGGAACAAGGTGTAAAAGTTGCTCATCAGCCTGATTTTGGTACATGGAATAGTTCAGAGGTTGGTTGTGATTTTCCTCCTAATTCTGATACCCTTTATTGCAAGGAATGGCCTAACTGTGCCACTAATCCTTCAGTGCATTGCCCCTGTTTAATGTGCATGCTAAAATTAAGGCATAGAAACAGAAAATTTTTAAGAAGCAGCCCACTTGTGTGGATAGATTGCTATTGCTTTGATTGCTTCAGACAATGGTTTGGGTGTGACTTAACCCAAGAAGCTCTTCATTGCTGGGAGAAAGTTCTTGGAGACACCCCCTACAGGGATCTAAAGCTT
>BAB68919
ATGGACAAAGTGCTGAATAGGGAGGAATCCATGGAGCTTATGGATTTATTAGGCCTTGATAGGTCTGCATGGGGGAACATTCCTGTCATGAGAAAAGCTTATCTGAAAAAATGCAAAGAACTTCACCCTGATAAAGGTGGGGACGAAGACAAGATGAAGAGAATGAATTTTTTATATAAAAAAATGGAACAAGGTGTAAAAGTTGCTCATCAGCCTGATTTTGGTACATGGAATAGTTCAGAGGTTGGTTGTGATTTTCCTCCTAATTCTGATACCCTTTATTGCAAGGAATGGCCTAACTGTGCCACTAATCCTTCAGTGCATTGCCCCTGTTTAATGTGCATGCTAAAATTAAGGCATAGAAACAGAAAATTTTTAAGAAGCAGCCCACTTGTGTGGATAGATTGCTATTGCTTTGATTGCTTCAGACAATGGTTTGGGTGTGACTTAACCCAAGAAGCTCTTCATTGCTGGGAGAAAGTTCTTGGAGACACCCCCTACAGGGATCTAAAGCTT
>BAB68913
ATGGACAAAGTGCTGAATAGGGAGGAATCCATGGAGCTTATGGATTTATTAGGCCTTGATAGGTCTGCATGGGGGAACATTCCTGTAATGAGAAAAGCTTATCTGAAAAAATGCAAAGAACTCCACCCTGATAAAGGTGGGGATGAAGACAAGATGAAGAGAATGAATTTTTTATATAAAAAAATGGAACAAGGTGTAAAAGTTGCTCATCAGCCTGATTTTGGTACATGGAATAGTTCAGAGGTTGGTTGTGATTTTCCTCCTAATTCTGATACCCTTTATTGCAAGGAATGGCCTAACTGTGCCACTAATCCTTCAGTGCATTGCCCCTGTTTAATGTGCATGCTAAAATTAAGGCATAGAAACAGAAAATTTTTAAGAAGCAGCCCACTTGTGTGGATAGATTGCTATTGCTTTGATTGCTTCAGACAATGGTTTGGGTGTGACTTAACCCAAGAAGCTCTTCATTGCTGGGAGAAAGTTCTTGGAGACACCCCCTACAGGGATCTAAAGCTT
>BAB68907
ATGGACAAAGTGCTGAATAGGGAGGAATCCATGGAGCTTATGGATTTATTAGGCCTTGATAGGTCTGCATGGGGAAACATTCCTATCATGAGAAAAGCTTATCTGAAAAAATGCAAAGAACTCCACCCTGATAAAGGTGGGGACGAAGACAAAATGAAGAGAATGAATTTTTTATATAAAAAAATGGAACAAGGTGTAAAAGTTGCTCATCAGCCTGATTTTGGTACATGGAATAGTTCAGAGGTTGGTTGTGATTTTCCTCCTAATTCTGATACCCTTTATTGCAAGGAATGGCCTAACTGTGCCACTAATCCTTCAGTGCATTGCCCCTGTTTAATGTGCATGCTAAAATTAAGGCATAGAAACAGAAAATTTTTAAGAAGCAGCCCACTTGTGTGGATAGATTGCTATTGCTTTGATTGCTTCAGACAATGGTTTGGGTGTGACTTAACCCAAGAAGCTCTTCATTGCTGGGAGAAGGTTCTTGGAGACACCCCCTACAGGGATCTAAAGCTT
>BAB68901
ATGGACAAAGTGCTGAATAGGGAGGAATCCATGGAGCTTATGGATTTATTAGGCCTTGATAGGTCTGCATGGGGAAACATTCCTATCATGAGAAAAGCTTATCTGAAAAAATGCAAAGAACTCCACCCTGATAAAGGTGGGGACGAAGACAAAATGAAGAGAATGAATTTTTTATATAAAAAAATGGAACAAGGTGTAAAAGTTGCTCATCAGCCTGATTTTGGTACATGGAATAGTTCAGAGGTTGGTTGTGATTTTCCTCCTAATTCTGATACCCTTTATTGCAAGGAATGGCCTAACTGTGCCACTAATCCTTCAGTGCATTGCCCCTGTTTAATGTGCATGCTAAAATTAAGGCATAGAAACAGAAAATTTTTAAGAAGCAGCCCACTTGTGTGGATAGATTGCTATTGCTTTGATTGCTTCAGACAATGGTTTGGGTGTGACTTAACCCAAGAAGCTCTTCATTGCTGGGAGAAGGTTCTTGGAGACACCCCCTACAGGGATCTAAAGCTT
>BAB68895
ATGGACAAAGTGCTGAATAGGGAGGAATCCATGGAGCTTATGGATTTATTAGGCCTTGATAGGTCTGCATGGGGAAACATTCCTATCATGAGAAAAGCTTATCTGAAAAAATGCAAAGAACTCCACCCTGATAAAGGTGGGGACGAAGACAAAATGAAGAGAATGAATTTTTTATATAAAAAAATGGAACAAGGTGTAAAAGTTGCTCATCAGCCTGATTTTGGTACATGGAATAGTTCAGAGGTTGGTTGTGATTTTCCTCCTAATTCTGATACCCTTTATTGCAAGGAATGGCCTAACTGTGCCACTAATCCTTCAGTGCATTGCCCCTGTTTAATGTGCATGCTAAAATTAAGGCATAGAAACAGAAAATTTTTAAGAAGCAGCCCACTTGTGTGGATAGATTGCTATTGCTTTGATTGCTTCAGACAATGGTTTGGGTGTGACTTAACCCAAGAAGCTCTTCATTGCTGGGAGAAGGTTCTTGGAGACACCCCCTACAGGGATCTAAAGCTT
>BAB68889
ATGGACAAAGTGCTGAATAGGGAGGAATCCATGGAGCTTATGGATTTATTAGGCCTTGATAGGTCTGCATGGGGAAACATTCCTATCATGAGAAAAGCTTATCTGAAAAAATGCAAAGAACTCCACCCTGATAAAGGTGGGGACGAAGACAAAATGAAGAGAATGAATTTTTTATATAAAAAAATGGAACAAGGTGTAAAAGTTGCTCATCAGCCTGATTTTGGTACATGGAATAGTTCAGAGGTTGGTTGTGATTTTCCTCCTAATTCTGATACCCTTTATTGCAAGGAATGGCCTAACTGTGCCACTAATCCTTCAGTGCATTGCCCCTGTTTAATGTGCATGCTAAAATTAAGGCATAGAAACAGAAAATTTTTAAGAAGCAGCCCACTTGTGTGGATAGATTGCTATTGCTTTGATTGCTTCAGACAATGGTTTGGGTGTGACTTAACCCAAGAAGCTCTTCATTGCTGGGAGAAGGTTCTTGGAGACACCCCCTACAGGGATCTAAAGCTT
>BAB68883
ATGGACAAAGTGCTGAATAGGGAGGAATCCATGGAGCTTATGGATTTATTAGGCCTTGATAGGTCTGCATGGGGAAACATTCCTATCATGAGAAAAGCTTATCTGAAAAAATGCAAAGAACTCCACCCTGATAAAGGTGGGGACGAAGACAAAATGAAGAGAATGAATTTTTTATATAAAAAAATGGAACAAGGTGTAAAAGTTGCTCATCAGCCTGATTTTGGTACATGGAATAGTTCAGAGGTTGGTTGTGATTTTCCTCCTAATTCTGATACCCTTTATTGCAAGGAATGGCCTAACTGTGCCACTAATCCTTCAGTGCATTGCCCCTGTTTAATGTGCATGCTAAAATTAAGGCATAGAAACAGAAAATTTTTAAGAAGCAGCCCACTTGTGTGGATAGATTGCTATTGCTTTGATTGCTTCAGACAATGGTTTGGGTGTGACTTAACCCAAGAAGCTCTTCATTGCTGGGAGAAGGTTCTTGGAGACACCCCCTACAGGGATCTAAAGCTT
>BAB68877
ATGGACAAAGTGCTGAATAGGGAGGAATCCATGGAGCTCATGGATTTATTAGGCCTTGATAGATCTGCATGGGGAAACATTCCTGTCATGAGAAAAGCTTATCTGAAAAAATGCAAAGAACTTCACCCTGATAAAGGTGGGGACGAAGACAAAATGAAGAGAATGAATTTTTTATATAAAAAAATGGAACAAGGTGTAAAAGTTGCTCATCAGCCTGATTTTGGTACATGGAATAGTTCAGAGGTTGGTTGTGATTTTCCTCCTAATTCTGATACTCTTTATTGCAAGGAATGGCCTAATTGTGCCACTAATCCTTCAGTGCATTGCCCCTGTTTAATGTGCATGCTAAAATTAAGGCATAGAAACAGAAAATTTTTAAGAAGCAGCCCACTTGTGTGGATAGATTGCTATTGCTTTGATTGCTTCAGACAATGGTTTGGGTGTGACTTAACCCAAGAAGCTCTTCATTGCTGGGAGAAGGTTCTTGGAGACACCCCCTACAGGGATCTAAAGCTT
>BAB68871
ATGGACAAAGTGCTGAATAGGGAGGAATCCATGGAGCTCATGGATTTATTAGGCCTTGATAGATCTGCATGGGGAAACATTCCTGTCATGAGAAAAGCTTATCTGAAAAAATGCAAAGAACTTCACCCTGATAAAGGTGGGGACGAAGACAAAATGAAGAGAATGAATTTTTTATATAAAAAAATGGAACAAGGTGTAAAAGTTGCTCATCAGCCTGATTTTGGTACATGGAATAGTTCAGAGGTTGGTTGTGATTTTCCTCCTAATTCTGACACTCTTTATTGCAAGGAATGGCCTAATTGTGCCACTAATCCTTCAGTGCATTGCCCCTGTTTAATGTGCATGCTAAAATTAAGGCATAGAAACAGAAAATTTTTAAGAAGCAGCCCACTTGTGTGGATAGATTGCTATTGCTTTGATTGCTTCAGACAATGGTTTGGGTGTGACTTAACCCAAGAAGCTCTTCATTGCTGGGAAAAGGTTCTTGGAGACACCCCCTACAGGGATCTAAAGCTT
>BAB68865
ATGGACAAAGTGCTGAATAGGGAGGAATCCATGGAGCTCATGGATTTATTAGGCCTTGATAGATCTGCATGGGGAAACATTCCTGTCATGAGAAAAGCTTATCTGAAAAAATGCAAAGAACTTCACCCTGATAAAGGTGGGGACGAAGACAAAATGAAGAGAATGAATTTTTTATATAAAAAAATGGAACAAGGTGTAAAAGTTGCTCATCAGCCTGATTTTGGTACATGGAATAGTTCAGAGGTTGGTTGTGATTTTCCTCCTAATTCTGATACTCTTTATTGCAAGGAATGGCCTAATTGTGCCACTAATCCTTCAGTGCATTGCCCCTGTTTAATGTGCATGCTAAAATTAAGGCATAGAAACAGAAAATTTTTAAGAAGCAGCCCACTTGTGTGGATAGATTGCTATTGCTTTGATTGCTTCAGACAATGGTTTGGGTGTGACTTAACCCAAGAAGCTCTTCATTGCTGGGAGAAGGTTCTTGGAGACACCCCCTACAGGGATCTAAAGCTT
>BAB68859
ATGGACAAAGTGCTGAATAGGGAGGAATCCATGGAGCTCATGGATTTATTAGGCCTTGATAGATCTGCATGGGGAAACATTCCTGTCATGAGAAAAGCTTATCTGAAAAAATGCAAAGAACTTCACCCTGATAAAGGTGGGGACGAAGACAAAATGAAGAGAATGAATTTTTTATATAAAAAAATGGAACAAGGTGTAAAAGTTGCTCATCAGCCTGATTTTGGTACATGGAATAGTTCAGAGGTTGGTTGTGATTTTCCTCCTAATTCTGATACTCTTTATTGCAAGGAATGGCCTAATTGTGCCACTAATCCTTCAGTGCATTGCCCCTGTTTAATGTGCATGCTAAAATTAAGACATAGAAACAGAAAATTTTTAAGAAGCAGCCCACTGGTGTGGATAGATTGCTATTGCTTTGATTGCTTCAGACAATGGTTTGGGTGTGACTTAACCCAAGAAGCTCTTCATTGCTGGGAGAAGGTTCTTGGAGACACCCCCTACAGGGATCTAAAGCTT
>BAB68853
ATGGACAAAGTGCTGAATAGGGAGGAATCCATGGAGCTCATGGATTTATTAGGCCTTGATAGATCTGCATGGGGAAACATTCCTGTCATGAGAAAAGCTTATCTGAAAAAATGCAAAGAACTTCACCCTGATAAAGGTGGGGACGAAGACAAAATGAAGAGAATGAATTTTTTATATAAAAAAATGGAACAAGGTGTAAAAGTTGCTCATCAGCCTGATTTTGGTACATGGAATAGTTCAGAGGTTGGTTGTGATTTTCCTCCTAATTCTGATACTCTTTATTGCAAGGAATGGCCTAATTGTGCCACTAATCCTTCAGTGCATTGCCCCTGTTTAATGTGCATGCTAAAATTAAGACATAGAAACAGAAAATTTTTAAGAAGCAGCCCACTTGTGTGGATAGATTGCTATTGCTTTGATTGCTTCAGACAATGGTTTGGGTGTGACTTAACCCAAGAAGCTCTTCATTGCTGGGAGAAGGTTCTTGGAGACACCCCCTACAGGGATCTAAAGCTT
>BAB68847
ATGGACAAAGTGCTGAATAGGGAGGAATCCATGGAGCTCATGGATTTATTAGGCCTTGATAGATCTGCATGGGGAAACATTCCTGTCATGAGAAAAGCTTATCTGAAAAAATGCAAAGAACTTCACCCTGATAAAGGTGGGGACGAAGACAAAATGAAGAGAATGAATTTTTTATATAAAAAAATGGAACAAGGTGTAAAAGTTGCTCATCAGCCTGATTTTGGTACATGGAATAGTTCAGAGGTTGGTTGTGATTTTCCTCCTAATTCTGATACTCTTTATTGCAAGGAATGGCCTAATTGTGCCACTAATCCTTCAGTGCATTGCCCCTGTTTAATGTGCATGCTAAAATTAAGACATAGAAACAGAAAATTTTTAAGAAGCAGCCCACTTGTGTGGATAGATTGCTATTGCTTTGATTGCTTCAGACAATGGTTTGGGTGTGACTTAACCCAAGAAGCTCTTCATTGCTGGGAGAAGGTTCTTGGAGACACCCCCTACAGGGATCTAAAGCTT
>BAB68841
ATGGACAAAGTGCTGAATAGGGAGGAATCCATGGAGCTCATGGATTTATTAGGCCTTGATAGATCTGCATGGGGAAACATTCCTGTCATGAGAAAAGCTTATCTGAAAAAATGCAAAGAACTTCACCCTGATAAAGGTGGGGACGAAGACAAAATGAAGAGAATGAATTTTTTATATAAAAAAATGGAACAAGGTGTAAAAGTTGCTCATCAGCCTGATTTTGGTACATGGAATAGTTCAGAGGTTGGTTGTGATTTTCCTCCTAATTCTGATACCCTTTATTGCAAGGAATGGCCTAATTGTGCCACTAATCCTTCAGTGCATTGCCCCTGTTTAATGTGCATGCTAAAATTAAGGCATAGAAACAGAAAATTTTTAAGAAGCAGCCCACTTGTGTGGATAGATTGCTATTGCTTTGATTGCTTCAGACAATGGTTTGGGTGTGACTTAACCCAAGAAGCTCTTCATTGCTGGGAGAAGGTTCTTGGAGACACTCCCTACAGGGATCTAAAGCTT
>BAB68835
ATGGACAAAGTGCTGAATAGGGAGGAATCCATGGAGCTCATGGATTTATTAGGCCTTGATAGATCTGCATGGGGAAACATTCCTGTCATGAGAAAAGCTTATCTGAAAAAATGCAAAGAACTTCACCCTGATAAAGGTGGGGACGAAGACAAAATGAAGAGAATGAATTTTTTATATAAAAAAATGGAACAAGGTGTAAAAGTTGCTCATCAGCCTGATTTTGGTACATGGAATAGTTCAGAGGTTGGTTGTGATTTTCCTCCTAATTCTGATACCCTTTATTGCAAGGAATGGCCTAATTGTGCCACTAATCCTTCAGTGCATTGCCCCTGTTTAATGTGCATGCTAAAATTAAGGCATAGAAACAGAAAATTTTTAAGAAGCAGCCCACTTGTGTGGATAGATTGCTATTGCTTTGATTGCTTCAGACAATGGTTTGGGTGTGACTTAACCCAAGAAGCTCTTCATTGCTGGGAGAAGGTTCTTGGAGACACTCCCTACAGGGATCTAAAGCTT
>BAB68829
ATGGACAAAGTGCTGAATAGGGAGGAATCCATGGAGCTTATGGATTTATTAGGCCTTGATAGATCTGCATGGGGAAACATTCCTGTCATGAGAAAAGCTTATCTGAAAAAATGCAAAGAACTTCACCCTGATAAAGGTGGGGACGAAGACAAAATGAAGAGAATGAATTTTTTATATAAAAAAATGGAACAAGGTGTAAAAGTTGCTCATCAGCCTGATTTTGGTACATGGAATAGTTCAGAGGTTGGTTGTGATTTTCCTCCTAATTCTGATACCCTTTATTGCAAGGAATGGCCTAATTGTGCCACTAATCCTTCAGTGCATTGCCCCTGTTTAATGTGCATGCTAAAATTAAGGCATAGAAACAGAAAATTTTTAAGAAGCAGCCCACTTGTGTGGATAGATTGCTATTGCTTTGATTGCTTCAGACAATGGTTTGGGTGTGACTTAACCCAAGAAGCTCTTCATTGCTGGGAGAAGGTTCTTGGAGACACCCCCTACAGGGATCTAAAGCTT
>BAB68823
ATGGACAAAGTGCTGAATAGGGAGGAATCCATGGAGCTCATGGATTTATTAGGCCTTGATAGATCTGCATGGGGAAACATTCCTGTCATGAGAAAAGCTTATCTGAAAAAATGCAAAGAACTTCACCCTGATAAAGGTGGGGACGAAGACAAAATGAAGAGAATGAATTTTTTATATAAAAAAATGGAACAAGGTGTAAAAGTTGCTCATCAGCCTGATTTTGGTACATGGAATAGTTCAGAGGTTGGTTGTGATTTTCCTCCTAATTCTGATACCCTTTATTGCAAGGAATGGCCTAATTGTGCCACTAATCCTTCAGTGCATTGTCCCTGTTTAATGTGCATGCTAAAATTAAGGCATAGAAACAGAAAATTTTTAAGAAGCAGCCCACTTGTGTGGATAGATTGCTATTGCTTTGATTGCTTCAGACAATGGTTTGGGTGTGACTTAACCCAAGAAGCTCTTCATTGCTGGGAGAAGGTTCTTGGAGACACCCCCTACAGGGATCTAAAGCTT
>BAB68817
ATGGACAAAGTGCTGAATAGGGAGGAATCCATGGAGCTCATGGATTTATTAGGCCTTGATAGATCTGCATGGGGAAACATCCCTGTCATGAGAAAAGCTTATCTGAAAAAATGCAAAGAACTTCACCCTGATAAAGGTGGGGACGAAGACAAAATGAAGAGAATGAATTTTTTATATAAAAAAATGGAACAAGGTGTAAAAGTTGCTCATCAGCCTGATTTTGGTACATGGAATAGTTCAGAGGTTGGTTGTGATTTTCCTCCTAATTCTGATACCCTTTATTGCAAGGAATGGCCTAATTGTGCCACTAATCCTTCAGTGCATTGTCCCTGTTTAATGTGCATGCTAAAATTAAGGCATAGAAACAGAAAATTTTTAAGAAGCAGCCCACTTGTGTGGATAGATTGCTATTGCTTTGATTGCTTCAGACAATGGTTTGGGTGTGACTTAACCCAAGAAGCTCTTCATTGCTGGGAGAAGGTTCTTGGAGACACCCCCTACAGGGATCTAAAGCTT
>BAB68811
ATGGACAAAGTGCTGAATAGGGAGGAATCCATGGAGCTCATGGATTTATTAGGCCTTGATAGATCTGCATGGGGAAACATCCCTGTCATGAGAAAAGCTTATCTGAAAAAATGCAAAGAACTTCACCCTGATAAAGGTGGGGACGAAGACAAAATGAAGAGAATGAATTTTTTATATAAAAAAATGGAACAAGGTGTAAAAGTTGCTCATCAGCCTGATTTTGGTACATGGAATAGTTCAGAGGTTGGTTGTGATTTTCCTCCTAATTCTGATACCCTTTATTGCAAGGAATGGCCTAATTGTGCCACTAATCCTTCAGTGCATTGTCCCTGTTTAATGTGCATGCTAAAATTAAGGCATAGAAACAGAAAATTTTTAAGAAGCAGCCCACTTGTGTGGATAGATTGCTATTGCTTTGATTGCTTCAGACAATGGTTTGGGTGTGACTTAACCCAAGAAGCTCTTCATTGCTGGGAGAAGGTTCTTGGAGACACCCCCTACAGGGATCTAAAGCTT
>BAB68805
ATGGACAAAGTGCTGAATAGGGAGGAATCCATGGAGCTCATGGATTTATTAGGCCTTGATAGATCTGCATGGGGAAACATTCCTGTCATGAGAAAAGCTTATCTGAAAAAATGCAAAGAACTTCACCCTGATAAAGGTGGGGACGAAGACAAAATGAAGAGAATGAATTTTTTATATAAAAAAATGGAACAAGGTGTAAAAGTTGCTCATCAGCCTGATTTTGGTACATGGAATAGTTCAGAGGTTGGTTGTGATTTTCCTCCTAATTCTGATACTCTTTATTGCAAGGAATGGCCTAATTGTGCCACTAATCCTTCAGTGCATTGCCCCTGTTTAATGTGCATGCTAAAATTAAGGCATAGAAACAGAAAATTTTTAAGAAACAGCCCACTTGTGTGGATAGATTGCTATTGCTTTGATTGCTTCAGACAATGGTTTGGGTGTGACTTAACCCAAGAAGCTCTTCATTGCTGGGAGAAGGTTCTTGGAGACACCCCCTACAGGGATCTAAAGCTT
>BAB68799
ATGGACAAAGTGCTGAATAGGGAGGAATCCATGGAGCTCATGGATTTATTAGGCCTTGATAGATCTGCATGGGGAAACATTCCTGTCATGAGAAAAGCTTATCTGAAAAAATGCAAAGAACTTCACCCTGATAAAGGTGGGGACGAAGACAAAATGAAGAGAATGAATTTTTTATATAAAAAAATGGAACAAGGTGTAAAAGTTGCTCATCAGCCTGATTTTGGTACATGGAATAGTTCAGAGGTTGGTTGTGATTTTCCTCCTAATTCTGATACTCTTTATTGCAAGGAATGGCCTAATTGTGCCACTAATCCTTCAGTGCATTGCCCCTGTTTAATGTGCATGCTAAAATTAAGGCATAGAAACAGAAAATTTTTAAGAAGCAGCCCACTTGTGTGGATAGATTGCTATTGCTTTGATTGCTTCAGACAATGGTTTGGGTGTGACTTAACCCAAGAAGCTCTTCATTGCTGGGAGAAGGTTCTTGGAGACACCCCCTACAGGGATCTAAAGCTT
>BAB68793
ATGGACAAAGTGCTGAATAGGGAGGAATCCATGGAGCTCATGGATTTATTAGGCCTTGATAGATCTGCATGGGGAAACATTCCTGTCATGAGAAAAGCTTATCTGAAAAAATGCAAAGAACTTCACCCTGATAAAGGTGGGGACGAAGACAAAATGAAGAGAATGAATTTTTTATATAAAAAAATGGAACAAGGTGTAAAAGTTGCTCATCAGCCTGATTTTGGTACATGGAATAGTTCAGAGGTTGGTTGTGATTTTCCTCCTAATTCTGATACTCTTTATTGCAAGGAATGGCCTAATTGTGCCACTAATCCTTCAGTGCATTGCCCCTGTTTAATGTGCATGCTAAAATTAAGGCATAGAAACAGAAAATTTTTAAGAAGCAGCCCACTTGTGTGGATAGATTGCTATTGCTTTGATTGCTTCAGACAATGGTTTGGGTGTGACTTAACCCAAGAAGCTCTTCATTGCTGGGAGAAGGTTCTTGGAGACACCCCCTACAGGGATCTAAAGCTT
>BAB68787
ATGGACAAAGTGCTGAATAGGGAGGAATCCATGGAGCTTATGGATTTATTAGGCCTTGATAGATCTGCATGGGGAAACATTCCTGTCATGAGAAAAGCTTATCTAAAAAAATGCAAAGAACTTCACCCTGATAAAGGTGGGGACGAAGACAAAATGAAGAGAATGAATTTTTTATATAAAAAAATGGAGCAAGGTGTAAAAGTTGCTCATCAGCCTGATTTTGGTACATGGAATAGTTCAGAGGTTAGTTGTGATTTTCCTCCTAATTCTGATACCCTTTATTGCAAGGAATGGCCTAATTGTGCCACTAATCCTTCAGTGCATTGCCCCTGTTTAATGTGCATGCTAAAATTAAGGCATAGAAACAGAAAATTTTTAAGAAGCAGCCCACTTGTGTGGATAGATTGCTATTGCTTTGATTGCTTCAGACAATGGTTTGGGTGTGACTTAACCCAAGAAGCTCTTCATTGCTGGGAGAAGGTTCTTGGAGATACCCCCTACAGGGATCTAAAGCTT
>BAB68781
ATGGACAAAGTGCTGAATAGGGAGGAATCCATGGAGCTTATGGATTTATTAGGCCTTGATAGATCTGCATGGGGAAATATTCCTGTCATGAGAAAAGCTTATCTGAAAAAATGCAAAGAACTCCACCCTGATAAAGGTGGGGACGAAGACAAAATGAAGAGAATGAATTTTTTATATAAAAAAATGGAGCAAGGTGTAAAAGTTGCTCATCAGCCTGATTTTGGTACATGGAATAGTTCAGAGGTTGGTTGTGATTTTCCTCCTAATTCTGATACCCTTTATTGCAAGGAATGGCCTAACTGTGCCACTAATCCTTCAGTGCATTGCCCCTGTTTAATGTGCATGCTAAAATTAAGGCATAAAAACAGAAAATTTTTAAGAAGCAGCCCACTTGTGTGGATAGATTGCTATTGCTTTGATTGCTTCAGACAATGGTTTGGGTGTGACTTAACCCAAGAAGCTCTTCATTGCTGGGAGAAGGTTCTTGGAGACACTCCCTACAGGGATCTAAAGCTT
>BAB68775
ATGGACAAAGTGCTGAATAGGGAGGAATCCATGGAGCTTATGGATTTATTAGGCCTTGATAGATCTGCATGGGGAAATATTCCTGTCATGAGAAAAGCTTATCTGAAAAAATGCAAAGAACTCCACCCTGATAAAGGTGGGGACGAAGACAAAATGAAGAGAATGAATTTTTTATATAAAAAAATGGAGCAAGGTGTAAAAGTTGCTCATCAGCCTGATTTTGGTACATGGAATAGTTCAGAGGTTGGTTGTGATTTTCCTCCTAATTCTGATACCCTTTATTGCAAGGAATGGCCTAACTGTGCCACTAATCCTTCAGTGCATTGCCCCTGTTTAATGTGCATGCTAAAATTAAGACATAAAAACAGAAAATTTTTAAGAAGCAGCCCACTTGTGTGGATAGATTGCTATTGCTTTGATTGCTTCAGACAATGGTTTGGGTGTGACTTAACCCAAGAAGCTCTTCATTGCTGGGAGAAGGTTCTTGGAGACACCCCCTACAGGGATCTAAAGCTT
