# Supplementary material for: FRESCo: finding regions of excess synonymous constraint in diverse viruses
Source: Genome Biol. 2015 Feb 17;16(1):38. doi: 10.1186/s13059-015-0603-7 (PMC4376164; doi:10.1186/s13059-015-0603-7)
Supplement: Additional file 4: — Sequence alignments (zip folder of FASTA alignments). [file 13059_2015_603_MOESM4_ESM.zip › alignments/JCV/VP1.fa.revtrans]

>BAB68893
ATGGCCCCAACAAAAAGAAAAGGAGAAAGGAAGGACCCCGTGCAAGTTCCAAAACTTCTTATAAGAGGAGGAGTAGAAGTTCTAGAAGTTAAAACTGGGGTTGACTCAATTACAGAGGTAGAATGCTTTTTAACTCCAGAAATGGGTGACCCAGATGAGCATCTTAGGGGTTTTAGTAAGTCTATATCTATATCAGATACATTTGAAAGTGACTCCCCAAATAAGGACATGCTTCCTTGTTACAGTGTGGCCAGAATTCCACTACCCAATCTAAATGAGGATCTAACCTGTGGAAATATACTCATGTGGGAGGCTGTGACCTTAAAAACTGAGGTTATAGGGGTGACAACTTTGATGAATGTGCACTCTAATGGGCAAGCAAGTCATGACAATGGTGCAGCAAAGCCAGTGCAGGGCACCAGCTTTCATTTTTTTTCTGTTGGGGGGGAGGCTTTAGAATTACAGGGGGTGGTTTTTAATTACAGAACAACATACCCAGATGGAACAATTTTTCCAAAGAATGCCACAGTGCAATCTCAAGTCATGAACACAGAGCACAAGGCGTACCTAGATAAGAACAAAGCATATCCTGTTGAATGTTGGGTTCCTGATCCCACCAGAAATGAAAACACAAGATATTTTGGGACACTAACAGGAGGAGAAAATGTTCCTCCAGTTCTTCATATAACAAACACTGCCACAACAGTGTTGCTTGATGAATTTGGTGTTGGGCCACTTTGCAAAGGTGACAACTTATATTTGTCAGCTGTTGATGTCTGTGGCATGTTTACTAACAGGTCTGGTTCCCAGCAGTGGAGAGGACTCTCCAGATATTTTAAGGTTCAGCTAAGGAAAAGGAGGGTTAAAAACCCCTACCCAATTTCTTTTCTTCTTACTGATTTAATTAACAGAAGGACTCCTAGAGTTGATGGGCAGCCTATGTATGGCATGGATGCTCAAGTAGAGGAGGTTAGAGTTTTTGAGGGAACAGAGGAGCTTCCAGGGGACCCAGACATGATGAGATACGTTGACAGATATGGACAGTTGCAGACAAAAATGCTG
>AEC14643
ATGGCCCCAACAAAAAGAAAAGGAGAAAGGAAGGACCCCGTGCAAGTTCCAAAACTTCTTATAAGAGGAGGAGTAGAAGTTCTAGAAGTTAAAACTGGGGTTGACTCAATTACAGAGGTAGAATGCTTTTTAACTCCAGAAATGGGTGACCCAGATGAGCATTTTAGGGGTTTTAGTAAGTCAATATCTATATCAGATACATTTGAAAGTGACTCCCCAAATAAGGACATGCTTCCTTGTTACAGTGTGGCCAGAATTCCACTACCCAATCTAAATGAGGATCTAACCTGTGGAAATATACTCATGTGGGAGGCTGTGACCTTAAAAACTGAGGTTATAGGGGTGACAAGTTTGATGAATGTGCACTCTAATGGGCAAGCAACTCATGACAATGGTGCAGGGAAGCCAGTGCAGGGCACCAGCTTTCATTTTTTTTCTGTTGGGGGGGAGGCTTTAGAATTACAGGGGGTGCTTTTTAATTACAGAACAAAGTACCCAGATGGAACAATTTTTCCAAAGAATGCCACAGTGCAATCTCAAGTCATGAACACAGAGCACAAGGCGTACCTAGATAAGAACAAAGCATATCCTGTTGAATGTTGGGTTCCTGATCCCACCAGAAATGAAAACACAAGATATTTTGGGACACTAACAGGAGGAGAAAATGTTCCTCCAGTTCTTCATATAACAAACACTGCCACAACAGTGTTGCTTGATGAATTTGGTGTTGGGCCACTTTGCAAAGGTGACAACTTATACTTGTCAGCTGTTGATGTCTGTGGCATGTTTACTAGCAGGTCTGGTTCCCAGCAGTGGAGAGGACTCTCCAGATATTTTAAGGTTCAGCTAAGGAAAAGAAGGGTTAAAAACCCCTACCCAATTTCTTTCCTTCTTACTGATTTAATTAACAGAAGGACTCCTAGAGTTGATGGGCAGCCTATGTATGGCATGGATGCTCAAGTAGAGGAGGTTAGAGTTTTTGAGGGAACAGAGGAGCTTCCAGGGGACCCAGACATGATGAGATACGTTGACAGATATGGACAGTTGCAGACAAAAATGCTG
>BAB68899
ATGGCCCCAACAAAAAGAAAAGGAGAAAGGAAGGACCCCGTGCAAGTTCCAAAACTTCTTATAAGAGGAGGAGTAGAAGTTCTAGAAGTTAAAACTGGGGTTGACTCAATTACAGAGGTAGAATGCTTTTTAACTCCAGAAATGGGTGACCCAGATGAGCATCTTAGGGGTTTTAGTAAGTCTATATCTATATCAGATACATTTGAAAGTGACTCCCCAAATAAGGACATGCTTCCTTGTTACAGTGTGGCCAGAATTCCACTACCCAATCTAAATGAGGATCTAACCTGTGGAAATATACTCATGTGGGAGGCTGTGACCTTAAAAACTGAGGTTATAGGGGTGACAACTTTGATGAATGTGCACTCTAATGGGCAAGCAGCTCATGACAATGGTGCAGCAAAGCCAGTGCAGGGCACCAGCTTTCATTTTTTTTCTGTTGGGGGGGAGGCTTTAGAATTACAGGGGGTGGTTTTTAATTACAGAACAACGTACCCAGATGGAACAATTTTTCCAAAGAATGCCACAGTGCAATCTCAAGTCATGAACACAGAGCACAAGGCGTACCTAGATAAGAACAAAGCATATCCTGTTGAATGTTGGGTTCCTGATCCCACCAGAAATGAAAACACAAGATATTTTGGGACACTAACAGGAGGAGAAAATGTTCCTCCAGTTCTTCATATAACAAACACTGCCACAACAGTGTTGCTTGATGAATTTGGTGTTGGGCCACTTTGCAAAGGTGACAACTTATATTTGTCAGCTGTTGATGTTTGTGGCATGTTTACTAACAGGTCTGGTTCCCAGCAGTGGAGAGGACTCTCCAGATATTTTAAAGTTCAGCTAAGGAAAAGGAGGGTTAAAAACCCCTACCCAATTTCTTTTCTTCTTACTGATTTAATTAACAGAAGGACTCCTAGAGTTGATGGGCAGCCTATGTATGGCATGGATGCTCAAGTAGAGGAGGTTAGAGTTTTTGAGGGAACAGAGGAGCTTCCAGGGGACCCAGACATGATGAGATACGTTGACAGATATGGACAGTTGCAGACAAAAATGCTG
>AEC14721
ATGGCCCCAACAAAAAGAAAAGGAGAAAGGAAGGACCCCGTGCAAGTTCCAAAACTTCTTATAAGAGGAGGAGTAGAAGTTCTAGAAGTTAAAACTGGGGTTGACTCAATTACAGAGGTAGAATGCTTTTTAACTCCAGAAATGGGTGACCCAGATGAGCATCTTAGGGGTTTTAGTAAGTCAATATCTATATCAGATACATTTGAAAGTGACTCCCCAAATAAGGACATGCTTCCTTGTTACAGTGTGGCCAGAATTCCACTACCCAATCTAAATGAGGATCTAACCTGTGGAAATATACTCATGTGGGAGGCTGTGACCTTAAAAACTGAGGTTATAGGGGTGACAAGTTTGATGAATGTGCACTCTAATGGGCAAGCAACTCATGACAATGGTGCAGGGAAGCCAGTGCAGGGCACCAGCTTTCATTTTTTTTCTGTTGGGGGGGAGGCTTTAGAATTACAGGGGGTGCTTTTTAATTACAGAACAAAGTACCCAGATGGAACAATTTTTCCAAAGAATGCCACAGTGCAATCTCAAGTCATGAACACAGAGCACAAGGCGTACCTAGATAAGAACAAAGCATATCCTGTTGAATGTTGGGTTCCTGATCCCACCAGAAATGAAAACACAAGATATTTTGGGACACTAACAGGAGGAGAAAATGTTCCTCCAGTTCTTCATATAACAAACACTGCCACAACAGTGTTGCTTGATGAATTTGGTGTTGGGCCACTTTGCAAAGGTGACAACTTATACTTGTCAGCTGTTGATGTCTGTGGCATGTTTACTAGCAGGTCTGGTTCCCAGCAGTGGAGAGGACTCTCCAGATATTTTAAGGTTCAGCTAAGGAAAAGAAGGGTTAAAAACCCCTACCCAATTTCTTTCCTTCTTACTGATTTAATTAACAGAAGGACTCCTAGAGTTGATGGGCAGCCTATGTATGGCATGGATGCTCAAGTAGAGGAGGTTAGAGTTTTTGAGGGAACAGAGGAGCTTCCAGGGGACCCAGACATGATGAGATACGTTGACAGATATGGACAGTTGCAGACAAAAATGCTG
>AEC14727
ATGGCCCCAACAAAAAGAAAAGGAGAAAGGAAGGACCCCGTGCAAGTTCCAAAACTTCTTATAAGAGGAGGAGTAGAAGTTCTAGAAGTTAAAACTGGGGTTGACTCAATTACAGAGGTAGAATGCTTTTTAACTCCAGAAATGGGTGACCCAGATGAGCATCTTAGGGGTTTTAGTAAGTCAATATCTATATCAGATACATTTGAAAGTGACTCCCCAAATAAGGACATGCTTCCTTGTTACAGTGTGGCCAGAATTCCACTACCCAATCTAAATGAGGATCTAACCTGTGGAAATATACTCATGTGGGAGGCTGTGACCTTAAAAACTGAGGTTATAGGGGTGACAAGTTTGATGAATGTGCACTCTAATGGGCAAGCAACTCATGACAATGGTGCAGGGAAGCCAGTGCAGGGCACCAGCTTTCATTTTTTTTCTGTTGGGGGGGAGGCTTTAGAATTACAGGGGGTGCTTTTTAATTACAGAACAAAGTACCCAGATGGAACAATTTTTCCAAAGAATGCCACAGTGCAATCTCAAGTCATGAACACAGAGCACAAGGCGTACCTAGATAAGAACAAAGCATATCCTGTTGAATGTTGGGTTCCTGATCCCACCAGAAATGAAAACACAAGATATTTTGGGACACTAACAGGAGGAGAAAATGTTCCTCCAGTTCTTCATATAACAAACACTGCCACAACAGTGTTGCTTGATGAATTTGGTGTTGGGCCACTTTGCAAAGGTGACAACTTATACTTGTCAGCTGTTGATGTCTGTGGCATGTTTACTAACAGGTCTGGTTCCCAGCAGTGGAGAGGACTCTCCAGATATTTTAAGGTTCAGCTAAGGAAAAGAAGGGTTAAAAACCCCTACCCAATTTCTTTCCTTCTTACTGATTTAATTAACAGAAGGACTCCTAGAGTTGATGGGCAGCCTATGTATGGCATGGATGCTCAAGTAGAGGAGGTTAGAGTTTTTGAGGGAACAGAGGAGCTTCCAGGGGACCCAGACATGATGAGATACGTTGACAGATATGGACAGTTGCAGACAAAAATGCTG
>AEC14649
ATGGCCCCAACAAAAAGAAAAGGAGAAAGGAAGGACCCCGTGCAAGTTCCAAAACTTCTTATAAGAGGAGGAGTAGAAGTTCTAGAAGTTAAAACTGGGGTTGACTCAATTACAGAGGTAGAATGCTTTTTAACTCCAGAAATGGGTGACCCAGATGAGCATTTTAGGGGTTTTAGTAAGTCAATATCTATATCAGATACATTTGAAAGTGACTCCCCAAATAAGGACATGCTTCCTTGTTACAGTGTGGCCAGAATTCCACTACCCAATCTAAATGAGGATCTAACCTGTGGAAATATACTCATGTGGGAGGCTGTGACCTTAAAAACTGAGGTTATAGGGGTGACAAGTTTGATGAATGTGCACTCTAATGGGCAAGCAACTCATGACAATGGTGCAGGGAAGCCAGTGCAGGGCACCAGCTTTCATTTTTTTTCTGTTGGGGGGGAGGCTTTAGAATTACAGGGGGTGCTTTTTAATTACAGAACAAAGTACCCAGATGGAACAATTTTTCCAAAGAATGCCACAGTGCAATCTCAAGTCATGAACACAGAGCACAAGGCGTACCTAGATAAGAACAAAGCATATCCTGTTGAATGTTGGGTTCCTGATCCCACCAGAAATGAAAACACAAGATATTTTGGGACACTAACAGGAGGAGAAAATGTTCCTCCAGTTCTTCATATAACAAACACTGCCACAACAGTGTTGCTTGATGAATTTGGTGTTGGGCCACTTTGCAAAGGTGACAACTTATACTTGTCAGCTGTTGATGTCTGTGGCATGTTTACTAACAGGTCTGGTTCCCAGCAGTGGAGAGGACTCTCCAGATATTTTAAGGTTCAGCTAAGGAAAAGAAGGGTTAAAAACCCCTACCCAATTTCTTTCCTTCTTACTGATTTAATTAACAGAAGGACTCCTAGAGTTGATGGGCAGCCTATGTATGGCATGGATGCTCAAGTAGAGGAGGTTAGAGTTTTTGAGGGAACAGAGGAGCTTCCAGGGGACCCAGACATGATGAGATACGTTGACAGATATGGACAGTTGCAGACAAAAATGCTG
>BAC03095
ATGGCCCCAACAAAAAGAAAAGGAGAAAGGAAGGACCCCGTGCAAGTTCCAAAACTTCTTATAAGAGGAGGAGTAGAAGTTCTAGAAGTTAAAACTGGGGTTGACTCAATTACAGAGGTAGAATGCTTTTTAACTCCAGAAATGGGTGACCCAGATGAGCATCTTAGGGGTTTTAGTAAGTCAATTTCTATATCAGATACATTTGAAAGTGACTCCCCACATAAGGACATGCTTCCTTGTTACAGTGTGGCCAGAATTCCACTACCCAATCTAAATGAGGATCTAACTTGTGGAAATATACTAATGTGGGAGGCTGTGACCTTAAAAACTGAGGTTTTAGGGGTGACAACTTTGATGAATGTGCACTCTAATGGTCAAGCAACTCATGACAATGGTGCAGGAAAGCCAGTGCAGGGCACCAGCTTTCATTTTTTTTCTGTTGGGGGGGAGGCTTTAGAATTACAGGGGGTGGTTTTTAATTACAGAACAAAGTACCCAGATGGAACAATTTTTCCAAAGAATGCAACAGTGCAATCTCAAGTAATGAACACAGAGCACAAGGCGTACCTAGATAAGAACAAAGCATATCCTGTTGAATGTTGGGTTCCTGATCCCACCAGAAATGAAAACACAAGATATTTTGGGACACTAACAGGAGGAGAAAATGTTCCTCCAGTTCTTCATATAACAAACACTGCCACAACAGTGCTGCTTGATGAATTTGGTGTTGGGCCACTTTGCAAAGGTGACAACTTGTATTTGTCAGCTGTTGATGTTTGTGGCATGTTTACTAACAGATCTGGTTCCCAGCAGTGGAGAGGACTGTCCAGATATTTTAAGGTTCAGCTAAGAAAAAGGAGGGTTAAAAACCCCTACCCAATTTCTTTCCTTCTTACTGATTTAATTAACAGAAGGACCCCTAGAGTTGATGGGCAGCCTATGTATGGCATGGATGCTCAAATAGAGGAGGTTAGAGTTTTTGAGGGGACAGAGGAACTCCCAGGGGACCCAGACATGATGAGATATGTTGACAGATATGGACAGTTGCAGACAAAGATGCTG
>BAC15635
ATGGCCCCAACAAAAAGAAAAGGAGAAAGGAAGGACCCCGTGCAAGTTCCAAAACTTCTTATAAGAGGAGGAGTAGAAGTTCTAGAAGTTAAAACTGGGGTTGACTCAATTACAGAGGTAGAATGCTTTTTAACTCCAGAAATGGGTGACCCAGATGAGCATCTTAGGGGTTTTAGTAAGTCAATTTCTATATCAGATACATTTGAAAGTGACTCCCCAAATAAGGACATGCTTCCTTGTTACAGTGTGGCCAGAATTCCACTACCCAATCTAAATGAGGATCTAACCTGTGGAAATATACTAATGTGGGAGGCTGTGACCTTAAAAACTGAGGTTCTAGGGGTGACAACTTTGATGAATGTGCACTCTAATGGTCAAGCAACTCATGACAATGGTGCAGGAAAGCCAGTGCAGGGCACCAGCTTTCATTTTTTTTCTGTTGGGGGGGAGGCTTTAGAATTACAGGGGGTGGTTTTTAATTACAGAACAAAGTACCCAGATGGAACAATTTTTCCAAAGAATGCAACAGTGCAATCTCAAGTAATGAACACAGAGCACAAGGCGTACCTAGATAAGAACAAAGCATATCCTGTTGAATGTTGGGTTCCTGATCCCACCAGAAATGAAAACACAAGATATTTTGGGACACTAACAGGAGGAGAAAATGTTCCTCCAGTTCTTCATATAACAAACACTGCCACAACAGTGCTGCTTGATGAATTTGGTGTTGGGCCACTTTGCAAAGGTGACAACTTGTATTTGTCAGCTGTTGATGTTTGTGGAATGTTTACTAACAGATCTGGTTCCCAGCAGTGGAGAGGACTGTCCAGATATTTTAAGGTTCAGCTCAGAAAAAGGAGGGTTAAAAACCCCTACCCAATTTCTTTCCTTCTTACTGATTTGATTAACAGAAGGACCCCTAGAGTTGATGGGCAGCCTATGTATGGTATGGATGCTCAGGTAGAGGAGGTTAGAGTTTTTGAGGGGACAGAGGAACTTCCAGGGGACCCAGACATGATGAGATATGTTGACAGATATGGACAGTTGCAAACAAAGATGCTG
>BAB93032
ATGGCCCCAACAAAAAGAAAAGGAGAAAGGAAGGACCCCGTGCAAGTTCCAAAACTTCTTATAAGAGGAGGAGTAGAAGTTCTAGAAGTTAAAACTGGGGTTGACTCAATTACAGAGGTAGAATGCTTTTTAACTCCAGAAATGGGTGACCCAGATGAGCATCTTAGGGGTTTTAGTAAGTCAATATCTATATCAGATACATTTGAAAGTGACTCCCCAAATAAGGACATGCTTCCTTGTTACAGTGTGGCCAGAATTCCACTACCCAATCTAAATGAGGATCTAACCTGTGGAAATATACTCATGTGGGAGGCTGTGACCTTAAAAACTGAGGTTATAGGGGTGACAAGTTTGATGAATGTGCACTCTAATGGGCAAGCAACTCATGACAATGGTGCAGGGAAGCCAGTGCAGGGCACCAGCTTTCATTTTTTTTCTGTTGGGGGGGAGGCTTTAGAATTACAGGGGGTGGTTTTTAATTACAGAACAAAGTACCCAGATGGAACAATTTTTCCAAAGAATGCCACAGTGCAATCTCAAGTCATGAACACAGAGCACAAGGCGTACCTTGATAAGAACAAAGCATATCCTGTTGAATGTTGGGTTCCTGATCCCACCAGAAATGAAAACACAAGATATTTTGGGACACTAACAGGAGGAGAAAATGTTCCTCCAGTTCTTCATATAACAAACACTGCCACAACAGTGTTGCTTGATGAATTTGGTGTTGGGCCACTTTGCAAAGGTGACAACTTATACTTGTCAGCTGTTGATGTCTGTGGCATGTTTACTAACAGGTCTGGTTCCCAGCAGTGGAGAGGACTCTCCAGATATTTTAAGGTTCAGCTAAGGAAAAGGAGGGTTAAAAACCCCTACCCAATTTCTTTCCTTCTTACTGATTTAATTAACAGAAGGACTCCTAGAGTTGATGGGCAGCCTATGTATGGCATGGATGCTCAAGTAGAGGAGGTTAGAGTTTTTGAGGGAACAGAGGAGCTTCCAGGGGACCCAGACATGATGAGATACGTTGACAGATATGGACAGTTGCAGACAAAAATGCTG
>AEC15339
ATGGCCCCAACAAAAAGAAAAGGAGAAAGGAAGGACCCCGTGCAAGTTCCAAAACTTCTTATAAGAGGAGGAGTAGAAGTTCTAGAAGTTAAAACTGGGGTTGACTCAATTACAGAGGTAGAATGCTTTTTAACTCCAGAAATGGGTGACCCAGATGAGCATCTTAGGGGTTTTAGTAAGTCAATATCTATATCAGATACATTTGAAAGTGACTCCCCAAATAAGGACATGCTTCCTTGTTACAGTGTGGCCAGAATTCCACTACCCAATCTAAATGAGGATCTAACCTGTGGAAATATACTCATGTGGGAGGCTGTGACCTTAAAAACTGAGGTTATAGGGGTGACAAGTTTGATGAATGTGCACTCTAATGGGCAAGCAACTCATGACAATGGTGCAGGGAAGCCAGTGCAGGGCACCAGCTTTCATTTTTTTTCTGTTGGGGGGGAGGCTTTAGAATTACAGGGGGTGCTTTTTAATTACAGAACAAAGTACCCAGATGGAACAATTTTTCCAAAGAATGCCACAGTGCAATCTCAAGTCATGAACACAGAGCACAAGGCGTACCTAGATAAGAACAAAGCATATCCTGTTGAATGTTGGGTTCCTGATCCCACCAGAAATGAAAACACAAGATATTTTGGGACACTAACAGGAGGAGAAAATGTTCCTCCAGTTCTTCATATAACAAACACTGCCACAACAGTGTTGCTTGATGAATTTGGTGTTGGGCCACTTTGCAAAGGTGACAACTTATACTTGTCAGCTGTTGATGTCTGTGGCATGTTTACTAACAGGTTAGGTTCCCAGCAGTGGAGAGGACTCTCCAGATATTTTAAGGTTCAGCTAAGGAAAAGGAGGGTTAAAAACCCCTACCCAATTTCTTTCCTTCTTACTGATCTAATTAACAGAAGGACTCCTAGAGTTGATGGGCAGCCTATGTATGGCATGGATGCTCAAGTAGAGGAGGTTAGAGTTTTTGAGGGAACAGAGGAGCTTCCAGGGGACCCAGACATGATGAGATATGTTGACAAATATGGACAGTTGCAGACAAAAATGCTG
>BAE03130
ATGGCCCCAACAAAAAGAAAAGGAGAAAGGAAGGACCCCGTGCAAGTTCCAAAACTTCTTATAAGAGGAGGAGTAGAAGTTCTAGAAGTTAAAACTGGGGTTGACTCAATTACAGAGGTAGAATGCTTTTTAACTCCAGAAATGGGTGACCCAGATGAGCATCTTAGGGGTTTTAGTAAGTCAATTTCTATATCAGATACATTTGAAAGTGACTCCCCAAATAAGGACATGCTTCCTTGTTACAGTGTGGCCAGAATTCCACTACCCAATCTAAATGAGGATCTTACCTGTGGAAATATACTAATGTGGGAGGCTGTAACCTTAAAAACTGAGGTCATAGGGGTGACAACTTTGATGAATGTGCACTCTAATGGTCAAGCAACTCATGACAATGGTGCAGCAAAGCCAGTGCAGGGCACCAGCTTTCATTTTTTTTCTGTTGGGGGGGAGGCTTTAGAATTACAGGGGGTGGTTTTTAATTACAGAACAACGTACCCAGATGGAACAATTTTTCCAAAGAATGCAACAGTGCAATCTCAAGTAATGAACACAGAGCACAAGGCGTACCTAGATAAGAACAAAGCATATCCTGTTGAATGTTGGGTTCCTGATCCCACCAGAAATGAAAACACAAGATATTTTGGGACACTAACAGGAGGAGAAAATGTTCCTCCAGTTCTTCATATAACAAACACTGCCACAACAGTGCTGCTTGATGAATTTGGTGTTGGGCCACTTTGCAAAGGTGACAACTTGTATTTGTCAGCTGTTGATGTTTGTGGCATGTTTACTAACAGATCTGGTTCCCAGCAGTGGAGAGGACTCTCCAGATATTTTAAGGTGCAGCTAAGAAAAAGGAGGGTTAAAAACCCCTACCCAATTTCTTTCCTTCTTACTGACTTAATTAACAGAAGGACCCCTAGAGTTGATGGGCAGCCTATGTATGGCATGGATGCTCAAATAGAGGAGGTTAGAGTTTTTGAGGGGACAGAGCAACTTCCAGGGGACCCAGATATGATGAGATATGTTGACAAATATGGACAGTTGCAGACAAAAATGCTG
>BAC81910
ATGGCCCCAACAAAAAGAAAAGGAGAAAGGAAGGACCCCGTGCAAGTTCCAAAACTTCTTATAAGAGGAGGAGTAGAAGTTCTAGAAGTTAAAACTGGGGTTGACTCAATTACAGAGGTAGAATGCTTTTTAACTCCAGAAATGGGTGACCCAGATGAGCATCTTAGGGGTTTTAGTAAGTCAATTTCTATATCAGATACATTTGAAAGTGACTCCCCAAATAAGGACATGCTTCCTTGTTACAGTGTGGCCAGAATTCCACTACCCAATCTAAATGAGGATCTAACCTGTGGAAATATACTAATGTGGGAGGCTGTGACCTTAAAAACTGAGGTTCTAGGGGTGACAACTTTGATGAATGTGCACTCTAATGGTCAAGCAACTCATGACAATGGTGCAGGAAAGCCAGTGCAGGGCACCAGCTTTCATTTTTTTTCTGTTGGGGGGGAGGCTTTAGAATTACAGGGGGTGGTTTTTAATTACAGAACAAAGTACCCAGATGGAACAATTTTTCCAAAGAATGCAACAGTGCAATCTCAAGTAATGAACACAGAGCACAAGGCGTACCTAGATAAGAACAAAGCATATCCTGTTGAATGTTGGGTTCCTGATCCCACCAGAAATGAAAACACAAGATATTTTGGGACACTAACAGGAGGAGAAAATGTTCCTCCAGTTCTTCATATAACAAACACTGCCACAACAGTGCTGCTTGATGAATTTGGTGTTGGGCCACTTTGCAAAGGTGACAACTTGTATTTGTCAGCTGTTGATGTTTGTGGAATGTTTACTAACAGATCTGGTTCCCAGCAGTGGAGAGGACTGTCCAGATATTTTAAGGTTCAGCTGAGAAAAAGGAGGGTTAAAAACCCCTACCCAATTTCTTTCCTTCTTACTGATTTGATTAATAGAAGGACCCCTAGAGTTGATGGGCAGCCTATGTATGGTATGGATGCTCAGGTAGAGGAGGTTAGAGTTTTTGAGGGGACAGAGGAACTTCCAGGGGACCCAGACATGATGAGATATGTTGACAGATATGGACAGTTGCAAACAAAGATGCTG
>AEC15333
ATGGCCCCAACAAAAAGAAAAGGAGAAAGGAAGGACCCCGTGCAAGTTCCAAAACTTCTTATAAGAGGAGGAGTAGAAGTTCTAGAAGTTAAAACTGGGGTTGACTCAATTACAGAGGTAGAATGCTTTTTAACTCCAGAAATGGGTGACCCAGATGAGCATCTTAGGGGTTTTAGTAAGTCAATATCTATATCAGATACATTTGAAAGTGACTCCCCAAATAAGGACATGCTTCCTTGTTACAGTGTGGCCAGAATTCCACTACCCAATCTAAATGAGGATCTAACCTGTGGAAATATACTCATGTGGGAGGCTGTGACCTTAAAAACTGAGGTTATAGGGGTGACAAGTTTGATGAATGTGCACTCTAATGGGCAAGCAACTCATGACAATGGTGCAGGGAAGCCAGTGCAGGGCACCAGCTTTCATTTTTTTTCTGTTGGGGGGGAGGCTTTAGAATTACAGGGGGTGCTTTTTAATTACAGAACAAAGTACCCAGATGGAACAATTTTTCCAAAGAATGCCACAGTGCAATCTCAAGTCATGAACACAGAGCACAAGGCGTACCTAGATAAGAACAAAGCATATCCTGTTGAATGTTGGGTTCCTGATCCCACCAGAAATGAAAACACAAGATATTTTGGGACACTAACAGGAGGAGAAAATGTTCCTCCAGTTCTTCATATAACAAACACTGCCACAACAGTGTTGCTTGATGAATTTGGTGTTGGGCCACTTTGCAAAGGTGACAACTTATACTTGTCAGCTGTTGATGTCTGTGGCATGTTTACTAACAGGTTAGGTTCCCAGCAGTGGAGAGGACTCTCCAGATATTTTAAGGTTCAGCTAAGGAAAAGGAGGGTTAAAAACCCCTACCCAATTTCTTTCCTTCTTACTGATCTAATTAACAGAAGGACTCCTAGAGTTGATGGGCAGCCTATGTATGGCATGGATGCTCAAGTAGAGGAGGTTAGAGTTTTTGAGGGAACAGAGGAGCTTCCAGGGGACCCAGACATGATGAGATATGTTGACAAATATGGACAGTTGCAGACAAAAATGCTG
>BAE02986
ATGGCCCCAACAAAAAGAAAAGGAGAAAGGAAGGACCCCGTGCAAGTTCCAAAACTTCTTATAAGAGGAGGAGTAGAAGTTCTAGAAGTTAAAACTGGGGTTGACTCAATTACAGAGGTAGAATGCTTTTTAACTCCAGAAATGGGTGACCCAGATGAGCATCTTAGGGGTTTTAGTAAGTCAATTTCTATATCAGATACATTTGAAAGTGACTCCCCAAATAAGGACATGCTTCCTTGTTACAGTGTGGCCAGAATTCCACTACCCAATCTAAATGAGGATCTTACCTGTGGAAATATACTAATGTGGGAGGCTGTAACCTTAAAAACTGAGGTCATAGGGGTGACAACTTTAATGAATGTGCACTCTAATGGTCAAGCAACTCATGACAATGGTGCAGCAAAGCCAGTGCAGGGCACCAGCTTTCATTTTTTTTCTGTTGGGGGGGAGGCTTTAGAATTACAGGGGGTGGTTTTTAATTACAGAACAACGTACCCAGATGGAACAATTTTTCCAAAGAATGCAACAGTGCAATCTCAAGTAATGAACACAGAGCACAAGGCGTACCTAGATAAGAACAAAGCATATCCTGTTGAATGTTGGGTTCCTGATCCCACCAGAAATGAAAACACAAGATATTTTGGGACACTAACAGGAGGAGAAAATGTTCCTCCAGTTCTTCATATAACAAACACTGCCACAACAGTGCTGCTTGATGAATTTGGTGTTGGGCCACTTTGCAAAGGTGACAACTTGTATTTGTCAGCTGTTGATGTTTGTGGCATGTTTACTAACAGATCTGGTTCCCAGCAGTGGAGAGGACTCTCCAGATATTTTAAGGTTCAGCTAAGAAAAAGGAGGGTCAAAAACCCCTACCCAATTTCTTTCCTTCTTACTGACTTAATTAACAGAAGGACCCCTAGAGTTGATGGGCAGCCTATGTATGGCATGGATGCTCAAATAGAGGAGGTTAGAGTTTTTGAGGGGACAGAGCAACTTCCAGGGGACCCAGATATGATGAGATATGTTGACAGATATGGACAGTTGCAGACAAAAATGCTG
>BAB68809
ATGGCCCCAACAAAAAGAAAAGGAGAAAGGAAGGACCCCGTGCAAGTTCCAAAACTTCTTATAAGAGGAGGAGTAGAAGTTCTAGAAGTTAAAACTGGGGTTGACTCAATTACAGAGGTAGAATGCTTTTTAACTCCAGAAATGGGTGACCCAGATGAGCATCTTAGGGGTTTTAGTAAGTCAATTTCTATATCAGATACATTTGAAAGTGACTCCCCAAATAAGGACATGCTTCCTTGTTACAGTGTGGCCAGAATTCCACTACCCAATCTAAATGAGGATCTAACCTGTGGAAATATACTAATGTGGGAGGCTGTGACCTTAAAAACTGAGGTTATAGGGGTGACAACCTTGATGAATGTGCACTCTAATGGTCAAGCAGCTCATGACAATGGTGCAGGAAAGCCAGTGCAGGGCACCAGCTTTCATTTTTTTTCTGTTGGGGGGGAGGCTTTAGAATTACAGGGGGTGGTTTTTAATTACAGAACAAAGTACCCAGATGGAACAATTTTTCCAAAGAATGCAACAGTGCAATCTCAAGTAATGAACACAGAGCACAAGGCGTACCTAGATAAGAACAAAGCATATCCTGTTGAATGTTGGGTTCCTGATCCCACCAGAAATGAAAACACAAGATATTTTGGGACATTAACAGGAGGAGAAAATGTTCCTCCAGTTCTTCATATAACAAACACTGCCACAACAGTGCTGCTTGATGAATTTGGTGTTGGGCCACTTTGCAAAGGTGACAACTTGTATTTGTCAGCTGTTGATGTTTGTGGCATGTTTACTAACAGATCTGGTTCCCAGCAGTGGAGAGGACTGTCCAGATATTTTAAGGTTCAGCTAAGAAAAAGGAGGGTTAAAAACCCCTACCCAATTTCTTTCCTTCTTACTGATTTAATTAACAGAAGGACCCCTAGAGTTGATGGGCAGCCTATGTATGGCATGGATGCTCAGGTAGAGGAGGTTAGAGTGTTTGAGGGGACAGAGGAACTTCCAGGGGACCCAGACATGATGAGATATGTTGACAGATATGGACAGTTGCAGACAAAGATGCTG
>BAE02980
ATGGCCCCAACAAAAAGAAAAGGAGAAAGGAAGGACCCCGTGCAAGTTCCAAAACTTCTTATAAGAGGAGGAGTAGAAGTTCTAGAAGTTAAAACTGGGGTTGACTCAATTACAGAGGTAGAATGCTTTTTAACTCCAGAAATGGGTGACCCAGATGAGCATCTTAGGGGTTTTAGTAAGTCAATTTCTATATCAGATACATTTGAAAGTGACTCCCCAAATAAGGACATGCTTCCTTGTTACAGTGTGGCCAGAATTCCACTACCCAATCTAAATGAGGACCTTACCTGTGGAAATATACTAATGTGGGAGGCTGTAACCTTAAAAACTGAGGTCATAGGGGTGACAACTTTGATGAATGTGCACTCTAATGGTCAAGCAACTCATGACAATGGTGCAGCGAAGCCAGTGCAGGGCACCAGCTTTCATTTTTTTTCTGTTGGGGGGGAGGCTTTAGAATTACAGGGAGTGGTTTTTAATTACAGAACAACGTACCCAGATGGAACAATTTTTCCAAAGAATGCAACAGTACAATCTCAAGTAATGAACACAGAGCACAAGGCGTACCTAGATAAGAACAAAGCATATCCTGTTGAATGTTGGGTTCCTGATCCCACCAGAAATGAAAACACAAGATATTTTGGGACACTAACAGGAGGAGAAAATGTTCCTCCAGTTCTTCATATAACAAACACTGCCACAACAGTGCTGCTTGATGAATTTGGTGTTGGGCCACTTTGCAAAGGTGACAACTTGTATTTGTCAGCTGTTGATGTTTGTGGCATGTTTACTAACAGATCTGGTTCCCAGCAGTGGAGAGGACTCTCCAGATATTTTAAGGTTCAGCTAAGAAAAAGGAGGGTTAAAAACCCCTACCCAATTTCTTTCCTTCTTACTGACTTAATTAACAGAAGGACCCCTAGAGTTGATGGGCAGCCTATGTATGGCATGGATGCTCAAATAGAGGAGGTTAGAGTTTTTGAGGGGACAGAGCAACTTCCAGGGGACCCAGATATGATGAGATATGTTGACAGATATGGACAGTTGCAGACAAAAATGCTG
>BAF40781
ATGGCCCCAACAAAAAGAAAAGGAGAAAGGAAGGACCCCGTGCAAGTTCCAAAACTTCTTATAAGAGGAGGAGTAGAAGTTCTAGAAGTTAAAACTGGGGTTGACTCAATTACAGAGGTAGAATGCTTTTTAACTCCAGAAATGGGTGACCCAGATGAGCATCTTAGGGGTTTTAGTAAGTCAATTTCTATATCAGATACATTTGAAAGTGACTCCCCAAATAAGGACATGCTTCCTTGTTACAGTGTGGCCAGAATTCCACTACCCAATCTAAATGAGGATCTAACCTGTGGAAATATACTAATGTGGGAGGCTGTGACCTTAAAAACTGAGGTTATAGGGGTGACAACTTTGATGAATGTGCACTCTAATGGTCAAGCAGCTCATGACAATGGTGCAGGAAAGCCAGTGCAGGGCACCAGCTTTCATTTTTTTTCTGTTGGGGGGGAGGCTTTAGAATTACAGGGGGTGGTTTTTAATTACAGAACAAAGTACCCAGATGGAACAATTTTTCCAAAGAATGCAACAGTGCAATCTCAAGTAATGAACACAGAGCACAAGGCGTACCTAGATAAGAACAAAGCATATCCTGTTGAATGTTGGGTTCCTGATCCCACCAGAAATGAAAACACAAGATATTTTGGGACACTAACAGGAGGAGAAAATGTTCCTCCAGTTCTTCATATAACAAACACTGCCACAACAGTGCTGCTTGATGAATTTGGTGTTGGGCCACTTTGCAAAGGTGACAACTTGTATTTGTCAGCTGTTGATGTTTGTGGCATGTTTACTAACAGATCTGGTTCCCAGCAGTGGAGAGGACTGTCCAGATATTTTAAGGTTCAGCTAAGAAAAAGGAGGGTTAAAAACCCCTACCCAATTTCTTTCCTTCTTACTGATTTAATTAACAGAAGGACCCCTAGAGTTGATGGGCAGCCTATGTATGGCATGGATGCTCAGGTAGAGGAGGTTAGAGTGTTTGAGGGGACAGAGGAACTTCCAGGGGACCCAGACATGATGAGATATGTTGACAGATATGGACAGTTGCAGACAAAGATGCTG
>BAF40787
ATGGCCCCAACAAAAAGAAAAGGAGAAAGGAAGGACCCCGTGCAAGTTCCAAAACTTCTTATAAGAGGAGGAGTAGAAGTTCTAGAAGTTAAAACTGGGGTTGACTCAATTACAGAGGTAGAATGCTTTTTAACTCCAGAAATGGGTGACCCAGATGAGCATCTTAGGGGTTTTAGTAAGTCAATTTCTATATCAGATACATTTGAAAGTGACTCCCCAAATAAGGACATGCTTCCTTGTTACAGTGTGGCCAGAATTCCACTACCCAATCTAAATGAGGATCTAACCTGTGGAAATATACTAATGTGGGAGGCTGTGACCTTAAAAACTGAGGTTATAGGGGTGACAACTTTGATGAATGTGCACTCTAATGGTCAAGCAGCTCATGACAATGGTGCAGGAAAGCCAGTGCAGGGCACCAGCTTTCATTTTTTTTCTGTTGGGGGGGAGGCTTTAGAATTACAGGGGGTGGTTTTTAATTACAGAACAAAGTACCCAGATGGAACAATTTTTCCAAAGAATGCAACAGTGCAATCTCAAGTAATGAACACAGAGCACAAGGCGTACCTAGATAAGAACAAAGCATATCCTGTTGAATGTTGGGTTCCTGATCCCACCAGAAATGAAAACACAAGATATTTTGGGACACTAACAGGAGGAGAAAATGTTCCTCCAGTTCTTCATATAACAAACACTGCCACAACAGTGCTGCTTGATGAATTTGGTGTTGGGCCACTTTGCAAAGGTGACAACTTGTATTTGTCAGCTGTTGATGTTTGTGGCATGTTTACTAACAGATCTGGTTCCCAGCAGTGGAGAGGACTGTCCAGATATTTTAAGGTTCAGCTAAGAAAAAGGAGGGTTAAAAACCCCTACCCAATTTCTTTCCTTCTTACTGATTTAATTAACAGAAGGACCCCTAGAGTTGATGGGCAGCCTATGTATGGCATGGATGCTCAGGTAGAGGAGGTTAGAGTGTTTGAGGGGACAGAGGAACTTCCAGGGGACCCAGACATGATGAGATATGTTGACAGATATGGACAGTTGCAGACAAAGATGCTG
>BAD06120
ATGGCCCCAACAAAAAGAAAAGGAGAAAGGAAGGACCCCGTGCAAGTTCCAAAACTTCTTATAAGAGGAGGAGTAGAAGTTCTAGAAGTTAAAACTGGGGTTGACTCAATTACAGAGGTAGAATGCTTTTTAACTCCAGAAATGGGTGACCCAGATGAGCATCTTAGGGGTTTTAGTAAGTCAATTTCTATATCAGATACATTTGAAAGTGACTCCCCAAATAAGGACATGCTTCCTTGTTACAGTGTGGCCAGAATTCCACTACCCAATCTAAATGAGGATCTAACCTGTGGAAATATACTAATGTGGGAGGCTGTGACCTTAAAAACTGAGGTTTTAGGGGTGACAACTTTGATGAATGTGCATTCTAATGGACAAGCAACTCATGACAATGGTGCAGGAAAGCCAGTGCAGGGCACCAGCTTTCATTTTTTTTCTGTTGGGGGGGAGGCTTTAGAATTACAGGGGGTGGTTTTTAATTACAGAACAAAGTACCCAGATGGAACAATTTTTCCAAAGAATGCAACAGTGCAATCTCAAGTCATGAACACAGAGCACAAGGCGTACCTAGATAAGAACAAAGCATATCCTGTTGAATGTTGGGTTCCTGATCCCACCAGAAATGAAAACACAAGATATTTTGGGACACTAACAGGAGGAGAAAATGTTCCTCCAGTTCTTCATATAACCAACACTGCCACAACAGTGCTGCTTGATGAATTTGGTGTTGGACCACTTTGCAAAGGTGACAACTTGTATTTGTCAGCTGTTGATGTTTGTGGCATGTTTACTAACAGATCTGGTTCCCAGCAGTGGAGAGGACTGTCCAGATATTTTAAGGTTCAGCTAAGAAAAAGGAGGGTTAAAAACCCCTACCCAATTTCTTTTCTTCTTACTGATTTAATTAACAGAAGGACCCCTAGAGTTGATGGGCAGCCTATGTATGGCATGGATGCTCAGATAGAGGAGGTTAGAGTTTTTGAGGGGACAGAGGAACTTCCAGGGGACCCAGACATGATGAGATATGTTGACAGATATGGACAATTGCAGACAAAGATGCTG
>BAD06126
ATGGCCCCAACAAAAAGAAAAGGAGAAAGGAAGGACCCCGTGCAAGTTCCAAAACTTCTTATAAGAGGAGGAGTAGAAGTTCTAGAAGTTAAAACTGGGGTTGACTCAATTACAGAGGTAGAATGCTTTTTAACTCCAGAAATGGGTGACCCAGATGAGCATCTTAGGGGTTTTAGTAAGTCAATTTCTATATCAGATACATTTGAAAGTGACTCCCCAAATAAGGACATGCTTCCTTGTTACAGTGTGGCAAGAATTCCACTACCCAATCTAAATGAGGATCTAACCTGTGGAAATATACTAATGTGGGAGGCTGTGACCTTAAAAACTGAGGTTCTAGGGGTGACAACTTTGATGAATGTGCACTCTAATGGTCAAGCAACCCATGACAATGGTGCAGGAAAGCCAGTGCAGGGCACCAGCTTTCATTTTTTTTCTGTTGGGGGGGAGGCTTTAGAATTACAGGGGGTGGTTTTTAATTACAGAACTAAGTACCCAGATGGAACAATTTTTCCAAAGAATGCAACAGTGCAATCTCAAGTAATGAACACAGAGCACAAGGCGTACCTAGATAAGAACAAAGCATATCCTGTTGAATGTTGGGTTCCTGATCCCACCAGAAATGAAAACACAAGATATTTTGGGACACTAACAGGAGGAGAAAATGTCCCTCCAGTTCTTCATATAACAAACACTGCCACAACAGTGCTGCTTGATGAATTTGGTGTTGGGCCACTTTGCAAAGGTGACAACTTGTATTTGTCAGCTGTTGATGTTTGTGGCATGTTTACTAACAGATCTGGTTCCCAGCAGTGGAGAGGACTGTCCAGATATTTTAAGGTTCAGCTCAGAAAAAGGAGGGTTAAAAACCCCTACCCAATATCTTTCCTTCTTACTGATTTAATTAACAGAAGGACCCCTAGAGTTGATGGGCAGCCTATGTATGGCATGGATGCTCAGGTTGAGGAGGTTAGAGTTTTTGAGGGGACAGAGGAACTTCCAGGGGACCCAGACATGATGAGATATGTTGACAGATATGGACAGTTGCAGACAAAGATGCTG
>AEC15435
ATGGCCCCAACAAAAAGAAAAGGAGAAAGGAAGGACCCCGTGCAAGTTCCAAAACTTCTTATAAGAGGAGGAGTAGAAGTTCTAGAAGTTAAAACTGGGGTTGACTCAATTACAGAGGTAGAATGCTTTTTAACTCCAGAAATGGGTGACCCAGATGAGCATCTTAGGGGTTTTAGTAAGTCAATATCTATATCAGATACATTTGAAAGTGACTCCCCAAATAAGGACATGCTTCCTTGTTACAGTGTGGCCAGAATTCCACTACCCAATCTAAATGAGGATCTAACCTGTGGAAATATACTCATGTGGGAGGCTGTGACCTTAAAAACTGAGGTTATAGGGGTGACAAGTTTGATGAATGTGCACTCTAATGGGCAAGCAACTCATGACAATGGTGCAGGGAAGCCAGTGCAGGGCACCAGCTTTCATTTTTTTTCTGTTGGGGGGGAGGCTTTAGAATTACAGGGGGTGCTTTTTAATTACAGAACAAAGTACCCAGATGGAACAATTTTTCCAAAGAATGCCACAGTGCAATCTCAAGTCATGAACACAGAGCACAAGGCGTACCTAGATAAGAACAAAGCATATCCTGTTGAATGTTGGGTTCCTGATCCCACCAGAAATGAAAACACAAGATATTTTGGGACACTAACAGGAGGAGAAAATGTTCCTCCAGTTCTTCATATAACAAACACTGCCACAACAGTGTTGCTTGATGAATTTGGTGTTGGGCCACTTTGCAAAGGTGACAACTTATACTTGTCAGCTGTTGATGTCTGTGGCATGTTTACTAACAGGTTAGGTTCCCAGCAGTGGAGAGGACTCTCCAGATATTTTAAGGTTCAGCTAAGGAAAAGGAGGGTTAAAAACCCCTACCCAATTTCTTTCCTTCTTACTGATCTAATTAACAGAAGGACTCCTAGAGTTGATGGGCAGCCTATGTATGGCATGGATGCTCAAGTAGAGGAGGTTAGAGTTTTTGAGGGAACAGAGGAGCTTCCAGGGGACCCAGACATGATGAGATATGTTGACAAATATGGACAGTTGCAGACAAAAATGCTG
>AEC15777
ATGGCCCCAACAAAAAGAAAAGGAGAAAGGAAGGACCCCGTGCAAGTTCCAAAACTTCTTATAAGAGGAGGAGTAGAAGTTCTAGAAGTTAAAACTGGGGTTGACTCAATTACAGAGGTAGAATGCTTTTTAACTCCAGAAATGGGTGACCCAGATGAGCATTTTAGGGGTTTTAGTAAGTCAATATCTATATCAGATACATTTGAAAGTGACTCCCCAAATAGGGACATGCTTCCTTGTTACAGTGTGGCCAGAATTCCACTACCCAATCTAAATGAGGATCTAACCTGTGGAAATATACTCATGTGGGAGGCTGTGACCTTAAAAACTGAGGTTATAGGCGTGACAAGTTTGATGAATGTGCACTCTAATGGGCAAGCAACTCATGACAATGGTGCAGGGAAGCCAGTGCAGGGCACCAGCTTTCATTTTTTTTCTGTTGGGGGGGAGGCTTTAGAATTACAGGGGGTGCTTTTTAATTACAGAACAAAGTACCCAGATGGAACAATTTTTCCAAAGAATGCCACAGTGCAATCTCAAGTCATGAACACAGAGCACAAGGCGTACCTAGATAAGAACAAAGCATATCCTGTTGAATGTTGGGTTCCTGATCCCACCAGAAATGAAAACACAAGATATTTTGGGACACTAACAGGAGGAGAAAATGTTCCTCCAGTTCTTCATATAACAAACACTGCCACAACAGTGTTGCTTGATGAATTTGGTGTTGGGCCACTTTGCAAAGGTGACAACTTATACTTGTCAGCTGTTGATGTCTGTGGCATGTTTACAAACAGGTCTGGTTCCCAGCAGTGGAGAGGACTCTCCAGATATTTCAAGGTTCAGCTAAGGAAAAGGAGGGTTAAAAACCCCTACCCAATTTCTTTCCTTCTTACTGATTTAATTAACAGAAGGACTCCTAGAGTTGATGGGCAGCCTATGTATGGCATGGATGCTCAAGTAGAGGAGGTTAGAGTTTTTGAGGGAACAGAGGAGCTTCCAGGGGACCCAGACATGATGAGATACGTTGACAAATATGGACAGTTGCAGACAAAAATGCTG
>AEC15771
ATGGCCCCAACAAAAAGAAAAGGAGAAAGGAAGGACCCCGTGCAAGTTCCAAAACTTCTTATAAGAGGAGGAGTAGAAGTTCTAGAAGTTAAAACTGGGGTTGACTCAATTACAGAGGTAGAATGCTTTTTAACTCCAGAAATGGGTGACCCAGATGAGCATTTTAGGGGTTTTAGTAAGTCAATATCTATATCAGATACATTTGAAAGTGACTCCCCAAATAGGGACATGCTTCCTTGTTACAGTGTGGCCAGAATTCCACTACCCAATCTAAATGAGGATCTAACCTGTGGAAATATACTCATGTGGGAGGCTGTGACCTTAAAAACTGAGGTTATAGGCGTGACAAGTTTGATGAATGTGCACTCTAATGGGCAAGCAACTCATGACAATGGTGCAGGGAAGCCAGTGCAGGGCACCAGCTTTCATTTTTTTTCTGTTGGGGGGGAGGCTTTAGAATTACAGGGGGTGCTTTTTAATTACAGAACAAAGTACCCAGATGGAACAATTTTTCCAAAGAATGCCACAGTGCAATCTCAAGTCATGAACACAGAGCACAAGGCGTACCTAGATAAGAACAAAGCATATCCTGTTGAATGTTGGGTTCCTGATCCCACCAGAAATGAAAACACAAGATATTTTGGGACACTAACAGGAGGAGAAAATGTTCCTCCAGTTCTTCATATAACAAACACTGCCACAACAGTGTTGCTTGATGAATTTGGTGTTGGGCCACTTTGCAAAGGTGACAACTTATACTTGTCAGCTGTTGATGTCTGTGGCATGTTTACAAACAGGTCTGGTTCCCAGCAGTGGAGAGGACTCTCCAGATATTTCAAGGTTCAGCTAAGGAAAAGGAGGGTTAAAAACCCCTACCCAATTTCTTTCCTTCTTACTGATTTAATTAACAGAAGGACTCCTAGAGTTGATGGGCAGCCTATGTATGGCATGGATGCTCAAGTAGAGGAGGTTAGAGTTTTTGAGGGAACAGAGGAGCTTCCAGGGGACCCAGACATGATGAGATACGTTGACAAATATGGACAGTTGCAGACAAAAATGCTG
>BAF40769
ATGGCCCCAACAAAAAGAAAAGGAGAAAGGAAGGACCCCGTGCAAGTTCCAAAACTTCTTATAAGAGGAGGAGTAGAAGTGCTAGAAGTTAAAACTGGGGTTGACTCAATTACAGAGGTAGAATGCTTTTTAACTCCAGAAATGGGTGACCCAGATGAGCATCTTAGGGGTTTTAGTAAGTCAATTTCTATATCAGATACATTTGAAAGTGACTCCCCAAATAAGGACATGCTTCCTTGTTACAGTGTGGCCAGAATTCCACTGCCCAATCTAAATGAGGATCTGACCTGTGGAAATATACTAATGTGGGAGGCTGTTACCTTAAAAACTGAGGTTATAGGGGTGACAACTTTGATGAATGTGCACTCTAATGGTCAAGCAACTCATGACAATGGTGCAGGAAAGCCAGTGCAGGGCACCAGCTTTCATTTTTTTTCTGTTGGGGGGGAGGCTTTAGAATTACAGGGGGTGGTTTTTAATTACAGAACAAAGTACCCAGATGGAACAATTTTTCCAAAGAATGCAACAGTGCAATCTCAAGTAATGAACACAGAGCACAAGGCGTACCTAGATAAGAACAAGGCATATCCTGTTGAATGTTGGGTTCCTGATCCCACCAGAAATGAAAACACAAGATATTTTGGGACACTAACAGGAGGAGAAAATGTTCCTCCAGTTCTTCATATAACAAACACTGCCACAACAGTGCTGCTTGATGAATTTGGTGTTGGGCCACTTTGCAAAGGTGACAACTTGTATTTGTCAGCTGTTGATGTTTGTGGCATGTTTACTAACAGATCTGGTTCCCAGCAGTGGAGAGGACTGTCCAGATATTTTAAGGTTCAGCTAAGAAAAAGGAGGGTTAAAAACCCCTACCCAATTTCTTTCCTTCTTACTGATTTAATTAACAGAAGGACCCCTAGAGTTGATGGGCAGCCTATGTATGGCATGGATGCTCAGGTAGAGGAGGTTAGAGTTTTTGAGGGGACAGAGGAACTTCCAGGGGACCCAGACATGATGAGATATGTTGACAGATATGGACAGTTGCAGACAAAGATGCTG
>AAK97940
ATGGCCCCAACAAAAAGAAAAGGAGAAAGGAAGGACCCCGTGCAAGTTCCAAAACTTCTTATAAGAGGAGGAGTAGAAGTTCTAGAAGTTAAAACTGGGGTTGACTCAATTACAGAGGTAGAATGTTTTTTAACTCCAGAAATGGGTGACCCAGATGAGCATCTTAGGGGTTTTAGTAAGTCAATTTCTATATCAGATACATTTGAAAGTGACTCCCCAAATAAGGACATGCTTCCTTGTTACAGTGTGGCCAGAATTCCACTACCCAATCTAAATGAGGATCTAACCTGTGGAAATATACTAATGTGGGAGGCTGTGACCTTAAAAACTGAGGTTATAGGGGTAACAACTTTGATGAATGTGCACTCTAATGGTCAAGCAACTCATGACAATGGTGCAGGAAAGCCAGTGCAGGGCACCAGCTTTCATTTTTTTTCTGTTGGGGGGGAGGCTTTAGAATTACAGGGGGTGGTTTTTAACTACAGAACAAAGTACCCAGATGGAACAATTTTTCCAAAGAATGCAACAGTGCAATCTCAAGTAATGAACACAGAGCACAAGGCGTACCTAGATAAGAACAAAGCATATCCTGTTGAATGTTGGGTTCCTGATCCCACCAGAAATGAAAACACAAGATATTTTGGGACACTAACAGGAGGAGAAAATGTTCCTCCAGTTCTTCATATAACAAACACTGCCACTACAGTGCTGCTTGATGAATTTGGTGTTGGGCCACTTTGCAAAGGTGACAACTTGTATTTGTCAGCTGTGGATGTTTGTGGCATGTTTACTAACAGATCTGGTTCCCAGCAGTGGAGAGGACTGTCCAGATATTTTAAGGTTCAGCTAAGAAAAAGGAGGGTTAAAAACCCCTACCCAATTTCTTTCCTTCTTACTGATTTAATTAACAGAAGGACCCCTAGAGTTGATGGGCAGCCTATGTATGGCATGGATGCTCAGGTAGAGGAGGTTAGAGTTTTTGAGGGGACAGAGGAACTTCCAGGGGACCCAGACATGATGAGATATGTTGACAGATATGGACAGTTGCAGACAAAGATGCTG
>AEC15675
ATGGCCCCAACAAAAAGAAAAGGAGAAAGGAAGGACCCCGTGCAAGTTCCAAAACTTCTTATAAGAGGAGGAGTAGAAGTTCTAGAAGTTAAAACTGGGGTTGACTCAATTACAGAGGTAGAATGCTTTTTAACTCCAGAAATGGGTGACCCAGATGAGCATTTTAGGGGTTTTAGTAAGTCAATATCTATATCAGATACATTTGAAAGTGACTCCCCAAATAGGGACATGCTTCCTTGTTACAGTGTGGCCAGAATTCCACTACCCAATCTAAATGAGGATCTAACCTGTGGAAATATACTCATGTGGGAGGCTGTGACCTTAAAAACTGAGGTTATAGGCGTGACAAGTTTGATGAATGTGCACTCTAATGGGCAAGCAACTCATGACAATGGTGCAGGGAAGCCAGTGCAGGGCACCAGCTTTCATTTTTTTTCTGTTGGGGGGGAGGCTTTAGAATTACAGGGGGTGCTTTTTAATTACAGAACAAAGTACCCAGATGGAACAATTTTTCCAAAGAATGCCACAGTGCAATCTCAAGTCATGAACACAGAGCACAAGGCGTACCTAGATAAGAACAAAGCATATCCTGTTGAATGTTGGGTTCCTGATCCCACCAGAAATGAAAACACAAGATATTTTGGGACACTAACAGGAGGAGAAAATGTTCCTCCAGTTCTTCATATAACAAACACTGCCACAACAGTGTTGCTTGATGAATTTGGTGTTGGGCCACTTTGCAAAGGTGACAACTTATACTTGTCAGCTGTTGATGTCTGTGGCATGTTTACAAACAGGTCTGGTTCCCAGCAGTGGAGAGGACTCTCCAGATATTTCAAGGTTCAGCTAAGGAAAAGGAGGGTTAAAAACCCCTACCCAATTTCTTTCCTTCTTACTGATTTAATTAACAGAAGGACTCCTAGAGTTGATGGGCAGCCTATGTATGGCATGGATGCTCAAGTAGAGGAGGTTAGAGTTTTTGAGGGAACAGAGGAGCTTCCAGGGGACCCAGACATGATGAGATACGTTGACAAATATGGACAGTTGCAGACAAAAATGCTG
>AAK97946
ATGGCCCCAACAAAAAGAAAAGGAGAAAGGAAGGACCCCGTGCAAGTTCCAAAACTTCTTATAAGAGGAGGAGTAGAAGTTCTAGAAGTTAAAACTGGGGTTGACTCAATTACAGAGGTAGAATGTTTTTTAACTCCAGAAATGGGTGACCCAGATGAGCATCTTAGGGGTTTTAGTAAGTCAATTTCTATATCAGATACATTTGAAAGTGACTCCCCAAATAAGGACATGCTTCCTTGTTACAGTGTGGCCAGAATTCCACTACCCAATCTAAATGAGGATCTAACCTGTGGAAATATACTAATGTGGGAGGCTGTGACCTTAAAAACTGAGGTTATAGGGGTAACAACTTTGATGAATGTGCACTCTAATGGTCAAGCAACTCATGACAATGGTGCAGGAAAGCCAGTGCAGGGCACCAGCTTTCATTTTTTTTCTGTTGGGGGGGAGGCTTTAGAATTACAGGGGGTGGTTTTTAACTACAGAACAAAGTACCCAGATGGAACAATTTTTCCAAAGAATGCAACAGTGCAATCTCAAGTAATGAACACAGAGCACAAGGCGTACCTAGATAAGAACAAAGCATATCCTGTTGAATGTTGGGTTCCTGATCCCACCAGAAATGAAAACACAAGATATTTTGGGACACTAACAGGAGGAGAAAATGTTCCTCCAGTTCTTCATATAACAAACACTGCCACAACAGTGCTGCTTGATGAATTTGGTGTTGGGCCACTTTGCAAAGGTGACAACTTGTATTTGTCAGCTGTGGATGTTTGTGGCATGTTTACTAACAGATCTGGTTCCCAGCAGTGGAGAGGACTGTCCAGATATTTTAAGGTTCAGCTAAGAAAAAGGAGGGTTAAAAACCCCTACCCAATTTCTTTCCTTCTTACTGATTTAATTAACAGAAGGACCCCTAGAGTTGATGGGCAGCCTATGTATGGCATGGATGCTCAGGTAGAGGAGGTTAGAGTTTTTGAGGGGACAGAGGAACTTCCAGGGGACCCAGACATGATGAGATATGTTGACAGATATGGACAGTTGCAGACAAAGATGCTG
>BAB68803
ATGGCCCCAACAAAAAGAAAAGGAGAAAGGAAGGACCCCGTGCAAGTTCCAAAACTTCTTATAAGAGGAGGAGTAGAAGTTCTAGAAGTTAAAACTGGGGTTGACTCAATTACAGAGGTAGAATGCTTTTTAACTCCAGAAATGGGTGACCCAGATGAGCATCTTAGGGGTTTTAGTAAGTCAATTTCTATATCAGATACATTTGAAAGTGACTCCCCAAATAAGGACATGCTTCCTTGTTACAGTGTGGCCAGAATTCCACTACCCAATCTAAATGAGGATCTAACCTGTGGAAATATACTAATGTGGGAGGCTGTGACCTTAAAAACTGAGGTTCTAGGGGTGACAACTTTGATGAATGTGCACTCTAATGGTCAAGCAACCCATGACAATGGTGCAGGAAAGCCAGTGCAGGGCACCAGCTTTCATTTTTTTTCTGTTGGGGGGGAGGCTTTAGAATTACAGGGGGTGGTTTTTAATTACAGAACTAAGTACCCAGATGGAACAATTTTTCCAAAGAATGCAACAGTGCAATCTCAAGTAATGAACACAGAGCACAAGGCGTACCTAGATAAGAACAAAGCATATCCTGTTGAATGTTGGGTTCCTGATCCCACCAGAAATGAAAACACAAGATATTTTGGGACACTAACAGGAGGAGAAAATGTTCCTCCAGTTCTTCATATAACAAACACTGCCACAACAGTGCTGCTTGATGAATTTGGTGTTGGGCCACTTTGCAAAGGTGACAACTTGTATTTGTCAGCTGTTGATGTTTGTGGCATGTTTACTAACAGATCTGGTTCCCAGCAGTGGAGAGGACTGTCCAGATATTTTAAGGTTCAGCTAAGAAAGAGGAGGGTTAAAAACCCCTACCCAATTTCTTTCCTTCTTACTGATTTAATTAACAGAAGGACCCCTAGAGTTGATGGGCAGCCTATGTATGGCATGGATGCTCAGGTAGAGGAGGTTAGAGTTTTTGAGGGGACAGAGGAACTTCCAGGGGACCCAGACATGATGAGATATGTTGACAGATATGGACAGTTGCAGACAAAGATGCTG
>BAF40763
ATGGCCCCAACAAAAAGAAAAGGAGAAAGGAAGGACCCCGTGCAAGTTCCAAAACTTCTTATAAGAGGAGGAGTAGAAGTGCTAGAAGTTAAAACTGGGGTTGACTCAATTACAGAGGTAGAATGCTTTTTAACTCCAGAAATGGGTGACCCAGATGAGCATCTTAGGGGTTTTAGTAAGTCAATTTCTATATCAGATACATTTGAAAGTGACTCCCCAAATAAGGACATGCTTCCTTGTTACAGTGTGGCCAGAATTCCACTGCCCAATCTAAATGAGGATCTGACCTGTGGAAATATACTAATGTGGGAGGCTGTTACCTTAAAAACTGAGGTTATAGGGGTGACAACTTTGATGAATGTGCACTCTAATGGTCAAGCAACTCATGACAATGGTGCAGGAAAGCCAGTGCAGGGCACCAGCTTTCATTTTTTTTCTGTTGGGGGGGAGGCTTTAGAATTACAGGGGGTGGTTTTTAATTACAGAACAAAGTACCCAGATGGAACAATTTTTCCAAAGAATGCAACAGTGCAATCTCAAGTAATGAACACAGAGCACAAGGCGTACCTAGATAAGAACAAGGCATATCCTGTTGAATGTTGGGTTCCTGATCCCACCAGAAATGAAAACACAAGATATTTTGGGACACTAACAGGAGGAGAAAATGTTCCTCCAGTTCTTCATATAACAAACACTGCCACAACAGTGCTGCTTGATGAATTTGGTGTTGGGCCACTTTGCAAAGGTGACAACTTGTATTTGTCAGCTGTTGATGTTTGTGGCATGTTTACTAACAGATCTGGTTCCCAGCAGTGGAGAGGACTGTCCAGATATTTTAAGGTTCAGCTAAGAAAAAGGAGGGTTAAAAACCCCTACCCAATTTCTTTCCTTCTTACTGATTTAATTAACAGAAGGACCCCTAGAGTTGATGGGCAGCCTATGTATGGCATGGATGCTCAGGTAGAGGAGGTTAGAGTTTTTGAGGGGACAGAGGAACTTCCAGGGGACCCAGACATGATGAGATATGTTGACAGATATGGACAGTTGCAGACAAAGATGCTG
>BAC02975
ATGGCCCCAACAAAAAGAAAAGGAGAAAGGAAGGACCCCGTGCAAGTTCCAAAACTTCTTATAAGAGGAGGAGTAGAAGTTCTAGAAGTTAAAACTGGGGTTGACTCAATTACAGAGGTAGAATGCTTTTTAACTCCAGAAATGGGTGACCCAGATGAGCATCTTAGGGGTTTTAGTAAGTCAATTTCTATATCAGATACATTTGAAAGTGACTCCCCAAATAAGGACATGCTTCCTTGTTACAGTGTGGCCAGAATTCCACTACCCAATCTAAATGAGGATCTAACTTGTGGAAATATACTAATGTGGGAGGCTGTGACCTTAAAAACTGAGGTTTTAGGGGTGACAACTTTGATGAATGTGCACTCTAATGGTCAAGCAACTCATGACAATGGTGCAGGAAAGCCAGTGCAGGGCACCAGCTTTCATTTTTTTTCTGTTGGGGGGGAGGCTTTAGAATTACAGGGGGTGGTTTTTAATTACAGAACAAAGTACCCAGATGGAACAATTTTTCCAAAGAATGCAACAGTGCAATCTCAAGTAATGAACACAGAGCACAAGGCGTACCTAGATAAGAACAAAGCATATCCTGTTGAATGTTGGGTTCCTGATCCCACCAGAAATGAAAACACAAGATATTTTGGGACACTAACAGGAGGAGAAAATGTTCCTCCAGTTCTTCATATAACCAACACTGCCACAACAGTGCTGCTTGATGAATTTGGTGTTGGGCCACTTTGCAAAGGTGACAACTTGTATTTGTCAGCTGTTGATGTTTGTGGCATGTTTACTAACAGATCTGGTTCCCAGCAGTGGAGAGGACTGTCCAGATATTTTAAGGTTCAGCTAAGAAAAAGGAGGGTTAAAAACCCCTACCCAATTTCTTTCCTTCTTACTGATTTAATAAACAGAAGGACCCCTAGAGTTGATGGGCAGCCTATGTATGGCATGGATGCTCAGATAGAGGAGGTTAGAGTTTTTGAGGGGACAGAGGAACTCCCAGGGGACCCAGACATGATGAGATATGTTGACAGATATGGACAGTTGCAGACAAAGATGCTG
>AEC15381
ATGGCCCCAACAAAAAGAAAAGGAGAAAGGAAGGACCCCGTGCAAGTTCCAAAACTTCTTATAAGAGGAGGAGTAGAAGTTCTAGAAGTTAAAACTGGGGTTGACTCAATTACAGAGGTAGAATGCTTTTTAACTCCAGAAATGGGTGACCCAGATGAGCATCTTAGGGGTTTTAGTAAGTCAATATCTATATCAGATACATTTGAAAGTGACTCCCCAAATAAGGACATGCTTCCTTGTTACAGTGTGGCCAGAATTCCACTACCCAATCTAAATGAGGATCTAACCTGTGGAAATATACTCATGTGGGAGGCTGTGACCTTAAAAACTGAGGTTATAGGGGTGACAAGTTTGATGAATGTGCACTCTAATGGGCAAGCAACTCATGACAATGGTGCAGGGAAGCCAGTGCAGGGCACCAGCTTTCATTTTTTTTCTGTTGGGGGGGAGGCTTTAGAATTACAGGGGGTGCTTTTTAATTACAGAACAAAGTACCCAGATGGAACAATTTTTCCAAAGAATGCCACAGTGCAATCTCAAGTCATGAACACAGAGCACAAGGCGTACCTAGATAAGAACAAAGCATATCCTGTTGAATGTTGGGTTCCTGATCCCACCAGAAATGAAAACACAAGATATTTTGGGACACTAACAGGAGGAGAAAATGTTCCTCCAGTTCTTCATATAACAAACACTGCCACAACAGTGTTGCTTGATGAATTTGGTGTTGGGCCACTTTGCAAAGGTGACAACTTATACTTGTCAGCTGTTGATGTCTGTGGCATGTTTACTAACAGGTTAGGTTCCCAGCAGTGGAGAGGACTCTCCAGATATTTTAAGGTTCAGCTAAGGAAAAGGAGGGTTAAAAACCCCTACCCAATTTCTTTCCTTCTTACTGATCTAATTAACAGAAGGACTCCTAGAGTTGATGGGCAGCCTATGTATGGCATGGATGCTCAAGTAGAGGAGGTTAGAGTTTTTGAGGGAACAGAGGAGCTTCCAGGGGACCCAGACATGATGAGATATGTTGACAAATATGGACAGTTGCAGACAAAAATGCTG
>AEC15387
ATGGCCCCAACAAAAAGAAAAGGAGAAAGGAAGGACCCCGTGCAAGTTCCAAAACTTCTTATAAGAGGAGGAGTAGAAGTTCTAGAAGTTAAAACTGGGGTTGACTCAATTACAGAGGTAGAATGCTTTTTAACTCCAGAAATGGGTGACCCAGATGAGCATCTTAGGGGTTTTAGTAAGTCAATATCTATATCAGATACATTTGAAAGTGACTCCCCAAATAAGGACATGCTTCCTTGTTACAGTGTGGCCAGAATTCCACTACCCAATCTAAATGAGGATCTAACCTGTGGAAATATACTCATGTGGGAGGCTGTGACCTTAAAAACTGAGGTTATAGGGGTGACAAGTTTGATGAATGTGCACTCTAATGGGCAAGCAACTCATGACAATGGTGCAGGGAAGCCAGTGCAGGGCACCAGCTTTCATTTTTTTTCTGTTGGGGGGGAGGCTTTAGAATTACAGGGGGTGCTTTTTAATTACAGAACAAAGTACCCAGATGGAACAATTTTTCCAAAGAATGCCACAGTGCAATCTCAAGTCATGAACACAGAGCACAAGGCGTACCTAGATAAGAACAAAGCATATCCTGTTGAATGTTGGGTTCCTGATCCCACCAGAAATGAAAACACAAGATATTTTGGGACACTAACAGGAGGAGAAAATGTTCCTCCAGTTCTTCATATAACAAACACTGCCACAACAGTGTTGCTTGATGAATTTGGTGTTGGGCCACTTTGCAAAGGTGACAACTTATACTTGTCAGCTGTTGATGTCTGTGGCATGTTTACTAACAGGTTAGGTTCCCAGCAGTGGAGAGGACTCTCCAGATATTTTAAGGTTCAGCTAAGGAAAAGGAGGGTTAAAAACCCCTACCCAATTTCTTTCCTTCTTACTGATCTAATTAACAGAAGGACTCCTAGAGTTGATGGGCAGCCTATGTATGGCATGGATGCTCAAGTAGAGGAGGTTAGAGTTTTTGAGGGAACAGAGGAGCTTCCAGGGGACCCAGACATGATGAGATATGTTGACAAATATGGACAGTTGCAGACAAAAATGCTG
>AAR89265
ATGGCCCCAACAAAAAGAAAAGGAGAAAGGAAGGACCCCGTGCAAGTTCCAAAACTTCTTATAAGAGGAGGAGTAGAAGTTCTAGAAGTTAAAACTGGGGTTGACTCAATTACAGAGGTAGAATGCTTTTTAACTCCAGAAATGGGTGACCCAGATGAGCATCTTAGGGGCTTTAGTAAGTCAATTTCTATATCAGATACATTTGAAAGTGACTCCCCAAATAAGGACATGCTTCCTTGTTACAGTGTGGCCAGAATTCCACTACCCAATCTAAATGAGGATCTTACCTGTGGAAATATACTAATGTGGGAGGCTGTAACCTTAAAAACTGAGGTCATAGGGGTGACAACTTTGATGAATGTGCACTCTAATGGTCAAGCAACTCATGACAATGGTGCAGCAAAGCCAGTGCAGGGCACCAGCTTTCATTTTTTTTCTGTTGGGGGGGAGGCTTTAGAATTACAGGGGGTGGTTTTTAATTACAGAACAACGTACCCAGATGGAACAATTTTTCCAAAGAATGCAACAGTGCAATCTCAAGTAATGAACACAGAGCACAAGGCGTACCTAGATAAGAACAAAGCATATCCTGTTGAATGTTGGGTTCCTGATCCCACCAGAAATGAAAACACAAGATATTTTGGGACACTAACAGGAGGAGAAAATGTTCCTCCAGTTCTTCATATAACAAACACTGCCACAACAGTGCTGCTTGATGAATTTGGTGTTGGGCCACTTTGCAAAGGTGACAACTTGTATTTGTCAGCTGTTGATGTTTGTGGCATGTTTACTAACAGATCTGGTTCCCAGCAGTGGAGAGGACTCTCCAGATATTTTAAGGTTCAGCTAAGAAAAAGGAGGGTTAAAAACCCCTACCCAATTTCTTTCCTTCTTACTGACTTAATTAACAGAAGGACCCCTAGAGTTGATGGGCAGCCTATGTATGGCATGGATGCTCAAATAGAGGAGGTTAGAGTATTTGAGGGGACAGAGCAACTTCCAGGGGACCCAGATATGATGAGATATGTTGACAGATATGGACAGTTGCAGACAAAAATGCTG
>BAH36840
ATGGCCCCAACAAAAAGAAAAGGAGAAAGGAAGGACCCCGTGCAAGTTCCAAAACTTCTTATAAGAGGAGGAGTAGAAGTTCTAGAAGTTAAAACTGGGGTTGACTCAATTACAGAGGTAGAATGCTTTTTAACTCCAGAAATGGGTGACCCAGATGAGCATCTTAGGGGTTTTAGTAAGTCAATTTCTATATCAGATACATTTGAAAGTGACTCCCCAAATAAGGACATGCTTCCTTGTTACAGTGTGGCCAGAATTCCACTACCCAATCTAAATGAGGATCTAACCTGTGGAAATATACTAATGTGGGAGGCTGTGACCTTAAAAACTGAGGTTTTAGGGGTGACAACTTTGATGAATGTGCATTCTAATGGTCAAGCAACTCATGACAATGGTGCAGGAAAGCCAGTGCAGGGCACCAGCTTTCATTTTTTTTCTGTTGGGGGGGAGGCTTTAGAATTACAGGGGGTGGTTTTTAATTACAGAACAAAGTACCCAGATGGAACAATTTTTCCAAAGAATGCAACAGTGCAATCTCAAGTAATGAACACAGAGCACAAGGCGTACCTAGATAAGAACAAAGCATATCCTGTTGAATGTTGGGTTCCTGATCCCACCAGAAATGAAAACCCAAGATATTTTGGGACACTAACAGGAGGAGAAAATGTTCCTCCAGTTCTTCATATAACAAACACTGCCACAACAGTGCTGCTTGATGAATTTGGTGTTGGGCCACTTTGCAAAGGTGACAACTTGTATTTGTCAGCTGTTGATGTTTGTGGCATGTTTACTAACAGATCTGGTTCCCAGCAGTGGAGAGGACTGTCCAGATATTTTAAGGTTCAGCTAAGAAAAAGGAGGGTTAAAAACCCCTACCCAATTTCTTTCCTTCTTACTGATTTAATTAACAGAAGGACCCCTAGAGTTGATGGGCAGCCTATGTATGGCATGGATGCTCAGATAGAGGAGGTTAGAGTTTTTGAGGGGACAGAGGAACTTCCAGGGGACCCAGACATGATGAGATATGTTGACAGATATGGACAATTGCAGACAAAGATGCTG
>BAD98966
ATGGCCCCAACAAAAAGAAAAGGAGAAAGGAAGGACCCCGTGCAAGTTCCAAAACTTCTTATAAGAGGAGGAGTAGAAGTTCTAGAAGTTAAAACTGGGGTTGACTCAATTACAGAGGTAGAATGCTTTTTAACTCCAGAAATGGGTGACCCAGATGAGCATCTTAGGGGTTTTAGTAAGTCAATATCTATATCAGATACATTTGAAAGTGACTCCCCAAATAAGGACATGCTTCCTTGTTACAGTGTGGCCAGAATTCCACTACCCAATCTAAATGAGGATCTAACCTGTGGAAATATACTCATGTGGGAGGCTGTGACCTTAAAAACTGAGGTTATAGGGGTGACAAGTTTGATGAATGTGCACTCTAATGGGCAAGCAACTCATGACAATGGTGCAGGGAAGCCAGTGCAGGGCACCAGCTTTCATTTTTTTTCTGTTGGGGGGGAGGCTTTAGAATTACAGGGGGTGGTTTTTAATTACAGAACAAAGTACCCAGATGGAACAATTTTTCCAAAGAATGCCACAGTGCAATCTCAAGTCATGAACACAGAGCACAAGGCGTACCTTGATAAGAACAAAGCATATCCTGTTGAATGTTGGGTTCCTGATCCCACCAGAAATGAAAACACAAGATATTTTGGGACACTAACAGGAGGAGAAAATGTTCCTCCAGTTCTTCATATAACAAACACTGCCACAACAGTGTTGCTTGATGAATTTGGTGTTGGGCCACTTTGCAAAGGTGACAACTTATACTTGTCAGCTGTTGATGTCTGTGGCATGTTTACTAACAGGTCTGGTTCCCAGCAGTGGAGAGGACTCTCCAGATATTTTAAGGTTCAGCTAAGGAAAAGGAGGGTTAAAAACCCCTACCCAATTTCTTTCCTTCTTACTGATTTAATTAACAGAAGGACTCCTAGAGTTGATGGGCAGCCTATGTATGGCATGGATGCTCAGGTAGAGGAGGTTAGAGTTTTTGAGGGAACAGAGGAGCTTCCAGGGGACCCAGACATGATGCGATACGTTGACAGATATGGACAGTTGCAGACAAAAATGCTG
>BAH36846
ATGGCCCCAACAAAAAGAAAAGGAGAAAGGAAGGACCCCGTGCAAGTTCCAAAACTTCTTATAAGAGGAGGAGTAGAAGTTCTAGAAGTTAAAACTGGGGTTGACTCAATTACAGAGGTAGAATGCTTTTTAACTCCAGAAATGGGTGACCCAGATGAGCATCTTAGGGGTTTTAGTAAGTCAATTTCTATATCAGATACATTTGAAAGTGACTCCCCAAATAAGGACATGCTTCCTTGTTACAGTGTGGCCAGAATTCCACTACCCAATCTAAATGAGGATCTAACCTGTGGAAATATACTAATGTGGGAGGCTGTGACCTTAAAAACTGAGGTTTTAGGGGTGACAACTTTGATGAATGTGCATTCTAATGGTCAAGCAACTCATGACAATGGTGCAGGAAAGCCAGTGCAGGGCACCAGCTTTCATTTTTTTTCTGTTGGGGGGGAGGCTTTAGAATTACAGGGGGTGGTTTTTAATTACAGAACAAAGTACCCAGATGGAACAATTTTTCCAAAGAATGCAACAGTGCAATCTCAAGTAATGAACACAGAGCACAAGGCGTACCTAGATAAGAACAAAGCATATCCTGTTGAATGTTGGGTTCCTGATCCCACCAGAAATGAAAACCCAAGATATTTTGGGACACTAACAGGAGGAGAAAATGTTCCTCCAGTTCTTCATATAACAAACACTGCCACAACAGTGCTGCTTGATGAATTTGGTGTTGGGCCACTTTGTAAAGGTGACAACTTGTATTTGTCAGCTGTTGATGTTTGTGGCATGTTTACTAACAGATCTGGTTCCCAGCAGTGGAGAGGACTGTCCAGATATTTTAAGGTTCAGCTAAGAAAAAGGAGGGTTAAAAACCCCTACCCAATTTCTTTCCTTCTTACTGATTTAATTAACAGAAGGACCCCTAGAGTTGATGGGCAGCCTATGTATGGCATGGATGCTCAGATAGAGGAGGTTAGAGTTTTTGAGGGGACAGAGGAACTTCCAGGGGACCCAGACATGATGAGATATGTTGACAGATATGGACAATTGCAGACAAAGATGCTG
>BAC22804
ATGGCCCCAACAAAAAGAAAAGGAGAAAGGAAGGACCCCGTGCAAGTTCCAAAACTTCTTATAAGAGGAGGAGTAGAAGTTCTAGAAGTTAAAACTGGGGTTGACTCAATTACAGAGGTAGAATGCTTTTTAACTCCAGAAATGGGTGACCCAGATGAGCATCTTAGGGGTTTTAGTAAGTCAATTTCTATATCAGATACATTTGAAAGTGACTCCCCAAATAAGGACATGCTTCCTTGTTACAGTGTGGCCAGAATTCCACTACCCAATCTAAATGAGGATCTAACTTGTGGAAATATACTAATGTGGGAGGCTGTTACCTTAAAAACTGAGGTTATAGGGGTGACAGCTTTGATGAATGTGCACTCTAATGGTCAAGCAACTCATGACAATGGTGCAGGAAAGCCAGTGCAGGGCACCAGCTTTCATTTTTTTTCTGTTGGGGGGGAGGCTTTAGAATTACAGGGGGTGGTTTTTAATTACAGAACAAAGTACCCAGATGGAACAATTTTTCCAAAGAATGCAACAGTGCAATCTCAAGTAATGAACACAGAGCACAAGGCGTACCTAGATAAGAACAAAGCATATCCTGTTGAATGTTGGGTTCCTGATCCCACCAGAAATGAAAACACAAGATATTTTGGGACACTAACAGGAGGAGAAAATGTTCCTCCAGTTCTTCATATAACAAACACTGCCACAACAGTGCTGCTTGATGAATTTGGTGTTGGGCCTCTTTGCAAAGGTGACAACTTGTATTTGTCAGCTGTTGATGTTTGTGGAATGTTTACTAACAGATCTGGTTCCCAGCAGTGGAGAGGACTGTCCAGATATTTTAAGGTTCAGCTGAGAAAAAGGAGGGTTAAAAACCCCTACCCAATTTCTTTCCTTCTTACTGATTTGATTAACAGAAGGACCCCTAGAGTTGATGGGCAGCCTATGTATGGTATGGATGCTCAGGTAGAGGAGGTTAGAGTTTTTGAGGGGACAGAGGAACTTCCAGGGGACCCAGACATGATGAGATATGTTGACAGATATGGACAGTTGCAAACAAAGATGCTG
>AEC15585
ATGGCCCCAACAAAAAGAAAAGGAGAAAGGAAGGACCCCGTGCAAGTTCCAAAACTTCTTATAAGAGGAGGAGTAGAAGTTCTAGAAGTTAAAACTGGGGTTGACTCAATTACAGAGGTAGAATGCTTTTTAACTCCAGAAATGGGTGACCCAGATGAGCATTTTAGGGGTTTTAGTAAGTCAATATCTATATCAGATACATTTGAAAGTGACTCCCCAAATAGGGACATGCTTCCTTGTTACAGTGTGGCCAGAATTCCACTACCCAATCTAAATGAGGATCTAACCTGTGGAAATATACTCATGTGGGAGGCTGTGACCTTAAAAACTGAGGTTATAGGCGTGACAAGTTTGATGAATGTGCACTCTAATGGGCAAGCAACTCATGACAATGGTGCAGGGAAGCCAGTGCAGGGCACCAGCTTTCATTTTTTTTCTGTTGGGGGGGAGGCTTTAGAATTACAGGGGGTGCTTTTTAATTACAGAACAAAGTACCCAGATGGAACAATTTTTCCAAAGAATGCCACAGTGCAATCTCAAGTCATGAACACAGAGCACAAGGCGTACCTAGATAAGAACAAAGCATATCCTGTTGAATGTTGGGTTCCTGATCCCACCAGAAATGAAAACACAAGATATTTTGGGACACTAACAGGAGGAGAAAATGTTCCTCCAGTTCTTCATATAACAAACACTGCCACAACAGTGTTGCTTGATGAATTTGGTGTTGGGCCACTTTGCAAAGGTGACAACTTATACTTGTCAGCTGTTGATGTCTGTGGCATGTTTACAAACAGGTCTGGTTCCCAGCAGTGGAGAGGACTCTCCAGATATTTCAAGGTTCAGCTAAGGAAAAGGAGGGTTAAAAACCCCTACCCAATTTCTTTCCTTCTTACTGATTTAATTAACAGAAGGACTCCTAGAGTTGATGGGCAGCCTATGTATGGCATGGATGCTCAAGTAGAGGAGGTTAGAGTTTTTGAGGGAACAGAGGAGCTTCCAGGGGACCCAGACATGATGAGATACGTTGACAAATATGGACAGTTGCAGACAAAAATGCTG
>BAC03065
ATGGCCCCAACAAAAAGAAAAGGAGAAAGGAAGGACCCCGTGCAAGTTCCAAAACTTCTTATAAGAGGAGGAGTAGAAGTTCTAGAAGTTAAAACTGGGGTTGACTCAATTACAGAGGTAGAATGCTTTTTAACTCCAGAAATGGGAGACCCAGATGAGCATCTTAGGGGTTTTAGTAAGTCAATTTCTATATCAGATACATTTGAAAGTGACTCCCCAAATAAGGACATGCTTCCTTGTTACAGTGTGGCCAGAATTCCACTACCCAATCTAAATGAGGATCTAACTTGTGGAAATATACTAATGTGGGAGGCTGTGACCTTAAAAACTGAGGTTTTAGGGGTGACAACTTTGATGAATGTGCACTCTAATGGTCAAGCAACTCATGACAATGGTGCAGGAAAGCCAGTGCAGGGCACCAGCTTTCACTTTTTTTCTGTTGGGGGGGAGGCTTTAGAATTACAGGGGGTGGTTTTTAATTACAGAACAAAGTACCCAGATGGAACAATTTTTCCAAAGAATGCAACAGTGCAATCTCAAGTAATGAACACAGAGCACAAGGCGTACCTAGATAAGAACAAAGCATATCCTGTTGAATGTTGGGTTCCTGATCCCACCAGAAATGAAAACACAAGATATTTTGGGACACTAACAGGAGGAGAAAATGTTCCTCCAGTTCTTCATATAACAAACACTGCCACAACAGTGCTGCTTGATGAATTTGGTGTTGGGCCACTTTGCAAAGGTGACAACTTGTATTTGTCAGCTGTTGATGTTTGTGGCATGTTTACTAACAGATCTGGTTCCCAGCAGTGGAGAGGACTGTCCAGATATTTTAAGGTTCAGCTAAGAAAAAGGAGGGTTAAAAACCCCTACCCAATTTCTTTCCTTCTTACTGATTTAATTAACAGAAGGACCCCTAGAGTTGATGGGCAGCCTATGTATGGCATGGATGCTCAAGTAGAGGAGGTTAGAGTTTTTGAGGGGACAGAGGAACTCCCAGGGGACCCAGACATGATGAGATATGTTGACAGATATGGACAGTTGCAGACAAAGATGCTG
>AAM69596
ATGGCCCCAACAAAAAGAAAAGGAGAAAGGAAGCACCCCGTGCAAGTTCCAAAACTTCTTATAAGAGGAGGAGTAGAAGTTCTAGAAGTTAAAACTGGGGTTGACTCAATTACAGAGGTAGAATGCTTTTTAACTCCAGAAATGGGTGACCCTGATGAGCATCTTAGGGGTTTTAGTAAGTCAATTTCCATATCAGATACATTTGAAAGTGACTCCCCAAATAAGGACATGCTTCCTTGTTACAGTGTGGCCAGAATTCCACTACCCAATCTAAATGAGGATCTAACCTGTGGAAATATACTGATGTGGGAGGCTGTGACCCTAAAAACTGAGGTTATAGGGGTGACAACTTTGATGAATGTGCACTCTAATGGTCAAGCAACTCATGACAATGGTGCAGGAAAGCCAGTGCAGGGCACCAGCTTTCATTTTTTTTCTGTCGGGGGGGAGGCTTTAGAATTACAGGGGGTGGTTTTTAATTACAGAACAACGTACCCAGATGGAACAATTTTTCCAAAGAATGCAACAGTGCAATCTCAAGTAATGAACACAGAGCACAAGGCGTACCTAGATAAGAACAAAGCATATCCTGTTGAATGTTGGGTTCCTGATCCCACCAGAAATGAAAACACAAGATATTTTGGGACACTAACAGGAGGAGAAAATGTTCCTCCAGTTCTTCATATAACAAACACTGCCACAACAGTGCTGCTTGATGAATTTGGTGTTGGGCCACTTTGCAAAGGTGACAACTTGTATTTGTCAGCTGTTGATGTTTGTGGCATGTTTACTAACAGATCTGGTTCCCAGCAGTGGAGAGGACTGTCCAGATATTTTAAGGTTCAGCTAAGAAAAAGGAGGGTTAAAAACCCCTACCCAATTTCTTTTCTTCTTACTGATTTAATTAACAGAAGGACCCCTAGAGTTGATGGGCAGCCTATGTATGGCATGGATGCTCAGGTAGAGGAGGTTAGAGTTTTTGAGGGGACAGAGGAACTTCCAGGGGACCCAGACATGATGAGATATGTTGACAGATATGGACAGTTGCAGACAAAGATGCTG
>AAM69619
ATGGCCCCAACAAAAAGAAAAGGAGAAAGGAAGGACCCCGTGCAAGTTCCAAAACTTCTTATAAGAGGAGGAGTAGAAGTTCTAGAAGTTAAAACTGGGGTTGACTCAATTACAGAGGTAGAATGCTTTTTAACTCCAGAAATGGGTGACCCAGATGAGCATCTTAGGGGTTTTAGTAAGTCAATTTCTATATCAGATACATTTGAAAGTGACTCCCCAAATAAGGACATGCTTCCTTGTTACAGTGTGGCCAGAATTCCACTACCCAATCTAAATGAGGATCTAACCTGTGGAAATATACTAATGTGGGAGGCTGTGACCTTAAAAACTGAGGTTTTAGGGGTGACAACTTTGATGAATGTGCATTCTAATGGTCAAGCAACTCATGACAATGGTGCAGGAAAGCCAGTGCAGGGCACCAGCTTTCATTTTTTTTCTGTTGGGGGGGAGGCTTTAGAATTACAGGGGGTGGTTTTTAATTACAGAACAAAGTACCCAGATGGAACAATTTTTCCAAAGAATGCAACAGTGCAATCTCAAGTAATGAACACAGAGCACAAGGCGTACCTAGATAAGAACAAAGCATATCCTGTTGAATGTTGGGTTCCTGATCCCACCAGAAATGAAAACACAAGATATTTTGGGACACTAACAGGAGGAGAAAATGTTCCTCCAGTTCTTCATATAACAAACACTGCCACAACAGTGCTGCTTGATGAATTTGGTGTTGGGCCACTTTGCAAAGGTGACAACTTGTATTTGTCAGCTGTTGATGTTTGTGGCATGTTTACTAACAGATCTGGTTCCCAGCAGTGGAGAGGACTATCCAGATATTTTAAGGTTCAGCTAAGAAAAAGGAGGGTTAAAAACCCCTACCCAATTTCTTTCCTTCTTACTGATTTAATTAACAGAAGGACCCCTAGAGTTGATGGGCAGCCTATGTATGGCATGGATGCTCAGATAGAGGAGGTTAGAGTTTTTGAGGGGACAGAGGAACTTCCAGGGGACCCAGACATGATGAGATATGTTGACAGATATGGACAGTTGCAGACAAAGATGCTG
>AAM69590
ATGGCCCCAACAAAAAGAAAAGGAGAAAGGAAGGACCCCGTGCAAGTTCCAAAACTTCTTATAAGAGGAGGAGTAGAAGTTCTAGAAGTTAAAACTGGGGTTGACTCAATTACAGAGGTAGAATGCTTTTTAACTCCAGAAATGGGTGACCCAGATGAGCATCTTAGGGGTTTTAGTAAGTCAATTTCTATATCAGATACATTTGAAAGTGACTCCCCAAATAAGGACATGCTTCCTTGTTACAGTGTGGCCAGAATTCCACTACCCAATCTAAATGAGGATCTAACTTGTGGAAATATACTAATGTGGGAGGCTGTTACCTTAAAAACTGAGGTTATAGGGGTGACAACTTTGATGAATGTGCACTCTAATGGTCAAGCAACTCATGACAATGGTGCAGGAAAGCCAGTGCAGGGCACCAGCTTTCATTTTTTTTCTGTTGGGGGGGAGGCTTTAGAATTACAGGGGGTGGTTTTTAATTACAGAACAACGTACCCAGATGGAACAATTTTTCCAAAGAATGCAACAGTGCAATCTCAAGTAATGAACACAGAGCACAAGGCGTACCTAGATAAGAACAAAGCATATCCTGTTGAATGTTGGGTTCCTGATCCCACCAGAAATGAAAACACAAGATATTTTGGGACACTAACAGGAGGAGAAAATGTTCCTCCAGTTCTTCATATAACAAACACTGCCACAACAGTGCTGCTTGATGAATTTGGTGTTGGGCCACTTTGCAAAGGTGACAACTTGTATTTGTCAGCTGTTGATGTTTGTGGCATGTTTACTAACCGATCTGGTTCCCAGCAGTGGAGAGGACTGTCCAGATATTTTAAGGTTCAGCTAAGAAAAAGGAGGGTTAAAAACCCCTACCCAATTTCTTTCCTTCTTACTGATTTAATTAACAGAAGGACCCCTAGAGTTGATGGGCAGCCTATGTATGGCATGGATGCTCAGGTAGAGGAGGTTAGAGTTTTTGAGGGGACAGAGGAACTTCCAGGGGACCCAGACATGATGAGATATGTTGACAGATATGGACAGTTGCAGACAAAGATGCTG
>AAM69614
ATGGCCCCAACAAAAAGAAAAGGAGAAAGGAAGCACCCCGTGCAAGTTCCAAAACTTCTTATAAGAGGAGGAGTAGAAGTTCTAGAAGTTAAAACTGGGGTTGACTCAATTACAGAGGTAGAATGCTTTTTAACTCCAGAAATGGGTGACCCAGATGAGCATCTTAGGGGTTTTAGTAAGTCAATTTCCATATCAGATACATTTGAAAGTGACTCCCCAAATAAGGACATGCTTCCTTGTTACAGTGTGGCCAGAATTCCACTACCCAATCTAAATGAGGATCTAACCTGTGGAAATATACTGATGTGGGAGGCTGTGACCCTAAAAACTGAGGTTATAGGGGTGACAACTTTGATGAGTGTGCACTCTAATGGTCAAGCAACTCATGACAATGGTGCAGGAAAGCCAGTGCAGGGCACCAGCTTTCATTTTTTTTCTGTCGGGGGGGAGGCTTTAGAATTACAGGGGGTGGTTTTTAATTACAGAACAACGTACCCAGATGGAACAATTTTTCCAAAGAATGCAACAGTGCAATCTCAAGTAATGAACACAGAGCACAAGGCGTACCTAGATAAGAACAAAGCATATCCTGTTGAATGTTGGGTTCCTGATCCCACCAGAAATGAAAACACAAGATATTTTGGGACACTAACAGGAGGAGAAAATGTTCCTCCAGTTCTTCATATAACAAACACTGCCACAACAGCGCTGCTTGATGAATTTGGTGTTGGGCCACTTTGCAAAGGTGACAACTTGTATTTGTCAGCTGTTGATGTTTGTGGCATGTTTACTAACAGATCTGGTTCCCAGCAGTGGAGAGGACTGTCCAGATATTTTAAGGTTCAGCTAAGAAAAAGGAGGGTTAAAAACCCCTACCCAATTTCTTTTCTTCTTACTGATTTAATTAACAGAAGGACCCCTAGAGTTGATGGGCAGCCTATGTATGGCATGGATGCTCAGGTAGAGGAGGTTAGAGTTTTTGAGGGGACAGAGGAACTTCCAGGGGACCCAGACATGATGAGATATGTTGACAGATATGGACAGTTGCAGACAAAGATGCTG
>BAE03064
ATGGCCCCAACAAAAAGAAAAGGAGAAAGGAAGGACCCCGTGCAAGTTCCAAAACTTCTTATAAGAGGAGGAGTAGAAGTTCTAGAAGTTAAAACTGGGGTTGACTCAATTACAGAGGTAGAATGCTTTTTAACTCCAGAAATGGGTGACCCAGATGAGCATCTTAGGGGTTTTAGTAAGTCAATTTCTATATCAGATACATTTGAAAGTGACTCCCCAAATAAGGACATGCTTCCTTGTTACAGTGTGGCCAGAATTCCACTACCCAATCTAAATGAGGATCTTACCTGTGGAAATATACTAATGTGGGAGGCTGTAACCTTAAAAACTGAGGTCATAGGGGTGACAACTTTGATGAATGTGCACTCTAATGGTCAAGCAACTCATGACAATGGTGCAGCAAAGCCAGTGCAGGGCACCAGCTTTCATTTTTTTTCTGTTGGGGGGGAGGCTTTAGAATTACAGGGGGTGGTTTTTAATTACAGAACAACGTACCCAGATGGAACAATTTTTCCAAAGAATGCAACAGTGCAATCTCAAGTAATGAACACAGAGCACAAGGCGTACCTAGATAAGAACAAAGCATATCCTGTTGAATGTTGGGTTCCTGATCCCACCAGAAATGAAAACACAAGATATTTTGGGACACTAACAGGAGGAGAAAATGTTCCTCCAGTTCTTCATATAACAAACACTGCCACAACAGTGCTGCTTGATGAATTTGGTGTTGGGCCACTTTGCAAAGGTGACAACTTGTATTTGTCAGCTGTTGATGTTTGTGGCATGTTTACTAACAGATCTGGTTCCCAGCAGTGGAGAGGACTCTCCAGATATTTTAAGGTTCAGCTAAGAAAAAGGAGGGTCAAAAACCCCTACCCAATTTCTTTCCTTCTTACTGACTTAATTAACAGAAGGACCCCTAGAGTTGATGGGCAGCCTATGTATGGCATGGATGCTCAAATAGAGGAGGTTAGAGTTTTTGAGGGGACAGAGCAACTTCCAGGGGACCCAGATATGATGAGATATGTTGACAGATATGGACAGTTGCAGACAAAAATGCTG
>AAB41717
ATGGCCCCAACAAAAAGAAAAGGAGAAAGGAAGGACCCCGTGCAAGTTCCAAAACTTCTTATAAGAGGAGGAGTAGAAGTTCTAGAAGTTAAAACTGGGGTTGACTCAATTACAGAGGTAGAATGCTTTTTAACTCCAGAAATGGGTGACCCAGATGAGCATCTTAGGGGTTTTAGTAAGTCAATTTCTATATCAGATACATTTGAAAGTGACTCCCCAAATAAGGACATGCTTCCTTGTTACAGTGTGGCCAGAATTCCACTACCCAATCTAAATGAGGATCTTACCTGTGGAAATATACTAATGTGGGAGGCTGTAACCTTAAAAACTGAGGTCATAGGGGTGACAACTTTGATGAATGTGCACTCTAATGGTCAAGCAACTCATGACAATGGTGCAGCAAAGCCAGTGCAGGGCACCAGCTTTCATTTTTTTTCTGTTGGGGGGGAGGCTTTAGAATTACAGGGGGTGGTTTTTAATTACAGAACAACGTACCCAGATGGAACAATTTTTCCAAAGAATGCAACAGTGCAATCTCAAGTAATGAACACAGAGCACAAGGCGTACCTAGATAAGAACAAAGCATATCCTGTTGAATGTTGGGTTCCTGATCCCACCAGAAATGAAAACACAAGATATTTTGGGACACTAACAGGAGGAGAAAATGTTCCTCCAGTTCTTCATATAACAAACACTGCCACAACAGTGCTGCTTGATGAATTTGGTGTTGGGCCACTTTGCAAAGGTGACAACTTGTATTTGTCAGCTGTTGATGTTTGTGGCATGTTTACTAACAGATCTGGTTCACAGCAGTGGAGAGGACTCTCCAGATATTTTAAGGTTCAGCTAAGAAAAAGGAGGGTTAAAAACCCCTACCCAATTTCTTTCCTTCTTACTGATTTAATTAACAGAAGGACCCCTAGAGTTGATGGGCAGCCTATGTATGGCATGGATGCTCAAATAGAGGAGGTTAGAGTTTTTGAGGGGACAGAGCAACTTCCAGGGGACCCAGATATGATGAGATATGTTGACAGATATGGACAGTTGCAGACAAAAATGCTG
>BAD06227
ATGGCCCCAACAAAAAGAAAAGGAGAAAGGAAGGACCCCGTGCAAGTTCCAAAACTTCTTATAAGAGGAGGAGTAGAAGTTCTAGAAGTTAAAACTGGGGTTGACTCAATTACAGAGGTAGAATGCTTTCTAACTCCAGAAATGGGTGACCCAGATGAGCATCTTAGGGGTTTTAGTAAGTCAATTTCTATATCAGATACATTTGAAAGTGACTCCCCAAATAAGGACATGCTTCCTTGTTACAGTGTGGCCAGAATTCCACTACCCAATCTAAATGAGGATCTAACCTGTGGAAATATACTAATGTGGGAGGCTGTGACCTTAAAAACTGAGGTTATAGGGGTGACAAGTTTGATGAATGTGCACTCTAATGGTCAAGCAACCCATGACAATGGTGCAGGAAAGCCAGTGCAGGGCACCAGCTTTCATTTTTTTTCTGTTGGGGGGGAGGCTTTAGAATTACAGGGGGTGGTTTTTAATTACAGAACTAAGTACCCAGATGGAACAATTTTTCCAAAGAATGCAACAGTGCAATCTCAAGTAATGAACACAGAGCACAAGGCGTACCTAGATAAGAACAAAGCATATCCTGTTGAATGTTGGGTTCCTGATCCCACCAGAAATGAAAACACAAGATATTTTGGGACACTAACAGGAGGAGAAAATGTTCCTCCAGTTCTTCATATAACAAACACTGCCACAACAGTGCTGCTTGATGAATTTGGTGTTGGGCCACTTTGCAAAGGTGACAACTTGTACTTGTCAGCTGTTGATGTTTGTGGCATGTTTACTAACAGATCTGGTTCCCAGCAGTGGAGAGGACTGTCCAGATATTTTAAGGTTCAGCTAAGAAAAAGGAGGGTTAAAAACCCCTACCCAATTTCTTTCCTTCTTACTGATTTAATTAACAGAAGGACCCCTAGAGTTGATGGGCAGCCTATGTATGGCATGGATGCTCAGGTAGAGGAGGTTAGAGTTTTTGAGGGGACAGAGGAACTTCCAGGGGACCCAGACATGATGAGATATGTTGACAGATATGGACAGTTGCAGACAAAGATGCTG
>AAN85473
ATGGCCCCAACAAAAAGAAAAGGAGAAAGGAAGGACCCCGTGCAAGTTCCAAAACTTCTTATAAGAGGAGGAGTAGAAGTTCTAGAAGTTAAAACTGGGGTTGACTCAATTACAGAGGTAGAATGCTTTTTAACTCCAGAAATGGGTGACCCAGATGAGCATCTTAGGGGTTTTAGTAAGTCAATTTCTATATCAGATACATTTGAAAGTGACTCCCCAAATAAGGACATGCTTCCTTGTTACAGTGTGGCCAGAATTCCACTACCCAATCTAAATGAGGATCTAACCTGTGGAAATATACTAATGTGGGAGGCTGTGACCTTAAAAACTGAGGTTATAGGGGTGACAACTTTGATGAATGTGCACTCTAATGGTCAAGCAGCTCATGACAATGGTGCAGGAAAGCCAGTGCAGGGCACCAGCTTTCATTTTTTTTCTGTTGGGGGGGAGGCTTTAGAATTACAGGGGGTGGTTTTTAATTACAGAACAAAGTACCCAGATGGAACAATTTTTCCAAAGAATGCAACAGTGCAATCTCAAGTAATGAACACAGAGCACAAGGCGTACCTAGATAAGAACAAAGCATATCCTGTTGAATGTTGGGTTCCTGATCCCACCAGAAATGAAAACACAAGATATTTTGGGACACTAACAGGAGGAGAAAATGTTCCTCCAGTTCTTCATATAACAAACACTGCCACAACAGTGCTGCTTGATGAATTTGGTGTTGGGCCACTTTGCAAAGGTGACAACTTGTATTTGTCAGCTGTTGATGTTTGTGGCATGTTTACTAACAGATCTGGTTCCCAGCAGTGGAGAGGACTGTCCAGATATTTTAAGGTTCAGCTAAGAAAAAGGAGGGTTAAAAACCCCTACCCAATTTCTTTCCTTCTTACTGATTTAATTAACAGAAGGACCCCTAGAGTTGATGGGCAGCCTATGTATGGCATGGATGCTCAGGTAGAGGAGGTTAGAGTGTTTGAGGGGACAGAGGAACTTCCAGGGGACCCAGACATGATGAGATATGTTGACAGATATGGACAGTTGCAGACAAAGATGCTG
>AAM89297
ATGGCCCCAACAAAAAGAAAAGGAGAAAGGAAGGACCCCGTGCAAGTTCCAAAACTTCTTATAAGAGGAGGAGTAGAAGTTCTAGAAGTTAAAACTGGGGTTGACTCAATTACAGAGGTAGAATGCTTTTTAACTCCAGAAATGGGTGACCCAGATGAGCATCTTAGGGGTTTTAGTAAGTCAATTTCTATATCAGATACATTTGAAAGTGACTCCCCAAATAAGGACATGCTTCCTTGTTACAGTGTGGCCAGAATTCCACTACCCAATCTAAATGAGGATCTAACCTGTGGAAATATACTAATGTGGGAGGCTGTGACCTTAAAAACTGAGGTTCTAGGGGTGACAACTTTGATGAATGTGCACTCTAATGGTCAAGCAACTCATGACAATGGTGCAGGAAAGCCAGTGCAGGGCACCAGCTTTCATTTTTTTTCTGTTGGGGGGGAGGCTTTAGAATTACAGGGGGTGGTTTTTAATTACAGAACAAAGTACCCAGATGGAACAATTTTTCCAAAGAATGCAACAGTGCAATCTCAAGTAATGAACACAGAGCACAAGGCGTACCTAGATAAGAACAAAGCATATCCTGTTGAATGTTGGGTTCCTGATCCCACCAGAAATGAAAACACAAGATATTTTGGGACACTAACAGGAGGAGAAAATGTTCCTCCAGTTCTTCATATAACAAATACTGCCACAACAGTGCTGCTTGATGAATTTGGTGTTGGGCCACTTTGCAAAGGTGACAACTTGTATTTGTCAGCTGTTGATGTTTGTGGAATGTTTACTAACAGATCTGGTTCCCAGCAGTGGAGAGGACTGTCCAGATATTTTAAGGTTCAGCTCAGAAAAAGGAGGGTTAAAAACCCCTACCCAATTTCTTTCCTTCTTACTGATTTGATTAACAGAAGGACCCCTAGAGTTGATGGGCAGCCTATGTATGGTATGGATGCTCAGGTAGAGGAGGTTAGAGTTTTTGAGGGGACAGAGGAACTTCCAGGGGACCCAGACATGATGAGATATGTTGACAGATATGGACAGTTGCAAACAAAGATGCTG
>AAL37671
ATGGCCCCAACAAAAAGAAAAGGAGAAAGGAAGGACCCCGTGCAAGTTCCAAAACTTCTTATAAGAGGAGGAGTAGAAGTTCTAGAAGTTAAAACTGGGGTTGACTCAATTACAGAGGTAGAATGCTTTTTAACTCCAGAAATGGGTGACCCAGATGAGCATCTTAGGGGTTTTAGTAAGTCAATTTCTATATCAGATACATTTGAAAGTGACTCCCCAAATAAGGACATGCTTCCTTGTTACAGTGTGGCCAGAATTCCACTACCCAATCTAAATGAGGATCTAACCTGTGGAAATATACTAATGTGGGAGGCTGTGACCTTAAAAACTGAGGTTATAGGGGTGACAACTTTGATGAATGTGCACTCTAATGGTCAAGCAACCCATGACAATGGTGCAGGAAAGCCAGTGCAGGGCACCAGCTTTCATTTTTTTTCTGTTGGGGGGGAGGCTTTAGAGTTACAGGGGGTGGTTTTTAATTACAGAACTAAGTACCCAGATGGAACAATTTTTCCAAAGAATGCAACAGTGCAATCTCAAGTAATGAACACAGAGCACAAGGCGTACCTAGATAAGAACAAAGCATATCCTGTTGAATGTTGGGTTCCTGATCCCACCAGAAATGAAAACACAAGATATTTTGGGACACTAACAGGAGGAGAAAATGTTCCTCCAGTTCTTCATATAACAAACACTGCCACAACAGTGCTGCTTGATGAATTTGGTGTTGGGCCACTTTGCAAAGGTGATAACTTGTATTTGTCAGCTGTTGATGTTTGTGGCATGTTTACTAACAGATCTGGTTCCCAGCAGTGGAGAGGACTGTCCAGATATTTTAAGGTTCAGCTCAGAAAAAGGAGGGTTAAAAACCCCTACCCAATTTCTTTCCTTCTTACTGATTTAATTAACAGAAGGACCCCTAGAGTTGATGGACAGCCTATGTATGGGATGGATGCTCAGGTAGAGGAGGTTAGAGTTTTTGAGGGGACAGAGGAACTTCCAGGGGACCCAGACATGATGAGATATGTTGACAGATATGGACAGTTGCAGACAAAAATGCTG
>AEC15807
ATGGCCCCAACAAAAAGAAAAGGAGAAAGGAAGGACCCCGTGCAAGTTCCAAAACTTCTTATAAGAGGAGGAGTAGAAGTTCTAGAAGTTAAAACTGGGGTTGACTCAATTACAGAGGTAGAATGCTTTTTAACTCCAGAAATGGGTGACCCAGATGAGCATTTTAGGGGTTTTAGTAAGTCAATATCTATATCAGATACATTTGAAAGTGACTCCCCAAATAGGGACATGCTTCCTTGTTACAGTGTGGCCAGAATTCCACTACCCAATCTAAATGAGGATCTAACCTGTGGAAATATACTCATGTGGGAGGCTGTGACCTTAAAAACTGAGGTTATAGGCGTGACAAGTTTGATGAATGTGCACTCTAATGGGCAAGCAACTCATGACAATGGTGCAGGGAAGCCAGTGCAGGGCACCAGCTTTCATTTTTTTTCTGTTGGGGGGGAGGCTTTAGAATTACAGGGGGTGCTTTTTAATTACAGAACAAAGTACCCAGATGGAACAATTTTTCCAAAGAATGCCACAGTGCAATCTCAAGTCATGAACACAGAGCACAAGGCGTACCTAGATAAGAACAAAGCATATCCTGTTGAATGTTGGGTTCCTGATCCCACCAGAAATGAAAACACAAGATATTTTGGGACACTAACAGGAGGAGAAAATGTTCCTCCAGTTCTTCATATAACAAACACTGCCACAACAGTGTTGCTTGATGAATTTGGTGTTGGGCCACTTTGCAAAGGTGACAACTTATACTTGTCAGCTGTTGATGTCTGTGGCATGTTTACAAACAGGTCTGGTTCCCAGCAGTGGAGAGGACTCTCCAGATATTTCAAGGTTCAGCTAAGGAAAAGGAGGGTTAAAAACCCCTACCCAATTTCTTTCCTTCTTACTGATTTAATTAACAGAAGGACTCCTAGAGTTGATGGGCAGCCTATGTATGGCATGGATGCTCAAGTAGAGGAGGTTAGAGTTTTTGAGGGAACAGAGGAGCTTCCAGGGGACCCAGACATGATGAGATACGTTGACAAATATGGACAGTTGCAGACAAAAATGCTG
>BAE45444
ATGGCCCCAACAAAAAGAAAAGGAGAAAGGAAGGACCCCGTGCAAGTTCCAAAACTTCTTATAAGAGGAGGAGTAGAAGTTCTAGAAGTTAAAACTGGGGTTGACTCAATTACAGAGGTAGAATGCTTTTTAACTCCAGAAATGGGTGACCCAGATGAGCATCTTAGGGGTTTTAGTAAGTCAATTTCTATATCAGATACATTTGAAAGTGACTCCCCAAATAAGGACATGCTTCCTTGTTACAGTGTGGCCAGAATTCCACTACCCAATCTAAATGAGGATCTAACTTGTGGAAATATACTAATGTGGGAGGCTGTGACCTTAAAAACTGAGGTTTTAGGGGTGACAACTTTGATGAATGTGCACTCTAATGGTCAAGCAACTCATGACAATGGTGCAGGAAAGCCAGTGCAGGGCACCAGCTTTCATTTTTTTTCTGTTGGGGGGGAGGCTTTAGAATTACAGGGGGTGGTTTTTAATTACAGAACAAAGTACCCAGATGGAACAATTTATCCAAAGAATGCAACAGTGCAATCTCAAGTAATGAACACAGAGCACAAGGCGTACCTAGATAAGAACAAAGCATATCCTGTTGAATGTTGGGTTCCTGATCCCACCAGAAATGAAAACACAAGATATTTTGGGACACTAACAGGAGGAGAAAATGTTCCTCCAGTTCTTCATATAACAAACACTGCCACAACAGTGCTGCTTGATGAATTTGGTGTTGGGCCACTTTGCAAAGGTGACAACTTGTATTTGTCAGCTGTTGATGTTTGTGGCATGTTTACTAACAGATCTGGTTCCCAGCAGTGGAGAGGACTGTCCAGATATTTTAAGGTTCAGCTAAGAAAAAGGAGGGTTAAAAACCCCTACCCAATTTCTTTCCTTCTTACTGATTTAATTAACAGAAGGACCCCTAGAGTTGATGGGCAGCCTATGTATGGCATGGATGCTCAAATAGAGGAGGTTAGAGTTTTTGAGGGGACAGAGGAACTCCCAGGGGACCCAGACATGATGAGATATGTTGACAGATATGGACAGTTGCAGACAAAGATGCTG
>BAB68935
ATGGCCCCAACAAAAAGAAAAGGAGAAAGGAAGGACCCCGTGCAAGTTCCAAAACTTCTTATAAGAGGAGGAGTAGAAGTTCTAGAAGTTAAAACTGGGGTTGACTCAATTACAGAGGTAGAATGCTTTTTAACTCCAGAAATGGGTGACCCAGATGAGCATCTTAGGGGTTTTAGTAAGTCAATATCTATATCAGATACATTTGAAAGTGACTCCCCAAATAAGGACATGCTTCCTTGTTACAGTGTGGCCAGAATTCCACTACCCAATCTAAATGAGGATCTAACCTGTGGAAATATACTCATGTGGGAGGCTGTGACCTTAAAAACTGAGGTTATAGGGGTGACAAGTTTGATGAATGTGCACTCTAATGGGCAAGCAACTCATGACAATGGTGCAGGGAAGCCAGTGCAGGGCACCAGCTTTCATTTTTTTTCTGTTGGGGGGGAGGCTTTAGAATTACAGGGGGTGGTTTTTAATTACAGAACAAAGTACCCAGATGGAACAATTTTTCCAAAGAATGCCACAGTGCAATCTCAAGTCATGAACACAGAGCACAAGGCGTACCTAGATAAGAACAAAGCATATCCTGTTGAATGTTGGGTTCCTGATCCCACCAGAAATGAAAACACAAGATATTTTGGGACACTAACAGGAGGAGAAAATGTTCCTCCAGTTCTTCATATAACAAACACTGCCACAACAGTGTTGCTTGATGAATTTGGTGTTGGGCCACTTTGCAAAGGTGACAACTTATACTTGTCAGCTGTTGATGTCTGTGGCATGTTTACTAACAGGTCTGGTTCCCAGCAGTGGAGAGGACTCTCCAGATATTTTAAGGTTCAGCTAAGGAAAAGGAGGGTTAAAAACCCCTACCCAATTTCTTTCCTTCTTACTGATTTAATTAACAGAAGGACTCCTAGAGTTGATGGGCAGCCTATGTATGGCATGGATGCTCAAGTAGAGGAGGTTAGAGTTTTTGAGGGAACAGAGGAGCTTCCAGGGGACCCGGACATGATGAGATACGTTGACAGATATGGACAGTTGCAGACAAAAATGCTG
>BAC22894
ATGGCCCCAACAAAAAGAAAAGGAGAAAGGAAGGACCCCGTGCAAGTTCCAAAACTTCTTATAAGAGGAGGAGTAGAAGTTCTAGAAGTTAAAACTGGGGTTGACTCAATTACAGAGGTAGAATGCTTTTTAACTCCAGAAATGGGTGACCCAGATGAGCATCTTAGGGGTTTTAGTAAGTCAATTTCTATATCAGATACATTTGAAAGTGACTCCCCAAATAAGGACATGCTTCCTTGTTACAGTGTGGCCAGAATTCCACTACCCAATCTAAATGAGGATCTAACCTGTGGAAATATACTAATGTGGGAGGCTGTGACCTTAAAAACTGAGGTTCTAGGGGTGACAACTTTGATGAATGTGCACTCTAATGGTCAAGCAACTCATGACAATGGTGCAGGAAAGCCAGTGCAGGGCACCAGCTTTCATTTTTTTTCTGTTGGGGGGGAGGCTTTAGAATTACAGGGGGTGGTTTTTAATTACAGAACAAAGTACCCAGATGGAACAATTTTTCCAAAGAATGCAACAGTGCAATCTCAAGTAATGAACACAGAGCACAAGGCGTACCTAGATAAGAACAAAGCATATCCTGTTGAATGTTGGGTTCCTGATCCCACCAGAAATGAAAACACAAGATATTTTGGGACACTAACAGGAGGAGAAAATGTTCCTCCAGTTCTTCATATAACAAACACTGCCACAACAGTGCTGCTTGATGAATTTGGTGTTGGGCCACTTTGCAAAGGTGACAACTTGTATTTGTCAGCTGTTGATGTTTGTGGAATGTTTACTAACAGATCTGGTTCCCAGCAGTGGAGAGGACTGTCCAGATATTTTAAGGTTCAGCTCAGAAAAAGGAGGGTTAAAAACCCCTACCCAATTTCTTTCCTTCTTACTGATTTGATTAACAGAAGGACCCCTAGAGTTGATGGGCAGCCTATGTATGGTATGGATGCTCAGGTAGAGGAGGTTAGAGTTTTTGAGGGGACAGAGGAACTTCCAGGGGACCCAGACATGATGAGATATGTTGACAGATATGGACAGTTGCAAACAAAGATGCTG
>BAB11710
ATGGCCCCAACAAAAAGAAAAGGAGAAAGGAAGGACCCCGTGCAAGTTCCAAAACTTCTTATAAGAGGAGGAGTAGAAGTTCTAGAAGTTAAAACTGGGGTTGACTCAATTACAGAGGTAGAATGCTTTTTAACTCCAGAAATGGGTGACCCAGATGAGCATCTTAGGGGTTTTAGTAAGTCAATATCTATATCAGATACATTTGAAAGTGACTCCCCAAATAGGGACATGCTTCCTTGTTACAGTGTGGCCAGAATTCCACTACCCAATCTAAATGAGGATCTAACCTGTGGAAATATACTCATGTGGGAGGCTGTGACCTTAAAAACTGAGGTTATAGGGGTGACAAGTTTGATGAATGTGCACTCTAATGGGCAAGCAACTCATGACAATGGTGCAGGGAAGCCAGTGCAGGGCACCAGCTTTCATTTTTTTTCTGTTGGGGGGGAGGCTTTAGAATTACAGGGGGTGCTTTTTAATTACAGAACAAAGTACCCAGATGGAACAATTTTTCCAAAGAATGCCACAGTGCAATCTCAAGTCATGAACACAGAGCACAAGGCGTACCTAGATAAGAACAAAGCATATCCTGTTGAATGTTGGGTTCCTGATCCCACCAGAAATGAAAACACAAGATATTTTGGGACACTAACAGGAGGAGAAAATGTTCCTCCAGTTCTTCATATAACAAACACTGCCACAACAGTGTTGCTTGATGAATTTGGTGTTGGGCCACTTTGCAAAGGTGACAACTTATACTTGTCAGCTGTTGATGTCTGTGGCATGTTTACAAACAGGTCTGGTTCCCAGCAGTGGAGAGGACTCTCCAGATATTTTAAGGTTCAGCTAAGGAAAAGGAGGGTTAAAAACCCCTACCCAATTTCTTTCCTTCTTACTGATTTAATTAACAGAAGGACTCCTAGAGTTGATGGGCAGCCTATGTATGGCATGGATGCTCAAGTAGAGGAGGTTAGAGTTTTTGAGGGAACAGAGGAGCTTCCAGGGGACCCAGACATGATGAGATACGTTGACAAATATGGACAGTTGCAGACAAAAATGCTG
>BAB11716
ATGGCCCCAACAAAAAGAAAAGGAGAAAGGAAGGACCCCGTGCAAGTTCCAAAACTTCTTATAAGAGGAGGAGTAGAAGTTCTAGAAGTTAAAACTGGGGTTGACTCAATTACAGAGGTAGAATGCTTTTTAACTCCAGAAATGGGTGACCCAGATGAGCATCTTAGAGGTTTTAGTAAGTCAATTTCTATATCAGATACATTTGAAAGTGACTCCCCAAATAAGGACATGCTTCCTTGTTACAGTGTGGCCAGAATTCCACTACCCAATCTAAATGAGGATCTAACCTGTGGAAATATACTAATGTGGGAGGCTGTGACCCTAAAAACTGAGGTTATAGGGGTGACAACTTTGATGAATGTGCACTCTAATGGTCAAGCAACTCATGACAATGGTGCAGGGAAGCCAGTGCAGGGCACCAGCTTTCATTTTTTTTCTGTTGGGGGGGAGGCTTTAGAATTACAAGGGGTGGTGTTCAATTACAGAACAACGTACCCAGATGGAACAATTTTTCCAAAGAATGCAACAGTGCAGTCTCAAGTAATGAACACAGAGCACAAGGCGTACCTAGATAAGAACAAAGCATATCCTGTTGAATGTTGGGTTCCTGATCCCACCAGAAATGAAAACACAAGATATTTTGGGACACTAACAGGAGGAGAAAATGTTCCTCCAGTTCTTCATATTACAAACACTGCCACAACAGTGCTACTTGATGAATTTGGTGTTGGGCCACTTTGCAAAGGTGACAACTTGTATTTGTCAGCTGTTGATGTTTGTGGCATGTTTACTAACAGATCTGGTTCCCAGCAGTGGAGAGGACTCTCCAGATATTTTAAGGTTCAGCTAAGGAAAAGGAGGGTTAAAAACCCCTACCCAATTTCTTTCCTTCTGACTGATTTAATTAACAGAAGGACTCCTAGAGTTGATGGGCAGCCTATGTATGGCATGGATGCTCAGGTAGAGGAGGTCAGAGTTTTTGAGGGGACAGAGGAACTTCCAGGGGACCCAGACATGATGAGATATGTTGACAGATATGGACAGTTGCAGACCAAAATGCTG
>BAC81922
ATGGCCCCAACAAAAAGAAAAGGAGAAAGGAAGGACCCCGTGCAAGTTCCAAAACTTCTTATAAGAGGAGGAGTAGAAGTTCTAGAAGTTAAAACTGGGGTTGACTCAATTACAGAGGTAGAATGCTTTTTAACTCCAGAAATGGGTGACCCAGATGAGCATCTTAGGGGTTTTAGTAAGTCAATTTCTATATCAGATACATTTGAAAGTGACTCCCCAAATAAGGACATGCTTCCTTGTTACAGTGTGGCCAGAATTCCACTACCCAATCTAAATGAGGATCTAACCTGTGGAAATATACTAATGTGGGAGGCTGTGACCTTAAAAACTGAGGTTCTAGGGGTGACAACTTTGATGAATGTGCACTCTAATGGTCAAGCAACTCATGACAATGGTGCAGGAAAGCCAGTGCAGGGCACCAGCTTTCATTTTTTTTCTGTTGGGGGGGAGGCTTTAGAATTACAGGGGGTGGTTTTTAATTACAGAACAAAGTACCCAGATGGAACAATTTTTCCAAAGAATGCAACAGTGCAATCTCAAGTAATGAACACAGAGCACAAGGCGTACCTAGATAAGAACAAAGCATATCCTGTTGAATGTTGGGTTCCTGATCCCACCAGAAATGAAAACACAAGATATTTTGGGACACTAACAGGAGGAGAAAATGTTCCTCCAGTTCTTCATATAACAAACACTGCCACAACAGTGCTGCTTGATGAATTTGGTGTTGGGCCACTTTGCAAAGGTGACAACTTGTATTTGTCAGCTGTTGATGTTTGTGGAATGTTTACTAACAGATCTGGTTCCCAGCAGTGGAGAGGACTGTCCAGATATTTTAAGGTTCAGCTGAGAAAAAGGAGGGTTAAAAACCCCTACCCAATTTCTTTCCTTCTTACTGATTTGATTAATAGAAGGACCCCTAGAGTTGATGGGCAGCCTATGTATGGTATGGATGCTCAGGTAGAGGAGGTTAGAGTTTTTGAGGGGACAGAGGAACTTCCAGGGGACCCAGACATGATGAGATATGTTGACAGATATGGACAGTTGCAAACAAAGATGCTG
>BAE03112
ATGGCCCCAACAAAAAGAAAAGGAGAAAGGAAGGACCCCGTGCAAGTTCCAAAACTTCTTATAAGAGGAGGAGTAGAAGTTCTAGAAGTTAAAACTGGGGTTGACTCAATTACAGAGGTAGAATGCTTTTTAACTCCAGAAATGGGTGACCCAGATGAGCATCTTAGGGGTTTTAGTAAGTCAATTTCTATATCAGATACATTTGAAAGTGACTCCCCAAATAAGGACATGCTTCCTTGTTACAGTGTGGCCAGAATTCCACTACCCAATCTAAATGAGGATCTTACCTGTGGAAATATACTAATGTGGGAGGCTGTAACCTTAAAAACTGAGGTCATAGGGGTGACAACTTTGATGAATGTGCACTCTAATGGTCAAGCAACTCATGACAATGGTGCAGCAAAGCCAGTGCAGGGCACCAGCTTTCATTTTTTTTCTGTTGGGGGGGAGGCTTTAGAATTACAGGGGGTGGTTTTTAATTACAGAACAACGTACCCAGATGGAACAATTTTTCCAAAGAATGCAACAGTGCAATCTCAAGTAATGAACACAGAGCACAAGGCGTACCTAGATAAGAACAAAGCATATCCTGTTGAATGTTGGGTTCCTGATCCCACCAGAAATGAAAACACAAGATATTTTGGGACACTAACAGGAGGAGAAAATGTTCCTCCAGTTCTTCATATAACAAACACTGCCACAACAGTGCTGCTTGATGAATTTGGTGTTGGGCCACTTTGCAAAGGTGACAACTTGTATTTGTCAGCTGTTGATGTTTGTGGCATGTTTACTAACAGATCTGGTTCCCAGCAGTGGAGAGGACTCTCCAGATATTTTAAGGTTCAGCTAAGAAAAAGGAGGGTTAAAAACCCCTACCCAATTTCTTTCCTTCTTACTGACTTAATTAACAGAAGGACCCCTAGAGTTGATGGGCAGCCTATGTATGGCATGGATGCTCAAATAGAGGAGGTTAGAGTTTTTGAGGGGACAGAGCAACTTCCAGGGGACCCAGATATGATGAGATATGTTGACAGATATGGACAGTTGCAGACAAAAATGCTG
>BAD06090
ATGGCCCCAACAAAAAGAAAAGGAGAAAGGAAGGACCCCGTGCAAGTTCCAAAACTTCTTATAAGAGGAGGAGTAGAAGTTCTAGAAGTTAAAACTGGGGTTGACTCAATTACAGAGGTAGAATGCTTTTTAACTCCAGAAATGGGTGACCCAGATGAGCATCTTAGGGGTTTTAGTAAGTCAATTTCTATATCAGATACATTTGAAAGTGACTCCCCAAATAAGGACATGCTTCCTTGTTACAGTGTGGCCAGAATTCCACTACCCAATCTAAATGAGGATCTAACCTGTGGAAATATACTAATGTGGGAGGCTGTGACCTTAAAAACTGAGGTTTTAGGGGTGACAACTTTGATGAATGTGCACTCTAATGGTCAAGCAACTCATGACAATGGTGCAGGAAAGCCAGTGCAGGGCACCAGCTTTCATTTTTTTTCTGTTGGGGGGGAGGCTTTAGAATTACAGGGGGTGGTTTTTAATTACAGAACTAAGTACCCAGATGGAACAATTTTTCCAAAGAATGCAACAGTGCAATCTCAAGTAATGAACACAGAGCACAAGGCGTACCTAGATAAGAACAAAGCATATCCTGTTGAATGTTGGGTTCCTGATCCCACCAGAAATGAAAACACAAGATATTTTGGGACACTAACAGGAGGAGAAAATGTCCCTCCAGTTCTTCATATAACAAACACTGCCACAACAGTGCTGCTTGATGAATTTGGTGTTGGGCCACTTTGCAAAGGTGACAACTTGTATTTGTCAGCTGTTGATGTTTGTGGCATGTTTACTAACAGATCTGGTTCCCAGCAGTGGAGAGGCCTGTCCAGATATTTTAAGGTTCAGCTAAGAAAGAGGAGGGTTAAAAACCCCTACCCAATTTCTTTCCTTCTTACTGATTTAATTAACAGAAGGACCCCTAGAGTTGATGGGCAGCCTATGTATGGCATGGATGCTCAGATAGAGGAGGTTAGAGTTTTTGAGGGGACAGAGGAACTCCCAGGGGACCCAGACATGATGAGATATGTTGACAGATATGGACAGTTGCAGACAAAGATGCTG
>AEC15513
ATGGCCCCAACAAAAAGAAAAGGAGAAAGGAAGGACCCCGTGCAAGTTCCAAAACTTCTTATAAGAGGAGGAGTAGAAGTTCTAGAAGTTAAAACTGGGGTTGACTCAATTACAGAGGTAGAATGCTTTTTAACTCCAGAAATGGGGGACTCAGATGAGCATCTTAGGGGTTTTAGTAAGTCAATTTCTATATCAGATACATTTGAAAGTGACTCCCCAAATAAGGACATGCTTCCTTGTTACAGTGTGGCCAGAATTCCACTACCCAATCTAAATGAGGATCTAACCTGTGGAAATATACTAATGTGGGAGGCTGTTACCTTAAAAACTGAGGTTATAGGGGTGACAACTTTGATGAATGTGCACTCTAATGGTCAAGCAGCTCATGACAATGGTGCAGGAAAGCCAGTGCAGGGCACCAGCTTTCATTTTTTTTCTGTTGGGGGGGAGGCTTTAGAATTACAGGGAGTGGTTTTTAATTACAGAACAAAGTACCCAGATGGAACAATTTTTCCAAAGAATGCAACAGTGCAATCTCAAGTAATGAACACAGAGCACAAGGCGTACCTAGATAAGAACAAAGCATATCCTGTTGAATGTTGGGTTCCTGATCCCACCAGAAATGAAAACACAAGATATTTTGGGACACTAACAGGAGGAGAAAATGTTCCTCCAGTTCTTCATATAACAAACACTGCCACAACAGTGCTGCTTGATGAATTTGGTGTTGGGCCACTTTGCAAAGGTGACAACTTGTATTTGTCAGCTGTTGATGTTTGTGGCATGTTTACTAACAGATCTGGTTCCCAGCAGTGGAGAGGACTGTCCAGATATTTTAAGGTTCAGCTAAGAAAAAGGAGGGTTAAAAACCCCTACCCAATTTCTTTCCTTCTTACTGATTTAATTAACAGAAGGACCCCTAGAGTTGATGGGCAGCCTATGTATGGCATGGATGCTCAGGTAGAGGAGGTTAGAGTTTTTGAGGGCACAGAGGAACTTCCAGGGGACCCAGACATGATGAGATATGTTGACAGATATGGACAGTTGCAGACAAAGATGCTG
>AEC15459
ATGGCCCCAACAAAAAGAAAAGGAGAAAGGAAGGACCCCGTGCAAGTTCCAAAACTTCTTATAAGAGGAGGAGTAGAAGTTCTAGAAGTTAAAACTGGGGTTGACTCAATTACAGAGGTAGAATGCTTTTTAACTCCAGAAATGGGGGACCCAGATGAGCATCTTAGGGGTTTTAGTAAGCCAATTTCTATATCAGATACATTTGAAAGTGACTCCCCAAATAAGGACATGCTTCCTTGTTACAGTGTGGCCAGAATTCCACTACCCAATCTAAATGAGGATCTAACCTGTGGAAATATACTAATGTGGGAGGCTGTTACCTTAAAAACTGAGGTTATAGGGGTGACAACTTTGATGAATGTGCACTCTAATGGTCAAGCAGCTCATGACAATGGTGCAGGAAAGCCAGTGCAGGGCACCAGCTTTCATTTTTTTTCTGTTGGGGGGGAGGCTTTAGAATTACAGGGAGTGGTTTTTAATTACAGAACAAAGTACCCAGATGGAACAATTTTTCCAAAGAATGCAACAGTGCAATCTCAAGTAATGAACACAGAGCACAAGGCGTACCTAGATAAGAACAAAGCATATCCTGTTGAATGTTGGGTTCCTGATCCCACCAGAAATGAAAACACAAGATATTTTGGGACACTAACAGGAGGAGAAAATGTTCCTCCAGTTCTTCATATAACAAACACTGCCACAACAGTGCTGCTTGATGAATTTGGTGTTGGGCCACTTTGCAAAGGTGACAACTTGTATTTGTCAGCTGTTGATGTTTGTGGCATGTTTACTAACAGATCTGGTTCCCAGCAGTGGAGAGGACTGTCCAGATATTTTAAGGTTCAGCTAAGAAAAAGGAGGGTTAAAAACCCCTACCCAATTTCTTTCCTTCTTACTGATTTAATTAACAGAAGGACCCCTAGAGTTGATGGGCAGCCTATGTATGGCATGGATGCTCAGGTAGAGGAGGTTAGAGTTTTTGAGGGCACAGAGGAACTTCCAGGGGACCCAGACATGATGAGATATGTTGACAGATATGGACAGTTGCAGACAAAGATGCTG
>AEC14547
ATGGCCCCAACAAAAAGAAAAGGAGAAAGGAAGGACCCCGTGCAAGTTCCAAAACTTCTTATAAGAGGAGGAGTAGAAGTTCTAGAAGTTAAAACTGGGGTTGACTCAATTACAGAGGTAGAATGCTTTTTAACTCCAGAAATGGGTGACCCAGATGAGCATCTTAGGGGTTTTAGTAAGTCAATATCTATATCAGATACATTTGAAAGTGACTCCCCAAATAAGGACATGCTTCCTTGTTACAGTGTGGCCAGAATTCCACTACCCAATCTAAATGAGGATCTAACCTGTGGAAATATACTCATGTGGGAGGCTGTGACCTTAAAAACTGAGGTTATAGGGGTGACAAGTTTGATGAATGTGCACTCTAATGGGCAAGCAACTCATGACAATGGTGCAGGGAAGCCAGTGCAGGGCACCAGCTTTCATTTTTTTTCTGTTGGGGGGGAGGCTTTAGAATTACAGGGGGTGCTTTTTAATTACAGAACAAAGTACCCAGATGGAACAATTTTTCCAAAGAATGCCACAGTGCAATCTCAAGTCATGAACACAGAGCACAAGGCGTACCTAGATAAGAACAAAGCATATCCTGTTGAATGTTGGGTTCCTGATCCCACCAGAAATGAAAACACAAGATATTTTGGGACACTAACAGGAGGAGAAAATGTTCCTCCAGTTCTTCATATAACAAACACTGCCACAACAGTGTTGCTTGATGAATTTGGTGTTGGGCCACTTTGCAAAGGTGACAACTTATACTTGTCAGCTGTTGATGTCTGTGGCATGTTTACTAACAGGTCTGGTTCCCAGCAGTGGAGAGGACTCTCCAGATATTTTAAGGTTCAGCTAAGGAAAAGAAGGGTTAAAAACCCCTACCCAATTTCTTTCCTTCTTACTGATTTAATTAACAGAAGGACTCCTAGAGTTGATGGGCAGCCTATGTATGGCATGGATGCTCAAGTAGAGGAGGTTAGAGTTTTTGAGGGAACAGAGGAGCTTCCAGGGGACCCAGACATGATGAGATACGTTGACAGATATGGACAGTTGCAGACAAAAATGCTG
>BAC81840
ATGGCCCCAACAAAAAGAAAAGGAGAAAGGAAGGACCCCGTGCAAGTTCCAAAACTTCTTATAAGAGGAGGAGTAGAAGTTCTAGAAGTTAAAACTGGGGTTGACTCAATTACAGAGGTAGAATGCTTTTTAACTCCAGAAATGGGTGACCCAGATGAGCATCTTAGGGGTTTTAGTAAGTCAATTTCTATATCAGATACATTTGAAAGTGACTCCCCAAATAAGGACATGCTTCCTTGTTACAGTGTGGCCAGAATTCCACTACCCAATCTAAATGAGGATCTAACCTGTGGAAATATACTAATGTGGGAGGCTGTGACCTTAAAAACTGAGGTTATAGGGGTGACAACTTTGATGAATGTGCACTCTAATGGTCAAGCAGCTCATGACAATGGTGCAGGAAAGCCAGTGCAGGGCACCAGCTTTCATTTTTTTTCTGTTGGGGGGGAGGCTTTAGAATTACAGGGGGTGGTTTTTAATTACAGAACAAAGTACCCAGATGGAACAATTTTTCCAAAGAATGCAACAGTGCAATCTCAAGTAATGAACACAGAGCACAAGGCGTACCTAGATAAGAACAAAGCATATCCTGTTGAATGTTGGGTTCCTGATCCCACCAGAAATGAAAACACAAGATATTTTGGGACACTAACAGGAGGAGAAAATGTTCCTCCAGTTCTTCATATAACAAACACTGCCACAACAGTGCTGCTTGATGAATTTGGTGTTGGGCCACTTTGCAAAGGTGACAACTTGTATTTGTCAGCTGTTGATGTTTGTGGCATGTTTACTAACAGATCTGGTTCCCAGCAGTGGAGAGGACTGTCCAGATATTTTAAGGTTCAGCTAAGAAAAAGGAGGGTTAAAAACCCCTACCCAATTTCTTTCCTTCTTACTGATTTAATTAACAGAAGGACCCCTAGAGTTGATGGGCAGCCTATGTATGGCATGGATGCTCAGGTAGAGGAGGTTAGAGTGTTTGAGGGGACAGAGGAACTTCCAGGGGACCCAGACATGATGAGATATGTTGACAGATATGGACAGTTGCAGACAAAGATGCTG
>BAC81928
ATGGCCCCAACAAAAAGAAAAGGAGAAAGGAAGGACCCCGTGCAAGTTCCAAAACTTCTTATAAGAGGAGGAGTAGAAGTTCTAGAAGTTAAAACTGGGGTTGACTCAATTACAGAGGTAGAATGTTTTTTAACTCCAGAAATGGGTGACCCAGATGAGCATCTTAGGGGTTTTAGTAAGTCAATTTCTATATCAGATACATTTGAAAGTGACTCCCCAAATAAGGACATGCTTCCTTGTTACAGTGTGGCCAGAATTCCACTACCCAATCTAAATGAGGATCTAACCTGTGGAAATATACTAATGTGGGAGGCTGTGACCTTAAAAACTGAGGTTATAGGGGTAACAACTTTGATGAATGTGCACTCTAATGGTCAAGCAACTCATGACAATGGTGCAGGAAAGCCAGTGCAGGGCACCAGCTTTCATTTTTTTTCTGTTGGGGGGGAGGCTTTAGAATTACAGGGGGTGGTTTTTAACTACAGAACAAAGTACCCAGATGGAACAATTTTTCCAAAGAATGCAACAGTGCAATCTCAAGTAATGAACACAGAGCACAAGGCGTACCTAGATAAGAACAAAGCATATCCTGTTGAATGTTGGGTTCCTGATCCCACCAGAAATGAAAACACAAGATATTTTGGGACACTAACAGGAGGAGAAAATGTTCCTCCAGTTCTTCATATAACAAACACTGCCACAACAGTGCTGCTTGATGAATTTGGTGTTGGGCCACTTTGCAAAGGTGACAACTTGTATTTGTCAGCTGTGGATGTTTGTGGCATGTTTACTAACAGATCTGGTTCTCAGCAGTGGAGAGGACTGTCCAGATATTTTAAGGTTCAGCTAAGAAAAAGGAGGGTTAAAAACCCCTACCCAATTTCTTTCCTTCTTACTGATTTGATTAACAGAAGGACCCCTAGAGTTGATGGGCAGCCTATGTATGGCATGGATGCTCAGGTAGAGGAGGTTAGAGTTTTTGAGGGGACAGAGGAACTTCCAGGGGACCCAGACATGATGAGATATGTTGACAGATATGGACAGTTGCAGACAAAGATGCTG
>BAE03118
ATGGCCCCAACAAAAAGAAAAGGAGAAAGGAAGGACCCCGTGCAAGTTCCAAAACTTCTTATAAGAGGAGGAGTAGAAGTTCTAGAAGTTAAAACTGGGGTTGACTCAATTACAGAGGTAGAATGCTTTTTAACTCCAGAAATGGGTGACCCAGATGAGCATCTTAGGGGTTTTAGTAAGTCAATTTCTATATCAGATACATTTGAAAGTGACTCCCCAAATAAGGACATGCTTCCTTGTTACAGTGTGGCCAGAATTCCACTACCCAATCTAAATGAGGATCTTACCTGTGGAAATATACTAATGTGGGAGGCTGTAACCTTAAAAACTGAGGTCATAGGGGTGACAACTTTGATGAATGTGCACTCTAATGGTCAAGCAACTCATGACAATGGTGCAGCAAAGCCAGTGCAGGGCACCAGCTTTCATTTTTTTTCTGTTGGGGGGGAGGCTTTAGAATTACAGGGGGTGGTTTTTAATTACAGAACAACGTACCCAGATGGAACAATTTTTCCAAAGAATGCAACAGTGCAATCTCAAGTAATGAACACAGAGCACAAGGCGTACCTAGATAAGAACAAAGCATATCCTGTTGAATGTTGGGTTCCTGATCCCACCAGAAATGAAAACACAAGATATTTTGGGACACTAACAGGAGGAGAAAATGTTCCTCCAGTTCTTCATATAACAAACACTGCCACAACAGTGCTGCTTGATGAATTTGGTGTTGGGCCACTTTGCAAAGGTGACAACTTGTATTTGTCAGCTGTTGATGTTTGTGGCATGTTTACTAACAGATCTGGTTCCCAGCAGTGGAGAGGACTCTCCAGATATTTTAAGGTGCAGCTAAGAAAAAGGAGGGTTAAAAACCCCTACCCAATTTCTTTCCTTCTTACTGACTTAATTAACAGAAGGACCCCTAGAGTTGATGGGCAGCCTATGTATGGCATGGATGCTCAAATAGAGGAGGTTAGAGTTTTTGAGGGGACAGAGCAACTTCCAGGGGACCCAGATATGATGAGATATGTTGACAAATATGGACAGTTGCAGACAAAGATGCTG
>AEC15453
ATGGCCCCAACAAAAAGAAAAGGAGAAAGGAAGGACCCCGTGCAAGTTCCAAAACTTCTTATAAGAGGAGGAGTAGAAGTTCTAGAAGTTAAAACTGGGGTTGACTCAATTACAGAGGTAGAATGCTTTTTAACTCCAGAAATGGGGGACCCAGATGAGCATCTTAGGGGTTTTAGTAAGCCAATTTCTATATCAGATACATTTGAAAGTGACTCCCCAAATAAGGACATGCTTCCTTGTTACAGTGTGGCCAGAATTCCACTACCCAATCTAAATGAGGATCTAACCTGTGGAAATATACTAATGTGGGAGGCTGTTACCTTAAAAACTGAGGTTATAGGGGTGACAACTTTGATGAATGTGCACTCTAATGGTCAAGCAGCTCATGACAATGGTGCAGGAAAGCCAGTGCAGGGCACCAGCTTTCATTTTTTTTCTGTTGGGGGGGAGGCTTTAGAATTACAGGGAGTGGTTTTTAATTACAGAACAAAGTACCCAGATGGAACAATTTTTCCAAAGAATGCAACAGTGCAATCTCAAGTAATGAACACAGAGCACAAGGCGTACCTAGATAAGAACAAAGCATATCCTGTTGAATGTTGGGTTCCTGATCCCACCAGAAATGAAAACACAAGATATTTTGGGACACTAACAGGAGGAGAAAATGTTCCTCCAGTTCTTCATATAACAAACACTGCCACAACAGTGCTGCTTGATGAATTTGGTGTTGGGCCACTTTGCAAAGGTGACAACTTGTATTTGTCAGCTGTTGATGTTTGTGGCATGTTTACTAACAGATCTGGTTCCCAGCAGTGGAGAGGACTGTCCAGATATTTTAAGGTTCAGCTAAGAAAAAGGAGGGTTAAAAACCCCTACCCAATTTCTTTCCTTCTTACTGATTTAATTAACAGAAGGACCCCTAGAGTTGATGGGCAGCCTATGTATGGCATGGATGCTCAGGTAGAGGAGGTTAGAGTTTTTGAGGGCACAGAGGAACTTCCAGGGGACCCAGACATGATGAGATATGTTGACAGATATGGACAGTTGCAGACAAAGATGCTG
>AEC15519
ATGGCCCCAACAAAAAGAAAAGGAGAAAGGAAGGACCCCGTGCAAGTTCCAAAACTTCTTATAAGAGGAGGAGTAGAAGTTCTAGAAGTTAAAACTGGGGTTGACTCAATTACAGAGGTAGAATGCTTTTTAACTCCAGAAATGGGGGACTCAGATGAGCATCTTAGGGGTTTTAGTAAGTCAATTTCTATATCAGATACATTTGAAAGTGACTCCCCAAATAAGGACATGCTTCCTTGTTACAGTGTGGCCAGAATTCCACTACCCAATCTAAATGAGGATCTAACCTGTGGAAATATACTAATGTGGGAGGCTGTTACCTTAAAAACTGAGGTTATAGGGGTGACAACTTTGATGAATGTGCACTCTAATGGTCAAGCAGCTCATGACAATGGTGCAGGAAAGCCAGTGCAGGGCACCAGCTTTCATTTTTTTTCTGTTGGGGGGGAGGCTTTAGAATTACAGGGAGTGGTTTTTAATTACAGAACAAAGTACCCAGATGGAACAATTTTTCCAAAGAATGCAACAGTGCAATCTCAAGTAATGAACACAGAGCACAAGGCGTACCTAGATAAGAACAAAGCATATCCTGTTGAATGTTGGGTTCCTGATCCCACCAGAAATGAAAACACAAGATATTTTGGGACACTAACAGGAGGAGAAAATGTTCCTCCAGTTCTTCATATAACAAACACTGCCACAACAGTGCTGCTTGATGAATTTGGTGTTGGGCCACTTTGCAAAGGTGACAACTTGTATTTGTCAGCTGTTGATGTTTGTGGCATGTTTACTAACAGATCTGGTTCCCAGCAGTGGAGAGGACTGTCCAGATATTTTAAGGTTCAGCTAAGAAAAAGGAGGGTTAAAAACCCCTACCCAATTTCTTTCCTTCTTACTGATTTAATTAACAGAAGGACCCCTAGAGTTGATGGGCAGCCTATGTATGGCATGGATGCTCAGGTAGAGGAGGTTAGAGTTTTTGAGGGCACAGAGGAACTTCCAGGGGACCCAGACATGATGAGATATGTTGACAGATATGGACAGTTGCAGACAAAGATGCTG
>BAC81846
ATGGCCCCAACAAAAAGAAAAGGAGAAAGGAAGGACCCCGTGCAAGTTCCAAAACTTCTTATAAGAGGAGGAGTAGAAGTTCTAGAAGTTAAAACTGGGGTTGACTCAATTACAGAGGTAGAATGCTTTTTAACTCCAGAAATGGGTGACCCAGATGAGCATCTTAGGGGTTTTAGTAAGTCAATTTCTATATCAGATACATTTGAAAGTGACTCCCCAAATAAGGACATGCTTCCTTGTTACAGTGTGGCCAGAATTCCACTACCCAATCTAAATGAGGATCTAACCTGTGGAAATATACTAATGTGGGAGGCTGTGACCTTAAAAACTGAGGTTATAGGGGTGACAACTTTGATGAATGTGCACTCTAATGGTCAAGCAACTCATGACAATGGTGCAGGAAAGCCAGTGCAGGGCACCAGCTTTCATTTTTTTTCTGTTGGGGGGGAGGCTTTAGAATTACAGGGGGTGGTTTTTAATTACAGAACAAAGTACCCAGATGGAACAATTTTTCCAAAGAATGCAACAGTGCAATCTCAAGTAATGAACACAGAGCACAAGGCGTACCTAGATAAGAACAAAGCATATCCTGTTGAATGTTGGGTTCCTGATCCCACCAGAAATGAAAACACAAGATATTTTGGGACACTAACAGGAGGAGAAAATGTTCCTCCAGTTCTTCATATAACAAATACTGCCACAACAGTGCTGCTTGATGAATTTGGTGTTGGGCCACTTTGCAAAGGTGACAACTTGTATTTGTCAGCTGTTGATGTTTGTGGAATGTTTACTAACAGATCTGGTTCCCAGCAGTGGAGAGGACTGTCCAGATATTTTAAGGTTCAGCTCAGAAAAAGGAGGGTTAAAAACCCCTACCCAATTTCTTTCCTTCTTACTGATTTGATTAACAGAAGGACCCCTAGAGTTGATGGGCAGCCTATGTATGGTATGGATGCTCAGGTAGAGGAGGTTAGAGTTTTTGAGGGGACAGAGGAACTTCCAGGGGACCCAGACATGATGAGATATGTTGACAGATATGGACAGTTGCAAACAAAGATGCTG
>BAD21253
ATGGCCCCAACAAAAAGAAAAGCAGAAAGGAAGGACCCCGTGCAAGTTCCAAAACTTCTTATAAGAGGAGGAGTAGAAGTTCTAGAAGTTAAAACTGGGGTTGACTCAATTACAGAGGTAGAATGCTTTTTAACTCCAGAAATGGGTGACCCAGATGAGCATCTTAGGGGTTTTAGTAAGTCAATATCTATATCAGATACATTTGAAAGTGACTCCCCAAATAAGGACATGCTTCCTTGTTACAGTGTGGCCAGAATTCCACTACCCAATCTAAATGAGGATCTAACCTGTGGAAATATACTCATGTGGGAGGCTGTGACCTTAAAAACTGAGGTTATAGGGGTGACAAGTTTGATGAATGTGCACTCTAATGGGCAAGCAACTCATGACAATGGTGCAGGGAAGCCAGTGCAGGGCACCAGCTTTCATTTTTTTTCTGTTGGGGGGGAGGCTTTAGAATTACAGGGGGTGGTTTTTAATTACAGAACAAAGTACCCAGATGGAACAATTTTTCCAAAGAATGCCACAGTGCAATCTCAAGTCATGAACACAGAGCACAAGGCGTACCTAGATAAGAACAAAGCATATCCTGTTGAATGTTGGGTTCCTGATCCCACCAGAAATGAAAACACAAGATATTTTGGGACACTAACAGGAGGAGAAAATGTTCCTCCAGTTCTTCATATAACCAACACTGCCACAACAGTGTTGCTTGATGAATTTGGTGTTGGGCCACTTTGCAAAGGTGACAACTTATACTTGTCAGCTGTTGATGTTTGTGGCATGTTTACTAACAGGTCTGGTTCCCAGCAGTGGAGAGGACTCTCCAGATATTTTAAGGTTCAGCTAAGGAAAAGGAGGGTTAAAAACCCCTACCCAATTTCTTTCCTTCTTACTGATTTAATTAACAGAAGGACTCCTAGAGTTGATGGGCAGCCTATGTATGGCATGGATGCTCAAGTAGAGGAGGTTAGAGTTTTTGAGGGAACAGAGGAGCTTCCAGGGGACCCAGACATGATGAGATACGTTGACAGATATGGACAGTTGCAGACAAAAATGCTG
>AEC15897
ATGGCCCCAACAAAAAGAAAAGGAGAAAGGAAGGACCCCGTGCAAGTTCCAAAACTTCTTATAAGAGGAGGAGTAGAAGTTCTAGAAGTTAAAACTGGGGTTGACTCAATTACAGAGGTAGAATGCTTTTTAACTCCAGAAATGGGTGACCCAGATGAGCATCTTAGGGGTTTTAGTAAGTCAATATCTATATCAGATACATTTGAAAGTGACTCCCCAAATAAGGACATGCTTCCTTGTTACAGTGTGGCCAGAATTCCACTACCCAATCTAAATGAGGATCTAACCTGTGGAAATATACTCATGTGGGAGGCTGTGACCTTAAAAACTGAGGTTATAGGGGTGACAAGTTTGATGAATGTGCACTCTAATGGGCAAGCAACTCATGACAATGGTGCAGGGAAGCCAGTGCAGGGCACCAGCTTTCATTTTTTTTCTGTTGGGGGGGAGGCTTTAGAATTACAGGGGGTGCTTTTTAATTACAGAACAAAGTACCCAGATGGAACAATTTTTCCAAAGAATGCCACAGTGCAATCTCAAGTCATGAACACAGAGCACAAGGCGTACCTAGATAAGAACAAAGCATATCCTGTTGAATGTTGGGTTCCTGATCCCACCAGAAATGAAAACACAAGATATTTTGGGACACTAACAGGAGGAGAAAATGTTCCTCCAGTTCTTCATATAACAAACACTGCCACAACAGTGTTGCTTGATGAATTTGGTGTTGGGCCACTTTGCAAAGGTGACAACTTATACTTGTCAGCTGTTGATGTCTGTGGCATGTTTACTAACAGGTCAGGTTCCCAGCAGTGGAGAGGACTCTCCAGATATTTTAAGGTTCAGCTAAGGAAAAGGAGGGTTAAAAACCCCTACCCAATTTCTTTCCTTCTTACTGATCTAATTAACAGAAGGACTCCTAGAGTTGATGGGCAGCCTATGTATGGCATGGATGCTCAAGTAGAGGAGGTTAGAGTTTTTGAGGGAACAGAGGAGCTTCCAGGGGACCCAGACATGATGAGATATGTTGACAAATATGGACAGTTGCAGACAAAAATGCTG
>AEC15891
ATGGCCCCAACAAAAAGAAAAGGAGAAAGGAAGGACCCCGTGCAAGTTCCAAAACTTCTTATAAGAGGAGGAGTAGAAGTTCTAGAAGTTAAAACTGGGGTTGACTCAATTACAGAGGTAGAATGCTTTTTAACTCCAGAAATGGGTGACCCAGATGAGCATCTTAGGGGTTTTAGTAAGTCAATATCTATATCAGATACATTTGAAAGTGACTCCCCAAATAAGGACATGCTTCCTTGTTACAGTGTGGCCAGAATTCCACTACCCAATCTAAATGAGGATCTAACCTGTGGAAATATACTCATGTGGGAGGCTGTGACCTTAAAAACTGAGGTTATAGGGGTGACAAGTTTGATGAATGTGCACTCTAATGGGCAAGCAACTCATGACAATGGTGCAGGGAAGCCAGTGCAGGGCACCAGCTTTCATTTTTTTTCTGTTGGGGGGGAGGCTTTAGAATTACAGGGGGTGCTTTTTAATTACAGAACAAAGTACCCAGATGGAACAATTTTTCCAAAGAATGCCACAGTGCAATCTCAAGTCATGAACACAGAGCACAAGGCGTACCTAGATAAGAACAAAGCATATCCTGTTGAATGTTGGGTTCCTGATCCCACCAGAAATGAAAACACAAGATATTTTGGGACACTAACAGGAGGAGAAAATGTTCCTCCAGTTCTTCATATAACAAACACTGCCACAACAGTGTTGCTTGATGAATTTGGTGTTGGGCCACTTTGCAAAGGTGACAACTTATACTTGTCAGCTGTTGATGTCTGTGGCATGTTTACTAACAGGTCAGGTTCCCAGCAGTGGAGAGGACTCTCCAGATATTTTAAGGTTCAGCTAAGGAAAAGGAGGGTTAAAAACCCCTACCCAATTTCTTTCCTTCTTACTGATCTAATTAACAGAAGGACTCCTAGAGTTGATGGGCAGCCTATGTATGGCATGGATGCTCAAGTAGAGGAGGTTAGAGTTTTTGAGGGAACAGAGGAGCTTCCAGGGGACCCAGACATGATGAGATATGTTGACAAATATGGACAGTTGCAGACAAAAATGCTG
>BAD21259
ATGGCCCCAACAAAAAGAAAAGGAGAAAGGAAGGACCCCGTGCAAGTTCCAAAACTTCTTATAAGAGGAGGAGTAGAAGTTCTAGAAGTTAAAACTGGGGTTGACTCAATTACAGAGGTAGAATGCTTTTTAACTCCAGAAATGGGTGACCCAGATGAGCATCTTAGGGGTTTTAGTAAGTCAATATCTATATCAGATACATTTGAAAGTGACTCCCCAAATAAGGACATGCTTCCTTGTTACAGTGTGGCCAGAATTCCACTACCCAATCTAAATGAGGATCTAACCTGTGGAAATATACTCATGTGGGAGGCTGTGACCTTAAAAACTGAGGTTATAGGGGTGACAAGTTTGATGAATGTGCACTCTAATGGGCAAGCAACTCATGACAATGGTGCAGGGAAGCCAGTGCAGGGCACCAGCTTTCATTTTTTTTCTGTTGGGGGGGAGGCTTTAGAATTACAGGGGGTGCTTTTTAATTACAGAACAAAGTACCCAGATGGAACAATTTTTCCAAAGAATGCCACAGTGCAATCTCAAGTCATGAACACAGAGCACAAGGCGTACCTAGATAAGAACAAAGCATATCCTGTTGAATGTTGGGTTCCTGATCCCACCAGAAATGAAAACACAAGATATTTTGGGACACTAACAGGAGGAGAAAATGTTCCTCCAGTTCTTCATATAACAAACACTGCCACAACAGTGTTGCTTGATGAATTTGGTGTTGGGCCACTTTGCAAAGGTGACAACTTATACTTGTCAGCTGTTGATGTCTGTGGCATGTTTACTAACAGGTCAGGTTCCCAGCAGTGGAGAGGACTCTCCAGATATTTTAAGGTTCAGCTAAGGAAAAGGAGGGTTAAAAACCCCTACCCAATTTCTTTCCTTCTTACTGATCTAATTAACAGAAGGACTCCTAGAGTTGATGGGCAGCCTATGTATGGCATGGATGCTCAAGTAGAGGAGGTTAGAGTTTTTGAGGGAACAGAGGAGCTTCCAGGGGACCCAGACATGATGAGATATGTTGACAAATATGGACAGTTGCAGACAAAAATGCTG
>AAQ88264
ATGGCCCCAACAAAAAGAAAAGGAGAAAGGAAGGACCCCGTGCAAGTTCCAAAACTTCTTATAAGAGGAGGAGTAGAAGTTCTAGAAGTTAAAACTGGGGTTGACTCAATCACAGAGGTAGAATGCTTTTTAACTCCAGAAATGGGTGACCCAGATGAGCATCTTAGGGGTTTTAGTAAGTCAATTTCTATATCAGATACATTTGAAAGTGACTCCCCAAATAAGGACATGCTTCCTTGTTACAGTGTGGCCAGAATTCCACTACCCAATCTAAATGAGGATCTTACCTGTGGAAATATACTAATGTGGGAGGCTGTAACCTTAAAAACTGAGGTCATAGGGGTGACAACTTTGATGAATGTGCACTCTAATGGTCAAGCAACTCATGACAATGGTGCAGCAAAGCCAGTGCAGGGCACCAGCTTTCATTTTTTTTCTGTTGGGGGGGAGGCTTTAGAATTACAGGGGGTGGTTTTTAATTACAGAACAACGTACCCAGATGGAACAATTTTTCCAAAGAATGCAACAGTGCAATCTCAAGTAATGAACACAGAGCACAAGGCGTACCTAGATAAGAACAAAGCATATCCTGTTGAATGTTGGGTTCCTGATCCCACCAGAAATGAAAACACAAGATATTTTGGGACACTAACAGGAGGAGAAAATGTTCCTCCAGTTCTTCATATAACAAACACTGCCACAACAGTGCTGCTTGATGAATTTGGTGTTGGGCCACTTTGCAAAGGTGACAACTTGTATTTGTCAGCTGTTGATGTTTGTGGCATGTTTACTAACAGATCTGGTTCCCAGCAGTGGAGAGGACTCTCCAGATATTTTAAGGTTCAGCTAAGAAAAAGGAGGGTTAAAAACCCCTACCCAATTTCTTTCCTTCTTACTGACTTAATTAACAGAAGGACCCCTAGAGTTGATGGGCAGCCTATGTATGGCATGGATGCTCAAATAGAGGAGGTTAGAGTTTTTGAGGGGACAGAGCAACTTCCAGGGGACCCAGATATGATGAGATATGTTGACAGATATGGACAGTTGCAGACAAAAATGCTG
>BAD06078
ATGGCCCCAACAAAAAGAAAAGGAGAAAGGAAGGACCCCGTGCAAGTTCCAAAACTTCTTATAAGAGGAGGAGTAGAAGTTCTAGAAGTTAAAACTGGGGTTGACTCAATTACAGAGGTAGAATGCTTTTTGACTCCAGAAATGGGTGACCCAGATGAGCATCTTAGGGGTTTTAGTAAGTCAATTTCTATATCAGATACATTTGAAAGTGACTCCCCAAATAAGGACATGCTTCCTTGTTACAGTGTGGCCAGAATTCCACTACCCAATCTAAATGAGGATCTAACCTGTGGAAATATACTAATGTGGGAGGCTGTGACCTTAAAAACTGAGGTTATAGGGGTGACAACTTTGATGAATGTGCACTCTAATGGTCAAGCAACCCATGACAATGGTGCAGGAAAGCCAGTGCAGGGCACCAGCTTTCATTTTTTTTCTGTTGGGGGGGAGGCTTTAGAATTACAGGGGGTGGTTTTTAATTACAGAACTAAGTACCCAGATGGAACAATTTTTCCAAAGAATGCAACAGTGCAATCTCAAGTAATGAACACAGAGCACAAGGCGTACCTAGATAAGAACAAAGCATATCCTGTTGAATGTTGGGTTCCTGATCCCACCAGAAATGAAAACACAAGATATTTTGGGACACTAACAGGAGGAGAAAATGTTCCTCCAGTTCTTCATATAACAAACACTGCCACAACAGTGCTGCTTGATGAATTTGGTGTTGGGCCACTTTGCAAAGGTGACAACTTGTATTTGTCAGCTGTTGATGTTTGTGGCATGTTTACTAACAGATCTGGTTCCCAGCAGTGGAGAGGACTGTCCAGATATTTTAAGGTGCAGCTAAGAAAAAGGAGGGTTAAAAACCCCTACCCAATTTCTTTCCTTCTTACTGATTTAATTAACAGAAGGACCCCTAGAGTTGATGGGCAGCCTATGTATGGCATGGATGCTCAGGTAGAGGAGGTTAGAGTTTTTGAGGGGACAGAGGAACTTCCAGGGGACCCAGACATGATGAGATATGTTGACAGATATGGACAGTTGCAGACAAAGATGCTG
>BAE45360
ATGGCCCCAACAAAAAGAAAAGGAGAAAGGAAGGACCCCGTGCAAGTTCCAAAACTTCTTATAAGAGGAGGAGTAGAAGTTCTAGAAGTTAAAACTGGGGTTGACTCAATTACAGAGGTAGAATGCTTTTTAACTCCAGAAATGGGTGACCCAGATGAGCATCTTAGGGGTTTTAGTAAGTCAATTTCTATATCAGATACATTTGAAAGTGACTCCCCAAATAAGGACATGCTTCCTTGTTACAGTGTGGCCAGAATTCCACTACCCAATCTAAATGAGGATCTAACTTGTGGAAATATACTAATGTGGGAGGCTGTGACCTTAAAAACTGAGGTTTTAGGGGTGACAACTTTGATGAATGTGCACTCTAATGGTCAAGCAACTCATGACAATGGTGCAGGAAAGCCAGTGCAGGGCACCAGCTTTCATTTTTTTTCTGTTGGGGGGGAGGCTTTAGAATTACAGGGGGTGGTTTTTAATTACAGAACAAAGTACCCAGATGGAACAATTTTTCCAAAGAATGCAACAGTGCAATCTCAAGTAATGAACACAGAGCACAAGGCGTACCTAGATAAGAACAAAGCATATCCTGTTGAATGTTGGGTTCCTGATCCCACCAGAAATGAAAACACAAGATATTTTGGGACACTAACAGGAGGAGAAAATGTTCCTCCAGTTCTTCATATAACAAACACTGCCACAACAGTGCTGCTTGATGAATTTGGTGTTGGGCCACTTTGCAAAGGTGACAACTTGTATTTGTCAGCTGTTGATGTTTGTGGCATGTTTACTAACAGATCTGGTTCCCAGCAGTGGAGAGGACTGTCCAGATATTTTAAGGTTCAGCTAAGAAAAAGGAGGGTTAAAAACCCCTACCCAATTTCTTTCCTTCTTACTGATTTAATTAACAGAAGGACCCCTAGAGTTGATGGGCAGCCTATGTATGGCATGGATGCTCAAATAGAGGAGGTTAGAGTTTTTGAGGGGACAGAGGAACTCCCAGGGGACCCAGACATGATGAGATATGTTGACAGATATGGACAGTTGCAGACAAAGATGCTG
>BAC03053
ATGGCCCCAACAAAAAGAAAAGGAGAAAGGAAGGACCCCGTGCAAGTTCCAAAACTTCTTATAAGAGGAGGAGTAGAAGTTCTAGAAGTTAAAACTGGGGTTGACTCAATTACAGAGGTAGAATGCTTTTTAACTCCAGAAATGGGTGACCCAGATGAGCATCTTAGGGGTTTTAGTAAGTCAATTTCTATATCAGATACATTTGAAAGTGACTCCCCAAATAAGGACATGCTTCCTTGTTACAGTGTGGCCAGAATTCCACTACCCAATCTAAATGAGGATCTAACTTGTGGAAATATACTAATGTGGGAGGCTGTGACCTTAAAAACTGAGGTTTTAGGGGTGACAACTTTGATGAATGTGCACTCTAATGGTCAAGCAACTCATGACAATGGTGCAGGAAAGCCAGTGCAGGGCACCAGCTTTCATTTTTTTTCTGTTGGGGGGGAGGCTTTAGAATTACAGGGGGTGGTTTTTAATTACAGAACAAAGTACCCAGATGGAACAATTTTTCCAAAGAATGCAACAGTGCAATCTCAAGTAATGAACACAGAGCACAAGGCGTACCTAGATAAGAACAAAGCATATCCTGTTGAATGTTGGGTTCCTGATCCCACCAGAAATGAAAACACAAGATATTTTGGGACACTAACAGGAGGAGAAAATGTTCCTCCAGTTCTTCATATAACAAACACTGCCACAACAGTGCTGCTTGATGAATTTGGTGTTGGGCCACTTTGCAAAGGTGACAACTTGTATTTGTCAGCTGTTGATGTTTGTGGCATGTTTACTAACAGATCTGGTTCCCAGCAGTGGAGAGGACTGTCCAGATATTTTAAGGTTCAGCTAAGAAAAAGGAGGGTTAAAAACCCCTACCCAATTTCTTTCCTTCTTACTGATTTAATTAACAGAAGGACCCCTAGAGTTGATGGGCAGCCTATGTATGGCATGGATGCTCAAATAGAGGAGGTTAGAGTTTTTGAGGGGACAGAGGAACTTCCAGGGGACCCAGACATGATGAGATATGTTGACAGATATGGACAGTTGCAGACAAAGATGCTG
>BAE45366
ATGGCCCCAACAAAAAGAAAAGGAGAAAGGAAGGACCCCGTGCAAGTTCCAAAACTTCTTATAAGAGGAGGAGTAGAAGTTCTAGAAGTTAAAACTGGGGTTGACTCAATTACAGAGGTAGAATGCTTTTTAACTCCAGAAATGGGTGACCCAGATGAGCATCTTAGGGGTTTTAGTAAGTCAATTTCTATATCAGATACATTTGAAAGTGACTCCCCAAATAAGGACATGCTTCCTTGTTACAGTGTGGCCAGAATTCCACTACCCAATCTAAATGAGGATCTAACGTGTGGAAATATACTAATGTGGGAGGCTGTGACCTTAAAAACTGAGGTTTTAGGGGTGACAACTTTGATGAATGTGCACTCTAATGGTCAAGCAACTCATGACAATGGTGCAGGAAAGCCAGTGCAGGGCACCAGCTTTCATTTTTTTTCTGTTGGGGGGGAGGCTTTAGAATTACAGGGGGTGGTTTTTAATTACAGAACAAAGTACCCAGATGGAACAATTTTTCCAAAGAATGCAACAGTGCAATCTCAAGTAATGAACACAGAGCACAAGGCGTACCTAGATAAGAACAAAGCATATCCTGTTGAATGTTGGGTTCCTGATCCCACCAGAAATGAAAACACAAGATATTTTGGGACACTAACAGGAGGAGAAAATGTTCCTCCAGTTCTTCATATAACAAACACTGCCACAACAGTGCTGCTTGATGAATTTGGTGTTGGGCCACTTTGCAAAGGTGACAACTTGTATTTGTCAGCTGTTGATGTTTGTGGCATGTTTACTAACAGATCTGGTTCCCAGCAGTGGAGAGGACTGTCCAGATATTTTAAGGTTCAGCTAAGAAAAAGGAGGGTTAAAAACCCCTACCCAATTTCTTTCCTTCTTACTGATTTAATTAACAGAAGGACCCCTAGAGTTGATGGGCAGCCTATGTATGGCATGGATGCTCAAATAGAGGAGGTTAGAGTTTTTGAGGGGACAGAGGAACTCCCAGGGGACCCAGACATGATGAGATATGTTGACAAATATGGACAGTTGCAGACAAAGATGCTG
>BAD06174
ATGGCCCCAACAAAAAGAAAAGGAGAAAGGAAGGACCCCGTGCAAGTTCCAAAACTTCTTATAAGAGGAGGAGTAGAAGTTCTAGAAGTTAAAACTGGGGTTGACTCAGTTACAGAGGTAGAATGTTTTTTAACTCCAGAAATGGGTGACCCAGATGAGCATCTTAGGGGTTTTAGTAAGTCAATTTCTATATCAGATACATTTGAAAGTGACTCCCCAAATAAGGACATGCTTCCTTGTTACAGTGTGGCCAGAATTCCACTACCCAATCTAAATGAGGATCTAACCTGTGGAAATATACTAATGTGGGAGGCTGTGACCTTAAAAACTGAGGTTATAGGGGTGACAACTTTGATGAATGTGCACTCTAATGGTCAAGCAACTCATGACAATGGTGCAGGAAAGCCAGTGCAGGGCACCAGCTTTCATTTTTTTTCTGTTGGGGGGGAGGCTTTAGAATTACAGGGGGTGGTTTTTAATTACAGAACAAAGTACCCAGATGGAACAATTTTTCCAAAGAATGCAACAGTGCAATCTCAAGTAATGAACACAGAGCACAAGGCGTACCTAGATAAGAACAAAGCATATCCTGTTGAATGTTGGGTTCCTGATCCCACCAGAAATGAAAACACAAGATATTTTGGGACACTAACAGGAGGAGAAAATGTTCCTCCAGTTCTTCATATAACAAACACTGCCACAACAGTGCTGCTTGATGAATTTGGTGTTGGGCCACTTTGCAAAGGTGACAACTTGTATCTGTCAGCTGTTGATGTTTGTGGCATGTTTACTAACAGATCTGGTTCCCAGCAGTGGAGAGGACTGTCCAGATATTTTAAGGTTCAGCTAAGAAAAAGGAGGGTTAAAAACCCCTACCCAATTTCTTTCCTTCTTACTGATTTAATTAACAGAAGGACCCCTAGAGTTGATGGGCAGCCTATGTATGGCATGGATGCTCAGATAGAGGAGGTTAGAGTTTTTGAGGGGACAGAGGAACTTCCAGGGGACCCAGACATGATGAGATATGTTGACAGATATGGACAGTTGCAAACAAAGATGCTG
>BAE02968
ATGGCCCCAACAAAAAGAAAAGGAGAAAGGAAGGACCCCGTGCAAGTTCCAAAACTTCTTATAAGAGGAGGAGTAGAAGTTCTAGAAGTTAAAACTGGGGTTGACTCAATTACAGAGGTAGAATGCTTTTTAACTCCAGAAATGGGTGACCCAGATGAGCATCTTAGGGGTTTTAGTAAGTCAATTTCTATATCAGATACATTTGAAAGTGACTCCCCAAATAAGGACATGCTTCCTTGTTACAGTGTGGCCAGAATTCCACTACCCAATCTAAATGAGGATCTTACCTGTGGAAATATACTAATGTGGGAGGCTGTAACCTTAAAAACTGAGGTCATAGGGGTGACAACTTTGATGAATGTGCACTCTAATGGTCAAGCAACTCATGACAATGGTGCAGCAAAGCCAGTGCAGGGCACCAGCTTTCATTTTTTTTCTGTTGGGGGGGAGGCTTTAGAATTACAGGGGGTGGTTTTTAATTACAGAACAACGTACCCAGATGGAACAATTTTTCCAAAGAATGCAACAGTGCAATCTCAAGTAATGAACACAGAGCACAAGGCGTACCTAGATAAGAACAAAGCATATCCTGTTGAATGTTGGGTTCCTGATCCCACCAGAAATGAAAACACAAGATATTTTGGGACACTAACAGGAGGAGAAAATGTTCCTCCAGTTCTTCATATAACAAACACTGCCACAACAGTGCTGCTTGATGAATTTGGTGTTGGGCCACTTTGCAAAGGTGACAACTTGTATTTGTCAGCTGTTGATGTTTGTGGCATGTTTACTAACAGATCTGGTTCCCAGCAGTGGAGAGGACTCTCCAGATATTTTAAGGTTCAGCTAAGAAAAAGGAGGGTCAAAAACCCCTACCCAATTTCTTTCCTTCTTACTGACTTAATTAACAGAAGGACCCCTAGAGTTGATGGGCAGCCTATGTATGGCATGGATGCTCAAATAGAGGAGGTTAGAGTTTTTGAGGGGACAGAGCAACTTCCAGGGGACCCAGATATGATGAGATATGTTGACAGATATGGACAGTTGCAGACAAAAATGCTG
>BAC03059
ATGGCCCCAACAAAAAGAAAAGGAGAAAGGAAGGACCCCGTGCAAGTTCCAAAACTTCTTATAAGAGGAGGAGTAGAAGTTCTAGAAGTTAAAACTGGGGTTGACTCAATTACAGAGGTAGAATGCTTTTTAACTCCAGAAATGGGTGACCCAGATGAGCATCTTAGGGGTTTTAGTAAGTCAATTTCTATATCAGATACATTTGAAAGTGACTCCCCAAATAAGGACATGCTTCCTTGTTACAGTGTGGCCAGAATTCCACTACCCAATCTAAATGAGGATCTAACTTGTGGAAATATACTAATGTGGGAGGCTGTGACCTTAAAAACTGAGGTTTTAGGGGTGACAACTTTGATGAATGTGCACTCTAATGGTCAAGCAACTCATGACAATGGTGCAGGAAAGCCAGTGCAGGGCACCAGCTTTCATTTTTTTTCTGTTGGGGGGGAGGCTTTAGAATTACAGGGGGTGGTTTTTAATTACAGAACAAAGTACCCAGATGGAACAATTTTTCCAAAGAATGCAACAGTGCAATCTCAAGTAATGAACACAGAGCACAAGGCGTACCTAGATAAGAACAAAGCATATCCTGTTGAATGTTGGGTTCCTGATCCCACCAGAAATGAAAACACAAGATATTTTGGGACACTAACAGGAGGAGAAAATGTTCCTCCAGTTCTTCATATAACAAACACTGCCACAACAGTGCTGCTTGATGAATTTGGTGTTGGGCCACTTTGCAAAGGTGACAACTTGTATTTGTCAGCTGTTGATGTTTGTGGCATGTTTACTAACAGATCTGGTTCCCAGCAGTGGAGAGGACTGTCCAGATATTTTAAGGTTCAGCTAAGAAAAAGGAGGGTTAAAAACCCCTACCCAATTTCTTTCCTTCTTACTGATTTAATTAACAGAAGGACCCCTAGAGTTGATGGGCAGCCTATGTATGGCATGGATGCTCAAATAGAGGAGGTTAGAGTTTTTGAGGGGACAGAGGAACTCCCAGGGGACCCAGACATGATGAGATATGTTGACAGATATGGACAGTTGCAGACAAAGATGCTG
>BAD06072
ATGGCCCCAACAAAAAGAAAAGGAGAAAGGAAGGACCCCGTGCAAGTTCCAAAACTTCTTATAAGAGGAGGAGTAGAAGTTCTAGAAGTTAAAACTGGGGTTGACTCAGTTACAGAGGTAGAATGTTTTTTAACTCCAGAAATGGGTGACCCAGATGAGCATCTTAGGGGTTTTAGTAAGTCAATTTCTATATCAGATACATTTGAAAGTGACTCCCCAAATAAGGACATGCTTCCTTGTTACAGTGTGGCCAGAATTCCACTACCCAATCTAAATGAGGATCTAACCTGTGGAAATATACTAATGTGGGAGGCTGTGACCTTAAAAACTGAGGTTATAGGGGTGACAACTTTGATGAATGTGCACTCTAATGGTCAAGCAACTCATGACAATGGTGCAGGAAAGCCAGTGCAGGGCACCAGCTTTCATTTTTTTTCTGTGGGGGGGGAGGCTTTAGAATTACAGGGGGTGGTGTTTAATTACAGAACAAAGTACCCAGATGGAACAATTTTTCCAAAGAATGCAACAGTGCAATCTCAAGTAATGAACACAGAGCACAAGGCGTACCTAGATAAGAACAAAGCATATCCTGTTGAATGTTGGGTTCCTGATCCCACCAGAAATGAAAACACAAGATATTTTGGGACACTAACAGGAGGAGAAAATGTTCCTCCAGTTCTTCATATAACAAACACTGCCACAACAGTGCTGCTGGATGAATTTGGTGTTGGGCCACTTTGCAAAGGTGACAACTTGTATCTGTCAGCTGTTGATGTTTGTGGCATGTTTACTAACAGATCTGGTTCCCAGCAGTGGAGAGGACTCTCCAGATATTTTAAGGTTCAGCTAAGAAAAAGGAGGGTTAAAAACCCCTACCCAATTTCTTTCCTTCTTACTGATTTAATTAACAGAAGGACCCCTAGAGTTGATGGGCAGCCTATGTATGGCATGGATGCTCAGATAGAGGAGGTTAGAGTTTTTGAGGGGACAGAGGAACTTCCAGGGGACCCAGACATGATGAGATATGTTGACAGATATGGACAGTTGCAGACAAAGATGCTG
>BAC15713
ATGGCCCCAACCAAAAGAAAAGGAGAAAGGAAGGACCCCGTGCAAGTTCCAAAACTTCTTATAAGAGGAGGAGTAGAAGTTCTAGAAGTTAAAACTGGGGTTGACTCAATCACAGAGGTAGAATGCTTTTTAACTCCAGAAATGGGTGACCCAGATGAGCATCTTAGGGGTTTTAGTAAGTCAATTTCTATATCAGATACATTTGAAAGTGACTCCCCAAATAAGGACATGCTTCCTTGTTACAGTGTGGCCAGAATTCCACTACCCAATCTAAATGAGGATCTAACCTGTGGAAATATACTAATGTGGGAGGCTGTTACCTTAAAAACTGAGGTTATAGGGGTGACAACTTTGATGAATGTGCACTCTAATGGTCAAGCAACTCATGACAATGGTGCAGGAAAGCCAGTGCAGGGCACCAGCTTTCATTTTTTTTCTGTTGGGGGGGAGGCTTTAGAATTACAGGGGGTGGTTTTTAATTACAGAACAAAGTACCCAGATGGAACAATTTTTCCAAAGAATGCAACAGTGCAATCTCAAGTAATGAACACAGAGCACAAGGCGTACCTAGATAAGAACAAAGCATATCCTGTTGAATGTTGGGTTCCTGATCCCACCAGAAATGAAAACACAAGATATTTTGGGACACTAACAGGAGGAGAAAATGTCCCTCCAGTTCTTCATATAACAAACACTGCCACAACAGTGCTGCTTGATGAATTTGGTGTTGGGCCACTTTGCAAAGGTGACAACTTGTATTTGTCAGCTGTTGATGTTTGTGGAATGTTTACTAACAGATCTGGTTCCCAGCAGTGGAGAGGACTGTCCAGATATTTTAAGGTTCAGCTGAGAAAAAGGAGGGTTAAGAACCCCTACCCAATTTCTTTCCTTCTTACTGATTTGATTAACAGAAGGACCCCTAGAGTTGATGGGCAGCCTATGTATGGTATGGATGCTCAGGTAGAGGAGGTTAGAGTTTTTGAGGGGACAGAGGAACTTCCAGGGGACCCAGACATGATGAGATATGTTGACAGATATGGACAGTTGCAAACAAAGATGCTG
>BAE02944
ATGGCCCCAACAAAAAGAAAAGGAGAAAGGAAGGACCCCGTGCAAGTTCCAAAACTTCTTATAAGAGGAGGAGTAGAAGTTCTAGAAGTTAAAACTGGGGTTGACTCAATTACAGAGGTAGAATGCTTTTTAACTCCAGAAATGGGTGACCCAGATGAGCATCTTAGGGGTTTTAGTAAGTCAATTTCTATATCAGATACATTTGAAAGTGACTCCCCAAATAAGGACATGCTTCCTTGTTACAGTGTGGCCAGAATTCCACTACCCAATCTAAATGAGGATCTTACCTGTGGAAATATACTAATGTGGGAGGCTGTAACCTTAAAAACTGAGGTCATAGGGGTGACAACTTTGATGAATGTGCACTCTAATGGTCAAGCAACTCATGACAATGGTGCAGCAAAGCCAGTGCAGGGCACCAGCTTTCATTTTTTTTCTGTTGGGGGGGAGGCTTTAGAATTACAGGGGGTGGTTTTTAATTACAGAACAACGTACCCAGATGGAACAATTTTTCCAAAGAATGCAACAGTGCAATCTCAAGTAATGAACACAGAGCACAAGGCGTACCTAGATAAGAACAAAGCATATCCTGTTGAATGTTGGGTTCCTGATCCCACCAGAAATGAAAACACGAGATATTTTGGGACACTAACAGGAGGAGAAAATGTTCCTCCAGTTCTTCATATAACAAACACTGCCACAACAGTGCTGCTTGATGAATTTGGTGTTGGGCCACTTTGCAAAGGTGACAACTTGTATTTGTCAGCTGTTGATGTTTGTGGCATGTTTACTAACAGATCTGGTTCCCAGCAGTGGAGAGGACTCTCCAGATATTTTAAGGTTCAGCTAAGAAAAAGGAGGGTTAAAAACCCCTACCCAATTTCTTTCCTTCTTACTGACTTAATTAACAGAAGGACCCCTAGAGTTGATGGTCAGCCTATGTATGGCATGGATGCTCAAATAGAGGAGGTTAGAGTTTTTGAGGGGACAGAGCAACTTCCAGGGGACCCAGATATGATGAGATATGTTGACAGATATGGACAGTTGCAGACAAAAATGCTG
>BAB68983
ATGGCCCCAACAAAAAGAAAAGGAGAAAGGAAGGACCCCGTGCAAGTTCCAAAACTTCTTATAAGAGGAGGAGTAGAAGTTCTAGAAGTTAAAACTGGGGTTGACTCAATTACAGAGGTAGAATGCTTTTTAACTCCAGAAATGGGTGACCCAGATGAGCATCTTAGGGGTTTTAGTAAGTCAATTTCTATATCAGATACATTTGAAAGTGACTCCCCAAATAAGGACATGCTTCCTTGTTACAGTGTGGCCAGAATTCCACTACCCAATCTAAATGAGGATCTAACTTGTGGAAATATACTAATGTGGGAGGCTGTGACCTTAAAAACTGAGGTTTTAGGGGTGACAACTTTGATGAATGTGCACTCTAATGGTCAAGCAACTCATGACAATGGTGCAGGAAAGCCAGTGCAGGGCACCAGCTTTCATTTTTTTTCTGTTGGGGGGGAGGCTTTAGAATTACAGGGGGTGGTTTTTAATTACAGAACAAAGTACCCAGATGGAACAATTTTTCCAAAGAATGCAACAGTGCAATCTCAAGTAATGAACACAGAGCACAAGGCGTACCTAGATAAGAACAAAGCATATCCTGTTGAATGTTGGGTTCCTGATCCCACCAGAAATGAAAACACAAGATATTTTGGGACACTAACAGGAGGAGAAAATGTTCCTCCAGTTCTTCATATAACAAACACTGCCACAACAGTGCTGCTTGATGAATTTGGTGTTGGGCCACTTTGCAAAGGTGACAACTTGTATTTGTCAGCTGTTGATGTTTGTGGCATGTTTACTAACAGATCTGGTTCCCAGCAGTGGAGAGGACTGTCCAGATATTTTAAGGTTCAGCTAAGAAAAAGGAGGGTTAAAAACCCCTACCCAATTTCTTTCCTTCTTACTGATTTAATTAACAGAAGGACCCCTAGAGTTGATGGGCAGCCTATGTATGGCATGGATGCTCAAATAGAGGAGGTTAGAGTTTTTGAGGGGACAGAGGAACTCCCAGGGGACCCAGACATGATGAGATATGTTGACAGATATGGACAGTTGCAGACAAAGATGCTG
>BAC03071
ATGGCCCCAACAAAAAGAAAAGGAGAAAGGAAGGACCCCGTGCAAGTTCCAAAACTTCTTATAAGAGGAGGAGTAGAAGTTCTAGAAGTTAAAACTGGGGTTGACTCAATTACAGAGGTAGAATGCTTTTTAACTCCAGAAATGGGTGACCCAGATGAGCATCTTAGGGGTTTTAGTAAGTCAATTTCTATATCAGATACATTTGAAAGTGACTCCCCAAATAAGGACATGCTTCCTTGTTACAGTGTGGCCAGAATTCCACTACCCAATCTAAATGAGGATCTAACTTGTGGAAATATACTAATGTGGGAGGCTGTGACCTTAAAAACTGAGGTTTTAGGGGTGACAACTTTGATGAATGTGCACTCTAATGGTCAAGCAACTCATGACAATGGTGCAGGAAAGCCAGTGCAGGGCACCAGCTTTCATTTTTTTTCTGTTGGGGGGGAGGCTTTAGAATTACAGGGGGTGGTTTTTAATTACAGAACAAAGTACCCAGATGGAACAATTTTTCCAAAGAATGCAACAGTGCAATCTCAAGTAATGAACACAGAGCACAAGGCGTACCTAGATAAGAACAAAGCATATCCTGTTGAATGTTGGGTTCCTGATCCCACCAGAAATGAAAACACAAGATATTTTGGGACACTAACAGGAGGAGAAAATGTTCCTCCAGTTCTTCATATAACAAACACTGCCACAACAGTGCTGCTTGATGAATTTGGTGTTGGGCCACTTTGCAAAGGTGACAACTTGTATTTGTCAGCTGTTGATGTTTGTGGCATGTTTACTAACAGGTCTGGTTCCCAGCAGTGGAGAGGACTGTCCAGATATTTTAAGGTTCAGCTAAGAAAAAGGAGGGTTAAAAACCCCTACCCAATTTCTTTCCTTCTTACTGATTTAATTAACAGAAGGACCCCTAGAGTTGATGGGCAGCCTATGTATGGCATGGATGCTCAAATAGAGGAGGTTAGAGTTTTTGAGGGGACAGAGGAACTCCCAGGGGACCCAGACATGATGAGATATGTTGACAGATATGGACAGTTGCAGACAAAGATGCTG
>BAF40841
ATGGCCCCAACAAAAAGAAAAGGAGAAAGGAAGGACCCCGTGCAAGTTCCAAAACTTCTTATAAGAGGAGGAGTAGAAGTTCTAGAAGTTAAAACTGGGGTTGACTCAATTACAGAGGTAGAATGCTTTTTAACTCCAGAAATGGGTGACCCAGATGAGCATCTTAGGGGTTTTAGTAAGTCAATTTCTATATCAGATACATTTGAAAGTGACTCCCCAAATAAGGACATGCTTCCTTGTTACAGTGTGGCCAGAATTCCACTACCCAATCTAAATGAGGATCTAACCTGTGGAAATATACTAATGTGGGAGGCTGTGACCTTAAAAACTGAGGTTATAGGGGTGACAACTTTGATGAATGTGCACTCTAATGGTCAAGCAGCTCATGACAATGGTGCAGGAAAGCCAGTGCAGGGCACCAGCTTTCATTTTTTTTCTGTTGGGGGGGAGGCTTTAGAATTACAGGGGGTGGTTTTTAATTACAGAACAAAGTACCCAGATGGAACAATTTTTCCAAAGAATGCAACAGTGCAATCTCAAGTAATGAACACAGAGCACAAGGCGTACCTAGATAAGAACAAAGCATATCCTGTTGAATGTTGGGTTCCTGATCCCACCAGAAATGAAAACACAAGATATTTTGGGACACTAACAGGAGGAGAAAATGTTCCTCCAGTTCTTCATATAACAAACACTGCCACAACAGTGCTGCTTGATGAATTTGGTGTTGGGCCACTTTGCAAAGGTGACAACTTGTATCTGTCAGCTGTTGATGTTTGTGGCATGTTTACTAACAGATCTGGTTCCCAGCAGTGGAGAGGACTGTCCAGATATTTTAAGGTTCAGCTAAGAAAAAGGAGGGTTAAAAACCCCTACCCAATTTCTTTCCTTCTTACTGATTTAATTAACAGAAGGACCCCTAGAGTTGATGGGCAGCCTATGTATGGCATGGATGCTCAGGTAGAGGAGGTTAGAGTGTTTGAGGGGACAGAGGAACTTCCAGGGGACCCAGACATGATGAGATATGTTGACAGATATGGACAGTTGCAGACAAAGATGCTG
>AEC15969
ATGGCCCCAACAAAAAGAAAAGGAGAAAGGAAGGACCCCGTGCAAGTTCCAAAACTTCTTATAAGAGGAGGAGTAGAAGTTCTAGAAGTTAAAACTGGGGTTGACTCAATTACAGAGGTAGAATGCTTTTTAACTCCAGAAATGGGTGACCCAGATGAGCATCTTAGGGGTTTTAGTAAGTCAATATCTATATCAGATACATTTGAAAGTGACTCCCCAAATAGGGACATGCTTCCTTGTTACAGTGTGGCCAGAATTCCACTACCCAATCTAAATGAGGATCTAACCTGTGGAAATATACTCATGTGGGAGGCTGTGACCTTAAAAACTGAGGTTATAGGCGTGACAAGTTTGATGAATGTGCACTCTAATGGGCAAGCAACTCATGACAATGGTGCAGGGAAGCCAGTGCAGGGCACCAGCTTTCATTTTTTTTCTGTTGGGGGGGAGGCTTTAGAATTACAGGGGGTGCTTTTTAATTACAGAACAAAGTACCCAGATGGAACAATTTTTCCAAAGAATGCCACAGTGCAATCTCAAGTCATGAACACAGAGCACAAGGCGTACCTAGATAAGAACAAAGCATATCCTGTTGAATGTTGGGTTCCTGATCCCACCAGAAATGAAAACACAAGATATTTTGGGACACTAACAGGAGGAGAAAATGTTCCTCCAGTTCTTCATATAACAAACACTGCCACAACAGTGTTGCTTGATGAATTTGGTGTTGGGCCACTTTGCAAAGGTGACAACTTATACTTGTCAGCTGTTGATGTCTGTGGCATGTTTACAAACAGGTCTGGTTCCCAGCAGTGGAGAGGACTCTCCAGATATTTCAAGGTTCAGCTAAGGAAAAGGAGGGTTAAAAACCCCTACCCAATTTCTTTCCTTCTTACTGATTTAATTAACAGAAGGACTCCTAGAGTTGATGGGCAGCCTATGTATGGCATGGATGCTCAAGTAGAGGAGGTTAGAGTTTTTGAGGGAACAGAGGAGCTTCCAGGGGACCCAGACATGATGAGATACGTTGACAAATATGGACAGTTGCAGACAAAAATGCTG
>BAF40847
ATGGCCCCAACAAAAAGAAAAGGAGAAAGGAAGGACCCCGTGCAAGTTCCAAAACTTCTTATAAGAGGAGGAGTAGAAGTTCTAGAAGTTAAAACTGGGGTTGACTCAATTACAGAGGTAGAATGCTTTTTAACTCCAGAAATGGGTGACCCAGATGAGCATCTTAGGGGTTTTAGTAAGTCAATTTCTATATCAGATACATTTGAAAGTGACTCCCCAAATAAGGACATGCTTCCTTGTTACAGTGTGGCCAGAATTCCACTACCCAATCTAAATGAGGATCTAACCTGTGGAAATATACTAATGTGGGAGGCTGTGACCTTAAAAACTGAGGTTATAGGGGTGACAACTTTGATGAATGTGCACTCTAATGGTCAAGCAGCTCATGACAATGGTGCAGGAAAGCCAGTGCAGGGCACCAGCTTTCATTTTTTTTCTGTTGGGGGGGAGGCTTTAGAATTACAGGGGGTGGTTTTTAATTACAGAACAAAGTACCCAGATGGAACAATTTTTCCAAAGAATGCAACAGTGCAATCTCAAGTAATGAACACAGAGCACAAGGCGTACCTAGATAAGAACAAAGCATATCCTGTTGAATGTTGGGTTCCTGATCCCACCAGAAATGAAAACACAAGATATTTTGGGACACTAACAGGAGGAGAAAATGTTCCTCCAGTTCTTCATATAACAAACACTGCCACAACAGTGCTGCTTGATGAATTTGGTGTTGGGCCACTTTGCAAAGGTGACAACTTGTATTTGTCAGCTGTTGATGTTTGTGGCATGTTTACTAACAGATCTGGTTCCCAGCAGTGGAGAGGACTGTCCAGATATTTTAAGGTTCAGCTAAGAAAAAGGAGGGTTAAAAACCCCTACCCAATTTCTTTCCTTCTTACTGACTTAATTAACAGAAGGACCCCTAGAGTTGATGGGCAGCCTATGTATGGCATGGATGCTCAGGTAGAGGAGGTTAGAGTGTTTGAGGGGACAGAGGAACTTCCAGGGGACCCAGACATGATGAGATATGTTGACAGATATGGACAGTTGCAGACAAAGATGCTG
>AEC15963
ATGGCCCCAACAAAAAGAAAAGGAGAAAGGAAGGACCCCGTGCAAGTTCCAAAACTTCTTATAAGAGGAGGAGTAGAAGTTCTAGAAGTTAAAACTGGGGTTGACTCAATTACAGAGGTAGAATGCTTTTTAACTCCAGAAATGGGTGACCCAGATGAGCATCTTAGGGGTTTTAGTAAGTCAATATCTATATCAGATACATTTGAAAGTGACTCCCCAAATAGGGACATGCTTCCTTGTTACAGTGTGGCCAGAATTCCACTACCCAATCTAAATGAGGATCTAACCTGTGGAAATATACTCATGTGGGAGGCTGTGACCTTAAAAACTGAGGTTATAGGCGTGACAAGTTTGATGAATGTGCACTCTAATGGGCAAGCAACTCATGACAATGGTGCAGGGAAGCCAGTGCAGGGCACCAGCTTTCATTTTTTTTCTGTTGGGGGGGAGGCTTTAGAATTACAGGGGGTGCTTTTTAATTACAGAACAAAGTACCCAGATGGAACAATTTTTCCAAAGAATGCCACAGTGCAATCTCAAGTCATGAACACAGAGCACAAGGCGTACCTAGATAAGAACAAAGCATATCCTGTTGAATGTTGGGTTCCTGATCCCACCAGAAATGAAAACACAAGATATTTTGGGACACTAACAGGAGGAGAAAATGTTCCTCCAGTTCTTCATATAACAAACACTGCCACAACAGTGTTGCTTGATGAATTTGGTGTTGGGCCACTTTGCAAAGGTGACAACTTATACTTGTCAGCTGTTGATGTCTGTGGCATGTTTACAAACAGGTCTGGTTCCCAGCAGTGGAGAGGACTCTCCAGATATTTCAAGGTTCAGCTAAGGAAAAGGAGGGTTAAAAACCCCTACCCAATTTCTTTCCTTCTTACTGATTTAATTAACAGAAGGACTCCTAGAGTTGATGGGCAGCCTATGTATGGCATGGATGCTCAAGTAGAGGAGGTTAGAGTTTTTGAGGGAACAGAGGAGCTTCCAGGGGACCCAGACATGATGAGATACGTTGACAAATATGGACAGTTGCAGACAAAAATGCTG
>BAC15743
ATGGCCCCAACAAAAAGAAAAGGAGAAAGGAAGGACCCCGTGCAAGTTCCAAAACTTCTTATAAGAGGAGGAGTAGAAGTTCTAGAAGTTAAAACTGGGGTTGACTCAATTACAGAGGTAGAATGTTTTTTAACTCCAGAAATGGGTGACCCAGATGAGCATCTTAGGGGTTTTAGTAAGTCAATTTCTATATCAGATACATTTGAAAGTGACTCCCCAAATAAGGACATGCTTCCTTGTTACAGTGTGGCCAGAATTCCACTACCCAATCTAAATGAGGATCTAACCTGTGGAAATATACTAATGTGGGAGGCTGTGACCTTAAAAACTGAGGTTATAGGGGTAACAACTTTGATGAATGTGCATTCTAATGGTCAAGCAACTCATGACAATGGTGCAGGAAAGCCAGTGCAGGGCACCAGCTTTCATTTTTTTTCTGTTGGGGGGGAGGCTTTAGAATTACAGGGGGTGGTTTTTAACTACAGAACAAAGTACCCAGATGGAACAATTTTTCCAAAGAATGCAACAGTGCAATCTCAAGTAATGAACACAGAGCACAAGGCGTACCTAGATAAGAACAAAGCATATCCTGTTGAATGTTGGGTTCCTGATCCCACCAGAAATGAAAACACAAGATATTTTGGGACACTAACAGGAGGAGAAAATGTTCCTCCAGTTCTTCATATAACAAACACTGCCACAACAGTGCTGCTTGATGAATTTGGTGTTGGGCCACTTTGCAAAGGTGACAACTTGTATTTGTCAGCTGTGGATGTTTGTGGCATGTTTACTAACAGATCTGGTTCCCAGCAGTGGAGAGGACTGTCCAGATATTTTAAGGTTCAGCTAAGAAAAAGGAGGGTTAAAAACCCCTACCCAATTTCTTTCCTTCTTACTGATTTAATTAACAGAAGGACCCCTAGAGTTGATGGGCAGCCTATGTATGGCATGGATGCTCAGGTAGAGGAGGTTAGAGTTTTTGAGGGGACAGAGGAACTTCCAGGGGACCCAGACATGATGAGATATGTTGACAGATATGGACAGTTGCAGACAAAGATGCTG
>BAH36810
ATGGCCCCAACAAAAAGAAAAGGAGAAAGGAAGGACCCCGTGCAAGTTCCAAAACTTCTTATAAGAGGAGGAGTAGAAGTTCTAGAAGTTAAAACTGGGGTTGACTCAATTACAGAGGTAGAATGCTTTTTAACTCCAGAAATGGGTGACCCAGATGAGCATCTTAGGGGTTTTAGTAAGTCAATTTCTATATCAGATACATTTGAAAGTGACTCCCCAAATAAGGACATGCTTCCTTGTTACAGTGTGGCCAGAATTCCACTACCCAATCTAAATGAGGATCTAACCTGTGGAAATATACTAATGTGGGAGGCTGTGACCTTAAAAACTGAGGTTTTAGGGGTGACAACTTTGATGAATGTGCATTCTAATGGTCAAGCAACTCATGACAATGGTGCAGGAAAGCCAGTGCAGGGCACCAGCTTTCATTTTTTTTCTGTTGGGGGGGAGGCTTTAGAATTACAGGGGGTGGTTTTTAATTACAGAACAAAGTACCCAGATGGAACAATTTTTCCAAAGAATGCAACAGTGCAATCTCAAGTAATGAACACAGAGCACAAGGCGTACCTAGATAAGAACAAAGCATATCCTGTTGAATGTTGGGTTCCTGATCCCACCAGAAATGAAAACACAAGATATTTTGGGACACTAACAGGAGGAGAAAATGTTCCTCCAGTTCTTCATATAACAAACACTGCCACAACAGTGCTGCTTGATGAATTTGGTGTTGGGCCACTTTGCAAAGGTGACAACTTGTATTTGTCAGCTGTTGATGTTTGTGGCATGTTTACTAACAGATCTGGTTCCCAGCAGTGGAGAGGACTGTCCAGATATTTTAAGGTTCAGCTAAGAAAAAGGAGGGTTAAAAACCCCTACCCAATTTCTTTCCTTCTTACTGATTTAATTAACAGAAGGACCCCTAGAGTTGATGGGCAGCCTATGTATGGCATGGATGCTCAGATAGAGGAGGTTAGAGTTTTTGAGGGGACAGAGGAACTTCCAGGGGACCCAGACATGATGAGATATGTTGACAGATATGGACAATTGCAGACAAAGATGCTG
>AEC14619
ATGGCCCCAACAAAAAGAAAAGGAGAAAGGAAGGACCCCGTGCAAGTTCCAAAACTTCTTATAAGAGGAGGAGTAGAAGTTCTAGAAGTTAAAACTGGGGTTGACTCAATTACAGAGGTAGAATGCTTTTTAACTCCAGAAATGGGTGACCCAGATGAGCATCTTAGGGGTTTTAGTAAGTCAATATCTATATCAGATACATTTGAAAGTGACTCCCCAAATAAGGACATGCTTCCTTGTTACAGTGTGGCCAGAATTCCACTACCCAATCTAAATGAGGATCTAACCTGTGGAAATATACTCATGTGGGAGGCTGTGACCTTAAAAACTGAGGTTATAGGGGTGACAAGTTTGATGAATGTGCACTCTAATGNNNNNNNNNNNNNNNNNNNNNNTGCAGGGAAGCCAGTGCAGGGCACCAGCTTTCATTTTTTTTCTGTTGGGGGGGAGGCTTTAGAATTACAGGGGGTGCTTTTTAATTACAGAACAAAGTACCCAGATGGAACAATTTTTCCAAAGAATGCCACAGTGCAATCTCAAGTCATGAACACAGAGCACAAGGCGTACCTAGATAAGAACAAAGCATATCCTGTNGAATGTTGGGTTCCTGATCCCNCCAGAAANGAAAACACAAGATATTNNNGGACANTAACAGGAGGAGAAAATGTTCCTCCAGTTCTTCATATAACAAACACTGCCACAACAGTGTTGCTTGATGAATTTGGTGTTGGGCCACTTTGCAAAGGTGACAACTTATACTTGTCAGCTGTTGATGTCTGTGGCATGTTTACTAACAGGTCTGGTTGCCAGCAGTGGAGAGGACTCTCCAGATATTTTAAGGTTCAGCTAAGGAAAAGAAGGGTTAAAAACCCCTACCCAATTTCTTTCCTTCTTACTGATTTAATTAACAGAAGGACTCCTAGAGTTGATGGGCAGCCTATGTATGGCATGGATGCTCAAGTAGAGGAGGTTAGAGTTTTTGAGGGAACAGAGGAGCTTCCAGGGGACCCAGACATGATGAGATACGTTGACAGATATGGACAGTTGCAGACAAAAATGCTG
>BAH36816
ATGGCCCCAACAAAAAGAAAAGGAGAAAGGAAGGACCCCGTGCAAGTTCCAAAACTTCTTATAAGAGGAGGAGTAGAAGTTCTAGAAGTTAAAACTGGGGTTGACTCAATTACAGAGGTAGAATGCTTTTTAACTCCAGAAATGGGTGACCCAGATGAGCATCTTAGGGGTTTTAGTAAGTCAATTTCTATATCAGATACATTTGAAAGTGACTCCCCAAATAAGGACATGCTTCCTTGTTACAGTGTGGCCAGAATTCCACTACCCAATCTAAATGAGGATCTAACCTGTGGAAATATACTAATGTGGGAGGCTGTGACCTTAAAAACTGAGGTTTTAGGGGTGACAACTTTGATGAATGTGCATTCTAATGGTCAAGCAACTCATGACAATGGTGCAGGAAAGCCAGTGCAGGGCACCAGCTTTCATTTTTTTTCTGTTGGGGGGGAGGCTTTAGAATTACAGGGGGTGGTTTTTAATTACAGAACAAAGTACCCAGATGGAACAATTTTTCCAAAGAATGCAACAGTGCAATCTCAAGTAATGAACACAGAGCACAAGGCGTACCTAGATAAGAACAAAGCATATCCTGTTGAATGTTGGGTTCCTGATCCCACCAGAAATGAAAACACAAGATATTTTGGGACACTAAAAGGAGGAGAAAATGTTCCTCCAGTTCTTCATATAACAAACACTGCCACAACAGTGCTGCTTGATGAATTTGGTGTTGGGCCACTTTGCAAAGGTGACAACTTGTATTTGTCAGCTGTTGATGTTTGTGGCATGTTTACTAACAGATCTGGTTCCCAGCAGTGGAGAGGACTGTCCAGATATTTTAAGGTTCAGCTAAGAAAAAGGAGGGTTAAAAACCCCTACCCAATTTCTTTCCTTCTTACTGATTTAATTAACAGAAGGACCCCTAGAGTTGATGGGCAGCCTATGTATGGCATGGATGCTCAGATAGAGGAGGTTAGAGTTTTTGAGGGGACAGAGGAACTTCCAGGGGACCCAGACATGATGAGATATGTTGACAGATATGGACAATTGCAGACAAAGATGCTG
>AEC14613
ATGGCCCCAACAAAAAGAAAAGGAGAAAGGAAGGACCCCGTGCAAGTTCCAAAACTTCTTATAAGAGGAGGAGTAGAAGTTCTAGAAGTTAAAACTGGGGTTGACTCAATTACAGAGGTAGAATGCTTTTTAACTCCAGAAATGGGTGACCCAGATGAGCATCTTAGGGGTTTTAGTAAGTCAATATCTATATCAGATACATTTGAAAGTGACTCCCCAAATAAGGACATGCTTCCTTGTTACAGTGTGGCCAGAATTCCACTACCCAATCTAAATGAGGATCTAACCTGTGGAAATATACTCATGTGGGAGGCTGTGACCTTAAAAACTGAGGTTATAGGGGTGACAAGTTTGATGAATGTGCACTCTAATGGGCAAGCAACTCATGACAATGGTGCAGGGAAGCCAGTGCAGGGCACCAGCTTTCATTTTTTTTCTGTTGGGGGGGAGGCTTTAGAATTACAGGGGGTGCTTTTTAATTACAGAACAAAGTACCCAGATGGAACAATTTTTCCAAAGAATGCCACAGTGCAATCTCAAGTCATGAACACAGAGCACAAGGCGTACCTAGATAAGAACAAAGCATATCCTGTTGAATGTTGGGTTCCTGATCCCACCAGAAATGAAAACACAAGATATTTTGGGACACTAACAGGAGGAGAAAATGTTCCTCCAGTTCTTCATATAACAAACACTGCCACAACAGTGTTGCTTGATGAATTTGGTGTTGGGCCACTTTGCAAAGGTGACAACTTATACTTGTCAGCTGTTGATGTCTGTGGCATGTTTACTAACAGGTCTGGTTCCCAGCAGTGGAGAGGACTCTCCAGATATTTTAAGGTTCAGCTAAGGAAAAGAAGGGTTAAAAACCCCTACCCAATTTCTTTCCTTCTTACTGATTTAATTAACAGAAGGACTCCTAGAGTTGATGGGCAGCCTATGTATGGCATGGATGCTCAAGTAGAGGAGGTTAGAGTTTTTGAGGGAACAGAGGAGCTTCCAGGGGACCCAGACATGATGAGATACGTTGACAGATATGGACAGTTGCAGACAAAAATGCTG
>AEC15639
ATGGCCCCAACAAAAAGAAAAGGAGAAAGGAAGGACCCCGTGCAAGTTCCAAAACTTCTTATAAGAGGAGGAGTAGAAGTTCTAGAAGTTAAAACTGGGGTTGACTCAATTACAGAGGTAGAATGCTTTTTAACTCCAGAAATGGGTGACCCAGATGAGCATTTTAGGGGTTTTAGTAAGTCAATATCTATATCAGATACATTTGAAAGTGACTCCCCAAATAGGGACATGCTTCCTTGTTACAGTGTGGCCAGAATTCCACTACCCAATCTAAATGAGGATCTAACCTGTGGAAATATACTCATGTGGGAGGCTGTGACCTTAAAAACTGAGGTTATAGGCGTGACAAGTTTGATGAATGTGCACTCTAATGGGCAAGCAACTCATGACAATGGTGCAGGGAAGCCAGTGCAGGGCACCAGCTTTCATTTTTTTTCTGTTGGGGGGGAGGCTTTAGAATTACAGGGGGTGCTTTTTAATTACAGAACAAAGTACCCAGATGGAACAATTTTTCCAAAGAATGCCACAGTGCAATCTCAAGTCATGAACACAGAGCACAAGGCGTACCTAGATAAGAACAAAGCATATCCTGTTGAATGTTGGGTTCCTGATCCCACCAGAAATGAAAACACAAGATATTTTGGGACACTAACAGGAGGAGAAAATGTTCCTCCAGTTCTTCATATAACAAACACTGCCACAACAGTGTTGCTTGATGAATTTGGTGTTGGGCCACTTTGCAAAGGTGACAACTTATACTTGTCAGCTGTTGATGTCTGTGGCATGTTTACAAACAGGTCTGGTTCCCAGCAGTGGAGAGGACTCTCCAGATATTTCAAGGTTCAGCTAAGGAAAAGGAGGGTTAAAAACCCCTACCCAATTTCTTTCCTTCTTACTGATTTAATTAACAGAAGGACTCCTAGAGTTGATGGGCAGCCTATGTATGGCATGGATGCTCAAGTAGAGGAGGTTAGAGTTTTTGAGGGAACAGAGGAGCTTCCAGGGGACCCAGACATGATGAGATACGTTGACAAATATGGACAGTTGCAGACAAAAATGCTG
>BAB68845
ATGGCCCCAACAAAAAGAAAAGGAGAAAGGAAGGACCCCGTGCAAGTTCCAAAACTTCTTATAAGAGGAGGAGTAGAAGTTCTAGAAGTTAAAACTGGGGTTGACTCAATTACAGAGGTAGAATGCTTTTTAACTCCAGAAATGGGTGACCCAGATGAGCATCTTAGGGGTTTTAGTAAGTCAATTTCTATATCAGATACATTTGAAAGTGACTCCCCAAATAAGGACATGCTTCCTTGTTACAGTGTGGCCAGAATTCCACTACCCAATCTAAATGAGGATCTAACCTGTGGAAATATACTAATGTGGGAGGCTGTGACCTTAAAAACTGAGGTTATAGGGGTGACAACTTTGATGAATGTGCACTCTAATGGTCAAGCAACCCATGACAATGGTGCAGGAAAGCCAGTGCAGGGCACCAGCTTTCATTTTTTTTCTGTTGGGGGGGAGGCTTTAGAGTTACAGGGGGTGGTTTTTAATTACAGAACTAAGTACCCAGATGGAACAATTTTTCCAAAGAATGCAACAGTGCAATCTCAAGTAATGAACACAGAGCACAAGGCGTACCTAGATAAGAACAAAGCATATCCTGTTGAATGTTGGGTTCCTGATCCCACCAGAAATGAAAACACAAGATATTTTGGGACACTAACAGGAGGAGAAAATGTTCCTCCAGTTCTTCATATAACAAACACTGCCACAACAGTGCTGCTTGATGAATTTGGTGTTGGGCCACTTTGCAAAGGTGACAACTTGTATTTGTCAGCTGTTGATGTTTGTGGCATGTTTACTAACAGATCTGGTTCCCAGCAGTGGAGAGGACTGTCCAGATATTTTAAGGTTCAGCTCAGAAAAAGGAGGGTTAAAAACCCCTACCCAATTTCTTTCCTTCTTACTGATTTAATTAACAGAAGGACCCCTAGAGTTGATGGACAGCCTATGTATGGCATGGATGCTCAGGTAGAGGAGGTTAGAGTTTTTGAGGGGACAGAGGAACTTCCAGGGGACCCAGACATGATGAGATATGTTGACAGATATGGACAGTTGCAGACAAAAATGCTG
>AAM69572
ATGGCCCCAACAAAAAGAAAAGGAGAAAGGAAGGACCCCGTGCAAGTTCCAAAACTTCTTATAAGAGGAGGAGTAGAAGTTCTAGAAGTTAAAACTGGGGTTGACTCAATTACAGAGGTAGAATGCTTTTTAACTCCAGAAATGGGTGACCCCGATGAGCATCTTAGGGGTTTTAGTAAGTCAATTTCTATATCAGATACATTTGAAAGTGACTCCCCAAATAAGGACATGCTTCCTTGTTACAGTGTGGCCAGAATTCCACTACCCAATCTAAATGAGGATCTAACCTGTGGAAATATACTAATGTGGGAGGCTGTGACCTTAAAAACTGAGGTTTTAGGGGTGACAACTTTGATGAATGTGCACTCTAATGGTCAAGCAACTCATGACAATGGTGCAGGAAAGCCAGTGCAGGGCACCAGCTTTCATTTTTTTTCTGTTGGGGGGGAGGCTTTAGAATTACAGGGGGTGGTTTTTAATTACAGAACTAAGTACCCAGATGGAACAATTTTTCCAAAGAATGCAACAGTGCAATCTCAAGTAATGAACACAGAGCACAAGGCGTACCTAGATAAGAACAAAGCATATCCTGTTGAATGTTGGGTTCCTGATCCCACCAGAAATGAAAACACAAGATATTTTGGGACACTAACAGGAGGAGAAAATGTCCCTCCAGTTCTTCATATAACAAACACTGCCACAACAGTGCTGCTTGATGAATTTGGTGTTGGGCCACTTTGCAAAGGTGACAACTTGTATTTGTCAGCTGTTGATGTTTGTGGCATGTTTACTAACAGATCTGGTTCCCAGCAGTGGAGAGGCCTGTCCAGATATTTTAAGGTTCAGCTAAGAAAGAGGAGGGTTAAAAACCCCTACCCAATTTCTTTCCTTCTTACTGATTTAATTAACAGAAGGACCCCTAAAGTTGATGGGCAGCCTATGTATGGCATGGATGCTCAGATAGAGGAGGTTAGAGTTTTTGAGGGGACAGAGGAACTCCCAGGGGACCCAGACATGATGAGATATGTTGACAGATATGGACAGTTGCAGACAAAGATGCTG
>BAC15647
ATGGCCCCAACAAAAAGAAAAGGAGAAAGGAAGGACCCCGTGCAAGTTCCAAAACTTCTTATAAGAGGAGGAGTAGAAGTTCTAGAAGTTAAAAGTGGGGTTGACTCAATTACAGAGGTAGAATGTTTTTTAACTCCAGAAATGGGTGACCCAGATGAGCATCTTAGGGGTTTTAGTAAGTCAATTTCTATATCAGATACATTTGAAAGTGACTCCCCAAATAAGGACATGCTTCCTTGTTACAGTGTGGCCAGAATTCCACTACCCAATCTAAATGAGGATCTAACCTGTGGAAATATACTAATGTGGGAGGCTGTGACCTTAAAAACTGAGGTTATAGGGGTAACAACTTTGATGAATGTGCACTCTAATGGTCAAGCAACTCATGACAATGGTGCAGGAAAGCCAGTGCAGGGCACCAGCTTTCATTTTTTTTCTGTTGGGGGGGAGGCTTTAGAATTACAGGGGGTGGTTTTTAACTACAGAACAAAGTACCCAGATGGAACAATTTTTCCAAAGAATGCAACAGTGCAATCTCAAGTAATGAACACAGAGCACAAGGCGTACCTAGATAAGAACAAAGCATATCCTGTTGAATGTTGGGTTCCTGATCCCACCAGAAATGAAAACACAAGATATTTTGGGACACTAACAGGAGGAGAAAATGTTCCTCCAGTTCTTCATATAACAAACACTGCCACAACAGTGCTGCTTGATGAATTTGGTGTTGGGCCACTTTGCAAAGGTGACAACTTGTATTTGTCAGCTGTGGATGTTTGTGGCATGTTTACTAACAGATCTGGTTCCCAGCAGTGGAGAGGACTGTCCAGATATTTTAAGGTTCAGCTAAGAAAAAGGAGGGTTAAAAACCCCTACCCAATTTCTTTCCTTCTTACTGATTTAATTAACAGAAGGACCCCTAGAGTTGATGGGCAGCCTATGTATGGCATGGATGCTCAGGTAGAGGAGGTTAGAGTTTTTGAGGGGACAGAGGAACTTCCAGGGGACCCAGACATGATGAGATATGTTGACAGATATGGACAGTTGCAGACAAAGATGCTG
>BAC15641
ATGGCCCCAACAAAAAGAAAAGGAGAAAGGAAGGACCCCGTGCAAGTTCCAAAACTTCTTATAAGAGGAGGAGTAGAAGTTCTAGAAGTTAAAAGTGGGGTTGACTCAATTACAGAGGTAGAATGTTTTTTAACTCCAGAAATGGGTGACCCAGATGAGCATCTTAGGGGTTTTAGTAAGTCAATTTCTATATCAGATACATTTGAAAGTGACTCCCCAAATAAGGACATGCTTCCTTGTTACAGTGTGGCCAGAATTCCACTACCCAATCTAAATGAGGATCTAACCTGTGGAAATATACTAATGTGGGAGGCTGTGACCTTAAAAACTGAGGTTATAGGGGTAACAACTTTGATGAATGTGCACTCTAATGGTCAAGCAACTCATGACAATGGTGCAGGAAAGCCAGTGCAGGGCACCAGCTTTCATTTTTTTTCTGTTGGGGGGGAGGCTTTAGAATTACAGGGGGTGGTTTTTAACTACAGAACAAAGTACCCAGATGGAACAATTTTTCCAAAGAATGCAACAGTGCAATCTCAAGTAATGAACACAGAGCACAAGGCGTACCTAGATAAGAACAAAGCATATCCTGTTGAATGTTGGGTTCCTGATCCCACCAGAAATGAAAACACAAGATATTTTGGGACACTAACAGGAGGAGAAAATGTTCCTCCAGTTCTTCATATAACAAACACTGCCACAACAGTGCTGCTTGATGAATTTGGTGTTGGGCCACTTTGCAAAGGTGACAACTTGTATTTGTCAGCTGTGGATGTTTGTGGCATGTTTACTAACAGATCTGGTTCCCAGCAGTGGAGAGGACTGTCCAGATATTTTAAGGTTCAGCTAAGAAAAAGGAGGGTTAAAAACCCCTACCCAATTTCTTTCCTTCTTACTGATTTAATTAACAGAAGGACCCCTAGAGTTGATGGGCAGCCTATGTATGGCATGGATGCTCAGGTAGAGGAGGTTAGAGTTTTTGAGGGGACAGAGGAACTTCCAGGGGACCCAGACATGATGAGATATGTTGACAGATATGGACAGTTGCAGACAAAGATGCTG
>AEC15345
ATGGCCCCAACAAAAAGAAAAGGAGAAAGGAAGGACCCCGTGCAAGTTCCAAAACTTCTTATAAGAGGAGGAGTAGAAGTTCTAGAAGTTAAAACTGGGGTTGACTCAATTACAGAGGTAGAATGCTTTTTAACTCCAGAAATGGGTGACCCAGATGAGCATCTTAGGGGTTTTAGTAAGTCAATATCTATATCAGATACATTTGAAAGTGACTCCCCAAATAAGGACATGCTTCCTTGTTACAGTGTGGCCAGAATTCCACTACCCAATCTAAATGAGGATCTAACCTGTGGAAATATACTCATGTGGGAGGCTGTGACCTTAAAAACTGAGGTTATAGGGGTGACAAGTTTGATGAATGTGCACTCTAATGGGCAAGCAACTCATGACAATGGTGCAGGGAAGCCAGTGCAGGGCACCAGCTTTCATTTTTTTTCTGTTGGGGGGGAGGCTTTAGAATTACAGGGGGTGCTTTTTAATTACAGAACAAAGTACCCAGATGGAACAATTTTTCCAAAGAATGCCACAGTGCAATCTCAAGTCATGAACACAGAGCACAAGGCGTACCTAGATAAGAACAAAGCATATCCTGTTGAATGTTGGGTTCCTGATCCCACCAGAAATGAAAACACAAGATATTTTGGGACACTAACAGGAGGAGAAAATGTTCCTCCAGTTCTTCATATAACAAACACTGCCACAACAGTGTTGCTTGATGAATTTGGTGTTGGGCCACTTTGCAAAGGTGACAACTTATACTTGTCAGCTGTTGATGTCTGTGGCATGTTTACTAACAGGTTAGGTTCCCAGCAGTGGAGAGGACTCTCCAGATATTTTAAGGTTCAGCTAAGGAAAAGGAGGGTTAAAAACCCCTACCCAATTTCTTTCCTTCTTACTGATCTAATTAACAGAAGGACTCCTAGAGTTGATGGGCAGCCTATGTATGGCATGGATGCTCAAGTAGAGGAGGTTAGAGTTTTTGAGGGAACAGAGGAGCTTCCAGGGGACCCAGACATGATGAGATATGTTGACAAATATGGACAGTTGCAGACAAAAATGCTG
>AAR89223
ATGGCCCCAACAAAAAGAAAAGGAGAAAGGAAGGACCCCGTGCAAGTTCCAAAACTTCTTATAAGAGGAGGAGTAGAAGTTCTAGAAGTTAAAACTGGGGTTGACTCAATTACAGAGGTAGAATGCTTTTTAACTCCAGAAATGGGTGACCCAGATGAGCATCTTAGGGGTTTTAGTAAGTCAATTTCTATATCAGATACATTTGAAAGTGACTCCCCAAATAAGGACATGCTTCCTTGTTACAGTGTGGCCAGAATTCCACTACCCAATCTAAATGAGGATCTTACCTGTGGAAATATACTAATGTGGGAGGCTGTAACCTTAAAAACTGAGGTCATAGGGGTGACAACTTTGATGAATGTGCACTCTAATGGTCAAGCAACTCATGACAATGGTGCAGCAAAGCCAGTGCAGGGCACCAGCTTTCATTTTTTTTCTGTTGGGGGGGAGGCTTTAGAATTACAGGGGGTGGTTTTTAATTACAGAACAACGTACCCAGATGGAACAATTTTTCCAAAGAATGCAACAGTGCAATCTCAAGTAATGAACACAGAGCACAAGGCGTACCTAGATAAGAACAAAGCATATCCTGTTGAATGTTGGGTTCCTGATCCCACCAGAAATGAAAACACAAGATATTTTGGGACACTAACAGGAGGAGAAAATGTTCCTCCAGTTCTTCATATAACAAACACTGCCACAACAGTGCTGCTTGATGAATTTGGTGTTGGGCCACTTTGCAAAGGTGACAACTTGTATTTGTCAGCTGTTGATGTTTGTGGCATGTTTACTAACAGATCTGGTTCCCAGCAGTGGAGAGGACTCTCCAGATATTTTAAGGTTCAGCTAAGAAAAAGGAGGGTTAAAAACCCCTACCCAATTTCTTTCCTTCTTACTGACTTAATTAACAGAAGAACCCCTAGAGTTGATGGGCAGCCTATGTATGGCATGGATGCTCAAATAGAGGAGGTTAGAGTTTTTGAGGGGACAGAGCAACTTCCAGGGGACCCAGATATGATGAGATATGTTGACAGATATGGACAGTTGCAGACAAAAATGCTG
>BAC66382
ATGGCCCCAACAAAAAGAAAAGGAGAAAGGAAGGACCCCGTGCAAGTTCCAAAACTTCTTATAAGAGGAGGAGTAGAAGTTCTAGAAGTTAAAACTGGGGTTGACTCAATTACAGAGGTAGAATGCTTTTTAACTCCAGAAATGGGTGACCCAGATGAGCATCTTAGGGGTTTTAGTAAGTCAATATCTATATCAGATACATTTGAAAGTGACTCCCCAAATAAGGACATGCTTCCTTGTTACAGTGTGGCCAGAATTCCACTACCCAATCTAAATGAGGATCTTACCTGTGGAAATATACTCATGTGGGAGGCTGTGACCTTAAAAACTGAGGTTATAGGGGTGACAACTTTGATGAATGTGCACTCTAATGGGCAAGCAACTCATGACAATGGTGCCGGGAAGCCAGTGCAGGGCACCAGCTTTCATTTTTTTTCTGTTGGGGGGGAGGCTTTAGAATTACAGGGGGTGGTTTTTAATTACAGAACAACGTACCCAGATGGAACAATTTTTCCAAAGAATGCCACAGTGCAATCTCAAGTCATGAACACAGAGCACAAGGCGTACCTAGATAAGAACAAAGCATATCCTGTTGAATGTTGGGTTCCTGATCCCACCAGAAATGAAAACACAAGATATTTTGGGACACTAACAGGAGGAGAAAATGTTCCTCCAGTTCTTCATATAACAAACACTGCCACAACAGTGTTGCTTGATGAATTTGGTGTTGGGCCACTTTGCAAAGGTGACAACTTATATTTGTCAGCTGTTGATGTCTGTGGCATGTTTACTAACAGGTCTGGTTCCCAGCAGTGGAGAGGACTCTCCAGATATTTTAAGGTTCAGCTAAGGAAAAGGAGGGTTAAAAACCCCTACCCAATTTCTTTCCTTCTTACTGATTTAATTAACAGAAGGACTCCTAGAGTTGATGGGCAGCCTATGTATGGCATGGATGCTCAAGTAGAGGAGGTTAGAGTTTTTGAGGGAACAGAGGAGCTTCCAGGGGACCCAGACATGATGAGATACGTTGACAGATATGGACAGTTGCAGACAAAAATGCTG
>AAR89187
ATGGCCCCAACAAAAAGAAAAGGAGAAAGGAAGGACCCCGTGCAAGTTCCAAAACTTCTTATAAGAGGAGGAGTAGAAGTTCTAGAAGTTAAAACTGGGGTTGACTCAATTACAGAGGTAGAATGCTTTTTAACTCCAGAAATGGGTGACCCAGATGAGCATCTTAGGGGTTTTAGTAAGTCAATTTCTATATCAGATACATTTGAAAGTGACTCCCCAAATAAGGACATGCTTCCTTGTTACAGTGTGGCCAGAATTCCACTACCCAATCTAAATGAGGATCTTACCTGTGGAAATATACTAATGTGGGAGGCTGTAACCTTAAAAACTGAGGTCATAGGGGTGACAACTTTGATGAATGTGCACTCTAATGGTCAAGCAACTCATGACAATGGTGCAGCAAAGCCAGTGCAGGGCACCAGCTTTCATTTTTTTTCTGTTGGGGGGGAGGCTTTAGAATTACAGGGGGTGGTTTTTAATTACAGAACAACGTACCCAGATGGAACAATTTTTCCAAAGAATGCAACAGTGCAATCTCAAGTAATGAACACAGAGCACAAGGCGTACCTAGATAAGAACAAAGCATATCCTGTTGAATGTTGGGTTCCTGATCCCACCAGAAATGAAAACACAAGATATTTTGGGACACTAACAGGAGGAGAAAATGTTCCTCCAGTTCTTCATATAACAAACACTGCCACAACAGTGCTGCTTGATGAATTTGGTGTTGGGCCACTTTGCAAAGGTGACAACTTGTATTTGTCAGCTGTTGATGTTTGTGGCATGTTTACTAACAGGTCTGGTTCCCAGCAGTGGAGAGGACTCTCCAGATATTTTAAGGTTCAGCTAAGAAAAAGGAGGGTTAAAAACCCCTACCCAATTTCTTTCCTTCTTACTGACTTAATTAACAGAAGGACCCCTAGAGTTGATGGGCAGCCTATGTATGGCATGGATGCTCAAATAGAGGAGGTTAGAGTTTTTGAGGGGACAGAGCAACTTCCAGGGGACCCAGATATGATGAGATATGTTGACAGATATGGACAGTTGCAGACAAAAATGCTG
>BAC66388
ATGGCCCCAACAAAAAGAAAAGGAGAAAGGAAGGACCCCGTGCAAGTTCCAAAACTTCTTATAAGAGGAGGAGTAGAAGTTCTAGAAGTTAAAACTGGGGTTGACTCAATTACAGAGGTAGAATGCTTTTTAACTCCAGAAATGGGTGACCCAGATGAGCATCTTAGGGGTTTTAGTAAGTCAATTTCTATATCAGATACATTTGAAAGTGACTCCCCAAATAAGGACATGCTTCCTTGTTACAGTGTGGCCAGAATTCCACTACCCAATCTAAATGAGGATCTAACCTGTGGAAATATACTAATGTGGGAGGCTGTGACCTTAAAAACTGAGGTTCTAGGGGTGACAACTTTGATGAATGTGCACTCTAATGGTCAAGCAACTCATGACAATGGTGCAGGAAAGCCAGTGCAGGGCACCAGCTTTCATTTTTTTTCTGTTGGGGGGGAGGCTTTAGAATTACAGGGGGTGGTTTTTAATTACAGAACAAAGTACCCAGATGGAACAATTTTTCCAAAGAATGCAACAGTGCAATCTCAAGTAATGAACACAGAGCACAAGGCGTACCTAGATAAGAACAAAGCATATCCTGTTGAATGTTGGGTTCCTGATCCCACCAGAAATGAAAACACAAGATATTTTGGGACACTAACAGGAGGAGAAAATGTTCCTCCAGTTCTTCATATAACAAATACTGCCACAACAGTGCTGCTTGATGAATTTGGTGTTGGGCCACTTTGCAAAGGTGACAACTTGTATTTGTCAGCTGTTGATGTTTGTGGAATGTTTACTAACAGATCTGGTTCCCAGCAGTGGAGAGGACTGTCCAGATATTTTAAGGTTCAGCTCAGAAAAAGGAGGGTTAAAAACCCCTACCCAATTTCTTTCCTTCTTACTGATTTGATTAACAGAAGGACCCCTAGAGTTGATGGGCAGCCTATGTATGGTATGGATGCTCAGGTAGAGGAGGTTAGAGTTTTTGAGGGGACAGAGGAACTTCCAGGGGACCCAGACATGATGAGATATGTTGACAGATATGGACAGTTGCAAACAAAGATGCTG
>AAR89229
ATGGCCCCAACAAAAAGAAAAGGAGAAAGGAAGGACCCCGTGCAAGTTCCAAAACTTCTTATAAGAGGAGGAGTAGAAGTTCTAGAAGTTAAAACTGGGGTTGACTCAATTACAGAGGTAGAATGCTTTTTAACTCCAGAAATGGGTGACCCAGATGAGCATCTTAGGGGCTTTAGTAAGTCAATTTCTATATCAGATACATTTGAAAGTGACTCCCCAAATAAGGACATGCTTCCTTGTTACAGTGTGGCCAGAATTCCACTACCCAATCTAAATGAGGATCTTACCTGTGGAAATATACTAATGTGGGAGGCTGTAACCTTAAAAACTGAGGTCATAGGGGTGACAACTTTGATGAATGTGCACTCTAATGGTCAAGCAACTCATGACAATGGTGCAGCAAAGCCAGTGCAGGGCACCAGCTTTCATTTTTTTTCTGTTGGGGGGGAGGCTTTAGAATTGCAGGGGGTGGTTTTTAATTACAGAACAACGTACCCAGATGGAACAATTTTTCCAAAGAATGCAACAGTGCAATCTCAAGTAATGAACACAGAGCACAAGGCGTACCTAGATAAGAACAAAGCATATCCTGTTGAATGTTGGGTTCCTGATCCCACCAGAAATGAAAACACAAGATATTTTGGGACACTAACAGGAGGAGAAAATGTTCCTCCAGTTCTTCATATAACAAACACTGCCACAACAGTGCTGCTTGATGAATTTGGTGTTGGGCCACTTTGCAAAGGTGACAACTTGTATTTGTCAGCTGTTGATGTTTGTGGCATGTTTACTAACAGATCTGGTTCCCAGCAGTGGAGAGGACTCTCCAGATATTTTAAGGTTCAGCTAAGAAAAAGGAGGGTTAAAAACCCCTACCCAATTTCTTTCCTTCTTACTGACTTAATTAACAGAAGGACCCCTAGAGTTGATGGCCAGCCTATGTATGGCATGGATGCTCAAATAGAGGAGGTTAGAGTTTTTGAGGGGACAGAGCAACTTCCAGGGGACCCAGATATGATGAGATATGTTGACAGATATGGACAGTTGCAGACAAAAATGCTG
>AAL37677
ATGGCCCCAACAAAAAGAAAAGGAGAAAGGAAGGACCCCGTGCAAGTTCCAAAACTTCTTATAAGAGGAGGAGTAGAAGTTCTAGAAGTTAAAACTGGGGTTGACTCAATTACAGAGGTAGAATGCTTTTTAACTCCAGAAATGGGTGACCCAGATGAGCATCTTAGGGGTTTTAGTAAGTCAATTTCTATATCAGATACATTTGAAAGTGACTCCCCAAATAAGGACATGCTTCCTTGTTACAGTGTGGCCAGAATTCCACTACCCAATCTAAATGAGGATCTAACCTGTGGAAATATACTAATGTGGGAGGCTGTGACCTTAAAAACTGAGGTTATAGGGGTGACAACTTTGATGAATGTGCACTCTAATGGTCAAGCAACCCATGACAATGGTGCAGGAAAGCCAGTGCAGGGCACCAGCTTTCATTTTTTTTCTGTTGGGGGGGAGGCTTTAAAGTTACAGGGGGTGGTTTTTAATTACAGAACTAAGTACCCAGATGGACCAATTTTTCCAAAGAATGCAACAGGGCAATCTCAAGTAATGAACCCAGAGCCCAAGGGGTACCTAGATAAGAACAAAGCATATCCTGTTGAATGTTGGGTTCCTGATCCCACCAGAAATGAAAACACAAGATATTTTGGGACACTAACAGGAGGAGAAAATGTTCCTCCAGTTCTTCATATAACAAACACTGCCACAACAGTGCTGCTTGATGAATTTGGTGTTGGGCCACTTTGCAAAGGTGATAACTTGTATTTGTCAGCTGTTGATGTTTGTGGCATGTTTACTAACAGATCTGGTTCCCAGCAGTGGAGAGGACTGTCCAGATATTTTAAGGTTCAGCTCAGAAAAAGGAGGGTTAAAAACCCCTACCCAATTTCTTTCCTTCTTACTGATTTAATTAACAGAAGGACCCCTAGAGTTGATGGACAGCCTATGTATGGGATGGATGCTCAGGTAGAGGAGGTTAGAGTTTTTGAGGGGACAGAGGAACTTCCAGGGGACCCAGACATGATGAGATATGTTGACAGATATGGACAGTTGCAGACAAAAATGCTG
>AEC14685
ATGGCCCCAACAAAAAGAAAAGGAGAAAGGAAGGACCCCGTGCAAGTTCCAAAACTTCTTATAAGAGGAGGAGTAGAAGTTCTAGAAGTTAAAACTGGGGTTGACTCAATTACAGAGGTAGAATGCTTTTTAACTCCAGAAATGGGTGACCCAGATGAGCATTTTAGGGGTTTTAGTAAGTCAATATCTATATCAGATACATTTGAAAGTGACTCCCCAAATAAGGACATGCTTCCTTGTTACAGTGTGGCCAGAATTCCACTACCCAATCTAAATGAGGATCTAACCTGTGGAAATATACTCATGTGGGAGGCTGTGACCTTAAAAACTGAGGTTATAGGGGTGACAAGTTTGATGAATGTGCACTCTAATGGGCAAGCAACTCATGACAATGGTGCAGGGAAGCCAGTGCAGGGCACCAGCTTTCATTTTTTTTCTGTTGGGGGGGAGGCTTTAGAATTACAGGGGGTGCTTTTTAATTACAGAACAAAGTACCCAGATGGAACAATTTTTCCAAAGAATGCCACAGTGCAATCTCAAGTCATGAACACAGAGCACAAGGCGTACCTAGATAAGAACAAAGCATATCCTGTTGAATGTTGGGTTCCTGATCCCACCAGAAATGAAAACACAAGATATTTTGGGACACTAACAGGAGGAGAAAATGTTCCTCCAGTTCTTCATATAACAAACACTGCCACAACAGTGTTGCTTGATGAATTTGGTGTTGGGCCACTTTGCAAAGGTGACAACTTATACTTGTCAGCTGTTGATGTCTGTGGCATGTTTACTAACAGGTCTGGTTCCCAGCAGTGGAGAGGACTCTCCAGATATTTTAAGGTTCAGCTAAGGAAAAGAAGGGTTAAAAACCCCTACCCAATTTCTTTCCTTCTTACTGATTTAATTAACAGAAGGACTCCTAGAGTTGATGGGCAGCCTATGTATGGCATGGATGCTCAAGTAGAGGAGGTTAGAGTTTTTGAGGGAACAGAGGAGCTTCCAGGGGACCCAGACATGATGAGATACGTTGACAGATATGGACAGTTGCAGACAAAAATGCTG
>AAB41711
ATGGCCCCAACAAAAAGAAAAGGAGAAAGGAAGGACCCCGTGCAAGTTCCAAAACTTCTTATAAGAGGAGGAGTAGAAGTTCTAGAAGTTAAAACTGGGGTTGACTCAATTACAGAGGTAGAATGCTTTTTAACTCCAGAAATGGGTGACCCAGATGAGCATCTTAGGGGTTTTAGTAAGTCAATTTCTATATCAGATACATTTGAAAGTGACTCCCCAAATAAGGACATGCTTCCTTGTTACAGTGTGGCCAGAATTCCACTACCCAATCTAAATGAGGATCTTACCTGTGGAAATATACTAATGTGGGAGGCTGTGACCTTAAAAACTGAGGTTATAGGGGTGACAACTTTGATGAATGTGCACTCTAATGGTCAAGCAACTCATGACAATGGTGCAGCGAAGCCAGTGCAGGGCACCAGCTTTCATTTTTTTTCTGTTGGGGGGGAGGCTTTAGAATTACAGGGGGTGGTTTTTAATTACAGAACAACGTACCCAGATGGAACAATTTTTCCAAAGAATGCAACAGTGCAATCTCAAGTAATGAACACAGAGCACAAGGCGTACCTAGATAAGAACAAAGCATATCCTGTTGAATGTTGGGTTCCTGATCCCACCAGAAATGAAAACACAAGATATTTTGGGACACTAACAGGAGGAGAAAATGTTCCTCCAGTTCTTCATATAACAAACACTGCCACAACAGTGCTGCTTGATGAATTTGGTGTTGGGCCACTTTGCAAAGGTGACAACTTGTATTTGTCAGCTGTTGATGTTTGTGGCATGTTTACTAACAGATCTGGTTCCCAGCAGTGGAGAGGACTCTCCAGATATTTTAAGGTTCAGCTAAGAAAAAGAAGGGTTAAAAACCCCTACCCAATTTCTTTCCTTCTTACTGATTTAATTAACAGAAGGACCCCTAGAGTTGATGGGCAGCCAATGTATGGCATGGATGCTCAGATAGAGGAGGTTAGAGTTTTTGAGGGGACAGAGCAACTTCCAGGGGACCCAGATATGATGAGATATGTTGACAGATATGGACAGTTGCAGACAAAGATGCTG
>BAC66412
ATGGCCCCAACAAAAAGAAAAGGAGAAAGGAAGGACCCCGTGCAAGTTCCAAAACTTCTTATAAGAGGAGGAGTAGAAGTTCTAGAAGTTAAAACTGGGGTTGACTCAATTACAGAGGTAGAATGCTTTTTAACTCCAGAAATGGGTGACCCAGATGAGCATCTTAGGGGTTTTAGTAAGTCAATTTCTATATCAGATACATTTGAAAGTGACTCCCCAAATAAGGACATGCTTCCTTGTTACAGTGTGGCCAGAATTCCACTACCCAATCTAAATGAGGATCTAACCTGTGGAAATATACTAATGTGGGAGGCTGTTACCTTAAAAACTGAGGTTATAGGGGTGACAAGTTTGATGAATGTGCACTCTAATGGTCAAGCAACTCATGACAATGGTGCAGGAAAGCCAGTGCAGGGCACCAGCTTTCATTTTTTTTCTGTTGGGGGGGAGGCTTTAGAATTACAGGGGGTGGTTTTTAATTACAGAACAAAGTACCCAGATGGAACAATTTTTCCAAAGAATGCAACAGTGCAATCTCAAGTAATGAACACAGAGCACAAGGCGTACCTAGATAAGAACAAAGCATATCCTGTTGAATGTTGGGTTCCTGATCCTACCAGAAATGAAAACACAAGATATTTTGGGACACTAACAGGAGGAGAAAATGTTCCTCCAGTTCTTCATATAACAAACACTGCCACAACAGTGCTGCTTGATGAATTTGGTGTTGGGCCACTTTGCAAGGGTGACAACTTGTATTTGTCAGCTGTTGATGTTTGTGGCATGTTTACTAACAGATCTGGTTCCCAGCAGTGGAGAGGACTGTCCAGATATTTTAAGGTTCAGCTAAGAAAAAGGAGGGTTAAAAACCCCTACCCAATTTCTTTCCTTCTTACTGATTTAATTAACAGAAGGACCCCTAGAGTTGATGGGCAGCCTATGTATGGCATGGATGCTCAGGTAGAGGAGGTTAGAGTTTTTGAAGGGACAGAGGAACTTCCAGGGGACCCAGACATGATGAGATATGTTGACAGATATGGACAGTTGCAGACAAAGATGCTG
>BAC81934
ATGGCCCCAACAAAAAGAAAAGGAGAAAGGAAGGACCCCGTGCAAGTTCCAAAACTTCTTATAAGAGGAGGAGTAGAAGTTCTAGAAGTTAAAACTGGGGTTGACTCAATTACAGAGGTAGAATGTTTTTTAACTCCAGAAATGGGTGACCCAGATGAGCATCTTAGGGGTTTTAGTAAGTCAATTTCTATATCAGATACATTTGAAAGTGACTCCCCAAATAAGGACATGCTTCCTTGTTACAGTGTGGCCAGAATTCCACTACCCAATCTAAATGAGGATCTAACCTGTGGAAATATACTAATGTGGGAGGCTGTGACCTTAAAAACTGAGGTTATAGGGGTAACAACTTTGATGAATGTGCACTCTAATGGTCAAGCAACTCATGACAATGGTGCAGGAAAGCCAGTGCAGGGCACCAGCTTTCATTTTTTTTCTGTTGGGGGGGAGGCTTTAGAATTACAGGGGGTGGTTTTTAACTACAGAACAAAGTACCCAGATGGAACAATTTTTCCAAAGAATGCAACAGTGCAATCTCAAGTAATGAACACAGAGCACAAGGCGTACCTAGATAAGAACAAAGCATATCCTGTTGAATGTTGGGTTCCTGATCCCACCAGAAATGAAAACACAAGATATTTTGGGACACTAACAGGAGGAGAAAATGTTCCTCCAGTTCTTCATATAACAAACACTGCCACAACAGTGCTGCTTGATGAATTTGGTGTTGGGCCACTTTGCAAAGGTGACAACTTGTATTTGTCAGCTGTGGATGTTTGTGGCATGTTTACTAACAGATCTGGTTCTCAGCAGTGGAGAGGACTGTCCAGATATTTTAAGGTTCAGCTAAGAAAAAGGAGGGTTAAAAACCCCTACCCAATTTCTTTCCTTCTTACTGATTTGATTAACAGAAGGACCCCTAGAGTTGATGGGCAGCCTATGTATGGCATGGATGCTCAGGTAGAGGAGGTTAGAGTTTTTGAGGGGACAGAGGAACTTCCAGGGGACCCAGACATGATGAGATATGTTGACAGATATGGACAGTTGCAGACAAAGATGCTG
>BAB68965
ATGGCCCCAACAAAAAGAAAAGGAGAAAGGAAGGACCCCGTGCAAGTTCCAAAACTTCTTATAAGAGGAGGAGTAGAAGTTCTAGAAGTTAAAACTGGGGTTGACTCAATTACAGAGGTAGAATGCTTTTTAACTCCAGAAATGGGTGACCCAGATGAGCATCTTAGGGGTTTTAGTAAGTCAATTTCTATATCAGATACATTTGAAAGTGACTCCCCAAATAAGGACATGCTTCCTTGTTACAGTGTGGCCAGAATTCCACTACCCAATCTAAATGAGGATCTAACCTGTGGAAATATACTAATGTGGGAGGCTGTGACCTTAAAAACTGAGGTTTTAGGGGTGACAACTTTGATGAATGTGCACTCTAATGGTCAAGCAACTCATGACAATGGTGCAGGAAAGCCAGTGCAGGGCACCAGCTTTCATTTTTTTTCTGTTGGGGGGGAGGCTTTAGAATTACAGGGGGTGGTTTTTAATTACAGAACAAAGTACCCAGATGGAACAATTTTTCCAAAGAATGCAACAGTGCAATCTCAAGTAATGAACACAGAGCACAAGGCGTACCTAGATAAGAACAAAGCATATCCTGTTGAATGTTGGGTTCCTGATCCCACCAGAAATGAAAACACAAGATATTTTGGGACACTAACAGGAGGAGAAAATGTTCCTCCAGTTCTTCATATAACAAACACTGCCACAACAGTGCTGCTTGATGAATTTGGTGTTGGGCCACTTTGCAAAGGTGACAACTTGTATTTGTCAGCTGTTGATGTTTGTGGAATGTTTACTAACAGATCTGGTTCCCAGCAGTGGAGAGGACTGTCCAGATATTTTAAGGTTCAGCTGAGAAAAAGGAGGGTTAAAAACCCCTACCCAATTTCTTTCCTTCTTACTGATTTGATTAACAGAAGGACCCCTAGAGTTGATGGGCAGCCTATGTATGGTATGGATGCTCAGGTAGAGGAGGTTAGAGTTTTTGAGGGGACAGAGGAACTTCCAGGGGACCCAGACATGATGAGATATGTTGACAGATATGGACAGTTGCAAACAAAGATGCTG
>BAB68959
ATGGCCCCAACAAAAAGAAAAGGAGAAAGGAAGGACCCCGTGCAAGTTCCAAAACTTCTTATAAGAGGAGGAGTAGAAGTTCTAGAAGTTAAAACTGGGGTTGACTCAATTACAGAGGTAGAATGCTTTTTAACTCCAGAAATGGGTGACCCAGATGAGCATCTTAGGGGTTTTAGTAAGTCAATATCTATATCAGATACATTTGAAAGTGACTCCCCAACTAAGGACATGCTTCCTTGTTACAGTGTGGCCAGAATTCCACTACCCATTCTAAATGAGGATCTAACCTGTGGAAATATACTCATGTGGGAGGCTGTGACCTTAAAAACTGAGGTTATAGGGGTGACAAGTTTGATGAATGTGCACTCTAATGGTCAAGCAGCTCATGACAATGGTGCAGGGAAGCCAGTGCAGGGCACCAGCTTTCATTTTTTTTCTGTTGGGGGGGAGGCTTTAGAATTACAGGGGGTGGTTTTTAATTACAGAACAAAGTACCCAGATGGAACAATTTTTCCAAAGAATGCCACAGTGCAATCTCAAGTCATGAACACAGAGCACAAGGCGTACCTAGATAAGAACAAAGCATATCCTGTTGAATGTTGGGTTCCTGATCCCACCAGAAATGAAAACACAAGATATTTTGGGACACTAACAGGAGGAGAAAATGTTCCTCCAGTTCTTCATATAACAAACACTGCCACAACAGTGTTGCTTGATGAATTTGGTGTTGGGCCACTTTGCAAAGGTGACAACTTATACTTGTCAGCTGTTGATGTTTGTGGCATGTTTACTAACAGGTCTGGTTCCCAGCAGTGGAGAGGACTCTCCAGATATTTTAAGGTTCAGCTAAGGAAAAGGAGGGTTAAAAACCCCTACCCAATTTCTTTCCTTCTTACTGATTTAATTAACAGAAGGACTCCTAGAGTTGATGGGCAGCCTATGTATGGCATGGATGCTCAAGTAGAGGAGGTTAGAGTTTTTGAGGGAACAGAGGAGCTTCCAGGGGACCCAGACATGATGAGATACGTTGACAGATATGGACAGTTGCAGACAAAAATGCTG
>AEC15705
ATGGCCCCAACAAAAAGAAAAGGAGAAAGGAAGGACCCCGTGCAAGTTCCAAAACTTCTTATAAGAGGAGGAGTAGAAGTTCTAGAAGTTAAAACTGGGGTTGACTCAATTACAGAGGTAGAATGCTTTTTAACTCCAGAAATGGGTGACCCAGATGAGCATTTTAGGGGTTTTAGTAAGTCAATATCTATATCAGATACATTTGAAAGTGACTCCCCAAATAGGGACATGCTTCCTTGTTACAGTGTGGCCAGAATTCCACTACCCAATCTAAATGAGGATCTAACCTGTGGAAATATACTCATGTGGGAGGCTGTGACCTTAAAAACTGAGGTTATAGGCGTGACAAGTTTGATGAATGTGCACTCTAATGGGCAAGCAACTCATGACAATGGTGCAGGGAAGCCAGTGCAGGGCACCAGCTTTCATTTTTTTTCTGTTGGGGGGGAGGCTTTAGAATTACAGGGGGTGCTTTTTAATTACAGAACAAAGTACCCAGATGGAACAATTTTTCCAAAGAATGCCACAGTGCAATCTCAAGTCATGAACACAGAGCACAAGGCGTACCTAGATAAGAACAAAGCATATCCTGTTGAATGTTGGGTTCCTGATCCCACCAGAAATGAAAACACAAGATATTTTGGGACACTAACAGGAGGAGAAAATGTTCCTCCAGTTCTTCATATAACAAACACTGCCACAACAGTGTTGCTTGATGAATTTGGTGTTGGGCCACTTTGCAAAGGTGACAACTTATACTTGTCAGCTGTTGATGTCTGTGGCATGTTTACAAACAGGTCTGGTTCCCAGCAGTGGAGAGGACTCTCCAGATATTTCAAGGTTCAGCTAAGGAAAAGGAGGGTTAAAAACCCCTACCCAATTTCTTTCCTTCTTACTGATTTAATTAACAGAAGGACTCCTAGAGTTGATGGGCAGCCTATGTATGGCATGGATGCTCAAGTAGAGGAGGTTAGAGTTTTTGAGGGAACAGAGGAGCTTCCAGGGGACCCAGACATGATGAGATACGTTGACAAATATGGACAGTTGCAGACAAAAATGCTG
>AAK97910
ATGGCCCCAACAAAAAGAAAAGGAGAAAGGAAGGACCCCGTGCAAGTTCCAAAACTTCTTATAAGAGGAGGAGTAGAAGTTCTAGAAGTTAAAACTGGGGTTGACTCAATTACAGAGGTAGAATGTTTTTTAACTCCAGAAATGGGTGACCCAGATGAGCATCTTAGGGGTTTTAGTAAGTCAATTTCTATATCAGATACATTTGAAAGTGACTCCCCAAATAAGGACATGCTTCCTTGTTACAGTGTGGCCAGAATTCCACTACCCAATCTAAATGAGGATCTAACCTGTGGAAATATACTAATGTGGGAGGCTGTGACCTTAAAAACTGAGGTTATAGGGGTAACAACTTTGATGAATGTGCACTCTAATGGTCAAGCAACTCATGACAATGGTGCAGGAAAGCCAGTGCAGGGCACCAGCTTTCATTTTTTTTCTGTTGGGGGGGAGGCTTTAGAATTACAGGGGGTGGTTTTTAACTACAGAACAAAGTACCCAGATGGAACAATTTTTCCAAAGAATGCAACAGTGCAATCTCAAGTAATGAACACAGAGCACAAGGCGTACCTAGATAAGAACAAAGCATATCCTGTTGAATGTTGGGTTCCTGATCCCACCAGAAATGAAAACACAAGATATTTTGGGACACTAACAGGAGGAGAAAATGTTCCTCCAGTTCTTCATATAACAAACACTGCCACAACAGTGCTGCTTGATGAATTTGGTGTTGGGCCACTTTGCAAAGGTGACAACTTGTATTTGTCAGCTGTGGATGTTTGTGGCATGTTTACTAACAGATCTGGTTCCCAGCAGTGGAGAGGACTGTCCAGATATTTTAAGGTTCAGCTAAGAAAAAGGAGGGTTAAAAACCCCTACCCAATTTCTTTCCTTCTTACTGATTTAATTAACAGAAGGACCCCTAGAGTTGATGGGCAGCCTATGTATGGCATGGATGCTCAGGTAGAGGAGGTTAGAGTTTTTGAGGGGACAGAGGAACTTCCAGGGGACCCAGACATGATGAGATATGTTGACAGATATGGACAGTTGCAAACAAAGATGCTG
>AAK97916
ATGGCCCCAACAAAAAGAAAAGGAGAAAGGAAGGACCCCGTGCAAGTTCCAAAACTTCTTATAAGAGGAGGAGTAGAAGTTCTAGAAGTTAAAACTGGGGTTGACTCAATTACAGAGGTAGAATGTTTTTTAACTCCAGAAATGGGTGACCCAGATGAGCATCTTAGGGGTTTTAGTAAGTCAATTTCTATATCAGATACATTTGAAAGTGACTCCCCAAATAAGGACATGCTTCCTTGTTACAGTGTGGCCAGAATTCCACTACCCAATCTAAATGAGGATCTAACCTGTGGAAATATACTAATGTGGGAGGCTGTGACCTTAAAAACTGAGGTTATAGGGGTAACAACTTTGATGAATGTGCACTCTAATGGTCAAGCAACTCATGACAATGGTGCAGGAAAGCCAGTGCAGGGCACCAGCTTTCATTTTTTTTCTGTTGGGGGGGAGGCTTTAGAATTACAGGGGGTGGTTTTTAACTACAGAACAAAGTACCCAGATGGAACAATTTTTCCAAAGAATGCAACAGTGCAATCTCAAGTAATGAACACAGAGCACAAGGCGTACCTAGATAAGAACAAAGCATATCCTGTTGAATGTTGGGTTCCTGATCCCACCAGAAATGAAAACACAAGATATTTTGGGACACTAACAGGAGGAGAAAATGTTCCTCCAGTTCTTCATATAACAAACACTGCCACAACAGTGCTGCTTGATGAATTTGGTGTTGGGCCACTTTGCAAAGGTGACAACTTGTATTTGTCAGCTGTGGATGTTTGTGGCATGTTTACTAACAGATCTGGTTCCCAGCAGTGGAGAGGACTGTCCAGATATTTTAAGGTTCAGCTAAGAAAAAGGAGGGTTAAAAACCCCTACCCAATTTCTTTCCTTCTTACTGATTTAATTAACAGAAGGACCCCTAGAGTTGATGGGCAGCCTATGTATGGCATGGATGCTCAGGTAGAGGAGGTTAGAGTTTTTGAGGGGACAGAGGAACTTCCAGGGGACCCAGACATGATGAGATATGTTGACAGATATGGACAGTTGCAAACAAAGATGCTG
>BAE45384
ATGGCCCCAACAAAAAGAAAAGGAGAAAGGAAGGACCCCGTGCAAGTTCCAAAACTTCTTATAAGAGGAGGAGTAGAAGTTCTAGAAGTTAAAACTGGGGTTGACTCAATTACAGAGGTAGAATGCTTTTTAACTCCAGAAATGGGTGACCCAGATGAGCATCTTAGGGGTTTTAGTAAGTCAATTTCTATATCAGATACATTTGAAAGTGACTCCCCAAATAAGGACATGCTTCCTTGTTACAGTGTGGCCAGAATTCCACTACCCAATCTAAATGAGGATCTAACTTGTGGAAATATACTAATGTGGGAGGCTGTGACCTTAAAAACTGAGGTTTTAGGGGTGACAACTTTGATGAATGTGCACTCTAATGGTCAAGCAACTCATGACAATGGTGCAGGAAAGCCAGTGCAGGGCACCAGCTTTCATTTTTTTTCTGTTGGGGGGGAGGCTTTAGAATTACAGGGGGTGGTTTTTAATTACAGAACAAAGTACCCAGATGGAACAATTTTTCCAAAGAATGCAACAGTGCAATCTCAAGTAATGAACACAGAGCACAAGGCGTACCTAGATAAGAACAAAGCATATCCTGTTGAATGTTGGGTTCCTGATCCCACCAGAAATGAAAACACAAGATATTTTGGGACACTAACAGGAGGAGAAAATGTTCCTCCAGTTCTTCATATAACAAACACTGCCACAACAGTGCTGCTTGATGAATTTGGTGTTGGGCCACTTTGCAAAGGTGACAACTTGTATTTGTCAGCTGTTGATGTTTGTGGCATGTTTACTAACAGATCTGGTTCCCAGCAGTGGAGAGGACTGTCCAGATATTTTAAGGTTCAGCTAAGAAAAAGGAGGGTTAAAAACCCCTACCCAATTTCTTTCCTTCTTACTGATTTAATTAACAGAAGGACCCCTAGAGTTGATGGGCAGCCTATGTATGGCATGGATGCTCAAATAGAGGAGGTTAGAGTTTTTGAGGGGACAGAGGAACTCCCAGGGGACCCAGACATGATGAGATATGTTGACAGATATGGACAGTTGCAGACAAAGATGCTG
>BAB93074
ATGGCCCCAACAAAAAGAAAAGGAGAAAGGAAGGACCCCGTGCAAGTTCCAAAACTTCTTATAAGAGGAGGAGTAGAAGTTCTAGAAGTTAAAACTGGGGTTGACTCAATTACAGAGGTAGAATGCTTTTTAACTCCAGAAATGGGTGACCCAGATGAGCATCTTAGGGGTTTTAGTAAGTCAATATCTATATCAGATACATTTGAAAGTGACTCCCCAAATAAGGACATGCTTCCTTGTTACAGTGTGGCCAGAATTCCACTACCCAATCTAAATGAGGATCTAACCTGTGGAAATATACTCATGTGGGAGGCTGTGACCTTAAAAACTGAGGTTATAGGGGTGACAAGTTTGATGAATGTGCACTCTAATGGGCAAGCAACTCATGACAATGGTGCAGGGAAGCCAGTGCAGGGCACCAGCTTTCATTTTTTTTCTGTTGGGGGGGAGGCTTTAGAATTACAGGGGGTGGTTTTTAATTACAGAACAAAGTACCCAGATGGAACAATTTTTCCAAAGAATGCCACAGTGCAATCTCAAGTCATGAACACAGAGCACAAGGCGTACCTTGATAAGAACAAAGCATATCCTGTTGAATGTTGGGTTCCTGATCCCACCAGAAATGAAAACACAAGATATTTTGGGACACTAACAGGAGGAGAAAATGTTCCTCCAGTTCTTCATATAACAAACACTGCCACAACAGTGTTGCTTGATGAATTTGGTGTTGGGCCACTTTGCAAAGGTGACAACTTATACTTGTCAGCTGTTGATGTCTGTGGCATGTTTACTAACAGGTCTGGTTCCCAGCAGTGGAGAGGACTCTCCAGATATTTTAAGGTTCAGCTAAGGAAAAGGAGGGTTAAAAACCCCTACCCAATTTCTTTCCTTCTTACTGATTTAATTAACAGAAGGACTCCTAGAGTTGATGGGCAGCCTATGTATGGCATGGATGCTCAAGTAGAGGAGGTTAGAGTTTTTGAGGGAACAGAGGAGCTTCCAGGGGACCCAGACATGATGCGATACGTTGACAGATATGGACAGTTGCAGACAAAAATGCTG
>BAB68953
ATGGCCCCAACAAAAAGAAAAGCAGAAAGGAAGGACCCCGTGCAAGTTCCAAAACTTCTTATAAGAGGAGGAGTAGAAGTTCTAGAAGTTAAAACTGGGGTTGACTCAATTACAGAGGTAGAATGCTTTTTAACTCCAGAAATGGGTGACCCAGATGAGCATCTTAGGGGTTTTAGTAAGTCAATATCTATATCAGATACATTTGAAAGTGACTCCCCAAATAAGGACATGCTTCCTTGTTACAGTGTGGCCAGAATTCCACTACCCAATCTAAATGAGGATCTAACCTGTGGAAATATACTCATGTGGGAGGCTGTGACCTTAAAAACTGAGGTTATAGGGGTGACAAGTTTGATGAATGTGCACTCTAATGGGCAAGCAACTCATGACAATGGTGCAGGGAAGCCAGTGCAGGGCACCAGCTTTCATTTTTTTTCTGTTGGGGGGGAGGCTTTAGAATTACAGGGGGTGGTTTTTAATTACAGAACAAAGTACCCAGATGGAACAATTTTTCCAAAGAATGCCACAGTGCAATCTCAAGTTATGAACACAGAGCACAAGGCGTACCTAGATAAGAACAAAGCATATCCTGTTGAATGTTGGGTTCCTGATCCCACCAGAAATGAAAACACAAGATATTTTGGGACACTAACAGGAGGAGAAAATGTTCCTCCAGTTCTTCATATAACAAACACTGCCACAACAGTGTTGCTTGATGAATTTGGTGTTGGGCCACTTTGCAAAGGTGACAACTTATACTTGTCAGCTGTTGATGTCTGTGGCATGTTTACTAACAGGTCTGGTTCCCAGCAGTGGAGAGGACTCTCCAGATATTTTAAGGTTCAGCTCAGGAAAAGGAGGGTTAAAAACCCCTACCCAATTTCTTTTCTTCTTACTGATTTAATTAACAGAAGGACTCCTAGAGTTGATGGGCAGCCTATGTATGGCATGGATGCTCAAGTAGAGGAGGTTAGAGTTTTTGAGGGAACAGAGGAGCTTCCAGGGGACCCAGACATGATGAGATACGTTGACAGATATGGACAGTTGCAGACAAAAATGCTG
>BAD91887
ATGGCCCCAACAAAAAGAAAAGGAGAAAGGAAGGACCCCGTGCAAGTTCCAAAACTTCTTATAAGAGGAGGAGTAGAAGTTCTAGAAGTTAAAACTGGGGTTGACTCAATTACAGAGGTAGAATGCTTTTTAACTCCAGAAATGGGTGACCCAGATGAGCATCTTAGGGGTTTTAGTAAGTCAATTTCTATATCAGATACATTTGAAAGTGACTCCCCAAATAAGGACATGCTTCCTTGTTACAGTGTGGCCAGAATTCCACTACCCAATCTAAATGAGGATCTAACCTGTGGAAATATACTAATGTGGGAGGCTGTTACCTTAAAAACTGAGGTTATAGGGGTGACAAGTTTGATGAATGTGCACTCTAATGGTCAAGCAACTCATGACAATGGTGCAGGAAAGCCAGTGCAGGGCACCAGCTTTCATTTTTTTTCTGTTGGGGGGGAGGCTTTAGAATTACAGGGGGTGGTTTTTAATTACAGAACAAAGTACCCAGATGGAACAATTTTTCCAAAGAATGCAACAGTGCAATCTCAAGTAATGAACACAGAGCACAAGGCGTACCTAGATAAGAACAAAGCATATCCTGTTGAATGTTGGGTTCCTGATCCTACCAGAAATGAAAACACAAGATATTTTGGGACACTAACAGGAGGAGAAAATGTTCCTCCAGTTCTTCATATAACAAACACTGCCACAACAGTGCTGCTTGATGAATTTGGTGTTGGGCCACTTTGCAAAGGTGACAACTTGTATTTGTCAGCTGTTGATGTTTGTGGCATGTTTACTAACAGATCTGGTTCCCAGCAGTGGAGAGGACTGTCCAGATATTTTAAGGTTCAGCTAAGAAAAAGGAGGGTTAAAAACCCCTACCCAATTTCTTTCCTTCTTACTGATTTAATTAACAGAAGGACCCCTAGAGTTGATGGGCAGCCTATGTATGGCATGGATGCTCAGGTAGAGGAGGTTAGAGTTTTTGAAGGGACAGAGGAACTTCCAGGGGACCCAGACATGATGAGATATGTTGACAGATATGGACAGTTGCAGACAAAGATGCTG
>BAE75826
ATGGCCCCAACAAAAAGAAAAGGAGAAAGGAAGGACCCCGTGCAAGTTCCAAAACTTCTTATAAGAGGAGGAGTAGAAGTTCTAGAAGTTAAAACTGGGGTTGACTCAATTACAGAGGTAGAATGCTTTTTAACTCCAGAAATGGGTGACCCAGATGAGCATCTTAGGGGTTTTAGTAAGTCAATTTCTATATCAGATACATTTGAAAGTGACTCCCCAAATAAGGACATGCTTCCTTGTTACAGTGTGGCCAGAATTCCACTACCCAATCTAAATGAGGATCTAACTTGTGGAAATATACTAATGTGGGAGGCTGTGACCTTAAAAACTGAGGTTTTAGGGGTGACAACTTTGATGAATGTGCACTCTAATGGTCAAGCAACTCATGACAATGGTGCAGGAAAGCCAGTGCAGGGCACCAGCTTTCATTTTTTTTCTGTTGGGGGGGAGGCTTTAGAATTACAGGGGGTGGTTTTTAATTACAGAACAAAGTACCCAGATGGAACAATTTTTCCAAAGAATGCAACAGTGCAATCTCAAGTAATGAACACAGAGCACAAGGCGTACCTAGATAAGAACAAAGCATATCCTGTTGAATGTTGGGTTCCTGATCCCACCAGAAATGAAAACACAAGATATTTTGGGACACTAACAGGAGGAGAAAATGTTCCTCCAGTTCTTCATATAACAAACACTGCCACAACAGTGCTGCTTGATGAATTTGGTGTTGGGCCACTTTGCAAAGGTGACAACTTGTATTTGTCAGCTGTTGATGTTTGTGGCATGTTTACTAACAGATCTGGTTCCCAGCAGTGGAGAGGACTGTCCAGATATTTTAAGGTTCAGCTAAGAAAAAGGAGGGTTAAAAACCCCTACCCAATTTCTTTCCTTCTTACTGATTTAATTAACAGAAGGACCCCTAGAGTTGATGGGCAGCCTATGTATGGCATGGATGCTCAGATAGAGGAGGTTAGAGTTTTTGAGGGGACAGAGGAACTCCCAGGGGACCCAGACATGATGAGATATGTTGACAGATATGGACAGTTGCAGACAAAGATGCTG
>AAM69548
ATGGCCCCAACAAAAAGAAAAGGAGAAAGGAAGGACCCCGTGCAAGTTCCAAAACTTCTTATAAGAGGAGGAGTAGAAGTTCTAGAAGTTAAAACTGGGGTTGACTCAATTACAGAGGTAGAATGCTTTTTAACTCCAGAAATGGGGGACCCAGATGAGCATCTTAGGGGTTTTAGTAAGTCAATTTCTATATCAGATACATTTGAAAGTGACTCCCCAAATAAGGACATGCTTCCTTGTTACAGTGTGGCCAGAATTCCACTGCCCAATCTAAATGAGGATCTAACCTGTGGAAATATACTAATGTGGGAGGCTGTGACCTTAAAAACTGAGGTTTTAGGGGTGACAACTTTGATGAATGTGCATTCTAATGGTCAAGCAACTCATGACAATGGTGCAGGAAAGCCAGTGCAGGGCACCAGCTTTCATTTTTTTTCTGTTGGGGGGGAGGCTTTAGAATTACAGGGGGTGGTTTTTAATTACAGAACAAAGTACCCAGATGGAACAATTTTTCCAAAGAATGCAACAGTGCAATCTCAAGTAATGAACACAGAGCACAAGGCGTACCTAGATAAGAACAAAGCATATCCTGTTGAATGTTGGGTTCCTGATCCCACCAGAAATGAAAACACAAGATATTTTGGGACACTAACAGGAGGAGAAAATGTTCCTCCAGTTCTTCATATAACAAACACTGCCACAACAGTGCTGCTTGATGAATTTGGTGTTGGGCCACTTTGCAAAGGTGACAACTTGTATTTGTCAGCTGTTGATGTTTGTGGCATGTTTACTAACAGATCTGGTTCCCAGCAGTGGAGAGGACTGTCCAGATATTTTAAGGTTCAGCTAAGAAAAAGGAGGGTTAAAAACCCCTACCCAATTTCTTTTCTTCTTACTGATTTAATTAACAGAAGGACCCCTAGAGTTGATGGGCAGCCTATGTATGGCATGGATGCTCAGATAGAGGAGGTTAGAGTTTTTGAGGGGACAGAGGAACTTCCAGGGGACCCAGACATGATGAGATATGTTGACAGATATGGACAGTTGCAGACAAAGATGCTG
>BAE75820
ATGGCCCCAACAAAAAGAAAAGGAGAAAGGAAGGACCCCGTGCAAGTTCCAAAACTTCTTATAAGAGGAGGAGTAGAAGTTCTAGAAGTTAAAACTGGGGTTGACTCAATTACAGAGGTAGAATGCTTTTTAACTCCAGAAATGGGTGACCCAGATGAGCATCTTAGGGGTTTTAGTAAGTCAATTTCTATATCAGATACATTTGAAAGTGACTCCCCAAATAAGGACATGCTTCCTTGTTACAGTGTGGCCAGAATTCCACTACCCAATCTAAATGAGGATCTAACTTGTGGAAATATACTAATGTGGGAGGCTGTGACCTTAAAAACTGAGGTTTTAGGGGTGACAACTTTGATGAATGTGCACTCTAATGGTCAAGCAACTCATGACAATGGTGCAGGAAAGCCAGTGCAGGGCACCAGCTTTCATTTTTTTTCTGTTGGGGGGGAGGCTTTAGAATTACAGGGGGTGGTTTTTAATTACAGAACAAAGTACCCAGATGGAACAATTTTTCCAAAGAATGCAACAGTGCAATCTCAAGTAATGAACACAGAGCACAAGGCGTACCTAGATAAGAACAAAGCATATCCTGTTGAATGTTGGGTTCCTGATCCCACCAGAAATGAAAACACAAGATATTTTGGGACACTAACAGGAGGAGAAAATGTTCCTCCAGTTCTTCATATAACAAACACTGCCACAACAGTGCTGCTTGATGAATTTGGTGTTGGGCCACTTTGCAAAGGTGACAACTTGTATTTGTCAGCTGTTGATGTTTGTGGCATGTTTACTAACAGATCTGGTTCCCAGCAGTGGAGAGGACTGTCCAGATATTTTAAGGTTCAGCTAAGAAAAAGGAGGGTTAAAAACCCCTACCCAATTTCTTTCCTTCTTACTGATTTAATTAACAGAAGGACCCCTAGAGTTGATGGGCAGCCTATGTATGGCATGGATGCTCAGATAGAGGAGGTTAGAGTTTTTGAGGGGACAGAGGAACTCCCAGGGGACCCAGACATGATGAGATATGTTGACAGATATGGACAGTTGCAGACAAAGATGCTG
>AEC15411
ATGGCCCCAACAAAAAGAAAAGGAGAAAGGAAGGACCCCGTGCAAGTTCCAAAACTTCTTATAAGAGGAGGAGTAGAAGTTCTAGAAGTTAAAACTGGGGTTGACTCAATTACAGAGGTAGAATGCTTTTTAACTCCAGAAATGGGTGACCCAGATGAGCATCTTAGGGGTTTTAGTAAGTCAATATCTATATCAGATACATTTGAAAGTGACTCCCCAAATAAGGACATGCTTCCTTGTTACAGTGTGGCCAGAATTCCACTACCCAATCTAAATGAGGATCTAACCTGTGGAAATATACTCATGTGGGAGGCTGTGACCTTAAAAACTGAGGTTATAGGGGTGACAAGTTTGATGAATGTGCACTCTAATGGGCAAGCAACTCATGACAATGGTGCAGGGAAGCCAGTGCAGGGCACCAGCTTTCATTTTTTTTCTGTTGGGGGGGAGGCTTTAGAATTACAGGGGGTGCTTTTTAATTACAGAACAAAGTACCCAGATGGAACAATTTTTCCAAAGAATGCCACAGTGCAATCTCAAGTCATGAACACAGAGCACAAGGCGTACCTAGATAAGAACAAAGCATATCCTGTTGAATGTTGGGTTCCTGATCCCACCAGAAATGAAAACACAAGATATTTTGGGACACTAACAGGAGGAGAAAATGTTCCTCCAGTTCTTCATATAACAAACACTGCCACAACAGTGTTGCTTGATGAATTTGGTGTTGGGCCACTTTGCAAAGGTGACAACTTATACTTGTCAGCTGTTGATGTCTGTGGCATGTTTACTAACAGGTTAGGTTCCCAGCAGTGGAGAGGACTCTCCAGATATTTTAAGGTTCAGCTAAGGAAAAGGAGGGTTAAAAACCCCTACCCAATTTCTTTCCTTCTTACTGATCTAATTAACAGAAGGACTCCTAGAGTTGATGGGCAGCCTATGTATGGCATGGATGCTCAAGTAGAGGAGGTTAGAGTTTTTGAGGGAACAGAGGAGCTTCCAGGGGACCCAGACATGATGAGATATGTTGACAAATATGGACAGTTGCAGACAAAAATGCTG
>AEC15417
ATGGCCCCAACAAAAAGAAAAGGAGAAAGGAAGGACCCCGTGCAAGTTCCAAAACTTCTTATAAGAGGAGGAGTAGAAGTTCTAGAAGTTAAAACTGGGGTTGACTCAATTACAGAGGTAGAATGCTTTTTAACTCCAGAAATGGGTGACCCAGATGAGCATCTTAGGGGTTTTAGTAAGTCAATATCTATATCAGATACATTTGAAAGTGACTCCCCAAATAAGGACATGCTTCCTTGTTACAGTGTGGCCAGAATTCCACTACCCAATCTAAATGAGGATCTAACCTGTGGAAATATACTCATGTGGGAGGCTGTGACCTTAAAAACTGAGGTTATAGGGGTGACAAGTTTGATGAATGTGCACTCTAATGGGCAAGCAACTCATGACAATGGTGCAGGGAAGCCAGTGCAGGGCACCAGCTTTCATTTTTTTTCTGTTGGGGGGGAGGCTTTAGAATTACAGGGGGTGCTTTTTAATTACAGAACAAAGTACCCAGATGGAACAATTTTTCCAAAGAATGCCACAGTGCAATCTCAAGTCATGAACACAGAGCACAAGGCGTACCTAGATAAGAACAAAGCATATCCTGTTGAATGTTGGGTTCCTGATCCCACCAGAAATGAAAACACAAGATATTTTGGGACACTAACAGGAGGAGAAAATGTTCCTCCAGTTCTTCATATAACAAACACTGCCACAACAGTGTTGCTTGATGAATTTGGTGTTGGGCCACTTTGCAAAGGTGACAACTTATACTTGTCAGCTGTTGATGTCTGTGGCATGTTTACTAACAGGTTAGGTTCCCAGCAGTGGAGAGGACTCTCCAGATATTTTAAGGTTCAGCTAAGGAAAAGGAGGGTTAAAAACCCCTACCCAATTTCTTTCCTTCTTACTGATCTAATTAACAGAAGGACTCCTAGAGTTGATGGGCAGCCTATGTATGGCATGGATGCTCAAGTAGAGGAGGTTAGAGTTTTTGAGGGAACAGAGGAGCTTCCAGGGGACCCAGACATGATGAGATATGTTGACAAATATGGACAGTTGCAGACAAAAATGCTG
>AAM69542
ATGGCCCCAACAAAAAGAAAAGGAGAAAGGAAGGACCCCGTGCAAGTTCCAAAACTTCTTATAAGAGGAGGAGTAGAAGTTCTAGAAGTTAAAACTGGGGTTGACTCAATTACAGAGGTAGAATGCTTTTTAACTCCAGAAATGGGTGACCCAGATGAGCATCTTAGGGGTTTTAGTAAGTCAATTTCTATATCAGATACATTTGAAAGTGACTCCCCAAATAAGGACATGCTTCCTTGTTACAGTGTGGCCAGAATTCCACTACCCAATCTAAATGAGGATCTAACCTGTGGAAATATACTAATGTGGGAGGCTGTGACCTTAAAAACTGAGGTTTTAGGGGTGACAACTTTGATGAATGTGCATTCTAATGGTCAAGCAACTCATGACAATGGTGCAGGAAAGCCAGTGCAGGGCACCAGCTTTCATTTTTTTTCTGTTGGGGGGGAGGCTTTAGAATTACAGGGGGTGGTTTTTAATTACAGAACAAAGTACCCAGATGGAACAATTTTTCCAAAGAATGCAACAGTGCAATCTCAAGTAATGAACACAGAGCACAAGGCGTACCTAGATAAGAACAAAGCATATCCTGTTGAATGTTGGGTTCCTGATCCCACCAGAAATGAAAACACAAGATATTTTGGGACACTAACAGGAGGAGAAAATGTTCCTCCAGTTCTTCATATAACAAACACTGCCACAACAGTGCTGCTTGATGAATTTGGTGTTGGGCCACTTTGCAAAGGTGACAACTTGTATTTGTCAGCTGTTGATGTTTGTGGCATGTTTACTAACAGATCTGGTTCCCAGCAGTGGAGAGGACTATCCAGATATTTTAAGGTGCAGCTAAGAAAAAGGAGGGTTAAAAACCCCTACCCAATTTCTTTCCTTCTTACTGATTTAATTAACAGAAGGACCCCTAGAGTTGATGGGCAGCCTATGTATGGCATGGATGCTCAGATAGAGGAGGTTAGAGTTTTTGAGGGGACAGAGGAACTTCCAGGGGACCCAGACATGATGAGATATGTTGACAGATATGGACAGTTGCAGACAAAGATGCTG
>BAE03016
ATGGCCCCAACAAAAAGAAAAGGAGAAAGGAAGGACCCCGTGCAAGTTCCAAAACTTCTTATAAGAGGAGGAGTAGAAGTTCTAGAAGTTAAAACTGGGGTTGACTCAATTACAGAGGTAGAATGCTTTTTAACTCCAGAAATGGGTGACCCAGATGAGCATCTTAGGGGTTTTAGTAAGTCAATTTCTATATCAGATACATTTGAAAGTGACTCCCCAAATAAGGACATGCTTCCTTGTTACAGTGTGGCCAGAATTCCACTACCCAATCTAAATGAGGATCTTACCTGTGGAAATATACTAATGTGGGAGGCTGTAACCTTAAAAACTGAGGTCATAGGGGTGACAACTTTGATGAATGTGCACTCTAATGGTCAAGCAACTCATGACAATGGTGCAGCAAAGCCAGTGCAGGGCACCAGCTTTCATTTTTTTTCTGTTGGGGGGGAGGCTTTAGAATTACAGGGGGTGGTTTTTAATTACAGAACAACGTACCCAGATGGAACAATTTTTCCAAAGAATGCAACAGTGCAATCTCAAGTAATGAACACAGAGCACAAGGCGTACCTAGATAAGAACAAAGCATATCCTGTTGAATGTTGGGTTCCTGATCCCACCAGAAATGAAAACACAAGATATTTTGGGACACTAACAGGAGGAGAAAATGTTCCTCCAGTTCTTCATATAACAAACACTGCCACAACAGTGCTGCTTGATGAATTTGGTGTTGGGCCACTTTGCAAAGGTGACAACTTGTATTTGTCAGCTGTTGATGTTTGTGGCATGTTTACTAACAGATCTGGTTCCCAGCAGTGGAGAGGACTCTCCAGATATTTTAAGGTTCAGCTAAGAAAAAGGAGGGTTAAAAACCCCTACCCAATTTCTTTCCTTCTTACTGATTTAATTAACAGAAGGACCCCTAGAGTTGATGGGCAGCCTATGTATGGCATGGATGCTCAAATAGAGGAGGTTAGAGTTTTTGAGGGGACAGAGCAACTTCCAGGGGACCCAGATATGATGAGATATGTTGACAGATATGGACAGTTGCAGACAAAAATGCTG
>AEC15795
ATGGCCCCAACAAAAAGAAAAGGAGAAAGGAAGGACCCCGTGCAAGTTCCAAAACTTCTTATAAGAGGAGGAGTAGAAGTTCTAGAAGTTAAAACTGGGGTTGACTCAATTACAGAGGTAGAATGCTTTTTAACTCCAGAAATGGGTGACCCAGATGAGCATTTTAGGGGTTTTAGTAAGTCAATATCTATATCAGATACATTTGAAAGTGACTCCCCAAATAGGGACATGCTTCCTTGTTACAGTGTGGCCAGAATTCCACTACCCAATCTAAATGAGGATCTAACCTGTGGAAATATACTCATGTGGGAGGCTGTGACCTTAAAAACTGAGGTTATAGGCGTGACAAGTTTGATGAATGTGCACTCTAATGGGCAAGCAACTCATGACAATGGTGCAGGGAAGCCAGTGCAGGGCACCAGCTTTCATTTTTTTTCTGTTGGGGGGGAGGCTTTAGAATTACAGGGGGTGCTTTTTAATTACAGAACAAAGTACCCAGATGGAACAATTTTTCCAAAGAATGCCACAGTGCAATCTCAAGTCATGAACACAGAGCACAAGGCGTACCTAGATAAGAACAAAGCATATCCTGTTGAATGTTGGGTTCCTGATCCCACCAGAAATGAAAACACAAGATATTTTGGGACACTAACAGGAGGAGAAAATGTTCCTCCAGTTCTTCATATAACAAACACTGCCACAACAGTGTTGCTTGATGAATTTGGTGTTGGGCCACTTTGCAAAGGTGACAACTTATACTTGTCAGCTGTTGATGTCTGTGGCATGTTTACAAACAGGTCTGGTTCCCAGCAGTGGAGAGGACTCTCCAGATATTTCAAGGTTCAGCTAAGGAAAAGGAGGGTTAAAAACCCCTACCCAATTTCTTTCCTTCTTACTGATTTAATTAACAGAAGGACTCCTAGAGTTGATGGGCAGCCTATGTATGGCATGGATGCTCAAGTAGAGGAGGTTAGAGTTTTTGAGGGAACAGAGGAGCTTCCAGGGGACCCAGACATGATGAGATACGTTGACAAATATGGACAGTTGCAGACAAAAATGCTG
>BAE03010
ATGGCCCCAACAAAAAGAAAAGGAGAAAGGAAGGACCCCGTGCAAGTTCCAAAACTTCTTATAAGAGGAGGAGTAGAAGTTCTAGAAGTTAAAACTGGGGTTGACTCAATTACAGAGGTAGAATGCTTTTTAACTCCAGAAATGGGTGACCCAGATGAGCATCTTAGGGGTTTTAGTAAGTCAATTTCTATATCAGATACATTTGAAAGTGACTCCCCAAATAAGGACATGCTTCCTTGTTACAGTGTGGCCAGAATTCCACTACCCAATCTAAATGAGGATCTTACCTGTGGAAATATACTAATGTGGGAGGCTGTAACCTTAAAAACTGAGGTCATAGGGGTGACAACTTTGATGAATGTGCACTCTAATGGTCAAGCAACTCATGACAATGGTGCAGCAAAGCCAGTGCAGGGCACCAGCTTTCATTTTTTTTCTGTTGGGGGGGAGGCTTTAGAATTACAGGGGGTGGTTTTTAATTACAGAACAACGTACCCAGATGGAACAATTTTTCCAAAGAATGCAACAGTGCAATCTCAAGTAATGAACACAGAGCACAAGGCGTACCTAGATAAGAACAAAGCATATCCTGTTGAATGTTGGGTTCCTGATCCCACCAGAAATGAAAACACAAGATATTTTGGGACACTAACAGGAGGAGAAAATGTTCCTCCAGTTCTTCATATAACAAACACTGCCACAACAGTGCTGCTTGATGAATTTGGTGTTGGGCCACTTTGCAAAGGTGACAACTTGTATTTGTCAGCTGTTGATGTTTGTGGCATGTTTACTAACAGATCTGGTTCCCAGCAGTGGAGAGGACTCTCCAGATATTTTAAGGTTCAGCTAAGAAAAAGGAGGGTTAAAAACCCCTACCCAATTTCTTTCCTTCTTACTGATTTAATTAACAGAAGGACCCCTAGAGTTGATGGGCAGCCTATGTATGGCATGGATGCTCAAATAGAGGAGGTTAGAGTTTTTGAGGGGACAGAGCAACTTCCAGGGGACCCAGATATGATGAGATATGTTGACAGATATGGACAGTTGCAAACAAAAATGCTG
>AAM89327
ATGGCCCCAACAAAAAGAAAAGGAGAAAGGAAGGACCCCGTGCAAGTTCCAAAACTTCTTATAAGAGGAGGAGTAGAAGTTCTAGAAGTTAAAACTGGGGTTGACTCAATTACAGAGGTAGAATGTTTTTTAACTCCAGAAATGGGTGACCCAGATGAGCATCTTAGGGGTTTTAGTAAGTCAATTTCTATATCAGATACATTTGATAGTGACTCCCCAAATAAGGACATGCTTCCTTGTTACAGTGTGGCCAGAATTCCACTACCCAATCTAAATGAGGATCTAACCTGTGGAAATATACTAATGTGGGAGGCTGTGACCTTAAAAACTGAGGTTATAGGGGTAACAACTTTGATGAATGTGCACTCTAATGGTCAAGCAACTCATGACAATGGTGCAGGAAAGCCAGTGCAGGGCACCAGCTTTCATTTTTTTTCTGTTGGGGGGGAGGCTTTAGAATTACAGGGGGTGGTTTTTAACTACAGAACAAAGTACCCAGATGGAACAATTTTTCCAAAGAATGCAACAGTGCAATCTCAAGTAATGAACACAGAGCACAAGGCGTACCTAGATAAGAACAAAGCATATCCTGTTGAATGTTGGGTTCCTGATCCCACCAGAAATGAAAACACAAGATATTTTGGGACACTAACAGGAGGAGAAAATGTTCCTCCAGTTCTTCATATAACAAACACTGCCACAACAGTGCTGCTTGATGAATTTGGTGTTGGGCCACTTTGCAAAGGTGACAACTTGTATTTGTCAGCTGTGGATGTTTGTGGCATGTTTACTAACAGATCTGGTTCCCAGCAGTGGAGAGGACTGTCCAGATATTTTAAGGTTCAGCTAAGAAAAAGGAGGGTTAAAAACCCCTACCCAATTTCTTTCCTTCTTACTGATTTAATTAACAGAAGGACCCCTAGAGTTGATGGGCAGCCTATGTATGGCATGGATGCTCAGGTAGAGGAGGTTAGAGTTTTTGAGGGGACAGAGGAACTTCCAGGGGACCCAGACATGATGAGATATGTTGACAGATATGGACAGTTGCAGACAAAGATGCTG
>BAD27118
ATGGCCCCAACAAAAAGAAAAGGAGAAAGGAAGGACCCCGTGCAAGTTCCAAAACTTCTTATAAGAGGAGGAGTAGAAGTTCTAGAAGTTAAAACTGGGGTTGACTCAATTACAGAGGTAGAATGCTTTTTAACTCCAGAAATGGGTGACCCAGATGAGCATCTTAGGGGTTTTAGTAAGTCAATATCTATATCAGATACATTTGAAAGTGACTCCCCAAATAAGGACATGCTTCCTTGTTACAGTGTGGCCAGAATTCCACTACCCAATCTAAATGAGGATCTAACCTGTGGAAATATACTCATGTGGGAGGCTGTGACCTTAAAAACTGAGGTTATAGGGGTGACAAGTTTGATGAATGTGCACTCTAATGGGCAGGCAACTCATGACAATGGTGCAGGGAAGCCAGTGCAGGGCACCAGCTTTCATTTTTTTTCTGTTGGGGGGGAGGCTTTAGAATTACAGGGGGTGGTTTTTAATTACAGAACAAAGTACCCAGATGGAACAATTTTTCCAAAGAATGCCACAGTGCAATCTCAAGTCATGAACACAGAGCACAAGGCGTACCTAGATAAGAACAAAGCATATCCTGTTGAATGTTGGGTTCCTGATCCCACCAGAAATGAAAACACAAGATATTTTGGGACACTAACAGGAGGAGAAAATGTTCCTCCAGTTCTTCATATAACAAACACTGCCACAACAGTGTTGCTCGATGAATTTGGTGTTGGGCCACTTTGCAAAGGTGACAACTTATACTTGTCAGCTGTTGATGTCTGTGGCATGTTTACTAACAGGTCTGGTTCCCAGCAGTGGAGAGGACTCTCCAGATATTTTAAGGTTCAGCTAAGGAAAAGGAGGGTTAAAAACCCCTACCCAATTTCTTTCCTTCTTACTGATTTAATTAACAGAAGGACTCCTAGAGTTGATGGGCAGCCTATGTATGGCATGGATGCTCAAGTAGAGGAGGTTAGAGTTTTTGAGGGAACAGAGGAGCTTCCAGGGGACCCGGACATGATGAGATACGTTGACAGATATGGACAGTTGCAGACAAAAATGCTG
>AAM89321
ATGGCCCCAACAAAAAGAAAAGGAGAAAGGAAGGACCCCGTGCAAGTTCCAAAACTTCTTATAAGAGGAGGAGTAGAAGTTCTAGAAGTTAAAACTGGGGTTGACTCAATTACAGAGGTAGAATGCTTTTTAACTCCAGAAATGGGTGACCCAGATGAGCATCTTAGGGGTTTTAGTAAGTCAATTTCTATATCAGATACATTTGAAAGTGACTCCCCAAATAAGGACATGCTTCCTTGTTACAGTGTGGCCAGAATTCCACTACCCAATCTAAATGAGGATCTAACCTGTGGAAATATACTAATGTGGGAGGCTGTGACCTTAAAAACTGAGGTTATAGGGGTGACAACTTTGATGAATGTGCACTCTAATGGTCAAGCAACTCATGACAATGGTGCAGGAAAGCCAGTGCAGGGCACCAGCTTTCATTTTTTTTCTGTTGGGGGGGAGGCTTTAGAATTACAGGGGGTGGTTTTTAATTACAGAACAAAGTACCCAGATGGAACAATTTTTCCAAAGAATGCAACAGTGCAATCTCAAGTAATGAACACAGAGCACAAGGCGTACCTAGATAAGAACAAAGCATATCCTGTTGAATGTTGGGTTCCTGATCCCACCAGAAATGAAAACACAAGATATTTTGGGACACTAACAGGAGGAGAAAATGTTCCTCCAGTTCTTCATATAACAAACACTGCCACAACAGTGCTGCTTGATGAATTTGGTGTTGGGCCACTTTGCAAAGGTGACAACTTGTATTTGTCAGCTGTTGATGTTTGTGGAATGTTTACTAACAGATCTGGTTCCCAGCAGTGGAGAGGACTGTCCAGATATTTTAAGGTTCAGCTGAGAAAAAGGAGGGTTAAAAACCCCTACCCAATTTCTTTCCTTCTTACTGATTTAATTAACAGAAGGACCCCTAGAGTTGATGGGCAGCCTATGTATGGTATGGATGCTCAGGTAGAGGAGGTTAGAGTTTTTGAGGGGACAGAGGAACTTCCAGGGGACCCAGACATGATGAGATATGTTGACAGATATGGACAGTTGCAAACAAAGATGCTG
>BAC81952
ATGGCCCCAACAAAAAGAAAAGGAGAAAGGAAGGACCCCGTGCAAGTTCCAAAACTTCTTATAAGAGGAGGAGTAGAAGTTCTAGAAGTTAAAACTGGGGTTGACTCAATTACAGAGGTAGAATGCTTTTTAACTCCAGAAATGGGTGACCCAGATGAGCATCTTAGGGGTTTTAGTAAGTCAATTTCTATATCAGATACATTTGAAAGTGACTCCCCAAATAAGGACATGCTTCCTTGTTACAGTGTGGCCAGAATTCCACTACCCAATCTAAATGAGGATCTAACCTGTGGAAATATACTAATGTGGGAGGCTGTGACCTTAAAAACTGAGGTTCTAGGGGTGACAACTTTGATGAATGTGCACTCTAATGGTCAAGCAACTCATGACAATGGTGCAGGAAAGCCAGTGCAGGGCACCAGCTTTCATTTTTTTTCTGTTGGGGGGGAGGCTTTAGAATTACAGGGGGTGGTTTTTAATTACAGAACAAAGTACCCAGATGGAACAATTTTTCCAAAGAATGCAACAGTGCAATCTCAAGTAATGAACACAGAGCACAAGGCGTACCTAGATAAGAACAAAGCATATCCTGTTGAATGTTGGGTTCCTGATCCCACCAGAAATGAAAACACAAGATATTTTGGGACACTAACAGGAGGAGAAAATGTTCCTCCAGTTCTTCATATAACAAATACTGCCACAACAGTGCTGCTTGATGAATTTGGTGTTGGGCCACTTTGCAAAGGTGACAACTTGTATTTGTCAGCTGTTGATGTTTGTGGAATGTTTACTAACAGATCTGGTTCCCAGCAGTGGAGAGGACTGTCTAGATATTTTAAGGTTCAGCTCAGAAAAAGGAGGGTTAAAAACCCCTACCCAATTTCTTTCCTTCTTACTGATTTGATTAACAGAAGGACCCCTAGAGTTGATGGGCAGCCTATGTATGGTATGGATGCTCAGGTAGAGGAGGTTAGAGTTTTTGAGGGGACAGAGGAACTTCCAGGGGACCCAGACATGATGAGATATGTTGACAGATATGGACAGTTGCAAACAAAGATGCTG
>BAC22840
ATGGCCCCAACAAAAAGAAAAGGAGAAAGGAAGGACCCCGTGCAAGTTCCAAAACTTCTTATAAGAGGAGGAGTAGAAGTTCTAGAAGTTAAAACTGGGGTTGACTCAATCACAGAGGTAGAATGCTTTTTAACTCCAGAAATGGGTGACCCAGATGAGCATCTTAGGGGTTTCAGTAAGTCAATTTCTATATCAGATACATTTGAAAGTGACTCCCCAAATAAGGACATGCTTCCTTGTTACAGTGTGGCCAGAATTCCACTACCCAATCTAAATGAGGATCTAACCTGTGGAAATATACTAATGTGGGAGGCTGTTACCTTAAAAACTGAGGTTATAGGGGTGACAACTTTGATGAATGTGCACTCTAATGGTCAAGCAACTCATGACAATGGTGCAGGAAAGCCAGTGCAGGGCACCAGCTTTCATTTTTTTTCTGTTGGGGGGGAGGCTTTAGAATTACAGGGGGTGGTTTTTAATTACAGAACAAAGTACCCAGATGGAACAATTTTTCCAAAGAATGCAACAGTGCAATCTCAAGTAATGAACACAGAGCACAAGGCGTACCTAGATAAGAACAAAGCATATCCTGTTGAATGTTGGGTTCCTGATCCCACCAGAAATGAAAACACAAGATATTTTGGTACACTAACAGGAGGAGAAAATGTTCCTCCAGTTCTTCATATAACAAACACTGCCACAACAGTGCTGCTTGATGAATTTGGTGTTGGGCCACTTTGCAAAGGTGACAACTTGTATTTGTCAGCTGTTGATGTTTGTGGAATGTTTACTAACAGATCTGGTTCCCAGCAGTGGAGAGGACTGTCCAGATATTTTAAGGTTCAGCTGAGAAAAAGGAGGGTTAAGAACCCCTACCCAATTTCTTTCCTTCTTACTGATTTGATTAACAGAAGGACCCCTAGAGTTGATGGGCAGCCTATGTATGGTATGGATGCTCAGGTAGAGGAGGTTAGAGTTTTTGAGGGGACAGAGGAACTTCCAGGGGACCCAGACATGATGAGATATGTTGACAGATATGGACAGTTGCAAACAAAGATGCTG
>BAC22846
ATGGCCCCAACAAAAAGAAAAGGAGAAAGGAAGGACCCCGTGCAAGTTCCAAAACTTCTTATAAGAGGAGGAGTAGAAGTTCTAGAAGTTAAAACTGGGGTTGACTCAATTACAGAGGTAGAATGCTTTTTAACTCCAGAAATGGGTGACCCAGATGAGCATCTTAGGGGTTTTAGTAAGTCAATTTCTATATCAGATACATTTGAAAGTGACTCCCCAAATAAGGACATGCTTCCTTGTTACAGTGTGGCCAGAATTCCACTGCCCAATCTAAATGAGGATCTAACCTGTGGAAATATACTAATGTGGGAGGCTGTTACCTTAAAAACTGAGGTTATAGGGGTGACAACTTTGATGAATGTGCACTCTAATGGTCAAGCAACTCATGACAATGGTGCAGGAAAGCCAGTGCAGGGCACCAGCTTTCATTTTTTTTCTGTTGGGGGGGAGGCTTTAGAATTACAGGGGGTGGTTTTTAATTACAGAACAACGTACCCAGATGGAACAATTTTTCCAAAGAATGCAACAGTGCAATCTCAAGTAATGAACACAGAGCACAAGGCGTACCTAGATAAGAACAAAGCATATCCTGTTGAATGTTGGGTTCCTGATCCCACCAGAAATGAAAACACAAGATATTTTGGGACACTAACAGGAGGAGAAAATGTTCCTCCAGTTCTTCATATAACAAACACTGCCACAACAGTGCTGCTTGATGAATTTGGTGTTGGGCCTCTTTGCAAAGGTGACAACTTGTATTTGTCAGCTGTTGATGTTTGTGGAATGTTTACTAACAGATCTGGTTCCCAGCAGTGGAGAGGACTGTCCAGATATTTTAAGGTTCAGCTGAGAAAAAGGAGGGTTAAAAACCCCTACCCAATTTCTTTCCTTCTTACTGATTTGATTAACAGAAGGACCCCTAGAGTTGATGGGCAGCCTATGTATGGTATGGATGCTCAGGTAGAGGAGGTTAGAGTTTTTGAGGGGACAGAGGAACTTCCAGGGGACCCAGACATGATGAGATATGTTGACAGATATGGACAGTTGCAAACAAAGATGCTG
>BAC15737
ATGGCCCCAACAAAAAGAAAAGGAGAAAGGAAGGACCCCGTGCAAGTTCCAAAACTTCTTATAAGAGGAGGAGTAGAAGTTCTAGAAGTTAAAACTGGGGTTGACTCAATTACAGAGGTAGAATGTTTTTTAACTCCAGAAATGGGTGACCCAGATGAGCATCTTAGGGGTTTTAGTAAGTCAATTTCTATATCAGATACATTTGAAAGTGACTCCCCAAATAAGGACATGCTTCCTTGTTACAGTGTGGCCAGAATTCCACTACCCAATCTAAATGAGGATCTAACCTGTGGAAATATACTAATGTGGGAGGCTGTGACCTTAAAAACTGAGGTTATAGGGGTAACAACTTTAATGAATGTGCACTCTAATGGTCAAGCAACTCATGACAATGGTGCAGGAAAGCCAGTGCAGGGCACCAGCTTTCATTTTTTTTCTGTTGGGGGGGAGGCTTTAGAGTTACAGGGGGTGGTTTTTAACTACAGAACAAAGTACCCAGATGGAACAATTTTTCCAAAGAATGCAACAGTGCAATCTCAAGTAATGAACACAGAGCACAAGGCGTACCTAGATAAGAACAAAGCATATCCTGTTGAATGTTGGGTTCCTGATCCCACCAGAAATGAAAACACAAGATATTTTGGGACACTAACAGGAGGAGAAAATGTTCCTCCAGTTCTTCATATAACAAACACTGCCACAACAGTGCTGCTTGATGAATTTGGTGTTGGGCCACTTTGCAAAGGTGACAACTTGTATTTGTCAGCTGTGGATGTTTGTGGCATGTTTACTAACAGATCTGGTTCCCAGCAGTGGAGAGGACTGTCCAGATATTTTAAGGTTCAGCTAAGAAAAAGGAGGGTTAAAAACCCCTACCCAATTTCTTTCCTTCTTACTGATTTAATTAACAGAAGGACCCCTAGAGTTGATGGGCAGCCTATGTATGGCATGGATGCTCAGGTAGAGGAGGTTAGAGTTTTTGAGGGGACAGAGGAACTTCCAGGGGACCCAGACATGATGAGATATGTTGACAGATATGGACAGTTGCAGACAAAGATGCTG
>AEC15933
ATGGCCCCAACAAAAAGAAAAGGAGAAAGGAAGGACCCCGTGCAAGTTCCAAAACTTCTTATAAGAGGAGGAGTAGAAGTTCTAGAAGTTAAAACTGGGGTTGACTCAATTACAGAGGTAGAATGCTTTTTAACTCCAGAAATGGGTGACCCAGATGAGCATCTTAGGGGTTTTAGTAAGTCAATATCTATATCAGATACATTTGAAAGTGACTCCCCAAATAAGGACATGCTTCCTTGTTACAGTGTGGCCAGAATTCCACTACCCAATCTAAATGAGGATCTAACCTGTGGAAATATACTCATGTGGGAGGCTGTGACCTTAAAAACTGAGGTTATAGGGGTGACAAGTTTGATGAATGTGCACTCTAATGGGCAAGCAACTCATGACAATGGTGCAGGGAAGCCAGTGCAGGGCACCAGCTTTCATTTTTTTTCTGTTGGGGGGGAGGCTTTAGAATTACAGGGGGTGCTTTTTAATTACAGAACAAAGTACCCAGATGGAACAATTTTTCCAAAGAATGCCACAGTGCAATCTCAAGTCATGAACACAGAGCACAAGGCGTACCTAGATAAGAACAAAGCATATCCTGTTGAATGTTGGGTTCCTGATCCCACCAGAAATGAAAACACAAGATATTTTGGGACACTAACAGGAGGAGAAAATGTTCCTCCAGTTCTTCATATAACAAACACTGCCACAACAGTGTTGCTTGATGAATTTGGTGTTGGGCCACTTTGCAAAGGTGACAACTTATACTTGTCAGCTGTTGATGTCTGTGGCATGTTTACTAACAGGTCAGGTTCCCAGCAGTGGAGAGGACTCTCCAGATATTTTAAGGTTCAGCTAAGGAAAAGGAGGGTTAAAAACCCCTACCCAATTTCTTTCCTTCTTACTGATCTAATTAACAGAAGGACTCCTAGAGTTGATGGGCAGCCTATGTATGGCATGGATGCTCAAGTAGAGGAGGTTAGAGTTTTTGAGGGAACAGAGGAGCTTCCAGGGGACCCAGACATGATGAGATATGTTGACAAATATGGACAGTTGCAGACAAAAATGCTG
>BAD06030
ATGGCCCCAACAAAAAGAAAAGGAGAAAGGAAGGACCCCGTGCAAGTTCCAAAACTTCTTATAAGAGGAGGAGTAGAAGTTCTAGAAGTTAAAACTGGGGTTGACTCAATTACAGAGGTAGAATGCTTTTTAACTCCAGAAATGGGTGACCCAGATGAGCATCTTAGGGGTTTTAGTAAGTCAATTTCTATATCAGATACATTTGAAAGTGACTCCCCAAATAAGGACATGCTTCCTTGTTACAGTGTGGCCAGAATTCCACTACCCAATCTAAATGAGGATCTAACCTGTGGAAATATACTAATGTGGGAGGCTGTGACCTTAAAAACTGAGGTTTTAGGGGTGACAACTTTGATGAATGTGCACTCTAATGGTCAAGCAACTCATGACAATGGTGCAGGAAAGCCAGTGCAGGGCACCAGCTTTCATTTTTTTTCTGTTGGGGGGGAGGCTTTAGAATTACAGGGGGTGGTTTTTAATTACAGAACTAAGTACCCAGATGGAACAATTTTTCCAAAGAATGCAACAGTGCAATCTCAAGTAATGAACACAGAGCACAAGGCGTACCTAGATAAGAACAAAGCATATCCTGTTGAATGTTGGGTTCCTGATCCCACCAGAAATGAAAACACAAGATATTTTGGGACACTAACAGGAGGAGAAAATGTCCCTCCAGTTCTTCATATAACAAACACTGCCACAACAGTGCTGCTTGATGAATTTGGTGTTGGGCCACTTTGCAAAGGTGACAACTTGTATTTGTCAGCTGTTGATGTTTGTGGCATGTTTACTAACAGATCTGGTTCCCAGCAGTGGAGAGGCCTGTCCAGATATTTTAAGGTTCAGCTAAGAAAGAGGAGGGTTAAAAACCCCTACCCAATTTCTTTCCTTCTTACTGATTTAATTAACAGAAGGACCCCTAGAGTTGATGGGCAGCCTATGTATGGCATGGATGCTCAGATAGAGGAGGTTAGAGTTTTTGAGGGGACAGAGGAACTCCCAGGGGACCCAGACATGATGAGATATGTTGACAGATATGGACAGTTGCAGACAAAGATGCTG
>BAE02908
ATGGCCCCAACAAAAAGAAAAGGAGAAAGGAAGGACCCCGTGCAAGTTCCAAAACTTCTTATAAGAGGAGGAGTAGAAGTTCTAGAAGTTAAAACTGGGGTTGACTCAATTACAGAGGTAGAATGCTTTTTAACTCCAGAAATGGGTGACCCAGATGAGCATCTTAGGGGTTTTAGTAAGTCAATTTCTATATCAGATACATTTGAAAGTGACTCCCCAAATAAGGACATGCTTCCTTGTTACAGTGTGGCCAGAATTCCACTACCCAATCTAAATGAGGATCTTACTTGTGGAAATATACTAATGTGGGAGGCTGTAACCTTAAAAACTGAGGTCATAGGGGTGACAACTTTGATGAATGTGCACTCTAATGGTCAAGCAACTCATGACAATGGTGCAGGGAAGCCAGTGCAGGGCACCAGCTTTCATTTTTTTTCTGTTGGGGGGGAGGCTTTAGAATTACAGGGGGTGGTTTTTAATTACAGAACAACGTACCCAGATGGAACAATTTTTCCAAAGAATGCAACAGTGCAATCTCAAGTAATGAACACAGAGCACAAGGCGTACCTAGATAAGAACAAAGCATATCCTGTTGAATGTTGGGTTCCTGATCCCACCAGAAATGAAAACACAAGATATTTTGGGACACTAACAGGAGGAGAAAATGTTCCTCCAGTTCTTCATATAACAAACACTGCCACAACAGTGCTGCTTGATGAATTTGGTGTTGGGCCACTTTGCAAAGGTGACAACTTGTATTTGTCAGCTGTTGATGTTTGTGGCATGTTTACTAACAGATCTGGTTCCCAGCAGTGGAGAGGTCTCTCCAGATATTTTAAGGTTCAGCTAAGAAAAAGGAGGGTTAAAAACCCCTACCCAATTTCTTTCCTTCTTACTGATTTAATTAACAGAAGGACCCCTAGAGTTGATGGGCAGCCTATGTATGGCATGGATGCTCAAATAGAGGAGGTTAGAGTTTTTGAGGGGACAGAGCAACTTCCAGGGGACCCAGATATGATGAGATATGTTGACAGATATGGACAGTTGCAGACAAAAATGCTG
>AEC15939
ATGGCCCCAACAAAAAGAAAAGGAGAAAGGAAGGACCCCGTGCAAGTTCCAAAACTTCTTATAAGAGGAGGAGTAGAAGTTCTAGAAGTTAAAACTGGGGTTGACTCAATTACAGAGGTAGAATGCTTTTTAACTCCAGAAATGGGTGACCCAGATGAGCATCTTAGGGGTTTTAGTAAGTCAATATCTATATCAGATACATTTGAAAGTGACTCCCCAAATAAGGACATGCTTCCTTGTTACAGTGTGGCCAGAATTCCACTACCCAATCTAAATGAGGATCTAACCTGTGGAAATATACTCATGTGGGAGGCTGTGACCTTAAAAACTGAGGTTATAGGGGTGACAAGTTTGATGAATGTGCACTCTAATGGGCAAGCAACTCATGACAATGGTGCAGGGAAGCCAGTGCAGGGCACCAGCTTTCATTTTTTTTCTGTTGGGGGGGAGGCTTTAGAATTACAGGGGGTGCTTTTTAATTACAGAACAAAGTACCCAGATGGAACAATTTTTCCAAAGAATGCCACAGTGCAATCTCAAGTCATGAACACAGAGCACAAGGCGTACCTAGATAAGAACAAAGCATATCCTGTTGAATGTTGGGTTCCTGATCCCACCAGAAATGAAAACACAAGATATTTTGGGACACTAACAGGAGGAGAAAATGTTCCTCCAGTTCTTCATATAACAAACACTGCCACAACAGTGTTGCTTGATGAATTTGGTGTTGGGCCACTTTGCAAAGGTGACAACTTATACTTGTCAGCTGTTGATGTCTGTGGCATGTTTACTAACAGGTCAGGTTCCCAGCAGTGGAGAGGACTCTCCAGATATTTTAAGGTTCAGCTAAGGAAAAGGAGGGTTAAAAACCCCTACCCAATTTCTTTCCTTCTTACTGATCTAATTAACAGAAGGACTCCTAGAGTTGATGGGCAGCCTATGTATGGCATGGATGCTCAAGTAGAGGAGGTTAGAGTTTTTGAGGGAACAGAGGAGCTTCCAGGGGACCCAGACATGATGAGATATGTTGACAAATATGGACAGTTGCAGACAAAAATGCTG
>AEC15831
ATGGCCCCAACAAAAAGAAAAGGAGAAAGGAAGGACCCCGTGCAAGTTCCAAAACTTCTTATAAGAGGAGGAGTAGAAGTTCTAGAAGTTAAAACTGGGGTTGACTCAATTACAGAGGTAGAATGCTTTTTAACTCCAGAAATGGGTGACCCAGATGAGCATCTTAGGGGTTTTAGTAAGTCAATATCTATATCAGATACATTTGAAAGTGACTCCCCAAGTAAGGACATGCTTCCTTGTTACAGTGTGGCCAGAATTCCACTACCCAATCTAAATGAGGATCTAACCTGTGGAAATATACTCATGTGGGAGGCTGTGACCTTAAAAACTGAGGTTATAGGGGTGACAAGTTTGATGAATGTGCACTCTAATGGTCAAGCAGCTCATGACAATGGTGCAGGAAAGCCAGTGCAGGGCACCAGCTTTCATTTTTTTTCTGTTGGGGGGGAGGCTTTAGAATTACAGGGGGTGGTTTTTAATTACAGAACAAAGTACCCAGATGGAACAATTTTTCCAAAGAATGCCACAGTGCAATCTCAAGTCATGAACACAGAGCACAAGGCGTACCTAGATAAGAACAAAGCATATCCTGTTGAATGTTGGGTTCCTGATCCCACCAGAAATGAAAACACAAGATATTTTGGGACACTAACAGGAGGAGAAAATGTTCCTCCAGTTCTTCATATAACAAACACTGCCACAACAGTGTTGCTTGATGAATTTGGTGTTGGGCCACTTTGCAAAGGTGACAACTTATACTTGTCAGCTGTTGATGTTTGTGGCATGTTTACTAACAGGTCTGGTTTCCAGCAGTGGAGAGGACTCTCCAGATATTTTAAGGTTCAGCTAAGGAAAAGGAGGGTTAAAAACCCCTACCCAATTTCTTTCCTTCTTACTGATTTAATTAACAGAAGGACTCCTAGAGTTGATGGCCAGCCCATGTATGGCATGGATGCTCAAGTAGAGGAGGTTAGAGTTTTTGAGGGAACAGAGGAGCTTCCAGGGGACCCAGACATGATGAGATACGTTGACAGATATGGACAGTTGCAGACAAAAATGCTG
>BAE02902
ATGGCCCCAACAAAAAGAAAAGGAGAAAGGAAGGACCCCGTGCAAGTTCCAAAACTTCTTATAAGAGGAGGAGTAGAAGTTCTAGAAGTTAAAACTGGGGTTGACTCAATTACAGAGGTAGAATGCTTTTTAACTCCAGAAATGGGTGACCCAGATGAGCATCTTAGGGGTTTTAGTAAGTCAATTTCTATATCAGATACATTTGAAAGTGACTCCCCAAATAAGGACATGCTTCCTTGTTACAGTGTGGCCAGAATTCCACTACCCAATCTAAATGAGGATCTTACCTGTGGAAATATACTAATGTGGGAGGCTGTAACCTTAAAAACTGAGGTCATAGGGGTGACAACTTTGATGAATGTGCACTCTAATGGTCAAGCAACTCATGACAATGGTGCAGCTAAGCCAGTGCAGGGCACCAGCTTTCATTTTTTTTCTGTTGGGGGGGAGGCTTTAGAATTACAGGGGGTGGTTTTTAATTACAGAACAACGTACCCAGATGGAACAATTTTTCCAAAGAATGCAACAGTGCAATCTCAAGTAATGAACACAGAGCACAAGGCGTACCTAGATAAGAACAAAGCATATCCTGTTGAATGTTGGGTTCCTGATCCCACCAGAAATGAAAACACAAGATATTTTGGGACACTAACAGGAGGAGAAAATGTTCCTCCAGTTCTTCATATAACAAACACTGCCACAACAGTGCTGCTTGATGAATTTGGTGTTGGGCCACTTTGCAAAGGTGACAACTTGTATTTGTCAGCTGTTGATGTTTGTGGCATGTTTACTAACAGATCTGGTTCCCAGCAGTGGAGAGGACTCTCCAGATATTTTAAGGTTCAGCTAAGAAAAAGGAGGGTTAAAAACCCCTACCCAATTTCTTTCCTTCTTACTGACTTAATTAACAGAAGGACCCCTAGAGTTGATGGGCAGCCTATGTATGGCATGGATGCTCAAATAGAGGAGGTTAGAGTTTTTGAGGGGACAGAGCAACTTCCAGGGGACCCAGATATGATGAGATATGTTGACAGATATGGACAGTTGCAGACAAAAATGCTG
>AEC15837
ATGGCCCCAACAAAAAGAAAAGGAGAAAGGAAGGACCCCGTGCAAGTTCCAAAACTTCTTATAAGAGGAGGAGTAGAAGTTCTAGAAGTTAAAACTGGGGTTGACTCAATTACAGAGGTAGAATGCTTTTTAACTCCAGAAATGGGTGACCCAGATGAGCATCTTAGGGGTTTTAGTAAGTCAATATCTATATCAGATACATTTGAAAGTGACTCCCCAAGTAAGGACATGCTTCCTTGTTACAGTGTGGCCAGAATTCCACTACCCAATCTAAATGAGGATCTAACCTGTGGAAATATACTCATGTGGGAGGCTGTGACCTTAAAAACTGAGGTTATAGGGGTGACAAGTTTGATGAATGTGCACTCTAATGGTCAAGCAGCTCATGACAATGGTGCAGGAAAGCCAGTGCAGGGCACCAGCTTTCATTTTTTTTCTGTTGGGGGGGAGGCTTTAGAATTACAGGGGGTGGTTTTTAATTACAGAACAAAGTACCCAGATGGAACAATTTTTCCAAAGAATGCCACAGTGCAATCTCAAGTCATGAACACAGAGCACAAGGCGTACCTAGATAAGAACAAAGCATATCCTGTTGAATGTTGGGTTCCTGATCCCACCAGAAATGAAAACACAAGATATTTTGGGACACTAACAGGAGGAGAAAATGTTCCTCCAGTTCTTCATATAACAAACACTGCCACAACAGTGTTGCTTGATGAATTTGGTGTTGGGCCACTTTGCAAAGGTGACAACTTATACTTGTCAGCTGTTGATGTTTGTGGCATGTTTACTAACAGGTCTGGTTTCCAGCAGTGGAGAGGACTCTCCAGATATTTTAAGGTTCAGCTAAGGAAAAGGAGGGTTAAAAACCCCTACCCAATTTCTTTCCTTCTTACTGATTTAATTAACAGAAGGACTCCTAGAGTTGATGGCCAGCCCATGTATGGCATGGATGCTCAAGTAGAGGAGGTTAGAGTTTTTGAGGGAACAGAGGAGCTTCCAGGGGACCCAGACATGATGAGATACGTTGACAGATATGGACAGTTGCAGACAAAAATGCTG
>BAB68947
ATGGCCCCAACAAAAAGAAAAGGAGAAAGGAAGGACCCCGTGCAAGTTCCAAAACTTCTTATAAGAGGAGGAGTAGAAGTTCTAGAAGTTAAAACTGGGGTTGACTCAATTACAGAGGTAGAATGCTTTTTAACTCCAGAAATGGGTGACCCAGATGAGCATCTTAGGGGTTTTAGTAAGTCAATATCTATATCAGATACATTTGAAAGTGACTCCCCAAGTAAGGACATGCTTCCTTGTTACAGTGTGGCCAGAATTCCACTACCCAATCTAAATGAGGATCTAACCTGTGGAAATATACTCATGTGGGAGGCTGTGACCTTAAAAACTGAGGTTATAGGGGTGACAAGTTTGATGAATGTGCACTCTAATGGTCAAGCAGCTCATGACAATGGTGCAGGGAAGCCAGTGCAGGGCACCAGCTTTCATTTTTTTTCTGTTGGGGGGGAGGCTTTAGAATTACAGGGGGTGGTTTTTAATTACAGAACAAAGTACCCAGATGGAACAATTTTTCCAAAGAATGCCACAGTGCAATCTCAAGTCATGAACACAGAGCACAAGGCGTACCTAGATAAGAACAAAGCATATCCTGTTGAATGTTGGGTTCCTGATCCCACCAGAAATGAAAACACAAGATATTTTGGGACACTAACAGGAGGAGAAAATGTTCCTCCAGTTCTTCATATAACAAACACTGCCACAACAGTGTTGCTTGATGAATTTGGTGTTGGGCCACTTTGCAAAGGTGACAACTTATACTTGTCAGCTGTTGATGTTTGTGGCATGTTTACTAACAGGTCTGGTTCCCAGCAGTGGAGAGGACTCTCCAGATATTTTAAGGTTCAGCTAAGGAAAAGGAGGGTTAAAAACCCCTACCCAATTTCTTTCCTTCTTACTGATTTAATTAACAGAAGGACTCCTAGAGTTGATGGGCAGCCTATGTATGGCATGGATGCTCAAGTAGAGGAGGTTAGAGTTTTTGAGGGAACAGAGGAGCTTCCAGGGGACCCAGACATGATGAGATACGTTGACAGATATGGACAGTTGCAGACAAAAATGCTG
>BAD11842
ATGGCCCCAACAAAAAGAAAAGGAGAAAGGAAGGACCCCGTGCAAGTTCCAAAACTTCTTATAAGAGGAGGAGTAGAAGTTCTAGAAGTTAAAACTGGGGTTGACTCAATTACAGAGGTAGAATGTTTTTTAACTCCAGAAATGGGTGACCCAGATGAGCATCTTAGGGGTTTTAGTAAGTCAATTTCTATATCAGATACATTTGATAGTGACTCCCCAAATAAGGACATGCTTCCTTGTTACAGTGTGGCCAGAATTCCACTACCCAATCTAAATGAGGATCTAACCTGTGGAAATATACTAATGTGGGAGGCTGTGACCTTAAAAACTGAGGTTATAGGGGTAACAACTCTGATGAATGTGCACTCTAATGGTCAAGCAACTCATGACAATGGTGCAGGAAAGCCAGTGCAGGGCACCAGCTTTCATTTTTTTTCTGTTGGGGGGGAGGCCTTAGAATTACAGGGGGTGGTTTTTAACTACAGAACAAAGTACCCAGATGGAACAATTTTTCCAAAGAATGCAACAGTGCAATCTCAAGTAATGAACACAGAGCACAAGGCGTACCTAGATAAGAACAAAGCATATCCTGTTGAATGTTGGGTTCCTGATCCCACCAGAAATGAAAACACAAGATATTTTGGGACACTAACAGGAGGAGAAAATGTTCCTCCAGTTCTTCATATAACAAACACTGCCACAACAGTGCTGCTTGATGAATTTGGTGTTGGGCCACTTTGCAAAGGTGACAACTTGTATTTGTCAGCTGTGGATGTTTGTGGCATGTTTACTAACAGATCTGGTTCCCAGCAGTGGAGAGGACTGTCCAGATATTTTAAGGTTCAGCTAAGAAAAAGGAGGGTTAAAAACCCCTACCCAATTTCTTTCCTTCTTACTGATTTAATTAACAGAAGGACCCCTAGAGTTGATGGGCAGCCTATGTATGGCATGGATGCTCAGGTAGAGGAGGTTAGAGTTTTTGAGGGGACAGAGGAACTTCCAGGGGACCCAGACATGATGAGATATGTTGACAGATATGGACAGTTGCAAACAAAGATGCTG
>BAB68941
ATGGCCCCAACAAAAAGAAAAGGAGAAAGGAAGGACCCCGTGCAAGTTCCAAAACTTCTTATAAGAGGAGGAGTAGAAGTTCTAGAAGTTAAAACTGGGGTTGACTCAATTACAGAGGTAGAATGCTTTTTAACTCCAGAAATGGGTGACCCAGATGAGCATCTTAGGGGTTTTAGTAAGTCAATATCTATATCAGATACATTTGAAAGTGACTCCCCAAATAAGGACATGCTTCCTTGTTACAGTGTGGCCAGAATTCCACTACCCAATCTAAATGAGGATCTAACCTGTGGAAATATACTCATGTGGGAGGCTGTGACCTTAAAAACTGAGGTTATAGGGGTGACAAGTTTGATGAATGTGCACTCTAATGGGCAAGCAACTCATGACAATGGTGCAGGGAAGCCAGTGCAGGGCACCAGCTTTCATTTTTTTTCTGTTGGGGGGGAGGCTTTAGAATTACAGGGGGTGGTTTTTAATTACAGAACAAAGTACCCAGATGGAACAATTTTTCCAAAGAATGCCACAGTGCAATCTCAAGTCATGAACACAGAGCACAAGGCGTACCTAGATAAGAACAAAGCATATCCTGTTGAATGTTGGGTTCCTGATCCCACCAGAAATGAAAACACAAGATATTTTGGGACACTAACAGGAGGAGAAAATGTTCCTCCAGTTCTTCATATAACAAACACTGCCACAACAGTGTTGCTCGATGAATTTGGTGTTGGGCCACTTTGCAAAGGTGACAACTTATACTTGTCAGCTGTTGATGTCTGTGGCATGTTTACTAACAGGTCTGGTTCCCAGCAGTGGAGAGGACTCTCCAGATATTTTAAGGTTCAGCTAAGGAAAAGGAGGGTTAAAAACCCCTACCCAATTTCTTTCCTTCTTACTGATTTAATTAACAGAAGGACTCCTAGAGTTGATGGGCAGCCTATGTATGGCATGGATGCTCAAGTAGAGGAGGTTAGAGTTTTTGAGGGAACAGAGGAGCTTCCAGGGGACCCGGACATGATGAGATACGTTGACAGATATGGACAGTTGCAGACAAAAATGCTG
>BAD11848
ATGGCCCCAACAAAAAGAAAAGGAGAAAGGAAGGACCCCGTGCAAGTTCCAAAACTTCTTATAAGAGGAGGAGTAGAAGTTCTAGAAGTTAAAACTGGGGTTGACTCAATTACAGAGGTAGAATGTTTTTTAACTCCAGAAATGGGTGACCCAGATGAGCATCTTAGGGGTTTTAGTAAGTCAATTTCTATATCAGATACATTTGATAGTGACTCCCCAAATAAGGACATGCTTCCTTGTTACAGTGTGGCCAGAATTCCACTACCCAATCTAAATGAGGATCTAACCTGTGGAAATATACTAATGTGGGAGGCTGTGACCTTAAAAACTGAGGTTATAGGGGTAACAACTCTGATGAATGTGCACTCTAATGGTCAAGCAACTCATGACAATGGTGCAGGAAAGCCAGTGCAGGGCACCAGCTTTCATTTTTTTTCTGTTGGGGGGGAGGCCTTAGAATTACAGGGGGTGGTTTTTAACTACAGAACAAAGTACCCAGATGGAACAATTTTTCCAAAGAATGCAACAGTGCAATCTCAAGTAATGAACACAGAGCACAAGGCGTACCTAGATAAGAACAAAGCATATCCTGTTGAATGTTGGGTTCCTGATCCCACCAGAAATGAAAACACAAGATATTTTGGGACACTAACAGGAGGAGAAAATGTTCCTCCAGTTCTTCATATAACAAACACTGCCACAACAGTGCTGCTTGATGAATTTGGTGTTGGGCCACTTTGCAAAGGTGACAACTTGTATTTGTCAGCTGTGGATGTTTGTGGCATGTTTACTAACAGATCTGGTTCCCAGCAGTGGAGAGGACTGTCCAGATATTTTAAGGTTCAGCTAAGAAAAAGGAGGGTTAAAAACCCCTACCCAATTTCTTTCCTTCTTACTGATTTAATTAACAGAAGGACCCCTAGAGTTGATGGGCAGCCTATGTATGGCATGGATGCTCAGGTAGAGGAGGTTAGAGTTTTTGAGGGGACAGAGGAACTTCCAGGGGACCCAGACATGATGAGATATGTTGACAGATATGGACAGTTGCAAACAAAGATGCTG
>BAC22786
ATGGCCCCAACAAAAAGAAAAGGAGAAAGGAAGGACCCCGTGCAAGTTCCAAAACTTCTTATAAGAGGAGGAGTAGAAGTTCTAGAAGTTAAAACTGGGGTTGACTCAATTACAGAGGTAGAATGCTTTTTAACTCCAGAAATGGGTGACCCAGATGAGCATCTTAGGGGTTTTAGTAAGTCAATTTCTATATCAGATACATTTGAAAGTGACTCCCCAAATAAGGACATGCTTCCTTGTTACAGTGTGGCCAGAATTCCACTACCCAATCTAAATGAGGATCTAACCTGTGGAAATATACTAATGTGGGAGGCTGTTACCTTAAAAACTGAGGTTATAGGGGTGACAACTTTGATGAATGTGCACTCTAATGGTCAAGCAGCTCATGACAATGGTGCAGGAAAGCCAGTGCAGGGCACCAGCTTTCATTTTTTTTCTGTTGGGGGGGAGGCTTTAGAATTACAGGGGGTGGTTTTTAATTACAGAACAAAGTACCCAGATGGAACAATTTTTCCAAAGAATGCAACAGTGCAATCTCAAGTAATGAACACAGAGCACAAGGCGTACCTAGATAAGAACAAAGCATATCCTGTTGAATGTTGGGTTCCTGATCCCACCAGAAATGAAAACACAAGATATTTTGGGACACTAACAGGAGGAGAAAATGTTCCTCCAGTTCTTCATATAACAAACACTGCCACAACAGTGCTGCTTGATGAATTTGGTGTTGGGCCTCTTTGCAAAGGTGACAACTTGTATTTGTCAGCTGTTGATGTTTGTGGAATGTTTACTAACAGATCTGGTTCCCAGCAGTGGAGAGGACTGTCCAGATATTTTAAGGTTCAGCTGAGAAAAAGGAGGGTTAAAAACCCCTACCCAATTTCTTTCCTTCTTACTGATTTGATTAACAGAAGGACCCCTAGAGTTGATGGACAGCCTATGTATGGTATGGATGCTCAGGTAGAGGAGGTTAGAGTTTTTGAGGGGACAGAGGAACTTCCAGGGGACCCAGACATGATGAGATATGTTGACAGATATGGACAGTTGCAAACAAAGATGCTG
>BAE94738
ATGGCCCCAACAAAAAGAAAAGGAGAAAGGAAGGACCCCGTGCAAGTTCCAAAACTTCTTATAAGAGGAGGAGTAGAAGTTCTAGAAGTTAAAACTGGGGTTGACTCAATTACAGAGGTAGAATGTTTTTTAACTCCAGAAATGGGTGACCCAGATGAGCATCTTAGGGGTTTTAGTAAGTCAATTTCTATATCAGATACATTTGAAAGTGACTCCCCAAATAAGGACATGCTTCCTTGTTACAGTGTGGCCAGAATTCCACTACCCAATCTAAATGAGGATCTAACCTGTGGAAATATACTAATGTGGGAGGCTGTGACCTTAAAAACTGAGGTTATAGGGGTAACAACTTTGATGAATGTGCACTCTAATGGTCAAGCAACTCATGACAATGGTGCAGGAAAGCCAGTGCAGGGCACCAGCTTTCATTTTTTTTCTGTTGGGGGGGAGGCTTTAGAATTACAGGGGGTGGTTTTTAACTACAGAACAAAGTACCCAGATGGAACAATTTTTCCAAAGAATGCAACAGTGCAATCTCAAGTAATGAACACAGAGCACAAGGCGTACCTAGATAAGAACAAAGCATATCCTGTTGAATGTTGGGTTCCTGATCCCACCAGAAATGAAAACACAAGATATTTTGGGACACTAACAGGAGGAGAAAATGTTCCTCCAGTTCTTCATATAACAAACACTGCCACAACAGTGCTGCTTGATGAATTTGGTGTTGGGCCACTTTGCAAAGGTGACAACTTGTATTTGTCAGCTGTGGATGTTTGTGGCATGTTTACTAACAGATCTGGTTCCCAGCAGTGGAGAGGACTGTCCAGATATTTTAAGGTGCAGCTAAGAAAAAGGAGGGTTAAAAACCCCTACCCAATTTCTTTCCTTCTTACTGATTTAATTAACAGAAGGACCCCTAGAGTTGATGGGCAGCCTATGTATGGCATGGATGCTCAGGTAGAGGAGGTTAGAGTTTTTGAGGGGACAGAGGAACTTCCAGGGGACCCAGACATGATGAGATATGTTGACAGATATGGACAGTTGCAGACAAAGATGCTG
>AAK98006
ATGGCCCCAACAAAAAGAAAAGGAGAAAGGAAGGACCCCGTGCAAGTTCCAAAACTTCTTATAAGAGGAGGAGTAGAAGTTCTAGAAGTTAAAACTGGGGTTGACTCAATTACAGAGGTAGAATGCTTTTTAACTCCAGAAATGGGTGACCCAGATGAGCATCTTAGGGGTTTTAGTAAGTCAATTTCTATATCAGATACATTTGAAAGTGACTCCCCAAATAAGGACATGCTTCCTTGTTACAGTGTGGCCAGAATTCCACTACCCAATCTAAATGAGGATCTAACTTGTGGAAATATACTAATGTGGGAGGCTGTGACCTTAAAAACTGAGGTTTTAGGGGTGACAACTTTGATGAATGTGCACTCTAATGGTCAAGCAACTCATGACAATGGTGCAGGAAAGCCAGTGCAGGGCACCAGCTTTCATTTTTTTTCTGTTGGGGGGGAGGCTTTAGAATTACAGGGGGTGGTTTTTAATTACAGAACAAAGTACCCAGATGGAACAATTTTTCCAAAGAATGCAACAGTGCAATCTCAAGTAATGAACACAGAGCACAAGGCGTACCTAGATAAGAACAAAGCATATCCTGTTGAATGTTGGGTTCCTGATCCCACCAGAAATGAAAACACAAGATATTTTGGGACACTAACAGGAGGAGAAAATGTTCCTCCAGTTCTTCATATAACAAACACTGCCACAACAGTGCTGCTTGATGAATTTGGTGTTGGGCCACTTTGCAAAGGTGATAACTTGTATTTGTCAGCTGTTGATGTTTGTGGCATGTTTACTAACAGATCTGGTTCCCAGCAGTGGAGAGGACTGTCCAGATATTTTAAGGTTCAGCTAAGAAAAAGGAGGGTTAAAAACCCCTACCCAATTTCTTTCCTTCTTACTGATTTAATTAACAGAAGGACCCCTAGAGTTGATGGGCAGCCTATGTATGGCATGGATGCTCAAATAGAGGAGGTTAGAGTTTTTGAGGGGACAGAGGAACTCCCAGGGGACCCAGACATGATGAGATATGTTGACAGATATGGACAGTTGCAGACAAAGATGCTG
>AEC15567
ATGGCCCCAACAAAAAGAAAAGGAGAAAGGAAGGACCCCGTGCAAGTTCCAAAACTTCTTATAAGAGGAGGAGTAGAAGTTCTAGAAGTTAAAACTGGGGTTGACTCAATTACAGAGGTAGAATGCTTTTTAACTCCAGAAATGGGTGACCCAGATGAGCATTTTAGGGGTTTTAGTAAGTCAATATCTATATCAGATACATTTGAAAGTGACTCCCCAAATAGGGACATGCTTCCTTGTTACAGTGTGGCCAGAATTCCACTACCCAATCTAAATGAGGATCTAACCTGTGGAAATATACTCATGTGGGAGGCTGTGACCTTAAAAACTGAGGTTATAGGCGTGACAAGTTTGATGAATGTGCACTCTAATGGGCAAGCAACTCATGACAATGGTGCAGGGAAGCCAGTGCAGGGCACCAGCTTTCATTTTTTTTCTGTTGGGGGGGAGGCTTTAGAATTACAGGGGGTGCTTTTTAATTACAGAACAAAGTACCCAGATGGAACAATTTTTCCAAAGAATGCCACAGTGCAATCTCAAGTCATGAACACAGAGCACAAGGCGTACCTAGATAAGAACAAAGCATATCCTGTTGAATGTTGGGTTCCTGATCCCACCAGAAATGAAAACACAAGATATTTTGGGACACTAACAGGAGGAGAAAATGTTCCTCCAGTTCTTCATATAACAAACACTGCCACAACAGTGTTGCTTGATGAATTTGGTGTTGGGCCACTTTGCAAAGGTGACAACTTATACTTGTCAGCTGTTGATGTCTGTGGCATGTTTACAAACAGGTCTGGTTCCCAGCAGTGGAGAGGACTCTCCAGATATTTCAAGGTTCAGCTAAGGAAAAGGAGGGTTAAAAACCCCTACCCAATTTCTTTCCTTCTTACTGATTTAATTAACAGAAGGACTCCTAGAGTTGATGGGCAGCCTATGTATGGCATGGATGCTCAAGTAGAGGAGGTTAGAGTTTTTGAGGGAACAGAGGAGCTTCCAGGGGACCCAGACATGATGAGATACGTTGACAAATATGGACAGTTGCAGACAAAAATGCTG
>BAB68905
ATGGCCCCAACAAAAAGAAAAGGAGAAAGGAAGGACCCCGTGCAAGTTCCAAAACTTCTTATAAGAGGAGGAGTAGAAGTTCTAGAAGTTAAAACTGGGGTTGACTCAATTACAGAGGTAGAATGCTTTTTAACTCCAGAAATGGGTGACCCAGATGAGCATCTTAGGGGTTTTAGTAAGTCTATATCTATATCAGATACATTTGAAAGTGACTCCCCAAATAAGGACATGCTTCCTTGTTACAGTGTGGCCAGAATTCCACTACCCAATCTAAATGAGGATCTAACCTGTGGAAATATACTCATGTGGGAGGCTGTGACCTTAAAAACTGAGGTTATAGGGGTGACAACTTTGATGAATGTGCACTCTAATGGGCAAGCAGCTCATGACAATGGTGCAGCAAAGCCAGTGCAGGGCACCAGCTTTCATTTTTTTTCTGTTGGGGGGGAGGCTTTAGAATTACAGGGGGTGGTTTTTAATTACAGAACAACGTACCCAGATGGAACAATTTTTCCAAAGAATGCCACAGTGCAATCTCAAGTCATGAACACAGAGCACAAGGCGTACCTAGATAAGAACAAAGCATATCCTGTTGAATGTTGGGTTCCTGATCCCACCAGAAATGAAAACACAAGATATTTTGGGACACTAACAGGAGGAGAAAATGTTCCTCCAGTTCTTCATATAACAAACACTGCCACAACAGTGTTGCTTGATGAATTTGGTGTTGGGCCACTTTGCAAAGGTGACAACTTATATTTGTCAGCTGTTGATGTTTGTGGCATGTTTACTAACAGGTCTGGTTCCCAGCAGTGGAGAGGACTCTCCAGATATTTTAAGGTTCAGCTAAGGAAAAGGAGGGTTAAAAACCCCTACCCAATTTCTTTTCTTCTTACTGATTTAATTAACAGAAGGACTCCTAGAGTTGATGGGCAGCCTATGTATGGCATGGATGCTCAAGTAGAGGAGGTTAGAGTTTTTGAGGGAACAGAGGAGCTTCCAGGGGACCCAGACATGATGAGATACGTTGACAGATATGGACAGTTGCAGACAAAAATGCTG
>BAE94732
ATGGCCCCAACAAAAAGAAAAGGAGAAAGGAAGGACCCCGTGCAAGTTCCAAAACTTCTTATAAGAGGAGGAGTAGAAGTTCTAGAAGTTAAAACTGGGGTTGACTCAATTACAGAGGTAGAATGTTTTTTAACTCCAGAAATGGGTGACCCAGATGAGCATCTTAGGGGTTTTAGTAAGTCAATTTCTATATCAGATACATTTGAAAGTGACTCCCCAAATAAGGACATGCTTCCTTGTTACAGTGTGGCCAGAATTCCACTACCCAATCTAAATGAGGATCTAACCTGTGGAAATATACTAATGTGGGAGGCTGTGACCTTAAAAACTGAGGTTATAGGGGTAACAACTTTGATGAATGTGCACTCTAATGGTCAAGCAACTCATGACAATGGTGCAGGAAAGCCAGTGCAGGGCACCAGCTTTCATTTTTTTTCTGTTGGGGGGGAGGCTTTAGAATTACAGGGGGTGGTTTTTAACTACAGAACAAAGTACCCAGATGGAACAATTTTTCCAAAGAATGCAACAGTGCAATCTCAAGTAATGAACACAGAGCACAAGGCGTACCTAGATAAGAACAAAGCATATCCTGTTGAATGTTGGGTTCCTGATCCCACCAGAAATGAAAACACAAGATATTTTGGGACACTAACAGGAGGAGAAAATGTTCCTCCAGTTCTTCATATAACAAACACTGCCACAACAGTGCTGCTTGATGAATTTGGTGTTGGGCCACTTTGCAAAGGTGACAACTTGTATTTGTCAGCTGTGGATGTTTGTGGCATGTTTACTAACAGATCTGGTTCCCAGCAGTGGAGAGGACTGTCCAGATATTTTAAGGTTCAGCTAAGAAAAAGGAGGGTTAAAAACCCCTACCCAATTTCTTTCCTTCTTACTGATTTAATTAACAGAAGGACCCCTAGAGTTGATGGGCAGCCTATGTATGGCATGGATGCTCAGGTAGAGGAGGTTAGAGTTTTTGAGGGGACAGAGGAACTTCCAGGGGACCCAGACATGATGAGATATGTTGACAGATATGGACAGTTGCAAACAAAGATGCTG
>AAK98000
ATGGCCCCAACAAAAAGAAAAGGAGAAAGGAAGGACCCCGTGCAAGTTCCAAAACTTCTTATAAGAGGAGGAGTAGAAGTTCTAGAAGTTAAAACTGGGGTTGACTCAATTACAGAGGTAGAATGCTTTTTAACTCCAGAAATGGGTGACCCAGATGAGCATCTTAGGGGTTTTAGTAAGTCAATTTCTATATCAGATACATTTGAAAGTGACTCCCCAAATAAGGACATGCTTCCTTGTTACAGTGTGGCCAGAATTCCACTACCCAATCTAAATGAGGATCTAACTTGTGGAAATATACTAATGTGGGAGGCTGTGACCTTAAAAACTGAGGTTTTAGGGGTGACAACTTTGATGAATGTGCACTCTAATGGTCAAGCAACTCATGACAATGGTGCAGGAAAGCCAGTGCAGGGCACCAGCTTTCATTTTTTTTCTGTTGGGGGGGAGGCTTTAGAATTACAGGGGGTGGTTTTTAATTACAGAACAAAGTACCCAGATGGAACAATTTTTCCAAAGAATGCAACAGTGCAATCTCAAGTAATGAACACAGAGCACAAGGCGTACCTAGATAAGAACAAAGCATATCCTGTTGAATGTTGGGTTCCTGATCCCACCAGAAATGAAAATACAAGATATTTTGGGACACTAACAGGAGGAGAAAATGTTCCTCCAGTTCTTCATATAACAAACACTGCCACAACAGTGCTGCTTGATGAATTTGGTGTTGGGCCACTTTGCAAAGGTGACAACTTGTATTTGTCAGCTGTTGATGTTTGTGGCATGTTTACTAACAGATCTGGTTCCCAGCAGTGGAGAGGACTGTCCAGATATTTTAAGGTTCAGCTAAGAAAAAGGAGGGTTAAAAACCCCTACCCAATTTCTTTCCTTCTTACTGATTTAATTAACAGAAGGACCCCTAGAGTTGATGGGCAGCCTATGTATGGCATGGATGCTCAAATAGAGGAGGTTAGAGTTTTTGAGGGGACAGAGGAACTCCCAGGGGACCCAGACATGATGAGATATGTTGACAGATATGGACAGTTGCAGACAAAGATGCTG
>AEC15561
ATGGCCCCAACAAAAAGAAAAGGAGAAAGGAAGGACCCCGTGCAAGTTCCAAAACTTCTTATAAGAGGAGGAGTAGAAGTTCTAGAAGTTAAAACTGGGGTTGACTCAATTACAGAGGTAGAATGCTTTTTAACTCCAGAAATGGGTGACCCAGATGAGCATTTTAGGGGTTTTAGTAAGTCAATATCTATATCAGATACATTTGAAAGTGACTCCCCAAATAGGGACATGCTTCCTTGTTACAGTGTGGCCAGAATTCCACTACCCAATCTAAATGAGGATCTAACCTGTGGAAATATACTCATGTGGGAGGCTGTGACCTTAAAAACTGAGGTTATAGGCGTGACAAGTTTGATGAATGTGCACTCTAATGGGCAAGCAACTCATGACAATGGTGCAGGGAAGCCAGTGCAGGGCACCAGCTTTCATTTTTTTTCTGTTGGGGGGGAGGCTTTAGAATTACAGGGGGTGCTTTTTAATTACAGAACAAAGTACCCAGATGGAACAATTTTTCCAAAGAATGCCACAGTGCAATCTCAAGTCATGAACACAGAGCACAAGGCGTACCTAGATAAGAACAAAGCATATCCTGTTGAATGTTGGGTTCCTGATCCCACCAGAAATGAAAACACAAGATATTTTGGGACACTAACAGGAGGAGAAAATGTTCCTCCAGTTCTTCATATAACAAACACTGCCACAACAGTGTTGCTTGATGAATTTGGTGTTGGGCCACTTTGCAAAGGTGACAACTTATACTTGTCAGCTGTTGATGTCTGTGGCATGTTTACAAACAGGTCTGGTTCCCAGCAGTGGAGAGGACTCTCCAGATATTTCAAGGTTCAGCTAAGGAAAAGGAGGGTTAAAAACCCCTACCCAATTTCTTTCCTTCTTACTGATTTAATTAACAGAAGGACTCCTAGAGTTGATGGGCAGCCTATGTATGGCATGGATGCTCAAGTAGAGGAGGTTAGAGTTTTTGAGGGAACAGAGGAGCTTCCAGGGGACCCAGACATGATGAGATACGTTGACAAATATGGACAGTTGCAGACAAAAATGCTG
>BAC81870
ATGGCCCCAACAAAAAGAAAAGGAGAAAGGAAGGACCCCGTGCAAGTTCCAAAACTTCTTATAAGAGGAGGAGTAGAAGTTCTAGAAGTTAAAACTGGGGTTGACTCAATTACAGAGGTAGAATGTTTTTTAACTCCAGAAATGGGTGACCCAGATGAGCATCTTAGGGGTTTTAGTAAGTCAATTTCTATATCAGATACATTTGAAAGTGACTCCCCAAATAAGGACATGCTTCCTTGTTACAGTGTGGCCAGAATTCCACTACCCAATCTAAATGAGGATCTAACCTGTGGAAATATACTAATGTGGGAGGCTGTGACCTTAAAAACTGAGGTTATAGGGGTAACAACTTTGATGAATGTGCACTCTAATGGTCAAGCAACTCATGACAATGGTGCAGGAAAGCCAGTGCAGGGCACCAGCTTTCATTTTTTTTCTGTTGGGGGGGAGGCTTTAGAATTACAGGGGGTGGTTTTTAACTACAGAACAAAGTACCCAGATGGAACAATTTTTCCAAAGAATGCAACAGTGCAATCTCAAGTAATGAACACAGAGCACAAGGCGTACCTAGATAAGAACAAAGCATATCCTGTTGAATGTTGGGTTCCTGATCCCACCAGAAATGAAAACACAAGATATTTTGGGACACTAACAGGAGGAGAAAATGTTCCTCCAGTTCTTCATATAACAAACACTGCCACAACAGTGCTGCTTGATGAATTTGGTGTTGGGCCACTTTGCAAAGGTGACAACTTGTATTTGTCAGCTGTGGATGTTTGTGGCATGTTTACTAACAGATCTGGTTCCCAGCAGTGGAGAGGACTGTCCAGATATTTTAAGGTTCAGCTAAGAAAAAGGAGGGTTAAAAACCCCTACCCAATTTCTTTCCTTCTTACTGATTTAATTAACAGAAGGACCCCTAGAGTTGATGGGCAGCCTATGTATGGCATGGATGCTCAGGTAGAGGAGGTTAGAGTTTTTGAGGGGACAGAGGAACTTCCAGGGGACCCAGACATGATGAGATATGTTGACAGATATGGACAGTTGCAGACAAAGATGCTG
>AEC14535
ATGGCCCCAACAAAAAGAAAAGGAGAAAGGAAGGACCCCGTGCAAGTTCCAAAACTTCTTATAAGAGGAGGAGTAGAAGTTCTAGAAGTTAAAACTGGGGTTGACTCAATTACAGAGGTAGAATGCTTTTTAACTCCAGAAATGGGTGACCCAGATGAGCATCTTAGGGGTTTTAGTAAGTCAATATCTATATCAGATACATTTGAAAGTGACTCCCCAAATAAGGACATGCTTCCTTGTTACAGTGTGGCCAGAATTCCACTACCCAATCTAAATGAGGATCTAACCTGTGGAAATATACTCATGTGGGAGGCTGTGACCTTAAAAACTGAGGTTATAGGGGTGACAAGTTTGATGAATGTGCACTCTAATGGGCAAGCAACTCATGACAATGGTGCAGGGAAGCCAGTGCAGGGCACCAGCTTTCATTTTTTTTCTGTTGGGGGGGAGGCTTTAGAATTACAGGGGGTGCTTTTTAATTACAGAACAAAGTACCCAGATGGAACAATTTTTCCAAAGAATGCCACAGTGCAATCTCAAGTCATGAACACAGAGCACAAGGCGTACCTAGATAAGAACAAAGCATATCCTGTTGAATGTTGGGTTCCTGATCCCACCAGAAATGAAAACACAAGATATTTTGGGACACTAACAGGAGGAGAAAATGTTCCTCCAGTTCTTCATATAACAAACACTGCCACAACAGTGTTGCTTGATGAATTTGGTGTTGGGCCACTTTGCAAAGGTGACAACTTATACTTGTCAGCTGTTGATGTCTGTGGCATGTTTACTAACAGGTCTGGTTACCAGCAGTGGAGAGGACTCTCCAGATATTTTAAGGTTCAGCTAAGGAAAAGAAGGGTTAAAAACCCCTACCCAATTTCTTTCCTTCTTACTGATTTAATTAACAGAAGGACTCCTAGAGTTGATGGGCAGCCTATGTATGGCATGGATGCTCAAGTAGAGGAGGTTAGAGTTTTTGAGGGAACAGAGGAGCTTCCAGGGGACCCAGACATGATGAGATACGTTGACAGATATGGACAGTTGCAGACAAAAATGCTG
>AEC15849
ATGGCCCCAACAAAAAGAAAAGGAGAAAGGAAGGACCCCGTGCAAGTTCCAAAACTTCTTATAAGAGGAGGAGTAGAAGTTCTAGAAGTTAAAACTGGGGTTGACTCAATTACAGAGGTAGAATGCTTTTTAACTCCAGAAATGGGTGACCCAGATGAGCATCTTAGGGGTTTTAGTAAGTCAATATCTATATCAGATACATTTGAAAGTGACTCCCCAAGTAAGGACATGCTTCCTTGTTACAGTGTGGCCAGAATTCCACTACCCAATCTAAATGAGGATCTAACCTGTGGAAATATACTCATGTGGGAGGCTGTGACCTTAAAAACTGAGGTTATAGGGGTGACAAGTTTGATGAATGTGCACTCTAATGGTCAAGCAGCTCATGACAATGGTGCAGGAAAGCCAGTGCAGGGCACCAGCTTTCATTTTTTTTCTGTTGGGGGGGAGGCTTTAGAATTACAGGGGGTGGTTTTTAATTACAGAACAAAGTACCCAGATGGAACAATTTTTCCAAAGAATGCCACAGTGCAATCTCAAGTCATGAACACAGAGCACAAGGCGTACCTAGATAAGAACAAAGCATATCCTGTTGAATGTTGGGTTCCTGATCCCACCAGAAATGAAAACACAAGATATTTTGGGACACTAACAGGAGGAGAAAATGTTCCTCCAGTTCTTCATATAACAAACACTGCCACAACAGTGTTGCTTGATGAATTTGGTGTTGGGCCACTTTGCAAAGGTGACAACTTATACTTGTCAGCTGTTGATGTTTGTGGCATGTTTACTAACAGGTCTGGTTTCCAGCAGTGGAGAGGACTCTCCAGATATTTTAAGGTTCAGCTAAGGAAAAGGAGGGTTAAAAACCCCTACCCAATTTCTTTCCTTCTTACTGATTTAATTAACAGAAGGACTCCTAGAGTTGATGGTCAGCCCATGTATGGCATGGATGCTCAAGTAGAGGAGGTTAGAGTTTTTGAGGGAACAGAGGAGCTTCCAGGGGACCCAGACATGATGAGATACGTTGACAGATATGGACAGTTGCAGACAAAAATGCTG
>BAE45408
ATGGCCCCAACAAAAAGAAAAGGAGAAAGGAAGGACCCCGTGCAAGTTCCAAAACTTCTTATAAGAGGAGGAGTAGAAGTTCTAGAAGTTAAAACTGGGGTTGACTCAATTACAGAGGTAGAATGCTTTTTAACTCCAGAAATGGGTGACCCAGATGAGCATCTTAGGGGTTTTAGTAAGTCAATTTCTATATCAGATACATTTGAAAGTGACTCCCCAAATAAGGACATGCTTCCTTGTTACAGTGTGGCCAGAATTCCACTACCCAATCTAAATGAGGATCTAACTTGTGGAAATATACTAATGTGGGAGGCTGTGACCTTAAAAACTGAGGTTTTAGGGGTGACAACTTTGATGAATGTGCACTCTAATGGTCAAGCAACTCATGACAATGGTGCAGGAAAGCCAGTGCAGGGCACCAGCTTTCATTTTTTTTCTGTTGGGGGGGAGGCTTTAGAATTACAGGGGGTGGTTTTTAATTACAGAACAAAGTACCCAGATGGAACAATTTTTCCAAAGAATGCAACAGTGCAATCTCAAGTAATGAACACAGAGCACAAGGCGTACCTAGATAAGAACAAAGCATATCCTGTTGAATGTTGGGTTCCTGATCCCACCAGAAATGAAAACACAAGATATTTTGGGACACTAACAGGAGGAGAAAATGTTCCTCCAGTTCTTCATATAACAAACACTGCCACAACAGTGCTGCTTGATGAATTTGGTGTTGGGCCACTTTGCAAAGGTGACAACTTGTATTTGTCAGCTGTTGATGTTTGTGGCATGTTTACTAACAGATCTGGTTCCCAGCAGTGGAGAGGACTGTCCAGATATTTTAAGGTTCAGCTAAGAAAAAGGAGGGTTAAAAACCCCTACCCAATTTCTTTCCTTCTTACTGATTTAATTAACAGAAGGACCCCTAGAGTTGATGGGCAGCCTATGTATGGCATGGATGCTCAAATAGAGGAGGTTAGAGTTTTTGAGGGGACAGAGGAACTCCCAGGGGACCCAGACATGATGAGATATGTTGACAGATATGGACAGTTGCAGACAAAGATGCTG
>BAE03088
ATGGCCCCAACAAAAAGAAAAGGAGAAAGGAAGGACCCCGTCCAAGTTCCAAAACTTCTTATAAGAGGAGGAGTAGAAGTTCTAGAAGTTAAAACTGGGGTTGACTCAATTACAGAGGTAGAATGCTTTTTAACTCCAGAAATGGGTGACCCAGATGAGCATCTTAGGGGTTTTAGTAAGTCAATTTCTATATCAGATACATTTGAAAGTGACTCCCCAAATAAGGACATGCTTCCTTGTTACAGTGTGGCCAGAATTCCACTACCCAATCTAAATGAGGATCTTACCTGTGGAAATATACTAATGTGGGAGGCTGTGACCTTAAAAACTGAGGTTATAGGGGTGACAACTTTGATGAATGTGCACTCTAATGGTCAAGCAACTCATGACAATGGTGCAGCAAAGCCAGTGCAGGGCACCAGCTTTCATTTTTTTTCTGTTGGGGGGGAGGCTTTAGAATTACAGGGGGTGGTTTTTAATTACAGAACAACGTACCCAGATGGAACAATTTTTCCAAAGAATGCAACAGTGCAATCTCAAGTAATGAACACAGAGCACAAGGCGTACCTAGATAAGAACAAAGCATATCCTGTTGAATGTTGGGTTCCTGATCCCACCAGAAATGAAAACACAAGATATTTTGGGACACTAACAGGAGGAGAAAATGTTCCTCCAGTTCTTCATATAACAAACACTGCCACAACAGTGCTGCTTGATGAATTTGGTGTTGGGCCACTTTGCAAAGGTGACAACTTGTATTTGTCAGCTGTTGATGTTTGTGGCATGTTTACTAACAGATCTGGTTCCCAGCAGTGGAGAGGACTCTCCAGATATTTTAAGGTTCAGCTAAGAAAAAGAAGGGTTAAAAACCCCTACCCAATTTCTTTCCTTCTTACTGATTTAATTAACAGAAGGACCCCTAGAGTTGATGGGCAGCCTATGTATGGCATGGATGCTCAGATAGAGGAGGTTAGAGTTTTTGAGGGGACAGAGCAACTTCCAGGGGACCCAGATATGATGAGATATGTTGACAGATATGGACAGTTGCAGACAAAGATGCTG
>AAR12957
ATGGCCCCAACAAAAAGAAAAGGAGAAAGGAAGGACCCCGTGCAAGTTCCAAAACTTCTTATAAGAGGAGGAGTAGAAGTTCTAGAAGTTAAAACTGGGGTTGACTCAATTACAGAGGTAGAATGCTTTTTAACTCCAGAAATGGGTGACCCAGATGAGCATCTTAGGGGTTTTAGTAAGTCAATTTCTATATCAGATACATTTGAAAGTGACTCCCCAAATAAGGACATGCTTCCTTGTTACAGTGTGGCCAGAATTCCACTACCCAATCTAAATGAGGATCTTACCTGTGGAAATATACTAATGTGGGAGGCTGTGACCTTAAAAACTGAGGTTATAGGGGTGACAACTTTGATGAATGTGCACTCTAATGGTCAAGCAACTCATGACAATGGTGCAGGGAAGCCAGTGCAGGGCACCAGCTTTCATTTTTTTTCTGTTGGGGGGGAGGCTTTAGAATTACAGGGGGTGGTTTTTAATTACAGAACAACGTACCCAGATGGAACAATTTTTCCAAAGAATGCAACAGTGCAATCTCAAGTAATGAACACAGAGCACAAGGCGTACCTAGATAAGAACAAAGCATATCCTGTTGAATGTTGGGTTCCTGATCCCACCAGAAATGAAAACACAAGATATTTTGGGACACTAACAGGAGGAGAAAATGTTCCTCCAGTTCTTCATATAACAAACACTGCCACAACAGTGCTGCTTGATGAATTTGGTGTTGGGCCACTTTGCAAAGGTGACAACTTGTATTTGTCAGCTGTTGATGTTTGTGGCATGTTTACTAACAGATCTGGTTCCCAGCAGTGGAGAGGACTCTCCAGATATTTTAAGGTTCAGCTAAGAAAAAGGAGGGTTAAAAACCCCTACCCAATTTCTTTCCTTCTTACTGATTTAATTAACAGAAGGACACCTAGAGTTGATGGGCAGCCTATGTATGGCATGGATGCTCAAATAGAGGAGGTTAGAGTTTTTGAGGGGACAGAGCAACTTCCAGGGGACCCAGATATGATGAGATATGTTGACAGATATGGACAGTTGCAGACAAAAATGCTG
>AEC15843
ATGGCCCCAACAAAAAGAAAAGGAGAAAGGAAGGACCCCGTGCAAGTTCCAAAACTTCTTATAAGAGGAGGAGTAGAAGTTCTAGAAGTTAAAACTGGGGTTGACTCAATTACAGAGGTAGAATGCTTTTTAACTCCAGAAATGGGTGACCCAGATGAGCATCTTAGGGGTTTTAGTAAGTCAATATCTATATCAGATACATTTGAAAGTGACTCCCCAAGTAAGGACATGCTTCCTTGTTACAGTGTGGCCAGAATTCCACTACCCAATCTAAATGAGGATCTAACCTGTGGAAATATACTCATGTGGGAGGCTGTGACCTTAAAAACTGAGGTTATAGGGGTGACAAGTTTGATGAATGTGCACTCTAATGGTCAAGCAGCTCATGACAATGGTGCAGGAAAGCCAGTGCAGGGCACCAGCTTTCATTTTTTTTCTGTTGGGGGGGAGGCTTTAGAATTACAGGGGGTGGTTTTTAATTACAGAACAAAGTACCCAGATGGAACAATTTTTCCAAAGAATGCCACAGTGCAATCTCAAGTCATGAACACAGAGCACAAGGCGTACCTAGATAAGAACAAAGCATATCCTGTTGAATGTTGGGTTCCTGATCCCACCAGAAATGAAAACACAAGATATTTTGGGACACTAACAGGAGGAGAAAATGTTCCTCCAGTTCTTCATATAACAAACACTGCCACAACAGTGTTGCTTGATGAATTTGGTGTTGGGCCACTTTGCAAAGGTGACAACTTATACTTGTCAGCTGTTGATGTTTGTGGCATGTTTACTAACAGGTCTGGTTTCCAGCAGTGGAGAGGACTCTCCAGATATTTTAAGGTTCAGCTAAGGAAAAGGAGGGTTAAAAACCCCTACCCAATTTCTTTCCTTCTTACTGATTTAATTAACAGAAGGACTCCTAGAGTTGATGGCCAGCCCATGTATGGCATGGATGCTCAAGTAGAGGAGGTTAGAGTTTTTGAGGGAACAGAGGAGCTTCCAGGGGACCCAGACATGATGAGATACGTTGACAGATATGGACAGTTGCAGACAAAAATGCTG
>AEC14655
ATGGCCCCAACAAAAAGAAAAGGAGAAAGGAAGGACCCCGTGCAAGTTCCAAAACTTCTTATAAGAGGAGGAGTAGAAGTTCTAGAAGTTAAAACTGGGGTTGACTCAATTACAGAGGTAGAATGCTTTTTAACTCCAGAAATGGGTGACCCAGATGAGCATTTTAGGGGTTTTAGTAAGTCAATATCTATATCAGATACATTTGAAAGTGACTCCCCAAATAAGGACATGCTTCCTTGTTACAGTGTGGCCAGAATTCCACTACCCAATCTAAATGAGGATCTAACCTGTGGAAATATACTCATGTGGGAGGCTGTGACCTTAAAAACTGAGGTTATAGGGGTGACAAGTTTGATGAATGTGCACTCTAATGGGCAAGCAACTCATGACAATGGTGCAGGGAAGCCAGTGCAGGGCACCAGCTTTCATTTTTTTTCTGTTGGGGGGGAGGCTTTAGAATTACAGGGGGTGCTTTTTAATTACAGAACAAAGTACCCAGATGGAACAATTTTTCCAAAGAATGCCACAGTGCAATCTCAAGTCATGAACACAGAGCACAAGGCGTACCTAGATAAGAACAAAGCATATCCTGTTGAATGTTGGGTTCCTGATCCCACCAGAAATGAAAACACAAGATATTTTGGGACACTAACAGGAGGAGAAAATGTTCCTCCAGTTCTTCATATAACAAACACTGCCACAACAGTGTTGCTTGATGAATTTGGTGTTGGGCCACTTTGCAAAGGTGACAACTTATACTTGTCAGCTGTTGATGTCTGTGGCATGTTTACTAACAGGTCTGGTTCCCAGCAGTGGAGAGGACTCTCCAGATATTTTAAGGTTCAGCTAAGGAAAAGAAGGGTTAAAAACCCCTACCCAATTTCTTTCCTTCTTACTGATTTAATTAACAGAAGGACTCCTAGAGTTGATGGGCAGCCTATGTATGGCATGGATGCTCAAGTAGAGGAGGTTAGAGTTTTTGAGGGAACAGAGGAGCTTCCAGGGGACCCAGACATGATGAGATACGTTGACAGATATGGACAGTTGCAGACAAAAATGCTG
>BAB68887
ATGGCCCCAACAAAAAGAAAAGGAGAAAGGAAGGACCCCGTGCAAGTTCCAAAACTTCTTATAAGAGGAGGAGTAGAAGTTCTAGAAGTTAAAACTGGGGTTGACTCAATTACAGAGGTAGAATGCTTTTTAACTCCAGAAATGGGTGACCCAGATGAGCATCTTAGGGGTTTTAGTAAGTCTATATCTATATCAGATACATTTGAAAGTGACTCCCCAAATAAGGACATGCTTCCTTGTTACAGTGTGGCCAGAATTCCACTACCCAATCTAAATGAGGATCTAACCTGTGGAAATATACTCATGTGGGAGGCTGTGACCTTAAAAACTGAGGTTATAGGGGTGACAACTTTGATGAATGTGCACTCTAATGGGCAAGCAACTCATGACAATGGTGCAGCAAAGCCAGTGCAGGGCACCAGCTTTCATTTTTTTTCTGTTGGGGGGGAGGCTTTAGAATTACAGGGGGTGGTTTTTAATTACAGAACAACGTACCCAGATGGAACAATTTTTCCAAAGAATGCCACAGTGCAATCTCAAGTCATGAACACAGAGCACAAGGCGTACCTAGATAAGAACAAAGCATATCCTGTTGAATGTTGGGTTCCTGATCCCACCAGAAATGAAAACACAAGATATTTTGGGACACTAACAGGAGGAGAAAATGTTCCTCCAGTTCTTCATATAACAAACACTGCCACAACAGTGTTGCTTGATGAATTTGGTGTTGGGCCACTTTGCAAAGGTGACAACTTATATTTGTCAGCTGTTGATGTCTGTGGCATGTTTACTAACAGGTCTGGTTCCCAGCAGTGGAGAGGACTCTCCAGATATTTTAAGGTGCAGCTAAGGAAAAGGAGGGTTAAAAACCCCTACCCAATTTCTTTTCTTCTTACTGATTTAATTAACAGAAGGACTCCTAGAGTTGATGGGCAGCCTATGTATGGCATGGATGCTCAAGTAGAGGAGGTTAGAGTTTTTGAGGGAACAGAGGAGCTTCCAGGGGACCCAGACATGATGAGATACGTTGACAGATATGGACAGTTGCAGACAAAAATGCTG
>AEC14715
ATGGCCCCAACAAAAAGAAAGGGAGAAAGGAAGGACCCCGTGCAAGTTCCAAAACTTCTTATAAGAGGAGGAGTAGAAGTTCTAGAAGTTAAAACTGGGGTTGACTCAATTACAGAGGTAGAATGCTTTTTAACTCCAGAAATGGGTGACCCAGATGAGCATTTTAGGGGTTTTAGTAAGTCAATATCTATATCAGATACATTTGAAAGTGACTCCCCAAATAAGGACATGCTTCCTTGTTACAGTGTGGCCAGAATTCCACTACCCAATCTAAATGAGGATCTAACCTGTGGAAATATACTCATGTGGGAGGCTGTGACCTTAAAAACTGAGGTTATAGGGGTGACAAGTTTGATGAATGTGCACTCTAATGGGCAAGCAACTCATGACAATGGTGCAGGGAAGCCAGTGCAGGGCACCAGCTTTCATTTTTTTTCTGTTGGGGGGGAGGCTTTAGAATTACAGGGGGTGCTTTTTAATTACAGAACAAAGTACCCAGATGGAACAATTTTTCCAAAGAATGCCACAGTGCAATCTCAAGTCATGAACACAGAGCACAAGGCGTACCTAGATAAGAACAAAGCATATCCTGTTGAATGTTGGGTTCCTGATCCCACCAGAAATGAAAACACAAGATATTTTGGGACACTAACAGGAGGAGAAAATGTTCCTCCAGTTCTTCATATAACAAACACTGCCACAACAGTGTTGCTTGATGAATTTGGTGTTGGGCCACTTTGCAAAGGTGACAACTTATACTTGTCAGCTGTTGATGTCTGTGGCATGTTTACTAACAGGTCTGGTTCCCAGCAGTGGAGAGGACTCTCCAGATATTTTAAGGTTCAGCTAAGGAAAAGAAGGGTTAAAAACCCCTACCCAATTTCTTTCCTTCTTACTGATTTAATTAACAGAAGGACTCCTAGAGTTGATGGGCAGCCTATGTATGGCATGGATGCTCAAGTAGAGGAGGTTAGAGTTTTTGAGGGAACAGAGGAGCTTCCAGGGGACCCAGACATGATGAGATACGTTGACAGATATGGACAGTTGCAGACAAAAATGCTG
>BAD06144
ATGGCCCCAACAAAAAGAAAAGGAGAAAGGAAGGACCCCGTGCAAGTTCCAAAACTTCTTATAAGAGGAGGAGTAGAAGTTCTAGAAGTTAAAACTGGGGTTGACTCAATTACAGAGGTAGAATGCTTTTTGACTCCAGAAATGGGTGACCCAGATGAGCATCTTAGGGGTTTTAGTAAGTCAATTTCTATATCAGATACATTTGAAAGTGACTCCCCAAATAAGGACATGCTTCCTTGTTACAGTGTGGCCAGAATTCCACTACCCAATCTAAATGAGGATCTAACCTGTGGAAATATACTAATGTGGGAGGCTGTGACCTTAAAAACTGAGGTTATAGGGGTGACAACTTTGATGAATGTGCACTCTAATGGTCAAGCAACCCATGACAATGGTGCAGGAAAGCCAGTGCAGGGCACCAGCTTTCATTTTTTTTCTGTTGGGGGGGAGGCTTTAGAATTACAGGGGGTGGTTTTTAATTACAGAACTAAGTACCCAGATGGAACAATTTTTCCAAAGAATGCAACAGTGCAATCTCAAGTAATGAACACAGAGCACAAGGCGTACCTAGATAAGAACAAAGCATATCCTGTTGAATGTTGGGTTCCTGATCCCACCAGAAATGAAAACACAAGATATTTTGGGACACTAACAGGAGGAGAAAATGTTCCTCCAGTTCTTCATATAACAAACACTGCCACAACAGTGCTGCTTGATGAATTTGGTGTTGGGCCACTTTGCAAAGGTGACAACTTGTATTTGTCAGCTGTTGATGTTTGTGGCATGTTTACTAACAGATCTGGTTCCCAGCAGTGGAGAGGACTGTCCAGATATTTTAAGGTGCAGCTAAGAAAAAGGAGGGTTAAAAACCCCTACCCAATTTCTTTCCTTCTTACTGATTTAATTAACAGAAGGACCCCTAGAGTTAATGGGCAGCCTATGTATGGCATGGATGCTCAGGTAGAGGAGGTTAGAGTTTTTGAGGGGACAGAGGAACTTCCAGGGGACCCAGACATGATGAGATATGTTGACAGATATGGACAGTTGCAGACAAAGATGCTG
>BAC81892
ATGGCCCCAACAAAAAGAAAAGGAGAAAGGAAGGACCCCGTGCAAGTTCCAAAACTTCTTATAAGAGGAGGAGTAGAAGTTCTAGAAGTTAAAACTGGGGTTGACTCAATTACAGAGGTAGAATGTTTTTTAACTCCAGAAATGGGTGACCCAGATGAGCATCTTAGGGGTTTTAGTAAGTCAATTTCTATATCAGATACATTTGAAAGTGACTCCCCAAATAAGGACATGCTTCCTTGTTACAGTGTGGCCAGAATTCCACTACCCAATCTAAATGAGGATCTAACCTGTGGAAATATACTAATGTGGGAGGCTGTGACCTTAAAAACTGAGGTTATAGGGGTAACAACTTTGATGAATGTGCACTCTAATGGTCAAGCAACTCATGACAATGGTGCAGGAAAGCCAGTGCAGGGCACCAGCTTTCATTTTTTTTCTGTTGGGGGGGAGGCTTTAGAATTACAGGGGGTGGTTTTTAACTACAGAACAAAGTACCCAGATGGAACAATTTTTCCAAAGAATGCAACAGTGCAATCTCAAGTAATGAACACAGAGCACAAGGCGTACCTAGATAAGAACAAAGCATATCCTGTTGAATGTTGGGTTCCTGATCCCACCAGAAATGAAAACACAAGATATTTTGGGACACTAACAGGAGGAGAAAATGTTCCTCCAGTTCTTCATATAACAAACACTGCCACAACAGTGCTGCTTGATGAATTTGGTGTTGGGCCACTTTGCAAAGGTGACAACTTGTATTTGTCAGCTGTGGATGTTTGTGGCATGTTTACTAACAGATCTGGTTCCCAGCAGTGGAGAGGACTGTCCAGATATTTTAAGGTTCAGCTAAGAAAAAGGAGGGTTAAAAACCCCTACCCAATTTCTTTCCTTCTTACTGATTTAATTAACAGAAGGACCCCTAGAGTTGATGGGCAGCCTATGTATGGCATGGATGCTCAGGTAGAGGAGGTTAGAGTTTTTGAGGGGACAGAGGAACTTCCAGGGGACCCAGACATGATGAGATATGTTGACAGATATGGACAGTTGCAGACAAAGATGCTG
>BAC03083
ATGGCCCCAACAAAAAGAAAAGGAGAAAGGAAGGACCCCGTGCAAGTTCCAAAACTTCTTATAAGAGGAGGAGTAGAAGTTCTAGAAGTTAAAACTGGGGTTGACTCAATTACAGAGGTAGAATGCTTTTTAACTCCAGAAATGGGTGACCCAGATGAGCATCTTAGGGGTTTTAGTAAGTCAATTTCTATATCAGATACATTTGAAAGTGACTCCCCAAATAAGGACATGCTTCCTTGTTACAGTGTGGCCAGAATTCCACTACCCAATCTAAATGAGGATCTAACTTGTGGAAATATACTAATGTGGGAGGCTGTGACCTTAAAAACTGAGGTTTTAGGGGTGACAACTTTGATGAATGTGCACTCTAATGGTCAAGCAACTCATGACAATGGTGCAGGAAAGCCAGTGCAGGGCACCAGCTTTCATTTTTTTTCTGTTGGGGGGGAGGCTTTAGAATTACAGGGGGTGGTTTTTAATTACAGAACAAAGTACCCAGATGGAACAATTTTTCCAAAGAATGCAACAGTGCAATCTCAAGTAATGAACACAGAGCACAAGGCGTACCTAGATAAGAACAAAGCATATCCTGTTGAATGTTGGGTTCCTGATCCCACCAGAAATGAAAACACAAGATATTTTGGGACACTAACAGGAGGAGAAAATGTTCCTCCAGTTCTTCATATAACAAACACTGCCACAACAGTGCTGCTTGATGAATTTGGTGTTGGGCCACTTTGCAAAGGTGACAACTTGTATTTGTCAGCTGTTGATGTTTGTGGCATGTTTACTAACAGATCTGGTTCCCAGCAGTGGAGAGGACTGTCCAGATATTTTAAGGTTCAGCTAAGAAAAAGGAGGGTTAAAAACCCCTACCCAATTTCTTTCCTTCTTACTGATTTAATTAACAGAAGGACCCCTAGAGTTGATGGGCAGCCTATGTATGGCATGGATGCTCAAATAGAGGAGGTTAGAGTTTTTGAGGGGACAGAGGAACTCCCAGGGGACCCAGACATGATGAGATATGTTGACAGATATGGACAGTTGCAGACAAAGATGCTG
>BAC03089
ATGGCCCCAACAAAAAGAAAAGGAGAAAGGAAGGACCCCGTGCAAGTTCCAAAACTTCTTATAAGAGGAGGAGTAGAAGTTCTAGAAGTTAAAACTGGGGTTGACTCAATTACAGAGGTAGAATGCTTTTTAACTCCAGAAATGGGTGACCCAGATGAGCATCTTAGGGGTTTTAGTAAGTCAATTTCTATATCAGATACATTTGAAAGTGACTCCCCAAATAAGGACATGCTTCCTTGTTACAGTGTGGCCAGAATTCCACTACCCAATCTAAATGAGGATCTAACTTGTGGAAATATACTAATGTGGGAGGCTGTGACCTTAAAAACTGAGGTTTTAGGGGTGACAACTTTGATGAATGTGCACTCTAATGGTCAAGCAACTCATGACAATGGTGCAGGAAAGCCAGTGCAGGGCACCAGCTTTCATTTTTTTTCTGTTGGGGGGGAGGCTTTAGAATTACAGGGGGTGGTTTTTAATTACAGAACAAAGTACCCAGATGGAACAATTTTTCCAAAGAATGCAACAGTGCAATCTCAAGTAATGAACACAGAGCACAAGGCGTACCTAGATAAGAACAAAGCATATCCTGTTGAATGTTGGGTTCCTGATCCCACCAGAAATGAAAACACAAGATATTTTGGGACACTAACAGGAGGAGAAAATGTTCCTCCAGTTCTTCATATAACAAACACTGCCACAACAGTGCTGCTTGATGAATTTGGTGTTGGGCCACTTTGCAAAGGTGACAACTTGTATTTGTCAGCTGTTGATGTTTGTGGCATGTTTACTAACAGATCTGGTTCCCAGCAGTGGAGAGGACTGTCCAGATATTTTAAGGTTCAGCTAAGAAAAAGGAGGGTTAAAAACCCCTACCCAATTTCTTTCCTTCTTACTGATTTAATTAACAGAAGGACCCCTAGAGTTGATGGGCAGCCTATGTATGGCATGGATGCTCAAATAGAGGAGGTTAGAGTTTTTGAGGGGACAGAGGAACTCCCAGGGGACCCAGACATGATGAGATATGTTGACAGATATGGACAGTTGCAGACAAAGATGCTG
>BAC22774
ATGGCCCCAACAAAAAGAAAAGGAGAAAGGAAGGACCCCGTGCAAGTTCCAAAACTTCTTATAAGAGGAGGAGTAGAAGTTCTAGAAGTTAAAACTGGGGTTGACTCAATTACAGAGGTAGAATGCTTTTTAACTCCAGAAATGGGTGACCCAGATGAGCATCTTAGGGGTTTTAGTAAGTCAATTTCTATATCAGATACATTTGAAAGTGACTCCCCAAATAAGGACATGCTTCCTTGTTACAGTGTGGCCAGAATTCCACTACCCAATCTAAATGAGGATCTAACCTGTGGAAATATACTAATGTGGGAGGCTGTTACCTTAAAAACTGAGGTTATAGGGGTGACAACTTTGATGAATGTGCACTCTAATGGTCAAGCAGCTCATGACAATGGTGCAGGAAAGCCAGTGCAGGGCACCAGCTTTCATTTTTTTTCTGTTGGGGGGGAGGCTTTAGAATTACAGGGGGTGGTTTTTAATTACAGAACAAAGTACCCAGATGGAACAATTTTTCCAAAGAATGCAACAGTGCAATCTCAAGTAATGAACACAGAGCACAAGGCGTACCTAGATAAGAACAAAGCATATCCTGTTGAATGTTGGGTTCCTGATCCCACCAGAAATGAAAACACAAGATATTTTGGGACACTAACAGGAGGAGAAAATGTTCCTCCAGTTCTTCATATAACAAACACTGCCACAACAGTGCTGCTTGATGAATTTGGTGTTGGGCCTCTTTGCAAAGGTGACAACTTGTATTTGTCAGCTGTTGATGTTTGTGGAATGTTTACTAACAGATCTGGTTCCCAGCAGTGGAGAGGACTGTCCAGATATTTTAAGGTTCAGCTGAGAAAAAGGAGGGTTAAAAACCCCTACCCAATTTCTTTCCTTCTTACTGATTTGATTAACAGAAGGACCCCTAGAGTTGATGGACAGCCTATGTATGGTATGGATGCTCAGGTAGAGGAGGTTAGAGTTTTTGAGGGGACAGAGGAACTTCCAGGGGACCCAGACATGATGAGATATGTTGACAGATATGGACAGTTGCAAACAAAGATGCTG
>BAC81904
ATGGCCCCAACAAAAAGAAAAGGAGAAAGGAAGGACCCCGTGCAAGTTCCAAAACTTCTTATAAGAGGAGGAGTAGAAGTTCTAGAAGTTAAAACTGGGGTTGACTCAATTACAGAGGTAGAATGCTTTTTAACTCCAGAAATGGGTGACCCAGATGAGCATCTTAGGGGTTTTAGTAAGTCAATTTCTATATCAGATACATTTGAAAGTGACTCCCCAAATAAGGACATGCTTCCTTGTTACAGTGTGGCCAGAATTCCACTACCCAATCTAAATGAGGATCTAACCTGTGGAAATATACTAATGTGGGAGGCTGTGACCTTAAAAACTGAGGTTCTAGGGGTGACAACTTTGATGAATGTGCACTCTAATGGTCAAGCAACTCATGACAATGGTGCAGGAAAGCCAGTGCAGGGCACCAGCTTTCATTTTTTTTCTGTTGGGGGGGAGGCTTTAGAATTACAGGGGGTGGTTTTTAATTACAGAACAAAGTACCCAGATGGAACAATTTTTCCAAAGAATGCAACAGTGCAATCTCAAGTAATGAACACAGAGCACAAGGCGTACCTAGATAAGAACAAAGCATATCCTGTTGAATGTTGGGTTCCTGATCCCACCAGAAATGAAAACACAAGATATTTTGGGACACTAACAGGAGGAGAAAATGTTCCTCCAGTTCTTCATATAACAAACACTGCCACAACAGTGCTGCTTGATGAATTTGGTGTTGGGCCACTTTGCAAAGGTGACAACTTGTATTTGTCAGCTGTTGATGTTTGTGGAATGTTTACTAACAGATCTGGTTCCCAGCAGTGGAGAGGACTGTCCAGATATTTTAAGGTTCAGCTGAGAAAAAGGAGGGTTAAAAACCCCTACCCAATTTCTTTCCTTCTTACTGATTTGATTAATAGAAGGACCCCTAGAGTTGATGGGCAGCCTATGTATGGTATGGATGCTCAGGTAGAGGAGGTTAGAGTTTTTGAGGGGACAGAGGAACTTCCAGGGGACCCAGACATGATGAGATATGTTGACAGATATGGACAGTTGCAAACAAAGATGCTG
>BAD06138
ATGGCCCCAACAAAAAGAAAAGGAGAAAGGAAGGACCCCGTGCAAGTTCCAAAACTTCTTATAAGAGGAGGAGTAGAAGTTCTAGAAGTTAAAACTGGGGTTGACTCAATTACAGAGGTAGAATGCTTTTTGACTCCAGAAATGGGTGACCCAGATGAGCATCTTAGGGGTTTTAGTAAGTCAATTTCTATATCAGATACATTTGAAAGTGACTCCCCAAATAAGGACATGCTTCCTTGTTACAGTGTGGCCAGAATTCCACTACCCAATCTAAATGAGGATCTAACCTGTGGAAATATACTAATGTGGGAGGCTGTGACCTTAAAAACTGAGGTTATAGGGGTGACAACTTTGATGAATGTGCACTCTAATGGTCAAGCAACCCATGACAATGGTGCAGGAAAGCCAGTGCAGGGCACCAGCTTTCATTTTTTTTCTGTTGGGGGGGAGGCTTTAGAATTACAGGGGGTGGTTTTTAATTACAGAACTAAGTACCCAGATGGAACAATTTTTCCAAAGAATGCAACAGTGCAATCTCAAGTAATGAACACAGAGCACAAGGCGTACCTAGATAAGAACAAAGCATATCCTGTTGAATGTTGGGTTCCTGATCCCACCAGAAATGAAAACACAAGATATTTTGGGACACTAACAGGAGGAGAAAATGTTCCTCCAGTTCTTCATATAACAAACACTGCCACAACAGTGCTGCTTGATGAATTTGGTGTTGGGCCACTTTGCAAAGGTGACAACTTGTATTTGTCAGCTGTTGATGTTTGTGGCATGTTTACTAACAGATCTGGTTCCCAGCAGTGGAGAGGACTGTCCAGATATTTTAAGGTTCAGCTACGAAAAAGGAGGGTTAAAAACCCCTACCCAATTTCTTTTCTTCTTACTGATTTAATTAACAGAAGGACCCCTAGAGTTGATGGGCAGCCTATGTATGGCATGGATGCTCAGGTAGAGGAGGTTAGAGTTTTTGAGGGGACAGAGGAACTTCCAGGGGACCCAGACATGATGAGATATGTTGACAGATATGGACAGTTGCAGACAAAGATGCTG
>BAF40793
ATGGCCCCAACAAAAAGAAAAGGAGAAAGGAAGGACCCCGTGCAAGTTCCAAAACTTCTTATAAGAGGAGGAGTAGAAGTTCTAGAAGTTAAAACTGGGGTTGACTCAATTACAGAGGTAGAATGCTTTTTAACTCCAGAAATGGGTGACCCAGATGAGCATCTTAGGGGTTTTAGTAAGTCAATTTCTATATCAGATACATTTGAAAGTGACTCCCCAAATAAGGACATGCTTCCTTGTTACAGTGTGGCCAGAATTCCACTACCCAATCTAAATGAGGATCTAACCTGTGGAAATATACTAATGTGGGAGGCTGTGACCTTAAAAACTGAGGTTATAGGGGTGACAACTTTGATGAATGTGCACTCTAATGGTCAAGCAGCTCATGACAATGGTGCAGGAAAGCCAGTGCAGGGCACCAGCTTTCATTTTTTTTCTGTTGGGGGGGAGGCTTTAGAATTACAGGGGGTGGTTTTTAATTACAGAACAAAGTACCCAGATGGAACAATTTTTCCAAAGAATGCAACAGTGCAATCTCAAGTAATGAACACAGAGCACAAGGCGTACCTAGATAAGAACAAAGCATATCCTGTTGAATGTTGGGTTCCTGATCCCACCAGAAATGAAAACACAAGATATTTTGGGACACTAACAGGAGGAGAAAATGTTCCTCCAGTTCTTCATATAACAAACACTGCCACAACAGTGCTGCTTGATGAATTTGGTGTTGGGCCACTTTGCAAAGGTGACAACTTGTATTTGTCAGCTGTTGATGTTTGTGGCATGTTTACTAACAGATCTGGTTCCCAGCAGTGGAGAGGACTGTCCAGATATTTTAAGGTTCAGCTAAGAAAAAGGAGGGTTAAAAACCCCTACCCAATTTCTTTCCTTCTTACTGATTTAATTAACAGAAGGACCCCTAGAGTTGATGGGCAGCCTATGTATGGCATGGATGCTCAGGTAGAGGAGGTTAGAGTGTTTGAGGGGACAGAGGAACTTCCAGGGGACCCAGACATGATGAGATATGTTGACAGATATGGACAGTTGCAGACAAAGATGCTG
>AEC15471
ATGGCCCCAACAAAAAGAAAAGGAGAAAGGAAGGACCCCGTGCAAGTTCCAAAACTTCTTATAAGAGGAGGAGTAGAAGTTCTAGAAGTTAAAACTGGGGTTGACTCAATTACAGAGGTAGAATGCTTTTTAACTCCAGAAATGGGGGACCCAGATGAGCATCTTAGGGGTTTTAGTAAGCCAATTTCTATATCAGATACATTTGAAAGTGACTCCCCAAATAAGGACATGCTTCCTTGTTACAGTGTGGCCAGAATTCCACTACCCAATCTAAATGAGGATCTAACCTGTGGAAATATACTAATGTGGGAGGCTGTTACCTTAAAAACTGAGGTTATAGGGGTGACAACTTTGATGAATGTGCACTCTAATGGTCAAGCAGCTCATGACAATGGTGCAGGAAAGCCAGTGCAGGGCACCAGCTTTCATTTTTTTTCTGTTGGGGGGGAGGCTTTAGAATTACAGGGAGTGGTTTTTAATTACAGAACAAAGTACCCAGATGGAACAATTTTTCCAAAGAATGCAACAGTGCAATCTCAAGTAATGAACACAGAGCACAAGGCGTACCTAGATAAGAACAAAGCATATCCTGTTGAATGTTGGGTTCCTGATCCCACCAGAAATGAAAACACAAGATATTTTGGGACACTAACAGGAGGAGAAAATGTTCCTCCAGTTCTTCATATAACAAACACTGCCACAACAGTGCTGCTTGATGAATTTGGTGTTGGGCCACTTTGCAAAGGTGACAACTTGTATTTGTCAGCTGTTGATGTTTGTGGCATGTTTACTAACAGATCTGGTTCCCAGCAGTGGAGAGGACTGTCCAGATATTTTAAGGTTCAGCTAAGAAAAAGGAGGGTTAAAAACCCCTACCCAATTTCTTTCCTTCTTACTGATTTAATTAACAGAAGGACCCCTAGAGTTGATGGGCAGCCTATGTATGGCATGGATGCTCAGGTAGAGGAGGTTAGAGTTTTTGAGGGCACAGAGGAACTTCCAGGGGACCCAGACATGATGAGATATGTTGACAGATATGGACAGTTGCAGACAAAGATGCTG
>AAR02457
ATGGCCCCAACAAAAAGAAAAGGAGAAAGGAAGGACCCCGTGCAAGTTCCAAAACTTCTTATAAGAGGAGGAGTAGAAGTTCTAGAAGTTAAAACTGGGGTTGACTCAATCACAGAGGTAGAATGCTTTTTAACTCCAGAAATGGGTGACCCAGATGAGCATCTTAGGGGTTTTAGTAAGTCAATTTCTATATCAGATACATTTGAAAGTGACTCCCCAAATAAGGACATGCTTCCTTGTTACAGTGTGGCCAGAATTCCACTACCCAATCTAAATGAGGATCTTACCTGTGGAAATATACTAATGTGGGAGGCTGTAACCTTAAAAACTGAGGTCATAGGGGTGACAACTTTGATGAATGTGCACTCTAATGGTCAAGCAACTCATGACAATGGTGCAGCAAAGCCAGTGCAGGGCACCAGCTTTCATTTTTTTTCTGTTGGGGGGGAGGCTTTAGAATTACAGGGGGTGGTTTTTAATTACAGAACAACGTACCCAGATGGAACAATTTTTCCAAAGAATGCAACAGTGCAATCTCAAGTAATGAACACAGAGCACAAGGCGTACCTAGATAAGAACAAAGCATATCCTGTTGAATGTTGGGTTCCTGATCCCACCAGAAATGAAAACACAAGATATTTTGGGACACTAACAGGAGGAGAAAATGTTCCTCCAGTTCTTCATATAACAAACACTGCCACAACAGTGCTGCTTGATGAATTTGGTGTTGGGCCACTTTGCAAAGGTGACAACTTGTATTTGTCAGCTGTTGATGTTTGTGGCATGTTTACTAACAGATCTGGTTCCCAGCAGTGGAGAGGACTCTCCAGATATTTTAAGGTTCAGCTAAGAAAAAGGAGGGTTAAAAACCCCTACCCAATTTCTTTCCTTCTTACTGACTTAATTAACAGAAGGACCCCTAGAGTTGATGGGCAGCCTATGTATGGCATGGATGCTCAAATAGAGGAGGTTAGAGTTTTTGAGGGGACAGAGCAACTTCCAGGGGACCCAGATATGATGAGATATGTTGACAGATATGGACAGTTGCAGACAAAAATGCTG
>BAC03017
ATGGCCCCAACAAAAAGAAAAGGAGAAAGGAAGGACCCCGTGCAAGTTCCAAAACTTCTTATAAGAGGAGGAGTAGAAGTTCTAGAAGTTAAAACTGGGGTTGACTCAATTACAGAGGTAGAATGCTTTTTAACTCCAGAAATGGGTGACCCAGATGAGCATCTTAGGGGTTTTAGTAAGTCAATTTCTATATCAGATACATTTGAAAGTGACTCCCCAAATAAGGACATGCTTCCTTGTTACAGTGTGGCCAGAATTCCACTACCCAATCTAAATGAGGATCTAACTTGTGGAAATATACTAATGTGGGAGGCTGTGACCTTAAAAACTGAGGTTTTAGGGGTGACAACTTTGATGAATGTGCACTCTAATGGTCAAGCAACTCATGACAATGGTGCAGGAAAGCCAGTGCAGGGCACCAGCTTTCATTTTTTTTCTGTTGGGGGGGAGGCTTTAGAATTACAGGGGGTGGTTTTTAATTACAGAACAAAGTACCCAGATGGAACAATTTTTCCAAAGAATGCAACAGTGCAATCTCAAGTAATGAACACAGAGCACAAGGCGTACCTTGATAAGAACAAAGCATATCCTGTTGAATGTTGGGTTCCTGATCCCACCAGAAATGAAAACACAAGATATTTTGGGACACTAACAGGAGGAGAAAATGTTCCTCCAGTTCTTCATATAACAAACACTGCCACAACAGTGCTGCTTGATGAATTTGGTGTTGGGCCACTTTGCAAAGGTGACAACTTGTATTTGTCAGCTGTTGATGTTTGTGGCATGTTTACTAACAGATCTGGTTCCCAGCAGTGGAGAGGACTGTCCAGATATTTTAAGGTTCAGCTAAGAAAAAGGAGGGTTAAAAACCCCTACCCAATTTCTTTCCTTCTTACTGATTTAATTAACAGAAGGACCCCTAGAGTTGATGGGCAGCCTATGTATGGCATGGATGCTCAGATAGAGGAGGTTAGAGTTTTTGAGGGGACAGAGGAACTCCCAGGGGACCCAGACATGATGAGATATGTTGACAGATATGGACAGTTGCAGACAAAGATGCTG
>BAF40799
ATGGCCCCAACAAAAAGAAAAGGAGAAAGGAAGGACCCCGTGCAAGTTCCAAAACTTCTTATAAGAGGAGGAGTAGAAGTTCTAGAAGTTAAAACTGGGGTTGACTCAATTACAGAGGTAGAATGCTTTTTAACTCCAGAAATGGGTGACCCAGATGAGCATCTTAGGGGTTTTAGTAAGTCAATTTCTATATCAGATACATTTGAAAGTGACTCCCCAAATAAGGACATGCTTCCTTGTTACAGTGTGGCCAGAATTCCACTACCCAATCTAAATGAGGATCTAACCTGTGGAAATATACTAATGTGGGAGGCTGTGACCTTAAAAACTGAGGTTATAGGGGTGACAACTTTGATGAATGTGCACTCTAATGGTCAAGCAGCTCATGACAATGGTGCAGGAAAGCCAGTGCAGGGCACCAGCTTTCATTTTTTTTCTGTTGGGGGGGAGGCTTTAGAATTACAGGGGGTGGTTTTTAATTACAGAACAAAGTACCCAGATGGAACAATTTTTCCAAAGAATGCAACAGTGCAATCTCAAGTAATGAACACAGAGCACAAGGCGTACCTAGATAAGAACAAAGCATATCCTGTTGAATGTTGGGTTCCTGATCCCACCAGAAATGAAAACACAAGATATTTTGGGACACTAACAGGAGGAGAAAATGTTCCTCCAGTTCTTCATATAACAAACACTGCCACAACAGTGCTGCTTGATGAATTTGGTGTTGGGCCACTTTGCAAAGGTGACAACTTGTATTTGTCAGCTGTTGATGTTTGTGGCATGTTTACTAACAGATCTGGTTCCCAGCAGTGGAGAGGACTGTCCAGATATTTTAAGGTTCAGCTAAGAAAAAGGAGGGTTAAAAACCCCTACCCAATTTCTTTCCTTCTTACTGATTTAATTAACAGAAGGACCCCTAGAGTTGATGGGCAGCCTATGTATGGCATGGATGCTCAGGTAGAGGAGGTTAGAGTGTTTGAGGGGACAGAGGAACTTCCAGGGGACCCAGACATGATGAGATATGTTGACAGATATGGACAGTTGCAGACAAAGATGCTG
>BAC03011
ATGGCCCCAACAAAAAGAAAAGGAGAAAGGAAGGACCCCGTGCAAGTTCCAAAACTTCTTATAAGAGGAGGAGTAGAAGTTCTAGAAGTTAAAACTGGGGTTGACTCAATTACAGAGGTAGAATGCTTTTTAACTCCAGAAATGGGTGACCCAGATGAGCATCTTAGGGGTTTTAGTAAGTCAATTTCTATATCAGATACATTTGAAAGTGACTCCCCAAATAAGGACATGCTTCCTTGTTACAGTGTGGCCAGAATTCCACTACCCAATCTAAATGAGGATCTAACTTGTGGAAATATACTAATGTGGGAGGCTGTGACCTTAAAAACTGAGGTTTTAGGGGTGACAACTTTGATGAATGTGCACTCTAATGGTCAAGCAACTCATGACAATGGTGCAGGAAAGCCAGTGCAGGGCACCAGCTTTCATTTTTTTTCTGTTGGGGGGGAGGCTTTAGAATTACAGGGGGTGGTTTTTAATTACAGAACAAAGTACCCAGATGGAACAATTTTTCCAAAGAATGCAACAGTGCAATCTCAAGTAATGAACACAGAGCACAAGGCGTACCTAGATAAGAACAAAGCATATCCTGTTGAATGTTGGGTTCCTGATCCCACCAGAAATGAAAACACAAGATATTTTGGGACACTAACAGGAGGAGAAAATGTTCCTCCAGTTCTTCATATAACAAACACTGCCACAACAGTGCTGCTTGATGAATTTGGTGTTGGGCCACTTTGCAAAGGTGACAACTTGTATTTGTCAGCTGTTGATGTTTGTGGCATGTTTACTAACAGATCTGGTTCCCAGCAGTGGAGAGGACTGTCCAGATATTTTAAGGTTCAGCTAAGAAAAAGGAGGGTTAAAAACCCCTACCCAATTTCTTTCCTCCTTACTGATTTAATTAACAGAAGGACCCCTAGAGTTGATGGGCAGCCTATGTATGGCATGGATGCTCAGATAGAGGAGGTTAGAGTTTTTGAGGGGACAGAGGAACTCCCAGGGGACCCAGACATGATGAGATATGTTGACAGATATGGACAGTTGCAGACAAAGATGCTG
>BAD06132
ATGGCCCCAACAAAAAGAAAAGGAGAAAGGAAGGACCCCGTGCAAGTTCCAAAACTTCTTATAAGAGGAGGAGTAGAAGTTCTAGAAGTTAAAACTGGGGTTGACTCAATTACAGAGGTAGAATGCTTTTTGACTCCAGAAATGGGTGACCCAGATGAGCATCTTAGGGGTTTTAGTAAGTCAATTTCTATATCAGATACATTTGAAAGTGACTCCCCAAATAAGGACATGCTTCCTTGTTACAGTGTGGCCAGAATTCCACTACCCAATCTAAATGAGGATCTAACCTGTGGAAATATACTAATGTGGGAGGCTGTGACCTTAAAAACTGAGGTTATAGGGGTGACAACTTTGATGAATGTGCACTCTAATGGTCAAGCAACCCATGACAATGGTGCAGGAAAGCCAGTGCAGGGCACCAGCTTTCATTTTTTTTCTGTTGGGGGGGAGGCTTTAGAATTACAGGGGGTGGTTTTTAATTACAGAACTAAGTACCCAGATGGAACAATTTTTCCAAAGAATGCAACAGTGCAATCTCAAGTAATGAACACAGAGCACAAGGCGTACCTAGATAAGAACAAAGCATATCCTGTTGAATGTTGGGTTCCTGATCCCACCAGAAATGAAAACACAAGATATTTTGGGACACTAACAGGAGGAGAAAATGTTCCTCCAGTTCTTCATATAACAAACACTGCCACAACAGTGCTGCTTGATGAATTTGGTGTTGGGCCACTTTGCAAAGGTGACAACTTGTATTTGTCAGCTGTTGATGTTTGTGGCATGTTTACTAACAGATCTGGTTCCCAGCAGTGGAGAGGACTGTCCAGATATTTTAAGGTGCAGCTAAGAAAAAGGAGGGTTAAAAACCCCTACCCAATTTCTTTCCTTCTTACTGATTTAATTAACAGAAGGACCCCTAGAGTTGATGGGCAGCCTATGTATGGCATGGATGCTCAGGTAGAGGAGGTTAGAGTTTTTGAGGGGACAGAGGAACTTCCAGGGGACCCAGACATGATGAGATATGTTGACAGATATGGACAGTTGCAGACAAAGATGCTG
>BAH36828
ATGGCCCCAACAAAAAGAAAAGGAGAAAGGAAGGACCCCGTGCAAGTTCCAAAACTTCTTATAAGAGGAGGAGTAGAAGTTCTAGAAGTTAAAACTGGGGTTGACTCAATTACAGAGGTAGAATGCTTTTTAACTCCAGAAATGGGTGACCCAGATGAGCATCTTAGGGGTTTTAGTAAGTCAATTTCTATATCAGATACATTTGAAAGTGACTCCCCAAATAAGGACATGCTTCCTTGTTACAGTGTGGCCAGAATTCCACTACCCAATCTAAATGAGGATCTAACCTGTGGAAATATACTAATGTGGGAGGCTGTGACCTTAAAAACTGAGGTTTTAGGGGTGACAACTTTGATGAATGTGCATTCTAATGGTCAAGCAACTCATGACAATGGTGCAGGAAAGCCAGTGCAGGGCACCAGCTTTCATTTTTTTTCTGTTGGGGGGGAGGCTTTAGAATTACAGGGGGTGGTTTTTAATTACAGAACAAAGTACCCAGATGGAACAATTTTTCCAAAGAATGCAACAGTGCAATCTCAAGTAATGAACACAGAGCACAAGGCGTACCTAGATAAGAACAAAGCATATCCTGTTGAATGTTGGGTTCCTGATCCCACCAGAAATGAAAACACAAGATATTTTGGGACACTAACAGGAGGAGAAAATGTTCCTCCAGTTCTTCATATAACAAACACTGCCACAACAGTGCTGCTTGATGAATTTGGTGTTGGGCCACTTTGCAAAGGTGACAACTTGTATTTGTCAGCTGTTGATGTTTGTGGCATGTTTACTAACAGATCTGGTTCCCAGCAGTGGAGAGGACTGTCCAGATATTTTAAGGTTCAGCTAAGAAAAAGGAGGGTTAAAAACCCCTACCCAATTTCTTTCCTTCTTACTGATTTAATTAACAGAAGGACCCCTAGAGTTGATGGGCAGCCTATGTATGGCATGGATGCTCAGATAGAGGAGGTTAGAGTTTTTGAGGGGACAGAGGAACTTCCAGGGGACCCAGACATGATGAGATATGTTGACAGATATGGACAATTGCAGACAAAGATGCTG
>AEC15741
ATGGCCCCAACAAAAAGAAAAGGAGAAAGGAAGGACCCCGTGCAAGTTCCAAAACTTCTTATAAGAGGAGGAGTAGAAGTTCTAGAAGTTAAAACTGGGGTTGACTCAATTACAGAGGTAGAATGCTTTTTAACTCCAGAAATGGGTGACCCAGATGAGCATTTTAGGGGTTTTAGTAAGTCAATATCTATATCAGATACATTTGAAAGTGACTCCCCAAATAGGGACATGCTTCCTTGTTACAGTGTGGCCAGAATTCCACTACCCAATCTAAATGAGGATCTAACCTGTGGAAATATACTCATGTGGGAGGCTGTGACCTTAAAAACTGAGGTTATAGGCGTGACAAGTTTGATGAATGTGCACTCTAATGGGCAAGCAACTCATGACAATGGTGCAGGGAAGCCAGTGCAGGGCACCAGCTTTCATTTTTTTTCTGTTGGGGGGGAGGCTTTAGAATTACAGGGGGTGCTTTTTAATTACAGAACAAAGTACCCAGATGGAACAATTTTTCCAAAGAATGCCACAGTGCAATCTCAAGTCATGAACACAGAGCACAAGGCGTACCTAGATAAGAACAAAGCATATCCTGTTGAATGTTGGGTTCCTGATCCCACCAGAAATGAAAACACAAGATATTTTGGGACACTAACAGGAGGAGAAAATGTTCCTCCAGTTCTTCATATAACAAACACTGCCACAACAGTGTTGCTTGATGAATTTGGTGTTGGGCCACTTTGCAAAGGTGACAACTTATACTTGTCAGCTGTTGATGTCTGTGGCATGTTTACAAACAGGTCTGGTTCCCAGCAGTGGAGAGGACTCTCCAGATATTTCAAGGTTCAGCTAAGGAAAAGGAGGGTTAAAAACCCCTACCCAATTTCTTTCCTTCTTACTGATTTAATTAACAGAAGGACTCCTAGAGTTGATGGGCAGCCTATGTATGGCATGGATGCTCAAGTAGAGGAGGTTAGAGTTTTTGAGGGAACAGAGGAGCTTCCAGGGGACCCAGACATGATGAGATACGTTGACAAATATGGACAGTTGCAGACAAAAATGCTG
>AEC15747
ATGGCCCCAACAAAAAGAAAAGGAGAAAGGAAGGACCCCGTGCAAGTTCCAAAACTTCTTATAAGAGGAGGAGTAGAAGTTCTAGAAGTTAAAACTGGGGTTGACTCAATTACAGAGGTAGAATGCTTTTTAACTCCAGAAATGGGTGACCCAGATGAGCATTTTAGGGGTTTTAGTAAGTCAATATCTATATCAGATACATTTGAAAGTGACTCCCCAAATAGGGACATGCTTCCTTGTTACAGTGTGGCCAGAATTCCACTACCCAATCTAAATGAGGATCTAACCTGTGGAAATATACTCATGTGGGAGGCTGTGACCTTAAAAACTGAGGTTATAGGCGTGACAAGTTTGATGAATGTGCACTCTAATGGGCAAGCAACTCATGACAATGGTGCAGGGAAGCCAGTGCAGGGCACCAGCTTTCATTTTTTTTCTGTTGGGGGGGAGGCTTTAGAATTACAGGGGGTGCTTTTTAATTACAGAACAAAGTACCCAGATGGAACAATTTTTCCAAAGAATGCCACAGTGCAATCTCAAGTCATGAACACAGAGCACAAGGCGTACCTAGATAAGAACAAAGCATATCCTGTTGAATGTTGGGTTCCTGATCCCACCAGAAATGAAAACACAAGATATTTTGGGACACTAACAGGAGGAGAAAATGTTCCTCCAGTTCTTCATATAACAAACACTGCCACAACAGTGTTGCTTGATGAATTTGGTGTTGGGCCACTTTGCAAAGGTGACAACTTATACTTGTCAGCTGTTGATGTCTGTGGCATGTTTACAAACAGGTCTGGTTCCCAGCAGTGGAGAGGACTCTCCAGATATTTCAAGGTTCAGCTAAGGAAAAGGAGGGTTAAAAACCCCTACCCAATTTCTTTCCTTCTTACTGATTTAATTAACAGAAGGACTCCTAGAGTTGATGGGCAGCCTATGTATGGCATGGATGCTCAAGTAGAGGAGGTTAGAGTTTTTGAGGGAACAGAGGAGCTTCCAGGGGACCCAGACATGATGAGATACGTTGACAAATATGGACAGTTGCAGACAAAAATGCTG
>AAB84311
ATGGCCCCAACAAAAAGAAAAGGAGAAAGGAAGGACCCCGTGCAAGTTCCAAAACTTCTTATAAGAGGAGGAGTAGAAGTTCTAGAAGTTAAAACTGGGGTTGACTCAATTACAGAGGTAGAATGCTTTTTAACTCCAGAAATGGGTGACCCAGATGAGCATCTTAGGGGTTTTAGTAAGTCAATTTCTATATCAGATACATTTGAAAGTGACTCCCCAAATAAGGACATGCTTCCTTGTTACAGTGTGGCCAGAATTCCACTACCCAATCTAAATGAGGATCTAACCTGTGGAAATATACTAATGTGGGAGGCTGTGACCTTAAAGACTGAGGTTTTAGGGGTGACAACTTTGATGAATGTGCACTCTAATGGTCAAGCAACTCATGACAATGGTGCAGGAAAGCCAGTGCAGGGCACCAGCTTTCATTTTTTTTCTGTTGGGGGGGAGGCTTTAGAATTACAGGGGGTGGTTTTTAATTACAGAACAAAGTACCCAGATGGAACAATTTTTCCAAAGAATGCAACAGTGCAATCTCAAGTAATGAACACAGAGCACAAGGCGTACCTAGATAAGAACAAAGCATATCCTGTTGAATGTTGGGTTCCTGATCCCACCAGAAATGAAAACACAAGATATTTTGGGACACTAACAGGAGGAGAAAATGTTCCTCCAGTTCTTCATATAACAAACACTGCCACAACAGTGCTGCTTGATGAATTTGGTGTTGGGCCACTTTGCAAAGGTGACAACTTGTATTTGTCAGCTGTTGATGTTTGTGGCATGTTTACTAACAGATCTGGTTCCCAGCAGTGGAGAGGACTGTCCAGATATTTTAAGGTTCAGCTAAGAAAAAGGAGGGTTAAAAACCCCTACCCAATTTCTTTCCTTCTTACTGATTTAATTAACAGAAGGACCCCTAAAGTTGATGGGCAGCCTATGTATGGCATGGATGCTCAAATAGAGGAGGTTAGAGTTTTTGAGGGGACAGAGGAACTCCCAGGGGACCCAGACATGATGAGATATGTTGACAGATATGGACAGTTGCAGACAAAAATGCTG
>AEC15663
ATGGCCCCAACAAAAAGAAAAGGAGAAAGGAAGGACCCCGTGCAAGTTCCAAAACTTCTTATAAGAGGAGGAGTAGAAGTTCTAGAAGTTAAAACTGGGGTTGACTCAATTACAGAGGTAGAATGCTTTTTAACTCCAGAAATGGGTGACCCAGATGAGCATTTTAGGGGTTTTAGTAAGTCAATATCTATATCAGATACATTTGAAAGTGACTCCCCAAATAGGGACATGCTTCCTTGTTACAGTGTGGCCAGAATTCCACTACCCAATCTAAATGAGGATCTAACCTGTGGAAATATACTCATGTGGGAGGCTGTGACCTTAAAAACTGAGGTTATAGGCGTGACAAGTTTGATGAATGTGCACTCTAATGGGCAAGCAACTCATGACAATGGTGCAGGGAAGCCAGTGCAGGGCACCAGCTTTCATTTTTTTTCTGTTGGGGGGGAGGCTTTAGAATTACAGGGGGTGCTTTTTAATTACAGAACAAAGTACCCAGATGGAACAATTTTTCCAAAGAATGCCACAGTGCAATCTCAAGTCATGAACACAGAGCACAAGGCGTACCTAGATAAGAACAAAGCATATCCTGTTGAATGTTGGGTTCCTGATCCCACCAGAAATGAAAACACAAGATATTTTGGGACACTAACAGGAGGAGAAAATGTTCCTCCAGTTCTTCATATAACAAACACTGCCACAACAGTGTTGCTTGATGAATTTGGTGTTGGGCCACTTTGCAAAGGTGACAACTTATACTTGTCAGCTGTTGATGTCTGTGGCATGTTTACAAACAGGTCTGGTTCCCAGCAGTGGAGAGGACTCTCCAGATATTTCAAGGTTCAGCTAAGGAAAAGGAGGGTTAAAAACCCCTACCCAATTTCTTTCCTTCTTACTGATTTAATTAACAGAAGGACTCCTAGAGTTGATGGGCAGCCTATGTATGGCATGGATGCTCAAGTAGAGGAGGTTAGAGTTTTTGAGGGAACAGAGGAGCTTCCAGGGGACCCAGACATGATGAGATACGTTGACAAATATGGACAGTTGCAGACAAAAATGCTG
>BAB93044
ATGGCCCCAACAAAAAGAAAAGGAGAAAGGAAGGACCCCGTGCAAGTTCCAAAACTTCTTATAAGAGGAGGAGTAGAAGTTCTAGAAGTTAAAAGTGGGGTTGACTCAATTACAGAGGTAGAATGCTTTTTAACTCCAGAAATGGGTGACCCAGATGAGCATCTTAGGGGTTTTAGTAAGTCAATATCTATATCAGATACATTTGAAAGTGACTCCCCAAGTAAGGACATGCTTCCTTGTTACAGTGTGGCCAGAATTCCACTACCCAATCTAAATGAGGATCTAACCTGTGGAAATATACTCATGTGGGAGGCTGTGACCTTAAAAACTGAGGTTATAGGGGTGACAAGTTTGATGAATGTGCACTCTAATGGTCAAGCAGCTCATGACAATGGTGCAGGGAAGCCAGTGCAGGGCACCAGCTTTCATTTTTTTTCTGTTGGGGGGGAGGCTTTAGAATTACAGGGGGTGGTTTTTAATTACAGAACAAAGTACCCAGATGGAACAATTTTTCCAAAGAATGCCACAGTGCAATCTCAAGTCATGAACACAGAGCACAAGGCGTACCTAGATAAGAACAAAGCATATCCTGTTGAATGTTGGGTTCCTGATCCCACCAGAAATGAAAACACAAGATATTTTGGGACACTAACAGGAGGAGAAAATGTTCCTCCAGTTCTTCATATAACAAACACTGCCACAACAGTGTTGCTTGATGAATTTGGTGTTGGGCCACTTTGCAAAGGTGACAACTTATACTTGTCAGCTGTTGATGTCTGTGGCATGTTTACTAACAGGTCTGGTTCCCAGCAGTGGAGAGGACTCTCCAGATATTTTAAGGTTCAGCTAAGGAAAAGGAGGGTTAAAAACCCCTACCCAATTTCTTTCCTTCTTACTGATTTAATTAACAGAAGGACTCCTAGAGTTGATGGGCAGCCTATGTATGGCATGGATGCTCAAGTAGAGGAGGTTAGAGTTTTTGAGGGAACAGAGGAGCTTCCAGGGGACCCAGACATGATGAGATATGTTGACAGATATGGACAGTTGCAGACAAAAATGCTG
>AAK97952
ATGGCCCCAACAAAAAGAAAAGGAGAAAGGAAGGACCCCGTGCAAGTTCCAAAACTTCTTATAAGAGGAGGAGTAGAAGTTCTAGAAGTTAAAACTGGGGTTGACTCAATTACAGAGGTAGAATGTTTTTTAACTCCAGAAATGGGTGACCCAGATGAGCATCTTAGGGGTTTTAGTAAGTCAATTTCTATATCAGATACATTTGAAAGTGACTCCCCAAATAAGGACATGCTTCCTTGTTACAGTGTGGCCAGAATTCCACTACCCAATCTAAATGAGGATCTAACCTGTGGAAATATACTAATGTGGGAGGCTGTGACCTTAAAAACTGAGGTTATAGGGGTAACAACTTTGATGAATGTGCACTCTAATGGTCAAGCAACTCATGACAATGGTGCAGGAAAGCCAGTGCAGGGCACCAGCTTTCATTTTTTTTCTGTTGGGGGGGAGGCTTTAGAATTACAGGGGGTGGTTTTTAACTACAGAACAAAGTACCCAGATGGAACAATTTTTCCAAAGAATGCAACAGTGCAATCTCAAGTAATGAACACAGAGCACAAGGCGTACCTAGATAAGAACAAAGCATATCCTGTTGAATGTTGGGTTCCTGATCCCACCAGAAATGAAAACACAAGATATTTTGGGACACTAACAGGAGGAGAAAATGTTCCTCCAGTTCTTCATATAACAAACACTGCCACAACAGTGCTGCTTGATGAATTTGGTGTTGGGCCACTTTGCAAAGGTGACAACTTGTATTTGTCAGCTGTGGATGTTTGTGGCATGTTTACTAACAGATCTGGTTCCCAGCAGTGGAGAGGACTGTCCAGATATTTTAAGGTTCAGCTAAGAAAAAGGAGGGTTAAAAACCCCTACCCAATCTCTTTCCTTCTTACTGATTTAATTAACAGAAGGACCCCTAGAGTTGATGGGCAGCCTATGTATGGCATGGATGCTCAGGTAGAGGAGGTTAGAGTTTTTGAGGGGACAGAGGAACTTCCAGGGGACCCAGACATGATGAGATATGTTGACAGATATGGACAGTTGCAGACAAAGATGCTG
>AAK97958
ATGGCCCCAACAAAAAGAAAAGGAGAAAGGAAGGACCCCGTGCAAGTTCCAAAACTTCTTATAAGAGGAGGAGTAGAAGTTCTAGAAGTTAAAACTGGGGTTGACTCAATTACAGAGGTAGAATGTTTTTTAACTCCAGAAATGGGTGACCCAGATGAGCATCTTAGGGGTTTTAGTAAGTCAATTTCTATATCAGATACATTTGAAAGTGACTCCCCAAATAAGGACATGCTTCCTTGTTACAGTGTGGCCAGAATTCCACTACCCAATCTAAATGAGGATCTAACCTGTGGAAATATACTAATGTGGGAGGCTGTGACCTTAAAAACTGAGGTTATAGGGGTAACAACTTTGATGAATGTGCACTCTAATGGTCAAGCAACTCATGACAATGGTGCAGGAAAGCCAGTGCAGGGCACCAGCTTTCATTTTTTTTCTGTTGGGGGGGAGGCTTTAGAATTACAGGGGGTGGTTTTTAACTACAGAACAAAGTACCCAGATGGAACAATTTTTCCAAAGAATGCAACAGTGCAATCTCAAGTAATGAACACAGAGCACAAGGCGTACCTAGATAAGAACAAAGCATATCCTGTTGAATGTTGGGTTCCTGATCCCACCAGAAATGAAAACACAAGATATTTTGGGACACTAACAGGAGGAGAAAATGTTCCTCCAGTTCTTCATATAACAAACACTGCCACAACAGTGCTGCTTGATGAATTTGGTGTTGGGCCACTTTGCAAAGGTGACAACTTGTATTTGTCAGCTGTGGATGTTTGTGGCATGTTTACTAACAGATCTGGTTCCCAGCAGTGGAGAGGACTGTCCAGATATTTTAAGGTTCAGCTAAGAAAAAGGAGGGTTAAAAACCCCTACCCAATTTCTTTCCTTCTTACTGATTTGATTAACAGAAGGACCCCTAGAGTTGATGGGCAGCCTATGTATGGCATGGATGCTCAGGTAGAGGAGGTTAGAGTTTTTGAGGGGACAGAGGAACTTCCAGGGGACCCAGACATGATGAGATATGTTGACAGATATGGACAGTTGCAGACAAAGATGCTG
>BAF40775
ATGGCCCCAACAAAAAGAAAAGGAGAAAGGAAGGACCCCGTGCAAGTTCCAAAACTTCTTATAAGAGGAGGAGTAGAAGTGCTAGAAGTTAAAACTGGGGTTGACTCAATTACAGAGGTAGAATGCTTTTTAACTCCAGAAATGGGTGACCCAGATGAGCATCTTAGGGGTTTTAGTAAGTCAATTTCTATATCAGATACATTTGAAAGTGACTCCCCAAATAAGGACATGCTTCCTTGTTACAGTGTGGCCAGAATTCCACTGCCCAATCTAAATGAGGATCTGACCTGTGGAAATATACTAATGTGGGAGGCTGTTACCTTAAAAACTGAGGTTATAGGGGTGACAACTTTGATGAATGTGCACTCTAATGGTCAAGCAACTCATGACAATGGTGCAGGAAAGCCAGTGCAGGGCACCAGCTTTCATTTTTTTTCTGTTGGGGGGGAGGCTTTAGAATTACAGGGGGTGGTTTTTAATTACAGAACAAAGTACCCAGATGGAACAATTTTTCCAAAGAATGCAACAGTGCAATCTCAAGTAATGAACACAGAGCACAAGGCGTACCTAGATAAGAACAAGGCATATCCTGTTGAATGTTGGGTTCCTGATCCCACCAGAAATGAAAACACAAGATATTTTGGGACACTAACAGGAGGAGAAAATGTTCCTCCAGTTCTTCATATAACAAACACTGCCACAACAGTGCTGCTTGATGAATTTGGTGTTGGGCCACTTTGCAAAGGTGACAACTTGTATTTGTCAGCTGTTGATGTTTGTGGCATGTTTACTAACAGATCTGGTTCCCAGCAGTGGAGAGGACTGTCCAGATATTTTAAGGTTCAGCTAAGAAAAAGGAGGGTTAAAAACCCCTACCCAATTTCTTTCCTTCTTACTGATTTAATTAACAGAAGGACCCCTAGAGTTGATGGGCAGCCTATGTATGGCATGGATGCTCAGGTAGAGGAGGTTAGAGTTTTTGAGGGGACAGAGGAACTTCCAGGGGACCCAGACATGATGAGATATGTTGACAGATATGGACAGTTGCAGACAAAGATGCTG
>BAC02963
ATGGCCCCAACAAAAAGAAAAGGAGAAAGGAAGGACCCCGTGCAAGTTCCAAAACTTCTTATAAGAGGAGGAGTAGAAGTTCTAGAAGTTAAAACTGGGGTTGACTCAATTACAGAGGTAGAATGCTTTTTAACTCCAGAAATGGGTGACCCAGATGAGCATCTTAGGGGTTTTAGTAAGTCAATTTCAATATCAGATACATTTGAAAGTGACTCCCCAAATAAGGACATGCTTCCTTGTTACAGTGTGGCTAGAATTCCACTACCCAATCTAAATGAGGATCTAACTTGTGGAAATATACTAATGTGGGAGGCTGTGACCTTAAAAACTGAGGTTTTAGGGGTGACAACTTTGATGAATGTGCACTCTAATGGTCAAGCAACTCATGACAATGGTGCAGGAAAGCCAGTGCAGGGCACCAGCTTTCATTTTTTTTCTGTTGGGGGGGAGGCTTTAGAATTACAGGGGGTGGTTTTTAATTACAGAACAAAGTACCCAGATGGAACAATTTTTCCAAAGAATGCAACAGTGCAATCTCAAGTAATGAACACAGAGCACAAGGCGTACCTAGATAAGAACAAAGCATATCCTGTTGAATGTTGGGTTCCTGATCCCACCAGAAATGAAAACACAAGATATTTTGGGACACTAACAGGAGGAGAAAATGTTCCTCCAGTTCTTCATATAACAAACACTGCCACAACAGTGCTGCTTGATGAATTTGGTGTTGGGCCACTTTGCAAAGGTGACAACTTGTATTTGTCAGCTGTTGATGTTTGTGGCATGTTTACTAACAGATCTGGTTCCCAGCAGTGGAGAGGACTGTCCAGATATTTTAAGGTTCAGCTAAGAAAGAGGAGGGTTAAAAACCCCTACCCAATTTCTTTCCTTCTTACTGATTTAATTAACAGAAGGACCCCTAGAGTTGATGGGCAGCCTATGTATGGCATGGATGCTCAGATAGAGGAGGTTAGAGTTTTTGAGGGCACAGAGGAACTCCCAGGGGACCCAGACATGATGAGATATGTTGACAGATATGGACAGTTGCAGACAAAGATGCTG
>AEC15399
ATGGCCCCAACAAAAAGAAAAGGAGAAAGGAAGGACCCCGTGCAAGTTCCAAAACTTCTTATAAGAGGAGGAGTAGAAGTTCTAGAAGTTAAAACTGGGGTTGACTCAATTACAGAGGTAGAATGCTTTTTAACTCCAGAAATGGGTGACCCAGATGAGCATCTTAGGGGTTTTAGTAAGTCAATATCTATATCAGATACATTTGAAAGTGACTCCCCAAATAAGGACATGCTTCCTTGTTACAGTGTGGCCAGAATTCCACTACCCAATCTAAATGAGGATCTAACCTGTGGAAATATACTCATGTGGGAGGCTGTGACCTTAAAAACTGAGGTTATAGGGGTGACAAGTTTGATGAATGTGCACTCTAATGGGCAAGCAACTCATGACAATGGTGCAGGGAAGCCAGTGCAGGGCACCAGCTTTCATTTTTTTTCTGTTGGGGGGGAGGCTTTAGAATTACAGGGGGTGCTTTTTAATTACAGAACAAAGTACCCAGATGGAACAATTTTTCCAAAGAATGCCACAGTGCAATCTCAAGTCATGAACACAGAGCACAAGGCGTACCTAGATAAGAACAAAGCATATCCTGTTGAATGTTGGGTTCCTGATCCCACCAGAAATGAAAACACAAGATATTTTGGGACACTAACAGGAGGAGAAAATGTTCCTCCAGTTCTTCATATAACAAACACTGCCACAACAGTGTTGCTTGATGAATTTGGTGTTGGGCCACTTTGCAAAGGTGACAACTTATACTTGTCAGCTGTTGATGTCTGTGGCATGTTTACTAACAGGTTAGGTTCCCAGCAGTGGAGAGGACTCTCCAGATATTTTAAGGTTCAGCTAAGGAAAAGGAGGGTTAAAAACCCCTACCCAATTTCTTTCCTTCTTACTGATCTAATTAACAGAAGGACTCCTAGAGTTGATGGGCAGCCTATGTATGGCATGGATGCTCAAGTAGAGGAGGTTAGAGTTTTTGAGGGAACAGAGGAGCTTCCAGGGGACCCAGACATGATGAGATATGTTGACAAATATGGACAGTTGCAGACAAAAATGCTG
>AAR89259
ATGGCCCCAACAAAAAGAAAAGGAGAAAGGAAGGACCCCGTGCAAGTTCCAAAACTTCTTATAAGAGGAGGAGTAGAAGTTCTAGAAGTTAAAACTGGGGTTGACTCAATTACAGAGGTAGAATGCTTTTTAACTCCAGAAATGGGTGACCCAGATGAGCATCTTAGGGGTTTTAGTAAGTCAATTTCTATATCAGATACATTTGAAAGTGACTCCCCAAATAAGGACATGCTTCCTTGTTACAGTGTGGCCAGAATTCCACTACCCAATCTAAATGAGGATCTTACTTGTGGAAATATACTAATGTGGGAGGCTGTGACCTTAAAAACTGAGGTTATAGGGGTGACAACTTTGATGAATGTGCACTCTAATGGTCAAGCAACTCATGACAATGGTGCAGGGAAGCCAGTGCAGGGCACCAGCTTTCATTTTTTTTCTGTTGGGGGGGAGGCTTTAGAATTACAGGGGGTGGTTTTTAATTACAGAACAACGTACCCAGATGGAACAATTTTTCCAAAGAATGCAACAGTGCAATCTCAAGTAATGAACACAGAGCACAAGGCGTACCTAGATAAGAACAAAGCATATCCTGTTGAATGTTGGGTTCCTGATCCCACCAGAAATGAAAACACAAGATATTTTGGGACACTAACAGGAGGAGAAAATGTTCCTCCAGTTCTTCATATAACAAACACTGCCACAACAGTGCTGCTTGATGAATTTGGTGTTGGACCACTTTGCAAAGGTGACAACTTGTATTTGTCAGCTGTTGATGTTTGTGGCATGTTTACTAACAGATCTGGTTCCCAGCAGTGGAGAGGACTCTCCAGATATTTTAAGGTTCAGCTAAGAAAAAGGAGGGTTAAAAACCCCTACCCAATTTCTTTCCTTCTTACTGATTTAATTAACAGAAGGACCCCTAGAGTTGATGGGCAGCCTATGTATGGCATGGATGCTCAAATAGAGGAGGTTAGAGTTTTTGAGGGGACAGAGCAACTTCCAGGGGACCCAGATATGATGAGATATGTTGACAGATATGGACAGTTGCAGACAAAAATGCTG
>BAC02969
ATGGCCCCAACAAAAAGAAAAGGAGAAAGGAAGGACCCCGTGCAAGTTCCAAAACTTCTTATAAGAGGAGGAGTAGAAGTTCTAGAAGTTAAAACTGGGGTTGACTCAATTACAGAGGTAGAATGCTTTTTAACTCCAGAAATGGGTGACCCAGATGAGCATCTTAGGGGTTTTAGTAAGTCAATTTCTATATCAGATACATTTGAAAGTGACTCCCCAAATAAGGACATGCTTCCTTGTTACAGTGTGGCCAGAATTCCACTACCCAATCTAAATGAGGATCTAACTTGTGGAAATATACTAATGTGGGAGGCTGTGACCTTAAAAACTGAGGTTTTAGGGGTGACAACTTTGATGAATGTGCACTCTAATGGTCAAGCAACTCATGACAATGGTGCAGGAAAGCCAGTGCAGGGCACCAGCTTTCATTTTTTTTCTGTTGGGGGGGAGGCTTTAGAATTACAGGGGGTGGTTTTTAATTACAGAACAAAGTACCCAGATGGAACAATTTTTCCAAAGAATGCAACAGTGCAATCTCAAGTAATGAACACAGAGCACAAGGCGTACCTAGATAAGAACAAAGCATATCCTGTTGAATGTTGGGTTCCTGATCCCACCAGAAATGAAAACACAAGATATTTTGGGACACTAACAGGAGGAGAAAATGTTCCTCCAGTTCTTCATATAACAAACACTGCCACAACAGTGCTGCTTGATGAATTTGGTGTTGGGCCACTTTGCAAAGGTGACAACTTGTATTTGTCAGCTGTTGATGTTTGTGGCATGTTTACTAATAGATCTGGTTCCCAGCAGTGGAGAGGACTGTCCAGATATTTTAAGGTTCAGCTAAGAAAAAGGAGGGTTAAAAACCCCTACCCAATTTCTTTCCTTCTTACTGACTTAATAAACAGAAGGACCCCTAGAGTTGATGGGCAGCCTATGTATGGCATGGATGCTCAGATAGAGGAGGTTAGAGTTTTTGAGGGGACAGAGGAACTCCCAGGGGACCCAGACATGATGAGATATGTTGACAGATATGGACAGTTGCAGACAAAGATGCTG
>AAR89253
ATGGCCCCAACAAAAAGAAAAGGAGAAAGGAAGGACCCCGTGCAAGTTCCAAAACTTCTTATAAGAGGAGGAGTAGAAGTTCTAGAAGTTAAAACTGGGGTTGACTCAATTACAGAGGTAGAATGCTTTTTAACTCCAGAAATGGGTGACCCAGATGAGCATCTTAGGGGTTTTAGTAAGTCAATTTCTATATCAGATACATTTGAAAGTGACTCCCCAAATAAGGACATGCTTCCTTGTTACAGTGTGGCCAGAATTCCACTACCCAATCTAAATGAGGATCTTACCTGTGGAAATATACTAATGTGGGAGGCTGTAACCTTAAAAACTGAGGTCATAGGGGTGACAACTTTGATGAATGTGCACTCTAATGGTCAAGCAACTCATGACAATGGTGCAGCAAAGCCAGTGCAGGGCACCAGCTTTCATTTTTTTTCTGTTGGGGGGGAGGCTTTAGAATTACAGGGGGTGGTTTTTAATTACAGAACAACGTACCCAGATGGAACAATTTTTCCAAAGAATGCAACAGTGCAATCTCAAGTAATGAACACAGAGCACAAGGCGTACCTAGATAAGAACAAAGCATATCCTGTTGAATGTTGGGTTCCTGATCCCACCAGAAATGAAAACACAAGATATTTTGGGACACTAACAGGAGGAGAAAATGTTCCTCCAGTTCTTCATATAACAAACACTGCCACAACAGTGCTGCTTGATGAATTTGGTGTTGGGCCACTTTGCAAAGGTGACAACTTGTATTTGTCAGCTGTTGATGTTTGTGGCATGTTTACTAACAGATCTGGTTCCCAGCAGTGGAGAGGACTTTCCAGATATTTTAAGGTTCAGCTAAGAAAAAGGAGGGTTAAAAACCCCTACCCAATTTCTTTCCTTCTTACTGACTTAATTAACAGAAGGACCCCTAGAGTTGATGGGCAGCCTATGTATGGCATGGATGCTCAAATAGAGGAGGTTAGAGTTTTTGAGGGGACAGAGCAACTTCCAGGGGACCCAGATATGATGAGATATGTTGACAGATATGGACAGTTGCAGACAAAAATGCTG
>AEC15393
ATGGCCCCAACAAAAAGAAAAGGAGAAAGGAAGGACCCCGTGCAAGTTCCAAAACTTCTTATAAGAGGAGGAGTAGAAGTTCTAGAAGTTAAAACTGGGGTTGACTCAATTACAGAGGTAGAATGCTTTTTAACTCCAGAAATGGGTGACCCAGATGAGCATCTTAGGGGTTTTAGTAAGTCAATATCTATATCAGATACATTTGAAAGTGACTCCCCAAATAAGGACATGCTTCCTTGTTACAGTGTGGCCAGAATTCCACTACCCAATCTAAATGAGGATCTAACCTGTGGAAATATACTCATGTGGGAGGCTGTGACCTTAAAAACTGAGGTTATAGGGGTGACAAGTTTGATGAATGTGCACTCTAATGGGCAAGCAACTCATGACAATGGTGCAGGGAAGCCAGTGCAGGGCACCAGCTTTCATTTTTTTTCTGTTGGGGGGGAGGCTTTAGAATTACAGGGGGTGCTTTTTAATTACAGAACAAAGTACCCAGATGGAACAATTTTTCCAAAGAATGCCACAGTGCAATCTCAAGTCATGAACACAGAGCACAAGGCGTACCTAGATAAGAACAAAGCATATCCTGTTGAATGTTGGGTTCCTGATCCCACCAGAAATGAAAACACAAGATATTTTGGGACACTAACAGGAGGAGAAAATGTTCCTCCAGTTCTTCATATAACAAACACTGCCACAACAGTGTTGCTTGATGAATTTGGTGTTGGGCCACTTTGCAAAGGTGACAACTTATACTTGTCAGCTGTTGATGTCTGTGGCATGTTTACTAACAGGTTAGGTTCCCAGCAGTGGAGAGGACTCTCCAGATATTTTAAGGTTCAGCTAAGGAAAAGGAGGGTTAAAAACCCCTACCCAATTTCTTTCCTTCTTACTGATCTAATTAACAGAAGGACTCCTAGAGTTGATGGGCAGCCTATGTATGGCATGGATGCTCAAGTAGAGGAGGTTAGAGTTTTTGAGGGAACAGAGGAGCTTCCAGGGGACCCAGACATGATGAGATATGTTGACAAATATGGACAGTTGCAGACAAAAATGCTG
>BAH36858
ATGGCCCCAACAAAAAGAAAAGGAGAAAGGAAGGACCCCGTGCAAGTTCCAAAACTTCTTATAAGAGGAGGAGTAGAAGTTCTAGAAGTTAAAACTGGGGTTGACTCAATTACAGAGGTAGAATGCTTTTTAACTCCAGAAATGGGTGACCCAGATGAGCATCTTAGGGGTTTTAGTAAGTCAATTTCTATATCAGATACATTTGAAAGTGACTCCCCAAATAAGGACATGCTTCCTTGTTACAGTGTGGCCAGAATTCCACTACCCAATCTAAATGAGGATCTAACCTGTGGAAATATACTAATGTGGGAGGCTGTGACCTTAAAAACTGAGGTTTTAGGGGTGACAACTTTGATGAATGTGCATTCTAATGGTCAAGCAACTCATGACAATGGTGCAGGAAAGCCAGTGCAGGGCACCAGCTTTCATTTTTTTTCTGTTGGGGGGGAGGCTTTAGAATTACAGGGGGTGGTTTTTAATTACAGAACAAAGTACCCAGATGGAACAATTTTTCCAAAGAATGCAACAGTGCAATCTCAAGTAATGAACACAGAGCACAAGGCGTACCTAGATAAGAACAAAGCATATCCTGTTGAATGTTGGGTTCCTGATCCCACCAGAAATGAAAACACAAGATATTTTGGGACACTAACAGGAGGAGAAAATGTTCCTCCAGTTCTTCATATAACAAACACTGCCACAACAGTGCTGCTTGATGAATTTGGTGTTGGGCCACTTTGCAAAGGTGACAACTTGTATTTGTCAGCTGTTGATGTTTGTGGCATGTTTACTAACAGATCTGGTTCCCAGCAGTGGAGAGGACTGTCCAGATATTTTAAGGTTCAGCTAAGAAAAAGGAGGGTTAAAAACCCCTACCCAATTTCTTTCCTTCTTACTGATTTAATTAACAGAAGGACCCCTAGAGTTGATGGGCAGCCTATGTATGGCATGGATGCTCAGATAGAGGAGGTTAGAGTTTTTGAGGGGACAGAGGAACTTCCAGGGGACCCAGACATGATGAGATATGTTGACAGATATGGACAGTTGCAGACAAAGATGCTG
>BAC66424
ATGGCCCCAACAAAAAGAAAAGGAGAAAGGAAGGACCCCGTGCAAGTTCCAAAACTTCTTATAAGAGGAGGAGTAGAAGTTCTAGAAGTTAAAACTGGGGTTGACTCAATTACAGAGGTAGAATGCTTTTTAACTCCAGAAATGGGTGACCCAGATGAGCATCTTAGGGGTTTTAGTAAGTCAATATCTATATCAGATACATTTGAAAGTGACTCCCCAAATAAGGACATGCTTCCTTGTTACAGTGTGGCCAGAATTCCACTACCCAATCTAAATGAGGATCTAACCTGTGGAAATATACTCATGTGGGAGGCTGTGACCTTAAAAACTGAGGTTATAGGGGTGACAAGTTTGATGAATGTGCACTCTAATGGGCAAGCAACTCATGACAAAGGTGCAGGGAAGCCAGTGCAGGGCACCAGCTTTCATTTTTTTTCTGTTGGGGGGGAGGCTTTAGAATTACAGGGGGTGGTTTTTAATTACAGAACAAAGTACCCAGATGGAACAATTTTTCCAAAGAATGCCACAGTGCAATCTCAAGTCATGAACACAGAGCACAAGGCGTACCTTGATAAGAACAAAGCATATCCTGTTGAATGTTGGGTTCCTGATCCCACCAGAAATGAAAACACAAGATATTTTGGGACACTAACAGGAGGAGAAAATGTTCCTCCAGTTCTTCATATAACAAACACTGCCACAACAGTGTTGCTTGATGAATTTGGTGTTGGGCCACTTTGCAAAGGTGACAACTTATACTTGTCAGCTGTTGATGTCTGTGGCATGTTTACTAACAGGTCTGGTTCCCAGCAGTGGAGAGGACTCTCCAGATATTTTAAGGTTCAGCTAAGGAAAAGGAGGGTTAAAAACCCCTACCCAATTTCTTTCCTTCTTACTGATTTAATTAACAGAAGGACTCCTAGAGTTGATGGGCAGCCTATGTATGGCATGGATGCTCAAGTAGAGGAGGTTAGAGTTTTTGAGGGAACAGAGGAGCTTCCAGGGGACCCAGACATGATGAGATACGTTGACAGATATGGACAGTTGCAGACAAAAATGCTG
>BAH36852
ATGGCCCCAACAAAAAGAAAAGGAGAAAGGAAGGACCCCGTGCAAGTTCCAAAACTTCTTATAAGAGGAGGAGTAGAAGTTCTAGAAGTTAAAACTGGGGTTGACTCAATTACAGAGGTAGAATGCTTTTTAACTCCAGAAATGGGTGACCCAGATGAGCATCTTAGGGGTTTTAGTAAGTCAATTTCTATATCAGATACATTTGAAAGTGACTCCCCAAATAAGGACATGCTTCCTTGTTACAGTGTGGCCAGAATTCCACTACCCAATCTAAATGAGGATCTAACCTGTGGAAATATACTAATGTGGGAGGCTGTGACCTTAAAAACTGAGGTTTTAGGGGTGACAACTTTGATGAATGTGCATTCTAATGGTCAAGCAACTCATGACAATGGTGCAGGAAAGCCAGTGCAGGGCACCAGCTTTCATTTTTTTTCTGTTGGGGGGGAGGCTTTGGAATTACAGGGGGTGGTTTTTAATTACAGAACAAAGTACCCAGATGGAACAATTTTTCCAAAGAATGCAACAGTGCAATCTCAAGTAATGAACACAGAGCACAAGGCGTACCTAGATAAGAACAAAGCATATCCTGTTGAATGTTGGGTTCCTGATCCCACCAGAAATGAAAACACAAGATATTTTGGGACACTAACAGGAGGAGAAAATGTTCCTCCAGTTCTTCATATAACAAACACTGCCACAACAGTGCTGCTTGATGAATTTGGTGTTGGGCCACTTTGCAAAGGTGACAACTTGTATTTGTCAGCTGTTGATGTTTGTGGCATGTTTACTAACAGATCTGGTTCCCAGCAGTGGAGAGGACTGTCCAGGTATTTTAAGGTTCAGCTAAGAAAAAGGAGGGTTAAAAACCCCTACCCAATTTCTTTCCTTCTTACTGATTTAATTAACAGAAGGACCCCTAGAGTTGATGGGCAGCCTATGTATGGCATGGATGCTCAGATAGAGGAGGTTAGAGTTTTTGAGGGGACAGAGGAACTTCCAGGGGACCCAGACATGATGAGATATGTTGACAGATATGGACAATTGCAGACAAAGATGCTG
>BAH36774
ATGGCCCCAACAAAAAGAAAAGGAGAAAGGAAGGACCCCGTGCAAGTTCCAAAACTTCTTATAAGAGGAGGAGTAGAAGTTCTAGAAGTTAAAACTGGGGTTGACTCAATTACAGAGGTAGAATGCTTTTTAACTCCAGAAATGGGTGACCCAGATGAGCATCTTAGGGGTTTTAGTAAGTCAATTTCTATATCAGATACATTTGAAAGTGACTCCCCAAATAAGGACATGCTTCCTTGTTACAGTGTGGCCAGAATTCCACTACCCAATCTAAATGAGGATCTAACCTGTGGAAATATACTAATGTGGGAGGCTGTGACCTTAAAAACTGAGGTTTTAGGGGTGACAACTTTGATGAATGTGCATTCTAATGGTCAAGCAACTCATGACAATGGTGCAGGAAAGCCAGTGCAGGGCACCAGCTTTCATTTTTTTTCTGTTGGGGGGGAGGCTTTAGAATTACAGGGGGTGGTTTTTAATTACAGAACAAAGTACCCAGATGGAACAATTTTTCCAAAGAATGCAACAGTGCAATCTCAAGTAATGAACACAGAGCACAAGGCGTACCTAGATAAGAACAAAGCATATCCTGTTGAATGTTGGGTTCCTGATCCCACCAGAAATGAAAACCCAAGATATTTTGGGACACTAACAGGAGGAGAAAATGTTCCTCCAGTTCTTCATATAACAAACACTGCCACAACAGTGCTGCTTGATGAATTTGGTGTTGGGCCACTTTGCAAAGGTGACAACTTGTATTTGTCAGCTGTTGATGTTTGTGGCATGTTTACTAACAGATCTGGTTCCCAGCAGTGGAGAGGACTGTCCAGATATTTTAAGGTTCAGCTAAGAAAAAGGAGGGTTAAAAACCCCTACCCAATTTCTTTCCTTCTTACTGATTTAATTAACAGAAGGACCCCTAGAGTTGATGGGCAGCCTATGTATGGCATGGATGCTCAGATAGAGGAGGTTAGAGTTTTTGAGGGGACAGAGGAACTTCCAGGGGACCCAGACATGATGAGATATGTTGACAGATATGGACAATTGCAGACAAAGATGCTG
>AEC15597
ATGGCCCCAACAAAAAGAAAAGGAGAAAGGAAGGACCCCGTGCAAGTTCCAAAACTTCTTATAAGAGGAGGAGTAGAAGTTCTAGAAGTTAAAACTGGGGTTGACTCAATTACAGAGGTAGAATGCTTTTTAACTCCAGAAATGGGTGACCCAGATGAGCATTTTAGGGGTTTTAGTAAGTCAATATCTATATCAGATACATTTGAAAGTGACTCCCCAAATAGGGACATGCTTCCTTGTTACAGTGTGGCCAGAATTCCACTACCCAATCTAAATGAGGATCTAACCTGTGGAAATATACTCATGTGGGAGGCTGTGACCTTAAAAACTGAGGTTATAGGCGTGACAAGTTTGATGAATGTGCACTCTAATGGGCAAGCAACTCATGACAATGGTGCAGGGAAGCCAGTGCAGGGCACCAGCTTTCATTTTTTTTCTGTTGGGGGGGAGGCTTTAGAATTACAGGGGGTGCTTTTTAATTACAGAACAAAGTACCCAGATGGAACAATTTTTCCAAAGAATGCCACAGTGCAATCTCAAGTCATGAACACAGAGCACAAGGCGTACCTAGATAAGAACAAAGCATATCCTGTTGAATGTTGGGTTCCTGATCCCACCAGAAATGAAAACACAAGATATTTTGGGACACTAACAGGAGGAGAAAATGTTCCTCCAGTTCTTCATATAACAAACACTGCCACAACAGTGTTGCTTGATGAATTTGGTGTTGGGCCACTTTGCAAAGGTGACAACTTATACTTGTCAGCTGTTGATGTCTGTGGCATGTTTACAAACAGGTCTGGTTCCCAGCAGTGGAGAGGACTCTCCAGATATTTCAAGGTTCAGCTAAGGAAAAGGAGGGTTAAAAACCCCTACCCAATTTCTTTCCTTCTTACTGATTTAATTAACAGAAGGACTCCTAGAGTTGATGGGCAGCCTATGTATGGCATGGATGCTCAAGTAGAGGAGGTTAGAGTTTTTGAGGGAACAGAGGAGCTTCCAGGGGACCCAGACATGATGAGATACGTTGACAAATATGGACAGTTGCAGACAAAAATGCTG
>AAM69584
ATGGCCCCAACAAAAAGAAAAGGAGAAAGGAAGCACCCCGTGCAAGTTCCAAAACTTCTTATAAGAGGAGGAGTAGAAGTTCTAGAAGTTAAAACTGGGGTTGACTCAATTACAGAGGTAGAATGCTTTTTAACTCCAGAAATGGGTGACCCAGATGAGCATCTTAGGGGTTTTAGTAAGTCAATTTCCATATCAGATACATTTGAAAGTGACTCCCCAAATAAGGACATGCTTCCTTGTTACAGTGTGGCCAGAATTCCACTACCCAATCTAAATGAGGATCTAACCTGTGGAAATATACTGATGTGGGAGGCTGTGACCCTAAAAACTGAGGTTATAGGGGTGACAACTTTGATGAATGTGCACTCTAATGGTCAAGCAACTCATGACAATGGTGCAGGAAAGCCAGTGCAGGGCACCAGCTTTCATTTTTTTTCTGTCGGGGGGGAGGCTTTAGAATTACAGGGGGTGGTTTTTAATTACAGAACAACGTACCCAGATGGAACAATTTTTCCAAAGAATGCAACAGTGCAATCTCAAGTAATGAACACAGAGCACAAGGCGTACCTAGATAAGAACAAAGCATATCCTGTTGAATGTTGGGTTCCTGATCCCACCAGAAATGAAAACACAAGATATTTTGGGACACTAACAGGAGGAGAAAATGTTCCTCCAGTTCTTCATATAACAAACACTGCCACAACAGTGCTGCTTGATGAATTTGGTGTTGGGCCACTTTGCAAAGGTGACAACTTGTATTTGTCAGCTGTTGATGTTTGTGGCATGTTTACTAACAGATCTGGTTCCCAGCAGTGGAGAGGACTGTCCAGATATTTTAAGGTTCAGCTAAGAAAAAGGAGGGTTAAAAACCCCTACCCAATTTCTTTTCTTCTTACTGATTTAATTAACAGAAGGACCCCTAGAGTTGATGGGCAGCCTATGTATGGCATGGATGCTCAGGTAGAGGAGGTTAGAGTTTTTGAGGGGACAGAGGAACTTCCAGGGGACCCAGACATGATGAGATATGTTGACAGATATGGACAGTTGCAGACAAAGATGCTG
>AEC15591
ATGGCCCCAACAAAAAGAAAAGGAGAAAGGAAGGACCCCGTGCAAGTTCCAAAACTTCTTATAAGAGGAGGAGTAGAAGTTCTAGAAGTTAAAACTGGGGTTGACTCAATTACAGAGGTAGAATGCTTTTTAACTCCAGAAATGGGTGACCCAGATGAGCATTTTAGGGGTTTTAGTAAGTCAATATCTATATCAGATACATTTGAAAGTGACTCCCCAAATAGGGACATGCTTCCTTGTTACAGTGTGGCCAGAATTCCACTACCCAATCTAAATGAGGATCTAACCTGTGGAAATATACTCATGTGGGAGGCTGTGACCTTAAAAACTGAGGTTATAGGCGTGACAAGTTTGATGAATGTGCACTCTAATGGGCAAGCAACTCATGACAATGGTGCAGGGAAGCCAGTGCAGGGCACCAGCTTTCATTTTTTTTCTGTTGGGGGGGAGGCTTTAGAATTACAGGGGGTGCTTTTTAATTACAGAACAAAGTACCCAGATGGAACAATTTTTCCAAAGAATGCCACAGTGCAATCTCAAGTCATGAACACAGAGCACAAGGCGTACCTAGATAAGAACAAAGCATATCCTGTTGAATGTTGGGTTCCTGATCCCACCAGAAATGAAAACACAAGATATTTTGGGACACTAACAGGAGGAGAAAATGTTCCTCCAGTTCTTCATATAACAAACACTGCCACAACAGTGTTGCTTGATGAATTTGGTGTTGGGCCACTTTGCAAAGGTGACAACTTATACTTGTCAGCTGTTGATGTCTGTGGCATGTTTACAAACAGGTCTGGTTCCCAGCAGTGGAGAGGACTCTCCAGATATTTCAAGGTTCAGCTAAGGAAAAGGAGGGTTAAAAACCCCTACCCAATTTCTTTCCTTCTTACTGATTTAATTAACAGAAGGACTCCTAGAGTTGATGGGCAGCCTATGTATGGCATGGATGCTCAAGTAGAGGAGGTTAGAGTTTTTGAGGGAACAGAGGAGCTTCCAGGGGACCCAGACATGATGAGATACGTTGACAAATATGGACAGTTGCAGACAAAAATGCTG
>BAE03052
ATGGCCCCAACAAAAAGAAAAGGAGAAAGGAAGGACCCCGTGCAAGTTCCAAAACTTCTTATAAGAGGAGGAGTAGAAGTTCTAGAAGTTAAAACTGGGGTTGACTCAATTACAGAGGTAGAATGCTTTTTAACTCCAGAAATGGGTGACCCAGATGAGCATCTTAGGGGTTTTAGTAAGTCAATTTCTATATCAGATACATTTGAAAGTGACTCCCCAAATAAGGACATGCTTCCTTGTTACAGTGTGGCCAGAATTCCACTACCCAATCTAAATGAGGATCTTACCTGTGGAAATATACTAATGTGGGAGGCTGTAACCTTAAAAACTGAGGTCATAGGGGTGACAACTTTGATGAATGTGCACTCTAATGGTCAAGCAACTCATGACAATGGTGCAGCAAAGCCAGTGCAGGGCACCAGCTTTCATTTTTTTTCTGTTGGGGGGGAGGCTTTAGAATTACAGGGGGTGGTTTTTAATTACAGAACAACGTACCCAGATGGAACAATTTTTCCAAAGAATGCAACAGTGCAATCTCAAGTAATGAACACAGAGCACAAGGCGTACCTAGATAAGAACAAAGCATATCCTGTTGAATGTTGGGTTCCTGATCCCACCAGAAATGAAAACACAAGATATTTTGGGACACTAACAGGAGGAGAAAATGTTCCTCCAGTTCTTCATATAACAAACACTGCCACAACAGTGCTGCTTGATGAATTTGGTGTTGGGCCACTTTGCAAAGGTGACAACTTGTATTTGTCAGCTGTTGATGTTTGTGGCATGTTTACTAACAGATCTGGTTCCCAGCAGTGGAGAGGACTCTCCAGATATTTTAAGGTTCAGCTAAGAAAAAGGAGGGTCAAAAACCCCTACCCAATTTCTTTCCTTCTTACTGACTTAATTAACAGAAGGACCCCTAGAGTTGATGGGCAGCCTATGTATGGCATGGATGCTCAAATAGAGGAGGTTAGAGTTTTTGAGGGGACAGAGCAACTTCCAGGGGACCCAGATATGATGAGATATGTTGACAGATATGGACAGTTGCAGACAAAAATGCTG
>BAE03058
ATGGCCCCAACAAAAAGAAAAGGAGAAAGGAAGGACCCCGTGCAAGTTCCAAAACTTCTTATAAGAGGAGGAGTAGAAGTTCTAGAAGTTAAAACTGGGGTTGACTCAATTACAGAGGTAGAATGCTTTTTAACTCCAGAAATGGGTGACCCAGATGAGCATCTTAGGGGTTTTAGTAAGTCAATTTCTATATCAGATACATTTGAAAGTGACTCCCCAAATAAGGACATGCTTCCTTGTTACAGTGTGGCCAGAATTCCACTACCCAATCTAAATGAGGATCTTACCTGTGGAAATATACTAATGTGGGAGGCTGTAACCTTAAAAACTGAGGTCATAGGGGTGACAACTTTGATGAATGTGCACTCTAATGGTCAAGCAACTCATGACAATGGTGCAGCAAAGCCAGTGCAGGGCACCAGCTTTCATTTTTTTTCTGTTGGGGGGGAGGCTTTAGAATTACAGGGGGTGGTTTTTAATTACAGAACAACATACCCAGATGGAACAATTTTTCCAAAGAATGCAACAGTGCAATCTCAAGTAATGAACACAGAGCACAAGGCGTACCTAGATAAGAACAAAGCATATCCTGTTGAATGTTGGGTTCCTGATCCCACCAGAAATGAAAACACAAGATATTTTGGGACACTAACAGGAGGAGAAAATGTTCCTCCAGTTCTTCATATAACAAACACTGCCACAACAGTGCTGCTTGATGAATTTGGTGTTGGGCCACTTTGCAAAGGTGACAACTTGTATTTGTCAGCTGTTGATGTTTGTGGCATGTTTACTAACAGATCTGGTTCCCAGCAGTGGAGAGGACTCTCCAGATATTTTAAGGTTCAGCTAAGAAAAAGGAGGGTTAAAAACCCCTACCCAATTTCTTTCCTTCTTACTGACTTAATTAACAGAAGGACCCCTAGAGTTGATGGGCAGCCTATGTATGGCATGGATGCTCAAATAGAGGAGGTTAGAGTTTTTGAGGGGACAGAGCAACTTCCAGGGGACCCAGATATGATGAGATATGTTGACAGATATGGACAGTTGCAGACAAAAATGCTG
>AAK97922
ATGGCCCCAACAAAAAGAAAAGGAGAAAGGAAGGACCCCGTGCAAGTTCCAAAACTTCTTATAAGAGGAGGAGTAGAAGTTCTAGAAGTTAAAACTGGGGTTGACTCAATTACAGAGGTAGAATGTTTTTTAACTCCAGAAATGGGTGACCCAGATGAGCATCTTAGGGGTTTTAGTAAGTCAATTTCTATATCAGATACATTTGAAAGTGACTCCCCAAATAAGGACATGCTTCCTTGTTACAGTGTGGCCAGAATTCCACTACCCAATCTAAATGAGGATCTAACCTGTGGAAATATACTAATGTGGGAGGCTGTGACCTTAAAAACTGAGGTTATAGGGGTAACAACTTTGATGAATGTGCACTCTAATGGTCAAGCAACTCATGACAATGGTGCAGGAAAGCCAGTGCAGGGCACCAGCTTTCATTTTTTTTCTGTTGGGGGGGAGGCTTTAGAATTACAGGGGGTGGTTTTTAACTACAGAACAAAGTACCCAGATGGAACAATTTTTCCAAAGAATGCAACAGTGCAATCTCAAGTAATGAACACAGAGCACAAGGCGTACCTAGATAAGAACAAAGCATATCCTGTTGAATGTTGGGTTCCTGATCCCACCAGAAATGAAAACACAAGATATTTTGGGACACTAACAGGAGGAGAAAATGTTCCTCCAGTTCTTCATATAACAAACACTGCCACAACAGTGCTGCTTGATGAATTTGGTGTTGGGCCACTTTGCAAAGGTGACAACTTGTATTTGTCAGCTGTGGATGTTTGTGGCATGTTTACTAACAGATCTGGTTCCCAGCAGTGGAGAGGACTGTCCAGATATTTTAAGGTTCAGCTAAGAAAAAGGAGGGTTAAAAACCCCTACCCAATTTCTTTCCTTCTTACTGATTTAATTAACAGAAGGACCCCTAGAGTTGATGGGCAGCCTATGTATGGCATGGATGCTCAGGTAGAGGAGGTTAGAGTTTTTGAGGGTACAGAGGAACTTCCAGGGGACCCAGACATGATGAGATATGTTGACAGATATGGACAGTTGCAGACAAAGATGCTG
>AAT09843
ATGGCCCCAACAAAAAGAAAAGGAGAAAGGAAGGACCCCGTGCAAGTTCCAAAACTTCTTATAAGAGGAGGAGTAGAAGTTCTAGAAGTTAAAACTGGGGTTGACTCAATTACAGAGGTAGAATGCTTTTTAACTCCAGAAATGGGTGACCCAGATGAGCATCTTAGGGGTTTTAGTAAGTCAATTTCTATATCAGATACATTTGAAAGTGACTCCCCAAATAAGGACATGCTTCCTTGTTACAGTGTGGCCAGAATTCCACTACCCAATCTAAATGAGGATCTAACCTGTGGAAATATACTAATGTGGGAGGCTGTGACCTTAAAAACTGAGGTTATAGGGGTGACAACTTTGATGAATGTGCACTCTAATGGTCAAGCAGCTCATGACAATGGTGCAGGAAAGCCAGTGCAGGGCACCAGCTTTCATTTTTTTTCTGTTGGGGGGGAGGCTTTAGAATTACAGGGGGTGGTTTTTAATTACAGAACAAAGTACCCAGATGGAACAATTTTTCCAAAGAATGCAACAGTGCAATCTCAAGTAATGAACACAGAGCACAAGGCGTACCTAGATAAGAACAAAGCATATCCTGTTGAATGTTGGGTTCCTGATCCCACCAGAAATGAAAACACAAGATATTTTGGGACACTAACAGGAGGAGAAAATGTTCCTCCAGTTCTTCATATAACAAACACTGCCACAACAGTGCTGCTTGATGAATTTGGTGTTGGGCCACTTTGCAAAGGTGACAACTTGTATTTGTCAGCTGTTGATGTTTGTGGCATGTTTACAAACAGATCTGGTTGCCAGCAGTGGAGAGGACTGTCCAGATATTTTAAGGTTCAGCTAAGAAAAAGGAGGGTTAAAAACCCCTACCCAATTTCTTTCCTTCTTACTGATTTAATTAACAGAAGGACCCCTAGAGTTGATGGGCAGCCTATGTATGGCATGGATGCTCAGGTAGAGGAGGTTAGAGTGTTTGAGGGGACAGAGGAGCTTCCAGGGGACCCAGACATGATGAGATATGTTGACAGATATGGACAGTTGCAGACAAAAATGCTG
>AEC15693
ATGGCCCCAACAAAAAGAAAAGGAGAAAGGAAGGACCCCGTGCAAGTTCCAAAACTTCTTATAAGAGGAGGAGTAGAAGTTCTAGAAGTTAAAACTGGGGTTGACTCAATTACAGAGGTAGAATGCTTTTTAACTCCAGAAATGGGTGACCCAGATGAGCATTTTAGGGGTTTTAGTAAGTCAATATCTATATCAGATACATTTGAAAGTGACTCCCCAAATAGGGACATGCTTCCTTGTTACAGTGTGGCCAGAATTCCACTACCCAATCTAAATGAGGATCTAACCTGTGGAAATATACTCATGTGGGAGGCTGTGACCTTAAAAACTGAGGTTATAGGCGTGACAAGTTTGATGAATGTGCACTCTAATGGGCAAGCAACTCATGACAATGGTGCAGGGAAGCCAGTGCAGGGCACCAGCTTTCATTTTTTTTCTGTTGGGGGGGAGGCTTTAGAATTACAGGGGGTGCTTTTTAATTACAGAACAAAGTACCCAGATGGAACAATTTTTCCAAAGAATGCCACAGTGCAATCTCAAGTCATGAACACAGAGCACAAGGCGTACCTAGATAAGAACAAAGCATATCCTGTTGAATGTTGGGTTCCTGATCCCACCAGAAATGAAAACACAAGATATTTTGGGACACTAACAGGAGGAGAAAATGTTCCTCCAGTTCTTCATATAACAAACACTGCCACAACAGTGTTGCTTGATGAATTTGGTGTTGGGCCACTTTGCAAAGGTGACAACTTATACTTGTCAGCTGTTGATGTCTGTGGCATGTTTACAAACAGGTCTGGTTCCCAGCAGTGGAGAGGACTCTCCAGATATTTCAAGGTTCAGCTAAGGAAAAGGAGGGTTAAAAACCCCTACCCAATTTCTTTCCTTCTTACTGATTTAATTAACAGAAGGACTCCTAGAGTTGATGGGCAGCCTATGTATGGCATGGATGCTCAAGTAGAGGAGGTTAGAGTTTTTGAGGGAACAGAGGAGCTTCCAGGGGACCCAGACATGATGAGATACGTTGACAAATATGGACAGTTGCAGACAAAAATGCTG
>AAK97928
ATGGCCCCAACAAAAAGAAAAGGAGAAAGGAAGGACCCCGTGCAAGTTCCAAAACTTCTTATAAGAGGAGGAGTAGAAGTTCTAGAAGTTAAAACTGGGGTTGACTCAATTACAGAGGTAGAATGTTTTTTAACTCCAGAAATGGGTGACCCAGATGAGCATCTTAGGGGTTTTAGTAAGTCAATTTCTATATCAGATACATTTGAAAGTGACTCCCCAAATAAGGACATGCTTCCTTGTTACAGTGTGGCCAGAATTCCACTACCCAATCTAAATGAGGATCTAACCTGTGGAAATATACTAATGTGGGAGGCTGTGACCTTAAAAACTGAGGTTATAGGGGTAACAACTTTGATGAATGTGCACTCTAATGGTCAAGCAACTCATGACAATGGTGCAGGAAAGCCAGTGCAGGGCACCAGCTTTCATTTTTTTTCTGTTGGGGGGGAGGCTTTAGAATTACAGGGGGTGGTTTTTAACTACAGAACAAAGTACCCAGATGGAACAATTTTTCCAAAGAATGCAACAGTGCAATCTCAAGTAATGAACACAGAGCACAAGGCGTACCTAGATAAGAACAAAGCATATCCTGTTGAATGTTGGGTTCCTGATCCCACCAGAAATGAAAACACAAGATATTTTGGGACACTAACAGGAGGAGAAAATGTTCCTCCAGTTCTTCATATAACAAACACTGCCACAACAGTGCTGCTTGATGAATTTGGTGTTGGGCCACTTTGCAAAGGTGACAACTTGTATTTGTCAGCTGTGGATGTTTGTGGCATGTTTACTAACAGATCTGGTTCCCAGCAGTGGAGAGGACTGTCCAGATATTTTAAGGTTCAGCTAAGAAAAAGGAGGGTTAAAAACCCCTACCCAATTTCTTTCCTTCTTACTGATTTAATTAACAGAAGGACCCCTAGAGTTGATGGGCAGCCTATGTATGGCATGGATGCTCAGGTAGAGGAGGTTAGAGTTTTTGAGGGTACAGAGGAACTTCCAGGGGACCCAGACATGATGAGATATGTTGACAGATATGGACAGTTGCAGACAAAGATGCTG
>AEC15699
ATGGCCCCAACAAAAAGAAAAGGAGAAAGGAAGGACCCCGTGCAAGTTCCAAAACTTCTTATAAGAGGAGGAGTAGAAGTTCTAGAAGTTAAAACTGGGGTTGACTCAATTACAGAGGTAGAATGCTTTTTAACTCCAGAAATGGGTGACCCAGATGAGCATTTTAGGGGTTTTAGTAAGTCAATATCTATATCAGATACATTTGAAAGTGACTCCCCAAATAGGGACATGCTTCCTTGTTACAGTGTGGCCAGAATTCCACTACCCAATCTAAATGAGGATCTAACCTGTGGAAATATACTCATGTGGGAGGCTGTGACCTTAAAAACTGAGGTTATAGGCGTGACAAGTTTGATGAATGTGCACTCTAATGGGCAAGCAACTCATGACAATGGTGCAGGGAAGCCAGTGCAGGGCACCAGCTTTCATTTTTTTTCTGTTGGGGGGGAGGCTTTAGAATTACAGGGGGTGCTTTTTAATTACAGAACAAAGTACCCAGATGGAACAATTTTTCCAAAGAATGCCACAGTGCAATCTCAAGTCATGAACACAGAGCACAAGGCGTACCTAGATAAGAACAAAGCATATCCTGTTGAATGTTGGGTTCCTGATCCCACCAGAAATGAAAACACAAGATATTTTGGGACACTAACAGGAGGAGAAAATGTTCCTCCAGTTCTTCATATAACAAACACTGCCACAACAGTGTTGCTTGATGAATTTGGTGTTGGGCCACTTTGCAAAGGTGACAACTTATACTTGTCAGCTGTTGATGTCTGTGGCATGTTTACAAACAGGTCTGGTTCCCAGCAGTGGAGAGGACTCTCCAGATATTTCAAGGTTCAGCTAAGGAAAAGGAGGGTTAAAAACCCCTACCCAATTTCTTTCCTTCTTACTGATTTAATTAACAGAAGGACTCCTAGAGTTGATGGGCAGCCTATGTATGGCATGGATGCTCAAGTAGAGGAGGTTAGAGTTTTTGAGGGAACAGAGGAGCTTCCAGGGGACCCAGACATGATGAGATACGTTGACAAATATGGACAGTTGCAGACAAAAATGCTG
>AAN85467
ATGGCCCCAACAAAAAGAAAAGGAGAAAGGAAGGACCCCGTGCAAGTTCCAAAACTTCTTATAAGAGGAGGAGTAGAAGTTCTAGAAGTTAAAACTGGGGTTGACTCAATTACAGAGGTAGAATGCTTTTTAACTCCAGAAATGGGTGACCCAGATGAGCATCTTAGGGGTTTTAGTAAGTCAATTTCTATATCAGATACATTTGAAAGTGACTCCCCAAATAAGGACATGCTTCCTTGTTACAGTGTGGCCAGAATTCCACTACCCAATCTAAATGAGGATCTAACCTGTGGAAATATACTAATGTGGGAGGCTGTGACCTTAAAAACTGAGGTTATAGGGGTGACAACTTTGATGAATGTGCACTCTAATGGTCAAGCAGCTCATGACAATGGTGCAGGAAAGCCAGTGCAGGGCACCAGCTTTCATTTTTTTTCTGTTGGGGGGGAGGCTTTAGAATTACAGGGGGTGGTTTTTAATTACAGAACAAAGTACCCAGATGGAACAATTTTTCCAAAGAATGCAACAGTGCAATCTCAAGTAATGAACACAGAGCACAAGGCGTACCTAGATAAGAACAAAGCATATCCTGTTGAATGTTGGGTTCCTGATCCCACCAGAAATGAAAACACAAGATATTTTGGGACACTAACAGGAGGAGAAAATGTTCCTCCAGTTCTTCATATAACAAACACTGCCACAACAGTGCTGCTTGATGAATTTGGTGTTGGGCCACTTTGCAAAGGTGACAACTTGTATTTGTCAGCTGTTGATGTTTGTGGCATGTTTACTAACAGATCTGGTTCCCAGCAGTGGAGAGGACTGTCCAGATATTTTAAGGTTCAGCTAAGAAAAAGGAGGGTTAAAAACCCCTACCCAATTTCTTTCCTTCTTACTGATTTAATTAACAGAAGGACCCCTAGAGTTGATGGGCAGCCTATGTATGGCATGGATGCTCAGGTAGAGGAGGTTAGAGTGTTTGAGGGGACAGAGGAACTTCCAGGGGACCCAGACATGATGAGATATGTTGACAGATATGGACAGTTGCAGACAAAGATGCTG
>AAN85461
ATGGCCCCAACAAAAAGAAAAGGAGAAAGGAAGGACCCCGTGCAAGTTCCAAAACTTCTTATAAGAGGAGGAGTAGAAGTTCTAGAAGTTAAAACTGGGGTTGACTCAATTACAGAGGTAGAATGCTTTTTAACTCCAGAAATGGGTGACCCAGATGAGCATCTTAGGGGTTTTAGTAAGTCAATTTCTATATCAGATACATTTGAAAGTGACTCCCCAAATAAGGACATGCTTCCTTGTTACAGTGTGGCCAGAATTCCACTACCCAATCTAAATGAGGATCTAACCTGTGGAAATATACTAATGTGGGAGGCTGTGACCTTAAAAACTGAGGTTATAGGGGTGACAACTTTGATGAATGTGCACTCTAATGGTCAAGCAGCTCATGACAATGGTGCAGGAAAGCCAGTGCAGGGCACCAGCTTTCATTTTTTTTCTGTTGGGGGGGAGGCTTTAGAATTACAGGGGGTGGTTTTTAATTACAGAACAAAGTACCCAGATGGAACAATTTTTCCAAAGAATGCAACAGTGCAATCTCAAGTAATGAACACAGAGCACAAGGCGTACCTAGATAAGAACAAAGCATATCCTGTTGAATGTTGGGTTCCTGATCCCACCAGAAATGAAAACACAAGATATTTTGGGACACTAACAGGAGGAGAAAATGTTCCTCCAGTTCTTCATATAACAAACACTGCCACAACAGTGCTGCTTGATGAATTTGGTGTTGGGCCACTTTGCAAAGGTGACAACTTGTATTTGTCAGCTGTTGATGTTTGTGGCATGTTTACTAACAGATCTGGTTCCCAGCAGTGGAGAGGACTGTCCAGATATTTTAAGGTTCAGCTAAGAAAAAGGAGGGTTAAAAACCCCTACCCAATTTCTTTCCTTCTTACTGATTTAATTAACAGAAGGACCCCTAGAGTTGATGGGCAGCCTATGTATGGCATGGATGCTCAGGTAGAGGAGGTTAGAGTGTTTGAGGGGACAGAGGAACTTCCAGGGGACCCAGACATGATGAGATATGTTGACAGATATGGACAGTTGCAGACAAAGATGCTG
>AAK70324
ATGGCCCCAACAAAAAGAAAAGGAGAAAGGAAGCACCCCGTGCAAGTTCCAAAACTTCTTATAAGAGGAGGAGTAGAAGTTCTAGAAGTTAAAACTGGGGTTGACTCAATTACAGAGGTAGAATGCTTTTTAACTCCAGAAATGGGTGACCCAGATGAGCATCTTAGGGGTTTTAGTAAGTCAATTTCTATATCAGATACATTTGAAAGTGACTCCCCAAATAAGGACATGCTTCCTTGTTACAGTGTGGCCAGAATTCCACTACCCAATCTAAATGAGGATCTAACTTGTGGAAATATACTAATGTGGGAGGCTGTAACCTTAAAAACTGAGGTTATAGGGGTGACAACTTTGATGAATGTGCACTCTAATGGTCAAGCAACTCATGACAATGGTGCAGGAAAGCCAGTGCAGGGCACAAGCTTTCATTTTTTTTCTGTTGGGGGGGAGGCTTTAGAATTACAGGGGGTGGTTTTTAATTACAGAACAACGTACCCAGATGGAACAATTTTTCCAAAGAATGCAACAGTGCAATCTCAAGTAATGAACACAGAGCACAAGGCGTACCTAGATAAGAACAAAGCATATCCTGTTGAATGTTGGGTTCCTGATCCCACCGGAAATGAAAACACAGGATATTTTGGGACACTAACAGGAGGAGAAAATGTTCCTCCAGTTCTTCATATAACAAACACTGCCACAACAGTGCTGCTTGATGAATTTGGTGTTGGGCCACTTTGCAAAGGTGACAACTTGTATTTGTCAGCTGTTGATGTTTGTGGCATGTTTACTAACCGATCTGGTTCCCAGCAGTGGAGAGGACTGTCCAGATATTTTAAGGTTCAGCTAAGAAAAAGGAGGGTTAAAAACCCCTACCCAATTTCTTTCCTTCTTACTGATTTAATTAACAGAAGGACCCCTAGAGTTGATGGGCAGCCTATGTATGGCATGGATGCTCAGGTAGAGGAGGTTAGAGTTTTTGAGGGGACAGAGGAACTTCCAGGGGACCCAGACATGATGAGATATGTTGACAGATATGGACAGTTGCAGACAAAGATGCTG
>AEC15873
ATGGCCCCAACAAAAAGAAAAGGAGAAAGGAAGGACCCCGTGCAAGTTCCAAAACTTCTTATAAGAGGAGGAGTAGAAGTTCTAGAAGTTAAAACTGGGGTTGACTCAATTACAGAGGTAGAATGCTTTTTAACTCCAGAAATGGGTGACCCAGATGAGCATCTTAGGGGTTTTAGTAAGTCAATATCTATATCAGATACATTTGAAAGTGACTCCCCAAATAAGGACATGCTTCCTTGTTACAGTGTGGCCAGAATTCCACTACCCAATCTAAATGAGGATCTAACCTGTGGAAATATACTCATGTGGGAGGCTGTGACCTTAAAAACTGAGGTTATAGGGGTGACAAGTTTGATGAATGTGCACTCTAATGGGCAAGCAACTCATGACAATGGTGCAGGGAAGCCAGTGCAGGGCACCAGCTTTCATTTTTTTTCTGTTGGGGGGGAGGCTTTAGAATTACAGGGGGTGCTTTTTAATTACAGAACAAAGTACCCAGATGGAACAATTTTTCCAAAGAATGCCACAGTGCAATCTCAAGTCATGAACACAGAGCACAAGGCGTACCTAGATAAGAACAAAGCATATCCTGTTGAATGTTGGGTTCCTGATCCCACCAGAAATGAAAACACAAGATATTTTGGGACACTAACAGGAGGAGAAAATGTTCCTCCAGTTCTTCATATAACAAACACTGCCACAACAGTGTTGCTTGATGAATTTGGTGTTGGGCCACTTTGCAAAGGTGACAACTTATACTTGTCAGCTGTTGATGTCTGTGGCATGTTTACTAACAGGTCAGGTTCCCAGCAGTGGAGAGGACTCTCCAGATATTTTAAGGTTCAGCTAAGGAAAAGGAGGGTTAAAAACCCCTACCCAATTTCTTTCCTTCTTACTGATCTAATTAACAGAAGGACTCCTAGAGTTGATGGGCAGCCTATGTATGGCATGGATGCTCAAGTAGAGGAGGTTAGAGTTTTTGAGGGAACAGAGGAGCTTCCAGGGGACCCAGACATGATGAGATATGTTGACAAATATGGACAGTTGCAGACAAAAATGCTG
>AEC15879
ATGGCCCCAACAAAAAGAAAAGGAGAAAGGAAGGACCCCGTGCAAGTTCCAAAACTTCTTATAAGAGGAGGAGTAGAAGTTCTAGAAGTTAAAACTGGGGTTGACTCAATTACAGAGGTAGAATGCTTTTTAACTCCAGAAATGGGTGACCCAGATGAGCATCTTAGGGGTTTTAGTAAGTCAATATCTATATCAGATACATTTGAAAGTGACTCCCCAAATAAGGACATGCTTCCTTGTTACAGTGTGGCCAGAATTCCACTACCCAATCTAAATGAGGATCTAACCTGTGGAAATATACTCATGTGGGAGGCTGTGACCTTAAAAACTGAGGTTATAGGGGTGACAAGTTTGATGAATGTGCACTCTAATGGGCAAGCAACTCATGACAATGGTGCAGGGAAGCCAGTGCAGGGCACCAGCTTTCATTTTTTTTCTGTTGGGGGGGAGGCTTTAGAATTACAGGGGGTGCTTTTTAATTACAGAACAAAGTACCCAGATGGAACAATTTTTCCAAAGAATGCCACAGTGCAATCTCAAGTCATGAACACAGAGCACAAGGCGTACCTAGATAAGAACAAAGCATATCCTGTTGAATGTTGGGTTCCTGATCCCACCAGAAATGAAAACACAAGATATTTTGGGACACTAACAGGAGGAGAAAATGTTCCTCCAGTTCTTCATATAACAAACACTGCCACAACAGTGTTGCTTGATGAATTTGGTGTTGGGCCACTTTGCAAAGGTGACAACTTATACTTGTCAGCTGTTGATGTCTGTGGCATGTTTACTAACAGGTCAGGTTCCCAGCAGTGGAGAGGACTCTCCAGATATTTTAAGGTTCAGCTAAGGAAAAGGAGGGTTAAAAACCCCTACCCAATTTCTTTCCTTCTTACTGATCTAATTAACAGAAGGACTCCTAGAGTTGATGGGCAGCCTATGTATGGCATGGATGCTCAAGTAGAGGAGGTTAGAGTTTTTGAGGGAACAGAGGAGCTTCCAGGGGACCCAGACATGATGAGATATGTTGACAAATATGGACAGTTGCAGACAAAAATGCTG
>BAB11728
ATGGCCCCAACAAAAAGAAAAGGAGAAAGGAAGGACCCCGTGCAAGTTCCAAAACTTCTTATAAGAGGAGGAGTAGAAGTTCTAGAAGTTAAAACTGGGGTTGACTCAATTACAGAGGTAGAATGCTTTTTAACTCCAGAAATGGGTGACCCAGATGAGCATCTTAGGGGTTTTAGTAAGTCAATTTCTATATCAGATACATTTGAAAGTGACTCCCCAAATAAGGACATGCTTCCTTGTTACAGTGTGGCCAGAATTCCACTACCCAATCTAAATGAGGATCTAACCTGTGGAAATATACTAATGTGGGAGGCTGTGACCTTAAAAACTGAGGTTCTAGGGGTGACAACTTTGATGAATGTGCACTCTAATGGTCAAGCAACTCATGACAATGGTGCAGGAAAGCCAGTGCAGGGCACCAGCTTTCATTTTTTTTCTGTTGGGGGGGAGGCTTTAGAATTACAGGGGGTGGTTTTTAATTACAGAACAAAGTACCCAGATGGAACAATTTTTCCAAAGAATGCAACAGTGCAATCTCAAGTAATGAACACAGAGCACAAGGCGTACCTAGATAAGAACAAAGCATATCCTGTTGAATGTTGGGTTCCTGATCCCACCAGAAATGAAAACACAAGATATTTTGGGACACTAACAGGAGGAGAAAATGTTCCTCCAGTTCTTCATATAACAAACACTGCCACAACAGTGCTGCTTGATGAATTTGGTGTTGGGCCACTTTGCAAAGGTGACAACTTGTATTTGTCAGCTGTTGATGTTTGTGGAATGTTTACTAACAGATCTGGTTTCCAGCAGTGGAGAGGACTGTCCAGATATTTTAAGGTTCAGCTCAGAAAAAGGAGGGTTAAAAACCCCTACCCAATTTCTTTCCTTCTTACTGATTTGATTAACAGAAGGACCCCTAGAGTTGATGGGCAGCCTATGTATGGTATGGATGCTCAGGTAGAGGAGGTTAGAGTTTTTGAGGGGACAGAGGAACTTCCAGGGGACCCAGACATGATGAGATATGTTGACAGATATGGACAGTTGCAAACAAAGATGCTG
>AAK98042
ATGGCCCCAACAAAAAGAAAAGGAGAAAGGAAGGACCCCGTGCAAGTTCCAAAACTTCTTATAAGAGGAGGAGTAGAAGTTCTAGAAGTTAAAACTGGGGTTGACTCAGTTACAGAGGTAGAATGTTTTTTAACTCCAGAAATGGGTGACCCAGATGAGCATCTTAGGGGTTTTAGTAAGTCAATTTCTATATCAGATACATTTGAAAGTGACTCCCCAAATAAGGACATGCTTCCTTGTTACAGTGTGGCCAGAATTCCACTACCCAATCTAAATGAGGATCTAACCTGTGGAAATATACTAATGTGGGAGGCTGTGACCTTAAAAACTGAGGTTATAGGGGTGACAACTTTGATGAATGTGCACTCTAATGGTCAAGCAACTCATGACAATGGTGCAGGAAAGCCAGTGCAGGGCACCAGCTTTCATTTTTTTTCTGTTGGGGGGGAGGCTTTAGAATTACAGGGGGTGGTTTTTAATTACAGAACAAAGTACCCAGATGGAACAATTTTTCCAAAGAATGCAACAGTGCAATCTCAAGTAATGAACACAGAGCACAAGGCGTACCTAGATAAGAACAAAGCATATCCTGTTGAATGTTGGGTTCCTGATCCCACCAGAAATGAAAACACAAGATATTTTGGGACACTAACAGGAGGAGAAAATGTTCCTCCAGTTCTTCATATAACAAACACTGCCACAACAGTGCTGCTTGATGAATTTGGTGTTGGGCCACTTTGCAAAGGTGACAACTTGTATCTGTCAGCTGTTGATGTTTGTGGCATGTTTACTAACAGATCTGGTTCCCAGCAGTGGAGAGGACTGTCCAGATATTTTAAGGTTCAGCTAAGAAAAAGGAGGGTTAAAAACCCCTACCCAATTTCTTTCCTTCTTACTGATTTAATTAACAGAAGGACCCCTAGAGTTGATGGGCAGCCTATGTATGGCATGGATGCTCAGATAGAGGAGGTCAGAGTTTTTGAGGGGACAGAGGAACTTCCAGGGGACCCAGACATGATGAGATATGTTGACAGATATGGACAGTTGCAAACAAAGATGCTG
>BAB11722
ATGGCCCCAACAAAAAGAAAAGGAGAAAGGAAGGACCCCGTGCAAGTTCCAAAACTTCTTATAAGAGGAGGAGTAGAAGTTCTAGAAGTTAAAACTGGGGTTGACTCAATTACAGAGGTAGAATGCTTTTTAACTCCAGAAATGGGTGACCCAGATGAGCATCTTAGAGGGTTTAGTAAGTCAATTTCTATATCAGATACATTTGAAAGTGACTCCCCAAATAAGGACATGCTTCCTTGTTACAGTGTGGCCAGAATTCCACTACCCAATCTAAATGAGGATCTAACCTGTGGAAATATACTAATGTGGGAGGCTGTGACCCTAAAAACTGAGGTTATAGGGGTGACAACTTTGATGAATGTGCACTCTAATGGTCAAGCAACTCATGACAATGGTGCAGGGAAGCCAGTGCAGGGCACCAGCTTTCATTTTTTTTCTGTTGGGGGGGAGGCTTTAGAATTACAAGGGGTGGTGTTCAATTACAGAACAACGTACCCAGATGGAACAATTTTTCCAAAGAATGCAACAGTGCAGTCTCAAGTAATGAACACAGAGCACAAGGCGTACCTAGATAAGAACAAAGCATATCCTGTTGAATGTTGGGTTCCTGATCCCACCAGAAATGAAAACACAAGATATTTTGGGACACTAACAGGAGGAGAAAATGTTCCTCCAGTTCTTCATATAACAAACACTGCCACTACAGTGCTGCTTGATGAATTTGGTGTTGGGCCACTTTGCAAAGGTGACAACTTGTATTTGTCAGCTGTTGATGTTTGTGGCATGTTTACTAACAGATCTGGGTCCCAGCAGTGGAGAGGACTCTCCAGATATTTTAAGGTTCAGCTAAGGAAAAGGAGGGTTAAAAACCCCTACCCAATTTCTTTCCTTCTGACTGATTTAATCAACAGAAGGACTCCTAGAGTAGATGGGCAGCCTATGTATGGCATGGATGCTCAAGTAGAGGAGGTTAGAGTTTTTGAGGGGACAGAGGAACTTCCAGGGGACCCAGACATGATGAGATATGTTGACAGATATGGACAGTTGCAGACCAAAATGCTG
>AEC15525
ATGGCCCCAACAAAAAGAAAAGGAGAAAGGAAGGACCCCGTGCAAGTTCCAAAACTTCTTATAAGAGGAGGAGTAGAAGTTCTAGAAGTTAAAACTGGGGTTGACTCAATTACAGAGGTAGAATGCTTTTTAACTCCAGAAATGGGGGACTCAGATGAGCATCTTAGGGGTTTTAGTAAGTCAATTTCTATATCAGATACATTTGAAAGTGACTCCCCAAATAAGGACATGCTTCCTTGTTACAGTGTGGCCAGAATTCCACTACCCAATCTAAATGAGGATCTAACCTGTGGAAATATACTAATGTGGGAGGCTGTTACCTTAAAAACTGAGGTTATAGGGGTGACAACTTTGATGAATGTGCACTCTAATGGTCAAGCAGCTCATGACAATGGTGCAGGAAAGCCAGTGCAGGGCACCAGCTTTCATTTTTTTTCTGTTGGGGGGGAGGCTTTAGAATTACAGGGAGTGGTTTTTAATTACAGAACAAAGTACCCAGATGGAACAATTTTTCCAAAGAATGCAACAGTGCAATCTCAAGTAATGAACACAGAGCACAAGGCGTACCTAGATAAGAACAAAGCATATCCTGTTGAATGTTGGGTTCCTGATCCCACCAGAAATGAAAACACAAGATATTTTGGGACACTAACAGGAGGAGAAAATGTTCCTCCAGTTCTTCATATAACAAACACTGCCACAACAGTGCTGCTTGATGAATTTGGTGTTGGGCCACTTTGCAAAGGTGACAACTTGTATTTGTCAGCTGTTGATGTTTGTGGCATGTTTACTAACAGATCTGGTTCCCAGCAGTGGAGAGGACTGTCCAGATATTTTAAGGTTCAGCTAAGAAAAAGGAGGGTTAAAAACCCCTACCCAATTTCTTTCCTTCTTACTGATTTAATTAACAGAAGGACCCCTAGAGTTGATGGGCAGCCTATGTATGGCATGGATGCTCAGGTAGAGGAGGTTAGAGTTTTTGAGGGCACAGAGGAACTTCCAGGGGACCCAGACATGATGAGATATGTTGACAGATATGGACAGTTGCAGACAAAGATGCTG
>AEC15441
ATGGCCCCAACAAAAAGAAAAGGAGAAAGGAAGGACCCCGTGCAAGTTCCAAAACTTCTTATAAGAGGAGGAGTAGAAGTTCTAGAAGTTAAAACTGGGGTTGACTCAATTACAGAGGTAGAATGCTTTTTAACTCCAGAAATGGGTGACCCAGATGAGCATCTTAGGGGTTTTAGTAAGTCAATATCTATATCAGATACATTTGAAAGTGACTCCCCAAATAAGGACATGCTTCCTTGTTACAGTGTGGCCAGAATTCCACTACCCAATCTAAATGAGGATCTAACCTGTGGAAATATACTCATGTGGGAGGCTGTGACCTTAAAAACTGAGGTTATAGGGGTGACAAGTTTGATGAATGTGCACTCTAATGGGCAAGCAACTCATGACAATGGTGCAGGGAAGCCAGTGCAGGGCACCAGCTTTCATTTTTTTTCTGTTGGGGGGGAGGCTTTAGAATTACAGGGGGTGCTTTTTAATTACAGAACAAAGTACCCAGATGGAACAATTTTTCCAAAGAATGCCACAGTGCAATCTCAAGTCATGAACACAGAGCACAAGGCGTACCTAGATAAGAACAAAGCATATCCTGTTGAATGTTGGGTTCCTGATCCCACCAGAAATGAAAACACAAGATATTTTGGGACACTAACAGGAGGAGAAAATGTTCCTCCAGTTCTTCATATAACAAACACTGCCACAACAGTGTTGCTTGATGAATTTGGTGTTGGGCCACTTTGCAAAGGTGACAACTTATACTTGTCAGCTGTTGATGTCTGTGGCATGTTTACTAACAGGTTAGGTTCCCAGCAGTGGAGAGGACTCTCCAGATATTTTAAGGTTCAGCTAAGGAAAAGGAGGGTTAAAAACCCCTACCCAATTTCTTTCCTTCTTACTGATCTAATTAACAGAAGGACTCCTAGAGTTGATGGGCAGCCTATGTATGGCATGGATGCTCAAGTAGAGGAGGTTAGAGTTTTTGAGGGAACAGAGGAGCTTCCAGGGGACCCAGACATGATGAGATATGTTGACAAATATGGACAGTTGCAGACAAAAATGCTG
>BAD06084
ATGGCCCCAACAAAAAGAAAAGGAGAAAGGAAGGACCCCGTGCAAGTTCCAAAACTTCTTATAAGAGGAGGAGTAGAAGTTCTAGAAGTTAAAACTGGGGTTGACTCAATTACAGAGGTAGAATGCTTTTTAACTCCAGAAATGGGTGACCCAGATGAGCATCTTAGGGGTTTTAGTAAGTCAATTTCTATATCAGATACATTTGAAAGTGACTCCCCAAATAAGGACATGCTTCCTTGTTACAGTGTGGCCAGAATTCCACTACCCAATCTAAATGAGGATCTAACCTGTGGAAATATACTAATGTGGGAGGCTGTGACCTTAAAAACTGAGGTTTTAGGGGTGACAACTTTGATGAATGTGCACTCTAATGGTCAAGCAACTCATGACAATGGTGCAGGAAAGCCAGTGCAGGGCACCAGCTTTCATTTTTTTTCTGTTGGGGGGGAGGCTTTAGAATTACAGGGGGTGGTTTTTAATTACAGAACTAAGTACCCAGATGGAACAATTTTTCCAAAGAATGCAACAGTGCAATCTCAAGTAATGAACACAGAGCACAAGGCGTACCTAGATAAGAACAAAGCATATCCTGTTGAATGTTGGGTTCCTGATCCCACCAGAAATGAAAACACAAGATATTTTGGGACACTAACAGGAGGAGAAAATGTCCCTCCAGTTCTTCATATAACAAACACTGCCACAACAGTGCTGCTTGATGAATTTGGTGTTGGGCCACTTTGCAAAGGTGACAACTTGTATTTGTCAGCTGTTGATGTTTGTGGCATGTTTACTAACAGATCTGGTTCCCAGCAGTGGAGAGGCCTGTCCAGATATTTTAAGGTTCAGTTAAGAAAGAGGAGGGTTAAAAACCCCTACCCAATTTCTTTCCTTCTTACTGATTTAATTAACAGAAGGACCCCTAGAGTTGATGGGCAGCCTATGTATGGCATGGATGCTCAGATAGAGGAGGTTAGAGTTTTTGAGGGGACAGAGGAACTCCCAGGGGACCCAGACATGATGAGATATGTTGACAGATATGGACAGTTGCAGACAAAGATGCTG
>BAE03124
ATGGCCCCAACAAAAAGAAAAGGAGAAAGGAAGGACCCCGTGCAAGTTCCAAAACTTCTTATAAGAGGAGGAGTAGAAGTTCTAGAAGTTAAAACTGGGGTTGACTCAATTACAGAGGTAGAATGCTTTTTAACTCCAGAAATGGGTGACCCAGATGAGCATCTTAGGGGTTTTAGTAAGTCAATTTCTATATCAGATACATTTGAAAGTGACTCCCCAAATAAGGACATGCTTCCTTGTTACAGTGTGGCCAGAATTCCACTACCCAATCTAAATGAGGATCTTACCTGTGGAAATATACTAATGTGGGAGGCTGTAACCTTAAAAACTGAGGTCATAGGGGTGACAACTTTGATGAATGTGCACTCTAATGGTCAAGCAACTCATGACAATGGTGCAGCAAAGCCAGTGCAGGGCACCAGCTTTCATTTTTTTTCTGTTGGGGGGGAGGCTTTAGAATTACAGGGGGTGGTTTTTAATTACAGAACAACGTACCCAGATGGAACAATTTTTCCAAAGAATGCAACAGTGCAATCTCAAGTAATGAACACAGAGCACAAGGCGTACCTAGATAAGAACAAAGCATATCCTGTTGAATGTTGGGTTCCTGATCCCACCAGAAATGAAAACACAAGATATTTTGGGACACTAACAGGAGGAGAAAATGTTCCTCCAGTTCTTCATATAACAAACACTGCCACAACAGTGCTGCTTGATGAATTTGGTGTTGGGCCACTTTGCAAAGGTGACAACTTGTATTTGTCAGCTGTTGATGTTTGTGGCATGTTTACTAACAGATCTGGTTCCCAGCAGTGGAGAGGACTCTCCAGATATTTTAAGGTGCAGCTAAGAAAAAGGAGGGTTAAAAACCCCTACCCAATTTCTTTCCTTCTTACTGACTTAATTAACAGAAGGACCCCTAGAGTTGATGGGCAGCCTATGTATGGCATGGATGCTCAAATAGAGGAGGTTAGAGTTTTTGAGGGGACAGAGCAACTTCCAGGGGACCCAGATATGATGAGATATGTTGACAAATATGGACAGTTGCAGACAAAGATGCTG
>AEC14571
ATGGCCCCAACAAAAAGAAAAGGAGAAAGGAAGGACCCCGTGCAAGTTCCAAAACTTCTTATAAGAGGAGGAGTAGAAGTTCTAGAAGTTAAAACTGGGGTTGACTCAATTACAGAGGTAGAATGCTTTTTAACTCCAGAAATGGGTGACCCAGATGAGCATTTTAGGGGTTTTAGTAAGTCAATATCTATATCAGATACATTTGAAAGTGACTCCCCAAATAAGGACATGCTTCCTTGTTACAGTGTGGCCAGAATTCCACTACCCAATCTAAATGAGGATCTAACCTGTGGAAATATACTCATGTGGGAGGCTGTGACCTTAAAAACTGAGGTTATAGGGGTGACAAGTTTGATGAATGTGCACTCTAATGGGCAAGCAACTCATGACAATGGTGCAGGGAAGCCAGTGCAGGGCACCAGCTTTCATTTTTTTTCTGTTGGGGGGGAGGCTTTAGAATTACAGGGGGTGCTTTTTAATTACAGAACAAAGTACCCAGATGGAACAATTTTTCCAAAGAATGCCACAGTGCAATCTCAAGTCATGAACACAGAGCACAAGGCGTACCTAGATAAGAACAAAGCATATCCTGTTGAATGTTGGGTTCCTGATCCCACCAGAAATGAAAACACAAGATATTTTGGGACACTAACAGGAGGAGAAAATGTTCCTCCAGTTCTTCATATAACAAACACTGCCACAACAGTGTTGCTTGATGAATTTGGTGTTGGGCCACTTTGCAAAGGTGACAACTTATACTTGTCAGCTGTTGATGTCTGTGGCATGTTTACTAACAGGTCTGGTTCCCAGCAGTGGAGAGGACTCTCCAGATATTTTAAGGTTCAGCTAAGGAAAAGAAGGGTTAAAAACCCCTACCCAATTTCTTTCCTTCTTACTGATTTAATTAACAGAAGGACTCCTAGAGTTGATGGGCAGCCTATGTATGGCATGGATGCTCAAGTAGAGGAGGTTAGAGTTTTTGAGGGAACAGAGGAGCTTCCAGGGGACCCAGACATGATGAGATACGTTGACAGATATGGACAGTTGCAGACAAAAATGCTG
>AEC14577
ATGGCCCCAACAAAAAGAAAAGGAGAAAGGAAGGACCCCGTGCAAGTTCCAAAACTTCTTATAAGAGGAGGAGTAGAAGTTCTAGAAGTTAAAACTGGGGTTGACTCAATTACAGAGGTAGAATGCTTTTTAACTCCAGAAATGGGTGACCCAGATGAGCATCTTAGGGGTTTTAGTAAGTCAATATCTATATCAGATACATTTGAAAGTGACTCCCCAAATAAGGACATGCTTCCTTGTTACAGTGTGGCCAGAATTCCACTACCCAATCTAAATGAGGATCTAACCTGTGGAAATATACTCATGTGGGAGGCTGTGACCTTAAAAACTGAGGTTATAGGGGTGACAAGTTTGATGAATGTGCACTCTAATGGGCAAGCAACTCATGACAATGGTGCAGGGAAGCCAGTGCAGGGCACCAGCTTTCATTTTTTTTCTGTTGGGGGGGAGGCTTTAGAATTACAGGGGGTGCTTTTTAATTACAGAACAAAGTACCCAGATGGAACAATTTTTCCAAAGAATGCCACAGTGCAATCTCAAGTCATGAACACAGAGCACAAGGCGTACCTAGATAAGAACAAAGCATATCCTGTTGAATGTTGGGTTCCTGATCCCACCAGAAATGAAAACACAAGATATTTTGGGACACTAACAGGAGGAGAAAATGTTCCTCCAGTTCTTCATATAACAAACACTGCCACAACAGTGTTGCTTGATGAATTTGGTGTTGGGCCACTTTGCAAAGGTGACAACTTATACTTGTCAGCTGTTGATGTCTGTGGCATGTTTACTAACAGGTCTGGTTCCCAGCAGTGGAGAGGACTCTCCAGATATTTTAAGGTTCAGCTAAGGAAAAGAAGGGTTAAAAACCCCTACCCAATTTCTTTCCTTCTTACTGATTTAATTAACAGAAGGACTCCTAGAGTTGATGGGCAGCCTATGTATGGCATGGATGCTCAAGTAGAGGAGGTTAGAGTTTTTGAGGGAACAGAGGAGCTTCCAGGGGACCCAGACATGATGAGATACGTTGACAGATATGGACAGTTGCAGACAAAAATGCTG
>AEC15447
ATGGCCCCAACAAAAAGAAAAGGAGAAAGGAAGGACCCCGTGCAAGTTCCAAAACTTCTTATAAGAGGAGGAGTAGAAGTTCTAGAAGTTAAAACTGGGGTTGACTCAATTACAGAGGTAGAATGCTTTTTAACTCCAGAAATGGGGGACCCAGATGAGCATCTTAGGGGTTTTAGTAAGCCAATTTCTATATCAGATACATTTGAAAGTGACTCCCCAAATAAGGACATGCTTCCTTGTTACAGTGTGGCCAGAATTCCACTACCCAATCTAAATGAGGATCTAACCTGTGGAAATATACTAATGTGGGAGGCTGTTACCTTAAAAACTGAGGTTATAGGGGTGACAACTTTGATGAATGTGCACTCTAATGGTCAAGCAGCTCATGACAATGGTGCAGGAAAGCCAGTGCAGGGCACCAGCTTTCATTTTTTTTCTGTTGGGGGGGAGGCTTTAGAATTACAGGGAGTGGTTTTTAATTACAGAACAAAGTACCCAGATGGAACAATTTTTCCAAAGAATGCAACAGTGCAATCTCAAGTAATGAACACAGAGCACAAGGCGTACCTAGATAAGAACAAAGCATATCCTGTTGAATGTTGGGTTCCTGATCCCACCAGAAATGAAAACACAAGATATTTTGGGACACTAACAGGAGGAGAAAATGTTCCTCCAGTTCTTCATATAACAAACACTGCCACAACAGTGCTGCTTGATGAATTTGGTGTTGGGCCACTTTGCAAAGGTGACAACTTGTATTTGTCAGCTGTTGATGTTTGTGGCATGTTTACTAACAGATCTGGTTCCCAGCAGTGGAGAGGACTGTCCAGATATTTTAAGGTTCAGCTAAGAAAAAGGAGGGTTAAAAACCCCTACCCAATTTCTTTCCTTCTTACTGATTTAATTAACAGAAGGACCCCTAGAGTTGATGGGCAGCCTATGTATGGCATGGATGCTCAGGTAGAGGAGGTTAGAGTTTTTGAGGGCACAGAGGAACTTCCAGGGGACCCAGACATGATGAGATATGTTGACAGATATGGACAGTTGCAGACAAAGATGCTG
>BAC81834
ATGGCCCCAACAAAAAGAAAAGGAGAAAGGAAGGACCCCGTGCAAGTTCCAAAACTTCTTATAAGAGGAGGAGTAGAAGTTCTAGAAGTTAAAACTGGGGTTGACTCAATTACAGAGGTAGAATGCTTTTTAACTCCAGAAATGGGTGACCCAGATGAGCATCTTAGGGGTTTTAGTAAGTCAATTTCTATATCAGATACATTTGAAAGTGACTCCCCAAATAAGGACATGCTTCCTTGTTACAGTGTGGCCAGAATTCCACTACCCAATCTAAATGAGGATCTAACCTGTGGAAATATACTAATGTGGGAGGCTGTGACCTTAAAAACTGAGGTTATAGGGGTGACAACTTTGATGAATGTGCACTCTAATGGTCAAGCAGCTCATGACAATGGTGCAGGAAAGCCAGTGCAGGGCACCAGCTTTCATTTTTTTTCTGTTGGGGGGGAGGCTTTAGAATTACAGGGGGTGGTTTTTAATTACAGAACAAAGTACCCAGATGGAACAATTTTTCCAAAGAATGCAACAGTGCAATCTCAAGTAATGAACACAGAGCACAAGGCGTACCTAGATAAGAACAAAGCATATCCTGTTGAATGTTGGGTTCCTGATCCCACCAGAAATGAAAACACAAGATATTTTGGGACACTAACAGGAGGAGAAAATGTTCCTCCAGTTCTTCATATAACAAACACTGCCACAACAGTGCTGCTTGATGAATTTGGTGTTGGGCCACTTTGCAAAGGTGACAACTTGTATTTGTCAGCTGTTGATGTTTGTGGCATGTTTACTAACAGATCTGGTTCCCAGCAGTGGAGAGGACTGTCCAGATATTTTAAGGTTCAGCTAAGAAAAAGGAGGGTTAAAAACCCCTACCCAATTTCTTTCCTTCTTACTGATTTAATTAACAGAAGGACCCCTAGAGTTGATGGGCAGCCTATGTATGGCATGGATGCTCAGGTAGAGGAGGTTAGAGTGTTTGAGGGGACAGAGGAACTTCCAGGGGACCCAGACATGATGAGATATGTTGACAGATATGGACAGTTGCAGACAAAGATGCTG
>AEC15885
ATGGCCCCAACAAAAAGAAAAGGAGAAAGGAAGGACCCCGTGCAAGTTCCAAAACTTCTTATAAGAGGAGGAGTAGAAGTTCTAGAAGTTAAAACTGGGGTTGACTCAATTACAGAGGTAGAATGCTTTTTAACTCCAGAAATGGGTGACCCAGATGAGCATCTTAGGGGTTTTAGTAAGTCAATATCTATATCAGATACATTTGAAAGTGACTCCCCAAATAAGGACATGCTTCCTTGTTACAGTGTGGCCAGAATTCCACTACCCAATCTAAATGAGGATCTAACCTGTGGAAATATACTCATGTGGGAGGCTGTGACCTTAAAAACTGAGGTTATAGGGGTGACAAGTTTGATGAATGTGCACTCTAATGGGCAAGCAACTCATGACAATGGTGCAGGGAAGCCAGTGCAGGGCACCAGCTTTCATTTTTTTTCTGTTGGGGGGGAGGCTTTAGAATTACAGGGGGTGCTTTTTAATTACAGAACAAAGTACCCAGATGGAACAATTTTTCCAAAGAATGCCACAGTGCAATCTCAAGTCATGAACACAGAGCACAAGGCGTACCTAGATAAGAACAAAGCATATCCTGTTGAATGTTGGGTTCCTGATCCCACCAGAAATGAAAACACAAGATATTTTGGGACACTAACAGGAGGAGAAAATGTTCCTCCAGTTCTTCATATAACAAACACTGCCACAACAGTGTTGCTTGATGAATTTGGTGTTGGGCCACTTTGCAAAGGTGACAACTTATACTTGTCAGCTGTTGATGTCTGTGGCATGTTTACTAACAGGTCAGGTTCCCAGCAGTGGAGAGGACTCTCCAGATATTTTAAGGTTCAGCTAAGGAAAAGGAGGGTTAAAAACCCCTACCCAATTTCTTTCCTTCTTACTGATCTAATTAACAGAAGGACTCCTAGAGTTGATGGGCAGCCTATGTATGGCATGGATGCTCAAGTAGAGGAGGTTAGAGTTTTTGAGGGAACAGAGGAGCTTCCAGGGGACCCAGACATGATGAGATATGTTGACAAATATGGACAGTTGCAGACAAAAATGCTG
>AAM69579
ATGGCCCCAACAAAAAGAAAAGGAGAAAGGAAGCACCCCGTGCAAGTTCCAAAACTTCTTATAAGAGGAGGAGTAGAAGTTCTAGAAGTTAAAACTGGGGTTGACTCAATTACAGAGGTAGAATGCTTTTTAACTCCAGAAATGGGTGACCCAGATGAGCATCTTAGGGGTTTTAGTAAGTCAATTTCCATATCAGATACATTTGAAAGTGACTCCCCAAATAAGGACATGCTTCCTTGTTACAGTGTGGCCAGAATTCCACTACCCAATCTAAATGAGGATCTAACCTGTGGAAATATACTGATGTGGGAGGCTGTGACCCTAAAAACTGAGGTTATAGGGGTGACAACTTTGATGAATGTGCACTCTAATGGTCAAGCAACTCATGACAATGGTGCAGGAAAGCCAGTGCAGGGCACTAGCTTTCATTTTTTTTCTGTCGGGGGGGAGGCTTTAGAATTACAGGGGGTGGTTTTTAATTACAGAACAACGTACCCAGATGGAACAATTTTTCCAAAGAATGCAACAGTGCAATCTCAAGTAATGAACACAGAGCACAAGGCGTACCTAGATAAGAACAAAGCATATCCTGTTGAATGTTGGGTTCCTGATCCCACCAGAAATGAAAACACAAGATATTTTGGGACACTAACAGGAGGAGAAAATGTTCCTCCAGTTCTTCATATAACAAACACTGCCACAACAGTGCTGCTTGATGAATTTGGTGTTGGGCCACTTTGCAAAGGTGACAACTTGTATTTGTCAGCTGTTGATGTTTGTGGCATGTTTACTAACAGATCTGGTTCCCAGCAGTGGAGAGGACTGTCCAGATATTTTAAGGTTCAGCTAAGAAAAAGGAGGGTTAAAAACCCCTACCCAATTTCTTTTCTTCTTACTGATTTAATTAACAGAAGGACCCCTAGAGTTGATGGGCAGCCTATGTATGGCATGGATGCTCAGGTAGAGGAGGTTAGAGTTTTTGAGGGGACAGAGGAACTTCCAGGGGACCCAGACATGATGAGATATGTTGACAGATATGGACAGTTGCAGACAAAGATGCTG
>BAC15629
ATGGCCCCAACAAAAAGAAAAGGAGAAAGGAAGGACCCCGTGCAAGTTCCAAAACTTCTTATAAGAGGAGGAGTAGAAGTTCTAGAAGTTAAAACTGGGGTTGACTCAATTACAGAGGTAGAATGTTTTTTAACTCCAGAAATGGGTGACCCAGATGAGCATCTTAGGGGTTTTAGTAAGTCAATTTCTATATCAGATACATTTGAAAGTGACTCCCCAAATAAGGACATGCTTCCTTGTTACAGTGTGGCCAGAATTCCACTACCCAATCTAAATGAGGATCTAACCTGTGGAAATATACTAATGTGGGAGGCTGTGACCTTAAAAACTGAGGTTATAGGGGTAACAACTTTGATGAATGTGCACTCTAATGGTCAAGCAACTCATGACAATGGTGCAGGAAAGCCAGTGCAGGGCACCAGCTTTCATTTTTTTTCTGTTGGGGGGGAGGCTTTAGAATTACAGGGGGTGGTTTTTAACTACAGAACAAAGTACCCAGATGGAACAATTTTTCCAAAGAATGCAACAGTGCAATCTCAAGTAATGAACACAGAGCACAAGGCGTACCTAGATAAGAACAAAGCATATCCTGTTGAATGTTGGGTTCCTGATCCCACCAGAAATGAAAACACAAGATATTTTGGGACACTAACAGGAGGAGAAAATGTTCCTCCAGTTCTTCATATAACAAACACTGCCACAACAGTGCTGCTTGATGAATTTGGTGTTGGGCCACTTTGCAAAGGTGACAACTTGTATTTGTCAGCTGTGGATGTTTGTGGCATGTTTACTAACAGATCTGGTTCCCAGCAGTGGAGAGGACTGTCCAGATATTTTAAGGTTCAGCTAAGAAAAAGGAGGGTTAAAAACCCCTACCCAATTTCTTTCCTTCTTACTGATTTGATTAACAGAAGGACCCCTAGAGTTGATGGGCAGCCTATGTATGGCATGGATGCTCAGGTAGAGGAGGTTAGAGTTTTTGAGGGGACAGAGGAACTTCCAGGGGACCCAGACATGATGAGATATGTTGACAGATATGGACAGTTGCAGACAAAGATGCTG
>BAD11890
ATGGCCCCAACAAAAAGAAAAGGAGAAAGGAAGGACCCCGTGCAAGTTCCAAAACTTCTTATAAGAGGAGGAGTAGAAGTTCTAGAAGTTAAAACTGGGGTTGACTCAATTACAGAGGTAGAATGTTTTTTAACTCCAGAAATGGGTGACCCAGATGAGCATCTTAGGGGTTTTAGTAAGTCAATTTCTATATCAGATACATTTGAAAGTGACTCCCCAAATAAGGACATGCTTCCTTGTTACAGTGTGGCCAGAATTCCACTACCCAATCTAAATGAGGATCTAACCTGTGGAAATATACTAATGTGGGAGGCTGTGACCTTAAAAACTGAGGTTATAGGGGTAACAACTTTGATGAATGTGCACTCTAATGGTCAAGCAACTCATGACAATGGTGCAGGAAAGCCAGTGCAGGGCACCAGCTTTCATTTTTTTTCTGTTGGGGGGGAGGCTTTAGAATTACAGGGGGTGGTTTTTAACTACAGAACAAAGTACCCAGATGGAACAATTTTTCCAAAGAATGCAACAGTGCAATCTCAAGTAATGAACACAGAGCACAAGGCGTACCTAGATAAGAACAAAGCATATCCTGTTGAATGTTGGGTTCCTGATCCCACCAGAAATGAAAACACAAGATATTTTGGGACACTAACAGGAGGAGAAAATGTTCCTCCAGTTCTTCATATAACAAACACTGCCACAACAGTGCTGCTTGATGAATTTGGTGTTGGGCCACTTTGCAAAGGTGACAACTTGTATTTGTCAGCTGTGGATGTTTGTGGCATGTTTACTAACAGATCTGGTTCCCAGCAGTGGAGAGGACTGTCCAGATATTTTAAGGTTCAGCTAAGAAAAAGGAGGGTTAAAAACCCCTACCCAATTTCTTTCCTTCTTACTGATTTAATTAACAGAAGGACCCCTAGAGTTGATGGGCAGCCTATGTATGGCATGGATGCTCAGGTAGAGGAGGTTAGAGTTTTTGAGGGGACAGAGGAACTTCCAGGGGACCCAGACATGATGAGATATGTTGACAGATATGGACAGTTGCAGACAAAGATGCTG
>BAD21265
ATGGCCCCAACAAAAAGAAAAGGAGAAAGGAAGGACCCCGTGCAAGTTCCAAAACTTCTTATAAGAGGAGGAGTAGAAGTTCTAGAAGTTAAAACTGGGGTTGACTCAATTACAGAGGTAGAATGCTTTTTAACTCCAGAAATGGGTGACCCAGATGAGCATCTTAGGGGTTTTAGTAAGTCAATATCTATATCAGATACATTTGAAAGTGACTCCCCAAATAAGGACATGCTTCCTTGTTACAGTGTGGCCAGAATTCCACTACCCAATCTAAATGAGGATCTAACCTGTGGAAATATACTCATGTGGGAGGCTGTGACCTTAAAAACTGAGGTTATAGGGGTGACAAGTTTGATGAATGTGCACTCTAATGGGCAAGCAACTCATGACAATGGTGCAGGGAAGCCAGTGCAGGGCACCAGCTTTCATTTTTTTTCTGTTGGGGGGGAGGCTTTAGAATTACAGGGGGTGCTTTTTAATTACAGAACAAAGTACCCAGATGGAACAATTTTTCCAAAGAATGCCACAGTGCAATCTCAAGTCATGAACACAGAGCACAAGGCGTACCTAGATAAGAACAAAGCATATCCTGTTGAATGTTGGGTTCCTGATCCCACCAGAAATGAAAACACAAGATATTTTGGGACACTAACAGGAGGAGAAAATGTTCCTCCAGTTCTTCATATAACAAACACTGCCACAACAGTGTTGCTTGATGAATTTGGTGTTGGGCCACTTTGCAAAGGTGACAACTTATACTTGTCAGCTGTTGATGTCTGTGGCATGTTTACTAACAGGTCAGGTTCCCAGCAGTGGAGAGGACTCTCCAGATATTTTAAGGTTCAGCTAAGGAAAAGGAGGGTTAAAAACCCCTACCCAATTTCTTTCCTTCTTACTGATCTAATTAACAGAAGGACTCCTAGAGTTGATGGGCAGCCTATGTATGGCATGGATGCTCAAGTAGAGGAGGTTAGAGTTTTTGAGGGAACAGAGGAGCTTCCAGGGGACCCAGACATGATGAGATATGTTGACAAATATGGACAGTTGCAGACAAAAATGCTG
>BAD11896
ATGGCCCCAACAAAAAGAAAAGGAGAAAGGAAGGACCCCGTGCAAGTTCCAAAACTTCTTATAAGAGGAGGAGTAGAAGTTCTAGAAGTTAAAACTGGGGTTGACTCAATTACAGAGGTAGAATGTTTTTTAACTCCAGAAATGGGTGACCCAGATGAGCATCTTAGGGGTTTTAGTAAGTCAATTTCTATATCAGATACATTTGAAAGTGACTCCCCAAATAAGGACATGCTTCCTTGTTACAGTGTGGCCAGAATTCCACTACCCAATCTAAATGAGGATCTAACCTGTGGAAATATACTAATGTGGGAGGCTGTGACCTTAAAAACTGAGGTTCTAGGGGTAACAACTTTGATGAATGTGCACTCTAATGGTCAAGCAACTCATGACAATGGTGCAGGAAAGCCAGTGCAGGGCACCAGCTTTCATTTTTTTTCTGTTGGGGGGGAGGCTTTAGAATTACAGGGGGTGGTTTTTAACTACAGAACAAAGTACCCAGATGGAACAATTTTTCCAAAGAATGCAACAGTGCAATCTCAAGTAATGAACACAGAGCACAAGGCGTACCTAGATAAGAACAAAGCATATCCTGTTGAATGTTGGGTTCCTGATCCCACCAGAAATGAAAACACAAGATATTTTGGGACACTAACAGGAGGAGAAAATGTTCCTCCAGTTCTTCATATAACAAACACTGCCACAACAGTGCTGCTTGATGAATTTGGTGTTGGGCCACTTTGCAAAGGTGACAACTTGTATTTGTCAGCTGTGGATGTTTGTGGCATGTTTACTAACAGATCTGGTTCCCAGCAGTGGAGAGGACTGTCCAGATATTTTAAGGTTCAGCTAAGAAAAAGGAGGGTTAAAAACCCCTACCCAATTTCTTTCCTTCTTACTGATTTAATTAACAGAAGGACCCCTAGAGTTGATGGGCAGCCTATGTATGGCATGGATGCTCAGGTAGAGGAGGTTAGAGTTTTTGAGGGGACAGAGGAACTTCCAGGGGACCCAGACATGATGAGATATGTTGACAGATATGGACAGTTGCAAACAAAGATGCTG
>BAC66406
ATGGCCCCAACAAAAAGAAAAGGAGAAAGGAAGGACCCCGTGCAAGTTCCAAAACTTCTTATAAGAGGAGGAGTAGAAGTTCTAGAAGTTAAAACTGGGGTTGACTCAATTACAGAGGTAGAATGCTTTTTAACTCCAGAAATGGGTGACCCAGATGAGCATCTTAGGGGTTTTAGTAAGTCAATTTCTATATCAGATACATTTGAAAGTGACTCCCCAAATAAGGACATGCTTCCTTGTTACAGTGTGGCCAGAATTCCACTACCCAATCTAAATGAGGATCTAACCTGTGGAAATATACTAATGTGGGAGGCTGTGACCTTAAAAACTGAGGTTCTAGGGGTGACAACTTTGATGAATGTGCACTCTAATGGTCAAGCAACTCATGACAATGGTGCAGGAAAGCCAGTGCAGGGCACCAGCTTTCATTTTTTTTCTGTTGGGGGGGAGGCTTTAGAATTACAGGGGGTGGTTTTTAATTACAGAACAAAGTACCCAGATGGAACAATTTTTCCAAAGAATGCAACAGTGCAATCTCAAGTAATGAACACAGAGCACAAGGCGTACCTAGATAAGAACAAAGCATATCCTGTTGAATGTTGGGTTCCTGATCCCACCAGAAATGAAAACACAAGATATTTTGGGACACTAACAGGAGGAGAAAATGTTCCTCCAGTTCTTCATATAACAAATACTGCCACAACAGTGCTGCTTGATGAATTTGGTGTTGGGCCACTTTGCAAAGGTGACAACTTGTATTTGTCAGCTGTTGATGTTTGTGGAATGTTTACTAACAGATCTGGTTCCCAGCAGTGGAGAGGACTGTCCAGATATTTTAAGGTTCAGCTCAGAAAAAGGAGGGTTAAAAACCCCTACCCAATTTCTTTCCTTCTTACTGATTTGATTAACAGAAGGACCCCTAGAGTTGATGGGCAGCCTATGTATGGTATGGATGCTCAGGTAGAGGAGGTTAGAGTTTTTGAGGGGACAGAGGAACTTCCAGGGGACCCAGACATGATGAGATATGTTGACAGATATGGACAGTTGCAAACAAAGATGCTG
>BAC22816
ATGGCCCCAACAAAAAGAAAAGGAGAAAGGAAGGACCCCGTGCAAGTTCCAAAACTTCTTATAAGAGGAGGAGTAGAAGTTCTAGAAGTTAAAACTGGGGTTGACTCAATCACAGAGGTAGAATGCTTTTTAACTCCAGAAATGGGTGACCCAGATGAGCATCTTAGGGGTTTTAGTAAGTCAATTTCTATATCAGATACATTTGAAAGTGACTCCCCAAATAAGGACATGCTTCCTTGTTACAGTGTGGCCAGAATTCCACTACCCAATCTAAATGAGGATCTAACCTGTGGAAATATACTAATGTGGGAGGCTGTTACCTTAAAAACTGAGGTTATAGGGGTGACAAGTTTGATGAATGTGCACTCTAATGGTCAAGCAACTCATGACAATGGTGCAGGAAAGCCAGTGCAGGGCACCAGCTTTCATTTTTTTTCTGTTGGGGGGGAGGCTTTAGAATTACAGGGGGTGGTTTTCAATTACAGAACAAAGTACCCAGATGGAACAATTTTTCCAAAGAATGCAACAGTGCAATCTCAAGTAATGAACACAGAGCACAAGGCGTACCTAGATAAGAACAAAGCATATCCTGTTGAATGTTGGGTTCCTGATCCCACCAGAAATGAAAACACAAGATATTTTGGGACACTAACAGGAGGAGAAAATGTCCCTCCAGTTCTTCATATAACAAACACTGCCACAACAGTGCTGCTTGATGAATTTGGTGTTGGGCCACTTTGCAAAGGTGACAACTTGTATTTGTCAGCTGTTGATGTTTGTGGAATGTTTACTAACAGATCTGGTTCCCAGCAGTGGAGAGGACTGTCCAGATATTTTAAGGTTCAGCTGAGAAAAAGGAGGGTTAAGAACCCCTACCCAATTTCTTTCCTTCTTACTGATTTGATTAACAGAAGGACCCCTAGAGTTGATGGGCAGCCTATGTATGGTATGGATGCTCAGGTAGAGGAGGTTAGAGTTTTTGAGGGGACAGAGGAACTTCCAGGGGACCCAGACATGATGAGATATGTTGACAGATATGGACAGTTGCAAACAAAGATGCTG
>AEC15909
ATGGCCCCAACAAAAAGAAAAGGAGAAAGGAAGGACCCCGTGCAAGTTCCAAAACTTCTTATAAGAGGAGGAGTAGAAGTTCTAGAAGTTAAAACTGGGGTTGACTCAATTACAGAGGTAGAATGCTTTTTAACTCCAGAAATGGGTGACCCAGATGAGCATCTTAGGGGTTTTAGTAAGTCAATATCTATATCAGATACATTTGAAAGTGACTCCCCAAATAAGGACATGCTTCCTTGTTACAGTGTGGCCAGAATTCCACTACCCAATCTAAATGAGGATCTAACCTGTGGAAATATACTCATGTGGGAGGCTGTGACCTTAAAAACTGAGGTTATAGGGGTGACAAGTTTGATGAATGTGCACTCTAATGGGCAAGCAACTCATGACAATGGTGCAGGGAAGCCAGTGCAGGGCACCAGCTTTCATTTTTTTTCTGTTGGGGGGGAGGCTTTAGAATTACAGGGGGTGCTTTTTAATTACAGAACAAAGTACCCAGATGGAACAATTTTTCCAAAGAATGCCACAGTGCAATCTCAAGTCATGAACACAGAGCACAAGGCGTACCTAGATAAGAACAAAGCATATCCTGTTGAATGTTGGGTTCCTGATCCCACCAGAAATGAAAACACAAGATATTTTGGGACACTAACAGGAGGAGAAAATGTTCCTCCAGTTCTTCATATAACAAACACTGCCACAACAGTGTTGCTTGATGAATTTGGTGTTGGGCCACTTTGCAAAGGTGACAACTTATACTTGTCAGCTGTTGATGTCTGTGGCATGTTTACTAACAGGTCAGGTTCCCAGCAGTGGAGAGGACTCTCCAGATATTTTAAGGTTCAGCTAAGGAAAAGGAGGGTTAAAAACCCCTACCCAATTTCTTTCCTTCTTACTGATCTAATTAACAGAAGGACTCCTAGAGTTGATGGGCAGCCTATGTATGGCATGGATGCTCAAGTAGAGGAGGTTAGAGTTTTTGAGGGAACAGAGGAGCTTCCAGGGGACCCAGACATGATGAGATATGTTGACAAATATGGACAGTTGCAGACAAAAATGCTG
>BAC03041
ATGGCCCCAACAAAAAGAAAAGGAGAAAGGAAGGACCCCGTGCAAGTTCCAAAACTTCTTATAAGAGGAGGAGTAGAAGTTCTAGAAGTTAAAACTGGGGTTGACTCAATTACAGAGGTAGAATGCTTTTTAACTCCAGAAATGGGTGACCCAGATGAGCATCTTAGGGGTTTTAGTAAGTCAATTTCTATATCAGATACATTTGAAAGTGACTCCCCAAATAAGGACATGCTTCCTTGTTACAGTGTGGCCAGAATTCCACTACCCAATCTAAATGAGGATCTAACTTGTGGAAATATACTAATGTGGGAGGCTGTGACCTTAAAAACTGAGGTTTTAGGGGTGACAACTTTGATGAATGTGCACTCTAATGGTCAAGCAACTCATGACAATGGTGCAGGAAAGCCAGTGCAGGGCACCAGCTTTCATTTTTTTTCTGTTGGGGGGGAGGCTTTAGAATTACAGGGGGTGGTTTTTAATTACAGAACAAAGTACCCAGATGGCACAATTTTTCCAAAGAATGCAACAGTGCAATCTCAAGTAATGAACACAGAGCACAAGGCGTACCTAGATAAGAACAAAGCATATCCTGTTGAATGTTGGGTTCCTGATCCCACCAGAAATGAAAACACAAGATATTTTGGGACACTAACAGGAGGAGAAAATGTTCCTCCAGTTCTTCATATAACAAACACTGCCACAACAGTGCTGCTTGATGAATTTGGTGTTGGGCCACTTTGCAAAGGTGACAACTTGTATTTGTCAGCTGTTGATGTTTGTGGCATGTTTACTAACAGATCTGGTTCCCAGCAGTGGAGAGGACTGTCCAGATATTTTAAGGTTCAGCTAAGAAAAAGGAGGGTTAAAAACCCCTACCCAATTTCTTTCCTTCTTACTGATTTAATTAACAGAAGGACCCCTAGAGTTGATGGGCAGCCTATGTATGGCATGGATGCTCAGATAGAGGAGGTTAGAGTTTTTGAGGGGACAGAGGAACTCCCAGGGGACCCAGACATGATGAGATATGTTGACAGATATGGACAGTTGCAGACAAAGATGCTG
>BAC03047
ATGGCCCCAACAAAAAGAAAAGGAGAAAGGAAGGACCCCGTGCAAGTTCCAAAACTTCTTATAAGAGGAGGAGTAGAAGTTCTAGAAGTTAAAACTGGGGTTGACTCAATTACAGAGGTAGAATGCTTTTTAACTCCAGAAATGGGTGACCCAGATGAGCATCTTAGGGGTTTTAGTAAGTCAATTTCTATATCAGATACATTTGAAAGTGACTCCCCAAATAAGGACATGCTTCCTTGTTACAGTGTGGCCAGAATTCCACTACCCAATCTAAATGAGGATCTAACTTGTGGAAATATACTAATGTGGGAGGCTGTGACCTTAAAAACTGAGGTTTTAGGGGTGACAACTTTGATGAATGTGCACTCTAATGGTCAAGCAACTCATGACAATGGTGCAGGAAAGCCAGTGCAGGGCACCAGCTTTCATTTTTTTTCTGTTGGGGGGGAGGCTTTAGAATTACAGGGGGTGGTTTTTAATTACAGAACAAAGTACCCAGATGGCACAATTTTTCCAAAGAATGCAACAGTGCAATCTCAAGTAATGAACACAGAGCACAAGGCGTACCTAGATAAGAACAAAGCATATCCTGTTGAATGTTGGGTTCCTGATCCCACCAGAAATGAAAACACAAGATATTTTGGGACACTAACAGGAGGAGAAAATGTTCCTCCAGTTCTTCATATAACAAACACTGCCACAACAGTGCTGCTTGATGAATTTGGTGTTGGGCCACTTTGCAAAGGTGACAACTTGTATTTGTCAGCTGTTGATGTTTGTGGCATGTTTACTAACAGATCTGGTTCCCAGCAGTGGAGAGGACTGTCCAGATATTTTAAGGTTCAGCTAAGAAAAAGGAGGGTTAAAAACCCCTACCCAATTTCTTTCCTTCTTACTGATTTAATTAACAGAAGGACCCCTAGAGTTGATGGGCAGCCTATGTATGGCATGGATGCTCAGATAGAGGAGGTTAGAGTTTTTGAGGGGACAGAGGAACTCCCAGGGGACCCTGACATGATGAGATATGTTGACAGATATGGACAGTTGCAGACAAAGATGCTG
>BAH36798
ATGGCCCCAACAAAAAGAAAAGGAGAAAGGAAGGACCCCGTGCAAGTTCCAAAACTTCTTATAAGAGGAGGAGTAGAAGTTCTAGAAGTTAAAACTGGGGTTGACTCAATTACAGAGGTAGAATGCTTTTTAACTCCAGAAATGGGTGACCCAGATGAGCATCTTAGGGGTTTTAGTAAGTCAATTTCTATATCAGATACATTTGAAAGTGACTCCCCAAATAAGGACATGCTTCCGTGTTACAGTGTGGCCAGAATTCCACTACCCAATCTAAATGAGGATCTAACCTGTGGAAATATACTAATGTGGGAGGCTGTGACCTTAAAAACTGAGGTTTTAGGGGTGACAACTTTGATGAATGTGCATTCTAATGGTCAAGCAACTCATGACAATGGTGCAGGAAAGCCAGTGCAGGGCACCAGCTTTCATTTTTTTTCTGTTGGGGGGGAGGCTTTAGAATTACAGGGGGTGGTTTTTAATTACAGAACAAAGTACCCAGATGGAACAATTTTTCCAAAGAATGCAACAGTGCAATCTCAAGTAATGAACACAGAGCACAAGGCGTACCTAGATAAGAACAAAGCATATCCTGTTGAATGTTGGGTTCCTGATCCCACCAGAAATGAAAACACAAGATATTTTGGGACACTAACAGGAGGAGAAAATGTTCCTCCAGTTCTTCATATAACAAACACTGCCACAACAGTGCTGCTTGATGAATTTGGTGTTGGGCCACTTTGCAAAGGTGACAACTTGTATTTGTCAGCTGTTGATGTTTGTGGCATGTTTACTAACAGATCTGGTTCCCAGCAGTGGAGAGGACTGTCCAGATATTTTAAGGTTCAGCTAAGAAAAAGGAGGGTTAAAAACCCCTACCCAATTTCTTTCCTTCTTACTGATTTAATTAACAGAAGGACCCCTAGAGTTGATGGGCAGCCTATGTATGGCATGGATGCTCAGATAGAGGAGGTTAGAGTTTTTGAGGGGACAGAGGAACTTCCAGGGGACCCAGACATGATGAGATATGTTGACAGATATGGACAATTGCAGACAAAGATGCTG
>AAR02463
ATGGCCCCAACAAAAAGAAAAGGAGAAAGGAAGGACCCCGTGCAAGTTCCAAAACTTCTTATAAGAGGAGGAGTAGAAGTTCTAGAAGTTAAAACTGGGGTTGACTCAATTACAGAGGTAGAATGCTTTTTAACTCCAGAAATGGGTGACCCAGATGAGCATCTTAGGGGTTTTAGTAAGTCAATTTCTATATCAGATACATTTGAAAGTGACTCCCCAAATAAGGACATGCTTCCTTGTTACAGTGTGGCCAGAATTCCACTACCCAATCTAAATGAGGATCTTACCTGTGGAAATATACTAATGTGGGAGGCTGTAACCTTAAAAACTGAGGTCATAGGGGTGACAACTTTGATGAATGTGCACTCTAATGGTCAAGCAACTCATGACAATGGTGCAGCAAAGCCAGTGCAGGGCACCAGCTTTCATTTTTTTTCTGTTGGGGGGGAGGCTTTAGAATTACAGGGGGTGGTTTTTAATTACAGAACAACGTACCCAGATGGAACAATTTTTCCAAAGAATGCAACAGTGCAATCTCAAGTAATGAACACAGAGCACAAGGCGTACCTAGATAAGAACAAAGCATATCCTGTTGAATGTTGGGTTCCTGATCCCACCAGAAATGAAAACACAAGATATTTTGGGACACTAACAGGAGGAGAAAATGTTCCTCCAGTTCTTCATATAACAAACACTGCCACAACAGTGCTGCTTGATGAATTTGGTGTTGGGCCACTTTGCAAAGGTGACAACTTGTATTTGTCAGCTGTTGATGTTTGTGGCATGTTTACTAACAGATCTGGTTCCCAGCAGTGGAGAGGACTCTCCAGATATTTTAAGGTTCAGCTAAGAAAAAGGAGGGTTAAAAACCCCTACCCAATTTCTTTCCTTCTTACTGACTTAATTAACAGAAGGACCCCTAGAGTTGATGGTCAGCCTATGTATGGCATGGATGCTCAAATAGAGGAGGTTAGAGTTTTTGAGGGGACAGAGCAACTTCCAGGGGACCCAGATATGATGAGATATGTTGACAGATATGGACAGTTGCAGACAAAAATGCTG
>BAD06060
ATGGCCCCAACAAAAAGAAAAGGAGAAAGGAAGGACCCCGTGCAAGTTCCAAAACTTCTTATAAGAGGAGGAGTAGAAGTTCTAGAAGTTAAAACTGGGGTTGACTCAGTTACAGAGGTAGAATGTTTTTTAACTCCAGAAATGGGTGACCCAGATGAGCATCTTAGGGGTTTTAGTAAGTCAATTTCTATATCAGATACATTTGAAAGTGACTCCCCAAACAAGGACATGCTTCCTTGTTACAGTGTGGCCAGAATTCCACTACCCAATCTAAATGAGGATCTAACCTGTGGAAATATACTAATGTGGGAGGCTGTGACCTTAAAAACTGAGGTTATAGGGGTGACAACTTTGATGAATGTGCACTCTAATGGTCAAGCAACTCATGACAATGGTGCAGGAAAGCCAGTGCAGGGCACCAGCTTTCATTTTTTTTCTGTTGGGGGGGAGGCTTTAGAATTACAGGGGGTGGTTTTTAATTACAGAACAAAGTACCCAGATGGAACAATTTTTCCAAAGAATGCAACAGTGCAATCTCAAGTAATGAACACAGAGCACAAGGCGTACCTAGATAAGAACAAAGCATATCCTGTTGAATGTTGGGTTCCTGATCCCACCAGAAATGAAAACACAAGATATTTTGGGACACTAACAGGAGGAGAAAATGTTCCTCCAGTTCTTCATATAACAAACACTGCCACAACAGTGCTGCTTGATGAATTTGGTGTTGGGCCACTTTGCAAAGGTGACAACTTGTATCTGTCAGCTGTTGATGTTTGTGGCATGTTTACTAACAGATCTGGTTCCCAGCAGTGGAGAGGACTGTCCAGATATTTTAAGGTTCAGCTAAGAAAAAGGAGGGTTAAAAACCCCTACCCAATTTCTTTCCTTCTTACTGATTTAATTAACAGAAGGACCCCTAGAGTTGATGGGCAGCCTATGTATGGCATGGATGCTCAGATAGAGGAGGTCAGAGTTTTTGAGGGGACAGAGGAACTTCCAGGGGACCCAGACATGATGAGATATGTTGACAGATATGGACAGTTGCAAACAAAGATGCTG
>BAD06108
ATGGCCCCAACAAAAAGAAAAGGAGAAAGGAAGGACCCCGTGCAAGTTCCAAAACTTCTTATAAGAGGAGGAGTAGAAGTTCTAGAAGTTAAAACTGGGGTTGACTCAATTACAGAGGTAGAATGCTTTTTAACTCCAGAAATGGGTGACCCAGATGAGCATCTTAGGGGTTTTAGTAAGTCAATTTCTATATCAGATACATTTGAAAGTGACTCCCCAAATAAGGACATGCTTCCTTGTTACAGTGTGGCCAGAATTCCACTACCCAATCTAAATGAGGATCTAACTTGTGGAAATATACTAATGTGGGAGGCTGTGACCTTAAAAACTGAGGTTTTAGGGGTGACAACTTTGATGAATGTGCACTCTAATGGTCAAGCAACTCATGACAATGGTGCAGGAAAGCCAGTGCAGGGCACCAGCTTTCATTTTTTTTCTGTTGGGGGGGAGGCTTTAGAATTACAGGGGGTGGTTTTTAATTACAGAACAAAGTACCCAGATGGAACAATTTTTCCAAAGAATGCAACAGTGCAATCTCAAGTAATGAACACAGAGCACAAGGCGTACCTAGATAAGAACAAAGCATATCCTGTTGAATGTTGGGTTCCTGATCCCACCAGAAATGAAAACACAAGATATTTTGGGACACTAACAGGAGGAGAAAATGTTCCTCCAGTTCTTCATATAACAAACACTGCCACAACAGTGCTGCTTGATGAATTTGGTGTTGGGCCACTTTGCAAAGGTGACAACTTGTATTTGTCAGCTGTTGATGTTTGTGGCATGTTTACTAACAGATCTGGTTCCCAGCAGTGGAGAGGACTGTCCAGATATTTTAAGGTTCAGCTAAGAAAAAGGAGGGTTAAAAACCCCTACCCAATTTCTTTCCTTCTTACTGATTTAATTAACAGAAGGACCCCTAGAGTTGATGGGCAGCCTATGTATGGCATGGATGCTCAAATAGAGGAGGTTAGAGTTTTTGAGGGGACAGAGGAACTCCCAGGGGACCCAGACATGATGAGATATGTTGACAGATATGGACAGTTGCAGACAAAGATGCTG
>BAD06066
ATGGCCCCAACAAAAAGAAAAGGAGAAAGGAAGGACCCCGTGCAAGTTCCAAAACTTCTTATAAGAGGAGGAGTAGAAGTTCTAGAAGTTAAAACTGGGGTTGACTCAATTACAGAGGTAGAATGCTTTTTAACTCCAGAAATGGGTGACCCAGATGAGCATCTTAGGGGTTTTAGTAAGTCAATTTCTATATCAGATACATTTGAAAGTGACTCCCCAAATAAGGACATGCTTCCTTGTTACAGTGTGGCCAGAATTCCACTACCCAATCTAAATGAGGATCTAACCTGTGGAAATATACTAATGTGGGAGGCTGTGACCTTAAAAACTGAGGTTATAGGGGTGACAACTTTGATGAATGTGCACTCTAATGGTCAAGCAACCCATGACAATGGTGCAGGAAAGCCAGTGCAGGGCACCAGCTTTCATTTTTTTTCTGTTGGGGGGGAGGCTTTAGAATTACAGGGGGTGGTTTTTAATTACAGAACTAAGTACCCAGATGGAACAATTTTTCCAAAGAATGCAACAGTGCAATCTCAAGTAATGAACACAGAGCACAAGGCGTACCTAGATAAGAACAAAGCATATCCTGTTGAATGTTGGGTTCCTGATCCCACCAGAAATGAAAACACAAGATATTTTGGGACACTAACAGGAGGAGAAAATGTTCCTCCAGTTCTTCATATAACCAACACTGCCACAACAGTGCTGCTTGATGAATTTGGTGTTGGGCCACTTTGCAAAGGTGACAACTTGTATTTGTCAGCTGTTGATGTTTGTGGCATGTTTACTAACAGATCTGGTTCCCAGCAGTGGAGAGGACTGTCCAGATATTTTAAGGTTCAGCTAAGAAAAAGGAGGGTTAAGAACCCCTACCCAATTTCTTTCCTTCTTACTGATTTAATAAACAGAAGGACCCCTAGAGTTGATGGGCAGCCTATGTATGGCATGGATGCTCAGGTAGAGGAGGTTAGAGTTTTTGAGGGGACAGAGGAACTTCCAGGGGACCCAGACATGATGAGATATGTTGACAGATATGGACAGTTGCAGACAAAGATGCTG
>BAD11878
ATGGCCCCAACAAAAAGAAAAGGAGAAAGGAAGGACCCCGTGCAAGTTCCAAAACTTCTTATAAGAGGAGGAGTAGAAGTTCTAGAAGTTAAAACTGGGGTTGACTCAATTACAGAGGTAGAATGTTTTTTAACTCCAGAAATGGGTGACCCAGATGAGCATCTTAGGGGTTTTAGTAAGTCAATTTCTATATCAGATACATTTGAAAGTGACTCCCCAAATAAGGACATGCTTCCTTGTTACAGTGTGGCCAGAATTCCACTACCCAATCTAAATGAGGATCTAACCTGTGGAAATATACTAATGTGGGAGGCTGTGACCTTAAAAACTGAGGTTATAGGGGTAACAACTTTGATGAATGTGCACTCTAATGGTCAAGCAACTCATGACAATGGTGCAGGAAAGCCAGTGCAGGGCACCAGCTTTCATTTTTTTTCTGTTGGGGGGGAGGCTTTAGAATTACAGGGGGTGGTTTTTAACTACAGAACAAAGTACCCAGATGGAACAATTTTTCCAAAGAATGCAACAGTGCAATCTCAAGTAATGAACACAGAGCACAAGGCGTACCTAGATAAGAACAAAGCATATCCTGTTGAATGTTGGGTTCCTGATCCCACCAGAAATGAAAACACAAGATATTTTGGGACACTAACAGGAGGAGAAAATGTTCCTCCAGTTCTTCATATAACAAACACTGCCACAACAGTGCTGCTTGATGAATTTGGTGTTGGGCCACTTTGCAAAGGTGACAACTTGTATTTGTCAGCTGTGGATGTTTGTGGCATGTTTACTAACAGATCTGGTTCCCAGCAGTGGAGAGGACTGTCCAGATATTTTAAGGTTCAGCTAAGAAAAAGGAGGGTTAAAAACCCCTACCCAATTTCTTTCCTTCTTACTGATTTAATTAACAGAAGGACCCCTAGAGTTGATGGGCAGCCTATGTATGGCATGGATGCTCAGGTAGAGGAGGTTAGAGTTTTTGAGGGGACAGAGGAACTTCCAGGGGACCCAGACATGATGAGATATGTTGACAGATATGGACAGTTGCAAACAAAGATGCTG
>BAE02974
ATGGCCCCAACAAAAAGAAAAGGAGAAAGGAAGGACCCCGTGCAAGTTCCAAAACTTCTTATAAGAGGAGGAGTAGAAGTTCTAGAAGTTAAAACTGGGGTTGACTCAATTACAGAGGTAGAATGCTTTTTAACTCCAGAAATGGGTGACCCAGATGAGCATCTTAGGGGTTTTAGTAAGTCAATTTCTATATCAGATACATTTGAAAGTGACTCCCCAAATAAGGACATGCTTCCTTGTTACAGTGTGGCCAGAATTCCACTACCCAATCTAAATGAGGATCTTACCTGTGGAAATATACTAATGTGGGAGGCTGTAACCTTAAAAACTGAGGTCATAGGGGTGACAACTTTGATGAATGTGCACTCTAATGGTCAAGCAACTCATGACAATGGTGCAGCAAAGCCAGTGCAGGGCACCAGCTTTCATTTTTTTTCTGTTGGGGGGGAGGCTTTAGAATTACAGGGGGTGGTTTTTAATTACAGAACAACGTACCCAGATGGAACAATTTTTCCAAAGAATGCAACAGTGCAATCTCAAGTAATGAACACAGAGCACAAGGCGTACCTAGATAAGAACAAAGCATATCCTGTTGAATGTTGGGTTCCTGATCCCACCAGAAATGAAAACACAAGATATTTTGGGACACTAACAGGAGGAGAAAATGTTCCTCCAGTTCTTCATATAACAAACACTGCCACAACAGTGCTGCTTGATGAATTTGGTGTTGGGCCACTTTGCAAAGGTGACAACTTGTATTTGTCAGCTGTTGATGTTTGTGGCATGTTTACTAACAGATCTGGTTCCCAGCAGTGGAGAGGACTCTCCAGATATTTTAAGGTTCAGCTAAGAAAAAGGAGGGTTAAAAACCCCTACCCAATTTCTTTCCTTCTTACTGACTTAATTAACAGAAGGACCCCTAGAGTTGATGGGCAGCCTATGTATGGCATGGATGCTCAAATAGAGGAGGTTAGAGTTTTTGAGGGGACAGAGCAACTTCCAGGGGACCCAGATATGATGAGATATGTTGACAGATATGGACAGTTGCAGACAAAAATGCTG
>BAC22810
ATGGCCCCAACAAAAAGAAAAGGAGAAAGGAAGGACCCCGTGCAAGTTCCAAAACTTCTTATAAGAGGAGGAGTAGAAGTTCTAGAAGTTAAAACTGGGGTTGACTCAATTACAGAGGTAGAATGCTTTTTAACTCCAGAAATGGGTGACCCAGATGAGCATCTTAGGGGTTTTAGTAAGTCAATTTCTATATCAGATACATTTGAAAGTGACTCCCCAAATAAGGACATGCTTCCTTGTTACAGTGTGGCCAGAATTCCACTACCCAATCTAAATGAGGATCTAACTTGTGGAAATATACTAATGTGGGAGGCTGTTACCTTAAAAACTGAGGTTATAGGGGTGACAGCTTTGATGAATGTGCACTCTAATGGTCAAGCAACTCATGACAATGGTGCAGGAAAGCCAGTGCAGGGCACCAGCTTTCATTTTTTTTCTGTTGGGGGGGAGGCTTTAGAATTACAGGGGGTGGTTTTTAATTACAGAACAAAGTACCCAGATGGAACAATTTTTCCAAAGAATGCAACAGTGCAATCTCAAGTAATGAACACAGAGCACAAGGCGTACCTAGATAAGAACAAAGCATATCCTGTTGAATGTTGGGTTCCTGATCCCACCAGAAATGAAAACACAAGATATTTTGGGACACTAACAGGAGGAGAAAATGTTCCTCCAGTTCTTCATATAACAAACACTGCCACAACAGTGCTGCTTGATGAATTTGGTGTTGGGCCTCTTTGCAAAGGTGACAACTTGTATTTGTCAGCTGTTGATGTTTGTGGAATGTTTACTAACAGATCTGGTTCCCAGCAGTGGAGAGGACTGTCCAGATATTTTAAGGTTCAGCTGAGAAAAAGGAGGGTTAAAAACCCCTACCCAATTTCTTTCCTTCTTACTGATTTGATTAACAGAAGGACCCCTAGAGTTGATGGGCAGCCTATGTATGGTATGGATGCTCAGGTAGAGGAGGTTAGAGTTTTTGAGGGGACAGAGGAACTTCCAGGGGACCCAGACATGATGAGATATGTTGACAGATATGGACAGTTGCAAACAAAGATGCTG
>BAB68995
ATGGCCCCAACAAAAAGAAAAGGAGAAAGGAAGGACCCCGTGCAAGTTCCAAAACTTCTTATAAGAGGAGGAGTAGAAGTTCTAGAAGTTAAAACTGGGGTTGACTCAATTACAGAGGTAGAATGCTTTTTAACTCCAGAAATGGGTGACCCAGATGAGCATCTTAGGGGTTTTAGTAAGTCAATTTCTATATCAGATACATTTGAAAGTGACTCCCCAAATAAGGACATGCTTCCTTGTTACAGTGTGGCTAGAATTCCACTACCCAATCTAAATGAGGATCTAACCTGTGGAAATATACTAATGTGGGAGGCTGTGACCTTAAAAACTGAGGTTTTAGGGGTGACAACTTTGATGAATGTGCACTCTAATGGTCAAGCAACTCATGACAATGGTGCAGGAAAGCCAGTGCAGGGCACCAGCTTTCATTTTTTTTCTGTTGGGGGGGAGGCTTTAGAATTACAGGGGGTGGTTTTTAATTACAGAACAAAGTACCCAGATGGAACAATTTTTCCAAAGAATGCAACAGTGCAATCTCAAGTAATGAACACAGAGCACAAGGCGTACCTAGATAAGAACAAAGCATATCCTGTTGAATGTTGGGTTCCTGATCCCACCAGAAATGAAAACACAAGATATTTTGGGACACTAACAGGAGGAGAAAATGTTCCTCCAGTTCTTCATATAACAAACACTGCCACAACAGTGCTGCTTGATGAATTTGGTGTTGGGCCACTTTGCAAAGGTGACAACTTGTATTTGTCAGCTGTTGATGTTTGTGGCATGTTTACTAACAGATCTGGTTCCCAGCAGTGGAGAGGACTGTCCAGATATTTTAAGGTTCAGCTAAGAAAAAGGAGGGTTAAAAACCCGTACCCAATTTCTTTCCTTCTTACTGATTTAATTAACAGAAGGACCCCTAGAGTTGATGGGCAGCCTATGTATGGCATGGATGCTCAGATAGAGGAGGTTAGAGTTTTTGAGGGGACAGAGGAACTCCCAGGGGACCCAGACATGATGAGATATGTTGACAGATATGGACAGTTGCAGACAAAGATGCTG
>BAD11872
ATGGCCCCAACAAAAAGAAAAGGAGAAAGGAAGGACCCCGTGCAAGTTCCAAAACTTCTTATAAGAGGAGGAGTAGAAGTTCTAGAAGTTAAAACTGGGGTTGACTCAATTACAGAGGTAGAATGTTTTTTAACTCCAGAAATGGGTGACCCAGATGAGCATCTTAGGGGTTTTAGTAAGTCAATTTCTATATCAGATACATTTGAAAGTGACTCCCCAAATAAGGACATGCTTCCTTGTTACAGTGTGGCCAGAATTCCACTACCCAATCTAAATGAGGATCTAACCTGTGGAAATATACTAATGTGGGAGGCTGTGACCTTAAAAACTGAGGTTATAGGGGTAACAACTTTGATGAATGTGCACTCTAATGGTCAAGCAACTCATGACAATGGTGCAGGAAAGCCAGTGCAGGGCACCAGCTTTCATTTTTTTTCTGTTGGGGGGGAGGCTTTAGAATTACAGGGGGTGGTTTTTAACTACAGAACAAAGTACCCAGATGGAACAATTTTTCCAAAGAATGCAACAGTGCAATCTCAAGTAATGAACACAGAGCACAAGGCGTACCTAGATAAGAACAAAGCATATCCTGTTGAATGTTGGGTTCCTGATCCCACCAGAAATGAAAACACAAGATATTTTGGGACACTAACAGGAGGAGAAAATGTTCCTCCAGTTCTTCATATAACAAACACTGCCACAACAGTGCTGCTTGATGAATTTGGTGTTGGGCCACTTTGCAAAGGTGACAACTTGTATTTGTCAGCTGTGGATGTTTGTGGCATGTTTACTAACAGATCTGGTTCCCAGCAGTGGAGAGGACTGTCCAGATATTTTAAGGTTCAGCTAAGAAAAAGGAGGGTTAAAAACCCCTACCCAATTTCTTTCCTTCTTACTGATTTAATTAACAGAAGGACCCCTAGAGTTGATGGGCAGCCTATGTATGGCATGGATGCTCAGGTAGAGGAGGTTAGAGTTTTTGAGGGGACAGAGGAACTTCCAGGGGACCCAGACATGATGAGATATGTTGACAGATATGGACAGTTGCAGACAAAGATGCTG
>BAC81940
ATGGCCCCAACAAAAAGAAAAGGAGAAAGGAAGGACCCCGTGCAAGTTCCAAAACTTCTTATAAGAGGAGGAGTAGAAGTTCTAGAAGTTAAAACTGGGGTTGACTCAATTACAGAGGTAGAATGTTTTTTAACTCCAGAAATGGGTGACCCAGATGAGCATCTTAGGGGTTTTAGTAAGTCAATTTCTATATCAGATACATTTGAAAGTGACTCCCCAAATAAGGACATGCTTCCTTGTTACAGTGTGGCCAGAATTCCACTACCCAATCTAAATGAGGATCTAACCTGTGGAAATATACTAATGTGGGAGGCTGTGACCTTAAAAACTGAGGTTATAGGGGTAACAACTTTGATGAATGTGCACTCTAATGGTCAAGCAACTCATGACAATGGTGCAGGAAAGCCAGTGCAGGGCACCAGCTTTCATTTTTTTTCTGTTGGGGGGGAGGCTTTAGAATTACAGGGGGTGGTTTTTAACTACAGAACAAAGTACCCAGATGGAACAATTTTTCCAAAGAATGCAACAGTGCAATCTCAAGTAATGAACACAGAGCACAAGGCGTACCTAGATAAGAACAAAGCATATCCTGTTGAATGTTGGGTTCCTGATCCCACCAGAAATGAAAACACAAGATATTTTGGGACACTAACAGGAGGAGAAAATGTTCCTCCAGTTCTTCATATAACAAACACTGCCACAACAGTGCTGCTTGATGAATTTGGTGTTGGGCCACTTTGCAAAGGTGACAACTTGTATTTGTCAGCTGTGGATGTTTGTGGCATGTTTACTAACAGATCTGGTTCTCAGCAGTGGAGAGGACTGTCCAGATATTTTAAGGTTCAGCTAAGAAAAAGGAGGGTTAAAAACCCCTACCCAATTTCTTTCCTTCTTACTGATTTGATTAACAGAAGGACCCCTAGAGTTGATGGGCAGCCTATGTATGGCATGGATGCTCAGGTAGAGGAGGTTAGAGTTTTTGAGGGGACAGAGGAACTTCCAGGGGACCCAGACATGATGAGATATGTTGACAGATATGGACAGTTGCAGACAAAGATGCTG
>AAT09831
ATGGCCCCAACAAAAAGAAAAGGAGAAAGGAAGGACCCCGTCCAAGTTCCAAAACTTCTTATAAGAGGAGGAGTAGAAGTTCTAGAAGTTAAAACTGGGGTTGACTCAATTACAGAGGTAGAATGCTTTTTAACTCCAGAAATGGGTGACCCAGATGAGCATTTTAGGGGTTTTAGTAAGTCAATTTCTATATCAGATACATTTGAAAGTGACTCCCCAAATAAGGACATGCTTCCTTGTTACAGTGTGGCCAGAATTCCACTACCCAATCTAAATGAGGATCTTACCTGTGGAAATATACTAATGTGGGAGGCTGTGACCTTAAAAACTGAGGTTATAGGGGTGACAACTTTGATGAATGTGCACTCTAATGGTCAAGCAACTCATGACAATGGTGCAGCAAAGCCAGTGCAGGGCACCAGCTTTCATTTTTTTTCTGTTGGGGGGGAGGCTTTAGAATTACAGGGGGTGGTTTTTAATTACAGAACAACGTACCCAGATGGAACAATTTTTCCAAAGAATGCAACAGTGCAATCTCAAGTAATGAACACAGAGCACAAGGCGTACCTAGATAAGAACAAAGCATATCCTGTTGAATGTTGGGTTCCTGATCCCACCAGAAATGAAAACACAAGATATTTTGGGACACTAACAGGAGGAGAAAATGTTCCTCCAGTTCTTCATATAACAAACACTGCCACAACAGTGCTGCTTGATGAATTTGGTGTTGGGCCACTTTGCAAAGGTGACAACTTGTATTTGTCAGCTGTTGATGTTTGTGGCATGTTTACTAACAGATCTGGTTCCCAGCAGTGGAGAGGACTCTCCAGATATTTTAAGGTTCAGCTAAGAAAAAGAAGGGTTAAAAACCCCTACCCAATTTCTTTCCTTCTTACTGATTTAATTAACAGAAGGACCCCTAGAGTTGATGGGCAGCCTATGTATGGCATGGATGCTCAGATAGAGGAGGTTAGAGTTTTTGAGGGGACAGAGCAACTTCCAGGGGACCCAGATATGATGAGATATGTTGACAGATATGGACAGTTGCAGACAAAGATGCTG
>BAC82365
ATGGCCCCAACAAAAAGAAAAGGAGAAAGGAAGGACCCCGTGCAAGTTCCAAAACTTCTTATAAGAGGAGGAGTAGAAGTTCTAGAAGTTAAAACTGGGGTTGACTCAATTACAGAGGTAGAATGTTTTTTAACTCCAGAAATGGGTGACCCAGATGAGCATCTTAGGGGTTTTAGTAAGTCAATTTCTATATCAGATACATTTGAAAGTGACTCCCCAAATAAGGACATGCTTCCTTGTTACAGTGTGGCCAGAATTCCACTACCCAATCTAAATGAGGATCTAACCTGTGGAAATATACTAATGTGGGAGGCTGTGACCTTAAAAACTGAGGTTATAGGGGTAACAACTTTGATGAATGTGCACTCTAATGGTCAAGCAACTCATGACAATGGTGCAGGAAAGCCAGTGCAGGGCACCAGCTTTCATTTTTTTTCTGTTGGGGGGGAGGCTTTAGAATTACAGGGGGTGGTTTTTAACTACAGAACAAAGTACCCAGATGGAACAATTTTTCCAAAGAATGCAACAGTGCAATCTCAAGTAATGAACACAGAGCACAAGGCGTACCTAGATAAGAACAAAGCATATCCTGTTGAATGTTGGGTTCCTGATCCCACCAGAAATGAAAACACAAGATATTTTGGGACACTAACAGGAGGAGAAAATGTTCCTCCAGTTCTTCATATAACAAACACTGCCACAACAGTGCTGCTTGATGAATTTGGTGTTGGGCCACTTTGCAAAGGTGACAACTTGTATTTGTCAGCTGTGGATGTTTGTGGCATGTTTACTAACAGATCTGGTTCCCAGCAGTGGAGAGGACTGTCCAGATATTTTAAGGTTCAGCTAAGAAAAAGGAGGGTTAAAAACCCCTACCCAATTTCTTTCCTTCTTACTGATTTAATTAACAGAAGGACCCCTAGAGTTGATGGGCAGCCTATGTATGGCATGGATGCTCAGGTAGAGGAGGTTAGAGTTTTTGAGGGGACAGAGGAACTTCCAGGGGACCCAGACATGATGAGATATGTTGACAGATATGGACAGTTGCAGACAAAGATGCTG
>BAC81946
ATGGCCCCAACAAAAAGAAAAGGAGAAAGGAAGGACCCCGTGCAAGTTCCAAAACTTCTTATAAGAGGAGGAGTAGAAGTTCTAGAAGTTAAAACTGGGGTTGACTCAATTACAGAGGTAGAATGCTTTTTAACTCCAGAAATGGGTGACCCAGATGAGCATCTTAGGGGTTTTAGTAAGTCAATTTCTATATCAGATACATTTGAAAGTGACTCCCCAAATAAGGACATGCTTCCTTGTTACAGTGTGGCCAGAATTCCACTACCCAATCTAAATGAGGATCTAACCTGTGGAAATATACTAATGTGGGAGGCTGTGACCTTAAAAACTGAGGTTCTAGGGGTGACAACTTTGATGAATGTGCACTCTAATGGTCAAGCAACTCATGACAATGGTGCAGGAAAGCCAGTGCAGGGCACCAGCTTTCATTTTTTTTCTGTTGGGGGGGAGGCTTTAGAATTACAGGGGGTGGTTTTTAATTACAGAACAAAGTACCCAGATGGAACAATTTTTCCAAAGAATGCAACAGTGCAATCTCAAGTAATGAACACAGAGCACAAGGCGTACCTAGATAAGAACAAAGCATATCCTGTTGAATGTTGGGTTCCTGATCCCACCAGAAATGAAAACACAAGATATTTTGGGACACTAACAGGAGGAGAAAATGTTCCTCCAGTTCTTCATATAACAAATACTGCCACAACAGTGCTGCTTGATGAATTTGGTGTTGGGCCACTTTGCAAAGGTGACAACTTGTATTTGTCAGCTGTTGATGTTTGTGGAATGTTTACTAACAGATCTGGTTCCCAGCAGTGGAGAGGACTGTCCAGATATTTTAAGGTTCAGCTTAGAAAAAGGAGGGTTAAAAACCCCTACCCAATTTCTTTCCTTCTTACTGATTTGATTAACAGAAGGACCCCTAGAGTTGATGGGCAGCCTATGTATGGTATGGATGCTCAGGTAGAGGAGGTTAGAGTTTTTGAGGGGACAGAGGAACTTCCAGGGGACCCAGACATGATGAGATATGTTGACAGATATGGACAGTTGCAAACAAAGATGCTG
>AAT09837
ATGGCCCCAACAAAAAGAAAAGGAGAAAGGAAGGACCCCGTGCAAGTTCCAAAACTTCTTATAAGAGGAGGAGTAGAAGTTCTAGAAGTTAAAACTGGGGTTGACTCAATTACAGAGGTAGAATGCTTTTTAACTCCAGAAATGGGTGACCCAGATGAGCATCTTAGGGGTTTTAGTAACTCAATTTCTATATCAGATACATTTGAAAGTGACTCCCCAAATAAGGACATGCTTCCTTGTTACAGTGTGGCCAGAATTCCACTACCCAATCTAAATGAGGATCTTACCTGTGGAAATATACTAATGTGGGAGGCTGTAACCTTAAAAACTGAGGTCATAGGGGTGACTACTTTGATGAATGTGCACTCTAATGGTCAAGCAACTCATGACAATGGTGCAGCAAAGCCAGTGCAGGGCACCAGCTTTCATTTTTTTTCTGTTGGGGGGGAGGCTTTAGAATTACAGGGGGTGGTTTTTAATTACAGAACAACGTACCCAGATGGAACAATTTTTCCAAAGAATGCAACAGTGCAATCTCAAGTAATGAACACAGAGCACAAGGCGTACCTAGATAAGAACAAAGCATATCCTGTTGAATGTTGGGTTCCTGATCCCACCAGAAATGAAAACACAAGATATTTTGGGACACTAACAGGAGGAGAAAATGTTCCTCCAGTTCTTCATATAACAAACACTGCCACAACAGTGCTGCTTGATGAATTTGGTGTTGGGCCACTTTGCAAAGGTGACAACTTGTATTTGTCAGCTGTTGATGTTTGTGGCATGTTTACTAACAGATCTGGTTCCCAGCAGTGGAGAGGACTCTCCAGATATTTTAAGGTTCAGCTAAGAAAAAGGAGGGTTAAAAACCCCTACCCAATTTCTTTCCTTCTTACTGACTTAATTAACAGAAGGACCCCTAGAGTTGATGGGCAGCCTATGTATGGCATGGATGCTCAAATAGAGGAGGTTAGAGTTTTTGAGGGGACAGAGCAACTTCCAGGGGACCCAGATATGATGAGATATGTTGACAGATATGGACAGTTGCAGACAAAAATGCTG
>AEC15975
ATGGCCCCAACAAAAAGAAAAGGAGAAAGGAAGGACCCCGTGCAAGTTCCAAAACTTCTTATAAGAGGAGGAGTAGAAGTTCTAGAAGTTAAAACTGGGGTTGACTCAATTACAGAGGTAGAATGCTTTTTAACTCCAGAAATGGGTGACCCAGATGAGCATCTTAGGGGTTTTAGTAAGTCAATATCTATATCAGATACATTTGAAAGTGACTCCCCAAATAGGGACATGCTTCCTTGTTACAGTGTGGCCAGAATTCCACTACCCAATCTAAATGAGGATCTAACCTGTGGAAATATACTCATGTGGGAGGCTGTGACCTTAAAAACTGAGGTTATAGGCGTGACAAGTTTGATGAATGTGCACTCTAATGGGCAAGCAACTCATGACAATGGTGCAGGGAAGCCAGTGCAGGGCACCAGCTTTCATTTTTTTTCTGTTGGGGGGGAGGCTTTAGAATTACAGGGGGTGCTTTTTAATTACAGAACAAAGTACCCAGATGGAACAATTTTTCCAAAGAATGCCACAGTGCAATCTCAAGTCATGAACACAGAGCACAAGGCGTACCTAGATAAGAACAAAGCATATCCTGTTGAATGTTGGGTTCCTGATCCCACCAGAAATGAAAACACAAGATATTTTGGGACACTAACAGGAGGAGAAAATGTTCCTCCAGTTCTTCATATAACAAACACTGCCACAACAGTGTTGCTTGATGAATTTGGTGTTGGGCCACTTTGCAAAGGTGACAACTTATACTTGTCAGCTGTTGATGTCTGTGGCATGTTTACAAACAGGTCTGGTTCCCAGCAGTGGAGAGGACTCTCCAGATATTTCAAGGTTCAGCTAAGGAAAAGGAGGGTTAAAAACCCCTACCCAATTTCTTTCCTTCTTACTGATTTAATTAACAGAAGGACTCCTAGAGTTGATGGGCAGCCTATGTATGGCATGGATGCTCAAGTAGAGGAGGTTAGAGTTTTTGAGGGAACAGAGGAGCTTCCAGGGGACCCAGACATGATGAGATACGTTGACAAATATGGACAGTTGCAGACAAAAATGCTG
>AEC15627
ATGGCCCCAACAAAAAGAAAAGGAGAAAGGAAGGACCCCGTGCAAGTTCCAAAACTTCTTATAAGAGGAGGAGTAGAAGTTCTAGAAGTTAAAACTGGGGTTGACTCAATTACAGAGGTAGAATGCTTTTTAACTCCAGAAATGGGTGACCCAGATGAGCATTTTAGGGGTTTTAGTAAGTCAATATCTATATCAGATACATTTGAAAGTGACTCCCCAAATAGGGACATGCTTCCTTGTTACAGTGTGGCCAGAATTCCACTACCCAATCTAAATGAGGATCTAACCTGTGGAAATATACTCATGTGGGAGGCTGTGACCTTAAAAACTGAGGTTATAGGCGTGACAAGTTTGATGAATGTGCACTCTAATGGGCAAGCAACTCATGACAATGGTGCAGGGAAGCCAGTGCAGGGCACCAGCTTTCATTTTTTTTCTGTTGGGGGGGAGGCTTTAGAATTACAGGGGGTGCTTTTTAATTACAGAACAAAGTACCCAGATGGAACAATTTTTCCAAAGAATGCCACAGTGCAATCTCAAGTCATGAACACAGAGCACAAGGCGTACCTAGATAAGAACAAAGCATATCCTGTTGAATGTTGGGTTCCTGATCCCACCAGAAATGAAAACACAAGATATTTTGGGACACTAACAGGAGGAGAAAATGTTCCTCCAGTTCTTCATATAACAAACACTGCCACAACAGTGTTGCTTGATGAATTTGGTGTTGGGCCACTTTGCAAAGGTGACAACTTATACTTGTCAGCTGTTGATGTCTGTGGCATGTTTACAAACAGGTCTGGTTCCCAGCAGTGGAGAGGACTCTCCAGATATTTCAAGGTTCAGCTAAGGAAAAGGAGGGTTAAAAACCCCTACCCAATTTCTTTCCTTCTTACTGATTTAATTAACAGAAGGACTCCTAGAGTTGATGGGCAGCCTATGTATGGCATGGATGCTCAAGTAGAGGAGGTTAGAGTTTTTGAGGGAACAGAGGAGCTTCCAGGGGACCCAGACATGATGAGATACGTTGACAAATATGGACAGTTGCAGACAAAAATGCTG
>AEC15621
ATGGCCCCAACAAAAAGAAAAGGAGAAAGGAAGGACCCCGTGCAAGTTCCAAAACTTCTTATAAGAGGAGGAGTAGAAGTTCTAGAAGTTAAAACTGGGGTTGACTCAATTACAGAGGTAGAATGCTTTTTAACTCCAGAAATGGGTGACCCAGATGAGCATTTTAGGGGTTTTAGTAAGTCAATATCTATATCAGATACATTTGAAAGTGACTCCCCAAATAGGGACATGCTTCCTTGTTACAGTGTGGCCAGAATTCCACTACCCAATCTAAATGAGGATCTAACCTGTGGAAATATACTCATGTGGGAGGCTGTGACCTTAAAAACTGAGGTTATAGGCGTGACAAGTTTGATGAATGTGCACTCTAATGGGCAAGCAACTCATGACAATGGTGCAGGGAAGCCAGTGCAGGGCACCAGCTTTCATTTTTTTTCTGTTGGGGGGGAGGCTTTAGAATTACAGGGGGTGCTTTTTAATTACAGAACAAAGTACCCAGATGGAACAATTTTTCCAAAGAATGCCACAGTGCAATCTCAAGTCATGAACACAGAGCACAAGGCGTACCTAGATAAGAACAAAGCATATCCTGTTGAATGTTGGGTTCCTGATCCCACCAGAAATGAAAACACAAGATATTTTGGGACACTAACAGGAGGAGAAAATGTTCCTCCAGTTCTTCATATAACAAACACTGCCACAACAGTGTTGCTTGATGAATTTGGTGTTGGGCCACTTTGCAAAGGTGACAACTTATACTTGTCAGCTGTTGATGTCTGTGGCATGTTTACAAACAGGTCTGGTTCCCAGCAGTGGAGAGGACTCTCCAGATATTTCAAGGTTCAGCTAAGGAAAAGGAGGGTTAAAAACCCCTACCCAATTTCTTTCCTTCTTACTGATTTAATTAACAGAAGGACTCCTAGAGTTGATGGGCAGCCTATGTATGGCATGGATGCTCAAGTAGAGGAGGTTAGAGTTTTTGAGGGAACAGAGGAGCTTCCAGGGGACCCAGACATGATGAGATACGTTGACAAATATGGACAGTTGCAGACAAAAATGCTG
>BAB68989
ATGGCCCCAACAAAAAGAAAAGGAGAAAGGAAGGACCCCGTGCAAGTTCCAAAACTTCTTATAAGAGGAGGAGTAGAAGTTCTAGAAGTTAAAACTGGGGTTGACTCAATTACAGAGGTAGAATGCTTTTTAACTCCAGAAATGGGTGACCCAGATGAGCATCTTAGGGGTTTTAGTAAGTCAATTTCTATATCAGATACATTTGAAAGTGACTCCCCAAATAAGGACATGCTTCCTTGTTACAGTGTGGCCAGAATTCCACTACCCAATCTAAATGAGGATCTAACTTGTGGAAATATACTAATGTGGGAGGCTGTGACCTTAAAAACTGAGGTTTTAGGGGTGACAACTTTGATGAATGTGCACTCTAATGGTCAAGCAACTCATGACAATGGTGCAGGAAAGCCAGTGCAGGGCACCAGCTTTCATTTTTTTTCTGTTGGGGGGGAGGCTTTAGAATTACAGGGGGTGGTTTTTAATTACAGAACAAAGTACCCAGATGGAACAATTTTTCCAAAGAATGCAACAGTGCAATCTCAAGTAATGAACACAGAGCACAAGGCGTACCTAGATAAGAACAAAGCATATCCTGTTGAATGTTGGGTTCCTGATCCCACCAGAAATGAAAACACAAGATATTTTGGGACACTAACAGGAGGAGAAAATGTTCCTCCAGTTCTTCATATAACAAACACTGCCACAACAGTGCTGCTTGATGAATTTGGTGTTGGGCCACTTTGCAAAGGTGACAACTTGTATTTGTCAGCTGTTGATGTTTGTGGCATGTTTACTAACAGATCTGGTTCCCAGCAGTGGAGAGGACTGTCCAGATATTTTAAGGTTCAGCTAAGAAAAAGGAGGGTTAAAAACCCCTACCCAATTTCTTTCCTTCTTACTGATTTAATTAACAGAAGGACCCCTAGAGTTGATGGGCAGCCTATGTATGGCATGGATGCTCAAATAGAGGAGGTTAGAGTTTTTGAGGGGACAGAGGAACTCCCAGGGGACCCAGACATGATGAGATATGTTGACAGATATGGACAGTTGCAGACAAAGATGCTG
>AEC14625
ATGGCCCCAACAAAAAGAAAAGGAGAAAGGAAGGACCCCGTGCAAGTTCCAAAACTTCTTATAAGAGGAGGAGTAGAAGTTCTAGAAGTTAAAACTGGGGTTGACTCAATTACAGAGGTAGAATGCTTTTTAACTCCAGAAATGGGTGACCCAGATGAGCATTTTAGGGGTTTTAGTAAGTCAATATCTATATCAGATACATTTGAAAGTGACTCCCCAAATAAGGACATGCTTCCTTGTTACAGTGTGGCCAGAATTCCACTACCCAATCTAAATGAGGATCTAACCTGTGGAAATATACTCATGTGGGAGGCTGTGACCTTAAAAACTGAGGTTATAGGGGTGACAAGTTTGATGAATGTGCACTCTAATGGGCAAGCAACTCATGACAATGGTGCAGGGAAGCCAGTGCAGGGCACCAGCTTTCATTTTTTTTCTGTTGGGGGGGAGGCTTTAGAATTACAGGGGGTGCTTTTTAATTACAGAACAAAGTACCCAGATGGAACAATTTTTCCAAAGAATGCCACAGTGCAATCTCAAGTCATGAACACAGAGCACAAGGCGTACCTAGATAAGAACAAAGCATATCCTGTTGAATGTTGGGTTCCTGATCCCACCAGAAATGAAAACACAAGATATTTTGGGACACTAACAGGAGGAGAAAATGTTCCTCCAGTTCTTCATATAACAAACACTGCCACAACAGTGTTGCTTGATGAATTTGGTGTTGGGCCACTTTGCAAAGGTGACAACTTATACTTGTCAGCTGTTGATGTCTGTGGCATGTTTACTAGCAGGTCTGGTTCCCAGCAGTGGAGAGGACTCTCCAGATATTTTAAGGTTCAGCTAAGGAAAAGAAGGGTTAAAAACCCCTACCCAATTTCTTTCCTTCTTACTGATTTAATTAACAGAAGGACTCCTAGAGTTGATGGGCAGCCTATGTATGGCATGGATGCTCAAGTAGAGGAGGTTAGAGTTTTTGAGGGAACAGAGGAGCTTCCAGGGGACCCAGACATGATGAGATACGTTGACAGATATGGACAGTTGCAGACAAAAATGCTG
>BAB68875
ATGGCCCCAACAAAAAGAAAAGGAGAAAGGAAGGACCCCGTGCAAGTTCCAAAACTTCTTATAAGAGGAGGAGTAGAAGTTCTAGAAGTTAAAACTGGGGTTGACTCAATTACAGAGGTAGAATGTTTTTTAACTCCAGAAATGGGTGACCCAGATGAGCATCTTAGGGGTTTTAGTAAGTCAATTTCTATATCAGATACATTTGAAAGTGACTCCCCAAATAAGGACATGCTTCCTTGTTACAGTGTGGCCAGAATTCCACTACCCAATCTAAATGAGGATCTAACCTGTGGAAATATACTAATGTGGGAGGCTGTGACCTTAAAAACTGAGGTTATAGGGGTAACAACTTTGATGAATGTGCACTCTAATGGTCAAGCAACTCATGACAATGGTGCAGGAAAGCCAGTGCAGGGCACCAGCTTTCATTTTTTTTCTGTTGGGGGGGAGGCTTTAGAATTACAGGGGGTGGTTTTTAACTACAGAACAAAGTACCCAGATGGAACAATTTTTCCAAAGAATGCAACAGTGCAATCTCAAGTAATGAACACAGAGCACAAGGCGTACCTAGATAAGAACAAAGCATATCCTGTTGAATGTTGGGTTCCTGATCCCACCAGAAATGAAAACACAAGATATTTTGGGACACTAACAGGAGGAGAAAATGTTCCTCCAGTTCTTCATATAACAAACACTGCCACAACAGTGCTGCTTGATGAATTTGGTGTTGGGCCACTTTGCAAAGGTGACAACTTGTATCTGTCAGCTGTGGATGTTTGTGGCATGTTTACTAACAGATCTGGTTCCCAGCAGTGGAGAGGACTGTCCAGATATTTTAAGGTTCAGCTAAGAAAAAGGAGGGTTAAAAACCCCTACCCAATTTCTTTCCTTCTTACTGATTTAATTAACAGAAGGACCCCTAGAGTTGATGGGCAGCCTATGTATGGCATGGATGCTCAGGTAGAGGAGGTTAGAGTTTTTGAGGGGACAGAGGAACTTCCAGGGGACCCAGACATGATGAGATATGTTGACAGATATGGACAGTTGCAGACAAAGATGCTG
>BAC15653
ATGGCCCCAACAAAAAGAAAAGGAGAAAGGAAGGACCCCGTGCAAGTTCCAAAACTTCTTATAAGAGGAGGAGTAGAAGTTCTAGAAGTTAAAACTGGGGTTGACTCAATTACAGAGGTAGAATGCTTTTTAACTCCAGAAATGGGTGACCCAGATGAGCATCTTAGGGGTTTTAGTAAGTCAATTTCTATATCAGATACATTTGAAAGTGACTCCCCAAATAAGGACATGCTTCCTTGTTACAGTGTGGCCAGAATTCCACTACCCAATCTAAATGAGGATCTAACCTGTGGAAATATACTAATGTGGGAGGCTGTGACCTTAAAAACTGAGGTTCTAGGGGTGACAACTTTGATGAATGTGCACTCTAATGGTCAAGCAACTCATGACAATGGTGCAGGAAAGCCAGTGCAGGGCACCAGCTTTCATTTTTTTTCTGTTGGGGGGGAGGCTTTAGAATTACAGGGGGTGGTTTTTAATTACAGAACAAAGTACCCAGATGGAACAATTTTTCCAAAGAATGCAACAGTGCAATCTCAAGTAATGAACACAGAGCACAAGGCGTACCTAGATAAGAACAAAGCATATCCTGTTGAATGTTGGGTTCCTGATCCCACCAGAAATGAAAACACAAGATATTTTGGGACACTAACAGGAGGAGAAAATGTTCCTCCAGTTCTTCATATAACAAACACTGCCACAACAGTGCTGCTTGATGAATTTGGTGTTGGGCCACTTTGCAAAGGTGACAACTTGTATTTGTCAGCTGTTGATGTTTGTGGAATGTTTACTAACAGATCTGGTTCCCAGCAGTGGAGAGGACTGTCCAGATATTTTAAGGTTCAGCTCAGAAAAAGGAGGGTTAAAAACCCCTACCCAATTTCTTTCCTTCTTACTGATTTGATTAACAGAAGGACCCCTAGAGTTGATGGGCAGCCTATGTATGGTATGGATGCTCAGGTAGAGGAGGTTAGAGTTTTTGAGGGGACAGAGGAACTTCCAGGGGACCCAGACATGATGAGATATGTTGACAGATATGGACAGTTGCAAACAAAGATGCTG
>BAC02957
ATGGCCCCAACAAAAAGAAAAGGAGAAAGGAAGGACCCCGTGCAAGTTCCAAAACTTCTTATAAGAGGAGGAGTAGAAGTTCTAGAAGTTAAAACTGGGGTTGACTCAATTACAGAGGTAGAATGCTTTTTAACTCCAGAAATGGGTGACCCAGATGAGCATCTTAGGGGTTTTAGTAAGTCAATTTCTATATCAGATACATTTGAAAGTGACTCCCCAAATAAGGACATGCTTCCTTGTTACAGTGTGGCCAGAATTCCACTACCCAATCTAAATGAGGATCTAACCTGTGGAAATATACTAATGTGGGAGGCTGTGACCTTAAAAACTGAGGTTTTAGGGGTGACAACTTTGATGAATGTGCACTCTAATGGTCAAGCAACTCATGACAATGGTGCAGGAAAGCCAGTGCAGGGCACCAGCTTTCATTTTTTTTCTGTTGGGGGGGAGGCTTTAGAATTACAGGGGGTGGTTTTTAATTACAGAACAAAGTACCCAGATGGAACAATTTTTCCAAAGAATGCAACAGTGCAATCTCAAGTAATGAACACAGAGCACAAGGCGTACCTAGATAAGAACAAAGCATATCCTGTTGAATGTTGGGTTCCTGATCCCACCAGAAATGAAAACACAAGATATTTTGGGACACTAACAGGAGGAGAAAATGTTCCTCCAGTTCTTCATATAACAAACACTGCCACAACAGTGCTGCTTGATGAATTTGGTGTTGGGCCACTTTGCAAAGGTGACAACTTGTATTTGTCAGCTGTTGATGTTTGTGGCATGTTTACTAACAGATCTGGTTCCCAGCAGTGGAGAGGACTGTCCAGATATTTTAAGGTTCAGCTAAGAAAAAGGAGGGTTAAGAACCCCTACCCAATTTCTTTCCTTCTTACTGATTTAATTAACAGAAGGACCCCTAGAGTTGATGGGCAGCCTATGTATGGCATGGATGCTCAGATAGAGGAGGTTAGAGTTTTTGAGGGGACAGAGGAACTCCCAGGGGACCCAGACATGATGAGATATGTTGACAGATATGGACAGTTGCAGACAAAGATGCTG
>AEC15351
ATGGCCCCAACAAAAAGAAAAGGAGAAAGGAAGGACCCCGTGCAAGTTCCAAAACTTCTTATAAGAGGAGGAGTAGAAGTTCTAGAAGTTAAAACTGGGGTTGACTCAATTACAGAGGTAGAATGCTTTTTAACTCCAGAAATGGGTGACCCAGATGAGCATCTTAGGGGTTTTAGTAAGTCAATATCTATATCAGATACATTTGAAAGTGACTCCCCAAATAAGGACATGCTTCCTTGTTACAGTGTGGCCAGAATTCCACTACCCAATCTAAATGAGGATCTAACCTGTGGAAATATACTCATGTGGGAGGCTGTGACCTTAAAAACTGAGGTTATAGGGGTGACAAGTTTGATGAATGTGCACTCTAATGGGCAAGCAACTCATGACAATGGTGCAGGGAAGCCAGTGCAGGGCACCAGCTTTCATTTTTTTTCTGTTGGGGGGGAGGCTTTAGAATTACAGGGGGTGCTTTTTAATTACAGAACAAAGTACCCAGATGGAACAATTTTTCCAAAGAATGCCACAGTGCAATCTCAAGTCATGAACACAGAGCACAAGGCGTACCTAGATAAGAACAAAGCATATCCTGTTGAATGTTGGGTTCCTGATCCCACCAGAAATGAAAACACAAGATATTTTGGGACACTAACAGGAGGAGAAAATGTTCCTCCAGTTCTTCATATAACAAACACTGCCACAACAGTGTTGCTTGATGAATTTGGTGTTGGGCCACTTTGCAAAGGTGACAACTTATACTTGTCAGCTGTTGATGTCTGTGGCATGTTTACTAACAGGTTAGGTTCCCAGCAGTGGAGAGGACTCTCCAGATATTTTAAGGTTCAGCTAAGGAAAAGGAGGGTTAAAAACCCCTACCCAATTTCTTTCCTTCTTACTGATCTAATTAACAGAAGGACTCCTAGAGTTGATGGGCAGCCTATGTATGGCATGGATGCTCAAGTAGAGGAGGTTAGAGTTTTTGAGGGAACAGAGGAGCTTCCAGGGGACCCAGACATGATGAGATATGTTGACAAATATGGACAGTTGCAGACAAAAATGCTG
>AAR89211
ATGGCCCCAACAAAAAGAAAAGGAGAAAGGAAGGACCCCGTGCAAGTTCCAAAACTTCTTATAAGAGGAGGAGTAGAAGTTCTAGAAGTTAAAACTGGGGTTGACTCAATTACAGAGGTAGAATGCTTTTTAACTCCAGAAATGGGTGACCCAGATGAGCATCTTAGGGGTTTTAGTAAGTCAATTTCTATATCAGATACATTTGAAAGTGACTCCCCAAATAAGGACATGCTTCCTTGTTACAGTGTGGCCAGAATTCCACTACCCAATCTAAATGAGGATCTTACCTGTGGAAATATACTAATGTGGGAGGCTGTAACCTTAAAAACTGAGGTCATAGGGGTGACAACTTTGATGAATGTGCACTCTAATGGTCAAGCAACTCATGACAATGGTGCAGCAAAGCCAGTGCAGGGCACCAGCTTTCATTTTTTTTCTGTTGGGGGGGAGGCTTTAGAATTACAGGGGGTGGTTTTTAATTACAGAACAACGTACCCAGATGGAACAATTTTTCCAAAGAATGCAACAGTGCAATCTCAAGTAATGAACACAGAGCACAAGGCGTACCTAGATAAGAACAAAGCATATCCTGTTGAATGTTGGGTTCCTGATCCCACCAGAAATGAAAACACAAGATATTTTGGGACACTAACAGGAGGAGAAAATGTTCCTCCAGTTCTTCATATAACAAACACTGCCACAACAGTGCTGCTTGATGAATTTGGTGTTGGGCCACTTTGCAAAGGTGACAACTTGTATTTGTCAGCTGTTGATGTTTGTGGCATGTTTACTAACAGATCTGGTTCCCAGCAGTGGAGAGGACTCTCCAAATATTTTAAGGTTCAGCTAAGAAAAAGGAGGGTCAAAAACCCCTACCCAATTTCTTTCCTTCTTACTGACTTAATTAACAGAAGGACCCCTAGAGTTGATGGGCAGCCTATGTATGGCATGGATGCTCAAATAGAGGAGGTTAGAGTTTTTGAGGGGACAGAGCAACTTCCAGGGGACCCAGATATGATGAGATATGTTGACAGATATGGACAGTTGCAGACAAAAATGCTG
>AAR89217
ATGGCCCCAACAAAAAGAAAAGGAGAAAGGAAGGACCCCGTGCAAGTTCCAAAACTTCTTATAAGAGGAGGAGTAGAAGTTCTAGAAGTTAAAACTGGGGTTGACTCAATTACAGAGGTAGAATGCTTTTTAACTCCAGAAATGGGTGACCCAGATGAGCATCTTAGGGGCTTTAGTAAGTCAATTTCTATATCAGATACATTTGAAAGTGACTCCCCAAATAAGGACATGCTTCCTTGTTACAGTGTGGCCAGAATTCCACTACCCAATCTAAATGAGGATCTTACCTGTGGAAATATACTAATGTGGGAGGCTGTAACCTTAAAAACTGAGGTCATAGGGGTGACAACTTTGATGAATGTGCACTCTAATGGTCAAGCAACTCATGACAATGGTGCAGCAAAGCCAGTGCAGGGCACCAGCTTTCATTTTTTTTCTGTTGGGGGGGAGGCTTTAGAATTACAGGGGGTGGTTTTTAATTACAGAACAACGTACCCAGATGGAACAATTTTTCCAAAGAATGCAACAGTGCAATCTCAAGTAATGAACACAGAGCACAAGGCGTACCTAGATAAGAACAAAGCATATCCTGTTGAATGTTGGGTTCCTGATCCCACCAGAAATGAAAACACAAGATATTTTGGGACACTAACAGGAGGAGAAAATGTTCCTCCAGTTCTTCATATAACAAACACTGCCACAACAGTGCTGCTTGATGAATTTGGTGTTGGGCCACTTTGCAAAGGTGACAACTTGTATTTGTCAGCTGTTGATGTTTGTGGCATGTTTACTAACAGATCTGGTTCCCAGCAGTGGAGAGGACTCTCCAGATATTTTAAGGTTCAGCTAAGAAAAAGGAGGGTTAAAAACCCCTACCCAATTTCTTTCCTTCTTACTGACTTAATTAACAGAAGGACCCCTAGAGTTGATGGGCAGCCTATGTATGGCATGGATGCTCAAATAGAGGAGGTTAGAGTATTTGAGGGGACAGAACAACTTCCAGGGGACCCAGATATGATGAGATATGTTGACAGATATGGACAGTTGCAGACAAAAATGCTG
>AEC15357
ATGGCCCCAACAAAAAGAAAAGGAGAAAGGAAGGACCCCGTGCAAGTTCCAAAACTTCTTATAAGAGGAGGAGTAGAAGTTCTAGAAGTTAAAACTGGGGTTGACTCAATTACAGAGGTAGAATGCTTTTTAACTCCAGAAATGGGTGACCCAGATGAGCATCTTAGGGGTTTTAGTAAGTCAATATCTATATCAGATACATTTGAAAGTGACTCCCCAAATAAGGACATGCTTCCTTGTTACAGTGTGGCCAGAATTCCACTACCCAATCTAAATGAGGATCTAACCTGTGGAAATATACTCATGTGGGAGGCTGTGACCTTAAAAACTGAGGTTATAGGGGTGACAAGTTTGATGAATGTGCACTCTAATGGGCAAGCAACTCATGACAATGGTGCAGGGAAGCCAGTGCAGGGCACCAGCTTTCATTTTTTTTCTGTTGGGGGGGAGGCTTTAGAATTACAGGGGGTGCTTTTTAATTACAGAACAAAGTACCCAGATGGAACAATTTTTCCAAAGAATGCCACAGTGCAATCTCAAGTCATGAACACAGAGCACAAGGCGTACCTAGATAAGAACAAAGCATATCCTGTTGAATGTTGGGTTCCTGATCCCACCAGAAATGAAAACACAAGATATTTTGGGACACTAACAGGAGGAGAAAATGTTCCTCCAGTTCTTCATATAACAAACACTGCCACAACAGTGTTGCTTGATGAATTTGGTGTTGGGCCACTTTGCAAAGGTGACAACTTATACTTGTCAGCTGTTGATGTCTGTGGCATGTTTACTAACAGGTTAGGTTCCCAGCAGTGGAGAGGACTCTCCAGATATTTTAAGGTTCAGCTAAGGAAAAGGAGGGTTAAAAACCCCTACCCAATTTCTTTCCTTCTTACTGATCTAATTAACAGAAGGACTCCTAGAGTTGATGGGCAGCCTATGTATGGCATGGATGCTCAAGTAGAGGAGGTTAGAGTTTTTGAGGGAACAGAGGAGCTTCCAGGGGACCCAGACATGATGAGATATGTTGACAAATATGGACAGTTGCAGACAAAAATGCTG
>AAR89193
ATGGCCCCAACAAAAAGAAAAGGAGAAAGGAAGGACCCCGTGCAAGTTCCAAAACTTCTTATAAGAGGAGGAGTAGAAGTTCTAGAAGTTAAAACTGGGGTTGACTCAATTACAGAGGTAGAATGCTTTTTAACTCCAGAAATGGGTGACCCAGATGAGCATCTTAGGGGTTTTAGTAAGTCAATTTCTATATCAGATACATTTGAAAGTGACTCCCCAAATAAGGACATGCTTCCTTGTTACAGTGTGGCCAGAATTCCACTACCCAATCTAAATGAGGATCTTACCTGTGGAAATATACTAATGTGGGAGGCTGTAACCTTAAAAACTGAGGTCATAGGGGTGACAACTTTGATGAATGTGCACTCTAATGGTCAAGCAACTCATGACAATGGTGCAGCAAAGCCAGTGCAGGGCACCAGCTTTCATTTTTTTTCTGTTGGGGGGGAGGCTTTAGAATTACAGGGGGTGGTTTTTAATTACAGAACAACGTACCCAGATGGAACAATTTTTCCAAAGAATGCAACAGTGCAATCTCAAGTAATGAACACAGAGCACAAGGCGTACCTAGATAAGAACAAAGCATATCCTGTTGAATGTTGGGTTCCTGATCCCACCAGAAATGAAAACACAAGATATTTTGGGACACTAACAGGAGGAGAAAATGTTCCTCCAGTTCTTCATATAACAAACACTGCCACAACAGTGCTGCTTGATGAATTTGGTGTTGGGCCACTTTGCAAAGGTGACAACTTGTATTTGTCAGCTGTTGATGTTTGTGGCATGTTTACTAACAGATCTGGTTCCCAGCAGTGGAGAGGACTCTCCAGATATTTTAAGGTTCAGCTAAGAAAAAGGAGGGTCAAAAACCCCTACCCAATTTCTTTCCTTCTTACTGACTTAATTAACAGAAGGACCCCTAGAGTTGATGGGCAGCCTATGTATGGCATGGATGCTCAAATAGAGGAGGTTAGAGTTTTTGAGGGGACAGAGCAACTTCCAGGGGACCCAGATATGATGAGATATGTTGACAGATATGGACAGTTGCAGACAAAAATGCTG
>BAD06102
ATGGCCCCAACAAAAAGAAAAGGAGAAAGGAAGGACCCCGTGCAAGTTCCAAAACTTCTTATAAGAGGAGGAGTAGAAGTTCTAGAAGTTAAAACTGGGGTTGACTCAATTACAGAGGTAGAATGCTTTTTAACTCCAGAAATGGGTGACCCAGATGAGCATCTTAGGGGTTTTAGTAAGTCAATTTCTATATCAGATACATTTGAAAGTGACTCCCCAAATAAGGACATGCTTCCTTGTTACAGTGTGGCCAGAATTCCACTACCCAATCTAAATGAGGATCTAACCTGTGGAAATATACTAATGTGGGAGGCTGTGACCTTAAAAACTGAGGTTTTAGGGGTGACAACTTTGATGAATGTGCACTCTAATGGTCAAGCAACTCATGACAATGGTGCAGGAAAGCCAGTGCAGGGCACCAGCTTTCATTTTTTTTCTGTTGGGGGGGAGGCTTTAGAATTACAGGGGGTGGTTTTTAATTACAGAACTAAGTACCCAGATGGAACAATTTTTCCAAAGAATGCAACAGTGCAATCTCAAGTAATGAACACAGAGCACAAGGCGTACCTAGATAAGAACAAAGCATATCCTGTTGAATGTTGGGTTCCTGATCCCACCAGAAATGAAAACACAAGATATTTTGGGACACTAACAGGAGGAGAAAATGTCCCTCCAGTTCTTCATATAACAAACACTGCCACAACAGTGCTGCTTGATGAATTTGGTGTTGGGCCACTTTGCAAAGGTGACAACTTGTATTTGTCAGCTGTTGATGTTTGTGGCATGTTTACTAACAGATCTGGTTCCCAGCAGTGGAGAGGCCTGTCCAGATATTTTAAGGTTCAGCTAAGAAAGAGGAGGGTTAAAAACCCCTACCCAATTTCTTTTCTTCTTACTGATTTAATTAACAGAAGGACCCCTAGAGTTGATGGGCAGCCTATGTATGGCATGGATGCTCAGATAGAGGAGGTTAGAGTTTTTGAGGGGACAGAGGAACTCCCAGGGGACCCAGACATGATGAGATATGTTGACAGATATGGACAGTTGCAGACAAAGATGCTG
>AAR89199
ATGGCCCCAACAAAAAGAAAAGGAGAAAGGAAGGACCCCGTGCAAGTTCCAAAACTTCTTATAAGAGGAGGAGTAGAAGTTCTAGAAGTTAAAACTGGGGTTGACTCAATCACAGAGGTAGAATGCTTTTTAACTCCAGAAATGGGTGACCCAGATGAGCATCTTAGGGGTTTTAGTAAGTCAATTTCTATATCAGATACATTTGAAAGTGACTCCCCAAATAAGGACATGCTTCCTTGTTACAGTGTGGCCAGAATTCCACTACCCAATCTAAATGAGGATCTTACCTGTGGAAATATACTAATGTGGGAGGCTGTAACCTTAAAAACTGAGGTCATAGGGGTGACAACTTTGATGAATGTGCACTCTAATGGTCAAGCAACTCATGACAATGGTGCAGCAAAGCCAGTGCAGGGCACCAGCTTTCATTTTTTTTCTGTTGGGGGGGAGGCTTTAGAATTACAGGGGGTGGTTTTTAATTACAGAACAACGTACCCAGATGGAACAATTTTTCCAAAGAATGCAACAGTGCAATCTCAAGTAATGAACACAGAGCACAAGGCGTACCTAGATAAGAACAAAGCATATCCTGTTGAATGTTGGGTTCCTGATCCCACCAGAAATGAAAACACAAGATATTTTGGGACACTAACAGGAGGAGAAAATGTTCCTCCAGTTCTTCATATAACAAACACTGCCACAACAGTGCTGCTTGATGAATTTGGTGTTGGGCCACTTTGCAAAGGTGACAACTTGTATTTGTCAGCTGTTGATGTTTGTGGCATGTTTACTAACAGATCTGGTTCCCAGCAGTGGAGAGGACTCTCCAGATATTTTAAGGTTCAGCTAAGAAAAAGGAGGGTTAAAAACCCATACCCAATTTCTTTCCTTCTTACTGACTTAATTAACAGAAGGACCCCTAGAGTTGATGGGCAGCCTATGTATGGCATGGATGCTCAAATAGAGGAGGTTAGAGTTTTTGAGGGGACAGAGCAACTTCCAGGGGACCCAGATATGATGAGATATGTTGACAGATATGGACAGTTGCAGACAAAAATGCTG
>BAE45372
ATGGCCCCAACAAAAAGAAAAGGAGAAAGGAAGGACCCCGTGCAAGTTCCAAAACTTCTTATAAGAGGAGGAGTAGAAGTTCTAGAAGTTAAAACTGGGGTTGACTCAATTACAGAGGTAGAATGCTTTTTAACTCCAGAAATGGGTGACCCAGATGAGCATCTTAGGGGTTTTAGTAAGTCAATTTCTATATCAGATACATTTGAAAGTGACTCCCCAAATAAGGACATGCTTCCTTGTTACAGTGTGGCCAGAATTCCACTACCCAATCTAAATGAGGATCTAACTTGTGGAAATATACTAATGTGGGAGGCTGTGACCTTAAAAACTGAGGTTTTAGGGGTGACAACTTTGATGAATGTGCACTCTAATGGTCAAGCAACTCATGACAATGGTGCAGGAAAGCCAGTGCAGGGCACCAGCTTTCATTTTTTTTCTGTTGGGGGGGAGGCTTTAGAATTACAGGGGGTGGTTTTTAATTACAGAACAAAGTACCCAGATGGAACAATTTTTCCAAAGAATGCAACAGTGCAATCTCAAGTAATGAACACAGAGCACAAGGCGTACCTAGATAAGAACAAAGCATATCCTGTTGAATGTTGGGTTCCTGATCCCACCAGAAATGAAAACACAAGATATTTTGGGACACTAACAGGAGGAGAAAATGTTCCTCCAGTTCTTCATATAACAAACACTGCCACAACAGTGCTGCTTGATGAATTTGGTGTTGGGCCACTTTGCAAAGGTGACAACTTGTATTTGTCAGCTGTTGATGTTTGTGGCATGTTTACTAACAGATCTGGTTCCCAGCAGTGGAGAGGACTGTCCAGATATTTTAAGGTTCAGCTAAGAAAAAGGAGGGTTAAAAACCCCTACCCAATTTCTTTCCTTCTTACTGATTTAATTAACAGAAGGACCCCTAGAGTTGATGGGCAGCCTATGTATGGCATGGATGCTCAAATAGAGGAGGTTAGAGTTTTTGAGGGGACAGAGGAACTCCCAGGGGACCCAGACATGATGAGATATGTTGACAGATATGGACAGTTGCAGACAAAGATGCTG
>AEC14697
ATGGCCCCAACAAAAAGAAAAGGAGAAAGGAAGGACCCCGTGCAAGTTCCAAAACTTCTTATAAGAGGAGGAGTAGAAGTTCTAGAAGTTAAAACTGGGGTTGACTCAATTACAGAGGTAGAATGCTTTTTAACTCCAGAAATGGGTGACCCAGATGAGCATTTTAGGGGTTTTAGTAAGTCAATATCTATATCAGATACATTTGAAAGTGACTCCCCAAATAAGGACATGCTTCCTTGTTACAGTGTGGCCAGAATTCCACTACCCAATCTAAATGAGGATCTAACCTGTGGAAATATACTCATGTGGGAGGCTGTGACCTTAAAAACTGAGGTTATAGGGGTGACAAGTTTGATGAATGTGCACTCTAATGGGCAAGCAACTCATGACAATGGTGCAGGGAAGCCAGTGCAGGGCACCAGCTTTCATTTTTTTTCTGTTGGGGGGGAGGCTTTAGAATTACAGGGGGTGCTTTTTAATTACAGAACAAAGTACCCAGATGGAACAATTTTTCCAAAGAATGCCACAGTGCAATCTCAAGTCATGAACACAGAGCACAAGGCGTACCTAGATAAGAACAAAGCATATCCTGTTGAATGTTGGGTTCCTGATCCCACCAGAAATGAAAACACAAGATATTTTGGGACACTAACAGGAGGAGAAAATGTTCCTCCAGTTCTTCATATAACAAACACTGCCACAACAGTGTTGCTTGATGAATTTGGTGTTGGGCCACTTTGCAAAGGTGACAACTTATACTTGTCAGCTGTTGATGTCTGTGGCATGTTTACTAACAGGTCTGGTTCCCAGCAGTGGAGAGGACTCTCCAGATATTTTAAGGTTCAGCTAAGGAAAAGAAGGGTTAAAAACCCCTACCCAATTTCTTTCCTTCTTACTGATTTAATTAACAGAAGGACTCCTAGAGTTGATGGGCAGCCTATGTATGGCATGGATGCTCAAGTAGAGGAGGTTAGAGTTTTTGAGGGAACAGAGGAGCTTCCAGGGGACCCAGACATGATGAGATACGTTGACAGATATGGACAGTTGCAGACAAAAATGCTG
>AAN85455
ATGGCCCCAACAAAAAGAAAAGGAGAAAGGAAGGACCCCGTGCAAGTTCCAAAACTTCTTATAAGAGGAGGAGTAGAAGTTCTAGAAGTTAAAACTGGGGTTGACTCAGTTACAGAGGTAGAATGTTTTTTAACTCCAGAAATGGGTGACCCAGATGAGCATCTTAGGGGTTTTAGTAAGTCAATTTCTATATCAGATACATTTGAAAGTGACTCCCCAAATAAGGACATGCTTCCTTGTTACAGTGTGGCCAGAATTCCACTACCCAATCTAAATGAGGATCTAACCTGTGGAAATATACTAATGTGGGAGGCTGTGACCTTAAAAACTGAGGTTATAGGGGTGACAACTTTGATGAATGTGCACTCTAATGGTCAAGCAACTCATGACAATGGTGCAGGAAAGCCAGTGCAGGGCACCAGCTTTCATTTTTTTTCTGTTGGGGGGGAGGCTTTAGAATTACAGGGGGTGGTTTTTAATTACAGAACAAAGTACCCAGATGGAACAATTTTTCCAAAGAATGCAACAGTGCAATCTCAAGTAATGAACACAGAGCACAAGGCGTACCTAGATAAGAACAAAGCATATCCTGTTGAATGTTGGGTTCCTGATCCCACCAGAAATGAAAACACAAGATATTTTGGGACACTAACAGGAGGAGAAAATGTTCCTCCAGTTCTTCATATAACAAACACTGCCACAACAGTGCTGCTTGATGAATTTGGTGTTGGGCCACTTTGCAAAGGTGACAACTTGTATCTGTCAGCTGTTGATGTTTGTGGCATGTTTACTAACAGATCTGGTTCCCAGCAGTGGAGAGGACTGTCCAGATATTTTAAGGTTCAGCTAAGAAAAAGGAGGGTTAAAAACCCCTACCCAATTTCTTTCCTTCTTACTGATTTAATTAACAGAAGGACCCCTAGAGTTGATGGGCAGCCTATGTATGGCATGGATGCTCAGATAGAGGAGGTCAGAGTTTTTGAGGGGACAGAGGAACTTCCAGGGGACCCAGACATGATGAGATATGTTGACAGATATGGACAGTTGCAAACAAAGATGCTG
>AAK70312
ATGGCCCCAACAAAAAGAAAAGGAGAAAGGAAGCACCCCGTGCAAGTTCCAAAACTTCTTATAAGAGGAGGAGTAGAAGTTCTAGAAGTTAAAACTGGGGTTGACTCAATTACAGAGGTAGAATGCTTTTTAACTCCAGAAATGGGTGACCCAGATGAGCATCTTAGGGGTTTTAGTAAGTCAATTTCCATATCAGATACATTTGAAAGTGACTCCCCAAATAAGGACATGCTTCCTTGTTACAGTGTGGCCAGAATTCCACTACCCAATCTAAATGAGGATCTAACCTGTGGAAATATACTGATGTGGGAGGCTGTGACCCTAAAAACTGAGGTTATAGGGGTGACAACTTTGATGAATGTGCACTCTAATGGTCAAGCAACTCATGACAATGGTGCAGGAAAGCCAGTGCAGGGCACCAGCTTTCATTTTTTTTCTGTCGGGGGGGAGGCTTTAGAATTACAGGGGGTGGTTTTTAATTACAGAACAACGTACCCAGACGGAACAATTTTTCCAAAGAATGCAACAGTGCAATCTCAAGTAATGAACACAGAGCACAAGGCGTACCTAGATAAGAACAAAGCATATCCTGTTGAATGTTGGGTTCCTGATCCCACCAGAAATGAAAACACAAGATATTTTGGGACACTAACAGGAGGAGAAAATGTTCCTCCAGTTCTTCATATAACAAACACTGCCACAACAGTGCTGCTGGATGAATTTGGTGTTGGGCCACTTTGCAAAGGTGACAACTTGTATTTGTCAGCTGTTGATGTTTGTGGCATGTTTACTAACAGATCTGGTTCCCAGCAGTGGAGAGGACTGTCCAGATATTTTAAGGTTCAGCTAAGAAAAAGGAGGGTTAAAAACCCCTACCCAATTTCTTTTCTTCTTACTGATTTAATTAACAGAAGGACCCCTAGAGTTGATGGGCAGCCTATGTATGGCATGGATGCTCAGGTAGAGGAGGTTAGAGTTTTTGAGGGGACAGAGGAACTTCCAGGGGACCCAGACATGATGAGATATGTTGACAGATATGGACAGTTGCAGACAAAGATGCTG
>AEC15903
ATGGCCCCAACAAAAAGAAAAGGAGAAAGGAAGGACCCCGTGCAAGTTCCAAAACTTCTTATAAGAGGAGGAGTAGAAGTTCTAGAAGTTAAAACTGGGGTTGACTCAATTACAGAGGTAGAATGCTTTTTAACTCCAGAAATGGGTGACCCAGATGAGCATCTTAGGGGTTTTAGTAAGTCAATATCTATATCAGATACATTTGAAAGTGACTCCCCAAATAAGGACATGCTTCCTTGTTACAGTGTGGCCAGAATTCCACTACCCAATCTAAATGAGGATCTAACCTGTGGAAATATACTCATGTGGGAGGCTGTGACCTTAAAAACTGAGGTTATAGGGGTGACAAGTTTGATGAATGTGCACTCTAATGGGCAAGCAACTCATGACAATGGTGCAGGGAAGCCAGTGCAGGGCACCAGCTTTCATTTTTTTTCTGTTGGGGGGGAGGCTTTAGAATTACAGGGGGTGCTTTTTAATTACAGAACAAAGTACCCAGATGGAACAATTTTTCCAAAGAATGCCACAGTGCAATCTCAAGTCATGAACACAGAGCACAAGGCGTACCTAGATAAGAACAAAGCATATCCTGTTGAATGTTGGGTTCCTGATCCCACCAGAAATGAAAACACAAGATATTTTGGGACACTAACAGGAGGAGAAAATGTTCCTCCAGTTCTTCATATAACAAACACTGCCACAACAGTGTTGCTTGATGAATTTGGTGTTGGGCCACTTTGCAAAGGTGACAACTTATACTTGTCAGCTGTTGATGTCTGTGGCATGTTTACTAACAGGTCAGGTTCCCAGCAGTGGAGAGGACTCTCCAGATATTTTAAGGTTCAGCTAAGGAAAAGGAGGGTTAAAAACCCCTACCCAATTTCTTTCCTTCTTACTGATCTAATTAACAGAAGGACTCCTAGAGTTGATGGGCAGCCTATGTATGGCATGGATGCTCAAGTAGAGGAGGTTAGAGTTTTTGAGGGAACAGAGGAGCTTCCAGGGGACCCAGACATGATGAGATATGTTGACAAATATGGACAGTTGCAGACAAAAATGCTG
>AEC15495
ATGGCCCCAACAAAAAGAAAAGGAGAAAGGAAGGACCCCGTGCAAGTTCCAAAACTTCTTATAAGAGGAGGAGTAGAAGTTCTAGAAGTTAAAACTGGGGTTGACTCAATTACAGAGGTAGAATGCTTTTTAACTCCAGAAATGGGGGACTCAGATGAGCATCTTAGGGGTTTTAGTAAGTCAATTTCTATATCAGATACATTTGAAAGTGACTCCCCAAATAAGGACATGCTTCCTTGTTACAGTGTGGCCAGAATTCCACTACCCAATCTAAATGAGGATCTAACCTGTGGAAATATACTAATGTGGGAGGCTGTTACCTTAAAAACTGAGGTTATAGGGGTGACAACTTTGATGAATGTGCACTCTAATGGTCAAGCAGCTCATGACAATGGTGCAGGAAAGCCAGTGCAGGGCACCAGCTTTCATTTTTTTTCTGTTGGGGGGGAGGCTTTAGAATTACAGGGAGTGGTTTTTAATTACAGAACAAAGTACCCAGATGGAACAATTTTTCCAAAGAATGCAACAGTGCAATCTCAAGTAATGAACACAGAGCACAAGGCGTACCTAGATAAGAACAAAGCATATCCTGTTGAATGTTGGGTTCCTGATCCCACCAGAAATGAAAACACAAGATATTTTGGGACACTAACAGGAGGAGAAAATGTTCCTCCAGTTCTTCATATAACAAACACTGCCACAACAGTGCTGCTTGATGAATTTGGTGTTGGGCCACTTTGCAAAGGTGACAACTTGTATTTGTCAGCTGTTGATGTTTGTGGCATGTTTACTAACAGATCTGGTTCCCAGCAGTGGAGAGGACTGTCCAGATATTTTAAGGTTCAGCTAAGAAAAAGGAGGGTTAAAAACCCCTACCCAATTTCTTTCCTTCTTACTGATTTAATTAACAGAAGGACCCCTAGAGTTGATGGGCAGCCTATGTATGGCATGGATGCTCAGGTAGAGGAGGTTAGAGTTTTTGAGGGCACAGAGGAACTTCCAGGGGACCCAGACATGATGAGATATGTTGACAGATATGGACAGTTGCAGACAAAGATGCTG
>AEC15711
ATGGCCCCAACAAAAAGAAAAGGAGAAAGGAAGGACCCCGTGCAAGTTCCAAAACTTCTTATAAGAGGAGGAGTAGAAGTTCTAGAAGTTAAAACTGGGGTTGACTCAATTACAGAGGTAGAATGCTTTTTAACTCCAGAAATGGGTGACCCAGATGAGCATTTTAGGGGTTTTAGTAAGTCAATATCTATATCAGATACATTTGAAAGTGACTCCCCAAATAGGGACATGCTTCCTTGTTACAGTGTGGCCAGAATTCCACTACCCAATCTAAATGAGGATCTAACCTGTGGAAATATACTCATGTGGGAGGCTGTGACCTTAAAAACTGAGGTTATAGGCGTGACAAGTTTGATGAATGTGCACTCTAATGGGCAAGCAACTCATGACAATGGTGCAGGGAAGCCAGTGCAGGGCACCAGCTTTCATTTTTTTTCTGTTGGGGGGGAGGCTTTAGAATTACAGGGGGTGCTTTTTAATTACAGAACAAAGTACCCAGATGGAACAATTTTTCCAAAGAATGCCACAGTGCAATCTCAAGTCATGAACACAGAGCACAAGGCGTACCTAGATAAGAACAAAGCATATCCTGTTGAATGTTGGGTTCCTGATCCCACCAGAAATGAAAACACAAGATATTTTGGGACACTAACAGGAGGAGAAAATGTTCCTCCAGTTCTTCATATAACAAACACTGCCACAACAGTGTTGCTTGATGAATTTGGTGTTGGGCCACTTTGCAAAGGTGACAACTTATACTTGTCAGCTGTTGATGTCTGTGGCATGTTTACAAACAGGTCTGGTTCCCAGCAGTGGAGAGGACTCTCCAGATATTTCAAGGTTCAGCTAAGGAAAAGGAGGGTTAAAAACCCCTACCCAATTTCTTTCCTTCTTACTGATTTAATTAACAGAAGGACTCCTAGAGTTGATGGGCAGCCTATGTATGGCATGGATGCTCAAGTAGAGGAGGTTAGAGTTTTTGAGGGAACAGAGGAGCTTCCAGGGGACCCAGACATGATGAGATACGTTGACAAATATGGACAGTTGCAGACAAAAATGCTG
>BAH36792
ATGGCCCCAACAAAAAGAAAAGGAGAAAGGAAGGACCCCGTGCAAGTTCCAAAACTTCTTATAAGAGGAGGAGTAGAAGTTCTAGAAGTTAAAACTGGGGTTGACTCAATTACAGAGGTAGAATGCTTTTTAACTCCAGAAATGGGTGACCCAGATGAGCATCTTAGGGGTTTTAGTAAGTCAATTTCTATATCAGATACATTTGAAAGTGACTCCCCAAATAAGGACATGCTTCCTTGTTACAGTGTGGCCAGAATTCCACTACCCAATCTAAATGAGGATCTAACCTGTGGAAATATACTAATGTGGGAGGCTGTGACCTTAAAAACTGAGGTTTTAGGGGTGACAACTTTGATGAATGTGCATTCTAATGGGCAAGCAACTCATGACAATGGTGCAGGAAAGCCAGTGCAGGGCACCAGCTTTCATTTTTTTTCTGTTGGGGGGGAGGCTTTAGAATTACAGGGGGTGGTTTTTAATTACAGAACAAAGTACCCAGATGGAACAATTTTTCCAAAGAATGCAACAGTGCAATCTCAAGTAATGAACACAGAGCACAAGGCGTACCTAGATAAGAACAAAGCATATCCTGTTGAATGTTGGGTTCCTGATCCCACCAGAAATGAAAACACAAGATATTTTGGGACACTAACAGGAGGAGAAAATGTTCCTCCAGTTCTTCATATAACAAACACTGCCACAACAGTGCTGCTTGATGAATTTGGTGTTGGGCCACTTTGCAAAGGTGACAACTTGTATTTGTCAGCTGTTGATGTTTGTGGCATGTTTACTAACAGATCTGGTTCCCAGCAGTGGAGAGGACTGTCCAGATATTTTAAGGTTCAGCTAAGAAAAAGGAGGGTTAAAAACCCCTACCCAATTTCTTTCCTTCTTACTGATTTAATTAACAGAAGGACCCCTAGAGTTGATGGGCAGCCTATGTATGGCATGGATGCTCAGATAGAGGAGGTTAGAGTTTTTGAGGGGACAGAGGAACTTCCAGGGGACCCAGACATGATGAGATATGTTGACAGATATGGACAATTGCAGACAAAGATGCTG
>BAB11698
ATGGCCCCAACAAAAAGAAAAGGAGAAAGGAAGGACCCCGTGCAAGTTCCAAAACTTCTTATAAGAGGAGGAGTAGAAGTTCTAGAAGTTAAAACTGGGGTTGACTCAATTACAGAGGTAGAATGTTTTTTAACTCCAGAAATGGGTGACCCAGATGAGCATCTTAGGGGTTTTAGTAAGTCAATTTCTATATCAGATACATTTGAAAGTGACTCCCCAAATAAGGACATGCTTCCTTGTTACAGTGTGGCCAGAATTCCACTACCCAATCTAAATGAGGATCTAACCTGTGGAAATATACTAATGTGGGAGGCTGTGACCTTAAAAACTGAGGTTATAGGGGTAACAACTTTGATGAATGTGCACTCTAATGGTCAAGCAACTCATGACAATGGTGCAGGAAAGCCAGTGCAGGGCACCAGCTTTCATTTTTTTTCTGTTGGGGGGGAGGCTTTAGAATTACAGGGGGTGGTTTTTAACTACAGAACAAAGTACCCAGATGGAACAATTTTTCCAAAGAATGCAACAGTGCAATCTCAAGTAATGAACACAGAGCACAAGGCGTACCTAGATAAGAACAAAGCATATCCTGTTGAATGTTGGGTTCCTGATCCCACCAGAAATGAAAACACAAGATATTTTGGGACACTAACAGGAGGAGAAAATGTTCCTCCAGTTCTTCATATAACAAACACTGCCACAACAGTGCTGCTTGATGAATTTGGTGTTGGGCCACTTTGCAAAGGTGACAACTTGTATTTGTCAGCTGTGGATGTTTGTGGCATGTTTACTAACAGATCTGGTTCCCAGCAGTGGAGAGGACTGTCCAGATATTTTAAGGTTCAGCTAAGAAAAAGGAGGGTTAAAAACCCCTACCCAATTTCTTTCCTTCTTACTGATTTAATTAACAGAAGGACCCCTAGAGTTGATGGGCAGCCTATGTATGGCATGGATGCTCAGGTAGAGGAGGTTAGAGTTTTTGAGGGAACAGAGGAACTTCCAGGGGACCCAGACATGATGAGATATGTTGACAGATATGGACAGTTGCAGACAAAGATGCTG
>AEC14595
ATGGCCCCAACAAAAAGAAAAGGAGAAAGGAAGGACCCCGTGCAAGTTCCAAAACTTCTTATAAGAGGAGGAGTAGAAGTTCTAGAAGTTAAAACTGGGGTTGACTCAATTACAGAGGTAGAATGCTTTTTAACTCCAGAAATGGGTGACCCAGATGAGCATTTTAGGGGTTTTAGTAAGTCAATATCTATATCAGATACATTTGAAAGTGACTCCCCAAATAAGGACATGCTTCCTTGTTACAGTGTGGCCAGAATTCCACTACCCAATCTAAATGAGGATCTAACCTGTGGAAATATACTCATGTGGGAGGCTGTGACCTTAAAAACTGAGGTTATAGGGGTGACAAGTTTGATGAATGTGCACTCTAATGGGCAAGCAACTCATGACAATGGTGCAGGGAAGCCAGTGCAGGGCACCAGCTTTCATTTTTTTTCTGTTGGGGGGGAGGCTTTAGAATTACAGGGGGTGCTTTTTAATTACAGAACAAAGTACCCAGATGGAACAATTTTTCCAAAGAATGCCACAGTGCAATCTCAAGTCATGAACACAGAGCACAAGGCGTACCTAGATAAGAACAAAGCATATCCTGTTGAATGTTGGGTTCCTGATCCCACCAGAAATGAAAACACAAGATATTTTGGGACACTAACAGGAGGAGAAAATGTTCCTCCAGTTCTTCATATAACAAACACTGCCACAACAGTGTTGCTTGATGAATTTGGTGTTGGGCCACTTTGCAAAGGTGACAACTTATACTTGTCAGCTGTTGATGTCTGTGGCATGTTTACTMACAGGTCTGGTTCCCAGCAGTGGAGAGGACTCTCCAGATATTTTAAGGTTCAGCTAAGGAAAAGAAGGGTTAAAAACCCCTACCCAATTTCTTTCCTTCTTACTGATTTAATTAACAGAAGGACTCCTAGAGTTGATGGGCAGCCTATGTATGGCATGGATGCTCAAGTAGAGGAGGTTAGAGTTTTTGAGGGAACAGAGGAGCTTCCAGGGGACCCAGACATGATGAGATACGTTGACAGATATGGACAGTTGCAGACAAAAATGCTG
>AEC15651
ATGGCCCCAACAAAAAGAAAAGGAGAAAGGAAGGACCCCGTGCAAGTTCCAAAACTTCTTATAAGAGGAGGAGTAGAAGTTCTAGAAGTTAAAACTGGGGTTGACTCAATTACAGAGGTAGAATGCTTTTTAACTCCAGAAATGGGTGACCCAGATGAGCATTTTAGGGGTTTTAGTAAGTCAATATCTATATCAGATACATTTGAAAGTGACTCCCCAAATAGGGACATGCTTCCTTGTTACAGTGTGGCCAGAATTCCACTACCCAATCTAAATGAGGATCTAACCTGTGGAAATATACTCATGTGGGAGGCTGTGACCTTAAAAACTGAGGTTATAGGCGTGACAAGTTTGATGAATGTGCACTCTAATGGGCAAGCAACTCATGACAATGGTGCAGGGAAGCCAGTGCAGGGCACCAGCTTTCATTTTTTTTCTGTTGGGGGGGAGGCTTTAGAATTACAGGGGGTGCTTTTTAATTACAGAACAAAGTACCCAGATGGAACAATTTTTCCAAAGAATGCCACAGTGCAATCTCAAGTCATGAACACAGAGCACAAGGCGTACCTAGATAAGAACAAAGCATATCCTGTTGAATGTTGGGTTCCTGATCCCACCAGAAATGAAAACACAAGATATTTTGGGACACTAACAGGAGGAGAAAATGTTCCTCCAGTTCTTCATATAACAAACACTGCCACAACAGTGTTGCTTGATGAATTTGGTGTTGGGCCACTTTGCAAAGGTGACAACTTATACTTGTCAGCTGTTGATGTCTGTGGCATGTTTACAAACAGGTCTGGTTCCCAGCAGTGGAGAGGACTCTCCAGATATTTCAAGGTTCAGCTAAGGAAAAGGAGGGTTAAAAACCCCTACCCAATTTCTTTCCTTCTTACTGATTTAATTAACAGAAGGACTCCTAGAGTTGATGGGCAGCCTATGTATGGCATGGATGCTCAAGTAGAGGAGGTTAGAGTTTTTGAGGGAACAGAGGAGCTTCCAGGGGACCCAGACATGATGAGATACGTTGACAAATATGGACAGTTGCAGACAAAAATGCTG
>AEC15657
ATGGCCCCAACAAAAAGAAAAGGAGAAAGGAAGGACCCCGTGCAAGTTCCAAAACTTCTTATAAGAGGAGGAGTAGAAGTTCTAGAAGTTAAAACTGGGGTTGACTCAATTACAGAGGTAGAATGCTTTTTAACTCCAGAAATGGGTGACCCAGATGAGCATTTTAGGGGTTTTAGTAAGTCAATATCTATATCAGATACATTTGAAAGTGACTCCCCAAATAGGGACATGCTTCCTTGTTACAGTGTGGCCAGAATTCCACTACCCAATCTAAATGAGGATCTAACCTGTGGAAATATACTCATGTGGGAGGCTGTGACCTTAAAAACTGAGGTTATAGGCGTGACAAGTTTGATGAATGTGCACTCTAATGGGCAAGCAACTCATGACAATGGTGCAGGGAAGCCAGTGCAGGGCACCAGCTTTCATTTTTTTTCTGTTGGGGGGGAGGCTTTAGAATTACAGGGGGTGCTTTTTAATTACAGAACAAAGTACCCAGATGGAACAATTTTTCCAAAGAATGCCACAGTGCAATCTCAAGTCATGAACACAGAGCACAAGGCGTACCTAGATAAGAACAAAGCATATCCTGTTGAATGTTGGGTTCCTGATCCCACCAGAAATGAAAACACAAGATATTTTGGGACACTAACAGGAGGAGAAAATGTTCCTCCAGTTCTTCATATAACAAACACTGCCACAACAGTGTTGCTTGATGAATTTGGTGTTGGGCCACTTTGCAAAGGTGACAACTTATACTTGTCAGCTGTTGATGTCTGTGGCATGTTTACAAACAGGTCTGGTTCCCAGCAGTGGAGAGGACTCTCCAGATATTTCAAGGTTCAGCTAAGGAAAAGGAGGGTTAAAAACCCCTACCCAATTTCTTTCCTTCTTACTGATTTAATTAACAGAAGGACTCCTAGAGTTGATGGGCAGCCTATGTATGGCATGGATGCTCAAGTAGAGGAGGTTAGAGTTTTTGAGGGAACAGAGGAGCTTCCAGGGGACCCAGACATGATGAGATACGTTGACAAATATGGACAGTTGCAGACAAAAATGCTG
>AAK97964
ATGGCCCCAACAAAAAGAAAAGGAGAAAGGAAGGACCCCGTGCAAGTTCCAAAACTTCTTATAAGAGGAGGAGTAGAAGTTCTAGAAGTTAAAACTGGGGTTGACTCAATTACAGAGGTAGAATGTTTTTTAACTCCAGAAATGGGTGACCCAGATGAGCATCTTAGGGGTTTTAGTAAGTCAATTTCTATATCAGATACATTTGAAAGTGACTCCCCAAATAAGGACATGCTTCCTTGTTACAGTGTGGCCAGAATTCCACTACCCAATCTAAATGAGGATCTAACCTGTGGAAATATACTAATGTGGGAGGCTGTGACCTTAAAAACTGAGGTTTTAGGGGTAACAACTTTGATGAATGTGCACTCTAATGGTCAAGCAACTCATGACAATGGTGCAGGAAAGCCAGTGCAGGGCACCAGCTTTCATTTTTTTTCTGTTGGGGGGGAGGCTTTAGAATTACAGGGGGTGGTTTTTAACTACAGAACAAAGTACCCAGATGGAACAATTTTTCCAAAGAATGCAACAGTGCAATCTCAAGTAATGAACACAGAGCACAAGGCGTACCTAGATAAGAACAAAGCATATCCTGTTGAATGTTGGGTTCCTGATCCCACCAGAAATGAAAACACAAGATATTTTGGGACACTAACAGGAGGAGAAAATGTTCCTCCAGTTCTTCATATAACAAACACTGCCACAACAGTGCTGCTTGATGAATTTGGTGTTGGGCCACTTTGCAAAGGTGACAACTTGTATTTGTCAGCTGTGGATGTTTGTGGCATGTTTACTAACAGATCTGGTTCCCAGCAGTGGAGAGGACTGTCCAGATATTTTAAGGTTCAGCTAAGAAAAAGGAGGGTTAAAAACCCCTACCCAATTTCTTTCCTTCTTACTGATTTAATTAACAGAAGGACCCCTAGAGTTGATGGGCAGCCTATGTATGGCATGGATGCTCAGGTAGAGGAGGTTAGAGTTTTTGAGGGGACAGAGGAACTTCCAGGGGACCCAGACATGATGAGATATGTTGACAGATATGGACAGTTGCAGACAAAGATGCTG
>AFR56669
ATGGCCCCAACAAAAAGAAAAGGAGAAAGGAAGGACCCCGTGCAAGTTCCAAAACTTCTTATAAGAGGAGGAGTAGAAGTTCTAGAAGTTAAAACTGGGGTTGACTCAATTACAGAGGTAGAATGCTTTTTAACTCCAGAAATGGGTGACCCAGATGAGCATCTTAGGGGTTTTAGTAAGTCAATTTCTATATCAGATACATTTGAAAGTGACTCCCCAAATAAGGACATGCTTCCTTGTTACAGTGTGGCCAGAATTCCACTACCCAATCTTAATGAGGATCTAACTTGTGGAAATATACTAATGTGGGAGGCTGTGACCTTAAAAACTGAGGTTTTAGGGGTGACAACTTTGATGAATGTGCACTCTAATGGTCAAGCAACTCATGACAATGGTGCAGGAAAGCCAGTGCAGGGCACCAGCTTTCATTTTTTTTCTGTTGGGGGGGAGGCTTTAGAATTACAGGGGGTGGTTTTTAATTACAGAACAAAGTACCCAGATGGAACAATTTTTCCAAAGAATGCAACAGTGCAATCTCAAGTAATGAACACAGAGCACAAGGCGTACCTAGATAAGAACAAAGCATATCCTGTTGAATGTTGGGTTCCTGATCCCACCAGAAATGAAAACACAAGATATTTTGGGACACTAACAGGAGGAGAAAATGTTCCTCCAGTTCTTCATATAACAAACACTGCCACAACAGTGCTGCTTGATGAATTTGGTGTTGGGCCACTTTGCAAAGGTGACAACTTGTATTTGTCAGCTGTTGATGTTTGTGGCATGTTTACTAACAGATCTGGTTCCCAGCAGTGGAGAGGACTGTCCAGATATTTTAAGGTTCAGCTAAGAAAAAGGAGGGTTAAAAACCCCTACCCAATTTCTTTCCTTCTTACTGATTTAATTAACAGAAGGACCCCTAGAGTTGATGGGCAGCCTATGTATGGCATGGATGCTCAAATAGAGGAGGTTAGAGTTTTTGAGGGGACAGAGGAACTCCCAGGGGACCCAGACATGATGAGATATGTTGACAGATATGGACAGTTGCAGACAAAAATGCTG
>BAC02999
ATGGCCCCAACAAAAAGAAAAGGAGAAAGGAAGGACCCCGTGCAAGTTCCAAAACTTCTTATAAGAGGAGGAGTAGAAGTTCTAGAAGTTAAAACTGGGGTTGACTCAATTACAGAGGTAGAATGCTTTTTAACTCCAGAAATGGGTGACCCAGATGAGCATCTTAGGGGTTTTAGTAAGTCAATTTCTATATCAGATACATTTGAAAGTGACTCCCCAAATAAGGACATGCTTCCTTGTTACAGTGTGGCCAGAATTCCACTACCCAATCTAAATGAGGATCTAACTTGTGGAAATATACTAATGTGGGAGGCTGTGACCTTAAAAACTGAGGTTTTAGGGGTGACAACTTTGATGAATGTGCACTCTAATGGTCAAGCAACTCATGACAATGGTGCAGGAAAGCCAGTGCAGGGCACCAGCTTTCATTTTTTTTCTGTGGGGGGGGAGGCTTTAGAATTACAGGGGGTGGTTTTTAATTACAGAACAAAGTACCCAGATGGAACAATTTTTCCAAAGAATGCAACAGTGCAATCTCAAGTAATGAACACAGAGCACAAGGCGTACCTAGATAAGAACAAAGCATATCCTGTTGAATGTTGGGTTCCTGATCCCACCAGAAATGAAAACACAAGATATTTTGGGACACTAACAGGAGGAGAAAATGTTCCTCCAGTTCTTCATATAACAAACACTGCCACAACAGTGCTGCTTGATGAATTTGGTGTTGGGCCACTTTGCAAAGGTGACAACTTGTATTTGTCAGCTGTTGATGTTTGTGGCATGTTTACTAACAGATCTGGTTCCCAGCAGTGGAGAGGACTGTCCAGATATTTTAAGGTTCAGCTAAGAAAAAGGAGGGTTAAAAACCCCTACCCAATTTCTTTCCTTCTTACTGATTTAATTAACAGAAGGACCCCTAGAGTTGATGGGCAGCCTATGTATGGCATGGATGCTCAGATAGAGGAGGTTAGAGTTTTTGAGGGGACAGAGGAACTCCCAGGGGACCCAGACATGATGAGATATGTTGACAGATATGGACAGTTGCAGACAAAGATGCTG
>BAB93104
ATGGCCCCAACAAAAAGAAAAGGAGAAAGGAAGGACCCCGTGCAAGTTCCAAAACTTCTTATAAGAGGAGGAGTAGAAGTTCTAGAAGTTAAAACTGGGGTTGACTCAATTACAGAGGTAGAATGCTTTTTAACTCCAGAAATGGGTGACCCAGATGAGCATCTTAGGGGTTTTAGTAAGTCAATATCTATATCAGATACATTTGAAAGTGACTCCCCAAGTAAGGACATGCTTCCTTGTTACAGTGTGGCCAGAATTCCACTACCCAATCTAAATGAGGATCTAACCTGTGGAAATATACTCATGTGGGAGGCTGTGACCTTAAAAACTGAGGTTATAGGGGTGACAAGTTTGATGAATGTGCACTCTAATGGTCAAGCAGCTCATGACAATGGTGCAGGGAAGCCAGTGCAGGGCACCAGCTTTCATTTTTTTTCTGTTGGGGGGGAGGCTTTAGAATTACAGGGGGTGGTTTTTAATTACAGAACAAAGTACCCAGATGGAACAATTTTTCCAAAGAATGCCACAGTGCAATCTCAAGTCATGAACACAGAGCACAAGGCGTACCTAGATAAGAACAAAGCATATCCTGTTGAATGTTGGGGTCCTGATCCCACCAGAAATGAAAACACAAGATATTTTGGGACACTAACAGGAGGAGAAAATGTTCCTCCAGTTCTTCATATAACAAACACTGCCACAACAGTGTTGCTTGATGAATTTGGTGTTGGGCCACTTTGCAAAGGTGACAACTTATACTTGTCAGCTGTTGATGTTTGTGGCATGTTTACTAACAGGTCTGGTTCCCAGCAGTGGAGAGGACTCTCCAGATATTTTAAGGTTCAGCTAAGAAAAAGGAGGGTTAAAAACCCCTACCCAATTTCTTTCCTTCTTACTGATTTAATTAACAGAAGGACTCCTAGAGTTGATGGGCAGCCTATGTATGGCATGGATGCTCAAGTAGAGGAGGTTAGAGTTTTTGAGGGAACAGAGGAGCTTCCAGGGGACCCAGACATGATGAGATACGTTGACAGATATGGACAGTTGCAGACAAAAATGCTG
>BAC02993
ATGGCCCCAACAAAAAGAAAAGGAGAAAGGAAGGACCCCGTGCAAGTTCCAAAACTTCTTATAAGAGGAGGAGTAGAAGTTCTAGAAGTTAAAACTGGGGTTGACTCAATTACAGAGGTAGAATGCTTTTTAACTCCAGAAATGGGTGACCCAGATGAGCATCTTAGGGGTTTTAGTAAGTCAATTTCTATATCAGATACATTTGAAAGTGACTCCCCAAATAAGGACATGCTTCCTTGTTACAGTGTGGCCAGAATTCCACTACCCAATCTAAATGAGGATCTAACTTGTGGAAATATACTAATGTGGGAGGCTGTGACCTTAAAAACTGAGGTTTTAGGGGTGACAACCTTGATGAATGTGCACTCTAATGGTCAAGCAACTCATGACAATGGTGCAGGAAAGCCAGTGCAGGGCACCAGCTTTCATTTTTTTTCTGTTGGGGGGGAGGCTTTAGAATTACAGGGGGTGGTTTTTAATTACAGAACAAAGTACCCAGATGGAACAATTTTTCCAAAGAATGCAACAGTGCAATCTCAAGTAATGAACACAGAGCACAAGGCGTACCTAGATAAGAACAAAGCATATCCTGTTGAATGTTGGGTTCCTGATCCCACCAGAAATGAAAACACAAGATATTTTGGGACACTAACAGGAGGAGAAAATGTTCCTCCAGTTCTTCATATAACAAACACTGCCACAACAGTGCTGCTTGATGAATTTGGTGTTGGGCCACTTTGCAAAGGTGACAACTTGTATTTGTCAGCTGTTGATGTTTGTGGCATGTTTACTAACAGATCTGGTTCCCAGCAGTGGAGAGGACTGTCCAGATATTTTAAGGTTCAGCTAAGAAAAAGGAGGGTTAAAAACCCCTACCCAATTTCTTTCCTTCTTACTGATTTAATTAACAGAAGGACCCCTAGAGTTGATGGGCAGCCTATGTATGGCATGGATGCTCAGATAGAGGAGGTTAGAGTTTTTGAGGGGACAGAGGAACTCCCAGGGGACCCAGACATGATGAGATATGTTGACAGATATGGACAGTTGCAGACAAAGATGCTG
>BAE45390
ATGGCCCCAACAAAAAGAAAAGGAGAAAGGAAGGACCCCGTGCAAGTTCCAAAACTTCTTATAAGAGGAGGAGTAGAAGTTCTAGAAGTTAAAACTGGGGTTGACTCAATTACAGAGGTAGAATGCTTTTTAACTCCAGAAATGGGTGACCCAGATGAGCATCTTAGGGGTTTTAGTAAGTCAATTTCTATATCAGATACATTTGAAAGTGACTCCCCAAATAAGGACATGCTTCCTTGTTACAGTGTGGCCAGAATTCCACTACCCAATCTAAATGAGGATCTAACTTGTGGAAATATACTAATGTGGGAGGCTGTGACCTTAAAAACTGAGGTTTTAGGGGTGACAACTTTGATGAATGTGCACTCTAATGGTCAAGCAACTCATGACAATGGTGCAGGAAAGCCAGTGCAGGGCACCAGCTTTCATTTTTTTTCTGTTGGGGGGGAGGCTTTAGAATTACAGGGGGTGGTTTTTAATTACAGAACAAAGTACCCAGATGGAACAATTTTTCCAAAGAATGCAACAGTGCAATCTCAAGTAATGAACACAGAGCACAAGGCGTACCTAGATAAGAACAAAGCATATCCTGTTGAATGTTGGGTTCCTGATCCCACCAGAAATGAAAACACAAGATATTTTGGGACACTAACAGGAGGAGAAAATGTTCCTCCAGTTCTTCATATAACAAACACTGCCACAACAGTGCTGCTTGATGAATTTGGTGTTGGGCCACTTTGCAAAGGTGACAACTTGTATTTGTCAGCTGTTGATGTTTGTGGCATGTTTACTAACAGATCTGGTTCCCAGCAGTGGAGAGGACTGTCCAGATATTTTAAGGTTCAGCTAAGAAAAAGGAGGGTTAAAAACCCCTACCCAATTTCTTTCCTTCTTACTGATTTAATTAACAGAAGGACCCCTAGAGTTGATGGGCAGCCTATGTATGGCATGGATGCTCAAATAGAGGAGGTTAGAGTTTTTGAGGGGACAGAGGAACTCCCAGGGGACCCAGACATGATGAGATATGTTGACAGATATGGACAGTTGCAGACAAAGATGCTG
>BAE45396
ATGGCCCCAACAAAAAGAAAAGGAGAAAGGAAGGACCCCGTGCAAGTTCCAAAACTTCTTATAAGAGGAGGAGTAGAAGTTCTAGAAGTTAAAACTGGGGTTGACTCAATTACAGAGGTAGAATGCTTTTTAACTCCAGAAATGGGTGACCCAGATGAGCATCTTAGGGGTTTTAGTAAGTCAATTTCTATATCAGATACATTTGAAAGTGACTCCCCAAATAAGGACATGCTTCCTTGTTACAGTGTGGCCAGAATTCCACTACCCAATCTAAATGAGGATCTAACTTGTGGAAATATACTAATGTGGGAGGCTGTGACCTTAAAAACTGAGGTTTTAGGGGTGACAACTTTGATGAATGTGCACTCTAATGGTCAAGCAACTCATGACAATGGTGCAGGAAAGCCAGTGCAGGGCACCAGCTTTCATTTTTTTTCTGTTGGGGGGGAGGCTTTAGAATTACAGGGGGTGGTTTTTAATTACAGAACAAAGTACCCAGATGGAACAATTTTTCCAAAGAATGCAACAGTGCAATCTCAAGTAATGAACACAGAGCACAAGGCGTACCTAGATAAGAACAAAGCATATCCTGTTGAATGTTGGGTTCCTGATCCCACCAGAAATGAAAACACAAGATATTTTGGGACACTAACAGGAGGAGAAAATGTTCCTCCAGTTCTTCATATAACAAACACTGCCACAACAGTGCTGCTTGATGAATTTGGTGTTGGGCCACTTTGCAAAGGTGACAACTTGTATTTGTCAGCTGTTGATGTTTGTGGCATGTTTACTAACAGATCTGGTTCCCAGCAGTGGAGAGGACTGTCCAGATATTTTAAGGTTCAGCTAAGAAAAAGGAGGGTTAAAAACCCCTACCCAATTTCTTTCCTTCTTACTGATTTAATTAACAGAAGGACCCCTAGAGTTGATGGGCAGCCTATGTATGGCATGGATGCTCAAATAGAGGAGGTTAGAGTTTTTGAGGGGACAGAGGAACTCCCAGGGGACCCAGACATGATGAGATATGTTGACAGATATGGACAGTTGCAGACAAAGATGCTG
>BAB93062
ATGGCCCCAACAAAAAGAAAAGGAGAAAGGAAGGACCCCGTGCAAGTTCCAAAACTTCTTATAAGAGGAGGAGTAGAAGTTCTAGAAGTTAAAACTGGGGTTGACTCAATTACAGAGGTAGAATGCTTTTTAACTCCAGAAATGGGTGACCCAGATGAGCATCTTAGGGGTTTTAGTAAGTCAATATCTATATCAGATACATTTGAAAGTGACTCCCCAAGTAAGGACATGCTTCCTTGTTACAGTGTGGCCAGAATTCCACTACCCAATCTAAATGAGGATCTAACCTGTGGAAATATACTCATGTGGGAGGCTGTGACCTTAAAAACTGAGGTTATAGGGGTGACAAGTTTGATGAATGTGCACTCTAATGGTCAAGCAGCTCATGACAATGGTGCAGGGAAGCCAGTGCAGGGCACCAGCTTTCATTTTTTTTCTGTTGGGGGGGAGGCTTTAGAATTACAGGGGGTGGTTTTTAATTACAGAACAAAGTACCCAGATGGAACAATTTTTCCAAAGAATGCCACAGTGCAATCTCAAGTCATGAACACAGAGCACAAGGCGTACCTAGATAAGAACAAAGCATATCCTGTTGAATGTTGGGTTCCTGATCCCACCAGAAATGAAAACACAAGATATTTTGGGACACTAACAGGAGGAGAAAATGTTCCTCCAGTTCTTCATATAACAAACACTGCCACAACAGTGTTGCTTGATGAATTTGGTGTTGGGCCACTTTGCAAAGGTGACAACTTATACTTGTCAGCTGTTGATGTCTGTGGCATGTTTACTAACAGGTCTGGTTCCCAGCAGTGGAGAGGACTCTCCAGATATTTTAAGGTTCAGCTAAGGAAAAGGAGGGTTAAAAACCCCTACCCAATTTCTTTCCTTCTTACTGATTTAATTAACAGAAGGACTCCTAGAGTTGATGGGCAGCCTATGTATGGCATGGATGCTCAAGTAGAGGAGGTTAGAGTTTTTGAGGGAACAGAGGAGCTTCCAGGGGACCCAGACATGATGAGATACGTTGACAGATATGGACAGTTGCAGACAAAAATGCTG
>BAC66418
ATGGCCCCAACAAAAAGAAAAGGAGAAAGGAAGGACCCCGTGCAAGTTCCAAAACTTCTTATAAGAGGAGGAGTAGAAGTTCTAGAAGTTAAAACTGGGGTTGACTCAATTACAGAGGTAGAATGCTTTTTAACTCCAGAAATGGGTGACCCAGATGAGCATCTTAGGGGTTTTAGTAAGTCAATATCTATATCAGATACATTTGAAAGTGACTCCCCAAATAAGGACATGCTTCCTTGTTACAGTGTGGCCAGAATTCCACTACCCAATCTAAATGAGGATCTTACCTGTGGAAATATACTCATGTGGGAGGCTGTGACCTTAAAAACTGAGGTTATAGGGGTGACAACTTTGATGAATGTGCACTCTAATGGGCAAGCAACTCATGACAATGGTGCAGGGAAGCCAGTGCAGGGCACCAGCTTTCATTTTTTTTCTGTTGGGGGGGAGGCTTTAGAATTACAGGGGGTGGTTTTTAATTACAGAACAACGTACCCAGATGGAACAATTTTTCCAAAGAATGCCACAGTGCAATCTCAAGTCATGAACACAGAGCACAAGGCGTACCTAGATAAGAACAAAGCATATCCTGTTGAATGTTGGGTTCCTGATCCCACCAGAAATGAAAACACAAGATATTTTGGGACACTAACAGGAGGAGAAAATGTTCCTCCAGTTCTTCATATAACAAACACTGCCACAACAGTGTTGCTTGATGAATTTGGTGTTGGGCCACTTTGCAAAGGTGACAACTTATATTTGTCAGCTGTTGATGTCTGTGGCATGTTTACTAACAGGTCTGGTTCCCAGCAGTGGAGAGGACTCTCCAGATATTTTAAGGTTCAGCTAAGGAAAAGGAGGGTTAAAAACCCCTACCCAATTTCTTTCCTTCTTACTGATTTAATTAACAGAAGGACTCCTAGAGTTGATGGGCAGCCTATGTATGGCATGGATGCTCAAGTAGAGGAGGTTAGAGTTTTTGAGGGAACAGAGGAGCTTCCAGGGGACCCAGACATGATGAGATACGTTGACAGATATGGACAGTTGCAGACAAAAATGCTG
>BAB93068
ATGGCCCCAACAAAAAGAAAAGGAGAAAGGAAGGACCCCGTGCAAGTTCCAAAACTTCTTATAAGAGGAGGAGTAGAAGTTCTAGAAGTTAAAACTGGGGTTGACTCAATTACAGAGGTAGAATGCTTTTTAACTCCAGAAATGGGTGACCCAAATGAGCATCTTAGGGGTTTTAGTAAGTCAATATCTATATCAGATACATTTGAAAGTGACTCCCCAGATAAGGACATGCTTCCTTGTTACAGTGTGGCCAGAATTCCACTACCCAATCTAAATGAGGATCTAACCTGTGGAAATATACTCATGTGGGAGGCTGTGACCTTAAAAACTGAGGTTATAGGGGTGACAAGTTTGATGAATGTGCACTCTAATGGGCAAGCAACTCATGACAATGGTGCAGGGAAGCCAGTGCAGGGCACCAGCTTTCATTTTTTTTCTGTTGGGGGGGAGGCTTTAGAATTACAGGGGGTGGTTTTTAATTACAGAACAAAGTACCCAGATGGAACAATTTTTCCAAAGAATGCCACAGTGCAATCTCAAGTCATGAACACAGAGCACAAGGCGTACCTTGATAAGAACAAAGCATATCCTGTTGAATGTTGGGTTCCTGATCCCACCAGAAATGAAAACACAAGATATTTTGGGACACTAACAGGAGGAGAAAATGTTCCTCCAGTTCTTCATATAACAAACACTGCCACAACAGTGTTGCTTGATGAATTTGGTGTTGGGCCACTTTGCAAAGGTGACAACTTATACTTGTCAGCTGTTGATGTCTGTGGCATGTTTACTAACAGGTCTGGTTCCCAGCAGTGGAGAGGACTCTCCAGATATTTTAAGGTTCAGCTAAGGAAAAGGAGGGTTAAAAACCCCTACCCAATTTCTTTCCTTCTTACTGATTTAATTAACAGAAGGACTCCTAGAGTTGATGGGCAGCCTATGTATGGCATGGATGCTCAAGTAGAGGAGGTTAGAGTTTTTGAGGGAACAGAGGAGCTTCCAGGGGACCCAGACATGATGCGATACGTTGACAGATATGGACAGTTGCAGACAAAAATGCTG
>BAE75838
ATGGCCCCAACAAAAAGAAAAGGAGAAAGGAAGGACCCCGTGCAAGTTCCAAAACTTCTTATAAGAGGAGGAGTAGAAGTTCTAGAAGTTAAAACTGGGGTTGACTCAATTACAGAGGTAGAATGCTTTTTAACTCCAGAAATGGGTGACCCAGATGAGCATCTTAGGGGTTTTAGTAAGTCAATTTCTATATCAGATACATTTGAAAGTGACTCCCCAAATAAGGACATGCTTCCTTGTTACAGTGTGGCCAGAATTCCACTACCCAATCTAAATGAGGATCTAACTTGTGGAAATATACTAATGTGGGAGGCTGTGACCTTAAAAACTGAGGTTTTAGGGGTGACAACTTTGATGAATGTGCACTCTAATGGTCAAGCAACTCATGACAATGGTGCAGGAAAGCCAGTGCAGGGCACCAGCTTTCATTTTTTTTCTGTTGGGGGGGAGGCTTTAGAATTACAGGGGGTGGTTTTTAATTACAGAACAAAGTACCCAGATGGAACAATTTTTCCAAAGAATGCAACAGTGCAATCTCAAGTAATGAACACAGAGCACAAGGCGTACCTAGATAAGAACAAAGCATATCCTGTTGAATGTTGGGTTCCTGATCCCACCAGAAATGAAAACACAAGATATTTTGGGACACTAACAGGAGGAGAAAATGTTCCTCCAGTTCTTCATATAACAAACACTGCCACAACAGTGCTGCTTGATGAATTTGGTGTTGGGCCACTTTGCAAAGGTGACAACTTGTATTTGTCAGCTGTTGATGTTTGTGGCATGTTTACTAACAGATCTGGTTCCCAGCAGTGGAGAGGACTGTCCAGATATTTTAAGGTTCAGCTAAGAAAAAGGAGGGTTAAAAACCCCTACCCAATTTCTTTCCTTCTTACTGATTTAATTAACAGAAGGACCCCTAGAGTTGATGGGCAGCCTATGTATGGCATGGATGCTCAGATAGAGGAGGTTAGAGTTTTTGAGGGGACAGAGGAACTCCCAGGGGACCCAGACATGATGAGATATGTTGACAGATATGGACAGTTGCAGACAAAGATGCTG
>BAC22822
ATGGCCCCAACAAAAAGAAAAGGAGAAAGGAAGGACCCCGTGCAAGTTCCAAAACTTCTTATAAGAGGAGGAGTAGAAGTTCTAGAAGTTAAAACTGGGGTTGACTCAATTACAGAGGTAGAATGCTTTTTAACTCCAGAAATGGGTGACCCAGATGAGCATCTTAGGGGTTTTAGTAAGTCAATTTCTATATCAGATACATTTGAAAGTGACTCCCCAAATAAGGACATGCTTCCTTGTTACAGTGTGGCCAGAATTCCACTACCCAATCTAAATGAGGATCTAACCTGTGGAAATATACTAATGTGGGAGGCTGTGACCTTAAAAACTGAGGTTTTAGGGGTGACAACTTTGATGAATGTGCACTCTAATGGTCAAGCAACTCATGACAATGGTGCAGGAAAGCCAGTGCAGGGCACCAGCTTTCATTTTTTTTCTGTTGGGGGGGAGGCTTTAGAATTACAGGGGGTGGTTTTTAATTACAGAACAAAGTACCCAGATGGAACAATTTTTCCAAAGAATGCAACAGTGCAATCTCAAGTAATGAACACAGAGCACAAGGCGTACCTAGATAAGAACAAAGCATATCCTGTTGAATGTTGGGTTCCTGATCCCACCAGAAATGAAAACACAAGATATTTTGGGACACTAACAGGAGGAGAAAATGTTCCTCCAGTTCTTCATATAACAAACACTGCCACAACAGTGCTGCTTGATGAATTTGGTGTTGGGCCACTTTGCAAAGGTGACAACTTGTATTTGTCAGCTGTTGATGTTTGTGGAATGTTTACTAACAGATCTGGTTCCCAGCAGTGGAGAGGACTGTCCAGATATTTTAAGGTTCAGCTGAGAAAAAGGAGGGTTAAAAACCCCTACCCAATTTCTTTCCTTCTTACTGATTTGATTAACAGAAGGACCCCTAGAGTTGACGGGCAGCCTATGTATGGTATGGATGCTCAGGTAGAGGAGGTTAGAGTTTTTGAGGGGACAGAGGAACTTCCAGGGGACCCAGACATGATGAGATATGTTGACAGATATGGACAGTTGCAAACAAAGATGCTG
>BAC22828
ATGGCCCCAACAAAAAGAAAAGGAGAAAGGAAGGACCCCGTGCAAGTTCCAAAACTTCTTATAAGAGGAGGAGTAGAAGTTCTAGAAGTTAAAACTGGGGTTGACTCAATTACAGAGGTAGAATGCTTTTTAACTCCAGAAATGGGTGACCCAGATGAGCATCTTAGGGGTTTTAGTAAGTCAATTTCTATATCAGATACATTTGAAAGTGACTCCCCAAATAAGGACATGCTTCCTTGTTACAGTGTGGCCAGAATTCCACTACCCAATCTAAATGAGGATCTAACCTGTGGAAATATACTAATGTGGGAGGCTGTGACCTTAAAAACTGAGGTTATAGGGGTGACAACTTTGATGAATGTGCACTCTAATGGTCAAGCAACTCATGACAATGGTGCAGGAAAGCCAGTGCAGGGCACCAGCTTTCATTTTTTTTCTGTTGGGGGGGAGGCCTTAGAATTACAGGGGGTGGTTTTTAATTACAGAACAACGTACCCAGATGGAACAATTTTTCCAAAGAATGCAACAGTGCAATCTCAAGTAATGAACACAGAGCACAAGGCGTACCTAGATAAGAACAAAGCATATCCTGTTGAATGTTGGGTTCCTGATCCCACCAGAAATGAAAACACAAGATATTTTGGGACACTAACAGGAGGAGAAAATGTTCCTCCAGTTCTTCATATAACAAACACTGCCACAACAGTGCTGCTTGATGAATTTGGTGTTGGGCCTCTTTGCAAAGGTGACAACTTGTATTTGTCAGCTGTTGATGTTTGTGGAATGTTTACTAACAGATCTGGTTCCCAGCAGTGGAGAGGACTGTCCAGATATTTTAAGGTTCAGCTGAGAAAAAGGAGGGTTAAAAACCCCTACCCAATTTCTTTCCTTCTTACTGATTTGATTAACAGAAGGACCCCTAGAGTTGATGGGCAGCCTATGTATGGTATGGACGCTCAGGTAGAGGAGGTTAGAGTTTTTGAGGGGACAGAGGAACTTCCAGGGGACCCAGACATGATGAGATATGTTGACAGATATGGACAGTTGCAAACAAAGATGCTG
>BAE75832
ATGGCCCCAACAAAAAGAAAAGGAGAAAGGAAGGACCCCGTGCAAGTTCCAAAACTTCTTATAAGAGGAGGAGTAGAAGTTCTAGAAGTTAAAACTGGGGTTGACTCAATTACAGAGGTAGAATGCTTTTTAACTCCAGAAATGGGTGACCCAGATGAGCATCTTAGGGGTTTTAGTAAGTCAATTTCTATATCAGATACATTTGAAAGTGACTCCCCAAATAAGGACATGCTTCCTTGTTACAGTGTGGCCAGAATTCCACTACCCAATCTAAATGAGGATCTAACTTGTGGAAATATACTAATGTGGGAGGCTGTGACCTTAAAAACTGAGGTTTTAGGGGTGACAACTTTGATGAATGTGCACTCTAATGGTCAAGCAACTCATGACAATGGTGCAGGAAAGCCAGTGCAGGGCACCAGCTTTCATTTTTTTTCTGTTGGGGGGGAGGCTTTAGAATTACAGGGGGTGGTTTTTAATTACAGAACAAAGTACCCAGATGGAACAATTTTTCCAAAGAATGCAACAGTGCAATCTCAAGTAATGAACACAGAGCACAAGGCGTACCTAGATAAGAACAAAGCATATCCTGTTGAATGTTGGGTTCCTGATCCCACCAGAAATGAAAACACAAGATATTTTGGGACACTAACAGGAGGAGAAAATGTTCCTCCAGTTCTTCATATAACAAACACTGCCACAACAGTGCTGCTTGATGAATTTGGTGTTGGGCCACTTTGCAAAGGTGACAACTTGTATTTGTCAGCTGTTGATGTTTGTGGCATGTTTACTAACAGATCTGGTTCCCAGCAGTGGAGAGGACTGTCCAGATATTTTAAGGTTCAGCTAAGAAAAAGGAGGGTTAAAAACCCTTACCCAATTTCTTTCCTTCTTACTGATTTAATTAACAGAAGGACCCCTAGAGTTGATGGGCAGCCTATGTATGGCATGGATGCTCAGATAGAGGAGGTTAGAGTTTTTGAGGGGACAGAGGAACTCCCAGGGGACCCAGACATGATGAGATATGTTGACAGATATGGACAGTTGCAGACAAAGATGCTG
>BAD06036
ATGGCCCCAACAAAAAGAAAAGGAGAAAGGAAGGACCCCGTGCAAGTTCCAAAACTTCTTATAAGAGGAGGAGTAGAAGTTCTAGAAGTTAAAACTGGGGTTGACTCAATTACAGAGGTAGAATGCTTTTTAACTCCAGAAATGGGTGACCCAGATGAGCATCTTAGGGGTTTTAGTAAGTCAATTTCTATATCAGATACATTTGAAAGTGACTCCCCAAATAAGGACATGCTTCCTTGTTACAGTGTGGCCAGAATTCCACTACCCAATCTAAATGAGGATCTAACTTGTGGAAATATACTAATGTGGGAGGCTGTGACCTTAAAAACTGAGGTTTTAGGGGTGACAACTTTGATGAATGTGCACTCTAATGGTCAAGCAACTCATGACAATGGTGCAGGAAAGCCAGTGCAGGGCACCAGCTTTCATTTTTTTTCTGTTGGGGGGGAGGCTTTAGAATTACAGGGGGTGCTTTTTAATTACAGAACAAAGTACCCAGATGGAACAATTTTTCCAAAGAATGCAACAGTGCAATCTCAAGTAATGAACACAGAGCACAAGGCGTACCTAGATAAGAACAAAGCATATCCTGTTGAATGTTGGGTTCCTGATCCCACCAGAAATGAAAACACAAGATATTTTGGGACACTAACAGGAGGAGAAAATGTTCCTCCAGTTCTTCATATAACAAACACTGCCACAACAGTGCTGCTTGATGAATTTGGTGTTGGGCCACTTTGCAAAGGTGACAACTTGTATTTGTCAGCTGTTGATGTTTGTGGCATGTTTACTAACAGATCTGGTTCCCAGCAGTGGAGAGGACTGTCCAGATATTTTAAGGTTCAGCTAAGAAAAAGGAGGGTTAAAAACCCCTACCCAATTTCTTTCCTTCTTACTGATTTAATTAACAGAAGGACCCCTAGAGTTGATGGGCAGCCTATGTATGGCATGGATGCTCAAATAGAGGAGGTTAGAGTTTTTGAGGGGACAGAGGAACTCCCAGGGGACCCAGACATGATGAGATATGTTGACAGATATGGACAGTTGCAGACAAAGATGCTG
>BAE03160
ATGGCCCCAACAAAAAGAAAAGGAGAAAGGAAGGACCCCGTGCAAGTTCCAAAACTTCTTATAAGAGGAGGAGTAGAAGTTCTAGAAGTTAAAACTGGGGTTGACTCAATTACAGAGGTAGAATGCTTTTTAACTCCAGAAATGGGTGACCCAGATGAGCATCTTAGGGGTTTTAGTAAGTCAATTTCTATATCAGATACATTTGAAAGTGACTCCCCAAATAAGGACATGCTTCCTTGTTACAGTGTGGCCAGAATTCCACTACCCAATCTAAATGAGGATCTTACCTGTGGAAATATACTAATGTGGGAGGCTGTAACCTTAAAAACTGAGGTCATAGGGGTGACAACTTTGATGAATGTGCACTCTAATGGTCAAGCAACTCATGACAATGGTGCAGCAAAGCCAGTGCAGGGCACCAGCTTTCATTTTTTTTCTGTTGGGGGGGAGGCTTTAGAATTACAGGGGGTGGTTTTTAATTACAGAACAACGTACCCAGATGGAACAATTTTTCCAAAGAATGCAACAGTGCAATCTCAAGTAATGAACACAGAGCACAAGGCGTACCTAGATAAGAACAAAGCATATCCTGTTGAATGTTGGGTTCCTGATCCCACCAGAAATGAAAACACAAGATATTTTGGGACACTAACAGGAGGAGAAAATGTTCCTCCAGTTCTTCATATAACAAACACTGCCACAACAGTGCTGCTTGATGAATTTGGTGTTGGGCCACTTTGCAAAGGTGACAACTTGTATTTGTCAGCTGTTGATGTTTGTGGCATGTTTACTAACAGATCTGGTTCCCAGCAGTGGAGAGGACTCTCCAGATATTTTAAGGTTCAGCTAAGAAAAAGGAGGGTCAAAAACCCCTACCCAATTTCTTTCCTTCTTACTGACTTAATTAACAGAAGGACCCCTAGAGTTGATGGGCAGCCTATGTATGGCATGGATGCTCAAATAGAGGAGGTTAGAGTTTTTGAGGGGACAGAGCAACTTCCAGGGGACCCAGATATGATGAGATATGTTGACAGATATGGACAGTTGCAGACAAAAATGCTG
>BAE03166
ATGGCCCCAACAAAAAGAAAAGGAGAAAGGAAGGACCCCGTGCAAGTTCCAAAACTTCTTATAAGAGGAGGAGTAGAAGTTCTAGAAGTTAAAACTGGGGTTGACTCAATTACAGAGGTAGAATGCTTTTTAACTCCAGAAATGGGTGACCCAGATGAGCATCTTAGGGGTTTTAGTAAGTCAATTTCTATATCAGATACATTTGAAAGTGACTCCCCAAATAAGGACATGCTTCCTTGTTACAGTGTGGCCAGAATTCCACTACCCAATCTAAATGAGGATCTTACCTGTGGAAATATACTAATGTGGGAGGCTGTAACCTTAAAAACTGAGGTCATAGGGGTGACAACTTTGATGAATGTGCACTCTAATGGTCAAGCAACTCATGACAATGGTGCAGCAAAGCCAGTGCAGGGCACCAGCTTTCATTTTTTTTCTGTTGGGGGGGAGGCTTTAGAATTACAGGGGGTGGTTTTTAATTACAGAACAACGTACCCAGATGGAACAATTTTTCCAAAGAATGCAACAGTGCAATCTCAAGTAATGAACACAGAGCACAAGGCGTACCTAGATAAGAACAAAGCATATCCTGTTGAATGTTGGGTTCCTGATCCCACCAGAAATGAAAACACAAGATATTTTGGGACACTAACAGGAGGAGAAAATGTTCCTCCAGTTCTTCATATAACAAACACTGCCACAACAGTGCTGCTTGATGAATTTGGTGTTGGGCCACTTTGCAAAGGTGACAACTTGTATTTGTCAGCTGTTGATGTTTGTGGCATGTTTACTAACAGATCTGGTTCCCAGCAGTGGAGAGGACTCTCCAGATATTTTAAGGTTCAGCTAAGAAAAAGGAGGGTTAAAAACCCCTACCCAATTTCTTTCCTTCTTACTGACTTAATTAACAGAAGGACCCCTAGAGTTGATGGGCAGCCTATGTATGGCATGGATGCTCAAATAGAGGAGGTTAGAGTTTTTGAGGGGACAGAGCAACTTCCAGGGGACCCAGATATGATGAGATATGTTGACAGATATGGACAGTTGCAGACAAAAATGCTG
>AEC15405
ATGGCCCCAACAAAAAGAAAAGGAGAAAGGAAGGACCCCGTGCAAGTTCCAAAACTTCTTATAAGAGGAGGAGTAGAAGTTCTAGAAGTTAAAACTGGGGTTGACTCAATTACAGAGGTAGAATGCTTTTTAACTCCAGAAATGGGTGACCCAGATGAGCATCTTAGGGGTTTTAGTAAGTCAATATCTATATCAGATACATTTGAAAGTGACTCCCCAAATAAGGACATGCTTCCTTGTTACAGTGTGGCCAGAATTCCACTACCCAATCTAAATGAGGATCTAACCTGTGGAAATATACTCATGTGGGAGGCTGTGACCTTAAAAACTGAGGTTATAGGGGTGACAAGTTTGATGAATGTGCACTCTAATGGGCAAGCAACTCATGACAATGGTGCAGGGAAGCCAGTGCAGGGCACCAGCTTTCATTTTTTTTCTGTTGGGGGGGAGGCTTTAGAATTACAGGGGGTGCTTTTTAATTACAGAACAAAGTACCCAGATGGAACAATTTTTCCAAAGAATGCCACAGTGCAATCTCAAGTCATGAACACAGAGCACAAGGCGTACCTAGATAAGAACAAAGCATATCCTGTTGAATGTTGGGTTCCTGATCCCACCAGAAATGAAAACACAAGATATTTTGGGACACTAACAGGAGGAGAAAATGTTCCTCCAGTTCTTCATATAACAAACACTGCCACAACAGTGTTGCTTGATGAATTTGGTGTTGGGCCACTTTGCAAAGGTGACAACTTATACTTGTCAGCTGTTGATGTCTGTGGCATGTTTACTAACAGGTTAGGTTCCCAGCAGTGGAGAGGACTCTCCAGATATTTTAAGGTTCAGCTAAGGAAAAGGAGGGTTAAAAACCCCTACCCAATTTCTTTCCTTCTTACTGATCTAATTAACAGAAGGACTCCTAGAGTTGATGGGCAGCCTATGTATGGCATGGATGCTCAAGTAGAGGAGGTTAGAGTTTTTGAGGGAACAGAGGAGCTTCCAGGGGACCCAGACATGATGAGATATGTTGACAAATATGGACAGTTGCAGACAAAAATGCTG
>BAE03004
ATGGCCCCAACAAAAAGAAAAGGAGAAAGGAAGGACCCCGTGCAAGTTCCAAAACTTCTTATAAGAGGAGGAGTAGAAGTTCTAGAAGTTAAAACTGGGGTTGACTCTATTACAGAGGTAGAATGCTTTTTAACTCCAGAAATGGGTGACCCAGATGAGCATCTTAGGGGTTTTAGTAAGTCAATTTCTATATCAGATACATTTGAAAGTGACTCCCCAAATAAGGACATGCTTCCTTGTTACAGTGTGGCCAGAATTCCACTACCCAATCTAAATGAGGATCTTACCTGTGGAAATATACTAATGTGGGAGGCTGTAACCTTAAAAACTGAGGTCATAGGGGTGACAACTTTGATGAATGTGCACTCTAATGGTCAAGCAACTCATGACAATGGTGCAGCAAAGCCAGTGCAGGGCACCAGCTTTCATTTTTTTTCTGTTGGGGGGGAGGCTTTAGAATTACAGGGGGTGGTTTTTAATTACAGAACAACGTACCCAGATGGAACAATTTTTCCAAAGAATGCAACAGTGCAATCTCAAGTAATGAACACAGAGCACAAGGCGTACCTAGATAAGAACAAAGCATATCCTGTTGAATGTTGGGTTCCTGATCCCACCAGAAATGAAAACACAAGATATTTTGGGACACTAACAGGAGGAGAAAATGTTCCTCCAGTTCTTCATATAACAAACACTGCCACAACAGTGCTGCTTGATGAATTTGGTGTTGGGCCACTTTGCAAAGGTGACAACTTGTATTTGTCAGCTGTTGATGTTTGTGGCATGTTTACTAACAGATCTGGTTCCCAGCAGTGGAGAGGACTCTCCAGATATTTTAAGGTTCAGCTAAGAAAAAGGAGGGTTAAAAACCCCTACCCAATTTCTTTCCTTCTTACTGACTTAATTAACAGAAGGACCCCTAGAGTTGATGGGCAGCCTATGTATGGCATGGATGCTCAAATAGAGGAGGTTAGAGTTTTTGAGGGGACAGAGCAACTTCCAGGGGACCCAGATATGATGAGATATGTTGACAAATATGGACAGTTGCAGACAAAAATGCTG
>AAR13077
ATGGCCCCAACAAAAAGAAAAGGAGAAAGGAAGGACCCCGTGCAAGTTCCAAAACTTCTTATAAGAGGAGGAGTAGAAGTTCTAGAAGTTAAAACTGGGGTTGACTCAATTACAGAGGTAGAATGCTTTTTAACTCCAGAAATGGGTGACCCAGATGAGCATCTTAGGGGTTTTAGTAAGTCAATTTCTATATCAGATACATTTGAAAGTGACTCCCCAAATAAGGACATGCTTCCTTGTTACAGTGTGGCCAGAATTCCACTACCCAATCTAAATGAGGATCTTACCTGTGGAAATATACTAATGTGGGAGGCTGTGACCTTAAAAACTGAGGTTATAGGGGTGACAACTTTGATGAATGTGCACTCTAATGGTCAAGCAACTCATGACAATGGTGCAGGGAAGCCAGTGCAGGGCACCAGCTTTCATTTTTTTTCTGTTGGGGGGGAGGCTTTAGAATTACAGGGGGTGGTTTTTAATTACAGAACAACGTACCCAGATGGAACAATTTTTCCAAAGAATGCAACAGTGCAATCTCAAGTAATGAACACAGAGCACAAGGCGTACCTAGATAAGAACAAAGCATATCCTGTTGAATGTTGGGTTCCTGATCCCACCAGAAATGAAAACACAAGATATTTTGGGACACTAACAGGAGGAGAAAATGTTCCTCCAGTTCTTCATATAACAAACACTGCCACAACAGTGCTGCTTGATGAATTTGGTGTTGGGCCACTTTGCAAAGGTGACAACTTGTATTTGTCAGCTGTTGATGTTTGTGGCATGTTTACTAACAGATCTGGTTCCCAGCAGTGGAGAGGACTCTCCAGATATTTTAAGGTTCAGCTAAGAAAAAGGAGGGTTAAAAACCCCTACCCAATTTCTTTCCTTCTTACTGATTTAATTAACAGAAGGACACCTAGAGTTGATGGCCAGCCTATGTATGGCATGGATGCTCAAATAGAGGAGGTTAGAGTTTTTGAGGGGACAGAGCAACTTCCAGGGGACCCAGATATGATGAGATATGTTGACAGATATGGACAGTTGCAGACAAAAATGCTG
>AAM89315
ATGGCCCCAACAAAAAGAAAAGGAGAAAGGAAGGACCCCGTGCAAGTTCCAAAACTTCTTATAAGAGGAGGAGTAGAAGTTCTAGAAGTTAAAACTGGGGTTGACTCAATTACAGAGGTAGAATGCTTTTTAACTCCAGAAATGGGTGACCCAGATGAGCATCTTAGGGGTTTTAGTAAGTCAATTTCTATATCAGATACATTTGAAAGTGACTCCCCAAATAAGGACATGCTTCCTTGTTACAGTGTGGCCAGAATTCCACTACCCAATCTAAATGAGGATCTAACCTGTGGAAATATACTAATGTGGGAGGCTGTGACCTTAAAAACTGAGGTTATAGGGGTGACAACTTTGATGAATGTGCACTCTAATGGTCAAGCAACTCATGACAATGGTGCAGGAAAGCCAGTGCAGGGCACCAGCTTTCATTTTTTTTCTGTTGGGGGGGAGGCTTTAGAATTACAGGGGGTGGTTTTTAATTACAGAACAAAGTACCCAGATGGAACAATTTTTCCAAAGAATGCAACAGTGCAATCTCAAGTAATGAACACAGAGCACAAGGCGTACCTAGATAAGAACAAAGCATATCCTGTTGAATGTTGGGTTCCTGATCCCACCAGAAATGAAAACACAAGATATTTTGGGACACTAACAGGAGGAGAAAATGTTCCTCCAGTTCTTCATATAACAAACACTGCCACAACAGTGCTGCTTGATGAATTTGGTGTTGGGCCACTTTGCAAAGGTGACAACTTGTATTTGTCAGCTGTTTATGTTTGTGGAATGTTTACTAACAGATCTGGTTCCCAGCAGTGGAGAGGACTGTCCAGATATTTTAAGGTTCAGCTGAGAAAAAGGAGGGTTAAAAACCCCTACCCAATTTCTTTCCTTCTTACTGATTTAATTAACAGAAGGACCCCTAGAGTTGATGGGCAGCCTATGTATGGTATGGATGCTCAGGTAGAGGAGGTTAGAGTTTTTGAGGGGACAGAGGAACTTCCAGGGGACCCAGACATGATGAGATATGTTGACAGATATGGACAGTTGCAAACAAAGATGCTG
>BAD21229
ATGGCCCCAACAAAAAGAAAAGCAGAAAGGAAGGACCCCGTGCAAGTTCCAAAACTTCTTATAAGAGGAGGAGTAGAAGTTCTAGAAGTTAAAACTGGGGTTGACTCAATTACAGAGGTAGAATGCTTTTTAACTCCAGAAATGGGTGACCCAGATGAGCATCTTAGGGGTTTTAGTAAGTCAATATCTATATCAGATACATTTGAAAGTGACTCCCCAAATAAGGACATGCTTCCTTGTTACAGTGTGGCCAGAATTCCACTACCCAATCTAAATGAGGATCTAACCTGTGGAAATATACTCATGTGGGAGGCTGTGACCTTAAAAACTGAGGTTATAGGGGTGACAAGTTTGATGAATGTACACTCTAATGGGCAAGCAACTCATGACAATGGTGCAGGGAAGCCAGTGCAGGGCACCAGCTTTCATTTTTTTTCTGTTGGGGGGGAAGCTTTAAAATTACAGGGGGTGGTTTTTAATTACAGAACAAAGTACCCAGATGGAACAATTTTTCCAAAGAATGCCACAGTGCAATCTCAAGTCATGAACACAGAGCACAAGGCGTACCTAGATAAGAACAAAGCATATCCTGTTGAATGTTGGGTTCCTGATCCCACCAGAAATGAAAACACAAGATATTTTGGGACACTAACAGGAGGAGAAAATGTTCCTCCAGTTCTTCATATAACAAACACTGCCACAACAGTGTTGCTTGATGAATTTGGTGTTGGGCCACTTTGCAAAGGTGACAACTTATACTTGTCAGCTGTTGATGTTTGTGGCATGTTTACTAACAGGTCTGGTACCCAGCAGTGGAGAGGACTCTCCAGATATTTTAAGGTTCAGCTAAGGAAAAGGAGGGTTAAAAACCCCTACCCAATTTCTTTCCTTCTTACTGATTTAATTAACAGAAGGACTCCTAGAGTTGATGGGCAGCCTATGTATGGCATGGATGCTCAAGTAGAGGAGGTTAGAGTTTTTGAGGGAACAGAGGAGCTTCCAGGGGACCCAGACATGATGAGATACGTTGACAGATATGGACAGTTGCAGACAAAAATGCTG
>BAC22852
ATGGCCCCAACAAAAAGAAAAGGAGAAAGGAAGGACCCCGTGCAAGTTCCAAAACTTCTTATAAGAGGAGGAGTAGAAGTTCTAGAAGTTAAAACTGGGGTTGACTCAATCACAGAGGTAGAATGCTTTTTAACTCCAGAAATGGGTGACCCAGATGAGCATCTTAGGGGTTTTAGTAAGTCAATTTCTATATCAGATACATTTGAAAGTGACTCCCCAAATAAGGACATGCTTCCTTGTTACAGTGTGGCCAGAATTCCACTACCCAATCTCAATGAGGATCTAACCTGTGGAAATATACTAATGTGGGAGGCTGTTACCTTAAAAACTGAGGTTATAGGGGTGACAACTTTGATGAATGTGCACTCTAATGGTCAAGCAACTCATGACAATGGTGCAGGAAAGCCAGTGCAGGGCACCAGCTTTCATTTTTTTTCTGTTGGGGGGGAGGCTTTAGAATTACAGGGGGTGGTTTTTAATTACAGAACAAAGTACCCAGATGGAACAATTTTTCCAAAGAATGCAACAGTGCAATCTCAAGTAATGAACACAGAGCACAAGGCGTACCTAGATAAGAACAAAGCATATCCTGTTGAATGTTGGGTTCCTGATCCCACCAGAAATGAAAACACAAGATATTTTGGGACACTAACAGGAGGAGAAAATGTCCCTCCAGTTCTTCATATAACAAACACTGCCACAACAGTGCTGCTTGATGAATTTGGTGTTGGGCCACTTTGCAAAGGTGACAACTTGTATTTGTCAGCTGTTGATGTTTGTGGAATGTTTACTAACAGATCTGGTTCCCAGCAGTGGAGAGGACTGTCCAGATATTTTAAGGTTCAGCTGAGAAAAAGGAGGGTTAAGAACCCCTACCCAATTTCTTTCCTTCTTACTGATTTGATTAACAGAAGGACCCCTAGAGTTGATGGGCAGCCTATGTATGGTATGGATGCTCAGGTAGAGGAGGTTAGAGTTTTTGAGGGGACAGAGGAACTTCCAGGGGACCCAGACATGATGAGATATGTTGACAGATATGGACAGTTGCAAACAAAGATGCTG
>BAC22858
ATGGCCCCAACAAAAAGAAAAGGAGAAAGGAAGGACCCCGTGCAAGTTCCAAAACTTCTTATAAGAGGAGGAGTAGAAGTTCTAGAAGTTAAAACTGGGGTTGACTCAATTACAGAGGTAGAATGCTTTTTAACTCCAGAAATGGGTGACCCAGATGAGCATCTTAGGGGTTTTAGTAAGTCAATTTCTATATCAGATACATTTGAAAGTGACTCCCCAAATAAGGACATGCTTCCTTGTTACAGTGTGGCCAGAATTCCACTACCCAATCTAAATGAGGATCTAACTTGTGGAAATATACTAATGTGGGAGGCTGTTACCTTAAAAACTGAGGTTATAGGGGTGACAGCTTTGATGAATGTGCACTCTAATGGTCAAGCAACTCATGACAATGGTGCAGGAAAGCCAGTGCAGGGCACCAGCTTTCATTTTTTTTCTGTTGGGGGGGAGGCTTTAGAATTACAGGGGGTGGTTTTTAATTACAGAACAAAGTACCCAGATGGAACAATTTTTCCAAAGAATGCAACAGTGCAATCTCAAGTAATGAACACAGAGCACAAGGCGTACCTAGATAAGAACAAAGCATATCCTGTTGAATGTTGGGTTCCTGATCCCACCAGAAATGAAAACACAAGATATTTTGGGACACTAACAGGAGGAGAAAATGTTCCTCCAGTTCTTCATATAACAAACACTGCCACAACAGTGCTGCTTGATGAATTTGGTGTTGGGCCTCTTTGCAAAGGTGACAACTTGTATTTGTCAGCTGTTGATGTTTGTGGAATGTTTACTAACAGATCTGGTTCCCAGCAGTGGAGAGGACTGTCCAGATATTTTAAGGTTCAGCTGAGAAAAAGGAGGGTTAAAAACCCCTACCCAATTTCTTTCCTTCTTACTGATTTGATTAACAGAAGGACCCCTAGAGTTGATGGGCAGCCTATGTATGGTATGGATGCTCAGGTAGAGGAGGTTAGAGTTTTTGAGGGGACAGAGGAACTTCCAGGGGACCCAGACATGATGAGATATGTTGACAGATATGGACAGTTGCAAACAAAGATGCTG
>BAE02932
ATGGCCCCAACAAAAAGAAAAGGAGAAAGGAAGGACCCCGTGCAAGTTCCAAAACTTCTTATAAGAGGAGGAGTAGAAGTTCTAGAAGTTAAAACTGGGGTTGACTCAATTACAGAGGTAGAATGCTTTTTAACTCCAGAAATGGGTGACCCAGATGAGCATCTTAGGGGTTTTAGTAAGTCAATTTCTATATCAGATACATTTGAAAGTGACTCCCCAAATAAGGACATGCTTCCTTGTTACAGTGTGGCCAGAATTCCACTACCCAATCTAAATGAGGATCTTACCTGTGGAAATATACTAATGTGGGAGGCTGTAACCTTAAAAACTGAGGTCATAGGGGTGACAACTTTGATGAATGTGCACTCTAATGGTCAAGCAACTCATGACAATGGTGCAGCGAAGCCAGTGCAGGGCACCAGCTTTCATTTTTTTTCTGTTGGGGGGGAGGCTTTAGAATTACAGGGGGTGGTTTTTAATTACAGAACAACGTACCCAGATGGAACAATTTTTCCAAAGAATGCAACAGTGCAATCTCAAGTAATGAACACAGAGCACAAGGCGTACCTAGATAAGAACAAAGCATATCCTGTTGAATGTTGGGTTCCTGATCCCACCAGAAATGAAAACACAAGATATTTTGGGACACTAACAGGAGGAGAAAATGTTCCTCCAGTTCTTCATATCACAAACACTGCCACAACAGTGCTGCTTGATGAATTTGGTGTTGGGCCACTTTGCAAAGGTGACAACTTGTATTTGTCAGCTGTTGATGTTTGTGGCATGTTTACTAACAGATCTGGTTCCCAGCAGTGGAGAGGACTCTCCAGATATTTTAAGGTTCAGCTAAGAAAAAGAAGGGTTAAAAACCCCTACCCAATTTCTTTCCTTCTTACTGACTTAATTAACAGAAGGACCCCTAGAGTTGATGGGCAGCCTATGTATGGCATGGATGCTCAAATAGAGGAGGTTAGAGTTTTTGAGGGGACAGAGCAACTTCCAGGGGACCCAGATATGATGAGATATGTTGACAAATATGGACAGTTGCAGACAAAAATGCTG
>AEC15945
ATGGCCCCAACAAAAAGAAAAGGAGAAAGGAAGGACCCCGTGCAAGTTCCAAAACTTCTTATAAGAGGAGGAGTAGAAGTTCTAGAAGTTAAAACTGGGGTTGACTCAATTACAGAGGTAGAATGCTTTTTAACTCCAGAAATGGGTGACCCAGATGAGCATCTTAGGGGTTTTAGTAAGTCAATATCTATATCAGATACATTTGAAAGTGACTCCCCAAATAAGGACATGCTTCCTTGTTACAGTGTGGCCAGAATTCCACTACCCAATCTAAATGAGGATCTAACCTGTGGAAATATACTCATGTGGGAGGCTGTGACCTTAAAAACTGAGGTTATAGGGGTGACAAGTTTGATGAATGTGCACTCTAATGGGCAAGCAACTCATGACAATGGTGCAGGGAAGCCAGTGCAGGGCACCAGCTTTCATTTTTTTTCTGTTGGGGGGGAGGCTTTAGAATTACAGGGGGTGCTTTTTAATTACAGAACAAAGTACCCAGATGGAACAATTTTTCCAAAGAATGCCACAGTGCAATCTCAAGTCATGAACACAGAGCACAAGGCGTACCTAGATAAGAACAAAGCATATCCTGTTGAATGTTGGGTTCCTGATCCCACCAGAAATGAAAACACAAGATATTTTGGGACACTAACAGGAGGAGAAAATGTTCCTCCAGTTCTTCATATAACAAACACTGCCACAACAGTGTTGCTTGATGAATTTGGTGTTGGGCCACTTTGCAAAGGTGACAACTTATACTTGTCAGCTGTTGATGTCTGTGGCATGTTTACTAACAGGTCAGGTTCCCAGCAGTGGAGAGGACTCTCCAGATATTTTAAGGTTCAGCTAAGGAAAAGGAGGGTTAAAAACCCCTACCCAATTTCTTTCCTTCTTACTGATCTAATTAACAGAAGGACTCCTAGAGTTGATGGGCAGCCTATGTATGGCATGGATGCTCAAGTAGAGGAGGTTAGAGTTTTTGAGGGAACAGAGGAGCTTCCAGGGGACCCAGACATGATGAGATATGTTGACAAATATGGACAGTTGCAGACAAAAATGCTG
>BAD06024
ATGGCCCCAACAAAAAGAAAAGGAGAAAGGAAGGACCCCGTGCAAGTTCCAAAACTTCTTATAAGAGGAGGAGTAGAAGTTCTAGAAGTTAAAACTGGGGTTGACTCAATTACAGAGGTAGAATGCTTTTTAACTCCAGAAATGGGTGACCCAGATGAGCATCTTAGGGGTTTTAGTAAGTCAATTTCTATATCAGATACATTTGAAAGTGACTCCCCAAATAAGGACATGCTTCCTTGTTACAGTGTGGCCAGAATTCCACTACCCAATCTAAATGAGGATCTAACCTGTGGAAATATACTAATGTGGGAGGCTGTGACCTTAAAAACTGAGGTTTTAGGGGTGACAACTTTGATGAATGTGCACTCTAATGGTCAAGCAACTCATGACAATGGTGCAGGAAAGCCAGTGCAGGGCACCAGCTTTCATTTTTTTTCTGTTGGGGGGGAGGCTTTAGAATTACAGGGGGTGGTTTTTAATTACAGAACTAAGTACCCAGATGGAACAATTTTTCCAAAGAATGCAACAGTGCAATCTCAAGTAATGAACACAGAGCACAAGGCGTACCTAGATAAGAACAAAGCATATCCTGTTGAATGTTGGGTTCCTGATCCCACCAGAAATGAAAACACAAGATATTTTGGGACACTAACAGGAGGAGAAAATGTCCCTCCAGTTCTTCATATAACAAACACTGCCACAACAGTGCTGCTTGATGAATTTGGTGTTGGGCCACTTTGCAAAGGTGACAACTTGTATTTGTCAGCTGTTGATGTTTGTGGCATGTTTACTAACAGATCTGGTTCCCAGCAGTGGAGAGGCCTGTCCAGATATTTTAAGGTTCAGCTAAGAAAGAGGAGGGTTAAAAACCCCTACCCAATTTCTTTCCTTCTTACTGATTTAATTAACAGAAGGACCCCTAGAGTTGATGGGCAGCCTATGTATGGCATGGATGCTCAGATAGAGGAGGTTAGAGTTTTTGAGGGGACAGAGGAACTCCCAGGGGACCCAGACATGATGAGATATGTTGACAGATATGGACAGTTGCAGACAAAGATGCTG
>BAE02938
ATGGCCCCAACAAAAAGAAAAGGAGAAAGGAAGGACCCCGTGCAAGTTCCAAAACTTCTTATAAGAGGAGGAGTAGAAGTTCTAGAAGTTAAAACTGGGGTTGACTCAATTACAGAGGTAGAATGCTTTTTAACTCCAGAAATGGGTGACCCAGATGAGCATCTTAGGGGTTTTAGTAAGTCAATTTCTATATCAGATACATTTGAAAGTGACTCCCCAAATAAGGACATGCTTCCTTGTTACAGTGTGGCCAGAATTCCACTACCCAATCTAAATGAGGATCTTACCTGTGGAAATATACTAATGTGGGAGGCTGTAACCTTAAAAACTGAGGTCATAGGGGTGACAACTTTGATGAATGTGCACTCTAATGGTCAAGCAACTCATGACAATGGTGCAGCAAAGCCAGTGCAGGGCACCAGCTTTCATTTTTTTTCTGTTGGGGGGGAGGCTTTAGAATTACAGGGGGTGGTTTTTAATTACAGAACAACGTACCCAGATGGAACAATTTTTCCAAAGAATGCAACAGTGCAATCTCAAGTAATGAACACAGAGCACAAGGCGTACCTAGATAAGAACAAAGCATATCCTGTTGAATGTTGGGTTCCTGATCCCACCAGAAATGAAAACACAAGATATTTTGGGACACTAACAGGAGGAGAAAATGTTCCTCCAGTTCTTCATATAACAAACACTGCCACAACAGTGCTGCTTGATGAATTTGGTGTTGGGCCACTTTGCAAAGGTGACAACTTGTATTTGTCAGCTGTTGATGTTTGTGGCATGTTTACTAACAGATCTGGTTCCCAGCAGTGGAGAGGACTCTCCAGATATTTTAAGGTTCAGCTAAGAAAAAGGAGGGTTAAAAACCCCTACCCAATTTCTTTCCTTCTTACTGACTTAATTAACAGAAGGACCCCTAGAGTTGATGGGCAGCCTATGTATGGCATGGATGCTCAAATAGAGGAAGTTAGAGTTTTTGAGGGGACAGAGCAACTTCCAGGGGACCCAGATATGATGAGATATGTTGACAAATATGGACAGTTGCAGACAAAAATGCTG
>AEC15825
ATGGCCCCAACAAAAAGAAAAGGAGAAAGGAAGGACCCCGTGCAAGTTCCAAAACTTCTTATAAGAGGAGGAGTAGAAGTTCTAGAAGTTAAAACTGGGGTTGACTCAATTACAGAGGTAGAATGCTTTTTAACTCCAGAAATGGGTGACCCAGATGAGCATCTTAGGGGTTTTAGTAAGTCAATATCTATATCAGATACATTTGAAAGTGACTCCCCAAGTAAGGACATGCTTCCTTGTTACAGTGTGGCCAGAATTCCACTACCCAATCTAAATGAGGATCTAACCTGTGGAAATATACTCATGTGGGAGGCTGTGACCTTAAAAACTGAGGTTATAGGGGTGACAAGTTTGATGAATGTGCACTCTAATGGTCAAGCAGCTCATGACAATGGTGCAGGAAAGCCAGTGCAGGGCACCAGCTTTCATTTTTTTTCTGTTGGGGGGGAGGCTTTAGAATTACAGGGGGTGGTTTTTAATTACAGAACAAAGTACCCAGATGGAACAATTTTTCCAAAGAATGCCACAGTGCAATCTCAAGTCATGAACACAGAGCACAAGGCGTACCTAGATAAGAACAAAGCATATCCTGTTGAATGTTGGGTTCCTGATCCCACCAGAAATGAAAACACAAGATATTTTGGGACACTAACAGGAGGAGAAAATGTTCCTCCAGTTCTTCATATAACAAACACTGCCACAACAGTGTTGCTTGATGAATTTGGTGTTGGGCCACTTTGCAAAGGTGACAACTTATACTTGTCAGCTGTTGATGTTTGTGGCATGTTTACTAACAGGTCTGGTTTCCAGCAGTGGAGAGGACTCTCCAGATATTTTAAGGTTCAGCTAAGGAAAAGGAGGGTTAAAAACCCCTACCCAATTTCTTTCCTTCTTACTGATTTAATTAACAGAAGGACTCCTAGAGTTGATGGCCAGCCCATGTATGGCATGGATGCTCAAGTAGAGGAGGTTAGAGTTTTTGAGGGAACAGAGGAGCTTCCAGGGGACCCAGACATGATGAGATACGTTGACAGATATGGACAGTTGCAGACAAAAATGCTG
>BAD11836
ATGGCCCCAACAAAAAGAAAAGGAGAAAGGAAGGACCCCGTGCAAGTTCCAAAACTTCTTATAAGAGGAGGAGTAGAAGTTCTAGAAGTTAAAACTGGGGTTGACTCAATTACAGAGGTAGAATGTTTTTTAACTCCAGAAATGGGTGACCCAGATGAGCATCTTAGGGGTTTTAGTAAGTCAATTTCTATATCAGATACATTTGATAGTGACTCCCCAAATAAGGACATGCTTCCTTGTTACAGTGTGGCCAGAATTCCACTACCCAATCTAAATGAGGATCTAACCTGTGGAAATATACTAATGTGGGAGGCTGTGACCTTAAAAACTGAGGTTATAGGGGTAACAACTCTGATGAATGTGCACTCTAATGGTCAAGCAACTCATGACAATGGTGCAGGAAAGCCAGTGCAGGGCACCAGCTTTCATTTTTTTTCTGTTGGGGGGGAGGCTTTAGAATTACAGGGGGTGGTTTTTAACTACAGAACAAAGTACCCAGATGGAACAATTTTTCCAAAGAATGCAACAGTGCAATCTCAAGTAATGAACACAGAGCACAAGGCGTACCTAGATAAGAACAAAGCATATCCTGTTGAATGTTGGGTTCCTGATCCCACCAGAAATGAAAACACAAGATATTTTGGGACACTAACAGGAGGAGAAAATGTTCCTCCAGTTCTTCATATAACAAACACTGCCACAACAGTGCTGCTTGATGAATTTGGTGTTGGGCCACTTTGCAAAGGTGACAACTTGTATTTGTCAGCTGTGGATGTTTGTGGCATGTTTACTAACAGATCTGGTTCCCAGCAGTGGAGAGGACTGTCCAGATATTTTAAGGTTCAGCTAAGAAAAAGGAGGGTTAAAAACCCCTACCCAATTTCTTTCCTTCTTACTGATTTAATTAACAGAAGGACCCCTAGAGTTGATGGGCAGCCTATGTATGGCATGGATGCTCAGGTAGAGGAGGTTAGAGTTTTTGAGGGGACAGAGGAACTTCCAGGGGACCCAGACATGATGAGATATGTTGACAGATATGGACAGTTGCAAACAAAGATGCTG
>BAD11830
ATGGCCCCAACAAAAAGAAAAGGAGAAAGGAAGGACCCCGTGCAAGTTCCAAAACTTCTTATAAGAGGAGGAGTAGAAGTTCTAGAAGTTAAAACTGGGGTTGACTCAATTACAGAGGTAGAATGTTTTTTAACTCCAGAAATGGGTGACCCAGATGAGCATCTTAGGGGTTTTAGTAAGTCAATTTCTATATCAGATACATTTGAAAGTGACTCCCCAAATAAGGACATGCTTCCTTGTTACAGTGTGGCCAGAATTCCACTACCCAATCTAAATGAGGATCTAACCTGTGGAAATATACTAATGTGGGAGGCTGTGACCTTAAAAACTGAGGTTATAGGGGTAACAACTTTGATGAATGTGCACTCTAATGGTCAAGCAACTCATGACAATGGTGCAGGAAAGCCAGTGCAGGGCACCAGCTTTCATTTTTTTTCTGTTGGGGGGGAGGCTTTAGAATTACAGGGGGTGGTTTTTAACTACAGAACAAAGTACCCAGATGGAACAATTTTTCCAAAGAATGCAACAGTGCAATCTCAAGTAATGAACACAGAGCACAAGGCGTACCTAGATAAGAACAAAGCATATCCTGTTGAATGTTGGGTTCCTGATCCCACCAGAAATGAAAACACAAGATATTTTGGGACACTAACAGGAGGAGAAAATGTTCCTCCAGTTCTTCATATAACAAACACTGCCACAACAGTGCTGCTTGATGAATTTGGTGTTGGGCCACTTTGCAAAGGTGACAACTTGTATTTGTCAGCTGTGGATGTTTGTGGCATGTTTACTAACAGATCTGGTTCCCAGCAGTGGAGAGGACTGTCCAGATATTTTAAGGTTCAGCTAAGAAAAAGGAGGGTTAAAAACCCCTACCCAATTTCTTTCCTTCTTACTGATTTAATTAACAGAAGGACCCCTAGAGTTGATGGGCAGCCTATGTATGGCATGGATGCTCAGGTAGAGGAGGTTAGAGTTTTTGAGGGGACAGAGGAACTTCCAGGGGACCCAGACATGATGAGATATGTTGACAGATATGGACAGTTGCAGACAAAGATGCTG
>AAG34667
ATGGCCCCAACAAAAAGAAAAGGAGAAAGGAAGGACCCCGTGCAAGTTCCAAAACTTCTTATAAGAGGAGGAGTAGAAGTTCTAGAAGTTAAAACTGGGGTTGACTCAATTACAGAGGTAGAATGCTTTTTAACTCCAGAAATGGGTGACCCAGATGAGCATCTTAGGGGTTTTAGTAAGTCAATTTCTATATCAGATACATTTGAAAGTGACTCCCCAAATAAGGACATGCTTCCTTGTTACAGTGTGGCCAGAATTCCACTACCCAATCTAAATGAGGATCTTACCTGTGGAAATATACTAATGTGGGAGGCTGTAACCTTAAAAACTGAGGTCATAGGGGTGACAACTTTGATGAATGTGCACTCTAATGGTCAAGCAACTCATGACAATGGTGCAGCAAAGCCAGTGCAGGGCACCAGCTTTCATTTTTTTTCTGTTGGGGGGGAGGCTTTAGAATTACAGGGGGTGGTTTTTAATTACAGAACAACGTACCCAGATGGAACAATTTTTCCAAAGAATGCAACAGTGCAATCTCAAGTAATGAACACAGAGCACAAGGCGTACCTAGATAAGAACAAAGCATATCCTGTTGAATGTTGGGTTCCTGATCCCACCAGAAATGAAAACACAAGATATTTTGGGACACTAACAGGAGGAGAAAATGTTCCTCCAGTTCTTCATATAACAAACACTGCCACAACAGTGCTGCTTGATGAATTTGGTGTTGGGCCACTTTGCAAAGGTGACAACTTGTATTTGTCAGCTGTTGATGTTTGTGGCATGTTTACTAACAGATCTGGTTCCCAGCAGTGGAGAGGACTCTCCAGATATTTTAAGGTTCAGCTAAGAAAAAGGAGGGTTAAAAACCCCTACCCAATTTCTTTCCTTCTTACTGACTTAATTAACAGAAGGACCCCTAGAGTTGATGGGCAGCCTATGTATGGCATGGATGCTCAAATAGAGGAGGTTAGAGTTTTTGAGGGGACAGAGCAACTTCCAGGGGACCCAGATATGATGAGATATGTTGACAGATATGGACAGTTGCAGACAAAAATGCTG
>ABH10586
ATGGCCCCAACAAAAAGAAAAGGAGAAAGGAAGGACCCCGTGCAAGTTCCAAAACTTCTTATAAGAGGAGGAGTAGAAGTTCTAGAAGTTAAAACTGGGGTTGACTCAATTACAGAGGTAGAATGCTTTTTAACTCCAGAAATGGGTGACCCAGATGAGCATCTTAGGGGTTTTAGTAAGTCAATTTCTATATCAGATACATTTGAAAGTGACTCCCCAAATAAGGACATGCTTCCTTGTTACAGTGTGGCCAGAATTCCACTACCCAATCTAAATGAGGATCTTACCTGTGGAAATATACTAATGTGGGAGGCTGTGACCTTAAAAACTGAGGTCATAGGGGTGACAACTTTGATGAATGTGCACTCTAATGGTCAAGCAACTCATGACAATGGTGCAGCAAAGCCAGTGCAGGGCACCAGCTTTCATTTTTTTTCTGTTGGGGGGGAGGCTTTAGAATTACAGGGGGTGGTTTTTAATTACAGAACAACGTACCCAGATGGAACAATTTTTCCAAAGAATGCAACAGTGCAATCTCAAGTAATGAACACAGAGCACAAGGCGTACCTAGATAAGAACAAAGCATATCCTGTTGAATGTTGGGTTCCTGATCCCACCAGAAATGAAAACACAAGATATTTTGGGACACTAACAGGAGGAGAAAATGTTCCTCCAGTTCTTCATATAACAAACACTGCCACAACAGTGCTGCTTGATGAATTTGGTGTTGGGCCACTTTGCAAAGGTGACAACTTGTATTTGTCAGCTGTTGATGTTTGTGGCATGTTTACTAACAGATCTGGTTCCCAGCAGTGGAGAGGACTCTCCAGATATTTTAAGGTTCAGCTAAGAAAAAGGAGGGTTAAAAACCCCTACCCAATTTCTTTCCTTCTTACTGATTTAATTAACAGAAGGACCCCTAGAGTTGATGGGCAGCCTATGTATGGTATGGATGCTCAAATAGAGGAGGTTAGAGTTTTTGAGGGGACAGAGCAACTTCCAGGAGACCCAGATATGATGAGATATGTTGACAGATATGGACAGTTGCAGACAAAAATGCTG
>AAK98010
ATGGCCCCAACAAAAAGAAAAGGAGAAAGGAAGGACCCCGTGCAAGTTCCAAAACTTCTTATAAGAGGAGGAGTAGAAGTTCTAGAAGTTAAAACTGGGGTTGACTCAATTACAGAGGTAGAATGCTTTTTAACTCCAGAAATGGGTGACCCAGATGAGCATCTTAGGGGTTTTAGTAAGTCAATTTCTATATCAGATACATTTGAAAGTGACTCCCCAAATAAGGACATGCTTCCTTGTTACAGTGTGGCCAGAATTCCACTACCCAATCTAAATGAGGATCTAACTTGTGGAAATATACTAATGTGGGAGGCTGTGACCTTAAAAACTGAGGTTTTAGGGGTGACAACTTTGATGAATGTGCACTCTAATGGTCAAGCAACTCATGACAATGGTGCAGGAAAGCCAGTGCAGGGCACCAGCTTTCATTTTTTTTCTGTTGGGGGGGAGGCTTTAGAATTACAGGGGGTGGTTTTTAATTACAGAACAAAGTACCCAGATGGAACAATTTTTCCAAAGAATGCAACAGTGCAATCTCAAGTAATGAACACAGAGCACAAGGCGTACCTAGATAAGAACAAAGCATATCCTGTTGAATGTTGGGTTCCTGATCCCACCAGAAATGAAAACACAAGATATTTTGGGACACTAACAGGAGGAGAAAATGTTCCTCCAGTTCTTCATATAACAAACACTGCCACAACAGTGCTGCTTGATGAATTTGGTGTTGGGCCACTTTGCAAAGGTGACAACTTGTATTTGTCAGCTGTTGATGTTTGTGGCATGTTTACTAACAGATCTGGTTCCCAGCAGTGGAGAGGACTGTCCAGATATTTTAAGGTTCAGCTAAGAAAAAGGAGGGTTAAAAACCCCTACCCAATTTCTTTCCTTCTTACTGATTTAATTAACAGAAGGACCCCTAGAGTTGATGGGCAGCCTATGTATGGCATGGATGCTCAAATAGAGGAGGTTAGAGTTTTTGAGGGGACAGAGGAACTCCCAGGGGACCCAGACATGATGAGATATGTTGACAGATATGGACAGTTGCAGACAAAGATGCTG
>AEC15573
ATGGCCCCAACAAAAAGAAAAGGAGAAAGGAAGGACCCCGTGCAAGTTCCAAAACTTCTTATAAGAGGAGGAGTAGAAGTTCTAGAAGTTAAAACTGGGGTTGACTCAATTACAGAGGTAGAATGCTTTTTAACTCCAGAAATGGGTGACCCAGATGAGCATTTTAGGGGTTTTAGTAAGTCAATATCTATATCAGATACATTTGAAAGTGACTCCCCAAATAGGGACATGCTTCCTTGTTACAGTGTGGCCAGAATTCCACTACCCAATCTAAATGAGGATCTAACCTGTGGAAATATACTCATGTGGGAGGCTGTGACCTTAAAAACTGAGGTTATAGGCGTGACAAGTTTGATGAATGTGCACTCTAATGGGCAAGCAACTCATGACAATGGTGCAGGGAAGCCAGTGCAGGGCACCAGCTTTCATTTTTTTTCTGTTGGGGGGGAGGCTTTAGAATTACAGGGGGTGCTTTTTAATTACAGAACAAAGTACCCAGATGGAACAATTTTTCCAAAGAATGCCACAGTGCAATCTCAAGTCATGAACACAGAGCACAAGGCGTACCTAGATAAGAACAAAGCATATCCTGTTGAATGTTGGGTTCCTGATCCCACCAGAAATGAAAACACAAGATATTTTGGGACACTAACAGGAGGAGAAAATGTTCCTCCAGTTCTTCATATAACAAACACTGCCACAACAGTGTTGCTTGATGAATTTGGTGTTGGGCCACTTTGCAAAGGTGACAACTTATACTTGTCAGCTGTTGATGTCTGTGGCATGTTTACAAACAGGTCTGGTTCCCAGCAGTGGAGAGGACTCTCCAGATATTTCAAGGTTCAGCTAAGGAAAAGGAGGGTTAAAAACCCCTACCCAATTTCTTTCCTTCTTACTGATTTAATTAACAGAAGGACTCCTAGAGTTGATGGGCAGCCTATGTATGGCATGGATGCTCAAGTAGAGGAGGTTAGAGTTTTTGAGGGAACAGAGGAGCTTCCAGGGGACCCAGACATGATGAGATACGTTGACAAATATGGACAGTTGCAGACAAAAATGCTG
>BAH36768
ATGGCCCCAACAAAAAGAAAAGGAGAAAGGAAGGACCCCGTGCAAGTTCCAAAACTTCTTATAAGAGGAGGAGTAGAAGTTCTAGAAGTTAAAACTGGGGTTGACTCAATTACAGAGGTAGAATGCTTTTTAACTCCAGAAATGGGTGACCCAGATGAGCATCTTAGGGGTTTTAGTAAGTCAATTTCTATATCAGATACATTTGAAAGTGACTCCCCAAATAAGGACATGCTTCCTTGTTACAGTGTGGCCAGAATTCCACTACCCAATCTAAATGAGGATCTAACCTGTGGAAATATACTAATGTGGGAGGCTGTGACCTTAAAAACTGAGGTTTTAGGGGTGACAACTTTGATGAATGTGCATTCTAATGGTCAAGCAACTCATGACAATGGTGCAGGAAAGCCAGTGCAGGGCACCAGCTTTCATTTTTTTTCTGTTGGGGGGGAGGCTTTAGAATTACAGGGGGTGGTTTTTAATTACAGAACAAAGTACCCAGATGGAACAATTTTTCCAAAGAATGCAACAGTGCAATCTCAAGTAATGAACACAGAGCACAAGGCGTACCTAGATAAGAACAAAGCATATCCTGTTGAATGTTGGGTTCCTGATCCCACCAGAAATGAAAACACAAGATATTTTGGGACACTAACAGGAGGAGAAAATGTTCCTCCAGTTCTTCATATAACAAACACTGCCACAACAGTGCTGCTTGATGAATTTGGTGTTGGGCCACTTTGCAAAGGTGACAACTTGTATTTGTCAGCTGTTGATGTTTGTGGCATGTTTACTAACAGATCTGGTTCCCAGCAGTGGAGAGGACTGTCCAGATATTTTAAGGTTCAGCTAAGAAAAAGGAGGGTTAAAAACCCCTACCCAATTTCTTTCCTTCTTACTGATTTAATTAACAGAAGGACCCCTAGAGTTGATGGGCAGCCTATGTATGGCATGGATGCTCAGATAGAGGAGGTTAGAGTTTTTGAGGGGACAGAGGAACTTCCAGGGGACCCAGACATGATGAGATATGTTGACAGATATGGACAATTGCAGACAAAGATGCTG
>AEC15579
ATGGCCCCAACAAAAAGAAAAGGAGAAAGGAAGGACCCCGTGCAAGTTCCAAAACTTCTTATAAGAGGAGGAGTAGAAGTTCTAGAAGTTAAAACTGGGGTTGACTCAATTACAGAGGTAGAATGCTTTTTAACTCCAGAAATGGGTGACCCAGATGAGCATTTTAGGGGTTTTAGTAAGTCAATATCTATATCAGATACATTTGAAAGTGACTCCCCAAATAGGGACATGCTTCCTTGTTACAGTGTGGCCAGAATTCCACTACCCAATCTAAATGAGGATCTAACCTGTGGAAATATACTCATGTGGGAGGCTGTGACCTTAAAAACTGAGGTTATAGGCGTGACAAGTTTGATGAATGTGCACTCTAATGGGCAAGCAACTCATGACAATGGTGCAGGGAAGCCAGTGCAGGGCACCAGCTTTCATTTTTTTTCTGTTGGGGGGGAGGCTTTAGAATTACAGGGGGTGCTTTTTAATTACAGAACAAAGTACCCAGATGGAACAATTTTTCCAAAGAATGCCACAGTGCAATCTCAAGTCATGAACACAGAGCACAAGGCGTACCTAGATAAGAACAAAGCATATCCTGTTGAATGTTGGGTTCCTGATCCCACCAGAAATGAAAACACAAGATATTTTGGGACACTAACAGGAGGAGAAAATGTTCCTCCAGTTCTTCATATAACAAACACTGCCACAACAGTGTTGCTTGATGAATTTGGTGTTGGGCCACTTTGCAAAGGTGACAACTTATACTTGTCAGCTGTTGATGTCTGTGGCATGTTTACAAACAGGTCTGGTTCCCAGCAGTGGAGAGGACTCTCCAGATATTTCAAGGTTCAGCTAAGGAAAAGGAGGGTTAAAAACCCCTACCCAATTTCTTTCCTTCTTACTGATTTAATTAACAGAAGGACTCCTAGAGTTGATGGGCAGCCTATGTATGGCATGGATGCTCAAGTAGAGGAGGTTAGAGTTTTTGAGGGAACAGAGGAGCTTCCAGGGGACCCAGACATGATGAGATACGTTGACAAATATGGACAGTTGCAGACAAAAATGCTG
>AAK98018
ATGGCCCCAACAAAAAGAAAAGGAGAAAGGAAGGACCCCGTGCAAGTTCCAAAACTTCTTATAAGAGGAGGAGTAGAAGTTCTAGAAGTTAAAACTGGGGTTGACTCAATTACAGAGGTAGAATGCTTTTTAACTCCAGAAATGGGTGACCCAGATGAGCATCTTAGGGGTTTTAGTAAGTCAATTTCTATATCAGATACATTTGAAAGTGACTCCCCAAATAAGGACATGCTTCCTTGTTACAGTGTGGCCAGAATTCCACTACCCAATCTAAATGAGGATCTAACTTGTGGAAATATACTAATGTGGGAGGCTGTGACCTTAAAAACTGAGGTTTTAGGGGTGACAACTTTGATGAATGTGCACTCTAATGGTCAAGCAACTCATGACAATGGTGCAGGAAAGCCAGTGCAGGGCACCAGCTTTCATTTTTTTTCTGTTGGGGGGGAGGCTTTAGAATTACAGGGGGTGGTTTTTAATTACAGAACAAAGTACCCAGATGGAACAATTTTTCCAAAGAATGCAACAGTGCAATCTCAAGTAATGAACACAGAGCACAAGGCGTACCTAGATAAGAACAAAGCATATCCTGTTGAATGTTGGGTTCCTGATCCCACCAGAAATGAAAACACAAGATATTTTGGGACACTAACAGGAGGAGAAAATGTTCCTCCAGTTCTTCATATAACAAACACTGCCACAACAGTGCTGCTTGATGAATTTGGTGTTGGGCCACTTTGCAAAGGTGACAACTTGTATTTGTCAGCTGTTGATGTTTGTGGCATGTTTACTAACAGATCTGGTTCCCAGCAGTGGAGAGGACTGTCCAGATATTTTAAGGTTCAGCTAAGAAAAAGGAGGGTTAAAAACCCCTACCCAATTTCTTTCCTTCTTACTGATTTAATTAACAGAAGGACCCCTAGAGTTGATGGGCAGCCTATGTATGGCATGGATGCTCAAATAGAGGAGGTTAGAGTTTTTGAGGGGACAGAGGAACTCCCAGGGGACCCAGACATGATGAGATATGTTGACAGATATGGACAGTTGCAGACAAAGATGCTG
>AEC14524
ATGGCCCCAACAAAAAGAAAAGGAGAAAGGAAGGACCCCGTGCAAGTTCCAAAACTTCTTATAAGAGGAGGAGTAGAAGTTCTAGAAGTTAAAACTGGGGTTGACTCAATTACAGAGGTAGAATGCTTTTTAACTCCAGAAATGGGTGACCCAGATGAGCATTTTAGGGGTTTTAGTAAGTCAATATCTATATCAGATACATTTGAAAGTGACTCCCCAAATAAGGACATGCTTCCTTGTTACAGTGTGGCCAGAATTCCACTACCCAATCTAAATGAGGATCTAACCTGTGGAAATATACTCATGTGGGAGGCTGTGACCTTAAAAACTGAGGTTATAGGGGTGACAAGTTTGATGAATGTGCACTCTAATGGGCAAGCAACTCATGACAATGGTGCAGGGAAGCCAGTGCAGGGCACCAGCTTTCATTTTTTTTCTGTTGGGGGGGAGGCTTTAGAATTACAGGGGGTGCTTTTTAATTACAGAACAAAGTACCCAGATGGAACAATTTTTCCAAAGAATGCCACAGTGCAATCTCAAGTCATGAACACAGAGCACAAGGCGTACCTAGATAAGAACAAAGCATATCCTGTTGAATGTTGGGTTCCTGATCCCACCAGAAATGAAAACACAAGATATTTTGGGACACTAACAGGAGGAGAAAATGTTCCTCCAGTTCTTCATATAACAAACACTGCCACAACAGTGTTGCTTGATGAATTTGGTGTTGGGCCACTTTGCAAAGGTGACAACTTATACTTGTCAGCTGTTGATGTCTGTGGCATGTTTACTAACAGGTCTGGTTCCCAGCAGTGGAGAGGACTCTCCAGATATTTTAAGGTTCAGCTAAGGAAAAGAAGGGTTAAAAACCCCTACCCAATTTCTTTCCTTCTTACTGATTTAATTAACAGAAGGACTCCTAGAGTTGATGGGCAGCCTATGTATGGCATGGATGCTCAAGTAGAGGAGGTTAGAGTTTTTGAGGGAACAGAGGAGCTTCCAGGGGACCCAGACATGATGAGATACGTTGACAGATATGGACAGTTGCAGACAAAAATGCTG
>AEC15477
ATGGCCCCAACAAAAAGAAAAGGAGAAAGGAAGGACCCCGTGCAAGTTCCAAAACTTCTTATAAGAGGAGGAGTAGAAGTTCTAGAAGTTAAAACTGGGGTTGACTCAATTACAGAGGTAGAATGCTTTTTAACTCCAGAAATGGGGGACCCAGATGAGCATCTTAGGGGTTTTAGTAAGCCAATTTCTATATCAGATACATTTGAAAGTGACTCCCCAAATAAGGACATGCTTCCTTGTTACAGTGTGGCCAGAATTCCACTACCCAATCTAAATGAGGATCTAACCTGTGGAAATATACTAATGTGGGAGGCTGTTACCTTAAAAACTGAGGTTATAGGGGTGACAACTTTGATGAATGTGCACTCTAATGGTCAAGCAGCTCATGACAATGGTGCAGGAAAGCCAGTGCAGGGCACCAGCTTTCATTTTTTTTCTGTTGGGGGGGAGGCTTTAGAATTACAGGGAGTGGTTTTTAATTACAGAACAAAGTACCCAGATGGAACAATTTTTCCAAAGAATGCAACAGTGCAATCTCAAGTAATGAACACAGAGCACAAGGCGTACCTAGATAAGAACAAAGCATATCCTGTTGAATGTTGGGTTCCTGATCCCACCAGAAATGAAAACACAAGATATTTTGGGACACTAACAGGAGGAGAAAATGTTCCTCCAGTTCTTCATATAACAAACACTGCCACAACAGTGCTGCTTGATGAATTTGGTGTTGGGCCACTTTGCAAAGGTGACAACTTGTATTTGTCAGCTGTTGATGTTTGTGGCATGTTTACTAACAGATCTGGTTCCCAGCAGTGGAGAGGACTGTCCAGATATTTTAAGGTTCAGCTAAGAAAAAGGAGGGTTAAAAACCCCTACCCAATTTCTTTCCTTCTTACTGATTTAATTAACAGAAGGACCCCTAGAGTTGATGGGCAGCCTATGTATGGCATGGATGCTCAGGTAGAGGAGGTTAGAGTTTTTGAGGGCACAGAGGAACTTCCAGGGGACCCAGACATGATGAGATATGTTGACAGATATGGACAGTTGCAGACAAAGATGCTG
>BAE45432
ATGGCCCCAACAAAAAGAAAAGGAGAAAGGAAGGACCCCGTGCAAGTTCCAAAACTTCTTATAAGAGGAGGAGTAGAAGTTCTAGAAGTTAAAACTGGGGTTGACTCAATTACAGAGGTAGAATGCTTTTTAACTCCAGAAATGGGTGACCCAGATGAGCATCTTAGGGGTTTTAGTAAGTCAATTTCTATATCAGATACATTTGAAAGTGACTCCCCAAATAAGGACATGCTTCCTTGTTACAGTGTGGCCAGAATTCCACTACCCAATCTAAATGAGGATCTAACTTGTGGAAATATACTAATGTGGGAGGCTGTGACCTTAAAAACTGAGGTTTTAGGGGTGACAACTTTGATGAATGTGCACTCTAATGGTCAAGCAACTCATGACAATGGTGCAGGAAAGCCAGTGCAGGGCACCAGCTTTCATTTTTTTTCTGTTGGGGGGGAGGCTTTAGAATTACAGGGGGTGGTTTTTAATTACAGAACAAAGTACCCAGATGGAACAATTTTTCCAAAGAATGCAACAGTGCAATCTCAAGTAATGAACACAGAGCACAAGGCGTACCTAGATAAGAACAAAGCATATCCTGTTGAATGTTGGGTTCCTGATCCCACCAGAAATGAAAACACAAGATATTTTGGGACACTAACAGGAGGAGAAAATGTTCCTCCAGTTCTTCATATAACAAACACTGCCACAACAGTGCTGCTTGATGAATTTGGTGTTGGGCCACTTTGCAAAGGTGACAACTTGTATTTGTCAGCTGTTGATGTTTGTGGCATGTTTACTAACAGATCTGGTTCCCAGCAGTGGAGAGGACTGTCCAGATATTTTAAGGTTCAGCTAAGAAAAAGGAGGGTTAAAAACCCCTACCCAATTTCTTTCCTTCTTACTGATTTAATTAACAGAAGGACCCCTAGAGTTGATGGGCAGCCTATGTATGGCATGGATGCTCAAATAGAGGAGGTTAGAGTTTTTGAGGGGACAGAGGAACTCCCAGGGGACCCAGACATGATGAGATATGTTGACAGATATGGACAGTTGCAGACAAAGATGCTG
>BAC81864
ATGGCCCCAACAAAAAGAAAAGGAGAAAGGAAGGACCCCGTGCAAGTTCCAAAACTTCTTATAAGAGGAGGAGTAGAAGTTCTAGAAGTTAAAACTGGGGTTGACTCAATTACAGAGGTAGAATGTTTTTTAACTCCAGAAATGGGTGACCCAGATGAGCATCTTAGGGGTTTTAGTAAGTCAATTTCTATATCAGATACATTTGAAAGTGACTCCCCAAATAAGGACATGCTTCCTTGTTACAGTGTGGCCAGAATTCCACTACCCAATCTAAATGAGGATCTAACCTGTGGAAATATACTAATGTGGGAGGCTGTGACCTTAAAAACTGAGGTTATAGGGGTAACAACTTTGATGAATGTGCACTCTAATGGTCAAGCAACTCATGACAATGGTGCAGGAAAGCCAGTGCAGGGCACCAGCTTTCATTTTTTTTCTGTTGGGGGGGAGGCTTTAGAATTACAGGGGGTGGTTTTTAACTACAGAACAAAGTACCCAGATGGAACAATTTTTCCAAAGAATGCAACAGTGCAATCTCAAGTAATGAACACAGAGCACAAGGCGTACCTAGATAAGAACAAAGCATATCCTGTTGAATGTTGGGTTCCTGATCCCACCAGAAATGAAAACACAAGATATTTTGGGACACTAACAGGAGGAGAAAATGTTCCTCCAGTTCTTCATATAACAAACACTGCCACAACAGTGCTGCTTGATGAATTTGGTGTTGGGCCACTTTGCAAAGGTGACAACTTGTATTTGTCAGCTGTGGATGTTTGTGGCATGTTTACTAACAGATCTGGTTCCCAGCAGTGGAGAGGACTGTCCAGATATTTTAAGGTTCAGCTAAGAAAAAGGAGGGTTAAAAACCCCTACCCAATTTCTTTCCTTCTTACTGATTTAATTAACAGAAGGACCCCTAGAGTTGATGGGCAGCCTATGTATGGCATGGATGCTCAGGTAGAGGAGGTTAGAGTTTTTGAGGGGACAGAGGAACTTCCAGGGGACCCAGACATGATGAGATATGTTGACAGATATGGACAGTTGCAGACAAAGATGCTG
>BAE45438
ATGGCCCCAACAAAAAGAAAAGGAGAAAGGAAGGACCCCGTGCAAGTTCCAAAACTTCTTATAAGAGGAGGAGTAGAAGTTCTAGAAGTTAAAACTGGGGTTGACTCAATTACAGAGGTAGAATGCTTTTTAACTCCAGAAATGGGTGACCCAGATGAGCATCTTAGGGGTTTTAGTAAGTCAATTTCTATATCAGATACATTTGAAAGTGACTCCCCAAATAAGGACATGCTTCCTTGTTACAGTGTGGCCAGAATTCCACTACCCAATCTAAATGAGGATCTAACTTGTGGAAATATACTAATGTGGGAGGCTGTGACCTTAAAAACTGAGGTTTTAGGGGTGACAACTTTGATGAATGTGCACTCTAATGGTCAAGCAACTCATGACAATGGTGCAGGAAAGCCAGTGCAGGGCACCAGCTTTCATTTTTTTTCTGTTGGGGGGGAGGCTTTAGAATTACAGGGGGTGGTTTTTAATTACAGAACAAAGTACCCAGATGGAACAATTTTTCCAAAGAATGCAACAGTGCAATCTCAAGTAATGAACACAGAGCACAAGGCGTACCTAGATAAGAACAAAGCATATCCTGTTGAATGTTGGGTTCCTGATCCCACCAGAAATGAAAACACAAGATATTTTGGGACACTAACAGGAGGAGAAAATGTTCCTCCAGTTCTTCATATAACAAACACTGCCACAACAGTGCTGCTTGATGAATTTGGTGTTGGGCCACTTTGCAAAGGTGACAACTTGTATTTGTCAGCTGTTGATGTTTGTGGCATGTTTACTAACAGATCTGGTTCCCAGCAGTGGAGAGGACTGTCCAGATATTTTAAGGTTCAGCTAAGGAAAAGGAGGGTTAAAAACCCCTACCCAATTTCTTTCCTTCTTACTGATTTAATTAACAGAAGGACCCCTAGAGTTGATGGGCAGCCTATGTATGGCATGGATGCTCAAATAGAGGAGGTTAGAGTTTTTGAGGGGACAGAGGAACTCCCAGGGGACCCAGACATGATGAGATATGTTGACAGATATGGACAGTTGCAGACAAAGATGCTG
>AEC15801
ATGGCCCCAACAAAAAGAAAAGGAGAAAGGAAGGACCCCGTGCAAGTTCCAAAACTTCTTATAAGAGGAGGAGTAGAAGTTCTAGAAGTTAAAACTGGGGTTGACTCAATTACAGAGGTAGAATGCTTTTTAACTCCAGAAATGGGTGACCCAGATGAGCATTTTAGGGGTTTTAGTAAGTCAATATCTATATCAGATACATTTGAAAGTGACTCCCCAAATAGGGACATGCTTCCTTGTTACAGTGTGGCCAGAATTCCACTACCCAATCTAAATGAGGATCTAACCTGTGGAAATATACTCATGTGGGAGGCTGTGACCTTAAAAACTGAGGTTATAGGCGTGACAAGTTTGATGAATGTGCACTCTAATGGGCAAGCAACTCATGACAATGGTGCAGGGAAGCCAGTGCAGGGCACCAGCTTTCATTTTTTTTCTGTTGGGGGGGAGGCTTTAGAATTACAGGGGGTGCTTTTTAATTACAGAACAAAGTACCCAGATGGAACAATTTTTCCAAAGAATGCCACAGTGCAATCTCAAGTCATGAACACAGAGCACAAGGCGTACCTAGATAAGAACAAAGCATATCCTGTTGAATGTTGGGTTCCTGATCCCACCAGAAATGAAAACACAAGATATTTTGGGACACTAACAGGAGGAGAAAATGTTCCTCCAGTTCTTCATATAACAAACACTGCCACAACAGTGTTGCTTGATGAATTTGGTGTTGGGCCACTTTGCAAAGGTGACAACTTATACTTGTCAGCTGTTGATGTCTGTGGCATGTTTACAAACAGGTCTGGTTCCCAGCAGTGGAGAGGACTCTCCAGATATTTCAAGGTTCAGCTAAGGAAAAGGAGGGTTAAAAACCCCTACCCAATTTCTTTCCTTCTTACTGATTTAATTAACAGAAGGACTCCTAGAGTTGATGGGCAGCCTATGTATGGCATGGATGCTCAAGTAGAGGAGGTTAGAGTTTTTGAGGGAACAGAGGAGCTTCCAGGGGACCCAGACATGATGAGATACGTTGACAAATATGGACAGTTGCAGACAAAAATGCTG
>AEC14703
ATGGCCCCAACAAAAAGAAAAGGAGAAAGGAAGGACCCCGTGCAAGTTCCAAAACTTCTTATAAGAGGAGGAGTAGAAGTTCTAGAAGTTAAAACTGGGGTTGACTCAATTACAGAGGTAGAATGCTTTTTAACTCCAGAAATGGGTGACCCAGATGAGCATTTTAGGGGTTTTAGTAAGTCAATATCTATATCAGATACATTTGAAAGTGACTCCCCAAATAAGGACATGCTTCCTTGTTACAGTGTGGCCAGAATTCCACTACCCAATCTAAATGAGGATCTAACCTGTGGAAATATACTCATGTGGGAGGCTGTGACCTTAAAAACTGAGGTTATAGGGGTGACAAGTTTGATGAATGTGCACTCTAATGGGCAAGCAACTCATGACAATGGTGCAGGGAAGCCAGTGCAGGGCACCAGCTTTCATTTTTTTTCTGTTGGGGGGGAGGCTTTAGAATTACAGGGGGTGCTTTTTAATTACAGAACAAAGTACCCAGATGGAACAATTTTTCCAAAGAATGCCACAGTGCAATCTCAAGTCATGAACACAGAGCACAAGGCGTACCTAGATAAGAACAAAGCATATCCTGTTGAATGTTGGGTTCCTGATCCCACCAGAAATGAAAACACAAGATATTTTGGGACACTAACAGGAGGAGAAAATGTTCCTCCAGTTCTTCATATAACAAACACTGCCACAACAGTGTTGCTTGATGAATTTGGTGTTGGGCCACTTTGCAAAGGTGACAACTTATACTTGTCAGCTGTTGATGTCTGTGGCATGTTTACTCACAGGTCTGGTTCCCAGCAGTGGAGAGGACTCTCCAGATATTTTAAGGTTCAGCTAAGGAAAAGAAGGGTTAAAAACCCCTACCCAATTTCTTTCCTTCTTACTGATTTAATTAACAGAAGGACTCCTAGAGTTGATGGGCAGCCTATGTATGGCATGGATGCTCAAGTAGAGGAGGTTAGAGTTTTTGAGGGAACAGAGGAGCTTCCAGGGGACCCAGACATGATGAGATACGTTGACAGATATGGACAGTTGCAGACAAAAATGCTG
>AEC14709
ATGGCCCCAACAAAAAGAAAAGGAGAAAGGAAGGACCCCGTGCAAGTTCCAAAACTTCTTATAAGAGGAGGAGTAGAAGTTCTAGAAGTTAAAACTGGGGTTGACTCAATTACAGAGGTAGAATGCTTTTTAACTCCAGAAATGGGTGACCCAGATGAGCATTTTAGGGGTTTTAGTAAGTCAATATCTATATCAGATACATTTGAAAGTGACTCCCCAAATAAGGACATGCTTCCTTGTTACAGTGTGGCCAGAATTCCACTACCCAATCTAAATGAGGATCTAACCTGTGGAAATATACTCATGTGGGAGGCTGTGACCTTAAAAACTGAGGTTATAGGGGTGACAAGTTTGATGAATGTGCACTCTAATGGGCAAGCAACTCATGACAATGGTGCAGGGAAGCCAGTGCAGGGCACCAGCTTTCATTTTTTTTCTGTTGGGGGGGAGGCTTTAGAATTACAGGGGGTGCTTTTTAATTACAGAACAAAGTACCCAGATGGAACAATTTTTCCAAAGAATGCCACAGTGCAATCTCAAGTCATGAACACAGAGCACAAGGCGTACCTAGATAAGAACAAAGCATATCCTGTTGAATGTTGGGTTCCTGATCCCACCAGAAATGAAAACACAAGATATTTTGGGACACTAACAGGAGGAGAAAATGTTCCTCCAGTTCTTCATATAACAAACACTGCCACAACAGTGTTGCTTGATGAATTTGGTGTTGGGCCACTTTGCAAAGGTGACAACTTATACTTGTCAGCTGTTGATGTCTGTGGCATGTTTACTAACAGGTCTGGTTCCCAGCAGTGGAGAGGACTCTCCAGATATTTTAAGGTTCAGCTAAGGAAAAGAAGGGTTAAAAACCCCTACCCAATTTCTTTCCTTCTTACTGATTTAATTAACAGAAGGACTCCTAGAGTTGATGGGCAGCCTATGTATGGCATGGATGCTCAAGTAGAGGAGGTTAGAGTTTTTGAGGGAACAGAGGAGCTTCCAGGGGACCCAGACATGATGAGATACGTTGACAGATATGGACAGTTGCAGACAAAAATGCTG
>BAD06150
ATGGCCCCAACAAAAAGAAAAGGAGAAAGGAAGGACCCCGTGCAAGTTCCAAAACTTCTTATAAGAGGAGGAGTAGAAGTTCTAGAAGTTAAAACTGGGGTTGACTCAGTTACAGAGGTAGAATGTTTTTTAACTCCAGAAATGGGTGACCCAGATGAGCATCTTAGGGGTTTTAGTAAGTCAATTTCTATATCAGATACATTTGAAAGTGACTCCCCAAATAAGGACATGCTTCCTTGTTACAGTGTGGCCAGAATTCCACTACCCAATCTAAATGAGGATCTAACCTGTGGAAATATACTAATGTGGGAGGCTGTGACCTTAAAAACTGAGGTTATAGGGGTGACAACTTTGATGAATGTGCACTCTAATGGTCAAGCAACTCATGACAATGGTGCAGGAAAGCCAGTGCAGGGCACCAGCTTTCATTTTTTTTCTGTTGGGGGGGAGGCTTTAGAATTACAGGGGGTGGTTTTTAATTACAGAACAAAGTACCCAGATGGAACAATTTTTCCAAAGAATGCAACAGTGCAATCTCAAGTAATGAACACAGAGCACAAGGCGTACCTAGATAAGAACAAAGCATATCCTGTTGAATGTTGGGTTCCTGATCCCACCAGAAATGAAAACACAAGATATTTTGGGACACTAACAGGAGGAGAAAATGTTCCTCCAGTTCTTCATATAACAAACACTGCCACAACAGTGCTGCTTGATGAATTTGGTGTTGGGCCACTTTGCAAAGGTGACAACTTGTATCTGTCAGCTGTTGATGTTTGTGGCATGTTTACTAACAGATCTGGTTCCCAGCAGTGGAGAGGACTGTCCAGATATTTTAAGGTTCAGCTAAGAAAAAGAAAGGTTAAAAACCCCTACCCAATTTCTTTCCTTCTTACTGATTTAATTAACAGAAGGACCCCTAGAGTTGATGGGCAGCCTATGTATGGCATGGATGCTCAGATAGAGGAGGTCAGAGTTTTTGAGGGGACAGAGGAACTTCCAGGGGACCCAGACATGATGAGATATGTTGACAGATATGGACAGTTGCAGACAAAGATGCTG
>BAD06156
ATGGCCCCAACAAAAAGAAAAGGAGAAAGGAAGGACCCCGTGCAAGTTCCAAAACTTCTTATAAGAGGAGGAGTAGAAGTTCTAGAAGTTAAAACTGGGGTTGACTCAGTTACAGAGGTAGAATGTTTTTTAACTCCAGAAATGGGTGACCCAGATGAGCATCTTAGGGGTTTTAGTAAGTCAATTTCTATATCAGATACATTTGAAAGTGACTCCCCAAATAAGGACATGCTTCCTTGTTACAGTGTGGCCAGAATTCCACTACCCAATCTAAATGAGGATCTAACCTGTGGAAATATACTAATGTGGGAGGCTGTGACCTTAAAAACTGAGGTTATAGGGGTGACAACTTTGATGAATGTGCACTCTAATGGTCAAGCAACTCATGACAATGGTGCAGGAAAGCCAGTGCAGGGCACCAGCTTTCATTTTTTTTCTGTTGGGGGGGAGGCTTTAGAATTACAGGGGGTGGTTTTTAATTACAGAACAAAGTACCCAGATGGAACAATTTTTCCAAAGAATGCAACAGTGCAATCTCAAGTAATGAACACAGAGCACAAGGCGTACCTAGATAAGAACAAAGCATATCCTGTTGAATGTTGGGTTCCTGATCCCACCAGAAATGAAAACACAAGATATTTTGGGACACTAACAGGAGGAGAAAATGTTCCTCCAGTTCTTCATATAACAAACACTGCCACAACAGTGCTGCTTGATGAATTTGGTGTTGGGCCACTTTGCAAAGGTGACAACTTGTATCTGTCAGCTGTTGATGTTTGTGGCATGTTTACTAACAGATCTGGTTCCCAGCAGTGGAGAGGACTGTCCAGATATTTTAAGGTTCAGCTAAGAAAAAGGAGGGTTAAAAACCCCTACCCAATTTCTTTCCTTCTTACTGATTTAATTAACAGAAGGACCCCTAGAGTTGATGGGCAGCCTATGTATGGCATGGATGCTCAGATAGAGGAGGTTAGAGTTTTTGAGGGGACAGAGGAACTTCCAGGGGACCCAGACATGATGAGATATGTTGACAGATATGGACAGTTGCAAACAAAGATGCTG
>AEC15315
ATGGCCCCAACAAAAAGAAAAGGAGAAAGGAAGGACCCCGTGCAAGTTCCAAAACTTCTTATAAGAGGAGGAGTAGAAGTTCTAGAAGTTAAAACTGGGGTTGACTCAATTACAGAGGTAGAATGCTTTTTAACTCCAGAAATGGGTGACCCAGATGAGCATCTTAGGGGTTTTAGTAAGTCAATATCTATATCAGATACATTTGAAAGTGACTCCCCAAGTAAGGACATGCTTCCTTGTTACAGTGTGGCCAGAATTCCACTACCCAATCTAAATGAGGATCTAACCTGTGGAAATATACTCATGTGGGAGGCTGTGACCTTAAAAACTGAGGTTATAGGGGTGACAAGTTTGATGAATGTGCACTCTAATGGTCAAGCAGCTCATGACAATGGTGCAGGGAAGCCAGTGCAGGGCACCAGCTTTCATTTTTTTTCTGTTGGGGGGGAGGCTTTAGAATTACAGGGGGTGGTTTTTAATTACAGAACAAAGTACCCAGATGGAACAATTTTTCCAAAGAATGCCACAGTGCAATCTCAAGTCATGAACACAGAGCACAAGGCGTACCTAGATAAGAACAAAGCATATCCTGTTGAATGTTGGGTTCCTGATCCCACCAGAAATGAAAACACAAGATATTTTGGGACACTAACAGGAGGAGAAAATGTTCCTCCAGTTCTTCATATAACAAACACTGCCACAACAGTGTTGCTTGATGAATTTGGTGTTGGGCCACTTTGCAAAGGTGACAACTTATACTTGTCAGCTGTTGATGTCTGTGGCATGTTTACTAACAGGTCTGGTTCCCAGCAGTGGAGAGGACTCTCTAGATATTTTAAGGTTCAGCTAAGGAAAAGGAGGGTTAAAAACCCCTACCCAATTTCTTTTCTTCTTACTGATTTAATTAACAGAAGGACTCCTAGAGTTGATGGGCAGCCTATGTATGGCATGGATGCTCAAGTAGAGGAGGTTAGAGTTTTTGAGGGAACAGAGGAGCTTCCAGGGGACCCAGACATGATGAGATACGTTGACAGATATGGACAGTTGCAGACAAAAATGCTG
>BAC22780
ATGGCCCCAACAAAAAGAAAAGGAGAAAGGAAGGACCCCGTGCAAGTTCCAAAACTTCTTATAAGAGGAGGAGTAGAAGTTCTAGAAGTTAAAACTGGGGTTGACTCAATTACAGAGGTAGAATGCTTTTTAACTCCAGAAATGGGTGACCCAGATGAGCATCTTAGGGGTTTTAGTAAGTCAATTTCTATATCAGATACATTTGAAAGTGACTCCCCAAATAAGGACATGCTTCCTTGTTACAGTGTGGCCAGAATTCCACTACCCAATCTAAATGAGGATCTAACCTGTGGAAATATACTAATGTGGGAGGCTGTTACCTTAAAAACTGAGGTTATAGGGGTGACAACTTTGATGAATGTGCACTCTAATGGTCAAGCAGCTCATGACAATGGTGCAGGAAAGCCAGTGCAGGGCACCAGCTTTCATTTTTTTTCTGTTGGGGGGGAGGCTTTAGAATTACAGGGGGTGGTTTTTAATTACAGAACAAAGTACCCAGATGGAACAATTTTTCCAAAGAATGCAACAGTGCAATCTCAAGTAATGAACACAGAGCACAAGGCGTACCTAGATAAGAACAAAGCATATCCTGTTGAATGTTGGGTTCCTGATCCCACCAGAAATGAAAACACAAGATATTTTGGGACACTAACAGGAGGAGAAAATGTTCCTCCAGTTCTCCATATAACAAACACTGCCACAACAGTGCTGCTTGATGAATTTGGTGTTGGGCCTCTTTGCAAAGGTGACAACTTGTATTTGTCAGCTGTTGATGTTTGTGGAATGTTTACTAACAGATCTGGTTCCCAGCAGTGGAGAGGACTGTCCAGATATTTTAAGGTTCAGCTGAGAAAAAGGAGGGTTAAAAACCCCTACCCAATTTCTTTCCTTCTTACTGATTTGATTAACAGAAGGACCCCTAGAGTTGATGGACAGCCTATGTATGGTATGGATGCTCAGGTAGAGGAGGTTAGAGTTTTTGAGGGGACAGAGGAACTTCCAGGGGACCCAGACATGATGAGATATGTTGACAGATATGGACAGTTGCAAACAAAGATGCTG
>AAL37683
ATGGCCCCAACAAAAAGAAAAGGAGAAAGGAAGGACCCCGTGCAAGTTCCAAAACTTCTTATAAGAGGAGGAGTAGAAGTTCTAGAAGTTAAAACTGGGGTTGACTCAATTACAGAGGTAGAATGCTTTTTAACTCCAGAAATGGGTGACCCAGATGAGCATCTTAGGGGTTTTAGTAAGTCAATTTCTATATCAGATACATTTGAAAGTGACTCCCCAAATAAGGACATGCTTCCTTGTTACAGTGTGGCCAGAATTCCACTACCCAATCTAAATGAGGATCTAACCTGTGGAAATATACTAATGTGGGAGGCTGTGACCTTAAAAACTGAGGTTATAGGGGTGACAACTTTGATGAATGTGCACTCTAATGGTCAAGCAACCCATGACAATGGTGCAGGAAAGCCAGTGCAGGGCACCAGCTTTCATTTTTTTTCTGTTGGGGGGGAGGCTTTAGAGTTACAGGGGGTGGTTTTTAATTACAGAACTAAGTACCCAGATGGAACAATTTTTCCAAAGAATGCAACAGTGCAATCTCAAGTAATGAACACAGAGCACAAGGCGTACCTAGATAAGAACAAAGCATATCCTGTTGAATGTTGGGTTCCTGATCCCACCAGAAATGAAAACACAAGATATTTTGGGACACTAACAGGAGGAGAAAATGTTCCTCCAGTTCTTCATATAACAAACACTGCCACAACAGTGCTGCTTGATGAATTTGGTGTTGGGCCACTTTGCAAAGGTGATAACTTGTATTTGTCAGCTGTTGATGTTTGTGGCATGTTTACTAACAGATCTGGTTCCCAGCAGTGGAGAGGACTGTCCAGATATTTTAAGGTTCAGCTCAGAAAAAGGAGGGTTAAAAACCCCTACCCAATTTCTTTCCTTCTTACTGATTTAATTAACAGAAGGACCCCTAGAGTTGATGGACAGCCTATGTATGGGATGGATGCTCAGGTAGAGGAGGTTAGAGTTTTTGAGGGGACAGAGGAACTTCCAGGGGACCCAGACATGATGAGATATGTTGACAGATATGGACAGTTGCAGACAAAAATGCTG
>BAF40835
ATGGCCCCAACAAAAAGAAAAGGAGAAAGGAAGGACCCCGTGCAAGTTCCAAAACTTCTTATAAGAGGAGGAGTAGAAGTTCTAGAAGTTAAAACTGGGGTTGACTCAATTACAGAGGTAGAATGCTTTTTAACTCCAGAAATGGGTGACCCAGATGAGCATCTTAGGGGTTTTAGTAAGTCAATTTCTATATCAGATACATTTGAAAGTGACTCCCCAAATAAGGACATGCTTCCTTGTTACAGTGTGGCCAGAATTCCACTACCCAATCTAAATGAGGATCTAACCTGTGGAAATATACTAATGTGGGAGGCTGTGACCTTAAAAACTGAGGTTATAGGGGTGACAACTTTGATGAATGTGCACTCTAATGGTCAAGCAGCTCATGACAATGGTGCAGGAAAGCCAGTGCAGGGCACCAGCTTTCATTTTTTTTCTGTTGGGGGGGAGGCTTTAGAATTACAGGGGGTGGTTTTTAATTACAGAACAAAGTACCCAGATGGAACAATTTTTCCAAAGAATGCAACAGTGCAATCTCAAGTAATGAACACAGAGCACAAGGCGTACCTAGATAAGAACAAAGCATATCCTGTTGAATGTTGGGTTCCTGATCCCACCAGAAATGAAAACACAAGATATTTTGGGACACTAACAGGAGGAGAAAATGTTCCTCCAGTTCTTCATATAACAAACACTGCCACAACAGTGCTGCTTGATGAATTTGGTGTTGGGCCACTTTGCAAAGGTGACAACTTGTATTTGTCAGCTGTTGATGTTTGTGGCATGTTTACTAACAGATCTGGTTCCCAGCAGTGGAGAGGACTGTCCAGATATTTTAAGGTTCAGCTAAGAAAAAGGAGGGTTAAAAACCCCTACCCAATTTCTTTTCTTCTTACTGATTTAATTAACAGAAGGACCCCTAGAGTTGATGGGCAGCCTATGTATGGCATGGATGCTCAGGTAGAGGAGGTTAGAGTGTTTGAGGGGACAGAGGAACTTCCAGGGGACCCAGACATGATGAGATATGTTGACAGATATGGACAGTTGCAGACAAAGATGCTG
>BAB68797
ATGGCCCCAACAAAAAGAAAAGGAGAAAGGAAGGACCCCGTGCAAGTTCCAAAACTTCTTATAAGAGGAGGAGTAGAAGTTCTAGAAGTTAAAACTGGGGTTGACTCAATTACAGAGGTAGAATGCTTTTTAACTCCAGAAATGGGTGACCCAGATGAGCATCTTAGGGGTTTTAGTAAGTCAATTTCTATATCAGATACATTTGAAAGTGACTCCCCAAATAAGGACATGCTTCCTTGTTACAGTGTGGCCAGAATTCCACTACCCAATCTAAATGAGGATCTAACCTGTGGAAATATACTAATGTGGGAGGCTGTGACCTTAAAAACTGAGGTTATAGGGGTGACAACTTTGATGAATGTGCACTCTAATGGTCAAGCAACCCATGACAATGGTGCAGGAAAGCCAGTGCAGGGCACCAGCTTTCATTTTTTTTCTGTTGGGGGGGAGGCTTTAGAATTACAGGGGGTGGTTTTTAATTACAGAACTAAGTACCCAGATGGAACAATTTTTCCAAAGAATGCAACAGTGCAATCTCAAGTAATGAACACAGAGCACAAGGCGTACCTAGATAGGAACAAAGCATATCCTGTTGAATGTTGGGTTCCTGATCCCACCAGAAATGAAAACACAAGATATTTTGGGACACTAACAGGAGGAGAAAATGTTCCTCCAGTTCTTCATATAACAAACACTGCCACAACAGTGCTGCTTGATGAATTTGGTGTTGGGCCACTTTGCAAAGGTGACAACTTGTATTTGTCAGCTGTTGATGTTTGTGGCATGTTTACTAACAGATCTGGTTCCCAGCAGTGGAGAGGACTGTCCAGATATTTTAAGGTTCAGCTAAGAAAAAGGAGGGTTAAAAACCCCTACCCAATTTCTTTCCTTCTTACTGATTTAATTAACAGAAGGACCCCTAGAGTTGATGGGCAGCCTATGTATGGCATGGATGCTCAGGTAGAGGAGGTTAGAGTTTTTGAGGGAACAGAGGAACTTCCAGGGGACCCAGACATGATGAGATATGTTGACAGATATGGACAGTTGCAGACAAAGATGCTG
>BAC15683
ATGGCCCCAACAAAAAGAAAAGGAGAAAGGAAGGACCCCGTGCAAGTTCCAAAACTTCTTATAAGAGGAGGAGTAGAAGTTCTAGAAGTTAAAACTGGGGTTGACTCAATTACAGAGGTAGAATGCTTTTTAACTCCAGAAATGGGTGACCCAGATGAGCATCTTAGGGGTTTTAGTAAGTCAATATCTATATCAGATACATTTGAAAGTGACTCCCCAAGTAAGGACATGCTTCCTTGTTACAGTGTGGCCAGAATTCCACTACCCAATCTAAATGAGGATCTAACCTGTGGAAATATACTCATGTGGGAGGCTGTGACCTTAAAAACTGAGGTAATAGGGGTGACAAGTTTGATGAATGTGCACTCTAATGGTCAAGCAGCTCATGACAATGGTGCAGGGAAGCCAGTGCAGGGCACCAGCTTTCATTTTTTTTCTGTTGGGGGGGAGGCTTTAGAATTACAGGGGGTGGTTTTTAATTACAGAACAAAGTACCCAGATGGAACAATTTTTCCAAAGAATGCCACAGTGCAATCTCAAGTCATGAACACAGAGCACAAGGCGTACCTAGATAAGAACAAAGCATATCCTGTTGAATGTTGGGTTCCTGATCCCACCAGAAATGAAAACACAAGATATTTTGGGACACTAACAGGAGGAGAAAATGTTCCTCCAGTTCTTCATATAACAAACACTGCCACAACAGTGTTGCTTGATGAATTTGGTGTTGGGCCACTTTGCAAAGGTGACAACTTATATTTGTCAGCTGTTGATGTCTGTGGCATGTTTACTAACAGGTCTGGTTCCCAGCAGTGGAGAGGACTCTCCAGATATTTTAAGGTTCAGCTAAGGAAAAGGAGGGTTAAAAACCCCTACCCAATTTCTTTCCTTCTTACTGATTTAATTAACAGAAGGACTCCTAGAGTTGATGGGCAGCCTATGTATGGCATGGATGCTCAAGTAGAGGAGGTTAGAGTTTTTGAGGGAACAGAGGAGCTTCCAGGGGACCCAGACATGATGAGATACGTTGACAGATATGGACAGTTGCAGACAAAAATGCTG
>BAC22762
ATGGCCCCAACAAAAAGAAAAGGAGAAAGGAAGGACCCCGTGCAAGTTCCAAAACTTCTTATAAGAGGAGGAGTAGAAGTTCTAGAAGTTAAAACTGGGGTTGACTCAATTACAGAGGTAGAATGCTTTTTAACTCCAGAAATGGGTGACCCAGATGAGCATCTTAGGGGTTTTAGTAAGTCAATTTCTATATCAGATACATTTGAAAGTGACTCCCCAAATAAGGACATGCTTCCTTGTTACAGTGTGGCCAGAATTCCACTACCCAATCTAAATGAGGATCTAACCTGTGGAAATATACTAATGTGGGAGGCTGTTACCTTAAAAACTGAGGTTATAGGGGTGACAACTTTGATGAATGTGCACTCTAATGGTCAAGCAGCTCATGACAATGGTGCAGGAAAGCCAGTGCAGGGCACCAGCTTTCATTTTTTTTCTGTTGGGGGGGAGGCTTTAGAATTACAGGGGGTGGTTTTTAATTACAGAACAAAGTACCCAGATGGAACAATTTTTCCAAAGAATGCAACAGTGCAATCTCAAGTAATGAACACAGAGCACAAGGCGTACCTAGATAAGAACAAAGCATATCCTGTTGAATGTTGGGTTCCTGATCCCACCAGAAATGAAAACACAAGATATTTTGGGACACTAACAGGAGGAGAAAATGTTCCTCCAGTTCTTCATATAACAAACACTGCCACAACAGTGCTGCTTGATGAATTTGGTGTTGGGCCTCTTTGCAAAGGTGACAACTTGTATTTGTCAGCTGTTGATGTTTGTGGAATGTTTACTAACAGATCTGGTTCCCAGCAGTGGAGAGGACTGTCCAGATATTTTAAGGTTCAGCTGAGAAAAAGGAGGGTTAAAAACCCCTACCCAATTTCTTTCCTTCTTACTGATTTGATTAACAGAAGGACCCCTAGAGTTGATGGACAGCCTATGTATGGTATGGATGCTCAGGTAGAGGAGGTTAGAGTTTTTGAGGGGACAGAGGAACTTCCAGGGGACCCAGACATGATGAGATATGTTGACAGATATGGACAGTTGCAAACAAAGATGCTG
>BAC03005
ATGGCCCCAACAAAAAGAAAAGGAGAAAGGAAGGACCCCGTGCAAGTTCCAAAACTTCTTATAAGAGGAGGAGTAGAAGTTCTAGAAGTTAAAACTGGGGTTGACTCAATTACAGAGGTAGAATGCTTTTTAACTCCAGAAATGGGTGACCCAGATGAGCATCTTAGGGGTTTTAGTAAGTCAATTTCTATATCAGATACATTTGAAAGTGACTCCCCAAATAAGGACATGCTTCCTTGTTACAGTGTGGCCAGAATTCCACTACCCAATCTAAATGAGGATCTAACTTGTGGAAATATACTAATGTGGGAGGCTGTGACCTTAAAAACTGAGGTTTTAGGGGTGACAACTTTGATGAATGTGCACTCTAATGGTCAAGCAACTCATGACAATGGTGCAGGAAAGCCAGTGCAGGGCACCAGCTTTCATTTTTTTTCTGTTGGGGGGGAGGCTTTAGAATTACAGGGGGTGGTTTTTAATTACAGAACAAAGTACCCAGATGGAACAATTTTTCCAAAGAATGCAACAGTGCAATCTCAAGTAATGAACACAGAGCACAAGGCGTACCTAGATAAGAACAAAGCATATCCTGTTGAATGTTGGGTTCCTGATCCCACCAGAAATGAAAACACAAGATATTTTGGGACACTAACAGGAGGAGAAAATGTTCCTCCAGTTCTTCATATAACAAACACTGCCACAACAGTGCTGCTTGATGAATTTGGTGTTGGGCCACTTTGCAAAGGTGACAACTTGTATTTGTCAGCTGTTGATGTTTGTGGCATGTTTACTAACAGATCTGGTTCCCAGCAGTGGAGAGGACTGTCCAGATATTTTAAGGTTCAGCTAAGAAAAAGGAGGGTTAAAAACCCCTACCCAATTTCTTTCCTTCTTACTGATTTAATTAACAGAAGGACCCCTAGAGTTGATGGGCAGCCTATGTATGGCATGGATGCTCAGATAGAGGAGGTTAGAGTTTTTGAGGGGACAGAGGAACTCCCAGGGGACCCAGACATGATGAGATATGTTGACAGATATGGACAGTTGCAGACAAAGATGCTG
>BAC15689
ATGGCCCCAACAAAAAGAAAAGGAGAAAGGAAGGACCCCGTGCAAGTTCCAAAACTTCTTATAAGAGGAGGAGTAGAAGTTCTAGAAGTTAAAACTGGGGTTGACTCAATTACAGAGGTAGAATGTTTTTTAACTCCAGAAATGGGTGACCCAGATGAGCATCTTAGGGGTTTTAGTAAGTCAATTTCTATATCAGATACATTTGAAAGTGACTCCCCAAATAAGGACATGCTTCCTTGTTACAGTGTGGCCAGAATTCCACTACCCAATCTAAATGAGGATCTAACCTGTGGAAATATACTAATGTGGGAGGCTGTGACCTTAAAAACTGAGGTTATAGGGGTAACAACTTTGATGAATGTGCACTCTAATGGTCAAGCAACTCATGACAATGGTGCAGGAAAGCCAGTGCAGGGCACCAGCTTTCATTTTTTTTCTGTTGGGGGGGAGGCTTTAGAATTACAGGGGGTGGTTTTTAACTACAGAACAAAGTACCCAGATGGAACAATTTTTCCAAAGAATGCAACAGTGCAATCTCAAGTAATGAACACAGAGCACAAGGCGTACCTAGATAAGAACAAAGCATATCCTGTTGAATGTTGGGTTCCTGATCCCACCAGAAATGAAAACACAAGATATTTTGGGACACTAACAGGAGGAGAAAATGTTCCTCCAGTTCTTCATATAACAAACACTGCCACAACAGTGCTGCTTGATGAATTTGGTGTTGGGCCACTTTGCAAAGGTGACAACTTGTATTTGTCAGCTGTGGATGTTTGTGGCATGTTTACTAACAGATCTGGTTCCCAGCAGTGGAGAGGACTGTCCAGATATTTTAAGGTTCAGCTAAGAAAAAGGAGGGTTAAAAACCCCTACCCAATTTCTTTCCTTCTTACTGATTTAATTAACAGAAGGACCCCTAGAGTTGATGGGCAGCCTATGTATGGCATGGATGCTCAGGTAGAGGAGGTTAGAGTTTTTGAGGGGACAGAGGAACTTCCAGGGGACCCAGACATGATGAGATATGTTGACAGATATGGACAGTTGCAAACAAAGATGCTG
>BAC15725
ATGGCCCCAACAAAAAGAAAAGGAGAAAGGAAGGACCCCGTGCAAGTTCCAAAACTTCTTATAAGAGGAGGAGTAGAAGTTCTAGAAGTTAAAACTGGGGTTGACTCAATTACAGAGGTAGAATGCTTTTTAACTCCAGAAATGGGTGACCCAGATGAGCATCTTAGGGGTTTTAGTAAGTCAATTTCTATATCAGATACATTTGAAAGTGACTCCCCAAATAAGGACATGCTTCCTTGTTACAGTGTGGCCAGAATTCCACTACCCAATCTAAATGAGGATCTAACTTGTGGAAATATACTAATGTGGGAGGCTGTGACCTTAAAAACTGAGGTTTTAGGGGTGACAACTTTGATGAATGTGCACTCTAATGGTCAAGCAACTCATGACAATGGTGCAGGAAAGCCAGTGCAGGGCACCAGCTTTCATTTTTTTTCTGTTGGGGGGGAGGCTTTAGAATTACAGGGGGTGGTATTTAATTACAGAACAAAGTACCCAGATGGAACAATTTTTCCAAAGAATGCAACAGTGCAATCTCAAGTAATGAACACAGAGCACAAGGCGTACCTAGATAAGAACAAAGCATATCCTGTTGAATGTTGGGTTCCTGATCCCACCAGAAATGAAAACACAAGATATTTTGGGACACTAACAGGAGGAGAAAATGTTCCTCCAGTTCTTCATATAACAAACACTGCCACAACAGTGCTGCTTGATGAATTTGGTGTTGGGCCACTTTGCAAAGGTGACAACTTGTATTTGTCAGCTGTTGATGTTTGTGGCATGTTTACTAACAGATCTGGTTCCCAGCAGTGGAGAGGACTGTCCAGATATTTTAAGGTTCAGCTAAGAAAAAGGAGGGTTAAAAACCCCTACCCAATTTCTTTCCTTCTTACTGATTTAATTAACAGAAGGACCCCTAGAGTTGATGGGCAGCCTATGTATGGCATGGATGCTCAAATAGAGGAGGTTAGAGTTTTTGAGGGGACAGAGGAACTCCCAGGGGACCCAGACATGATGAGATATGTTGACAGATATGGACAGTTGCAGACAAAGATGCTG
>BAC22768
ATGGCCCCAACAAAAAGAAAAGGAGAAAGGAAGGACCCCGTGCAAGTTCCAAAACTTCTTATAAGAGGAGGAGTAGAAGTTCTAGAAGTTAAAACTGGGGTTGACTCAATTACAGAGGTAGAATGCTTTTTAACTCCAGAAATGGGTGACCCAGATGAGCATCTTAGGGGTTTTAGTAAGTCAATTTCTATATCAGATACATTTGAAAGTGACTCCCCAAATAAGGACATGCTTCCTTGTTACAGTGTGGCCAGAATTCCACTACCCAATCTAAATGAGGATCTAACCTGTGGAAATATACTAATGTGGGAGGCTGTTACCTTAAAAACTGAGGTTATAGGGGTGACAACTTTGATGAATGTGCACTCTAATGGTCAAGCAGCTCATGACAATGGTGCAGGAAAGCCAGTGCAGGGCACCAGCTTTCATTTTTTTTCTGTTGGGGGGGAGGCTTTAGAATTACAGGGGGTGGTTTTTAATTACAGAACAAAGTACCCAGATGGAACAATTTTTCCAAAGAATGCAACAGTGCAATCTCAAGTAATGAACACAGAGCACAAGGCGTACCTAGATAAGAACAAAGCATATCCTGTTGAATGTTGGGTTCCTGATCCCACCAGAAATGAAAACACAAGATATTTTGGGACACTAACAGGAGGAGAAAATGTTCCTCCAGTTCTTCATATAACAAACACTGCCACAACAGTGCTGCTTGATGAATTTGGTGTTGGGCCTCTTTGCAAAGGTGACAACTTGTATTTGTCAGCTGTTGATGTTTGTGGAATGTTTACTAACAGATCTGGTTCCCAGCAGTGGAGAGGACTGTCCAGATATTTTAAGGTTCAGCTGAGAAAAAGGAGGGTTAAAAACCCCTACCCAATTTCTTTCCTTCTTACTGATTTGATTAACAGAAGGACCCCTAGAGTTGATGGACAGCCTATGTATGGTATGGATGCTCAGGTAGAGGAGGTTAGAGTTTTTGAGGGGACAGAGGAACTTCCAGGGGACCCAGACATGATGAGATATGTTGACAGATATGGACAGTTGCAAACAAAGATGCTG
>AEC15753
ATGGCCCCAACAAAAAGAAAAGGAGAAAGGAAGGACCCCGTGCAAGTTCCAAAACTTCTTATAAGAGGAGGAGTAGAAGTTCTAGAAGTTAAAACTGGGGTTGACTCAATTACAGAGGTAGAATGCTTTTTAACTCCAGAAATGGGTGACCCAGATGAGCATTTTAGGGGTTTTAGTAAGTCAATATCTATATCAGATACATTTGAAAGTGACTCCCCAAATAGGGACATGCTTCCTTGTTACAGTGTGGCCAGAATTCCACTACCCAATCTAAATGAGGATCTAACCTGTGGAAATATACTCATGTGGGAGGCTGTGACCTTAAAAACTGAGGTTATAGGCGTGACAAGTTTGATGAATGTGCACTCTAATGGGCAAGCAACTCATGACAATGGTGCAGGGAAGCCAGTGCAGGGCACCAGCTTTCATTTTTTTTCTGTTGGGGGGGAGGCTTTAGAATTACAGGGGGTGCTTTTTAATTACAGAACAAAGTACCCAGATGGAACAATTTTTCCAAAGAATGCCACAGTGCAATCTCAAGTCATGAACACAGAGCACAAGGCGTACCTAGATAAGAACAAAGCATATCCTGTTGAATGTTGGGTTCCTGATCCCACCAGAAATGAAAACACAAGATATTTTGGGACACTAACAGGAGGAGAAAATGTTCCTCCAGTTCTTCATATAACAAACACTGCCACAACAGTGTTGCTTGATGAATTTGGTGTTGGGCCACTTTGCAAAGGTGACAACTTATACTTGTCAGCTGTTGATGTCTGTGGCATGTTTACAAACAGGTCTGGTTCCCAGCAGTGGAGAGGACTCTCCAGATATTTCAAGGTTCAGCTAAGGAAAAGGAGGGTTAAAAACCCCTACCCAATTTCTTTCCTTCTTACTGATTTAATTAACAGAAGGACTCCTAGAGTTGATGGGCAGCCTATGTATGGCATGGATGCTCAAGTAGAGGAGGTTAGAGTTTTTGAGGGAACAGAGGAGCTTCCAGGGGACCCAGACATGATGAGATACGTTGACAAATATGGACAGTTGCAGACAAAAATGCTG
>AEC15615
ATGGCCCCAACAAAAAGAAAAGGAGAAAGGAAGGACCCCGTGCAAGTTCCAAAACTTCTTATAAGAGGAGGAGTAGAAGTTCTAGAAGTTAAAACTGGGGTTGACTCAATTACAGAGGTAGAATGCTTTTTAACTCCAGAAATGGGTGACCCAGATGAGCATTTTAGGGGTTTTAGTAAGTCAATATCTATATCAGATACATTTGAAAGTGACTCCCCAAATAGGGACATGCTTCCTTGTTACAGTGTGGCCAGAATTCCACTACCCAATCTAAATGAGGATCTAACCTGTGGAAATATACTCATGTGGGAGGCTGTGACCTTAAAAACTGAGGTTATAGGCGTGACAAGTTTGATGAATGTGCACTCTAATGGGCAAGTAACTCATGACAATGGTGCAGGGAAGCCAGTGCAGGGCACCAGCTTTCATTTTTTTTCTGTTGGGGGGGAGGCTTTAGAATTACAGGGGGTGCTTTTTAATTACAGAACAAAGTACCCAGATGGAACAATTTTTCCAAAGAATGCCACAGTGCAATCTCAAGTCATGAACACAGAGCACAAGGCGTACCTAGATAAGAACAAAGCATATCCTGTTGAATGTTGGGTTCCTGATCCCACCAGAAATGAAAACACAAGATATTTTGGGACACTAACAGGAGGAGAAAATGTTCCTCCAGTTCTTCATATAACAAACACTGCCACAACAGTGTTGCTTGATGAATTTGGTGTTGGGCCACTTTGCAAAGGTGACAACTTATACTTGTCAGCTGTTGATGTCTGTGGCATGTTTACAAACAGGTCTGGTTCCCAGCAGTGGAGAGGACTCTCCAGATATTTCAAGGTTCAGCTAAGGAAAAGGAGGGTTAAAAACCCCTACCCAATTTCTTTCCTTCTTACTGATTTAATTAACAGAAGGACTCCTAGAGTTGATGGGCAGCCTATGTATGGCATGGATGCTCAAGTAGAGGAGGTTAGAGTTTTTGAGGGAACAGAGGAGCTTCCAGGGGACCCAGACATGATGAGATACGTTGACAAATATGGACAGTTGCAGACAAAAATGCTG
>AEC15759
ATGGCCCCAACAAAAAGAAAAGGAGAAAGGAAGGACCCCGTGCAAGTTCCAAAACTTCTTATAAGAGGAGGAGTAGAAGTTCTAGAAGTTAAAACTGGGGTTGACTCAATTACAGAGGTAGAATGCTTTTTAACTCCAGAAATGGGTGACCCAGATGAGCATTTTAGGGGTTTTAGTAAGTCAATATCTATATCAGATACATTTGAAAGTGACTCCCCAAATAGGGACATGCTTCCTTGTTACAGTGTGGCCAGAATTCCACTACCCAATCTAAATGAGGATCTAACCTGTGGAAATATACTCATGTGGGAGGCTGTGACCTTAAAAACTGAGGTTATAGGCGTGACAAGTTTGATGAATGTGCACTCTAATGGGCAAGCAACTCATGACAATGGTGCAGGGAAGCCAGTGCAGGGCACCAGCTTTCATTTTTTTTCTGTTGGGGGGGAGGCTTTAGAATTACAGGGGGTGCTTTTTAATTACAGAACAAAGTACCCAGATGGAACAATTTTTCCAAAGAATGCCACAGTGCAATCTCAAGTCATGAACACAGAGCACAAGGCGTACCTAGATAAGAACAAAGCATATCCTGTTGAATGTTGGGTTCCTGATCCCACCAGAAATGAAAACACAAGATATTTTGGGACACTAACAGGAGGAGAAAATGTTCCTCCAGTTCTTCATATAACAAACACTGCCACAACAGTGTTGCTTGATGAATTTGGTGTTGGGCCACTTTGCAAAGGTGACAACTTATACTTGTCAGCTGTTGATGTCTGTGGCATGTTTACAAACAGGTCTGGTTCCCAGCAGTGGAGAGGACTCTCCAGATATTTCAAGGTTCAGCTAAGGAAAAGGAGGGTTAAAAACCCCTACCCAATTTCTTTCCTTCTTACTGATTTAATTAACAGAAGGACTCCTAGAGTTGATGGGCAGCCTATGTATGGCATGGATGCTCAAGTAGAGGAGGTTAGAGTTTTTGAGGGAACAGAGGAGCTTCCAGGGGACCCAGACATGATGAGATACGTTGACAAATATGGACAGTTGCAGACAAAAATGCTG
>BAH36834
ATGGCCCCAACAAAAAGAAAAGGAGAAAGGAAGGACCCCGTGCAAGTTCCAAAACTTCTTATAAGAGGAGGAGTAGAAGTTCTAGAAGTTAAAACTGGGGTTGACTCAATTACAGAGGTAGAATGCTTTTTAACTCCAGAAATGGGTGACCCAGATGAGCATCTTAGGGGTTTTAGTAAGTCAATTTCTATATCAGATACATTTGAAAGTGACTCCCCAAATAAGGACATGCTTCCTTGTTACAGTGTGGCCAGAATTCCACTACCCAATCTAAATGAGGATCTAACCTGTGGAAATATACTGATGTGGGAGGCTGTGACCTTAAAAACTGAGGTTTTAGGGGTGACAACTTTGATGAATGTGCATTCTAATGGTCAAGCAACTCATGACAATGGTGCAGGAAAGCCAGTGCAGGGCACCAGCTTTCATTTTTTTTCTGTTGGGGGGGAGGCTTTAGAATTACAGGGGGTGGTTTTTAATTACAGAACAAAGTACCCAGATGGAACAATTTTTCCAAAGAATGCAACAGTGCAATCTCAAGTAATGAACACAGAGCACAAGGCGTACCTAGATAAGAACAAAGCATATCCTGTTGAATGTTGGGTTCCTGATCCCACCAGAAATGAAAACCCAAGATATTTTGGGACACTAACAGGAGGAGAAAATGTTCCTCCAGTTCTTCATATAACAAACACTGCCACAACAGTGCTGCTTGATGAATTTGGTGTTGGGCCACTTTGCAAAGGTGACAACTTGTATTTGTCAGCTGTTGATGTTTGTGGCATGTTTACTAACAGATCTGGTTCCCAGCAGTGGAGAGGACTGTCCAGATATTTTAAGGTTCAGCTAAGAAAAAGGAGGGTTAAAAACCCCTACCCAATTTCTTTCCTTCTTACTGATTTAATTAACAGAAGGACCCCTAGAGTTGATGGGCAGCCTATGTATGGCATGGATGCTCAGATAGAGGAGGTTAGAGTTTTTGAGGGGACAGAGGAACTTCCAGGGGACCCAGACATGATGAGATATGTTGACAGATATGGACAATTGCAGACAAAGATGCTG
>BAB68821
ATGGCCCCAACAAAAAGAAAAGGAGAAAGGAAGGACCCCGTGCAAGTTCCAAAACTTCTTATAAGAGGAGGAGTAGAAGTGCTAGAAGTTAAAACTGGGGTTGACTCAATTACAGAGGTAGAATGCTTTTTAACTCCAGAAATGGGTGACCCAGATGAGCATCTTAGGGGTTTTAGTAAGTCAATTTCTATATCAGATACATTTGAAAGTGACTCCCCAAATAAGGACATGCTTCCTTGTTACAGTGTGGCCAGAATTCCACTGCCCAATCTAAATGAGGATCTGACCTGTGGAAATATACTAATGTGGGAGGCTGTTACCTTAAAAACTGAGGTTATAGGGGTGACAACTTTGATGAATGTGCACTCTAATGGTCAAGCAACTCATGACAATGGTGCAGGAAAGCCAGTGCAGGGCACCAGCTTTCATTTTTTTTCTGTTGGGGGGGAGGCTTTAGAATTACAGGGGGTGGTTTTTAATTACAGAACAAAGTACCCAGATGGAACAATTTTTCCAAAGAATGCAACAGTGCAATCTCAAGTAATGAACACAGAGCACAAGGCGTACCTAGATAAGAACAAGGCATATCCTGTTGAATGTTGGGTTCCTGATCCCACCAGAAATGAAAACACAAGATATTTTGGGACACTAACAGGAGGAGAAAATGTTCCTCCAGTTCTTCATATAACAAACACTGCCACAACAGTGCTGCTTGATGAATTTGGTGTTGGGCCACTTTGCAAAGGTGACAACTTGTATTTGTCAGCTGTTGATGTTTGTGGCATGTTTACTAACAGATCTGGTTCCCAGCAGTGGAGAGGACTGTCCAGATATTTTAAGGTTCAGCTAAGAAAAAGGAGGGTTAAAAACCCCTACCCAATTTCTTTCCTTCTTACTGATTTAATTAACAGAAGGACCCCTAGAGTTGATGGGCAGCCTATGTATGGCATGGATGCTCAGGTAGAGGAGGTTAGAGTTTTTGAGGGGACAGAGGAACTTCCAGGGGACCCAGACATGATGAGATATGTTGACAGATATGGACAGTTGCAGACAAAGATGCTG
>BAB68827
ATGGCCCCAACAAAAAGAAAAGGAGAAAGGAAGGACCCCGTGCAAGTTCCAAAACTTCTTATAAGAGGAGGAGTAGAAGTTTTAGAAGTTAAAACTGGGGTTGACTCAATTACAGAGGTAGAATGCTTTTTAACTCCAGAAATGGGTGACCCAGATGAGCATCTTAGGGGTTTTAGTAAGTCAATTTCTATATCAGATACATTTGAAAGTGACTCCCCAAATAAGGACATGCTTCCTTGTTACAGTGTGGCCAGAATTCCACTACCCAATCTAAATGAGGATCTAACCTGTGGAAATATACTAATGTGGGAGGCTGTTACCTTAAAAACTGAGGTTATAGGGGTGACAACTTTGATGAATGTGCACTCCAATGGTCAAGCAGCTCATGACAATGGTGCAGGAAAGCCAGTGCAGGGCACCAGCTTTCATTTTTTTTCTGTTGGGGGGGAGGCTTTAGAATTACAAGGAGTGGTTTTTAATTACAGAACAAAGTACCCAGATGGAACAATTTTTCCAAAGAATGCAACAGTGCAATCTCAAGTCATGAACACAGAGCACAAGGCGTACCTAGATAAGAACAAAGCATATCCTGTTGAATGTTGGGTTCCTGATCCCACCAGAAATGAAAACACAAGATATTTTGGGACACTAACAGGAGGAGAAAATGTTCCTCCAGTTCTTCATATAACAAACACTGCCACAACAGTGCTGCTTGATGAATTTGGTGTTGGGCCACTTTGCAAAGGTGACAACTTGTATTTGTCAGCTGTTGATGTTTGTGGCATGTTTACTAACAGATCTGGTTCCCAGCAGTGGAGAGGACTGTCCAGATATTTTAAGGTTCAGCTAAGAAAAAGGAGGGTTAAAAACCCCTACCCAATTTCTTTTCTTCTTACTGATTTAATTAACAGAAGGACCCCTAGAGTTGATGGGCAGCCTATGTATGGCATGGATGCTCAGGTAGAGGAGGTTAGAGTTTTTGAGGGGACAGAGGAACTTCCAGGGGACCCAGACATGATGAGATATGTTGACAGATATGGACAGTTGCAGACAAAGATGCTG
>AEC15669
ATGGCCCCAACAAAAAGAAAAGGAGAAAGGAAGGACCCCGTGCAAGTTCCAAAACTTCTTATAAGAGGAGGAGTAGAAGTTCTAGAAGTTAAAACTGGGGTTGACTCAATTACAGAGGTAGAATGCTTTTTAACTCCAGAAATGGGTGACCCAGATGAGCATTTTAGGGGTTTTAGTAAGTCAATATCTATATCAGATACATTTGAAAGTGACTCCCCAAATAGGGACATGCTTCCTTGTTACAGTGTGGCCAGAATTCCACTACCCAATCTAAATGAGGATCTAACCTGTGGAAATATACTCATGTGGGAGGCTGTGACCTTAAAAACTGAGGTTATAGGCGTGACAAGTTTGATGAATGTGCACTCTAATGGGCAAGCAACTCATGACAATGGTGCAGGGAAGCCAGTGCAGGGCACCAGCTTTCATTTTTTTTCTGTTGGGGGGGAGGCTTTAGAATTACAGGGGGTGCTTTTTAATTACAGAACAAAGTACCCAGATGGAACAATTTTTCCAAAGAATGCCACAGTGCAATCTCAAGTCATGAACACAGAGCACAAGGCGTACCTAGATAAGAACAAAGCATATCCTGTTGAATGTTGGGTTCCTGATCCCACCAGAAATGAAAACACAAGATATTTTGGGACACTAACAGGAGGAGAAAATGTTCCTCCAGTTCTTCATATAACAAACACTGCCACAACAGTGTTGCTTGATGAATTTGGTGTTGGGCCACTTTGCAAAGGTGACAACTTATACTTGTCAGCTGTTGATGTCTGTGGCATGTTTACAAACAGGTCTGGTTCCCAGCAGTGGAGAGGACTCTCCAGATATTTCAAGGTTCAGCTAAGGAAAAGGAGGGTTAAAAACCCCTACCCAATTTCTTTCCTTCTTACTGATTTAATTAACAGAAGGACTCCTAGAGTTGATGGGCAGCCTATGTATGGCATGGATGCTCAAGTAGAGGAGGTTAGAGTTTTTGAGGGAACAGAGGAGCTTCCAGGGGACCCAGACATGATGAGATACGTTGACAAATATGGACAGTTGCAGACAAAAATGCTG
>BAF40745
ATGGCCCCAACAAAAAGAAAAGGAGAAAGGAAGGACCCCGTGCAAGTTCCAAAACTTCTTATAAGAGGAGGAGTAGAAGTTCTAGAAGTTAAAACTGGGGTTGACTCAATTACAGAGGTAGAATGCTTTTTAACTCCAGAAATGGGTGACCCAGATGAGCATCTTAGGGGTTTTAGTAAGTCAATTTCTATATCAGATACATTTGAAAGTGACTCCCCAAATAAGGACATGCTTCCTTGTTACAGTGTGGCCAGAATTCCACTACCCAATCTAAATGAGGATCTAACCTGTGGAAATATACTAATGTGGGAGGCTGTGACCTTAAAAACTGAGGTTATAGGGGTGACAACTTTGATGAATGTGCACTCTAATGGTCAAGCAGCTCATGACAATGGTGCAGGAAAGCCAGTGCAGGGCACCAGCTTTCATTTTTTTTCTGTTGGGGGGGAGGCTTTAGAATTACAGGGGGTGGTTTTTAATTACAGAACAAAGTACCCAGATGGAACAATTTTTCCAAAGAATGCAACAGTGCAATCTCAAGTAATGAACACAGAGCACAAGGCGTACCTAGATAAGAACAAAGCATATCCTGTTGAATGTTGGGTTCCTGATCCCACCAGAAATGAAAACACAAGATATTTTGGGACACTAACAGGAGGAGAAAATGTTCCTCCAGTTCTTCATATAACAAACACTGCCACAACAGTGCTGCTTGATGAATTTGGTGTTGGGCCACTTTGCAAAGGTGACAACTTGTATTTGTCAGCTGTTGATGTTTGTGGCATGTTTACTAACAGATCTGGTTCCCAGCAGTGGAGAGGACTGTCCAGATATTTTAAGGTTCAGCTAAGAAAAAGGAGGGTTAAAAACCCCTACCCAATTTCTTTCCTTCTTACTGATTTAATTAACAGAAGGACCCCTAGAGTTGATGGGCAGCCTATGTATGGCATGGATGCTCAGGTAGAGGAGGTTAGAGTGTTTGAGGGGACAGAGGAACTTCCAGGGGACCCAGACATGATGAGATATGTTGACAGATATGGACAGTTGCAGACAAAGATGCTG
>BAC15665
ATGGCCCCAACAAAAAGAAAAGGAGAAAGGAAGGACCCCGTGCAAGTTCCAAAACTTCTTATAAGAGGAGGAGTAGAAGTTCTAGAAGTTAAAACTGGGGTTGACTCAATTACAGAGGTAGAATGCTTTTTAACTCCAGAAATGGGTGACCCAGATGAGCATCTTAGGGGTTTTAGTAAGTCAATTTCTATATCAGATACATTTGAAAGTGACTCCCCAAATAAGGACATGCTTCCTTGTTACAGTGTGGCCAGAATTCCACTACCCAATCTAAATGAGGATCTAACCTGTGGAAATATACTAATGTGGGAGGCTGTGACCTTAAAAACTGAGGTTCTAGGGGTGACAACTTTGATGAATGTGCACTCTAATGGTCAAGCAACTCATGACAATGGTGCAGGAAAGCCAGTGCAGGGCACCAGCTTTCATTTTTTTTCTGTTGGGGGGGAGGCTTTAGAATTACAGGGGGTGGTTTTTAATTACAGAACAAAGTACCCAGATGGAACAATTTTTCCAAAGAATGCAACAGTGCAATCTCAAGTAATGAACACAGAGCACAAGGCGTACCTAGATAAGAACAAAGCATATCCTGTTGAATGTTGGGTTCCTGATCCCACCAGAAATGAAAACACAAGATATTTTGGGACACTAACAGGAGGAGAAAATGTTCCTCCAGTTCTTCATATAACAAATACTGCCACAACAGTGCTGCTTGATGAATTTGGTGTTGGGCCACTTTGCAAAGGTGACAACTTGTATTTGTCAGCTGTTGATGTTTGTGGAATGTTTACTAACAGATCTGGTTCCCAGCAGTGGAGAGGACTGTCCAGATATTTTAAGGTTCAGCTCAGAAAAAGGAGGGTTAAAAACCCCTACCCAATTTCTTTCCTTCTTACTGATTTGATTAACAGAAGGACCCCTAGAGTTGATGGGCAGCCTATGTATGGTATGGATGCTCAGGTAGAGGAGGTTAGAGTTTTTGAGGGGACAGAGGAACTTCCAGGGGACCCAGACATGATGAGATATGTTGACAGATATGGACAGTTGCAAACAAAGATGCTG
>AAR89241
ATGGCCCCAACAAAAAGAAAAGGAGAAAGGAAGGACCCCGTGCAAGTTCCAAAACTTCTTATAAGAGGAGGAGTAGAAGTTCTAGAAGTTAAAACTGGGGTTGACTCAATTACAGAGGTAGAATGCTTTTTAACTCCAGAAATGGGTGACCCAGATGAGCATCTTAGGGGTTTTAGTAAGTCAATTTCTATATCAGATACATTTGAAAGTGACTCCCCAAATAAGGACATGCTTCCTTGTTACAGTGTGGCCAGAATTCCACTACCCAATCTAAATGAGGATCTTACCTGTGGAAATATACTAATGTGGGAGGCTGTAACCTTAAAAACTGAGGTCATAGGGGTGACAACTTTGATGAATGTGCACTCTAATGGTCAAGCAACTCATGACAATGGTGCAGCAAAGCCAGTGCAGGGCACCAGCTTTCATTTTTTTTCTGTTGGGGGGGAGGCTTTAGAATTACAGGGGGTGGTTTTTAATTACAGAACAACGTACCCAGATGGAACAATTTTTCCAAAGAATGCAACAGTGCAATCTCAAGTAATGAACACAGAGCACAAGGCGTACCTAGATAAGAACAAAGCATATCCTGTTGAATGTTGGGTTCCTGATCCCACCAGAAATGAAAACACAAGATATTTTGGGACACTAACAGGAGGAGAAAATGTTCCTCCAGTTCTTCATATAACAAACACTGCCACAACAGTGCTGCTTGATGAATTTGGTGTTGGGCCACTTTGCAAAGGTGACAACTTGTATTTGTCAGCTGTTGATGTTTGTGGCATGTTTACTAACAGATCTGGTTCCCAGCAGTGGAGAGGACTCTCCAGATATTTTAAGGTTCAGCTAAGAAAAAGGAGGGTCAAAAACCCCTACCCAATTTCTTTCCTTCTTACTGACTTAATTAACAGAAGGACCCCTAGAGTTGATGGGCAGCCTATGTATGGCATGGATGCTCAAATAGAGGAGGTTAGAGTTTTTGAGGGGACAGAGCAACTTCCAGGGGACCCAGATATGATGAGATATGTTGACAGATATGGACAGTTGCAGACAAAAATGCTG
>BAE02890
ATGGCCCCAACAAAAAGAAAAGGAGAAAGGAAGGACCCCGTGCAAGTTCCAAAACTTCTTATAAGAGGAGGAGTAGAAGTTCTAGAAGTTAAAACTGGGGTTGACTCAATTACAGAGGTAGAATGCTTTTTAACTCCAGAAATGGGTGACCCAGATGAGCATCTTAGGGGTTTTAGTAAGTCAATTTCTATATCAGATACATTTGAAAGTGACTCCCCAAATAAGGACATGCTTCCTTGTTACAGTGTGGCCAGAATTCCACTACCCAATCTAAATGAGGATCTTACCTGTGGAAATATACTAATGTGGGAGGCTGTAACCTTAAAAACTGAGGTCATAGGGGTGACAACTTTGATGAATGTGCACTCTAATGGTCAAGCAACTCATGACAATGGTGCAGCAAAGCCAGTGCAGGGCACCAGCTTTCATTTTTTTTCTGTTGGGGGGGAGGCTTTAGAATTACAGGGGGTGGTTTTTAATTACAGAACAACGTACCCAGATGGAACAATTTTTCCAAAGAATGCAACAGTGCAATCTCAAGTAATGAACACAGAGCACAAGGCGTACCTAGATAAGAACAAAGCATATCCTGTTGAATGTTGGGTTCCTGATCCCACCAGAAATGAAAACACAAGATATTTTGGGACACTAACAGGAGGAGAAAATGTCCCTCCAGTTCTTCATATAACAAACACTGCCACAACAGTGCTGCTTGATGAATTTGGTGTTGGGCCACTTTGCAAAGGTGACAACTTGTATTTGTCAGCTGTTGATGTTTGTGGCATGTTTACTAACAGATCTGGTTCCCAGCAGTGGAGAGGACTCTCCAGATATTTTAAGGTTCAGCTAAGAAAAAGGAGGGTTAAAAACCCCTACCCAATTTCTTTCCTTCTTACTGATTTAATTAACAGAAGGACCCCTAGAGTTGATGGGCAGCCTATGTATGGCATGGATGCTCAAATAGAGGAGGTTAGAGTTTTTGAGGGGACAGAGCAACTTCCAGGGGACCCAGATATGATGAGATATGTTGACAGATATGGACAGTTGCAGACAAAAATGCTG
>AEC15363
ATGGCCCCAACAAAAAGAAAAGGAGAAAGGAAGGACCCCGTGCAAGTTCCAAAACTTCTTATAAGAGGAGGAGTAGAAGTTCTAGAAGTTAAAACTGGGGTTGACTCAATTACAGAGGTAGAATGCTTTTTAACTCCAGAAATGGGTGACCCAGATGAGCATCTTAGGGGTTTTAGTAAGTCAATATCTATATCAGATACATTTGAAAGTGACTCCCCAAATAAGGACATGCTTCCTTGTTACAGTGTGGCCAGAATTCCACTACCCAATCTAAATGAGGATCTAACCTGTGGAAATATACTCATGTGGGAGGCTGTGACCTTAAAAACTGAGGTTATAGGGGTGACAAGTTTGATGAATGTGCACTCTAATGGGCAAGCAACTCATGACAATGGTGCAGGGAAGCCAGTGCAGGGCACCAGCTTTCATTTTTTTTCTGTTGGGGGGGAGGCTTTAGAATTACAGGGGGTGCTTTTTAATTACAGAACAAAGTACCCAGATGGAACAATTTTTCCAAAGAATGCCACAGTGCAATCTCAAGTCATGAACACAGAGCACAAGGCGTACCTAGATAAGAACAAAGCATATCCTGTTGAATGTTGGGTTCCTGATCCCACCAGAAATGAAAACACAAGATATTTTGGGACACTAACAGGAGGAGAAAATGTTCCTCCAGTTCTTCATATAACAAACACTGCCACAACAGTGTTGCTTGATGAATTTGGTGTTGGGCCACTTTGCAAAGGTGACAACTTATACTTGTCAGCTGTTGATGTCTGTGGCATGTTTACTAACAGGTTAGGTTCCCAGCAGTGGAGAGGACTCTCCAGATATTTTAAGGTTCAGCTAAGGAAAAGGAGGGTTAAAAACCCCTACCCAATTTCTTTCCTTCTTACTGATCTAATTAACAGAAGGACTCCTAGAGTTGATGGGCAGCCTATGTATGGCATGGATGCTCAAGTAGAGGAGGTTAGAGTTTTTGAGGGAACAGAGGAGCTTCCAGGGGACCCAGACATGATGAGATATGTTGACAAATATGGACAGTTGCAGACAAAAATGCTG
>AAR89247
ATGGCCCCAACAAAAAGAAAAGGAGAAAGGAAGGACCCCGTGCAAGTTCCAAAACTTCTTATAAGAGGAGGAGTAGAAGTTCTAGAAGTTAAAACTGGGGTTGACTCAATTACAGAGGTAGAATGCTTTTTAACTCCAGAAATGGGTGACCCAGATGAGCATCTTAGGGGTTTTAGTAAGTCAATTTCTATATCAGATACATTTGAAAGTGACTCCCCAAATAAGGACATGCTTCCTTGTTACAGTGTGGCCAGAATTCCACTACCCAATCTAAATGAGGATCTTACCTGTGGAAATATACTAATGTGGGAGGCTGTAACCTTAAAAACTGAGGTCATAGGGGTGACAACTTTGATGAATGTGCACTCTAATGGTCAAGCAACTCATGACAATGGTGCAGCAAAGCCAGTGCAGGGCACCAGCTTTCATTTTTTTTCTGTTGGGGGGGAGGCTTTAGAATTACAGGGGGTGGTTTTTAATTACAGAACAACGTACCCAGATGGAACAATTTTTCCAAAGAATGCAACAGTGCAATCTCAAGTAATGAACACAGAGCACAAGGCGTACCTAGATAAGAACAAAGCATATCCTGTTGAATGTTGGGTTCCTGATCCCACCAGAAATGAAAACACAAGATATTTTGGGACACTAACAGGAGGAGAAAATGTTCCTCCAGTTCTTCATATAACAAACACTGCCACAACAGTGCTGCTTGATGAATTTGGTGTTGGGCCACTTTGCAAAGGTGACAACTTGTATTTGTCAGCTGTTGATGTTTGTGGCATGTTTACTAACAGATCTGGTTCCCAGCAGTGGAGAGGACTCTCCAGATATTTTAAGGTTCAGCTAAGAAAAAGGAGGGTTAAAAACCCCTACCCAATTTCTTTCCTTCTTACTGACTTAATTAACAGAAGGACCCCTAGAGTTGATGGGCAGCCTATGTATGGCATGGATGCTCAAATAGAGGAGGTTAGAGTTTTTGAGGGGACAGAGCAACTTCCAGGGGACCCAGATATGATGAGATATGTTGACAGATATGGACAGTTGCAGACAAAAATGCTG
>BAE02896
ATGGCCCCAACAAAAAGAAAAGGAGAAAGGAAGGACCCCGTGCAAGTTCCAAAACTTCTTATAAGAGGAGGAGTAGAAGTTCTAGAAGTTAAAACTGGGGTTGACTCAATTACAGAGGTAGAATGCTTTTTAACTCCAGAAATGGGTGACCCAGATGAGCATCTTAGGGGTTTTAGTAAGTCAATTTCTATATCAGATACATTTGAAAGTGACTCCCCAAATAAGGACATGCTTCCTTGTTACAGTGTGGCCAGAATTCCACTACCCAATCTAAATGAGGATCTTACCTGTGGAAATATACTAATGTGGGAGGCTGTAACCTTAAAAACTGAGGTCATAGGGGTGACAACTTTGATGAATGTGCACTCTAATGGTCAAGCAACTCATGACAATGGTGCAGCAAAGCCAGTGCAGGGCACCAGCTTTCATTTTTTTTCTGTTGGGGGGGAGGCTTTAGAATTACAGGGGGTGGTTTTTAATTACAGAACAACGTACCCAGATGGAACAATTTTTCCAAAGAATGCAACAGTGCAATCTCAAGTAATGAACACAGAGCACAAGGCGTACCTAGATAAGAACAAAGCATATCCTGTTGAATGTTGGGTTCCTGATCCCACCAGAAATGAAAACACAAGATATTTTGGGACACTAACAGGAGGAGAAAATGTCCCTCCAGTTCTTCATATAACAAACACTGCCACAACAGTGCTGCTTGATGAATTTGGTGTTGGGCCACTTTGCAAAGGTGACAACTTGTATTTGTCAGCTGTTGATGTTTGTGGCATGTTTACTAACAGATCTGGTTCCCAGCAGTGGAGAGGACTCTCCAGATATTTTAAGGTTCAGCTAAGAAAAAGGAGGGTTAAAAACCCCTACCCAATTTCTTTCCTTCTTACTGATTTAATTAACAGAAGGACCCCTAGAGTTGATGGGCAGCCTATGTATGGCATGGATGCTCAAATAGAGGAGGTTAGAGTTTTTGAGGGGACAGAGCAACTTCCAGGGGACCCAGATATGATGAGATATGTTGACAGATATGGACAGTTGCAGACAAAAATGCTG
>AEC15369
ATGGCCCCAACAAAAAGAAAAGGAGAAAGGAAGGACCCCGTGCAAGTTCCAAAACTTCTTATAAGAGGAGGAGTAGAAGTTCTAGAAGTTAAAACTGGGGTTGACTCAATTACAGAGGTAGAATGCTTTTTAACTCCAGAAATGGGTGACCCAGATGAGCATCTTAGGGGTTTTAGTAAGTCAATATCTATATCAGATACATTTGAAAGTGACTCCCCAAATAAGGACATGCTTCCTTGTTACAGTGTGGCCAGAATTCCACTACCCAATCTAAATGAGGATCTAACCTGTGGAAATATACTCATGTGGGAGGCTGTGACCTTAAAAACTGAGGTTATAGGGGTGACAAGTTTGATGAATGTGCACTCTAATGGGCAAGCAACTCATGACAATGGTGCAGGGAAGCCAGTGCAGGGCACCAGCTTTCATTTTTTTTCTGTTGGGGGGGAGGCTTTAGAATTACAGGGGGTGCTTTTTAATTACAGAACAAAGTACCCAGATGGAACAATTTTTCCAAAGAATGCCACAGTGCAATCTCAAGTCATGAACACAGAGCACAAGGCGTACCTAGATAAGAACAAAGCATATCCTGTTGAATGTTGGGTTCCTGATCCCACCAGAAATGAAAACACAAGATATTTTGGGACACTAACAGGAGGAGAAAATGTTCCTCCAGTTCTTCATATAACAAACACTGCCACAACAGTGTTGCTTGATGAATTTGGTGTTGGGCCACTTTGCAAAGGTGACAACTTATACTTGTCAGCTGTTGATGTCTGTGGCATGTTTACTAACAGGTTAGGTTCCCAGCAGTGGAGAGGACTCTCCAGATATTTTAAGGTTCAGCTAAGGAAAAGGAGGGTTAAAAACCCCTACCCAATTTCTTTCCTTCTTACTGATCTAATTAACAGAAGGACTCCTAGAGTTGATGGGCAGCCTATGTATGGCATGGATGCTCAAGTAGAGGAGGTTAGAGTTTTTGAGGGAACAGAGGAGCTTCCAGGGGACCCAGACATGATGAGATATGTTGACAAATATGGACAGTTGCAGACAAAAATGCTG
>BAB93020
ATGGCCCCAACAAAAAGAAAAGGAGAAAGGAAGGACCCCGTGCAAGTTCCAAAACTTCTTATAAGAGGAGGAGTAGAAGTTCTAGAAGTTAAAACTGGGGTTGACTCAATTACAGAGGTAGAATGCTTTTTAACTCCAGAAATGGGTGACCCAGATGAGCATCTTAGGGGTTTTAGTAAGTCAATATCTATATCAGATACATTTGAAAGTGACTCCCCAAATAAGGACATGCTTCCTTGTTACAGTGTGGCCAGAATTCCACTACCCAATCTAAATGAGGATCTTACCTGTGGAAATATACTCATGTGGGAGGCTGTGACCTTAAAAACTGAGGTTATAGGGGTGACAACTTTGATGAATGTGCACTCTAATGGGCAAGCAACTCATGACAATGGTGCAGGGAAGCCAGTGCAGGGCACCAGCTTTCATTTTTTTTCTGTTGGGGGGGAGGCTTTAGAATTACAGGGGGTGGTTTTTAATTACAGAACAACGTACCCAGATGGAACAATTTTTCCAAAGAATGCCACAGTGCAATCTCAAGTCATGAACACAGAGCACAAGGCGTACCTAGATAAGAACAAAGCATATCCTGTTGAATGTTGGGTTCCTGATCCCACCAGAAATGAAAACACAAGATATTTTGGGACACTAACAGGAGGAGAAAATGTTCCTCCAGTTCTTCATATAACAAACACTGCCACAACAGTGTTGCTTGATGAATTTGGTGTTGGGCCACTTTGCAAAGGTGACAACTTATATTTGTCAGCTGTTGATGTCTGTGGCATGTTTACTAACAGGTCTGGTTCCCAGCAGTGGAGAGGACTCTCCAGATATTTTAAGGTGCAGCTAAGGAAAAGGAGGGTTAAAAACCCCTACCCAATTTCTTTCCTTCTTACTGATTTAATTAACAGAAGGACTCCTAGAGTTGATGGGCAGCCTATGTATGGCATGGATGCTCAAGTAGAGGAGGTTAGAGTTTTTGAGGGAACAGAGGAGCTTCCAGGGGACCCAGACATGATGAGATACGTTGACAGATATGGACAGTTGCAGACAAAAATGCTG
>BAF40805
ATGGCCCCAACAAAAAGAAAAGGAGAAAGGAAGGACCCCGTGCAAGTTCCAAAACTTCTTATAAGAGGAGGAGTAGAAGTTCTAGAAGTTAAAACTGGGGTTGACTCAATTACAGAGGTAGAATGTTTTTTAACTCCAGAAATGGGTGACCCAGATGAGCATCTTAGGGGTTTTAGTAGGTCAATTTCTATATCAGATACATTTGAAAGTGACTCCCCAAATAAGGACATGCTTCCTTGTTACAGTGTGGCCAGAATTCCACTACCCAATCTAAATGAGGATCTAACCTGTGGAAATATACTAATGTGGGAGGCTGTGACCTTAAAAACTGAGGTTATAGGGGTGACAACTTTGATGAATGTGCACTCTAATGGTCAAGCAGCTCATGACAATGGTGCAGGAAAGCCAGTGCAGGGCACCAGCTTTCATTTTTTTTCTGTTGGGGGGGAGGCTTTAGAATTACAGGGGGTGGTTTTTAATTACAGAACAAAGTACCCAGATGGAACAATTTTTCCAAAGAATGCAACAGTGCAATCTCAAGTAATGAACACAGAGCACAAGGCGTACCTAGATAAGAACAAAGCATATCCTGTTGAATGTTGGGTTCCTGATCCCACCAGAAATGAAAACACAAGATATTTTGGGACACTAACAGGAGGAGAAAATGTTCCTCCAGTTCTTCATATAACAAACACTGCCACAACAGTGCTGCTTGATGAATTTGGTGTTGGGCCACTTTGCAAAGGTGACAACTTGTATTTGTCAGCTGTTGATGTTTGTGGCATGTTTACTAACAGATCTGGTTCCCAGCAGTGGAGAGGACTGTCCAGATATTTTAAGGTTCAGCTAAGAAAAAGGAGGGTTAAAAACCCCTACCCAATTTCTTTCCTTCTTACTGATTTAATTAACAGAAGGACCCCTAGAGTTGATGGGCAGCCTATGTATGGCATGGATGCTCAGGTAGAGGAGGTTAGAGTGTTTGAGGGGACAGAGGAACTTCCAGGGGACCCAGACATGATGAGATATGTTGACAGATATGGACAGTTGCAGACAAAGATGCTG
>BAB93014
ATGGCCCCAACAAAAAGAAAAGGAGAAAGGAAGGACCCCGTGCAAGTTCCAAAACTTCTTATAAGAGGAGGAGTAGAAGTTCTAGAAGTTAAAACTGGGGTTGACTCAATTACAGAGGTAGAATGCTTTTTAACTCCAGAAATGGGTGACCCAGATGAGCATCTTAGGGGTTTTAGTAAGTCAATATCTATATCAGATACATTTGAAAGTGACTCCCCAAATAAGGACATGCTTCCTTGTTACAGTGTGGCCAGAATTCCACTACCCAATCTAAATGAGGATCTTACCTGTGGAAATATACTCATGTGGGAGGCTGTGACCTTAAAAACTGAGGTTATAGGGGTGACAACTTTGATGAATGTGCACTCTAATGGGCAAGCAACTCATGACAATGGTGCAGGGAAGCCAGTGCAGGGCACCAGCTTTCATTTTTTTTCTGTTGGGGGGGAGGCTTTAGAATTACAGGGGGTGGTTTTTAATTACAGAACAACGTACCCAGATGGAACAATTTTTCCAAAGAATGCCACAGTGCAATCTCAAGTCATGAACACAGAGCACAAGGCGTACCTAGATAAGAACAAAGCATATCCTGTTGAATGTTGGGTTCCTGATCCCACCAGAAATGAAAACACAAGATATTTTGGGACACTAACAGGAGGAGAAAATGTTCCTCCAGTTCTTCATATAACAAACACTGCCACAACAGTGTTGCTTGATGAATTTGGTGTTGGGCCACTTTGCAAAGGTGACAACTTATATTTGTCAGCTGTTGATGTCTGTGGCATGTTTACTAACAGGTCTGGTTCCCAGCAGTGGAGAGGACTCTCCAGATATTTTAAGGTGCAGCTAAGGAAAAGGAGGGTTAAAAACCCCTACCCAATTTCTTTCCTTCTTACTGATTTAATTAACAGAAGGACTCCTAGAGTTGATGGGCAGCCTATGTATGGCATGGATGCTCAAGTAGAGGAGGTTAGAGTTTTTGAGGGAACAGAGGAGCTTCCAGGGGACCCAGACATGATGAGATACGTTGACAGATATGGACAGTTGCAGACAAAAATGCTG
>AEC14661
ATGGCCCCAACAAAAAGAAAAGGAGAAAGGAAGGACCCCGTGCAAGTTCCAAAACTTCTTATAAGAGGAGGAGTAGAAGTTCTAGAAGTTAAAACTGGGGTTGACTCAATTACAGAGGTAGAATGCTTTTTAACTCCAGAAATGGGTGACCCAGATGAGCATTTTAGGGGTTTTAGTAAGTCAATATCTATATCAGATACATTTGAAAGTGACTCCCCAAATAAGGACATGCTTCCTTGTTACAGTGTGGCCAGAATTCCACTACCCAATCTAAATGAGGATCTAACCTGTGGAAATATACTCATGTGGGAGGCTGTGACCTTAAAAACTGAGGTTATAGGGGTGACAAGTTTGATGAATGTGCACTCTAATGGGCAAGCAACTCATGACAATGGTGCAGGGAAGCCAGTGCAGGGCACCAGCTTTCATTTTTTTTCTGTTGGGGGGGAGGCTTTAGAATTACAGGGGGTGCTTTTTAATTACAGAACAAAGTACCCAGATGGAACAATTTTTCCAAAGAATGCCACAGTGCAATCTCAAGTCATGAACACAGAGCACAAGGCGTACCTAGATAAGAACAAAGCATATCCTGTTGAATGTTGGGTTCCTGATCCCACCAGAAATGAAAACACAAGATATTTTGGGACACTAACAGGAGGAGAAAATGTTCCTCCAGTTCTTCATATAACAAACACTGCCACAACAGTGTTGCTTGATGAATTTGGTGTTGGGCCACTTTGCAAAGGTGACAACTTATACTTGTCAGCTGTTGATGTCTGTGGCATGTTTACTAACAGGTCTGGTTCCCAGCAGTGGAGAGGACTCTCCAGATATTTTAAGGTTCAGCTAAGGAAAAGAAGGGTTAAAAACCCCTACCCAATTTCTTTCCTTCTTACTGATTTAATTAACAGAAGGACTCCTAGAGTTGATGGGCAGCCTATGTATGGCATGGATGCTCAAGTAGAGGAGGTTAGAGTTTTTGAGGGAACAGAGGAGCTTCCAGGGGACCCAGACATGATGAGATACGTTGACAGATATGGACAGTTGCAGACAAAAATGCTG
>AEC14667
ATGGCCCCAACAAAAAGAAAAGGAGAAAGGAAGGACCCCGTGCAAGTTCCAAAACTTCTTATAAGAGGAGGAGTAGAAGTTCTAGAAGTTAAAACTGGGGTTGACTCAATTACAGAGGTAGAATGCTTTTTAACTCCAGAAATGGGTGACCCAGATGAGCATCTTAGGGGTTTTAGTAAGTCAATATCTATATCAGATACATTTGAAAGTGACTCCCCAAATAAGGACATGCTTCCTTGTTACAGTGTGGCCAGAATTCCACTACCCAATCTAAATGAGGATCTAACCTGTGGAAATATACTCATGTGGGAGGCTGTGACCTTAAAAACTGAGGTTATAGGGGTGACAAGTTTGATGAATGTGCACTCTAATGGGCAAGCAACTCATGACAATGGTGCAGGGAAGCCAGTGCAGGGCACCAGCTTTCATTTTTTTTCTGTTGGGGGGGAGGCTTTAGAATTACAGGGGGTGCTTTTTAATTACAGAACAAAGTACCCAGATGGAACAATTTTTCCAAAGAATGCCACAGTGCAATCTCAAGTCATGAACACAGAGCACAAGGCGTACCTAGATAAGAACAAAGCATATCCTGTTGAATGTTGGGTTCCTGATCCCACCAGAAATGAAAACACAAGATATTTTGGGACACTAACAGGAGGAGAAAATGTTCCTCCAGTTCTTCATATAACAAACACTGCCACAACAGTGTTGCTTGATGAATTTGGTGTTGGGCCACTTTGCAAAGGTGACAACTTATACTTGTCAGCTGTTGATGTCTGTGGCATGTTTACTMACAGGTCTGGTTCCCAGCAGTGGAGAGGACTCTCCAGATATTTTAAGGTTCAGCTAAGGAAAAGAAGGGTTAAAAACCCCTACCCAATTTCTTTCCTTCTTACTGATTTAATTAACAGAAGGACTCCTAGAGTTGATGGGCAGCCTATGTATGGCATGGATGCTCAAGTAGAGGAGGTTAGAGTTTTTGAGGGAACAGAGGAGCTTCCAGGGGACCCAGACATGATGAGATACGTTGACAGATATGGACAGTTGCAGACAAAAATGCTG
>BAC66430
ATGGCCCCAACAAAAAGAAAAGGAGAAAGGAAGGACCCCGTGCAAGTTCCAAAACTTCTTATAAGAGGAGGAGTAGAAGTTCTAGAAGTTAAAACTGGGGTTGATTCAATTACAGAGGTAGAATGCTTTTTAACTCCAGAAATGGGTGACCCAGATGAGCATCTTAGGGGTTTTAGTAAGTCAATTTCTATATCAGATACATTTGAAAGTGACTCCCCAAATAAGGACATGCTTCCTTGTTACAGTGTGGCCAGAATTCCACTACCCAATCTAAATGAGGATCTAACCTGTGGAAATATACTAATGTGGGAGGCTGTTACCTTAAAAACTGAGGTTATAGGGGTGACAAGTTTGATGAATGTGCACTCTAATGGGCAAGCAACTCATGACAATGGTGCAGGAAAGCCAGTGCAGGGCACCAGCTTTCATTTTTTTTCTGTTGGGGGGGAGGCTTTAGAATTACAGGGGGTGGTTTTTAATTACAGAACAAAGTACCCAGATGGAACAATTTTTCCAAAGAATGCAACAGTGCAATCTCAAGTAATGAACACAGAGCACAAGGCGTACCTAGATAAGAACAAAGCATATCCTGTTGAATGTTGGGTTCCTGATCCTACCAGAAATGAAAACACAAGATATTTTGGGACACTAACAGGAGGAGAAAATGTTCCTCCAGTTCTTCATATAACAAACACTGCCACAACAGTGCTGCTTGATGAATTTGGTGTTGGGCCACTTTGCAAGGGTGACAACTTGTATTTGTCAGCTGTTGATGTTTGTGGCATGTTTACTAACAGATCTGGTTCCCAGCAGTGGAGAGGACTGTCCAGATATTTTAAGGTTCAGCTAAGAAAAAGGAGGGTTAAAAACCCCTACCCAATTTCTTTCCTTCTTACTGATTTAATTAACAGAAGGACCCCTAGAGTTGATGGGCAGCCTATGTATGGCATGGATGCTCAGGTAGAGGAGGTTAGAGTTTTTGAAGGGACAGAGGAACTTCCAGGGGACCCAGACATGATGAGATATGTTGACAGATATGGACAGTTGCAGACAAAGATGCTG
>AEC15723
ATGGCCCCAACAAAAAGAAAAGGAGAAAGGAAGGACCCCGTGCAAGTTCCAAAACTTCTTATAAGAGGAGGAGTAGAAGTTCTAGAAGTTAAAACTGGGGTTGACTCAATTACAGAGGTAGAATGCTTTTTAACTCCAGAAATGGGTGACCCAGATGAGCATTTTAGGGGTTTTAGTAAGTCAATATCTATATCAGATACATTTGAAAGTGACTCCCCAAATAGGGACATGCTTCCTTGTTACAGTGTGGCCAGAATTCCACTACCCAATCTAAATGAGGATCTAACCTGTGGAAATATACTCATGTGGGAGGCTGTGACCTTAAAAACTGAGGTTATAGGCGTGACAAGTTTGATGAATGTGCACTCTAATGGGCAAGCAACTCATGACAATGGTGCAGGGAAGCCAGTGCAGGGCACCAGCTTTCATTTTTTTTCTGTTGGGGGGGAGGCTTTAGAATTACAGGGGGTGCTTTTTAATTACAGAACAAAGTACCCAGATGGAACAATTTTTCCAAAGAATGCCACAGTGCAATCTCAAGTCATGAACACAGAGCACAAGGCGTACCTAGATAAGAACAAAGCATATCCTGTTGAATGTTGGGTTCCTGATCCCACCAGAAATGAAAACACAAGATATTTTGGGACACTAACAGGAGGAGAAAATGTTCCTCCAGTTCTTCATATAACAAACACTGCCACAACAGTGTTGCTTGATGAATTTGGTGTTGGGCCACTTTGCAAAGGTGACAACTTATACTTGTCAGCTGTTGATGTCTGTGGCATGTTTACAAACAGGTCTGGTTCCCAGCAGTGGAGAGGACTCTCCAGATATTTCAAGGTTCAGCTAAGGAAAAGGAGGGTTAAAAACCCCTACCCAATTTCTTTCCTTCTTACTGATTTAATTAACAGAAGGACTCCTAGAGTTGATGGGCAGCCTATGTATGGCATGGATGCTCAAGTAGAGGAGGTTAGAGTTTTTGAGGGAACAGAGGAGCTTCCAGGGGACCCAGACATGATGAGATACGTTGACAAATATGGACAGTTGCAGACAAAAATGCTG
>BAE03040
ATGGCCCCAACAAAAAGAAAAGGAGAAAGGAAGGACCCCGTGCAAGTTCCAAAACTTCTTATAAGAGGAGGAGTAGAAGTTCTAGAAGTTAAAACTGGGGTTGACTCAATAACAGAGGTAGAATGCTTTTTAACTCCAGAAATGGGTGACCCAGATGAGCATCTTAGGGGTTTTAGTAAGTCAATTTCTATATCAGATACATTTGAAAGTGACTCCCCAAATAAGGACATGCTTCCTTGTTACAGTGTGGCCAGAATTCCACTACCCAATCTAAATGAGGATCTTACCTGTGGAAATATACTAATGTGGGAGGCTGTAACCTTAAAAACTGAGGTCATAGGGGTGACAACTTTGATGAATGTGCACTCTAATGGTCAAGCAACTCATGACAATGGTGCAGCAAAGCCAGTGCAGGGCACCAGCTTTCATTTTTTTTCTGTTGGGGGGGAGGCTTTAGAATTACAGGGGGTGGTTTTTAATTACAGAACAACGTACCCAGATGGAACAATTTTTCCAAAGAATGCAACAGTGCAATCTCAAGTAATGAACACAGAGCACAAGGCGTACCTAGATAAGAACAAAGCATATCCTGTTGAATGTTGGGTTCCTGATCCCACCAGAAATGAAAACACAAGATATTTTGGGACACTAACAGGAGGAGAAAATGTTCCTCCAGTTCTGCATATAACAAACACTGCCACAACAGTGCTGCTTGATGAATTTGGTGTTGGGCCACTTTGCAAAGGTGACAACTTGTATTTGTCAGCTGTTGATGTTTGTGGCATGTTTACTAACAGATCTGGTTCCCAGCAGTGGAGAGGACTCTCCAGATATTTTAAGGTTCAGCTAAGAAAAAGGAGGGTTAAAAACCCCTACCCAATTTCTTTCCTTCTTACTGATTTAATTAACAGAAGGACCCCTAGAGTTGATGGGCAGCCTATGTATGGCATGGATGCTCAAATAGAGGAGGTTAGAGTTTTTGAGGGGACAGAGCAACTTCCAGGGGACCCAGATATGATGAGATATGTTGACAGATATGGACAGTTGCAGACAAAAATGCTG
>AEC15729
ATGGCCCCAACAAAAAGAAAAGGAGAAAGGAAGGACCCCGTGCAAGTTCCAAAACTTCTTATAAGAGGAGGAGTAGAAGTTCTAGAAGTTAAAACTGGGGTTGACTCAATTACAGAGGTAGAATGCTTTTTAACTCCAGAAATGGGTGACCCAGATGAGCATTTTAGGGGTTTTAGTAAGTCAATATCTATATCAGATACATTTGAAAGTGACTCCCCAAATAGGGACATGCTTCCTTGTTACAGTGTGGCCAGAATTCCACTACCCAATCTAAATGAGGATCTAACCTGTGGAAATATACTCATGTGGGAGGCTGTGACCTTAAAAACTGAGGTTATAGGCGTGACAAGTTTGATGAATGTGCACTCTAATGGGCAAGCAACTCATGACAATGGTGCAGGGAAGCCAGTGCAGGGCACCAGCTTTCATTTTTTTTCTGTTGGGGGGGAGGCTTTAGAATTACAGGGGGTGCTTTTTAATTACAGAACAAAGTACCCAGATGGAACAATTTTTCCAAAGAATGCCACAGTGCAATCTCAAGTCATGAACACAGAGCACAAGGCGTACCTAGATAAGAACAAAGCATATCCTGTTGAATGTTGGGTTCCTGATCCCACCAGAAATGAAAACACAAGATATTTTGGGACACTAACAGGAGGAGAAAATGTTCCTCCAGTTCTTCATATAACAAACACTGCCACAACAGTGTTGCTTGATGAATTTGGTGTTGGGCCACTTTGCAAAGGTGACAACTTATACTTGTCAGCTGTTGATGTCTGTGGCATGTTTACAAACAGGTCTGGTTCCCAGCAGTGGAGAGGACTCTCCAGATATTTCAAGGTTCAGCTAAGGAAAAGGAGGGTTAAAAACCCCTACCCAATTTCTTTCCTTCTTACTGATTTAATTAACAGAAGGACTCCTAGAGTTGATGGGCAGCCTATGTATGGCATGGATGCTCAAGTAGAGGAGGTTAGAGTTTTTGAGGGAACAGAGGAGCTTCCAGGGGACCCAGACATGATGAGATACGTTGACAAATATGGACAGTTGCAGACAAAAATGCTG
>AEC15687
ATGGCCCCAACAAAAAGAAAAGGAGAAAGGAAGGACCCCGTGCAAGTTCCAAAACTTCTTATAAGAGGAGGAGTAGAAGTTCTAGAAGTTAAAACTGGGGTTGACTCAATTACAGAGGTAGAATGCTTTTTAACTCCAGAAATGGGTGACCCAGATGAGCATTTTAGGGGTTTTAGTAAGTCAATATCTATATCAGATACATTTGAAAGTGACTCCCCAAATAGGGACATGCTTCCTTGTTACAGTGTGGCCAGAATTCCACTACCCAATCTAAATGAGGATCTAACCTGTGGAAATATACTCATGTGGGAGGCTGTGACCTTAAAAACTGAGGTTATAGGCGTGACAAGTTTGATGAATGTGCACTCTAATGGGCAAGCAACTCATGACAATGGTGCAGGGAAGCCAGTGCAGGGCACCAGCTTTCATTTTTTTTCTGTTGGGGGGGAGGCTTTAGAATTACAGGGGGTGCTTTTTAATTACAGAACAAAGTACCCAGATGGAACAATTTTTCCAAAGAATGCCACAGTGCAATCTCAAGTCATGAACACAGAGCACAAGGCGTACCTAGATAAGAACAAAGCATATCCTGTTGAATGTTGGGTTCCTGATCCCACCAGAAATGAAAACACAAGATATTTTGGGACACTAACAGGAGGAGAAAATGTTCCTCCAGTTCTTCATATAACAAACACTGCCACAACAGTGTTGCTTGATGAATTTGGTGTTGGGCCACTTTGCAAAGGTGACAACTTATACTTGTCAGCTGTTGATGTCTGTGGCATGTTTACAAACAGGTCTGGTTCCCAGCAGTGGAGAGGACTCTCCAGATATTTCAAGGTTCAGCTAAGGAAAAGGAGGGTTAAAAACCCCTACCCAATTTCTTTCCTTCTTACTGATTTAATTAACAGAAGGACTCCTAGAGTTGATGGGCAGCCTATGTATGGCATGGATGCTCAAGTAGAGGAGGTTAGAGTTTTTGAGGGAACAGAGGAGCTTCCAGGGGACCCAGACATGATGAGATACGTTGACAAATATGGACAGTTGCAGACAAAAATGCTG
>AEC15681
ATGGCCCCAACAAAAAGAAAAGGAGAAAGGAAGGACCCCGTGCAAGTTCCAAAACTTCTTATAAGAGGAGGAGTAGAAGTTCTAGAAGTTAAAACTGGGGTTGACTCAATTACAGAGGTAGAATGCTTTTTAACTCCAGAAATGGGTGACCCAGATGAGCATTTTAGGGGTTTTAGTAAGTCAATATCTATATCAGATACATTTGAAAGTGACTCCCCAAATAGGGACATGCTTCCTTGTTACAGTGTGGCCAGAATTCCACTACCCAATCTAAATGAGGATCTAACCTGTGGAAATATACTCATGTGGGAGGCTGTGACCTTAAAAACTGAGGTTATAGGCGTGACAAGTTTGATGAATGTGCACTCTAATGGGCAAGCAACTCATGACAATGGTGCAGGGAAGCCAGTGCAGGGCACCAGCTTTCATTTTTTTTCTGTTGGGGGGGAGGCTTTAGAATTACAGGGGGTGCTTTTTAATTACAGAACAAAGTACCCAGATGGAACAATTTTTCCAAAGAATGCCACAGTGCAATCTCAAGTCATGAACACAGAGCACAAGGCGTACCTAGATAAGAACAAAGCATATCCTGTTGAATGTTGGGTTCCTGATCCCACCAGAAATGAAAACACAAGATATTTTGGGACACTAACAGGAGGAGAAAATGTTCCTCCAGTTCTTCATATAACAAACACTGCCACAACAGTGTTGCTTGATGAATTTGGTGTTGGGCCACTTTGCAAAGGTGACAACTTATACTTGTCAGCTGTTGATGTCTGTGGCATGTTTACAAACAGGTCTGGTTCCCAGCAGTGGAGAGGACTCTCCAGATATTTCAAGGTTCAGCTAAGGAAAAGGAGGGTTAAAAACCCCTACCCAATTTCTTTCCTTCTTACTGATTTAATTAACAGAAGGACTCCTAGAGTTGATGGGCAGCCTATGTATGGCATGGATGCTCAAGTAGAGGAGGTTAGAGTTTTTGAGGGAACAGAGGAGCTTCCAGGGGACCCAGACATGATGAGATACGTTGACAAATATGGACAGTTGCAGACAAAAATGCTG
>AAK97934
ATGGCCCCAACAAAAAGAAAAGGAGAAAGGAAGGACCCCGTGCAAGTTCCAAAACTTCTTATAAGAGGAGGAGTAGAAGTTCTAGAAGTTAAAACTGGGGTTGACTCAATTACAGAGGTAGAATGTTTTTTAACTCCAGAAATGGGTGACCCAGATGAGCATCTTAGGGGTTTTAGTAAGTCAATTTCTATATCAGATACATTTGAAAGTGACTCCCCAAATAAGGACATGCTTCCTTGTTACAGTGTGGCCAGAATTCCACTACCCAATCTAAATGAGGATCTAACCTGTGGAAATATACTAATGTGGGAGGCTGTGACCTTAAAAACTGAGGTTATAGGGGTAACAACTTTGATGAATGTGCACTCTAATGGTCAAGCAACTCATGACAATGGTGCAGGAAAGCCAGTGCAGGGCACCAGCTTTCATTTTTTTTCTGTTGGGGGGGAGGCTTTAGAATTACAGGGGGTGGTTTTTAACTACAGAACAAAGTACCCAGATGGAACAATTTTTCCAAAGAATGCAACAGTGCAATCTCAAGTAATGAACACAGAGCACAAGGCGTACCTAGATAAGAACAAAGCATATCCTGTTGAATGTTGGGTTCCTGATCCCACCAGAAATGAAAACACAAGATATTTTGGGACACTAACAGGAGGAGAAAATGTTCCTCCAGTTCTTCATATAACAAACACTGCCACAACAGTGCTGCTTGATGAATTTGGTGTTGGGCCACTTTGCAAAGGTGACAACTTGTATTTGTCAGCTGTGGATGTTTGTGGCATGTTTACTAACAGATCTGGTTCCCAGCAGTGGAGAGGACTGTCCAGATATTTTAAGGTTCAGCTAAGAAAAAGGAGGGTTAAAAACCCCTACCCAATTTCTTTCCTTCTTACTGATTTAATTAACAGAAGGACCCCTAGAGTTGATGGGCAGCCTATGTATGGCATGGATGCTCAGGTAGAGGAGGTTAGAGTTTTTGAGGGTACAGAGGAACTTCCAGGGGACCCAGACATGATGAGATATGTTGACAGATATGGACAGTTGCAGACAAAGATGCTG
>BAF95594
ATGGCCCCAACAAAAAGAAAAGGAGAAAGGAAGGACCCCGTGCAAGTTCCAAAACTTCTTATAAGAGGAGGAGTAGAAGTTCTAGAAGTTAAAACTGGGGTTGACTCAATTACAGAGGTAGAATGCTTTTTAACTCCAGAAATGGGTGACCCAGATGAGCATCTTAGGGGTTTTAGTAAGTCAATTTCTATATCAGATACATTTGAAAGTGACTCCCCAAATAAGGACATGCTTCCTTGTTACAGTGTGGCCAGAATTCCACTACCCAATCTAAATGAGGATCTAACCTGTGGAAATATACTAATGTGGGAGGCTGTTACCTTAAAAACTGAGGTTATAGGGGTGACAACTTTGATGAATGTGCACTCCAATGGTCAAGCAGCTCATGACAATGGTGCAGGAAAGCCAGTGCAGGGCACCAGCTTTCATTTTTTTTCTGTTGGGGGGGAGGCTTTAGAATTACAAGGAGTGGTTTTCAATTACAGAACAAAGTACCCAGATGGAACAATTTTTCCAAAGAATGCAACAGTGCAATCTCAAGTCATGAACACAGAGCACAAGGCGTACCTAGATAAGAACAAAGCATATCCTGTTGAATGTTGGGTTCCTGATCCCACCAGAAATGAAAACACAAGATATTTTGGGACACTAACAGGAGGAGAAAATGTTCCTCCAGTTCTTCATATAACAAACACTGCCACAACAGTGCTGCTTGATGAATTTGGTGTTGGGCCACTTTGCAAAGGTGACAACTTGTATTTGTCAGCTGTTGATGTTTGTGGCATGTTTACTAACAGATCTGGTTCCCAGCAGTGGAGAGGACTGTCCAGATATTTTAAGGTTCAGCTAAGAAAAAGGAGGGTTAAAAACCCCTACCCAATTTCTTTTCTTCTTACTGATTTAATTAACAGAAGGACCCCTAGAGTTGATGGGCAGCCTATGTATGGCATGGATGCTCAGGTAGAGGAGGTTAGAGTTTTTGAGGGGACAGAGGAACTTCCAGGGGACCCAGACATGATGAGATATGTTGACAGATATGGACAGTTGCAGACAAAGATGCTG
>BAB93098
ATGGCCCCAACAAAAAGAAAAGGAGAAAGGAAGGACCCCGTGCAAGTTCCAAAACTTCTTATAAGAGGAGGAGTAGAAGTTCTAGAAGTTAAAACTGGGGTTGACTCAATTACAGAGGTAGAATGCTTTTTAACTCCAGAAATGGGTGACCCAGATGAGCATCTTAGGGGTTTTAGTAAGTCAATATCTATATCAGATACATTTGAAAGTGACTCCCCAAATAAGGACATGCTTCCTTGTTACAGTGTGGCCAGAATTCCACTACCCAATCTAAATGAGGATCTTACCTGTGGAAATATACTCATGTGGGAGGCTGTGACCTTAAAAACTGAGGTTATAGGGGTGACAACTTTGATGAATGTGCACTCTAATGGGCAAGCAACTCATGACAATGGTGCAGGGAAGCCAGTGCAGGGCACCAGCTTTCATTTTTTTTCTGTTGGGGGGGAGGCTTTAGAATTACAGGGGGTGGTTTTTAATTACAGAACAACGTACCCAGATGGAACAATTTTTCCAAAGAATGCCACAGTGCAATCTCAAGTCATGAACACAGAGCACAAGGCGTACCTAGATAAGAACAAAGCATATCCTGTTGAATGTTGGGTTCCTGATCCCACCAGAAATGAAAACACAAGATATTTTGGGACACTAACAGGAGGAGAAAATGTTCCTCCAGTTCTTCATATAACAAACACTGCCACAACAGTGTTGCTTGATGAATTTGGTGTTGGGCCACTTTGCAAAGGTGACAACTTATATTTGTCAGCTGTTGATGTCTGTGGCATGTTTACTAACAGGTCTGGTTCCCAGCAGTGGAGAGGACTCTCCAGATATTTTAAGGTTCAGCTAAGGAAAAGGAGGGTTAAAAACCCCTACCCAATTTCTTTCCTTCTTACTGATTTAATTAACAGAAGGACTCCTAGAGTTGATGGGCAGCCTATGTATGGCATGGATGCTCAAGTAGAGGAGGTTAGAGTTTTTGAGGGAACAGAGGAGCTTCCAGGGGACCCAGACATGATGAGATACGTTGACAGATATGGACAGTTGCAGACAAAAATGCTG
>BAE03082
ATGGCCCCAACAAAAAGAAAAGGAGAAAGGAAGGACCCCGTCCAAGTTCCAAAACTTCTTATAAGAGGAGGAGTAGAAGTTCTAGAAGTTAAAACTGGGGTTGACTCAATTACAGAGGTAGAATGCTTTTTAACTCCAGAAATGGGTGACCCAGATGAGCATCTTAGGGGTTTTAGTAAGTCAATTTCTATATCAGATACATTTGAAAGTGACTCCCCAAATAAGGACATGCTTCCTTGTTACAGTGTGGCCAGAATTCCACTACCCAATCTAAATGAGGATCTTACCTGTGGAAATATACTAATGTGGGAGGCTGTGACCTTAAAAACTGAGGTTATAGGGGTGACAACTTTGATGAATGTGCACTCTAATGGTCAAGCAACTCATGACAATGGTGCAGCCAAGCCAGTGCAGGGCACCAGCTTTCATTTTTTTTCTGTTGGGGGGGAGGCTTTAGAATTACAGGGGGTGGTTTTTAATTACAGAACAACGTACCCAGATGGAACAATTTTTCCAAAGAATGCAACAGTGCAATCTCAAGTAATGAACACAGAGCACAAGGCGTACCTAGATAAGAACAAAGCATATCCTGTTGAATGTTGGGTTCCTGATCCCACCAGAAATGAAAACACAAGATATTTTGGGACACTAACAGGAGGAGAAAATGTTCCTCCAGTTCTTCATATAACAAACACTGCCACAACAGTGCTGCTTGATGAATTTGGTGTTGGGCCACTTTGCAAAGGTGACAACTTGTATTTGTCAGCTGTTGATGTTTGTGGCATGTTTACTAACAGATCTGGTTCCCAGCAGTGGAGAGGACTCTCCAGATATTTTAAGGTTCAGCTAAGAAAAAGAAGGGTTAAAAACCCCTACCCAATTTCTTTCCTTCTTACTGATTTAATTAACAGAAGGACCCCTAGAGTTGATGGGCAGCCTATGTATGGCATGGATGCTCAGATAGAGGAGGTTAGAGTTTTTGAGGGGACAGAGCAACTTCCAGGGGACCCAGATATGATGAGATATGTTGACAGATATGGACAGTTGCAGACAAAGATGCTG
>BAB93092
ATGGCCCCAACAAAAAGAAAAGGAGAAAGGAAGGACCCCGTGCAAGTTCCAAAACTTCTTATAAGAGGAGGAGTAGAAGTTCTAGAAGTTAAAACTGGGGTTGACTCAATTACAGAGGTAGAATGCTTTTTAACTCCAGAAATGGGTGACCCAGATGAGCATCTTAGGGGTTTTAGTAAGTCAATATCTATATCAGATACATTTGAAAGTGACTCCCCAAATAAGGACATGCTTCCTTGTTACAGTGTGGCCAGAATTCCACTACCCAATCTAAATGAGGATCTTACCTGTGGAAATATACTCATGTGGGAGGCTGTGACCTTAAAAACTGAGGTTATAGGGGTGACAACTTTGATGAATGTGCACTCTAATGGGCAAGCAACTCATGACAATGGTGCAGGGAAGCCAGTGCAGGGCACCAGCTTTCATTTTTTTTCTGTTGGGGGGGAGGCTTTAGAATTACAGGGGGTGGTTTTTAATTACAGAACAACGTACCCAGATGGAACAATTTTTCCAAAGAATGCCACAGTGCAATCTCAAGTCATGAACACAGAGCACAAGGCGTACCTAGATAAGAACAAAGCATATCCTGTTGAATGTTGGGTTCCTGATCCCACCAGAAATGAAAACACAAGATATTTTGGGACACTAACAGGAGGAGAAAATGTTCCTCCAGTTCTTCATATAACAAACACTGCCACAACAGTGTTGCTTGATGAATTTGGTGTTGGGCCACTTTGCAAAGGTGACAACTTATATTTGTCAGCTGTTGATGTCTGTGGCATGTTTACTAACAGGTCTGGTTCCCAGCAGTGGAGAGGACTCTCCAGATATTTTAAGGTTCAGCTAAGGAAAAGGAGGGTTAAAAACCCCTACCCAATTTCTTTCCTTCTTACTGATTTAATTAACAGAAGGACTCCTAGAGTTGATGGGCAGCCTATGTATGGCATGGATGCTCAAGTAGAGGAGGTTAGAGTTTTTGAGGGAACAGAGGAGCTTCCAGGGGACCCAGACATGATGAGATACGTTGACAGATATGGACAGTTGCAGACAAAAATGCTG
>BAC81874
ATGGCCCCAACAAAAAGAAAAGGAGAAAGGAAGGACCCCGTGCAAGTTCCAAAACTTCTTATAAGAGGAGGAGTAGAAGTTCTAGAAGTTAAAACTGGGGTTGACTCAATTACAGAGGTAGAATGTTTTTTAACTCCAGAAATGGGTGACCCAGATGAGCATCTTAGGGGTTTTAGTAAGTCAATTTCTATATCAGATACATTTGAAAGTGACTCCCCAAATAAGGACATGCTTCCTTGTTACAGTGTGGCCAGAATTCCACTACCCAATCTAAATGAGGATCTAACCTGTGGAAATATACTAATGTGGGAGGCTGTGACCTTAAAAACTGAGGTTATAGGGGTAACAACTTTGATGAATGTGCACTCTAATGGTCAAGCAACTCATGACAATGGTGCAGGAAAGCCAGTGCAGGGCACCAGCTTTCATTTTTTTTCTGTTGGGGGGGAGGCTTTAGAATTACAGGGGGTGGTTTTTAACTACAGAACAAAGTACCCAGATGGAACAATTTTTCCAAAGAATGCAACAGTGCAATCTCAAGTAATGAACACAGAGCACAAGGCGTACCTAGATAAGAACAAAGCATATCCTGTTGAATGTTGGGTTCCTGATCCCACCAGAAATGAAAACACAAGATATTTTGGGACACTAACAGGAGGAGAAAATGTTCCTCCAGTTCTTCATATAACAAACACTGCCACAACAGTGCTGCTTGATGAATTTGGTGTTGGGCCACTTTGCAAAGGTGACAACTTGTATTTGTCAGCTGTGGATGTTTGTGGCATGTTTACTAACAGATCTGGTTCCCAGCAGTGGAGAGGACTGTCCAGATATTTTAAGGTTCAGCTAAGAAAAAGGAGGGTTAAAAACCCCTACCCAATTTCTTTCCTTCTTACTGATTTAATTAACAGAAGGACCCCTAGAGTTGATGGGCAGCCTATGTATGGCATGGATGCTCAGGTAGAGGAGGTTAGAGTTTTTGAGGGGACAGAGGAACTTCCAGGGGACCCAGACATGATGAGATATGTTGACAGATATGGACAGTTGCAGACAAAGATGCTG
>AEC15867
ATGGCCCCAACAAAAAGAAAAGGAGAAAGGAAGGACCCCGTGCAAGTTCCAAAACTTCTTATAAGAGGAGGAGTAGAAGTTCTAGAAGTTAAAACTGGGGTTGACTCAATTACAGAGGTAGAATGCTTTTTAACTCCAGAAATGGGTGACCCAGATGAGCATCTTAGGGGTTTTAGTAAGTCAATATCTATATCAGATACATTTGAAAGTGACTCCCCAAATAAGGACATGCTTCCTTGTTACAGTGTGGCCAGAATTCCACTACCCAATCTAAATGAGGATCTAACCTGTGGAAATATACTCATGTGGGAGGCTGTGACCTTAAAAACTGAGGTTATAGGGGTGACAAGTTTGATGAATGTGCACTCTAATGGGCAAGCAACTCATGACAATGGTGCAGGGAAGCCAGTGCAGGGCACCAGCTTTCATTTTTTTTCTGTTGGGGGGGAGGCTTTAGAATTACAGGGGGTGCTTTTTAATTACAGAACAAAGTACCCAGATGGAACAATTTTTCCAAAGAATGCCACAGTGCAATCTCAAGTCATGAACACAGAGCACAAGGCGTACCTAGATAAGAACAAAGCATATCCTGTTGAATGTTGGGTTCCTGATCCCACCAGAAATGAAAACACAAGATATTTTGGGACACTAACAGGAGGAGAAAATGTTCCTCCAGTTCTTCATATAACAAACACTGCCACAACAGTGTTGCTTGATGAATTTGGTGTTGGGCCACTTTGCAAAGGTGACAACTTATACTTGTCAGCTGTTGATGTCTGTGGCATGTTTACTAACAGGTCAGGTTCCCAGCAGTGGAGAGGACTCTCCAGATATTTTAAGGTTCAGCTAAGGAAAAGGAGGGTTAAAAACCCCTACCCAATTTCTTTCCTTCTTACTGATCTAATTAACAGAAGGACTCCTAGAGTTGATGGGCAGCCTATGTATGGCATGGATGCTCAAGTAGAGGAGGTTAGAGTTTTTGAGGGAACAGAGGAGCTTCCAGGGGACCCAGACATGATGAGATATGTTGACAAATATGGACAGTTGCAGACAAAAATGCTG
>BAB68917
ATGGCCCCAACAAAAAGAAAAGGAGAAAGGAAGGACCCCGTGCAAGTTCCAAAACTTCTTATAAGAGGAGGAGTAGAAGTTCTAGAAGTTAAAACTGGGGTTGACTCAATTACAGAGGTAGAATGCTTTTTAACTCCAGAAATGGGTGACCCAGATGAGCATCTTAGGGGTTTTAGTAAGTCAATATCTATATCAGATACATTTGAAAGTGACTCCCCAAATAAGGACATGCTTCCTTGTTACAGTGTGGCCAGAATTCCACTACCCAATCTAAATGAGGATCTAACCTGTGGAAATATACTCATGTGGGAGGCTGTGACCTTAAAAACTGAGGTTATAGGGGTGACAAGTTTGATGAATGTGCACTCTAATGGGCAAGCAACTCATGACAATGGTGCAGGGAAGCCAGTGCAGGGCACCAGCTTTCATTTTTTTTCTGTTGGGGGGGAGGCTTTAGAATTACAGGGGGTGGTTTTTAATTACAGAACAAAGTACCCAGATGGAACAATTTTTCCAAAGAATGCCACAGTGCAATCTCAAGTCATGAACACAGAGCACAAGGCGTACCTAGATAAGAACAAAGCATATCCTGTTGAATGTTGGGTTCCTGATCCCACCAGAAATGAAAACACAAGATATTTTGGGACACTAACAGGAGGAGAAAATGTTCCTCCAGTTCTTCATATAACAAACACTGCCACAACAGTGTTGCTTGATGAATTTGGTGTTGGGCCACTTTGCAAAGGTGACAACTTATACTTGTCAGCTGTTGATGTCTGTGGCATGTTTACTAACAGGTCTGGTTCCCAGCAGTGGAGAGGACTCTCCAGATATTTTAAGGTTCAGCTAAGGAAAAGGAGGGTTAAAAACCCCTACCCAATTTCTTTCCTTCTTACTGATTTAATTAACAGAAGGACTCCTAGAGTTGATGGGCAGCCTATGTATGGCATGGATGCTCAAGTAGAGGAGGTTAGAGTTTTTGAGGGAACAGAGGAGCTTCCAGGGGACCCGGACATGATGAGATACGTTGACAGATATGGACAGTTGCAGACAAAAATGCTG
>BAB68911
ATGGCCCCAACAAAAAGAAAAGGAGAAAGGAAGGACCCCGTGCAAGTTCCAAAACTTCTTATAAGAGGAGGAGTAGAAGTTCTAGAAGTTAAAACTGGGGTTGACTCAATTACAGAGGTAGAATGCTTTTTAACTCCAGAAATGGGTGACCCAGATGAGCATCTTAGGGGTTTTAGTAAGTCAATATCTATATCAGATACATTTGAAAGTGACTCCCCAAGTAAGGACATGCTTCCTTGTTACAGTGTGGCCAGAATTCCACTACCCAATCTAAATGAGGATCTAACCTGTGGAAATATACTCATGTGGGAGGCTGTGACCTTAAAAACTGAGGTTATAGGGGTGACAAGTTTGATGAATGTGCACTCTAATGGTCAAGCAGCTCATGACAATGGTGCAGGGAAGCCAGTGCAGGGCACCAGCTTTCATTTTTTTTCTGTTGGGGGGGAGGCTTTAGAATTACAGGGGGTGGTTTTTAATTACAGAACAAAGTACCCAGATGGAACAATTTTTCCAAAGAATGCCACAGTGCAATCTCAAGTCATGAACACAGAGCACAAGGCGTACCTAGATAAGAACAAAGCATATCCTGTTGAATGTTGGGTTCCTGATCCCACCAGAAATGAAAACACAAGATATTTTGGGACACTAACAGGAGGAGAAAATGTTCCTCCAGTTCTTCATATAACAAACACTGCCACAACAGTGTTGCTTGATGAATTTGGTGTTGGGCCACTTTGCAAAGGTGACAACTTATACTTGTCAGCTGTTGATGTCTGTGGCATGTTTACTAACAGGTCTGGTTCCCAGCAGTGGAGAGGACTCTCTAGATATTTTAAGGTTCAGCTAAGGAAAAGGAGGGTTAAAAACCCCTACCCAATTTCTTTCCTTCTTACTGATTTAATTAACAGAAGGACTCCTAGAGTTGATGGGCAGCCTATGTATGGCATGGATGCTCAAGTAGAGGAGGTTAGAGTTTTTGAGGGGACAGAGGAGCTTCCAGGGGACCCAGACATGATGAGATACGTTGACAGATATGGACAGTTGCAGACAAAAATGCTG
>AEC15861
ATGGCCCCAACAAAAAGAAAAGGAGAAAGGAAGGACCCCGTGCAAGTTCCAAAACTTCTTATAAGAGGAGGAGTAGAAGTTCTAGAAGTTAAAACTGGGGTTGACTCAATTACAGAGGTAGAATGCTTTTTAACTCCAGAAATGGGTGACCCAGATGAGCATCTTAGGGGTTTTAGTAAGTCAATATCTATATCAGATACATTTGAAAGTGACTCCCCAAATAAGGACATGCTTCCTTGTTACAGTGTGGCCAGAATTCCACTACCCAATCTAAATGAGGATCTAACCTGTGGAAATATACTCATGTGGGAGGCTGTGACCTTAAAAACTGAGGTTATAGGGGTGACAAGTTTGATGAATGTGCACTCTAATGGGCAAGCAACTCATGACAATGGTGCAGGGAAGCCAGTGCAGGGCACCAGCTTTCATTTTTTTTCTGTTGGGGGGGAGGCTTTAGAATTACAGGGGGTGCTTTTTAATTACAGAACAAAGTACCCAGATGGAACAATTTTTCCAAAGAATGCCACAGTGCAATCTCAAGTCATGAACACAGAGCACAAGGCGTACCTAGATAAGAACAAAGCATATCCTGTTGAATGTTGGGTTCCTGATCCCACCAGAAATGAAAACACAAGATATTTTGGGACACTAACAGGAGGAGAAAATGTTCCTCCAGTTCTTCATATAACAAACACTGCCACAACAGTGTTGCTTGATGAATTTGGTGTTGGGCCACTTTGCAAAGGTGACAACTTATACTTGTCAGCTGTTGATGTCTGTGGCATGTTTACTAACAGGTCAGGTTCCCAGCAGTGGAGAGGACTCTCCAGATATTTTAAGGTTCAGCTAAGGAAAAGGAGGGTTAAAAACCCCTACCCAATTTCTTTCCTTCTTACTGATCTAATTAACAGAAGGACTCCTAGAGTTGATGGGCAGCCTATGTATGGCATGGATGCTCAAGTAGAGGAGGTTAGAGTTTTTGAGGGAACAGAGGAGCTTCCAGGGGACCCAGACATGATGAGATATGTTGACAAATATGGACAGTTGCAGACAAAAATGCTG
>BAD21283
ATGGCCCCAACAAAAAGAAAAGGAGAAAGGAAGGACCCCGTGCAAGTTCCAAAACTTCTTATAAGAGGAGGAGTAGAAGTTCTAGAAGTTAAAACTGGGGTTGACTCAATTACAGAGGTAGAATGCTTTTTAACTCCAGAAATGGGTGACCCAGATGAGCATCTTAGGGGTTTTAGTAAGTCAATATCTATATCAGATACATTTGAAAGTGACTCCCCAAGTAAGGACATGCTTCCTTGTTACAGTGTGGCCAGAATTCCACTACCCAATCTAAATGAGGATCTAACCTGTGGAAATATACTCATGTGGGAAGCTGTGACCTTAAAAACTGAGGTTATAGGGGTGACAAGTTTGATGAATGTGCACTCTAATGGTCAAGCAGCTCATGACAATGGTGCAGGGAAGCCAGTGCAGGGCACCAGCTTTCATTTTTTTTCTGTTGGGGGGGAGGCTTTAGAATTACAGGGGGTGGTTTTTAATTACAGAACAAAGTACCCAGATGGAACAATTTTTCCAAAGAATGCCACAGTGCAATCTCAAGTCATGAACACAGAGCACAAGGCGTACCTAGATAAGAACAAAGCATATCCTGTTGAATGTTGGGTTCCTGATCCCACCAGAAATGAAAACACAAGATATTTTGGGACACTAACAGGAGGAGAAAATGTTCCTCCAGTTCTTCATATAACAAACACTGCCACAACAGTGTTGCTTGATGAATTTGGTGTTGGGCCACTTTGCAAAGGTGACAACTTATACTTGTCAGCTGTTGATGTCTGTGGCATGTTTACTAACAGGTCTGGTTCCCAGCAGTGGAGAGGACTTTCCAGATATTTTAAGGTTCAGCTAAGGAAAAGGAGGGTTAAAAACCCCTACCCAATTTCTTTCCTTCTTACTGATTTAATTAACAGAAGGACTCCTAGAGTTGATGGGCAGCCTATGTATGGCATGGATGCTCAAGTAGAGGAGGTTAGAGTTTTTGAGGGAACAGAGGAGCTTCCAGGGGACCCAGACATGATGAGATATGTTGACAGATATGGACAGTTGCAGACAAAAATGCTG
>BAD21289
ATGGCCCCAACAAAAAGAAAAGGAGAAAGGAAGGACCCCGTGCAAGTTCCAAAACTTCTTATAAGAGGAGGAGTAGAAGTTCTAGAAGTTAAAACTGGGGTTGACTCAATTACAGAGGTAGAATGCTTTTTAACTCCAGAAATGGGTGACCCAGATGAGCATCTTAGGGGTTTTAGTAAGTCAATATCTATATCAGATACATTTGAAAGTGACTCCCCAAGTAAGGACATGCTTCCTTGTTACAGTGTGGCCAGAATTCCACTACCCAATCTAAATGAGGATCTAACCTGTGGAAATATACTCATGTGGGAGGCTGTGACCTTAAAAACTGAGGTTATAGGGGTGACAAGTTTGATGAATGTGCACTCTAATGGTCAAGCAGCTCATGACAATGGTGCAGGGAAGCCAGTGCAGGGCACCAGCTTTCATTTTTTTTCTGTTGGGGGGGAGGCTTTAGAATTACAGGGGGTGGTTTTTAATTACAGAACAAAGTACCCAGATGGAACAATTTTTCCAAAGAATGCCACAGTGCAATCTCAAGTCATGAACACAGAGCACAAGGCGTACCTGGATGAGAACAAAGCATATCCTGTTGAATGTTGGGTTCCTGATCCCACCAGAAATGAAAACACGAGATATTTTGGGACACTAACAGGAGGAGAAAATGTTCCTCCAGTTCTTCATATAACAAACACTGCCACAACAGTGTTGCTTGATGAATTTGGTGTTGGGCCACTTTGCAAAGGTGACAACTTATACTTGTCAGCTGTTGATGTTTGTGGCATGTTTACTAACAGGTCTGGTTCCCAGCAGTGGAGAGGACTCTCCAGATATTTTAAGGTTCAGCTAAGGAAAAGGAGGGTTAAAAACCCCTACCCAATTTCTTTCCTTCTTACTGATTTAATTAACAGAAGGACTCCTAGAGTTGATGGGCAGCCTATGTATGGCATGGATGCTCAAGTAGAGGAGGTTAGAGTTTTTGAGGGAACAGAGGAGCTTCCAGGGGACCCAGACATGATGAGATACGTTGACAGATATGGACAGTTGCAGACAAAAATGCTG
>AEC15927
[truncated: 229,613 more chars]
