# Supplementary material for: FRESCo: finding regions of excess synonymous constraint in diverse viruses
Source: Genome Biol. 2015 Feb 17;16(1):38. doi: 10.1186/s13059-015-0603-7 (PMC4376164; doi:10.1186/s13059-015-0603-7)
Supplement: Additional file 4: — Sequence alignments (zip folder of FASTA alignments). [file 13059_2015_603_MOESM4_ESM.zip › alignments/JCV/VP3.fa.revtrans]

>BAB68892
ATGGCTTTACAATTATTTAATCCAGAAGACTACTATGATATTTTATTTCCTGGAGTGAATGCCTTTGTTAATAATATTCACTATTTAGATCCTAGACATTGGGGCCCGTCCTTGTTCTCCACAATCTCCCAGGCTTTTTGGAATCTTGTTAGAGATGATTTGCCAGCCTTAACCTCTCAGGAAATTCAGAGAAGAACCCAAAAACTATTTGTTGAAAATTTAGCAAGGTTTTTGGAAGAAACTACTTGGGCAATAGTTAATTCACCAGCTAACTTATACAATTATATTTCAGACTATTATTCTAGATTGTCTCCAGTTAGGCCCTCTATGGTAAGGCAAGTTGCCCAAAGGGAGGGAACCTATATTTCTTTTGGCCACTCATACACCCAAAGTATAGATGATGCAGACAGCATTCAAGAAGTTACCCAAAGGCTAGATTTAAAAACCCCAAATGTGCAATCTGGTGAATTTATAGAAAAAAGTATTGCACCAGGAGGTGCAAATCAAAGATCTGCTCCTCAATGGATGTTGCCTTTACTTTTAGGGTTGTACGGGACTGTAACACCTGCTCTTGAAGCATATGAAGATGGCCCCAACAAAAAGAAAAGGAGAAAGGAAGGACCCCGTGCAAGTTCCAAAACTTCTTATAAGAGGAGGAGTAGAAGTTCTAGAAGT
>BAB93037
ATGGCTTTACAGTTATTTAATCCAGAAGACTACTATGATATTTTATTTCCTGGAGTGAATGCCTTTGTTAACAATATTCACTATTTAGATCCTAGACATTGGGGCCCGTCCTTGTTCTCCACAATCTCCCAGGCTTTTTGGAATCTTGTTAGAGATGATTTGCCAGCCTTAACCTCTCAGGAAATTCAGAGAAGAACCCAAAAGCTATTTGTTGAAAATTTAGCAAGGTTTTTGGAAGAAACTACTTGGGCAATAGTTAATTCACCAGCTAACTTATATAATTATATTTCAGACTATTATTCTAGATTGTCTCCAGTTAGGCCCTCTATGGTAAGGCAAGTTGCCCAAAGGGAGGGAACCTATATTTCTTTTGGCCACTCATACACCCAAAGTATAGATGATGCAGACAGCATTCAAGAAGTTACCCAAAGGCTAGATTTAAAAACCCCAAATGTGCAATCTGGTGAATTTATAGAAAGAAGTATTGCACCAGGAGGTGCAAATCAAAGATCTGCTCCTCAATGGATGTTGCCTTTACTTTTAGGGTTGTACGGGACTGTAACACCTGCTCTTGAAGCATATGAAGATGGCCCCAACAAAAAGAAAAGGAGAAAGGAAGGACCCCGTGCAAGTTCCAAAACTTCTTATAAGAGGAGGAGTAGAAGTTCTAGAAGT
>AEC14642
ATGGCTTTACAATTATTTAATCCAGAAGACTACTATGATATTTTATTTCCTGGAGTGAATGCCTTTGTTAACAATATTCACTATTTAGATCCTAGACATTGGGGCCCGTCCTTGTTCTCCACAATCTCCCAGGCTTTTTGGAATCTTGTTAGAGATGATTTGCCAGCCTTAACCTCTCAGGAAATTCAGAGAAGAACCCAAAAACTATTTGTTGAAAGTTTAGCAAGGTTTTTGGAAGAAACTACTTGGGCAATAGTTAATTCACCAGCTAACTTATATAATTATATTTCAGACTATTATTCTAGATTGTCTCCAGTTAGGCCCTCTATGGTAAGGCAAGTTGCCCAAAGGGAGGGAACCTATATTTCTTTTGGCCACTCATACACCCAAAGTATAGATGATGCAGACAGCATTCAAGAAGTTACCCAAAGGCTAGATTTAAAAACCCCAAATGTGCAATCTGGTGAATTTATAGAAAGAAGTATTGCACCAGGAGGTGCAAATCAAAGATCTGCTCCTCAATGGATGTTGCCTTTACTTTTAGGGTTGTACGGGACTGTAACACCTGCTCTTGAAGCATATGAAGATGGCCCCAACAAAAAGAAAAGGAGAAAGGAAGGACCCCGTGCAAGTTCCAAAACTTCTTATAAGAGGAGGAGTAGAAGTTCTAGAAGT
>BAB68898
ATGGCTTTACAATTATTTAATCCAGAAGACTACTATGATATTTTATTTCCTGGAGTGAATGCCTTTGTTAATAATATTCACTATTTAGATCCTAGACATTGGGGCCCGTCCTTGTTCTCCACAATCTCCCAGGCTTTTTGGAATCTTGTTAGAGATGATTTGCCAGCCTTAACCTCTCAGGAAATTCAGAGAAGAACCCAAAAACTATTTGTTGAAAATTTAGCAAGGTTTTTGGAAGAAACTACTTGGGCAATAGTTAATTCACCAGCTAACTTATATAATTATATTTCAGACTATTATTCTAGATTGTCTCCAGTTAGGCCCTCTATGGTAAGGCAAGTTGCCCAAAGGGAGGGAACCTATATTTCTTTTGGCCACTCATACACCCAAAGTATAGATGATGCAGACAGCATTCAAGAAGTTACCCAAAGGCTAGATTTAAAAACCCCAAATGTGCAATCTGGTGAATTTATAGAAAAAAGTATTGCACCAGGAGGTGCAAATCAAAGATCTGCTCCTCAATGGATGTTGCCTTTACTTTTAGGGTTGTACGGGACTGTAACACCTGCTCTTGAAGCATATGAAGATGGCCCCAACAAAAAGAAAAGGAGAAAGGAAGGACCCCGTGCAAGTTCCAAAACTTCTTATAAGAGGAGGAGTAGAAGTTCTAGAAGT
>AEC14720
ATGGCTTTACAATTATTTAATCCAGAAGACTACTATGATATTTTATTTCCTGGAGTGAATGCCTTTGTTAACAATATTCACTATTTAGATCCTAGACATTGGGGCCCGTCCTTGTTCTCCACAATCTCCCAGGCTTTTTGGAATCTTGTTAGAGATGATTTGCCAGCCTTAACCTCTCAGGAAATTCAGAGAAGAACCCAAAAACTATTTGTTGAAAGTTTAGCAAGGTTTTTGGAAGAAACTACTTGGGCAATAGTTAATTCACCAGCTAACTTATATAATTATATTTCAGACTATTATTCTAGATTGTCTCCAGTTAGGCCCTCTATGGTAAGGCAAGTTGCCCAAAGGGAGGGAACCTATATTTCTTTTGGCCACTCATACACCCAAAGTATAGATGATGCAGACAGCATTCAAGAAGTTACCCAAAGGCTAGATTTAAAAACCCCAAATGTGCAATCTGGTGAATTTATAGAAAGAAGTATTGCACCAGGAGGTGCAAATCAAAGATCTGCTCCTCAATGGATGTTGCCTTTACTTTTAGGGTTGTACGGGACTGTAACACCTGCTCTTGAAGCATATGAAGATGGCCCCAACAAAAAGAAAAGGAGAAAGGAAGGACCCCGTGCAAGTTCCAAAACTTCTTATAAGAGGAGGAGTAGAAGTTCTAGAAGT
>AEC14648
ATGGCTTTACAATTATTTAATCCAGAAGACTACTATGATATTTTATTTCCTGGAGTGAATGCCTTTGTTAACAATATTCACTATTTAGATCCTAGACATTGGGGCCCGTCCTTGTTCTCCACAATCTCCCAGGCTTTTTGGAATCTTGTTAGAGATGATTTGCCAGCCTTAACCTCTCAGGAAATTCAGAGAAGAACCCAAAAACTATTTGTTGAAAGTTTAGCAAGGTTTTTGGAAGAAACTACTTGGGCAATAGTTAATTCACCAGCTAACTTATATAATTATATTTCAGACTATTATTCTAGATTGTCTCCAGTTAGGCCCTCTATGGTAAGGCAAGTTGCCCAAAGGGAGGGAACCTATATTTCTTTTGGCCACTCATACACCCAAAGTATAGATGATGCAGACAGCATTCAAGAAGTTACCCAAAGGCTAGATTTAAAAACCCCAAATGTGCAATCTGGTGAATTTATAGAAAGAAGTATTGCACCAGGAGGTGCAAATCAAAGATCTGCTCCTCAATGGATGTTGCCTTTACTTTTAGGGTTGTACGGGACTGTAACACCTGCTCTTGAAGCATATGAAGATGGCCCCAACAAAAAGAAAAGGAGAAAGGAAGGACCCCGTGCAAGTTCCAAAACTTCTTATAAGAGGAGGAGTAGAAGTTCTAGAAGT
>AEC14726
ATGGCTTTACAATTATTTAATCCAGAAGACTACTATGATATTTTATTTCCTGGAGTGAATGCCTTTGTTAACAATATTCACTATTTAGATCCTAGACATTGGGGCCCGTCCTTGTTCTCCACAATCTCCCAGGCTTTTTGGAATCTTGTTAGAGATGATTTGCCAGCCTTAACCTCTCAGGAAATTCAGAGAAGAACCCAAAAACTATTTGTTGAAAGTTTAGCAAGGTTTTTGGAAGAAACTACTTGGGCAATAGTTAATTCACCAGCTAACTTATATAATTATATTTCAGACTATTATTCTAGATTGTCTCCAGTTAGGCCCTCTATGGTAAGGCAAGTTGCCCAAAGGGAGGGAACCTATATTTCTTTTGGCCACTCATACACCCAAAGTATAGATGATGCAGACAGCATTCAAGAAGTTACCCAAAGGCTAGATTTAAAAACCCCAAATGTGCAATCTGGTGAATTTATAGAAAGAAGTATTGCACCAGGAGGTGCAAATCAAAGATCTGCTCCTCAATGGATGTTGCCTTTACTTTTAGGGTTGTACGGGACTGTAACACCTGCTCTTGAAGCATATGAAGATGGCCCCAACAAAAAGAAAAGGAGAAAGGAAGGACCCCGTGCAAGTTCCAAAACTTCTTATAAGAGGAGGAGTAGAAGTTCTAGAAGT
>BAC03094
ATGGCTTTACAGTTATTTAATCCAGAAGACTACTATGATATTTTATTTCCTGGAGTGAATGCCTTTGTTAACAATATTCACTATTTAGATCCTAGACATTGGGGCCCTTCTTTGTTCTCCACAATCTCCCAGGCTTTTTGGAATCTTGTTAGAGATGATTTGCCATCTTTAACATCTCAGGAAATTCAAAGAAGAACCCAAAAACTATTTGTTGAAAGTTTAGCAAGGTTTTTGGAAGAAACTACTTGGGCAATAGTTAATTCACCAGTTAACTTATATAATTATATTTCAGACTATTATTCTAGATTGTCTCCAGTTAGGCCCTCTATGGTAAGGCAGGTTGCCCAAAGGGAGGGAACCTATATTTCCTTTGGCCACTCATACACCCAAAGTATAGATGATGCAGACAGCATTCAAGAAGTTACCCAAAGGCTAGATTTAAAAACCCCAAATGTGCAATCTGGTGAATTTATAGAGAAAAGTTTTGCACCAGGAGGTGCAAATCAAAGATCTGCTCCTCAATGGATGTTGCCTTTACTTTTAGGGTTGTACGGGACTGTAACACCTGCTCTTGAAGCATATGAAGATGGCCCCAACAAAAAGAAAAGGAGAAAGGAAGGACCCCGTGCAAGTTCCAAAACTTCTTATAAGAGGAGGAGTAGAAGTTCTAGAAGT
>BAC15634
ATGGCTTTACAGTTATTTAATCCAGAAGACTACTATGATATTTTATTTCCTGGAGTGAATGCCTTTGTTAACAATATTCACTATTTAGATCCTAGACATTGGGGCCCTTCTTTGTTCTCCACAATCTCCCAGGCTTTTTGGAATCTTGTTAGAGATGATTTGCCATCTTTAACATCTCAGGAAATTCAAAGAAGAACCCAGAAACTATTTGTTGAAACTTTAGCAAGGTTTTTGGAAGAAACTACTTGGGCAATAGTTAATTCACCAGTTAACTTATATAATTATATTTCAGACTATTATTCTAGATTGTCTCCAGTTAGGCCCTCTATGGTAAGGCAGGTTGCCCAAAGGGAGGGAACCTATATTTCCTTTGGCCACTCATACACCCAAAGTATAGATAATGCAGACAGCATTCAAGAAGTTACCCAAAGGCTAGATTTAAAAAACCCAAATGTGCAATCTGGTGAATTTATAGAGAAAAGTTTTGCACCAGGAGGTGCAAATCAAAGATCTGCTCCTCAATGGATGTTGCCTTTACTTTTAGGGTTGTACGGGACTGTAACACCTGCTCTTGAAGCATATGAAGATGGCCCCAACAAAAAGAAAAGGAGAAAGGAAGGACCCCGTGCAAGTTCCAAAACTTCTTATAAGAGGAGGAGTAGAAGTTCTAGAAGT
>AEC15338
ATGGCTTTACAATTATTTAATCCAGAAGACTACTATGATATTTTATTTCCTGGAGTGAATGCCTTTGTTAACAATATTCACTATTTAGATCCTAGACATTGGGGCCCGTCCTTGTTCTCCACAATCTCCCAGGCTTTTTGGAATCTTGTTAGAGATGATTTGCCAGCCTTAACCTCTCAGGAAATTCAGAGAAGAACCCAAAAACTATTTGTTGAAAATTTAGCAAGGTTTTTGGAAGAAACTACTTGGGCAATAGTTAATTCACCAGCTAACTTATATAATTATATTTCAGACTATTATTCTAGATTGTCTCCAGTTAGGCCCTCTATGGTAAGGCAAGTTGCCCAAAGGGAGGGAACCTATATTTCTTTTGGCCACTCATACACCCAAAGTATAGATGATGCAGACAGCATTCAAGAAGTTACCCAAAGGCTAGATTTAAAAACCCCAAATGTGCAATCTGGTGAATTTATAGAAAGAAGTATTGCACCAGGAGGTGCAAATCAAAGATCTGCTCCTCAATGGATGTTGCCTTTACTTTTAGGGTTGTACGGGACTGTAACACCTGCTCTTGCAGCATATGAAGATGGCCCCAACAAAAAGAAAAGGAGAAAGGAAGGACCCCGTGCAAGTTCCAAAACTTCTTATAAGAGGAGGAGTAGAAGTTCTAGAAGT
>BAC81845
ATGGCTTTACAGTTATTTAATCCAGAAGACTACTATGATATTTTATTTCCTGGAGTGAATGCCTTTGTTAACAATATTCACTATTTAGATCCTAGACATTGGGGCCCTTCTTTGTTCTCCACAATCTCCCAGGCTTTTTGGAATCTTGTTAGAGATGATTTGCCATCTTTAACATCTCAGGAAATTCAAAGAAGAACCCAAAAACTATTTGTTGAAACTTTAGCAAGGTTTTTGGAAGAAACTACTTGGGCAATAGTTAATTCACCAGTTAACTTATATAATTATATTTCAGACTATTATTCTAGATTGTCTCCAGTTAGGCCCTCTATGGTAAGGCAGGTTGCCCAAAGGGAGGGAACCTATATTTCCTTTGGCCACTCATACACCCAAAGTATAGATAATGCAGACAGCATTCAAGAAGTTACCCAAAGGCTAGATTTAAAAAACCCAAATGTGCAATCTGGTGAATTTATAGAGAAAAGTTTTGCACCAGGAGGTGCAAATCAAAGATCTGCTCCTCAATGGATGTTGCCTTTACTTTTAGGGTTGTACGGGACTGTAACACCTGCTCTTGAAGCATATGAAGATGGCCCCAACAAAAAGAAAAGGAGAAAGGAAGGACCCCGTGCAAGTTCCAAAACTTCTTATAAGAGGAGGAGTAGAAGTTCTAGAAGT
>AEC15332
ATGGCTTTACAATTATTTAATCCAGAAGACTACTATGATATTTTATTTCCTGGAGTGAATGCCTTTGTTAACAATATTCACTATTTAGATCCTAGACATTGGGGCCCGTCCTTGTTCTCCACAATCTCCCAGGCTTTTTGGAATCTTGTTAGAGATGATTTGCCAGCCTTAACCTCTCAGGAAATTCAGAGAAGAACCCAAAAACTATTTGTTGAAAATTTAGCAAGGTTTTTGGAAGAAACTACTTGGGCAATAGTTAATTCACCAGCTAACTTATATAATTATATTTCAGACTATTATTCTAGATTGTCTCCAGTTAGGCCCTCTATGGTAAGGCAAGTTGCCCAAAGGGAGGGAACCTATATTTCTTTTGGCCACTCATACACCCAAAGTATAGATGATGCAGACAGCATTCAAGAAGTTACCCAAAGGCTAGATTTAAAAACCCCAAATGTGCAATCTGGTGAATTTATAGAAAGAAGTATTGCACCAGGAGGTGCAAATCAAAGATCTGCTCCTCAATGGATGTTGCCTTTACTTTTAGGGTTGTACGGGACTGTAACACCTGCTCTTGCAGCATATGAAGATGGCCCCAACAAAAAGAAAAGGAGAAAGGAAGGACCCCGTGCAAGTTCCAAAACTTCTTATAAGAGGAGGAGTAGAAGTTCTAGAAGT
>BAE45425
ATGGCTTTACAGTTATTTAATCCAGAAGACTACTATGATATTTTATTTCCTGGAGTGAATGCCTTTGTTAACAATATTCACTATTTAGATCCTAGACATTGGGGCCCTTCTTTGTTCTCCACAATCTCCCAGGCTTTTTGGAATCTTGTTAGAGATGATTTGCCATCTTTAACATCTCAGGAAATTCAAAGAAGAACCCAAAAACTATTTGTTGAAAGTTTAGCAAGGTTTTTGGAAGAAACTACTTGGGCAATAGTTAATTCACCAGTTAACTTATATAATTATATTTCAGACTATTATTCTAGATTGTCTCCAGTTAGGCCCTCTATGGTAAGGCAGGTTGCCCAAAGGGAGGGAACCTATATTTCCTTTGGCCACTCATACACCCAAAGTATAGATGATGCAGACAGCATTCAAGAAGTTACCCAAAGGCTAGATTTAAAAACCCCAAATGTGCAATCTGGTGAATTTATAGAGAAAAGTATTGCACCAGGAGGTGCAAATCAAAGATCTGCTCCTCAATGGATGTTGCCTTTACTTTTAGGGTTGTACGGGACTGTAACACCTGCTCTTGAAGCATATGAAGATGGCCCCAACAAAAAGAAAAGGAGAAAGGAAGGACCCCGTGCAAGTTCCAAAACTTCTTATAAGAGGAGGAGTAGAAGTTCTAGAAGT
>BAE02985
ATGGCTTTACAGTTATTTAATCCAGAAGACTACTATGATATTTTATTTCCTGGAGTAAATGCCTTTGTTAACAATATTCACTATTTAGATCCTAGACATTGGGGCCCTTCTTTGTTCTCCACAATCTCCCAGGCTTTTTGGAATCTTGTTAGAGATGATTTGCCATCTTTAACATCTCAGGAAATTCAAAGAAGAACCCAAAAACTATTTGTTGAAAGTTTAGCAAGGTTTTTGGAAGAAACTACTTGGGCAATAGTTAATTCACCAGTTAACTTATATAATTATATTTCAGACTATTATTCTAGATTGTCTCCAGTTAGGCCCTCTATGGTAAGGCAGGTTGCCCAAAGGGAGGGAACCTATATTTCCTTTGGCCACTCATACACCCAAAGTATAGATGATGCAGACAGCATTCAAGAAGTTACCCAAAGGCTAGATTTAAAAACCCCAAATGTGCAATCTGGTGAATTTATAGAGAAAAGTATTGCACCAGGAGGTGCAAATCAAAGATCTGCTCCTCAATGGATGTTGCCTTTACTTTTAGGGTTGTACGGGACTGTAACACCTGCTCTTGAAGCATATGAAGATGGCCCCAACAAAAAGAAAAGGAGAAAGGAAGGACCCCGTGCAAGTTCCAAAACTTCTTATAAGAGGAGGAGTAGAAGTTCTAGAAGT
>BAF40780
ATGGCTTTACAATTATTTAATCCAGAAGACTACTATGATATTTTATTTCCTGGAGTGAATGCGTTTGTTAACAATATTCACTATTTAGATCCTAGACATTGGGGCCCTTCTTTGTTCTCCACAATCTCCCAGGCTTTTTGGAATCTTGTTAGAGATGATTTGCCATCTTTAACATCTCAGGAAATTCAGAGAAGAACCCAAAAACTATTTGTTGAAAGTTTAGCAAGGTTTTTGGAAGAAACTACTTGGGCAATAGTTAATTCACCAGTTAACTTATATAATTATATTTCAGACTATTATTCTAGATTGTCTCCAGTTAGGCCCTCTATGGTAAGGCAGGTTGCCCAAAGGGAGGGAACCTATATTTCCTTTGGCCACTCATACACCCAAAGTATAGATGATGCAGACAGCATTCAAGAAGTTACCCAAAGGCTAGATTTAAAAACCCCAAATGTGCAATCTGGTGAATTTATAGAGAAAAGTCTTGCACCAGGAGGTGCAAATCAAAGATCTGCTCCTCAATGGATGTTGCCTTTACTTTTAGGGTTGTACGGGACTGTAACACCTGCTCTTGAAGCATATGAAGATGGCCCCAACAAAAAGAAAAGGAGAAAGGAAGGACCCCGTGCAAGTTCCAAAACTTCTTATAAGAGGAGGAGTAGAAGTTCTAGAAGT
>BAF40786
ATGGCTTTACAATTATTTAATCCAGAAGACTACTATGATATTTTATTTCCTGGAGTGAATGCCTTTGTTAACAATATTCACTATTTAGATCCTAGACATTGGGGCCCTTCTTTGTTCTCCACAATCTCCCAGGCTTTTTGGAATCTTGTTAGAGATGATTTGCCATCTTTAACATCTCAGGAAATTCAGAGAAGAACCCAAAAACTATTTGTTGAAAGTTTAGCAAGGTTTTTGGAAGAAACTACTTGGGCAATAGTTAATTCACCAGTTAACTTATATAATTATATTTCAGACTATTATTCTAGATTGTCTCCAGTTAGGCCCTCTATGGTAAGGCAGGTTGCCCAAAGGGAGGGAACCTATATTTCCTTTGGCCACTCATACACCCAAAGTATAGATGATGCAGACAGCATTCAAGAAGTTACCCAAAGGCTAGATTTAAAAACCCCAAATGTGCAATCTGGTGAATTTATAGAGAAAAGTCTTGCACCAGGAGGTGCAAATCAAAGATCTGCTCCTCAATGGATGTTGCCTTTACTTTTAGGGTTGTACGGGACTGTAACACCTGCTCTTGAAGCATATGAAGATGGCCCCAACAAAAAGAAAAGGAGAAAGGAAGGACCCCGTGCAAGTTCCAAAACTTCTTATAAGAGGAGGAGTAGAAGTTCTAGAAGT
>BAC15658
ATGGCTTTACAGTTATTTAATCCAGAAGACTACTATGATATTTTATTTCCTGGAGTGAATGCCTTTGTTAACAATATTCACTATTTAGATCCTAGACATTGGGGCCCTTCTTTGTTCTCCACAATCTCCCAGGCTTTTTGGAATCTTGTTAGAGATGATTTGCCATCTTTAACATCTCAGGAAATTCAAAGAAGAACCCAAAAACTATTTGTTGAAAGTTTAGCAAGGTTTTTGGAAGAAACTACTTGGGCAATAGTTAATTCACCAGTTAACTTATATAATTATATTTCAGACTATTATTCTAGATTGTCTCCAGTAAGGCCCTCTATGGTAAGGCAGGTTGCCCAAAGGGAGGGAACCTATATTTCCTTTGGCCACTCATACACCCAAAGTATAGATGATGCAGACAGCATTCAAGAAGTTACCCAAAGGCTAGATTTAAAAACCCCAAATGTGCAATCTGGTGAGTTTATAGAGAAAAGTATTGCACCAGGAGGTGCAAATCAAAGATCTGCTCCTCAATGGATGTTGCCTTTACTTTTAGGGTTGTACGGGACTGTAACACCTGCTCTTGAAGCATATGAAGATGGCCCCAACAAAAAGAAAAGGAGAAAGGAAGGACCCCGTGCAAGTTCCAAAACTTCTTATAAGAGGAGGAGTAGAAGTTCTAGAAGT
>BAC03064
ATGGCTTTACAGTTATTTAATCCAGAAGACTACTATGATATTTTATTTCCTGGAGTGAATGCCTTTGTTAACAATATTCACTATTTAGATCCTAGACATTGGGGCCCTTCTTTGTTCTCCACAATCTCCCAGGCTTTTTGGAATCTTGTTAGAGATGATTTGCCATCTTTAACATCTCAGGAAATTCAAAGAAGAACCCAAAAACTATTTGTTGAAAGTTTAGCAAGGTTTTTGGAAGAAACTACTTGGGCAATAGTTAATTCACCAGTTAACTTATATAATTATATTTCAGACTATTATTCTAGATTGTCTCCAGTTAGGCCCTCTATGGTAAGGCAGGTTGCCCAAAGGGAGGGAACCTATATTTCCTTTGGCCACTCATACACCCAAAGTATAGATGATGCAGACAGCATTCAAGAAGTTACCCAAAGGCTAGATTTAAAAACCCCAAATGTGCAATCTGGTGAATTTATAGAGAAAAGTATTGCACCAGGAGGTGCAAATCAAAGATCTGCTCCTCAATGGATGTTGCCTTTACTTTTAGGGTTGTACGGGACTGTAACACCTGCTCTTGAAGCATATGAAGATGGCCCCAACAAAAAGAAAAGGAGAAAGGAAGGACCCCGTGCAAGTTCCAAAACTTCTTATAAGAGGAGGAGTAGAAGTTCTAGAAGT
>BAD06125
ATGGCTTTACAGTTATTTAATCCAGAAGACTACTATGATATTTTATTTCCTGGAGTGAATGCCTTTGTTAACAATATTCACTATTTAGATCCTAGACATTGGGGTCCTTCTTTGTTCTCCACAATCTCCCAAGCTTTTTGGAATCTTGTTAGAGATGATTTGCCATCTTTAACATCTCAGGAAATTCAAAGAAGAACCCAAAAACTATTTGTTGAAAGTTTAGCAAGGTTTTTGGAAGAAACTACTTGGGCAATAGTTAATTCACCAGTTAACTTATATAATTATATTTCAGACTATTATTCTAGATTGTCTCCAGTTAGGCCCTCTATGGTAAGGCAGGTTGCCCAAAGGGAGGGAACCTATATTTCCTTTGGCCACTCATACACCCAAAGTATAGATGATGCAGACAGCATTCAAGAAGTTACCCAAAGGCTAGATTTAAAAACCCCAAATGTGCAATCTGGTGAATTTATAGAGAAAAGTCTTGCACCAGGAGGTGCAAATCAAAGATCTGCTCCTCAATGGATGTTGCCTTTACTTTTAGGGTTGTACGGGACTGTAACACCTGCTCTTGAAGCATATGAAGATGGCCCCAACAAAAAGAAAAGGAGAAAGGAAGGACCCCGTGCAAGTTCCAAAACTTCTTATAAGAGGAGGAGTAGAAGTTCTAGAAGT
>AEC15776
ATGGCTTTACAATTATTTAATCCAGAAGACTACTATGATATTTTATTTCCTGGAGTGAATGCCTTTGTTAACAATATTCACTATTTAGATCCTAGACATTGGGGCCCGTCCTTGTTCTCCACAATCTCCCAGGCTTTTTGGAATCTTGTTAGAGATGATTTGCCAGCCTTAACCTCTCAGGAAATTCAGAGAAGAACCCAAAAACTATTTGTTGAAAGTTTAGCAAGGTTTTTGGAAGAAACTACTTGGGCAATAGTTAATTCACCAGCTAACTTATATAATTATATTTCAGACTATTATTCTAGATTGTCTCCAGTTAGGCCCTCTATGGTAAGGCAAGTTGCCCAAAGGGAGGGAACCTATATTTCTTTTGGCCACTCATACACCCAAAGTATAGATGATGCAGACAGCATTCAAGAAGTTACCCAAAGGCTAGATTTAAAAACCCCAAATGTGCAATCTGGTGAATTTATAGAAAGAAGTATTGCACCAGGAGGTGCAAATCAAAGATCTGCTCCTCAATGGATGTTGCCTTTACTTTTAGGGTTGTACGGGACTGTAACACCTGCTCTTGAAGCATATGAAGATGGCCCCAACAAAAAGAAAAGGAGAAAGGAAGGACCCCGTGCAAGTTCCAAAACTTCTTATAAGAGGAGGAGTAGAAGTTCTAGAAGT
>BAC66387
ATGGCTTTACAGTTATTTAATCCAGAAGACTACTATGATATTTTATTTCCTGGAGTGAATGCCTTTGTTAACAATATTCACTATTTAGATCCTAGACATTGGGGCCCTTCTTTGTTCTCCACAATCTCCCAGGCTTTTTGGAATCTTGTTAGAGATGATTTGCCATCTTTAACATCTCAGGAAATTCAAAGAAGAACCCAAAAACTATTTGTTGAAACTTTAGCAAGGTTTTTGGAAGAAACTACTTGGGCAATAGTTAATTCACCAGTTAACTTATATAATTATATTTCAGACTATTATTCTAGATTGTCTCCAGTTAGGCCCTCTATGGTAAGGCAGGTTGCCCAAAGGGAGGGAACCTATATTTCCTTTGGCCACTCATACACCCAAAGTATAGATAATGCAGACAGCATTCAAGAAGTTACCCAAAGGCTAGATTTAAAAAACCCAAATGTGCAATCTGGTGAATTTATAGAAAAAAGTTTTGCACCAGGAGGTGCAAATCAAAGATCTGCTCCTCAATGGATGTTGCCTTTACTTTTAGGGTTGTACGGGACTGTAACACCTGCTCTTGAAGCATATGAAGATGGCCCCAACAAAAAGAAAAGGAGAAAGGAAGGACCCCGTGCAAGTTCCAAAACTTCTTATAAGAGGAGGAGTAGAAGTTCTAGAAGT
>AEC15770
ATGGCTTTACAATTATTTAATCCAGAAGACTACTATGATATTTTATTTCCTGGAGTGAATGCCTTTGTTAACAATATTCACTATTTAGATCCTAGACATTGGGGCCCGTCCTTGTTCTCCACAATCTCCCAGGCTTTTTGGAATCTTGTTAGAGATGATTTGCCAGCCTTAACCTCTCAGGAAATTCAGAGAAGAACCCAAAAACTATTTGTTGAAAGTTTAGCAAGGTTTTTGGAAGAAACTACTTGGGCAATAGTTAATTCACCAGCTAACTTATATAATTATATTTCAGACTATTATTCTAGATTGTCTCCAGTTAGGCCCTCTATGGTAAGGCAAGTTGCCCAAAGGGAGGGAACCTATATTTCTTTTGGCCACTCATACACCCAAAGTATAGATGATGCAGACAGCATTCAAGAAGTTACCCAAAGGCTAGATTTAAAAACCCCAAATGTGCAATCTGGTGAATTTATAGAAAGAAGTATTGCACCAGGAGGTGCAAATCAAAGATCTGCTCCTCAATGGATGTTGCCTTTACTTTTAGGGTTGTACGGGACTGTAACACCTGCTCTTGAAGCATATGAAGATGGCCCCAACAAAAAGAAAAGGAGAAAGGAAGGACCCCGTGCAAGTTCCAAAACTTCTTATAAGAGGAGGAGTAGAAGTTCTAGAAGT
>BAF40768
ATGGCTTTACAATTATTTAATCCAGAAGACTACTATGATATTTTATTTCCTGGAGTGAATGCCTTTGTTAACAATATTCACTATTTAGATCCTAGACATTGGGGCCCTTCTTTGTTCTCCACAATCTCCCAGGCTTTTTGGAATCTTGTTAGAGATGATTTGCCATCTTTAACATCTCAGGAAATTCAGAGAAGAACCCAAAAACTATTTGTTGAAAGTTTAGCAAGGTTTTTGGAAGAAACTACTTGGGCAATAGTTAATTCACCAGTTAACTTATATAATTATATTTCAGACTATTATTCTAGATTGTCTCCAGTTAGGCCCTCTATGGTAAGGCAGGTTGCCCAAAGGGAGGGAACCTATATTTCCTTTGGCCACTCATATACCCAAAGTATAGATGATGCAGACAGCATTCAAGAAGTTACCCAAAGGCTAGATTTAAAAACCCCAAATGTGCAATCTGGTGAATTTATAGAGAAAAGTCTTGCACCAGGAGGTGCAAATCAAAGATCTGCTCCTCAATGGATGTTGCCTTTACTTTTAGGGTTGTACGGGACTGTAACACCTGCTCTTGAAGCATATGAAGATGGCCCCAACAAAAAGAAAAGGAGAAAGGAAGGACCCCGTGCAAGTTCCAAAACTTCTTATAAGAGGAGGAGTAGAAGTGCTAGAAGT
>AEC15674
ATGGCTTTACAATTATTTAATCCAGAAGACTACTATGATATTTTATTTCCTGGAGTGAATGCCTTTGTTAACAATATTCACTATTTAGATCCTAGACATTGGGGCCCGTCCTTGTTCTCCACAATCTCCCAGGCTTTTTGGAATCTTGTTAGAGATGATTTGCCAGCCTTAACCTCTCAGGAAATTCAGAGAAGAACCCAAAAACTATTTGTTGAAAGTTTAGCAAGGTTTTTGGAAGAAACTACTTGGGCAATAGTTAATTCACCAGCTAACTTATATAATTATATTTCAGACTATTATTCTAGATTGTCTCCAGTTAGGCCCTCTATGGTAAGGCAAGTTGCCCAAAGGGAGGGAACCTATATTTCTTTTGGCCACTCATACACCCAAAGTATAGATGATGCAGACAGCATTCAAGAAGTTACCCAAAGGCTAGATTTAAAAACCCCAAATGTGCAATCTGGTGAATTTATAGAAAGAAGTATTGCACCAGGAGGTGCAAATCAAAGATCTGCTCCTCAATGGATGTTGCCTTTACTTTTAGGGTTGTACGGGACTGTAACACCTGCTCTTGAAGCATATGAAGATGGCCCCAACAAAAAGAAAAGGAGAAAGGAAGGACCCCGTGCAAGTTCCAAAACTTCTTATAAGAGGAGGAGTAGAAGTTCTAGAAGT
>BAB68808
ATGGCTTTACAATTATTTAATCCAGAAGACTACTATGATATTTTATTTCCTGGAGTGAATGCCTTTGTTAACAATATTCACTATTTAGATCCTAGACATTGGGGCCCTTCTTTGTTCTCCACAATCTCCCAGGCTTTTTGGAATCTTGTTAGAGATGATTTGCCATCTTTAACATCTCAGGAAATTCAGAGAAGAACCCAAAAACTATTTGTTGAAAGTTTAGCAAGGTTTTTGGAAGAAACTACTTGGGCAATAGTTAATTCACCAGTTAACTTATATAATTATATTTCAGACTATTATTCTAGATTGTCTCCAGTTAGGCCCTCTATGGTAAGGCAGGTTGCCCAAAGGGAGGGAACCTATATTTCCTTTGGCCACTCATACACCCAAAGTATAGATGATGCAGACAGCATTCAAGAAGTTACCCAAAGGCTAGATTTAAAAACCCCAAATGTGCAATCTGGTGAATTTATAGAGAAAAGTCTTGCACCAGGAGGTGCAAATCAAAGATCTGCTCCTCAATGGATGTTGCCTTTACTTTTAGGGTTGTACGGGACTGTAACACCTGCTCTTGAAGCATATGAAGATGGCCCCAACAAAAAGAAAAGGAGAAAGGAAGGACCCCGTGCAAGTTCCAAAACTTCTTATAAGAGGAGGAGTAGAAGTTCTAGAAGT
>AAK97945
ATGGCTTTACAGTTATTTAATCCAGAAGACTACTATGATATTTTATTTCCTGGAGTGAATGCTTTTGTTAACAATATTCACTATTTAGATCCTAGACATTGGGGCCCTTCTTTGTTCTCCACAATCTCCCAGGCTTTTTGGAATCTTGTTAGAGATGATTTGCCATCTTTAACATCTCAGGAAATTCAAAGAAGAACCCAAAAACTATTTGTTGAAAGTTTAGCAAGGTTTTTGGAAGAAACTACTTGGGCAATAGTTAATTCACCAGTTAACTTATATAATTATATTTCAGACTATTATTCTAGATTGTCTCCAGTAAGGCCCTCTATGGTAAGGCAGGTTGCCCAAAGGGAGGGAACCTATATTTCCTTTGGCCACTCATACACCCAAAGTATAGATGATGCAGACAGCATTCAAGAAGTTACCCAAAGGCTAGATTTAAAAACCCCAAATGTGCAATCTGGTGAGTTTATAGAGAAAAGTATTGCACCAGGAGGTGCAAATCAAAGATCTGCTCCTCAATGGATGTTGCCTTTACTTTTAGGGTTGTACGGGACTGTAACACCTGCTCTTGAAGCATATGAAGATGGCCCCAACAAAAAGAAAAGGAGAAAGGAAGGACCCCGTGCAAGTTCCAAAACTTCTTATAAGAGGAGGAGTAGAAGTTCTAGAAGT
>BAB68802
ATGGCTTTACAGTTATTTAATCCAGAAGACTACTATGATATTTTATTTCCTGGAGTGAATGCCTTTGTTAACAATATTCACTATTTAGATCCTAGACATTGGGGCCCTTCTTTGTTCTCCACAATCTCCCAAGCTTTTTGGAATCTTGTTAGAGATGATTTGCCATCTTTAACATCTCAGGAAATTCAAAGAAGAACCCAAAAACTATTTGTTGAAAGTTTAGCAAGGTTTTTGGAAGAAACTACTTGGGCAATAGTTAATTCACCAGTTAACTTATATAATTATATTTCAGACTATTATTCTAGATTGTCTCCAGTTAGGCCCTCTATGGTAAGGCAGGTTGCCCAAAGGGAGGGAACCTATATTTCCTTTGGCCACTCATACACCCAAAGTATAGATGATGCAGACAGCATTCAAGAAGTTACCCAAAGGCTAGATTTAAAAACCCCAAATGTGCAATCTGGTGAATTTATAGAGAAAAGTCTTGCACCAGGAGGTGCAAATCAAAGATCTGCTCCTCAATGGATGTTGCCTTTACTTTTAGGGTTGTACGGGACTGTAACACCTGCTCTTGAAGCATATGAAGATGGCCCCAACAAAAAGAAAAGGAGAAAGGAAGGACCCCGTGCAAGTTCCAAAACTTCTTATAAGAGGAGGAGTAGAAGTTCTAGAAGT
>BAF40762
ATGGCTTTACAATTATTTAATCCAGAAGACTACTATGATATTTTATTTCCTGGAGTGAATGCCTTTGTTAACAATATTCACTATTTAGATCCTAGACATTGGGGCCCTTCTTTGTTCTCCACAATCTCCCAGGCTTTTTGGAATCTTGTTAGAGATGATTTGCCATCTTTAACATCTCAGGAAATTCAGAGAAGAACCCAAAAACTATTTGTTGAAAGTTTAGCAAGGTTTTTGGAAGAAACTACTTGGGCAATAGTTAATTCACCAGTTAACTTATATAATTATATTTCAGACTATTATTCTAGATTGTCTCCAGTTAGGCCCTCTATGGTAAGGCAGGTTGCCCAAAGGGAGGGAACCTATATTTCCTTTGGCCACTCATATACCCAAAGTATAGATGATGCAGACAGCATTCAAGAAGTTACCCAAAGGCTAGATTTAAAAACCCCAAATGTGCAATCTGGTGAATTTATAGAGAAAAGTCTTGCACCAGGAGGTGCAAATCAAAGATCTGCTCCTCAATGGATGTTGCCTTTACTTTTAGGGTTGTACGGGACTGTAACACCTGCTCTTGAAGCATATGAAGATGGCCCCAACAAAAAGAAAAGGAGAAAGGAAGGACCCCGTGCAAGTTCCAAAACTTCTTATAAGAGGAGGAGTAGAAGTGCTAGAAGT
>BAD27117
ATGGCTTTACAATTATTTAATCCAGAAGACTACTATGATATTTTATTTCCTGGAGTGAATGCCTTTGTTAACAATATTCACTATTTAGATCCTAGACATTGGGGCCCGTCCTTGTTCTCCACAATCTCCCAGGCTTTTTGGAATCTTGTTAGAGATGATTTGCCAGCCTTAACCTCTCAGGAAATTCAGAGAAGAACCCAAAAACTATTTGTTGAAAATTTAGCAAGGTTTTTGGAAGAAACTACTTGGGCAATAGTTAATTCACCAGCTAACTTATATAATTATATTTCAGACTATTATTCTAGATTGTCTCCAGTTAGGCCCTCTATGGTAAGGCAAGTTGCCCAAAGGGAGGGAACCTATATTTCTTTTGGCCACTCATACACCCAAAGTATAGATGATGCAGACAGCATTCAAGAAGTTACCCAAAGGCTAGATTTAAAAACCCCAAATGTGCAATCTGGTGAATTTATAGAAAGAAGTATTGCACCAGGAGGTGCAAATCAAAGATCTGCTCCTCAATGGATGTTGCCTTTACTTTTAGGGTTGTACGGGACTGTAACACCTGCTCTTGAAGCATATGAAGATGGCCCCAACAAAAAGAAAAGGAGAAAGGAAGGACCCCGTGCAAGTTCCAAAACTTCTTATAAGAGGAGGAGTAGAAGTTCTAGAAGT
>BAB93049
ATGGCTTTACAATTATTTAATCCAGAAGACTACTATGATATTTTATTTCCTGGAGTGAATGCCTTTGTTAACAATATTCACTATTTAGATCCTAGACATTGGGGCCCGTCCTTGTTCTCCACAATCTCCCAGGCTTTTTGGAATCTTGTTAGAGATGATTTGCCAGCCTTAACCTCTCAGGAAATTCAGAGAAGAACCCAAAAACTATTTGTTGAAAATTTAGCAAGGTTTTTGGAAGAAACTACTTGGGCAATAGTTAATTCACCAGCTAACTTATATAATTATATTTCAGACTATTATTCTAGATTGTCTCCAGTTAGGCCCTCTATGGTAAGGCAAGTTGCCCAAAGGGAGGGAACCTATATTTCTTTTGGCCACTCATACACCCAAAGTATAGATGATGCAGACAGCATTCAAGAAGTTACCCAAAGGCTAGATTTAAAAACCCCAAATGTGCAATCTGGTGAATTTATAGAAAGAAGTATTGCACCAGGAGGTGCAAATCAAAGATCTGCTCCTCAATGGATGTTGCCTTTACTTTTAGGGTTGTACGGGACTGTAACACCTGCTCTTGAAGCATATGAAGATGGCCCCAACAAAAAGAAAAGGAGAAAGGAAGGACCCCGTGCAAGTTCCAAAACTTCTTATAAGAGGAGGAGTAGAAGTTCTAGAAGT
>BAC02974
ATGGCTTTACAGTTATTTAATCCAGAAGACTACTATGATATTTTATTTCCTGGAGTGAATGCCTTTGTTAACAATATTCACTATTTAGATCCTAGACATTGGGGCCCTTCTTTGTTCTCCACAATCTCCCAGGCTTTTTGGAATCTTGTTAGAGATGATTTGCCATCTTTAACATCTCAGGAAATTCAAAGAAGAACCCAAAAACTATTTGTTGAAAGTTTAGCAAGGTTTTTGGAAGAAACTACTTGGGCAATAGTTAATTCACCAGTTAACTTATATAATTATATTTCAGACTATTATTCTAGATTGTCTCCAGTTAGGCCCTCTATGGTAAGGCAGGTTGCCCAAAGGGAGGGAACCTATATTTCCTTTGGCCACTCATACACCCAAAGTATAGATGATGCAGACAGCATTCAAGAAGTTACCCAAAGGCTAGATTTAAAAACCCCAAATGTGCAATCTGGTGAATTTATAGAGAAAAGTATTGCACCAGGAGGTGCAAATCAAAGATCTGCTCCTCAATGGATGTTGCCTTTACTTTTAGGGTTGTACGGGACTGTAACACCTGCTCTTGAAGCATATGAAGATGGCCCCAACAAAAAGAAAAGGAGAAAGGAAGGACCCCGTGCAAGTTCCAAAACTTCTTATAAGAGGAGGAGTAGAAGTTCTAGAAGT
>AEC15380
ATGGCTTTACAATTATTTAATCCAGAAGACTACTATGATATTTTATTTCCTGGAGTGAATGCCTTTGTTAACAATATTCACTATTTAGATCCTAGACATTGGGGCCCGTCCTTGTTCTCCACAATCTCCCAGGCTTTTTGGAATCTTGTTAGAGATGATTTGCCAGCCTTAACCTCTCAGGAAATTCAGAGAAGAACCCAAAAACTATTTGTTGAAAATTTAGCAAGGTTTTTGGAAGAAACTACTTGGGCAATAGTTAATTCACCAGCTAACTTATATAATTATATTTCAGACTATTATTCTAGATTGTCTCCAGTTAGGCCCTCTATGGTAAGGCAAGTTGCCCAAAGGGAGGGAACCTATATTTCTTTTGGCCACTCATACACCCAAAGTATAGATGATGCAGACAGCATTCAAGAAGTTACCCAAAGGCTAGATTTAAAAACCCCAAATGTGCAATCTGGTGAATTTATAGAAAGAAGTATTGCACCAGGAGGTGCAAATCAAAGATCTGCTCCTCAATGGATGTTGCCTTTACTTTTAGGGTTGTACGGGACTGTAACACCTGCTCTTGCAGCATATGAAGATGGCCCCAACAAAAAGAAAAGGAGAAAGGAAGGACCCCGTGCAAGTTCCAAAACTTCTTATAAGAGGAGGAGTAGAAGTTCTAGAAGT
>AEC15386
ATGGCTTTACAATTATTTAATCCAGAAGACTACTATGATATTTTATTTCCTGGAGTGAATGCCTTTGTTAACAATATTCACTATTTAGATCCTAGACATTGGGGCCCGTCCTTGTTCTCCACAATCTCCCAGGCTTTTTGGAATCTTGTTAGAGATGATTTGCCAGCCTTAACCTCTCAGGAAATTCAGAGAAGAACCCAAAAACTATTTGTTGAAAATTTAGCAAGGTTTTTGGAAGAAACTACTTGGGCAATAGTTAATTCACCAGCTAACTTATATAATTATATTTCAGACTATTATTCTAGATTGTCTCCAGTTAGGCCCTCTATGGTAAGGCAAGTTGCCCAAAGGGAGGGAACCTATATTTCTTTTGGCCACTCATACACCCAAAGTATAGATGATGCAGACAGCATTCAAGAAGTTACCCAAAGGCTAGATTTAAAAACCCCAAATGTGCAATCTGGTGAATTTATAGAAAGAAGTATTGCACCAGGAGGTGCAAATCAAAGATCTGCTCCTCAATGGATGTTGCCTTTACTTTTAGGGTTGTACGGGACTGTAACACCTGCTCTTGCAGCATATGAAGATGGCCCCAACAAAAAGAAAAGGAGAAAGGAAGGACCCCGTGCAAGTTCCAAAACTTCTTATAAGAGGAGGAGTAGAAGTTCTAGAAGT
>AAR89264
ATGGCTTTACAGTTATTTAATCCAGAAGACTACTATGATATTTTATTTCCTGGAGTAAATGCCTTTGTTAACAATATTCACTATTTAGATCCTAGACATTGGGGCCCTTCTTTGTTCTCCACAATCTCCCAGGCTTTTTGGAATCTTGTTAGAGATGATTTGCCATCTTTAACATCTCAGGAAATTCAAAGAAGAACCCAAAAACTATTTGTTGAAAGTTTAGCAAGGTTTTTGGAAGAAACTACTTGGGCAATAGTTAATTCACCAGTTAACTTATATAATTATATTTCAGACTATTATTCTAGATTGTCTCCAGTTAGGCCCTCTATGGTAAGGCAGGTTGCCCAAAGGGAGGGAACCTATATTTCCTTTGGCCACTCATACACCCAAAGTATAGATGATGCAGACAGCATTCAAGAAGTTACCCAAAGGCTAGATTTAAAAACCCCAAATGTGCAATCTGGTGAATTTATAGAGAAAAGTATTGCACCAGGAGGTGCAAATCAAAGATCTGCTCCTCAATGGATGTTGCCTTTACTTTTAGGGTTGTACGGGACTGTAACACCTGCTCTTGAAGCATATGAAGATGGCCCCAACAAAAAGAAAAGGAGAAAGGAAGGACCCCGTGCAAGTTCCAAAACTTCTTATAAGAGGAGGAGTAGAAGTTCTAGAAGT
>BAE03039
ATGGCTTTACAGTTATTTAATCCAGAAGACTACTATGATATTTTATTTCCTGGAGTAAATGCCTTTGTTAACAATATTCACTATTTAGATCCTAGACATTGGGGCCCTTCTTTGTTCTCCACAATCTCCCAGGCTTTTTGGAATCTTGTTAGAGATGATTTGCCATCTTTAACATCTCAGGAAATTCAAAGAAGAACCCAAAAACTATTTGTTGAAAGTTTAGCAAGGTTTTTGGAAGAAACTACTTGGGCAATAGTTAATTCACCAGTTAACTTATATAATTATATTTCAGACTATTATTCTAGATTGTCTCCAGTTAGGCCCTCTATGGTAAGGCAGGTTGCCCAAAGGGAGGGAACCTATATTTCCTTTGGCCACTCATACACCCAAAGTATAGATGATGCAGACAGCATTCAAGAAGTTACCCAAAGGCTAGATTTAAAAACCCCAAATGTGCAATCTGGTGAATTTATAGAGAAAAGTATTGCACCAGGAGGTGCAAATCAAAGATCTGCTCCTCAATGGATGTTGCCTTTACTTTTAGGGTTGTACGGGACTGTAACACCTGCTCTTGAAGCATATGAAGATGGCCCCAACAAAAAGAAAAGGAGAAAGGAAGGACCCCGTGCAAGTTCCAAAACTTCTTATAAGAGGAGGAGTAGAAGTTCTAGAAGT
>BAD98965
ATGGCTTTACAATTATTTAATCCAGAAGACTACTATGATATTTTATTTCCTGGAGTGAATGCCTTTGTTAACAATATTCACTATTTAGATCCTAGACATTGGGGCCCGTCCTTGTTCTCCACAATCTCCCAGGCTTTTTGGAATCTTGTTAGAGATGATTTGCCAGCCTTAACCTCTCAGGAAATTCAGAGAAGAACCCAAAAACTATTTGTTGAAAATTTAGCAAGGTTTTTGGAAGAAACTACTTGGGCAATAGTTAATTCACCAGCTAACTTATATAATTATATTTCAGACTATTATTCTAGATTGTCTCCAGTTAGGCCCTCTATGGTAAGGCAAGTTGCCCAAAGGGAGGGAACCTATATTTCTTTTGGCCACTCATACACCCAAAGTATAGATGATGCAGACAGCATTCAAGAAGTTACCCAAAGGCTAGATTTAAAAACCCCAAATGTGCAATCTGGTGAATTTATAGAAAGAAGTATTGCACCAGGAGGTGCAAATCAAAGATCTGCTCCTCAATGGATGTTGCCTTTACTTTTAGGGTTGTACGGGACTGTAACACCTGCTCTTGAAGCATATGAAGATGGCCCCAACAAAAAGAAAAGGAGAAAGGAAGGACCCCGTGCAAGTTCCAAAACTTCTTATAAGAGGAGGAGTAGAAGTTCTAGAAGT
>BAH36845
ATGGCTTTACAGTTATTTAATCCAGAAGACTACTATGATATTTTATTTCCTGGAGTGAATGCCTTTGTTAATAACATTCACTATTTAGATCCTAGACATTGGGGCCCTTCTTTGTTTTCCACAATCTCCCAGGCTTTTTGGAATCTTGTTAGAGATGATTTGCCATCTTTAACATCTCAGGAAATTCAAAGAAGAACCCAAAAACTATTTGTTGAAAGTTTAGCAAGGTTTTTGGAAGAAACTACTTGGGCAATAGTTAATTCACCAGTTAACTTATATAATTATATTTCAGACTATTATTCTAGATTGTCTCCAGTTAGGCCCTCTATGGTAAGGCAGGTTGCCCAAAGGGAGGGAACCTATATTTCCTTTGGCCACTCATACACCCAAAGTATAGATGATGCAGACAGCATTCAAGAAGTTACCCAAAGGCTAGATTTAAAAACCCCAAATGTGCAATCTGGTGAATTTATAGAGAAAAGTATTGCACCAGGAGGTGCAAATCAAAGATCTGCTCCTCAATGGATGTTGCCTTTACTTTTAGGGTTGTACGGGACTGTAACACCTGCTCTTGAAGCATATGAAGATGGCCCCAACAAAAAGAAAAGGAGAAAGGAAGGACCCCGTGCAAGTTCCAAAACTTCTTATAAGAGGAGGAGTAGAAGTTCTAGAAGT
>AEC15584
ATGGCTTTACAATTATTTAATCCAGAAGACTACTATGATATTTTATTTCCTGGAGTGAATGCCTTTGTTAACAATATTCACTATTTAGATCCTAGACATTGGGGCCCGTCCTTGTTCTCCACAATCTCCCAGGCTTTTTGGAATCTTGTTAGAGATGATTTGCCAGCCTTAACCTCTCAGGAAATTCAGAGAAGAACCCAAAAACTATTTGTTGAAAGTTTAGCAAGGTTTTTGGAAGAAACTACTTGGGCAATAGTTAATTCACCAGCTAACTTATATAATTATATTTCAGACTATTATTCTAGATTGTCTCCAGTTAGGCCCTCTATGGTAAGGCAAGTTGCCCAAAGGGAGGGAACCTATATTTCTTTTGGCCACTCATACACCCAAAGTATAGATGATGCAGACAGCATTCAAGAAGTTACCCAAAGGCTAGATTTAAAAACCCCAAATGTGCAATCTGGTGAATTTATAGAAAGAAGTATTGCACCAGGAGGTGCAAATCAAAGATCTGCTCCTCAATGGATGTTGCCTTTACTTTTAGGGTTGTACGGGACTGTAACACCTGCTCTTGAAGCATATGAAGATGGCCCCAACAAAAAGAAAAGGAGAAAGGAAGGACCCCGTGCAAGTTCCAAAACTTCTTATAAGAGGAGGAGTAGAAGTTCTAGAAGT
>AAM69595
ATGGCTTTACAGTTATTTAATCCAGAAGACTACTATGATATTTTATTTCCTGGAGTGAATGCCTTTGTTAACAATATTCACTATTTAGATCCTAGACATTGGGGCCCTTCTTTGTTCTCCACAATCTCCCAGGCTTTTTGGAATCTTGTTAGAGATGATTTGCCATCTTTAACATCTCAGGAAATTCAAAGAAGAACCCAAAAACTATTTGTTGAAAGTTTAGCAAGGTTTTTGGAAGAAACTACTTGGGCAATAGTTAATTCACCAGTTAACTTATATAATTATATTTCAGACTATTACTCTAGATTGTCTCCAGTTAAGCCCTCTATGGTAAGGCAGGTTGCCCAAAGGGAAGGAACCTATATTTCCTTTGGCCACTCATACACCCAAAGTATAGATGATGCAGACAGCATTCAAGAAGTTACCCAAAGGCTAGATTTAAAAACCCCAAATGTGCAATCTGGTGAATTTATAGAGAAAAGTATTGCACCAGGAGGTGCAAATCAAAGATCTGCTCCTCAATGGATGTTGCCTTTACTTTTAGGGTTGTACGGGACTGTAACACCTGCTCTTGAAGCATATGAAGATGGCCCCAACAAAAAGAAAAGGAGAAAGGAAGCACCCCGTGCAAGTTCCAAAACTTCTTATAAGAGGAGGAGTAGAAGTTCTAGAAGT
>BAE03069
ATGGCTTTACAGTTATTTAATCCAGAAGACTACTATGATATTTTATTTCCTGGAGTAAATGCCTTTGTTAACAATATTCACTATTTAGATCCTAGACATTGGGGCCCTTCTTTGTTCTCCACAATCTCCCAGGCTTTTTGGAATCTTGTTAGAGATGATTTGCCATCTTTAACATCTCAGGAAATTCAAAGAAGAACCCAAAAACTATTTGTTGAAAGTTTAGCAAGGTTTTTGGAAGAAACTACTTGGGCAATAGTTAATTCACCAGTTAACTTATATAATTATATTTCAGACTATTATTCTAGATTGTCTCCAGTTAGGCCCTCTATGGTAAGGCAGGTTGCCCAAAGGGAGGGAACCTATATTTCCTTTGGCCACTCATACACCCAAAGTATAGATGATGCAGACAGCATTCAAGAAGTTACCCAAAGGCTAGATTTAAAAACCCCAAATGTGCAATCTGGTGAATTTATAGAGAAAAGTATTGCACCAGGAGGTGCAAATCAAAGATCTGCTCCTCAATGGATGTTGCCTTTACTTTTAGGGTTGTACGGGACTGTAACACCTGCTCTTGAAGCATATGAAGATGGCCCCAACAAAAAGAAAAGGAGAAAGGAAGGACCCCGTGCAAGTTCCAAAACTTCTTATAAGAGGAGGAGTAGAAGTTCTAGAAGT
>BAE03063
ATGGCTTTACAGTTATTTAATCCAGAAGACTACTATGATATTTTATTTCCTGGAGTAAATGCCTTTGTTAACAATATTCACTATTTAGATCCTAGACATTGGGGCCCTTCTTTGTTCTCCACAATCTCCCAGGCTTTTTGGAATCTTGTTAGAGATGATTTGCCATCTTTAACATCTCAGGAAATTCAAAGAAGAACCCAAAAACTATTTGTTGAAAGTTTAGCAAGGTTTTTGGAAGAAACTACTTGGGCAATAGTTAATTCACCAGTTAACTTATATAATTATATTTCAGACTATTATTCTAGATTGTCTCCAGTTAGGCCCTCTATGGTAAGGCAGGTTGCCCAAAGGGAGGGAACCTATATTTCCTTTGGCCACTCATACACCCAAAGTATAGATGATGCAGACAGCATTCAAGAAGTTACCCAAAGGCTAGATTTAAAAACCCCAAATGTGCAATCTGGTGAATTTATAGAGAAAAGTATTGCACCAGGAGGTGCAAATCAAAGATCTGCTCCTCAATGGATGTTGCCTTTACTTTTAGGGTTGTACGGGACTGTAACACCTGCTCTTGAAGCATATGAAGATGGCCCCAACAAAAAGAAAAGGAGAAAGGAAGGACCCCGTGCAAGTTCCAAAACTTCTTATAAGAGGAGGAGTAGAAGTTCTAGAAGT
>AAM69613
ATGGCTTTACAGTTATTTAATCCAGAAGACTACTATGATATTTTATTTCCTGGAGTGAATGCCTTTGTTAACAATATTCACTATTTAGATCCTAGACATTGGGGCCCTTCTTTGTTCTCCACAATCTCCCAGGCTTTTTGGAATCTTGTTAGAGATGATTTGCCATCTTTAACATCTCAGGAAATTCAAAGAAGAACCCAAAAACTATTTGTTGAAAGTTTAGCAAGGTTTTTGGAAGAAACTACTTGGGCAATAGTTAATTCACCAGTTAACTTATATAATTATATTTCAGACTATTATTCTAGATTGTCTCCAGTTAGGCCCTCTATGGTAAGGCAGGTTGCCCAAAGGGAAGGAACCTATATTTCCTTTGGCCACTCATACACCCAAAGTATAGATGATGCAGACAGCATTCAAGAAGTTACCCAAAGGCTAGATTTAAAAACCCCAAATGTGCAATCTGGTGAATCTATAGAGAAAAGTATTGCACCAGGAGGTGCAAATCAAAGATCTGCTCCTCAATGGATGTTGCCTTTACTTTTAGGGTTGTACGGGACTGTAACACCTGCTCTTGAAGCATATGAAGATGGCCCCAACAAAAAGAAAAGGAGAAAGGAAGCACCCCGTGCAAGTTCCAAAACTTCTTATAAGAGGAGGAGTAGAAGTTCTAGAAGT
>BAD06226
ATGGCTTTACAGTTATTTAATCCAGAAGACTACTATGATATTTTATTTCCTGGAGTGAATGCCTTTGTTAACAATATTCACTATTTAGATCCTAGACATTGGGGCCCTTCTTTGTTCTCCACAATCTCCCAAGCTTTTTGGAATCTTGTTAGAGATGATTTGCCATCTTTAACATCTCAGGAAATTCAAAGAAGAACCCAAAAACTATTTGTTGAAAGTTTAGCAAGGTTTTTGGAAGAAACTACTTGGGCAATAGTTAATTCACCAGTTAACTTATATAATTATATTTCAGACTATTATTCTAGATTGTCTCCAGTTAGGCCCTCTATGGTAAGGCAGGTTGCCCAAAGGGAGGGAACCTATATTTCCTTTGGCCACTCATACACCCAAAGTATAGATGATGCAGACAGCATTCAAGAAGTTACCCAAAGGCTAGATTTAAAAACCCCAAATGTGCAATCTGGTGAATTTATAGAGAAAAGTCTTGCACCAGGAGGTGCAAATCAAAGATCTGCTCCTCAATGGATGTTGCCTTTACTTTTAGGGTTGTACGGGACTGTAACACCTGCTCTTGAAGCATATGAAGATGGCCCCAACAAAAAGAAAAGGAGAAAGGAAGGACCCCGTGCAAGTTCCAAAACTTCTTATAAGAGGAGGAGTAGAAGTTCTAGAAGT
>AAL37676
ATGGCTTTACAGTTATTTAATCCAGAAGACTACTATGATATTTTATTTCCTGGAGTGAATGCCTTTGTTAACAATATTCACTATTTAGATCCTAGACATTGGGGCCCTTCTTTGTTCTCCACAATCTCCCAGGCTTTTTGGAATCTTGTTAGAGATGATTTGCCATCTTTAACATCTCAGGAAATTCAAAGAAGAACCCAAAAACTATTTGTTGAAAGTTTAGCAAGGTTTTTGGAAGAAACTACTTGGGCAATAGTTAATTCACCAGTTAACTTATATAATTATATTTCAGACTATTATTCTAGATTGTCTCCAGTTAGGCCCTCTATGGTAAGGCAGGTTGCCCAAAGGGAGGGAACCTATATTTCCTTTGGCCACTCATACACCCAAAGTATAGATGATGCAGACAGCATTCAAGAAGTTACCCAAAGGCTAGATTTAAAAACCCCAAATGTGCAATCTGGTGAATTTATAGAGAAAAGTATTGCACCAGGAGGTGCAAATCAAAGATCTGCTCCTCAATGGATGTTGCCTTTACTTTTAGGGTTGTACGGGACTGTAACACCTGCTCTTGAAGCATATGAAGATGGCCCCAACAAAAAGAAAAGGAGAAAGGAAGGACCCCGTGCAAGTTCCAAAACTTCTTATAAGAGGAGGAGTAGAAGTTCTAGAAGT
>AAN85472
ATGGCTTTACAATTATTTAATCCAGAAGACTACTATGATATTTTATTTCCTGGAGTGAATGCCTTTGTTAACAATATTCACTATTTAGATCCTAGACATTGGGGCCCTTCTTTGTTCTCCACAATCTCCCAGGCTTTTTGGAATCTTGTTAGAGATGATTTGCCATCTTTAACATCTCAGGAAATTCAGAGAAGAACCCAAAAACTATTTGTTGAAAGTTTAGCAAGGTTTTTGGAAGAAACTACTTGGGCAATAGTTAATTCACCAGTTAACTTATATAATTATATTTCAGACTATTATTCTAGATTGTCTCCAGTTAGGCCCTCTATGGTAAGGCAGGTTGCCCAAAGGGAGGGAACCTATATTTCCTTTGGCCACTCATACACCCAAAGTATAGATGATGCAGACAGCATTCAAGAAGTTACCCAAAGGCTAGATTTAAAAACCCCAAATGTGCAATCTGGTGAATTTATAGAGAAAAGTCTTGCACCAGGAGGTGCAAATCAAAGATCTGCTCCTCAATGGATGTTGCCTTTACTTTTAGGGTTGTACGGGACTGTAACACCTGCTCTTGAAGCATATGAAGATGGCCCCAACAAAAAGAAAAGGAGAAAGGAAGGACCCCGTGCAAGTTCCAAAACTTCTTATAAGAGGAGGAGTAGAAGTTCTAGAAGT
>BAC66411
ATGGCTTTACAGTTATTTAATCCAGAAGACTACTATGATATTTTATTTCCTGGAGTGAATGCCTTTGTTAACAATATTCACTATTTAGATCCTAGACATTGGGGCCCTTCTTTGTTCTCCACAATCTCCCAGGCTTTTTGGAATCTTGTTAGAGATGATTTGCCATCTTTAACATCTCAGGAAATTCAAAGAAGAACCCAAAAACTATTTGTTGAAAATTTAGCAAGGTTTTTGGAAGAAACTACTTGGGCAATAGTTAATTCACCAGTTAACTTATATAATTATATTTCAGACTATTATTCTAGATTGTCTCCAGTTAGGCCCTCTATGGTAAGGCAGGTTGCCCAAAGGGAGGGAACCTATATTTCCTTTGGCCACTCATACACCCAAACTATAGATGATGCAGACAGCATTCAAGAAGTTACCCAAAGGCTAGATTTAAAAACCCCAAATGTGCAATCTGGTGAATTTATAGAGAAAAGTTTTGCACCAGGAGGTGCAAATCAAAGATCTGCTCCTCAATGGATGTTGCCTTTACTTTTAGGGTTGTACGGGACTGTAACACCTGCTCTTGAAGCATATGAAGATGGCCCCAACAAAAAGAAAAGGAGAAAGGAAGGACCCCGTGCAAGTTCCAAAACTTCTTATAAGAGGAGGAGTAGAAGTTCTAGAAGT
>BAE45443
ATGGCTTTACAGTTATTTAATCCAGAAGACTACTATGATATTTTATTTCCTGGAGTGAATGCCTTTGTTAACAATATTCACTATTTAGATCCTAGACATTGGGGCCCTTCTTTGTTCTCCACAATCTCCCAGGCTTTTTGGAATCTTGTTAGAGATGATTTGCCATCTTTAACATCTCAGGAAATTCAAAGAAGAACCCAAAAACTATTTGTTGAAAGTTTAGCAAGGTTTTTGGAAGAAACTACTTGGGCAATAGTTAATTCACCAGTTAACTTATATAATTATATTTCAGACTATTATTCTAGATTGTCTCCAGTTAGGCCCTCTATGGTAAGGCAGGTTGCCCAAAGGGAGGGAACCTATATTTCCTTTGGCCACTCATACACCCAAAGTATAGATGATGCAGACAGCATTCAAGAAGTTACCCAAAGGCTAGATTTAAAAACCCCAAATGTGCAATCTGGTGAATTTATAGAGAAAAGTATTGCACCAGGAGGTGCAAATCAAAGATCTGCTCCTCAATGGATGTTGCCTTTACTTTTAGGGTTGTACGGGACTGTAACACCTGCTCTTGAAGCATATGAAGATGGCCCCAACAAAAAGAAAAGGAGAAAGGAAGGACCCCGTGCAAGTTCCAAAACTTCTTATAAGAGGAGGAGTAGAAGTTCTAGAAGT
>AAM89296
ATGGCTTTACAGTTATTTAATCCAGAAGACTACTATGATATTTTATTTCCTGGAGTGAATGCCTTTGTTAACAATATTCACTATTTAGATCCTAGACATTGGGGCCCTTCTTTGTTCTCCACAATCTCCCAGGCTTTTTGGAATCTTGTTAGAGATGATTTGCCATCTTTAACATCTCAGGAAATTCAAAGAAGAACCCAAAAACTATTTGTTGAAACTTTAGCAAGGTTTTTGGAAGAAACTACTTGGGCAATAGTTAATTCACCAGTTAACTTATATAATTATATTTCAGACTATTATTCTAGATTGTCTCCAGTTAGGCCCTCTATGGTAAGGCAGGTTGCCCAAAGGGAGGGAACCTATATTTCCTTTGGCCACTCATACACCCAAAGTATAGATAATGCAGACAGCATTCAAGAAGTTACCCAAAGGCTAGATTTAAAAAACCCAAATGTGCAATCTGGTGAATTTATAGAGAAAAGTTTTGCACCAGGAGGTGCAAATCAAAGATCTGCTCCTCAATGGATGTTGCCTTTACTTTTAGGGTTGTACGGAACTGTAACACCTGCTCTTGAAGCATATGAAGATGGCCCCAACAAAAAGAAAAGGAGAAAGGAAGGACCCCGTGCAAGTTCCAAAACTTCTTATAAGAGGAGGAGTAGAAGTTCTAGAAGT
>AEC15806
ATGGCTTTACAATTATTTAATCCAGAAGACTACTATGATATTTTATTTCCTGGAGTGAATGCCTTTGTTAACAATATTCACTATTTAGATCCTAGACATTGGGGCCCGTCCTTGTTCTCCACAATCTCCCAGGCTTTTTGGAATCTTGTTAGAGATGATTTGCCAGCCTTAACCTCTCAGGAAATTCAGAGAAGAACCCAAAAACTATTTGTTGAAAGTTTAGCAAGGTTTTTGGAAGAAACTACTTGGGCAATAGTTAATTCACCAGCTAACTTATATAATTATATTTCAGACTATTATTCTAGATTGTCTCCAGTTAGGCCCTCTATGGTAAGGCAAGTTGCCCAAAGGGAGGGAACCTATATTTCTTTTGGCCACTCATACACCCAAAGTATAGATGATGCAGACAGCATTCAAGAAGTTACCCAAAGGCTAGATTTAAAAACCCCAAATGTGCAATCTGGTGAATTTATAGAAAGAAGTATTGCACCAGGAGGTGCAAATCAAAGATCTGCTCCTCAATGGATGTTGCCTTTACTTTTAGGGTTGTACGGGACTGTAACACCTGCTCTTGAAGCATATGAAGATGGCCCCAACAAAAAGAAAAGGAGAAAGGAAGGACCCCGTGCAAGTTCCAAAACTTCTTATAAGAGGAGGAGTAGAAGTTCTAGAAGT
>AAL37670
ATGGCTTTACAGTTATTTAATCCAGAAGACTACTATGATATTTTATTTCCTGGAGTGAATGCCTTTGTTAACAATATTCACTATTTAGATCCTAGACATTGGGGCCCTTCTTTGTTCTCCACAATCTCCCAGGCTTTTTGGAATCTTGTTAGAGATGATTTGCCATCTTTAACATCTCAGGAAATTCAAAGAAGAACCCAAAAACTATTTGTTGAAAGTTTAGCAAGGTTTTTGGAAGAAACTACTTGGGCAATAGTTAATTCACCAGTTAACTTATATAATTATATTTCAGACTATTATTCTAGATTGTCTCCAGTTAGGCCCTCTATGGTAAGGCAGGTTGCCCAAAGGGAGGGAACCTATATTTCCTTTGGCCACTCATACACCCAAAGTATAGATGATGCAGACAGCATTCAAGAAGTTACCCAAAGGCTAGATTTAAAAACCCCAAATGTGCAATCTGGTGAATTTATAGAGAAAAGTATTGCACCAGGAGGTGCAAATCAAAGATCTGCTCCTCAATGGATGTTGCCTTTACTTTTAGGGTTGTACGGGACTGTAACACCTGCTCTTGAAGCATATGAAGATGGCCCCAACAAAAAGAAAAGGAGAAAGGAAGGACCCCGTGCAAGTTCCAAAACTTCTTATAAGAGGAGGAGTAGAAGTTCTAGAAGT
>AEC15608
ATGGCTTTACAATTATTTAATCCAGAAGACTACTATGATATTTTATTTCCTGGAGTGAATGCCTTTGTTAACAATATTCACTATTTAGATCCTAGACATTGGGGCCCGTCCTTGTTCTCCACAATCTCCCAGGCTTTTTGGAATCTTGTTAGAGATGATTTGCCAGCCTTAACCTCTCAGGAAATTCAGAGAAGAACCCAAAAACTATTTGTTGAAAGTTTAGCAAGGTTTTTGGAAGAAACTACTTGGGCAATAGTTAATTCACCAGCTAACTTATATAATTATATTTCAGACTATTATTCTAGATTGTCTCCAGTTAGGCCCTCTATGGTAAGGCAAGTTGCCCAAAGGGAGGGAACCTATATTTCTTTTGGCCACTCATACACCCAAAGTATAGATGATGCAGACAGCATTCAAGAAGTTACCCAAAGGCTAGATTTAAAAACCCCAAATGTGCAATCTGGTGAATTTATAGAAAGAAGTATTGCACCAGGAGGTGCAAATCAAAGATCTGCTCCTCAATGGATGTTGCCTTTACTTTTAGGGTTGTACGGGACTGTAACACCTGCTCTTGAAGCATATGAAGATGGCCCCAACAAAAAGAAAAGGAGAAAGGAAGGACCCCGTGCAAGTTCCAAAACTTCTTATAAGAGGAGGAGTAGAAGTTCTAGAAGT
>BAE03153
ATGGCTTTACAGTTATTTAATCCAGAAGACTACTATGATATTTTATTTCCTGGAGTAAATGCCTTTGTTAACAATATTCACTATTTAGATCCTAGACATTGGGGCCCTTCTTTGTTCTCCACAATCTCCCAGGCTTTTTGGAATCTTGTTAGAGATGATTTGCCATCTTTAACCTCTCAGGAAATTCAAAGAAGAACCCAAAAACTATTTGTTGAAAGTTTAGCAAGGTTTTTGGAAGAAACTACTTGGGCAATAGTTAATTCACCAGTTAACTTATATAATTATATTTCAGACTATTATTCTAGATTGTCTCCAGTTAGGCCCTCTATGGTAAGGCAGGTTGCCCAAAGGGAGGGAACCTATATTTCCTTTGGCCACTCATACACCCAAAGTATAGATGATGCAGACAGCATTCAAGAAGTTACCCAAAGGCTAGATTTAAAAACCCCAAATGTGCAATCTGGTGAATTTATAGAGAAAAGTATTGCACCAGGAGGTGCAAATCAAAGATCTGCTCCTCAATGGATGTTGCCTTTACTTTTAGGGTTGTACGGGACTGTAACACCTGCTCTTGAAGCATATGAAGATGGCCCCAACAAAAAGAAAAGGAGAAAGGAAGGACCCCGTGCAAGTTCCAAAACTTCTTATAAGAGGAGGAGTAGAAGTTCTAGAAGT
>BAB11715
ATGGCTTTACAATTATTTAATCCAGAAGACTACTATGATATTTTATTTCCTGGAGTGAATGCATTTGTTAACAATATTCACTATTTAGATCCTAGACATTGGGGCCCGTCCTTGTTTTCCACAATTTCCCAGGCATTTTGGAATCTTGTTAGAGATGATTTGCCATCTTTAACCTCTCAGGAAATTCAAAGAAGAACCCAAAAACTATTTGTGGAAAGTTTAGCAAGGTTTTTGGAAGAAACTACTTGGGCAATAGTTAATTCACCAGTTAACTTATATAATTTTATTTCAGACTATTATTCTAGATTGTCTCCAGTTAGGCCCTCTATGGTAAGGCAGGTTGCCCAAAGGGAGGGAACCTATATTTCTTTTGGCCACTCATACACCCAAAGTATAGATGATGCAGACAGCATTCAAGAAGTTACCCAAAGGCTAGATTTAAAAACCCCAAATGTGCAATCTGGTGAATTCATAGAGAAAAGTATTGCACCAGGAGGTGCAAATCAAAGATCTGCTCCTCAATGGATGTTGCCTTTACTTTTAGGGTTGTACGGGACTGTAACACCTGCTCTTGAAGCATATGAAGATGGCCCCAACAAAAAGAAAAGGAGAAAGGAAGGACCCCGTGCAAGTTCCAAAACTTCTTATAAGAGGAGGAGTAGAAGTTCTAGAAGT
>BAE03111
ATGGCTTTACAGTTATTTAATCCAGAAGACTACTATGATATTTTATTTCCTGGAGTAAATGCCTTTGTTAACAATATTCACTATTTAGATCCTAGACATTGGGGCCCTTCTTTGTTCTCCACAATCTCCCAGGCTTTTTGGAATCTTGTTAGAGATGATTTGCCATCTTTAACATCTCAGGAAATTCAAAGAAGAACCCAAAAACTATTTGTTGAAAGTTTAGCAAGGTTTTTGGAAGAAACTACTTGGGCAATAGTTAATTCACCAGTTAACTTATATAATTATATTTCAGACTATTATTCTAGATTGTCTCCAGTTAGGCCCTCTATGGTAAGGCAGGTTGCCCAAAGGGAGGGAACCTATATTTCCTTTGGCCACTCATACACCCAAAGTATAGATGATGCAGACAGCATTCAAGAAGTTACCCAAAGGCTAGATTTAAAAACCCCAAATGTGCAATCTGGTGAATTTATAGAGAAAAGTATTGCACCAGGAGGTGCAAATCAAAGATCTGCTCCTCAATGGATGTTGCCTTTACTTTTAGGGTTGTACGGGACTGTAACACCTGCTCTTGAAGCATATGAAGATGGCCCCAACAAAAAGAAAAGGAGAAAGGAAGGACCCCGTGCAAGTTCCAAAACTTCTTATAAGAGGAGGAGTAGAAGTTCTAGAAGT
>BAC81921
ATGGCTTTACAGTTATTTAATCCAGAAGACTACTATGATATTTTATTTCCTGGAGTGAATGCCTTTGTTAACAATATTCACTATTTAGATCCCAGACATTGGGGCCCTTCTTTGTTCTCCACAATCTCCCAGGCTTTTTGGAATCTTGTTAGAGATGATTTGCCATCTCTAACATCTCAGGAAATTCAAAGAAGAACCCAAAAACTATTTGTTGAAACTTTAGCAAGGTTTTTGGAAGAAACTACTTGGGCAATAGTTAATTCACCAGTTAACTTATATAATTATATTTCAGACTATTATTCTAGATTGTCTCCAGTTAGGCCCTCTATGGTAAGGCAGGTTGCCCAAAGGGAGGGAACCTATATTTCCTTTGGCCACTCATACACCCAAAGTATAGATAATGCAGACAGCATTCAAGAAGTTACCCAAAGGCTAGATTTAAAAAACCCAAATGTGCAATCTGGTGAATTTATAGAGAAAAGTTTTGCACCAGGAGGTGCAAATCAAAGATCTGCTCCTCAATGGATGTTGCCTTTACTTTTAGGGTTGTACGGGACTGTAACACCTGCTCTTGAAGCATATGAAGATGGCCCCAACAAAAAGAAAAGGAGAAAGGAAGGACCCCGTGCAAGTTCCAAAACTTCTTATAAGAGGAGGAGTAGAAGTTCTAGAAGT
>BAE03117
ATGGCTTTACAGTTATTTAATCCAGAAGACTACTATGATATTTTATTTCCTGGAGTAAATGCCTTTGTTAACAATATTCACTATTTAGATCCTAGACATTGGGGCCCTTCTTTGTTCTCCACAATCTCCCAGGCTTTTTGGAATCTTGTTAGAGATGATTTGCCATCTTTAACATCTCAGGAAATTCAAAGAAGAACCCAAAAACTATTTGTTGAAAGTTTAGCAAGGTTTTTGGAAGAAACTACTTGGGCAATAGTTAATTCACCAGTTAACTTATATAATTATATTTCAGACTATTATTCTAGATTGTCTCCAGTTAGGCCCTCTATGGTAAGGCAGGTTGCCCAAAGGGAGGGAACCTATATTTCCTTTGGCCACTCATACACCCAAAGTATAGATGATGCAGACAGCATTCAAGAAGTTACCCAAAGGCTAGATTTAAAAACCCCAAATGTGCAATCTGGTGAATTTATAGAGAAAAGTATTGCACCAGGAGGTGCAAATCAAAGATCTGCTCCTCAATGGATGTTGCCTTTACTTTTAGGGTTGTACGGGACTGTAACACCTGCTCTTGAAGCATATGAAGATGGCCCCAACAAAAAGAAAAGGAGAAAGGAAGGACCCCGTGCAAGTTCCAAAACTTCTTATAAGAGGAGGAGTAGAAGTTCTAGAAGT
>AEC15512
ATGGCTTTACAGTTATTTAATCCAGAAGACTACTATGATATTTTATTTCCTGGAGTGAATGCCTTTGTTAACAATATTCACTATTTAGATCCTAGACATTGGGGCCCTTCTTTGTTCTCCACAATCTCCCAGGCTTTTTGGAATCTTGTTAGAGATGATTTGCCATCTTTAACATCTCAGGAAATTCAAAGAAGAACCCAAAAACTATTTGTTGAAAGTTTAGCAAGGTTTTTGGAAGAAACTACTTGGGCAATAGTTAATTCACCAGTTAACTTATATAATTATATTTCAGACTATTATTCTAGATTGTCTCCAGTTAGGCCCTCTATGGTAAGGCAGGTTGCCCAAAGGGAGGGAACCTATATTTCCTTTGGCCACTCATACACCCAAAGTATAGATGATGCAGACAGCATTCAAGAAGTTACCCAAAGGCTAGATTTAAAAACCCCAAATGTGCAATCTGGTGAATTTATAGAGAAAAGTATTGCACCAGGAGGTGCAAATCAAAGATCTGCTCCTCAATGGATGTTGCCTTTACTTTTAGGGTTGTACGGGACTGTAACACCTGCTCTTGAAGCATATGAAGATGGCCCCAACAAAAAGAAAAGGAGAAAGGAAGGACCCCGTGCAAGTTCCAAAACTTCTTATAAGAGGAGGAGTAGAAGTTCTAGAAGT
>AEC15458
ATGGCTTTACAGTTATTTAATCCAGAAGACTACTATGATATTTTATTTCCTGGAGTGAATGCCTTTGTTAACAATATTCACTATTTAGATCCTAGACATTGGGGCCCTTCTTTGTTCTCCACAATCTCCCAGGCTTTTTGGAATCTTGTTAGAGATGATTTGCCATCTTTAACATCTCAGGAAATTCAAAGAAGAACCCAAAAACTATTTGTTGAAAGTTTAGCAAGGTTTTTGGAAGAAACTACTTGGGCAATAGTTAATTCACCAGTTAACTTATATAATTATATTTCAGACTATTATTCTAGATTGTCTCCAGTTAGGCCCTCTATGGTAAGGCAGGTTGCCCAAAGGGAGGGAACCTATATTTCCTTTGGCCACTCATACACCCAAAGTATAGATGATGCAGACAGCATTCAAGAAGTTACCCAAAGGCTAGATTTAAAAACCCCAAATGTGCAATCTGGTGAATTTATAGAGAAAAGTATTGCACCAGGAGGTGCAAATCAAAGATCTGCTCCTCAATGGATGTTGCCTTTACTTTTAGGGTTGTACGGGACTGTAACACCTGCTCTTGAAGCATATGAAGATGGCCCCAACAAAAAGAAAAGGAGAAAGGAAGGACCCCGTGCAAGTTCCAAAACTTCTTATAAGAGGAGGAGTAGAAGTTCTAGAAGT
>BAD06095
ATGGCTTTACAGTTATTTAATCCAGAAGACTACTATGATATTTTATTTCCTGGAGTGAATGCCTTTGTTAACAATATTCACTATTTAGATCCTAGACATTGGGGCCCTTCTTTGTTCTCCACAATCTCCCAGGCTTTTTGGAATCTTGTTAGAGATGATTTGCCATCTTTAACATCTCAGGAAATTCAAAGAAGAACCCAAAAACTATTTGTTGAAAGTTTAGCAAGGTTTTTGGAAGAAACTACTTGGGCAATAGTTAATTCACCAGTTAACTTATATAATTATATTTCAGACTATTATTCTAGATTGTCTCCAGTTAGGCCCTCTATGGTAAGGCAGGTTGCCCAAAGGGAGGGAACCTATATTTCCTTTGGCCACTCATACACCCAAAGTATAGATGATGCAGACAGCATTCAAGAAGTTACCCAAAGGCTAGATTTAAAAACCCCAAATGTGCAATCTGGTGAATTTATAGAGAAAAGTATTGCACCAGGAGGTGCAAATCAAAGATCTGCTCCTCAATGGATGTTGCCTTTACTTTTAGGGTTGTACGGGACTGTAACACCTGCTCTTGAAGCATATGAAGATGGCCCCAACAAAAAGAAAAGGAGAAAGGAAGGACCCCGTGCAAGTTCCAAAACTTCTTATAAGAGGAGGAGTAGAAGTTCTAGAAGT
>AEC14546
ATGGCTTTACAATTATTTAATCCAGAAGACTACTATGATATTTTATTTCCTGGAGTGAATGCCTTTGTTAACAATATTCACTATTTAGATCCTAGACATTGGGGCCCGTCCTTGTTCTCCACAATCTCCCAGGCTTTTTGGAATCTTGTTAGAGATGATTTGCCAGCCTTAACCTCTCAGGAAATTCAGAGAAGAACCCAAAAACTATTTGTTGAAAGTTTAGCAAGGTTTTTGGAAGAAACTACTTGGGCAATAGTTAATTCACCAGCTAACTTATATAATTATATTTCAGACTATTATTCTAGATTGTCTCCAGTTAGGCCCTCTATGGTAAGGCAAGTTGCCCAAAGGGAGGGAACCTATATTTCTTTTGGCCACTCATACACCCAAAGTATAGATGATGCAGACAGCATTCAAGAAGTTACCCAAAGGCTAGATTTAAAAACCCCAAATGTGCAATCTGGTGAATTTATAGAAAGAAGTATTGCACCAGGAGGTGCAAATCAAAGATCTGCTCCTCAATGGATGTTGCCTTTACTTTTAGGGTTGTACGGGACTGTAACACCTGCTCTTGAAGCATATGAAGATGGCCCCAACAAAAAGAAAAGGAGAAAGGAAGGACCCCGTGCAAGTTCCAAAACTTCTTATAAGAGGAGGAGTAGAAGTTCTAGAAGT
>AEC15452
ATGGCTTTACAGTTATTTAATCCAGAAGACTACTATGATATTTTATTTCCTGGAGTGAATGCCTTTGTTAACAATATTCACTATTTAGATCCTAGACATTGGGGCCCTTCTTTGTTCTCCACAATCTCCCAGGCTTTTTGGAATCTTGTTAGAGATGATTTGCCATCTTTAACATCTCAGGAAATTCAAAGAAGAACCCAAAAACTATTTGTTGAAAGTTTAGCAAGGTTTTTGGAAGAAACTACTTGGGCAATAGTTAATTCACCAGTTAACTTATATAATTATATTTCAGACTATTATTCTAGATTGTCTCCAGTTAGGCCCTCTATGGTAAGGCAGGTTGCCCAAAGGGAGGGAACCTATATTTCCTTTGGCCACTCATACACCCAAAGTATAGATGATGCAGACAGCATTCAAGAAGTTACCCAAAGGCTAGATTTAAAAACCCCAAATGTGCAATCTGGTGAATTTATAGAGAAAAGTATTGCACCAGGAGGTGCAAATCAAAGATCTGCTCCTCAATGGATGTTGCCTTTACTTTTAGGGTTGTACGGGACTGTAACACCTGCTCTTGAAGCATATGAAGATGGCCCCAACAAAAAGAAAAGGAGAAAGGAAGGACCCCGTGCAAGTTCCAAAACTTCTTATAAGAGGAGGAGTAGAAGTTCTAGAAGT
>AEC15518
ATGGCTTTACAGTTATTTAATCCAGAAGACTACTATGATATTTTATTTCCTGGAGTGAATGCCTTTGTTAACAATATTCACTATTTAGATCCTAGACATTGGGGCCCTTCTTTGTTCTCCACAATCTCCCAGGCTTTTTGGAATCTTGTTAGAGATGATTTGCCATCTTTAACATCTCAGGAAATTCAAAGAAGAACCCAAAAACTATTTGTTGAAAGTTTAGCAAGGTTTTTGGAAGAAACTACTTGGGCAATAGTTAATTCACCAGTTAACTTATATAATTATATTTCAGACTATTATTCTAGATTGTCTCCAGTTAGGCCCTCTATGGTAAGGCAGGTTGCCCAAAGGGAGGGAACCTATATTTCCTTTGGCCACTCATACACCCAAAGTATAGATGATGCAGACAGCATTCAAGAAGTTACCCAAAGGCTAGATTTAAAAACCCCAAATGTGCAATCTGGTGAATTTATAGAGAAAAGTATTGCACCAGGAGGTGCAAATCAAAGATCTGCTCCTCAATGGATGTTGCCTTTACTTTTAGGGTTGTACGGGACTGTAACACCTGCTCTTGAAGCATATGAAGATGGCCCCAACAAAAAGAAAAGGAGAAAGGAAGGACCCCGTGCAAGTTCCAAAACTTCTTATAAGAGGAGGAGTAGAAGTTCTAGAAGT
>AEC15896
ATGGCTTTACAATTATTTAATCCAGAAGACTACTATGATATTTTATTTCCTGGAGTGAATGCCTTTGTTAACAATATTCACTATTTAGATCCTAGACATTGGGGCCCGTCCTTGTTCTCCACAATCTCCCAGGCTTTTTGGAATCTTGTTAGAGATGATTTGCCAGCCTTAACCTCTCAGGAAATTCAGAGAAGAACCCAAAAACTATTTGTTGAAAATTTAGCAAGGTTTTTGGAAGAAACTACTTGGGCAATAGTTAATTCACCAGCTAACTTATATAATTATATTTCAGACTATTATTCTAGATTGTCTCCAGTTAGGCCCTCTATGGTAAGGCAAGTTGCCCAAAGGGAGGGAACCTATATTTCTTTTGGCCACTCATACACCCAAAGTATAGATGATGCAGACAGCATTCAAGAAGTTACCCAAAGGCTAGATTTAAAAACCCCAAATGTGCAATCTGGTGAATTTATAGAAAGAAGTATTGCACCAGGAGGTGCAAATCAAAGATCTGCTCCTCAATGGATGTTGCCTTTACTTTTAGGGTTGTACGGGACTGTAACACCTGCTCTTGCAGCATATGAAGATGGCCCCAACAAAAAGAAAAGGAGAAAGGAAGGACCCCGTGCAAGTTCCAAAACTTCTTATAAGAGGAGGAGTAGAAGTTCTAGAAGT
>BAD21252
ATGGCTTTACAATTATTTAATCCAGAAGACTACTATGATATATTATTTCCTGGAGTGAATGCCTTTGTTAACAATATTCACTATTTAGATCCTAGACATTGGGGCCCGTCCTTGTTCTCCACAATCTCCCAGGCTTTTTGGAATCTTGTTAGAGATGATTTGCCAGCCTTAACCTCTCAGGAAATTCAGAGAAGAACCCAAAAACTATTTGTTGAAAATTTAGCAAGGTTTTTGGAAGAAACTACTTGGGCAATAGTTAATTCACCAGCTAACTTATATAATTATATTTCAGACTATTATTCTAGATTGTCTCCAGTTAGGCCCTCTATGGTAAGGCAAGTTGCCCAAAGGGAGGGAACCTATATTTCTTTTGGCCACTCATACACCCAAAGTATAGATGATGCAGACAGCATTCAAGAAGTTACCCAAAGGCTAGATTTAAAAACCCCAAATGTGCAATCTGGTGAATTTATAGAAAGAAGTATTGCACCAGGAGGTGCAAATCAAAGATCTGCTCCTCAATGGATGTTGCCTTTACTTTTAGGGTTGTACGGGACTGTAACACCTGCTCTTGAAGCATATGAAGATGGCCCCAACAAAAAGAAAAGCAGAAAGGAAGGACCCCGTGCAAGTTCCAAAACTTCTTATAAGAGGAGGAGTAGAAGTTCTAGAAGT
>AEC15890
ATGGCTTTACAATTATTTAATCCAGAAGACTACTATGATATTTTATTTCCTGGAGTGAATGCCTTTGTTAACAATATTCACTATTTAGATCCTAGACATTGGGGCCCGTCCTTGTTCTCCACAATCTCCCAGGCTTTTTGGAATCTTGTTAGAGATGATTTGCCAGCCTTAACCTCTCAGGAAATTCAGAGAAGAACCCAAAAACTATTTGTTGAAAATTTAGCAAGGTTTTTGGAAGAAACTACTTGGGCAATAGTTAATTCACCAGCTAACTTATATAATTATATTTCAGACTATTATTCTAGATTGTCTCCAGTTAGGCCCTCTATGGTAAGGCAAGTTGCCCAAAGGGAGGGAACCTATATTTCTTTTGGCCACTCATACACCCAAAGTATAGATGATGCAGACAGCATTCAAGAAGTTACCCAAAGGCTAGATTTAAAAACCCCAAATGTGCAATCTGGTGAATTTATAGAAAGAAGTATTGCACCAGGAGGTGCAAATCAAAGATCTGCTCCTCAATGGATGTTGCCTTTACTTTTAGGGTTGTACGGGACTGTAACACCTGCTCTTGCAGCATATGAAGATGGCCCCAACAAAAAGAAAAGGAGAAAGGAAGGACCCCGTGCAAGTTCCAAAACTTCTTATAAGAGGAGGAGTAGAAGTTCTAGAAGT
>AAQ88263
ATGGCTTTACAGTTATTTAATCCAGAAGACTACTATGATATTTTATTTCCTGGAGTAAATGCCTTTGTTAACAATATTCACTATTTAGATCCTAGACATTGGGGCCCTTCTTTGTTCTCCACAATCTCCCAGGCTTTTTGGAATCTTGTTAGAGATGATTTGCCATCTTTAACATCTCAGGAAATTCAAAGAAGAACCCAAAAACTATTTGTTGAAAGTTTAGCAAGGTTTTTGGAAGAAACTACTTGGGCAATAGTTAATTCACCAGTTAACTTATATAATTATATTTCAGACTATTATTCTAGATTGTCTCCAGTTAGGCCCTCTATGGTAAGGCAGGTTGCCCAAAGGGAGGGAACCTATATTTCCTTTGGCCACTCATACACCCAAAGTATAGATGATGCAGACAGCATTCAAGAAGTTACCCAAAGGCTAGATTTAAAAACCCCAAATGTGCAATCTGGTGAATTTATAGAGAAAAGTATTGCACCAGGAGGTGCAAATCAAAGATCTGCTCCTCAATGGATGTTGCCTTTACTTTTAGGGTTGTACGGGACTGTAACACCTGCTCTTGAAGCATATGAAGATGGCCCCAACAAAAAGAAAAGGAGAAAGGAAGGACCCCGTGCAAGTTCCAAAACTTCTTATAAGAGGAGGAGTAGAAGTTCTAGAAGT
>BAD21258
ATGGCTTTACAATTATTTAATCCAGAAGACTACTATGATATTTTATTTCCTGGAGTGAATGCCTTTGTTAACAATATTCACTATTTAGATCCTAGACATTGGGGCCCGTCCTTGTTCTCCACAATCTCCCAGGCTTTTTGGAATCTTGTTAGAGATGATTTGCCAGCCTTAACCTCTCAGGAAATTCAGAGAAGAACCCAAAAACTATTTGTTGAAAATTTAGCAAGGTTTTTGGAAGAAACTACTTGGGCAATAGTTAATTCACCAGCTAACTTATATAATTATATTTCAGACTATTATTCTAGATTGTCTCCAGTTAGGCCCTCTATGGTAAGGCAAGTTGCCCAAAGGGAGGGAACCTATATTTCTTTTGGCCACTCATACACCCAAAGTATAGATGATGCAGACAGCATTCAAGAAGTTACCCAAAGGCTAGATTTAAAAACCCCAAATGTGCAATCTGGTGAATTTATAGAAAGAAGTATTGCACCAGGAGGTGCAAATCAAAGATCTGCTCCTCAATGGATGTTGCCTTTACTTTTAGGGTTGTACGGGACTGTAACACCTGCTCTTGCAGCATATGAAGATGGCCCCAACAAAAAGAAAAGGAGAAAGGAAGGACCCCGTGCAAGTTCCAAAACTTCTTATAAGAGGAGGAGTAGAAGTTCTAGAAGT
>BAD06173
ATGGCTTTACAGTTATTTAATCCAGAAGACTACTATGATATTTTATTTCCTGGAGTGAATGCCTTTGTTAACAATATTCACTATTTAGATCCTAGACATTGGGGCCCTTCTTTGTTCTCCACAATCTCCCAGGCTTTTTGGAATCTTGTTAGAGATGATTTGCCATCTTTAACATCTCAGGAAATTCAAAGAAGAACCCAAAAACTATTTGTTGAAAGTTTAGCAAGGTTTTTGGAAGAAACTACTTGGGCAATAGTTAATTCACCAGTTAACCTATATAATTATATTTCAGACTATTATTCTAGATTGTCTCCAGTTAGGCCCTCTATGGTAAGGCAGGTTGCCCAAAGGGAGGGAACCTATATTTCCTTTGGCCACTCATACACCCAAAGTATAGATGATGCAGACAGCATTCAAGAAGTTACCCAAAGGCTAGATTTAAAAACCCCAAATGTGCAATCTGGTGAATTTATAGAGAAAAGTATTGCACCAGGAGGTGCAAATCAAAGATCTGCTCCTCAATGGATGTTGCCTTTACTTTTAGGGTTGTACGGGACTGTAACACCTGCTCTTGAAGCATATGAAGATGGCCCCAACAAAAAGAAAAGGAGAAAGGAAGGACCCCGTGCAAGTTCCAAAACTTCTTATAAGAGGAGGAGTAGAAGTTCTAGAAGT
>BAE45365
ATGGCTTTACAGTTATTTAATCCAGAAGACTACTATGATATTTTATTTCCTGGAGTGAATGCCTTTGTTAACAATATTCACTATTTAGATCCTAGACATTGGGGCCCTTCTTTGTTCTCCACAATCTCCCAGGCTTTTTGGAATCTTGTTAGAGATGATTTGCCATCTTTAACATCTCAGGAAATTCAAAGAAGAACCCAAAAACTATTTGTTGAAAGTTTAGCAAGGTTTTTGGAAGAAACTACTTGGGCAATAGTTAATTCACCAGTTAACTTATATAATTATATTTCAGACTATTATTCTAGATTGTCTCCAGTTAGGCCCTCTATGGTAAGGCAGGTTGCCCAAAGGGAGGGAACCTATATTTCCTTTGGCCACTCATACACCCAAAGTATAGATGATGCAGACAGCATTCAAGAAGTTACCCAAAGGCTAGATTTAAAAACCCCAAATGTGCAATCTGGTGAATTTATAGAGAAAAGCATTGCACCAGGAGGTGCAAATCAAAGATCTGCTCCTCAATGGATGTTGCCTTTACTTTTAGGGTTGTACGGGACTGTAACACCTGCTCTTGAAGCATATGAAGATGGCCCCAACAAAAAGAAAAGGAGAAAGGAAGGACCCCGTGCAAGTTCCAAAACTTCTTATAAGAGGAGGAGTAGAAGTTCTAGAAGT
>BAC03058
ATGGCTTTACAGTTATTTAATCCAGAAGACTACTATGATATTTTATTTCCTGGAGTGAATGCCTTTGTTAACAATATTCACTATTTAGATCCTAGACATTGGGGCCCTTCTTTGTTCTCCACAATCTCCCAGGCTTTTTGGAATCTTGTTAGAGATGATTTGCCATCTTTAACATCTCAGGAAATTCAAAGAAGAACCCAAAAACTATTTGTTGAAAGTTTAGCAAGGTTTTTGGAAGAAACTACTTGGGCAATAGTTAATTCACCAGTTAACTTATATAATTATATTTCAGACTATTATTCTAGATTGTCTCCAGTTAGGCCCTCTATGGTAAGGCAGGTTGCCCAAAGGGAGGGAACCTATATTTCCTTTGGCCACTCATACACCCAAAGTATAGATGATGCAGACAGCATTCAAGAAGTTACCCAAAGGCTAGATTTAAAAACCCCAAATGTGCAATCTGGTGAATTTATAGAGAAAAGTATTGCACCAGGAGGTGCAAATCAAAGATCTGCTCCTCAATGGATGTTGCCTTTACTTTTAGGGTTGTACGGGACTGTAACACCTGCTCTTGAAGCATATGAAGATGGCCCCAACAAAAAGAAAAGGAGAAAGGAAGGACCCCGTGCAAGTTCCAAAACTTCTTATAAGAGGAGGAGTAGAAGTTCTAGAAGT
>BAD06071
ATGGCTTTACAGTTATTTAATCCAGAAGACTACTATGATATTTTATTTCCTGGAGTGAATGCCTTTGTTAACAATATTCACTATTTAGATCCTAGACATTGGGGCCCTTCTTTGTTCTCCACAATCTCCCAGGCTTTTTGGAATCTTGTTAGAGATGATTTGCCATCTTTAACATCTCAGGAAATTCAAAGAAGAACCCAAAAACTATTTGTTGAAAGTTTAGCAAGGTTTTTGGAAGAAACTACTTGGGCAATAGTTAATTCACCAGTTAACCTATATAATTATATTTCAGACTATTATTCTAGATTGTCTCCAGTTAGGCCCTCTATGGTAAGGCAGGTTGCCCAAAGGGAGGGAACCTATATTTCCTTTGGCCACTCATACACCCAAAGTATAGATGATGCAGACAGCATTCAAGAAGTTACCCAAAGGCTAGATTTAAAAACCCCAAATGTGCAATCTGGTGAATTTATAGAGAAAAGTATTGCACCAGGAGGTGCAAATCAAAGATCTGCTCCTCAATGGATGTTGCCTTTACTTTTAGGGTTGTACGGGACTGTAACACCTGCTCTTGAAGCATATGAAGATGGCCCCAACAAAAAGAAAAGGAGAAAGGAAGGACCCCGTGCAAGTTCCAAAACTTCTTATAAGAGGAGGAGTAGAAGTTCTAGAAGT
>BAD06077
ATGGCTTTACAGTTATTTAATCCAGAAGACTACTATGATATTTTATTTCCTGGAGTGAATGCCTTTGTTAACAATATTCACTATTTAGATCCTAGACATTGGGGCCCTTCTTTGTTCTCCACAATCTCCCAAGCTTTTTGGAATCTTGTTAGAGATGATTTGCCATCTTTAACATCTCAGGAAATTCAAAGAAGAACCCAAAAACTATTTGTTGAAAGTTTAGCAAGGTTTTTGGAAGAAACTACTTGGGCAATAGTTAATTCACCAGTTAACTTATATAATTATATTTCAGACTATTATTCTAGATTGTCTCCAGTTAGGCCCTCTATGGTAAGGCAGGTTGCCCAAAGGGAGGGAACCTATATTTCCTTTGGCCACTCATACACCCAAAGTATAGATGATGCAGACAGCATTCAAGAAGTTACCCAAAGGCTAGATTTAAAAACCCCAAATGTGCAATCTGGTGAATTTATAGAGAAAAGTCTTGCACCAGGAGGTGCAAATCAAAGATCTGCTCCTCAATGGATGTTGCCTTTACTTTTAGGGTTGTACGGGACTGTAACACCTGCTCTTGAAGCATATGAAGATGGCCCCAACAAAAAGAAAAGGAGAAAGGAAGGACCCCGTGCAAGTTCCAAAACTTCTTATAAGAGGAGGAGTAGAAGTTCTAGAAGT
>BAE02943
ATGGCTTTACAGTTATTTAATCCAGAAGACTACTATGATATTTTATTTCCTGGAGTAAATGCCTTTGTTAACAATATTCACTATTTAGATCCTAGACATTGGGGCCCTTCTTTGTTCTCCACAATCTCCCAGGCTTTTTGGAATCTTGTTAGAGATGATTTGCCATCTTTAACATCTCAGGAAATTCAAAGAAGAACCCAAAAACTATTTGTTGAAAGTTTAGCAAGGTTTTTGGAAGAAACTACTTGGGCAATAGTTAATTCACCAGTTAACTTATATAATTATATTTCAGACTATTATTCTAGATTGTCTCCAGTTAGGCCCTCTATGGTAAGGCAGGTTGCCCAAAGGGAGGGAACCTATATTTCCTTTGGCCACTCATACACCCAAAGTATAGATGATGCAGACAGCATTCAAGAAGTTACCCAAAGGCTAGATTTAAAAACCCCAAATGTGCAATCTGGTGAATTTATAGAGAAAAGTATTGCACCAGGAGGTGCAAATCAAAGATCTGCTCCTCAATGGATGTTGCCTTTACTTTTAGGGTTGTACGGGACTGTAACACCTGCTCTTGAAGCATATGAAGATGGCCCCAACAAAAAGAAAAGGAGAAAGGAAGGACCCCGTGCAAGTTCCAAAACTTCTTATAAGAGGAGGAGTAGAAGTTCTAGAAGT
>BAB68988
ATGGCTTTACAGTTATTTAATCCAGAAGACTACTATGATATTTTATTTCCTGGAGTGAATGCCTTTGTTAACAATATTCACTATTTAGATCCTAGACATTGGGGCCCTTCTTTGTTCTCCACAATCTCCCAGGCTTTTTGGAATCTTGTTAGAGATGATTTGCCATCTTTAACATCTCAGGAAATTCAAAGAAGAACCCAAAAACTATTTGTTGAAAGTTTAGCAAGGTTTTTGGAAGAAACTACTTGGGCAATAGTTAATTCACCAGTTAACTTATATAATTATATTTCAGACTATTATTCTAGATTGTCTCCAGTTAGGCCCTCTATGGTAAGGCAGGTTGCCCAAAGGGAGGGAACCTATATTTCCTTTGGCCACTCATACACCCAAAGTATAGATGATGCAGACAGCATTCAAGAAGTTACCCAAAGGCTAGATTTAAAAACCCCAAATGTGCAATCTGGTGAATTTATAGAGAAAAGTATTGCACCAGGAGGTGCAAATCAAAGATCTGCTCCTCAATGGATGTTGCCTTTACTTTTAGGGTTGTACGGGACTGTAACACCTGCTCTTGAAGCATATGAAGATGGCCCCAACAAAAAGAAAAGGAGAAAGGAAGGACCCCGTGCAAGTTCCAAAACTTCTTATAAGAGGAGGAGTAGAAGTTCTAGAAGT
>BAB68982
ATGGCTTTACAGTTATTTAATCCAGAAGACTACTATGATATTTTATTTCCTGGAGTGAATGCCTTTGTTAACAATATTCACTATTTAGATCCTAGACATTGGGGCCCTTCTTTGTTCTCCACAATCTCCCAGGCTTTTTGGAATCTTGTTAGAGATGATTTGCCATCTTTAACATCTCAGGAAATTCAAAGAAGAACCCAAAAACTATTTGTTGAAAGTTTAGCAAGGTTTTTGGAAGAAACTACTTGGGCAATAGTTAATTCACCAGTTAACTTATATAATTATATTTCAGACTATTATTCTAGATTGTCTCCAGTTAGGCCCTCTATGGTAAGGCAGGTTGCCCAAAGGGAGGGAACCTATATTTCCTTTGGCCACTCATACACCCAAAGTATAGATGATGCAGACAGCATTCAAGAAGTTACCCAAAGGCTAGATTTAAAAACCCCAAATGTGCAATCTGGTGAATTTATAGAGAAAAGTATTGCACCGGGAGGTGCAAATCAAAGATCTGCTCCTCAATGGATGTTGCCTTTACTTTTAGGGTTGTACGGGACTGTAACACCTGCTCTTGAAGCATATGAAGATGGCCCCAACAAAAAGAAAAGGAGAAAGGAAGGACCCCGTGCAAGTTCCAAAACTTCTTATAAGAGGAGGAGTAGAAGTTCTAGAAGT
>BAH36785
ATGGCTTTACAGTTATTTAATCCAGAAGACTACTATGATATTTTATTTCCTGGAGTGAATGCCTTTGTTAATAATATTCACTATTTAGATCCTAGACATTGGGGCCCTTCTTTGTTTTCCACAATCTCCCAGGCTTTTTGGAATCTTGTTAGAGATGATTTGCCATCTCTAACATCTCAGGAAATTCAAAGAAGAACCCAAAAACTATTTGTTGAAAGTTTAGCAAGGTTTTTGGAAGAAACTACTTGGGCAATAGTTAATTCACCAGTTAACTTATATAATTATATTTCAGACTATTATTCTAGATTGTCTCCAGTTAGGCCCTCTATGGTAAGGCAGGTTGCCCAAAGGGAGGGAACCTATATTTCCTTTGGCCACTCATACACCCAAAGTATAGATGATGCAGACAGCATTCAAGAAGTTACCCAAAGGCTAGATTTAAAAACCCCAAATGTGCAATCTGGTGAATTTATAGAGAAAAGTATTGCACCAGGAGGTGCAAATCAAAGATCTGCTCCTCAATGGATGTTGCCTTTACTTTTAGGGTTGTACGGGACTGTAACACCTGCTCTTGAAGCATATGAAGATGGCCCCAACAAAAAGAAAAGGAGAAAGGAAGGACCCCGTGCAAGTTCCAAAACTTCTTATAAGAGGAGGAGTAGAAGTTCTAGAAGT
>BAE02949
ATGGCTTTACAGTTATTTAATCCAGAAGACTACTATGATATTTTATTTCCTGGAGTAAATGCCTTTGTTAACAATATTCACTATTTAGATCCTAGACATTGGGGCCCTTCTTTGTTCTCCACAATCTCCCAGGCTTTTTGGAATCTTGTTAGAGATGATTTGCCATCTTTAACATCTCAGGAAATTCAAAGAAGAACCCAAAAACTATTTGTTGAAAGTTTAGCAAGGTTTTTGGAAGAAACTACTTGGGCAATAGTTAATTCACCAGTTAACTTATATAATTATATTTCAGACTATTATTCTAGATTGTCTCCAGTTAGGCCCTCTATGGTAAGGCAGGTTGCCCAAAGGGAGGGAACCTATATTTCCTTTGGCCACTCATACACCCAAAGTATAGATGATGCAGACAGCATTCAAGAAGTTACCCAAAGGCTAGATTTAAAAACCCCAAATGTGCAATCTGGTGAATTTATAGAGAAAAGTATTGCACCAGGAGGTGCAAATCAAAGATCTGCTCCTCAATGGATGTTGCCTTTACTTTTAGGGTTGTACGGGACTGTAACACCTGCTCTTGAAGCATATGAAGATGGCCCCAACAAAAAGAAAAGGAGAAAGGAAGGACCCCGTGCAAGTTCCAAAACTTCTTATAAGAGGAGGAGTAGAAGTTCTAGAAGT
>BAF40840
ATGGCTTTACAATTATTTAATCCAGAAGACTACTATGATATTTTATTTCCTGGAGTGAATGCCTTTGTTAACAATATTCACTATTTAGATCCTAGACATTGGGGCCCTTCTTTGTTCTCCACAATCTCCCAGGCTTTTTGGAATCTTGTTAGAGATGATTTGCCATCTTTAACATCTCAGGAAATTCAGAGAAGAACCCAAAAACTATTTGTTGAAAGTTTAGCAAGGTTTTTGGAAGAAACTACTTGGGCAATAGTTAATTCACCAGTTAACTTATATAATTATATTTCAGACTATTATTCTAGATTGTCTCCAGTTAGGCCCTCTATGGTAAGGCAGGTTGCCCAAAGGGAGGGAACCTATATTTCCTTTGGCCACTCATACACCCAAAGTATAGATGATGCAGACAGCATTCAAGAAGTTACCCAAAGGCTAGATTTAAAAACCCCAAATGTGCAATCTGGTGAATTTATAGAAAAAAGTCTTGCACCAGGAGGTGCAAATCAAAGATCTGCTCCTCAATGGATGTTGCCTTTACTTTTAGGGTTGTACGGGACTGTAACACCTGCTCTTGAAGCATATGAAGATGGCCCCAACAAAAAGAAAAGGAGAAAGGAAGGACCCCGTGCAAGTTCCAAAACTTCTTATAAGAGGAGGAGTAGAAGTTCTAGAAGT
>AEC15968
ATGGCTTTACAATTATTTAATCCAGAAGACTACTATGATATTTTATTTCCTGGAGTGAATGCCTTTGTTAACAATATTCACTATTTAGATCCTAGACATTGGGGCCCGTCCTTGTTCTCCACAATCTCCCAGGCTTTTTGGAATCTTGTTAGAGATGATTTGCCAGCCTTAACCTCTCAGGAAATTCAGAGAAGAACCCAAAAACTATTTGTTGAAAGTTTAGCAAGGTTTTTGGAAGAAACTACTTGGGCAATAGTTAATTCACCAGCTAACTTATATAATTATATTTCAGACTATTATTCTAGATTGTCTCCAGTTAGGCCCTCTATGGTAAGGCAAGTTGCCCAAAGGGAGGGAACCTATATTTCTTTTGGCCACTCATACACCCAAAGTATAGATGATGCAGACAGCATTCAAGAAGTTACCCAAAGGCTAGATTTAAAAACCCCAAATGTGCAATCTGGTGAATTTATAGAAAGAAGTATTGCACCAGGAGGTGCAAATCAAAGATCTGCTCCTCAATGGATGTTGCCTTTACTTTTAGGGTTGTACGGGACTGTAACACCTGCTCTTGAAGCATATGAAGATGGCCCCAACAAAAAGAAAAGGAGAAAGGAAGGACCCCGTGCAAGTTCCAAAACTTCTTATAAGAGGAGGAGTAGAAGTTCTAGAAGT
>BAF40846
ATGGCTTTACAATTATTTAATCCAGAAGACTACTATGATATTTTATTTCCTGGAGTGAATGCCTTTGTTAACAATATTCACTATTTAGATCCTAGACATTGGGGCCCTTCTTTGTTCTCCACAATCTCCCAGGCTTTTTGGAATCTTGTTAGAGATGATTTGCCATCTTTAACATCTCAGGAAATTCAGAGAAGAACCCAAAAACTATTTGTTGAAAGTTTAGCAAGGTTTTTGGAAGAAACTACTTGGGCAATAGTTAATTCACCAGTTAACTTATATAATTATATTTCAGACTATTATTCTAGATTGTCTCCAGTTAGGCCCTCTATGGTAAGGCAGGTTGCCCAAAGGGAGGGAACCTATATTTCCTTTGGCCACTCATACACCCAAAGTATAGATGATGCAGACAGCATTCAAGAAGTTACCCAAAGGCTAGATTTAAAAACCCCAAATGTGCAATCTGGTGAATTTATAGAGAAAAGTCTTGCACCAGGAGGTGCAAATCAAAGATCTGCTCCTCAATGGATGTTGCCTTTACTTTTAGGGTTGTACGGGACTGTAACACCTGCTCTTGAAGCATATGAAGATGGCCCCAACAAAAAGAAAAGGAGAAAGGAAGGACCCCGTGCAAGTTCCAAAACTTCTTATAAGAGGAGGAGTAGAAGTTCTAGAAGT
>AEC15962
ATGGCTTTACAATTATTTAATCCAGAAGACTACTATGATATTTTATTTCCTGGAGTGAATGCCTTTGTTAACAATATTCACTATTTAGATCCTAGACATTGGGGCCCGTCCTTGTTCTCCACAATCTCCCAGGCTTTTTGGAATCTTGTTAGAGATGATTTGCCAGCCTTAACCTCTCAGGAAATTCAGAGAAGAACCCAAAAACTATTTGTTGAAAGTTTAGCAAGGTTTTTGGAAGAAACTACTTGGGCAATAGTTAATTCACCAGCTAACTTATATAATTATATTTCAGACTATTATTCTAGATTGTCTCCAGTTAGGCCCTCTATGGTAAGGCAAGTTGCCCAAAGGGAGGGAACCTATATTTCTTTTGGCCACTCATACACCCAAAGTATAGATGATGCAGACAGCATTCAAGAAGTTACCCAAAGGCTAGATTTAAAAACCCCAAATGTGCAATCTGGTGAATTTATAGAAAGAAGTATTGCACCAGGAGGTGCAAATCAAAGATCTGCTCCTCAATGGATGTTGCCTTTACTTTTAGGGTTGTACGGGACTGTAACACCTGCTCTTGAAGCATATGAAGATGGCCCCAACAAAAAGAAAAGGAGAAAGGAAGGACCCCGTGCAAGTTCCAAAACTTCTTATAAGAGGAGGAGTAGAAGTTCTAGAAGT
>BAC15742
ATGGCTTTACAGTTATTTAATCCAGAAGACTACTATGATATTTTATTTCCTGGAGTGAATGCCTTTGTTAACAATATTCACTATTTAGATCCTAGACATTGGGGCCCTTCTTTGTTCTCCACAATCTCCCAGGCTTTTTGGAACCTTGTTAGAGATGATTTGCCATCTTTAACATCTCAGGAAATTCAAAGAAGAACCCAAAAACTATTTGTTGAAAGTTTAGCAAGGTTTTTGGAAGAAACTACTTGGGCAATAGTTAATTCACCAGTTAACTTATATAATTATATTTCAGACTATTATTCTAGATTGTCTCCAGTAAGGCCCTCTATGGTAAGGCAGGTTGCCCAAAGGGAGGGAACCTATATTTCCTTTGGCCACTCATACACCCAAAGTATAGATGATGCAGACAGCATTCAAGAAGTTACCCAAAGGCTAGATTTAAAAACCCCAAATGTGCAATCTGGTGAGTTTATAGAGAAAAGTATTGCACCAGGAGGTGCAAATCAAAGATCTGCTCCTCAATGGATGTTGCCTTTACTTTTAGGGTTGTACGGGACTGTAACACCTGCTCTTGAAGCATATGAAGATGGCCCCAACAAAAAGAAAAGGAGAAAGGAAGGACCCCGTGCAAGTTCCAAAACTTCTTATAAGAGGAGGAGTAGAAGTTCTAGAAGT
>AEC15632
ATGGCTTTACAATTATTTAATCCAGAAGACTACTATGATATTTTATTTCCTGGAGTGAATGCCTTTGTTAACAATATTCACTATTTAGATCCTAGACATTGGGGCCCGTCCTTGTTCTCCACAATCTCCCAGGCTTTTTGGAATCTTGTTAGAGATGATTTGCCAGCCTTAACCTCTCAGGAAATTCAGAGAAGAACCCAAAAACTATTTGTTGAAAGTTTAGCAAGGTTTTTGGAAGAAACTACTTGGGCAATAGTTAATTCACCAGCTAACTTATATAATTATATTTCAGACTATTATTCTAGATTGTCTCCAGTTAGGCCCTCTATGGTAAGGCAAGTTGCCCAAAGGGAGGGAACCTATATTTCTTTTGGCCACTCATACACCCAAAGTATAGATGATGCAGACAGCATTCAAGAAGTTACCCAAAGGCTAGATTTAAAAACCCCAAATGTGCAATCTGGTGAATTTATAGAAAGAAGTATTGCACCAGGAGGTGCAAATCAAAGATCTGCTCCTCAATGGATGTTGCCTTTACTTTTAGGGTTGTACGGGACTGTAACACCTGCTCTTGAAGCATATGAAGATGGCCCCAACAAAAAGAAAAGGAGAAAGGAAGGACCCCGTGCAAGTTCCAAAACTTCTTATAAGAGGAGGAGTAGAAGTTCTAGAAGT
>AEC14618
ATGGCTTTACAATTATTTAATCCAGAAGACTACTATGATATTTTATTTCCTGGAGTGAATGCCTTTGTTAACAATATTCACTATTTAGATCCTAGACATTGGGGCCCGTCCTTGTTCTCCACAATCTCCCAGGCTTTTTGGAATCTTGTTAGAGATGATTTGCCAGCCTTAACCTCTCAGGAAATTCAGAGAAGAACCCAAAAACTATTTGTTGAAAGTTTAGCAAGGTTTTTGGAAGAAACTACTTGGGCAATAGTTAATTCACCAGCTAACTTATATAATTATATTTCAGACTATTATTCTAGATTGTCTCCAGTTAGGCCCTCTATGGTAAGGCAAGTTGCCCAAAGGGAGGGAACCTATATTTCTTTTGGCCACTCATACACCCAAAGTATAGATGATGCAGACAGCATTCAAGAAGTTACCCAAAGGCTAGATTTAAAAACCCCAAATGTGCAATCTGGTGAATTTATAGAAAGAAGTATTGCACCAGGAGGTGCAAATCAAAGATCTGCTCCTCAATGGATGTTGCCTTTACTTTTAGGGTTGTACGGGACTGTAACACCTGCTCTTGAAGCATATGAAGATGGCCCCAACAAAAAGAAAAGGAGAAAGGAAGGACCCCGTGCAAGTTCCAAAACTTCTTATAAGAGGAGGAGTAGAAGTTCTAGAAGT
>BAH36815
ATGGCTTTACAGTTATTTAATCCAGAAGACTACTATGATATTTTATTTCCTGGAGTGAATGCCTTTGTTAATAATATTCACTATTTAGATCCTAGACATTGGGGCCCTTCTTTGTTTTCCACAATCTCCCAGGCTTTTTGGAATCTTGTTAGAGATGATTTGCCATCTCTAACATCTCAGGAAATTCAAAGAAGAACCCAAAAACTATTTGTTGAAAGTTTAGCAAGGTTTTTGGAAGAAACTACTTGGGCAATAGTTAATTCACCAGTTAACTTATATAATTATATTTCAGACTATTATTCTAGATTGTCTCCAGTTAGGCCCTCTATGGTAAGGCAGGTTGCCCAAAGGGAGGGAACCTATATTTCCTTTGGCCACTCATACACCCAAAGTATAGATGATGCAGACAGCATTCAAGAAGTTACCCAAAGGCTAGATTTAAAAACCCCAAATGTGCAATCTGGTGAATTTATAGAGAAAAGTATTGCACCAGGAGGTGCAAATCAAAGATCTGCTCCTCAATGGATGTTGCCTTTACTTTTAGGGTTGTACGGGACTGTAACACCTGCTCTTGAAGCATATGAAGATGGCCCCAACAAAAAGAAAAGGAGAAAGGAAGGACCCCGTGCAAGTTCCAAAACTTCTTATAAGAGGAGGAGTAGAAGTTCTAGAAGT
>ABH10585
ATGGCTTTACAGTTATTTAATCCAGAAGACTACTATGATATTTTATTTCCTGGAGTAAATGCCTTTGTTAACAATATTCACTATTTAGATCCTAGACATTGGGGCCCTTCTTTGTTCTCCACAATCTCCCAGGCTTTTTGGAATCTTGTTAGAGATGATTTGCCATCTTTAACATCTCAGGAAATTCAAAGAAGAACCCAAAAACTATTTGTTGAAAGTTTAGCAAGGTTTTTGGAAGAAACTACTTGGGCAATAGTTAATTCACCAGTTAACTTATATAATTATATTTCAGACTATTATTCTAGATTGTCTCCAGTTAGGCCCTCTATGGTAAGGCAGGTTGCCCAAAGGGAGGGAACCTATATTTCCTTTGGCCACTCATACACCCAAAGTATAGATGATGCAGACAGCATTCAAGAAGTTACCCAAAGGCTAGATTTAAAAACCCCAAATGTGCAATCTGGTGAATTTATAGAGAAAAGTATTGCACCAGGAGGTGCAAATCAAAGATCTGCTCCTCAATGGATGTTGCCTTTACTTTTAGGGTTGTACGGGACTGTAACACCTGCTCTTGAAGCATATGAAGATGGCCCCAACAAAAAGAAAAGGAGAAAGGAAGGACCCCGTGCAAGTTCCAAAACTTCTTATAAGAGGAGGAGTAGAAGTTCTAGAAGT
>AEC14612
ATGGCTTTACAATTATTTAATCCAGAAGACTACTATGATATTTTATTTCCTGGAGTGAATGCCTTTGTTAACAATATTCACTATTTAGATCCTAGACATTGGGGCCCGTCCTTGTTCTCCACAATCTCCCAGGCTTTTTGGAATCTTGTTAGAGATGATTTGCCAGCCTTAACCTCTCAGGAAATTCAGAGAAGAACCCAAAAACTATTTGTTGAAAGTTTAGCAAGGTTTTTGGAAGAAACTACTTGGGCAATAGTTAATTCACCAGCTAACTTATATAATTATATTTCAGACTATTATTCTAGATTGTCTCCAGTTAGGCCCTCTATGGTAAGGCAAGTTGCCCAAAGGGAGGGAACCTATATTTCTTTTGGCCACTCATACACCCAAAGTATAGATGATGCAGACAGCATTCAAGAAGTTACCCAAAGGCTAGATTTAAAAACCCCAAATGTGCAATCTGGTGAATTTATAGAAAGAAGTATTGCACCAGGAGGTGCAAATCAAAGATCTGCTCCTCAATGGATGTTGCCTTTACTTTTAGGGTTGTACGGGACTGTAACACCTGCTCTTGAAGCATATGAAGATGGCCCCAACAAAAAGAAAAGGAGAAAGGAAGGACCCCGTGCAAGTTCCAAAACTTCTTATAAGAGGAGGAGTAGAAGTTCTAGAAGT
>AEC15638
ATGGCTTTACAATTATTTAATCCAGAAGACTACTATGATATTTTATTTCCTGGAGTGAATGCCTTTGTTAACAATATTCACTATTTAGATCCTAGACATTGGGGCCCGTCCTTGTTCTCCACAATCTCCCAGGCTTTTTGGAATCTTGTTAGAGATGATTTGCCAGCCTTAACCTCTCAGGAAATTCAGAGAAGAACCCAAAAACTATTTGTTGAAAGTTTAGCAAGGTTTTTGGAAGAAACTACTTGGGCAATAGTTAATTCACCAGCTAACTTATATAATTATATTTCAGACTATTATTCTAGATTGTCTCCAGTTAGGCCCTCTATGGTAAGGCAAGTTGCCCAAAGGGAGGGAACCTATATTTCTTTTGGCCACTCATACACCCAAAGTATAGATGATGCAGACAGCATTCAAGAAGTTACCCAAAGGCTAGATTTAAAAACCCCAAATGTGCAATCTGGTGAATTTATAGAAAGAAGTATTGCACCAGGAGGTGCAAATCAAAGATCTGCTCCTCAATGGATGTTGCCTTTACTTTTAGGGTTGTACGGGACTGTAACACCTGCTCTTGAAGCATATGAAGATGGCCCCAACAAAAAGAAAAGGAGAAAGGAAGGACCCCGTGCAAGTTCCAAAACTTCTTATAAGAGGAGGAGTAGAAGTTCTAGAAGT
>BAB68844
ATGGCTTTACAGTTATTTAATCCAGAAGACTACTATGATATTTTATTTCCTGGAGTGAATGCCTTTGTTAACAATATTCACTATTTAGATCCTAGACATTGGGGCCCTTCTTTGTTCTCCACAATCTCCCAGGCTTTTTGGAACCTTGTTAGAGATGATTTGCCATCTTTAACATCTCAGGAAATTCAAAGAAGAACCCAAAAACTATTTGTTGAAAGTTTAGCAAGGTTTTTGGAAGAAACTACTTGGGCAATAGTTAATTCACCAGTTAACTTATATAATTATATTTCAGACTATTATTCTAGATTGTCTCCAGTTAGGCCCTCTATGGTAAGGCAGGTTGCCCAAAGGGAGGGAACCTATATTTCCTTTGGCCACTCATACACCCAAAGTATAGATGATGCAGACAGCATTCAAGAAGTTACCCAAAGGCTAGATTTAAAAACCCCAAATGTGCAATCTGGTGAATTTATAGAGAAAAGTATTGCACCAGGAGGTGCAAATCAAAGATCTGCTCCTCAATGGATGTTGCCTTTACTTTTAGGGTTGTACGGGACTGTAACACCTGCTCTTGAAGCATATGAAGATGGCCCCAACAAAAAGAAAAGGAGAAAGGAAGGACCCCGTGCAAGTTCCAAAACTTCTTATAAGAGGAGGAGTAGAAGTTCTAGAAGT
>BAE02967
ATGGCTTTACAGTTATTTAATCCAGAAGACTACTATGATATTTTATTTCCTGGAGTAAATGCCTTTGTTAACAATATTCACTATTTAGATCCTAGACATTGGGGCCCTTCTTTGTTCTCCACAATCTCCCAGGCTTTTTGGAATCTTGTTAGAGATGATTTGCCATCTTTAACATCTCAGGAAATTCAAAGAAGAACCCAAAAACTATTTGTTGAAAGTTTAGCAAGGTTTTTGGAAGAAACTACTTGGGCAATAGTTAATTCACCAGTTAACTTATATAATTATATTTCAGACTATTATTCTAGATTGTCTCCAGTTAGGCCCTCTATGGTAAGGCAGGTTGCCCAAAGGGAGGGAACCTATATTTCCTTTGGCCACTCATACACCCAAAGTATAGATGATGCAGACAGCATTCAAGAAGTTACCCAAAGGCTAGATTTAAAAACCCCAAATGTGCAATCTGGTGAATTTATAGAGAAAAGTATTGCACCAGGAGGTGCAAATCAAAGATCTGCTCCTCAATGGATGTTGCCTTTACTTTTAGGGTTGTACGGGACTGTAACACCTGCTCTTGAAGCATATGAAGATGGCCCCAACAAAAAGAAAAGGAGAAAGGAAGGACCCCGTGCAAGTTCCAAAACTTCTTATAAGAGGAGGAGTAGAAGTTCTAGAAGT
>BAC15646
ATGGCTTTACAGTTATTTAATCCAGAAGACTACTATGATATTTTATTTCCTGGAGTGAATGCCTTTGTTAACAATATTCACTATTTAGATCCTAGACATTGGGGCCCTTCTTTGTTCTCCACAATCTCCCAGGCTTTTTGGAACCTTGTTAGAGATGATTTGCCATCTTTAACATCTCAGGAAATTCAAAGAAGAACCCAAAAACTATTTGTTGAAAGTTTAGCAAGGTTTTTGGAAGAAACTACTTGGGCAATAGTTAATTCACCAGTTAACTTATATAATTATATTTCAGACTATTATTCTAGATTGTCTCCAGTAAGGCCCTCTATGGTAAGGCAGGTTGCCCAAAGGGAGGGAACCTATATTTCCTTTGGCCACTCATACACCCAAAGTATAGATGATGCAGACAGCATTCAAGAAGTTACCCAAAGGCTAGATTTAAAAACCCCAAATGTGCAATCTGGTGAGTTTATAGAGAAAAGTATTGCACCAGGAGGTGCAAATCAAAGATCTGCTCCTCAATGGATGTTGCCTTTACTTTTAGGGTTGTACGGGACTGTAACACCTGCTCTTGAAGCATATGAAGATGGCCCCAACAAAAAGAAAAGGAGAAAGGAAGGACCCCGTGCAAGTTCCAAAACTTCTTATAAGAGGAGGAGTAGAAGTTCTAGAAGT
>BAC15640
ATGGCTTTACAGTTATTTAATCCAGAAGACTACTATGATATTTTATTTCCTGGAGTGAATGCCTTTGTTAACAATATTCACTATTTAGATCCTAGACATTGGGGCCCTTCTTTGTTCTCCACAATCTCCCAGGCTTTTTGGAACCTTGTTAGAGATGATTTGCCATCTTTAACATCTCAGGAAATTCAAAGAAGAACCCAAAAACTATTTGTTGAAAGTTTAGCAAGGTTTTTGGAAGAAACTACTTGGGCAATAGTTAATTCACCAGTTAACTTATATAATTATATTTCAGACTATTATTCTAGATTGTCTCCAGTAAGGCCCTCTATGGTAAGGCAGGTTGCCCAAAGGGAGGGAACCTATATTTCCTTTGGCCACTCATACACCCAAAGTATAGATGATGCAGACAGCATTCAAGAAGTTACCCAAAGGCTAGATTTAAAAACCCCAAATGTGCAATCTGGTGAGTTTATAGAGAAAAGTATTGCACCAGGAGGTGCAAATCAAAGATCTGCTCCTCAATGGATGTTGCCTTTACTTTTAGGGTTGTACGGGACTGTAACACCTGCTCTTGAAGCATATGAAGATGGCCCCAACAAAAAGAAAAGGAGAAAGGAAGGACCCCGTGCAAGTTCCAAAACTTCTTATAAGAGGAGGAGTAGAAGTTCTAGAAGT
>AEC15344
ATGGCTTTACAATTATTTAATCCAGAAGACTACTATGATATTTTATTTCCTGGAGTGAATGCCTTTGTTAACAATATTCACTATTTAGATCCTAGACATTGGGGCCCGTCCTTGTTCTCCACAATCTCCCAGGCTTTTTGGAATCTTGTTAGAGATGATTTGCCAGCCTTAACCTCTCAGGAAATTCAGAGAAGAACCCAAAAACTATTTGTTGAAAATTTAGCAAGGTTTTTGGAAGAAACTACTTGGGCAATAGTTAATTCACCAGCTAACTTATATAATTATATTTCAGACTATTATTCTAGATTGTCTCCAGTTAGGCCCTCTATGGTAAGGCAAGTTGCCCAAAGGGAGGGAACCTATATTTCTTTTGGCCACTCATACACCCAAAGTATAGATGATGCAGACAGCATTCAAGAAGTTACCCAAAGGCTAGATTTAAAAACCCCAAATGTGCAATCTGGTGAATTTATAGAAAGAAGTATTGCACCAGGAGGTGCAAATCAAAGATCTGCTCCTCAATGGATGTTGCCTTTACTTTTAGGGTTGTACGGGACTGTAACACCTGCTCTTGCAGCATATGAAGATGGCCCCAACAAAAAGAAAAGGAGAAAGGAAGGACCCCGTGCAAGTTCCAAAACTTCTTATAAGAGGAGGAGTAGAAGTTCTAGAAGT
>BAC66381
ATGGCTTTACAATTATTTAATCCAGAAGACTACTATGATATTTTATTTCCTGGAGTGAATGCCTTTGTTAACAATATTCACTATTTAGATCCTAGACATTGGGGCCCGTCCTTGTTCTCCACAATCTCCCAGGCTTTTTGGAATCTTGTTAGAGATGATTTGCCAGCCTTAACCTCTCAGGAAATTCAGAGAAGAACCCAAAAACTATTTGTTGAAAATTTAGCAAGGTTTTTGGAAGAAACTACTTGGGCAATAGTTAATTCACCAGCTAACTTATATAATTATATTTCAGACTATTATTCTAGATTGTCTCCAGTTAGGCCCTCTATGGTAAGGCAAGTTGCCCAAAGGGAGGGAACCTATATTTCTTTTGGCCACTCATACACCCAAAGTATAGATAATGCAGACAGCATTCAAGAAGTTACTCAAAGGCTAGATTTAAAAACCCCAAATGTGCAATCTGGTGAATTTATAGAAAGAAGTATTGCACCAGGAGGTGCAAATCAAAGATCTGCTCCTCAATGGATGTTGCCTTTACTTTTAGGGTTGTACGGGACTGTAACACCTGCTCTTGAAGCATATGAAGATGGCCCCAACAAAAAGAAAAGGAGAAAGGAAGGACCCCGTGCAAGTTCCAAAACTTCTTATAAGAGGAGGAGTAGAAGTTCTAGAAGT
>AAR89222
ATGGCTTTACAGTTATTTAATCCAGAAGACTACTATGATATTTTATTTCCTGGAGTAAATGCCTTTGTTAACAATATTCACTATTTAGATCCTAGACATTGGGGCCCTTCTTTGTTCTCCACAATCTCCCAGGCTTTTTGGAATCTTGTCAGAGATGATTTGCCATCTTTAACATCTCAGGAAATTCAAAGAAGAACCCAAAAACTATTTGTTGAAAGTTTAGCAAGGTTTTTGGAAGAAACTACTTGGGCAATAGTTAATTCACCAGTTAACTTATATAATTATATTTCAGACTATTATTCTAGATTGTCTCCAGTTAGGCCCTCTATGGTAAGGCAGGTTGCCCAAAGGGAGGGAACCTATATTTCCTTTGGCCACTCATACACCCAAAGTATAGATGATGCAGACAGCATTCAAGAAGTTACCCAAAGGCTAGATTTAAAAACCCCAAATGTGCAATCTGGTGAATTTATAGAGAAAAGTATTGCACCAGGAGGTGCAAATCAAAGATCTGCTCCTCAATGGATGTTGCCTTTACTTTTAGGGTTGTACGGGACTGTAACACCTGCTCTTGAAGCATATGAAGATGGCCCCAACAAAAAGAAAAGGAGAAAGGAAGGACCCCGTGCAAGTTCCAAAACTTCTTATAAGAGGAGGAGTAGAAGTTCTAGAAGT
>AAR89186
ATGGCTTTACAGTTATTTAATCCAGAAGACTACTATGATATTTTATTTCCTGGAGTAAATGCCTTTGTTAACAATATTCACTATTTAGATCCTAGACATTGGGGCCCTTCTTTGTTCTCCACAATCTCCCAGGCTTTTTGGAATCTTGTTAGAGATGATTTGCCATCTTTAACATCTCAGGAAATTCAAAGAAGAACCCAAAAACTATTTGTTGAAAGTTTAGCAAGGTTTTTGGAAGAAACTACTTGGGCAATAGTTAATTCACCAGTTAACTTATATAATTATATTTCAGACTATTATTCTAGATTGTCTCCAGTTAGGCCCTCTATGGTAAGGCAGGTTGCCCAAAGGGAGGGAACCTATATTTCCTTTGGCCACTCATACACCCAAAGTATAGATGATGCAGACAGCATTCAAGAAGTTACCCAAAGGCTAGATTTAAAAACCCCAAATGTGCAATCTGGTGAATTTATAGAGAAAAGTATTGCACCAGGAGGTGCAAATCAAAGATCTGCTCCTCAATGGATGTTGCCTTTACTTTTAGGGTTGTACGGGACTGTAACACCTGCTCTTGAAGCATATGAAGATGGCCCCAACAAAAAGAAAAGGAGAAAGGAAGGACCCCGTGCAAGTTCCAAAACTTCTTATAAGAGGAGGAGTAGAAGTTCTAGAAGT
>AAR89228
ATGGCTTTACAGTTATTTAATCCAGAAGACTACTATGATATTTTATTTCCTGGAGTAAATGCCTTTGTTAACAATATTCACTATTTAGATCCTAGACATTGGGGCCCTTCTTTGTTCTCCACAATCTCCCAGGCTTTTTGGAATCTTGTTAGAGATGATTTGCCATCTTTAACATCTCAGGAAATTCAAAGAAGAACCCAAAAACTATTTGTTGAAAGTTTAGCAAGGTTTTTGGAAGAAACTACTTGGGCAATAGTTAATTCACCAGTTAACTTATATAATTATATTTCAGACTATTATTCTAGATTGTCTCCAGTTAGGCCCTCTATGGTAAGGCAGGTTGCCCAAAGGGAGGGAACCTATATTTCCTTTGGCCACTCATACACCCAAAGTATAGATGATGCAGACAGCATTCAAGAAGTTACCCAAAGGCTAGATTTAAAAACCCCAAATGTGCAATCTGGTGAATTTATAGAGAAAAGTATTGCACCAGGAGGTGCAAATCAAAGATCTGCTCCTCAATGGATGTTGCCTTTACTTTTAGGGTTGTACGGGACTGTAACACCTGCTCTTGAAGCATATGAAGATGGCCCCAACAAAAAGAAAAGGAGAAAGGAAGGACCCCGTGCAAGTTCCAAAACTTCTTATAAGAGGAGGAGTAGAAGTTCTAGAAGT
>AAB41716
ATGGCTTTACAGTTATTTAATCCAGAAGACTACTATGATATTTTATTTCCTGGAGTAAATGCCTTTGTTAACAACATTCACTATTTAGATCCTAGACATTGGGGCCCTTCTTTGTTCTCCACAATCTCCCAGGCTTTTTGGAATCTTGTTAGAGATGATTTGCCATCTTTAACATCTCAGGAAATTCAAAGAAGAACCCAAAAACTATTTGTTGAAAGTTTAGCAAGGTTTTTGGAAGAAACTACTTGGGCAATAGTTAATTCACCAGTTAACTTATATAATTATATTTCAGACTATTATTCTAGATTGTCTCCAGTTAGGCCCTCTATGGTAAGGCAGGTTGCCCAAAGGGAGGGAACCTATATTTCCTTTGGCCACTCATACACCCAAAGTATAGATGATGCAGACAGCATTCAAGAAGTTACCCAAAGGCTAGATTTAAAAACCCCAAATGTGCAATCTGGTGAATTTATAGAGAAAAGTATTGCACCAGGAGGTGCAAATCAAAGATCTGCTCCTCAATGGATGTTGCCTTTACTTTTAGGGTTGTACGGGACTGTAACACCTGCTCTTGAAGCATATGAAGATGGCCCCAACAAAAAGAAAAGGAGAAAGGAAGGACCCCGTGCAAGTTCCAAAACTTCTTATAAGAGGAGGAGTAGAAGTTCTAGAAGT
>BAC66417
ATGGCTTTACAATTATTTAATCCAGAAGACTACTATGATATTTTATTTCCTGGAGTGAATGCCTTTGTTAACAATATTCACTATTTAGATCCTAGACATTGGGGCCCGTCCTTGTTCTCCACAATCTCCCAGGCTTTTTGGAATCTTGTTAGAGATGATTTGCCAGCCTTAACCTCTCAGGAAATTCAGAGAAGAACCCAAAAACTATTTGTTGAAAATTTAGCAAGGTTTTTGGAAGAAACTACTTGGGCAATAGTTAATTCACCAGCTAACTTATATAATTATATTTCAGACTATTATTCTAGATTGTCTCCAGTTAGGCCCTCTATGGTAAGGCAAGTTGCCCAAAGGGAGGGAACCTATATTTCTTTTGGCCACTCATACACCCAAAGTATAGATAATGCAGACAGCATTCAAGAAGTTACTCAAAGGCTAGATTTAAAAACCCCAAATGTGCAATCTGGTGAATTTATAGAAAGAAGTATTGCACCAGGAGGTGAAAATCAAAGATCTGCTCCTCAATGGATGTTGCCTTTACTTTTAGGGTTGTACGGGACTGTAACACCTGCTCTTGAAGCATATGAAGATGGCCCCAACAAAAAGAAAAGGAGAAAGGAAGGACCCCGTGCAAGTTCCAAAACTTCTTATAAGAGGAGGAGTAGAAGTTCTAGAAGT
>AEC14684
ATGGCTTTACAATTATTTAATCCAGAAGACTACTATGATATTTTATTTCCTGGAGTGAATGCCTTTGTTAACAATATTCACTATTTAGATCCTAGACATTGGGGCCCGTCCTTGTTCTCCACAATCTCCCAGGCTTTTTGGAATCTTGTTAGAGATGATTTGCCAGCCTTAACCTCTCAGGAAATTCAGAGAAGAACCCAAAAACTATTTGTTGAAAGTTTAGCAAGGTTTTTGGAAGAAACTACTTGGGCAATAGTTAATTCACCAGCTAACTTATATAATTATATTTCAGACTATTATTCTAGATTGTCTCCAGTTAGGCCCTCTATGGTAAGGCAAGTTGCCCAAAGGGAGGGAACCTATATTTCTTTTGGCCACTCATACACCCAAAGTATAGATGATGCAGACAGCATTCAAGAAGTTACCCAAAGGCTAGATTTAAAAACCCCAAATGTGCAATCTGGTGAATTTATAGAAAGAAGTATTGCACCAGGAGGTGCAAATCAAAGATCTGCTCCTCAATGGATGTTGCCTTTACTTTTAGGGTTGTACGGGACTGTAACACCTGCTCTTGAAGCATATGAAGATGGCCCCAACAAAAAGAAAAGGAGAAAGGAAGGACCCCGTGCAAGTTCCAAAACTTCTTATAAGAGGAGGAGTAGAAGTTCTAGAAGT
>AAB41710
ATGGCTTTACAGTTATTTAATCCAGAAGACTACTATGATATTTTATTTCCTGGAGTGAATGCCTTTGTTAACAATATTCACTATTTAGATCCTAGACATTGGGGCCCTTCTTTGTTCTCCACAATCTCCCAGGCTTTTTGGAATCTTGTTAGAGATGATTTGCCATCTTTAACATCTCAGGAAATTCAAAGAAGAACCCAAAAACTATTTGTTGAAAGTTTAGCAAGGTTTTTGGAAGAAACTACTTGGGCAATAGTTAATTCACCAGTTAACTTATATAATTATATTTCAGACTATTATTCTAGATTGTCTCCAGTTAGGCCCTCTATGGTAAGGCAGGTTGCCCAAAGGGAGGGAACCTATATTTCCTTTGGCCACTCATACACCCAAAGTATAGATGATGCAGACAGCATTCAAGAAGTTACCCAAAGGCTAGATTTAAAAACCCCAAATGTGCAATCTGGTGAATTTATAGAGAAAAGTATTGCACCAGGAGGTGCAAATCAAAGATCTGCTCCTCAATGGATGTTGCCTTTACTTTTAGGGTTGTACGGGACTGTAACACCTGCTCTTGAAGCATATGAAGATGGCCCCAACAAAAAGAAAAGGAGAAAGGAAGGACCCCGTGCAAGTTCCAAAACTTCTTATAAGAGGAGGAGTAGAAGTTCTAGAAGT
>BAC03052
ATGGCTTTACAGTTATTTAATCCAGAAGACTACTATGATATTTTATTTCCTGGAGTGAATGCCTTTGTTAACAATATTCACTATTTAGATCCTAGACATTGGGGCCCTTCTTTGTTCTCCACAATCTCCCAGGCTTTTTGGAATCTTGTTAGAGATGATTTGCCATCTTTAACATCTCAGGAAATTCAAAGAAGAACCCAAAAACTATTTGTTGAAAGTTTAGCAAGGTTTTTGGAAGAAACTACTTGGGCAATAGTTAATTCACCAGTTAACTTATATAATTATATTTCAGACTATTATTCTAGATTGTCTCCAGTTAGGCCCTCTATGGTAAGGCAGGTTGCCCAAAGGGAGGGAACCTATATTTCCTTTGGCCACTCATACACCCAAAGTATAGATGATGCAGACAGCATTCAAGAAGTTACCCAAAGGCTAGATTTAAAAACCCCAAATGTGCAATCTGGTGAATTTATAGAGAAAAGTATTGCACCAGGAGGTGCAAATCAAAGATCTGCTCCTCAATGGATGTTGCCTTTACTTTTAGGGTTGTACGGGACTGTAACACCTGCTCTTGAAGCATATGAAGATGGCCCCAACAAAAAGAAAAGGAGAAAGGAAGGACCCCGTGCAAGTTCCAAAACTTCTTATAAGAGGAGGAGTAGAAGTTCTAGAAGT
>AEC15704
ATGGCTTTACAATTATTTAATCCAGAAGACTACTATGATATTTTATTTCCTGGAGTGAATGCCTTTGTTAACAATATTCACTATTTAGATCCTAGACATTGGGGCCCGTCCTTGTTCTCCACAATCTCCCAGGCTTTTTGGAATCTTGTTAGAGATGATTTGCCAGCCTTAACCTCTCAGGAAATTCAGAGAAGAACCCAAAAACTATTTGTTGAAAGTTTAGCAAGGTTTTTGGAAGAAACTACTTGGGCAATAGTTAATTCACCAGCTAACTTATATAATTATATTTCAGACTATTATTCTAGATTGTCTCCAGTTAGGCCCTCTATGGTAAGGCAAGTTGCCCAAAGGGAGGGAACCTATATTTCTTTTGGCCACTCATACACCCAAAGTATAGATGATGCAGACAGCATTCAAGAAGTTACCCAAAGGCTAGATTTAAAAACCCCAAATGTGCAATCTGGTGAATTTATAGAAAGAAGTATTGCACCAGGAGGTGCAAATCAAAGATCTGCTCCTCAATGGATGTTGCCTTTACTTTTAGGGTTGTACGGGACTGTAACACCTGCTCTTGAAGCATATGAAGATGGCCCCAACAAAAAGAAAAGGAGAAAGGAAGGACCCCGTGCAAGTTCCAAAACTTCTTATAAGAGGAGGAGTAGAAGTTCTAGAAGT
>AAK97915
ATGGCTTTACAGTTATTTAATCCAGAAGACTACTATGATATTTTATTTCCTGGAGTGAATGCCTTTGTTAACAATATTCACTATTTAGATCCTAGACATTGGGGCCCTTCTTTGTTCTCCACAATCTCCCAGGCTTTTTGGAATCTTGTTAGAGATGATTTGCCATCTTTAACATCTCAGGAAATTCAAAGAAGAACCCAAAAACTATTTGTTGAAAGTTTAGCAAGGTTTTTGGAAGAAACTACTTGGGCAATAGTTAATTCACCAGTTAACTTATATAATTATATTTCAGACTATTATTCTAGATTGTCTCCAGTAAGGCCCTCTATGGTAAGGCAGGTTGCCCAAAGGGAGGGAACCTATATTTCCTTTGGCCACTCATACACCCAAAGTATAGATGATGCAGACAGCATTCAAGAAGTTACCCAAAGGCTAGATTTAAAAACCCCAAATGTGCAATCTGGTGAGTTTATAGAGAAAAGTATTGCACCAGGAGGTGCAAATCAAAGATCTGCTCCTCAATGGATGTTGCCTTTACTTTTAGGGTTGTACGGGACTGTAACACCTGCTCTTGAAGCATATGAAGATGGCCCCAACAAAAAGAAAAGGAGAAAGGAAGGACCCCGTGCAAGTTCCAAAACTTCTTATAAGAGGAGGAGTAGAAGTTCTAGAAGT
>BAE45389
ATGGCTTTACAGTTATTTAATCCAGAAGACTACTATGATATTTTATTTCCTGGAGTGAATGCCTTTGTTAACAATATTCACTATTTAGATCCTAGACATTGGGGCCCTTCTTTGTTCTCCACAATCTCCCAGGCTTTTTGGAATCTTGTTAGAGATGATTTGCCATCTTTAACATCTCAGGAAATTCAAAGAAGAACCCAAAAACTATTTGTTGAAAGTTTAGCAAGGTTTTTGGAAGAAACTACTTGGGCAATAGTTAATTCACCAGTTAACTTATATAATTATATTTCAGACTATTATTCTAGATTGTCTCCAGTTAGGCCCTCTATGGTAAGGCAGGTTGCCCAAAGGGAGGGAACCTATATTTCCTTTGGCCACTCATACACCCAAAGTATAGATGATGCAGACAGCATTCAAGAAGTTACCCAAAGGCTAGATTTAAAAACCCCAAATGTGCAATCTGGTGAATTTATAGAGAAAAGTATTGCACCAGGAGGTGCAAATCAAAGATCTGCTCCTCAATGGATGTTGCCTTTACTTTTAGGGTTGTACGGGACTGTAACACCTGCTCTTGAAGCATATGAAGATGGCCCCAACAAAAAGAAAAGGAGAAAGGAAGGACCCCGTGCAAGTTCCAAAACTTCTTATAAGAGGAGGAGTAGAAGTTCTAGAAGT
>BAE45383
ATGGCTTTACAGTTATTTAATCCAGAAGACTACTATGATATTTTATTTCCTGGAGTGAATGCCTTTGTTAACAATATTCACTATTTAGATCCTAGACATTGGGGCCCTTCTTTGTTCTCCACAATCTCCCAGGCTTTTTGGAATCTTGTTAGAGATGATTTGCCATCTTTAACATCTCAGGAAATTCAAAGAAGAACCCAAAAACTATTTGTTGAAAGTTTAGCAAGGTTTTTGGAAGAAACTACTTGGGCAATAGTTAATTCACCAGTTAACTTATATAATTATATTTCAGACTATTATTCTAGATTGTCTCCAGTTAGGCCCTCTATGGTAAGGCAGGTTGCCCAAAGGGAGGGAACCTATATTTCCTTTGGCCACTCATACACCCAAAGTATAGATGATGCAGACAGCATTCAAGAAGTTACCCAAAGGCTAGATTTAAAAACCCCAAATGTGCAATCTGGTGAATTTATAGAGAAAAGTATTGCACCAGGAGGTGCAAATCAAAGATCTGCTCCTCAATGGATGTTGCCTTTACTTTTAGGGTTGTACGGGACTGTAACACCTGCTCTTGAAGCATATGAAGATGGCCCCAACAAAAAGAAAAGGAGAAAGGAAGGACCCCGTGCAAGTTCCAAAACTTCTTATAAGAGGAGGAGTAGAAGTTCTAGAAGT
>BAB93073
ATGGCTTTACAATTATTTAATCCAGAAGACTACTATGATATTTTATTTCCTGGAGTGAATGCCTTTGTTAACAATATTCACTATTTAGATCCTAGACATTGGGGCCCGTCCTTGTTCTCCACAATCTCCCAGGCTTTTTGGAATCTTGTTAGAGATGATTTGCCAGCCTTAACCTCTCAGGAAATTCAGAGAAGAACCCAAAAACTATTTGTTGAAAATTTAGCAAGGTTTTTGGAAGAAACTACTTGGGCAATAGTTAATTCACCAGCTAACTTATATAATTATATTTCAGACTATTATTCTAGATTGTCTCCAGTTAGGCCCTCTATGGTAAGGCAAGTTGCCCAAAGGGAGGGAACCTATATTTCTTTTGGCCACTCATACACCCAAAGTATAGATGATGCAGACAGCATTCAAGAAGTTACCCAAAGGCTAGATTTAAAAACCCCAAATGTGCAATCTGGTGAATTTATAGAAAGAAGTATTGCACCAGGAGGTGCAAATCAAAGATCTGCTCCTCAATGGATGTTGCCTTTACTTTTAGGGTTGTACGGGACTGTAACACCTGCTCTTGAAGCATATGAAGATGGCCCCAACAAAAAGAAAAGGAGAAAGGAAGGACCCCGTGCAAGTTCCAAAACTTCTTATAAGAGGAGGAGTAGAAGTTCTAGAAGT
>BAB93079
ATGGCTTTACAATTATTTAATCCAGAAGACTACTATGATATTTTATTTCCTGGAGTGAATGCCTTTGTTAACAATATTCACTATTTAGATCCTAGACATTGGGGCCCGTCCTTGTTCTCCACAATCTCCCAGGCTTTTTGGAATCTTGTTAGAGATGATTTGCCAGCCTTAACCTCTCAGGAAATTCAGAGAAGAACCCAAAAACTATTTGTTGAAAATTTAGCAAGGTTTTTGGAAGAAACTACTTGGGCAATAGTTAATTCACCAGCTAACTTATATAATTATATTTCAGACTATTATTCTAGATTGTCTCCAGTTAGGCCCTCTATGGTAAGGCAAGTTGCCCAAAGGGAGGGAACCTATATTTCTTTTGGCCACTCATACACCCAAAGTATAGATGATGCAGACAGCATTCAAGAAGTTACCCAAAGGCTAGATTTAAAAACCCCAAATGTGCAATCTGGTGAATTTATAGAAAGAAGTATTGCACCAGGAGGTGCAAATCAAAGATCTGCTCCTCAATGGATGTTGCCTTTACTTTTAGGGTTGTACGGGACTGTAACACCTGCTCTTGAAGCATATGAAGATGGCCCCAACAAAAAGAAAAGGAGAAAGGAAGGACCCCGTGCAAGTTCCAAAACTTCTTATAAGAGGAGGAGTAGAAGTTCTAGAAGT
>AAK98029
ATGGCTTTACAGTTATTTAATCCAGAAGACTACTATGATATTTTATTTCCTGGAGTGAATGCCTTTGTTAACAATATTCACTATTTAGATCCTAGACATTGGGGCCCTTCTTTGTTCTCCACAATCTCCCAGGCTTTTTGGAATCTTGTTAGAGATGATTTGCCATCTTTAACATCTCAGGAAATTCAAAGAAGAACCCAAAAACTATTTGTTGAAAGTTTAGCAAGGTTTTTGGAAGAAACTACTTGGGCAATAGTTAATTCACCAGTTAACTTATATAATTATATTTCAGACTATTATTCTAGATTGTCTCCAGTTAGGCCCTCTATGGTAAGGCAGGTTGCCCAAAGGGAGGGAACCTATATTTCCTTTGGCCACTCATACACCCAAAGTATAGATGATGCAGACAGCATTCAAGAAGTTACCCAAAGGCTAGATTTAAAAACCCCAAATGTGCAATCTGGTGAATTTATAGAGAAAAGTATTGCACCAGGAGGTGCAAATCAAAGATCTGCTCCTCAATGGATGTTGCCTTTACTTTTAGGGTTGTACGGGACTGTAACACCTGCTCTTGAAGCATATGAAGATGGCCCCAACAAAAAGAAAAGGAGAAAGGAAGGACCCCGTGCAAGTTCCAAAACTTCTTATAAGAGGAGGAGTAGAAGTTCTAGAAGT
>BAD91886
ATGGCTTTACAGTTATTTAATCCAGAAGACTACTATGATATTTTATTTCCTGGAGTGAATGCCTTTGTTAACAATATTCACTATTTAGATCCTAGACATTGGGGCCCTTCTTTGTTCTCCACAATCTCCCAGGCTTTTTGGAATCTTGTTACAGATGATTTGCCATCTTTAACATCTCAGGAAATTCAAAGAAGAACCCAAAAACTATTTGTTGAAAATTTAGCAAGGTTTTTGGAAGAAACTACTTGGGCAATAGTTAATTCACCAGTTAACTTATATAATTATATTTCAGACTATTATTCTAGATTGTCTCCAGTTAGGCCCTCTATGGTAAGGCAGGTTGCCCAAAGGGAGGGAACCTATATTTCCTTTGGCCACTCATACACCCAAACTATAGATGATGCAGACAGCATTCAAGAAGTTACCCAAAGGCTAGATTTAAAAACCCCAAATGTGCAATCTGGTGAATTTATAGAGAAAAGTTTTGCACCAGGAGGTGCAAATCAAAGATCTGCTCCTCAATGGATGTTGCCTTTACTTTTAGGGTTGTACGGGACTGTAACACCTGCTCTTGAAGCATATGAAGATGGCCCCAACAAAAAGAAAAGGAGAAAGGAAGGACCCCGTGCAAGTTCCAAAACTTCTTATAAGAGGAGGAGTAGAAGTTCTAGAAGT
>BAB68994
ATGGCTTTACAGTTATTTAATCCAGAAGACTACTATGATATTTTATTTCCTGGAGTGAATGCCTTTGTTAACAATATTCACTATTTAGATCCTAGACATTGGGGCCCTTCTTTGTTCTCCACAATCTCCCAGGCTTTTTGGAATCTTGTCAGAGATGATTTGCCATCTTTAACATCTCAGGAAATTCAAAGAAGAACCCAAAAACTATTTGTTGAAAGTTTAGCAAGGTTTTTGGAAGAAACTACTTGGGCAATAGTTAATTCACCAGTTAACTTATATAATTATATTTCAGACTATTATTCTAGATTGTCTCCAGTTAGGCCCTCTATGGTAAGGCAGGTTGCCCAAAGGGAGGGAACCTATATTTCCTTTGGCCACTCATACACCCAAAGTATAGATGATGCAGACAGCATTCAAGAAGTTACCCAAAGGCTAGATTTAAAAACCCCAAATGTGCAATCTGGTGAATTTATAGAGAAAAGTATTGCACCAGGAGGTGCAAATCAAAGATCTGCTCCTCAATGGATGTTGCCTTTACTTTTAGGGTTGTACGGGACTGTAACACCTGCTCTTGAAGCATATGAAGATGGCCCCAACAAAAAGAAAAGGAGAAAGGAAGGACCCCGTGCAAGTTCCAAAACTTCTTATAAGAGGAGGAGTAGAAGTTCTAGAAGT
>BAE75825
ATGGCTTTACAGTTATTTAATCCAGAAGACTACTATGATATTTTATTTCCTGGAGTGAATGCCTTTGTTAACAATATTCACTATTTAGATCCTAGACATTGGGGCCCTTCTTTGTTCTCCACAATCTCCCAGGCTTTTTGGAATCTTGTTAGAGATGATTTGCCATCTTTAACATCTCAGGAAATTCAAAGAAGAACCCAAAAACTATTTGTTGAAAGTTTAGCAAGGTTTTTGGAAGAAACTACTTGGGCAATAGTTAATTCACCAGTTAACTTATATAATTATATTTCAGACTATTATTCTAGATTGTCTCCAGTTAGGCCCTCTATGGTAAGGCAGGTTGCCCAAAGGGAGGGAACCTATATTTCCTTTGGCCACTCATACACCCAAAGTATAGATGATGCAGACAGCATTCAAGAAGTTACCCAAAGGCTAGATTTAAAAACCCCAAATGTGCAATCTGGTGAATTTATAGAGAAAAGTATTGCACCAGGAGGTGCAAATCAAAGATCTGCTCCTCAATGGATGTTGCCTTTACTTTTAGGGTTGTACGGGACTGTAACACCTGCTCTTGAAGCATATGAAGATGGCCCCAACAAAAAGAAAAGGAGAAAGGAAGGACCCCGTGCAAGTTCCAAAACTTCTTATAAGAGGAGGAGTAGAAGTTCTAGAAGT
>BAE03159
ATGGCTTTACAGTTATTTAATCCAGAAGACTACTATGATATTTTATTTCCTGGAGTAAATGCCTTTGTTAACAATATTCACTATTTAGATCCTAGACATTGGGGCCCTTCTTTGTTCTCCACAATCTCCCAGGCTTTTTGGAATCTTGTTAGAGATGATTTGCCATCTTTAACATCTCAGGAAATTCAAAGAAGAACCCAAAAACTATTTGTTGAAAGTTTAGCAAGGTTTTTGGAAGAAACTACTTGGGCAATAGTTAATTCACCAGTTAACTTATATAATTATATTTCAGACTATTATTCTAGATTGTCTCCAGTTAGGCCCTCTATGGTAAGGCAGGTTGCCCAAAGGGAGGGAACCTATATTTCCTTTGGCCACTCATACACCCAAAGTATAGATGATGCAGACAGCATTCAAGAAGTTACCCAAAGGCTAGATTTAAAAACCCCAAATGTGCAATCTGGTGAATTTATAGAGAAAAGTATTGCACCAGGAGGTGCAAATCAAAGATCTGCTCCTCAATGGATGTTGCCTTTACTTTTAGGGTTGTACGGGACTGTAACACCTGCTCTTGAAGCATATGAAGATGGCCCCAACAAAAAGAAAAGGAGAAAGGAAGGACCCCGTGCAAGTTCCAAAACTTCTTATAAGAGGAGGAGTAGAAGTTCTAGAAGT
>AAM69547
ATGGCTTTACAGTTATTTAATCCAGAAGACTACTATGATATTTTATTTCCTGGAGTGAATGCCTTTGTTAATAATATTCACTATTTAGATCCTAGACATTGGGGCCCTTCTTTGTTTTCCACAATCTCCCAGGCTTTTTGGAATCTTGTTAGAGATGATTTGCCATCTTTAACATCTCAGGAAATTCAAAGAAGAACCCAAAAACTATTTGTTGAAAGTTTAGCAAGGTTTTTGGAAGAAACTACTTGGGCAATAGTTAATTCACCAGTTAACTTGTATAATTATATTTCAGACTATTATTCTAGATTGTCTCCAGTTAGGCCCTCTATGGTAAGGCAGGTTGCCCAAAGGGAGGGAACCTATATTTCCTTTGGCCACTCATACACCCAAAGTATAGATGATGCAGACAGCATTCAAGAAGTTACCCAAAGGCTAGATTTAAAAACCCCAAATGTGCAATCTGGTGAATTTATAGAGAAAAGTATTGCACCAGGAGGTGCAAATCAAAGATCTGCTCCTCAATGGATGTTGCCTTTACTTTTAGGGTTGTACGGGACTGTAACACCTGCTCTTGAAGCATATGAAGATGGCCCCAACAAAAAGAAAAGGAGAAAGGAAGGACCCCGTGCAAGTTCCAAAACTTCTTATAAGAGGAGGAGTAGAAGTTCTAGAAGT
>AAM69541
ATGGCTTTACAGTTATTTAATCCAGAAGACTACTATGATATTTTATTTCCTGGAGTGAATGCCTTTGTTAATAATATTCACTATTTAGATCCTAGACATTGGGGCCCTTCTTTGTTTTCCACAATCTCCCAGGCTTTTTGGAATCTTGTTAGAGATGATTTGCCATCTTTAACATCTCAGGAAATTCAAAGAAGAACCCAAAAACTATTTGTTGAAAGTTTAGCAAGGTTTTTGGAAGAAACTACTTGGGCAATAGTTAATTCACCAGTTAACTTATATAATTATATTTCAGACTATTATTCTAGATTGTCTCCAGTTAGGCCCTCTATGGTAAGGCAGGTTGCCCAAAGGGAGGGAACCTATATTTCCTTTGGCCACTCATACACCCAAAGTATAGATGATGCAGACAGCATTCAAGAAGTTACCCAAAGGCTAGATTTAAAAACCCCAAATGTGCAATCTGGTGAATTTATAGAGAAAAGTATTGCACCAGGAGGTGCAAATCAAAGATCTGCTCCTCAATGGATGTTGCCTTTACTTTTAGGGTTGTACGGGACTGTAACACCTGCTCTTGAAGCATATGAAGATGGCCCCAACAAAAAGAAAAGGAGAAAGGAAGGACCCCGTGCAAGTTCCAAAACTTCTTATAAGAGGAGGAGTAGAAGTTCTAGAAGT
>BAE03015
ATGGCTTTACAGTTATTTAATCCAGAAGACTACTATGATATTTTATTTCCTGGAGTAAATGCCTTTGTTAACAATATTCACTATTTAGATCCTAGACATTGGGGCCCTTCTTTGTTCTCCACAATCTCCCAGGCTTTTTGGAATCTTGTTAGAGATGATTTGCCATCTTTAACATCTCAGGAAATTCAAAGAAGAACCCAAAAACTATTTGTTGAAAGTTTAGCAAGGTTTTTGGAAGAAACTACTTGGGCAATAGTTAATTCACCAGTTAACTTATATAATTATATTTCAGACTATTATTCTAGATTGTCTCCAGTTAGGCCCTCTATGGTAAGGCAGGTTGCCCAAAGGGAGGGAACCTATATTTCCTTTGGCCACTCATACACCCAAAGTATAGATGATGCAGACAGCATTCAAGAAGTTACCCAAAGGCTAGATTTAAAAACCCCAAATGTGCAATCTGGTGAATTTATAGAGAAAAGTATTGCACCAGGAGGTGCAAATCAAAGATCTGCTCCTCAATGGATGTTGCCTTTACTTTTAGGGTTGTACGGGACTGTAACACCTGCTCTTGAAGCATATGAAGATGGCCCCAACAAAAAGAAAAGGAGAAAGGAAGGACCCCGTGCAAGTTCCAAAACTTCTTATAAGAGGAGGAGTAGAAGTTCTAGAAGT
>AEC15794
ATGGCTTTACAATTATTTAATCCAGAAGACTACTATGATATTTTATTTCCTGGAGTGAATGCCTTTGTTAACAATATTCACTATTTAGATCCTAGACATTGGGGCCCGTCCTTGTTCTCCACAATCTCCCAGGCTTTTTGGAATCTTGTTAGAGATGATTTGCCAGCCTTAACCTCTCAGGAAATTCAGAGAAGAACCCAAAAACTATTTGTTGAAAGTTTAGCAAGGTTTTTGGAAGAAACTACTTGGGCAATAGTTAATTCACCAGCTAACTTATATAATTATATTTCAGACTATTATTCTAGATTGTCTCCAGTTAGGCCCTCTATGGTAAGGCAAGTTGCCCAAAGGGAGGGAACCTATATTTCTTTTGGCCACTCATACACCCAAAGTATAGATGATGCAGACAGCATTCAAGAAGTTACCCAAAGGCTAGATTTAAAAACCCCAAATGTGCAATCTGGTGAATTTATAGAAAGAAGTATTGCACCAGGAGGTGCAAATCAAAGATCTGCTCCTCAATGGATGTTGCCTTTACTTTTAGGGTTGTACGGGACTGTAACACCTGCTCTTGAAGCATATGAAGATGGCCCCAACAAAAAGAAAAGGAGAAAGGAAGGACCCCGTGCAAGTTCCAAAACTTCTTATAAGAGGAGGAGTAGAAGTTCTAGAAGT
>AAM69622
ATGGCTTTACAGTTATTTAATCCAGAAGACTACTATGATATTTTATTTCCTGGAGTGAATGCCTTTGTTAATAATATTCACTATTTAGATCCTAGACATTGGGGCCCTTCTTTGTTTTCCACAATCTCCCAGGCTTTTTGGAATCTTGTTAGAGATGATTTGCCATCTTTAACATCTCAGGAAATTCAAAGAAGAACCCAAAAACTATTTGTTGAAAGTTTAGCAAGGTTTTTGGAAGAAACTACTTGGGCAATAGTTAATTCACCAGTTAACTTATATAATTATATTTCAGACTATTATTCTAGATTGTCTCCAGTTAGGCCCTCTATGGTAAGGCAGGTTGCCCAAAGGGAGGGAACCTATATTTCCTTTGGCCACTCATACACCCAAAGTATAGATGATGCAGACAGCATTCAAGAAGTTACCCAAAGGCTAGATTTAAAAACCCCAAATGTGCAATCTGGTGAATTTATAGAGAAAAGTATTGCACCAGGAGGTGCAAATCAAAGATCTGCTCCTCAATGGATGTTGCCTTTACTTTTAGGGTTGTACGGGACTGTAACACCTGCTCTTGAAGCATATGAAGATGGCCCCAACAAAAAGAAAAGGAGAAAGGAAGGACCCCGTGCAAGTTCCAAAACTTCTTATAAGAGGAGGAGTAGAAGTTCTAGAAGT
>AAM89326
ATGGCTTTACAGTTATTTAATCCAGAAGACTACTATGATATTTTATTTCCTGGAGTGAATGCCTTTGTTAACAATATTCACTATTTAGATCCTAGACATTGGGGCCCTTCTTTGTTCTCCACAATCTCCCAGGCTTTTTGGAATCTTGTTAGAGATGATTTGCCATCTTTAACATCTCAGGAAATTCAAAGAAGAACCCAAAAACTATTTGTTGAAAGTTTAGCAAGGTTTTTGGAAGAAACTACTTGGGCAATAGTTAATTCACCAGTTAACTTATATAATTACATTTCAGACTATTATTCTAGATTGTCTCCAGTAAGGCCCTCTATGGTAAGGCAGGTTGCCCAAAGGGAGGGAACCTATATTTCCTTTGGCCACTCATACACCCAAAGTATAGATGATGCAGACAGCATTCAAGAAGTTACCCAAAGGCTAGATTTAAAAACCCCAAATGTGCAATCTGGTGAGTTTATAGAGAAAAGTATTGCACCAGGAGGTGCAAATCAAAGATCTGCTCCTCAATGGATGTTGCCTTTACTTTTAGGGTTGTACGGGACTGTAACACCTGCTCTTGAAGCATATGAAGATGGCCCCAACAAAAAGAAAAGGAGAAAGGAAGGACCCCGTGCAAGTTCCAAAACTTCTTATAAGAGGAGGAGTAGAAGTTCTAGAAGT
>AAM89320
ATGGCTTTACAGTTATTTAATCCAGAAGACTACTATGATATTTTATTTCCTGGAGTGAATGCCTTTGTTAACAATATTCACTATTTAGATCCTAGACATTGGGGCCCTTCTTTGTTCTCCACAATCTCCCAGGCTTTTTGGAATCTTGTTAGAGATGATTTGCCATCTTTAACATCTCAGGAAATTCAAAGAAGAACCCAAAAACTATTTGTTGAAACTTTAGCAAGGTTTTTGGAAGAAACTACTTGGGCAATAGTCAATTCACCAGTTAACTTATATAATTATATTTCAGACTATTATTCTAGATTGTCTCCAGTTAGGCCCTCTATGGTAAGGCAGGTTGCCCAAAGGGAGGGAACCTATATTTCCTTTGGCCACTCATACACCCAAAGTATAGATAATGCAGACAGCATTCAAGAAGTTACCCAAAGGCTAGATTTAAAAAACCCAAATGTGCAATCTGGTGAATTTATAGAGAAAAGTTTTGCACCAGGAGGTGCAAATCAAAGATCTGCTCCTCAATGGATGTTGCCTTTACTTTTAGGGTTGTACGGGACTGTAACACCTGCTCTTGAAGCATATGAAGATGGCCCCAACAAAAAGAAAAGGAGAAAGGAAGGACCCCGTGCAAGTTCCAAAACTTCTTATAAGAGGAGGAGTAGAAGTTCTAGAAGT
>BAC15736
ATGGCTTTACAGTTATTTAATCCAGAAGACTACTATGATATTTTATTTCCTGGAGTGAATGCCTTTGTTAACAATATTCACTATTTAGATCCTAGACATTGGGGCCCTTCTTTGTTCTCCACAATCTCCCAGGCTTTTTGGAATCTTGTTAGAGATGATTTGCCATCTTTAACATCTCAGGAAATTCAAAGAAGAACCCAAAAACTATTTGTTGAAAGTTTAGCAAGGTTTTTGGAAGAAACTACTTGGGCAATAGTTAATTCACCAGTTAACTTATATAATTATATTTCAGACTATTATTCTAGATTGTCTCCAGTAAGGCCCTCTATGGTAAGGCAGGTTGCCCAAAGGGAGGGAACCTATATTTCCTTTGGCCACTCATACACCCAAAGTATAGATGATGCAGACAGCATTCAAGAAGTTACCCAAAGGCTAGATTTAAAAACCCCAAATGTGCAATCTGGTGAGTTTATAGAGAAAAGTATTGCAGCAGGAGGTGCAAATCAAAGATCTGCTCCTCAATGGATGTTGCCTTTACTTTTAGGGTTGTACGGGACTGTAACACCTGCTCTTGAAGCATATGAAGATGGCCCCAACAAAAAGAAAAGGAGAAAGGAAGGACCCCGTGCAAGTTCCAAAACTTCTTATAAGAGGAGGAGTAGAAGTTCTAGAAGT
>BAD06035
ATGGCTTTACAGTTATTTAATCCAGAAGACTACTATGATATTTTATTTCCTGGAGTGAATGCCTTTGTTAACAATATTCACTATTTAGATCCTAGACATTGGGGCCCTTCTTTGTTCTCCACAATCTCCCAGGCTTTTTGGAATCTTGTTAGAGATGATTTGCCATCTTTAACATCTCAGGAAATTCAAAGAAGAACCCAAAAACTATTTGTTGAAAGTTTAGCAAGGTTTTTGGAAGAAACTACTTGGGCAATAGTTAATTCACCAGTTAACTTATATAATTATATTTCAGACTATTATTCTAGATTGTCTCCAGTTAGGCCCTCTATGGTAAGGCAGGTTGCCCAAAGGGAGGGAACCTATATTTCCTTTGGCCACTCATACACCCAAAGTATAGATGATGCAGACAGCATTCAAGAAGTTACCCAAAGGCTAGATTTAAAAACCCCAAATGTGCAATCTGGTGAATTTATAGAGAAAAGTATTGCACCAGGAGGTGCAAATCAAAGATCTGCTCCTCAATGGATGTTGCCTTTACTTTTAGGGTTGTACGGGACTGTAACACCTGCTCTTGAAGCATATGAAGATGGCCCCAACAAAAAGAAAAGGAGAAAGGAAGGACCCCGTGCAAGTTCCAAAACTTCTTATAAGAGGAGGAGTAGAAGTTCTAGAAGT
>AEC15932
ATGGCTTTACAATTATTTAATCCAGAAGACTACTATGATATTTTATTTCCTGGAGTGAATGCCTTTGTTAACAATATTCACTATTTAGATCCTAGACATTGGGGCCCGTCCTTGTTCTCCACAATCTCCCAGGCTTTTTGGAATCTTGTTAGAGATGATTTGCCAGCCTTAACCTCTCAGGAAATTCAGAGAAGAACCCAAAAACTATTTGTTGAAAATTTAGCAAGGTTTTTGGAAGAAACTACTTGGGCAATAGTTAATTCACCAGCTAACTTATATAATTATATTTCAGACTATTATTCTAGATTGTCTCCAGTTAGGCCCTCTATGGTAAGGCAAGTTGCCCAAAGGGAGGGAACCTATATTTCTTTTGGCCACTCATACACCCAAAGTATAGATGATGCAGACAGCATTCAAGAAGTTACCCAAAGGCTAGATTTAAAAACCCCAAATGTGCAATCTGGTGAATTTATAGAAAGAAGTATTGCACCAGGAGGTGCAAATCAAAGATCTGCTCCTCAATGGATGTTGCCTTTACTTTTAGGGTTGTACGGGACTGTAACACCTGCTCTTGCAGCATATGAAGATGGCCCCAACAAAAAGAAAAGGAGAAAGGAAGGACCCCGTGCAAGTTCCAAAACTTCTTATAAGAGGAGGAGTAGAAGTTCTAGAAGT
>BAC15730
ATGGCTTTACAGTTATTTAATCCAGAAGACTACTATGATATTTTATTTCCTGGAGTGAATGCCTTTGTTAACAATATTCACTATTTAGATCCTAGACATTGGGGCCCTTCTTTGTTCTCCACAATCTCCCAGGCTTTTTGGAACCTTGTTAGAGATGATTTGCCATCTTTAACATCTCAGGAAATTCAAAGAAGAACCCAAAAACTATTTGTTGAAAGTTTAGCAAGGTTTTTGGAAGAAACTACTTGGGCAATAGTTAATTCACCAGTTAACTTATATAATTTTATTTCAGACTATTATTCTAGATTGTCTCCAGTAAGGCCCTCTATGGTAAGGCAGGTTGCCCAAAGGGAGGGAACCTATATTTCCTTTGGCCACTCATACACCCAAAGTATAGATGATGCAGACAGCATTCAAGAAGTTACCCAAAGGCTAGATTTAAAAACCCCAAATGTGCAATCTGGTGAGTTTATAGAAAAAAGTATTGCACCAGGAGGTGCAAATCAAAGATCTGCTCCTCAATGGATGTTGCCTTTACTTTTAGGGTTGTACGGGACTGTAACACCTGCTCTTGAAGCATATGAAGATGGCCCCAACAAAAAGAAAAGGAGAAAGGAAGGACCCCGTGCAAGTTCCAAAACTTCTTATAAGAGGAGGAGTAGAAGTTCTAGAAGT
>AEC15830
ATGGCTTTACAATTATTTAATCCAGAAGACTACTATGATATTTTATTTCCTGGAGTGAATGCCTTTGTTAACAATATTCACTATTTAGATCCTAGACATTGGGGCCCGTCCTTGTTCTCCACAATCTCCCAGGCTTTTTGGAATCTTGTTAGAGATGATTTGCCAGCCTTAACCTCTCAGGAAATTCAGAGAAGAACCCAAAAGCTATTTGTTGAAAATTTAGCAAGGTTTTTGGAAGAAACTACTTGGGCAATAGTTAATTCACCAGCTAACTTATATAACTATATTTCAGACTATTATTCTAGATTGTCTCCAGTTAGGCCCTCTATGGTAAGGCAAGTTGCCCAAAGGGAGGGAACCTATATTTCTTTTGGCCACTCATACACCCAAAGTATAGATGATGCAGACAGCATTCAAGAAGTTACCCAAAGGCTAGATTTAAAAACCCCAAATGTGCAATCTGGTGAATTTATAGAAAGAAGTATTGCACCAGGAGGTGCAAATCAAAGATCTGCTCCTCAATGGATGTTGCCTTTACTTTTAGGGTTGTACGGGACTGTAACACCTGCTCTTGAAGCATATGAAGATGGCCCCAACAAAAAGAAAAGGAGAAAGGAAGGACCCCGTGCAAGTTCCAAAACTTCTTATAAGAGGAGGAGTAGAAGTTCTAGAAGT
>AEC15938
ATGGCTTTACAATTATTTAATCCAGAAGACTACTATGATATTTTATTTCCTGGAGTGAATGCCTTTGTTAACAATATTCACTATTTAGATCCTAGACATTGGGGCCCGTCCTTGTTCTCCACAATCTCCCAGGCTTTTTGGAATCTTGTTAGAGATGATTTGCCAGCCTTAACCTCTCAGGAAATTCAGAGAAGAACCCAAAAACTATTTGTTGAAAATTTAGCAAGGTTTTTGGAAGAAACTACTTGGGCAATAGTTAATTCACCAGCTAACTTATATAATTATATTTCAGACTATTATTCTAGATTGTCTCCAGTTAGGCCCTCTATGGTAAGGCAAGTTGCCCAAAGGGAGGGAACCTATATTTCTTTTGGCCACTCATACACCCAAAGTATAGATGATGCAGACAGCATTCAAGAAGTTACCCAAAGGCTAGATTTAAAAACCCCAAATGTGCAATCTGGTGAATTTATAGAAAGAAGTATTGCACCAGGAGGTGCAAATCAAAGATCTGCTCCTCAATGGATGTTGCCTTTACTTTTAGGGTTGTACGGGACTGTAACACCTGCTCTTGCAGCATATGAAGATGGCCCCAACAAAAAGAAAAGGAGAAAGGAAGGACCCCGTGCAAGTTCCAAAACTTCTTATAAGAGGAGGAGTAGAAGTTCTAGAAGT
>BAB93007
ATGGCTTTACAATTATTTAATCCAGAAGACTACTATGATATTTTATTTCCTGGAGTGAATGCCTTTGTTAACAATATTCACTATTTAGATCCTAGACATTGGGGCCCGTCCTTGTTCTCCACAATCTCCCAGGCTTTTTGGAATCTTGTTAGAGATGATTTGCCAGCCTTAACCTCTCAGGAAATTCAGAGAAGAACCCAAAAACTATTTGTTGAAAATTTAGCAAGGTTTTTGGAAGAAACTACTTGGGCAATAGTTAATTCACCAGCTAACTTATATAATTATATTTCAGACTATTATTCTAGATTGTCTCCAGTTAGGCCCTCTATGGTAAGGCAAGTTGCCCAAAGGGAGGGAACCTATATTTCTTTTGGCCACTCATACACCCAAAGTATAGATAATGCAGACAGCATTCAAGAAGTTACTCAAAGGCTAGATTTAAAAACCCCAAATGTGCAATCTGGTGAATTTATAGAAAGAAGTATTGCACCAGGAGGTGCAAATCAAAGATCTGCTCCTCAATGGATGTTGCCTTTACTTTTAGGGTTGTACGGGACTGTAACACCTGCTCTTGAAGCATATGAAGATGGCCCCAACAAAAAGAAAAGGAGAAAGGAAGGACCCCGTGCAAGTTCCAAAACTTCTTATAAGAGGAGGAGTAGAAGTTCTAGAAGT
>AEC15836
ATGGCTTTACAATTATTTAATCCAGAAGACTACTATGATATTTTATTTCCTGGAGTGAATGCCTTTGTTAACAATATTCACTATTTAGATCCTAGACATTGGGGCCCGTCCTTGTTCTCCACAATCTCCCAGGCTTTTTGGAATCTTGTTAGAGATGATTTGCCAGCCTTAACCTCTCAGGAAATTCAGAGAAGAACCCAAAAGCTATTTGTTGAAAATTTAGCAAGGTTTTTGGAAGAAACTACTTGGGCAATAGTTAATTCACCAGCTAACTTATATAACTATATTTCAGACTATTATTCTAGATTGTCTCCAGTTAGGCCCTCTATGGTAAGGCAAGTTGCCCAAAGGGAGGGAACCTATATTTCTTTTGGCCACTCATACACCCAAAGTATAGATGATGCAGACAGCATTCAAGAAGTTACCCAAAGGCTAGATTTAAAAACCCCAAATGTGCAATCTGGTGAATTTATAGAAAGAAGTATTGCACCAGGAGGTGCAAATCAAAGATCTGCTCCTCAATGGATGTTGCCTTTACTTTTAGGGTTGTACGGGACTGTAACACCTGCTCTTGAAGCATATGAAGATGGCCCCAACAAAAAGAAAAGGAGAAAGGAAGGACCCCGTGCAAGTTCCAAAACTTCTTATAAGAGGAGGAGTAGAAGTTCTAGAAGT
>BAD11841
ATGGCTTTACAGTTATTTAATCCAGAAGACTACTATGATATTTTATTTCCTGGAGTGAATGCCTTTGTTAACAATATTCACTATTTAGATCCTAGACATTGGGGCCCTTCTTTGTTCTCCACAATCTCCCAGGCTTTTTGGAATCTTGTTAGAGATGATTTGCCATCTTTAACATCTCAGGAAATTCAAAGAAGAACCCAAAAACTATTTGTTGAAAGTTTAGCAAGGTTTTTGGAAGAAACTACTTGGGCAATAGTTAATTCACCAGTTAACTTATATAATTATATTTCAGACTATTATTCTAGATTGTCTCCAGTAAGGCCCTCTATGGTAAGGCAGGTTGCCCAAAGGGAGGGAACCTATATTTCCTTTGGCCACTCATACACCCAAAGTATAGATGATGCAGACAGCATTCAAGAAGTTACCCAAAGGCTAGATTTAAAAACCCCAAATGTGCAATCTGGTGAGTTTATAGAGAAAAGTATTGCACCAGGAGGTGCAAATCAAAGATCTGCTCCTCAATGGATGTTGCCTTTACTTTTAGGGTTGTACGGGACTGTAACACCTGCTCTTGAAGCATATGAAGATGGCCCCAACAAAAAGAAAAGGAGAAAGGAAGGACCCCGTGCAAGTTCCAAAACTTCTTATAAGAGGAGGAGTAGAAGTTCTAGAAGT
>BAD11847
ATGGCTTTACAGTTATTTAATCCAGAAGACTACTATGATATTTTATTTCCTGGAGTGAATGCCTTTGTTAACAATATTCACTATTTAGATCCTAGACATTGGGGCCCTTCTTTGTTCTCCACAATCTCCCAGGCTTTTTGGAATCTTGTTAGAGATGATTTGCCATCTTTAACATCTCAGGAAATTCAAAGAAGAACCCAAAAACTATTTGTTGAAAGTTTAGCAAGGTTTTTGGAAGAAACTACTTGGGCAATAGTTAATTCACCAGTTAACTTATATAATTATATTTCAGACTATTATTCTAGATTGTCTCCAGTAAGGCCCTCTATGGTAAGGCAGGTTGCCCAAAGGGAGGGAACCTATATTTCCTTTGGCCACTCATACACCCAAAGTATAGATGATGCAGACAGCATTCAAGAAGTTACCCAAAGGCTAGATTTAAAAACCCCAAATGTGCAATCTGGTGAGTTTATAGAGAAAAGTATTGCACCAGGAGGTGCAAATCAAAGATCTGCTCCTCAATGGATGTTGCCTTTACTTTTAGGGTTGTACGGGACTGTAACACCTGCTCTTGAAGCATATGAAGATGGCCCCAACAAAAAGAAAAGGAGAAAGGAAGGACCCCGTGCAAGTTCCAAAACTTCTTATAAGAGGAGGAGTAGAAGTTCTAGAAGT
>BAH36779
ATGGCTTTACAGTTATTTAATCCAGAAGACTACTATGATATTTTATTTCCTGGAGTGAATGCCTTTGTTAATAATATTCACTATTTAGATCCTAGACATTGGGGCCCTTCTTTGTTTTCCACAATCTCCCAGGCTTTTTGGAATCTTGTTAGAGATGATTTGCCATCTCTAACATCTCAGGAAATTCAAAGAAGAACCCAAAAACTATTTGTTGAAAGTTTAGCAAGGTTTTTGGAAGAAACTACTTGGGCAATAGTTAATTCACCAGTTAACTTATATAATTATATTTCAGACTATTATTCTAGATTGTCTCCAGTTAGGCCCTCTATGGTAAGGCAGGTTGCCCAAAGGGAGGGAACCTATATTTCCTTTGGCCACTCATACACCCAAAGTATAGATGATGCAGACAGCATTCAAGAAGTTACCCAAAGGCTAGATTTAAAAACCCCAAATGTGCAATCTGGTGAATTTATAGAGAAAAGTATTGCACCAGGAGGTGCAAATCAAAGATCTGCTCCTCAATGGATGTTGCCTTTACTTTTAGGGTTGTACGGGACTGTAACACCTGCTCTTGAAGCATATGAAGATGGCCCCAACAAAAAGAAAAGGAGAAAGGAAGGACCCCGTGCAAGTTCCAAAACTTCTTATAAGAGGAGGAGTAGAAGTTCTAGAAGT
>AEC15566
ATGGCTTTACAATTATTTAATCCAGAAGACTACTATGATATTTTATTTCCTGGAGTGAATGCCTTTGTTAACAATATTCACTATTTAGATCCTAGACATTGGGGCCCGTCCTTGTTCTCCACAATCTCCCAGGCTTTTTGGAATCTTGTTAGAGATGATTTGCCAGCCTTAACCTCTCAGGAAATTCAGAGAAGAACCCAAAAACTATTTGTTGAAAGTTTAGCAAGGTTTTTGGAAGAAACTACTTGGGCAATAGTTAATTCACCAGCTAACTTATATAATTATATTTCAGACTATTATTCTAGATTGTCTCCAGTTAGGCCCTCTATGGTAAGGCAAGTTGCCCAAAGGGAGGGAACCTATATTTCTTTTGGCCACTCATACACCCAAAGTATAGATGATGCAGACAGCATTCAAGAAGTTACCCAAAGGCTAGATTTAAAAACCCCAAATGTGCAATCTGGTGAATTTATAGAAAGAAGTATTGCACCAGGAGGTGCAAATCAAAGATCTGCTCCTCAATGGATGTTGCCTTTACTTTTAGGGTTGTACGGGACTGTAACACCTGCTCTTGAAGCATATGAAGATGGCCCCAACAAAAAGAAAAGGAGAAAGGAAGGACCCCGTGCAAGTTCCAAAACTTCTTATAAGAGGAGGAGTAGAAGTTCTAGAAGT
>BAF40804
ATGGCTTTACAATTATTTAATCCAGAAGACTACTATGATATTTTATTTCCTGGAGTGAATGCCTTTGTTAACAATATTCACTATTTAGATCCTAGACATTGGGGCCCTTCTTTGTTCTCCACAATCTCCCAGGCTTTTTGGAATCTTGTTAGAGATGATTTGCCATCTTTAACATCTCAGGAAATTCAGAGAAGAACCCAAAAACTATTTGTTGAAAGTTTAGCAAGGTTTTTGGAAGAAACTACTTGGGCAATAGTTAATTCACCAGTTAACTTATATAATTATATTTCAGACTATTATTCTAGATTGTCTCCAGTTAGGCCCTCTATGGTAAGGCAGGTTGCCCAAAGGGAGGGAACCTATATTTCCTTTGGCCACTCATACACCCAAAGTATAGATGATGCAGACAGCATTCAAGAAGTTACCCAAAGGCTAGATTTAAAAACCCCAAATGTGCAATCTGGTGAATTTATAGAGAAAAGTCTTGCACCAGGAGGTGCAAATCAAAGATCTGCTCCTCAATGGATGTTGCCTTTACTTTTAGGGTTGTACGGGACTGTAACACCTGCTCTTGAAGCATATGAAGATGGCCCCAACAAAAAGAAAAGGAGAAAGGAAGGACCCCGTGCAAGTTCCAAAACTTCTTATAAGAGGAGGAGTAGAAGTTCTAGAAGT
>AAK98005
ATGGCTTTACAGTTATTTAATCCAGAAGACTACTATGATATTTTATTTCCTGGAGTGAATGCCTTTGTTAACAATATTCACTATTTAGATCCTAGACATTGGGGCCCTTCTTTGTTCTCCACAATCTCCCAGGCTTTTTGGAATCTTGTTAGAGATGATTTGCCATCTTTAACATCTCAGGAAATTCAAAGAAGAACCCAAAAACTATTTGTTGAAAGTTTAGCAAGGTTTTTGGAAGAAACTACTTGGGCAATAGTTAATTCACCAGTTAACTTATATAATTATATTTCAGACTATTATTCTAGATTGTCTCCAGTTAGGCCCTCTATGGTAAGGCAGGTTGCCCAAAGGGAGGGAACCTATATTTCCTTTGGCCACTCATACACCCAAAGTATAGATGATGCAGACAGCATTCAAGAAGTTACCCAAAGGCTAGATTTAAAAACCCCAAATGTGCAATCTGGTGAATTTATAGAGAAAAGTATTGCACCAGGAGGTGCAAATCAAAGATCTGCTCCTCAATGGATGTTGCCTTTACTTTTAGGGTTGTACGGGACTGTAACACCTGCTCTTGAAGCATATGAAGATGGCCCCAACAAAAAGAAAAGGAGAAAGGAAGGACCCCGTGCAAGTTCCAAAACTTCTTATAAGAGGAGGAGTAGAAGTTCTAGAAGT
>AEC15560
ATGGCTTTACAATTATTTAATCCAGAAGACTACTATGATATTTTATTTCCTGGAGTGAATGCCTTTGTTAACAATATTCACTATTTAGATCCTAGACATTGGGGCCCGTCCTTGTTCTCCACAATCTCCCAGGCTTTTTGGAATCTTGTTAGAGATGATTTGCCAGCCTTAACCTCTCAGGAAATTCAGAGAAGAACCCAAAAACTATTTGTTGAAAGTTTAGCAAGGTTTTTGGAAGAAACTACTTGGGCAATAGTTAATTCACCAGCTAACTTATATAATTATATTTCAGACTATTATTCTAGATTGTCTCCAGTTAGGCCCTCTATGGTAAGGCAAGTTGCCCAAAGGGAGGGAACCTATATTTCTTTTGGCCACTCATACACCCAAAGTATAGATGATGCAGACAGCATTCAAGAAGTTACCCAAAGGCTAGATTTAAAAACCCCAAATGTGCAATCTGGTGAATTTATAGAAAGAAGTATTGCACCAGGAGGTGCAAATCAAAGATCTGCTCCTCAATGGATGTTGCCTTTACTTTTAGGGTTGTACGGGACTGTAACACCTGCTCTTGAAGCATATGAAGATGGCCCCAACAAAAAGAAAAGGAGAAAGGAAGGACCCCGTGCAAGTTCCAAAACTTCTTATAAGAGGAGGAGTAGAAGTTCTAGAAGT
>BAH36773
ATGGCTTTACAGTTATTTAATCCAGAAGACTACTATGATATTTTATTTCCTGGAGTGAATGCCTTTGTTAATAATATTCACTATTTAGATCCTAGACATTGGGGCCCTTCTTTGTTTTCCACAATCTCCCAGGCTTTTTGGAATCTTGTTAGAGATGATTTGCCATCTCTAACATCTCAGGAAATTCAAAGAAGAACCCAAAAACTATTTGTTGAAAGTTTAGCAAGGTTTTTGGAAGAAACTACTTGGGCAATAGTTAATTCACCAGTTAACTTATATAATTATATTTCAGACTATTATTCTAGATTGTCTCCAGTTAGGCCCTCTATGGTAAGGCAGGTTGCCCAAAGGGAGGGAACCTATATTTCCTTTGGCCACTCATACACCCAAAGTATAGATGATGCAGACAGCATTCAAGAAGTTACCCAAAGGCTAGATTTAAAAACCCCAAATGTGCAATCTGGTGAATTTATAGAGAAAAGTATTGCACCAGGAGGTGCAAATCAAAGATCTGCTCCTCAATGGATGTTGCCTTTACTTTTAGGGTTGTACGGGACTGTAACACCTGCTCTTGAAGCATATGAAGATGGCCCCAACAAAAAGAAAAGGAGAAAGGAAGGACCCCGTGCAAGTTCCAAAACTTCTTATAAGAGGAGGAGTAGAAGTTCTAGAAGT
>BAE03081
ATGGCTTTACAGTTATTTAATCCAGAAGACTACTATGATATTTTATTTCCTGGAGTGAATGCCTTTGTTAACAATATTCACTATTTAGATCCTAGACATTGGGGCCCTTCTTTGTTCTCCACAATCTCCCAGGCTTTTTGGAATCTTGTTAGAGATGATTTGCCATCTTTAACATCTCAGGAAATTCAAAGAAGAACCCAAAAACTATTTGTTGAAAGTTTAGCAAGGTTTTTGGAAGAAACTACTTGGGCAATAGTTAATTCACCAGTTAACTTATATAATTATATTTCAGACTATTATTCTAGATTGTCTCCAGTTAGGCCCTCTATGGTAAGGCAGGTTGCCCAAAGGGAGGGAACCTATATTTCCTTTGGCCACTCATACACCCAAAGTATAGATGATGCAGACAGCATTCAAGAAGTTACCCAAAGGCTAGATTTAAAAACCCCAAATGTGCAATCTGGTGAATTTATAGAGAAAAGTATTGCACCAGGAGGTGCAAATCAAAGATCTGCTCCTCAATGGATGTTGCCTTTACTTTTAGGGTTGTACGGGACTGTAACACCTGCTCTTGAAGCATATGAAGATGGCCCCAACAAAAAGAAAAGGAGAAAGGAAGGACCCCGTCCAAGTTCCAAAACTTCTTATAAGAGGAGGAGTAGAAGTTCTAGAAGT
>AEC14534
ATGGCTTTACAATTATTTAATCCAGAAGACTACTATGATATTTTATTTCCTGGAGTGAATGCCTTTGTTAACAATATTCACTATTTAGATCCTAGACATTGGGGCCCGTCCTTGTTCTCCACAATCTCCCAGGCTTTTTGGAATCTTGTTAGAGATGATTTGCCAGCCTTAACCTCTCAGGAAATTCAGAGAAGAACCCAAAAACTATTTGTTGAAAGTTTAGCAAGGTTTTTGGAAGAAACTACTTGGGCAATAGTTAATTCACCAGCTAACTTATATAATTATATTTCAGACTATTATTCTAGATTGTCTCCAGTTAGGCCCTCTATGGTAAGGCAAGTTGCCCAAAGGGAGGGAACCTATATTTCTTTTGGCCACTCATACACCCAAAGTATAGATGATGCAGACAGCATTCAAGAAGTTACCCAAAGGCTAGATTTAAAAACCCCAAATGTGCAATCTGGTGAATTTATAGAAAGAAGTATTGCACCAGGAGGTGCAAATCAAAGATCTGCTCCTCAATGGATGTTGCCTTTACTTTTAGGGTTGTACGGGACTGTAACACCTGCTCTTGAAGCATATGAAGATGGCCCCAACAAAAAGAAAAGGAGAAAGGAAGGACCCCGTGCAAGTTCCAAAACTTCTTATAAGAGGAGGAGTAGAAGTTCTAGAAGT
>BAC81873
ATGGCTTTACAGTTATTTAATCCAGAAGACTACTATGATATTTTATTTCCTGGAGTGAATGCCTTTGTTAACAATATTCACTATTTAGATCCTAGACATTGGGGCCCTTCTTTGTTCTCCACAATCTCCCAGGCTTTTTGGAATCTTGTTAGAGATGATTTGCCATCTTTAACATCTCAGGAAATTCAAAGAAGAACCCAAAAACTATTTGTTGAAAGTTTAGCAAGGTTTTTGGAAGAAACTACTTGGGCAATAGTTAATTCACCAGTTAACTTATATAATTATATTTCAGACTATTATTCTAGATTGTCTCCAGTAAGGCCCTCTATGGTAAGGCAGGTTGCCCAAAGGGAGGGAACCTATATTTCCTTTGGCCACTCATACACCCAAAGTATAGATGATGCAGACAGCATTCAAGAAGTTACCCAAAGGCTAGATTTAAAAACCCCAAATGTGCAATCTGGTGAGTTTATAGAGAAAAGTATTGCACCAGGAGGTGCAAATCAAAGATCTGCTCCTCAATGGATGTTGCCTTTACTTTTAGGGTTGTACGGGACTGTAACACCTGCTCTTGAAGCATATGAAGATGGCCCCAACAAAAAGAAAAGGAGAAAGGAAGGACCCCGTGCAAGTTCCAAAACTTCTTATAAGAGGAGGAGTAGAAGTTCTAGAAGT
>AEC15848
ATGGCTTTACAATTATTTAATCCAGAAGACTACTATGATATTTTATTTCCTGGAGTGAATGCCTTTGTTAACAATATTCACTATTTAGATCCTAGACATTGGGGCCCGTCCTTGTTCTCCACAATCTCCCAGGCTTTTTGGAATCTTGTTAGAGATGATTTGCCAGCCTTAACCTCTCAGGAAATTCAGAGAAGAACCCAAAAGCTATTTGTTGAAAATTTAGCAAGGTTTTTGGAAGAAACTACTTGGGCAATAGTTAATTCACCAGCTAACTTATATAACTATATTTCAGACTATTATTCTAGATTGTCTCCAGTTAGGCCCTCTATGGTAAGGCAAGTTGCCCAAAGGGAGGGAACCTATATTTCTTTTGGCCACTCATACACCCAAAGTATAGATGATGCAGACAGCATTCAAGAAGTTACCCAAAGGCTAGATTTAAAAACCCCAAATGTGCAATCTGGTGAATTTATAGAAAGAAGTATTGCACCAGGAGGTGCAAATCAAAGATCTGCTCCTCAATGGATGTTGCCTTTACTTTTAGGGTTGTACGGGACTGTAACACCTGCTCTTGAAGCATATGAAGATGGCCCCAACAAAAAGAAAAGGAGAAAGGAAGGACCCCGTGCAAGTTCCAAAACTTCTTATAAGAGGAGGAGTAGAAGTTCTAGAAGT
>BAE03087
ATGGCTTTACAGTTATTTAATCCAGAAGACTACTATGATATTTTATTTCCTGGAGTGAATGCCTTTGTTAACAATATTCACTATTTAGATCCTAGACATTGGGGCCCTTCTTTGTTCTCCACAATCTCCCAGGCTTTTTGGAATCTTGTTAGAGATGATTTGCCATCTTTAACATCTCAGGAAATTCAAAGAAGAACCCAAAAACTATTTGTTGAAAGTTTAGCAAGGTTTTTGGAAGAAACTACTTGGGCAATAGTTAATTCACCAGTTAACTTATATAATTATATTTCAGACTATTATTCTAGATTGTCTCCAGTTAGGCCCTCTATGGTAAGGCAGGTTGCCCAAAGGGAGGGAACCTATATTTCCTTTGGCCACTCATACACCCAAAGTATAGATGATGCAGACAGCATTCAAGAAGTTACCCAAAGGCTAGATTTAAAAACCCCAAATGTGCAATCTGGTGAATTTATAGAGAAAAGTATTGCACCAGGAGGTGCAAATCAAAGATCTGCTCCTCAATGGATGTTGCCTTTACTTTTAGGGTTGTACGGGACTGTAACACCTGCTCTTGAAGCATATGAAGATGGCCCCAACAAAAAGAAAAGGAGAAAGGAAGGACCCCGTCCAAGTTCCAAAACTTCTTATAAGAGGAGGAGTAGAAGTTCTAGAAGT
>BAE45407
ATGGCTTTACAGTTATTTAATCCAGAAGACTACTATGATATTTTATTTCCTGGAGTGAATGCCTTTGTTAACAATATTCACTATTTAGATCCTAGACATTGGGGCCCTTCTTTGTTCTCCACAATCTCCCAGGCTTTTTGGAATCTTGTTAGAGATGATTTGCCATCTTTAACATCTCAGGAAATTCAAAGAAGAACCCAAAAACTATTTGTTGAAAGTTTAGCAAGGTTTTTGGAAGAAACTACTTGGGCAATAGTTAATTCACCAGTTAACTTATATAATTATATTTCAGACTATTATTCTAGATTGTCTCCAGTTAGGCCCTCTATGGTAAGGCAGGTTGCCCAAAGGGAGGGAACCTATATTTCCTTTGGCCACTCATACACCCAAAGTATAGATGATGCAGACAGCATTCAAGAAGTTACCCAAAGGCTAGATTTAAAAACCCCAAATGTGCAATCTGGTGAATTTATAGAGAAAAGTATTGCACCAGGAGGTGCAAATCAAAGATCTGCTCCTCAATGGATGTTGCCTTTACTTTTAGGGTTGTACGGGACTGTAACACCTGCTCTTGAAGCATATGAAGATGGCCCCAACAAAAAGAAAAGGAGAAAGGAAGGACCCCGTGCAAGTTCCAAAACTTCTTATAAGAGGAGGAGTAGAAGTTCTAGAAGT
>BAC81879
ATGGCTTTACAGTTATTTAATCCAGAAGACTACTATGATATTTTATTTCCTGGAGTGAATGCCTTTGTTAACAATATTCACTATTTAGATCCTAGACATTGGGGCCCTTCTTTGTTCTCCACAATCTCCCAGGCTTTTTGGAATCTTGTTAGAGATGATTTGCCATCTTTAACATCTCAGGAAATTCAAAGAAGAACCCAAAAACTATTTGTTGAAAGTTTAGCAAGGTTTTTGGAAGAAACTACTTGGGCAATAGTTAATTCACCAGTTAACTTATATAATTATATTTCAGACTATTATTCTAGATTGTCTCCAGTAAGGCCCTCTATGGTAAGGCAGGTTGCCCAAAGGGAGGGAACCTATATTTCCTTTGGCCACTCATACACCCAAAGTATAGATGATGCAGACAGCATTCAAGAAGTTACCCAAAGGCTAGATTTAAAAACCCCAAATGTGCAATCTGGTGAGTTTATAGAGAAAAGTATTGCACCAGGAGGTGCAAATCAAAGATCTGCTCCTCAATGGATGTTGCCTTTACTTTTAGGGTTGTACGGGACTGTAACACCTGCTCTTGAAGCATATGAAGATGGCCCCAACAAAAAGAAAAGGAGAAAGGAAGGACCCCGTGCAAGTTCCAAAACTTCTTATAAGAGGAGGAGTAGAAGTTCTAGAAGT
>BAE45401
ATGGCTTTACAGTTATTTAATCCAGAAGACTACTATGATATTTTATTTCCTGGAGTGAATGCCTTTGTTAACAATATTCACTATTTAGATCCTAGACATTGGGGCCCTTCTTTGTTCTCCACAATCTCCCAGGCTTTTTGGAATCTTGTTAGAGATGATTTGCCATCTTTAACATCTCAGGAAATTCAGAGAAGAACCCAAAAACTATTTGTTGAAAGTTTAGCAAGGTTTTTGGAAGAAACTACTTGGGCAATAGTTAATTCACCAGTTAACTTATATAATTATATTTCAGACTATTATTCTAGATTGTCTCCAGTTAGGCCCTCTATGGTAAGGCAGGTTGCCCAAAGGGAGGGAACCTATATTTCCTTTGGCCACTCATACACCCAAAGTATAGATGATGCAGACAGCATTCAAGAAGTTACCCAAAGGCTAGATTTAAAAACCCCAAATGTGCAATCTGGTGAATTTATAGAGAAAAGCATTGCACCAGGAGGTGCAAATCAAAGATCTGCTCCTCAATGGATGTTGCCTTTACTTTTAGGGTTGTACGGGACTGTAACACCTGCTCTTGAAGCATATGAAGATGGCCCCAACAAAAAGAAAAGGAGAAAGGAAGGACCCCGTGCAAGTTCCAAAACTTCTTATAAGAGGAGGAGTAGAAGTTCTAGAAGT
>AEC15842
ATGGCTTTACAATTATTTAATCCAGAAGACTACTATGATATTTTATTTCCTGGAGTGAATGCCTTTGTTAACAATATTCACTATTTAGATCCTAGACATTGGGGCCCGTCCTTGTTCTCCACAATCTCCCAGGCTTTTTGGAATCTTGTTAGAGATGATTTGCCAGCCTTAACCTCTCAGGAAATTCAGAGAAGAACCCAAAAGCTATTTGTTGAAAATTTAGCAAGGTTTTTGGAAGAAACTACTTGGGCAATAGTTAATTCACCAGCTAACTTATATAACTATATTTCAGACTATTATTCTAGATTGTCTCCAGTTAGGCCCTCTATGGTAAGGCAAGTTGCCCAAAGGGAGGGAACCTATATTTCTTTTGGCCACTCATACACCCAAAGTATAGATGATGCAGACAGCATTCAAGAAGTTACCCAAAGGCTAGATTTAAAAACCCCAAATGTGCAATCTGGTGAATTTATAGAAAGAAGTATTGCACCAGGAGGTGCAAATCAAAGATCTGCTCCTCAATGGATGTTGCCTTTACTTTTAGGGTTGTACGGGACTGTAACACCTGCTCTTGAAGCATATGAAGATGGCCCCAACAAAAAGAAAAGGAGAAAGGAAGGACCCCGTGCAAGTTCCAAAACTTCTTATAAGAGGAGGAGTAGAAGTTCTAGAAGT
>BAD06149
ATGGCTTTACAGTTATTTAATCCAGAAGACTACTATGATATTTTATTTCCTGGAGTGAATGCCTTTGTTAACAATATTCACTATTTAGATCCTAGACATTGGGGCCCTTCTTTGTTCTCCACAATTTCCCAGGCTTTTTGGAATCTTGTTAGAGATGATTTGCCATCTTTAACATCTCAGGAAATTCAAAGAAGAACCCAAAAACTATTTGTTGAAAGTTTAGCAAGGTTTTTGGAAGAAACTACTTGGGCAATAGTTAATTCACCAGTTAACCTATATAATTATATTTCAGACTATTATTCTAGATTGTCTCCAGTTAGGCCCTCTATGGTAAGGCAGGTTGCCCAAAGGGAGGGAACCTATATTTCCTTTGGCCACTCATACACCCAAAGTATAGATGATGCAGACAGCATTCAAGAAGTTACCCAAAGGCTAGATTTAAAAACCCCAAATGTGCAATCTGGTGAATTTATAGAGAAAAGTATTGCACCAGGAGGTGCAAATCAAAGATCTGCTCCTCAATGGATGTTGCCTTTACTTTTAGGGTTGTACGGGACTGTAACACCTGCTCTTGAAGCATATGAAGATGGCCCCAACAAAAAGAAAAGGAGAAAGGAAGGACCCCGTGCAAGTTCCAAAACTTCTTATAAGAGGAGGAGTAGAAGTTCTAGAAGT
>AEC14654
ATGGCTTTACAATTATTTAATCCAGAAGACTACTATGATATTTTATTTCCTGGAGTGAATGCCTTTGTTAACAATATTCACTATTTAGATCCTAGACATTGGGGCCCGTCCTTGTTCTCCACAATCTCCCAGGCTTTTTGGAATCTTGTTAGAGATGATTTGCCAGCCTTAACCTCTCAGGAAATTCAGAGAAGAACCCAAAAACTATTTGTTGAAAGTTTAGCAAGGTTTTTGGAAGAAACTACTTGGGCAATAGTTAATTCACCAGCTAACTTATATAATTATATTTCAGACTATTATTCTAGATTGTCTCCAGTTAGGCCCTCTATGGTAAGGCAAGTTGCCCAAAGGGAGGGAACCTATATTTCTTTTGGCCACTCATACACCCAAAGTATAGATGATGCAGACAGCATTCAAGAAGTTACCCAAAGGCTAGATTTAAAAACCCCAAATGTGCAATCTGGTGAATTTATAGAAAGAAGTATTGCACCAGGAGGTGCAAATCAAAGATCTGCTCCTCAATGGATGTTGCCTTTACTTTTAGGGTTGTACGGGACTGTAACACCTGCTCTTGAAGCATATGAAGATGGCCCCAACAAAAAGAAAAGGAGAAAGGAAGGACCCCGTGCAAGTTCCAAAACTTCTTATAAGAGGAGGAGTAGAAGTTCTAGAAGT
>BAB68886
ATGGCTTTACAATTATTTAATCCAGAAGACTACTATGATATTTTATTTCCTGGAGTGAATGCCTTTGTTAATAATATTCACTATTTAGATCCTAGACATTGGGGCCCGTCCTTGTTCTCCACAATCTCCCAGGCTTTTTGGAATCTTGTTAGAGATGATTTGCCAGCCTTAACCTCTCAGGAAATTCAGAGAAGAACCCAAAAACTATTTGTTGAAAATTTAGCAAGGTTTTTGGAAGAAACTACTTGGGCAATAGTTAATTCACCAGCTAACTTATATAATTATATTTCAGACTATTATTCTAGATTGTCTCCAGTTAGGCCCTCTATGGTAAGGCAAGTTGCCCAAAGGGAGGGAACCTATATTTCTTTTGGCCACTCATACACCCAAAGTATAGATGATGCAGACAGCATTCAAGAAGTTACCCAAAGGCTAGATTTAAAAACCCCAAATGTGCAATCTGGTGAATTTATAGAAAAAAGTATTGCACCAGGAGGTGCAAATCAAAGATCTGCTCCTCAATGGATGTTGCCTTTACTTTTAGGGTTGTACGGGACTGTAACACCTGCTCTTGAAGCATATGAAGATGGCCCCAACAAAAAGAAAAGGAGAAAGGAAGGACCCCGTGCAAGTTCCAAAACTTCTTATAAGAGGAGGAGTAGAAGTTCTAGAAGT
>AEC14714
ATGGCTTTACAATTATTTAATCCAGAAGACTACTATGATATTTTATTTCCTGGAGTGAATGCCTTTGTTAACAATATTCACTATTTAGATCCTAGACATTGGGGCCCGTCCTTGTTCTCCACAATCTCCCAGGCTTTTTGGAATCTTGTTAGAGATGATTTGCCAGCCTTAACCTCTCAGGAAATTCAGAGAAGAACCCAAAAACTATTTGTTGAAAGTTTAGCAAGGTTTTTGGAAGAAACTACTTGGGCAATAGTTAATTCACCAGCTAACTTATATAATTATATTTCAGACTATTATTCTAGATTGTCTCCAGTTAGGCCCTCTATGGTAAGGCAAGTTGCCCAAAGGGAGGGAACCTATATTTCTTTTGGCCACTCATACACCCAAAGTATAGATGATGCAGACAGCATTCAAGAAGTTACCCAAAGGCTAGATTTAAAAACCCCAAATGTGCAATCTGGTGAATTTATAGAAAGAAGTATTGCACCAGGAGGTGCAAATCAAAGATCTGCTCCTCAATGGATGTTGCCTTTACTTTTAGGGTTGTACGGGACTGTAACACCTGCTCTTGAAGCATATGAAGATGGCCCCAACAAAAAGAAAGGGAGAAAGGAAGGACCCCGTGCAAGTTCCAAAACTTCTTATAAGAGGAGGAGTAGAAGTTCTAGAAGT
>AEC14517
ATGGCTTTACAATTATTTAATCCAGAAGACTACTATGATATTTTATTTCCTGGAGTGAATGCCTTTGTTAACAATATTCACTATTTAGATCCTAGACATTGGGGCCCGTCCTTGTTCTCCACAATCTCCCAGGCTTTTTGGAATCTTGTTAGAGATGATTTGCCAGCCTTAACCTCTCAGGAAATTCAGAGAAGAACCCAAAAACTATTTGTTGAAAGTTTAGCAAGGTTTTTGGAAGAAACTACTTGGGCAATAGTTAATTCACCAGCTAACTTATATAATTATATTTCAGACTATTATTCTAGATTGTCTCCAGTTAGGCCCTCTATGGTAAGGCAAGTTGCCCAAAGGGAGGGAACCTATATTTCTTTTGGCCACTCATACACCCAAAGTATAGATGATGCAGACAGCATTCAAGAAGTTACCCAAAGGCTAGATTTAAAAACCCCAAATGTGCAATCTGGTGAATTTATAGAAAGAAGTATTGCACCAGGAGGTGCAAATCAAAGATCTGCTCCTCAATGGATGTTGCCTTTACTTTTAGGGTTGTACGGGACTGTAACACCTGCTCTTGAAGCATATGAAGATGGCCCCAACAAAAAGAAAAGGAGAAAGGAAGGACCCCGTGCAAGTTCCAAAACTTCTTATAAGAGGAGGAGTAGAAGTTCTAGAAGT
>AEC15602
ATGGCTTTACAATTATTTAATCCAGAAGACTACTATGATATTTTATTTCCTGGAGTGAATGCCTTTGTTAACAATATTCACTATTTAGATCCTAGACATTGGGGCCCGTCCTTGTTCTCCACAATCTCCCAGGCTTTTTGGAATCTTGTTAGAGATGATTTGCCAGCCTTAACCTCTCAGGAAATTCAGAGAAGAACCCAAAAACTATTTGTTGAAAGTTTAGCAAGGTTTTTGGAAGAAACTACTTGGGCAATAGTTAATTCACCAGCTAACTTATATAATTATATTTCAGACTATTATTCTAGATTGTCTCCAGTTAGGCCCTCTATGGTAAGGCAAGTTGCCCAAAGGGAGGGAACCTATATTTCTTTTGGCCACTCATACACCCAAAGTATAGATGATGCAGACAGCATTCAAGAAGTTACCCAAAGGCTAGATTTAAAAACCCCAAATGTGCAATCTGGTGAATTTATAGAAAGAAGTATTGCACCAGGAGGTGCAAATCAAAGATCTGCTCCTCAATGGATGTTGCCTTTACTTTTAGGGTTGTACGGGACTGTAACACCTGCTCTTGAAGCATATGAAGATGGCCCCAACAAAAAGAAAAGGAGAAAGGAAGGACCCCGTGCAAGTTCCAAAACTTCTTATAAGAGGAGGAGTAGAAGTTCTAGAAGT
>BAC03082
ATGGCTTTACAGTTATTTAATCCAGAAGACTACTATGATATTTTATTTCCTGGAGTGAATGCCTTTGTTAACAATATTCACTATTTAGATCCTAGACATTGGGGCCCTTCTTTGTTCTCCACAATCTCCCAGGCTTTTTGGAATCTTGTTAGAGATGATTTGCCATCTTTAACATCTCAGGAAATTCAAAGAAGAACCCAAAAACTATTTGTTGAAAGTTTAGCAAGGTTTTTGGAAGAAACTACTTGGGCAATAGTTAATTCACCAGTTAACTTATATAATTATATTTCAGACTATTATTCTAGATTGTCTCCAGTTAGGCCCTCTATGGTAAGGCAGGTTGCCCAAAGGGAGGGAACCTATATTTCCTTTGGCCACTCATACACCCAAAGTATAGATGATGCAGACAGCATTCAAGAAGTTACCCAAAGGCTAGATTTAAAAACCCCAAATGTGCAATCTGGTGAATTTATAGAGAAAAGTATTGCACCAGGAGGTGCAAATCAAAGATCTGCTCCTCAATGGATGTTGCCTTTACTTTTAGGGTTGTACGGGACTGTAACACCTGCTCTTGAAGCATATGAAGATGGCCCCAACAAAAAGAAAAGGAGAAAGGAAGGACCCCGTGCAAGTTCCAAAACTTCTTATAAGAGGAGGAGTAGAAGTTCTAGAAGT
>BAC81909
ATGGCTTTACAGTTATTTAATCCAGAAGACTACTATGATATTTTATTTCCTGGAGTGAATGCCTTTGTTAACAATATTCACTATTTAGATCCCAGACATTGGGGCCCTTCTTTGTTCTCCACAATCTCCCAGGCTTTTTGGAATCTTGTTAGAGATGATTTGCCATCTCTAACATCTCAGGAAATTCAAAGAAGAACCCAAAAACTATTTGTTGAAACTTTAGCAAGGTTTTTGGAAGAAACTACTTGGGCAATAGTTAATTCACCAGTTAACTTATATAATTATATTTCAGACTATTATTCTAGATTGTCTCCAGTTAGGCCCTCTATGGTAAGGCAGGTTGCCCAAAGGGAGGGAACCTATATTTCCTTTGGCCACTCATACACCCAAAGTATAGATAATGCAGACAGCATTCAAGAAGTTACCCAAAGGCTAGATTTAAAAAACCCAAATGTGCAATCTGGTGAATTTATAGAGAAAAGTTTTGCACCAGGAGGTGCAAATCAAAGATCTGCTCCTCAATGGATGTTGCCTTTACTTTTAGGGTTGTACGGGACTGTAACACCTGCTCTTGAAGCATATGAAGATGGCCCCAACAAAAAGAAAAGGAGAAAGGAAGGACCCCGTGCAAGTTCCAAAACTTCTTATAAGAGGAGGAGTAGAAGTTCTAGAAGT
>BAH36767
ATGGCTTTACAGTTATTTAATCCAGAAGACTACTATGATATTTTATTTCCTGGAGTGAATGCCTTTGTTAATAATATTCACTATTTAGATCCTAGACATTGGGGCCCTTCTTTGTTTTCCACAATCTCCCAGGCTTTTTGGAATCTTGTTAGAGATGATTTGCCATCTCTAACATCTCAGGAAATTCAAAGAAGAACCCAAAAACTATTTGTTGAAAGTTTAGCAAGGTTTTTGGAAGAAACTACTTGGGCAATAGTTAATTCACCAGTTAACTTATATAATTATATTTCAGACTATTATTCTAGATTGTCTCCAGTTAGGCCCTCTATGGTAAGGCAGGTTGCCCAAAGGGAGGGAACCTATATTTCCTTTGGCCACTCATACACCCAAAGTATAGATGATGCAGACAGCATTCAAGAAGTTACCCAAAGGCTAGATTTAAAAACCCCAAATGTGCAATCTGGTGAATTTATAGAGAAAAGTATTGCACCAGGAGGTGCAAATCAAAGATCTGCTCCTCAATGGATGTTGCCTTTACTTTTAGGGTTGTACGGGACTGTAACACCTGCTCTTGAAGCATATGAAGATGGCCCCAACAAAAAGAAAAGGAGAAAGGAAGGACCCCGTGCAAGTTCCAAAACTTCTTATAAGAGGAGGAGTAGAAGTTCTAGAAGT
>BAF40792
ATGGCTTTACAATTATTTAATCCAGAAGACTACTATGATATTTTATTTCCTGGAGTGAATGCCTTTGTTAACAATATTCACTATTTAGATCCTAGACATTGGGGCCCTTCTTTGTTCTCCACAATCTCCCAGGCTTTTTGGAATCTTGTTAGAGATGATTTGCCATCTTTAACATCTCAGGAAATTCAGAGAAGAACCCAAAAACTATTTGTTGAAAGTTTAGCAAGGTTTTTGGAAGAAACTACTTGGGCAATAGTTAATTCACCAGTTAACTTATATAATTATATTTCAGACTATTATTCTAGATTGTCTCCAGTTAGGCCCTCTATGGTAAGGCAGGTTGCCCAAAGGGAGGGAACCTATATTTCCTTTGGCCACTCATACACCCAAAGTATAGATGATGCAGACAGCATTCAAGAAGTTACCCAAAGGCTAGATTTAAAAACCCCAAATGTGCAATCTGGTGAATTTATAGAGAAAAGTCTTGCACCAGGAGGTGCAAATCAAAGATCTGCTCCTCAATGGATGTTGCCTTTACTTTTAGGGTTGTACGGGACTGTAACACCTGCTCTTGAAGCATATGAAGATGGCCCCAACAAAAAGAAAAGGAGAAAGGAAGGACCCCGTGCAAGTTCCAAAACTTCTTATAAGAGGAGGAGTAGAAGTTCTAGAAGT
>BAB68778
ATGGCTTTACAATTATTTAATCCAGAAGACTACTATGATATTTTATTTCCTGGAGTGAATGCATTTGTTAACAATATTCACTATTTAGATCCTAGACATTGGGGCCCGTCCTTGTTTTCCACAATTTCCCAGGCATTTTGGAATCTTGTTAGAGATGATTTGCCATCTTTAACCTCTCAGGAAATTCAAAGAAGAACCCAAAAACTATTTGTGGAAAGTTTAGCAAGGTTTTTGGAAGAAACTACTTGGGCAATAGTTAATTCACCAGTTAACTTATATAATTTTATTTCAGACTATTATTCTAGATTGTCTCCAGTTAGGCCCTCTATGGTAAGGCAGGTTGCCCAAAGGGAGGGAACCTATATTTCTTTTGGCCACTCATACACCCAAAGTATAGATGATGCAGACAGCATTCAAGAAGTTACCCAAAGGCTAGATTTAAAAACCCCAAATGTGCAATCTGGTGAATTCATAGAGAAAAGTATTGCACCAGGAGGTGCAAATCAAAGATCTGCTCCTCAATGGATGTTGCCTTTACTTTTAGGGTTGTACGGGACTGTAACACCTGCTCTTGAAGCATATGAAGATGGCCCCAACAAAAAGAAAAGGAGAAAGGAAGGACCCCGTGCAAGTTCCAAAACTACTTATAAGAGGAGGAGTAGAAGTTCTAGAAGT
>BAD06137
ATGGCTTTACAGTTATTTAATCCAGAAGACTACTATGATATTTTATTTCCTGGAGTGAATGCCTTTGTTAACAATATTCACTATTTAGATCCTAGACATTGGGGCCCTTCTTTGTTCTCCACAATCTCCCAAGCTTTTTGGAATCTTGTTAGAGATGATTTGCCATCTTTAACATCTCAGGAAATTCAAAGAAGAACCCAAAAACTATTTGTTGAAAGTTTAGCAAGGTTTTTGGAAGAAACTACTTGGGCAATAGTTAATTCACCAGTTAACTTATATAATTATATTTCAGACTATTATTCTAGATTGTCTCCAGTTAGGCCCTCTATGGTAAGGCAGGTTGCCCAAAGGGAGGGAACCTATATTTCCTTTGGCCACTCATACACCCAAAGTATAGATGATGCAGACAGCATTCAAGAAGTTACCCAAAGGCTAGATTTAAAAACCCCAAATGTGCAATCTGGTGAATTTATAGAGAAAAGTCTTGCACCAGGAGGTGCAAATCAAAGATCTGCTCCTCAATGGATGTTGCCTTTACTTTTAGGGTTGTACGGGACTGTAACACCTGCTCTTGAAGCATATGAAGATGGCCCCAACAAAAAGAAAAGGAGAAAGGAAGGACCCCGTGCAAGTTCCAAAACTTCTTATAAGAGGAGGAGTAGAAGTTCTAGAAGT
>AAR02456
ATGGCTTTACAGTTATTTAATCCAGAAGACTACTATGATATTTTATTTCCTGGAGTAAATGCCTTTGTTAACAATATTCACTATTTAGATCCTAGACATTGGGGCCCTTCTTTGTTCTCCACAATCTCCCAGGCTTTTTGGAATCTTGTTAGAGATGATTTGCCATCTTTAACATCTCAGGAAATTCAAAGAAGAACCCAAAAACTATTTGTTGAAAGTTTAGCAAGGTTTTTGGAAGAAACTACTTGGGCAATAGTTAATTCACCAGTTAACTTATATAATTATATTTCAGACTATTATTCTAGATTGTCTCCAGTTAGGCCCTCTATGGTAAGGCAGGTTGCCCAAAGGGAGGGAACCTATATTTCCTTTGGCCACTCATACACCCAAAGTATAGATGATGCAGACAGCATTCAAGAAGTTACCCAAAGGCTAGATTTAAAAACCCCAAATGTGCAATCTGGTGAATTTATAGAGAAAAGTATTGCACCAGGAGGTGCAAATCAAAGATCTGCTCCTCAATGGATGTTGCCTTTACTTTTAGGGTTGTACGGGACTGTAACACCTGCTCTTGAAGCATATGAAGATGGCCCCAACAAAAAGAAAAGGAGAAAGGAAGGACCCCGTGCAAGTTCCAAAACTTCTTATAAGAGGAGGAGTAGAAGTTCTAGAAGT
>BAD06131
ATGGCTTTACAGTTATTTAATCCAGAAGACTACTATGATATTTTATTTCCTGGAGTGAATGCCTTTGTTAACAATATTCACTATTTAGATCCTAGACATTGGGGCCCTTCTTTGTTCTCCACAATCTCCCAAGCTTTTTGGAATCTTGTTAGAGATGATTTGCCATCTTTAACATCTCAGGAAATTCAAAGAAGAACCCAAAAACTATTTGTTGAAAGTTTAGCAAGGTTTTTGGAAGAAACTACTTGGGCAATAGTTAATTCACCAGTTAACTTATATAATTATATTTCAGACTATTATTCTAGATTGTCTCCAGTTAGGCCCTCTATGGTAAGGCAGGTTGCCCAAAGGGAGGGAACCTATATTTCCTTTGGCCACTCATACACCCAAAGTATAGATGATGCAGACAGCATTCAAGAAGTTACCCAAAGGCTAGATTTAAAAACCCCAAATGTGCAATCTGGTGAATTTATAGAGAAAAGTCTTGCACCAGGAGGTGCAAATCAAAGATCTGCTCCTCAATGGATGTTGCCTTTACTTTTAGGGTTGTACGGGACTGTAACACCTGCTCTTGAAGCATATGAAGATGGCCCCAACAAAAAGAAAAGGAGAAAGGAAGGACCCCGTGCAAGTTCCAAAACTTCTTATAAGAGGAGGAGTAGAAGTTCTAGAAGT
>BAF40798
ATGGCTTTACAATTATTTAATCCAGAAGACTACTATGATATTTTATTTCCTGGAGTGAATGCCTTTGTTAACAATATTCACTATTTAGATCCTAGACATTGGGGCCCTTCTTTGTTCTCCACAATCTCCCAGGCTTTTTGGAATCTTGTTAGAGATGATTTGCCATCTTTAACATCTCAGGAAATTCAGAGAAGAACCCAAAAACTATTTGTTGAAAGTTTAGCAAGGTTTTTGGAAGAAACTACTTGGGCAATAGTTAATTCACCAGTTAACTTATATAATTATATTTCAGACTATTATTCTAGATTGTCTCCAGTTAGGCCCTCTATGGTAAGGCAGGTTGCCCAAAGGGAGGGAACCTATATTTCCTTTGGCCACTCATACACTCAAAGTATAGATGATGCAGACAGCATTCAAGAAGTTACCCAAAGGCTAGATTTAAAAACCCCAAATGTGCAATCTGGTGAATTTATAGAGAAAAGTCTTGCACCAGGAGGTGCAAATCAAAGATCTGCTCCTCAATGGATGTTGCCTTTACTTTTAGGGTTGTACGGGACTGTAACACCTGCTCTTGAAGCATATGAAGATGGCCCCAACAAAAAGAAAAGGAGAAAGGAAGGACCCCGTGCAAGTTCCAAAACTTCTTATAAGAGGAGGAGTAGAAGTTCTAGAAGT
>AEC15668
ATGGCTTTACAATTATTTAATCCAGAAGACTACTATGATATTTTATTTCCTGGAGTGAATGCCTTTGTTAACAATATTCACTATTTAGATCCTAGACATTGGGGCCCGTCCTTGTTCTCCACAATCTCCCAGGCTTTTTGGAATCTTGTTAGAGATGATTTGCCAGCCTTAACCTCTCAGGAAATTCAGAGAAGAACCCAAAAACTATTTGTTGAAAGTTTAGCAAGGTTTTTGGAAGAAACTACTTGGGCAATAGTTAATTCACCAGCTAACTTATATAATTATATTTCAGACTATTATTCTAGATTGTCTCCAGTTAGGCCCTCTATGGTAAGGCAAGTTGCCCAAAGGGAGGGAACCTATATTTCTTTTGGCCACTCATACACCCAAAGTATAGATGATGCAGACAGCATTCAAGAAGTTACCCAAAGGCTAGATTTAAAAACCCCAAATGTGCAATCTGGTGAATTTATAGAAAGAAGTATTGCACCAGGAGGTGCAAATCAAAGATCTGCTCCTCAATGGATGTTGCCTTTACTTTTAGGGTTGTACGGGACTGTAACACCTGCTCTTGAAGCATATGAAGATGGCCCCAACAAAAAGAAAAGGAGAAAGGAAGGACCCCGTGCAAGTTCCAAAACTTCTTATAAGAGGAGGAGTAGAAGTTCTAGAAGT
>AEC15740
ATGGCTTTACAATTATTTAATCCAGAAGACTACTATGATATTTTATTTCCTGGAGTGAATGCCTTTGTTAACAATATTCACTATTTAGATCCTAGACATTGGGGCCCGTCCTTGTTCTCCACAATCTCCCAGGCTTTTTGGAATCTTGTTAGAGATGATTTGCCAGCCTTAACCTCTCAGGAAATTCAGAGAAGAACCCAAAAACTATTTGTTGAAAGTTTAGCAAGGTTTTTGGAAGAAACTACTTGGGCAATAGTTAATTCACCAGCTAACTTATATAATTATATTTCAGACTATTATTCTAGATTGTCTCCAGTTAGGCCCTCTATGGTAAGGCAAGTTGCCCAAAGGGAGGGAACCTATATTTCTTTTGGCCACTCATACACCCAAAGTATAGATGATGCAGACAGCATTCAAGAAGTTACCCAAAGGCTAGATTTAAAAACCCCAAATGTGCAATCTGGTGAATTTATAGAAAGAAGTATTGCACCAGGAGGTGCAAATCAAAGATCTGCTCCTCAATGGATGTTGCCTTTACTTTTAGGGTTGTACGGGACTGTAACACCTGCTCTTGAAGCATATGAAGATGGCCCCAACAAAAAGAAAAGGAGAAAGGAAGGACCCCGTGCAAGTTCCAAAACTTCTTATAAGAGGAGGAGTAGAAGTTCTAGAAGT
>AEC15746
ATGGCTTTACAATTATTTAATCCAGAAGACTACTATGATATTTTATTTCCTGGAGTGAATGCCTTTGTTAACAATATTCACTATTTAGATCCTAGACATTGGGGCCCGTCCTTGTTCTCCACAATCTCCCAGGCTTTTTGGAATCTTGTTAGAGATGATTTGCCAGCCTTAACCTCTCAGGAAATTCAGAGAAGAACCCAAAAACTATTTGTTGAAAGTTTAGCAAGGTTTTTGGAAGAAACTACTTGGGCAATAGTTAATTCACCAGCTAACTTATATAATTATATTTCAGACTATTATTCTAGATTGTCTCCAGTTAGGCCCTCTATGGTAAGGCAAGTTGCCCAAAGGGAGGGAACCTATATTTCTTTTGGCCACTCATACACCCAAAGTATAGATGATGCAGACAGCATTCAAGAAGTTACCCAAAGGCTAGATTTAAAAACCCCAAATGTGCAATCTGGTGAATTTATAGAAAGAAGTATTGCACCAGGAGGTGCAAATCAAAGATCTGCTCCTCAATGGATGTTGCCTTTACTTTTAGGGTTGTACGGGACTGTAACACCTGCTCTTGAAGCATATGAAGATGGCCCCAACAAAAAGAAAAGGAGAAAGGAAGGACCCCGTGCAAGTTCCAAAACTTCTTATAAGAGGAGGAGTAGAAGTTCTAGAAGT
>AAB84310
ATGGCTTTACAGTTATTTAATCCAGAAGACTACTATGATATTTTATTTCCTGGAGTGAATGCCTTTGTTAACAATATTCACTATTTAGATCCTAGACATTGGGGCCCTTCCTTGTTCTCCACAATCTCCCAGGCTTTTTGGAATCTTGTTAGAGATGATTTGCCATCTTTAACATCTCAGGAAATTCAAAGAAGAACCCAAAAACTATTTGTTGAAAGTTTAGCAAGGTTTTTGGAAGAAACTACTTGGGCAATAGTTAATTCACCAGTTAACTTATATAATTATATTTCAGACTATTATTCTAGATTGTCTCCAGTTAGGCCCTCTATGGTAAGGCAAGGTGCCCAAAGGGAGGGAACCTATATTTCCTTTGGCTACTCATACACCCAAAGTATAGATGATGCAGACAGCATTCAAGAAGTTACCCAAAGGCTAGATTTAAAAACCCCAAATGTGCAATCTGGTGAATTTATAGAGAAAAGTATTGCACCAGGAGGTGCAAATCAAAGATCTGCTCCTCAATGGATGTTGCCTTTACTTTTAGGGTTGTACGGGACTGTAACACCTGCTCTTGAAGCATATGAAGATGGCCCCAACAAAAAGAAAAGGAGAAAGGAAGGACCCCGTGCAAGTTCCAAAACTTCTTATAAGAGGAGGAGTAGAAGTTCTAGAAGT
>BAH36821
ATGGCTTTACAGTTATTTAATCCAGAAGACTACTATGATATTTTATTTCCTGGAGTGAATGCCTTTGTTAATAATATTCACTATTTAGATCCTAGACATTGGGGCCCTTCTTTGTTTTCCACAATCTCCCAGGCTTTTTGGAATCTTGTTAGAGATGATTTGCCATCTTTAACATCTCAGGAAATTCAAAGAAGAACCCAAAAACTATTTGTTGAAAGTTTAGCAAGGTTTTTGGAAGAAACTACTTGGGCAATAGTTAATTCACCAGTTAACTTATATAATTATATTTCAGACTATTATTCTAGATTGTCTCCAGTTAGGCCCTCTATGGTAAGGCAGGTTGCCCAAAGGGAGGGAACCTATATTTCCTTTGGCCACTCATACACCCAAAGTATAGATGATGCAGACAGCATTCAAGAAGTTACCCAAAGGCTAGATTTAAAAACCCCAAATGTGCAATCTGGTGAATTTATAGAGAAAAGTATTGCACCAGGAGGTGCAAATCAAAGATCTGCTCCTCAATGGATGTTGCCTTTACTTTTAGGGTTGTACGGGACTGTAACACCTGCTCTTGAAGCATATGAAGATGGCCCCAACAAAAAGAAAAGGAGAAAGGAAGGACCCCGTGCAAGTTCCAAAACTTCTTATAAGAGGAGGAGTAGAAGTTCTAGAAGT
>AEC15662
ATGGCTTTACAATTATTTAATCCAGAAGACTACTATGATATTTTATTTCCTGGAGTGAATGCCTTTGTTAACAATATTCACTATTTAGATCCTAGACATTGGGGCCCGTCCTTGTTCTCCACAATCTCCCAGGCTTTTTGGAATCTTGTTAGAGATGATTTGCCAGCCTTAACCTCTCAGGAAATTCAGAGAAGAACCCAAAAACTATTTGTTGAAAGTTTAGCAAGGTTTTTGGAAGAAACTACTTGGGCAATAGTTAATTCACCAGCTAACTTATATAATTATATTTCAGACTATTATTCTAGATTGTCTCCAGTTAGGCCCTCTATGGTAAGGCAAGTTGCCCAAAGGGAGGGAACCTATATTTCTTTTGGCCACTCATACACCCAAAGTATAGATGATGCAGACAGCATTCAAGAAGTTACCCAAAGGCTAGATTTAAAAACCCCAAATGTGCAATCTGGTGAATTTATAGAAAGAAGTATTGCACCAGGAGGTGCAAATCAAAGATCTGCTCCTCAATGGATGTTGCCTTTACTTTTAGGGTTGTACGGGACTGTAACACCTGCTCTTGAAGCATATGAAGATGGCCCCAACAAAAAGAAAAGGAGAAAGGAAGGACCCCGTGCAAGTTCCAAAACTTCTTATAAGAGGAGGAGTAGAAGTTCTAGAAGT
>BAH36827
ATGGCTTTACAGTTATTTAATCCAGAAGACTACTATGATATTTTATTTCCTGGAGTGAATGCCTTTGTTAATAATATTCACTATTTAGATCCTAGACATTGGGGCCCTTCTTTGTTTTCCACAATCTCCCAGGCTTTTTGGAATCTTGTTAGAGATGATTTGCCATCTCTAACATCTCAGGAAATTCAAAGAAGAACCCAAAAACTATTTGTTGAAAGTTTAGCAAGGTTTTTGGAAGAAACTACTTGGGCAATAGTTAATTCACCAGTTAACTTATATAATTATATTTCAGACTATTATTCTAGATTGTCTCCAGTTAGGCCCTCTATGGTAAGGCAGGTTGCCCAAAGGGAGGGAACCTATATTTCCTTTGGCCACTCATACACCCAAAGTATAGATGATGCAGACAGCATTCAAGAAGTTACCCAAAGGCTAGATTTAAAAACCCCAAATGTGCAATCTGGTGAATTTATAGAGAAAAGTATTGCACCAGGAGGTGCAAATCAAAGATCTGCTCCTCAATGGATGTTGCCTTTACTTTTAGGGTTGTACGGGACTGTAACACCTGCTCTTGAAGCATATGAAGATGGCCCCAACAAAAAGAAAAGGAGAAAGGAAGGACCCCGTGCAAGTTCCAAAACTTCTTATAAGAGGAGGAGTAGAAGTTCTAGAAGT
>AAK97957
ATGGCTTTACAGTTATTTAATCCAGAAGACTACTATGATATTTTATTTCCTGGAGTGAATGCCTTTGTTAACAATATTCACTATTTAGATCCTAGACATTGGGGCCCTTCTTTGTTCTCCACAATCTCCCAGGCTTTTTGGAATCTTGTTAGAGATGATTTGCCATCTTTAACATCTCAGGAAATTCAAAGAAGAACCCAAAAACTATTTGTTGAAAGTTTAGCAAGGTTTTTGGAAGAAACTACTTGGGCAATAGTTAATTCACCAGTTAACTTATATAATTATATTTCAGACTATTATTCTAGATTGTCTCCAGTAAGGCCCTCTATGGTAAGGCAGGTTGCCCAAAGGGAGGGAACCTATATTTCCTTTGGCCACTCATACACCCAAAGTATAGATGATGCAGACAGCATTCAAGAAGTTACCCAAAGGCTAGATTTAAAAACCCCAAATGTGCAATCTGGTGAGTTTATAGAGAAAAGTATTGCACCAGGAGGTGCAAATCAAAGATCTGCTCCTCAATGGATGTTGCCTTTACTTTTAGGGTTGTACGGGACTGTAACACCTGCTCTTGAAGCATATGAAGATGGCCCCAACAAAAAGAAAAGGAGAAAGGAAGGACCCCGTGCAAGTTCCAAAACTTCTTATAAGAGGAGGAGTAGAAGTTCTAGAAGT
>AAK97951
ATGGCTTTACAGTTATTTAATCCAGAAGACTACTATGATATTTTATTTCCTGGAGTGAATGCCTTTGTTAACAATATTCACTATTTAGATCCTAGACATTGGGGCCCTTCTTTGTTCTCCACAATCTCCCAGGCTTTTTGGAATCTTGTTAGAGATGATTTGCCATCTTTAACATCTCAGGAAATTCAAAGAAGAACCCAAAAACTATTTGTTGAAAGTTTAGCAAGGTTTTTGGAAGAAACTACTTGGGCAATAGTTAATTCACCAGTTAACTTATATAATTATATTTCAGACTATTATTCTAGATTGTCTCCAGTAAGGCCCTCTATGGTAAGGCAGGTTGCCCAAAGGGAGGGAACCTATATTTCCTTTGGCCACTCATACACCCAAAGTATAGATGATGCAGACAGCATTCAAGAAGTTACCCAAAGGCTAGATTTAAAAACCCCAAATGTGCAATCTGGTGAGTTTATAGAGAAAAGTATTGCACCAGGAGGTGCAAATCAAAGATCTGCTCCTCAATGGATGTTGCCTTTACTTTTAGGGTTGTACGGGACTGTAACACCTGCTCTTGAAGCATATGAAGATGGCCCCAACAAAAAGAAAAGGAGAAAGGAAGGACCCCGTGCAAGTTCCAAAACTTCTTATAAGAGGAGGAGTAGAAGTTCTAGAAGT
>BAB68838
ATGGCTTTACAGTTATTTAATCCAGAAGACTACTATGATATTTTATTTCCTGGAGTGAATGCCTTTGTTAACAATATTCACTATTTAGATCCTAGACATTGGGGCCCTTCTTTGTTCTCCACAATCTCCCAGGCTTTTTGGAATCTTGTTAGAGATGATTTGCCATCTTTAACATCTCAGGAAATTCAAAGAAGAACCCAAAAACTATTTGTTGAAAGTTTAGCAAGGTTTTTGGAAGAAACTACTTGGGCAATAGTTAATTCACCAGTTAACTTATATAATTTTATTTCAGACTATTATTCTAGATTGTCTCCAGTTAGGCCCTCTATGGTGAGGCAGGTTGCCCAAAGGGAGGGAACCTATATTTCCTTTGGCCACTCATACACCCAAAGTATAGATGAAGCAGACAGCATTCAAGAAGTTACCCAAAGGCTAGATTTAAAAACCCCAAATGTGCAATCTGGTGAATTTATAGAGAAAAGTCTTGCACCAGGAGGTGCAAATCAAAGATCTGCTCCTCAATGGATGTTGCCTTTACTTTTAGGGTTGTACGGGACTGTAACACCTGCTCTTGAAGCATATGAAGATGGCCCCAACAAAAAGAAAAGGAGAAAGGAAGGACCCCGTGCAAGTTCCAAAACTTCTTATAAGAGGAGGAGTAGAAGTTCTAGAAGT
>BAB68832
ATGGCTTTACAGTTATTTAATCCAGAAGACTACTATGATATTTTATTTCCTGGAGTGAATGCCTTTGTTAACAATATTCACTATTTAGATCCTAGACATTGGGGCCCTTCTTTGTTCTCCACAATCTCCCAGGCTTTTTGGAATCTTGTTAGAGATGATTTGCCATCTTTAACATCTCAGGAAATTCAAAGAAGAACCCAAAAACTATTTGTTGAAAGTTTAGCAAGGTTTTTGGAAGAAACTACTTGGGCAATAGTTAATTCACCAGTTAACTTATATAATTTTATTTCAGACTATTATTCTAGATTGTCTCCAGTTAGGCCCTCTATGGTGAGGCAGGTTGCCCAAAGGGAGGGAACCTATATTTCCTTTGGCCACTCATACACCCAAAGTATAGATGAAGCAGACAGCATTCAAGAAGTTACCCAAAGGCTAGATTTAAAAACCCCAAATGTGCAATCTGGTGAATTTATAGAGAAAAGTCTTGCACCAGGAGGTGCAAATCAAAGATCTGCTCCTCAATGGATGTTGCCTTTACTTTTAGGGTTGTACGGGACTGTAACACCTGCTCTTGAAGCATATGAAGATGGCCCCAACAAAAAGAAAAGGAGAAAGGAAGGACCCCGTGCAAGTTCCAAAACTTCTTATAAGAGGAGGAGTAGAAGTTCTAGAAGT
>BAF40774
ATGGCTTTACAATTATTTAATCCAGAAGACTACTATGATATTTTATTTCCTGGAGTGAATGCCTTTGTTAACAATATTCACTATTTAGATCCTAGACATTGGGGCCCTTCTTTGTTCTCCACAATCTCCCAGGCTTTTTGGAATCTTGTTAGAGATGATTTGCCATCTTTAACATCTCAGGAAATTCAGAGAAGAACCCAAAAACTATTTGTTGAAAGTTTAGCAAGGTTTTTGGAAGAAACTACTTGGGCAATAGTTAATTCACCAGTTAACTTATATAATTATATTTCAGACTATTATTCTAGATTGTCTCCAGTTAGGCCCTCTATGGTAAGGCAGGTTGCCCAAAGGGAGGGAACCTATATTTCCTTTGGCCACTCATATACCCAAAGTATAGATGATGCAGACAGCATTCAAGAAGTTACCCAAAGGCTAGATTTAAAAACCCCAAATGTGCAATCTGGTGAATTTATAGAGAAAAGTCTTGCACCAGGAGGTGCAAATCAAAGATCTGCTCCTCAATGGATGTTGCCTTTACTTTTAGGGTTGTACGGGACTGTAACACCTGCTCTTGAAGCATATGAAGATGGCCCCAACAAAAAGAAAAGGAGAAAGGAAGGACCCCGTGCAAGTTCCAAAACTTCTTATAAGAGGAGGAGTAGAAGTGCTAGAAGT
>BAC02962
ATGGCTTTACAGTTATTTAATCCAGAAGACTACTATGATATTTTATTTCCTGGAGTGAATGCCTTTGTTAACAATATTCACTATTTAGATCCTAGACATTGGGGCCCTTCTTTGTTCTCCACAATCTCCCAGGCTTTTTGGAATCTTGTTAGAGATGATTTGCCATCTTTAACATCTCAGGAAATTCAAAGAAGAACCCAAAAACTATTTGTTGAAAGTTTAGCAAGGTTTTTGGAAGAAACTACTTGGGCAATAGTTAATTCACCAGTTAACTTATATAATTATATTTCAGACTATTATTCTAGATTGTCTCCAGTTAGGCCCTCTATGGTAAGGCAGGTTGCCCAAAGGGAGGGAACCTATATTTCCTTTGGCCACTCATACACCCAAAGTATAGATGATGCAGACAGCATTCAAGAAGTTACCCAAAGGCTAGATTTAAAAACCCCAAATGTGCAATCTGGTGAATTTATAGAGAAAAGTATTGCACCAGGAGGTGCAAATCAAAGATCTGCTCCTCAATGGATGTTGCCTTTACTTTTAGGGTTGTACGGGACTGTAACACCTGCTCTTGAAGCATATGAAGATGGCCCCAACAAAAAGAAAAGGAGAAAGGAAGGACCCCGTGCAAGTTCCAAAACTTCTTATAAGAGGAGGAGTAGAAGTTCTAGAAGT
>AEC15398
ATGGCTTTACAATTATTTAATCCAGAAGACTACTATGATATTTTATTTCCTGGAGTGAATGCCTTTGTTAACAATATTCACTATTTAGATCCTAGACATTGGGGCCCGTCCTTGTTCTCCACAATCTCCCAGGCTTTTTGGAATCTTGTTAGAGATGATTTGCCAGCCTTAACCTCTCAGGAAATTCAGAGAAGAACCCAAAAACTATTTGTTGAAAATTTAGCAAGGTTTTTGGAAGAAACTACTTGGGCAATAGTTAATTCACCAGCTAACTTATATAATTATATTTCAGACTATTATTCTAGATTGTCTCCAGTTAGGCCCTCTATGGTAAGGCAAGTTGCCCAAAGGGAGGGAACCTATATTTCTTTTGGCCACTCATACACCCAAAGTATAGATGATGCAGACAGCATTCAAGAAGTTACCCAAAGGCTAGATTTAAAAACCCCAAATGTGCAATCTGGTGAATTTATAGAAAGAAGTATTGCACCAGGAGGTGCAAATCAAAGATCTGCTCCTCAATGGATGTTGCCTTTACTTTTAGGGTTGTACGGGACTGTAACACCTGCTCTTGCAGCATATGAAGATGGCCCCAACAAAAAGAAAAGGAGAAAGGAAGGACCCCGTGCAAGTTCCAAAACTTCTTATAAGAGGAGGAGTAGAAGTTCTAGAAGT
>AAR89258
ATGGCTTTACAGTTATTTAATCCAGAAGACTACTATGATATTTTATTTCCTGGAGTAAATGCCTTTGTTAACAATATTCACTATTTAGATCCTAGACATTGGGGCCCTTCTTTGTTCTCCACAATCTCCCAGGCTTTTTGGAATCTTGTTAGAGATGATTTGCCATCCTTAACATCTCAGGAAATTCAAAGAAGAACCCAAAAACTATTTGTTGAAAGTTTAGCAAGGTTTTTGGAAGAAACTACTTGGGCAATAATTAATTCACCAGTTAACTTATATAATTATATTTCAGACTATTATTCTAGATTGTCTCCAGTTAGGCCCTCTATGGTAAGGCAGGTTGCCCAAAGGGAGGGAACCTATATTTCCTTTGGCCACTCATACACCCAAAGTATAGATGATGCAGACAGCATTCAAGAAGTTACCCAAAGGCTAGATTTAAAAACCCCAAATGTGCAATCTGGTGAATTTATAGAGAAAAGTATTGCACCAGGAGGTGCAAATCAAAGATCTGCTCCTCAATGGATGTTGCCTTTACTTTTAGGGTTGTACGGGACTGTAACACCTGCTCTTGAAGCATATGAAGATGGCCCCAACAAAAAGAAAAGGAGAAAGGAAGGACCCCGTGCAAGTTCCAAAACTTCTTATAAGAGGAGGAGTAGAAGTTCTAGAAGT
>BAE02889
ATGGCTTTACAGTTATTTAATCCAGAAGACTACTATGATATTTTATTTCCTGGAGTAAATGCCTTTGTTAACAATATTCACTATTTAGATCCTAGACATTGGGGCCCTTCTTTGTTCTCCACAATCTCCCAGGCTTTTTGGAATCTTGTTAGGGATGATTTGCCATCTTTAACATCTCAGGAAATTCAAAGAAGAACCCAAAAACTATTTGTTGAAAGTTTAGCAAGGTTTTTGGAAGAAACTACTTGGGCAATAGTTAATTCACCAGTTAACTTATATAATTATATTTCAGACTATTATTCTAGATTGTCTCCAGTTAGGCCCTCTATGGTAAGGCAGGTTGCCCAAAGGGAGGGAACCTATATTTCCTTTGGCCACTCATACACCCAAAGTATAGATGATGCAGACAGCATTCAAGAAGTTACCCAAAGGCTAGATTTAAAAACCCCAAATGTGCAATCTGGTGAATTTATAGAGAAAAGTATTGCACCAGGAGGTGCAAATCAAAGATCTGCTCCTCAATGGATGTTGCCTTTACTTTTAGGGTTGTACGGGACTGTAACACCTGCTCTTGAAGCATATGAAGATGGCCCCAACAAAAAGAAAAGGAGAAAGGAAGGACCCCGTGCAAGTTCCAAAACTTCTTATAAGAGGAGGAGTAGAAGTTCTAGAAGT
>BAC02968
ATGGCTTTACAGTTATTTAATCCAGAAGACTACTATGATATTTTATTTCCTGGAGTGAATGCCTTTGTTAACAATATTCACTATTTAGATCCTAGACATTGGGGCCCTTCTTTGTTCTCCACAATCTCCCAGGCTTTTTGGAATCTTGTTAGAGATGATTTGCCATCTTTAACATCTCAGGAAATTCAAAGAAGAACCCAAAAACTATTTGTTGAAAGTTTAGCAAGGTTTTTGGAAGAAACTACTTGGGCAATAGTTAATTCACCAGTTAACTTATATAATTATATTTCAGACTATTATTCTAGATTGTCTCCAGTTAGGCCCTCTATGGTAAGGCAGGTTGCCCAAAGGGAGGGAACCTATATTTCCTTTGGCCACTCATACACCCAAAGTATAGATGATGCAGACAGCATTCAAGAAGTTACCCAAAGGCTAGATTTAAAAACCCCAAATGTGCAATCTGGTGAATTTATAGAGAAAAGTATTGCACCAGGAGGTGCAAATCAAAGATCTGCTCCTCAATGGATGTTGCCTTTACTTTTAGGGTTGTACGGGACTGTAACACCTGCTCTTGAAGCATATGAAGATGGCCCCAACAAAAAGAAAAGGAGAAAGGAAGGACCCCGTGCAAGTTCCAAAACTTCTTATAAGAGGAGGAGTAGAAGTTCTAGAAGT
>AAR89252
ATGGCTTTACAGTTATTTAATCCAGAAGACTACTATGATATTTTATTTCCTGGAGTAAATGCCTTTGTTAACAATATTCACTATTTAGATCCTAGACATTGGGGCCCTTCTTTGTTCTCCACAATCTCCCAGGCTTTTTGGAATCTTGTTAGAGATGATTTGCCATCTTTAACATCTCAGGAAATTCAAAGAAGAACCCAAAAACTATTTGTTGAAAGTTTAGCAAGGTTTTTGGAAGAAACTACTTGGGCAATAGTTAATTCACCAGTTAACTTATATAATTATATTTCAGACTATTATTCTAGATTGTCTCCAGTTAGGCCCTCTATGGTTAGGCAGGTTGCCCAAAGGGAGGGAACCTATATTTCCTTTGGCCACTCATACACCCAAAGTATAGATGATGCAGACAGCATTCAAGAAGTTACCCAAAGGCTAGATTTAAAAACCCCAAATGTGCAATCTGGTGAATTTATAGAGAAAAGTATTGCACCAGGAGGTGCAAATCAAAGATCTGCTCCTCAATGGATGTTGCCTTTACTTTTAGGGTTGTACGGGACTGTAACACCTGCTCTTGAAGCATATGAAGATGGCCCCAACAAAAAGAAAAGGAGAAAGGAAGGACCCCGTGCAAGTTCCAAAACTTCTTATAAGAGGAGGAGTAGAAGTTCTAGAAGT
>BAB93031
ATGGCTTTACAATTATTTAATCCAGAAGACTACTATGATATTTTATTTCCTGGAGTGAATGCCTTTGTTAACAATATTCACTATTTAGATCCTAGACATTGGGGCCCGTCCTTGTTCTCCACAATCTCCCAGGCTTTTTGGAATCTTGTTAGAGATGATTTGCCAGCCTTAACCTCTCAGGAAATTCAGAGAAGAACCCAAAAACTATTTGTTGAAAATTTAGCAAGGTTTTTGGAAGAAACTACTTGGGCAATAGTTAATTCACCAGCTAACTTATATAATTATATTTCAGACTATTATTCTAGATTGTCTCCAGTTAGGCCCTCTATGGTAAGGCAAGTTGCCCAAAGGGAGGGAACCTATATTTCTTTTGGCCACTCATACACCCAAAGTATAGATGATGCAGACAGCATTCAAGAAGTTACCCAAAGGCTAGATTTAAAAACCCCAAATGTGCAATCTGGTGAATTTATAGAAAGAAGTATTGCACCAGGAGGTGCAAATCAAAGATCTGCTCCTCAATGGATGTTGCCTTTACTTTTAGGGTTGTACGGGACTGTAACACCTGCTCTTGAAGCATATGAAGATGGCCCCAACAAAAAGAAAAGGAGAAAGGAAGGACCCCGTGCAAGTTCCAAAACTTCTTATAAGAGGAGGAGTAGAAGTTCTAGAAGT
>AEC15392
ATGGCTTTACAATTATTTAATCCAGAAGACTACTATGATATTTTATTTCCTGGAGTGAATGCCTTTGTTAACAATATTCACTATTTAGATCCTAGACATTGGGGCCCGTCCTTGTTCTCCACAATCTCCCAGGCTTTTTGGAATCTTGTTAGAGATGATTTGCCAGCCTTAACCTCTCAGGAAATTCAGAGAAGAACCCAAAAACTATTTGTTGAAAATTTAGCAAGGTTTTTGGAAGAAACTACTTGGGCAATAGTTAATTCACCAGCTAACTTATATAATTATATTTCAGACTATTATTCTAGATTGTCTCCAGTTAGGCCCTCTATGGTAAGGCAAGTTGCCCAAAGGGAGGGAACCTATATTTCTTTTGGCCACTCATACACCCAAAGTATAGATGATGCAGACAGCATTCAAGAAGTTACCCAAAGGCTAGATTTAAAAACCCCAAATGTGCAATCTGGTGAATTTATAGAAAGAAGTATTGCACCAGGAGGTGCAAATCAAAGATCTGCTCCTCAATGGATGTTGCCTTTACTTTTAGGGTTGTACGGGACTGTAACACCTGCTCTTGCAGCATATGAAGATGGCCCCAACAAAAAGAAAAGGAGAAAGGAAGGACCCCGTGCAAGTTCCAAAACTTCTTATAAGAGGAGGAGTAGAAGTTCTAGAAGT
>BAC66429
ATGGCTTTACAGTTATTTAATCCAGAAGACTACTATGATATTTTATTTCCTGGAGTGAATGCCTTTGTTAACAATATTCACTATTTAGATCCTAGACATTGGGGCCCTTCTTTGTTCTCCACAATCTCCCAGGCTTTTTGGAATCTTGTTAGAGATGATTTGCCATCTTTAACATCTCAGGAAATTCAAAGAAGAACCCAAAAACTATTTGTTGAAAATTTAGCAAGGTTTTTGGAAGAAACTACTTGGGCAATAGTTAATTCACCAGTTAACTTATATAATTATATTTCAGACTATTATTCTAGATTGTCTCCAGTTAGGCCCTCTATGGTAAGGCAGGTTGCCCAAAGGGAGGGAACCTATATTTCCTTTGGCCACTCATACACCCAAACTATAGATGATGCAGACAGCATTCAAGAAGTTACCCAAAGGCTAGATTTAAAAACCCCAAATGTGCAATCTGGTGAATTTATAGAGAAAAGTTTTGCACCAGGAGGTGCAAATCAAAGATCTGCTCCTCAATGGATGTTGCCTTTACTTTTAGGGTTGTACGGGACTGTAACACCTGCTCTTGAAGCATATGAAGATGGCCCCAACAAAAAGAAAAGGAGAAAGGAAGGACCCCGTGCAAGTTCCAAAACTTCTTATAAGAGGAGGAGTAGAAGTTCTAGAAGT
>BAH36857
ATGGCTTTACAGTTATTTAATCCAGAAGACTACTATGATATTTTATTTCCTGGAGTGAATGCTTTTGTTAATAATATTCACTATTTAGATCCTAGACATTGGGGCCCTTCTTTGTTTTCCACAATCTCCCAGGCTTTTTGGAATCTTGTTAGAGATGATTTGCCATCTTTAACATCTCAGGAAATTCAAAGAAGAACCCAAAAACTATTTGTTGAAAGTTTAGCAAGGTTTTTGGAAGAAACTACTTGGGCAATAGTTAATTCACCAGTTAACTTATATAATTATATTTCAGACTATTATTCTAGATTGTCTCCAGTTAGGCCCTCTATGGTAAGGCAGGTTGCCCAAAGGGAGGGAACCTATATTTCCTTTGGCCACTCATACACCCAAAGTATAGATGATGCAGACAGCATTCAAGAAGTTACCCAAAGGCTAGATTTAAAAACCCCAAATGTGCAATCTGGTGAATTTATAGAGAAAAGTATTGCACCAGGAGGTGCAAATCAAAGATCTGCTCCTCAATGGATGTTGCCTTTACTTTTAGGGTTGTACGGGACTGTAACACCTGCTCTTGAAGCATATGAAGATGGCCCCAACAAAAAGAAAAGGAGAAAGGAAGGACCCCGTGCAAGTTCCAAAACTTCTTATAAGAGGAGGAGTAGAAGTTCTAGAAGT
>BAH36851
ATGGCTTTACAGTTATTTAATCCAGAAGACTACTATGATATTTTATTTCCTGGAGTGAATGCCTTTGTTAATAATATTCACTATTTAGATCCTAGACATTGGGGCCCTTCTTTGTTTTCCACAATCTCCCAGGCTTTTTGGAATCTTGTTAGAGATGATTTGCCATCTTTAACATCTCAGGAAATTCAAAGAAGAACCCAAAAACTATTTGTTGAAAGTTTAGCAAGGTTTTTGGAAGAAACTACTTGGGCAATAGTTAATTCACCAGTTAACTTATATAATTATATTTCAGACTATTATTCTAGATTGTCTCCAGTTAGGCCATCTATGGTAAGGCAGGTTGCCCAAAGGGAGGGAACCTATATTTCCTTTGGCCACTCATACACCCAAAGTATAGATGATGCAGACAGCATTCAAGAAGTTACCCAAAGGCTAGATTTAAAAACCCCAAATGTGCAATCTGGTGAATTTATAGAGAAAAGTATTGCACCAGGAGGTGCAAATCAAAGATCTGCTCCTCAATGGATGTTGCCTTTACTTTTAGGGTTGTACGGGACTGTAACACCTGCTCTTGAAGCATATGAAGATGGCCCCAACAAAAAGAAAAGGAGAAAGGAAGGACCCCGTGCAAGTTCCAAAACTTCTTATAAGAGGAGGAGTAGAAGTTCTAGAAGT
>BAC66423
ATGGCTTTACAATTATTTAATCCAGAAGACTACTATGATATTTTATTTCCTGGAGTGAATGCCTTTGTTAACAATATTCACTATTTAGATCCTAGACATTGGGGCCCGTCCTTGTTCTCCACAATCTCCCAGGCTTTTTGGAATCTTGTTAGAGATGATTTGCCAGCCTTAACCTCTCAGGAAATTCAGAGAAGAACCCAAAAACTATTTGTTGAAAATTTAGCAAGGTTTTTGGAAGAAACTACTTGGGCAATAGTTAATTCACCAGCTAACTTATATAATTATATTTCAGACTATTATTCTAGATTGTCTCCAGTTAGGCCCTCTATGGTAAGGCAAGTTGCCCAAAGGGAGGGAACCTATATTTCTTTTGGCCACTCATACACCCAAAGTATAGATGATGCAGACAGCATTCAAGAAGTTACCCAAAGGCTAGATTTAAAAACCCCAAATGTGCAATCTGGTGAATTTATAGAAAGAAGTATTGCACCAGGAGGTGCAAATCAAAGATCTGCTCCTCAATGGATGTTGCCTTTACTTTTAGGGTTGTACGGGACTGTAACACCTGCTCTTGAAGCATATGAAGATGGCCCCAACAAAAAGAAAAGGAGAAAGGAAGGACCCCGTGCAAGTTCCAAAACTTCTTATAAGAGGAGGAGTAGAAGTTCTAGAAGT
>AAM69589
ATGGCTTTACAGTTATTCAATCCAGAAGACTACTATGATATTTTATTTCCTGGAGTGAATGCCTTTGTTAACAATATTCACTATTTAGATCCTAGACATTGGGGCCCTTCTTTGTTCTCCACAGCCTCTCAGGCTTTTTGGAATCTTGTTAGAGATGATTTGCCATCTTTAACATCTCAGGAAATTCAAAGAAGAACCCAAAAACTATTTGTTGAAAGTTTAGCAAGGTTTCTGGAAGAAACTACTTGGGCAATAGTTAATTCACCAGTTAACTTATATAATTATATTTCAGACTATTATTCTAGATTGTCTCCAGTTAGGCCCTCTATGGTAAGGCAGGTTACCCAAAGGGAGGGAACCTATATTTCCTTTGGCCACTCATACACCCAAAGTATAGATGATGCAGACAGCATTCAAGAAGTTACCCAAAGGCTAGATTTAAAAACCCCAAATGTGCAATCTGGTGAATTTATAGAGAAAAGTATTGCACCAGGAGGTGCAAATCAAAGATCTGCTCCTCAATGGATGTTGCCTTTACTTTTAGGGTTGTACGGGACTGTAACACCTGCTCTTGAAGCATATGAAGATGGCCCCAACAAAAAGAAAAGGAGAAAGGAAGGACCCCGTGCAAGTTCCAAAACTTCTTATAAGAGGAGGAGTAGAAGTTCTAGAAGT
>BAB93013
ATGGCTTTACAATTATTTAATCCAGAAGACTACTATGATATTTTATTTCCTGGAGTGAATGCCTTTGTTAACAATATTCACTATTTAGATCCTAGACATTGGGGCCCGTCCTTGTTCTCCACAATCTCCCAGGCTTTTTGGAATCTTGTTAGAGATGATTTGCCAGCCTTAACCTCTCAGGAAATTCAGAGAAGAACCCAAAAACTATTTGTTGAAAATTTAGCAAGGTTTTTGGAAGAAACTACTTGGGCAATAGTTAATTCACCAGCTAACTTATATAATTATATTTCAGACTATTATTCTAGATTGTCTCCAGTTAGGCCCTCTATGGTAAGGCAAGTTGCCCAAAGGGAGGGAACCTACATTTCTTTTGGCCACTCATACACCCAAAGTATAGATAATGCAGACAGCATTCAAGAAGTTACTCAAAGGCTAGATTTAAAAACCCCAAATGTGCAATCTGGTGAATTTATAGAAAGAAGTATTGCACCAGGAGGTGCAAATCAAAGATCTGCTCCTCAATGGATGTTGCCTTTACTTTTAGGGTTGTACGGGACTGTAACACCTGCTCTTGAAGCATATGAAGATGGCCCCAACAAAAAGAAAAGGAGAAAGGAAGGACCCCGTGCAAGTTCCAAAACTTCTTATAAGAGGAGGAGTAGAAGTTCTAGAAGT
>AEC15596
ATGGCTTTACAATTATTTAATCCAGAAGACTACTATGATATTTTATTTCCTGGAGTGAATGCCTTTGTTAACAATATTCACTATTTAGATCCTAGACATTGGGGCCCGTCCTTGTTCTCCACAATCTCCCAGGCTTTTTGGAATCTTGTTAGAGATGATTTGCCAGCCTTAACCTCTCAGGAAATTCAGAGAAGAACCCAAAAACTATTTGTTGAAAGTTTAGCAAGGTTTTTGGAAGAAACTACTTGGGCAATAGTTAATTCACCAGCTAACTTATATAATTATATTTCAGACTATTATTCTAGATTGTCTCCAGTTAGGCCCTCTATGGTAAGGCAAGTTGCCCAAAGGGAGGGAACCTATATTTCTTTTGGCCACTCATACACCCAAAGTATAGATGATGCAGACAGCATTCAAGAAGTTACCCAAAGGCTAGATTTAAAAACCCCAAATGTGCAATCTGGTGAATTTATAGAAAGAAGTATTGCACCAGGAGGTGCAAATCAAAGATCTGCTCCTCAATGGATGTTGCCTTTACTTTTAGGGTTGTACGGGACTGTAACACCTGCTCTTGAAGCATATGAAGATGGCCCCAACAAAAAGAAAAGGAGAAAGGAAGGACCCCGTGCAAGTTCCAAAACTTCTTATAAGAGGAGGAGTAGAAGTTCTAGAAGT
>AAM69583
ATGGCTTTACAGTTATTTAACCCAGAAGACTACTATGATATTTTATTTCCTGGAGTGAATGCCTTTGTTAACAATATTCACTATTTAGATCCTAGACATTGGGGCCCTTCTTTGTTCTCCACAATCTCCCAGGCTTTTTGGAATCTTGTTAGAGATGATTTGCCATCTTTAACATCTCAGGAAATTCAAAGAAGAACCCAAAAACTATTTGTTGAAAGTTTAGCAAGGTTTTTGGAAGAAACTACTTGGGCAATAGTTAATTCACCAGTTAACTTATATAATTATATTTCAGACTATTATTCTAGATTGTCTCCAGTTAGGCCCTCTATGGTAAGGCAGGTTGCCCAAAGGGAGGGAACCTATATTTCCTTTGGCCACTCATACACCCAAAGTATAGATGATGCAGACAGCATTCAAGAAGTTACCCAAAGGCTAGATTTAAAAACCCCAAATGTGCAATCTGGTGAATTTATAGAGAAAAGTATTGCACCAGGAGGTGCAAATCAGAGATCTGCTCCTCAATGGATGTTGCCTTTACTTTTAGGGTTGTACGGGACTGTAACACCTGCTCTTGAAGCATATGAAGATGGCCCCAACAAAAAGAAAAGGAGAAAGGAAGCACCCCGTGCAAGTTCCAAAACTTCTTATAAGAGGAGGAGTAGAAGTTCTAGAAGT
>AEC15590
ATGGCTTTACAATTATTTAATCCAGAAGACTACTATGATATTTTATTTCCTGGAGTGAATGCCTTTGTTAACAATATTCACTATTTAGATCCTAGACATTGGGGCCCGTCCTTGTTCTCCACAATCTCCCAGGCTTTTTGGAATCTTGTTAGAGATGATTTGCCAGCCTTAACCTCTCAGGAAATTCAGAGAAGAACCCAAAAACTATTTGTTGAAAGTTTAGCAAGGTTTTTGGAAGAAACTACTTGGGCAATAGTTAATTCACCAGCTAACTTATATAATTATATTTCAGACTATTATTCTAGATTGTCTCCAGTTAGGCCCTCTATGGTAAGGCAAGTTGCCCAAAGGGAGGGAACCTATATTTCTTTTGGCCACTCATACACCCAAAGTATAGATGATGCAGACAGCATTCAAGAAGTTACCCAAAGGCTAGATTTAAAAACCCCAAATGTGCAATCTGGTGAATTTATAGAAAGAAGTATTGCACCAGGAGGTGCAAATCAAAGATCTGCTCCTCAATGGATGTTGCCTTTACTTTTAGGGTTGTACGGGACTGTAACACCTGCTCTTGAAGCATATGAAGATGGCCCCAACAAAAAGAAAAGGAGAAAGGAAGGACCCCGTGCAAGTTCCAAAACTTCTTATAAGAGGAGGAGTAGAAGTTCTAGAAGT
>BAE03051
ATGGCTTTACAGTTATTTAATCCAGAAGACTACTATGATATTTTATTTCCTGGAGTAAATGCCTTTGTTAACAATATTCACTATTTAGATCCTAGACATTGGGGCCCTTCTTTGTTCTCCACAATCTCCCAGGCTTTTTGGAATCTTGTTAGAGATGATTTGCCATCTTTAACATCTCAGGAAATTCAAAGAAGAACCCAAAAACTATTTGTTGAAAGTTTAGCAAGGTTTTTGGAAGAAACTACTTGGGCAATAGTTAATTCACCAGTTAACTTATATAATTATATTTCAGACTATTATTCTAGATTGTCTCCAGTTAGGCCCTCTATGGTAAGGCAGGTTGCCCAAAGGGAGGGAACCTATATTTCCTTTGGCCACTCATACACCCAAAGTATAGATGATGCAGACAGCATTCAAGAAGTTACCCAAAGGCTAGATTTAAAAACCCCAAATGTGCAATCTGGTGAATTTATAGAGAAAAGTATTGCACCAGGAGGTGCAAATCAAAGATCTGCTCCTCAATGGATGTTGCCTTTACTTTTAGGGTTGTACGGGACTGTAACACCTGCTCTTGAAGCATATGAAGATGGCCCCAACAAAAAGAAAAGGAGAAAGGAAGGACCCCGTGCAAGTTCCAAAACTTCTTATAAGAGGAGGAGTAGAAGTTCTAGAAGT
>BAE03057
ATGGCTTTACAGTTATTTAATCCAGAAGACTACTATGATATTTTATTTCCTGGAGTAAATGCCTTTGTTAACAATATTCACTATTTAGATCCTAGACATTGGGGCCCTTCTTTGTTCTCCACAATCTCCCAGGCTTTTTGGAATCTTGTTAGAGATGATTTGCCATCTTTAACATCTCAGGAAATTCAAAGAAGAACCCAAAAACTATTTGTTGAAAGTTTAGCAAGGTTTTTGGAAGAAACTACTTGGGCAATAGTTAATTCACCAGTTAACTTATATAATTATATTTCAGACTATTATTCTAGATTGTCTCCAGTTAGGCCCTCTATGGTAAGGCAGGTTGCCCAAAGGGAGGGAACCTATATTTCCTTTGGCCACTCATACACCCAAAGTATAGATGATGCAGACAGCATTCAAGAAGTTACCCAAAGGCTAGATTTAAAAACCCCAAATGTGCAATCTGGTGAATTTATAGAGAAAAGTATTGCACCAGGAGGTGCAAATCAAAGATCTGCTCCTCAATGGATGTTGCCTTTACTTTTAGGGTTGTACGGGACTGTAACACCTGCTCTTGAAGCATATGAAGATGGCCCCAACAAAAAGAAAAGGAGAAAGGAAGGACCCCGTGCAAGTTCCAAAACTTCTTATAAGAGGAGGAGTAGAAGTTCTAGAAGT
>BAE03123
ATGGCTTTACAGTTATTTAATCCAGAAGACTACTATGATATTTTATTTCCTGGAGTAAATGCCTTTGTTAACAATATTCACTATTTAGATCCTAGACATTGGGGCCCTTCTTTGTTCTCCACAATCTCCCAGGCTTTTTGGAATCTTGTTAGAGATGATTTGCCATCTTTAACATCTCAGGAAATTCAAAGAAGAACCCAAAAACTATTTGTTGAAAGTTTAGCAAGGTTTTTGGAAGAAACTACTTGGGCAATAGTTAATTCACCAGTTAACTTATATAATTATATTTCAGACTATTATTCTAGATTGTCTCCAGTTAGGCCCTCTATGGTAAGGCAGGTTGCCCAAAGGGAGGGAACCTATATTTCCTTTGGCCACTCATACACCCAAAGTATAGATGATGCAGACAGCATTCAAGAAGTTACCCAAAGGCTAGATTTAAAAACCCCAAATGTGCAATCTGGTGAATTTATAGAGAAAAGTATTGCACCAGGAGGTGCAAATCAAAGATCTGCTCCTCAATGGATGTTGCCTTTACTTTTAGGGTTGTACGGGACTGTAACACCTGCTCTTGAAGCATATGAAGATGGCCCCAACAAAAAGAAAAGGAGAAAGGAAGGACCCCGTGCAAGTTCCAAAACTTCTTATAAGAGGAGGAGTAGAAGTTCTAGAAGT
>AAK97921
ATGGCTTTACAGTTATTTAATCCAGAAGACTACTATGATATTTTATTTCCTGGAGTGAATGCCTTTGTTAACAATATTCACTATTTAGATCCTAGACATTGGGGCCCTTCTTTGTTCTCCACAATCTCCCAGGCTTTTTGGAATCTTGTTAGAGATGATTTGCCATCTTTAACATCTCAGGAAATTCAAAGAAGAACCCAAAAACTATTTGTTGAAAGTTTAGCAAGGTTTTTGGAAGAAACTACTTGGGCAATAGTTAATTCACCAGTTAACTTATATAATTATATTTCAGACTATTATTCTAGATTGTCTCCAGTAAGGCCCTCTATGGTAAGGCAGGTTGCCCAAAGGGAGGGAACCTATATTTCCTTTGGCCACTCATACACCCAAAGTATAGATGATGCAGACAGCATTCAAGAAGTTACCCAAAGGCTAGATTTAAAAACCCCAAATGTGCAATCTGGTGAGTTTATAGAGAAAAGTATTGCACCAGGAGGTGCAAATCAAAGATCTGCTCCTCAATGGATGTTGCCTTTACTTTTAGGGTTGTACGGGACTGTAACACCTGCTCTTGAAGCATATGAAGATGGCCCCAACAAAAAGAAAAGGAGAAAGGAAGGACCCCGTGCAAGTTCCAAAACTTCTTATAAGAGGAGGAGTAGAAGTTCTAGAAGT
>BAC81933
ATGGCTTTACAGTTATTTAATCCAGAAGACTACTATGATATTTTATTTCCTGGAGTGAATGCCTTTGTTAACAATATTCACTATTTAGATCCTAGACATTGGGGCCCTTCTTTGTTCTCCACAATCTCCCAGGCTTTTTGGAATCTTGTTAGAGATGATTTGCCATCTTTAACATCTCAGGAAATTCAAAGAAGAACCCAAAAACTATTTGTTGAAAGTTTAGCAAGGTTTTTGGAAGAAACTACTTGGGCAATAGTTAATTCACCAGTTAACTTATATAATTATATTTCAGACTATTATTCTAGATTGTCTCCAGTAAGGCCCTCTATGGTAAGGCAGGTTGCCCAAAGGGAGGGAACCTATATTTCCTTTGGCCACTCATACACCCAAAGTATAGATGATGCAGACAGCATTCAAGAAGTTACCCAAAGGCTAGATTTAAAAACCCCAAATGTGCAATCTGGTGAGTTTATAGAGAAAAGTATTGCACCAGGAGGTGCAAATCAAAGATCTGCTCCTCAATGGATGTTGCCTTTACTTTTAGGGTTGTACGGGACTGTAACACCTGCTCTTGAAGCATATGAAGATGGCCCCAACAAAAAGAAAAGGAGAAAGGAAGGACCCCGTGCAAGTTCCAAAACTTCTTATAAGAGGAGGAGTAGAAGTTCTAGAAGT
>AEC15692
ATGGCTTTACAATTATTTAATCCAGAAGACTACTATGATATTTTATTTCCTGGAGTGAATGCCTTTGTTAACAATATTCACTATTTAGATCCTAGACATTGGGGCCCGTCCTTGTTCTCCACAATCTCCCAGGCTTTTTGGAATCTTGTTAGAGATGATTTGCCAGCCTTAACCTCTCAGGAAATTCAGAGAAGAACCCAAAAACTATTTGTTGAAAGTTTAGCAAGGTTTTTGGAAGAAACTACTTGGGCAATAGTTAATTCACCAGCTAACTTATATAATTATATTTCAGACTATTATTCTAGATTGTCTCCAGTTAGGCCCTCTATGGTAAGGCAAGTTGCCCAAAGGGAGGGAACCTATATTTCTTTTGGCCACTCATACACCCAAAGTATAGATGATGCAGACAGCATTCAAGAAGTTACCCAAAGGCTAGATTTAAAAACCCCAAATGTGCAATCTGGTGAATTTATAGAAAGAAGTATTGCACCAGGAGGTGCAAATCAAAGATCTGCTCCTCAATGGATGTTGCCTTTACTTTTAGGGTTGTACGGGACTGTAACACCTGCTCTTGAAGCATATGAAGATGGCCCCAACAAAAAGAAAAGGAGAAAGGAAGGACCCCGTGCAAGTTCCAAAACTTCTTATAAGAGGAGGAGTAGAAGTTCTAGAAGT
>AAK97927
ATGGCTTTACAGTTATTTAATCCAGAAGACTACTATGATATTTTATTTCCTGGAGTGAATGCCTTTGTTAACAATATTCACTATTTAGATCCTAGACATTGGGGCCCTTCTTTGTTCTCCACAATCTCCCAGGCTTTTTGGAATCTTGTTAGAGATGATTTGCCATCTTTAACATCTCAGGAAATTCAAAGAAGAACCCAAAAACTATTTGTTGAAAGTTTAGCAAGGTTTTTGGAAGAAACTACTTGGGCAATAGTTAATTCACCAGTTAACTTATATAATTATATTTCAGACTATTATTCTAGATTGTCTCCAGTAAGGCCCTCTATGGTAAGGCAGGTTGCCCAAAGGGAGGGAACCTATATTTCCTTTGGCCACTCATACACCCAAAGTATAGATGATGCAGACAGCATTCAAGAAGTTACCCAAAGGCTAGATTTAAAAACCCCAAATGTGCAATCTGGTGAGTTTATAGAGAAAAGTATTGCACCAGGAGGTGCAAATCAAAGATCTGCTCCTCAATGGATGTTGCCTTTACTTTTAGGGTTGTACGGGACTGTAACACCTGCTCTTGAAGCATATGAAGATGGCCCCAACAAAAAGAAAAGGAGAAAGGAAGGACCCCGTGCAAGTTCCAAAACTTCTTATAAGAGGAGGAGTAGAAGTTCTAGAAGT
>AAT09842
ATGGCTTTACAATTATTTAATCCAGAAGACTACTATGATATTTTATTTCCTGGAGTGAATGCCTTTGTTAACAATATTCACTATTTAGATCCTAGACATTGGGGCCCTTCTTTGTTCTCCACAATCTCCCAGGCTTTTTGGAATCTTGTTAGAGATGATTTGCCATCTTTAACATCTCAGGAAATTCAGAGAAGAACCCAAAAACTATTTGTTGAAAGTTTAGCAAGGTTTTTGGAAGAAACTACTTGGGCAATAGTTAATTCACCAGTTAACTTATATAATTATATTTCAGACTATTATTCTAGATTGTCTCCAGTTAGGCCCTCTATGGTAAGGCAGGTTGCCCAAAGGGAGGGAACCTATATTTCCTTTGGCCACTCATACACCCAAAGTATAGATGATGCAGACAGCATTCAAGAAGTTACCCAAAGGCTAGATTTAAAAAGCCCAAATGTGCAATCTGGTGAATTTATAGAGAAAAGTCTTGCACCAGGAGGTGCAAATCAAAGATCTGCTCCTCAATGGATGTTGCCTTTACTTTTAGGGTTGTACGGGACTGTAACACCTGCTCTTGAAGCATATGAAGATGGCCCCAACAAAAAGAAAAGGAGAAAGGAAGGACCCCGTGCAAGTTCCAAAACTTCTTATAAGAGGAGGAGTAGAAGTTCTAGAAGT
>AEC15698
ATGGCTTTACAATTATTTAATCCAGAAGACTACTATGATATTTTATTTCCTGGAGTGAATGCCTTTGTTAACAATATTCACTATTTAGATCCTAGACATTGGGGCCCGTCCTTGTTCTCCACAATCTCCCAGGCTTTTTGGAATCTTGTTAGAGATGATTTGCCAGCCTTAACCTCTCAGGAAATTCAGAGAAGAACCCAAAAACTATTTGTTGAAAGTTTAGCAAGGTTTTTGGAAGAAACTACTTGGGCAATAGTTAATTCACCAGCTAACTTATATAATTATATTTCAGACTATTATTCTAGATTGTCTCCAGTTAGGCCCTCTATGGTAAGGCAAGTTGCCCAAAGGGAGGGAACCTATATTTCTTTTGGCCACTCATACACCCAAAGTATAGATGATGCAGACAGCATTCAAGAAGTTACCCAAAGGCTAGATTTAAAAACCCCAAATGTGCAATCTGGTGAATTTATAGAAAGAAGTATTGCACCAGGAGGTGCAAATCAAAGATCTGCTCCTCAATGGATGTTGCCTTTACTTTTAGGGTTGTACGGGACTGTAACACCTGCTCTTGAAGCATATGAAGATGGCCCCAACAAAAAGAAAAGGAGAAAGGAAGGACCCCGTGCAAGTTCCAAAACTTCTTATAAGAGGAGGAGTAGAAGTTCTAGAAGT
>AAK70323
ATGGCTTTACAGTTATTTAATCCAGAAGACTACTATGATATTTTATTTCCTGGAGTGAATGCCTTTGTTAACAATATTCACTATTTAGATCCTAGACATTGGGGCCCTTCTTTGTTCTCCACAGTCTCTCAGGCTTTTTGGAATCTTGTTAGAGATGATTTGCCATCTTTAACATCTCAGGAAATTCAAAGAAGAACCCAAAAACTATTTGTTGAAAGTTTAGCAAGGTTTCTGGAAGAAACTACTTGGGCAATAGTTAATTCACCAGTTAACTTATATAATTATATTTCAGACTATTATTCTAGATTGTCTCCAGTTAGGCCCTCTATGGTAAGGCAGGTTGCCCAAAGGGAGGGAACCTATATTTCCTTTGGCCACTCATACACCCAAAGTATAGATGATGCAGACAGCATTCAAGAAGTTACCCAAAGGCTAGATTTAAAAACCCCAAATGTGCAATCTGGTGAATTTATAGAGAAAAGTATTGCACCAGGAGGTGCAAATCAAAGATCTGCTCCTCAATGGATGTTGCCTTTACTTTTAGGGTTGTACGGGACTGTAACACCTGCTCTTGAAGCATATGAAGATGGCCCCAACAAAAAGAAAAGGAGAAAGGAAGCACCCCGTGCAAGTTCCAAAACTTCTTATAAGAGGAGGAGTAGAAGTTCTAGAAGT
>AAN85466
ATGGCTTTACAATTATTTAATCCAGAAGACTACTATGATATTTTATTTCCTGGAGTGAATGCCTTTGTTAACAATATTCACTATTTAGATCCTAGACATTGGGGCCCTTCTTTGTTCTCCACAATCTCCCAGGCTTTTTGGAATCTTGTTAGAGATGATTTGCCATCTTTAACATCTCAGGAAATTCAGAGAAGAACCCAAAAACTATTTGTTGAAAGTTTAGCAAGGTTTTTGGAAGAAACTACTTGGGCAATAGTTAATTCACCAGTTAACTTATATAATTATATTTCAGACTATTATTCTAGATTGTCTCCAGTTAGGCCCTCTATGGTAAGGCAGGTTGCCCAAAGGGAGGGAACCTATATTTCCTTTGGCCACTCATACACCCAAAGTATAGATGATGCAGACAGCATTCAAGAAGTTACCCAAAGGCTAGATTTAAAAACCCCAAATGTGCAATCTGGTGAATTTATAGAGAAAAGTCTTGCACCAGGAGGTGCAAATCAAAGATCTGCTCCTCAATGGATGTTGCCTTTACTTTTAGGGTTGTACGGGACTGTAACACCTGCTCTTGAAGCATATGAAGATGGCCCCAACAAAAAGAAAAGGAGAAAGGAAGGACCCCGTGCAAGTTCCAAAACTTCTTATAAGAGGAGGAGTAGAAGTTCTAGAAGT
>AAN85460
ATGGCTTTACAATTATTTAATCCAGAAGACTACTATGATATTTTATTTCCTGGAGTGAATGCCTTTGTTAACAATATTCACTATTTAGATCCTAGACATTGGGGCCCTTCTTTGTTCTCCACAATCTCCCAGGCTTTTTGGAATCTTGTTAGAGATGATTTGCCATCTTTAACATCTCAGGAAATTCAGAGAAGAACCCAAAAACTATTTGTTGAAAGTTTAGCAAGGTTTTTGGAAGAAACTACTTGGGCAATAGTTAATTCACCAGTTAACTTATATAATTATATTTCAGACTATTATTCTAGATTGTCTCCAGTTAGGCCCTCTATGGTAAGGCAGGTTGCCCAAAGGGAGGGAACCTATATTTCCTTTGGCCACTCATACACCCAAAGTATAGATGATGCAGACAGCATTCAAGAAGTTACCCAAAGGCTAGATTTAAAAACCCCAAATGTGCAATCTGGTGAATTTATAGAGAAAAGTCTTGCACCAGGAGGTGCAAATCAAAGATCTGCTCCTCAATGGATGTTGCCTTTACTTTTAGGGTTGTACGGGACTGTAACACCTGCTCTTGAAGCATATGAAGATGGCCCCAACAAAAAGAAAAGGAGAAAGGAAGGACCCCGTGCAAGTTCCAAAACTTCTTATAAGAGGAGGAGTAGAAGTTCTAGAAGT
>BAB93019
ATGGCTTTACAATTATTTAATCCAGAAGACTACTATGATATTTTATTTCCTGGAGTGAATGCCTTTGTTAACAATATTCACTATTTAGATCCTAGACATTGGGGCCCGTCCTTGTTCTCCACAATCTCCCAGGCTTTTTGGAATCTTGTTAGAGATGATTTGCCAGCCTTAACCTCTCAGGAAATTCAGAGAAGAACCCAAAAACTATTTGTTGAAAATTTAGCAAGGTTTTTGGAAGAAACTACTTGGGCAATAGTTAATTCACCAGCTAACTTATATAATTATATTTCAGACTATTATTCTAGATTGTCTCCAGTTAGGCCCTCTATGGTAAGGCAAGTTGCCCAAAGGGAGGGAACCTATATTTCTTTTGGCCACTCATACACCCAAAGTATAGATAATGCAGACAGCATTCAAGAAGTTACTCAAAGGCTAGATTTAAAAACCCCAAATGTGCAATCTGGTGAATTTATAGAAAGAAGTATTGCACCAGGAGGTGCAAATCAAAGATCTGCTCCTCAATGGATGTTGCCTTTACTTTTAGGGTTGTACGGGACTGTAACACCTGCTCTTGAAGCATATGAAGATGGCCCCAACAAAAAGAAAAGGAGAAAGGAAGGACCCCGTGCAAGTTCCAAAACTTCTTATAAGAGGAGGAGTAGAAGTTCTAGAAGT
>AEC15872
ATGGCTTTACAATTATTTAATCCAGAAGACTACTATGATATTTTATTTCCTGGAGTGAATGCCTTTGTTAACAATATTCACTATTTAGATCCTAGACATTGGGGCCCGTCCTTGTTCTCCACAATCTCCCAGGCTTTTTGGAATCTTGTTAGAGATGATTTGCCAGCCTTAACCTCTCAGGAAATTCAGAGAAGAACCCAAAAACTATTTGTTGAAAATTTAGCAAGGTTTTTGGAAGAAACTACTTGGGCAATAGTTAATTCACCAGCTAACTTATATAATTATATTTCAGACTATTATTCTAGATTGTCTCCAGTTAGGCCCTCTATGGTAAGGCAAGTTGCCCAAAGGGAGGGAACCTATATTTCTTTTGGCCACTCATACACCCAAAGTATAGATGATGCAGACAGCATTCAAGAAGTTACCCAAAGGCTAGATTTAAAAACCCCAAATGTGCAATCTGGTGAATTTATAGAAAGAAGTATTGCACCAGGAGGTGCAAATCAAAGATCTGCTCCTCAATGGATGTTGCCTTTACTTTTAGGGTTGTACGGGACTGTAACACCTGCTCTTGCAGCATATGAAGATGGCCCCAACAAAAAGAAAAGGAGAAAGGAAGGACCCCGTGCAAGTTCCAAAACTTCTTATAAGAGGAGGAGTAGAAGTTCTAGAAGT
>BAC81939
ATGGCTTTACAGTTATTTAATCCAGAAGACTACTATGATATTTTATTTCCTGGAGTGAATGCCTTTGTTAACAATATTCACTATTTAGATCCTAGACATTGGGGCCCTTCTTTGTTCTCCACAATCTCCCAGGCTTTTTGGAATCTTGTTAGAGATGATTTGCCATCTTTAACATCTCAGGAAATTCAAAGAAGAACCCAAAAACTATTTGTTGAAAGTTTAGCAAGGTTTTTGGAAGAAACTACTTGGGCAATAGTTAATTCACCAGTTAACTTATATAATTATATTTCAGACTATTATTCTAGATTGTCTCCAGTAAGGCCCTCTATGGTAAGGCAGGTTGCCCAAAGGGAGGGAACCTATATTTCCTTTGGCCACTCATACACCCAAAGTATAGATGATGCAGACAGCATTCAAGAAGTTACCCAAAGGCTAGATTTAAAAACCCCAAATGTGCAATCTGGTGAGTTTATAGAGAAAAGTATTGCACCAGGAGGTGCAAATCAAAGATCTGCTCCTCAATGGATGTTGCCTTTACTTTTAGGGTTGTACGGGACTGTAACACCTGCTCTTGAAGCATATGAAGATGGCCCCAACAAAAAGAAAAGGAGAAAGGAAGGACCCCGTGCAAGTTCCAAAACTTCTTATAAGAGGAGGAGTAGAAGTTCTAGAAGT
>AEC15878
ATGGCTTTACAATTATTTAATCCAGAAGACTACTATGATATTTTATTTCCTGGAGTGAATGCCTTTGTTAACAATATTCACTATTTAGATCCTAGACATTGGGGCCCGTCCTTGTTCTCCACAATCTCCCAGGCTTTTTGGAATCTTGTTAGAGATGATTTGCCAGCCTTAACCTCTCAGGAAATTCAGAGAAGAACCCAAAAACTATTTGTTGAAAATTTAGCAAGGTTTTTGGAAGAAACTACTTGGGCAATAGTTAATTCACCAGCTAACTTATATAATTATATTTCAGACTATTATTCTAGATTGTCTCCAGTTAGGCCCTCTATGGTAAGGCAAGTTGCCCAAAGGGAGGGAACCTATATTTCTTTTGGCCACTCATACACCCAAAGTATAGATGATGCAGACAGCATTCAAGAAGTTACCCAAAGGCTAGATTTAAAAACCCCAAATGTGCAATCTGGTGAATTTATAGAAAGAAGTATTGCACCAGGAGGTGCAAATCAAAGATCTGCTCCTCAATGGATGTTGCCTTTACTTTTAGGGTTGTACGGGACTGTAACACCTGCTCTTGCAGCATATGAAGATGGCCCCAACAAAAAGAAAAGGAGAAAGGAAGGACCCCGTGCAAGTTCCAAAACTTCTTATAAGAGGAGGAGTAGAAGTTCTAGAAGT
>BAB11727
ATGGCTTTACAGTTATTTAATCCAGAAGACTACTATGATATTTTATTTCCTGGAGTGAATGCCTTTGTTAACAATATTCACTATTTAGATCCTAGACATTGGGGCCCTTCTTTGTTCTCCACAATCTCCCAGGCTTTTTGGAATCTTGTTAGAGATGATTTGCCATCTTTAACATCTCAGGAAATTCAAAGAAGAACCCAAAAACTATTTGTTGAAACTTTAGCAAGGTTTTTGGAAGAAACTACTTGGGCAATAGTTAATTCACCAGTTAACTTATATAATTATATTTCAGACTATTATTCTAGATTGTCTCCAGTTAGGCCCTCTATGGTAAGGCAGGTTGCCCAAAGGGAGGGAACCTATATTTCCTTTGGCCACTCATACACCCAAAGTATAGATAATGCAGACAGCATTCAAGAAGTTACCCAAAGGCTAGATTTAAAAAACCCAAATGTGCAATCTGGTGAATTTATAGAGAAAAGTTTTGCACCAGGAGGTGCAAATCAAAGATCTGCTCCTCAATGGATGTTGCCTTTACTTTTAGGGTTGTACGGGACTGTAACACCTGCTCTTGAAGCATATGAAGATGGCCCCAACAAAAAGAAAAGGAGAAAGGAAGGACCCCGTGCAAGTTCCAAAACTTCTTATAAGAGGAGGAGTAGAAGTTCTAGAAGT
>AAK98041
ATGGCTTTACAGTTATTTAATCCAGAAGACTACTATGATATTTTATTTCCTGGAGTGAATGCCTTTGTTAACAATATTCACTATTTAGATCCTAGACATTGGGGCCCTTCTTTGTTCTCCACAATCTCCCAGGCTTTTTGGAATCTTGTTAGAGATGATTTGCCATCTTTAACATCTCAGGAAATTCAAAGAAGAACCCAAAAACTATTTGTTGAAAGTTTAGCAAGGTTTTTGGAAGAAACTACTTGGGCAATAGTTAATTCACCAGTTAACCTATATAATTATATTTCAGACTATTATTCTAGATTGTCTCCAGTTAGGCCCTCTATGGTAAGGCAGGTTGCCCAAAGGGAGGGAACCTATATTTCCTTTGGCCACTCATACACCCAAAGTATAGATGATGCAGACAGCATTCAAGAAGTTACCCAAAGGCTAGATTTAAAAACCCCAAATGTGCAATCTGGTGAATTTATAGAGAAAAGTATTGCACCAGGAGGTGCAAATCAAAGATCTGCTCCTCAATGGATGTTGCCTTTACTTTTAGGGTTGTACGGGACTGTAACACCTGCTCTTGAAGCATATGAAGATGGCCCCAACAAAAAGAAAAGGAGAAAGGAAGGACCCCGTGCAAGTTCCAAAACTTCTTATAAGAGGAGGAGTAGAAGTTCTAGAAGT
>AEC15410
ATGGCTTTACAATTATTTAATCCAGAAGACTACTATGATATTTTATTTCCTGGAGTGAATGCCTTTGTTAACAATATTCACTATTTAGATCCTAGACATTGGGGCCCGTCCTTGTTCTCCACAATCTCCCAGGCTTTTTGGAATCTTGTTAGAGATGATTTGCCAGCCTTAACCTCTCAGGAAATTCAGAGAAGAACCCAAAAACTATTTGTTGAAAATTTAGCAAGGTTTTTGGAAGAAACTACTTGGGCAATAGTTAATTCACCAGCTAACTTATATAATTATATTTCAGACTATTATTCTAGATTGTCTCCAGTTAGGCCCTCTATGGTAAGGCAAGTTGCCCAAAGGGAGGGAACCTATATTTCTTTTGGCCACTCATACACCCAAAGTATAGATGATGCAGACAGCATTCAAGAAGTTACCCAAAGGCTAGATTTAAAAACCCCAAATGTGCAATCTGGTGAATTTATAGAAAGAAGTATTGCACCAGGAGGTGCAAATCAAAGATCTGCTCCTCAATGGATGTTGCCTTTACTTTTAGGGTTGTACGGGACTGTAACACCTGCTCTTGCAGCATATGAAGATGGCCCCAACAAAAAGAAAAGGAGAAAGGAAGGACCCCGTGCAAGTTCCAAAACTTCTTATAAGAGGAGGAGTAGAAGTTCTAGAAGT
>AEC15524
ATGGCTTTACAGTTATTTAATCCAGAAGACTACTATGATATTTTATTTCCTGGAGTGAATGCCTTTGTTAACAATATTCACTATTTAGATCCTAGACATTGGGGCCCTTCTTTGTTCTCCACAATCTCCCAGGCTTTTTGGAATCTTGTTAGAGATGATTTGCCATCTTTAACATCTCAGGAAATTCAAAGAAGAACCCAAAAACTATTTGTTGAAAGTTTAGCAAGGTTTTTGGAAGAAACTACTTGGGCAATAGTTAATTCACCAGTTAACTTATATAATTATATTTCAGACTATTATTCTAGATTGTCTCCAGTTAGGCCCTCTATGGTAAGGCAGGTTGCCCAAAGGGAGGGAACCTATATTTCCTTTGGCCACTCATACACCCAAAGTATAGATGATGCAGACAGCATTCAAGAAGTTACCCAAAGGCTAGATTTAAAAACCCCAAATGTGCAATCTGGTGAATTTATAGAGAAAAGTATTGCACCAGGAGGTGCAAATCAAAGATCTGCTCCTCAATGGATGTTGCCTTTACTTTTAGGGTTGTACGGGACTGTAACACCTGCTCTTGAAGCATATGAAGATGGCCCCAACAAAAAGAAAAGGAGAAAGGAAGGACCCCGTGCAAGTTCCAAAACTTCTTATAAGAGGAGGAGTAGAAGTTCTAGAAGT
>BAB11721
ATGGCTTTACAATTATTTAATCCAGAAGACTACTATGATATTTTATTTCCTGGAGTGAATGCATTTGTTAACAATATTCACTATTTAGATCCTAGACATTGGGGCCCGTCCTTGTTTTCCACAATTTCCCAGGCATTTTGGAATCTTGTTAGAGATGATTTGCCATCTTTAACCTCTCAGGAAATTCAAAGAAGAACCCAAAAACTATTTGTGGAAAGTTTAGCAAGGTTTTTGGAAGAAACTACTTGGGCAATAGTTAATTCACCAGTTAACTTATATAATTTTATTTCAGACTATTATTCTAGATTGTCTCCAGTTAGGCCCTCTATGGTAAGGCAGGTTGCCCAAAGGGAGGGAACCTATATTTCTTTTGGCCACTCATACACCCAAAGTATAGATGATGCAGACAGCATTCAAGAAGTTACCCAAAGGCTAGATTTAAAAACCCCAAATGTGCAATCTGGTGAATTCATAGAGAAAAGTATTGCACCAGGAGGTGCAAATCAAAGATCTGCTCCTCAATGGATGTTGCCTTTACTTTTAGGGTTGTACGGGACTGTAACACCTGCTCTTGAAGCATATGAAGATGGCCCCAACAAAAAGAAAAGGAGAAAGGAAGGACCCCGTGCAAGTTCCAAAACTTCTTATAAGAGGAGGAGTAGAAGTTCTAGAAGT
>AEC15440
ATGGCTTTACAATTATTTAATCCAGAAGACTACTATGATATTTTATTTCCTGGAGTGAATGCCTTTGTTAACAATATTCACTATTTAGATCCTAGACATTGGGGCCCGTCCTTGTTCTCCACAATCTCCCAGGCTTTTTGGAATCTTGTTAGAGATGATTTGCCAGCCTTAACCTCTCAGGAAATTCAGAGAAGAACCCAAAAACTATTTGTTGAAAATTTAGCAAGGTTTTTGGAAGAAACTACTTGGGCAATAGTTAATTCACCAGCTAACTTATATAATTATATTTCAGACTATTATTCTAGATTGTCTCCAGTTAGGCCCTCTATGGTAAGGCAAGTTGCCCAAAGGGAGGGAACCTATATTTCTTTTGGCCACTCATACACCCAAAGTATAGATGATGCAGACAGCATTCAAGAAGTTACCCAAAGGCTAGATTTAAAAACCCCAAATGTGCAATCTGGTGAATTTATAGAAAGAAGTATTGCACCAGGAGGTGCAAATCAAAGATCTGCTCCTCAATGGATGTTGCCTTTACTTTTAGGGTTGTACGGGACTGTAACACCTGCTCTTGCAGCATATGAAGATGGCCCCAACAAAAAGAAAAGGAGAAAGGAAGGACCCCGTGCAAGTTCCAAAACTTCTTATAAGAGGAGGAGTAGAAGTTCTAGAAGT
>AEC14570
ATGGCTTTACAATTATTTAATCCAGAAGACTACTATGATATTTTATTTCCTGGAGTGAATGCCTTTGTTAACAATATTCACTATTTAGATCCTAGACATTGGGGCCCGTCCTTGTTCTCCACAATCTCCCAGGCTTTTTGGAATCTTGTTAGAGATGATTTGCCAGCCTTAACCTCTCAGGAAATTCAGAGAAGAACCCAAAAACTATTTGTTGAAAGTTTAGCAAGGTTTTTGGAAGAAACTACTTGGGCAATAGTTAATTCACCAGCTAACTTATATAATTATATTTCAGACTATTATTCTAGATTGTCTCCAGTTAGGCCCTCTATGGTAAGGCAAGTTGCCCAAAGGGAGGGAACCTATATTTCTTTTGGCCACTCATACACCCAAAGTATAGATGATGCAGACAGCATTCAAGAAGTTACCCAAAGGCTAGATTTAAAAACCCCAAATGTGCAATCTGGTGAATTTATAGAAAGAAGTATTGCACCAGGAGGTGCAAATCAAAGATCTGCTCCTCAATGGATGTTGCCTTTACTTTTAGGGTTGTACGGGACTGTAACACCTGCTCTTGAAGCATATGAAGATGGCCCCAACAAAAAGAAAAGGAGAAAGGAAGGACCCCGTGCAAGTTCCAAAACTTCTTATAAGAGGAGGAGTAGAAGTTCTAGAAGT
>AAM69577
ATGGCTTTACAGTTATTTAATCCAGAAGACTACTATGATATTTTATTTCCTGGAGTGAATGCCTTTGTTAACAATATTCACTATTTAGATCCTAGACATTGGGGCCCTTCTTTGTTCTCCACAATCTCCCAGGCTTTTTGGAATCTTGTTAGAGATGATTTGCCATCTTTAACATCTCAGGAAATTCAAAGAAGAACCCAAAAACTATTTGTTGAAAGTTTAGCAAGGTTTTTGGAAGAAACTACTTGGGCAATAGTTAATTCACCAGTTAACTTATATAATTATATTTCAGACTATTATTCTAGATTGTCTCCAGTTAGGCCCTCTATGGTAAGGCAGGTTGCCCAAAGGGAAGGAACCTATATTTCCTTTGGCCACTCATACACCCAAAGTATAGATGATGCAGACAGCATTCAAGAAGTTACCCAAAGGCTAGATTTAAAAACCCCAAATGTGCAATCTGGTGAATTTATAGAGAAAAGTATTGCACCAGGAGGTGCAAATCAAAGATCTGCTCCTCAATGGATGTTGCCTTTACTTTTAGGGTTGTACGGGACTGTAACACCTGCTCTTGAAGCATATGAAGATGGCCCCAACAAAAAGAAAAGGAGAAAGGAAGCACCCCGTGCAAGTTCCAAAACTTCTTATAAGAGGAGGAGTAGAAGTTCTAGAAGT
>AEC14576
ATGGCTTTACAATTATTTAATCCAGAAGACTACTATGATATTTTATTTCCTGGAGTGAATGCCTTTGTTAACAATATTCACTATTTAGATCCTAGACATTGGGGCCCGTCCTTGTTCTCCACAATCTCCCAGGCTTTTTGGAATCTTGTTAGAGATGATTTGCCAGCCTTAACCTCTCAGGAAATTCAGAGAAGAACCCAAAAACTATTTGTTGAAAGTTTAGCAAGGTTTTTGGAAGAAACTACTTGGGCAATAGTTAATTCACCAGCTAACTTATATAATTATATTTCAGACTATTATTCTAGATTGTCTCCAGTTAGGCCCTCTATGGTAAGGCAAGTTGCCCAAAGGGAGGGAACCTATATTTCTTTTGGCCACTCATACACCCAAAGTATAGATGATGCAGACAGCATTCAAGAAGTTACCCAAAGGCTAGATTTAAAAACCCCAAATGTGCAATCTGGTGAATTTATAGAAAGAAGTATTGCACCAGGAGGTGCAAATCAAAGATCTGCTCCTCAATGGATGTTGCCTTTACTTTTAGGGTTGTACGGGACTGTAACACCTGCTCTTGAAGCATATGAAGATGGCCCCAACAAAAAGAAAAGGAGAAAGGAAGGACCCCGTGCAAGTTCCAAAACTTCTTATAAGAGGAGGAGTAGAAGTTCTAGAAGT
>AAM69571
ATGGCTTTACAGTTATTTAATCCAGAAGACTACTATGATATTTTATTTCCTGGAGTGAATGCCTTTGTTAACAATATTCACTATTCAGATCCTAGACATTGGGGCCCTTCTTTGTTCTCCACAATCTCCCAGGCTTTTTGGAATCTTGTTAGAGATGATTTGCCATCTTTAACATCTCAGGAAATTCAAAGAAGAACCCAAAAACTATTTGTTGAAAGTTTAGCAAGGTTTTTGGAAGAAACTACTTGGGCAATAGTTAATTCACCAGTTAACTTATATAATTATATTTCAGACTATTATTCTAGATTGTCTCCAGTTAGGCCCTCTATGGTAAGGCAGGTTGCCCAAAGGGAGGGAACCTATATTTCCTTTGGCCACTCATACACCCAAAGTATAGATGATGCAGACAGCATTCAAGAAGTTACCCAAAGGCTAGATTTAAAAACCCCAAATGTGCAACCTGGTGAATTTATAGAGAAAAGTATTGCACCAGGAGGTGCAAATCAAAGATCTGCTCCTCAATGGATGTTGCCTTTACTTTTAGGGTTGTACGGGACTGTAACACCTGCTCTTGAAGCATATGAAGATGGCCCCAACAAAAAGAAAAGGAGAAAGGAAGGACCCCGTGCAAGTTCCAAAACTTCTTATAAGAGGAGGAGTAGAAGTTCTAGAAGT
>BAD06083
ATGGCTTTACAGTTATTTAATCCAGAAGACTACTATGATATTTTATTTCCTGGAGTGAATGCCTTTGTTAACAATATTCACTATTTAGATCCTAGACATTGGGGCCCTTCTTTGTTCTCCACAATCTCCCAGGCTTTTTGGAATCTTGTTAGAGATGATTTGCCATCTTTAACATCTCAGGAAATTCAAAGAAGAACCCAAAAACTATTTGTTGAAAGTTTAGCAAGGTTTTTGGAAGAAACTACTTGGGCAATAGTTAATTCACCAGTTAACTTATATAATTATATTTCAGACTATTATTCTAGATTGTCTCCAGTTAGGCCCTCTATGGTAAGGCAGGTTGCCCAAAGGGAGGGAACCTATATTTCCTTTGGCCACTCATACACCCAAAGTATAGATGATGCAGACAGCATTCAAGAAGTTACCCAAAGGCTAGATTTAAAAACCCCAAATGTGCAATCTGGTGAATTTATAGAGAAAAGTATTGCACCAGGAGGTGCAAATCAAAGATCTGCTCCTCAATGGATGTTGCCTTTACTTTTAGGGTTGTACGGGACTGTAACACCTGCTCTTGAAGCATATGAAGATGGCCCCAACAAAAAGAAAAGGAGAAAGGAAGGACCCCGTGCAAGTTCCAAAACTTCTTATAAGAGGAGGAGTAGAAGTTCTAGAAGT
>AEC15446
ATGGCTTTACAGTTATTTAATCCAGAAGACTACTATGATATTTTATTTCCTGGAGTGAATGCCTTTGTTAACAATATTCACTATTTAGATCCTAGACATTGGGGCCCTTCTTTGTTCTCCACAATCTCCCAGGCTTTTTGGAATCTTGTTAGAGATGATTTGCCATCTTTAACATCTCAGGAAATTCAAAGAAGAACCCAAAAACTATTTGTTGAAAGTTTAGCAAGGTTTTTGGAAGAAACTACTTGGGCAATAGTTAATTCACCAGTTAACTTATATAATTATATTTCAGACTATTATTCTAGATTGTCTCCAGTTAGGCCCTCTATGGTAAGGCAGGTTGCCCAAAGGGAGGGAACCTATATTTCCTTTGGCCACTCATACACCCAAAGTATAGATGATGCAGACAGCATTCAAGAAGTTACCCAAAGGCTAGATTTAAAAACCCCAAATGTGCAATCTGGTGAATTTATAGAGAAAAGTATTGCACCAGGAGGTGCAAATCAAAGATCTGCTCCTCAATGGATGTTGCCTTTACTTTTAGGGTTGTACGGGACTGTAACACCTGCTCTTGAAGCATATGAAGATGGCCCCAACAAAAAGAAAAGGAGAAAGGAAGGACCCCGTGCAAGTTCCAAAACTTCTTATAAGAGGAGGAGTAGAAGTTCTAGAAGT
>AEC15416
ATGGCTTTACAATTATTTAATCCAGAAGACTACTATGATATTTTATTTCCTGGAGTGAATGCCTTTGTTAACAATATTCACTATTTAGATCCTAGACATTGGGGCCCGTCCTTGTTCTCCACAATCTCCCAGGCTTTTTGGAATCTTGTTAGAGATGATTTGCCAGCCTTAACCTCTCAGGAAATTCAGAGAAGAACCCAAAAACTATTTGTTGAAAATTTAGCAAGGTTTTTGGAAGAAACTACTTGGGCAATAGTTAATTCACCAGCTAACTTATATAATTATATTTCAGACTATTATTCTAGATTGTCTCCAGTTAGGCCCTCTATGGTAAGGCAAGTTGCCCAAAGGGAGGGAACCTATATTTCTTTTGGCCACTCATACACCCAAAGTATAGATGATGCAGACAGCATTCAAGAAGTTACCCAAAGGCTAGATTTAAAAACCCCAAATGTGCAATCTGGTGAATTTATAGAAAGAAGTATTGCACCAGGAGGTGCAAATCAAAGATCTGCTCCTCAATGGATGTTGCCTTTACTTTTAGGGTTGTACGGGACTGTAACACCTGCTCTTGCAGCATATGAAGATGGCCCCAACAAAAAGAAAAGGAGAAAGGAAGGACCCCGTGCAAGTTCCAAAACTTCTTATAAGAGGAGGAGTAGAAGTTCTAGAAGT
>BAD06089
ATGGCTTTACAGTTATTTAATCCAGAAGACTACTATGATATTTTATTTCCTGGAGTGAATGCCTTTGTTAACAATATTCACTATTTAGATCCTAGACATTGGGGCCCTTCTTTGTTCTCCACAATCTCCCAGGCTTTTTGGAATCTTGTTAGAGATGATTTGCCATCTTTAACATCTCAGGAAATTCAAAGAAGAACCCAAAAACTATTTGTTGAAAGTTTAGCAAGGTTTTTGGAAGAAACTACTTGGGCAATAGTTAATTCACCAGTTAACTTATATAATTATATTTCAGACTATTATTCTAGATTGTCTCCAGTTAGGCCCTCTATGGTAAGGCAGGTTGCCCAAAGGGAGGGAACCTATATTTCCTTTGGCCACTCATACACCCAAAGTATAGATGATGCAGACAGCATTCAAGAAGTTACCCAAAGGCTAGATTTAAAAACCCCAAATGTGCAATCTGGTGAATTTATAGAGAAAAGTATTGCACCAGGAGGTGCAAATCAAAGATCTGCTCCTCAATGGATGTTGCCTTTACTTTTAGGGTTGTACGGGACTGTAACACCTGCTCTTGAAGCATATGAAGATGGCCCCAACAAAAAGAAAAGGAGAAAGGAAGGACCCCGTGCAAGTTCCAAAACTTCTTATAAGAGGAGGAGTAGAAGTTCTAGAAGT
>AEC15884
ATGGCTTTACAATTATTTAATCCAGAAGACTACTATGATATTTTATTTCCTGGAGTGAATGCCTTTGTTAACAATATTCACTATTTAGATCCTAGACATTGGGGCCCGTCCTTGTTCTCCACAATCTCCCAGGCTTTTTGGAATCTTGTTAGAGATGATTTGCCAGCCTTAACCTCTCAGGAAATTCAGAGAAGAACCCAAAAACTATTTGTTGAAAATTTAGCAAGGTTTTTGGAAGAAACTACTTGGGCAATAGTTAATTCACCAGCTAACTTATATAATTATATTTCAGACTATTATTCTAGATTGTCTCCAGTTAGGCCCTCTATGGTAAGGCAAGTTGCCCAAAGGGAGGGAACCTATATTTCTTTTGGCCACTCATACACCCAAAGTATAGATGATGCAGACAGCATTCAAGAAGTTACCCAAAGGCTAGATTTAAAAACCCCAAATGTGCAATCTGGTGAATTTATAGAAAGAAGTATTGCACCAGGAGGTGCAAATCAAAGATCTGCTCCTCAATGGATGTTGCCTTTACTTTTAGGGTTGTACGGGACTGTAACACCTGCTCTTGCAGCATATGAAGATGGCCCCAACAAAAAGAAAAGGAGAAAGGAAGGACCCCGTGCAAGTTCCAAAACTTCTTATAAGAGGAGGAGTAGAAGTTCTAGAAGT
>BAE03129
ATGGCTTTACAGTTATTTAATCCAGAAGACTACTATGATATTTTATTTCCTGGAGTAAATGCCTTTGTTAACAATATTCACTATTTAGATCCTAGACATTGGGGCCCTTCTTTGTTCTCCACAATCTCCCAGGCTTTTTGGAATCTTGTTAGAGATGATTTGCCATCTTTAACATCTCAGGAAATTCAAAGAAGAACCCAAAAACTATTTGTTGAAAGTTTAGCAAGGTTTTTGGAAGAAACTACTTGGGCAATAGTTAATTCACCAGTTAACTTATATAATTATATTTCAGACTATTATTCTAGATTGTCTCCAGTTAGGCCCTCTATGGTAAGGCAGGTTGCCCAAAGGGAGGGAACCTATATTTCCTTTGGCCACTCATACACCCAAAGTATAGATGATGCAGACAGCATTCAAGAAGTTACCCAAAGGCTAGATTTAAAAACCCCAAATGTGCAATCTGGTGAATTTATAGAGAAAAGTATTGCACCAGGAGGTGCAAATCAAAGATCTGCTCCTCAATGGATGTTGCCTTTACTTTTAGGGTTGTACGGGACTGTAACACCTGCTCTTGAAGCATATGAAGATGGCCCCAACAAAAAGAAAAGGAGAAAGGAAGGACCCCGTGCAAGTTCCAAAACTTCTTATAAGAGGAGGAGTAGAAGTTCTAGAAGT
>BAD21264
ATGGCTTTACAATTATTTAATCCAGAAGACTACTATGATATTTTATTTCCTGGAGTGAATGCCTTTGTTAACAATATTCACTATTTAGATCCTAGACATTGGGGCCCGTCCTTGTTCTCCACAATCTCCCAGGCTTTTTGGAATCTTGTTAGAGATGATTTGCCAGCCTTAACCTCTCAGGAAATTCAGAGAAGAACCCAAAAACTATTTGTTGAAAATTTAGCAAGGTTTTTGGAAGAAACTACTTGGGCAATAGTTAATTCACCAGCTAACTTATATAATTATATTTCAGACTATTATTCTAGATTGTCTCCAGTTAGGCCCTCTATGGTAAGGCAAGTTGCCCAAAGGGAGGGAACCTATATTTCTTTTGGCCACTCATACACCCAAAGTATAGATGATGCAGACAGCATTCAAGAAGTTACCCAAAGGCTAGATTTAAAAACCCCAAATGTGCAATCTGGTGAATTTATAGAAAGAAGTATTGCACCAGGAGGTGCAAATCAAAGATCTGCTCCTCAATGGATGTTGCCTTTACTTTTAGGGTTGTACGGGACTGTAACACCTGCTCTTGCAGCATATGAAGATGGCCCCAACAAAAAGAAAAGGAGAAAGGAAGGACCCCGTGCAAGTTCCAAAACTTCTTATAAGAGGAGGAGTAGAAGTTCTAGAAGT
>BAD11895
ATGGCTTTACAGTTATTTAATCCAGAAGACTACTATGATATTTTATTTCCTGGGGTGAATGCCTTTGTTAACAATATTCACTATTTAGATCCTAGACATTGGGGCCCTTCTTTGTTCTCCACAATCTCCCAGGCTTTTTGGAATCTTGTTAGAGATGATTTGCCATCTTTAACATCTCAGGAAATTCAAAGAAGAACCCAAAAACTATTTGTTGAAAGTTTAGCAAGGTTTTTGGAAGAAACTACTTGGGCAATAGTTAATTCACCAGTTAACTTATATAATTATATTTCAGACTATTATTCTAGATTGTCTCCAGTAAGGCCCTCTATGGTAAGGCAGGTTGCCCAAAGGGAGGGAACCTATATTTCCTTTGGCCACTCATACACCCAAAGTATAGATGATGCAGACAGCATTCAAGAAGTTACCCAAAGGCTAGATTTAAAAACCCCAAATGTGCAATCTGGTGAGTTTATAGAGAAAAGTATTGCACCAGGAGGTGCAAATCAAAGATCTGCTCCTCAATGGATGTTGCCTTTACTTTTAGGGTTGTACGGGACTGTAACACCTGCTCTTGAAGCATATGAAGATGGCCCCAACAAAAAGAAAAGGAGAAAGGAAGGACCCCGTGCAAGTTCCAAAACTTCTTATAAGAGGAGGAGTAGAAGTTCTAGAAGT
>BAE03027
ATGGCTTTACAGTTATTTAATCCAGAAGACTACTATGATATTTTATTTCCTGGAGTAAATGCCTTTGTTAACAATATTCACTATTTAGATCCTAGACATTGGGGCCCTTCTTTGTTCTCCACAATCTCCCAGGCTTTTTGGAATCTTGTTAGAGATGATTTGCCATCTTTAACATCTCAGGAAATTCAAAGAAGAACCCAAAAACTATTTGTTGAAAGTTTAGCAAGGTTTTTGGAAGAAACTACTTGGGCAATAGTTAATTCACCAGTTAACTTATATAATTATATTTCAGACTATTACTCTAGATTGTCTCCAGTTAGGCCCTCTATGGTAAGGCAGGTTGCCCAAAGGGAGGGAACCTATATTTCCTTTGGCCACTCATACACCCAAAGTATAGATGATGCAGACAGCATTCAAGAAGTTACCCAAAGGCTAGATTTAAAAACCCCAAATGTGCAATCTGGTGAATTTATAGAGAAAAGTATTGCACCAGGAGGTGCAAATCAAAGATCTGCTCCTCAATGGATGTTGCCTTTACTTTTAGGGTTGTACGGGACTGTAACACCTGCTCTTGAAGCATATGAAGATGGCCCCAACAAAAAGAAAAGGAGAAAGGAAGGACCCCGTGCAAGTTCCAAAACTTCTTATAAGAGGAGGAGTAGAAGTTCTAGAAGT
>AEC15908
ATGGCTTTACAATTATTTAATCCAGAAGACTACTATGATATTTTATTTCCTGGAGTGAATGCCTTTGTTAACAATATTCACTATTTAGATCCTAGACATTGGGGCCCGTCCTTGTTCTCCACAATCTCCCAGGCTTTTTGGAATCTTGTTAGAGATGATTTGCCAGCCTTAACCTCTCAGGAAATTCAGAGAAGAACCCAAAAACTATTTGTTGAAAATTTAGCAAGGTTTTTGGAAGAAACTACTTGGGCAATAGTTAATTCACCAGCTAACTTATATAATTATATTTCAGACTATTATTCTAGATTGTCTCCAGTTAGGCCCTCTATGGTAAGGCAAGTTGCCCAAAGGGAGGGAACCTATATTTCTTTTGGCCACTCATACACCCAAAGTATAGATGATGCAGACAGCATTCAAGAAGTTACCCAAAGGCTAGATTTAAAAACCCCAAATGTGCAATCTGGTGAATTTATAGAAAGAAGTATTGCACCAGGAGGTGCAAATCAAAGATCTGCTCCTCAATGGATGTTGCCTTTACTTTTAGGGTTGTACGGGACTGTAACACCTGCTCTTGCAGCATATGAAGATGGCCCCAACAAAAAGAAAAGGAGAAAGGAAGGACCCCGTGCAAGTTCCAAAACTTCTTATAAGAGGAGGAGTAGAAGTTCTAGAAGT
>BAE45377
ATGGCTTTACAGTTATTTAATCCAGAAGACTACTATGATATTTTATTTCCTGGAGTGAATGCCTTTGTTAACAATATTCACTATTTAGATCCTAGACATTGGGGCCCTTCTTTGTTCTCCACAATCTCCCAGGCTTTTTGGAATCTTGTTAGAGATGATTTGCCATCTTTAACATCTCAGGAAATTCAAAGAAGAACCCAAAAACTATTTGTTGAAAGTTTAGCAAGGTTTTTGGAAGAAACTACTTGGGCAATAGTTAATTCACCAGTTAACTTATATAATTATATTTCAGACTATTATTCTAGATTGTCTCCAGTTAGGCCCTCTATGGTAAGGCAGGTTGCCCAAAGGGAGGGAACCTATATTTCCTTTGGCCACTCATACACCCAAAGTATAGATGATGCAGACAGCATTCAAGAAGTTACCCAAAGGCTAGATTTAAAAACCCCAAATGTGCAATCTGGTGAATTTATAGAGAAAAGTATTGCACCAGGAGGTGCAAATCAAAGATCTGCTCCTCAATGGATGTTGCCTTTACTTTTAGGGTTGTACGGGACTGTAACACCTGCTCTTGAAGCATATGAAGATGGCCCCAACAAAAAGAAAAGGAGAAAGGAAGGACCCCGTGCAAGTTCCAAAACTTCTTATAAGAGGAGGAGTAGAAGTTCTAGAAGT
>BAD06107
ATGGCTTTACAGTTATTTAATCCAGAAGACTACTATGATATTTTATTTCCTGGAGTGAATGCCTTTGTTAACAATATTCACTATTTAGATCCTAGACATTGGGGCCCTTCTTTGTTCTCCACAATCTCCCAGGCTTTTTGGAATCTTGTTAGAGATGATTTGCCATCTTTAACATCTCAGGAAATTCAAAGAAGAACCCAAAAACTATTTGTTGAAAGTTTAGCAAGGTTTTTGGAAGAAACTACTTGGGCAATAGTTAATTCACCAGTTAACTTATATAATTATATTTCAGACTATTATTCTAGATTGTCTCCAGTTAGGCCCTCTATGGTAAGGCAGGTTGCCCAAAGGGAGGGAACCTATATTTCCTTTGGCCACTCATACACCCAAAGTATAGATGATGCAGACAGCATTCAAGAAGTTACCCAAAGGCTAGATTTAAAAACCCCAAATGTGCAATCTGGTGAATTTATAGAGAAAAGTATTGCACCAGGAGGTGCAAATCAAAGATCTGCTCCTCAATGGATGTTGCCTTTACTTTTAGGGTTGTACGGGACTGTAACACCTGCTCTTGAAGCATATGAAGATGGCCCCAACAAAAAGAAAAGGAGAAAGGAAGGACCCCGTGCAAGTTCCAAAACTTCTTATAAGAGGAGGAGTAGAAGTTCTAGAAGT
>BAE45371
ATGGCTTTACAGTTATTTAATCCAGAAGACTACTATGATATTTTATTTCCTGGAGTGAATGCCTTTGTTAACAATATTCACTATTTAGATCCTAGACATTGGGGCCCTTCTTTGTTCTCCACAATCTCCCAGGCTTTTTGGAATCTTGTTAGAGATGATTTGCCATCTTTAACATCTCAGGAAATTCAAAGAAGAACCCAAAAACTATTTGTTGAAAGTTTAGCAAGGTTTTTGGAAGAAACTACTTGGGCAATAGTTAATTCACCAGTTAACTTATATAATTATATTTCAGACTATTATTCTAGATTGTCTCCAGTTAGGCCCTCTATGGTAAGGCAGGTTGCCCAAAGGGAGGGAACCTATATTTCCTTTGGCCACTCATACACCCAAAGTATAGATGATGCAGACAGCATTCAAGAAGTTACCCAAAGGCTAGATTTAAAAACCCCAAATGTGCAATCTGGTGAATTTATAGAGAAAAGTATTGCACCAGGAGGTGCAAATCAAAGATCTGCTCCTCAATGGATGTTGCCTTTACTTTTAGGGTTGTACGGGACTGTAACACCTGCTCTTGAAGCATATGAAGATGGCCCCAACAAAAAGAAAAGGAGAAAGGAAGGACCCCGTGCAAGTTCCAAAACTTCTTATAAGAGGAGGAGTAGAAGTTCTAGAAGT
>BAD06101
ATGGCTTTACAGTTATTTAATCCAGAAGACTACTATGATATTTTATTTCCTGGAGTGAATGCCTTTGTTAACAATATTCACTATTTAGATCCTAGACATTGGGGCCCTTCTTTGTTCTCCACAATCTCCCAGGCTTTTTGGAATCTTGTTAGAGATGATTTGCCATCTTTAACATCTCAGGAAATTCAAAGAAGAACCCAAAAACTATTTGTTGAAAGTTTAGCAAGGTTTTTGGAAGAAACTACTTGGGCAATAGTTAATTCACCAGTTAACTTATATAATTATATTTCAGACTATTATTCTAGATTGTCTCCAGTTAGGCCCTCTATGGTAAGGCAGGTTGCCCAAAGGGAGGGAACCTATATTTCCTTTGGCCACTCATACACCCAAAGTATAGATGATGCAGACAGCATTCAAGAAGTTACCCAAAGGCTAGATTTAAAAACCCCAAATGTGCAATCTGGTGAATTTATAGAGAAAAGTATTGCACCAGGAGGTGCAAATCAAAGATCTGCTCCTCAATGGATGTTGCCTTTACTTTTAGGGTTGTACGGGACTGTAACACCTGCTCTTGAAGCATATGAAGATGGCCCCAACAAAAAGAAAAGGAGAAAGGAAGGACCCCGTGCAAGTTCCAAAACTTCTTATAAGAGGAGGAGTAGAAGTTCTAGAAGT
>AAR02462
ATGGCTTTACAGTTATTTAATCCAGAAGACTACTATGATATTTTATTTCCTGGAGTAAATGCCTTTGTTAACAATATTCACTATTTAGATCCTAGACATTGGGGCCCTTCTTTGTTCTCCACAATCTCCCAGGCTTTTTGGAATCTTGTTAGAGATGATTTGCCATCTTTAACATCTCAGGAAATTCAAAGAAGAACCCAAAAACTATTTGTTGAAAGTTTAGCAAGGTTTTTGGAAGAAACTACTTGGGCAATAGTTAATTCACCAGTTAACTTATATAATTATATTTCAGACTATTATTCTAGATTGTCTCCAGTTAGGCCCTCTATGGTAAGGCAGGTTGCCCAAAGGGAGGGAACCTATATTTCCTTTGGCCACTCATACACCCAAAGTATAGATGATGCAGACAGCATTCAAGAAGTTACCCAAAGGCTAGATTTAAAAACCCCAAATGTGCAATCTGGTGAATTTATAGAGAAAAGTATTGCACCAGGAGGTGCAAATCAAAGATCTGCTCCTCAATGGATGTTGCCTTTACTTTTAGGGTTGTACGGGACTGTAACACCTGCTCTTGAAGCATATGAAGATGGCCCCAACAAAAAGAAAAGGAGAAAGGAAGGACCCCGTGCAAGTTCCAAAACTTCTTATAAGAGGAGGAGTAGAAGTTCTAGAAGT
>BAH36797
ATGGCTTTACAGTTATTTAATCCAGAAGACTACTATGATATTTTATTTCCTGGAGTGAATGCCTTTGTTAATAATATTCACTATTTAGATCCTAGACATTGGGGCCCTTCTTTGTTTTCCACAATCTCCCAGGCTTTTTGGAATCTTGTTAGAGATGATTTGCCATCTCTAACATCTCAGGAAATTCAAAGAAGAACCCAAAAACTATTTGTTGAAAGTTTAGCAAGGTTTTTGGAAGAAACTACTTGGGCAATAGTTAATTCACCAGTTAACTTATATAATTATATTTCAGACTATTATTCTAGATTGTCTCCAGTTAGGCCCTCTATGGTAAGGCAGGTTGCCCAAAGGGAGGGAACCTATATTTCCTTTGGCCACTCATACACCCAAAGTATAGATGATGCAGACAGCATTCAAGAAGTTACCCAAAGGCTAGATTTAAAAACCCCAAATGTGCAATCTGGTGAATTTATAGAGAAAAGTATTGCACCAGGAGGTGCAAATCAAAGATCTGCTCCTCAATGGATGTTGCCTTTACTTTTAGGGTTGTACGGGACTGTAACACCTGCTCTTGAAGCATATGAAGATGGCCCCAACAAAAAGAAAAGGAGAAAGGAAGGACCCCGTGCAAGTTCCAAAACTTCTTATAAGAGGAGGAGTAGAAGTTCTAGAAGT
>AEC15902
ATGGCTTTACAATTATTTAATCCAGAAGACTACTATGATATTTTATTTCCTGGAGTGAATGCCTTTGTTAACAATATTCACTATTTAGATCCTAGACATTGGGGCCCGTCCTTGTTCTCCACAATCTCCCAGGCTTTTTGGAATCTTGTTAGAGATGATTTGCCAGCCTTAACCTCTCAGGAAATTCAGAGAAGAACCCAAAAACTATTTGTTGAAAATTTAGCAAGGTTTTTGGAAGAAACTACTTGGGCAATAGTTAATTCACCAGCTAACTTATATAATTATATTTCAGACTATTATTCTAGATTGTCTCCAGTTAGGCCCTCTATGGTAAGGCAAGTTGCCCAAAGGGAGGGAACCTATATTTCTTTTGGCCACTCATACACCCAAAGTATAGATGATGCAGACAGCATTCAAGAAGTTACCCAAAGGCTAGATTTAAAAACCCCAAATGTGCAATCTGGTGAATTTATAGAAAGAAGTATTGCACCAGGAGGTGCAAATCAAAGATCTGCTCCTCAATGGATGTTGCCTTTACTTTTAGGGTTGTACGGGACTGTAACACCTGCTCTTGCAGCATATGAAGATGGCCCCAACAAAAAGAAAAGGAGAAAGGAAGGACCCCGTGCAAGTTCCAAAACTTCTTATAAGAGGAGGAGTAGAAGTTCTAGAAGT
>AEC14594
ATGGCTTTACAATTATTTAATCCAGAAGACTACTATGATATTTTATTTCCTGGAGTGAATGCCTTTGTTAACAATATTCACTATTTAGATCCTAGACATTGGGGCCCGTCCTTGTTCTCCACAATCTCCCAGGCTTTTTGGAATCTTGTTAGAGATGATTTGCCAGCCTTAACCTCTCAGGAAATTCAGAGAAGAACCCAAAAACTATTTGTTGAAAGTTTAGCAAGGTTTTTGGAAGAAACTACTTGGGCAATAGTTAATTCACCAGCTAACTTATATAATTATATTTCAGACTATTATTCTAGATTGTCTCCAGTTAGGCCCTCTATGGTAAGGCAAGTTGCCCAAAGGGAGGGAACCTATATTTCTTTTGGCCACTCATACACCCAAAGTATAGATGATGCAGACAGCATTCAAGAAGTTACCCAAAGGCTAGATTTAAAAACCCCAAATGTGCAATCTGGTGAATTTATAGAAAGAAGTATTGCACCAGGAGGTGCAAATCAAAGATCTGCTCCTCAATGGATGTTGCCTTTACTTTTAGGGTTGTACGGGACTGTAACACCTGCTCTTGAAGCATATGAAGATGGCCCCAACAAAAAGAAAAGGAGAAAGGAAGGACCCCGTGCAAGTTCCAAAACTTCTTATAAGAGGAGGAGTAGAAGTTCTAGAAGT
>BAD06065
ATGGCTTTACAGTTATTTAATCCAGAAGACTACTATGATATTTTATTTCCTGGAGTGAATGCCTTTGTTAACAATATTCACTATTTAGATCCTAGACATTGGGGCCCTTCTTTGTTCTCCACAATCTCCCAAGCTTTTTGGAATCTTGTTAGAGATGATTTGCCATCTTTAACATCTCAGGAAATTCAAAGAAGAACCCAAAAACTATTTGTTGAAAGTTTAGCAAGGTTTTTGGAAGAAACTACTTGGGCAATAGTTAATTCACCAGTTAACTTATATAATTATATTTCAGACTATTATTCTAGATTGTCTCCAGTTAGGCCCTCTATGGTAAGGCAGGTTGCCCAAAGGGAGGGAACCTATATTTCCTTTGGCCACTCATACACCCAAAGTATAGATGATGCAGACAGCATTCAAGAAGTTACCCAAAGGCTAGATTTAAAAACCCCAAATGTGCAATCTGGTGAATTTATAGAGAAAAGTCTTGCACCAGGAGGTGCAAATCAAAGATCTGCTCCTCAATGGATGTTGCCTTTACTTTTAGGGTTGTACGGGACTGTAACACCTGCTCTTGAAGCATATGAAGATGGCCCCAACAAAAAGAAAAGGAGAAAGGAAGGACCCCGTGCAAGTTCCAAAACTTCTTATAAGAGGAGGAGTAGAAGTTCTAGAAGT
>BAH36791
ATGGCTTTACAGTTATTTAATCCAGAAGACTACTATGATATTTTATTTCCTGGAGTGAATGCCTTTGTTAATAATATTCACTATTTAGATCCTAGACATTGGGGCCCTTCTTTGTTTTCCACAATCTCCCAGGCTTTTTGGAATCTTGTTAGAGATGATTTGCCATCTCTAACATCTCAGGAAATTCAAAGAAGAACCCAAAAACTATTTGTTGAAAGTTTAGCAAGGTTTTTGGAAGAAACTACTTGGGCAATAGTTAATTCACCAGTTAACTTATATAATTATATTTCAGACTATTATTCTAGATTGTCTCCAGTTAGGCCCTCTATGGTAAGGCAGGTTGCCCAAAGGGAGGGAACCTATATTTCCTTTGGCCACTCATACACCCAAAGTATAGATGATGCAGACAGCATTCAAGAAGTTACCCAAAGGCTAGATTTAAAAACCCCAAATGTGCAATCTGGTGAATTTATAGAGAAAAGTATTGCACCAGGAGGTGCAAATCAAAGATCTGCTCCTCAATGGATGTTGCCTTTACTTTTAGGGTTGTACGGGACTGTAACACCTGCTCTTGAAGCATATGAAGATGGCCCCAACAAAAAGAAAAGGAGAAAGGAAGGACCCCGTGCAAGTTCCAAAACTTCTTATAAGAGGAGGAGTAGAAGTTCTAGAAGT
>BAE02973
ATGGCTTTACAGTTATTTAATCCAGAAGACTACTATGATATTTTATTTCCTGGAGTAAATGCCTTTGTTAACAATATTCACTATTTAGATCCTAGACATTGGGGCCCTTCTTTGTTCTCCACAATCTCCCAGGCTTTTTGGAATCTTGTTAGAGATGATTTGCCATCTTTAACATCTCAGGAAATTCAAAGAAGAACCCAAAAACTATTTGTTGAAAGTTTAGCAAGGTTTTTGGAAGAAACTACTTGGGCAATAGTTAATTCACCAGTTAACTTATATAATTATATTTCAGACTATTATTCTAGATTGTCTCCAGTTAGGCCCTCTATGGTAAGGCAGGTTGCCCAAAGGGAGGGAACCTATATTTCCTTTGGCCACTCATACACCCAAAGTATAGATGATGCAGACAGCATTCAAGAAGTTACCCAAAGGCTAGATTTAAAAACCCCAAATGTGCAATCTGGTGAATTTATAGAGAAAAGTATTGCACCAGGAGGTGCAAATCAAAGATCTGCTCCTCAATGGATGTTGCCTTTACTTTTAGGGTTGTACGGGACTGTAACACCTGCTCTTGAAGCATATGAAGATGGCCCCAACAAAAAGAAAAGGAGAAAGGAAGGACCCCGTGCAAGTTCCAAAACTTCTTATAAGAGGAGGAGTAGAAGTTCTAGAAGT
>BAD11871
ATGGCTTTACAGTTATTTAATCCAGAAGACTACTATGATATTTTATTTCCTGGAGTGAATGCCTTTGTTAACAATATTCACTATTTAGATCCTAGACATTGGGGCCCTTCTTTGTTCTCCACAATCTCCCAGGCTTTTTGGAATCTTGTTAGAGATGATTTGCCATCTTTAACATCTCAGGAAATTCAAAGAAGAACCCAAAAACTATTTGTTGAAAGTTTAGCAAGGTTTTTGGAAGAAACTACTTGGGCAATAGTTAATTCACCAGTTAACTTATATAATTATATTTCAGACTATTATTCTAGATTGTCTCCAGTAAGGCCCTCTATGGTAAGGCAGGTTGCCCAAAGGGAGGGAACCTATATTTCCTTTGGCCACTCATACACCCAAAGTATAGATGATGCAGACAGCATTCAAGAAGTTACCCAAAGGCTAGATTTAAAAACCCCAAATGTGCAATCTGGTGAGTTTATAGAGAAAAGTATTGCACCAGGAGGTGCAAATCAAAGATCTGCTCCTCAATGGATGTTGCCTTTACTTTTAGGGTTGTACGGGACTGTAACACCTGCTCTTGAAGCATATGAAGATGGCCCCAACAAAAAGAAAAGGAGAAAGGAAGGACCCCGTGCAAGTTCCAAAACTTCTTATAAGAGGAGGAGTAGAAGTTCTAGAAGT
>BAE02979
ATGGCTTTACAGTTATTTAATCCAGAAGACTACTATGATATTTTATTTCCTGGAGTAAATGCCTTTGTTAACAATATTCACTATTTAGATCCTAGACATTGGGGCCCTTCTTTGTTCTCCACAATCTCCCAGGCTTTTTGGAATCTTGTTAGAGATGATTTGCCATCTTTAACATCTCAGGAAATTCAAAGAAGAACCCAAAAACTATTTGTTGAAAGTTTAGCAAGGTTTTTGGAAGAAACTACTTGGGCAATAGTTAATTCACCAGTTAACTTATATAATTATATTTCAGACTATTATTCTAGATTGTCTCCAGTTAGGCCCTCTATGGTAAGGCAGGTTGCCCAAAGGGAGGGAACCTATATTTCCTTTGGCCACTCATACACCCAAAGTATAGATGATGCAGACAGCATTCAAGAAGTTACCCAAAGGCTAGATTTAAAAACCCCAAATGTGCAATCTGGTGAATTTATAGAGAAAAGTATTGCACCAGGAGGTGCAAATCAAAGATCTGCTCCTCAATGGATGTTGCCTTTACTTTTAGGGTTGTACGGGACTGTAACACCTGCTCTTGAAGCATATGAAGATGGCCCCAACAAAAAGAAAAGGAGAAAGGAAGGACCCCGTGCAAGTTCCAAAACTTCTTATAAGAGGAGGAGTAGAAGTTCTAGAAGT
>BAF40834
ATGGCTTTACAATTATTTAATCCAGAAGACTACTATGATATTTTATTTCCTGGAGTGAATGCCTTTGTTAACAATATTCACTATTTAGATCCTAGACATTGGGGCCCTTCTTTGTTCTCCACAATCTCCCAGGCTTTTTGGAATCTTGTTAGAGATGATTTGCCATCTTTAACATCTCAGGAAATTCAGAGAAGAACCCAAAAACTATTTGTTGAAAGTTTAGCAAGGTTTTTGGAAGAAACTACTTGGGCAATAGTTAATTCACCAGTTAACTTATATAATTATATTTCAGACTATTATTCTAGATTGTCTCCAGTTAGGCCCTCTATGGTAAGGCAGGTTGCCCAAAGGGAGGGAACCTATATTTCCTTTGGCCACTCATACACCCAAAGTATAGATGATGCAGACAGCATTCAAGAAGTTACCCAAAGGCTAGATTTAAAAACCCCAAATGTGCAATCTGGTGAATTTATAGAGAAAAGTCTTGCACCAGGAGGTGCAAATCAAAGATCTGCTCCTCAATGGATGTTGCCTTTACTTTTAGGGTTGTACGGGACTGTAACACCTGCTCTTGAAGCATATGAAGATGGCCCCAACAAAAAGAAAAGGAGAAAGGAAGGACCCCGTGCAAGTTCCAAAACTTCTTATAAGAGGAGGAGTAGAAGTTCTAGAAGT
>BAC82364
ATGGCTTTACAGTTATTTAATCCAGAAGACTACTATGATATTTTATTTCCTGGAGTGAATGCCTTTGTTAACAATATTCACTATTTAGATCCTAGACATTGGGGCCCTTCTTTGTTCTCCACAATCTCCCAGGCTTTTTGGAATCTTGTTAGAGATGATTTGCCATCTTTAACATCTCAGGAAATTCAAAGAAGAACCCAAAAACTATTTGTTGAAAGTTTAGCAAGGTTTTTGGAAGAAACTACTTGGGCAATAGTTAATTCACCAGTTAACTTATATAATTATATTTCAGACTATTATTCTAGATTGTCTCCAGTAAGGCCCTCTATGGTAAGGCAGGTTGCCCAAAGGGAGGGAACCTATATTTCCTTTGGCCACTCATACACCCAAAGTATAGATGATGCAGACAGCATTCAAGAAGTTACCCAAAGGCTAGATTTAAAAACCCCAAATGTGCAATCTGGTGAGTTTATAGAGAAAAGTATTGCACCAGGAGGTGCAAATCAAAGATCTGCTCCTCAATGGATGTTGCCTTTACTTTTAGGGTTGTACGGGACTGTAACACCTGCTCTTGAAGCATATGAAGATGGCCCCAACAAAAAGAAAAGGAGAAAGGAAGGACCCCGTGCAAGTTCCAAAACTTCTTATAAGAGGAGGAGTAGAAGTTCTAGAAGT
>AAT09836
ATGGCTTTACAGTTATTTAATCCAGAAGACTACTATGATATTTTATTTCCTGGAGTAAATGCCTTTGTTAACAATATTCACTATTTAGATCCTAGACATTGGGGCCCTTCTTTGTTCTCCACAATCTCCCAGGCTTTTTGGAATCTTGTTAGAGATGATTTGCCATCTTTAACATCTCAGGAAATTCAAAGAAGAACCCAAAAACTATTTGTTGAAAGTTTAGCAAGGTTTTTGGAAGAAACTACTTGGGCAATAGTTAATTCACCAGTTAACTTATATAATTATATTTCAGACTATTATTCTAGATTGTCTCCAGTTAGGCCCTCTATGGTAAGGCAGGTTGCCCAAAGGGAGGGAACCTATATTTCCTTTGGCCACTCATACACCCAAAGTATAGATGATGCAGACAGCATTCAAGAAGTTACCCAAAGGCTAGATTTAAAAACCCCAAATGTGCAATCTGGTGAATTTATAGAGAAAAGTATTGCACCAGGAGGTGCAAATCAAAGATCTGCTCCTCAATGGATGTTGCCTTTACTTTTAGGGTTGTACGGGACTGTAACACCTGCTCTTGAAGCATATGAAGATGGCCCCAACAAAAAGAAAAGGAGAAAGGAAGGACCCCGTGCAAGTTCCAAAACTTCTTATAAGAGGAGGAGTAGAAGTTCTAGAAGT
>AEC15974
ATGGCTTTACAATTATTTAATCCAGAAGACTACTATGATATTTTATTTCCTGGAGTGAATGCCTTTGTTAACAATATTCACTATTTAGATCCTAGACATTGGGGCCCGTCCTTGTTCTCCACAATCTCCCAGGCTTTTTGGAATCTTGTTAGAGATGATTTGCCAGCCTTAACCTCTCAGGAAATTCAGAGAAGAACCCAAAAACTATTTGTTGAAAGTTTAGCAAGGTTTTTGGAAGAAACTACTTGGGCAATAGTTAATTCACCAGCTAACTTATATAATTATATTTCAGACTATTATTCTAGATTGTCTCCAGTTAGGCCCTCTATGGTAAGGCAAGTTGCCCAAAGGGAGGGAACCTATATTTCTTTTGGCCACTCATACACCCAAAGTATAGATGATGCAGACAGCATTCAAGAAGTTACCCAAAGGCTAGATTTAAAAACCCCAAATGTGCAATCTGGTGAATTTATAGAAAGAAGTATTGCACCAGGAGGTGCAAATCAAAGATCTGCTCCTCAATGGATGTTGCCTTTACTTTTAGGGTTGTACGGGACTGTAACACCTGCTCTTGAAGCATATGAAGATGGCCCCAACAAAAAGAAAAGGAGAAAGGAAGGACCCCGTGCAAGTTCCAAAACTTCTTATAAGAGGAGGAGTAGAAGTTCTAGAAGT
>AAR13656
ATGGCTTTACAGTTATTTAATCCAGAAGACTACTATGATATTTTATTTCCTGGAGTAAATGCCTTTGTTAACAATATTCACTATTTAGATCCTAGACATTGGGGCCCTTCTTTGTTCTCCACAATCTCCCAGGCTTTTTGGAATCTTGTTAGAGATGATTTGCCATCTTTAACATCTCAGGAAATTCAAAGAAGAACCCAAAAACTATTTGTTGAAAGTTTAGCAAGGTTTTTGGAAGAAACTACTTGGGCAATAGTTAATTCACCAGTTAACTTATATAATTATATTTCAGACTATTATTCTAGATTGTCTCCAGTTAGGCCCTCTATGGTAAGGCAGGTTGCCCAAAGGGAGGGAACCTATATTTCCTTTGGCCACTCATACACCCAAAGTATAGATGATGCAGACAGCATTCAAGAAGTTACCCAAAGGCTAGATTTAAAAACCCCAAATGTGCAATCTGGTGAATTTATAGAGAAAAGTATTGCACCAGGAGGTGCAAATCAAAGATCTGCTCCTCAATGGATGTTGCCTTTACTTTTAGGGTTGTACGGGACTGTAACACCTGCTCTTGAAGCATATGAAGATGGCCCCAACAAAAAGAAAAGGAGAAAGGAAGGACCCCGTGCAAGTTCCAAAACTTCTTATAAGAGGAGGAGTAGAAGTTCTAGAAGT
>AEC15626
ATGGCTTTACAATTATTTAATCCAGAAGACTACTATGATATTTTATTTCCTGGAGTGAATGCCTTTGTTAACAATATTCACTATTTAGATCCTAGACATTGGGGCCCGTCCTTGTTCTCCACAATCTCCCAGGCTTTTTGGAATCTTGTTAGAGATGATTTGCCAGCCTTAACCTCTCAGGAAATTCAGAGAAGAACCCAAAAACTATTTGTTGAAAGTTTAGCAAGGTTTTTGGAAGAAACTACTTGGGCAATAGTTAATTCACCAGCTAACTTATATAATTATATTTCAGACTATTATTCTAGATTGTCTCCAGTTAGGCCCTCTATGGTAAGGCAAGTTGCCCAAAGGGAGGGAACCTATATTTCTTTTGGCCACTCATACACCCAAAGTATAGATGATGCAGACAGCATTCAAGAAGTTACCCAAAGGCTAGATTTAAAAACCCCAAATGTGCAATCTGGTGAATTTATAGAAAGAAGTATTGCACCAGGAGGTGCAAATCAAAGATCTGCTCCTCAATGGATGTTGCCTTTACTTTTAGGGTTGTACGGGACTGTAACACCTGCTCTTGAAGCATATGAAGATGGCCCCAACAAAAAGAAAAGGAGAAAGGAAGGACCCCGTGCAAGTTCCAAAACTTCTTATAAGAGGAGGAGTAGAAGTTCTAGAAGT
>AEC15620
ATGGCTTTACAATTATTTAATCCAGAAGACTACTATGATATTTTATTTCCTGGAGTGAATGCCTTTGTTAACAATATTCACTATTTAGATCCTAGACATTGGGGCCCGTCCTTGTTCTCCACAATCTCCCAGGCTTTTTGGAATCTTGTTAGAGATGATTTGCCAGCCTTAACCTCTCAGGAAATTCAGAGAAGAACCCAAAAACTATTTGTTGAAAGTTTAGCAAGGTTTTTGGAAGAAACTACTTGGGCAATAGTTAATTCACCAGCTAACTTATATAATTATATTTCAGACTATTATTCTAGATTGTCTCCAGTTAGGCCCTCTATGGTAAGGCAAGTTGCCCAAAGGGAGGGAACCTATATTTCTTTTGGCCACTCATACACCCAAAGTATAGATGATGCAGACAGCATTCAAGAAGTTACCCAAAGGCTAGATTTAAAAACCCCAAATGTGCAATCTGGTGAATTTATAGAAAGAAGTATTGCACCAGGAGGTGCAAATCAAAGATCTGCTCCTCAATGGATGTTGCCTTTACTTTTAGGGTTGTACGGGACTGTAACACCTGCTCTTGAAGCATATGAAGATGGCCCCAACAAAAAGAAAAGGAGAAAGGAAGGACCCCGTGCAAGTTCCAAAACTTCTTATAAGAGGAGGAGTAGAAGTTCTAGAAGT
>AEC14624
ATGGCTTTACAATTATTTAATCCAGAAGACTACTATGATATTTTATTTCCTGGAGTGAATGCCTTTGTTAACAATATTCACTATTTAGATCCTAGACATTGGGGCCCGTCCTTGTTCTCCACAATCTCCCAGGCTTTTTGGAATCTTGTTAGAGATGATTTGCCAGCCTTAACCTCTCAGGAAATTCAGAGAAGAACCCAAAAACTATTTGTTGAAAGTTTAGCAAGGTTTTTGGAAGAAACTACTTGGGCAATAGTTAATTCACCAGCTAACTTATATAATTATATTTCAGACTATTATTCTAGATTGTCTCCAGTTAGGCCCTCTATGGTAAGGCAAGTTGCCCAAAGGGAGGGAACCTATATTTCTTTTGGCCACTCATACACCCAAAGTATAGATGATGCAGACAGCATTCAAGAAGTTACCCAAAGGCTAGATTTAAAAACCCCAAATGTGCAATCTGGTGAATTTATAGAAAGAAGTATTGCACCAGGAGGTGCAAATCAAAGATCTGCTCCTCAATGGATGTTGCCTTTACTTTTAGGGTTGTACGGGACTGTAACACCTGCTCTTGAAGCATATGAAGATGGCCCCAACAAAAAGAAAAGGAGAAAGGAAGGACCCCGTGCAAGTTCCAAAACTTCTTATAAGAGGAGGAGTAGAAGTTCTAGAAGT
>BAB68874
ATGGCTTTACAGTTATTTAATCCAGAAGACTACTATGATATTTTATTTCCTGGAGTGAATGCCTTTGTTAACAATATTCACTATTTAGATCCTAGACATTGGGGCCCTTCTTTGTTCTCCACAATCTCCCAGGCTTTTTGGAATCTTGTTAGAGATGATTTGCCATCTTTAACATCTCAGGAAATTCAAAGAAGAACCCAAAAACTATTTGTTGAAAGTTTGGCAAGGTTTTTGGAAGAAACTACTTGGGCAATAGTTAATTCACCAGTTAACTTATATAATTATATTTCAGACTATTATTCTAGATTGTCTCCAGTAAGGCCCTCTATGGTAAGGCAGGTTGCCCAAAGGGAGGGAACCTATATTTCCTTTGGCCACTCATACACCCAAAGTATAGATGATGCAGACAGCATTCAAGAAGTTACCCAAAGGCTAGATTTAAAAACCCCAAATGTGCAATCTGGTGAGTTTATAGAGAAAAGTATTGCACCAGGAGGTGCAAATCAAAGATCTGCTCCTCAATGGATGTTGCCTTTACTTTTAGGGTTGTACGGGACTGTAACACCTGCTCTTGAAGCATATGAAGATGGCCCCAACAAAAAGAAAAGGAGAAAGGAAGGACCCCGTGCAAGTTCCAAAACTTCTTATAAGAGGAGGAGTAGAAGTTCTAGAAGT
>BAC15652
ATGGCTTTACAGTTATTTAATCCAGAAGACTACTATGATATTTTATTTCCTGGAGTGAATGCCTTTGTTAACAATATTCACTATTTAGATCCTAGACATTGGGGCCCTTCTTTGTTCTCCACAATCTCCCAGGCTTTTTGGAATCTTGTTAGAGATGATTTGCCATCTTTAACATCTCAGGAAATTCAAAGAAGAACCCAAAAACTATTTGTTGAAACTTTAGCAAGGTTTTTGGAAGAAACTACTTGGGCAATAGTTAATTCACCAGTTAACTTATATAATTATATTTCAGACTATTATTCTAGATTGTCTCCAGTTAGGCCCTCTATGGTAAGGCAGGTTGCCCAAAGGGAGGGAACCTATATTTCCTTTGGCCACTCATACACCCAAAGTATAGATAATGCAGACAGCATTCAAGAAGTTACCCAAAGGCTAGATTTAAAAAACCCAAATGTGCAATCTGGTGAATTTATAGAGAAAAGTTTTGCACCAGGAGGTGCAAATCAAAGATCTGCTCCTCAATGGATGTTGCCTTTACTTTTAGGGTTGTACGGGACTGTAACACCTGCTCTTGAAGCATATGAAGATGGCCCCAACAAAAAGAAAAGGAGAAAGGAAGGACCCCGTGCAAGTTCCAAAACTTCTTATAAGAGGAGGAGTAGAAGTTCTAGAAGT
>AEC15350
ATGGCTTTACAATTATTTAATCCAGAAGACTACTATGATATTTTATTTCCTGGAGTGAATGCCTTTGTTAACAATATTCACTATTTAGATCCTAGACATTGGGGCCCGTCCTTGTTCTCCACAATCTCCCAGGCTTTTTGGAATCTTGTTAGAGATGATTTGCCAGCCTTAACCTCTCAGGAAATTCAGAGAAGAACCCAAAAACTATTTGTTGAAAATTTAGCAAGGTTTTTGGAAGAAACTACTTGGGCAATAGTTAATTCACCAGCTAACTTATATAATTATATTTCAGACTATTATTCTAGATTGTCTCCAGTTAGGCCCTCTATGGTAAGGCAAGTTGCCCAAAGGGAGGGAACCTATATTTCTTTTGGCCACTCATACACCCAAAGTATAGATGATGCAGACAGCATTCAAGAAGTTACCCAAAGGCTAGATTTAAAAACCCCAAATGTGCAATCTGGTGAATTTATAGAAAGAAGTATTGCACCAGGAGGTGCAAATCAAAGATCTGCTCCTCAATGGATGTTGCCTTTACTTTTAGGGTTGTACGGGACTGTAACACCTGCTCTTGCAGCATATGAAGATGGCCCCAACAAAAAGAAAAGGAGAAAGGAAGGACCCCGTGCAAGTTCCAAAACTTCTTATAAGAGGAGGAGTAGAAGTTCTAGAAGT
>AAR89210
ATGGCTTTACAGTTATTTAATCCAGAAGACTACTATGATATTTTATTTCCTGGAGTAAATGCCTTTGTTAACAATATTCACTATTTAGATCCTAGACATTGGGGCCCTTCTTTGTTCTCCACAATCTCCCAGGCTTTTTGGAATCTTGTTAGAGATGATTTGCCATCTTTAACATCTCAGGAAATTCAAAGAAGAACCCAAAAACTATTTGTTGAAAGTTTAGCAAGGTTTTTGGAAGAAACTACTTGGGCAATAGTTAATTCACCAGTTAACTTATATAATTATATTTCAGACTATTATTCTAGATTGTCTCCAGTTAGGCCCTCTATGGTAAGGCAGGTTGCCCAAAGGGAGGGAACCTATATTTCCTTTGGCCACTCATACACCCAAAGTATAGATGATGCAGACAGCATTCAAGAAGTTACCCAAAGGCTAGATTTAAAAACCCCAAATGTGCAATCTGGTGAATTTATAGAGAAAAGTATTGCACCAGGAGGTGCAAATCAAAGATCTGCTCCTCAATGGATGTTGCCTTTACTTTTAGGGTTGTACGGGACTGTAACACCTGCTCTTGAAGCATATGAAGATGGCCCCAACAAAAAGAAAAGGAGAAAGGAAGGACCCCGTGCAAGTTCCAAAACTTCTTATAAGAGGAGGAGTAGAAGTTCTAGAAGT
>AAR89216
ATGGCTTTACAGTTATTTAATCCAGAAGACTACTATGATATTTTATTTCCTGGAGTAAATGCCTTTGTTAACAATATTCACTATTTAGATCCTAGACATTGGGGCCCTTCTTTGTTCTCCACAATCTCCCAGGCTTTTTGGAATCTTGTTAGAGATGATTTGCCATCTTTAACATCTCAGGAAATTCAAAGAAGAACCCAAAAACTATTTGTTGAAAGTTTAGCAAGGTTTTTGGAAGAAACTACTTGGGCAATAGTTAATTCACCAGTTAACTTATATAATTATATTTCAGACTATTATTCTAGATTGTCTCCAGTTAGGCCCTCTATGGTAAGGCAGGTTGCCCAAAGGGAGGGAACCTATATTTCCTTTGGCCACTCATACACCCAAAGTATAGATGATGCAGACAGCATTCAAGAAGTTACCCAAAGGCTAGATTTAAAAACCCCAAATGTGCAATCTGGTGAATTTATAGAGAAAAGTATTGCACCAGGAGGTGCAAATCAAAGATCTGCTCCTCAATGGATGTTGCCTTTACTTTTAGGGTTGTACGGGACTGTAACACCTGCTCTTGAAGCATATGAAGATGGCCCCAACAAAAAGAAAAGGAGAAAGGAAGGACCCCGTGCAAGTTCCAAAACTTCTTATAAGAGGAGGAGTAGAAGTTCTAGAAGT
>AEC15356
ATGGCTTTACAATTATTTAATCCAGAAGACTACTATGATATTTTATTTCCTGGAGTGAATGCCTTTGTTAACAATATTCACTATTTAGATCCTAGACATTGGGGCCCGTCCTTGTTCTCCACAATCTCCCAGGCTTTTTGGAATCTTGTTAGAGATGATTTGCCAGCCTTAACCTCTCAGGAAATTCAGAGAAGAACCCAAAAACTATTTGTTGAAAATTTAGCAAGGTTTTTGGAAGAAACTACTTGGGCAATAGTTAATTCACCAGCTAACTTATATAATTATATTTCAGACTATTATTCTAGATTGTCTCCAGTTAGGCCCTCTATGGTAAGGCAAGTTGCCCAAAGGGAGGGAACCTATATTTCTTTTGGCCACTCATACACCCAAAGTATAGATGATGCAGACAGCATTCAAGAAGTTACCCAAAGGCTAGATTTAAAAACCCCAAATGTGCAATCTGGTGAATTTATAGAAAGAAGTATTGCACCAGGAGGCGCAAATCAAAGATCTGCTCCTCAATGGATGTTGCCTTTACTTTTAGGGTTGTACGGGACTGTAACACCTGCTCTTGCAGCATATGAAGATGGCCCCAACAAAAAGAAAAGGAGAAAGGAAGGACCCCGTGCAAGTTCCAAAACTTCTTATAAGAGGAGGAGTAGAAGTTCTAGAAGT
>BAC81833
ATGGCTTTACAATTATTTAATCCAGAAGACTACTATGATATTTTATTTCCTGGAGTGAATGCCTTTGTTAACAATATTCACTATTTAGATCCTAGACATTGGGGCCCTTCTTTGTTCTCCACAATCTCCCAGGCTTTTTGGAATCTTGTTAGAGATGATTTGCCATCTTTAACATCTCAGGAAATTCAGAGAAGAACCCAAAAACTATTTGTTGAAAGTTTAGCAAGGTTTTTGGAAGAAACTACTTGGGCAATAGTTAATTCACCAGTTAACTTATATAATTATATTTCAGACTATTATTCTAGATTGTCTCCAGTTAGGCCCTCTATGGTAAGGCAGGTTGCCCAAAGGGAGGGAACCTATATTTCCTTTGGCCACTCATACACCCAAAGTATAGATGATGCAGACAGCATTCAAGAAGTTACCCAAAGGCTAGATTTAAAAACCCCAAATGTGCAATCTGGTGAATTTATAGAGAAAAGTCTTGCACCAGGAGGTGCAAATCAAAGATCTGCTCCTCAATGGATGTTGCCTTTACTTTTAGGGTTGTACGGGACTGTAACACCTGCTCTTGAAGCATATGAAGATGGCCCCAACAAAAAGAAAAGGAGAAAGGAAGGACCCCGTGCAAGTTCCAAAACTTCTTATAAGAGGAGGAGTAGAAGTTCTAGAAGT
>AAR89192
ATGGCTTTACAGTTATTTAATCCAGAAGACTACTATGATATTTTATTTCCTGGAGTAAATGCCTTTGTTAACAATATTCACTATTTAGATCCTAGACATTGGGGCCCTTCTTTGTTCTCCACAATCTCCCAGGCTTTTTGGAATCTTGTTAGAGATGATTTGCCATCTTTAACATCTCAGGAAATTCAAAGAAGAACCCAAAAACTATTTGTTGAAAGTTTAGCAAGGTTTTTGGAAGAAACTACTTGGGCAATAGTTAATTCACCAGTTAACTTATATAATTATATTTCAGACTATTATTCTAGATTGTCTCCAGTTAGGCCCTCTATGGTAAGGCAGGTTGCCCAAAGGGAGGGAACCTATATTTCCTTTGGCCACTCATACACCCAAAGTATAGATGATGCAGACAGCATTCAAGAAGTTACCCAAAGGCTAGATTTAAAAACCCCAAATGTGCAATCTGGTGAATTTATAGAGAAAAGTATTGCACCAGGAGGTGCAAATCAAAGATCTGCTCCTCAATGGATGTTGCCTTTACTTTTAGGGTTGTACGGGACTGTAACACCTGCTCTTGAAGCATATGAAGATGGCCCCAACAAAAAGAAAAGGAGAAAGGAAGGACCCCGTGCAAGTTCCAAAACTTCTTATAAGAGGAGGAGTAGAAGTTCTAGAAGT
>AAR89198
ATGGCTTTACAGTTATTTAATCCAGAAGACTACTATGATATTTTATTTCCTGGAGTAAATGCCTTTGTTAACAATATTCACTATTTAGATCCTAGACATTGGGGCCCTTCTTTGTTCTCCACAATCTCCCAGGCTTTTTGGAATCTTGTTAGAGATGATTTGCCATCTTTAACATCTCAGGAAATTCAAAGAAGAACCCAAAAACTATTTGTTGAAAGTTTAGCAAGGTTTTTGGAAGAAACTACTTGGGCAATAGTTAATTCACCAGTTAACTTATATAATTATATTTCAGACTATTATTCTAGATTGTCTCCAGTTAGGCCCTCTATGGTAAGGCAGGTTGCCCAAAGGGAGGGAACCTATATTTCCTTTGGCCACTCATACACCCAAAGTATAGATGATGCAGACAGCATTCAAGAAGTTACCCAAAGGCTAGATTTAAAAACCCCAAATGTGCAATCTGGTGAATTTATAGAGAAAAGTATTGCACCAGGAGGTGCAAATCAAAGATCTGCTCCTCAATGGATGTTGCCTTTACTTTTAGGGTTGTACGGGACTGTAACACCTGCTCTTGAAGCATATGAAGATGGCCCCAACAAAAAGAAAAGGAGAAAGGAAGGACCCCGTGCAAGTTCCAAAACTTCTTATAAGAGGAGGAGTAGAAGTTCTAGAAGT
>AEC14690
ATGGCTTTACAATTATTTAATCCAGAAGACTACTATGATATTTTATTTCCTGGAGTGAATGCCTTTGTTAACAATATTCACTATTTAGATCCTAGACATTGGGGCCCGTCCTTGTTCTCCACAATCTCCCAGGCTTTTTGGAATCTTGTTAGAGATGATTTGCCAGCCTTAACCTCTCAGGAAATTCAGAGAAGAACCCAAAAACTATTTGTTGAAAGTTTAGCAAGGTTTTTGGAAGAAACTACTTGGGCAATAGTTAATTCACCAGCTAACTTATATAATTATATTTCAGACTATTATTCTAGATTGTCTCCAGTTAGGCCCTCTATGGTAAGGCAAGTTGCCCAAAGGGAGGGAACCTATATTTCTTTTGGCCACTCATACACCCAAAGTATAGATGATGCAGACAGCATTCAAGAAGTTACCCAAAGGCTAGATTTAAAAACCCCAAATGTGCAATCTGGTGAATTTATAGAAAGAAGTATTGCACCAGGAGGTGCAAATCAAAGATCTGCTCCTCAATGGATGTTGCCTTTACTTTTAGGGTTGTACGGGACTGTAACACCTGCTCTTGAAGCATATGAAGATGGCCCCAACAAAAAGAAAAGGAGAAAGGAAGGACCCCGTGCAAGTTCCAAAACTTCTTATAAGAGGAGGAGTAGAAGTTCTAGAAGT
>AEC14696
ATGGCTTTACAATTATTTAATCCAGAAGACTACTATGATATTTTATTTCCTGGAGTGAATGCCTTTGTTAACAATATTCACTATTTAGATCCTAGACATTGGGGCCCGTCCTTGTTCTCCACAATCTCCCAGGCTTTTTGGAATCTTGTTAGAGATGATTTGCCAGCCTTAACCTCTCAGGAAATTCAGAGAAGAACCCAAAAACTATTTGTTGAAAGTTTAGCAAGGTTTTTGGAAGAAACTACTTGGGCAATAGTTAATTCACCAGCTAACTTATATAATTATATTTCAGACTATTATTCTAGATTGTCTCCAGTTAGGCCCTCTATGGTAAGGCAAGTTGCCCAAAGGGAGGGAACCTATATTTCTTTTGGCCACTCATACACCCAAAGTATAGATGATGCAGACAGCATTCAAGAAGTTACCCAAAGGCTAGATTTAAAAACCCCAAATGTGCAATCTGGTGAATTTATAGAAAGAAGTATTGCACCAGGAGGTGCAAATCAAAGATCTGCTCCTCAATGGATGTTGCCTTTACTTTTAGGGTTGTACGGGACTGTAACACCTGCTCTTGAAGCATATGAAGATGGCCCCAACAAAAAGAAAAGGAGAAAGGAAGGACCCCGTGCAAGTTCCAAAACTTCTTATAAGAGGAGGAGTAGAAGTTCTAGAAGT
>AAN85454
ATGGCTTTACAGTTATTTAATCCAGAAGACTACTATGATATTTTATTTCCTGGAGTGAATGCCTTTGTTAACAATATTCACTATTTAGATCCTAGACATTGGGGCCCTTCTTTGTTCTCCACAATCTCCCAGGCTTTTTGGAATCTTGTTAGAGATGATTTGCCATCTTTAACATCTCAGGAAATTCAAAGAAGAACCCAAAAACTATTTGTTGAAAGTTTAGCAAGGTTTTTGGAAGAAACTACTTGGGCAATAGTTAATTCACCAGTTAACCTATATAATTATATTTCAGACTATTATTCTAGATTGTCTCCAGTTAGGCCCTCTATGGTAAGGCAGGTTGCCCAAAGGGAGGGAACCTATATTTCCTTTGGCCACTCATACACCCAAAGTATAGATGATGCAGACAGCATTCAAGAAGTTACCCAAAGGCTAGATTTAAAAACCCCAAATGTGCAATCTGGTGAATTTATAGAGAAAAGTATTGCACCAGGAGGTGCAAATCAAAGATCTGCTCCTCAATGGATGTTGCCTTTACTTTTAGGGTTGTACGGGACTGTAACACCTGCTCTTGAAGCATATGAAGATGGCCCCAACAAAAAGAAAAGGAGAAAGGAAGGACCCCGTGCAAGTTCCAAAACTTCTTATAAGAGGAGGAGTAGAAGTTCTAGAAGT
>AAK70311
ATGGCTTTACAGTTATTTAATCCAGAAGACTACTATGATATTTTATTTCCTGGAGTGAATGCCTTTGTTAACAATATTCACTATTTAGATCCTAGACATTGGGGCCCTTCTTTGTTCTCCACAATCTCCCAGGCTTTTTGGAATCTTGTTAGAGATGATTTGCCATCTTTAACATCTCAGGAAATTCAAAGAAGAACCCAAAAACTATTTGTTGAAAGTTTAGCAAGGTTTTTGGAAGAAACTACTTGGGCAATAGTTAATTCACCAGTTAACTTATATAATTATATTTCAGACTATTATTCTAGATTGTCTCCAGTTAGGCCCTCTATGGTAAGGCAGGTTGCCCAAAGGGAAGGAACCTATATTTCCTTTGGCCACTCATACACCCAAACTATAGATGATGCAGACAGCATTCAAGAAGTTACCCAAAGGCTAGATTTAAAAACCCCAAATGTGCAATCTGGTGAATTTATAGAGAAAAGTATTGCACCAGGAGGTGCAAATCAAAGATCTGCTCCTCAATGGATGTTGCCTTTACTTTTAGGGTTGTACGGGACTGTAACACCTGCTCTTGAAGCATATGAAGATGGCCCCAACAAAAAGAAAAGGAGAAAGGAAGCACCCCGTGCAAGTTCCAAAACTTCTTATAAGAGGAGGAGTAGAAGTTCTAGAAGT
>AEC15494
ATGGCTTTACAGTTATTTAATCCAGAAGACTACTATGATATTTTATTTCCTGGAGTGAATGCCTTTGTTAACAATATTCACTATTTAGATCCTAGACATTGGGGCCCTTCTTTGTTCTCCACAATCTCCCAGGCTTTTTGGAATCTTGTTAGAGATGATTTGCCATCTTTAACATCTCAGGAAATTCAAAGAAGAACCCAAAAACTATTTGTTGAAAGTTTAGCAAGGTTTTTGGAAGAAACTACTTGGGCAATAGTTAATTCACCAGTTAACTTATATAATTATATTTCAGACTATTATTCTAGATTGTCTCCAGTTAGGCCCTCTATGGTAAGGCAGGTTGCCCAAAGGGAGGGAACCTATATTTCCTTTGGCCACTCATACACCCAAAGTATAGATGATGCAGACAGCATTCAAGAAGTTACCCAAAGGCTAGATTTAAAAACCCCAAATGTGCAATCTGGTGAATTTATAGAGAAAAGTATTGCACCAGGAGGTGCAAATCAAAGATCTGCTCCTCAATGGATGTTGCCTTTACTTTTAGGGTTGTACGGGACTGTAACACCTGCTCTTGAAGCATATGAAGATGGCCCCAACAAAAAGAAAAGGAGAAAGGAAGGACCCCGTGCAAGTTCCAAAACTTCTTATAAGAGGAGGAGTAGAAGTTCTAGAAGT
>AAK70317
ATGGCTTTACAGTTATTTAATCCAGAAGACTACTATGATATTTTATTTCCTGGAGTGAATGCCTTTGTTAACAATATTCACTATTTAGATCCTAGACATTGGGGCCCTTCTTTGTTCTCCACAGTCTCTCAGGCTTTTTGGAATCTTGTTAGAGATGATTTGCCATCTTTAACATCTCAGGAAATTCAAAGAAGAACCCAAAAACTATTTGTTGAAAGTTTAGCAAGGTTTCTGGAAGAAACTACTTGGGCAATAGTTAATTCACCAGTTAACTTATATAATTATATTTCAGACTATTATTCTAGATTGTCTCCAGTTAGGCCCTCTATGGTAAGGCAGGTTGCCCAAAGGGAGGGAACCTATATTTCCTTTGGCCACTCATACACCCAAAGTATAGATGATGCAGACAGCATTCAAGAAGTTACCCAAAGGCTAGATTTAAAAACCCCAAATGTGCAATCTGGTGAATTTATAGAGAAAAGTATTGCACCAGGAGGTGCAAATCAAAGATCTGCTCCTCAATGGATGTTGCCTTTACTTTTAGGGTTGTACGGGACTGTAACACCTGCTCTTGAAGCATATGAAGATGGCCCCAACAAAAAGAAAAGGAGAAAGGAAGCACCCCGTGCAAGTTCCAAAACTTCTTATAAGAGGAGGAGTAGAAGTTCTAGAAGT
>AEC15710
ATGGCTTTACAATTATTTAATCCAGAAGACTACTATGATATTTTATTTCCTGGAGTGAATGCCTTTGTTAACAATATTCACTATTTAGATCCTAGACATTGGGGCCCGTCCTTGTTCTCCACAATCTCCCAGGCTTTTTGGAATCTTGTTAGAGATGATTTGCCAGCCTTAACCTCTCAGGAAATTCAGAGAAGAACCCAAAAACTATTTGTTGAAAGTTTAGCAAGGTTTTTGGAAGAAACTACTTGGGCAATAGTTAATTCACCAGCTAACTTATATAATTATATTTCAGACTATTATTCTAGATTGTCTCCAGTTAGGCCCTCTATGGTAAGGCAAGTTGCCCAAAGGGAGGGAACCTATATTTCTTTTGGCCACTCATACACCCAAAGTATAGATGATGCAGACAGCATTCAAGAAGTTACCCAAAGGCTAGATTTAAAAACCCCAAATGTGCAATCTGGTGAATTTATAGAAAGAAGTATTGCACCAGGAGGTGCAAATCAAAGATCTGCTCCTCAATGGATGTTGCCTTTACTTTTAGGGTTGTACGGGACTGTAACACCTGCTCTTGAAGCATATGAAGATGGCCCCAACAAAAAGAAAAGGAGAAAGGAAGGACCCCGTGCAAGTTCCAAAACTTCTTATAAGAGGAGGAGTAGAAGTTCTAGAAGT
>AEC15716
ATGGCTTTACAATTATTTAATCCAGAAGACTACTATGATATTTTATTTCCTGGAGTGAATGCCTTTGTTAACAATATTCACTATTTAGATCCTAGACATTGGGGCCCGTCCTTGTTCTCCACAATCTCCCAGGCTTTTTGGAATCTTGTTAGAGATGATTTGCCAGCCTTAACCTCTCAGGAAATTCAGAGAAGAACCCAAAAACTATTTGTTGAAAGTTTAGCAAGGTTTTTGGAAGAAACTACTTGGGCAATAGTTAATTCACCAGCTAACTTATATAATTATATTTCAGACTATTATTCTAGATTGTCTCCAGTTAGGCCCTCTATGGTAAGGCAAGTTGCCCAAAGGGAGGGAACCTATATTTCTTTTGGCCACTCATACACCCAAAGTATAGATGATGCAGACAGCATTCAAGAAGTTACCCAAAGGCTAGATTTAAAAACCCCAAATGTGCAATCTGGTGAATTTATAGAAAGAAGTATTGCACCAGGAGGTGCAAATCAAAGATCTGCTCCTCAATGGATGTTGCCTTTACTTTTAGGGTTGTACGGGACTGTAACACCTGCTCTTGAAGCATATGAAGATGGCCCCAACAAAAAGAAAAGGAGAAAGGAAGGACCCCGTGCAAGTTCCAAAACTTCTTATAAGAGGAGGAGTAGAAGTTCTAGAAGT
>AEC15650
ATGGCTTTACAATTATTTAATCCAGAAGACTACTATGATATTTTATTTCCTGGAGTGAATGCCTTTGTTAACAATATTCACTATTTAGATCCTAGACATTGGGGCCCGTCCTTGTTCTCCACAATCTCCCAGGCTTTTTGGAATCTTGTTAGAGATGATTTGCCAGCCTTAACCTCTCAGGAAATTCAGAGAAGAACCCAAAAACTATTTGTTGAAAGTTTAGCAAGGTTTTTGGAAGAAACTACTTGGGCAATAGTTAATTCACCAGCTAACTTATATAATTATATTTCAGACTATTATTCTAGATTGTCTCCAGTTAGGCCCTCTATGGTAAGGCAAGTTGCCCAAAGGGAGGGAACCTATATTTCTTTTGGCCACTCATACACCCAAAGTATAGATGATGCAGACAGCATTCAAGAAGTTACCCAAAGGCTAGATTTAAAAACCCCAAATGTGCAATCTGGTGAATTTATAGAAAGAAGTATTGCACCAGGAGGTGCAAATCAAAGATCTGCTCCTCAATGGATGTTGCCTTTACTTTTAGGGTTGTACGGGACTGTAACACCTGCTCTTGAAGCATATGAAGATGGCCCCAACAAAAAGAAAAGGAGAAAGGAAGGACCCCGTGCAAGTTCCAAAACTTCTTATAAGAGGAGGAGTAGAAGTTCTAGAAGT
>AAK97969
ATGGCTTTACAGTTATTTAATCCAGAAGACTACTATGATATTTTATTTCCTGGAGTGAATGCCTTTGTTAACAATATTCACTATTTAGATCCTAGACATTGGGGCCCTTCTTTGTTCTCCACAATCTCCCAGGCTTTTTGGAATCTTGTTAGAGATGATTTGCCATCTTTAACATCTCAGGAAATTCAAAGAAGAACCCAAAAACTATTTGTTGAAAGTTTAGCAAGGTTTTTGGAAGAAACTACTTGGGCAATAGTTAATTCACCAGTTAACTTATATAATTATATTTCAGACTATTATTCTAGATTGTCTCCAGTAAGGCCCTCTATGGTAAGGCAGGTTGCCCAAAGGGAGGGAACCTATATTTCCTTTGGCCACTCATACACCCAAAGTATAGATGATGCAGACAGCATTCAAGAAGTTACCCAAAGGCTAGATTTAAAAACCCCAAATGTGCAATCTGGTGAGTTTATAGAGAAAAGTATTGCACCAGGAGGTGCAAATCAAAGATCTGCTCCTCAATGGATGTTGCCTTTACTTTTAGGGTTGTACGGGACTGTAACACCTGCTCTTGAAGCATATGAAGATGGCCCCAACAAAAAGAAAAGGAGAAAGGAAGGACCCCGTGCAAGTTCCAAAACTTCTTATAAGAGGAGGAGTAGAAGTTCTAGAAGT
>AEC15656
ATGGCTTTACAATTATTTAATCCAGAAGACTACTATGATATTTTATTTCCTGGAGTGAATGCCTTTGTTAACAATATTCACTATTTAGATCCTAGACATTGGGGCCCGTCCTTGTTCTCCACAATCTCCCAGGCTTTTTGGAATCTTGTTAGAGATGATTTGCCAGCCTTAACCTCTCAGGAAATTCAGAGAAGAACCCAAAAACTATTTGTTGAAAGTTTAGCAAGGTTTTTGGAAGAAACTACTTGGGCAATAGTTAATTCACCAGCTAACTTATATAATTATATTTCAGACTATTATTCTAGATTGTCTCCAGTTAGGCCCTCTATGGTAAGGCAAGTTGCCCAAAGGGAGGGAACCTATATTTCTTTTGGCCACTCATACACCCAAAGTATAGATGATGCAGACAGCATTCAAGAAGTTACCCAAAGGCTAGATTTAAAAACCCCAAATGTGCAATCTGGTGAATTTATAGAAAGAAGTATTGCACCAGGAGGTGCAAATCAAAGATCTGCTCCTCAATGGATGTTGCCTTTACTTTTAGGGTTGTACGGGACTGTAACACCTGCTCTTGAAGCATATGAAGATGGCCCCAACAAAAAGAAAAGGAGAAAGGAAGGACCCCGTGCAAGTTCCAAAACTTCTTATAAGAGGAGGAGTAGAAGTTCTAGAAGT
>AFR56668
ATGGCTTTACAGTTATTTAATCCAGAAGACTACTATGATATTTTATTTCCTGGAGTGAATGCCTTTGTTAACAATATTCACTATTTAGATCCTAGACATTGGGGCCCTTCTTTGTTCTCCACAATCTCCCAGGCTTTTTGGAATCTTGTTAGAGATGATTTGCCATCTTTAACATCTCAGGAAATTCAAAGAAGAACCCAAAAACTATTTGTTGAAAGTTTAGCAAGGTTTTTGGAAGAAACTACTTGGGCAATAGTTAATTCACCAGTTAACTTATATAATTATATTTCAGACTATTATTCTAGATTGTCTCCAGTTAGGCCCTCTATGGTAAGGCAGGTTGCCCAAAGGGAGGGAACCTATATTTCCTTTGGCCACTCATACACCCAAAGTATAGATGATGCAGACAGCATTCAAGAAGTTACCCAAAGGCTAGATTTAAAAACCCCAAATGTGCAATCTGGTGAATTTATAGAGAAAAGTATTGCACCAGGAGGTGCAAATCAAAGATCTGCTCCTCAATGGATGTTGCCTTTACTTTTAGGGTTGTACGGGACTGTAACACCTGCTCTTGAAGCATATGAAGATGGCCCCAACAAAAAGAAAAGGAGAAAGGAAGGACCCCGTGCAAGTTCCAAAACTTCTTATAAGAGGAGGAGTAGAAGTTCTAGAAGT
>AAK97963
ATGGCTTTACAGTTATTTAATCCAGAAGACTACTATGATATTTTATTTCCTGGAGTGAATGCCTTTGTTAACAATATTCACTATTTAGATCCTAGACATTGGGGCCCTTCTTTGTTCTCCACAATCTCCCAGGCTTTTTGGAATCTTGTTAGAGATGATTTGCCATCTTTAACATCTCAGGAAATTCAAAGAAGAACCCAAAAACTATTTGTTGAAAGTTTAGCAAGGTTTTTGGAAGAAACTACTTGGGCAATAGTTAATTCACCAGTTAACTTATATAATTATATTTCAGACTATTATTCTAGATTGTCTCCAGTAAGGCCCTCTATGGTAAGGCAGGTTGCCCAAAGGGAGGGAACCTATATTTCCTTTGGCCACTCATACACCCAAAGTATAGATGATGCAGACAGCATTCAAGAAGTTACCCAAAGGCTAGATTTAAAAACCCCAAATGTGCAATCTGGTGAGTTTATAGAGAAAAGTATTGCACCAGGAGGTGCAAATCAAAGATCTGCTCCTCAATGGATGTTGCCTTTACTTTTAGGGTTGTACGGGACTGTAACACCTGCTCTTGAAGCATATGAAGATGGCCCCAACAAAAAGAAAAGGAGAAAGGAAGGACCCCGTGCAAGTTCCAAAACTTCTTATAAGAGGAGGAGTAGAAGTTCTAGAAGT
>BAB68796
ATGGCTTTACAGTTATTTAATCCAGAAGACTACTATGATATTTTATTTCCTGGAGTGAATGCCTTTGTTAACAATATTCACTATTTAGATCCTAGACATTGGGGCCCTTCTTTGTTCTCCACAATTTCCCAAGCTTTTTGGAATCTTGTTAGAGATGATTTGCCATCTTTAACATCTCAGGAAATTCAAAGAAGAACCCAAAAACTATTTGTTGAAAGTTTAGCAAGGTTTTTGGAAGAAACTACTTGGGCAATAGTTAATTCACCAGTTAACTTATATAATTATATTTCAGACTATTATTCTAGATTGTCTCCAGTTAGGCCCTCTATGGTAAGGCAGGTTGCCCAAAGGGAGGGAACCTATATTTCCTTTGGCCACTCATACACCCAAAGTATAGATGATGCAGACAGCATTCAAGAAGTTACCCAAAGGCTAGATTTAAAAACCCCAAATGTGCAATCTGGTGAATTTATAGAGAAAAGTCTTGCACCAGGAGGTGCAAATCAAAGATCTGCTCCTCAATGGATGTTGCCTTTACTTTTAGGGTTGTACGGGACTGTAACACCTGCTCTTGAAGCATATGAAGATGGCCCCAACAAAAAGAAAAGGAGAAAGGAAGGACCCCGTGCAAGTTCCAAAACTTCTTATAAGAGGAGGAGTAGAAGTTCTAGAAGT
>BAC15718
ATGGCTTTACAATTATTTAATCCAGAAGACTACTATGATATTTTATTTCCTGGAGTGAATGCCTTTGTTAACAATATTCACTATTTAGATCCTAGACATTGGGGCCCGTCCTTGTTCTCCACAATCTCCCAGGCTTTTTGGAATCTTGTTAGAGATGATTTGCCAGCCTTAACCTCTCAGGAAATTCAGAGAAGAACCCAAAAGCTATTTGTTGAAAATTTAGCAAGGTTTTTGGAAGAAACTACTTGGGCAATAGTTAATTCACCAGCTAACTTATATAATTATATTTCAGACTATTATTCTAGATTGTCTCCAGTTAGGCCCTCTATGGTAAGGCAAGTTGCCCAAAGGGAGGGAACCTATATTTCTTTTGGCCACTCATACACCCAAAGTATAGATGATGCAGACAGCATTCAAGAAGTTACCCAAAGGCTAGATTTAAAAACCCCAAATGTGCAATCTGGTGAATTTATAGAAAGAAGTATTGCACCAGGAGGTGCAAATCAAAGATCTGCTCCTCAATGGATGTTGCCTTTACTTTTAGGGTTGTACGGGACTGTAACACCTGCTCTTGAAGCATATGAAGATGGCCCCAACAAAAAGAAAAGGAGAAAGGAAGGACCCCGTGCAAGTTCCAAAACTTCTTATAAGAGGAGGAGTAGAAGTTCTAGAAGT
>BAC02992
ATGGCTTTACAGTTATTTAATCCAGAAGACTACTATGATATTTTATTTCCTGGAGTGAATGCCTTTGTTAACAATATTCACTATTTAGATCCTAGACATTGGGGCCCTTCTTTGTTCTCCACAATCTCCCAGGCTTTTTGGAATCTTGTTAGAGATGATTTGCCATCTTTAACATCTCAGGAAATTCAAAGAAGAACCCAAAAACTATTTGTTGAAAGTTTAGCAAGGTTTTTGGAAGAAACTACTTGGGCAATAGTTAATTCACCAGTTAACTTATATAATTATATTTCAGACTATTATTCTAGATTGTCTCCAGTTAGGCCCTCTATGGTAAGGCAGGTTGCCCAAAGGGAGGGAACCTATATTTCCTTTGGCCACTCATACACCCAAAGTATAGATGATGCAGACAGCATTCAAGAAGTTACCCAAAGGCTAGATTTAAAAACCCCAAATGTGCAATCTGGTGAATTTATAGAGAAAAGTATTGCACCAGGAGGTGCAAATCAAAGATCTGCTCCTCAATGGATGTTGCCTTTACTTTTAGGGTTGTACGGGACTGTAACACCTGCTCTTGAAGCATATGAAGATGGCCCCAACAAAAAGAAAAGGAGAAAGGAAGGACCCCGTGCAAGTTCCAAAACTTCTTATAAGAGGAGGAGTAGAAGTTCTAGAAGT
>BAE45395
ATGGCTTTACAGTTATTTAATCCAGAAGACTACTATGATATTTTATTTCCTGGAGTGAATGCCTTTGTTAACAATATTCACTATTTAGATCCTAGACATTGGGGCCCTTCTTTGTTCTCCACAATCTCCCAGGCTTTTTGGAATCTTGTTAGAGATGATTTGCCATCTTTAACATCTCAGGAAATTCAAAGAAGAACCCAAAAACTATTTGTTGAAAGTTTAGCAAGGTTTTTGGAAGAAACTACTTGGGCAATAGTTAATTCACCAGTTAACTTATATAATTATATTTCAGACTATTATTCTAGATTGTCTCCAGTTAGGCCCTCTATGGTAAGGCAGGTTGCCCAAAGGGAGGGAACCTATATTTCCTTTGGCCACTCATACACCCAAAGTATAGATGATGCAGACAGCATTCAAGAAGTTACCCAAAGGCTAGATTTAAAAACCCCAAATGTGCAATCTGGTGAATTTATAGAGAAAAGTATTGCACCAGGAGGTGCAAATCAAAGATCTGCTCCTCAATGGATGTTGCCTTTACTTTTAGGGTTGTACGGGACTGTAACACCTGCTCTTGAAGCATATGAAGATGGCCCCAACAAAAAGAAAAGGAGAAAGGAAGGACCCCGTGCAAGTTCCAAAACTTCTTATAAGAGGAGGAGTAGAAGTTCTAGAAGT
>BAB93103
ATGGCTTTACAATTATTTAATCCAGAAGACTACTATGATATTTTATTTCCTGGAGTGAATGCCTTTGTTAACAATATTCACTATTTAGATCCTAGACATTGGGGCCCGTCCTTGTTCTCCACAATCTCCCAGGCTTTTTGGAATCTTGTTAGAGATGATTTGCCAGCCTTAACCTCTCAGGAAATTCAGAGAAGAACCCAAAAGCTATTTGTTGAAAATTTAGCAAGGTTTTTGGAAGAAACTACTTGGGCAATAGTTAATTCACCAGCTAACTTATATAATTATATTTCAGACTATTATTCTAGATTGTCTCCAGTTAGGCCCTCTATGGTAAGGCAAGTTGCCCAAAGGGAGGGAACCTATATTTCTTTTGGCCACTCATACACCCAAAGTATAGATGATGCAGACAGCATTCAAGAAGTTACCCAAAGGCTAGATTTAAAAACCCCAAATGTGCAATCTGGTGAATTTATAGAAAGAAGCATTGCACCAGGAGGTGCAAATCAAAGATCTGCTCCTCAATGGATGTTGCCTTTACTTTTAGGGTTGTACGGGACTGTAACACCTGCTCTTGAAGCATATGAAGATGGCCCCAACAAAAAGAAAAGGAGAAAGGAAGGACCCCGTGCAAGTTCCAAAACTTCTTATAAGAGGAGGAGTAGAAGTTCTAGAAGT
>BAB93061
ATGGCTTTACAATTATTTAATCCAGAAGACTACTATGATATTTTATTTCCTGGAGTGAATGCCTTTGTTAACAATATTCACTATTTAGATCCTAGACATTGGGGCCCGTCCTTGTTCTCCACAATCTCCCAGGCTTTTTGGAATCTTGTTAGAGATGATTTGCCAGCCTTAACCTCTCAGGAAATTCAGAGAAGAACCCAAAAGCTATTTGTTGAAAATTTAGCAAGGTTTTTGGAAGAAACTACTTGGGCAATAGTTAATTCACCAGCTAACTTATATAATTATATTTCAGACTATTATTCTAGATTGTCTCCAGTTAGGCCCTCTATGGTAAGGCAAGTTGCCCAAAGGGAGGGAACCTATATTTCTTTTGGCCACTCATACACCCAAAGTATAGATGATGCAGACAGCATTCAAGAAGTTACCCAAAGGCTAGATTTAAAAACCCCAAATGTGCAATCTGGTGAATTTATAGAAAGAAGTATTGCACCAGGAGGTGCAAATCAAAGATCTGCTCCTCAATGGATGTTGCCTTTACTTTTAGGGTTGTACGGGACTGTAACACCTGCTCTTGAAGCATATGAAGATGGCCCCAACAAAAAGAAAAGGAGAAAGGAAGGACCCCGTGCAAGTTCCAAAACTTCTTATAAGAGGAGGAGTAGAAGTTCTAGAAGT
>BAB93067
ATGGCTTTACAATTATTTAATCCAGAAGACTACTATGATATTTTATTTCCTGGAGTGAATGCCTTTGTTAACAATATTCACTATTTAGATCCTAGACATTGGGGCCCGTCCTTGTTCTCCACAATCTCCCAGGCTTTTTGGAATCTTGTTAGAGATGATTTGCCAGCCTTAACCTCTCAGGAAATTCAGAGAAGAACCCAAAAACTATTTGTTGAAAATTTAGCAAGGTTTTTGGAAGAAACTACTTGGGCAATAGTTAATTCACCAGCTAACTTATATAATTATATTTCAGACTATTATTCTAGATTGTCTCCAGTTAGGCCCTCTATGGTAAGGCAAGTTGCCCAAAGGGAGGGAACCTATATTTCTTTTGGCCACTCATACACCCAAAGTATAGATGATGCAGACAGCATTCAAGAAGTTACCCAAAGGCTAGATTTAAAAACCCCAAATGTGCAATCTGGTGAATTTATAGAAAGAAGTATTGCACCAGGAGGTGCAAATCAAAGATCTGCTCCTCAATGGATGTTGCCTTTACTTTTAGGGTTGTACGGGACTGTAACACCTGCTCTTGAAGCATATGAAGATGGCCCCAACAAAAAGAAAAGGAGAAAGGAAGGACCCCGTGCAAGTTCCAAAACTTCTTATAAGAGGAGGAGTAGAAGTTCTAGAAGT
>BAE75831
ATGGCTTTACAGTTATTTAATCCAGAAGACTACTATGATATTTTATTTCCTGGAGTGAATGCCTTTGTTAACAATATTCACTATTTAGATCCTAGACATTGGGGCCCTTCTTTGTTCTCCACAATCTCCCAGGCTTTTTGGAATCTTGTTAGAGATGATTTGCCATCTTTAACATCTCAGGAAATTCAAAGAAGAACCCAAAAACTATTTGTTGAAAGTTTAGCAAGGTTTTTGGAAGAAACTACTTGGGCAATAGTTAATTCACCAGTTAACTTATATAATTATATTTCAGACTATTATTCTAGATTGTCTCCAGTTAGGCCCTCTATGGTAAGGCAGGTTGCCCAAAGGGAGGGAACCTATATTTCCTTTGGCCACTCATACACCCAAAGTATAGATGATGCAGACAGCATTCAAGAAGTTACCCAAAGGCTAGATTTAAAAACCCCAAATGTGCAATCTGGTGAATTTATAGAGAAAAGTATTGCACCAGGAGGTGCAAATCAAAGATCTGCTCCTCAATGGATGTTGCCTTTACTTTTAGGGTTGTACGGGACTGTAACACCTGCTCTTGAAGCATATGAAGATGGCCCCAACAAAAAGAAAAGGAGAAAGGAAGGACCCCGTGCAAGTTCCAAAACTTCTTATAAGAGGAGGAGTAGAAGTTCTAGAAGT
>BAE75837
ATGGCTTTACAGTTATTTAATCCAGAAGACTACTATGATATTTTATTTCCTGGAGTGAATGCCTTTGTTAACAATATTCACTATTTAGATCCTAGACATTGGGGCCCTTCTTTGTTCTCCACAATCTCCCAGGCTTTTTGGAATCTTGTTAGAGATGATTTGCCATCTTTAACATCTCAGGAAATTCAAAGAAGAACCCAAAAACTATTTGTTGAAAGTTTAGCAAGGTTTTTGGAAGAAACTACTTGGGCAATAGTTAATTCACCAGTTAACTTATATAATTATATTTCAGACTATTATTCTAGATTGTCTCCAGTTAGGCCCTCTATGGTAAGGCAGGTTGCCCAAAGGGAGGGAACCTATATTTCCTTTGGCCACTCATACACCCAAAGTATAGATGATGCAGACAGCATTCAAGAAGTTACCCAAAGGCTAGATTTAAAAACCCCAAATGTGCAATCTGGTGAATTTATAGAGAAAAGTATTGCACCAGGAGGTGCAAATCAAAGATCTGCTCCTCAATGGATGTTGCCTTTACTTTTAGGGTTGTACGGGACTGTAACACCTGCTCTTGAAGCATATGAAGATGGCCCCAACAAAAAGAAAAGGAGAAAGGAAGGACCCCGTGCAAGTTCCAAAACTTCTTATAAGAGGAGGAGTAGAAGTTCTAGAAGT
>BAE03009
ATGGCTTTACAGTTATTTAATCCAGAAGACTACTATGATATTTTATTTCCTGGAGTAAATGCCTTTGTTAACAATATTCACTATTTAGATCCTAGACATTGGGGCCCTTCTTTGTTCTCCACAATCTCCCAGGCTTTTTGGAATCTTGTTAGAGATGATTTGCCATCTTTAACATCTCAGGAAATTCAAAGAAGAACCCAAAAACTATTTGTTGAAAGTTTAGCAAGGTTTTTGGAAGAAACTACTTGGGCAATAGTTAATTCACCAGTTAACTTATATAATTATATTTCAGACTATTATTCTAGATTGTCTCCAGTTAGGCCCTCTATGGTAAGGCAGGTTGCCCAAAGGGAGGGAACCTATATTTCCTTTGGCCACTCATACACCCAAAGTATAGATGATGCAGACAGCATTCAAGAAGTTACCCAAAGGCTAGATTTAAAAACCCCAAATGTGCAATCTGGTGAATTTATAGAGAAAAGTATTGCACCAGGAGGTGCAAATCAAAGATCTGCTCCTCAATGGATGTTGCCTTTACTTTTAGGGTTGTACGGGACTGTAACACCTGCTCTTGAAGCATATGAAGATGGCCCCAACAAAAAGAAAAGGAGAAAGGAAGGACCCCGTGCAAGTTCCAAAACTTCTTATAAGAGGAGGAGTAGAAGTTCTAGAAGT
>BAE03165
ATGGCTTTACAGTTATTTAATCCAGAAGACTACTATGATATTTTATTTCCTGGAGTAAATGCCTTTGTTAACAATATTCACTATTTAGATCCTAGACATTGGGGCCCTTCTTTGTTCTCCACAATCTCCCAGGCTTTTTGGAATCTTGTTAGAGATGATTTGCCATCTTTAACATCTCAGGAAATTCAAAGAAGAACCCAAAAACTATTTGTTGAAAGTTTAGCAAGGTTTTTGGAAGAAACTACTTGGGCAATAGTTAATTCACCAGTTAACTTATATAATTATATTTCAGACTATTATTCTAGATTGTCTCCAGTTAGGCCCTCTATGGTAAGGCAGGTTGCCCAAAGGGAGGGAACCTATATTTCCTTTGGCCACTCATACACCCAAAGTATAGATGATGCAGACAGCATTCAAGAAGTTACCCAAAGGCTAGATTTAAAAACCCCAAATGTGCAATCTGGTGAATTTATAGAGAAAAGTATTGCACCAGGAGGTGCAAATCAAAGATCTGCTCCTCAATGGATGTTGCCTTTACTTTTAGGGTTGTACGGGACTGTAACACCTGCTCTTGAAGCATATGAAGATGGCCCCAACAAAAAGAAAAGGAGAAAGGAAGGACCCCGTGCAAGTTCCAAAACTTCTTATAAGAGGAGGAGTAGAAGTTCTAGAAGT
>AEC15404
ATGGCTTTACAATTATTTAATCCAGAAGACTACTATGATATTTTATTTCCTGGAGTGAATGCCTTTGTTAACAATATTCACTATTTAGATCCTAGACATTGGGGCCCGTCCTTGTTCTCCACAATCTCCCAGGCTTTTTGGAATCTTGTTAGAGATGATTTGCCAGCCTTAACCTCTCAGGAAATTCAGAGAAGAACCCAAAAACTATTTGTTGAAAATTTAGCAAGGTTTTTGGAAGAAACTACTTGGGCAATAGTTAATTCACCAGCTAACTTATATAATTATATTTCAGACTATTATTCTAGATTGTCTCCAGTTAGGCCCTCTATGGTAAGGCAAGTTGCCCAAAGGGAGGGAACCTATATTTCTTTTGGCCACTCATACACCCAAAGTATAGATGATGCAGACAGCATTCAAGAAGTTACCCAAAGGCTAGATTTAAAAACCCCAAATGTGCAATCTGGTGAATTTATAGAAAGAAGTATTGCACCAGGAGGTGCAAATCAAAGATCTGCTCCTCAATGGATGTTGCCTTTACTTTTAGGGTTGTACGGGACTGTAACACCTGCTCTTGCAGCATATGAAGATGGCCCCAACAAAAAGAAAAGGAGAAAGGAAGGACCCCGTGCAAGTTCCAAAACTTCTTATAAGAGGAGGAGTAGAAGTTCTAGAAGT
>BAE03003
ATGGCTTTACAGTTATTTAATCCAGAAGACTACTATGATATTTTATTTCCTGGAGTAAATGCCTTTGTTAACAATATTCACTATTTAGATCCTAGACATTGGGGCCCTTCTTTGTTCTCCACAATCTCCCAGGCTTTTTGGAATCTTGTTAGAGATGATTTGCCATCTTTAACATCTCAGGAAATTCAAAGAAGAACCCAAAAACTATTTGTTGAAAGTTTAGCAAGGTTTTTGGAAGAAACTACTTGGGCAATAGTTAATTCACCAGTTAACTTGTATAATTATATTTCAGACTATTACTCTAGATTGTCTCCAGTTAGGCCCTCTATGGTAAGGCAGGTTGCCCAAAGGGAGGGAACCTATATTTCCTTTGGCCACTCATACACCCAAAGTATAGATGATGCAGACAGCATTCAAGAAGTTACCCAAAGGCTAGATTTAAAAACCCCAAATGTGCAATCTGGTGAATTTATAGAGAAAAGTATTGCACCAGGAGGTGCAAATCAAAGATCTGCTCCTCAATGGATGTTGCCTTTACTTTTAGGGTTGTACGGGACTGTAACACCTGCTCTTGAAGCATATGAAGATGGCCCCAACAAAAAGAAAAGGAGAAAGGAAGGACCCCGTGCAAGTTCCAAAACTTCTTATAAGAGGAGGAGTAGAAGTTCTAGAAGT
>BAC02998
ATGGCTTTACAGTTATTTAATCCAGAAGACTACTATGATATTTTATTTCCTGGAGTGAATGCCTTTGTTAACAATATTCACTATTTAGATCCTAGACATTGGGGCCCTTCTTTGTTCTCCACAATCTCCCAGGCTTTTTGGAATCTTGTTAGAGATGATTTGCCATCTTTAACATCTCAGGAAATTCAAAGAAGAACCCAAAAACTATTTGTTGAAAGTTTAGCAAGGTTTTTGGAAGAAACTACTTGGGCAATAGTTAATTCACCAGTTAACTTATATAATTATATTTCAGACTATTATTCTAGATTGTCTCCAGTTAGGCCCTCTATGGTAAGGCAGGTTGCCCAAAGGGAGGGAACCTATATTTCCTTTGGCCACTCATACACCCAAAGTATAGATGATGCAGACAGCATTCAAGAAGTTACCCAAAGGCTAGATTTAAAAACCCCAAATGTGCAATCTGGTGAATTTATAGAGAAAAGTATTGCACCAGGAGGTGCAAATCAAAGATCTGCTCCTCAATGGATGTTGCCTTTACTTTTAGGGTTGTACGGGACTGTAACACCTGCTCTTGAAGCATATGAAGATGGCCCCAACAAAAAGAAAAGGAGAAAGGAAGGACCCCGTGCAAGTTCCAAAACTTCTTATAAGAGGAGGAGTAGAAGTTCTAGAAGT
>AAM89314
ATGGCTTTACAGTTATTTAATCCAGAAGACTACTATGATATTTTATTTCCTGGAGTGAATGCCTTTGTTAACAATATTCACTATTTAGATCCTAGACATTGGGGCCCTTCTTTGTTCTCCACAATCTCCCAGGCTTTTTGGAATCTTGTTAGAGATGATTTGCCATCTTTAACATCTCAGGAAATTCAAAGAAGAACCCAAAAACTATTTGTTGAAACTTTAGCAAGGTTTTTGGAAGAAACTACTTGGGCAATAGTCAATTCACCAGTTAACTTATATAATTATATTTCAGACTATTATTCTAGATTGTCTCCAGTTAGGCCCTCTATGGTAAGGCAGGTTGCCCAAAGGGAGGGAACCTATATTTCCTTTGGCCACTCATACACCCAAAGTATAGATAATGCAGACAGCATTCAAGAAGTTACCCAAAGGCTAGATTTAAAAAACCCAAATGTGCAATCTGGTGAATTTATAGAGAAAAGTTTTGCACCAGGAGGTGCAAATCAAAGATCTGCTCCTCAATGGATGTTGCCTTTACTTTTAGGGTTGTACGGGACTGTAACACCTGCTCTTGAAGCATATGAAGATGGCCCCAACAAAAAGAAAAGGAGAAAGGAAGGACCCCGTGCAAGTTCCAAAACTTCTTATAAGAGGAGGAGTAGAAGTTCTAGAAGT
>BAD21228
ATGGCTTTACAATTATTTAATCCAGAAGACTACTATGATATATTATTTCCTGGAGTGAATGCCTTTGTTAACAATATTCACTATTTAGATCCTAGACATTGGGGCCCGTCCTTGTTCTCCACAATCTCCCAGGCTTTTTGGAATCTTGTTAGAGATGATTTGCCAGCCTTAACCTCTCAGGAAATTCAGAGAAGAACCCAAAAACTATTTGTTGAAAATTTAGCAAGGTTTTTGGAAGAAACTACTTGGGCAATAGTTAATTCACCAGCTAACTTATATAATTATATTTCAGACTATTATTCTAGATTGTCTCCAGTTAGGCCCTCTATGGTAAGGCAAGTTGCCCAAAGGGAGGGAACCTATATTTCTTTTGGCCACTCATACACCCAAAGTATAGATGATGCAGACAGCATTCAAGAAGTTACCCAAAGGCTAGATTTAAAAACCCCAAATGTGCAATCTGGTGAATTTATAGAAAGAAGTATTGCACCAGGAGGTGCAAATCAAAGATCTGCTCCTCAATGGATGTTGCCTTTACTTTTAGGGTTGTACGGGACTGTAACACCTGCTCTTGAAGCATATGAAGATGGCCCCAACAAAAAGAAAAGCAGAAAGGAAGGACCCCGTGCAAGTTCCAAAACTTCTTATAAGAGGAGGAGTAGAAGTTCTAGAAGT
>BAE02907
ATGGCTTTACAGTTATTTAATCCAGAAGACTACTATGATATTTTATTTCCTGGAGTAAATGCCTTTGTTAACAATATTCACTATTTAGATCCTAGACATTGGGGCCCTTCTTTGTTCTCCACAATCTCCCAGGCTTTTTGGAATCTTGTTAGAGATGATTTGCCATCTTTAACATCTCAGGAAATTCAAAGAAGAACCCAAAAACTATTTGTTGAAAGTTTAGCAAGGTTTTTGGAAGAAACTACTTGGGCAATAGTTAATTCACCAGTTAACTTATATAATTATATTTCAGACTATTATTCTAGATTGTCTCCAGTTAGGCCCTCTATGGTAAGGCAGGTTGCCCAAAGGGAGGGAACCTATATTTCCTTTGGCCACTCATACACCCAAAGTATAGATGATGCAGACAGCATTCAAGAAGTTACCCAAAGGCTAGATTTAAAAACCCCAAATGTGCAATCTGGTGAATTTATAGAGAAAAGTATTGCACCAGGAGGTGCAAATCAAAGATCTGCTCCTCAATGGATGTTGCCTTTACTTTTAGGGTTGTACGGGACTGTAACACCTGCTCTTGAAGCATATGAAGATGGCCCCAACAAAAAGAAAAGGAGAAAGGAAGGACCCCGTGCAAGTTCCAAAACTTCTTATAAGAGGAGGAGTAGAAGTTCTAGAAGT
>BAC03088
ATGGCTTTACAGTTATTTAATCCAGAAGACTACTATGATATTTTATTTCCTGGAGTGAATGCCTTTGTTAACAATATTCACTATTTAGATCCTAGACATTGGGGCCCTTCTTTGTTCTCCACAATCTCCCAGGCTTTTTGGAATCTTGTTAGAGATGATTTGCCATCTTTAACATCTCAGGAAATTCAAAGAAGAACCCAAAAACTATTTGTTGAAAGTTTAGCAAGGTTTTTGGAAGAAACTACTTGGGCAATAGTTAATTCACCAGTTAACTTATATAATTATATTTCAGACTATTATTCTAGATTGTCTCCAGTTAGGCCCTCTATGGTAAGGCAGGTTGCCCAAAGGGAGGGAACCTATATTTCCTTTGGCCACTCATACACCCAAAGTATAGATGATGCAGACAGCATTCAAGAAGTTACCCAAAGGCTAGATTTAAAAACCCCAAATGTGCAATCTGGTGAATTTATAGAGAAAAGTATTGCACCAGGAGGTGCAAATCAAAGATCTGCTCCTCAATGGATGTTGCCTTTACTTTTAGGGTTGTACGGGACTGTAACACCTGCTCTTGAAGCATATGAAGATGGCCCCAACAAAAAGAAAAGGAGAAAGGAAGGACCCCGTGCAAGTTCCAAAACTTCTTATAAGAGGAGGAGTAGAAGTTCTAGAAGT
>BAD11877
ATGGCTTTGCAGTTATTTAATCCAGAAGACTACTATGATATTTTATTTCCTGGAGTGAATGCCTTTGTTAACAATATTCACTATTTAGATCCTAGACATTGGGGCCCTTCTTTGTTCTCCACAATCTCCCAGGCTTTTTGGAATCTTGTTAGAGATGATTTGCCATCTTTAACATCTCAGGAAATTCAAAGAAGAACCCAAAAACTATTTGTTGAAAGTTTAGCAAGGTTTTTGGAAGAAACTACTTGGGCAATAGTTAATTCACCAGTTAACTTATATAATTATATTTCAGACTATTATTCTAGATTGTCTCCAGTAAGGCCCTCTATGGTAAGGCAGGTTGCCCAAAGGGAGGGAACCTATATTTCCTTTGGCCACTCATACACCCAAAGTATAGATGATGCAGACAGCATTCAAGAAGTTACCCAAAGGCTAGATTTAAAAACCCCAAATGTGCAATCTGGTGAGTTTATAGAGAAAAGTATTGCACCAGGAGGTGCAAATCAAAGATCTGCTCCTCAATGGATGTTGCCTTTACTTTTAGGGTTGTACGGGACTGTAACACCTGCTCTTGAAGCATATGAAGATGGCCCCAACAAAAAGAAAAGGAGAAAGGAAGGACCCCGTGCAAGTTCCAAAACTTCTTATAAGAGGAGGAGTAGAAGTTCTAGAAGT
>AEC15944
ATGGCTTTACAATTATTTAATCCAGAAGACTACTATGATATTTTATTTCCTGGAGTGAATGCCTTTGTTAACAATATTCACTATTTAGATCCTAGACATTGGGGCCCGTCCTTGTTCTCCACAATCTCCCAGGCTTTTTGGAATCTTGTTAGAGATGATTTGCCAGCCTTAACCTCTCAGGAAATTCAGAGAAGAACCCAAAAACTATTTGTTGAAAATTTAGCAAGGTTTTTGGAAGAAACTACTTGGGCAATAGTTAATTCACCAGCTAACTTATATAATTATATTTCAGACTATTATTCTAGATTGTCTCCAGTTAGGCCCTCTATGGTAAGGCAAGTTGCCCAAAGGGAGGGAACCTATATTTCTTTTGGCCACTCATACACCCAAAGTATAGATGATGCAGACAGCATTCAAGAAGTTACCCAAAGGCTAGATTTAAAAACCCCAAATGTGCAATCTGGTGAATTTATAGAAAGAAGTATTGCACCAGGAGGTGCAAATCAAAGATCTGCTCCTCAATGGATGTTGCCTTTACTTTTAGGGTTGTACGGGACTGTAACACCTGCTCTTGCAGCATATGAAGATGGCCCCAACAAAAAGAAAAGGAGAAAGGAAGGACCCCGTGCAAGTTCCAAAACTTCTTATAAGAGGAGGAGTAGAAGTTCTAGAAGT
>BAB68958
ATGGCTTTACAATTATTTAATCCAGAAGACTACTATGATATTTTATTTCCTGGAGTTAATGCCTTTGTTAACAATATTCACTATTTAGATCCTAGACATTGGGGCCCGTCCTTGTTCTCCACAATCTCCCAGGCTTTTTGGAATCTTGTTAGAGATGATTTGCCAGCCTTAACCTCTCAGGAAATTCAGAGAAGAACCCAAAAGCTATTTGTTGAAAATTTAGCAAGGTTTTTGGAAGAAACTACTTGGGCAATAGTTAATTCACCAGCTAACTTATATAATTATATTTCAGACTATTATTCTAGATTGTCTCCAGTTAGGCCCTCTATGGTAAGGCAAGTTGCCCAAAGGGAGGGAACCTATATTTCTTTTGGCCACTCATACACCCAAAGTATAGATGATGCAGACAGCATTCAAGAAGTTACCCAAAGGCTAGATTTAAAAACCCCAAATGTGCAATCTGGTGAATTTATAGAAAGAAGTATTGCACCAGGAGGTGCAAATCAAAGATCTGCTCCTCAATGGATGTTGCCTTTACTTTTAGGGTTGTACGGGACTGTAACACCTGCTCTTGAAGCATATGAAGATGGCCCCAACAAAAAGAAAAGGAGAAAGGAAGGACCCCGTGCAAGTTCCAAAACTTCTTATAAGAGGAGGAGTAGAAGTTCTAGAAGT
>BAE02931
ATGGCTTTACAGTTATTTAATCCAGAAGACTACTATGATATTTTATTTCCTGGAGTAAATGCCTTTGTTAACAATATTCACTATTTAGATCCTAGACATTGGGGCCCTTCTTTGTTCTCCACAATCTCCCAGGCTTTTTGGAATCTTGTTAGAGATGATTTGCCATCTTTAACATCTCAGGAAATTCAAAGAAGAACCCAAAAACTATTTGTTGAAAGTTTAGCAAGGTTTTTGGAAGAAACTACTTGGGCAATAGTTAATTCACCAGTTAACTTATATAATTATATTTCAGACTATTATTCTAGATTGTCTCCAGTTAGGCCCTCTATGGTAAGGCAGGTTGCCCAAAGGGAGGGAACCTATATTTCCTTTGGCCACTCATACACCCAAAGTATAGATGATGCAGACAGCATTCAAGAAGTTACCCAAAGGCTAGATTTAAAAACCCCAAATGTGCAATCTGGTGAATTTATAGAGAAAAGTATTGCACCAGGAGGTGCAAATCAAAGATCTGCTCCTCAATGGATGTTGCCTTTACTTTTAGGGTTGTACGGGACTGTAACACCTGCTCTTGAAGCATATGAAGATGGCCCCAACAAAAAGAAAAGGAGAAAGGAAGGACCCCGTGCAAGTTCCAAAACTTCTTATAAGAGGAGGAGTAGAAGTTCTAGAAGT
>BAD06023
ATGGCTTTACAGTTATTTAATCCAGAAGACTACTATGATATTTTATTTCCTGGAGTGAATGCCTTTGTTAACAATATTCACTATTTAGATCCTAGACATTGGGGCCCTTCTTTGTTCTCCACAATCTCCCAGGCTTTTTGGAATCTTGTTAGAGATGATTTGCCATCTTTAACATCTCAGGAAATTCAAAGAAGAACCCAAAAACTATTTGTTGAAAGTTTAGCAAGGTTTTTGGAAGAAACTACTTGGGCAATAGTTAATTCACCAGTTAACTTATATAATTATATTTCAGACTATTATTCTAGATTGTCTCCAGTTAGGCCCTCTATGGTAAGGCAGGTTGCCCAAAGGGAGGGAACCTATATTTCCTTTGGCCACTCATACACTCAAAGTATAGATGATGCAGACAGCATTCAAGAAGTTACCCAAAGGCTAGATTTAAAAACCCCAAATGTGCAATCTGGTGAATTTATAGAGAAAAGTATTGCACCAGGAGGTGCAAATCAAAGATCTGCTCCTCAATGGATGTTGCCTTTACTTTTAGGGTTGTACGGGACTGTAACACCTGCTCTTGAAGCATATGAAGATGGCCCCAACAAAAAGAAAAGGAGAAAGGAAGGACCCCGTGCAAGTTCCAAAACTTCTTATAAGAGGAGGAGTAGAAGTTCTAGAAGT
>BAE02937
ATGGCTTTACAGTTATTTAATCCAGAAGACTACTATGATATTTTATTTCCTGGAGTAAATGCCTTTGTTAACAATATTCACTATTTAGATCCTAGACATTGGGGCCCTTCTTTGTTCTCCACAATCTCCCAGGCTTTTTGGAATCTTGTTAGAGATGATTTGCCATCTTTAACATCTCAGGAAATTCAAAGAAGAACCCAAAAACTATTTGTTGAAAGTTTAGCAAGGTTTTTGGAAGAAACTACTTGGGCAATAGTTAATTCACCAGTTAACTTATATAATTATATTTCAGACTATTATTCTAGATTGTCTCCAGTTAGGCCCTCTATGGTAAGGCAGGTTGCCCAAAGGGAGGGAACCTATATTTCCTTTGGCCACTCATACACCCAAAGTATAGATGATGCAGACAGCATTCAAGAAGTTACCCAAAGGCTAGATTTAAAAACCCCAAATGTGCAATCTGGTGAATTTATAGAAAAAAGTATTGCACCAGGAGGTGCAAATCAAAGATCTGCTCCTCAATGGATGTTGCCTTTACTTTTAGGGTTGTACGGGACTGTAACACCTGCTCTTGAAGCATATGAAGATGGCCCCAACAAAAAGAAAAGGAGAAAGGAAGGACCCCGTGCAAGTTCCAAAACTTCTTATAAGAGGAGGAGTAGAAGTTCTAGAAGT
>BAB68952
ATGGCTTTACAATTATTTAATCCAGAAGACTACTATGATATATTATTTCCTGGAGTGAATGCCTTTGTTAACAATATTCACTATTTAGATCCTAGACATTGGGGCCCGTCCTTGTTCTCCACAATCTCCCAGGCTTTTTGGAATCTTGTTAGAGATGATTTGCCAGCCTTAACCTCTCAGGAAATTCAGAGAAGAACCCAAAAACTATTTGTTGAAAATTTAGCAAGGTTTTTGGAAGAAACTACTTGGGCAATAGTTAATTCACCAGCTAACTTATATAATTATATTTCAGACTATTATTCTAGATTGTCTCCAGTTAGGCCCTCTATGGTAAGGCAAGTTGCCCAAAGGGAGGGAACCTATATTTCTTTTGGCCACTCATACACCCAAAGTATAGATGATGCAGACAGCATTCAAGAAGTTACCCAAAGGCTAGATTTAAAAACCCCAAATGTGCAATCTGGTGAATTTATAGAAAGAAGTATTGCACCAGGAGGTGCAAATCAAAGATCTGCTCCTCAATGGATGTTGCCTTTACTTTTAGGGTTGTACGGGACTGTAACACCTGCTCTTGAAGCATATGAAGATGGCCCCAACAAAAAGAAAAGCAGAAAGGAAGGACCCCGTGCAAGTTCCAAAACTTCTTATAAGAGGAGGAGTAGAAGTTCTAGAAGT
>BAD06029
ATGGCTTTACAGTTATTTAATCCAGAAGACTACTATGATATTTTATTTCCTGGAGTGAATGCCTTTGTTAACAATATTCACTATTTAGATCCTAGACATTGGGGCCCTTCTTTGTTCTCCACAATCTCCCAGGCTTTTTGGAATCTTGTTAGAGATGATTTGCCATCTTTAACATCTCAGGAAATTCAAAGAAGAACCCAAAAACTATTTGTTGAAAGTTTAGCAAGGTTTTTGGAAGAAACTACTTGGGCAATAGTTAATTCACCAGTTAACTTATATAATTATATTTCAGACTATTATTCTAGATTGTCTCCAGTTAGGCCCTCTATGGTAAGGCAGGTTGCCCAAAGGGAGGGAACCTATATTTCCTTTGGCCACTCATACACCCAAAGTATAGATGATGCAGACAGCATTCAAGAAGTTACCCAAAGGCTAGATTTAAAAACCCCAAATGTGCAATCTGGTGAATTTATAGAGAAAAGTATTGCACCAGGAGGTGCAAATCAAAGATCTGCTCCTCAATGGATGTTGCCTTTACTTTTAGGGTTGTACGGGACTGTAACACCTGCTCTTGAAGCATATGAAGATGGCCCCAACAAAAAGAAAAGGAGAAAGGAAGGACCCCGTGCAAGTTCCAAAACTTCTTATAAGAGGAGGAGTAGAAGTTCTAGAAGT
>AEC15824
ATGGCTTTACAATTATTTAATCCAGAAGACTACTATGATATTTTATTTCCTGGAGTGAATGCCTTTGTTAACAATATTCACTATTTAGATCCTAGACATTGGGGCCCGTCCTTGTTCTCCACAATCTCCCAGGCTTTTTGGAATCTTGTTAGAGATGATTTGCCAGCCTTAACCTCTCAGGAAATTCAGAGAAGAACCCAAAAGCTATTTGTTGAAAATTTAGCAAGGTTTTTGGAAGAAACTACTTGGGCAATAGTTAATTCACCAGCTAACTTATATAACTATATTTCAGACTATTATTCTAGATTGTCTCCAGTTAGGCCCTCTATGGTAAGGCAAGTTGCCCAAAGGGAGGGAACCTATATTTCTTTTGGCCACTCATACACCCAAAGTATAGATGATGCAGACAGCATTCAAGAAGTTACCCAAAGGCTAGATTTAAAAACCCCAAATGTGCAATCTGGTGAATTTATAGAAAGAAGTATTGCACCAGGAGGTGCAAATCAAAGATCTGCTCCTCAATGGATGTTGCCTTTACTTTTAGGGTTGTACGGGACTGTAACACCTGCTCTTGAAGCATATGAAGATGGCCCCAACAAAAAGAAAAGGAGAAAGGAAGGACCCCGTGCAAGTTCCAAAACTTCTTATAAGAGGAGGAGTAGAAGTTCTAGAAGT
>BAD11835
ATGGCTTTACAGTTATTTAATCCAGAAGACTACTATGATATTTTATTTCCTGGAGTGAATGCCTTTGTTAACAATATTCACTATTTAGATCCTAGACATTGGGGCCCTTCTTTGTTCTCCACAATCTCCCAGGCTTTTTGGAATCTTGTTAGAGATGATTTGCCATCTTTAACATCTCAGGAAATTCAAAGAAGAACCCAAAAACTATTTGTTGAAAGTTTAGCAAGGTTTTTGGAAGAAACTACTTGGGCAATAGTTAATTCACCAGTTAACTTATATAATTATATTTCAGACTATTATTCTAGATTGTCTCCAGTAAGGCCCTCTATGGTAAGGCAGGTTGCCCAAAGGGAGGGAACCTATATTTCCTTTGGCCACTCATACACCCAAAGTATAGATGATGCAGACAGCATTCAAGAAGTTACCCAAAGGCTAGATTTAAAAACCCCAAATGTGCAATCTGGTGAGTTTATAGAGAAAAGTATTGCACCAGGAGGTGCAAATCAAAGATCTGCTCCTCAATGGATGTTGCCTTTACTTTTAGGGTTGTACGGGACTGTAACACCTGCTCTTGAAGCATATGAAGATGGCCCCAACAAAAAGAAAAGGAGAAAGGAAGGACCCCGTGCAAGTTCCAAAACTTCTTATAAGAGGAGGAGTAGAAGTTCTAGAAGT
>BAE02901
ATGGCTTTACAGTTATTTAATCCAGAAGACTACTATGATATTTTATTTCCTGGAGTAAATGCCTTTGTTAACAATATTCACTATTTAGATCCTAGACATTGGGGCCCTTCTTTGTTCTCCACAATCTCCCAGGCTTTTTGGAATCTTGTTAGAGATGATTTGCCATCTTTAACATCTCAGGAAATTCAAAGAAGAACCCAAAAACTATTTGTTGAAAGTTTAGCAAGGTTTTTGGAAGAAACTACTTGGGCAATAGTTAATTCACCAGTTAACTTATATAATTATATTTCAGACTATTATTCTAGATTGTCTCCAGTTAGGCCCTCTATGGTAAGGCAGGTTGCCCAAAGGGAGGGAACCTATATTTCCTTTGGCCACTCATACACCCAAAGTATAGATGATGCAGACAGCATTCAAGAAGTTACCCAAAGGCTAGATTTAAAAACCCCAAATGTGCAATCTGGTGAATTTATAGAGAAAAGTATTGCACCAGGAGGTGCAAATCAAAGATCTGCTCCTCAATGGATGTTGCCTTTACTTTTAGGGTTGTACGGGACTGTAACACCTGCTCTTGAAGCATATGAAGATGGCCCCAACAAAAAGAAAAGGAGAAAGGAAGGACCCCGTGCAAGTTCCAAAACTTCTTATAAGAGGAGGAGTAGAAGTTCTAGAAGT
>AAG34666
ATGGCTTTACAGTTATTTAATCCAGAAGACTACTATGATATTTTATTTCCTGGAGTAAATGCCTTTGTTAACAATATTCACTATTTAGATCCTAGACATTGGGGCCCTTCTTTGTTCTCCACAATCTCCCAGGCTTTTTGGAATCTTGTTAGAGATGATTTGCCATCTTTAACATCTCGGGAAATTCAAAGAAGAACCCAAAAACTATTTGTTGAAAGTTTAGCAAGGTTTTTGGAAGAAACTACTTGGGCAATAGTTAATTCACCAGTTAACTTATATAATTATATTTCAGACTATTATTCTAGATTGTCTCCAGTTAGGCCCTCTATGGTAAGGCAGGTTGCCCAAAGGGAGGGAACCTATATTTCCTTTGGCCACTCATACACCCAAAGTATAGATGATGCAGACAGCATTCAAGAAGTTACCCAAAGGCTAGATTTAAAAACCCCAAATGTGCAATCTGGTGAATTTATAGAGAAAAGTATTGCACCAGGAGGTGCGAATCAAAGATCTGCTCCTCAATGGATGTTGCCTTTACTTTTAGGGTTGTACGGGACTGTAACACCTGCTCTTGAAGCATATGGAGATGGCCCCAACAAAAAGAAAAGGAGAAAGGAAGGACCCCGTGCAAGTTCCAAAACTTCTTATAAGAGGAGGAGTAGAAGTTCTAGAAGT
>AEC14529
ATGGCTTTACAATTATTTAATCCAGAAGACTACTATGATATTTTATTTCCTGGAGTGAATGCCTTTGTTAACAATATTCACTATTTAGATCCTAGACATTGGGGCCCGTCCTTGTTCTCCACAATCTCCCAGGCTTTTTGGAATCTTGTTAGAGATGATTTGCCAGCCTTAACCTCTCAGGAAATTCAGAGAAGAACCCAAAAACTATTTGTTGAAAGTTTAGCAAGGTTTTTGGAAGAAACTACTTGGGCAATAGTTAATTCACCAGCTAACTTATATAATTATATTTCAGACTATTATTCTAGATTGTCTCCAGTTAGGCCCTCTATGGTAAGGCAAGTTGCCCAAAGGGAGGGAACCTATATTTCTTTTGGCCACTCATACACCCAAAGTATAGATGATGCAGACAGCATTCAAGAAGTTACCCAAAGGCTAGATTTAAAAACCCCAAATGTGCAATCTGGTGAATTTATAGAAAGAAGTATTGCACCAGGAGGTGCAAATCAAAGATCTGCTCCTCAATGGATGTTGCCTTTACTTTTAGGGTTGTACGGGACTGTAACACCTGCTCTTGAAGCATATGAAGATGGCCCCAACAAAAAGAAAAGGAGAAAGGAAGGACCCCGTGCAAGTTCCAAAACTTCTTATAAGAGGAGGAGTAGAAGTTCTAGAAGT
>BAB68946
ATGGCTTTACAATTATTTAATCCAGAAGACTACTATGATATTTTATTTCCTGGAGTGAATGCCTTTGTTAACAATATTCACTATTTAGATCCTAGACATTGGGGCCCGTCCTTGTTCTCCACAATCTCCCAGGCTTTTTGGAATCTTGTTAGAGATGATTTGCCAGCCTTAACCTCTCAGGAAATTCAGAGAAGAACCCAAAAGCTATTTGTTGAAAATTTAGCAAGGTTTTTGGAAGAAACTACTTGGGCAATAGTTAATTCACCAGCTAATTTATATAACTATATTTCAGACTATTATTCTAGATTGTCTCCAGTTAGGCCCTCTATGGTAAGGCAAGTTGCCCAAAGGGAGGGAACCTATATTTCTTTTGGCCACTCATACACCCAAAGTATAGATGATGCAGACAGCATTCAAGAAGTTACCCAAAGGCTAGATTTAAAAACCCCAAATGTGCAATCTGGTGAATTTATAGAAAGAAGTATTGCACCAGGAGGTGCAAATCAAAGATCTGCTCCTCAATGGATGTTGCCTTTACTTTTAGGGTTGTACGGGACTGTAACACCTGCTCTTGAAGCATATGAAGATGGCCCCAACAAAAAGAAAAGGAGAAAGGAAGGACCCCGTGCAAGTTCCAAAACTTCTTATAAGAGGAGGAGTAGAAGTTCTAGAAGT
>AEC15572
ATGGCTTTACAATTATTTAATCCAGAAGACTACTATGATATTTTATTTCCTGGAGTGAATGCCTTTGTTAACAATATTCACTATTTAGATCCTAGACATTGGGGCCCGTCCTTGTTCTCCACAATCTCCCAGGCTTTTTGGAATCTTGTTAGAGATGATTTGCCAGCCTTAACCTCTCAGGAAATTCAGAGAAGAACCCAAAAACTATTTGTTGAAAGTTTAGCAAGGTTTTTGGAAGAAACTACTTGGGCAATAGTTAATTCACCAGCTAACTTATATAATTATATTTCAGACTATTATTCTAGATTGTCTCCAGTTAGGCCCTCTATGGTAAGGCAAGTTGCCCAAAGGGAGGGAACCTATATTTCTTTTGGCCACTCATACACCCAAAGTATAGATGATGCAGACAGCATTCAAGAAGTTACCCAAAGGCTAGATTTAAAAACCCCAAATGTGCAATCTGGTGAATTTATAGAAAGAAGTATTGCACCAGGAGGTGCAAATCAAAGATCTGCTCCTCAATGGATGTTGCCTTTACTTTTAGGGTTGTACGGGACTGTAACACCTGCTCTTGAAGCATATGAAGATGGCCCCAACAAAAAGAAAAGGAGAAAGGAAGGACCCCGTGCAAGTTCCAAAACTTCTTATAAGAGGAGGAGTAGAAGTTCTAGAAGT
>AAK98014
ATGGCTTTACAGTTATTTAATCCAGAAGACTACTATGATATTTTATTTCCTGGAGTGAATGCCTTTGTTAACAATATTCACTATTTAGATCCTAGACATTGGGGCCCTTCTTTGTTCTCCACAATCTCCCAGGCTTTTTGGAATCTTGTTAGAGATGATTTGCCATCTTTAACATCTCAGGAAATTCAAAGAAGAACCCAAAAACTATTTGTTGAAAGTTTAGCAAGGTTTTTGGAAGAAACTACTTGGGCAATAGTTAATTCACCAGTTAACTTATATAATTATATTTCAGACTATTATTCTAGATTGTCTCCAGTTAGGCCCTCTATGGTAAGGCAGGTTGCCCAAAGGGAGGGAACCTATATTTCCTTTGGCCACTCATACACCCAAAGTATAGATGATGCAGACAGCATTCAAGAAGTTACCCAAAGGCTAGATTTAAAAACCCCAAATGTGCAATCTGGTGAATTTATAGAGAAAAGTATTGCACCAGGAGGTGCAAATCAAAGATCTGCTCCTCAATGGATGTTGCCTTTACTTTTAGGGTTGTACGGGACTGTAACACCTGCTCTTGAAGCATATGAAGATGGCCCCAACAAAAAGAAAAGGAGAAAGGAAGGACCCCGTGCAAGTTCCAAAACTTCTTATAAGAGGAGGAGTAGAAGTTCTAGAAGT
>AAK98017
ATGGCTTTACAGTTATTTAATCCAGAAGACTACTATGATATTTTATTTCCTGGAGTGAATGCCTTTGTTAACAATATTCACTATTTAGATCCTAGACATTGGGGCCCTTCTTTGTTCTCCACAATCTCCCAGGCTTTTTGGAATCTTGTTAGAGATGATTTGCCATCTTTAACATCTCAGGAAATTCAAAGAAGAACCCAAAAACTATTTGTTGAAAGTTTAGCAAGGTTTTTGGAAGAAACTACTTGGGCAATAGTTAATTCACCAGTTAACTTATATAATTATATTTCAGACTATTATTCTAGATTGTCTCCAGTTAGGCCCTCTATGGTAAGGCAGGTTGCCCAAAGGGAGGGAACCTATATTTCCTTTGGCCACTCATACACCCAAAGTATAGATGATGCAGACAGCATTCAAGAAGTTACCCAAAGGCTAGATTTAAAAACCCCAAATGTGCAATCTGGTGAATTTATAGAGAAAAGTATTGCACCAGGAGGTGCAAATCAAAGATCTGCTCCTCAATGGATGTTGCCTTTACTTTTAGGGTTGTACGGGACTGTAACACCTGCTCTTGAAGCATATGAAGATGGCCCCAACAAAAAGAAAAGGAGAAAGGAAGGACCCCGTGCAAGTTCCAAAACTTCTTATAAGAGGAGGAGTAGAAGTTCTAGAAGT
>AEC15470
ATGGCTTTACAGTTATTTAATCCAGAAGACTACTATGATATTTTATTTCCTGGAGTGAATGCCTTTGTTAACAATATTCACTATTTAGATCCTAGACATTGGGGCCCTTCTTTGTTCTCCACAATCTCCCAGGCTTTTTGGAATCTTGTTAGAGATGATTTGCCATCTTTAACATCTCAGGAAATTCAAAGAAGAACCCAAAAACTATTTGTTGAAAGTTTAGCAAGGTTTTTGGAAGAAACTACTTGGGCAATAGTTAATTCACCAGTTAACTTATATAATTATATTTCAGACTATTATTCTAGATTGTCTCCAGTTAGGCCCTCTATGGTAAGGCAGGTTGCCCAAAGGGAGGGAACCTATATTTCCTTTGGCCACTCATACACCCAAAGTATAGATGATGCAGACAGCATTCAAGAAGTTACCCAAAGGCTAGATTTAAAAACCCCAAATGTGCAATCTGGTGAATTTATAGAGAAAAGTATTGCACCAGGAGGTGCAAATCAAAGATCTGCTCCTCAATGGATGTTGCCTTTACTTTTAGGGTTGTACGGGACTGTAACACCTGCTCTTGAAGCATATGAAGATGGCCCCAACAAAAAGAAAAGGAGAAAGGAAGGACCCCGTGCAAGTTCCAAAACTTCTTATAAGAGGAGGAGTAGAAGTTCTAGAAGT
>AEC15578
ATGGCTTTACAATTATTTAATCCAGAAGACTACTATGATATTTTATTTCCTGGAGTGAATGCCTTTGTTAACAATATTCACTATTTAGATCCTAGACATTGGGGCCCGTCCTTGTTCTCCACAATCTCCCAGGCTTTTTGGAATCTTGTTAGAGATGATTTGCCAGCCTTAACCTCTCAGGAAATTCAGAGAAGAACCCAAAAACTATTTGTTGAAAGTTTAGCAAGGTTTTTGGAAGAAACTACTTGGGCAATAGTTAATTCACCAGCTAACTTATATAATTATATTTCAGACTATTATTCTAGATTGTCTCCAGTTAGGCCCTCTATGGTAAGGCAAGTTGCCCAAAGGGAGGGAACCTATATTTCTTTTGGCCACTCATACACCCAAAGTATAGATGATGCAGACAGCATTCAAGAAGTTACCCAAAGGCTAGATTTAAAAACCCCAAATGTGCAATCTGGTGAATTTATAGAAAGAAGTATTGCACCAGGAGGTGCAAATCAAAGATCTGCTCCTCAATGGATGTTGCCTTTACTTTTAGGGTTGTACGGGACTGTAACACCTGCTCTTGAAGCATATGAAGATGGCCCCAACAAAAAGAAAAGGAGAAAGGAAGGACCCCGTGCAAGTTCCAAAACTTCTTATAAGAGGAGGAGTAGAAGTTCTAGAAGT
>AEC14523
ATGGCTTTACAATTATTTAATCCAGAAGACTACTATGATATTTTATTTCCTGGAGTGAATGCCTTTGTTAACAATATTCACTATTTAGATCCTAGACATTGGGGCCCGTCCTTGTTCTCCACAATCTCCCAGGCTTTTTGGAATCTTGTTAGAGATGATTTGCCAGCCTTAACCTCTCAGGAAATTCAGAGAAGAACCCAAAAACTATTTGTTGAAAGTTTAGCAAGGTTTTTGGAAGAAACTACTTGGGCAATAGTTAATTCACCAGCTAACTTATATAATTATATTTCAGACTATTATTCTAGATTGTCTCCAGTTAGGCCCTCTATGGTAAGGCAAGTTGCCCAAAGGGAGGGAACCTATATTTCTTTTGGCCACTCATACACCCAAAGTATAGATGATGCAGACAGCATTCAAGAAGTTACCCAAAGGCTAGATTTAAAAACCCCAAATGTGCAATCTGGTGAATTTATAGAAAGAAGTATTGCACCAGGAGGTGCAAATCAAAGATCTGCTCCTCAATGGATGTTGCCTTTACTTTTAGGGTTGTACGGGACTGTAACACCTGCTCTTGAAGCATATGAAGATGGCCCCAACAAAAAGAAAAGGAGAAAGGAAGGACCCCGTGCAAGTTCCAAAACTTCTTATAAGAGGAGGAGTAGAAGTTCTAGAAGT
>AEC15476
ATGGCTTTACAGTTATTTAATCCAGAAGACTACTATGATATTTTATTTCCTGGAGTGAATGCCTTTGTTAACAATATTCACTATTTAGATCCTAGACATTGGGGCCCTTCTTTGTTCTCCACAATCTCCCAGGCTTTTTGGAATCTTGTTAGAGATGATTTGCCATCTTTAACATCTCAGGAAATTCAAAGAAGAACCCAAAAACTATTTGTTGAAAGTTTAGCAAGGTTTTTGGAAGAAACTACTTGGGCAATAGTTAATTCACCAGTTAACTTATATAATTATATTTCAGACTATTATTCTAGATTGTCTCCAGTTAGGCCCTCTATGGTAAGGCAGGTTGCCCAAAGGGAGGGAACCTATATTTCCTTTGGCCACTCATACACCCAAAGTATAGATGATGCAGACAGCATTCAAGAAGTTACCCAAAGGCTAGATTTAAAAACCCCAAATGTGCAATCTGGTGAATTTATAGAGAAAAGTATTGCACCAGGAGGTGCAAATCAAAGATCTGCTCCTCAATGGATGTTGCCTTTACTTTTAGGGTTGTACGGGACTGTAACACCTGCTCTTGAAGCATATGAAGATGGCCCCAACAAAAAGAAAAGGAGAAAGGAAGGACCCCGTGCAAGTTCCAAAACTTCTTATAAGAGGAGGAGTAGAAGTTCTAGAAGT
>BAC81903
ATGGCTTTACAGTTATTTAATCCAGAAGACTACTATGATATTTTATTTCCTGGAGTGAATGCCTTTGTTAACAATATTCACTATTTAGATCCCAGACATTGGGGCCCTTCTTTGTTCTCCACAATCTCCCAGGCTTTTTGGAATCTTGTTAGAGATGATTTGCCATCTCTAACATCTCAGGAAATTCAAAGAAGAACCCAAAAACTATTTGTTGAAACTTTAGCAAGGTTTTTGGAAGAAACTACTTGGGCAATAGTTAATTCACCAGTTAACTTATATAATTATATTTCAGACTATTATTCTAGATTGTCTCCAGTTAGGCCCTCTATGGTAAGGCAGGTTGCCCAAAGGGAGGGAACCTATATTTCCTTTGGCCACTCATACACCCAAAGTATAGATAATGCAGACAGCATTCAAGAAGTTACCCAAAGGCTAGATTTAAAAAACCCAAATGTGCAATCTGGTGAATTTATAGAGAAAAGTTTTGCACCAGGAGGTGCAAATCAAAGATCTGCTCCTCAATGGATGTTGCCTTTACTTTTAGGGTTGTACGGGACTGTAACACCTGCTCTTGAAGCATATGAAGATGGCCCCAACAAAAAGAAAAGGAGAAAGGAAGGACCCCGTGCAAGTTCCAAAACTTCTTATAAGAGGAGGAGTAGAAGTTCTAGAAGT
>BAC81863
ATGGCTTTACAGTTATTTAATCCAGAAGACTACTATGATATTTTATTTCCTGGAGTGAATGCCTTTGTTAACAATATTCACTATTTAGATCCTAGACATTGGGGCCCTTCTTTGTTCTCCACAATCTCCCAGGCTTTTTGGAATCTTGTTAGAGATGATTTGCCATCTTTAACATCTCAGGAAATTCAAAGAAGAACCCAAAAACTATTTGTTGAAAGTTTAGCAAGGTTTTTGGAAGAAACTACTTGGGCAATAGTTAATTCACCAGTTAACTTATATAATTATATTTCAGACTATTATTCTAGATTGTCTCCAGTAAGGCCCTCTATGGTAAGGCAGGTTGCCCAAAGGGAGGGAACCTATATTTCCTTTGGCCACTCATACACCCAAAGTATAGATGATGCAGACAGCATTCAAGAAGTTACCCAAAGGCTAGATTTAAAAACCCCAAATGTGCAATCTGGTGAGTTTATAGAGAAAAGTATTGCACCAGGAGGTGCAAATCAAAGATCTGCTCCTCAATGGATGTTGCCTTTACTTTTAGGGTTGTACGGGACTGTAACACCTGCTCTTGAAGCATATGAAGATGGCCCCAACAAAAAGAAAAGGAGAAAGGAAGGACCCCGTGCAAGTTCCAAAACTTCTTATAAGAGGAGGAGTAGAAGTTCTAGAAGT
>BAE45431
ATGGCTTTACAGTTATTTAATCCAGAAGACTACTATGATATTTTATTTCCTGGAGTGAATGCCTTTGTTAACAATATTCACTATTTAGATCCTAGACATTGGGGCCCTTCTTTGTTCTCCACAATCTCCCAGGCTTTTTGGAATCTTGTTAGAGATGATTTGCCATCTTTAACATCTCAGGAAATTCAAAGAAGAACCCAAAAACTATTTGTTGAAAGTTTAGCAAGGTTTTTGGAAGAAACTACTTGGGCAATAGTTAATTCACCAGTTAACTTATATAATTATATTTCAGACTATTATTCTAGATTGTCTCCAGTTAGGCCCTCTATGGTAAGGCAGGTTGCCCAAAGGGAGGGAACCTATATTTCCTTTGGCCACTCATACACCCAAAGTATAGATGATGCAGACAGCATTCAAGAAGTTACCCAAAGGCTAGATTTAAAAACCCCAAATGTGCAATCTGGTGAATTTATAGAGAAAAGTATTGCACCAGGAGGTGCAAATCAAAGATCTGCTCCTCAATGGATGTTGCCTTTACTTTTAGGGTTGTACGGGACTGTAACACCTGCTCTTGAAGCATATGAAGATGGCCCCAACAAAAAGAAAAGGAGAAAGGAAGGACCCCGTGCAAGTTCCAAAACTTCTTATAAGAGGAGGAGTAGAAGTTCTAGAAGT
>BAE45437
ATGGCTTTACAGTTATTTAATCCAGAAGACTACTATGATATTTTATTTCCTGGAGTGAATGCCTTTGTTAACAATATTCACTATTTAGATCCTAGACATTGGGGCCCTTCTTTGTTCTCCACAATCTCCCAGGCTTTTTGGAATCTTGTTAGAGATGATTTGCCATCTTTAACATCTCAGGAAATTCAAAGAAGAACCCAAAAACTATTTGTTGAAAGTTTAGCAAGGTTTTTGGAAGAAACTACTTGGGCAATAGTTAATTCACCAGTTAACTTATATAATTATATTTCAGACTATTATTCTAGATTGTCTCCAGTTAGGCCCTCTATGGTAAGGCAGGTTGCCCAAAGGGAGGGAACCTATATTTCCTTTGGCCACTCATACACCCAAAGTATAGATGATGCAGACAGCATTCAAGAAGTTACCCAAAGGCTAGATTTAAAAACCCCAAATGTGCAATCTGGTGAATTTATAGAGAAAAGTATTGCACCAGGAGGTGCAAATCAAAGATCTGCTCCTCAATGGATGTTGCCTTTACTTTTAGGGTTGTACGGGACTGTAACACCTGCTCTTGAAGCATATGAAGATGGCCCCAACAAAAAGAAAAGGAGAAAGGAAGGACCCCGTGCAAGTTCCAAAACTTCTTATAAGAGGAGGAGTAGAAGTTCTAGAAGT
>BAC81869
ATGGCTTTACAGTTATTTAATCCAGAAGACTACTATGATATTTTATTTCCTGGAGTGAATGCCTTTGTTAACAATATTCACTATTTAGATCCTAGACATTGGGGCCCTTCTTTGTTCTCCACAATCTCCCAGGCTTTTTGGAATCTTGTTAGAGATGATTTGCCATCTTTAACATCTCAGGAAATTCAAAGAAGAACCCAAAAACTATTTGTTGAAAGTTTAGCAAGGTTTTTGGAAGAAACTACTTGGGCAATAGTTAATTCACCAGTTAACTTATATAATTATATTTCAGACTATTATTCTAGATTGTCTCCAGTAAGGCCCTCTATGGTAAGGCAGGTTGCCCAAAGGGAGGGAACCTATATTTCCTTTGGCCACTCATACACCCAAAGTATAGATGATGCAGACAGCATTCAAGAAGTTACCCAAAGGCTAGATTTAAAAACCCCAAATGTGCAATCTGGTGAGTTTATAGAGAAAAGTATTGCACCAGGAGGTGCAAATCAAAGATCTGCTCCTCAATGGATGTTGCCTTTACTTTTAGGGTTGTACGGGACTGTAACACCTGCTCTTGAAGCATATGAAGATGGCCCCAACAAAAAGAAAAGGAGAAAGGAAGGACCCCGTGCAAGTTCCAAAACTTCTTATAAGAGGAGGAGTAGAAGTTCTAGAAGT
>AEC14702
ATGGCTTTACAATTATTTAATCCAGAAGACTACTATGATATTTTATTTCCTGGAGTGAATGCCTTTGTTAACAATATTCACTATTTAGATCCTAGACATTGGGGCCCGTCCTTGTTCTCCACAATCTCCCAGGCTTTTTGGAATCTTGTTAGAGATGATTTGCCAGCCTTAACCTCTCAGGAAATTCAGAGAAGAACCCAAAAACTATTTGTTGAAAGTTTAGCAAGGTTTTTGGAAGAAACTACTTGGGCAATAGTTAATTCACCAGCTAACTTATATAATTATATTTCAGACTATTATTCTAGATTGTCTCCAGTTAGGCCCTCTATGGTAAGGCAAGTTGCCCAAAGGGAGGGAACCTATATTTCTTTTGGCCACTCATACACCCAAAGTATAGATGATGCAGACAGCATTCAAGAAGTTACCCAAAGGCTAGATTTAAAAACCCCAAATGTGCAATCTGGTGAATTTATAGAAAGAAGTATTGCACCAGGAGGTGCAAATCAAAGATCTGCTCCTCAATGGATGTTGCCTTTACTTTTAGGGTTGTACGGGACTGTAACACCTGCTCTTGAAGCATATGAAGATGGCCCCAACAAAAAGAAAAGGAGAAAGGAAGGACCCCGTGCAAGTTCCAAAACTTCTTATAAGAGGAGGAGTAGAAGTTCTAGAAGT
>BAB68940
ATGGCTTTACAATTATTTAATCCAGAAGACTACTATGATATTTTATTTCCTGGAGTGAATGCCTTTGTTAACAATATTCACTATTTAGATCCTAGACATTGGGGCCCGTCCTTGTTCTCCACAATCTCCCAGGCTTTTTGGAATCTTGTTAGAGATGATTTGCCAGCCTTAACCTCTCAGGAAATTCAGAGAAGAACCCAAAAACTATTTGTTGAAAATTTAGCAAGGTTTTTGGAAGAAACTACTTGGGCAATAGTTAATTCACCAGCTAACTTATATAATTATATTTCAGACTATTATTCTAGATTGTCTCCAGTTAGGCCCTCTATGGTAAGGCAAGTTGCCCAAAGGGAGGGAACCTATATTTCTTTTGGCCACTCATACACCCAAAGTATAGATGATGCAGACAGCATTCAAGAAGTTACCCAAAGGCTAGATTTAAAAACCCCAAATGTGCAATCTGGTGAATTTATAGAAAGAAGTATTGCACCAGGAGGTGCAAATCAAAGATCTGCTCCTCAATGGATGTTGCCTTTACTTTTAGGGTTGTACGGGACTGTAACACCTGCTCTTGAAGCATATGAAGATGGCCCCAACAAAAAGAAAAGGAGAAAGGAAGGACCCCGTGCAAGTTCCAAAACTTCTTATAAGAGGAGGAGTAGAAGTTCTAGAAGT
>AEC15800
ATGGCTTTACAATTATTTAATCCAGAAGACTACTATGATATTTTATTTCCTGGAGTGAATGCCTTTGTTAACAATATTCACTATTTAGATCCTAGACATTGGGGCCCGTCCTTGTTCTCCACAATCTCCCAGGCTTTTTGGAATCTTGTTAGAGATGATTTGCCAGCCTTAACCTCTCAGGAAATTCAGAGAAGAACCCAAAAACTATTTGTTGAAAGTTTAGCAAGGTTTTTGGAAGAAACTACTTGGGCAATAGTTAATTCACCAGCTAACTTATATAATTATATTTCAGACTATTATTCTAGATTGTCTCCAGTTAGGCCCTCTATGGTAAGGCAAGTTGCCCAAAGGGAGGGAACCTATATTTCTTTTGGCCACTCATACACCCAAAGTATAGATGATGCAGACAGCATTCAAGAAGTTACCCAAAGGCTAGATTTAAAAACCCCAAATGTGCAATCTGGTGAATTTATAGAAAGAAGTATTGCACCAGGAGGTGCAAATCAAAGATCTGCTCCTCAATGGATGTTGCCTTTACTTTTAGGGTTGTACGGGACTGTAACACCTGCTCTTGAAGCATATGAAGATGGCCCCAACAAAAAGAAAAGGAGAAAGGAAGGACCCCGTGCAAGTTCCAAAACTTCTTATAAGAGGAGGAGTAGAAGTTCTAGAAGT
>AEC14708
ATGGCTTTACAATTATTTAATCCAGAAGACTACTATGATATTTTATTTCCTGGAGTGAATGCCTTTGTTAACAATATTCACTATTTAGATCCTAGACATTGGGGCCCGTCCTTGTTCTCCACAATCTCCCAGGCTTTTTGGAATCTTGTTAGAGATGATTTGCCAGCCTTAACCTCTCAGGAAATTCAGAGAAGAACCCAAAAACTATTTGTTGAAAGTTTAGCAAGGTTTTTGGAAGAAACTACTTGGGCAATAGTTAATTCACCAGCTAACTTATATAATTATATTTCAGACTATTATTCTAGATTGTCTCCAGTTAGGCCCTCTATGGTAAGGCAAGTTGCCCAAAGGGAGGGAACCTATATTTCTTTTGGCCACTCATACACCCAAAGTATAGATGATGCAGACAGCATTCAAGAAGTTACCCAAAGGCTAGATTTAAAAACCCCAAATGTGCAATCTGGTGAATTTATAGAAAGAAGTATTGCACCAGGAGGTGCAAATCAAAGATCTGCTCCTCAATGGATGTTGCCTTTACTTTTAGGGTTGTACGGGACTGTAACACCTGCTCTTGAAGCATATGAAGATGGCCCCAACAAAAAGAAAAGGAGAAAGGAAGGACCCCGTGCAAGTTCCAAAACTTCTTATAAGAGGAGGAGTAGAAGTTCTAGAAGT
>BAD06155
ATGGCTTTACAGTTATTTAATCCAGAAGACTACTATGATATTTTATTTCCTGGAGTGAATGCCTTTGTTAACAATATTCACTATTTAGATCCTAGACATTGGGGCCCTTCTTTGTTCTCCACAATCTCCCAGGCTTTTTGGAATCTTGTTAGAGATGATTTGCCATCTTTAACATCTCAGGAAATTCAAAGAAGAACCCAAAAACTATTTGTTGAAAGTTTAGCAAGGTTTTTGGAAGAAACTACTTGGGCAATAGTTAATTCACCAGTTAACCTATATAATTATATTTCAGACTATTATTCTAGATTGTCTCCAGTTAGGCCCTCTATGGTAAGGCAGGTTGCCCAAAGGGAGGGAACCTATATTTCCTTTGGCCACTCATACACCCAAAGTATAGATGATGCAGACAGCATTCAAGAAGTTACCCAAAGGCTAGATTTAAAAACCCCAAATGTGCAATCTGGTGAATTTATAGAGAAAAGTATTGCACCAGGAGGTGCAAATCAAAGATCTGCTCCTCAATGGATGTTGCCTTTACTTTTAGGGTTGTACGGGACTGTAACACCTGCTCTTGAAGCATATGAAGATGGCCCCAACAAAAAGAAAAGGAGAAAGGAAGGACCCCGTGCAAGTTCCAAAACTTCTTATAAGAGGAGGAGTAGAAGTTCTAGAAGT
>AEC15314
ATGGCTTTACAATTATTTAATCCAGAAGACTACTATGATATTTTATTTCCTGGAGTGAATGCCTTTGTTAACAATATTCACTATTTAGATCCTAGACATTGGGGCCCGTCCTTGTTCTCCACAATCTCCCAGGCTTTTTGGAATCTTGTTAGAGATGATTTGCCAGCCTTAACCTCTCAGGAAATTCAGAGAAGAACCCAAAAGCTATTTGTTGAAAATTTAGCAAGGTTTTTGGAAGAAACTACTTGGGCAATAGTTAATTCACCAGCTAACTTATATAATTATATTTCAGACTATTATTCTAGATTGTCTCCAGTTAGGCCCTCTATGGTAAGGCAAGTTGCCCAAAGGGAGGGAACCTATATTTCTTTTGGCCACTCATACACCCAAAGTATAGATGATGCAGACAGCATTCAAGAAGTTACCCAAAGGCTAGATTTAAAAACCCCAAATGTGCAATCTGGTGAATTTATAGAAAGAAGTATTGCACCAGGAGGTGCAAATCAAAGATCTGCTCCTCAATGGATGTTGCCTTTACTTTTAGGGTTGTACGGGACTGTAACACCTGCTCTTGAAGCATATGAAGATGGCCCCAACAAAAAGAAAAGGAGAAAGGAAGGACCCCGTGCAAGTTCCAAAACTTCTTATAAGAGGAGGAGTAGAAGTTCTAGAAGT
>AAT09830
ATGGCTTTACAGTTATTTAATCCAGAAGACTACTATGATATTTTATTTCCTGGAGTGAATGCCTTTGTTAACAATATTCACTATTTAGATCCTAGACATTGGGGCCCTTCTTTGTTCTCCACAATCTCCCAGGCTTTTTGGAATCTTGTTAGAGATGATTTGCCATCTTTAACATCTCAGGAAATTCAAAGAAGAACCCAAAAACTATTTGTTGAAAGTTTAGCAAGGTTTTTGGAAGAAACTACTTGGGCAATAGTTAATTCACCAGTTAACTTATATAATTATATTTCAGACTATTATTCTAGATTGTCTCCAGTTAGGCCCTCTATGGTAAGGCAGGTTGCCCAAAGGGAGGGAACCTATATTTCCTTTGGCCACTCATACACCCAAAGTATAGATGATGCAGACAGCATTCAAGAAGTTACCCAAAGGCTAGATTTAAAAACCCCAAATGTGCAATCTGGTGAATTTATAGAGAAAAGTATTGCACCAGGAGGTGCAAATCAAAGATCTGCTCCTCAATGGATGTTGCCTTTACTTTTAGGGTTGTACGGGACTGTAACACCTGCTCTTGAAGCATATGAAGATGGCCCCAACAAAAAGAAAAGGAGAAAGGAAGGACCCCGTCCAAGTTCCAAAACTTCTTATAAGAGGAGGAGTAGAAGTTCTAGAAGT
>AAL37682
ATGGCTTTACAGTTATTTAATCCAGAAGACTACTATGATATTTTATTTCCTGGAGTGAATGCCTTTGTTAACAATATTCACTATTTAGATCCTAGACATTGGGGCCCTTCTTTGTTCTCCACAATCTCCCAGGCTTTTTGGAATCTTGTTAGAGATGATTTGCCATCTTTAACATCTCAGGAAATTCAAAGAAGAACCCAAAAACTATTTGTTGAAAGTTTAGCAAGGTTTTTGGAAGAAACTACTTGGGCAATAGTTAATTCACCAGTTAACTTATATAATTATATTTCAGACTATTATTCTAGATTGTCTCCAGTTAGGCCCTCTATGGTAAGGCAGGTTGCCCAAAGGGAGGGAACCTATATTTCCTTTGGCCACTCATACACCCAAAGTATAGATGATGCAGACAGCATTCAAGAAGTTACCCAAAGGCTAGATTTAAAAACCCCAAATGTGCAATCTGGTGAATTTATAGAGAAAAGTATTGCACCAGGAGGTGCAAATCAAAGATCTGCTCCTCAATGGATGTTGCCTTTACTTTTAGGGTTGTACGGGACTGTAACACCTGCTCTTGAAGCATATGAAGATGGCCCCAACAAAAAGAAAAGGAGAAAGGAAGGACCCCGTGCAAGTTCCAAAACTTCTTATAAGAGGAGGAGTAGAAGTTCTAGAAGT
>BAC15682
ATGGCTTTACAATTATTTAATCCAGAAGACTACTATGATATTTTATTTCCTGGAGTGAATGCCTTTGTTAACAATATTCACTATTTAGATCCTAGACATTGGGGCCCGTCCTTGTTCTCCACAATCTCCCAGGCTTTTTGGAATCTTGTTAGAGATGATTTGCCAGCCTTAACCTCTCAGGAAATTCAGAGAAGAACCCAAAAGCTATTTGTTGAAAATTTAGCAAGGTTTTTGGAAGAAACTACTTGGGCAATAGTTAATTCACCAGCTAACTTATATAATTATATTTCAGACTATTATTCTAGATTGTCTCCAGTTAGGCCCTCTATGGTAAGGCAAGTTGCCCAAAGGGAGGGAACCTATATTTCTTTTGGCCACTCATACACCCAAAGTATAGATGATGCAGACAGCATTCAAGAAGTTACCCAAAGGCTAGATTTAAAAACCCCAAATGTGCAATCTGGTGAATTTATAGAAAGAAGTATTGCACCAGGAGGTGCAAATCAAAGATCTGCTCCTCAATGGATGTTGCCTTTACTTTTAGGGTTGTACGGGACTGTAACACCTGCTCTTGAAGCATATGAAGATGGCCCCAACAAAAAGAAAAGGAGAAAGGAAGGACCCCGTGCAAGTTCCAAAACTTCTTATAAGAGGAGGAGTAGAAGTTCTAGAAGT
>AEC15614
ATGGCTTTACAATTATTTAATCCAGAAGACTACTATGATATTTTATTTCCTGGAGTGAATGCCTTTGTTAACAATATTCACTATTTAGATCCTAGACATTGGGGCCCGTCCTTGTTCTCCACAATCTCCCAGGCTTTTTGGAATCTTGTTAGAGATGATTTGCCAGCCTTAACCTCTCAGGAAATTCAGAGAAGAACCCAAAAACTATTTGTTGAAAGTTTAGCAAGGTTTTTGGAAGAAACTACTTGGGCAATAGTTAATTCACCAGCTAACTTATATAATTATATTTCAGACTATTATTCTAGATTGTCTCCAGTTAGGCCCTCTATGGTAAGGCAAGTTGCCCAAAGGGAGGGAACCTATATTTCTTTTGGCCACTCATACACCCAAAGTATAGATGATGCAGACAGCATTCAAGAAGTTACCCAAAGGCTAGATTTAAAAACCCCAAATGTGCAATCTGGTGAATTTATAGAAAGAAGTATTGCACCAGGAGGTGCAAATCAAAGATCTGCTCCTCAATGGATGTTGCCTTTACTTTTAGGGTTGTACGGGACTGTAACACCTGCTCTTGAAGCATATGAAGATGGCCCCAACAAAAAGAAAAGGAGAAAGGAAGGACCCCGTGCAAGTTCCAAAACTTCTTATAAGAGGAGGAGTAGAAGTTCTAGAAGT
>BAB93043
ATGGCTTTACAATTATTTAATCCAGAAGACTACTATGATATTTTATTTCCTGGAGTGAATGCCTTTGTTAACAATATTCACTATTTAGATCCTAGACATTGGGGCCCGTCCTTGTTCTCCACAATCTCCCAGGCTTTTTGGAATCTTGTTAGAGATGATTTGCCAGCCTTAACCTCTCAGGAAATTCAGAGAAGAACCCAAAAGCTATTTGTTGAAAATTTAGCAAGGTTTTTGGAAGAAACTACTTGGGCAATAGTTAATTCACCAGCTAACTTATATAATTATATTTCAGACTATTATTCTAGATTGTCTCCAGTTAGGCCCTCTATGGTAAGGCAAGTTGCCCAAAGGGAGGGAACCTATATTTCTTTTGGCCACTCATACACCCAAAGTATAGATGATGCAGACAGCATTCAAGAAGTTACCCAAAGGCTAGATCTAAAAACCCCAAATGTGCAATCTGGTGAATTTATAGAAAGAAGTATTGCACCAGGAGGTGAAAATCAAAGATCTGCTCCTCAATGGATGTTGCCTTTACTTTTAGGGTTGTACGGGACTGTAACACCTGCTCTTGAAGCATATGAAGATGGCCCCAACAAAAAGAAAAGGAGAAAGGAAGGACCCCGTGCAAGTTCCAAAACTTCTTATAAGAGGAGGAGTAGAAGTTCTAGAAGT
>BAC15688
ATGGCTTTACAGTTATTTAATCCAGAAGACTACTATGATATTTTATTTCCTGGAGTGAATGCCTTTGTTAACAATATTCACTATTTAGATCCTAGACATTGGGGCCCTTCTTTGTTCTCCACAATCTCCCAGGCTTTTTGGAATCTTGTTAGAGATGATTTGCCATCTTTAACATCTCAGGAAATTCAAAGAAGAACCCAAAAACTATTTGTTGAAAGTTTAGCAAGGTTTTTGGAAGAAACTACTTGGGCAATAGTTAATTCACCAGTTAACTTATATAATTATATTTCAGACTATTATTCTAGATTGTCTCCAGTAAGGCCCTCTATGGTAAGGCAGGTTGCCCAAAGGGAGGGAACCTATATTTCCTTTGGCCACTCATACACCCAAAGTATAGATGATGCAGACAGCATTCAAGAAGTTACCCAAAGGCTAGATTTAAAAACCCCAAATGTGCAATCTGGTGAGTTTATAGAGAAAAGTATTGCACCAGGAGGTGCAAATCAAAGATCTGCTCCTCAATGGATGTTGCCTTTACTTTTAGGGTTGTACGGGACTGTAACACCTGCTCTTGAAGCATATGAAGATGGCCCCAACAAAAAGAAAAGGAGAAAGGAAGGACCCCGTGCAAGTTCCAAAACTTCTTATAAGAGGAGGAGTAGAAGTTCTAGAAGT
>BAC03004
ATGGCTTTACAGTTATTTAATCCAGAAGACTACTATGATATTTTATTTCCTGGAGTGAATGCCTTTGTTAACAATATTCACTATTTAGATCCTAGACATTGGGGCCCTTCTTTGTTCTCCACAATCTCCCAGGCTTTTTGGAATCTTGTTAGAGATGATTTGCCATCTTTAACATCTCAGGAAATTCAAAGAAGAACCCAAAAACTATTTGTTGAAAGTTTAGCAAGGTTTTTGGAAGAAACTACTTGGGCAATAGTTAATTCACCAGTTAACTTATATAATTATATTTCAGACTATTATTCTAGATTGTCTCCAGTTAGGCCCTCTATGGTAAGGCAGGTTGCCCAAAGGGAGGGAACCTATATTTCCTTTGGCCACTCATACACCCAAAGTATAGATGATGCAGACAGCATTCAAGAAGTTACCCAAAGGCTAGATTTAAAAACCCCAAATGTGCAATCTGGTGAATTTATAGAGAAAAGTATTGCACCAGGAGGTGCAAATCAAAGATCTGCTCCTCAATGGATGTTGCCTTTACTTTTAGGGTTGTACGGGACTGTAACACCTGCTCTTGAAGCATATGAAGATGGCCCCAACAAAAAGAAAAGGAGAAAGGAAGGACCCCGTGCAAGTTCCAAAACTTCTTATAAGAGGAGGAGTAGAAGTTCTAGAAGT
>BAC15724
ATGGCTTTACAGTTATTTAATCCAGAAGACTACTATGATATTTTATTTCCTGGAGTGAATGCCTTTGTTAACAATATTCACTATTTAGATCCTAGACATTGGGGCCCTTCTTTGTTCTCCACAATCTCCCAGGCTTTTTGGAATCTTGTTAGAGATGATTTGCCATCTTTAACATCTCAGGAAATTCAAAGAAGAACCCAAAAACTATTTGTTGAAAGTTTAGCAAGGTTTTTGGAAGAAACTACTTGGGCAATAGTTAATTCACCAGTTAACTTATATAATTATATTTCAGACTATTATTCTAGATTGTCTCCAGTTAGGCCCTCTATGGTAAGGCAGGTTGCCCAAAGGGAGGGAACCTATATTTCCTTTGGCCACTCATACACCCAAAGTATAGATGATGCAGACAGCATTCAAGAAGTTACCCAAAGGCTAGATTTAAAAACCCCAAATGTGCAATCTGGTGAATTTATAGAGAAAAGTATTGCACCAGGAGGTGCAAATCAAAGATCTGCTCCTCAATGGATGTTGCCTTTACTTTTAGGGTTGTACGGGACTGTAACACCTGCTCTTGAAGCATATGAAGATGGCCCCAACAAAAAGAAAAGGAGAAAGGAAGGACCCCGTGCAAGTTCCAAAACTTCTTATAAGAGGAGGAGTAGAAGTTCTAGAAGT
>BAC81945
ATGGCTTTACAGTTATTTAATCCAGAAGACTACTATGATATTTTATTTCCTGGAGTGAATGCCTTTGTTAACAATATTCACTATTTAGATCCTAGACATTGGGGCCCTTCTTTGTTCTCCACAATCTCCCAGGCTTTTTGGAATCTTGTTAGAGATGATTTGCCATCTTTAACATCTCAGGAAATTCAAAGAAGAACCCAAAAACTATTTGTTGAAACTTTAGCAAGGTTTTTGGAAGAAACTACTTGGGCAATAGTTAATTCACCAGTTAACTTATATAATTATATTTCAGACTATTATTCTAGATTGTCTCCAGTTAGGCCCTCTATGGTAAGGCAGGTTGCCCAAAGGGAGGGAACCTATATTTCCTTTGGCCACTCATACACCCAAAGTATAGATAATGCAGACAGCATTCAAGAAGTTACCCAAAGGCTAGATTTAAAAAACCCAAATGTGCAATCTGGTGAATTTATAGAGAAAAGTTTTGCACCAGGAGGTGCAAATCAAAGATCTGCTCCTCAATGGATGTTGCCTTTACTTTTAGGGTTGTACGGGACTGTAACACCTGCTCTTGAAGCATATGAAGATGGCCCCAACAAAAAGAAAAGGAGAAAGGAAGGACCCCGTGCAAGTTCCAAAACTTCTTATAAGAGGAGGAGTAGAAGTTCTAGAAGT
>BAH36839
ATGGCTTTACAGTTATTTAATCCAGAAGACTACTATGATATTTTATTTCCTGGAGTGAATGCCTTTGTTAATAATATTCACTATTTAGATCCTAGACATTGGGGCCCTTCTTTGTTTTCCACAATCTCCCAGGCTTTTTGGAATCTTGTTAGAGATGATTTGCCATCTTTAACATCTCAGGAAATTCAAAGAAGAACCCAAAAACTATTTGTTGAAAGTTTAGCAAGGTTTTTGGAAGAAACTACTTGGGCAATAGTTAATTCACCAGTTAACTTATATAATTATATTTCAGACTATTATTCTAGATTGTCTCCAGTTAGGCCCTCTATGGTAAGGCAGGTTGCCCAAAGGGAGGGAACCTATATTTCCTTTGGCCACTCATACACCCAAAGTATAGATGATGCAGACAGCATTCAAGAAGTTACCCAAAGGCTAGATTTAAAAACCCCAAATGTGCAATCTGGTGAATTTATAGAGAAAAGTATTGCACCAGGAGGTGCAAATCAAAGATCTGCTCCTCAATGGATGTTGCCTTTACTTTTAGGGTTGTACGGGACTGTAACACCTGCTCTTGAAGCATATGAAGATGGCCCCAACAAAAAGAAAAGGAGAAAGGAAGGACCCCGTGCAAGTTCCAAAACTTCTTATAAGAGGAGGAGTAGAAGTTCTAGAAGT
>BAB68934
ATGGCTTTACAATTATTTAATCCAGAAGACTACTATGATATTTTATTTCCTGGAGTGAATGCCTTTGTTAACAATATTCACTATTTAGATCCTAGACATTGGGGCCCGTCCTTGTTCTCCACAATCTCCCAGGCTTTTTGGAATCTTGTTAGAGATGATTTGCCAGCCTTAACCTCTCAGGAAATTCAGAGAAGAACCCAAAAACTATTTGTTGAAAATTTAGCAAGGTTTTTGGAAGAAACTACTTGGGCAATAGTTAATTCACCAGCTAACTTATATAATTATATTTCAGACTATTATTCTAGATTGTCTCCAGTTAGGCCCTCTATGGTAAGGCAAGTTGCCCAAAGGGAGGGAACCTATATTTCTTTTGGCCACTCATACACCCAAAGTATAGATGATGCAGACAGCATTCAAGAAGTTACCCAAAGGCTAGATTTAAAAACCCCAAATGTGCAATCTGGTGAATTTATAGAAAGAAGTATTGCACCAGGAGGTGCAAATCAAAGATCTGCTCCTCAATGGATGTTGCCTTTACTTTTAGGGTTGTACGGGACTGTAACACCTGCTCTTGAAGCATATGAAGATGGCCCCAACAAAAAGAAAAGGAGAAAGGAAGGACCCCGTGCAAGTTCCAAAACTTCTTATAAGAGGAGGAGTAGAAGTTCTAGAAGT
>AEC15752
ATGGCTTTACAATTATTTAATCCAGAAGACTACTATGATATTTTATTTCCTGGAGTGAATGCCTTTGTTAACAATATTCACTATTTAGATCCTAGACATTGGGGCCCGTCCTTGTTCTCCACAATCTCCCAGGCTTTTTGGAATCTTGTTAGAGATGATTTGCCAGCCTTAACCTCTCAGGAAATTCAGAGAAGAACCCAAAAACTATTTGTTGAAAGTTTAGCAAGGTTTTTGGAAGAAACTACTTGGGCAATAGTTAATTCACCAGCTAACTTATATAATTATATTTCAGACTATTATTCTAGATTGTCTCCAGTTAGGCCCTCTATGGTAAGGCAAGTTGCCCAAAGGGAGGGAACCTATATTTCTTTTGGCCACTCATACACCCAAAGTATAGATGATGCAGACAGCATTCAAGAAGTTACCCAAAGGCTAGATTTAAAAACCCCAAATGTGCAATCTGGTGAATTTATAGAAAGAAGTATTGCACCAGGAGGTGCAAATCAAAGATCTGCTCCTCAATGGATGTTGCCTTTACTTTTAGGGTTGTACGGGACTGTAACACCTGCTCTTGAAGCATATGAAGATGGCCCCAACAAAAAGAAAAGGAGAAAGGAAGGACCCCGTGCAAGTTCCAAAACTTCTTATAAGAGGAGGAGTAGAAGTTCTAGAAGT
>BAH36833
ATGGCTTTACAGTTATTTAATCCAGAAGACTACTATGATATTTTATTTCCTGGAGTGAATGCCTTTGTTAATAATATTCACTATTTAGATCCTAGACATTGGGGCCCTTCTTTGTTTTCCACAATCTCCCAGGCTTTTTGGAATCTTGTTAGAGATGATTTGCCATCTTTAACATCTCAGGAAATTCAAAGAAGAACCCAAAAACTATTTGTTGAAAGTTTAGCAAGGTTTTTGGAAGAAACTACTTGGGCAATAGTTAATTCACCAGTTAACTTATATAATTATATTTCAGACTATTATTCTAGATTGTCTCCAGTTAGGCCCTCTATGGTAAGGCAGGTTGCCCAAAGGGAGGGAACCTATATTTCCTTGGGCCACTCATACACCCAAAGTATAGATGATGCAGACAGCATTCAAGAAGTTACCCAAAGGCTAGATTTAAAAACCCCAAATGTGCAATCTGGTGAATTTATAGAGAAAAGTATTGCACCAGGAGGTGCAAATCAAAGATCTGCTCCTCAATGGATGTTGCCTTTACTTTTAGGGTTGTACGGGACTGTAACACCTGCTCTTGAAGCATATGAAGATGGCCCCAACAAAAAGAAAAGGAGAAAGGAAGGACCCCGTGCAAGTTCCAAAACTTCTTATAAGAGGAGGAGTAGAAGTTCTAGAAGT
>AEC15758
ATGGCTTTACAATTATTTAATCCAGAAGACTACTATGATATTTTATTTCCTGGAGTGAATGCCTTTGTTAACAATATTCACTATTTAGATCCTAGACATTGGGGCCCGTCCTTGTTCTCCACAATCTCCCAGGCTTTTTGGAATCTTGTTAGAGATGATTTGCCAGCCTTAACCTCTCAGGAAATTCAGAGAAGAACCCAAAAACTATTTGTTGAAAGTTTAGCAAGGTTTTTGGAAGAAACTACTTGGGCAATAGTTAATTCACCAGCTAACTTATATAATTATATTTCAGACTATTATTCTAGATTGTCTCCAGTTAGGCCCTCTATGGTAAGGCAAGTTGCCCAAAGGGAGGGAACCTATATTTCTTTTGGCCACTCATACACCCAAAGTATAGATGATGCAGACAGCATTCAAGAAGTTACCCAAAGGCTAGATTTAAAAACCCCAAATGTGCAATCTGGTGAATTTATAGAAAGAAGTATTGCACCAGGAGGTGCAAATCAAAGATCTGCTCCTCAATGGATGTTGCCTTTACTTTTAGGGTTGTACGGGACTGTAACACCTGCTCTTGAAGCATATGAAGATGGCCCCAACAAAAAGAAAAGGAGAAAGGAAGGACCCCGTGCAAGTTCCAAAACTTCTTATAAGAGGAGGAGTAGAAGTTCTAGAAGT
>BAB68820
ATGGCTTTACAATTATTTAATCCAGAAGACTACTATGATATTTTATTTCCTGGAGTGAATGCCTTTGTTAACAATATTCACTATTTAGATCCTAGACATTGGGGCCCTTCTTTGTTCTCCACAATCTCCCAGGCTTTTTGGAATCTTGTTAGAGATGATTTGCCATCTTTAACATCTCAGGAAATTCAGAGAAGAACCCAAAAACTATTTGTTGAAAGTTTAGCAAGGTTTTTGGAAGAAACTACTTGGGCAATAGTTAATTCACCAGTTAACTTATATAATTATATTTCAGACTATTATTCTAGATTGTCTCCAGTTAGGCCCTCTATGGTAAGGCAGGTTGCCCAAAGGGAGGGAACCTATATTTCCTTTGGCCACTCATATACCCAAAGTATAGATGATGCAGACAGCATTCAAGAAGTTACCCAAAGGCTAGATTTAAAAACCCCAAATGTGCAATCTGGTGAATTTATAGAGAAAAGTCTTGCACCAGGAGGTGCAAATCAAAGATCTGCTCCTCAATGGATGTTGCCTTTACTTTTAGGGTTGTACGGGACTGTAACACCTGCTCTTGAAGCATATGAAGATGGCCCCAACAAAAAGAAAAGGAGAAAGGAAGGACCCCGTGCAAGTTCCAAAACTTCTTATAAGAGGAGGAGTAGAAGTGCTAGAAGT
>BAB68826
ATGGCTTTACAGTTATTTAATCCAGAAGACTACTATGATATTTTATTTCCTGGAGTGAATGCCTTTGTTAACAATATTCACTATTTAGATCCTAGACATTGGGGCCCTTCTTTGTTCTCCACAATCTCCCAGGCTTTTTGGAATCTTGTTAGAGATGATTTGCCATCTTTAACATCTCAGGAAATTCAAAGAAGAACCCAAAAACTATTTGTTGAAAGTTTAGCAAGGTTTTTGGAAGAAACTACTTGGGCAATAGTTAATTCACCAGTTAACTTATATAATTATATTTCAGACTATTATTCTAGATTGTCTCCAGTTAGGCCCTCTATGGTAAGGCAGGTTGCCCAAAGGGAGGGAACCTATATTTCCTTTGGCCACTCATACACCCAAAGTATAGATGATGCAGACAGCATTCAGGAAGTTACCCAAAGGCTAGATTTAAAAACCCCAAATGTGCAATCTGGTGAATTTATAGAAAAAAGTATTGCACCAGGAGGTGCAAATCAAAGATCTGCTCCTCAATGGATGTTGCCTTTACTTTTAGGGTTGTACGGGACTGTAACACCTGCTCTTGAAGCATATGAAGATGGCCCCAACAAAAAGAAAAGGAGAAAGGAAGGACCCCGTGCAAGTTCCAAAACTTCTTATAAGAGGAGGAGTAGAAGTTTTAGAAGT
>BAF40744
ATGGCTTTACAATTATTTAATCCAGAAGACTACTATGATATTTTATTTCCTGGAGTGAATGCCTTTGTTAACAATATTCACTATTTAGATCCTAGACATTGGGGCCCTTCTTTGTTCTCCACAATCTCCCAGGCTTTTTGGAATCTTGTTAGAGATGATTTGCCATCTTTAACATCTCAGGAAATTCAGAGAAGAACCCAAAAACTATTTGTTGAAAGTTTAGCAAGGTTTTTGGAAGAAACTACTTGGGCAATAGTTAATTCACCAGTTAACTTATATAATTATATTTCAGACTATTATTCTAGATTGTCTCCAGTTAGGCCCTCTATGGTAAGGCAGGTTGCCCAAAGGGAGGGAACCTATATTTCCTTTGGCCACTCATACACTCAAAGTATAGATGATGCAGACAGCATTCAAGAAGTTACCCAAAGGCTAGATTTAAAAACCCCAAATGTGCAATCTGGTGAATTTATAGAGAAAAGTCTTGCACCAGGAGGTGCAAATCAAAGATCTGCTCCTCAATGGATGTTGCCTTTACTTTTAGGGTTGTACGGGACTGTAACACCTGCTCTTGAAGCATATGAAGATGGCCCCAACAAAAAGAAAAGGAGAAAGGAAGGACCCCGTGCAAGTTCCAAAACTTCTTATAAGAGGAGGAGTAGAAGTTCTAGAAGT
>BAC15664
ATGGCTTTACAGTTATTTAATCCAGAAGACTACTATGATATTTTATTTCCTGGAGTGAATGCCTTTGTTAACAATATTCACTATTTAGATCCTAGACATTGGGGCCCTTCTTTGTTCTCCACAATCTCCCAGGCTTTTTGGAATCTTGTTAGAGATGATTTGCCATCTTTAACATCTCAGGAAATTCAAAGAAGAACCCAAAAACTATTTGTTGAAACTTTAGCAAGGTTTTTGGAAGAAACTACTTGGGCAATAGTTAATTCACCAGTTAACTTATATAATTATATTTCAGACTATTATTCTAGATTGTCTCCAGTTAGGCCCTCTATGGTAAGGCAGGTTGCCCAAAGGGAGGGAACCTATATTTCCTTTGGCCACTCATACACCCAAAGTATAGATAATGCAGACAGCATTCAAGAAGTTACCCAAAGGCTAGATTTAAAAAACCCAAATGTGCAATCTGGTGAATTTATAGAGAAAAGTTTTGCACCAGGAGGTGCAAATCAAAGATCTGCTCCTCAATGGATGTTGCCTTTACTTTTAGGGTTGTACGGGACTGTAACACCTGCTCTTGAAGCATATGAAGATGGCCCCAACAAAAAGAAAAGGAGAAAGGAAGGACCCCGTGCAAGTTCCAAAACTTCTTATAAGAGGAGGAGTAGAAGTTCTAGAAGT
>BAC02956
ATGGCTTTACAGTTATTTAATCCAGAAGACTACTATGATATTTTATTTCCTGGAGTGAATGCCTTTGTTAACAATATTCACTATTTAGATCCTAGACATTGGGGCCCTTCTTTGTTCTCCACAATCTCCCAGGCTTTTTGGAATCTTGTTAGAGATGATTTGCCATCTTTAACATCTCAGGAAATTCAAAGAAGAACCCAAAAACTATTTGTTGAAAGTTTAGCAAGGTTTTTGGAAGAAACTACTTGGGCAATAGTTAATTCACCAGTTAACTTATATAATTATATTTCAGACTATTATTCTAGATTGTCTCCAGTTAGGCCCTCTATGGTAAGGCAGGTTGCCCAAAGGGAGGGAACCTATATTTCCTTTGGCCACTCATACACCCAAAGTATAGATGATGCAGACAGCATTCAAGAAGTTACCCAAAGGCTAGATTTAAAAACCCCAAATGTGCAATCTGGTGAATTTATAGAGAAAAGTATTGCACCAGGAGGTGCAAATCAAAGATCTGCTCCTCAATGGATGTTGCCTTTACTTTTAGGGTTGTACGGGACTGTAACACCTGCTCTTGAAGCATATGAAGATGGCCCCAACAAAAAGAAAAGGAGAAAGGAAGGACCCCGTGCAAGTTCCAAAACTTCTTATAAGAGGAGGAGTAGAAGTTCTAGAAGT
>AAR89240
ATGGCTTTACAGTTATTTAATCCAGAAGACTACTATGATATTTTATTTCCTGGAGTAAATGCCTTTGTTAACAATATTCACTATTTAGATCCTAGACATTGGGGCCCTTCTTTGTTCTCCACAATCTCCCAGGCTTTTTGGAATCTTGTTAGAGATGATTTGCCATCTTTAACATCTCAGGAAATTCAAAGAAGAACCCAAAAACTATTTGTTGAAAGTTTAGCAAGGTTTTTGGAAGAAACTACTTGGGCAATAGTTAATTCACCAGTTAACTTATATAATTATATTTCAGACTATTATTCTAGATTGTCTCCAGTTAGGCCCTCTATGGTAAGGCAGGTTGCCCAAAGGGAGGGAACCTATATTTCCTTTGGCCACTCATACACCCAAAGTATAGATGATGCAGACAGCATTCAAGAAGTTACCCAAAGGCTAGATTTAAAAACCCCAAATGTGCAATCTGGTGAATTTATAGAGAAAAGTATTGCACCAGGAGGTGCAAATCAAAGATCTGCTCCTCAATGGATGTTGCCTTTACTTTTAGGGTTGTACGGGACTGTAACACCTGCTCTTGAAGCATATGAAGATGGCCCCAACAAAAAGAAAAGGAGAAAGGAAGGACCCCGTGCAAGTTCCAAAACTTCTTATAAGAGGAGGAGTAGAAGTTCTAGAAGT
>AEC15362
ATGGCTTTACAATTATTTAATCCAGAAGACTACTATGATATTTTATTTCCTGGAGTGAATGCCTTTGTTAACAATATTCACTATTTAGATCCTAGACATTGGGGCCCGTCCTTGTTCTCCACAATCTCCCAGGCTTTTTGGAATCTTGTTAGAGATGATTTGCCAGCCTTAACCTCTCAGGAAATTCAGAGAAGAACCCAAAAACTATTTGTTGAAAATTTAGCAAGGTTTTTGGAAGAAACTACTTGGGCAATAGTTAATTCACCAGCTAACTTATATAATTATATTTCAGACTATTATTCTAGATTGTCTCCAGTTAGGCCCTCTATGGTAAGGCAAGTTGCCCAAAGGGAGGGAACCTATATTTCTTTTGGCCACTCATACACCCAAAGTATAGATGATGCAGACAGCATTCAAGAAGTTACCCAAAGGCTAGATTTAAAAACCCCAAATGTGCAATCTGGTGAATTTATAGAAAGAAGTATTGCACCAGGAGGTGCAAATCAAAGATCTGCTCCTCAATGGATGTTGCCTTTACTTTTAGGGTTGTACGGGACTGTAACACCTGCTCTTGCAGCATATGAAGATGGCCCCAACAAAAAGAAAAGGAGAAAGGAAGGACCCCGTGCAAGTTCCAAAACTTCTTATAAGAGGAGGAGTAGAAGTTCTAGAAGT
>BAE02895
ATGGCTTTACAGTTATTTAATCCAGAAGACTACTATGATATTTTATTTCCTGGAGTAAATGCCTTTGTTAACAATATTCACTATTTAGATCCTAGACATTGGGGCCCTTCTTTGTTCTCCACAATCTCCCAGGCTTTTTGGAATCTTGTTAGGGATGATTTGCCATCTTTAACATCTCAGGAAATTCAAAGAAGAACCCAAAAACTATTTGTTGAAAGTTTAGCAAGGTTTTTGGAAGAAACTACTTGGGCAATAGTTAATTCACCAGTTAACTTATATAATTATATTTCAGACTATTATTCTAGATTGTCTCCAGTTAGGCCCTCTATGGTAAGGCAGGTTGCCCAAAGGGAGGGAACCTATATTTCCTTTGGCCACTCATACACCCAAAGTATAGATGATGCAGACAGCATTCAAGAAGTTACCCAAAGGCTAGATTTAAAAACCCCAAATGTGCAATCTGGTGAATTTATAGAGAAAAGTATTGCACCAGGAGGTGCAAATCAAAGATCTGCTCCTCAATGGATGTTGCCTTTACTTTTAGGGTTGTACGGGACTGTAACACCTGCTCTTGAAGCATATGAAGATGGCCCCAACAAAAAGAAAAGGAGAAAGGAAGGACCCCGTGCAAGTTCCAAAACTTCTTATAAGAGGAGGAGTAGAAGTTCTAGAAGT
>BAC02950
ATGGCTTTACAGTTATTTAATCCCGAAGACTACTATGATATTTTATTTCCTGGAGTGAATGCCTTTGTTAACAATATTCACTATTTAGATCCTAGACATTGGGGCCCTTCTTTGTTCTCCACAATCTCCCAGGCTTTTTGGAATCTTGTTAGAGATGATTTGCCATCTTTAACATCTCAGGAAATTCAAAGAAGAACCCAAAAACTATTTGTTGAAAGTTTAGCAAGGTTTTTGGAAGAAACTACTTGGGCAATAGTTAATTCACCAGTTAACTTATATAATTATATTTCAGACTATTATTCTAGATTGTCTCCAGTTAGGCCCTCTATGGTAAGGCAGGTTGCCCAAAGGGAGGGAACCTATATTTCCTTTGGCCACTCATACACCCAAAGTATAGATGATGCAGACAGCATTCAAGAAGTTACCCAAAGGCTAGATTTAAAAACCCCAAATGTGCAATCTGGTGAATTTATAGAGAAAAGTATTGCACCAGGAGGTGCAAATCAAAGATCAGCTCCTCAATGGATGTTGCCTTTACTTTTAGGGTTGTACGGGACTGTAACACCTGCTCTTGAAGCATATGAAGATGGCCCCAACAAAAAGAAAAGGAGAAAGGAAGGACCCCGTGCAAGTTCCAAAACTTCTTATAAGAGGAGGAGTAGAAGTTCTAGAAGT
>AAR89246
ATGGCTTTACAGTTATTTAATCCAGAAGACTACTATGATATTTTATTTCCTGGAGTAAATGCCTTTGTTAACAATATTCACTATTTAGATCCTAGACATTGGGGCCCTTCTTTGTTCTCCACAATCTCCCAGGCTTTTTGGAATCTTGTTAGAGATGATTTGCCATCTTTAACATCTCAGGAAATTCAAAGAAGAACCCAAAAACTATTTGTTGAAAGTTTAGCAAGGTTTTTGGAAGAAACTACTTGGGCAATAGTTAATTCACCAGTTAACTTATATAATTATATTTCAGACTATTATTCTAGATTGTCTCCAGTTAGGCCCTCTATGGTAAGGCAGGTTGCCCAAAGGGAGGGAACCTATATTTCCTTTGGCCACTCATACACCCAAAGTATAGATGATGCAGACAGCATTCAAGAAGTTACCCAAAGGCTAGATTTAAAAACCCCAAATGTGCAATCTGGTGAATTTATAGAGAAAAGTATTGCACCAGGAGGTGCAAATCAAAGATCTGCTCCTCAATGGATGTTGCCTTTACTTTTAGGGTTGTACGGGACTGTAACACCTGCTCTTGAAGCATATGAAGATGGCCCCAACAAAAAGAAAAGGAGAAAGGAAGGACCCCGTGCAAGTTCCAAAACTTCTTATAAGAGGAGGAGTAGAAGTTCTAGAAGT
>AEC15368
ATGGCTTTACAATTATTTAATCCAGAAGACTACTATGATATTTTATTTCCTGGAGTGAATGCCTTTGTTAACAATATTCACTATTTAGATCCTAGACATTGGGGCCCGTCCTTGTTCTCCACAATCTCCCAGGCTTTTTGGAATCTTGTTAGAGATGATTTGCCAGCCTTAACCTCTCAGGAAATTCAGAGAAGAACCCAAAAACTATTTGTTGAAAATTTAGCAAGGTTTTTGGAAGAAACTACTTGGGCAATAGTTAATTCACCAGCTAACTTATATAATTATATTTCAGACTATTATTCTAGATTGTCTCCAGTTAGGCCCTCTATGGTAAGGCAAGTTGCCCAAAGGGAGGGAACCTATATTTCTTTTGGCCACTCATACACCCAAAGTATAGATGATGCAGACAGCATTCAAGAAGTTACCCAAAGGCTAGATTTAAAAACCCCAAATGTGCAATCTGGTGAATTTATAGAAAGAAGTATTGCACCAGGAGGTGCAAATCAAAGATCTGCTCCTCAATGGATGTTGCCTTTACTTTTAGGGTTGTACGGGACTGTAACACCTGCTCTTGCAGCATATGAAGATGGCCCCAACAAAAAGAAAAGGAGAAAGGAAGGACCCCGTGCAAGTTCCAAAACTTCTTATAAGAGGAGGAGTAGAAGTTCTAGAAGT
>BAB93025
ATGGCTTTACAATTATTTAATCCAGAAGACTACTATGATATTTTATTTCCTGGAGTGAATGCCTTTGTTAACAATATTCACTATTTAGATCCTAGACATTGGGGCCCGTCCTTGTTCTCCACAATCTCCCAGGCTTTTTGGAATCTTGTTAGAGATGATTTGCCAGCCTTAACCTCTCAGGAAATTCAGAGAAGAACCCAAAAACTATTTGTTGAAAATTTAGCAAGGTTTTTGGAAGAAACTACTTGGGCAATAGTTAATTCACCAGCTAACTTATATAATTATATTTCAGACTATTATTCTAGATTGTCTCCAGTTAGGCCCTCTATGGTAAGGCAAGTTGCCCAAAGGGAGGGAACCTATATTTCTTTTGGCCACTCATACACCCAAAGTATAGATGATGCAGACAGCATTCAAGAAGTTACCCAAAGGCTAGATTTAAAAACCCCAAATGTGCAATCTGGTGAATTTATAGAAAGAAGTATTGCACCAGGAGGTGCAAATCAAAGATCTGCTCCTCAATGGATGTTGCCTTTACTTTTAGGGTTGTACGGGACTGTAACACCTGCTCTTGAAGCATATGAAGATGGCCCCAACAAAAAGAAAAGGAGAAAGGAAGGACCCCGTGCAAGTTCCAAAACTTCTTATAAGAGGAGGAGTAGAAGTTCTAGAAGT
>BAE94737
ATGGCTTTACAGTTATTTAATCCAGAAGACTACTATGATATTTTATTTCCTGGAGTGAATGCCTTTGTTAACAATATTCACTATTTAGATCCTAGACATTGGGGCCCTTCTTTGTTCTCCACAATCTCCCAGGCTTTTTGGAATCTTGTTAGAGATGATTTGCCATCTTTAACATCTCAGGAAATTCAAAGAAGAACCCAAAAACTATTTGTTGAAAGTTTAGCAAGGTTTTTGGAAGAAACTACTTGGGCAATAGTTAATTCACCAGTTAACTTATATAATTATATTTCAGACTATTATTCTAGATTGTCTCCAGTAAGGCCCTCTATGGTAAGGCAGGTTGCCCAAAGGGAGGGAACCTATATTTCCTTTGGCCACTCATACACCCAAAGTATAGATGATGCAGACAGTATTCAAGAAGTTACCCAAAGGCTAGATTTAAAAACCCCAAATGTGCAATCTGGTGAGTTTATAGAGAAAAGTATTGCACCAGGAGGTGCAAATCAAAGATCTGCTCCTCAATGGATGTTGCCTTTACTTTTAGGGTTGTACGGGACTGTAACACCTGCTCTTGAAGCATATGAAGATGGCCCCAACAAAAAGAAAAGGAGAAAGGAAGGACCCCGTGCAAGTTCCAAAACTTCTTATAAGAGGAGGAGTAGAAGTTCTAGAAGT
>AEC14660
ATGGCTTTACAATTATTTAATCCAGAAGACTACTATGATATTTTATTTCCTGGAGTGAATGCCTTTGTTAACAATATTCACTATTTAGATCCTAGACATTGGGGCCCGTCCTTGTTCTCCACAATCTCCCAGGCTTTTTGGAATCTTGTTAGAGATGATTTGCCAGCCTTAACCTCTCAGGAAATTCAGAGAAGAACCCAAAAACTATTTGTTGAAAGTTTAGCAAGGTTTTTGGAAGAAACTACTTGGGCAATAGTTAATTCACCAGCTAACTTATATAATTATATTTCAGACTATTATTCTAGATTGTCTCCAGTTAGGCCCTCTATGGTAAGGCAAGTTGCCCAAAGGGAGGGAACCTATATTTCTTTTGGCCACTCATACACCCAAAGTATAGATGATGCAGACAGCATTCAAGAAGTTACCCAAAGGCTAGATTTAAAAACCCCAAATGTGCAATCTGGTGAATTTATAGAAAGAAGTATTGCACCAGGAGGTGCAAATCAAAGATCTGCTCCTCAATGGATGTTGCCTTTACTTTTAGGGTTGTACGGGACTGTAACACCTGCTCTTGAAGCATATGAAGATGGCCCCAACAAAAAGAAAAGGAGAAAGGAAGGACCCCGTGCAAGTTCCAAAACTTCTTATAAGAGGAGGAGTAGAAGTTCTAGAAGT
>AEC14666
ATGGCTTTACAATTATTTAATCCAGAAGACTACTATGATATTTTATTTCCTGGAGTGAATGCCTTTGTTAACAATATTCACTATTTAGATCCTAGACATTGGGGCCCGTCCTTGTTCTCCACAATCTCCCAGGCTTTTTGGAATCTTGTTAGAGATGATTTGCCAGCCTTAACCTCTCAGGAAATTCAGAGAAGAACCCAAAAACTATTTGTTGAAAGTTTAGCAAGGTTTTTGGAAGAAACTACTTGGGCAATAGTTAATTCACCAGCTAACTTATATAATTATATTTCAGACTATTATTCTAGATTGTCTCCAGTTAGGCCCTCTATGGTAAGGCAAGTTGCCCAAAGGGAGGGAACCTATATTTCTTTTGGCCACTCATACACCCAAAGTATAGATGATGCAGACAGCATTCAAGAAGTTACCCAAAGGCTAGATTTAAAAACCCCAAATGTGCAATCTGGTGAATTTATAGAAAGAAGTATTGCACCAGGAGGTGCAAATCAAAGATCTGCTCCTCAATGGATGTTGCCTTTACTTTTAGGGTTGTACGGGACTGTAACACCTGCTCTTGAAGCATATGAAGATGGCCCCAACAAAAAGAAAAGGAGAAAGGAAGGACCCCGTGCAAGTTCCAAAACTTCTTATAAGAGGAGGAGTAGAAGTTCTAGAAGT
>BAE03045
ATGGCTTTACAGTTATTTAATCCAGAAGACTACTATGATATTTTATTTCCTGGAGTAAATGCCTTTGTTAACAATATTCACTATTTAGATCCTAGACATTGGGGCCCTTCTTTGTTCTCCACAATCTCCCAGGCTTTTTGGAATCTTGTTAGAGATGATTTGCCATCTTTAACATCTCAGGAAATTCAAAGAAGAACCCAAAAACTATTTGTTGAAAGTTTAGCAAGGTTTTTGGAAGAAACTACTTGGGCAATAGTTAATTCACCAGTTAACTTATATAATTATATTTCAGACTATTATTCTAGATTGTCTCCAGTTAGGCCCTCTATGGTAAGGCAGGTTGCCCAAAGGGAGGGAACCTATATTTCCTTTGGCCACTCATACACCCAAAGTATAGATGATGCAGACAGCATTCAAGAAGTTACCCAAAGGCTAGATTTAAAAACCCCAAATGTGCAATCTGGTGAATTTATAGAGAAAAGTATTGCACCAGGAGGTGCAAATCAAAGATCTGCTCCTCAATGGATGTTGCCTTTACTTTTAGGGTTGTACGGGACTGTAACACCTGCTCTTGAAGCATATGAAGATGGCCCCAACAAAAAGAAAAGGAGAAAGGAAGGACCCCGTGCAAGTTCCAAAACTTCTTATAAGAGGAGGAGTAGAAGTTCTAGAAGT
>AEC15722
ATGGCTTTACAATTATTTAATCCAGAAGACTACTATGATATTTTATTTCCTGGAGTGAATGCCTTTGTTAACAATATTCACTATTTAGATCCTAGACATTGGGGCCCGTCCTTGTTCTCCACAATCTCCCAGGCTTTTTGGAATCTTGTTAGAGATGATTTGCCAGCCTTAACCTCTCAGGAAATTCAGAGAAGAACCCAAAAACTATTTGTTGAAAGTTTAGCAAGGTTTTTGGAAGAAACTACTTGGGCAATAGTTAATTCACCAGCTAACTTATATAATTATATTTCAGACTATTATTCTAGATTGTCTCCAGTTAGGCCCTCTATGGTAAGGCAAGTTGCCCAAAGGGAGGGAACCTATATTTCTTTTGGCCACTCATACACCCAAAGTATAGATGATGCAGACAGCATTCAAGAAGTTACCCAAAGGCTAGATTTAAAAACCCCAAATGTGCAATCTGGTGAATTTATAGAAAGAAGTATTGCACCAGGAGGTGCAAATCAAAGATCTGCTCCTCAATGGATGTTGCCTTTACTTTTAGGGTTGTACGGGACTGTAACACCTGCTCTTGAAGCATATGAAGATGGCCCCAACAAAAAGAAAAGGAGAAAGGAAGGACCCCGTGCAAGTTCCAAAACTTCTTATAAGAGGAGGAGTAGAAGTTCTAGAAGT
>BAE94731
ATGGCTTTACAGTTATTTAATCCAGAAGACTACTATGATATTTTATTTCCTGGAGTGAATGCCTTTGTTAACAATATTCACTATTTAGATCCTAGACATTGGGGCCCTTCTTTGTTCTCCACAATCTCCCAGGCTTTTTGGAATCTTGTTAGAGATGATTTGCCATCTTTAACATCTCAGGAAATTCAAAGAAGAACCCAAAAACTATTTGTTGAAAGTTTAGCAAGGTTTTTGGAAGAAACTACTTGGGCAATAGTTAATTCACCAGTTAACTTATATAATTATATTTCAGACTATTATTCTAGATTGTCTCCAGTAAGGCCCTCTATGGTAAGGCAGGTTGCCCAAAGGGAGGGAACCTATATTTCCTTTGGCCACTCATACACCCAAAGTATAGATGATGCAGACAGCATTCAAGAAGTTACCCAAAGGCTAGATTTAAAAACCCCAAATGTGCAATCTGGTGAGTTTATAGAGAAAAGTATTGCACCAGGAGGTGCAAATCAAAGATCTGCTCCTCAATGGATGTTGCCTTTACTTTTAGGGTTGTACGGGACTGTAACACCTGCTCTTGAAGCATATGAAGATGGCCCCAACAAAAAGAAAAGGAGAAAGGAAGGACCCCGTGCAAGTTCCAAAACTTCTTATAAGAGGAGGAGTAGAAGTTCTAGAAGT
>AEC15728
ATGGCTTTACAATTATTTAATCCAGAAGACTACTATGATATTTTATTTCCTGGAGTGAATGCCTTTGTTAACAATATTCACTATTTAGATCCTAGACATTGGGGCCCGTCCTTGTTCTCCACAATCTCCCAGGCTTTTTGGAATCTTGTTAGAGATGATTTGCCAGCCTTAACCTCTCAGGAAATTCAGAGAAGAACCCAAAAACTATTTGTTGAAAGTTTAGCAAGGTTTTTGGAAGAAACTACTTGGGCAATAGTTAATTCACCAGCTAACTTATATAATTATATTTCAGACTATTATTCTAGATTGTCTCCAGTTAGGCCCTCTATGGTAAGGCAAGTTGCCCAAAGGGAGGGAACCTATATTTCTTTTGGCCACTCATACACCCAAAGTATAGATGATGCAGACAGCATTCAAGAAGTTACCCAAAGGCTAGATTTAAAAACCCCAAATGTGCAATCTGGTGAATTTATAGAAAGAAGTATTGCACCAGGAGGTGCAAATCAAAGATCTGCTCCTCAATGGATGTTGCCTTTACTTTTAGGGTTGTACGGGACTGTAACACCTGCTCTTGAAGCATATGAAGATGGCCCCAACAAAAAGAAAAGGAGAAAGGAAGGACCCCGTGCAAGTTCCAAAACTTCTTATAAGAGGAGGAGTAGAAGTTCTAGAAGT
>AAK97933
ATGGCTTTACAGTTATTTAATCCAGAAGACTACTATGATATTTTATTTCCTGGAGTGAATGCCTTTGTTAACAATATTCACTATTTAGATCCTAGACATTGGGGCCCTTCTTTGTTCTCCACAATCTCCCAGGCTTTTTGGAATCTTGTTAGAGATGATTTGCCATCTTTAACATCTCAGGAAATTCAAAGAAGAACCCAAAAACTATTTGTTGAAAGTTTAGCAAGGTTTTTGGAAGAAACTACTTGGGCAATAGTTAATTCACCAGTTAACTTATATAATTATATTTCAGACTATTATTCTAGATTGTCTCCAGTAAGGCCCTCTATGGTAAGGCAGGTTGCCCAAAGGGAGGGAACCTATATTTCCTTTGGCCACTCATACACCCAAAGTATAGATGATGCAGACAGCATTCAAGAAGTTACCCAAAGGCTAGATTTAAAAACCCCAAATGTGCAATCTGGTGAGTTTATAGAGAAAAGTATTGCACCAGGAGGTGCAAATCAAAGATCTGCTCCTCAATGGATGTTGCCTTTACTTTTAGGGTTGTACGGGACTGTAACACCTGCTCTTGAAGCATATGAAGATGGCCCCAACAAAAAGAAAAGGAGAAAGGAAGGACCCCGTGCAAGTTCCAAAACTTCTTATAAGAGGAGGAGTAGAAGTTCTAGAAGT
>AEC15686
ATGGCTTTACAATTATTTAATCCAGAAGACTACTATGATATTTTATTTCCTGGAGTGAATGCCTTTGTTAACAATATTCACTATTTAGATCCTAGACATTGGGGCCCGTCCTTGTTCTCCACAATCTCCCAGGCTTTTTGGAATCTTGTTAGAGATGATTTGCCAGCCTTAACCTCTCAGGAAATTCAGAGAAGAACCCAAAAACTATTTGTTGAAAGTTTAGCAAGGTTTTTGGAAGAAACTACTTGGGCAATAGTTAATTCACCAGCTAACTTATATAATTATATTTCAGACTATTATTCTAGATTGTCTCCAGTTAGGCCCTCTATGGTAAGGCAAGTTGCCCAAAGGGAGGGAACCTATATTTCTTTTGGCCACTCATACACCCAAAGTATAGATGATGCAGACAGCATTCAAGAAGTTACCCAAAGGCTAGATTTAAAAACCCCAAATGTGCAATCTGGTGAATTTATAGAAAGAAGTATTGCACCAGGAGGTGCAAATCAAAGATCTGCTCCTCAATGGATGTTGCCTTTACTTTTAGGGTTGTACGGGACTGTAACACCTGCTCTTGAAGCATATGAAGATGGCCCCAACAAAAAGAAAAGGAGAAAGGAAGGACCCCGTGCAAGTTCCAAAACTTCTTATAAGAGGAGGAGTAGAAGTTCTAGAAGT
>BAF95599
ATGGCTTTACAGTTATTTAATCCAGAAGACTACTATGATATTTTATTTCCTGGAGTGAATGCCTTTGTTAACAATATTCACTATTTAGATCCTAGACATTGGGGCCCTTCTTTGTTCTCCACAATCTCCCAGGCTTTTTGGAATCTTGTTAGAGATGATTTGCCATCTTTAACATCTCAGGAAATTCAAAGAAGAACCCAAAAACTATTTGTTGAAAGTTTAGCAAGGTTTTTGGAAGAAACTACTTGGGCAATAGTTAATTCACCAGTTAACTTATATAATTTTATTTCAGACTATTATTCTAGATTGTCTCCAGTTAGGCCCTCTATGGTGAGGCAGGTTGCCCAAAGGGAGGGAACCTATATTTCCTTTGGCCACTCATACACCCAAAGTATAGATGAAGCAGACAGCATTCAAGAAGTTACCCAAAGGCTAGATTTAAAAACCCCAAATGTGCAATCTGGTGAATTTATAGAGAAAAGTCTTGCACCAGGAGGTGCAAATCAAAGATCTGCTCCTCAATGGATGTTGCCTTTACTTTTAGGGTTGTACGGGACTGTAACACCTGCTCTTGAAGCATATGAAGATGGCCCCAACAAAAAGAAAAGGAGAAAGGAAGGACCCCGTGCAAGTTCCAAAACTTCTTATAAGAGGAGGAGTAGAAGTTCTAGAAGT
>AEC15680
ATGGCTTTACAATTATTTAATCCAGAAGACTACTATGATATTTTATTTCCTGGAGTGAATGCCTTTGTTAACAATATTCACTATTTAGATCCTAGACATTGGGGCCCGTCCTTGTTCTCCACAATCTCCCAGGCTTTTTGGAATCTTGTTAGAGATGATTTGCCAGCCTTAACCTCTCAGGAAATTCAGAGAAGAACCCAAAAACTATTTGTTGAAAGTTTAGCAAGGTTTTTGGAAGAAACTACTTGGGCAATAGTTAATTCACCAGCTAACTTATATAATTATATTTCAGACTATTATTCTAGATTGTCTCCAGTTAGGCCCTCTATGGTAAGGCAAGTTGCCCAAAGGGAGGGAACCTATATTTCTTTTGGCCACTCATACACCCAAAGTATAGATGATGCAGACAGCATTCAAGAAGTTACCCAAAGGCTAGATTTAAAAACCCCAAATGTGCAATCTGGTGAATTTATAGAAAGAAGTATTGCACCAGGAGGTGCAAATCAAAGATCTGCTCCTCAATGGATGTTGCCTTTACTTTTAGGGTTGTACGGGACTGTAACACCTGCTCTTGAAGCATATGAAGATGGCCCCAACAAAAAGAAAAGGAGAAAGGAAGGACCCCGTGCAAGTTCCAAAACTTCTTATAAGAGGAGGAGTAGAAGTTCTAGAAGT
>AAK97939
ATGGCTTTACAGTTATTTAATCCAGAAGACTACTATGATATTTTATTTCCTGGAGTGAATGCCTTTGTTAACAATATTCACTATTTAGATCCTAGACATTGGGGCCCTTCTTTGTTCTCCACAATCTCCCAGGCTTTTTGGAACCTTGTTAGAGATGATTTGCCATCTTTAACATCTCAGGAAATTCAAAGAAGAACCCAAAAACTATTTGTTGAAAGTTTAGCAAGGTTTTTGGAAGAAACTACTTGGGCAATAGTTAATTCACCAGTTAACTTATATAATTATATTTCAGACTATTATTCTAGATTGTCTCCAGTAAGGCCCTCTATGGTAAGGCAGGTTGCCCAAAGGGAGGGAACCTATATTTCCTTTGGCCACTCATACACCCAAAGTATAGATGATGCAGACAGCATTCAAGAAGTTACCCAAAGGCTAGATTTAAAAACCCCAAATGTGCAATCTGGTGAGTTTATAGAGAAAAGTATTGCACCAGGAGGTGCAAATCAAAGATCTGCTCCTCAATGGATGTTGCCTTTACTTTTAGGGTTGTACGGGACTGTAACACCTGCTCTTGAAGCATATGAAGATGGCCCCAACAAAAAGAAAAGGAGAAAGGAAGGACCCCGTGCAAGTTCCAAAACTTCTTATAAGAGGAGGAGTAGAAGTTCTAGAAGT
>BAF95593
ATGGCTTTACAGTTATTTAATCCAGAAGACTACTATGATATTTTATTTCCTGGAGTGAATGCCTTTGTTAACAATATTCACTATTTAGATCCTAGACATTGGGGCCCTTCTTTGTTCTCCACAATCTCCCAGGCTTTTTGGAATCTTGTTAGAGATGATTTGCCATCTTTAACATCTCAGGAAATTCAAAGAAGAACCCAAAAACTATTTGTTGAAAGTTTAGCAAGGTTTTTGGAAGAAACTACTTGGGCAATAGTTAATTCACCAGTTAACTTATATAATTATATTTCAGACTATTATTCTAGATTGTCTCCAGTTAGGCCCTCTATGGTAAGGCAGGTTGCCCAAAGGGAGGGAACCTATATTTCCTTTGGCCACTCATACACCCAAAGTATAGATGATGCAGACAGCATTCAGGAAGTTACCCAAAGGCTAGATTTAAAAACCCCAAATGTGCAATCTGGTGAATTTATAGAAAAAAGTATTGCACCAGGAGGTGCAAATCAAAGATCTGCTCCTCAATGGATGTTGCCTTTACTTTTAGGGTTGTACGGGACTGTAACACCTGCTCTTGAAGCATATGAAGATGGCCCCAACAAAAAGAAAAGGAGAAAGGAAGGACCCCGTGCAAGTTCCAAAACTTCTTATAAGAGGAGGAGTAGAAGTTCTAGAAGT
>BAB93091
ATGGCTTTACAATTATTTAATCCAGAAGACTACTATGATATTTTATTTCCTGGAGTGAATGCCTTTGTTAACAATATTCACTATTTAGATCCTAGACATTGGGGCCCGTCCTTGTTCTCCACAATCTCCCAGGCTTTTTGGAATCTTGTTAGAGATGATTTGCCAGCCTTAACCTCTCAGGAAATTCAGAGAAGAACCCAAAAACTATTTGTTGAAAATTTAGCAAGGTTTTTGGAAGAAACTACTTGGGCAATAGTTAATTCACCAGCTAACTTATATAATTATATTTCAGACTATTATTCTAGATTGTCTCCAGTTAGGCCCTCTATGGTAAGGCAAGTTGCCCAAAGGGAGGGAACCTATATTTCTTTTGGCCACTCATACACCCAAAGTATAGATAATGCAGACAGCATTCAAGAAGTTACTCAAAGGCTAGATTTAAAAACCCCAAATGTGCAATCTGGTGAATTTATAGAAAGAAGTATTGCACCAGGAGGTGCAAATCAAAGATCTGCTCCTCAATGGATGTTGCCTTTACTTTTAGGGTTGTACGGGACTGTAACACCTGCTCTTGAAGCATATGAAGATGGCCCCAACAAAAAGAAAAGGAGAAAGGAAGGACCCCGTGCAAGTTCCAAAACTTCTTATAAGAGGAGGAGTAGAAGTTCTAGAAGT
>BAB93097
ATGGCTTTACAATTATTTAATCCAGAAGACTACTATGATATTTTATTTCCTGGAGTGAATGCCTTTGTTAACAATATTCACTATTTAGATCCTAGACATTGGGGCCCGTCCTTGTTCTCCACAATCTCCCAGGCTTTTTGGAATCTTGTTAGAGATGATTTGCCAGCCTTAACCTCTCAGGAAATTCAGAGAAGAACCCAAAAACTATTTGTTGAAAATTTAGCAAGGTTTTTGGAAGAAACTACTTGGGCAATAGTTAATTCACCAGCTAACTTATATAATTATATTTCAGACTATTATTCTAGATTGTCTCCAGTTAGGCCCTCTATGGTAAGGCAAGTTGCCCAAAGGGAGGGAACCTATATTTCTTTTGGCCACTCATACACCCAAAGTATAGATAATGCAGACAGCATTCAAGAAGTTACTCAAAGGCTAGATTTAAAAACCCCAAATGTGCAATCTGGTGAATTTATAGAAAGAAGTATTGCACCAGGAGGTGCAAATCAAAGATCTGCTCCTCAATGGATGTTGCCTTTACTTTTAGGGTTGTACGGGACTGTAACACCTGCTCTTGAAGCATATGAAGATGGCCCCAACAAAAAGAAAAGGAGAAAGGAAGGACCCCGTGCAAGTTCCAAAACTTCTTATAAGAGGAGGAGTAGAAGTTCTAGAAGT
>AEC15866
ATGGCTTTACAATTATTTAATCCAGAAGACTACTATGATATTTTATTTCCTGGAGTGAATGCCTTTGTTAACAATATTCACTATTTAGATCCTAGACATTGGGGCCCGTCCTTGTTCTCCACAATCTCCCAGGCTTTTTGGAATCTTGTTAGAGATGATTTGCCAGCCTTAACCTCTCAGGAAATTCAGAGAAGAACCCAAAAACTATTTGTTGAAAATTTAGCAAGGTTTTTGGAAGAAACTACTTGGGCAATAGTTAATTCACCAGCTAACTTATATAATTATATTTCAGACTATTATTCTAGATTGTCTCCAGTTAGGCCCTCTATGGTAAGGCAAGTTGCCCAAAGGGAGGGAACCTATATTTCTTTTGGCCACTCATACACCCAAAGTATAGATGATGCAGACAGCATTCAAGAAGTTACCCAAAGGCTAGATTTAAAAACCCCAAATGTGCAATCTGGTGAATTTATAGAAAGAAGTATTGCACCAGGAGGTGCAAATCAAAGATCTGCTCCTCAATGGATGTTGCCTTTACTTTTAGGGTTGTACGGGACTGTAACACCTGCTCTTGCAGCATATGAAGATGGCCCCAACAAAAAGAAAAGGAGAAAGGAAGGACCCCGTGCAAGTTCCAAAACTTCTTATAAGAGGAGGAGTAGAAGTTCTAGAAGT
>BAB68916
ATGGCTTTACAATTATTTAATCCAGAAGACTACTATGATATTTTATTTCCTGGAGTGAATGCCTTTGTTAACAATATTCACTATTTAGATCCTAGACATTGGGGCCCGTCCTTGTTCTCCACAATCTCCCAGGCTTTTTGGAATCTTGTTAGAGATGATTTGCCAGCCTTAACCTCTCAGGAAATTCAGAGAAGAACCCAAAAACTATTTGTTGAAAATTTAGCAAGGTTTTTGGAAGAAACTACTTGGGCAATAGTTAATTCACCAGCTAACTTATATAATTATATTTCAGACTATTATTCTAGATTGTCTCCAGTTAGGCCCTCTATGGTAAGGCAAGTTGCCCAAAGGGAGGGAACCTATATTTCTTTTGGCCACTCATACACCCAAAGTATAGATGATGCAGACAGCATTCAAGAAGTTACCCAAAGGCTAGATTTAAAAACCCCAAATGTGCAATCTGGTGAATTTATAGAAAGAAGTATTGCACCAGGAGGTGCAAATCAAAGATCTGCTCCTCAATGGATGTTGCCTTTACTTTTAGGGTTGTACGGGACTGTAACACCTGCTCTTGAAGCATATGAAGATGGCCCCAACAAAAAGAAAAGGAGAAAGGAAGGACCCCGTGCAAGTTCCAAAACTTCTTATAAGAGGAGGAGTAGAAGTTCTAGAAGT
>BAB68910
ATGGCTTTACAATTATTTAATCCAGAAGACTACTATGATATTTTATTTCCTGGAGTGAATGCCTTTGTTAACAATATTCACTATTTAGATCCTAGACATTGGGGCCCGTCCTTGTTCTCCACAATCTCCCAGGCTTTTTGGAATCTTGTTAGAGATGATTTGCCAGCCTTAACCTCTCAGGAAATTCAGAGAAGAACCCAAAAGCTATTTGTTGAAAATTTAGCAAGGTTTTTGGAAGAAACTACTTGGGCAATAGTTAATTCACCAGCTAACTTATATAATTATATTTCAGACTACTATTCTAGATTGTCTCCAGTTAGGCCCTCTATGGTAAGGCAAGTTGCCCAAAGGGAGGGAACCTATATTTCTTTTGGCCACTCATACACCCAAAGTATAGATGATGCAGACAGCATTCAAGAAGTTACCCAAAGGCTAGATTTAAAAACCCCAAATGTGCAATCTGGTGAATTTATAGAAAGAAGTATTGCACCAGGAGGTGCAAATCAAAGATCTGCTCCTCAATGGATGTTGCCTTTACTTTTAGGGTTGTACGGGACTGTAACACCTGCTCTTGAAGCATATGAAGATGGCCCCAACAAAAAGAAAAGGAGAAAGGAAGGACCCCGTGCAAGTTCCAAAACTTCTTATAAGAGGAGGAGTAGAAGTTCTAGAAGT
>BAD21282
ATGGCTTTACAATTATTTAATCCAGAAGACTACTATGATATTTTATTTCCTGGAGTGAATGCCTTTGTTAACAATATTCACTATTTAGATCCTAGACATTGGGGCCCGTCCTTGTTCTCCACAATCTCCCAGGCTTTTTGGAATCTTGTTAGAGATGATTTGCCAGCCTTAACCTCTCAGGAAATTCAGAGAAGAACCCAAAAGCTATTTGTTGAAAATTTAGCAAGGTTTTTGGAAGAAACTACTTGGGCAATAGTTAATTCACCAGCTAACTTATATGATTATATTTCAGACTATTATTCTAGATTGTCTCCAGTTAGGCCCTCTATGGTAAGGCAAGTTGCCCAAAGGGAGGGAACCTATATTTCTTTTGGCCACTCATACACCCCAAGTATAGATGATGCAGACAGCATTCAAGAAGTTACCCAAAGGCTAGATCTAAAAACCCCAAATGTGCAATCTGGTGAATTTATAGAAAGAAGTATTGCACCAGGAGGTGCAAATCAAAGATCTGCTCCTCAATGGATGTTGCCTTTACTTTTAGGGTTGTACGGGACTGTAACACCTGCTCTTGAAGCATATGAAGATGGCCCCAACAAAAAGAAAAGGAGAAAGGAAGGACCCCGTGCAAGTTCCAAAACTTCTTATAAGAGGAGGAGTAGAAGTTCTAGAAGT
>AEC15860
ATGGCTTTACAATTATTTAATCCAGAAGACTACTATGATATTTTATTTCCTGGAGTGAATGCCTTTGTTAACAATATTCACTATTTAGATCCTAGACATTGGGGCCCGTCCTTGTTCTCCACAATCTCCCAGGCTTTTTGGAATCTTGTTAGAGATGATTTGCCAGCCTTAACCTCTCAGGAAATTCAGAGAAGAACCCAAAAACTATTTGTTGAAAATTTAGCAAGGTTTTTGGAAGAAACTACTTGGGCAATAGTTAATTCACCAGCTAACTTATATAATTATATTTCAGACTATTATTCTAGATTGTCTCCAGTTAGGCCCTCTATGGTAAGGCAAGTTGCCCAAAGGGAGGGAACCTATATTTCTTTTGGCCACTCATACACCCAAAGTATAGATGATGCAGACAGCATTCAAGAAGTTACCCAAAGGCTAGATTTAAAAACCCCAAATGTGCAATCTGGTGAATTTATAGAAAGAAGTATTGCACCAGGAGGTGCAAATCAAAGATCTGCTCCTCAATGGATGTTGCCTTTACTTTTAGGGTTGTACGGGACTGTAACACCTGCTCTTGCAGCATATGAAGATGGCCCCAACAAAAAGAAAAGGAGAAAGGAAGGACCCCGTGCAAGTTCCAAAACTTCTTATAAGAGGAGGAGTAGAAGTTCTAGAAGT
>BAD21288
ATGGCTTTACAATTATTTAATCCAGAAGACTACTATGATATTTTATTTCCTGGAGTTAATGCCTTTGTTAACAATATTCACTATTTAGATCCTAGACATTGGGGCCCGTCCTTGTTCTCCACAATCTCCCAGGCTTTTTGGAATCTTGTTAGAGATGATTTGCCAGCCTTAACCTCTCAGGAAATTCAGAGAAGAACCCAAAAGCTATTTGTTGAAAATTTAGCAAGGTTTTTGGAAGAAACTACTTGGGCAATAGTTAATTCACCAGCTAACTTATATAATTATATTTCAGACTATTATTCTAGATTGTCTCCAGTTAGGCCCTCTATGGTAAGGCAAGTTGCCCAAAGGGAGGGAACCTATATTTCTTTTGGCCACTCATACACCCAAAGTATAGATGATGCAGACAGCATTCAAGAAGTTACCCAAAGGCTAGATTTAAAAACCCCAAATGTGCAATCTGGTGAATTTATAGAAAGAAGTATTGCACCAGGAGGTGCAAATCAAAGATCTGCTCCTCAATGGATGTTGCCTTTACTTTTAGGGTTGTACGGGACTGTAACACCTGCTCTTGAAGCATATGAAGATGGCCCCAACAAAAAGAAAAGGAGAAAGGAAGGACCCCGTGCAAGTTCCAAAACTTCTTATAAGAGGAGGAGTAGAAGTTCTAGAAGT
>BAB11733
ATGGCTTTACAGTTATTTAATCCAGAAGACTACTATGATATTTTATTTCCTGGAGTGAATGCCTTTGTTAACAATATTCACTATTTAGATCCTAGACATTGGGGCCCTTCTTTGTTCTCCACAATCTCCCAGGCTTTTTGGAACCTTGTTAGAGATGATTTGCCATCTTTAACATCTCAGGAAATTCAAAGAAGAACCCAAAAACTATTTGTTGAAAGTTTAGCAAGGTTTTTGGAAGAAACTACTTGGGCAATAGTTAATTCACCAGTTAACTTATATAATTATATATCAGACTATTATTCTAGATTGTCTCCAGTAAGGCCCTCTATGGTAAGGCAGGTTGCCCAAAGGGAGGGAACCTATATTTCCTTTGGCCACTCATACACCCAAAGTATAGATGATGCAGACAGCATTCAAGAAGTTACCCAAAGGCTAGATTTAAAAACCCCAAATGTGCAATCTGGTGAGTTTATAGAGAAAAGTATTGCACCAGGAGGTGCAAATCAAAGATCTGCTCCTCAATGGATGTTGCCTTTACTTTTAGGGTTGTACGGGACTGTAACACCTGCTCTTGAAGCATATGAAGATGGCCCCAACAAAAAGAAAAGGAGAAAGGAAGGACCCCGTGCAAGTTCCAAAACTTCTTATAAGAGGAGGAGTAGAAGTTCTAGAAGT
>AEC15536
ATGGCTTTACAGTTATTTAATCCAGAAGACTACTATGATATTTTATTTCCTGGAGTGAATGCCTTTGTTAACAATATTCACTATTTAGATCCTAGACATTGGGGCCCTTCTTTGTTCTCCACAATCTCCCAGGCTTTTTGGAATCTTGTTAGAGATGATTTGCCATCTTTAACATCTCAGGAAATTCAAAGAAGAACCCAAAAACTATTTGTTGAAAGTTTAGCAAGGTTTTTGGAAGAAACTACTTGGGCAATAGTTAATTCACCAGTTAACTTATATAATTATATTTCAGACTATTATTCTAGATTGTCTCCAGTTAGGCCCTCTATGGTAAGGCAGGTTGCCCAAAGGGAGGGAACCTATATTTCCTTTGGCCACTCATACACCCAAAGTATAGATGATGCAGACAGCATTCAAGAAGTTACCCAAAGGCTAGATTTAAAAACCCCAAATGTGCAATCTGGTGAATTTATAGAGAAAAGTATTGCACCAGGAGGTGCAAATCAAAGATCTGCTCCTCAATGGATGTTGCCTTTACTTTTAGGGTTGTACGGGACTGTAACACCTGCTCTTGAAGCATATGAAGATGGCCCCAACAAAAAGAAAAGGAGAAAGGAAGGACCCCGTGCAAGTTCCAAAACTTCTTATAAGAGGAGGAGTAGAAGTTCTAGAAGT
>BAE03135
ATGGCTTTACAGTTATTTAATCCAGAAGACTACTATGATATTTTATTTCCTGGAGTAAATGCCTTTGTTAACAATATTCACTATTTAGATCCTAGACATTGGGGCCCTTCTTTGTTCTCCACAATCTCCCAGGCTTTTTGGAATCTTGTTAGAGATGATTTGCCATCTTTAACATCTCAGGAAATTCAAAGAAGAACCCAAAAACTATTTGTTGAAAGTTTAGCAAGGTTTTTGGAAGAAACTACTTGGGCAATAGTTAATTCACCAGTTAACTTATATAATTATATTTCAGACTATTATTCTAGATTGTCTCCAGTTAGGCCCTCTATGGTAAGGCAGGTTGCCCAAAGGGAGGGAACCTATATTTCCTTTGGCCACTCATACACCCAAAGTATAGATGATGCAGACAGCATTCAAGAAGTTACCCAAAGGCTAGATTTAAAAACCCCAAATGTGCAATCTGGTGAATTTATAGAGAAAAGTATTGCACCAGGAGGTGCAAATCAAAGATCTGCTCCTCAATGGATGTTGCCTTTACTTTTAGGGTTGTACGGGACTGTAACACCTGCTCTTGAAGCATATGAAGATGGCCCCAACAAAAAGAAAAGGAGAAAGGAAGGACCCCGTGCAAGTTCCAAAACTTCTTATAAGAGGAGGAGTAGAAGTTCTAGAAGT
>AEC15530
ATGGCTTTACAGTTATTTAATCCAGAAGACTACTATGATATTTTATTTCCTGGAGTGAATGCCTTTGTTAACAATATTCACTATTTAGATCCTAGACATTGGGGCCCTTCTTTGTTCTCCACAATCTCCCAGGCTTTTTGGAATCTTGTTAGAGATGATTTGCCATCTTTAACATCTCAGGAAATTCAAAGAAGAACCCAAAAACTATTTGTTGAAAGTTTAGCAAGGTTTTTGGAAGAAACTACTTGGGCAATAGTTAATTCACCAGTTAACTTATATAATTATATTTCAGACTATTATTCTAGATTGTCTCCAGTTAGGCCCTCTATGGTAAGGCAGGTTGCCCAAAGGGAGGGAACCTATATTTCCTTTGGCCACTCATACACCCAAAGTATAGATGATGCAGACAGCATTCAAGAAGTTACCCAAAGGCTAGATTTAAAAACCCCAAATGTGCAATCTGGTGAATTTATAGAGAAAAGTATTGCACCAGGAGGTGCAAATCAAAGATCTGCTCCTCAATGGATGTTGCCTTTACTTTTAGGGTTGTACGGGACTGTAACACCTGCTCTTGAAGCATATGAAGATGGCCCCAACAAAAAGAAAAGGAGAAAGGAAGGACCCCGTGCAAGTTCCAAAACTTCTTATAAGAGGAGGAGTAGAAGTTCTAGAAGT
>BAC81927
ATGGCTTTACAGTTATTTAATCCAGAAGACTACTATGATATTTTATTTCCTGGAGTGAATGCCTTTGTTAACAATATTCACTATTTAGATCCTAGACATTGGGGCCCTTCTTTGTTCTCCACAATCTCCCAGGCTTTTTGGAATCTTGTTAGAGATGATTTGCCATCTTTAACATCTCAGGAAATTCAAAGAAGAACCCAAAAACTATTTGTTGAAAGTTTAGCAAGGTTTTTGGAAGAAACTACTTGGGCAATAGTTAATTCACCAGTTAACTTATATAATTATATTTCAGACTATTATTCTAGATTGTCTCCAGTAAGGCCCTCTATGGTAAGGCAGGTTGCCCAAAGGGAGGGAACCTATATTTCCTTTGGCCACTCATACACCCAAAGTATAGATGATGCAGACAGCATTCAAGAAGTTACCCAAAGGCTAGATTTAAAAACCCCAAATGTGCAATCTGGTGAGTTTATAGAGAAAAGTATTGCACCAGGAGGTGCAAATCAAAGATCTGCTCCTCAATGGATGTTGCCTTTACTTTTAGGGTTGTACGGGACTGTAACACCTGCTCTTGAAGCATATGAAGATGGCCCCAACAAAAAGAAAAGGAGAAAGGAAGGACCCCGTGCAAGTTCCAAAACTTCTTATAAGAGGAGGAGTAGAAGTTCTAGAAGT
>AEC15434
ATGGCTTTACAATTATTTAATCCAGAAGACTACTATGATATTTTATTTCCTGGAGTGAATGCCTTTGTTAACAATATTCACTATTTAGATCCTAGACATTGGGGCCCGTCCTTGTTCTCCACAATCTCCCAGGCTTTTTGGAATCTTGTTAGAGATGATTTGCCAGCCTTAACCTCTCAGGAAATTCAGAGAAGAACCCAAAAACTATTTGTTGAAAATTTAGCAAGGTTTTTGGAAGAAACTACTTGGGCAATAGTTAATTCACCAGCTAACTTATATAATTATATTTCAGACTATTATTCTAGATTGTCTCCAGTTAGGCCCTCTATGGTAAGGCAAGTTGCCCAAAGGGAGGGAACCTATATTTCTTTTGGCCACTCATACACCCAAAGTATAGATGATGCAGACAGCATTCAAGAAGTTACCCAAAGGCTAGATTTAAAAACCCCAAATGTGCAATCTGGTGAATTTATAGAAAGAAGTATTGCACCAGGAGGTGCAAATCAAAGATCTGCTCCTCAATGGATGTTGCCTTTACTTTTAGGGTTGTACGGGACTGTAACACCTGCTCTTGCAGCATATGAAGATGGCCCCAACAAAAAGAAAAGGAGAAAGGAAGGACCCCGTGCAAGTTCCAAAACTTCTTATAAGAGGAGGAGTAGAAGTTCTAGAAGT
>AEC14564
ATGGCTTTACAATTATTTAATCCAGAAGACTACTATGATATTTTATTTCCTGGAGTGAATGCCTTTGTTAACAATATTCACTATTTAGATCCTAGACATTGGGGCCCGTCCTTGTTCTCCACAATCTCCCAGGCTTTTTGGAATCTTGTTAGAGATGATTTGCCAGCCTTAACCTCTCAGGAAATTCAGAGAAGAACCCAAAAACTATTTGTTGAAAGTTTAGCAAGGTTTTTGGAAGAAACTACTTGGGCAATAGTTAATTCACCAGCTAACTTATATAATTATATTTCAGACTATTATTCTAGATTGTCTCCAGTTAGGCCCTCTATGGTAAGGCAAGTTGCCCAAAGGGAGGGAACCTATATTTCTTTTGGCCACTCATACACCCAAAGTATAGATGATGCAGACAGCATTCAAGAAGTTACCCAAAGGCTAGATTTAAAAACCCCAAATGTGCAATCTGGTGAATTTATAGAAAGAAGTATTGCACCAGGAGGTGCAAATCAAAGATCTGCTCCTCAATGGATGTTGCCTTTACTTTTAGGGTTGTACGGGACTGTAACACCTGCTCTTGAAGCATATGAAGATGGCCCCAACAAAAAGAAAAGGAGAAAGGAAGGACCCCGTGCAAGTTCCAAAACTTCTTATAAGAGGAGGAGTAGAAGTTCTAGAAGT
>AAM69565
ATGGCTTTACAGTTATTTAATCCAGAAGACTACTATGATATTTTATTTCCTGGAGTGAATGCCTTTGTTAATAATATTCACTATTTAGATCCTAGACATTGGGGCCCTTCTTTGTTTTCCACAATCTCCCAGGCTTTTTGGAATCTTGTTAGGGATGATTTGCCATCTTTAACATCTCAGGAAATTCAAAGAAGAACCCAAAAACTATTTGTTGAAAGTTTAGCAAGGTTTTTGGAAGAAACTACTTGGGCAATAGTTAATTCACCAGTTAACTTATATAATTATATTTCAGACTATTATTCTAGATTGTCTCCAGTTAGGCCCTCTATGGTAAGGCAGGTTGCCCAAAGGGAGGGAACCTATATTTCCTTTGGCCACTCATACACCCAAAGTATAGATGATGCAGACAGCATTCAAGAAGTTACCCAAAGGCTAGATTTAAAAACCCCAAATGTGCAATCTGGTGAATTTATAGAGAAAAGTATTGCACCAGGAGGTGCAAATCAAAGATCTGCTCCTCAATGGATGTTGCCTTTACTTTTAGGGTTGTACGGGACTGTAACACCTGCTCTTGAAGCATATGAAGATGGCCCCAACAAAAAGAAAAGGAGAAAGGAAGGACCCCGCGCAAGTTCCAAAACTTCTTATAAGAGGAGGAGTAGAAGTTCTAGAAGT
>BAE03033
ATGGCTTTACAGTTATTTAATCCAGAAGACTACTATGATATTTTATTTCCTGGAGTAAATGCCTTTGTTAACAATATTCACTATTTAGATCCTAGACATTGGGGCCCTTCTTTGTTCTCCACAATCTCCCAGGCTTTTTGGAATCTTGTTAGAGATGATTTGCCATCTTTAACATCTCAGGAAATTCAAAGAAGAACCCAAAAACTATTTGTTGAAAGTTTAGCAAGGTTTTTGGAAGAAACTACTTGGGCAATAGTTAATTCACCAGTTAACTTATATAATTATATTTCAGACTATTATTCTAGATTGTCTCCAGTTAGGCCCTCCATGGTAAGGCAGGTTGCCCAAAGGGAGGGAACCTATATTTCCTTTGGCCACTCATACACCCAAAGTATAGATGATGCAGACAGCATTCAAGAAGTTACCCAAAGGCTAGATTTAAAAACCCCAAATGTGCAATCTGGTGAATTTATAGAGAAAAGTATTGCACCAGGAGGTGCAAATCAAAGATCTGCTCCTCAATGGATGTTGCCTTTACTTTTAGGGTTGTACGGGACTGTAACACCTGCTCTTGAAGCATATGAAGATGGCCCCAACAAAAAGAAAAGGAGAAAGGAAGGACCCCGTGCAAGTTCCAAAACTTCTTATAAGAGGAGGAGTAGAAGTTCTAGAAGT
>BAD21270
ATGGCTTTACAATTATTTAATCCAGAAGACTACTATGATATTTTATTTCCTGGAGTGAATGCCTTTGTTAACAATATTCACTATTTAGATCCTAGACATTGGGGCCCGTCCTTGTTCTCCACAATCTCCCAGGCTTTTTGGAATCTTGTTAGAGATGATTTGCCAGCCTTAACCTCTCAGGAAATTCAGAGAAGAACCCAAAAGCTATTTGTTGAAAATTTAGCAAGGTTTTTGGAAGAAACTACTTGGGCAATAGTTAATTCACCAGCTAACTTATATAATTATATTTCAGACTATTATTCTAGATTGTCTCCAGTTAGGCCCTCTATGGTAAGGCAAGTTGCCCAAAGGGAGGGAACCTATATTTCTTTTGGCCACTCATACACCCAAAGTATAGATGATGCAGACAGCATTCAAGAAGTTACCCAAAGGCTAGATTTAAAAACCCCAAATGTGCAATCTGGTGAATTTATAGAAAGAAGTATTGCACCAGGAGGTGCAAATCAAAGATCTGCTCCTCAATGGATGTTGCCTTTACTTTTAGGGTTGTACGGGACTGTAACACCTGCTCTTGAAGCATATGAAGATGGCCCCAACAAAAAGAAAAGGAGAAAGGAAGGACCCCGTGCAAGTTCCAAAACTTCTTATAAGAGGAGGAGTAGAAGTTCTAGAAGT
>AAM89344
ATGGCTTTACAGTTATTTAATCCAGAAGACTACTATGATATTTTATTTCCTGGAGTGAATGCCTTTGTTAACAATATTCACTATTTAGATCCTAGACATTGGGGCCCTTCTTTGTTCTCCACAATCTCCCAGGCTTTTTGGAATCTTGTTAGAGATGATTTGCCATCTTTAACATCTCAGGAAATTCAAAGAAGAACCCAAAAACTATTTGTTGAAAGTTTAGCAAGGTTTTTGGAAGAAACTACTTGGGCAATAGTTAATTCACCAGTTAACTTATATAATTATATTTCAGACTATTATTCTAGATTGTCTCCAGTAAGGCCCTCTATGGTAAGGCAGGTTGCCCAAAGGGAGGGAACCTATATTTCCTTTGGCCACTCATACACCCAAAGTATAGATGATGCAGACAGCATTCAAGAAGTTACCCAAAGGCTAGATTTAAAAACCCCAAATGTGCAATCTGGTGAGTTTATAGAGAAAAGTATTGCACCAGGAGGTGCAAATCAAAGATCTGCTCCTCAATGGATGTTGCCTTTACTTTTAGGGTTGTACGGGACTGTAACACCTGCTCTTGAAGCATATGAAGATGGCCCCAACAAAAAGAAAAGGAGAAAGGAAGGACCCCGTGCAAGTTCCAAAACTTCTTATAAGAGGAGGAGTAGAAGTTCTAGAAGT
>BAD21276
ATGGCTTTACAATTATTTAATCCAGAAGACTACTATGATATTTTATTTCCTGGAGTGAATGCCTTTGTTAATAATATTCACTATTTAGATCCTAGACATTGGGGCCCGTCCTTGTTCTCCACAATCTCCCAGGCTTTTTGGAATCTTGTTAGAGATGATTTGCCAGCCTTAACCTCTCAGGAAATTCAGAGAAGAACCCAAAAACTATTTGTTGAAAATTTAGCAAGGTTTTTGGAAGAAACTACTTGGGCAATAGTGAATTCACCAGCTAACTTATATAATTATATTTCAGACTATTATTCTAGATTGTCTCCAGTTAGGCCCTCTATGGTAAGGCAAGTTGCCCAAAGGGAGGGAACCTATATTTCTTTTGGCCACTCATACACCCAAAGTATAGATGATGCAGACAGCATTCAAGAAGTTACCCAAAGGCTAGATTTAAAAACCCCAAATGTGCAATCTGGTGAATTTATAGAAAAAAGTATTGCACCAGGAGGTGCAAATCAAAGATCTGCTCCTCAATGGATGTTGCCTTTACTTTTAGGGTTGTACGGGACTGTAACACCTGCTCTTGAAGCATATGAAGATGGCCCCAACAAAAAGAAAAGGAGAAAGGAAGGACCCCGTGCAAGTTCCAAAACTTCTTATAAGAGGAGGAGTAGAAGTTCTAGAAGT
>BAD11883
ATGGCTTTACAGTTATTTAATCCAGAAGACTACTATGATATTTTATTTCCTGGAGTGAATGCCTTTGTTAACAATATTCACTATTTAGATCCTAGACATTGGGGCCCTTCTTTGTTCTCCACAATCTCCCAGGCTTTTTGGAATCTTGTTAGAGATGATTTGCCATCTTTAACATCTCAGGAAATTCAAAGAAGAACCCAAAAACTATTTGTTGAAAGTTTAGCAAGGTTTTTGGAAGAAACTACTTGGGCAATAGTTAATTCACCAGTTAACTTATATAATTATATTTCAGACTATTATTCTAGATTGTCTCCAGTAAGGCCCTCTATGGTAAGGCAGGTTGCCCAAAGGGAGGGAACCTATATTTCCTTTGGCCACTCATACACCCAAAGTATAGATGATGCAGACAGCATTCAAGAAGTTACCCAAAGGCTAGATTTAAAAACCCCAAATGTGCAATCTGGTGAGTTTATAGAGAAAAGTATTGCACCAGGAGGTGCAAATCAAAGATCTGCTCCTCAATGGATGTTGCCTTTACTTTTAGGGTTGTACGGGACTGTAACACCTGCTCTTGAAGCATATGAAGATGGCCCCAACAAAAAGAAAAGGAGAAAGGAAGGACCCCGTGCAAGTTCCAAAACTTCTTATAAGAGGAGGAGTAGAAGTTCTAGAAGT
>AAK97987
ATGGCTTTACAGTTATTTAATCCAGAAGACTACTATGATATTTTATTTCCTGGAGTGAATGCCTTTGTTAACAATATTCACTATTTAGATCCTAGACATTGGGGCCCTTCTTTGTTCTCCACAATTTCCCAAGCTTTTTGGAATCTTGTTAGAGATGATTTGCCATCTTTAACATCTCAGGAAATTCAAAGAAGAACCCAAAAACTATTTGTTGAAAGTTTAGCAAGGTTTTTGGAAGAAACTACTTGGGCAATAGTTAATTCACCAGTTAACTTATATAATTATATTTCAGACTATTATTCTAGATTGTCTCCAGTTAGGCCCTCTATGGTAAGGCAGGTTGCCCAAAGGGAGGGAACCTATATTTCCTTTGGCCACTCATACACCCAAAGTATAGATGATGCAGACAGCATTCAAGAAGTTACCCAAAGGCTAGATTTAAAAACCCCAAATGTGCAATCTGGTGAATTTATAGAGAAAAGTCTTGCACCAGGAGGTGCAAATCAAAGATCTGCTCCTCAATGGATGTTGCCTTTACTTTTAGGGTTGTACGGGACTGTAACACCTGCTCTTGAAGCATATGAAGATGGCCCCAACAAAAAGAAAAGGAGAAAGGAAGGACCCCGTGCAAGTTCCAAAACTTCTTATAAGAGGAGGAGTAGAAGTTCTAGAAGT
>BAD11889
ATGGCTTTACAGTTATTTAATCCAGAAGACTACTATGATATTTTATTTCCTGGAGTGAATGCCTTTGTTAACAATATTCACTATTTAGATCCTAGACATTGGGGCCCTTCTTTGTTCTCCACAATCTCCCAGGCTTTTTGGAATCTTGTTAGAGATGATTTGCCATCTTTAACATCTCAGGAAATTCAAAGAAGAACCCAAAAACTATTTGTTGAAAGTTTAGCAAGGTTTTTGGAAGAAACTACTTGGGCAATAGTTAATTCACCAGTTAACTTATATAATTATATTTCAGACTATTATTCTAGATTGTCTCCAGTAAGGCCCTCTATGGTAAGGCAGGTTGCCCAAAGGGAGGGAACCTATATTTCCTTTGGCCACTCATACACCCAAAGTATAGATGATGCAGACAGCATTCAAGAAGTTACCCAAAGGCTAGATTTAAAAACCCCAAATGTGCAATCTGGTGAGTTTATAGAGAAAAGTATTGCACCAGGAGGTGCAAATCAAAGATCTGCTCCTCAATGGATGTTGCCTTTACTTTTAGGGTTGTACGGGACTGTAACACCTGCTCTTGAAGCATATGAAGATGGCCCCAACAAAAAGAAAAGGAGAAAGGAAGGACCCCGTGCAAGTTCCAAAACTTCTTATAAGAGGAGGAGTAGAAGTTCTAGAAGT
>AAK97981
ATGGCTTTACAGTTATTTAATCCAGAAGACTACTATGATATTTTATTTCCTGGAGTGAATGCCTTTGTTAACAATATTCACTATTTAGATCCTAGACATTGGGGCCCTTCTTTGTTCTCCACAATCTCCCAAGCTTTTTGGAATCTTGTTAGAGATGATTTGCCATCTTTAACATCTCAGGAAATTCAAAGAAGAACCCAAAAACTATTTGTTGAAAGTTTAGCAAGGTTTTTGGAAGAAACTACTTGGGCAATAGTTAATTCACCAGTTAACTTATATAATTATATTTCAGACTATTATTCTAGATTGTCTCCAGTTAGGCCCTCTATGGTAAGGCAGGTTGCCCAAAGGGAGGGAACCTATATTTCCTTTGGCCACTCATACACCCAAAGTATAGATGATGCAGACAGCATTCAAGAAGTTACCCAAAGGCTAGATTTAAAAACCCCAAATGTGCAATCTGGTGAATTTATAGAGAAAAGTCTTGCACCAGGAGGTGCAAATCAAAGATCTGCTCCTCAATGGATGTTGCCTTTACTTTTAGGGTTGTACGGGACTGTAACACCTGCTCTTGAAGCATATGAAGATGGCCCCAACAAAAAGAAAAGGAGAAAGGAAGGACCCCGTGCAAGTTCCAAAACTTCTTATAAGAGGAGGAGTAGAAGTTCTAGAAGT
>BAC03076
ATGGCTTTACAGTTATTTAATCCAGAAGACTACTATGATATTTTATTTCCTGGAGTGAATGCCTTTGTTAACAATATTCACTATTTAGATCCTAGACATTGGGGCCCTTCTTTGTTCTCCACAATCTCCCAGGCTTTTTGGAATCTTGTTAGAGATGATTTGCCATCTTTAACATCTCAGGAAATTCAAAGAAGAACCCAAAAACTATTTGTTGAAAGTTTAGCAAGGTTTTTGGAAGAAACTACTTGGGCAATAGTTAATTCACCAGTTAACTTATATAATTATATTTCAGACTATTATTCTAGATTGTCTCCAGTTAGGCCCTCTATGGTAAGGCAGGTTGCCCAAAGGGAGGGAACCTATATTTCCTTTGGCCACTCATACACCCAAAGTATAGATGATGCAGACAGCATTCAAGAAGTTACCCAAAGGCTAGATTTAAAAACCCCAAATGTGCAATCTGGTGAATTTATAGAGAAAAGTATTGCACCAGGAGGTGCAAATCAAAGATCTGCTCCTCAATGGATGTTGCCTTTACTTTTAGGGTTGTACGGGACTGTAACACCTGCTCTTGAAGCATATGAAGATGGCCCCAACAAAAAGAAAAGGAGAAAGGAAGGACCCCGTGCAAGTTCCAAAACTTCTTATAAGAGGAGGAGTAGAAGTTCTAGAAGT
>BAB68790
ATGGCTTTACAGTTATTTAATCCAGAAGACTACTATGATATTTTATTTCCTGGAGTGAATGCCTTTGTTAACAATATTCACTATTTAGATCCTAGACATTGGGGCCCTTCTTTGTTCTCCACAATTTCCCAAGCTTTTTGGAATCTTGTTAGAGATGATTTGCCATCTTTAACATCTCAGGAAATTCAAAGAAGAACCCAAAAACTATTTGTTGAAAGTTTAGCAAGGTTTTTGGAAGAAACTACTTGGGCAATAGTTAATTCACCAGTTAACTTATATAATTATATTTCAGACTATTATTCTAGATTGTCTCCAGTTAGGCCCTCTATGGTAAGGCAGGTTGCCCAAAGGGAGGGAACCTATATTTCCTTTGGCCACTCATACACCCAAAGTATAGATGATGCAGACAGCATTCAAGAAGTTACCCAAAGGCTAGATTTAAAAACCCCAAATGTGCAATCTGGTGAATTTATAGAGAAAAGTCTTGCACCAGGAGGTGCAAATCAAAGATCTGCTCCTCAATGGATGTTGCCTTTACTTTTAGGGTTGTACGGGACTGTAACACCTGCTCTTGAAGCATATGAAGATGGCCCCAACAAAAAGAAAAGGAGAAAGGAAGGACCCCGTGCAAGTTCCAAAACTTCTTATAAGAGGAGGAGTAGAAGTTCTAGAAGT
>BAC15712
ATGGCTTTACAGTTATTTAATCCAGAAGACTACTATGATATTTTATTTCCTGGAGTGAATGCCTTTGTTAACAATATTCACTATTTAGATCCTAGACATTGGGGCCCTTCTTTGTTCTCCACAATCTCCCAGGCTTTTTGGAATCTTGTTAGAGATGATTTGCCATCTTTAACATCTCAGGAAATTCAAAGAAGAACCCAAAAACTATTTGTTGAAACTTTAGCAAGGTTTTTGGAAGAAACTACTTGGGCAATAGTTAATTCACCAGTTAACTTATATAATTATATTTCAGACTATTATTCTAGATTGTCTCCAGTTAGGCCCTCTATGGTAAGGCAGGTTGCCCAAAGGGAGGGAACCTATATTTCCTTTGGCCACTCATACACCCAAAGTATAGATAATGCAGACAGCATTCAAGAAGTTACCCAAAGGCTAGATTTAAAAAACCCAAATGTGCAATCTGGTGAATTTATAGAGAAAAGTTTTGCACCAGGAGGTGCAAATCAAAGATCTGCTCCTCAATGGATGTTGCCTTTACTTTTAGGGTTGTACGGGACTGTAACACCTGCTCTTGAAGCATATGAAGATGGCCCCAACCAAAAGAAAAGGAGAAAGGAAGGACCCCGTGCAAGTTCCAAAACTTCTTATAAGAGGAGGAGTAGAAGTTCTAGAAGT
>AEC14588
ATGGCTTTACAATTATTTAATCCAGAAGACTACTATGATATTTTATTTCCTGGAGTGAATGCCTTTGTTAACAATATTCACTATTTAGATCCTAGACATTGGGGCCCGTCCTTGTTCTCCACAATCTCCCAGGCTTTTTGGAATCTTGTTAGAGATGATTTGCCAGCCTTAACCTCTCAGGAAATTCAGAGAAGAACCCAAAAACTATTTGTTGAAAGTTTAGCAAGGTTTTTGGAAGAAACTACTTGGGCAATAGTTAATTCACCAGCTAACTTATATAATTATATTTCAGACTATTATTCTAGATTGTCTCCAGTTAGGCCCTCTATGGTAAGGCAAGTTGCCCAAAGGGAGGGAACCTATATTTCTTTTGGCCACTCATACACCCAAAGTATAGATGATGCAGACAGCATTCAAGAAGTTACCCAAAGGCTAGATTTAAAAACCCCAAATGTGCAATCTGGTGAATTTATAGAAAGAAGTATTGCACCAGGAGGTGCAAATCAAAGATCTGCTCCTCAATGGATGTTGCCTTTACTTTTAGGGTTGTACGGGACTGTAACACCTGCTCTTGAAGCATATGAAGATGGCCCCAACAAAAAGAAAAGGAGAAAGGAAGGACCCCGTGCAAGTTCCAAAACTTCTTATAAGAGGAGGAGTAGAAGTTCTAGAAGT
>BAD06113
ATGGCTTTACAGTTATTTAATCCAGAAGACTACTATGATATTTTATTTCCTGGAGTGAATGCCTTTGTTAACAATATTCACTATTTAGATCCTAGACATTGGGGCCCTTCTTTGTTCTCCACAATCTCCCAAGCTTTTTGGAATCTTGTTAGAGATGATTTGCCATCTTTAACATCTCAGGAAATTCAAAGAAGAACCCAAAAACTATTTGTTGAAAGTTTAGCAAGGTTTTTGGAAGAAACTACTTGGGCAATAGTTAATTCACCAGTTAACTTATATAATTATATTTCAGACTATTATTCTAGATTGTCTCCAGTTAGGCCCTCTATGGTAAGGCAGGTTGCCCAAAGGGAGGGAACCTATATTTCCTTTGGCCACTCATACACCCAAAGTATAGATGATGCAGACAGCATTCAAGAAGTTACCCAAAGGCTAGATTTAAAAACCCCAAATGTGCAATCTGGTGAATTTATAGAGAAAAGTCTTGCACCAGGAGGTGCAAATCAAAGATCTGCTCCTCAATGGATGTTGCCTTTACTTTTAGGGTTGTACGGGACTGTAACACCTGCTCTTGAAGCATATGAAGATGGCCCCAACAAAAAGAAAAGGAGAAAGGAAGGACCCCGTGCAAGTTCCAAAACTTCTTATAAGAGGAGGAGTAGAAGTTCTAGAAGT
>BAC03070
ATGGCTTTACAGTTATTTAATCCAGAAGACTACTATGATATTTTATTTCCTGGAGTGAATGCCTTTGTTAACAATATTCACTATTTAGATCCTAGACATTGGGGCCCTTCTTTGTTCTCCACAATCTCCCAGGCTTTTTGGAATCTTGTTAGAGATGATTTGCCATCTTTAACATCTCAGGAAATTCAAAGAAGAACCCAAAAACTATTTGTTGAAAGTTTAGCAAGGTTTTTGGAAGAAACTACTTGGGCAATAGTTAATTCACCAGTTAACTTATATAATTATATTTCAGACTATTATTCTAGATTGTCTCCAGTTAGGCCCTCTATGGTAAGGCAGGTTGCCCAAAGGGAGGGAACCTATATTTCCTTTGGCCACTCATACACCCAAAGTATAGATGATGCAGACAGCATTCAAGAAGTTACCCAAAGGCTAGATTTAAAAACCCCAAATGTGCAATCTGGTGAATTTATAGAGAAAAGTATTGCACCAGGAGGTGCAAATCAAAGATCTGCTCCTCAATGGATGTTGCCTTTACTTTTAGGGTTGTACGGGACTGTAACACCTGCTCTTGAAGCATATGAAGATGGCCCCAACAAAAAGAAAAGGAGAAAGGAAGGACCCCGTGCAAGTTCCAAAACTTCTTATAAGAGGAGGAGTAGAAGTTCTAGAAGT
>BAD06059
ATGGCTTTACAGTTATTTAATCCAGAAGACTACTATGATATTTTATTTCCTGGAGTGAATGCCTTTGTTAACAATATTCACTATTTAGATCCTAGACATTGGGGCCCTTCTTTGTTCTCCACAATCTCCCAGGCTTTTTGGAATCTTGTTAGAGATGATTTGCCATCTTTAACATCTCAGGAAATTCAAAGAAGAACCCAAAAACTATTTGTTGAAAGTTTAGCAAGGTTTTTGGAAGAAACTACTTGGGCAATAGTTAATTCACCAGTTAACCTATATAATTATATTTCAGACTATTATTCTAGATTGTCTCCAGTTAGGCCCTCTATGGTAAGGCAGGTTGCCCAAAGGGAGGGAACCTATATTTCCTTTGGCCACTCATACACCCAAAGTATAGATGATGCAGACAGCATTCAAGAAGTTACCCAAAGGCTAGATTTAAAAACCCCAAATGTGCAATCTGGTGAATTTATAGAGAAAAGTATTGCACCAGGAGGTGCAAATCAAAGATCTGCTCCTCAATGGATGTTGCCTTTACTTTTAGGGTTGTACGGGACTGTAACACCTGCTCTTGAAGCATATGAAGATGGCCCCAACAAAAAGAAAAGGAGAAAGGAAGGACCCCGTGCAAGTTCCAAAACTTCTTATAAGAGGAGGAGTAGAAGTTCTAGAAGT
>BAE02961
ATGGCTTTACAGTTATTTAATCCAGAAGACTACTATGATATTTTATTTCCTGGAGTAAATGCCTTTGTTAACAATATTCACTATTTAGATCCTAGACATTGGGGCCCTTCTTTGTTCTCCACAATCTCCCAGGCTTTTTGGAATCTTGTTAGAGATGATTTGCCATCTTTAACATCTCAGGAAATTCAAAGAAGAACCCAAAAACTATTTGTTGAAAGTTTAGCAAGGTTTTTGGAAGAAACTACTTGGGCAATAGTTAATTCACCAGTTAACTTATATAATTATATTTCAGACTATTATTCTAGATTGTCTCCAGTTAGGCCCTCTATGGTAAGGCAGGTTGCCCAAAGGGAGGGAACCTATATTTCCTTTGGCCACTCATACACCCAAAGTATAGATGATGCAGACAGCATTCAAGAAGTTACCCAAAGGCTAGATTTAAAAACCCCAAATGTGCAATCTGGTGAATTTATAGAGAAAAGTATTGCACCAGGAGGTGCAAATCAAAGATCTGCTCCTCAATGGATGTTGCCTTTACTTTTAGGGTTGTACGGGACTGTAACACCTGCTCTTGAAGCATATGAAGATGGCCCCAACAAAAAGAAAAGGAGAAAGGAAGGACCCCGTGCAAGTTCCAAAACTTCTTATAAGAGGAGGAGTAGAAGTTCTAGAAGT
>AEC14582
ATGGCTTTACAATTATTTAATCCAGAAGACTACTATGATATTTTATTTCCTGGAGTGAATGCCTTTGTTAACAATATTCACTATTTAGATCCTAGACATTGGGGCCCGTCCTTGTTCTCCACAATCTCCCAGGCTTTTTGGAATCTTGTTAGAGATGATTTGCCAGCCTTAACCTCTCAGGAAATTCAGAGAAGAACCCAAAAACTATTTGTTGAAAGTTTAGCAAGGTTTTTGGAAGAAACTACTTGGGCAATAGTTAATTCACCAGCTAACTTATATAATTATATTTCAGACTATTATTCTAGATTGTCTCCAGTTAGGCCCTCTATGGTAAGGCAAGTTGCCCAAAGGGAGGGAACCTATATTTCTTTTGGCCACTCATACACCCAAAGTATAGATGATGCAGACAGCATTCAAGAAGTTACCCAAAGGCTAGATTTAAAAACCCCAAATGTGCAATCTGGTGAATTTATAGAAAGAAGTATTGCACCAGGAGGTGCAAATCAAAGATCTGCTCCTCAATGGATGTTGCCTTTACTTTTAGGGTTGTACGGGACTGTAACACCTGCTCTTGAAGCATATGAAGATGGCCCCAACAAAAAGAAAAGGAGAAAGGAAGGACCCCGTGCAAGTTCCAAAACTTCTTATAAGAGGAGGAGTAGAAGTTCTAGAAGT
>BAD06053
ATGGCTTTACAGTTATTTAATCCAGAAGACTACTATGATATTTTATTTCCTGGAGTGAATGCCTTTGTTAACAATATTCACTATTTAGATCCTAGACATTGGGGCCCTTCTTTGTTCTCCACAATCTCCCAGGCTTTTTGGAATCTTGTTAGAGATGATTTGCCATCTTTAACATCTCAGGAAATTCAAAGAAGAACCCAAAAACTATTTGTTGAAAGTTTAGCAAGGTTTTTGGAAGAAACTACTTGGGCAATAGTTAATTCACCAGTTAACTTATATAATTATATTTCAGACTATTATTCTAGATTGTCTCCAGTTAGGCCCTCTATGGTAAGGCAGGTTGCCCAAAGGGAGGGAACCTATATTTCCTTTGGCCACTCATACACCCAAAGTATAGATGATGCAGACAGCATTCAAGAAGTTACCCAAAGGCTAGATTTAAAAACCCCAAATGTGCAATCTGGTGAATTTATAGAGAAAAGTATTGCACCAGGAGGTGCAAATCAAAGATCTGCTCCTCAATGGATGTTGCCTTTACTTTTAGGGTTGTACGGGACTGTAACACCTGCTCTTGAAGCATATGAAGATGGCCCCAACAAAAAGAAAAGGAGAAAGGAAGGACCCCGTGCAAGTTCCAAAACTTCTTATAAGAGGAGGAGTAGAAGTTCTAGAAGT
>BAD06119
ATGGCTTTACAGTTATTTAATCCAGAAGACTACTATGATATTTTATTTCCTGGAGTGAATGCCTTTGTTAATAATATTCACTATTTAGATCCTAGACATTGGGGCCCTTCTTTGTTTTCCACAATCTCCCAGGCTTTTTGGAATCTTGTTAGAGATGATTTGCCATCTTTAACATCTCAGGAAATTCAAAGAAGAACCCAAAAACTATTTGTTGAAAGTTTAGCAAGGTTTTTGGAAGAAACTACTTGGGCAATAGTTAATTCACCAGTTAACTTATATAATTATATTTCAGACTATTATTCTAGATTGTCTCCAGTTAGGCCCTCTATGGTAAGGCAGGTTGCCCAAAGGGAGGGAACCTATATTTCCTTTGGCCACTCATACACCCAAAGTATAGATGATGCAGACAGCATTCAAGAAGTTACCCAAAGGCTAGATTTAAAAACCCCAAATGTGCAATCTGGTGAATTTATAGAGAAAAGTATTGCACCAGGAGGTGCAAATCAAAGATCTGCTCCTCAATGGATGTTGCCTTTACTTTTAGGGTTGTACGGGACTGTAACACCTGCTCTTGAAGCATATGAAGATGGCCCCAACAAAAAGAAAAGGAGAAAGGAAGGACCCCGTGCAAGTTCCAAAACTTCTTATAAGAGGAGGAGTAGAAGTTCTAGAAGT
>AEC15914
ATGGCTTTACAATTATTTAATCCAGAAGACTACTATGATATTTTATTTCCTGGAGTGAATGCCTTTGTTAACAATATTCACTATTTAGATCCTAGACATTGGGGCCCGTCCTTGTTCTCCACAATCTCCCAGGCTTTTTGGAATCTTGTTAGAGATGATTTGCCAGCCTTAACCTCTCAGGAAATTCAGAGAAGAACCCAAAAACTATTTGTTGAAAATTTAGCAAGGTTTTTGGAAGAAACTACTTGGGCAATAGTTAATTCACCAGCTAACTTATATAATTATATTTCAGACTATTATTCTAGATTGTCTCCAGTTAGGCCCTCTATGGTAAGGCAAGTTGCCCAAAGGGAGGGAACCTATATTTCTTTTGGCCACTCATACACCCAAAGTATAGATGATGCAGACAGCATTCAAGAAGTTACCCAAAGGCTAGATTTAAAAACCCCAAATGTGCAATCTGGTGAATTTATAGAAAGAAGTATTGCACCAGGAGGTGCAAATCAAAGATCTGCTCCTCAATGGATGTTGCCTTTACTTTTAGGGTTGTACGGGACTGTAACACCTGCTCTTGCAGCATATGAAGATGGCCCCAACAAAAAGAAAAGGAGAAAGGAAGGACCCCGTGCAAGTTCCAAAACTTCTTATAAGAGGAGGAGTAGAAGTTCTAGAAGT
>BAB68880
ATGGCTTTACAATTATTTAATCCAGAAGACTACTATGATATTTTATTTCCTGGAGTGAATGCCTTTGTTAATAATATTCACTATTTAGATCCTAGACATTGGGGCCCGTCCTTGTTCTCCACAATCTCCCAGGCTTTTTGGAATCTTGTTAGAGATGATTTGCCAGCCTTAACCTCTCAGGAAATTCAGAGAAGAACCCAAAAACTATTTGTTGAAAATTTAGCAAGGTTTTTGGAAGAAACTACTTGGGCAATAGTTAATTCACCAGCTAACTTATATAATTATATTTCAGACTATTATTCTAGATTGTCTCCAGTTAGGCCCTCTATGGTAAGGCAAGTTGCCCAAAGGGAGGGAACCTATATTTCTTTTGGCCACTCATACACCCAAAGTATAGATGATGCAGACAGCATTCAAGAAGTTACCCAAAGGCTAGATTTAAAAACCCCAAATGTGCAATCTGGTGAATTTATAGAAAAAAGTATTGCACCAGGAGGTGCAAATCAAAGATCTGCTCCTCAATGGATGTTGCCTTTACTTTTAGGGTTGTACGGGACTGTAACACCTGCTCTTGAAGCATATGAAGATGGCCCCAACAAAAAGAAAAGGAGAAAGGAAGGACCCCGTGCAAGTTCCAAAACTTCTTATAAGAGGAGGAGTAGAAGTTCTAGAAGT
>BAB68964
ATGGCTTTACAGTTATTTAATCCAGAAGACTACTATGATATTTTATTTCCTGGAGTGAATGCCTTTGTTAACAATATTCACTATTTAGATCCTAGACATTGGGGCCCTTCTTTGTTCTCCACAATCTCCCAGGCTTTTTGGAATCTTGTTAGAGATGATTTGCCATCTTTAACATCTCAGGAAATTCAAAGAAGAACCCAAAAACTATTTGTTGAAACTTTAGCAAGGTTTTTGGAAGAAACTACTTGGGCAATAGTTAATTCACCAGTTAACTTATATAATTATATTTCAGACTATTATTCTAGATTGTCTCCAGTTAGGCCCTCTATGGTAAGGCAGGTTGCCCAAAGGGAGGGAACCTATATTTCCTTTGGCCACTCATACACCCAAAGTATAGATAATGCAGACAGCATTCAAGAAGTTACCCAAAGGCTAGATTTAAAAAACCCAAATGTGCAATCTGGTGAATTTATAGAGAAAAGTTTTGCACCAGGAGGTGCAAATCAAAGATCTGCTCCTCAATGGATGTTGCCTTTACTTTTAGGGTTGTACGGGACTGTAACACCTGCTCTTGAAGCATATGAAGATGGCCCCAACAAAAAGAAAAGGAGAAAGGAAGGACCCCGTGCAAGTTCCAAAACTTCTTATAAGAGGAGGAGTAGAAGTTCTAGAAGT
>BAD11901
ATGGCTTTACAGTTATTTAATCCAGAAGACTACTATGATATTTTATTTCCTGGAGTGAATGCCTTTGTTAACAATATTCACTATTTAGATCCTAGACATTGGGGCCCTTCTTTGTTCTCCACAATCTCCCAGGCTTTTTGGAACCTTGTTAGAGATGATTTGCCATCTTTAACATCTCAGGAAATTCAAAGAAGAACCCAAAAACTATTTGTTGAAAGTTTAGCAAGGTTTTTGGAAGAAACTACTTGGGCAATAGTTAATTCACCAGTTAACTTATATAATTATATTTCAGACTATTATTCTAGATTGTCTCCAGTAAGGCCCTCTATGGTAAGGCAGGTTGCCCAAAGGGAGGGAACCTATATTTCCTTTGGCCACTCATACACCCAAAGTATAGATGATGCAGACAGCATTCAAGAAGTTACCCAAAGGCTAGATTTAAAAACCCCAAATGTGCAATCTGGTGAGTTTATAGAGAAAAGTATTGCACCAGGAGGTGCAAATCAAAGATCTGCTCCTCAATGGATGTTGCCTTTACTTTTAGGGTTGTACGGGACTGTAACACCTGCTCTTGAAGCATATGAAGATGGCCCCAACAAAAAGAAAAGGAGAAAGGAAGGACCCCGTGCAAGTTCCAAAACTTCTTATAAGAGGAGGAGTAGAAGTTCTAGAAGT
>AAM69553
ATGGCTTTACAGTTATTTAATCCAGAAGACTACTATGATATTTTATTTCCTGGAGTGAATGCCTTTGTTAATAATATTCACTATTTAGATCCTAGACATTGGGGCCCTTCTTTGTTTTCCACAATCTCCCAGGCTTTTTGGAATCTTGTTAGAGATGATTTGCCATCTCTAACATCTCAGGAAATTCAAAGAAGAACCCAAAAACTATTTGTTGAAAGTTTAGCAAGGTTTTTGGAAGAAACTACTTGGGCAATAGTTAATTCACCAGTTAACTTATATAATTATATTTCAGACTATTATTCTAGATTGTCTCCAGTTAGGCCCTCTATGGTAAGGCAGGTTGCCCAAAGGGAGGGAACCTATATTTCCTTTGGCCACTCATACACCCAAAGTATAGATGATGCAGACAGCATTCAAGAAGTTACCCAAAGGCTAGATTTAAAAACCCCAAATGTGCAATCTGGTGAATTTATAGAGAAAAGTATTGCACCAGGAGGTGCAAATCAAAGATCTGCTCCTCAATGGATGTTGCCTTTACTTTTAGGGTTGTACGGGACTGTAACACCTGCTCTTGAAGCATATGAAGATGGCCCCAACAAAAAGAAAAGGAGAAAGGAAGGACCCCGTGCAAGTTCCAAAACTTCTTATAAGAGGAGGAGTAGAAGTTCTAGAAGT
>AEC14540
ATGGCTTTACAATTATTTAATCCAGAAGACTACTATGATATTTTATTTCCTGGAGTGAATGCCTTTGTTAACAATATTCACTATTTAGATCCTAGACATTGGGGCCCGTCCTTGTTCTCCACAATCTCCCAGGCTTTTTGGAATCTTGTTAGAGATGATTTGCCAGCCTTAACCTCTCAGGAAATTCAGAGAAGAACCCAAAAACTATTTGTTGAAAGTTTAGCAAGGTTTTTGGAAGAAACTACTTGGGCAATAGTTAATTCACCAGCTAACTTATATAATTATATTTCAGACTATTATTCTAGATTGTCTCCAGTTAGGCCCTCTATGGTAAGGCAAGTTGCCCAAAGGGAGGGAACCTATATTTCTTTTGGCCACTCATACACCCAAAGTATAGATGATGCAGACAGCATTCAAGAAGTTACCCAAAGGCTAGATTTAAAAACCCCAAATGTGCAATCTGGTGAATTTATAGAAAGAAGTATTGCACCAGGAGGTGCAAATCAAAGATCTGCTCCTCAATGGATGTTGCCTTTACTTTTAGGGTTGTACGGGACTGTAACACCTGCTCTTGAAGCATATGAAGATGGCCCCAACAAAAAGAAAAGGAGAAAGGAAGGACCCCGTGCAAGTTCCAAAACTTCTTATAAGAGGAGGAGTAGAAGTTCTAGAAGT
>BAD11865
ATGGCTTTACAGTTATTTAATCCAGAAGACTACTATGATATTTTATTTCCTGGAGTGAATGCCTTTGTTAACAATATTCACTATTTAGATCCTAGACATTGGGGCCCTTCTTTGTTCTCCACAATCTCCCAGGCTTTTTGGAATCTTGTTAGAGATGATTTGCCATCTTTAACATCTCAGGAAATTCAAAGAAGAACCCAAAAACTATTTGTTGAAAGTTTAGCAAGGTTTTTGGAAGAAACTACTTGGGCAATAGTTAATTCACCAGTTAACTTATATAATTATATTTCAGACTATTATTCTAGATTGTCTCCAGTAAGGCCCTCTATGGTAAGGCAGGTTGCCCAAAGGGAGGGAACCTATATTTCCTTTGGCCACTCATACACCCAAAGTATAGATGATGCAGACAGCATTCAAGAAGTTACCCAAAGGCTAGATTTAAAAACCCCAAATGTGCAATCTGGTGAGTTTATAGAGAAAAGTATTGCACCAGGAGGTGCAAATCAAAGATCTGCTCCTCAATGGATGTTGCCTTTACTTTTAGGGTTGTACGGGACTGTAACACCTGCTCTTGAAGCATATGAAGATGGCCCCAACAAAAAGAAAAGGAGAAAGGAAGGACCCCGTGCAAGTTCCAAAACTTCTTATAAGAGGAGGAGTAGAAGTTCTAGAAGT
>AEC15548
ATGGCTTTACAATTATTTAATCCAGAAGACTACTATGATATTTTATTTCCTGGAGTGAATGCCTTTGTTAACAATATTCACTATTTAGATCCTAGACATTGGGGCCCGTCCTTGTTCTCCACAATCTCCCAGGCTTTTTGGAATCTTGTTAGAGATGATTTGCCAGCCTTAACCTCTCAGGAAATTCAGAGAAGAACCCAAAAACTATTTGTTGAAAGTTTAGCAAGGTTTTTGGAAGAAACTACTTGGGCAATAGTTAATTCACCAGCTAACTTATATAATTATATTTCAGACTATTATTCTAGATTGTCTCCAGTTAGGCCCTCTATGGTAAGGCAAGTTGCCCAAAGGGAGGGAACCTATATTTCTTTTGGCCACTCATACACCCAAAGTATAGATGATGCAGACAGCATTCAAGAAGTTACCCAAAGGCTAGATTTAAAAACCCCAAATGTGCAATCTGGTGAATTTATAGAAAGAAGTATTGCACCAGGAGGTGCAAATCAAAGATCTGCTCCTCAATGGATGTTGCCTTTACTTTTAGGGTTGTACGGGACTGTAACACCTGCTCTTGAAGCATATGAAGATGGCCCCAACAAAAAGAAAAGGAGAAAGGAAGGACCACGTGCAAGTTCCAAAACTTCTTATAAGAGGAGGAGTAGAAGTTCTAGAAGT
>AAQ88269
ATGGCTTTACAGTTATTTAATCCAGAAGACTACTATGATATTTTATTTCCTGGAGTAAATGCCTTTGTTAACAATATTCACTATTTAGATCCTAGACATTGGGGCCCTTCTTTGTTCTCCACAATCTCCCAGGCTTTTTGGAATCTTGTTAGAGATGATTTGCCATCTTTAACATCTCAGGAAATTCAAAGAAGAACCCAAAAACTATTTGTTGAAAGTTTAGCAAGGTTTTTGGAAGAAACTACTTGGGCAATAGTTAATTCACCAGTTAACTTATATAATTATATTTCAGACTATTATTCTAGATTGTCTCCAGTTAGGCCCTCTATGGTAAGGCAGGTTGCCCAAAGGGAGGGAACCTATATTTCCTTTGGCCACTCATACACCCAAAGTATAGATGATGCAGACAGCATTCAAGAAGTTACCCAAAGGCTAGATTTAAAAACCCCAAATGTGCAATCTGGTGAATTTATAGAGAAAAGTATTGCACCAGGAGGTGCAAATCAAAGATCTGCTCCTCAATGGATGTTGCCTTTACTTTTAGGGTTGTACGGGACTGTAACACCTGCTCTTGAAGCATATGAAGATGGCCCCAACAAAAAGAAAAGGAGAAAGGAAGGACCCCGTGCAAGTTCCAAAACTTCTTATAAGAGGAGGAGTAGAAGTTCTAGAAGT
>AEC15542
ATGGCTTTACAGTTATTTAATCCAGAAGACTACTATGATATTTTATTTCCTGGAGTGAATGCCTTTGTTAACAATATTCACTATTTAGATCCTAGACATTGGGGCCCTTCTTTGTTCTCCACAATCTCCCAGGCTTTTTGGAATCTTGTTAGAGATGATTTGCCATCTTTAACATCTCAGGAAATTCAAAGAAGAACCCAAAAACTATTTGTTGAAAGTTTAGCAAGGTTTTTGGAAGAAACTACTTGGGCAATAGTTAATTCACCAGTTAACTTATATAATTATATTTCAGACTATTATTCTAGATTGTCTCCAGTTAGGCCCTCTATGGTAAGGCAGGTTGCCCAAAGGGAGGGAACCTATATTTCCTTTGGCCACTCATACACCCAAAGTATAGATGATGCAGACAGCATTCAAGAAGTTACCCAAAGGCTAGATTTAAAAACCCCAAATGTGCAATCTGGTGAATTTATAGAGAAAAGTATTGCACCAGGAGGTGCAAATCAAAGATCTGCTCCTCAATGGATGTTGCCTTTACTTTTAGGGTTGTACGGGACTGTAACACCTGCTCTTGAAGCATATGAAGATGGCCCCAACAAAAAGAAAAGGAGAAAGGAAGGACCCCGTGCAAGTTCCAAAACTTCTTATAAGAGGAGGAGTAGAAGTTCTAGAAGT
>AAK98023
ATGGCTTTACAGTTATTTAATCCAGAAGACTACTATGATATTTTATTTCCTGGAGTGAATGCCTTTGTTAACAATATTCACTATTTAGATCCTAGACATTGGGGCCCTTCTTTGTTCTCCACAATTTCCCAGGCTTTTTGGAATCTTGTTAGAGATGATTTGCCATCTTTAACATCTCAGGAAATTCAAAGAAGAACCCAAAAACTATTTGTTGAAAGTTTAGCAAGGTTTTTGGAAGAAACTACTTGGGCAATAGTTAATTCACCAGTTAACTTATATAATTATATTTCAGACTATTATTCTAGATTGTCTCCAGTTAGGCCCTCTATGGTAAGGCAGGTTGCCCAAAGGGAGGGAACCTATATTTCCTTTGGCCACTCATACACCCAAAGTATAGATGATGCAGACAGCATTCAAGAAGTTACCCAAAGGCTAGATTTAAAAACCCCAAATGTGCAATCTGGTGAATTTATAGAGAAAAGTATTGCACCAGGAGGTGCAAATCAAAGATCTGCTCCTCAATGGATGTTGCCTTTACTTTTAGGGTTGTACGGGACTGTAACACCTGCTCTTGAAGCATATGAAGATGGCCCCAACAAAAAGAAAAGGAGAAAGGAAGGACCCCGTGCAAGTTCCAAAACTTCTTATAAGAGGAGGAGTAGAAGTTCTAGAAGT
>AEC15980
ATGGCTTTACAATTATTTAATCCAGAAGACTACTATGATATTTTATTTCCTGGAGTGAATGCCTTTGTTAACAATATTCACTATTTAGATCCTAGACATTGGGGCCCGTCCTTGTTCTCCACAATCTCCCAGGCTTTTTGGAATCTTGTTAGAGATGATTTGCCAGCCTTAACCTCTCAGGAAATTCAGAGAAGAACCCAAAAACTATTTGTTGAAAGTTTAGCAAGGTTTTTGGAAGAAACTACTTGGGCAATAGTTAATTCACCAGCTAACTTATATAATTATATTTCAGACTATTATTCTAGATTGTCTCCAGTTAGGCCCTCTATGGTAAGGCAAGTTGCCCAAAGGGAGGGAACCTATATTTCTTTTGGCCACTCATACACCCAAAGTATAGATGATGCAGACAGCATTCAAGAAGTTACCCAAAGGCTAGATTTAAAAACCCCAAATGTGCAATCTGGTGAATTTATAGAAAGAAGTATTGCACCAGGAGGTGCAAATCAAAGATCTGCTCCTCAATGGATGTTGCCTTTACTTTTAGGGTTGTACGGGACTGTAACACCTGCTCTTGAAGCATATGAAGATGGCCCCAACAAAAAGAAAAGGAGAAAGGAAGGACCCCGTGCAAGTTCCAAAACTTCTTATAAGAGGAGGAGTAGAAGTTCTAGAAGT
>BAC81951
ATGGCTTTACAGTTATTTAATCCAGAAGACTACTATGATATTTTATTTCCTGGAGTGAATGCCTTTGTTAACAATATTCACTATTTAGATCCTAGACATTGGGGCCCTTCTTTGTTCTCCACAATCTCCCAGGCTTTTTGGAATCTTGTTAGAGATGATTTGCCATCTTTAACATCTCAGGAAATTCAAAGAAGAACCCAAAAACTATTTGTTGAAACTTTAGCAAGGTTTTTGGAAGAAACTACTTGGGCAATAGTTAATTCACCAGTTAACTTATATAATTATATTTCAGACTATTATTCTAGATTGTCTCCAGTTAGGCCCTCTATGGTAAGGCAGGTTGCCCAAAGGGAGGGAACCTATATTTCCTTTGGCCACTCATACACCCAAAGTATAGATAATGCAGACAGCATTCAAGAAGTTACCCAAAGGCTAGATTTAAAAAACCCAAATGTGCAATCTGGTGAATTTATAGAGAAAAGTTTTGCACCAGGAGGTGCAAATCAAAGATCTGCTCCTCAATGGATGTTGCCTTTACTTTTAGGGTTGTACGGGACTGTAACACCTGCTCTTGAAGCATATGAAGATGGCCCCAACAAAAAGAAAAGGAGAAAGGAAGGACCCCGTGCAAGTTCCAAAACTTCTTATAAGAGGAGGAGTAGAAGTTCTAGAAGT
>BAC81957
ATGGCTTTACAGTTATTTAATCCAGAAGACTACTATGATATTTTATTTCCTGGAGTGAATGCCTTTGTTAACAATATTCACTATTTAGATCCTAGACATTGGGGCCCTTCTTTGTTCTCCACAATCTCCCAGGCTTTTTGGAATCTTGTTAGAGATGATTTGCCATCTTTAACATCTCAGGAAATTCAAAGAAGAACCCAAAAACTATTTGTTGAAACTTTAGCAAGGTTTTTGGAAGAAACTACTTGGGCAATAGTTAATTCACCAGTTAACTTATATAATTATATTTCAGACTATTATTCTAGATTGTCTCCAGTTAGGCCCTCTATGGTAAGGCAGGTTGCCCAAAGGGAGGGAACCTATATTTCCTTTGGCCACTCATACACCCAAAGTATAGATAATGCAGACAGCATTCAAGAAGTTACCCAAAGGCTAGATTTAAAAAACCCAAATGTGCAATCTGGTGAATTTATAGAGAAAAGTTTTGCACCAGGAGGTGCAAATCAAAGATCTGCTCCTCAATGGATGTTGCCTTTACTTTTAGGGTTGTACGGGACTGTAACACCTGCTCTTGAAGCATATGAAGATGGCCCCAACAAAAAGAAAAGGAGAAAGGAAGGACCCCGTGCAAGTTCCAAAACTTCTTATAAGAGGAGGAGTAGAAGTTCTAGAAGT
>BAF40822
ATGGCTTTACAATTATTTAATCCAGAAGACTACTATGATATTTTATTTCCTGGAGTGAATGCCTTTGTTAACAATATTCACTATTTAGATCCTAGACATTGGGGCCCTTCTTTGTTCTCCACAATCTCCCAGGCTTTTTGGAATCTTGTTAGAGATGATTTGCCATCTTTAACATCTCAGGAAATTCAGAGAAGAACCCAAAAACTATTTGTTGAAAGTTTAGCAAGGTTTTTGGAAGAAACTACTTGGGCAATAGTTAATTCACCAGTTAACTTATATAATTATATTTCAGACTATTATTCTAGATTGTCTCCAGTTAGGCCCTCTATGGTAAGGCAGGTTGCCCAAAGGGAGGGAACCTATATTTCCTTTGGCCACTCATACACCCAAAGTATAGATGATGCAGACAGCATTCAAGAAGTTACCCAAAGGCTAGATTTAAAAACCCCAAATGTGCAATCTGGTGAATTTATAGAGAAAAGTCTTGCACCAGGAGGTGCAAATCAAAGATCTGCTCCTCAATGGATGTTGCCTTTACTTTTAGGGTTGTACGGGACTGTAACACCTGCTCTTGAAGCATATGAAGATGGCCCCAACAAAAAGAAAAGGAGAAAGGAAGGACCCCGTGCAAGTTCCAAAACTTCTTATAAGAGGAGGAGTAGAAGTTCTAGAAGT
>AEC15986
ATGGCTTTACAATTATTTAATCCAGAAGACTACTATGATATTTTATTTCCTGGAGTGAATGCCTTTGTTAACAATATTCACTATTTAGATCCTAGACATTGGGGCCCGTCCTTGTTCTCCACAATCTCCCAGGCTTTTTGGAATCTTGTTAGAGATGATTTGCCAGCCTTAACCTCTCAGGAAATTCAGAGAAGAACCCAAAAACTATTTGTTGAAAGTTTAGCAAGGTTTTTGGAAGAAACTACTTGGGCAATAGTTAATTCACCAGCTAACTTATATAATTATATTTCAGACTATTATTCTAGATTGTCTCCAGTTAGGCCCTCTATGGTAAGGCAAGTTGCCCAAAGGGAGGGAACCTATATTTCTTTTGGCCACTCATACACCCAAAGTATAGATGATGCAGACAGCATTCAAGAAGTTACCCAAAGGCTAGATTTAAAAACCCCAAATGTGCAATCTGGTGAATTTATAGAAAGAAGTATTGCACCAGGAGGTGCAAATCAAAGATCTGCTCCTCAATGGATGTTGCCTTTACTTTTAGGGTTGTACGGGACTGTAACACCTGCTCTTGAAGCATATGAAGATGGCCCCAACAAAAAGAAAAGGAGAAAGGAAGGACCCCGTGCAAGTTCCAAAACTTCTTATAAGAGGAGGAGTAGAAGTTCTAGAAGT
>AAT09824
ATGGCTTTACAGTTATTTAATCCAGAAGACTACTATGATATTTTATTTCCTGGAGTGAATGCCTTTGTTAACAATATTCACTATTTAGATCCTAGACATTGGGGCCCTTCTTTGTTCTCCACAATCTCCCAGGCTTTTTGGAATCTTGTTAGAGATGATTTGCCATCTTTAACATCTCAGGAAATTCAAAGAAGAACCCAAAAACTATTTGTTGAAAGTTTAGCAAGGTTTTTGGAAGAAACTACTTGGGCAATAGTTAATTCACCAGTTAACTTATATAATTATATTTCAGACTATTATTCTAGATTGTCTCCAGTTAGGCCCTCTATGGTAAGGCAGGTTGCCCAAAGGGAGGGAACCTATATTTCCTTTGGCCACTCATACACCCAAAGTATAGATGATGCAGACAGCATTCAAGAAGTTACCCAAAGGCTAGATTTAAAAACCCCAAATGTGCAATCTGGTGAATTTATAGAGAAAAGTATTGCACCAGGAGGTGCAAATCAAAGATCTGCTCCTCAATGGATGTTGCCTTTACTTTTAGGGTTGTACGGGACTGTAACACCTGCTCTTGAAGCATATGAAGATGGCCCCAACAAAAAGAAAAGGAGAAAGGAAGGACCCCGTCCAAGTTCCAAAACTTCTTATAAGAGGAGGAGTAGAAGTTCTAGAAGT
>BAC81891
ATGGCTTTACAGTTATTTAATCCAGAAGACTACTATGATATTTTATTTCCTGGAGTGAATGCCTTTGTTAACAATATTCACTATTTAGATCCTAGACATTGGGGCCCTTCTTTGTTCTCCACAATCTCCCAGGCTTTTTGGAATCTTGTTAGAGATGATTTGCCATCTTTAACATCTCAGGAAATTCAAAGAAGAACCCAAAAACTATTTGTTGAAAGTTTAGCAAGGTTTTTGGAAGAAACTACTTGGGCAATAGTTAATTCACCAGTTAACTTATATAATTATATTTCAGACTATTATTCTAGATTGTCTCCAGTAAGGCCCTCTATGGTAAGGCAGGTTGCCCAAAGGGAGGGAACCTATATTTCCTTTGGCCACTCATACACCCAAAGTATAGATGATGCAGACAGCATTCAAGAAGTTACCCAAAGGCTAGATTTAAAAACCCCAAATGTGCAATCTGGTGAGTTTATAGAGAAAAGTATTGCACCAGGAGGTGCAAATCAAAGATCTGCTCCTCAATGGATGTTGCCTTTACTTTTAGGGTTGTACGGGACTGTAACACCTGCTCTTGAAGCATATGAAGATGGCCCCAACAAAAAGAAAAGGAGAAAGGAAGGACCCCGTGCAAGTTCCAAAACTTCTTATAAGAGGAGGAGTAGAAGTTCTAGAAGT
>BAC81897
ATGGCTTTACAGTTATTTAATCCAGAAGACTACTATGATATTTTATTTCCTGGAGTGAATGCCTTTGTTAACAATATTCACTATTTAGATCCTAGACATTGGGGCCCTTCTTTGTTCTCCACAATCTCCCAGGCTTTTTGGAATCTTGTTAGAGATGATTTGCCATCTTTAACATCTCAGGAAATTCAAAGAAGAACCCAAAAACTATTTGTTGAAAGTTTAGCAAGGTTTTTGGAAGAAACTACTTGGGCAATAGTTAATTCACCAGTTAACTTATATAATTATATTTCAGACTATTATTCTAGATTGTCTCCAGTAAGGCCCTCTATGGTAAGGCAGGTTGCCCAAAGGGAGGGAACCTATATTTCCTTTGGCCACTCATACACCCAAAGTATAGATGATGCAGACAGCATTCAAGAAGTTACCCAAAGGCTAGATTTAAAAACCCCAAATGTGCAATCTGGTGAGTTTATAGAGAAAAGTATTGCACCAGGAGGTGCAAATCAAAGATCTGCTCCTCAATGGATGTTGCCTTTACTTTTAGGGTTGTACGGGACTGTAACACCTGCTCTTGAAGCATATGAAGATGGCCCCAACAAAAAGAAAAGGAGAAAGGAAGGACCCCGTGCAAGTTCCAAAACTTCTTATAAGAGGAGGAGTAGAAGTTCTAGAAGT
>BAF40828
ATGGCTTTACAATTATTTAATCCAGAAGACTACTATGATATTTTATTTCCTGGAGTGAATGCCTTTGTTAACAATATTCACTATTTAGATCCTAGACATTGGGGCCCTTCTTTGTTCTCCACAATCTCCCAGGCTTTTTGGAATCTTGTTAGAGATGATTTGCCATCTTTAACATCTCAGGAAATTCAGAGAAGAACCCAAAAACTATTTGTTGAAAGTTTAGCAAGGTTTTTGGAAGAAACTACTTGGGCAATAGTTAATTCACCAGTTAACTTATATAATTATATTTCAGACTATTATTCTAGATTGTCTCCAGTTAGGCCCTCTATGGTAAGGCAGGTTGCCCAAAGGGAGGGAACCTATATTTCCTTTGGCCACTCATACACCCAAAGTATAGATGATGCAGACAGCATTCAAGAAGTTACCCAAAGGCTAGATTTAAAAACCCCAAATGTGCAATCTGGTGAATTTATAGAGAAAAGTCTTGCACCAGGAGGTGCAAATCAAAGATCTGCTCCTCAATGGATGTTGCCTTTACTTTTAGGGTTGTACGGGACTGTAACACCTGCTCTTGAAGCATATGAAGATGGCCCCAACAAAAAGAAAAGGAGAAAGGAAGGACCCCGTGCAAGTTCCAAAACTTCTTATAAGAGGAGGAGTAGAAGTTCTAGAAGT
>AEC14738
ATGGCTTTACAATTATTTAATCCAGAAGACTACTATGATATTTTATTTCCTGGAGTGAATGCCTTTGTTAACAATATTCACTATTTAGATCCTAGACATTGGGGCCCGTCCTTGTTCTCCACAATCTCCCAGGCTTTTTGGAATCTTGTTAGAGATGATTTGCCAGCCTTAACCTCTCAGGAAATTCAGAGAAGAACCCAAAAACTATTTGTTGAAAGTTTAGCAAGGTTTTTGGAAGAAACTACTTGGGCAATAGTTAATTCACCAGCTAACTTATATAATTATATTTCAGACTATTATTCTAGATTGTCTCCAGTTAGGCCCTCTATGGTAAGGCAAGTTGCCCAAAGGGAGGGAACCTATATTTCTTTTGGCCACTCATACACCCAAAGTATAGATGATGCAGACAGCATTCAAGAAGTTACCCAAAGGCTAGATTTAAAAACCCCAAATGTGCAATCTGGTGAATTTATAGAAAGAAGTATTGCACCAGGAGGTGCAAATCAAAGATCTGCTCCTCAATGGATGTTGCCTTTACTTTTAGGGTTGTACGGGACTGTAACACCTGCTCTTGAAGCATATGAAGATGGCCCCAACAAAAAGAAAAGGAGAAAGGAAGGACCCCGTGCAAGTTCCAAAACTTCTTATAAGAGGAGGAGTAGAAGTTCTAGAAGT
>AEC14630
ATGGCTTTACAATTATTTAATCCAGAAGACTACTATGATATTTTATTTCCTGGAGTGAATGCCTTTGTTAACAATATTCACTATTTAGATCCTAGACATTGGGGCCCGTCCTTGTTCTCCACAATCTCCCAGGCTTTTTGGAATCTTGTTAGAGATGATTTGCCAGCCTTAACCTCTCAGGAAATTCAGAGAAGAACCCAAAAACTATTTGTTGAAAGTTTAGCAAGGTTTTTGGAAGAAACTACTTGGGCAATAGTTAATTCACCAGCTAACTTATATAATTATATTTCAGACTATTATTCTAGATTGTCTCCAGTTAGGCCCTCTATGGTAAGGCAAGTTGCCCAAAGGGAGGGAACCTATATTTCTTTTGGCCACTCATACACCCAAAGTATAGATGATGCAGACAGCATTCAAGAAGTTACCCAAAGGCTAGATTTAAAAACCCCAAATGTGCAATCTGGTGAATTTATAGAAAGAAGTATTGCACCAGGAGGTGCAAATCAAAGATCTGCTCCTCAATGGATGTTGCCTTTACTTTTAGGGTTGTACGGGACTGTAACACCTGCTCTTGAAGCATATGAAGATGGCCCCAACAAAAAGAAAAGGAGAAAGGAAGGACCCCGTGCAAGTTCCAAAACTTCTTATAAGAGGAGGAGTAGAAGTTCTAGAAGT
>BAD06143
ATGGCTTTACAGTTATTTAATCCAGAAGACTACTATGATATTTTATTTCCTGGAGTGAATGCCTTTGTTAACAATATTCACTATTTAGATCCTAGACATTGGGGCCCTTCTTTGTTCTCCACAATCTCCCAAGCTTTTTGGAATCTTGTTAGAGATGATTTGCCATCTTTAACATCTCAGGAAATTCAAAGAAGAACCCAAAAACTATTTGTTGAAAGTTTAGCAAGGTTTTTGGAAGAAACTACTTGGGCAATAGTTAATTCACCAGTTAACTTATATAATTATATTTCAGACTATTATTCTAGATTGTCTCCAGTTAGGCCCTCTATGGTAAGGCAGGTTGCCCAAAGGGAGGGAACCTATATTTCCTTTGGCCACTCATACACCCAAAGTATAGATGATGCAGACAGCATTCAAGAAGTTACCCAAAGGCTAGATTTAAAAACCCCAAATGTGCAATCTGGTGAATTTATAGAGAAAAGTCTTGCACCAGGAGGTGCAAATCAAAGATCTGCTCCTCAATGGATGTTGCCTTTACTTTTAGGGTTGTACGGGACTGTAACACCTGCTCTTGAAGCATATGAAGATGGCCCCAACAAAAAGAAAAGGAGAAAGGAAGGACCCCGTGCAAGTTCCAAAACTTCTTATAAGAGGAGGAGTAGAAGTTCTAGAAGT
>BAB68868
ATGGCTTTACAGTTATTTAATCCAGAAGACTACTATGATATTTTATTTCCTGGAGTGAATGCCTTTGTTAACAATATTCACTATTTAGATCCTAGACATTGGGGCCCTTCTTTGTTCTCCACAATCTCCCAGGCTTTTTGGAATCTTGTTAGAGATGATTTGCCATCTTTAACATCTCAGGAAATTCAAAGAAGAACCCAAAAACTATTTGTTGAAAGTTTAGCAAGGTTTTTGGAAGAAACTACTTGGGCAATAGTTAATTCACCAGTTAACTTATATAATTATATTTCAGACTATTATTCTAGATTGTCTCCAGTAAGGCCCTCTATGGTAAGGCAGGTTGCCCAAAGGGAGGGAACCTATATTTCCTTTGGCCACTCATACACCCAAAGTATAGATGATGCAGACAGCATTCAAGAAGTTACCCAAAGGCTAGATTTAAAAACCCCAAATGTGCAATCTGGTGAGTTTATAGAGAAAAGTATTGCACCAGGAGGTGCAAATCAAAGATCTGCTCCTCAATGGATGTTGCCTTTACTTTTAGGGTTGTACGGGACTGTAACACCTGCTCTTGAAGCATATGAAGATGGCCCCAACAAAAAGAAAAGGAGAAAGGAAGGACCCCGTGCAAGTTCCAAAACTTCTTATAAGAGGAGGAGTAGAAGTTCTAGAAGT
>AEC14636
ATGGCTTTACAATTATTTAATCCAGAAGACTACTATGATATTTTATTTCCTGGAGTGAATGCCTTTGTTAACAATATTCACTATTTAGATCCTAGACATTGGGGCCCGTCCTTGTTCTCCACAATCTCCCAGGCTTTTTGGAATCTTGTTAGAGATGATTTGCCAGCCTTAACCTCTCAGGAAATTCAGAGAAGAACCCAAAAACTATTTGTTGAAAGTTTAGCAAGGTTTTTGGAAGAAACTACTTGGGCAATAGTTAATTCACCAGCTAACTTATATAATTATATTTCAGACTATTATTCTAGATTGTCTCCAGTTAGGCCCTCTATGGTAAGGCAAGTTGCCCAAAGGGAGGGAACCTATATTTCTTTTGGCCACTCATACACCCAAAGTATAGATGATGCAGACAGCATTCAAGAAGTTACCCAAAGGCTAGATTTAAAAACCCCAAATGTGCAATCTGGTGAATTTATAGAAAGAAGTATTGCACCAGGAGGTGCAAATCAAAGATCTGCTCCTCAATGGATGTTGCCTTTACTTTTAGGGTTGTACGGGACTGTAACACCTGCTCTTGAAGCATATGAAGATGGCCCCAACAAAAAGAAAAGGAGAAAGGAAGGACCCCGTGCAAGTTCCAAAACTTCTTATAAGAGGAGGAGTAGAAGTTCTAGAAGT
>AEC14732
ATGGCTTTACAATTATTTAATCCAGAAGACTACTATGATATTTTATTTCCTGGAGTGAATGCCTTTGTTAACAATATTCACTATTTAGATCCTAGACATTGGGGCCCGTCCTTGTTCTCCACAATCTCCCAGGCTTTTTGGAATCTTGTTAGAGATGATTTGCCAGCCTTAACCTCTCAGGAAATTCAGAGAAGAACCCAAAAACTATTTGTTGAAAGTTTAGCAAGGTTTTTGGAAGAAACTACTTGGGCAATAGTTAATTCACCAGCTAACTTATATAATTATATTTCAGACTATTATTCTAGATTGTCTCCAGTTAGGCCCTCTATGGTAAGGCAAGTTGCCCAAAGGGAGGGAACCTATATTTCTTTTGGCCACTCATACACCCAAAGTATAGATGATGCAGACAGCATTCAAGAAGTTACCCAAAGGCTAGATTTAAAAACCCCAAATGTGCAATCTGGTGAATTTATAGAAAGAAGTATTGCACCAGGAGGTGCAAATCAAAGATCTGCTCCTCAATGGATGTTGCCTTTACTTTTAGGGTTGTACGGGACTGTAACACCTGCTCTTGAAGCATATGAAGATGGCCCCAACAAAAAGAAAAGGAGAAAGGAAGGACCCCGTGCAAGTTCCAAAACTTCTTATAAGAGGAGGAGTAGAAGTTCTAGAAGT
>BAB68862
ATGGCTTTACAGTTATTTAATCCAGAAGACTACTATGATATTTTATTTCCTGGAGTGAATGCCTTTGTTAACAATATTCACTATTTAGATCCTAGACATTGGGGCCCTTCTTTGTTCTCCACAATCTCCCAGGCTTTTTGGAATCTTGTTAGAGATGATTTGCCATCTTTAACATCTCAGGAAATTCAAAGAAGAACCCAAAAACTATTTGTTGAAAGTTTAGCAAGGTTTTTGGAAGAAACTACTTGGGCAATAGTTAATTCACCAGTTAACTTATATAATTATATTTCAGACTATTATTCTAGATTGTCTCCAGTAAGGCCTTCTATGGTAAGGCAGGTTGCCCAAAGGGAGGGAACCTATATTTCCTTTGGCCACTCATACACCCAAAGTATAGATGATGCAGACAGCATTCAAGAAGTTACCCAAAGGCTAGATTTAAAAACCCCAAATGTGCAATCTGGTGAGTTTATAGAGAAAAGTATTGCACCAGGAGGTGCAAATCAAAGATCTGCTCCTCAATGGATGTTGCCTTTACTTTTAGGGTTGTACGGGACTGTAACACCTGCTCTTGAAGCATATGAAGATGGCCCCAACAAAAAGAAAAGGAGAAAGGAAGGACCCCGTGCAAGTTCCAAAACTTCTTATAAGAGGAGGAGTAGAAGTTCTAGAAGT
>AAR89204
ATGGCTTTACAGTTATTTAATCCAGAAGACTACTATGATATTTTATTTCCTGGAGTAAATGCCTTTGTTAACAATATTCACTATTTAGATCCTAGACATTGGGGCCCTTCTTTGTTCTCCACAATCTCCCAGGCTTTTTGGAATCTTGTTAGAGATGATTTGCCATCTTTAACATCTCAGGAAATTCAAAGAAGAACCCAAAAACTATTTGTTGAAAGTTTAGCAAGGTTTTTGGAAGAAACTACTTGGGCAATAGTTAATTCACCAGTTAACTTATATAATTATATTTCAGACTATTATTCTAGATTGTCTCCAGTTAGGCCCTCTATGGTAAGGCAGGTTGCCCAAAGGGAGGGAACCTATATTTCCTTTGGCCACTCATACACCCAAAGTATAGATGATGCAGACAGCATTCAAGAAGTTACCCAAAGGCTAGATTTAAAAACCCCAAATGTGCAATCTGGTGAATTTATAGAGAAAAGTATTGCACCAGGAGGTGCAAATCAAAGATCTGCTCCTCAATGGATGTTGCCTTTACTTTTAGGGTTGTACGGGACTGTAACACCTGCTCTTGAAGCATATGAAGATGGCCCCAACAAAAAGAAAAGGAGAAAGGAAGGACCCCGTGCAAGTTCCAAAACTTCTTATAAGAGGAGGAGTAGAAGTTCTAGAAGT
>AEC15326
ATGGCTTTACAATTATTTAATCCAGAAGACTACTATGATATTTTATTTCCTGGAGTGAATGCCTTTGTTAACAATATTCACTATTTAGATCCTAGACATTGGGGCCCGTCCTTGTTCTCCACAATCTCCCAGGCTTTTTGGAATCTTGTTAGAGATGATTTGCCAGCCTTAACCTCTCAGGAAATTCAGAGAAGAACCCAAAAACTATTTGTTGAAAATTTAGCAAGGTTTTTGGAAGAAACTACTTGGGCAATAGTTAATTCACCAGCTAACTTATATAATTATATTTCAGACTATTATTCTAGATTGTCTCCAGTTAGGCCCTCTATGGTAAGGCAAGTTGCCCAAAGGGAGGGAACCTATATTTCTTTTGGCCACTCATACACCCAAAGTATAGATGATGCAGACAGCATTCAAGAAGTTACCCAAAGGCTAGATTTAAAAACCCCAAATGTGCAATCTGGTGAATTTATAGAAAGAAGTATTGCACCAGGAGGTGCAAATCAAAGATCTGCTCCTCAATGGATGTTGCCTTTACTTTTAGGGTTGTACGGGACTGTAACACCTGCTCTTGCAGCATATGAAGATGGCCCCAACAAAAAGAAAAGGAGAAAGGAAGGACCCCGTGCAAGTTCCAAAACTTCTTATAAGAGGAGGAGTAGAAGTTCTAGAAGT
>AEC15320
ATGGCTTTACAATTATTTAATCCAGAAGACTACTATGATATTTTATTTCCTGGAGTGAATGCCTTTGTTAACAATATTCACTATTTAGATCCTAGACATTGGGGCCCGTCCTTGTTCTCCACAATCTCCCAGGCTTTTTGGAATCTTGTTAGAGATGATTTGCCAGCCTTAACCTCTCAGGAAATTCAGAGAAGAACCCAAAAGCTATTTGTTGAAAATTTAGCAAGGTTTTTGGAAGAAACTACTTGGGCAATAGTTAATTCACCAGCTAACTTATATAATTATATTTCAGACTATTATTCTAGATTGTCTCCAGTTAGGCCCTCTATGGTAAGGCAAGTTGCCCAAAGGGAGGGAACCTATATTTCTTTTGGCCACTCATACACCCAAAGTATAGATGATGCAGACAGCATTCAAGAAGTTACCCAAAGGCTAGATTTAAAAACCCCAAATGTGCAATCTGGTGAATTTATAGAAAGAAGTATTGCACCAGGAGGTGCAAATCAAAGATCTGCTCCTCAATGGATGTTGCCTTTACTTTTAGGGTTGTACGGGACTGTAACACCTGCTCTTGAAGCATATGAAGATGGCCCCAACAAAAAGAAAAGGAGAAAGGAAGGACCCCGTGCAAGTTCCAAAACTTCTTATAAGAGGAGGAGTAGAAGTTCTAGAAGT
>BAE02997
ATGGCTTTACAGTTATTTAATCCAGAAGACTACTATGATATTTTATTTCCTGGAGTAAATGCCTTTGTTAACAACATTCACTATTTAGATCCTAGACATTGGGGCCCTTCTTTGTTCTCCACAATCTCCCAGGCTTTTTGGAATCTTGTTAGAGATGATTTGCCATCTTTAACATCTCAGGAAATTCAAAGAAGAACCCAAAAACTATTTGTTGAAAGTTTAGCAAGGTTTTTGGAAGAAACTACTTGGGCAATAGTTAATTCACCAGTTAACTTATACAATTATATTTCAGACTATTATTCTAGATTGTCTCCAGTTAGGCCCTCTATGGTAAGGCAGGTTGCCCAAAGGGAGGGAACCTATATTTCCTTTGGCCACTCATACACCCAAAGTATAGATGATGCAGACAGCATTCAAGAAGTTACCCAAAGGCTAGATTTAAAAACCCCAAATGTGCAATCTGGTGAATTTATAGAGAAAAGTATTGCACCAGGAGGTGCAAATCAAAGATCTGCTCCTCAATGGATGTTGCCTTTACTTTTAGGGTTGTACGGGACTGTAACACCTGCTCTTGAAGCATATGAAGATGGCCCCAACAAAAAGAAAAGGAGAAAGGAAGGACCCCGTGCAAGTTCCAAAACTTCTTATAAGAGGAGGAGTAGAAGTTCTAGAAGT
>BAE02991
ATGGCTTTACAGTTATTTAATCCAGAAGACTACTATGATATTTTATTTCCTGGAGTAAATGCCTTTGTTAACAATATTCACTATTTAGATCCTAGACATTGGGGCCCTTCTTTGTTCTCCACAATCTCCCAGGCTTTTTGGAATCTTGTTAGAGATGATTTGCCATCTTTAACATCTCAGGAAATTCAAAGAAGAACCCAAAAACTATTTGTTGAAAGTTTAGCAAGGTTTTTGGAAGAAACTACTTGGGCAATAGTTAATTCACCAGTTAACTTATATAATTATATTTCAGACTATTATTCTAGATTGTCTCCAGTTAGGCCCTCTATGGTAAGGCAGGTTGCCCAAAGGGAGGGAACCTATATTTCCTTTGGCCACTCATACACCCAAAGTATAGATGATGCAGACAGCATTCAAGAAGTTACCCAAAGGCTAGATTTAAAAACCCCAAATGTGCAATCTGGTGAATTTATAGAGAAAAGTATTGCACCAGGAGGTGCAAATCAAAGATCTGCTCCTCAATGGATGTTGCCTTTACTTTTAGGGTTGTACGGGACTGTAACACCTGCTCTTGAAGCATATGAAGATGGCCCCAACAAAAAGAAAAGGAGAAAGGAAGGACCCCGTGCAAGTTCCAAAACTTCTTATAAGAGGAGGAGTAGAAGTTCTAGAAGT
>BAB11697
ATGGCTTTACAGTTATTTAATCCAGAAGACTACTATGATATTTTATTTCCTGGAGTGAATGCCTTTGTTAACAATATTCACTATTTAGATCCTAGACATTGGGGCCCTTCTTTGTTCTCCACAATCTCCCAGGCTTTTTGGAACCTTGTTAGAGATGATTTGCCATCTTTAACATCTCAGGAAATTCAAAGAAGAACCCAAAAACTATTTGTTGAAAGTTTAGCAAGGTTTTTGGAAGAAACTACTTGGGCAATAGTTAATTCACCAGTTAACTTATATAATTATATTTCAGACTATTATTCTAGATTGTCTCCAGTAAGGCCCTCTATGGTAAGGCAGGTTGCCCAAAGGGAGGGAACCTATATTTCCTTTGGCCACTCATACACCCAAAGTATAGATGATGCAGACAGCATTCAAGAAGTTACCCAAAGGCTAGATTTAAAAACCCCAAATGTGCAATCTGGTGAGTTTATAGAGAAAAGTATTGCACCAGGAGGTGCAAATCAAAGATCTGCTCCTCAATGGATGTTGCCTTTACTTTTAGGGTTGTACGGGACTGTAACACCTGCTCTTGAAGCATATGAAGATGGCCCCAACAAAAAGAAAAGGAGAAAGGAAGGACCCCGTGCAAGTTCCAAAACTTCTTATAAGAGGAGGAGTAGAAGTTCTAGAAGT
>AAR13075
ATGGCTTTACAGTTATTTAATCCAGAAGACTACTATGACATTTTATTTCCTGGAGTAAATGCCTTTGTTAACAATATTCACTATTTAGATCCTAGACATTGGGGCCCTTCTTTGTTCTCCACAATCTCCCAGGCTTTTTGGAATCTTGTTAGAGATGATTTGCCATCTTTAACATCTCAGGAAATTCAAAGAAGAACCCAAAAACTATTTGTTGAAAGTTTAGCAAGGTTTTTGGAAGAAACTACTTGGGCAATAGTTAATTCACCAGTTAACTTATATAATTATATTTCAGACTATTATTCTAGATTGTCTCCAGTTAGGCCCTCTATGGTAAGGCAGGTTGCCCAAAGGGAGGGAACCTATATTTCCTTTGGCCACTCATACACCCAAAGTATAGATGATGCAGACAGCATTCAAGAAGTTACCCAAAGGCTAGATTTAAAAACCCCAAATGTGCAATCTGGTGAATTTATAGAGAAAAGTATTGCACCAGGAGGTGCAAATCAAAGATCTGCTCCTCAATGGATGTTGCCTTTACTTTTAGGGTTGTACGGGACTGTAACACCTGCTCTTGAAGCATATGAAGATGGCCCCAACAAAAAGAAAAGGAGAAAGGAAGGACCCCGTGCAAGTTCCAAAACTTCTTATAAGAGGAGGAGTAGAAGTTCTAGAAGT
>AAK70305
ATGGCTTTACAGTTATTTAATCCAGAAGACTACTATGATATTTTATTTCCTGGAGTGAATGCCTTTGTTAACAATATTCACTATTTAGATCCTAGACATTGGGGCCCTTCTTTGTTCTCCACAATCTCCCAGGCTTTTTGGAATCTTGTTAGAGATGATTTGCCATCTTTAACATCTCAGGAAATTCAAAGAAGAACCCAAAAACTATTTGTTGAAAGTTTAGCAAGGTTTTTGGAAGAAACTACTTGGGCAATAGTTAATTCACCAGTTAACTTATATAATTATATTTCAGACTATTATTCTAGATTGTCTCCAGTTAGGCCCTCTATGGTAAGGCAGGTTGCCCAAAGGGAAGGAACCTATATTTCCTTTGGCCACTCATACACCCAAAGTATAGATGATGCAGACAGCATTCAAGAAGTTACCCAAAGGCTAGATTTAAAAACCCCAAATGTGCAATCTGGTGAATTTATAGAGAAAAGTATTGCACCAGGAGGTGCAAATCAAAGATCTGCTCCTCAATGGATGTTGCCTTTACTTTTAGGGTTGTACGGGACTGTAACACCTGCTCTTGAAGCATATGAAGATGGCCCCAACAAAAAGAAAAGGAGAAAGGAAGCACCCCGTGCAAGTTCCAAAACTTCTTATAAGAGGAGGAGTAGAAGTTCTAGAAGT
>AEC15482
ATGGCTTTACAGTTATTTAATCCAGAAGACTACTATGATATTTTATTTCCTGGAGTGAATGCCTTTGTTAACAATATTCACTATTTAGATCCTAGACATTGGGGCCCTTCTTTGTTCTCCACAATCTCCCAGGCTTTTTGGAATCTTGTTAGAGATGATTTGCCATCTTTAACATCTCAGGAAATTCAAAGAAGAACCCAAAAACTATTTGTTGAAAGTTTAGCAAGGTTTTTGGAAGAAACTACTTGGGCAATAGTTAATTCACCAGTTAACTTATATAATTATATTTCAGACTATTATTCTAGATTGTCTCCAGTTAGGCCCTCTATGGTAAGGCAGGTTGCCCAAAGGGAGGGAACCTATATTTCCTTTGGCCACTCATACACCCAAAGTATAGATGATGCAGACAGCATTCAAGAAGTTACCCAAAGGCTAGATTTAAAAACCCCAAATGTGCAATCTGGTGAATTTATAGAGAAAAGTATTGCACCAGGAGGTGCAAATCAAAGATCTGCTCCTCAATGGATGTTGCCTTTACTTTTAGGGTTGTACGGGACTGTAACACCTGCTCTTGAAGCATATGAAGATGGCCCCAACAAAAAGAAAAGGAGAAAGGAAGGACCCCGTGCAAGTTCCAAAACTTCTTATAAGAGGAGGAGTAGAAGTTCTAGAAGT
>AEC15764
ATGGCTTTACAATTATTTAATCCAGAAGACTACTATGATATTTTATTTCCTGGAGTGAATGCCTTTGTTAACAATATTCACTATTTAGATCCTAGACATTGGGGCCCGTCCTTGTTCTCCACAATCTCCCAGGCTTTTTGGAATCTTGTTAGAGATGATTTGCCAGCCTTAACCTCTCAGGAAATTCAGAGAAGAACCCAAAAACTATTTGTTGAAAGTTTAGCAAGGTTTTTGGAAGAAACTACTTGGGCAATAGTTAATTCACCAGCTAACTTATATAATTATATTTCAGACTATTATTCTAGATTGTCTCCAGTTAGGCCCTCTATGGTAAGGCAAGTTGCCCAAAGGGAGGGAACCTATATTTCTTTTGGCCACTCATACACCCAAAGTATAGATGATGCAGACAGCATTCAAGAAGTTACCCAAAGGCTAGATTTAAAAACCCCAAATGTGCAATCTGGTGAATTTATAGAAAGAAGTATTGCACCAGGAGGTGCAAATCAAAGATCTGCTCCTCAATGGATGTTGCCTTTACTTTTAGGGTTGTACGGGACTGTAACACCTGCTCTTGAAGCATATGAAGATGGCCCCAACAAAAAGAAAAGGAGAAAGGAAGGACCCCGTGCAAGTTCCAAAACTTCTTATAAGAGGAGGAGTAGAAGTTCTAGAAGT
>AEC15488
ATGGCTTTACAGTTATTTAATCCAGAAGACTACTATGATATTTTATTTCCTGGAGTGAATGCCTTTGTTAACAATATTCACTATTTAGATCCTAGACATTGGGGCCCTTCTTTGTTCTCCACAATCTCCCAGGCTTTTTGGAATCTTGTTAGAGATGATTTGCCATCTTTAACATCTCAGGAAATTCAAAGAAGAACCCAAAAACTATTTGTTGAAAGTTTAGCAAGGTTTTTGGAAGAAACTACTTGGGCAATAGTTAATTCACCAGTTAACTTATATAATTATATTTCAGACTATTATTCTAGATTGTCTCCAGTTAGGCCCTCTATGGTAAGGCAGGTTGCCCAAAGGGAGGGAACCTATATTTCCTTTGGCCACTCATACACCCAAAGTATAGATGATGCAGACAGCATTCAAGAAGTTACCCAAAGGCTAGATTTAAAAACCCCAAATGTGCAATCTGGTGAATTTATAGAGAAAAGTATTGCACCAGGAGGTGCAAATCAAAGATCTGCTCCTCAATGGATGTTGCCTTTACTTTTAGGGTTGTACGGGACTGTAACACCTGCTCTTGAAGCATATGAAGATGGCCCCAACAAAAAGAAAAGGAGAAAGGAAGGACCCCGTGCAAGTTCCAAAACTTCTTATAAGAGGAGGAGTAGAAGTTCTAGAAGT
>AAN85448
ATGGCTTTACAGTTATTTAATCCAGAAGACTACTATGATATTTTATTTCCTGGAGTGAATGCCTTTGTTAACAATATTCACTATTTAGATCCTAGACATTGGGGCCCTTCTTTGTTCTCCACAATCTCCCAGGCTTTTTGGAATCTTGTTAGAGATGATTTGCCATCTTTAACATCTCAGGAAATTCAAAGAAGAACCCAAAAACTATTTGTTGAAAGTTTAGCAAGGTTTTTGGAAGAAACTACTTGGGCAATAGTTAATTCACCAGTTAACCTATATAATTATATTTCAGACTATTATTCTAGATTGTCTCCAGTTAGGCCCTCTATGGTAAGGCAGGTTGCCCAAAGGGAGGGAACCTATATTTCCTTTGGCCACTCATACACCCAAAGTATAGATGATGCAGACAGCATTCAAGAAGTTACCCAAAGGCTAGATTTAAAAACCCCAAATGTGCAATCTGGTGAATTTATAGAGAAAAGTATTGCACCAGGAGGTGCAAATCAAAGATCTGCTCCTCAATGGATGTTGCCTTTACTTTTAGGGTTGTACGGGACTGTAACACCTGCTCTTGAAGCATATGAAGATGGCCCCAACAAAAAGAAAAGGAGAAAGGAAGGACCCCGTGCAAGTTCCAAAACTTCTTATAAGAGGAGGAGTAGAAGTTCTAGAAGT
>AEC15644
ATGGCTTTACAATTATTTAATCCAGAAGACTACTATGATATTTTATTTCCTGGAGTGAATGCCTTTGTTAACAATATTCACTATTTAGATCCTAGACATTGGGGCCCGTCCTTGTTCTCCACAATCTCCCAGGCTTTTTGGAATCTTGTTAGAGATGATTTGCCAGCCTTAACCTCTCAGGAAATTCAGAGAAGAACCCAAAAACTATTTGTTGAAAGTTTAGCAAGGTTTTTGGAAGAAACTACTTGGGCAATAGTTAATTCACCAGCTAACTTATATAATTATATTTCAGACTATTATTCTAGATTGTCTCCAGTTAGGCCCTCTATGGTAAGGCAAGTTGCCCAAAGGGAGGGAACCTATATTTCTTTTGGCCACTCATACACCCAAAGTATAGATGATGCAGACAGCATTCAAGAAGTTACCCAAAGGCTAGATTTAAAAACCCCAAATGTGCAATCTGGTGAATTTATAGAAAGAAGTATTGCACCAGGAGGTGCAAATCAAAGATCTGCTCCTCAATGGATGTTGCCTTTACTTTTAGGGTTGTACGGGACTGTAACACCTGCTCTTGAAGCATATGAAGATGGCCCCAACAAAAAGAAAAGGAGAAAGGAAGGACCCCGTGCAAGTTCCAAAACTTCTTATAAGAGGAGGAGTAGAAGTTCTAGAAGT
>AAK97975
ATGGCTTTACAGTTATTTAATCCAGAAGACTACTATGATATTTTATTTCCTGGAGTGAATGCCTTTGTTAACAATATTCACTATTTAGATCCTAGACATTGGGGCCCTTCTTTGTTCTCCACAATCTCCCAGGCTTTTTGGAATCTTGTTAGAGATGATTTGCCATCTTTAACATCTCAGGAAATTCAAAGAAGAACCCAAAAACTATTTGTTGAAAGTTTAGCAAGGTTTTTGGAAGAAACTACTTGGGCAATAGTTAATTCACCAGTTAACTTATATAATTATATTTCAGACTATTATTCTAGATTGTCTCCAGTAAGGCCCTCTATGGTAAGGCAGGTTGCCCAAAGGGAGGGAACCTATATTTCCTTTGGCCACTCATACACCCAAAGTATAGATGATGCAGACAGCATTCAAGAAGTTACCCAAAGGCTAGATTTAAAAACCCCAAATGTGCAATCTGGTGAGTTTATAGAGAAAAGTATTGCACCAGGAGGTGCAAATCAAAGATCTGCTCCTCAATGGATGTTGCCTTTACTTTTAGGGTTGTACGGGACTGTAACACCTGCTCTTGAAGCATATGAAGATGGCCCCAACAAAAAGAAAAGGAGAAAGGAAGGACCCCGTGCAAGTTCCAAAACTTCTTATAAGAGGAGGAGTAGAAGTTCTAGAAGT
>BAB68814
ATGGCTTTACAATTATTTAATCCAGAAGACTACTATGATATTTTATTTCCTGGAGTGAATGCCTTTGTTAACAATATTCACTATTTAGATCCTAGACATTGGGGCCCTTCTTTGTTCTCCACAATCTCCCAGGCTTTTTGGAATCTTGTTAGAGATGATTTGCCATCTTTAACATCTCAGGAAATTCAGAGAAGAACCCAAAAACTATTTGTTGAAAGTTTAGCAAGGTTTTTGGAAGAAACTACTTGGGCAATAGTTAATTCACCAGTTAACTTATATAATTATATTTCAGACTATTATTCTAGATTGTCTCCAGTTAGGCCCTCTATGGTAAGGCAGGTTGCCCAAAGGGAGGGAACCTATATTTCCTTTGGCCACTCATACACCCAAAGTATAGATGATGCAGACAGCATTCAAGAAGTTACCCAAAGGCTAGATTTAAAAACCCCAAATGTGCAATCTGGTGAATTTATAGAGAAAAGTCTTGCACCAGGAGGTGCAAATCAAAGATCTGCTCCTCAATGGATGTTGCCTTTACTTTTAGGGTTGTACGGGACTGTAACACCTGCTCTTGAAGCATATGAAGATGGCCCCAACAAAAAGAAAAGGAGAAAGGAAGGACCCCGTGCAAGTTCCAAAACTTCTTATAAGAGGAGGAGTAGAAGTTCTAGAAGT
>AAR89270
ATGGCTTTACAGTTATTTAATCCAGAAGACTACTATGATATTTTATTTCCTGGAGTAAATGCCTTTGTTAACAATATTCACTATTTAGATCCTAGACATTGGGGCCCTTCTTTGTTCTCCACAATCTCCCAGGCTTTTTGGAATCTTGTTAGAGATGATTTGCCATCTTTAACATCTCAGGAAATTCAAAGAAGAACCCAAAAACTATTTGTTGAAAGTTTAGCAAGGTTTTTGGAAGAAACTACTTGGGCAATAGTTAATTCACCAGTTAACTTATATAATTATATTTCAGACTATTATTCTAGATTGTCTCCAGTTAGGCCCTCTATGGTAAGGCAGGTTGCCCAAAGGGAGGGAACCTATATTTCCTTTGGCCACTCATACACCCAAAGTATAGATGATGCAGACAGCATTCAAGAAGTTACCCAAAGGCTAGATTTAAAAACCCCAAATGTGCAATCTGGTGAATTTATAGAGAAAAGTATTGCACCAGGAGGTGCAAATCAAAGATCTGCTCCTCAATGGATGTTGCCTTTACTTTTAGGGTTGTACGGGACTGTAACACCTGCTCTTGAAGCATATGAAGATGGCCCCAACAAAAAGAAAAGGAGAAAGGAAGGACCCCGTGCAAGTTCCAAAACTTCTTATAAGAGGAGGAGTAGAAGTTCTAGAAGT
>BAC02986
ATGGCTTTACAGTTATTTAATCCAGAAGACTACTATGATATTTTATTTCCTGGAGTGAATGCTTTTGTTAACAATATTCACTATTTAGATCCTAGACATTGGGGCCCTTCTTTGTTCTCCACAATCTCCCAGGCTTTTTGGAATCTTGTTAGAGATGATTTGCCATCTTTAACATCTCAGGAAATTCAAAGAAGAACCCAAAAACTATTTGTTGAAAGTTTAGCAAGGTTTTTGGAAGAAACTACTTGGGCAATAGTTAATTCACCAGTTAACTTATATAATTATATTTCAGACTATTATTCTAGATTGTCTCCAGTTAGGCCCTCTATGGTAAGGCAGGTTGCCCAAAGGGAGGGAACCTATATTTCCTTTGGCCACTCATACACCCAAAGTATAGATGATGCAGACAGCATTCAAGAAGTTACCCAAAGGCTAGATTTAAAAACCCCAAATGTGCAATCTGGTGAATTTATAGAGAAAAGTATTGCACCAGGAGGTGCAAATCAAAGATCTGCTCCTCAATGGATGTTGCCTTTACTTTTAGGGTTGTACGGGACTGTAACACCTGCTCTTGAAGCATATGAAGATGGCCCCAACAAAAAGAAAAGGAGAAAGGAAGGACCCCGTGCAAGTTCCAAAACTTCTTATAAGAGGAGGAGTAGAAGTTCTAGAAGT
>BAC02980
ATGGCTTTACAGTTATTTAATCCAGAAGACTACTATGATATTTTATTTCCTGGAGTGAATGCCTTTGTTAACAATATTCACTATTTAGATCCTAGACATTGGGGCCCTTCTTTGTTCTCCACAATCTCCCAGGCTTTTTGGAATCTTGTTAGAGATGATTTGCCATCTTTAACATCTCAGGAAATTCAAAGAAGAACCCAAAAACTATTTGTTGAAAGTTTAGCAAGGTTTTTGGAAGAAACTACTTGGGCAATAGTTAATTCACCAGTTAACTTATATAATTATATTTCAGACTATTATTCTAGATTGTCTCCAGTTAGGCCCTCTATGGTAAGGCAGGTTGCCCAAAGGGAGGGAACCTATATTTCCTTTGGCCACTCATACACCCAAAGTATAGATGATGCAGACAGCATTCAAGAAGTTACCCAAAGGCTAGATTTAAAAACCCCAAATGTGCAATCTGGTGAATTTATAGAAAAAAGTATTGCACCAGGAGGTGCAAATCAAAGATCTGCTCCTCAATGGATGTTGCCTTTACTTTTAGGGTTGTACGGGACTGTAACACCTGCTCTTGAAGCATATGAAGATGGCCCCAACAAAAAGAAAAGGAGAAAGGAAGGACCCCGTGCAAGTTCCAAAACTTCTTATAAGAGGAGGAGTAGAAGTTCTAGAAGT
>AAR89276
ATGGCTTTACAGTTATTTAATCCAGAAGACTACTATGATATTTTATTTCCTGGAGTAAATGCCTTTGTTAACAATATTCACTATTTAGATCCTAGACATTGGGGCCCTTCTTTGTTCTCCACAATCTCCCAGGCTTTTTGGAATCTTGTTAGAGATGATTTGCCATCTTTAACATCTCAGGAAATTCAAAGAAGAACCCAAAAACTATTTGTTGAAAGTTTAGCAAGGTTTTTGGAAGAAACTACTTGGGCAATAGTTAATTCACCAGTTAACTTATATAATTATATTTCAGACTATTATTCTAGATTGTCTCCAGTTAGGCCCTCTATGGTAAGGCAGGTTGCCCAAAGGGAGGGAACCTATATTTCCTTTGGCCACTCATACACCCAAAGTATAGATGATGCAGACAGCATTCAAGAAGTTACCCAAAGGCTAGATTTAAAAACCCCAAATGTGCAATCTGGTGAATTTATAGAGAAAAGTATTGCACCAGGAGGTGCAAATCAAAGATCTGCTCCTCAATGGATGTTGCCTTTACTTTTAGGGTTGTACGGGACTGTAACACCTGCTCTTGAAGCATATGAAGATGGCCCCAACAAAAAGAAAAGGAGAAAGGAAGGACCCCGTGCAAGTTCCAAAACTTCTTATAAGAGGAGGAGTAGAAGTTCTAGAAGT
>BAB93055
ATGGCTTTACAATTATTTAATCCAGAAGACTACTATGATATTTTATTTCCTGGAGTGAATGCCTTTGTTAACAATATTCACTATTTAGATCCTAGACATTGGGGCCCGTCCTTGTTCTCCACAATCTCCCAGGCTTTTTGGAATCTTGTTAGAGATGATTTGCCAGCCTTAACCTCTCAGGAAATTCAGAGAAGAACCCAAAAGCTATTTGTTGAAAATTTAGCAAGGTTTTTGGAAGAAACTACTTGGGCAATAGTTAATTCACCAGCTAACTTATATAATTATATTTCAGACTATTATTCTAGATTGTCTCCAGTTAGGCCCTCTATGGTAAGGCAAGTTGCCCAAAGGGAGGGAACCTATATTTCTTTTGGCCACTCATACACCCAAAGTATAGATGATGCAGACAGCATTCAAGAAGTTACCCAAAGGCTAGATCTAAAAACCCCAAATGTGCAATCTGGTGAATTTATAGAAAGAAGTATTGCACCAGGAGGTGCAAATCAAAGATCTGCTCCTCAATGGATGTTGCCTTTACTTTTAGGGTTGTACGGGACTGTAACACCTGCTCTTGAAGCATATGAAGATGGCCCCAACAAAAAGAAAAGGAGAAAGGAAGGACCCCGTGCAAGTTCCAAAACTTCTTATAAGAGGAGGAGTAGAAGTTCTAGAAGT
>BAD98971
ATGGCTTTACAATTATTTAATCCAGAAGACTACTATGATATTTTATTTCCTGGAGTGAATGCCTTTGTTAACAATATTCACTATTTAGATCCTAGACATTGGGGCCCGTCCTTGTTCTCCACAATCTCCCAGGCTTTTTGGAATCTTGTTAGAGATGATTTGCCAGCCTTAACCTCTCAGGAAATTCAGAGAAGAACCCAAAAACTATTTGTTGAAAATTTAGCAAGGTTTTTGGAAGAAACTACTTGGGCAATAGTTAATTCACCAGCTAACTTATATAATTATATTTCAGACTATTATTCTAGATTGTCTCCAGTTAGGCCCTCTATGGTAAGGCAAGTTGCCCAAAGGGAGGGAACCTATATTTCTTTTGGCCACTCATACACCCAAAGTATAGATGATGCAGACAGCATTCAAGAAGTTACCCAAAGGCTAGATTTAAAAACCCCAAATGTGCAATCTGGTGAATTTATAGAAAGAAGTATTGCACCAGGAGGTGCAAATCAAAGATCTGCTCCTCAATGGATGTTGCCTTTACTTTTAGGGTTGTACGGGACTGTAACACCTGCTCTTGAAGCATATGAAGATGGCCCCAACAAAAAGAAAAGGAGAAAGGAAGGACCCCGTGCAAGTTCCAAAACTTCTTATAAGAGGAGGAGTAGAAGTTCTAGAAGT
>BAE03075
ATGGCTTTACAGTTATTTAATCCAGAAGACTACTATGATATTTTATTTCCTGGAGTGAATGCCTTTGTTAACAATATTCACTATTTAGATCCTAGACATTGGGGCCCTTCTTTGTTCTCCACAATCTCCCAGGCTTTTTGGAATCTTGTTAGAGATGATTTGCCATCTTTAACATCTCAGGAAATTCAAAGAAGAACCCAAAAACTATTTGTTGAAAGTTTAGCAAGGTTTTTGGAAGAAACTACTTGGGCAATAGTTAATTCACCAGTTAACTTATATAATTATATTTCAGACTATTATTCTAGATTGTCTCCAGTTAGGCCCTCTATGGTAAGGCAGGTTGCCCAAAGGGAGGGAACCTATATTTCCTTTGGCCACTCATACACCCAAAGTATAGATGATGCAGACAGCATTCAAGAAGTTACCCAAAGGCTAGATTTAAAAACCCCAAATGTGCAATCTGGTGAATTTATAGAGAAAAGTATTGCACCAGGAGGTGCAAATCAAAGATCTGCTCCTCAATGGATGTTGCCTTTACTTTTAGGGTTGTACGGGACTGTAACACCTGCTCTTGAAGCATATGAAGATGGCCCCAACAAAAAGAAAAGGAGAAAGGAAGGACCCCGTCCAAGTTCCAAAACTTCTTATAAGAGGAGGAGTAGAAGTTCTAGAAGT
>AAM69601
ATGGCTTTACAGTTATTTAATCCAGAAGACTACTATGATATTTTATTTCCTGGAGTGAATGCCTTTGTTAACAATATTCACTATTTAGATCCTAGACATTGGGGCCCTTCTTTGTTCTCCACAATCTCCCAGGCTTTTTGGAATCTTGTTAGAGATGATTTGCCATCTTTAACATCTCAGGAAATTCAAAGAAGAACCCAAAAACTATTTGTTGAAAGTTTAGCAAGGTTTTTGGAAGAAACTACTTGGGCAATAGTTAATTCACCAGTTAACTTATATAATTATATTTCAGACTATTATTCTAGATTGTCTCCAGTTAGGCCCTCTATGGTAAGGCAGGTTGCCCAAAGGGAAGGAACCTATATTTCCTTTGGCCACTCATACACCCAAAGTATAGATGATGCAGACAGCATTCAAGAAGTTACCCAAAGGCTAGATTTAAAAACCCCAAATGTGCAATCTGGTGAATTTATAGAGAAAAGTATTGCACCAGGAGGTGCAAATCAAAGATCTGCTCCTCAATGGATGTTGCCTTTACTTTTAGGGTTGTACGGGACTGTAACACCTGCTCTTGAAGCATATGAAGATGGCCCCAACAAAAAGAAAAGGAGAAAGGAAGCACCCCGTGCAAGTTCCAAAACTTCTTATAAGAGGAGGAGTAGAAGTTCTAGAAGT
>AAM69607
ATGGCTTTACAGTTATTTAATCCAGAAGACTACTATGATATTTTATTTCCTGGAGTGAATGCCTTTGTTAACAATATTCACTATTTAGATCCTAGACATTGGGGCCCTTCTTTGTTCTCCACAATCTCCCAGGCTTTTTGGAATCTTGTTAGAGATGATTTGCCATTTTTAACATCTCAGGAAATTCAAAGAAGAACCCAAAAACTATTTGTTGAAAGTTTAGCAAGGTTTTTGGAAGAAACTACTTGGGCAATAGTTAATTCACCAGTTAACTTATATAATTATATTTCAGACTATTATTCTAGATTGTCTCCAGTTAGGCCCTCTATGGTAAGGCAGGTTGCCCAAAGGGAAGGAACCTATATTTCCTTTGGCCACTCATACACCCAAAGTATAGATGATGCAGACAGCATTCAAGAAGTTACCCAAAGGCTAGATTTAAAAACCCCAAATGTGCAATCTGGTGAATTTATAGAGAAAAGTATTGCACCAGGAGGTGCAAATCAGAGATCTGCTCCTCAATGGATGTTGCCTTTACTTTTAGGGTTGTACGGGACTGTAACACCTGCTCTTGAAGCATATGAAGATGGCCCCAACAAAAAGAAAAGGAGAAAGGAAGCACCCCGTGCAAGTTCCAAAACTTCTTATAAGAGGAGGAGTAGAAGTTCTAGAAGT
>BAD06232
ATGGCTTTACAGTTATTTAATCCAGAAGACTACTATGATATTTTATTTCCTGGAGTGAATGCCTTTGTTAACAATATTCACTATTTAGATCCTAGACATTGGGGCCCTTCTTTGTTCTCCACAATCTCCCAAGCTTTTTGGAATCTTGTTAGAGATGATTTGCCATCTTTAACATCTCAGGAAATTCAAAGAAGAACCCAAAAACTATTTGTTGAAAGTTTAGCAAGGTTTTTGGAAGAAACTACTTGGGCAATAGTTAATTCACCAGTTAACTTATATAATTATATTTCAGACTATTATTCTAGATTGTCTCCAGTTAGGCCCTCTATGGTAAGGCAGGTTGCCCAAAGGGAGGGAACCTATATTTCCTTTGGCCACTCATACACCCAAAGTATAGATGATGCAGACAGCATTCAAGAAGTTACCCAAAGGCTAGATTTAAAAACCCCAAATGTGCAATCTGGTGAATTTATAGAGAAAAGTCTTGCACCAGGAGGTGCAAATCAAAGATCTGCTCCTCAATGGATGTTGCCTTTACTTTTAGGGTTGTACGGGACTGTAACACCTGCTCTTGAAGCATATGAAGATGGCCCCAACAAAAAGAAAAGGAGAAAGGAAGGACCCCGTGCAAGTTCCAAAACTTCTTATAAGAGGAGGAGTAGAAGTTCTAGAAGT
>BAD21234
ATGGCTTTACAATTATTTAATCCAGAAGACTACTATGATATTTTATTTCCTGGAGTGAATGCCTTTGTTAACAATATTCACTATTTAGATCCTAGACATTGGGGCCCGTCCTTGTTCTCCACAATCTCCCAGGCTTTTTGGAATCTTGTTAGAGATGATTTGCCAGCCTTAACCTCTCAGGAAATTCAGAGAAGAACCCAAAAACTATTTGTTGAAAATTTAGCAAGGTTTTTGGAAGAAACTACTTGGGCAATAGTTAATTCACCAGCTAACTTATATAATTATATTTCAGACTATTATTCTAGATTGTCTCCAGTTAGGCCCTCTATGGTAAGGCAAGTTGCCCAAAGGGAGGGAACCTATATTTCTTTTGGCCACTCATACACCCAAAGTATAGATGATGCAGACAGCATTCAAGAAGTTACCCAAAGGCTAGATTTAAAAACCCCAAATGTGCAATCTGGTGAATTTATAGAAAGAAGTATTGCACCAGGAGGTGCAAATCAAAGATCTGCTCCTCAATGGATGTTGCCTTTACTTTTAGGGTTGTACGGGACTGTAACACCTGCTCTTGAAGCATATGAAGATGGCCCCAACAAAAAGAAAAGGAGAAAGGAAGGATCCCGTGCAAGTTCCAAAACTTCTTATAAGAGGAGGAGTAGAAGTTCTAGAAGT
>AAM89302
ATGGCTTTACAGTTATTTAATCCAGAAGACTACTATGATATTTTATTTCCTGGAGTGAATGCCTTTGTTAACAATATTCACTATTTAGATCCTAGACATTGGGGCCCTTCTTTGTTCTCCACAATCTCCCAGGCTTTTTGGAATCTTGTTAGAGATGATTTGCCATCTTTAACATCTCAGGAAATTCAAAGAAGAACCCAAAAACTATTTGTTGAAACTTTAGCAAGGTTTTTGGAAGAAACTACTTGGGCAATAGTTAATTCACCAGTTAACTTATATAATTATATTTCAGACTATTATTCTAGATTGTCTCCAGTTAGGCCCTCTATGGTAAGGCAGGTTGCCCAAAGGGAGGGAACCTATATTTCCTTTGGCCACTCATACACCCAAAGTATAGATAATGCAGACAGCATTCAAGAAGTTACCCAAAGGCTAGATTTAAAAAACCCAAATGTGCAATCTGGTGAATTTATAGAGAAAAGTTTTGCACCAGGAGGTGCAAATCAAAGATCTGCTCCTCAATGGATGTTGCCTTTACTTTTAGGGTTGTACGGGACTGTAACACCTGCTCTTGAAGCATATGAAGATGGCCCCAACAAAAAGAAAAGGAGAAAGGAAGGACCCCGTGCAAGTTCCAAAACTTCTTATAAGAGGAGGAGTAGAAGTTCTAGAAGT
>AAM89308
ATGGCTTTACAGTTATTTAATCCAGAAGACTACTATGATATTTTATTTCCTGGAGTGAATGCCTTTGTTAACAATATTCACTATTTAGATCCTAGACATTGGGGCCCTTCTTTGTTCTCCACAATCTCCCAGGCTTTTTGGAATCTTGTTAGAGATGATTTGCCATCTTTAACATCTCAGGAAATTCAAAGAAGAACCCAAAAACTATTTGTTGAAACTTTAGCAAGGTTTTTGGAAGAAACTACTTGGGCAATAGTTAATTCACCAGTTAACTTATATAATTATATTTCAGACTATTATTCTAGATTGTCTCCAGTTAGGCCCTCTATGGTAAGGCAGGTTGCCCAAAGGGAGGGAACCTATATTTCCTTTGGCCACTCATACACCCAAAGTATAGATAATGCAGACAGCATTCAAGAAGTTACCCAAAGGCTAGATTTAAAAAACCCAAATGTGCAATCTGGTGAATTTATAGAGAAAAGTTTTGCACCAGGAGGTGCAAATCAAAGATCTGCTCCTCAATGGATGTTGCCTTTACTTTTAGGGTTGTACGGGACTGTAACACCTGCTCTTGAAGCATATGAAGATGGCCCCAACAAAAAGAAAAGGAGAAAGGAAGGACCCCGTGCAAGTTCCAAAACTTCTTATAAGAGGAGGAGTAGAAGTTCTAGAAGT
>BAE02925
ATGGCTTTACAGTTATTTAATCCAGAAGACTACTATGATATTTTATTTCCTGGAGTAAATGCCTTTGTTAACAATATTCACTATTTAGATCCTAGACATTGGGGCCCTTCTTTGTTCTCCACAATCTCCCAGGCTTTTTGGAATCTTGTTAGAGATGATTTGCCATCTTTAACATCTCAGGAAATTCAAAGAAGAACCCAAAAACTATTTGTTGAAAGTTTAGCAAGGTTTTTGGAAGAAACTACTTGGGCAATAGTTAATTCACCAGTTAACTTATATAATTATATTTCAGACTATTATTCTAGATTGTCTCCAGTTAGGCCCTCTATGGTAAGGCAGGTTGCCCAAAGGGAGGGAACCTATATTTCCTTTGGCCACTCATACACCCAAAGTATAGATGATGCAGACAGCATTCAAGAAGTTACCCAAAGGCTAGATTTAAAAACCCCAAATGTGCAATCTGGTGAATTTATAGAGAAAAGTATTGCACCAGGAGGTGCAAATCAAAGATCTGCTCCTCAATGGATGTTGCCTTTACTTTTAGGGTTGTACGGGACTGTAACACCTGCTCTTGAAGCATATGAAGATGGCCCCAACAAAAAGAAAAGGAGAAAGGAAGGACCCCGTGCAAGTTCCAAAACTTCTTATAAGAGGAGGAGTAGAAGTTCTAGAAGT
>AEC15956
ATGGCTTTACAATTATTTAATCCAGAAGACTACTATGATATTTTATTTCCTGGAGTGAATGCCTTTGTTAACAATATTCACTATTTAGATCCTAGACATTGGGGCCCGTCCTTGTTCTCCACAATCTCCCAGGCTTTTTGGAATCTTGTTAGAGATGATTTGCCAGCCTTAACCTCTCAGGAAATTCAGAGAAGAACCCAAAAACTATTTGTTGAAAATTTAGCAAGGTTTTTGGAAGAAACTACTTGGGCAATAGTTAATTCACCAGCTAACTTATATAATTATATTTCAGACTATTATTCTAGATTGTCTCCAGTTAGGCCCTCTATGGTAAGGCAAGTTGCCCAAAGGGAGGGAACCTATATTTCTTTTGGCCACTCATACACCCAAAGTATAGATGATGCAGACAGCATTCAAGAAGTTACCCAAAGGCTAGATTTAAAAACCCCAAATGTGCAATCTGGTGAATTTATAGAAAGAAGTATTGCACCAGGAGGTGCAAATCAAAGATCTGCTCCTCAATGGATGTTGCCTTTACTTTTAGGGTTGTACGGGACTGTAACACCTGCTCTTGCAGCATATGAAGATGGCCCCAACAAAAAGAAAAGGAGAAAGGAAGGACCCCGTGCAAGTTCCAAAACTTCTTATAAGAGGAGGAGTAGAAGTTCTAGAAGT
>BAB68928
ATGGCTTTACAATTATTTAATCCAGAAGACTACTATGATATTTTATTTCCTGGAGTGAATGCCTTTGTTAACAATATTCACTATTTAGATCCTAGACATTGGGGCCCGTCCTTGTTCTCCACAATCTCCCAGGCTTTTTGGAATCTTGTTAGAGATGATTTGCCAGCCTTAACCTCTCAGGAAATTCAGAGAAGAACCCAAAAACTATTTGTTGAAAATTTAGCAAGGTTTTTGGAAGAAACTACTTGGGCAATAGTTAATTCACCAGCTAACTTATATAATTATATTTCAGACTATTATTCTAGATTGTCTCCAGTTAGGCCCTCTATGGTAAGGCAAGTTGCCCAAAGGGAGGGAACCTATATTTCTTTTGGCCACTCATACACCCAAAGTATAGATGATGCAGACAGCATTCAAGAAGTTACCCAAAGGCTAGATTTAAAAACCCCAAATGTGCAATCTGGTGAATTTATAGAAAGAAGTATTGCACCAGGAGGTGCAAATCAAAGATCTGCTCCTCAATGGATGTTGCCTTTACTTTTAGGGTTGTACGGGACTGTAACACCTGCTCTTGAAGCATATGAAGATGGCCCCAACAAAAAGAAAAGGAGAAAGGAAGGACCCCGTGCAAGTTCCAAAACTTCTTATAAGAGGAGGAGTAGAAGTTCTAGAAGT
>AEC15818
ATGGCTTTACAATTATTTAATCCAGAAGACTACTATGATATTTTATTTCCTGGAGTGAATGCCTTTGTTAACAATATTCACTATTTAGATCCTAGACATTGGGGCCCGTCCTTGTTCTCCACAATCTCCCAGGCTTTTTGGAATCTTGTTAGAGATGATTTGCCAGCCTTAACCTCTCAGGAAATTCAGAGAAGAACCCAAAAGCTATTTGTTGAAAATTTAGCAAGGTTTTTGGAAGAAACTACTTGGGCAATAGTTAATTCACCAGCTAACTTATATAACTATATTTCAGACTATTATTCTAGATTGTCTCCAGTTAGGCCCTCTATGGTAAGGCAAGTTGCCCAAAGGGAGGGAACCTATATTTCTTTTGGCCACTCATACACCCAAAGTATAGATGATGCAGACAGCATTCAAGAAGTTACCCAAAGGCTAGATTTAAAAACCCCAAATGTGCAATCTGGTGAATTTATAGAAAGAAGTATTGCACCAGGAGGTGCAAATCAAAGATCTGCTCCTCAATGGATGTTGCCTTTACTTTTAGGGTTGTACGGGACTGTAACACCTGCTCTTGAAGCATATGAAGATGGCCCCAACAAAAAGAAAAGGAGAAAGGAAGGACCCCGTGCAAGTTCCAAAACTTCTTATAAGAGGAGGAGTAGAAGTTCTAGAAGT
>AEC15950
ATGGCTTTACAATTATTTAATCCAGAAGACTACTATGATATTTTATTTCCTGGAGTGAATGCCTTTGTTAACAATATTCACTATTTAGATCCTAGACATTGGGGCCCGTCCTTGTTCTCCACAATCTCCCAGGCTTTTTGGAATCTTGTTAGAGATGATTTGCCAGCCTTAACCTCTCAGGAAATTCAGAGAAGAACCCAAAAACTATTTGTTGAAAATTTAGCAAGGTTTTTGGAAGAAACTACTTGGGCAATAGTTAATTCACCAGCTAACTTATATAATTATATTTCAGACTATTATTCTAGATTGTCTCCAGTTAGGCCCTCTATGGTAAGGCAAGTTGCCCAAAGGGAGGGAACCTATATTTCTTTTGGCCACTCATACACCCAAAGTATAGATGATGCAGACAGCATTCAAGAAGTTACCCAAAGGCTAGATTTAAAAACCCCAAATGTGCAATCTGGTGAATTTATAGAAAGAAGTATTGCACCAGGAGGTGCAAATCAAAGATCTGCTCCTCAATGGATGTTGCCTTTACTTTTAGGGTTGTACGGGACTGTAACACCTGCTCTTGCAGCATATGAAGATGGCCCCAACAAAAAGAAAAGGAGAAAGGAAGGACCCCGTGCAAGTTCCAAAACTTCTTATAAGAGGAGGAGTAGAAGTTCTAGAAGT
>AEC15812
ATGGCTTTACAATTATTTAATCCAGAAGACTACTATGATATTTTATTTCCTGGAGTGAATGCCTTTGTTAACAATATTCACTATTTAGATCCTAGACATTGGGGCCCGTCCTTGTTCTCCACAATCTCCCAGGCTTTTTGGAATCTTGTTAGAGATGATTTGCCAGCCTTAACCTCTCAGGAAATTCAGAGAAGAACCCAAAAACTATTTGTTGAAAGTTTAGCAAGGTTTTTGGAAGAAACTACTTGGGCAATAGTTAATTCACCAGCTAACTTATATAATTATATTTCAGACTATTATTCTAGATTGTCTCCAGTTAGGCCCTCTATGGTAAGGCAAGTTGCCCAAAGGGAGGGAACCTATATTTCTTTTGGCCACTCATACACCCAAAGTATAGATGATGCAGACAGCATTCAAGAAGTTACCCAAAGGCTAGATTTAAAAACCCCAAATGTGCAATCTGGTGAATTTATAGAAAGAAGTATTGCACCAGGAGGTGCAAATCAAAGATCTGCTCCTCAATGGATGTTGCCTTTACTTTTAGGGTTGTACGGGACTGTAACACCTGCTCTTGAAGCATATGAAGATGGCCCCAACAAAAAGAAAAGGAGAAAGGAAGGACCCCGTGCAAGTTCCAAAACTTCTTATAAGAGGAGGAGTAGAAGTTCTAGAAGT
>BAB68922
ATGGCTTTACAATTATTTAATCCAGAAGACTACTATGATATTTTATTTCCTGGAGTGAATGCCTTTGTTAACAATATTCACTATTTAGATCCTAGACATTGGGGCCCGTCCTTGTTCTCCACAATCTCCCAGGCTTTTTGGAATCTTGTTAGAGATGATTTGCCAGCCTTAACCTCTCAGGAAATTCAGAGAAGAACCCAAAAACTATTTGTTGAAAATTTAGCAAGGTTTTTGGAAGAAACTACTTGGGCAATAGTTAATTCACCAGCTAACTTATATAATTATATTTCAGACTATTATTCTAGATTGTCTCCAGTTAGGCCCTCTATGGTAAGGCAAGTTGCCCAAAGGGAGGGAACCTATATTTCTTTTGGCCACTCATACACCCAAAGTATAGATGATGCAGACAGCATTCAAGAAGTTACCCAAAGGCTAGATTTAAAAACCCCAAATGTGCAATCTGGTGAATTTATAGAAAGAAGTATTGCACCAGGAGGTGCAAATCAAAGATCTGCTCCTCAATGGATGTTGCCTTTACTTTTAGGGTTGTACGGGACTGTAACACCTGCTCTTGAAGCATATGAAGATGGCCCCAACAAAAAGAAAAGGAGAAAGGAAGGACCCCGTGCAAGTTCCAAAACTTCTTATAAGAGGAGGAGTAGAAGTTCTAGAAGT
>AAG34672
ATGGCTTTACAGTTATTTAATCCAGAAGACTACTATGATATTTTATTTCCTGGAGTAAATGCCTTTGTTAACAATATTCACTATTTAGATCCTAGACATTGGGGCCCTTCTTTGTTCTCCACAATCTCCCAGGCTTTTTGGAATCTTGTTAGAGATGATTTGCCATCTTTAACATCTCGGGAAATTCAAAGAAGAACCCAAAAACTATTTGTTGAAAGTTTAGCAAGGTTTTTGGAAGAAACTACTTGGGCAATAGTTAATTCACCAGTTAACTTATATAATTATATTTCAGACTATTATTCTAGATTGTCTCCAGTTAGGCCCTCTATGGTAAGGCAGGTTGCCCAAAGGGAGGGAACCTATATTTCCTTTGGCCACTCATACACCCAAAGTATAGATGATGCAGACAGCATTCAAGAAGTTACCCAAAGGCTAGATTTAAAAACCCCAAATGTGCAATCTGGTGAATTTATAGAGAAAAGTATTGCACCAGGAGGTGCAAATCAAAGATCTGCTCCTCAATGGATGTTGCCTTTACTTTTAGGGTTGTACGGGACTGTAACACCTGCTCTTGAAGCATATGAAGATGGCCCCAACAAAAAGAAAAGGAGAAAGGAAGGACCCCGTGCAGGTTCCAAAACTTCTTATAAGAGGAGGAGTAGAAGTTCTAGAAGT
>BAB68904
ATGGCTTTACAATTATTTAATCCAGAAGACTACTATGATATTTTATTTCCTGGAGTGAATGCCTTTGTTAATAATATTCACTATTTAGATCCTAGACATTGGGGCCCGTCCTTGTTCTCCACAATCTCCCAGGCTTTTTGGAATCTTGTTAGAGATGATTTGCCAGCCTTAACCTCTCAGGAAATTCAGAGAAGAACCCAAAAACTATTTGTTGAAAATTTAGCAAGGTTTTTGGAAGAAACTACTTGGGCAATAGTTAATTCACCAGCTAACTTATATAATTATATTTCAGACTATTATTCTAGATTGTCTCCAGTTAGGCCCTCTATGGTAAGGCAAGTTGCCCAAAGGGAGGGAACCTATATTTCTTTTGGCCACTCATACACCCAAAGTATAGGTGATGCAGACAGCATTCAAGAAGTTACCCAAAGGCTAGATTTAAAAACCCCAAATGTGCAATCTGGTGAATTTATAGAAAAAAGTATTGCACCAGGAGGTGCAAATCAAAGATCTGCTCCTCAATGGATGTTGCCTTTACTTTTAGGGTTGTACGGGACTGTAACACCTGCTCTTGAAGCATATGAAGATGGCCCCAACAAAAAGAAAAGGAGAAAGGAAGGACCCCGTGCAAGTTCCAAAACTTCTTATAAGAGGAGGAGTAGAAGTTCTAGAAGT
>BAD11823
ATGGCTTTACAGTTATTTAATCCAGAAGACTACTATGATATTTTATTTCCTGGAGTGAATGCCTTTGTTAACAATATTCACTATTTAGATCCTAGACATTGGGGCCCTTCTTTGTTCTCCACAATCTCCCAGGCTTTTTGGAATCTTGTTAGAGATGATTTGCCATCTTTAACATCTCAGGAAATTCAAAGAAGAACCCAAAAACTATTTGTTGAAAGTTTAGCAAGGTTTTTGGAAGAAACTACTTGGGCAATAGTTAATTCACCAGTTAACTTATATAATTATATTTCAGACTATTATTCTAGATTGTCTCCAGTAAGGCCCTCTATGGTAAGGCAGGTTGCCCAAAGGGAGGGAACCTATATTTCCTTTGGCCACTCATACACCCAAAGTATAGATGATGCAGACAGCATTCAAGAAGTTACCCAAAGGCTAGATTTAAAAACCCCAAATGTGCAATCTGGTGAGTTTATAGAGAAAAGTATTGCACCAGGAGGTGCAAATCAAAGATCTGCTCCTCAATGGATGTTGCCTTTACTTTTAGGGTTGTACGGGACTGTAACACCTGCTCTTGAAGCATATGAAGATGGCCCCAACAAAAAGAAAAGGAGAAAGGAAGGACCCCGTGCAAGTTCCAAAACTTCTTATAAGAGGAGGAGTAGAAGTTCTAGAAGT
>BAB11703
ATGGCTTTACAGTTATTTAATCCAGAAGACTACTATGATATTTTATTTCCTGGAGTGAATGCCTTTGTTAACAATATTCACTATTTAGATCCTAGACATTGGGGCCCTTCTTTGTTCTCCACAATCTCCCAGGCTTTTTGGAATCTTGTTAGAGATGATTTGCCATCTTTAACATCTCAGGAAATTCAAAGAAGAACCCAAAAACTATTTGTTGAAACTTTAGCAAGGTTTTTGGAAGAAACTACTTGGGCAATAGTTAATTCACCAGTTAACTTATATAATTATATTTCAGACTATTATTCTAGATTGTCTCCAGTTAGGCCCTCTATGGTAAGGCAGGTTGCCCAAAGGGAGGGAACCTATATTTCCTTTGGCCACTCATACACCCAAAGTATAGATAATGCAGACAGCATTCAAGAAGTTACCCAAAGGCTAGATTTAAAAAACCCAAATGTGCAATCTGGTGAATTTATAGAGAAAAGTTTTGCACCAGGAGGTGCAAATCAAAGATCTGCTCCTCAATGGATGTTGCCTTTACTTTTAGGGTTGTACGGGACTGTAACACCTGCTCTTGAAGCATATGAAGATGGCCCCAACAAAAAGAAAAGGAGAAAGGAAGGACCCCGTGCAAGTTCCAAAACTTCTTATAAGAGGAGGAGTAGAAGTTCTAGAAGT
>BAD11829
ATGGCTTTACAGTTATTTAATCCAGAAGACTACTATGATATTTTATTTCCTGGAGTGAATGCCTTTGTTAACAATATTCACTATTTAGATCCTAGACATTGGGGCCCTTCTTTGTTCTCCACAATCTCCCAGGCTTTTTGGAACCTTGTTAGAGATGATTTGCCATCTTTAACATCTCAGGAAATTCAAAGAAGAACCCAAAAACTATTTGTTGAAAGTTTAGCAAGGTTTTTGGAAGAAACTACTTGGGCAATAGTTAATTCACCAGTTAACTTATATAATTATATATCAGACTATTATTCTAGATTGTCTCCAGTAAGGCCCTCTATGGTAAGGCAGGTTGCCCAAAGGGAGGGAACCTATATTTCCTTTGGCCACTCATACACCCAAAGTATAGATGATGCAGACAGCATTCAAGAAGTTACCCAAAGGCTAGATTTAAAAACCCCAAATGTGCAATCTGGTGAGTTTATAGAGAAAAGTATTGCACCAGGAGGTGCAAATCAAAGATCTGCTCCTCAATGGATGTTGCCTTTACTTTTAGGGTTGTACGGGACTGTAACACCTGCTCTTGAAGCATATGAAGATGGCCCCAACAAAAAGAAAAGGAGAAAGGAAGGACCCCGTGCAAGTTCCAAAACTTCTTATAAGAGGAGGAGTAGAAGTTCTAGAAGT
>BAC15706
ATGGCTTTACAGTTATTTAATCCAGAAGACTACTATGATATTTTATTTCCTGGAGTGAATGCCTTTGTTAACAATATTCACTATTTAGATCCTAGACATTGGGGCCCTTCTTTGTTCTCCACAATCTCCCAGGCTTTTTGGAATCTTGTTAGAGATGATTTGCCATCTTTAACATCTCAGGAAATTCAAAGAAGAACCCAAAAACTATTTGTTGAAAGTTTAGCAAGGTTTTTGGAAGAAACTACTTGGGCAATAGTTAATTCACCAGTTAACTTATATAATTTTATTTCAGACTATTATTCTAGATTGTCTCCAGTTAGGCCCTCTATGGTGAGGCAGGTTGCCCAAAGGGAGGGAACCTATATTTCCTTTGGCCACTCATACACCCAAAGTATAGATGAAGCAGACAGCATTCAAGAAGTTACCCAAAGGCTAGATTTAAAAACCCCAAATGTGCAATCTGGTGAATTTATAGAGAAAAGTCTTGCACCAGGAGGTGCAAATCAAAGATCTGCTCCTCAATGGATGTTGCCTTTACTTTTAGGGTTGTACGGGACTGTAACACCTGCTCTTGAAGCATATGAAGATGGCCCCAACAAAAAGAAAAGGAGAAAGGAAGGACCCCGTGCAAGTTCCAAAACTTCTTATAAGAGGAGGAGTAGAAGTTCTAGAAGT
>AEC15506
ATGGCTTTACAGTTATTTAATCCAGAAGACTACTATGATATTTTATTTCCTGGAGTGAATGCCTTTGTTAACAATATTCACTATTTAGATCCTAGACATTGGGGCCCTTCTTTGTTCTCCACAATCTCCCAGGCTTTTTGGAATCTTGTTAGAGATGATTTGCCATCTTTAACATCTCAGGAAATTCAAAGAAGAACCCAAAAACTATTTGTTGAAAGTTTAGCAAGGTTTTTGGAAGAAACTACTTGGGCAATAGTTAATTCACCAGTTAACTTATATAATTATATTTCAGACTATTATTCTAGATTGTCTCCAGTTAGGCCCTCTATGGTAAGGCAGGTTGCCCAAAGGGAGGGAACCTATATTTCCTTTGGCCACTCATACACCCAAAGTATAGATGATGCAGACAGCATTCAAGAAGTTACCCAAAGGCTAGATTTAAAAACCCCAAATGTGCAATCTGGTGAATTTATAGAGAAAAGTATTGCACCAGGAGGTGCAAATCAAAGATCTGCTCCTCAATGGATGTTGCCTTTACTTTTAGGGTTGTACGGGACTGTAACACCTGCTCTTGAAGCATATGAAGATGGCCCCAACAAAAAGAAAAGGAGAAAGGAAGGACCCCGTGCAAGTTCCAAAACTTCTTATAAGAGGAGGAGTAGAAGTTCTAGAAGT
>AEC15500
ATGGCTTTACAGTTATTTAATCCAGAAGACTACTATGATATTTTATTTCCTGGAGTGAATGCCTTTGTTAACAATATTCACTATTTAGATCCTAGACATTGGGGCCCTTCTTTGTTCTCCACAATCTCCCAGGCTTTTTGGAATCTTGTTAGAGATGATTTGCCATCTTTAACATCTCAGGAAATTCAAAGAAGAACCCAAAAACTATTTGTTGAAAGTTTAGCAAGGTTTTTGGAAGAAACTACTTGGGCAATAGTTAATTCACCAGTTAACTTATATAATTATATTTCAGACTATTATTCTAGATTGTCTCCAGTTAGGCCCTCTATGGTAAGGCAGGTTGCCCAAAGGGAGGGAACCTATATTTCCTTTGGCCACTCATACACCCAAAGTATAGATGATGCAGACAGCATTCAAGAAGTTACCCAAAGGCTAGATTTAAAAACCCCAAATGTGCAATCTGGTGAATTTATAGAGAAAAGTATTGCACCAGGAGGTGCAAATCAAAGATCTGCTCCTCAATGGATGTTGCCTTTACTTTTAGGGTTGTACGGGACTGTAACACCTGCTCTTGAAGCATATGAAGATGGCCCCAACAAAAAGAAAAGGAGAAAGGAAGGACCCCGTGCAAGTTCCAAAACTTCTTATAAGAGGAGGAGTAGAAGTTCTAGAAGT
>BAE03105
ATGGCTTTACAGTTATTTAATCCAGAAGACTACTATGATATTTTATTTCCTGGAGTGAATGCCTTTGTTAACAATATTCACTATTTAGATCCTAGACATTGGGGCCCTTCTTTGTTCTCCACAATCTCCCAGGCTTTTTGGAATCTTGTTAGAGATGATTTGCCATCTTTAACATCTCAGGAAATTCAAAGAAGAACCCAAAAACTATTTGTTGAAAGTTTAGCAAGGTTTTTGGAAGAAACTACTTGGGCAATAGTTAATTCACCAGTTAACTTATATAATTATATTTCAGACTATTATTCTAGATTGTCTCCAGTTAGGCCCTCTATGGTAAGGCAGGTTGCCCAAAGGGAGGGAACCTATATTTCCTTTGGCCACTCATACACCCAAAGTATAGATGATGCAGACAGCATTCAAGAAGTTACCCAAAGGCTAGATTTAAAAACCCCAAATGTGCAATCTGGTGAATTTATAGAGAAAAGTATTGCACCAGGAGGTGCAAATCAAAGATCTGCTCCTCAATGGATGTTGCCTTTACTTTTAGGGTTGTACGGGACTGTAACACCTGCTCTTGAAGCATATGAAGATGGCCCCAACAAAAAGAAAAGGAGAAAGGAAGGACCCCGTCCAAGTTCCAAAACTTCTTATAAGAGGAGGAGTAGAAGTTCTAGAAGT
>BAC81915
ATGGCTTTACAGTTATTTAATCCAGAAGACTACTATGATATTTTATTTCCTGGAGTGAATGCCTTTGTTAACAATATTCACTATTTAGATCCCAGACATTGGGGCCCTTCTTTGTTCTCCACAATCTCCCAGGCTTTTTGGAATCTTGTTAGAGATGATTTGCCATCTCTAACATCTCAGGAAATTCAAAGAAGAACCCAAAAACTATTTGTTGAAACTTTAGCAAGGTTTTTGGAAGAAACTACTTGGGCAATAGTTAATTCACCAGTTAACTTATATAATTATATTTCAGACTATTATTCTAGATTGTCTCCAGTTAGGCCCTCTATGGTAAGGCAGGTTGCCCAAAGGGAGGGAACCTATATTTCCTTTGGCCACTCATACACCCAAAGTATAGATAATGCAGACAGCATTCAAGAAGTTACCCAAAGGCTAGATTTAAAAAACCCAAATGTGCAATCTGGTGAATTTATAGAGAAAAGTTTTGCACCAGGAGGTGCAAATCAAAGATCTGCTCCTCAATGGATGTTGCCTTTACTTTTAGGGTTGTACGGGACTGTAACACCTGCTCTTGAAGCATATGAAGATGGCCCCAACAAAAAGAAAAGGAGAAAGGAAGGACCCCGTGCAAGTTCCAAAACTTCTTATAAGAGGAGGAGTAGAAGTTCTAGAAGT
>AEC14552
ATGGCTTTACAATTATTTAATCCAGAAGACTACTATGATATTTTATTTCCTGGAGTGAATGCCTTTGTTAACAATATTCACTATTTAGATCCTAGACATTGGGGCCCGTCCTTGTTCTCCACAATCTCCCAGGCTTTTTGGAATCTTGTTAGAGATGATTTGCCAGCCTTAACCTCTCAGGAAATTCAGAGAAGAACCCAAAAACTATTTGTTGAAAGTTTAGCAAGGTTTTTGGAAGAAACTACTTGGGCAATAGTTAATTCACCAGCTAACTTATATAATTATATTTCAGACTATTATTCTAGATTGTCTCCAGTTAGGCCCTCTATGGTAAGGCAAGTTGCCCAAAGGGAGGGAACCTATATTTCTTTTGGCCACTCATACACCCAAAGTATAGATGATGCAGACAGCATTCAAGAAGTTACCCAAAGGCTAGATTTAAAAACCCCAAATGTGCAATCTGGTGAATTTATAGAAAGAAGTATTGCACCAGGAGGTGCAAATCAAAGATCTGCTCCTCAATGGATGTTGCCTTTACTTTTAGGGTTGTACGGGACTGTAACACCTGCTCTTGAAGCATATGAAGATGGCCCCAACAAAAAGAAAAGGAGAAAGGAAGGACCCCGTGCAAGTTCCAAAACTTCTTATAAGAGGAGGAGTAGAAGTTCTAGAAGT
>AEC15464
ATGGCTTTACAGTTATTTAATCCAGAAGACTACTATGATATTTTATTTCCTGGAGTGAATGCCTTTGTTAACAATATTCACTATTTAGATCCTAGACATTGGGGCCCTTCTTTGTTCTCCACAATCTCCCAGGCTTTTTGGAATCTTGTTAGAGATGATTTGCCATCTTTAACATCTCAGGAAATTCAAAGAAGAACCCAAAAACTATTTGTTGAAAGTTTAGCAAGGTTTTTGGAAGAAACTACTTGGGCAATAGTTAATTCACCAGTTAACTTATATAATTATATTTCAGACTATTATTCTAGATTGTCTCCAGTTAGGCCCTCTATGGTAAGGCAGGTTGCCCAAAGGGAGGGAACCTATATTTCCTTTGGCCACTCATACACCCAAAGTATAGATGATGCAGACAGCATTCAAGAAGTTACCCAAAGGCTAGATTTAAAAACCCCAAATGTGCAATCTGGTGAATTTATAGAGAAAAGTATTGCACCAGGAGGTGCAAATCAAAGATCTGCTCCTCAATGGATGTTGCCTTTACTTTTAGGGTTGTACGGGACTGTAACACCTGCTCTTGAAGCATATGAAGATGGCCCCAACAAAAAGAAAAGGAGAAAGGAAGGACCCCGTGCAAGTTCCAAAACTTCTTATAAGAGGAGGAGTAGAAGTTCTAGAAGT
>BAD21240
ATGGCTTTACAATTATTTAATCCAGAAGACTACTATGATATATTATTTCCTGGAGTGAATGCCTTTGTTAACAATATTCACTATTTAGATCCTAGACATTGGGGCCCGTCCTTGTTCTCCACAATCTCCCAGGCTTTTTGGAATCTTGTTAGAGATGATTTGCCAGCCTTAACCTCTCAGGAAATTCAGAGAAGAACCCAAAAACTATTTGTTGAAAATTTAGCAAGGTTTTTGGAAGAAACTACTTGGGCAATAGTTAATTCACCAGTTAACTTATATAATTATATTTCAGACTATTATTCTAGATTGTCTCCAGTTAGGCCCTCTATGGTAAGGCAAGTTGCCCAAAGGGAGGGAACCTATATTTCTTTTGGCCACTCATACACCCAAAGTATAGATGATGCAGACAGCATTCAAGAAGTTACCCAAAGGCTAGATTTAAAAACCCCAAATGTGCAATCTGGTGAATTTATAGAAAGAAGTATTGCACCAGGAGGTGCAAATCAAAGATCTGCTCCTCAATGGATGTTGCCTTTACTTTTAGGGTTGTACGGGACTGTAACACCTGCTCTTGAAGCATATGAAGATGGCCCCAACAAAAAGAAAAGCAGAAAGGAAGGACCCCGTGCAAGTTCCAAAACTTCTTATAAGAGGAGGAGTAGAAGTTCTAGAAGT
>BAC81857
ATGGCTTTACAGTTATTTAATCCAGAAGACTACTATGATATTTTATTTCCTGGAGTGAATGCCTTTGTTAACAATATTCACTATTTAGATCCTAGACATTGGGGCCCTTCTTTGTTCTCCACAATCTCCCAGGCTTTTTGGAATCTTGTTAGAGATGATTTGCCATCTTTAACATCTCAGGAAATTCAAAGAAGAACCCAAAAACTATTTGTTGAAACTTTAGCAAGGTTTTTGGAAGAAACTACTTGGGCAATAGTTAATTCACCAGTTAACTTATATAATTATATTTCAGACTATTATTCTAGATTGTCTCCAGTTAGGCCCTCTATGGTAAGGCAGGTTGCCCAAAGGGAGGGAACCTATATTTCCTTTGGCCACTCATACACCCAAAGTATAGATAATGCAGACAGCATTCAAGAAGTTACCCAAAGGCTAGATTTAAAAAACCCAAATGTGCAATCTGGTGAATTTATAGAGAAAAGTTTTGCACCAGGAGGTGCAAATCAAAGATCTGCTCCTCAATGGATGTTGCCTTTACTTTTAGGGTTGTACGGGACTGTAACACCTGCTCTTGAAGCATATGAAGATGGCCCCAACAAAAAGAAAAGGAGAAAGGAAGGACCCCGTGCAAGTTCCAAAACTTCTTATAAGAGGAGGAGTAGAAGTTCTAGAAGT
>BAD21246
ATGGCTTTACAATTATTTAATCCAGAAGACTACTATGATATATTATTTCCTGGAGTGAATGCCTTTGTTAACAATATTCACTATTTAGATCCTAGACATTGGGGCCCGTCCTTGTTCTCCACAATCTCCCAGGCTTTTTGGAATCTTGTTAGAGATGATTTGCCAGCCTTAACCTCTCAGGAAATTCAGAGAAGAACCCAAAAACTATTTGTTGAAAATTTAGCAAGGTTTTTGGAAGAAACTACTTGGGCAATAGTTAATTCACCAGCTAACTTATATAATTATATTTCAGACTATTATTCTAGATTGTCTCCAGTTAGGCCCTCTATGGTAAGGCAAGTTGCCCAAAGGGAGGGAACCTATATTTCTTTTGGCCACTCATACACCCAAAGTATAGATGATGCAGACAGCATTCAAGAAGTTACCCAAAGGCTAGATTTAAAAACCCCAAATGTGCAATCTGGTGAATTTATAGAAAGAAGTATTGCACCAGGAGGTGCAAATCAAAGATCTGCTCCTCAATGGATGTTGCCTTTACTTTTAGGGTTGTACGGGACTGTAACACCTGCTCTTGAAGCATATGAAGATGGCCCCAACAAAAAGAAAAGCAGAAAGGAAGGACCCCGTGCAAGTTCCAAAACTTCTTATAAGAGGAGGAGTAGAAGTTCTAGAAGT
>BAC81851
ATGGCTTTACAGTTATTTAATCCAGAAGACTACTATGATATTTTATTTCCTGGAGTGAATGCCTTTGTTAACAATATTCACTATTTAGATCCTAGACATTGGGGCCCTTCTTTGTTCTCCACAATCTCCCAGGCTTTTTGGAATCTTGTTAGAGATGATTTGCCATCTTTAACATCTCAGGAAATTCAAAGAAGAACCCAAAAACTATTTGTTGAAACTTTAGCAAGGTTTTTGGAAGAAACTACTTGGGCAATAGTTAATTCACCAGTTAACTTATATAATTATATTTCAGACTATTATTCTAGATTGTCTCCAGTTAGGCCCTCTATGGTAAGGCAGGTTGCCCAAAGGGAGGGAACCTATATTTCCTTTGGCCACTCATACACCCAAAGTATAGATAATGCAGACAGCATTCAAGAAGTTACCCAAAGGCTAGATTTAAAAAACCCAAATGTGCAATCTGGTGAATTTATAGAGAAAAGTTTTGCACCAGGAGGTGCAAATCAAAGATCTGCTCCTCAATGGATGTTGCCTTTACTTTTAGGGTTGTACGGGACTGTAACACCTGCTCTTGAAGCATATGAAGATGGCCCCAACAAAAAGAAAAGGAGAAAGGAAGGACCCCGTGCAAGTTCCAAAACTTCTTATAAGAGGAGGAGTAGAAGTTCTAGAAGT
>BAC15628
ATGGCTTTACAGTTATTTAATCCAGAAGACTACTATGATATTTTATTTCCTGGAGTGAATGCCTTTGTTAACAATATTCACTATTTAGATCCTAGACATTGGGGCCCTTCTTTGTTCTCCACAATCTCCCAGGCTTTTTGGAATCTTGTTAGAGATGATTTGCCATCTTTAACATCTCAGGAAATTCAAAGAAGAACCCAAAAACTATTTGTTGAAAGTTTAGCAAGGTTTTTGGAAGAAACTACTTGGGCAATAGTTAATTCACCAGTTAACTTATATAATTATATTTCAGACTATTATTCTAGATTGTCTCCAGTAAGGCCCTCTATGGTAAGGCAGGTTGCCCAAAGGGAGGGAACCTATATTTCCTTTGGCCACTCATACACCCAAAGTATAGATGATGCAGACAGCATTCAAGAAGTTACCCAAAGGCTAGATTTAAAAACCCCAAATGTGCAATCTGGTGAGTTTATAGAGAAAAGTATTGCACCAGGAGGTGCAAATCAAAGATCTGCTCCTCAATGGATGTTGCCTTTACTTTTAGGGTTGTACGGGACTGTAACACCTGCTCTTGAAGCATATGAAGATGGCCCCAACAAAAAGAAAAGGAGAAAGGAAGGACCCCGTGCAAGTTCCAAAACTTCTTATAAGAGGAGGAGTAGAAGTTCTAGAAGT
>BAE45359
ATGGCTTTACAGTTATTTAATCCAGAAGACTACTATGATATTTTATTTCCTGGAGTGAATGCCTTTGTTAACAATATTCACTATTTAGATCCTAGACATTGGGGCCCTTCTTTGTTCTCCACAATCTCCCAGGCTTTTTGGAATCTTGTTAGAGATGATTTGCCATCTTTAACATCTCAGGAAATTCAAAGAAGAACCCAAAAACTATTTGTTGAAAGTTTAGCAAGGTTTTTGGAAGAAACTACTTGGGCAATAGTTAATTCACCAGTTAACTTATATAATTATATTTCAGACTATTATTCTAGATTGTCTCCAGTTAGGCCCTCTATGGTAAGGCAGGTTGCCCAAAGGGAGGGAACCTATATTTCCTTTGGCCACTCATACACCCAAAGTATAGATGATGCAGACAGCATTCAAGAAGTTACCCAAAGGCTAGATTTAAAAACCCCAAATGTGCAATCTGGTGAATTTATAGAGAAAAGTATTGCACCAGGAGGTGCAAATCAAAGATCTGCTCCTCAATGGATGTTGCCTTTACTTTTAGGGTTGTACGGGACTGTAACACCTGCTCTTGAAGCATATGAAGATGGCCCCAACAAAAAGAAAAGGAGAAAGGAAGGACCCCGTGCAAGTTCCAAAACTTCTTATAAGAGGAGGAGTAGAAGTTCTAGAAGT
>BAD06167
ATGGCTTTACAGTTATTTAATCCAGAAGACTACTATGATATTTTATTTCCTGGAGTGAATGCCTTTGTTAACAATATTCACTATTTAGATCCTAGACATTGGGGCCCTTCTTTGTTCTCCACAATTTCCCAAGCTTTTTGGAATCTTGTTAGAGATGATTTGCCATCTTTAACATCTCAGGAAATTCAAAGAAGAACCCAAAAACTATTTGTTGAAAGTTTAGCAAGGTTTTTGGAAGAAACTACTTGGGCAATAGTTAATTCACCAGTTAACTTATATAATTATATTTCAGACTATTATTCTAGATTGTCTCCAGTTAGGCCCTCTATGGTAAGGCAGGTTGCCCAAAGGGAGGGAACCTATATTTCCTTTGGCCACTCATACACCCAAAGTATAGATGATGCAGACAGCATTCAAGAAGTTACCCAAAGGCTAGATTTAAAAACCCCAAATGTGCAATCTGGTGAATTTATAGAGAAAAGTCTTGCACCAGGAGGTGCAAATCAAAGATCTGCTCCTCAATGGATGTTGCCTTTACTTTTAGGGTTGTACGGGACTGTAACACCTGCTCTTGAAGCATATGAAGATGGCCCCAACAAAAAGAAAAGGAGAAAGGAAGGACCCCGTGCAAGTTCCAAAACTTCTTATAAGAGGAGGAGTAGAAGTTCTAGAAGT
>BAD06161
ATGGCTTTACAGTTATTTAATCCAGAAGACTACTATGATATTTTATTTCCTGGAGTGAATGCCTTTGTTAACAATATTCACTATTTAGATCCTAGACATTGGGGCCCTTCTTTGTTCTCCACAATCTCCCAAGCTTTTTGGAATCTTGTTAGAGATGATTTGCCATCTTTAACATCTCAGGAAATTCAAAGAAGAACCCAAAAACTATTTGTTGAAAGTTTAGCAAGGTTTTTGGAAGAAACTACTTGGGCAATAGTTAATTCACCAGTTAACTTATATAATTATATTTCAGACTATTATTCTAGATTGTCTCCAGTTAGGCCCTCTATGGTAAGGCAGGTTGCCCAAAGGGAGGGAACCTATATTTCCTTTGGCCACTCATACACCCAAAGTATAGATGATGCAGACAGCATTCAAGAAGTTACCCAAAGGCTAGATTTAAAAACCCCAAATGTGCAATCTGGTGAATTTATAGAGAAAAGTCTTGCACCAGGAGGTGCAAATCAAAGATCTGCTCCTCAATGGATGTTGCCTTTACTTTTAGGGTTGTACGGGACTGTAACACCTGCTCTTGAAGCATATGAAGATGGCCCCAACAAAAAGAAAAGGAGAAAGGAAGGACCCCGTGCAAGTTCCAAAACTTCTTATAAGAGGAGGAGTAGAAGTTCTAGAAGT
>AFH57193
ATGGCTTTACAATTATTTAATCCAGAAGACTACTATGATATTTTATTTCCTGGAGTGAATGCCTTTGTTAACAATATTCACTATTTAGATCCTAGACATTGGGGCCCGTCCTTGTTCTCCACAATCTCCCAGGCTTTTTGGAATCTTGTTAGAGATGATTTGCCAGCCTTAACCTCTCAGGAAATTCAGAGAAGAACCCAAAAGCTATTTGTTGAAAATTTAGCAAGGTTTTTGGAAGAAACTACTTGGGCAATAGTTAATTCACCAGCTAACTTATATAATTATATTTCAGACTATTATTCTAGATTGTCTCCAGTTAGGCCCTCTATGGTAAGGCAAGTTGCCCAAAGGGAGGGAACCTATATTTCTTTTGGCCACTCATACACCCAAAGTATAGATGATGCAGACAGCATTCAAGAAGTTACCCAAAGGCTAGATTTAAAAACCCCAAATGTGCAATCTGGTGAATTTATAGAAAGAAGTATTGCACCAGGAGGTGCAAATCAAAGATCTGCTCCTCAATGGATGTTGCCTTTACTTTTAGGGTTGTACGGGACTGTAACACCTGCTCTTGAAGCATATGAAGATGGCCCCAACAAAAAGAAAAGGAGAAAGGAAGGACCCCGTGCAAGTTCCAAAACTTCTTATAAGAGGAGGAGTAGAAGTTCTAGAAGT
>BAE02955
ATGGCTTTACAGTTATTTAATCCAGAAGACTACTATGATATTTTATTTCCTGGAGTAAATGCCTTTGTTAACAATATTCACTATTTAGATCCTAGACATTGGGGCCCTTCTTTGTTCTCCACAATCTCCCAGGCTTTTTGGAATCTTGTTAGAGATGATTTGCCATCTTTAACATCTCAGGAAATTCAAAGAAGAACCCAAAAACTATTTGTTGAAAGTTTAGCAAGGTTTTTGGAAGAAACTACTTGGGCAATAGTTAATTCACCAGTTAACTTATATAATTATATTTCAGACTATTATTCTAGATTGTCTCCAGTTAGGCCCTCTATGGTAAGGCAGGTTGCCCAAAGGGAGGGAACCTATATTTCCTTTGGCCACTCATACACCCAAAGTATAGATGATGCAGACAGCATTCAAGAAGTTACCCAAAGGCTAGATTTAAAAACCCCAAATGTGCAATCTGGTGAATTTATAGAGAAAAGTATTGCACCAGGAGGTGCAAATCAAAGATCTGCTCCTCAATGGATGTTGCCTTTACTTTTAGGGTTGTACGGGACTGTAACACCTGCTCTTGAAGCATATGAAGATGGCCCCAACAAAAAGAAAAGGAGAAAGGAAGGACCCCGTGCAAGTTCCAAAACTTCTTATAAGAGGAGGAGTAGAAGTTCTAGAAGT
>BAC03016
ATGGCTTTACAGTTATTTAATCCAGAAGACTACTATGATATTTTATTTCCTGGAGTGAATGCCTTTGTTAACAATATTCACTATTTAGATCCTAGACATTGGGGCCCTTCTTTGTTCTCCACAATCTCCCAGGCTTTTTGGAATCTTGTTAGAGATGATTTGCCATCTTTAACATCTCAGGAAATTCAAAGAAGAACCCAAAAACTATTTGTTGAAAGTTTAGCAAGGTTTTTGGAAGAAACTACTTGGGCAATAGTTAATTCACCAGTTAACTTATATAATTATATTTCAGACTATTATTCTAGATTGTCTCCAGTTAGGCCCTCTATGGTAAGGCAGGTTGCCCAAAGGGAGGGAACCTATATTTCCTTTGGCCACTCATACACCCAAAGTATAGATGATGCAGACAGCATTCAAGAAGTTACCCAAAGGCTAGATTTAAAAACCCCAAATGTGCAATCTGGTGAATTTATAGAGAAAAGTATTGCACCAGGAGGTGCAAATCAAAGATCTGCTCCTCAATGGATGTTGCCTTTACTTTTAGGGTTGTACGGGACTGTAACACCTGCTCTTGAAGCATATGAAGATGGCCCCAACAAAAAGAAAAGGAGAAAGGAAGGACCCCGTGCAAGTTCCAAAACTTCTTATAAGAGGAGGAGTAGAAGTTCTAGAAGT
>BAC03010
ATGGCTTTACAGTTATTTAATCCAGAAGACTACTATGATATTTTATTTCCTGGAGTGAATGCCTTTGTTAACAATATTCACTATTTAGATCCTAGACATTGGGGCCCTTCTTTGTTCTCCACAATCTCCCAGGCTTTTTGGAATCTTGTTAGAGATGATTTGCCATCTTTAACATCTCAGGAAATTCAAAGAAGAACCCAAAAACTATTTGTTGAAAGTTTAGCAAGGTTTTTGGAAGAAACTACTTGGGCAATAGTTAATTCACCAGTTAACTTATATAATTATATTTCAGACTATTATTCTAGATTGTCTCCAGTTAGGCCCTCTATGGTAAGGCAGGTTGCCCAAAGGGAGGGAACCTATATTTCCTTTGGCCACTCATACACCCAAAGTATAGATGATGCAGACAGCATTCAAGAAGTTACCCAAAGGCTAGATTTAAAAACCCCAAATGTGCAATCTGGTGAATTTATAGAGAAAAGTATTGCACCAGGAGGTGCAAATCAAAGATCTGCTCCTCAATGGATGTTGCCTTTACTTTTAGGGTTGTACGGGACTGTAACACCTGCTCTTGAAGCATATGAAGATGGCCCCAACAAAAAGAAAAGGAGAAAGGAAGGACCCCGTGCAAGTTCCAAAACTTCTTATAAGAGGAGGAGTAGAAGTTCTAGAAGT
>BAB68784
ATGGCTTTACAGTTATTTAATCCAGAAGACTACTATGATATTTTATTTCCTGGAGTAAATGCCTTTGTTAACAATATTCACTATTTAGATCCTAGACATTGGGGCCCTTCTTTGTTCTCCACAATCTCCCAGGCTTTTTGGAATCTTGTTAGAGATGATTTGCCATCTTTAACATCTCAGGAAATTCAAAGAAGAACCCAAAAACTATTTGTTGAAAGTTTAGCAAGGTTTTTGGAAGAAACTACTTGGGCAATAGTTAATTCACCAGTTAACTTATATAATTATATTTCAGACTATTATTCTAGATTGTCTCCAGTTAGGCCCTCTATGGTAAGGCAGGTTGCCCAAAGGGAGGGAACCTATATTTCCTTTGGCCACTCATACACCCAAAGTATAGATGATGCAGACAGCATTCAAGAAGTTACCCAAAGGCTAGATTTAAAAACCCCAAATGTGCAATCTGGTGAATTTATAGAGAAAAGTATTGCACCAGGAGGTGCAAATCAAAGATCTGCTCCTCAATGGATGTTGCCTTTACTTTTAGGGTTGTACGGGACTGTAACACCTGCTCTTGAAGCATATGAAGATGGCCCCAACAAAAAGAAAAGGAGAAAGGAAGGACCCCGTGCAAGTTCCAAAACTTCTTATAAGAGGAGGAGTAGAAGTTCTAGAAGT
>BAC15694
ATGGCTTTACAGTTATTTAATCCAGAAGACTACTATGATATTTTATTTCCTGGAGTGAATGCCTTTGTTAACAATATTCACTATTTAGATCCTAGACATTGGGGCCCTTCTTTGTTCTCCACAATCTCCCAGGCTTTTTGGAATCTTGTTAGAGATGATTTGCCATCTTTAACATCTCAGGAAATTCAAAGAAGAACCCAAAAACTATTTGTTGAAAGTTTAGCAAGGTTTTTGGAAGAAACTACTTGGGCAATAGTTAATTCACCAGTTAACTTATATAATTATATTTCAGACTATTATTCTAGATTGTCTCCAGTTAGGCCCTCTATGGTAAGGCAGGTTGCCCAAAGGGAGGGAACCTATATTTCCTTTGGCCACTCATACACCCAAAGTATAGATGATGCAGACAGCATTCAAGAAGTTACCCAAAGGCTAGATTTAAAAACCCCAAATGTGCAATCTGGTGAATTTATAGAGAAAAGTATTGCACCAGGAGGTGCAAATCAAAGATCTGCTCCTCAATGGATGTTGCCTTTACTTTTAGGGTTGTACGGGACTGTAACACCTGCTCTTGAAGCATATGAAGATGGCCCCAACAAAAAGAAAAGGAGAAAGGAAGGACCCCGTGCAAGTTCCAAAACTTCTTATAAGAGGAGGAGTAGAAGTTCTAGAAGT
>AAC40843
ATGGCTTTACAGTTATTTAATCCAGAAGACTACTATGATATTTTATTTCCTGGAGTGAATGCCTTTGTTAACAATATTCACTATTTAGATCCTAGACATTGGGGCCCTTCTTTGTTCTCCACAATCTCCCAGGCTTTTTGGAATCTTGTTAGAGATGATTTGCCATCTTTAACATCTCAGGAAATTCAAAGAAGAACCCAAAAACTATTTGTTGAAACTTTAGCAAGGTTTTTGGAAGAAACTACTTGGGCAATAGTTAATTCACCAGTTAACTTATATAATTATATTTCAGACTATTATTCTAGATTGTCTCCAGTTAGGCCCTCTATGGTAAGGCAGGTTGCCCAAAGGGAGGGAACCTATATTTCCTTTGGCCACTCATACACCCAAAGTATAGATAATGCAGACAGCATTCAAGAAGTTACCCAAAGGCTAGATTTAAAAAACCCAAATGTGCAATCTGGTGAATTTATAGAGAAAAGTTTTGCACCAGGAGGTGCAAATCAAAGATCTGCTCCTCAATGGATGTTGCCTTTACTTTTAGGGTTGTACGGGACTGTAACACCTGCTCTTGAAGCATATGAAGATGGCCCCAACAAAAAGAAAAGGAGAAAGGAAGGACCCCGTGCAAGTTCCAAAACTTCTTATAAGAGGAGGAGTAGAAGTTCTAGAAGT
>BAC03028
ATGGCTTTACAGTTATTTAATCCAGAAGACTACTATGATATTTTATTTCCTGGAGTGAATGCCTTTGTTAACAATATTCACTATTTAGATCCTAGACATTGGGGCCCTTCTTTGTTCTCCACAATCTCCCAGGCTTTTTGGAATCTTGTTAGAGATGATTTGCCATCTTTAACATCTCAGGAAATTCAAAGAAGAACCCAAAAACTATTTGTTGAAAGTTTAGCAAGGTTTTTGGAAGAAACTACTTGGGCAATAGTTAATTCACCAGTTAACTTATATAATTATATTTCAGACTATTATTCTAGATTGTCTCCAGTTAGGCCCTCTATGGTAAGGCAGGTTGCCCAAAGGGAGGGAACCTATATTTCCTTTGGCCACTCATACACCCAAAGTATAGATGATGCAGACAGCATTCAAGAAGTTACCCAAAGGCTAGATTTAAAAACCCCAAATGTGCAATCTGGTGAATTTATAGAGAAAAGTATTGCACCAGGAGGTGCAAATCAAAGATCTGCTCCTCAATGGATGTTGCCTTTACTTTTAGGGTTGTACGGGACTGTAACACCTGCTCTTGAAGCATATGAAGATGGCCCCAACAAAAAGAAAAGGAGAAAGGAAGGACCCCGTGCAAGTTCCAAAACTTCTTATAAGAGGAGGAGTAGAAGTTCTAGAAGT
>BAC03034
ATGGCTTTACAGTTATTTAATCCAGAAGACTACTATGATATTTTATTTCCTGGAGTGAATGCCTTTGTTAACAATATTCACTATTTAGATCCTAGACATTGGGGCCCTTCTTTGTTCTCCACAATCTCCCAGGCTTTTTGGAATCTTGTTAGAGATGATTTGCCATCTTTAACATCTCAGGAAATTCAAAGAAGAACCCAAAAACTATTTGTTGAAAGTTTAGCAAGGTTTTTGGAAGAAACTACTTGGGCAATAGTTAATTCACCAGTTAACTTATATAATTATATTTCAGACTATTATTCTAGATTGTCTCCAGTTAGGCCCTCTATGGTAAGGCAGGTTGCCCAAAGGGAGGGAACCTATATTTCCTTTGGCCACTCATACACCCAAAGTATAGATGATGCAGACAGCATTCAAGAAGTTACCCAAAGGCTAGATTTAAAAACCCCAAATGTGCAATCTGGTGAATTTATAGAGAAAAGTATTGCACCAGGAGGTGCAAATCAAAGATCTGCTCCTCAATGGATGTTGCCTTTACTTTTAGGGTTGTACGGGACTGTAACACCTGCTCTTGAAGCATATGAAGATGGCCCCAACAAAAAGAAAAGGAGAAAGGAAGGACCCCGTGCAAGTTCCAAAACTTCTTATAAGAGGAGGAGTAGAAGTTCTAGAAGT
>BAD06012
ATGGCTTTACAGTTATTTAATCCAGAAGACTACTATGATATTTTATTTCCTGGAGTGAATGCCTTTGTTAACAATATTCACTATTTAGATCCTAGACATTGGGGCCCTTCTTTGTTCTCCACAATCTCCCAGGCTTTTTGGAATCTTGTTAGAGATGATTTGCCATCTTTAACATCTCAGGAAATTCAAAGAAGAACCCAAAAACTATTTGTTGAAAGTTTAGCAAGGTTTTTGGAAGAAACTACTTGGGCAATAGTTAATTCACCAGTTAACTTATATAATTATATTTCAGACTATTATTCTAGATTGTCTCCAGTTAGGCCCTCTATGGTAAGGCAGGTTGCCCAAAGGGAGGGAACCTATATTTCCTTTGGCCACTCATACACCCAAAGTATAGATGATGCAGACAGCATTCAAGAAGTTACCCAAAGGCTAGATTTAAAAACCCCAAATGTGCAATCTGGTGAATTTATAGAGAAAAGTATTGCACCAGGAGGTGCAAATCAAAGATCTGCTCCTCAATGGATGTTGCCTTTACTTTTAGGGTTGTACGGGACTGTAACACCTGCTCTTGAAGCATATGAAGATGGCCCCAACAAAAAGAAAAGGAGAAAGGAAGGACCCCGTGCAAGTTCCAAAACTTCTTATAAGAGGAGGAGTAGAAGTTCTAGAAGT
>AAM89338
ATGGCTTTACAGTTATTTAATCCAGAAGACTACTATGATATTTTATTTCCTGGAGTGAATGCCTTTGTTAACAATATTCACTATTTAGATCCTAGACATTGGGGCCCTTCTTTGTTCTCCACAATCTCCCAGGCTTTTTGGAATCTTGTTAGAGATGATTTGCCATCTTTAACATCTCAGGAAATTCAAAGAAGAACCCAAAAACTATTTGTTGAAAGTTTAGCAAGGTTTTTGGAAGAAACTACTTGGGCAATAGTTAATTCACCAGTTAACTTATATAATTATATTTCAGACTATTATTCTAGATTGTCTCCAGTAAGGCCCTCTATGGTAAGGCAGGTTGCCCAAAGGGAGGGAACCTATATTTCCTTTGGCCACTCATACACCCAAAGTATAGATGATGCAGACAGCATTCAAGAAGTTACCCAAAGGCTAGATTTAAAAACCCCAAATGTGCAATCTGGTGAGTTTATAGAGAAAAGTATTGCACCAGGAGGTGCAAATCAAAGATCTGCTCCTCAATGGATGTTGCCTTTACTTTTAGGGTTGTACGGGACTGTAACACCTGCTCTTGAAGCATATGAAGATGGCCCCAACAAAAAGAAAAGGAGAAAGGAAGGACCCCGTGCAAGTTCCAAAACTTCTTATAAGAGGAGGAGTAGAAGTTCTAGAAGT
>BAD06017
ATGGCTTTACAGTTATTTAATCCAGAAGACTACTATGATATTTTATTTCCTGGAGTGAATGCCTTTGTTAACAATATTCACTATTTAGATCCTAGACATTGGGGCCCTTCTTTGTTCTCCACAATCTCCCAGGCTTTTTGGAATCTTGTTAGAGATGATTTGCCATCTTTAACATCTCAGGAAATTCAAAGAAGAACCCAAAAACTATTTGTTGAAAGTTTAGCAAGGTTTTTGGAAGAAACTACTTGGGCAATAGTTAATTCACCAGTTAACTTATATAATTATATTTCAGACTATTATTCTAGATTGTCTCCAGTTAGGCCCTCTATGGTAAGGCAGGTTGCCCAAAGGGAGGGAACCTATATTTCCTTTGGCCACTCATACACCCAAAGTATAGATGATGCAGACAGCATTCAAGAAGTTACCCAAAGGCTAGATTTAAAAACCCCAAATGTGCAATCTGGTGAATTTATAGAGAAAAGTATTGCACCAGGAGGTGCAAATCAAAGATCTGCTCCTCAATGGATGTTGCCTTTACTTTTAGGGTTGTACGGGACTGTAACACCTGCTCTTGAAGCATATGAAGATGGCCCCAACAAAAAGAAAAGGAGAAAGGAAGGACCCCGTGCAAGTTCCAAAACTTCTTATAAGAGGAGGAGTAGAAGTTCTAGAAGT
>ACF75875
ATGGCTTTACAGTTATTTAATCCAGAAGACTACTATGATATTTTATTTCCTGGAGTAAATGCCTTTGTTAACAATATTCACTATTTAGATCCTAGACATTGGGGCCCTTCTTTGTTCTCCACAATCTCCCAGGCTTTTTGGAATCTTGTTAGAGATGATTTGCCATCTTTAACATCTCAGGAAATTCAAAGAAGAACCCAAAAACTATTTGTTGAAAGTTTAGCAAGGTTTTTGGAAGAAACTACTTGGGCAATAGTTAATTCACCAGTTAACTTATATAATTATATTTCAGACTATTATTCTAGATTGTCTCCAGTTAGGCCCTCTATGGTAAGGCAGGTTGCCCAAAGGGAGGGAACCTATATTTCCTTTGGCCACTCATACACCCAAAGTATAGATGATGCAGACAGCATTCAAGAAGTTACCCAAAGGCTAGATTTAAAAACCCCAAATGTGCAATCTGGTGAATTTATAGAGAAAAGTATTGCACCAGGAGGTGCAAATCAAAGATCTGCTCCTCAATGGATGTTGCCTTTACTTTTAGGGTTGTACGGGACTGTAACACCTGCTCTTGAAGCATATGAAGATGGCCCCAACAAAAAGAAAAGGAGAAAGGAAGGACCCCGTGCAAGTTCCAAAACTTCTTATAAGAGGAGGAGTAGAAGTTCTAGAAGT
>BAH36809
ATGGCTTTACAGTTATTTAATCCAGAAGACTACTATGATATTTTATTTCCTGGAGTGAATGCCTTTGTTAATAATATTCACTATTTAGATCCTAGACATTGGGGCCCTTCTTTGTTTTCCACAATCTCCCAGGCTTTTTGGAATCTTGTTAGAGATGATTTGCCATCTCTAACATCTCAGGAAATTCAAAGAAGAACCCAAAAACTATTTGTTGAAAGTTTAGCAAGGTTTTTGGAAGAAACTACTTGGGCAATAGTTAATTCACCAGTTAACTTATATAATTATATTTCAGACTATTATTCTAGATTGTCTCCAGTTAGGCCCTCTATGGTAAGGCAGGTTGCCCAAAGGGAGGGAACCTATATTTCCTTTGGCCACTCATACACCCAAAGTATAGATGATGCAGACAGCATTCAAGAAGTTACCCAAAGGCTAGATTTAAAAACCCCAAATGTGCAATCTGGTGAATTTATAGAGAAAAGTATTGCACCAGGAGGTGCAAATCAAAGATCTGCTCCTCAATGGATGTTGCCTTTACTTTTAGGGTTGTACGGGACTGTAACACCTGCTCTTGAAGCATATGAAGATGGCCCCAACAAAAAGAAAAGGAGAAAGGAAGGACCCCGTGCAAGTTCCAAAACTTCTTATAAGAGGAGGAGTAGAAGTTCTAGAAGT
>AEC14600
ATGGCTTTACAATTATTTAATCCAGAAGACTACTATGATATTTTATTTCCTGGAGTGAATGCCTTTGTTAACAATATTCACTATTTAGATCCTAGACATTGGGGCCCGTCCTTGTTCTCCACAATCTCCCAGGCTTTTTGGAATCTTGTTAGAGATGATTTGCCAGCCTTAACCTCTCAGGAAATTCAGAGAAGAACCCAAAAACTATTTGTTGAAAGTTTAGCAAGGTTTTTGGAAGAAACTACTTGGGCAATAGTTAATTCACCAGCTAACTTATATAATTATATTTCAGACTATTATTCTAGATTGTCTCCAGTTAGGCCCTCTATGGTAAGGCAAGTTGCCCAAAGGGAGGGAACCTATATTTCTTTTGGCCACTCATACACCCAAAGTATAGATGATGCAGACAGCATTCAAGAAGTTACCCAAAGGCTAGATTTAAAAACCCCAAATGTGCAATCTGGTGAATTTATAGAAAGAAGTATTGCACCAGGAGGTGCAAATCAAAGATCTGCTCCTCAATGGATGTTGCCTTTACTTTTAGGGTTGTACGGGACTGTAACACCTGCTCTTGAAGCATATGAAGATGGCCCCAACAAAAAGAAAAGGAGAAAGGAAGGACCCCGTGCAAGTTCCAAAACTTCTTATAAGAGGAGGAGTAGAAGTTCTAGAAGT
>AAR12956
ATGGCTTTACAGTTATTTAATCCAGAAGACTACTATGATATTTTATTTCCTGGAGTAAATGCCTTTGTTAACAATATTCACTATTTAGATCCTAGACATTGGGGCCCTTCTTTGTTCTCCACAATCTCCCAGGCTTTTTGGAATCTTGTTAGAGATGATTTGCCATCTTTAACATCTCAGGAAATTCAAAGAAGAACCCAAAAACTATTTGTTGAAAGTTTAGCAAGGTTTTTGGAAGAAACTACTTGGGCAATAGTTAATTCACCAGTTAACTTATATAATTATATTTCAGACTATTATTCTAGATTGTCTCCAGTTAGGCCCTCTATGGTAAGGCAGGTTGCCCAAAGGGAGGGAACCTATATTTCCTTTGGCCACTCATACACCCAAAGTATAGATGATGCAGACAGCATTCAAGAAGTTACCCAAAGGCTAGATTTAAAAACCCCAAATGTGCAATCTGGTGAATTTATAGAGAAAAGTATTGCACCAGGAGGTGCAAATCAAAGATCTGCTCCTCAATGGATGTTGCCTTTACTTTTAGGGTTGTACGGGACTGTAACACCTGCTCTTGAAGCATATGAAGATGGCCCCAACAAAAAGAAAAGGAGAAAGGAAGGACCCCGTGCAAGTTCCAAAACTTCTTATAAGAGGAGGAGTAGAAGTTCTAGAAGT
>BAH36803
ATGGCTTTACAGTTATTTAATCCAGAAGACTACTATGATATTTTATTTCCTGGAGTGAATGCCTTTGTTAATAATATTCACTATTTAGATCCTAGACATTGGGGCCCTTCTTTGTTTTCCACAATCTCCCAGGCTTTTTGGAATCTTGTTAGAGATGATTTGCCATCTCTAACATCTCAGGAAATTCAAAGAAGAACCCAAAAACTATTTGTTGAAAGTTTAGCAAGGTTTTTGGAAGAAACTACTTGGGCAATAGTTAATTCACCAGTTAACTTATATAATTATATTTCAGACTATTATTCTAGATTGTCTCCAGTTAGGCCCTCTATGGTAAGGCAGGTTGCCCAAAGGGAGGGAACCTATATTTCCTTTGGCCACTCATACACCCAAAGTATAGATGATGCAGACAGCATTCAAGAAGTTACCCAAAGGCTAGATTTAAAAACCCCAAATGTGCAATCTGGTGAATTTATAGAGAAAAGTATTGCACCAGGAGGTGCAAATCAAAGATCTGCTCCTCAATGGATGTTGCCTTTACTTTTAGGGTTGTACGGGACTGTAACACCTGCTCTTGAAGCATATGAAGATGGCCCCAACAAAAAGAAAAGGAGAAAGGAAGGACCCCGTGCAAGTTCCAAAACTTCTTATAAGAGGAGGAGTAGAAGTTCTAGAAGT
>AEC14606
ATGGCTTTACAATTATTTAATCCAGAAGACTACTATGATATTTTATTTCCTGGAGTGAATGCCTTTGTTAACAATATTCACTATTTAGATCCTAGACATTGGGGCCCGTCCTTGTTCTCCACAATCTCCCAGGCTTTTTGGAATCTTGTTAGAGATGATTTGCCAGCCTTAACCTCTCAGGAAATTCAGAGAAGAACCCAAAAACTATTTGTTGAAAGTTTAGCAAGGTTTTTGGAAGAAACTACTTGGGCAATAGTTAATTCACCAGCTAACTTATATAATTATATTTCAGACTATTATTCTAGATTGTCTCCAGTTAGGCCCTCTATGGTAAGGCAAGTTGCCCAAAGGGAGGGAACCTATATTTCTTTTGGCCACTCATACACCCAAAGTATAGATGATGCAGACAGCATTCAAGAAGTTACCCAAAGGCTAGATTTAAAAACCCCAAATGTGCAATCTGGTGAATTTATAGAAAGAAGTATTGCACCAGGAGGTGCAAATCAAAGATCTGCTCCTCAATGGATGTTGCCTTTACTTTTAGGGTTGTACGGGACTGTAACACCTGCTCTTGAAGCATATGAAGATGGCCCCAACAAAAAGAAAAGGAGAAAGGAAGGACCCCGTGCAAGTTCCAAAACTTCTTATAAGAGGAGGAGTAGAAGTTCTAGAAGT
>BAF40750
ATGGCTTTACAATTATTTAATCCAGAAGACTACTATGATATTTTATTTCCTGGAGTGAATGCCTTTGTTAACAATATTCACTATTTAGATCCTAGACATTGGGGCCCTTCTTTGTTCTCCACAATCTCCCAGGCTTTTTGGAATCTTGTTAGAGATGATTTGCCATCTTTAACATCTCAGGAAATTCAGAGAAGAACCCAAAAACTATTTGTTGAAAGTTTAGCAAGGTTTTTGGAAGAAACTACTTGGGCAATAGTTAATTCACCAGTTAACTTATATAATTATATTTCAGACTATTATTCTAGATTGTCTCCAGTTAGGCCCTCTATGGTAAGGCAGGTTGCCCAAAGGGAGGGAACCTATATTTCCTTTGGCCACTCATACACCCAAAGTATAGATGATGCAGACAGCATTCAAGAAGTTACCCAAAGGCTAGATTTAAAAACCCCAAATGTGCAATCTGGTGAATTTATAGAGAAAAGTCTTGCACCAGGAGGTGCAAATCAAAGATCTGCTCCTCAATGGATGTTGCCTTTACTTTTAGGGTTGTACGGGACTGTAACACCTGCTCTTGAAGCATATGAAGATGGCCCCAACAAAAAGAAAAGGAGAAAGGAAGGACCCCGTGCAAGTTCCAAAACTTCTTATAAGAGGAGGAGTAGAAGTTCTAGAAGT
>BAB68856
ATGGCTTTACAGTTATTTAATCCAGAAGACTACTATGATATTTTATTTCCTGGAGTGAATGCCTTTGTTAACAATATTCACTATTTAGATCCTAGACATTGGGGCCCTTCTTTGTTCTCCACAATCTCCCAGGCTTTTTGGAATCTTGTTAGAGATGATTTGCCATCTTTAACATCTCAGGAAATTCAAAGAAGAACCCAAAAACTATTTGTTGAAAGTTTAGCAAGGTTTTTGGAAGAAACTACTTGGGCAATAGTTAATTCACCAGTTAACTTATATAATTATATTTCAGACTATTATTCTAGATTGTCTCCAGTTAGGCCCTCTATGGTAAGGCAGGTTGCCCAAAGGGAGGGAACCTATATTTCCTTTGGCCACTCATACACCCAAAGTATAGATGATGCAGACAGCATTCAAGAAGTTACCCAAAGGCTAGATTTAAAAACCCCAAATGTGCAATCTGGTGAATTTATAGAGAAAAGTATTGCACCAGGAGGTGCAAATCAAAGATCTGCTCCTCAATGGATGTTGCCTTTACTTTTAGGGTTGTACGGGACTGTAACACCTGCTCTTGAAGCATATGAAGATGGCCCCAACAAAAAGAAAAGGAGAAAGGAAGGACCCCGTGCAAGTTCCAAAACTTCTTATAAGAGGAGGAGTAGAAGTTCTAGAAGT
>BAB68850
ATGGCTTTACAGTTATTTAATCCAGAAGACTACTATGATATTTTATTTCCTGGAGTGAATGCCTTTGTTAACAATATTCACTATTTAGATCCTAGACATTGGGGCCCTTCTTTGTTCTCCACAATCTCCCAGGCTTTTTGGAATCTTGTTAGAGATGATTTGCCATCTTTAACATCTCAGGAAATTCAAAGAAGAACCCAAAAACTATTTGTTGAAAGTTTAGCAAGGTTTTTGGAAGAAACTACTTGGGCAATAGTTAATTCACCAGTTAACTTATATAATTATATTTCAGACTATTATTCTAGATTGTCTCCAGTTAGGCCCTCTATGGTAAGGCAGGTTGCCCAAAGGGAGGGAACCTATATTTCCTTTGGCCACTCATACACCCAAAGTATAGATGATGCAGACAGCATTCAAGAAGTTACCCAAAGGCTAGATTTAAAAACCCCAAATGTGCAATCTGGTGAATTTATAGAGAAAAGTATTGCACCAGGAGGTGCAAATCAAAGATCTGCTCCTCAATGGATGTTGCCTTTACTTTTAGGGTTGTACGGGACTGTAACACCTGCTCTTGAAGCATATGAAGATGGCCCCAACAAAAAGAAAAGGAGAAAGGAAGGACCCCGTGCAAGTTCCAAAACTTCTTATAAGAGGAGGAGTAGAAGTTCTAGAAGT
>AFE56119
ATGGCTTTACAGTTATTTAATCCAGAAGACTACTATGATATTTTATTTCCTGGAGTGAATGCCTTTGTTAACAATATTCACTATTTAGATCCTAGGCATTGGGGCCCTTCTTTGTTCTCCACAATCTCCCAGGCTTTTTGGAATCTTGTTAGAGATGATTTGCCATCTTTAACATCTCAGGAAATTCAAAGAAGAACCCAAAAACTATTTGTTGAAAGTTTAGCAAGGTTTTTGGAAGAAACTACTTGGGCAATAGTTAATTCACCAGTTAACTTATATAATTATATTTCAGACTATTATTCTAGATTGTCTCCAGTAAGGCCCTCTATGGTAAGGCAGGTTGCCCAAAGGGAGGGAACCTATATTTCCTTTGGCCACTCATACACCCAAAGTATAGATGATGCAGACAGCATTCAAGAAGTTACCCAAAGGCTAGATTTAAAAACCCCAAATGTGCAATCTGGTGAGTTTATAGAGAAAAGTATTGCACCAGGAGGTGCAAATCAAAGATCTGCTCCTCAATGGATGTTGCCTTTACTTTTAGGGTTGTACGGGACTGTAACACCTGCTCTTGAAGCATATGAAGATGGCCCCAACAAAAAGAAAAGGAGAAAGGAAGGACCCCGTGCAAGTTCCAAAACTTCTTATAAGAGGAGGAGTAGAAGTTCTAGAAGT
>BAF40756
ATGGCTTTACAATTATTTAATCCAGAAGACTACTATGATATTTTATTTCCTGGAGTGAATGCCTTTGTTAACAATATTCACTATTTAGATCCTAGACATTGGGGCCCTTCTTTGTTCTCCACAATCTCCCAGGCTTTTTGGAATCTTGTTAGAGATGATTTGCCATCTTTAACATCTCAGGAAATTCAGAGAAGAACCCAAAAACTATTTGTTGAAAGTTTAGCAAGGTTTTTGGAAGAAACTACTTGGGCAATAGTTAATTCACCAGTTAACTTATATAATTATATTTCAGACTATTATTCTAGATTGTCTCCAGTTAGGCCCTCTATGGTAAGGCAGGTTGCCCAAAGGGAGGGAACCTATATTTCCTTTGGCCACTCATATACCCAAAGTATAGATGATGCAGACAGCATTCAAGAAGTTACCCAAAGGCTAGATTTAAAAACCCCAAATGTGCAATCTGGTGAATTTATAGAGAAAAGTCTTGCACCAGGAGGTGCAAATCAAAGATCTGCTCCTCAATGGATGTTGCCTTTACTTTTAGGGTTGTACGGGACTGTAACACCTGCTCTTGAAGCATATGAAGATGGCCCCAACAAAAAGAAAAGGAGAAAGGAAGGACCCCGTGCAAGTTCCAAAACTTCTTATAAGAGGAGGAGTAGAAGTGCTAGAAGT
>AAR06660
ATGGCTTTACAGTTATTTAATCCAGAAGACTACTATGATATTTTATTTCCTGGAGTAAATGCCTTTGTTAACAATATTCACTATTTAGATCCTAGACATTGGGGCCCTTCTTTGTTCTCCACAATCTCCCAGGCTTTTTGGAATCTTGTTAGAGATGATTTGCCATCTTTAACATCTCAGGAAATTCAAAGAAGAACCCAAAAACTATTTGTTGAAAGTTTAGCAAGGTTTTTGGAAGAAACTACTTGGGCAATAGTTAATTCACCAGTTAACTTATATAATTATATTTCAGACTATTATTCTAGATTGTCTCCAGTTAGGCCCTCTATGGTAAGGCAGGTTGCCCAAAGGGAGGGAACCTATATTTCCTTTGGCCACTCATACACCCAAAGTATAGATGATGCAGACAGCATTCAAGAAGTTACCCAAAGGCTAGATTTAAAAACCCCAAATGTGCAATCTGGTGAATTTATAGAGAAAAGTATTGCACCAGGAGGTGCAAATCAAAGATCTGCTCCTCAATGGATGTTGCCTTTACTTTTAGGGTTGTACGGGACTGTAACACCTGCTCTTGAAGCATATGAAGATGGCCCCAACAAAAAGAAAAGGAGAAAGGAAGGACCCCGTGCAAGTTCCAAAACTTCTTATAAGAGGAGGAGTAGAAGTTCTAGAAGT
>BAC15670
ATGGCTTTACAGTTATTTAATCCAGAAGACTACTATGATATTTTATTTCCTGGAGTGAATGCCTTTGTTAACAATATTCACTATTTAGATCCTAGACATTGGGGCCCTTCTTTGTTCTCCACAATCTCCCAGGCTTTTTGGAACCTTGTTAGAGATGATTTGCCATCTTTAACATCTCAGGAAATTCAAAGAAGAACCCAAAAACTATTTGTTGAAAGTTTAGCAAGGTTTTTGGAAGAAACTACTTGGGCAATAGTTAATTCACCAGTTAACTTATATAATTATATTTCAGACTATTATTCTAGATTGTCTCCAGTAAGGCCCTCTATGGTAAGGCAGGTTGCCCAAAGGGAGGGAACCTATATTTCCTTTGGCCACTCATACACCCAAAGTATAGATGATGCAGACAGCATTCAAGAAGTTACCCAAAGGCTAGATTTAAAAACCCCAAATGTGCAATCTGGTGAGTTTATAGAGAAAAGTATTGCACCAGGAGGTGCAAATCAAAGATCTGCTCCTCAATGGATGTTGCCTTTACTTTTAGGGTTGTACGGGACTGTAACACCTGCTCTTGAAGCATATGAAGATGGCCCCAACAAAAAGAAAAGGAGAAAGGAAGGACCCCGTGCAAGTTCCAAAACTTCTTATAAGAGGAGGAGTAGAAGTTCTAGAAGT
>BAC15676
ATGGCTTTACAGTTATTTAATCCAGAAGACTACTATGATATTTTATTTCCTGGAGTGAATGCCTTTGTTAACAATATTCACTATTTAGATCCTAGACATTGGGGCCCTTCTTTGTTCTCCACAATCTCCCAGGCTTTTTGGAATCTTGTTAGAGATGATTTGCCTTCTTTAACATCTCAGGAAATTCAAAGAAGAACCCAAAAACTATTTGTTGAAACTTTAGCAAGGTTTTTGGAAGAAACTACTTGGGCAATAGTTAATTCACCAGTTAACTTATATAATTATATTTCAGACTATTATTCTAGATTGTCTCCAGTTAGGCCCTCTATGGTAAGGCAGGTTGCCCAAAGGGAGGGAACCTATATTTCCTTTGGCCACTCATACACCCAAAGTATAGATAATGCAGACAGCATTCAAGAAGTTACCCAAAGGCTAGATTTAAAAAACCCAAATGTGCAATCTGGTGAATTTATAGAGAAAAGTTTTGCACCAGGAGGTGCAAATCAAAGATCTGCTCCTCAATGGATGTTGCCTTTACTTTTAGGGTTGTACGGGACTGTAACACCTGCTCTTGAAGCATATGAAGATGGCCCCAACAAAAAGAAAAGGAGAAAGGAAGGACCCCGTGCAAGTTCCAAAACTTCTTATAAGAGGAGGAGTAGAAGTTCTAGAAGT
>AAR89234
ATGGCTTTACAGTTATTTAATCCAGAAGACTACTATGATATTTTATTTCCTGGAGTAAATGCCTTTGTTAACAATATTCACTATTTAGATCCTAGACATTGGGGCCCTTCTTTGTTCTCCACAATCTCCCAGGCTTTTTGGAATCTTGTTAGAGATGATTTGCCATCTTTAACATCTCAGGAAATTCAAAGAAGAACCCAAAAACTATTTGTTGAAAGTTTAGCAAGGTTTTTGGAAGAAACTACTTGGGCAATAGTTAATTCACCAGTTAACTTATATAATTATATTTCAGACTATTATTCTAGATTGTCTCCAGTTAGGCCCTCTATGGTAAGGCAGGTTGCCCAAAGGGAGGGAACCTATATTTCCTTTGGCCACTCATACACCCAAAGTATAGATGATGCAGACAGCATTCAAGAAGTTACCCAAAGGCTAGATTTAAAAACCCCAAATGTGCAATCTGGTGAATTTATAGAGAAAAATATTGCACCAGGAGGTGCAAATCAAAGATCTGCTCCTCAATGGATGTTGCCTTTACTTTTAGGGTTGTACGGGACTGTAACACCTGCTCTTGAAGCATATGAAGATGGCCCCAACAAAAAGAAAAGGAGAAAGGAAGGACCCCGTGCAAGTTCCAAAACTTCTTATAAGAGGAGGAGTAGAAGTTCTAGAAGT
>BAC66393
ATGGCTTTACAATTATTTAATCCAGAAGACTACTATGATATTTTATTTCCTGGAGTGAATGCCTTTGTTAACAATATTCACTATTTAGATCCTAGACATTGGGGCCCGTCCTTGTTCTCCACAATCTCCCAGGCTTTTTGGAATCTTGTTAGAGATGATTTGCCAGCCTTAACCTCTCAGGAAATTCAGAGAAGAACCCAAAAACTATTTGTTGAAAATTTAGCAAGGTTTTTGGAAGAAACTACTTGGGCAATAGTTAATTCACCAGCTAACTTATATAATTATATTTCAGACTATTATTCTAGATTGTCTCCAGTTAGGCCCTCTATGGTAAGGCAAGTTGCCCAAAGGGAGGGAACCTATATTTCTTTTGGCCACTCATACACCCAAAGTATAGATAATGCAGACAGCATTCAAGAAGTTACTCAAAGGCTAGATTTAAAAACCCCAAATGTGCAATCTGGTGAATTTATAGAAAGAAGTATTGCACCAGGAGGTGCAAATCAAAGATCTGCTCCTCAATGGATGTTGCCTTTACTTTTAGGGTTGTACGGGACTGTAACACCTGCTCTTGAAGCATATGAAGATGGCCCCAACAAAAAGAAAAGGAGAAAGGAAGGACCCCGTGCAAGTTCCAAAACTTCTTATAAGAGGAGGAGTAGAAGTTCTAGAAGT
>AEC15374
ATGGCTTTACAATTATTTAATCCAGAAGACTACTATGATATTTTATTTCCTGGAGTGAATGCCTTTGTTAACAATATTCACTATTTAGATCCTAGACATTGGGGCCCGTCCTTGTTCTCCACAATCTCCCAGGCTTTTTGGAATCTTGTTAGAGATGATTTGCCAGCCTTAACCTCTCAGGAAATTCAGAGAAGAACCCAAAAACTATTTGTTGAAAATTTAGCAAGGTTTTTGGAAGAAACTACTTGGGCAATAGTTAATTCACCAGCTAACTTATATAATTATATTTCAGACTATTATTCTAGATTGTCTCCAGTTAGGCCCTCTATGGTAAGGCAAGTTGCCCAAAGGGAGGGAACCTATATTTCTTTTGGCCACTCATACACCCAAAGTATAGATGATGCAGACAGCATTCAAGAAGTTACCCAAAGGCTAGATTTAAAAACCCCAAATGTGCAATCTGGTGAATTTATAGAAAGAAGTATTGCACCAGGAGGTGCAAATCAAAGATCTGCTCCTCAATGGATGTTGCCTTTACTTTTAGGGTTGTACGGGACTGTAACACCTGCTCTTGCAGCATATGAAGATGGCCCCAACAAAAAGAAAAGGAGAAAGGAAGGACCCCGTGCAAGTTCCAAAACTTCTTATAAGAGGAGGAGTAGAAGTTCTAGAAGT
>BAC66399
ATGGCTTTACAGTTATTTAATCCAGAAGACTACTATGATATTTTATTTCCTGGAGTGAATGCCTTTGTTAACAATATTCACTATTTAGATCCTAGACATTGGGGCCCTTCTTTGTTCTCCACAATCTCCCAGGCTTTTTGGAATCTTGTTAGAGATGATTTGCCATCTTTAACATCTCAGGAAATTCAAAGAAGAACCCAAAAACTATTTGTTGAAACTTTAGCAAGGTTTTTGGAAGAAACTACTTGGGCAATAGTTAATTCACCAGTTAACTTATATAATTATATTTCAGACTATTATTCTAGATTGTCTCCAGTTAGGCCCTCTATGGTAAGGCAGGTTGCCCAAAGGGAGGGAACCTATATTTCCTTTGGCCACTCATACACCCAAAGTATAGATAATGCAGACAGCATTCAAGAAGTTACCCAAAGGCTAGATTTAAAAAACCCAAATGTGCAATCTGGTGAATTTATAGAGAAAAGTTTTGCACCAGGAGGTGCAAATCAAAGATCTGCTCCTCAATGGATGTTGCCTTTACTTTTAGGGTTGTACGGGACTGTAACACCTGCTCTTGAAGCATATGAAGATGGCCCCAACAAAAAGAAAAGGAGAAAGGAAGGACCCCGTGCAAGTTCCAAAACTTCTTATAAGAGGAGGAGTAGAAGTTCTAGAAGT
>AAB41704
ATGGCTTTACAGTTATTTAATCCAGAAGACTACTATGATATTTTATTTCCTGGAGTAAATGCCTTTGTTAACAATATTCACTATTTAGATCCTAGACATTGGGGCCCTTCTTTGTTCTCCACAATCTCCCAGGCTTTTTGGAATCTTGTTAGAGATGATTTGCCATCTTTAACATCTCGGGAAATTCAAAGAAGAACCCAAAAACTATTTGTTGAAAGTTTAGCAAGGTTTTTGGAAGAAACTACTTGGGCAATAGTTAATTCACCAGTTAACTTATATAATTATATTTCAGACTATTATTCTAGATTGTCTCCAGTTAGGCCCTCTATGGTAAGGCAGGTTGCCCAAAGGGAGGGAACCTATATTTCCTTTGGCCACTCATACACCCAAAGTATAGATGATGCAGACAGCATTCAAGAAGTTACCCAAAGGCTAGATTTAAAAACCCCAAATGTGCAATCTGGTGAATTTATAGAGAAAAGTATTGCACCAGGAGGTGCAAATCAAAGATCTGCTCCTCAATGGATGTTGCCTTTACTTTTAGGGTTGTACGGGACTGTAACACCTGCTCTTGAAGCATATGAAGATGGCCCCAACAAAAAGAAAAGGAGAAAGGAAGGACCCCGTGCAAGTTCCAAAACTTCTTATAAGAGGAGGAGTAGAAGTTCTAGAAGT
>AEC14678
ATGGCTTTACAATTATTTAATCCAGAAGACTACTATGATATTTTATTTCCTGGAGTGAATGCCTTTGTTAACAATATTCACTATTTAGATCCTAGACATTGGGGCCCGTCCTTGTTCTCCACAATCTCCCAGGCTTTTTGGAATCTTGTTAGAGATGATTTGCCAGCCTTAACCTCTCAGGAAATTCAGAGAAGAACCCAAAAACTATTTGTTGAAAGTTTAGCAAGGTTTTTGGAAGAAACTACTTGGGCAATAGTTAATTCACCAGCTAACTTATATAATTATATTTCAGACTATTATTCTAGATTGTCTCCAGTTAGGCCCTCTATGGTAAGGCAAGTTGCCCAAAGGGAGGGAACCTATATTTCTTTTGGCCACTCATACACCCAAAGTATAGATGATGCAGACAGCATTCAAGAAGTTACCCAAAGGCTAGATTTAAAAACCCCAAATGTGCAATCTGGTGAATTTATAGAAAGAAGTATTGCACCAGGAGGTGCAAATCAAAGATCTGCTCCTCAATGGATGTTGCCTTTACTTTTAGGGTTGTACGGGACTGTAACACCTGCTCTTGAAGCATATGAAGATGGCCCCAACAAAAAGAAAAGGAGAAAGGAAGGACCCCGTGCAAGTTCCAAAACTTCTTATAAGAGGAGGAGTAGAAGTTCTAGAAGT
>BAC66405
ATGGCTTTACAGTTATTTAATCCAGAAGACTACTATGATATTTTATTTCCTGGAGTGAATGCCTTTGTTAACAATATTCACTATTTAGATCCTAGACATTGGGGCCCTTCTTTGTTCTCCACAATCTCCCAGGCTTTTTGGAATCTTGTTAGAGATGATTTGCCATCTTTAACATCTCAGGAAATTCAAAGAAGAACCCAAAAACTATTTGTTGAAACTTTAGCAAGGTTTTTGGAAGAAACTACTTGGGCAATAGTTAATTCACCAGTTAACTTATATAATTATATTTCAGACTATTATTCTAGATTGTCTCCAGTTAGGCCCTCTATGGTAAGGCAGGTTGCCCAAAGGGAGGGAACCTATATTTCCTTTGGCCACTCATACACCCAAAGTATAGATAATGCAGACAGCATTCAAGAAGTTACCCAAAGGCTAGATTTAAAAAACCCAAATGTGCAATCTGGTGAATTTATAGAGAAAAGTTTTGCACCAGGAGGTGCAAATCAAAGATCTGCTCCTCAATGGATGTTGCCTTTACTTTTAGGGTTGTACGGGACTGTAACACCTGCTCTTGAAGCATATGAAGATGGCCCCAACAAAAAGAAAAGGAGAAAGGAAGGACCCCGTGCAAGTTCCAAAACTTCTTATAAGAGGAGGAGTAGAAGTTCTAGAAGT
>BAC03040
ATGGCTTTACAGTTATTTAATCCAGAAGACTACTATGATATTTTATTTCCTGGAGTGAATGCCTTTGTTAACAATATTCACTATTTAGATCCTAGACATTGGGGCCCTTCTTTGTTCTCCACAATCTCCCAGGCTTTTTGGAATCTTGTTAGAGATGATTTGCCATCTTTAACATCTCAGGAAATTCAAAGAAGAACCCAAAAACTATTTGTTGAAAGTTTAGCAAGGTTTTTGGAAGAAACTACTTGGGCAATAGTTAATTCACCAGTTAACTTATATAATTATATTTCAGACTATTATTCTAGATTGTCTCCAGTTAGGCCCTCTATGGTAAGGCAGGTTGCCCAAAGGGAGGGAACCTATATTTCCTTTGGCCACTCATACACCCAAAGTATAGATGATGCAGACAGCATTCAAGAAGTTACCCAAAGGCTAGATTTAAAAACCCCAAATGTGCAATCTGGTGAATTTATAGAGAAAAGTATTGCACCAGGAGGTGCAAATCAAAGATCTGCTCCTCAATGGATGTTGCCTTTACTTTTAGGGTTGTACGGGACTGTAACACCTGCTCTTGAAGCATATGAAGATGGCCCCAACAAAAAGAAAAGGAGAAAGGAAGGACCCCGTGCAAGTTCCAAAACTTCTTATAAGAGGAGGAGTAGAAGTTCTAGAAGT
>AEC14672
ATGGCTTTACAATTATTTAATCCAGAAGACTACTATGATATTTTATTTCCTGGAGTGAATGCCTTTGTTAACAATATTCACTATTTAGATCCTAGACATTGGGGCCCGTCCTTGTTCTCCACAATCTCCCAGGCTTTTTGGAATCTTGTTAGAGATGATTTGCCAGCCTTAACCTCTCAGGAAATTCAGAGAAGAACCCAAAAACTATTTGTTGAAAGTTTAGCAAGGTTTTTGGAAGAAACTACTTGGGCAATAGTTAATTCACCAGCTAACTTATATAATTATATTTCAGACTATTATTCTAGATTGTCTCCAGTTAGGCCCTCTATGGTAAGGCAAGTTGCCCAAAGGGAGGGAACCTATATTTCTTTTGGCCACTCATACACCCAAAGTATAGATGATGCAGACAGCATTCAAGAAGTTACCCAAAGGCTAGATTTAAAAACCCCAAATGTGCAATCTGGTGAATTTATAGAAAGAAGTATTGCACCAGGAGGTGCAAATCAAAGATCTGCTCCTCAATGGATGTTGCCTTTACTTTTAGGGTTGTACGGGACTGTAACACCTGCTCTTGAAGCATATGAAGATGGCCCCAACAAAAAGAAAAGGAGAAAGGAAGGACCCCGTGCAAGTTCCAAAACTTCTTATAAGAGGAGGAGTAGAAGTTCTAGAAGT
>BAC03022
ATGGCTTTACAGTTATTTAATCCAGAAGACTACTATGATATTTTATTTCCTGGAGTGAATGCCTTTGTTAACAATATTCACTATTTAGATCCTAGACATTGGGGCCCTTCTTTGTTCTCCACAATCTCCCAGGCTTTTTGGAATCTTGTTAGAGATGATTTGCCATCTTTAACATCTCAGGAAATTCAAAGAAGAACCCAAAAACTATTTGTTGAAAGTTTAGCAAGGTTTTTGGAAGAAACTACTTGGGCAATAGTTAATTCACCAGTTAACTTATATAATTATATTTCAGACTATTATTCTAGATTGTCTCCAGTTAGGCCCTCTATGGTAAGGCAGGTTGCCCAAAGGGAGGGAACCTATATTTCCTTTGGCCACTCATACACCCAAAGTATAGATGATGCAGACAGCATTCAAGAAGTTACCCAAAGGCTAGATTTAAAAACCCCAAATGTGCAATCTGGTGAATTTATAGAGAAAAGTATTGCACCAGGAGGTGCAAATCAAAGATCTGCTCCTCAATGGATGTTGCCTTTACTTTTAGGGTTGTACGGGACTGTAACACCTGCTCTTGAAGCATATGAAGATGGCCCCAACAAAAAGAAAAGGAGAAAGGAAGGACCCCGTGCAAGTTCCAAAACTTCTTATAAGAGGAGGAGTAGAAGTTCTAGAAGT
>BAC66375
ATGGCTTTACAGTTATTTAATCCAGAAGACTACTATGATATTTTATTTCCTGGAGTGAATGCCTTTGTTAACAATATTCACTATTTAGATCCTAGACATTGGGGCCCTTCTTTGTTCTCCACAATCTCCCAGGCTTTTTGGAATCTTGTTAGAGATGATTTGCCATCTTTAACATCTCAGGAAATTCAAAGAAGAACCCAAAAACTATTTGTTGAAACTTTAGCAAGGTTTTTGGAAGAAACTACTTGGGCAATAGTCAATTCACCAGTTAACTTATATAATTATATTTCAGACTATTATTCTAGATTGTCTCCAGTTAGGCCCTCTATGGTAAGGCAGGTTGCCCAAAGGGAGGGAACCTATATTTCCTTTGGCCACTCATACACCCAAAGTATAGATAATGCAGACAGCATTCAAGAAGTTACCCAAAGGCTAGATTTAAAAAACCCAAATGTGCAATCTGGTGAATTTATAGAGAAAAGTTTTGCACCAGGAGGTGCAAATCAAAGATCTGCTCCTCAATGGATGTTGCCTTTACTTTTAGGGTTGTACGGGACTGTAACACCTGCTCTTGAAGCATATGAAGATGGCCCCAACAAAAAGAAAAGGAGAAAGGAAGGACCCCGTGCAAGTTCCAAAACTTCTTATAAGAGGAGGAGTAGAAGTTCTAGAAGT
>AEC15734
ATGGCTTTACAATTATTTAATCCAGAAGACTACTATGATATTTTATTTCCTGGAGTGAATGCCTTTGTTAACAATATTCACTATTTAGATCCTAGACATTGGGGCCCGTCCTTGTTCTCCACAATCTCCCAGGCTTTTTGGAATCTTGTTAGAGATGATTTGCCAGCCTTAACCTCTCAGGAAATTCAGAGAAGAACCCAAAAACTATTTGTTGAAAGTTTAGCAAGGTTTTTGGAAGAAACTACTTGGGCAATAGTTAATTCACCAGCTAACTTATATAATTATATTTCAGACTATTATTCTAGATTGTCTCCAGTTAGGCCCTCTATGGTAAGGCAAGTTGCCCAAAGGGAGGGAACCTATATTTCTTTTGGCCACTCATACACCCAAAGTATAGATGATGCAGACAGCATTCAAGAAGTTACCCAAAGGCTAGATTTAAAAACCCCAAATGTGCAATCTGGTGAATTTATAGAAAGAAGTATTGCACCAGGAGGTGCAAATCAAAGATCTGCTCCTCAATGGATGTTGCCTTTACTTTTAGGGTTGTACGGGACTGTAACACCTGCTCTTGAAGCATATGAAGATGGCCCCAACAAAAAGAAAAGGAGAAAGGAAGGACCCCGTGCAAGTTCCAAAACTTCTTATAAGAGGAGGAGTAGAAGTTCTAGAAGT
>BAF95605
ATGGCTTTACAGTTATTTAATCCAGAAGACTACTATGATATTTTATTTCCTGGAGTGAATGCCTTTGTTAACAATATTCACTATTTAGATCCTAGACATTGGGGCCCTTCTTTGTTCTCCACAATTTCCCAGGCTTTTTGGAATCTTGTTAGAGATGATTTGCCATCTTTAACATCTCAGGAAATTCAAAGAAGAACCCAAAAACTATTTGTTGAAAGTTTAGCAAGGTTTTTGGAAGAAACTACTTGGGCAATAGTTAATTCACCAGTTAACTTATATAATTATATTTCAGACTATTATTCTAGATTGTCTCCAGTTAGGCCCTCTATGGTAAGGCAGGTTGCCCAAAGGGAGGGAACCTATATTTCCTTTGGCCACTCATACACCCAAAGTATAGATGATGCAGACAGCATTCAGGAAGTTACCCAAAGGCTAGATTTAAAAACCCCAAATGTGCAATCTGGTGAATTTATAGAAAAAAGTATTGCACCAGGAGGTGCAAATCAAAGATCTGCTCCTCAATGGATGTTGCCTTTACTTTTAGGGTTGTACGGGACTGTAACACCTGCTCTTGAAGCATATGAAGATGGCCCCAACAAAAAGAAAAGGAGAAAGGAAGGACCCCGTGCAAGTTCCAAAACTTCTTATAAGAGGAGGAGTAGAAGTTCTAGAAGT
>BAB11709
ATGGCTTTACAATTATTTAATCCAGAAGACTACTATGATATTTTATTTCCTGGAGTGAATGCCTTTGTTAACAATATTCACTATTTAGATCCTAGACATTGGGGCCCGTCCTTGTTCTCCACAATCTCCCAGGCTTTTTGGAATCTTGTTAGAGATGATTTGCCAGCCTTAACCTCTCAGGAAATTCAGAGAAGAACCCAAAAACTATTTGTTGAAAGTTTAGCAAGGTTTTTGGAAGAAACTACTTGGGCAATAGTTAATTCACCAGCTAACTTATATAATTATATTTCAGACTATTATTCTAGATTGTCTCCAGTTAGGCCCTCTATGGTAAGGCAAGTTGCCCAAAGGGAGGGAACCTATATTTCTTTTGGCCACTCATACACCCAAAGTATAGATGATGCAGACAGCATTCAAGAAGTTACCCAAAGGCTAGATTTAAAAACCCCAAATGTGCAATCTGGTGAATTTATAGAAAGAAGTATTGCACCAGGAGGTGCAAATCAAAGATCTGCTCCTCAATGGATGTTGCCTTTACTTTTAGGGTTGTACGGGACTGTAACACCTGCTCTTGAAGCATATGAAGATGGCCCCAACAAAAAGAAAAGGAGAAAGGAAGGACCCCGTGCAAGTTCCAAAACTTCTTATAAGAGGAGGAGTAGAAGTTCTAGAAGT
>AAK97909
ATGGCTTTACAGTTATTTAATCCAGAAGACTACTATGATATTTTATTTCCTGGAGTGAATGCCTTTGTTAACAATATTCACTATTTAGATCCTAGACATTGGGGCCCTTCTTTGTTCTCCACAATCTCCCAGGCTTTTTGGAATCTTGTTAGAGATGATTTGCCATCTTTAACATCTCAGGAAATTCAAAGAAGAACCCAAAAACTATTTGTTGAAAGTTTAGCAAGGTTTTTGGAAGAAACTACTTGGGCAATAGTTAATTCACCAGTTAACTTATATAATTATATTTCAGACTATTATTCTAGATTGTCTCCAGTAAGGCCCTCTATGGTAAGGCAGGTTGCCCAAAGGGAGGGAACCTATATTTCCTTTGGCCACTCATACACCCAAAGTATAGATGATGCAGACACCATTCAAGAAGTTACCCAAAGGCTAGATTTAAAAACCCCAAATGTGCAATCTGGTGAGTTTATAGAGAAAAGTATTGCACCAGGAGGTGCAAATCAAAGATCTGCTCCTCAATGGATGTTGCCTTTACTTTTAGGGTTGTACGGGACTGTAACACCTGCTCTTGAAGCATATGAAGATGGCCCCAACAAAAAGAAAAGGAGAAAGGAAGGACCCCGTGCAAGTTCCAAAACTTCTTATAAGAGGAGGAGTAGAAGTTCTAGAAGT
>BAC03046
ATGGCTTTACAGTTATTTAATCCAGAAGACTACTATGATATTTTATTTCCTGGAGTGAATGCCTTTGTTAACAATATTCACTATTTAGATCCTAGACATTGGGGCCCTTCTTTGTTCTCCACAATCTCCCAGGCTTTTTGGAATCTTGTTAGAGATGATTTGCCATCTTTAACATCTCAGGAAATTCAAAGAAGAACCCAAAAACTATTTGTTGAAAGTTTAGCAAGGTTTTTGGAAGAAACTACTTGGGCAATAGTTAATTCACCAGTTAACTTATATAATTATATTTCAGACTATTATTCTAGATTGTCTCCAGTTAGGCCCTCTATGGTAAGGCAGGTTGCCCAAAGGGAGGGAACCTATATTTCCTTTGGCCACTCATACACTCAAAGTATAGATGATGCAGACAGCATTCAAGAAGTTACCCAAAGGCTAGATTTAAAAACCCCAAATGTGCAATCTGGTGAATTTATAGAGAAAAGTATTGCACCAGGAGGTGCAAATCAAAGATCTGCTCCTCAATGGATGTTGCCTTTACTTTTAGGGTTGTACGGGACTGTAACACCTGCTCTTGAAGCATATGAAGATGGCCCCAACAAAAAGAAAAGGAGAAAGGAAGGACCCCGTGCAAGTTCCAAAACTTCTTATAAGAGGAGGAGTAGAAGTTCTAGAAGT
>BAB93085
ATGGCTTTACAATTATTTAATCCAGAAGACTACTATGATATATTATTTCCTGGAGTGAATGCCTTTGTTAACAATATTCACTATTTAGATCCTAGACATTGGGGCCCGTCCTTGTTCTCCACAATCTCCCAGGCTTTTTGGAATCTTGTTAGAGATGATTTGCCAGCCTTAACCTCTCAGGAAATTCAGAGAAGAACCCAAAAACTATTTGTTGAAAATTTAGCAAGGTTTTTGGAAGAAACTACTTGGGCAATAGTTAATTCACCAGCTAACTTATATAATTATATTTCAGACTATTATTCTAGATTGTCTCCAGTTAGGCCCTCTATGGTAAGGCAAGTTGCCCAAAGGGAGGGAACCTATATTTCTTTTGGCCACTCATACACCCAAAGTATAGATGATGCAGACAGCATTCAAGAAGTTACCCAAAGGCTAGATTTAAAAACCCCAAATGTGCAATCTGGTGAATTTATAGAAAGAAGTATTGCACCAGGAGGTGCAAATCAAAGATCTGCTCCTCAATGGATGTTGCCTTTACTTTTAGGGTTGTACGGGACTGTAACACCTGCTCTTGAAGCATATGAAGATGGCCCCAACAAAAAGAAAAGCAGAAAGGAAGGACCCCGTGCAAGTTCCAAAACTTCTTATAAGAGGAGGAGTAGAAGTTCTAGAAGT
>BAD21294
ATGGCTTTACAATTATTTAATCCAGAAGACTACTATGATATTTTATTTCCTGGAGTTAATGCCTTTGTTAACAATATTCACTATTTAGATCCTAGACATTGGGGCCCGTCCTTGTTCTCCACAATCTCCCAGGCTTTTTGGAATCTTGTTAGAGATGATTTGCCAGCCTTAACCTCTCAGGAAATTCAGAGAAGAACCCAAAAGCTATTTGTTGAAAATTTAGCAAGGTTTTTGGAAGAAACTACTTGGGCAATAGTTAATTCACCAGCTAACTTATATAATTATATTTCAGACTATTATTCTAGATTGTCTCCAGTTAGGCCCTCTATGGTAAGGCAAGTTGCCCAAAGGGAGGGAACCTATATTTCTTTTGGCCACTCATACACCCAAAGTATAGATGATGCAGACAGCATTCAAGAAGTTACCCAAAGGCTAGATTTAAAAACCCCAAATGTGCAATCTGGTGAATTTATAGAAAGAAGTATTGCACCAGGAGGTGCAAATCAAAGATCTGCTCCTCAATGGATGTTGCCTTTACTTTTAGGGTTGTACGGGACTGTAACACCTGCTCTTGAAGCATATGAAGATGGCCCCAACAAAAAGAAAAGGAGAAAGGAAGGACCCCGTGCAAGTTCCAAAACTTCTTATAAGAGGAGGAGTAGAAGTTCTAGAAGT
>BAE75813
ATGGCTTTACAGTTATTTAATCCAGAAGACTACTATGATATTTTATTTCCTGGAGTGAATGCCTTTGTTAACAATATTCACTATTTAGATCCTAGACATTGGGGCCCTTCTTTGTTCTCCACAATCTCCCAGGCTTTTTGGAATCTTGTTAGAGATGATTTGCCATCTTTAACATCTCAGGAAATTCAAAGAAGAACCCAAAAACTATTTGTTGAAAGTTTAGCAAGGTTTTTGGAAGAAACTACTTGGGCAATAGTTAATTCACCAGTTAACTTATATAATTATATTTCAGACTATTATTCTAGATTGTCTCCAGTTAGGCCCTCTATGGTAAGGCAGGTTGCCCAAAGGGAGGGAACCTATATTTCCTTTGGCCACTCATACACCCAAAGTATAGATGATGCAGACAGCATTCAAGAAGTTACCCAAAGGCTAGATTTAAAAACCCCAAATGTGCAATCTGGTGAATTTATAGAGAAAAGTATTGCACCAGGAGGTGCAAATCAAAGATCTGCTCCTCAATGGATGTTGCCTTTACTTTTAGGGTTGTACGGGACTGTAACACCTGCTCTTGAAGCATATGAAGATGGCCCCAACAAAAAGAAAAGGAGAAAGGAAGGACCCCGTGCAAGTTCCAAAACTTCTTATAAGAGGAGGAGTAGAAGTTCTAGAAGT
>AAM69559
ATGGCTTTACAGTTATTTAATCCAGAAGACTACTATGATATTTTATTTCCTGGAGTGAATGCCTTTGTTAATAATATTCACTATTTAGATCCTAGACATTGGGGCCCTTCTTTGTTTTCCACAATCTCCCAGGCTTTTTGGAATCTTGTTAGAGATGATTTGCCATCTTTAACATCTCAGGAAATTCAAAGAAGAACCCAAAAACTATTTGTTGAAAGTTTAGCAAGGTTTTTGGAAGAAACTACTTGGGCAATAGTTAATTCACCAGTTAACTTATATAATTATATTTCAGACTATTATTCTAGATTGTCTCCAGTTAGGCCCTCTATGGTAAGGCAGGTTGCCCAAAGGGAGGGAACCTATATTTCCTTTGGCCACTCATACACCCAAAGTATAGACGATGCAGACAGCATTCAAGAAGTTACCCAAAGGCTAGATTTAAAAACCCCAAATGTGCAATCTGGTGAATTTATAGAGAAAAGTATTGCACCAGGAGGTGCAAATCAAAGATCTGCTCCTCAATGGATGTTGCCTTTACTTTTAGGGTTGTACGGGACTGTAACACCTGCTCTTGAAGCATATGAAGATGGCCCCAACAAAAAGAAAAGGAGAAAGGAAGGACCCCGTGCAAGTTCCAAAACTTCTTATAAGAGGAGGAGTAGAAGTTCTAGAAGT
>ABH10589
ATGGCTTTACAGTTATTTAATCCAGAAGACTACTATGATATTTTATTTCCTGGAGTAAATGCCTTTGTTAACAATATTCACTATTTAGATCCTAGACATTGGGGCCCTTCTTTGTTCTCCACAATCTCCCAGGCTTTTTGGAATCTTGTTAGAGATGATTTGCCATCTTTAACATCTCAGGAAATTCAAAGAAGAACCCAAAAACTATTTGTTGAAAGTTTAGCAAGGTTTTTGGAAGAAACTACTTGGGCAATAGTTAATTCACCAGTTAACTTATATAATTATATTTCAGACTATTATTCTAGATTGTCTCCAGTTAGGCCCTCTATGGTAAGGCAGGTTGCCCAAAGGGAGGGAACCTATATTTCCTTTGGCCACTCATACACCCAAAGTATAGATGATGCAGACAGCATTCAAGAAGTTACCCAAAGGCTAGATTTAAAAACCCCAAATGTGCAATCTGGTGAATTTATAGAGAAAAGTATTGCACCAGGAGGTGCAAATCAAAGATCTGCTCCTCAATGGATGTTGCCTTTACTTTTAGGGTTGTACGGGACTGTAACACCTGCTCTTGAAGCATATGAAGATGGCCCCAACAAAAAGAAAAGGAGAAAGGAAGGACCCCGTGCAAGTTCCAAAACTTCTTATAAGAGGAGGAGTAGAAGTTCTAGAAGT
>BAE75819
ATGGCTTTACAGTTATTTAATCCAGAAGACTACTATGATATTTTATTTCCTGGAGTGAATGCCTTTGTTAACAATATTCACTATTTAGATCCTAGACATTGGGGCCCTTCTTTGTTCTCCACAATCTCCCAGGCTTTTTGGAATCTTGTTAGAGATGATTTGCCATCTTTAACATCTCAGGAAATTCAAAGAAGAACCCAAAAACTATTTGTTGAAAGTTTAGCAAGGTTTTTGGAAGAAACTACTTGGGCAATAGTTAATTCACCAGTTAACTTATATAATTATATTTCAGACTATTATTCTAGATTGTCTCCAGTTAGGCCCTCTATGGTAAGGCAGGTTGCCCAAAGGGAGGGAACCTATATTTCCTTTGGCCACTCATACACCCAAAGTATAGATGATGCAGACAGCATTCAAGAAGTTACCCAAAGGCTAGATTTAAAAACCCCAAATGTGCAATCTGGTGAATTTATAGAGAAAAGTATTGCACCAGGAGGTGCAAATCAAAGATCTGCTCCTCAATGGATGTTGCCTTTACTTTTAGGGTTGTACGGGACTGTAACACCTGCTCTTGAAGCATATGAAGATGGCCCCAACAAAAAGAAAAGGAGAAAGGAAGGACCCCGTGCAAGTTCCAAAACTTCTTATAAGAGGAGGAGTAGAAGTTCTAGAAGT
>BAE03147
ATGGCTTTACAGTTATTTAATCCAGAAGACTACTATGATATTTTATTTCCTGGAGTAAATGCCTTTGTTAACAATATTCACTATTTAGATCCTAGACATTGGGGCCCTTCTTTGTTCTCCACAATCTCCCAGGCTTTTTGGAATCTTGTTAGAGATGATTTGCCATCTTTAACCTCTCAGGAAATTCAAAGAAGAACCCAAAAACTATTTGTTGAAAGTTTAGCAAGGTTTTTGGAAGAAACTACTTGGGCAATAGTTAATTCACCAGTTAACTTATATAATTATATTTCAGACTATTATTCTAGATTGTCTCCAGTTAGGCCCTCTATGGTAAGGCAGGTTGCCCAAAGGGAGGGAACCTATATTTCCTTTGGCCACTCATACACCCAAAGTATAGATGATGCAGACAGCATTCAAGAAGTTACCCAAAGGCTAGATTTAAAAACCCCAAATGTGCAATCTGGTGAATTTATAGAGAAAAGTATTGCACCAGGAGGTGCAAATCAAAGATCTGCTCCTCAATGGATGTTGCCTTTACTTTTAGGGTTGTACGGGACTGTAACACCTGCTCTTGAAGCATATGAAGATGGCCCCAACAAAAAGAAAAGGAGAAAGGAAGGACCCCGTGCAAGTTCCAAAACTTCTTATAAGAGGAGGAGTAGAAGTTCTAGAAGT
>BAE03141
ATGGCTTTACAGTTATTTAATCCAGAAGACTACTATGATATTTTATTTCCTGGAGTAAATGCCTTTGTTAACAATATTCACTATTTAGATCCTAGACATTGGGGCCCTTCTTTGTTCTCCACAATCTCCCAGGCTTTTTGGAATCTTGTTAGAGATGATTTGCCATCTTTAACATCTCAGGAAATTCAAAGAAGAACCCAAAAACTATTTGTTGAAAGTTTAGCAAGGTTTTTGGAAGAAACTACTTGGGCAATAGTTAATTCACCAGTTAACTTATATAATTATATTTCAGACTATTATTCTAGATTGTCTCCAGTTAGGCCCTCTATGGTAAGGCAGGTTGCCCAAAGGGAGGGAACCTATATTTCCTTTGGCCACTCATACACCCAAAGTATAGATGATGCAGACAGCATTCAAGAAGTTACCCAAAGGCTAGATTTAAAAACCCCAAATGTGCAATCTGGTGAATTTATAGAGAAAAGTATTGCACCAGGAGGTGCAAATCAAAGATCTGCTCCTCAATGGATGTTGCCTTTACTTTTAGGGTTGTACGGGACTGTAACACCTGCTCTTGAAGCATATGAAGATGGCCCCAACAAAAAGAAAAGGAGAAAGGAAGGACCCCGTGCAAGTTCCAAAACTTCTTATAAGAGGAGGAGTAGAAGTTCTAGAAGT
>BAE03021
ATGGCTTTACAGTTATTTAATCCAGAAGACTACTATGATATTTTATTTCCTGGAGTAAATGCCTTTGTTAACAATATTCACTATTTAGATCCTAGACATTGGGGCCCTTCTTTGTTCTCCACAATCTCCCAGGCTTTTTGGAATCTTGTTAGAGATGATTTGCCATCTTTAACATCTCAGGAAATTCAAAGAAGAACCCAAAAACTATTTGTTGAAAGTTTAGCAAGGTTTTTGGAAGAAACTACTTGGGCAATAGTTAATTCACCAGTTAACTTATATAATTATATTTCAGACTATTATTCTAGATTGTCTCCAGTTAGGCCCTCTATGGTAAGGCAGGTTGCCCAAAGGGAGGGAACCTATATTTCCTTTGGCCACTCATACACCCAAAGTATAGATGATGCAGACAGCATTCAAGAAGTTACCCAAAGGCTAGATTTAAAAACCCCAAATGTGCAATCTGGTGAATTTATAGAAAAAAGTATTGCACCAGGAGGTGCAAATCAAAGATCTGCTCCTCAATGGATGTTGCCTTTACTTTTAGGGTTGTACGGGACTGTAACACCTGCTCTTGAAGCATATGAAGATGGCCCCAACAAAAAGAAAAGGAGAAAGGAAGGACCCCGTGCAAGTTCCAAAACTTCTTATAAGAGGAGGAGTAGAAGTTCTAGAAGT
>BAB68772
ATGGCTTTACAATTATTTAATCCAGAAGACTACTATGATATTTTATTTCCTGGAGTGAATGCATTTGTTAACAATATTCACTATTTAGATCCTAGACATTGGGGCCCGTCCTTGTTTTCCACAATTTCCCAGGCATTTTGGAATCTTGTTAGAGATGATTTGCCATCTTTAACCTCTCAGGAAATTCAAAGAAGAACCCAAAAACTATTTGTGGAAAGTTTAGCAAGGTTTTTGGAAGAAACTACTTGGGCAATAGTTAATTCACCAGTTAACTTATATAATTTTATTTCAGACTATTATTCTAGATTGTCTCCAGTTAGGCCCTCTATGGTAAGGCAGGTTGCCCAAAGGGAGGGAACCTATATTTCTTTTGGCCACTCATACACCCAAAGTATAGATGATGCAGACAGCATTCAAGAAGTTACCCAAAGGCTAGATTTAAAAACCCCAAATGTGCAATCTGGTGAATTCATAGAGAAAAGTATTGCACCAGGAGGTGCAAATCAAAGATCTGCTCCTCAATGGATGTTGCCTTTACTTTTAGGGTTGTACGGGACTGTAACACCTGCTCTTGAAGCATATGAAGATGGCCCCAACAAAAAGAAAAGGAGAAAGGAAGGACCCCGTGCAAGTTCCAAAACTTCTTATAAGAGGAGGAGTAGAAGTTCTAGAAGT
>AAR32742
ATGGCTTTACAGTTATTTAATCCAGAAGACTACTATGATATTTTATTTCCTGGAGTAAATGCCTTTGTTAACAATATTCACTATTTAGATCCTAGACATTGGGGCCCTTCTTTGTTCTCCACAATCTCCCAGGCTTTTTGGAATCTTGTTAGAGATGATTTGCCATCTTTAACATCTCAGGAAATTCAAAGAAGAACCCAAAAACTATTTGTTGAAAGTTTAGCAAGGTTTTTGGAAGAAACTACTTGGGCAATAGTTAATTCACCAGTTAACTTATATAATTATATTTCAGACTATTATTCTAGATTGTCTCCAGTTAGGCCCTCTATGGTAAGGCAGGTTGCCCAAAGGGAGGGAACCTATATTTCCTTTGGCCACTCATACACCCAAAGTATAGATGATGCAGACAGCATTCAAGAAGTTACCCAAAGGCTAGATTTAAAAACCCCAAATGTGCAATCTGGTGAATTTATAGAGAAAAGTATTGCACCAGGAGGTGCAAATCAAAGATCTGCTCCTCAATGGATGTTGCCTTTACTTTTAGGGTTGTACGGGACTGTAACACCTGCTCTTGAAGCATATGAAGATGGCCCCAACAAAAAGAAAAGGAGAAAGGAAGGACCCCGTGCAAGTTCCAAAACTTCTTATAAGAGGAGGAGTAGAAGTTCTAGAAGT
>AEC15422
ATGGCTTTACAATTATTTAATCCAGAAGACTACTATGATATTTTATTTCCTGGAGTGAATGCCTTTGTTAACAATATTCACTATTTAGATCCTAGACATTGGGGCCCGTCCTTGTTCTCCACAATCTCCCAGGCTTTTTGGAATCTTGTTAGAGATGATTTGCCAGCCTTAACCTCTCAGGAAATTCAGAGAAGAACCCAAAAACTATTTGTTGAAAATTTAGCAAGGTTTTTGGAAGAAACTACTTGGGCAATAGTTAATTCACCAGCTAACTTATATAATTATATTTCAGACTATTATTCTAGATTGTCTCCAGTTAGGCCCTCTATGGTAAGGCAAGTTGCCCAAAGGGAGGGAACCTATATTTCTTTTGGCCACTCATACACCCAAAGTATAGATGATGCAGACAGCATTCAAGAAGTTACCCAAAGGCTAGATTTAAAAACCCCAAATGTGCAATCTGGTGAATTTATAGAAAGAAGTATTGCACCAGGAGGTGCAAATCAAAGATCTGCTCCTCAATGGATGTTGCCTTTACTTTTAGGGTTGTACGGGACTGTAACACCTGCTCTTGCAGCATATGAAGATGGCCCCAACAAAAAGAAAAGGAGAAAGGAAGGACCCCGTGCAAGTTCCAAAACTTCTTATAAGAGGAGGAGTAGAAGTTCTAGAAGT
>AEC15788
ATGGCTTTACAATTATTTAATCCAGAAGACTACTATGATATTTTATTTCCTGGAGTGAATGCCTTTGTTAACAATATTCACTATTTAGATCCTAGACATTGGGGCCCGTCCTTGTTCTCCACAATCTCCCAGGCTTTTTGGAATCTTGTTAGAGATGATTTGCCAGCCTTAACCTCTCAGGAAATTCAGAGAAGAACCCAAAAACTATTTGTTGAAAGTTTAGCAAGGTTTTTGGAAGAAACTACTTGGGCAATAGTTAATTCACCAGCTAACTTATATAATTATATTTCAGACTATTATTCTAGATTGTCTCCAGTTAGGCCCTCTATGGTAAGGCAAGTTGCCCAAAGGGAGGGAACCTATATTTCTTTTGGCCACTCATACACCCAAAGTATAGATGATGCAGACAGCATTCAAGAAGTTACCCAAAGGCTAGATTTAAAAACCCCAAATGTGCAATCTGGTGAATTTATAGAAAGAAGTATTGCACCAGGAGGTGCAAATCAAAGATCTGCTCCTCAATGGATGTTGCCTTTACTTTTAGGGTTGTACGGGACTGTAACACCTGCTCTTGAAGCATATGAAGATGGCCCCAACAAAAAGAAAAGGAGAAAGGAAGGACCCCGTGCAAGTTCCAAAACTTCTTATAAGAGGAGGAGTAGAAGTTCTAGAAGT
>AEC15782
ATGGCTTTACAATTATTTAATCCAGAAGACTACTATGATATTTTATTTCCTGGAGTGAATGCCTTTGTTAACAATATTCACTATTTAGATCCTAGACATTGGGGCCCGTCCTTGTTCTCCACAATCTCCCAGGCTTTTTGGAATCTTGTTAGAGATGATTTGCCAGCCTTAACCTCTCAGGAAATTCAGAGAAGAACCCAAAAACTATTTGTTGAAAGTTTAGCAAGGTTTTTGGAAGAAACTACTTGGGCAATAGTTAATTCACCAGCTAACTTATATAATTATATTTCAGACTATTATTCTAGATTGTCTCCAGTTAGGCCCTCTATGGTAAGGCAAGTTGCCCAAAGGGAGGGAACCTATATTTCTTTTGGCCACTCATACACCCAAAGTATAGATGATGCAGACAGCATTCAAGAAGTTACCCAAAGGCTAGATTTAAAAACCCCAAATGTGCAATCTGGTGAATTTATAGAAAGAAGTATTGCACCAGGAGGTGCAAATCAAAGATCTGCTCCTCAATGGATGTTGCCTTTACTTTTAGGGTTGTACGGGACTGTAACACCTGCTCTTGAAGCATATGAAGATGGCCCCAACAAAAAGAAAAGGAGAAAGGAAGGACCCCGTGCAAGTTCCAAAACTTCTTATAAGAGGAGGAGTAGAAGTTCTAGAAGT
>AAM89332
ATGGCTTTACAGTTATTTAATCCAGAAGACTACTATGATATTTTATTTCCTGGAGTGAATGCCTTTGTTAACAATATTCACTATTTAGATCCTAGACATTGGGGCCCTTCTTTGTTCTCCACAATCTCCCAGGCTTTTTGGAATCTTGTTAGAGATGATTTGCCATCTTTAACATCTCAGGAAATTCAAAGAAGAACCCAAAAACTATTTGTTGAAAGTTTAGCAAGGTTTTTGGAAGAAACTACTTGGGCAATAGTTAATTCACCAGTTAACTTATATAATTATATTTCAGACTATTATTCTAGATTGTCTCCAGTAAGGCCCTCTATGGTAAGGCAGGTTGCCCAAAGGGAGGGAACCTATATTTCCTTTGGCCACTCATACACCCAAAGTATAGATGATGCAGACAGCATTCAAGAAGTTACCCAAAGGCTAGATTTAAAAACCCCAAATGTGCAATCTGGTGAGTTTATAGAGAAAAGTATTGCACCAGGAGGTGCAAATCAAAGATCTGCTCCTCAATGGATGTTGCCTTTACTTTTAGGGTTGTACGGGACTGTAACACCTGCTCTTGAAGCATATGAAGATGGCCCCAACAAAAAGAAAAGGAGAAAGGAAGGACCCCGTGCAAGTTCCAAAACTTCTTATAAGAGGAGGAGTAGAAGTTCTAGAAGT
>AEC15428
ATGGCTTTACAATTATTTAATCCAGAAGACTACTATGATATTTTATTTCCTGGAGTGAATGCCTTTGTTAACAATATTCACTATTTAGATCCTAGACATTGGGGCCCGTCCTTGTTCTCCACAATCTCCCAGGCTTTTTGGAATCTTGTTAGAGATGATTTGCCAGCCTTAACCTCTCAGGAAATTCAGAGAAGAACCCAAAAACTATTTGTTGAAAATTTAGCAAGGTTTTTGGAAGAAACTACTTGGGCAATAGTTAATTCACCAGCTAACTTATATAATTATATTTCAGACTATTATTCTAGATTGTCTCCAGTTAGGCCCTCTATGGTAAGGCAAGTTGCCCAAAGGGAGGGAACCTATATTTCTTTTGGCCACTCATACACCCAAAGTATAGATGATGCAGACAGCATTCAAGAAGTTACCCAAAGGCTAGATTTAAAAACCCCAAATGTGCAATCTGGTGAATTTATAGAAAGAAGTATTGCACCAGGAGGTGCAAATCAAAGATCTGCTCCTCAATGGATGTTGCCTTTACTTTTAGGGTTGTACGGGACTGTAACACCTGCTCTTGCAGCATATGAAGATGGCCCCAACAAAAAGAAAAGGAGAAAGGAAGGACCCCGTGCAAGTTCCAAAACTTCTTATAAGAGGAGGAGTAGAAGTTCTAGAAGT
>AAK97993
ATGGCTTTACAGTTATTTAATCCAGAAGACTACTATGATATTTTATTTCCTGGAGTGAATGCCTTTGTTAACAATATTCACTATTTAGATCCTAGACATTGGGGCCCTTCTTTGTTCTCCACAATCTCCCAAGCTTTTTGGAATCTTGTTAGAGATGATTTGCCATCTTTAACATCTCAGGAAATTCAAAGAAGAACCCAAAAACTATTTGTTGAAAGTTTAGCAAGGTTTTTGGAAGAAACTACTTGGGCAATAGTTAATTCACCAGTTAACTTATATAATTATATTTCAGACTATTATTCTAGATTGTCTCCAGTTAGGCCCTCTATGGTAAGGCAGGTTGCCCAAAGGGAGGGAACCTATATTTCCTTTGGCCACTCATACACCCAAAGTATAGATGATGCAGACAGCATTCAAGAAGTTACCCAAAGGCTAGATTTAAAAACCCCAAATGTGCAATCTGGTGAATTTATAGAGAAAAGTCTTGCACCAGGAGGTGCAAATCAAAGATCTGCTCCTCAATGGATGTTGCCTTTACTTTTAGGGTTGTACGGGACTGTAACACCTGCTCTTGAAGCATATGAAGATGGCCCCAACAAAAAGAAAAGGAGAAAGGAAGGACCCCGTGCAAGTTCCAAAACTTCTTATAAGAGGAGGAGTAGAAGTTCTAGAAGT
>AAG53895
ATGGCTTTACAGTTATTTAATCCAGAAGACTACTATGATATTTTATTTCCTGGAGTGAATGCCTTTGTTAACAATATTCACTATTTAGATCCTAGACATTGGGGCCCTTCTTTGTTCTCCACAATCTCCCAGGCTTTTTGGAATCTTGTTAGAGATGATTTGCCATCTTTAACATCTCAGGAAATTCAAAGAAGAACCCAAAAACTATTTGTTGAAAGTTTAGCAAGGTTTTTGGAAGAAACTACTTGGGCAATAGTTAATTCACCAGTTAACTTATATAATTATATTTCAGACTATTATTCTAGATTGTCTCCAGTTAGGCCCTCTATGGTAAGGCAGGTTGCCCAAAGGGAGGGAACCTATATTTCCTTTGGCCACTCATACACCCAAAGTATAGATGATGCAGACAGCATTCAAGAAGTTACCCAAAGGCTAGATTTAAAAACCCCAAATGTGCAATCTGGTGAATTTATAGAGAAAAGTATTGCACCAGGAGGTGCAAATCAAAGATCTGCTCCTCAATGGATGTTGCCTTTACTTTTAGGGTTGTACGGGACTGTAACACCTGCTCTTGAAGCATATGAAGATGGCCCCAACAAAAAGAAAAGGAGAAAGGAAGGACCCCGTGCAAGTTCCAAAACTTCTTATAAGAGGAGGAGTAGAAGTTCTAGAAGT
>AAK97999
ATGGCTTTACAGTTATTTAATCCAGAAGACTACTATGATATTTTATTTCCTGGAGTGAATGCCTTTGTTAACAATATTCACTATTTAGATCCTAGACATTGGGGCCCTTCTTTGTTCTCCACAATCTCCCAGGCTTTTTGGAATCTTGTTAGAGATGATTTGCCATCTTTAACATCTCAGGAAATTCAAAGAAGAACCCAAAAACTATTTGTTGAAAGTTTAGCAAGGTTTTTGGAAGAAACTACTTGGGCAATAGTTAATTCACCAGTTAACTTATATAATTATATTTCAGACTATTATTCTAGATTGTCTCCAGTTAGGCCCTCTATGGTAAGGCAGGTTGCCCAAAGGGAGGGAACCTATATTTCCTTTGGCCACTCATACACCCAAAGTATAGATGATGCAGACAGCATTCAAGAAGTTACCCAAAGGCTAGATTTAAAAACCCCAAATGTGCAATCTGGTGAATTTATAGAGAAAAGTATTGCACCAGGAGGTGCAAATCAAAGATCTGCTCCTCAATGGATGTTGCCTTTACTTTTAGGGTTGTACGGGACTGTAACACCTGCTCTTGAAGCATATGAAGATGGCCCCAACAAAAAGAAAAGGAGAAAGGAAGGACCCCGTGCAAGTTCCAAAACTTCTTATAAGAGGAGGAGTAGAAGTTCTAGAAGT
>BAE45419
ATGGCTTTACAGTTATTTAATCCAGAAGACTACTATGATATTTTATTTCCTGGAGTGAATGCCTTTGTTAACAATATTCACTATTTAGATCCTAGACATTGGGGCCCTTCTTTGTTCTCCACAATCTCCCAGGCTTTTTGGAATCTTGTTAGAGATGATTTGCCATCTTTAACATCTCAGGAAATTCAAAGAAGAACCCAAAAACTATTTGTTGAAAGTTTAGCAAGGTTTTTGGAAGAAACTACTTGGGCAATAGTTAATTCACCAGTTAACTTATATAATTATATTTCAGACTATTATTCTAGATTGTCTCCAGTTAGGCCCTCTATGGTAAGGCAGGTTGCCCAAAGGGAGGGAACCTATATTTCCTTTGGCCACTCATACACCCAAAGTATAGATGATGCAGACAGCATTCAAGAAGTTACCCAAAGGCTAGATTTAAAAACCCCAAATGTGCAATCTGGTGAATTTATAGAGAAAAGTATTGCACCAGGAGGTGCAAATCAAAGATCTGCTCCTCAATGGATGTTGCCTTTACTTTTAGGGTTGTACGGGACTGTAACACCTGCTCTTGAAGCATATGAAGATGGCCCCAACAAAAAGAAAAGGAGAAAGGAAGGACCCCGTGCAAGTTCCAAAACTTCTTATAAGAGGAGGAGTAGAAGTTCTAGAAGT
>BAD06041
ATGGCTTTACAGTTATTTAATCCAGAAGACTACTATGATATTTTATTTCCTGGAGTGAATGCCTTTGTTAACAATATTCACTATTTAGATCCTAGACATTGGGGCCCTTCTTTGTTCTCCACAATCTCCCAGGCTTTTTGGAATCTTGTTAGAGATGATTTGCCATCTTTAACATCTCAGGAAATTCAAAGAAGAACCCAAAAACTATTTGTTGAAAGTTTAGCAAGGTTTTTGGAAGAAACTACTTGGGCAATAGTTAATTCACCAGTTAACTTATATAATTATATTTCAGACTATTATTCTAGATTGTCTCCAGTTAGGCCCTCTATGGTAAGGCAGGTTGCCCAAAGGGAGGGAACCTATATTTCCTTTGGCCACTCATACACCCAAAGTATAGATGATGCAGACAGCATTCAAGAAGTTACCCAAAGGCTAGATTTAAAAACCCCAAATGTGCAATCTGGTGAATTTATAGAGAAAAGTATTGCACCAGGAGGTGCAAATCAAAGATCTGCTCCTCAATGGATGTTGCCTTTACTTTTAGGGTTGTACGGGACTGTAACACCTGCTCTTGAAGCATATGAAGATGGCCCCAACAAAAAGAAAAGGAGAAAGGAAGGACCCCGTGCAAGTTCCAAAACTTCTTATAAGAGGAGGAGTAGAAGTTCTAGAAGT
>BAC15700
ATGGCTTTACAGTTATTTAATCCAGAAGACTACTATGATATTTTATTTCCTGGAGTGAATGCCTTTGTTAACAATATTCACTATTTAGATCCTAGACATTGGGGCCCTTCTTTGTTCTCCACAATCTCCCAGGCTTTTTGGAATCTTGTTAGAGATGATTTGCCATCTTTAACATCTCAGGAAATTCAAAGAAGAACCCAAAAACTATTTGTTGAAACTTTAGCAAGGTTTTTGGAAGAAACTACTTGGGCAATAGTCAATTCACCAGTTAACTTATATAATTATATTTCAGACTATTATTCTAGATTGTCTCCAGTTAGGCCCTCTATGGTAAGGCAGGTTGCCCAAAGGGAGGGAACCTATATTTCCTTTGGCCACTCATACACCCAAAGTATAGATAATGCAGACAGCATTCAACAAGTTACCCAAAGGCTAGATTTAAAAAACCCAAATGTGCAATCTGGTGAATTTATAGAGAAAAGTTTTGCACCAGGAGGTGCAAATCAAAGATCTGCTCCTCAATGGATGTTGCCTTTACTTTTAGGGTTGTACGGGACTGTAACACCTGCTCTTGAAGCATATGAAGATGGCCCCAACAAAAAGAAAAGGAGAAAGGAAGGACCCCGTGCAAGTTCCAAAACTTCTTATAAGAGGAGGAGTAGAAGTTCTAGAAGT
>AAR89281
ATGGCTTTACAGTTATTTAATCCAGAAGACTACTATGATATTTTATTTCCTGGAGTAAATGCCTTTGTTAACAATATTCACTATTTAGATCCTAGACATTGGGGCCCTTCTTTGTTCTCCACAATCTCCCAGGCTTTTTGGAATCTTGTTAGAGATGATTTGCCATCTTTAACATCTCAGGAAATTCAAAGAAGAACCCAAAAACTATTTGTTGAAAGTTTAGCAAGGTTTTTGGAAGAAACTACTTGGGCAATAGTTAATTCACCAGTTAACTTATATAATTATATTTCAGACTATTATTCTAGATTGTCTCCAGTTAGGCCCTCTATGGTAAGGCAGGTTGCCCAAAGGGAGGGAACCTATATTTCCTTTGGCCACTCATACACCCAAAGTATAGATGATGCAGACAGCATTCAAGAAGTTACCCAAAGGCTAGATTTAAAAACCCCAAATGTGCAATCTGGTGAATTTATAGAGAAAAGTATTGCACCAGGAGGTGCAAATCAAAGATCTGCTCCTCAATGGATGTTGCCTTTACTTTTAGGGTTGTACGGGACTGTAACACCTGCTCTTGAAGCATATGAAGATGGCCCCAACAAAAAGAAAAGGAGAAAGGAAGGACCCCGTGCAAGTTCCAAAACTTCTTATAAGAGGAGGAGTAGAAGTTCTAGAAGT
>BAE02919
ATGGCTTTACAGTTATTTAATCCAGAAGACTACTATGATATTTTATTTCCTGGAGTAAATGCCTTTGTTAACAATATTCACTATTTAGATCCTAGACATTGGGGCCCTTCTTTGTTCTCCACAATCTCCCAGGCTTTTTGGAATCTTGTTAGAGATGATTTGCCATCTTTAACATCTCAGGAAATTCAAAGAAGAACCCAAAAACTATTTGTTGAAAGTTTAGCAAGGTTTTTGGAAGAAACTACTTGGGCAATAGTTAATTCACCAGTTAACTTATATAATTATATTTCAGACTATTATTCTAGATTGTCTCCAGTTAGGCCCTCTATGGTAAGGCAGGTTGCCCAAAGGGAGGGAACCTATATTTCCTTTGGCCACTCATACACCCAAAGTATAGATGATGCAGACAGCATTCAAGAAGTTACCCAAAGGCTAGATTTAAAAACCCCAAATGTGCAATCTGGTGAATTTATAGAGAAAAGTATTGCACCAGGAGGTGCAAATCAAAGATCTGCTCCTCAATGGATGTTGCCTTTACTTTTAGGGTTGTACGGGACTGTAACACCTGCTCTTGAAGCATATGAAGATGGCCCCAACAAAAAGAAAAGGAGAAAGGAAGGACCCCGTGCAAGTTCCAAAACTTCTTATAAGAGGAGGAGTAGAAGTTCTAGAAGT
>BAD06047
ATGGCTTTACAGTTATTTAATCCAGAAGACTACTATGATATTTTATTTCCTGGAGTGAATGCCTTTGTTAATAATATTCACTATTTAGATCCTAGACATTGGGGCCCTTCTTTGTTTTCCACAATCTCCCAGGCTTTTTGGAATCTTGTTAGAGATGATTTGCCATCTTTAACATCTCAGGAAATTCAAAGAAGAACCCAAAAACTATTTGTTGAAAGTTTAGCAAGGTTTTTGGAAGAAACTACTTGGGCAATAGTTAATTCACCAGTTAACTTATATAATTATATTTCTGACTATTATTCTAGATTGTCTCCAGTTAGGCCCTCTATGGTAAGGCAGGTTGCCCAAAGGGAGGGAACCTATATTTCCTTTGGCCACTCATACACCCAAAGTATAGATGATGCAGACAGCATTCAAGAAGTTACCCAAAGGCTAGATTTAAAAACCCCAAATGTGCAATCTGGTGAATTTATAGAGAAAAGTATTGCACCAGGAGGTGCAAATCAAAGATCTGCTCCTCAATGGATGTTGCCTTTACTTTTAGGGTTGTACGGGACTGTAACACCTGCTCTTGAAGCATATGAAGATGGCCCCAACAAAAAGAAAAGGAGAAAGGAAGGACCCCGTGCAAGTTCCAAAACTTCTTATAAGAGGAGGAGTAGAAGTTCTAGAAGT
>AEC15926
ATGGCTTTACAATTATTTAATCCAGAAGACTACTATGATATTTTATTTCCTGGAGTGAATGCCTTTGTTAACAATATTCACTATTTAGATCCTAGACATTGGGGCCCGTCCTTGTTCTCCACAATCTCCCAGGCTTTTTGGAATCTTGTTAGAGATGATTTGCCAGCCTTAACCTCTCAGGAAATTCAGAGAAGAACCCAAAAACTATTTGTTGAAAATTTAGCAAGGTTTTTGGAAGAAACTACTTGGGCAATAGTTAATTCACCAGCTAACTTATATAATTATATTTCAGACTATTATTCTAGATTGTCTCCAGTTAGGCCCTCTATGGTAAGGCAAGTTGCCCAAAGGGAGGGAACCTATATTTCTTTTGGCCACTCATACACCCAAAGTATAGATGATGCAGACAGCATTCAAGAAGTTACCCAAAGGCTAGATTTAAAAACCCCAAATGTGCAATCTGGTGAATTTATAGAAAGAAGTATTGCACCAGGAGGTGCAAATCAAAGATCTGCTCCTCAATGGATGTTGCCTTTACTTTTAGGGTTGTACGGGACTGTAACACCTGCTCTTGCAGCATATGAAGATGGCCCCAACAAAAAGAAAAGGAGAAAGGAAGGACCCCGTGCAAGTTCCAAAACTTCTTATAAGAGGAGGAGTAGAAGTTCTAGAAGT
>AEC15920
ATGGCTTTACAATTATTTAATCCAGAAGACTACTATGATATTTTATTTCCTGGAGTGAATGCCTTTGTTAACAATATTCACTATTTAGATCCTAGACATTGGGGCCCGTCCTTGTTCTCCACAATCTCCCAGGCTTTTTGGAATCTTGTTAGAGATGATTTGCCAGCCTTAACCTCTCAGGAAATTCAGAGAAGAACCCAAAAACTATTTGTTGAAAATTTAGCAAGGTTTTTGGAAGAAACTACTTGGGCAATAGTTAATTCACCAGCTAACTTATATAATTATATTTCAGACTATTATTCTAGATTGTCTCCAGTTAGGCCCTCTATGGTAAGGCAAGTTGCCCAAAGGGAGGGAACCTATATTTCTTTTGGCCACTCATACACCCAAAGTATAGATGATGCAGACAGCATTCAAGAAGTTACCCAAAGGCTAGATTTAAAAACCCCAAATGTGCAATCTGGTGAATTTATAGAAAGAAGTATTGCACCAGGAGGTGCAAATCAAAGATCTGCTCCTCAATGGATGTTGCCTTTACTTTTAGGGTTGTACGGGACTGTAACACCTGCTCTTGCAGCATATGAAGATGGCCCCAACAAAAAGAAAAGGAGAAAGGAAGGACCCCGTGCAAGTTCCAAAACTTCTTATAAGAGGAGGAGTAGAAGTTCTAGAAGT
>BAE02913
ATGGCTTTACAGTTATTTAATCCAGAAGACTACTATGATATTTTATTTCCTGGAGTAAATGCCTTTGTTAACAATATTCACTATTTAGATCCTAGACATTGGGGCCCTTCTTTGTTCTCCACAATCTCCCAGGCTTTTTGGAATCTTGTTAGAGATGATTTGCCATCTTTAACATCTCAGGAAATTCAAAGAAGAACCCAAAAACTATTTGTTGAAAGTTTAGCAAGGTTTTTGGAAGAAACTACTTGGGCAATAGTTAATTCACCAGTTAACTTATATAATTATATTTCAGACTATTATTCTAGATTGTCTCCAGTTAGGCCCTCTATGGTAAGGCAGGTTGCCCAAAGGGAGGGAACCTATATTTCCTTTGGCCACTCATACACCCAAAGTATAGATGATGCAGACAGCATTCAAGAAGTTACCCAAAGGCTAGATTTAAAAACCCCAAATGTGCAATCTGGTGAATTTATAGAGAAAAGTATTGCACCAGGAGGTGCAAATCAAAGATCTGCTCCTCAATGGATGTTGCCTTTACTTTTAGGGTTGTACGGGACTGTAACACCTGCTCTTGAAGCATATGAAGATGGCCCCAACAAAAAGAAAAGGAGAAAGGAAGGACCCCGTGCAAGTTCCAAAACTTCTTATAAGAGGAGGAGTAGAAGTTCTAGAAGT
>BAB68970
ATGGCTTTACAGTTATTTAATCCAGAAGACTACTATGATATTTTATTTCCTGGAGTGAATGCCTTTGTTAACAATATTCACTATTTAGATCCTAGACATTGGGGCCCTTCTTTGTTCTCCACAATCTCCCAGGCTTTTTGGAATCTTGTTAGAGATGATTTGCCATCTTTAACATCTCAGGAAATTCAAAGAAGAACCCAAAAACTATTTGTTGAAACTTTAGCAAGGTTTTTGGAAGAAACTACTTGGGCAATAGTTAATTCACCAGTTAACTTATATAATTATATTTCAGACTATTATTCTAGATTGTCTCCAGTTAGGCCCTCTATGGTAAGGCAGGTTGCCCAAAGGGAGGGAACCTATATTTCCTTTGGCCACTCATACACCCAAAGTATAGATAATGCAGACAGCATTCAAGAAGTTACCCAAAGGCTAGATTTAAAAAACCCAAATGTGCAATCTGGTGAATTTATAGAGAAAAGTTTTGCACCAGGAGGTGCAAATCAAAGATCTGCTCCTCAATGGATGTTGCCTTTACTTTTAGGGTTGTACGGGACTGTAACACCTGCTCTTGAAGCATATGAAGATGGCCCCAACAAAAAGAAAAGGAGAAAGGAAGGACCCCGTGCAAGTTCCAAAACTTCTTATAAGAGGAGGAGTAGAAGTTCTAGAAGT
>BAB68976
ATGGCTTTACAGTTATTTAATCCAGAAGACTACTATGATATTTTATTTCCTGGAGTGAATGCCTTTGTTAACAATATTCACTATTTAGATCCTAGACATTGGGGCCCTTCTTTGTTCTCCACAATCTCCCAGGCTTTTTGGAATCTTGTTAGAGATGATTTGCCATCTTTAACATCTCAGGAAATTCAAAGAAGAACCCAAAAACTATTTGTTGAAAGTTTAGCAAGGTTTTTGGAAGAAACTACTTGGGCAATAGTTAATTCACCAGTAAACTTATATAATTATATTTCAGACTATTATTCTAGATTGTCTCCAGTTAGGCCCTCTATGGTAAGGCAGGTTGCCCAAAGGGAGGGAACCTATATTTCCTTTGGCCACTCATACACCCAAAGTATAGATGATGCAGACAGCATTCAAGAAGTTACCCAAAGGCTAGATTTAAAAACCCCAAATGTGCAATCTGGTGAATTTATAGAGAAAAGTATTGCACCAGGAGGTGCAAATCAAAGATCTGCTCCTCAATGGATGTTGCCTTTACTTTTAGGGTTGTACGGGACTGTAACACCTGCTCTTGAAGCATATGAAGATGGCCCCAACAAAAAGAAAAGGAGAAAGGAAGGACCCCGTGCAAGTTCCAAAACTTCTTATAAGAGGAGGAGTAGAAGTTCTAGAAGT
>BAD11859
ATGGCTTTACAGTTATTTAATCCAGAAGACTACTATGATATTTTATTTCCTGGAGTGAATGCCTTTGTTAACAATATTCACTATTTAGATCCTAGACATTGGGGCCCTTCTTTGTTCTCCACAATCTCCCAGGCTTTTTGGAATCTTGTTAGAGATGATTTGCCATCTTTAACATCTCAGGAAATTCAAAGAAGAACCCAAAAACTATTTGTTGAAAGTTTAGCAAGGTTTTTGGAAGAAACTACTTGGGCAATAGTTAATTCACCAGTTAACTTATATAATTATATTTCAGACTATTATTCTAGATTGTCCCCAGTAAGGCCCTCTATGGTAAGGCAGGTTGCCCAAAGGGAGGGAACCTATATTTCCTTTGGCCACTCATACACCCAAAGTATAGATGATGCAGACAGCATTCAAGAAGTTACCCAAAGGCTAGATTTAAAAACCCCAAATGTGCAATCTGGTGAGTTTATAGAGAAAAGTATTGCACCAGGAGGTGCAAATCAAAGATCTGCTCCTCAATGGATGTTGCCTTTACTTTTAGGGTTGTACGGGACTGTAACACCTGCTCTTGAAGCATATGAAGATGGCCCCAACAAAAAGAAAAGGAGAAAGGAAGGACCCCGTGCAAGTTCCAAAACTTCTTATAAGAGGAGGAGTAGAAGTTCTAGAAGT
>AEC14558
ATGGCTTTACAATTATTTAATCCAGAAGACTACTATGATATTTTATTTCCTGGAGTGAATGCCTTTGTTAACAATATTCACTATTTAGATCCTAGACATTGGGGCCCGTCCTTGTTCTCCACAATCTCCCAGGCTTTTTGGAATCTTGTTAGAGATGATTTGCCAGCCTTAACCTCTCAGGAAATTCAGAGAAGAACCCAAAAACTATTTGTTGAAAGTTTAGCAAGGTTTTTGGAAGAAACTACTTGGGCAATAGTTAATTCACCAGCTAACTTATATAATTATATTTCAGACTATTATTCTAGATTGTCTCCAGTTAGGCCCTCTATGGTAAGGCAAGTTGCCCAAAGGGAGGGAACCTATATTTCTTTTGGCCACTCATACACCCAAAGTATAGATGATGCAGACAGCATTCAAGAAGTTACCCAAAGGCTAGATTTAAAAACCCCAAATGTGCAATCTGGTGAATTTATAGAAAGAAGTATTGCACCAGGAGGTGCAAATCAAAGATCTGCTCCTCAATGGATGTTGCCTTTACTTTTAGGGTTGTACGGGACTGTAACACCTGCTCTTGAAGCATATGAAGATGGCCCCAACAAAAAGAAAAGGAGAAAGGAAGGACCCCGTGCAAGTTCCAAAACTTCTTATAAGAGGAGGAGTAGAAGTTCTAGAAGT
>BAD11853
ATGGCTTTACAGTTATTTAATCCAGAAGACTACTATGATATTTTATTTCCTGGAGTGAATGCCTTTGTTAACAATATTCACTATTTAGATCCTAGACATTGGGGCCCTTCTTTGTTCTCCACAATCTCCCAGGCTTTTTGGAATCTTGTTAGAGATGATTTGCCATCTTTAACATCTCAGGAAATTCAAAGAAGAACCCAAAAACTATTTGTTGAAAGTTTAGCAAGGTTTTTGGAAGAAACTACTTGGGCAATAGTTAATTCACCAGTTAACTTATATAATTATATTTCAGACTATTATTCTAGATTGTCTCCAGTAAGGCCCTCTATGGTAAGGCAGGTTGCCCAAAGGGAGGGAACCTATATTTCCTTTGGCCACTCATACACCCAAAGTATAGATGATGCAGACAGCATTCAAGAAGTTACCCAAAGGCTAGATTTAAAAACCCCAAATGTGCAATCTGGTGAGTTTATAGAGAAAAGTATTGCACCAGGAGGTGCAAATCAAAGATCTGCTCCTCAATGGATGTTGCCTTTACTTTTAGGGTTGTACGGGACTGTAACACCTGCTCTTGAAGCATATGAAGATGGCCCCAACAAAAAGAAAAGGAGAAAGGAAGGACCCCGTGCAAGTTCCAAAACTTCTTATAAGAGGAGGAGTAGAAGTTCTAGAAGT
>AAB62683
ATGGCTTTACAGTTATTTAATCCAGAAGACTACTATGATATTTTATTTCCTGGAGTGAATGCCTTTGTTAACAATATTCACTATTTAGATCCTAGACATTGGGGCCCTTCTTTGTTCTCCACAATCTCCCAGGCTTTTTGGAATCTTGTTAGAGATGATTTGCCATCTTTAACATCTCAGGAAATTCAAAGAAGAACCCAAAAACTATTTGTTGAAAGTTTAGCAAGGTTTTTGGAAGAAACTACTTGGGCAATAGTTAATTCACCAGTTAACTTATATAATTATATTTCAGACTATTATTCTAGATTGTCTCCAGTTAGGCCCTCTATGGTAAGGCAGGTTGCCCAAAGGGAGGGAACCTATATTTCCTTTGGCCACTCATACACCCAAAGTATAGATGATGCAGACAGCATTCAGGAAGTTACCCAAAGGCTAGATTTAAAAACCCCAAATGTGCAATCTGGTGAATTTATAGAAAAAAGTATTGCACCAGGAGGTGCAAATCAAAGATCTGCTCCTCAATGGATGTTGCCTTTACTTTTAGGGTTGTACGGGACTGTAACACCTGCTCTTGAAGCATATGAAGATGGCCCCAACAAAAAGAAAAGGAGAAAGGAAGGACCCCGTGCAAGTTCCAAAACTTCTTATAAGAGGAGGAGTAGAAGTTCTAGAAGT
>BAE94725
ATGGCTTTACAGTTATTTAATCCAGAAGACTACTATGATATTTTATTTCCTGGAGTGAATGCCTTTGTTAACAATATTCACTATTTAGATCCTAGACATTGGGGCCCTTCTTTGTTCTCCACAATCTCCCAGGCTTTTTGGAATCTTGTTAGAGATGATTTGCCATCTTTAACATCTCAGGAAATTCAAAGAAGAACCCAAAAACTATTTGTTGAAAGTTTAGCAAGGTTTTTGGAAGAAACTACTTGGGCAATAGTTAATTCACCAGTTAACTTATATAATTATATTTCAGACTATTATTCTAGATTGTCTCCAGTAAGGCCCTCTATGGTAAGGCAGGTTGCCCAAAGGGAGGGAACCTATATTTCCTTTGGCCACTCATACACCCAAAGTATAGATGATGCAGACAGCATTCAAGAAGTTACCCAAAGGCTAGATTTAAAAACCCCAAATGTGCAATCTGGTGAGTTTATAGAGAAAAGTATTGCACCAGGAGGTGCAAATCAAAGATCTGCTCCTCAATGGATGTTGCCTTTACTTTTAGGGTTGTACGGGACTGTAACACCTGCTCTTGAAGCATATGAAGATGGCCCCAACAAAAAGAAAAGGAGAAAGGAAGGACCCCGTGCAAGTTCCAAAACTTCTTATAAGAGGAGGAGTAGAAGTTCTAGAAGT
>BAF40810
ATGGCTTTACAATTATTTAATCCAGAAGACTACTATGATATTTTATTTCCTGGAGTGAATGCCTTTGTTAACAATATTCACTATTTAGATCCTAGACATTGGGGCCCTTCTTTGTTCTCCACAATCTCCCAGGCTTTTTGGAATCTTGTTAGAGATGATTTGCCATCTTTAACATCTCAGGAAATTCAGAGAAGAACCCAAAAACTATTTGTTGAAAGTTTAGCAAGGTTTTTGGAAGAAACTACTTGGGCAATAGTTAATTCACCAGTTAACTTATATAATTATATTTCAGACTATTATTCTAGATTGTCTCCAGTTAGGCCCTCTATGGTAAGGCAGGTTGCCCAAAGGGAGGGAACCTATATTTCCTTTGGCCACTCATACACCCAAAGTATAGATGATGCAGACAGCATTCAAGAAGTTACCCAAAGGCTAGATTTAAAAACCCCAAATGTGCAATCTGGTGAATTTATAGAGAAAAGTCTTGCACCAGGAGGTGCAAATCAAAGATCTGCTCCTCAATGGATGTTGCCTTTACTTTTAGGGTTGTACGGGACTGTAACACCTGCTCTTGAAGCATATGAAGATGGCCCCAACAAAAAGAAAAGGAGAAAGGAAGGACCCCGTGCAAGTTCCAAAACTTCTTATAAGAGGAGGAGTAGAAGTTCTAGAAGT
>AAB62689
ATGGCTTTACAGTTATTTAATCCAGAAGACTACTATGATATTTTATTTCCTGGAGTGAATGCCTTTGTTAACAATATTCACTATTTAGATCCTAGACATTGGGGCCCTTCTTTGTTCTCCACAATCTCCCAGGCTTTTTGGAATCTTGTTAGAGATGATTTGCCATCTTTAACATCTCAGGAAATTCAAAGAAGAACCCAAAAACTATTTGTTGAAAGTTTAGCAAGGTTTTTGGAAGAAACTACTTGGGCAATAGTTAATTCACCAGTTAACTTATATAATTATATTTCAGACTATTATTCTAGATTGTCTCCAGTTAGGCCCTCTATGGTAAGGCAGGTTGCCCAAAGGGAGGGAACCTATATTTCCTTTGGCCACTCATACACCCAAAGTATAGATGATGCAGACAGCATTCAGGAAGTTACCCAAAGGCTAGATTTAAAAACCCCAAATGTGCAATCTGGTGAATTTATAGAAAAAAGTATTGCACCAGGAGGTGCAAATCAAAGATCTGCTCCTCAATGGATGTTGCCTTTACTTTTAGGGTTGTACGGGACTGTAACACCTGCTCTTGAAGCATATGAAGATGGCCCCAACAAAAAGAAAAGGAGAAAGGAAGGACCCCGTGCAAGTTCCAAAACTTCTTATAAGAGGAGGAGTAGAAGTTCTAGAAGT
>BAF40816
ATGGCTTTACAATTATTTAATCCAGAAGACTACTATGATATTTTATTTCCTGGAGTGAATGCCTTTGTTAACAATATTCACTATTTAGATCCTAGACATTGGGGCCCTTCTTTGTTCTCCACAATCTCCCAGGCTTTTTGGAATCTTGTTAGAGATGATTTGCCATCTTTAACATCTCAGGAAATTCAGAGAAGAACCCAAAAACTATTTGTTGAAAGTTTAGCAAGGTTTTTGGAAGAAACTACTTGGGCAATAGTTAATTCACCAGTTAACTTATATAATTATATTTCAGACTATTATTCTAGATTGTCTCCAGTTAGGCCCTCTATGGTAAGGCAGGTTGCCCAAAGGGAGGGAACCTATATTTCCTTTGGCCACTCATACACCCAAAGTATAGATGATGCAGACAGCATTCAAGAAGTTACCCAAAGGCTAGATTTAAAAACCCCAAATGTGCAATCTGGTGAATTTATAGAGAAAAGTCTTGCACCAGGAGGTGCAAATCAAAGATCTGCTCCTCAATGGATGTTGCCTTTACTTTTAGGGTTGTACGGGACTGTAACACCTGCTCTTGAAGCATATGAAGATGGCCCCAACAAAAAGAAAAGGAGAAAGGAAGGACCCCGTGCAAGTTCCAAAACTTCTTATAAGAGGAGGAGTAGAAGTTCTAGAAGT
>AAK98035
ATGGCTTTACAGTTATTTAATCCAGAAGACTACTATGATATTTTATTTCCTGGAGTGAATGCCTTTGTTAACAATATTCACTATTTAGATCCTAGACATTGGGGCCCTTCTTTGTTCTCCACAATCTCCCAGGCTTTTTGGAATGTTGTTAGAGATGATTTGCCATCTTTAACATCTCAGGAAATTCAAAGAAGAACCCAAAAACTATTTGTTGAAAGTTTAGCAAGGTTTTTGGAAGAAACTACTTGGGCAATAGTTAATTCACCAGTTAACTTATATAATTATATTTCAGACTATTATTCTAGATTGTCTCCAGTTAGGCCCTCTATGGTAAGGCAGGTTGCCCAAAGGGAGGGAACCTATATTTCCTTTGGCCACTCATACACCCAAAGTATAGATGATGCAGACAGCATTCAAGAAGTTACCCAAAGGCTAGATTTAAAAACCCCAAATGTGCAATCTGGTGAATTTATAGAGAAAAGTATTGCACCAGGAGGTGCAAATCAAAGATCAGCTCCTCAATGGATGTTGCCTTTACTTTTAGGGTTGTACGGGACTGTAACACCTGCTCTTGAAGCATATGAAGATGGCCCCAACAAAAAGAAAAGGAGAAAGGAAGGACCCCGTGCAAGTTCCAAAACTTCTTATAAGAGGAGGAGTAGAAGTTCTAGAAGT
>AEC15554
ATGGCTTTACAATTATTTAATCCAGAAGACTACTATGATATTTTATTTCCTGGAGTGAATGCCTTTGTTAACAATATTCACTATTTAGATCCTAGACATTGGGGCCCGTCCTTGTTCTCCACAATCTCCCAGGCTTTTTGGAATCTTGTTAGAGATGATTTGCCAGCCTTAACCTCTCAGGAAATTCAGAGAAGAACCCAAAAACTATTTGTTGAAAGTTTAGCAAGGTTTTTGGAAGAAACTACTTGGGCAATAGTTAATTCACCAGCTAACTTATATAATTATATTTCAGACTATTATTCTAGATTGTCTCCAGTTAGGCCCTCTATGGTAAGGCAAGTTGCCCAAAGGGAGGGAACCTATATTTCTTTTGGCCACTCATACACCCAAAGTATAGATGATGCAGACAGCATTCAAGAAGTTACCCAAAGGCTAGATTTAAAAACCCCAAATGTGCAATCTGGTGAATTTATAGAAAGAAGTATTGCACCAGGAGGTGCAAATCAAAGATCTGCTCCTCAATGGATGTTGCCTTTACTTTTAGGGTTGTACGGGACTGTAACACCTGCTCTTGAAGCATATGAAGATGGCCCCAACAAAAAGAAAAGGAGAAAGGAAGGACCCCGTGCAAGTTCCAAAACTTCTTATAAGAGGAGGAGTAGAAGTTCTAGAAGT
>AEC15992
ATGGCTTTACAATTATTTAATCCAGAAGACTACTATGATATTTTATTTCCTGGAGTGAATGCCTTTGTTAACAATATTCACTATTTAGATCCTAGACATTGGGGCCCGTCCTTGTTCTCCACAATCTCCCAGGCTTTTTGGAATCTTGTTAGAGATGATTTGCCAGCCTTAACCTCTCAGGAAATTCAGAGAAGAACCCAAAAACTATTTGTTGAAAGTTTAGCAAGGTTTTTGGAAGAAACTACTTGGGCAATAGTTAATTCACCAGCTAACTTATATAATTATATTTCAGACTATTATTCTAGATTGTCTCCAGTTAGGCCCTCTATGGTAAGGCAAGTTGCCCAAAGGGAGGGAACCTATATTTCTTTTGGCCACTCATACACCCAAAGTATAGATGATGCAGACAGCATTCAAGAAGTTACCCAAAGGCTAGATTTAAAAACCCCAAATGTGCAATCTGGTGAATTTATAGAAAGAAGTATTGCACCAGGAGGTGCAAATCAAAGATCTGCTCCTCAATGGATGTTGCCTTTACTTTTAGGGTTGTACGGGACTGTAACACCTGCTCTTGAAGCATATGAAGATGGCCCCAACAAAAAGAAAAGGAGAAAGGAAGGACCCCGTGCAAGTTCCAAAACTTCTTATAAGAGGAGGAGTAGAAGTTCTAGAAGT
>AEC15854
ATGGCTTTACAATTATTTAATCCAGAAGACTACTATGATATTTTATTTCCTGGAGTGAATGCCTTTGTTAACAATATTCACTATTTAGATCCTAGACATTGGGGCCCGTCCTTGTTCTCCACAATCTCCCAGGCTTTTTGGAATCTTGTTAGAGATGATTTGCCAGCCTTAACCTCTCAGGAAATTCAGAGAAGAACCCAAAAGCTATTTGTTGAAAATTTAGCAAGGTTTTTGGAAGAAACTACTTGGGCAATAGTTAATTCACCAGCTAACTTATATAACTATATTTCAGACTATTATTCTAGATTGTCTCCAGTTAGGCCCTCTATGGTAAGGCAAGTTGCCCAAAGGGAGGGAACCTATATTTCTTTTGGCCACTCATACACCCAAAGTATAGATGATGCAGACAGCATTCAAGAAGTTACCCAAAGGCTAGATTTAAAAACCCCAAATGTGCAATCTGGTGAATTTATAGAAAGAAGTATTGCACCAGGAGGTGCAAATCAAAGATCTGCTCCTCAATGGATGTTGCCTTTACTTTTAGGGTTGTACGGGACTGTAACACCTGCTCTTGAAGCATATGAAGATGGCCCCAACAAAAAGAAAAGGAGAAAGGAAGGACCCCGTGCAAGTTCCAAAACTTCTTATAAGAGGAGGAGTAGAAGTTCTAGAAGT
>BAE03099
ATGGCTTTACAGTTATTTAATCCAGAAGACTACTATGATATTTTATTTCCTGGAGTGAATGCCTTTGTTAACAATATTCACTATTTAGATCCTAGACATTGGGGCCCTTCTTTGTTCTCCACAATCTCCCAGGCATTTTGGAATCTTGTTAGAGATGATTTGCCATCTTTAACATCTCAGGAAATTCAAAGAAGAACCCAAAAACTATTTGTTGAAAGTTTAGCAAGGTTTTTGGAAGAAACTACTTGGGCAATAGTTAATTCACCAGTTAACTTATATAATTATATTTCAGACTATTATTCTAGATTGTCTCCAGTTAGGCCCTCTATGGTAAGGCAGGTTGCCCAAAGGGAGGGAACCTATATTTCCTTTGGCCACTCATACACCCAAAGTATAGATGATGCAGACAGCATTCAAGAAGTTACCCAAAGGCTAGATTTAAAAACCCCAAATGTGCAATCTGGTGAATTTATAGAGAAAAGTATTGCACCAGGAGGTGCAAATCAAAGATCTGCTCCTCAATGGATGTTGCCTTTACTTTTAGGGTTGTACGGGACTGTAACACCTGCTCTTGAAGCATATGAAGATGGCCCCAACAAAAAGAAAAGGAGAAAGGAAGGACCCCGTCCAAGTTCCAAAACTTCTTATAAGAGGAGGAGTAGAAGTTCTAGAAGT
>BAC81885
ATGGCTTTACAGTTATTTAATCCAGAAGACTACTATGATATTTTATTTCCTGGAGTGAATGCCTTTGTTAACAATATTCACTATTTAGATCCTAGACATTGGGGCCCTTCTTTGTTCTCCACAATCTCCCAGGCTTTTTGGAATCTTGTTAGAGATGATTTGCCATCTTTAACATCTCAGGAAATTCAAAGAAGAACCCAAAAACTATTTGTTGAAAGTTTAGCAAGGTTTTTGGAAGAAACTACTTGGGCAATAGTTAATTCACCAGTTAACTTATATAATTATATTTCAGACTATTATTCTAGATTGTCTCCAGTAAGGCCCTCTATGGTAAGGCAGGTTGCCCAAAGGGAGGGAACCTATATTTCCTTTGGCCACTCATACACCCAAAGTATAGATGATGCAGACAGCATTCAAGAAGTTACCCAAAGGCTAGATTTAAAAACCCCAAATGTGCAATCTGGTGAGTTTATAGAGAAAAGTATTGCACCAGGAGGTGCAAATCAAAGATCTGCTCCTCAATGGATGTTGCCTTTACTTTTAGGGTTGTACGGGACTGTAACACCTGCTCTTGAAGCATATGAAGATGGCCCCAACAAAAAGAAAAGGAGAAAGGAAGGACCCCGTGCAAGTTCCAAAACTTCTTATAAGAGGAGGAGTAGAAGTTCTAGAAGT
>BAC81963
ATGGCTTTACAGTTATTTAATCCAGAAGACTACTATGATATTTTATTTCCTGGAGTGAATGCCTTTGTTAACAATATTCACTATTTAGATCCTAGACATTGGGGCCCTTCTTTGTTCTCCACAATCTCCCAGGCTTTTTGGAATCTTGTTAGAGATGATTTGCCATCTTTAACATCTCAGGAAATTCAAAGAAGAACCCAAAAACTATTTGTTGAAACTTTAGCAAGGTTTTTGGAAGAAACTACTTGGGCAATAGTTAATTCACCAGTTAACTTATATAATTATATTTCAGACTATTATTCTAGATTGTCTCCAGTTAGGCCCTCTATGGTAAGGCAGGTTGCCCAAAGGGAGGGAACCTATATTTCCTTTGGCCACTCATACACCCAAAGTATAGATAATGCAGACAGCATTCAAGAAGTTACCCAAAGGCTAGATTTAAAAAACCCAAATGTGCAATCTGGTGAATTTATAGAGAAAAGTTTTGCACCAGGAGGTGCAAATCAAAGATCTGCTCCTCAATGGATGTTGCCTTTACTTTTAGGGTTGTACGGGACTGTAACACCTGCTCTTGAAGCATATGAAGATGGCCCCAACAAAAAGAAAAGGAGAAAGGAAGGACCCCGTGCAAGTTCCAAAACTTCTTATAAGAGGAGGAGTAGAAGTTCTAGAAGT
>BAE03093
ATGGCTTTACAGTTATTTAATCCAGAAGACTACTATGATATTTTATTTCCTGGAGTGAATGCCTTTGTTAACAATATTCACTATTTAGATCCTAGACATTGGGGCCCTTCTTTGTTCTCCACAATCTCCCAGGCTTTTTGGAATCTTGTTAGAGATGATTTGCCATCTTTAACATCTCAGGAAATTCAAAGAAGAACCCAAAAACTATTTGTTGAAAGTTTAGCAAGGTTTTTGGAAGAAACTACTTGGGCAATAGTTAATTCACCAGTTAATTTATATAATTATATTTCAGACTATTATTCTAGATTGTCTCCAGTTAGGCCCTCTATGGTAAGGCAGGTTGCCCAGAGGGAGGGAACCTATATTTCCTTTGGCCACTCATACACCCAAAGTATAGATGATGCAGACAGCATTCAAGAAGTTACCCAAAGGCTAGATTTAAAAACCCCAAATGTGCAATCTGGTGAATTTATAGAGAAAAGTATTGCACCAGGAGGTGCAAATCAAAGATCTGCTCCTCAATGGATGTTGCCTTTACTTTTAGGGTTGTACGGGACTGTAACACCTGCTCTTGAAGCATATGAAGATGGCCCCAACAAAAAGAAAAGGAGAAAGGAAGGACCCCGTCCAAGTTCCAAAACTTCTTATAAGAGGAGGAGTAGAAGTTCTAGAAGT
>AAT09818
ATGGCTTTACAGTTATTTAATCCAGAAGACTACTATGATATTTTATTTCCTGGAGTGAATGCCTTTGTTAACAATATTCACTATTTAGATCCTAGACATTGGGGCCCTTCTTTGTTCTCCACAATCTCCCAGGCTTTTTGGAATCTTGTTAGAGATGATTTGCCATCTTTAACATCTCAGGAAATTCAAAGAAGAACCCAAAAACTATTTGTTGAAAGTTTAGCAAGGTTTTTGGAAGAAACTACTTGGGCAATAGTTAATTCACCAGTTAACTTATATAATTATATTTCAGACTATTATTCTAGATTGTCTCCAGTTAGGCCCTCTATGGTAAGGCAGGTTGCCCAAAGGGAGGGAACCTATATTTCCTTTGGCCACTCATACACCCAAAGTATAGATGATGCAGACAGCATTCAAGAAGTTACCCAAAGGCTAGATTTAAAAACCCCAAATGTGCAATCTGGTGAATTTATAGAGAAAAGTATTGCACCAGGAGGTGCAAATCAAAGATCTGCTCCTCAATGGATGTTGCCTTTACTTTTAGGGTTGTACGGGACTGTAACACCTGCTCTTGAAGCATATGAAGATGGCCCCAACAAAAAGAAAAGGAGAAAGGAAGGACCCCGTGCAAGTTCCAAAACTTCTTATAAGAGGAGGAGTAGAAGTTCTAGAAGT
>BAE45413
ATGGCTTTACAGTTATTTAATCCAGAAGACTACTATGATATTTTATTTCCTGGAGTGAATGCCTTTGTTAACAATATTCACTATTTAGATCCTAGACATTGGGGCCCTTCTTTGTTCTCCACAATCTCCCAGGCTTTTTGGAATCTTGTTAGAGATGATTTGCCATCTTTAACATCTCAGGAAATTCAAAGAAGAACCCAAAAACTATTTGTTGAAAGTTTAGCAAGGTTTTTGGAAGAAACTACTTGGGCAATAGTTAATTCACCAGTTAACTTATATAATTATATTTCAGACTATTATTCTAGATTGTCTCCAGTTAGGCCCTCTATGGTAAGGCAGGTTGCCCAAAGGGAGGGAACCTATATTTCCTTTGGCCACTCATACACCCAAAGTATAGATGATGCAGACAGCATTCAAGAAGTTACCCAAAGGCTAGATTTAAAAACCCCAAATGTGCAATCTGGTGAATTTATAGAGAAAAGTATTGCACCAGGAGGTGCAAATCAAAGATCTGCTCCTCAATGGATGTTGCCTTTACTTTTAGGGTTGTACGGGACTGTAACACCTGCTCTTGAAGCATATGAAGATGGCCCCAACAAAAAGAAAAGGAGAAAGGAAGGACCCCGTGCAAGTTCCAAAACTTCTTATAAGAGGAGGAGTAGAAGTTCTAGAAGT
