# Supplementary material for: FRESCo: finding regions of excess synonymous constraint in diverse viruses
Source: Genome Biol. 2015 Feb 17;16(1):38. doi: 10.1186/s13059-015-0603-7 (PMC4376164; doi:10.1186/s13059-015-0603-7)
Supplement: Additional file 4: — Sequence alignments (zip folder of FASTA alignments). [file 13059_2015_603_MOESM4_ESM.zip › alignments/JEV/polyprotein.fa.revtrans]

>BAN62837
ATGACTAAAAAACCAGGAGGGCCCGGAAAAAACCGGGCCATCAATATGCTGAAACGCGGATTACCCCGCGTATTCCCACTAGTGGGAGTGAAGAGGGTAGTAATGAGCTTGTTGGACGGCAGAGGGCCAGTACGATTCGTGCTGGCTCTTATCACGTTCTTCAAGTTTACAGCATTAGCCCCGACCAAGGCGCTTTTGGGCCGCTGGAGAGCAGTGGAAAAAAGTGTGGCAATGAAACATCTTACCAGTTTCAAACGAGAACTTGGAACACTCATCGACGCCGTGAACAAGCGGGGCAAAAAACAAAACAAAAGAGGAGGGAATGAAAGCTCGATTATGTGGCTTGCCAGCTTGGCAATCGTAGCAGCCTGTGCCGGAGCCATGAAGCTATCAAACTTTCAAGGAAAGCTTCTGATGACCATCAACAACACGGACATTGCGGACGTCATCGTGATCCCCACCTCAAAAGGTGAAAACAGATGTTGGGTCCGAGCAATCGACGTTGGTTACATGTGTGAAGACACCATCACGTACGAATGTCCGAAGCTTGCCGTGGGCAACGATCCGGAAGACGTGGACTGCTGGTGCGACAATCAAGAAGTCTACGTGCAGTATGGTCGCTGCACACGGACCAGGCATTCCAAACGAAGCAGAAGATCCGTTTCGGTCCAAACGCATGGGGAAAGCTCATTAGTGAACAAAAAAGAGGCTTGGCTGGATTCAACGAAGGCCACGCGATACCTCATGAAAACGGAGAACTGGATCATAAGGAACCCTGGTTATGCTTTCCTGGCGGCGGCACTTGGATGGATGCTTGGCAGCAACAGTGGCCAACGTGTGGTGTTCACTATTCTCTTGCTGTTGGTCGCTCCGGCTTACAGTTTTAACTGTTTGGGAATGGGGAATCGGGACTTCATAGAAGGAGCCAGTGGAGCCACTTGGGTGGATCTGGTGTTAGAAGGAGATAGCTGTTTGACAATCATGGCAAACGACAAACCAACACTAGATGTCCGCATGATCAACATTGAAGCTAGCCAACTTGCTGAAGTCAGGAGTTACTGCTATCACGCTTCAGTCACTGACATTTCAACGGTGGCTCGATGCCCCACGACAGGAGAAGCTCACAACGAAAAACGTGCCGACAGCAGCTACGTGTGCAAACAAGGCTTTACTGATCGCGGATGGGGAAATGGATGTGGACTTTTCGGGAAAGGAAGCATTGACACATGCGCAAAATTTTCTTGTACCAATAAGGCCATTGGAAGAATGATCCAACCAGAGAACATCAAGTACGAGGTTGGCATATTCGTGCACGGAACCACCACCTCGGAAAACCATGGGAATTACTCAGCGCAAGTAGGAGCGTCTCAAGCAGCAAAGTTTACTGTAACTCCAAATGCTCCCTCAATAACCCTCAAGCTTGGTGATTATGGAGAAGTCACACTGGATTGTGAACCAAGGAGTGGACTGAACACTGAAGCGTTCTATGTCATGACCGTGGGTTCGAAGTCATTCTTAGTCCATAGGGAATGGTTCCATGACCTTTCTCTTCCCTGGACGTCCCCCTCAAGCACGGCATGGAGAAACAGAGAACTCCTCATGGAATTTGAAGAGGCACATGCCACAAAACAATCTGTCGTAGCTCTTGGGTCACAGGAGGGAGGCCTCCATCAAGCGTTGGCAGGAGCCATCGTAGTGGAGTACTCGAGCTCAGTGAAGTTGACATCAGGTCACCTGAAATGCAGGCTAAAAATGGACAAACTAGCTCTGAAGGGCACGACTTATGGCATGTGTACAGAGAAATTCTCGTTCGCGAAAAATCCAGCGGACACAGGCCATGGAACAGTTGTCATTGAGCTCACATACTCTGGAAGTGATGGTCCCTGTAAAATTCCGATTGTCTCAGTCGCGAGTTTAAACGACATGACCCCTGTGGGGAGGCTGGTAACAGTAAACCCCTTCGTCGCAACATCTAGCTCCAACTCAAAGGTGCTGGTTGAGATGGAACCTCCCTTCGGAGACTCTTATATCGTGGTTGGAAGAGGGGACAAGCAGATTAACCATCACTGGCACAAAGCTGGAAGCACGCTGGGTAAAGCCTTCTCAACAACTTTGAAAGGGGCTCAGAGACTAGCAGCGCTAGGCGACACAGCCTGGGACTTCGGCTCCATTGGAGGGGTTTTTAACTCCATAGGGAAAGCTGTTCACCAAGTATTTGGCGGTGCATTCAGAACGCTCTTTGGGGGAATGTCTTGGATCACACAAGGACTAATGGGGGCCTTACTTCTTTGGATGGGTGTCAACGCACGAGACCGGTCAATCGCCCTGGCTTTTCTGGCCACGGGAGGTGTGCTCGTGTTTTTAGCGACCAATGTGCATGCCGACACTGGCTGTGCCATTGACATCACAAGAAAAGAGATGAGGTGTGGAAGTGGCATCTTCGTGCATAACGACGTAGAGGCTTGGGTAGATAGGTACAAATATCTGCCAGAGACGCCCAGATCCTTAGCGAAGATCGTCCATAAAGCACATCAAGAAGGAGTGTGCGGGGTCAGATCCGTCACTAGACTGGAACACCAGATGTGGGAATCTGTGCGGGACGAACTGAATGTCTTGCTCAAAGAGAACGCGGTGGATCTCAGTGTGGTGGTGAACAAGCCCGTGGGGAGATATCGCTCAGCCCCCAAACGCCTATCCATGACTCAAGAAAAGTTTGAGATGGGCTGGAAAGCATGGGGAAAAAGCATTCTCTTCGCCCCCGAATTGGCCAACTCCACGTTCGTCGTGGATGGACCCGAGACAAAGGAATGCCCTGATGAGCGCAGAGCCTGGAACAGCATGCAAATCGAAGACTTCGGCTTCGGCATCACATCAACCCGAGTGTGGCTGAAAATTAGAGAGGAGAACACTGATGAGTGTGATGGAGCAATCATAGGGACAGCTGTTAAAGGGCATGTGGCAGTTCATAGTGACTTGTCTTACTGGATTGAGAGCCGTCTCAATGACACCTGGAAACTTGAGAGGGCTGTCTTCGGAGAAGTGAAATCTTGCACTTGGCCCGAGACGCACACTCTTTGGGGTGACGGTGTTGAGGAGAGCGAGCTTATCATCCCACACACCATAGCTGGACCGAGAAGCAAGCACAACCGGAGAGAAGGGTATAAAACACAAAACCAGGGACCCTGGGATGAGAACGGCATCGTCCTTGATTTTGACTATTGTCCGGGAACAAAAGTCACCATCACAGAGGACTGTGGCAAGAGGGGTCCCTCAATCAGAACTACTACTGACAGTGGAAAGCTGATCACCGATTGGTGCTGCCGCAGCTGTTCTCTACCGCCTTTACGGTTCCGGACAGAAAATGGTTGCTGGTATGGGATGGAAATCAGACCTGTTAGGCATGATGAAACAACACTCGTTAGATCACAGGTTGACGCTTTCAACGGCGAAATGATTGACCCTTTTCAGCTGGGCCTTCTGGTGATGTTTCTGGCCACCCAGGAGGTCCTTCGCAAGAGGTGGACGGCCAGATTGACGATTCCTGCGGTTTTGGGGGCCCTACTTGTGCTGATGCTTGGGGGCATCACTTACACTGACCTGGCAAGATATGTGGTGCTAGTTGCTGCGGCTTTCGCGGAGGCCAATAGTGGAGGAGATGTTCTGCACCTCGCTTTGATAGCCGTCTTCAAGATCCAACCATCTTTTCTGGTCATGAACATGCTTAGCGCGAGATGGACGAACCAAGAGAACGTGGTTCTGGTCCTGGGGGCGGCTTTTTTCCAACTAGCTTCAGTGGACTTACAGATTGGAGTCCACGGAATCCTGAATGCCGCAGCCATAGCATGGATGATCGTTCGAGCGATCACATTTCCCACAACTTCTACCGTTGCCATGCCAGTCTTAGCGCTCCTAACTCCGGGAATGAGGGCCTTGTATCTGGACACTTACAGAATCATTCTTCTTGTCATAGGAATTTGTTCCCTGCTGCAAGAGAGGAGAAAGACCATGGCGAAGAAGAAAGGAGCCGTGCTCTTGGGCTTAGCGCTCACATCCACCGGATGGTTTTCGCCCACCACTATCGCAGCCGGACTAATGGTATGCAACCCAAACAAGAAGAGAGGGTGGCCAGCTACCGAGTTCCTTTCAGCGGTTGGGTTGATGTTTGCCATTGTGGGAGGTCTAGCCGAGTTGGACATCGAATCTATGTCAATACCCTTCATGCTGGCAGGGCTTATGGCAGTGTCCTACGTGGTATCAGGAAAGGCAACCGACATGTGGCTGGACCGGGCTGCCGATATCAGCTGGGAGATGGAAGCTGCAATCACAGGAAGTAGCCGGAGGCTAGATGTTAAGTTGGACGACGACGGCGACTTTCACTTGATTGATGATCCCGGTGTTCCATGGAAAGTCTGGCTCTTGCGTATGTCTTGTATCGGTTTAGCCGCTCTGACACCCTGGGCTATCGTCCCCGCCGCTTTTGGCTATTGGCTCACTCTGAAAACAACGAAAAGAGGGGGCGTGTTCTGGGACACGCCATCTCCAAAGCCTTGCTTAAAGGGGGACACCACCACAGGAGTTTACCGAATTATGGCCAGGGGGATTCTCGGCACTTACCAGGCCGGCGTTGGAGTCATGTACGAGAATGTTTTTCACACATTGTGGCACACAACTAGAGGAGCAGCCATCATGAGTGGAGAAGGAAAGCTAACGCCATACTGGGGTAGTGTGAAGGAAGACCGCATAAGCTATGGAGGCCCGTGGAGGTTCGACCGGAAGTGGAATGGAACAGATGATGTGCAAGTGATCGTGGTGGAACCAGGGAAACCTGCAGTAAACATCCAGACAAAACCGGGAGTGTTTCGCACCCCTTTCGGGGAGATTGGAGCAGTCAGCTTGGACTACCCACGGGGAACATCCGGCTCACCCATCCTAGATTCCAATGGAGACATCATAGGCTTGTATGGCAATGGAGTTGAACTCGGCGATGGATCGTACGTCAGCGCCATTGTGCAGGGCGACCGTCAAGAGGAACCAGTTCCAGATGCCTACACTCCAAGCATGCTGAAAAAGAGACAGATGACTGTGCTGGACCTGCACCCAGGTTCGGGAAAAACCAGGAAGATTCTACCCCAAATAATCAAGGACGCCATCCAGCAGCGCTTGAGAACAGCCGTGCTGGCACCCACACGAGTGGTAGCAGCAGAAATGGCGGAAGCTTTGAAAGGACTCCCAGTACGATATCAAACCTCAGCAGTGCAGAGGGAGCATCAGGGAAATGAAATAGTAGACGTAATGTGCCATGCCACTCTGACCCATAGACTAATGTCACCAAACAGAGTGCCCAATTACAACTTATTCGTGATGGATGAGGCTCACTTCACTGACCCAGCTAGCATCGCCGCTCGGGGTTATATTGCAACCAAGGTGGAACTGGGGGAGGCAGCAGCCATTTTTATGACGGCGACCCCGCCCGGGACCACTGATCCCTTTCCCGACTCAAATGCCCCAATCCATGACCTGCAGGATGAGATCCCAGACAGGGCGTGGAGCAGTGGA------------TACGAGTGGATCACGGACTATGCGGGAAAAACTGTGTGGTTCGTGGCAAGTGTGAAAATGGGGAATGAGATCGCAATGTGCCTTCAAAGAGCGGGGAAAAAGGTCATCCAGCTCAATCGTAAGTCTTATGACACAGAATATCCAAAATGCAAAAATGGAGATTGGGACTTTGTCATCACCGCTGACATCTCTGAGATGGGGGCCAATTTTGGTGCGAGCAGGGTCATTGACTGCAGAAAGAGTGTGAAACCCACCATCCTAGAGGAGGGAGAAGGTAGAGTCATCCTTGGAAACCCATCCCCCATAACCAGTGCAAGTGCAGCCCAACGGAGAGGTAGAGTAGGCAGGAATCCCAACCAAGTTGGAGATGAATACCATTACGGGGGGGCCACCAGTGAAGATGACAGCAACTTAGCCCACTGGACAGAGGCAAAAATTATGCTAGACAACATACACATGCCTAATGGATTGGTGGCTCAGCTGTACGGGCCAGAGAGGGAAAAGGCTTTCACAATGGATGGAGAGTACCGTCTCAGAGGTGAGGAGAAGAAGAACTTCTTGGAGCTGCTTAGAACGGCTGACCTCCCAGTATGGCTAGCCTACAAGGTGGCGTCCAATGGCATTCAGTACACTGACAGAAAATGGTGCTTTGATGGACCACGCACAAATGCCATACTAGAAGATAACACTGAGGTGGAGATAGTCACCCGAATGGGCGAGAGAAAGATCCTCAAGCCGAGATGGCTCGATGCGAGGGTTTATGCAGACCACCAGGCCCTCAAGTGGTTTAAGGATTTTGCAGCGGGCAAGAGATCAGCCGTCAGTTTCATAGAGGTGCTCGGTCGCATGCCTGAGCATTTCATGGGAAAGACACGGGAAGCCTTAGACACAATGTATCTGGTGGCAACAGCTGAGAAAGGTGGAAAGGCACACCGCATGGCTCTTGAAGAACTGCCCGACGCATTGGAGACCATCACACTCATCGTTGCCATCACTGTGATGACAGGAGGATTCTTCCTGCTCATGATGCAGAGAAAGGGCATAGGGAAAATGGGTCTAGGGGCTCTAGTGCTCACGCTGGCCACCTTCTTCCTATGGGCGGCAGAGGTTCCTGGAACCAAAATAGCGGGTACCTTACTGGTTGCCCTGTTGCTGATGGTGGTCCTCATCCCGGAACCAGAAAAACAGAGGTCACAGACAGACAACCAGTTGGCAGTGTTTCTTATCTGCGTCCTGACCGTGGTCGGAGTGGTGGCAGCAAATGAGTACGGAATGCTGGAAAAAACCAAAGCAGACCTTAAGAGCATGTTTGGCGGAAGGACGCAAGCATCAGGGCTGACCGGA---TTGCCAAGCATGGCACTGGACTTGCGTCCAGCTACGGCTTGGGCGCTGTATGGGGGGAGCACAGTTGTGTTAACCCCTCTCCTGAAGCACCTAATCACCTCAGAATACGTCACCACATCGTTAGCTTCAATCAGTTCACAAGCGGGTTCGCTGTTTGTCTTGCCGCGAGGCGTGCCTTTCACTGACTTGGATCTAACCGTTGGTCTTGTCTTTCTTGGCTGTTGGGGCCAAATCACCCTCACCACGTTCCTAACAGCTATGGTGCTAGTGACACTCCACTATGGATACATGCTCCCTGGGTGGCAAGCAGAGGCGCTCAGAGCTGCTCAGAGAAGAACAGCGGCTGGCATAATGAAGAATGCCGTCGTGGACGGAATGGTCGCTACTGATGTGCCCGAACTGGAAAGAACCACTCCTTTGATGCAAAAGAAAGTCGGCCAAGTGCTCCTCATAGGGGTCAGCGTGGCGGCGTTTCTCGTCAACCCCAATGTCACCACCGTGAGAGAGGCAGGTGTGTTGGTGACGGCAGCCACACTCACCTTGTGGGACAATGGAGCCAGTGCAGTCTGGAATTCTACCACCGCTACGGGGCTCTGCCATGTCATGCGAGGCAGCTACCTAGCTGGCGGCTCCATTGCCTGGACTCTCATCAAGAACGCTGACAAGCCCTCCTTAAAAAGGGGGAGGCCTGGAGGCAGGACGCTAGGGGAGCAGTGGAAGGAAAAGTTGAATGCTATGAGCAGGGATGAGTTCTTCAAATACAGAAGAGAGGCCATAATTGAGGTGGACCGCACTGAAGCACGCAGGGCTAGGCGCGAGAACAACATAGTGGGAGGACATCCAGTCTCGCGAGGGTCAGCAAAGCTCCGCTGGCTCGTGGAAAAAGGATTTGTCTCGCCAATAGGAAAAGTCATAGATCTGGGATGCGGGCGCGGAGGCTGGAGCTACTACGCAGCAACTCTGAAAAAAGTTCAGGAAGTCAAAGGGTACACGAAAGGTGGGGCGGGACACGAAGAACCGATGCTCATGCAGAGTTACGGTTGGAACCTGGTCTCGCTAAAAAGTGGGGTGGACGTATTCTACAAACCCTCGGAGCCTAGTGATACCCTGTTCTGTGACATAGGAGAATCATCCCCAAGTCCGGAGGTGGAGGAACAACGCACGCTGCGCGTCTTAGAAATGACATCTGACTGGTTACATCGGGGACCTAGAGAGTTCTGCATAAAAGTGCTCTGCCCTTACATGCCTAAAGTTATAGAAAAGATGGAAGTCCTGCAACGTCGTTTCGGTGGCGGGCTGGTGCGCCTTCCCCTGTCTCGAAACTCCAACCATGAGATGTACTGGGTGAGCGGAGCCGCTGGCAACGTGGTGCATGCGGTCAACATGACCAGTCAAGTGCTGCTAGGGCGAATGGATCGCACAGTGTGGAGAGGGCCAAAGTATGAAGAGGATGTCAACCTGGGCAGCGGGACGAGAGCTGTGGGGAAGGGAGAGGTCCATAGCAACCAGGAAAAAATTAGGAAGAGAATCCAGAAGCTTAAAGAGGAATTCGCCACAACCTGGCACAAAGACCCCGAGCATCCATACCGAACTTGGACCTATCACGGAAGCTACGAAGTGAAGGCCACTGGCTCAGCAAGTTCTCTCGTCAATGGGGTGGTAAAGCTCATGAGCAAACCCTGGGACGCCATCGCCAATGTCACCACAATGGCCATGACCGACACCACCCCCTTTGGTCAGCAGAGGGTCTTTAAAGAGAAGGTTGACACGAAGGCTCCAGAACCACCAGCAGGAGTCAAGGAAGTGCTCAACGAGACTACCAACTGGTTGTGGGCCCACCTGTCACGGGAGAAACGACCCCGCTTGTGCACTAAGGAAGAATTCATAAAGAAAGTCAACAGCAACGCAGCTCTCGGAGCAGTGTTCGCTGAACAGAATCAATGGAGCACGGCGCGGGAGGCCGTGGGTGACCCTCTGTTCTGGGAGATGGTCAATGAAGAAAGGGAAAACCATTTGCGAGGGGAGTGCCACACGTGCATTTACAACATGATGGGAAAAAGAGAGAAAAAACCCGGAGAGTTCGGAAAGGCTAAAGGGAGTAGGGCTATCTGGTTCATGTGGCTCGGAGCTCGGTACCTAGAGTTCGAAGCCCTAGGATTTCTAAATGAAGACCACTGGCTGAGCCGAGAGAATTCAGGAGGTGGGGTGGAAGGTTCAGGCGTCCAAAAGCTGGGATACATTCTCCGTGACATAGCAGGGAAGCAAGGAGGCAAAATGTATGCCGATGACACCGCCGGGTGGGACACCAGAATCACTAGAACCGACTTGGAAAATGAAGCCAAAGTGCTGGAGCTTTTGGATGGTGAACACCGCATGCTCGCCCGAGCCATAATTGAACTAACGTACAGGCACAAAGTGGTCAAGGTCATGAGACCTGCAGCAGGAGGGAAGACAGTGATGGACGTGATATCACGAGAAGACCAAAGGGGGAGCGGGCAGGTGGTGACCTACGCTCTCAACACATTCACGAACATTGCCGTCCAGCTTGTCCGCTTGATGGAGGCTGAGGGGGTCATTGGACCACAACACTTGGAACAGCTGCCTAGAAAAAACAAGATAGCTGTTAGGACCTGGCTCTTTGAGAATGGAGAGGAGAGAGTGGCTAGGATGGCGATCAGTGGAGACGACTGCGTCGTCAAGCCGCTGGATGACAGATTCGCCACGGCTCTCCATTTCCTCAACGCAATGTCGAAGGTCAGAAAAGATATCCAAGAATGGAAGCCTTCGCATGGTTGGCACGACTGGCAGCAGGTTCCCTTTTGCTCCAATCATTTTCAGGAGATTGTGATGAAAGATGGAAGGAGCATAGTCGTCCCGTGCAGAGGGCAGGATGAGCTGATTGGCAGGGCGCGCATCTCCCCAGGAGCTGGATGGAATGTGAAGGACACAGCCTGCCTGGCCAAAGCGTATGCACAGATGTGGCTGCTTCTATACTTCCATCGGAGGGACCTACGCCTCATGGCAAATGCAATCTGCTCAGCAGTTCCAGTGGACTGGGTGCCCACAGGCAGAACATCCTGGTCAATACACTCAAAAGGAGAGTGGATGACCACTGAAGACATGCTGCAAGTCTGGAACAGAGTATGGATTGAAGAAAATGAATGGATGATGGACAAGACCCCAATCACAAGCTGGACAGACGTTCCGTACGTGGGAAAGCGTGAGGACATCTGGTGTGGCAGTCTCATCGGAACGCGATCCAGGGCAACATGGGCTGAGAACGTCTACGCGGCAATAAACCAAGTGAGGGCCATCATTGGAAAAGAAAATTATGTTGATTACATGACTTCCCTCAGAAGATATGAGGATGTATTGATTCAGGAGGACAGGGTCATT
>AEO72398
ATGACTAAAAAACCAGGAGGGCCCGGAAGAAACCGGGCCATCAATATGCTGAAACGCGGATTACCCCGCGTATTCCCACTAGTGGGAGTGAAGAGGGTAGTGATGAGCTTGTTGGACGGCAGAGGGCCAGTACGATTTGTGCTGGCTCTTATCACGTTCTTCAAGTTTACAGCATTAGCCCCGACCAAGGCGCTTTTGGGCCGCTGGAGAGCAGTGGAAAAAAGTGTGGCAATGAAACATCTTACCAGTTTCAAACGAGAACTTGGAACACTCATTGACGCCGTGAACAAGCGGGGCAAAAAACAAAACAAAAGAGGAGGGAATGAAAGCTCGATTATGTGGCTTGCCAGCTTGGCAATCGTAACAGCCTGTGCCGGAGCCATGAAGCTATCAAACTTTCAAGGAAAACTTCTGATGACCATCAACAACACGGACATTGCGGACGTCATCGTGATCCCCACCTCAAAAGGTGAAAACAGATGTTGGGTCCGAGCAATCGACGTTGGTTACATGTGTGAAGACACCATCACGTATGAATGTCCGAAGCTTGCCGTGGGCAACGACCCGGAAGACGTGGACTGCTGGTGCGACAATCAGGAAGTCTACGTGCAGTATGGTCGCTGCACACGGACCAGGCATTCCAAACGAAGCAGAAGATCCGTTTCGGTCCAAACGCATGGGGAAAGCTCACTAGTGAACAAAAAAGAGGCTTGGCTGGATTCAACGAAGGCCACGCGATACCTCATGAAAACGGAGAACTGGATCATAAGGAACCCTGGTTATGCTTTCCTGGCGGCGGCACTTGGATGGATGCTTGGCAGCAACAGTGGCCAACGTGTGGTGTTCACTATTCTCTTGCTATTGGTCGCTCCGGCTTATAGCTTTAACTGTCTGGGAATGGGGAATCGGGATTTCATAGAAGGAGCCAGTGGAGCCACTTGGGTGGATCTGGTGTTGGAAGGAGATAGCTGTTTGACAATCATGGCAAACGACAAACCAACACTAGATGTCCGCATGATCAACATTGAAGCTAGCCAACTTGCTGAAGTCAGGAGTTACTGCTATCACGCTTCAGTCACTGACATTTCAACGGTGGCTCGATGCCCCACGACTGGAGAAGCCCACAACGAGAAACGTGCCGACAGCAGCTACGTGTGCAAGCAAGGCTTTACTGATCGCGGATGGGGAAATGGATGTGGACTTTTCGGGAAAGGAAGCATTGACACATGCGCAAAATTTTCTTGTACCAATAAGGCCATTGGAAGAATGATCCAACCGGAGAACATCAAGTACGAGGTTGGCATATTCGTGCACGGAACCACCACCTCGGAAAACCATGGGAATTACTCAGCGCAAGTAGGAGCGTCTCAAGCAGCAAAGTTTACTGTAACTCCAAATGCTCCTTCAATAACCCTCAAGCTTGGTGATTATGGAGAAGTCACACTGGATTGTGAACCAAGGAGTGGACTGAACACTGAAGCGTTCTATGTCATGACCGTGGGTTCGAAGTCATTCTTAGTCCATAGGGAATGGTTCCATGACCTTTCTCTTCCCTGGACGTCCCCCTCAAGCACGGCATGGAGAAACAGAGAACTCCTCATGGAATTTGAAGAGGCACATGCCACAAAACAATCTGTCGTAGCTCTTGGGTCACAGGAGGGAGGCCTCCATCAAGCGTTGGCAGGAGCCATCGTGGTGGAGTACTCGAGCTCAGTGAAGTTGACATCAGGTCACTTGAAATGCAGGCTAAAAATGGACAAACTGGCTCTGAAGGGCACGACTTATGGCATGTGTACAGAAAAATTCTCGTTCGCGAAAAATCCAGCGGACACAGGCCATGGAACGGTTGTCATTGAGCTCACATATTCTGGAAGTGATGGTCCCTGCAAAATTCCGATTGTCTCAGTCGCGAGTTTAAACGACATGACCCCTGTGGGGAGGCTGGTAACAGTAAACCCCTTCGTCGCAACATCTAGCTCCAACTCAAAGGTGCTGGTTGAGATGGAACCTCCCTTCGGAGACTCTTATATTGTGGTTGGAAGAGGGGACAAGCAGATTAACCATCACTGGCACAAAGCTGGAAGCACGCTGGGCAAAGCTTTCTCAACAACTTTGAAAGGGGCTCAGAGACTAGCAGCGTTAGGTGACACAGCCTGGGACTTCGGCTCCATTGGAGGGGTATTCAACTCCATAGGGAAAGCTGTTCACCAAGTATTTGGCGGTGCATTCAGAACGCTCTTTGGGGGAATGTCTTGGATCACACAAGGACTAATGGGGGCCTTACTTCTTTGGATGGGTGTCAACGCACGAGACCGGTCAATCGCCCTGGCTTTTCTGGCCACGGGAGGTGTGCTCGTGTTTTTAGCGACCAATGTGCATGCCGACACTGGCTGTGCCATTGACATCACAAGAAAAGAGATGAGGTGTGGAAGTGGCATCTTCGTGCACAACGACGTAGAGGCTTGGGTAGATAGGTACAAATATCTGCCAGAGACGCCCAGATCCTTAGCGAAGATCGTCCACAAAGCACATCAAGAAGGAGTGTGCGGGGTCAGATCCGTCACTAGATTGGAACACCAGATGTGGGAATCTGTGCGGGACGAACTGAATGTCTTGCTCAAAGAGAACGCGGTGGATCTCAGTGTGGTGGTGAACAAGCCCGTGGGGAGATATCGCTCAGCCCCCAAACGCCTATCCATGACTCAAGAAAAGTTTGAGATGGGCTGGAAAGCATGGGGAAAAAGCATTCTCTTCGCCCCCGAATTGGCCAACTCCACATTCGTCGTGGATGGACCCGAGACAAAGGAATGCCCTGATGAGCGCAGAGCCTGGAACAGCATGCAAATCGAAGATTTCGGCTTCGGCATCACATCAACCCGAGTGTGGCTGAAAATTAGAGAGGAGAACACTGATGAGTGTGATGGAGCAATCATAGGGACAGCTGTTAAAGGGCATGTGGCAGTTCATAGTGACTTGTCATACTGGATTGAGAGCCGTCTCAATGACACCTGGAAACTTGAGAGGGCTGTCTTCGGAGAGGTGAAATCTTGCACTTGGCCCGAGACACACACTCTTTGGGGTGACGGTGTTGAGGAGAGCGAGCTTATCATCCCACATACCATAGCTGGACCGAGAAGCAAGCACAACCGGAGAGAAGGGTACAAAACACAAAACCAGGGACCCTGGGATGAGAGCGGCATCGTCCTTGACTTTGACTATTGTCCAGGAACAAAAGTCACCATCACAGAGGACTGTGGCAAGAGGGGTCCCTCAATCAGAACCACTACTGACAGTGGAAAGCTGATCACCGATTGGTGCTGCCGCAGCTGTTCTCTACCGCCTTTACGGTTCCGGACAGAAAATGGTTGCTGGTATGGGATGGAAATCAGACCTGTTAGGCATGACGAAACAACACTCGTTAGATCACAGGTTGACGCTTTCAACGGCGAAATGATTGACCCTTTTCAGCTGGGCCTTCTGGTGATGTTTCTGGCCACCCAGGAGGTCCTTCGCAAGAGGTGGACGGCCAGATTGACGATTCCTGCGGTTTTGGGGGCTCTACTTGTGCTGATGCTTGGGGGCATCACTTACACTGACCTGGCAAGATATGTGGTGCTAGTTGCTGCGGCTTTCGCGGAGGCCAACAGTGGAGGAGATGTTCTGCACCTCGCTCTGATAGCCGTCTTCAAGATCCAACCAGCTTTTCTGGTCATGAACATGCTTAGCGCGAGATGGACGAACCAAGAGAACGTGGTCCTGGTCCTGGGGGCGGCTTTTTTCCAACTAGCTTCAATGGATTTACAGATCGGAGTCCACGGAATCCTGAATGCCGCAGCCATAGCATGGATGATCGTTCGAGCGATCACATTTCCTACAACTTCTACCGTTGCCATGCCAATCTTAGCGCTCCTAACTCCGGGAATGAGGGCTTTGTATCTGGACACTTACAGAATCATTCTTCTTGTCATAGGAATTTGTTCCCTGCTGCAAGAGAGGAGAAAGACCATGGCGAAGAAGAAAGGAGCCGTGCTCTTGGGCTTAGCGCTCACATCCACCGGATGGTTTTCGCCCACCACTATCGCAGCCGGACTAATGGTCTGCAACCCAAACAAGAAGAGAGGGTGGCCAGCCACCGAGTTCCTTTCAGCGGTTGGGTTGATGTTTGCCATTGTGGGAGGTCTAGCCGAGTTGGACATCGAATCTATGTCAATACCCTTCATGTTGGCAGGGCTCATGGCAGTGTCCTACGTGGTATCAGGAAAGGCAACCGACATGTGGCTGGACCGGGCTGCTGATATCAGCTGGGAGATGGAGGCTGCAATCACAGGAAGTAGCCGGAGGCTAGATGTTAAGTTGGATGACGACGGCGACTTTCACTTGATTGATGATCCCGGTGTTCCATGGAAAGTCTGGCTCTTGCGTATGTCTTGTATCGGTTTAGCCGCTCTGACACCCTGGGCTATCGTTCCCGCCGCTTTTGGCTATTGGCTCACTCTGAAAACAACAAAAAGAGGGGGCGTGTTCTGGGACACGCCATCTCCAAAGCCTTGCTTGAAAGGGGACACCACCACAGGAGTTTACCGAATTATGGCCAGGGGGATTCTCGGCACTTACCAGGCCGGCGTTGGAGTCATGTACGAGAATGTTTTCCACACATTGTGGCACACAACTAGAGGAGCAGCCATCATGAGTGGAGAAGGAAAGCTAACGCCATACTGGGGTAGTGTGAAGGAAGACCGCATAAGCTATGGAGGCCCGTGGAGGTTCGACCGGAAGTGGAATGGAACAGATGATGTGCAAGTGATTGTGGTGGAACCAGGGAAACCTGCAGTAAACATCCAGACAAAACCGGGAGTGTTTCGCACCCCTTTCGGGGAGGTTGGAGCAGTCAGCTTGGACTACCCACGGGGAACATCCGGCTCACCCATCCTAGATTCCAATGGAGACATCATAGGCTTGTATGGCAATGGGGTTGAACTCGGCGATGGATCGTACGTCAGCGCCATTGTGCAGGGCGACCGTCAAGAGGAACCAGTTCCAGATGCCTACACTCCAAGCATGCTGAAAAAGAGACAGATGACTGTGCTGGACCTGCACCCAGGTTCGGGAAAAACCAGGAAGATCCTACCCCAAATAATCAAGGACGCCATCCAGCAGCGCTTGAGAACAGCCGTGCTGGCACCCACACGAGTGGTAGCAGCAGAAATGGCGGAAGCTTTGAGAGGACTCCCAGTACGATATCAAACCTCAGCAGTGCAGAGGGAGCATCAGGGAAATGAAATAGTAGACGTAATGTGCCATGCCACTCTGACCCATAGACTAATGTCACCAAACAGGGTGCCCAACTACAATTTATTCGTGATGGATGAGGCTCACTTCACTGACCCAGCTAGCATCGCCGCTCGGGGTTATATTGCGACCAAGGTGGAACTGGGGGAGGCAGCAGCCATTTTTATGACGGCGACCCCGCCCGGGACCACTGATCCCTTTCCCGACTCAAATGCCCCAATTCATGACCTGCAGGATGAGATCCCAGACAGGGCATGGAGCAGTGGA------------TACGAATGGATCACGGACTATGCGGGAAAAACTGTGTGGTTCGTGGCAAGTGTGAAAATGGGGAATGAGATCGCAATGTGCCTCCAAAGAGCGGGGAAAAAGGTCATCCAGCTCAATCGTAAGTCATATGACACAGAATACCCAAAATGCAAAAATGGAGATTGGGACTTTGTTATCACCACTGACATCTCTGAGATGGGGGCCAATTTTGGTGCGAGCAGGGTCATTGACTGCAGAAAGAGTGTGAAACCCACCATCCTAGAGGAGGGAGAAGGTAGAGTCATTCTTGGAAACCCATCCCCCATAACCAGTGCAAGTGCAGCCCAACGGAGAGGTAGAGTGGGCAGGAATCCCAACCAAGTTGGAGATGAATATCATTACGGAGGGGCCACCAGTGAAGATGACAGCAACTTAGCCCACTGGACAGAAGCAAAAATTATGCTAGACAACATACACATGCCTAATGGATTAGTGGCTCAGCTGTACGGGCCAGAGAGGGAAAAGGCTTTCACAATGGATGGAGAGTACCGTCTCAGAGGTGAGGAGAAGAAGAACTTCTTGGAGCTGCTTAGAACGGCTGACCTCCCAGTATGGCTAGCCTACAAGGTGGCGTCCAATGGCATTCAGTACACTGACAGAAAATGGTGCTTTGATGGACCACGCACAAATGCCATACTAGAAGATAACACTGAGGTGGAGATAGTCACCCGAATGGGTGAGAGAAAGATCCTCAAGCCGAGATGGCTCGATGCGAGGGTCTATGCAGACCACCAGGCTCTCAAGTGGTTTAAGGATTTTGCAGCGGGCAAGAGATCAGCCGTCAGTTTCATAGAGGTGCTCGGTCGCATGCCTGAGCATTTTATGGGAAAGACACGGGAAGCCTTAGACACAATGTATCTGGTGGCAACAGCTGAGAAAGGTGGAAAGGCACACCGCATGGCTCTTGAAGAACTGCCCGACGCATTGGAGACCATCACACTCATTGTTGCCATCACTGTGATGACAGGAGGATTCTTCCTGCTCATGATGCAGAGAAAGGGTATAGGAAAAATGGGTCTAGGGGCTCTAGTGCTCACGCTGGCCACCTTTTTCCTATGGGCGGCAGAGGTTCCTGGAACCAAAATAGCGGGCACCCTACTGGTCGCCCTGTTGCTGATGGTGGTCCTCATCCCGGAACCAGAAAAACAGAGGTCACAGACAGACAACCAGTTGGCAGTGTTTCTTATCTGCGTCCTGACCGTGGTCGGAGTGGTGGCAGCAAATGAGTACGGAATGCTGGAAAAAACCAAAGCAGACCTTAAGAGCATGTTTGGCGGAAGGACGCAAGCACCAGGACTGACCGGA---TTGCCTAGCATGGCACTGGACTTGCGCCCAGCCACAGCTTGGGCGCTGTATGGGGGGAGCACAGTTGTGTTAACCCCTCTCCTGAAGCACCTAATCACCTCAGAATACGTCACCACATCGTTAGCTTCAATCAGTTCACAAGCGGGTTCGCTGTTTGTTTTGCCGCGAGGCGTGCCTTTTACTGACTTGGATCTAACCGTTGGCCTTGTCTTTCTTGGCTGTTGGGGCCAAATCACCCTCACCACGTTCCTAACAGCTATGGTGCTAGTGACACTCCACTACGGATACATGCTCCCTGGGTGGCAAGCAGAGGCACTCAGAGCCGCTCAGAGAAGAACAGCGGCTGGCATAATGAAGAATGCCGTCGTGGACGGAATGGTCGCCACCGATGTGCCCGAACTGGAAAGAACTACTCCCTTGATGCAAAAGAAAGTCGGCCAAGTGCTCCTCATAGGGGTCAGCGTGGCGGCGTTTCTCGTCAACCCCAATGTCACTACCGTGAGAGAGGCAGGTGTGTTGGTGACGGCAGCCACACTCACCTTGTGGGACAATGGAGCCAGTGCCGTCTGGAATTCCACCACCGCTACGGGGCTTTGCCATGTCATGCGAGGCAGCTACCTAGCTGGCGGCTCCATTGCCTGGACTCTCATCAAGAACGCTGACAAGCCCTCCTTAAAAAGGGGGAGGCCTGGAGGCAGGACGCTAGGGGAGCAGTGGAAGGAAAAGTTGAATGCTATGAGCAGGGATGAGTTCTTCAAATACAGAAGAGAGGCCATAATTGAGGTGGACCGCACTGAAGCACGCAGGGCTAGGCGCGAGAACAACATAGTGGGAGGACATCCAGTCTCGCGAGGGTCAGCAAAGCTCCGCTGGCTCGTGGAAAAAGGATTTGTCTCGCCAATAGGAAAAGTCATAGATCTGGGATGCGGGCGCGGAGGCTGGAGCTACTACGCAGCAACTCTGAAAAAAGTTCAGGAAGTCAAAGGGTACACGAAAGGTGGGGCGGGGCACGAAGAACCGATGCTCATGCAGAGTTACGGTTGGAACCTGGTCTCGTTAAAGAGTGGGGTGGACGTATTCTACAAACCCTCGGAGCCTAGTGACACCCTGTTCTGTGACATAGGAGAATCTTCCCCAAGTCCAGAGGTGGAGGAACAACGCACGCTGCGCGTCCTAGAAATGACATCTGACTGGTTACATCGGGGACCTAGAGAGTTCTGCATAAAAGTGCTCTGCCCTTACATGCCTAAAGTTATAGAAAAGATGGAAGTCCTGCAACGTCGTTTCGGTGGCGGGCTGGTGCGCCTTCCCCTGTCTCGAAACTCCAACCATGAGATGTACTGGGTGAGTGGAGCTGCTGGCAATGTGGTGCATGCGGTCAACATGACCAGCCAAGTGCTGCTAGGGCGAATGGATCGCACAGTGTGGAGAGGGCCAAAGTATGAAGAGGATGTCAACCTGGGCAGCGGGACGAGAGCTGTGGGGAAGGGAGAGGTCCATAGCAACCAGGAAAAAATTAGGAAGAGAATCCAGAAACTTAGAGAGGAATTCGCTACAACCTGGCACAAAGACCCCGAGCATCCATACCGAACTTGGACCTATCACGGAAGCTACGAAGTGAAGGCCACTGGCTCAGCAAGCTCCCTCGTCAATGGGGTGGTAAAGCTCATGAACAAACCCTGGGACGCCATCGCCAATGTCACCACAATGGCCATGACCGACACCACCCCCTTTGGCCAGCAGAGGGTCTTTAAGGAGAAGGTTGACACGAAGGCTCCAGAGCCACCATCAGGAGTCAAGGAAGTGCTCAACGAGACCACCAACTGGCTGTGGGCCCACTTGTCACGGGAGAAACGACCCCGCTTGTGCACTAAGGAAGAATTCATAAAGAAAGTCAACAGCAACGCAGCTCTCGGAGCAGTGTTCGCTGAACAGAATCAATGGAGCACGGCGCGGGAAGCCGTGAGTGACCCTCTGTTCTGGGAGATGGTCAATGAAGAAAGGGAAAACCATTTGCGAGGGGAGTGCCACACGTGCATTTACAACATGATGGGAAAAAGAGAGAAAAAACCCGGAGAGTTCGGAAAGGCTAAAGGGAGTAGGGCTATTTGGTTCATGTGGCTCGGAGCTCGGTACCTAGAGTTCGAAGCCCTAGGATTTCTAAATGAAGACCATTGGCTGAGCCGAGAGAATTCAGGAGGTGGGGTGGAAGGTTCAGGCGTCCAAAAGTTGGGATACATTCTCCGTGACATAGCAGGGAAGCAAGGAGGTAAAATGTTTGCCGATGACACCGCCGGGTGGGACACCAGAATCACTAGAACCGACTTGGAAAATGAAGCCAAAGTGCTGGAGCTTTTGGATGGTGAACACCGCATGCTCGCCCGAGCCATAATTGAACTAACGTACAGGCACAAAGTGGTCAAGGTTATGAGACCTGCAGCAGGAGGAAAGACAGTGATGGACGTGATATCACGAGAAGACCAAAGGGGGAGTGGGCAGGTGGTGACCTACGCTCTCAACACATTCACGAACATTGCCGTCCAGCTTGTCCGCTTGATGGAGGCTGAGGGGGTCATTGGACCACAACACTTGGAACAGCTGCCCAGGAAAAACAAAATAGCTGTTAGGACCTGGCTCTTTGAGAATGGAGAGGAGAGAGTGACTAGGATGGCGATCAGTGGAGATGACTGCGTCGTCAAGCCGCTGGATGACAGATTCGCCACGGCTCTCCATTTCCTCAACGCAATGTCGAAGGTCAGAAAAGATATCCAAGAATGGAAGCCTTCGCATGGTTGGCACGACTGGCAGCAGGTTCCCTTTTGCTCCAATCATTTTCAGGAGATTGTGATGAAAGATGGAAGGAGCATAGTCGTCCCGTGCAGAGGGCAGGATGAGCTGATTGGCAGGGCGCGCATTTCCCCAGGAGCTGGATGGAATGTGAAGGACACAGCTTGCTTGGCCAAAGCGTATGCACAGATGTGGCTGCTTCTATACTTCCATCGGAGGGACCTACGCCTCATGGCAAATGCAATCTGCTCAGCAGTTCCAGTGGACTGGGTGCCCACAGGCAGAACATCCTGGTCAATACACTCAAAAGGAGAGTGGATGACCACTGAAGACATGCTGCAAGTCTGGAACAGGGTATGGATTGAAGAAAATGAATGGATGATGGACAAGACCCCAATCACAAGCTGGACAGACGTTCCGTACGTGGGAAAGCGTGAGGACATCTGGTGTGGCAGTCTCATCGGAACGCGATCCAGGGCAACATGGGCTGAGAACATCTACGCGGCAATAAACCAAGTGAGGGCCATCATTGGAAAAGAAAATTATGTTGATTACATGACTTCCCTCAGAAGATATGAGGATGTATTGATTCAGGAGGACAGGGTCATT
>AEO72399
ATGACTAAAAAACCAGGAGGGCCCGGAAGAAACCGGGCCATCAATATGCTGAAACGCGGATTACCCCGCGTATTCCCACTAGTGGGAGTGAAGAGGGTAGTGATGAGCTTGTTGGACGGCAGAGGGCCAGTACGATTTGTGCTGGCTCTTATCACGTTCTTCAAGTTTACAGCATTAGCCCCGACCAAGGCGCTTTTGGGCCGCTGGAGAGCAGTGGAAAAAAGTGTGGCAATGAAACATCTTACCAGTTTCAAACGAGAACTTGGAACACTCATCGACGCCGTGAACAAGCGGGGCAAAAAACAAAACAAAAGAGGAGGGAATGAAAGCTCGATTATGTGGCTTGCCAGCTTGGCAATCGTAACAGCCTGTGCCGGAGCCATGAAGCTATCAAACTTTCAAGGGAAGCTTCTGATGACCATCAACAACACGGACATTGCGGACGTCATCGTGATCCCCACCTCAAAAGGTGAAAACAGATGTTGGGTCCGAGCAATCGACGTTGGTTACATGTGTGAAGACACCATCACGTATGAATGTCCGAAGCTTGCCGTGGGCAACGATCCGGAAGACGTGGACTGCTGGTGCGACAATCAGGAAGTCTACGTGCAGTATGGTCGCTGCACACGGACCAGGCATTCCAAACGAAGCAGAAGATCCGTTTCGGTCCAAACGCATGGGGAAAGCTCACTAGTGAACAAAAAAGAGGCTTGGCTGGATTCAACGAAGGCCACGCGATACCTCATGAAAACGGAGAACTGGATCATAAGGAACCCTGGTTATGCTTTCCTGGCGGCGGCACTTGGATGGATGCTTGGCAGCAACAGTGGCCAACGTGTGGTGTTCACTATTCTCTTGCTATTGGTCGCTCCGGCTTACAGTTTTAACTGTCTGGGAATGGGGAATCGGGATTTCATAGAAGGAGCCAGTGGAGCCACTTGGGTGGATCTGGTGTTGGAAGGAGATAGCTGTTTGACAATCATGGCAAACGACAAGCCAACACTAGATGTCCGCATGATCAACATTGAAGCTAGCCAACTTGCTGAAGTCAGGAGTTACTGCTATCACGCTTCAGTCACTGACATTTCAACGGTGGCTCGATGCCCCACGACTGGAGAAGCCCACAACGAGAAACGTGCCGACAGCAGCTACGTGTGCAAACAAGGCTTTACTGATCGCGGATGGGGAAATGGATGTGGACTTTTCGGGAAAGGAAGCATTGACACATGCGCAAAATTTTCTTGTACCAATAAGGCCATTGGAAGAATGATCCAACCAGAGAACATCAAGTACGAGGTTGGCATATTCGTGCACGGAACCACCACCTCGGAAAACCATGGAAATTACTCAGCGCAAGTAGGAGCGTCTCAAGCAGCAAAGTTTACTGTAACTCCAAATGCTCCTTCAATAACCCTCAAGCTTGGTGATTATGGAGAAGTCACACTGGATTGTGAACCAAGGAGTGGACTGAATACTGAAGCGTTCTATGTCATGACCGTGGGTTCGAAGTCATTCTTAGTCCACAGGGAATGGTTCCATGACCTTTCTCTTCCCTGGACGTCCCCCTCAAGCACGGCATGGAGAAACAGAGAACTCCTCATGGAATTTGAAGAGGCACATGCCACAAAACAATCTGTCGTAGCTCTTGGGTCACAGGAGGGAGGCCTCCATCAAGCGCTGGCAGGAGCCATCGTGGTGGAGTACTCGAGCTCAGTGAAGTTGACATCAGGTCACTTGAAATGCAGGCTAAAAATGGACAAACTGGCTCTGAAGGGCATGACTTATGGCATGTGTACAGAAAAATTCTCGTTCGCGAAAAATCCAGCGGACACAGGCCATGGAACAGTTGTCATTGAGCTCACATATTCTGGAAGTGATGGCCCCTGCAAAATTCCGATTGTCTCAGTCGCGAGTTTAAACGACATGACCCCTGTGGGGAGGCTGGTAACAGTAAACCCCTTCGTCGCAACATCTAGCTCCAACTCAAAGGTGCTGGTTGAGATGGAACCTCCCTTCGGAGACTCTTATATCGTGGTTGGAAGAGGGGACAAGCAGATTAACCATCACTGGCACAAAGCTGGAAGCACGCTGGGCAAAGCTTTCTCAACAACTTTGAAAGGGGCTCAGAGACTAGCAGCGCTAGGTGACACAGCCTGGGACTTCGGCTCCATTGGAGGGGTATTCAACTCCATAGGGAAAGCTGTTCACCAAGTATTTGGCGGTGCATTCAGAACGCTCTTTGGGGGAATGTCTTGGATCACACAAGGACTAATGGGGGCCTTACTTCTTTGGATGGGTGTCAACGCCCGAGACCGGTCAATCGCCCTGGCTTTTCTGGCTACGGGAGGTGTGCTCGTGTTTTTAGCGACCAACGTGCATGCCGACACTGGCTGTGCCATTGACATCACAAGAAAAGAGATGAGGTGTGGAAGTGGCATCTTCGTGCACAACGACGTAGAGGCTTGGGTAGATAGGTACAAATATCTGCCAGAGACGCCCAGATCTTTAGCGAAGATCGTCCACAAAGCACATCAAGAAGGAGTGTGCGGGGTCAGATCCGTCACTAGATTGGAACACCAGATGTGGGAATCCGTGCGGGACGAACTGAATGTCTTGCTCAAAGAGAACGCGGTGGATCTCAGTGTGGTGGTAAACAAGCCCGTGGGGAGATATCGCTCAGCCCCCAAACGCCTATCCATGACTCAAGAAAAGTTTGAGATGGGCTGGAAAGCATGGGGAAAAAGCATTCTCTTCGCCCCCGAATTGGCCAACTCCACATTCGTCGTGGATGGACCCGAGACAAAGGAATGCCCTGATGAGCGCAGAGCCTGGAACAGCATGCAAATCGAAGATTTCGGCTTCGGCATTACATCAACCCGAGTGTGGCTGAAAATTAGAGAGGAGAACACTGATGAGTGTGATGGAGCAATCATAGGGACAGCTGTTAAAGGGCATGTGGCAGTTCATAGTGACTTGTCATACTGGATTGAGAGCCGTCTCAATGACACCTGGAAACTTGAGAGGGCTGTCTTCGGAGAGGTGAAATCTTGCACTTGGCCCGAGACACACACTCTCTGGGGTGACGGTGTTGAGGAGAGCGAGCTTATCATCCCACATACCATAGCTGGACCGAGAAGCAAGCACAACCGGAGAGAAGGGTATAAAACACAAAACCAGGGACCCTGGGATGAGAACGGCATCGTCCTTGACTTTGACTATTGTCCAGGAACAAAAGTCACCATCACAGAGGACTGTGGTAAGAGGGGTCCCTCAATCAGAACCACTACTGACAGTGGAAAGCTTATCACCGATTGGTGCTGCCGCAGCTGTTCCCTCCCGCCTTTACGGTTCCGGACAGAAAATGGTTGCTGGTATGGGATGGAAATCAGACCTGTTAGGCATGACGAAACAACACTCGTTAGATCACAGGTTGATGCTTTCAACGGCGAAATGATTGACCCTTTTCAGCTGGGCCTTCTGGTGATGTTTCTGGCCACCCAGGAGGTCCTTCGCAAGAGGTGGACGGCCAGATTGACGATTCCTGCGGTTTTGGGGGCTCTACTTGTGCTGATGCTTGGGGGCATCACTTACACTGACCTGGCAAGATATGTGGTGCTAGTTGCTGCGGCTTTCGCGGAGGCCAACAGTGGAGGAGATGTTCTGCACCTCGCTCTGATAGCTGTCTTCAAGATCCAGCCAGCTTTTCTGGTCATGAACATGCTTAGCGCGAGATGGACGAACCAAGAGAACGTGGTCCTGGTCCTGGGGGCGGCTTTTTTCCAACTAGCTTCAGTGGATCTACAGATTGGAGTCCACGGAATCCTGAATGCCGCAGCCATAGCATGGATGATCGTTCGAGCGATCACATTTCCCACAACTTCTACCGTTGCCATGCCAATCTTAGCGCTCCTAACTCCGGGAATGAGGGCTTTGTATCTGGACACTTACAGAATCATTCTTCTTGTCATAGGAATTTGTTCCCTGCTGCAAGAGAGGAGAAAGACCATGGCGAAGAAGAAAGGAGCCGTGCTCTTGGGCTTAGCGCTCACATCCACCGGATGGTTTTCGCCCACCACTATCGCAGCCGGACTAATGGTCTGCAACCCAAACAAGAAGAGAGGGTGGCCAGCCACCGAGTTCCTTTCAGCGGTTGGGTTGATGTTTGCCATTGTGGGAGGTCTAGCCGAGTTGGACATCGAATCTATGTCAATACCCTTCATGCTGGCAGGGCTCATGGCAGTATCCTACGTGGTATCAGGAAAGGCAACCGACATGTGGCTGGACCGGGCTGCTGACATCAGCTGGGAGATGGAGGCTGCAATCACAGGAAGTAGCCGGAGGCTAGATGTTAAGTTGGATGACGACGGCGACTTTCACTTGATTGATGATCCCGGTGTTCCATGGAAAGTCTGGCTCTTGCGCATGTCTTGTATCGGTTTAGCCGCTCTGACACCCTGGGCTATCGTTCCCGCCGCTTTTGGCTATTGGCTCACTCTGAAAACAACAAAAAGAGGGGGCGTGTTCTGGGACACGCCATCTCCAAAGCCTTGCTTAAAAGGGGACACCACCACAGGAGTTTACCGAATTATGGCCAGGGGGATTCTCGGCACTTACCAGGCCGGCGTTGGAGTCATGTACGAGAACGTTTTCCACACATTGTGGCACACAACTAGAGGAGCAGCCATTATGAGTGGAGAAGGAAAGCTAACGCCATACTGGGGTAGTGTGAAGGAAGACCGCATAAGCTATGGAGGCCCGTGGAGGTTCGACCGGAAGTGGAATGGAACAGATGATGTGCAAGTGATTGTGGTGGAACCAGGGAAACCTGCAGTAAACATCCAGACAAAACCGGGAGTGTTTCGCACCCCTTTCGGGGAGGTTGGAGCAGTCAGCTTGGACTACCCACGGGGAACATCCGGCTCACCCATCCTAGATTCCAATGGAGACATCATAGGCTTGTATGGCAATGGGGTTGAACTCGGCGATGGATCGTACGTCAGCGCCATTGTGCAGGGCGACCGTCAAGAGGAACCAGTTCCAGATGCCTACACTCCAAGCATGCTGAAAAAGAGACAGATGACTGTGCTGGACCTGCACCCAGGTTCGGGAAAAACCAGGAAGATCCTACCCCAAATAATCAAGGACGCCATCCAGCAGCGCTTGAGAACAGCCGTGCTGGCACCCACACGAGTGGTAGCGGCAGAAATGGCGGAAGCTTTGAGAGGACTCCCAGTACGATATCAAACCTCAGCAGTGCAGAGGGAGCATCAGGGAAATGAAATAGTAGACGTAATGTGTCATGCCACTCTGACCCATAGACTAATGTCGCCAAACAGGGTGCCCAACTACAATTTATTCGTGATGGATGAGGCTCACTTCACTGACCCAGCTAGCATCGCCGCTCGGGGTTATATTGCGACCAAGGTGGAACTGGGGGAGGCAGCAGCCATTTTTATGACGGCGACCCCGCCCGGGACCACTGATCCCTTTCCCGACTCAAATGCCCCAATTCATGACCTGCAGGATGAGATCCCAGACAGGGCATGGAGCAGTGGA------------TACGAATGGATCACGGACTATGCGGGAAAAACTGTGTGGTTCGTGGCAAGTGTGAAAATGGGGAATGAGATCGCAATGTGCCTCCAAAGAGCGGGGAAAAAGGTCATCCAGCTCAATCGTAAGTCATATGACACAGAATATCCAAAATGCAAAAATGGAGATTGGGACTTTGTTATCACCACTGACATCTCTGAGATGGGGGCCAATTTTGGTGCGAGCAGGGTCATTGATTGCAGAAAGAGTGTGAAACCCACCATCCTAGAGGAGGGAGAAGGTAGAGTCATTCTTGGAAACCCATCCCCCATAACCAGTGCAAGTGCAGCCCAACGGAGAGGTAGAGTGGGCAGGAATCCCAACCAAGTTGGAGATGAATACCATTACGGAGGGGCCACCAGTGAAGATGACAGCAACTTAGCCCACTGGACAGAGGCAAAAATCATGCTAGACAACATACACATGCCTAATGGATTAGTGGCTCAGCTGTACGGGCCAGAGAGGGAAAAGGCTTTCACAATGGATGGAGAGTACCGTCTCAGAGGTGAGGAGAAGAAGAACTTCTTGGAGCTGCTTAGAACGGCTGACCTCCCAGTATGGCTAGCCTACAAGGTGGCGTCCAATGGCATTCAGTACACTGACAGAAAATGGTGCTTTGATGGACCACGCACAAATGCTATACTAGAAGATAACACTGAGGTGGAGATAGTCACCCGAATGGGTGAGAGAAAGATCCTCAAGCCGAGATGGCTCGATGCGAGGGTTTATGCAGACCACCAGGCTCTCAAGTGGTTTAAGGATTTTGCAGCGGGCAAGAGATCAGCCGTCAGTTTCATAGAGGTGCTCGGTCGCATGCCTGAGCATTTCATGGGAAAGACACGGGAAGCCTTAGACACAATGTATCTGGTGGCAACAGCTGAGAAAGGTGGAAAGGCACACCGCATGGCTCTTGAAGAACTGCCCGACGCATTGGAGACCATCACACTCATCGTTGCCATCACTGTGATGACAGGAGGATTCTTCCTGCTCATGATGCAGAGAAAGGGCATAGGAAAAATGGGTCTAGGGGCTCTAGTGCTCACGCTGGCCACCTTTTTCCTATGGGCGGCAGAGGTTCCTGGAACCAAAATAGCGGGCACCCTACTGGTCGCCCTGTTGCTGATGGTGGTCCTCATCCCGGAACCAGAAAAACAGAGGTCACAGACAGACAACCAGTTGGCAGTGTTTCTTATCTGCGTCCTGACCGTGGTCGGAGTGGTGGCAGCAAATGAGTACGGAATGCTGGAAAAAACCAAAGCAGACCTTAAGAGCATGTTTGGTGGAAGGACGCAAGCACCAGGACTGACCGGA---TTGCCTAGCATGGCACTGGACTTGCGCCCAGCCACAGCTTGGGCGCTGTATGGGGGGAGCACAGTTGTGTTAACCCCTCTCCTGAAGCACCTAATCACCTCAGAATACGTCACCACATCGTTAGCTTCAATCAGTTCACAAGCGGGTTCGCTGTTTGTTTTACCGCGAGGCGTGCCTTTTACTGACTTGGATCTAACCGTTGGCCTTGTCTTTCTTGGCTGTTGGGGCCAAATCACCCTCACCACGTTCCTAACAGCTATGGTGCTAGTGACAATCCACTACGGATACATGCTCCCTGGGTGGCAAGCAGAGGCACTCAGAGCTGCTCAGAGAAGAACAGCGGCTGGCATAATGAAGAATGCCGTCGTGGACGGAATGGTCGCCACCGATGTGCCCGAACTGGAGAGAACTACTCCCTTGATGCAAAAGAAAGTCGGCCAAGTGCTCCTCATAGGGGTCAGCGTGGCGGCGTTTCTCGTCAACCCCAATGTCACCACCGTGAGAGAGGCAGGTGTGTTGGTGACGGCAGCCACACTCACCTTGTGGGACAATGGAGCCAGTGCCGTCTGGAATTCCACCACCGCTACGGGGCTCTGCCATGTCATGCGAGGCAGCTACCTAGCTGGCGGCTCCATTGCCTGGACTCTCATCAAGAACGCTGACAAGCCCTCCTTAAAAAGGGGGAGGCCTGGAGGCAGGACGCTAGGGGAGCAGTGGAAGGAAAAGTTGAATGCTATGAGCAGGGATGAGTTCTTCAAATACAGAAGAGAGGCCATAATTGAAGTGGACCGCACTGAAGCACGCAGGGCTAGGCGCGAGAACAACATAGTGGGAGGACATCCAGTCTCGCGAGGGTCAGCAAAGCTCCGCTGGCTCGTGGAAAAAGGATTTGTCTCGCCAATAGGAAAAGTCATAGATCTGGGATGCGGGCGCGGAGGCTGGAGCTACTACGCAGCAACTCTGAAAAAAGTTCAGGAAGTCAAAGGGTACACGAAAGGTGGGGCGGGACACGAAGAACCGATGCTCATGCAGAGTTACGGTTGGAACCTGGTCTCGTTAAAGAGTGGGGTGGACGTATTCTACAAACCCTCGGAGCCTAGTGACACCCTGTTCTGTGACATAGGAGAATCTTCCCCAAGTCCAGAGGTGGAGGAACAACGCACGCTGCGCGTCCTAGAAATGACATCTGACTGGTTACATCGGGGACCTAGAGAGTTCTGCATAAAAGTGCTCTGCCCTTACATGCCTAAAGTTATAGAAAAGATGGAAGTCCTGCAACGTCGTTTCGGTGGCGGGCTGGTGCGCCTTCCCCTGTCTCGAAACTCCAACCATGAGATGTACTGGGTGAGTGGAGCTGCTGGCAATGTGGTGCATGCGGTCAACATGACCAGCCAAGTGCTGCTAGGGCGAATGGATCGCACAGTGTGGAGAGGGCCAAAGTATGAAGAGGATGTCAACCTGGGCAGCGGGACGAGAGCTGTGGGGAAGGGAGAGGTCCATAGCAACCAGGAAAAAATTAGGAAGAGAATCCAGAAACTTAGAGAGGAATTCGCTACAACTTGGCACAAAGACCCCGAGCATCCATACCGAACTTGGACCTATCACGGAAGCTACGAAGTGAAGGCCACTGGCTCAGCAAGCTCTCTCGTCAATGGGGTGGTAAAGCTCATGAGCAAACCCTGGGACGCCATCGCCAATGTCACCACAATGGCCATGACCGACACCACCCCCTTTGGCCAGCAGAGGGTCTTTAAAGAGAAGGTTGACACGAAGGCTCCAGAGCCACCAGCAGGAGTCAAGGAAGTGCTCAACGAGACCACCAACTGGCTGTGGGCCCATTTGTCACGGGAGAAACGACCCCGCTTGTGCACTAAGGAAGAATTCATAAAGAAAGTCAACAGCAACGCAGCTCTCGGAGCAGTGTTCGCTGAACAGAATCAATGGAGCACGGCGCGGGAAGCCGTGGGCGACCCTCTGTTCTGGGAGATGGTCAATGAAGAAAGGGAAAACCATTTGCGAGGGGAGTGCCACACTTGCATTTACAACATGATGGGAAAAAGAGAGAAAAAACCCGGAGAGTTCGGAAAGGCTAAAGGGAGTAGGGCTATTTGGTTCATGTGGCTCGGAGCTCGGTACCTAGAGTTCGAAGCCCTAGGATTTCTAAATGAAGACCATTGGCTGAGCCGAGAGAATTCAGGAGGTGGGGTGGAAGGTTCAGGCGTCCAAAAGTTGGGATACATTCTCCGTGACATAGCAGGGAAGCAAGGAGGTAAAATGTATGCCGATGACACCGCCGGGTGGGACACCAGAATCACTAGAACCGACTTGGAAAATGAAGCCAAAGTGCTGGAGCTTTTGGATGGTGAACACCGCATGCTCGCCCGAGCCATAATTGAACTAACGTACAGGCACAAAGTGGTCAAGGTTATGAGACCTGCAGCAGGAGGAAAGACAGTGATGGACGTGATATCACGAGAAGACCAAAGGGGGAGTGGGCAGGTGGTGACCTACGCTCTCAACACATTCACGAACATTGCCGTCCAGCTTGTCCGCTTGATGGAGGCTGAGGGGGTCATTGGACCACAACACTTGGAACAGCTGCCCAGGAAAAACAAAATAGCTGTTAGGACCTGGCTCTTTGAGAATGGAGAGGAGAGAGTGACTAGGATGGCGATCAGTGGAGACGACTGCGTCGTCAAGCCGCTGGATGACAGATTCGCCACGGCTCTCCATTTCCTCAACGCAATGTCGAAGGTCAGAAAAGATATCCAAGAATGGAAGCCTTCGCATGGTTGGCACGACTGGCAGCAGGTTCCCTTTTGCTCCAATCATTTTCAGGAGATTGTGATGAAAGATGGAAGGAGCATAGTCGTCCCGTGCAGAGGGCAGGATGAGCTGATTGGCAGGGCGCGCATCTCCCCAGGAGCTGGATGGAATGTGAAGGACACAGCTTGCCTGGCCAAAGCGTATGCACAGATGTGGCTGCTTCTATACTTCCATCGGAGGGACCTACGCCTCATGGCAAATGCAATCTGCTCAGCAGTTCCAGTGGACTGGGTGCCCACAGGCAGAACATCCTGGTCAATACACTCGAAAGGAGAGTGGATGACCACTGAAGACATGCTGCAAGTCTGGAACAGGGTATGGATTGAAGAAAATGAGTGGATGATGGACAAGACCCCAATCACAAGCTGGACAGACGTTCCGTACGTGGGAAAGCGTGAGGACATCTGGTGTGGCAGTCTCATCGGAACGCGATCCAGGGCAACATGGGCTGAGAACATCTACGCGGCAATAAACCAAGTGAGGGCCATCATTGGAAAAGAAAATTATGTTGATTACATGACTTCCCTCAGAAGATATGAGGATGTATTGATTCAGGAGGACAGGGTCATT
>AEO72419
ATGACTAAAAAACCAGGAGGGCCCGGAAAAAACCGGGCCATCAATATGCTGAAACGCGGATTACCCCGCGTATTCCCACTAGTGGGAGTGAAGAGGGTAGTGATGAGCTTGTTGGACGGCAGAGGGCCAGTACGATTTGTGCTGGCTCTTATCACGTTCTTCAAGTTTACAGCATTAGCCCCGACCAAGGCGCTTTTGGGCCGCTGGAGAGCAGTGGAAAAAAGTGTGGCAATGAAACATCTTACCAGTTTCAAACGAGAACTTGGAACACTCATCGACGCCGTGAACAAGCGGGGCAAAAAACAAAACAAAAGAGGAGGGAATGAAAGCTCGATTATGTGGCTTGCCAGCCTGGCAATCGTAACAGCCTGTGCCGGAGCCATGAAGCTATCAAACTTTCAAGGAAAGCTTCTGATGACCATCAACAACACGGACATTGCGGACGTCATCGTGATCCCCACCTCAAAAGGTGAAAACAGATGTTGGGTTCGAGCAATCGACGTTGGTTACATGTGTGAAGACACCATCACGTACGAATGTCCGAAGCTTGCCGTGGGCAACGATCCGGAAGACGTGGACTGCTGGTGCGACAATCAAGAAGTCTACGTGCAGTATGGTCGCTGCACACGAACCAGGCATTCCAAACGAAGCAGAAGATCCGTTTCGGTCCAAACGCATGGGGAAAGCTCACTAGTGAACAAAAAAGAGGCTTGGCTGGATTCAACGAAGGCCACGCGATACCTCATGAAAACGGAGAACTGGATCATAAGGAACCCTGGTTATGCTTTCCTGGCGGCGGCACTTGGATGGATGCTTGGCAGCAACAGTGGCCAACGTGTGGTGTTCACTATTCTCTTGCTGTTGGTCGCTCCGGCTTACAGTTTTAACTGCCTGGGAATGGGGAATCGGGACTTCATAGAAGGAGCCAGTGGAGCCACTTGGGTGGATCTGGTGTTAGAAGGAGATAGCTGTTTGACAATCATGGCAAACGACAAACCGACACTAGATGTCCGCATGATCAACATTGAAGCTAGCCAACTTGCTGAGGTCAGGAGTTACTGCTATCACGCTTCAGTCACTGACATTTCAACGGTGGCTCGATGCCCCACGACTGGAGAAGCCCACAACGAAAAACGTGCTGACAGCAGCTACGTGTGCAAACAAGGCTTTACTGACCGCGGATGGGGAAATGGATGTGGACTTTTCGGGAAAGGAAGCATTGACACATGCGCAAAATTTTCTTGTACCAGTAAGGCCATTGGAAGAATGATCCAACCAGAGAACATCAAGTACGAGGTTGGCATATTCGTGCACGGAACCACCACCTCGGAAAACCATGGGAATTACTCAGCGCAAGTAGGAGCGTCTCAAGCAGCAAAGTTTACTGTAACTCCAAATGCTCCCTCAATAACCCTCAAGCTTGGTGATTATGGAGAAGTCACACTGGATTGTGAACCAAGGAGTGGACTGAACACTGAAGCGTTCTATGTCATGACCGTGGGTTCGAAGTCATTCTTAGTCCATAGGGAATGGTTCCATGACCTTTCTCTTCCCTGGACGTCCCCCTCAAGCACGGCATGGAGAAACAGAGAACTCCTCATGGAATTTGAAGAGGCACATGCCACAAAACAATCTGTCGTGGCTCTTGGGTCACAGGAAGGAGGCCTCCATCAAGCGTTGGCAGGAGCCATCGTGGTGGAGTACTCGAGCTCAGTGAAGTTGACATCAGGTCACCTAAAATGCAGGCTAAAAATGGATAAACTGGCTCTGAAGGGCACGACTTATGGCATGTGTACAGAAAAATTCTCGTTCGCGAAAAATCCAGCGGACACAGGCCACGGAACAGTTGTCATTGAGCTCACATACTCTGGAAGTGATGGTCCCTGTAAAATTCCGATTGTTTCAGTCGCGAGTTTAAACGACATGACCCCTGTGGGGAGGCTGGTAACAGTAAACCCCTTCGTCGCGACATCTAGCTCCAACTCAAAGGTGCTGGTTGAGATGGAACCTCCCTTTGGAGACTCCTATATCGTGGTTGGAAGAGGGGACAAGCAGATTAACCATCACTGGCACAAAGCTGGAAGCACGTTGGGTAAAGCCTTCTCAACAACTTTGAAAGGGGCTCAGAGACTAGCAGCGCTAGGTGACACAGCCTGGGACTTCGGCTCCATTGGAGGGGTATTCAACTCTATAGGGAAAGCCGTTCACCAAGTATTTGGCGGTGCATTCAGAACGCTCTTTGGGGGAATGTCTTGGATCACACAAGGACTAATGGGGGCCTTACTTCTTTGGATGGGTGTCAACGCACGAGACCGGTCAATCGCCCTGGCTTTTCTGGCCACGGGAGGTGTGCTCGTGTTTTTAGCGACCAATGTGCATGCCGACACTGGCTGTGCCATTGACATCACAAGAAAAGAGATGAGGTGTGGAAGTGGCATCTTTGTGCACAACGACGTAGAGGCTTGGGTAGATAGGTACAAATATCTGCCAGAGACGCCCAGATCTTTAGCGAAGATCGTCCACAAAGCACATCAAGAAGGAGTGTGCGGGGTCAGATCCGTCACTAGACTGGAACACCAGATGTGGGAATCTGTGCGGGACGAACTGAATGTCTTGCTTAAAGAGAACGCGGTGGATCTTAGTGTGGTGGTGAATAAGCCCGTGGGGAGATATCGCTCAGCCCCCAAACGCCTATCCATGACTCAAGAAAAGTTTGAGATGGGCTGGAAAGCATGGGGAAAAAGCATTCTCTTCGCCCCTGAATTGGCCAACTCCACGTTCGTCGTGGATGGACCCGAGACAAAGGAATGCCCTGATGAGCGCAGGGCCTGGAACAGCATGCAAATCGAAGACTTCGGCTTCGGCATCACATCAACCCGAGTGTGGCTGAAAATTAGAGAGGAGAACACTGATGAGTGTGATGGAGCAATCATAGGGACAGCTGTTAAAGGGCATGTGGCAGTTCATAGTGACTTGTCATACTGGATTGAGAGCCGTCTCAATGACACCTGGAAACTTGAGAGGGCTGTCTTCGGAGAGGTGAAATCTTGCACTTGGCCCGAGACACACACTCTTTGGGGTGACGGTGTTGAGGAGAGCGAGCTTATCATCCCACACACCATAGCTGGACCGAGAAGCAAGCACAACCGGAGAGAAGGGTATAAAACACAAAACCAGGGACCCTGGGATGAGAACGGCATCGTCCTTGACTTTGACTATTGTCCAGGAACAAAAGTCACCATCACAGAGGACTGTGGCAAGAGGGGTCCCTCAATCAGAACCACTACTGACAGTGGAAAGCTGATCACCGATTGGTGCTGCCGCAGCTGTTCTCTACCGCCTTTACGGTTCCGGACAGAAAATGGTTGCTGGTATGGGATGGAAATCAGACCTGTTAGGCATGATGAAACAACACTCGTTAGATCACAGGTTGACGCTTTCAACGGCGAAATGATTGACCCTTTTCAGCTGGGCCTTCTGGTGATGTTTCTGGCCACCCAGGAGGTCCTTCGCAAGAGGTGGACGGCCAGATTGACGATTCCTGCGGTTTTGGGGGCTCTACTTGTGCTGATGCTTGGGGGCATCACTTACACTGACCTGGCGAGATATGTGGTGCTAGTAGCTGCGGCTTTCGCGGAGGCCAACAGTGGAGGAGATGTTCTGCACCTCGCTCTGATAGCCGTCTTCAAGATCCAACCAGCTTTTCTGGTCATGAACATGCTTAGCGCGAGATGGACGAACCAAGAGAACGTGGTTCTGGTCCTGGGGGCGGCTTTTTTCCAACTAGCTTCAGTGGATTTACAGATCGGAGTCCACGGAATCCTGAATGCCGCAGCCATAGCATGGATGATTGTTCGAGCGATCACATTTCCCACGACTTCTACTGCTGCCATGCCAGTCTTAGCGCTCCTAACTCCGGGAATGAGGGCCTTGTATCTGGACACTTACAGAATCATTCTTCTTGTCATAGGAATTTGTTCCCTGCTGCAAGAGAGGAGAAAGACCATGGCGAAAAAGAAAGGAGCCGTGCTCTTGGGCTTAGCGCTCACATCCACCGGATGGTTTTCGCCCACCACTATCGCAGCCGGACTAATGGTCTGCAACCCAAACAAGAAGAGAGGGTGGCCAGCCACCGAGTTCCTTTCAGCGGTTGGGTTGATGTTTGCCATTGTGGGAGGTCTGGCCGAGTTGGATATCGAATCTATGTCAATACCCTTCATGCTGGCAGGGCTCATGGCAGTGTCCTACGTGGTATCAGGAAAGGCAACCGACATGTGGCTGGACCGGGCTGCCGATATCAGCTGGGAGATGGAAGCTGCAATCACAGGAAGTAGCCGGAGGCTAGATGTTAAGTTGGATGACGACGGCGACTTTCATTTGATTGATGATCCCGGTGTTCCATGGAAAGTCTGGCTCTTGCGTATGTCTTGTATCGGTTTAGCCGCTCTGACACCCTGGGCTATCGTTCCCGCCGCCTTTGGCTATTGGCTCACTCTGAAAACAACAAAAAGAGGGGGCGTGTTCTGGGACACGCCATCTCCAAAGCCTTGCTTAAAGGGGGACACCACCACAGGAGTTTACCGAATTATGGCTAGGGGGATTCTCGGCACTTACCAGGCCGGCGTTGGAGTCATGTATGAGAATGTTTTCCACACATTGTGGCACACAACTAGAGGAGCAGCCATCATGAGTGGAGAAGGAAAGCTAACGCCATACTGGGGTAGTGTGAAGGAAGACCGCATAAGCTATGGAGGCCCGTGGAGGTTCGACCGGAAGTGGAATGGAACAGATGATGTGCAAGTGATCGTGGTGGAACCAGGGAAACCTGCAGTAAACATCCAGACAAAACCGGGAGTGTTCCGCACCCCTTTCGGGGAGGTTGGAGCAGTCAGCTTGGACTACCCACGGGGAACATCCGGCTCACCCATCCTAGATTCCAATGGAGACATCATAGGCTTGTATGGCAATGGAGTTGAACTCGGCGATGGATCGTACGTCAGCGCCATTGTGCAGGGCGACCGTCAAGAGGAACCAGTTCCAGATGCCTACACTCCAAGCATGCTGAAAAAAAGACAGATGACTGTGCTGGACCTGCACCCAGGATCGGGAAAAACCAGGAAGATCCTACCCCAAATAATCAAGGACGCCATCCAGCAGCGCTTGAGAACAGCCGTGCTGGCACCCACACGAGTGGTAGCAGCAGAAATGGCGGAAGCTTTGAGAGGACTCCCAGTACGATATCAAACCTCAGCAGTGCAGCGGGAGCATCAGGGAAATGAAATAGTAGACGTAATGTGCCATGCCACTCTGACCCATAGACTAATGTCACCAAACAGGGTGCCCAACTACAATTTATTCGTGATGGATGAGGCTCACTTCACTGACCCAGCTAGCATCGCCGCTCGGGGTTATATTGCAACTAAGGTGGAACTGGGGGAGGCAGCAGCCATTTTTATGACGGCGACCCCGCCCGGGACCACTGATCCCTTTCCCGACTCAAATGCCCCAATTCATGACCTGCAGGATGAGATCCCAGACAGGGCATGGAGCAGTGGA------------TACGAATGGATCACGGACTATGCGGGAAAAACTGTGTGGTTCGTGGCAAGTGTGAAGATGGGGAATGAGATCGCAATGTGCCTTCAAAGAGCGGGGAAAAAGGTCATCCAGCTCAATCGTAAGTCTTATGACACAGAATACCCAAAATGCAAAAATGGAGACTGGGACTTTGTTATCACCACTGACATCTCTGAGATGGGGGCCAATTTTGGTGCGAGCAGGGTCATTGACTGCAGAAAGAGTGTGAAACCCACCATCCTAGAGGAGGGAGAAGGTAGAGTCATTCTTGGAAACCCATCCCCCATAACCAGTGCCAGTGCAGCCCAACGGAGAGGTAGAGTGGGCAGGAATCCCAACCAAGTTGGAGATGAATACCATTACGGGGGGGCCACCAGTGAAGATGACAGCAACTTAGCCCACTGGACAGAGGCAAAAATTATGCTAGACAACATACACATGCCTAATGGATTGGTGGCTCAGCTGTACGGGCCAGAGAGGGAAAAGGCTTTCACAATGGATGGAGAGTACCGTCTCAGAGGTGAGGAGAAGAAGAACTTCTTGGAGCTGCTTAGAACGGCTGACCTCCCAGTATGGCTAGCCTACAAGGTGGCGTCCAATGGCATTCAGTACACTGACAGAAAATGGTGCTTTGATGGACCACGCACAAATGCCATACTAGAAGATAACACTGAGGTGGAGATAGTCACCCGAATGGGTGAGAGAAAGATCCTCAAGCCGAGATGGCTCGATGCGAGGGTTTATGCAGACCACCAGGCCCTCAAGTGGTTCAAGGATTTTGCAGCGGGCAAGAGATCAGCCGTCAGTTTCATAGAGGTGCTCGGTCGCATGCCTGAGCATTTCATGGGAAAGACACGGGAAGCCTTAGACACAATGTATCTGGTGGCAACAGCTGAAAAAGGTGGAAAGGCACACCGCATGGCTCTTGAAGAACTGCCCGACGCATTGGAGACCATCACACTCATCGTTGCCATCACTGTGATGACAGGAGGATTCTTCCTGCTCATGATGCAGAGAAAGGGTATAGGAAAAATGGGTCTAGGGGCTCTAGTGCTCACGCTGGCCACCTTTTTCCTATGGGCGGCAGAGGTTCCTGGAACCAAAATAGCGGGTACCTTACTGGTCGCCCTGTTGCTGATGGTGGTCCTCATTCCGGAACCAGAAAAACAGAGGTCACAGACAGACAACCAATTGGCAGTGTTTCTTATCTGCGTCCTGACCGTGGTCGGAGTGGTGGCAGCAAATGAGTACGGAATGCTGGAAAAAACCAAAGCAGACCTTAAGAGCATGTTTGGCGGAAGGACGCAAGCATCAGGACTGACCGGA---TTGCCAAGCATGGCACTGGACTTGCGCCCAGCCACAGCTTGGGCGCTGTATGGGGGGAGCACAGTTGTGTTAACCCCTCTCCTGAAGCACCTAATTACCTCAGAATACGTCACCACATCGTTAGCTTCAATCAGTTCACAAGCGGGCTCGCTGTTTGTCTTGCCGCGAGGCGTGCCTTTCACTGACCTGGATCTAACCGTTGGCCTTGTCTTTCTTGGCTGTTGGGGCCAAATCACCCTCACCACGTTCCTAACAGCTATGGTGCTAGTGACACTCCACTACGGATACATGCTCCCTGGGTGGCAAGCAGAGGCACTCAGAGCAGCTCAGAGAAGAACAGCGGCTGGCATAATGAAGAATGCCGTCGTGGACGGAATGGTCGCCACTGATGTGCCCGAACTGGAAAGAACCACTCCTTTGATGCAAAAGAAAGTCGGCCAAGTGCTCCTCATAGGGGTCAGCGTGGCGGCGTTTCTCGTCAACCCCAATGTCACCACCGTGAGAGAGGCAGGTGTGTTGGTCACGGCAGCCACACTCACCTTGTGGGACAATGGAGCCAGTGCCGTCTGGAATTCCACCACCGCTACGGGGCTCTGCCATGTCATGCGAGGCAGCTACCTAGCTGGCGGCTCCATTGCCTGGACTCTCATCAAGAACGCTGACAAGCCCTCCTTAAAAAGGGGGAGGCCTGGAGGCAGGACGCTAGGGGAACAGTGGAAGGAAAAGTTGAATGCTATGAGCAGGGATGAGTTCTTCAAATACAGAAGAGAGGCCATAATTGAGGTGGACCGCACTGAAGCACGCAGGGCTAGACGCGAGAACAACATAGTGGGAGGACATCCAGTCTCGCGAGGGTCAGCAAAGCTCCGCTGGCTCGTGGAAAAAGGATTTGTCTCGCCAATAGGAAAAGTCATAGATCTGGGATGCGGGCGCGGAGGCTGGAGCTACTACGCAGCAACTCTGAAAAAAGTTCAGGAAGTCAAAGGGTACACGAAAGGTGGGGCGGGACACGAAGAACCGATGCTCATGCAGAGTTACGGTTGGAACCTGGTCTCGCTAAAGAGTGGGGTGGATGTATTCTACAAACCCTCGGAGCCTAGTGACACCCTGTTCTGCGACATAGGAGAATCTTCCCCAAGTCCGGAGGTGGAGGAACAACGCACGCTGCGCGTCCTAGAAATGACATCTGACTGGTTACATCGGGGACCTAGAGAGTTCTGCATAAAGGTGCTCTGCCCTTACATGCCCAAAGTTATAGAAAAGATGGAAGTCCTGCAACGTCGTTTCGGTGGCGGGCTGGTGCGCCTTCCCCTGTCTCGAAACTCCAACCATGAGATGTACTGGGTGAGTGGAGCCGCTGGCAATGTGGTGCATGCGGTCAACATGACCAGCCAAGTGCTGCTAGGGCGAATGGATCGCACAGTGTGGAGAGGGCCAAAGTATGAAGAGGATGTCAACTTGGGCAGCGGGACGAGAGCTGTGGGGAAGGGAGAGGTCCATAGCAACCAGGAAAAGATTAGGAAGAGAATCCAGAAACTCAGAGAGGAATTCGCCACAACCTGGCACAAAGACCCCGAGCATCCATACCGAACTTGGACCTATCACGGAAGCTACGAAGTGAAGGCCACTGGCTCAGCAAGCTCTCTCGTCAATGGGGTAGTAAAGCTCATGAGCAAACCCTGGGACGCCATCGCCAATGTCACCACAATGGCCATGACCGACACCACCCCCTTTGGCCAGCAGAGGGTCTTTAAAGAGAAGGTTGACACGAAGGCTCCAGAGCCACCAGCAGGAGTCAAGGAAGTGCTCAACGAGACTACCAACTGGCTGTGGGCCCACTTGTCACGGGAGAAACGACCCCGCTTGTGCACTAAGGAAGAATTCATAAAGAAAGTCAACAGCAACGCGGCTCTCGGAGCAGTGTTCGCTGAACAGAATCAATGGAGCACGGCGCGGGAAGCCGTGGGTGACCCTCTGTTCTGGGAGATGGTCAATGAAGAAAGGGAAAACCATTTGCGAGGGGAGTGCCACACGTGCATTTACAACATGATGGGGAAAAGAGAGAAAAAACCCGGAGAGTTCGGAAAGGCTAAAGGGAGTAGGGCTATCTGGTTCATGTGGCTCGGAGCTCGGTACCTAGAGTTCGAAGCCCTAGGATTTCTAAATGAAGACCATTGGCTGAGTCGAGAGAATTCAGGAGGTGGGGTGGAAGGTTCAGGCGTCCAAAAGTTGGGATACATTCTCCGTGACATAGCAGGGAAGCAAGGAGGTAAAATGTATGCCGATGACACCGCCGGGTGGGATACCAGAATCACTAGAACCGACTTGGAAAATGAAGCCAAAGTGCTGGAGCTTTTGGATGGTGAACACCGCATGCTCGCCCGAGCCATAATTGAACTAACGTACAGGCACAAAGTGGTCAAGGTTATGAGACCTGCAGCAGGAGGAAAGACAGTGATGGACGTGATATCACGAGAAGACCAAAGGGGGAGCGGGCAGGTGGTGACCTACGCTCTCAACACATTCACGAACATTGCCGTCCAGCTTGTCCGCTTGATGGAGGCTGAGGGGGTCATTGGACCACAACACTTGGAACAGCTGCCCAGAAAAAACAAGATAGCTGTTAGGACCTGGCTCTTCGAGAATGGAGATGAGAGAGTGACTAGGATGGCAATCAGTGGAGACGACTGCGTCGTCAAGCCGCTGGATGACAGATTCGCCACGGCCCTCCATTTCCTCAACGCAATGTCGAAGGTCAGAAAAGACATCCAAGAATGGAAGCCTTCGCATGGTTGGCACGACTGGCAGCAGGTTCCCTTTTGCTCCAATCATTTTCAGGAGATTGTGATGAAAGATGGAAGGAGCATAGTCGTCCCGTGCAGAGGGCAGGATGAGCTGATTGGCAGGGCGCGCATCTCCCCAGGAGCTGGATGGAATGTGAAGGACACAGCTTGCCTGGCCAAAGCGTATGCACAGATGTGGCTGCTTCTATACTTCCATCGGAGGGACCTACGCCTCATGGCAAATGCAATCTGCTCAGCAGTTCCAGTGGACTGGGTGCCCACAGGCAGAACATCCTGGTCAATACACTCAAAAGGAGAGTGGATGACCACTGAAGACATGCTGCAAGTCTGGAACAGGGTATGGATTGAAGAAAATGAATGGATGATGGACAAGACCCCAATTACAAGCTGGACAGACGTTCCGTACGTGGGAAAGCGTGAGGACATCTGGTGTGGCAGTCTCATCGGAACGCGATCCAGGGCAACATGGGCTGAGAACATCTACGCGGCAATAAACCAAGTGAGGGCCATCATTGGAAAAGAAAATTATGTTGATTACATGACTTCCCTCAGAAGATATGAGGATGTATTGATTCAGGAGGACAGGGTCATT
>AEO72418
ATGACTAAAAAACCAGGAGGGCCCGGGAAAAACCGGGCCATCAATATGCTGAAACGCGGATTACCCCGCGTATTCCCACTAGTGGGAGTGAAGAGGGTAGTGATGAGCTTGTTGGACGGCAGAGGGCCAGTACGATTTGTGCTGGCTCTTATCACGTTCTTCAAGTTTACAGCATTAGCCCCGACCAAGGCGCTTTTGGGCCGCTGGAGAGCAGTGGAAAAAAGTGTGGCAATGAAACATCTTACCAGTTTCAAACGAGAACTTGGAACACTCATCGACGCCGTGAACAAGCGGGGCAAAAAACAAAACAAAAGAGGAGGGAATGAAAGCTCGATTATGTGGCTTGCCAGCTTGGCAATCGTAACAGCCTGTGCCGGAGCCATGAAGCTATCGAACTTTCAAGGAAAGCTTCTGATGACCATCAACAACACGGACATTGCAGACGTCATCGTGATCCCCACCTCAAAAGGTGAAAACAGATGTTGGGTCCGAGCAATCGACGTTGGTTACATGTGTGAAGACACCATCACGTACGAATGTCCGAAGCTTGCCGTGGGCAACGATCCGGAAGACGTGGACTGCTGGTGCGATAATCAAGAAGTCTACGTGCAGTATGGTCGCTGCACACGAACCAGGCACTCCAAACGAAGCAGAAGATCCGTTTCGGTCCAAACGCATGGGGAAAGCTCACTAGTGAACAAAAAAGAGGCTTGGCTGGATTCAACGAAGGCCACGCGATACCTCATAAAAACGGAGAACTGGATCATAAGGAACCCTGGTTATGCTTTCCTGGCGGCGGCACTTGGATGGATGCTTGGCAGCAACAATGGCCAACGTGTGGTGTTCACTATTCTCTTGCTGTTGGTCGCCCCGGCTTACAGTTTCAACTGTCTGGGAATGGGGAATCGGGATTTCATAGAAGGAGCCAGTGGAGCCACTTGGGTGGATCTGGTGTTGGAAGGAGATAGCTGTTTGACAATCATGGCAAACGACAAACCAACGCTAGATGTCCGCATGATCAACATTGAAGCTAGCCAACTTGCTGAAGTCAGGAGTTACTGCTATCACGCTTCAGTCACTGACATTTCTACGGTGGCTCGATGCCCCACGACTGGAGAAGCCCACAACGAAAAACGTGCTGACAGCAGCTACGTGTGCAAACAAGGCTTTACTGACCGCGGATGGGGAAATGGATGTGGACTTTTCGGGAAAGGAAGCATTGACACATGCGCAAAATTTTCTTGTACCAGTAAGGCCATTGGAAGAATGATCCAACCAGAGAACATCAAGTACGAGGTTGGCATATTCGTGCACGGAACCACCACCTCGGAAAACCATGGGAATTACTCAGCGCAAGTAGGAGCGTCTCAAGCAGCAAAGTTTACTGTAACTCCAAATGCTCCCTCAATAACCCTCAAGCTTGGTGATTATGGAGAAGTCACACTGGATTGTGAACCAAGGAGTGGACTGAACACTGAAGCGTTCTATGTCATGACCGTGGGTTCGAAGTCATTCTTGGTCCATAGGGAATGGTTCCATGACCTTTCTCTTCCCTGGACGTCCCCCTCAAGCACGGCATGGAGAAACAGAGAACTCCTCATGGAATTTGAAGAGGCACATGCCACAAAACAATCTGTCGTAGCTCTTGGGTCACAGGAGGGAGGCCTCCATCAAGCATTGGCAGGAGCCATCGTGGTGGAGTACTCGAGCTCAGTGAAGTTGACATCAGGTCACCTGAAATGCAGGCTAAAAATGGACAAACTGGCTCTGAAGGGCACGACTTATGGCATGTGTACAGAAAAATTCTCGTTCGCGAAAAATCCAGCGGACACAGGCCATGGAACAGTTGTCATTGAGCTCACATACTCTGGAAGTGACGGTCCCTGTAAAATTCCGATTGTCTCAGTCGCGAGTTTGAACGACATGACCCCTGTGGGGAGGCTGGTAACAGTGAACCCCTTCGTCGCGACATCTAGCTCCAACTCAAAGGTGCTGGTTGAGATGGAACCTCCCTTCGGAGACTCTTATATCGTGGTTGGAAGAGGGGACAAGCAGATCAACCATCATTGGCACAAGGCTGGAAGCACGCTGGGTAAAGCCTTCTCAACAACTTTGAAAGGGGCTCAGAGACTAGCAGCGCTAGGTGACACAGCCTGGGACTTCGGCTCCATTGGAGGGGTATTCAACTCCATAGGGAAAGCTGTACACCAAGTATTTGGCGGTGCATTCAGAACGCTCTTTGGGGGAATGTCTTGGATCACACAAGGACTAATGGGGGCCTTACTTCTTTGGATGGGTGTCAACGCACGAGACCGATCAATCGCCCTGGCTTTTCTGGCCACGGGAGGTGTGCTCGTGTTTTTAGCGACCAATGTGCATGCCGACACTGGCTGTGCCATTGACATCACAAGAAAAGAGATGAGGTGTGGAAGTGGCATCTTTGTGCACAACGACGTAGAGGCTTGGGTAGATAGGTACAAATATCTGCCAGAGACGCCCAGATCCTTAGCGAAGATCGTCCACAAAGCACATCAAGAAGGAGTGTGCGGGGTCAGATCCGTCACTAGGCTGGAACACCAGATGTGGGAATCTGTGCGGGACGAACTGAATGTCTTGCTCAAAGAGAACGCGGTGGATCTCAGTGTGGTGGTGAACAAGCCCGTGGGGAGATATCGCTCAGCCCCCAAACGCCTATCCATGACTCAAGAAAAGTTTGAGATGGGCTGGAAAGCATGGGGAAAAAGCATTCTCTTCGCCCCCGAATTGGCCAACTCCACGTTCGTCGTGGATGGACCTGAGACAAAGGAATGCCCTGATGAGCGTAGAGCCTGGAACAGCATGCAAATCGAAGACTTCGGCTTCGGCATCACATCAACCCGAGTGTGGCTGAAAATTAGAGAGGAGAACACTGATGAGTGTGATGGAGCAATCATAGGGACAGCTGTTAAAGGGCATGTGGCAGTCCACAGTGACTTGTCATACTGGATTGAGAGCCGTCTCAATGACACCTGGAAACTTGAGAGGGCTGTCTTCGGAGAGGTGAAATCTTGCACTTGGCCCGAGACACACACTCTTTGGGGTGACGGTGTTGAGGAGAGCGAGCTTATCATCCCACACACCATAGCCGGACCGAGAAGTAAGCACAACCGGAGAGAAGGGTATAAAACACAAAACCAGGGACCCTGGGATGAGAACGGCATCGTCCTTGACTTTGACTATTGTCCAGGAACAAAAGTCACCATCACAGAGGACTGTGGCAAGAGGGGTCCCTCAATCAGGACCACTACTGACAGTGGAAAGCTGATCACCGATTGGTGCTGCCGCAGCTGTTCTCTACCGCCTTTACGGTTCCGGACAGAAAATGGTTGCTGGTATGGGATGGAAATCAGACCTGTTAGGCATGATGAAACAACACTCGTTAGATCACAGGTTGACGCTTTCAACGGCGAAATGATTGACCCTTTTCAGCTGGGCCTTCTGGTGATGTTTCTGGCCACCCAGGAGGTCCTTCGCAAGAGGTGGACGGCCAGATTGACGATTCCTGCGGTTTTGGGGGCTCTACTTGTGCTGATGCTTGGGGGCATCACTTACACTGACCTGGCAAGATATGTGGTGCTAGTTGCTGCGGCTTTCGCGGAGGCCAACAGTGGAGGAGATGTTCTGCACCTCGCTTTGATAGCCGTCTTCAAGATCCAACCAGCTTTTCTGGTCATGAACATGCTTAGCGCGAGATGGACGAACCAAGAGAACGTGGTTCTGGTCCTGGGGGCGGCTTTTTTCCAACTAGCTTCAGTGGATTTACAGATCGGAGTCCACGGAATCCTGAATGCCGCAGCCATAGCATGGATGATCGTCCGAGCGATCACATTTCCCACAACTTCTACCGTTGCCATGCCAGTCTTAGCGCTCCTAACTCCGGGAATGAGGGCCTTGTATCTGGACACTTACAGAATCATTCTTCTTGTCATAGGAATTTGTTCCCTGCTGCAAGAGAGGAGAAAGACCATGGCGAAGAAGAAAGGAGCCGTGCTCTTGGGCTTAGCGCTCACATCCACCGGATGGTTCTCGCCCACCACTATCGCAGCCGGACTAATGGTCTGCAACCCAAACAAGAAGAGAGGGTGGCCAGCTACCGAGTTCCTTTCAGCGGTTGGGTTGATGTTTGCCATTGTGGGAGGTCTAGCCGAGTTGGACATCGAATCTATGTCAATACCCTTCATGCTGGCAGGGCTCATGGCAGTGTCCTACGTGGTATCAGGAAAGGCAACCGACATGTGGCTGGACCGGGCTGCCGACATCAGCTGGGAGATGGAAGCTGCAATCACAGGAAGTAGCCGGAGGCTAGATGTTAAGTTGGATGACGACGGCGACTTTCACTTGATTGATGATCCCGGTGTTCCATGGAAAGTCTGGCTCTTGCGTATGTCTTGTATCGGTTTAGCCGCTCTGACACCCTGGGCTATCGTTCCCGCCGCTTTTGGCTATTGGCTCACTCTGAAAACAACGAAAAGAGGGGGCGTGTTCTGGGACACGCCATCTCCAAAGCCTTGCTTAAAGGGGGACACCACCACAGGAGTTTACCGAATTATGGCTAGGGGGATTCTCGGCACTTACCAGGCCGGCGTTGGAGTCATGTACGAGAATGTTTTCCACACATTGTGGCACACAACTAGAGGAGCAGCCATCATGAGTGGAGAAGGAAAGCTAACGCCATACTGGGGTAGTGTGAAGGAAGACCGCATAAGCTATGGAGGCCCGTGGAGGTTCGACCGGAAGTGGAATGGAACAGATGATGTGCAAGTGATCGTGGTGGAACCAGGGAAACCTGCAGTAAACATCCAGACAAAACCGGGAGTGTTTCGCACCCCTTTCGGGGAGGTTGGAGCAGTCAGCTTGGACTACCCACGGGGAACATCCGGCTCACCCATCCTAGATTCCAATGGAGACATCATAGGCTTGTATGGCAATGGAGTTGAACTCGGCGATGGATCGTACGTCAGCGCCATTGTGCAGGGCGACCGTCAAGAGGAACCAGTTCCAGATGCCTACACTCCAAGCATGCTGAAAAAGAGACAGATGACTGTGCTGGACCTGCACCCAGGTTCGGGAAAAACCAGGAAGATCCTACCCCAAATAATCAAGGATGCCATCCAGCAGCGCTTGAGAACAGCCGTGCTGGCACCCACACGAGTGGTAGCAGCAGAAATGGCGGAAGCTTTGAGAGGACTCCCAGTACGATATCAAACCTCAGCAGTGCAGAGGGAGCACCAGGGAAATGAAATAGTAGACGTAATGTGCCATGCCACTCTGACCCATAGACTAATGTCACCAAACAGGGTGCCCAACTACAATTTATTCGTGATGGATGAGGCTCACTTCACTGACCCAGCTAGCATCGCCGCTCGGGGTTATATCGCAACCAAGGTGGAACTGGGGGAGGCAGCAGCCATTTTTATGACGGCGACCCCGCCCGGGACCACTGATCCCTTTCCCGACTCAAATGCCCCAATTCATGACCTGCAGGATGAGATCCCAGACAGGGCATGGAGCAGTGGA------------TACGAATGGATCACGGACTATGCGGGAAAAACTGTGTGGTTCGTGGCAAGTGTGAAAATGGGGAATGAGATCGCAATGTGCCTTCAAAGAGCGGGGAAAAAGGTCATCCAGCTCAATCGTAAGTCTTATGACACAGAATACCCAAAATGCAAAAATGGAGATTGGGACTTTGTTATCACCACTGACATCTCTGAGATGGGGGCCAATTTTGGTGCGAGCAGGGTCATTGACTGCAGAAAGAGTGTGAAACCCACCATCCTAGAGGAGGGAGAAGGTAGAGTCATTCTTGGAAACCCATCCCCCATAACCAGTGCAAGTGCAGCCCAACGGAGAGGTAGAGTGGGCAGGAATCCCAACCAAGTTGGAGATGAATACCATTACGGGGGGGCCACCAGTGAAGATGACAGCAACTTAGCCCACTGGACAGAGGCAAAAATTATGTTAGACAACATACACATGCCTAATGGATTAGTGGCTCAGCTGTACGGGCCAGAGAGGGAAAAGGCTTTCACAATGGATGGAGAGTACCGTCTTAGAGGTGAGGAGAAGAAGAACTTCTTGGAGCTGCTTAGAACGGCTGACCTCCCAGTATGGCTAGCCTACAAGGTGGCGTCCAATGGCATTCAGTACACTGACAGAAAATGGTGCTTTGATGGACCACGCACAAATGCCATACTAGAAGATAACACTGAGGTGGAGATAGTCACCCGCATGGGTGAGAGAAAGATCCTCAAGCCGAGATGGCTCGATGCGAGGGTTTATGCAGACCACCAGGCCCTCAAGTGGTTTAAGGATTTTGCAGCGGGCAAGAGATCAGCCGTCAGTTTCATAGAGGTGCTCGGTCGCATGCCTGAGCATTTCATGGGAAAGACACGGGAAGCCTTAGACACAATGTATCTGGTGGCAACAGCTGAGAAAGGTGGAAAGGCACACCGCATGGCTCTTGAAGAACTGCCCGACGCATTGGAGACCATCACACTCATCGTTGCCATCACTGTGATGACAGGAGGATTCTTCCTGCTCATGATGCAGAGAAAGGGTATAGGAAAAATGGGTCTAGGGGCTCTAGTGCTCACGCTGGCCACCTTTTTCCTATGGGCGGCAGAGGTTCCTGGAACCAAAATAGCGGGTACCTTACTGGTCGCCCTGTTGCTGATGGTGGTCCTCATTCCGGAACCAGAAAAACAGAGGTCACAGACAGACAACCAGTTGGCAGTGTTTCTTATCTGCGTCCTGACCGTGGTCGGAGTGGTGGCAGCAAATGAGTACGGAATGCTGGAAAAAACCAAAGCAGACCTTAAGAGCATGTTTGGCGGAAGGACGCAAGCATCAGGACTGACCGGA---TTGCCAAGCATGGCACTGGACTTGCGCCCAGCCACAGCTTGGGCGCTGTATGGGGGGAGCACAGTTGTGTTAACCCCTCTCCTGAAGCACCTAATCACCTCAGAATACGTCACCACATCGTTAGCTTCAATCAGTTCACAAGCGGGTTCGCTGTTTGTCTTGCCGCGAGGCGTGCCTTTCACTGACTTGGATCTAACCGTTGGCCTTGTCTTTCTTGGCTGTTGGGGCCAGATCACCCTCACCACGTTCCTAACAGCTATGGTGCTAGTGACGCTCCACTATGGATACATGCTCCCTGGGTGGCAAGCAGAGGCACTCAGAGCTGCTCAGAGAAGAACAGCGGCTGGCATAATGAAGAATGCCGTCGTGGACGGAATGGTCGCCACTGATGTGCCCGAACTGGAAAGAACCACTCCTTTGATGCAAAAGAAAGTAGGCCAAGTGCTCCTCATAGGGGTCAGCGTGGCGGCGTTTCTCGTCAACCCCAATGTCACCACTGTGAGAGAGGCAGGTGTGTTGGTGACGGCAGCCACACTCACCTTGTGGGACAATGGAGCCAGTGCAGTCTGGAATTCCACCACCGCTACGGGGCTCTGCCATGTCATGCGAGGCAGCTACCTAGCTGGCGGCTCCATTGCCTGGACTCTCATCAAGAACGCTGACAAGCCCTCCTTAAAAAGGGGGAGGCCTGGAGGCAGGACGCTAGGGGAGCAGTGGAAGGAAAAGTTGAATGCTATGAGCAGGGATGAGTTCTTCAAATACAGAAGAGAGGCCATAATTGAGGTGGACCGCACTGAAGCACGCAGGGCTAGGCGCGAGAACAACATAGTGGGAGGACATCCAGTCTCGCGAGGGTCAGCAAAGCTCCGCTGGCTCGTGGAAAAAGGATTTGTCTCGCCAATAGGAAAAGTCATAGATCTGGGATGCGGGCGCGGAGGCTGGAGCTACTACGCAGCAACTCTGAAAAAAGTTCAGGAAGTCAAAGGGTACACGAAAGGTGGGGCGGGACACGAAGAACCGATGCTCATGCAGAGTTACGGTTGGAACCTGGTCTCGCTAAAAAGTGGGGTGGACGTATTCTACAAACCCTCGGAGCCTAGTGACACCCTGTTCTGTGACATAGGAGAATCTTCCCCAAGTCCGGAGGTGGAGGAACAACGCACGCTGCGCGTCTTGGAAATGACATCTGACTGGTTACACCGGGGACCTAGAGAGTTCTGCATAAAAGTGCTCTGCCCTTACATGCCTAAAGTTATAGAAAAGATGGAAGTCCTGCAACGTCGTTTCGGTGGCGGGCTGGTGCGCCTTCCCTTGTCTCGAAACTCCAACCATGAGATGTACTGGGTGAGTGGAGCTGCTGGCAATGTGGTGCATGCGGTCAACATGACCAGCCAAGTGCTGCTAGGGCGAATGGACCGCACAGTGTGGAGAGGGCCAAAGTATGAAGAGGATGTCAACCTGGGTAGCGGGACGAGAGCTGTGGGGAAGGGAGAGGTCCATAGCAACCAGGAAAAAATTAGGAAGAGAATCCAGAAACTTAGAGAGGAATTCGCTACAACCTGGCACAAAGACCCCGAGCATCCATACCGAACTTGGACCTATCACGGAAGCTACGAAGTGAAGGCCACTGGCTCAGCAAGCTCTCTCGTCAATGGGGTGGTAAAGCTCATGAGCAAACCCTGGGACGCCATCGCCAATGTCACCACAATGGCCATGACCGACACCACCCCCTTTGGCCAGCAGAGGGTCTTTAAAGAGAAGGTTGACACGAAGGCTCCAGAGCCACCAGCAGGAGTCAAGGAAGTGCTCAACGAGACTACCAACTGGCTGTGGGCCCACTTGTCACGGGAGAAACGACCCCGCTTGTGCACTAAGGAAGAATTCATAAAGAAAGTCAACAGCAACGCAGCTCTCGGAGCAGTGTTCGCTGAACAGAATCAATGGAGCACGGCGCGGGAAGCCGTGGGTGACCCTCTGTTCTGGGAGATGGTCAATGAAGAAAGGGAAAACCATTTGCGAGGGGAGTGCCACACGTGCATTTACAACATGATGGGAAAAAGAGAGAAAAAACCCGGAGAGTTCGGAAAGGCTAAAGGGAGTAGGGCTATCTGGTTCATGTGGCTCGGAGCTCGGTACCTAGAGTTCGAAGCCCTAGGATTCCTAAATGAAGACCATTGGCTGAGCCGAGAGAATTCAGGAGGTGGGGTGGAAGGTTCAGGCGTCCAAAAGCTGGGATACATTCTCCGTGACATAGCAGGGAAGCAAGGAGGTAAAATGTATGCCGATGACACCGCCGGGTGGGACACCAGAATCACTAGAACCGACTTGGAAAATGAAGCCAAAGTGCTGGAGCTTTTGGATGGTGAACACCGCATGCTCGCCCGAGCCATAATTGAACTAACGTACAGGCACAAAGTGGTCAAGGTTATGAGACCTGCAGCAGGAGGAAAGACAGTGATGGACGTGATATCACGAGAAGACCAAAGAGGGAGCGGGCAGGTAGTGACCTACGCTCTCAACACATTCACGAACATTGCCGTCCAGCTTGTCCGCTTGATGGAAGCTGAGGGGGTCATTGGACCACAACACTTGGAACAGCTGCCCAGGAAAAACAAAATAGCTGTTAGGACCTGGCTCTTTGAGAATGGAGAGGAGAGAGTGACTAGGATGGCGATCAGTGGAGACGACTGCGTCGTCAAGCCGCTGGATGACAGATTCGCCACGGCTCTCCATTTCCTCAACGCAATGTCGAAGGTCAGAAAAGATATCCAAGAATGGAAGCCTTCGCATGGTTGGCACGACTGGCAGCAGGTTCCCTTTTGCTCCAATCATTTTCAGGAGATTGTGATGAAAGATGGAAGGAGCATAGTCGTCCCGTGCAGGGGGCAGGATGAGCTGATTGGCAGGGCGCGCATCTCCCCAGGAGCTGGATGGAATGTGAAGGACACAGCTTGCCTGGCCAAAGCGTATGCACAGATGTGGCTGCTTCTATACTTCCATCGGAGGGACCTACGCCTCATGGCAAATGCAATCTGCTCAGCAGTTCCAGTGGACTGGGTGCCCACAGGCAGAACATCCTGGTCAATACACTCAAAAGGAGAGTGGATGACCACTGAAGACATGCTGCAAGTCTGGAACAGGGTATGGATTGAAGAAAATGAATGGATGATGGACAAGACCCCAATCACAAGCTGGACAGACGTTCCGTACGTGGGAAAGCGTGAGGACATCTGGTGTGGCAGTCTCATCGGAACGCGATCCAGGGCAACATGGGCTGAGAACATCTACGCGGCAATAAATCAAGTGAGGGCTGTCATTGGAAAAGAAAATTATGTTGACTACATGACTTCCCTCAGAAGATATGAGGATGTATTGATTCAGGAGGACAGGGTCATT
>AAM27885
ATGACTAAAAAACCAGGAGGGCCCGGTAAAAACCGGGCTATCAATATGCTGAAACGCGGCCTACCCCGCGTATTCCCACTAGTGGGAGTGAAGAGGGTAGTAATGAGCTTGTTGGACGGCAGAGGGCCAGTACGTTTCGTGCTGGCTCTTATCACGTTCTTCAAGTTTACAGCATTAGCCCCGACCAAGGCGCTTTTAGGCCGATGGAAAGCAGTGGAAAAGAGTGTAGCAATGAAACATCTCACTAGTTTCAAACGAGAACTTGGAACACTCATTGACGCCGTGAACAAGCGGGGCAGAAAGCAAAACAAAAGAGGAGGAAATGAAGGCTCAATCATGTGGCTTGCGAGCTTGGCAGTTGTCATAGCTTGTGCAGGAGCCATGAAGTTGTCAAATTTCCAGGGGAAGCTTTTGATGACCATTAACAACACGGACATTGCAGACGTTATCGTGATTCCCACCTCAAAAGGAGAGAACAGATGCTGGGTCCGGGCAATCGACGTCGGCTACATGTGTGAGGACACTATCACGTACGAATGTCCTAAGCTTACCATGGGCAATGATCCAGAGGATGTGGATTGCTGGTGTGACAACCAAGAAGTCTACGTCCAATATGGACGGTGCACGCGGACCAGGCATTCCAAGCGAAGCAGGAGATCCGTGTCGGTCCAAACACATGGGGAGAGTTCACTAGTGAATAAAAAAGAGGCTTGGCTGGATTCCACGAAAGCCACACGATATCTCATGAAAACTGAGAACTGGATCATAAGGAATCCTGGCTATGCTTTCCTGGCGGCGGTACTTGGCTGGATGCTTGGCAGTACCACCGGTCAACGCGTGGTATTCACCATCCTCCTGTTGCTGGTCGCTCCGGCTTACAGTTTTAATTGTCTGGGAATGGGCAATCGTGACTTCATAGAAGGAGCCAGTGGAGCCACTTGGGTGGACTTGGTGCTAGAAGGAGATAGCTGCTTGACAATTATGGCAAACGACAAACCAACATTGGACGTCCGCATGATCAACATCGAAGCTAGCCAACTTGCTGAGGTCAGAAGTTACTGTTATCATGCTTCAGTCACTGACATCTCGACGGTGGCTCGGTGCCCCACGACTGGAGAAGCCCACAACGAGAAGCGAGCTGATAGTAGCTATGTGTGCAAACAAGGCTTCACTGATCGTGGGTGGGGCAACGGATGTGGACTTTTCGGGAAGGGAAGCATTGACACATGTGCAAAATTCTCCTGCACCAGTAAAGCGATTGGGAGAACAATCCAGCCAGAAAACATCAAATACGAAGTTGGCATTTTTGTGCATGGAACCACCACTTCGGAAAACCATGGGAATTATTCAGCGCAAGTTGGGGCGTCCCAGGCGGCAAAGTTTACAGTAACACCCAATGCTCCTTCGATAACCCTCAAACTTGGTGACTACGGAGAAGTCACACTGGACTGTGAGCCAAGGAGTGGACTGAACACTGAAGCGTTTTACGTCATGACCGTGGGGTCAAGGTCATTTCTGGTCCATAGGGAATGGTTTCATGACCTCGCTCTCCCCTGGACGTCCCCTTCGAGCACAGCGTGGAGAAACAGAGAACTCCTCATGGAGTTTGAAGAGGCGCACGCCACAAAACAGTCCGTTGTTGCTCTTGGGTCACAGGAAGGAGGCCTCCATCAGGCGTTGGCAGGAGCCATCGTGGTGGAGTACTCAAGCTCAGTGAAGTTAACATCAGGCCACCTGAAATGTAGGCTGAAAATGGACAAACTGGCTCTGAAAGGCACAACCTATGGCATGTGCACAGAAAAATTCTCGTTCGCGAAAAATCCGGCGGACACTGGTCACGGAACAGTTGTCATTGAACTCTCCTACTCTGGGAGTGATGGCCCCTGCAAAATTCCGATTGTCTCCGTTGCGAGCCTCAATGACATGACCCCCGTTGGGCGGCTGGTGACAGTGAACCCCTTCGTCGCGACTTCCAGTGCCAATTCAAAGGTGCTGGTCGAGATGGAACCCCCCTTCGGAGACTCCTACATCGTAGTTGGAAGGGGAGACAAGCAGATCAACCACCATTGGCACAAAGCTGGAAGCACGCTGGGCAAAGCCTTTTCAACAACTTTGAAGGGAGCTCAGAGACTGGCAGCGTTGGGTGACACAGCCTGGGACTTTGGCTCCATTGGAGGGGTCTTCAACTCCATAGGAAAAGCCGTTCACCAAGTGTTTGGTGGTGCCTTCAGAACACTCTTTGGGGGAATGTCTTGGATCACACAAGGGCTAATGGGTGCCCTACTACTCTGGATGGGCGTCAACGCACGAGACCGATCAATTGCTTTGGCCTTCTTAGCCACAGGAGGTGTGCTCGTGTTCTTAGCGACCAATGTGCATGCTGACACTGGATGTGCCATTGACATCACAAGAAAAGAGATGAGGTGTGGAAGTGGCATCTTCGTGCACAACGACGTGGAAGCCTGGGTGGATAGGTATAAATATTTGCCAGAAACGCCCAGATCCCTAGCGAAGATCGTCCACAAAGCGCACAAGGAAGGCGTGTGCGGAGTCAGATCTGTCACTAGACTGGAGCATCAAATGTGGGAAGCCGTACGGGATGAATTGAACGTCCTGCTCAAAGAGAATGCAGTGGACCTCAGTGTGGTTGTGAACAAGCCCGTGGGGAGATATCGCTCAGCCCCTAAACGCCTATCCATGACGCAAGAGAAGTTTGAAATGGGCTGGAAAGCATGGGGAAAAAGCATTCTCTTTGCCCCGGAATTGGCTAACTCCACATTTGTCGTAGATGGACCTGAGACAAAGGAATGCCCTGATGAGCACAGAGCTTGGAACAGCATGCAAATCGAAGACTTCGGCTTTGGCATCACATCAACCCGTGTGTGGCTGAAGATTAGAGAGGAGAGCACTGACGAGTGTGATGGAGCGATCATAGGTACGGCTGTCAAAGGACATGTGGCAGTCCATAGTGACTTGTCGTACTGGATTGAGAGTCGCTACAACGACACATGGAAACTTGAGAGGGCAGTCTTTGGAGAGGTTAAATCTTGCACTTGGCCAGAGACACACACCCTATGGGGAGATGGTGTTGAGGAAAGTGAACTCATCATTCCGCATACCATAGCCGGACCAAAAAGCAAGCACAATCGGAGGGAAGGGTATAAGACACAAAACCAGGGACCTTGGGACGAGAATGGCATAGTCTTGGACTTTGACTATTGCCCAGGGACAAAAGTCACCATTACAGAGGATTGTGGCAAGAGAGGCCCTTCGGTCAGAACCACTACTGACAGTGGAAAGTTGATCACTGACTGGTGCTGTCGCAGTTGCTCCCTTCCGCCCCTACGATTCCGGACAGAAAATGGCTGCTGGTACGGAATGGAAATCAGACCTGTTAGGCATGATGAAACAACACTCGTCAGATCACAGGTTGATGCTTTTAATGGTGAAATGGTTGACCCTTTTCAGCTGGGCCTTCTGGTGATGTTTCTGGCCACCCAGGAGGTCCTTCGCAAGAGGTGGACGGCCAGATTGACCATTCCTGCGGTTTTGGGGGCCTTACTTGTGCTGATGCTTGGGGGCATCACTTACACTGATTTGGCGAGGTATGTGGTGCTAGTCGCTGCTGCTTTCGCAGAGGCCAACAGTGGAGGAGACGTCCTGCACCTTGCTTTGATTGCCGTTTTTAAGATCCAACCAGCATTTTTAGTGATGAACATGCTTAGCACGAGATGGACGAACCAAGAAAACGTGGTTCTGGTCCTAGGGGCTGCCTTTTTCCAATTGGCCTCAGTAGATCTGCAAATAGGAGTTCACGGAATCCTGAATGCCGCCGCTATAGCATGGATGATTGTCCGGGCGATCACCTTCCCCACAACCTCCTCCGTCACCATGCCAGTCTTAGCGCTTCTAACCCCGGGAATGAGGGCTCTATACCTAGATACTTACAGAATCATCCTCCTCGTCATAGGGATTTGCTCTCTGCTGCAAGAGAGGAAAAAGACCATGGCAAAAAAGAAAGGAGCTGTACTCTTGGGCTTAGCGCTCACATCCACTGGATGGTTTTCGCCCACCACTATAGCTGCCGGACTAATGGTCTGCAACCCAAACAAGAAGAGAGGGTGGCCAGCTACTGAGTTTTTGTCGGCAGTTGGATTGATGTTTGCCATCGTAGGTGGTTTGGCAGAGTTGGATATTGAATCCATGTCAATACCCTTCATGCTGGCAGGTCTCATGGCAGTGTCCTACGTGGTGTCAGGAAAAGCAACAGATATGTGGCTTGAACGGGCCGCCGACATCAGCTGGGAGATGGATGCTGCAATCACAGGAAGCAGTCGGAGGCTGGATGTGAAGCTGGATGAAGACGGAGATTTTCACTTGATTGATGACCCCGGTGTTCCATGGAAGGTCTGGGTCCTGCGCATGTCTTGCATTGGCTTAGCCGCCCTCACGCCTTGGGCCATTGTTCCCGCCGCTTTTGGTTATTGGCTCACTTTAAAAACAACAAAAAGAGGAGGCGTGTTTTGGGACACGCCATCCCCAAAACCTTGCTCAAAAGGAGACACCACTACAGGAGTTTACCGCATTATGGCTAGGGGGATTCTTGGCACTTACCAGGCCGGCGTCGGAGTCATGTACGAGAATGTTTTCCACACACTATGGCACACAACTAGAGGAGCAGCCATTATGAGTGGAGAAGGAAAATTGACGCCATACTGGGGTAGTGTGAAAGAAGACCGCATAGCTTACGGAGGCCCATGGAGGTTTGATCGAAAATGGAATGGAACAGATGACGTGCAAGTGATCGTGGTAGAACCGGGGAAGGCTGCAGTAAACTTCCAGACAAAACCAGGGGTGTTTCGGACTCCCTTCGGGGAGGTTGGGGCTGTTAGTCTGGATTACCCGCGAGGAACATCCGGCTCACCCATTCTGGATTCCAATGGAGACATCATAGGCCTGTACGGCAATGGAGTTGAGCTTGGCGATGGTTCATACGTCAGCGCCATCGTGCAGGGTGACCGTCAGGAGGAACCAGTCCCAGAAGCTTACACCCCAAACATGTTGAGAAAGAGACAGATGACTGTACTAGATTTGCACCCTGGTTCAGGGAAAACCAGGAAAATTCTGCCACAAATAATTAAGGACGCTATCCAGCAGCGCCTAAGAACAGCTGTGTTGGCACCGACGCGGGTGGTAGCAGCAGAAATGGCAGAAGCTTTGAGAGGGCTCCCAGTACGATATCAAACTTCAGCAGTGCAGAGAGAGCACCAAGGGAATGAAATAGTGGATGTGATGTGCCACGCCACTCTGACCCATAGACTGATGTCACCGAACAGAGTGCCCAACTACAACCTATTTGTCATGGATGAAGCTCATTTCACCGACCCAGCCAGTATAGCTGCACGAGGATACATTGCTACCAAGGTGGAATTAGGGGAGGCAGCAGCCATCTTTATGACAGCGACCCCGCCTGGAACCACGGATCCTTTTCCTGACTCAAATGCCCCAATCCATGATTTGCAAGATGAGATACCAGACAGGGCGTGGAGCAGTGGA------------TACGAATGGATCACAGAATATGCGGGAAAAACCGTGTGGTTTGTGGCAAGCGTAAAAATGGGGAATGAGATTGCAATGTGCCTCCAAAGAGCGGGGAAAAAGGTCATCCAACTCAACCGCAAGTCCTATGACACAGAATACCCAAAATGTAAGAATGGAGACTGGGATTTTGTCATCACCACCGACATCTCTGAAATGGGGGCCAACTTCGGTGCGAGCAGGGTCATCGACTGTAGAAAGAGCGTGAAGCCTACCATCTTAGAAGAGGGAGAAGGCAGAGTCATCCTCGGAAACCCATCCCCCATAACCAGTGCAAGCGCAGCTCAACGGAGGGGCAGGGTAGGCAGAAACCCCAACCAGGTTGGAGATGAATACCACTATGGGGGGGCCACCAGTGAAGATGACAGTAATCTAGCCCATTGGACAGAGGCAAAGATCATGTTAGACAACATACACATGCCCAATGGACTGGTGGCCCAGCTCTATGGACCAGAGAGGGAAAAGGCCTTCACAATGGATGGCGAATACCGTCTCAGAGGTGAAGAAAAGAAAAACTTCTTAGAGCTGCTTAGGACGGCTGACCTCCCGGTGTGGCTGGCCTACAAGGTGGCGTCCAATGGCATTCAGTACACCGACAGAAAGTGGTGTTTTGATGGGCCGCGCACGAATGCCATACTGGAGGACAACACCGAGGTAGAGATAGTCACCCGGATGGGTGAGAGGAAAATCCTCAAGCCGAGATGGCTTGATGCAAGAGTTTATGCAGATCACCAAGCCCTCAAGTGGTTCAAAGACTTCGCAGCAGGAAAGAGATCAGCCGTTAGCTTCATAGAGGTGCTCGGTCGTATGCCTGAGCATTTCATGGGAAAGACGCGGGAAGCTTTAGACACCATGTACTTGGTTGCAACGGCTGAGAAAGGTGGGAAAGCACACCGAATGGCTCTCGAAGAGCTGCCAGATGCACTGGAAACCATTACACTTATTGTTGCTATCACTGTGATGACAGGAGGATTCTTTCTACTCATGATGCAGCGAAAGGGTATAGGGAAGATGGGTCTTGGAGCTCTAGTGCTCACGCTAGCTACCTTCTTCCTGTGGGCGGCAGAGGTTCCTGGAACCAAAATAGCAGGGACCCTGCTGATCGCCCTGCTGCTTATGGTGGTTCTCATCCCAGAACCGGAAAAACAGAGGTCACAGACAGATAACCAACTGGCGGTGTTTCTCATCTGTGTCTTGACCGTGGTTGGAGTGGTGGCAGCAAACGAGTACGGGATGCTAGAAAAAACCAAAGCAGACCTCAAGAGCATGTTTGGCGGAAAGACGCAGGCATCAGGACTGACTGGA---TTGCCAAGCATGGCACTGGACCTGCGTCCAGCCACAGCTTGGGCACTGTATGGGGGGAGCACAGTCGTGCTAACCCCTCTTCTGAAGCACCTGATCACGTCGGAATACGTCACCACATCGCTAGCCTCAATTAACTCACAAGCTGGCTCATTATTTGTCTTGCCACGAGGCGTGCCTTTTACCGACCTAGACTTGACCGTTGGCCTCGTCTTCCTTGGCTGTTGGGGTCAAATCACCCTCACAACGTTTTTGACAGCCATGGTTCTGGCGACACTTCACTATGGGTACATGCTCCCTGGATGGCAAGCAGAAGCACTCAGGGCTGCCCAGAGAAGGACAGCGGCTGGAATAATGAAGAATGCCGTTGTTGACGGAATGGTCGCCACTGATGTGCCTGAACTGGAAAGGACCACTCCTCTGATGCAAAAGAAAGTCGGACAGGTGCTCCTCATAGGGGTAAGCGTGGCAGCGTTCCTCGTCAACCCCAATGTCACCACTGTGAGAGAAGCAGGGGTGTTGGTGACGGCGGCTACGCTCACTTTGTGGGACAATGGAGCCAGTGCCGTTTGGAATTCCACCACTGCCACGGGACTCTGCCATGTAATGCGAGGTAGCTACCTGGCTGGAGGCTCCATTGCTTGGACTCTCATCAAGAACGCTGACAAGCCCTCCTTGAAAAGGGGAAGGCCTGGGGGCAGGACGCTAGGGGAGCAGTGGAAGGAAAAACTAAATGCCATGAGCAGAGAAGAGTTTTTTAAATACCGGAGAGAGGCCATAATCGAGGTGGACCGCACTGAAGCACGCAGGGCTAGACGTGAAAATAACATAGTGGGAGGACATCCGGTTTCGCGAGGCTCAGCAAAACTCCGTTGGCTCGTGGAGAAAGGATTTGTCTCGCCAATAGGAAAAGTCATTGATCTAGGGTGTGGGCGTGGAGGATGGAGCTACTACGCAGCAACCCTGAAGAAGGTCCAGGAAGTCAGAGGATACACGAAAGGTGGGGCGGGACATGAAGAACCGATGCTCATGCAGAGCTACGGCTGGAACCTGGTCTCCCTGAAGAGTGGAGTGGACGTGTTTTACAAACCTTCAGAGCCCAGTGACACTCTGTTCTGCGACATAGGGGAATCCTCCCCAAGTCCAGAAGTAGAAGAACAACGCACATTACGCGTCCTAGAGATGACATCTGACTGGTTGCACCGAGGACCTAGAGAGTTCTGCATAAAAGTTCTTTGCCCCTACATGCCCAAGGTTATAGAAAAAATGGAAGTTCTGCAGCGCCGCTTCGGAGGTGGGCTAGTGCGTCTCCCCCTGTCCCGCAACTCCAATCACGAGATGTATTGGGTTAGTGGAGCCGCTGGCAATGTGGTGCACGCTGTGAACATGACCAGCCAGGTACTACTGGGGCGAATGGATCGCACAGTGTGGAGAGGGCCAAAGTATGAGGAAGATGTCAACCTAGGGAGCGGAACAAGAGCCGTGGGAAAGGGAGAAGTCCATAGCAATCAGGAGAAAATCAAGAAGAGAATCCAGAAGCTTAAAGAAGAATTCGCCACAACGTGGCACAAAGACCCTGAGCATCCATACCGCACTTGGACATACCACGGAAGCTATGAAGTGAAGGCTACTGGCTCAGCTAGCTCTCTCGTCAACGGAGTGGTGAAGCTCATGAGCAAACCTTGGGACGCCATTGCCAACGTCACCACCATGGCCATGACTGACACCACCCCGTTTGGACAGCAAAGAGTTTTCAAGGAGAAAGTTGACACGAAGGCTCCTGAGCCACCAGCTGGAGCCAAGGAAGTGCTCAACGAGACCACCAACTGGCTGTGGGCCTACTTGTCACGGGAAAAAAGACCCCGCTTGTGCACCAAGGAAGAATTCATAAAGAAAGTCAATAGCAACGCGGCTCTTGGAGCAGTGTTCGCTGAACAGAATCAATGGAGCACGGCGCGTGAGGCTGTGGATGACCCGCGGTTTTGGGAGATGGTTGATGAAGAGAGGGAAAACCATCTGCGAGGAGAGTGTCACACATGTATCTATAACATGATGGGAAAAAGAGAGAAGAAGCCTGGAGAGTTTGGAAAAGCTAAAGGAAGCAGGGCCATTTGGTTCATGTGGCTTGGAGCACGGTATCTAGAGTTTGAAGCTTTGGGGTTCCTGAATGAAGACCATTGGCTGAGCCGAGAGAATTCAGGAGGTGGAGTGGAAGGCTCAGGCGTCCAAAAGCTGGGATACATCCTCCGTGACATAGCAGGAAAGCAAGGAGGGAAAATGTACGCTGATGATACCGCCGGGTGGGACACTAGAATTACCAGAACTGATTTAGAAAATGAAGCTAAGGTGCTGGAGCTTCTAGATGGTGAACACCGCATGCTCGCCCGAGCCATAATTGAATTGACTTACAGGCACAAAGTGGTCAAGGTCATGAGACCTGCAGCAGAAGGAAAGACCGTGATGGACGTGATATCAAGAGAAGATCAAAGGGGGAGTGGACAGGTGGTCACTTATGCTCTTAACACTTTCACGAACATCGCTGTCCAGCTCGTCAGGCTGATGGAGGCTGAGGGGGTCATTGGACCACAACACTTGGAACAGCTACCTAGAAAAAACAAGATAGCTGTCAGGACCTGGCTCTTTGAGAATGGAGAGGAGAGAGTGACCAGGATGGCGATCAGCGGAGACGACTGTGTCGTCAAGCCGCTGGACGACAGATTCGCCACGGCCCTCCACTTCCTCAACGCAATGTCAAAGGTCAGAAAGGACATCCAGGAATGGAAGCCTTCGCATGGCTGGCACGACTGGCAGCAAGTTCCCTTCTGCTCTAACCATTTTCAGGAGATTGTGATGAAAGATGGAAGGAGTATCGTTGTCCCGTGCAGAGGACAGGATGAGCTGATAGGCAGGGCTCGCATCTCCCCAGGAGCTGGATGCAATGTGAAGGACACAGCTTGTCTGGCCAAAGCATATGCACAGATGTGGCTACTCCTATACTTCCATCGTAGGGACTTGCGTCTCATGGCAAATGCGATTTGCTCAGCAGTGCCAGTGGATTGGGTGCCCACGGGCAGGACATCCTGGTCGATACACTCGAAAGGAGAGTGGATGACCACAGAAAACATGCTGCAGGTCTGGAACAAAGTCTGGATTGAAGAAAATGAATGGATGATGGACAAGACTCCAATCACAAGCTGGACAGACGTTCCGTACGTGGGAAAGCGTGAGGACATCTGGTGTGGCAGCCTCATCGGAACGCGATCCAAAGCAACCTGGGCTGAGAACATCTACGCGGCGATAAACCAGGTTAGAGCTGTCATTGGGAAAGAAAATTATGTTGACTACATGACCTCACTCAGGAGATACGAAGACGTCTTGATCCAGGAAGACAGGGTCATC
>AEO72415
ATGACTAAAAAACCAGGAGGGCCCGGAAAAAACCGGGCCATCAATATGCTGAAACGCGGATTACCCCGCGTATTCCCACTAGTGGGAGTGAAGAGGGTAGTAATGAGCTTGTTGGACGGCAGAGGGCCAGCACGATTTGTGCTGGCTCTTATCACGTTCTTCAAGTTTACAGCATTAGCCCCGACCAAGGCGCTTTTGGGCCGCTGGAGAGCAGTGGAAAAAAGTGTGGCAATGAAACATCTTACCAGTTTCAAACGAGAACTTGGAACGCTCATCGACGCCGTGAATAAGCGGGGCAAAAAACAAAACAAAAGAGGAGGGAATGAAAGCTCGATTATGTGGCTCGCCAGCTTGGCAATCGTAACAGCCTGTGCCGGAGCCATGAAGCTATCAAACTTTCAAGGAAAGCTTCTGATGACCATCAACAACACGGACATTGCGGACGTCATCGTGATCCCCACCTCAAAAGGTGAGAACAGATGTTGGGTCCGAGCAATCGACGTTGGTTACATGTGTGAAGACACCATCACGTACGAATGTCCGAAGCTTGCCGTGGGCAACGATCCGGAAGACGTGGACTGCTGGTGCGACAATCAAGAAGTCTACGTGCAGTATGGTCGCTGCACACGGACCAGGCATTCCAAACGAAGCAGAAGATCCGTTTCGGTCCAAACGCATGGGGAAAGCTCACTAGTGAACAAAAAAGAGGCTTGGCTGGATTCAACGAAGGCCACGCGATACCTCATGAAAACGGAGAACTGGATCATACGGAACCCTGGTTACGCTTTCCTGGCGGCGGCACCTGGATGGATGCTTGGCAGCAACAGTGGCCAACGTGTGGTGTTCACTATTCTCTTGCTGTTGGTCGCTCCGGCTTACAGTTTTAACTGTCTGGGAATGGGGAACCGGGATTTCATAGAAGGAGCCAGTGGAGCCACTTGGGTGGATCTGGTGTTGGAAGGAGATAGCTGTTTGACAATTATGGCAAACGACAAACCAACACTAGATGTCCGCATGATCAACATTGAAGCTAGCCAACTTGCTGAAGTCAGGAGTTACTGCTATCACGCTTCAGTCACTGACATTTCAACGGTGGCTCGATGCCCCACGACTGGAGAAGCCCACAACGAAAAACGTGCTGACAGCAGCTACGTGTGCAAACAAGGCTTTACTGACCGCGGATGGGGAAATGGATGTGGACTTTTCGGGAAAGGAAGCATTGACACATGCGCAAAATTTTCTTGTACCAGTAAGGCCATTGGAAGAATGATCCAACCAGAGAACATCAAGTACGAGGTTGGCATATTCGTGCACGGAACCACCACCTCGGAAAACCATGGGAATTACTCAGCGCAAGTAGGAGCGTCTCAAGCAGCAAAGTTTACTGTAACTCCAAATGCTCCCTCAATAACCCTCAAGCTTGGTGATTATGGAGAGGTCACACTGGATTGTGAACCAAGGAGTGGACTGAACACTGAAGCGTTCTATGTCATGACCGTGGGTTCGAAGTCATTCTTAGTCCATAGGGAATGGTTCCATGACCTTTCTCTTCCCTGGACGTCCCCCTCAAGCACGGCATGGAGAAACAGAGAACTCCTTATGGAATTTGAAGAGGCACATGCCACAAAACAATCTGTCGTAGCTCTTGGGTCACAGGAGGGAGGCCTCCATCAAGCGTTGGCAGGAGCCATCGTGGTGGAGTACTCGAGCTCAGTGAAGTTGACATCAGGTCACCTGAAATGCAGGCTAAAAATGGACAAACTGGCTCTGAAGGGCACGACTTATGGCATGTGCACAGAAAAATTCTCGTTCGCGAAAAATCCAGCGGACACAGGCCATGGAACAGTTGTCATTGAGCTCACATACTCTGGAAGTGATGGTCCCTGTAAAATTCCGATTGTCTCAGTCGCGAGTTTAAACGACATGACCCCTGTGGGGAGGCTGGTAACAGTAAATCCCTTCGTCGCGACATCTAGCTCCAACTCAAAGGTGCTGGTTGAGATGGAACCTCCCTTCGGAGACTCTTACATCGTGGTTGGAAGAGGGGACAAGCAGATTAACCATCACTGGCACAAAGCTGGAAGCACGCTGGGTAAAGCCTTCTCAACAACTTTGAAAGGGGCTCAGAGACTAGCAGCGCTAGGTGACACAGCCTGGGACTTCGGCTCCATTGGAGGGGTATTCAACTCCATAGGGAAAGCTGTTCACCAAGTGTTTGGCGGTGCATTCAGGACGCTCTTTGGGGGAATGTCTTGGATCACACAAGGACTAATGGGGGCCTTACTTCTTTGGATGGGTGTCAACGCACGAGACCGGTCAATCGCCCTGGCTTTTCTGGCCACGGGAGGTGTGCTCGTGTTTTTAGCGACCAATGTGCATGCCGACACTGGCTGTGCTATTGACATCACAAGAAAAGAGATGAGGTGTGGAAGTGGCATCTTCGTGCACAACGACGTAGAGGCTTGGGTAGATAGGTACAAATATCTGCCAGAGACGCCCAGATCCTTAGCGAAGATCGTCCACAAAGCACATCAAGAAGGAGTGTGCGGGGTCAGATCCGTCACTAGACTGGAACACCAGATGTGGGAATCTGTGCGGGACGAACTGAATGTCTTGCTCAAAGAAAACGCGGTGGATCTCAGTGTGGTGGTGAACAAGCCCGTGGGTAGATATCGCTCAGCCCCCAAACGCCTATCCATGACTCAAGAAAAGTTTGAGATGGGCTGGAAAGCATGGGGAAAAAGCATTCTCTTCGCCCCCGAATTGGCCAACTCCACGTTCGTCGTGGATGGACCCGAGACAAAGGAATGCCCTGATGAGCGCAGAGCCTGGAACAGCATGCAAATCGAAGACTTCGGCTTCGGCATCACATCAACCCGAGTGTGGCTGAAAATTAGAGAGGAGAACACTGATGAGTGTGATGGAGCAATCATAGGGACAGCTGTTAAAGGGCATGTGGCAGTTCATAGTGACTTGTCATACTGGATTGAGAGCCGTCTCAATGACACCTGGAAACTTGAGAGGGCTGTCTTCGGAGAGGTGAAATCTTGCACTTGGCCCGAGACACACACTCTTTGGGGTGACGGTGTTGAGGAGAGCGAGCTTATTATCCCACACACCATAGCTGGACCGAGAAGCAAGCACAACCGGAGAGAAGGGTATAAAACACAAAACCAGGGACCCTGGGATGAGAACGGCATCGTCCTTGACTTTGACTATTGTCCAGGAACAAAAGTCACCATCACAGAGGACTGTGGCAAGAGGGGTCCCTCAATCAGAACCACTACTGACAGTGGAAAGCTGATCACCGATTGGTGCTGCCGCAGCTGTTCTCTACCGCCTTTACGGTTCCGGACAGAAAATGGTTGCTGGTATGGGATGGAAATCAGACCTGTTAGGCATGATGAAACAACACTCGTTAGATCACAGGTTGACGCTTTCAACGGCGAAATGATTGACCCTTTTCAGCTGGGCCTTCTGGTGATGTTTCTGGCCACCCAGGAGGTCCTTCGCAAGAGGTGGACGGCCAGATTGACGATTCCTGCGGTTTTGGGGGCTCTACTTGTGCTGATGCTTGGGGGCATCACTTACACTGACCTGGCAAGATATGTGGTGCTAGTTGCTGCGGCTTTCGCGGAGGCCAACAGTGGAGGAGATGTTCTGCACCTCGCTCTGATAGCCGTCTTCAAGATCCAACCAGCTTTTCTGGTCATGAACATGCTTAGCGCGAGATGGACGAACCAAGAGAACGTGGTTATGGTTCTGGGGGCGGCTTTTTTCCAACTAGCTTCAGTGGATTTACAGATCGGAGTCCACGGAATCCTGAATGCCGCAGCCATAGCATGGATGATCGTTCGAGCGATCACATTTCCCACAACTTCTACCGTTGCCATGCCAGTCTTAGCGCTCCTAACTCCGGGAATGAGGGCCTTGTATCTGGACACTTACAGAATCATTCTTCTTGTCATAGGAATTTGTTCCCTGCTGCAAGAGAGGAGAAAGACCATGGCGAAGAAGAAAGGAGCCGTGCTCTTGGGCTTAGCGCTCACATCCACCGGATGGTTTTCGCCCACCACTATCGCAGCCGGACTAATGGTCTGCAACCCAAACAAGAAGAGAGGGTGGCCAGCCACCGAGTTCCTTTCAGCGGTTGGGTTGATGTTTGCCATTGTGGGAGGCCTAGCCGAGTTGGACATCGAATCTATGTCAATACCCTTCATGCTGGCAGGGCTCATGGCAGTGTCCTACGTGGTATCAGGAAAGGCAACCGACATGTGGCTGGACCGGGCTGCCGATATCAGCTGGGAGATGGAAGCTGCAATCACAGGAAGTAGCCGGAGGCTAGATGTTAAGTTGGATGACGACGGCGACTTTCACTTGATTGATGATCCCGGTGTTCCATGGAAAGTCTGGCTCTTGCGTATGTCTTGTATCGGTTTAGCCGCTCTGACACCCTGGGCTATCGTTCCCGCCGCTTTTGGCTATTGGCTCACTCTGAAAACAACAAAAAGAGGGGGTGTGTTCTGGGACACGCCATCTCCAAAGCCTTGCTCAAAGGGGGACACCACCACAGGAGTTTACCGAATCATGGCTAGGGGGATTCTCGGCACTTACCAGGCCGGCGTTGGAGTCATGTACGAGAATGTTTTCCACACATTGTGGCACACAACTAGAGGAGCAGCCATCATGAGTGGAGAAGGGAAGCTAACGCCATACTGGGGTAGTGTGAAGGAAGACCGCATAAGCTATGGAGGCCCGTGGAGGTTCGACCGGAAGTGGAATGGAACAGATGATGTGCAAGTGATCGTGGTGGAACCAGGGAAACCTGCAGTAAACATCCAGACAAAACCGGGAGTGTTTCGCACCCCTTTCGGGGAGGTTGGAGCAGTCAGCTTGGACTACCCACGGGGAACATCCGGCTCACCCATCCTAGATTCCAATGGAGACATCATAGGCCTGTATGGCAATGGAGTTGAACTCGGCGATGGATCGTACGTCAGCGCCATTGTGCAGGGCGACCGTCAAGAGGAACCAGTTCCAGATGCCTACACTCCAAGCATGCTGAAAAAGAGACAGATGACTGTGCTGGACCTGCACCCAGGTTCGGGAAAAACCAGGAAGATCCTACCACAAATAATCAAGGACGCCATCCAGCAGCGCTTGAGAACAGCCGTGCTGGCACCCACACGAGTGGTAGCAGCAGAAATGGCGGAAGCTTTGAGAGGACTCCCAGTACGATATCAAACCTCAGCAGTGCAGAGGGAACATCAGGGAAATGAAATAGTGGACGTAATGTGCCATGCCACTCTGACCCATAGACTAATGTCACCAAACAGGGTGCCCAACTACAATTTATTCGTGATGGATGAGGCTCACTTCACTGACCCAGCTAGCATCGCCGCTCGGGGTTATATTGCAACCAAGGTGGAACTGGGGGAGGCAGCAGCCATTTTTATGACGGCGACCCCGCCCGGGACCACTGATCCCTTTCCCGACTCAAATGCCCCAATTCATGACCTGCAGGATGAGATCCCAGACAGGGCATGGAGCAGTGGA------------TACGAATGGATCACGGACTATGCGGGAAAAACTGTGTGGTTCGTGGCAAGTGTGAAAATGGGGAATGAGATCGCAATGTGCCTTCAAAGAGCGGGGAAAAAGGTCATCCAGCTCAATCGTAAGTCTTATGACACAGAATACCCAAAATGCAAAAATGGAGATTGGGACTTTGTTATCACTACTGACATCTCTGAGATGGGGGCCAATTTTGGTGCGAGCAGGGTCATTGACTGCAGAAAGAGTGTGAAACCCACCATCCTAGAGGAGGGAGAAGGTAGAGTCATTCTTGGAAACCCATCCCCCATAACCAGTGCAAGTGCAGCCCAACGGAGAGGTAGAGTGGGCAGGAATCCCAACCAAGTTGGAGATGAATACCATTACGGGGGGGCCACCAGTGAAGATGACAGCAACTTAGCCCACTGGACAGAGGCAAAAATTATGCTAGACAACATACACATGCCTAATGGATTAGTGGCTCAGCTGTACGGGCCAGAGAGGGAAAAGGCTTTCACAATGGATGGAGAGTATCGTCTCAGAGGTGAGGAGAAGAAGAACTTCTTGGAGCTGCTTAGAACGGCTGACCTCCCAGTATGGCTAGCCTACAAGGTGGCGTCCAATGGCATTCAGTACACTGACAGAAAATGGTGCTTTGATGGACCACGCACAAATGCCATACTAGAAGATAACACTGAGGTGGAGATAGTCACCCGAATGGGTGAGAGAAAGATCCTCAAGCCGAGATGGCTCGACGCGAGGGTTTATGCAGACCACCAGGCCCTCAAGTGGTTTAAGGATTTTGCAGCGGGCAAGAGATCAGCCGTCAGTTTCATAGAGGTGCTCGGTCGCATGCCTGAGCATTTCATGGGAAAGACACGGGAAGCCTTAGACACAATGTACCTGGTGGCAACAGCTGAAAAAGGTGGAAAGGCACACCGCACGGCTCTTGAAGAACTGCCCGACGCATTGGAGACCATCACACTCATCGTTGCCATCACTGTGATGACAGGAGGATTCTTCCTGCTCATGATGCAGAGAAAGGGTATAGGAAAAATGGGTCTAGGGGCTCTAGTGCTCACGCTGGCCACCTTTTTCCTATGGGCGGCAGAGGTTCCTGGAACCAAGATAGCGGGTACCTTACTGGTCGCCCTGTTGCTGATGGTGGTCCTCATTCCGGAACCAGAAAAACAGAGGTCACAGACAGACAACCAGTTGGCAGTGTTTCTTATCTGCGTCCTGACCGTGGTCGGAGTGGTGGCAGCAAATGAGTATGGAATGCTGGAAAAAACCAAAGCAGACCTTAAGAGCATGTTTGGCGGAAGGACGCAAGCACCAGGACTGACCGGA---TTGCCAAGCATGGCACTGGACTTGCGCCCAGCCACAGCTTGGGCGCTGTATGGGGGGAGCACAGTTGTGTTGACCCCTCTCCTAAAGCACCTAATCACCTCAGAATACGTCACCACATCACTAGCTTCAATCAGTTCACAAGCGGGTTCGCTGTTTGTCTTGCCGCGAGGCGTGCCTTTCACTGACTTGGATCTAACCGTTGGCCTCGTCTTTCTTGGCTGTTGGGGCCAAATCACCCTCACCACGTTCTTAACAGCTATGGTGCTAGTGACACTCCACTATGGATACATGCTCCCTGGGTGGCAAGCAGAGGCACTCAGAGCTGCCCAGAGAAGAACAGCGGCTGGCATAATGAAGAATGCCGTCGTGGACGGAATGGTCGCCACTGATGTGCCCGAACTGGAAAGAACCACTCCTTTGATGCAAAAGAAAGTCGGCCAAGTGCTCCTCATAGGGGTCAGCGTGGCGGCGTTTCTCGTCAACCCCAATGTCACCACCGTGAGAGAGGCAGGTGTGTTGGTGACGGCAGCCACACTCACCTTGTGGGACAATGGAGCCAGTGCCGTCTGGAATTCCACCACCGCTACGGGGCTCTGCCATGTCATGCGAGGCAGCTACCTAGCTGGCGGCTCCATTGCCTGGACTCTCATCAAGAACGCTGACAAGCCCTCCTTAAAAAGGGGGAGGCCTGGAGGCAGGACGCTAGGGGAGCAGTGGAAGGAAAAGTTGAATGCTATGAGCAGGGATGAGTTCTTCAAATACAGAAGAGAGGCCATAATTGAGGTGGACCGCACTGAAGCACGCAGGGCTAGGCGCGAGAACAACATAGTGGGAGGACATCCAGTCTCGCGAGGGTCAGCAAAGCTCCGCTGGCTCGTGGAAAAAGGATTTGTCTCGCCAATAGGAAAAGTCATAGATCTAGGATGCGGGCGCGGAGGCTGGAGCTACTACGCAGCAACTCTGAAAAAAGTTCAGGAAGTCAAAGGGTACACGAAAGGTGGGGCGGGACACGAAGAACCGATGCTCATGCAGAGTTACGGTTGGAACCTGGTCTCGCTAAAAAGTGGGGTGGACGTATTCTACAAACCCTCGGAGCCTAGTGACACCCTGTTCTGTGACATAGGAGAATCTTCCCCAAGTCCGGAGGTGGAGGAACAACGCACGCTGCGCGTCTTAGAAATGACATCTGATTGGCTACATCGGGGACCTAGAGAGTTCTGCATAAAAGTGCTCTGCCCTTACATGCCTAAAGTTATAGAAAAGATGGAAGTCCTGCAACGTCGTTTCGGTGGCGGGCTGGTGCGCCTTCCCCTGTCTCGAAACTCCAACCATGAGATGTACTGGGTGAGTGGAGCTGCTGGCAATGTGGTGCACGCGGTCAACATGACCAGCCAGGTGCTGCTAGGGCGAATGGATCGCACAGTGTGGAGAGGGCCAAAGTATGAAGAGGATGTCAACCTGGGCAGCGGAACGAGAGCTGTGGGGAAGGGAGAGGTCCATAGCAACCAGGAAAAAATTAGGAAGAGAATCCAGAAACTTAGAGAGGAATTCGCCACAACCTGGCATAAAGACCCCGAGCATCCATACCGAACTTGGACCTATCACGGAAGCTACGAAGTGAAGGCCACTGGCTCAGCAAGCTCTCTCGTCAATGGGGTGGTAAAGCTCATGAGCAAACCTTGGGACGCCATCGCCAATGTCACCACAATGGCCATGACCGACACCACCCCCTTTGGCCAGCAGAGGGTCTTTAAAGAGAAGGTTGACACGAAGGCTCCAGAGCCACCAGCAGGAGTTAAGGAAGTGCTCAACGAGACTACCAACTGGCTGTGGGCCCACTTGTCACGAGAGAAACGACCCCGCTTGTGCACTAAGGAAGAATTCATAAAGAAAGTCAACAGCAACGCAGCTCTCGGAGCAGTGTTCGCTGAACAGAATCAATGGAGCACGGCGCGGGAAGCCGTGGGTGACCCTCTGTTCTGGGAGATGGTCAATGAAGAAAGGGAAAACCATTTGCGAGGGGAGTGTCACACGTGCATTTACAACATGATGGGGAAAAGAGAGAAAAAACCCGGAGAGTTTGGAAAGGCTAAAGGGAGTAGGGCTATCTGGTTCATGTGGCTCGGAGCTCGGTACCTAGAGTTCGAAGCCCTAGGATTTCTAAATGAAGACCATTGGCTGAGCCGAGAGAATTCAGGAGGTGGGGTGGAAGGTTCAGGCGTCCAAAAGCTGGGATACATTCTCCGTGACATAGCAGGGAAGCAAGGAGGTAAAATGTATGCCGATGACACCGCCGGGTGGGACACCAGAATCACTAGAACCGACTTGGAGAATGAAGCCAAAGTGCTGGAGCTTGTGGATGGTGAACACCGCATGCTCGCCCGAGCCATAATTGAACTAACGTATAGGCACAAAGTGGTCAAGGTTATGAGACCTGCAGCAGGAGGAAAGACAGTGATGGACGTGATATCACGAGAAGACCAAAGGGGGAGCGGGCAGGTGGTGACCTACGCTCTCAACACATTCACGAACATTGCCGTCCAGCTTGTCCGCTTGATGGAGGCTGAGGGGGTCATTGGACCACAACACTTGGAACAACTGCCCAGGAAAAACAAGATAGCTGTTAGGACCTGGCTCTTTGAGAATGGAGAGGAGAGAGTGACTAGGATGGCGATCAGTGGAGACGACTGTGTCGTCAAGCCGCTGGATGACAGATTCGCCACGGCTCTCCATTTCCTCAACGCAATGTCGAAGGTCAGAAAAGATATCCAAGAATGGAAGCCTTCGCATGGTTGGCACGACTGGCAGCAGGTTCCCTTTTGCTCCAATCATTTTCAGGAGATTGTGATGAAAGATGGAAGGAGCATAGTCGTCCCGTGCAGAGGGCAGGATGAGCTGATTGGCAGGGCGCGCATCTCCCCAGGAGCTGGATGGAATGTGAAGGACACAGCTTGCCTGGCCAAAGCGTATGCACAGATGTGGCTGCTTCTATACTTCCATCGGAGGGACCTACGCCTCATGGCAAATGCAATCTGCTCAGCAGTCCCAGTGGACTGGGTGCCCACAGGCAGAACATCCTGGTCAATACACTCAAAAGGAGAGTGGATGACCACTGAAGACATGCTGCAAGTCTGGAACAGGGTATGGATTGAAGAAAATGAATGGATGATGGACAAGACCCCAATCACAAGCTGGACAGACGTTCCGTACGTGGGAAAGCGTGAGGACATCTGGTGTGGCAGTCTCATCGGAACGCGATCCAGGGCAACATGGGCTGAGAACATCTACGCGGCAATAAACCAAGTGAGGGCCATCATTGGAAAAGAAAATTATGTTGATTACATGACTTCCCTCAGAAGATATGAGGATGTATTGATTCAGGAGGACAGGGTCATT
>AEO72414
ATGACTAAAAAACCAGGAGGGCCCGGAAAAAACCGGGCCATCAATATGCTGAAACGCGGATTACCCCGCGTATTCCCACTAGTGGGAGTGAAGAGGGTAGTAATGAGCTTGTTGGACGGCAGAGGGCCAGTACGATTTGTGCTGGCTCTTATCACGTTCTTCAAGTTTACAGCATTAGCCCCGACCAAGGCGCTTTTGGGCCGCTGGAGAGCAGTGGAAAAAAGTGTGGCAATGAAACATCTTACCAGTTTCAAACGAGAACTTGGAACACTCATCGACGCCGTGAACAAGCGGGGCAAAAAACAAAACAAAAGAGGAGGGAATGAAAGCTCGATTATGTGGCTTGCCAGCTTGGCAATCGTAACAGCCTGTGCCGGAGCCATGAAGCTATCAAACTTTCAAGGAAAGCTTCTGATGACCATCAACAACACGGACATTGCGGACGTCATCGTGATCCCCACCTCAAAAGGTGAAAACAGATGTTGGGTCCGAGCAATCGACGTTGGTTACATGTGTGAAGACACTATCACGTACGAATGTCCGAAGCTTGCCGTGGGCAACGATCCGGAAGACGTGGACTGCTGGTGCGACAATCAAGAAGTCTACGTGCAGTATGGTCGCTGCACACGGACCAGGCATTCCAAACGAAGCAGAAGATCCGTTTCGGTCCAAACGCATGGGGAAAGCTCACTAGTGAACAAAAAAGAGGCTTGGCTGGATTCAACGAAGGCCACGCGATACCTCATGAAAACGGAGAACTGGATCATACGGAACCCTGGTTACGCTTTCCTGGCGGCGGCACTTGGATGGATGCTTGGCAGCAACAGTGGCCAACGTGTGGTGTTCACTATTCTCTTGCTGTTGGTCGCTCCGGCTTACAGTTTTAACTGTCTGGGAATGGGGAACCGGGATTTCATAGAAGGAGCCAGTGGAGCCACTTGGGTGGATCTGGTGTTGGAAGGAGATAGCTGTTTGACAATCATGGCAAACGACAAACCAACACTAGATGTCCGCATGATCAACATTGAAGCTAGCCAACTTGCTGAAGTCAGGAGTTACTGCTATCACGCTTCAGTCACTGACATTTCAACGGTGGCTCGATGCCCCACGACTGGAGAAGCCCACAACGAAAAACGTGCTGACAGCAGCTACGTGTGCAAACAAGGCTTTACTGACCGCGGATGGGGAAATGGATGTGGACTTTTCGGGAAAGGAAGCATTGACACATGCGCAAAATTTTCTTGTACCAGTAAGGCCATTGGAAGAATGATCCAACCAGAGAACATCAAGTACGAGGTTGGCATATTTGTGCACGGAACCACCACCTCGGAAAACCATGGGAATTACTCAGCGCAAGTAGGAGCGTCTCAAGCAGCAAAGTTTACTGTAACTCCAAATGCTCCCTCAATAACCCTCAAGCTTGGTGATTATGGGGAGGTCACACTGGATTGTGAACCAAGGAGTGGACTGAACACTGAAGCGTTCTATGTCATGACCGTGGGTTCGAAGTCATTCTTAGTCCATAGGGAATGGTTCCATGACCTTTCTCTTCCCTGGACGTCCCCCTCAAGCACGGCATGGAGAAACAGAGAACTCCTTATGGAATTTGAAGAGGCACATGCCACGAAACAATCTGTCGTAGCTCTTGGGTCACAGGAGGGAGGCCTCCATCAAGCGTTGGCAGGAGCCATCGTGGTGGAGTACTCGAGCTCAGTGAAGTTGACATCAGGTCACCTGAAATGCAGGCTAAAAATGGACAAACTGGCTCTGAAGGGCACGACTTATGGCATGTGTACAGAAAAATTCTCGTTCGCGAAAAATCCAGCGGACACAGGCCATGGAACAGTTGTCATTGAGCTCACATACTCTGGAAGTGATGGTCCCTGTAAAATTCCGATTGTCTCAGTCGCGAGTTTAAACGACATGACCCCTGTGGGGAGGCTGGTAACAGTAAACCCCTTCGTCGCGACATCTAGCTCTAACTCAAAGGTGCTGGTTGAGATGGAACCTCCCTTCGGAGACTCTTACATCGTGGTTGGAAGAGGGGACAAGCAGATTAACCATCACTGGCACAAAGCTGGAAGCACGCTGGGTAAAGCCTTCTCAACAACTTTGAAAGGGGCTCAGAGACTAGCAGCGCTAGGTGACACAGCCTGGGACTTCGGTTCCATTGGAGGGGTATTCAACTCCATAGGGAAAGCTGTTCACCAAGTGTTTGGCGGTGCATTCAGGACGCTCTTTGGGGGAATGTCTTGGATCACACAAGGACTAATGGGGGCCTTACTTCTTTGGATGGGTGTCAACGCACGAGACCGGTCAATCGCCCTGGCTTTTCTGGCCACGGGAGGTGTGCTCGTGTTTTTAGCGACCAATGTGCATGCCGACACTGGCTGTGCCATTGACATCACAAGAAAAGAGATGAGGTGTGGAAGTGGCATCTTCGTGCACAACGACGTAGAGGCTTGGGTAGATAGGTACAAATATCTGCCAGAGACGCCCAGATCCTTAGCGAAGATCGTCCACAAAGCACATCAAGAAGGAGTGTGCGGGGTCAGATCCGTCACTAGACTGGAACACCAGATGTGGGAATCTGTGCGGGACGAACTGAATGTCTTGCTCAAAGAGAACGCGGTGGATCTCAGTGTGGTGGTGAACAAGCCCGTGGGGAGATATCGCTCAGCCCCCAAACGCCTATCCATGACTCAAGAAAAGTTTGAGATGGGCTGGAAAGCATGGGGAAAAAGCATTCTCTTCGCCCCCGAATTGGCCAACTCCACGTTCGTCGTGGATGGACCCGAGACAAAGGAATGCCCCGATGAGCGCAGAGCCTGGAACAGCATGCAAATCGAAGACTTCGGCTTCGGCATCACATCAACCCGAGTGTGGCTGAAAATTAGAGAGGAGAACACTGATGAGTGTGATGGAGCAATCATAGGGACAGCTGTTAAAGGGCATGTGGCAGTTCATAGTGACTTGTCATACTGGATTGAGAGCCGTCTCAATGACACCTGGAAACTTGAGAGGGCTGTTTTCGGAGAGGTGAAATCTTGCACTTGGCCCGAGACACACACTCTTTGGGGTGACGGTGTTGAGGAGAGCGAGCTTATTATCCCACACACCATAGCTGGACCGAGAAGCAAGCACAACCGGAGAGAAGGGTATAAAACACAAAACCAGGGACCCTGGGATGAGAACGGCATCGTCCTTGACTTTGACTATTGTCCAGGAACAAAAGTCACCATCACAGAGGACTGTGGCAAGAGGGGTCCCTCAATCAGAACCACTACTGACAGTGGAAAGCTGATCACCGATTGGTGCTGCCGCAGCTGTTCTCTACCGCCTTTACGGTTCCGGACAGAAAATGGTTGCTGGTATCGGATGGAAATCAGACCTGTTAGGCATGATGAAACAACACTCGTTAGATCACAGGTTGACGCTTTCAACGGCGAAATGATTGACCCTTTTCAGCTGGGCCTTCTGGTGATGTTTCTGGCCACCCAGGAGATCCTTCGCAAGAGGTGGACGGCCAGATTGACGATTCCTGCGGTTTTGGGGGCTCTACTTGTGCTGATGCTTGGGGGCATCACTTACACTGACCTGGCAAGATATGTGGTGCTAGTTGCTGCGGCTTTCGCGGAGGCCAACAGTGGAGGAGATGTTCTGCACCTCGCTCTGATAGCCGTCTTCAAGATCCAACCAGCTTTTCTGGTCATGAACATGCTTAGCGCGAGATGGACGAACCAAGAGAACGTGGTTCTGGTCCTGGGTGCGGCTTTTTTCCAACTAGCTTCAGTGGATCTGCAGATCGGAGTCCACGGAATCCTGAATGCCGCAGCCATAGCATGGATGATCGTTCGAGCGATCACATTTCCCACAACTTCCACCGTTGCCATGCCAGTCTTAGCGCTCCTAACTCCGGGAATGAGGGCCTTGTATCTGGACACTTACAGAATCATTCTTCTTGTCATAGGAATTTGTTCCCTGCTGCAAGAGAGGAGAAAGACCATGGCGAAGAAGAAAGGAGCCGTGCTCTTGGGCTTAGCGCTCACATCCACCGGATGGTTTTCGCCCACCACTATCGCAGCCGGACTAATGGTCTGCAACCCAAACAAGAAGAGAGGGTGGCCAGCCACCGAGTTCCTTTCAGCGGTTGGGTTGATGTTTGCCATTGTGGGAGGTCTAGCCGAGTTGGACATCGAATCTATGTCAATACCCTTCATGCTGGCAGGGCTCATGGCAGTGTCCTACGTGGTATCAGGAAAGGCAACCGACATGTGGCTGGACCGGGCTGCCGATATCAGCTGGGAGATGGAAGCTGCAATCACAGGAAGTAGCCGGAGGCTAGATGTTAAGTTGGATGACGACGGCGACTTTCACTTGATTGATGATCCCGGTGTTCCATGGAAAGTCTGGCTCTTGCGTATGTCTTGTATCGGTTTAGCCGCTCTGACACCCTGGGCCATCGTTCCCGCCGCTTTTGGCTATTGGCTCACTCTGAAAACAACAAAAAGAGGGGGCGTGTTCTGGGACACGCCATCTCCAAAGCCTTGCTCAAAGGGGGACACCACCACAGGAGTTTACCGAATCATGGCTAGGGGGATTCTCGGCACTTACCAGGCCGGCGTTGGAGTCATGTACGAGAATGTTTTCCACACATTGTGGCACACAACTAGAGGAGCAGCCATCATGAGTGGAGAAGGAAAGCTAACGCCATACTGGGGTAGTGTGAAGGAAGACCGCATAAGCTATGGAGGCCCGTGGAGGTTCGACCGGAAGTGGAATGGAACAGATGATGTGCAAGTGATCGTGGTGGAACCAGGGAAACCTGCAGTAAACATCCAGACAAAACCGGGAGTGTTTCGCACCCCTTTCGGGGAGGTTGGAGCAGTCAGCTTGGACTACCCACGGGGAACATCCGGCTCACCCATCCTAGATTCCAATGGAGACATCATAGGCTTGTATGGCAATGGAGTTGAACTCGGCGATGGATCGTACGTCAGCGCCATTGTGCAGGGCGACCGTCAAGAGGAACCAGTTCCAGATGCCTACACTCCAAGCATGCTGAAAAAGAGGCAGATGACTGTGCTGGACCTGCACCCAGGTTCGGGAAAAACCAGGAAGATCCTACCACAAATAATCAAGGACGCCATCCAGCAGCGCTTGAGAACAGCCGTGCTGGCACCCACACGAGTGGTAGCAGCAGAAATGGCGGAAGCTTTGAGAGGACTCCCAGTACGATATCAAACCTCAGCAGTGCAGAGGGAGCATCAGGGAAATGAAATAGTAGACGTAATGTGCCATGCCACTCTGACCCATAGACTAATGTCACCAAACAGGGTGCCCAATTACAATTTATTCGTGATGGATGAGGCTCACTTCACTGACCCAGCTAGCATCGCCGCTCGGGGTTATATTGCAACCAAGGTGGAACTGGGGGAGGCAGCAGCCATTTTTATGACGGCGACCCCGCCCGGGACCACTGATCCCTTTCCCGACTCAAATGCTCCAATTCATGACCTGCAGGATGAGATCCCAGACAGGGCATGGAGCAGTGGA------------TACGAATGGATCACGGACTATGCGGGAAAAACCGTGTGGTTCGTGGCAAGTGTGAAAATGGGGAATGAGATCGCAATGTGCCTTCAAAGAGCGGGGAAAAAGGTCATCCAGCTCAATCGTAAGTCTTATGACACAGAATACCCAAAATGCAAAAATGGAGATTGGGACTTTGTTATCACCACTGACATCTCTGAGATGGGGGCCAATTTTGGTGCGAGCAGGGTCATTGACTGCAGAAAGAGTGTGAAACCCACCATCCTAGAGGAGGGAGAAGGTAGAGTCATTCTTGGAAACCCATCCCCCATAACCAGTGCAAGTGCAGCCCAACGGAGAGGCAGAGTGGGCAGGAATCCCAACCAAGTTGGAGATGAATATCATTACGGGGGGGCCACCAGTGAAGATGACAGCAACTTAGCCCACTGGACAGAGGCAAAAATTATGCTAGACAACATACACATGCCTAATGGATTAGTGGCTCAGCTGTACGGGCCAGAGAGGGAAAAGGCTTTCACAATGGATGGAGAGTACCGTCTCAGAGGTGAGGAGAAGAAGAACTTCTTGGAGCTGCTTAGAACGGCTGACCTCCCAGTATGGCTAGCCTACAAGGTGGCGTCCAATGGCATTCAGTACACTGACAGAAAATGGTGCTTTGATGGACCACGCACAAATGCCATACTAGAAGATAACACTGAGGTGGAGATAGTCACCCGAATGGGTGAGAGAAAGATCCTCAAGCCGAGATGGCTCGATGCGAGGGTTTATGCAGACCACCAGGCCCTCAAGTGGTTTAAGGATTTTGCAGCGGGCAAGAGATCAGCCGTCAGTTTCATAGAGGTGCTCGGTCGCATGCCTGAGCATTTCATGGGAAAGACACGGGAAGCCTTAGACACAATGTATCTGGTGGCAACAGCTGAAAAAGGTGGAAAGGCACACCGCATGGCTCTTGAAGAACTGCCCGACGCATTGGAGACCATCACACTCATCGTTGCCATCACTGTGATGACAGGAGGATTCTTCCTGCTCATGATGCAGAGAAAGGGCATAGGAAAAATGGGTCTAGGGGCTCTAGTGCTCACGCTGGCCACCTTTTTCCTATGGGCGGCAGAGGTTCCTGGAACCAAAATAGCGGGTACCTTACTGGTCGCCCTGTTGCTGATGGTGGTCCTCATTCCGGAACCAGAAAAACAGAGGTCACAGACAGACAACCAGTTGGCAGTGTTTCTTATCTGCGTCCTGACCGTGGTCGGAGTGGTGGCAGCAAATGAGTACGGAATGCTGGAAAAAACCAAAGCAGACCTTAAGAGCATGTTTGGCGGAAGGACGCAAGCACCAGGACTGACCGGA---TTGCCAAGCATGGCACTGGACTTGCGCCCAGCCACAGCTTGGGCGCTGTATGGGGGGAGCACAGTTGTGTTGACCCCTCTCCTAAAGCACCTAATCACCTCAGAATACGTCACCACATCATTAGCTTCAATCAGTTCACAAGCGGGTTCGCTGTTTGTCTTGCCGCGAGGCGTGCCTTTCACTGACTTGGATCTAACCGTTGGCCTTGTCTTTCTTGGCTGCTGGGGCCAAATCACCCTCACCACGTTCCTAACAGCCATGGTGCTAGTGACACTCCACTACGGATACATGCTCCCTGGGTGGCAAGCAGAGGCACTCAGAGCTGCTCAGAGAAGAACAGCGGCTGGCATAATGAAGAATGCCGTCGTGGACGGAATGGTCGCCACTGATGTGCCCGAACTGGAAAGAACCACTCCTTTGATGCAAAAGAAAGTCGGCCAAGTGCTCCTCATAGGGGTCAGCGTGGCGGCGTTTCTCGTCAACCCCAATGTCACCACCGTGAGAGAGGCAGGCGTGTTGGTGACGGCAGCCACACTCACCTTGTGGGACAATGGAGCCAGTGCCGTCTGGAATTCCACCACCGCTACGGGGCTCTGCCATGTCATGCGAGGCAGCTACCTAGCTGGCGGCTCCATTGCCTGGACTCTCATCAAGAACGCTGACAAGCCGTCCTTTAAAAGGGGGAGGCCTGGAGGCAGGACGCTAGGGGAGCAGTGGAAGGAAAAGTTGAATGCTATGAGCAGGGATGAGTTCTTCAAATACAGAAGAGAGGCCATAATTGAGGTGGACCGCACTGAAGCACGCAGGGCTAGGCGCGAGAACAACATAGTGGGAGGACATCCAGTCTCGCGAGGGTCAGCAAAGCTCCGCTGGCTCGTGGAAAAAGGATTTGTCTCGCCAATAGGAAAAGTCATAGATCTGGGATGCGGGCGCGGAGGCTGGAGCTACTACGCAGCAACTCTGAAAAAAGTTCAGGAAGTCAAAGGGTACACGAAAGGTGGGGCGGGACATGAAGAACCGATGCTCATGCAGAGTTACGGTTGGAACCTGGTCTCGCTAAAGAGTGGGGTGGACGTATTCTACAAACCCTCGGAACCTAGTGACACCCTGTTCTGTGACATAGGAGAATCCTCCCCAAGTCCGGAGGTGGAGGAACAACGCACGCTGCGCGTCTTAGAAATGACATCTGACTGGCTACATCGGGGACCTAGAGAGTTCTGCATAAAAGTGCTCTGCCCCTACATGCCTAAAGTTATAGAAAAGATGGAAGTCCTGCAACGTCGTTTCGGTGGCGGGCTGGTGCGCCTTCCCCTGTCTCGAAACTCCAACCATGAGATGTACTGGGTGAGTGGAGCTGCTGGCAATGTGGTGCACGCGGTCAACATGACCAGCCAGGTGCTGCTAGGGCGAATGGATCGCACAGTGTGGAGAGGGCCAAAGTATGAAGAGGATGTCAACCTGGGCAGCGGAACGAGAGCTGTGGGGAAGGGAGAGGTCCATAGCAACCAGGAAAAAATTAGGAAGAGAATCCAGAAACTTAGAGAGGAATTCGCTACAACCTGGCACAAAGACCCCGAGCATCCATACCGAACCTGGACCTACCACGGAAGCTACGAAGTGAAGGCCACTGGCTCAGCAAGCTCTCTCGTCAATGGGGTGGTAAAGCTCATGAGCAAACCTTGGGACGCCATCGCCAATGTCACCACAATGGCCATGACCGACACCACCCCCTTTGGCCAGCAGAGGGTCTTTAAAGAGAAGGTTGACACGAAGGCTCCAGAGCCACCAGCAGGAGTTAAGGAAGTGCTCAACGAGACCACCAACTGGCTGTGGGCCCACTTGTCACGGGAGAAACGACCCCGCTTGTGCACCAAGGAAGAATTCATAAAGAAAGTCAACAGCAACGCAGCTCTCGGAGCAGTGTTCGCTGAACAGAATCAATGGAGCACGGCGCGGGAAGCCGTGAGTGACCCTCTGTTCTGGGAGATGGTCAATGAAGAAAGGGAAAACCATTTGCGAGGGGAGTGTCACACGTGCATTTACAACATGATGGGGAAAAGAGAGAAAAAACCCGGAGAGTTCGGAAAGGCTAAAGGGAGTAGGGCTATCTGGTTCATGTGGCTCGGAGCTCGGTACCTAGAGTTCGAAGCCCTAGGATTTCTAAATGAAGACCATTGGCTGAGCCGAGAGAATTCAGGAGGTGGGGTGGAAGGTTCAGGCGTCCAAAAGCTGGGATACATTCTCCGTGACATAGCAGGGAAGCAAGGAGGTAAAATGTATGCCGATGACACCGCCGGGTGGGACACCAGAATCACTAGAACCGACTTGGAAAATGAAGCCAAGGTGCTGGAGCTTTTGGATGGTGAACACCGCATGCTCGCCCGGGCCATAATTGAACTAACGTACAGGCACAAAGTGGTCAAGGTCATGAGACCTGCAGCAGGAGGAAAGACAGTGATGGACGTGATATCACGAGAAGATCAAAGGGGGAGCGGGCAGGTGGTGACCTACGCTCTCAACACATTCACGAACATTGCCGTCCAGCTTGTCCGCTTGATGGAGGCTGAGGGGGTCATTGGACCACAACACTTGGAACAACTGCCCAGGAAAAACAAGATAGCTGTTAGGACCTGGCTCTTTGAGAATGGAGAGGAGAGAGTGACTAGGATGGCGATCAGTGGAGACGACTGCGTCGTCAAGCCGCTGGATGACAGATTCGCCACGGCTCTCCATTTCCTCAACGCAATGTCGAAGGTCAGAAAAGATATCCAAGAATGGAAGCCTTCGCATGGTTGGCACGACTGGCAGCAGGTTCCCTTTTGCTCCAATCATTTTCAGGAGATTGTGATGAAAGATGGAAGGAGCATAGTCGTCCCGTGCAGAGGGCAGGATGAGCTGATTGGCAGGGCGCGCATCTCCCCAGGAGCTGGATGGAATGTGAAGGACACAGCTTGCCTGGCCAAAGCGTATGCACAGATGTGGCTGCTTCTATACTTCCATCGGAGGGACCTACGCCTCATGGCAAATGCAATCTGCTCAGCAGTCCCAGTGGACTGGGTGCCCACAGGCAGAACATCCTGGTCAATACACTCAAAAGGAGAGTGGATGACCACTGAAGACATGCTGCAAGTCTGGAACAGGGTATGGATTGAAGAAAATGAATGGATGATGGACAAGACCCCAATCACAAGCTGGACAGACGTTCCGTACGTGGGAAAGCGTGAGGACATCTGGTGTGGCAGTCTCATCGGAACGCGATCCAGGGCAACATGGGCTGAGAACATCTACGCGGCAATAAACCAAGTGAGGGCCATCATTGGAAAAGAAAATTATGTTGATTACATGACTTCCCTCAGAAGATATGAGGATGTATTGATTCAGGAGGACAGGGTCATT
>AEO72417
ATGACTAAAAAACCAGGAGGGCCCGGAAAAAACCGGGCCATCAATATGCTGAAACGCGGATTACCCCGCGTATTCCCACTAGTGGGAGTGAAGAGGGTAGTGATGAGCTTGTTGGACGGCAGAGGGCCAGTACGATTTGTGCTGGCTCTCATCACGTTCTTCAAGTTTACAGCATTAGCCCCGACCAAGGCGCTTTTGGGCCGCTGGAGAGCAGTGGAAAAAAGTGTGGCAATGAAACATCTTACCAGTTTCAAACGAGAACTTGGAACACTCATCGACGCCGTGAACAAGCGGGGCAAAAAACAAAACAAAAGAGGAGGGAATGAAAGCTCGATTATGTGGCTTGCCAGCCTGGCAATCGTAACAGCCTGTGCCGGAGCCATGAAGCTATCAAACTTTCAAGGAAAGCTTCTGATGACCATCAACAACACGGACATTGCGGACGTCATCGTGATCCCCACCTCAAAAGGTGAAAACAGATGTTGGGTCCGAGCAATCGACGTTGGTTACATGTGTGAAGACACCATCACGTACGAATGTCCGAAGCTTGCCGTGGGCAACGATCCGGAAGACGTGGACTGCTGGTGCGACAATCAAGAAGTCTACGTGCAGTATGGTCGCTGCACACGGACCAGGCATTCCAAACGAAGCAGAAGATCCGTTTCGGTCCAAACGCATGGGGAAAGCTCACTAGTGAACAAAAAAGAGGCTTGGCTGGATTCAACGAAGGCCACGCGATACCTCATGAAAACGGAGAACTGGATCATAAGGAACCCTGGTTATGCTTTCCTGGCGGCGGCACTTGGATGGATGCTTGGCAGCAACAGTGGCCAACGTGTGGTATTCACTATTCTCTTGCTGTTGGTCGCTCCGGCTTACAGTTTCAACTGTCTGGGAATGGGGAATCGGGATTTCATAGAAGGAGCCAGTGGAGCCACTTGGGTGGATCTGGTGTTAGAAGGAGATAGCTGTTTGACAATCATGGCAAACGACAAACCAACACTAGATGTCCGCATGATCAACATTGAAGCTAGTCAACTTGCTGAAGTCAGGAGTTACTGCTATCACGCTTCAGTCACTGACATTTCAACGGTGGCTCGATGCCCCACGACTGGAGAAGCTCACAACGAAAAACGTGCTGACAGCAGCTACGTGTGCAAACAAGGCTTTACTGATCGCGGATGGGGAAATGGATGTGGACTTTTCGGGAAAGGAAGCATTGACACATGCGCAAAATTTTCTTGTACCAGTAAGGCCATTGGAAGAATGATCCAACCAGAGAACATCAAGTACGAGGTTGGCATATTCGTGCACGGAACCACCACCTCGGAAAACCATGGGAATTACTCAGCGCAAGTAGGAGCGTCTCAAGCAGCAAAGTTTACTGTAACTCCAAATGCTCCCTCAATAACCCTCAAGCTTGGTGATTATGGAGAAGTCACACTGGATTGTGAACCAAGGAGTGGACTGAACACTGAAGCGTTCTATGTCATGACCGTGGGTTCGAAGTCATTCTTAGTCCATAGGGAATGGTTCCATGACCTTTCTCTTCCCTGGACGTCCCCCTCAAGCACGGCATGGAGAAACAGAGAACTCCTCATGGAATTTGAAGAGGCACATGCCACAAAACAATCTGTCGTAGCTCTTGGGTCACAGGAGGGAGGCCTCCATCAAGCGTTGGCAGGAGCCATCGTGGTGGAGTACTCGAGCTCAGTGAAGTTGACATCAGGTCACCTGAAATGCAGGCTAAAAATGGACAAACTGGCTCTGAAGGGCACGACTTATGGCATGTGTACAGAAAAATTCTCGTTCGCGAAAAATCCAGCGGACACAGGCCATGGAACAGTTGTCATTGAGCTCACATACTCTGGAAGTGATGGTCCCTGTAAAATTCCGATAGTCTCAGTCGCGAGTTTAAACGACATGACCCCTGTGGGGAGGCTGGTAACAGTAAACCCCTTCGTAGCGACATCTAGCTCCAACTCAAAGGTGCTGGTTGAGATGGAACCTCCCTTCGGAGACTCTTATATCGTGGTTGGAAGAGGGGACAAGCAGATTAACCATCACTGGCACAAAGCTGGAAGCACGCTGGGTAAAGCCTTCTCAACAACTTTGAAAGGGGCTCAGAGACTAGCAGCGCTAGGCGACACAGCCTGGGACTTCGGCTCCATTGGAGGGGTATTCAACTCCATAGGGAAAGCTGTTCACCAAGTATTTGGCGGTGCATTCAGAACGCTCTTTGGGGGAATGTCTTGGATCACACAAGGACTAATGGGGGCCTTACTTCTTTGGATGGGTGTCAACGCACGAGACCGGTCAATCGCCCTGGCTTTTCTGGCCACGGGAGGTGTGCTCGTGTTTTTAGCGACCAATGTGCATGCCGACACTGGCTGTGCCATTGACATCACAAGAAAAGAGATGAGGTGTGGAAGTGGCATCTTCGTGCACAACGACGTAGAGGCTTGGGTAGATAGGTACAAATATCTGCCAGAGACGCCCAGATCCTTAGCGAAGATCGTCCACAAAGCACACCAAGAAGGAGTGTGCGGGGTCAGATCCGTCACTAGACTGGAACACCAGATGTGGGAATCTGTGCGGGACGAACTGAATGTCTTGCTCAAAGAGAACGCGGTGGATCTCAGTGTGGTGGTGAACAAGCCCGTGGGGAGATATCGCTCAGCCCCCAAACGCCTATCCATGACTCAAGAAAAGTTTGAGATGGGTTGGAAAGCATGGGGAAAAAGCATTCTCTTCGCCCCCGAATTGGCCAACTCCACGTTCGTCGTGGATGGACCCGAGACAAAGGAATGCCCTGATGAACGCAGAGCCTGGAACAGCATGCAAATCGAAGACTTCGGCTTCGGCATCACATCAACCCGAGTGTGGCTGAAAATTAGAGAGGAGAACACTGATGAGTGTGATGGAGCAATCATAGGGACAGCTGTTAAAGGGCATGTGGCAGTTCATAGTGACTTGTCATACTGGATTGAGAGCCGTCTCAATGACACCTGGAAACTTGAGAGGGCTGTCTTCGGAGAGGTGAAATCTTGCACTTGGCCCGAGACACACACTCTTTGGGGTGACGGCGTTGAGGAGAGCGAGCTTATCATCCCACACACCATAGCTGGACCGAGAAGCAAGCACAACCGGAGAGAAGGGTATAAAACACAAAACCAGGGACCCTGGGATGAGAACGGCATCGTCCTTGACTTTGACTATTGTCCAGGAACAAAAGTCACCATCACAGAGGACTGTGGCAAGAGGGGTCCCTCAATCAGAACCACTACTGACAGTGGAAAGCTGATCACCGATTGGTGCTGCCGCAGCTGTTCTCTACCGCCTTTACGGTTCCGGACAGAAAACGGTTGCTGGTACGGGATGGAAATCAGACCTGTTAGGCATGATGAAACAACACTCGTTAGATCACAGGTTGACGCTTTCAACGGCGAAATGATTGACCCTTTTCAGCTGGGCCTTCTGGTGATGTTTCTGGCCACCCAGGAGGTCCTTCGCAAGAGGTGGACGGCCAGATTGACGATTCCTGCGGTTTTGGGGGCTCTACTTGTGCTGATGCTTGGGGGCATCACTTACACTGACCTGGCAAGATATGTGGTGCTAGTTGCTGCGGCTTTCGCGGAGGCCAACAGTGGAGGAGATGTTCTGCACCTCGCTCTGATAGCCGTCTTCAAGATCCAACCAGCTTTTCTGGTCATGAACATGCTTAGCGCGAGATGGACGAACCAAGAGAACGTGGTTCTGGTCCTGGGGGCGGCTTTTTTCCAACTAGCTTCAGTGGATTTACAGATCGGAGTCCACGGAATCCTGAATGCCGCAGCCATAGCATGGATGATCGTTCGAGCGATCACATTTCCCACAACTTCTACCGTTGTCATGCCAGTCTTAGCGCTCCTAACTCCGGGAATGAGGGCCTTGTATCTGGACACTTACAGAATCATTCTTCTTGTCATAGGAATTTGTTCCCTGCTGCAAGAGAGGAGAAAGACCATGGCGAAGAAGAAAGGAGCCGTGCTCTTGGGCTTAGCGCTCACATCCACCGGATGGTTTTCGCCCACCACTATCGCAGCCGGACTAATGGTCTGCAACCCAAACAAGAAGAGAGGGTGGCCAGCCACCGAGTTCCTTTCAGCGGTTGGGTTGATGTTTGCCATTGTGGGAGGTCTAGCCGAGTTGGATATCGAATCTATGTCAATACCCTTCATGCTGGCAGGGCTCATGGCAGTGTCCTACGTGGTATCAGGAAAGGCAACCGACATGTGGCTGGACCGGGCTGCCGATATCAGCTGGGAGATGGAAGCTGCAATCACAGGAAGTAGCCGGAGGCTAGATGTTAAGTTGGATGACGATGGCGACTTTCACTTGATTGATGATCCCGGTGTTCCATGGAAAGTCTGGCTCTTGCGTATGTCTTGTATCGGTTTAGCCGCTCTGACACCCTGGGCTATCGTTCCCGCCGCTTTTGGTTATTGGCTCACTCTGAAAACAACAAAAAGAGGGGGCGTGTTCTGGGACACGCCATCTCCAAAGCCTTGCTTAAAGGGGGACACCACCACAGGAGTTTACCGAATTATGGCTAGGGGGATTCTCGGCACTTACCAGGCTGGCGTTGGAGTCATGTACGAGAATGTTTTCCACACATTGTGGCACACAACTAGAGGAGCAGCCATCATGAGTGGAGAAGGAAAGCTAACGCCATACTGGGGTAGTGTGAAGGAAGACCGCATAAGCTATGGAGGCCCGTGGAGGTTCGACCGGAAGTGGAATGGAACAGATGATGTGCAAGTGATCGTGGTGGAACCAGGGAAACCTGCAGTAAACATCCAGACAAAACCGGGTGTGTTTCGCACCCCTTTCGGGGAGGTTGGAGCAGTCAGCTTGGACTACCCACGGGGAACATCCGGCTCACCTATCCTAGATTCCAATGGAGACATCATAGGCTTGTATGGCAATGGAGTTGAACTCGGCGATGGATCGTACGTCAGCGCCATCGTGCAGGGTGACCGTCAAGAGGAACCAGTTCCAGATGCCTACACTCCAAGCATGCTGAAAAAGAGACAGATGACTGTGCTGGACCTGCACCCAGGTTCGGGAAAAACCAGGAAGATCCTACCCCAAATAATCAAGGACGCCATCCAGCAGCGCTTGAGAACAGCCGTGCTGGCACCCACACGAGTGGTAGCAGCAGAAATGGCGGAAGCTTTGAGAGGACTCCCAGTACGATATCAAACCTCAGCAGTGCAGAGGGAGCATCAGGGAAATGAGATAGTAGACGTAATGTGCCATGCCACTCTGACCCATAGACTAATGTCACCAAACAGGGTGCCCAACTACAATTTATTCGTGATGGATGAGGCTCACTTCACTGACCCAGCTAGCATCGCCGCTCGGGGTTATATTGCAACCAAGGTGGAACTGGGGGAGGCAGCAGCCATTTTTATGACGGCGACCCCGCCCGGGACCACTGATCCCTTTCCCGACTCAAATGCCCCAATTCATGACCTGCAGGATGAGATCCCAGACAGGGCATGGAGCAGTGGA------------TACGAATGGATCACGGACTATGCGGGAAAAACTGTGTGGTTCGTGGCAAGTGTGAAAATGGGGAATGAGATCGCAATGTGCCTTCAAAGAGCGGGGAAAAAGGTCATCCAGCTCAATCGTAAGTCTTATGACACAGAATACCCAAAATGCAAAAATGGAGATTGGGACTTTGTTATCACCACTGACATCTCTGAGATGGGGGCCAATTTTGGTGCGAGCAGGGTCATTGACTGCAGAAAGAGTGTGAAACCCACCATCCTAGAGGAGGGAGAAGGTAGAGTCATTCTTGGAAACCCATCCCCCATAACCAGTGCAAGTGCAGCCCAACGGAGAGGTAGAGTGGGCAGGAATCCCAACCAAGTTGGAGATGAATACCATTACGGGGGGGCCACCAGTGAAGATGACAGCAACTTAGCCCACTGGACAGAGGCAAAAATTATGCTAGACAACATACACATGCCTAATGGATTAGTGGCTCAGCTGTACGGGCCAGAGAGGGAAAAGGCTTTCACAATGGATGGAGAGTACCGTCTCAGAGGTGAGGAGAAGAAGAACTTCTTGGAGCTGCTTAGAACGGCTGACCTCCCAGTATGGCTAGCCTACAAGGTGGCGTCCAATGGCATTCAGTACACTGACAGAAAATGGTGCTTTGATGGACCACGCACAAATGCCATACTAGAAGATAACACTGAGGTGGAGATAGTCACCCGAATGGGTGAGAGAAAGATCCTCAAGCCGAGATGGCTCGATGCGAGGGTTTATGCAGACCACCAGGCTCTCAAGTGGTTTAAGGATTTTGCAGCGGGCAAGAGATCAGCCGTCAGTTTCATAGAGGTGCTCGGTCGCATGCCTGAGCATTTCATGGGAAAGACACGGGAAGCCTTAGACACAATGTATCTGGTGGCAACAGCTGAGAAAGGTGGAAAGGCACACCGCATGGCTCTTGAAGAACTGCCCGACGCATTGGAGACCATCACACTCATCGTTGCCATCACTGTGATGACAGGAGGATTCTTCCTGCTCATGATGCAGAGAAAGGGTATAGGAAAAATGGGTCTAGGGGCTCTAGTGCTCACGCTGGCCACCTTTTTCCTATGGGTGGCAGAGGTTCCTGGAACCAAAATAGCGGGTACCTTACTGGTAGCCCTGTTGCTGATGGTGGTCCTCATTCCGGAACCAGAAAAACAGAGGTCACAGACAGACAACCAGTTGGCAGTGTTCCTTATCTGCGTCCTGACCGTGGTCGGAGTGGTGGCAGCAAATGAGTACGGAATGCTGGAAAAAACCAAAGCAGACCTTAAGAGCATGTTTGGCGGAAGGACGCAAGCATCAGGACTGACCGGA---TTGCCAAGCATGGCACTGGACTTGCGCCCAGCCACAGCTTGGGCGCTGTATGGGGGGAGCACAGTTGTGTTAACCCCTCTCCTGAAGCACCTAATCACCTCAGAATACGTCACCACATCGTTAGCTTCAATCAGTTCACAAGCGGGTTCGCTGTTTGTCTTGCCGCGAGGCGTGCCTTTCACTGACTTGGATCTAACCGTTGGTCTTGTCTTTCTTGGCTGTTGGGGCCAAATCACCCTCACCACGTTCCTAACAGCTATGGTGCTAGTGACACTCCACTATGGATACATGCTCCCTGGGTGGCAAGCAGAGGCACTCAGAGCTGCTCAGAGAAGAACAGCGGCTGGCATAATGAAGAATGCCGTCGTGGACGGAATGGTCGCCACTGATGTGCCCGAACTGGAAAGAACCACTCCTTTGATGCAAAAGAAAGTCGGCCAAGTGCTCCTCATAGGGGTCAGCGTGGCGGCGTTTCTCGTCAACCCCAATGTCACCACCGTGAGAGAGGCAGGTGTGTTGGTGACGGCAGCCACACTCACCTTGTGGGACAATGGAGCCAGTGCCGTCTGGAATTCCACCACCGCTACGGGGCTCTGCCATGTCATGCGAGGCAGCTACCTAGCTGGCGGCTCCATTGCCTGGACTCTCATCAAGAACGCTGACAAGCCCTCCTTAAAAAGGGGGAGGCCTGGAGGCAGGACGCTAGGGGAGCAGTGGAAGGAAAAGTTGAATGCTATGAGCAGGGATGAGTTCTTCAAATACAGAAGAGAGGCCATAATTGAGGTGGACCGCACTGAAGCACGCAGGGCTAGGCGCGAGAACAACATAGTGGGAGGACATCCAGTCTCGCGAGGGTCAGCAAAGCTCCGCTGGCTCGTGGAAAAAGGATTTGTCTCGCCAATAGGAAAAGTCATCGATCTGGGATGCGGGCGCGGAGGCTGGAGCTACTACGCAGCAACTCTGAAAAAAGTTCAGGAAGTCAAAGGGTACACGAAAGGTGGGGCGGGACACGAAGAACCGATGCTCATGCAGAGTTACGGCTGGAACCTGGTCTCGCTAAAGAGTGGGGTGGATGTATTCTACAAACCCTCGGAGCCCAGTGACACCCTGTTCTGTGACATAGGAGAATCTTCCCCAAGTCCGGAGGTGGAGGAACAACGCACGCTGCGCGTCTTAGAAATGACATCTGACTGGTTACATCGGGGACCTAGAGAGTTCTGCATAAAAGTGCTCTGCCCTTACATGCCTAAAGTCATAGAAAAGATGGAAGTCCTGCAACGCCGTTTCGGTGGCGGGTTGGTGCGCCTTCCCCTGTCTCGAAACTCCAACCATGAGATGTACTGGGTGAGTGGAGCTGCTGGCAATGTGGTGCATGCGGTCAACATGACCAGCCAAGTGCTGCTAGGGCGAATGGATCGCACAGTGTGGAGAGGGCCAAAGTATGAAGAGGATGTCAACCTGGGCAGCGGGACGAGAGCTGTGGGGAAGGGAGAGGTCCACAGCAACCAGGAAAAAATTAAGAAGAGAATCCAGAAACTTAGAGAGGAATTCGCTACAACCTGGCACAAAGACCCCGAGCATCCATACCGAACTTGGACCTATCACGGAAGCTACGAAGTGAAGGCCACTGGCTCAGCAAGCTCTCTCGTCAATGGGGTGGTAAAGCTCATGAGCAAACCCTGGGACGCCATCGCCAATGTCACCACAATGGCCATGACCGACACTACCCCCTTTGGCCAGCAGAGGGTCTTTAAAGAGAAGGTTGACACGAAAGCTCCAGAACCACCAGCAGGAGTCAAGGAAGTGCTCAACGAGACTACCAACTGGCTGTGGGCCCACTTGTCACGGGAGAAACGACCCCGCTTGTGCACTAAGGAAGAATTCATAAAGAAAGTCAACAGCAACGCAGCTCTCGGAGCAGTGTTCGCTGAACAGAATCAATGGAGCACGGCGCGGGAAGCCGTGGGTGACCCTCTGTTCTGGGAGATGGTCAATGAAGAAAGGGAAAACCATTTGCGAGGGGAGTGCCACACGTGCATTTACAACATGATGGGGAAAAGAGAGAAAAAACCCGGAGAGTTCGGAAAGGCTAAAGGGAGTAGGGCTATCTGGTTCATGTGGCTCGGAGCTCGGTACCTGGAGTTCGAAGCCTTAGGATTTCTAAATGAAGACCATTGGCTGAGCCGGGAAAATTCAGGAGGTGGGGTGGAAGGTTCAGGCGTCCAAAAGCTGGGATACATTCTCCGTGACATAGCAGGGAAGCAAGGAGGTAAAATGTATGCCGATGACACCGCCGGGTGGGACACCAGAATCACTAGAACCGACTTGGAAAATGAAGCCAAAGTGCTGGAGCTTCTGGATGGTGAACACCGCATGCTCGCCCGAGCCATAATTGAACTAACGTACAGGCACAAAGTGGTCAAGGTCATGAGACCTGCAGCAGGAGGAAAGACAGTGATGGACGTGATATCACGAGAAGACCAAAGGGGGAGCGGGCAGGTGGTGACCTACGCTCTCAACACATTCACGAACATTGCCGTCCAGCTTGTCCGCTTGATGGAGGCTGAGGGGGTCATTGGACCACAACACTTGGAACAGCTGCCCAGGAAAAACAAGATAGCTGTTAGGACCTGGCTCTTTGAGAATGGAGAGGAGAGAGTGACTAGGATGGCGATCAGTGGAGACGACTGCGTCGTCAAGCCGCTGGATGACAGATTCGCCACGGCTCTCCATTTCCTCAACGCAATGTCGAAGGTCAGAAAAGATATCCAAGAATGGAAGCCTTCGCACGGTTGGCACGACTGGCAGCAGGTTCCCTTTTGCTCCAATCATTTTCAGGAGATTGTGATGAAAGATGGAAGGAGCATAGTCGTCCCGTGCAGGGGGCAGGATGAGCTGATTGGCAGGGCGCGCATCTCCCCAGGAGCTGGATGGAATGTGAAGGACACAGCTTGCCTGGCCAAAGCGTATGCACAGATGTGGCTGCTTCTATACTTCCATCGGAGGGACCTACGCCTCATGGCAAATGCAATCTGCTCAGCAGTTCCAGTGGACTGGGTGCCCACAGGCAGAACATCCTGGTCAATACACTCAAAAGGAGAGTGGATGACCACTGAAGACATGCTGCAAGTCTGGAACAGGGTATGGATTGAAGAAAATGAATGGATGATGGACAAGACCCCAATCACAAGCTGGACGGACGTTCCGTACGTGGGAAAGCGTGAGGACATCTGGTGTGGCAGTCTCATCGGAACGCGATCCAGGGCAACATGGGCTGAGAACATCTACGCGGCAATAAACCAAGTGAGGGCCATCATTGGAAAAGAAAATTATGTTGATTACATGACTTCCCTCAGAAGATATGAGGATGTATTGATTCAGGAGGACAGGGTCATT
>AEO72416
ATGACTAAAAAACCAGGAGGGCCCGGAAAAAACCGGGCCATCAATATGCTGAAACGCGGATTACCCCGCGTATTCCCACTAGTGGGAGTGAAGAGGGTAGTGATGAGCTTGTTGGACGGCAGAGGGCCAGTACGATTTGTGCTGGCTCTTATCACGTTCTTCAAGTTTACAGCATTAGCCCCGACCAAGGCGCTTTTGGGCCGCTGGAGAGCAGTGGAAAAAAGTGTGGCAATGAAACATCTTACCAGTTTCAAACGAGAACTTGGAACACTCATCGACGCCGTGAACAAGCGGGGCAAAAAACAAAACAAAAGAGGAGGGAATGAAAGCTCGATTATGTGGCTTGCCAGCTTGGCAATCGTAACAGCCTGTGCCGGAGCCATGAAGCTATCAAACTTTCAAGGAAAGCTTCTGATGACCATCAACAACACGGACATTGCGGACGTCATCGTGATCCCCACCTCAAAAGGTGAAAACAGATGCTGGGTCCGAGCAATCGACGTTGGTTACATGTGTGAAGACACCATCACGTACGAATGTCCGAAGCTTGCCGTGGGCAACGATCCGGAAGACGTGGACTGCTGGTGCGACAATCAAGAAGTCTACGTGCAGTATGGTCGCTGCACACGGACCAGGCATTCCAAACGAAGCAGAAGATCCGTTTCGGTCCAAACGCATGGGGAAAGCTCACTAGTGAACAAAAAAGAGGCTTGGCTGGATTCAACGAAGGCCACGCGATACCTCATGAAAACGGAGAACTGGATCATAAGGAACCCTGGTTATGCTTTCCTGGCGGCGGCACTTGGATGGATGCTCGGCAGCAACAGTGGCCAACGTGTGGTGTTCACTATTCTCTTGCTGTTGGTCGCTCCGGCTTACAGTTTTAACTGTTTGGGAATGGGGAATCGGGACTTCATAGAAGGAGCCAGTGGAGCCACTTGGGTGGATCTGGTGTTAGAAGGAGATAGCTGTTTGACAATCATGGCAAACGACAAACCAACACTAGATGTCCGCATGATCAACATTGAAGCTAGCCAACTTGCTGAAGTCAGGAGTTACTGCTATCACGCTTCAGTCACTGACATTTCAACGGTGGCTCGATGCCCCACGACTGGAGAAGCTCACAACGAAAAACGTGCTGACAGCAGCTACGTGTGCAAACAAGGCTTTACTGATCGCGGATGGGGAAATGGATGTGGACTTTTCGGGAAAGGAAGCATTGACACATGCGCAAAATTTTCTTGTACCAGTAAGGCCATCGGAAGAATGATCCAACCAGAGAACATTAAGTACGAGGTTGGCATATTCGTGCACGGAACCACCACCTCGGAAAACCATGGGAATTACTCAGCGCAAGTAGGAGCGTCTCAAGCAGCAAAGTTTACTGTGACTCCAAATGCTCCCTCAATAACCCTCAAGCTTGGTGATTTTGGAGAAGTCACACTGGATTGTGAACCAAGGAGTGGACTGAACACTGAAGCGTTCTATGTCATGACCGTGGGTTCGAAGTCATTCTTAGTCCATAGGGAATGGTTCCATGACCTTTCTCTTCCCTGGACGTCCCCCTCAAGCACGGCATGGAGAAACAGAGAACTCCTCATGGAATTTGAAGAGGCACATGCCACAAAACAATCTGTCGTAGCTCTTGGGTCACAGGAGGGAGGCCTCCATCAAGCGTTGGCAGGAGCCATCGTGGTGGAGTACTCGAGCTCAGTGAAGTTGACATCAGGTCACCTGAAATGCAGGCTAAAAATGGACAAGCTGGCTCTGAAGGGCACGACTTATGGCATGTGTACAGAAAAATTCTCGTTCGCGAAAAATCCAGCGGACACAGGCCATGGAACAGTTGTCATTGAGCTCACATACTCTGGAAGTGATGGTCCCTGTAAAATTCCGATTGTCTCAGTCGCGAGCTTAAACGACATGACCCCTGTGGGGAGGCTGGTAACAGTAAACCCCTTCGTCGCGACATCTAGCTCCAACTCAAAGGTGCTGGTTGAGATGGAACCTCCCTTCGGAGACTCTTATATCGTGGTTGGAAGAGGGGACAAGCAGATTAACCATCACTGGCACAAAGCTGGAAGCACGCTGGGTAAAGCCTTCTCAACAACTTTGAAAGGGGCTCAGAGACTAGCAGCGCTAGGCGACACAGCCTGGGACTTCGGCTCCATTGGAGGGGTATTCAACTCCATAGGGAAAGCCGTTCACCAAGTATTTGGCGGTGCATTCAGAACGCTCTTTGGGGGAATGTCTTGGATCACACAAGGACTAATGGGGGCCTTACTTCTTTGGATGGGTGTCAACGCACGAGACCGGTCAATCGCCCTGGCTTTTCTAGCTACGGGAGGTGTGCTCGTGTTTTTAGCGACCAATGTGCATGCCGACACTGGCTGTGCCATTGACATCACAAGAAAAGAGATGAGGTGTGGAAGTGGCATCTTCGTGCACAACGACGTAGAGGCTTGGGTAGATAGGTACAAATACCTGCCAGAGACGCCCAGATCCTTAGCGAAGATCGTCCATAAAGCACATCAAGAAGGAGTGTGCGGGGTCAGATCCGTCACTAGACTGGAACACCAGATGTGGGAATCTGTGCGGGACGAATTGAATGTCTTGCTCAAAGAGAACGCGGTGGATCTCAGTGTGGTGGTGAACAAGCCCGTGGGGAGATATCGCTCAGCCCCTAAACGCCTATCCATGACTCAAGAAAAGTTTGAGATGGGCTGGAAAGCATGGGGAAAAAGCATTCTCTTCGCCCCCGAATTGGCCAACTCCACGTTCGTCGTGGATGGACCCGAGACAAAGGAATGCCCTGATGAGCGCAGAGCCTGGAACAGCATGCAAATCGAAGACTTCGGCTTCGGCATCACATCAACCCGAGTGTGGCTGAAAATTAGAGAGGAGAACACTGATGAGTGTGATGGAGCAATCATAGGGACAGCTGTTAAAGGGCATGTGGCAGTTCATAGTGACTTGTCATACTGGATCGAGAGCCGTCTCAATGACACCTGGAAACTTGAGAGGGCTGTCTTCGGAGAAGTGAAATCTTGCACTTGGCCCGAGACACACACTCTTTGGGGTGACGGTGTTGAGGAGAGCGAGCTTATCATCCCACACACCATAGCTGGACCGAGAAGCAAGCACAACCGGAGAGAAGGGTATAAAACACAAAACCAGGGACCCTGGGATGAGAACGGCATCGTCCTTGACTTTGACTATTGTCCAGGAACAAAAGTCACCATCACAGAGGACTGTGGCAAGAGGGGTCCCTCAATCAGAACTACTACTGACAGTGGAAAGCTGATCACCGATTGGTGCTGCCGCAGCTGTTCTCTACCGCCTTTACGGTTCCGGACAGAAAATGGCTGCTGGTATGGGATGGAAATCAGACCTGTTAGGCATGATGAAACAACACTCGTTAGATCACAGGTTGACGCTTTCAACGGCGAAATGATTGACCCTTTTCAGCTGGGCCTTCTGGTGATGTTTCTGGCCACCCAGGAGGTCCTTCGCAAGAGGTGGACGGCCAGATTGACGATTCCTGCGGTTTTGGGGGCTCTACTTGTGCTGATGCTTGGGGGCATCACTTACACTGACCTGGCAAGATATGTGGTGCTAGTTGCTGCGGCTTTCGCGGAGGCCAATAGTGGAGGAGATGTTCTGCACCTCGCTTTGATAGCCGTCTTCAAGATCCAACCAGCTTTTCTGGTCATGAACATGCTTAGCGCGAGATGGACGAACCAAGAGAACGTGGTTCTGGTCCTGGGGGCGGCTTTTTTCCAACTAGCTTCAGTGGATTTACAGATCGGAGTCCACGGAATCCTGAATGCCGCAGCCATAGCATGGATGATCGTTCGAGCGATCACATTTCCCACAACTTCTACCGTTGCCATGCCAGTCTTAGCGCTCCTAACTCCGGGAATGAGGGCCTTGTATCTGGACACTTACAGAATCATTCTTCTTGTCATAGGAATTTGCTCCCTGCTGCAAGAGAGGAGAAAGACCATGGCGAAGAAGAAAGGAGCCGTGCTCTTGGGCTTAGCGCTCACATCCACCGGATGGTTTTCGCCCACCACTATCGCAGCCGGACTAATGGTCTGCAACCCAAACAAGAAGAGAGGGTGGCCAGCTACCGAGTTCCTTTCAGCGGTTGGGTTGATGTTTGCCATTGTGGGAGGTCTAGCCGAGTTGGACATCGAATCTATGTCAATACCCTTCATGCTGGCAGGGCTTATGGCAGTGTCCTACGTGGTATCAGGAAAGGCAACCGACATGTGGCTGGACCGGGCTGCCGATATCAGCTGGGAGATGGAAGCTGCAATCACAGGAAGTAGCCGGAGGCTAGATGTTAAGTTGGACGACGACGGCGACTTTCACTTGATTGATGATCCCGGTGTTCCATGGAAAGTCTGGCTCTTGCGTATGTCTTGTATCGGTTTAGCCGCTCTGACACCCTGGGCTATCGTCCCCGCCGCTTTTGGCTATTGGCTCACTCTGAAAACAACGAAAAGAGGGGGCGTGTTCTGGGACACGCCATCTCCAAAGCCTTGCTTAAAGGGGGACACCACCACAGGAGTTTACCGAATCATGGCCAGGGGGATTCTCGGCACTTACCAGGCCGGCGTTGGAGTCATGTATGAGAATGTTTTCCACACATTGTGGCACACAACTAGAGGAGCAGCCATCATGAGTGGAGAAGGAAAGCTAACGCCATACTGGGGTAGTGTGAAGGAAGACCGCATAAGCTATGGAGGCCCGTGGAGGTTCGACCGGAAGTGGAATGGAACAGATGATGTGCAAGTGATCGTGGTGGAACCAGGGAAACCTGCAGTAAACATCCAGACAAAACCGGGAGTGTTTCGCACCCCTTTCGGGGAGATTGGAGCAGTCAGCTTGGACTACCCACGGGGAACATCCGGCTCACCCATCCTAGATTCCAATGGAGACATCATAGGCTTGTATGGCAATGGAGTTGAACTCGGCGATGGATCGTACGTTAGCGCCATTGTGCAGGGCGACCGTCAAGAGGAACCAGTTCCAGATGCTTACACTCCAAGCATGCTGAAAAAGAGACAGATGACTGTGCTGGACCTGCACCCAGGTTCGGGAAAAACCAGGAAGATTCTACCCCAAATAATCAAGGACGCCATCCAGCAGCGCTTGAGAACAGCCGTGCTGGCACCCACACGAGTGGTAGCAGCAGAAATGGCGGAAGCTTTGAAAGGACTCCCAGTACGATATCAAACCTCAGCAGTGCAGAGGGAGCATCAGGGAAATGAAATAGTAGACGTAATGTGCCATGCCACTCTGACCCATAGACTAATGTCACCAAACAGAGTGCCCAATTACAATTTATTCGTGATGGATGAGGCTCACTTCACTGACCCAGCTAGCATCGCCGCTCGGGGTTATATCGCGACCAAGGTGGAACTGGGGGAGGCAGCAGCCATTTTTATGACGGCGACCCCGCCCGGGACCACTGATCCCTTTCCTGACTCAAATGCCCCAATTCATGACCTGCAGGATGAGATCCCAGACAGGGCATGGAGCAGTGGA------------TACGAATGGATCACGGACTATGCGGGAAAAACTGTGTGGTTCGTGGCAAGTGTGAAAATGGGGAATGAGATCGCAATGTGCCTTCAAAGAGCGGGGAAAAAGGTCATCCAGCTCAATCGTAAGTCTTATGACACAGAATACCCAAAATGCAAAAATGGAGATTGGGACTTTGTCATCACCACTGACATCTCTGAGATGGGGGCCAATTTTGGTGCGAGCAGGGTCATTGACTGCAGAAAGAGTGTGAAACCCACCATCCTAGAGGAGGGAGAAGGTAGAGTCATCCTTGGAAACCCATCCCCCATAACTAGTGCAAGTGCAGCCCAACGGAGAGGTAGAGTGGGCAGGAATCCCAACCAAGTTGGAGATGAATACCATTACGGGGGGGCCACCAGTGAAGATGACAGCAACTTAGCCCACTGGACAGAGGCAAAAATTATGCTAGACAACATACACATGCCTAATGGATTAGTGGCTCAGCTGTACGGGCCAGAGAGGGAAAAGGCTTTCACAATGGATGGAGAGTACCGTCTCAGAGGTGAGGAGAAGAAGAACTTCTTGGAGCTGCTTAGAACGGCTGACCTCCCAGTATGGCTAGCCTACAAGGTGGCGTCCAATGGCATTCAGTACACTGACAGAAAATGGTGCTTTGATGGACCACGCACAAATGCCATACTAGAAGATAACACTGAGGTGGAGATAGTCACCCGAATGGGCGAGAGAAAGATCCTCAAGCCGAGATGGCTCGATGCGAGGGTTTATGCAGACCACCAGGCCCTCAAGTGGTTTAAGGATTTTGCAGCGGGCAAGAGATCAGCCGTCAGTTTCATAGAGGTGCTCGGTCGCATGCCTGAGCATTTCATGGGAAAGACACGAGAAGCCTTAGACACAATGTATCTGGTGGCAACAGCTGAGAAAGGTGGAAAGGCACACCGCATGGCTCTTGAAGAACTGCCCGACGCATTGGAGACCATCACACTCATCGTTGCCATCACTGTGATGACAGGAGGATTCTTCCTGCTCATGATGCAGAGAAAGGGCATAGGGAAAATGGGTCTAGGGGCTCTAGTGCTCACGCTGGCCACCTTCTTCCTATGGGCGGCAGAGGTTCCTGGAACCAAAATAGCGGGTACCTTACTGGTCGCCCTGTTGCTGATGGTGGTCCTCATTCCGGAACCAGAAAAACAGAGGTCACAGACAGACAACCAGTTGGCAGTGTTTCTTATCTGCGTCCTGACTGTGGTCGGAGTGGTGGCAGCAAATGAGTACGGAATGCTGGAAAAAACCAAAGCAGACCTTAAGAGCATGTTTGGCGGAAGGACGCAAGCATCAGGACTGACCGGA---TTGCCAAGCATGGCACTGGACTTGCGCCCAGCCACGGCTTGGGCGCTGTATGGGGGGAGCACAGTTGTGTTAACCCCTCTCCTGAAGCACCTAATCACCTCAGAATACGTCACCACATCGTTAGCTTCAATCAGTTCACAAGCGGGTTCGCTGTTTGTCTTGCCGCGAGGCGTGCCTTTCACTGACTTGGATCTAACCGTTGGTCTTGTCTTTCTTGGCTGTTGGGGCCAAATCACCCTCACCACGTTCCTAACAGCTATGGTGCTAGTGACACTCCACTATGGATACATGCTCCCTGGGTGGCAAGCAGAGGCACTCAGAGCTGCTCAGAGAAGAACAGCGGCTGGCATAATGAAGAATGCCGTCGTGGACGGAATGGTCGCCACTGATGTGCCCGAACTGGAAAGAACCACTCCTTTGATGCAAAAGAAAGTCGGCCAAGTGCTCCTCATAGGGGTCAGCGTGGCGGCGTTTCTCGTCAACCCCAATGTCACCACCGTGAGAGAGGCAGGTGTGTTGGTGACGGCAGCCACACTCACCTTGTGGGACAATGGAGCCAGTGCAGTCTGGAATTCTACCACCGCTACGGGGCTCTGCCACGTCATGCGAGGCAGCTACCTAGCTGGCGGCTCCATTGCCTGGACTCTCATCAAGAACGCTGACAAGCCCTCCTTAAAGAGGGGGAGGCCTGGAGGCAGGACGCTAGGGGAGCAGTGGAAGGAAAAGTTGAATGCTATGAGCAGGGATGAGTTCTTCAAATACAGAAGAGAGGCCATAATTGAGGTGGACCGCACTGAAGCACGCAGGGCTAGGCGCGAGAACAACATAGTGGGAGGACATCCAGTCTCGCGAGGGTCAGCAAAGCTCCGCTGGCTCGTGGAAAAAGGATTTGTCTCGCCAATAGGAAAAGTCATAGATCTGGGATGCGGGCGCGGAGGCTGGAGCTACTACGCAGCAACTCTGAAAAAAGTTCAGGAAGTCAAAGGGTACACGAAAGGTGGGGCGGGACACGAAGAACCGATGCTCATGCAGAGTTACGGTTGGAACCTGGTCTCGCTAAAAAGTGGGGTGGACGTATTCTACAAACCCTCGGAGCCTAGTGACACCCTGTTCTGTGACATAGGAGAATCTTCCCCAAGTCCGGAGGTGGAGGAACAACGCACGCTGCGCGTCTTAGAAATGACATCTGACTGGTTACATCGGGGACCTAGAGAGTTCTGCATAAAAGTGCTCTGCCCTTACATGCCTAAAGTCATAGAAAAGATGGAAGTCCTGCAACGTCGTTTCGGTGGCGGGCTGGTGCGCCTTCCCCTGTCTCGAAACTCCAACCATGAGATGTACTGGGTGAGCGGAGCTGCTGGCAACGTGGTGCATGCGGTTAACATGACCAGCCAAGTGCTGCTAGGGCGAATGGATCGCACAGTGTGGAGAGGGCCAAAGTATGAAGAGGATGTCAACCTGGGCAGCGGGACGAGAGCTGTGGGGAAGGGAGAGGTCCATAGCAACCAGGAAAAAATTAGGAAGAGAATCCAGAAGCTTAAAGAGGAATTCGCCACAACCTGGCACAAAGACCCCGAGCATCCATACCGAACTTGGACCTATCACGGAAGCTACGAAGTGAAGGCCACTGGCTCAGCAAGTTCTCTCGTTAATGGGGTGGTAAAGCTCATGAGCAAACCCTGGGACGCCATCGCCAATGTCACCACAATGGCCATGACCGACACCACCCCCTTTGGCCAGCAGAGGGTCTTTAAAGAGAAGGTTGACACGAAGGCTCCAGAACCACCAGCAGGAGTCAAGGAAGTGCTCAACGAGACTACCAACTGGCTGTGGGCCCACTTGTCACGGGAGAAACGACCCCGCTTGTGCACTAAGGAAGAATTCATAAAGAAAGTCAACAGCAACGCAGCTCTCGGAGCAGTGTTCGCTGAACAGAATCAATGGAGCACGGCGCGGGAAGCCGTGGGTGACCCTCTGTTCTGGGAGATGGTCAATGAAGAAAGGGAAAACCATTTGCGAGGGGAGTGCCACACGTGCATTTACAACATGATGGGAAAAAGAGAGAAAAAACCCGGAGAGTTCGGAAAGGCTAAAGGGAGTAGGGCTATCTGGTTCATGTGGCTCGGAGCTCGGTACCTAGAGTTCGAAGCCCTAGGATTTCTAAATGAAGACCACTGGCTGAGCCGAGAGAATTCAGGAGGTGGGGTGGAAGGTTCAGGCGTCCAAAAGCTGGGATACATTCTCCGTGACATAGCAGGGAAGCAGGGAGGTAAAATGTATGCCGATGACACCGCCGGGTGGGACACCAGAATCACTAGAACCGACTTGGAAAATGAAGCCAAAGTGCTGGAGCTTTTGGATGGTGAACACCGCATGCTTGCCCGAGCCATAATTGAACTAACGTACAGGCACAAAGTGGTCAAGGTCATGAGACCTGCAGCAGGAGGAAAGACAGTGATGGACGTGATATCACGAGAAGACCAAAGGGGGAGCGGGCAGGTGGTGACCTACGCTCTCAACACATTCACGAACATTGCCGTCCAGCTTGTCCGCTTGATGGAGGCTGAGGGGGTCATTGGACCACAACACTTGGAACAGCTGCCCAGGAAAAACAAGATAGCTGTTAGGACCTGGCTCTTTGAGAATGGAGAGGAGAGAGTGACTAGGATGGCGATCAGTGGAGACGACTGCGTCGTCAAGCCGCTGGATGACAGATTCGCCACGGCTCTCCATTTCCTCAACGCAATGTCGAAGGTTAGAAAAGATATCCAAGAATGGAAGCCTTCGCATGGTTGGCACGACTGGCAGCAGGTTCCCTTTTGCTCCAATCATTTTCAGGAGATTGTGATGAAAGATGGAAGGAGCATAGTCGTCCCGTGCAGAGGGCAGGATGAGCTGATTGGCAGGGCGCGCATCTCCCCAGGAGCTGGATGGAATGTGAAGGACACAGCTTGCCTGGCCAAAGCGTATGCACAGATGTGGCTGCTTCTATACTTCCATCGGAGGGACCTACGCCTCATGGCAAATGCAATCTGCTCAGCAGTTCCAGTGGACTGGGTGCCCACAGGCAGAACATCCTGGTCAATACACTCAAAAGGAGAGTGGATGACCACTGAAGACATGCTGCAAGTCTGGAACAGGGTATGGATTGAAGAAAATGAATGGATGATGGACAAGACCCCAATCACAAGCTGGACGGACGTTCCATACGTGGGAAAGCGTGAGGACATCTGGTGTGGCAGTCTCATCGGAACGCGATCCAGGGCAACATGGGCTGAGAACATCTACGCGGCAATAAACCAAGTGAGGGCCATCATTGGAAAAGAAAATTATGTTGATTACATGACTTCCCTCAGAAGATATGAGGATGTATTGATCCAGGAGGACAGGGTCATT
>AEO72411
ATGACTAAAAAACCAGGAGGGCCCGGAAAAAACCGGGCCATCAATATGCTGAAACGCGGACTACCCCGCGTATTCCCACTAGTGGGAGTGAAGAGGGTAGTGATGAGCTTGTTGGACGGCAGAGGGCCAGTACGATTTGTGCTGGCTCTTATCACGTTCTTCAAGTTTACAGCATTAGCCCCGACCAAGGCGCTTTTGGGCCGCTGGAGAGCAGTGGAAAAAAGCGTGGCAATGAAACATCTTACCAGTTTCAAACGAGAACTTGGAACACTCATTGACGCCGTGAACAAGCGGGGCAAAAAACAAAACAAAAGAGGAGGGAATGAAAGCTCGATTATGTGGCTTGCCAGCTTGGCAATCGTAACAGCCTGTGCCGGAGCCATGAAGCTATCAAACTTTCAAGGAAAGCTTCTGATGACCATCAACAACACGGATATTGCGGACGTCATCGTGATCCCCACCTCAAAAGGTGAAAACAGATGCTGGGTCCGAGCAATCGACGTTGGTTACATGTGTGAAGACACCATCACGTATGAATGTCCGAAGCTTGCCGTGGGCAACGATCCGGAAGACGTGGACTGCTGGTGCGACAATCAGGAAGTCTACGTGCAGTATGGTCGCTGCACACGGACCAGGCATTCCAAACGAAGTAGAAGATCCGTTTCGGTCCAAACGCATGGGGAAAGCTCACTAGTGAACAAAAAAGAGGCTTGGCTGGATTCAACGAAGGCCACGCGATACCTCATGAAAACGGAGAACTGGATCATAAGGAACCCTGGTTATGCTTTCTTGGCGGCGGTACTTGGATGGATGCTAGGCAGCAACAGTGGCCAACGTGTGGTGTTCACTATTCTCTTGCTATTGGTCGCTCCGGCTTACAGTTTTAATTGTCTGGGAATGGGGAATCGGGATTTCATAGAAGGAGCCAGTGGAGCCACTTGGGTGGATCTGGTGCTGGAAGGAGATAGCTGTTTGACAATCATGGCAAACGACAAACCAACACTAGATGTCCGCATGATCAACATTGAAGCTAGCCAACTTGCTGAAGTCAGGAGTTACTGCTATCACGCTTCAGTCACTGACATTTCAACGGTGGCTCGATGCCCCACGACTGGAGAAGCCCACAACGAAAAACGTGCTGACAGCAGCTACGTGTGCAAACAAGGCTTTACTGATCGCGGATGGGGAAATGGATGTGGACTTTTCGGGAAAGGAAGCATTGACACATGCGCAAAATTTTCTTGTACCAGTAAGGCCATTGGAAGAATGATCCAACCAGAGAACATCAAGTACGAGGTTGGCATATTCGTGCACGGAACCACCACCTCGGAAAACCATGGGAATTACTCAGCGCAAGTAGGAGCGTCTCAAGCAGCAAAGTTTACTGTAACTCCAAATGCTCCTTCAATAACCCTCAAGCTTGGGGATTATGGAGAAGTCACACTGGATTGTGAACCAAGGAGTGGACTGAACACTGAAGCGTTCTATGTCATGACCGTGGGTTCGAAGTCATTCTTAGTCCATAGGGAATGGTTCCATGACCTTTCTCTTCCCTGGACGTCCCCCTCAAGCACGGCATGGAGAAACAGAGAGCTTCTCATGGAATTTGAAGAGGCACATGCCACAAAACAATCTGTCGTAGCTCTTGGGTCACAGGAGGGAGGCCTCCATCAAGCGTTGGCAGGAGCCATCGTGGTGGAGTACTCGAGCTCAGTGAAGTTGACATCAGGTCACCTGAAATGCAGGCTAAAAATGGACAAACTGGCCCTGAAGGGCACGACTTATGGCATGTGTACAGAAAAATTCTCGTTCGCGAAAAATCCAGCGGACACAGGCCATGGAACAGTTGTCATTGAGCTCACATATTCTGGAAGTGATGGTCCCTGCAAAATTCCGATTGTCTCAGTCGCGAGTTTAAACGACATGACCCCTGTGGGGAGGCTGGTAACAGTAAACCCCTTCGTCGCGACATCTAGCTCCAACTCAAAGGTGCTGGTTGAGATGGAACCTCCCTTCGGAGACTCTTATATCGTGGTTGGAAGAGGGGACAAGCAGATTAACCATCACTGGCACAAAGCTGGAAGCACGCTGGGCAAAGCTTTCTCAACAACCTTGAAAGGGGCTCAGAGACTAGCAGCGCTAGGTGACACAGCCTGGGACTTCGGCTCCATCGGAGGGGTATTCAACTCCATAGGGAAAGCTGTTCACCAAGTATTTGGCGGTGCATTCAGAACGCTCTTTGGGGGAATGTCTTGGATCACACAAGGACTAATGGGGGCCTTACTTCTTTGGATGGGTGTCAACGCACGAGACCGGTCAATCGCCCTGGCTTTTCTGGCCACGGGAGGTGTGCTCGTGTTTTTAGCGACCAATGTGCATGCCGACACTGGCTGTGCCATTGACATCACAAGAAAAGAGATGAGGTGTGGAAGTGGCATCTTCGTGCACAACGACGTAGAGGCTTGGGTAGATAGGTACAAATATCTGCCAGAGACGCCCAGATCCTTAGCGAAGATCGTCCACAAAGCACATCAAGAAGGAGTGTGCGGGGTCAGATCCGTCACTAGACTGGAACACCAGATGTGGGAATCTGTGCGGGACGAACTGAATGTCTTGCTCAAAGAGAACGCGGTGGATCTCAGTGTGGTGGTGAACAAGCCTGTGGGGAGATATCGCTCAGCCCCCAAACGCCTATCCATGACTCAAGAAAAGTTTGAGATGGGCTGGAAAGCATGGGGAAAAAGCATTCTCTTCGCCCCCGAATTGGCCAACTCCACGTTCGTCGTGGATGGACCCGAGACAAAGGAATGCCCTGATGAGCGCAGAGCCTGGAACAGCATGCAAATCGAAGATTTCGGCTTCGGCATCACATCAACCCGAGTGTGGCTGAAAATTAGAGAGGAGAACACTGATGAGTGTGATGGAGCAATCATAGGGACAGCTGTTAAAGGGCATGTGGCAGTTCATAGTGACTTGTCATACTGGATTGAGAGCCGTCTCAATGACACCTGGAAACTTGAGAGGGCTGTCTTCGGAGAGGTGAAATCTTGCACTTGGCCCGAGACACACACTCTTTGGGGTGACGGTGTTGAGGAGAGCGAGCTTATCATCCCACACACCATAGCTGGACCGAGAAGCAAGCACAACCGGAGAGAAGGGTATAAAACACAAAACCAGGGACCCTGGGATGAGAACGGCATCGTCCTTGACTTTGACTACTGTCCAGGAACAAAAGTCACCATCACAGAGGACTGTGGCAAGAGGGGTCCCTCAATCAGAACCACTACTGACAGTGGAAAGCTGATCACCGATTGGTGCTGCCGCAGCTGTTCTCTACCGCCTTTACGGTTCCGGACAGAAAATGGTTGCTGGTATGGGATGGAAATCAGACCTGTTAGGCATGACGAAACAACACTCGTTAGATCACAGGTTGACGCTTTCAACGGCGAAATGATTGACCCTTTTCAGCTGGGCCTTCTGGTGATGTTTCTGGCCACCCAGGAGGTCCTTCGCAAGAGGTGGACGGCCAGATTGACGATTCCTGCGGTTTTGGGGGCTCTACTTGTGCTGATGCTTGGGGGCATCACTTACACTGACCTGGCAAGATACGTGGTGCTAGTTGCTGCGGCTTTCGCGGAGGCCAACAGTGGAGGAGATGTTCTGCACCTCGCTCTGATAGCCGTCTTTAAGATCCAACCAGCTTTTCTGGTCATGAACATGCTTAGCGCGAGATGGACGAACCAAGAGAACGTGGTTCTGGTCCTGGGGGCGGCTTTTTTCCAACTAGCTTCAGTGGATTTACAGATCGGAGTCCACGGAATCCTGAATGCCACAGCCATAGCATGGATGATCGTTCGAGCGATCACATTTCCCACAACTTCTACCGTTGCCATGCCAGTCTTAGCGCTCCTAACTCCGGGAATGAGGGCTTTGTATCTGGACACTTACAGAATCATTCTTCTTGTCATAGGAATTTGTTCCCTGCTGCAAGAGAGGAGAAAGACCATGGCGAAGAAGAAAGGAGCCGTGCTCTTGGGCTTAGCGCTCACATCCACCGGATGGTTTTCGCCCACCACTATCGCAGCCGGACTAATGGTCTGCAACCCAAACAAGAAGAGAGGGTGGCCAGCCACCGAGTTCCTATCAGCGGTTGGGTTGATGTTTGCCATTGTGGGAGGTCTAGCCGAGTTGGACATCGAATCTATGTCAATACCCTTCATGCTGGCAGGGCTCATGGCAGTGTCTTACGTGGTATCAGGAAAGGCAACCGACATGTGGCTGGACCGGGCTGCCGATATCAGCTGGGAGATGGAAGCTGCAATCACAGGAAGTAGCCGGAGGCTAGATGTTAAGTTGGATGACGACGGCGACTTTCACTTGATTGATGATCCCGGTGTTCCATGGAAAGTCTGGCTCTTGCGCATGTCTTGTATCGGTTTAGCCGCTCTGACACCCTGGGCTATCGTTCCCGCCGCCTTTGGCTATTGGCTCACTCTGAAAACAACGAAAAGAGGGGGCGTGTTCTGGGACACGCCATCTCCAAAGCCTTGCTTAAAGGGGGACACCACCACAGGAGTTTACCGAATTATGGCTAGGGGGATTCTCGGCACTTACCAGGCCGGCGTTGGAGTCATGTATGAGAATGTTTTCCACACATTGTGGCACACAACTAGAGGAGCAGCCATCATGAGTGGAGAAGGAAAGCTAACGCCATACTGGGGTAGTGTGAAGGAAGATCGCATAAGCTATGGAGGCCCGTGGAGGTTCGACCGGAAGTGGAATGGAACAGATGATGTGCAAGTGATTGTGGTGGAACCAGGGAAACCTGCAGTAAACATCCAGACAAAACCGGGAGTGTTTCGCACCCCTTTCGGGGAGGTTGGAGCAGTCAGCTTGGACTACCCACGGGGAACATCCGGCTCACCCATCCTAGATTCCAATGGAGACATCATAGGCTTGTATGGCAATGGGGTTGAACTCGGCGATGGATCGTACGTCAGCGCCATTGTGCAGGGCGATCGTCAAGAGGAGCCAGTTCCAGATGCCTACACTCCAAGCATGCTGAAAAAGAGACAGATGACTGTGCTGGACCTGCACCCAGGTTCGGGAAAAACCAGGAAGATCCTACCCCAAATAATCAAGGACGCCATCCAGCAGCGCTTGAGAACAGCCGTGCTGGCACCCACACGAGTGGTAGCAGCAGAAATGGCGGAAGCTTTGAGAGGACTCCCAGTACGATATCAAACCTCAGCAGTGCAGAGGGAGCATCAGGGAAATGAAATAGTAGACGTGATGTGTCATGCCACTCTGACCCATAGACTAATGTCACCAAACAGGGTGCCCAACTACAATTTATTCGTGATGGATGAGGCTCACTTCACTGACCCAGCTAGCATCGCCGCTCGGGGTTATATTGCAACCAAGGTGGAACTGGGGGAGGCAGCAGCCATTTTTATGACGGCGACCCCGCCCGGGACCACTGATCCCTTTCCCGACTCAAATGCCCCAATTCATGACCTGCAGGATGAGATCCCAGACAGGGCATGGAGCAGTGGA------------TACGAATGGATCACGGACTATGCGGGAAAAACTGTGTGGTTCGTGGCAAGTGTGAAAATGGGGAATGAGATCGCAATGTGCCTCCAAAGAGCGGGGAAAAAGGTCATCCAGCTCAATCGTAAGTCATATGACACAGAATACCCAAAATGCAAAAATGGAGATTGGGACTTTGTTATCACCACTGACATCTCTGAGATGGGGGCCAATTTTGGTGCGAGCAGGGTCATTGACTGCAGAAAGAGTGTGAAACCCACCATCCTAGAGGAAGGAGAAGGTAGAGTCATTCTTGGAAATCCATCCCCCATAACCAGCGCAAGTGCAGCCCAACGGAGAGGTAGAGTGGGCAGGAATCCCAACCAAGTTGGAGATGAATACCATTACGGGGGGGCCACCAGTGAAGATGACAGCAACTTAGCCCACTGGACAGAGGCAAAAATTATGCTAGACAACATACACATGCCTAATGGGTTAGTGGCTCAGCTGTACGGGCCAGAGAGGGAAAAGGCTTTCACAATGGATGGAGAGTACCGTCTCAGAGGTGAGGAGAAGAAGAACTTCTTGGAGCTGCTTAGAACGGCTGACCTCCCAGTATGGCTAGCCTACAAGGTGGCGTCCAATGGCATTCAGTACACTGACAGAAAATGGTGCTTTGATGGACCACGCACAAATGCCATACTAGAAGATAACACTGAGGTGGAGATAGTCACCCGAATGGGTGAGAGAAAGATCCTCAAGCCGAGATGGCTCGATGCGAGGGTTTATGCAGACCACCAGGCCCTCAAGTGGTTTAAGGATTTTGCAGCGGGCAAGAGATCAGCCGTCAGTTTCATAGAGGTGCTCGGTCGCATGCCTGAGCATTTCATGGGAAAGACACGGGAAGCCTTAGACACAATGTATCTGGTGGCAACAGCTGAGAAAGGTGGAAAGGCACACCGCATGGCTCTTGAGGAACTGCCCGACGCATTGGAGACCATCACACTCATCGTTGCCATCACTGTGATGACAGGAGGATTCTTCCTGCTCATGATGCAGAGAAAGGGTATAGGAAAAATGGGTCTAGGGGCTCTAGTGCTCACGCTGGCCACCTTTTTCCTATGGGCGGCAGAGGTTCCTGGAACCAAAATAGCGGGCACCTTACTGGTCGCCCTGTTGCTGATGGTGGTCCTCATCCCGGAACCAGAAAAACAGAGGTCACAGACAGACAACCAGTTGGCAGTGTTTCTTATCTGCGTCCTGACCGTGGTCGGAGTGGTGGCAGCAAATGAGTACGGAATGCTGGAAAAAACCAAAGCAGACCTTAAGAGCATGTTTGGCGGAAGGACGGAAGCACCAGGACTGACCGGA---TTGCCTAGCATGGCACTGGACTTGCGCCCAGCCACAGCTTGGGCGCTGTATGGGGGGAGCACAGTTGTGTTAACCCCTCTTCTGAAGCACCTAATCACCTCAGAATACGTCACCACATCGTTAGCTTCAATCAGTTCACAAGCGGGTTCGCTGTTTGTTTTGCCGCGAGGCGTGCCTTTTACTGACTTGGATCTAACCGTTGGCCTTGTCTTCCTTGGCTGTTGGGGCCAAATCACTCTCACCACGTTCCTAACAGCTATGGTGCTAGTGACACTCCACTACGGATACATGCTCCCTGGGTGGCAAGCAGAGGCACTCAGAGCTGCTCAGAGAAGAACAGCGGCTGGCATAATGAAGAATGCCGTCGTGGACGGAATGGTCGCCACCGATGTGCCCGAACTGGAAAGAACTACTCCTTTGATGCAAAAGAAAGTCGGCCAAGTGCTCCTCATAGGGGTCAGCGTGGCGGCGTTTCTCGTCAACCCCAATGTCACCACCGTGAGAGAGGCAGGTGTGTTGGTGACAGCAGCCACACTCACCTTGTGGGACAATGGAGCCAGTGCTGTCTGGAATTCCACCACCGCTACGGGGCTCTGCCATGTCATGCGAGGCAGCTACCTAGCTGGCGGCTCCATTGCCTGGACTCTCATCAAGAACGCTGACAAGCCCTCCTTAAAAAGGGGGAGGCCTGGAGGCAGGACGCTAGGGGAGCAGTGGAAGGAAAAGTTGAATGCCATGAGCAGGGATGAGTTCTTCAAATACAGAAGAGAGGCCATAATTGAGGTGGACCGCACTGAAGCACGCAGGGCTAGGCGCGAGAACAACATAGTGGGAGGACATCCAGTCTCGCGAGGGTCAGCAAAGCTCCGCTGGCTCGTGGAAAAAGGATTTGTCTCGCCAATAGGAAAAGTCATAGATCTGGGATGCGGGCGCGGAGGCTGGAGCTACTACGCAGCAACTCTGAAAAAAGTTCAGGAAGTCAAAGGGTACACGAAAGGTGGGGCGGGACACGAAGAACCGATGCTCATGCAGAGTTACGGTTGGAACCTGGTCTCGTTAAAGAGTGGGGTGGACGTGTTCTACAAACCCTCGGAGCCTAGTGACACCCTGTTCTGTGACATAGGAGAATCTTCCCCAAGTCCAGAGGTGGAGGAACAACGCACGCTGCGCGTCCTAGAAATGACATCTGACTGGTTGCATCGGGGACCTAGAGAGTTCTGCATAAAAGTGCTCTGCCCTTACATGCCTAAAGTTATAGAAAAGATGGAAGTCCTGCAACGTCGTTTCGGTGGCGGGCTGGTGCGCCTTCCCCTGTCTCGAAACTCCAACCATGAGATGTACTGGGTGAGTGGAGCTGCTGGCAATGTGGTGCATGCGGTCAACATGACCAGCCAAGTGCTGCTAGGGCGAATGGATCGCACAGTGTGGAGAGGGCCAAAGTATGAAGAGGATGTCAACCTGGGTAGCGGGACGAGAGCTGTGGGGAAGGGAGAGGTCCATAGCAATCAGGAAAAAATTAGGAAGAGAATCCAGAAACTTAGAGAGGAATTCGCTACAACCTGGCACAAAGACCCCGAGCATCCATACCGAACTTGGACCTATCACGGAAGCTACGAAGTGAAGGCCACTGGCTCAGCAAGCTCTCTCGTCAACGGGGTGGTAAAGCTCATGAGCAAACCCTGGGACGCCATCGCCAATGTCACCACAATGGCCATGACCGACACCACCCCCTTTGGCCAGCAGAGGGTCTTTAAAGAGAAGGTTGACACGAAGGCTCCAGAGCCACCAGCAGGAGTCAAGGAAGTGCTCAACGAGACCACCAACTGGCTGTGGGCCCACTTGTCACGGGAGAAACGACCCCGCTTGTGCACTAAGGAAGAATTCATAAAGAAAGTCAACAGCAACGCAGCTCTCGGAGCAGTGTTCGCCGAACAGAATCAATGGAGCACGGCGCGGGAAGCCGTGGGCGACCCTCTGTTCTGGGAGATGGTCAATGAAGAAAGGGAAAACCATTTGCGAGGGGAGTGCCACACGTGCATTTACAACATGATGGGAAAAAGAGAGAAAAAACCCGGAGAGTTCGGAAAGGCTAAAGGGAGTAGGGCTATTTGGTTCATGTGGCTCGGAGCTCGGTACCTAGAGTTCGAAGCCCTAGGATTTCTAAATGAAGACCATTGGCTGAGCCGAGAGAATTCAGGAGGTGGGGTGGAAGGTTCAGGCGTCCAAAAGCTGGGATACATTCTCCGTGACATAGCAGGGAAGCAAGGAGGTAAAATGTATGCCGATGACACCGCCGGGTGGGACACCAGAATCACTAGAACCGACTTGGAAAATGAAGCCAAAGTGCTGGAGCTTTTGGATGGTGAACACCGCATGCTCGCCCGAGCCATAATTGAACTAACGTACAGGCACAAAGTGGTCAAGGTTATGAGACCTGCAGCAGGAGGAAAGACAGTGATGGACGTGATATCACGAGAAGACCAAAGGGGGAGTGGGCAGGTGGTGACCTACGCTCTCAACACATTCACGAACATTGCCGTCCAGCTTGTCCGCTTGATGGAGGCTGAGGGGGTCATTGGACCACAACACTTGGAACAGCTGCCCAGGAAAAACAAAATAGCTGTTAGGACCTGGCTCTTTGAGAATGGAGAGGAGAGAGTGACTAGGATGGCGATCAGTGGAGACGACTGCGTCGTCAAGCCGCTGGATGACAGATTCGCTACGGCTCTCCATTTCCTCAACGCAATGTCGAAGGTCAGAAAAGATATTCAAGAATGGAAGCCTTCGCATGGCTGGCACGACTGGCAGCAGGTTCCCTTTTGCTCCAATCATTTTCAGGAGATCGTGATGAAAGATGGAAGGAGCATAGTCGTCCCGTGCAGAGGGCAGGATGAGCTGATTGGCAGGGCGCGCATCTCCCCAGGAGCTGGATGGAATGTGAAGGACACAGCTTGCCTGGCCAAAGCGTATGCACAGATGTGGCTGCTTCTATACTTCCATCGGAGGGACCTACGCCTCATGGCAAATGCAATCTGCTCAGCAGTTCCAGTGGACTGGGTGCCCACAGGCAGAACATCCTGGTCAATACACTCAAAAGGAGAGTGGATGACCACTGAAGACATGCTGCAAGTTTGGAACAGGGTATGGATTGAAGAAAATGAATGGATGACGGACAAGACCCCAATCACAAGCTGGACAGACGTTCCGTACGTGGGGAAGCGTGAGGACATCTGGTGTGGCAGTCTCATCGGAACGCGATCCAGGGCAACATGGGCTGAGAACATCTACGCGGCAATAAACCAAGTGAGGGCCATCATTGGAAAAGAAAATTATGTTGATTACATGACTTCCCTCAGAAGATATGAGGATGTGTTGATTCAGGAGGACAGGGTCATT
>AEO72410
ATGATTAAAAAACCAGGAGGGCCCGGAAAAAACCGGGCCATCAATATGTTGAAACGGGGATTACCCCGGGTATTCCCACTAGTGGGAGGGAAGAGGGTAGTGATGAGCTTGTGGGACGGCAGGGGGCCAGTAGGATTTGTGCTGGCTCTTATAACGTTTTTCAAGTTTACACCATTAGCCCCGCCCAAGGCGCTTTTGGGCCGCTGGAGACCAGTGGAAAAAAGTGTGGCAATGAAACATCTTACCAGTTTCAAACGAGAACTTGGAACACTCATCGACGCCGTGAACAAGCGGGGCAAAAAACAAAACAAAAGAGGAGGGAATGAAAGCTCGATTATGTGGCTTGCCAGCTTGGCAATCGTAACAGCCTGTGCTGGAGCCATGAAGCTATCAAACTTTCAAGGAAAGCTTCTGATGACCATCAACAACACGGACATTGCGGACGTCATCGTGATCCCCACCTCAAAAGGCGAAAACAGATGCTGGGTCCGAGCAATCGACGTTGGTTACATGTGTGAAGACACCATCACGTATGAATGTCCGAAGCTTGCCGTGGGCAACGATCCGGAAGACGTGGACTGCTGGTGCGACAATCAGGAAGTCTACGTGCAGTATGGTCGCTGCACACGGACCAGGCATTCCAAACGAAGCAGAAGATCCGTTTCGGTCCAAACGCATGGGGAAAGCTCACTAGTGAACAGAAAAGAGGCTTGGCTGGATTCAACGAAGGCTACGCGACACCTCATGAAAACGGAGAACTGGATCATAAGGAACCCTGGTTATGCTTTCCTGGCGGCGGCACTTGGATGGATGCTTGGCAGCAACAGTGGCCAACGTGTGGTGTTCACTATTCTCTTGCTATTGGTCGCTCCAGCTTACAGTTTTAATTGTCTGGGAATGGGGAATCGGGATTTTATAGAAGGAGCCAGTGGAGCCACTTGGGTGGATCTGGTGTTGGAAGGAGATAGCTGTTTGACAATCATGGCAAACGACAAACCAACACTAGATGTCCGCATGATCAACATTGAAGCTAGCCAACTTGCTGAAGTCAGGAGTTACTGCTATCACGCTTCAGTCACTGACATTTCAACGGTGGCTCGATGCCCCACGACTGGAGAAGCACACAACGAAAAACGTGCTGACAGCAGCTACGTGTGCAAACAAGGCTTTACTGATCGCGGATGGGGAAATGGATGTGGACTTTTCGGGAAAGGAAGCATTGACACATGCGCAAAATTTTCTTGTACCAGTAAGGCCATTGGAAGAATGATCCAACCAGAGAACATCAAGTACGAGGTTGGCATATTCGTGCACGGAACCACCACCTCGGAAAACCATGGAAATTACTCAGCGCAAGTAGGAGCGTCTCAAGCAGCAAAGTTTACTGTAACTCCAAATGCTCCTTCAATAACCCTCAAGCTTGGTGATTATGGAGAAGTCACACTGGATTGTGAACCAAGGAGTGGACTGAACACTGAAGCGTTCTACGTCATGACCGTGGGTTCGAAGTCATTCTTAGTCCATAGGGAATGGTTCCACGACCTTTCTCTTCCCTGGACGTCCCCCTCAAGCACGGCATGGAGAAACAGAGAACTCCTCATGGAATTTGAAGAGGCACATGCCACAAAACAATCTGTCGTAGCTCTTGGGTCACAGGAGGGAGGCCTCCATCAAGCGTTGGCAGGAGCCATCGTGGTGGAGTACTCGAGCTCAGTGAAGTTGACATCAGGTCACCTGAAATGCAGGCTAAAAATGGACAAACTGGCTCTGAAGGGTACGACTTATGGCATGTGTACAGAAAAATTCTCGTTCGCGAAAAATCCAGCGGACACAGGCCATGGAACAGTTGTCATTGAGCTCACATATTCTGGAAGTGATGGTCCCTGTAAAATTCCGATTGTCTCAGTCGCGAGTTTAAACGACATGACCCCTGTGGGGAGGCTGGTAACAGTAAACCCCTTCGTCGCGACATCTAGCTCCAACTCAAAGGTGCTGGTTGAGATGGAACCTCCCTTCGGAGACTCTTATATCGTGGTTGGAAGAGGAGACAAGCAGATTAACCATCACTGGCACAAAGCTGGAAGCACGCTGGGCAAAGCTTTCTCAACAACTTTGAAAGGGGCTCAGAGACTAGCAGCGCTAGGTGACACAGCCTGGGACTTCGGCTCCATTGGAGGGGTATTCAACTCCATAGGGAAAGCTGTTCACCAAGTATTTGGCGGTGCATTCAGAACGCTCTTTGGGGGAATGTCTTGGATCACACAAGGACTAATGGGGGCCTTACTTCTTTGGATGGGTGTCAACGCACGAGACCGGTCAATCGCTCTGGCTTTTCTGGCCACTGGAGGTGTGCTCGTGTTTCTAGCGACCAATGTGCATGCCGACACTGGTTGTGCCATTGACATCACAAGAAAAGAGATGAGGTGTGGAAGTGGCATCTTCGTGCACAACGACGTTGAGGCTTGGGTAGATAGGTACAAATATCTGCCAGAGACGCCCAGATCCTTAGCGAAGATCGTCCACAAAGCACATCAAGAAGGAGTGTGCGGGGTCAGATCCGTCACTAGACTGGAACACCAGATGTGGGAATCTGTGCGGGACGAACTGAATGTCTTGCTCAAAGAGAACGCGGTGGATCTCAGTGTGGTGGTGAACAAGCCCGTGGGGAGATATCGCTCAGCCCCCAAACGCCTATCCATGACTCAAGAAAAGTTTGAGATGGGTTGGAAGGCATGGGGAAAAAGCATTCTCTTCGCCCCCGAATTGGCCAACTCCACGTTCGTCGTGGATGGACCCGAGACAAAGGAATGCCCTGATGAGCGCAGAGCCTGGAACAGCATGCAAATCGAAGATTTCGGCTTCGGCATCACATCAACCCGAGTGTGGCTGAAAATTAGAGAGGAGAACACTGATGAGTGTGATGGAGCAATCATAGGGACAGCTGTTAAAGGGCACGTGGCAGTTCATAGTGACCTGTCATACTGGATTGAGAGCCGTCTCAATGACACCTGGAAACTTGAGAGGGCTGTCTTCGGAGAGGTGAAATCTTGCACTTGGCCCGAGACACACACTCTTTGGGGTGACGGTGTTGAGGAGAGCGAGCTTATCATCCCACATACCATAGCTGGACCGAGAAGCAAGCACAACCGGAGAGAAGGGTATAAAACACAAAACCAGGGACCCTGGGATGAGAACGGCATCGTCCTTGACTTTGACTATTGTCCAGGAACAAAAGTCACCATCACAGAGGACTGTGGCAAGAGGGGTCCCTCAATCAGAACCACTACTGACAGTGGAAAGCTGATCACCGATTGGTGCTGCCGCAGCTGTTCTCTACCGCCTTTACGGTTCCGGACAGAAAATGGTTGCTGGTATGGGATGGAAATCAGACCTGTTAGGCATGACGAAACAACACTCGTTAGATCACAGGTTGACGCTTTCAACGGCGAAATGATTGACCCTTTTCAGCTGGGCCTTCTGGTGATGTTTCTGGCCACCCAGGAGGTCCTTCGCAAGAGGTGGACGGCCAGATTGACGATTCCTGCGGTTTTGGGGGCTCTACTTGTGCTGATGCTTGGGGGCATCACTTACACTGACCTGGCAAGATATGTGGTGCTAGTTGCTGCAGCTTTCGCGGAGGCCAACAGTGGAGGAGATGTTTTGCACCTCGCTCTGATAGCCGTTTTCAAGATCCAACCAGCTTTTCTGGTCATGAACATGCTTAGCGCGAGATGGACGAACCAAGAGAACGTGGTTCTGGTCCTGGGGGCGGCTTTTTTCCAACTGGCTTCAGTGGATCTGCAGATCGGAGTCCACGGAATCCTGAATGCCGCAGCCATAGCATGGATGATCGTTCGAGCGATCACATTTCCCACAACTTCTACCGTTGCCATGCCAGTCTTAGCGCTCCTAACTCCGGGAATGAGGGCTTTGTATCTGGACACTTACAGAATCATTCTTCTTGTCATAGGAATTTGTTCCCTGCTGCAAGAGAGGAGAAAGACCATGGCGAAGAAGAAAGGAGCCGTGCTCTTGGGCTTAGCGCTCACATCCACCGGATGGTTTTCGCCCACCACTATCGCAGCCGGACTAATGGTCTGCAACCCAAACAAGAAGAGAGGGTGGCCAGCCACCGAGTTCCTTTCAGCGGTTGGGTTGATGTTTGCCATTGTGGGAGGTCTAGCCGAGTTGGACATCGAATCTATGTCAATACCCTTCATGCTGGCAGGGCTCATGGCAGTGTCTTACGTGGTATCAGGAAAGGCAACCGACATGTGGCTGGACCGGGCTGCCGATATCAGCTGGGAGATGGAAGCTGCAATCACAGGAAGTAGCCGGAGGCTAGATGTTAAGTTGGACGATGACGGCGACTTTCACTTGATTGATGATCCCGGTGTTCCATGGAAAGTCTGGCTCTTGCGCATGTCTTGTATCGGTTTAGCCGCTCTGACACCCTGGGCTATCGTTCCCGCTGCTTTTGGCTATTGGCTCACTCTGAAAACAACAAAAAGAGGGGGCGTGTTCTGGGACACGCCATCTCCAAAGCCTTGCTTAAAGGGGGACACCACCACAGGAGTTTACCGAATTATGGCTAGGGGGATTCTCGGCACTTACCAGGCCGGCGTTGGAGTCATGTACGAGAATGTTTTCCACACATTGTGGCACACAACTAGAGGAGCAGCCATCATGAGTGGAGAAGGAAAGCTAACGCCATACTGGGGTAGTGTGAAGGAAGACCGCATAAGCTATGGAGGTCCGTGGAGGTTCGACCGGAAGTGGAATGGAACAGATGATGTGCAAGTGATTGTGGTGGAACCAGGGAAACCTGCAGTAAACATCCAGACAAAACCGGGAGTGTTTCGCACCCCTTTCGGGGAGGTTGGAGCAGTCAGCTTGGACTACCCACGGGGAACATCCGGCTCACCCATCCTAGATTCCAATGGAGACATCATAGGCTTGTATGGCAATGGGGTTGAACTCGGCGATGGATCGTACGTCAGCGCCATTGTGCAGGGCGACCGTCAAGAGGAACCAGTTCCAGATGCCTACACTCCAAGCATGCTGAAAAAGAGACAGATGACTGTGCTGGACCTGCACCCAGGTTCGGGAAAAACCAGGAAGATCCTACCCCAAATAATCAAGGACGCCATCCAGCAGCGCTTGAGAACAGCCGTGCTGGCACCCACACGAGTGGTAGCAGCAGAAATGGCGGAAGCTTTGAGAGGACTCCCAGTACGATATCAAACCTCAGCAGTGCAGAGGGAGCATCAGGGAAATGAAATAGTAGACGTAATGTGCCATGCCACTCTGACCCATAGACTAATGTCACCAAACAGGGTGCCCAACTACAATTTATTCGTGATGGATGAGGCTCACTTCACTGACCCAGCTAGCATCGCCGCTCGGGGTTATATTGCAACCAAGGTGGAACTGGGGGAGGCAGCAGCCATTTTTATGACAGCGACCCCGCCCGGGACCACTGATCCCTTTCCCGATTCAAATGCCCCAATTCATGACCTGCAGGATGAGATCCCAGACAGGGCATGGAGCAGTGGA------------TACGAATGGATCACGGACTATGCGGGAAAAACTGTGTGGTTCGTGGCTAGTGTGAAAATGGGGAATGAGATCGCAATGTGCCTCCAAAGAGCGGGGAAAAAGGTCATCCAGCTCAATCGTAAGTCATATGACACAGAATACCCAAAATGCAAAAATGGAGATTGGGATTTTGTTATCACCACTGACATCTCTGAGATGGGGGCCAATTTTGGTGCGAGCAGGGTCATTGACTGCAGAAAGAGTGTGAAACCCACCATCCTAGAGGAGGGAGAAGGTAGAGTCATTCTTGGAAATCCATCCCCCATAACCAGCGCAAGTGCAGCCCAACGGAGAGGTAGAGTGGGCAGGAATCCCAACCAAGTTGGAGATGAATACCATTACGGGGGGGCCACCAGTGAAGATGACAGCAACCTAGCCCACTGGACAGAGGCAAAAATTATGCTAGACAACATACACATGCCTAATGGATTAGTGGCTCAACTGTACGGGCCAGAGAGGGAAAAGGCTTTCACAATGGATGGAGAGTACCGTCTCAGAGGTGAGGAGAAGAAGAACTTCTTGGAGCTTCTTAGAACGGCTGACCTCCCAGTATGGCTAGCCTACAAGGTGGCGTCCAATGGCATTCAGTACACTGACAGAAAATGGTGCTTTGATGGACCACGCACAAACGCCATACTAGAAGACAACACTGAGGTGGAGATAGTCACCCGAATGGGTGAGAGAAAGATCCTCAAGCCGAGATGGCTCGATGCGAGGGTTTATGCAGACCACCAGGCCCTCAAGTGGTTTAAGGATTTTGCAGCGGGCAAGAGATCAGCCATCAGTTTCATAGAGGTGCTCGGTCGCATGCCTGAGCATTTCATGGGAAAGACACGGGAAGCCTTAGACACAATGTATCTGGTGGCAACAGCTGAGAAAGGTGGAAAGGCACACCGCATGGCTCTTGAAGAACTGCCCGACGCATTGGAGACCATCACACTCATCGTTGCCATCACTGTGATGACAGGAGGATTCTTCCTGCTCATGATGCAGAGAAAGGGTATAGGAAAAATGGGTCTAGGGGCTCTAGTGCTCACGCTGGCCACCTTTTTCCTATGGGCGGCAGAGGTTCCTGGAACCAAAATAGCGGGCACCTTACTGGTCGCCCTGTTGCTGATGGTGGTCCTCATCCCGGAACCAGAAAAACAGAGGTCACAGACAGACAACCAGTTGGCAGTGTTTCTTATCTGCGTCCTGACCGTGGTCGGAGTGGTGGCAGCAAATGAGTACGGAATGCTGGAAAAAACCAAAGCAGACCTTAAGAGCATGTTTGGCGGAAGGACGCAAGCACCAGGACTGACCGGA---TTGCCTAGCATGGCACTGGACTTGCGCCCAGCCACAGCTTGGGCGCTGTATGGGGGGAGCACAGTTGTGTTAACCCCTCTCCTGAAGCACCTAATCACCTCAGAATACGTCACCACATCGTTAGCTTCAATCAGTTCGCAAGCGGGTTCGCTGTTTGTTTTGCCGCGAGGCGTGCCTTTTACTGACTTGGATCTAACCGTTGGCCTTGTCTTTCTTGGCTGTTGGGGCCAAATCACCCTCACCACGTTCCTAACAGCTATGGTGCTAGTGACACTCCACTACGGATACATGCTCCCTGGGTGGCAAGCAGAGGCACTTAGAGCTGCTCAGAGAAGAACAGCGGCTGGCATAATGAAGAATGCCGTCGTGGACGGAATGGTCGCCACCGATGTGCCCGAACTGGAAAGAACTACTCCTTTGATGCAAAAGAAAGTCGGCCAAGTGCTCCTCATAGGGGTCAGCGTGGCGGCGTTTCTCGTCAACCCCAATGTCACCACCGTGAGAGAGGCAGGTGTGTTGGTGACGGCAGCCACACTCACCTTGTGGGACAATGGAGCCAGTGCCGTCTGGAATTCCACCACCGCTACGGGGCTCTGCCATGTTATGCGAGGCAGCTACCTAGCTGGCGGCTCCATTGCCTGGACTCTTATCAAGAACGCTGACAAGCCCTCCTTTAAAAGGGGAAGGCCTGGAGGCAGGACGCTAGGGGAGCAGTGGAAGGAAAAGTTGAATGCTATGAGCAGGGATGAGTTCTTCAAATACAGAAGAGAGGCCATAATTGAGGTGGACCGCACTGAAGCACGCAGGGCTAGGCGCGAGAACAACATAGTGGGAGGACATCCAGTCTCGCGAGGGTCAGCAAAGCTCCGCTGGCTCGTGGAAAAAGGATTTGTCTCGCCAATAGGAAAAGTCATAGATCTGGGATGCGGGCGCGGAGGCTGGAGCTATTACGCAGCAACTCTGAAAAAAGTTCAGGAAGTCAAAGGGTACACGAAAGGTGGGGCGGGACACGAAGAACCGATGCTCATGCAGAGTTACGGTTGGAACCTGGTCTCGTTAAAGAGTGGGGTGGACGTGTTCTACAAACCCTCGGAGCCTAGTGACACCCTGTTCTGTGACATAGGAGAATCTTCCCCAAGTCCAGAGGTGGAGGAACAACGCACGCTGCGCGTCCTAGAAATGACATCTGACTGGTTACATCGGGGACCTAGAGAGTTCTGCATAAAAGTGCTCTGCCCTTACATGCCTAAAGTTATAGAAAAGATGGAAGTCCTGCAACGTCGTTTCGGTGGCGGGCTGGTGCGCCTTCCCCTGTCTCGAAACTCCAACCATGAGATGTACTGGGTGAGTGGAGCTGCTGGTAATGTGGTGCATGCGGTCAACATGACCAGCCAAGTGCTGCTAGGGCGAATGGATCGCACAGTGTGGAGAGGGCCAAAGTATGAAGAGGATGTCAACCTGGGTAGCGGGACGAGAGCTGTGGGGAAGGGAGAGGTCCATAGCGACCAGGAAAAAATTAGGAAGAGAATCCAGAAACTTAGAGAGGAATTCGCTACAACCTGGCACAAAGACCCCGAGCATCCATACCGAACTTGGACCTATCATGGAAGCTACGAAGTGAAGGCCACTGGCTCAGCAAGCTCTCTCGTCAATGGGGTGGTAAAGCTCATGAGCAAACCCTGGGACGCCATCGCCAATGTCACCACAATGGCCATGACCGACACCACCCCCTTTGGCCAGCAGAGGGTCTTTAAAGAGAAGGTTGACACGAAGGCTCCAGAGCCACCAGCAGGAGTCAAGGAAGTGCTCAACGAGACCACCAACTGGCTGTGGGCCCACTTGTCACGGGAGAAACGACCCCGCTTGTGCACTAAGGAAGAATTCATAAAGAAAGTCAACAGCAACGCAGCTCTCGGAGCAGTGTTCGCTGAACAGAATCAATGGAGCACGGCGCGGGAAGCCGTGGGCGACCCTCTGTTCTGGGAGATGGTCAATGAAGAAAGGGAAAACCATTTGCGAGGGGAGTGTCACACGTGCATTTACAACATGATGGGAAAAAGAGAGAAAAAACCCGGAGAGTTCGGAAAGGCTAAAGGGAGTAGGGCTATTTGGTTCATGTGGCTCGGAGCTCGGTACCTAGAGTTCGAAGCCCTAGGATTTCTAAATGAAGACCATTGGCTGAGCCGAGAGAATTCAGGAGGTGGGGTGGAAGGTTCAGGCGTCCAAAAGCTGGGATACATTCTCCGTGACATAGCAGGGAAGCAAGGAGGTAAAATGTATGCCGATGACACCGCCGGGTGGGACACCAGAATCACTAGAACCGACCTGGAAAACGAAGCCAAAGTGCTGGAGCTTCTGGATGGTGAACACCGCATGCTCGCCCGAGCCATAATTGAACTAACGTACAGGCACAAAGTGGTCAAGGTTATGAGACCTGCAGCAGGAGGAAAGACAGTGATGGACGTGATATCACGAGAAGACCAAAGGGGGAGTGGGCAGGTGGTGACCTACGCTCTCAACACATTCACGAACATTGCCGTCCAGCTTGTCCGCTTGATGGAGGCTGAGGGGGTCATCGGACCACAACACTTGGAACAGCTGCCTAGGAAAAACAAAATAGCTGTTAGGACCTGGCTCTTTGAGAATGGAGAGGAGAGAGTGACTAGGATGGCGATCAGTGGAGACGACTGCGTCGTCAAGCCGCTGGATGACAGATTTGCCACGGCTCTCCATTTCCTCAACGCAATGTCGAAGGTCAGAAAAGATATCCAAGAATGGAAGCCTTCGCATGGTTGGCATGACTGGCAGCAGGTTCCCTTTTGCTCCAATCATTTTCAGGAGATTGTGATGAAAGATGGAAGGAGCATAGTCGTCCCGTGCAGAGGGCAGGATGAGCTGATTGGCAGGGCGCGCATCTCCCCAGGTGCTGGATGGAATGTGAAGGACACAGCTTGCCTGGCCAAAGCGTATGCACAGATGTGGCTGCTTCTATACTTCCATCGGAGGGACCTACGCCTCATGGCAAATGCAATCTGCTCAGCAGTTCCAGTGGATTGGGTGCCCACAGGCAGAACATCCTGGTCAATACACTCAAAAGGAGAGTGGATGACCACTGAAGACATGCTGCAAGTCTGGAACAGGGTATGGATTGAAGAAAATGAATGGATGATGGACAAGACCCCAATTACAAGCTGGACAGACGTTCCGTACGTGGGAAAGCGTGAGGACATCTGGTGTGGCAGTCTCATCGGAACGCGATCCAGGGCAACATGGGCTGAGAACATCTATGCGGCAATAAACCAAGTGAGGGCTATCATTGGAAAAGAAAAATATGTTGATTACATGACTTCCCTCAGAAGATATGAGGATGTGTTGATTCAGGAGGACAGGGTCATT
>AEO72413
ATGACTAAAAAACCAGGAGGGCCCGGAAGAAACCGGGCCATCAATATGCTGAAACGCGGATTACCCCGCGTATTCCCACTTGTGGGAGTGAAGAGGGTAGTGATGAGCTTGTTGGACGGCAGAGGGCCAGTACGATTTGTGCTGGCTCTTATCACGTTCTTCAAGTTTACAGCATTAGCCCCGACCAAGGCGCTTTTGGGCCGCTGGAGAGCAGTGGAAAAAAGTGTGGCAATGAAACATCTTACCAGTTTCAAACGAGAACTTGGAACACTCATCGACGCCGTGAACAAGCGGGGCAAAAAACAAAACAAAAGAGGAGGGAATGAAAGCTCGATTATGTGGCTTGCCAGCTTGGCAATCGTAACAGCCTGTGCCGGAGCCATGAAGCTATCAAACTTTCAAGGAAAGCTTCTGATGACCATCAACAACACGGACATTGCGGACGTCATCGTGATCCCCACCTCAAAAGGTGAAAACAGATGTTGGGTCCGAGCAATCGACGTTGGTTACATGTGTGAAGACACTATCACGTACGAATGTCCGAAGCTTGCCGTGGGCAACGATCCGGAAGACGTGGACTGCTGGTGCGACAATCAAGAAGTCTACGTGCAGTATGGTCGCTGCACACGGACCAGGCATTCCAAACGAAGCAGAAGATCCGTTTCGGTCCAAACGCATGGGGAAAGCTCACTAGTGAACAAAAAAGAGGCTTGGCTGGATTCAACGAAGGCCACGCGATACCTCATGAAAACGGAGAATTGGATCATAAGGAACCCTGGTTATGCTTTCCTGGCGGGGGCACTTGGATGGATGCTTGGCAGCAACAGTGGCCAACGTGTGGTGTTCACTATTCTCTTGCTGTTGGTCGCTCCGGCTTACAGTTTTAACTGTCTGGGAATGGGGAACCGGGATTTCATAGAAGGAGCCAGTGGAGCCACTTGGGTGGATCTGGTGTTGGAAGGAGATAGCTGTTTGACAATCATGGCAAACGACAAACCAACACTAGATGTCCGCATGATCAACATTGAAGCTAGCCAACTTGCTGAAGTCAGGAGTTACTGCTATCACGCTTCAGTCACTGACATTTCAACGGTGGCTCGATGCCCCACGACTGGAGAAGCCCACAACGAAAAACGTGCTGACAGCAGCTACGTGTGCAAACAAGGCTTTACTGACCGCGGATGGGGAAATGGATGTGGACTTTTCGGGAAAGGAAGCATTGACACATGCGCAAAATTTTCTTGTACCAGTAAGGCCATTGGAAGAATGATCCAACCAGAGAACATCAAGTACGAGGTTGGCATATTTGTGCACGGAACCACCACCTCGGAAAACCATGGGAATTACTCAGCGCAAGTAGGAGCGTCTCAAGCAGCAAAGTTTACTGTAACTCCAAATGCTCCCTCAATAACCCTCAAGCTTGGTGATTATGGAGAGGTCACACTGGATTGTGAACCAAGGAGTGGACTGAACACTGAAGCGTTCTATGTCATGACCGTGGGTTCGAAGTCATTCTTAGTCCATAGGGAATGGTTCCATGACCTTTCTCTTCCCTGGACGTCCCCCTCAAGCACGGCATGGAGAAACAGAGAACTCCTTATGGAATTTGAAGAGGCACATGCCACGAAACAATCTGTCGTAGCTCTTGGGTCACAGGAGGGAGGCCTCCATCAAGCGTTGGCAGGAGCCATCGTGGTGGAGTACTCGAGCTCAGTGAAGTTGACATCAGGTCACCTGAAATGCAGGCTAAAAATGGACAAACTGGCTCTGAAGGGCACGACTTATGGCATGTGTACAGAAAAATTCTCGTTCGCGAAAAATCCAGCGGACACAGGCCATGGAACAGTTGTCATTGAGCTCACATACTCTGGAAGTGATGGTCCCTGTAAAATTCCGATTGTCTCAGTCGCGAGTTTAAACGACATGACCCCTGTGGGGAGGCTGGTAACAGTAAACCCCTTCGTCGCGACATCTAGCTCTAACTCAAAGGTGCTGGTTGAGATGGAACCTCCCTTCGGAGACTCTTACATCGTGGTTGGAAGAGGGGACAAGCAGATTAACCATCACTGGCACAAAGCTGGAAGCACGCTGGGTAAAGCCTTCTCAACAACTTTGAAAGGGGCTCAGAGACTAGCAGCGCTAGGTGACACAGCCTGGGACTTCGGTTCCATTGGAGGGGTATTCAACTCCATAGGGAAAGCTGTTCACCAAGTGTTTGGCGGTGCATTCAGGACGCTCTTTGGGGGAATGTCTTGGATCACACAAGGACTAATGGGGGCCTTACTTCTTTGGATGGGTGTCAACGCACGAGACCGGTCAATCGCCCTGGCTTTTCTGGCCACGGGAGGTGTGCTCGTGTTTTTAGCGACCAATGTGCATGCCGACACTGGAAGTGCCATTGACATCACAAGAAACCAGATGAGGTGTGGAAGTGGTATCTTCGTGCACAACGACGTAGAGGCTTGGGTAGATAGGTACAAATATCTGCCAGAGACGCCCAGATCTTTAGCGAAGATCGTCCACAAAGCACATCAAGAAGGAGTGTGCGGGGTCAGATCCGTCACTAGACTGGAACACCAGATGTGGGAATCTGTGCGGGACGAACTGAATGTCTTGCTCAAAGAGAACGCGGTGGATCTCAGTGTGGTGGTAAACAAGCCCGTGGGGAGATATCGCTCAGCCCCCAAACGCCTATCCATGACTCAAGAAAAGTTTGAGATGGGCTGGAAAGCATGGGGAAAAAGCATTCTCTTCGCCCCCGAATTGGCCAACTCCACGTTCGTCGTGGATGGACCCGAGACAAAGGAATGCCCTGATGAGCGCAGAGCCTGGAACAGCATGCAAATCGAAGACTTCGGCTTTGGCATCACATCAACCCGAGTGTGGCTGAAAATTAGAGAGGAGAACACTGATGAGTGTGATGGAGCAATCATAGGGACAGCTGTTAAAGGGCATGTGGCAGTTCATAGTGACTTGTCATACTGGATTGAGAGCCGTCTCAATGACACCTGGAAACTTGAGAGGCTTGTTTTCGGAGAGGTGAAATCTTGCACTTGGCCCGAGACACACACTCTTTGGGGTGACGGTGTTGAGGAGAGCGAGCTTATCATTCCACATACCATAGCTGGACCGAGAAGCAAGCACAACCGGAGAGAAGGGTATAAAACACAAAACCAGGGACCCTGGGATGAGAACGGCATCGTCCTTGACTTTGACTATTGTCCAGGAACAAAAGTCACCATCACAGAGGATTGTGGTAAGAGGGGTCCCTCAATCAGAACCACTACTGACAGTGGAAAGCTGATCACCGATTGGTGCTGCCGCAGCTGTTCTCTACCGCCTTTACGGTTCCGGACAGAAAATGGTTGCTGGTATGGGATGGAAATCAGACCTGTTAGGCATGATGAAACAACACTCGTTAGATCACAGGTTGACGCTTTCAACGGCGAAATGATTGACCCTTTTCAGCTGGGCCTTCTGGTGATGTTTCTGGCCACCCAGGAGGTCCTTCGCAAGAGGTGGACGGCCAGATTGACGATTCCTGCGGTTTTGGGGGCTCTACTTGTGCTGATGCTTGGGGGCATCACTTACACTGACCTGGCAAGATATGTGGTGCTAGTTGCTGCGGCTTTCGCGGAGGCCAACAGTGGAGGAGATGTTCTGCACCTCGCTCTAATAGCCGTCTTCAAGATCCAACCAGCTTTTCTGGTCATGAACATGCTTAGCGCGAGATGGACGAACCAAGAGAACGTGGTTCTGGTCCTGGGGGCGGCTTTCTTCCAACTAGCTTCAGTGGATTTACAGATCGGAGTCCACGGAATCTTGAATGCCGCGGCCATAGCATGGATGATCGTTCGAGCGATCACATTTCCCACAACTTCCACCGTTGCCATGCCAGTCTTAGCGCTCCTAACTCCGGGAATGAGGGCCTTGTATCTGGACACTTATAGAATCATTCTTCTTGTCATAGGAATTTGTTCCCTGCTGCAAGAGAGGAGAAAGACCATGGCGAAGAAGAAAGGAGCCGTGCTCTTGGGCTTAGCGCTCACATCCACCGGATGGTTTTCGCCCACCACTATCGCAGCCGGACTAATGGTCTGCAACCCAAACAAGAAGAGAGGGTGGCCAGCCACCGAGTTCCTTTCAGCGGTTGGGTTGATGTTTGCCATTGTGGGAGGTCTAGCCGAGTTGGACATCGAATCTATGTCAATACCCTTCATGCTGGCAGGGCTCATGGCAGTGTCCTACGTGGTATCAGGAAAGGCAACCGACATGTGGCTGGACCGGGCTGCCGATATCAGCTGGGAGATGGAAGCTGCAATCACAGGAAGTAGCCGGAGGCTAGATGTTAAGTTGGATGACGACGGCGACTTTCACTTGATTGATGATCCCGGTGTTCCATGGAAAGTCTGGCTCTTGCGCATGTCTTGCATCGGTTTAGCCGCTCTGACACCCTGGGCTATCGTTCCCGCCGCTTTTGGCTATTGGCTCACTCTGAAAACAACAAAAAGAGGGGGCGTGTTCTGGGACACGCCATCTCCAAAGCCTTGCCTAAAGGGGGACACCACCACAGGAGTTTACCGAATCATGGCTAGGGGAATTCTCGGCACTTACCAGGCCGGCGTTGGAGTTATGTACGAGAATGTTTTCCACACATTGTGGCACACAACTAGAGGAGCAGCCATCATGAGTGGAGAAGGAAAGCTAACGCCATACTGGGGTAGTGTGAAGGAAGACCGCATAAGCTATGGAGGCCCGTGGAGGTTCGACCGGAAGTGGAATGGAACAGATGATGTGCAAGTGATCGTGGTGGAACCAGGGAAACCTGCAGTAAACATCCAGACAAAACCGGGAGTGTTTCGCACCCCTTTCGGGGAGGTTGGAGCAGTCAGCTTGGACTACCCACGGGGAACATCCGGCTCACCCATCCTAGATTCCAATGGAGACATCATAGGCTTGTATGGCAATGGAGTTGAACTCGGCGATGGATCGTACGTCAGCGCCATTGTGCAGGGCGACCGTCAAGAGGAACCAGTTCCAGATGCCTACACTCCAAGCATGCTGAAAAAGAGACAGATGACTGTGCTGGACCTGCACCCAGGTTCGGGAAAAACCAGGAAGATCCTACCCCAAATAATCAAGGACGCCATCCAGCAGCGCTTGAGAACAGCCGTGCTGGCACCCACACGAGTGGTGGCAGCAGAAATGGCGGAAGCTTTGAGAGGACTCCCAGTACGATATCAAACCTCAGCAGTGCAGAGGGAGCATCAGGGAAATGAAATAGTAGACGTAATGTGCCATGCCACTCTGACCCATAGACTAATGTCACCAAACAGGGTGCCCAACTACAATTTATTCGTGATGGATGAGGCTCACTTCACTGACCCAGCTAGCATCGCCGCTCGGGGTTATATTGCAACCAAGGTGGAACTGGGGGAGGCAGCAGCCATTTTTATGACGGCGACCCCGCCCGGGACCACTGATCCCTTTCCCGACTCAAATGCCCCAATTCATGACCTGCAGGATGAGATCCCAGACAGGGCATGGAGCAGTGGA------------TACGAATGGATCACGGACTATGCGGGAAAAACCGTGTGGTTCGTGGCAAGTGTGAAAATGGGGAATGAGATCGCAATGTGCCTTCAAAGAGCGGGGAAAAAGGTCATCCAGCTCAATCGTAAGTCTTATGACACAGAATACCCAAAATGCAAAAATGGAGATTGGGACTTTGTTATCACCACTGACATCTCTGAGATGGGGGCCAATTTTGGTGCGAGCAGGGTCATTGACTGCAGAAAGAGTGTGAAACCCACCATCCTAGAGGAGGGAGAAGGTAGAGTCATTCTTGGAAACCCATCCCCCATAACCAGTGCAAGTGCAGCCCAACGGAGAGGCAGAGTGGGCAGGAATCCCAACCAAGTTGGAGATGAATATCATTACGGGGGGGCCACCAGTGAAGATGACAGCAACTTAGCCCACTGGACAGAGGCAAAAATTATGCTAGACAACATACACATGCCTAATGGATTAGTGGCTCAGCTGTACGGGCCAGAGAGGGAAAAGGCTTTCACAATGGATGGAGAGTACCGTCTCAGAGGTGAGGAGAAGAAGAACTTCTTGGAGCTGCTTAGAACGGCTGACCTCCCAGTATGGCTAGCCTACAAGGTGGCGTCCAATGGCATTCAGTACACTGACAGAAAATGGTGCTTTGATGGACCACGCACAAACGCTATACTAGAAGATAACACTGAGGTGGAGATAGTCACCCGAATGGGTGAGAGAAAGATCCTCAAGCCGAGATGGCTCGATGCGAGGGTTTATGCAGACCACCAGGCCCTCAAGTGGTTTAAGGATTTTGCAGCGGGCAAGAGATCAGCCGTTAGTTTCATAGAGGTGCTCGGCCGCATGCCTGAGCATTTCATGGGAAAGACACGGGAAGCCTTAGACACAATGTATCTGGTGGCAACAGCTGAGAAAGGTGGAAAGGCACACCGCATGGCTCTTGAAGAACTGCCCGACGCATTGGAGACCATCACACTCATCGTTGCCATCACCGTGATGACAGGAGGATTCTTCCTGCTCATGATGCAGAGAAAGGGTATAGGAAAAATGGGTCTAGGGGCTCTAGTGCTCACGCTGGCCACCTTTTTCCTATGGGCGGCAGAGGTTCCTGGAACCAAAATAGCGGGCACCTTACTGGTCGCCCTGTTGCTGATGGTGGTCCTCATTCCGGAACCAGAAAAACAGAGGTCACAGACAGACAACCAGTTGGCAGTGTTTCTTATCTGTGTCCTGACCGTGGTCGGAGTGGTGGCAGCAAATGAGTACGGAATGCTGGAAAAAACCAAAGCAGACCTCAAGAGCATGTTTGGCGGAAGGACGCAAGCACCAGGACTGACCGGA---TTGCCAAGCATGGCACTGGACTTGCGCCCAGCCACAGCTTGGGCCCTGTATGGGGGGAGCACAGTCGTGTTAACCCCTCTCTTGAAGCACCTAATCACCTCAGAATATGTCACCACATCGTTAGCTTCAATCAGTTCGCAAGCGGGTTCGCTGTTTGTCTTGCCGCGAGGCGTGCCTTTCACTGACTTGGATCTAACCGTTGGCCTTGTCTTTCTTGGCTGCTGGGGCCAAATCACCCTCACCACGTTCCTAACAGCCATGGTGCTAGTGACACTCCACTACGGATACATGCTCCCTGGGTGGCAAGCAGAGGCACTCAGAGCTGCTCAGAGAAGAACAGCGGCTGGCATAATGAAGAATGCCGTCGTGGACGGAATGGTCGCCACTGATGTGCCCGAACTGGAAAGAACTACTCCTTTGATGCAGAAGAAAGTCGGCCAAGTGCTCCTCATAGGGGTCAGCGTGGCGGCGTTTCTCGTCAACCCCAATGTCACCACCGTGAGAGAGGCAGGTGTGTTGGTGACGGCAGCCACACTCACCTTGTGGGACAATGGAGCCAGTGCCGTCTGGAATTCCACCACCGCTACGGGGCTCTGCCATGTCATGCGAGGCAGCTACCTAGCTGGCGGCTCCATTGCCTGGACTCTCATCAAGAACGCTGACAAGCCGTCCTTTAAAAAGGGGAGGCCTGGAGGCAGGACGCTAGGGGAGCAGTGGAAGAGAAAATTGAATGCTATGGGCAGGGATGAGTTCTTCAAATACAGAAGAGAGGCCATAATTGAGGTGGACCGCACTGAAGCACGCAGGGCTAGGCGCGAGAACAACATAGTGGGAGGACATCCAGTCTCGCGAGGGTCAGCAAAGCTCCGCTGGCTCGTGGAAAAAGGATTTGTCTCGCCAATAGGAAAAGTCATAGATCTGGGATGCGGGCGCGGAGGCTGGAGCTACTACGCAGCAACTCTGAAAAAAGTTCAGGAAGTCAAAGGGTACACGAAAGGTGGGGCGGGACATGAAGAACCGATGCTCATGCAGAGTTACGGTTGGAACCTGGTCTCGCTAAAGAGTGGGGTGGACGTATTCTACAAACCCTCGGAGCCTAGTGACACCCTGTTCTGTGACATAGGAGAATCCTCCCCAAGTCCAGAGGTGGAGGAACAACGCACGCTGCGCGTCTTAGAAATGACATCTGACTGGTTACATCGGGGACCTAGAGAGTTCTGCATAAAAGTGCTCTGCCCTTACATGCCTAAAGTTATAGAAAAGATGGAAGTCCTGCAACGTCGTTTCGGTGGCGGGCTGGTGCGCCTTCCCCTGTCTCGAAACTCCAACCATGAGATGTACTGGGTGAGTGGAGCTGCTGGCAATGTGGTGCATGCGGTCAACATGACCAGCCAAGTGCTGCTAGGGCGAATGGATCGCACAGTGTGGAGAGGGCCAAAGTATGAAGAGGATGTCAACCTGGGCAGCGGGACGAGAGCTGTGGGGAAGGGAGAGGTCCATAGCAACCAGGAAAAAATTAGGAAGAGAATCCAGAAGCTTAGAGAGGAATTCGCTACAACCTGGCACAAAGACCCCGAGCATCCATACCGAACCTGGACCTACCACGGAAGCTACGAAGTGAAGGCCACTGGCTCAGCAAGCTCTCTCGTCAATGGGGTGGTAAAGCTCATGAGCAAACCCTGGGACGCCATCGCCAATGTCACCACAATGGCCATGACCGACACCACCCCTTTTGGCCAGCAGAGGGTCTTTAAGGAGAAGGTTGACACGAAGGCTCCAGAGCCACCAGCAGGAGTCAAGGAAGTGCTCAACGAGACCACCAACTGGCTGTGGGCCCACTTGTCACGGGAGAAACGACCCCGCTTGTGCACCAAGGAAGAATTCATAAAGAAAGTCAACAGCAACGCAGCTCTCGGAGCAGTGTTCGCTGAACAGAATCAATGGAGCACGGCGCGGGAAGCCGTGAGTGACCCTCTGTTCTGGGAGATGGTCAATGAAGAAAGGGAAAACCATTTGCGAGGGGAGTGCCACACGTGCATTTACAACATGATGGGAAAAAGAGAGAAAAAACCCGGAGAGTTCGGAAAGGCTAAAGGGAGTAGAGCTATCTGGTTCATGTGGCTCGGAGCTCGGTACCTAGAGTTCGAAGCCCTAGGATTTCTAAATGAAGACCATTGGCTGAGCCGAGAGAATTCAGGAGGTGGGGTGGAAGGTTCAGGCGTCCAAAAGCTGGGATACATTCTCCGTGACATAGCAGGGAAGCAAGGAGGTAAAATGTATGCCGATGACACCGCCGGGTGGGACACCAGAATCACTAGAACCGACTTGGAAAATGAAGCCAAGGTGCTGGAGCTTTTGGATGGTGAACACCGCATGCTCGCCCGGGCCATAATTGAACTAACGTACAGGCACAAAGTGGTCAAGGTCATGAGACCTGCAGCAGGAGGAAAGACAGTGATGGACGTGATATCACGAGAAGATCAAAGGGGGAGCGGGCAGGTGGTGACCTACGCTCTCAACACATTCACGAACATTGCCGTCCAGCTTGTCCGCTTGATGGAGGCTGAGGGGGTCATTGGACCACAACACTTGGAACAGCTGCCCAGGAAAAACAAGATAGCTGTTAGGACCTGGCTCTTTGAGAATGGAGAGGAGAGAGTGACTAGGATGGCGATCAGTGGAGACGACTGCGTCGTCAAGCCGCTGGATGACAGATTCGCCACGGCTCTCCATTTCCTCAACGCAATGTCGAAGGTCAGAAAAGATATCCAAGAATGGAAGCCTTCGCATGGTTGGCACGACTGGCAGCAGGTTCCCTTTTGCTCCAATCATTTTCAGGAGATTGTGATGAAAGATGGAAGGAGCATAGTCGTCCCGTGCAGAGGGCAGGATGAGCTGATTGGCAGGGCGCGCATCTCCCCAGGAGCTGGATGGAATGTGAAGGACACAGCTTGCCTGGCCAAAGCGTATGCACAGATGTGGCTGCTTCTATACTTCCATCGGAGGGACCTACGCCTCATGGCAAATGCAATCTGCTCAGCAGTTCCAGTGGACTGGGTGCCCACAGGCAGAACATCCTGGTCAATACACTCAAAAGGAGAGTGGATGACCACTGAAGACATGCTGCAAGTCTGGAACAGGGTATGGATTGAAGAAAATGAATGGATGATGGACAAGACCCCAATCACAAGCTGGACAGACGTTCCGTACGTGGGAAAGCGTGAGGACATCTGGTGTGGCAGTCTCATCGGAACGCGAACCAGGGCAACATGGGCTGAGAACATCTACGCGGCAATAAACCAAGTGAGGGCCATCATTGGAAAAGAAAATTATGTTGATTACATGACTTCCCTCAGAAGATATGAGGATGTATTGATTCAGGAGGACAGGGTCATT
>AEO72412
ATGACTAAAAAACCAGGAGGGCCCGGAAAAAACCGGGCCATCAATATGCTGAAACGCGGACTACCCCGCGTATTCCCACTAGTGGGAGTGAAGAGGGTAGTGATGAGCTTGTTGGACGGCAGAGGGCCAGTACGATTTGTGCTGGCTCTTATCACGTTCTTCAAGTTTACAGCATTAGCCCCGACCAAGGCGCTTTTGGGCCGCTGGAGAGCAGTGGAAAAAAGCGTGGCAATGAAACATCTTACCAGTTTCAAACGAGAACTTGGAACACTCATTGACGCCGTGAACAAGCGGGGCAAAAAACAAAACAAAAGAGGAGGGAATGAAAGCTCGATTATGTGGCTTGCCAGCTTGGCAATCGTAACAGCCTGTGCCGGAGCCATGAAGCTATCAAACTTTCAAGGAAAGCTTCTGATGACCATCAACAACACGGATATTGCGGACGTCATCGTGATCCCCACCTCAAAAGGTGAAAACAGATGCTGGGTCCGAGCAATCGACGTTGGTTACATGTGTGAAGACACCATCACGTATGAATGTCCGAAGCTTGCCGTGGGCAACGATCCGGAAGACGTGGACTGCTGGTGCGACAATCAGGAAGTCTACGTGCAGTATGGTCGCTGCACACGGACCAGGCATTCCAAACGAAGTAGAAGATCCGTTTCGGTCCAAACGCATGGGGAAAGCTCACTAGTGAACAAAAAAGAGGCTTGGCTGGATTCAACGAAGGCCACGCGATACCTCATGAAAACGGAGAACTGGATCATAAGGAACCCTGGTTATGCTTTCTTGGCGGCGGTACTTGGATGGATGCTAGGCAGCAACAGTGGCCAACGTGTGGTGTTCACTATTCTCTTGCTATTGGTCGCTCCGGCTTACAGTTTTAATTGTCTGGGAATGGGGAATCGGGATTTCATAGAAGGAGCCAGTGGAGCCACTTGGGTGGATCTGGTGCTGGAAGGAGATAGCTGTTTGACAATCATGGCAAACGACAAACCAACACTAGATGTCCGCATGATCAACATTGAAGCTAGCCAACTTGCTGAAGTCAGGAGTTACTGCTATCACGCTTCAGTCACTGACATTTCAACGGTGGCTCGATGCCCCACGACTGGAGAAGCCCACAACGAAAAACGTGCTGACAGCAGCTACGTGTGCAAACAAGGCTTTACTGATCGCGGATGGGGAAATGGATGTGGACTTTTCGGGAAAGGAAGCATTGACACATGCGCAAAATTTTCTTGTACCAGTAAGGCCATTGGAAGAATGATCCAACCAGAGAACATCAAGTACGAGGTTGGCATATTCGTGCACGGAACCACCACCTCGGAAAACCATGGGAATTACTCAGCGCAAGTAGGAGCGTCTCAAGCAGCAAAGTTTACTGTAACTCCAAATGCTCCTTCAATAACCCTCAAGCTTGGGGATTATGGAGAAGTCACACTGGATTGTGAACCAAGGAGTGGACTGAACACTGAAGCGTTCTATGTCATGACCGTGGGTTCGAAGTCATTCTTAGTCCATAGGGAATGGTTCCATGACCTTTCTCTTCCCTGGACGTCCCCCTCAAGCACGGCATGGAGAAACAGAGAGCTCCTCATGGAATTTGAAGAGGCACATGCCACAAAACAATCTGTCGTAGCTCTTGGGTCACAGGAGGGAGGCCTCCATCAAGCGTTGGCAGGAGCCATCGTGGTGGAGTACTCGAGCTCAGTGAAGTTGACATCAGGTCACCTGAAATGCAGGCTAAAAATGGACAAACTGGCCCTGAAGGGCACGACTTATGGCATGTGTACAGAAAAATTCTCGTTCGCGAAAAATCCAGCGGACACAGGCCATGGAACAGTTGTCATTGAGCTCACATATTCTGGAAGTGATGGTCCCTGCAAAATTCCGATTGTCTCAGTCGCGAGTTTAAACGACATGACCCCTGTGGGGAGGCTGGTAACAGTAAACCCCTTCGTCGCGACATCTAGCTCCAACTCAAAGGTGCTGGTTGAGATGGAACCTCCCTTCGGAGACTCTTATATCGTGGTTGGAAGAGGGGACAAGCAGATTAACCATCACTGGCACAAAGCTGGAAGCACGCTGGGCAAAGCTTTCTCAACAACCTTGAAAGGGGCTCAGAGACTAGCAGCGCTAGGTGACACAGCCTGGGACTTCGGCTCCATCGGAGGGGTATTCAACTCCATAGGGAAAGCTGTTCACCAAGTATTTGGCGGTGCATTCAGAACGCTCTTTGGGGGAATGTCTTGGATCACACAAGGACTAATGGGGGCCTTACTTCTTTGGATGGGTGTCAACGCACGAGACCGGTCAATCGCCCTGGCTTTTCTGGCCACGGGAGGTGTGCTCGTGTTTTTAGCGACCAATGTGCATGCCGACACTGGCTGTGCCATTGACATCACAAGAAAAGAGATGAGGTGTGGAAGTGGCATCTTCGTGCACAACGACGTAGAGGCTTGGGTAGATAGGTACAAATATCTGCCAGAGACGCCCAGATCCTTAGCGAAGATCGTCCACAAAGCACATCAAGAAGGAGTGTGCGGGGTCAGATCCGTCACTAGACTGGAACACCAGATGTGGGAATCTGTGCGGGACGAACTGAATGTCTTGCTCAAAGAGAACGCGGTGGATCTCAGTGTGGTGGTGAACAAGCCTGTGGGGAGATATCGCTCAGCCCCCAAACGCCTATCCATGACTCAAGAAAAGTTTGAGATGGGCTGGAAAGCATGGGGAAAAAGCATTCTCTTCGCCCCCGAATTGGCCAACTCCACGTTCGTCGTGGATGGACCCGAGACAAAGGAATGCCCTGATGAGCGCAGAGCCTGGAACAGCATGCAAATCGAAGATTTCGGCTTCGGCATCACATCAACCCGAGTGTGGCTGAAAATTAGAGAGGAGAACACTGATGAGTGTGATGGAGCAATCATAGGGACAGCTGTTAAAGGGCATGTGGCAGTTCATAGTGACTTGTCATACTGGATTGAGAGCCGTCTCAATGACACCTGGAAACTTGAGAGGGCTGTCTTCGGAGAGGTGAAATCTTGCACTTGGCCCGAGACACACACTCTTTGGGGTGACGGTGTTGAGGAGAGCGAGCTTATCATCCCACACACCATAGCTGGACCGAGAAGCAAGCACAACCGGAGAGAAGGGTATAAAACACAAAACCAGGGACCCTGGGATGAGAACGGCATCGTCCTTGACTTTGACTACTGTCCAGGAACAAAAGTCACCATCACAGAGGACTGTGGCAAGAGGGGTCCCTCAATCAGAACCACTACTGACAGTGGAAAGCTGATCACCGATTGGTGCTGCCGCAGCTGTTCTCTACCGCCTTTACGGTTCCGGACAGAAAATGGTTGCTGGTATGGGATGGAAATCAGACCTGTTAGGCATGACGAAACAACACTCGTTAGATCACAGGTTGACGCTTTCAACGGCGAAATGATTGACCCTTTTCAGCTGGGCCTTCTGGTGATGTTTCTGGCCACCCAGGAGGTCCTTCGCAAGAGGTGGACGGCCAGATTGACGATTCCTGCGGTTTTGGGGGCTCTACTTGTGCTGATGCTTGGGGGCATCACTTACACTGACCTGGCAAGATATGTGGTGCTAGTTGCTGCGGCTTTCGCGGAGGCCAACAGTGGAGGAGATGTTCTGCACCTCGCTCTGATAGCCGTCTTTAAGATCCAACCAGCTTTTCTGGTCATGAACATGCTTAGCGCGAGATGGACGAACCAAGAGAACGTGGTTCTGGTCCTGGGGGCGGCTTTTTTCCAACTAGCTTCAGTGGATTTACAGATCGGAGTCCACGGAATCCTGAATGCCACAGCCATAGCATGGATGATCGTTCGAGCGATCACATTTCCCACAACTTCTACCGTTGCCATGCCAGTCTTAGCGCTCCTAACTCCGGGAATGAGGGCTTTGTATCTGGACACTTACAGAATCATTCTTCTTGTCATAGGAATTTGTTCCCTGCTGCAAGAGAGGAGAAAGACCATGGCGAAGAAGAAAGGAGCCGTGCTCTTGGGCTTAGCGCTCACATCCACCGGATGGTTTTCGCCCACCACTATCGCAGCCGGACTAATGGTCTGCAACCCAAACAAGAAGAGAGGGTGGCCAGCCACCGAGTTCCTATCAGCGGTTGGGTTGATGTTTGCCATTGTGGGAGGTCTAGCCGAGTTGGACATCGAATCTATGTCAATACCCTTCATGCTGGCAGGGCTCATGGCAGTGTCTTACGTGGTATCAGGAAAGGCAACCGACATGTGGCTGGACCGGGCTGCCGATATCAGCTGGGAGATGGAAGCTGCAATCACAGGAAGTAGCCGGAGGCTAGATGTTAAGTTGGATGACGACGGCGACTTTCACTTGATTGATGATCCCGGTGTTCCATGGAAAGTCTGGCTCTTGCGCATGTCTTGTATCGGTTTAGCCGCTCTGACACCCTGGGCTATCGTTCCCGCCGCTTTTGGCTATTGGCTCACTCTGAAAACAACGAAAAGAGGGGGCGTGTTCTGGGACACGCCATCTCCAAAGCCTTGCTTAAAGGGGGACACCACCACAGGAGTTTACCGAATTATGGCTAGGGGGATTCTCGGCACTTACCAGGCCGGCGTTGGAGTCATGTATGAGAATGTTTTCCACACATTGTGGCACACAACTAGAGGAGCAGCCATCATGAGTGGAGAAGGAAAGCTAACGCCATACTGGGGTAGTGTGAAGGAAGATCGCATAAGCTATGGAGGCCCGTGGAGGTTCGACCGGAAGTGGAATGGAACGGATGATGTGCAAGTGATTGTGGTGGAACCAGGGAAACCTGCAGTAAACATCCAGACAAAACCGGGAGTGTTTCGCACCCCTTTCGGGGAGGTTGGAGCAGTCAGCTTGGACTACCCACGGGGAACATCCGGCTCACCCATCCTAGATTCCAATGGAGACATCATAGGCTTGTATGGCAATGGGGTTGAACTCGGCGATGGATCGTACGTCAGCGCCATTGTGCAGGGCGATCGTCAAGAGGAGCCAGTTCCAGATGCCTACACTCCAAGCATGCTGAAAAAGAGACAGATGACTGTGCTGGACCTGCACCCAGGTTCGGGAAAAACCAGGAAGATCCTACCCCAAATAATCAAGGACGCCATCCAGCAGCGCTTGAGAACAGCCGTGCTGGCACCCACACGAGTGGTAGCAGCAGAAATGGCGGAAGCTTTGAGAGGACTCCCAGTACGATATCAAACCTCAGCAGTGCAGAGGGAGCATCAGGGAAATGAAATAGTAGACGTGATGTGTCATGCCACTCTGACCCATAGACTAATGTCACCAAACAGGGTGCCCAACTACAATTTATTCGTGATGGATGAGGCTCACTTCACTGACCCAGCTAGCATCGCCGCTCGGGGTTATATTGCAACCAAGGTGGAACTGGGGGAGGCAGCAGCCATTTTTATGACGGCGACCCCGCCCGGGACCACTGATCCCTTTCCCGACTCAAATGCCCCAATTCATGACCTGCAGGATGAGATCCCAGACAGGGCATGGAGCAGTGGA------------TACGAATGGATCACGGACTATGCGGGAAAAACTGTGTGGTTCGTGGCAAGTGTGAAAATGGGGAATGAGATCGCAATGTGCCTCCAAAGAGCGGGGAAAAAGGTCATCCAGCTCAATCGTAAGTCATATGACACAGAATACCCAAAATGCAAAAATGGAGATTGGGACTTTGTTATCACCACTGACATCTCTGAGATGGGGGCCAATTTTGGTGCGAGCAGGGTCATTGACTGCAGAAAGAGTGTGAAACCCACCATCCTAGAGGAGGGAGAAGGTAGAGTCATTCTTGGAAATCCATCCCCCATAACCAGCGCAAGTGCAGCCCAACGGAGAGGTAGAGTGGGCAGGAATCCCAACCAAGTTGGAGATGAATACCATTACGGGGGGGCCACCAGTGAAGATGACAGCAACTTAGCCCACTGGACAGAGGCAAAAATTATGCTAGACAACATACACATGCCTAATGGGTTAGTGGCTCAGCTGTACGGGCCAGAGAGGGAAAAGGCTTTCACAATGGATGGAGAGTACCGTCTCAGAGGTGAGGAGAAGAAGAACTTCTTGGAGCTGCTTAGAACGGCTGACCTCCCAGTATGGCTAGCCTACAAGGTGGCGTCCAATGGCATTCAGTACACTGACAGAAAATGGTGCTTTGATGGACCACGCACAAATGCCATACTAGAAGATAACACTGAGGTGGAGATAGTCACCCGAATGGGTGAGAGAAAGATCCTCAAGCCGAGATGGCTCGATGCGAGGGTTTATGCAGACCACCAGGCCCTCAAGTGGTTTAAGGATTTTGCAGCGGGCAAGAGATCAGCCGTCAGTTTCATAGAGGTGCTCGGTCGCATGCCTGAGCATTTCATGGGAAAGACACGGGAAGCCTTAGACACGATGTATCTGGTGGCAACAGCTGAGAAAGGTGGAAAGGCACACCGCATGGCTCTTGAGGAACTGCCCGACGCATTGGAGACCATCACACTCATCGTTGCCATCACTGTGATGACAGGAGGATTCTTCCTGCTCATGATGCAGAGAAAGGGTATAGGAAAAATGGGTCTAGGGGCTCTAGTGCTCACGCTGGCCACCTTTTTCCTATGGGCGGCAGAGGTTCCTGGAACCAAAATAGCGGGCACCTTACTGGTCGCCCTGTTGCTGATGGTGGTCCTCATCCCGGAACCAGAAAAACAGAGGTCACAGACAGACAACCAGTTGGCAGTGTTTCTTATCTGCGTCCTGACCGTGGTCGGAGTGGTGGCAGCAAATGAGTACGGAATGCTGGAAAAAACCAAAGCAGACCTTAAGAGCATGTTTGGCGGAAGGACGCAAGCACCAGGACTGACCGGA---TTGCCTAGCATGGCACTGGACTTGCGCCCAGCCACAGCTTGGGCGCTGTATGGGGGGAGCACAGTTGTGTTAACCCCTCTTCTGAAGCACCTAATCACCTCAGAATACGTCACCACATCGTTAGCTTCAATCAGTTCACAAGCGGGTTCGCTGTTTGTTTTGCCGCGAGGCGTGCCTTTTACTGACTTGGATCTAACCGTTGGCCTTGTCTTCCTTGGCTGTTGGGGCCAAATCACTCTCACCACGTTCCTAACAGCTATGGTGCTAGTGACACTCCACTACGGATACATGCTCCCTGGGTGGCAAGCAGAGGCACTCAGAGCTGCTCAGAGAAGAACAGCGGCTGGCATAATGAAGAATGCCGTCGTGGACGGAATGGTCGCCACCGATGTGCCCGAACTGGAAAGAACTACTCCTTTGATGCAAAAGAAAGTCGGCCAAGTGCTCCTCATAGGGGTCAGCGTGGCGGCGTTTCTCGTCAACCCCAATGTCACCACCGTGAGAGAGGCAGGTGTGTTGGTGACAGCAGCCACACTCACCTTGTGGGACAATGGAGCCAGTGCTGTCTGGAATTCCACCACCGCTACGGGGCTCTGCCATGTCATGCGAGGCAGCTACCTAGCTGGCGGCTCCATTGCCTGGACTCTCATCAAGAACGCTGACAAGCCCTCCTTAAAAAGGGGGAGGCCTGGAGGCAGGACGCTAGGGGAGCAGTGGAAGGAAAAGTTGAATGCCATGAGCAGGGATGAGTTCTTCAAATACAGAAGAGAGGCCATAATTGAGGTGGACCGCACTGAAGCACGCAGGGCTAGGCGCGAGAACAACATAGTGGGAGGACATCCAGTCTCGCGAGGGTCAGCAAAGCTCCGCTGGCTCGTGGAAAAAGGATTTGTCTCGCCAATAGGAAAAGTCATAGATCTGGGATGCGGGCGCGGAGGCTGGAGCTACTACGCAGCAACTCTGAAAAAAGTTCAGGAAGTCAAAGGGTACACGAAAGGTGGGGCGGGACACGAAGAACCGATGCTCATGCAGAGTTACGGTTGGAACCTGGTCTCGTTAAAGAGTGGGGTGGACGTGTTCTACAAACCCTCGGAGCCTAGTGACACCCTGTTCTGTGACATAGGAGAATCTTCCCCAAGTCCAGAGGTGGAGGAACAACGCACGCTGCGCGTCCTAGAAATGACATCTGACTGGTTGCATCGGGGACCTAGAGAGTTCTGCATAAAAGTGCTCTGCCCTTACATGCCTAAAGTTATAGAAAAGATGGAAGTCCTGCAACGTCGTTTCGGCGGCGGGCTGGTGCGCCTTCCCCTGTCTCGAAACTCCAACCATGAGATGTACTGGGTGAGTGGAGCTGCTGGCAATGTGGTGCATGCGGTCAACATGACCAGCCAAGTGCTGCTAGGGCGAATGGATCGCACAGTGTGGAGAGGGCCAAAGTATGAAGAGGATGTCAACCTGGGTAGCGGGACGAGAGCTGTGGGGAAGGGAGAGGTCCATAGCAATCAGGAAAAAATTAGGAAGAGAATCCAGAAACTTAGAGAGGAATTCGCTACAACCTGGCACAAAGACCCCGAGCATCCATACCGAACTTGGACCTATCACGGAAGCTACGAAGTGAAGGCCACTGGCTCAGCAAGCTCTCTCGTCAACGGGGTGGTAAAGCTCATGAGCAAACCCTGGGACGCCATCGCCAATGTCACCACAATGGCCATGACCGACACCACCCCCTTTGGCCAGCAGAGGGTCTTTAAAGAGAAGGTTGACACGAAGGCTCCAGAGCCACCAGCAGGAGTCAAGGAAGTGCTCAACGAGACCACCAACTGGCTGTGGGCCCACTTGTCACGGGAGAAACGACCCCGCTTGTGCACTAAGGAAGAATTCATAAAGAAAGTCAACAGCAACGCAGCTCTCGGAGCAGTGTTCGCCGAACAGAATCAATGGAGCACGGCGCGGGAAGCCGTGGGCGACCCTCTGTTCTGGGAGATGGTCAATGAAGAAAGGGAAAACCATTTGCGAGGGGAGTGCCACACGTGCATTTACAACATGATGGGAAAAAGAGAGAAAAAACCCGGAGAGTTCGGAAAGGCTAAAGGGAGTAGGGCTATTTGGTTCATGTGGCTCGGAGCTCGGTACCTAGAGTTCGAAGCCCTAGGATTTCTAAATGAAGACCATTGGCTGAGCCGAGAGAATTCAGGAGGTGGGGTGGAAGGTTCAGGCGTCCAAAAGCTGGGATACATTCTCCGTGACATAGCAGGGAAGCAAGGAGGTAAAATGTATGCCGATGACACCGCCGGGTGGGACACCAGAATCACTAGAACCGACTTGGAAAATGAAGCCAAAGTGCTGGAGCTTTTGGATGGTGAACACCGCATGCTCGCCCGAGCCATAATTGAACTAACGTACAGGCACAAAGTGGTCAAGGTTATGAGACCTGCAGCAGGAGGAAAGACAGTGATGGACGTGATATCACGAGAAGACCAAAGGGGGAGTGGGCAGGTGGTGACCTACGCTCTCAACACATTCACGAACATTGCCGTCCAGCTTGTCCGCTTGATGGAGGCTGAGGGGGTCATTGGACCACAACACTTGGAACAGCTGCCCAGGAAAAACAAAATAGCTGTTAGGACCTGGCTCTTTGAGAATGGAGAGGAGAGAGTGACTAGGATGGCGATCAGTGGAGACGACTGCGTCGTCAAGCCGCTGGATGACAGATTCGCTACGGCTCTCCATTTCCTCAACGCAATGTCGAAGGTCAGAAAAGATATTCAAGAATGGAAGCCTTCGCATGGCTGGCACGACTGGCAGCAGGTTCCCTTTTGCTCCAATCATTTTCAGGAGATCGTGATGAAAGATGGAAGGAGCATAGTCGTCCCGTGCAGAGGGCAGGATGAGCTGATTGGCAGGGCGCGCATCTCCCCAGGAGCTGGATGGAATGTGAAGGACACAGCTTGCCTGGCCAAAGCGTATGCACAGATGTGGCTGCTTCTATACTTCCATCGGAGGGACCTACGCCTCATGGCAAATGCAATCTGCTCAGCAGTTCCAGTGGACTGGGTGCCCACAGGCAGAACATCCTGGTCAATACACTCAAAAGGAGAGTGGATGACCACTGAAGACATGCTGCAAGTTTGGAACAGGGTATGGATTGAAGAAAATGAATGGATGACGGACAAGACCCCAATCACAAGCTGGACAGACGTTCCGTACGTGGGGAAGCGTGAGGACATCTGGTGTGGCAGTCTCATCGGAACGCGATCCAGGGCAACATGGGCTGAGAACATCTACGCGGCAATAAACCAAGTGAGGGCCATCATTGGAAAAGAAAATTATGTTGATTACATGACTTCCCTCAGAAGATATGAGGATGTGTTGATTCAGGAGGACAGGGTCATT
>AFB74477
ATGACTAAAAAACCAGGAGGGCCCGGTAAAAACCGGGCTATCAATATGCTGAAACGCGGCCTACCCCGCGTATTCCCACTAGTGGGAGTGAAGAGGGTAGTAATGAGCTTGTTGGACGGCAGAGGGCCAGTACGTTTCGTGCTGGCTCTTACCACGTTCTTCAAGTTTACAGCATTAGCCCCGACCAAGGCGCTTTCAGGCCGATGGAAAGCAGTGGAAAAGAGTGTGGCAATGAAACATCTTACTAGTTTCAAACGAGAACTTGGAACACTCATTGACGCCGTGAACAAGCGGGGCAGAAAGCAAAACAAAAGAGGAGGAAATGAAGGCTCAATCATGTGGCTCGCGAGCTTGGCAGTTGTCATAGCTTGTGCAGGAGCCATGAAGTTGTCGAATTTCCAGGGGAAGCTTTTGATGACCATCAACAACACGGACATTGCGGACGTTATCGTGATTCCCACCTCAAAAGGAGAGAACAGATGCTGGGTCCGGGCAATCGACGTCGGCTACATGTGTGAGGACACTATCACGTACGAATGTCCTAAGCTTACCATGGGCAATGATCCAGAGGATGTGGATTGCTGGTGTGACAACCAAGAAGTCTACGTCCAATATGGACGGTGCACGCGGACCAGGCATTCCAAGCGAAGCAGGAGATCCGTGTCGGTCCAAACACATGGGGAGAGTTCACTAGTGAATAAAAAAGAGGCTTGGCTGGATTCAACGAAAGCCACACGATATCTCATGAAAACTGAGAACTGGATCATAAGGAATCCTGGCTATGCTTTCCTGGCGGCGGTACTTGGCTGGATGCTTGGCAGTAACAACGGTCAACGCGTGGTATTTACCATCCTCCTGCTGTTGGTCGCTCCGGCTTACAGTTTTAATTGTCTGGGAATGGGCAATCGTGACTTCATAGAAGGAGCCAGTGGAGCCACTTGGGTGGACTTGGTGCTAGAAGGAGACAGCTGCTTGACAATCATGGCAAACGACAAACCAACATTGGACGTCCGCATGATTAACATCGAAGCTAGCCAACTTGCTGAGGTCAGAAGTTACTGCTATCATGCTTCAGTCACTGACATCTCGACGGTGGCTCGGTGCCCCACTACTGGAGAAGCCCACAACGAGAAGCGAGCTGATAGTAGCTATGTGTGCAAACAAGGCTTCACTGACCGTGGGTGGGGCAACGGATGTGGATTTTTCGGGAAGGGAAGCATTGACACATGTGCAAAATTCTCCTGCACCAGTAAAGCGATTGGGAGAACAATCCAGCCAGAAAACATCAAATACAAAGTTGGCATTTTTGTGCATGGAACCACCACTTCGGAAAACCATGGGAATTATTCAGCGCAAGTTGGGGCGTCCCAGGCGGTAAAGTTTACAGTAACACCCAATGCTCCTTCGGTAGCCCTCAAACTTGGTGACTACGGAGAAGACACACTGGACTGTGAGCCAAGGAGTGGACTGAACACTGAAGCGTTTTACGTCATGACCGTGGGGTCAAAGTCATTTCTGGTCCATAGGGAGTGGTTTCATGACCTCGCTCTCCCCTGGACGTCCCCTTCGAGCACAGCGTGGAGAAACAGAGAACTCCTCATGGAATTTGAAGGGGCGCACGCCACAAAACAGTCCGTTGTTGCTCTTGGGTCACAGGAAGGAGGCCTCCATCATGCGTTGGCAGGAGCCATCGTGGTGGAGTACTCAAGCTCAGTGAAGTTAACATCAGGCCACCTGAAATGTAGGCTGAAAATGGACAAACTGGCTCTGAAAGGCACAACCTATGGCATGTGTACAGAAAAATTCTCGTTCGCGAAAAATCCGGTGGACACTGGTCACGGAACAGTTGTCATTGAACTCTCCTACTCTGGGAGTGATGGCCCCTGCAAAATTCCGATTGTTTCCGTTGCGAGCCTCAATGACATGACCCCCGTTGGGCGGCTGGTGACAGTGAACCCCTTCGTCGCGACTTCCAGTGCCAACTCAAAGGTGCTGGTCGAGATGGAACCCCCCTTCGGAGACTCCTACATCGTAGTTGGAAGGGGAGACAAGCAGATCAACCACCATTGGCACAAAGCTGGAAGCACGCTGGGCAAGGCCTTTTCAACAACTTTGAAGGGAGCTCAAAGACTGGCAGCGTTGGGCGACACAGCCTGGGACTTTGGCTCTATTGGAGGGGTCTTCAACTCCATAGGAAGAGCCGTTCACCAAGTGTTTGGTGGTGCCTTCAGAACACTCTTTGGGGGAATGTCTTGGATCACACAAGGGCTAATGGGTGCCCTACTGCTCTGGATGGGCGTCAACGCACGAGACCGATCAATTGCTTTGGCCTTCTTAGCCACAGGAGGTGTGCTCGTGTTCTTAGCGACCAATGTGCATGCTGACACTGGATGTGCCATTGACATCACAAGAAAAGAGATGAGATGTGGAAGTGGCATCTTCGTGCACAACGACGTGGAAGCCTGGGTGGATAGGTATAAATATTTGCCAGAAACGCCCAGATCCCTAGCGAAGATCGTCCACAAAGCGCACAAGGAAGGCGTGTGCGGAGTTAGATCTGTCACTAGACTGGAGCACCAAATGTGGGAAGCCGTAAGGGACGAATTGAACGTCCTGCTCAAAGAGAATGCAGTGGACCTCAGTGTGGTTGTGAACAAGCCCGTGGGAAGATATCGCTCAGCCCCTAAACGCCTATCCATGACGCAAGAGAAGTTTGAAATGGGCTGGAAAGCATGGGGAAAAAGCATCCTCTTTGCCCCGGAATTGGCTAACTCCACATTTGTCGTAGATGGACCTGAGACAAAGGAATGCCCTGATGAGCACAGAGCTTGGAACAGCATGCAAATCGAAGACTTCGGCTTTGGCATCACATCAACCCGTGTGTGGCTGAAAATTAGAGAGGAGAGCACTGACGAGTGTGATGGAGCGAACATAGGCACGGCTGTCAAAGGACATGTGGCAGTCCATAGTGACTTGTCGTACTGGATTGAGAGTCGCTACAACGACACATGGAAACTTGAGAGGGCAGTCTTTGGAGAGGTCAAATCTTGCACTTGGCCAGAGACACACACCCTTTGGGGAGATGATGTTGAGGAAAGTGAACTCATCATTCCGCACACCATAGCCGGACCAAAAAGCAAGCACAATCGGAGGGAAGGGTATAAGACACAAAACCAGGGACCTTGGGATGAGAATGGCATAGTCTTGGACTTTGATTATTGCCCAGGGACAAAAGTCACCATTACAGAGGATTGTAGCAAGAGAGGCCCTTCGGTCAGAACCACTACTGACAGTGGAAAGTTGATCACTGACTGGTGCTGTCGCAGTTGCTCCCTTCCGCCCCTACGATTCCGGACAGAAAATGGCTGCTGGTACGGAATGGAAATCAGACCTGTTATGCATGATGAAACAACACTCGTCAGATCACAGGTTCATGCTTTCAAAGGTGAAATGGTTGACCCTTTTCAGCTGGGCCTTCTGGTGATGTTTCTGGCCACCCAGGAAGTCCTTCGCAAGAGGTGGACGGCCAGATTGACCATTCCTGCGGTTTTGGGGGTCCTACTTGTGCTGATGCTTGGGGGTATCACTTACACTGATTTGGCGAGGTATGTGGTGCTAGTCGCTGCTGCTTTCGCAGAGGCCAACAGTGGAGGAGACGTCCTGCACCTTGCTTTGATTGCTGTTTTTAAGATCCAACCAGCATTTTTAGTGATGAACATGCTTAGCACGAGATGGACGAACCAAGAAAACGTGGTTCTGGTCCTAGGGGCTGCCTTTTTCCAATTGGCCTCAGTAGATCTGCAAATAGGAGTCCACGGAATCCTGAATGCCGCCGCTATAGCATGGATGATTGTCCGAGCGATCACTTTCCCCACAACCTCCTCCGTCACCATGCCAGTCTTAGCGCTTCTAACTCCGGGGATGAGGGCTCTATACCTAGACACTTACAGAATCATCCTCCTCGTCATAGGGATTTGCTCCCTGCTGCACGAGAGGAAAAAGACCATGGCGAAAAAGAAAGGAGCTGTACTCTTGGGCTTAGCGCTCACATCCGCTGGATGGTTCTCGCCCACCACTATAGCTGCCGGACTAATGGTCTGCAACCCAAACAAGAAGAGAGGGTGGCCAGCTACTGAGTTTTTGTCGGCAGTTGGATTGATGTTTGCCGTCGTAGGTGGTTTGGCCGAGTTGGATATTGAATCCATGTCAATACCCTTCATGCTGGCAGGTCTCATGGCAGTGTCCTACGTGGTGTCAGGAAAAGCAACAGATATGTGGCTTGAACGGGCCGCCGACATCAGCTGGGATATGGGTGCTGCAATCACAGGAAGCAGTCGGAGGCTGGATGTGAAACTGGATGATGACGGAGATTTTCACCTGATTGATGATCCCGGTGTTCCATGGAAGGTCTGGGTCCTGCGCATGTCTTGCATTGGCTTAGCCGCCCTCACGCCTTGGGCCATCGTTCCCGCCGCTTTCGGTTATTGGCTCACTTTAAAAACAACAAAAAGAGGGGGCGTGTTTTGGGACACGCCATCCCCAAAACCTTGCTCAAAAGGAGACACCACTACAGGAGTCTACCGAATTATGGCTAGAGGGATTCTTGGCACTTACCAAGCCGGCGTCGGAGTCATGTACGAGAATGTTTTCCACACACTATGGCACACAACTAGAGGAGCAGCCATTGTGAGTGGAGAAGGAAAATTGACGCCATACTGGGGTAGTGTGAAAGAAGACCGCATAGCTTACGGAGGCCCATGGAGGTTTGACCGAAAATGGAATGGAACAGATGACGTGCAAGTGATCGTGGTAGAACCGGGGAAGGGCGCAGTAAACATCCAGACAAAACCAGGAGTGTTTCGGACTCCCTTCGGGGAGGTTGGGGCTGTTAGTCTGGATTACCCGCGAGGAACATCCGGCTCACCCATTCTGGATTCCAATGGAGACATTATAGGCCTATACGGCAATGGAGTTGAGCTTGGCGATGGCTCATACGTCAGCGCCATCGTGCAGGGTGACCGTCAGGAGGAACCAGTCCCAGAAGCTTACACCCCAAACATGTTGAGAAAGAGACAGATGACTGTGCTAGATTTGCACCCTGGTTCAGGGAAAACCAGGAAAATTCTGCCACAAATAATTAAGGACGCTATCCAGCAGCGCCTAAGAACAGCTGTGTTGGCACCGACGCGGGTGGTAGCAGCAGAAATGGCAGAAGTTTTGAGAGGGCTCCCAGTACGATATCAAACTTCAGCAGTGCAGAGAGAGCACCAAGGGAATGAAATAGTGGATGTGATGTGCCACGCCACTCTGACCCATAGACTGATGTCACCGAACAGAGTGCCCAACTACAACCTATTTGTCATGGATGAAGCTCATTTCACCGACCCAGCCAGTATAGCCGCACGAGGATACATTGCTACCAAGGTGGAATTAGGGGAGGCAGCAGCCATCTTTATGACAGCGACCCCGCCTGGAACCACGGATCCTTTTCCTGACTCAAATGCCCCAATCCATGATTTGCAAGATGAGATACCAGACAGGGCATGGAGCAGTGGA------------TACGAATGGATCACAGAATATGCGGGTAAAACCGTGTGGTTTGTGGCGAGCGTAAAAATGGGGAATGAGATTGCAATGTGCCTCCAAAGAGCGGGGAAAAAGGTCATCCAACTCAACCGCAAGTCCTATGACACAGAATACCCAAAATGTAAGAATGGAGACTGGGATTTTGTCATTACCACCGACATCTCTGAAATGGGGGCCAACTTCGGTGCGAGCAGGGTCATCGACTGTAGAAAGAGCGTGAAACCCACCATCTTAGAAGAGGGAGAAGGCAGAGTCATCCTCGGAAACCCATCTCCCATAACCAGTGCAAGCGCAGCTCAACGGAGGGGCAGAGTAGGCAGAAACCCCAATCAAGTTGGAGATGAATACCACTATGGGGGGGCTACCAGTGAAGATGACAGTAACCTAGCCCATTGGACAGAGGCAAAGATCATGTTAGACAACATACACATGCCCAATGGACTGGTGGCCCAGCTCTATGGACCAGAGAGGGAAAAGGCTTTCACAATGGATGGCGAATACCGTCTCAGAGGTGAAGAAAAGAAAAACTTCTTAGAGCTGCTTAGGACGGCTGACCTCCCGGTGTGGCTGGCCTACAAGGTGGCGTCCAATGGCATTCAGTACACCGACAGAAAGTGGTGTTTTGATGGGCCGCGTACGAATGCCATACTGGAGGACAACACCGAGGTAGAGATAGTCACCCGGATGGGTGAGAGGAAAATCCTCAAGCCGAGATGGCTTGATGCAAGAGTTTATGCAGATCACCAGGCCCTCAAGTGGTTCAAAGACTTTGCAGCAGGGAAGAGATCAGCCGTTAGCTTCATAGAGGTGCTCGGTCGCATGCCTGAGCATTTCATGGGAAAGACGCGGGAAGCTTTAGACACCATGTACTTGGTTGCAACGGCTGAGAAAGGTGGGAAAGCACACCGAATGGCTCTCGAAGAGCTGCCAGATGCACTGGAAACCATCACACTTATTGTCGCCATTACTGTGATGACAGGAGGCTTCTTCCTACTAATGATGCAGCGAAAGGGTATAGGGAAGATGGGTCTTGGAGCTCTAGTGCTCACACTAGCTACCTTCTTCCTGTGGGCGGCAGAGGTTCCTGGAACCAAAATAGCAGGGACCCTGCTGATCGCCCTGCTGCTGATGGTGGTTCTCATCCCAGAACCGGAAAAACAGAGGTCACAGACAGATAACCAACTGGCGGTGTTTCTCATCTGTGTCTTGACCGTGGTTGGAGTGGTGGCAGCAAACGAGTACGGGATGCTAGAAAAAACCAAAGCGGATCTCAAGAGCATGTTTGGCGGAAAGACGCAGGCATCAGGACTGACTGGA---TTGCCAAGCATGGCACTGGACCTGCGTCCAGCCACAGCCTGGGCACTGTATGGGGGGAGCACAGTCGTGCTAACCCCTCTTCTGAAGCACCTGATCACGTCGGAATACGTCACCACATCGCTAGCTTCAATTAACTCACAAGCTGGCTCATTATTCGTCTTGCCACGAGGCGTGCCTTTTACCGACCTAGACTTGACTGTTGGCCTCGTCTTCCTTGGCTGTTGGGGTCAAGTCACCCTCACAACGTTTCTGACAGCCATGGTTCTGGCGACACTTCACTATGGGTACATGCTCCCTGGATGGCAAGCAGAAGCACTCAGGGCTGCCCAGAGAAGGACAGCGGCTGGAATAATGAAGAATGCCGTTGTTGACGGAATGGTCGCCACTGATGTGCCTGAACTGGAAAGGACTACTCCTCTGATGCAAAAGAAAGTCGGACAGGTGCTCCTCATAGGGGTAAGCGTGGCAGCGTTCCTCGTCAACCCTAATGTCACCACTGCGAGAGAAGCAGGGGCGTTGGTGACGGCGGCTACGCTTACTTTGTGGGACAATGGAGCCAGTGCCGTTTGGAATTCCACCACGGCCACGGGACTCTGCCATGTCATGCGAGGTAGCTACCTGGCTGGAGGCTCCATTGCTTGGACTCTCATCAAGAACGCTGATAAGCCCTCCTTGAAAAGGGGAAGCCTGGGGGCAGGACGCCTAGGGAGCAGTGGAAGGAAAAACTTAATGCCCATGAGTAGAGAAGAGTTTTTTAAATACCGGAGAGAGGCCATAATCGAGGTGGACCGCACTGAAGCACGCAGGGCCAGACGTGAAAATAACATAGTGGGAGGACATCCGGTTTCGCGAGGCTCAGCAAAACTCCGTTGGCTCGTGGAGAAAGGATTTGTCTCGCCAATAGGAAAAGTCATTGATCTAGGGTGTGGGCGTGGAGGATGGAGCTACTACGCAGCAACCCTGAAGAAGGTCCAGGAAGTCAGAGGATACACGAAAGGTGGGGCGGGACATGAAGAACCGATGCTCATGCAGAGCTACGGCTGGAACCTGGTCTCCCTGAAGAGTGGAGTGGACGTGTTTTACAAACCTTCAGAGCCCAGTGATACCCTGTTCTGTGACATAGGGGAATCCTCCCCAAGTCCAGAAGTAGAAGAACAACGCACACTACGCGTCCTAGAGATGACATCTGACTGGTTGCACCGAGGACCTAGAGAGTTCTGCATTAAAGTTCTCTGCCCTTACATGCCCAAGGTTATAGAAAAAATGGAAGTTCTGCAGCGTCGCTTCGGAGGTGGGCTAGTGCGTCTCCCCCTGTCCCGAAACTCCAATCACGAGATGTATTGGGTTAGTGGAGCCGCTGGCAATGTGGTGCACGCTGTGAACATGACCAGCCAGGTATTACTGGGGCGAATGGATCGCACAGTGTGGAGAGGGCCAAAGTATGAGGAAGATGTCAACCTAGGGAGCGGAACAAGAGCCGTGGGAAAGGGAGAAGTCCATAGCAATCAGGAGAAAATCAAGAAGAGAATCCAGAAGCTTAAAGAAGAATTCGCCACAACGTGGCACAAAGACCCTGAGCATCCATACCGCACTTGGACATACCACGGAAGCTATGAAGTGAAGGCTACTGGCTCAGCCAGCTCTCTCGTCAACGGAGTGGTGAAGCTCATGAGCAAACCTTGGGACGCCATTGCCAACGTCACCACCATGGCCATGACTGACACCACCCCTTTTGGACAGCAAAGAGTTTTCAAGGAGAAAGTTGACACGAAGGCTCCTGAGCCACCAGCTGGAGCCAAGGAAGTGCTCAACGAGACCACCAACTGGCTGTGGGCCTACTTGTCACGGGAAAAAAGACCCCGCTTGTGCACCAAGGAAGAATTCATTAAGAAAGTTAACAGCAACGCGGCTCTTGGAGCAGTGTTCGCTGAACAGAATCAATGGAGCACGGCGCGTGAGGCTGTGGATGACCCGCGGTTTTGGGAGATGGTTGATGAAGAGAGGGAAAACCATCTGCGAGGAGAGTGTCACACATGTATCTACAACATGATGGGAAAAAGAGAGAAGAAGCCTGGAGAGTTTGGAAAAGCTAAAGGAAGCAGGGTCATTTGGTTCATGTGGCTTGGAGCACGGTATCTAGAGTTTGAAGCTTTGGGGTTCCTGAATGAAGACCATTGGCTGAGCCGAGAGAATTCAGGAGGTGGAGTGGAAGGCTCAGGCGTCCAAAAGCTGGGATACATCCTCCGTGACATAGCAGGAAAGCAAGGAGGGAAAATGTACGCTGATGATACCGCCGGGTGGGACACTAGAATTACCAGAACTGATTTAGAAAATGAAGCTAAGGTACTGGAGCTCCTAGACGGTGAACACCGCATGCTCGCCCGAGCCATAATTGAACTGACTTACAGGCACAAAGTGGTCAAGGTCATGAGACCTGCAGCAGAAGGAAAGACCGTGATGGACGTGATATCAAGAGAAGATCAAAGGGGGAGTGGACAGGTGGTCACTTATGCTCTTAACACTTTCACGAACATCGCTGTCCAGCTCGTCAGGCTGATGGAGGCTGAGGGGGTCATTGGACCACAACACTTGGAACATCTACCTAGGAAAAACAAGATAGCTGTCAGGACCTGGCTCTTTGAGAATGGAGAGGAGAGAGTGACCAGGATGGCGATCAGCGGAGACGACTGTGCCGTCAAACCGCTGGACGACAGATTCGCCACAGCCCTCCACTTCCTCAACGCAATGTCAAAGGTCAGAAAAGACATCCAGGAATGGAAGCCTTCGCATGGCTGGCACGATTGGCAGCAAGTTCCCTTCTGTTCTAACCATTTTCAGGAGATTGTGATGAAAGATGGAAGGAGTATAGTTGTCCCGTGCAGAGGACAGGATGAGCTGATAGGCAGGGCTCGCATCTCTCCAGGAGCTGGATGGAATGTGAAGGACACAGCTTGCCTGGCCAAAGCATATGCACAGATGTGGCTACTCCTATACTTCCATCGCAGGGACTTGCGTCTCATGGCAAATGCGATTTGCTCAGCAGTGCCAGTAGATTGGGTGCCCACAGGCAGGACATCCTGGTCAATACACTCGAAAGGAGAGTGGATGACCACGGAAGACATGCTGCAGGTCTGGAACAGAGTTTGGATTGAAGAAAATGAATGGATGATGGACAAGACTCCAATCACAAGCTGGACAGACGTTCCGTATGTGGGAAAGCGCGAGGACATCTGGTGTGGCAGCCTCATCGGAACGCGATCCAGAGCAACCTGGACTGAGAACATCTATGCGGCGATAAACCAGGTTAGAGCTGTCATTGGGAAAGAAAATTATGTTGACTACATGACCTCACTTAGGAGATACGAAGACGTCTTGATCCAGGAAGACAGGGTCATC
>ADN94469
ATGACTAAAAAACCAGGAGGGCCCGGAAAAAACCGGGCCATCAATATGCTGAAACGCGGATTACCCCGCGTATTCCCACTAGTGGGAGTGAAGAGGGTAGTGATGAGCTTGTTGGACGGCAGAGGGCCAGTGCGATTTGTGCTGGCTCTTGTCGCGTTCTTCAAGTTCACAGCATTAGCCCCGACCAAGGCGCTTTTGGGCCGATGGAGAGCAGTGGAGAAGAGTGTGGCAATGAAACATCTTACCAGTTTCAAACGAGAACTTGGAACACTCATCGACGCCGTGAATAAACGGGGCAAAAAACAAAACAAAAGAGGAGGGAATGAGAGCTCGATCGTGTGGCTTGCTAGCTTGGCAATCGTAACAGCTTGTGCCGGAGCTATGAAGCTATCAAACTTTCAAGGAAAGCTTCTGATGACCATCAACAACACGGACATTGCGGACGTCATCGTGATCCCCACCTCAAAAGGCGAAAACAGATGTTGGGTCCGAGCGATCGACGTTGGTTACATGTGTGAAGACACCATCACGTACGAATGTCCGAAGCTAGCAGTGGGCAACGACCCAGAAGACGTGGATTGCTGGTGCGACAATCAAGAAGTCTTCGTGCAGTATGGTCGCTGCACACGGACCAGGCATTCCAAACGAAGCAGAAGATCCGTTTCGGTCCAAACGCATGGGGAAAGCTCACTAGTGAACAAAAAAGAGGCTTGGCTGGATTCAACGAAGGCCACGCGATACCTCATGAAAACGGAGAATTGGATCATAAGGAACCCTGGTTATGCTTTCCTGGCGGCGGCACTTGGTTGGATGCTTGGCAGCAATAGTGGTCAACGTGTGGTGTTCACCATCCTCCTGCTGTTGGTCGCTCCGGCTTACAGTTTTAACTGTCTGGGAATGGGGAATCGAGATTTCATAGAAGGAGCCAGTGGAGCCACTTGGGTGGATCTGGTGTTAGAAGGAGACAGCTGTTTGACAATCATGGCAAACGACAAGCCAACACTAGATGTCCGCATGATCAACATTGAAGCCAGCCAACTTGCTGAAGTTAGGAGCTACTGCTATCACGCTTCAGTCACTGACATTTCAACGGTGGCTCGATGCCCCACGACTGGAGAAGCTCACAACGAGAAACGTGCTGACAGCAGCTACGTGTGCAAGCAAGGCTTTACTGACCGCGGATGGGGAAATGGATGTGGACTTTTCGGGAAAGGAAGCATTGACACTTGCGCAAAGTTTTCTTGTACCAGTAAGGCCATTGGAAGAACAATCCAACCAGAGAACATCAAGTATGAAGTTGGTGTATTCGTGCACGGGACCACCACCTCGGAAAACCATGGAAATTACTCAGCGCAGGTTGGAGCGTCTCAAGCAGCAAAGTTTACTGTAACTCCAAATGCTCCTTCAATAACCCTCAAGCTTGGTGATTATGGAGAAGTTACACTGGATTGTGAACCAAGGAGTGGACTGAACACTGAAGCGTTCTATGTCATGACTGTGGGTTCGAAGTCATTCTTAGTCCATAGGGAATGGTTCCATGACCTTTCTCTTCCCTGGACGTCCCCCTCAAGCACGGCATGGAGGAATAGAGAACTCCTTATGGAATTTGAAGAGGCACATGCCACAAAACAATCTGTCGTAGCCCTTGGGTCACAGGAGGGAGGTCTCCATCAAGCGTTAGCAGGAGCCATCGTGGTGGAGTACTCAAGCTCAGTGAAGTTGACATCAGGCCACCTGAAATGCAGGCTAAAAATGGACAAACTGGCTCTGAAGGGCACGACTTATGGCATGTGCACAGAAAAATTCTCGTTCGCGAAAAACCCAGCGGACACAGGCCATGGAACAGTTGTCATTGAGCTCACATACTCTGGAAGTGATGGTCCCTGCAAAATTCCGATTGTTTCAGTCGCGAGTTTAAACGACATGACCCCTGTGGGAAGGCTGGTAACAGTAAACCCCTTCGTCGCGACATCCAGCTCCAACTCGAAGGTGCTGGTTGAGATGGAACCTCCTTTCGGAGACTCTTATATCGTGGTTGGAAGAGGGGACAAGCAGATTAACCATCACTGGCACAAAGCTGGAAGCACGTTGGGCAAAGCCTTCTCAACAACTTTGAAAGGAGCTCAAAGATTGGCAGCGCTAGGGGACACAGCCTGGGACTTTGGTTCCATTGGGGGGGTATTCAACTCCATAGGGAAAGCTGTTCACCAGGTATTCGGCGGTGCATTTAGAACGCTCTTTGGGGGGATGTCTTGGATCACGCAAGGGCTAATGGGGGCCCTACTTCTCTGGATGGGTGTCAACGCACGAGATCGGTCAATCGCCTTGGCTTTTTTGGCCACGGGAGGTGTGCTCGTCTTCTTAGCGACCAATGTGCATGCTGACACTGGCTGTGCCATTGACATCACGAGAAAAGAAATGAGGTGTGGAAGTGGCATTTTCGTGCACAACGACGTAGAGGCCTGGGTAGATAGGTACAAATATCTGCCAGAGACGCCCAGATCCCTAGCGAAGATCGTCCACAAAGCACATCAAGAAGGAGTGTGCGGGGTCAGATCCGTCACCAGATTGGAACACCAGATGTGGGAATCTGTGCGGGACGAATTGAATGTCTTGCTTAAAGAGAACGCGGTGGATCTCAGTGTGGTGGTTAACAAGCCTGTGGGGAGATACCGCTCAGCTCCCAAACGCCTATCCATGACTCAAGAGAAGTTTGAGATGGGCTGGAAAGCATGGGGAAAAAGCATTCTCTTCGCCCCCGAACTAGCCAACTCCACGTTCGTCGTGGATGGACCTGAGACAAAGGAATGCCCTGACGAGCGTAGAGCCTGGAACAGCATGCAAATCGAAGACTTCGGCTTCGGCATCACATCAACCCGCGTGTGGCTGAAAATTAGAGAGGAGGACACTGATGAGTGTGATGGAGCGATCATAGGCACAGCTGTAAAAGGGCATGTGGCAGTCCATAGTGACTTGTCATACTGGATTGAGAGCCGTTTCAATGACACCTGGAAGCTTGAGAGGGCTGTCTTCGGAGAGGTGAAATCTTGCACTTGGCCCGAGACACACACTCTTTGGGGTGACGGTGTTGAGGAGAGCGAGCTCATCATCCCACACACCATAGCTGGACCGAGAAGCAAGCACAATCGGAGAGAAGGGTACAAGACACAAAACCAGGGACCCTGGGATGAGAACGGCATTGTCCTTGATTTTGACTATTGTCCAGGAACAAAAGTCACCATCACAGAGGATTGTGGCAAGAGGGGGCCCTCAATCAGAACCACCACTGACAGTGGAAAGCTGATCACCGATTGGTGCTGCCGCAGCTGTTCTCTACCGCCCTTACGGTTCCGGACAGAAAATGGCTGCTGGTATGGGATGGAAATCAGACCTGTTAGGCATGATGAAACAACACTCGTTAGATCACAGGTTGACGCTTTCAACGGCGAAATGATTGACCCTTTTCAGCTGGGCCTTCTGGTGATGTTTCTGGCCACCCAGGAGGTCCTTCGCAAGAGGTGGACGGCCAGATTGACGATTCCTGCGGTTTTGGGAGCCCTACTTGTGCTGATGCTTGGGGGCATCACTTACACTGATCTGGCAAGATATGTGGTGCTAGTCGCTGCGGCTTTCGCGGAGGCCAACAGTGGAGGAGATGTCCTGCACCTCGCTCTGATAGCCGTCTTCAAGATCCAACCAGCTTTTCTGGTCATGAACATGCTTAGCGCGAGATGGACAAATCAAGAAAATATGGTTCTGGTCCTAGGGGCGGCTTTTTTCCAACTAGCTTCGGTGGATTTACAGATCGGAGTCCACGGAATCCTGAACGCCGCAGCCATAGCATGGATGATCGTTCGAGCGATCACATTTCCCACAACTTCTACCGTTACCATGCCAGTCTTGGCGCTCCTAACTCCGGGAATGAGAGCCTTGTATCTGGACACTTACAGAATCATTCTTCTCGTCATAGGAATTTGTTCCCTGCTACAAGAGAGGAGAAAGACCATGGCGAAGAAGAAAGGGGCCGTGCTCTTGGGCTTAGCGCTCACATCCACCGGATGGTTTTCGCCCACCACCATCGCAGCCGGACTAATGGTCTGCAACCCAAACAAGAAGAGAGGGTGGCCAGCCACTGAGTTCCTTTCAGCAGTTGGGTTGATGTTTGCCATTGTGGGAGGTCTAGCCGAGTTGGACATCGAATCCATGTCAATACCCTTCATGCTGGCAGGTCTCATGGCAGTGTCCTACGTGGTATCAGGAAAGGCAACCGACATGTGGCTGGACCGGGCCGCCGACATCAGCTGGGAGATGGAAGCTGCAATCACAGGAAGTAGCCGGAGGTTGGATGTTAAGCTGGACGACGACGGTGACTTTCATTTGATTGATGATCCCGGTGTTCCATGGAAAGTCTGGCTCTTGCGTATGTCCTGTATTGGTTTGGCCGCCCTAACACCCTGGGCCATCGTCCCCGCCGCTTTTGGCTATTGGCTCACTCTGAAAACAACAAAAAGAGGGGGCGTGTTCTGGGACACGCCATCTCCAAAGCCTTGCTTAAAGGGGGACACCACTACAGGAGTTTACCGAATCATGGCTAGGGGAATTCTCGGCACTTACCAGGCCGGCGTTGGAGTCATGTACGAAAATGTTTTCCACACACTGTGGCATACAACCAGAGGGGCAGCCATTATGAGTGGAGAAGGAAAACTAACGCCATACTGGGGTAGTGTGAAGGAAGACCGCATAAGCTATGGAGGCCCGTGGAGGTTCGACCGGAAGTGGAATGGAACAGATGATGTGCAAGTGATCGTGGTGGAGCCGGGGAAACCTGCAGTAAACATCCAGACAAAACCGGGAGTGTTTCGCACCCCTTTTGGGGAGATTGGAGCAGTCAGCCTGGACTACCCGCGAGGAACATCCGGCTCACCCATTCTGGATTCCAATGGAGACATCATAGGCTTGTATGGCAATGGAGTTGAACTCGGCGATGGGTCGTACGTCAGTGCCATTGTGCAGGGTGACCGTCAAGAGGAACCAGTTCCAGATGCCTACACTCCAAGCATGCTAAAAAAAAGACAAATGACTGTGCTGGACCTGCACCCAGGTTCGGGAAAAACCAGGAAGATCCTACCCCAAATAATCAAGGACGCCATCCAGCAGCGCTTGAGAACAGCCGTGCTGGCGCCCACACGAGTGGTAGCAGCAGAAATGGCGGAAGCCTTGAGGGGACTCCCAGTACGATACCAAACCTCAGCAGTGCAGAGGGAGCATCAGGGAAATGAAATAGTAGATGTAATGTGTCATGCTACCCTGACCCATAGACTAATGTCACCAAACAGAGTGCCCAATTACAATTTATTTGTGATGGATGAGGCTCACTTCACTGACCCAGCTAGCATCGCCGCTCGGGGTTATATTGCAACCAAGGTGGAACTAGGGGAGGCAGCAGCCATTTTTATGACGGCGACTCCGCCTGGGACTACTGATCCTTTTCCTGACTCAAATGCCCCAATTCATGACCTGCAGGATGAGATCCCAGACAGGGCATGGAGCAGTGGA------------TACGAATGGATCACGGAATATGCGGGGAAAACTGTGTGGTTCGTGGCAAGTGTGAAAATGGGGAATGAGATCGCAATGTGCCTTCAGAGAGCGGGAAAAAAGGTCATCCAGCTCAATCGTAAATCTTATGACACAGAATACCCAAAATGCAAGAATGGAGATTGGGACTTTGTCATCACCACCGACATCTCTGAGATGGGGGCCAATTTTGGTGCGAGCAGGGTTATTGACTGTAGAAAGAGTGTGAAACCCACCATCCTAGAGGAGGGAGAAGGTAGAGTCATTCTTGGAAACCCATCCCCCATAACCAGTGCAAGTGCAGCCCAACGGAGAGGTAGAGTGGGCAGGAATCCCAACCAAGTTGGAGATGAATACCATTACGGGGGTGCCACCAGTGAAGATGACAGTAACCTGGCCCACTGGACAGAGGCAAAAATTATGCTAGACAACATACACATGCCCAATGGACTAGTGGCCCAGCTGTATGGGCCAGAGAGGGAAAAGGCTTTCACAATGGATGGAGAGTACCGTCTTAGAGGTGAGGAGAAGAAGAACTTCTTGGAGCTGCTTAGAACGGCTGACCTCCCAGTGTGGCTAGCCTACAAAGTGGCGTCCAATGGCATTCAGTACACTGACAGAAAATGGTGCTTTGATGGACCACGCACAAATGCTATACTGGAAGATAACACTGAGGTGGAGATAGTTACCCGAATGGGTGAGAGAAAGATCCTCAAGCCCAGGTGGCTCGACGCAAGGGTTTATGCAGACCACCAGGCCCTCAAGTGGTTTAAGGACTTTGCAGCGGGCAAGAGATCAGCCGTCAGTTTCATAGAGGTGCTCGGTCGCATGCCTGAGCATTTCATGGGAAAGACACGGGAAGCCTTAGACACAATGTACCTGGTGGCAACAGCTGAGAAAGGAGGAAAAGCACACCGCATGGCTCTTGAAGAACTGCCCGATGCGTTGGAGACCATCACACTCATCGTTGCCATCACTGTGATGACAGGAGGATTCTTCCTGCTCATGATGCAGAGAAAGGGTATAGGAAAGATGGGTCTAGGGGCTCTAGTGCTCACGCTGGCTACCTTTTTCCTATGGGCGGCAGAGGTTCCTGGAACCAAAATAGCGGGTACCTTATTGGTCGCCCTTTTGCTGATGGTGGTCCTCATTCCGGAACCAGAGAAACAGAGGTCACAGACAGACAATCAATTGGCAGTATTTCTTATCTGCGTCCTGACTGTGGTCGGAGTGGTGGCAGCAAATGAGTACGGAATGCTGGAAAAGACTAAAGCAGACCTCAAGAGCATGTTTGGCGGAAGGACGCAAGCACCAGGACTGACCGGA---TTGCCAAGCATGGCACTGGACTTGCGCCCAGCCACAGCCTGGGCGCTGTATGGGGGGAGCACAGTTGTGTTAACCCCTCTCCTAAAGCACCTAATTACCTCAGAATACGTCACCACATCGCTAGCTTCAATCAGTTCACAAGCGGGCTCGCTGTTTGTCTTGCCGCGAGGCGTGCCTTTCACTGACTTGGATCTAACCGTTGGCCTTGTCTTTCTTGGCTGTTGGGGCCAAATCACCCTCACGACGTTTCTAACAGCCATGGTGCTAGTGACACTCCACTACGGATACATGCTCCCTGGGTGGCAAGCAGAGGCGCTCAGAGCTGCCCAGAGAAGAACAGCGGCTGGCATAATGAAGAATGCCGTCGTGGACGGAATGGTCGCCACTGATGTGCCCGAACTGGAAAGAACCACTCCTTTGATGCAAAAGAAAGTCGGTCAAGTGCTCCTCATAGGGGTCAGCGTGGCGGCGTTCCTCGTCAACCCCAATGTCACTACCGTGAGAGAGGCAGGGGTGTTGGTGACGGCAGCTACACTCACCTTGTGGGACAATGGAGCCAGCGCCGTCTGGAATTCCACCACCGCCACGGGGCTCTGCCATGTCATGCGAGGCAGCTACCTAGCTGGCGGCTCTATTGCCTGGACTCTCATCAAGAACGCTGACAAGCCCTCCTTAAAAAGGGGAAGGCCTGGGGGCAGGACGCTAGGGGAGCAGTGGAAGGAAAAGTTGAATGCAATGAGCAGGGATGAGTTCTTCAAATATAGGAGAGAAGCCATAATTGAGGTGGACCGCACTGAAGCACGCAGGGCTAGGCGCGAGAACAACATAGTGGGAGGACACCCAGTTTCGCGAGGGTCAGCAAAGCTCCGCTGGCTCGTGGAAAAAGGATTTGTCTCGCCAATAGGAAAAGTCATAGATCTGGGATGTGGGCGCGGAGGCTGGAGCTACTACGCAGCAACTCTGAAAAAAGTTCAGGAAGTTAAAGGGTACACGAAAGGTGGTGCGGGACACGAAGAACCGATGCTCATGCAGAGTTACGGTTGGAACCTGGTCTCGCTAAAGAGTGGGGTGGACGTGTTCTACAAACCCTCGGAGCCCAGTGACACCCTGTTCTGTGACATAGGAGAATCTTCCCCAAGTCCAGAAGTGGAGGAACAACGCACGCTGCGCGTCTTAGAAATGACATCTGACTGGTTACATCGGGGACCTAGAGAGTTCTGCATAAAAGTGCTTTGTCCTTACATGCCCAAAGTCATAGAAAAGATGGAAGTCCTGCAACGTCGCTTCGGGGGAGGGCTGGTGCGCCTCCCCTTGTCCCGAAACTCCAACCATGAGATGTACTGGGTGAGTGGGGCTGCCGGCAATGTGGTGCATGCAGTTAACATGACCAGCCAAGTGCTGCTAGGGCGAATGGATCGCACAGTGTGGAGAGGGCCAAAGTATGAAGAGGATGTCAACCTGGGCAGCGGGACAAGAGCTGTGGGGAAGGGAGAGGTCCATAGCAACCAGGAAAAAATTAGGAAGAGAATCCAGAAGCTTAGAGAGGAATTTGCCACAACCTGGCACAAAGATCCCGAGCATCCATACCGAACTTGGACCTATCACGGAAGCTACGAAGTGAAGGCCACTGGCTCCGCGAGCTCTCTCGTTAACGGGGTGGTAAAGCTCATGAGCAAACCCTGGGATGCCATCGCCAATGTCACCACAATGGCTATGACCGATACTACCCCCTTTGGCCAGCAAAGGGTCTTCAAAGAGAAGGTCGACACGAAGGCCCCAGAGCCACCAGCAGGAGTCAAGGAAGTGCTCAACGAGACTACCAACTGGCTGTGGGCCCACTTGTCACGGGAGAAACGACCCCGCTTGTGTACCAAGGAAGAATTCATAAAGAAAGTCAACAGCAACGCAGCTCTCGGAGCAGTGTTCGCTGAACAGAATCAATGGAGCACAGCGCGGGAGGCCGTGGGTGACCCTCTGTTCTGGGAGATGGTCGATGAAGAAAGGGAAAACCATTTGCGAGGGGAGTGCCACACGTGCATCTACAACATGATGGGAAAAAGAGAGAAAAAACCTGGAGAGTTCGGCAAGGCTAAAGGAAGCAGGGCTATCTGGTTCATGTGGCTCGGAGCACGGTATCTAGAGTTCGAAGCCCTAGGATTCCTAAATGAAGACCATTGGCTGAGCCGAGAGAATTCAGGAGGCGGGGTAGAAGGTTCAGGCGTCCAAAAGCTGGGATACATCCTCCGTGACATAGCAGGGAAGCAAGGAGGGAAAATGTATGCCGATGACACCGCCGGGTGGGACACCAGAATTACCAGAACTGACTTGGAAAATGAAGCTAAAGTGCTGGAGCTTTTGGACGGTGAACACCGCATGCTCGCCCGAGCCATAATTGAACTAACGTACAGGCACAAAGTGGTCAAGGTCATGAGACCTGCAGCAGGAGGGAAGACAGTGATGGACGTGATATCACGAGAAGACCAAAGGGGGAGTGGGCAGGTGGTGACTTACGCTCTCAACACATTCACGAACATTGCCGTCCAGCTTGTCCGCTTGATGGAGGCTGAAGGGGTCATTGGACCACAACACTTGGAACAGTTGCCTAGGAAAAACAAGATAGCTGTTAGGACCTGGCTCTTTGAGAATGGAGAGGAGAGAGTGACTAGGATGGCGATCAGTGGAGACGACTGCGTCGTCAAGCCGCTGGATGACAGATTCGCCACGGCTCTCCATTTCCTCAACGCAATGTCGAAGGTCAGAAAAGACATCCAGGAATGGAAGCCTTCGCATGGTTGGCATGACTGGCAGCAGGTCCCCTTTTGCTCCAATCATTTTCAGGAGATTGTGATGAAAGATGGAAGGAGCATAGTCGTCCCGTGCAGAGGGCAGGATGAGCTGATTGGCAGGGCGCGCATCTCCCCAGGAGCTGGATGGAATGTGAAGGACACAGCTTGCCTGGCCAAAGCGTATGCACAGATGTGGCTGCTCCTATACTTCCATCGTAGGGACCTACGCCTCATGGCGAATGCAATCTGCTCAGCAGTTCCAGTGGACTGGGTGCCTACAGGCCGAACATCCTGGTCAATACACTCAAAAGGAGAGTGGATGACCACTGAAGACATGCTGCAAGTCTGGAACAGGGTATGGATTGAAGAAAATGAATGGATGACGGACAAGACCCCAATCACAAGCTGGACGGACGTTCCGTACGTGGGAAAGCGTGAGGACATCTGGTGTGGAAGCCTCATCGGAACGCGATCCAGGGCAACTTGGGCTGAGAACATCTACGCGGCAATAAACCAAGTGAGAGCCGTCATTGGAAAAGAAAATTATGTTGATTACATGACTTCCCTCAGAAGATATGAGGATGTTTTGATTCAGGAGGACAGGGTCATT
>ADN94466
ATGACTAAAAAACCAGGAGGGCCCGGAAAAAACCGGGCCATCAATATGCTGAAACGCGGATTACCCCGCGTATTCCCACTAGTGGGAGTGAAGAGGGTAGTGATGAGCTTGTTGGACGGCAGAGGGCCAGTGCGATTTGTGCTGGCTCTTATCACGTTCTTCAAGTTCACAGCATTAGCCCCGACCAAGGCGCTTTTGGGCCGATGGAGAGCAGTGGAGAAGAGTGTGGCAATGAAACATCTTACCAGTTTCAAACGAGAACTTGGAACACTCATCGACGCCGTGAACAAACGGGGCAAAAAACAAAACAAAAGAGGAGGGAATGAGAGCTCGATCATGTGGCTTGCCAGCTTGGCAATCGTAGCAGCTTGTGCCGGAGCTATGAAGCTATCAAACTTCCAAGGAAAGCTTCTGATGACCATCAACAACACGGACATTGCGGACGTCATCGTGATTCCCACCTCAAAAGGCGAAAACAGATGTTGGGTCCGAGCAATCGACGTTGGTTACATGTGTGAAGACACCATCACGTACGAATGTCCGAAGCTAGCAGTGGGCAACGACCCAGAAGACGTGGATTGCTGGTGTGACAATCAAGAAGTCTTCGTGCAGTATGGTCGCTGCACACGGACCAGGCATTCCAAACGAAGCAGAAGATCCGTTTCGGTCCAAACGCATGGGGAAAGCTCACTAGTGAACAAAAAAGAGGCTTGGTTGGATTCAACGAAGGCCACGCGGTACCTCATGAAAACGGAGAATTGGATCATAAGGAACCCTGGTTATGCTTTCCTGGCGGCGGCACTTGGCTGGATGCTTGGCAGTAATAGTGGTCAACGTGTGGTGTTCACCATCCTCCTGCTGTTGGTCGCTCCGGCTTACAGTTTTAACTGTCTGGGAATGGGGAATCGAGATTTCATAGAAGGAGCCAGTGGAGCCACTTGGGTGGATCTGGTATTAGAAGGAGACAGTTGTTTGACAATCATGGCAAACGACAAACCGACACTAGATGTCCGCATGATTAACATTGAAGCCAGCCAACTTGCCGAAGTTAGGAGCTACTGCTATCACGCTTCAGTCACTGACATTTCAACGGTGGCTCGATGCCCCACGACTGGAGAAGCTCACAACGAGAAACGTGCTGACAGCAACTACGTGTGCAAGCAAGGTTTCACTGACCGCGGATGGGGAAATGGATGTGGACTTTTCGGGAAAGGAAGTATTGACACTTGCGCAAAGTTTTCTTGCACCAGTAAGGCCATTGGAAGAACAATCCAACCAGAGAACATCAAGTATGAAGTTGGTGTATTCGTGCACGGAACCACCACCTCGGAAAACCATGGGAATTACTCAGCGCAGGTTGGAGCGTCTCAAGCAGCAAAGTTTACTGTAACTCCAAACGCTCCTTCAATAACCCTCAAGCTTGGTGATTATGGAGAAGTCACACTGGATTGTGAACCAAGGAGTGGACTGAACACTGAAGCGTTCTATGTCATGACTGTGGGCTCGAAGTCATTCTTAGTCCATAGGGAATGGTTCCATGACCTTTCTCTTCCCTGGACGTCCCCCTCAAGCACGGCATGGAGGAATAGAGAACTCCTTATGGAATTTGAAGAGGCACATGCCACAAAACAATCTGTCGTAGCCCTTGGGTCACAGGAGGGAGGCCTCCATCAAGCGTTAGCAGGAGCCATCGTGGTGGAGTACTCAAGCTCAGTGAAGTTGACATCAGGTCACCTGAAATGCAGGCTGAAAATGGACAAACTGGCTCTGAAGGGCACGACTTATGGCATGTGCACAGGAAAATTCTCGTTCGCGAAAAACCCAGCGGACACAGGCCATGGAACAGTTGTCATTGAGCTCACATACTCTGGAAGTGATGGTCCCTGCAAAATTCCGATTGTTTCAGTCGCGAGTTTAAACGACATGACCCCTGTGGGAAGGCTGGTAACAGTAAACCCCTTCGTCGCGACATCCAGCTCCAACTCGAAGGTGCTGGTTGAGATGGAACCTCCTTTCGGAGACTCTTATATCGTGGTTGGAAGAGGGGACAAGCAGATTAACCACCACTGGCACAAAGCTGGAAGCACGTTGGGAAAAGCCTTCTCAACAACTTTGAAAGGAGCTCAAAGACTGGCAGCGCTAGGGGACACAGCCTGGGACTTTGGTTCCATTGGGGGGGTATTCAACTCCATAGGGAAAGCTGTTCACCAAGTATTTGGCGGTGCATTTAGAACGCTCTTTGGGGGAATGTCTTGGATCACGCAAGGACTAATGGGGGCCCTACTTCTCTGGATGGGTGTCAACGCACGAGATCGGTCAATCGCCCTGGCTTTTTTGGCCACGGGAGGTGTGCTCGTCTTTTTAGCGACCAATGTGCATGCTGACACTGGCTGTGCCATTGACATCACGAGAAAAGAAATGAGGTGTGGAAGTGGCATTTTCGTGCACAACGACGTAGAGGCCTGGGTAGATAGGTACAAATATCTGCCAGAGACGCCCAGATCCCTAGCGAAGATCGTCCACAAAGCTCATCAAGAAGGAGTGTGCGGGGTCAGATCCGTCACCAGATTGGAACACCAGATGTGGGAATCTGTGCGGGACGAACTGAATGTCTTGCTTAAAGAGAACGCGGTGGATCTCAGTGTGGTGGTTAACAAGCCTGTGGGGAGATACCGCTCAGCCCCCAAACGCCTATCCATGACTCAAGAGAAGTTTGAGATGGGCTGGAAAGCATGGGGAAAAAGCATTCTCTTCGCCCCCGAACTGGCCAACTCCACGTTCGTCGTGGATGGACCCGAGACAAAGGAATGCCCTGACGAGCGCAGAGCCTGGAACAGCATGCAAATCGAAGACTTCGGCTTCGGTATCACATCAACCCGCGTGTGGCTGAAAATTAGAGAGGAGGACACTGATGAGTGTGATGGAGCGATCATAGGGACAGCTGTTAAAGGGCATGTGGCAGTTCATAGTGACCTGTCATACTGGATTGAGAGCCGTCTCAATGACACATGGAAACTTGAGAGGGCTGTCTTCGGAGAGGTGAAATCTTGCACTTGGCCCGAGACACACACTCTTTGGGGTGACGGCGTTGAGGAGAGCGAGCTCATCATCCCACACACCATAGCTGGACCGAAAAGCAAGCACAATCGGAGAGAAGGGTACAAGACACAAAACCAGGGACCCTGGGATGAGAACGGCATTGTCCTTGATTTTGACTATTGTCCAGGAACAAAAGTCACCATTACAGAGGATTGTGGCAAGAGGGGTCCCTCAATCAGAACCACCACTGACAGTGGAAAGCTGATCACCGATTGGTGCTGCCGCAGCTGTTCTCTACCGCCCTTACGGTTCCGGACAGAAAATGGCTGCTGGTATGGGATGGAAATCAGACCTGTTAGGCATGATGAAACAACACTCGTTAGATCACAGGTTGATGCTTTCAACGGCGAAATGATTGACCCTTTTCAGTTGGGCCTTCTGGTGATGTTTCTGGCCACCCAGGAGGTCCTTCGCAAGAGGTGGACGGCCAGATTGACGATTCCTGCGGTTTTGGGGGCCCTACTTGTGCTGATGCTTGGGGGCATCACTTACACTGATCTGGCCAGATATGTGGTGCTAGTTGCTGCGGCTTTTGCGGAGGCCAACAGTGGAGGAGATGTCCTGCACCTCGCTCTGATAGCCGTCTTCAAGATCCAACCAGCTTTTCTGGTCATGAACATGCTTAGCGCGAGATGGACAAATCAAGAGAATATGGTTCTGGTCCTGGGGGCGGCTTTTTTCCAACTAGCTTCGGTGGATTTACAGATCGGAGTCCACGGAATCCTGAACGCCGCGGCCATAGCATGGATGATCGTTCGAGCGATCACATTTCCCACAACTTCTACTGTTACCATGCCAGTCTTAGCGCTCCTAACTCCGGGAATGAGAGCCCTGTATCTGGACACTTACAGAATCATTCTTCTCGTCATAGGAATTTGTTCCCTGCTACAAGAGAGGAGAAAGACCATGGCGAAGAAGAAAGGGGCTGTGCTCTTGGGCTTAGCGCTCACATCCACCGGATGGTTTTCGCCCACCACCATCGCAGCCGGACTAATGGTCTGTAACCCAAACAAGAAGAGAGGGTGGCCAGCCACTGAGTTCCTTTCAGCAGTTGGGTTGATGTTTGCCATTGTGGGAGGTTTAGCCGAGTTGGACATCGAATCCATGTCAATACCCTTCATGCTGGCAGGTCTCATGGCAGTGTCCTACGTGGTATCAGGAAAGGCAACCGACATGTGGCTGGACCGGGCCGCCGACATCAGCTGGGAGATGGAAGCTGCAATCACAGGTAGTAGCCGGAGGTTAGATGTTAAGCTGGACGATGACGGCGACTTTCATTTGATTGATGATCCCGGTGTTCCATGGAAAGTCTGGCTCTTGCGTATGTCCTGTATCGGTTTGGCCGCTCTAACACCCTGGGCCATCGTTCCCGCCGCTTTTGGCTATTGGCTCACTCTGAAAACAACAAAAAGAGGGGGCGTGTTCTGGGACACGCCATCTCCAAAGCCTTGCTTAAAGGGGGACACCACTACAGGAGTTTACCGAATCATGGCTAGGGGAATTCTCGGCACTTACCAGGCCGGCGTTGGAGTCATGTACGAAAATGTTTTCCACACACTGTGGCATACAACTAGAGGAGCAGCCATTATGAGTGGAGAAGGAAAACTAACGCCATACTGGGGTAGTGTGAAGGAAGACCGCATAAGCTACGGAGGCCCGTGGAGGTTTGACCGGAAGTGGAATGGAACAGATGATGTGCAAGTGATCGTGGTGGAACCGGGGAAACCTGCAGTAAACATCCAGACAAAACCGGGAGTGTTTCGCACCCCTTTTGGGGAGATTGGAGCAGTCAGCCTGGACTACCCGCGGGGAACATCCGGCTCACCCATTCTGGATTCCAATGGAGACATCATAGGCTTGTATGGCAATGGAGTTGAACTCGGCGATGGATCGTACGTCAGTGCCATTGTGCAGGGTGACCGTCAAGAGGAACCAGTTCCAGATGCCTACACTCCAAGCATGCTGAAAAAGAGACAGATGACTGTGCTGGACCTGCACCCAGGTTCGGGAAAAACCAGGAAGATCCTACCCCAAATAATCAAGGACGCCATCCAGCAGCGCTTGAGAACAGCCGTGCTGGCGCCCACACGAGTGGTAGCAGCAGAAATGGCGGAAGCCTTGAGGGGACTCCCAGTACGATATCAAACCTCAGCAGTGCAGAGGGAGCATCAGGGGAATGAAATAGTAGACGTAATGTGTCATGCCACCCTGACCCATAGGCTAATGTCACCAAACAGAGTGCCCAACTACAATTTATTTGTGATGGATGAAGCTCACTTCACTGACCCAGCTAGCATCGCCGCTCGGGGCTATATTGCAACCAAGGTGGAACTAGGGGAAGCAGCAGCCATTTTCATGACGGCGACTCCGCCCGGGACTACTGATCCTTTTCCTGACTCAAATGCCCCAATTCATGACCTGCAGGATGAGATCCCAGACAGGGCATGGAGCAGTGGA------------TACGAATGGATCACGGGATATGCGGGGAAAACTGTGTGGTTCGTGGCAAGTGTGAAAATGGGGAATGAGATCGCAATGTGCCTTCAGAGAGCGGGGAAAAAGGTCATCCAGCTCAATCGTAAATCTTATGACACAGAATACCCAAAGTGCAAGAACGGAGATTGGGACTTTGTCATCACCACTGACATCTCTGAGATGGGGGCCAATTTTGGTGCGAGCAGGGTTATTGACTGCAGAAAGAGTGTGAAACCCACCATCCTAGAGGAGGGAGAAGGTAGAGTCATTCTTGGAAACCCATCCCCCATAACCAGTGCAAGTGCAGCCCAACGGAGAGGTAGAGTGGGCAGGAATCCCAACCAAGTTGGAGATGAATACCATTATGGGGGTGCCACCAGTGAAGATGACAGTAACCTGGCCCACTGGACAGAGGCAAAAATTATGCTAGACAACATACACATGCCCAATGGACTAGTGGCCCAGCTGTATGGGCCAGAGAGGGAAAAGGCCTTCACAATGGATGGAGAGTACCGTCTTAGAGGTGAGGAGAAGAAGAACTTCTTGGAGCTGCTTAGGACGGCTGACCTCCCAGTGTGGCTGGCCTACAAAGTGGCGTCCAATGGCATTCAGTACACTGACAGAAAATGGTGCTTTGATGGACCACGCACAAATGCTATACTGGAAGATAACACTGAGGTGGAGATAGTTACCCGAATGGGTGAGAGAAAGATCCTCAAGCCCAGGTGGCTCGACGCAAGGGTTTACGCAGACCACCAGGCCCTCAAGTGGTTCAAGGACTTTGCAGCGGGCAAGAGATCAGCCGTCAGTTTCATAGAGGTGCTCGGTCGCATGCCTGAGCATTTCATGGGAAAGACACGGGAAGCCTTAGACACAATGTACCTGGTGGCAACAGCTGAGAAAGGAGGAAAAGCACACCGCATGGCTCTTGAAGAACTGCCCGATGCATTGGAGACCATCACACTCATCGTTGCCATCACTGTGATGACAGGAGGATTCTTCCTGCTCATGATGCAGAGAAAGGGCATAGGAAAGATGGGTCTAGGGGCTCTAGTGCTCACGCTGGCTACCTTTTTCCTATGGGCGGCAGAGGTTCCTGGAACCAAAATAGCGGGTACCTTATTGGTCGCCCTGTTGCTGATGGTGGTCCTTATCCCGGAACCAGAGAAACAGAGGTCACAGACAGACAATCAATTGGCAGTATTTCTTATCTGCGTCCTGACTGTGGTCGGAGTGGTGGCAGCAAATGAGTACGGAATGCTGGAAAAGACCAAAGCAGACCTCAAGAGCATGTTTGGCGGAAGGACGCAAGCACCAGGACTGACCGGA---TTGCCAAGTATGGCACTGGACTTGCGCCCAGCCACAGCTTGGGCGCTGTATGGGGGGAGCACAGTTGTGTTAACCCCTCTCCTAAAGCACCTAATCACCTCAGAATACGTTACCACATCGTTAGCTTCAATCAGCTCACAAGCGGGCTCGCTGTTTGTCTTGCCGCGAGGCGTGCCTTTCACTGATTTGGATCTAACCGTTGGCCTCGTCTTTCTTGGCTGTTGGGGCCAAATCACCCTCACGACGTTTCTGACAGCTATGGTGCTAGTGACACTCCACTACGGATACATGCTCCCTGGGTGGCAAGCAGAGGCGCTCAGAGCTGCCCAGAGAAGAACAGCGGCTGGCATAATGAAGAATGCCGTCGTGGACGGAATGGTCGCCACTGATGTGCCCGAACTGGAAAGAACCACTCCTTTGATGCAGAAGAAAGTCGGTCAAGTGCTCCTCATAGGGGTCAGCGTGGCGGCGTTCCTTGTCAACCCCAATGTCACCACCGTGAGAGAGGCAGGGGTGTTGGTGACGGCAGCTACACTCACCTTGTGGGACAATGGAGCCAGCGCCGTCTGGAATTCCACCACCGCCACGGGGCTCTGCCATGTCATGCGAGGTAGCTACCTAGCTGGCGGCTCCATTGCCTGGACTCTCATCAAGAACGCTGACAAGCCCTCCTTAAAAAGGGGAAGGCCTGGGGGCAGGACGCTAGGGGAGCAGTGGAAAGAAAAGTTGAATGCTATGAGCAGGGATGAGTTCTTCAAATATAGGAGAGAAGCCATAATTGAGGTGGACCGCACTGAAGCACGCAGGGCTAGGCGCGAGAACAACATAGTGGGAGGACACCCAGTTTCGCGAGGGTCAGCAAAGCTCCGCTGGCTCGTGGAAAAGGGATTTGTCTCGCCAATAGGAAAAGTCATAGATCTGGGATGTGGGCGTGGAGGCTGGAGCTACTACGCAGCAACTCTGAAAAAAGTTCAGGAAGTCAAAGGGTACACGAAGGGTGGGGCGGGACACGAAGAGCCGATGCTCATGCAGAGTTACGGTTGGAACCTGGTCTCGCTAAAGAGTGGGGTGGACGTGTTCTACAAACCCTCGGAGCCCAGTGACACCCTGTTCTGTGACATAGGAGAATCTTCTCCAAGTCCAGAAGTGGAGGAACAACGCACGCTGCGCGTTTTAGAAATGACATCTGACTGGTTACATCGGGGACCTAGAGAGTTCTGCATAAAAGTGCTTTGCCCTTACATGCCTAAAGTTATAGAAAAGATGGAAGTCCTGCAACGTCGCTTCGGGGGAGGGCTGGTGCGCCTCCCCTTGTCCCGAAACTCCAACCATGAGATGTACTGGGTGAGTGGGGCTGCCGGCAATGTGGTGCATGCAGTTAACATGACCAGCCAAGTTCTGCTAGGGCGAATGGATCGCACAGTGTGGAGAGGGCCAAAGTATGAAGAGGATGTCAACCTGGGCAGCGGGACAAGAGCTGTGGGGAAGGGAGAGGTCCATAGCAACCAGGAAAAAATTAGGAAGAGAATCCAGAAGCTTAGAGAGGAATTTGCCACAACCTGGCACAAAGACCCCGAGCATCCATACCGAACTTGGACCTACCACGGAAGCTACGAAGTGAAGGCCACTGGCTCCGCGAGCTCTCTCGTCAATGGGGTGGTAAAGCTCATGAGCAAACCCTGGGATGCCATCGCCAATGTCACCACAATGGCTATGACCGACACTACCCCCTTTGGCCAGCAAAGGGTCTTTAAAGAGAAGGTCGACACGAAGGCTCCAGAGCCACCAGCAGGAGTCAAGGAAGTGCTCAACGAGACTACTAACTGGCTGTGGGCCCACTTGTCACGGGAGAAACGACCCCGCTTGTGTACCAAGGAAGAATTCATAAAGAAAGTCAACAGCAACGCAGCTCTCGGAGCAGTGTTCGCTGAACAGAATCAATGGAGCACAGCGCGGGAGGCCGTGGGTGACCCTCTGTTCTGGGAGATGGTCGATGAAGAAAGAGAAAACCATTTGCGAGGGGAGTGCCACACGTGCATTTACAACATGATGGGAAAAAGAGAGAAAAAACCTGGAGAGTTCGGCAAGGCCAAAGGAAGCAGGGCTATCTGGTTCATGTGGCTCGGAGCACGGTACCTAGAGTTTGAAGCCCTAGGATTCCTAAATGAAGACCATTGGCTGAGCCGAGAGAATTCAGGAGGCGGGGTGGAAGGTTCAGGCGTCCAAAAGCTGGGATACATCCTCCGTGACATAGCAGGGAAGCAAGGAGGGAAAATGTATGCCGACGACACCGCCGGGTGGGATACCAGAATTACTAGAACTGACTTGGAAAATGAAGCCAAAGTGCTGGAGCTTTTGGACGGTGAACACCGCATGCTCGCCCGAGCCATAATTGAACTAACGTATAGGCACAAAGTGGTTAAGGTCATGAGACCTGCAGCAGGAGGGAAGACAGTGATGGACGTGATATCACGAGAAGACCAAAGGGGAAGTGGGCAGGTGGTGACCTACGCTCTCAACACATTCACGAACATTGCCGTCCAGCTTGTCCGCTTGATGGAGGCTGAGGGGGTCATTGGACCACAACACTTGGAACAGTTGCCTAGGAAAAACAAGATAGCTGTTAGGACCTGGCTCTTTGAGAATGGAGAGGAAAGAGTGACCAGGATGGCGATCAGTGGAGACGACTGCGTCGTCAAGCCGCTGGATGACAGATTCGCCACGGCTCTCCATTTCCTCAACGCAATGTCGAAGGTCAGAAAAGACATCCAGGAATGGAAGCCTTCGCATGGTTGGCATGACTGGCAGCAGGTTCCCTTTTGCTCCAATCATTTTCAGGAGATTGTGCTGAAAGATGGAAGGAGCATAGTCGTCCCGTGCAGAGGGCAGGATGAGCTGATTGGCAGGGCGCGCATCTCCCCAGGAGCTGGATGGAATGTGAAGGACACAGCTTGCCTGGCCAAAGCGTATGCACAGATGTGGCTGCTCCTATACTTCCATCGCAGGGACCTACGCCTCATGGCGAATGCAATCTGCTCAGCAGTTCCAGTGGACTGGGTGCCCACAGGCAGAACATCCTGGTCAATACACTCAAAAGGAGAGTGGATGACCACTGAAGACATGCTGCAAGTCTGGAACAGGGTATGGATTGAAGAAAATGAATGGATGATGGACAAGACCCCGATCACAAGCTGGACAGACGTCCCGTACGTGGGAAAGCGTGAGGACATCTGGTGTGGCAGTCTCATCGGAACGCGATCCAGGGCAACTTGGGCTGAGAACATCTACGCGGCAATAAACCAAGTGAGAGCCATTATTGGAAAAGAAAACTATGTTGATTACATGACTTCCCTCAGAAGATATGAGGATGTTTTGATTCAGGAGGACAGGGTCATT
>ADN94467
ATGACTAAAAAACCAGGAGGGCCCGGAAAAAACCGGGCCATCAATATGCTGAAACGCGGATTACCCCGCGTATTCCCACTAGTGGGAGTGAAGAGGGTAGTGATGAGCTTGTTGGACGGCAGAGGGCCAGTGCGATTTGTGCTGGCTCTTATCACGTTCTTCAAGTTCACAGCATTAGCCCCGACCAAGGCGCTTTTGGGCCGATGGAGAGCAGTGGAGAAGAGTGTGGCAATGAAACATCTTACCAGTTTCAAACGAGAACTTGGAACACTCATCGACGCCGTGAACAAACGGGGCAAAAAACAAAACAAAAGAGGAGGGAATGAGAGCTCGATCATGTGGCTTGCCAGCTTGGCAATCGTAACAGCTTGTGCCGGAGCTATGAAGCTATCAAACTTCCAAGGAAAGCTTCTGATGACCATCAACAACACGGACATTGCGGACGTCATCGTGATTCCCACCTCAAAAGGCGAAAACAGATGTTGGGTCCGAGCAATCGACGTTGGTTACATGTGTGAAGACACCATCACGTACGAATGTCCGAAGCTAGCAGTGGGCAACGACCCAGAAGACGTGGATTGCTGGTGTGACAATCAAGAAGTCTTCGTGCAGTATGGTCGCTGCACACGGACCAGGCATTCCAAACGAAGCAGAAGATCCGTTTCGGTCCAAACGCATGGGGAAAGCTCACTAGTGAACAAAAAAGAGGCTTGGTTGGATTCAACGAAGGCCACGCGGTACCTCATGAAAACGGAGAATTGGATCATAAGGAACCCTGGTTATGCTTTCCTGGCGGCGGCACTTGGCTGGATGCTTGGCAGTAATAGTGGTCAACGTGTGGTGTTCACCATCCTCCTGCTGTTGGTCGCTCCGGCTTACAGTTTTAACTGTCTGGGAATGGGGAATCGAGATTTCATAGAAGGAGCCAGTGGAGCCACTTGGGTGGATCTGGTATTAGAAGGAGACAGTTGTTTGACAATCATGGCAAACGACAAACCGACACTAGATGTCCGCATGATTAACATTGAAGCCAGCCAACTTGCCGAAGTTAGGAGCTACTGCTATCACGCTTCAGTCACTGACATTTCAACGGTGGCTCGATGCCCCACGACTGGAGAAGCTCACAACGAGAAACGTGCTGACAGCAACTACGTGTGCAAGCAAGGTTTCACTGACCGCGGATGGGGAAATGGATGTGGACTTTTCGGGAAAGGAAGTATTGACACTTGCGCAAAGTTTTCTTGCACCAGTAAGGCCATTGGAAGAACAATCCAACCAGAGAACATCAAGTATGAAGTTGGTGTATTCGTGCACGGAACCACCACCTCGGAAAACCATGGGAATTACTCAGCGCAGGTTGGAGCGTCTCAAGCAGCAAAGTTTACTGTAACTCCAAACGCTCCTTCAATAACCCTCAAGCTTGGTGATTATGGAGAAGTCACACTGGATTGTGAACCAAGGAGTGGACTGAACACTGAAGCGTTCTATGTCATGACTGTGGGCTCGAAGTCATTCTTAGTCCATAGGGAATGGTTCCATGACCTTTCTCTTCCCTGGACGTCCCCCTCAAGCACGGCATGGAGGAATAGAGAACTCCTTATGGAATTTGAAGAGGCACATGCCACAAAACAATCTGTCGTAGCCCTTGGGTCACAGGAGGGAGGCCTCCATCAAGCGTTAGCAGGAGCCATCGTGGTGGAGTACTCAAGCTCAGTGAAGTTGACATCAGGTCACCTGAAATGCAGGCTGAAAATGGACAAACTGGCTCTGAAGGGCACGACTTATGGCATGTGCACAGAAAAATTCTCGTTCGCGAAAAACCCAGCGGACACAGGCCATGGAACAGTTGTCATTGAGCTCACATACTCTGGAAGTGATGGTCCCTGCAAAATTCCGATTGTTTCAGTCGCGAGTTTAAACGACATGACCCCTGTGGGAAGGCTGGTAACAGTAAACCCCTTCGTCGCGACATCCAGCTCCAACTCGAAGGTGCTGGTTGAGATGGAACCTCCTTTCGGAGACTCTTATATCGTGGTTGGAAGAGGGGACAAGCAGATTAACCACCACTGGCACAAAGCTGGAAGCACGTTGGGAAAAGCCTTCTCAACAACTTTGAAAGGAGCTCAAAGACTGGCAGCGCTAGGGGACACAGCCTGGGACTTTGGTTCCATTGGGGGGGTATTCAACTCCATAGGGAAAGCTGTTCACCAAGTATTTGGCGGTGCATTTAGAACGCTCTTTGGGGGAATGTCTTGGATCACGCAAGGACTAATGGGGGCCCTACTTCTCTGGATGGGTGTCAACGCACGAGATCGGTCAATCGCCCTGGCTTTTTTGGCCACGGGAGGTGTGCTCGTCTTTTTAGCGACCAATGTGCATGCTGACACTGGCTGTGCCATTGACATCACGAGAAAAGAAATGAGGTGTGGAAGTGGCATTTTCGTGCACAACGACGTAGAGGCCTGGGTAGATAGGTACAAATATCTGCCAGAGACGCCCAGATCCCTAGCGAAGATCGTCCACAAAGCTCATCAAGAAGGAGTGTGCGGGGTCAGATCCGTCACCAGATTGGAACACCAGATGTGGGAATCTGTGCGGGACGAACTGAATGTCTTGCTTAAAGAGAACGCGGTGGATCTCAGTGTGGTGGTTAACAAGCCTGTGGGGAGATACCGCTCAGCCCCCAAACGCCTATCCATGACTCAAGAGAAGTTTGAGATGGGCTGGAAAGCATGGGGAAAAAGCATTCTCTTCGCCCCCGAACTGGCCAACTCCACGTTCGTCGTGGATGGACCCGAGACAAAGGAATGCCCTGACGAGCGCAGAGCCTGGAACAGCATGCAAATCGAAGACTTCGGCTTCGGTATCACATCAACCCGCGTGTGGCTGAAAATTAGAGAGGAGGACACTGATGAGTGTGATGGAGCGATCATAGGGACAGCTGTTAAAGGGCATGTGGCAGTTCATAGTGACCTGTCATACTGGATTGAGAGCCGTCTCAATGACACATGGAAACTTGAGAGGGCTGTCTTCGGAGAGGTGAAATCTTGCACTTGGCCCGAGACACACACTCTTTGGGGTGACGGTGTTGAGGAGAGCGAGCTCATCATCCCACACACCATAGCTGGACCGAAAAGCAAGCACAATCGGAGAGAAGGTTACAAGACACAAAACCAGGGACCCTGGGATGAGAACGGCATTGTCCTTGATTTTGACTATTGTCCAGGAACAAAAGTCACCATCACAGAGGATTGTGGCAAGAGGGGTCCCTCAATCAGAACCACCACTGACAGTGGAAAGCTGATCACCGATTGGTGCTGCCGCAGCTGTTCTCTACCGCCCTTACGGTTCCGGACAGAAAATGGCTGCTGGTATGGGATGGAAATCAGACCTGTTAGGCATGATGAAACAACACTCGTTAGATCACAGGTTGATGCTTTCAACGGCGAAATGATTGACCCTTTTCAGTTGGGCCTTCTGGTGATGTTTCTGGCCACCCAGGAGGTCCTTCGCAAGAGGTGGACGGCCAGATTGACGATTCCTGCGGTTTTGGGGGCCCTACTTGTGCTGATGCTTGGGGGCATCACTTACACTGATCTGGCCAGATATGTGGTGCTAGTTGCTGCGGCTTTTGCGGAGGCCAACAGTGGAGGAGATGTCCTGCACCTCGCTCTGATAGCCGTCTTCAAGATCCAACCAGCTTTTCTGGTCATGAACATGCTTAGCGCGAGATGGACAAATCAAGAGAATATGGTTCTGGTCCTGGGGGCGGCTTTTTTCCAACTAGCTTCGGTGGATTTACAGATCGGAGTCCACGGAATCCTGAACGCCGCGGCCATAGCATGGATGATCGTTCGAGCGATCACATTTCCCACAACTTCTACTGTTACCATGCCAGTCTTAGCGCTCCTAACTCCGGGAATGAGAGCCCTGTATCTGGACACTTACAGAATCATTCTTCTCGTCATAGGAATTTGTTCCCTGCTACAAGAGAGGAGAAAGACCATGGCGAAGAAGAAAGGGGCTGTGCTCTTGGGCTTAGCGCTCACATCCACCGGATGGTTTTCGCCCACCACCATCGCAGCCGGACTAATGGTCTGCAACCCAAACAAGAAGAGAGGGTGGCCAGCCACTGAGTTCCTTTCAGCAGTTGGGTTGATGTTTGCCATTGTGGGAGGTTTAGCCGAGTTGGACATCGAATCCATGTCAATACCCTTCATGCTGGCAGGTCTCATGGCAGTGTCCTACGTGGTATCAGGAAAGGCAACCGACATGTGGCTGGACCGGGCCGCCGACATCAGCTGGGAGATGGAAGCTGCAATCACAGGTAGTAGCCGGAGGTTAGATGTTAAGCTGGACGATGACGGCGACTTTCATTTGATTGATGATCCCGGTGTTCCATGGAAAGTCTGGCTCTTGCGTATGTCCTGTATCGGTTTGGCCGCTCTAACACCCTGGGCCATCGTTCCCGCCGCTTTTGGCTATTGGCTCACTCTGAAAACAACAAAAAGAGGGGGCGTGTTCTGGGACACGCCATCTCCAAAGCCTTGCTTAAAGGGGGACACCACTACAGGAGTTTACCGAATCATGGCTAGGGGAATTCTCGGCACTTACCAGGCCGGCGTTGGAGTCATGTACGAAAATGTTTTCCACACACTGTGGCATACAACTAGAGGAGCAGCCATTATGAGTGGAGAAGGAAAACTAACGCCATACTGGGGTAGTGTGAAGGAAGACCGCATAAGCTACGGAGGCCCGTGGAGGTTTGACCGGAAGTGGAATGGAACAGATGATGTGCAAGTGATCGTGGTGGAACCGGGGAAACCTGCAGTAAACATCCAGACAAAACCGGGAGTGTTTCGCACCCCTTTTGGGGAGATTGGAGCAGTCAGCCTGGACTACCCGCGGGGAACATCCGGCTCACCCATTCTGGATTCCAATGGAGACATCATAGGCTTGTATGGCAATGGAGTTGAACTCGGCGATGGATCGTACGTCAGTGCCATTGTGCAGGGTGACCGTCAAGAGGAACCAGTTCCAGATGCCTACACTCCAAGCATGCTGAAAAAGAGACAGATGACTGTGCTGGACCTGCACCCAGGTTCGGGAAAAACCAGGAAGATCCTACCCCAAATAATCAAGGACGCCATCCAGCAGCGCTTGAGAACAGCCGTGCTGGCGCCCACACGAGTGGTAGCAGCAGAAATGGCGGAAGCCTTGAGGGGACTCCCAGTACGATATCAAACCTCAGCAGTGCAGAGGGAGCATCAGGGAAATGAAATAGTAGACGTAATGTGTCATGCTACCCTGACCCATAGGCTAATGTCACCAAACAGAGTGCCCAACTACAATTTATTTGTGATGGATGAGGCTCACTTCACTGACCCAGCTAGCATCGCCGCTCGGGGCTATATTGCAACCAAGGTGGAACTAGGGGAAGCAGCAGCCATTTTCATGACGGCGACTCCGCCCGGGACTACTGATCCTTTTCCTGACTCAAATGCCCCAATTCATGACCTGCAGGATGAGATCCCAGACAGGGCATGGAGCAGTGGA------------TACGAATGGATCACGGAATATGCGGGGAAAACTGTGTGGTTCGTGGCAAGTGTGAAAATGGGGAATGAGATCGCAATGTGCCTTCAGAGAGCGGGGAAAAAGGTCATCCAGCTCAATCGTAAATCTTATGACACAGAATACCCAAAGTGCAAGAACGGAGATTGGGACTTTGTCATCACCACTGACATCTCTGAGATGGGGGCCAATTTTGGTGCGAGCAGGGTTATTGACTGCAGAAAGAGTGTGAAACCCACCATCCTAGAGGAGGGAGAAGGTAGAGTCATTCTTGGAAACCCATCCCCCATAACCAGTGCAAGTGCAGCCCAACGGAGAGGTAGAGTGGGCAGGAATCCCAACCAAGTTGGAGATGAATACCATTATGGGGGTGCCACCAGTGAAGATGACAGTAACCTGGCCCACTGGACAGAGGCAAAAATTATGCTAGACAACATACACATGCCCAATGGACTGGTGGCCCAGCTGTATGGGCCAGAGAGGGAAAAGGCCTTCACAATGGATGGAGAGTACCGTCTTAGAGGTGAGGAGAAGAAGAACTTCTTGGAGCTGCTTAGGACGGCTGACCTCCCAGTGTGGCTGGCCTACAAAGTGGCGTCCAATGGCATTCAGTACACTGACAGAAAATGGTGCTTTGATGGACCACGCACAAATGCTATACTGGAAGATAACACTGAGGTGGAGATAGTTACCCGAATGGGTGAGAGAAAGATCCTCAAGCCCAGGTGGCTCGACGCAAGGGTTTACGCAGACCACCAGGCCCTCAAGTGGTTCAAGGACTTTGCAGCGGGCAAGAGATCAGCCGTCAGTTTCATAGAGGTGCTCGGTCGCATGCCTGAGCATTTCATGGGAAAGACACGGGAAGCCTTAGACACAATGTACCTGGTGGCAACAGCTGAGAAAGGAGGAAAAGCACACCGCATGGCTCTTGAAGAACTGCCCGATGCATTGGAGACCATCACACTCATCGTTGCCATCACTGTGATGACAGGAGGATTCTTCCTGCTCATGATGCAGAGAAAGGGCATAGGAAAGATGGGTCTAGGGGCTCTAGTGCTCACGCTGGCTACCTTTTTCCTATGGGCGGCAGAGGTTCCTGGAACCAAAATAGCGGGTACCTTATTGGTCGCCCTGTTGCTGATGGTGGTCCTTATCCCGGAACCAGAGAAACAGAGGTCACAGACAGACAATCAATTGGCAGTATTTCTTATCTGCGTCCTGACTGTGGTCGGAGTGGTGGCAGCAAATGAGTACGGAATGCTGGAAAAGACCAAAGCAGACCTCAAGAGCATGTTTGGCGGAAGGACGCAAGCACCAGGACTGACCGGA---TTGCCAAGTATGGCACTGGACTTGCGCCCAGCCACAGCTTGGGCGCTGTATGGGGGGAGCACAGTTGTGTTAACCCCTCTCCTAAAGCACCTAATCACCTCAGAATACGTTACCACATCGTTAGCTTCAATCAGCTCACAAGCGGGCTCGCTGTTTGTCTTGCCGCGAGGCGTGCCTTTCACTGATTTGGATCTAACCGTTGGCCTCGTCTTTCTTGGCTGTTGGGGCCAAATCACCCTCACGACGTTTCTGACAGCTATGGTGCTAGTGACACTCCACTACGGATACATGCTCCCTGGGTGGCAAGCAGAGGCGCTCAGAGCTGCCCAGAGAAGAACAGCGGCTGGCATAATGAAGAATGCCGTCGTGGACGGAATGGTCGCCACTGATGTGCCCGAACTGGAAAGAACCACTCCTTTGATGCAGAAGAAAGTCGGTCAAGTGCTCCTCATAGGGGTCAGCGTGGCGGCGTTCCTTGTCAACCCCAATGTCACCACCGTGAGAGAGGCAGGGGTGTTGGTGACGGCAGCTACACTCACCTTGTGGGACAATGGAGCCAGCGCCGTCTGGAATTCCACCACCGCCACGGGGCTCTGCCATGTCATGCGAGGTAGCTACCTAGCTGGCGGCTCCATTGCCTGGACTCTCATCAAGAACGCTGACAAGCCCTCCTTAAAAAGGGGAAGGCCTGGGGGCAGGACGCTAGGGGAGCAGTGGAAGGAAAAGTTGAATGCTATGAGCAGGGATGAGTTCTTCAAATATAGGAGAGAAGCCATAATTGAGGTGGACCGCACTGAAGCACGCAGGGCTAGGCGCGAGAACAACATAGTGGGAGGACACCCAGTTTCGCGAGGGTCAGCAAAGCTCCGCTGGCTCGTGGAAAAGGGATTTGTCTCGCCAATAGGAAAAGTCATAGATCTGGGATGTGGGCGTGGAGGCTGGAGCTACTACGCAGCAACTCTGAAAAAAGTTCAGGAAGTCAAAGGGTACACGAAGGGTGGGGCGGGACACGAAGAGCCGATGCTCATGCAGAGTTACGGTTGGAACCTGGTCTCGCTAAAGAGTGGGGTGGACGTGTTCTACAAACCCTCGGAGCCCAGTGACACCCTGTTCTGTGACATAGGAGAATCTTCTCCAAGTCCAGAAGTGGAGGAACAACGCACGCTGCGCGTTTTAGAAATGACATCTGACTGGTTACATCGGGGACCTAGAGAGTTCTGCATAAAAGTGCTTTGCCCTTACATGCCTAAAGTTATAGAAAAGATGGAAGTCCTGCAACGTCGCTTCGGGGGAGGGCTGGTGCGCCTCCCCTTGTCCCGAAACTCCAACCATGAGATGTACTGGGTGAGTGGGGCTGCCGGCAATGTGGTGCATGCAGTTAACATGACCAGCCAAGTTCTGCTAGGGCGAATGGATCGCACAGTGTGGAGAGGGCCAAAGTATGAAGAGGATGTCAACCTGGGCAGCGGGACAAGAGCTGTGGGGAAGGGAGAGGTCCATAGCAACCAGGAAAAAATTAGGAAGAGAATCCAGAAGCTTAGAGAGGAATTTGCCACAACCTGGCACAAAGACCCCGAGCATCCATACCGAACTTGGACCTACCACGGAAGCTACGAAGTGAAGGCCACTGGCTCCGCGAGCTCTCTCGTCAATGGGGTGGTAAAGCTCATGAGCAAACCCTGGGATGCCATCGCCAATGTCACCACAATGGCTATGACCGATACTACCCCCTTTGGCCAGCAAAGGGTCTTTAAAGAGAAGGTCGACACGAAGGCTCCAGAGCCACCAGCAGGAGTCAAGGAAGTGCTCAACGAGACTACTAACTGGCTGTGGGCCCACTTGTCACGGGAGAAACGACCCCGCTTGTGTACCAAGGAAGAATTCATAAAGAAAGTCAACAGCAACGCAGCTCTCGGAGCAGTGTTCGCTGAACAGAATCAATGGAGCACAGCGCGGGAGGCCGTGGGTGACCCTCTGTTCTGGGAGATGGTCGATGAAGAAAGAGAAAACCATTTGCGAGGGGAGTGCCACACGTGCATTTACAACATGATGGGAAAAAGAGAGAAAAAACCTGGAGAGTTCGGCAAGGCCAAAGGAAGCAGGGCTATCTGGTTCATGTGGCTCGGAGCACGGTACCTAGAGTTCGAAGCCCTAGGATTCCTAAATGAAGACCATTGGCTGAGCCGAGAGAATTCAGGAGGCGGGGTGGAAGGTTCAGGCGTCCAAAAGCTGGGATACATCCTCCGTGACATAGCAGGGAAGCAAGGAGGGAAAATGTATGCCGATGACACCGCCGGGTGGGATACCAGAATTACTAGAACTGACTTGGAAAATGAAGCCAAAGTGCTGGAGCTTTTGGACGGTGAACACCGCATGCTCGCCCGAGCCATAATTGAACTAACGTATAGGCACAAAGTGGTTAAGGTCATGAGACCTGCAGCAGGAGGGAAGACAGTGATGGACGTGATATCACGAGAAGACCAAAGGGGGAGTGGGCAGGTGGTGACCTACGCTCTCAACACATTCACGAACATTGCCGTCCAGCTTGTCCGCTTGATGGAGGCTGAGGGGGTCATTGGACCACAACACTTGGAACAGTTGCCTAGGAAAAACAAGATAGCTGTTAGGACCTGGCTCTTTGAGAATGGAGAGGAAAGAGTGACCAGGATGGCGATCAGTGGAGACGACTGCGTCGTCAAGCCGCTGGATGACAGATTCGCCACGGCTCTCCATTTCCTCAACGCAATGTCGAAGGTCAGAAAAGACATCCAGGAATGGAAGCCTTCGCATGGTTGGCATGACTGGCAGCAGGTTCCCTTTTGCTCCAATCATTTTCAGGAGATTGTGCTGAAAGATGGAAGGAGCATAGTCGTCCCGTGCAGAGGGCAGGATGAGCTGATTGGCAGGGCGCGCATCTCCCCAGGAGCTGGATGGAATGTGAAGGACACAGCTTGCCTGGCCAAAGCGTATGCACAGATGTGGCTGCTCCTATACTTCCATCGCAGGGACCTACGCCTCATGGCGAATGCAATCTGCTCAGCAGTTCCAGTGGACTGGGTGCCCACAGGCAGAACATCCTGGTCAATACACTCAAAAGGAGAGTGGATGACCACTGAAGACATGCTGCAAGTCTGGAACAGGGTATGGATTGAAGAAAATGAATGGATGATGGACAAGACCCCGATCACAAGCTGGACAGACGTCCCGTACGTGGGAAAGCGTGAGGACATCTGGTGTGGCAGTCTCATCGGAACGCGATCCAGGGCAACTTGGGCTGAGAACATCTACGCGGCAATAAACCAAGTGAGAGCCATTATTGGAAAAGAAAACTATGTTGATTACATGACTTCCCTCAGAAGATATGAGGATGTTTTGATTCAGGAGGACAGGGTCATT
>AFN70588
ATGACTAAAAAACCAGGAGGGCCCGGTAAGAACCGGGCTATCAATATGCTGAAACGCGGTCTACCCCGCGTATTCCCACTAGTGGGAGTGAAGAGGGTAGTAATGAGCTTGTTGGACGGTAGAGGGCCAGTGCGTTTCATGCTGGCTCTTATCACGTTCTTCAAGTTTACAGCATTAGCCCCGACCAAGGCGCTTTTAGGCCGATGGAAAGCAGTGGAAAAGAGTGTGGCAATGAAACATCTCACTAGCTTCAAACGAGAACTTGGAACACTCATTGACGCCGTGAACAAGCGGGGCAGAAAACAAAACAAAAGAGGAGGAAATGAAGGCCCAATCATGTGGCTCGCGAGCTTGGCAGTTGTCATAGCCTGCGCAGGAGCCATGAAGTTGTCAAATTTCCAGGGAAAGCTTTTGATGACCATCAACAACACGGACATTGCAGACGTTATCGTGATTCCCACCTCAAAAGGAGAGAACAGATGTTGGGTCCGGGCAATCGACGTCGGCTACATGTGTGAGGACACTATCACGTACGAATGTCCTAAGCTCACCATGGGCAATGATCCAGAGGATGTGGACTGTTGGTGTGACAACCAAGAAGTCTACGCCCAATATGGACGGTGTACGCGGACCAGGCATTCCAAGCGAAGCAGAAGATCCGTGTCGGTCCAAACACATGGGGAGAGTTCACTAGTGAATAAAAGAGAGGCTTGGCTGGATTCAACGAAAGCCACACGATACCTCATGAAAACCGAGAATTGGATCATAAGGAATCCTGGCTATGCTTTCCTGGCGGCGATACTCGGCTGGATGCTTGGCAGCAACAACGGTCAACGCGTGGTATTCACCATCCTCCTGCTGTTGGTCGCTCCGGCTTACAGTTTCAACTGTCTGGGAATGGGCAATCGTGACTTCATAGAAGGAGCCAGCGGAGCCACCTGGGTGGACTTGGTGTTAGAAGGAGACAGCTGCTTGACAATTATGGCAAACGACAAACCAACATTGGACGTCCGCATGATCAACATCGAAGCTAGCCAACTTGCTGAGGTCAGAAGTTACTGCTATCATGCTTCAGTCACTGACATTTCGACGGTGGCTCGGTGCCCCACGACTGGAGAAGCCCACAACGAGAAGCGAGCTGATAGTAGCTATGTGTGCAAACAAGGCTTCACCGATCGTGGGTGGGGTAACGGATGTGGACTCTTCGGGAAGGGAAGCATTGACACATGTGCAAAATTCTCCTGCACCAGTAAAGCGATTGGGAGAACAATCCAGCCAGAAAACATCAAATACGAAGTTGGCATTTTTGTGCATGGAACCACCACCTCGGAAAACCATTGGAATTATTCAGCGCAAGTTGGGGCGTCCCAGGCGGCAAAGTTTACAGTAACACCCAATGCTCCTTCGACAACCCTCAAACTTGGTGACTACGGAGAAGTCACACTGGATTGTGAGCCAAGGAGTGGATTAAACACTGAAGCGTTTTACGTCATGACCGTGGGGTCAAAGTCATTTTTGGTCCACAGGGAATGGTTCCATGATCTCGCTCTCCCTTGGACGTCCCCTTCGAGCACAGCGTGGAGAAACAGAGAACTCCTCATGGAATTTGAAGAGGCGCACGCCACAAAACAGTCCGTTGTTGCTCTTGGGTCACAGGAAGGAAGCCTCCATCAGGCGTTGGCAGGAGCCATCGTGGTGGAGTACTCAAGCTCAGTGAAGTTAACATCAGGTCACCTGAAATGCAGGCTGAAAATGGACAAACTGGCTCTGAAAGGTACAACCTATGGCATGTGCACAAAAAAATTCTCGTTCGCGAAAAACCCGGCGGACACTGGTCACGGAACAGTTGTCATCGAACTTTCCTACTCTGGGAGTGATGGCCCTTGCAAAATTCCGATTGTCTCCGTTGCGAGTCTTAATGACATGACCCCCGTCGGGCGGCTGGTGACAGTGAACCCCTTTGTCGCGACTTCCAGCGCCAACTCAAAGGTGCTGGTCGAGATGGAACCCCCCTTCGGGGACTCCTACATCGTAGTTGGAAGGGGAGACAAGCAGATCAACCACCATTGGTACAAAGCCGGAAGCACGCTGGGCAAGGCCTTTTCAACGACGTTGAAGGGAGCTCAAAGACTGGCAGCGTTGGGCGACACAGCCTGGGACTTTGGCTCTATTGGAGGGGTCTTCAACTCCATAGGGAAAGCCGTTCACCAAGTGTTTGGTGGTGCCTTCAGAACACTCTTCGGGGGAATGTCTTGGATCACACAAGGGCTAATGGGGGCCCTACTACTCTGGATGGGCGTCAACGCACGAGACCGATCAATTGCTTTGGCCTTCTTAGCCACAGGAGGTGTGCTCGTGTTCTTAGCGACCAATGTGCATGCTGACACTGGATGTGCCATTGACATCACAAGAAAAGAGATGAGGTGTGGAAGTGGCATCTTCGTGCACAACGACGTGGAAGCCTGGGTGGATAGGTATAAATATTTGCCAGAAACGCCCAGATCCCTAGCGAAGATCGTCCACAAAGCGCACAAGGAAGGCGTGTGCGGAGTCAGATCTGTCACTAGACTGGAGCACCAAATGTGGGAAGCCGTACGGGACGAATTGAACGTCCTACTCAAAGAGAATGCGGTGGATCTCAGCGTGGTGGTGAACAAGCCCGTGGGAAGATATCGCTCAGCCCCTAAACGCCTATCCATGACGCAAGAGAAGTTTGAAATGGGGTGGAAAGCATGGGGAAAAAGCATTCTCTTTGCCCCAGAATTGGCTAACTCCACATTTGTCGTAGATGGACCTGAGACAGAGGAATGCCCTGATGAGCACAGAGCTTGGAACAGCATGCAAATTGAAGACTTCGGCTTTGGCATCACATCAACCCGTGTGTGGCTGAAAATCAGAGAGGAGAGCACAGACGAGTGTGATGGGGCGATCATAGGCACGGCTGTCAAAGGACATGTGGCAGTCCATAGTGACTTGTCGTACTGGATTGAGAGTCGCTACAACGACACGTGGAAACTTGAGAGGGCAGTCTTTGGAGAGATCAAATCTTGCACTTGGCCGGAGACACACACCCTTTGGGGGGATGGTGTTGAAGAAAGTGAACTCATCATTCCGCATACCATAGCCGGACCAAAAAGTAAGCACAATCGGAGAGAAGGGTATAAGACACAAAACCAGGGACCCTGGGACGAGAATGGCATAGTCTTGGACTTTGATTATTGCCCAGGGACAAAAGTCACCATCACAGAGGATTGTGGCAAGAGAGGCCCTTCGGTCAGAACCACCACTGACAGTGGAAAGCTGATCACTGATTGGTGCTGTCGCAGTTGCTCCCTTCCGCCCCTACGATTCCGGACAGAAAATGGCTGCTGGTACGGAATGGAAATCAGACCTGTCAGGCATGATGAAACAACACTCGTCAGATCACAGGTTGATGCTTTCAATGGTGAAATGGTTGACCCTTTTCAGCTGGGTCTTCTGGTGATGTTTCTGGCCACCCAGGAGGTCCTTCGCAAGAGGTGGACGGCCAGATTGACCATTCCTGCGGTTTTGGGGGCCCTACTTGTGCTGATGCTTGGGGGCATCACTTACACTGATTTGGCGAGGTATGTGGTGCTAGTCGCTGCTGCTTTCGCAGAGGCCAACAGTGGAGGAGACGTCCTGCACCTTGCCTTGATTGCCGTTTTTAAGATCCAACCAGCATTTCTAGTGATGAACATGCTTAGCGCGAGATGGACGAACCAAGAAAACGTAGTTCTGGTCCTAGGGGCTGCCTTTTTTCAATTGGCCTCAGTAGATCTGCAAATAGGAGTCCACGGAATCTTGAATGCCGCCGCTATAGCATGGATGATTGTCCGAGCGATCACTTTCCCCACAACCTCCTCCGTAACCATGCCAGTCTTAGCGCTTCTAACTCCGGGAATGAGGGCTCTATACCTAGACACTTACAGAATCATCCTCCTCGTCATAGGGATTTGCTCCCTGCTGCAAGAGAGGAAAAAGACCATGGCAAAAAAGAAAGGAGCTGTACTCTTGGGCTTAGCGCTCACATCCACTGGATGGTTCTCTCCCACCACTATAGCTGCCGGACTAATGGTCTGTAACCCAAACAAGAAAAGAGGGTGGCCAGCTACTGAGTTTTTGTCGGCAGTTGGATTGATGTTTGCCATCGTAGGTGGTTTGGCCGAGTTGGATATTGAATCCATGTCAATACCCTTCATGCTGGCAGGTCTTATGGCAGTGTCCTACGTGGTGTCAGGAAAAGCAACAGATATGTGGCTTGATCGGGCCGCCGACATCAGCTGGGAGATGGATGCTGCAATCACAGGAAGCAGTCGAAGGTTGGATGTGAAGCTGGATGATGACGGAGACTTTCACTTGATTGATGATCCCGGTGTTCCATGGAAGGTTTGGGTCCTGCGCATGTCTTGCATTGGCTTAGCCGCCCTCACGCCCTGGGCCATTGTTCCCGCCGCGTTTGGGTATTGGCTCACTTTAAAAACAACAAAAAGAGGGGGCGTGTTTTGGGACACGCCATCCCCAAAACCTTGCTCAAAAGGAGACACCACCACAGGAGTTTACCGAATCATGGCTAGAGGGATTCTTGGCACCTACCAGGCCGGCGTTGGAGTCATGTACGAAAATGTTTTCCACACACTATGGCACACAACTAGAGGAGCAGCTATTATGAGTGGAGAAGGAAAATTGACGCCATACTGGGGTAGTGTGAAAGAAGACCGCATAGCTTACGGAGGCCCATGGAGGTTTGATCGAAAATGGAATGGAACTGATGACGTGCAAGTGATTGTGGTAGAACCAGGAAAGGCTGCAGTAAACATCCAGACAAAACCAGGAGTGTTTAGGACTCCCCTCGGGGAGGTTGGGGCTGTTAGTCTGGATTACCCGCGGGGAACATCCGGCTCACCCATTCTGGATTCCAATGGAGACATCATAGGCCTATACGGCAATGGAGTTGAGCTTGGTGATGGCTCACACGTCAGCGCCATTGTGCAGGGTGACCGTCAGGAGGAACCAGTCCCAGAAGCTTACACCCCAAACATGTTAAAAAAGAGACAGATGACTGTGCTAGATCTGTATCCAGGTTCAGGGAAAACCAGGAAAATTCTGCCACAAATAATTAAGGACGCTATCCAGCAGCGCCTAAGAACAGCTGTGTTGGCACCGACGCGGGTGGTAGCAGCAGAGATGGCAGAAGCTTTGAGAGGGCTCCCAGTACGATATCAAACTTCAGCAGTGCAGAGAGAGCACCAAGGGAATGAAATAGTGGATGTGATGTGTCACGCCACTCTGACCCACAGACTGATGTCACCGAACAGAGTGCCCAACTACAACTTATTTGTCATGGATGAGGCCCACTTCACCGACCCAGCCAGTATTGCCGCGCGAGGATATATTGCTACCAAGGTGGAATTAGGGGAGGCAGCAGCCATCTTTATGACAGCGACTCCGCCTGGAACCACGGATCCTTTTCCTGACTCAAACGCCCCAATTCATGATTTGCAAGATGAGATTCCAGACAGGGCATGGAGCAGTGGA------------TACGAATGGATCACAGAATATGCGGGTAAAACCGTGTGGTTTGTGGCGAGCGTAAAAATGGGGAATGAGATTGCAATGTGCCTCCAAAGAGCGGGGAAAAAGGTTATTCAACTCAACCGCAAGTCCTATGACACAGAATACCCAAAATGCAAGAATGGAGACTGGGATTTTGTCATTACCACCGACATCTCTGAAATGGGGGCCAACTTCGGTGCGAGCAGGGTCATCGACTGCAGAAAGAGCGCGAAGCCCACCATCTTAGAAGAGGGAGAAGGCAGAGTCATTCTCGGAAACCCATCTCCCATAACCAGTGCAAGCGCGGCTCAACGGAGGGGCAGAGTAGGCAGAAACCCCAACCAAGTTGGAGATGAATACCACTACGGGGGGGCTACTAGTGAAGACGACAGAAACCTAGCCCATTGGACAGAGGCAAAGATCATGTTAGACAACATACACATGCCCAATGGACTGGTGGCCCAACTTTATGGACCAGAGAGGGAAAAGGCTTTCACAATGGACGGCGAATACCGTCTCAGAGGTGAAGAAAAGAAAAACTTCTTAGAGCTGCTTAGGACGGCTGACCTTCCGGTGTGGCTAGCCTACAAGGTGGCGTCCAACGGCATTCAGTACACCGACAGAAAGTGGTGTTTTGATGGGCCGCGCACGAATGCCATACTGGAGGACAACACCGAGGTAGAGATAGTCACCCGGATGGGTGAAAGGAAAATCCTCAAGCCGAGATGGCTTGACGCAAGAGTTTATGCAGATCACCAAGCCCTCAAGTGGTTCAAAGACTTTGCAGCAGGGAAGAGATCAGCCGTTAGCTTCATAGAGGTGCTCGGTCGCATGCCCGAGCATTTTGTGGGGAAGACGCGGGAAGCTTTAGACACCATGTACTTGGTTGCGACGGCTGAGAGAGGTGGGAAAGCACACCGAATGGCTCTCGAAGAGCTGCCAGATGCACTGGAGACCGTTACACTCATTGTTGCTATTACTGTGATGACAGGAGGATTCTTTCTACTAATGATGCAGCGAAAGGGTATAGGGAAGATGGGTCTTGGAGCTTTAGTGCTCACGCTAGCTACCTTCTTCCTGTGGGCGGCAGAGGTTCCTGGAACCAAAATAGCTGGGACCCTGCTGATCGCCCTGCTGCTGATGGTGGTTCTCATCCCAGAACCGGAAAAACAGAGGTCACAGACAGATAACCAACTGGCGGTGTTTCTTATCTGTGTCTTGACCGTAGTTGGAGTGGTGGCAGCGAACGAATACGGGATGCTGGAAAAAACCAAAGCAGATCTCAAGAGCATGTTTGGCGGAAAGACACAGGCATCAGGATTGACTGGA---CTGCCAAGCATGGCACTGGACTTGCGTCCAGCCACAGCCTGGGCACTGTACGGGGGGAGCACAGTCGTGCTAACCCCTCTCCTAAAGCACCTGATCACGTCGGAATACGTCACCACATCGCTAGCCTCAATCAACTCACAAGCTGGCTCATTATTTGTCTTGCCACGAGGCGTGCCTTTTACCGACCTAGACTTGACCGTTGGCCTCGTCTTCCTTGGCTGTTGGGGTCAAATCACTCTCACAACGTTTTTGACAGCCATGGTTCTGGTGACACTCCACTACGGGTACATGCTCCCTGGATGGCAAGCAGAAGCACTCAGGGCTGCCCAGAGAAGAACAGCGGCTGGTATAATGAAGAATGCCGTTGTTGACGGAATGGTCGCCACTGATGTGCCTGAACTGGAAAGGACTACTCCTCTGATGCAAAAGAAAGTCGGACAGGTGCTCCTCATAGGGGTAAGCGTGGCAGCGTTCCTCGTCAACCCTAATGTCACTACTGTGAGAGAGGCAGGGGTGTTGGTGACGGCGGCCACGCTCACTTTGTGGGACAATGGAGCCAGCGCCGCTTGGAATTCCACCACAGCCACGGGACTCTGCCATGTCATGCGAGGTAGCTACCTGGCTGGAGGCTCCATTGCCTGGACTCTCATCAAGAACGCTGACAAGCCCTCCCTAAAAAGGGGAAGGCCCGGGGGCAGGACGCTAGGGGAGCAGTGGAAGGAAAAACTAAATGCCATGAGCAGAGAAGAGTTTTTTAAATACAGGAGAGAGGCCATAATCGAGGTGGACCGCACTGAAGCACGCAGGGCTAGACGTGAAAACAACATAGTGGGAGGGCATCCGGTTTCGCGAGGCTCAGCAAAACTCCGTTGGCTCGTGGAGAAAGGATTTGTCTCGCCAATAGGAAAAGTCATTGATCTAGGGTGTGGGCGTGGAGGATGGAGCTACTACGCAGCAACCCTGAAGAGGGTCCAGGAAGTCAGAGGATACACGAAAGGTGGGGCGGGACATGAAGAACCGATGCTCATGCAGAGCTACGGCTGGAACCTGGTCTCCCTAAAGAGTGGAGTGGACGTGTTCTACAAACCTTCAGAGCCCAGTGACACCCTGTTCTGCGACATAGGGGAATCCTCCCCAAGTCCAGAAGTAGAAGAACAACGCACATTACGCGTCCTAGAGATGACATCTGACTGGTTGCACCGAGGACCTAGAGAGTTCTGCATAAAAGTTCTTTGCCCTTACATGCCTAAGGTTATAGAAAAAATGGAAGTTCTGCAGCGCCGCTTCGGAGGTGGGTTAGTGCGTCTCCCCCTGTCCCGAAACTCCAATCACGAGATGTATTGGGTTAGTGGAGCCGCTGGCAACGTGGTGCACGCTGTGAACATGACCAGCCAGGTACTACTGGGGCGAATGGATCGCACAGTGTGGAGAGGGCCAAAGTATGAGGAAGATGTCAACCTAGGGAGCGGAACAAGAGCCGTGGGAAAGGGAGAAGTCCATAGCAATCAGGAGAAAATCAAGAAGAGAACCCAGAAGCTTAAAGAAGAATTCGCCACAACATGGCACAAAGACCCTGAGCATCCATACCGTACTTGGACATACCACGGAAGCTATGAAGTGAAGGCTACTGGCTCAGCCAGTTCTCTCGTCAACGGAGTGGTGAAGCTCATGAGCAAACCTTGGGACGCTATTGCCAACGTCACCACCATGGCCATGACTGACACCACCCCCTTCGGACAGCAAAGAGTTTTCAAGGAGAAAGTTGACACGAAGGCTCCTGAGCCACCAGCTGGAGTCAGGGAAGTGCTCAATGAGGCCACCAATTGGCTGTGGGCCCACTTGTCACGGGAAAAAAGACCTCGCTCGTGCACCAAGGAAGAATTCATAAAGAAAGTTAATAGCAACGCGGCTCTTGGAGCAGTGTTTGCTGAACAGAATCAATGGAGCACAGCACGTGAGGCTGTGAATGACCCACGGTTTTGGGAGATGGTCGATGAAGAGAGGGAAAACCACCTGCGAGGAGAGTGTCACACATGTATCTACAACATGATGGGGAAAAGAGAGAAGAAACCTGGAGAGTTTGGAAAAGCTAAAGGAAGCAGGGCCATTTGGTTCATGTGGCTCGGAGCACGGTATCTAGAGTTTGAAGCTTTGGGATTCCTGAATGAAGACCATTGGCTGAGCCGAGAGAATTCAGGAGGTGGAGTGGAAGGCTCAGGCGTCCAAAAGCTGGGATACATCCTCCGTGACATAGCAGGAAAGCAAGGAGGGAAAATGTACGCTGATGACACCGCCGGGTGGGATACTAGAATTACCAGAACTGACTTAGAAAATGAAGCTAAGGTGCTGGAGCTCCTAGACGGTGAACACCGCAAGCTCGCCCGAGCCATAATCGAACTCACTTACAGGCACAAAGTGGTCAAGGTCATGAGACCCGCAGCAGAAGGAAAGACTGTGATGGACGTGATATCAAGAGAAGACCAAAGGGGGAGTGGACAGGTGGTCACTTATGCCCTCAACACTTTTACGAACATCGCTGTCCAGCTCGTCCGGCTGATGGAGGCTGAGGGGGTCATTGGACCACAGCACTTGGAACAGCTACCCAGGAAAAACAAGATAGCTGTCAGAACCTGGCTCTTTGAGAATGGAGAGGAGAGAGTGACCAGGATGGCGATCAGCGGAGACGACTGTGTCGTCAAGCCGCTGGACGACAGATTCGCCACGGCCCTCCACTTCCTCAACGCAATGTCAAAGGTCAGAAAAGACATCCAGGAATGGAAGCCTTCGCATGGCTGGCACGACTGGCAGCAAGTTCCCTTCTGCTCTAACCATTTTCAGGAGATTGTGATGAAAGATGGAAGGAGTATAGTCGTCCCGTGCAGAGGACAGGATGAGCTGATAGGCAGGGCTCGCATCTCCCCAGGAGCTGGATGGAATGTGAAGGACACGGCTTGCCTGGCTAAAGCATATGCACAGATGTGGCTGCTCCTATACTTCCATCGTAGGGACTTGCGTCTCATGGCAAATGCGATTTGCTCAGCAGTGCCAGTGGACTGGGTGCCCACAGGCAGGACATCCTGGTCAATACACTCGAAAGGAGAGTGGATGACCACAGAAGACATGCTGCAGGTCTGGAACAGAGTCTGGATTGAAGAAAATGAATGGATGATGGACAAGACTCCAATTGCAAGTTGGACAGATGTTCCGTACGTGGGAAAGCGTGAGGACATCTGGTGTGGCAACCTCATCGGAACGCGATCCAGAGCAACCTGGGCTGAGAACATCTACGCGGCGATAAACCAGGTTAGAGCTGTCATTGGGAAAGAAAATTATGTTGACTACATGACTTCACTCAGGAGATATGAAGACGTCTTGACCCAGGAAGACAGGGTCATC
>AEV57608
ATGACTAAAAAACCAGGAGGGCCCGGAAAAAACCGGGCCATCAATATGCTGAAACGCGGATTACCCCGCGTATTCCCACTAGTGGGAGTGAAGAGGGTAGTAATGAGCTTGTTGGACGGCAGAGGGCCAGTACGATTTGTGCTGGCTCTTATCACGTTCTTCAAGTTTACAGCATTAGCCCCGACCAAGGCGCTTTTGGGCCGCTGGAGAGCAGTGGAAAAAAGTGTGGCAATGAAACATCTTACCAGTTTCAAACGAGAACTTGGAACACTCATCGACGCCGTGAACAAGCGGGGCAAAAAACAAAACAAAAGAGGAGGGAATGAAAGCTCGATTATGTGGCTTGCCAGCTTGGCAATCGTAACAGCCTGTGCCGGAGCCATGAAGCTATCAAACTTTCAAGGAAAGCTTCTGATGACCATCAACAACACGGACATTGCGGACGTCATCGTGATCCCCACCTCGAAAGGTGAAAATAGATGTTGGGTCAGAGCAATCGACGTTGGTTACATGTGTGAGGACACCATCACGTACGAATGTCCGAAGCTTGCCGTGGGCAACGATCCGGAAGACGTGGACTGCTGGTGCGACAATCAAGAAGTCTACGTGCAGTATGGTCGCTGCACACGGACCAGGCATTCCAAACGAAGCAGAAGATCCGTTTCGGTCCAAACGCATGGGGAAAGCTCACTAGTGAACAAGAAAGAGGCTTGGCTGGATTCAACGAAGGCCACGCGATACCTCATGAAAACGGAGAACTGGATCATAAGGAACCCTGGTTATGCTTTCCTGGCGGCGACACTTGGATGGATGCTTGGCAGCAACAGTGGCCAACGTGTGGTATTCACTATTCTCTTGCTGTTGGTCGCTCCGGCTTACAGTTTCAACTGTTTGGGAATGGGGAATCGGGACTTCATAGAAGGAGCCAGTGGAGCCACTTGGGTGGATCTGGTGTTAGAAGGAGATAGCTGTTTGACAATCATGGCAAACGACAAACCAACACTAGATGTCCGCATGATCAACATTGAAGCTAGCCAACTTGCTGAAGTCAGGAGTTACTGCTATCACGCTTCAGTCACTGACATTTCAACGGTGGCTCGATGCCCCACGACTGGAGAAGCTCACAACGAAAAACGTGCTGACAGCAGCTACGTATGCAAACAAGGCTTTACTGATCGCGGATGGGGAAATGGATGTGGACTTTTCGGGAAAGGAAGCATTGACACATGCGCAAAATTTTCTTGTACCAGTAAGGCCATTGGAAGAATGATCCAACCAGAGAACATCAAGTACGAGGTTGGCATATTCGTGCACGGAACCACCACCTCGGAAAACCATGGGAATTACTCAGCGCAAGTAGGAGCGTCTCAAGCAGCAAAGTTCACTGTAACTCCAAATGCTCCCTCAATAACCCTCAAGCTTGGTGATTATGGAGAAGTCACACTGGACTGTGAACCAAGGAGTGGACTGAACACTGAAGCGTTCTATGTCATGACCGTGGGTTCGAAGTCATTCTTAGTCCATAGGGAATGGTTCCATGACCTTTCTCTTCCCTGGACGTCCCCCTCAAGCACGGCATGGAGAAACAGAGAACTCCTCATGGAATTTGAAGAGGCACATGCCACAAAACAATCTGTCGTAGCTCTTGGGTCACAGGAGGGAGGCCTCCATCAAGCGTTGGCAGGAGCCATCGTGGTGGAGTACTCGAGCTCAGTGAAGTTGACATCAGGTCACCTGAAATGCAGGCTAAAAATGGACAAACTGGCTCTGAAGGGCACGACTTATGGCATGTGTACAGAGAAATTCTCGTTCGCGAAAAATCCAGCGGACACAGGCCATGGAACAGTTGTCATTGAGCTTACATACTCTGGAAGTGATGGTCCCTGTAAAATTCCGATTGTCTCAGTCGCGAGTTTAAACGACATGACCCCTGTGGGGAGGCTGGTAACAGTAAACCCCTTCGTCGCGACATCTAGCTCTAACTCAAAGGTGCTGGTTGAGATGGAACCTCCCTTCGGAGACTCTTATATCGTTGTTGGAAGAGGGGACAAGCAGATTAACCATCACTGGCACAAAGCTGGAAGCACGCTGGGTAAAGCCTTCTCAACAACTTTGAAAGGGGCTCAGAGACTAGCAGCGCTAGGCGACACAGCCTGGGACTTCGGCTCCATTGGAGGGGTATTCAACTCCATAGGGAAAGCTGTTCACCAAGTATTTGGTGGTGCATTCAGAACGCTCTTTGGGGGAATGTCTTGGATCACACAAGGACTAATGGGGGCCTTACTTCTTTGGATGGGTGTCAACGCACGAGACCGGTCAATCGCTTTGGCTTTTCTGGCCACGGGAGGTGTGCTCGTGTTTTTAGCGACCAACGTGCATGCCGATACTGGCTGTGCCATTGATATCACAAGAAAAGAGATGAGGTGTGGAAGTGGCATCTTCGTGCACAACGACGTAGAGGCTTGGGTAGATAGGTACAAATATCTGCCAGAGACGCCCAGATCCTTAGCGAAGATCGTCCATAAAGCACATCAAGAAGGAGTGTGCGGGGTCAGATCCGTCACTAGACTGGAACACCAGATGTGGGAATCTGTGCGGGACGAACTGAATGTCTTGCTCAAAGAGAACGCGGTGGATCTCAGTGTGGTGGTGAACAAGCCCGTGGGAAGATATCGCTCAGCCCCCAAACGCCTATCCATGACTCAAGAAAAGTTTGAGATGGGCTGGAAAGCATGGGGAAAAAGCATTCTCTTCGCCCCCGAATTGGCCAACTCCACGTTCGTCGTGGATGGACCCGAGACAAAGGAATGCCCTGATGAGCGCAGAGCCTGGAATAGCATGCAAATCGAAGACTTCGGTTTCGGCATCACATCAACCCGAGTGTGGCTGAAAATTAGAGAGGAGAGCACTGATGAGTGTGATGGAGCAATCATAGGGACAGCTGTTAAAGGGCATGTGGCAGTTCATAGTGACTTGTCATACTGGATTGAGAGCCGTCTCAATGACACCTGGAAACTTGAGAGGGCTGTCTTCGGAGAAGTGAAATCTTGCACTTGGCCCGAGACACACACTCTTTGGGGTGACGGTGTTGAGGAGAGCGAGCTTATCATCCCACACACCATAGCTGGACCGAGAAGCAAGCACAACCGGAGAGAAGGGTATAAAACACAAAACCAGGGACCCTGGGATGAGAACGGCATCGTCCTTGACTTTGACTATTGCCCAGGAACAAAAGTCACCATCACAGAGGACTGTGGCAAGAGGGGTCCCTCAATCAGAACTACTACTGACAGTGGAAAGCTGATCACCGATTGGTGCTGCCGCAGCTGTTCTCTACCGCCTTTACGGTTCCGGACAGAAAATGGCTGCTGGTATGGGATGGAAATCAGACCTGTTAGGCATGATGAAACAACACTCGTTAGATCACAGGTTGACGCTTTCAACGGCGAAATGATTGACCCTTTTCAGCTGGGCCTTCTGGTGATGTTTCTGGCCACCCAGGAGGTCCTTCGCAAGAGGTGGACGGCCAGATTGACGATTCCTGCGGTTTTGGGGGCTTTACTTGTGCTGATGCTTGGGGGCATCACTTACACTGACCTGGCAAGATATGTGGTGCTAGTTGCTGCGGCTTTCGCGGAGGCCAATAGTGGAGGAGATGTTCTGCACCTCGCTTTGATAGCCGTCTTCAAGATCCAACCAGCTTTTCTGGTCATGAACATGCTTAGCGCGAGATGGACGAACCAAGAGAACGTGGTTCTGGTCCTGGGGGCGGCCTTTTTCCAACTAGCCTCAGTGGATTTACAGATCGGAGTCCACGGAATCCTGAATGCCGCAGCCATAGCATGGATGATCGTTCGAGCGATCACATTTCCCACAACTTCTACCGTTGCCATGCCAGTCTTAGCGCTCCTAACTCCGGGAATGAGGGCCTTGTATCTGGACACTTACAGAATCATTCTTCTTGTCATAGGAATTTGTTCCCTGCTGCAAGAGAGGAGAAAGACCATGGCGAAGAAGAAAGGAGCCGTGCTCTTGGGCTTAGCGCTCACATCCACCGGATGGTTTTCGCCCACCACTATCGCAGCCGGACTAATGGTCTGCAACCCAAACAAGAAGAGAGGGTGGCCAGCCACTGAGTTCCTTTCAGCGGTTGGGTTGATGTTTGCCATTGTGGGAGGTCTAGCCGAGTTGGACATCGAATCTATGTCAATACCCTTCATGCTGGCAGGGCTTATGGCAGTGTCCTACGTGGTATCAGGAAAGGCAACCGACATGTGGCTGGACCGGGCTGCCGATATCAGCTGGGAGATGGAAGCTGCAATCACAGGAAGTAGCCGGAGGCTAGATGTTAATTTGGACGACGACGGCGACTTTCACTTGATTGATGATCCCGGTGTTCCATGGAAAGTCTGGCTCTTGCGTATGTCTTGTATCGGCTTAGCCGCTCTGACACCCTGGGCTATCGTCCCCGCCGCTTTTGGCTATTGGCTCACTCTGAAAACGACGAAAAGAGGGGGCGTGTTCTGGGACACGCCATCTCCAAAGCCTTGCTTAAAGGGGGACACCACCACAGGAGTTTACCGAATTATGGCCAGGGGGATTCTCGGTACTTACCAGGCCGGCGTTGGAGTCATGTACGAGAATGTTTTCCACACATTGTGGCACACAACTAGAGGAGCAGCCATCATGAGTGGAGAAGGAAAGCTAACGCCATACTGGGGTAGTGTGAAGGAAGACCGCATAAGCTATGGAGGCCCGTGGAGGTTCGACCGGAAGTGGAATGGAACAGATGATGTGCAAGTAATCGTGGTGGAACCAGGGAAACCTGCAGTAAACATCCAGACAAAACCGGGAGTGTTTCGCACCCCTTTCGGGGAGATTGGAGCAGTCAGCTTGGACTACCCACGGGGAACATCCGGCTCACCCATCCTAGATTCCAATGGAGACATCATAGGCTTATATGGCAATGGAGTTGAACTCGGCGATGGATCGTACGTCAGCGCCATTGTGCAGGGCGACCGTCAAGAGGAACCAGTTCCAGATGCCTACACTCCAAGCATGCTGAAAAAGAGACAGATGACTGTGCTGGACCTGCACCCAGGTTCGGGAAAAACCAGGAAGATTCTACCCCAAATAATCAAAGACGCCATCCAGCAGCGCTTGAGAACAGCCGTGCTGGCACCCACACGAGTGGTAGCAGCAGAAATGGCGGAAGCTTTGAAAGGACTCCCAGTGCGATATCAAACCTCAGCAGTGCAGAGGGAGCATCAGGGAAATGAAATAGTAGACGTAATGTGCCATGCCACTCTGACCCATAGACTAATGTCACCAAACAGAGTGCCCAATTACAACTTATTCGTGATGGATGAGGCTCACTTCACTGACCCAGCTAGCATCGCCGCTCGGGGTTATATCGCAACCAAGGTGGAACTGGGGGAGGCAGCAGCCATTTTTATGACGGCGACCCCGCCCGGGACCACTGATCCCTTTCCCGACTCAAATGCCCCAATTCATGACCTGCAGGATGAGATCCCAGACAGGGCATGGAGCAGTGGG------------TACGAATGGATCACGGACTATGCGGGAAAAACTGTGTGGTTCGTGGCAAGTGTGAAAATGGGGAATGAGATCGCAATGTGCCTTCAGAGAGCGGGGAAAAAGGTCATCCAGCTCAATCGTAAGTCTTATGACACAGAATATCCAAAATGCAAAAATGGAGATTGGGACTTTGTCATCACCACTGACATCTCTGAGATGGGGGCCAATTTTGGTGCGAGCAGGGTCATTGACTGCAGAAAGAGTGTGAAACCCACCATCCTAGAGGAGGGAGAAGGTAGAGTCATTCTTGGAAACCCATCCCCTATAACCAGTGCAAGTGCAGCCCAACGGAGAGGTAGAGTGGGCAGGAATCCCAACCAAGTTGGAGATGAATACCATTACGGGGGGGCCACCAGTGAAGATGACAGCAACTTGGCCCACTGGACAGAGGCAAAAATTATGCTAGACAACATACACATGCCTAATGGATTAGTGGCTCAGCTGTACGGGCCAGAGAGGGAAAAGGCTTTCACAATGGATGGAGAGTACCGTCTCAGAGGTGAGGAGAAGAAGAACTTCTTGGAGCTGCTTAGAACGGCTGACCTCCCAGTATGGCTAGCCTACAAGGTGGCGTCCAATGGCATTCAGTACACTGACAGAAAATGGTGCTTTGATGGACCACGCACAAATGCCATACTAGAAGATAACACTGAGGTGGAGATAGTCACCCGAATGGGCGAGAGAAAGATCCTCAAGCCGAGATGGCTCGATGCGAGGGTTTATGCAGACCACCAGGCCCTCAAGTGGTTTAAGGATTTTGCAGCGGGCAAGAGATCAGCCGTCAGTTTCATAGAGGTGCTCGGTCGCATGCCTGAGCATTTCATGGGAAAGACACGGGAAGCCTTAGACACAATGTATCTGGTGGCAACAGCTGAGAAAGGTGGAAAGGCACACCGCATGGCTCTTGAAGAACTGCCCGACGCATTGGAGACCATCACACTCATCGTTGCCATCACTGTGATGACAGGAGGATTCTTCCTGCTCATGATGCAGAGAAAGGGCATAGGGAAAATGGGTCTAGGGGCTCTAGTGCTCACGCTGGCCACCTTCTTCCTATGGGCGGCAGAGGTTCCTGGAACCAAAATAGCGGGTACCTTACTGGTCGCCCTGTTGCTGATGGTGGTCCTCATTCCGGAACCAGAAAAACAGAGGTCACAGACAGACAACCAGTTGGCAGTGTTTCTTATCTGCGTCCTGACCGTGGTCGGAGTGGTGGCAGCAAATGAGTACGGAATGCTGGAAAAAACCAAAGCAGACCTTAAGAGCATGTTTGGCGGAAGGACGCAAGCATCAGGACTGACCGGA---TTGCCAAGCATGGCACTGGACTTGCGCCCAGCCACGGCTTGGGCGCTGTATGGGGGGAGCACAGTTGTGTTAACCCCTCTCCTGAAGCACCTAATCACCTCAGAATACGTCACCACATCGTTAGCTTCAATCAGTTCACAAGCGGGTTCGCTGTTTGTCTTGCCGCGAGGCGTGCCTTTCACTGACTTGGATCTAACCGTTGGTCTTGTCTTTCTTGGCTGTTGGGGCCAAATCACCCTCACCACGTTCCTAACAGCTATGGTGCTAGTGACACTCCACTATGGATACATGCTCCCTGGGTGGCAAGCAGAGGCACTCAGAGCTGCTCAGAGAAGAACAGCGGCTGGCATAATGAAGAATGCCGTCGTGGACGGAATGGTCGCCACTGATGTGCCCGAACTGGAAAGAACCACTCCTTTGATGCAAAAGAAAGTCGGCCAAGTGCTCCTCATAGGGGTCAGCGTGGCGGCGTTCCTCGTCAACCCCAATGTCACCACCGTGAGAGAGGCAGGTGTGTTGGTGACGGCAGCCACACTCACCTTGTGGGACAATGGAGCCAGTGCAGTCTGGAATTCTACCACCGCTACGGGGCTCTGCCATGTTATGCGAGGCAGCTACCTAGCTGGCGGCTCCATTGCCTGGACTCTCATCAAGAACGCTGACAAGCCCTCCTTAAAAAGGGGGAGGCCTGGAGGCAGGACACTAGGGGAGCAGTGGAAGGAAAAGTTGAATGCTATGAGCAGGGATGAGTTCTTCAAATACAGAAGAGAGGCCATAATTGAGGTGGACCGCACTGAAGCACGCAGGGCTAGGCGCGAGAACAACATAGTGGGAGGACATCCAGTCTCGCGAGGGTCAGCAAAGCTCCGCTGGCTCGTGGAAAAAGGATTTGTCTCGCCAATAGGAAAAGTCATAGATCTGGGATGCGGGCGCGGAGGCTGGAGCTACTACGCAGCAACTCTGAAAAAAGTTCAGGAAGTCAAAGGGTACACGAAAGGTGGGGCGGGACACGAAGAACCGATGCTCATGCAGAGCTACGGTTGGAACCTGGTTTCGCTAAAAAGTGGGGTGGACGTATTCTACAAACCCTCGGAGCCTAGTGACACCCTGTTCTGTGACATAGGAGAATCTTCCCCAAGTCCGGAGGTGGAGGAACAACGCACGCTGCGCGTCTTAGAAATGACATCTGACTGGTTACATCGGGGACCTAGAGAGTTCTGCATAAAAGTGCTCTGCCCTTACATGCCTAAAGTTATAGAAAAGATGGAGGTCCTGCAACGTCGTTTCGGTGGCGGGCTGGTGCGCCTTCCCCTGTCTCGAAACTCCAACCATGAGATGTACTGGGTGAGCGGAGCTGCTGGCAACGTGGTGCATGCGGTCAACATGACCAGCCAAGTGCTGCTAGGGCGAATGGATCGCACAGTGTGGAGAGGGCCAAAGTATGAAGAGGATGTCAACCTGGGCAGCGGGACGAGAGCTGTGGGGAAGGGAGAGGTCCATAGCAACCAGGAAAAAATTAGGAAGAGAATCCAGAAGCTCAAAGAGGAATTCGCCACAACCTGGCACAAAGACCCCGAGCATCCATACCGAACTTGGACCTACCACGGAAGCTACGAAGTGAAGGCCACTGGTTCAGCAAGTTCTCTCGTCAATGGGGTGGTAAAGCTCATGAGCAAACCCTGGGACGCCATCGTCAATGTCACCACAATGGCCATGACCGACACCACCCCCTTTGGCCAGCAGAGGGTCTTTAAAGAGAAGGTTGACACGAAGGCTCCAGAACCACCAGCAGGAGTCAAGGAAGTGCTCAACGAGACCACCAACTGGCTGTGGGCCCACTTGTCACGGGAGAAACGACCCCGCTTGTGCACTAAGGAAGAATTCATAAAGAAAGTCAACAGCAACGCAGCTCTCGGAGCAGTGTTTGCTGAACAGAATCAATGGAGCACGGCGCGGGAAGCCGTGGGTGACCCTCTGTTCTGGGAAATGGTCAATGAAGAAAGGGAAAACCATTTGCGAGGGGAGTGCCACACGTGCATTTACAACATGATGGGAAAAAGAGAGAAAAAACCCGGAGAGTTCGGAAAGGCTAAAGGGAGTAGGGCTATCTGGTTCATGTGGCTCGGAGCTCGGTACCTAGAGTTCGAAGCCCTAGGATTTCTAAATGAAGACCACTGGCTGAGCCGAGAGAACTCAGGAGGTGGGGTGGAAGGTTCAGGCGTCCAAAAGCTGGGATACATTCTCCGTGACATAGCAGGGAAGCAAGGAGGTAAAATGTATGCCGATGACACCGCCGGGTGGGACACCAGAATCACTAGAACCGACTTGGAAAATGAAGCCAAAGTGCTGGAGCTTTTGGATGGTGAACATCGCATGCTGGCCCGAGCCATAATTGAACTAACGTACAGGCACAAAGTGGTCAAGGTCATGAGACCTGCAGCAGGAGGAAAAACAGTGATGGACGTGATATCACGAGAAGACCAAAGGGGGAGCGGGCAGGTGGTGACCTACGCTCTCAACACATTCACGAACATTGCCGTCCAGCTTGTCCGCTTGATGGAGGCTGAGGGGGTCATTGGACCACAACACTTGGAACAGCTGCCCAGGAAAAACAAGATAGCTGTTAGGACCTGGCTCTTTGAGAATGGAGAGGAGAGAGTGACTAGGATGGCGATCAGTGGAGACGACTGCGTCGTCAAGCCGCTGGATGACAGATTCGCCACGGCTCTCCATTTCCTCAACGCAATGTCGAAGGTCAGAAAAGACATCCAAGAATGGAAGCCTTCGCATGGTTGGCACGACTGGCAGCAGGTTCCCTTTTGCTCCAATCATTTTCAGGAGATTGTGATGAAAGATGGAAGGAGCATAGTCGTCCCGTGCAGAGGGCAGGATGAGCTGATTGGCAGGGCGCGCATCTCCCCAGGGGCTGGATGGAATGTGAAGGACACAGCTTGCCTGGCCAAAGCGTATGCACAGATGTGGCTGCTTCTATACTTCCATCGGAGGGACCTACGCCTCATGGCAAATGCAATCTGCTCAGCAGTTCCAGTGGACTGGGTGCCCACAGGCAGAACATCCTGGTCAATACACTCAAAAGGAGAGTGGATGACCACTGAAGACATGCTGCAAGTCTGGAACAGGGTATGGATTGAAGAAAATGAATGGATGATGGACAAGACCCCAATCACAAGCTGGACAGACGTTCCGTACGTGGGAAAGCGTGAGGACATCTGGTGTGGCAGTCTCATCGGAACGCGATCCAGGGCAACATGGGCTGAGAACATCTACGCGGCAATAAACCAAGTGAGGGCCATCATTGGAAAAGAAAACTATGTTGATTATATGACTTCCCTCAGAAGATATGAGGATGTATTGATTCAGGAGGACAGGGTCATT
>AEV57609
ATGACTAAAAAACCAGGAGGGCCCGGAAGAAACCGGGCCATCAATATGCTGAAACGCGGATTACCCCGCGTATTCCCACTAGTGGGAGTGAAGAGGGTAGTGATGAGCTTGTTGGACGGCAGAGGGCCAGTGCGATTTGTGCTGGCTCTTATCACGTTCTTCAAGTTTACAGCATTAGCCCCGACCAAGGCGCTTTTGGGCCGCTGGAGAGCAGTGGAAAAAAGTGTGGCAATGAAACATCTTACCAGTTTCAAACGAGAACTTGGAACACTCATTGACGCCGTGAACAAGCGGGGCAAAAAACAAAACAAAAGAGGAGGGAATGAAAGCTCGATTATGTGGCTTGCCAGCTTGGCAATCGTAACAGCCTGTGCCGGAGCCATGAAGCTATCAAACTTTCAAGGAAAGCTTCTGATGACCATCAACAACACGGACATTGCGGACGTCATCGTGATCCCCACCTCAAAAGGTGAAAACAGATGTTGGGTCCGAGCAATCGACGTTGGATACATGTGTGAAGACACCATCACGTACGAATGTCCGAAGCTTGCCATGGGCAACGATCCGGAAGACGTGGACTGCTGGTGCGACAATCAGGAAGTCTACGTGCAGTATGGTCGCTGCACACGGACCAGGCATTCCAAACGAAGCAGAAGATCCGTTTCGGTCCAAACGCATGGGGAAAGCTCACTAGTGAACAAAAAAGAGGCTTGGCTGGATTCAACGAAGGCCACGCGATACCTCATGAAAACGGAGAACTGGATCATAAGGAACCCTGGTTATGCTTTCCTGGCGGCGGCGCTTGGATGGATGCTTGGCAGCAACAGTGGCCAACGTGTGGTGTTCACTATTCTCTTGCTATTGGTCGCTCCGGCTTACAGTTTCAACTGTCTGGGAATGGGGAATCGAGATTTCATAGAAGGAGCCAGTGGAGCCACTTGGGTGGATCTGGTGTTGGAAGGAGATAGCTGTTTGACAATTATGGCAAACGACAAGCCAACATTAGATGTCCGCATGATCAACATTGAAGCTAGCCAACTTGCTGAAGTCAGGAGTTACTGCTATCACGCTTCAGTCACTGACATTTCAACGGTGGCTCGATGCCCCACGACTGGAGAAGCCCACAACGAGAAACGTGCCGACAGTAGCTACGTGTGCAAACAAGGCTTTACTGATCGCGGATGGGGAAATGGATGTGGACTTTTCGGGAAAGGAAGCATTGACACATGTGCAAAATTTTCTTGTACCAATAAGGCCATTGGAAGAATGATCCAACCAGAGAACATCAAGTACGAGGTTGGCATATTCGTGCACGGAACCACCACCTCGGAGAACCATGGAAATTACTCAGCGCAAGTAGGAGCGTCTCAAGCAGCAAAGTTTACTGTAACTCCAAATGCTCCTTCAATAACCCTCAAGCTCGGTGATTATGGAGAAGTCACACTGGATTGTGAACCAAGGAGTGGACTGAACACTGAAGCGTTCTATGTCATGACCGTGGGTTCGAAGTCATTCTTAGTCCATAGGGAATGGTTCCATGACCTTTCTCTTCCCTGGACGTCCCCCTCAAGCACGGCATGGAGAAACAGAGAACTCCTCATGGAATTTGAAGAGGCACATGCCACAAAACAATCTGTCGTAGCTCTTGGGTCACAGGAGGGAGGCCTCCATCAAGCGCTTGCAGGAGCCATCGTGGTGGAGTACTCGAGCTCAGTGAAGTTGACATCAGGTCACTTGAAATGCAGGCTAAAAATGGACAAACTGGCTCTGAAGGGCACGACTTATGGCATGTGTACAGAGAAATTCTCGTTCGCGAAAAATCCAGCGGACACAGGCCATGGAACAGTTGTCATTGAGCTCACATATTCTGGAAGTGATGGTCCCTGCAAAATTCCGATTGTCTCAGTCGCGAGTTTAAACGACATGACCCCTGTGGGGAGGCTGGTAACAGTAAACCCCTTCGTCGCAACATCTAGCTCCAACTCAAAGGTGCTGGTTGAGATGGAACCTCCCTTTGGAGACTCTTATATCGTGGTTGGAAGAGGGGACAAGCAGATTAACCATCACTGGCACAAAGCTGGAAGCACGCTGGGCAAAGCTTTCTCAACAACTTTGAAAGGGGCTCAGAGACTAGCAGCGCTAGGTGACACAGCCTGGGACTTCGGCTCCATTGGAGGGGTATTCAACTCCATAGGGAAAGCTGTTCACCAAGTATTTGGCGGTGCATTCAGAACGCTCTTTGGGGGAATGTCTTGGATCACACAAGGACTAATGGGGGCCTTACTTCTTTGGATGGGTGTCAACGCACGAGACCGGTCAATCGCCCTGGCTTTTCTGGCCACGGGAGGTGTGCTCGTGTTTTTAGCGACCAATGTGCATGCCGACACCGGCTGTGCCATTGACATCACAAGAAAAGAGATGAGGTGTGGAAGTGGCATCTTCGTGCACAACGACGTAGAGGCCTGGGTAGATAGGTACAAATATCTGCCAGAGACGCCCAGATCCTTAGCAAAGATCGTCCACAAAGCACATCAAGAAGGAGTGTGCGGGGTCAGATCCGTCACTAGATTGGAACACCAGATGTGGGAATCTGTGCGGGACGAACTGAATGTCTTGCTCAAAGAGAACGCGGTGGACCTCAGTGTAGTGGTGAACAAGCCCGTGGGGAGATATCGCTCAGCCCCAAAACGCCTATCCATGACTCAAGAAAAGTTTGAGATGGGCTGGAAAGCATGGGGAAAAAGCATTCTCTTCGCCCCCGAATTGGCCAACTCCACATTCGTCGTGGATGGACCCGAGACAAAGGAATGCCCTGATGAGCGCAGAGCCTGGAACAGCATGCAAATCGAAGATTTCGGCTTCGGCATCACATCAACCCGAGTGTGGCTGAAAATTAGAGAGGAGAACACTGATGAGTGTGATGGAGCAATCATAGGGACAGCTGTTAAAGGGCATGTGGCAGTTCATAGTGACTTGTCATACTGGATTGAGAGCCGTCTCAATGACACCTGGAAACTTGAAAGGGCTGTCTTCGGAGAGGTGAAATCTTGCACTTGGCCCGAGACACACACTCTTTGGGGTGACGGTGTTGAGGAGAGCGAGCTTATCATCCCACATACCATAGCTGGACCGAGAAGCAAGCACAACCGGAGAGAAGGGTATAAAACACAAAACCAGGGACCCTGGGATGAGAACGGCATCGTCCTTGACTTTGACTATTGTCCAGGAACAAAAGTCACTATCACAGAGGACTGTGGCAAGAGGGGTCCCTCAATCAGAACCACTACTGACAGTGGAAAGCTGATCACCGATTGGTGCTGTCGCAGCTGTTCTCTACCGCCTTTACGGTTCCGGACAGAAAATGGTTGCTGGTATGGGATGGAAATCAGACCTGTTAGGCATGACGAAACAACACTCGTTAGATCACAGGTTGACGCTTTCAACGGCGAAATGATTGACCCTTTTCAGCTGGGCCTTCTGGTGATGTTTCTGGCCACCCAGGAGGTCCTTCGCAAGAGGTGGACGGCCAGATTGACGATTCCTGCGGTTTTGGGGGCTCTACTTGTGCTGATGCTTGGGGGCATCACTTACACTGACCTGGCAAGATATGTGGTGCTAGTTGCTGCGGCTTTCGCGGAGGCCAACAATGGAGGAGATGTTCTGCACCTCGCTCTGATAGCCGTCTTCAAGATCCAGCCAGCTTTTCTGGTCATGAACATGCTTAGCGCGAGATGGACGAACCAAGAGAACGTGGTTCTGGTCCTGGGGGCGGCTTTTTTCCAACTAGCTTCAGTGGATTTGCAGATCGGAGTCCACGGAATCCTGAATGCCGCAGCCATAGCATGGATGATCGTTCGAGCGATCACATTTCCCACAACTTCTACCGTTGCCATGCCAATCTTAGCGCTCCTAACTCCGGGAATGAGGGCTTTGTATCTGGACACTTACAGAATCATTCTTCTTGTCATAGGAATTTGTTCCCTGCTGCAAGAGAGGAGAAAGACCATGGCGAAGAAGAAAGGAGCCGTGCTCTTGGGCTTAGCGCTCACTTCCACCGGATGGTTTTCGCCCACCACTATCGCAGCCGGACTGATGGTCTGCAACCCAAACAAGAAGAGAGGGTGGCCAGCCACCGAGTTCCTTTCAGCGGTTGGGTTGATGTTTGCCATTGTGGGAGGTCTAGCCGAGTTGGACATCGAATCTATGTCAATACCCTTCATGCTGGCAGGGCTCATGGCAGTGTCCTACGTGGTATCAGGAAAGGCAACCGACATGTGGCTGGACCGGGCTGCTGATATCAGCTGGGAGATGGAGGCTGCAATCACAGGAAGTAGCCGGAGGCTAGATGTTAAGTTGGATGACGACGGCGATTTTCACCTGATTGATGATCCCGGTGTTCCATGGAAAGTCTGGCTCTTGCGCATGTCTTGTATCGGTTTAGCCGCTCTGACACCCTGGGCTATCGTTCCCGCCGCTTTTGGCTATTGGCTCACTCTGAAAACAACAAAAAGAGGGGGCGTGTTCTGGGACACGCCGTCTCCAAAGCCTTGCTTAAGAGGGGACACCACCACAGGAGTTTACCGAATTATGGCCAGGGGGATTCTCGGCACTTACCAGGCCGGCGTTGGAGTCATGTACGAAAATGTTTTCCACACATTGTGGCACACAACTAGAGGAGCAGCCATCATGAGTGGAGAAGGAAAGCTAACGCCATACTGGGGTAGTGTGAAGGAAGACCGCATAAGCTATGGAGGCCCGTGGAGGTTCGACCGGAAGTGGAATGGGACAGATGATGTGCAAGTGATTGTGGTGGAACCAGGGAAACCTGCAGTAAACATCCAGACAAAACCGGGAGTGTTTCGCACCCCTTTTGGGGAGGTTGGAGCAGTCAGCTTGGACTACCCACGGGGAACATCCGGCTCACCCATCCTAGATTCCAATGGAGACATCATAGGCTTGTATGGCAATGGGGTTGAACTCGGCGATGGATCGTACGTCAGCGCCATTGTGCAGGGCGACCGTCAAGAGGAACCAGTTCCAGATGCCTACACCCCAAGCATGCTGAAAAAGAGACGGATGACTGTGCTGGACCTGCACCCAGGTTCGGGAAAAACCAGGAAGATCCTACCCCAAATAATCAAGGACGCCATCCAGCAGCGCTTGAGAACAGCCGTGCTGGCACCCACACGAGTGGTAGCAGCAGAAATGGCGGAAGCTTTGAGAGGACTCCCAGTACGATATCAAACCTCAGCAGTGCAGAGAGAGCATCAGGGAAATGAAATAGTAGACGTAATGTGCCATGCCACTCTGACCCATAGACTAATGTCACCAAACAGGGTGCCCAACTACAACTTATTCGTGATGGATGAGGCTCACTTCACAGACCCAGCTAGCATCGCCGCTCGGGGTTATATTGCGACCAAGGTGGAACTGGGGGAGGCAGCAGCCATTTTTATGACGGCGACCCCGCCCGGGACCACTGATCCCTTTCCCGACTCAAATGCCCCAATTCATGACCTGCAGGATGAGATCCCAGACAGGGCATGGAGCAGTGGA------------TACGAATGGATCACGGACTATGCAGGAAAAACTGTGTGGTTCGTAGCAAGTGTGAAAATGGGGAATGAGATCGCAATGTGCCTCCAAAGAGCGGGGAAAAAGGTCATCCAGCTCAATCGCAAGTCATATGACACAGAATATCCAAAATGCAAAAATGGAGATTGGGACTTTGTTATCACCACTGACATCTCTGAGATGGGGGCCAATTTTGGTGCGAGCAGGGTCATTGACTGCAGAAAGAGTGTGAAACCCACCATCCTAGAGGAGGGAGAAGGTAGAGTCATTCTTGGAAACCCATCCCCCATAACCAGTGCAAGTGCAGCCCAACGGAGAGGTAGAGTGGGCAGGAATCCCAATCAAGTTGGAGATGAATACCATTACGGAGGGGCCACCAGTGAAGATGACAGCAACTTGGCCCACTGGACAGAGGCAAAAATTATGCTAGACAACATACACATGCCTAATGGATTAGTGGCTCAGCTGTACGGGCCAGAGAGGGAAAAGGCTTTCACAATGGATGGAGAGTACCGTCTCAGAGGTGAGGAGAAGAAGAACTTCTTGGAGCTGCTTAGAACGGCTGACCTCCCAGTATGGCTAGCCTACAAGGTGGCGTCCAATGGCATTCAGTACACTGACAGAAAATGGTGCTTTGATGGACCACGCACAAATGCCATACTAGAAGATAACACTGAGGTGGAGATAGTCACCCGAATGGGTGAGAGAAAGATCCTCAAGCCGAGATGGCTCGATGCGAGGGTTTATGCAGACCACCAGGCTCTCAAGTGGTTTAAGGATTTTGCAGCGGGCAAGAGATCAGCCGTCAGTTTCATAGAGGTGCTCGGTCGCATGCCTGAGCATTTCATGGGAAAGACACGGGAAGCCTTAGACACAATGTATCTGGTGGCAACAGCTGAGAAGGGTGGAAAGGCACACCGCATGGCTCTTGAAGAACTGCCCGACGCATTGGAGACCATCACACTCATCGTTGCCATCACTGTGATGACAGGAGGATTCTTCCTGCTCATGATGCAGAGAAAGGGTATAGGAAAAATGGGTCTAGGGGCTCTAGTGCTCACGCTGGCTACCTTTTTCCTATGGGCGGCAGAGGTTCCTGGAACCAAAATAGCGGGCACCCTACTGGTCGCCCTGTTGCTGATGGTGGTCCTCATCCCGGAACCAGAAAAACAGAGGTCACAGACAGATAACCAGTTGGCAGTGTTTCTTATCTGCGTCCTGACCGTGGTCGGAGTGGTGGCAGCAAATGAGTATGGAATGCTGGAAAAAACCAAAGCAGACCTTAAGAGCATGTTTGGTGGAAGGACGCAAGCACCAGGACTGACCGGA---TTGCCTAGCATGGCACTGGACTTGCGCCCAGCCACAGCTTGGGCGCTGTATGGGGGGAGCACAGTTGTGTTAACCCCTCTCCTGAAGCACCTAATCACCTCAGAATACGTCACCACATCGTTAGCTTCAATCAGTTCACAAGCGGGTTCGCTGTTTGTTTTGCCGCGAGGCGTGCCTTTTACTGACTTGGATCTAACCGTTGGCCTTGTCTTTCTTGGCTGTTGGGGCCAAATCACCCTCACCACGTTCCTAACAGCTATGGTGCTAGTGACACTCCACTACGGATACATGCTCCCTGGGTGGCAAGCAGAGGCACTCAGAGCTGCTCAGAGAAGAACAGCGGCTGGCATAATGAAGAATGCCGTCGTGGACGGAATGGTCGCCACCGATGTGCCCGAACTGGAAAGAACTACTCCCTTGATGCAAAAGAAAGTCGGCCAAGTGCTCCTCATAGGGGTCAGCGTGGCGGCGTTTCTCGTCAACCCCAATGTCACCACCGTGAGAGAGGCAGGTGTGTTGGTGACGGCAGCCACACTCACCTTGTGGGACAATGGAGCCAGTGCCGTCTGGAATTCCACCACCGCTACGGGGCTTTGCCATGTCATGCGAGGCAGCTACCTAGCTGGCGGCTCCATTGCCTGGACTCTCATCAAGAACGCTGACAAGCCCTCCTTAAAAAGGGGGAGGCCTGGAGGCAGGACGCTAGGGGAGCAGTGGAAGGAAAAGTTGAATGCTATGAGCAGGGATGAGTTTTTCAAATACAGAAGAGAGGCCATAATTGAAGTGGACCGCACTGAAGCACGCAGGGCTAGGCGCGAGAACAACATAGTGGGAGGCCATCCAGTCTCGCGAGGGTCAGCTAAGCTCCGCTGGCTCGTGGAAAAAGGATTTGTCTCGCCAATAGGAAAAGTCATAGATCTGGGATGCGGACGCGGAGGCTGGAGCTACTACGCAGCAACTCTGAAAAAAGTTCAGGAAGTCAAAGGGTACACGAAAGGTGGGGCGGGACACGAAGAACCGATGCTCATGCAGAGTTACGGTTGGAACCTGGTCTCGTTAAAGAGTGGGGTGGACGTATTCTACAAACCCTCGGAGCCTAGTGACACCCTGTTCTGTGACATAGGAGAATCTTCCCCAAGTCCAGAGGTGGAGGAACAACGCACGCTGCGCGTCCTAGAAATGACATCTGACTGGTTACATCGGGGACCTAGAGAGTTCTGCATAAAAGTGCTCTGCCCTTACATGCCTAAAGTTATAGAAAAGATGGAAGTCCTGCAACGTCGTTTCGGTGGCGGGCTGGTGCGCCTTCCCCTGTCTCGAAACTCCAACCATGAGATGTACTGGGTGAGTGGAGCTGCTGGCAATGTGGTGCATGCAGTCAACATGACCAGCCAAGTGCTGCTAGGGCGAATGGATCGCACAGTGTGGAGAGGGCCAAAGTATGAAGAGGATGTCAACCTGGGCAGCGGGACGAGAGCTGTGGGGAAGGGAGAGGTCCATAGCAACCAGGAAAAAATTAGGAAGAGAATCCAGAAACTTAGAGAGGAATTCGCCACAACCTGGCACAAGGACCCCGAGCATCCATACCGAACTTGGACCTATCACGGAAGCTACGAAGTGAAGGCCACTGGCTCAGCAAGCTCTCTCGTCAATGGGGTGGTAAAGCTCATGAGCAAACCCTGGGACGCCATCGCCAATGTCACCACAATGGCCATGACCGACACCACCCCCTTTGGCCAGCAGAGGGTCTTTAAAGAGAAGGTTGACACGAAGGCTCCAGAGCCACCAGCAGGAGTCAAGGAAGTGCTCAACGAGACCACCAACTGGCTGTGGGCCCACTTGTCACGGGAGAAGCGACCCCGCTTGTGCACCAAGGAAGAATTCATAAAGAAAGTCAACAGCAACGCAGCTCTCGGAGCAGTGTTTGCTGAACAGAATCAATGGAGCACGGCGCGGGAAGCCGTGGGCGACCCTCTGTTCTGGGAGATGGTCAACGAAGAAAGGGAAAACCATTTGCGAGGGGAGTGCCACACGTGCATTTACAACATGATGGGAAAGAGAGAGAAAAAACCCGGAGAGTTCGGAAAGGCTAAAGGGAGTAGGGCTATTTGGTTCATGTGGCTCGGAGCTCGGTACCTAGAGTTCGAAGCCCTAGGATTTCTAAATGAAGACCATTGGCTGAGCCGAGAGAACTCAGGAGGTGGGGTGGAAGGTTCAGGCGTCCAAAAGTTGGGATACATTCTCCGTGACATAGCAGGGAAGCAAGGAGGTAAGATGTATGCCGATGACACCGCCGGTTGGGACACCAGAATCACTAGAACCGACTTGGAAAATGAAGCCAAAGTGCTGGAACTTTTGGATGGTGAACACCGCATGCTCGCCCGAGCCATAATTGAACTAACGTACAGGCACAAAGTGGTCAAGGTTATGAGACCTGCAGCAGGAGGAAAGACAGTGATGGACGTGATATCACGAGAAGACCAAAGGGGGAGTGGGCAGGTGGTGACCTACGCTCTCAACACATTCACGAACATTGCCGTCCAGCTTGTCCGCTTGATGGAGGCTGAGGGGGTCATTGGACCACAACACTTGGAACAGCTGCCCAGGAAAAACAAAATAGCTGTTAGGACCTGGCTCTTTGAGAATGGAGAGGAGAGAGTGACTAGGATGGCGATCAGTGGAGACGACTGTGTCGTCAAGCCGCTGGATGACAGATTCGCCACGGCCCTCCATTTCCTCAACGCAATGTCGAAGGTCAGAAAAGATATCCAAGAATGGAAGCCTTCGCATGGTTGGCACGACTGGCAGCAGGTTCCCTTTTGCTCCAATCATTTTCAGGAGATTGTGATGAAAGATGGAAGGAGCATAGTCGTCCCGTGCAGAGGGCAGGATGAGCTGATTGGCAGGGCGCGCATCTCCCCAGGAGCTGGATGGAATGTGAAGGACACAGCTTGCCTGGCCAAAGCGTATGCACAGATGTGGCTGCTTCTATACTTCCATCGGAGGGACCTACGCCTCATGGCAAATGCAATCTGCTCAGCAGTTCCAGTGGACTGGGTGCCCACAGGCAGAACATCCTGGTCAATACACTCAAAAGGAGAGTGGATGACCACTGAAGACATGCTGCAAGTTTGGAACAGGGTATGGATTGAAGAAAATGAATGGATGATGGACAAGACCCCAATCACAAGCTGGACAGACGTTCCGTACGTGGGAAAGCGTGAGGACATCTGGTGTGGCAGTCTCATCGGAACGCGATCCAGGGCAACATGGGCTGAGAACATCTACGCGGCAATAAACCAAGTGAGGGCCATCATTGGAAAAGAAAATTATGTTGATTACATGACTTCCCTCAGAAGATATGAGGATGTATTGATTCAGGAGGACAGGGTCATT
>AEV57607
ATGACTAAAAAACCAGGAGGGCCCGGAAAAAACCGGGCCATCAATATGCTGAAACGCGGATTACCCCGCGTATTCCCACTAGTGGGAGTGAAGAGGGTAGTAATGAGCTTGTTGGACGGCAGAGGGCCAGTACGATTTGTGCTGGCTCTTATCACGTTCTTCAAGTTTACAGCATTAGCCCCGACCAAGGCGCTTTTGGGCCGCTGGAGAGCAGTGGAAAAAAGTGTGGCAATGAAACATCTTACCAGTTTCAAACGAGAACTTGGAACACTCATCGACGCCGTGAACAAGCGGGGCAAAAAACAAAACAAAAGAGGAGGAAATGAAAGCTCGATTATGTGGCTTGCCAGCTTGGCAATCGTAACAGCCTGTGCCGGAGCCATGAAGCTATCAAACTTTCAAGGAAAGCTTCTGATGACCATCAACAACACGGACATTGCGGACGTCATCGTGATCCCCACCTCAAAAGGTGAAAACAGATGTTGGGTCCGAGCAATCGACGTTGGTTACATGTGTGAAGACACCATCACGTACGAATGTCCGAAGCTTGCCGTGGGCAACGATCCGGAAGACGTGGACTGCTGGTGCGACAATCAAGAAGTCTACGTGCAGTATGGTCGCTGCACACGGACCAGGCATTCCAAACGAAGCAGAAGATCCGTTTCGGTCCAAACGCATGGGGAAAGCTCACTAGTGAACAAGAAAGAGGCTTGGCTGGATTCAACGAAGGCCACGCGATACCTCATGAAAACGGAGAACTGGATCATAAGGAACCCTGGTTATGCTTTCCTGGCGGCGACACTTGGATGGATGCTTGGCAGCAACAGTGGCCAACGTGTGGTGTTCACTATTCTCTTGCTGTTGGTCGCTCCGGCTTACAGTTTTAACTGTTTGGGAATGGGGAATCGGGACTTCATAGAAGGAGCCAGTGGAGCCACTTGGGTGGATCTGGTGTTAGAAGGAGATAGCTGTTTGACAATCATGGCAAACGACAAACCAACACTAGATGTCCGCATGATCAACATTGAAGCTAGCCAACTTGCTGAAGTCAGGAGTTACTGCTATCACGCTTCAGTCACTGACATTTCAACGGTGGCTCGATGCCCCACGACTGGAGAAGCTCACAACGAAAAACGTGCTGACAGCAGCTACGTATGCAAACAAGGCTTTACTGATCGCGGATGGGGAAATGGATGTGGACTTTTCGGGAAAGGAAGCATTGACACATGCGCAAAATTTTCTTGTACCAGTAAGGCCATTGGAAGAATGATCCAACCAGAGAACATCAAGTACGAGGTTGGCATATTCGTGCACGGAACCACCACCTCGGAAAACCATGGGAATTACTCAGCGCAAGTAGGAGCGTCTCAAGCAGCAAAGTTTACTGTAACTCCAAATGCTCCCTCAATAACCCTCAAGCTTGGTGATTATGGAGAAGTCACACTGGACTGTGAACCAAGGAGTGGACTGAACACTGAAGCGTTCTATGTCATGACCGTGGGTTCGAAGTCATTCTTAGTCCATAGGGAATGGTTCCATGACCTTTCTCTTCCCTGGACGTCCCCCTCAAGCACGGCATGGAGAAACAGAGAACTCCTCATGGAATTTGAAGAGGCACATGCCACAAAACAATCTGTCGTAGCTCTTGGGTCACAGGAGGGAGGCCTCCATCAAGCGTTGGCAGGAGCCATCGTGGTGGAGTACTCGAGCTCAGTGAAGTTGACATCAGGTCACCTGAAATGCAGGCTAAAAATGGACAAACTGGCTCTGAAGGGCACGACTTATGGCATGTGTACAGAGAAATTCTCGTTCGCGAAAAATCCAGCGGACACAGGCCATGGAACAGTTGTCATTGAGCTCACATACTCTGGAAGTGATGGTCCCTGTAAAATTCCGATTGTCTCAGTCGCGAGTTTAAACGACATGACCCCTGTGGGGAGGCTGGTAACAGTAAACCCCTTCGTCGCGACATCTAGCTCTAACTCAAAGGTGCTGGTTGAGATGGAACCTCCCTTCGGAGACTCTTATATCGTTGTTGGAAGAGGGGACAAGCAGATTAACCATCACTGGCACAAAGCTGGAAGCACGCTGGGTAAAGCCTTCTCAACAACTTTGAAAGGGGCTCAGAGACTAGCAGCGCTAGGCGACACAGCCTGGGACTTCGGCTCCATTGGAGGGGTATTCAACTCCATAGGGAAAGCTGTTCACCAAGTATTTGGCGGTGCATTCAGAACGCTCTTTGGGGGAATGTCTTGGATCACACAAGGACTAATGGGGGCCTTACTTCTTTGGATGGGTGTCAACGCACGAGACCGGTCAATCGCTCTGGCTTTTCTGGCCACGGGAGGTGTGCTCGTGTTTTTAGCGACCAATGTGCATGCCGACACTGGCTGTGCCATTGATATCACAAGAAAAGAGATGAGGTGTGGAAGTGGCATCTTCGTGCACAACGACGTAGAGGCTTGGGTAGATAGGTACAAATATCTGCCAGAGACGCCCAGATCCTTAGCGAAGATCGTCCATAAAGCACATCAAGAAGGAGTGTGCGGGGTCAGATCCGTCACTAGACTGGAACACCAGATGTGGGAATCTGTGCGGGACGAACTGAATGTCTTGCTCAAAGAGAACGCGGTGGATCTCAGTGTGGTGGTGAACAAGCCCGTGGGAAGATATCGCTCAGCCCCCAAACGCCTATCCATGACTCAAGAAAAGTTTGAGATGGGCTGGAAAGCATGGGGAAAAAGCATTCTCTTCGCCCCCGAATTGGCCAACTCCACGTTCGTCGTGGATGGACCCGAGACAAAGGAATGCCCTGATGAGCGCAGAGCCTGGAACAGCATGCAAATCGAAGACTTCGGCTTCGGCATCACATCAACCCGAGTGTGGCTGAAAATTAGAGAGGAGAGCACTGATGAGTGTGATGGAGCAATCATAGGGACAGCTGTTAAAGGGCATGTGGCAGTTCATAGTGACCTGTCATACTGGATTGAGAGCCGTCTCAATGACACCTGGAAACTTGAGAGGGCCGTCTTCGGAGAAGTGAAATCTTGCACTTGGCCCGAGACACACACTCTTTGGGGTGACGGTGTTGAGGAGAGCGAGCTTATCATCCCACACACCATAGCTGGACCGAGAAGCAAGCACAACCGGAGAGAAGGGTATAAAACACAAAACCAGGGACCCTGGGATGAGAACGGCATCGTCCTTGACTTTGACTATTGTCCAGGAACAAAAGTCACCATCACAGAGGACTGTGGCAAGAGGGGTCCCTCAATCAGAACTACTACTGACAGTGGAAAGCTGATCACCGATTGGTGCTGCCGCAGCTGTTCTCTACCGCCTTTACGGTTCCGGACAGAAAATGGTTGCTGGTATGGGATGGAAATCAGACCTGTTAGGCATGATGAAACAACACTCGTTAGATCACAGGTTGACGCTTTCAACGGCGAAATGATTGACCCTTTTCAGCTGGGCCTTCTGGTGATGTTTCTGGCCACCCAGGAGGTCCTTCGCAAGAGGTGGACGGCCAGATTGACGATTCCTGCGGTTTTGGGGGCTCTACTTGTGCTGATGCTTGGGGGCATCACTTACACTGACTTGGCAAGATATGTGGTGCTAGTTGCTGCGGCTTTCGCGGAGGCCAATAGTGGAGGAGATGTTCTGCACCTCGCTTTGATAGCCGTCTTCAAGATCCAACCAGCTTTTCTGGTCATGAACATGCTTAGCGCGAGATGGACGAACCAAGAGAACGTGGTTCTGGTCCTGGGGGCGGCCTTTTTCCAACTAGCTTCAGTGGATTTACAGATCGGAGTCCACGGAATCCTGAATGCCGCAGCCACAGCATGGATGATCGTCCGAGCGATCACATTTCCCACAACTTCTACCGTTGCCATGCCAGTCTTAGCGCTCCTAACTCCGGGAATGAGGGCCTTGTATCTGGACACTTACAGAATCATTCTTCTTGTCATAGGAATTTGTTCCCTGCTGCAAGAGAGGAGAAAGACCATGGCGAAGAAGAAAGGAGCCGTGCTCTTGGGCTTAGCGCTCACATCCACCGGATGGTTTTCGCCCACCACTATCGCAGCCGGACTAATGGTCTGCAACCCAAACAAGAAGAGAGGGTGGCCAGCCACTGAGTTCCTTTCAGCGGTTGGGTTGATGTTTGCCATTGTGGGAGGTCTAGCCGAGTTGGACATCGAATCTATGTCAATACCCTTCATGCTGGCAGGGCTTATGGCAGTGTCCTACGTGGTATCAGGAAAGGCAACCGACATGTGGCTGGACCGGGCTGCCGATATCAGCTGGGAGATGGAAGCTGCAATCACAGGAAGTAGCCGGAGGCTAGATGTTAAGTTGGACGACGACGGCGACTTTCACTTGATTGATGATCCCGGTGTTCCATGGAAAGTCTGGCTCTTGCGTATGTCTTGTATCGGCTTAGCCGCTCTGACACCCTGGGCTATCGTCCCCGCCGCTTTTGGCTATTGGCTCACTCTGAAAACGACGAAAAGAGGGGGCGTGTTCTGGGACACGCCATCTCCAAAGCCTTGCTTAAAGGGGGACACCACCACAGGAGTTTACCGAATTATGGCCAGGGGGATTCTCGGTACTTACCAGGCCGGCGTTGGAGTCATGTACGAGAATGTTTTCCACACATTGTGGCACACAACTAGAGGAGCAGCCATCATGAGTGGAGAAGGAAAGCTAACGCCATACTGGGGTAGTGTGAAGGAAGACCGCATAAGCTATGGAGGCCCGTGGAGGTTCGACCGGAAGTGGAATGGAACAGATGATGTGCAAGTGATCGTGGTGGAACCAGGGAAACCTGCAGTAAACATCCAGACAAAACCGGGAGTGTTTCGCACCCCTTTCGGGGAGATTGGAGCAGTCAGCTTGGACTACCCACGGGGAACATCCGGCTCACCCATCCTAGATTCCAATGGAGACATCATAGGCTTATATGGCAATGGAGTTGAACTCGGCGATGGATCGTACGTCAGCGCCATTGTGCAGGGCGACCGTCAAGAGGAACCAGTTCCAGATGCCTACACTCCAAGCATGCTGAAAAAGAGACAGATGACTGTGCTGGACCTGCACCCAGGTTCGGGAAAAACCAGGAAGATTCTACCCCAAATAATCAAAGACGCCATCCAGCAGCGCTTGAGAACAGCCGTGCTGGCACCCACACGAGTGGTAGCAGCAGAAATGGCGGAAGCTTTGAAAGGACTCCCAGTGCGATATCAAACCTCAGCAGTGCAGAGGGAGCATCAGGGAAATGAAATAGTAGACGTAATGTGCCATGCCACTCTGACCCATAGACTAATGTCACCAAACAGAGTGCCCAATTACAACTTATTCGTGATGGATGAGGCTCACTTCACTGACCCAGCTAGCATCGCCGCTCGGGGTTATATCGCAACCAAGGTGGAACTGGGGGAGGCAGCAGCCATTTTTATGACGGCGACCCCGCCCGGGACCACTGATCCCTTTCCCGACTCAAATGCCCCAATTCATGACCTGCAGGATGAGATCCCAGACAGGGCATGGAGCAGTGGG------------TACGAATGGATCACGGACTATGCGGGAAAAACTGTGTGGTTCGTGGCAAGTGTGAAAATGGGGAATGAGATCGCAATGTGCCTTCAAAGAGCGGGGAAAAAGGTCATCCAGCTCAATCGTAAGTCTTATGACACAGAATATCCAAAATGCAAAAATGGAGATTGGGACTTTGTCATCACCACTGACATCTCTGAGATGGGGGCCAATTTTGGTGCGAGCAGGGTCATTGACTGCAGAAAGAGTGTGAAACCCACCATCCTAGAGGAGGGAGAAGGTAGAGTCATTCTTGGAAACCCATCCCCTATAACCAGTGCAAGTGCAGCCCAACGGAGAGGTAGAGTGGGTAGGAATCCCAACCAAGTTGGAGATGAATACCATTACGGTGGGGCCACCAGTGAAGATGACAGCAACTTGGCCCACTGGACAGAGGCAAAAATTATGCTAGACAACATACACATGCCTAATGGATTAGTGGCTCAGCTGTACGGGCCAGAGAGGGAAAAGGCTTTCACAATGGATGGAGAGTACCGTCTCAGAGGTGAGGAGAAGAAGAACTTCTTGGAGCTGCTTAGAACGGCTGACCTCCCAGTATGGCTAGCCTACAAGGTGGCGTCCAATGGCATTCAGTACACTGACAGAAAATGGTGCTTTGATGGACCACGCACAAATGCCATATTAGAAGATAACACTGAGGTGGAGATAGTCACCCGAATGGGCGAGAGAAAGATCCTCAAGCCGAGATGGCTCGATGCGAGGGTTTATGCAGACCACCAGGCCCTCAAGTGGTTTAAGGATTTTGCAGCGGGCAAGAGATCAGCCGTCAGTTTCATAGAGGTGCTCGGTCGTATGCCTGAGCATTTCATGGGAAAGACACGGGAAGCCTTAGACACAATGTATCTGGTGGCAACAGCTGAGAAAGGTGGAAAGGCACACCGCATGGCTCTTGAAGAACTGCCCGACGCATTGGAGACCATCACACTCATCGTTGCCATCACTGTGATGACAGGAGGATTCTTCCTGCTCATGATGCAGAGAAAGGGCATAGGGAAAATGGGTCTAGGGGCTCTAGTGCTCACGCTGGCCACCTTCTTCCTATGGGCGGCAGAGGTTCCTGGAACCAAAATAGCGGGTACCTTACTGGTCGCCCTGTTGCTGATGGTGGTCCTCATTCCGGAACCAGAAAAACAGAGGTCACAGACAGACAACCAGTTGGCAGTGTTTCTTATCTGCGTCCTGACCGTGGTCGGAGTGGTGGCAGCAAATGAGTACGGAATGCTGGAAAAAACCAAAGCAGACCTTAAGAGCATGTTTGGCGGAAGGACGCAAGCATCAGGACTGACCGGA---TTGCCAAGCATGGCACTGGACTTGCGCCCAGCCACGGCTTGGGCGCTGTATGGGGGGAGCACAGTTGTGTTAACCCCTCTCCTGAAGCACCTAATCACCTCAGAATACGTCACCACATCGTTAGCTTCAATCAGTTCACAAGCGGGTTCGCTGTTTGTCTTGCCGCGAGGCGTGCCTTTCACTGACTTGGATCTAACCGTTGGTCTTGTCTTCCTTGGCTGTTGGGGCCAAATCACCCTCACCACGTTCCTAACAGCTATGGTGCTAGTGACACTCCACTATGGATACATGCTCCCTGGGTGGCAAGCAGAGGCACTCAGAGCTGCTCAGAGAAGAACAGCGGCTGGCATAATGAAGAATGCCGTCGTGGACGGAATGGTCGCCACTGACGTGCCCGAACTGGAAAGAACCACTCCTTTGATGCAAAAGAAAGTCGGCCAAGTGCTCCTCATAGGGGTCAGCGTGGCGGCGTTTCTCGTCAACCCCAATGTCACCACCGTGAGAGAGGCAGGTGTGTTGGTGACGGCAGCCACACTCACCTTGTGGGACAATGGAGCCAGTGCAGTCTGGAATTCTACCACCGCTACGGGGCTCTGCCATGTTATGCGAGGCAGCTACCTAGCTGGCGGCTCCATTGCCTGGACTCTCATCAAGAACGCTGACAAGCCCTCCTTAAAAAGGGGGAGGCCTGGAGGCAGGACACTAGGGGAGCAGTGGAAGGAAAAGTTGAATGCTATGAGCAGGGATGAGTTCTTCAAATACAGAAGAGAGGCCATAATTGAGGTGGACCGCACTGAAGCACGCAGGGCTAGGCGCGAGAACAACATAGTGGGAGGACATCCAGTCTCGCGAGGGTCAGCAAAGCTCCGCTGGCTCGTGGAAAAAGGATTTGTCTCGCCAATAGGAAAAGTCATAGATCTGGGATGCGGGCGCGGAGGCTGGAGCTACTACGCAGCAACTCTGAAAAAAGTTCAGGAAGTCAAAGGGTACACGAAAGGTGGGGCGGGACACGAAGAACCGATGCTCATGCAGAGCTACGGTTGGAACCTGGTCTCGCTAAAAAGTGGGGTGGACGTATTCTACAAACCCTCGGAGCCTAGTGACACCCTGTTCTGTGACATAGGAGAATCTTCCCCAAGTCCGGAGGTGGAGGAACAACGCACGCTGCGCGTCTTAGAAATGACATCTGACTGGTTACATCGGGGACCTAGAGAGTTCTGCATAAAAGTGCTCTGCCCTTACATGCCTAAAGTTATAGAAAAGATGGAGGTCCTGCAACGTCGTTTCGGTGGCGGGCTGGTGCGCCTTCCCCTGTCTCGAAACTCCAACCATGAGATGTACTGGGTGAGCGGAGCTGCTGGCAACGTGGTGCATGCGGTCAACATGACCAGCCAAGTGCTGCTAGGGCGAATGGATCGCACAGTGTGGAGAGGGCCAAAGTATGAAGAGGATGTCAACCTGGGCAGCGGGACGAGAGCTGTGGGGAAGGGAGAGGTCCATAGCAACCAGGAAAAAATTAGGAAGAGAATCCAGAAGCTCAAAGAGGAATTCGCCACAACCTGGCACAAAGACCCCGAGCATCCATACCGAACTTGGACTTACCATGGAAGCTACGAAGTGAAGGCCACTGGCTCAGCAAGTTCTCTCGTCAATGGGGTGGTAAAGCTCATGAGCAAACCCTGGGACGCCATCGTCAATGTCACCACAATGGCCATGACCGACACCACCCCCTTTGGCCAGCAGAGGGTCTTTAAAGAGAAGGTTGACACGAAGGCTCCAGAACCACCAGCAGGAGTCAAGGAAGTGCTCAACGAGACTACCAACTGGCTGTGGGCCCACTTGTCACGGGAGAAACGACCCCGCTTGTGCACTAAGGAAGAATTCATAAAGAAAGTCAACAGCAACGCAGCTCTCGGAGCAGTGTTTGCTGAACAGAATCAATGGAGCACGGCGCGGGAAGCCGTGGGTGACCCTCTGTTCTGGGAAATGGTCAATGAAGAAAGGGAAAACCATTTGCGAGGGGAGTGCCACACGTGCATTTACAACATGATGGGAAAAAGAGAGAAAAAACCCGGAGAGTTTGGAAAGGCTAAAGGGAGTAGGGCTATCTGGTTCATGTGGCTCGGAGCTCGGTACCTAGAGTTCGAAGCCCTAGGATTTCTAAATGAAGACCACTGGCTGAGCCGAGAGAATTCAGGAGGTGGGGTGGAGGGTTCAGGCGTCCAAAAGCTGGGATACATTCTCCGTGACATAGCAGGGAAGCAAGGAGGTAAAATGTATGCCGATGACACCGCCGGGTGGGACACCAGAATCACTAGAACCGACTTGGAAAATGAAGCCAAAGTGCTGGAGCTTTTGGATGGTGAACATCGCATGCTGGCCCGAGCCATAATTGAACTAACGTACAGGCACAAAGTGGTCAAGGTCATGAGACCTGCAGCAGGAGGAAAAACAGTGATGGACGTGATATCACGAGAAGACCAAAGGGGGAGCGGGCAGGTGGTGACCTACGCTCTCAACACATTCACGAACATTGCCGTCCAGCTTGTCCGCTTGATGGAGGCTGAGGGGGTCATTGGACCACAACACTTGGAACAGCTGCCCAGGAAAAACAAGATAGCTGTTAGGACCTGGCTCTTTGAGAATGGAGAGGAGAGAGTGACTAGGATGGCGATCAGTGGAGACGACTGCGTCGTCAAGCCGCTGGATGACAGATTCGCCACGGCTCTCCATTTCCTCAACGCAATGTCGAAGGTCAGAAAAGACATCCAAGAATGGAAGCCTTCGCATGGTTGGCACGACTGGCAGCAGGTCCCCTTTTGCTCCAATCATTTTCAGGAGATTGTGATGAAAGATGGAAGGAGCATAGTCGTCCCGTGCAGAGGGCAGGATGAGCTGATTGGCAGGGCGCGCATCTCCCCAGGGGCTGGATGGAATGTGAAGGACACAGCTTGCCTGGCCAAAGCGTATGCACAGATGTGGCTGCTTCTATACTTCCATCGGAGGGACCTACGCCTCATGGCAAATGCAATCTGCTCAGCAGTTCCAGTGGACTGGGTGCCCACAGGCAGAACATCCTGGTCAATACACTTAAAAGGAGAGTGGATGACCACTGAAGACATGCTGCAAGTCTGGAACAGGGTATGGATTGAAGAAAATGAATGGATGATGGACAAGACCCCAATCACAAGCTGGACAGACGTTCCGTACGTGGGAAAGCGTGAGGACATCTGGTGTGGCAGTCTCATCGGAACGCGATCCAGGGCAACATGGGCTGAGAACATCTACGCGGCAATAAACCAAGTGAGGGCCATCATTGGAAAAGAAAACTATGTTGATTACATGACTTCCCTCAGAAGATATGAGGATGTATTGATTCAGGAGGACAGGGTCATT
>BAA14218
ATGACTAAAAAACCAGGAGGGCCCGGTAAAAACCGGGCTATCAATATGCTGAAACGCGGCCTACCCCGCGTATTCCCACTAGTGGGAGTGAAGAGGGTAGTAATGAGCTTGTTGGACGGCAGAGGGCCAGTACGTTTCGTGCTGGCTCTTATCACGTTCTTCAAGTTTACAGCATTAGCCCCGACCAAGGCGCTTTTAGGCCGATGGAAAGCAGTGGAAAAGAGTGTGGCAATGAAACATCTTACTAGTTTCAAACGAGAACTTGGAACACTCATTGACGCCGTGAACAAGCGGGGCAGAAAGCAAAACAAAAGAGGAGGAAATGAAGGCTCAATCATGTGGCTCGCGAGCTTGGCAGTTGTCATAGCTTGTGCAGGAGCCATGAAGTTGTCGAATTTCCAGGGGAAGCTTTTGATGACCATCAACAACACGGACATTGCAGACGTTATCGTGATTCCCACCTCAAAAGGAGAGAACAGATGCTGGGTCCGGGCAATCGACGTCGGCTACATGTGTGAGGACACTATCACGTACGAATGTCCTAAGCTTACCATGGGCAATGATCCAGAGGATGTGGATTGCTGGTGTGACAACCAAGAAGTCTACGTCCAATATGGACGGTGCACGCGGACCAGGCATTCCAAGCGAAGCAGGAGATCCGTGTCGGTCCAAACACATGGGGAGAGTTCACTAGTGAATAAAAAAGAGGCTTGGCTGGATTCAACGAAAGCCACACGATATCTCATGAAAACTGAGAACTGGATCATAAGGAATCCTGGCTATGCTTTCCTGGCGGCGGTACTTGGCTGGATGCTTGGCAGTAACAACGGTCAACGCGTGGTATTTACCATCCTCCTGCTGTTGGTCGCTCCGGCTTACAGTTTTAATTGTCTGGGAATGGGCAATCGTGACTTCATAGAAGGAGCCAGTGGAGCCACTTGGGTGGACTTGGTGCTAGAAGGAGATAGCTGCTTGACAATCATGGCAAACGACAAACCAACATTGGACGTCCGCATGATTAACATCGAAGCTAGCCAACTTGCTGAGGTCAGAAGTTACTGCTATCATGCTTCAGTCACTGACATCTCGACGGTGGCTCGGTGCCCCACGACTGGAGAAGCTCACAACGAGAAGCGAGCTGATAGTAGCTATGTGTGCAAACAAGGCTTCACTGACCGTGGGTGGGGCAACGGATGTGGACTTTTCGGGAAGGGAAGCATTGACACATGTGCAAAATTCTCCTGCACCAGTAAAGCGATTGGGAGAACAATCCAGCCAGAAAACATCAAATACGAAGTTGGCATTTTTGTGCATGGAACCACCACTTCGGAAAACCATGGGAATTATTCAGCGCAAGTTGGGGCGTCCCAGGCGGCAAAGTTTACAGTAACACCCAATGCTCCTTCGATAACCCTCAAACTTGGTGACTACGGAGAAGTCACACTGGACTGTGAGCCAAGGAGTGGACTGAACACTGAAGCGTTTTACGTCATGACCGTGGGGTCAAAGTCATTTCTGGTCCATAGGGAGTGGTTTCATGACCTCGCTCTCCCCTGGACGTCCCCTTCGAGCACAGCGTGGAGAAACAGAGAACTCCTCATGGAATTTGAAGGGGCGCACGCCACAAAACAGTCCGTTGTTGCTCTTGGGTCACAGGAAGGAGGCCTCCATCAGGCGTTGGCAGGAGCCATCGTGGTGGAGTACTCAAGCTCAGTGAAGTTAACATCAGGCCACCTGAAATGTAGGCTGAAAATGGACAAACTGGCTCTGAAAGGCACAACCTATGGCATGTGTACAGAAAAATTCTCGTTCGCGAAAAATCCGGCGGACACTGGTCACGGAACAGTTGTCATTGAACTCTCCTACTCTGGGAGTGATGGCTCCTGCAAAATTCCGATTGTTTCCGTTGCGAGCCTCAATGACATGACCCCCGTTGGGCGGCTGGTGACAGTGAACCCCTTCGTCGCGACTTCCAGTGCCAACTCAAAGGTGCTGGTCGAGATGGAACCCCCCTTCGGAGACTCCTACATCGTAGTTGGAAGGGGAGACAAGCAGATCAACCACCATTGGCACAAAGCTGGAAGCACGCTGGGCAAGGCCTTTTCAACAACTTTGAAGGGAGCTCAAAGACTGGCAGCGTTGGGCGACACAGCCTGGGACTTTGGCTCTATTGGAGGGGTCTTCAACTCCATAGGAAAAGCCGTTCACCAAGTGTTTGGTGGTGCCTTCAGAACACTCTTTGGGGGAATGTCTTGGATCACACAAGGGCTAATGGGTGCCCTACTGCTCTGGATGGGCGTCAACGCACGAGACCGATCAATTGCTTTGGCCTTCTTAGCCACAGGGGGTGTGCTCGTGTTCTTAGCGACCAATGTGCATGCTGACACTGGATGTGCCATTGACATCACAAGAAAAGAGATGAGATGTGGAAGTGGCATCTTCGTGCACAACGACGTGGAAGCCTGGGTGGATAGGTATAAATATTTGCCAGAAACGCCCAGATCCCTAGCGAAGATCGTCCACAAAGCGCACAAGGAAGGCGTGTGCGGAGTCAGATCTGTCACTAGACTGGAGCACCAAATGTGGGAAGCCGTACGGGACGAATTGAACGTCCTGCTCAAAGAGAATGCAGTGGACCTCAGTGTGGTTGTGAACAAGCCCGTGGGAAGATATCGCTCAGCCCCTAAACGCCTATCCATGACGCAAGAGAAGTTTGAAATGGGCTGGAAAGCATGGGGAAAAAGCATTCTCTTTGCCCCGGAATTGGCTAACTCCACATTTGTCGTAGATGGACCTGAGACAAAGGAATGCCCTGATGAGCACAGAGCTTGGAACAGCATGCAAATCGAAGACTTCGGCTTTGGCATCACATCAACCCGTGTGTGGCTGAAAATTAGAGAGGAGAGCACTGACGAGTGTGATGGAGCGATCATAGGCACGGCTGTCAAAGGACATGTGGCAGTCCATAGTGACTTGTCGTACTGGATTGAGAGTCGCTACAACGACACATGGAAACTTGAGAGGGCAGTCTTTGGAGAGGTCAAATCTTGCACTTGGCCAGAGACACACACCCTTTGGGGAGATGATGTTGAGGAAAGTGAACTCATCATTCCGCACACCATAGCCGGACCAAAAAGCAAGCACAATCGGAGGGAAGGGTATAAGACACAAAACCAGGGACCTTGGGATGAGAATGGCATAGTCTTGGACTTTGATTATTGCCCAGGGACAAAAGTCACCATTACAGAGGATTGTGGCAAGAGAGGCCCTTCGGTCAGAACCACTACTGACAGTGGAAAGTTGATCACTGACTGGTGCTGTCGCAGTTGCTCCCTTCCGCCCCTACGATTCCGGACAGAAAATGGCTGCTGGTACGGAATGGAAATCAGACCTGTTAGGCATGATGAAACAACACTCGTCCGATCACAGGTTGATGCTTTCAATGGTGAAATGGTTGACCCTTTTCAGCTGGGCCTTCTGGTGATGTTTCTGGCCACCCAGGAGGTCCTTCGCAAGAGGTGGACGGCCAGATTGACCATTCCTGCGGTTTTGGGGGCCCTACTTGTGCTGATGCTTGGGGGCATCACTTACACTGATTTGGCGAGGTATGTGGTGCTAGTCGCTGCTGCTTTCGCAGAGGCCAACAGTGGAGGAGACGTCCTGCACCTTGCTTTGATTGCCGTTTTTAAGATCCAACCAGCATTTCTAGTGATGAACATGCTTAGCACGAGATGGACGAACCAAGAAAACGTGGTTCTGGTCCTAGGGGCTGCCTTTTTCCAATTGGCCTCAGTAGATCTGCAAATAGGAGTCCACGGAATCCTGAATGCCGCCGCTATAGCATGGATGATTGTCCGAGCGATCACCTTCCCCACAACCTCCTCCGTCACCATGCCAGTCTTAGCGCTTCTAACTCCGGGGATGAGGGCTCTATACCTAGACACTTACAGAATCATCCTCCTCGTCATAGGGATTTGCTCCCTGCTGCACGAGAGGAAAAAGACCATGGCAAAAAAGAAAGGAGCTGTACTCTTGGGCTTAGCGCTCACATCCACTGGATGGTTCTCGCCCACCACTATAGCTGCCGGACTAATGGTCTGCAACCCAAACAAGAAGAGAGGGTGGCCAGCTACTGAGTTTTTGTCGGCAGTTGGATTGATGTTTGCCATCGTAGGTGGTTTGGCCGAGTTGGATATTGAATCCATGTCAATACCCTTCATGCTGGCAGGTCTCATGGCAGTGTCCTACGTGGTGTCAGGAAAAGCAACAGATATGTGGCTTGAACGGGCCGCCGACATCAGCTGGGAGATGGATGCTGCAATCACAGGAAGCAGTCGGAGGCTGGATGTGAAACTGGATGATGACGGAGATTTTCACTTGATTGATGATCCCGGTGTTCCATGGAAGGTCTGGGTCCTGCGCATGTCTTGCATTGGCTTAGCCGCCCTCACGCCTTGGGCCATCGTTCCCGCCGCTTTCGGTTATTGGCTCACTTTAAAAACAACAAAAAGAGGGGGCGTGTTTTGGGACACGCCATCCCCAAAACCTTGCTCAAAAGGAGACACCACTACAGGAGTCTACCGAATTATGGCTAGAGGGATTCTTGGCACTTACCAGGCCGGCGTCGGAGTCATGTACGAGAATGTTTTCCACACACTATGGCACACAACTAGAGGAGCAGCCATTATGAGTGGAGAAGGAAAATTGACGCCATACTGGGGTAGTGTGAGAGAAGACCGCATAGCTTACGGAGGCCCATGGAGGTTTGACCGAAAATGGAATGGAACAGATGACGTGCAAGTGATCGTGGTAGAACCGGGGAAGGCTGCAGTAAACATCCAGACAAAACCAGGAGTGTTTCGGACTCCCTTCGGGGAGGTTGGGGCTGTTAGTCTGGATTACCCGCGAGGAACATCCGGCTCACCCATTCTGGATTCCAATGGAGACATTATAGGCCTATACGGCAATGGAGTTGAGCTTGGCGATGGCTCATACGTCAGCGCCATCGTGCAGGGTGACCGTCAGGAGGAACCAGTCCCAGAAGCTTACACCCCAAACATGTTGAGAAAGAGACAGATGACTGTGCTAGATTTGCACCCTGGTTCAGGGAAAACCAGGAAAATTCTGCCACAAATAATCAAGGACGCTATCCAGCAGCGCCTAAGAACAGCTGTGTTGGCACCGACGCGGGTGGTAGCAGCAGAAATGGCAGAAGTTTTGAGAGGGCTCCCAGTACGATATCAAACTTCAGCAGTGCAGAGAGAGCACCAAGGGAATGAAATAGTGGATGTGATGTGCCACGCCACTCTGACCCATAGACTGATGTCACCGAACAGAGTGCCCAACTACAACCTATTTGTCATGGATGAAGCTCATTTCACCGACCCAGCCAGTATAGCCGCACGAGGATACATTGCTACCAAGGTGGAATTAGGGGAGGCAGCAGCCATCTTTATGACAGCGACCCCGCCTGGAACCACGGATCCTTTTCCTGACTCAAATGCCCCAATCCATGATTTGCAAGATGAGATACCAGACAGGGCATGGAGCAGTGGA------------TACGAATGGATCACAGAATATGCGGGTAAAACCGTGTGGTTTGTGGCGAGCGTAAAAATGGGGAATGAGATTGCAATGTGCCTCCAAAGAGCGGGGAAAAAGGTCATCCAACTCAACCGCAAGTCCTATGACACAGAATACCCAAAATGTAAGAATGGAGACTGGGATTTTGTCATTACCACCGACATCTCTGAAATGGGGGCCAACTTCGGTGCGAGCAGGGTCATCGACTGTAGAAAGAGCGTGAAACCCACCATCTTAGAAGAGGGAGAAGGCAGAGTCATCCTCGGAAACCCATCTCCCATAACCAGTGCAAGCGCAGCTCAACGGAGGGGCAGAGTAGGCAGAAACCCCAACCAAGTTGGAGATGAATACCACTATGGGGGGGCTACCAGTGAAGATGACAGTAACCTAGCCCATTGGACAGAGGCAAAGATCATGTTAGACAACATACACATGCCCAATGGACTGGTGGCCCAGCTCTATGGACCAGAGAGGGAAAAGGCTTTCACAATGGATGGCGAATACCGTCTCAGAGGTGAAGAAAAGAAAAACTTCTTAGAGCTGCTTAGGACGGCTGACCTCCCGGTGTGGCTGGCCTACAAGGTGGCGTCCAATGGCATTCAGTACACCGACAGAAAGTGGTGTTTTGATGGGCCGCGTACGAATGCCATACTGGAGGACAACACCGAGGTAGAGATAGTCACCCGGATGGGTGAGAGGAAAATCCTCAAGCCGAGATGGCTTGATGCAAGAGTTTATGCAGATCACCAAGCCCTCAAGTGGTTCAAAGACTTTGCAGCAGGGAAGAGATCAGCCGTTAGCTTCATAGAGGTGCTCGGTCGCATGCCTGAGCATTTCATGGGAAAGACGCGGGAAGCTTTAGACACCATGTACTTGGTTGCAACGGCTGAGAAAGGTGGGAAAGCACACCGAATGGCTCTCGAAGAGCTGCCAGATGCACTGGAAACCATCACACTTATTGTCGCCATTACTGTGATGACAGGAGGATTCTTCCTACTAATGATGCAGCGAAAGGGTATAGGGAAGATGGGTCTTGGAGCTCTAGTGCTCACGCTAGCTACCTTCTTCCTGTGGGCGGCAGAGGTTCCTGGAACCAAAATAGCAGGGACCCTGCTGATCGCCCTGCTGCTGATGGTGGTTCTCATCCCAGAACCGGAAAAACAGAGGTCACAGACAGATAACCAACTGGCGGTGTTTCTCATCTGTGTCTTGACCGTGGTTGGAGTGGTGGCAGCAAACGAGTACGGGATGCTAGAAAAAACCAAAGCAGATCTCAAGAGCATGTTTGGCGGAAAGACGCAGGCATCAGGACTGACTGGA---TTGCCAAGCATGGCACTGGACCTGCGTCCAGCCACAGCCTGGGCACTGTATGGGGGGAGCACAGTCGTGCTAACCCCTCTTCTGAAGCACCTGATCACGTCGGAATACGTCACCACATCGCTAGCCTCAATTAACTCACAAGCTGGCTCATTATTCGTCTTGCCACGAGGCGTGCCTTTTACCGACCTAGACTTGACCGTTGGCCTCGTCTTCCTTGGCTGTTGGGGTCAAATCACCCTCACAACGTTTCTGACAGCCATGGTTCTGGCGACACTTCACTATGGGTACATGCTCCCTGGATGGCAAGCAGAAGCACTCAGGGCTGCCCAGAGAAGGACAGCGGCTGGAATAATGAAGAATGCCGTTGTTGACGGAATGGTCGCCACTGATGTGCCTGAACTGGAAAGGACTACTCCTCTGATGCAAAAGAAAGTCGGACAGGTGCTCCTCATAGGGGTAAGCGTGGCAGCGTTCCTCGTCAACCCTAATGTCACCACTGTGAGAGAAGCAGGGGTGTTGGTGACGGCGGCTACGCTTACTTTGTGGGACAATGGAGCCAGTGCCGTTTGGAATTCCACCACAGCCACGGGACTCTGCCATGTCATGCGAGGTAGCTACCTGGCTGGAGGCTCCATTGCTTGGACTCTCATCAAGAACGCTGATAAGCCCTCCTTGAAAAGGGGAAGGCCTGGGGGCAGGACGCTAGGGGAGCAGTGGAAGGAAAAACTAAATGCCATGAGCAGAGAAGAGTTTTTTAAATACCGGAGAGAGGCCATAATCGAGGTGGACCGCACTGAAGCACGCAGGGCCAGACGTGAAAATAACATAGTGGGAGGACATCCGGTTTCGCGAGGCTCAGCAAAACTCCGTTGGCTCGTGGAGAAAGGATTTGTCTCGCCAATAGGAAAAGTCATTGATCTAGGGTGTGGGCGTGGAGGATGGAGCTACTACGCAGCAACCCTGAAGAAGGTCCAGGAAGTCAGAGGATACACGAAAGGTGGGGCGGGACATGAAGAACCGATGCTCATGCAGAGCTACGGCTGGAACCTGGTCTCCCTGAAGAGTGGAGTGGACGTGTTTTACAAACCTTCAGAGCCCAGTGACACCCTGTTCTGTGACATAGGGGAATCCTCCCCAAGTCCAGAAGTAGAAGAACAACGCACACTACGCGTCCTAGAGATGACATCTGACTGGTTGCACCGAGGACCTAGAGAGTTCTGCATTAAAGTTCTCTGCCCTTACATGCCCAAGGTTATAGAAAAAATGGAAGTTCTGCAGCGCCGCTTCGGAGGTGGGCTAGTGCGTCTCCCCCTGTCCCGAAACTCCAATCACGAGATGTATTGGGTTAGTGGAGCCGCTGGCAATGTGGTGCACGCTGTGAACATGACCAGCCAGGTACTACTGGGGCGAATGGATCGCACAGTGTGGAGAGGGCCAAAGTATGAGGAAGATGTCAACCTAGGGAGCGGAACAAGAGCCGTGGGAAAGGGAGAAGTCCATAGCAATCAGGAGAAAATCAAGAAGAGAATCCAGAAGCTTAAAGAAGAATTCGCCACAACGTGGCACAAAGACCCTGAGCATCCATACCGCACTTGGACATACCACGGAAGCTATGAAGTGAAGGCTACTGGCTCAGCCAGCTCTCTCGTCAACGGAGTGGTGAAGCTCATGAGCAAACCTTGGGACGCCATTGCCAACGTCACCACCATGGCCATGACTGACACCACCCCTTTTGGACAGCAAAGAGTTTTCAAGGAGAAAGTTGACACGAAGGCTCCTGAGCCACCAGCTGGAGCCAAGGAAGTGCTCAACGAGACCACCAACTGGCTGTGGGCCCACTTGTCACGGGAAAAAAGACCCCGCTTGTGCACCAAGGAAGAATTCATAAAGAAAGTCAACAGCAACGCGGCTCTTGGAGCAGTGTTCGCTGAACAGAATCAATGGAGCACGGCGCGTGAGGCTGTGGATGACCCGCGGTTTTGGGAGATGGTTGATGAAGAGAGGGAAAACCATCTGCGAGGAGAGTGTCACACATGTATCTACAACATGATGGGAAAAAGAGAGAAGAAGCCTGGAGAGTTTGGAAAAGCTAAAGGAAGCAGGGCCATTTGGTTCATGTGGCTTGGAGCACGGTATCTAGAGTTTGAAGCTTTGGGGTTCCTGAATGAAGACCATTGGCTGAGCCGAGAGAATTCAGGAGGTGGAGTGGAAGGCTCAGGCGTCCAAAAGCTGGGATACATCCTCCGTGACATAGCAGGAAAGCAAGGAGGGAAAATGTACGCTGATGATACCGCCGGGTGGGACACTAGAATTACCAGAACTGATTTAGAAAATGAAGCTAAGGTACTGGAGCTCCTAGACGGTGAACACCGCATGCTCGCCCGAGCCATAATTGAACTGACTTACAGGCACAAAGTGGTCAAGGTCATGAGACCTGCAGCAGAAGGAAAGACCGTGATGGACGTGATATCAAGAGAAGATCAAAGGGGGAGTGGACAGGTGGTCACTTATGCTCTTAACACTTTCACGAACATCGCTGTCCAGCTCGTCAGGCTGATGGAGGCTGAGGGGGTCATTGGACCACAACACTTGGAACAGCTACCTAGGAAAAACAAGATAGCTGTCAGGACCTGGCTCTTTGAGAATGGAGAGGAGAGAGTGACCAGGATGGCGATCAGCGGAGACGACTGTGTCGTCAAGCCGCTGGACGACAGATTCGCCACAGCCCTCCACTTCCTCAACGCAATGTCAAAGGTCAGAAAAGACATCCAGGAATGGAAGCCTTCGCATGGCTGGCACGATTGGCAGCAAGTTCCCTTCTGCTCTAACCATTTTCAGGAGATTGTGATGAAAGATGGAAGGAGTATAGTTGTCCCGTGCAGAGGACAGGATGAGCTGATAGACAGGGCTCGCATCTCTCCAGGAGCTGGATGGAATGTGAAGGACACAGCTTGCCTGGCCAAAGCATATGCACAGATGTGGCTACTCCTATACTTCCATCGCAGGGACTTGCGTCTCATGGCAAATGCGATTTGCTCAGCAGTGCCAGTGGATTGGGTGCCCACAGGCAGGACATCCTGGTCAATACACTCGAAAGGAGAGTGGATGACCACGGAAGACATGCTGCAGGTCTGGAACAGAGTCTGGATTGAAGAAAATGAATGGATGATGGACAAGACTCCAATCACAAGCTGGACAGACGTTCCGTATGTGGGAAAGCGTGAGGACATCTGGTGTGGCAGCCTCATCGGAACGCGATCCAGAGCAACCTGGGCTGAGAACATCTATGCGGCGATAAACCAGGTTAGAGCTGTCATTGGGAAAGAAAATTATGTTGACTACATGACCTCACTCAGGAGATACGAAGACGTCTTGATCCAGGAAGACAGGGTCATC
>AEO86787
ATGACTAAAAAACCAGGAGGGCCCGGAAAAAACCGGGCCATCAATATGCTGAAACGCGGATTACCCCGCGTATTCCCACTAGTGGGAGTGAAGAGGGTAGTAATGAGCTTGTTGGACGGCAGAGGGCCAGTACGATTTGTGCTGGCTCTTATCACGTTCTTCAAGTTTACAGCATTAGCCCCGACCAAGGCGCTTTTGGGCCGCTGGAGAGCAGTGGAAAAAAGTGTGGCAATGAAACATCTTACCAGTTTCAAACGAGAACTTGGAACACTCATCGACGCCGTGAACAAGCGGGGCAAAAAACAAAACAAAAGAGGAGGGAATGAAAGCTCGATTATGTGGCTTGCCAGCTTGGCAATCGTAACAGCCTGTGCCGGAGCCATGAAGCTATCAAACTTTCAAGGAAAGCTTCTGATGACCATCAACAACACGGACATTGCGGACGTCATCGTGATCCCCACCTCAAAAGGTGAAAACAGATGTTGGGTCCGAGCAATCGACGTTGGTTACATGTGTGAAGACACTATCACGTACGAATGTCCGAAGCTTGCCGTGGGCAACGATCCGGAAGACGTGGACTGCTGGTGCGACAATCAAGAAGTCTACGTGCAGTATGGTCGCTGCACACGGACCAGGCATTCCAAACGAAGCAGAAGATCCGTTTCGGTCCAAACGCATGGGGAAAGCTCACTAGTGAACAAAAAAGAGGCTTGGCTGGATTCAACGAAGGCCACGCGATACCTCATGAAAACGGAGAACTGGATCATACGGAACCCTGGTTACGCTTTCCTGGCGGCGGCACTTGGATGGATGCTTGGCAGCAACAGTGGCCAACGTGTGGTGTTCACTATTCTCTTGCTGTTGGTCGCTCCGGCTTACAGTTTTAACTGTCTGGGAATGGGGAACCGGGATTTCATAGAAGGAGCCAGTGGAGCCACTTGGGTGGATCTGGTGTTGGAAGGAGATAGCTGTTTGACAATCATGGCAAACGACAAACCAACACTAGATGTCCGCATGATCAACATTGAAGCTAGCCAACTTGCTGAAGTCAGGAGTTACTGCTATCACGCTTCAGTCACTGACATTTCAACGGTGGCTCGATGCCCCACGACTGGAGAAGCCCACAACGAAAAACGTGCTGACAGCAGCTACGTGTGCAAACAAGGCTTTACTGACCGCGGATGGGGAAATGGATGTGGACTTTTCGGGAAAGGAAGCATTGACACATGCGCAAAATTTTCTTGTACCAGTAAGGCCATTGGAAGAATGATCCAACCAGAGAACATCAAGTACGAGGTTGGCATATTTGTGCACGGAACCACCACCTCGGAAAACCATGGGAATTACTCAGCGCAAGTAGGAGCGTCTCAAGCAGCAAAGTTTACTGTAACTCCAAATGCTCCCTCAATAACCCTCAAGCTTGGTGATTATGGGGAGGTCACACTGGATTGTGAACCAAGGAGTGGACTGAACACTGAAGCGTTCTATGTCATGACCGTGGGTTCGAAGTCATTCTTAGTCCATAGGGAATGGTTCCATGACCTTTCTCTTCCCTGGACGTCCCCCTCAAGCACGGCATGGAGAAACAGAGAACTCCTTATGGAATTTGAAGAGGCACATGCCACGAAACAATCTGTCGTAGCTCTTGGGTCACAGGAGGGAGGCCTCCATCAAGCGTTGGCAGGAGCCATCGTGGTGGAGTACTCGAGCTCAGTGAAGTTGACATCAGGTCACCTGAAATGCAGGCTAAAAATGGACAAACTGGCTCTGAAGGGCACGACTTATGGCATGTGTACAGAAAAATTCTCGTTCGCGAAAAATCCAGCGGACACAGGCCATGGAACAGTTGTCATTGAGCTCACATACTCTGGAAGTGATGGTCCCTGTAAAATTCCGATTGTCTCAGTCGCGAGTTTAAACGACATGACCCCTGTGGGGAGGCTGGTAACAGTAAACCCCTTCGTCGCGACATCTAGCTCTAACTCAAAGGTGCTGGTTGAGATGGAACCTCCCTTCGGAGACTCTTACATCGTGGTTGGAAGAGGGGACAAGCAGATTAACCATCACTGGCACAAAGCTGGAAGCACGCTGGGTAAAGCCTTCTCAACAACTTTGAAAGGGGCTCAGAGACTAGCAGCGCTAGGTGACACAGCCTGGGACTTCGGTTCCATTGGAGGGGTATTCAACTCCATAGGGAAAGCTGTTCACCAAGTGTTTGGCGGTGCATTCAGGACGCTCTTTGGGGGAATGTCTTGGATCACACAAGGACTAATGGGGGCCTTACTTCTTTGGATGGGTGTCAACGCACGAGACCGGTCAATCGCCCTGGCTTTTCTGGCCACGGGAGGTGTGCTCGTGTTTTTAGCGACCAATGTGCATGCCGACACTGGCTGTGCCATTGACATCACAAGAAAAGAGATGAGGTGTGGAAGTGGCATCTTCGTGCACAACGACGTAGAGGCTTGGGTAGATAGGTACAAATATCTGCCAGAGACGCCCAGATCCTTAGCGAAGATCGTCCACAAAGCACATCAAGAAGGAGTGTGCGGGGTCAGATCCGTCACTAGACTGGAACACCAGATGTGGGAATCTGTGCGGGACGAACTGAATGTCTTGCTCAAAGAAAACGCGGTGGATCTCAGTGTGGTGGTGAACAAGCCCGTGGGTAGATACCGCTCAGCCCCCAAACGCCTATCCATGACTCAAGAAAAGTTTGAGATGGGCTGGAAAGCATGGGGAAAAAGCATTCTCTTCGCCCCCGAATTGGCCAACTCCACGTTCGTCGTGGATGGACCCGAGACAAAGGAATGCCCTGATGAGCGCAGAGCCTGGAACAGCATGCAAATCGAAGACTTCGGCTTCGGCATCACATCAACCCGAGTGTGGCTGAAAATTAGAGAGGAGAACACTGATGAGTGTGATGGAGCAATCATAGGGACAGCTGTTAAAGGGCATGTGGCAGTTCATAGTGACTTGTCATACTGGATTGAGAGCCGTCTCAATGACACCTGGAAACTTGAGAGGGCTGTCTTCGGAGAGGTGAAATCTTGCACTTGGCCCGAGACACACACTCTTTGGGGTGACGGTGTTGAGGAGAGCGAGCTTATTATCCCACACACCATAGCTGGACCGAGAAGCAAGCACAACCGGAGAGAAGGGTATAAAACACAAAACCAGGGACCCTGGGATGAGAACGGCATCGTCCTTGACTTTGACTATTGTCCAGGAACAAAAGTCACCATCACAGAGGACTGTGGCAAGAGGGGTCCCTCAATCAGAACCACTACTGACAGTGGAAAGCTGATCACCGATTGGTGCTGCCGCAGCTGTTCTCTACCGCCTTTACGGTTCCGGACAGAAAATGGTTGCTGGTATGGGATGGAAATCAGACCTGTTAGGCATGATGAAACAACACTCGTCAGATCACAGGTTGACGCTTTCAACGGCGAAATGATTGACCCTTTTCAGCTGGGCCTTCTGGTGATGTTTCTGGCCACCCAGGAGGTCCTTCGCAAGAGGTGGACGGCCAGATTGACGATTCCTGCGGTTTTGGGGGCTCTACTTGTGCTGATGCTTGGGGGCATCACTTACACTGACCTGGCAAGATATGTGGTGCTAGTTGCTGCGGCTTTCGCGGAGGCCAACAGTGGAGGAGATGTTCTGCACCTCGCTCTGATAGCCGTCTTCAAGATCCAACCAGCTTTTCTGGTCATGAACATGCTTAGCGCGAGATGGACGAACCAAGAGAACGTGGTTCTGGTCCTGGGGGCGGCTTTTTTCCAACTAGCTTCAGTGGATTTACAGATCGGAGTCCACGGAATCCTGAATGCCGCAGCCATAGCATGGATGATCGTTCGAGCGATCACATTTCCCACAACTTCTACCGTTGCCATGCCAGTCTTAGCGCTCCTAACTCCGGGAATGAGGGCCTTGTATCTGGACACTTACAGAATCATTCTTCTTGTCATAGGAATTTGTTCCCTGCTGCAAGAGAGGAGAAAGACCATGGCGAAGAAGAAAGGAGCCGTGCTCTTGGGCTTAGCGCTCACATCCACCGGATGGTTTTCGCCCACCACTATCGCAGCCGGACTAATGGTCTGCAACCCAAACAAGAAGAGAGGGTGGCCAGCCACCGAGTTCCTTTCAGCGGTTGGGTTGATGTTTGCCATTGTGGGAGGTCTAGCCGAGTTGGACATCGAATCTATGTCAATACCCTTCATGCTGGCAGGGCTCATGGCAGTGTCCTACGTGGTATCAGGAAAGGCAACCGACATGTGGCTGGACCGGGCTGCCGATATCAGCTGGGAGATGGAAGCTGCAATCACAGGAAGTAGCCGGAGGCTAGATGTTAAGTTGGATGACGACGGCGACTTTCACTTGATTGATGATCCCGGTGTTCCATGGAAAGTCTGGCTCTTGCGTATGTCTTGTATCGGTTTAGCCGCCCTGACACCCTGGGCCATCGTTCCCGCCGCTTTTGGCTATTGGCTCACTCTGAAAACAACAAAAAGAGGGGGCGTGTTCTGGGACACGCCATCTCCAAAGCCTTGCTCAAAGGGGGACACCACCACAGGAGTTTACCGAATCATGGCTAGGGGGATTCTCGGCACTTACCAGGCCGGCGTTGGAGTCATGTACGAGAATGTTTTCCACACATTGTGGCACACAACTAGAGGAGCAGCCATCATGAGTGGAGAAGGGAAGCTAACGCCATACTGGGGTAGTGTGAAGGAAGACCGCATAAGCTATGGAGGCCCGTGGAGGTTCGACCGGAAGTGGAATGGAACAGATGATGTGCAAGTGATCGTGGTGGAACCAGGGAAACCTGCAGTAAACATCCAGACAAAACCGGGAGTGTTTCGCACCCCTTTCGGGGAGGTTGGAGCAGTCAGCTTGGACTACCCACGGGGAACATCCGGCTCACCCATCCTAGATTCCAATGGAGACATCATAGGCTTGTATGGCAATGGAGTTGAACTCGGCGATGGATCGTACGTCAGCGCCATTGTGCAGGGCGACCGTCAAGAGGAACCAGTTCCAGATGCCTACACTCCAAGCATGCTGAAAAAGAGGCAGATGACTGTGCTGGACCTGCACCCAGGTTCGGGAAAAACCAGGAAGATCCTACCACAAATAATCAAGGACGCCATCCAGCAGCGCTTGAGAACAGCCGTGCTGGCACCCACACGAGTGGTAGCAGCAGAAATGGCGGAAGCTTTGAGAGGACTCCCAGTACGATATCAAACCTCAGCAGTGCAGAGGGAGCATCAGGGAAATGAAATAGTAGACGTAATGTGCCATGCCACTCTGACCCATAGACTAATGTCACCAAACAGGGTGCCCAATTACAATTTATTCGTGATGGATGAGGCTCACTTCACTGACCCAGCTAGCATCGCCGCTCGGGGTTATATTGCAACCAAGGTGGAACTGGGGGAGGCAGCAGCCATTTTTATGACGGCGACCCCGCCCGGGACCACTGATCCCTTTCCCGACTCAAATGCTCCAATTCATGACCTGCAGGATGAGATCCCAGACAGGGCATGGAGCAGTGGA------------TACGAATGGATCACGGACTATGCGGGAAAAACTGTGTGGTTCGTGGCAAGTGTGAAAATGGGGAATGAGATCGCAATGTGCCTTCAAAGAGCGGGGAAAAAGGTCATCCAGCTCAATCGTAAGTCTTATGACACAGAATACCCAAAATGCAAAAATGGAGATTGGGACTTTGTTATCACTACTGACATCTCTGAGATGGGGGCCAATTTTGGTGCGAGCAGGGTCATTGACTGCAGAAAGAGTGTGAAACCTACCATCCTAGAGGAGGGAGAAGGTAGAGTCATTCTTGGAAACCCATCCCCCATAACCAGTGCAAGTGCAGCCCAACGGAGAGGTAGAGTGGGCAGGAATCCCAACCAAGTTGGAGATGAATACCATTACGGGGGGGCCACCAGTGAAGATGACAGCAACTTAGCCCACTGGACAGAGGCAAAAATTATGCTAGACAACATACACATGCCTAATGGATTAGTGGCTCAGCTGTACGGGCCTGAGAGGGAAAAGGCTTTCACAATGGATGGAGAGTATCGTCTCAGAGGTGAGGAGAAGAAGAACTTCTTGGAGCTGCTTAGAACGGCTGACCTCCCAGTATGGCTAGCCTACAAGGTGGCGTCCAATGGCATTCAGTACACTGACAGAAAATGGTGCTTTGATGGACCACGCACAAATGCCATACTAGAAGATAACACTGAGGTGGAGATAGTCACCCGAATGGGTGAGAGAAAGATCCTCAAGCCGAGATGGCTCGACGCGAGGGTTTATGCAGACCACCAGGCCCTCAAGTGGTTTAAGGATTTTGCAGCGGGCAAGAGATCAGCCGTCAGTTTCATAGAGGTGCTCGGTCGCATGCCTGAGCATTTCATGGGAAAGACACGGGAAGCCTTAGACACAATGTACCTGGTGGCAACAGCTGAAAAAGGTGGAAAGGCACACCGCATGGCTCTTGAAGAACTGCCCGACGCATTGGAGACCATCACACTCATCGTTGCCATCACTGTGATGACAGGAGGATTCTTCCTGCTCATGATGCAGAGAAAGGGTATAGGAAAAATGGGTCTAGGGGCTCTAGTGCTCACGCTGGCCACCTTTTTCCTATGGGCGGCAGAGGTTCCTGGAACCAAGATAGCGGGTACCTTACTGGTCGCCCTGTTGCTGATGGTGGTCCTCATTCCGGAACCAGAAAAACAGAGGTCACAGACAGACAACCAGTTGGCAGTGTTTCTTATCTGCGTCCTGACCGTGGTCGGAGTGGTGGCAGCAAATGAGTATGGAATGCTGGAAAAAACCAAAGCAGACCTTAAGAGCATGTTTGGCGGAAGGACGCAAGCACCAGGACTGACCGGA---TTGCCAAGCATGGCACTGGACTTGCGCCCAGCCACAGCTTGGGCGCTGTATGGGGGGAGCACAGTTGTGTTGACCCCTCTCCTAAAGCACCTAATCACCTCAGAATACGTCACCACATCATTAGCTTCAATCAGTTCACAAGCGGGTTCGCTGTTTGTCTTGCCGCGAGGCGTGCCTTTCACTGACTTGGATCTAACCGTTGGCCTCGTCTTTCTTGGCTGTTGGGGCCAAATCACCCTCACCACGTTCCTAACAGCTATGGTGCTAGTGACACTCCACTATGGATACATGCTCCCTGGGTGGCAAGCAGAGGCACTCAGAGCTGCCCAGAGAAGAACAGCGGCTGGCATAATGAAGAATGCCGTCGTGGACGGAATGGTCGCCACTGATGTGCCCGAACTGGAAAGAACCACTCCTTTGATGCAAAAGAAAGTCGGCCAAGTGCTCCTCATAGGGGTCAGCGTGGCGGCGTTTCTCGTCAACCCCAATGTCACCACCGTGAGAGAGGCAGGCGTGTTGGTGACGGCAGCCACACTCACCTTGTGGGACAATGGAGCCAGTGCCGTCTGGAATTCCACCACCGCTACGGGGCTCTGCCATGTCATGCGAGGCAGCTACCTAGCTGGCGGCTCCATTGCCTGGACTCTCATCAAGAACGCTGACAAGCCCTCCTTAAAAAGGGGGAGGCCTGGAGGCAGGACGCTAGGGGAGCAGTGGAAGGAAAAGTTGAATGCTATGAGCAGGGATGAGTTCTTCAAATACAGAAGAGAGGCCATAATTGAGGTGGACCGCACTGAAGCACGCAGGGCTAGGCGCGAGAACAACATAGTGGGAGGACATCCAGTCTCGCGAGGGTCAGCAAAGCTCCGCTGGCTCGTGGAAAAAGGATTTGTCTCGCCAATAGGAAAAGTCATAGATCTGGGATGCGGGCGCGGAGGCTGGAGCTACTACGCAGCAACTCTGAAAAAAGTTCAGGAAGTCAAAGGGTACACGAAAGGTGGGGCGGGACACGAAGAACCGATGCTCATGCAGAGTTACGGTTGGAACCTGGTCTCGCTAAAAAGTGGGGTGGACGTATTCTACAAACCCTCGGAACCTAGTGACACCCTGTTCTGTGACATAGGAGAATCTTCCCCAAGTCCGGAGGTTGAGGAACAACGCACGCTGCGCGTCTTAGAAATGACATCTGATTGGCTACATCGGGGACCTAGAGAGTTCTGCATAAAAGTGCTCTGCCCCTACATGCCTAAAGTTATAGAAAAGATGGAAGTCCTGCAACGTCGTTTCGGGGGCGGGCTGGTGCGCCTTCCCCTGTCTCGAAACTCCAACCATGAGATGTACTGGGTGAGTGGAGCTGCTGGCAATGTGGTGCACGCGGTCAACATGACCAGCCAGGTGCTGCTAGGGCGAATGGATCGCACAGTGTGGAGAGGGCCAAAGTATGAAGAGGATGTCAACCTGGGCAGCGGAACGAGAGCTGTGGGGAAGGGAGAGGTCCATAGCAACCAGGAAAAAATTAGGAAGAGAATCCAGAAACTTAGAGAGGAATTCGCCACAACCTGGCATAAAGACCCCGAGCATCCATACCGAACTTGGACCTATCACGGAAGCTATGAAGTGAAGGCCACTGGCTCAGCAAGCTCTCTCGTCAATGGGGTGGTAAAGCTCATGAGCAAACCTTGGGACGCCATCGCCAATGTCACCACAATGGCCATGACCGACACCACCCCCTTTGGCCAGCAGAGGGTCTTTAAAGAGAAGGTTGACACGAAGGCTCCAGAGCCACCAGCAGGAGTCAAGGAAGTGCTCAACGAGACTACCAACTGGCTGTGGGCCCACTTGTCACGAGAGAAACGACCCCGCTTGTGCACTAACGAAGAATTCATAAAGAAAGTCAACAGCAACGCAGCTCTCGGAGCAGTCTTCTCTGAACAGAATCAATGGAGCACGGCGCGGGAAGCCGTGGGCGACCCTCTGTTCTGGGAGATGGTCAATGAAGAAAGGGAAAACCATTTGCGAGGGGAGTGCCACACGTGCATTTACAACATGATGGGGAAAAGAGAGAAAAAACCCGGAGAGTTCGGAAAGGCTAAAGGGAGTAGGGCTATCTGGTTCATGTGGCTCGGAGCTCGGTACCTAGAGTTCGAAGCCCTAGGATTTCTAAATGAAGACCATTGGCTGAGCCGAGAGAATTCAGGAGGTGGGGTGGAAGGTTCAGGCGTCCAAAAGCTGGGATACATTCTCCGTGACATAGCAGGGAAGCAAGGAGGTAAAATGTATGCCGATGACACCGCCGGGTGGGACACCAGAATCACTAGAACCGACTTGGAGAATGAAGCCAAAGTGCTGGAGCTTTTGGATGGTGAACACCGCATGCTCGCCCGAGCCATAATTGAACTAACGTATAGGCACAAAGTGGTCAAGGTTATGAGACCTGCAGCAGGAGGAAAGACAGTGATGGACGTGATATCACGAGAAGACCAAAGGGGGAGCGGGCAGGTGGTGACCTACGCCCTCAACACATTCACGAACATTGCCGTCCAGCTTGTCCGCTTGATGGAGGCTGAGGGGGTCATTGGACCACAACACTTGGAACAACTGCCCAGGAAAAACAAGATAGCTGTTAGGACCTGGCTCTTTGAGAATGGAGAGGAGAGAGTGACTAGGATGGCGATCAGTGGAGACGACTGCGTCGTCAAGCCGCTGGATGACAGATTCGCCACGGCTCTTCATTTCCTCAACGCAATGTCGAAGGTCAGAAAAGATATCCAAGAATGGAAGCCTTCGCATGGTTGGCACGACTGGCAGCAGGTTCCCTTTTGCTCCAATCATTTTCAGGAGATTGTGATGAAAGATGGAAGGAGCATAGTCGTCCCGTGCAGAGGGCAGGATGAGCTGATTGGCAGGGCGCGCATCTCCCCAGGAGCTGGATGGAATGTGAAGGACACAGCTTGCCTGGCCAAAGCGTATGCACAGATGTGGCTGCTTCTATACTTCCATCGGAGGGACCTACGCCTCATGGCAAATGCAATCTGCTCAGCAGTCCCAGTGGACTGGGTGCCCACAGGCAGAACATCCTGGTCAATACACTCAAAAGGAGAGTGGATGACCACTGAAGACATGCTGCAAGTCTGGAACAGGGTATGGATTGAAGAAAATGAATGGATGATGGACAAGACCCCAATCACAAGCTGGACAGACGTTCCGTACGTGGGAAAGCGTGAGGACATCTGGTGTGGCAGTCTCATCGGAACGCGATCCAGGGCAACATGGGCTGAGAACATCTACGCGGCAATAAACCAAGTGAGGGCCATCATTGGAAAAGAAAATTATGTTGATTACATGACTTCCCTCAGAAGATATGAGGATGTATTGATTCAGGAGGACAGGGTCATT
>AEO86784
ATGACTAAAAAACCAGGAGGGCCCGGTAAAAACCGGGCTATCAATATGCTGAAACGCGGCCTACCCCGCGTATTCCCACTAGTGGGAGTGAAGAGGGTAGTAATGAGCTTGTTGGACGGCAGAGGGCCAGTACGTTTCGTGCTGGCTCTTATCACGTTCTTCAAGTTTACAGCATTAGCCCCGACCAAGGCGCTTTTAGGCCGATGGAAAGCAGTGGAAAAGAGTGTAGCAATGAAACATCTCACTAGTTTCAAACGAGAACTTGGAACACTCATTGACGCCGTGAACAAGCGGGGCAGAAAGCAAAACAAAAGAGGAGGAAATGAAGGCTCAATCATGTGGCTCGCGAGCTTGGCAGTTGTCATAGCTTGTGCAGGAGCCATGAAGTTGTCAAATTTCCAGGGGAAGCTTTTGATGACCATTAACAACACGGACATTGCAGACGTTATCGTGATTCCCACCTCAAAAGGAGAGAACAGATGCTGGGTCCGGGCAATCGACGTCGGCTACATGTGTGAGGACACTATCACGTACGAATGTCCTAAGCTTACCATGGGCAATGATCCAGAGGATGTGGATTGCTGGTGTGACAACCAAGAAGTCTACGTCCAATATGGACGGTGCACGCGGACCAGGCATTCCAAGCGAAGCAGGAGATCCGTGTCGGTCCAAACACATGGGGAGAGTTCACTAGTGAATAAAAAAGAGGCTTGGCTGGATTCAACGAAAGCCACACGATATCTCATGAAAACTGAGAACTGGATCATAAGGAATCCTGGCTATGCTTTCCTGGCGGCGGTACTTGGCTGGATGCTTGGCAGTAACAACGGTCAACGCGTGGTATTCACCATCCTCCTGCTGCTGGTCGCTCCGGCTTACAGTTTTAATTGTCTGGGAATGGGCAATCGTGACTTCATAGAAGGAGCCAGTGGAGCCACTTGGGTGGACTTGGTGCTAGAAGGAGATAGCTGCTTGACAATTATGGCAAACGACAAACCAACATTGGACGTCCGCATGATCAACATCGAAGCTAGCCAACTTGCTGAGGTCAGAAGTTACTGTTATCATGCTTCAGTCACTGACATCTCGACGGTGGCTCGGTGCCCCACGACTGGAGAAGCCCACAACGAGAAGCGAGCTGATAGTAGCTATGTGTGCAAACAAGGCTTCACTGATCGTGGGTGGGGCAACGGATGTGGACTTTTCGGGAAGGGAAGCATTGACACATGTGCAAAATTCTCCTGCACCAGGAAAGCGATTGGGAGAACAATCCAGCCAGAAAACATCAAATACGAAGTTGGCATTTTTGTGCATGGAACCACCACTTCGGAAAACCATGGGAATTATTCAGCGCAAGTTGGGGCGTCCCAGGCGGCAAAGTTTACAGTAACACCCAATGCTCCTTCGATAACCCTCAAACTTGGTGACTACGGAGAAGTCACACTGGACTGTGAGCCAAGGAGTGGACTAAACACTGAAGCGTTTTACGTCATGACCGTGGGGTCAAAGTCATTTCTGGTCCATAGGGAATGGTTTCATGACCTCGCTCTCCCCTGGACGTCCCCTTCGAGCACAGCGTGGAGAAACAGAGAACTCCTCATGGAGTTTGAAGAGGCGCACGCCACAAAACAGTCCGTTGTTGCTCTTGGGTCACAGGAAGGAGGCCTCCATCAGGCGTTGGCAGGAGCCATCGTGGTGGAGTACTCAAGCTCAGTGAAGTTAACATCAGGCCACCTGAAATGTAGGCTGAAAATGGACAAACTGGCTCTGAAAGGCACAACCTATGGCATGTGCACAGAAAAATTCTCGTTCGCGAAAAATCCGGCGGACACTGGTCACGGAACAGTTGTCATTGAACTCTCCTACTCTGGGAGTGATGGCCCCTGCAAAATTCCGATTGTCTCCGTTGCGAGCCTCAATGACATGACCCCCGTTGGGCGGCTGGTGACAGTGAACCCCTTCGTCGCGACTTCCAGTGCCAATTCAAAGGTGCTGGTCGAGATGGAACCCCCCTTCGGAGACTCCTACATCGTAGTTGGAAGGGGAGACAAGCAGATCAACCACCATTGGCACAAAGCTGGAAGCACGCTGGGCAAAGCCTTTTTAACAACTTTGAAGGGAGCTCAGAGACTGGCAGCGTTGGGTGACACAGCCTGGGACTTTGGCTCCATTGGAGGGGTCTTCAACTCCATAGGAAAAGCCGTTCACCAAGTGTTTGGTGGTGCCTTCAGAACACTCTTTGGGGGAATGTCTTGGATCACACAAGGGCTAATGGGTGCCCTACTACTCTGGATGGGCGTCAACGCACGAGACCGATCAATTGCTTTGGCCTTCTTAGCCACAGGAGGTGTGCTCGTGTTCTTAGCGACCAATGTGCATGCTGACACTGGATGTGCCATTGACATCACAAGAAAAGAGATGAGGTGTGGAAGTGGCATCTTCGTGCACAACGACGTGGAAGCCTGGGTGGATAGGTATAAATATTTGCCAGAAACGCCCAGATCCCTAGCGAAGATCGTCCACAAAGCGCACAAGGAAGGCGTGTGCGGAGTCAGATCTGTCACTAGACTGGAGCATCAAATGTGGGAAGCCGTACGGGATGAATTGAACGTCCTGCTCAAAGAGAATGCAGTGGACCTCAGTGTGGTTGTGAACAAGCCCGTGGGGAGATATCGCTCAGCCCCTAAACGCCTATCCATGACGCAAGAGAAGTTTGAAATGGGCTGGAAAGCATGGGGAAAAAGCATTCTCTTTGCCCCGGAATTGGCTAACTCCACATTTGTCGTAGATGGACCTGAGACAAAGGAATGCCCTGATGAGCACAGAGCTTGGAACAGCATGCAAATCGAAGACTTCGGCTTTGGCATCACATCAACCCGTGTGTGGCTGAAAATTAGAGAGGAGAGCACTGACGAGTGTGATGGAGCGATCATAGGTACGGCTGTCAAAGGACATGTGGCAGTCCATAGTGACTTGTCGTACTGGATTGAGAGTCGCTACAACGACACATGGAAACTTGAGAGGGCAGTCTTTGGAGAGGTTAAATCTTGCACTTGGCCAGAGACACACACCCTATGGGGAGATGGTGTTGAGGAAAGTGAACTCATCATTCCGCATACCATAGCCGGACCAAAAAGCAAGCACAATCGGAGGGAAGGGTATAAGACACAAAACCAGGGACCTTGGGACGAGAATGGCATAGTCTTGGACTTTGACTATTGCCCAGGGACAAAAGTCACCATTACAGAGGATTGTGGCAAGAGAGGCCCTTCGGTCAGAACCACTACTGACAGTGGAAAGTTGATCACTGACTGGTGCTGTCGCAGTTGCTCCCTTCCGCCCCTACGATTCCGGACAGAAAATGGCTGCTGGTACGGAATGGAAATCAGACCTGTTAGGCATGATGAAACAACACTCGTCAGATCGCAGGTTGATGCTTTTAATGGTGAAATGGTTGACCCTTTTCAGCTGGGCCTTCTGGTGATGTTTCTGGCCACCCAGGAGGTCCTTCGCAAGAGGTGGACGGCCAGATTGACCATTCCTGCGGTTTTGGGGGCCCTACTTGTGCTGATGCTTGGGGGCATCACTTACACTGATTTGGCGAGGTATGTGGTGCTAGTCGCTGCTGCTTTCGCAGAGGCCAACAGTGGAGGAGACGTCCTGCACCTTGCTTTGATTGCCGTTTTTAAGATCCAACCAGCATTTTTAGTGATGAACATGCTTAGCACGAGATGGACGAACCAAGAAAACGTGGTTCTGGTCCTAGGGGCTGCCTTTTTCCAATTGGCCTCAGTAGATCTGCAAATAGGAGTTCACGGAATCCTGAATGCCGCCGCTATAGCATGGATGATTGTCCGGGCGATCACCTTCCCCACAACCTCCTCCGTCACCATGCCAGTCTTAGCGCTTCTAACTCCGGGAATGAGGGCTCTATACCTAGATACTTACAGAATCATCCTCCTCGTCATAGGGATTTGCTCTCTGCTGCAAGAGAGGAAAAAGACCATGGCAAAAAAGAAAGGAGCTGTACTCTTGGGCTTAGCGCTCACATCCACTGGATGGTTTTCGCCCACCACTATAGCTGCCGGACTAATGGTCTGCAACCCAAACAAGAAGAGAGGGTGGCCAGCTACTGAGTTTTTGTCGGCAGTTGGATTGATGTTTGCCATCGTAGGTGGTTTGGCGGAGTTGGATATTGAATCCATGTCAATACCCTTCATGCTGGCAGGTCTCATGGCAGTGTCCTACGTGGTGTCAGGAAAAGCAACAGATATGTGGCTTGAACGGGCCGCCGACATCAGCTGGGAGATGGATGCTGCAATCACAGGAAGCAGTCGGAGGCTGGATGTGAAGCTGGATGATGACGGAGATTTTCACTTGATTGATGATCCCGGTGTTCCATGGAAGGTCTGGGTCCTGCGCATGTCTTGCATTGGCTTAGCCGCCCTCACGCCTTGGGCCATTGTTCCCGCCGCTTTTGGTTATTGGCTCACTTTAAAAACAACAAAAAGAGGGGGCGTGTTTTGGGACACGCCATCCCCAAAACCTTGCTCAAAAGGAGACACCACTACAGGAGTTTACCGCATTATGGCTAGAGGGATTCTTGGCACTTACCAGGCCGGCGTCGGAGTCATGTACGAGAATGTTTTCCACACACTATGGCACACAACTAGAGGAGCAGCCATTATGAGTGGAGAAGGAAAATTGACGCCATACTGGGGTAGTGTGAAAGAAGACCGCATAGCTTACGGAGGCCCATGGAGGTTTGATCGAAAATGGAATGGAACAGATGACGTGCAAGTGATCGTGGTAGAACCGGGGAAGGCTGCAGTAAACATCCAGACAAAACCAGGAGTGTTTCGGACTCCCTTCGGGGAGGTTGGGGCTGTTAGTCTGGATTACCCGCGAGGAACATCCGGCTCACCCATTCTGGATTCCAATGGAGACATCATAGGCCTGTACGGCAATGGAGTTGAGCTTGGCGATGGCTCATACGTCAGCGCCATCGTGCAGGGTGACCGTCAGGAGGAACCAGTCCCAGAAGCTTACACCCCAAACATGTTGAGAAAGAGACAGATGACTGTACTAGATTTGCACCCTGGTTCAGGGAAAACCAGGAAAATTCTGCCACAAATAATTAAGGACGCTATCCAGCAGCGCCTAAGAACAGCTGTGTTGGCACCGACGCGGGTGGTAGCAGCAGAAATGGCAGAAGCTTTGAGAGGGCTCCCAGTACGATATCAAACTTCAGCAGTGCAGAGAGAGCACCAAGGGAATGAAATAGTGGATGTGATGTGCCACGCCACTCTGACCCATAGACTGATGTCACCGAACAGAGTGCCCAACTACAACCTATTTGTCATGGATGAAGCTCATTTCACCGACCCAGCCAGTATAGCCGCACGAGGATACATTGCTACCAAGGTGGAATTAGGGGAGGCAGCAGCCATCTTTATGACAGCGACCCCGCCTGGAACCACGGATCCTTTTCCTGACTCAAATGCCCCAATCCATGATTTGCAAGATGAGATACCAGACAGGGCGTGGAGCAGTGGA------------TACGAATGGATCACAGAATATGCGGGAAAAACCGTGTGGTTTGTGGCAAGCGTAAAAATGGGGAATGAGATTGCAATGTGCCTCCAAAGAGCGGGGAAAAAGGTCATCCAACTCAACCGCAAGTCCTATGACACAGAATACCCAAAATGTAAGAATGGAGACTGGGATTTTGTCATCACCACCGACATCTCTGAAATGGGGGCCAACTTCGGTGCGAGCAGGGTCATCGACTGTAGAAAGAGCGTGAAGCCCACCATCTTAGAAGAGGGAGAAGGCAGAGTCATCCTCGGAAACCCATCTCCCATAACCAGTGCAAGCGCAGCTCAACGGAGGGGCAGAGTAGGCAGAAACCCCAACCAGGTTGGAGATGAATACCACTATGGGGGGGCCACCAGTGAAGATGACGGTAACCTAGCCCATTGGACAGAGGCAAAGATCATGTTAGACAACATACACATGCCCAATGGACTGGTGGCCCAGCTCTATGGACCAGAGAGGGAAAAGGCCTTCACAATGGATGGCGAATACCGTCTCAGAGGTGAAGAAAAGAAAAACTTCTTAGAGCTGCTTAGGACGGCTGACCTCCCGGTGTGGCTGGCCTACAAGGTGGCGTCCAATGGCATTCAGTACACCGACAGAAAGTGGTGTTTTGATGGGCCGCGTACGAATGCCATACTGGAGGACAACACCGAGGTAGAGATAGTCACCCGGATGGGTGAGAGGAAAATCCTCAAGCCGAGATGGCTTGATGCAAGAGTTTATGCAGATCACCAAGCCCTCAAGTGGTTCAAAGACTTCGCAGCAGGAAAGAGATCAGCCGTTAGCTTCATAGAGGTGCTCGGTCGTATGCCTGAGCATTTCATGGGAAAGACGCGGGAAGCTTTAGACACCATGTACTTGGTTGCAACGGCTGAGAAAGGTGGGAAAGCACACCGAATGGCTCTCGAAGAGCTGCCAGATGCACTGGAAACCATTACACTTATTGTTGCTATCACTGTGATGACAGGAGGATTCTTTCTACTCATGATGCAGCGAAAGGGTATAGGGAAGATGGGTCTTGGAGCTCTAGTGCTCACGCTAGCTACCTTCTTCCTGTGGGCGGCAGAGGTTCCTGGAACCAAAATAGCAGGGACCCTGCTGATCGCCCTGCTGCTTATGGTGGTTCTCATCCCAGAACCGGAAAAACAGAGGTCACAGACAGATAACCAACTGGCGGTGTTTCTCATCTGTGTCTTGACCGTGGTTGGAGTGGTGGCAGCAAACGAGTACGGGATGCTAGAAAAAACCAAAGCAGACCTCAAGAGCATGTTTGGCGGAAAGACGCAGGCATCAGGACTGACTGGA---TTGCCAAGCATGGCACTGGACCTGCGTCCAGCCACAGCTTGGGCACTGTATGGGGGGAGCACAGTCGTGCTAACCCCTCTTCTGAAGCACCTGATCACGTCGGAATACGTCACCACATCGCTAGCCTCAATTAACTCACAAGCTGGCTCATTATTTGTCTTGCCACGAGGCGTGCCTTTTACCGACCTAGACTTGACCGTTGGCCTCGTCTTCCTTGGCTGTTGGGGTCAAATCACCCTCACAACGTTTTTGACAGCCATGGTTCTGGCGACACTTCACTATGGGTACATGCTCCCTGGATGGCAAGCAGAAGCACTCAGGGCTGCCCAGAGAAGGACAGCGGCTGGAATAATGAAGAATGCCGTTGTTGACGGAATGGTCGCCACTGATGTGCCTGAACTGGAAAGGACCACTCCTCTGATGCAAAAGAAAGTCGGACAGGTGCTCCTCATAGGGGTAAGCGTGGCAGCGTTCCTCGTCAACCCCAATGTCACCACTGTGAGAGAAGCAGGGGTGTTGGTGACGGCGGCTACGCTCACTTTGTGGGACAATGGAGCCAGTGCCGTTTGGAATTCCACCACTGCCACGGGACTCTGCCATGTAATGCGAGGTAGCTACCTGGCTGGAGGCTCCATTGCTTGGACTCTCATCAAGAACGCTGACAAGCCCTCCTTGAAAAGGGGAAGGCCTGGGGGCAGGACGCTAGGGGAGCAGTGGAAGGAAAAACTAAATGCCATGAGCAGAGAAGAGTTTTTTAAATACCGGAGAGAGGCCATAATCGAGGTGGACCGCACTGAAGCACGCAGGGCTAGACGTGAAAATAACATAGTGGGAGGACATCCGGTTTCGCGAGGCTCAGCAAAACTCCGTTGGCTCGTGGAGAAAGGATTTGTCTCGCCAATAGGAAAAGTCATTGATCTAGGGTGTGGGCGTGGAGGATGGAGCTACTACGCAGCAACCCTGAAGAAGGTCCAGGAAGTCAGAGGATACACGAAAGGTGGGGCGGGACATGAAGAACCGATGCTCATGCAGAGCTACGGCTGGAACCTGGTCTCCCTGAAGAGTGGAGTGGACGTGTTTTACAAACCTTCAGAGCCCAGTGACACTCTGTTCTGCGACATAGGGGAATCCTCCCCAAGTCCAGAAGTAGAAGAACAACGCACACTACGCGTCCTAGAGATGACATCTGACTGGTTGCACCGAGGACCTAGAGAGTTCTGCATAAAAGTTCTTTGCCCCTACATGCCCAAGGTTATAGAAAAAATGGAAGTTCTGCAGCGCCGCTTCGGAGGTGGGCTAGTGCGTCTCCCCCTGTCCCGCAACTCCAATCACGAGATGTATTGGGTTAGTGGAGCCGCTGGCAATGTGGTGCACGCTGTGAACATGACCAGCCAGGTACTACTGGGGCGAATGGATCGCACAGTGTGGAGAGGGCCAAAGTATGAGGAAGATGTCAACCTAGGGAGCGGAACAAGAGCCGTGGGAAAGGGAGAAGTCCATAGCAATCAGGAGAAAATCAAGAAGAGAATCCAGAAGCTTAAAGAAGAATTCGCCACAACGTGGCACAAAGACCCTGAGCATCCATACCGCACTTGGACATACCACGGAAGCTATGAAGTGAAGGCTACTGGCTCAGCTAGCTCTCTCGTCAACGGAGTGGTGAAGCTCATGAGCAAACCTTGGGACGCCATTGCCAACGTCACCACCATGGCCATGACTGACACCACCCCTTTTGGACAGCAAAGAGTTTTCAAGGAGAAAGTTGACACGAAGGCTCCTGAGCCACCAGCTGGAGCCAAGGAAGTGCTCAACGAGACCACCAACTGGCTGTGGGCCTACTTGTCACGGGAAAAAAGACCCCGCTTGTGCACCAAGGAAGAATTCATAAAGAAAGTCAATAGCAACGCGGCTCTTGGAGCAGTGTTCGCTGAACAGAATCAATGGAGCACGGCGCGTGAGGCTGTGGATGACCCGCGGTTTTGGGAGATGGTTGATGAAGAGAGGGAAAACCATCTGCGAGGAGAGTGTCACACATGTATCTATAACATGATGGGAAAAAGAGAGAAGAAGCCTGGAGAGTTTGGAAAAGCTAAAGGAAGCAGGGCCATTTGGTTCATGTGGCTTGGAGCACGGTATCTAGAGTTTGAAGCTTTGGGGTTCCTGAATGAAGACCATTGGCTGAGCCGAGAGAATTCAGGAGGTGGAGTGGAAGGCTCAGGCGTCCAAAAGCTGGGATACATCCTCCGTGATATAGCAGGAAAGCAAGGAGGGAAAATGTACGCTGATGATACCGCCGGGTGGGACACTAGAATTACCAGAACTGATTTAGAAAATGAAGCTAAGGTGCTGGAGCTTCTAGACGGTGAACACCGCATGCTCGCCCGAGCCATAATTGAATTGACTTACAGGCACAAAGTGGTCAAGGTCATGAGACCTGCAGCAGAAGGAAAGACCGTGATGGACGTGATATCAAGAGAAGATCAAAGGGGGAGTGGACAGGTGGTCACTTATGCTCTTAACACTTTCACGAACATCGCTGTCCAGCTCGTCAGGCTGATGGAGGCTGAGGGGGTCATTGGACCACAACACTTGGAACAGCTACCTAGAAAAAACAAGATAGCTGTCAGGACCTGGCTCTTTGAGAATGGAGAGGAGAGAGTGACCAGGATGGCGATCAGCGGAGACGACTGTGTCGTCAAGCCGCTGGACGACAGATTCGCCACGGCCCTCCACTTCCTCAACGCAATGTCAAAGGTCAGAAAAGACATCCAGGAATGGAAGCCTTCGCATGGCTGGCACGATTGGCAGCAAGTTCCCTTCTGCTCTAACCATTTTCAGGAGATTGTGATGAAAGATGGAAGGAGTATAGTTGTCCCGTGCAGAGGACAGGATGAGCTGATAGGCAGGGCTCGCATCTCCCCAGGAGCTGGATGGAATGTGAAGGACACAGCTTGCTTGGCCAAAGCATATGCACAGATGTGGCTACTCCTATACTTCCATCGTAGGGACTTGCGTCTCATGGCAAATGCAATTTGCTCAGCAGTGCCAGTGGATTGGGTGCCCACAGGCAGGACATCCTGGTCGATACACTCGAAAGGAGAGTGGATGACCACAGAAGACATGCTGCAGGTCTGGAACAGAGTCTGGATTGAAGAAAATGAATGGATGATGGACAAGACTCCAATTACAAGCTGGACAGACGTTCCGTACGTGGGAAAGCGTGAGGACATCTGGTGTGGCAGCCTCATCGGAACGCGATCCAGAGCAACCTGGGCTGAGAACATCTACGCGGCGATAAACCAGGTTAGAGCTGTCATTGGGAAAGAAAATTATGTTGACTACATGACCTCACTCAGGAGATATGAAGACGTCTTGATCCAGGAAGACAGGGTCATC
>AEO86785
ATGACTAAAAAACCAGGAGGGCCCGGTAAAAACCGGGCTATCAATATGCTGAAACGCGGCTTACCCCGCGTATTCCCACTAGTGGGAGTGAAGAGGGTAGTAATGAGCTTGTTGGACGGCAGAGGGCCAGTACGTTTCGTGCTGGCTCTTATCGCGTTCTTCAAGTTTACAGCATTAGCCCCGACCAAAGCGCTTTTAGGCCGATGGAAAGCAGTGGAAAAGAGTGTAGCAATGAAACACCTTACCAGTTTCAAACGAGAACTTGGAACACTCATTGACGCCGTGAACAAGCGGGGCAGAAAGCAAAACAAAAGAGGAGGAAATGAAGGCTCAATCATGTGGCTCGCGAGCTTGGCGGTTGTCATAGCGTGTGTAGGGGCCATGAAGTTGTCAAATTTCCAGGGGAAGCTTTTGATGACCATCAACAAAACGGACATTGCAGACGTTATCGTGATTCCCACCTCAAAAGGAGAGAACAGATGTTGGGTCCGGGCAATTGACGTCGGCTATATGTGTGAGGACACTATCACGTACGAATGTCCTAAGCTTACCATGGGCAATGATCCAGAGGATGTGGACTGTTGGTGTGACAACCAAGAAGTCTACGTCCAATATGGACGGTGTACGCGGACCAGGCATTCCAAGCGAAGCAGGAGGTCCGTGTCGGTCCAAACACATGGGGAGAGTTCACTAGTGAATAAAAAAGAGGCTTGGCTGGATTCAACGAAAGCCACACGATATCTCATGAAAACTGAGAACTGGATCATAAGGAATCCTGGCTATGCTTTCCTGGCGGCGGCACTTGGCTGGATGCTTGGCAGCAACAACGGTCAACGTTTGGTGTTTACTATCCTCCTCCAGATGGTCGTTCAGGCTAACAGTTTTAACTGTCTGGGAATGGGCAATCGTGACTTCATAGAAGGAGCCAGTGGAGCCACTTGGGTGGACTTGGTGCTAGAAGGAGATAGCTGCTTGACAATCATGGCAAACGACAAACCAACATTGGACGTCCGCATGATCAACATCGAAGCTAGCCAACTTGCTGAAGTCAGAAGTTACTGCTATCATGCTTCAGTCACTGACATCTCGACGGTGGCTCGGTGCCCCACGACTGGAGAAGCCCACAACGAGAAGCGAGCTGACAGTAGCTATGTGTGCAAACAAGGCTTCACTGATCGTGGGTGGGGCAACGGATGTGGACTTTTCGGGAAGGGAAGCATTGACACATGTGCAAAATTCTCCTGCACTAGTAAAGCGATTGGGAGAACAATCCAGCCAGAAAACATCAAATACGAAGTTGGCATTTTTGTGCATGGAACCACCACTTCGGAAAACCATGGGAATTATTCAGCGCAAGTTAGGGCGTCCCAGGCGGCAAAGTTTACAGTAACACCCAACGCTCCTTCGATAACCCTCAAACTTGGTGACTACGGAGAAGTTACACTGGACTGTGAGCCAAGGAGTGGACTGAACACTGAAGCGTTCTACGTCATGACCGTGGGGTCAAAGTCATTTTTGGTCCATAGGGAATGGTTTCATGACCTCGCTCTCCCCTGGACGCCCCCTTCGAGCACAGCGTGGAGAAACAGAGAACTCCTCATGGAATTTGAAGAGGCGCACGCCACAAAACAGTCCGTTGTTGCTCTTGGGTCACAGGAAGGAGGCCTCCATCAGGCGTTGGCAGGAGCCATCGTGGTGGAGTACTCAAGCTCAGTGAAGTTAACATCAGGCCACCTGAAATGCAGGCTGAAAATGGACAAACTGGCTCTGAAAGGCACAACCTATGGCATGTGCACAGAAAAATTCTCGTTCGCGAGAAATCCGGCGGACACTGGCCACGGAACAGTTGTCATTGAACTCTCCTACTCTGGGAGTGATGGCCCTTGCAAAATTCCGATTGTCTCCGTTGCGAGTCTCAATGACATGACCCCCGTTGGGCGGCTGGTGACAGTGAACCCCTTCGTCGCGACTTCCAGTGCCAACTCAAAGGTGCTGGTCGAGATGGAACCCCCCTTCGGAGACTCCTACATCGTAGTTGGAAGGGGAGATAAGCAGATCAACCACCATTGGCATAAAGCTGGAAGCACGCTGGGCAAAGCCTTTTCAACAACTTTGAAGGGAGCTCAAAGACTGGCAGCGTTGGGCGACACAGCCTGGGACTTTGGCTCCATTGGAGGGGTCTTCAACTCCATAGGAAAAGCCATTCACCAAGTGTTTGGTGGTGCTTTCAGAACACTCTTTGGGGGAATGTCTTGGATCACACAAGGGCTAATGGGTGCCCTACTACTCTGGATGGGCGTTAACGCACGAGACCGATCAATTGCTTTGGCCTTCTTAGCCATAGGAGGTGTGCTCGTGTTCTTAGCGACCAATGTGCATGCTGACACTGGATGTGCAATTGACATCACAAGAAAAGAGATGAGGTGTGGAAGTGGCATCTTCGTGCACAACGACGTGGAAGCCTGGGTGGATAGGTACAAATATTTGCCAGAAACGCCCAGATCCCTAGCGAAGATCGTCCACAAAGCGCACAAGGAAGGCGTGTGCGGAGTCAGATCTGTCACTAGACTGGAGCACCAAATGTGGGAAGCCGTACGGGACGAACTGAACGTCCTGCTTAAAGAGAATGCAGTGGACCTCAGTGTGGTGGTGAACAAGCCCGTGGGGAGGTACCGCTCAGCCCCTAAACGCCTATCCATGACGCAAGAGAAGTTTGAAATGGGCTGGAAAGCATGGGGAAAAAGCATTCTCTTTGCCCCGGAATTGGCTAACTCCACATTTGTCGTAGATGGACCTGAGACAAAGGAATGCCCTGATGAGCACAGAGCTTGGAACAGCATGCAAATCGAAGACTTCGGCTTTGGCATCACATCAACCCGTGTGTGGCTGAAAATTAGAGAGGAGAGCACTGACGAGTGTGATGGAGCGATCATAGGCACGGCTGTCAAAGGACATGTGGCAGTCCATAGTGACTTGTCGTACTGGATTGAGAGTCGCTACAACGACACATGGAAACTTGAGAGGGCGGTCTTTGGAGAGGTCAAATCTTGCACTTGGCCAGAGACACACACTCTTTGGGGAGATGGTGTTGAGGAAAGTGAACTCATCATCCCGCATACCATAGCCGGACCAAAAAGCAAGCACAATCGGAGGGAAGGGTATAAGACACAAAACCAGGGACCCTGGGACGAGAATGGCATAGTCTTGGACTTTGATTATTGCCCAGGGACAAAAGTCACCATTACAGAGGATTGTGGCAAGAGAGGCCCTTCGGTCAGAACCACTACTGACAGCGGAAAGTTGATCACTGACTGGTGCTGTCGCAGTTGCTCTCTTCCGCCCCTACGATTCCGGACAGAAAATGGCTGCTGGTACGGAATGGAAATCAGACCTGTTAGGCATGATGAAACAACACTCGTCAGATCACAGGTTGATGCTTTTAATGGTGAAATGGTTGACCCTTTTCAGCTGGGCCTTCTGGTGATGTTTCTGGCCACCCAGGAGGTCCTTCGCAAGAGGTGGACGGCCAGATTGACCATTCCTGCGGTTTTGGGGGCCCTACTTGTGCTGATGCTTGGGGGCATCACTTACACTGATTTGGCGAGGTATGTGGTGCTAGTCGCTGCTGCTTTCGCAGAGGCCAACAATGGAGGAGACGTCCTACACCTTGCTTTGATTGCCGTCTTTAAGATCCAACCAGCATATTTAGTGATGCACATGCTCAGCACGAGATGGACGAACCAAGAAAACGTGGTTCTGGTCCTAGGGGCTGCCTTTTTCCAATTGGCCTCAGTAGATCTGCAAATAGGAGTCCACGGAATCCTGAATGCCGCCGCTATAGCATGGATGATTGTCCGAGCGATCTCCTTCCCCACAACCTCCTCCGTCACCATGCCAGTCTTAGCGCTTCTAACTCCGGGAATGAGGGCTCTATACCTAGACACTTACAGAATCATCCTCCTCGTCATAGGGATTTGCTCCCTGCTGCAAGAGAGGAAGAAGAACATGGCAAAAAAGAAAGGAGCCGTACTCTTGGGCTTAGCGCTCACATCCACTGGATGGTTCTCGCCCACCACTATAGCTGCCGGACTAATGGTCTGCAACCCAAACAAGAAGAGAGGGTGGCCAGCTACTGAGTTTTTGTCGGCGGTTGGATTGATGTTTGCCATCGTAGGTGGTTTGGCCGAGTTGGATATTGAATCCATGTCAATACCCTTCATGCTGGCAGGTCTCATGGCAGTGTCCTACGTGGTGTCAGGAAAAGCAACAGATATGTGGCTTGAACGGGCCGCCGACATCAGCTGGGAGATGGATGCTGCAATCACAGGAAGCAGCCGGAGGCTGGATGTGAAGCTGGATGATGACGGAGATTTTCACTTGATTGATGATCCCGGTGTTCCATGGAAGGTCTGGGTCCTGCGCATGTCTTGCATTGGCTTAGCCGCCCTCACGCCTTGGGCCATCGTTCCCGCCGCTTTTGGTTATTGGCTCACTTTAAAAACAACAAAAAGAGGGGGCGTGTTTTGGGACACGCCATCCCCAAAACCTTGCTCAAAAGGAGACACCACTACAGGAGTCTACCGAATTATGGCTAGAGGGATTCTCGGCACTTACCAGGCCGGCGTCGGAGTCATGTACGAGAATGTTTTCCACACACTATGGCACACAACTAGAGGAGCAGCCATTATGAGCGGAGAAGGAAAATTGACGCCTTACTGGGGTAGTGTGAAAGAAGACCGCATAGCTTACGGAGGCCCATGGAGGTTTGATCGAAAATGGAATGGAACAGATGACGTGCAAGTGATCGTGGTAGAACCGGGGAAGGCTGCAGTAAACATCCAGACAAAACCAGGGGTGTTTCGGACTCCCTTCGGGGAGGTTGGGGCTGTTAGTCTGGATTACCCGCGAGGAACATCCGGCTCACCCATTCTGGATTCCAATGGAGACATCATAGGCCTATACGGCAATGGAGTTGAGCTTGGCGATGGCTCATACGTCAGCGCCATCGTGCAGGGTGAACGTCAGGAGGAACCAGTCCCAGAAGCTTACACCCCAAACATGTTGAGAAAGAGACAGATGACTGTGCTGGATTTGCACCCTGGTTCAGGGAAAACCAGGAAAATTCTGCCACAAATAATTAAGGACGCTATCCAGCAGCGCCTGAGAACAGCTGTGCTGGCACCGACGCGGGTGGTAGCAGCAGAAATGGCAGAAGCTTTGAGAGGGCTCCCAGTACGATATCAAACTTCAGCAGTGCAGAGAGAGCATCAAGGGAATGAAATAGTGGATGTGATGTGCCACGCCACTCTGACCCATAGACTGATGTCACCGAACAGAGTGCCCAACTATAACCTATTTGTCATGGATGAAGCTCATTTCACCGATCCAGCCAGTATAGCCGCACGAGGATACATTGCTACCAAGGTGGAATTGGGGGAGGCAGCAGCCATCTTTATGACAGCGACCCCGCCTGGAACCACGGATCCTTTTCCTGACTCAAATGCCCCAATCCATGATTTGCAAGATGAGATACCAGACAGGGCATGGAGCAGTGGA------------TACGAATGGATCACAGAATATGCGGGTAAAACCGTGTGGTTTGTGGCGAGCGTAAAAATGGGGAATGAGATTGCAATGTGCCTCCAAAGAGCGGGGAAAAAGGTCATCCAACTCAACCGCAAGTCCTATGACACAGAATACCCAAAATGTAAGAATGGAGACTGGGATTTTGTCATCACCACCGACATCTCTGAAATGGGGGCCAACTTCGGTGCGAGCAGGGTCATCGACTGTAGAAAGAGCGTGAAGCCCACCATCTTAGAAGAGGGAGAAGGCAGAGTCATCCTCGGAAACCCATCTCCCATAACCAGTGCAAGCGCAGCTCAACGGAGGGGCAGAGTAGGCAGAAACCCCAACCAAGTTGGAGATGAATACCACTATGGGGGGGCTACCAGTGAGGATGACAGTAACCTAGCCCATTGGACAGAGGCAAAGATCATGTTAGACAACATACACATGCCCAATGGACTGGTGGCCCAGCTCTATGGACCAGAGAGGGAAAAGGCTTTCACAATGGATGGCGAATACCGTCTCAGAGGTGAAGAAAAGAAAAACTTCTTAGAGCTGCTTAGGACGGCTGACCTTCCGGTGTGGCTGGCCTACAAGGTGGCGTCCAATGGCATTCAGTACACCGACAGAAAGTGGTGTTTTGATGGGCCGCGCACGAATGCCATACTGGAGGACAGCACCGAGGTAGAGATAGTCACCCGGATGGGTGAGAGGAAAATCCTCAAGCCGAGATGGCTTGATGCAAGAGTTTATGCAGATCACCAAGCCCTCAAGTGGTTCAAAGACTTTGCAGCAGGGAAAAGATCAGCCGTTAGCTTCATAGAGGTGCTCGGTCGCATGCCTGAGCATTTCATGGGAAAGACGCGGGAAGCTTTAGATACCATGTACTTGGTTGCAACGGCAGAGAAAGGTGGGAAAGCACACCGAATGGCTCTCGAAGAGCTGCCAGATGCAATGGAAACCATTACACTTATTGTTGCCATCACTGTGATGACAGGAGGATTCTTTCTACTAATGATGCAGCGAAAGGGTATAGGGAAGATGGGTCTTGGAGCTATAGTGCTCACGCTAGCTACCTTCTTCCTGTGGGCGGCAGAGGTTCCTGGAACCAAAATAGCAGGGACCCTGCTGATCGCCCTGCTGCTGATGGTGGTTCTCATCCCAGAACCGGAAAAACAGAGGTCACAGACAGATAACCAACTGGCGGTGTTTCTTATCTGTGTCTTGACCGTGGTTGGAGTGGTGGCAGCAAACGAGTACGGGATGCTAGAAAGAACCAAAGCAGATCTCAAGAGCATGTTTGGCGGAAAGACGCAGGCATCAGGACTGACTGGA---TTGCCAAGCATGGCACTGGACCTGCGTCCAGCCACAGCCTGGGCACTGTATGGGGGGAGCACAGTCGTGCTAACCCCTCTCCTGAAGCACCTGATCACGTCGGAATACGTCACCACATCGCTAGCCTCAATCAACTCACAAGCTGGCTCATTATTTGTCTTGCCACGAGGCGTGCCTTTTACCGACCTAGACTTGACTGTTGGCCTCGTCTTCCTTGGCTGTTGGGGTCAAATCACCCTCACAACTTTTTTGACAGCCATGGTTCTGGCGACACTTCACTACGGGTACATGCTCCCTGGATGGCAAGCTGAAGCACTCAGGGCTGCCCAGAGAAGGACAGCGGCTGGAATAATGAAGAATGCCGTTGTTGACGGAATGGTCGCCACTGATGTGCCTGAACTGGAAAGGACTACTCCTCTGATGCAAAAGAAAGTCGGACAGGTGCTCCTCATAGGGGTAAGCGTGGCAGCGTTCCTCGTCAACCCTAATGTCACCACTGTGAGAGAAGCAGGGGTGTTGGTGACGGCGGCTACGCTCACTTTGTGGGACAATGGAGCCAGTGCCGTTTGGAATTCCACCACTGCCACGGGACTCTGCCATGTCATGCGAGGTAGCTACCTGGCTGGAGGCTCCATTGCTTGGACTCTCATCAAGAACGCTGACAAGCCCTCCTTGAAAAGGGGAAGGCCTGGGGGCAGGACGCTAGGGGAGCAGTGGAAGGAAAAACTAAATGCCATGAGCAGAGAAGAGTTTTTTAAATACCGGAGAGAGGCCATAATCGAGGTGGACCGCACTGAAGCACGCAGGGCTAGACGTGAAAATAACATAGTGGGAGGACATCCGGTATCGCGAGGCTCAGCAAAACTCCGTTGGCTCGTGGAGAAAGGGTTTGTCTCGCCAATAGGAAAAGTCATTGATCTAGGGTGTGGGCGTGGAGGATGGAGCTACTACGCAGCAACCCTGAAGAAGGTCCAGGAAGTCAGAGGATACACGAAAGGTGGGGCGGGACATGAAGAACCGATGCTCATGCAGAGCTACGGCTGGAACCTGGTCTCCCTGAAGAGTGGAGTGGACGTGTTTTACAAACCTTCAGAGCCCAGTGACACCCTGTTCTGCGACATAGGGGAATCCTCCCCAAGTCCAGAAGTAGAAGAACAACGCACACTACGCGTCCTAGAGATGACATCTGACTGGTTGCATCGAGGACCTAGAGAGTTCTGCATAAAAGTTCTCTGCCCTTACATGCCCAAGGTTATAGAAAAAATGGAAGTTCTGCAGCGCCGCTTCGGAGGTGGGCTAGTGCGTCTCCCCCTGTCCCGAAACTCCAATCACGAGATGTATTGGGTTAGTGGAGCCGCTGGCAATGTGGTGCACGCTGTGAACATGACCAGCCAGGTACTACTGGGGCGAATGGATCGCACAGTGTGGAGAGGGCCAAAGTATGAGGAAGATGTCAACCTAGGGAGCGGAACAAGAGCCGTGGGAAAGGGAGAAGTCCATAGCAATCAGGAGAAAATCAAGAAGAGAATCCAGAAGCTTAAAGAAGAATTTGCCACAACGTGGCATAAAGACCCTGAGCATCCATACCGTACTTGGACATACCACGGAAGCTATGAAGTGAAGGCTACTGGCTCAGCCAGCTCTCTCGTCAACGGAGTGGTGAAGCTCATGAGCAAACCTTGGGACGCCATTGCCAACGTCACCACCATGGCCATGACTGACACCACCCCTTTTGGACAGCAAAGAGTTTTCAAGGAGAAAGTTGACACGAAGGCTCCTGAACCACCAGCTGGAGCCAAGGAAGTGCTCAACGAGACCACTAACTGGCTGTGGGCCTACTTGTCACGGGAAAAAAGACCCCGCTTGTGCACCAAGGAAGAATTCATAAAGAAAGTCAATAGCAACGCGGCTCTTGGAGCAGTGTTCGCTGAACAGAATCAATGGAGCACAGCGCGTGAGGCTGTGGATGACCCGCGGTTTTGGGAGATGGTCGATGAAGAGAGGGAAAACCATCTGCGAGGAGAGTGTCACACATGTATCTACAACATGATGGGAAAAAGAGAGAAGAAGCCTGGAGAGTTTGGAAAAGCCAAAGGAAGCAGGGCCATTTGGTTCATGTGGCTTGGAGCACGGTATCTAGAGTTTGAAGCTTTGGGGTTCCTGAATGAAGACCATTGGCTGAGCCGAGAGAATTCAGGAGGTGGAGTGGAGGGCTCAGGCGTCCAAAAACTGGGATACATCCTCCGTGACATAGCAGGAAAGCAAGGAGGGAAAATGTACGCTGATGATACCGCCGGGTGGGACACTAGAATTACCAGAACTGATTTAGAAAATGAAGCTAAGGTGCTGGAGCTCCTAGACGGTGAACACCGCATGCTCGCCCGAGCCATAATCGAACTGACTTACAGGCACAAAGTGGTCAAGGTCATGAGACCTGCAGCAGAAGGAAAGACCGTGATGGACGTGATATCAAGAGAAGATCAAAGGGGGAGTGGACAGGTGGTCACTTATGCTCTTAACACTTTCACGAACATCGCTGTTCAGCTCGTCAGGCTGATGGAGGCTGAGGGAGTCATTGGACCACAACACTTGGAACAGCTACCCAGGAAAAACAAGATAGCTGTCAGGACCTGGCTCTTTGAGAATGGAGAGGAGAGAGTGACCAGGATGGCGATCAGCGGAGATGACTGTGTCGTTAAGCCGCTGGACGACAGATTCGCCACGGCCCTCCACTTCCTCAACGCAATGTCAAAGGTCAGAAAAGACATACAGGAATGGAAGCCTTCGCATGGCTGGCACGATTGGCAGCAAGTTCCCTTCTGCTCTAACCATTTTCAGGAGATTGTGATGAAAGATGGAAGGAGTATAGTTGTCCCGTGCAGAGGACAGGATGAGCTGATAGGCAGGGCTCGCATCTCCCCGGGAGCTGGATGGAATGTGAAGGACACAGCTTGCCTGGCCAAAGCATATGCACAGATGTGGCTACTCCTATACTTCCATCGTAGGGACCTGCGTCTCATGGCAAATGCGATTTGCTCAGCAGTGCCAGTGGATTGGGTGCCCACAGGCAGGACATCCTGGTCAATACACTCGAAAGGAGAGTGGATGACCACGGAAGACATGCTGCGGGTCTGGAACAGAGTCTGGATTGAAGAAAATGAATGGATGATGGACAAGACCCCAATCACAAGCTGGACAGACGTTCCGTACGTGGGAAAGCGTGAGGACATCTGGTGTGGCAGCCTCATCGGAACGCGATCTAGAGCAACCTGGGCTGAGAACATCTATGCGGCGATAAACCAGGTTAGAGCTGTCATTGGGAAAGAAAATTATGTTGACTACATGACTTCACTCAGGAGATACGAAGACGTCTTGATCCAGGAAGACAGGGTCATC
>AEO86782
ATGACTAAAAAACCAGGAGGGCCCGGTAAAAACCGGGCTATCAATATGCTGAAACGCGGCTTACCCCGCGTATTCCCACTAGTGGGAGTGAAGAGGGTAGTAATGAGCTTGTTGGACGGCAGAGGGCCAGTACGTTTCGTGCTGGCTCTTATCGCGTTCTTCAAGTTTACAGCATCAGCCCCGACCAAAGCGCTTTTAGGCCGATGGAAAGCAGTGGAAAAGAGTGTAGCAATGAAACATCCTACCAGTTTCAAACGAGAACTTGGAACACTCATTGACGCCGTGAACAAGCGGGGCAGAAAGCAAAACAAAAGAGGAGGAAATGAAGGCTCAATCATGTGGCTCGCGAGCTTGGCGGTTGTCATAGCGTGTGTAGGGGCCATGAAGTTGTCAAATTTCCAGGGGAAGCTTTTGATGACCATCAACAAAACGGACATTGCAGACGTTATCGTGATTCCCACCTCAAAAGGAGAGAACAGATGTTGGGTCCGGGCAATTGACGTCGGCTATATGTGTGAGGACACTATCACGTACGAATGTCCTAAGCTTACCATGGGCAATGATCCAGAGGATGTGGACTGTTGGTGTGACAACCAAGAAGTCTACGTCCAATATGGACGGTGTACGCGGACCAGGCATTCCAAGCGAAGCAGGAGGTCCGTGTCGGTCCAAACACATGGGGAGAGTTCACTAGTGAATAAAAAAGAGGCTTGGCTGGATTCAACGAAAGCCACACGATATCTCATGAAAACTGAGAACTGGATCATAAGGAATCCTGGCTATGCTTTCCTGGCGGCGGCACTTGGCTGGATGCTTGGCAGCAACAACGGTCACCGCGTGGTGTTCACCATCCTCCTGCTGTTGGTCGCTCCGGCTTACAGTTTTAACTGTCTGGGAATGGGCAATCGTGACTTCATAGAAGGAGCCAGTGGAGCCACTTGGGTGGACTTGGTGCTAGAAGGAGATAGCTGCTTGACAATCATGGCAAACGACAAACCAACATTGGACGTCCGCATGATCAACATCGAAGCTAGCCAACTTGCTGAAGTCAGAAGTTACTGCTATCATGCTTCAGTCACTGACATCTCGACGGTGGCTCGGTGCCCCACGACTGGAGAAGCCCACAACGAGAAGCGAGCTGACAGTAGCTATGTGTGCAAACAAGGCTTCACTGATCGTGGGTGGGGCAACGGATGTGGACTTTTCGGGAAGGGAAGCATTGACACATGTGCAAAATTCTCCTGCACTAGTAAAGCGATTGGGAGAACAATCCAGCCAGAAAACATCAAATACGAAGTTGGCATTTTTGTGCATGGAACCACCACTTCGGAAAACCATGGGAATTATTCAGCGCAAGTTAGGGCGTCCCAGGCGGCAAAGTTTACAGTAACACCCAACGCTCCTTCGATAACCCTCAAACTTGGTGACTACGGAGAAGTTACACTGGACTGTGAGCCAAGGAGTGGACTGAACACTGAAGCGTTCTACGTCATGACCGTGGGGTCAAAGTCATTTTTGGTCCATAGGGAATGGTTTCATGACCTCGCTCTCCCCTGGACGCCCCCTTCGAGCACAGCGTGGAGAAACAGAGAACTCCTCATGGAATTTGAAGAGGCGCACGCCACAAAACAGTCCGTTGTTGCTCTTGGGTCACAGGAAGGAGGCCTCCATCAGGCGTTGGCAGGAGCCATCGTGGTGGAGTACTCAAGCTCAGTGAAGTTAACATCAGGCCACCTGAAATGCAGGCTGAAAATGGACAAACTGGCTCTGAAAGGCACAACCTATGGCATGTGCACAGAAAAATTCTCGTTCGCGAGAAATCCGGCGGACACTGGCCACGGAACAGTTGTCATTGAACTCTCCTACTCTGGGAGTGATGGCCCTTGCAAAATTCCGATTGTCTCCGTTGCGAGTCTCAATGACATGACCCCCGTTGGGCGGCTGGTGACAGTGAACCCCTTCGTCGCGACTTCCAGTGCCAACTCAAAGGTGCTGGTCGAGATGGAACCCCCCTTCGGAGACTCCTACATCGTAGTTGGAAGGGGAGATAAGCAGATCAACCACCATTGGCATAAAGCTGGAAGCACGCTGGGCAAAGCCTTTTCAACAACTTTGAAGGGAGCTCAAAGACTGGCAGCGTTGGGCGACACAGCCTGGGACTTTGGCTCCATTGGAGGGGTCTTCAACTCCATAGGAAAAGCCATTCACCAAGTGTTTGGTGGTGCTTTCAGAACACTCTTTGGGGGAATGTCTTGGATCACACAAGGGCTAATGGGTGCCCTACTACTCTGGGTGGGCGTTAACGCACGAGACCGATCAATTGCTTTGGCCTTCTTAGCCATAGGAGGTGTGCTCGTGTTCTTAGCGACCAATGTGCATGCTGACACTGGATGTGCAATTGACATCACAAGAAAAGAGATGAGGTGTGGAAGTGGCATCTTCGTGCACAACGACGTGGAAGCCTGGGTGGATAGGTACAAATATTTGCCAGAAACGCCCAGATCCCTAGCGAAGATCGTCCACAAAGCGCACAAGGAAGGCGTGTGCGGAGTCAGATCTGTCACTAGACTGGAGCACCAAATGTGGGAAGCCGTACGGGACGAACTGAACGTCCTGCTTAAAGAGAATGCAGTGGACCTCAGTGTGGTGGTGAACAAGCCCGTGGGGAGGTACCGCTCAGCCCCTAAACGCCTATCCATGACGCAAGAGAAGTTTGAAATGGGCTGGAAAGCATGGGGAAAAAGCATTCTCTTTGCCCCGGAATTGGCTAACTCCACATTTGTCGTAGATGGACCTGAGACAAAGGAATGCCCTGATGAGCACAGAGCTTGGAACAGCATGCAAATCGAAGACTTCGGCTTTGGCATCACATCAACCCGTGTGTGGCTGAAAATTAGAGAGGAGAGCACTGACGAGTGTGATGGAGCGATCATAGGCACGGCTGTCAAAGGACATGTGGCAGTCCATAGTGACTTGTCGTACTGGATTGAGAGTCGCTACAACGACACATGGAAACTTGAGAGGGCGGTCTTTGGAGAGGTCAAATCTTGCACTTGGCCAGAGACACACACTCTTTGGGGAGATGGTGTTGAGGAAAGTGAACTCATCATCCCGCATACCATAGCCGGACCAAAAAGCAAGCACAATCGGAGGGAAGGGTATAAGACACAAAACCAGGGACCCTGGGACGAGAATGGCATAGTCTTGGACTTTGATTATTGCCCAGGGACAAAAGTCACCATTACAGAGGATTGTGGCAAGAGAGGCCCTTCGGTCAGAACCACTACTGACAGCGGAAAGTTGATCACTGACTGGTGCTGTCGCAGTTGCTCTCTTCCGCCCCTACGATTCCGGACAGAAAATGGCTGCTGGTACGGAATGGAAATCAGACCTGTTAGGCATGATGAAACAACACTCGTCAGATCACAGGTTGATGCTTTTAATGGTGAAATGGTTGACCCTTTTCAGCTGGGCCTTCTGGTGATGTTTCTGGCCACCCAGGAGGTCCTTCGCAAGAGGTGGACGGCCAGATTGACCATTCCTGCGGTTTTGGGGGCCCTACTTGTGCTGATGCTTGGGGGCATCACTTACACTGATTTGGCGAGGTATGTGGTGCTAGTCGCTGCTGCTTTCGCAGAGGCCAACAATGGAGGAGACGTCCTACACCTTGCTTTGATTGCCGTCTTTAAGATCCAACCAGCATTTTTAGTGATGAACATGCTCAGCACGAGATGGACGAACCAAGAAAACGTGGTTCTGGTCCTAGGGGCTGCCTTTTTCCAATTGGCCTCAGTAGATCTGCAAATAGGAGTCCACGGAATCCTGAATGCCGCCGCTATAGCATGGATGATTGTCCGAGCGATCTCCTTCCCCACAACCTCCTCCGTCACCATGCCAGTCTTAGCGCTTCTAACTCCGGGAATGAGGGCTCTATACCTAGACACTTACAGAATCATCCTCCTCGTCATAGGGATTTGCTCCCTGCTGCAAGAGAGGAAGAAGAACATGGCAAAAAAGAAAGGAGCCGTACTCTTGGGCTTAGCGCTCACATCCACTGGATGGTTCTCGCCCACCACTATAGCTGCCGGACTAATGGTCTGCAACCCAAACAAGAAGAGAGGGTGGCCAGCTACTGAGTTTTTGTCGGCGGTTGGATTGATGTTTGCCATCGTAGGTGGTTTGGCCGAGTTGGATATTGAATCCATGTCAATACCCTTCATGCTGGCAGGTCTCATGGCAGTGTCCTACGTGGTGTCAGGAAAAGCAACAGATATGTGGCTTGAACGGGCCGCCGACATCAGCTGGGAGATGGATGCTGCAATCACAGGAAGCAGCCGGAGGCTGGATGTGAAGCTGGATGATGACGGAGATTTTCACTTGATTGATGATCCCGGTGTTCCATGGAAGGTCTGGGTCCTGCGCATGTCTTGCATTGGCTTAGCCGCCCTCACGCCTTGGGCCATTGTTCCCGCCGCTTTTGGTTATTGGCTCACTTTAAAAACAACAAAAAGAGGGGGCGTGTTTTGGGACACGCCATCCCCAAAACCTTGCTCAAAAGGAGACACCACTACAGGAGTCTACCGAATTATGGCTAGAGGGATTCTCGGCACTTACCAGGCCGGCGTCGGAGTCATGTACGAGAATGTTTTCCACACACTATGGCACACAACTAGAGGAGCAGCCATTATGAGCGGAGAAGGAAAATTGACGCCTTACTGGGGTAGTGTGAAAGAAGACCGCATAGCTTACGGAGGCCCATGGAGGTTTGATCGAAAATGGAATGGAACAGATGACGTGCAAGTGATCGTGGTAGAACCGGGGAAGGCTGCAGTAAACATCCAGACAAAACCAGGGGTGTTTCGGACTCCCTTCGGGGAGGTTGGGGCTGTTAGTCTGGATTACCCGCGAGGAACATCCGGCTCACCCATTCTGGATTCCAATGGAGACATCATAGGCCTATACGGCAATGGAGTTGAGCTTGGCGATGGCTCATACGTCAGCGCCATCGTGCAGGGTGAACGTCAGGAGGAACCAGTCCCAGAAGCTTACACCCCAAACATGTTGAGAAAGAGACAGATGACTGTGCTGGATTTGCACCCTGGTTCAGGGAAAACCAGGAAAATTCTGCCACAAATAATTAAGGACGCTATCCAGCAGCGCCTGAGAACAGCTGTGCTGGCACCGACGCGGGTGGTAGCAGCAGAAATGGCAGAAGCTTTGAGAGGGCTCCCAGTACGATATCAAACTTCAGCAGTGCAGAGAGAGCATCAAGGGAATGAAATAGTGGATGTGATGTGCCACGCCACTCTGACCCATAGACTGATGTCACCGAACAGAGTGCCCAACTATAACCTATTTGTCATGGATGAAGCTCATTTCACCGATCCAGCCAGTATAGCCGCACGAGGATACATTGCTACCAAGGTGGAATTGGGGGAGGCAGCAGCCATCTTTATGACAGCGACCCCGCCTGGAACCACGGATCCTTTTCCTGACTCAAATGCCCCAATCCATGATTTGCAAGATGAGATACCAGACAGGGCATGGAGCAGTGGA------------TACGAATGGATCACAGAATATGCGGGTAAAACCGTGTGGTTTGTGGCGAGCGTAAAAATGGGGAATGAGATTGCAATGTGCCTCCAAAGAGCGGGGAAAAAGGTCATCCAACTCAACCGCAAGTCCTATGACACAGAATACCCAAAATGTAAGAATGGAGACTGGGATTTTGTCATCACCACCGACATCTCTGAAATGGGGGCCAACTTCGGTGCGAGCAGGGTCATCGACTGTAGAAAGAGCGTGAAGCCCACCATCTTAGAAGAGGGAGAAGGCAGAGTCATCCTCGGAAACCCATCTCCCATAACCAGTGCAAGCGCAGCTCAACGGAGGGGCAGAGTAGGCAGAAACCCCAACCAAGTTGGAGATGAATACCACTATGGGGGGGCTACCAGTGAGGATGACAGTAACCTAGCCCATTGGACAGAGGCAAAGATCATGTTAGACAACATACACATGCCCAATGGACTGGTGGCCCAGCTCTATGGACCAGAGAGGGAAAAGGCTTTCACAATGGATGGCGAATACCGTCTCAGAGGTGAAGAAAAGAAAAACTTCTTAGAGCTGCTTAGGACGGCTGACCTTCCGGTGTGGCTGGCCTACAAGGTGGCGTCCAATGGCATTCAGTACACCGACAGAAAGTGGTGTTTTGATGGGCCGCGCACGAATGCCATACTGGAGGACAGCACCGAGGTAGAGATAGTCACCCGGATGGGTGAGAGGAAAATCCTCAAGCCGAGATGGCTTGATGCAAGAGTTTATGCAGATCACCAAGCCCTCAAGTGGTTCAAAGACTTTGCAGCAGGGAAAAGATCAGCCGTTAGCTTCATAGAGGTGCTCGGTCGCATGCCTGAGCATTTCATGGGAAAGACGCGGGAAGCTTTAGATACCATGTACTTGGTTGCAACGGCAGAGAAAGGTGGGAAAGCACACCGAATGGCTCTCGAAGAGCTGCCAGATGCACTGGAAACCATTACACTTATTGTTGCCATCACTGTGATGACAGGAGGATTCTTTCTACTAATGATGCAGCGAAAGGGTATAGGGAAGATGGGTCTTGGAGCTCTAGTGCTCACGCTAGCTACCTTCTTCCTGTGGGCGGCAGAGGTTCCTGGAACCAAAATAGCAGGGACCCTGCTGATCGCCCTGCTGCTGATGGTGGTTCTCATCCCAGAACCGGAAAAACAGAGGTCACAGACAGATAACCAACTGGCGGTGTTTCTTATCTGTGTCTTGACCGTGGTTGGAGTGGTGGCAGCAAACGAGTACGGGATGCTAGAAAAAACCAAAGCAGATCTCAAGAGCATGTTTGGCGGAAAGACGCAGGCACCAGGACTGACTGGA---TTGCCAAGCATGGCACTGGACCTGCGTCCAGCCACAGCCTGGGCACTGTATGGGGGGAGCACAGTCGTGCTAACCCCTCTCCTGAAGCACCTGATCACGTCGGAATACGTCACCACATCGCTAGCCTCAATCAACTCACAAGCTGGCTCATTATTTGTCTTGCCACGAGGCGTGCCTTTTACCGACCTAGACTTGACTGTTGGCCTCGTCTTCCTTGGCTGTTGGGGTCAAATCACCCTCACAACTTTTTTGACAGCCATGGTTCTGGCGACACTTCACTACGGGTACATGCTCCCTGGATGGCAAGCTGAAGCACTCAGGGCTGCCCAGAGAAGGACAGCGGCTGGAATAATGAAGAATGCCGTTGTTGACGGAATGGTCGCCACTGATGTGCCTGAACTGGAAAGGACTACTCCTCTGATGCAAAAGAAAGTCGGACAGGTGCTCCTCATAGGGGTAAGCGTGGCAGCGTTCCTCGTCAACCCTAATGTCACCACTGTGAGAGAAGCAGGGGTGTTGGTGACGGCGGCTACGCTCACTTTGTGGGACAATGGAGCCAGTGCCGTTTGGAATTCCACCACTGCCACGGGACTCTGCCATGTCATGCGAGGTAGCTACCTGGCTGGAGGCTCCATTGCTTGGACTCTCATCAAGAACGCTGACAAGCCCTCCTTGAAAAGGGGAAGGCCTGGGGGCAGGACGCTAGGGGAGCAGTGGAAGGAAAAACTAAATGCCATGAGCAGAGAAGAGTTTTTTAAATACCGGAGAGAGGCCATAATCGAGGTGGACCGCACTGAAGCACGCAGGGCTAGACGTGAAAATAACATAGTGGGAGGACATCCGGTATCGCGAGGCTCAGCAAAACTCCGTTGGCTCGTGGAGAAAGGGTTTGTCTCGCCAATAGGAAAAGTCATTGATCTAGGGTGTGGGCGTGGAGGATGGAGCTACTACGCAGCAACCCTGAAGAAGGTCCAGGAAGTCAGAGGATACACGAAAGGTGGGGCGGGACATGAAGAACCGATGCTCATGCAGAGCTACGGCTGGAACCTGGTCTCCCTGAAGAGTGGAGTGGACGTGTTTTACAAACCTTCAGAGCCCAGTGACACCCTGTTCTGCGACATAGGGGAATCCTCCCCAAGTCCAGAAGTAGAAGAACAACGCACACTACGCGTCCTAGAGATGACATCTGACTGGTTGCATCGAGGACCTAGAGAGTTCTGCATAAAAGTTCTCTGCCCTTACATGCCCAAGGTTATAGAAAAAATGGAAGTTCTGCAGCGCCGCTTCGGAGGTGGGCTAGTGCGTCTCCCCCTGTCCCGAAACTCCAATCACGAGATGTATGGGGTTAGTGGAGCCGCTGGCAATGTGGTGCACGCTGTGAACATGACCAGCCAGGTACTACTGGGGCGAATGGATCGCACAGTGTGGAGAGGGCCAAAGTATGAGGAAGATGTCAACCTAGGGAGCGGAACAAGAGCCGTGGGAAAGGGAGAAGTCCATAGCAATCAGGAGAAAATCAAGAAGAGAATCCAGAAGCTTAAAGAAGAATTTGCCACAACGTGGTATAAAGACCCTGAGCATCCATACCGTACTTGGACATACCACGGAAGCTATGAAGTGAAGGCTACTGGCTCAGCCAGCTCTCTCGTCAACGGAGTGGTGAAGCTCATGAGCAAACCTTGGGACGCCATTGCCAACGTCACCACCATGGCCATGACTGACACCACCCCTTTTGGACAGCAAAGAGTTTTCAAGGAGAAAGTTGACACGAAGGCTCCTGAACCACCAGCTGGAGCCAAGGAAGTGCTCAACGAGACCACTAACTGGCTGTGGGCCTACTTGTCACGGGAAAAAAGACCCCGCTTGTGCACCAAGGAAGAATTCATAAAGAAAGTCAATAGCAACGCGGCTCTTGGAGCAGTGTTCGCTGAACAGAATCAATGGAGCACAGCGCGTGAGGCTGTGGATGACCCGCGGTTTTGGGAGATGGTCGATGAAGAGAGGGAAAACCATCTGCGAGGAGAGTGTCACACATGTATCTACAACATGATGGGAAAAAGAGAGAAGAAGCCTGGAGAGTTTGGAAAAGCCAAAGGAAGCAGGGCCATTTGGTTCATGTGGCTTGGAGCACGGTATCTAGAGTTTGAAGCTTTGGGGTTCCTGAATGAAGACCATTGGCTGAGCCGAGAGAATTCAGGAGGTGGAGTGGAGGGCTCAGGCGTCCAAAAACTGGGATACATCCTCCGTGACATAGCAGGAAAGCAAGGAGGGAAAATGTACGCTGATGATACCGCCGGGTGGGACACTAGAATTACCAGAACTGATTTAGAAAATGAAGCTAAGGTGCTGGAGCTCCTAGACGGTGAACACCGCATGCTCGCCCGAGCCATAATCGAACTGACTTACAGGCACAAAGTGGTCAAGGTCATGAGACCTGCAGCAGAAGGAAAGACCGTGATGGACGTGATATCAAGAGAAGATCAAAGGGGGAGTGGACAGGTGGTCACTTATGCTCTTAACACTTTCACGAACATCGCTGTTCAGCTCGTCAGGCTGATGGAGGCTGAGGGAGTCATTGGACCACAACACTTGGAACAGCTACCCAGGAAAAACAAGATAGCTGTCAGGACCTGGCTCTTTGAGAATGGAGAGGAGAGAGTGACCAGGATGGCGATCAGCGGAGATGACTGTGTCGTTAAGCCGCTGGACGACAGATTCGCCACGGCCCTCCACTTCCTCAACGCAATGTCAAAGGTCAGAAAAGACATACAGGAATGGAAGCCTTCGCATGGCTGGCACGATTGGCAGCAAGTTCCCTTCTGCTCTAACCATTTTCAGGAGATTGTGATGAAAGATGGAAGGAGTATAGTTGTCCCGTGCAGAGGACAGGATGAGCTGATAGGCAGGGCTCGCATCTCCCCGGGAGCTGGATGGAATGTGAAGGACACAGCTTGCCTGGCCAAAGCATATGCACAGATGTGGCTACTCCTATACTTCCATCGTAGGGACCTGCGTCTCATGGCAAATGCGATTTGCTCAGCAGTGCCAGTGGATTGGGTGCCCACAGGCAGGACATCCTGGTCAATACACTCGAAAGGAGAGTGGATGACCACGGAAGACATGCTGCGGGTCTGGAACAGAGTCTGGATTGAAGAAAATGAATGGATGATGGACAAGACCCCAATCACAAGCTGGACAGACGTTCCGTACGTGGGAAAGCGTGAGGACATCTGGTGTGGCAGCCTCATCGGAACGCGATCTAGAGCAACCTGGGCTGAGAACATCTATGCGGCGATAAACCAGGTTAGAGCTGTCATTGGGAAAGAAAATTATGTTGACTACATGACTTCACTCAGGAGATACGAAGACGTCTTGATCCAGGAAGACAGGGTCATC
>AEO86783
ATGACTAAAAAACCAGGAGGGCCCGGAAAAAACCGGGCCATCAATATGCTGAAACGCGGATTACCCCGCGTATTCCCACTAGTGGGAGTGAAGAGGGTAGTTATGAGCTTGTTGGACGGCAGAGGGCCAGTACGATTTGTGCTGGCTCTTATCACGTTCTTCAAGTTTACAGCATTAGCCCCGACCAAGGCGCTTTTGGGCCGCTGGAGAGCAGTGGAAAAAAGTGTGGCAATGAAACATCTTACCAGTTTCAAACGAGAACTTGGAACACTCATTGACGCCGTGAACAAGCGGGGCAAAAAACAAAACAAAAGAGGAGGGAATGAAAGCTTGATTATGTGGCTTGCCAGCTTGGCAATCGTAACAGCCTGTGCCGGAGCCATGAAGCTATCAAACTTTCAAGGAAAGCTTCTGATGACCATCAACAACACGGACATTGCTGACGTCATCGTGATCCCCACCTCAAAAGGTGAAAACAGATGCTGGGTACGAGCAATCGACGTTGGTTACATGTGTGAAGACACCATCACGTATGAATGTCCGAAGCTTGCCGTGGGCAACGATCCGGAAGACGTGGACTGCTGGTGCGACAATCAGGAAGTCTACGTGCAGTATGGTCGCTGCACACGGACCAGGCATTCCAAACGAAGCAGAAGATCCGTTTCGGTCCAAACGCATGGGGAAAGCTCACTAGTGAACAAAAAAGAGGCTTGGCTGGATTCAACGAAGGCCACGCGATACCTCATGAAAACGGAGAACTGGATCATAAGGAACCCTGGTTATGCTTTCCTGGCGGTGGCACTTGGATGGATGCTTGGCAGCAACAATGGCCAACGTGTGGTGTTCACTATTCTCTTGCTATTGGTCGCTCCGGCTTACAGTTTTAACTGTCTGGGAATGGGGAATCGGGATTTCATAGAAGGAGCCAGTGGAGCCACTTGGGTGGATCTGGTGTTGGAAGGAGATAGCTGTTTGACAATTATGGCAAACGACAAACCAACACTAGATGTCCGCATGATCAACATTGAAGCTAGCCAACTTGCTGAAGTCAGGAGTTACTGCTATCACGCTTCAGTCACTGACATTTCAACGGTGGCTCGATGCCCCACGACTGGAGAAGCCCACAACGAAAAACGTGCTGACAGCAGCTACGTGTGCAAACAGGGCTTTACTGACCGCGGATGGGGAAATGGATGTGGACTTTTCGGGAAAGGAAGCATTGACACATGCGCAAAATTTTCTTGTACCAGTAAGGCCATTGGAAGAATGATCCAACCAGAGAACATCAAGTACGAGGTTGGCATATTCGTGCACGGAACCACTACCTCGGAAAACCACGGGAATTACTCAGCGCAAGTAGGAGCGTCTCAAGCAGCAAAGTTTACTGTAACTCCAAATGCTCCTTCAATAACCCTCAAGCTTGGTGATTATGGAGAAGTCACACTGGATTGTGAACCAAGGAGTGGACTGAACACTGAAGCGTTCTATGTCATGACCGTGGGTTCGAAGTCATTCTTAGTCCATAGGGAATGGTTCCATGACCTTTCTCTTCCCTGGACGTCCCCCTCAAGCACGGCATGGAGAAACAGAGAACTCCTCATGGAATTTGAAGAGGCACATGCCACAAAACAATCTGTCGTAGCTCTTGGGTCACAGGAGGGAGGCCTCCATCAAGCGTTGGCAGGAGCCATCGTGGTGGAGTACTCAAGCTCAGTGAAATTGACATCAGGTCACCTGAAATGCAGGCTAAAAATGGACAAACTGGCTCTGAAGGGCACGACTTATGGCATGTGTACAGAAAAATTCTCGTTCGCGAAAAATCCAGCGGACACGGGCCATGGAACAGTTGTCATTGAGCTCACATATTCTGGAAGTGATGGTCCCTGTAAAATTCCGATTGTCTCAGTCGCTAGTTTAAACGACATGACCCCTGTGGGGAGGCTGGTAACAGTAAACCCCTTCGTCGCAACATCTAGCTCCAACTCAAAGGTGCTGGTTGAGATGGAACCTCCCTTCGGAGACTCTTATATCGTGGTTGGAAGAGGGGACAAGCAGATTAACCATCACTGGCACAAAGCTGGAAGCACGCTGGGCAAAGCTTTCTCAACAACTTTGAAAGGGGCTCAGAGACTAGCAGCGCTAGGTGACACAGCCTGGGACTTCGGTTCCATTGGAGGGGTATTCAACTCCATAGGGAAAGCTGTTCACCAAGTATTTGGCGGTGCATTCAGAACGCTCTTTGGGGGAATGTCTTGGATCACACAAGGACTAATGGGGGCCTTACTTCTTTGGATGGGTGTCAACGCACGAGACCGGTCAATCGCCCTGGCTTTTCTGGCCACGGGAGGTGTGCTCGTGTTTTTGGCGACCAATGTGCATGCCGACACTGGCTGTGCCATTGACATCACAAGAAAAGAGATGAGGTGTGGAAGTGGCATCTTCGTGCACAACGACGTAGAGGCTTGGGTAGATAGGTACAAATATTTGCCAGAGACGCCCAGATCCTTAGCGAAGATCGTCCACAAAGCACATCAAGAAGGAGTGTGCGGGGTCAGATCCGTCACTAGACTGGAACACCAGATGTGGGAGTCTGTGCGGGACGAACTGAATGTCTTGCTCAAAGAGAACGCGGTGGATCTCAGTGTGGTGGTGAACAAGCCCGTGGGGAGATATCGCTCAGCCCCCAAACGCCTATCCATGACTCAAGAAAAGTTTGAGATGGGCTGGAAAGCATGGGGAAAAAGCATTCTCTTCGCCCCCGAATTGGCCAACTCCACGTTCGTCGTGGATGGACCCGAGACAAAGGAATGCCCTGATGAGCGCAGAGCCTGGAACAGCATGCAAATCGAAGATTTCGGCTTCGGCATCACATCAACCCGAGTGTGGCTGAAAATTAGAGAGGAGAACACTGATGAGTGTGATGGAGCAATCATAGGGACAGCTGTTAAAGGGCATGTGGCAGTTCATAGTGACTTGTCATACTGGATCGAGAGCCGTCTCAATGACACCTGGAAACTTGAGAGGGCTGTCTTCGGAGAGGTGAAATCTTGCACTTGGCCCGAGACACACACTCTTTGGGGTGACGGTGTTGAGGAGAGCGAGCTTATCATCCCACACACCATAGCTGGACCGAGAAGCAAGCACAACCGGAGAGAAGGGTATAAAACACAAAACCAGGGACCCTGGGATGAGAACGGCATCGTTCTTGACTTTGACTATTGTCCAGGAACAAAAGTCACCATCACAGAGGACTGTGGCAAGAGGGGTCCCTCAATCAGAACCACTACTGACAGTGGAAAGCTGATCACCGATTGGTGCTGCCGCAGCTGTTCTCTACCGCCTTTGCGGTTCCGGACAGAAAATGGTTGCTGGTATGGGATGGAAATCAGACCTGTTAGGCATGACGAAACAACACTCGTTAGGTCACAGGTTGACGCTTTCAACGGCGAAATGATTGACCCTTTTCAGTTGGGCCTTCTGGTGATGTTTCTGGCCACCCAGGAGGTCCTTCGCAAGAGGTGGACGGCCAGATTGACGATTCCTGCGGTTTTGGGGGCTCTACTTGTGCTGATGCTTGGGGGCATCACTTACACTGACCTGGCAAGATATGTGGTGCTAGTTGCTGCGGCTTTCGCGGAGGCCAACAGTGGAGGAGATGTTCTGCACCTCGCTCTGATAGCCGTCTTCAAGATCCAACCAGCTTTTCTGGTCATGAACATGCTTAGCGCGAGATGGACGAACCAAGAGAACGTGGTTCTGGTCCTGGGGGCGGCTTTTTTCCAACTAGCTTCAGTGGATTTACAGATCGGAGTCCACGGAATCCTGAATGCCGCAGCCATAGCATGGATGATCGTTCGAGCGATCACATTTCCCACAACTTCTACCGTTGCCATGCCAATCTTAGCGCTCCTAACTCCGGGAATGAGGGCTTTGTATCTGGACACTTACAGAATCATTCTTCTTGTCATAGGAATTTGTTCCCTGCTGCAAGAGAGGAGAAAGACCATGGCGAAGAAGAAAGGAGCCGTGCTCTTGGGCTTAGCGCTCACATCCACCGGATGGTTTTCGCCCACCACTATCGCAGCCGGACTAATGGTCTGCAACCCAAACAAGAAGAGAGGGTGGCCAGCCACCGAGTTCCTTTCAGCGGTTGGGTTGATGTTTGCCATTGTGGGAGGTCTAGCCGAGTTGGACATCGAATCTATGTCAATACCCTTCATGCTGGCAGGGCTCATGGCAGTGTCCTACGTGGTATCAGGAAAGGCAACCGACATGTGGCTGGACCGGGCTGCCGATATCAGCTGGGAGATGGAGGCTGCAATCACAGGAAGTAGCCGGAGGCTAGATGTTAAGTTGGATGACGACGGCGACTTTCACTTGATTGATGATCCCGGTGTTCCATGGAAAGTCTGGCTTTTGCGCATGTCTTGTATCGGTTTAGCCGCTCTGACACCCTGGGCTATCGTTCCCGCCGCTTTTGGCTATTGGCTCACTCTGAAAACAACAAAAAGAGGGGGCGTGTTCTGGGACACGCCATCTCCAAAGCCTTGCTTAAAGGGGGACACCACCACAGGAGTTTACCGAATTATGGCCAGGGGGATTCTAGGCACTTACCAGGCCGGAGTTGGAGTCATGTATGAGAATGTTTTCCACACATTGTGGCACACAACTAGAGGAGCAGCCATCATGAGTGGAGAAGGAAAGCTAACGCCATACTGGGGTAGTGTGAAGGAAGACCGCATAAGCTATGGAGGCCCGTGGAGGTTTGACCGGAAGTGGAATGGAACAGATGATGTGCAAGTGATTGTGGTGGAACCAGGGAAACCTGCAGTAAACATCCAGACAAAACCGGGAGTGTTTCGCACCCCTTTCGGGGAGGTTGGAGCAGTCAGCTTGGACTACCCACGGGGAACATCCGGCTCACCCATCCTAGATTCCAATGGAGACATCATAGGCTTGTATGGCAATGGGGTTGAACTCGGCGATGGATCGTATGTCAGCGCCATTGTGCAGGGCGACCGTCAAGAGGAACCAGTTCCAGATGCCTACACTCCAAGCATGCTGAAAAAGAGACAGATGACTGTGCTGGACCTGCACCCAGGTTCGGGAAAAACCAGGAAGATCCTACCCCAAATAATTAAGGACGCCATCCAGCAGCGCTTGAGAACAGCCGTGCTGGCACCCACACGAGTGGTAGCAGCAGAAATGGCGGAAGCTTTGAGAGGACTCCCAGTACGATATCAAACCTCGGCAGTGCAGAGGGAGCATCAGGGAAATGAAATAGTAGACGTAATGTGCCATGCCACTCTGACCCATAGACTAATGTCACCAAACAGGGTGCCCAACTACAATTTATTCGTGATGGATGAGGCTCACTTCACTGACCCAGCTAGCATCGCCGCTCGGGGTTATATTGCAACCAAGGTGGAACTGGGGGAGGCAGCAGCCATTTTTATGACGGCGACCCCGCCCGGGACCACTGATCCCTTTCCCGACTCAAATGCCCCAATTCATGACCTGCAGGATGAGATCCCAGACAGGGCATGGAGCAGTGGA------------TACGAATGGATCACGGACTATGCGGGAAAAACTGTGTGGTTCGTGGCAAGTGTGAAAATGGGGAATGAGATCGCAATGTGCCTCCAAAGAGCGGGGAAAAAGGTCATCCAGCTCAATCGTAAGTCATATGACACAGAATACCCAAAATGCAAAAATGGAGATTGGGACTTTGTTATCACCACTGACATCTCTGAGATGGGGGCCAATTTTGGTGCGAGCAGGGTCATTGACTGCAGAAAGAGTGTGAAACCCACCATCCTAGAGGAGGGAGAAGGTAGAGTCATTCTTGGAAACCCATCCCCCATAACCAGTGCAAGTGCAGCCCAACGGAGAGGTAGAGTGGGCAGGAATCCCAACCAAGTTGGAGATGAATACCATTACGGGGGGGCCACCAGTGAAGATGACAGCAACCTAGCCCACTGGACAGAGGCAAAAATTATGCTAGACAACATACATATGCCTAATGGATTAGTGGCTCAGCTGTACGGGCCAGAGAGGGAAAAGGCTTTCACAATGGATGGAGAGTACCGACTCAGAGGTGAGGAGAAGAAGAACTTCTTGGAGCTGCTTAGAACGGCTGACCTCCCAGTATGGCTAGCCTACAAGGTGGCGTCCAATGGCATTCAGTACACTGACAGAAAATGGTGCTTTGATGGACCACGCACAAATGCCATACTAGAAGATAACACTGAGGTGGAGATAGTCACCCGAATGGGTGAGAGAAAGATCCTCAAGCCGAGATGGCTCGATGCGAGGGTTTATGCAGACCACCAGGCCCTCAAGTGGTTTAAGGATTTTGCAGCGGGCAAGAGATCAGCCGTCAGTTTCATAGAGGTGCTCGGTCGCATGCCTGAGCATTTCATGGGAAAGACACGGGAAGCCTTAGACACAATGTATCTGGTGGCAACAGCTGAGAAAGGTGGAAAGGCACACCGCATGGCTCTTGAAGAACTGCCCGACGCATTGGAGACCATCACACTCATCGTTGCCATCACTGTGATGACAGGAGGATTCTTCCTGCTCATGATGCAGAGAAAGGGTATAGGAAAAATGGGTCTAGGGGCTCTAGTGCTCACGCTGGCCACCTTTTTCCTATGGGCGGCAGAGGTTCCTGGAACCAAAATAGCGGGCACCCTACTGGTCGCCCTGTTGCTAATGGTGGTCCTCATCCCGGAACCAGAAAAACAGAGGTCACAGACAGACAACCAGTTGGCAGTGTTTCTTATATGCGTCCTGACCGTGGTCGGAGTGGTGGCAGCAAATGAGTACGGAATGCTGGAAAAAACCAAAGCAGACCTTAAGAGCATGTTTGGCGGAAGGACGCAAGCACCAGGACTGACCGGA---TTGCCTAGCATGGCACTGGACTTGCGCCCAGCCACAGCTTGGGCGCTGTATGGGGGGAGCACAGTTGTGTTAACCCCTCTCCTGAAGCATCTAATCACCTCAGAATACGTCACCACATCGTTAGCTTCAATCAGTTCACAAGCGGGTTCGCTGTTTGTTTTGCCGCGAGGCGTGCCTTTCACTGACTTGGATCTAACCGTTGGCCTTGTCTTTCTTGGCTGTTGGGGCCAAATCACCCTCACCACGTTCCTAACAGCTATGGTGCTAGTGACACTCCACTATGGGTACATGCTCCCTGGGTGGCAAGCAGAGGCACTCAGAGCTGCTCAGAGAAGAACAGCGGCTGGCATAATGAAGAATGCCGTCGTGGACGGAATGGTCGCCACCGATGTGCCCGAACTGGAAAGAACTACTCCCTTGATGCAAAAGAAAGTCGGCCAAGTGCTCCTCATAGGGGTCAGCGTGGCGGCGTTTCTCGTCAACCCCAATGTCACCACCGTGAGAGAGGCAGGTGTGTTGGTGACGGCAGCCACACTCACCTTGTGGGACAATGGGGCCAGTGCCGTCTGGAATTCCACCACCGCTACGGGGCTTTGCCATGTCATGCGAGGCAGCTACCTAGCTGGCGGCTCCATTGCCTGGACTCTCATCAAGAACGCTGACAAGCCCTCCTTAAAAAGGGGGAGGCCTGGAGGCAGGACGCTAGGGGAGCAGTGGAAGGAAAAGTTGAATGCTATGAGCAGGGATGAGTTCTTCAAATACAGAAGAGAGGCCATAATTGAGGTGGACCGCACTGAAGCACGCAGGGCTAGGCGCGAGAACAACATAGTGGGAGGACACCCAGTCTCGCGAGGGTCAGCAAAGCTCCGCTGGCTCGTGGAAAAAGGATTTGTCTCGCCAATAGGAAAAGTCATAGACCTGGGATGCGGGCGCGGAGGCTGGAGCTACTATGCAGCAACTCTGAAAAAAGTTCAGGAAGTCAAAGGGTACACGAGAGGTGGGGCGGGACACGAAGAACCGATGCTCATGCAGAGTTACGGTTGGAACCTGGTCTCGTTAAAGAGTGGGGTGGACGTATTCTACAAACCCTCGGAGCCTAGTGACACCCTGTTCTGTGACATAGGAGAATCTTCCCCAAGTCCAGAGGTGGAGGAGCAACGCACGCTGCGCGTCCTAGAAATGACATCTGACTGGTTACATCGGGGACCTAGAGAGTTCTGCATAAAAGTGCTCTGCCCTTACATGCCTAAAGTTATAGAAAAGATGGAAGTCCTGCAACGTCGTTTCGGTGGCGGGTTGGTGCGCCTTCCCCTGTCTCGAAACTCCAACCATGAGATGTACTGGGTGAGTGGAGCTGCTGGCAATGTGGTGCATGCGGTCAACATGACCAGCCAAGTGCTGCTAGGGCGAATGGATCGCACAGTGTGGAGAGGGCCAAAGTATGAAGAGGATGTCAACCTGGGCAGCGGGACGAGAGCTGTGGGGAAGGGAGAGGTCCATAGCAACCAGGAAAAAATTAGGAAGAGAATCCAGAAACTTAGAGAGGAATTCGCTACAACCTGGCACAAAGACCCCGAGCATCCATACCGAACTTGGACCTATCATGGAAGCTACGAAGTGAAGGCCACTGGCTCAGCAAGCTCTCTCGTCAATGGGGTGGTAAAGCTCATGAGCAAACCCTGGGACGCCATCGCCAATGTCACCACAATGGCCATGACCGACACCACCCCCTTTGGCCAACAGAGGGTCTTCAAAGAGAAGGTTGACACGAAGGCTCCAGAGCCACCAGCAGGAGTCAAGGAAGTGCTCAACGAGACCACCAACTGGCTGTGGGCCCACTTGTCACGGGAGAAACGACCCCGCTTGTGCACTAAGGAAGAATTCATAAAGAAAGTCAACAGCAACGCAGCTCTCGGAGCAGTGTTTGCTGAACAAAATCAATGGAGCACGGCGCGGGAAGCCGTGGGCGACCCTCTGTTCTGGGAGATGGTCAATGAAGAAAGGGAAAACCATTTGCGAGGGGAGTGCCACACGTGCGTTTACAACATGATGGGAAAAAGAGAGAAAAAACCTGGAGAGTTCGGAAAGGCTAAAGGGAGTAGGGCTATTTGGTTCATGTGGCTCGGAGCTCGGTACCTAGAGTTCGAAGCCCTAGGATTTCTAAATGAAGACCATTGGCTGAGCCGAGAGAATTCAGGAGGTGGGGTGGAAGGTTCAGGCGTCCAAAAGCTGGGATACATTCTCCGTGACATAGCAGGGAAGCAAGGAGGTAAAATGTATGCCGATGACACCGCCGGGTGGGACACCAGAATCACTAGAACCGACTTGGAAAATGAAGCCAAAGTGCTGGAGCTTTTGGATGGTGAACATCGCATGCTCGCCCGAGCCATAATTGAACTAACGTACAGGCACAAAGTGGTCAAGGTTATGAGGCCTGCAGCAGGAGGAAAGACAGTGATGGACGTGATATCACGAGAAGACCAAAGGGGGAGTGGGCAGGTGGTGACCTACGCTCTCAACACATTCACGAACATTGCTGTCCAGCTTGTCCGCTTGATGGAGGCTGAGGGGGTCATTGGACCACAACACTTGGAACAGCTGCCCAGAAAAAACAAAATAGCTGTTAGGACCTGGCTCTTTGAGAATGGAGAGGAGAGAGTGACTAGGATGGCGATCAGTGGAGACGACTGCGTTGTCAAGCCGCTGGATGACAGATTCGCCACGGCTCTCCATTTCCTCAACGCAATGTCGAAGGTCAGAAAAGATATCCAAGAATGGAAGCCTTCGCATGGTTGGCACGACTGGCAGCAGGTCCCCTTTTGCTCCAATCATTTTCAGGAGATCGTGATGAAAGATGGAAGGAGCATAGTCGTCCCGTGCAGAGGGCAGGATGAGCTGATTGGCAGGGCGCGCATCTCCCCAGGAGCTGGATGGAATGTGAAGGACACAGCTTGCCTGGCCAAAGCGTATGCACAGATGTGGCTGCTTCTATACTTCCATCGGAGGGACCTACGCCTTATGGCAAATGCAATCTGCTCAGCAGTTCCAGTGGACTGGGTGCCCACAGGCAGAACATCCTGGTCAATACACTCAAAAGGAGAGTGGATGACCACTGAAGACATGCTGCAAGTCTGGAACAGGGTATGGATTGAAGAAAATGAATGGATGATGGACAAGACCCCAATCACAAGCTGGACAGACGTTCCGTACGTGGGAAAGCGTGAGGACATCTGGTGTGGCAGTCTCATCGGAACGCGATCCAGGGCAACATGGGCTGAGAACATCTACGCGGCAATAAACCAAGTGAGGGCCATCATTGGAAAAGAAAATTATGTTGATTACATGACTTCCCTCAGAAGATATGAGGATGTATTGATTCAGGAGGATAGGGTCATT
>AEO86780
ATGACTAAAAAACCAGGAGGGCCCGGAAGAAACCGGGCCATCAATATGCTGAAACGCGGATTACCCCGCGTATTCCCACTTGTGGGAGTGAAGAGGGTAGTGATGAGCTTGTTGGACGGCAGAGGGCCAGTACGATTTGTGCTGGCTCTTATCACGTTCTTCAAGTTTACAGCATTAGCCCCGACCAAGGCGCTTTTGGGCCGCTGGAGAGCAGTGGAAAAAAGTGTGGCAATGAAACATCTTACCAGTTTCAAACGAGAACTTGGACCACTCATCGACGCCGTGAATAAGCGGGGCAAAAAACAAAACAAAAGAGGAGGGAATGAAAGCTCGATTATGTGGCTTGCCAGCCTGGCAATCGTAACAGCCTGTGCCGGAGCCATGAAGCTATCAAACTTTCAAGGAAAGCTTCTGATGACCATCAACAACACGGACATTGCGGACGTCATCGTGATCCCCACCTCAAAAGGTGAAAACAGATGCTGGGTTCGAGCAATCGACGTTGGTTACATGTGTGAAGACACCATCACGTACGAATGTCCGAAGCTTACCGTGGGCAACGATCCGGAAGACGTGGACTGCTGGTGCGACAATCAAGAAGTCTACGTGCAGTATGGTCGCTGCACACGAACCAGGCATTCCAAACGAAGCAGAAGATCCGTTTCGGTCCAAACGCATGGGGAAAGCTCACTAGTGAACAAAAAAGAGGCTTGGCTGGATTCAACGAAGGCCACGCGATACCTCATGAAAACGGAGAACTGGATCATAAGGAACCCTGGTTATGCTTTCCTGGCGGCGGCACTTGGATGGATGCTCGGCAGCAACAGTGGCCAACGTGTGGTGTTCACTATTCTCTTGCTGTTGGTCGCTCCGGCTTACAGTTTTAACTGTCTGGGAATGGGGAATCGGGACTTCATAGAAGGAGCCAGTGGAGCCACTTGGGTGGATCTGGTGTTAGAAGGAGATAGCTGTTTGACAATCATGGCAAACGACAAACCGACACTAGATGTCCGCATGATCAACATTGAAGCTAGCCAACTTGCTGAGGTCAGGAGTTACTGCTATCACGCTTCAGTCACTGACATTTCAACGGTGGCTCGATGCCCCACGACTGGAGACGCCCACAACGAAAAACGTGCTGACAGCAGCTACGTGTGCAAACAAGGCTTTACTGACCGCGGATGGGGAAATGGATGTGGACTTTTCGGGAAAGGAAGCATTGACACATGCGCAAAATTTTCTTGTACCAGTAAGGCCATTGGAAGAATGATCCAACCAGAGAACATCAAGTACGAGGTTGGCATATTCGTGCACGGAACCACCACCTCGGAAAACCATGGGAATTACTCAGCGCAAGTAGGAGCGTCTCAAGCAGCAAAGTTTACTGTAACTCCAAATGCTCCCTCAATAACCCTCAAGCTTGGTGATTATGGAGAAGTCACACTGGATTGTGAACCAAGGAGTGGACTGAACACTGAAGCGTTCTATGTCATGACCGTGGGTTCGAAGTCATTCTTAGTCCATAGGGAATGGTTCCATGACCTTTCTCTTCCCTGGACGTCCCCCTCAAGCACGGCATGGAGAAACAGAGAACTCCTCATGGAATTTGAAGAGGCACATGCCACAAAACAATCTGTCGTGGCTCTTGGGTCACAGGAAGGAGGCCTCCATCAAGCGTTGGCAGGAGCCATCGTGGTGGAGTACTCGAGCTCAGTGAAGTTGACATCAGGTCACCTAAAATGCAGGCTAAAAATGGATAAACTGGCTCTGAAGGGCACGACTTATGGCATGTGTACAGAAAAATTCTCGTTCGCGAAAAATCCAGCGGACACAGGCCACGGAACAGTTGTCATTGAGCTCACATACTCTGGAAGTGATGGTCCCTGTAAAATTCCGATTGTCTCAGTCGCGAGTTTAAACGACATGACCCCTGTGGGGAGGCTGGTAACAGTAAACCCCTTCGTCGCGACATCTAGCTCCAACTCAAAGGTGCTGGTTGAGATGGAACCTCCCTTCGGAGACTCCTATATCGTGGTCGGAAGAGGGGACAAGCAGATTAACCATCACTGGCACAAAGCTGGAAGTACGCTGGGTAAAGCCTTCTCAACAACTTTGAAAGGGGCTCAGAGACTAGCAGCGCTAGGTGACACAGCCTGGGACTTCGGCTCCATTGGAGGGGTATTCAACTCTATAGGGAAAGCCGTTCACCAAGTATTTGGCGGTGCATTCAGAACGCTCTTTGGGGGAATGTCTTGGATCACACAAGGACTAATGGGGGCCTTACTTCTTTGGATGGGTGTCAACGCACGAGACCGGTCAATCGCCCTGGCTTTTCTGGCCACGGGAGGTGTGCTCGTGTTTTTAGCGACCAATGTGCATGCCGACACTGGCTGTGCCATTGACATCACAAGAAAAGAGATGAGGTGTGGAAGTGGCATCTTCGTGCACAACGACGTAGAGGCTTGGGTAGATAGGTACAAATATCTGCCAGAGACGCCCAGATCCTTAGCGAAGATCGTCCACAAAGCACATCAAGAAGGAGTGTGCGGGGTCAGATCCGTCACTAGACTGGAACACCAGATGTGGGAATCTGTGCGGGACGAACTGAATGTCTTGCTTAAAGAGAACGCGGTGGATCTCAGTGTGGTGGTGAACAAGCCCGTGGGGAGATATCGCTCAGCCCCCAAACGTCTATCCATGACTCAAGAAAAGTTTGAGATGGGTTGGAAAGCATGGGGAAAAAGCATTCTCTTCGCCCCTGAATTGGCCAACTCCACATTCGTCGTGGATGGACCCGAGACAAAGGAATGCCCTGATGAGCGCAGAGCCTGGAACAGCATGCAAATCGAAGACTTCGGCTTCGGCATCACATCAACCCGAGTGTGGCTGAAAATTAGAGAGGAGAACACTGATGAGTGTGATGGAGCAATCATAGGGACAGCTGTTAAAGGGCATGTGGCAGTTCATAGTGACTTGTCATACTGGATTGAGAGCCGTCTCAATGACACCTGGAAACTTGAGAGGGCTGTCTTCGGAGAGGTGAAATCTTGCACTTGGCCCGAGACACACACTCTTTGGGGTGACGGTGTTGAGGAGAGCGAGCTTATCATCCCACACACCATAGCTGGACCGAGAAGCAAGCACAACCGGAGAGAAGGGTATAAAACACAAAACCAGGGACCCTGGGATGAGAACGGCATCGTCCTTGACTTTGACTATTGTCCAGGAACAAAAGTCACCATCACAGAGGACTGTGGCAAGAGGGGTCCCTCAATCAGAACCACTACTGACAGTGGAAAGCTGATCACCGATTGGTGCTGCCGCAGCTGTTCTCTACCGCCTTTACGGTTCCGGACAGAAAATGGTTGCTGGTATGGGATGGAAATCAGACCTGTTAGGCATGATGAAACAACACTCGTTAGATCACAGGTTGACGCTTTCAACGGCGAAATGATTGACCCTTTTCAGCTGGGCCTTCTGGTGATGTTTCTGGCCACCCAGGAGGTCCTTCGCAAGAGGTGGACGGCCAGATTGACGATTCCTGCGGTTTTGGGGGCTCTACTTGTGCTGATGCTTGGGGGCATCACTTACACTGACCTGGCGAGATATGTGGTGCTAGTTGCTGCGGCTTTCGCGGAGGCCAACAGTGGAGGAGATGTTCTGCACCTCGCTCTGATAGCCGTCTTCAAGATCCAACCAGCTTTTCTGGTCATGAACATGCTTAGCGCGAGATGGACGAACCAAGAGAACGTGGTTCTGGTCCTGGGGGCGGCTTTTTTCCAACTAGCTTCAGTGGATTTACAGATCGGAGTCCACGGAATCCTGAATGCCGCAGCCATAGCATGGATGATTGTTCGAGCGATCACATTTCCTACGACTTCTACTGTTGCCATGCCAGTCTTAGCGCTCCTAACTCCGGGAATGAGGGCCTTGTATCTGGACACTTACAGAATCATTCTTCTTGTCATAGGAATTTGTTCCCTGCTGCAAGAGAGGAGAAAGACCATGGCGAAGAAGAAAGGAGCCGTGCTCTTGGGCTTAGCGCTCACATCCACCGGATGGTTTTCGCCCACCACTGTCGCAGCCGGACTAATGGTCTGCAACCCAAACAAGAAGAGAGGGTGGCCAGCCACCGAGTTCCTGTCAGCGGTTGGGTTGATGTTTGCCATTGTGGGAGGTCTAGCCGAGTTGGACATCGAATCTATGTCAATACCCTTCATGCTGGCAGGGCTCATGGCAGTGTCCTACGTGGTATCAGGAAAGGCAACCGACATGTGGCTGGACCGGGCTGCCGACATCAGCTGGGAGATGGAAGCTGCAATCACAGGAAGTAGCCGGAGGCTAGATGTTAAGTTGGATGACGACGGCGACTTTCACTTGATTGATGATCCCGGTGTTCCATGGAAAGTCTGGCTCTTGCGTATGTCTTGTATCGGTTTAGCCGCTCTGACACCCTGGGCTATCGTTCCCGCCGCTTTTGGCTATTGGCTCACTCTGAAAACAACAAAAAGAGGGGGCGTGTTCTGGGACACGCCATCTCCAAAGCCTTGCTTAAAGGGGGACACCACCACAGGAGTTTACCGAATTATGGCTAGGGGGATTCTCGGCACTTACCAGGCCGGCGTTGGAGTCATGTATGAGAATGTTTTCCACACATTGTGGCACACAACTAGAGGAGCAGCCATCATGAGTGGAGAAGGAAAGCTAACGCCATACTGGGGTAGTGTGAAGGAAGACCGCATAAGCTATGGAGGCCCGTGGAGGTTCGACCGGAAGTGGAATGGAACAGATGATGTGCAAGTGATCGTGGTGGAACCAGGGAAACCTGCAGTAAACATCCAGACAAAACCGGGAGTGTTTCGCACCCCTTTCGGGGAGGTTGGAGCAGTCAGCTTGGACTACCCACGGGGAACATCCGGCTCACCCATCCTAGATTCCAATGGAGACATCATAGGCTTGTATGGCAATGGAGTTGAACTCGGCGATGGATCGTACGTCAGCGCCATTGTGCAGGGCGACCGTCAAGAGGAACCAGTTCCAGATGCCTACACTCCAAGCATGCTGAAAAAAAGACAGATGACTGTGCTGGACCTGCACCCAGGTTCGGGAAAAACCAGGAAGATCCTACCCCAAATAATCAAGGACGCCATCCAGCAGCGCTTGAGAACAGCCGTGCTGGCACCTACACGAGTGGTAGCAGCAGAAATGGCGGAAGCTTTGAGAGGACTCCCAGTACGATATCAAACCTCAGCAGTGCAGCGGGAGCATCAGGGAAATGAAATAGTAGACGTAATGTGCCATGCCACTCTGACCCATAGACTAATGTCACCAAACAGGGTGCCCAACTACAATTTATTCGTGATGGATGAGGCTCACTTCACTGACCCAGCTAGCATCGCCGCTCGGGGTTATATTGCAACTAAGGTGGAACTGGGGGAGGCAGCAGCCATTTTTATGACGGCGACCCCGCCCGGGACCACTGATCCCTTTCCCGACTCAAATGCCCCAATTCATGACCTGCAGGATGAGATCCCAGACAGGGCATGGAGCAGTGGA------------TACGAATGGATCACGGACTATGCGGGAAAAACTGTGTGGTTCGTGGCAAGTGTGAAGATGGGGAATGAGATCGCAATGTGCCTTCAAAGAGCGGGGAAAAAGGTCATCCAGCTCAATCGTAAGTCTTATGACACAGAATACCCAAAATGCAAAAATGGAGATTGGGACTTTGTTATCACCACTGACATCTCTGAGATGGGGGCCAATTTTGGTGCGAGCAGGGTCATTGACTGCAGAAAGAGTGTGAAACCCACCATCCTAGAGGAGGGAGAAGGTAGAGTCATTCTTGGAAACCCATCCCCCATAACCAGTGCCAGTGCAGCCCAACGGAGAGGTAGAGTGGGCAGGAATCCCAACCAAGTTGGAGATGAATACCATTACGGGGGGGCCACCAGTGAAGATGACAGCAACTTAGCCCACTGGACAGAGGCAAAAATTATGCTAGACAACATACACATGCCTAATGGATTAGTGGCTCAGCTGTACGGGCCAGAGAGGGAAAAGGCTTTCACAATGGATGGAGAGTACCGTCTCAGAGGTGAGGAGAAGAAGAACTTCTTGGAGCTGCTTAGAACGGCTGACCTCCCAGTATGGCTAGCCTACAAGGTGGCGTCCAATGGCATTCAGTACACTGACAGAAAATGGTGCTTTGATGGACCACGCACAAATGCCATACTAGAAGATAACACTGAGGTGGAGATAGTCACCCGAATGGGTGAGAGAAAGATCCTCAAGCCGAGATGGCTCGATGCGAGGGTTTATGCAGACCACCAGGCCCTCAAGTGGTTTAAGGATTTTGCAGCGGGCAAGAGATCAGCCGTCAGTTTCATAGAGGTGCTCGGTCGCATGCCTGAGCATTTCATGGGAAAGACACGGGAAGCCTTAGACACAATGTATCTGGTGGCAACAGCTGAGAAAGGTGGAAAGGCACACCGCATGGCTCTTGAAGAACTGCCCGACGCATTGGAGACCATCACACTCATCGTTGCCATCACTGTGATGACAGGAGGATTCTTCCTGCTCATGATGCAGAGAAAGGGTATAGGAAAAATGGGCCTAGGGGCTCTAGTGCTCACGCTGGCCACCCTTTTCCTATGGGCGGCAGAGGTTCCTGGAACCAAAATAGCGGGTACCTTACTGGTCGCCCTGTTGCTGATGGTGGTCCTCATTCCGGAACCAGAAAAACAGAGGTCACAGACAGACAACCAATTGGCAGTGTTTCTTATCTGCGTCTTGACCGTGGTCGGAGTGGTGGCAGCAAATGAGTACGGAATGCTGGAAAAAACCAAAGCAGACCTTAAGAGCATGTTTGGCGGAAGGACGCAAGCATCAGGACTGACCGGA---TTGCCAAGCATGGCACTGGACTTGCGCCCAGCCACAGCTTGGGCGCTGTATGGGGGGAGCACAGTTGTTTTAACCCCTCTCCTGAAGCACCTAATTACCTCAGAATACGTCACCACATCGTTAGCTTCAATCAGTTCACAAGCGGGCTCGCTGTTTGTCTTGCCGCGAGGCGTGCCTTTCACTGACCTGGATCTAACCGTTGGCCTTGTCTTTCTTGGCTGTTGGGGCCAAATCACCCTCACCACGTTCCTAACAGCTATGGTGCTAGTGACACTCCACTACGGATACATGCTCCCTGGGTGGCAAGCAGAGGCACTCAGAGCAGCTCAGAGAAGAACAGCGGCTGGCATAATGAAGAATGCCGTCGTGGACGGAATGGTCGCCACTGATGTGCCCGAACTGGAAAGAACCACTCCTTTGATGCAAAAGAAAGTCGGCCAAGTGCTCCTCATAGGGGTCAGCGTGGCGGCGTTTCTCGTCAACCCCAATGTCACCACCGTGAGAGAGGCAGGTGTGTTGGTGACGGCAGCCACACTCACCTTGTGGGACAATGGAGCCAGTGCCGTCTGGAATTCCACCACCGCTACGGGGCTCTGCCATGTCATGCGAGGCAGCTACCTAGCTGGCGGCTCCATTGCCTGGACTCTCATCAAGAACGCTGACAAGCCCTCCTTAAAAAGGGGGAGGCCTGGAGGCAGGACGCTAGGGGAGCAGTGGAAGGAAAAGTTGAATGCTATGAGCAGGGATGAGTTCTTCAAATACAGAAGAGAGGCCATAATTGAGGTGGACCGTACTGAAGCACGCAGGGCTAGACGCGAGAACAACATAGTGGGAGGACATCCAGTCTCGCGAGGGTCAGCAAAGCTCCGCTGGCTCGTGGAAAAAGGATTTGTCTCGCCAATAGGAAAAGTCATAGATCTGGGATGCGGGCGCGGAGGCTGGAGCTACTACGCAGCAACTCTGAAAAAAGTTCAGGAAGTCAAAGGGTACACGAAAGGCGGGGCGGGACACGAAGAACCGATGCTCATGCAGAGTTACGGTTGGAACCTGGTCTCGCTAAAGAGTGGGGTGGACGTATTCTACAAACCCTCGGAGCCTAGTGACACCCTGTTCTGTGACATAGGAGAATCTTCCCCAAGTCCGGAGGTGGAGGAACAACGCACGCTGCGCGTCTTGGAAATGACATCTGACTGGTTACATCGGGGACCTAGAGAGTTCTGCATAAAAGTGCTCTGCCCTTACATGCCCAAAGTTATAGAAAAGATGGAAGTCCTGCAACGTCGTTTCGGTGGCGGGCTGGTGCGCCTTCCCCTGTCTCGAAACTCCAACCATGAGATGTACTGGGTGAGTGGAGCTGCTGGCAATGTGGTGCATGCGGTCAACATGACCAGCCAAGTGCTGCTAGGGCGAATGGATCGCACAGTGTGGAGAGGGCCAAAGTATGAAGAGGATGTCAACCTGGGCAGCGGGACGAGAGCTGTGGGGAAGGGAGAGGTCCATAGCAACCAGGAAAAAATTAGGAAGAGAATTCAGAAACTCAGAGAGGAATTCGCTACAACCTGGCACAAAGACCCCGAGCATCCATACCGAACTTGGACCTATCACGGAAGCTACGAAGTGAAGGCCACTGGCTCAGCAAGCTCTCTCGTCAATGGGGTGGTAAAGCTCATGAGCAAACCCTGGGACGCCATCGCCAATGTCACCACAATGGCCATGACCGACACCACCCCCTTTGGCCAGCAGAGGGTCTTTAAAGAGAAGGTTGACACGAAGGCTCCAGAGCCACCAGCAGGAGTCAAGGAAGTGCTCAACGAGACTACCAACTGGCTGTGGGCCCACTTGTCACGGGAGAAACGACCCCGCTTGTGCACTAAGGAAGAATTCATAAAGAAAGTCAACAGCAACGCGGCTCTCGGAGCAGTGTTCGCTGAACAGAATCAATGGAGCACGGCGCGGGAAGCCGTGGGTGACCCTCTGTTCTGGGAGATGGTCAATGAAGAAAGGGAAAACCATTTGCGAGGGGAGTGCCACACGTGCATTTACAACATGATGGGAAAAAGAGAGAAAAAACCCGGAGAGTTCGGAAAGGCTAAAGGGAGTAGGGCTATCTGGTTCATGTGGCTCGGAGCTCGGTACCTAGAGTTCGAAGCCCTAGGATTTCTAAATGAAGACCATTGGCTGAGCCGAGAGAATTCAGGAGGTGGGGTGGAAGGTTCAGGCGTCCAAAAGCTGGGATACATTCTCCGTGACATAGCAGGGAAACAAGGAGGTAAAATGTATGCCGATGACACCGCCGGGTGGGATACCAGAATCACTAGAACCGACTTGGAAAATGAAGCCAAAGTGCTGGAGCTTTTGGATGGTGAACACCGCATGCTCGCCCGAGCCATAATTGAACTAACGTACAGGCACAAAGTGGTCAAGGTTATGAGACCTGCAGCAGGAGGAAAGACAGTGATGGACGTGATATCACGAGAAGACCAAAGGGGGAGCGGGCAGGTGGTGACCTACGCTCTCAACACATTCACGAACATTGCCGTCCAGCTTGTCCGCTTGATGGAGGCTGAGGGGGTCATTGGACCACAACACTTGGAACAGCTGCCCAGAAAAAACAAGATAGCTGTTAGGACCTGGCTCTTTGAGAATGGAGATGAGAGAGTGACTAGGATGGCAATCAGTGGAGACGACTGCGTCGTCAAGCCGCTGGATGACAGATTCGCCACGGCCCTCCATTTCCTCAACGCAATGTCGAAGGTCAGAAAAGACATCCAAGAATGGAAGCCTTCGCATGGTTGGCACGACTGGCAGCAGGTTCCTTTTTGCTCCAATCATTTTCAGGAGATTGTGATGAAAGATGGAAGGAGCATAGTCGTCCCGTGCAGAGGGCAGGATGAGCTGATTGGCAGGGCGCGCATCTCCCCAGGAGCTGGATGGAATGTGAAGGACACAGCTTGCCTGGCCAAAGCGTATGCACAGATGTGGCTGCTTCTATACTTCCATCGGAGGGACCTGCGCCTCATGGCAAATGCAATCTGCTCAGCAGTTCCAGTGGACTGGGTGCCCACAGGCAGAACATCCTGGTCAATACACTCAAAAGGAGAGTGGATGACCACTGAAGACATGCTGCAAGTCTGGAACAGGGTATGGATTGAAGAAAATGAATGGATGATGGACAAGACCCCAATCACAAGCTGGACAGACGTTCCGTACGTGGGAAAGCGTGAGGACATCTGGTGTGGCAGTCTCATCGGAACGCGATCCAGGGCAACATGGGCTGAGAACATCTACGCGGCAATAAACCAAGTGAGGGCCATCATTGGAAAAGAAAATTATGTTGATTACATGACTTCCCTCAGAAGATATGAGGATGTATTGATTCAGGAGGACAGGGTCATC
>AEO86781
ATGACTAAAAAACCAGGAGGGCCCGGTAAAAACCGGGCTATCAATATGCTGAAACGCGGCTTACCCCGCGTATTCCCACTAGTGGGAGTGAAGAGGGTAGTAATGAGCTTGTTGGACGGCAGAGGGCCAGTACGTTTCGTGCTGGCTCTTATCGCGTTCTTCAAGTTTACAGCATCAGCCCCGACCAAAGCGCTTTTAGGCCGATGGAAAGCAGTGGAAAAGAGTGTAGCAATGAAACACCTTACCAGTTTCAAACGAGAACTTGGAACACTCATTGACGCCGTGAACAAGCGGGGCAGAAAGCAAAACAAAAGAGGAGGAAATGAAGGCTCAATCATGTGGCTCGCGAGCTTGGCGGTTGTCATAGCGTGTGTAGGGGCCATGAAGTTGTCAAATTTCCAGGGGAAGCTTTTGATGACCATCAACAAAACGGACATTGCAGACGTTATCGTGATTCCCACCTCAAAAGGAGAGAACAGATGTTGGGTCCGGGCAATTGACGTCGGCTATATGTGTGAGGACACTATCACGTACGAATGTCCTAAGCTTACCATGGGCAATGATCCAGAGGATGTGGACTGTTGGTGTGACAACCAAGAAGTCTACGTCCAATATGGACGGTGTACGCGGACCAGGCATTCCAAGCGAAGCAGGAGGTCCGTGTCGGTCCAAACACATGGGGAGAGTTCACTAGTGAATAAAAAAGAGGCTTGGCTGGATTCAACGAAAGCCACACGATATCTCATGAAAACTGAGAACTGGATCATAAGGAATCCTGGCTATGCTTTCCTGGCGGCGGCACTTGGCTGGATGCTTGGCAGCAACAACGGTCAACGCGTGGTGTTCACCATCCTCCTGCTGTTGGTCGCTCCGGCTTACAGTTTTAACTGTCTGGGAATGGGCAATCGTGACTTCATAGAAGGAGCCAGTGGAGCCACTTGGGTGGACTTGGTGCTAGAAGGAGATAGCTGCTTGACAATCATGGCAAACGACAAACCAACATTGGACGTCCGCATGATCAACATCGAAGCTAGCCAACTTGCTGAAGTCAGAAGTTACTGCTATCATGCTTCAGTCACTGACATCTCGACGGTGGCTCGGTGCCCCACGACTGGAGAAGCCCACAACGAGAAGCGAGCTGACAGTAGCTATGTGTGCAAACAAGGCTTCACTGATCGTGGGTGGGGCAACGGATGTGGACTTTTCGGGAAGGGAAGCATTGACACATGTGCAAAATTCTCCTGCACTAGTAAAGCGATTGGGAGAACAATCCAGCCAGAAAACATCAAATACGAAGTTGGCATTTTTGTGCATGGAACCACCACTTCGGAAAACCATGGGAATTATTCAGCGCAAGTTAGGGCGTCCCAGGCGGCAAAGTTTACAGTAACACCCAACGCTCCTTCGATAACCCTCAAACTTGGTGACTACGGAGAAGTTACACTGGACTGTGAGCCAAGGAGTGGACTGAACACTGAAGCGTTCTACGTCATGACCGTGGGGTCAAAGTCATTTTTGGTCCATAGGGAATGGTTTCATGACCTCGCTCTCCCCTGGACGCCCCCTTCGAGCACAGCGTGGAGAAACAGAGAACTCCTCATGGAATTTGAAGAGGCGCACGCCACAAAACAGTCCGTTGTTGCTCTTGGGTCACAGGAAGGAGGCCTCCATCAGGCGTTGGCAGGAGCCATCGTGGTGGAGTACTCAAGCTCAGTGAAGTTAACATCAGGCCACCTGAAATGCAGGCTGAAAATGGACAAACTGGCTCTGAAAGGCACAACCTATGGCATGTGCACAGAAAAATTCTCGTTCGCGAAAAATCCGGCGGACACTGGCCACGGAACAGTTGTCATTGAACTCTCCTACTCTGGGAGTGATGGCCCTTGCAAAATTCCGATTGTCTCCGTTGCGAGTCTCAATGACATGACCCCCGTTGGGCGGCTGGTGACAGTGAACCCCTTCGTCGCGACTTCCAGTGCCAACTCAAAGGTGCTGGTCGAGATGGAACCCCCCTTCGGAGACTCCTACATCGTAGTTGGAAGGGGAGATAAGCAGATCAACCATCATTGGCATAAAGCTGGAAGCACGCTGGGCAAAGCCTTTTCAACAACTTTGAAGGGAGCTCAAAGACTGGCAGCGTTGGGCGACACAGCCTGGGACTTTGGCTCCATTGGAGGGGTCTTCAACTCCATAGGAAAAGCCATTCACCAAGTGTTTGGTGGTGCTTTCAGAACACTCTTTGGGGGAATGTCTTGGATCACACAAGGGCTAATGGGTGCCCTACTACTCTGGATGGGCGTTAACGCACGAGACCGATCAATTGCTTTGGCCTTCTTAGCCATAGGAGGTGTGCTCGTGTTCTTAGCGACCAATGTGCATGCTGACACTGGATGTGCAATTGACATCACAAGAAAAGAGATGAGGTGTGGAAGTGGCATCTTCGTGCACAACGACGTGGAAGCCTGGGTGGATAGGTACAAATATTTGCCAGAAACGCCCAGATCCCTAGCGAAGATCGTCCACAAAGCGCACAAGGAAGGCGTGTGCGGAGTCAGATCTGTCACTAGACTGGAGCACCAAATGTGGGAAGCCGTACGGGACGAACTGAACGTCCTGCTTAAAGAGAATGCAGTGGACCTCAGTGTGGTGGTGAACAAGCCCGTGGGGAGGTACCGCTCAGCCCCTAAACGCCTATCCATGACGCAAGAGAAGTTTGAAATGGGCTGGAAAGCATGGGGAAAAAGCATTCTCTTTGCCCCGGAATTGGCTAACTCCACATTTGTCGTAGATGGACCTGAGACAAAGGAATGCCCTGATGAGCACAGAGCTTGGAACAGCATGCAAATCGAAGACTTCGGCTTTGGCATCACATCAACCCGTGTGTGGCTGAAAATTAGAGAGGAGAGCACTGACGAGTGTGATGGAGCGATCATAGGCACGGCTGTCAAAGGACATGTGGCAGTCCATAGTGACTTGTCGTACTGGATTGAGAGTCGCTACAACGACACATGGAAACTTGAGAGGGCGGTCTTTGGAGAGGTCAAATCTTGCACTTGGCCAGAGACACACACTCTTTGGGGAGATGGTGTTGAGGAAAGTGAACTCATCATCCCGCATACCATAGCCGGACCAAAAAGCAAGCACAATCGGAGGGAAGGGTATAAGACACAAAACCAGGGACCCTGGGACGAGAATGGCATAGTCTTGGACTTTGATTATTGCCCAGGGACAAAAGTCACCATTACAGAGGATTGTGGCAAGAGAGGCCCTTCGGTCAGAACCACTACTGACAGCGGAAAGTTGATCACTGACTGGTGCTGTCGCAGTTGCTCTCTTCCGCCCCTACGATTCCGGACAGAAAATGGCTGCTGGTACGGAATGGAAATCAGACCTGTTAGGCATGATGAAACAACACTCGTCAGATCACAGGTTGATGCTTTTAATGGTGAAATGGTTGACCCTTTTCAGCTGGGCCTTCTGGTGATGTTTCTGGCCACCCAGGAGGTCCTTCGCAAGAGGTGGACGGCCAGATTGACCATTCCTGCGGTTTTGGGGGCCCTACTTGTGCTGATGCTTGGGGGCATCACTTACACTGATTTGGCGAGGTATGTGGTGCTAGTCGCTGCTGCTTTCGCAGAGGCCAACAATGGAGGAGACGTCCTACACCTTGCTTTGATTGCCGTCTTTAAGATCCAACCAGCATTTTTAGTGATGAACATGCTCAGCACGAGATGGACGAACCAAGAAAACGTGGTTCTGGTCCTAGGGGCTGCCTTTTTCCAATTGGCCTCAGTAGATCTGCAAATAGGAGTCCACGGAATCCTGAATGCCGCCGCTATAGCATGGATGATTGTCCGAGCGATCTCCTTCCCCACAACCTCCTCCGTCACCATGCCAGTCTTAGCGCTTCTAACTCCGGGAATGAGGGCTCTATACCTAGACACTTACAGAATCATCCTCCTCGTCATAGGGATTTGCTCCCTGCTGCAAGAGAGGAAGAAGAACATGGCAAAAAAGAAAGGAGCCGTACTCTTGGGCTTAGCGCTCACATCCACTGGATGGTTCTCGCCCACCACTATAGCTGCCGGACTAATGGTCTGCAACCCAAACAAGAAGAGAGGGTGGCCAGCTACTGAGTTTTTGTCGGCGGTTGGATTGATGTTTGCCATCGTAGGTGGTTTGGCCGAGTTGGATATTGAATCCATGTCAATACCCTTCATGCTGGCAGGTCTCATGGCAGTGTCCTACGTGGTGTCAGGAAAAGCAACAGATATGTGGCTTGAACGGGCCGCCGACATCAGCTGGGAGATGGATGCTGCAATCACAGGAAGCAGCCGGAGGCTGGATGTGAAGCTGGATGATGACGGAGATTTTCACTTGATTGATGATCCCGGTGTTCCATGGAAGGTCTGGGTCCTGCGCATGTCTTGCATTGGCTTAGCCGCCCTCACGCCTTGGGCCATTGTTCCCGCCGCTTTTGGTTATTGGCTCACTTTAAAAACAACAAAAAGAGGGGGCGTGTTTTGGGACACGCCATCCCCAAAACCTTGCTCAAAAGGAGACACCACTACAGGAGTCTACCGAATTATGGCTAGAGGGATTCTTGGCACTTACCAGGCCGGCGTCGGAGTCATGTACGAGAATGTTTTCCACACACTATGGCACACAACTAGAGGAGCAGCCATTATGAGCGGAGAAGGAAAATTGACGCCTTACTGGGGTAGTGTGAAAGAAGACCGCATAGCTTACGGAGGCCCATGGAGGTTTGATCGAAAATGGAATGGAACAGATGACGTGCAAGTGATCGTGGTAGAACCGGGGAAGGCTGCAGTAAACATCCAGACAAAACCAGGGGTGTTTCGGACTCCCTTCGGGGAGGTTGGGGCTGTTAGTCTGGATTACCCGCGAGGAACATCCGGCTCACCCATTCTGGATTCCAATGGAGACATCATAGGCCTATACGGCAATGGAGTTGAGCTTGGCGATGGCTCATACGTCAGCGCCATCGTGCAGGGTGAACGTCAGGAGGAACCAGTCCCAGAAGCTTACACCCCAAACATGTTGAGAAAGAGACAGATGACTGTGCTGGATTTGCACCCTGGTTCAGGGAAAACCAGGAAAATTCTGCCACAAATAATTAAGGACGCTATCCAGCAGCGCCTGAGAACAGCTGTGCTGGCACCGACGCGGGTGGTAGCAGCAGAAATGGCAGAAGCTTTGAGAGGGCTCCCAGTACGATATCAAACTTCAGCAGTGCAGAGAGAGCATCAAGGGAATGAAATAGTGGATGTGATGTGCCACGCCACTCTGACCCATAGACTGATGTCACTGAACAGAGTGCCCAACTATAACCTATTTGTCATGGATGAAGCTCATTTCACCGATCCAGCCAGTATAGCCGCACGAGGATACATTGCTACCAAGGTGGAATTGGGGGAGGCAGCAGCCATCTTTATGACAGCGACCCCGCCTGGAACCACGGATCCTTTTCCTGACTCAAATGCCCCAATCCATGATTTGCAAGATGAGATACCAGACAGGGCATGGAGCAGTGGA------------TACGAGTGGATCACAGAATATGCGGGTAAAACCGTGTGGTTTGTGGCGAGCGTAAAAATGGGGAATGAGATTGCAATGTGCCTCCAAAGAGCGGGGAAAAAGGTCATCCAACTCAACCGCAAGTCCTATGACACAGAATACCCAAAATGTAAGAATGGAGACTGGGATTTTGTCATCACCACCGACATCTCTGAAATGGGGGCCAACTTCGGTGCGAGCAGGGTCATCGACTGTAGAAAGAGCGTGAAGCCCACCATCTTAGAAGAGGGAGAAGGCAGAGTCATCCTCGGAAACCCATCTCCCATAACCAGTGCAAGCGCAGCTCAACGGAGGGGCAGAGTAGGCAGAAACCCCAACCAAGTTGGAGATGAATACCACTATGGGGGGGCTACCAGTGAGGATGACAGTAACCTAGCCCATTGGACAGAGGCAAAGATCATGTTAGACAACATACACATGCCCAATGGACTGGTGGCCCAGCTCTATGGACCAGAGAGGGAAAAGGCTTTCACAATGGATGGCGAATACCGTCTCAGAGGTGAAGAAAAGAAAAACTTCTTAGAGCTGCTTAGGACGGCTGACCTTCCGGTGTGGCTGGCCTACAAGGTGGCGTCCAATGGCATTCAGTACACCGACAGAAAGTGGTGTTTTGATGGGCCGCGCACGAATGCCATACTGGAGGACAGCACCGAGGTAGAGATAGTCACCCGGATGGGTGAGAGGAAAATCCTCAAGCCGAGATGGCTTGATGCAAGAGTTTATGCAGATCACCAAGCCCTCAAGTGGTTCAAAGACTTTGCAGCAGGGAAAAGATCAGCCGTTAGCTTCATAGAGGTGCTCGGTCGCATGCCTGAGCATTTCATGGGAAAGACGCGGGAAGCTTTAGATACCATGTACTTGGTTGCAACGGCAGAGAAAGGTGGGAAAGCACACCGAATGGCTCTCGAAGAGCTGCCAGATGCACTGGAAACCATTACACTTATTGTTGCCATCACTGTGATGACAGGAGGATTCTTTCTACTAATGATGCAGCGAAAGGGTATAGGGAAGATGGGTCTTGGAGCTCTAGTGCTCACGCTAGCTACCTTCTTCCTGTGGGCGGCAGAGGTTCCTGGAACCAAAATAGCAGGGACCCTGCTGATCGCCCTGCTGCTGATGGTGGTTCTCATCCCAGAACCGGAAAAACAGAGGTCACAGACAGATAACCAACTGGCGGTGTTTCTTATCTGTGTCTTGACCGTGGTTGGAGTGGTGGCAGCAAACGAGTACGGGATGCTAGAAAGAACCAAAGCAGATCTCAAGAGCATGTTTGGCGGAAAGACGCAGGCATCAGGACTGACTGGA---TTGCCAAGCATGGCACTGGACCTGCGTCCAGCCACAGCCTGGGCACTGTATGGGGGGAGCACAGTCGTGCTAACCCCTCTCCTGAAGCACCTGATCACGTCGGAATACGTCACCACATCGCTAGCCTCAATCAACTCACAAGCTGGCTCATTATTTGTCTTGCCACGAGGCGTGCCTTTTACCGACCTAGACTTGACTGTTGGCCTCGTCTTCCTTGGCTGTTGGGGTCAAATCACCCTCACAACTTTTTTGACAGCCATGGTTCTGGCGACACTTCACTACGGGTACATGCTCCCTGGATGGCAAGCTGAAGCACTCAGGGCTGCCCAGAGAAGGACAGCGGCTGGAATAATGAAGAATGCCGTTGTTGACGGAATGGTCGCCACTGATGTGCCTGAACTGGAAAGGACTACTCCTCTGATGCAAAAGAAAGTCGGACAGGTGCTCCTCATAGGGGTAAGCGTGGCAGCGTTCCTCGTCAACCCTAATGTCACCACTGTGAGAGAAGCAGGGGTGTTGGTGACGGCGGCTACGCTCACTTTGTGGGACAATGGAGCCAGTGCCGTTTGGAATTCCACCACTGCCACGGGACTCTGCCATGTCATGCGAGGTAGCTACCTGGCTGGAGGCTCCATTGCTTGGACTCTCATCAAGAACGCTGACAAGCCCTCCTTGAAAAGGGGAAGGCCTGGGGGCAGGACGCTAGGGGAGCAGTGGAAGGAAAAACTAAATGCCATGAGCAGAGAAGAGTTTTTTAAATACCGGAGAGAGGCCATAATCGAGGTGGACCGCACTGAAGCACGCAGGGCTAGACGTGAAAATAACATAGTGGGAGGACATCCGGTATCGCGAGGCTCAGCAAAACTCCGTTGGCTCGTGGAGAAAGGGTTTGTCTCGCCAATAGGAAAAGTCATTGATCTAGGGTGTGGGCGTGGAGGATGGAGCTACTACGCAGCAACCCTGAAGAAGGTCCAGGAAGTCAGAGGATACACGAAAGGTGGGGCGGGACATGAAGAACCGATGCTCATGCAGAGCTACGGCTGGAACCTGGTCTCCCTGAAGAGTGGAGTGGACGTGTTTTACAAACCTTCAGAGCCCAGTGACACCCTGTTCTGCGACATAGGGGAATCCTCCCCAAGTCCAGAAGTAGAAGAACAACGCACACTACGCGTCCTAGAGATGACATCTGACTGGTTGCATCGAGGACCTAGAGAGTTCTGCATAAAAGTTCTCTGCCCTTACATGCCCAAGGTTATAGAAAAAATGGAAGTTCTGCAGCGCCGCTTCGGAGGTGGGCTAGTGCGTCTCCCCCTGTCCCGAAACTCCAATCACGAGATGTATTGGGTTAGTGGAGCCGCTGGCAATGTGGTGCACGCTGTGAACATGACCAGCCAGGTACTACTGGGGCGAATGGATCGCACAGTGTGGAGAGGGCCAAAGTATGAGGAAGATGTCAACCTAGGGAGCGGAACAAGAGCCGTGGGAAAGGGAGAAGTCCATAGCAATCAGGAGAAAATCAAGAAGAGAATCCAGAAGCTTAAAGAAGAATTTGCCACAACGTGGCATAAAGACCCTGAGCATCCATACCGTACTTGGACATACCACGGAAGCTATGAAGTGAAGGCTACTGGCTCAGCCAGCTCTCTCGTCAACGGAGTGGTGAAGCTCATGAGCAAACCTTGGGACGCCATTGCCAACGTCACCACCATGGCCATGACTGACACCACCCCTTTTGGACAGCAAAGAGTTTTCAAGGAGAAAGTTGACACGAAGGCTCCTGAACCACCAGCTGGAGCCAAGGAAGTGCTCAACGAGACCACTAACTGGCTGTGGGCCTACTTGTCACGGGAAAAAAGACCCCGCTTGTGCACCAAGGAAGAATTCATAAAGAAAGTCAATAGCAACGCGGCTCTTGGAGCAGTGTTCGCTGAACAGAATCAATGGAGCACAGCGCGTGAGGCTGTGGATGACCCGCGGTTTTGGGAGATGGTCGATGAAGAGAGGGAAAACCATCTGCGAGGAGAGTGTCACACATGTATCTACAACATGATGGGAAAAAGAGAGAAGAAGCCTGGAGAGTTTGGAAAAGCCAAAGGAAGCAGGGCCATTTGGTTCATGTGGCTTGGAGCACGGTATCTAGAGTTTGAAGCTTTGGGGTTCCTGAATGAAGACCATTGGCTGAGCCGAGAGAATTCAGGAGGTGGAGTGGAGGGCTCAGGCGTCCAAAAACTGGGATACATCCTCCGTGACATAGCAGGAAAGCAAGGAGGGAAAATGTACGCTGATGATACCGCCGGGTGGGACACTAGAATTACCAGAACTGATTTAGAAAATGAAGCTAAGGTGCTGGAGCTCCTAGACGGTGAACACCGCATGCTCGCCCGAGCCATAATCGAACTGACTTACAGGCACAAAGTGGTCAAGGTCATGAGACCTGCAGCAGAAGGAAAGACCGTGATGGACGTGATATCAAGAGAAGATCAAAGGGGGAGTGGACAGGTGGTCACTTATGCTCTTAACACTTTCACGAACATCGCTGTTCAGCTCGTCAGGCTGATGGAGGCTGAGGGAGTCATTGGACCACAACACTTGGAACAGCTACCCAGGAAAAACAAGATAGCTGTCAGGACCTGGCTCTTTGAGAATGGAGAGGAGAGAGTGACCAGGATGGCGATCAGCGGAGATGACTGTGTCGTTAAGCCGCTGGACGACAGATTCGCCACGGCCCTCCACTTCCTCAACGCAATGTCAAAGGTCAGAAAAGACATACAGGAATGGAAGCCTTCGCATGGCTGGCACGATTGGCAGCAAGTTCCCTTCTGCTCTAACCATTTTCAGGAGATTGTGATGAAAGATGGAAGGAGTATAGTTGTCCCGTGCAGAGGACAGGATGAGCTGATAGGCAGGGCTCGCATCTCCCCGGGAGCTGGATGGAATGTGAAGGACACAGCTTGCCTGGCCAAAGCATATGCACAGATGTGGCTACTCCTATACTTCCATCGTAGGGACCTGCGTCTCATGGCAAATGCGATTTGCTCAGCAGTGCCAGTGGATTGGGTGCCCACAGGCAGGACATCCTGGTCAATACACTCGAAAGGAGAGTGGATGACCACGGAAGACATGCTGCGGGTCTGGAACAGAGTCTGGATTGAAGAAAATGAATGGATGATGGACAAGACCCCAATCACAAGCTGGACAGACGTTCCGTACGTGGGAAAGCGTGAGGACATCTGGTGTGGCAGCCTCATCGGAACGCGATCTAGAGCAACCTGGGCTGAGAACATCTATGCGGCGATAAACCAGGTTAGAGCTGTCATTGGGAAAGAAAATTATGTTGACTACATGACTTCACTCAGGAGATACGAAGACGTCTTGATCCAGGAAGACAGGGTCATC
>AEO86788
ATGACTAAAAAACCAGGAGGGCCCGGGAAAAACCGGGCCATCAATATGCTGAAACGCGGATTACCCCGCGTATTCCCACTAGTGGGAGTGAAGAGGGTAGTGATGAGCTTGTTGGACGGCAGAGGGCCAGTACGATTTGTGCTGGCTCTTATCACGTTCTTCAAGTTCACAGCATTAGCCCCGACCAAGGCTCTTTTGGGCCGATGGAGAGCAGTGGAGAAGAGTGTGGCAATGAAACATCTTACCAGTTTCAAACGAGAACTTGGAACACTCATCGACGCCGTGAATAAACGGGGCAAGAAACAAAACAAAAGAGGAGGGAATGAGAGCTCGATCATGTGGCTTGCCAGCTTGGCAATCGTAATAGCTTGCGCCGGAGCTATGAAGCTATCAAACTTTCAAGGAAAGCTTCTGATGACCATCAACAACACGGACATTGCGGACGTCATCGTGATCCCCACCTCAAAAGGTGAAAACAGATGTTGGGTCCGAGCAATCGACGTTGGTTACATGTGTGAAGACACCATCACGTACGAATGTCCGAAGCTGGCAGTGGGCAACGACCCAGAAGACGTGGATTGCTGGTGCGACAATCAAGAAGTCTACGTGCAGTATGGTCGCTGCACACGCACCAGGCATTCCAAACGAAGCAGAAGATCCGTATCAGTCCAAACGCATGGGGAAAGCTCACTAGTGAACAAAAAAGAGGCTTGGCTGGATTCAACGAAGGCCACGCGATATCTCATGAAAACGGAGAATTGGATCATAAGGAACCCTGGGTATGCTTTCCTGGCGGCGGCACTTGGTTGGATGCTTGGCAGTAATAGTGGTCAACGTGTGGTGTTTACCATCCTCCTGCTGTTGGTCGCTCCGGCTTACAGTTTTAACTGTCTGGGAATGGGGAATCGAGATTTCATAGAAGGAGCCAGTGGAGCCACCTGGGTGGATCTGGTATTAGAAGGAGACAGTTGTTTGACAATCATGGCAAACGACAAACCAACACTAGATGTCCGCATGATCAACATTGAAGCTAGCCAACTTGCTGAAGTCAGGAGCTATTGCTATCACGCTTCAGTTACTGACATTTCAACGGTGGCTCGATGCCCCACGACTGGAGAAGCACACAACGAGAAACGTGCTGACAGCAGCTACGTGTGCAAGCAAGGCTTTACTGACCGCGGATGGGGAAATGGATGTGGACTCTTCGGGAAAGGAAGCATTGACACTTGCGCAAAATTTTCTTGTACCAGTAAGGCCATTGGAAGAACAATCCAACCAGAGAACATCAAGTATGAGGTTGGTGTATTCGTGCACGGAACCACCACCTCGGAAAACCATGGGAATTACTCAGCGCAGGTCGGAGCATCTCAAGCAGCAAAGTTTACTGTAACTCCAAACGCTCCTTCAATAACCCTCAAGCTTGGTGATTATGGAGAAGTCACACTGGATTGTGAACCAAGGAGTGGACTGAATACTGAAGCGTTCTATGTCATGACTGTGGGTTCGAAGTCATTCTTAGTCCATAGGGAATGGTTCCATGACCTTTCTCTTCCCTGGACGTCCCCCTCAAGCACGGCATGGAGGAATAGAGAACTCCTCATGGAATTTGAAGAGGCACATGCCACAAAACAATCTGTCGTAGCCCTTGGGTCACAGGAGGGAGGCCTCCATCAAGCGTTAGCAGGAGCCATCGTGGTGGAGTACTCAAGCTCAGTGAAGTTGACATCAGGTCACCTGAAATGCAGGCTGAAAATGGACAAACTGGCTCTGAAGGGCACAACTTATGGCATGTGCACAGAAAAATTCTCGTTCGCGAAAAATCCAGCGGACACAGGCCATGGAACAGTTGTCATTGAGCTCACATACTCTGGAAGTGATGGTCCCTGCAAAATTCCGATTGTCTCAGTCGCGAGTTTAAACGACATGACCCCTGTGGGAAGGCTGGTAACAGTAAACCCCTTCGTCGCGACATCCAGCTCCAACTCGAAGGTGCTGGTTGAGATGGAACCTCCTTTCGGAGACTCTTACATCGTGGTTGGAAGAGGGGACAAGCAGATTAACCATCACTGGTACAAAGCTGGAAGCACGTTGGGAAAAGCCTTCTCAACAACTTTGAAAGGAGCTCAAAGACTGGCAGCGCTAGGTGACACAGCCTGGGACTTTGGTTCCATTGGGGGGGTATTCAACTCCATAGGGAAAGCTGTTCACCAAGTATTTGGCGGTGCATTTAGAACGCTCTTTGGGGGAATGTCTTGGATCACGCAAGGACTAATGGGGGCCTTACTTCTCTGGATGGGTGTCAACGCACGAGACCGGTCAATCGCCCTGGCTTTTTTGGCCACGGGAGGTGTGCTCGTGTTTTTAGCGACTAATGTGCATGCTGACACTGGCTGTGCCATTGACATCACGAGAAAAGAAATGAGGTGTGGAAGTGGCATTTTCGTGCACAACGATGTAGAGGCCTGGGTAGATAGGTACAAATATCTGCCAGAGACGCCCAGATCCCTAGCGAAGATCGTCCATAAAGCACATCAAGAAGGAGTGTGCGGGGTCAGATCCGTCACTAGATTGGAACACCAGATGTGGGAATCTGTGCGGGACGAACTGAATGTCTTGCTCAAAGAGAACGCGGTGGATCTCAGTGTGGTGGTAAACAAGCCTGTGGGGAGATACCGCTCAGCCCCCAAACGCCTATCCATGACTCAAGAGAAGTTTGAGATGGGCTGGAAAGCATGGGGAAAAAGCATTCTTTTCGCCCCCGAACTGGCCAACTCCACGTTCGTCGTGGATGGACCCGAGACAAAGGAATGCCCTGATGAGCGCAGAGCCTGGAACAGTATGCAAATCGAAGACTTCGGCTTCGGTATCACATCAACCCGCGTGTGGCTGAAAATTAGAGAGGAGAACACTGATGAGTGTGATGGAGCGATCATAGGGACAGCTGTTAAAGGGCATGTGGCAGTTCATAGTGACTTGTCATACTGGATTGAGAGCCGTCTCAATGACACCTGGAAACTTGAGAGGGCTGTCTTCGGAGAGGTGAAATCTTGCACTTGGCCCGAGACACACACTCTTTGGGGTGACGGAGTTGAGGAGAGCGAGCTTATCATCCCACATACCATAGCTGGACCGAGAAGCAAGCACAATCGGAGAGAAGGGTACAAGACACAAAACCAGGGACCCTGGGATGAGAACGGCATTGTCCTTGATTTTGACTATTGTCCAGGAACAAAAGTCACCATCACAGAGGACTGTGGCAAGAGGGGTCCCTCAATCAGAACCACCACTGACAGTGGAAAGCTGATCACCGATTGGTGCTGCCGCAGCTGTTCTCTACCGCCCTTACGGTTCCGGACAGAAAATGGCTGCTGGTATGGGATGGAAATCAGACCTGTTAGGCATGATGAAACAACACTCGTTAGATCACAGGTTGACGCTTTCAACGGCGAAATGATTGACCCTTTTCAGCTGGGCCTTCTGGTGATGTTTCTGGCCACCCAGGAGGTCCTTCGCAAGAGGTGGACGGCCAGATTGACGATTCCTGCGGTTTTGGGGGCCCTACTTGTGCTGATGCTTGGGGGCATCACTTACATTGATCTGGCAAGATATGTGGTGCTAGTTGCTGCGGCTTTCGCGGAGGCCAACAGTGGAGGAGATGTCCTGCACCTCGCTCTGATAGCCGTCTTCAAGATCCAACCAGCTTTTCTGGTCATGAACATGCTTAGCGCGAGATGGACAAATCAAGAAAACATGGTTCTGGTCCTGGGGGCGGCTTTTTTCCAACTAGCTTCGGTGGATTTACAGATCGGAGTCCACGGAATCCTGAACGCCGCAGCCATAGCATGGATGATCGTTCGAGCGATCACATTTCCCACAACTTCTACCGTTGCCATGCCAGTCTTAGCACTCCTAACTCCGGGAATGAGAGCCTTGTATCTGGACACTTACAGAATCATCCTTCTCGTCATAGGAATTTGTTCCCTGCTACAAGAGAGGAGAAAGACCATGGCGAAGAAGAAGGGGGCCGTGCTTTTGGGCTTAGCGCTCACATCCACCGGATGGTTTTCGCCCACCACCATCGCAGCCGGACTAATGGTCTGCAACCCAAACAAGAAGAGAGGGTGGCCAGCCACTGAGTTCCTTTCAGCAGTTGGGTTGATGTTTGCCATTGTGGGAGGTTTAGCCGAGTTGGACATCGAATCCATGTCAATACCCTTCATGCTGGCAGGCCTCATGGCAGTGTCCTACGTGATATCAGGAAAGGCAACCGACATGTGGCTGGACCGGGCCGCCGACATCAGCTGGGAGATGGAAGCTGCAATCACAGGAAGTAGCCGGAGGTTAGATGTTAAGCTGGACGACGATGGCGACTTTCATTTGATTGATGATCCCGGTGTTCCATGGAAAGTCTGGCTCTTGCGTATGTCCTGCATCGGTTTGGCTGCTCTAACACCCTGGGCCATCGTTCCCGCCGCTTTTGGCTATTGGCTCACTCTGAAAACAACAAAAAGAGGGGGCGTGTTCTGGGACACGCCATCTCCAAAGCCTTGCTTAAAGGGAGACACCACTACAGGAGTTTACCGAATCATGGCTAGGGGAATTCTCGGCACTTACCAGGCCGGCGTTGGAGTCATGTACGAAAATGTTTTCCACACACTGTGGCATACAACTAGAGGAGCAGCCATTATGAGTGGAGAAGGAAAACTAACGCCATACTGGGGTAGTGTGAAGGAAGACCGCATAAGCTATGGAGGCCCGTGGAGGTTCGACCGGAAGTGGAATGGAACAGATGATGTGCAAGTGATCGTGGTGGAGCCGGGGAAACCTGCAGTAAACATCCAGACAAAACCGGGAGTGTTTCGCACCCCTTTTGGGGAGATTGGGGCAGTCAGCCTGGACTACCCGCGAGGAACATCCGGCTCACCCATTCTGGATTCCAATGGAGACATCATAGGCTTGTATGGCAATGGAGTTGAACTCGGCGATGGATCGTACGTCAGTGCCATTGTGCAGGGTGACCGTCAAGAGGAACCAGTTCCAGATGCCTACACTCCAAGCATGCTGAAAAAGAGACAGATGACTGTGCTGGACCTGCACCCAGGTTCGGGAAAAACCAGGAAGATCCTACCCCAAATAATCAAAGACGCCATCCAGCAGCGCTTGAGAACAGCCGTGCTAGCGCCCACACGAGTGGTAGCAGCAGAAATGGCGGAAGCCTTGAGGGGACTCCCAGTACGATATCAAACCTCAGCAGTGCAGAGGGAGCATCAGGGAAATGAAATAGTAGATGTAATGTGTCATGCTACTCTGACCCATAGACTAATGTCACCAAACAGAGTGCCCAACTACAATTTATTTGTGATGGATGAGGCTCACTTCACTGACCCAGCTAGCATCGCCGCTCGGGGCTATATTGCAACCAAGGTGGAACTAGGGGAGGCAGCAGCCATTTTTATGACGGCGACTCCGCCCGGGACTACTGATCCTTTTCCTGACTCAAATGCCCCAATTCATGACCTGCAGGATGAGATCCCAGACAGGGCATGGAGCAGTGGA------------TACGAATGGATCACGGAATATGCGGGGAAAACTGTGTGGTTCGTGGCAAGTGTGAAAATGGGGAATGAGATCGCAATGTGCCTCCAGAGAGCGGGGAAAAAGGTCATCCAGCTCAATCGTAAATCTTATGACACAGAATACCCAAAATGCAAGAATGGAGATTGGGACTTTGTCATCACCACTGACATCTCTGAGATGGGGGCCAATTTTGGAGCGAGCAGGGTTATTGACTGTAGAAAGAGTGTGAAACCCACCATCCTAGAGGAGGGAGAAGGTAGAGTCATTCTTGGAAACCCATCCCCCATAACCAGTGCAAGTGCAGCCCAACGGAGAGGTAGAGTGGGCAGGAATCCCAACCAAGTTGGAGATGAATACCATTACGGGGGTGCCACTAGTGAAGATGACAGCAACCTGGCCCACTGGACAGAGGCAAAAATTATGCTAGACAACATACACATGCCCAATGGACTAGTGGCCCAGTTGTACGGGCCAGAGAGGGAAAAGGCTTTCACAATGGATGGAGAGTACCGTCTTAGAGGTGAGGAGAAAAAGAACTTCTTGGAGCTGCTTAGAACGGCTGACCTCCCAGTGTGGCTAGCCTACAAAGTGGCGTCCAATGGCATTCAGTACACTGACAGAAAATGGTGCTTTGATGGACCACGTACAAATGCTATACTGGAAGATAACACTGAGGTGGAGATAGTTACCCGAATGGGTGAGAGAAAGATCCTCAAGCCAAGGTGGCTCGACGCAAGGGTTTATGCAGACCACCAGGCCCTCAAGTGGTTTAAGGACTTTGCAGCGGGCAAGAGATCAGCCGTCAGTTTCATAGAGGTGCTCGGTCGCATGCCTGAGCATTTCATGGGAAAGACACGGGAAGCCTTAGACACAATGTACCTGGTGGCAACAGCCGAGAAAGGAGGAAAAGCACACCGCATGGCTCTTGAAGAACTGCCCGATGCATTGGAGACCATCACACTCATCGTTGCCATCACTGTGATGACAGGAGGATTCTTCCTGCTCATGATGCAGAGAAAGGGCATAGGAAAGATGGGTCTAGGGGCTCTAGTGCTCACGCTGGCTACCTTTTTCCTATGGGCGGCAGAGGTTCCTGGAACCAAAATAGCGGGTACCTTACTGGTCGCGCTGTTGCTGATGGTAGTCCTCATTCCGGAACCAGAGAAACAGAGGTCACAGACAGACAATCAATTGGCAGTGTTTCTTATCTGCGTCCTGACTGTGGTCGGAGTGGTGGCAGCAAATGAGTACGGAATGCTGGAAAAAACCAAAGCAGACCTCAAGAGCATGTTTGGCGGAAGGACGCAAGCACCAGGACTGACCGGA---TTGCCAAGCATGGCACTGGATTTGCGCCCAGCCACAGCTTGGGCGCTGTATGGGGGGAGCACAGTTGTGTTAACCCCTCTCCTAAAGCACCTAATTACCTCAGAATACGTTACCACATCGTTAGCTTCAATCAGTTCACAAGCGGGCTCGCTGTTTGTCTTGCCGCGAGGCGTGCCTTTCACTGACTTGGATCTAACCGTTGGCCTTGTCTTTCTTGGCTGTTGGGGCCAAATCACCCTCACGACGTTTCTAACAGCTATGGTGCTAGTGACACTCCACTACGGATACATGCTCCCTGGGTGGCAAGCAGAGGCGCTCAGAGCCGCCCAGAGAAGAACAGCGGCTGGCATAATGAAGAATGCCGTCGTGGACGGAATGGTCGCCACTGATGTGCCCGAACTGGAAAGAACCACTCCCTTGATGCAAAAGAAAGTCGGTCAAGTGCTCCTCATAGGGGTCAGCGTGGCTGCGTTCCTCGTCAACCCCAATGTCACCACCGTGAGAGAGGCAGGGGTGTTGGTGACGGCAGCTACACTCACCTTGTGGGACAATGGAGCCAGCGCCGTCTGGAATTCCACCACCGCCACGGGGCTCTGCCATGTCATGCGAGGCAGCTACCTAGCTGGCGGCTCCATTGCCTGGACTCTCATCAAGAACGCTGACAAGCCCTCCTTAAAAAGGGGAAGGCCTGGGGGCAGGACGCTAGGGGAGCAGTGGAAGGAAAAGCTGAATGCTATGAGCAGGGATGAGTTCTTCAAATATAGGAGAGAAGCCATAATTGAGGTGGACCGCACTGAAGCACGCAGGGCTAGGCGCGAGAACAACATAGTGGGAGGACACCCAGTTTCGCGAGGGTCAGCAAAGCTCCGCTGGCTCGTGGAAAAAGGATTTGTCTCGCCAATAGGAAAAGTCATAGATCTGGGATGTGGGCGCGGAGGCTGGAGCTACTACGCAGCAACTCTGAAAAAAGTTCAGGAAGTCAAAGGGTACACGAAAGGTGGGGCGGGACACGAAGAGCCGATGCTCATGCAGAGTTACGGTTGGAACCTGGTCTCGCTAAAGAGTGGGGTGGACGTGTTCTACAAACCCTCGGAGCCTAGTGACACCCTGTTCTGTGACATAGGAGAATCTTCCCCAAGTCCAGAAGTGGAGGAACAACGCACGCTGCGCGTCTTAGAAATGACATCTGACTGGTTACATCGGGGACCTAGAGAGTTCTGCATAAAAGTGCTTTGCCCTTACATGCCTAAAGTTATAGAAAAGATGGAAGTCCTGCAACGTCGCTTCGGGGGAGGGCTGGTGCGCCTCCCCTTGTCCCGAAACTCCAACCATGAGATGTACTGGGTGAGTGGGGCTGCCGGCAATGTGGTGCATGCAGTTAACATGACCAGCCAAGTGCTGCTAGGGCGAATGGATCGCACAGTGTGGAGAGGGCCAAAGTATGAAGAGGATGTCAACCTGGGCAGCGGGACAAGAGCTGTGGGGAAGGGAGAGGTCCATAGCAACCAGGAAAAAATTAGGAAGAGAATCCAGAAGCTTAGAGAGGAATTTGCCACAACCTGGCACCAAGACCCCGAGCATCCATACCGAACTTGGACCTATCACGGAAGCTACGAAGTGAAGGCCACTGGCTCCGCGAGCTCTCTCGTCAATGGGGTGGTAAAGCTCATGAGCAAACCCTGGGATGCCATCGCCAATGTCACCACAATGGCTATGACCGACACTACCCCTTTTGGCCAGCAAAGGGTCTTTAAAGAGAAGGTCGACACGAAGGCTCCAGAGCCACCAGCAGGAGTCAAGGAAGTGCTCAACGAGACTACCAACTGGCTGTGGGCCCACTTGTCACGGGAGAAACGACCCCGCTTGTGTACCAAGGAAGAATTCATAAAGAAAGTCAACAGCAACGCAGCTCTCGGAGCAGTGTTCGCTGAACAGAATCAATGGAGCACAGCGCGGGAGGCCGTGGGTGACCCTCTGTTCTGGGAGATGGTCGATGAAGAAAGGGAAAACCATTTGCGAGGGGAGTGCCACACGTGCATTTATAACATGATGGGAAAAAGAGAGAAAAAACCTGGAGAGTTCGGCAAGGCTAAAGGAAGCAGGGCTATCTGGTTCATGTGGCTCGGAGCACGGTACCTAGAGTTCGAAGCCCTAGGATTCCTAAATGAAGACCATTGGCTGAGCCGAGAGAACTCAGGAGGTGGGGTGGAAGGTTCAGGCGTCCAAAAGCTGGGATACATCCTCCGTGACATAGCAGGGAAGCAAGGAGGAAAAATGTATGCCGATGACACCGCCGGGTGGGACACCAGAATTACTAGAACTGACTTGGAAAATGAAGCCAAAGTGCTGGAGCTTTTGGACGGTGAACACCGCATGCTCGCCCGAGCCATAATTGAACTAACGTACAGGCACAAAGTGGTCAAGGTCATGAGACCTGCAGCAGGAGGGAAGACAGTGATGGACGTGATATCACGAGAAGACCAAAGGGGGAGTGGGCAGGTAGTGACCTACGCTCTCAACACATTCACGAACATTGCCGTCCAGCTTGTCCGCTTGATGGAGGCTGAGGGGGTCATTGGACCACAACATTTGGAGCAGCTGCCTAGGAAAAACAAGATAGCTGTTAGGACCTGGCTCTTTGAGAATGGAGAGGAGAGAGTGACTAGGATGGCGATCAGTGGAGACGACTGTGTCGTCAAGCCGCTGGATGACAGATTCGCCACGGCTCTCCATTTCCTCAACGCAATGTCGAAGGTCAGAAAAGACATCCAGGAATGGAAGCCTTCGCATGGTTGGCACGACTGGCAGCAGGTTCCCTTTTGTTCCAATCATTTTCAGGAGATTGTGATGAAAGACGGAAGGAGCATAGTCGTCCCGTGCAGAGGGCAGGATGAGCTGATTGGCAGGGCGCGCATCTCCCCAGGAGCTGGATGGAATGTGAAGGACACAGCTTGCCTGGCCAAAGCGTATGCACAGATGTGGCTGCTCCTATACTTCCATCGTAGGGACCTACGCCTCATGGCGAATGCAATCTGCTCAGCAGTTCCAGTGGACTGGGTGCCCACAGGCAGAACATCCTGGTCAATACACTCGAAAGGAGAGTGGATGACCACTGAAGACATGCTGCAAGTCTGGAACAGGGTATGGATTGAAGAAAATGAATGGATGATGGACAAGACCCCAATCACAAGCTGGACAGACGTTCCGTACGTGGGAAAGCGTGAGGACATCTGGTGTGGCAGTCTCATCGGAACGCGATCCAGGGCAACTTGGGCTGAGAACATCTACGCGGCAATAAACCAAGTGAGGGCCGTCATTGGAAAAGAAAATTATGTTGATTATATGTCTTCCCTCAGAAGATATGAGGATGTTTTGATTCAGGAGGACAGGGTCATT
>AEO86789
ATGACTAAAAAACCAGGAGGGCCCGGTAAAAACCGGGCTATCAATATGCTGAAACGCGGCCTACCCCGCGTATTCCCACTAGTGGGAGTGAAGAGGGTAGTAATGAGCTTGTTGGACGGCAGAGGGCCAGTACGTTTCGTGCTGGCTCTTATCACGTTCTTCAAGTTTACAGCATTAGCCCCGACCAAGGCGCTTTTAGGCCGATGGAAAGCAGTGGAAAAGAGTGCAGCAATGAAACATCTCACTAGTTTCAAACGAGAACTTGGAACACTCATTGACGCCGTGAACAAGCGGGGCAGAAAGCAAAACAAAAGAGGAGGAAATGAAGGCTCAATCATGTGGCTCGCGAGCTTGGCAGTTGTCATAGCTTGTGCAGGAGCCATGAAGTTGTCAAATTTCCAGGGGAAGCTTTTGATGACCATTAACAACACGGACATTGCAGACGTTATCGTGATTCCCACCTCAAAAGGAGAGAACAGATGCTGGGTCCGGGCAATCGACGTCGGCTACATGTGTGAGGACACTATCACGTACGAATGTCCTAAGCTTACCATGGGCAATGATCCAGAGGATGTGGATTGCTGGTGTGACAACCAAGAAGTCTACGTCCAATATGGACGGTGCACGCGGACCAGGCATTCCAAGCGAAGCAGGAGATCCGTGTCGGTCCAAACACATGGGGAGAGTTCACTAGTGAATAAAAAAGAGGCTTGGCTGGATTCAACGAAAGCCACACGATATCTCATGAAAACTGAGAACTGGATCATAAGGAATCCTGGCTATGCTTTCCTGGCGGCGGTACTCGGCTGGATGCTTGGCAGTAACAACGGTCAACGCGTGGTATTCACCATCCTCCTGCTGCTGGTCGCTCCGGCTTACAGTTTTAATTGTCTGGGAATGGGCAATCGTGACTTCATAGAAGGAGCCAGTGGAGCCACTTGGGTGGACTTGGTGCTAGAAGGAGATAGCTGCTTGACAATTATGGCAAACGACAAACCAACATTGGACGTCCGCATGATCAACATCGAAGCTAGCCAACTTGCTGAGGTCAGAAGTTACTGTTATCATGCTTCAGTCACTGACATCTCGACGGTGGCTCGGTGCCCCACGACTGGAGAAGCCCACAACGAGAAGCGAGCTGATAGTAGCTATGTGTGCAAACAAGGCTTCACTGATCGTGGGTGGGGCAACGGATGTGGACTTTTCGGGAAGGGAAGCATTGACACATGTGCAAAATTCTCCTGCACCAGCAAAGCGATTGGGAGAACAATCCAGCCAGAAAACATCAAATACGAAGTTGGCATTTTTGTGCATGGAACCACCACTTCGGAAAACCATGGGAATTATTCAGCGCAAGTTGGGGCGTCCCAGGCGGCAAAGTTTACAGTAACACCCAATGCTCCTTCGATAACCCTCAAACTTGGTGACTACGGAGAAGTCACACTGGACTGTGAGCCAAGGAGTGGACTGAACACTGAAGCGTTTTACGTCATGACCGTGGGGTCAAAGTCATTTCTGGTCCATAGGGAATGGTTTCATGACCTCGCTCTCCCCTGGACGTCCCCTTCGAGCACAGCGTGGAGAAACAGAGAACTCCTCATGGAGTTTGAAGAGGCGCACGCCACAAAACAGTCCGTTGTTGCTCTTGGGTCACAGGAAGGAGGCCTCCATCAGGCGTTGGCAGGAGCCATCGTGGTGGAGTACTCAAGCTCAGTGAAGTTAACATCAGGCCACCTGAAATGTAGGCTGAAAATGGACAAACTGGCTCTGAAAGGCACAACCTATGGCATGTGCACAGAAAAATTCTCCTTCGCGAAAAATCCGGCGGACACTGGTCACGGAACAGTTGTCATTGAACTCTCCTACTCTGGGAGTGATGGCCCCTGCAAAATTCCGATTGTCTCCGTTGCGAGCCTCAATGACATGACCCCCGTTGGGCGGCTGGTGACAGTGAACCCCTTCGTCGCGACTTCCAGCGCCAATTCAAAGGTGCTGGTCGAGATGGAACCCCCCTTCGGAGACTCCTACATCGTAGTTGGAAGGGGAGACAAGCAGATCAACCACCATTGGCATAAAGCTGGAAGCACGCTGGGCAAAGCCTTTTCAACAACTTTGAAGGGAGCTCAGAGACTGGCAGCGTTGGGTGACACAGCCTGGGACTTTGGCTCCATTGGAGGGGTCTTCAACTCCATAGGAAAAGCGGTTCACCAAGTGTTTGGTGGTGCCTTCAGAACACTCTTTGGGGGAATGTCTTGGATCACACAAGGGCTAATGGGTGCCCTACTACTCTGGATGGGCGTCAACGCACGAGACCGATCAATTGCTTTGGCCTTCTTAGCCACAGGAGGTGTGCTCGTGTTCTTAGCGACCAATGTGCATGCTGACACTGGATGTGCCATTGACATCACAAGAAAAGAGATGAGGTGTGGAAGTGGCATCTTCGTGCACAACGACGTGGAAGCCTGGGTGGATAGGTATAAATATTTGCCAGAAACGCCCAGATCCCTAGCGAAGATCGTCCACAAAGCGCACAAGGAAGGCGTGTGCGGAGTCAGATCTGTCACTAGACTGGAGCATCAAATGTGGGAAGCCGTACGGGATGAATTGAACGTCCTGCTCAAAGAGAATGCAGTGGACCTCAGTGTGGTTGTGAACAAGCCCGTGGGGAGATATCGCTCAGCCCCTAAACGCCTATCCATGACGCAAGAGAAGTTTGAAATGGGCTGGAAAGCATGGGGAAAAAGCATTCTCTTTGCCCCGGAATTGGCTAACTCCACATTTGTCGTAGATGGACCTGAGACAAAGGAATGCCCTGATGAGCACAGAGCTTGGAACAGCATGCAAATCGAAGACTTCGGCTTTGGCATCACATCAACCCGTGTGTGGCTGAAGATTAGAGAGGAGAGCACTGACGAGTGTGATGGAGCGATCATAGGTACGGCTGTCAAAGGACATGTGGCAGTCCATAGTGACTTGTCGTACTGGATTGAGAGTCGCTACAACGACACATGGAAACTTGAGAGGGCAGTCTTTGGAGAAGTTAAATCCTGCACTTGGCCAGAGACACACACCCTATGGGGAGATGGTGTTGAGGAAAGTGAACTCATCATTCCGCATACCATAGCCGGACCAAAAAGCAAGCACAATCGGAGGGAAGGGTATAAGACACAAAACCAGGGACCTTGGGACGAGAATGGCATAGTCTTGGACTTTGACTATTGCCCAGGGACAAAAGTCACCATTACAGAGGATTGTGGCAAAAGAGGCCCTTCGGTCAGAACCACTACTGACAGTGGAAAGTTGATCACTGACTGGTGCTGTCGCAGTTGCTCCCTTCCGCCCCTACGATTCCGGACAGAAAATGGCTGCTGGTACGGAATGGAAATCAGACCTGTTAGGCATGATGAAACAACACTCGTCAGATCGCAGGTTGATGCTTTTAATGGTGAAATGGTTGACCCTTTTCAGCTGGGCCTTCTGGTGATGTTTCTGGCCACCCAGGAGGTCCTTCGCAAGAGGTGGACGGCCAGATTGACCATTCCTGCGGTTTTGGGGGCCCTACTTGTGCTGATGCTTGGGGGCATCACTTACACTGATTTGGCGAGGTATGTGGTGCTAGTCGCTGCTGCTTTCGCAGAGGCCAACAGTGGAGGAGACGTCCTGCACCTTGCTTTGATTGCCGTTTTTAAGATCCAACCAGCATTTTTAGTGATGAACATGCTTAGCACGAGATGGACGAACCAAGAAAACGTGGTTCTGGTCCTAGGGGCTGCCTTTTTCCAATTGGCCTCAGTAGATCTGCAAATAGGAGTTCACGGAATCCTGAATGCCGCCGCTATAGCATGGATGATTGTCCGGGCGATCACCTTCCCCACAACCTCCTCCGTCACCATGCCAGTCTTAGCGCTTCTAACTCCGGGAATGAGGGCTCTATACCTAGATACTTACAGAATCATCCTCCTCGTCATAGGGATTTGCTCTCTGCTGCAAGAGAGGAAAAAGACCATGGCAAAAAAGAAAGGAGCTGTACTCTTGGGCTTAGCGCTCACATCCACTGGATGGTTTTCGCCCACCACTATAGCTGCCGGACTAATGGCCTGCAACCCAAACAAGAAGAGAGGGTGGCCAGCTACTGAGTTTTTGTCGGCAGTTGGATTGATGTTTGCCATCGTAGGTGGTTTGGCGGAGTTGGATATTGAATCCATGTCAATACCCTTCATGCTGGCAGGTCTCATGGCAGTGTCCTACGTGGTGTCAGGAAAAGCAACAGATATGTGGCTTGAACGGGCCGCCGACATCAGCTGGGAGATGGATGCTGCAATCACAGGAAGCAGTCGGAGGCTGGATGTGAAGCTGGATGATGACGGAGATTTTCACTTGATTGATGATCCCGGTGTTCCATGGAAGGTCTGGGTCCTGCGCATGTCTTGCATTGGGTTAGCCGCCCTCACGCCTTGGGCCATTGTTCCCGCCGCTTTTGGTTATTGGCTCACTTTAAAAACAACAAAAAGAGGGGGCGTGTTTTGGGACACGCCATCCCCAAAACCTTGCTCAAAAGGAGACACCACTACAGGAGTCTACCGCATTATGGCTAGAGGGATTCTTGGCACTTACCAGGCCGGCGTCGGAGTCATGTACGAGAATGTTTTCCACACACTATGGCACACAACTAGAGGAGCAGCTATTATGAGTGGAGAAGGAAAATTGACGCCATACTGGGGTAGTGTGAAAGAAGACCGCATAGCTTACGGAGGCCCATGGAGGTTTGATCGAAAATGGAATGGAACAGATGACGTGCAAGTGATCGTGGTAGAACCGGGGAAGGCTGCAGTAAACATCCAGACAAAACCAGGAGTGTTTCGGACTCCCTTCGGGGAGGTTGGGGCTGTTAGTCTGGATTACCCGCGAGGAACATCCGGCTCACCCATTCTGGATTCCAATGGAGACATCATAGGCCTGTACGGCAATGGAGTTGAGCTTGGCGATGGCTCATACGTCAGCGCCATCGTGCAGGGTGACCGTCAGGAGGAACCAGTCCCAGAAGCTTACACCCCAAACATGTTGAGAAAGAGACAGATGACTGTACTAGATTTGCACCCTGGTTCAGGGAAAACCAGGAAAATTCTGCCACAAATAATTAAGGACGCTATCCAGCAGCGCCTAAGAACAGCTGTGTTGGCACCGACGCGGGTGGTGGCAGCAGAAATGGCAGAAGCTTTGAGAGGGCTCCCAGTACGATATCAAACTTCAGCAGTGCAGAGAGAGCACCAAGGGAATGAAATAGTGGATGTGATGTGCCACGCCACTCTGACCCATAGACTGATGTCACCGAACAGAGTGCCCAACTACAACCTATTTGTCATGGATGAAGCTCATTTCACCGACCCAGCCAGTATAGCCGCACGAGGATACATTGCTACCAAGGTGGAATTAGGGGAGGCAGCAGCCATCTTTATGACAGCGACCCCGCCTGGAACCACGGATCCATTTCCTGACTCAAATGCCCCAATCCATGATTTGCAAGATGAGATACCAGACAGGGCGTGGAGCAGTGGA------------TACGAATGGATCACAGAATATGCGGGAAAAACCGTGTGGTTTGTGGCAAGCGTAAAAATGGGGAATGAGATTGCAATGTGCCTCCAAAGAGCGGGGAAAAAGGTCATCCAACTCAACCGCAAGTCCTATGACACAGAATACCCAAAATGTAAGAATGGAGACTGGGATTTTGTCATCACCACCGACATCTCTGAAATGGGGGCCAACTTCGGTGCGAGCAGGGTCATCGACTGTAGGAAGAGCGTGAAGCCCACCATCTTAGAAGAGGGAGAAGGCAGAGTCATCCTCGGAAACCCATCTCCCATAACCAGTGCAAGCGCAGCTCAACGGAGGGGCAGAGTAGGCAGAAACCCCAACCAGGTTGGAGATGAATACCACTATGGGGGGGCCACCAGTGAAGATGACAGTAACCTAGCCCATTGGACAGAGGCAAAGATCATGTTAGACAACATACATATGCCCAATGGACTGGTGGCCCAGCTTTATGGACCAGAGAGGGGAAAGGCCTTCACAATGGATGGCGAATACCGTCTCAGAGGTGAAGAAAAGAAAAACTTCTTAGAGCTGCTTAGGACGGCTGACCTCCCGGTGTGGCTGGCCTACAAGGTGGCGTCCAATGGCATTCAGTACACCGACAGAAAGTGGTGTTTTGATGGGCCGCGTACGAATGCCATACTGGAGGACAACACCGAGGTAGAGATAGTCACCCGGATGGGTGAGAGGAAAATCCTCAAGCCGAGATGGCTTGATGCAAGAGTTTATGCAGATCACCAAGCCCTCAAGTGGTTCAAAGACTTCGCAGCAGGAAAGAGATCAGCCGTTAGCTTCATAGAGGTGCTCGGTCGTATGCCTGAGCATTTCATGGGAAAGACGCGGGAAGCTTTAGACACCATGTACTTGGTTGCAACGGCTGAGAAAGGTGGGAAAGCACACCGAATGGCTCTCGAAGAGCTGCCAGATGCACTGGAAACCATTACACTTATTGTTGCTATCACTGTGATGACAGGAGGATTCTTTCTACTCATGATGCAGCGAAAGGGTATAGGGAAGATGGGTCTTGGAGCTCTAGTGCTCACGCTAGCTACCTTCTTCCTGTGGGCGGCAGAGGTTCCCGGAACCAAAATAGCAGGGACCCTGCTGATCGCCCTGCTGCTTATGGTGGTTCTCATCCCAGAACCGGAAAAACAGAGGTCACAGACAGATAACCAACTGGCGGTGTTTCTCATCTGTGTCTTGACCGTGGTTGGAGTGGTGGCAGCAAACGAGTACGGGATGCTAGAAAAAACCAAAGCAGATCTCAAGAGCATGTTTGGCGGAAAGACGCAGGCATCAGGACTGACTGGA---TTGCCAAGCATGGCACTGGACCTGCGTCCAGCCACAGCTTGGGCACTGTATGGGGGGAGCACAGTCGTGCTAACCCCTCTTCTGAAGCACCTGATCACGTCGGAATACGTCACCACATCGCTAGCCTCAATTAACTCACAAGCTGGCTCATTATTTGTCTTGCCACGAGGCGTGCCTTTTACCGACCTAGACTTGACCGTTGGCCTCGTCTTCCTTGGCTGTTGGGGTCAAATCACCCTCACAACGTTTTTGACAGCCATGGTTCTGGCGACACTTCACTATGGGTACATGCTCCCTGGATGGCAAGCAGAAGCACTCAGGGCTGCCCAGAGAAGGACAGCGGCTGGAATAATGAAGAATGCCGTTGTTGACGGAATGGTCGCCACTGATGTGCCTGAACTGGAAAGGACCACTCCTCTGATGCAAAAGAAAGTCGGACAGGTGCTCCTCATAGGGGTAAGCGTGGCAGCGTTCCTCGTCAACCCCAATGTCACCACTGTGAGAGAAGCAGGGGTGTTGGTGACGGCGGCTACGCTCACTTTGTGGGACAATGGAGCCAGTGCCGTTTGGAATTCCACCACTGCCACGGGACTCTGCCATGTAATGCGAGGTAGCTACCTGGCTGGAGGCTCCATTGCTTGGACTCTCATCAAGAACGCTGACAAGCCCTCCTTGAAAAGGGGAAGGCCTGGGGGCAGGACGCTAGGGGAGCAGTGGAAGGAAAAACTAAATGCCATGAGCAGAGAAGAGTTTTTTAAATACCGGAGAGAGGCCATAATCGAGGTGGACCGCACTGAAGCACGCAGGGCTAGACGTGAAAATAACATAGTGGGAGGACATCCGGTTTCGCGAGGCTCAGCAAAACTCCGTTGGCTCGTAGAGAAAGGATTTGTCTCGCCAATAGGAAAAGTCATTGATCTAGGGTGTGGGCGTGGAGGATGGAGCTACTACGCAGCAACCCTGAAGAAGGTCCAGGAAGTCAGAGGATACACGAAAGGTGGGGCGGGACATGAAGAACCGATGCTCATGCAGAGCTACGGCTGGAACCTGGTCTCCCTGAAGAGTGGAGTGGACGTGTTTTACAAACCTTCAGAGCCCAGTGACACTCTGTTCTGCGACATAGGGGAATCCTCCCCAAGTCCAGAAGTAGAAGAACAACGCACACTACGCGTCCTAGAGATGACATCTGACTGGTTGCACCGAGGACCTAGAGAGTTCTGCATAAAAGTTCTTTGCCCCTACATGCCCAAGGTTATAGAAAAAATGGAAGTTCTGCAGCGCCGCTTCGGAGGTGGGCTAGTGCGTCTTCCCCTGTCCCGCAACTCCAATCACGAGATGTACTGGGTTAGTGGAGCCGCTGGCAATGTGGTGCACGCTGTGAACATGACCAGCCAGGTACTACTGGGGCGAATGGATCGCACAGTGTGGAGAGGGCCAAAGTATGAGGAAGATGTCAACCTAGGGAGCGGAACAAGAGCCGTGGGAAAGGGAGAAGTCCATAGCAATCAGGAGAAAATCAAGAAGAGAATCCAGAAGCTTAAAGAAGAATTCGCCACAACGTGGCACAAAGACCCTGAGCATCCATACCGCACTTGGACATACCACGGAAGCTATGAAGTGAAGGCTACTGGCTCAGCTAGTTCTCTCGTCAACGGAGTGGTGAAGCTCATGAGCAAACCTTGGGACGCCATTGCCAACGTCACCACCATGGCCATGACTGACACCACCCCTTTTGGACAGCAAAGAGTTTTCAAGGAGAAAGTTGACACGAAGGCTCCTGAGCCACCAGCTGGAGCCAAGGAAGTGCTCAACGAGACCACCAACTGGCTGTGGGCCCACTTGTCACGGGAAAAAAGACCCCGCTTGTGCACCAAGGAAGAATTCATAAAGAAAGTCAATAGCAACGCGGCTCTTGGAGCAGTGTTCGCTGAACAGAATCAATGGAGCACGGCGCGTGAGGCTGTGGATGACCCGCGGTTTTGGGAGATGGTTGATGAAGAGAGGGAAAACCATCTGCGAGGAGAGTGTCACACATGTATCTATAACATGATGGGAAAAAGAGAGAAGAAGCCTGGAGAGTTTGGAAAAGCTAAAGGAAGCAGGGCCATTTGGTTCATGTGGCTTGGAGCACGGTATCTAGAGTTTGAAGCTTTGGGGTTCCTGAATGAAGACCATTGGCTGAGCCGAGAGAATTCAGGAGGTGGAGTGGAAGGTTCAGGCGTCCAAAAGCTGGGATACATCCTCCGTGATATAGCAGGAAAGCAAGGAGGGAAAATGTACGCTGATGATACCGCCGGGTGGGACACTAGAATTACCAGAACTGATTTAGAAAATGAAGCCAAGGTGCTGGAGCTTCTAGACGGTGAACACCGCATGCTCGCCCGAGCCATAATTGAATTGACTTACAGGCACAAAGTGGTCAAGGTCATGAGACCTGCAGCAGAAGGAAAGACCGTGATGGACGTGATATCAAGAGAAGATCAAAGGGGGAGTGGACAGGTGGTCACTTATGCTCTTAACACTTTCACGAACATCGCTGTCCAGCTCGTCAGGCTGATGGAGGCTGAGGGGGTCATTGGACCACAACACTTGGAACAGCTACCTAGGAAAAACAAGATAGCTGTCAGGACCTGGCTCTTTGAGAATGGAGAGGAGAGAGTGACCAGGATGGCGATCAGCGGAGACGACTGTGTCGTCAAGCCGCTGGACGACAGATTCGCCACGGCCCTCCACTTCCTCAACGCAATGTCAAAGGTCAGAAAAGACATCCAGGAATGGAAGCCTTCGCATGGCTGGCACGATTGGCAGCAAGTTCCCTTCTGCTCTAACCATTTTCAGGAGATTGTGATGAAAGATGGAAGGAGTATAGTTGTCCCGTGCAGAGGACAGGATGAGTTGATAGGCAGGGCTCGCATCTCCCCAGGAGCTGGATGGAATGTGAAGGACACAGCTTGTCTGGCCAAAGCATATGCACAGATGTGGCTACTCCTATACTTCCATCGTAGGGACTTGCGTCTCATGGCAAATGCAATCTGCTCAGCAGTGCCAGTGGATTGGGTGCCCACAGGCAGGACATCCTGGTCAATACACTCGAAAGGAGAGTGGATGACCACGGAGGACATGCTGCAGGTCTGGAACAGAGTCTGGATTGAAGAAAATGAATGGATGATGGACAAGACTCCAATAACAAGCTGGACAGACGTTCCGTACGTGGGAAAGCGTGAGGACATCTGGTGTGGCAGCCTCATCGGAACGCGATCCAGAGCAACCTGGGCTGAGAACATCTACGCGGCGATAAACCAGGTTAGAGCTGTCATTGGGAAAGAAAATTATGTTGACTACATGACCTCACTCAGGAGATACGAAGACGTCTTGATCCAGGAAGACAGGGTCATC
>AAS79438
ATGACTAAAAAACCAGGAGGGCCCGGTAAAAACCGGGCTATCAATATGCTGAAACGCGGCCTACCCCGCGTATTCCCACTAGTGGGAGTGAAGAGGGTAGTAATGAGCTTGTTGGACGGCAGAGGGCCAGTACGTTTCGTGCTGGCTCTTATCACGTTCTTCAAGTTTACAGCATTAGCCCCGACCAAGGCGCTTTTAGGCCGATGGAAAGCAGTGGAAAAGAGTGTAGCAATGAAACATCTCACTAGTTTCAAACGAGAACTTGGAACACTCATTGACGCCGTGAACAAGCGGGGCAGAAAGCAAAACAAAAGAGGAGGAAATGAAGGCTCAATCATGTGGCTTGCGAGCTTGGCAGTTGTCATAGCTTGTGCAGGAGCCATGAAGTTGTCAAATTTCCAGGGGAAGCTTTTGATGACCATTAACAACACGGACATTGCAGACGTTATCGTAATTCCCACCTCAAAAGGAGAGAACAGATGCTGGGTCCGGGCAATCGACGTCGGCTACATGTGTGAGGACACTATCACGTACGAATGTCCTAAGCTTGCCATGGGCAATGATCCAGAGGATGTGGACTGCTGGTGTGACAACCAAGAAGTCTACGTCCAATATGGACGGTGCACGCGGACCAGGCATTCCAAGCGAAGCAGGAGATCCGTGTCGGTCCAAACACATGGGGAGAGTTCACTAGTGAATAAAAAAGAGGCTTGGCTGGATTCAACGAAAGCCACACGATATCTCATGAAAACTGAGAACTGGATCATAAGGAATCCTGGCTATGCTTTCCTGGCGGCGGTACTCGGCTGGATGCTTGGCAGTAACAACGGTCAACGCGTGGTATTCACCATCCTCCTGCTGCTGGTCGCTCCGGCTTACAGTTTTAATTGTCTGGGAATGGGCAATCGTGACTTCATAGAAGGAGCCAGTGGAGCCACTTGGGTGGACTTGGTGCTAGAAGGAGATAGCTGCTTGACAATTATGGCAAACGACAAACCAACATTGGACGTCCGCATGATCAACATCGAAGCTAGCCAACTTGCTGAGGTTAGAAGTTACTGTTATCATGCTTCAGTCACTGACATCTCGACGGTGGCTCGGTGCCCCACGACTGGAGAAGCCCACAACGAGAAGCGAGCTGATAGTAGCTATGTGTGCAAACAAGGCTTCACTGATCGTGGGTGGGGCAACGGATGTGGACTTTTCGGGAAGGGAAGCATTGACACATGTGCAAAATTCTCCTGCACCAGCAAAGCGATTGGGAGAACAATCCAGCCAGAAAACATCAAATACAAAGTTGGCATTTTTGTGCATGGAGCCACTACTTCGGAAAACCATGGGAATTATTCAGCGCAAGTTGGGGCGTCCCAGGCGGCAAAGTTCACAGTAACACCCAATGCTCCTTCGATAACCCTCAAACTTGGTGACTACGGAGAAGTCACACTGGACTGTGAGCCAAGGAGTGGACTGAACACTGAAGCGTTTTACGTCATGACCGTGGGGTCAAAGTCATTTCTGGTCCATAGGGAATGGTTTCATGACCTCGCTCTCCCCTGGACGTCCCCTTCGAGCACAGCGTGGAGAAACAGAGAACTCCTCATGGAGTTTGAAGAGGCGCACGCCACAAAACAGTCCGTTGTTGCTCTTGGGTCACAGGAAGGAGGCCTCCATCAGGCGTTGGCAGGAGCCATCGTGGTGGAGTACTCAAGTTCAGTGAAGTTAACATCAGGCCACCTGAAATGTAGGCTGAAAATGGACAAACTGGCTCTGAAAGGCACAACCTATGGCATGTGCACAGAAAAATTCTCCTTCGCGAAAAATCCGGCGGACACTGGTCACGGGACAGTTGTCATTGAACTCTCCTACTCTGGGAGTGATGGCCCCTGCAAAATTCCGATTGTCTCCGTTGCGAGCCTCAATGACATGACCCCCGTCGGGCGGCTGGTGACAGTGAACCCCTTCGTCGCGACTTCCAGTGCCAATTCAAAGGTGCTGGTCGAGATGGAACCCCCCTTCGGAGACTCCTACATCGTAGTTGGACGGGGAGACAAGCAGATCAACCACCATTGGCATAAAGCTGGAAGCACGCTGGGCAAAGCCTTTTCAACAACTTTGAAGGGAGCTCAGAGACTGGCAGCGTTGGGTGACACAGCCTGGGACTTTGGCTCCATTGGAGGGGTCTTCAACTCCATAGGAAAAGCCGTTCACCAAGTGTTTGGTGGTGCCTTCAGAACACTCTTCGGGGGAATGTCTTGGATCACACAAGGGCTAATGGGTGCCCTACTACTCTGGATGGGCGTCAACGCACGAGACCGATCAATTGCTTTGGCCTTCTTAGCCACAGGAGGTGTGCTCGTGTTCTTAGCGACCAATGTGCATGCTGACACTGGATGTGCCATTGACATCACAAGAAAAGAGATGAGGTGTGGAAGTGGCATCTTCGTGCACAACGACGTGGAAGCCTGGGTGGATAGGTATAAATATTTGCCAGAAACGCCCAGATCCCTAGCAAAGATCGTCCACAAAGCGCACAAGGAAGGCGTGTGCGGAGTCAGATCTGTCACTAGACTGGAGCATCAAATGTGGGAAGCCGTACGGGATGAATTGAACGTCCTGCTCAAAGAGAATGCAGTGGACCTCAGTGTGGTTGTGAACAAGCCCGTGGGGAGATATCGCTCAGCCCCTAAACGCCTGTCCATGACGCAAGAGAAGTTTGAAATGGGCTGGAAAGCATGGGGAAAAAGCATTCTCTTTGCCCCGGAATTGGCCAACTCCACATTTGTCGTAGATGGACCTGAGACAAAGGAATGCCCTGATGAGCACAGAGCTTGGAACAGCATGCAAATCGAAGACTTCGGCTTTGGCATCACATCAACCCGTGTGTGGCTGAAGATTAGAGAGGAGAGCACTGACGAGTGTGATGGAGCGATCATAGGTACGGCTGTCAAAGGACATGTGGCAGTCCATAGTGACTTGTCGTACTGGATTGAGAGTCGCTACAACGACACATGGAAACTTGAGAGGGCAGTCTTTGGAGAAGTTAAATCCTGCACTTGGCCAGAGACACACACCCTATGGGGAGATGGTGTTGAGGAAAGTGAACTCATCATCCCGCACACCATAGCCGGACCAAAAAGCAAGCATAATCGGAGGGAAGGGTATAAGACACAAAACCAGGGACCTTGGGACGAGAATGGCATAGTCTTGGACTTTGACTATTGCCCAGGGACAAAAGTCACCATTACAGAGGATTGTGGCAAGAGAGGCCCTTCGGTCAGAACCACTACTGACAGTGGAAAGTTGATCACTGACTGGTGCTGTCGCAGTTGCTCCCTTCCGCCCCTACGATTCCGGACAGAAAATGGCTGCTGGTACGGAATGGAAATCAGACCTGTCAGGCATGATGAAACAACACTCGTCAGATCGCAGGTTGATGCTTTTAATGGTGAAATGGTTGACCCTTTTCAGCTGGGCCTTCTGGTGATGTTTCTGGCCACCCAGGAGGTCCTTCGCAAGAGGTGGACGGCCAGATTGACCATTCCTGCGGTTTTGGGGGCCCTACTTGTGCTGATGCTTGGGGGCATCACTTACACTGATTTGGCGAGGTATGTGGTGCTAGTCGCTGCCGCTTTCGCAGAGGCCAACAGTGGAGGAGATGTCCTGCACCTTGCTTTGATTGCCGTTTTCAAGATCCAACCAGCATTTTTAGTGATGAACATGCTTAGCACGAGATGGACGAACCAAGAAAATGTGGTTCTGGTCCTAGGGGCTGCCTTTTTCCAATTGGCCTCAGTAGATCTGCAAATAGGAGTTCACGGAATCCTGAATGCCGCCGCTATAGCATGGATGATTGTCCGGGCGATCACCTTCCCCACAACCTCCTCCGTCACCATGCCAGTCTTAGCGCTTCTAACTCCGGGAATGAGGGCTCTATACCTAGATACTTACAGAATCATCCTCCTCGTCATAGGGATTTGCTCTCTGTTGCAAGAGAGGAAAAAGACCATGGCAAAAAAGAAAGGAGCTGTACTCTTGGGCTTAGCGCTCACATCCACTGGATGGTTTTCGCCCACCACTATAGCTGCCGGACTAATGGTCTGCAACCCAAACAAGAAGAGAGGGTGGCCAGCTACTGAGTTTTTGTCGGCAGTTGGATTGATGTTTGCCATCGTAGGTGGTTTGGCGGAGTTGGATATTGAATCCATGTCAATACCCTTCATGCTGGCAGGTCTCATGGCAGTGTCCTACGTGGTGTCAGGAAAAGCAACAGATATGTGGCTTGAACGGGCTGCCGACATCAGCTGGGAGATGGATGCTGCAATCACAGGAAGCAGTCGGAGGCTGGATGTGAAGCTAGATGATGACGGAGATTTTCACTTGATTGACGATCCCGGTGTTCCATGGAAGGTCTGGGTCCTGCGCATGTCTTGCATTGGGTTAGCCGCCCTCACGCCTTGGGCCATTGTTCCCGCCGCTTTTGGTTATTGGCTCACTTTAAAAACAACAAAAAGAGGGGGCGTGTTTTGGGACACGCCATCCCCAAAACCTTGCTCAAAAGGAGACACCACTACAGGAGTTTACCGCATTATGGCTAGAGGGATTCTTGGCACTTACCAGGCCGGCGTCGGAGTCATGTACGAGAATGTTTTCCACACACTATGGCACACAACTAGAGGAGCAGCTATTATGAGTGGAGAAGGAAAATTGACGCCATACTGGGGTAGTGTGAAAGAAGACCGCATAGCTTACGGAGGCCCATGGAGGTTTGATCGAAAATGGAATGGAACTGATGACGTGCAAGTGATCGTGGTAGAACCGGGGAAGGCTGCAGTAAACATCCAGACAAAACCAGGAGTGTTTCGGACTCCCTTCGGGGAGGTTGGGGCTGTTAGTCTGGATTACCCGCGAGGAACATCCGGCTCACCCATTCTGGATTCCAATGGAGACATCATAGGCCTGTACGGCAATGGAGTTGAGCTTGGCGATGGCTCATACGTCAGCGCCATCGTGCAGGGTGACCGTCAGGAGGAACCAGTCCCAGAAGCTTACACCCCAAACATGTTGAGAAAGAGACAGATGACCGTACTAGATTTGCACCCTGGTTCAGGGAAAACCAAGAAAATTCTGCCACAAATAATTAAGGACGCTATTCAGCAGCGCCTAAGAACAGCTGTGTTGGCACCGACGCGGGTGGTAGCAGCAGAAATGGCAGAAGCTTTGAGAGGGCTCCCAGTACGATATCAAACTTCAGCAGTGCAGAGAGAGCACCAAGGGAATGAAATAGTGGATGTGATGTGCCACGCCACTCTGACCCATAGACTGATGTCACCGAACAGAGTGCCCAACTACAACCTATTTGTCATGGATGAAGCTCATTTCACCGACCCAGCCAGTATAGCCGCACGAGGATACATTGCTACCAAGGTGGAATTAGGGGAGGCAGCAGCCATCTTTATGACAGCGACCCCGCCTGGAACCACGGATCCTTTTCCTGACTCAAATGCCCCAATCCATGATTTGCAAGATGAGATACCAGACAGGGCGTGGAGCAGTGGA------------TACGAATGGATCACAGAATATGCGGGAAAAACCGTGTGGTTTGTGGCAAGCGTGAAAATGGGGAACGAGATTGCAATGTGCCTCCAAAGAGCGGGGAAAAAGGTCATCCAACTCAACCGCAAGTCCTATGACACAGAATACCCAAAATGTAAGAATGGAGACTGGGATTTTGTCATCACCACTGACATTTCTGAAATGGGGGCCAACTTCGGTGCGAGCAGGGTCATCGACTGTAGAAAGAGCGTGAAGCCCACCATCTTAGAAGAGGGAGAAGGCAGAGTCATCCTCGGAAACCCATCGCCCATAACCAGTGCAAGCGCAGCTCAACGGAGGGGCAGAGTAGGCAGAAACCCTAACCAGGTTGGAGATGAATACCACTATGGGGGGGCCACCAGTGAAGATGACAGTAACCTAGCCCATTGGACAGAGGCAAAGATCATGTTAGATAACATACACATGCCCAATGGACTGGTGGCCCAGCTCTATGGACCAGAGAGGGAAAAGGCCTTCACAATGGATGGCGAATACCGTCTCAGAGGTGAAGAAAAGAAAAACTTCTTAGAGCTGCTTAGGACGGCTGACCTCCCGGTGTGGCTGGCCTACAAGGTGGCGTCCAATGGCATCCAGTACACCGATAGAAAGTGGTGTTTTGATGGGCCGCGTACGAATGCCATACTGGAGGACAACACCGAGGTAGAGATAGTCACCCGGATGGGTGAGAGGAAAATCCTCAAGCCGAGATGGCTTGATGCAAGAGTTTATGCAGATCACCAAGCTCTCAAGTGGTTCAAAGACTTCGCAGCAGGAAAGAGATCAGCCGTTAGCTTCATAGAGGTGCTCGGTCGTATGCCTGAGCATTTCATGGGAAAGACGCGGGAAGCTTTAGACACCATGTACTTGGTTGCAACGGCTGAGAAAGGTGGGAAAGCACACCGAATGGCTCTCGAAGAGCTGCCAGATGCACTGGAAACCATTACACTTATTGTTGCTATCACTGTGATGACAGGAGGATTCTTTCTACTCATGATGCAGCGAAAGGGTATAGGGAAGATGGGTCTTGGAGCTCTAGTGCTCACGCTAGCTACCTTCTTCCTGTGGGCGGCAGAGGTTCCCGGAACAAAAATAGCAGGGACCCTGCTGATCGCCCTGCTGCTTATGGTGGTTCTCATCCCAGAACCGGAAAAGCAGAGGTCACAAACAGATAATCAACTGGCGGTGTTTCTCATCTGTGTCTTGACCGTGGTTGGAGTGGTGGCAGCAAACGAGTACGGGATGCTAGAAAAAACCAAAGCAGACCTCAAGAGCATGTTTGGCGGAAAGACGCAGGCATCAGGACTGACTGGA---TTACCAAGCATGGCACTGGACCTGCGTCCAGCCACAGCTTGGGCACTGTATGGGGGGAGCACAGTCGTGCTAACCCCTCTTCTGAAGCACCTGATCACGTCGGAATACGTCACCACATCGCTAGCCTCAATTAACTCACAAGCTGGCTCATTATTTGTCTTGCCACGAGGCGTGCCTTTTACCGACCTAGACTTGACCGTTGGCCTCGTCTTCCTTGGCTGTTGGGGTCAAATCACCCTCACAACGTTTTTGACAGCCATGGTTCTGGCGACACTTCACTATGGGTACATGCTCCCTGGATGGCAAGCAGAAGCACTCAGGGCAGCCCAGAGAAGGACAGCGGCTGGAATAATGAAGAATGCCGTTGTTGACGGAATGGTCGCCACTGATGTGCCTGAACTGGAAAGGACCACTCCTCTGATGCAAAAGAAAGTCGGACAGGTGCTCCTCATAGGGGTAAGCGTGGCAGCGTTCCTCGTCAACCCTAATGTCACCACTGTGAGAGAAGCAGGGGTGTTGGTGACAGCGGCTACGCTCACTTTGTGGGACAACGGAGCCAGTGCCGTTTGGAATTCCACCACTGCCACGGGACTCTGCCATGTAATGCGAGGTAGCTACCTGGCTGGAGGCTCCATTGCTTGGACTCTCATCAAGAACGCTGACAAGCCCTCCTTAAAAAGGGGAAGGCCTGGGGGCAGGACGCTAGGGGAGCAGTGGAAGGAAAAACTAAATGCCATGAGCAGAGAAGAGTTTTTTAAATACCGGAGAGAGGCCATAATCGAGGTGGACCGCACTGAAGCACGCAGGGCTAGACGTGAAAATAACATAGTGGGAGGACATCCGGTTTCGCGAGGCTCAGCAAAACTCCGTTGGCTCGTAGAGAAAGGATTTGTCTCGCCAATAGGAAAAGTCATTGATCTAGGGTGTGGGCGTGGAGGATGGAGCTACTACGCAGCAACCCTGAAGAAGGTCCAGGAAGTCAGAGGATACACGAAAGGTGGGGCGGGACATGAAGAACCGATGCTCATGCAGAGCTACGGCTGGAACCTGGTCTCCCTGAAGAGTGGAGTGGACGTTTTTTACAAACCTTCAGAGCCCAGTGACACTCTGTTCTGCGACATAGGGGAATCCTCCCCAAGTCCAGAAGTAGAAGAACAACGCACACTACGCGTCCTAGAGATGACATCTGACTGGTTGCACCGAGGACCTAGAGAGTTCTGTATAAAAGTTCTTTGCCCCTACATGCCCAAGGTTATAGAAAAAATGGAAGTCCTGCAGCGCCGCTTCGGAGGTGGGCTAGTGCGTCTTCCCCTGTCCCGCAACTCCAATCACGAGATGTACTGGGTTAGTGGACCGGCTGGCAATGTGGTGCACGCTGTGAACATGACCAGCCAGGTACTACTGGGGCGAATGGATCGCACAGTGTGGAGAGGGCCAAAGTATGAGGAAGATGTCAACTTAGGGAGCGGAACAAGAGCCGTGGGAAAGGGAGAAGTCCATAGCAATCAGGAGAAAATCAAGAAGAGAATCCAGAAGCTTAAAGAAGAATTCGCCACAACGTGGCACAAAGACCCTGAGCATCCATACCGCACTTGGACATACCACGGAAGCTATGAAGTGAAGGCTACTGGCTCAGCTAGTTCTCTCGTCAACGGAGTGGTGAAGCTCATGAGCAAACCTTGGGACGCCATTGCCAACGTCACCACCATGGCCATGACTGACACCACCCCTTTTGGACAGCAAAGAGTTTTCAAGGAGAAAGTTGACACGAAGGCTCCTGAGCCACCAACTGGAGCTAAGGAAGTGCTCAACGAGACCACCAACTGGCTGTGGGCCTACTTGTCACGGGAAAAAAGACCCCGCTTGTGCACCAAGGAAGAATTCATAAAGAAAGTCAATAGCAACGCGGCTCTTGGAGCAGTGTTCGCTGAACAGAATCAATGGAGCACGGCGCGTGAGGCTGTGGATGACCCGCGGTTTTGGGAGATGGTTGATGAAGAGAGGGAAAACCATCTGCGAGGAGAGTGTCACACATGTATCTATAACATGATGGGAAAAAGAGAGAAGAAGCCTGGAGAGTTTGGAAAAGCTAAAGGAAGCAGGGCCATTTGGTTCATGTGGCTTGGAGCACGGTATCTAGAGTTTGAAGCTTTGGGGTTCCTGAATGAAGATCATTGGCTGAGCCGAGAGAATTCAGGAGGTGGAGTGGAAGGCTCAGGCGTCCAAAAGCTGGGATACATCCTCCGTGATATAGCAGGAAAGCAAGGAGGAAAAATGTACGCTGATGATACCGCCGGGTGGGACACTAGAATTACCAGAACTGATTTAGAAAATGAAGCCAAGGTGCTGGAGCTTCTAGACGGTGAACACCGCATGCTCGCCCGAGCCATAATTGAATTGACTTACAGGCACAAAGTGGTCAAGGTCATGAGACCTGCAGCAGAAGGAAAGACCGTGATGGACGTGATATCAAGGGAGGATCAAAGGGGGAGTGGACAGGTGGTCACTTATGCTCTTAACACTTTCACGAACATCGCTGTCCAGCTCGTCAGGCTGATGGAGGCTGAGGGGGTCATTGGACCACAACACTTGGAACAGCTACCTAGAAAAAACAAGATAGCTGTCAGGACCTGGCTCTTTGAGAATGGAGAGGAGAGAGTGTCCAGGATGGCTATCAGCGGAGACGACTGTGTCGTCAAGCCGCTGGACGACAGATTCGCCACGGCCCTCCACTTCCTCAACGCAATGTCAAAGGTCAGAAAAGACATCCAGGAATGGAAGCCTTCACATGGCTGGCACGATTGGCAGCAAGTTCCCTTCTGCTCTAACCATTTTCAGGAGATTGTGATGAAAGATGGAAGGAGTATAGTTGTCCCGTGCAGAGGACAGGATGAGCTGATAGGCAGGGCTCGCATCTCCCCAGGAGCTGGATGGAATGTGAAGGACACAGCTTGTCTGGCCAAAGCATATGCACAGATGTGGCTACTCCTATACTTCCATCGTAGGGACTTGCGTCTCATGGCAAATGCGATTTGCTCAGCAGTGCCAGTGGATTGGGTGCCCACGGGCAGGACATCCTGGTCGATACACTCGAAAGGAGAGTGGATGACCACAGAAGACATGCTGCAGGTCTGGAACAGAGTCTGGATTGAAGAAAATGAATGGATGGTGGACAAGACTCCAATAACAAGCTGGACAGACGTTCCGTATGTGGGAAAGCGGGAGGACATCTGGTGTGGCAGCCTCATCGGAACGCGATCCAGAGCAACCTGGGCTGAGAACATCTACGCGGCGATAAACCAGGTTAGAGCTGTCATTGGGAAAGAAAATTATGTTGACTACATGACCTCACTCAGGAGATACGAAGATGTCTTGATCCAGGAAGACAGGGTCATC
>BAE48355
ATGACTAAAAAACCAGGAGGGCCCGGGAAAAACCGGGCCATCAATATGCTGAAACGCGGATTACCCCGCGTATTCCCACTAGTGGGAGTGAAGAGGGTAGTGATGAGCTTGTTGGACGGCAGAGGGCCAGTACGATTTGTGCTGGCTCTTATCACGTTCTTCAAGTTTACAGCATTAGCCCCGACCAAGGCGCTTTTGGGCCGCTGGAGAGCAGTGGAAAAAAGTGTGGCAATGAAACATCTTACCAGTTTCAAACGAGAACTTGGAACACTCATTGACGCCGTGAACAAGCGGGGCAAAAAACAAAACAAAAGAGGAGGGAACGAAAGCTCGATTATGTGGCTTGCCAGCTTGGCAATCGTAACAGCCTGTGCCGGAGCCATGAAGCTATCAAACTTTCAAGGAAAGCTTCTGATGACCATCAACAACACGGACATTGCGGACGTCATCGTGATCCCCACCTCAAAAGGTGAAAACAGATGCTGGGTCCGAGCAATCGACGTTGGTTACATGTGTGAAGACACCATCACGTATGAATGTCCGAAGCTTGCCGTGGGCAACGATCCGGAAGACGTGGACTGCTGGTGCGACAATCAGGAAGTCTACGTGCAGTATGGTCGCTGCACACGGACCAGGCATTCCAAACGAAGCAGAAGATCCGTTTCGGTCCAAACGCATGGGGAAAGCTCACTAGTGAACAAAAAAGAGGCTTGGCTGGATTCAACGAAGGCCACGCGATACCTCATGAAAACGGAGAACTGGATCATAAGGAACCCTGGTTATGCTTTCCTGGCGGCGGCACTTGGATGGATGCTTGGCAGCAACAGTGGTCAACGTGTGGTGTTCACTATTCTCTTGCTATTGGTCGCTCCAGCTTACAGTTTTAATTGTCTGGGAATGGGGAATCGGGATTTCATAGAAGGAGCCAGTGGAGCCACTTGGGTGGATCTGGTGTTGGAAGGAGATAGCTGTTTGACAATCATGGCAAACGACAAACCAACACTAGATGTCCGCATGATCAACATTGAAGCTAGCCAACTTGCTGAAGTCAGGAGTTACTGCTATCACGCTTCAGTCACTGACATTTCAACGGTGGCTCGATGCCCCACAACTGGAGAAGCCCACAACGAAAAACGTGCTGACAGCAGCTACGTGTGCAAACAAGGCTTTACCGATCGCGGATGGGGAAATGGATGTGGACTTTTCGGGAAAGGAAGCATTGACACATGCGCAAAATTTTCTTGTACCAGTAAGGCCATTGGAAGAATGATCCAACCAGAGAACATCAAGTACGAGGTTGGCATATTCGTGCACGGAACTACCACCTCGGAAAACCATGGGAATTACTCAGCGCAAGTAGGAGCGTCTCAAGCAGCAAAGTTTACTGTAACTCCAAATGCTCCTTCAATAACCCTCAAGCTTGGTGATTATGGAGAAGTCACACTGGATTGTGAACCAAGGAGTGGACTGAACACCGAAGCGTTCTATGTCATGACCGTGGGTTCGAAGTCATTCTTAGTCCATAGGGAATGGTTCCATGACCTTTCTCTTCCCTGGACGTCCCCCTCAAGCACGGCATGGAGAAACAGAGAACTCCTCATGGAATTTGAAGAGGCACATGCCACAAAACAATCTGTCGTAGCTCTTGGGTCACAGGAGGGAGGCCTCCATCAAGCGTTGGCAGGAGCCATCGTGGTGGAGTACTCGAGCTCAGTGAAGTTGACATCAGGTCACCTGAAATGCAGGCTAAAGATGGACAAACTGGCTCTGAAGGGCACGACTTATGGCATGTGTACAGAAAAATTCTCGTTCGCGAAAAATCCAGCGGACACAGGCCATGGAACAGTTGTCATTGAGCTCACATATTCTGGAAGTGATGGTCCCTGTAAAATTCCGATTGTCTCAGTCGCGAGTTTAAACGACATGACCCCTGTGGGGAGGCTGGTAACAGTAAACCCCTTCGTCGCGACATCTAGCTCCAACTCAAAGGTGCTGGTCGAGATGGAACCTCCCTTCGGAGACTCTTATATCGTGGTTGGAAGAGGAGACAAGCAGATTAACCATCACTGGCACAAAGCTGGAAGCACGCTGGGCAAAGCTTTCTCAACAACTTTGAAAGGGGCTCAGAGACTAGCAGCGCTAGGTGACACAGCCTGGGACTTCGGCTCCATTGGAGGGGTATTCAACTCCATAGGGAAAGCTGTTCACCAAGTATTTGGCGGTGCATTCAGAACGCTCTTTGGGGGAATGTCTTGGATCACACAAGGACTAATGGGGGCCTTACTTCTTTGGATGGGTGTCAACGCACGAGACCGGTCAATCGCCCTGGCTTTTCTGGCCACGGGAGGTGTGCTCGTGTTTCTAGCGACCAATGTGCATGCCGACACTGGCTGTGCCATTGACATCACAAGAAAAGAGATGAGGTGTGGAAGTGGCATCTTCGTGCACAACGACGTAGAGGCTTGGGTAGATAGGTACAAATATCTGCCAGAGACGCCCAGATCCTTAGCGAAGATCGTCCACAAAGCACATCAAGAAGGAGTGTGCGGGGTCAGATCCGTCACTAGACTGGAACACCAGATGTGGGAATCTGTGCGGGACGAACTGAATGTCTTGCTCAAAGAGAACGCGGTGGATCTCAGTGTGGTGGTGAACAAGCCCGTGGGGAGATATCGCTCAGCCCCCAAACGCCTATCCATGACTCAAGAAAAGTTTGAGATGGGCTGGAAAGCATGGGGAAAAAGCATTCTCTTCGCCCCCGAATTGGCCAACTCCACGTTCGTCGTGGATGGACCCGAGACAAAGGAATGCCCTGATGAGCGCAGAGCCTGGAACAGCATGCAAATCGAAGATTTCGGCTTCGGCATCACATCAACCCGAGTGTGGCTGAAAATTAGAGAGGAGAACACTGATGAGTGTGATGGAGCAATCATAGGGACAGCTGTTAAAGGGCATGTGGCAGTTCATAGTGACTTGTCATACTGGATTGAGAGCCGTCTCAATGACACCTGGAAACTTGAGAGGGCTGTCTTCGGAGAGGTGAAATCTTGCACTTGGCCCGAGACACACACTCTTTGGGGTGACGGTGTTGAGGAGAGCGAGCTTATCATCCCACACACCATAGCTGGACCGAGAAGCAAGCACAACCGGAGAGAAGGGTATAAAACACAAAACCAGGGACCCTGGGATGAGAACGGCATTGTCCTTGACTTTGACTATTGTCCAGGAACAAAAGTCACCATCACAGAGGACTGTGGCAAGAGGGGTCCCTCAATCAGAACCACTACTGACAGTGGAAAGCTGATCACCGATTGGTGCTGCCGCAGCTGTTCTCTACCGCCTTTACGGTTCCGGACAGAAAATGGTTGCTGGTATGGGATGGAAATCAGACCTGTTAGGCATGACGAAACAACACTCGTTAGATCACAGGTCGACGCTTTCAACGGCGAAATGATTGACCCTTTTCAGCTGGGCCTTCTGGTGATGTTTCTGGCCACCCAGGAGGTCCTTCGCAAGAGGTGGACGGCCAGATTGACGATTCCTGCGGTTTTGGGGGCTCTACTTGTGCTGATGCTTGGGGGCATCACTTACACTGACCTGGCAAGATATGTGGTGCTAGTGGCTGCGGCTTTCGCGGAGGCCAACAGTGGAGGAGATGTTCTGCACCTCGCTCTGATAGCCGTCTTCAAGATCCAACCAGCTTTTCTGGTCATGAACATGCTTAGCGCGAGATGGACGAACCAAGAGAACGTGGTTCTGGTCCTGGGGGCGGCTTTTTTCCAACTAGCTTCAGTGGATCTGCAGATCGGAGTCCACGGAATCCTGAATGCCGCAGCCATAGCATGGATGATCGTTCGAGCGATCACATTCCCCACAACTTCCACCGTTGCCATGCCAGTCTTAGCGCTCCTAACTCCGGGAATGAGGGCTTTGTATCTGGACACTTACAGAATCATTCTTCTTGTCATAGGAATTTGCTCCCTGCTGCAAGAGAGGAGAAAGACCATGGCGAAGAAGAAAGGAGCCGTGCTCTTGGGCTTAGCGCTCACATCCACCGGATGGTTTTCGCCCACCACTATCGCAGCCGGACTAATGGTCTGCAACCCAAACAAGAAGAGAGGGTGGCCAGCCACTGAGTTCCTTTCAGCGGTTGGGTTGATGTTTGCCATTGTGGGAGGTCTAGCCGAGTTGGACATCGAATCTATGTCAATACCCTTCATGCTGGCAGGGCTCATGGCAGTGTCTTACGTGGTATCAGGAAAGGCAACCGACATGTGGCTGGACCGGGCTGCTGATATCAGCTGGGAGATGGAAGCTGCAATCACAGGAAGTAGCCGGAGGCTAGATGTTAAGTTGGATGATGACGGCGACTTTCACTTGATTGATGATCCCGGTGTTCCATGGAAAGTCTGGCTCTTGCGCATGTCTTGTATCGGTTTAGCCGCTCTGACACCCTGGGCTATCGTTCCCGCCGCTTTTGGCTATTGGCTCACTCTGAAAACAACAAAAAGAGGGGGCGTGTTCTGGGACACGCCATCTCCAAAGCCTTGCTTAAAGGGGGACACCACCACAGGAGTTTACCGAATTATGGCTAGGGGGATTCTCGGCACTTACCAGGCCGGCGTTGGAGTCATGTACGAGAATGTTTTCCACACATTGTGGCACACAACTAGAGGAGCAGCCATCATGAGTGGAGAAGGAAAGCTAACGCCATACTGGGGTAGTGTGAAGGAAGATCGCATAAGCTATGGAGGCCCGTGGAGGTTCGACCGGAAGTGGAATGGAACAGATGATGTGCAAGTGATCGTGGTGGAACCAGGGAAACCTGCAGTAAACATCCAGACAAAACCGGGAGTGTTTCGCACCCCTTTCGGGGAGGTTGGAGCAGTCAGCTTGGACTACCCACGGGGAACATCCGGCTCACCCATCCTAGATTCCAATGGAGACATCATAGGCTTGTATGGCAATGGGGTTGAACTCGGCGATGGATCGTACGTCAGCGCCATTGTGCAAGGCGACCGTCAAGAGGAACCAGTTCCAGATGCTTACACTCCAAGTATGCTGAAAAAGAGACAGATGACTGTGCTGGACCTGCACCCAGGTTCGGGAAAAACCAGGAAGATCCTGCCCCAAATAATCAAGGACGCCATCCAGCAGCGCTTGAGGACAGCCGTGCTGGCACCCACACGAGTGGTAGCAGCAGAAATGGCGGAAGCTTTGAGAGGACTCCCAGTACGATATCAAACCTCAGCAGTGCAGAGGGAGCATCAGGGAAATGAAATAGTAGACGTAATGTGCCATGCCACTCTGACCCATAGACTAATGTCACCAAACAGGGTGCCCAACTACAATTTATTTGTGATGGATGAGGCTCACTTCACTGACCCAGCTAGCATCGCCGCTCGGGGTTATATTGCAACCAAGGTGGAACTGGGGGAGGCAGCAGCCATTTTTATGACGGCGACCCCGCCCGGGACCACTGATCCCTTTCCCGACTCAAATGCCCCAATTCATGACCTGCAGGATGAGATCCCAGACAGGGCATGGAGCAGTGGA------------TACGAATGGATCACGGACTATGCGGGAAAAACTGTGTGGTTCGTGGCAAGTGTGAAAATGGGGAATGAGATCGCAATGTGCCTCCAAAGAGCGGGGAAAAAGGTCATCCAGCTCAATCGTAAGTCATATGACACAGAATACCCAAAATGCAAAAATGGAGATTGGGACTTTGTTATCACCACTGACATCTCTGAGATGGGGGCCAATTTTGGTGCGAGCAGGGTCATTGACTGCAGAAAGAGTGTGAAACCCACCATCCTAGAGGAGGGAGAAGGTAGAGTCATTCTTGGAAATCCATCCCCCATAACCAGCGCAAGTGCAGCCCAACGGAGAGGTAGAGTGGGCAGGAATCCCAACCAAGTTGGAGATGAATACCATTACGGGGGGGCCACCAGTGAAGATGACAGCAACTTAGCCCACTGGACAGAGGCAAAAATCATGCTAGACAACATACACATGCCTAATGGATTAGTGGCTCAGCTGTACGGGCCAGAGAGGGAAAAGGCTTTCACAATGGATGGAGAGTACCGTCTCAGAGGTGAGGAGAAGAAGAACTTCCTGGAGCTGCTTAGAACGGCTGACCTCCCAGTATGGCTAGCCTACAAGGTGGCGTCCAATGGCATTCAGTACACTGACAGAAAATGGTGCTTTGATGGACCACGCACAAATGCCATACTAGAAGATAACACTGAGGTGGAGATAGTCACCCGAATGGGTGAGAGAAAGATCCTCAAGCCGAGATGGCTCGATGCGAGGGTTTATGCAGACCACCAGGCCCTCAAGTGGTTTAAGGATTTTGCAGCGGGCAAGAGATCAGCCATCAGTTTCATAGAGGTGCTCGGTCGCATGCCTGAGCATTTCATGGGAAAGACGCGGGAAGCCTTAGACACAATGTATCTGGTGGCAACAGCTGAGAAAGGTGGAAAGGCACACCGCATGGCTCTTGAAGAACTGCCCGACGCATTGGAGACCATCACACTCATCGTTGCCATCACTGTGATGACAGGAGGATTCTTCCTGCTCATGATGCAGAGAAAGGGTATAGGAAAAATGGGTCTAGGGGCTCTAGTGCTCACGCTGGCCACCTTTTTCCTATGGGCGGCAGAGGTTCCTGGAACCAAAATAGCGGGCACCTTACTGGTCGCCCTGTTGCTGATGGTGGTCCTCATCCCGGAACCAGAAAAACAGAGGTCACAGACAGACAACCAGTTGGCGGTGTTTCTTATCTGCGTCCTGACCGTGGTCGGAGTGGTGGCAGCAAATGAGTACGGAATGCTGGAAAAAACCAAAGCAGACCTTAAGAGCATGTTTGGCGGAAGGACGCAAGCACCAGGACTGACCGGA---TTGCCTAGCATGGCACTGGACTTGCGCCCAGCCACAGCTTGGGCGCTGTATGGGGGGAGCACAGTTGTGTTAACCCCTCTCCTGAAGCACCTAATCACCTCAGAATACGTCACCACATCGTTAGCTTCAATCAGTTCACAAGCGGGTTCGCTGTTTGTTTTGCCGCGAGGCGTGCCTTTCACTGACTTGGATCTAACCGTTGGCCTTGTCTTTCTTGGCTGTTGGGGCCAAATCACCCTCACCACGTTCCTAACAGCTATGGTGCTAGTGACACTCCACTACGGATACATGCTCCCTGGGTGGCAAGCAGAGGCACTCAGAGCTGCTCAGAGAAGAACAGCGGCTGGCATAATGAAGAATGCCGTCGTGGACGGAATGGTCGCCACCGATGTGCCCGAACTGGAAAGAACTACTCCTTTGATGCAAAAGAAAGTCGGCCAAGTGCTCCTCATAGGGGTCAGCGTGGCGGCGTTTCTCGTCAACCCAAATGTCACCACCGTGAGAGAGGCAGGTGTGTTGGTGACGGCAGCCACACTCACCTTGTGGGACAATGGAGCCAGTGCCGTCTGGAATTCCACCACCGCTACGGGGCTCTGCCATGTCATGCGAGGCAGCTACCTAGCTGGCGGCTCCATTGCCTGGACTCTCATCAAGAACGCTGACAAGCCCTCCTTAAAAAGGGGGAGGCCTGGAGGCAGGACGCTAGGGGAGCAGTGGAAGGAAAAGTTGAATGCTATGAGCAGGGATGAGTTCTTCAAATACAGAAGAGAGGCCATAATTGAGGTGGACCGCACTGAAGCACGCAGGGCTAGGCGCGAGAACAACATAGTGGGAGGACATCCAGTCTCGCGAGGGTCAGCAAAGCTCCGCTGGCTCGTGGAAAAAGGATTTGTCTCGCCAATAGGAAAAGTCATAGATCTGGGATGCGGGCGCGGAGGCTGGAGCTACTACGCAGCAACTCTGAAAAAAGTTCAGGAAGTCAAAGGGTACACGAAAGGTGGGGCGGGACACGAAGAACCGATGCTCATGCAGAGTTACGGTTGGAACCTGGTCTCGTTAAAAAGTGGGGTGGACGTGTTCTACAAACCCTCGGAGCCTAGTGACACCCTGTTCTGTGACATAGGAGAATCTTCCCCAAGTCCGGAGGTGGAGGAACAACGCACGCTGCGCGTCCTAGAAATGACATCTGACTGGTTACATCGGGGACCTAGAGAGTTCTGCATAAAAGTGCTCTGCCCTTACATGCCCAAAGTTATAGAAAAGATGGAAGTCCTGCAACGTCGTTTCGGCGGCGGGCTGGTGCGCCTTCCCCTGTCTCGAAACTCCAACCATGAGATGTACTGGGTGAGTGGAGCTGCTGGCAATGTGGTGCATGCGGTCAACATGACCAGCCAAGTGCTGCTAGGGCGAATGGATCGCACAGTGTGGAGAGGGCCAAAGTATGAAGAGGATGTCAACCTGGGTAGCGGGACGAGAGCTGTGGGGAAGGGAGAGGTCCATAGCAACCAGGAAAAAATTAGGAAGAGAATCCAGAAACTTAGAGAGGAATTCGCTACAACCTGGCACAAAGACCCCGAGCATCCATACCGAACTTGGACCTATCATGGAAGCTACGAAGTGAAGGCCACTGGCTCAGCAAGCTCTCTCGTCAATGGGGTGGTAAAGCTCATGAGCAAACCCTGGGACGCCATCGCCAATGTCACCACAATGGCCATGACCGACACCACCCCCTTTGGCCAGCAGAGGGTCTTTAAAGAGAAGGTTGACACGAAGGCTCCAGAGCCACCAGCAGGAGTCAAGGAAGTGCTCAACGAGACCACCAACTGGCTGTGGGCCCACTTGTCACGGGAGAAACGACCCCGCTTGTGCACTAAGGAAGAATTCATAAAGAAAGTCAACAGCAACGCAGCTCTCGGAGCAGTGTTCGCTGAACAGAATCAATGGAGCACGGCGCGGGAAGCCGTGGGCGACCCTCTGTTCTGGGAGATGGTTAATGAAGAAAGGGAAAACCATTTGCGAGGGGAGTGCCACACGTGCATTTACAACATGATGGGAAAAAGAGAGAAAAAACCCGGAGAGTTCGGAAAGGCAAAAGGGAGTAGGGCTATTTGGTTCATGTGGCTCGGAGCTCGGTACCTAGAGTTCGAAGCCCTAGGATTTCTAAATGAAGACCATTGGCTGAGCCGAGAGAATTCAGGAGGTGGGGTGGAAGGTTCAGGCGTCCAAAAGCTGGGATACATCCTCCGTGACATAGCAGGGAAGCAAGGAGGTAAAATGTATGCCGATGACACCGCCGGGTGGGATACCAGAATCACTAGAACCGACTTGGAAAATGAAGCCAAGGTGCTGGAGCTTTTGGATGGTGAACACCGCATGCTCGCCCGAGCCATAATTGAACTAACGTACAGGCACAAAGTGGTCAAGGTTATGAGACCTGCAGCAGGAGGAAAGACAGTGATGGACGTGATATCACGAGAAGACCAAAGGGGGAGTGGGCAGGTGGTGACCTACGCTCTCAACACATTCACGAACATTGCCGTCCAGCTTGTCCGCTTGATGGAGGCTGAGGGGGTCATCGGACCACAACACTTGGAACAGCTGCCCAGGAAAAACAAAATAGCTGTTAGGACCTGGCTCTTTGAGAATGGAGAGGAGAGAGTGACTAGGATGGCGATCAGTGGAGACGACTGCGTCGTCAAGCCGCTGGATGACAGATTCGCCACGGCTCTCCATTTCCTCAACGCAATGTCGAAGGTCAGAAAAGATATCCAAGAATGGAAGCCTTCGCATGGTTGGCACGACTGGCAGCAGGTTCCCTTTTGCTCCAATCATTTTCAGGAGATTGTGATGAAAGATGGAAGGAGCATAGTCGTCCCGTGCAGAGGGCAGGATGAGCTGATTGGCAGGGCGCGCATCTCCCCAGGTGCTGGATGGAATGTGAAGGACACAGCTTGCCTGGCCAAAGCGTATGCACAGATGTGGCTGCTTCTATACTTCCATCGGAGGGACCTACGCCTCATGGCAAATGCAATCTGCTCAGCAGTTCCAGTGGATTGGGTGCCCACAGGCAGAACATCCTGGTCAATACACTCAAAAGGAGAGTGGATGACCACTGAAGACATGCTGCAAGTCTGGAACAGGGTATGGATTGAAGAAAATGAATGGATGATGGACAAGACCCCAATCACAAGCTGGACAGACGTTCCGTACGTGGGAAAGCGTGAGGACATCTGGTGTGGCAGTCTCATCGGAACGCGATCCAGGGCAACATGGGCTGAGAACATCTACGCGGCAATAAACCAAGTGAGGGCTATCATTGGAAAAGAAAATTATGTTGATTACATGACTTCCCTCAGAAGATATGAGGATGTATTGATTCAGGAGGACAGGGTCATT
>BAE48356
ATGACTAAAAAACCAGGAGGGCCCGGAAGAAACCGGGCCATCAATATGCTGAAACGCGGATTACCCCGCGTATTCCCACTTGTGGGAGTGAAGAGGGTAGTGATGAGCTTGTTGGACGGCAGAGGGCCAGTACGATTTGTGCTGGCTCTTATCACGTTCTTCAAGTTTACAGCATTAGCCCCGACCAAGGCGCTTTTGGGCCGTTGGAGAGCAGTGGAAAAAAGTGTGGCAATGAAACATCTTACCAGTTTCAAGCGAGAACTTGGAACACTCATCGACGCCGTGAACAAGCGGGGCAAAAAACAAAACAAAAGAGGAGGGAATGAAAGCTCGATTATGTGGCTTGCTAGCTTGGCAATCGTAACAGCCTGTGCCGGAGCCATGAAGCTATCAAACTTTCAAGGAAAGCTTCTGATGACCATCAACAACACGGACATTGCGGACGTCATCGTGATCCCCACCTCAAAAGGTGAAAACAGATGTTGGGTCCGAGCAATCGACGTTGGTTACATGTGTGAAGACACCATCACGTACGAATGTCCGAAGCTTGCCGTGGGTAACGATCCGGAAGACGTGGACTGCTGGTGCGACAATCAAGAAGTCTACGTGCAGTATGGTCGCTGCACACGGACCAGGCATTCCAAACGAAGCAGAAGATCCGTTTCGGTTCAAACGCATGGGGAAAGCTCACTAGTGAACAAAAAAGAGGCTTGGCTGGATTCAACAAAGGCCACGCGATACCTCATGAAAACGGAGAATTGGATCATAAGGAACCCTGGTTATGCTTTCCTGGCGGCGGCACTTGGATGGATGCTTGGCAGCAACAGTGGCCAACGTGTGGTGTTCACTATTCTCTTGCTGTTGGTCGCTCCGGCTTACAGTTTTAACTGTCTGGGAATGGGGAATCGGGACTTCATAGAAGGAGCCAGTGGAGCCACTTGGGTGGATCTAGTGTTAGAAGGAGACAGCTGTTTGACAATCATGGCAAACGACAAACCAACACTAGATGTCCGCATGATCAACATTGAAGCTAGCCAACTTGCTGAAGTCAGGAGTTACTGCTATCACGCTTCAGTCACTGACATTTCAACGGTGGCTCGATGCCCCACGACCGGAGAGGCCCACAACGAAAAACGTGCTGACAGCAGCTACGTGTGCAAACAAGGCTTTACTGACCGCGGATGGGGAAATGGATGTGGACTTTTCGGGAAAGGAAGCATTGACACATGCGCAAAATTTTCTTGTACCAGCAAGGCCATTGGAAGAATGATCCAACCAGAGAACATCAAGTACGAGGTTGGCATATTCGTGCACGGAACCACCACCTCGGAAAACCATGGGAATTACTCAGCGCAAGTAGGAGCGTCTCAAGCAGCAAAGTTTACTGTAACTCCAAACGCTCCCTCAATAACCCTCAAGCTTGGTGATTATGGAGAAGTCACACTGGATTGTGAACCAAGGAGTGGACTGAACACTGAAGCGTTCTACGTCATGACCGTGGGTTCGAAGTCATTCTTGGTCCATAGGGAATGGTTCCATGACCTTTCTCTTCCCTGGACGTCCCCCTCAAGCACGGCATGGAGAAATAGAGAACTTCTCATGGAATTTGAAGAGGCACATGCCACAAAACAATCTGTCGTGGCTCTTGGGTCACAGGAGGGAGGCCTCCATCAAGCGCTGGCAGGAGCCATCGTGGTGGAGTACTCGAGCTCAGTGAAGTTGACATCAGGTCACCTGAAATGCAGGCTAAAAATGGACAAACTGGCTCTGAAGGGTACGACTTATGGCATGTGTACAGAAAAATTCTCGTTCGCGAAAAATCCAGCGGACACAGGCCATGGAACAGTTGTCATTGAGCTCACATATTCTGGAAGTGATGGTCCCTGTAAAATTCCGATTGTCTCAGTCGCGAGTTTAAACGACATGACTCCTGTGGGGAGGCTGGTAACAGTAAACCCCTTCGTCGCGACATCTAGCTCCAACTCAAAGGTGCTGGTTGAGATGGAACCTCCCTTCGGAGACTCTTATATCGTGGTTGGAAGAGGGGACAAGCAGATTAACCATCACTGGCACAAAGCTGGAAGCACGCTGGGTAAAGCCTTCTCAACAACTTTGAAAGGGGCTCAGAGACTAGCAGCGCTAGGTGACACAGCCTGGGACTTCGGCTCCATTGGAGGGGTATTCAACTCCATAGGGAAAGCTGTTCACCAAGTATTTGGCGGTGCGTTCAGAACGCTCTTTGGGGGAATGTCTTGGATCACACAAGGACTAATGGGGGCCTTACTTCTTTGGATGGGTGTCAACGCACGAGACCGGTCAATCGCCCTGGCTTTTTTGGCCACGGGAGGTGTGCTCGTGTTTTTAGCGACCAATGTGCATGCCGACACTGGCTGTGCCATTGACATCACAAGAAAAGAGATGAGGTGTGGAAGTGGTATCTTCGTGCACAACGACGTAGAGGCTTGGGTAGATAGGTACAAATATCTGCCAGAGACGCCCAGATCTTTAGCGAAGATCGTCCACAAAGCACATCAAGAAGGAGTGTGCGGGGTTAGATCCGTTACTAGACTGGAACACCAGATGTGGGAATCTGTGCGGGACGAACTGAATGTCTTGCTCAAAGAGAACGCGGTGGATCTCAGCGTGGTGGTAAACAAGCCCGTGGGGAGATATCGCTCAGCCCCCAAACGCCTATCCATGACTCAAGAAAAGTTTGAGATGGGCTGGAAAGCATGGGGAAAAAGCATTCTCTTCGCCCCCGAATTGGCCAACTCCACGTTCGTCGTGGATGGACCCGAGACAAAGGAATGCCCTGATGAGCGCAGAGCCTGGAACAGCATGCAAATCGAAGACTTCGGCTTCGGCATCACATCAACCCGAGTGTGGCTGAAAATTAGAGAGGAGAACACTGATGAGTGTGATGGAGCAATCATAGGGACAGCTGTTAAAGGGCATGTGGCAGTTCATAGTGACTTGTCATACTGGATTGAGAGCCGTCTCAATGACACCTGGAAACTTGAGAGGGCTGTCTTCGGAGAGGTGAAATCTTGCACTTGGCCCGAGACACACACTCTTTGGGGTGACGGTGTTGAGGAGAGCGAGCTTATCATCCCACATACCATAGCTGGACCGAGAAGCAAGCACAACCGGAGAGAAGGGTATAAAACACAAAACCAGGGACCCTGGGATGAGAACGGCATCGTCCTTGACTTTGACTATTGTCCAGGAACAAAAGTCACCATCACAGAGGATTGTGGCAAGAGGGGTCCCTCAATCAGAACCACTACTGACAGTGGAAAGCTGATCACCGATTGGTGCTGCCGTAGCTGTTCTCTACCGCCTTTACGGTTCCGGACAGAAAATGGTTGCTGGTATGGGATGGAAATCAGACCTGTTAGGCATGATGAAACAACACTCGTTAGATCACAGGTTGACGCTTTCAACGGCGAAATGATTGACCCTTTTCAGCTGGGCCTTCTGGTGATGTTTCTGGCCACCCAGGAGGTCCTTCGCAAGAGGTGGACGGCCAGATTGACGATTCCTGCGGTTTTGGGGGCTCTACTTGTGCTGATGCTTGGGGGCATCACTTACACTGACCTGGCAAGATATGTGGTGCTAGTTGCTGCGGCTTTCGCGGAGGCCAACAGTGGAGGAGATGTTCTGCACCTCGCTCTAATAGCCGTCTTCAAGATCCAACCAGCTTTTCTGGTCATGAACATGCTTAGCGCGAGATGGACGAACCAAGAGAACGTGGTTCTGGTCCTGGGGGCGGCTTTTTTCCAACTAGCTTCAGTGGATTTACAGATTGGAGTCCACGGAATCCTGAATGCCGCGGCCATAGCATGGATGATCGTTCGAGCGATCACATTTCCCACAACTTCCACCGTTGCCATGCCAGTCTTAGCGCTCCTAACTCCGGGAATGAGGGCCTTGTATCTGGACACTTACAGAATCATTCTTCTTGTCATAGGAATTTGTTCCCTGCTGCAAGAGAGGAGAAAGACCATGGCGAAGAAGAAAGGAGCCGTGCTCTTGGGCTTAGCGCTCACATCCACCGGATGGTTTTCGCCCACCACTATCGCAGCCGGACTAATGGTCTGCAACCCAAACAAGAAGAGAGGGTGGCCAGCCACCGAGTTCCTTTCAGCGGTTGGGTTGATGTTTGCCATTGTGGGAGGTCTAGCCGAGTTGGACATCGAGTCTATGTCAATACCCTTCATGCTGGCAGGGCTCATGGCAGTGTCCTACGTGGTGTCAGGAAAGGCAACCGACATGTGGCTGGACCGGGCTGCCGATATCAGCTGGGAGATGGAAGCTGCAATCACAGGAAGTAGCCGGAGGCTAGATGTTAAGTTGGATGACGACGGCGACTTTCACTTGATTGATGATCCCGGTGTTCCATGGAAAGTCTGGCTCTTGCGCATGTCTTGTATCGGTTTAGCCGCTCTGACACCCTGGGCTATCGTTCCCGCCGCTTTTGGCTATTGGCTCACTCTGAAAACAACAAAAAGAGGGGGCGTGTTCTGGGACACGCCATCTCCAAAGCCTTGCCTAAAGGGGGACACCACCACAGGAGTTTACCGAATCATGGCTAGGGGAATTCTCGGCACTTACCAGGCCGGCGTTGGAGTCATGTACGAGAATGTTTTCCACACATTGTGGCACACAACTAGAGGAGCAGCCATCATGAGTGGAGAAGGAAAGCTAACGCCATACTGGGGTAGTGTGAAGGAAGACCGCATAAGCTATGGAGGCCCGTGGAGGTTCGACCGGAAGTGGAATGGAACAGATGATGTGCAAGTGATCGTGGTGGAACCAGGGAAACCTGCAGTAAACATCCAGACAAAACCGGGAGTGTTTCGCACCCCTTTCGGGGAGGTTGGAGCAGTCAGCTTGGACTACCCACGGGGAACATCCGGCTCACCCATCCTAGATTCCAATGGAGACATCATAGGCTTGTATGGCAATGGAGTTGAACTCGGCGATGGATCGTACGTCAGCGCCATTGTGCAGGGCGACCGCCAAGAGGAACCAGTTCCAGATGCCTACACTCCAAGCATGCTGAAAAAGAGACAGATGACTGTGCTGGACCTGCACCCAGGTTCGGGAAAAACCAGGAAGATCCTACCCCAAATAATCAAGGACGCCATCCAGCAGCGCTTGAGAACAGCCGTGCTGGCACCCACACGAGTGGTGGCAGCAGAAATGGCGGAAGCTTTGAGAGGACTCCCAGTACGATATCAAACCTCAGCAGTGCAGAGGGAGCATCAGGGAAATGAAATAGTAGACGTAATGTGCCATGCCACTCTGACCCATAGACTAATGTCACCAAACAGGGTGCCCAACTACAATTTATTCGTGATGGATGAGGCTCACTTCACTGACCCAGCTAGCATCGCCGCCCGGGGTTATATCGCAACCAAGGTGGAACTAGGGGAAGCAGCAGCCATTTTTATGACGGCGACTCCGCCCGGGACCACTGATCCCTTTCCCGACTCAAATGCCCCAATTCATGACCTGCAGGATGAGATCCCAGACAGGGCATGGAGCAGTGGA------------TACGAATGGATCACGGACTATGCGGGAAAAACCGTGTGGTTCGTGGCAAGTGTGAAAATGGGGAATGAGATCGCAATGTGCCTTCAAAGAGCGGGGAAAAAGGTCATCCAGCTCAATCGTAAGTCTTATGACACAGAATACCCAAAATGCAAAAATGGAGATTGGGACTTTGTTATCACCACTGACATCTCTGAGATGGGGGCCAATTTTGGTGCGAGCAGGGTCATTGACTGCAGAAAGAGTGTGAAACCCACCATCCTAGAGGAGGGAGAAGGTAGAGTCATTCTTGGAAACCCATCTCCCATAACCAGTGCAAGTGCAGCCCAACGGAGAGGTAGAGTGGGCAGGAATCCCAGCCAAGTCGGAGATGAATATCATTACGGGGGGGCCACCAGTGAAGATGACAGCAACTTAGCCCACTGGACAGAGGCAAAAATTATGCTAGATAACATACACATGCCTAATGGATTAGTGGCTCAGTTGTACGGGCCAGAGAGGGAAAAGGCTTTCACAATGGATGGAGAGTACCGTCTCAGAGGTGAGGAGAAGAAGAACTTCTTAGAGCTGCTTAGAACGGCTGACCTCCCAGTATGGCTAGCCTACAAGGTGGCGTCCAATGGCATTCAGTACACTGACAGAAAATGGTGCTTTGATGGACCACGCACAAACGCTATACTAGAAGATAACACTGAGGTGGAGATAGTCACCCGAATGGGTGAGAGAAAGATCCTCAAGCCGAGATGGCTCGATGCGAGGGTTTACGCAGACCACCAGGCCCTCAAGTGGTTTAAGGATTTTGCAGCGGGCAAGAGATCAGCCGTTAGTTTCATAGAGGTGCTCGGCCGCATGCCTGAGCATTTCATGGGAAAGACACGGGAAGCCTTAGACACGATGTATCTGGTGGCAACAGCTGAGAAAGGTGGAAAGGCACACCGCATGGCTCTTGAAGAACTGCCCGACGCATTGGAGACCATCACACTCATCGTTGCCATCACCGTGATGACAGGAGGATTCTTCCTGCTCATGATGCAGAGAAAGGGTATAGGAAAAATGGGTCTAGGGGCTCTAGTGCTCACGCTGGCCACCTTTTTCCTATGGGCGGCAGAGGTTCCTGGAACCAAAATAGCGGGTACCTTACTGGTCGCCCTGTTGCTGATGGTGGTCCTCATTCCGGAACCAGAAAAACAGAGGTCACAGACAGACAACCAGTTGGCAGTGTTTCTTATCTGCGTCCTGACCGTGGTCGGAGTGGTGGCAGCAAATGAGTACGGAATGCTGGAAAAAACCAAAGCAGACCTCAAGAGCATGTTTGGCGGAAGGACGCAAGCACCAGGACTGACCGGA---TTGCCAAGCATGGCACTGGACTTGCGCCCAGCCACAGCTTGGGCGTTGTATGGGGGGAGCACAGTCGTGTTAACCCCTCTCCTGAAGCACCTAATCACCTCAGAATATGTCACCACATCGTTAGCTTCAATCAGTTCGCAAGCGGGTTCGCTGTTTGTCTTGCCGCGAGGCGTACCTTTCACTGACTTGGATCTAACCGTTGGCCTTGTCTTTCTTGGCTGTTGGGGCCAAATCACCCTCACCACGTTCCTAACAGCCATGGTGCTAGTGACACTCCACTACGGATACATGCTCCCTGGGTGGCAAGCAGAGGCACTCAGAGCTGCTCAGAGAAGAACAGCGGCTGGCATAATGAAGAATGCCGTCGTGGACGGAATGGTCGCCACTGATGTGCCCGAACTGGAAAGAACTACTCCTTTGATGCAGAAGAAAGTCGGCCAAGTGCTCCTTATAGGGGTCAGCGTGGCGGCGTTTCTCGTCAACCCCAATGTCACCACCGTGAGAGAGGCAGGTGTGTTGGTGACGGCAGCCACACTCACCTTGTGGGACAATGGAGCCAGTGCTGTCTGGAATTCCACCACCGCTACGGGGCTCTGCCATGTCATGCGAGGCAGCTATTTAGCTGGCGGCTCCATTGCTTGGACTCTCATCAAGAACGCTGACAAGCCCTCCTTAAAAAGGGGGAGGCCTGGAGGCAGGACGCTAGGGGAGCAGTGGAAGGAAAAGTTGAATGCTATGGGCAGGGATGAGTTCTTCAAATACAGAAGAGAGGCCATAATTGAGGTGGACCGCACTGAAGCACGCAGGGCTAGGCGCGAGAACAACATAGTGGGAGGACATCCAGTCTCGCGAGGGTCAGCAAAGCTCCGCTGGCTCGTGGAAAAAGGATTTGTCTCGCCAATAGGAAAAGTCATAGATCTGGGATGCGGGCGCGGAGGCTGGAGCTACTACGCAGCCACTCTGAAAAAAGTTCAGGAAGTCAAAGGGTACACGAAAGGTGGGGCGGGACACGAAGAACCGATGCTCATGCAGAGTTACGGTTGGAACCTGGTCTCGCTAAAGAGTGGGGTGGACGTATTCTACAAACCCTCGGAGCCTAGTGACACCCTGTTCTGTGACATAGGAGAATCCTCCCCAAGTCCAGAGGTGGAGGAACAACGCACGCTGCGCGTCTTAGAGATGACATCTGACTGGTTACATCGGGGACCTAGAGAGTTCTGCATAAAAGTGCTCTGCCCTTACATGCCTAAAGTTATAGAAAAGATGGAAGTCCTGCAACGTCGTTTCGGTGGCGGGCTGGTGCGCCTTCCCCTGTCTCGAAACTCCAACCATGAGATGTACTGGGTGAGTGGAGCTGCTGGCAATGTGGTGCATGCGGTCAACATGACCAGCCAAGTGCTGCTAGGGCGAATGGATCGCACAGTGTGGAGAGGGCCAAAGTATGAAGAGGATGTCAACCTGGGCAGCGGGACGAGAGCTGTGGGGAAGGGAGAGGTCCATAGCAACCAGGAAAAAATTAGGAAGAGAATCCAGAAGCTTAGAGAGGAATTCGCTACAACCTGGCACAAAGACCCCGAGCATCCATACCGAACTTGGACCTACCACGGAAGCTACGAAGTGAAGGCCACTGGCTCAGCAAGCTCTCTCGTCAATGGGGTGGTAAAGCTCATGAGCAAACCCTGGGACGCCATCGCCAATGTCACCACAATGGCCATGACCGACACCACCCCCTTTGGCCAGCAGAGGGTCTTTAAAGAGAAGGTTGACACGAAGGCTCCAGAGCCACCAGCAGGAGTCAAGGAAGTGCTCAACGAGACCACCAACTGGCTGTGGGCCCACTTGTCACGGGAGAAACGACCCCGCTTGTGCACCAAGGAAGAATTCATAAAGAAAGTCAACAGCAACGCAGCTCTCGGGGCAGTGTTCGCTGAACAGAATCAATGGAGCACGGCGCGGGAAGCCGTGAGTGACCCTCTGTTCTGGGAGATGGTCAATGAAGAAAGGGAAAACCATTTGCGAGGGGAGTGCCACACGTGCATTTACAACATGATGGGAAAAAGAGAGAAAAAACCCGGAGAGTTCGGAAAGGCTAAAGGGAGTAGAGCTATCTGGTTCATGTGGCTCGGAGCTCGGTACCTAGAGTTCGAAGCCTTAGGATTTCTAAATGAAGACCATTGGCTGAGCCGAGAGAATTCAGGAGGTGGGGTGGAAGGTTCAGGCGTCCAAAAGCTGGGATACATTCTCCGTGACATAGCAGTGAAGCAAGGAGGTAAAATGTATGCCGATGACACCGCCGGGTGGGACACCAGAATCACTAGAACCGACTTGGAAAATGAAGCCAAGGTGCTGGAGCTTTTGGATGGTGAACACCGCATGCTCGCCCGGGCCATAATTGAACTAACGTACAGGCACAAAGTGGTCAAGGTTATGAGACCTGCAGCAGGAGGAAAGACAGTGATGGACGTGATATCACGAGAAGATCAAAGGGGGAGCGGGCAGGTGGTGACCTACGCTCTCAACACATTCACGAACATTGCCGTCCAGCTTGTCCGCTTGATGGAGGCTGAGGGGGTCATTGGACCACAACACTTGGAACAGCTGCCCAGGAAAAACAAGATAGCTGTTAGGACCTGGCTCTTTGAGAATGGAGAGGAGAGAGTGACTAGGATGGCGATCAGTGGAGACGACTGCGTCGTCAAGCCGCTGGATGACAGATTCGCCACGGCTCTCCATTTCCTCAACGCAATGTCGAAGGTCAGAAAAGATATCCAAGAATGGAAGCCTTCGCATGGTTGGCACGACTGGCAGCAGGTTCCCTTTTGTTCCAATCATTTTCAGGAGATTGTGATGAAAGATGGAAGGAGCATAGTCGTCCCGTGCAGAGGGCAGGATGAGCTGATTGGCAGGGCGCGCATCTCCCCAGGAGCTGGATGGAATGTGAAGGACACAGCTTGCCTGGCCAAAGCGTATGCACAGATGTGGCTGCTTCTATACTTCCATCGGAGGGACCTACGCCTCATGGCAAATGCAATCTGCTCAGCAGTTCCAGTGGACTGGGTGCCCACAGGCAGAACATCCTGGTCAATACACTCAAAAGGAGAGTGGATGACCACTGAAGACATGCTGCAAGTCTGGAACAGGGTATGGATTGAAGAAAATGAATGGATGATGGACAAGACCCCAATCACAAGCTGGACAGACGTTCCGTACGTGGGAAAGCGTGAGGACATCTGGTGTGGCAGTCTCATCGGAACGCGAACCAGGGCAACATGGGCTGAGAACATCTACGCGGCAATAAACCAAGTGAGGGCCATCATTGGAAAAGAAAATTATGTTGATTACATGACTTCCCTCAGAAGATATGAGGATGTATTAATTCAGGAGGACAGGGTTATT
>AAB66484
ATGACTAAAAAACCAGGAGGGCCCGGTAAAAACCGGGCTATCAATATGCTGAAACGCGGCCTACCCCGCGTATTCCCACTAGTGGGAGTGAAGAGGGTAGTAATGAGCTTGTTGGACGGCAGAGGGCCAGTACGTTTCGTGCTGGCTCTTATCACGTTCTTCAAGTTTACAGCATTAGCCCCGACCAAGGCGCTTCTAGGCCGATGGAAAGCAGTGGAAAAGAGTGTAGCAATGAAACATCTCACTAGTTTCAAACGAGAACTTGGAACACTCATTGACGCCGTGAACAAGCGGGGCAGAAAGCAAAACAAAAGAGGAGGAAATGAAGGCTCAATCATGTGGCTCGCGAGCTTGGCAGTTGTCATAGCTTGTGCAGGAGCCATGAAGTTGTCAAATTTCCAGGGGAAGCTTTTGATGACCATTAACAACACGGACATTGCAGACGTTATCGTGATTCCCACCTCAAAAGGAGAGAACAGATGCTGGGTCCGGGCAATCGACGTCGGCCACATGTGTGAGGACACTATCACGTACGAATGTCCTAAGCTTACCATGGGCAATGATCCAGAGGATGTGGATTGCTGGTGTGACAACCAAGAAGTCTACGTCCAATATGGACGGTGCACGCGGACCAGACATTCCAAGCGAACGAGGAGATCCGTGTCGGTCCAAACACATGGGGAGAGTTCACTAGTGAATAAAAAAGAGGCTTGGCTGGATTCAACGAAAGCCACACGATATCTCATGAAAACTGAGAACTGGATCATAAGGAATCCTGGCTATGCTTTCCTGGCGGCGGTACTTGGCTGGATGCTTGGCAGTAACAACGGTCAACGCGTGGTATTCACCATCCTCCTGCTGCTGGTTGCTCCGGCTTACAGTTTTAATTGTCTGGGAATGGGCAATCGTGACTTCATAGAAGGAGCCAGTGGAGCCACTTGGGTGGACTTGGTGCTAGAAGGAGATAGCTGCTTGACAATTATGGCAAACGACAAACCAACATTGGACCGTCGCATGATCAACATCGAAGCTAGCCAACTTGCTGAGGTCAGAAGTTACTGTTATCATGCTTCAGTCACTGACATCTCGACGGTGGCTCGGTGCCCCACGACTGGAGAAGCCCACAACGAGAAGCGAGCTGATAGTAGCTATGTGTGCAAACAAGGCTTCACTGATCGTGGGTGGGGCAACGGATGTGGACTTTTCGGGAAGGGAAGCATTGACACATGTGCAAAATTCTCCTGCACCAGTAAAGCGATTGGGAGAACAATCCAGCCAGAAAACATCAAATACAAAGTTGGCATTTTTGTGCATGGAACCACCACTTCGGAAAACCATGGGAATTATTCAGCGCAAGTTGGGGCGTCCCAGGCGGCAAAGTTTACAGTAACACCCAATGCTCCTTCGATAACCCTCAAACTTGGTGACTACGGAGAAGTCACACTGGACTGTGAGCCAAGGAGTGGACTGAACACTGAAGCGTTTTACGTCATGACCGTGGGGTCAAAGTCATTTCTGGTCCATAGGGAATGGTTTCATGACCTCGCTCTCCCCTGGACGTCCCCTTCGAGCACAGCGTGGAGAAACAGAGAACTCCTCATGGAGTTTGAAGAGGCGCACGCCACAAAACAGTCCGTTGTTGCTCTTGGGTCACAGGAAGGAGGCCTCCATCAGGCGTTGGCAGGAGCCATCGTGGTGGAGTACCCAAGCTCAGTGAAGTTAACATCAGGCCACCTGAAATGTAGGCTGAAAATGGACAAACTGGCTCTGAAAGGCACAACCTATGGCATGTGCACAGAAAAATTCTCGTTCGCAAAAAATCCGGCGGACACTGGTCACGGAACAGTTGTCATCGAACTCTCCTACTCTGGGAGTGATGGCCCCTGCAAAATTCCGATTGTCTCCGTTGCGAGCCTCAATGACATGACCCCCGTTGGGCGGCTGGTGACAGTGAACCCCTTCGTCGCGACTTCCAGTGCCAATTCAAAGGTGCTGGTCGAGATGGAACCCCCCTTCGGAGACTCCTACATCGTAGTTGGAAGGGGAGACAAGCAGATCAACCACCATTGGCACAAAGCTGGAAGCACGCTGGGCAAAGCCTTTTCAACAACTTTGAAGGGAGCTCAGAGACTGGCAGCGTTGGGTGACACAGCCTGGGACTTTGGCTCCATTGGAGGGGTCTTCAACTCCATAGGAAAAGCCGTTCACCAAGTGTTTGGTGGTGCCTTCAGAACACTCTTTGGGGGAATGTCTTGGATCACACAAGGGCTAATGGGTGCCCTACTACTCTGGATGGGCGTCAACGCACGAGACCGATCAATTGCTTTGGCCTTCTTAGCCACAGGAGGTGTGCTCGTGTTCTTAGCGACCAATGTGCATGCTGACACTGGATGTGCCATTGACATCACAAGAAAAGAGATGAGGTGTGGAAGTGGCATCTTCGTGCACAACGACGTGGAAGCCTGGGTGGATAGGTATAAATATTTGCCAGAAACGCCCAGATCCCTAGCGAAGATCGTCCACAAAGCGCACAAGGAAGGCGTGTGCGGAGTCAGATCTGTCACTAGACTGGAGCATCAAATGTGGGAAGCCGTACGGGATGAATTGAACGTCCTGCTCAAAGAGAATGCAGTGGACCTCAGTGTGGTTGTGAACAAGCCCGTGGGGAGATATCGCTCAGCCCCTAAACGCCTATCCATGACGCAAGAGAAGTTTGAAATGGGCTGGAAAGCATGGGGAAAAAGCATTCTCTTTGCCCCGGAATTGGCTAACTCCACATTTGTCGTAGATGGACCTGAGACAAAGGAATGCCCTGATGAGCACAGAGCTTGGAACAGCATGCAAATCGAAGACTTCGGCTTTGGCATCACATCAACCCGTGTGTGGCTGAAGATTAGAGAGGAGAGCACTGACGAGTGTGATGGAGCGATCATAGGTACGGCTGTCAAAGGACATGTGGCAGTCCATAGTGACTTGTCGTACTGGATTGAGAGTCGCTACAACGACACATGGAAACTTGAGAGGGCAGTCTTTGGAGAGGTTAAATCTTGCACTTGGCCAGAGACACACACCCTATGGGGAGATGGTGTTGAGGAAAGTGAACTCATCATTCCGCATACCATAGCCGGACCAAAAAGCAAGCACAATCGGAGGGAAGGGTATAAGACACAAAACCAGGGACCTTGGGACGAGAATGGCATAGTCTTGGACTTTGACTATTGCCCAGGGACAAAAGTCACCATTACAGAGGATTGTGGCAAGAGAGGCCCTTCGGTCAGAACCACTACTGACAGTGGAAAGTTGATCACTGACTGGTGCTGTCGCAGTTGCTCCCTTCCGCCCCTACGATTCCGGACAGAAAATGGCTGCTGGTACGGAATGGAAATCAGACCTGTTGGGCATGATGAAACAACACTCGTCAGATCACAGGTTGATGCTTTTAATGGTGAAATGGTTGACCCTTTTCAGCTGGGCCTTCTGGTGATGTTTCTGGCCACCCAGGAGGTCCTTCGCAAGAGGTGGACGGCCAGATTGACCATTCCTGCGGTTTTGGGAGCCTTACTTGTGCTGATGCTTGGGGGCATCACTTACACTGATTTGGCGAGGTATGTGGTGCTAGTCGCTGCTGCTTTCGCAGAGGCCAACAGTGGAGGAGACGTCCTGCACCTTGCTTTGATTGCCGTTTTTAAGATCCAACCAGCATTTTTAGTGATGAACATGCTTAGCACGAGATGGACGAACCAAGAAAACGTGGTTCTGGTCCTAGGGGCTGCCTTTTTCCAATTGGCCTCAGTAGATCTGCAAATAGGAGTTCACGGAATCCTGAATGCCGCCGCTATAGCATGGATGATTGTCCGGGCGATCACCTTCCCCACAACCTCCTCCGTCACCATGCCAGTCTTAGCGCTTCTAACCCCGGGAATGAGGGCTCTATACCTAGATACTTACAGAATCATCCTCCTCGTCATAGGGATTTGCTCTCTGCTGCAAGAGAGGAAAAAGACCATGGCAAAAAAGAAAGGAGCTGTACTCTTGGGCTTAGCGCTCACATCCACTGGATGGTTTTCGCCCACCACTATAGCTGCCGGACTAATGGTCTGCAACCCAAACAAGAAGAGAGGGTGGCCAGCTACTGAGTTTTTGTCGGCAGTTGGATTGATGTTTGCCATCGTAGGTGGTTTGGCAGAGTTGGATATTGAATCCATGTCAATACCCTTCATGCTGGCAGGTCTCATGGCAGTGTCCTACGTGGTGTCAGGAAAAGCAACAGATATGTGGCTTGAACGGGCCGCCGACATCAGCTGGGAGATGGATGCTGCAATCACAGGAAGCAGTCGGAGGCTGGATGTGAAGCTGGATGAAGACGGAGATTTTCACTTGATTGATGATCCCGGTGTTCCATGGAAGGTCTGGGTCCTGCGCATGTCTTGCATTGGCTTAGCCGCCCTCACGCCTTGGGCCATTGTTCCCGCCGCTTTTGGTTATTGGCTCACTTTAAAAACAACAAAAAGAGGAGGCGTGTTTTGGGACACGCCATCCCCAAAACCTTGCTCAAAAGGAGACACCACTACAGGAGTTTACCGCATTATGGCTAGAGGGATTCTTGGCACTTACCAGGCCGGCGTCGGAGTCATGTACGAGAATGTTTTCCACACACTATGGCACACAACTAGAGGAGCAGCCATTATGAGTGGAGAAGGAAAATTGACGCCATACTGGGGTAGTGTGAAAGAAGACCGCATAGCTTACGGAGGCCCATGGAGGTTTGATCGAAAATGGAATGGAACAGATGACGTGCAAGTGATCGTGGTAGAACCGGGGAAGGCTGCAGTAAACATCCAGACAAAACCAGGGGTGTTTCGGACTCCCTTCGGGGAGGTTGGGGCTGTTAGTCTGGATTACCCGCGAGGAACATCCGGCTCACCCATTCTGGATTCCAATGGAGACATCATAGGCCTGTACGGCAATGGAGTTGAGCTTGGCGATGGTTCATACGTCAGCGCCATCGTGCAGGGTGACCGTCAGGAGGAACCAGTCCCAGAAGCTTACACCCCAAACATGTTGAGAAAGAGACAGATGACTGTACTAGATTTGCACCCTGGTTCAGGGAAAACCAGGAAAATTCTGCCACAAATAATTAAGGACGCTATCCAGCAGCGCCTAAAAACAGCTGTGTTGGCACCGACGCGGGTGGTAGCAGCAGAAATGGCAGAAGCTTTGAGAGGGCTCCCAGTACGATATCAAACTTCAGCAGTGCAGAGAGAGCACCAAGGGAATGAAATAGTGGATGTGATGTGCCACGCCACTCTGACCCATAGACTGATGTCACCGAACAGAGTGCCCAACTACAACCTATTTGTCATGGATGAAGCTCATTTCACCGACCCAGCCAGTATAGCTGCACGAGGATACATTGCTACCAAGGTGGAATTAGGGGAGGCAGCAGCCATCTTTATGACAGCGACCCCGCCTGGAACCACGGATCCTTTTCCTGACTCAAATGCCCCAATCCATGATTTGCAAGATGAGATACCAGACAGGGCGTGGAGCAGTGGA------------TACGAATGGAGCACAGAATATGCGGGCAAAACCGTGTGGTTTGTGGCAAGCGTAAAAATGGGGAATGAGATTGCAATGTGCCTCCAAAGAGCGGGGAAAAAGGTCATCCAACTCAACCGCAAGTCCTATGACACAGAATACCCAAAATGTAAGAATGGAGACTGGGATTTTGTCATCACCACCGACATCTCTGAAATGGGGGCCAACTTCGGTGCGAGCAGGGTCATCGACTGTAGAAAGAGCGTGAAGCCTACCATCTTAGAAGAGGGAGAAGGCAGAGTCATCCTCGGAAACCCATCCCCCATAACCAGTGCAAGCGCAGCTCAACGGAGGGGCAGGGTAGGCAGAAACCCCAACCAGGTTGGAGATGAATACCACTATGGGGGGGCCACCAGTGAAGATGACAGTAATCTAGCCCATTGGACAGAGGCAAAGATCATGTTAGACAACATACACATGCCCAATGGACTGGTGGCCCAGCTCTATGGACCAGAGAGGGAAAAGGCCTTCACAATGGATGGCGAATACCGTCTCAGAGGTGAAGAAAAGAAAAACTTCTTAGAGCTGCTTAGGACGGCTGACCTCCCGGTGTGGCTGGCCTACAAGGTGGCGTCCAATGGCATTCAGTACACCGACAGAAAGTGGTGTTTTGATGGGCCGCGCACGAATGCCATACTGGAGGACAACACCGAGGTAGAGATAGTCACCCGGATGGGTGAGAGGAAAATCCTCAAGCCGAGATGGCTTGATGCAAGAGTTTATGCAGATCACCAAGCCCTCAAGTGGTTCAAAGACTTCGCAGCAGGGAAGAGATCAGCCGTTAGCTTCATAGAGGTGCTCGGTCGTATGCCTGAGCATTTCATGGGAAAGACGCGGGAAGCTTTAGACACCATGTACTTGGTTGCAACGGCTGAGAAAGGTGGGAAAGCACACCGAATGGCTCTCGAAGAGCTGCCAGATGCACTGGAAACCATTACACTTATTGTTGCTATCACTGTGATGACAGGAGGATTCTTTCTACTCATGATGCAGCGGAAGGGTATAGGGAAGATGGGTCTTGGAGCTCTAGTGCTCACGCTAGCTACCTTCTTCCTGTGGGCGGCAGAGGTTCCTGGAACCAAAATAGCAGGGACCCTGCTGATCGCCCTGCTGCTTATGGTGGTTCTCATCCCAGAACCGGAAAAACAGAGGTCACAGACAGATAACCAACTGGCGGTGTTTCTCATCTGTGTCTTGACCGTGGTTGGAGTGGTGGCAGCAAACGAGTACGGAATGCTAGAAAAAACCAAAGCAGACCTCAAGAGCATGTTTGGCGGAAAGACGCAGGCATCAGGACTGACTGGA---TTGCCAAGCATGGCATTGGACCTGCGTCCAGCCACAGCTTGGGCACTGTATGGGGGGAGCACAGTCGTGCTAACCCCTCTTCTGAAGCACCTGATCACGTCGGAATACGTCACCACATCGCTAGCCTCAATTAACTCACAAGCTGGCTCATTATTTGTCTTGCCACGAGGCGTGCCTTCTACCGACCTAGACTTGACCGTTGGCCTCGTCTTCCTTGGCTGTTGGGGTCAAATCACCCTCACAACGTTTTTGACAGCCATGGTTCTGGCGACACTTCACTATGGGTACATGCTCCCTGGATGGCAAGCAGAAGCACTCAGAGCTGCCCAGAGAAGGACAGCGGCTGGAATAATGAAGAATGCCGTTGTTGACGGAATGGTCGCCACTGATGTGCCTGAACTGGAAAGGACCACTCCTCTGATGCAAAAGAAAGTCGGACAGGTGCTCCTCATAGGGGTAAGCGTGGCAGCGTTCCTCGTCAACCCCAATGTCACCACTGTGAGAGAAGCAGGGGTGTTGGTGACGGCGCGTACGCTCACTTTGTGGGACAATGGAGCCAGTGCCGTTTGGAATTCCACCACTGCCACGGGACTCTGCCATGTAATGCGAGGTAGCTACCTGCGCGGAGGCTCCATTGCTTGGACTCTCATCAAGAACGCTGACAAGCCCTCCTTGAAAAGGGGAAGGCCTGGGGGCAGGACGCTAGGGGAGCAGTGGAAGGAAAAACTAAATGCCATGAGCAGAGAAGAGTTTTTTAAATACCGGAGAGAGGCCATAATCGAGGTGGACCGCACTGAAGCACGCAGGGCTAGACGTGAAAATAACATAGTGGGAGGACATCCGGTTTCGCGAGGCTCAGCAAAACTCCGTTGGCTCGTGGAGAAAGGATTTGTCTCGCCAATAGGAAAAGTCATTGATCTAGGGTGTGGGCGTGGAGGATGGAGCTACTACGCAGCAACCCTGAAGAAGGTCCAGGAAGTCAGAGGATACACGAAAGGTGGGGCGGGACATGAAGAACCGATGCCCATGCAGAGCTACGGCTGGAACCTGGTCTCCCTGAAGAGTGGAGTGGACGTGTTTTACAAACCTTCAGAGCCCAGTGACACTCTGTTCTGCGACATAGGGGAATCCTCCCCAAGTCCAGAAGTAGAAGAACAACGCACATTACGCGTCCTAGAGATGACATCTGACTGGTTGCACCGAGGACCTAGAGAGTTCTGCATAAAAGTTCTTTGCCCCTACATGCCCAAGGTCATAGAAAAAATGGAAGTTCTGCAGCGCCGCTTCGGAGGTGGGCTAGTGCGTCTCCCCCTGTCCCGCAACTCCAATCACGAGATGTATTGGGTTAGTGGAGCCGCTGGCAATGTGGTGCACGCTGTGAACATGACCAGCCAGGTACTACTGGGGCGAATGGATCGCACAGTGTGGAGAGGGCCAAAGTATGAGGAAGATGTCAACCTAGGGAGCGGAACAAGAGCCGTGGGAAAGGGAGAAGTCCATAGCAATCAGGAGAAAATCAAGAAGAGAATCCAGAAGCTTAAAGAAGAATTCGCCACAACGTGGCACAAAGACCCTGAGCATCCATACCGCACTTGGACATACCACGGAAGCTATGAAGTGAAGGCTACTGGCTCAGCTAGCTCTCTCGTCAACGGAGTGGTGAAGCTCATGAGCAAACCTTGGGACGCCATTGCCAACGTCACCACCATGGCCATGACTGACACCACCCCGTTTGGACAGCAAAGAGTTTTCAAGGAGAAAGTTGACACGAAGGCTCCTGAGCCACCAGCTGGAGCCAAGGAAGTGCTCAACGAGACCACCAACTGGCTGTGGGCCTACTTGTCACGGGAAAAAAGACCCCGCTTGTGCACCAAGGAAGAATTCATAAAGAAAGTCAATAGCAACGCGGCTCTTGGAGCAGTGTTCGCTGAACAGAATCAATGGAGCACGGCGCGTGAGGCTGTGGATGACCCGCGGTTTTGGGAGATGGTTGATGAAGAGAGGGAAAACCATCTGCGAGGAGAGTGTCACACATGTATCTACAACATGATGGGAAAAAGAGAGAAGAAGCCTGGAGAGTTTGGAAAAGCTAAAGGAAGCAGGGCCATTTGGTTCATGTGGCTTGGAGCACGGTATCTAGAGTTTGAAGCTTTGGGGTTCCTGAATGAAGACCATTGGCTGAGCCGAGAGAATTCAGGAGGTGGAGTGGAAGGCTCAGGCGTCCAAAAGCTGGGATACATCCTCCGTGACATAGCAGGAAAGCAAGGAGGGAAAATGTATGCTGATGACACCGCCGGGTGGGACACTAGAATTACCAGAACTGATTTAGAAAATGAAGCTAAGGTGCTGGAGCTTCTAGATGGTGAACACCGCATGCTCGCCCGAGCCATAATTGAATTGACTTACAGGCACAAAGTGGTCAAGGTCATGAGACCTGCAGCAGAAGGAAAGACCGTGATGGACGTGATATCAAGAGAAGATCAAAGGGGGAGTGGACAGGTGGTCACTTATGCTCTTAACACTTTCACGAACATCGCTGTCCAGCTCGTCAGGCTGATGGAGGCTGAGGGGGTCATTGGACCACAACACTTGGAACAGCTACCTAGAAAAAACAAGATAGCTGTCAGGACCTGGCTCTTTGAGAATGGAGAGGAGAGAGTGACCAGGATGGCGATCAGCGGAGACGACTGTGTCGTCAAGCCGCTGGACGACAGATTCGCCACGGCCCTCCACTTCCTCAACGCAATGTCAAAGGTCAGAAAGGACATCCAGGAATGGAAGCCTTCGCATGGTTGGCACGACTGGCAGCAAGTTCCCTTCTGCTCTAACCATTTTCAGGAGATTGTGATGAAAGATGGAAGGAGTATCGTTGTCCCGTGCAGAGGACAGGATGAGCTGATAGGCAGGGCTCGCATCTCCCCAGGAGCTGGATGGAATGTGAAGGACACAGCTTGTCTGGCCAAAGCATATGCACAGATGTGGCTACTCCTATACTTCCATCGTAGGTACTTGCGTCTCATGGCAAATGCAATTTGCTCAGCAGTGCCAGTGGATTGGGTGCCCACGGGCAGGACATCCTGGTCGATACACTCGAAAGGAGAGTGGATGACCACAGAAGACATGCTGCAGGTCTGGAACAGAGTCTGGATTGAAGAAAATGAATGGATGATGGACAAGACTCCAATCACAAGCTGGACAGACGTTCCGTACGTGGGAAAGCGTGAGGACATCTGGTGTGGTAGCCTCATCGGAACGCGATCCAGAGCAACCTGGGCTGAGAACATCTACGCGGCGATAAACCAGGTTAGAGCTGTCATTGGGAAAGAAAATTATGTTGACTACATGACCTCACTCAGGAGATACGAAGACGTCTTGATCCAGGAAGACAGGGTCATC
>BAK19337
ATGACTAAAAAACCAGGAGGGCCCGGAAAAAACCGGGCCATCAATATGCTGAAACGCGGATTACCCCGCGTATTCCCACTAGTGGGAGTGAAGAGGGTAGTGATGAGCTTGTTGGACGGCAGAGGGCCAGTACGATTTATGCTGGCTCTTATCACGTTCTTCAAGTTTACAGCATTAGCCCCGACCAAGGCGCTTTTGGGCCGCTGGAGAGCAGTGGAAAAAAGTGTGGCAATGAAACATCTTACCAGTTTCAAACGAGAACTTGGAACACTCATCGACGCCGTGAACAAGCGGGGCAAAAAACAAAACAAAAGAGGAGGGAATGAAAGCTCGATTATGTGGCTTGCCAGCTTGGCAATCGTAACAGCCTGTGCCGGAGCCATGAAGCTATCAAACTTTCAAGGAAAGCTTCTGATGACCATCAACAACACGGACATTGCGGACGTCATCGTGATCCCCACCTCAAAAGGTGAAAACAGATGTTGGGTCCGAGCAATCGACGTTGGTTACATGTGTGAAGACACCATCACGTACGAATGTCCGAAGCTTGCCGTGGGCAACGATCCGGAAGACGTGGACTGCTGGTGCGACAATCAAGAAGTCTACGTGCAGTATGGTCGCTGCACACGGACCAGGCATTCCAAACGAAGCAGAAGATCCGTTTCGGTCCAAACGCATGGGGAAAGCTCACTAGTGAACAAAAAAGAGGCTTGGCTGGATTCAACGAAGGCCACGCGATACCTCATGAAAACGGAGAACTGGATCATAAGGAACCCTGGTTATGCTTTCCTGGCGGCGGCACTTGGATGGATGCTTGGCAGCAACAGTGGCCAACGTGTGGTGTTCACTATTCTCTTGCTGTTGGTCGCTCCGGCTTACAGTTTTAACTGTCTGGGAATGGGGAATCGGGACTTCATAGAAGGAGCCAGTGGAGCCACTTGGGTGGATCTGGTGTTGGAAGGAGATAGCTGTTTGACAATCATGGCAAACGACAAACCAACACTAGATGTCCGCATGATCAACATTGAAGCTAGCCAACTTGCTGAAGTCAGGAGTTATTGCTATCACGCTTCAGTCACTGACATTTCAACGGTGGCTCGATGCCCCACGACTGGAGAAGCTCACAACGAAAAACGTGCTGACAGCAGCTACGTGTGCAAACAAGGCTTTACCGATCGCGGATGGGGAAATGGATGTGGACTTTTCGGGAAAGGAAGCATTGACACATGCGCAAAATTTTCTTGTACCAGTAAGGCCATTGGAAGAATGATCCAACCAGAGAACATCAAGTACGAGGTTGGCATATTCGTGCACGGAACCACCACCTCGGAAAACCATGGGAATTACTCAGTGCAAGTAGGAGCGTCTCAAGCAGCAAAGTTTACTGTAACTCCAAATGCTCCCTCAATAACCCTCAAGCTTGGTGATTATGGAGAAGTCACACTGGATTGTGAACCAAGGAGTGGACTGAACACTGAAGCGTTCTATGTCATGACCGTGGGTTCGAAGTCATTCTTAGTCCATAGGGAATGGTTCCATGACCTTTCTCTTCCCTGGACGTCCCCTTCAAGCACGGCATGGAGAAACAGAGAACTCCTCATGGAATTTGAAGAGGCACATGCCACAAAACAATCTGTCGTAGCTCTTGGGTCACAGGAGGGAGGCCTCCATCAAGCGTTGGCAGGAGCCATCGTGGTGGAGTACTCGAGCTCAGTGAAGTTGACGTCAGGTCACCTGAAATGCAGGCTAAAAATGGACAAACTGGCTCTGAAGGGCACGACTTATGGCATGTGTACAGAAAAATTCTCGTTCGCGAAAAATCCAGCGGACACAGGCCATGGAACAGTTGTCATTGAGCTCACATACTCTGGAAGTGATGGTCCCTGTAAAATTCCGATTGTCTCAGTCGCGAGTTTAAACGACATGACCCCTGTGGGGAGGCTGGTAACAGTAAACCCCTTCGTCGCGACATCTAGCTCCAACTCAAAGGTGCTGGTTGAGATGGAACCTCCCTTCGGAGACTCTTATATCGTGGTTGGAAGAGGGGACAAGCAGATTAACCATCACTGGCACAAAGCTGGAAGCACGCTGGGTAAAGCCTTCTCAACAACTTTGAAAGGGGCTCAGAGACTAGCAGCGCTAGGCGACACAGCCTGGGACTTCGGCTCCATTGGAGGGGTATTCAACTCCATAGGGAAAGCTGTTCACCAAGTATTTGGCGGTGCATTCAGAACGCTCTTTGGGGGAATGTCTTGGATCACACAAGGACTAATGGGGGCCTTACTTCTTTGGATGGGAGTCAACGCACGAGACCGGTCAATCGCCCTGGCTTTTCTGGCCACGGGAGGTGTGCTCGTGTTTTTAGCGACCAATGTGCATGCCGACACTGGCTGTGCCATTGACATCACAAGAAAAGAGATGAGGTGTGGAAGTGGCATCTTCGTGCACAACGACGTAGAGGCTTGGGTAGATAGGTACAAATATCTGCCAGAGACGCCCAGATCCTTAGCGAAGATCGTCCATAAAGCACATCAAGAAGGAGTGTGCGGGGTCAGATCCGTCACTAGACTGGAACACCAGATGTGGGAATCTGTGCGGGACGAACTGAATGTCTTGCTCAAAGAGAACGCGGTGGATCTCAGTGTGGTGGTGAACAAGCCCGTGGGGAGATATCGCTCAGCCCCCAAACGCCTATCCATGACTCAAGAAAAGTTTGAGATGGGCTGGAAAGCATGGGGAAAAAGCATTCTCTTCGCCCCCGAATTGGCCAACTCCACGTTCGTCGTGGATGGACCCGAGACAAAGGAATGCCCTGATGAGCGCAGAGCCTGGAACAGCATGCAAATCGAAGACTTCGGCTTCGGCATCACATCAACCCGAGTGTGGCTGAAAATTAGAGAGGAGAACACTGATGAGTGTGATGGAGCAATCATAGGGACAGCTGTTAAAGGGCATGTGGCAGTTCATAGTGACTTGTCATACTGGATTGAGAGCCGTCTCAATGACACCTGGAAACTTGAGAGGGCTGTCTTCGGAGAGGTGAAATCTTGCACTTGGCCCGAGACACACACTCTTTGGGGTGACGGTGTTGAGGAGAGCGAGCTCATCATCCCACACACCATAGCCGGACCGAGAAGCAAGCACAACCGGAGAGAAGGGTATAAAACACAAAACCAGGGACCCTGGGATGAGAACGGCATCGTCCTTGACTTTGACTATTGTCCAGGAACAAAAGTCACCATCACAGAGGACTGTGGCAAGAGGGGTCCCTCAATCAGAACTACTACTGACAGTGGAAAGCTGATCACCGATTGGTGCTGCCGCAGCTGTTCTCTACCGCCTTTACGGTTCCGGACAGAAAATGGTTGCTGGTATGGGATGGAAATCAGACCTGTTAGGCATGATGAAACAACACTTGTTAGATCACAGGTTGACGCTTTCAACGGCGAAATGATTGACCCTTTTCAGCTGGGCCTTCTGGTGATGTTTCTGGCCACCCAGGAGGTCCTTCGCAAGAGGTGGACGGCCAGATTGACGATTCCTGCGGTTTTGGGGGCTCTACTTGTGCTGATGCTTGGGGGCATCACTTACACTGACCTGGCAAGATATGTGGTGCTAGTTGCTGCGGCTTTCGCGGAGGCCAATAGTGGAGGAGATGTTCTGCACCTCGCTTTGATAGCCGTCTTCAAGATCCAACCAGCTTTTCTGGTCATGAACATGCTTAGCGCGAGATGGACGAACCAAGAGAACGTGGTTCTGGTCCTGGGGGCGGCTTTTTTCCAACTAGCTTCAGTGGATTTACAGATCGGAGTCCACGGAATCCTGAATGCCGCAGCCATAGCATGGATGATCGTTCGAGCGATCACATTTCCCACAACTTCTACCGTTGCCATGCCAGTCTTAGCGCTCCTAACTCCGGGAATGAGGGCCTTGTATCTGGACACTTACAGAATCATTCTTCTTGTCATAGGAATTTGTTCCCTGCTGCAAGAGAGGAGAAAGACCATGGCGAAGAAGAAAGGAGCCGTGCTCTTGGGCTTAGCGCTCACATCCACCGGATGGTTTTCGCCCACCACTATCGCAGCCGGACTAATGGTCTGCAACCCAAACAAGAAGAGAGGGTGGCCAGCTACCGAGTTCCTTTCAGCGGTTGGGTTGATGTTTGCCATAGTGGGAGGTCTAGCCGAGTTGGACATCGAATCCATGTCAATACCCTTCATGCTGGCAGGGCTTATGGCAGTGTCCTACGTGGTATCAGGAAAGGCAACCGACATGTGGCTGGACCGGGCTGCCGATATCAGCTGGGAGATGGAAGCTGCAATCACAGGAAGTAGCCGGAGGCTAGATGTTAAGTTGGACGACGACGGTGACTTTCACTTGATTGATGATCCCGGTGTTCCATGGAAAGTCTGGCTCTTGCGTATGTCTTGTATCGGTTTAGCCGCTCTGACACCCTGGGCTATCGTCCCCGCCGCTTTTGGCTATTGGCTCACTCTGAAAACAACGAAAAGAGGGGGCGTGTTCTGGGACACGCCATCTCCAAAGCCTTGCTTAAAGGGGGACACCACCACAGGAGTTTACCGAATTATGGCCAGGGGGATTCTAGGCACTTACCAGGCCGGCGTTGGAGTCATGTATGAAAATGTTTTCCACACATTGTGGCACACAACTAGAGGAGCAGCCATCATGAGTGGAGAAGGAAAGCTAACGCCATACTGGGGTAGTGTGAAGGAAGACCGCATAAGCTATGGAGGCCCGTGGAGGTTCGATCGGAAGTGGAATGGAACAGATGATGTGCAAGTGATCGTGGTGGAACCAGGGAAACCTGCAGTAAATATCCAGACAAAACCGGGAGTGTTTCGCACCCCTTTCGGGGAGGTTGGAGCAGTCAGCTTGGATTACCCACGGGGAACATCCGGCTCACCCATCCTAGATTCCAATGGAGACATCATAGGTTTGTATGGCAATGGAGTTGAACTCGGCGATGGATCGTACGTCAGCGCCATTGTGCAGGGCGACCGTCAAGAGGAACCAGTTCCAGATGCCTACACTCCAAGCATGCTGAAAAAGAGACAGATGACTGTGCTGGACCTGCACCCAGGTTCGGGAAAGACCAGGAAGATTCTACCCCAAATAATCAAGGACGCCATCCAGCAGCGCTTGAGAACAGCCGTGCTGGCACCCACACGAGTGGTAGCAGCAGAAATGGCGGAAGCTTTGAGAGGACTCCCAGTACGATATCAAACCTCAGCAGTGCAGAGGGAACATCAGGGAAATGAAATAGTAGACGTAATGTGCCATGCCACTCTGACCCATAGACTAATGTCACCAAACAGAGTGCCCAACTACAATTTATTCGTGATGGATGAGGCTCACTTCACTGACCCAGCTAGCATCGCCGCTCGGGGTTATATCGCAACCAAGGTGGAACTGGGGGAGGCAGCAGCCATTTTTATGACGGCGACCCCGCCCGGGACCACTGATCCCTTTCCCGACTCAAATGCCCCAATTCATGACCTGCAGGATGAGATCCCAGACAGGGCATGGAGCAGTGGA------------TACGAATGGATCACGGACTATGCGGGAAAAACTGTGTGGTTCGTGGCAAGTGTGAAAATGGGGAATGAGATCGCAATGTGCCTTCAAAGAGCGGGGAAAAAGGTCATCCAGCTCAATCGTAAGTCTTATGACACAGAATACCCAAAATGCAAAAATGGAGATTGGGACTTTGTCATCACCACTGACATCTCTGAGATGGGGGCCAATTTTGGTGCGAGCAGGGTCATTGACTGCAGAAAGAGTGTGAAACCCACCATCCTAGAGGAGGGAGAAGGTAGAGTCATTCTTGGAAACCCATCCCCCATAACCAGTGCAAGTGCAGCCCAACGGAGAGGTAGAGTGGGCAGGAATCCCAACCAAGTTGGAGATGAATACCATTACGGGGGGGCCACCAGTGAAGATGACAGCAACTTAGCCCACTGGACAGAGGCAAAAATTATGCTAGACAACATACACATGCCTAATGGATTAGTGGCTCAGCTGTACGGGCCAGAGAGGGAAAAGGCTTTCACAATGGATGGAGAGTACCGTCTCAGAGGTGAGGAGAAGAAGAACTTCTTGGAGCTGCTTAGAACGGCTGACCTCCCAGTATGGCTAGCCTACAAGGTGGCGTCCAATGGCATTCAGTACACTGACAGAAAATGGTGCTTTGATGGACCACGCACAAATGCCATACTAGAAGATAACACTGAGGTGGAGATAGTCACCCGAATGGGCGAGAGAAAGATCCTCAAGCCGAGATGGCTCGATGCGAGGGTTTATGCAGACCACCAGGCCCTCAAGTGGTTTAAGGATTTTGCAGCGGGCAAGAGATCAGCCGTCAGTTTCATAGAGGTGCTCGGTCGCATGCCTGAGCATTTCATGGGAAAGACACGGGAAGCCTTAGACACAATGTATCTGGTGGCAACAGCTGAGAAAGGTGGAAAGGCACACCGCATGGCTCTTGAAGAACTGCCCGACGCATTGGAGACCATCACACTCATCGTTGCCATCACTGTGATGACAGGAGGATTCTTCCTGCTCATGATGCAGAGAAAGGGCATAGGGAAAATGGGTCTAGGGGCTCTAGTGCTCACGCTGGCCACCTTCTTCCTATGGGCGGCAGAGGTTCCTGGAACCAAAATAGCGGGTACCTTACTGGTCGCCCTGTTGCTGATGGTGGTCCTCATTCCGGAACCAGAAAAACAGAGGTCACAGACAGACAACCAGTTGGCAGTGTTTCTTATCTGCGTCCTGACCGTGGTCGGAGTGGTGGCAGCAAATGAGTACGGAATGCTGGAAAAAACCAAAGCAGACCTTAAGAGCATGTTTGGCGGAAGGACGCAAGCATCAGGACTGACCGGA---TTGCCAAGCATGGCACTGGACTTGCGTCCAGCCACAGCTTGGGCGCTGTATGGGGGGAGCACAGTTGTGTTAACCCCTCTCCTGAAGCACCTAATCACCTCAGAATACGTCACCACATCGTTAGCTTCAATCAGTTCACAAGCGGGTTCGCTGTTTGTCTTGCCGCGAGGCGTGCCTTTCACTGACTTGGATCTAACCGTTGGTCTTGTCTTTCTTGGCTGTTGGGGCCAAATCACCCTCACCACGTTCCTAACAGCTATGGTGCTAGTGACACTCCACTATGGATACATGCTCCCTGGGTGGCAAGCAGAGGCACTCAGAGCTGCCCAGAGAAGAACAGCGGCTGGCATAATGAAGAATGCCGTCGTGGACGGAATGGTCGCCACTGATGTGCCCGAACTGGAAAGAACCACTCCTTTGATGCAAAAGAAAGTCGGCCAAGTGCTCCTCATAGGGGTCAGCGTGGCGGCGTTTCTCGTCAACCCCAATGTCACCACCGTGAGAGAGGCAGGTGTGTTGGTGACGGCAGCCACACTCACCTTGTGGGACAATGGAGCCAGTGCAGTCTGGAATTCTACCACCGCTACGGGGCTCTGCCATGTCATGCGAGGCAGCTACCTAGCTGGCGGCTCCATTGCCTGGACTCTCATCAAGAACGCTGACAAGCCCTCCTTAAAAAGGGGGAGGCCTGGAGGCAGGACGCTAGGGGAGCAGTGGAAGGAAAAGTTGAATGCTATGAGCAGGGATGAGTTCTTCAAATACAGAAGAGAGGCCATAATTGAGGTGGACCGCACTGAAGCACGCAGGGCTAGGCGCGAGAACAACATAGTGGGAGGACATCCAGTCTCGCGAGGGTCAGCAAAGCTCCGCTGGCTCGTGGAAAAAGGATTTGTCTCGCCAATAGGAAAAGTCATAGATCTGGGATGCGGGCGCGGAGGCTGGAGCTACTACGCAGCAACTCTGAAAAAAGTTCAGGAAGTCAAAGGGTACACGAAAGGTGGGGCGGGACACGAAGAACCGATGCTCATGCAGAGTTACGGTTGGAACCTGGTCTCGCTAAAAAGTGGGGTGGACGTATTCTACAAACCCTCGGAGCCTAGTGACACCCTGTTCTGTGACATAGGAGAATCTTCCCCAAGTCCGGAGGTGGAGGAACAACGCACGCTGCGCGTCTTAGAAATGACATCTGACTGGTTACATCGGGGACCTAGAGAGTTCTGCATAAAAGTGCTCTGCCCTTACATGCCTAAAGTTATAGAAAAGATGGAAGTCCTGCAACGTCGTTTCGGTGGCGGGCTGGTGCGCCTTCCCCTGTCTCGAAACTCCAACCATGAGATGTACTGGGTGAGCGGAGCTGCTGGCAACGTGGTGCATGCGGTCAACATGACCAGCCAAGTGCTGCTAGGGCGAATGGATCGCACAGTGTGGAGAGGGCCAAAGTATGAAGAGGATGTCAACCTGGGCAGCGGGACGAGAGCTGTGGGGAAGGGAGAGGTCCATAGCAACCAGGAAAAAATTAGGAAGAGAATCCAGAAGCTTAAAGAGGAATTCGCCACAACCTGGCACAAAGACCCCGAGCATCCATACCGAACTTGGACCTATCACGGAAGCTACGAAGTGAAGGCCACTGGCTCAGCAAGTTCTCTCGTCAATGGGGTGGTAAAGCTCATGAGCAAACCTTGGGACGCCATCGCCAATGTCACCACAATGGCCATGACCGACACCACCCCCTTTGGCCAGCAGAGGGTCTTTAAAGAGAAGGTTGACACGAAGGCTCCAGAACCACCAGCAGGAGTCAAGGAAGTGCTCAACGAGACTACCAACTGGCTGTGGGCCCACTTGTCACGGGAGAAACGACCCCGCTTGTGCACTAAGGAAGAATTCATAAAGAAAGTCAACAGCAACGCAGCTCTCGGAGCAGTGTTCGCTGAACAGAATCAATGGAGCACGGCGCGGGAAGCCGTGGGTGACCCTCTGTTCTGGGAGATGGTCAATGAAGAAAGGGAAAACCATTTGCGAGGGGAGTGCCACACGTGCATTTACAACATGATGGGAAAAAGAGAGAAAAAACCCGGAGAGTTCGGAAAGGCTAAAGGGAGTAGGGCTATCTGGTTCATGTGGCTCGGAGCTCGGTACCTAGAGTTCGAAGCCCTAGGATTTCTAAATGAAGACCACTGGCTGAGCCGAGAGAATTCAGGAGGTGGGGTGGAAGGTTCAGGCGTCCAAAAGCTGGGATACATTCTCCGTGACATAGCAGGGAAGCAAGGAGGTAAAATGTATGCCGATGACACCGCCGGGTGGGACACCAGAATCACTAGAACCGACTTGGAAAATGAAGCCAAAGTGCTGGAGCTTTTGGATGGTGAACACCGCATGCTCGCCCGAGCCATAATTGAACTAACGTACAGGCACAAAGTGGTCAAGGTCATGAGACCTGCAGCAGGAGGAAAGACAGTGATGGACGTGATATCACGAGAAGACCAAAGGGGGAGCGGGCAGGTGGTGACCTACGCTCTCAACACATTCACGAACATTGCCGTCCAGCTTGTCCGCTTGATGGAGGCTGAGGGGGTCATTGGACCACAACACTTGGAACAGCTGCCCAGGAAAAACAAGATAGCTGTTAGGACCTGGCTCTTTGAGAATGGAGAGGAGAGAGTGACTAGGATGGCGATCAGTGGAGACGACTGCGTCGTCAAGCCGCTGGATGACAGATTCGCCACGGCTCTCCATTTCCTCAACGCAATGTCGAAGGTCAGAAAAGATATCCAAGAATGGAAGCCTTCGCATGGTTGGCACGACTGGCAGCAGGTTCCCTTTTGCTCCAATCATTTTCAGGAGATTGTGATGAAAGATGGAAGGAGCATAGTCGTCCCGTGCAGAGGGCAGGATGAGCTGATTGGCAGGGCGCGCATCTCCCCAGGAGCTGGATGGAATGTGAAGGACACAGCTTGCCTGGCCAAAGCGTATGCACAGATGTGGCTGCTTCTATACTTCCATCGGAGGGACCTACGCCTCATGGCAAATGCAATCTGCTCAGCAGTTCCAGTGGACTGGGTGCCCACAGGCAGAACATCCTGGTCAATACACTCAAAAGGAGAGTGGATGACCACTGAAGACATGCTGCAAGTCTGGAACAGGGTATGGATTGAAGAAAATGAATGGATGATGGACAAGACCCCAATCACAAGCTGGACAGACGTTCCGTACGTGGGAAAGCGTGAGGACATCTGGTGTGGCAGTCTCATCGGAACGCGATCCAGGGCAACATGGGCTGAGAACATCTACGCGGCAATAAACCAAGTGAGGGCCATCATTGGAAAAGAAAATTATGTTGATTACATGACTTCCCTCAGAAGATATGAGGATGTATTGATTCAGGAGGACAGGGTCATT
>AAS79437
ATGACTAAAAAACCAGGAGGGCCCGGTAAAAACCGGGCTATCAATATGCTGAAACGCGGCCTACCCCGCGTATTCCCACTAGTGGGAGTGAAGAGGGTAGTAATGAGCTTGTTGGACGGCAGAGGGCCAGTACGTTTCGTGCTGGCTCTTATCACGTTCTTCAAGTTTACAGCATTAGCCCCGACCAAGGCGCTTTTAGGCCGATGGAAAGCAGTGGAAAAGAGTGTAGCAATGAAACATCTCACTAGTTTCAAACGAGAACTTGGAACACTCATTGACGCCGTGAACAAGCGGGGCAGAAAGCAAAACAAAAGAGGAGGAAATGAAGGCTCAATCATGTGGCTTGCGAGCTTGGCAGTTGTCATAGCTTGTGCAGGAGCCATAAAGTTGTCAAATTTCCAGGGGAAGCTTTTGATGACCATTAACAACACGGACATTGCAGACGTTATCGTAATTCCCACCTCAAAAGGAGAGAACAGATGCTGGGTCCGGGCAATCGACGTCGGCTACATGTGTGAGGACACTATCACGTACGAATGTCCTAAGCTTGCCATGGGCAATGATCCAGAGGATGTGGACTGCTGGTGTGACAACCAAGAAGTCTACGTCCAATATGGACGGTGCACGCGGACCAGGCATTCCAAGCGAAGCAGGAGATCCGTGTCGGTCCAAACACATGGGGAGAGTTCACTAGTGAATAAAAAAGAGGCTTGGCTGGATTCAACGAAAGCCACACGATATCTCATGAAAACTGAGAACTGGATCATAAGGAATCCTGGCTATGCTTTCCTGGCGGCGGTACTCGGCTGGATGCTTGGCAGTACCAACGGTCAACGCGTGGTATTCACCATCCTCCTGCTGCTGGTCGCTCCGGCTTACAGTTTTAATTGTCTGGGAATGGGCAATCGTGACTTCATAGAAGGAGCCAGTGGAGCCACTTGGGTGGACTTGGTGCTAGAAGGAGATAGCTGCTTGACAATTATGGCAAACGACAAACCAACATTGGACGTCCGCATGATCAACATCGAAGCTAGCCAACTTGCCGAGGTTAGAAGTTACTGTTATCATGCTTCAGTCACTGACATCTCGACGGTGGCTCGGTGCCCCACGACTGGAGAAGCCCACAACGAGAAGCGAGCTGATAGTAGCTATGTGTGCAAACAAGGCTTCACTGATCGTGGGTGGGGCAACGGATGTGGACTTTTCGGGAAGGGAAGCATTGACACATGTGCAAAATTCTCCTGCACCAGCAAAGCGATTGGGAGAACAATCCAGCCAGAAAACATCAAATACAAAGTTGGCATTTTTGTGCATGGAGCCACTACTTCGGAAAACCATGGGAATTATTCAGCGCAAGTTGGGGCGTCCCAGGCGGCAAAGTTCACAGTAACACCCAATGCTCCTTCGATAACCCTCAAACTTGGTGACTACGGAGAAGTCACACTGGACTGTGAGCCAAGGAGTGGACTGAACACTGAAGCGTTTTACGTCATGACCGTGGGGTCAAAGTCATTTCTGGTCCATAGGGAATGGTTTCATGACCTCGCTCTCCCCTGGACGTCCCCTTCGAGCACAGCGTGGAGAAACAGAGAACTCCTCATGGAGTTTGAAGAGGCGCACGCCACAAAACAGTCCGTTGTTGCTCTTGGGTCACAGGAAGGAGGCCTCCATCAGGCGTTGGCAGGAGCCATCGTGGTGGAGTACTCAAGTTCAGTGAAGTTAACATCAGGCCACCTGAAATGTAGGCTGAAAATGGACAAACTGGCTCTGAAAGGCACAACCTATGGCATGTGCACAGAAAAATTCTCCTTCGCGAAAAATCCGGCGGACACTGGTCACGGGACAGTTGTCATTGAACTCTCCTACTCTGGGAGTGATGGCCCCTGCAAAATTCCGATTGTCTCCGTTGCGAGCCTCAATGACATGACCCCCGTCGGGCGGCTGGTGACAGTGAACCCCTTCGTCGCGACTTCCAGTGCCAATTCAAAGGTGCTGGTCGAGATGGAACCCCCCTTCGGAGACTCCTACATCGTAGTTGGACGGGGAGACAAGCAGATCAACCACCATTGGCATAAAGCTGGAAGCACGCTGGGCAAAGCCTTTTCAACAACTTTGAAGGGAGCTCAGAGACTGGCAGCGCTGGGTGACACAGCCTGGGACTTTGGCTCCATTGGAGGGGTCTTCAACTCCATAGGAAAAGCCGTTCACCAAGTGTTTGGTGGTGCCTTCAGAACACTCTTCGGGGGAATGTCTTGGATCACACAAGGGCTAATGGGTGCCCTACTACTCTGGATGGGCGTCAACGCACGAGACCGATCAATTGCTTTGGCCTTCTTAGCCACAGGAGGTGTGCTCGTGTTTTTAGCGACCAATGTGCATGCTGACACTGGATGTGCCATTGACATCACAAGAAAAGAGATGAGGTGTGGAAGTGGCATCTTCGTGCACAACGACGTGGAAGCCTGGGTGGATAGGTATAAATATTTGCCAGAAACGCCCAGATCCCTAGCAAAGATCGTCCACAAAGCGCACAAGGAAGGCGTGTGCGGAGTCAGATCTGTCACTAGACTGGAGCATCAAATGTGGGAAGCCGTACGGGATGAATTGAACGTCCTGCTCAAAGAGAATGCAGTGGACCTCAGTGTGGTTGTGAACAAGCCCGTGGGGAGATATCGCTCAGCCCCTAAACGCCTGTCCATGACGCAAGAGAAGTTTGAAATGGGCTGGAAAGCATGGGGAAAAAGCATTCTCTTTGCCCCGGAATTGGCCAACTCCACATTTGTCGTAGATGGACCTGAGACAAAGGAATGCCCTGATGAGCACAGAGCTTGGAACAGCATGCAAATCGAAGACTTCGGCTTTGGCATCACATCAACCCGTGTGTGGCTGAAGATTAGAGAGGAGAGCACTGACGAGTGTGATGGAGCGATCATAGGTACGGCTGTCAAAGGACATGTGGCAGTCCATAGTGACTTGTCGTACTGGATTGAGAGTCGCTACAACGACACATGGAAACTTGAGAGGGCAGTCTTTGGAGAAGTTAAATCCTGCACTTGGCCAGAGACACACACCCTATGGGGAGATGGTGTTGAGGAAAGTGAACTCATCATCCCGCACACCATAGCCGGACCAAAAAGCAAGCATAATCGGAGGGAAGGATATAAGACACAAAACCAGGGACCTTGGGACGAGAATGGCATAGTCTTGGACTTTGACTATTGCCCAGGGACAAAAGTCACCATTACAGAGGATTGTGGCAAGAGAGGCCCTTCGGTCAGAACCACTACTGACAGTGGAAAGTTGATCACTGACTGGTGCTGTCGCAGTTGCTCCCTTCCGCCCCTACGATTCCGGACAGAAAATGGCTGCTGGTACGGAATGGAAATCAGACCTGTCAGGCATGATGAAACAACACTCGTCAGATCGCAGGTTGATGCTTTTAATGGTGAAATGGTTGACCCTTTTCAGCTGGGCCTTCTGGTGATGTTTCTGGCCACCCAGGAGGTCCTTCGCAAGAGGTGGACGGCCAGATTGACCATTCCTGCGGTTTTGGGGGCCCTACTTGTGCTGATGCTTGGGGGCATCACTTACACTGATTTGGCGAGGTATGTGGTGCTAGTCGCTGCCTCTTTCGCAGAGGCCAACAGTGGAGGAGATGTCCTGCACCTTGCTTTGATTGCCGTTTTCAAGATCCAACCAGCATTTTTAGTGATGAACATGCTTAGCACGAGATGGACGAACCAAGAAAACGTGGTTCTGGTCCTAGGGGCTGCCTTTTTCCAATTGGCCTCAGTAGATCTGCAAATAGGAGTTCACGGAATCCTGAATGCCGCCGCTATAGCATGGATGATTGTCCGGGCGATCACCTTCCCCACAACCTCCTCCGTCACCATGCCAGTCTTAGCGCTTCTAACTCCGGGAATGAGGGCTCTATACCTAGATACTTACAGAATCATCCTCCTCGTCATAGGGATTTGCTCTCTGCTGCAAGAGAGGAAAAAGACCATGGCAAAAAAGAAAGGAGCTGTACTCTTGGGCTTAGCGCTCACATCCACTGGATGGTTTTCGCCCACCACTATAGCTGCCGGACTAATGGTCTGCAACCCAAACAAGAAGAGAGGGTGGCCAGCTACTGAGTTTTTGTCGGCAGTTGGATTGATGTTTGCCATCGTAGGTGGTTTGGCGGAGTTGGATATTGAATCCATGTCAATACCCTTCATGCTGGCAGGTCTCATGGCAGTGTCCTACGTGGTGTCAGGAAAAGCAACAGATATGTGGCTTGAACGGGCTGCCGACATCAGCTGGGAGATGGATGCTGCAATCACAGGAAGCAGTCGGAGGCTGGATGTGAAGCTAGATGATGACGGAGATTTTCACTTGATTGACGATCCCGGTGTTCCATGGAAGGTCTGGGTCCTGCGCATGTCTTGCATTGGGTTAGCCGCCCTCACGCCTTGGGCCATTGTTCCCGCCGCTTTTGGTTATTGGCTCACTTTAAAAACAACAAAAAGAGGGGGCGTGTTTTGGGACACGCCATCCCCAAAACCTTGCTCAAAAGGAGACACCACTACAGGAGTTTACCGCATTATGGCTAGAGGGATTCTTGGCACTTACCAGGCCGGCGTCGGAGTCATGTACGAGAATGTTTTCCACACACTATGGCACACAACTAGAGGAGCAGCTATTATGAGTGGAGAAGGAAAATTGACGCCATACTGGGGTAGTGTGAAAGAAGACCGCATAGCTTACGGAGGCCCATGGAGGTTTGATCGAAAATGGAATGGAACTGATGACGTGCAAGTGATCGTGGTAGAACCGGGGAAGGCTGCAGTAAACATCCAGACAAAACCAGGAGTGTTTCGGACTCCCTTCGGGGAGGTTGGGGCTGTTAGTCTGGATTATCCGCGAGGAACATCCGGCTCACCCATTCTGGATTCCAATGGAGACATCATAGGCCTGTACGGCAATGGAGTTGAGCTTGGCGATGGCTCATACGTCAGCGCCATCGTGCAGGGTGACCGTCAGGAGGAACCAGTCCCAGAAGCTTACACCCCAAACATGTTGAGAAAGAGACAGATGACCGTACTAGATTTGCACCCTGGTTCAGGGAAAACCAAGAAAATTCTGCCACAAATAATTAAGGACGCTATTCAGCAGCGCCTAAGAACAGCTGTGTTGGCACCGACGCGGGTGGTAGCAGCAGAAATGGCAGAAGCTTTGAGAGGGCTCCCAGTACGATATCAAACTTCAGCAGTGCAGAGAGAGCACCAAGGGAATGAAATAGTGGATGTGATGTGCCACGCCACTCTGACCCATAGACTGATGTCACCGAACAGAGTGCCCAACTACAACCTATTTGTCATGGATGAAGCTCATTTCACCGACCCAGCCAGTATAGCCGCACGAGGATACATTGCTACCAAGGTGGAATTAGGGGAGGCAGCAGCCATCTTTATGACAGCGACCCCGCCTGGAACCACGGATCCTTTTCCTGACTCAAATGCCCCAATCCATGATTTGCAAGATGAGATACCAGACAGGGCGTGGAGCAGTGGA------------TACGAATGGATCACAGAATATGCGGGAAAAACCGTGTGGTTTGTGGCAAGCGTGAAAATGGGGAACGAGATTGCAATGTGCCTCCAAAGAGCGGGGAAAAAGGTCATCCAACTCAACCGCAAGTCCTATGACACAGAATACCCAAAATGTAAGAATGGAGACTGGGATTTTGTCATCACCACTGACATTTCTGAAATGGGGGCCAACTTCGGTGCGAGCAGGGTCATCGACTGTAGAAAGAGCGTGAAGCCCACCATCTTAGAAGAGGGAGAAGGCAGAGTCATCCTCGGAAACCCATCGCCCATAACCAGTGCAAGCGCAGCTCAACGGAGGGGCAGAGTAGGCAGAAACCCTAACCAGGTTGGAGATGAATACCACTATGGGGGGGCCACCAGTGAAGATGACAGTAACCTAGCCCATTGGACAGAGGCAAAGATCATGTTAGATAACATACACATGCCCAATGGACTGGTGGCCCAGCTCTATGGACCAGAGAGGGAAAAGGCCTTCACAATGGATGGCGAATACCGTCTCAGAGGTGAAGAAAAGAAAAACTTCTTAGAGCTGCTTAGGACGGCTGACCTCCCGGTGTGGCTGGCCTACAAGGTGGCGTCCAATGGCATCCAGTACACCGATAGAAAGTGGTGTTTTGATGGGCCGCGTACGAATGCCATACTGGAGGACAACACCGAGGTAGAGATAGTCACCCGGATGGGTGAGAGGAAAATCCTCAAGCCGAGATGGCTTGATGCAAGAGTTTATGCAGATCACCAAGCTCTCAAGTGGTTCAAAGACTTCGCAGCAGGAAAGAGATCAGCCGTTAGCTTCATAGAGGTGCTCGGTCGTATGCCTGAGCATTTCATGGGAAAGACGCGGGAAGCTTTAGACACCATGTACTTGGTTGCAACGGCTGAGAAAGGTGGGAAAGCACACCGAATGGCTCTCGAAGAGCTGCCAGATGCACTGGAAACCATTACACTTATTGTTGCTATCACTGTGATGACAGGAGGATTCTTTCTACTCATGATGCAGCGAAAGGGTATAGGGAAGATGGGTCTTGGAGCTCTAGTGCTCACGCTAGCTACCTTCTTCCTGTGGGCGGCAGAGGTTCCCGGAACAAAAATAGCAGGGACCCTGCTGATCGCCCTGCTGCTTATGGTGGTTCTCATCCCAGAACCGGAAAAGCAGAGGTCACAAACAGATAATCAACTGGCGGTGTTTCTCATCTGTGTCTTGACCGTGGTTGGAGTGGTGGCAGCAAACGAGTACGGGATGCTAGAAAAAACCAAAGCAGACCTCAAGAGCATGTTTGGCGGAAAGACGCAGGCATCAGGACTGACTGGA---TTACCAAGCATGGCACTGGACCTGCGTCCAGCCACAGCTTGGGCACTGTATGGGGGGAGCACAGTCGTGCTAACCCCTCTTCTGAAGCACCTGATCACGTCGGAATACGTCACCACATCGCTAGCCTCAATTAACTCACAAGCTGGCTCATTATTTGTCTTGCCACGAGGCGTGCCTTTTACCGACCTAGACTTGACCGTTGGCCTCGTCTTCCTTGGCTGTTGGGGTCAAATCACCCTCACAACGTTTTTGACAGCCATGGTTCTGGCGACACTTCACTATGGGTACATGCTCCCTGGATGGCAAGCAGAAGCACTCAGGGCTGCCCAGAGAAGGACAGCGGCTGGAATAATGAAGAATGCCGTTGTTGACGGAATGGTCGCCACTGATGTGCCTGAACTGGAAAGGACCACTCCTCTGATGCAAAAGAAAGTCGGACAGGTGCTCCTCATAGGGGTAAGCGTGGCAGCGTTCCTCGTCAACCCCAAAATCACCACTGTGAGAGAAGCAGGGGTGTTGGTGACAGCGGCTACGCTCTCTTTGTGGGACAACGGAGCCAGTGCCGTTTGGAATTCCACCACTGCCACGGGACTCTGCCATGTAATGCGAGGTAGCTACCTGGCTGGAGGCTCCATTGCTTGGACTCTCATCAAGAACGCTGACAAGCCCTCCTTAAAAAGGGGAAGGCCTGGGGGCAGGACGCTAGGGGAGCAGTGGAAGGAAAAACTAAATGCCATGAGCAGAGAAGAGTTTTTTAAATACCGGAGAGAGGCCATAATCGAGGTGGACCGCACTGAAGCACGCAGGGCTAGACGTGAAAATAACATAGTGGGAGGACATCCGGTTTCGCGAGGCTCAGCAAAACTCCGTTGGCTCGTAGAGAAAGGATTTGTCTCGCCAATAGGAAAAGTCATTGATCTAGGGTGTGGGCGTGGAGGATGGAGCTACTACGCAGCAACCCTGAAGAAGGTCCAGGAAGTCAGAGGATACACGAAAGGTGGGGCGGGACATGAAGAACCGATGCTCATGCAGAGCTACGGCTGGAACCTGGTCTCCATGAAGAGTGGAGTGGACGTGTTTTACAAACCTTCAGAGCCCAGTGACACTCTGTTCTGCGACATAGGGGAATCCTCCCCGAGTCCAGAAGTAGAAGAACAACGCACACTACGCGTCCTAGAGATGACATCTGACTGGTTGCACCGAGGACCTAGAGAGTTCTGTATAAAAGTTCTTTGCCCCTACATGCCCAAGGTTATAGAAAAAATGGAAGTCCTGCAACGCCGCTTCGGAGGTGGGCTAGTGCGTCTTCCCCTGTCCCGCAACTCCAATCACGAGATGTACTGGGTTAGTGGAGCCGCTGGCAATGTGGTGCACGCTGTGAACATGACCAGCCAGGTACTACTGGGGCGAATGGATCGCACAGTGTGGAGAGGGCCAAAGTATGAGGAAGATGTCAACTTAGGGAGCGGAACAAGAGCCGTGGGAAAGGGAGAAGTCCATAGCAATCAGGAGAAAATCAAGAAGAGAATCCAGAAGCTTAAAGAAGAATTCGCCACAACGTGGCACAAAGACCCTGAGCATCCATACCGCACTTGGACATACCACGGAAGCTATGAAGTGAAGGCTACTGGCTCAGCTAGTTCTCTCGTCAACGGAGTGGTGAAGCTCATGAGCAAACCTTGGGACGCCATTGCCAACGTCACCACCATGGCCATGACTGACACCACCCCTTTTGGACAGCAAAGAGTTTTCAAGGAGAAAGTTGACACGAAGGCTCCTGAGCCACCAGCTGGAGCTAAGGAAGTGCTCAACGAGACCACCAACTGGCTGTGGGCCTACTTGTCACGGGAAAAAAGACCCCGCTTGTGCACCAAGGAAGAATTCATAAAGAAAGTCAATAGCAACGCGGCTCTTGGAGCAGTGTTCGCTGAACAGAATCAATGGAGCACGGCGCGTGAGGCTGTGGATGACCCGCGGTTTTGGGAGATGGTTGATGAAGAGAGGGAAAACCATCTGCGAGGAGAGTGTCACACATGTATCTATAACATGATGGGAAAAAGAGAGAAGAAGCCTGGAGAGTTTGGAAAAGCTAAAGGAAGCAGGGCCATTTGGTTCATGTGGCTTGGAGCACGGTATCTAGAGTTTGAAGCTTTGGGGTTCCTGAATGAAGATCATTGGCTGAGCCGAGAGAATTCAGGAGGTGGAGTGGAAGGCTCAGGCGTCCAAAAGCTGGGATACATCCTCCGTGATATAGCAGGAAAGCAAGGAGGAAAAATGTACGCTGATGATACCGCCGGGTGGGACACTAGAATTACCAGAACTGATTTAGAAAATGAAGCCAAGGTGCTGGAGCTTCTAGACGGTGAACACCGCATGCTCGCCCGAGCCATAATTGAATTGACTTACAGGCACAAAGTGGTCAAGGTCATGAGACCTGCAGCAGAAGGAAAGACCGTGATGGACGTGATATCAAGGGAGGATCAAAGGGGGAGTGGACAGGTGGTCACTTATGCTCTTAACACTTTCACGAACATCGCTGTCCAGCTCGTCAGGCTGATGGAGGCTGAGGGGGTCATTGGACCACAACACTTGGAACAGCTACCTAGAAAAAACAAGATAGCTGTCAGGACCTGGCTCTTTGAGAATGGAGAGGAGAGAGTGTCCAGGATGGCTATCAGCGGAGACGACTGTGTCGTCAAGCCGCTGGACGACAGATTCGCCACGGCCCTCCACTTCCTCAACGCAATGTCAAAGGTCAGAAAAGACATCCAGGAATGGAAGCCTTCACATGGCTGGCACGATTGGCAGCAAGTTCCCTTCTGCTCTAACCATTTTCAGGAGATTGTGATGAAAGATGGAAGGAGTATAGTTGTCCCGTGCAGAGGACAGGATGAGCTGATAGGCAGGGCTCGCATCTCCCCAGGAGCTGGATGGAATGTGAAGGACACAGCTTGTCTGGCCAAAGCATATGCACAGATGTGGCTACTCCTATACTTCCATCGTAGGGACTTGCGTCTCATGGCAAATGCGATTTGCTCAGCAGTGCCAGTGGATTGGGTGCCCACGGGCAGGACATCCTGGTCGATACACTCGAAAGGAGAGTGGATGACCACAGAAGACATGCTGCAGGTCTGGAACAGAGTCTGGATTGAAGAAAATGAATGGATGGTGGACAAGACTCCAATAACAAGCTGGACAGACGTTCCGTATGTGGGAAAGCGGGAGGACATCTGGTGTGGCAACCTCATCGGAACGCGATCCAGAGCAACCTGGGCTGAGAACATCTACGCGGCGATAAACCAGGTTAGAGCTGTCATTGGGAAAGAAAATTATGTTGACTACATGACCTCACTCAGGAGATACGAAGATGTCTTGATCCAGGAAGACAGGGTCATC
>BAM36451
[truncated: 1,321,207 more chars]
