# Supplementary material for: FRESCo: finding regions of excess synonymous constraint in diverse viruses
Source: Genome Biol. 2015 Feb 17;16(1):38. doi: 10.1186/s13059-015-0603-7 (PMC4376164; doi:10.1186/s13059-015-0603-7)
Supplement: Additional file 4: — Sequence alignments (zip folder of FASTA alignments). [file 13059_2015_603_MOESM4_ESM.zip › alignments/LASV/concat_segment-l_orfs_codon-aligned.pruned.fa]

>AV_1999H
ATGGGGAACAGACAAGCCAAAAATCCAGAGGTGGAGAACAGCCCAAGGGCTAGTCTAATT
CCGGATGCCACGCACCTTGGGCCACAGTTCTGCAAGAGCTGCTGGTTCGAAAACAAAGGT
TTAGTTGAGTGTAATAACCACTATCTTTGCCTCAACTGCCTCTCCTTGCTTTTAAGCGTC
AGCAACAGGTGCCCTATCTGCAAGATGCCCCTTCCCACGAGGCTGAGACCGACAACCACA
CCAACAGCGCCACAGATCATCAAGGAAAACACCACCAACCCCCCGCCATACACACCCTAA
ATGGAGGAGGACATAGCCTATGTTAAAGACCTGGTATCAAAATACCTGGTGGACAATGAG
AGACTTTCAAGACAAAAACTAGCATTTCTCGTTCAGACAGAGCCTAGAATGCTCTTGATG
GAAGGGTTGAAGCTTTTGTCTCTTTGTATAGAAGTTGACTCATGCAATGCAAATGGATGT
GAACACAATAGTGAGGACAAGTCTGTAGAAAAAATCCTTCATGAATGTGGTATCTTAACC
CCATCTCTGTGTTTTGTGGTGCCAGATGGGTACAAGTTGACTGGCAATGTTTTAATCTTG
TTGGAATGTTTTGTGAGGTCATCCCCAGCCAACTTTGAGCAAAAATACATAGAAGACCTG
AAGAAGTTAGAACAATTAAGAGAAGACTTGAAAAGCGTTGACATCAATCTTATACCATTG
ATAGACGGCAGAACATCTTTTTATAATGAACAACTGCCTGATTGGGTCAATGACAAGTTG
AGAGACACACTCTTTTCTTTATTAAGGTATGCTCAGGAGAGCAACTCACTTTTTGAGGAA
TCAGAATACAGTAGGCTGTGTGAGTCTTTGTCAATGACTTCAGGGAGACTTTCAGGAATT
GAGAGTTTGAATACCCTATTGGACAATCGTTCCGACCATTATGAAGAAATTATTGCATTA
TGCCACCAAGGCATTAATAATAAATTAACGGCTCATGAGGTGAAGTTACAGATTGAGGAA
GAGTATCAAGTTTTTAGAAACAGGCTAAGAGGAGGGGAGATAAAGTGCCAGTTCATGAGG
GTCAACAAAGACCACTTGCTTAGTGAATTCAACAAGTTATACATTGATGATGGAGTAGTT
GTTGAAGAAAACCTTGAGCAGCTGACTCACCAGTTTAAGAGAGCATCGCCTATACTAAGG
TTCTTATATTCAGATATTGAGGGAGAAGAGGACAGGACTCAAGCAATCAAGGAGCATCAA
ATGCAATGCTGGAGATCATTTTTAAATAAAGTTAAGTCGTTGAGGATTCTGAATACAAGG
AGGAAACTTTTATTAATTTTTGACACACTGATTCTTCTTGCAAGTAAGTATGATCATATA
AAACAA------GGGTGTTTGCAAGGGTGGTTAGGATCTTGTTTTGTCAGTGTCAATGAT
AGATTGGTCTCCCTAGACTCAACAAAAAGGGATTTAAAGAAGTGGATAGAACGGAGACAG
CAAGTTGAGAGTTCTAAGTCTACAGCACCTTCCCAGTGTTTGTCAAAGAATCAAATCCTA
AGCTCAATTATTCAAAAGACCATCAAAAGAGCAACAGCTGCGATGGAAGATGTTGGGATA
AACATGAATCACTTTGGTGTTGACATGAGTGTAATTGGTCTTGACTGTTATGATTCAATT
ATGAACTTCGATGTCACTGGAGTGACTCCCACAATCAGTTATCAGAAATCACAAGAGGAG
ACTTTCCCATATGCCATGGGGGTGGTTGAGCTGTCGGAAACCACTGACTTGGGGAGACTG
TCTTCATTGAGTCTCGCTTTAATCAATTCAATGAAAACTTCATCCACCGTTAAACTAAGA
CAGAATGAATTCGGGGCAGCTAGATATCAGGTGGTGAGGTGCAAGGAGGCATACTGTCAA
GAATTTCTATTGGATGGTGTAAAATTTCAGCTAGTCTATCAGAAAACAGGAGAATGTTCC
AAATGTTATGCCATCAATAATGACAAGGTTGGTGAGGTTTGTTCTTTTTATGCTGATCCT
AAAAGGTACTTCCCTGCAATCTTTTCAGCTGAAGTTTTGCAAGCCACAGTAGATACCATG
ATCACTTGGATTAAAGATTGTAATGAATTGGAGAAAGAATTGACTCACATTAAGTTGTTG
ACAAAGATGATTCTGGTGTTGATCTTGGCCCACCCAAGCAAACGTAGTCAAAAACTTCTT
CAGAACTTAAGGTACTTTATCATGGCTTATGTGTCAGATTACCACCATGTAGATCTTATG
GATAAAATTAAAGAGAAACTGATAACTGAGACTGAGTTTCTACTTTATAAACTAATAAGG
GCTTTGATAAGCTTGATTTTATGCAATGAAGTGAAAAGTATGATGACAAATAGGTTTAAA
TTCATTCTAAATGTGTCATACATGTGCCATTTTATAACAAAAGAGACACCAGATAGACTG
ACAGATCAAATAAAGTGTTTTGAGAAGTTTCTTGAGCCTAAAATAGAGTTTGGTCATGTG
AGTGTGAACCCTGCAGACATAGCCACAGAGGAGGAATTGATGGACATGGCTTACCATGCG
AAAAAGTTCTTAAGTAAGGAAGGATGCACAGCCCCTAGGGGACCAGAGTACAAAAAGCCT
GGAGTTTCGAAGAAGTTCCTCTCCCTTCTCACGTCTTCTTTCAACAATGGTTCTTTATTC
AAAGAAAAGGAGGTAAAAAAGGAGTTGAGGGACCCTATCATTACAAGTGGTTGTGCCACT
GCCTTGGATTTAGCAAGCAATAAAAGTGTGGTTGTGAACAAGTATACTGATGGCTCTAGA
GTACTCAACTATGACTTCAACAAACTCACAGCATTAGCTGTTACACAGTTAACTGAAGTT
TTTTCCAGAAAAGGAAAACATCTTCTCAATAGGCAGGATTATGAGTATAAGGTTCAACAA
GCAATGAGCAACTTGGTCTTAGGGTCTCAGCAGCAAGGTGTCAATGTTGACCGGTCTGAC
CTGGATGAGATTCTGCTTGAAGGGAGTGCAAGTTTATATTTTGACCAGTTGAGAGAGACA
GTTCAGAAAATTGTGGACCAATATAGAGAACCTGCTGGTTTAGGCTCAATGAAGGGAGGG
AATAGTCCATCAATCAATGATTTGGATGAACTGATTCCCAATAAATTCCACATTAGACTG
ATTAAAGGTGAATTATCGAACCATATGGTTGAAGATTTCGATTGTGAAATTCTGCCTGAT
AGCTTTTACAAAGAATTCTGTGACAATGTTTACAGCAATCACAAAATGAAAGAAAAGTAC
TTTTATTGTGGTCATATGTCCCAGTGTCCCATTGGGGAACTGTCTAAAGCTGTGACAACA
AGGACATATTTTGAGCAAGAATATTTCCAGTGTTTTAAATCTGTACTTTTGATTATGAAT
GCAAATAAACTCATGGGAAAATATTCTCACTATAGGTCAAGAAATTTGAACTTTAAGTTT
GACACAGGAAAACTGTCAGATGATGTAAGAATCAGTGAAAGGGAAAGCAATTCTGAGGCA
TTGAGCAAGGCCCTATCATTAACAAATTGTACTACTGCTATGTTAAAAAACCTTTGCTTT
TATAGCCAAGAGTCACCACAATCCTACAATTCAGTGGGGCCTGATACAGGGCGATTAAAG
TTCTCCTTATCATACAAGGAACAGGTTGGTGGTAACAGGGAGTTGTACATTGGTGATCTG
AGGACCAAGATGTTCACAAGATTGATTGAAGATTATTTTGAGGCATTGAGTTTGCAATTG
TCAGGTAGTTGCTTAAATAATGAAAAGGAGTTTGAGAATGCTATCTTGTCTATGAAACTC
AATGTCTCTTTGGCACACGTCTCCTACAGCATGGATCATAGTAAATGGGGTCCTATGATG
TGTCCATTCTTGTTTTTAGCTGTTTTACAAAACTTAATCTTTCTCTCTAAAGACTTACAA
GCTGACATTAAAGGAAGAGATTATCTTTCAACATTGCTAACATGGCATATGCACAAAATG
GTTGAGATACCTTTTAATGTTGTGTCAGCCATGATGAAATCATTCATAAAAGCCCAGCTA
GGTCTGAGGAAAAGCACCTCACAGTCGATAACGGAAGATTTCTTTTACTCTAACTTTCAG
GTTGGTGTGGTACCCTCTCATGTTAGCTCCATACTTGACATGGGTCAGGGTATACTGCAC
AACACATCAGACTTCTATGCTCTTATTTCAGAGAGATTTATTAATTATGCTATTAGCAGT
GTCTGTGGGGGTTCAATAGATGCTTACACTTCAAGTGATGATCAAATATCTCTTTTTAAC
CAGGACTTAACAGACCTTATGCAAAGAGATCCAGAGGAATTCAAGACATTATTGGAATTT
CATTATTACATGAGTAATCAACTTAACAAGTTTATTAGCCCCAAAAGTGTTGTTGGTAGA
TTTGTCGCAGAGTTTAAATCTAGATTCTATGTATGGGGGGATGAAGTTCCTTTATTGACA
AAATTTGTTGCTGCGGCCCTACACAACATAAAGTGTAAAGAACCCCACCAGCTGGCAGAG
ACAATTGACACAATCATTGATCAGTCAGTTGCAAATGGAGTCCCTGTTCACCTATGCAAT
CTGATTCAGCTGAGAACTTTGAGTCTCTTGCAGTATGCTAGATATCCTATTGACCCATTC
CTTCTGAACTGTGAAACAGATGTAAAAGACTGGGTGGACGGCAACCGTAGTTACAGAATT
ATGAGACAAATAGAAAGCTTAATACCTGAGGCATGTGGTAAGATTAGATCTATGCTGAGG
AAATTGTTCAACAAGCTGAAGACTGGGCAACTCCATGAGGAGTTCACAACGAATTACCTT
TCTGGTGAACATGTGTCATCACTCAAGAATTTGTGTATCATTTTAGATGTTGACCCCCCA
TCAGAATCTGACTTAGAGTTCTCATGGCTGAACCTGGCTGCTTACCACCCTCTAAGAATG
GTTTTGAGACAGAAGGTTATATACTCAGGTGCCGTAAACCTTGATGATGAAAAAATCCCC
ACAATTGTCAAAACAATTCAGAACAAGTTGTCATCTACCTTCACTCGGGGGGCACAGAAA
CTGCTATCAGAAGCCATAAACAAATCTGCATTTCAGAGCTCTATTGCGTCCGGCTTCGTG
GGCTTGTGCAGAACTTTGGGTAGTAAATGTGTCCGGGGGCCAAATAAAGAAAATCTTTAC
ATCAAGTCTATTCAGTCATTAATCTCTAATACTCAGGGTATTGAGCTCTTAACAAACAAT
CATGGAATTCAGTATTGGAGGGTGCCATTAAACCTTAAAGAAGAAAAGATTAGTGTAGCT
GGTTATTTTAGACCACTGCTGTGGGATTATATGTGCATATCTTTATCAACCGCAATAGAA
TTGGGTGCATGGGTCTTGGGGGAACCCAAGGCAGCCAAACCATTAGAGTTTTTTAAGCAT
AATCCTTGTGATTATTTCCCTTTGAAGCCGACCGCATCAAAATTACTTGAAGATAGAGTG
GGTGTCAATCACATCATTCATTCTTTAAGAAGGCTATACCCTTCAATGTTTGAAAAGCAT
ATTTTGCCATTCATGAGTGATTTAGCATCCACAAAGATGAAGTGGTCACCCAGGATAAAA
TTCCTAGATCTCTGTGTGGCACTGGATGTGAATTGTGAGGCTTTGTCTCTTGTGTCACAC
ATAGTCAAATGGAAAAGGGAAGAACATTACATAGTGTTATCATCTGAATTGAGGCTATCC
CATAGCAGATCACACGAACCCATGGTTGAAGAAAGAGTTGTGAGTACTAGTGATGCAGTT
GACAACTTCATGAGGCAAATCTACTTTGAATCTTACGTGAGATCATTTGTGGCTACAACT
AGGACTTTGGGGTCATTCACATGGTTCCCTCACAAGACAAGTATTCCAGAGGGTGAGGGA
TTACAAAGATTGGGCCCATTCTCTTCATTTGTGGAGAAGGTTATCTATAAAGGAATTGAA
AGGCCAATGTTCAAGTATGATTTGATGATGGGTTATGCCTGGATAGACTTTGATGTTGAA
CCAGCTAAGTTCAACTATAACCAACTGATTGCATCAGGATTGGTTAGTTCTAAATTTGAT
TCGCTTGAAGACTTCTTTGATGCCATTGAGTCACTACCCCCAGGATCCGTAAAGTTAAGT
CAGACAATTAGATTTCAAATTAAAAGCCAAGATGCTAGCTTTAGGGAAAGTTTTGCTATT
CACCTGAATTTTGTCGGTTCAATGAATGAGCAAGGCAAATATTTGGTTCAAGATGTAGCG
GTCATGTACTCTGGTGCAGTAAACTCTTGTGTCTTGACAGATTGTTGGAGATTGGTGTTG
TCTGGACCAACCTTTAAGGGGAAATCAGCATGGTATGTGGACACTGAAGCAATCAATGAG
TTCATGAGTGATACAAACCAATTGGGAGAGGTCACACCTGTTGAAATTGTTATTGACATT
GATAGATTGCAATTTGTAGAACATGATTTTGTCTTGGTGGGCCCCTGCTCTGAGGCGATT
CCTCTGGTTGTACATAGAGGTGGGTTGTGGGAGTGTAACAAAAGACTAGCTTCTTTTAGC
CCTGTTTTGCAGGACCAGGATCTTGAATTATTTGTTAGAGAGGTTGGTGACACATCTCCT
GATTTGCTGATTGGGGCATTGAGTGCTATGATGCTTGACAGATTAAAATTGAGAATGCAA
TGGTCAGGAGTGGACATCGTGTCTGTGTTGAAGAAGGTCATGCCTAAGGACGGCCTGAAA
GTCTTGAACGCTGCTTTTGAGGCAGTGGATGATTGGATTGAGTTCAAAGGCTATGCATTG
TGTTTCAGTAAGTCAAAGAGGAGGGTCATGATACAATCTAGTGGTGGGAAATTAAGATTG
AAAGGCAGAACATGCGAAGAGTTGCTTGAAAAGGAGGAGGAGGTTGAGGACATTGAGTAG
>BA366_GN_2003R
ATGGGCAACAGGCAGACCAAAGCTCCAGAAGCAAAGGGCAGCCCAAGAGCCAGTCTGATC
CCAGACGCCACACACCTAGGGCCACAATTCTGCAAAAGCTGTTGGTTTGAAAACAAGGGC
CTAGTTGAATGCAATGACCATTACTTGTGTCTCAACTGTCTCACCCTACTTTTAAGCGTC
AGCAGCAGATGTCCTATCTGCAAAATGCCCCTCCCCACAAGACTGAGGCCATCAACCAAC
CCAACGGCGCCCCCAGCCAGAGCAGAGGGCGGCATCAATCCTCCACCATACAGCCCCTGA
ATGGAAGATGACATGGCTTGTGTCAAAGACCTAGTGTCTAAATATTTAGCAGATAATGAA
CGTCTCTCAAGGCAGAAGCTAGCATTCCTTGTTCAAACAGAACCCAGGATGCTTTTAATG
GAGGGACTGAAACTTTTGTCCCTATGCATTGAGATTGACTCCTGCAATGCAAATGGTTGT
GAACACAATAGTGAGGATAAATCTGTAGAAAGAATCCTCCATGACCATGGAATTCTAACC
CCTTCATTGTGTTTTGTGGTGCCTGATGGTTACAAACTGACAGGCAATGTCTTGATATTG
CTGGAATGTTTTGTCAGGTCATCTCCTGCCAATTTTGAGCAGAAGTATATTGAGGACTTC
AAGAAATTGGAGCAGCTGAAAGAAGATTTGAAGAGTGTTGATATCAATCTTATACCACTC
ATAGACGGGAGAACATCATTTTACAATGAGCAAATTCCTGACTGGGTCAATGATAAGCTG
AGGGATACACTCTTCTCTCTGTTAAGATATGCTCAGGAGAGCAACTCACTTTTTGAAGAA
TCGGAGTACAGTAGGCTCTGTGAGTCTTTATCCATGACATCAGGGAGGTTGTCAGGAGTA
GAGAGTCTGAATGTTTTATTAGACAATCGTTCTAGTCATTATGAGGAGATAATCGCTTCA
TGTCACCAGGGTATTAACAATAAACTAACAGCTCATGAGGTGAAGCTTCAAATCGAAGAA
GAATATCAAGTGTTCAGAAACAGATTGAGGAAAGGGGAAATAACAGGTCAGTTTTTAAAG
GTTGATAAATCTCGATTACTCAATGATTTTAACAATTTGTATGTTGATGAGGTCACAGCC
ACAAAAGACAATATTGAGCATCTGATTTACCAGTTTAAGAGAGCATCACCAATATTGAGA
TTCTTGTATGCGAATATCGGTGAGGGAAATGGTGAGCACCACACTATCAAAGAGTGTCAA
ATGCAATATTGGAGATCGTTTTTGAATAAGGTTAAATCTTTGAGAATATTGAACACAAGA
AGAAAGCTTTTATTAATTTTTGATGCATTGATTCTCCTTGCCAGTATACATGATCAAACG
AGACAC------AAGTGTTCAAAGGGTTGGCTGGGGTCCTGCTTCATTAGTGTCAATGAT
AGATTAGTCTCCTTAGAGTCAACAAAAAGGGATCTAGAAAAATGGGTTGGGCGGAGGCAA
CAGTCTGAAAGGTCCAATACTATTCAGCCTCCA---------GATAAGAACCAGATTCTC
ATCTCAATGTTCCAAAAGACCATTTTGAAAGCTACTGCTGCCTTAAAAGATGTCGGAATT
AGTGTAGAACACTACAAAATCAACATGGAGGTAATCTGTCCTGACAGTTATGACCTGATT
CTGAACTTCGATGTTTCCGGAGTTGTCCCCACAATCAGCTATCAGAGAACAGAGGATGAA
AAGTTCCCTTTTATAATGGGGGGTGTAGAACTGTTGGAAAGCACTGATTTAGAGAGGCTT
TCTTCATTAAGTCTTGCATTGGTAAACTCTATGAAAACCTCATCCACTGTGAAGTTGAGG
CAGAATGAGTTTGGGCCTGCAAGATACCAGGTGGTCAGATGTAAGGAAGCATATTGTCAG
GAGTTTTTATTGAGTGGTGCTGAGTTTCAACTGATCTACCAAAAGACAGGGGAGTGTTCA
AAATGTTATGCTATTAATGATAATAGGGTTGGTGAAATTTGTTCATTCTATGCTGATCCT
AAAAGGTACTTTCCAGCAATATTCTCAGCTGAAGTTTTGCAGACTACAGTGAGCACTATG
ATTTCTTGGGTTAAAGATTGTAGTGAACTGGAAGAACAGTTATGCAATATCAACTCATTG
ACAAAAATGATCTTAGTTTTAATTCTAGCTCACCCTAGTAAACGCTCTCAAAAACTTCTT
CAAAATCTCAGGTACTTCATAATGGCATATGTGTCAGATTATCATCATAAGGATCTCATT
GACAAATTGAGGGAAGAGCTTATTACCGATGTTGAGTTTTTGCTTTATAGGTTGGTAAGG
GCATTAGTAAATCTGATCTTGTCTGAAGATGTAAAGAGCATGATGACTAATAGATTCAAG
TTCATTCTGAACATTTCTTATATGTGTCACTTCATTACGAAAGAAACACCAGATAGATTA
ACAGACCAGATAAAATGTTTTGAGAAGTTTCTTGAACCAAAGTTGGAGTTTGGCCATGTG
AGCATCAACCCTGCAGATGTGGCCACAGAAGAAGAATTGGATGACATGGTTTATAATGCA
AAAAAGTTTTTGAGTAAAGAAGGATGTACAAGCATCAAAGGACCAGACTACAAGAAGCCT
GGTGTTTCAAAGAGGTTCTTATCACTTCTAACATCTTCTTTTAATAATGGTTCATTGTTT
AAAGAAAGTGAAGTGAAGAGAGAAATTAAGGATCCCCTTGTCACAAGTGGTTGTGCTACA
GCCTTAGACCTGGCTAGCAATAAGAGTGTTGTTGTTAATAAATATACAGATGGCTCTAGA
GTATTAAATTATGACTTCAACAAGCTTACAGCATTGGCTGTTTCACAACTCACTGAGGTT
TTCTCAAGGAAGGGGAAGCACCTCCTCAATAAACAGGATTATGATTATAAAGTGCAACAG
GCGATGAGCAATCTAGTTCTAGGACCCCGACAGAACAAAGTTGGTGCAGATGAGGCTGAT
CTAGATGAGATTCTACTCGATGGGGGTGCAAGTGTTTATTTTGACCGACTGAAGGAGACT
GTTGAGAAAATTATTGATCAGTACAGAGAACCTGTCAAGCCAGGTTCAAACCCTAATGGC
GGAAATCCCTCAGTTAATGATTTAGATGAAGTTGTCCCAAACAAGTTTTACATTAGATTG
ATTAAGGGTGAGTTGTCCAATCATATGGTTGAGGATTTTGATTATGACGTTTTACCAGGC
AATTTTTACGAAGAATTTTGTGACGCCGTTTACAAGAACAATAAATTAAAGGAAAGGTAT
TTTTACTGTGGGCAAATGTCACAGTGTCCCATTGGAGAATTGACAAAGGCAGTGGCAACA
AGAACATATTTTGACCAGGAGTATTTTCAATGCTTCAAATCTATACTTTTAATTATGAAC
GCAAATACACTTATGGGGAGATATACTCATTACAAATCGAGGAATCTTAATTTTAAGTTT
GATATGGGCAGGCTTTCCGACGATGTCAGAATTAGTGAGAGAGAGAGTAATTCAGAGGCA
CTTAGTAAAGCACTGTCACTGACAAATTGTACTACAGCAATGTTGAAAAATCTCTGTTTT
TATAGTCAAGAGTCACCACAGTCTTACAGTTCAACAGGACCTGACACAGGGAGGCTCAAG
TTCTCTCTGTCATATAAGGAACAGGTTGGTGGTAATAGAGAGCTTTACATTGGTGACCTT
AGGACAAAAATGTTTACTAGGTTAATAGAAGATTACTTTGAGGCATTGAGCCTGCAACTC
TCAGGGAGTTGCTTGAACAATGAAAGAGAATTTGAAAATGCTATCCTTTCCATGAAGTTG
AATGTTTCTCTAGCACATGTTTCTTACAGTATGGATCATAGTAAATGGGGCCCAATGATG
TGCCCTTTTCTATTTTTAGCCACTTTGCAAAATTTAATTTTCCTTTCTAAGGATTTACAG
GCTGACATAAAAGGGAGGGACTACCTTTCAACTTTACTAACATGGCACATGCACAAAATG
GTGGAAATACCTTTTAATGTAGTGTCAGCCATGATGAAGTCGTTTATTAAAGCTCAGCTA
GGACTGAAAAAGAAGACAACACAGTCAATAACAGAAGACTTCTTTTACTCCAATTTTCAG
ATTGGTGTGGTACCTTCTCATATCAGCTCCATACTTGACATGGGCCAGGGGATATTACAT
AACACATCAGATTTTTATGCTCTCATATCAGAGAGGTTCATCAATTATGCCATCAGCTGC
ATATGTGGTGGCACAATAGACGCTTACACCTCTAGTGATGACCAAATTTCTCTCTTTGAT
CAAGTTCTCACAGAACTTATGCAGAGGGATCCAGAAGAGTTTAAAACCCTAATAGAGTTT
CACTATTATATGAGTGACCAACTCAATAAATTTGTGAGTCCTAAAAGTGTTATTGGTAGA
TTTGTTGCAGAGTTCAAGTCTAGGTTTTATGTATGGGGGGATGAAGTACCATTATTGACA
AAATTCGTTGCTGCAGCTCTTCACAATATAAAATGCAAAGAACCACATCAACTGGCAGAG
ACAATTGATACAATCATTGATCAATCGGTTGCGAATGGCGTCCCTGTCCATTTATGCAAC
CTGATTCAAAAAAGAACCTTAAGCCTACTGCAGTATGCTAGATACCCCATTGATCCGTTC
TTATTGAATTGTGAAACAGATGTCAGAGACTGGGTAGATGGCAACCGCAGTTATAGGATT
ATGAGGCAGATAGAGAGATTGATTCCTGATGCCTGCAGCAGAATTAGATCTATGCTAAGG
AAACTGTATAACAAGTTAAAAACTGGGCAACTCCATGAAGAGTTCACAACAAATTATCTG
TCTAGTGAGCATCTCTCCTCATTGAGTAATCTATGTGAACTGCTAGGTGTTGAGCCCCCT
TCAGAATCTGATCTTGAATTTTCTTGGTTGAATTTGGCAGCACATCATCCCTTAAGGATG
GTCTTGAGGCAGAAAATAATTTATTCAGGTGCTGTGAACCTGGATGACGAGAAGGTTCCC
ACCATTGTCAAAACGATTCAGAATAAATTATCTTCTACCTTTACTCGGGGAGCACAGAAA
TTGCTGTCTGAAGCTATCAACAAGTCTGCATTCCAAAGCTCCATTGCATCTGGGTTTGTG
GGACTGTGTAGAACACTAGGCAGCAAGTGTGTTAGAGGGCCAAATAAAGAGAGCCTATAC
ATTAAGTCTATTCAGTCTCTTATTTCTGATATTCAGGGAATTGAGCCATTGATAGACTCT
CATGGTGTTCAGTATTGGCGAGTCCCGTTGAATATTAGGGATGGGAATGAGGGTGTAATT
AGTTACTTCAGGCCTCTGTTATGGGACTACATGTGCATCTCTTTGTCAACCGCAATAGAA
CTGGGTGCATGGGTCTTGGGTGAACCCAAGAAAGTTAGGGTACTAGAGTTTTTCAAACAC
AATCCTTGTGACTACTTCCCCTTGAAACCAGCTGCATCAAAGCTGTTGGAGGACAGGGTT
GGTCTGAATCACATTATTCACTCTTTGAGAAGGCTATATCCATCTGTGTTTGAGAAACAT
ATATTGCCATTCATGAGTGACTTAGCGTCAACTAAAATGAAGTGGTCTCCCAGGATAAAA
TTTTTGGATCTTTGTGTGGCATTAGATGTAAATTGTGAGGCCTTGTCTCTTGTTTCACAT
ATAGTGAAATGGAAAAGAGAGGAACACTACATAGTATTATCATCTGAGTTGAGATTGTCT
CACACTAGAACACATGAACCTATGGTAGAGGAGAGAGTGGTGAGCACTAGCGATGCTGTA
GACAATTTCATGAGACAGATTTATTTTGAATCTTATGTAAGATCATTTGTTGCTACAACA
AGGACTTTGGGTTCCTTCACATGGTTCCCACATAAAACATCAGTTCCAGAAGGTGAAGGA
TTACAAAGGTTAGGTCCATTTTCTTCGTTCGTTGAGAAAGCCATTCACAAAGGTATTGAG
AGACCGATGTTCAAACATGATCTGATGATGGGTTATGCCTGGATAGATTTTGATATTGAG
CCAGCCAGATTTAATCACAATCAGTTGATTGCATCAGGTTTGGTTGGCCCCAGGTTTGAT
TCATTAGAGGACTTTTTTGATGCTGTTGAGTCGTTGCCACCGGGGTCTGCAAAACTGAGT
CAGACAGTGAGATTCCGCATTAAGAGTCAAGATGCTAGTTTCAAGGAGAGTTTTGCCATC
CATCTTGATTACACTGGTTCAATAAATCAACAAACCAAGTACTTGGTGCATGAGGTGTCT
GCTATGTATTCTGGTGCAGTGAGCCCATGTGTGTTGTCAGACTGTTGGAGGTTGGTTTTG
TCAGGACCCACTTTTAAGGGCAAATCAGCATGGTATGTTGATACTGAAATTGTCAATGAG
TTCTTGACTGACACAAATCAATTAGGGCATGTAACCCCTGTTGAGATTGTCGTTGACATG
GAGAAACTGCAGTTTACAGAATATGACTTCGTTTTGGTGGGTCCTTGTATTGAGCCAGTC
CCATTGGTAGTGCATAGGGGAGGTTTGTGGGAATGTGATAAGAAACTGGCATCTTTCACC
CCTGTCGTGCAGGATCAGGATCTTGAGATGTTTGTGAAAGAGGTTGGAGACTCCTCGCTT
GATCTGCTGATTGGAGCATTGAGTGCCATGATATTGGATAGGCTTAAACTGAGGATGCAA
TGGTCAGAGGTGGACATTGTTTCTATGTTGAAGGCTGCCATGCCAAGCAACAGTGTGAAG
GTTTTGAATGCAGTTCTTGAGGCAGTGGATGACTGGGTGGACTTCAAGGGCTATGCTCTA
TGCTACAGCAAGTCAAGAAAAAAGGTGATGGTGCACTCAAGCGGTGGTAAATTGAGATTA
AAGGGCAGAACATGTGAAGAGCTGGTTAAGGAGGACGAGGGCATTGAGGACATTGAGTAG
>G502_SL_2009H
ATGGGAAACAAGCAAGTCAAAACCCCGGAAGCAAAAGACAGTCCGAGAGCCAGCCTGATC
CCAGATGCCACACACCTAGGGCCACAGTTCTGCAAGAGCTGCTGGTTCGAAAACAAGGGC
CTGGTTGAGTGCAACAACCACTATCTGTGTCTCAACTGCCTCACTTTACTTCTAAGTGTT
GGCAACAGGTGCCCCATTTGCAAGATGCCCCTTCCCACAAAACTGAGACCATCAGTCACT
CCAACAGCACCCCCAACCAGAGCAGCGGACAGCATCGGACCCCCACCCTACAGTCCCTGA
ATGGAGGAAGACATAGCCTATGTCAAAGACTTAGTATCAAAGTACCTAGTGGACAACGAG
AGATTGTCAAGACAGAAGTTGGCATTTCTTGTGCAGACAGAGCCCAGGATGCTATTAATA
GAAGGGTTGAAACTCCTGTCCCTCTGCATTGAGGTTGATTCTTGTAACGCAAATGGTTGT
GAACATAACAGTGAGGACAAATCTGTGGAAAGAATTCTCCATGACCATGGAATCTTGACT
CCTTCACTATGTTTTGTGGTACCGGACGGTTACAAATTGACGGGCAATGTTCTAATATTG
CTGGAGTGTTTTGTTAGGTCATCTCCTGCTAACTTTGAGCAGAAGTACATTGAGGACTTC
AAAAAATTGGAGCAGCTGAAAGAAGACTTGAAGAGTGTCGATATCAATTTAATACCACTT
ATAGACGGGAGAACATCATTCTACAATGAACAAATACCTGACTGGGTCAATGATAAGCTG
AGGGATACGCTCTTCTCACTTTTAAAGTATGCGCAGGAGAGCAATTCACTTTTTGAAGAG
TCAGAGTATAGCAGACTCTGTGAATCTTTATCTATGACTTCAGGTAGACTATCAGGAGTG
GAGAGTTTAAATGTTCTGATGGACAATCGCTCTAATCATTATGAGGAGGTGATTGCCTCA
TGCCACCAAGGCATCAATAATAAGTTAACAGCCTATGAAGTAAAGCTGCAGATCGAAGAG
GAGTATCAAGTGTTTAGGAACAGACTGAGAAAAGGTGAGATAGAAGGTCAGTTTTTAAAG
GTTAACAAGAACCAGTTACTTAATGAACTCAATAACTTGTACGCTGAAAAGGTA---GCT
GCGGAAGACAATATTGAACACTTAATTTATCAGTTCAAGAGAGCATCGCCAATATTGAGA
TTTTTGTATGCTAATGTTGGTGAGAGGAATGAGAAAACCCAAGCTGCTGGAGAATGTCAG
GTGCAATGTTGGAGATCATTCTTAAATAAAGTAAAATCTTTGAGGATATTGAACACAAGG
AGGAAGCTTCTATTGATTTTTGATGCACTAATTCTCCTTGCAAGTAAACATGATCTAGTG
AAACAA------AAGTGTTTAAAAGGGTGGTTGGGGTCTTGCTTCATAAGTGTTAATGAT
AGATTAGTTTCTTTGGAGTCAACAAAAAGGGATCTCAAAAAATGGGTTGAGCGGAGGCAA
CAGGCTGAGAGATCTAGAACCACACAGTCCTCCCAGTGCTTGAGTGAGAACCAAATTCTC
AATTCAATATTCCAGAAAACCATTTTGAAGGCCACCACTGCTTTAAAGGATGTTGGGATC
AGTGTTGACCACTATAAGATTGATATGGAGGTGATTTGCCTTAATAGTTATGATTTGATT
ATGGATTTTGATGTCTCTGGAGTTGTCCCTACAATCAGTTATCAGAGAGCAGAGGAAGAA
ACATTCCCTTATGTGATGGGGGATGTGGGATTACTGGAGACCACTGATTTAGAGAGACTT
TCTTCATTGAGCCTCGCTTTGGTGAACTCCATGAAAACCTCATCGACCGTAAAGTTGAGA
CAGAATGAATTTGGACCTGCAAGGTATCAAGTGGTCAGATGCAAAGAAGCATATTGTCAA
GAGTTTTCATTGGGCAATACTATATTTCAGTTGATCTATCAAAAGACAGGGGAGTGCTCG
AAGTGTTATGCCATCAATGATAACAAAGTTGGTGAAGTGTGCTCATTTTATGCTGATCCT
AAAAGATACTTTCCAGCAATATTTTCAGCTGAGGTTTTACAAACAACGGTGAATACTATG
ATTTCTTGGATAGAAGATTGCAGTGAGCTGGAAGGGCAGTTGAACAACATCAGATCTTTG
ACAAAGATGATCCTGGTTTTAATTTTAGCTCACCCAAGTAAACGTTCTCAAAAGCTCCTC
CAAAATCTCAGGTACTTTGTAATGGCTTATGTGTCAGATTATCACCATAAGGACCTTATT
GACAAAATAAGGGAAGAATTAATTACTGATGTTGAGTTCCTGCTTTATAGATTAATAAGG
ACATTAATGAACCTGGTTTTATCTGAGGATGTGAAGAGCATGATGACTAACAGGTTCAAG
TTCATCTTGAATATTTCCTACATGTGCCACTTCATTACGAAAGAAACACCAGATAGACTG
ACAGATCAGATAAAGTGTTTTGAAAAGTTTCTGGAACCAAAGGTGAGATTTGGTCATGTG
AGCACTAATCCTGCAGACACAGCCACTGAGGAGGAATTGGATGACATGGTCTACAATGCA
AAGAAGTTTTTAAGTAAAGATGGATGCACTAGTGTTAAGGGACCAGACTATAAAAGGCCT
GGTGTTTCAAAGAAATATTTATCCCTCCTGACGTCCTCTTTTAACAATGGTTCACTATTT
AAGGAGAAGGAAGTAAAAAGGGAAATTAAAGATCCTCTCATCACCAGTGGCTGCGCCACA
GCCTTGGATCTAGCCAGTAACAAGAGTGTTGTTGTCAATAAGTACACAGATGGTTCCAGA
ATATTAAACTATGACTTCAATAAGCTCACAGCACTAGCTGTATCGCAGCTCACTGAAGTC
TTCTCAAGAAAGGGAAAGTACCTTCTCAACAAGCAGGACTATGAATACAAAGTACAGCAG
GCAATGAGCAACCTGGTCTTGGGATCTGGACAGAGCAAAAGTGATGCCAATGGGGCTGAC
CTAGACGAAATCTTACTCGATGGAGGTGCAAGCGATTATTTTGATCAGCTAAAGGAAACT
GTTGAAAAAATTGTTGATCAGTATAGGGAACCTGTCAAACTGGGCTCAGGCCCTAATGAT
GATGGCCCATCTATAAATGATCTAGATGAGATTGTATCAAATAAGTTTTACATTAGGTTG
ATCAAAGCTGAATTATCCAATCACATGGTTGAAGACTTTGACCATGATGTCTTACCAGGT
AAATTTTATGAAGAATTCTGTAATGCTGTTTATGAGAATAGTAGGTTGAAGGAAAAGTAT
TTTTACTGTGGACATATGTCACAATGCCCCATTGGTGAGTTAACAAAGGCAGTGTCAACA
AGGACATACTTTAGTCATGAATACTTTCAGTGTTTTAAGTCCATACTCTTGATCATGAAT
GCAAATACACTTATGGGGAGGTACACTCATTATAAGTCAAGGAACCTTAACTTCAAGTTT
GACATGGGCAAGCTCTCTGATGATGTAAGAATTAGTGAAAGGGAGAGCAACTCAGAGGCA
CTTAGTAAGGCTCTGTCACTGACAAACTGCACCACAGCAATGTTGAAAAATTTGTGTTTT
TATAGCCAAGAGTCGCCACAATCTTATGACTCAGTGGGACCTGATACAGGAAGGCTTAAG
TTTTCTTTGTCATACAAAGAACAGGTGGGTGGTAACAGAGAATTGTATATTGGTGATCTT
AGAACAAAGATGTTTACTAGACTTATAGAAGATTACTTTGAAGCTATAAGCCTACAGTTA
TCAGGGAGTTGTCTGAACAACGAGAAGGAATTTGAAAATGCTATCCTTTCCATGAAATTG
AATGTTTCATTGGCACATGTCTCCTATAGCATGGATCATAGTAAGTGGGGCCCAATGATG
TGTCCATTTTTATTCTTGACTGTCTTACAGAATTTAATTTTCCTCTCAAAAGACTTGCAA
GCTGACATAAAAGGGAGGGACTATCTTTCAACCCTACTTATGTGGCATATGCACAAAATG
GTAGAAATACCTTTTAATGTGGTGACAGCTATGATGAAGTCTTTCATTAAGGCCCAACTA
GGGTTAAGGAAGAAAACCAAACAGTCAATAACAGAAGATTTCTTTTACTCCAATTTCCAA
ATCGGCGTAGTGCCTTCTCATATCAGTTCAATACTTGACATGGGTCAAGGAATATTACAC
AACACATCAGATTTTTATGCCCTCATTTCAGAGAGGTTCATTAATTATGCTATCAGTTGT
ATATGTGGTGGCACGATAGATGCTTATACCTCTAGTGATGATCAAATTTCTCTCTTTGAT
CAATCTCTCACAGAGCTTTTGCAAAGAGACCCAGAAGAATTTAAGACTCTAATAGAGTTC
CACTATTATATGAGTGACCAACTTAATAAGTTTGTGAGCCCTAAGAGTGTCATTGGTAGG
TTTGTTGCAGAGTTTAAGTCTAGATTTTTTGTTTGGGGAGATGAGGTGCCATTATTGACA
AAGTTCGTTGCAGCAGCTCTTCATAATATAAAGTGCAAAGAGCCACACCAGCTGGCAGAA
ACAATTGACACAATCATTGATCAGTCGGTCGCGAATGGTGTCCCTGTTCACCTGTGCAAT
TTAATACAGAAAAGAACCTTAAGTCTTTTGCAATATGCAAGATACCCCATTGACCCATTC
TTATTGAATTGCGAGACAGATGTCAGGGACTGGGTAGACGGCAACCGTAGTTATAGAATT
ATGAGACAAATAGAAGGGTTGATTCCTGATGCTTGCAGCAAGATTAGATCTATGCTAAGA
AAACTATACAATAGGTTGAAGACTGGGCAGCTCCATGAAGAGTTCACAACAAACTATTTG
TCTAGTGAGCACCTCTCTTCACTAAGAAATCTTTGTGAGCTGTTGGATGTTGAGCCCCCA
TCCGAGTCTGACCTTGAGTATTCTTGGTTAAACTTGGCTGCGCATCACCCTTTAAGAATG
GTGTTGAGACAAAAGATAATATACTCAGGTGCTGTGAACCTAGATGATGAAAAGATCCCC
ACCATTGTCAAAACAATCCAAAACAAATTGTCTTCCACCTTCACTCGAGGTGCGCAGAAA
CTGCTATCTGAGGCCATCAACAAATCTGCATTTCAAAGTTCCATTGCATCTGGCTTTGTG
GGGTTGTGCAGAACACTTGGCAGCAAATGTGTTCGAGGACCAAATAAGGAGAATCTGTAT
ATTAAGTCCATTCAGTCTCTGATTTCTGATGTCAAGGAAATCAAATTGTTGACAAACTCT
AATGGCATTCAATATTGGCAAGTTCCGCTAGAACTTAGAAGTGGGAGTGAAAGTGTGGTC
AGTTATTTCAGGCCCTTGTTATGGGATTACATGTGCATTTCCTTGTCAACTGCAATAGAA
CTGGGTGCATGGGTCTTGGGAGAACCTAAGACAGTTAAGGTGTTGGATTTTTTCAAGCAC
AACCCTTGTGACTATTTTCCCTTGAAGCCAACTGCATCAAAATTATTGGAGGATAGGGTT
GGTTTGAATCACATCATTCATTCCTTAAGAAGGCTGTACCCATCAGTGTTTGAGAAACAC
ATATTACCATTCATGAGTGATTTAGCGTCAACCAAAATGAAGTGGTCACCCAGAATAAAA
TTTCTAGATCTCTGTGTAGCATTGGATGTTAATTGTGAAGCCTTGTCTCTTGTCTCACAC
ATAGTAAAATGGAAAAGAGAGGAACATTACATTGTATTATCGTCCGAATTGAGGTTGTCT
CACAGCAGGACACATGAACCCATGGTGGAAGAAAGGGTGGTGAGCACTAATGATGCTATA
GACAATTTCATGAGGCAAATTTATTTTGAGTCTTATGTGAGACCATTTGTTGCGACTACA
AGGACATTGGGATCCTTCACGTGGTTTCCACACAAGACATCAGTTCCAGAGGGTGAAGGG
CTGCATAGAATGGGGCCATTTTCATCATTTGTAGAGAAAGTTATTCACAAAGGTGTTGAA
AGGCCTATGTTTAAGCATGATCTGATGATGGGTTATGCTTGGATAGACTTTGACATTGAG
CCAGCTAGATTCAATCAAAATCAATTGATTGCATCAGGTTTAGTTGATCCCAAGTTTAAC
TCATTGGAGGATTTCTTTGATGCTGTGGCTTCACTACCCCCAGGGTCTGCGAAACTGAGT
CAGACAGTGAGGTTCCGTATTAAAAGTCAAGATGCTAGTTTTAAGGAAAGCTTTGCTATC
CACCTTGAGTATATTGGCTCAATGAATCAACAAGCCAAATATTTAGTACATGATGTATCC
GTTATGTACTCAGGTGCAGTAAGCCCGTGTGTTTTGACAGACTGCTGGAGACTGGTTTTG
TCAGGACCTACTTTCAAGGGCAAATCAGCATGGTATGTTGACACCGAGATTATCAATGAG
TTTTTAATTGACACAAATCAACTAGGGCATGTGACCCCTGTTGAAATTGTTGTTGACATG
GAAAGGCTGCAGTTTACGGAGTATGACTTTGTATTGGTGGGTCCTTGCACTGAACCAGCT
CCTCTGGTTGTGCATAGGGGAGGCTTGTGGGAGTGTGGAAAGAAATTGGCATCTTTTACA
CCTGTTATACAAGACCAGGATCTAGAGGTATTTGTGAGAGAGGTTGGGGACACTTCATCT
GACCTGCTGATTGGGGCATTGAGTGATATGATGATAGACAGACTGGGATTAAGGATGCAG
TGGTCAGGGGTGGACATTGTCTCCACGTTGAGGGCTGCAGCGCCCAGTTGTGAG---GGG
ATCTTAGGTGCGGTTCTTGAGGCAGTGGACAACTGGGTGGAATTCAAGGGTTATGCTCTC
TGTTACAGCAAGTCAAAGGGGAAGGTGATGGTACAGTCAAGTAGTGGCAAATTGAGACTG
AAGGGCAGAACATGTGAGGAACTGGGTGGGAGAGATGAGTGCATCGAGGACATTGAGTAG
>G503_SL_2009H
ATGGGAAACAAGCAAGCCAAAACCCCGGAGGCAAAAGACAGTCCAAGAGCCAACTTGATC
CCAGATGCCACACACCTGGGGCCACAGTTCTGCAAGAGCTGCTGGTTCGAAAATAAAGGC
CTGGTTGAGTGCAACAACCACTATCTGTGTCTCAACTGCCTCACCTTACTTCTAAGTGTC
AGCAACAGGTGCCCCATCTGTAAGATGCCTCTTCCCACAAAACTGAGACCGTCAGCCGCT
CCAACAGCACCCCCAACTGGAGCAGCGGACAGCATCAGACCCCCACCCTACAGTCCCTGA
ATGGAGGAAGACATAGCCTATGTCAAAGACTTAGTATCAAAGTACTTAGTGGATAATGAG
AGATTATCAAGACAGAAGTTGGCATTTCTTGTGCAGACAGAACCTAGGATGCTATTAATG
GAAGGGTTGAAACTCTTGTCCCTCTGTATTGAGGTTGATTCTTGCAACGCAAATGGTTGC
GAACATAACAGTGAGGACAAATCTGTGGAAAGAATTCTCCATGACCATGGAATCTTGACT
CCTTCACTATGTTTTGTGGTACCGGATGGTTACAAATTGACGGGCAATGTTTTAATACTG
CTGGAGTGTTTTGTTAGATCATCTCCTGCCAACTTTGAGCAGAAGTACATTGAGGACTTC
AAAAAATTGGAGCAGCTGAAAGAAGACTTGAAGAGTGTCGACATCAATTTAATACCACTT
ATAGACGGGAGAACATCATTCTACAATGAACAAATACCCGACTGGGTCAATGATAAGCTG
AGGGATACGCTCTTTTCACTTTTGAAGTATGCGCAGGAGAGCAATTCACTTTTTGAAGAG
TCAGAGTACAGTAGACTCTGTGAATCTTTATCTATGACTTCAGGTAGATTATCAGGGGTG
GAGAGTCTAAATGTTCTGATGGACAATCGCTCCAATCATTATGAGGAGGTGATTGCCTCA
TGCCACCAAGGCATCAATAATAAGTTAACAGCCCATGAGGTAAAGCTGCAGATCGAAGAG
GAGTATCAAGTGTTTAGGAATAGACTGAGGAAGGGAGAGATAGAAGGTCAGTTTTTAAAG
GTTAATAAGAACCAGTTACTTAATGAACTTAATAATTTGTACGCTGATAAGGTA---GCT
GCAGAAGACAATATCGAACACTTAATTTATCAGTTCAAGAGAGCATCGCCAATATTGAGA
TTTTTGTATGCAAATGTTGGTGAGGGGAATGAAAAAGCCCAAGCTACTGGAGAATGTCAG
GTGCAATGCTGGAGATCATTCCTGAATAAAGTAAAATCTTTGAGAATATTGAACACAAGG
AGGAAACTTCTATTAATTTTTGATGCACTAATTCTCCTTGCAAGTAAACATGACCTAATG
AAACAA------AAGTGTTTAAAAGGGTGGTTGGGGTCTTGCTTTATAAGTGTTAATGAT
AGACTAGTTTCTTTGGAGTCAACAAAAAGGGATCTCAAAAAATGGGTTGAGCGGAGGCAA
CAGGCTGAGAGATCTAGAATCACACAGTCTTCCCAGTGCTTGAGTAAGAATCAAATTCTT
AATTCAATATTTCAAAAGACCATATTGAGGGCCACCACTGCTTTAAAGGATGTTGGGATC
AGTGTCGACCACTATAAGATTGATATGGAGGTGATTTGCCTTAACAGTTATGATTTGATT
ATGGATTTTGATGTCTCTGGAGTTGTCCCTACAATCAGTTATCAGAGAGCAGAGGAAGAA
ACATTCCCTTATATGATGGGGGATGTGGAACTACTGGGAACCACTGATTTAGAGAGGCTT
TCTTCATTGAGCCTTGCTTTGGTGAACTCTATGAAAACCTCATCGACCGTAAAGTTGAGA
CAGAATGAATTTGGACCTGCAAGGTATCAAGTGGTCAGATGCAAAGAAGCATATTGTCAG
GAGTTTTCATTGGGTAATACTGTATTTCAACTAATTTATCAAAAGACAGGGGAGTGCTCG
AAATGCTATGCTATTAATGATAACAAAGTTGGTGAGGTGTGCTCATTTTATGCTGATCCT
AAAAGATATTTTCCAGCAATATTTTCAGCTGAGGTTTTACAGACAACAGTGAATACTATG
ATTTCTTGGATAGAAGATTGCAGTGAGCTAGAAGGGCAATTAAACAATATCAGATCTTTG
ACAAAGATGATCCTGGTTTTAATTTTAGCTCACCCTAGTAAACGTTCTCAAAAGCTCCTC
CAAAATCTTAGGTACTTTATAATGGCTTATGTGTCAGATTATCATCATAAGGACCTTATT
GACAAAATAAAGGAAGAATTAATCACTGATGCTGAGTTCCTGCTTTATAGATTAATAAGG
ACATTAATGAATTTGGTCTTATCTGAGGATGTGAAGAGCATGATGACTAATAGGTTCAAG
TTCATTTTGAATATTTCCTACATGTGCCACTTTATTACGAAAGAAACACCAGATAGATTG
ACAGATCAGATAAAATGTTTTGAAAAGTTCCTGGAACCAAAAGTGAGATTTGGTCATGTG
AGCACTAATCCTGCAGACACAGCCACTGAGGAAGAATTGGATGACATGGTCTACAATGCA
AAAAAGTTTTTAAGTAAAGATGGATGCACAAGTGTTGAGGGACCAGACTATAAAAAGCCT
GGTGTCTCAAAGAAGTATTTATCCCTCCTAACGTCCTCTTTTAACAATGGTTCACTATTT
AAGGAGAAGGAAGTAAAAAGGGAAATTAAAGATCCTCTCATCACCAGTGGTTGTGCCACA
GCCTTGGATCTAGCCAGTAACAAGAGTGTTGTTGTCAATAAATACACAGACGGTTCTAGA
ATATTGAACTATGACTTCAATAAACTCACAGCACTGGCCGTATCGCAGCTCACTGAAGTC
TTCTCAAGAAAGGGAAAGTACCTTCTCAACAAGCAGGACTATGAATACAAAGTACAGCAG
GCAATGAGTAATCTGGTCCTGGGATCTAGACAGAACAAGAGTGATGCTAATGAAGCTGAC
CTAGACGAAATCCTGCTTGATGGAGGTGCAAGCGATTATTTTGATCAGCTAAAAGAAACT
GTTGAAAAAATTGTTGATCAGTATAGAGAGCCTGTCAAGCTAGGCTCAGGCCCTAATGGT
GATGATCCATCAATAAATGATCTAGATGAGATTGTATCAAACAAGTTTTACATTAGGTTG
ATTAAGGCTGAATTATCTAATCACATGGTTGAGGACTTTGATCATGATATCTTGCCAAGT
AAATTTTATGAGGAATTCTGTAATGCTGTCTATGAGAATAGTAGGTTGAAGGAGAAGTAT
TTTTACTGTGGACATATGTCACAATGCCCCATTGGAGAGTTGACAAAGGCAGTGTCAACA
AGGACATACTTTAGCCATGAATACTTTCAGTGTTTTAAGTCCATACTTCTGATCATGAAT
GCGAATACACTTATGGGGAGGTACACTCATTATAAGTCAAGGAACCTTAATTTCAAATTT
GATATGGGCAAGCTTTCTGATGATGTGAGAATTAGTGAAAGGGAGAGCAACTCAGAGGCA
CTTAGTAAGGCTCTGTCACTGACAAACTGTACCACAGCAATGTTGAAGAACTTGTGTTTT
TATAGTCAAGAGTCGCCACAATCTTATGACTCAGTGGGGCCTGATACAGGAAGGCTTAAG
TTTTCTTTGTCATATAAAGAACAAGTGGGTGGTAACAGAGAATTATATATTGGTGATCTT
AGAACAAAGATGTTTACTAGACTTATAGAAGATTACTTTGAAGCTATAAGCTCACAGTTA
TCAGGGAGTTGCTTGAACAATGAGAAGGAATTTGAGAATGCTATCCTTTCCATGAAATTG
AATGTTTCATTGGCACATGTCTCTTATAGCATGGATCATAGTAAGTGGGGCCCAATGATG
TGTCCATTTTTATTCTTAACTGTCTTACAGAATTTAATTTTCCTCTCAAAGGACTTGCAA
GCTGACATAAAAGGGAGGGACTATCTTTCAACCCTTCTTATGTGGCATATGCACAAAATG
GTAGAAATACCTTTTAATGTGGTGACAGCTATGATGAAGTCTTTCATTAAAGCTCAACTG
GGGTTAAGGAAGAAAACTAAACAGTCAATAACAGAAGATTTCTTTTACTCCAATTTCCAA
GTCGGTGTAGTGCCCTCTCATATCAGTTCAATACTTGACATGGGTCAGGGAATATTACAC
AACACATCAGATTTTTATGCCCTCATTTCAGAGAGGTTCATTAATTATGCTATCAGTTGC
ATATGTGGTGGTATAATAGATGCTTATACCTCTAGTGATGATCAAATTTCTCTCTTTGAT
CAATCTCTCACAGAGCTTTTGCAAAGAGACCCAGAAGAGTTTAAGACTATAATAGAGTTC
CATTATTATATGAGTGATCAACTCAATAAGTTTGTGAGCCCTAAGAGTGTCATTGGTAGG
TTTGTTGCAGAGTTTAAATCTAGATTTTTTGTTTGGGGAGATGAGGTACCATTATTAACA
AAGTTTGTTGCAGCAGCTCTTCATAATATAAAGTGTAAAGAGCCACACCAACTGGCAGAA
ACAATTGACACAATCATTGATCAGTCGGTCGCGAATGGTGTCCCTGTTCACCTGTGCAAT
TTAATACAGAAAAGAACCTTAAGTCTTTTGCAATATGCAAGATACCCCATTGACCCATTC
TTACTGAATTGCGAAACAGATGTCAGAGACTGGGTAGATGGCAACCGTAGTTATAGAATT
ATGAGGCAAATAGAGGGATTAATTCCTGCTGCTTGCAGCAAGATTAGATCTATGCTAAGA
AAACTATACAATAGGTTGAAGACTGGGCAACTCCATGAAGAGTTCACAACAAACTATTTG
TCTAGTGAGCACCTCTCTTCACTAAGAAATCTTTGTGAGCTGTTAGATGTTGAGCCCCCA
TCTGAGTCTGACCTTGAGTATTCTTGGTTAAACTTGGCTGCGCATCATCCTTTAAGAATG
GTGTTGAGACAAAAGATAATATATTCAGGTGCTGTGAACCTAGATGATGAGAAGATCCCC
ACCATTGTCAAAACAATTCAAAACAAATTGTCTTCCACTTTCACTCGAGGTGCGCAGAAA
CTGCTGTCTGAGGCTATCAACAAATCTGCATTCCAGAGTTCCATTGCATCTGGTTTTGTG
GGGTTATGCAGAACACTTGGTAGCAAATGTGTTCGGGGACCAAATAAGGAGAATCTGTAC
ATTAAGTCCATTCAGTCCCTGATTTCTGATGTCAAGGGAATCAAATTGTTGACAAATTCT
AATGGCATTCAATATTGGCAAGTTCCGCTAGAACTTAGGAGTGGAAGTGAAAGTGTGGTC
AGTTATTTCAGGCCTTTGTTATGGGATTATATGTGCATCTCCTTATCAACTGCAATAGAA
CTGGGTGCATGGGTCTTAGGGGAACCTAAGACAATTAAGGTGTTGGATTTTTTCAAGCAC
AACCCTTGTGACTATTTTCCCTTGAAGCCAACTGCATCAAAACTATTGGAGGATAGGGTT
GGTTTGAATCACATCATTCATTCCTTAAGAAGGCTGTACCCATCAGTGTTTGAGAAGCAC
ATATTACCATTCATGAGCGATTTAGCGTCAACCAAGATGAAGTGGTCACCCAGAATAAAA
TTTCTAGATCTCTGTGTAGCATTGGATGTCAACTGTGAAGCTTTGTCTCTTGTCTCACAC
ATAGTAAAATGGAAAAGAGAGGAACATTACATTGTATTATCGTCTGAATTGAGGTTGTCC
CACAGTAGGACACATGAACCCATGGTGGAAGAAAGAGTAGTGAGCACTAATGATGCTATA
GACAATTTCATGAGGCAAATTTATTTTGAGTCTTATGTGAGACCATTTGTTGCGACTACA
AGGACATTGGGGTCCTTCACATGGTTTCCACACAAGACATCAGTACCAGAGGGTGAAGGG
TTGCATAGAATGGGGCCATTTTCTTCATTTGTAGAGAAAGTTATATACAAAGGTGTTGAA
AGGCCAATGTTTAAGCATGATCTGATGATGGGTTATGCTTGGATAGACTTTGACATTGAG
CCAGCTAGATTCAATCAAAATCAATTGATCGCATCAGGTTTAGTTGATCCTAAGTTTAGC
TCATTGGAGGATTTCTTTGATGCTGTTGCCTCACTGCCTCCAGGGTCTGCGAAACTGAGT
CAAACAGTGAGGTTCCGTATTAAAAGCCAAGATGCTAGCTTTAAAGAAAGCTTTGCCATC
CACCTTGAGTATACTGGCTCAATGAATCAACAGGCCAAGTATTTAATACATGATGTGTCC
GTTATGTACTCAGGTGCAGTGAGTCCATGTGTTCTGTCAGACTGCTGGAGACTGGTTTTG
TCAGGACCTACTTTCAAGGGTAAATCAGCATGGTATGTTGACACCGAGATCATCAATGAG
TTTTTAATTGACACAAATCAGCTAGGGCATGTGACCCCTGTTGAAATTGTTGTTGATATA
GAAAAGTTGCAGTTTACGGAGTATGACTTTGTATTGGTAGGTCCTTGCACTGAACCAGCC
CCTCTAGTTGTGCATAGGGGAGGCTTGTGGGAATGTGGAAAGAAGTTGGCATCCTTCACA
CCTGTTATACAAGACCAGGATCTTGAGATGTTTGTGAGAGAAGTTGGGGACACTTCATCT
GACCTGCTGATCGGGGCATTGAGTGATATGATGATAGACAGGCTGGGATTAAGGATGCAG
TGGTCAGGGGTGGACATTGTCTCCACGCTGAAGGCTGCAGCGCCGAGTTGTGAG---GGG
ATCCTGGATGCGGTTCTTGAGGCAGTGGACAACTGGGTGGAATTCAAGGGTTATGCTCTC
TGTTATAGTAAGTCAAAAGGGAAGGTGATGGTACAGTCAAGCAGTGGTAAATTGAGACTG
AAGGGCAGAACATGTGAGGAGTTGATTGGGAAAGATGAATGCATTGAGGACATTGAGTAG
>G2147_SL_2011H
ATGGGAAACAAGCAAGCCAAAACCCCGGAAGCAAAAGACAGTCCAAGAGCCAGCCTGATC
CCAGATGCCACACACCTAGGGCCACAGTTCTGCAAGAGCTGCTGGTTCGAAAACAAGGGC
CTGGTTGAGTGCAACAACCACTATCTGTGTCTCAACTGCCTCACCTTACTCCTAAGTGTC
AGCAACAGGTGCCCCATTTGCAAGATGCCCCTTCCCACAAAACTGAGACCGTCAGCCACT
CCAACAGCACCCCCAGCCGGAGCAGCGGACAGCATCGGACCACCACCCTACAGTCCCTGA
ATGGAGGAAGACATAGCCTATGTCAAAGACTTAGTATCAAAGTACCTAGTGGATAACGAG
AGACTATCAAGACAGAAGTTAGCATTTCTTGTGCAGACAGAGCCCAGGATGCTATTAATG
GAAGGGTTGAAGCTCTTGTCCCTCTGTATTGAGGTTGATTCTTGTAACGCAAATGGTTGT
GAACATAACAGTGAGGACAAATCTGTGGAGAGAATTCTCCATGACCATGGAATCTTGACT
CCTTCACTATGTTTTGTGGTACCGGACGGTTACAAATTGACGGGTAATGTTCTAATACTG
CTGGAGTGTTTTGTTAGGTCATCTCCTGCTAACTTTGAGCAGAAGTATATTGAGGACTTT
AAAAAATTGGAGCAGCTGAAAGAAGACTTAAAGAGTGTCGATATCAATTTAATACCACTT
ATAGACGGGAGAACATCATTTTACAATGAACAAATACCTGACTGGGTCAATGATAAGCTG
AGGGATACGCTCTTCTCACTTTTAAAGTATGCGCAGGAGAGCAATTCACTTTTTGAAGAG
TCAGAATACAGCAGACTCTGTGAATCTTTGTCTATGACTTCAGGTAGATTGTCAGGGGTG
GAGAGTTTAAATGTTCTGATGGACAATCGCTCTAATCATTATGAGGAGGTGATTGCCTCA
TGCCACCAAGGCATCAATAATAAGTTAACAGCCCATGAGGTAAAGCTGCAGATCGAAGAG
GAGTATCAAGTGTTTAGAAACAGACTGAGGAAAGGAGAGATAGAAGGTCAGTTTTTAAAG
GTTAACAAAAACCAGTTACTTAATGAATTTAATAATTTGTACACTGATAAGGTA---GCT
GCTGAAGACAATGTCGAACACCTAATTTATCAGTTCAAGAGAGCATCACCAATATTGAGA
TTCCTGTATGCTAATCTTGGTGAGGGGAATGAGGAAACCCGAGCTACTGGAGAATGTCAG
GTGCAATGCTGGAGATCATTTCTAAATAAAGTGAAATCTCTGAGGATATTGAACACAAGG
AGGAAACTTCTATTAATTTTTGATGCACTAATTCTCCTTGCAAGTAAACATGACCTAATG
AAACAA------AAGTGTTTGAAAGGGTGGTTGGGGTCTTGCTTTGTAAGTGTCAATGAT
AGACTAGTTTCTTTGGAGTCAACAAAAAGGGATCTCAAAAAATGGGTTGAGCGGAGGCAG
CAGGCTGAGAGATCTAAAATCACACAGTCCTCCCAGTGCTTGAGTAAGAATCAAATTCTT
AATTCAATATTCCAGAAAACCATTTTGAAGGCCACCACTGCTTTAAAGGATGTTGGGATC
AGTGTTGACCACTATAAGATTGATATGGAGGTGATTTGCCTTAACAGTTATGATTTGATT
ATGGATTTTGACGTCTCTGGAGTTGTCCCTACAATCAGTTATCAGAGAGCAGAGGAAGAA
ACATTCCCTTATGTGGCGGGGGGTGTGGAATTACTGGGAACCATTGACTTAGAGAGGCTT
TCTTCATTGAGCCTTGCTTTGGTAAACTCCATGAAAACCTCATCGACCGTAAAGTTGAGA
CAGAATGAATTTGGACCTACAAGGTATCAAGTGGTCAGATGCAAAGAGGCATATTGTCAG
GAGTTTTCATTGGGTAATGCTGTATTTCAACTGATTTATCAAAAGACAGGGGAGTGCTCG
AAGTGCTATGCTATTAATGATAACAAAGTTGGTGAGGTGTGCTCATTTTATGCTGATCCT
AAAAGATATTTTCCAGCAATATTTTCAGCTGAGGTTTTACAAACAACAGTGAGTACTATG
ATTTCTTGGATAGAAGATTGCAATGAGCTGGAAGGACAGTTGAACAATATTAGATCTTTG
ACAAAGATGATCTTGGTCTTAATTTTAGCTCACCCTAGTAAACGTTCTCAAAAGCTCCTC
CAAAATCTTAGGTACTTTGTAATGGCTTATGTGTCAGATTATCATCATAAGGACCTCATT
GACAAAATAAGGGAAGAATTAATCACTGATGTTGAGTTTCTGCTTTACAGATTAATAAGG
GCATTAATGAATCTGGTTTTATCTGAGGATGTGAAGAGCATGATGACTAATAGGTTCAAG
TTCATTCTGAATATTTCCTACATGTGCCACTTCATTACGAAAGAAACACCAGATAGACTC
ACAGATCAGATAAAATGTTTTGAAAAGTTTTTGGAACCAAAAGTGAGGTTTGGTCATGTG
AGCACCAATCCTGCAGACACAGCTACTGAGGAGGAATTGGACGACATGGTCTACAATGCA
AAAAAGTTTTTAAGTAAAGATGGATGCACAAGTGTCGAGGGACCAGACTATAAAAGGCCT
GGTGTTTCAAAGAAGTATCTATCTCTCCTGACGTCCTCTTTTAACAATGGTTCACTATTT
AAGGAGAAGGAAGTGAAAAGGGAAATCAAGGATCCTCTCATCACCAGTGGCTGTGCTACA
GCCTTGGATCTAGCCAGTAACAAGAGTGTTGTTGTCAATAAATACACAGATGGTTCTAGA
ATATTAAACTATGACTTCAATAAGCTCACAGCATTGGCTGTGTCGCAGCTCACTGAAGTC
TTCTCAAGAAAGGGAAAGTACCTTCTCAACAAGCAGGATTATGAATATAAAGTACAGCAG
GCAATGAGTAATTTGGTCCTGGGATCTGGACAGAATAAAAGTGATGCTAATAGGGCTGAC
CTAGATGAAATCCTGCTCGATGGTGGTGCAAGCGATTATTTTGATCAACTAAAGGAAACT
GTTGAAAAAATTGTTGATCAGTATAGGGAACCTGCCAAGCTGGGCTCAGGCCCTAATGGT
GATGGCCCATCAATAAATGATCTAGATGAGGTTGTATCAAACAAGTTTTACATTAGGTTG
ATTAAAGCTGAATTATCCAACCACATGGTTGAGGACTTTGATCATGATATCTTGCCAGGT
AAATTTTATGAAGAATTCTGTAATGCTGTCTATGAGAATAGTAGGTTGAAGGCGAAGTAT
TTTTACTGTGGACACATGTCACAGTGTCCCATTGGAGAGTTGACAAAGGCAGTGTCAACA
AGGACATACTTTAGTCATGAATACTTTCAATGTTTTAAGTCCATACTCTTGATCATGAAT
GCGAATACACTTATGGGGAGGTACACTCATTATAAGTCAAGGAACCTTAACTTCAAGTTT
GATGTGGGCAAGCTCTCTGATGATGTGAGAATTAGTGAAAGGGAGAGCAACTCAGAGGCA
CTTAGTAAGGCTCTGTCACTGACAAACTGCACCACAGCAATGTTAAAAAACTTGTGTTTT
TATAGCCAAGAGTCGCCACAATCTTATGACTCAGTGGGACCTGATACAGGAAGACTTAAG
TTTTCTTTGTCATACAAAGAACAAGTGGGTGGTAACAGAGAATTATATATTGGTGATCTT
AGAACAAAGATGTTTACTAGACTCATAGAAGATTACTTTGAAGCTATGAGCCTACAGTTA
TCAGGGAGTTGTCTGAACAACGAGAAGGAATTTGAAAATGCTATCCTTTCCATGAAATTG
AATGTTTCATTGGCACATGTCTCCTATAGCATGGATCATAGTAAGTGGGGCCCAATGATG
TGTCCATTTTTATTCTTGGCTGTCTTACAGAATTTAATTTTTCTCTCGAAGGACTTGCAA
GCTGACATAAAAGGAAGAGACTACCTTTCAACCCTACTTATGTGGCATATGCACAAAATG
GTAGAAATACCTTTTAATGTAGTAACAGCTATGATGAAGTCTTTCATTAAAGCCCAACTA
GGGTTAAGGAAAAAAACCCAACAGTCAATAACAGAAGATTTCTTTTACTCTAATTTCCAA
GTCGGTGTAGTGCCTTCTCATATCAGTTCAATACTTGACATGGGTCAAGGAATATTACAC
AACACATCAGATTTTTATGCCCTCATTTCAGAGAGGTTCATTAACTATGCTATCAGTTGC
ATATGTGGTGGTACGATAGATGCTTATACCTCTAGTGATGATCAAATTTCTCTCTTTGAT
CAATCTCTCACAGAGCTTTTACAAAGAGATCCAGAAGAATTCAAAACTCTAATAGAGTTC
CATTATTATATGAGTGATCAACTTAATAAGTTTGTGAGCCCTAAGAGTGTCATTGGTAGG
TTTGTTGCAGAATTTAAATCTAGATTTTTTGTTTGGGGAGATGAGGTGCCATTATTAACA
AAGTTCGTTGCAGCAGCTCTTCACAATATAAAGTGTAAAGAGCCACACCAGCTGGCAGAA
ACAATTGACACAATCATTGATCAGTCGGTCGCGAATGGTGTCCCTGTTCACCTGTGCAAT
TTGATACAGAAAAGAACCTTAAGTCTTTTGCAATATGCAAGATACCCCATTGACCCATTC
TTATTGAATTGCGAGACAGATGTCAGAGACTGGGTAGATGGTAACCGTAGTTATAGAATT
ATGAGGCAAATAGAGGGATTGATTCCTAATGCTTGCAGCAAGATTAGGTCTATGCTAAGA
AAACTATACAATAGGTTGAAGACTGGGCAGCTCCATGAGGAGTTCACAACAAACTATTTG
TCCAGTGAGCACCTCTCTTCACTAAGAAATCTTTGTGAGCTGTTGGGTGTTGAACCCCCA
TCTGAGTCTGACCTTGAGTATTCTTGGTTAAACTTGGCTGCGCATCATCCATTAAGAATG
GTGTTGAGACAAAAGATAATATATTCAGGTGCTGTGAACCTAGATGATGAAAAGATCCCC
ACCATTGTCAAAACAATCCAAAACAAATTGTCTTCCACTTTCACTCGAGGTGCGCAGAAA
CTGCTGTCCGAGGCCATCAATAAATCTGCATTCCAAAGCTCCATTGCATCTGGCTTTGTG
GGGTTATGCAGAACGCTTGGTAGCAAATGTGTTCGAGGACCAAATAAGGAGAATCTGTAT
ATTAAATCCATTCAGTCTCTGATTTCTAATGTTAGGGGAATCAAGTTATTGACAAACTCT
AATGGCATTCAATATTGGCAAGTTCCACTAGAACTTAGGAGTGGAAGTGAAAGTGTGGTC
AATTATTTCAGGCCCTTGTTATGGGATTATATGTGCATCTCCTTATCAACTGCAATAGAA
CTGGGTGCATGGGTCTTAGGGGAACCTAAGACAGTTGAGGTGTTGGATTTCTTCAAGCAC
AACCCTTGTGACTATTTCCCCTTGAAGCCAACTGCATCAAAACTATTGGAGGATAGAGTT
GGTTTGAATCACATCATTCATTCCTTAAGAAGGCTGTACCCATCAGTGTTTGAGAGACAT
ATATTACCATTCATGAGCGATTTAGCGTCAACCAAAATGAAGTGGTCACCTAGAATAAAA
TTTCTAGATCTCTGTGTAGCATTGGATGTTAATTGTGAAGCCTTGTCTCTTGTCTCACAC
ATAGTAAAATGGAAAAGAGAGGAACATTACATTGTATTGTCGTCTGAATTGAGGTTGTCT
CACAGCAGGACACATGAACCCATGGTGGAAGAAAGAGTGGTGAGCACTAATGATGCTATA
GACAATTTCATGAGGCAAATTTATTTTGAGTCTTATGTGAGACCATTTGTTGCGACCACA
AGGACATTGGGGTCCTTCACGTGGTTTCCACACAAGACGTCAGTTCCAGAGGGTGAAGGG
CTGCATAGACTGGGGCCATTTTCTTCATTTGTAGAAAAAGTTATTTACAAAGGTGTTGAA
AGGCCAATGTTTAAGCATGATCTGATGATGGGTTATGCTTGGATAGACTTTGACATTGAG
CCAGCTAGACTCAATCAAAATCAATTGATTGCATCAGGTTTAGTTGATCTTAAGTTTGAC
TCATTGGAGGATTTCTTTGATGCTGTGGCTTTACTACCTCCAGGGTCTGCGAAACTGAGT
CAGACAGTGAGGTTCCGTATTAAAAGTCAAGATGCTAGTTTTAAGGAAAGCTTTGCCATC
CACCTTGAGTATATTGGCTCAATGAATCAACAAGCCAAGTATTTGGTACATGATGTGTCC
GTTATGTACTCAGGTGCAGTGAGTCCGTGTGTTCTGTCAGACTGCTGGAGACTAGTTTTG
TCAGGGCCTACTTTCAAGGGCAAATCAGCATGGTATGTTGACACCGAGATTATCAATGAG
TTTTTAACTGACACAAATCAACTAGGGCATGTGACCCCTGTTGAGATTGTTGTTGACATG
GAAAGATTGCAGTTTACGGAGTATGACTTTGTATTGGTGGGTCCTTGCACTGAACCAGCC
CCTCTGGTTGTGCATAGGGGAGGTTTGTGGGAATGTGGAAAGAAATTGGCATCCTTCACA
CCTGTTATACAGGACCAGGATCTTGAGGTATTTGTGAGAGAAGTTGGGGACACTTCGTCT
GACTTGCTGATTGAGGCATTGAGTGATATGATGATAGACAGGCTGGGATTAAGGATGCAG
TGGTCAGGGGTGGACATTGTCTCCACGTTGAGGGCTGCAGCGCTGAGTTGTGAG---GGG
ATCTTGAGTGCGGTTCTTGAGGCAGTGGATAACTGGGTGGAATTCAAGGGTTATGCTCTC
TGTTATAGCAAGTCAAAGGGGAAGGTGATGGTACAGTCAAGTAGTGGCAAATTAAGACTG
AAGGGCAGAACATGTGAGGAGCTGACTGGGAAGGATGAATGCATCGAGGACATTGAGTAG
>G636_SL_2009H
ATGGGAAACAAGCAAACCAAAGCCCCAGAATCAAAAAACAGTCCGAGAGCCAGTCTGATC
CCAGATGCCACATATCTAGGACCACAGTTCTGCAAGAGCTGCTGGTTCGAAAACAAGGGC
CTGGTTGAGTGCAACAACCACTATCTGTGTCTCAACTGCCTCACCTTACTTCTAAGTGTC
AGCAACAGGTGCCCCATTTGCAAGATGCCTCTCCCCACAAAACTGAGATCATCAGCCGCT
CCAACAGCACCCCCAACCGGAGCAGCGGACAGCACCAAACCCCCACCCTACAGCCCCTGA
ATGGAGGAAGACATAGCCTGTGTCAAAGACTTAGTATCAAAGTACCTAGTGGACAATGAG
AGATTATCAAGACAGAAGTTAGCATTTCTTGTGCAGACAGAGCCTAGAATGCTATTGATG
GAAGGGTTGAAACTCTTGTCCCTCTGCATTGAGGTTGATTCTTGCAACGCAAATGGTTGT
GAGCACAACACCGAGGACAAATCTGTGGAAAGAATTCTTCACGACCACGGAATCTTGACA
CCTTCACTATGTTTTGTGGTGCCAGACGGTTACAAACTGACGGGCAATGTTCTAATACTG
CTGGAGTGTTTTGTTAGATCATCTCCTGCTAACTTTGAGCAGAAGTACATAGAGGACTTC
AAAAAATTAGAGCAGCTGAAAGAAGACCTAAAGAGTGTCGATATCAATTTGATACCACTT
ATAGACGGGAGGACATCATTCTACAATGAACAAATACCAGATTGGGTCAATGATAAGTTG
AGGGATACACTCTTTTCACTTTTAAAGTATGCACAGGAGAGTAATTCACTTTTTGAAGAG
TCAGAGTATAGCAGACTCTGTGAATCTTTATCCATGACTTCGGGTAGATTATCAGGGGTA
GAGAGTTTAAATGTTCTGATGGACAATCGCTCCAATCATTATGAGGAAGTGATTGCCTCA
TGCCATCAAGGCATCAATAATAAGTTAACAGCTCATGAGGTAAAGCTGCAGATTGAAGAG
GAGTATCAAGTGTTTAGGAACAGATTGAGGAAAGGAGAGATAGAGGGTCAGTTTTTAAAG
GTCGACAAGGGCCAGTTACTAAATGAATTTAATAACTTATACGCTGATAAGGTG---GCT
GCAGAAGACAACATCGAACACTTAATTCATCAGTTCAAGAGAGCATCACCAATATTGAGA
TTTTTGTATGCAAATATTGATGAGGGGAATGAAAAAAATCAAACCACTGGAGAATGTCAG
GTTCAATGCTGGAGATCATTTCTAAATAAAGTAAAATCTTTGAGGATATTGAACACAAGG
AGGAAACTTCTATTAGTTTTTGATGCACTAATTCTCCTTGCAAGTAAGCATGACCTAATG
AAACAA------AGGTGTCTAAGAGGGTGGTTGGGATCTTGCTTCTTAAGTGTTAATGAT
AGACTAGTTTCCCTGGAGTCAACAAAAAGGGATCTCGAGAAATGGGTTGAGCGGAGGCAG
CAGGCTGAAAGATCTAGAATCACACAGTCCTCCCAGTGTCAGAGTAAAAATCAAATCCTC
AATTCAATATTCCAGAAGACCATTTTGAAGGCCACCACTGCTTTAAAGGATGTTGGAATC
AGCGTGGACCACTACAGAATTGATATGGAGGTGATTTGCCTTAACAGTTATGATTTGATT
ATGAGTTTTGATGTCTCTGGAGTTGTCCCTACAATTAGTTATCAGAGAACAGAGGAAGAA
ACATTCCCTTATGTGATGGGGGATGTGGAACTAATGGGAACTACTGACTTAGAGAGACTT
TCTTCATTGAGCCTTGCTTTGGTAAACTCTATGAAAACTTCTTCTACCGTTAAGTTGAGA
CAGAATGAATTTGGACCCGCAAGGTACCAAGTGGTCAGGTGCAAAGAAGCATATTGTCAA
GAGTTTTCATTGGGGAAGACTGAATTACAACTAATTTATCAAAAGACAGGGGAGTGCTCG
AAGTGCTACGCTATTAATGATAACAAAGTTGGTGAGGTGTGCTCATTTTATGCTGATCCT
AAAAGATATTTTCCAGCAATATTTTCAGCTGAAGTTTTACAGACAACAATAAGTACTATG
ATCTCTTGGATAGAAGATTGCAGTGAACTGGAAGAGCAGTTGAACAATATCAGGTCTTTG
ACAAAGATGATCCTGGTTTTAATTTTAGCTCACCCCAGTAAGCGTTCTCAAAAGTTCCTC
CAAAATCTTAGGTACTTTGTAATGGCTTATGTGTCAGATTATCATCATAAGGACCTCATT
GACAAAATAAAGGAAGAATTGATCACTGATGTTGAGTACCTTCTTTATAGGTTAATAAGG
GCATTAATGAGTCTGGTTTTATCTGAGGATGTGAAGAGCATGATGACTAATAGGTTTAAG
TTCATTTTGAATGTTTCCTACATGTGCCATTTCATTACGAAAGAAACACCAGACAGATTG
ACAGATCAGATAAAATGTTTTGAGAAGTTTTTGGAGCCAAAGGTGAGATTTGGTCATGTA
AGCACTAATCCTGCAGACACAGCCACCGAGGAAGAGTTGGATGACATGGTCTACAATGCA
AAAAAGTTTTTGAGTAAAGATGGATGCACAAGTGTCGGGGGACCAGACTATAAAAGGCCT
GGTGTTTCAAAGAAGTATTTATCTCTTCTTACGTCCTCTTTTAACAATGGTTCACTATTT
AAGGAGAGGGAGGTGAAAAGGGAAATTAAAGATCCTCTCATCACCAGTGGTTGTGCTACA
GCCTTAGATTTAGCCAGCAACAAAAGTGTTGTTGTCAATAAATACACAGATGGTTCTAGA
ATATTAAACTATGACTTCAATAAGCTCACAGCATTGGCCGTATCGCAGCTCACTGAAGTT
TTCTCAAGAAAAGGAAAGTATCTTCTCAACAAGCAGGACTATGAATACAAAGTTCAACAG
GCAATGAGTAATTTGGTTTTAGGATCTAGGCAGCCCAAAGGTGATGCTGACGGGGCTGAC
CTAGACGAAATTTTGCTCGACGGAGGTGCAAGCGATTATTTTGATCAGCTAAAGGAAACT
GTTGAAAGAATTGTTGATCAGTATAGGGAACCTGTCAAGCTAGGCTCAGGCCCTAATGGT
GATGGCCCATCAATAAATGATCTAGATGAGATTGTTTCAAATAAGTTTTACATTAGGTTG
ATTAAGGGTGAATTATCCAATCACATGGTTGAGGACTTTGATCATGATATCTTACCAGGT
AAATTTTATGAAGAATTCTGTAATGCTGTCTATGAGAATAGTAGATTGAAGGAGAAGTAT
TTTTACTGTGGACATATGTCACAGTGTCCTATTGGAGAGTTGACAAAGGCAGTGTCAACA
AGGACATACCTTGACCATGAATACTTTCAGTGTTTTAAGTCCATACTCTTGATCATGAAT
GCGAATACACTTATGGGAAGATACACTCATTATAAGTCAAGGAACCTTAATTTCAAGTTT
GATATGGGTAGACTCTCTGATGATGTGAGAATTAGTGAAAGGGAGAGCAATTCAGAGGCA
CTTAGTAAAGCTCTGTCACTGACAAACTGTACCACAGCAATGTTAAAGAATTTGTGTTTT
TATAGCCAAGAGTCGCCACAATCTTATGACTCAGTGGGACCTGATACAGGTAGGCTTAAG
TTTTCTTTGTCATATAAAGAACAAGTGGGAGGCAACAGAGAATTATACATTGGTGATCTT
AGAACAAAGATGTTTACTAGACTTATAGAAGATTACTTTGAAGCCATAAGTCTACAGTTA
TCAGGGAGTTGCCTGAACAACGAGAAGGAATTTGAGAATGCTATCCTTTCCATGAAATTG
AATGTTTCATTGGCACATGTGTCTTATAGCATGGATCATAGCAAGTGGGGCCCAATGATG
TGTCCATTTTTATTTTTGACTGTCTTACAGAATTTAATTTTCCTCTCGAAGGACTTGCAG
GCTGACATAAAAGGGAGGGACTACCTCTCAACTCTACTTATGTGGCATATGCACAAGATG
GTGGAAATACCTTTTAATGTGGTGACAGCCATGATGAAGTCTTTCATTAAAGCTCAACTA
GGGTTAAGGAAGAAAACTAAACAGTCAATAACAGAAGATTTCTTTTACTCTAATTTTCAA
GTTGGTGTAGTGCCTTCTCACATCAGCTCAATACTTGACATGGGTCAAGGGATATTACAC
AATACATCAGATTTTTATGCTCTCATTTCAGAGAGGTTCATTAATTATGCCATCAGTTGT
ATATGTGGTGGTACGATAGATGCTTATACCTCTAGTGATGATCAAATTTCTCTCTTTGAT
CAATCTCTCACAGAACTTTTGCAGAGAGACCCAGAAGAATTTAGGACTCTAATAGAGTTC
CACTATTATATGAGTGATCAACTCAACAAGTTTGTGAGTCCTAAGAGTGTCATTGGTAGG
TTTGTTGCAGAGTTTAAATCTAGATTTTTTGTTTGGGGGGATGAAGTGCCATTATTGACA
AAGTTTGTTGCAGCAGCTCTTCACAATATAAAGTGTAAAGAGCCACACCAACTGGCAGAA
ACAATTGACACAATCATTGATCAATCGGTTGCGAATGGTGTCCCTGTTCACTTATGCAAT
TTAATACAGAAAAGAACCTTAAGTCTTTTGCAATATGCAAGATACCCTATTGACCCATTC
TTATTGAATTGCGAGACAGATGTCAGAGACTGGGTAGATGGCAACCGTAGTTATAGAATT
ATGAGGCAAATAGAAGGATTGATTCCTAATGCTTGCAGCAAGATTAGATCTATGTTAAGG
AAACTGTACAATAGGTTGAAGACTGGGCAACTCCATGAAGAGTTCACAACAAACTATTTG
TCTAGTGAACACCTCTCTTCACTAAGAAATCTTTGTGAGCTATTGGATGTTGAGCCCCCA
TCTGAGTCTGACCTTGAGTATTCTTGGTTAAACCTGGCTGCGCATCATCCCTTAAGAATG
GTGTTGAGACAAAAGATAATATATTCAGGTGCTGTGAACCTAGATGATGAGAAGATTCCT
ACCATTGTCAAAACAATTCAAAATAAGTTGTCTTCTACTTTCACTCGAGGTGCGCAAAAA
TTGCTGTCTGAAGCCATCAACAAATCTGCATTCCAAAGCTCCATTGCATCTGGCTTTGTG
GGATTATGCAGAACATTGGGTAGCAAATGTGTTCGGGGGCCAAACAAAGAAAATCTATAT
ATTAAGTCCATTCAGTCTCTGATTTCTGATGTCAAAGGAATCAAATTGTTGACAAATTCT
AATGGCATTCAATATTGGCAAGTCCCGCTAGAACTCAGAAGTGGAAGTGAAAGTGTGGTC
AATTATTTCAGACCCTTGTTATGGGATTATATGTGCATCTCCTTATCAACTGCAATAGAA
CTGGGAGCATGGGTCTTAGGGGAACCCAAGACAGTTAAGGTGCTGGATTTTTTTAAGCAT
AACCCTTGTGACTATTTTCCCTTAAAGCCAACTGCATCAAAACTATTGGAGGATAGGGTT
GGCTTGAATCACATCATTCATTCTTTAAGAAGGTTGTACCCGTCAGTGTTTGAGAAACAC
ATATTACCATTCATGAGCGATCTAGCGTCAACCAAAATGAAGTGGTCACCCAGAATAAAA
TTTCTAGATCTCTGTGTAGCGTTGGATGTTAACTGTGAAGCCTTGTCTCTTGTCTCACAC
ATAGTAAAATGGAAAAGAGAGGAGCATTACATTGTGTTATCATCTGAATTGAGGTTGTCT
CACAGTAGGACACATGAACCCATGGTGGAGGAAAGAGTAGTGAGCACTAGTGATGCTGTT
GACAATTTCATGAGACAAATTTATTTTGAGTCTTATGTGAGACCATTTGTTGCGACTACA
AGAACATTGGGGTCCTTCACGTGGTTTCCACACAAGACATCAGTTCCTGAGGGTGAAGGG
TTACATAGAATGGGTCCATTTTCTTCATTTGTGGAGAAGGTTATTCACAAAGGTGTTGAA
AGGCCAATGTTTAAACATGATCTGATGATGGGTTATGCTTGGATAGACTTTGATATTGAG
CCAGCTAGATTCAATCAAAATCAATTGATCGCATCAGGTTTAGTTGATCCTAAGTTTGAC
TCATTAGAGGATTTCTTTGATGCCGTGGCTTCACTGCCTCCAGGGTCTGCAAAACTGAGT
CAGACAGTGAGGTTCCGCATTAAGAGTCAAGATGCTAGTTTTAAGGAAAGCTTTGCCATC
CACCTTGAGTATACTGGTTCAATGAATCAACAGGCCAAGTATTTAATACATGATGTAACC
GTTATGTACTCAGGTGCAGTGAGTCCGTGTGTCTTGTCAGACTGTTGGAGACTGGTCCTG
TCAGGACCTACTTTCAAGGGCAAATCAGCATGGTATGTTGACACCGAGGTTATTAATGAG
TTTTTGATTGACACAAATCAACTAGGGCATGTGACCCCTGTTGAGATTGTTGTTGATATG
GAAAAATTGCAGTTTACGGAGTATGACTTCGTGTTGGTGGGTCCTTGCACTGAACCAGCC
CCTCTGGTTGTGCATAGGGGAGGCTTGTGGGAATGTGGAAAGAAATTGGCATCTTTTACA
CCTGTTATACAAGACCAGGATCTTGAGATATTTGTGAGGGAGGTTGGGGACACTTCGTCT
GACCTGCTGATTGGGGCATTGAGTGACATGATGATAGACAGGCTGGGATTAAGGGTGCAG
TGGTCAGGGGTGGACATTGTCTCCGTGCTCAGGGCTGCAGCGCCAGGTTGTGAG---GGG
ATCTTGAGTGCGGTTCTTGAGGCAGCGGACAGCTGGGTGGAGTTCAGGGGTTATGCTCTT
TGTTATAGTAAGTCAAGGGGGAAGGTGATGGTACAGTCAAGTGGTGGCAGATTGAGACTG
AAGGGCAGAACATGTGAGGAGTTAACTAGGAAGGATGAATGCATTGAAGACATTGAGTAG
>G676_SL_2009H
ATGGGAAACAAGCAAGCCAAGGCCCCAGAACCAAAGGATAGTCCGAGAGCCAGCCTGATC
CCAGATGCTACACATCTAGGGCCACAGTTCTGTAAGAGCTGCTGGTTCGAAAACAAGGGC
CTGGTTGAGTGCAACAACCACTATCTGTGCCTCAACTGCCTCACCTTACTCTTAAGTGTC
AGCAACAGGTGCCCCATTTGCAAGATGCCTCTCCCCACAAAACTGAGACCATCAGCCGCT
CCGACAGCACCCCCAGCCGGAGCAGTGGACAGCACCAGACCTCCACCCTACAGTCCCTGA
ATGGAGGAAGACATAGCCTGTGTCAAAGATTTGGTGTCAAAGTACCTAGCGGACAACGAG
AGATTGTCAAGACAGAAGTTAGCATTTCTTGTGCAGACAGAGCCCAGGATGCTATTAATG
GAAGGGTTGAAACTCTTGTCCCTCTGTATTGAGATTGACTCCTGCAGCGCAAATGGGTGT
GAGCATAATAGTGAGGACAAATCTGTGGAAAGAATTCTCCATGATCATGGAATCTTGACA
CCTTCACTATGCTTTGTGGTACCGGATGGTTACAAACTGACGGGCAATGTTCTAATACTG
CTGGAGTGTTTTGTTAGATCATCTCCTGCTAATTTTGAGCAAAAGTACATTGAGGACTTC
AAAAAATTGGAGCAGCTGAAAGAAGACTTGAAGAGTGTCGACATCAACTTAATACCACTT
ATAGACGGGAGAACATCATTCTATAATGAACAAATACCTGACTGGGTCAATGACAAGCTG
AGGGATACGCTCTTCTCACTTTTAAAGTATGCGCAGGAGAGTAATTCACTTTTTGAAGAG
TCAGAGTATAGCAGACTCTGTGAATCTTTATCCATGACTTCGGGTAGATTATCAGGGGTG
GAAAGTTTAAATGTTCTGATGGACAATCGCTCTAATCATTACGAGGAAGTAGTTGCCTCA
TGCCACCAAGGCATCAATAATAAGTTAACAGCTCATGAAGTAAAGCTGCAGATCGAAGAG
GAGTATCAAGTGTTTAGGAACAGATTGAGGAAAGGAGAGATAGAAGGTCAGTTTTTAAAG
GTTGATAAGAGCCAGTTGCTTAATGAACTTAACAATCTGTACGCTGATAAGGTA---GCT
GCAGAAGACAGTACCGAGCACTTAATTTATGAGTTCAAGAGAGCATCGCCAATATTAAGA
TTTTTGTATGCAAATATTGAAAAGAGGAATGAAAAAAACCAAACTACTGGAGAATGTCAG
GTCCAATGCTGGAGATCATTCCTAAATAAAGTAAAATCTTTGAGGATATTGAACACAAGG
AGGAAACTTCTATTAATTTTTGATGCACTAATTCTCCTTGCAAGTAAACATGACTTAATG
AAGCAA------AGATGTTTAAAGGGGTGGTTGGGGTCTTGCTTCTTAAGTGTTAATGAT
AGGCTGGTTTCTTTGGAGTCAACAAAAAGAGATCTCGAGAAATGGGTTGAGCGGAGGCAA
CAGGCTGAAAGGTCTAAAATCACACAGTCCTCCCAGTGTTTGAGTAAGAATCAAATCCTC
AATTCAATATTCCAGAAAACCATTCTGAAGGCTACCACTATTTTAAAGGATGTTGGAATC
AGTGTGGACCACTATAAAATTGATATGGAGGTGATTTGCCTTAACAGTTACGATGTGATT
ATGGACTTTGATGTCTCCGGAGTTGTTCCCACAATCAGTTATCAGAGAACGGAGGAAGAA
ACATTCCCTTATGTGATGGGGGATGTGGAACTATTGGGAACCACTGATTTAGAGAGACTT
TCTTCATTGAGCCTCGCTTTGGTGAACTCTATGAAAACTTCTTCTACTGTAAAGTTGAGA
CAAAATGAGTTTGGACCCGCAAGGTATCAAGTGGTCAGATGCAAAGAAGTGTACTGTCAA
GAGTTTTCATTGAGCAACACCGAATTACAATTGATTTATCAAAAGACAGGGGAGTGCTCG
AAGTGCTATGCTATTAATGATAACAAAGTTGGTGAGATATGCTCATTTTATGCTGACCCT
AAAAGATATTTTCCAGCAATATTTTCAGCTGAGGTTTTACAAACAACAATAAGCACAATG
ATTTCTTGGATAGAAGATTGCAGTGAGCTGGAAGGGCAGTTGAATAATATCAGATCTTTG
ACAAAGATGATCCTGGTTTTAATTTTAGCTCACCCCAGTAAACGCTCTCAAAAGCTCCTC
CAAAATCTTAGGTACTTTATAATGGCTTATGTGTCAGATTATCATCATAAGGATCTCATT
GACAAAATAAGGGAAGAGTTGATCACTGATGTTGAGTTCCTTCTCTATAGGTTAATAAGG
ACATTAATAAATTTGGTTTTATCTGAGGATGTGAAGAGCATGATGACTAATAGGTTCAAG
TTCATTTTGAATGTTTCCTACATGTGCCACTTCATTACAAAAGAAACACCAGATAGATTG
ACAGATCAGATAAAATGTTTTGAGAAGTTTCTGGAACCAAAGGTGAGATTTGGTCATGTG
AGCGTTAATCCTGCAGACACAGCCACTGAGGAAGAATTGGATGACATGGTCTACAATGCA
AAAAAGTTTTTAAGTAAAGATGGATGCACAAGTGTCGAGGGACCAGACTATAAAAGACCT
GGTGTTTCAAAGAAGTATTTATCTCTTCTTACGTCCTCTTTTAACAATGGTTCACTATTT
AAGGAGAGAGAAGTAAAAAGGGAAATCAAGGATCCTCTCATCACCAGTGGCTGTGCTACA
GCCTTGGATTTAGCCAGCAACAAAAGTGTTGTTGTTAATAAATACACAGATGGTTCTAGA
ATATTAAACTATGACTTCAACAAGCTCACAGCACTGGCCGTATCGCAGCTCACTGAAGTC
TTCTCAAGAAAAGGAAAGTACCTTCTCAACAAGCAAGACTATGAATACAAAGTTCAGCAG
GCAATGAGCAGTTTGGTTCTGGGATCTGGGCAGCCTAAAAGTGATGCTGATGGGGCTGAC
CTAGACGAAATTTTACTCGATGGAGGTGCAAGTGATTATTTTGATCAGCTGAAGGGGGCT
GTTGAAAAAATTATTGATCAGTATAGGGAACCAGTCAAGCTAGGCTCAGGCCTTAATGGT
GATGGCCCATCAATAAATGATTTAGATGAGATTGTCTCAAATAAATTTTACATTAGGTTG
ATCAAGGGTGAATTGTCCAATCACATGATTGAGGACTTTGACCATGATATCTTACCAGGT
AAATTTTATGAAGATTTCTGTAATGCTGTCTATGAGAATAGTAGATTGAAAGAGAAGTAT
TTTTACTGTGGACATATGTCACAGTGTCCTATTGGAGAGTTGACAAAGGCAGTGTCAACA
AGGACATACTTTGACCATGAGTACTTTCAGTGTTTTAAGTCCATACTCTTGATCATGAAT
GCGAATACACTTATGGGGAGGTATACTCATTACAAGTCAAGGAACCTTAATTTTAAGTTT
GACATGGGCAAGCTCTCTGATGATGTAAGAATTAGTGAAAGGGAAAGCAATTCAGAAGCA
CTTAGTAAGGCTCTGTCACTGACAAACTGTACCACAGCAATGTTAAAGAATTTATGTTTC
TATAGCCAGGAGTCGCCACAATCTTATGACTCAGTAGGACCTGACACAGGAAGGCTTAAG
TTTTCTTTGTCATATAAAGAACAAGTGGGTGGCAATAGAGAATTATACATTGGTGATCTT
AGGACAAAGATGTTCACTAGACTTATAGAAGATTACTTTGAAGCTATAAGCCTACAGTTA
TCAGGGAGTTGCCTGAACAACGAGAAGGAATTTGAAAATGCTATCCTTTCCATGAAATTG
AATGTTTCATTGGCACATGTGTCCTATAGCATGGATCATAGTAAGTGGGGCCCAATGATG
TGTCCATTTTTATTCTTGACTGTCTTGCAGAATTTAATTTTCCTTTCAAAGGACCTGCAA
GCTGACATTAAAGGGAGGGACTATCTCTCAACCCTACTTATGTGGCATATGCATAAAATA
GTGGAAATACCTTTTAATGTGGTGACAGCTATGATGAAGTCCTTCATTAAAGCTCAACTA
GGGTTAAGGAAGAAAACTAAACAGTCAATAACAGAAGATTTCTTTTACTCTAATTTCCAG
GTCGGTGTGGTGCCTTCTCACATCAGTTCAATTCTTGACATGGGTCAAGGAATATTACAT
AACACATCAGACTTTTATGCCCTCATTTCAGAGAGGTTCATTAATTATGCTATCAGTTGC
ATATGTGGTGGTACGATAGATGCTTATACCTCTAGTGATGATCAAATTTCTCTCTTTGAT
CAATCTCTCACAGAACTTTTGCAAAGAGACCCAGAAGAATTTAGGACTCTATTAGAGTTC
CACTATTATATGAGTGATCAACTCAATAAGTTTGTGAGTCCTAAGAGTGTCATTGGTAGG
TTTGTTGCAGAGTTTAAATCTAGATTTTTTGTTTGGGGAGATGAAGTGCCGTTATTGACA
AAGTTCGTTGCAGCAGCTCTTCACAATATAAAGTGTAAAGAACCACATCAACTGGCAGAA
ACAATTGACACAATCATTGATCAGTCGGTTGCAAATGGTGTCCCTGTTCACTTATGCAAC
TTAATACAAAAAAGAACCTTAAGTCTATTACAATATGCAAGATACCCTATTGACCCATTC
TTATTGAATTGCGAGACAGATGTCAGAGACTGGGTAGATGGCAACCGTAGTTATAGAATT
ATGAGGCAAATAGAGGGATTGATTCCTAGTGCTTGCAGCAAGATTAGATCTATGTTGAGA
AAGCTATACAATAAGTTGAAGACTGGGCAACTCCATGAAGAGTTTACAACAAACTATCTG
TCTAGTGAGCACCTTTCTTCACTAAGAAATCTTTGTGAGCTGCTGGATGTTGAGCCCCCA
TCAGAGTCTGACCTTGAGTATTCTTGGTTAAATCTGGCTGCGCATCATCCTTTAAGAATG
GTGTTGAGACAAAAGATAATATACTCAGGTGCTGTGAACCTAGATGATGAGAAGATTCCT
ACCATTGTCAAAACAATCCAAAATAAGTTGTCTTCCACTTTCACTCGAGGTGCGCAGAAA
TTGCTATCTGAAGCTATCAACAAGTCTGCATTCCAGAGCTCCATTGCATCTGGCTTTGTG
GGGTTATGCAGAACATTGGGTAGCAAATGTGTTCGGGGACCAAATAAGGAGAATCTGTAT
ATTAAGTCCATTCAGTCTCTGATTTCTGATGTCAAGGGAATCAAATTATTGACAAATTCT
AATGGCATTCAGTATTGGCGGGTTCCGCTAGAACTTAGAAGTGGAAGTGAAAGTGTGGTC
AGTTATTTCAGACCCTTGTTATGGGATTATATGTGCATCTCCTTATCAACTGCAATAGAG
TTGGGTGCATGGGTCTTAGGGGAACCTAAGACAGTTAAGGTATTGGATTTTTTCAAGCAT
AACCCTTGTGACTATTTTCCTTTAAAGCCAACTGCATCAAAACTATTAGAGGATAGGGTT
GGTTTGAATCACATCATTCATTCTTTGAGAAGGCTGTACCCATCGGTGTTTGAGAAGCAC
ATATTGCCATTCATGAGTGATCTAGCGTCAACCAAAATGAAGTGGTCACCTAGAATAAAA
TTCCTAGATCTCTGTGTTGCGTTGGATGTTAACTGTGAAGCCTTATCTCTTGTCTCACAT
ATTGTGAAATGGAAAAGAGAGGAACATTACATTGTGTTATCATCTGAATTGAGGCTGTCT
CACAGTAGGACACATGAACCCATAGTGGAGGAAAGAGTGGTGAGCACTAGTGATGCTGTT
GACAATTTCATGAGGCAGATTTATTTTGAGTCTTATGTGAGACCATTTGTTGCGACTACA
AGAACATTGGGGTCCTTCACGTGGTTTCCACACAAGACATCAGTTCCAGAGGGTGAGGGG
TTGCATAGAATGGGTCCATTCTCTTCATTTGTAGAGAAAGTTATTCACAAAGGTATTGAA
AGGCCAATGTTTAAGCATGATCTGATGATGGGTTATGCTTGGATAGACTTTGATATTGAG
CCAGCTAGATTCAATCAAAATCAACTGATCGCATCAGGTTTAGTTGATCCTAAATTTGAC
TCATTGGAGGATTTCTTTGATGCCGTAGCTTCACTACCTCCAGGGTCTGCAAAACTGAGT
CAGACAGTGAGGTTCCGTGTTAAGAGTCAAGATGCTAGTTTTAAGGAAAGTTTTGCCATC
CACCTTGAGTATGTTGGCTCAATGAATCAACAAGCTAAGTATTTAGTACATGATGTGACC
GTTATGTACTCAGGTGCAGTGAGTCCGTGTGTCTTGTCAGACTGTTGGAGACTGGTTTTG
TCAGGACCTACTTTCAAGGGCAAATCAGCATGGTATGTTGACACCGAGATCATTAATGAG
TTTTTAATTGACACAAATCAACTAGGGCATGTGACCCCTGTTGAGATTGTTGTTGATGTG
GAAAAGCTGCAGTTTACGGAGTATGACTTTGTATTGGTGGGTCCTTGCACTGAACCAGCC
CCTCTGGTTGTGCATAGGGGAGGCTTGTGGGAATGTGGAAAGAAATTGGCGTCCTTTACA
CCTGTTATACAAGACCAGGATCTTGAAGTATTTGTGAGAGAGGTTGGGGACACTTCGTCT
GACCTGCTGATTGGGGCATTGAGTGATATGATGATAGACAGGCTGGGGTTAAGGGTGCAG
TGGTCAGGGGTGGACATTGTCTCCACACTTAGGGCTGCAGCGCCGAACTGCGAG---GGG
ATCTTGAGTGCGGTTCTTGAGGCAGTGGACAACTGGGTGGAGTTCAAAGGTTATGCTCTC
TGTTATAGTAAGTCAAAGGGGAAGGTGATGGTGCAGTCAAGTGGTGGTAAATTGAGACTG
AAGGGCAGAACATGTGAGGAGTTGACTAGGAAGGATGAATGCATCGAAGACATTGAGTAG
>G1647_SL_2011H
ATGGGAAACAAGCAAGCCAAAGCCCCAGAACCAAAGGACAGCCCGAGAGCCAGCCTGATT
CCAGATGCCACACATCTAGGGCCGCAGTTCTGTAAGAGCTGTTGGTTCGAAAACAAGGGC
CTAGTTGAGTGCAACAACCACTATTTGTGTCTCAACTGCCTCACCCTACTCTTGAGTGTC
AGCAACAGGTGCCCCATTTGCAAGATGCCCCTCCCCACGAAACTGAGACCATCAGTTGCT
CCAACGGCACCCCCAGCCGGAGTAGTGGACAGCACCAGACCCCCACCCTACAGTCCCTAA
ATGGAGGAAGACATAGCCTGTGTCAAAGATTTAGTATCAAAGTACCTAGTGGATAACGAG
AGATTGTCAAGACAGAAATTAGCATTTCTTGTGCAGACAGAGCCTAGAATGCTATTAATG
GAAGGGTTGAAACTCTTGTCCCTCTGTATTGAGGTTGATTCCTGCAACGCAAATGGATGC
GAGCACAACAGTGAGGACAAGTCTGTGGAAAGAATTCTCCATGATCATGGAATCTTAACA
CCTTCACTATGCTTTGTGGTGCCAGATGGTTACAAGCTGACGGGCAATGTTCTAATACTG
TTAGAGTGTTTTGTTAGATCATCTCCTGCTAACTTTGAGCAAAAGTACATTGAGGACTTC
AAAAAATTAGAGCAGCTGAAAGAAGACTTGAAGAGTGTCGACATCAACTTAATACCACTT
ATAGACGGGAGAACATCATTCTACAATGAACAAATACCTGATTGGGTCAATGACAAGTTG
AGGGATACGCTTTTCTCACTTTTAAAGTATGCACAGGAGAGTAATTCACTTTTTGAAGAG
TCAGAGTATAGCAGACTCTGTGAATCTTTATCCATGACTTCGGGTAGATTATCAGGGGTG
GAGAGTTTAAATGTTCTGATGGACAATCGCTCTAATCATTATGAGGAAGTGATTGCCTCA
TGCCACCAAGGCATCAATAATAAGTTAACAGCTCATGAAGTAAAGCTGCAGATCGAAGAA
GAGTATCAAGTGTTTAGGAACAGATTGAGGAAAGGAGAGATAGAAGGTCAGTTCTTAAAG
GTTGATAAGAGCCAGTTACTTGATGAACTTAATAATCTGTACGCTGATAAGGTA---GCT
GCAGAAGACAATATCGAACGCTTAATTTATCAGTTCAAGAGAGCATCACCAATATTGAGA
TTTTTGTATGCAAACATTGATGAGGGGGATGAAAAAAACCAAACTACTGGTGAATGTCAG
GTCCAATGCTGGAGATCATTCCTAAATAAAGTAAAATCTTTGAGGATATTGAACACAAGG
AGGAAACTTCTATTGATTTTTGATGCACTAATTCTCCTTGCAAGTAAGCATGACTTAATG
AAACAA------AGATGCTTAAAAGGGTGGTTGGGGTCTTGCTTCTTAAGTGTTAATGAT
AGGTTAGTTTCTTTGGAGTCAACAAAAAGAGATCTCGAGAAATGGGTTGAGCGAAGGCAA
CAGGCTGAAAGGTCTAGAATCACACAGTCCTCCCAGTGTTTGAGTAAGAATCAAATTCTC
AATTCAATATTCCAGAAAACTATTCTGAAGGCCACCACTGTTTTGAAGGATGTTGGGATC
AGTGTGGACCACTATAAGATTGATATGGAGGTGATTTGCCTTAACAGTTACGATGTGATT
ATGGACTTTGATGTCTCTGGAGTTGTCCCCACAATCAGTTACCAGAGAACAGAGGAAGAA
ACATTCCCTTATGTGATGGGGGATGTGGAACTACTGGGAACCACTGACTTAGAGAGACTT
TCTTCATTGAGCCTCGCTTTGGTGAACTCTATGAAAACTTCTTCTACTGTAAAGTTGAGA
CAGAATGAGTTTGGACCCGCAAGGTATCAAGTGGTCAGATGCAAAGAAGTATACTGTCAA
GAGTTTTCATTGGGCAACACTGAGTTACAACTGATTTATCAAAAGACGGGGGAGTGCTCG
AAGTGCTATGCTATTAATGATAACAAAGTTGGTGAGGTGTGCTCATTTTATGCTGATCCT
AAAAGATATTTTCCAGCAATATTTTCAGCTGAGGTTTTACAAACAACAATAAGCACAATG
ATTTCTTGGATAGAAGATTGCAGTGAGCTGGAAGGGCAGTTGAACAATATCAGATCTTTG
ACAAAGATGATCCTGGTTTTAATTTTGGCTCACCCCAGTAAACGTTCTCAAAAGCTCCTC
CAAAATCTTAGGTACTTTGTAATGGCTTATGTGTCAGATTATCATCATAAGGACCTCATT
GACAAAACAAGGGAAGAGTTAATTACTGATATTGAGTTCCTTCTCTACAGGTTGATAAGG
ACATTAATAAATCTGATTTTATCTGAGGATGTAAAGAGCATGATGACTAATAGGTTTAAG
TTCATCTTGAATGTTTCCTACATGTGCCACTTCATCACGAAAGAAACACCAGATAGATTG
ACAGATCAGGTAAAATGTTTTGAGAAGTTTCTGGAACCAAAGGTGAGATTTGGTCATGTG
AGCATCAATCCTGCAGACACAGCCACTGAGGAAGAATTGGATGATATGGTCTACAATGCA
AAAAAGTTTTTAAGTAAAGATGGATGCACAAGTGTCGAAGGACCAGACTATAAAAGACCT
GGTGTTTCAAAGAAGTATTTATCTCTTCTTACGTCCTCTTTTAATAATGGTTCACTATTT
AAGGAGAGAGAAGTGAAAAGGGAAATCAAGGATCCTCTCATCACCAGTGGCTGTGCTACA
GCCTTGGATTTAGCCAGCAACAAAAGTGTTGTTGTTAATAAATACACAGATGGTTCTAGA
ATATTAAACTATGACTTCAATAAGCTCACAGCACTGGCCGTGTCGCAGCTCACTGAAGTC
TTCTCAAGAAAAGGAAAGTACCTTCTCAACAAGCAAGACTATGAATACAAAGTTCAGCAG
GCAATGAGCAATTTGGTTCTAGGATCTGGGCAGCCTAAAAGTGATGCTAATAGGGCTGAC
CTAGACGAAATTTTGCTCGATGGAGGTGCAAGCGATTATTTTGATCAGCTAAAGGAGACT
GTTGAAAAAATTGTTGATCAGTATAGGGAACCAGTCAAGCTAGGCTCAGGCCTCAGTGGT
GATGGCCCATCAATAAATGATTTAGATGAGATTATCTCAAACAAGTTTTACATTAGGTTG
ATCAAGGGTGAATTGTCCAATCACATGGTTGAGGACTTTGATCATGATATCTTGCCAGGC
AAATTTTATGAAGATTTCTGTAATGCTGTCTATGAGAATGGTAGATTAAAAGAAAAGTAT
TTTTACTGTGGACATATGTCACAGTGTCCTATTGGAGAGTTGACAAAGGCAGTGTCAACA
AGGACATACTTTGACCATGAGTACTTTCAGTGTTTTAAGTCCATACTCTTAATCATGAAT
GCGAATACACTTATGGGAAGGTACACTCATTACAAGTCAAGGAACCTTAATTTTAAGTTT
GATATGGGTAAGCTCTCTGATGATGTAAGAATTAGTGAAAGGGAGAGCAATTCAGAAGCA
CTTAGTAAGGCTCTGTCACTGACAAACTGTACCACAGCAATGTTAAAGAATTTGTGTTTC
TATAGCCAGGAGTCCCCACAATCTTACGACTCAGTGGGACCTGACACGGGAAGGCTTAAG
TTTTCTTTGTCATATAAAGAACAAGTGGGTGNNNNNNGAGAATTATATATTGGTGATCTT
AGAACAAAAATGTTTACTAGACTTATAGAAGATTACTTTGAAGCTATAAGCCTACAGTTA
TCAGGGAGTTGCCTGAACAACGAGAAGGAATTTGAAAATGCCATCCTTTCCATGAAACTG
AATGTTTCATTGGCAAATGTCTCTTATAGCATGGATCATAGTANNNNNNNNNNNNNNNNN
NNNNNNTTTTTATTCCTGACTGTCTTGCAGAATTTAATTTTCCTTTCAAGGGACCTACAA
GCTGATATTAAAGGGAGGGACTATCTCTCAACCCTACTTATGTGGCATATGCACAAAATG
GTGGAAATACCTTTCAATGTGGTAACAGCTATGATGAAATCCTTCATTAAAGCTCAACTA
GGGTTAAGGAAGAAAACTAAACAGTCAATAACAGAAGATTTCTTTTACTCTAATTTCCAG
GTCGGTGTGGTGCCTTCTCACATCAGTTCAATACTTGACATGGGTCAAGGAATATTACAC
AACACATCAGATTTTTATGCCCTCATTTCAGAGAGGTTTATTAATTATGCTATCAGTTGT
ATATGTGGTGGTACGATAGATGCTTATACCTCTAGTGATGATCAGATTTCTCTCTTTGAT
CAATCTCTCACAGAGCTTTTGCAAAGAGACCCAGAAGAATTTAGGACTCTATTAGAGTTC
CACTATTATATGAGTGATCAACTCAATAAGTTTGTGAGCCCTAAGAGTGTCATTGGCAGG
TTTGTTGCAGAGTTTAAATCTAGATTTTTTGTTTGGGGAGATGAGGTGCCACTGTTAACA
AAGTTCGTTGCAGCAGCTCTTCACAACATAAAGTGTAAAGAGCCACACCAACTGGCAGAA
ACAATCGACACAATCATTGATCAGTCGGTTGCGAATGGTGTTCCTGTTCACTTATGCAAT
TTAATACAGAAAAGAACCTTAAGTCTATTACAATATGCAAGATACCCTATTGACCCATTC
TTATTGAATTGTGAGACAGATGTCAGAGACTGGGTAGATGGCAACCGTAGTTATAGAATT
ATGAGGCAAATAGAGGGATTGATTCCTAATGCTTGCAGCAAGATTAGATCTATGTTGAGA
AAGCTATACAATAGGTTGAAGACTGGGCAACTTCATGAAGAGTTCACAACAAACTATTTG
TCTAGTGAGCACCTTTCTTCACTAAGAAATCTCTGTGAGCTGTTGGATGTTGAGCCCCCA
TCAGACTCTGACCTTGAGTATTCTTGGTTAAATTTGGCTGCGCATCATCCTTTAAGAATG
GTGTTGAGACAAAAGATAATATACTCAGGTGCTGTGAACCTAGATGATGAGAAGATTCCT
ACCATTGTCAAAACAATCCAAAATAAGTTATCTTCCACTTTCACTCGAGGTGCGCAAAAA
TTGCTATCTGAAGCTATCAACAAGTCTGCATTCCAGAGTTCCATTGCATCTGGCTTTGTG
GGATTATGCAGAACACTGGGTAGCAAATGTGTTCGGGGACCAAATAAAGAGAATCTGTAT
ATTAAGTCCATTCAGTCTCTGATTTCTGATGTCAAGGGAATCAAATTGTTGACAAATTCT
AATGGCATTCAATATTGGCAGGTTCCGCTAGAACTTAGAGGTGGAAGTGAAAGTGTGGTC
AGTTATTTCAGACCCTTGTTATGGGATTATATGTGCATCTCCTTATCAACTGCAATAGAA
CTGGGTGCATGGGTCTTAGGGGAACCTAAGACAGTTAAGGTGTTGGATTTTTTCAAGCAT
AACCCTTGTGACTATTTCCCCTTAAAGCCAACTGCATCAAAACTATTGGAGGATAGGGTT
GGTTTGAATCACATCATTCATTCTTTGAGAAGACTGTACCCATCAGTGTTTGAGAAGCAC
ATATTACCATTCATGAGTGATCTAGCGTCAACCAAAATGAAGTGGTCACCTAGAATAAAA
TTTCTAGATCTCTGTGTAGCGTTGGATGTTAACTGTGAAGCCTTGTCTCTTGTCTCACAT
ATAGTGAAATGGAAAAGAGAGGAACATTACATTGTGTTATCATCTGAATTGAGGTTGTCT
CACAGTAGGACACATGAACCCATGGTGGAGGAAAGAGTAGTGAGCACTAGTGATGCTGTT
GACAATTTCATGAGGCAAATTTATTTTGAGTCTTATGTGAGACCATTTGTTGCGACCACA
AGAACATTGGGGTCCTTTACGTGGTTTCCACACAAGACATCAGTTCCAGAGGGTGAGGGG
TTGCATAGAATGGGCCCATTCTCTTCATTTGTAGAGAAAGTTATTCACAAAGGTGTTGAA
AGGCCAATGTTTAAACATGATCTGATGATGGGTTATGCTTGGATAGACTTTGATATTGAG
CCAGCTAGATTCAATCAAAATCAATTGATCGCATCAGGTTTGGTTGATCCTAAATTTGAC
TCATTGGAGGATTTCTTTGATGCCGTAGCTTCACTACCTCCAGGGTCCGCAAAACTGAGC
CAGACAGTGAGGTTCCGTGTTAAGAGTCAAGATGCTAGTTTTAAGGAAAGCTTTGCCATC
CACCTTGAGTATGTTGGCTCAATGAATCAACAGGCCAAGTATTTAGTACATGATGTAACC
GTTATGTACTCAGGTGCAGTGAGTCCGTGTGTCTTGTCAGACTGTTGGAGACTGGTTTTG
TCAGGACCTACTTTCAAAGGCAAATCAGCATGGTATGTTGACACAGAGATCATTAATGAG
TTTTTAATTGACACAAATCAACTAGGGTATGTGACCCCTGTTGAGATTGTTGTTGATATG
GAAAAGCTGCAGTTTACGGAGTATGACTTTGTATTGGTGGGTCCTTGCACTGAACCAGCC
CCTCTGGTTGTGCATAGGGGAGGCTTGTGGGAATGTGGAAAGAAATTGGCATCCTTTACA
CCTGTTATACAAGATCAGGATCTTGAAGTATTTGTGAGAGAGGTTGGGGACACTTCGTCT
GACCTACTGATTGGGGCGTTGAGTGATATGATGATAGACAGGCTGGGGTTAAGGGTGCAG
TGGTCAGGGGTGGACATTGTCTCCACACTTGGGGCTGCAGCACCGAATTGTGAG---GGG
ATCTTGAGTGCGGTTCTTGAGGCAGTGGACAACTGGGTGGAGTTCAAAGGTTATGCTCTC
TGTTATAGTAAGTCAAAGGGGAAGGTGATGGTACAGTCAAGTGGTGGTAAATTGAGATTG
AAGGGCAGAACATGTGAGGAGTTGACCTGGAAGGATGAATGCATTGAGGACATTGAGTAG
>G1190_SL_2010H
ATGGGAAACAAACAAGCCAAGGTCCCAGAATCAAAAGACAGCCCGAGAGCCAGCCTAATC
CCAGATGCCACACATCTAGGGCCGCAATTCTGTAAGAGTTGCTGGTTCGAAAACAAAGGC
CTGGTTGAGTGCAACAACCACTATCTGTGTCTCAACTGCCTCACCTTACTTTTAAGTGTC
AGCAACAGGTGCCCCATTTGCAAGATGCCTCTCCCCACAAAACTGAGACCATCAGCCGCT
CCAACAGCACCCCCAGCTGGAGCAGCGGACAGCATCAGACCCCCACCTTACAGTCCCTGA
ATGGAGGAGGACATAGCCTGTGTCAAAGACTTAGTATCAAAGTACCTAGCGGACAACGAG
AGATTGTCAAGACAGAAGTTAGCATTTCTTGTGCAGACAGAGCCTAGAATGCTATTAATG
GAAGGGTTGAAACTCTTGTCCCTCTGTATTGAGGTTGACTCCTGCAACGCAAATGGATGC
GAGCACAACAGTGAGGACAAATCTGTGGAAAGAATTCTCCATGATCATGGAATCTTGACA
CCTTCACTATGCTTTGTGGTACCGGATGGTTATAAACTGACGGGCAATGTTCTTATACTG
CTGGAGTGTTTTGTTAGATCATCTCCTGCTAACTTTGAGCAAAAATACATTGAAGACTTC
AAAAAATTGGAGCAGTTGAAAGAAGACTTGAAGAGTGTCGACATCAACCTAATACCACTT
ATAGACGGGAGGACATCATTCTACAATGAACAAATACCTGACTGGGTCAATGACAAGTTG
AGGGACACGCTCTTCTCACTTTTAAAGTACGCACAGGAGAGTAATTCACTTTTTGAAGAG
TCAGAATATAGCAGACTCTGTGAATCTTTATCTATGACTTCGGCTAGATTGTCAGGGGTG
GAGAGCTTAAATGTTCTGATGGACAATCGCTCTAATCATTATGAAGAAGTGATTGCCTCA
TGCCACCAAGGCATCAATAATAAGTTAACAGCTCATGAAGTGAAACTGCAGATCGAAGAG
GAATATCAAGTGTTTAGGAACAGATTGAGGAAAGGAGAAATAGAAGGTCAGTTTTTAAAG
GTTGATAAGAGCCAGTTGCTTAATGAATTTAATAATCTGTACGCTGATAAGGTA---GCT
GCAGAAGACAATATCGAACACTTAATTTATCAGTTCAAGAGAGCATCACCAATACTGAGA
TTTTTGTATGCAAATATTGATGAGGGGAATGAAAAAACCCAAACTACTGGAGAATGTCAG
GTCCAATGCTGGAGATCATTCCTAAATAAAGTAAAATCTTTGAGGATACTGAACACAAGG
AGGAAACTTCTATTGATTTTTGATGCACTAATTCTCCTTGCAAGTAAGCATGACCTAATG
AAACAG------AGATGTTTAAGAGGGTGGTTGGGGTCTTGCTTCTTAAGTGTTAATGAT
AGGCTAGTTTCTTTGGAGTCAACAAAAAGAGATCTTAAGAAATGGGTTGAGCGGAGGCAA
CAGGCTGAAAGGTCTAGAATCACACAGTCCTCCCAGTGTTTGAGTAAGAATCAAATCCTC
AATTCAATTTTCCAGAAAACCATTCTGAAGGCCACCACTGTTTTAAAGGATGTTGGGATC
AGTGTGGACCACTATAAAATTGATATGGAGGTGATTTGCCTTAACAGTTACGATATGATT
ATGGACTTTGATGTCTCCGGAGTTGTCCCTACAATCAGTTATCAGAGAGTAGAGGAAGAA
ACATTCCCTTATGTGATGGGGGATGTGGAACTACTGGGAACCACTGACTTAGAGAGACTT
TCTTCATTGAGCCTCGCTTTGGTGAACTCTATGAAAACTTCTTCTACTGTAAAGTTGAGA
CAGAATGAGTTTGGACCCGCAAGGTATCAAGTGGTTAGATGCAAAGAAGTATACTGTCAA
GAGTTTTCATTGAGCAACACTGAATTACAACTGATTTATCAAAAGACAGGGGAGTGCTCA
AAGTGCTATGCTATTAATGATAACAAAGTTGGTGAGGTGTGCTCATTTTATGCTGATCCT
AAAAGATATTTTCCAGCAATATTTTCAGCTGAGGTTTTACAAACAACAGTAAGCACAATG
ATTTCTTGGATAGAAGATTGCAATGAGCTGGAGGGGCAGTTGAACAATATCAGATCTTTG
ACAAAGATGATCCTGGTTTTAATTTTAGCTCACCCCAGTAAACGTTCTCAAAAGCTCCTC
CAAAATCTTAGGTACTTCGTAATGGCTTATGTGTCAGATTATCATCATAAGGACCTCATT
GACAAAATAAGGGAAGAGTTAATCACTGATATTGAGTTCCTTCTCTATAGGTTAATAAGG
ACATTAATGAATCTGGTTTTGTCTGAGGATGTGAAGAGCATGATGACTAATAGGTTCAAG
TTTATTTTGAATGTTTCCTACATGTGCCACTTCATCACGAAAGAAACACCAGATAGATTG
ACAGATCAGATAAAATGTTTTGAGAAGTTTCTGGAACCAAAGGTGAGATTTGGTCATGTA
AGCATTAATCCTGCAGACACAGCCACTGAGGAAGAATTGGATGACATGGTCTACAATGCA
AAAAAGTTTTTAAGTAAAGATGGATGCACAAGTGCCGAGGGACCAGACTATAAAAGACCT
GGTGTTTCAAAGAAGTATTTATCTCTTCTTACGTCCTCTTTTAACAATGGTTCACTATTT
AAGGAGAGAGAAGTAAAAAGGGAAATCAAGGATCCTCTCATCACCAGTGGCTGTGCTACA
GCCTTGGATTTGGCCAGTAACAAAAGTGTTGTTGTTAATAAATACACAGATGGTTCTAGA
ATATTAAACTATGACTTCAATAAGCTTACAGCACTGGCCGTGTCGCAGCTCACTGAAGTC
TTTTCAAGAAAAGGAAAGTATCTTCTCAACAAGCAAGACTATGAATACAAAGTTCAGCAG
GCAATGAGCAATTTGGTTCTAGGATCTGGGCAGCCTAAAAGTGATGCTGATGGGGCTGAC
CTAGACGAAATTTTGCTCGATGGAGGTGCAAGTGATTATTTTGATCAGCTAAAGGAGACT
GTTGAAAAAATTGTTGATCAGTATAGGGAACCAGTCAAGCTAGGCTCAGGCCTCAATGGT
GATGGCCCATCAATAAATGATTTAGATGAGATTGTCCCAAATAAGTTTTACATTAGGTTG
ATCAAGGGTGAACTATCTAATCACATGGTTGAGGATTTTGATCATGACATCTTACCAGGT
AAATTTTATGAAGAATTCTGTAATGCTGTCTATGAGAATAGTAGATTGAAAGAGAAGTAT
TTTTACTGTGGACATATGTCACAGTGTCCTATTGGAGAGTTGACAAAGGCAGTGTCAACA
AGGACATACTTTGACCATGAGTATTTTCAGTGTTTTAAGTCCATACTCTTGATTATGAAT
GCGAATACACTTATGGGGAGGTACACTCATTACAAGTCAAGGAACCTTAATTTTAAGTTT
GATATGGGTAAGCTCTCTGATGATGTAAGAATTAGTGAAAGGGAGAGCAATTCAGAAGCA
CTCAGTAAGGCTCTGTCACTGACAAACTGTACCACAGCAATGTTAAAGAATTTGTGTTTC
TATAGCCAGGAGTCGCCACAATCTTATGACTCAGTAGGACCTGATACGGGAAGGCTTAAG
TTTTCTTTGTCATATAAAGAACAAGTGGGTGGCAACAGAGAATTATATATTGGTGATCTT
AGGACAAAGATGTTCACTAGACTTATAGAGGATTACTTTGAAGCTATAAGCCTACAGTTA
TCAGGGAGTTGCCTGAACAACGAGAAGGAATTTGAAAATGCCATCCTCTCCATGAAATTG
AATGTCTCATTGGCACATGTGTCCTATAGCATGGATCATAGCAAATGGGGCCCAATGATG
TGTCCATTTTTATTCTTGACTGTCTTGCAGAATTTAATTTTCCTTTCAAAGGACCTGCAG
GCTGACATTAAAGGGAGGGACTATCTCTCAACCCTACTTATGTGGCATATGCACAAAATG
GTGGAAATACCTATTAATGTAGTGACAGCTATGATGAAGTCCTTCATTAAAGCTCAACTA
GGGTTAAGGAAGAAAACCAAACAGTCAATAACAGAAGATTTCTTTTACTCTAACTTCCAA
GTCGGTGTAGTGCCTTCTCACATCAGTTCAATACTTGACATGGGTCAAGGAATATTACAC
AACACATCAGATTTCTATGCCCTTATTTCAGAGAGGTTCATTAATTATGCTATCAGTTGT
ATATGTGGTGGTACAATAGATGCTTATACCTCTAGTGATGATCAAATTTCTCTCTTTGAT
CAATCTCTCACAGAACTTTTGCAAAGAGACCCAGAAGAATTTAAGACTCTATTAGAGTTC
CACTATTATATGAGTGATCAACTTAATAAGTTTGTGAGCCCTAAGAGTGTCATTGGTAGG
TTTGTTGCAGAGTTTAAATCTAGATTTTTTGTTTGGGGAGATGAAGTGCCATTATTGACA
AAGTTCGTTGCAGCAGCTCTTCACAATATAAAGTGTAAAGAGCCACATCAACTGGCAGAA
ACAATTGACACGATCATTGATCAGTCGGTTGCAAATGGTGTCCCTGTTCACTTATGCAAT
TTGATACAGAAAAGAACCTTAAGTCTATTACAATATGCAAGATACCCTATTGACCCATTC
TTATTGAATTGCGAGACAGATGTCAGAGACTGGGTGGACGGCAACCGTAGTTATAGAATT
ATGAGGCAAATAGAGGGATTGATTCCTCATGCTTGCAGCAGGATTAGATCTATGTTGAGA
AAGCTGTACAATAGGTTGAAGACTGGTCAACTCCATGAAGAGTTCACAACAAACTATTTG
TCTAGTGAGCACCTTTCTTCACTAAGAAATCTTTGTGAGCTGTTGGATGTTGAGCCCCCA
TCAGAGTCTGATCTTGAGTATTCTTGGTTGAATTTGGCTGCGCATCATCCTTTAAGAATG
GTGTTGAGACAAAAGATAATATACTCAGGTGCTGTGAACTTAGATGATGAGAAGATTCCT
ACCATTGTCAAAACAATCCAAAATAAGTTGTCTTCCACTTTCACTCGAGGTGCGCAAAAA
TTGCTATCTGAAGCTATCAACAAGTCTGCATTCCAGAGTTCCATTGCATCTGGCTTTGTG
GGATTATGCAGAACATTGGGTAGCAAATGTGTTCGGGGACCAAATAAAGAGAATCTGTAT
ATTAAGTCCATTCAGTCTATGATTTCTGATGTCAAGGGAATCAAATTGTTAACAAATTCT
AATGGCATCCAATATTGGCAGGTACCACTAGAACTTAGAAGTAAAAGTGAAAGTGTGGTC
AGTTATTTCAGACCCTTGTTATGGGATTATATGTGTATCTCCTTATCAACTGCAATAGAA
CTGGGTGCATGGGTCTTAGGAGAACCTAAGACAGTTAAGGTGTTGGATTTTTTCAAGCAT
AACCCTTGTGACTATTTTCCTTTAAAGCCAACTGCATCAAAACTATTGGAGGATAGGGTT
GGTTTGAATCACATCATTCATTCTTTGAGAAGGCTGTACCCATCAGTGTTTGAGAAGCAC
ATATTACCATTCATGAGTGATCTAGCGTCAACTAAAATGAAGTGGTCACCTAGAATAAAA
TTTTTAGATCTCTGTGTGGCGTTGGATGTTAACTGTGAAGCCTTGTCTCTTGTCTCACAT
ATAGTGAAATGGAAAAGAGAGGAACATTACATTGTGTTGTCATCTGAATTGAGGTTGTCT
CACAGTAGGACACATGAACCCATGGTGGAGGAAAGAGTAGTGAGTACTAGTGATGCTGTT
GACAATTTCATGAGGCAGATCTATTTTGAGTCTTATGTGAGACCATTTGTTGCGACTACA
AGAACATTGGGGTCCTTCACGTGGTTTCCACACAAGACATCAGTTCCAGAGGGTGAGGGG
TTGCAGAGAATGGGTCCATTCTCTTCATTTGTAGAGAAAGTTATTCACAAAGGTGTTGAA
AGGCCAATGTTTAAACATGATCTGATGATGGGTTATGCTTGGATAGACTATGATATTGAG
CCAGCTAGATTCAATCAAAATCAATTGATTGCATCAGGTTTAGTTGATCCTAAATTTAAC
TCATTGGAGGACTTCTTTGATGCCGTAGCTTCACTACCTTCAGGATCTGCAAAACTGAGT
CAGACAGTGAGGTTCCGTATTAAGAGTCAAGATGCTAGTTTTAAGGAAAGCTTTGCCATC
CACCTTGAGTATGTTGGCTCAATGAACCAACAGGCCAAGTATTTAGTACATGATGTAACC
GTTATGTACTCAGGTGCAGTGAGTCCGTGTGTTTTGTCAGACTGTTGGAGACTGGTTTTG
TCAGGACCTACTTTCAAGGGCAAATCAGCATGGTATGTTGACACCGAGATCATTAATGAG
TTTTTAATTGACACAAATCAACTAGGGCATGTGACCCCTGTTGAGATTGTTGTTGATATG
GAAAAGCTGCAGTTTACGGAGTATGACTTTGTATTGGTGGGTCCTTGCACTGAACCAGCC
CCTCTAGTTGTGCATAGGGGAGGCTTGTGGGAATGTGGGAGGAAATTGGCATCCTTTACA
CCTGTTATACAAGACCAGGATCTTGAAGTATTTATAAGAGAGGTTGGGGACACTTCGTCT
GACCTGCTGACTGAGGCATTGAGTGACATGATGATAGATAGGCTGGGGTTAAGGGTGCAA
TGGTCAGGGGTGGACATTGTCTCCACACTTAGGGCTGCAGCGCCGAATTATGAG---GGG
ATCTTGAGTGCGGTTCTTGAGGCAGTGGACAACTGGGTGGAGTTCAAAGGTTATGCACTC
TGTTATAGTAAGTCAAAGGGGAAGGTGATGGTACAGTCAAGTGGTGGTAAATTGAGACTG
AAGGGCAGAACATGTGAGGAGTTGACTAGGAAGGATGAATGCATCGAAGACATTGAGTAG
>Z0947_SL_2011R
ATGGGAAACAAACAAGCCAAGGTCCCAGAATCAAAAGACAGCCCGAGAGCCAGCCTAATC
CCAGATGCCACACATCTAGGGCCGCAATTCTGTAAGAGTTGCTGGTTCGAAAACAAGGGC
CTGGTTGAGTGTAACAACCACTATCTGTGTCTCAACTGCCTCACCTTACTTTTGAGTGTC
AGCAACAGGTGCCCCATTTGCAAGATGCCTCTCCCCACAAAACTGAAACCATCAGCCGCT
CCAACAGCACCCCCAACTGGAGCAGCGGACAGCATCAGACCCCCACCTTACAGTCCCTGA
ATGGAGGAGGACATAGCCTGTGTCAAAGACTTAGTATCAAAGTACCTAGCGGACAACGAG
AGATTGTCAAGACAGAAGTTAGCATTTCTTGTGCAGACAGAGCCTAGAATGCTATTAATG
GAAGGGTTGAAACTCTTGTCCCTCTGTATTGAGGTTGACTCCTGCAACGCAAATGGATGC
GAGCACAACAGTGAGGACAAATCTGTGGAAAGAATTCTCCATGATCATGGAATCTTGACA
CCTTCACTATGCTTTGTGGTACCGGATGGTTACAAACTGACAGGCAATGTACTTATACTG
CTGGAGTGTTTTGTCAGATCATCTCCTGCTAACTTTGAACAAAAATACATTGAAGACTTC
AAAAAATTGGAGCAGCTGAAAGAAGACTTGAAGAGTGTCGACATCAACTTAATACCACTT
ATAGACGGGAGGACATCATTCTACAATGAGCAAATACCTGACTGGGTCAATGACAAGTTG
AGGGATACGCTCTTCTCACTTTTAAAGTACGCACAGGAGAGTAATTCACTTTTTGAAGAG
TCAGAGTATAGCAGACTCTGTGAATCTTTATCTATGACTTCGGCTAGATTGTCAGGGGTG
GAGAGTTTAAATGTTCTGATGGACAATCGCTCTAATCATTATGAAGAAGTGATTGCCTCA
TGCCACCAAGGTATCAATAATAAGTTAACAGCTCATGAAGTGAAACTGCAGATCGAAGAA
GAATATCAAGTGTTTAGGAACAGATTGAGGAAAGGAGAAATAGAAGGTCAGTTTTTAAAG
GTTGATAAGAGTCAGTTGCTTAATGAACTTAATAATCTGTACGCTGATAAGGTA---GCT
ACAGAAGACAATATCGAACACTTAATTTATCAGTTCAAGAGAGCATCACCAATATTGAGA
TTTTTGTATGCAAATATTGATGAGGGGAATGAAAAAACCCAAACTACTGGAGAATGTCAG
GTCCAATGCTGGAGATCATTCCTAAATAAAATAAAATCTTTGAGGATATTGAACACAAGG
AGGAAACTTCTATTGATTTTTGATGCACTAATTCTCCTTGCAAGCAAGCATGACCTAATG
AAACAA------AGATGTTTAAGAGGGTGGTTGGGGTCTTGCTTCTTAAGTGTTAATGAT
AGGCTAGTTTCTTTGGAGTCAACAAAAAGAGATCTCAAGAAATGGGTTGAGCGAAGGCAA
CAGGCTGAAAGGTCTAGAGTCACACAGTCCTCCCAGTGTTTGAGTAAGAATCAAATCCTC
AATTCAATTTTCCAGAAAACCATTCTGAAGGCCGCCAATGTTTTAAAGGATGTTGGGATC
AGTGTGGACCACTATAAAATTGATATGGAGGTGATTTGCCTTAACAGTTATGATATGATT
ATGGACTTTGATGTCTCTGGAGTTGTCCCCACAATCAGTTATCAGAGAGTAGAGGAAGAA
ACATTCCCTTATGTTATGGGGGATGTGGAACTACTGGGAACCACTGACTTAGAGAGACTT
TCTTCATTGAGCCTCGCTTTGGTGAACTCTATGAAAACCTCTTCCGCTGTAAAGTTGAGA
CAGAATGAGTTTGGACCCGCAAGGTATCAAGTGGTTAGATGCAAAGAAGTATACTGTCAA
GAGTTTTCATTGAGCAACACTGAATTACAACTGATTTATCAAAAGACAGGGGAGTGCTCA
AAGTGCTATGCTATTAATGATAACAAAGTTGGTGAGGTGTGCTCATTTTATGCTGATCCT
AAAAGATATTTTCCAGCAATATTTTCAGCTGAGGTTTTACAAACAGTAGTAAGCACAATG
ATTTCTTGGATAGAAGATTGCAGTGAGCTGGAAGGGCAGTTGAATAATATCAGATCTTTG
ACAAAGATGATCCTGGTTTTAATTTTAGCTCACCCCAGTAAACGTTCTCAAAAGCTCCTC
CAAAATCTTAGGTACTTTGTAATGGCTTATGTGTCAGATTATCATCATAAGGACCTCATT
GACAAAATAAGGGTAGAGTTAATCACTGATATTGAATTCCTTCTCTATAGGTTAATAAGG
ACATTAATGAATCTGGTTTTATCTGAGGATGTGAAGAGCATGATGACTAATAGGTTCAAG
TTCATTTTGAATGTTTCCTACATGTGCCACTTCATTACGAAAGAAACACCAGATAGATTG
ACAGATCAGATAAAATGTTTTGAGAAGTTTCTGGAACCAAAGGTGAGATTTGGTCATGTA
AGCATTAATCCTGCAGATACAGCCACTGAGGAAGAATTAGATGACATGGTCTACAGTGCA
AAAAAGTTTTTAAGTAAAGATGGATGCACAAGTGTCGAGGGGCCAGACTATGAAAGACCT
GGTGTTTCAAAGAAGTATTTATCTCTTCTTACGTCCTCTTTTAACAATGGTTCACTATTT
AAGGAGAGAGAAGTAAAAAGGGAAATCAAGGATCCTCTCATTACCAGTGGCTGTGCTACA
GCCTTGGATTTAGCCAGTAACAAAAGTGTTGTTGTTAATAAATACACAGATGGTTCTAGA
ATATTAAACTATGATTTCAATAAGCTCACAGCACTGGCCGTGTCGCAGCTCACTGAAGTC
TTTTCAAGAAAAGGAAAGTACCTCCTCAACAAGCAAGACTATGAATACAAAGTTCAGCAG
GCAATGAGCAATTTGGTTCTAGGATCTGGGCAGCCTAAAAGTGATGCTGATGGGGCTGAC
CTAGACGAAATTTTGCTTGATGGAGGTGCAAGCGATTATTTTGACCAGCTAAAGGAGACT
GTTGAAAAAATTGTTGATCAGTATAGGGAACCAGTCAAGCTAGGCTCAGGCCTCAATGGT
GATGGCCCATCAATAAATGATTTAGATGAGATTGTCTCAAATAAGTTTTACATTAGGTTG
ATCAAGGGTGAATTATCTAATCACATGGTTGAGGATTTTGATCATGATATCTTACCAGGT
AAATTTTATGAAGAATTCTGTAATGCTGTCTATGAGAATAGTAGATTGAAAGAGAAGTAT
TTTTACTGTGGACATATGTCTCAGTGTCCTATTGGAGAGTTGACAAAGGCAGTGTCAACA
AGGACATACTTTGACCATGAGTATTTTCAGTGTTTTAAGTCCATACTCTTGATTATGAAT
GCGAATACACTTATGGGGAGGTACACTCATTACAAGTCAAGGAACCTTAATTTTAAGTTT
GATATGGGTAAGCTCTCTGATGATGTAAGAATTAGTGAAAGGGAGAGCAATTCAGAAGCA
CTTAGTAAGGCTCTGTCACTGACAAACTGCACCACAGCAATGTTAAAGAATTTGTGTTTC
TATAGCCAGGAGTCGCCACAATCTTATGACTCAGTAGGACCTGATACGGGAAGGCTTAAG
TTTTCTTTGTCATATAAAGAACAAGTGGGTGGCAATAGAGAATTATATATTGGTGATCTT
AGGACAAAAATGTTCACTAGACTTATAGAGGATTACTTTGAAGCTATAAGCCTACAGTTA
TCAGGGAGTTGCCTGAACAACGAGAAGGAATTTGAAAATGCCATCCTCTCCATGAAATTG
AATGTCTCATTGGCACATGTGTCCTATAGCATGGATCATAGCAAGTGGGGCCCAATGATG
TGTCCATTTTTATTCTTGACTGTCTTGCAGAATTTAATTTTCCTTTCAAAGGACCTGCAG
GCTGACATCAAAGGGAGAGACTATCTCTCAACCCTACTTATGTGGCATATGCACAAAATG
GTGGAAATACCTTTTAATGTGGTGACAGCTATGATGAAGTCCTTCATTAAAGCTCAACTA
GGGTTAAGGAAGAAAACCAAACAGTCAATAACAGAAGATTTCTTTTACTCTAACTTCCAA
GTCGGTGTAGTGCCTTCTCACATCAGTTCAATACTTGACATGGGTCAAGGAATATTACAC
AACACATCAGATTTCTATGCCCTCATTTCAGAGAGGTTCATTAATTATGCTATCAGTTGT
ATATGTGGTGGTACAATAGATGCTTATACCTCTAGTGATGATCAAATTTCTCTCTTTGAT
CAATCTCTCACAGAACTTTTGCAAAGAGACCCAGAAGAATTTAGGACTCTATTAGAGTTC
CACTATTATATGAGTGATCAACTTAATAAGTTTGTGAGCCCTAAGAGTGTCATTGGTAGG
CTTGTTGCAGAGTTTAAATCTAGATTTTTTGTTTGGGGAGATGAAGTGCCATTATTGACA
AAGTTCGTTGCAGCAGCTCTTCACAATATAAAGTGTAAAGAGCCACATCAACTGGCAGAA
ACAATTGACACGATCATTGATCAGTCGGTTGCGAATGGTGTCCCTGTTCACTTATGCAAT
CTAATACAGAAAAGAACCTTAAGTCTATTACAATATGCAAGATACCCTATTGACCCATTC
TTATTGAATTGCGAGACAGATGTCAGAGACTGGGTAGATGGCAACCGTAGTTATAGAATT
ATGAGGCAAATAGAGGGATTGATTCCTGATGCTTGCAGCAAGATTAGATCTATGTTGAGA
AAGCTATACAATAGGTTGAAGACTGGTCAACTCCATGAAGAGTTCACAACAAACTATTTG
TCTAGTGAGCACCTTTCTTCACTAAGAAATCTTTGTGAGCTGTTGGATGTTGAGCCCCCA
TCAGAGTCTGACCTTGAGTATTCCTGGTTAAATTTGACTGCGCATCATCCTTTAAGAATG
GTGTTGAGACAAAAGATAATATACTCAGGTGCTGTGAACCTAGATGATGAGAAGATTCCT
ACCATTGTCAAAACAATCCAAAATAAGTTGTCTTCCACTTTCACTCGAGGTGCGCAAAAA
TTGCTATCTGAAGCTATCAACAAATCTGCATTCCAAAGTTCCATTGCATCTGGCTTTGTG
GGATTATGCAGAACATTAGGTAGCAAATGTGTTCGGGGACCAAATAAAGAGAATCTGTAT
ATTAAGTCCATTCAGTCTCTAATTTCTGATGTCAAGGGAATCAAATTGTTAACAAATTCC
AATGGCATCCAATATTGGCAGGTTCCACTAGAACTTAGAAGTAAAAATGAAAGTGTGGTC
AGTTATTTCAGACCCTTGTTATGGGATTATATGTGCATCTCCTTATCAACTGCAATAGAA
CTGGGTGCATGGGTCTTAGGGGAACCTAAGACAGTTAAGGTGTTGGATTTTTTCAAGCAT
AACCCTTGTGACTATTTTCCCTTAAAGCCAACTGCATCAAAACTATTGGAGGATAGGGTT
GGTTTGAATCACATCATTCATTCTTTGAGAAGGCTGTACCCATCAGTGTTTGAGAAGCAC
ATATTACCATTCATGAGTGATCTAGCGTCAACTAAAATGAAGTGGTCACCTAGAATAAAA
TTTCTAGATCTCTGTGTAGCGTTGGATGTTAACTGTGAAGCCTTGTCTCTTGTCTCACAT
ATAGTGAAATGGAAAAGAGAGGAACATTACATTGTATTGTCATCTGAATTGAGGTTGTCT
CACAGTAGGGCACATGAACCCATGGTGGAGGAAAGAGTAGTGAGCACTAGTGATGCTGTT
GACAATTTCATGAGGCAGATCTATTTTGAGTCTTATGTGAGACCATTTGTAGCGACTACA
AGAACATTGGGGTCCTTCACGTGGTTTCCACACAAGACATCAGTTCCAGAGGGTGAGGGG
TTGCATAGAATGGGTCCATTCTCTTCATTTGTAGAGAAAGTTATTCACAAAGGTGTTGAA
AGGCCAATGTTTAAACATGATCTGATGATGGGTTATGCTTGGATAGACTATGATATTGAG
CCAGCTAGATTCAATCAAAATCAATTGATCGCATCAGGCTTAGTTGATCCTAAATTTGAC
TCATTGGAGGACTTCTTTGATGCCGTAGCTTCACTACCTTCAGGGTCTGCAAAACTGAGT
CAGACAGTGAGGTTCCGTATTAAGAGTCAAGATGCTAGTTTTAAGGAAAGCTTTGCCATC
CACCTTGAGTATGTTGGCTCAATGAATCAACAGACCAAGTATTTAGTACATGATGTAACC
GTTATGTATTCAGGTGCAGTGAGTCCGTGTGTCTTGTCAGACTGTTGGAGACTGGTTTTG
TCAGGACCTACTTTCAAGGGCAAATCAGCATGGTATGTTGACACCGAGATCATTAATGAG
TTTTTAATTGACACAAATCAACTAGGGTATGTGACCCCTGTTGAGATTGTTGTTGATATA
GAAAAGCTGCAGTTTACGGAGTATGACTTTGTATTGGTGGGTCCTTGCACTGAACCAGCC
CCTCTAGTTGTGCACAGGGGAGGCTTGTGGGAATGTGGGAAGAAATTGGCATCCTTTACA
CCTGTTATACAAGACCAGGATCTTGAAGTATTTGTGAGAGAGGTTGGGGACACTTCGTCT
GACCTGCTGATTGGGGCATTGAGTGACATGATGATAGATAGGCTGGGGTTAAGGGTGCAA
TGGTCAGGGGTGGACATTGTCTCCACACTTAGGGCTGCAGCGCCGAATTATGAG---GGG
ATCTTGAGTGCGGTTCTTGAGGCAGTGGATAACTGGGTGGAGTTCAAAGGTTATGCTCTC
TGTTATAGTAAGTCAAAGGGGAAGGTGATGGTACAGTCAAGTGGTGGTAAATTGAGATTG
AAGGGCAGAACATGTGAGGAGTTGACTAGGAAAGATGAATGCATCGAAGACATTGAGTAG
>Z0948_SL_2011R
ATGGGAAACAAACAAGCCAAGGTCCCAGAATCAAAAGACAGCCCGAGAGCCAGCCTAATC
CCAGATGCCACACATCTAGGGCCGCAATTCTGTAAGAGTTGCTGGTTCGAAAACAAGGGC
CTGGTTGAGTGCAACAACCACTATCTGTGTCTCAACTGCCTCACCTTACTTTTGAGTGTC
AGCAACAGGTGCCCCATTTGCAAGATGCCTCTCCCCACAAAACTGAGACCATCAGCCGCT
CCAACAGCACCCCCAACTGGAGTAGCGGACAGCATCAGACCCCCACCTTACAGTCCCTGA
ATGGAGGAGGACATAGCCTGTGTCAAAGACTTAGTATCAAAGTACCTAGCGGACAACGAG
AGATTGTCAAGACAGAAGTTAGCATTTCTTGTGCAGACAGAGCCTAGAATGCTATTAATG
GAAGGGTTGAAACTCTTGTCCCTCTGTATTGAGGTTGACTCCTGCAACGCAAATGGATGC
GAGCACAACAGTGAGGACAAATCTGTGGAAAGAATTCTCCATGATCATGGAATCTTGACA
CCTTCACTATGCTTTGTGGTACCGGATGGTTACAAACTGACGGGCAATGTTCTTATACTG
CTGGAGTGTTTTGTTAGATCATCTCCTGCTAACTTTGAACAAAAATACATTGAAGACTTC
AAAAAATTGGAGCAGCTGAAAGAAGACTTGAAGAGTGTCGACATCAACTTAATACCACTT
ATAGACGGGAGGACATCATTCTACAATGAGCAAATACCTGACTGGGTCAATGACAAGTTG
AGGGATACGCTCTTCTCACTTTTAAAGTACGCACAGGAGAGTAATTCACTTTTTGAAGAG
TCAGAGTATAGCAGACTCTGTGAATCTTTATCTATGACTTCGGCTAGATTGTCAGGGGTG
GAGAGTTTAAATGTTCTGATGGACAATCGCTCTAATCATTATGAAGAAGTGATTGCCTCA
TGCCACCAAGGTATCAATAATAAGTTAACAGCTCATGAAGTGAAACTGCAGATCGAAGAA
GAATATCAAGTGTTTAGGAACAGATTGAGGAAAGGAGAAATAGAAGGTCAGTTTTTAAAG
GTTGATAAGAGTCAGTTGCTTAATGAACTTAATAATCTGTACGCTGATAAGGTA---GCT
ACAGAAGACAATATCGAACACTTAATTTATCAGTTCAAGAGAGCATCACCAATATTGAGA
TTTTTGTATGCAAATATTGATGAGGGGAATGAAAAAACCCAAACTACTGGAGAATGTCAG
GTCCAATGCTGGAGATCATTCCTAAATAAAGTAAAATCTTTGAGGATATTGAACACAAGG
AGGAAACTTCTATTGATTTTTGATGCACTAATTCTCCTTGCAAGCAAGCATGACCTAATG
AAACAA------AGATGTTTAAGAGGGTGGTTGGGGTCTTGCTTCTTAAGTGTTAATGAT
AGGCTAGTTTCTTTGGAGTCAACAAAAAGAGATCTCAAGAAATGGGTTGAGCGAAGGCAA
CAGGCTGAAAGGTCTAGAGTCACACAGTCCTCCCAGTGTTTGAGTAAGAATCAAATCCTC
AATTCAATTTTCCAGAAAACCATTCTGAAGGCTACCACTGTTTTAAAGGATGTTGGGATC
AGTGTGGACCACTATAAAATTGATATGGAGGTGATTTGCCTTAACAGTTACGATATGATT
ATGGACTTTGATGTCTCTGGAGTTGTCCCCACAATCAGTTATCAGAGAGTAGAGGAAGAA
ACATTCCCTTATGTTATGGGGGATGTGGAACTACTGGGAACCACTGACTTAGAGAGACTT
TCTTCATTGAGCCTCGCTTTGGTGAACTCTATGAAAACCTCTTCCACTGTAAAGTTGAGA
CAGAATGAGTTTGGACCCGCAAGGTATCAAGTGGTTAGATGCAAAGAAGTATACTGTCAA
GAGTTTTCATTGAGCAACACTGAATTACAACTGATTTATCAAAAGACAGGGGAGTGCTCA
AAGTGCTATGCTATTAATGATAACAAAGTTGGTGAGGTGTGCTCATTTTATGCTGATCCT
AAAAGATATTTTCCAGCAATATTTTCAGCTGAGGTTTTACAAACAGTAGTAAGCACAATG
ATTTCTTGGATAGAAGATTGCAGTGAGCTGGAAGGGCAGTTGAATAATATCAGATCTTTG
ACAAAGATGATCCTGGTTTTAATTTTAGCTCACCCCAGTAAACGTTCTCAAAAGCTCCTC
CAAAATCTTAGGTACTTTGTAATGGCTTATGTGTCAGATTATCATCATAAGGACCTCATT
GACAAAATAAGGGAAGAGTTAATCACTGATATTGAATTCCTTCTCTATAGGTTAATAAGG
ACATTAATGAATCTGGTTTTATCTGAGGATGTGAAGAGCATGATGACTAATAGGTTCAAG
TTCATTTTGAATGTTTCCTACATGTGCCACTTCATTACGAAAGAAACACCAGATAGATTG
ACAGATCAGATAAAATGTTTTGAGAAGTTTCTGGAACCAAAGGTGAGATTTGGTCATGTA
AGCATTAATCCTGCAGATACAGCCACTGAGGAAGAATTAGATGACATGGTCTACAGTGCA
AAAAAGTTTTTAAGTAAAGATGGATGCACAAGTGTCGAGGGGCCAGACTATAAAAGACCT
GGTGTTTCAAAGAAGTATTTATCTCTTCTTACGTCCTCTTTTAACAATGGTTCACTATTT
AAGGAGAGAGAAGTAAAAAGGGAAATCAAGGATCCTCTCATTACCAGTGGCTGTGCTACA
GCCTTGGATTTAGCCAGTAACAAAAGTGTTGTTGTTAATAAATACACAGATGGTTCTAGA
ATATTAAACTATGACTTCAATAAGCTCACAGCACTGGCCGTGTCGCAGCTCACTGAAGTC
TTTTCAAGAAAAGGAAAGTACCTCCTCAACAAGCAAGACTATGAATACAAAGTTCAGCAG
GCAATGAGCAATTTGGTTCTAGGATCTGGGCAGCCTAAAAGTGATGCTGATGGGGCTGAC
CTAGACGAAATTTTGCTTGATGGAGGTGCAAGCGATTATTTTGACCAGCTAAAGGAGACT
GTTGAAAAAATTGTTGATCAGTATAGGGAACCAGTCAAGCTAGGCTCAGGCCTCAATGGT
GATGGCCCATCAATAAATGATTTAGATGAGATTGTCTCAAATAAGTTTTACATTAGGTTG
ATCAAGGGTGAATTATCTAATCACATGGTTGAGGATTTTGATCATGATATCTTACCAGGT
AAATTTTATGAAGAATTCTGTAATGCTGTCTATGAGAATAGTAGATTGAAAGAGAAGTAT
TTTTACTGTGGACATATGTCTCAGTGTCCTATTGGAGAGTTGACAAAGGCAGTGTCAACA
AGGACATACTTTGACCATGAGTATTTTCAGTGTTTTAAGTCCATACTCTTGATTATGAAT
GCGAATACACTTATGGGGAGGTACACTCATTACAAGTCAAGGAATCTTAATTTTAAGTTT
GATATGGGTAAGCTCTCTGATGATGTAAGAATTAGTGAAAGGGAGAGCAATTCAGAAGCA
CTTAGTAAGGCTCTGTCACTGACAAACTGCACCACAGCAATGTTAAAGAATTTGTGTTTC
TATAGCCAGGAGTCGCCACAATCTTATGACTCAGTAGGACCTGATACGGGAAGGCTTAAG
TTTTCTTTGTCATATAAAGAACAAGTGGGTGGCAATAGAGAATTATATATTGGTGATCTT
AGGACAAAAATGTTCACTAGACTTATAGAGGATTACTTTGAAGCTATAAGCCTACAGTTA
TCAGGGAGTTGCCTGAACAACGAGAAGGAATTTGAAAATGCCATCCTCTCCATGAAATTG
AATGTCTCATTGGCACATGTGTCCTATAGCATGGATCATAGCAAGTGGGGCCCAATGATG
TGTCCATTTTTATTCTTGACTGTCTTGCAGAATTTAGTTTTCCTTTCAAAGGACCTGCAG
GCTGACATCAAAGGGAGAGACTATCTCTCAACCCTACTTATGTGGCATATGCACAAAATG
GTGGAAATACCTTTTAATGTGGTGACAGCTATGATGAAGTCCTTCATTAAAGCTCAACTA
GGGTTAAGGAAGAAAACCAAACAGTCAATAACAGAAGATTTCTTTTACTCTAACTTCCAA
GTCGGTGTAGTGCCTTCTCACATCAGTTCAATACTTGACATGGGTCAAGGAATATTACAC
AACACATCAGATTTCTATGCCCTCATTTCAGAGAGGTTCATTAATTATGCTATCAGTTGT
ATATGTGGTGGTACAATAGATGCTTATACCTCTAGTGATGATCAAATTTCTCTCTTTGAT
CAATCTCTCACAGAACTTTTGCAAAGAGACCCAGAAGAATTTAGGACTCTATTAGAGTTC
CACTATTATATGAGTGATCAACTTAATAAGTTTGTGAGCCCTAAGAGTGTCATTGGTAGG
TTTGTTGCAGAGTTTAAATCTAGATTTTTTGTTTGGGGAGATGAAGTGCCATTATTGACA
AAGTTCGTTGCAGCAGCTCTTCACAATATAAAGTGTAAAGAGCCACATCAACTGGCAGAA
ACAATTGACACGATCATTGATCAGTCGGTTGCGAATGGTGTCCCTGTTCACTTATGCAAT
CTAATACAGAAAAGAACCTTAAGTCTATTACAATATGCAAGATACCCTATTGACCCATTC
TTATTGAATTGCGAGACAGATGTCAGAGACTGGGTAGATGGCAACCGTAGTTATAGAATT
ATGAGGCAAATAGAGGGATTGATTCCTGATGCTTGCAGCAAGATTAGATCTATGTTGAGA
AAGCTATACAATAGGTTGAAGACTGGTCAACTCCATGAAGAGTTCACAACAAACTATTTG
TCTAGTGAGCACCTTTCTTCACTAAGAAATCTTTGTGAGCTGTTGGATGTTGAGCCCCCA
TCAGAGTCTGACCTTGAGTATTCCTGGTTAAATTTGGCTGCGCATCATCCTTTAAGAATG
GTGTTGAGACAAAAGATAATATACTCAGGTGCTGTGAACCTAGATGATGAGAAGATTCCT
ACCATTGTCAAAACAATCCAAAATAAGTTGTCTTCCACTTTCACTCGAGGTGCGCAAAAA
TTGCTATCTGAAGCTATCAACAAGTCTGCATTCCAAAGTTCCATTGCATCTGGCTTTGTG
GGATTATGCAGAACATTAGGTAGCAAATGTGTTCGGGGACCAAATAAAGAGAATCTGTAT
ATTAAGTCCATTCAGTCTCTAATTTCTGATGTCAAGGGAATCAAATTGTTAACAAATTCC
AATGGCATCCAATATTGGCAGGTTCCACTAGAACTTAGAAGTGAAAATGAAAGTGTGGTC
AGTTATTTCAGACCCTTGTTATGGGATTATATGTGCATCTCCTTATCAACTGCAATAGAA
CTGGGTGCATGGGTCTTAGGGGAACCTAAGACAGTTAAGGTGTTGGATTTTTTCAAGCAT
AACCCTTGTGACTATTTTCCCTTAAAGCCAACTGCATCAAAACTATTGGAGGATAGGGTT
GGTTTGAATCACATCATTCATTCTTTGAGAAGGCTGTACCCATCAGTGTTTGAGAAGCAC
ATATTACCATTCATGAGTGATCTAGCGTCAACTAAAATGAAGTGGTCACCTAGAATAAAA
TTTCTAGATCTCTGTGTAGCGTTGGATGTTAACTGTGAAGCCTTGTCTCTTGTCTCACAT
ATAGTGAAATGGAAAAGAGAGGAACATTACATTGTATTGTCATCTGAATTGAGGTTGTCT
CACAGTAGGGCACATGAACCCATGGTGGAGGAAAGAGTAGTGAGCACTAGTGATGCTGTT
GACAATTTCATGAGGCAGATCTATTTTGAGTCTTATGTGAGACCATTTGTAGCGACCACA
AGAACATTGGGGTCCTTCACGTGGTTTCCACACAAGACATCAGTTCCAGAGGGTGAGGGG
TTGCATAGAATGGGTCCATTCTCTTCATTTGTAGAGAAAGTTATTCACAAAGGTGTTGAA
AGGCCAATGTTTAAACATGATCTGATGATGGGTTATGCTTGGATAGACTATGATATTGAG
CCAGCTAGATTCAATCAAAATCAATTGATCGCATCAGGCTTAGTTGATCCTAAATTTGAC
TCATTGGAGGACTTCTTTGATGCCGTAGCTTCACTACCTTCAGGGTCTGCAAAACTGAGT
CAGACAGTGAGGTTCCGTATTAAGAGTCAAGATGCTAGTTTTAAGGAAAGCTTTGCCATC
CACCTTGAGTATGTTGGCTCAATGAATCAACAGACCAAGTATTTAGTACATGATGTAACC
GTTATGTATTCAGGTGCAGTGAGTCCGTGTGTCTTGTCAGACTGTTGGAGACTGGTTTTG
TCAGGACCTACTTTCAAGGGCAAATCAGCATGGTATGTTGACACCGAGATCATTAATGAG
TTTTTAATTGACACAAATCAACTAGGGTATGTGACCCCTGTTGAGATTGTTGTTGATATA
GAAAAGCTGCAGTTTACGGAGTATGACTTTGTATTGGTGGGTCCTTGCACTGAACCAGCC
CCTCTAGTTGTGCACAGGGGAGGCTTGTGGGAATGTGGGAAGAAATTGGCATCCTTTACA
CCTGTTATACAAGACCAGGATCTTGAAGTATTTGTGAGAGAGGTTGGGGACACTTCGTCT
GACCTGCTGATTGGGGCATTGAGTGACATGATGATAGATAGGCTGGGGTTAAGGGTGCAA
TGGTCAGGGGTGGACATTGTCTCCACACTTAGGGCTGCAGCGCCGAATTATGAG---GGG
ATCTTGAGTGCGGTTCTTGAGGCAGTGGATAACTGGGTGGAGTTCAAAGGTTATGCTCTC
TGTTATAGTAAGTCAAAGGGGAAGGTGATGGTACAGTCAAGTGGTGGTAAATTGAGACTG
AAGGGCAGAACATGTGAGGAGTTGACTAGGAAAGATGAATGCATCGAAGACATTGAGTAG
>G1727_SL_2011H
ATGGGAAACAAACAAGCCAAGGTCCCAGAATCAAAAGACAGCCCGAGAGCCAGCCTAATC
CCAGATGCCACACATCTAGGGCCGCAATTCTGTAAGAGTTGCTGGTTCGAAAACAGGGGC
CTGGTTGAGTGCAACAACCACTATCTGTGTCTCAACTGCCTCACCTTACTTTTAAGTGTC
AGTAACAGGTGCCCCATTTGCAAGATGCCTCTCCCCACAAAACTGAGACCATCAACCGCT
CCAACAGCACCCCCAACTGGAGCAGCAGACAGCACCAGACCCCCACCTTACAGTCCCTGA
ATGGAGGAGGACATAGCCTGTGTCAAAGACTTAGTATCAAAGTACCTAGCGGACAACGAG
AGATTGTCAAGACAGAAGTTAGCATTTCTTGTGCAGACAGAGCCTAGAATGCTATTAATG
GAAGGGTTGAAACTCTTGTCCCTCTGTATTGAGGTTGACTCCTGCAACGCAAATGGATGC
GAGCACAACAGTGAGGACAAATCTGTGGAAAGAATTCTCCATGATCATGGAATCTTGACA
CCTTCACTATGCTTTGTGGTACCGGATGGTTACAAACTGACGGGCAATGTTCTTATACTG
CTTGAGTGTTTTGTTAGATCATCTCCTGCTAACTTTGAGCAAAAATACATTGAAGACTTT
AAAAAATTGGAGCAGCTGAAAGAAGACTTGAAGAGCATCGATATCAACTTAATACCACTT
ATAGACGGGAGGACATCATTCTACAATGAACAAATACCTGACTGGGTCAATGACAAGTTG
AGGGATACGCTCTTCTCGCTTTTAAAGTACGCACAGGAGAGTAATTCACTTTTTGAAGAG
TCAGAGTATAGCAGACTCTGTGAGTCTTTATCTATGACTTCGGCTAGATTGTCAGGGGTG
GAGAGTTTAAATGTTCTGGTGGACAATCGCTCTAATCATTATGAAGAAGTGATTGCCTCA
TGCCACCAAGGCATCAATAATAAGTTAACAGCTCATGAAGTGAAACTGCAGATCGAAGAG
GAATATCAAGTGTTTAGGAACAGATTGAGGAAAGGAGAAATGGAAAGTCAGTTTTTAAAG
GTTGATAAGAGCCAGTTGCTTAATGAACTTAATAATCTGTACGCTGATAAGGTA---GCT
GCAGAAGACAATATCGAACACTTAATTTATCAGTTCAAGAGGGCATCACCAATATTGAGA
TTTTTGTATGCAAATATTGATGAGGGGAATGAAAAACCCCAAACTACTGGAGAATGTCAG
GTTCAATGCTGGAGATCATTCCTAAATAAAGTAAAATCTTTGAGAATATTGAACACAAGG
AGGAAACTTCTATTGATTTTTGATGCACTAATTCTCCTTGCAAGTAAGCATGACCTAATG
AAACAA------AGATGTTTAAGAGGATGGTTGGGGTCTTGCTTCTTAAGTGTTAATGAT
AGGCTAGTTTCTTTGGAGTCAACAAAAAGAGATCTCAAGAAATGGGTTGAGCGGAGGCAA
CAGGCTGAAAGGTCTAGAGTCACACAGTCCTCCCAGTGTTTGAGTAAGAATCAAATCCTC
AATTCAATTTTCCAGAAAACCATTCTGAAGGCCACCACTGTTTTAAAGGATGTTGGGATC
AGTGTGGACCACTATAAAATTGATATGGAGGTGGTTTGCCTCAACAGTTACGATATGATT
ATGGACTTTGATGTCTCCGGAGTTGTCCCCACAATCAGTTATCAGAGAGTAGAGGAAGAA
ACATTCCCTTATGTGATGGGGGATGTGGAACTACTGGGAACCACTGACTTAGAGAGACTT
TCTTCATTGAGCCTCGCTTTGGTAAACTCTATGAAAACTTCTTCTACTGTAAAGTTGAGA
CAGAATGAGTTTGGACCCGCAAGGTATCAAGTGGTTAGATGCAAAGAAGTATACTGTCAA
GAGTTTTCATTGAGCAACACTGAATTACAACTGATTTATCAAAAGACAGGAGAGTGCTCA
AAGTGCTATGCTATTAATGATAACAAAGTTGGTGAGGTGTGCTCATTTTATGCTGATCCT
AAAAGATATTTTCCAGCAATATTTTCAGCTGAGGTTTTACAAACAACAGTAAGCACAATG
ATTTCTTGGATAGAAGATTGCAGTGAGCTGGAAGGGCAGTTGAACAATATCAGATCTTTG
ACAAAGATGATCCTGGTTTTAATTTTAGCTCACCCCAGTAAACGTTCTCAAAAGCTCCTC
CAAAATCTTAGGTATTTTGTAATGGCTTATGTGTCAGATTATCATCATAAGGACCTCATT
GATAAAATAAGGGAAGAGTTAATCACTGATGTTGAGTTCCTTCTCTATAGGTTAATAAGG
ACATTAATGAATCTGGTTTTATCTGAGGATGTGAAGAGCATGATGACTAATAGGTTCAAG
TTCATTCTGAATGTTTCCTACATGTGCCACTTCATCACGAAAGAAACACCAGATAGATTG
ACAGATCAGATAAAATGTTTTGAGAAGTTTCTGGAACCAAAGGTGAGATTTGGTCATGTA
AGCATTAATCCTGCAGACACAGCCACTGAGGAAGAATTGGATGACATGGTCTACAATGCA
AAAAAGTTTTTAAGTAAAGATGGATGCACAAGTATCGAGGGACCAGACTATAAAAGACCT
GGTGTTTCAAAGAAGTATTTATCTCTTCTTACGTCCTCTTTTAACAATGGTTCACTATTT
AAGGAGAGAGAAGTAAAAAGGGAAATCAAGGATCCTCTCATCACCAGTGGCTGTGCTACA
GCCTTGGATTTGGCCAGTAACAAAAGTGTTGTTGTTAATAAATACACAGATGGTTCTAGA
ATATTAAACTATGACTTCAATAAGCTTACAGCACTGGCCGTTTCGCAGCTCACTGAAGTC
TTTTCAAGAAAAGGAAAGTACCTTCTCAACAAGCAAGACTATGAATACAAAGTTCAGCAG
GCAATGAGCAATTTGGTCCTAGGATCTGGGCAGCCTAAAAGTGATGCTGATGGGGCTGAC
CTAGACGAAATTTTGCTCGATGGAGGTGCAAGCGATTATTTTGATCAGCTAAAGGAGACT
GTTGAAAAGATTGTTGATCAGTATAGGGAACCAGTCAAGCTAGGCTCAGGCCTCAATGGT
GATGGCCCATCAATAAATGATTTAGATGAAATTGTCCCAAATAAGTTTTACATTAGATTG
ATCAAAGGTGAATTATCTAATCACATGGTTGAGGATTTTGATCATGACATCTTACCAGGT
AAATTTTATGAAGAATTCTGTAATGCTGTCTATGAGAATAGTAGATTGAAAGAGAAGTAT
TTTTACTGTGGACATATGTCACAGTGTCCTATTGGAGAGTTGACAAAGGCAGTGTCAACA
AGGACATACTTTGACCATGAGTATTTTCAGTGTTTTAAGTCCATACTTTTGATTATGAAT
GCGAATACACTTATGGGGAGGTACACTCATTACAAGTCAAGGAACCTTAATTTTAAGTTT
GATATGGGTAAGCTCTCTGATGATGTAAGAATTAGTGAAAGGGAGAGCAATTCAGAAGCA
CTTAGTAAGGCTCTGTCACTGACAAACTGTACCACAGCAATGTTAAAGAATTTGTGTTTC
TATAGCCAGGAGTCGCCGCAATCTTATGACTCAGTAGGACCTGATACGGGAAGGCTTAAG
TTTTCTTTGTCATATAAAGAACAAGTGGGTGGCAACAGAGAATTATATATTGGTGATCTT
AGGACAAAGATGTTCACTAGACTTATAGAGGATTACTTTGAAGCTATAAGCCTACAGTTA
TCAGGGAGCTGCCTGAACAACGAGAAGGAATTTGAAAATGCTATCCTCTCCATGAAATTG
AATGTCTCATTGGCACATGTGTCCTATAGCATGGATCATAGCAAATGGGGCCCAATGATG
TGTCCATTTTTATTCTTGACTGTGTTGCAGAACTTAATTTTCTTTTCAAAGGACCTGCAG
GCTGACATTAAAGGGAGGGACTATCTCTCAACCCTACTTATGTGGCATATGCACAAAATG
GTGGAAATACCTTTTAATGTGGTGACAGCTATGATGAAGTCCTTCATTAAAGCTCAACTA
GGGTTAAGGAAGAAAACCAAACAGTCAATAACAGAAGATTTCTTTTACTCTAACTTCCAA
GTCGGTGTAGTGCCTTCTCACATCAGTTCAATACTTGACATGGGTCAAGGAATATTACAT
AACACATCAGATTTCTATGCCCTTATTTCAGAGAGGTTCATTAATTATGCTATCAGTTGT
ATATGTGGTGGTACAATAGATGCTTATACCTCTAGTGATGATCAAATTTCTCTCTTTGAT
CAATCTCTCACAGAACTTTTGCAAAGAGACCCAGAAGAATTTAAGACTCTATTAGAGTTC
CACTATTATATGAGTGATCAACTTAATAAGTTTGTGAGCCCTAAGAGTGTCATTGGTAGG
TTTGTTGCAGAGTTTAAATCTAGATTTTTTGTTTGGGGAGATGAAGTGCCATTATTGACA
AAGTTCGTTGCAGCAGCTCTTCACAATATAAAGTGTAAAGAGCCACATCAGCTGGCAGAA
ACAATTGACACGATCATTGATCAGTCGGTTGCGAATGGTGTCCCTGTTCACTTATGCAAT
TTAATACAGAAAAGAACCTTGAGTCTATTACAATATGCAAGATACCCTATTGACCCATTC
TTATTGAATTGCGAGACAGATGTCAGAGACTGGGTAGATGGCAACCGTAGTTATAGAATT
ATGAGGCAAATAGAGGGATTGATTCCTCATGCTTGCAGCAAGATTAGATCTATGTTGAGA
AAACTATACAATAGGTTGAAGACTGGTCAACTCCATGAAGAGTTCACAACAAACTATTTA
TCTAGTGAGCACCTTTCTTCACTAAGAAATCTTTGTGAGCTGTTGGATGTTGAGCCCCCA
TCAGAGTCTGACCTTGAGTATTCTTGGTTAAATTTGGCTGCGCATCATCCTTTAAGAATG
GTGTTGAGACAAAAGATAATATACTCAGGTGCTGTGAACCTAGATGACGAGAAGATTCCT
ACCATTGTCAAAACAATCCAAAATAAGTTGTCTTCCACTTTCACTCGAGGTGCGCAAAAA
TTGCTATCTGAAGCTATCAACAAGTCTGCATTCCAGAGTTCCATTGCATCTGGCTTTGTG
GGATTATGCAGAACATTGGGTAGCAAATGTGTTCGGGGACCAAATAAAGAGAACCTGTAT
ATTAAGTCCATTCAGTCTCTGATTTCTGATGTCAAGGGAATCAAATTGTTAACAAATTCT
AATGGCATCCAATATTGGCAGGTTCCACTAGAACTTAGAAGTGAAGGTGAAAGTGTGGTC
AGTTATTTCAGACCCTTGTTATGGGACTATATGTGCATCTCCTTATCAACTGCAATAGAA
CTGGGTGCATGGGTCTTAGGAGAACCTAAGACAGTTAAGGTGCTGGATTTTTTCAAGCAT
AACCCTTGTGACTATTTTCCCTTAAAGCCAACTGCATCAAAACTATTGGAGGATAGGGTT
GGTCTGAATCACATCATTCATTCTTTGAGAAGGCTGTACCCATCAGTGTTTGAGAAGCAC
ATATTACCATTCATGAGTGATCTAGCGTCAACTAAAATGAAGTGGTCACCTAGAATAAAA
TTTCTAGATCTCTGTGTAGCGTTGGATGTTAACTGTGAAGCCTTGTCTCTTGTCTCACAT
ATAGTGAAATGGAAAAGAGAGGAACATTACATTGTGTTGTCATCTGAATTGAGGTTGTCT
CACAGTAGGACACATGAACCCATGGTGGAGGAAAGAGTAGTGAGCACTAGTGATGCTGTT
GACAATTTTATGAGGCAGATCTATTTTGAGTCTTATGTGAGACCATTTGTTGCGACCACA
AGAACATTGGGGTCCTTCACGTGGTTTCCACACAAGACATCAGTTCCAGAGGGTGAGGGG
TTGCATAGGATGGGTCCATTCTCTTCATTTGTAGAGAAAGTTATTCACAAAGGTGTTGAA
AGGCCAATGTTTAAACATGATCTGATGATGGGTTATGCTTGGATAGACTATGATATTGAG
CCAGCTAGATTCAATCAAAATCAATTGATCGCATCAGGTTTGGTTGATCCTAAATTTAAC
TCATTGGAGGACTTCTTTGATGCCATAGCTTCACTACCTTCAGGGTCTGCAAAACTGGGT
CAGACAGTGAGGTTCCGTATTAAGAGTCAAGATGCTAGTTTTAAGGAAAGCTTTGCTATC
CACCTTGAGTATGTTGGCTCAATGAATCAACAGGCCAAGTATTTAGTACATGATGTAACC
GTTATGTACTCAGGTGCAGTGAGTCCGTGTGTTTTGTCAGACTGTTGGAGACTGGTTTTG
TCAGGACCTACTTTCAAGGGCAAATCAGCATGGTATGTTGACACCGAGATCATTAATGAG
TTTTTAATTGACACAAATCAACTAGGGCATGTGACCCCTGTTGAGATTGTTGTTGATATA
GAAAAGCTGCAGTTTACGGAGTATGACTTTATATTGGTGGGTCCTTGCACCGAACCAGCC
CCTCTAGTTGTGCATAGGGGAGGCCTGTGGGAATGTGGGAGGAAATTAGCATCCTTTACA
CCTGTTATACAAGACCAGGATCTTGAAGTATTTGTGAGAGAGGTTGGGGACACTTCGTCT
GACCTGTTGATTGGGGCATTGAGTGACATGATGATAGATAGGCTAGGGTTAAGGGTGCAA
TGGTCAGGGGTTGACATTGTCTCCACACTTAGGGCTGCAGCGCCGAATTATGAG---GAG
GTCTTGAGTGCGGTTCTTGAGGCAGTGGACAACTGGGTGGAGTTCAAAGGTTATGCTCTC
TGTTATAGTAAGTCAAAGGGGAAGGTGATGGTACAGTCAAGTGGTGGTAAACTGAGACTG
AAGGGCAGAACATGTGAGGAGTTGACTAGGAAGGATGAATGCATCGAAGACATTGAGTAG
>Josiah_SL_1976H
ATGGGAAACAAGCAAGCCAAAGCCCCAGAATCAAAAGACAGTCCGAGAGCCAGCCTGATC
CCAGATGCCACACATCTAGGGCCACAGTTCTGTAAGAGCTGCTGGTTCGAAAACAAGGGC
CTGGTTGAGTGCAACAACCACTATCTGTGTCTCAACTGCCTCACCTTACTTCTAAGTGTC
AGCAACAGGTGTCCCATTTGCAAGATGCCTCTCCCCACAAAACTGAGACCATCAGCCGCT
CCAACAGCACCTCCAACCGGAGCAGCGGACAGCATCAGACCCCCACCCTACAGTCCCTGA
ATGGAGGAAGACATAGCCTGTGTCAAAGACTTAGTATCAAAATACCTAGTGGACAACGAG
AGATTGTCAAGACAGAAGTTAGCATTTCTTGTGCAGACAGAGCCTAGGATGCTATTAATG
GAAGGGTTGAAACTCTTGTCCCTCTGTATTGAGGTTGATTCTTGCAACGCAAATGGTTGC
GAGCATAACAGTGAGGACAAATCTGTGGAAAGAATTCTCCATGACCATGGAATCTTGACA
CCTTCACTATGTTTTGTGGTACCGGACGGTTACAAACTGACGGGCAATGTTCTAATACTG
CTGGAGTGTTTTGTTAGATCATCTCCTGCTAACTTTGAGCAGAAGTACATTGAGGACTTC
AAAAAATTAGAGCAGCTGAAAGAAGACCTGAAGAGTGTCGACATCAATTTAATACCACTT
ATAGACGGGAGAACATCATTCTACAATGAACAAATACCTGACTGGGTCAATGATAAGTTG
AGGGATACGCTCTTCTCACTTTTAAAGTATGCACAGGAGAGTAATTCACTTTTTGAAGAG
TCAGAGTATAGCAGACTCTGTGAATCTTTATCCATGACTTCGGGTAGATTATCAGGGGTG
GAGAGTTTAAATGTTCTGATGGACAATCGCTCTAATCATTATGAGGAAGTGATTGCCTCA
TGCCACCAAGGCATCAATAATAAATTAACAGCTCATGAGGTAAAGCTGCAGATCGAAGAG
GAGTATCAAGTGTTTAGGAACAGATTGAGGAAAGGAGAGATAGAAGGTCAGTTTTTAAAG
GTTGATAAGAGCCAGTTACTTAATGAACTTAACAATTTGTACGCTGATAAGGTA---GTT
GCAGAAGACAATATCGAACACTTAATTTACCAGTTCAAGAGAGCATCACCAATATTGAGA
TTTTTGTATGCAAATGTTGATGAGGGGAATGAAAAAAACCAAACTATTGGAGAATGTCAG
GTTCAATGCTGGAGATCATTCCTAAATAAAGTAAAATCTTTGAGGATATTGAACACAAGG
AGGAAACTTCTATTAATTTTTGATGCACTAATTCTCCTTGCAAGTAAGCATGACCTGATG
AAACAA------AAGTGTTTAAAAGGGTGGTTGGGGTCTTGCTTCTTAAGTGTTAATGAT
AGACTAGTTTCTTTGGAGTCAACAAAGAGGGATCTCGAGAAATGGGTTGAGCGGAGGCAA
CAGGCTGAAAGATCTAGAATCACACAGTCCTCCCAGTGTTTGAGTAAGAATCAAATCCTC
AATTCAATATTCCAGAAAACCATTTTGAAGGCCACCACTGCTTTAAAGGATGTTGGGATC
AGTGTGGACCACTATAAAATTGATATGGAGGTGATCTGCCTTAACAGCTATGATTTGATT
ATGGACTTTGATGTCTCCGGAGTTGTCCCAACAATCAGTTATCAGAGAACAGAGGAAGAA
ACATTCCCTTATGTGATGGGGGATGTGGAACTACTGGGAACCACTGACTTAGAGAGACTT
TCCTCATTGAGCCTCGCTTTGGTGAACTCTATGAAAACTTCTTCTACCGTAAAGCTGAGA
CAGAATGAATTTGGACCCGCAAGGTATCAAGTGGTCAGATGCAAAGAAGCATATTGTCAA
GAGTTTTCATTGGGTAACACTGAATTACAACTGATTTATCAAAAGACAGGGGAGTGCTCG
AAGTGCTATGCTATTAATGATAACAAAGTTGGTGAGGTGTGCTCATTTTATGCTGATCCT
AAAAGATATTTTCCAGCAATATTTTCAGCTGAGGTTTTACAAACAACAATAAGCACTATG
ATTTCTTGGATAGAAGATTGCAATGAGCTGGAAGGGCAGTTGAACAATATCAGGTCTCTG
ACAAAGATGATCCTGGTTTTAATTTTAGCTCACCCCAGTAAACGTTCTCAAAAGCTCCTC
CAAAATCTTAGGTACTTTGTAATGGCTTATGTATCAGATTATCATCATAAGGACCTCATT
GACAAAATAAGGGAAGAATTAATCACTGATGTTGAGTTCCTGCTCTATAGGTTAATAAGG
ACATTAATGAATCTGGTTTTATCTGAGGATGTGAAGAGCATGATGACTAATAGGTTCAAG
TTCATTTTGAATGTTTCCTACATGTGCCACTTCATTACGAAAGAAACACCAGATAGATTG
ACAGATCAGATAAAATGTTTTGAGAAGTTTCTGGAACCAAAGGTGAGATTTGGTCATGTG
AGCACTAATCCTGCAGACACAGCCACTGAGGAAGAATTGGATGACATGGTCTACAATGCA
AAAAAGTTTTTAAGTAAAGATGGATGCACAAGTATCGAGGGACCAGATTATAAAAGGCCT
GGTGTTTCAAAGAAGTATTTATCTCTTCTTACATCCTCTTTTAACAATGGTTCACTATTT
AAGGAGAGGGAAGTAAAAAGGGAAATCAAAGATCCTCTCATCACCAGTGGCTGTGCCACA
GCCTTGGATTTAGCCAGCAACAAAAGTGTTGTTGTTAATAAATACACAGATGGTTCTAGA
ATATTAAACTATGACTTCAATAAGCTCACAGCACTGGCCGTGTCGCAGCTCACTGAAGTC
TTCTCAAGGAAAGGAAAGTACCTTCTCAACAAGCAGGACTATGAGTACAAAGTTCAGCAG
GCAATGAGCAATTTGGTTCTAGGATCTGGGCAGCTCAAAAGTGATGCTGATGGGGCTGAC
CTAGACGAAATTTTGCTCGATGGAGGTGCAAGCGATTATTTTGATCAGCTAAAGGAGACT
GTTGAAAAAATTGTTGATCAGTATAGGGAACCTGTCAAGCTAGGCTCAGGCCCTAATGGT
GATGGCCCATCAATAAATGATCTAGATGAGATTGTCTCAAATAAGTTTTACATTAGGTTG
ATCAAGGGTGAATTATCCAATCACATGGTTGAGGACTTTGATCATGATATCTTACCAGGT
AAATTTTATGAAGAATTCTGTAATGCTGTCTATGAGAATAGTAGATTGAAGCAGAAGTAT
TTTTACTGTGGACATATGTCACAGTGTCCTATTGGAGAGTTGACAAAGGCAGTGTCAACA
AGGACATACTTTAACCATGAATACTTTCAGTGTTTTAAGTCCATACTCTTGATCATGAAT
GCGAATACACTTATGGGGAGGTACACTCATTATAAGTCAAGGAACCTTAATTTCAAGTTT
GATATGGGTAAACTCTCTGATGATGTAAGAATTAGTGAAAGGGAGAGCAATTCAGAGGCA
CTTAGTAAGGCTCTGTCACTGACAAACTGTACCACAGCAATGTTAAAGAATTTGTGTTTT
TATAGCCAAGAGTCGCCACAATCTTATGACTCAGTGGGACCTGATACAGGAAGGCTTAAG
TTTTCTTTGTCATATAAAGAACAAGTGGGTGGTAACAGAGAATTATATATTGGTGATCTT
AGAACAAAGATGTTTACTAGACTTATAGAAGATTACTTTGAAGCTATAAGCCTACAGTTA
TCAGGGAGTTGCCTGAACAACGAGAAGGAATTTGAAAATGCTATCCTTTCCATGAAATTG
AATGTTTCATTGGCACATGTGTCTTATAGCATGGATCATAGTAAGTGGGGCCCAATGATG
TGTCCATTTTTGTTCTTGACTGTCTTACAGAATTTAATTTTCCTCTCAAAGGACTTGCAA
GCTGACATAAAAGGGAGGGACTATCTCTCAACCCTACTTATGTGGCATATGCACAAAATG
GTGGAAATACCTTTTAATGTGGTGACAGCCATGATGAAGTCTTTCATTAAAGCCCAACTA
GGGTTAAGGAAGAAAACTAAACAGTCAATAACAGAAGATTTCTTTTACTCTAATTTCCAA
GTCGGTGTAGTGCCTTCTCACATCAGTTCAATACTTGACATGGGTCAAGGAATATTACAC
AACACATCAGATTTTTATGCCCTCATTTCAGAGAGGTTCATTAATTATGCTATCAGTTGT
ATATGCGGTGGTACGATAGATGCTTATACCTCTAGTGATGATCAGATTTCTCTCTTTGAT
CAATCTCTCACAGAGCTTTTGCAAAGAGACCCAGAAGAATTTAGGACTCTAATAGAGTTC
CACTATTATATGAGTGATCAACTCAATAAGTTTGTGAGCCCTAAAAGTGTCATTGGCAGG
TTTGTTGCAGAGTTTAAATCTAGATTTTTTGTTTGGGGAGATGAAGTGCCATTATTGACA
AAGTTCGTTGCAGCAGCTCTTCACAATATAAAGTGTAAAGAGCCACACCAACTGGCAGAA
ACAATTGACACAATCATTGATCAGTCGGTTGCGAATGGTGTCCCTGTTCACTTATGTAAT
CTAATACAGAAAAGAACCTTAAATCTTTTGCAATATGCAAGATACCCTATTGACCCATTC
TTATTGAATTGCGAGACAGATGTTAGAGACTGGGTAGATGGCAACCGTAGTTATAGGATT
ATGAGGCAAATAGAGGGATTGATTCCTAATGCTTGCAGCAAGATTAGATCTATGTTAAGA
AAACTGTACAATAGGTTGAAGACTGGGCAACTCCATGAAGAGTTCACAACAAACTATTTG
TCTAGTGAGCACCTCTCATCACTAAGAAATCTTTGTGAGCTGTTGGATGTTGAGCCCCCA
TCTGAGTCTGACCTTGAGTATTCTTGGCTAAACTTGGCTGCGCATCATCCTTTAAGAATG
GTGTTGAGACAAAAGATAATATATTCAGGTGCTGTGAACCTAGATGATGAGAAGATTCCT
ACCATTGTCAAAACAATCCAAAATAAGTTGTCTTCCACTTTCACTCGAGGTGCGCAAAAA
TTGCTGTCTGAAGCTATCAACAAATCTGCATTCCAAAGTTCCATTGCATCTGGCTTTGTA
GGATTGTGCAGAACATTGGGTAGCAAATGTGTTCGGGGACCAAATAAAGAGAATCTGTAT
ATTAAGTCCATTCAGTCTCTGATTTCTGATGTCAAGGGAATCAAATTGTTGACAAATTCT
AATGGCATTCAATATTGGCAAGTTCCGCTAGAACTTAGAAGTGGAAGTGAAAGTGTGGTC
AGTTATTTCAGACCCTTGTTATGGGATTATATGTGCATCTCCTTATCAACTGCAATAGAA
CTGGGTGCATGGGTCTTAGGGGAACCTAAGACAGTTAAGGTGTTAGATTTTTTCAAACAT
AACCCTTGTGACTATTTTCCCTTAAAGCCAACTGCATCAAAACTATTGGAGGATAGGGTT
GGTTTGAATCACATCATTCATTCTTTAAGAAGGCTGTACCCATCAGTGTTTGAGAAACAC
ATATTACCATTCATGAGCGATCTAGCGTCAACCAAAATGAAGTGGTCACCCAGAATAAAA
TTTCTAGATCTCTGTGTAGCGTTGGATGTTAACTGTGAAGCCTTGTCTCTTGTCTCACAC
ATAGTAAAATGGAAAAGAGAGGAACATTACATTGTGTTATCATCTGAATTGAGGTTGTCT
CACAGTAGGACACATGAACCCATGGTGGAAGAAAGAGTAGTGAGCACTAGTGATGCTGTT
GACAATTTCATGAGGCAAATTTATTTTGAGTCTTACGTGAGACCATTTGTTGCGACTACA
AGAACATTGGGGTCCTTCACGTGGTTTCCACACAAGACATCAGTTCCAGAGGGTGAAGGG
TTGCATAGAATGGGTCCATTTTCTTCATTTGTAGAGAAAGTTATTCACAAAGGTGTTGAA
AGGCCAATGTTTAAGCATGATCTGATGATGGGTTATGCTTGGATAGACTTTGATATTGAG
CCAGCTAGATTCAATCAAAATCAATTGATCGCATCAGGTTTAGTTGATCCTAAGTTTGAC
TCATTGGAGGATTTCTTTGATGCCGTAGCTTCACTACCTCCAGGGTCTGCAAAACTGAGT
CAGACAGTGAGGTTCCGTGTTAAAAGTCAAGATGCTAGTTTTAAGGAAAGCTTTGCCATC
CACCTTGAGTATACTGGCTCAATGAATCAACAGGCCAAGTATCTAGTACATGATGTAACC
GTTATGTACTCAGGTGCAGTGAGTCCGTGTGTCTTGTCAGACTGTTGGAGACTGGTTTTG
TCAGGACCTACTTTCAAGGGCAAATCAGCATGGTATGTTGACACCGAGATCATTAATGAG
TTTTTAATTGACACAAATCAACTAGGGCATGTGACCCCTGTTGAGATTGTTGTTGATATG
GAAAGGTTGCAGTTTACGGAGTATGACTTTGTATTGGTGGGTCCTTGCACTGAACCAACC
CCCCTGGTTGTGCATAGGGGAGGCTTGTGGGAATGTGGAAAGAAATTGGCATCCTTTACA
CCTGTTATACAAGACCAGGATCTTGAGATATTTGTGAGAGAGGTTGGGGACACTTCGTCT
GACCTGCTGATTGGGGCATTGAGTGATATGATGATAGACAGGCTGGGGTTAAGGATGCAG
TGGTCAGGGGTGGACATTGTCTCCACACTTAGGGCTGCAGCGCCGAGTTGTGAG---GGG
ATCTTGAGTGCGGTTCTTGAGGCAGTGGACAACTGGGTGGAGTTCAAGGGTTATGCTCTC
TGTTATAGTAAGTCAAGGGGAAAGGTGATGGTACAATCAAGTGGTGGTAAATTGAGATTG
AAGGGCAGAACATGTGAGGAGCTGACTAGGAAGGATGAATGCATCGAAGACATTGAGTAG
>G1774_SL_2011H
ATGGGAAACAAGCAAGCCAAAACCCCAGAATCAAAGGACAGTCCGAGAGCCAGCCTGATC
CCAGATGCCACACATCTAGGGCCGCAGTTCTGTAAGAGCTGCTGGTTCGAAAACAAGGGC
CTGGTTGAGTGCAACAACCACTATCTGTGTCTCAACTGCCTCACCTTACTTCTAAGTGTC
AGCAATAGGTGCCCCATTTGCAAGATGCCTCTCCCCACAAGACTGAGACCATCAGCCGCT
CCAACAGCACCCCCATCCGGAGCGGCGGACAGCACCAGACCTCCACCCTACAGTCCCTGA
ATGGAGGAAGACATAGCCTGTGTCAAAGACTTAGTATCAAAGTACCTGGCGGACAACGAG
AGATTATCAAGACAGAAGTTAGCATTTCTTGTGCAGACAGAGCCTAGGATGCTATTAATG
GAAGGGTTGAAACTCCTGTCTCTCTGTATTGAGGTTGATTCCTGTAACGCAAATGGATGC
GAGCATAACAGTGAGGACAAATCTGTGGAAAGAATTCTCCATGACCATGGAATCCTGACA
CCTTCACTATGCTTTGTGGTACCGGACGGTTACAAACTGACGGGTAATGTCCTAATACTG
CTGGAGTGTTTTGTTAGATCATCTCCTGCCAACTTTGAGCAAAAGTACATTGAGGACTTC
AAAAAATTAGAGCAGCTGAAAGAAGACTTGAAGAGTGTCGACATCAATTTAATACCACTT
ATAGACGGGAGAACATCATTCTACAATGAACAAATACCTGACTGGGTCAATGACAAGTTG
AGGGACACGCTCTTCTCACTTTTAAAGTATGCACAGGAGAGTAACTCGCTTTTCGAAGAG
TCAGAGTATAGCAGACTCTGTGAATCTTTATCCATGACTTCGGGTAGGTTATCAGGGGTG
GAGAGTTTAAATGTTCTGATGGACAATCGCTCCAATCATTATGAGGAAGTGATTGCCTCA
TGCCACCAAGGCATTAACAATAAGTTAACAGCTCATGAAGTAAAGCTGCAGATCGAAGAG
GAGTATCAAGTGTTCAGGAACAGATTGAGGAAAGGAGAGATAGAAGGTCAGTTTTTAAGG
GTTGATAAGAGCCAGTTGCTTAATGAACTTAATAATCTGTATGCTGATAAGGTA---GCT
GCAGAAGACAATATCGAGCACTTAATTTATCAGTTTAAGAGAGCATCACCAATATTAAGA
TTTTTGTATGCAAATATTAATGGGGGGAATGAAAAAAACCAAACCACTGGAGAATGTCAG
GTCCAATGCTGGAGATCATTCTTAAATAAAGTAAAATCTTTGAGGATATTGAACACAAGG
AGAAAGCTTCTATTAATTTTTGATGCACTAATTCTCCTTGCAAGTAAACATGACCTAATG
AAACAA------AAATGTTTAAAAGGGTGGTTGGGGTCTTGCTTCTTAAGTGTCAATGAT
AGGCTAGTTTCTTTGGAGTCAACAAAAAGGGATCTCAAGAAATGGGTTGAGCGGAGGCAA
CAGGCTGAGAGGTCTAGAGTCACACAGTCCTCCCAGTGTTTGAGTAAGAATCAAATCCTC
AATTCAATATTTCAGAAAACCATTTTGAAGGCCACCACTGTTTTAAAGGATGTTGGGATC
AGTGTGGACCACTATAAAATTGATATGGAGGTGATTTGCCTTAACAGTTACGATATGATT
ATGGACTTTGATGTCTCCGGAGTTGTTCCCACAATCAGTTACCAGAGAACAGAGGAAGAA
ACATTCCCTTATGTGATGGGGGATGTGGAACTACTGGAAACCACTGACTTAGAGAGACTT
TCTTCATTGAGCCTTGCTTTAGTGAACTCTATGAAAACTTCTTCTACCGTGAAGTTGAGA
CAGAATGAGTTTGGACCCGCAAGGTATCAAGTGGTTAGATGCAAAGAAGTATACTGTCAA
GAGTTTTCATTGAGTAACACTGAATTACAACTGATTTATCAAAAGACAGGGGAGTGCTCG
AAGTGCTATGCTATTAATGATAATAAAGTTGGTGAGGTGTGCTCATTTTATGCTGATCCT
AAAAGATATTTTCCAGCAATATTTTCAGCTGAGGTTTTACAAACAACAATAAGCACAATG
ATTTCTTGGATAGAAGATTGCAGTGAGCTGGAAGGGCAGTTGAAAAACATCAGATATTTG
ACAAAGATGATCCTGGTTTTGATTTTAGCTCACCCCAGTAAACGTTCTCAAAAGCTCCTC
CAAAATCTTAGGTACTTTGTAATGGCTTATGTGTCAGATTATCATCACAAGGACCTCATT
GACAAAATAAGGGAAGAATTGATCACTGATGTTGAGTTCCTTCTCTATAGGTTAATAAGG
ACATTAATGAATCTGATTTTATCTGAGGATGTGAAGAGCATGATGACCAATAGGTTCAAG
TTCATTTTGAATATTTCCTACATGTGCCACTTCATTACGAAAGAAACACCAGATAGATTG
ACAGATCAGATAAAATGCTTTGAGAAGTTTCTGGAACCAAAGGTGAAATTTGGTCATGTG
AGCATTAATCCTGCAGACACAGCCACTGAGGAAGAATTGGATGACATGGTCTACAATGCA
AAAAAGTTTTTAGGTAAAGATGGATGCACAAGTGTCGAGGGACCAGACTATAAAAAACCT
GGTGTTTCAAAGAAGTACTTATCCCTTCTTACGTCCTCTTTTAACAATGGTTCACTATTT
AAGGAGAGAGAGGTAAAAAGGGAAATCAAAGATCCTCTCATCACCAGTGGCTGTGCTACA
GCTTTGGATTTAGCCAGCAACAAAAGTGTTGTTGTCAATAAATACACAGATGGTTCTAGA
ATATTAAACTATGACTTCAACAAGCTCACAGCACTGGCCGTGTCGCAGCTCACTGAAGTC
TTCTCAAGAAAAGGAAAGTACCTTCTCAACAAGCAAGACTATGAATACAAAGTTCAGCAG
GCAATGAGTAATTTAGTTCTAGGATCTGGGCAGCCTAAAAGTGATGCTGATGGGGCTGAC
CTAGACGAAATTTTGCTCGATGGAGGTGCAAGCGATTATTTTGATCAGCTAAAGGAAGCT
GTTGAAAAAATTGTTGATCAGTATAGGGAACCAGTCAAGCTAGGCTCAGGCCTCAATGGT
GATAGCCCATCAATAAATGATTTAGATGAGATTGTCTCAAATAAGTTTTACATTAGGTTG
ATCAAGGGTGAATTATCCAACCACATGGTTGAGGACTTTGATCATGATATCTTACCAGGT
AAGTTTTATGAAGAATTCTGTAATGCTGTCTATGAGAATAGTAGATTGAAAGAGAAGTAT
TTTTACTGTGGACACATGTCACAGTGTCCTATTGGAGAGTTAACAAAAGCAGTGTCAACA
AGGACATACTTTAACCATGAGTACTTTCAGTGTTTTAAGTCTATACTCTTGATCATGAAT
GCAAATACACTTATGGGGAGGTACACTCATTATAAGTCAAGGAACCTTAATTTTAAGTTT
GATATGGGTAAGCTCTCTGATGATGTAAGAATTAGTGAAAGGGAGAGTAACTCAGAAGCA
CTTAGTAAGGCTCTGTCATTGACAAACTGTACCACAGCAATGTTAAAGAATTTGTGTTTT
TATAGCCAAGAGTCGCCACAATCTTATGATTCAGTGGGACCTGATACGGGAAGGCTTAAG
TTTTCTTTGTCATATAAAGAACAAGTGGGTGGCAACAGAGAATTATATATTGGTGATCTT
AGGACAAAGATGTTTACTAGACTTATAGAAGATTACTTTGAAGCTATAAGCCTACAGTTA
TCAGGAAGTTGTCTGAACAATGAGAAGGAATTTGAAAATGCTATCCTTTCCATGAAATTG
AATGTTTCATTGGCACATGTGTCTTATAGCATGGACCATAGTAAGTGGGGCCCAATGATG
TGTCCATTTTTATTCTTGACTGTATTGCAGAATTTAATTTTCTTTTCAAAGGACCTGCAA
GCTGACATTAAAGGGAGGGACTATCTCTCAACCCTACTTATGTGGCATATGCACAAAATG
GTGGAAATACCTTTTAATGTTGTGACAGCTATGATGAAGTCCTTCATTAAAGCTCAACTA
GGGTTAAGGAAGAAAACTAAACAGTCGATAACAGAAGATTTCTTTTACTCTAACTTTCAA
GTCGGTGTGGTGCCTTCTCACATCAGTTCAATACTTGACATGGGTCAAGGAATATTACAC
AACACATCAGATTTTTATGCCCTCATTTCAGAGAGGTTCATAAATTATGCTATCAGTTGT
ATATGTGGTGGTACGATAGATGCTTATACCTCTAGTGATGATCAAATTTCTCTCTTTGAT
CAATCTCTCACAGAACTTTTGCAAAGAGACCCAGAAGAATTTAGGACTCTAATAGAGTTC
CACTATTATATGAGTGATCAACTCAATAAGTTTGTGAGCCCTAAGAGTGTCATTGGTAGG
TTTGTCGCAGAGTTCAAATCTAGATTTTTTGTTTGGGGAGATGAAGTGCCATTATTGACA
AAGTTCGTTGCAGCAGCTCTTCACAACATAAAGTGTAAAGAGCCACATCAACTGGCAGAA
ACAATTGACACAATCATTGATCAGTCGGTTGCGAATGGTGTCCCTGTTCACTTATGCAAT
CTAATACAGAAAAGAACCTTAAGTCTATTGCAATATGCAAGATACCCTATTGACCCATTC
TTACTGAATTGCGAGACAGATGTTAGAGACTGGGTAGATGGTAATCGTAGTTATAGAATT
ATGAGGCAAATAGAGGGATTGATTCCCAATGCTTGTAGCAAGATTAGATCTATGTTGAGA
AAGCTATACAATAGGTTGAAGACTGGACAACTCCATGAAGAGTTCACAACAAATTATTTG
TCTAGTGAGCACCTCTCTTCACTAAGAAATCTTTGTGAGCTGTTGGATGTTGAGCCCCCA
TCAGAGTCTGACCTTGAGTATTCCTGGTTAAATTTGGCTGCGCATCATCCTTTAAGAATG
GTGTTGAGACAAAAGATAATATACTCAGGTGCTGTGAACCTAGATAATGAGAAGATTCCC
ACCATTGTCAAAACAATCCAAAATAAGTTGTCTTCCACCTTCACTCGAGGTGCGCAAAAA
TTGCTATCTGAAGCTATCAACAAGTCTGCATTCCAGAGTTCCATTGCATCTGGCTTTGTG
GGATTATGCAGAACATTGGGTAGCAAATGTGTTCGGGGACCAAACAAAGAGAATCTGTAT
ATTAAGTCCATTCAGTCTCTGATCTCTGATGTCAAGGGAATCAAATTGTTGACAGATTCT
AATGGCATACAATATTGGCAGGTTCCGCTAGAACTTAGAAGTGGAAGTGAAAGTGTGGTC
AGTTATTTTAGACCCTTGTTATGGGATTATATGTGCATCTCCTTATCAACTGCAATAGAA
CTGGGTGCATGGGTCCTAGGGGAACCTAAGGCAGTTAAGGTGTTGGATTTTTTTAAGCAT
AACCCTTGTGACTATTTTCCCTTAAAGCCAACTGCATCAAAACTATTGGAGGACAGGGTT
GGTTTGAATCACATCATTCATTCTTTGAGAAGGCTGTACCCATCAGTGTTTGAGAAGCAC
ATATTGCCATTTATGAGCGATCTAGCGTCAACCAAAATGAAGTGGTCACCCAGAATAAAA
TTTCTAGATCTCTGTGTAGCGTTGGATGTTAACTGTGAAGCCTTGTCTCTTGTCTCACAT
ATAGTAAAATGGAAAAGAGAGGAACATTACATCGTGTTATCATCTGAATTAAGATTGTCT
CACAATAGAACACATGAACCCATGGTGGAGGAAAGAGTAGTGAGCACTAGTGATGCTGTT
GACAATTTCATGAGGCAAATTTATTTTGAGTCTTATGTGAGACCATTTGTTGCGACTACA
AGAACATTGGGGTCCTTTACGTGGTTCCCACACAAGACATCAGTTCCAGAGGGTGAAGGG
TTGCATAGAATGGGTCCATTTTCTTCATTTGTAGAGAAAGTTATTCACAAAGGTATTGAG
AGGCCAATGTTTAAGCATGATCTGATGATGGGTTATGCTTGGATAGACTTTGATATTGAG
CCAGCTAGATTCAATCAAAATCAATTGATCGCATCAGGTTTAGTTGATCCTAAATTTGAC
TCATTGGAGGATTTCTTTGATGCCGTAGCTTCACTACCTCCAGGGTCTGCAAAACTGAGT
CAGACAGTGAGGTTCCATGTCAAGAGTCAAGATGCTAGTTTTAAGGAAAACTTTGCCATT
CACCTTGAGTATGTTGGCTCAATGAATCAACAGGCCAAGTATCTAGTACATGATGTAACT
GTTATGTACTCAGGTGCAGTGAGTCCGTGTGTCCTGTCAGACTGTTGGAGACTGGTTTTG
TCAGGACCTACTTTTAAGGGCAAATCAGCATGGTATGTTGACACCGAGATCATTAATGAG
TTTTTAATTGACACAAATCAACTAGGGCATGTGACCCCTGTCGAGATTATTGTTGATATA
GAAAAGCTGCAGTTTACGGAGTATGACTTTGTGTTGGTGGGTCCTTGCACTGAACCAGCC
CCTTTGGTTGTGCATAGGGGAGGCTTGTGGGAATGTGGAAAGAAATTGGCATCCTTTACA
CCTGTTATACAAGACCAGGATCTTGAAGTATTTGTGAGAGAGGTTGGAGACACTTCGTCT
GACCTGCTGATTGGGGCATTGAGTGACATGATGATAGATAGGCTGGGGTTAAGGGTGCAG
TGGTCAGGGGTGGACATTGTCTCCATACTTAGGGCTGCAACGCCGAGTTGTGAG---GGG
ATCTTGAGTGCGGTTCTTGAGGCAGTGGACAACTGGGTGGAGTTTAAGGGTTATGCTCTC
TGTTATAGCAAGTCAAAGGGGAAGGTGATGGTACAATCAAGTGGTGGCAAATTGAGATTG
AAGGGCAGAACATGTGAGGAGTTGACCAGGAAGGATGAATGCATCGAAGACATTGAGTAG
>LM395_SL_2009R
ATGGGAAACAAGCAAGCCAAAGCCCCAGAATCAAAGGACAGTCCGAGAGCCAGTCTGATC
CCAGATGCTACACATCTAGGGCCGCAATTCTGTAAGAGCTGCTGGTTCGAAAACAAGGGC
CTGGTTGAGTGCAACAACCACTATCTGTGTCTCAACTGCCTCACCCTACTTCTAAGTGTC
AGCAACAGGTGCCCCATTTGCAAGATGCCTCTCCCCACAAGACTGAGACCATCAGCCGCT
CCAACAGCACCCCCAACCGGAGCAGCGGACAGCACCAGACCTCCACCCTACAGTCCCTGA
ATGGAGGAAGACATAGCCTGTGTCAAAGACTTAGTATCAAAGTACCTAGCGGACAACGAG
AGATTATCAAGACAGAAGTTGGCATTTCTTGTGCAGACAGAACCTAGGATGCTATTAATG
GAAGGGTTGAAACTCCTGTCCCTCTGTATTGAGGTTGATTCCTGTAACGCAAATGGATGC
GAGCATAACAGTGAGGATAAATCTGTGGAAAGAATTCTCCATGACCATGGAATCTTGACA
CCTTCACTATGCTTTGTGGTACCGGACGGTTACAAACTGACGGGCAATGTCCTAATACTG
TTGGAGTGTTTTGTTAGATCATCTCCTGCCAACTTTGAGCAAAAGTACATTGAGGACTTC
AAAAAGTTAGAGCAGCTGAAAGAAGACTTGAAGAGTGTCGACATCAATTTAATACCACTT
ATAGACGGGAGAACATCATTCTACAATGAACAAATACCTGACTGGGTCAATGACAAGTTG
AGGGATACGCTCTTCTCACTTTTAAAGTATGCACAGGAGAGTAACTCACTTTTTGAAGAG
TCAGAGTATAGCAGACTCTGTGAATCTTTATCCATGACTTCGGGTAGGTTATCAGGGGTG
GAGAGTTTAAATGCTCTGATGGACAATCGCTCTAATCATTATGAGGAAGTGATTGCCTCA
TGCCACCAAGGCATTAATAATAAGTTAACAGCTCATGAAGTAAAGCTGCAGATCGAAGAG
GAGTATCAAGTGTTCAGGAACAGATTAAGGAAAGGAGAGATAGAAGGTCAGTTTTTAAAG
GTTGATAAGAGCCAGTTGCTTAATGAACTTAATAATCTGTACGCTGATAAGGTA---GCT
GCAGAAGACAATATCGAGCATTTAATTTATCAGTTCAAGAGAGCATCACCAATATTAAGA
TTTTTGTATGCAAATATTAATGAGGGGAATGAAAAAAGCCAAACCACTGGAGAATGTCAG
GTTCAATGCTGGAGATCATTCTTAAATAAAGTGAAATCTTTGAGGATATTGAACACAAGG
AGGAAACTTCTATTAATTTTTGATGCACTAATTCTTCTTGCAAGTAGGCATGACCTAATG
AAACAA------AAATGTTTAAAAGGTTGGTTAGGGTCTTGCTTCTTAAGTGTTAATGAT
AGGCTAGTTTCTTTGGAGTCAACAAAAAGGGATCTCGAGAAATGGGTTGAGCGGAGGCAA
CAGGCTGAAAGGTCTAGAATCACACAGTCCTCCCAGTGTTTGAGTAAGAATCAAATCCTC
AATTCAATATTCCAGAAAACCATTTTGAAAGCCACCACTGTTTTAAAGGATGTTGGGATC
AGTGTAGACCACTATAAAATTGATATGGGAGTGATTTGCCTTAACAGCTACGATATGATC
ATGGACTTTGATGTCTCCGGAGTTGTCCCTACAATCAGTTACCAGAGAACAGAGGAAGAA
ACATTCCCTTATGTGATGGGGGATGTGGAACTACTGGAAACCACTGACTTAGAGAGACTT
TCTTCATTGAGCCTCGCTTTAGTGAACTCTATGAAAACTTCTTCTACCGTGAAGTTGAGA
CAGAATGAGTTTGGACCCGCAAGGTATCAAGTGGTTAGATGCAAAGAAGTATACTGTCAA
GAGTTTTCATTGAGTAACACTGAATTACAACTGATTTATCAAAAGACAGGGGAGTGCTCG
AAGTGCTATGCTATTAATGATAACAAGGTTGGTGAGGTGTGCTCATTTTATGCTGATCCT
AAAAGATATTTTCCAGCAATATTTTCAGCTGAAGTTTTGCAAACAACAATAAGCACAATG
ATTTCTTGGATAGAAGATTGCAGTGAGCTGGAAGGGCAGTTGAACAACATCAGATATCTG
ACAAAGATGATCCTGGTTTTGATTTTAGCTCACCCCAGTAAACGTTCTCAGAAGCTCCTC
CAAAATCTTAGGTACTTTGTAATGGCTTATGTGTCAGATTATCATCATAAGGACCTCATT
GACAAAATAAGGGAAGAATTAATCACTGATGTTGAGTTCCTTCTCTATAGGTTAATAAGG
ACATTGATGAATCTGATTTTATCTGAGGATGTGAAGAGCATGATGACTAATAGATTCAAG
TTCATTTTGAATATTTCCTACATGTGCCACTTCATTACGAAAGAAACACCAGATAGATTG
ACAGATCAGATAAAATGTTTTGAGAAGTTTCTGGAACCAAAGGTGAGATTTGGTCATGTG
AGCATTAATCCTGCAGACATAGCCACTGAGGAAGAATTGGATGACATGGTCTACAATGCA
AAAAAGTTTTTAAGTAAAGATGGATGCACAAGTGTCGAGGGACCAGACTATAAAAAACCT
GGTGTTTCAAAAAAGTATTTATCCCTTCTTACGTCCTCTTTTAACAATGGTTCACTATTT
AAGGAGAGGGAAGTAAAAAGGGAAATCAAAGATCCTCTCATCACCAGTGGCTGTGCTACA
GCTTTGGATTTAGCCAGTAACAAAAGTGTTGTTGTTAATAAATACACAGATGGTTCTAGA
ATATTAAACTATGACTTCAATAAGCTCACAGCACTGGCCGTGTCGCAGCTCACTGAAGTC
TTCTCAAGAAAAGGAAAGTACCTCCTCAACAAGCAGGACTATGAATACAAAGTTCAGCAG
GCAATGAGCAATTTAGTTCTAGGATCTGGGCAGCCTAAAAGTGATGTTGATGGGGCTGAC
CTAGACGAAATTTTGCTCGATGGAGGTGCAAGCGATTATTTTGATCAGCTAAAGGAGGCT
GTTGAAAAAATTGTTGATCAGTATAGGGAACCAGTCAAGCCAGGCTCAGGCCTCAATGGT
GATGGCCCATCAATAAATGATCTAGATGAGATTGTCTCAAACAAGTTTTACATTAGGTTG
ATCAAGGGTGAATTATCCAACCACATGGTTGAGGACTTTGATCATGATATCTTACCAGGT
AATTTTTATGAAGAATTTTGTAATGCTGTCTATGAGAATAGTAGATTGAAAGAGAAATAT
TTTTACTGTGGACATATGTCACAGTGTCCTATTGGAGAGTTAACAAAAGCGGTGTCAACA
AGGACATACTTTAACCATGAGTACTTTCAGTGTTTTAAATCCATACTCTTGATCATGAAT
GCAAATACACTTATGGGGAGGTACACTCATTATAAGTCAAGGAACCTTAATTTTAAGTTT
GATATGGGTAAGCTCTCTGACGATGTAAGAATTAGTGAAAGGGAGAGTAATTCAGAAGCA
CTTAGTAAGGCTCTGTCACTGACAAACTGTACCACAGCAATGTTAAAGAATTTGTGTTTT
TATAGCCAAGAGTCGCCACAATCTTATGATTCAGTGGGACCTGATACGGGAAGGCTTAAG
TTTTCTTTGTCATATAAAGAACAAGTGGGTGGCAACAGAGAATTATATATTGGTGATCTT
AGGACAAAGATGTTTACTAGACTTATAGAAGATTACTTTGAAGCTATAAGCCTACAGTTA
TCAGGAAGCTGCCTGAACAATGAGAAGGAATTTGAAAATGCTATCCTTTCCATGAAATTG
AATGTTTCATTGGCACATGTGTCTTATAGCATGGACCATAGTAAGTGGGGCCCAATGATG
TGTCCATTCTTATTCTTGACTGTCTTGCAGAATTTAATTTTCTTTTCAAAGGACCTGCAA
GCTGACATCAAAGGGAGGGACTATCTCTCAACCCTACTTATGTGGCATATGCACAAAATG
GTGGAAATACCTTTTAATGTGGTGACAGCTATGATGAAGTCCTTCATTAAAGCTCAACTA
GGGTTAAGGAAGAAAACTAAACAGTCGATAACAGAAGACTTCTTTTACTCTAACTTCCAA
GTCGGTGTGGTGCCTTCTCACATCAGTTCAATACTTGACATGGGTCAAGGAATATTACAC
AACACATCAGATTTTTATGCCCTCATTTCAGAGAGGTTTATCAATTATGCTATCAGTTGC
ATATGTGGTGGTACGATAGATGCTTATACCTCTAGTGATGATCAAATTTCTCTTTTTGAT
CAATCTCTCACAGAACTTTTGCAGAGAGATCCAGAAGAATTTAGGACTTTAATAGAGTTC
CACTATTATATGAGTGATCAACTAAATAAGTTTGTGAGCCCTAAGAGTGTCATTGGTAGG
TTTGTCGCAGAGTTTAAATCTAGATTTTTTGTTTGGGGAGATGAAGTGCCATTATTGACA
AAGTTCGTTGCAGCAGCTCTTCACAATATAAAGTGTAAAGAGCCACATCAACTGGCAGAG
ACAATTGATACAATCATTGATCAGTCGGTTGCGAATGGTGTCCCTGTCCGCTTATGCAAT
CTAATACAGAAAAGAACCTTAAGTCTATTGCAATATGCAAGATACCCTACTGACCCATTT
TTATTGAATTGCGAGACAGATGTTAGAGACTGGGTAGATGGCAATCGTAGTTATAGAATT
ATGAGGCAAATAGAGAGATTGATTCCCAATGCTTGCAGCAAGATTAGATCTATGTTGAGG
AAGCTATACAATAGGTTGAAGACTGGGCAACTTCATGAAGAGTTCACAACAAACTATTTG
TCTAGTGAGCACCTCTCTTCACTAAGAAATCTTTGTGAGTTGTTGGATGTTGAGCCCCCA
TCAGAGTCTGACCTTGAGTATTCTTGGTTGAATTTGGCTACGCATCATCCTTTAAGAATG
GTGTTGAGACAAAAGATAATATACTCAGGTGCTGTGAACCTAGATAATGAGAAGATTCCT
ACCATTGTCAAAACAATCCAGAATAAGTTGTCTTCTACTTTCACTCGAGGTGCGCAAAAA
TTGCTATCTGAAGCTATCAACAAGTCTGCATTCCAGAGTTCCATTGCATCTGGCTTTGTG
GGATTATGCAGAACATTGGGTAGCAAATGTGTTCGGGGGCCAAACAAAGAGAATCTGTAT
ATTAAGTCCATTCAGTCTCTGATTTCTGATGTCAAGGGAATCAAATTGTTGACAGATTCT
AATGGCATCCAATATTGGCAGGTTCCGCTAGAACTTAGAAGTGGAAGTGAAAGTGTGGTC
AGTTATTTCAGACCCTTGTTATGGGATTATATGTGCATCTCCTTATCAACTGCAATAGAA
CTGGGTGCATGGGTCTTAGGGGAACCTAAGGCAGTTAAGGTGTTGGATTTTTTCAAGCAT
AACCCTTGTGATTATTTTCCTTTGAAGCCAACTGCATCAAAACTATTGGAGGATAGGGTT
GGTTTGAATCACATCATTCATTCTTTGAGAAGGCTGTACCCATCAGTGTTTGAGAAGCAC
ATATTGCCATTTATGAGCGATCTAGCGTCAACCAAAATGAAGTGGTCACCCAGAATAAAA
TTTCTAGATCTCTGTGTGGCGTTGGATGTTAACTGTGAAGCCTTGTCTCTTGTCTCACAT
ATAGTAAAATGGAAAAGAGAGGAACATTACATCGTGTTATCATCTGAATTAAGGTTGTCT
CACAGTAGGACACATGAACCCATGGTGGAGGAAAGAGTAGTGAGCACTAGTGATGCTGTT
GACAATTTCATGAGGCAAATTTATTTTGAGTCTTATGTGAGACCATTTGTTGCGACTACA
AGAACATTGGGGTCCTTCACGTGGTTTCCACACAAGACATCAGTTCCAGAGGGTGAAGGG
TTGCATAGAATGGGCCCATTTTCTTCATTTGTAGAGAAAGTTATTCACAAAGGTGTTGAG
AGGCCAATGTTTAAGCATGATCTGATGATGGGTTATGCTTGGATAGACTTTGATATTGAG
CCAGCTAGATTCAATCAAAATCAATTGATCGCATCAGGCTTAGTTGATCCTAAATTTGAC
TCATTGGAGGATTTCTTTGATGCCGTAGCTTCACTACCTCCAGGGTCTGCAAAATTGAGT
CAAACAGTGAGGTTCCGTGTCAAGAGTCAAGATGCTAGTTTTAAGGAAAGCTTTGCCATT
CACCTTGAATATACTGGCTCAATGAATCAACAGGCCAAGTATCTAGTACATGATGTAACT
GTTATGTACTCAGGTGCAGTGAGTCCGTGTGTCTTGTCAGACTGTTGGAGACTGGTTTTG
TCAGGACCTACTTTCAAGGGCAAATCAGCATGGTATGTTGACACCGAGATCATTAATGAG
TTTTTAATTGACACAAATCAACTAGGGCATGTGACCCCTGTCGAGATTGTTGTTGATATG
GAAAAGCTGCAGTTTACGGAGTATGACTTTGTATTGGTGGGTCCTTGCACTGAACCAGCC
CCTCTAGTTGTGCATAGGGGAGGCTTGTGGGAATGTGGAAAGAAATTGGCGTCCTTTACA
CCTGTCATACAAGACCAGGATCTTGAAGTATTTGTGAGAGAGGTTGGGGACACTTCGTCT
GACCTACTGATTGGGGCATTGAGTGATATGATGATAGATAGACTGGGGTTAAGGGTGCAG
TGGTCAGGGGTGGACATTGTCTCCATACTTAGGGCTGCAACGCCGAGTTGTGAG---GGG
ATCTTGAGTGCGGTTCTTGAGGCAGTGGACAACTGGGTGGAGTTTAAGGGTTATGCCCTC
TGTTATAGTAAGTCAAAGGGGAAGGTGATGGTACAATCAAGTGGTGGCAAATTGAGACTG
AAGGGCAGAACATGTGAGGAGTTGACCAGGAAGGATGAATGCATCGAAGACATTGAGTAG
>G692_SL_2009H
ATGGGAAACAAGCAAGCTAAAACCCCAGAATCAAAGGACAGTCCGAGAGCTAGCCTGATC
CCAGATGCCACACATCTAGGGCCGCAGTTCTGTAAGAGCTGCTGGTTCGAAAACAAGGGC
CTGGTTGAGTGTAACAACCACTATCTGTGTCTCAACTGCCTCACCTTGCTTCTGGGTGTC
AGCAACAGGTGCCCCATTTGCAAGATGCCTCTCCCCACAAAACTGAGATCATCAGTCGCT
CCAACAGCACCCCCAACCGGAGCAGTGGACAGCATCAGACCCCCACCCTACAGTCCCTGA
ATGGAGGAAGACATAGCCTATGTCAAAGATTTAGTATCAAAGTACCTAGCGGACAACGAG
AGATTATCAAGACAGAAGTTGGCATTTCTTGTGCAGACAGAGCCCAGGATGCTATTAATG
GAAGGGTTGAAACTCCTGTCCCTCTGCATTGAGGTTGATTCCTGCAACGCAAATGGATGC
GAGCACAACAGTGAAGACAAATCTGTGGAAAGAATTCTCCATGACCATGGGATCTTGACA
CCTTCACTATGCTTTGTGGTACCGGACGGTTACAAACTGACGGGCAATGTTCTAATACTG
CTGGAGTGTTTTGTTAGGTCATCTCCTGCTAACTTTGAGCAAAAGTACATTGAGGACTTC
AAAAAATTAGAGCAGCTGAAAGAAGATTTGAAGAGTGTCGACATCAGTTTGATACCACTT
ATAGACGGGAGAACATCATTCTACAATGAACAAATACCTGACTGGGTCAATGACAAGTTG
AGGGATACGCTCTTCTCACTTTTAAAGTATGCACAGGAAAGTAACTCACTTTTTGAAGAG
TCAGAGTATAGCAGACTCTGTGAATCTTTATCCATGACTTCGGGTAGATTATCAGGGGTG
GAGAGTTTAAATGTTCTGATGGACAACCGCTCTAATCATTATGAGGAAGTGATTGCCTCA
TGCCACCAAGGCATCAATAATAAGTTAACAGCTCATGAAGTAAAGCTGCAGATCGAAGAG
GAGTATCAAGTGTTTAGAAACAGATTGAGGAAAGGAGAGATAGAAGGTCAGTTTTTAAAG
GTTGATAAGAGCCAGTTGCTTAATGAACTTAATAATCTGTACGCTGACAAGGTA---GCT
GTAGAAGACGATGTTGAACACCTAATTTATCAGTTCAAGAGAGCATCACCAATATTGAGA
TTTTTGTATGCAAATATTGATGAGGGGAATGAAAGAACCCAAATTGCTGGAGAATGTCAG
GTCCAATGCTGGAGATCATTCCTAAATAAAGTAAAATCTCTGAGGATATTGAACACAAGG
AGAAAACTTCTATTAATTTTTGATGCACTAATTCTCCTTGCAAGTAAGCATGATCTAATG
AAACAA------AGATGTTTAAAAGGGTGGTTGGGGTCTTGCTTCTTAAGCGTTAATGAT
AGGCTAGTTTCTTTGGAGTCAACAAAAAGGGATCTCGAGAAATGGGTTGAGCGGAGGCAG
CAGGCTGAAAGGTCTAAAATCACACAGTCCTCCCAGTGTTTGAGTAAGAATCAAATCCTC
AATTCAATATTCCAGAAAACCATTTTGAAGGCCACCACTGTTTTAAAGGATGTTGGGATC
AGTGTGGACCATTATAAAATTGATATGGAGGTGATTTGCCCCAACAGTTACGATATGATT
ATGGACTTTACTGTCTCCGGAGTTGTCCCTACAATCAGTTATCAGAGAACAGAGGAAGAA
ACATTCCCTTATGTAATGGGGGATGTGGAACTACTGGGAACCACTGACTTAGAGAGACTT
TCTTCATTGAGCCTCGCTCTGGTGAACTCTATGAAAACTTCTTCTACCGTAAAATTGAGA
CAGAATGAGTTTGGACCCGCAAGGTATCAAGTAGTCAGATGCAAAGAAGTATACTGTCAA
GAGTTTTCATTGAGCAACACTGAATTACAACTGATCTATCAAAAAACAGGGGAGTGCTCG
AAGTGCTATGCTATTAATGATAACAAAGTTGGTGAAGTGTGCTCATTTTATGCTGATCCT
AAAAGATATTTTCCAGCGATATTTTCAGCTGAAGTTTTACAAACAACAATAAGCACAATG
ATTTCTTGGATAGAAGATTGTAGTGAACTGGAAGGGCAGTTGAACAATATCAGATCTTTG
ACAAAGATGATCCTGGTTTTAATTTTAGCTCACCCCAGTAAACGTTCTCAAAAGCTCCTC
CAAAATCTCAGGTACTTTGTAATGGCTTATGTGTCAGATTATCATCATAAGGACCTCATT
GACAAAATAAGGGAGGAATTAATCACTGATATTGAGTTCCTTCTCTATAGGTTGATAAGG
ACATTAATGAATCTGGTTTTATCTGAGGATGTGAAGAGCATGATGACTAATAGGTTCAAG
TTCATTTTAAATGTTTCCTACATGTGCCACTTCATTACGAAAGAAACACCAGATAGATTG
ACAGATCAGATAAAATGTTTTGAGAAGTTTCTGGAACCAAAGGTGAGATTTGGTCATGTG
AGCATTAATCCTGCAGACACAGCCACTGAGGAAGAATTGGATGACATGGTCTACAATGCA
AAAAAGTTTTTAAGTAAAGATGGTTGCACAAGTGTCGAGGGACCAGACTATAAAAGACCT
GGTGTTTCAAAGAAGTATTTATCTCTTCTTACGTCCTCTTTTAACAATGGTTCACTATTT
AAGGAGAGAGAAGTAAAGAGGGAAATCAAAGATCCTCTCATCACCAGTGGCTGTGCCACA
GCCTTAGATTTAGCCAGCAACAAAAGTGTTGTTGTTAATAAATACACAGATGGTTCTAGA
ATATTAAACTATGACTTCAATAAGCTCACAGCATTGGCCGTATCGCAGCTCACTGAAGTC
TTCTCAAGAAAAGGAAAATACCTTCTCAACAAGCAAGACTATGAATACAAAGTTCAGCAG
GCAATGAGCAATTTGGTTCTAGGATCTGGACAGCCTAAAAGTGATGCTGATAAGGCTGAC
CTAGATGAAATTTTGCTCGATGGAGGTGCAAGCGATTATTTTGATCAGCTAAAGGAGACT
GTTGAAAAAATTGTTGATCAGTATAGGGAACCAGTCAGGCTAGGCTCAGGCCTCAATGGT
GATAGCCCATCAATAAATGATTTAGATGAGATTGTCTCAAATAAGTTTTACATTAGGTTG
ATCAAGGGTGAATTGTCCAATCACATGGTTGAGGACTTTGATCATGATATTTTACCAGGT
AAATTTTATGAAGAATTCTGTAATGCTGTCTATGAGAATAGTAAATTGAAAGAGAAGTAT
TTTTACTGTGGACATATGTCACAGTGTCCTATTGGAGAGTTGACAAAGGCAGTGTCAACA
AGGACATACTTTAACCATGAGTACTTTCAGTGTTTTAAGTCCATACTCTTGATCATGAAT
GCGAACACACTTATGGGGAGGTACACTCATTATAAATCAAGGAACCTTAATTTTAAGTTT
GATATGGGTAAGCTCTCTGATGATGTGAGAATTAGTGAAAGGGAGAGCAATTCGGAAGCA
CTTAGTAAGGCTCTGTCACTGACAAACTGTACCACAGCAATGTTAAAGAATTTGTGTTTT
TATAGTCAGGAGTCGCCACAATCTTATGACTCAGTGGGGCCTGATACGGGAAGGCTTAAG
TTTTCTTTGTCATATAAAGAACAAGTGGGTGGCAACAGAGAATTATATATTGGTGATCTT
AGGACAAAGATGTTTACTAGACTTATAGAAGATTACTTTGAAGCTATAAGCCTACAGTTA
TCAGGGAGTTGCCTGAACAACGAGAAAGAATTTGAAAATGCTATCCTTTCCATGAAATTG
AATGTTTCATTGGCACATGTGTCTTATAGCATGGATCATAGTAAGTGGGGCCCAATGATG
TGTCCATTTTTGTTCTTGACTGTCTTGCAGAATATATTTTTCCTTTCAAAGGATCTGCAA
GCTGACATTAAAGGGAGGGACTATCTCTCAACCTTACTTATGTGGCATATGCACAAAATG
GTGGAAATACCTTTTAATGTGGTGACAGCTATGATGAAATCCTTCATTAAGGCTCAACTT
GGGTTAAGGAAGAAAACTAAACAATCAATAACAGAAGATTTCTTTTACTCTAATTTCCAA
GTCGGTGTAGTGCCTTCTCACATCAGTTCAATACTTGACATGGGTCAAGGAATATTACAC
AACACATCAGATTTTTATGCCCTCATTTCAGAGAGGTTCATTAATTATGCTATCAGTTGT
ATATGTGGTGGTACAGTAGATGCTTACACCTCTAGTGATGATCAAATTTCTCTCTTTGAT
CAATCTCTCACAGAACTTTTACAAAGAGACCCAGAAGAATTTAAGACTCTAATAGAGTTC
CACTATTATATGAGTGATCAACTCAATAAGTTTGTGAGCCCTAAAAGTGTCATTGGTAGG
TTTGTTGCAGAGTTTAAGTCTAGATTTTTTGTTTGGGGAGATGAAGTGCCATTATTGACA
AAGTTCGTTGCAGCAGCTCTTCACAATATAAAGTGTAAAGAGCCTCATCAATTGGCAGAA
ACAATTGACACAATAATTGATCAGTCGGTTGCGAATGGTGTCCCTGTTCACTTATGCAAT
CTAATACAGAAAAGAACCTTGAGTCTGTTGCAATATGCAAGATACCCTATTGACCCGTTT
TTATTGAATTGCGAGACAGATGTCAGAGATTGGGTAGATGGCAACCGTAGTTATAGAATT
ATGAGGCAAATAGAAGGGTTGATTCCTAGTGCTTGCAGCAAGATTAGATCTATGTTGAGA
AAGCTATACAACAGGTTGAAGACTGGGCAGCTCCATGAAGAGTTCACAACAAACTATTTG
TCTAGTGAGCACCTTTCTTCATTAAGAAATCTTTGTGAGCTGTTGGATGTTGAGCCCCCA
TCAGAATCTGACCTTGAGTATTCTTGGTTGAATTTGGCTGCGCATCATCCTTTAAGGATG
GTGTTGAGACAAAAGATAATATACTCAGGTGCTGTGAACCTAGATGATGAGAAGATTCCT
ACCATTGTCAAAACAATCCAAAATAAGTTGTCTTCCACTTTCACTCGAGGTGCGCAAAAA
TTGCTATCTGAAGCTATCAACAAGTCTGCATTCCAGAGCTCCATTGCATCTGGCTTTGTG
GGATTATGTAGAACATTGGGTAGCAAATGTGTTCGGGGACCAAATAAAGAAAATCTGTAT
ATTAAGTCCATTCAGTCTCTGATTTCTGATGTTAAGGGAATCAAATTGTTAACAAATTCT
AATGGCATTCAATATTGGCAGGTTCCGCTAGAACTTAGAAGTGGAAGTGAAAGTGTGGTC
AGTTATTTCAGACCCTTGTTATGGGATTATATGTGCATCTCCTTATCAACTGCAATAGAA
CTGGGTGCATGGGTCTTAGGGGAGCCTAAGACAGTTAAGGTGTTGGATTTTTTCAAGCAT
AACCCTTGTGACTATTTTCCCTTGAAGCCAACTGCATCAAAATTATTGGAGGATAGGGTT
GGTTTGAATCACATCATTCATTCTTTGAGAAGGTTGTACCCATCAATGTTTGAGAAGCAC
ATATTACCATTCATGAGCGATTTAGCGTCAACCAAAATGAAGTGGTCACCCAGGATAAAA
TTTCTAGATCTTTGTGTAGCATTGGATGTTAACTGTGAAGCCTTGTCTCTTGTCTCACAT
ATAGTAAAATGGAAAAGAGAGGAACACTATATTGTGTTATCATCTGAATTGAGGTTGTCT
CACAGTAGGACACATGAACCCATGGTGGAGGAAAGAGTTGTGAGCACTAGTGATGTTGTT
GACAATTTCATGAGGCAAATTTATTTTGAGTCCTATGTGAGACCATTTGTTGCGACTACA
AGAACATTGGGGTCCTTCACGTGGTTTCCACACAAGACATCAATTCCAGAGGGTGAGGGG
TTGCATAGAATGGGTCCATTTTCTTCATTTGTAGAGAAAGTTATTTACAAAGGTGTTGAA
AGGCCAATGTTTAAGCATGATCTAATGATGGGTTATGCCTGGATAGACTTTGATATTGAG
CCAGCTAGATTCAATCAAAATCAATTAATCGCATCAGGTTTAGTCGATCCCAAATTTGAC
TCATTGGAGGATTTCTTTGATGCTGTGGCTTCACTACCACCAGGGTCTGCAAAACTGAGT
CAGACAGTGAGGTTCCGTGTTAAGAGTCAAGATGCTAGTTTTAAGGAAAGCTTTGCCATT
CACCTTGAGTATGTTGGCTCAATGAATCAACAGGCCAAGTATTTTGTACATGATGTGACT
GTTATGTACTCAGGTGCAGTGAGTCCGTGTGTCTTGTCAGACTGTTGGAGACTGGTTTTG
TCAGGACCCACCTTCAAGGGCAAATCAGCATGGTATGTTGACACCGAGGTTATTAATGAG
TTTTTGATTGACACAAATCAACTAGGGCATGTGACCCCTGTTGAGATTGTTGTTGATATG
GAAAAGCTGCAGTTTACAGAGTATGACTTTGTATTGGTGGGTCCTTGCACTGAGCCAGCC
CCCCTGGTTGTGCACAGGGGAGGCTTGTGGGAATGTGGAAAGAAATTGGCATCCTTTACA
CCTGTTATACAAGACCAGGATCTTGAAGTATTTGTGAGAGAGGTTGGGGACACTTCGTCT
GACCTGCTGATTGGGGCATTGAGTGATATGATGATAGACAGGCTGGGGTTAAGGGTGCAG
TGGTCAGGGGTGGACATTGTCTCCACACTTAGAGCTGCAGCGCCGAGTTGTGAG---GGG
ATCTTGAGTGCGGTTCTTGAGGCAGTGGACAATTGGGTGGAGTTCAAGGGTTATGCTCTC
TGTTATAGTAAGTCAAAAGGGAAGGTGATGGTACAGTCAAGTGGTGGCAAATTAAGACTG
AAGGGCAGAACATGTGAGGAGTTGACTAGGAAGGATGAATACATCGAAGACATTGAGTAG
>G808_SL_2010H
ATGGGAAACAAGCAAGCCAAGGCCTCAGAATCAAAGGACAGCCCAAGAGCCAGCCTGATC
CCAGATGCCACACATCTAGGGCCACAGTTCTGTAAGAGCTGCTGGTTCGAGAACAAGGGC
CTGGTTGAGTGCAACAACCACTATTTGTGTCTCAACTGCCTCACACTACTTCTGAGTGTC
AGCAACAGGTGCCCCATCTGCAAGATGCCTCTCCCCACGAAGCTGAGACCGTCGGTCACC
CCAACAGCGCCCCCAACCAGAACAGCAGACAACACCAGACCCCCACCCTACAGTCCCTGA
ATGGAGGAAGACATAGCCTGTGTCAAAAACTTAGTATCAAAGTACCTAGTGGACAACGAG
AGATTATCAAGACAGAAGTTAGCATTTCTTGTGCAAACAGAGCCCAGGATGCTATTAATA
GAAGGGTTGAAACTCTTGTCCCTCTGTATTGAGGTTGACTCTTGCAACGCAAATGGTTGC
GAGCATAACAGTGAGGACAAATCTGTGGAAAGAATTCTCCATGACCATGGAATCTTGACA
CCTTCACTATGTTTTGTGGTACCGGACGGTTACAAACTGACGGGCAATGTTCTAATATTG
CTGGAGTGCTTTGTTAGGTCATCTCCTGCCAACTTTGAGCAGAAGTACATTGAGGACTTC
AAAAAATTAGAGCAGCTGAAAGAAGACCTGAAGAGTGTCGATGTTAATTTAATACCACTT
ATAGACGGGAGAACATCATTCTACAATGAACAAATACCTGACTGGGTCAATGACAAGTTG
AGGGATACGCTCTTTTCACTTTTAAAGTATGCACAGGAGAGTAATTCACTTTTTGAAGAG
TCAGAGTATAGCAGACTCTGTGAATCCTTATCCATGACCTCGGGTAGATTATCAGGGGTG
GAGAGTTTAAATGTTCTGATGGACAATCGCTCTAATCATTATGAGGAAGTGATTGCCTCA
TGCCACCAAGGCATCAGTAATAAGTTAACAGCTCATGAAGTAAAACTGCAGATTGAAGAG
GAGTATCAAGTGTTCAGGAACAGATTGAGGAAAGGAGAGATAGAAGGTCAGTTTTTAAAG
GTTGATAAGGACCAGTTACTCAATGAATTCAACAATTTGTACGCTGATAAGGTG---GCT
GCAGAAGACAACATCGAACACTTAATTTATCAGTTCAAGAGAGCATCACCAATATTGAGA
TTTTTGTATGCAAATATTGATGAAGGGAATGAGAAGAACCAAATCTCTGGAGAATGTCAG
GTTCAGTGCTGGAGATCATTCTTAAATAAAGTAAAGTCTTTGAGGATATTGAACACGAGG
AGGAAACTTCTATTAATTTTTGATGCACTAATTCTCCTTGCAAGTAAGTATGATCTAATG
AAACAA------AAGTGTTTAAAAGGGTGGTTGGGTTCTTGCTTCTTAAGTGTAAATGAT
AGACTAGTTTCTTTGGAGTCAACAAAAAGGGATCTCGAGAAATGGGTTGAGCGGAGGCAG
CAGGCTGAAAGATCTAGGATCACACAACCTTCTCAGTGGTTGAGTAAGAATCAAATCCTC
AATTCAATATTCCAGAAGACCATCTTGAAAGCCACCACTGCTTTAAAGGATGTTGGGATC
AGTGTGGACCACTATAAAATTGATATGGAGGTGATTTGCCTTAATAGTTATGATTTGATT
ATGGACTTTGATGTCTCCGGGATTATCCCTACAATCAGTTATCAGAGAACCGAGGAAGAA
ACATTCCCTTATGTGATGGGAGGTGTAGGACTACTGGGAACCACTGACTTAGAGAGACTT
TCCTCATTGAGCCTCGCCTTGGTGAACTCTATGAAAACTTCTTCTACCGTAAAATTGAGA
CAGAATGAGTTCGGACCCGCAAGGTATCAAGTGGTCAGATGCAAAGAAGCATATTGTCAA
GAGTTTTTATTGGGGAACACTGAATTACACCTGATCTATCAAAAGACAGGGGAGTGCTCG
AAGTGCTATGCTATCAATGATAATAAAGTTGGTGAGATATGCTCATTTTATGCTGATCCT
AAAAGATATTTTCCAGCAATATTTTCAGCTGAGGTTTTACAAACAACAATAAGCACTATG
ATTTCTTGGATAGAAGATTGCAGTGAGCTGGAAGGGCAGATAAACAACATCAGGTCTTTG
ACAAAGATGATCCTGGTTTTAATTTTAGCTCACCCCAGTAAACGTTCTCAAAAGCTCCTC
CAAAATCTTAGGTACTTTGTAATGGCTTATGTGTCAGATTATCATCATAAGGACCTCATT
GACAAAATAAGGGAAGAATTAATCACTGATGTTGAATTCCTACTCTATAGATTAATAAGG
AGATTAATGAATTTGGTTTTATCCGAGGATGTGAAGAGCATGATGACTAATAGGTTCAAG
TTCATTTTGAATGTTTCTTACATGTGCCACTTCATTACGAAAGAAACACCAGATAGATTG
ACAGATCAGATAAAATGTTTTGAGAAGTTTCTGGAACCAAAGGTGAAATTTGGTCATGTG
AGTACCAACCCTGCAGATACAGCCACTGAGGAAGAATTAGATGACATGGTCTATAATGCA
AAAAAGTTTTTAAGTAAAGATGGATGCACAAGTGTCGAGGGACCAGACTATAAAAGGCCT
GGCGTTTCAAAGAAGTATTTGTCCCTTCTTACGTCCTCTTTTAACAATGGTTCACTATTT
AAGGAGAGGGAAGTAAAAAGGGAAATTAAAGATCCTCTCATCACCAGTGGTTGTGCCACA
GCCTTGGACTTAGCCAGCAATAAAAGTGTTGTTGTTAACAAGTACACAGATGGTTCTAGA
GTATTAAACTATGACTTCAACAAGCTCACAGCACTGGCCGTATCGCAGCTCACTGAAGTC
TTTTCAAGAAAAGGAAAGTACCTTCTCAATAAGCAGGACTATGAATACAAAGTTCAGCAG
GCAATGAGCAATTTGGTTCTAGGATCTGGGCAGCTCAAAAGTGATGTTGATGGGGCTGAC
CTAGATGAAATTTTGCTCGATGGAGGTGCAAGCGATTATTTTGATCAGCTTAAAGAGACT
GTTGAAAAAATTGTTGATCAGTATAGGGAACCTGTCAAGTTAGGCTCAGGCCCTAATGGT
GATGGCCCATCAATAAATGATCTAGATGAGATTGTCTCAAATAAGTTTTACATTAGGTTG
ATCAAGGGTGAACTATCCAATCACATGGTTGAGGATTTTGATCATGATACCTTACCAGGT
AAATTTTATGAGGAATTCTGTAATGCTGTCTATGAGAATGATAGATTGAAGGAAAAGTAT
TTTTACTGTGGACATATGTCACAGTGTCCTATTGGAGAGTTGACAAAGGCAGTGTCAACA
AGGACATACCTTGACCATGAATACTTTCAGTGTTTTAAGTCCATACTCTTGATCATGAAT
GCGAACACACTTATGGGGAGGTACACTCATTATAAGTCAAGGAATCTTAATTTCAAGTTT
GATATGGGCAAACTCTCTGATGATGTGAGAATTAGTGAGAGGGAGAGCAATTCAGAGGCA
CTTAGTAAGGCTCTGTCATTGACAAACTGCACCACAGCAATGTTAAAGAATTTGTGTTTT
TATAGCCAAGAGTCGCCACAATCTTATGATTCAGTGGGACCTGACACAGGTAGGCTTAAG
TTCTCTTTGTCATATAAAGAACAAGTGGGTGGTAACAGAGAATTATATATTGGTGATCTT
AGAACAAAGATGTTTACTAGACTTATAGAAGATTACTTTGAAGCTATAAGCCTACAGTTG
TCAGGGAGTTGCCTGAACAATGAGAAGGAGTTTGAAAATGCTATCCTCTCTATGAAGTTG
AATGTTTCATTGGCACATGTGTCTTATAGCATGGATCATAGCAAGTGGGGCCCTATGATG
TGTCCATTCTTATTCTTGACTGTCTTACAGAATTTAATTTTCCTCTCAAAAGACTTGCAA
GCTGACATAAAGGGGAGGGACTATCTTTCAACCCTACTTATGTGGCATATGCACAAAATG
GTAGAAATACCTTTTAATGTGGTGACAGCCATGATGAAGTCCTTTATCAAAGCTCAACTA
GGGTTAAGGAAGAAAACTAAACAGTCAATAACAGAAGATTTCTTTTACTCCAATTTTCAA
GTCGGTGTAGTGCCTTCTCACATTAGTTCAATACTTGACATGGGTCAAGGGATATTGCAC
AACACATCAGATTTTTATGCCCTTATTTCAGAGAGGTTCATTAATTATGCTATCAGTTGT
ATATGTGGTGGTACGATAGATGCTTATACCTCTAGTGATGATCAAATTTCTCTTTTTGAT
CAATCTCTCACAGAGCTTTTGCAGAGAGACCCAGAAGAATTTAGGACTCTAATAGAGTTC
CACTATTATATGAGTGATCAACTCAATAAGTTTGTGAGCCCTAAAAGTGTCGTTGGCAGG
TTTGTTGCAGAGTTTAAATCTAGATTTTTTGTTTGGGGAGATGAGGTGCCATTATTGACA
AAGTTCGTTGCAGCAGCTCTTCACAATATAAAGTGTAAAGAGCCGCACCAACTGGCAGAA
ACAATTGATACAATCATTGATCAGTCGGTTGCAAATGGCGTCCCTGTTCACTTATGCAAT
CTAATACAGAAAAGAACCTTAAGTCTTTTGCAATATGCAAGATACCCTATTGACCCATTC
TTATTGAATTGCAAGACAGATGTCAGAGACTGGGTAGATGGCAACCGTAGTTATAGAATT
ATGAGACAGATAGAGGGATTGATTCCTAATGCTTGCAGCAAGATTAGATCTATGTTGAGA
AAATTGTACAATAGGTTGAAGACTGGGCAACTCCATGAAGAGTTCACAACCAACTATCTG
TCTAGTGAGCACCTCTCTTCACTAAGAAATCTTTGTGAGCTGTTGGATGTTGAGCCCCCA
TCTGAATCTGACCTTGAGTATTCTTGGTTAAACTTGGCTGCGCATCATCCTTTAAGAATG
GTGCTGAGACAAAAGATAATATACTCAGGTGCTGTGAACCTGGATGATGAGAAGGTTCCC
ACCATTGTCAAAACAATCCAAAATAAGTTGTCTTCCACTTTCACTCGAGGTGCGCAAAAA
TTGCTGTCTGAAGCTATCAACAAATCTGCATTCCAAAGTTCCATTGCATCTGGCTTTGTG
GGATTATGCAGAACATTGGGTAGCAAATGTGTTCGGGGACCGAATAAAGAAAATCTGTAT
ATTAAGTCCATTCAGTCTCTGATTTCTGATGTCAAAGGAATCAAATTGTTGACAAATTCT
GATGGCATTCAATATTGGCAAGTTCCGCTAGAACTAAGAAGTGGAAATGAAAGTGTGATC
AGTTATTTCAGACCCTTGTTATGGGATTATATGTGCATCTCATTATCAACTGCAATAGAA
CTGGGTGCATGGGTCTTAGGGGAACCTAAGACAGTTAAGGTGATGGATTTTTTCAAGCAT
AACCCTTGTGACTATTTCCCCTTAAAGCCAACTGCATCAAAACTATTAGAGGATAGGGTT
GGCTTGAATCACATCATTCATTCTTTGAGAAGGCTGTACCCATCAGTGTTTGAGAAACAC
ATATTACCATTCATGAGCGATCTAGCGTCAACTAAAATGAAGTGGTCACCCAGAATAAAA
TTTCTAGATCTCTGTGTAGCGTTAGATGTTAACTGTGAAGCCTTGTCTCTTGTTTCACAC
ATAGTAAAATGGAAGAGGGAGGAACATTACATTGTGTTATCATCTGAATTGAGGTTGTCT
CATAGTAGGACGCATGAACCCATGGTGGAAGAAAGAGTAGTGAGCACTAGTGATGCTGTT
GACAACTTCATGAGGCAAATTTATTTTGAGTCTTATGTGAGACCATTTGTTGCGACTACA
AGAACATTGGGGTCTTTCACGTGGTTTCCGCACAAGACATCAGTTCCAGAGGGTGAGGGG
TTGCATAGAATGGGTCCATTTTCCTCATTTGTAGAAAAAGTTATTCACAAAGGTGTTGAA
AGACCAATGTTTAAACATGATTTGATGATGGGTTATGCATGGATAGACTTTGATATTGAG
CCAGCTAGGTTCAACCAAAATCAATTGATCGCATCTGGTTTAGTTGAACCTAAGTTTGAC
TCATTAGAGGATTTCTTTGATGCCGTTGCTTCACTACCTTCAGGTTCTGCAAAACTGAGT
CAGACAGTGAGGTTCCGTGTCAAAAGTCAAGATGCTAGTTTCAAGGAAAGCTTTGCTATC
CACCTTGAATATACTGGCTCAATGAATCAACAATCCAAGTATTTAGTGCATGATGTGACT
GTTATGTACTCAGGTGCAGTGAATCCGTGTGTCTTGTCAGACTGCTGGAGACTGGTTTTG
TCAGGTCCCACTTTCAGAGGCAAATCAGCATGGTATGTTGATACCGAGATTATTAATGAG
TTTTTAACTGACACAAATCAACTGGGGCATGTGACCCCCGTTGAGATTGTTGTTGACATG
GAAAAGTTGCAGTTTACGGAGTATGACTTTGTATTAGTGGGTCCTTGCACTGAACCAGCC
CCTCTGGTTGTACATAGGGGAGGCTTGTGGGAATGTGGAAAGAAATTGGCATCCTTTACA
CCTGTTATACAGGACCAGGATCTTGAGGTGTTTGTGAGAGAGGTTGGGGACACTTCGCCT
GACCTGCTGATTGGGGCACTGAGTGATATGATGATAGACAGGCTGGGGTTAAGGATGCAG
TGGTCAGGGGTGGACATTGTCTCCACACTTAGGGCTACAGCGCCGGGTTGTGAG---GGG
ATCTTGAGTGCAGTTCTTGAGGCAGTGGACAACTGGGTGGAGTTCAAGGGTTATGCTCTC
TGCTATAGCAAGTCAAGGGGGAAGGTGATGGTGCAGTCAAGTGGTGGCAAATTGAGACTG
AAGGGCAGAACATGTGAGGAGTTGACTAGGAGGGATGAATGTATCGAAGACATTGAGTAG
>G2165_SL_2011H
ATGGGAAACAAGCAAGCCAAGGCCTCA---GATAAAAACAGCCCGAGAGCCAGCCTGATT
CCAGATGCCACACACCTAGGGCCACAATTCTGCAAGAGCTGCTGGTTCGAAAACAAAGGC
CTGGTTGAGTGCAACAACCACTATCTGTGTCTCAACTGCCTCACCTTACTTTTAAGTGTC
AGCAACAGGTGCCCCATCTGCAAGATGCCTCTTCCCACAAAACTGAGACCATCAGCCACT
CCAACAGCACCCCCAACCGGAGCAGCGGACAGCATCAGACCCCCACCCTACAGTCCCTGA
ATGGAGGAAGACATAGCCTATGTTAAAGACTTAGTATCAAAGTACCTAGTAGATAATGAG
AGGTTATCAAGACAGAAGTTGGCATTTCTTGTGCAAACAGAGCCTAGAATGCTATTAATG
GAAGGGTTGAAACTCTTGTCCCTCTGCATTGAGGTTGACTCTTGCAACGCAAATGGTTGC
GAGCATAACAGTGAGGACAAATCTGTGGAAAGAATCCTCCATGACCATGGAATCTTGACT
CCTTCACTATGCTTTGTGGTACCGGACGGTTATAAATTGACGGGCAATGTTCTAATACTG
CTGGAGTGTTTTGTCAGGTCATCTCCTGCTAACTTTGAACAGAAGTACATCGAGGATTTC
AAAAAACTAGAGCAGCTGAAAGAAGACTTGAGGAGTGTCGACATCAATTTAATACCACTT
ATAGACGGGAGAACATCATTCTACAATGAACAAATACCTGACTGGGTCAATGATAAACTG
AGGGACACGCTCTTCTCACTTTTAAAGTATGCACAGGAGAGCAATTCACTTTTTGAAGAG
TCAGAGTATAGCAGACTCTGTGAGTCTTTATCTATGACTTCAGGTAGATTATCAGGGGTG
GAGAGTTTAAATGTTCTGATGGACAATCGCTCTAATCACTATGAGGAAGTGATTGCCTCA
TGCCACCAGGGCATCAATAATAAGTTAACAGCTCATGAAGTAAAGCTGCAGATCGAAGAG
GAGTATCAAGTGTTTAGGAACAGATTGAGAAAAGGAGAAATAGAAGGTCAGTTTTTAAAG
GTTGACAAGAGCCAGCTACTTAATGAACTCAATAATTTGTACGCTGATAAGGTA---GCT
ACAGAAGACAACATCGAACACTTAATTCATCAGTTCAAGAGAGCATCACCAATATTGAGA
TTTTTGTATGCAAATGTTGGTGAAGGGAATGAGAAAAACCAAACAACTGGAGAATGTCAG
GTGCAATGCTGGAGATCATTCCTAAATAAAGTGAAATCTTTGAGGATATTAAACACAAGG
AGGAAACTTCTATTAATTTTTGATGCAGTAATTCTCCTTGCAAGTAAATATGACCTAATG
AAACAA------AAGTGCTTAAGAGGGTGGTTGGGGTCTTGCTTCATAAGTGTCAATGAT
AGACTAGTTTCTTTGGAGTCAACAAAAAGGGATCTTAAAAAATGGGTTGAGCGGAGGCAA
CAGGCTGAAAGATCTAGAATCACACAGTCCTCCCAGTGCTTGAGTAAGAATCAAATTCTC
AATTCGATATTCCAGAAAACCATTTTGAAAGCCACCACTGCTTTAAAGGATGTTGGGATC
AGTGTGGACCACTATAAGATTGATATGGAGGTGATTTGCTCCAACAGTTATGACCTGATT
ATGGATTTTGATGTCACTGGAGTTGTTCCTACAATCAGTTATCAGAGAACAGAGGAAGAA
TCATTCCCTTATGTGATGGGGGATGTGGAACTACTGGGAACCATTGACTTAGAGAGACTT
TCTTCATTGAGCCTCGCTTTGGTGAACTCCATGAAAACTTCATCCACTGTAAAGTTAAGA
CAGAATGAATTTGGACCCGCAAGGTATCAAGTGGTTAGATGCAAAGAAGCATATTGTCAA
GAGTTCTCAGTGGGTGACACTGCATTTCAACTAATTTATCAAAAAACAGGGGAGTGCTCG
AAGTGCTATGCTATTAATGACAACAGAGTTGGTGAGGTGTGCTCATTTTATGCTGATCCT
AAAAGATATTTTCCAGCAATATTTTCAGCTGAGGTTTTACAAACAACAGTGAGCACTATG
ATTTCTTGGATAGAAGATTGCAGTGAGCTGGAAGGACAATTGAACAACATTAGATCTCTG
ACAAAGATGATCCTGGTTTTAATTTTAGCTCACCCCAGTAAACGTTCTCAAAAGCTCCTC
CAAAATCTTAGGTATTTTGTGATGGCTTATGTGTCGGATTACCATCATAAGGACCTTATT
GACAAAATAAGGGAAGAATTAATCACTGATGTTGAGTTCCTGCTCTATAGATTGATAAGG
ATTCTAATGAATCTGGTTTTATCTGAGGATGTGAAGAGCATGATGACCAACAGGTTCAAG
TTCATTCTGAACATTTCCTACATGTGCCACTTTATTACGAAAGAAACACCAGATAGATTG
ACAGATCAGATAAAATGTTTTGAAAAGTTTCTGGAGCCAAAAGTGAAATTTGGTCATGTG
AGCATTAATCCTGCAGACATAGCCACTGAGGAAGAATTGGATGATATGGTCTACAGTGCA
AAAAAGTTTTTAAGTAAAGATGGATGCACAAGTGTCGAGGGACCAGATTATAAAAGGCCT
GGTGTTTCAAAGAAGTATTTATCCCTCCTAACGTCCTCCTTTAACAATGGTTCACTATTT
AAGGAGAAGGAAGTGAAAAGGGAAATTAAAGACCCTCTCATCACTAGTGGCTGTGCCACA
GCCTTGGATCTGGCCAGCAACAAGAGTGTTGTTGTCAATAAATACACAGATGGTTCTAGA
ATATTGAACTATGACTTCAATAAGCTCACAGCACTGGCCGTATCACAGCTCACTGAAGTC
TTCTCAAGAAAAGGAAAGTACCTTCTCAACAAGCAGGACTATGAATACAAAGTGCAGCAG
GCAATGAGCAATCTAGTCCTGGGGTCTGGACAGCACAAAAGTGATGCTGATGGGGCTGAC
CTGGACGAGATCCTGCTCGATGGAGGTGCAAGCGAGTATTTTGATCAGCTAAAGGAAACC
GTTGAAAAGATTGTTGATCAGTATAGGGAACCAGTCAGGCTGGGCTCAGGCCCTAATGGT
GATGACCCATCAATAAATGATCTAGATGAGATTGTTTCAAATAAGTTTTACATTAGATTG
ATAAAAGCTGAACTATCCAATCACATGGTTGAGGACTTTGATCATGACATCTTGCCAGGT
AAATTTTACGAAGAATTTTGTAATGCTGTCTATGAGAATAGTAGGTTGAAGGAGAAGTAT
TTTTACTGTGGAAATATGTCACAATGTCCTATTGGAGAGTTGACAAAGGCAGTGTCAACA
AGAACATACTTTAATCATGAATACTTCCAGTGTTTCAAATCTATACTCTTGATCATGAAT
GCGAATACACTTATGGGGAGGTACACTCATTATAAGTCAAGGAACCTTAACTTCAAGTTT
GACATGGGTAAACTCTCTGATGATGTTAGAATTAGTGAAAGGGAGAGCAACTCAGAGGCA
CTTAGTAAGGCTCTGTCACTGACAAACTGTACTACAGCAATGTTGAAGAACTTGTGTTTT
TATAGCCAAGAATCGCCACAATCTTATGATTCAGTGGGACCTGATACAGGAAGGCTTAAG
TTTTCTTTATCATATAAGGAACAAGTGGGTGGCAACAGAGAATTATATATTGGTGATCTT
AGAACGAAGATGTTTACTAGACTTATAGAAGATTACTTTGAAGCTATAAGCCTGCAGTTA
TCAGGTAGTTGCCTGAATAACGAAAAGGAATTTGAAAATGCTATCCTCTCCATGAAATTG
AATGTTTCAATGGCACATGTCTCTTATAGCATGGACCATAGTAAATGGGGCCCAATGATG
TGTCCATTTTTATTCTTGACTGTCTTACAGAATTTGATTTTCCTCTCTAAGGACTTACAA
GCTGATATAAAAGGGAGGGACTATCTTTCAACCCTACTTATGTGGCACATGCACAAGATG
GTAGAAATACCTTTTAATGTAGTGACAGCTATGATGAAGTCCTTCATTAAAGCCCAACTA
GGGTTAAGGAAGAAAACCAAACAGTCAATAACAGAAGATTTCTTTTACTCTAACTTCCAA
GTCGGTGTAGTGCCTTCTCATATTAGTTCAATACTTGATATGGGTCAAGGAATATTACAC
AACACATCGGATTTTTATGCCCTCATTTCAGAGAGGTTCATTAATTATGCTATCAGTTGC
ATATGTGGTGGCACGATAGATGCTTATACCTCTAGTGATGATCAAATTTCCCTCTTTGAT
CAATCTCTCACAGAGCTTTTGCAAAGAGACCCAGAAGAATTCAGGACTCTAATGGAATTC
CACTATTATATGAGTGATCAGCTCAATAAGTTTGTGAGCCCTAAGAGTGTCATTGGTAGG
TTTGTTGCAGAGTTTAAGTCTAGATTTTTTGTTTGGGGTGATGAAGTGCCATTGTTAACA
AAGTTCGTTGCAGCAGCTCTTCACAATATAAAGTGTAAAGAGCCACACCAACTGGCAGAA
ACAATTGACACAATCATTGATCAGTCGGTTGCGAATGGTGTCCCTGTTCACCTGTGCAAT
CTAATACAGAAAAGAACCTTAAGTCTTTTGCAATATGCAAGATACCCTATTGATCCATTC
TTATTGAATTGCGAGACAGACGTCAGAGACTGGGTAGATGGCAACCGTAGTTACAGAATT
ATGAGGCAAATAGAGGGATTGATTCCTAATGCTTGTAGCAAGATTAGATCTATGCTAAGA
AAACTGTATAATAGGTTGAAAACTGGGCAACTCCATGAAGAGTTCACAACAAACTATTTG
TCTAGTGAGCACCTCTCCTCATTAAGGAACCTTTGTGAGCTCTTGGATGTTGAGCCCCCT
TCTGAGTCTGACCTTGAGTATTCTTGGTTAAACTTGGCTGCGCATCACCCCTTAAGAATG
GTGCTGAGACAGAAGATAATATATTCAGGTGCTGTGAACTTAGATGATGAGAAAATCCCT
ACCATTGTCAAAACAATTCAGAACAAATTGTCTTCTACTTTCACTCGAGGTGCGCAGAAG
TTACTGTCTGAGGCTATCAACAAATCTGCATTCCAAAGTTCTATTGCATCTGGCTTTGTG
GGATTGTGTAGAACATTAGGCAGCAAATGTGTTCGGGGACCAAACAAAGAGAATCTATAT
ATTAAGTCCATTCAGTCTCTGATTTCTGATGTCAAGGGAATCAAATTATTGACAAATTCT
AATGGTATTCAATACTGGCAAGTTCCGCTAGAACTTAGAAGTGGAAGTGAAAGTGTAGTC
AGTTATTTCAGACCCTTGCTATGGGATTATATGTGCATCTCCTTATCAACTGCAATAGAA
CTGGGTGCATGGGTCTTAGGGGAACCTAAGACAGTTAAGGTGTTGGATTTTTTCAAGCAC
AACCCTTGTGACTATTTTCCCTTGAAGCCAACTGCATCAAAATTACTGGAGGATAGGGTT
GGTTTGAATCACATTATTCATTCTTTAAGAAGACTGTACCCATCAGTGTTTGAGAAACAC
ATATTACCATTCATGAGCGATCTAGCGTCAACCAAAATGAAGTGGTCACCCAGAATAAAA
TTTTTAGATCTCTGTGTAGCATTGGATGTTAACTGTGAAGCTTTGTCCCTTGTTTCACAC
ATAGTAAAATGGAAGAGAGAGGAACATTACATTGTATTATCATCTGAACTGAGGTTGTCT
CACAGTAGGACACATGAACCTATGGTGGAAGAAAGAGTGGTGAGCACTAATGATGCTATT
GACAACTTCATGAGGCAAATTTATTTTGAGTCCTATGTGAGACCATTTGTTGTGACCACA
AGGACATTGGGGTCCTTCACGTGGTTTCCACACAAGACATCAGTCCCAGAGGGTGAAGGG
CTACATAGAATGGGTCCTTTTTCTTCATTTGTAGAGAAAGTTATTTACAAAGGTGTTGAA
AGGCCAATGTTTAAGCATGATCTAATGATGGGTTATGCTTGGATAGACTTTGACATTGAG
CCAGCTAAATTCAATCAAAATCAATTGATTGCATCAGGTTTAGTCGATGCCAAGTTCAAC
TCATTGGAGGATTTCTTTGATGCTGTAGCTTCACTACCTCCCGGGTCTGCAAAACTGAGT
CAGACAGTGAGATTCCGTATTAAAAGTCAAGATGCTAGTTTTAAAGAAAGCTTTGCCATC
CACCTTGAGTATGTTGGCTCAATGAACCAACAGGCCAAATATTTGGTACATGATGTATCC
GTTATGTACTCAGGTGCAGTGAGTCCGTGTGTTTTGTCAGACTGCTGGAGACTGGTTTTG
TCAGGACCTACTTTCAAGGGCAGGTCAGCATGGTATGTTGATACTGAGATTATTAATGAG
TTTTTAATTGACACAAATCAACTGGGGCATGTGACCCCTGTTGAAATTGTTGTTGACATG
GAAAGATTGCAGTTTACGGAGTATGACTTTGTGTTGGTAGGTCCTTGCACTGAACCAGCC
CCTCTGGTTGTGCATAGGGGAGGCTTGTGGGAATGTGGAAAGAAGTTGGCATCCTTCACA
CCTGTTATACAAGACCAGGATCTTGAGATATTTGTGAGAGAGGTTGGGGACACTTCATCT
GACCTGCTGATTGGGGCATTGAGTGATATGATGATAGACAGGCTGGGGTTGAGGATGCAG
TGGTCGGGGGTGGACATTGTCTCCACGTTGAGGGCTGCAGCGCCGGGCTATGAG---GGG
ATCTTGGGTGCGGTCCTTGAGGCAGTGGACAGTTGGGTGGAGTTCAAGGGTTATGCTCTC
TGTTATAGTAAGTCAAAAGGGAAGGTGATGATACAATCAAGTAGTGGCAAGTTAAGACTG
AAGGGCAGAACATGTGAAGAGTTAACTGGGAGGGATGAATGCATCGAGGACATTGAGTAG
>LM222_SL_2010R
ATGNNNNNNNNNNNNNNNNNNNNNNNNNNNNNNNNNNNNNNNNNNNNNNNNNNNNNNNNN
NNNNNNNNNNCACACCTAGGGCCACAATTCTGCAAGAGCTGCTGGTTCGAAAACAAGGGC
CTGGTTGAGTGCAACAACCACTATCTGTGTCTCAACTGCCTCACCTTACTTTTAAGTGTC
AGCAACAGGTGCCCCATCTGCAAGATGCCTCTTCCCACAAAACTGAGACCATCAACCACT
CCAACAGCACCTCCAACTGGAGCAGCGGACAGCATCAGACCCCCACCCTACAGTCCCTGA
ATGGAGGAAGACATAGCCTATGTCAAAGACTTAGTATCAAAGTACCTAGTGGATAATGAG
AGGTTATCAAGACAGAAGTTGGCATTTCTTGTGCAGACAGAGCCTAGGATGCTATTAATG
GAAGGGTTGAAACTCTTGTCCCTCTGCATTGAGGTTGACTCTTGCAACGCAAATGGTTGC
GAGCATAACAGTGAGGACAAATCTGTGGAAAGAATCCTCCATGACCATGGAATCTTGACT
CCTTCACTATGTTTTGTGGTACCAGATGGTTACAAATTGACGGGCAATGTTCTAATACTG
CTGGAGTGTTTTGTCAGGTCATCTCCTGCTAACTTTGAGCAGAAGTACATCGAGGACTTT
AAAAAATTAGAGCAGCTAAAAGAAGACTTGAGGAGTGTCGACATCAATTTAATACCACTT
ATAGACGGGAGAACATCATTCTACAATGAACAAATACCTGACTGGGTCAATGATAAGCTG
AGGGACACGCTTTTCTCACTTTTAAAGTATGCACAGGAGAGCAACTCACTTTTTGAAGAG
TCAGAGTATAGCAGACTCTGTGAGTCTTTATCTATGACTTCAGGCAAATTATCAGGGGTG
GAGAGTTTAAATGTTCTGATGGACAATCGCTCTAATCACTATGAGGAAGTGATTGCCTCA
TGCCACCAAGGCATCAATAATAAGTTAACAGCTCATGAAGTAAAGCTGCAGATCGAAGAG
GAGTATCAAGTGTTTAGGAACAGATTGAGGAAAGGAGAAATAGAAGGTCAGTTTTTAAAG
GTCGACAAGAGCCAGCTACTTGATAAACTTAATAATTTGTACGCTGATAAGGTA---GCT
ACAGAAGACAATATCGAACACTTAATTCATCAATTCAAGAGAGCATCACCAATATTGAGA
TTTTTATATGCAAATGTTGGTGAAGGGAATGAGAAAAACCAAACAACTGGAGAATGTCAG
GTGCAATGCTGGAGATCATTCCTAAATAAAGTGAAATCTTTGAGGATATTGAACACAAGG
AGGAAACTTCTATTAATTTTTGATGCACTAATTCTCCTTGCAAGTAAATATGACCTAATG
AAACAA------AAGTGTCTTAGAGGGTGGTTGGGGTCTTGCTTCATAAGTGTCAATGAT
AGACTAGTTTCTTTGGAGTCAACAAAAAGGGATCTTAAAAAATGGGTTGAGCGGAGGCAA
CAGGCTGAAAGATCTAGAATCACACAGTCCTCCCAGTGCTTGAGTAAGAATCAAATTCTC
AATTCGATATTCCAGAAAACCATTTTGAAGGCCACCACTGCTTTAAAGGATGTTGGGATC
ACTGTGGACCACTATAAGATTGACATGGAGGTGATTTGCTCCAACAGTTATGATCTGATT
ATGGATTTTGATGTCTCTGGAGTTGTTCCTACAATCAGTTATCAGAGGACAGAGGAAGAA
TCATTCCCTTATTTGATGGGGGATGTGGAACTACTGGGAACCATTGACTTAGAGAGACTT
TCTTCATTGAGCCTCGCTTTGGTGAATTCCATGAAAACTTCATCTACCGTAAAGTTAAGA
CAGAATGAATTTGGACCCGCAAGGTATCAAGTGGTCAGATGCAAAGAAGCATATTGTCAA
GAGTTCTCATTGGGTGACACTGTATTTCAGCTAATTTATCAAAAAACAGGGGAGTGCTCG
AAGTGCTATGCTATTAATGACAACAGAGTTGGTGAGGTGTGCTCATTTTATGCTGATCCT
AAAAGATATTTTCCAGCAATATTTTCAGCTGAGGTTTTACAAACAACAGTGAGCACTATG
ATTTCTTGGATAGAAGATTGCAGTGAGCTGGAAGGACAATTGAACAACATTAGATCTTTG
ACAAAGATGATCCTGGTTTTAATTTTAGCTCACCCCAGTAAACGTTCTCAAAAGCTCCTC
CAAAATCTTAGGTATTTTGTGATGGCTTATGTGTCAGACTACCATCATAAGGACCTTATT
GACAAAATAAGGGAAGAATTAATCACTGATGTTGAGTTCCTGCTCTATAGATTAATAAGG
ATTTTAATGAATCTGGTTTTATCTGAGGATGTGAAGAGCATGATGACCAATAGGTTCAAG
TTCATTCTGAACATTTCCTACATGTGCCACTTTATTACGAAAGAAACACCAGATAGATTG
ACGGATCAGATAAAATGTTTTGAAAAGTTTCTGGAACCAAAAGTGAAATTTGGTCATGTG
AGCATTAATCCTGCAGACACAGCCACTGAGGAGGAATTGGATGACATAGTCTACAGTGCA
AAAAAGTTTTTAAGTAAAGATGGATGCACAAGTGTCGAGGGACCAGATTATAAAAGGCCT
GGTGTTTCAAAGAAGTATTTGTCCCTCCTTACGTCCTCCTTTAACAATGGTTCACTATTT
AAGGAGAAGGAGGTGAAAAGGGAAATTAAAGACCCTCTCATCACTAGTGGCTGTGCCACA
GCCTTAGATCTAGCCAGCAACAAGAGTGTTGTTGTCAATAAATACACAGATGGTTCTAGA
ATATTGAACTATGACTTTAATAAGCTCACAGCACTGGCCGTATCACAGCTCACTGAAGTC
TTCTCAAGAAAAGGAAAGTACCTTCTCAACAAGCAGGACTATGAATACAAAGTGCAGCAG
GCAATGAGCAATCTAGTCCTGGGATCTGGACAGCACAAAAGTGATGCTGATGGGGCTGAC
CTAGACGAAATCCTGCTCGATGGAGGTGCAAGCGAGTATTTTGATCAGCTAAAGGAAACT
GTTGAAAAGATTGTTGATCAGTATAGGGAACCTGTCAAGCTGGGCTCAGGCCCTAATGGT
GATGACCCATCAATAAATGATCTAGATGAGATTGTTTCAAATAAGTTTTACATTAGACTG
ATAAAAGCTGAACTATCCAATCACATGGTTGAGGACTTTGATCATGACATCTTGCCAGGT
AAATTTTACGAAGAATTTTGTAATGCTGTCTATGAGAATAGTAGGTTGAAGGAGAAGTAT
TTTTACTGTGGACATATGTCACAATGTCCTATTGGAGAGTTGACAAAGGCAGTGTCAACA
AGAACATACTTTAGTCATGAATACTTCCAGTGTTTCAAATCTATACTCTTGATCATGAAT
GCGAATGCACTTATGGGGAGGTACACTCATTATAAGTCAAGGAACCTTAATTTCAAGTTT
GACATGGGTAAACTCTCTGATGATGTTAGAATTAGTGAAAGGGAGAGCAACTCAGAGGCA
CTTAGTAAGGCTCTGTCACTGACAAACTGTACTACAGCAATGTTGAAGAACTTGTGCTTT
TATAGCCAAGAATCGCCACAATCTTATGATTCAGTGGGACCTGACACAGGAAGGCTTAAG
TTTTCTTTATCATATAAGGAACAAGTGGGTGGCAACAGAGAATTATATATTGGTGATCTT
AGAACAAAGATGTTTACTAGACTTATAGAAGATTACTTTGAAGCTATAAGCTTGCAGTTA
TCAGGTAGTTGCCTGAATAACGAAAAGGAATTTGAAAATGCTATCCTTTCCATGAAACTG
AATGTTTCAATGGCACATGTCTCTTATAGCATGGATCATAGTAAGTGGGGCCCAATGATG
TGTCCATTTTTATTCTTGACTGTCTTACAGAATTTGATTTTCCTCTCTAAGGACTTACAA
GCTGATATAAAAGGAAGGGACTATCTCTCAACCCTACTTATGTGGCACATGCACAAGATG
GTAGAAATACCTTTTAATGTAGTGACAGCTATGATGAAGTCCTTCATTAAAGCCCAACTA
GGGTTAAGGAAGAAAACCAAACAGTCAATAACAGAAGATTTCTTTTACTCTAACTTCCAA
GTCGGTGTAGTGCCTTCTCATATTAGTTCAATACTTGACATGGGTCAAGGAATATTACAT
AACACATCGGATTTTTATGCCCTCATTTCAGAGAGGTTTATTAATTATGCTATCAATTGC
ATATGTGGTGGCACGATAGATGCTTATACCTCTAGTGATGATCAAATTTCCCTCTTTGAT
CAATCTCTCACAGAGCTTTTGCAAAGAGACCCAGAAGAATTTAGGACTCTAATGGAATTC
CACTACTATATGAGTGATCAGCTCAATAAGTTTGTGAGCCCTAAGAGTGTCATTGGTAGG
TTTGTTGCAGAGTTTAAGTCTAGATTTTTTGTTTGGGGTGATGAAGTGCCATTGTTAACA
AAGTTCGTTGCAGCAGCTCTTCACAATATAAAGTGTAAAGAGCCACACCAGCTGGCAGAA
ACAATTGACACAATCATTGATCAGTCGGTTGCGAATGGTGTCCCTGTTCACCTGTGCAAT
CTAATACAGAAAAGAACCTTAAGTCTTTTGCAATATGCAAGATACCCTATTGACCCATTC
TTATTGAATTGCGAGACAGACGTCAGAGACTGGGTAGATGGCAACCGTAGTTACAGAATT
ATGAGGCAAATAGAGGGATTGATTCCTAATGCTTGTAGCAAGATTAGGTCTATGCTAAGA
AAACTGTATAATAGGTTGAAGACTGGGCAACTCCATGAAGAGTTCACAACAAACTATTTG
TCTAGTGAGCACCTCTCTTCATTAAGGAACCTTTGTGAGCTCTTGGATGTTGAGCCCCCA
TCTGAGTCTGACCTTGAGTATTCTTGGTTAAACTTGGCTGCGCATCACCCTTTAAGGATG
GTGCTGAGACAGAAGATAATATATTCAGGTGCTGTGAACTTAGATGATGAGAAAATCCCT
ACCATTGTCAAAACAATTCAAAACAAATTGTCTTCTACTTTCACTCGAGGTGCGCAGAAG
TTACTGTCTGAGGCTATCAACAAATCTGCATTCCAAAGTTCCATTGCATCTGGCTTTGTG
GGATTATGTAGAACATTAGGCAGCAAATGTGTTCGGGGACCAAACAAAGAGAATCTGTAT
ATTAAGTCCATTCAGTCTCTGATTTCTGATGTCAAGGGAATCAAATTATTGACAAATTCT
AATGGTATTCAATATTGGCAAGTTCCGCTAGAACTTAGAAGTGGAAGTGAAAGTGTGGTC
AGTTACTTCAGACCTTTGCTATGGGATTATATGTGCATCTCCTTATCAACTGCAATAGAA
CTGGGTGCATGGGTCTTAGGGGAACCTAAGACAGTTAAGGTGTTGGATTTTTTCAAGCAC
AACCCTTGTGACTATTTTCCCTTGAAGCCAACTGCATCAAAATTACTGGAGGATAGGGTT
GGTTTGAATCACATTATTCATTCTTTAAGAAGACTGTACCCATCAGTGTTTGAGAAACAC
ATATTACCATTCATGAGCGATCTAGCGTCAACCAAAATGAAGTGGTCACCCAGAATAAAA
TTTTTGGATCTCTGTGTAGCATTGGATGTTAACTGTGAAGCTTTGTCCCTTGTTTCACAC
ATAGTAAAATGGAAAAGAGAGGAACATTACATTGTATTATCATCTGAGCTGAGGTTGTCT
CACAGTAGGACACATGAACCCATGGTGGAAGAAAGAGTGGTGAGCACTAATGATGCTATT
GACAACTTCATGAGGCAAATTTATTTTGAGTCTTATGTGAGACCATTTGTTGCGACCACG
AGGACATTGGGGTCCTTCACGTGGTTTCCACACAAGACATCAGTCCCAGAGGGTGAAGGG
CTACATAGAATGGGACCTTTTTCTTCATTTGTAGAGAAAGTTGTTTACAAAGGTATTGAA
AGGCCAATGTTTAAGCATGATCTAATGATGGGTTATGCTTGGATAGACTTTGACATTGAG
CCAGCTAGATTCAATCAAAATCAATTGATTGCATCAGGTTTAGTTGATGCTAAGTTTAAC
TCATTGGAGGATTTCTTTGATGCTGTAGCTTCACTACCTCCAGGGTCTGCAAAACTGAGT
CAGACAGTGAGATTCCGTATTAAAAGTCAAGATGCTAGTTTTAAAGAAAACTTTGCCATC
CACCTTGAGTATATTGGCTCAATGAACCAACAGGCCAAGTATTTGGCACATGATGTATCC
GTTATGTACTCAGGTGCAGTGAGTCCGTGTGTTTTGTCAGACTGCTGGAGACTGGTTTTG
TCAGGACCTACTTTCAAGGGTAGGTCGGCATGGTATGTTGATACTGAGATTATTAATGAG
TTTTTGATTGACACAAATCAGCTGGGGCATGTGACCCCCGTTGAAATTGTTGTTGACATG
GAAAGATTGCAGTTTACGGAGTATGACTTTGTGTTGGTGGGCCCATGCACTGAACCAGCC
CCTCTGGTTGTGCATAGGGGAGGCTTGTGGGAATGTGGAAAGAAGTTGGCATCCTTCACA
CCTGTTATACAAGACCAGGATCTTGAGATATTTGTGAGAGAGGTTGGGGACACTTCATCT
GACCTACTGATTGGGGCATTGAGTGATATGATGATAGACAGGTTGGGGTTAAGGATGCAG
TGGTCAGGGGTGGACATTGTCTCCACGTTGAAGGCTGCAGCGCCGGGCTACGAG---GGG
ATCCTGGGTGCGGTCCTTGAAGCAGTGGACAGCTGGGTGGAATTCAAGGGTTATGCTCTC
TGTTATAGTAAGTCAAAAGGGAAGGTAATGATACAATCAAGTAGTGGCAAGTTGAGACTG
AAGGGCAGGACATGTGAAGAGTTAACTAGGAGGGATGAATGCATCGAGGACATTGAGTAG
>G2184_SL_2011H
ATGGGAAACAAGCAAGCTAAAGCCTCAGAAGAAAAAAACAGTCCGAGAGCCAGCCTGATT
CCAGATGCCACACACCTAGGGCCACAATTCTGCAAGAGCTGCTGGTTCGAAAACAAGGGC
CTGGTTGAGTGCAACAACCACTATCTGTGTCTCAACTGCCTCACCTTACTTTTAAGTGTC
AGCAACAGGTGCCCCATCTGCAAGATGCCTCTTCCCACAAAACTGAGACCATCAGCCACT
CCGACAGCACCTCCAACCGGAGCAGCAGACAGCATCAGACCCCCACCCTACAGTCCCTGA
ATGGAGGAAGACATAGCCTATGTCAAAGACTTAGTATCAAAGTACCTAGTGGATAATGAG
AGGTTATCAAGACAGAAGTTGGCATTTCTTGTGCAGACAGAGCCTAGGATGCTATTAGTG
GAAGGGTTGAAACTCTTGTCCCTCTGCATTGAGGTTGACTCCTGCAACGCAAATGGTTGC
GAGCATAACAGTGAGGACAAATCTGTGGAAAGAATCCTCCATGACCATGGAATCTTGACT
CCTTCACTATGCTTTGTGGTGCCGGACGGTTACAAATTGACGGGCAATGTTCTAATACTG
CTGGAGTGTTTTGTCAGGTCATCTCCTGCTAACTTTGAGCAGAAGTACATCGAAGATTTT
AAAAAATTAGAGCAGCTGAAAGAAGACTTGAGGAGTGTCGACATCAATTTAATACCACTT
ATAGACGGGAGAACATCATTCTACAATGAACAAATACCTGACTGGGTCAATGATAAGCTG
AGGGACACGCTCTTCTCACTTTTAAAGTATGCACAAGAGAGCAATTCACTTTTTGAAGAG
TCAGAGTATAGCAGACTCTGTGAGTCTTTATCTATGACTTCAGGTAGATTATCAGGGGTG
GAGAGTTTAAACGTTCTGATGGACAATCGCTCTAATCACTATGAGGAAGTGATTGCCTCA
TGCCACCAAGGCATCAACAATAAGTTAACAGCTCATGAAGTAAAGCTGCAGATCGAAGAG
GAGTATCAAGTGTTTAGGAACAGATTGAGGAAAGGAGAGATAGAAGGTCAGTTTTTAAAG
GTTGACAAGAGCCAGCTACTTAATGAACTTAATAATTTGTACGCTGATAAGGTA---GCT
ACAGAAGACAATATCGAACACTTAATTCATCAGTTCAAGAGAGCATCACCAATATTGAGA
TTTTTGTATGCAAATGTTGGTGAAGGGAATGAGAAAAACCAGACAACTGGAGAATGTCAG
GTGCAATGCTGGAGATCATTCCTAAATAAAGTGAAATCTTTGAGGATATTGAACACAAGG
AGGAAACTTCTATTAATTTTTGATGCACTAATTCTCCTTGCAAGTAAATATGACCTAATG
AAACAA------AAGTGTTTAAGAGGGTGGTTGGGATCTTGCTTCATAAGTGTCAATGAT
AGACTAGTTTCTTTGGAGTCAACAAAAAGGGATCTTAAAAAGTGGGTTGAGCGGAGGCAA
CAAGCTGAAAGATCTAGAATCACACAGTCCTCCCAGTGCTTGAGTAAGAATCAAATTCTC
AATTCGATATTCCAGAAAACCATTTTGAAGGCCACCACTGCTTTAAAGGATGTTGGGATA
AGTGTGGACCACTATAAGATTGATATGGAGGTGATTTGCTCCAACAGTTATGACCTGATT
TTGGATTTTGATGTCTCTGGAGTTGTTCCTACAATCAGTTATCAGAGAACAGAGGAAGAG
TCATTCCCTTATGTGATGGGAGATGTGGAACTACTGGGAACCATTGACTTAGAGAGACTT
TCTTCATTAAGCCTCGCTTTGGTGAACTCCATGAAAACTTCATCTACCGTAAAGTTAAGA
CAGAATGAATTTGGACCCGCAAGGTATCAAGTGGTCAGATGCAAAGAAGCATATTGTCAA
GAGTTCTCATTAGGTGATACTGTATTCCAACTAATTTATCAAAAAACAGGGGAGTGCTCG
AAGTGCTATGCTATTAATGACAACAGAGTTGGTGAAGTGTGCTCATTTTATGCTGATCCT
AAAAGATATTTTCCAGCAATATTTTCAGCTGAGGTTTTACAAACAACAGTGAGCACTATG
ATTTCTTGGATAGAAGATTGCAGTGAGCTGGAAGGACAATTGAATGACATTAGATCTTTG
ACAAAGATGATCCTGGTTTTAATTTTAGCTCACCCCAGTAAACGTTCTCAAAAGCTTCTC
CAAAACCTTAGGTATTTTGTGATGGCTTATGTGTCAGATTACCATCATAAGGACCTTATT
GACAAATTAAAGGAAGAATTAATCACTGATGTTGAGTTCCTGCTCTATAGATTGATAAGG
ATTTTAATGAACCTGGTTTTATCTGAGGATGTGAAGAGCATGATGACCAATAGGTTCAAG
TTCATTTTGAACATTTCCTACATGTGCCATTTTATTACGAAAGAGACACCAGATAGATTG
ACAGATCAGATAAAATGTTTTGAAAAGTTTCTGGAACCAAAAGTGAAATTTGGTCATGTA
AGCATTAATCCTGTAGACACAGCCACTGAGGAAGAATTGGATGACATGGTCTACAGTGCA
AAAAAGTTTTTAAGTAAAGATGGATGCACAAGTGTCGAGGGACCAGATTATAAAAGGCCT
GGTGTTTCAAAGAAGTATTTATCCCTCCTTACGTCCTCCTTTAACAATGGTTCACTATTT
AAGGAGAAGGAAGTGAAAAGGGAAATTAAAGACCCTCTCATCACTAGTGGCTGTGCCACA
GCCTTGGATCTAGCCAGCAACAAGAGTGTTGTTGTCAATAAATACACAGATGGTTCTAGA
ATATTGAACTATGACTTCAATAAGCTCACAGCACTGGCCGTATCACAGCTCACTGAAGTC
TTCTCAAGAAAAGGAAAGTACCTTCTCAACAAGCAGGACTATGAATACAAAGTGCAGCAG
GCAATGAGCAATCTAGTCCTGGGATCTGGACAGCACAAAAGTGATGCTGATGGGGCTGAC
CTAGACGAAATCCTGCTCGATGGAGGTGCAAGCGAGTATTTTGATCAGCTAAAAGAAACC
GTTGAAAAGATTGTTGATCAGTATAGGGAACCTGTCAAGCTGGGCTCAGGCCCTAATGGT
GATGGCCCATCAATAAATGATCTAGATGAGATTGTTTCAAATAAGTTTTACATAAGATTG
ATAAAAGCTGAACTATCCAATCACATGGTTGAGGACTTTGATCATGACATCTTGCCAGGT
AAATTTTACGAAGAATTTTGTAATGCTGTCTATGAGAATAGCAGGTTGAAGGAGAAGTAT
TTTTACTGTGGACATATGTCACAATGTCCTATTGGAGAGTTGACAAAGGCAGTGTCAACA
AGAACATACTTTGATCATGAGTACTTCCAGTGTTTCAAATCCATACTCTTGATCATGAAT
GCGAATACACTTATGGGGAGGTACACTCATTATAAGTCAAGGAACCTTAATTTTAAGTTT
GACATGGGTAAACTCTCTGATGATGTTAGAATTAGTGAAAGGGAGAGCAACTCAGAGGCA
CTTAGTAAGGCTCTGTCACTGACAAACTGTACTACAGCAATGTTGAAGAACTTGTGCTTT
TATAGTCAAGAATCGCCACAATCTTATGATTCAGTGGGACCTGATACAGGAAGGCTTAAG
TTTTCTTTATCATATAAGGAACAAGTGGGTGGCAACAGAGAATTATATATTGGTGATCTT
AGAACAAAGATGTTTACTAGACTTATAGAAGATTACTTTGAAGCTATAAGCCTGCAGTTA
TCAGGTAGTTGCCTGAATAACGAAAAGGAATTTGAAAATGCTATCCTTTCCATGAAATTG
AATGTTTCAATGGCACATGTTTCTTATAGCATGGATCATAGTAAGTGGGGCCCAATGATG
TGTCCATTTTTATTCTTGACTGTCTTACAAAATTTGATTTTCCTCTCTAAGGATTTACAA
GCTGATATAAAAGGGAGGGACTATCTCTCAACCCTACTTATGTGGCACATGCACAAGATG
GTAGAAATACCTTTTAATGTAGTTACAGCTATGATGAAGTCCTTCATTAAAGCCCAACTA
GGGTTAAGGAAGAAAACCAAACAGTCAATAACAGAGGATTTCTTTTACTCTAACTTCCAA
GTCGGTGTGGTGCCTTCTCATATTAGTTCAATACTTGACATGGGTCAAGGAATTTTACAT
AACACATCGGATTTTTATGCCCTCATTTCAGAGAGGTTCATTAATTATGCTATCAGTTGC
ATATGTGGTGGCACGATAGATGCTTATACCTCTAGTGATGATCAAATTTCCCTCTTTGAT
CAATCTCTTACAGAGCTTTTGCAAAGAGACCCAGAAGAATTCAGGACTCTAGTGGAATTC
CACTATTATATGAGTGATCAGCTCAATAAGTTTGTGAGCCCTAAGAGTGTCATTGGTAGG
TTTGTTGCAGAGTTTAAGTCTAGATTTTTTGTCTGGGGTGATGAAGTGCCATTGTTAACA
AAGTTCGTTGCAGCAGCTCTTCACAATATAAAGTGTAAAGAGCCACACCAACTGGCAGAA
ACAATTGACACAATCATTGATCAGTCGGTTGCGAATGGTGTCCCTGTCCACCTGTGCAAT
CTAATACAGAAAAGAACCTTAAGTCTTTTGCAGTATGCAAGATACCCTATTGACCCATTC
TTGTTGAATTGCGAGACAGACGTCAGAGACTGGGTAGATGGCAACCGTAGTTACAGAATT
ATGAGGCAAATAGAGGGATTGATTCCTAATGCTTGTAGCAAGATTAGAACTATGCTAAGA
AAACTGTATAATAGATTGAAGACTGGGCAACTCCATGAAGAGTTCACAACAAACTATTTG
TCTAGTGAGCACCTCTCTTCATTAAGGAACCTTTGTGAGCTCTTGGATGTTGAGCCCCCA
TCTGAGTCTGACCTTGAGTATTCTTGGTTAAACTTGGCTGCGCATCACCCTTTAAGAATG
GTGCTGAGACAGAAGATAATATATTCAGGTGCTGTGAACTTAGATGATGAGAAAATCCCT
ACCATTGTCAAAACAATTCAAAACAAATTGTCTTCTACTTTCACTCGAGGTGCGCAGAAG
TTACTGTCTGAGGCTATCAACAAATCTGCATTCCAAAGTTCCATTGCATCTGGCTTTGTG
GGATTGTGTAGAACATTAGGCAGCAAATGTGTTCGGGGACCAAACAAAGAGAACCTGTAT
ATTAAGTCCATTCAGTCTCTGATTTCTGATGTTAAGGGAATCAAGTTATTGACAAATTCT
AATGGTATTCAATATTGGCAAGTTCCGCTAGAACTTAGAAGTGGGAGTGAAAGTGTGGTC
AGTTATTTCAGACCCTTGCTATGGGATTATATGTGCATCTCTTTATCAACTGCAATAGAA
CTGGGTGCATGGGTCTTAGGGGAACCTAAAAATGTTAAGGTGTTGGATTTTTTCAAGCAC
AACCCTTGTGACTATTTTCCCTTGAAGCCAACTGCATCAAAGCTGCTGGAGGATAGGGTT
GGTTTGAATCACATTATTCATTCTTTGAGAAGACTGTACCCATCAGTGTTTGAGAAACAC
ATATTACCATTCATGAGCGATCTAGCGTCAACCAAAATGAAGTGGTCACCCAGAATAAAG
TTTTTGGATCTCTGTGTAGCATTGGATGTTAACTGTGAAGCTTTGTCCCTTGTTTCACAC
ATAGTAAAATGGAAGAGAGAGGAACATTACATTGTATTATCATCTGAACTGAGGTTGTCT
CACAGTAGGACACATGAACCCATGGTGGAAGAAAGGGTGGTGAGCACTAATGATGCTATT
GACAACTTCATGAGGCAAATTTATTTTGAGTCTTATGTGAGACCATTTGTTGCTACTACA
AGGACATTGGGGTCCTTTACGTGGTTTCCACACAAGACATCAGTCCCAGAGGGTGAAGGG
CTACATAGAATGGGTCCTTTTGCTTCATTTGTAGAAAAAGTTATTTACAAGGGTGTTGAA
AGGCCAATGTTTAAGCATGATCTAATGATGGGTTATGCTTGGATAGACTTTGACATTGAG
CCAGCTAAATTCAATCAAAGTCAATTGATTGCATCAGGTTTAGTTGATGCTAAGTTTAAC
TCATTGGAGGATTTCTTTGATGCTGTAGCTTCACTACCTCCAGGGTCTGCAAAACTGAGT
CAGACAGTGAGATTCCGTATTAAAAGTCAAGATGCTAGTTTTAAAGAAAGCTTTGCCATC
CACCTTGAGTATATTGGCTCAATGAACCAACAGGCCAAGTATTTGGTACATGATGTGTCC
GTTATGTACTCAGGTGCAGTGAGTCCGTGTGTTTTGTCAGACTGCTGGAGACTGGTTTTG
TCAGGACCTACTTTCAAGGGCAGGTCAGCATGGTATGTCGATACTGAGATTATTAATGAG
TTTTTAATTGACACAAATCAACTGGGGCATGTGACCCCAGTTGAGATTGTTATCGACATG
GAAAGACTGCAGTTTATGGAGTATGACTTTGTGTTGGTGGGTCCTTGCACTGAACCAGCC
CCTCTGGTTGTGCATAGGGGAGGCTTGTGGGAATGTGGAAAGAAGTTGGCATCCTTCACA
CCTGTTATACAAGACCAGGATCTTGAGATATTTGTGAGAGAGGTTGGGGACACTTCATCT
GGCCTGCTAATTGGGGCATTGAGTGATATGATGATAGATAGGCTGGGGTTAAGGATGCAG
TGGTCGGGGGTGGACATTGTCTCCACGTTAAAGGCTGCAGCGCCGGGCTATGAG---GGG
ATCTTGGGTGCGGTCCTTGAGGCAGTGGACAGCTGGGTAGAATTCAAAGGTTATGCTCTC
TGTTATAGTAAGTCAAAAGGGAAGGTGATGATACAATCAAGTAGTGGCAAGTTGAGACTG
AAGGGCAGAACATGTGAAGAGTTAACTAGGAGGGATGAATGTGTCGAGGACATTGAGTAG
>G610_SL_2009H
ATGGGAAACAAGCAAGCCAAAGCCCCAGAAGCAAGAGACAGCCCGAGAGCCAGCCTGATC
CCAGACGCCACACATCTAGGGCCACAGTTCTGCAAAAGCTGCTGGTTCGAAAACAAGGGC
CTGGTTGAGTGCAACAACCACTATCTGTGCCTCAACTGCCTCACCTTACTTCTAAGTGTC
AGCAACAGGTGCCCCATTTGCAAGATGCCTCTTCCCACAAAACTGAGACCATCAGCCACA
CCAACAGCACCCCCAACCGAAGCAGCAGACAGCATCAGACCCCCACCCTACCGTCCCTGA
ATGGAGGAAGACATAGCCTTTGTTAAAGACTTAGTATCAAAGTACCTAGTGGACAACGAG
AGATTATCAAGACAAAAGTTGGCATTTCTTGTGCAGACAGAGCCTAGGATGCTATTAATG
GAAGGGTTGAAACTCTTGTCCCTCTGTATTGAGATTGATTCTTGTAACGCAAATGGTTGC
GAACATAACAATGAGGACAAATCTGTGGAAAGAATTCTCCATGACCATGGAATCTTGACT
CCTTCACTATGTTTTGTGGTGCCGGACGGTTACAAACTGACGGGCAATGTTTTAATATTG
CTGGAGTGTTTTGTTAGGTCATCTCCTGCCAACTTTGAGCAGAAGTACATTGAGGACTTT
AAAAAATTAGAACAGCTGAAAGAAGACTTGAAAAGTGTTGATATCAATTTAATACCACTT
ATTGATGGGAGAACATCATTCTACAATGAACAAATACCTGACTGGGTTAATGATAAGCTG
AGGAATACGCTCTTCTCACTTTTAAAGTATGCACAGGAGAGCAATTCACTTTTTGAAGAG
TCAGAGTATAGCAGACTCTGTGAATCCTTATCTATGACTTCAAGTAGATTATCAGGGGTG
GAGAGTTTAAATATTCTGATGGACAATCGCTCTAATCATTATGAGGAAGTGATCGCCTCA
TGCCACCAAGGCATCAACAATAAGTTAACAGCTCATGAAGTAAAGCTGCAGATCGAAGAG
GAGTATCAAGTGTTTAGGAACAGATTGAGGAAAGGAGAGATAGAAGGTCAGTTTATAAAG
GTTGATAAGAGCCAGCTGCTTAATGAACTTAATAACTTGTACACTGACAAGGTG---GCT
GCAGAAGACAATATCGAACACTTAATTTATCAGTTCAAGAGAGCATCACCAATATTGAGA
TTTTTGTATGCGAATGTTGACGAGGGGAATGAGAAAACCCAAACCACTGGAGAATGTCAA
GTGCAATGCTGGAGATCATTCCTAAATAAAGTAAAATCTTTGAGGATATTGAACACAAGG
AGGAAACTTCTATTAATTTTTGATGCACTAATTCTCCTTGCAAGTAAACATGACCTAATG
AAACAA------AAGTGTTTAAAAGGGTGGTTGGGATCTTGCTTTATAAGTGTTAATGAT
AGACTAGTTTCTTTGGAATCAACAAAAAGGGATCTCAAGAAATGGGTTGAACGGAGGCAA
CAGGCTGAGAGATCTAGAGTCATACAGTCCTCCCAGTGCTTGAGTAAGAATCAAATTCTT
AACTCAATGTTCCAGAAAACCATCTTGAAGGCCACCACTGCTTTAAGGGATGTTGGGATC
AGTGTGGATCACTATAAGATTGATATGGAGGTGATTTGCCCTAACAGTTATGATTTAATT
ATGGACTTTGATGTCTCTGGAGTTGTCCCTACAATCACTTATCAGAGAACAGAGGAAGAA
ACATTCCCTTATGTGATGGGGAATGTGGAACTACTGGGATCCATTGACTTAGAGAGACTT
TCTTCATTGAGCCTCGCTTTAGTGAACTCCATGAAAACTTCTTCCACCGTGAAGTTGAGA
CAGAATGAATTTGGACCCGCAAGGTATCATGTGGTCAGATGCAAAGAAGCATATTGTCAA
GAGTTTTCATTGGGTGACACTGTATTTCAACTAATTTATCAAAAGACAGGGGAGTGCTCA
AAGTGCTATGCTATTAATGATAACAAAGTTGGTGAGGTGTGCTCATTTTATGCTGATCCT
AAAAGATATTTTCCAGCAATATTTTCAGCTGAGGTTTTACAGACAACAGTGAGCACTATG
GTTTCTTGGATAGAAGATTGTAGTGAGCTGGAAGGGCAGTTGAACAACATTAGATCTTTG
ACAAAGATGATCTTGGTTTTAATCTTAGCTCACCCTAGCAAACGTTCTCAAAAACTCCTC
CAAAATCTTAGGTACTTTGTAATGGCTTATGTGTCAGATTATCATCATAAGGACCTTATT
GAAAAAATAAGGGAAGAATTAATAACTGATGTTGAGTTTCTGCTCTATAGATTGATAAGG
ACATTAATGAGTCTGGTTTTATCCGAGGATGTAAAGAGCATGATGACTAATAGGTTCAAG
TTCATTTTGAACATTTCCTACATGTGTCACTTTATTACAAAAGAAACACCAGATAGATTG
ACAGATCAGATAAAATGTTTTGAAAAGTTTCTGGAACCAAAGGTAAAATTTGGTCACGTG
AGCACTAATCCTGCAGACACAGCCACTGAGGAAGAATTGGATGATATGGTCTACAATGCA
AAAAAGTTTTTGAGTAAAGTTGGATGCACAAGTGTCGAGGGACCAGACTACAAAAAGCCT
GGTGTTTCAAAGAAGTATCTATCTCTCCTTACGTCCTCCTTTAACAATGGTTCACTATTT
AAGGAGAAGGAAGTAAAAAGGGAAATCAAAGATCCTCTCATCACCAGTGGCTGTGCCACG
GCCTTGGATCTAGCCAGCAACAAGAGTGTTGTTGTCAATAAATACACAGATGGTTCCAGA
ATATTAAATTATGACTTCAATAAGCTCACAGCATTGGCCGTGTCGCAACTCACTGAAGTC
TTCTCAAGAAAGGGAAAGTATCTTCTCAACAAGCAGGACTATGAATACAAGGTGCAGCAG
GCAATGAGTAATCTGGTCCTGGGATCTGGACAGCATAAAAGTGATGCTGATGGAGCTGAC
CTAGACGAAATTCTGCTCGATGGGGGTGCAAGTGATTATTTTGATCAGCTAAAAGAAACT
GTTGAAAAAATTGTTGATCAGTATAGGGAACCTGTCAAGCTAGGCTCAGGCCCTAATGGT
GATGACCCATCAATAAATGATCTGGATGAGATTGTCTCAAATAAGTTTTACATTAGGTTG
ATTAAAGGTGAATTATCCAATCACATGGTTGAGGACTTTGATCATGATACCTTACCAAGT
GAGTTTTATGAGGAATTCTGTAATGCTGTTTATGAGAACAGTAGATTGAAGGAGAAGTAT
TTTTACTGTGGACATATGTCACAATGTCCTATTGGAGAGTTGACAAAGGCAGTGTCAACA
AGGACATACTTTAACCATGAATACTTTCAGTGTTTTAAGTCCATACTTTTGATCATGAAT
GCGAACACACTTATGGGGAGGTACACTCATTATAAGTCAAGGAACCTTAATTTCAGATTT
GATATGGGCAAGCTCTCTGATGATGTGAGAATTAGTGAAAGGGAGAGCAATTCAGAGGCA
CTCAGTAAGGCCCTGTCACTGACAAACTGTACCACAGCAATGTTGAAGAACTTGTGTTTT
TATAGCCAAGAGTCGCCACAATCCTATGACTCAGTGGGACCTGACACAGGAAGGCTTAAG
TTTTCTTTGTCATATAAAGAACAGGTGGGTGGTAACAGAGAATTATATATTGGTGATCTT
AGAACAAAAATGTTCACTAGACTTATAGAAGATTACTTTGAAGCTATAAGCCTACAGTTA
TCAGGGAGTTGCCTGAATAACGAGAAGGAATTTGAAAATGCTATCCTTTCCATGAAGTTG
AATGTTTCATTGGCACATGTCTCCTATAGCATGGATCATAGTAAGTGGGGCCCAATGATG
TGCCCATTTTTATTCTTGACTGTCTTACAGAATTTAATTTTCCTCTCAAAGGACTTGCAA
GCTGATATAAAGGGGAGGGACTACCTTTCAACCCTACTTATGTGGCATATGCACAAAATG
GTGGAAATACCTTTTAATGTGGTGACAGCTATGATGAAGTCTTTCATTAAAGCCCAACTA
GGATTAAGGAAAAAAACCAAACAGTCAATAACAGAAGATTTCTTTTTCTCTAATTTCCAA
GTCGGTGTAGTGCCTTCTCACATCAGTTCAATATTGGACATGGGTCAAGGAATATTACAC
AATACATCAGATTTTTATGCCCTCATTTCAGAGAGGTTCATTAATTATGCTATTAGTTGT
ATATGTGGTGGTACGATAGATGCTTATACCTCTAGTGATGATCAAATTTCTCTCTTTGAT
CAATCTCTCACAGAGCTTTTGCAAAGAGACCCAGAAGAATTTAGGACTCTAATAGAGTTT
CACTATTATATGAGTGATCAACTCAATAAGTTTGTGAGCCCTAAGAGTGTCATTGGTAGG
TTTGTTGCAGAGTTTAAATCTAGATTTTTTGTTTGGGGAGATGAAGTGCCATTACTAACA
AAGTTCGTTGCAGCAGCTCTTCACAATATAAAGTGTAAAGAGCCACACCAGTTGGCAGAA
ACAATTGACACAATCATTGATCAGTCGGTTGCGAATGGTGTCCCTGTTCACCTGTGCAAT
CTAATACAGAAGAGAACCTTAAGTCTTTTGCAATATGCAAGATATCCTATTGACCCATTC
TTATTGAACTGCGAGACAGATGTCAGAGACTGGGTAGATGGCAACCGTAGTTATAGAATT
ATGAGGCAAATAGAGGGATTGATTCCTAATGGCTGCAGTAAGATTAGATCTATGTTAAGA
AAACTGTACAATAGGTTGAAGACTGGGCAACTCCATGAAGAATTCACAACAAACTATTTG
TCCAGTGAGCACCTCTCTTCACTAAGGAATCTTTGCGAGCTGTTAGATGTTGAGCCCCCA
TCTGAGTCTGACCTTGAGTATTCTTGGTTAAACTTGGCTGCGCATCATCCTTTAAGAATG
GTGTTGAGACAAAAGATAATATATTCAGGTGCTGTGAACCTAGATGATGAGAAGATTCCC
ACCATTGTCAAAACAATCCAAAATAAGTTGTCTTCCACTTTCACTAGAGGTGCACAGAAA
TTACTGTCTGAGGCTATCAACAAATCTGCATTCCAAAGTTCCATTGCATCTGGCTTTGTG
GGATTATGTAGAACATTGGGTAGCAAGTGTGTTCGGGGACCTAACAAAGAGAATCTGTAT
ATCAAGTCCATTCAGTCTCTGATTTCTGATGTCAAAGGAATTAAATTGTTGACAAATTCT
AATGGCATTCAATACTGGCAAGTTCCGTTAGAACTTAGAAGTGGAAGTGAAAGTGTGGTT
AGTTATTTTAGACCCTTATTATGGGATTATATGTGCATCTCCTTATCAACTGCAATAGAA
CTAGGTGCATGGGTCTTAGGGGAACCTAAGACAGTTAAGGTGCTGGATTTCTTCAAGCAC
AACCCTTGTGACTATTTTCCCTTGAAGCCAACTGCATCAAAACTATTGGAGGATAGGGTT
GGCTTAAATCACATCATTCATTCTTTAAGAAGGCTGTATCCATCAGTGTTTGAGAAACAC
ATATTACCATTCATGAGCGATTTAGCGTCAACCAAAATGAAGTGGTCACCTAGAATAAAA
TTTCTAGACCTCTGTGTGGCATTAGATGTTAACTGTGAAGCCTTGTCTCTTGTCTCACAC
ATAGTAAAATGGAAAAGGGAGGAACATTACATTGTGCTATCATCTGAGCTGAGGTTGTCT
CACAGTAGGACACATGAACCCATGGTGGAAGAAAGAGTGGTGAGCACTAATGATGCTATT
GACAATTTCATGAGGCAAATTTATTTTGAGTCTTATGTGAGACCATTTGTTGCAACCACA
AGGACATTGGGGTCCTTTACGTGGTTTCCACACAAGACATCAGTTCCAGAGGGTGAAGGG
CTGCAAAGAATGGGTCCATTTTCTTCATTTGTAGAGAAAGTTATTTACAAAGGTGTTGAA
AGGCCAATGTTCAAGCATGATCTGATGATGGGTTATGCTTGGATAGACTTTGATATTGAG
CCAGCTAGATTCAATCAAAATCAATTGATCGCATCAGGTCTGGTTGATCCTAAGTTTAAC
TCATTGGAGGATTTCTTTGATGCCGTAGCATCACTACCTCCAGGGTCTGCAAAACTGAGT
CAGACAGTGAGGTTCCGTATTAAAAGTCAAGATGCTAGTTTTAAAGAAAGCTTTGCCATC
CATCTTGAATATATTGGCTCGATGAATCAACAGACCAAGTATTTAGTACATGATGTATCC
GTTATGTACTCAGGTGCAGTGAGTCCGTGTGTCTTGTCAGACTGCTGGAGACTGGTTTTG
TCAGGACCCACTTTTAAGGGCAAATCAGCATGGTATGTTGATACCGAGATTATTAATGAG
TTTTTGGTCGACACAAATCAACTAGGGCATGTAACCCCTGTTGAAATTGTTGTTGATATG
GAAAGGTTACAGTTTACAGAGTATGACTTTGTACTAGTAGGTCCCTGCACTGAACCAGCC
CCTCTGGTTGTGCATAGAGGAGGTCTGTGGGAATGTGGGAAGAAATTGGCATCCTTCACA
CCTGTGATACAAGATCAAGATCTTGAGATATTTGTGAAAGAGGTTGGGGACACTTCGTTT
GACCTGCTGATTGGAGCATTGAGTGATATGATGATAGACAGGCTGGGGTTGAGGATGCAG
TGGTCAGGGGTGGACATTGTCTCCACGCTGAGGGCTGTGGTGCTGAATTATGAG---GGG
ATTCTGGGTGCGGTTCTTGAGGCAGTGGACAACTGGGTGGAATTCAAGGGTTATGCCCTC
TGTTATAGTAAGTCAAAGGAGAAGGTGATGATACAGTCAAGCAGTGGTAAATTGAGATTG
AAGGGCAGAACATGTGAGGAGTTGACCAGGAGAGATGAATGCATCGAGGACATTGAGTAG
>G693_SL_2009H
ATGGGAAACAAGCAAGCCAAAGCCCCAGAAGCAAGAGACAGCCCGAGAGCCAGCCTGATC
CCAGACGCCACACATCTAGGGCCACAGTTCTGCAAAAGCTGCTGGTTCGAAAACAAGGGC
CTGGTTGAGTGCAACAACCACTATCTGTGCCTCAACTGCCTCACCTTACTTCTAAGTGTC
AGCAACAGGTGCCCCATTTGCAAGATGCCTCTTCCCACAAAACTGAGACCATCAGCCACA
CCAACAGCACCCCCAACCGAAGCAGCAGACAGCATCAGACCCCCACCCTACCGTCCCTGA
ATGGAGGAAGACATAGCCTATGTTAAAGACTTAGTATCAAAGTACCTAGTGGACAACGAG
AGATTATCAAGACAAAAGTTGGCATTTCTTGTGCAGACAGAGCCTAGGATGCTATTAATG
GAAGGGTTGAAACTCTTGTCCCTCTGTATTGAGATTGATTCTTGTAACGCAAATGGTTGC
GAACATAACAATGAGGACAAATCTGTGGAAAGAATTCTCCATGACCATGGAATCTTGACT
CCTTCACTATGTTTTGTGGTGCCGGACGGTTACAAACTGACGGGCAATGTTTTAATATTG
CTGGAGTGTTTTGTTAGGTCATCTCCTGCCAACTTTGAGCAGAAGTACATTGAGGACTTT
AAAAAATTAGAACAGCTGAAAGAAGACTTGAAAAGTGTTGATATCAATTTAATACCACTT
ATTGATGGGAGAACATCATTCTACAATGAACAAATACCTGACTGGGTTAATGATAAGCTG
AGGAATACGCTCTTCTCACTTTTAAAGTATGCACAGGAGAGCAATTCACTTTTTGAAGAG
TCAGAGTATAGCAGACTCTGTGAATCCTTATCTATGACTTCAAGTAGATTATCAGGGGTG
GAGAGTTTAAATATTCTGATGGACAATCGCTCTAATCATTATGAGGAAGTGATCGCCTCA
TGCCACCAAGGCATCAACAATAAGTTAACAGCTCATGAAGTAAAGCTGCAGATCGAAGAG
GAGTATCAAGTGTTTAGGAACAGATTGAGGAAAGGAGAGATAGAAGGTCAGTTTATAAAG
GTTGATAAGAGCCAGCTGCTTAATGAACTTAATAACTTGTACACTGACAAGGTG---GCT
GCAGAAGACAATATCGAACACTTAATTTATCAGTTCAAGAGAGCATCACCAATATTGAGA
TTTTTGTATGCGAATGTTGACGAGGGGAATGAGAAAACCCAAACCACTGGAGAATGTCAA
GTGCAATGCTGGAGATCATTCCTAAATAAAGTAAAATCTTTGAGGATATTGAACACAAGG
AGGAAACTTCTATTAATTTTTGATGCACTAATTCTCCTTGCAAGTAAACATGACCTAATG
AAACAA------AAGTGTTTAAAAGGGTGGTTGGGATCTTGCTTTATAAGTGTTAATGAT
AGACTAGTTTCTTTGGAGTCAACAAAAAGGGATCTCAAGAAATGGGTTGAACGGAGGCAA
CAGGCTGAAAGATCTAGAGTCATACAGTCCTCCCAGTGCTTGAGTAAGAATCAAATTCTT
AACTCAATGTTCCAGAAAACCATCTTGAAGGCCACCACTGCTTTAAGGGATGTTGGGATC
AGTGTGGATCACTATAAGATTGATATGGAGGTGATTTGCCCTAACAGTTATGATTTAATT
ATGGACTTTGATGTCTCTGGAGTTGTCCCTACAATCACTTATCAGAGAACAGAGGAAGAA
ACATTCCCTTATGTGATGGGGGATGTGGAACTACTGGGATCCATTGACTTAGAGAGACTT
TCTTCATTGAGCCTCGCTTTAGTGAACTCCATGAAAACTTCTTCCACCGTGAAGTTGAGA
CAGAATGAATTTGGACCCGCAAGGTATCATGTGGTCAGATGCAAAGAAGCATATTGTCAA
GAGTTTTCATTGGGTAACACTGTATTTCAACTAATTTATCAAAAGACAGGGGAGTGCTCA
AAGTGCTATGCTATTAATGATAACAAAGTTGGTGAGGTGTGCTCATTTTATGCTGATCCT
AAAAGATATTTTCCAGCAATATTTTCAGCTGAGGTTTTACAGACAACAGTGAGCACTATG
GTTTCTTGGATAGAAGATTGTAGTGAGCTGGAAGGGCAGTTGAACAATATTAGATCTTTG
ACAAAGATGATCTTGGTTTTAATCTTAGCTCACCCTAGCAAACGTTCTCAAAAACTCCTC
CAAAATCTTAGGTACTTTGTAATGGCTTATGTGTCAGATTATCATCATAAGGACCTTATT
GAAAAAATAAGGGAAGAATTAATAACTGATGTTGAGTTTCTGCTCTATAGATTGATAAGG
ACATTAATGAGTCTGGTTTTATCCGAGGATGTAAAGAGCATGATGACTAATAGGTTCAAG
TTCATTTTGAACATTTCCTACATGTGTCACTTTATTACAAAAGAAACACCAGATAGATTG
ACAGATCAGATAAAATGTTTTGAAAAGTTTCTGGAACCAAAGGTAAAATTTGGTCACGTG
AGCACTAATCCTGCAGACACAGCCACTGAGGAAGAATTGGATGATATGGTCTACAATGCA
AAAAAGTTTTTGAGTAAAGTTGGATGCACAAGTGTCGAGGGACCAGACTACAAAAAGCCT
GGTGTTTCAAAGAAGTATCTATCTCTCCTTACGTCCTCCTTTAACAATGGTTCACTATTT
AAGGAGAAGGAAGTAAAAAGGGAAATCAAAGATCCTCTCATCACCAGTGGCTGTGCCACA
GCCTTGGATCTAGCCAGCAACAAGAGTGTTGTTGTCAATAAATACACAGATGGTTCCAGA
ATATTAAATTATGACTTCAATAAGCTCACAGCATTGGCCGTGTCGCAACTCACTGAAGTC
TTCTCAAGAAAGGGAAAGTATCTTCTCAACAAGCAGGACTATGAATACAAGGTGCAGCAG
GCAATGAGTAATCTGGTCCTGGGATCTGGACAGCATAAAAGTGATGCTGATGGGGCTGAC
CTAGACGAAATTCTGCTCGATGGGGGTGCAAGTGATTATTTTGATCAGCTAAAAGAAACT
GTTGAAAAAATTGTTGATCAGTATAGGGAACCTGTCAAGCTAGGCTCAGGCCCTAATGGT
GATGACCCATCAATAAATGATCTGGATGAGATTGTCTCAAATAAGTTTTACATTAGGTTG
ATTAAAGGTGAATTATCCAATCACATGGTTGAGGACTTTGATCATGATACCTTACCAAGT
GAGTTTTATGAGGAATTCTGTAATGCTGTTTATGAGAACAGTAGATTGAAGGAGAAGTAT
TTTTACTGTGGACATATGTCACAATGTCCTATTGGAGAGTTGACAAAGGCAGTGTCAACA
AGGACATATTTTAACCATGAATACTTTCAGTGTTTTAAGTCCATACTTTTGATCATGAAT
GCGAACACACTTATGGGGAGGTACACTCATTATAAGTCAAGGAACCTTAATTTCAGGTTT
GATATGGGCAAGCTCTCTGATGATGTGAGAATTAGTGAAAGGGAGAGCAATTCAGAGGCA
CTCAGTAAGGCCCTGTCACTGACAAACTGTACCACAGCAATGTTGAAGAACTTGTGTTTT
TATAGCCAAGAGTCGCCACAATCCTATGACTCAGTGGGACCTGACACAGGAAGGCTTAAG
TTTTCTTTGTCATATAAAGAACAGGTGGGTGGTAACAGAGAATTATATATTGGTGATCTT
AGAACAAAAATGTTCACTAGACTTATAGAAGATTACTTTGAAGCTATAAGCCTACAGTTA
TCAGGGAGTTGCCTGAATAACGAGAAGGAATTTGAAAATGCTATCCTTTCCATGAAGTTG
AATGTTTCATTGGCACATGTCTCCTATAGCATGGATCATAGTAAGTGGGGCCCAATGATG
TGCCCATTTTTATTCTTGACTGTCTTACAGAATTTAATTTTCCTCTCAAAGGACTTGCAA
GCTGATATAAAGGGGAGGGACTATCTTTCAACCCTACTTATGTGGCATATGCACAAAATG
GTGGAAATACCTTTTAATGTGGTGACAGCTATGATGAAGTCTTTCATCAAAGCCCAACTA
GGATTAAGGAAAAAAACCAAACAGTCAATAACAGAAGATTTCTTTTTCTCTAATTTCCAA
GTCGGTGTAGTGCCTTCTCACATCAGTTCAATATTGGACATGGGTCAAGGAATATTACAC
AATACATCAGATTTTTATGCCCTCATTTCAGAGAGGTTCATTAATTATGCTATTAGTTGT
ATATGTGGTGGTACGATAGATGCTTATACCTCTAGTGATGATCAAATTTCTCTCTTTGAT
CAATCTCTCACAGAGCTTTTGCAAAGAGACCCAGAAGAATTTAGGACTCTAATAGAGTTT
CACTATTATATGAGTGATCAACTCAATAAGTTTGTGAGCCCTAAGAGTGTCATTGGTAGG
TTTGTTGCAGAGTTTAAATCTAGATTTTTTGTTTGGGGAGATGAAGTGCCATTACTAACA
AAGTTCGTTGCAGCAGCTCTTCACAATATAAAGTGTAAAGAGCCACACCAGTTGGCAGAA
ACAATTGACACAATCATTGATCAGTCGGTTGCGAATGGTGTCCCTGTTCACCTGTGCAAT
CTAATACAGAAGAGAACCTTAAGTCTTTTGCAATATGCAAGATATCCTATTGACCCATTC
TTATTGAACTGCGAGACAGATGTCAGAGACTGGGTAGATGGCAACCGTAGTTATAGAATT
ATGAGGCAAATAGAGGGATTGATTCCTAATGGCTGCAGTAAGATTAGATCTATGTTAAGA
AAACTGTACAATAGGTTGAAGACTGGGCAACTCCATGAAGAATTCACAACAAACTATTTG
TCCAGTGAGCACCTCTCTTCACTAAGGAATCTTTGCGAGCTGTTAGATGTTGAGCCCCCA
TCTGAGTCTGACCTTGAGTATTCTTGGTTAAACTTGGCTGCGCATCATCCTTTAAGAATG
GTGTTGAGACAAAAGATAATATATTCAGGTGCTGTGAACCTAGATGATGAGAAGATTCCC
ACCATTGTCAAAACAATCCAAAATAAGTTGTCTTCCACTTTCACTAGAGGTGCACAGAAA
TTACTGTCTGAGGCTATCAACAAATCTGCATTCCAAAGTTCCATTGCATCTGGCTTTGTG
GGATTATGTAGAACATTGGGTAGCAAATGTGTTCGGGGACCTAACAAAGAGAATCTGTAT
ATCAAGTCCATTCAGTCTCTGATTTCTGATGTCAAAGGAATTAAATTGTTGACAAATTCT
AATGGCATTCAATACTGGCAAGTTCCGTTAGAACTTAGAAGTGGAAGTGAAAGTGTGGTT
AGTTATTTTAGACCCTTATTATGGGATTATATGTGCATCTCCTTATCAACTGCAATAGAA
CTAGGTGCATGGGTCTTAGGGGAACCTAAGACAGTTAAGGTGTTGGATTTCTTCAAGCAC
AACCCTTGTGACTATTTTCCCTTGAAGCCAACTGCATCAAAACTATTGGAGGATAGGGTT
GGCTTAAATCACATCATTCATTCTTTAAGAAGGCTGTACCCATCAGTGTTTGAGAAACAC
ATATTACCATTCATGAGCGATTTAGCGTCAACCAAAATGAAGTGGTCACCTAGAATAAAA
TTTCTAGACCTCTGTGTGGCATTAGATGTTAACTGTGAAGCCTTGTCTCTTGTCTCACAC
ATAGTAAAATGGAAAAGGGAGGAACATTACATTGTGCTATCATCTGAGCTGAGGTTGTCT
CACAGTAGGACACATGAACCCATGGTGGAAGAAAGAGTGGTGAGCACTAATGATGCTATT
GACAATTTCATGAGGCAAATTTATTTTGAGTCTTATGTGAGACCATTTGTTGCAACCACA
AGGACATTGGGGTCCTTTACGTGGTTTCCACACAAGACATCAGTTCCAGAGGGTGAAGGG
CTGCAAAGAATGGGTCCATTTTCTTCATTTGTAGAGAAAGTTATTTACAAAGGTGTTGAA
AGGCCAATGTTCAAGCATGATCTGATGATGGGTTATGCTTGGATAGACTTTGATATTGAG
CCAGCTAGATTCAATCAAAATCAATTGATCGCATCAGGTCTGGTTGATCCTAAGTTTAAC
TCATTGGAGGATTTCTTTGATGCCGTAGCATCACTACCTCCAGGGTCTGCAAAACTGAGT
CAGACAGTGAGGTTCCGTATTAAAAGTCAAGATGCTAGTTTTAAAGAAAGCTTTGCCATC
CATCTTGAATATATTGGCTCGATGAATCAACAGACCAAGTATTTAGTACATGATGTATCT
GTCATGTACTCAGGTGCAGTGAGTCCGTGTGTCTTGTCAGACTGCTGGAGACTGGTTTTG
TCAGGACCCACTTTTAAGGGCAAATCAGCATGGTATGTTGATACCGAGATTATTAATGAG
TTTTTGGTCGACACAAATCAACTAGGGCATGTAACCCCTGTTGAAATTGTTGTTGATATG
GAAAGGTTACAGTTTACAGAGTATGACTTTGTACTAGTAGGTCCCTGCACTGAACCAGCC
CCTCTGGTTGTGCATAGAGGAGGTCTGTGGGAATGTGGGAAGAAATTGGCATCCTTCACA
CCTGTGATACAAGATCAAGATCTTGAGATATTTGTGAAAGAGGTTGGGGACACTTCGTTT
GACCTGCTGATTGGAGCATTGAGTGATATGATGATAGACAGGCTGGGGTTGAGGATGCAG
TGGTCAGGGGTGGACATTGTCTCCACGCTGAGGGCTGTGGTGCTGAATTATGAG---GGG
ATTCTGGGTGCGGTTCTTGAGGCAGTGGACAACTGGGTGGAATTCAAGGGTTATGCCCTC
TGTTATAGTAAGTCAAAGGAGAAGGTGATGATACAGTCAAGCAGTGGTAAATTGAGATTG
AAGGGCAGAACATGTGAGGAGTTGACCAGGAGGGATGAATGCATCGAGGACATTGAGTAG
>G771_SL_2010H
ATGGGAAACAAGCAAGCCAAAGCCCCAGAAGCAAGAGACAGCCCGAGAGCCAGCCTGATC
CCAGACGCCACACATCTAGGGCCACAGTTCTGCAAAAGCTGCTGGTTCGAAAACAAGGGC
CTGGTTGAGTGCAACAACCACTATCTGTGCCTCAACTGCCTCACCTTACTTCTAAGTGTC
AGCAACAGGTGCCCCATTTGCAAGATGCCTCTTCCCACAAAACTGAGACCATCAGCCACA
CCAACAGCACCCCCAACCGAAGCAGCAGACAGCATCAGACCCCCACCCTACCGTCCCTGA
ATGGAGGAAGACATAGCCTATGTTAAAGACTTAGTATCAAAGTACCTAGTGGACAACGAG
AGATTATCAAGACAAAAGTTGGCATTTCTTGTGCAGACAGAGCCTAGGATGCTATTAATG
GAAGGGTTGAAACTCTTGTCCCTCTGTATTGAGATTGATTCTTGTAACGCAAATGGTTGC
GAACATAACAATGAGGACAAATCTGTGGAAAGAATTCTCCATGACCATGGAATCTTGACT
CCTTCACTATGTTTTGTGGTGCCGGACGGTTACAAACTGACGGGCAATGTTTTAATATTG
CTGGAGTGTTTTGTTAGGTCATCTCCTGCCAACTTTGAGCAGAAGTACATTGAGGACTTT
AAAAAATTAGAACAGCTGAAAGAAGACTTGAAAAGTGTTGATATCAATTTAATACCACTT
ATTGATGGGAGAACATCATTCTACAATGAACAAATACCTGACTGGGTTAATGATAAGCTG
AGGAATACGCTCTTCTCACTTTTAAAGTATGCACAGGAGAGCAATTCACTTTTTGAAGAG
TCAGAGTATAGCAGACTCTGTGAATCCTTATCTATGACTTCAAGTAGATTATCAGGGGTG
GAGAGTTTAAATATTCTGATGGACAATCGCTCTAATCATTATGAGGAAGTGATCGCCTCA
TGCCACCAAGGCATCAACAATAAGTTAACAGCTCATGAAGTAAAGCTGCAGATCGAAGAG
GAGTATCAAGTGTTTAGGAACAGATTGAGGAAAGGAGAGATAGAAGGTCAGTTTATAAAG
GTTGATAAGAGCCAGCTGCTTAATGAACTTAATAACTTGTACACTGACAAGGTG---GCT
GCAGAAGACAATATCGAACACTTAATTTATCAGTTCAAGAGAGCATCACCAATATTGAGA
TTTTTGTATGCGAATGTTGACGAGGGGAATGAGAAAACCCAAACCACTGGAGAATGTCAA
GTGCAATGCTGGAGATCATTCCTAAATAAAGTAAAATCTTTGAGGATATTGAACACAAGG
AGGAAACTTCTATTAATTTTTGATGCACTAATTCTCCTTGCAAGTAAACATGACCTAATG
AAACAA------AAGTGTTTAAAAGGGTGGTTGGGATCTTGCTTTATAAGTGTTAATGAT
AGACTAGTTTCTTTGGAGTCAACAAAAAGGGATCTCAAGAAATGGGTTGAACGGAGGCAA
CAGGCTGAAAGATCTAGAGTCATACAGTCCTCCCAGTGCTTGAGTAAGAATCAAATTCTT
AACTCAATGTTCCAGAAAACCATCTTGAAGGCCACCACTGCTTTAAGGGATGTTGGGATC
AGTGTGGATCACTATAAGATTGATATGGAGGTGATTTGCCCTAACAGTTATGATTTAATT
ATGGACTTTGATGTCTCTGGAGTTGTCCCTACAATCACTTATCAGAGAACAGAGGAAGAA
ACATTCCCTTATGTGATGGGGGATGTGGAACTACTGGGATCCATTGACTTAGAGAGACTT
TCTTCATTGAGCCTCGCTTTAGTGAACTCCATGAAAACTTCTTCCACCGTGAAGTTGAGA
CAGAATGAATTTGGACCCGCAAGGTATCATGTGGTCAGATGCAAAGAAGCATATTGTCAA
GAGTTTTCATTGGGTAACACTGTATTTCAACTAATTTATCAAAAGACAGGGGAGTGCTCA
AAGTGCTATGCTATTAATGATAACAAAGTTGGTGAGGTGTGCTCATTTTATGCTGATCCT
AAAAGATATTTTCCAGCAATATTTTCAGCTGAGGTTTTACAGACAACAGTGAGCACTATG
GTTTCTTGGATAGAAGATTGTAGTGAGCTGGAAGGGCAGTTGAACAATATTAGATCTTTG
ACAAAGATGATCTTGGTTTTAATCTTAGCTCACCCTAGCAAACGTTCTCAAAAACTCCTC
CAAAATCTTAGGTACTTTGTAATGGCTTATGTGTCAGATTATCATCATAAGGACCTTATT
GAAAAAATAAGGGAAGAATTAATAACTGATGTTGAGTTTCTGCTCTATAGATTGATAAGG
ACATTAATGAGTCTGGTTTTATCCGAGGATGTAAAGAGCATGATGACTAATAGGTTCAAG
TTCATTTTGAACATTTCCTACATGTGTCACTTTATTACAAAAGAAACACCAGATAGATTG
ACAGATCAGATAAAATGTTTTGAAAAGTTTCTGGAACCAAAGGTAAAATTTGGTCACGTG
AGCACTAATCCTGCAGACACAGCCACTGAGGAAGAATTGGATGATATGGTCTACAATGCA
AAAAAGTTTTTGAGTAAAGTTGGATGTACAAGTGTCGAGGGACCAGACTACAAAAAGCCT
GGTGTTTCAAAGAAGTATCTATCTCTCCTTACGTCCTCCTTTAACAATGGTTCACTATTT
AAGGAGAAGGAAGTAAAAAGGGAAATCAAAGATCCTCTCATCACCAGTGGCTGTGCCACA
GCCTTGGATCTAGCCAGCAACAAGAGTGTTGTTGTCAATAAATACACAGATGGTTCCAGA
ATATTAAATTATGACTTCAATAAGCTCACAGCATTGGCCGTGTCGCAACTCACTGAAGTC
TTCTCAAGAAAGGGAAAGTATCTTCTCAACAAGCAGGACTATGAATACAAGGTGCAGCAG
GCAATGAGTAATCTGGTCCTGGGATCTGGACAGCATAAAAGTGATGCTGATGGGGCTGAC
CTAGACGAAATTCTGCTCGATGGGGGTGCAAGTGATTATTTTGATCAGCTAAAAGAAACT
GTTGAAAAAATTGTTGATCAGTATAGGGAACCTGTCAAGCTAGGCTCAGGCCCTAATGGT
GATGACCCATCAATAAATGATCTGGATGAGATTGTCTCAAATAAGTTTTACATTAGGTTG
ATTAAAGGTGAATTATCCAATCACATGGTTGAGGACTTTGATCATGATACCTTACCAAGT
GAGTTTTATGAGGAATTCTGTAATGCTGTTTATGAGAACAGTAGATTGAAGGAGAAGTAT
TTTTACTGTGGACATATGTCACAATGTCCTATTGGAGAGTTGACAAAGGCAGTGTCAACA
AGGACATACTTTAACCATGAATACTTTCAGTGTTTTAAGTCCATACTTTTGATCATGAAT
GCGAACACACTTATGGGGAGGTACACTCATTATAAGTCAAGGAACCTTAATTTCAGGTTT
GATATGGGCAAGCTCTCTGATGATGTGAGAATTAGTGAAAGGGAGAGCAATTCAGAGGCA
CTCAGTAAGGCCCTGTCACTGACAAACTGTACCACAGCAATGTTGAAGAACTTGTGTTTT
TATAGCCAAGAGTCGCCACAATCCTATGACTCAGTGGGACCTGACACAGGAAGGCTTAAG
TTTTCTTTGTCATATAAAGAACAGGTGGGTGGTAACAGAGAATTATATATTGGTGATCTT
AGGACAAAAATGTTCACTAGACTTATAGAAGATTACTTTGAAGCTATAAGCCTACAGTTA
TCAGGGAGTTGCCTGAATAACGAGAAGGAATTTGAAAATGCTATCCTTTCCATGAAGTTG
AATGTTTCATTGGCACATGTCTCCTATAGCATGGATCATAGTAAGTGGGGCCCAATGATG
TGCCCATTTTTATTCTTGACTGTCTTACAGAATTTAATTTTCCTCTCAAAGGACTTGCAA
GCTGATATAAAGGGGAGGGACTATCTTTCAACCCTACTTATGTGGCATATGCACAAAATG
GTGGAAATACCTTTTAATGTGGTGACAGCTATGATGAAGTCTTTCATCAAAGCCCAACTA
GGATTAAGGAAAAAAACCAAACAGTCAATAACAGAAGATTTCTTTTTCTCTAATTTCCAA
GTCGGTGTAGTGCCTTCTCACATCAGTTCAATATTGGACATGGGTCAAGGAATATTACAC
AATACATCAGATTTTTATGCCCTCATTTCAGAGAGGTTCATTAATTATGCTATTAGTTGT
ATATGTGGTGGTACGATAGATGCTTATACCTCTAGTGATGATCAAATTTCTCTCTTTGAT
CAATCTCTCACAGAGCTTTTGCAAAGAGACCCAGAAGAATTTAGGACTCTAATAGAGTTT
CACTATTATATGAGTGATCAACTCAATAAGTTTGTGAGCCCTAAGAGTGTCATTGGTAGG
TTTGTTGCAGAGTTTAAATCTAGATTTTTTGTTTGGGGAGATGAAGTGCCATTACTAACA
AAGTTCGTTGCAGCAGCTCTTCACAATATAAAGTGTAAAGAGCCACACCAGTTGGCAGAA
ACAATTGACACAATCATTGATCAGTCGGTTGCGAATGGTGTCCCTGTTCACCTGTGCAAT
CTAATACAGAAGAGAACCTTAAGTCTTTTGCAATATGCAAGATATCCTATTGACCCATTC
TTATTGAACTGCGAGACAGATGTCAGAGACTGGGTAGATGGCAACCGTAGTTATAGAATT
ATGAGGCAAATAGAGGGATTGATTCCTAATGGCTGCAGTAAGATTAGATCTATGTTAAGA
AAACTGTACAATAGGTTGAAGACTGGGCAACTCCATGAAGAATTCACAACAAACTATTTG
TCCAGTGAGCACCTCTCTTCACTAAGGAATCTTTGCGAGCTGTTAGATGTTGAGCCCCCA
TCTGAGTCTGACCTTGAGTATTCTTGGTTAAACTTGGCTGCGCATCATCCTTTAAGAATG
GTGTTGAGACAAAAGATAATATATTCAGGTGCTGTGAACCTAGATGATGAGAAGATTCCC
ACCATTGTCAAAACAATCCAAAATAAGTTGTCTTCCACTTTCACTAGAGGTGCACAGAAA
TTACTGTCTGAGGCTATCAACAAATCTGCATTCCAAAGTTCCATTGCATCTGGCTTTGTG
GGATTATGTAGAACATTGGGTAGCAAGTGTGTTCGGGGACCTAACAAAGAGAATCTGTAT
ATCAAGTCCATTCAGTCTCTGATTTCTGATGTCAAAGGAATTAAATTGTTGACAAATTCT
AATGGCATTCAATACTGGCAAGTTCCGTTAGAACTTAGAAGTGGAAGTGAAAGTGTGGTT
AGTTATTTTAGACCCTTATTATGGGATTATATGTGCATCTCCTTATCAACTGCAATAGAA
CTAGGTGCATGGGTCTTAGGGGAACCTAAGACAGTTAAGGTGCTGGATTTCTTCAAGCAC
AACCCTTGTGACTATTTTCCCTTGAAGCCAACTGCATCAAAACTATTGGAGGATAGGGTT
GGCTTAAATCACATCATTCATTCTTTAAGAAGGCTGTACCCATCAGTGTTTGAGAAACAC
ATATTACCATTCATGAGCGATTTAGCGTCAACCAAAATGAAGTGGTCACCTAGAATAAAA
TTTCTAGACCTCTGTGTGGCATTAGATGTTAACTGTGAAGCCTTGTCTCTTGTCTCACAC
ATAGTAAAATGGAAAAGGGAGGAACATTACATTGTGCTATCATCTGAGCTGAGGTTGTCT
CACAGTAGGACACATGAACCCATGGTGGAAGAAAGAGTGGTGAGCACTAATGATGCTATT
GACAATTTCATGAGGCAAATTTATTTTGAGTCTTATGTGAGACCATTTGTTGCAACCACA
AGGACATTGGGGTCCTTTACGTGGTTTCCACACAAGACATCAGTTCCAGAGGGTGAAGGG
CTGCAAAGAATGGGTCCATTTTCTTCATTTGTAGAGAAAGTTATTTACAAAGGTGTTGAA
AGGCCAATGTTCAAGCATGATCTGATGATGGGTTATGCTTGGATAGACTTTGATATTGAG
CCAGCTAGATTCAATCAAAATCAATTGATCGCATCAGGTCTGGTTGATCCTAAGTTTAAC
TCATTGGAGGATTTCTTTGATGCCGTAGCATCACTACCTCCAGGGTCTGCAAAACTGAGT
CAGACAGTGAGGTTCCGTATTAAAAGTCAAGATGCTAGTTTTAAAGAAAGCTTTGCCATC
CATCTTGAATATATTGGCTCGATGAATCAACAGACCAAGTATTTAGTACATGATGTATCC
GTCATGTACTCAGGTGCAGTGAGTCCGTGTGTCTTGTCAGACTGCTGGAGACTGGTTTTG
TCAGGACCCACTTTTAAGGGCAAATCAGCATGGTATGTTGATACCGAGATTATTAATGAG
TTTTTGGTCGACACAAATCAACTAGGGCATGTAACCCCTGTTGAAATTGTTGTTGATATG
GAAAGGTTACAGTTTACAGAGTATGACTTTGTACTAGTAGGTCCCTGCACTGAACCAGCC
CCTCTGGTTGTGCATAGAGGAGGTCTGTGGGAATGTGGGAAGAAATTGGCATCCTTCACA
CCTGTGATACAAGATCAAGATCTTGAGATATTTGTGAAAGAGGTTGGGGACACTTCGTTT
GACCTGCTGATTGGAGCATTGAGTGATATGATGATAGACAGGCTGGGGTTGAGGATGCAG
TGGTCAGGGGTGGACATTGTCTCCACGCTGAGGGCTGTGGTGCTGAATTATGAG---GGG
ATTCTGGGTGCGGTTCTTGAGGCAGTGGACAACTGGGTGGAATTTAAGGGTTATGCCCTC
TGTTATAGTAAGTCAAAGGAGAAGGTGATGATACAGTCAAGCAGTGGTAAATTGAGATTG
AAGGGCAGAACATGTGAGGAGTTGACCAGGAGGGATGAATGCATCGAGGACATTGAGTAG
>G1792_SL_2011H
ATGGGAAACAAGCAAGCCAAAGCCCCAGAAGCAAAAGACAGCCCGAGAGCCAGCCTGATC
CCAGATGCCACACATCTAGGGCCACAGTTCTGCAAAAGCTGCTGGTTCGAAAACAAGGGC
CTGGTTGAGTGCAACAACCACTATCTGTGCCTCAACTGCCTCACCTTACTTCTAAGTGTC
AGCTACAGGTGCCCCATTTGCAAGATGCCTCTTCCCACAAAACTGAGACCATCAGCCACT
CCAACAGCACCCCCAACCGAAGCAGCAGACAGCATCAGACCCCCACCCTACCGCCCCTAA
ATGGAGGAAGACATAGCCTATGTTAAAGACTTAGTATCAAAGTACCTAGTGGACAACGAG
AGATTATCAAGACAAAAGTTGGCATTTCTTGTGCAGACAGAGCCTAGGATGCTATTAATG
GAAGGGTTGAAACTCTTGTCCCTCTGTATTGAGATTGATTCTTGTAACGCAAATGGTTGC
GAACATAACAATGAGGACAAATCTGTGGAAAGAATTCTCCATGACCATGGAATCTTGACT
CCTTCACTATGTTTTGTGGTGCCGGACGGTTACAAACTGACGGGCAATGTTTTAATATTG
CTGGAGTGTTTTGTTAGGTCATCTCCTGCCAACTTTGAGCAGAAGTACATTGAGGACTTT
AAAAAATTAGAACAGCTGAAAGAAGACTTGAAAAGTGTTGATATCAATTTAATACCACTT
ATTGATGGGAGAACATCATTCTACAATGAACAAATACCTGACTGGGTTAATGATAAGCTG
AGGGATACGCTCTTCTCACTTTTAAAGTATGCACAGGAGAGCAATTCACTTTTTGAAGAG
TCAGAGTATAGCAGACTCTGTGAATCCTTATCTATGACTTCAAGTAGATTATCAGGGGTG
GAGAGTTTAAATATTCTGATGGACAATCGCTCTAATCATTATGAGGAAGTGATTGCCTCA
TGCCACCAAGGCATCAACAATAAGTTAACAGCTCATGAAGTAAAGCTGCAGATCGAAGAG
GAGTATCAAGTGTTTAGAAACAGATTGAGGAAAGGAGAGATAGAAGGTCAGTTTATAAAG
GTTGATAAGAGCCAGCTGCTTAATGAACTTAATAACTTGTACACTGACAAGGTA---GCT
GCAGAAGACAATATCGAACACTTAATTTATCAATTCAAGAGGGCATCACCAATATTGAGA
TTTTTGTATGCGAATGTTGATGAGGGGAATGAGAAAACCCAAACCACCGGAGAATGTCAA
GTGCAATGCTGGAGATCATTCCTAAATAAAGTAAAATCCTTGAGGATATTGAACACAAGG
AGGAAACTTCTATTAATTTTTGATGCACTAATTCTCCTTGCAAGTAAACATGACCTAATG
AAACAA------AAGTGTTTAAAAGGGTGGTTGGGATCTTGCTTTTTAAGTGTTAATGAT
AGACTAGTTTCTTTGGAGTCAACAAAAGGGGATCTCAAGAAATGGGTTGAACGGAGGCAA
CAGGCTGAAAGATCTAGAGTCATGCAGTCCTCCCAGTGCTTGAGTAAGAATCAAATTCTT
AACTCAATGTTCCAGAAAACCATCCTGAAGGCCACCACTGCTTTAAGGGATGTTGGGATC
AGTGTGGATCACTATAAGATTGATATGGAGGTGATTTGCCCTAACAGTTATGATTTGATT
ATGGACTTTGATGTCTCTGGAGTTGTCCCTACAATCACTTATCAGAGAACAGAGGAAGAA
ACATTCCCTTATGTGATGGGGGATGTGGAACTACTGGGATCCATTGATTTAGAGAGACTT
TCTTCATTGAGCCTCGCTTTAGTGAACTCCATGAAAACTTCTTCCACCGTGAAGTTGAGA
CAGAATGAATTTGGACCAGCAAGGTATCATGTGGTCAGATGCAAAGAAGCATATTGTCAA
GAGTTTTCATTGGGTAACACTGTATTTCAACTAATTTATCAAAAGACAGGGGAGTGCTCA
AAGTGCTATGCTATTAATGATAACAAAGTTGGTGAGGTGTGCTCATTTTATGCTGATCCT
AAAAGATATTTTCCAGCAACATTTTCAGCTGAGGTCTTACAGACAACAGTGAGCACTATG
ATTTCTTGGATAGAAGATTGTAGTGAGCTGGAAGAGCAGTTGAACAATATTAGATCTTTG
ACAAAGATGATCTTGGTTTTAATCTTAGCTCACCCTAGCAAACGTTCTCAAAAACTCCTC
CAAAATCTTAGGTACTTTGTAATGGCTTATGTGTCAGATTATCATCATAAGGACCTTATT
GAAAAAATAAGGGAAGAATTAATCACTGATGTTGAGTTTCTGCTCTATAGATTGATAAGG
ACATTAATGAGTCTGGTTTTATCCGAGGATGTAAAGAGCATGATGACTAATAGGTTCAAG
TTCATTTTGAACATTTCCTACATGTGTCACTTTATTACAAAAGAAACACCAGATAGATTG
ACAGATCAGATAAAATGCTTTGAAAAGTTTCTGGAACCAAAGGTAAAATTTGGTCACGTG
AGCACTAATCCTGCAGACACAGCCACTGAGGAAGAATTGGATGATATGGTCTACAATGCA
AAAAAGTTTTTGAGTAAAGTTGGATGCACAAGTGTCGAGGGACCAGACTACAAAAAGCCT
GGTGTTTCAAAGAAGTATCTATCCCTCCTTACGTCCTCCTTTAACAATGGTTCACTATTT
AAGGAGAAGGAAGTAAAAAGGGAAATCAAAGATCCTCTCATCACCAGTGGCTGTGCCACA
GCCTTGGATCTAGCCAGCAACAAGAGTGTTGTTGTCAATAAATACACAGATGGTTCCAGA
ATATTAAATTATGACTTTAATAAGCTCACAGCATTGGCCGTGTCGCAGCTCACTGAAGTC
TTCTCAAGAAAGGGAAAGTATCTTCTCAACAAACAGGACTATGAATACAAGGTGCAGCAG
GCAATGAGTAATCTGGTCCTGGGATCTGGACAGCATAAAAGTGATGCTGATGGGGCTGAC
CTAGACGAAATTCTGCTCGATGGGGGTGCAAGTGATTATTTTGATCAGCTAAAGGAAACT
GTTGAAAAAATTGTTGATCAGTATAGGGAGCCTGTCAAGCTAGGCTCAGGCCCTAATGGT
GATGACCCATCAATAAATGATCTGGATGAGATTGTCTCAAATAAGTTTTACATTAGGTTG
ATTAAAGGTGAATTATCCAATCACATGGTTGAGGACTTTGATCATGATACCTTACCAGGT
GAGTTTTATGAGGAATTCTGTAATGCTGTTTATAAGAACAGTAGATTGAAGGAGAAGTAT
TTTTACTGTGGACATATGTCACAATGTCCTATTGGAGAGTTGACAAAGGCAGTGTCAACA
AGGACATACTTTAACCATGAATACTTTCAGTGTTTTAAGTCCATACTTTTGATCATGAAT
GCGAATACACTTATGGGGAGGTACACTCATTATAAGTCAAGGAACCTTAATTTCAGGTTT
GATATGGGCAAGCTCTCTGATGATGTGAGAATTAGTGAAAGGGAGAGCAATTCAGAGGCA
CTCAGTAAGGCCCTGTCACTGACAAACTGTACCACAGCAATGTTGAAGAACTTGTGTTTT
TATAGCCAAGAGTCGCCACAATCCTATGACTCAGTGGGTCCTGACACAGGAAGGCTTAAG
TTTTCTTTGTCATATAAAGAACAGGTGGGTGGTAACAGAGAATTATATATTGGTGATCTT
AGAACAAAAATGTTCACTAGACTTATAGAAGATTACTTTGAAGCTATAAGCCTACAGTTA
TCAGGAAGTTGCCTGAACAACGAGAAGGAATTTGAAAATGCTATCCTTTCCATGAAGTTG
AATGTTTCATTGGCACATGTCTCCTATAGCATGGATCATAGTAAGTGGGGCCCAATGATG
TGCCCATTTTTATTCTTGACTGTCTTACAGAATTTAATTTTCCTCTCAAAGGACTTGCAA
GCTGATATAAAGGGGAGGGACTATCTTTCAACCCTACTTATGTGGCATATGCACAAAATG
GTGGAAATACCTTTTAATGTGGTGACAGCTATGATGAAGTCTTTCATTAAAGCCCAACTA
GGATTAAGGAAAAAAACCAAACAGTCAATAACAGAAGATTTCTTTTTCTCTAATTTCCAA
GTCGGTGTAGTGCCTTCTCACATCAGTTCAATATTGGACATGGGTCAAGGAATATTACAC
AACACATCAGATTTTTATGCCCTCATTTCAGAGAGGTTCATTAATTATGCTATTAGTTGT
ATATGTGGTGGTACGATAGATGCTTATACCTCTAGTGATGATCAAATTTCCCTCTTTGAT
CAATCTCTCACAGAGCTTTTGCAAAGAGACCCAGAAGAATTTAGGACTCTAATAGAGTTT
CACTATTATATGAGTGATCAACTCAATAAGTTTGTGAGCCCTAAGAGTGTCATTGGTAGG
TTTGTTGCAGAGTTTAAATCTAGATTTTTTGTTTGGGGAGATGAAGTGCCATTACTAACA
AAGTTCGTTGCAGCAGCTCTTCACAATATAAAGTGTAAAGAGCCACACCAGTTGGCAGAA
ACAATTGACACAATCATTGATCAGTCGGTTGCGAATGGTGTCCCTGTTCACCTGTGCAAT
CTAATACAGAAGAGAACCTTAAGTCTTTTGCAATATGCAAGATATCCTATTGACCCATTC
TTATTGAACTGCGAGACAGATGTCAGAGACTGGGTAGATGGCAACCGTAGTTATAGAATT
ATGAGGCAAATAGAGGGATTGATTCCTAATGGCTGCAGTAAGATTAGATCTATGTTAAGA
AAACTGTACAATAGGTTGAAGACTGGGCAACTCCACGAAGAATTCACAACAAACTATTTA
TCTAGTGAGCACCTCTCTTCACTAAGGAATCTTTGCGAGCTGTTAGATGTTGAGCCCCCA
TCTGAGTCTGACCTTGAGTATTCTTGGTTAAACTTGGCTGCGCATCATCCTTTAAGAATG
GTGTTGAGACAAAAGATAATATATTCAGGTGCTGTGAACCTAGATGATGAGAAGATTCCC
ACCATTGTCAAAACAATCCAAAATAAGTTGTCTTCCACTTTCACTAGAGGTGCACAGAAA
TTACTGTCTGAGGCCATCAACAAATCTGCATTCCAAAGTTCCATTGCATCTGGCTTTGTG
GGATTATGTAGAACATTGGGTAGCAAGTGTGTTCGGGGACCTAACAAAGAGAATCTGTAT
ATAAAGTCCATTCAGTCTCTGATTTCTGATGTCAAAGGAATTAAATTGTTGACAAATTCT
AATGGCATTCAATACTGGCAAGTTCCGTTAGAACTTAGAAGTGGAAGTGAAAGTGTGGTT
AGTTATTTTAGACCCTTATTATGGGATTATATGTGCATCTCCTTATCAACTGCAATAGAA
CTAGGTGCATGGGTATTAGGGGAACCTAAGACAGTTAAGGTGCTGGATTTCTTCAAGCAC
AACCCTTGTGACTATTTTCCCTTGAAGCCAACTGCATCAAAACTATTGGAGGATAGGGTT
GGCTTAAATCACATTATTCATTCTTTAAGAAGGCTGTACCCATCAGTGTTTGAGAAACAC
ATATTACCATTCATGAGCGATTTAGCGTCAACCAAAATGAAGTGGTCACCTAGAATAAAA
TTTCTAGACCTCTGTGTGGCATTAGATGTTAACTGTGAAGCCTTGTCTCTTGTCTCACAC
ATAGTAAAATGGAAAAGGGAGGAACATTACATTGTGCTATCATCTGAGCTGAGGTTGTCT
CACAGTAGGACACATGAACCCATGGTGGAAGAAAGAGTGGTGAGCACTAATGATGCTATT
GACAATTTCATGAGGCAAATTTATTTTGAGTCTTATGTGAGACCATTTGTTGCAACCACA
AGGACATTGGGGTCCTTTACGTGGTTTCCACACAAGACATTAGTTCCAGAGGGTGAAGGG
CTGCAAAGAATGGGTCCATTTTCCTCATTTGTAGAGAAAGTTATTTACAAAGGTGTTGAA
AGGCCAATGTTCAAGCATGATCTGATGATGGGTTATGCTTGGATAGACTTTGATATTGAG
CCAGCTAGATTCAATCAAAATCAATTGATCGCATCAGGTCTGGTTGATCCTAAGTTTAAC
TCATTGGAGGATTTCTTTGATGCCGTAGCATCACTACCTCCAGGGTCTGCAAAACTGAGT
CAGACAGTGAGGTTCCGTATTAAAAGTCAAGATGCCAGTTTTAAAGAAAGCTTTGCCATC
CATCTTGAATATATTGGCTCGATGAATCAACAGACCAAGTATTTAGTGCATGATGTATCC
GTTATGTACTCAGGTGCTGTGAGTCCGTGTGTCTTGTCAGACTGCTGGAGACTGGTTTTG
TCAGGACCCACTTTTAAGGGCAAATCAGCATGGTATGTTGATACCGAGATTATTAATGAG
TTTTTGGTCGACACTAATCAACTAGGGCATGTGACCCCTGTTGAAATTGTTGTTGATATG
GAAAGGTTACAGTTTACAGAGTATGACTTTGTACTAGTAGGTCCCTGCACTGAACCAGCC
CCTCTGGTTGTGCATAGAGGAGGTCTGTGGGAATGTGGGAAGAAGTTGGCATCCTTCACA
CCTGTGATACAAGATCAAGATCTTGAGGTATTTGTGAAAGAGGTTGGGGACACTTCGTTT
GACCTGCTGATTGGAGCATTGAGTGATATGATGATAGACAGGCTGGGGTTGAGGATGCAG
TGGTCAGGGGTGGACATTGTCTCCACGCTGAGGGCTGTGGTGCTGAATTATGAG---GGG
ATTCTGGGTGCGGTTCTTGAGGCAGTGGACAACTGGGTGGAATTCAAGGGTTATGCTCTC
TGTTATAGTAAGTCAAAGGAGAAGGTGATGATACAGTCAAGCAGTGGTAAATTGAGATTG
AAGGGCAGAACATGTGAGGAGTTGACCAGGAGGGATGAATGCATCGAGGACATTGAGTAG
>LM032_SL_2010R
ATGGGAAACAAGCAAGCCAAAGCCCCAGAAGCAAAAGACAGCCCGAGAGCCAGCCTAATC
CCAGATGCCACACATCTAGGGCCACAGTTCTGCAAGAGCTGCTGGTTCGAAAACAAGGGC
CTGGTTGAGTGCAACAACCACTATCTGTGTCTCAACTGCCTCACCTTACTTCTAAGTGTC
AGTAACAGGTGCCCCATTTGCAAGATGCCTCTTCCTACAAAACTGAGACCATCAGCCACT
CCAACAGCACCTCCAACTGAAGCAGCGGACAGCATCAGACCTCCACCCTACCATCCCTGA
ATGGAGGAAGATATAGCCTATGTCAAAGACTTAGTATCAAAGTACCTAGTGGACAACGAG
AGATTATCAAGACAGAAGTTGGCATTTCTTGTGCAGACAGAGCCCAGGATGCTATTAATG
GAAGGATTGAAACTCTTGTCCCTCTGTATTGAGATTGATTCCTGCAACGCAAATGGTTGC
GAACATAACAGTGAGGGCAAATCTGTGGAAAGAATTCTCCATGACCATGGAATCTTGACT
CCTTCACTATGTTTTGTGGTACCGGACGGTTACAAACTGACGGGCAATGTTCTAATACTG
CTGGAATGCTTTGTTAGGTCATCTCCCGCTAACTTTGAGCAGAAGTACATTGAGGACTTC
AAAAAATTAGAACAGCTGAAAGAAGACTTGAAGAGTGTCGATATCAATTTAATACCACTT
ATTGATGGGAGAACATCATTCTATAATGAACAAATACCTGACTGGGTCAATGACAAGCTG
AGGGATACGCTCTTCTCACTTTTAAAGTATGCACAGGAGAGCAATTCACTTTTCGAAGAG
TCAGAGTATAGCAGACTCTGTGAATCCTTATCTATGACCTCAAGTAGATTATCAGGGGTG
GAGAGTTTAAACATTCTGATGGACAATCGCTCTAATCATTATGAGGAAGTGATTGCCTCA
TGTCACCAAGGCATCAACAATAAGTTAACAGCTCATGAAGTAAAGCTGCAGATCGAAGAG
GAGTATCAAGTGTTTAGGAACAGATTGAGGAAAGGAGAGATAGAAGGTCAGTTTATAAAG
GTTGATAAGAGCCAGTTGCTTAATGAACTTAATAATTTGTACGCTGATAAGGTA---GCT
GCAGAAGACAATATCGAACACTTAATCTATCAGTTCAAGAGAGCATCACCAATATTGAGA
TTTTTGTATGCGAATGTTGGCGAGGGGAATGAAAAAAACCAAACCACTGGAGAATGTCAA
GTGCAATGCTGGAGATCATTCCTAAATAAAGTAAAATCTCTGAGGATATTGAACACAAGG
AGGAAACTTCTATTAATTTTTGATGCATTAATTCTCCTTGCAAGTAAACATGACCTAATG
AAACAA------AAGTGTTTAAAAGGGTGGTTGGGATCTTGCTTTATAAGTGTTAATGAT
AGACTAGTTTCTTTGGAGTCAACAAAGAGGGATCTCAAGAAATGGGTTGAGCGGAGGCAA
CAGGCTGAAAGATCTAGAGTCACACAGTCCTCCCAGTGCTTGAGTAAGAATCAAATTCTT
AATTCAATATTCCAGAAAACCATTTTGAAGGCCACCACTGCTTTAAGGGATGTTGGGATC
AGTGTGGATCACTACAAGATTGATATGGAGGTGATTTGCCCTAACAGTTATGATTTGATT
ATGGACTTTGATGTCTCTGGAGTTGTCCCTACAATCAGTTATCAGAGAACAGAGGAAGAA
ACATTCCCTTATGTGATGGGGGATGTGGAACTACTGGGAACCATTGATTTAGAGAGACTT
TCTTCATTGAGCCTCGCTTTGGTGAACTCCATGAAAACTTCTTCTACCGTGAAGTTGAGA
CAGAATGAATTTGGACCCGCAAGGTATCATGTGGTCAGATGCAAAGAAGCATATTGTCAA
GAGTTTTCTTTGGGTAACACTGCATTTCAACTGATTTATCAAAAGACAGGGGAGTGCTCA
AAGTGCTATGCTATTAATGACAACAAAGTTGGTGAGGTGTGCTCATTTTATGCTGATCCT
AAAAGATATTTTCCAGCAATATTTTCAGCTGAGGTTTTACAAACAACAGTAAGCACCATG
ATTTCTTGGATAGAAGGGTGCAGTGAGCTGGAAGGGCAGTTGAACAACATCAGATCTTTG
ACAAAGATGATCCTGATTTTAATCTTAGCTCACCCTAGCAAACGTTCTCAAAAGCTCCTC
CAGAATCTTAGGTACTTCATAATGGCTTATGTGTCAGATTATCATCATAAGGATCTTATT
GACAAAATAAGGGAGGAATTAATCACTGATGTTGAGTTCCTGCTCTATAGATTAACAAGG
ATGTTAATGAATCTGGTTTTATCCGAGGATGTGAAGAGCATGATGACTAATAGGTTCAAA
TTCATTTTGAATGTTTCCTACATGTGTCATTTTATTACAAAAGAAACACCAGATAGATTA
ACAGATCAGATTAAATGTTTTGAAAAATTTCTGGAACCAAAGGTAAAATTTGGTCACGTG
AGCACTAACCCTGCAGACACAGCCACTGAGGAGGAATTGGATGATATGGTCTACAATGCA
AAAAAGTTTTTAAGTAAAGTTGGATGCACAAGCGTCGAGGGACCAGACTATAAAAAGCCT
GGTGTTTCAAAGAAGTATTTATCCCTCCTTACGTCCTCCTTTAACAATGGTTCACTATTC
AAGGAGAAGGAAGTAAAAAGGGAAATCAAAGACCCTCTCATCACCAGTGGCTGTGCCACA
GCTTTGGACCTAGCCAGCAATAAGAGTGTTGTTGTCAATAAATACACAGATGGTTCCAGA
ATATTAAATTATGACTTCAATAAGCTCACAGCACTGGCCGTGTCGCAGCTCACTGAAGTC
TTCTCAAGAAAGGGAAAGTATCTTCTCAACAAACAGGACTATGAGTACAAGGTACAGCAG
GCAATGAGCAATCTGGTCCTGGGATCAGGACAGCATAAAAGTGATGCTGATGGGGCTGAC
CTAGACGAAATTCTGCTCGATGGAGGTGCAAGTGATTATTTTGACCAGCTAAAGGAAACT
GTTGAAAAAATTGTTGATCAGTATAAGGAACCTGTCAAACTAGGCTCAGGCCCTAAAGGT
GACGGCCCATCAATAAATGATCTGGATGAGATTGTCTCAAATAAGTTTTACATTAGGTTG
ATTAAAGGTGAATTATCCAATCACATGGTTGAGGACTTTGATCATGACACCTTACCAGGT
GAATTTTATGAGGAATTCTGTAATACTGTCTATGAGAACAGTAGATTGAAGGGGAAGTAT
TTTTACTGTGGACATATGTCACAATGTCCTATTGGAGAGTTGACAAAGGCAGTGTCAACA
AGGACATACTTTAACCATGAATACTTTCAGTGTTTTAAGTCCATACTCTTGATCATGAAT
GCAAATACACTTATGGGAAGGTACACTCATTATAAGTCAAGGAACCTTAATTTCAGGTTT
GATATGGGTAAGCTCTCTGACGATGTGAGAATTAGTGAAAGGGAGAGCAATTCAGAGGCA
CTTAGTAAGGCTCTGTCACTGACAAATTGTACCACAGCAATGTTAAAGAACTTGTGTTTT
TATAGCCAAGAGTCGCCACAATCCTATGACTCAGTAGGACCTGATACAGGAAGACTTAAG
TTTTCTTTGTCATATAAAGAACAGGTGGGTGGTAACAGAGAATTATATATTGGTGATCTT
AGAACAAAGATGTTCACTAGACTTATAGAAGATTACTTTGAAGCCATAAGCCTACAGTTA
TCGGGGAGCTGCCTGAACAACGAGAAGGAATTTGAAAATGCTATCCTTTCCATGAAATTG
AATGTTTCACTGGCACATGTCTCTTATAGCATGGATCATAGTAAGTGGGGCCCAATGATG
TGCCCATTTTTATTCTTGACTGTCTTACAGAATTTAATTTTCCTCTCAAAGGACTTGCAA
GCTGATATAAAAGGGAGGGACTATCTTTCAACCCTACTTATGTGGCATATGCACAAAATG
GTAGAAATACCTTTTAATGTGGTGACAGCTATGATGAAGTCTTTCATTAAAGCCCAACTA
GGGTTAAGGAAAAAAACCAAACAGTCAATAACAGAAGATTTCTTTTACTCTAATTTCCAA
GTTGGTGTAGTGCCTTCTCACATCAGTTCAATACTGGACATGGGTCAAGGAATATTACAT
AACACATCAGATTTTTATGCCCTCATTTCAGAGAGGTTCATTAATCATGCTATCAGCTGT
ATATGTGGTGGTACGATAGATGCTTATACCTCTAGTGATGATCAAATTTCTCTCTTTGAT
CAATCTCTCACAGAGCTTTTGCAAAGAGACCCAGAAGAATTCAAGACTCTAATAGAGTTT
CACTATTATATGAGTGATCAACTCAATAAGTTTGTGAGCCCTAAGAGTGTCATTGGCAGG
TTTGTTGCAGAGTTTAAATCTAGATTTTTTGTTTGGGGAGATGAAGTGCCATTGTTGACA
AAGTTCGTTGCAGCAGCTCTTCACAATATAAGGTGTAAAGAGCCACACCAACTGGCAGAA
ACAATTGACACAATCATTGATCAGTCGGTTGCGAATGGTGTCCCTGTTCACCTGTGCAAT
TTAATACAGAAAAGAACCTTAAGTCTTTTGCAATATGCAAGATATCCCATTGACCCATTC
TTATTGAACTGCGAGACAGATGTCAGAGACTGGGTAGATGGCAACCGTAGTTATAGAATT
ATGAGGCAAATAGAGGGATTGATTCCTAATGGCTGCAGCAAGATTAGATCTATGTTAAGA
AAACTGTACAATAGGTTGAAGACTGGGCAACTCCATGAGGAATTCACAACAAACTATTTG
TCTAGTGAGCACCTTTCCTCACTAAGAAATCTTTGCGAGTTGTTAGATGTTGAGCCCCCA
TCTGAGTCTGACCTTGAGTATTCTTGGTTGAACTTGGCTGCGCATCATCCTTTAAGAATG
GTGTTGAGACAAAAGATAATATATTCAGGTGCTGTGAACCTAGATGATGAGAAGATTCCT
ACCATTGTCAAAACAATCCAAAATAAGTTGTCTTCCACTTTCACTAGAGGTGCACAAAAA
TTGCTGTCTGAGGCTATCAACAAATCTGCATTCCAAAGTTCCATTGCATCTGGCTTTGTG
GGATTATGCAGAACATTGGGTAGCAAATGTGTTCGGGGACCAAACAAAGAGAATCTGTAT
ATCAAGTCCATTCAGTCTCTGATTTCTGATGTCAAAGGAATTAAATTGTTGACAAATTCT
AATGGCATTCAATATTGGCAAGTTCCGCTAGAACTTAGAAGTGGAAGTGAAAGTGTGGTC
AGTTATTTCAGACCCTTATTATGGGATTATATGTGCATCTCCTTATCAACTGCAATAGAG
CTGGGTGCATGGGTCTTAGGGGAACCTAAGACAGTTAAGGTGCTGGATTTCTTCAAGCAC
AACCCTTGTGACTATTTTCCCTTGAAGCCAACTGCATCAAAACTATTGGAGGATAGGGTT
GGCTTGAATCACATTATTCATTCTTTAAGAAGGCTGTACCCATCAGTGTTTGAGAAACAT
ATATTACCATTCATGAGCGATCTAGCGTCAACCAAAATGAAGTGGTCACCCAGAATAAAA
TTTCTAGACCTCTGTGTGGCATTAGATGTTAACTGTGAAGCCTTGTCTCTTGTTTCACAC
ATAGTAAAATGGAAAAGAGAGGAACACTACATTGTGCTAACATCTGAGCTGAGGTTGTCT
CACAGTAGGACACATGAACCCATGGTGGAAGAAAGAGTGGTGAGCACTAATGATGCTATT
GACAACTTCATGAGGCAAATTTATTTTGAGTCTTATGTGAGACCATTTGTTGCGACCACA
AGGACATTGGGGTCCTTTACATGGTTTCCACACAAGACATCAGTTCCAGAGGGTGAAGGG
CTGCAAAGAATGGGTCCACTTTCTTCGTTTGTAGAGAAAGTTATTTACAAAGGTGTTGAA
AGGCCAATGTTTAAGCATGATCTGATGATGGGTTATGCTTGGATAGACTTTGACATTGAG
CCAGCTAGATTCAATCAAAATCAATTGATCGCATCAGGTCTGGTTGATCCTAAGTTTAAT
TCATTGGAGGATTTCTTTGATGCCGTAGCTTCACTTCCTCCAGGGTCTGCAAAATTGAGC
CAGACAGTGAGGTTCCGCATTAAAAGTCAAGATGCTAGTTTTAAAGAAAGCTTTGCTATC
CATCTTGAATATGTTGGCTCGATAAATCAACAGGCCAAGTATTTAGTACATGATGTATCC
GTTATGTACTCAGGTGCAGTGAGTCCGTGTGTTTTGTCAGACTGCTGGAGACTGGTTTTG
TCAGGACCCACTTTTAAGGGCAAATCAGCATGGTATGTTGACACCGAGATTATTAATGAG
TTTTTAATTGACACAAATCAACTAGGGCATGTGACCCCTGTTGAAATTGTTGTTGATATG
GAAAGGTTGCAGTTTACAGAGTATGACTTTGTACTGGTGGGTCCCTGTACTGAACCAGCC
CCTCTGGTTGTGCATAGAGGAGGTCTGTGGGAATGTGGAAAGAAATTGGCATCCTTCACA
CCTGTTATACAAGACCAAGATCTTGAGATGTTTGTGAAAGAGGTTGGGGACACTTCGATT
GACCTGCTGATTGGGGCACTGAGTGATATGATGGTAGACAGGCTGGGGTTGAGGATGCAG
TGGTCAGGGGTGGACATTGTCTCCACGCTGAGGGCTGTGGTGCCTGATTATGAG---GGG
ATTTTGAGTGCGGTTCTTGAGGCAGTGGACAACTGGGTGGAATTCAAGGGTTATGCTCTC
TGTTATAGTAAGTCCAAGGGGAAGGTGATGATACAGTCAAGTAGTGGTAAATTGAGACTG
AAGGGCAGAACATGTGAGGAGTTGACTAGGAGGGATGAATGCATTGAGGACATTGAGTAG
>G1959_SL_2011H
ATGGGAAACAAGCAGGCCAAAGCCCCAGAAGTAAAAGACAGTCCGAGAGCCAGCCTGATC
CCAGATGCCACACATCTAGGGCCACAGTTCTGTAAGAGCTGCTGGTTTGAAAACAAGGGT
CTGGTTGAGTGCAATAACCACTATCTGTGTCTCAACTGCCTTACCCTACTTCTAAGTGTC
AGCAATAGGTGCCCCATTTGTAAGATGCCTCTTCCCACAAAACTGAGACCATCAGCTGCT
CCAACAGCACCTCCAACCGGAACAGCGGACAGCATCAGACCCCCACCCTACAGTCCCTAA
ATGGAGGAAGATATAGCCTATGTCAAAGACTTAGTGTCAAAGTACCTAGTGGACAATGAG
AGGCTATCAAGACAGAAGTTGGCATTTCTTGTGCAGACAGAACCTAGGATGCTATTAATG
GAAGGGTTGAAACTCTTGTCCCTCTGTATTGAGATTGATTCATGCAATGCAAATGGTTGC
GAGCATAATAGTGAGGACAAATCTGTAGAAAGAATTCTCCATGACCATGGAATCTTGACT
CCTTCACTATGTTTTGTGGTACCGGATGGGTACAAACTGACGGGCAATGTTCTAATACTG
TTGGAGTGTTTTGTTAGGTCATCTCCTGCTAACTTTGAGCAGAAGTACATTGAGGACTTC
AAAAAATTAGAGCAGCTGAAAGAGGACTTGAAGAGTATCGATATCAATTTAATACCACTT
ATAGACGGGAGAACATCATTCTACAATGAACAAATACCTGATTGGGTCAATGATAAGCTG
AGGGATACGCTCTTCTCACTTTTAAAGTATGCACAGGAGAGTAATTCACTTTTTGAAGAG
TCAGAGTATAGCAGACTCTGTGAATCTTTATCTATGACCTCAGGTAGATTATCAGGGGTG
GAGAGTTTAAATGTTCTGATGGACAATCGCTCCAATCATTATGAAGAGGTGATTGCCTCA
TGTCATCAAGGCATCAATAATAAGTTGACAGCTCATGAAGTGAAGCTGCAGATCGAAGAG
GAGTATCAAGTGTTTAGGAACAGATTGAGGAAAGGAGAAATAGGAGGTCAGTTTTTAAGG
GTTGATAAGAGCCATTTACTTAAAGAACTTAATAATTTGTATGCTGATAAGGTA---GCT
GCAGAAGACAATATCGAACAATTAATTTATCAGTTCAAGAGAGCATCACCAATATTGAGA
TTTCTGTATGCAAATGTTGGTGAAGGAAATGAAAAAAACCAAACCATTGGAGAATGTCAG
GTGCAATGCTGGAAGTCATTCCTAAATAAAGTAAAATCTTTGAGGATATTGAACACAAGG
AGGAAACTTCTATTAATTTTTGATGCACTAATTCTCCTTGCAAGTAAACATGACCTAATG
AGACAA------AAGTGTTTAAAAGGGTGGTTGGGGTCCTGCTTTACAAGTGTTAATGAT
AGATTGGTTTCTTTGGAGTCAACAAAAAGAGATCTCAAGAAGTGGGTTGAGCGGAGGCAA
CAGGCTGAAAAATCTAAAATTACACAATCCTCCCAGTGTTTGAGTAAGAATCAAATTCTC
AATTCAATATTCCAGAAAACTATTTTGAAGGCCACCACTGCTTTAAAAGATGTTGGAATC
AGTGTAGACTACTATAAGATTGATATGGAGGTGATTTGTCTTAACAGTTATGATTTGATT
ATGGACTTTGATGTCTCTGGAGTTGTCCCTACAATAAGTTACCAGAGAACAGAGGAGGAA
ACATTCCCTTACATGATGGGGGATGTGGAACTGCTGGGAACCACTGACTTAGAGAGACTT
TCTTCATTGAGCCTCGCTTTGGTGAACTCCATGAAAACTTCTTCTACTGTAAAGTTGAGA
CAGAATGAATTTGGACCCGCAAGGTATCAAGTGGTCAGATGCAAAGAGGCATATTGTCAA
GAGTTTTCATTGGGTAACACTGTATTTCAACTGATTTATCAAAAGACAGGGGAGTGCTCA
AAGTGCTATGCTATCAATGACAACAAAGTTGGTGAAATATGTTCATTTTATGCTGACCCC
AAAAGATATTTTCCAGCAATATTTTCAGCTGAGGTTTTACAGACAACAGTGAGTACTATG
ATTTCTTGGATAGAAGATTGCAGTGAGCTGGAAGGGCAGTTGGACGATATCAGGTCTTTG
ACAAAGATGGTCTTGGTTTTAATTTTAGCTCACCCTAGTAAACGTTCTCAAAAGCTCCTC
CAAAATCTTAGGTATTTTATAATGGCTTATGTGTCAGATTATCATCATAAGGACCTTGTT
GATAAAATAAAGGAAGAATTAATCACTGATGTTGAATTCCTGCTCTATAGATTAATAAGG
GCATTAATGAATTTGATTTTATCTGAGGATGTGAAGAGCATGATGACTAACAGGTTCAAG
TTCATTTTGAATATTTCCTACATGTGTCACTTTATTACGAAAGAGACACCAGATAGATTG
ACAGATCAGATAAAATGTTTTGAAAAGTTCCTGGAACCAAAGGTGAGATTTGGTCATGTG
AGCACTAATCCTGTTGACACAGCCACTGAGGAAGAATTGGATGACATGGTCTACAATGCA
AAAAAGTTTTTAAGTAAAGATGGATGTACAAGTGTTGAGGGACCAGACTATAAAAGGCCC
GGTGTTTCAAAGAAGTATTTATCCCTCCTTACGTCTTCTTTTAACAATGGTTCACTATTT
AAGGAGAAGGAAGTAAAAAGGGAAATCAAAGACCCTCTCATCACCAGTGGCTGTGCCACA
GCCTTGGATCTAGCCAGCAACAAGAGTGTTGTTGTCAATAAATACACAGATGGTTCTAGA
ATATTAAACTATGATTTCAATAAGCTCACAGCATTGGCCGTGTCTCAGCTCACTGAAGTC
TTCTCAAGAAAGGGAAAGTACCTTCTTAACAAGCAGGACTATGAATACAAAGTGCAACAG
GCAATGAGCAATCTGGTCCTGGGATCTGGACAGCACAAAAGTGATGCTGATGGGGCTGAC
CTAGACGAAATTCTGCTCGATGGGGGTGCAAGCGGTTATTTTGATCAGCTAAAGGAAACT
GTTGAGAAAATTGTTGATCAGTATAGGGAACCTGTCAAGCTAGGCCCAGGCCCTAATGGT
GATGGCCCATCAGTAAATGATCTAGATGAGGTTGTCTCAAATAAGTTCTACATTAGGTTG
ATTAAAGGTGAATTGTCCAATCACATGATTGAGGACTTTGATCATGATATCTTACCAGGT
AAGTTTTATGAAGAATTCTGTAATGCTGTCTACGAGAATAGTAGGTTAAAAGAGAAGTAT
TTTTACTGTGGGCATATGTCACAATGTCCTATTGGAGAGTTGACAAAGGCAGTATCAACA
AGGACATACTTTAACCATGAATATTTTCAGTGTTTTAAGTCCATACTCTTGATCATGAAT
GCGAATACACTCATGGGGAGATACACTCATTATAAGTCAAGGAACCTTAATTTCAAGTTT
GATATGGGTAAGCTCTCTGATGATGTAAGAATTAGTGAAAGGGAGAGCAATTCAGAGGCA
CTTAGTAAGGCGCTCTCACTGACAAACTGTACCACAGCAATGTTGAAGAATTTGTGTTTT
TATAGCCAAGAGTCACCACAATCATATGACTCAGTGGGACCTGATACAGGAAGGCTTAAG
TTTTCTTTGTCATATAAAGAACAAGTGGGTGGTAACAGAGAATTATATATTGGTGATCTT
AGAACAAAAATGTTTACTAGACTTATAGAAGATTACTTTGAAGCTATAAGCCTACAGTTA
TCAGGGAGTTGCCTGAACAACGAGAAGGAATTTGAAAATGCCATCCTTTCCATGAAACTG
AATGTTTCATTGGCAAATGTCTCTTATAGCATGGATCATAGTAAGTGGGGCCCAATGATG
TGTCCATTTTTATTCTTGACAGTCTTACAGAACTTAATTTTCCTCTCAAAGGACTTGCAA
GCTGACATAAAAGGGAGGGACTATCTTTCAACCCTACTTATGTGGCATATGCACAAAATG
GTAGAAATACCTTTTAATGTGGTGACAGCTATGATGAAGTCTTTCATTAAAGCCCAGCTA
GGGTTAAGGAAGAAAACAAAACAGTCAATAACAGAAGATTACTTTTACTCTAATTTCCAG
GTTGGTGTAGTGCCTTCTCACATCAGCTCAATACTTGACATGGGTCAAGGAATATTACAT
AACACATCAGATTTTTATGCCCTCATTTCAGAGAGGTTTATCAATTATGCCATCAGTTGC
ATATGTGGTGGTACGATAGATGCTTATACCTCCAGTGATGATCAAATTTCCCTCTTTGAT
CAATCTCTCACAGAGCTCTTGGAAAGAGACCCAGAAGAATTTAGGACTCTATTAGAGTTC
CACTACTATATGAGTGATCAACTCAACAAGTTTGTGAGCCCTAAGAGTGTGATTGGTAGG
TTTGTCGCAGAGTTTAAATCTAGATTTTTTGTTTGGGGAGATGAAGTGCCATTATTGACA
AAATTCGTTGCAGCAGCTCTTCACAATATAAAATGTAAAGAGCCACATCAATTAGCAGAA
ACAATTGACACAATCATTGATCAGTCGGTTGCGAATGGTGTCCCTGTTCACCTGTGTAAT
CTAATACAGAAAAGAACCTTAAGTCTTCTGCAATATGCAAGATACCCTATTGACCCATTC
TTATTGAATTGCGAGACAGATGTCAGAGACTGGGTAGATGGCAACCGTAGTTATAGAATC
ATGAGGCAAATAGAAGGATTGATTCCTGATGCTTGCAGCAAGATTAGATCTATGTTAAGA
AAGCTGTACAATAGGTTGAAGACTGGGCAACTCCATGAGGAGTTCACAACAAACTATTTG
TCCAGTGAGCACCTCTCTTCACTAAGAAATCTTTGTGAGCTATTGGATGTTGAGCCCCCA
TCTGAGTCTGACCTTGAGTATTCTTGGTTAAACTTGGCTGCACATCATCCTTTAAGAATG
GTGTTGAGACAAAAGATAATATATTCAGGTGCTGTGAACCTGGATGATGAGAAGATTCCC
ACTATAGTTAAAACAATCCAAAATAAGTTGTCTTCCACTTTCACTCGAGGTGCGCAGAAG
TTGCTGTCTGAGGCTATCAATAAATCTGCATTTCAAAGTTCCATTGCATCAGGCTTTGTG
GGATTGTGCAGAACATTGGGCAGCAAATGTGTTCGGGGACCAAATAAAGAGAACCTGTAT
ATTAAGTCCATTCAATCTCAGATTTCTGATGCCAAGGGAATCAGATTATTGACAAATTCT
AATGGCATTCAATATTGGCAAGTTCCACTAGAACTTAGAAGTGGAAGTGAAAGTGTTGTC
AGTTATTTCAGACCCTTGTTGTGGGATTATATGTGCATCTCCTTATCAACTGCAATAGAA
CTGGGTGCATGGGTCTTAGGGGAACCTAAGACAGTTAAGGTGTTGGACTTTTTCAAACAC
AACCCTTGTGACTACTTTCCCTTGAAGCCGACCGCATCAAAACTGTTGGAGGATAGGATT
GGTTTGAATCACATCATTCATTCTTTAAGAAGGTTGTACCCATCAGTATTTGAGAAACAC
ATATTACCATTCATGAGTGATCTAGCGTCAACCAAAATGAAGTGGTCACCCAGAATAAAA
TTTCTAGATCTCTGTGTAGCATTGGATGTTAACTGCGAAGCCTTGTCTCTTGTCTCACAC
ATAGTGAAATGGAAAAGAGAGGAACATTACATTGTGTTATCATCCGAACTGAGGTTGTCT
CACAGTAGGACACATGAACCCATGGTGGAAGAAAGAGTGGTGAGCACTAATGACGCTATT
GACAATTTCATGAGGCAAATTTATTTTGAGTCTTATGTAAGACCATTTGTTGCGACTACA
AGGACACTGGGGTCCTTTACGTGGTTTCCACACAAGACGTCAGTTCCAGAGGGTGAAGGG
TTGCATAGAATGGGTCCATTTTCTTCATTTGTAGAGAAAGTCATTTACAAAGGTGTTGAA
AGGCCAATGTTTAAGCATGATCTAATGATGGGTTATGCTTGGATAGACTTTGATATTGAG
CCAGCTAGATTCAATCAAAATCAATTGATTGCATCAGGTTTAGTTGATCCTAAGTTTAAC
TCATTGGAGGATTTCTTTGATGCTGTAGCTTTACTACCTCCAGGGTCTGCAAAACTGAGT
CAGACAGTGAGGTTCCGTATTAAAAGTCAAGATGCCAGCTTCAAAGAAAGCTTTGCCATC
CACCTTGAGTATATTGGCTCAATGAACCAGCAGGCCAAGTATTTAGTACATGATGTATCC
GTTATGTATTCAGGTGCAGTGAGTTCGTGTGTCTTGTCAGACTGCTGGAGACTGGTTTTG
TCAGGACCTACTTTTAAGGGCAAATCTGCATGGTATGTTGACACCGAGATTATTAATGAG
TTTTTGACTGACACAAATCAACTAGGGCAAGTGACCCCTGTTGAAATTGTTGTTGATATG
GAGAAGCTGCAGTTTACGGAGCATGACTTTGTATTGGTGGGCCCTTGCACTGAACCAGCC
CCTCTGGTTGTGCATAGAGGAAGCTTGTGGGAATGTGGAAAGAAATTGGCATCTTTCACA
CCTGTTATACAAGACCAGGATCTTGAGGTATTTGTGAGAGAGGTTGGGGACACTTCGTCT
GACCTGTTGATTGGGGCATTGGGTGATATGATGATAGATAGGCTGGGCTTAAGGATGCAG
TGGTCAGGGGTGGACATTGTGTCCACGCTGAGGGCTGCAACACCAAGTTGTGAA---GGG
ATCCTGGGTGCGGTTCTTGAGGCAGTGGACAACTGGGTGGAATTTAAGGGTTATGCCCTC
TGCTATAGTAAATCAAAGGGGAAGGTGATGGTACAGTCAAGTAGTGGTAAATTGAGACTG
AAGGGCAGAACATGTGAGGAGCTGACTAGGAAGGATGAATGTATCGAGGACATTGAGTAG
>G733_SL_2010H
ATGGGAAACAAGCAAGCCAAGACCCCAGAAACAAAAGACAGTCCGAGAGCCAGCCTGATC
CCAGATGCCACACACCTAGGGCCACAGTTTTGCAAGAGCTGCTGGTTCGAAAACAAGGGC
CTGGTTGAGTGCAATAACCACTATCTGTGCCTCAATTGTCTTACCCTACTTCTAAGTGTC
AGCAACAGGTGTCCCATTTGCAAGATGCCTCTCCCCACAAAACTGAGACCATCAACCGCC
CCAACAGCACCCCCAGCCGGAGCAGCGGACAACACCAGACCCCCACCCTATAGCCCCTGA
ATGGAGGAAGACATAGCCTGCGTCAAGGATCTAGTATCAAAGTACCTAGTGGACAACGAG
AGACTATCAAGGCAGAAGTTGGCATTTCTTGTGCAGACAGAACCTAGGATGCTATTAATG
GAAGGGCTGAAACTCCTGTCCCTCTGTATTGAGGTTGATTCTTGCAACGCAAATGGTTGC
GAGCACAACAGTGAGGATAAGTCTGTGGAGAGAATTCTCCATGATCATGGAGTCTTGACC
CCTTCATTATGTTTTGTGGTACCGGACGGTTACAAACTGACGGGCAATGTCTTAATACTG
CTGGAGTGCTTTGTCAGGTCATCTCCTGCCAACTTTGAACAGAAGTACATTGAGGACCTC
AAGAAACTGGAACAGTTGAAGGAAGACTTAAAGAGTGTCGATATCAATTTAATACCACTT
ATAGACGGGAGAACATCATTCTACAATGAACAAATACCTGACTGGGTCAATGATAAGCTG
AGGGATACGCTCTTCTCACTTCTAAAATATGCTCAGGAGAGTAACTCACTCTTTGAGGAA
TCAGAGTATAGCAGGCTCTGTGAATCCTTATCCATGACCTCAGGAAGATTATCAGGAGTG
GAAAGTTTAAATGTTCTGATGGATAATCGCTCTAATCATTATGAGGAAGTGATTGCCTCA
TGCCACCAAGGCATCAATAATAAGTTAACAGCTCATGAGGTAAAGCTGCAGATCGAAGAA
GAATACCAAGTGTTTAGGAACAGATTGAGAAAAGGAGAGATAGAAGGTCAGTTTTTAAAG
GTTGATAAGAGTCGGTTACTTAATGAACTTAATAATTTGTACACTGATAAGGTA---GCT
GCAAAAGATAATATTGAACATTTAATTTATCAATTCAAGAGAGCATCACCAATATTGAGA
TTTTTGTATGCAGATGTTGGTGAGGGGGGTGGGAAAAATCAAACTACTGGAGAGTGTCAG
GTACAATGTTGGAGATCATTTCTAAATAAAGTAAAATCTCTGAGGATATTGAATACAAGG
AGAAAACTTCTATTAATTTTTGATGCACTAATTCTCCTTGCAAGTAAGCATGACCTAATG
AAACAA------AAATGCTTGAGGGGGTGGTTAGGGTCATGCTTCATAAGTGTTAATGAT
AGATTAGTTTCTTTGGAGTCAACAAAAAGGGATCTTGAGAAATGGGTTGAGCGGAGGCAA
CAGGCTGAAAGATCCAGAAACACACAGTCCTCCCAATGTTTAAGTAGGAATCAAATCCTC
AACTCAATATTTCAGAAAACCATTTTGAAGGCTACCACCGCGTTGAAGGATGTTGGGATC
AGTGTGGACCATTATAAGATTGATATGGAGGTGATTTGCCCTGACAGTTATGACTTAATT
ATGGACTTTGATGTCTCAGGGGTTATCCCCACAATCAGTTATCAGAGAACAGAGGAAGAA
ACATTCCCTTATGTGATGGGGGATGTAGAACTACTAGGAACTACTGACTTAGAGAGACTT
TCTTCATTGAGTCTCGCCTTGGTAAACTCCATGAAGACTTCTTCTACCGTGAAGTTGAGA
CAGAATGAATATGGACCCGCAAGGTATCAAGTGGTTAGATGCAAAGAAGCATATTGTCAA
GAGTTCTTGTTGGGTGACACTGAATTTCAATTGGTTTATCAAAAGACAGGGGAGTGCTCG
AAGTGCTATGCTATCAATGATAATAAAGTTGGTGAGGTGTGCTCATTTTATGCTGATCCT
AAAAGATATTTTCCAGCAATATTCTCAGCTGAGGTTTTACAAACAACAGTGAATACTATG
ATTTCTTGGATAGAAGATTGTAGTGAGCTGGAAGGGCAATTAAAAAACATCAGGTCTTTG
ACAAAGATGATCTTGGTTTTAATTTTAGCTCACCCTAGTAAACGTTCTCAAAAGCTCCTC
CAAAATCTTAGGTACTTCATAATGGCTTATGTGTCAGATTATCATCATAAGGATCTCATT
GACAAGATAAGGGAAGAATTAATCACTGATGTTGAGTTCCTGCTCTACAGATTGATAAGG
ACATTGATGAATTTAGTTTTATCTGAGGATGTGAAGAGCATGATGACTAATAGGTTCAAG
TTCATCTTGAACATCTCTTACATGTGCCACTTTATTACAAAAGAAACACCAGATAGATTA
ACAGATCAGATAAAGTGTTTTGAAAAGTTTCTGGAACCAAAAGTGAGATTTGGTCATGTG
AGCACTAATCCTGCAGATACAGCCACAGAGGAAGAATTAGACGACATGGTCTACAATGCA
AAAAAGTTTTTAAGTAAGGATGGGTGTACAAGTATTGAGGGTCCAGACTATAAGAAGCCT
GGTGTTTCAAAGAAATATTTATCCCTTCTTACGTCCTCTTTTAATAATGGTTCACTATTT
AAGGAAAGAGAAGTAAAAAGGGAAATCAAAGACCCCCTTATCACCAGTGGCTGTGCTACA
GCTTTGGATCTAGCCAGCAATAAGAGTGTTGTCGTTAATAAATACACAGATGGTTCTAGA
ATATTAAACTATGATTTCAACAAGCTCACAGCACTGGCCGTGTCGCAGCTCACTGAGGTC
TTCTCAAGGAAAGGAAAGTATCTCCTCAACAAACAGGACTATGAATACAAAGTGCAGCAG
GCAATGAGCAATCTGGTACTAGGATCTGGGCAGCATAAAAGTGATGCTGATGAAGCTGAC
CTAGACGAAATTTTACTTGATGGAGGTGCAAGCGATTATTTTGATCAGCTAAAGGAGACT
GTTGAAAAGATTGTTGATCAGTATAGAGAACCTGTTAAACTAGGCTCAGGCCCTAATGAC
GATGGCCCATCAATAAATGATCTAGATGAAATTGTCTCAAATAAGTTTTATATTAGACTG
ATTAAGGGTGAATTGTCCAATCACATGGTTGAGGACTTTGATCATGATGTCTTACCAGGT
GAATTTTATGAAGAATTCTGTAATACTGTCTATGAGAATAGTAGAATGAAGGAGAAGTAT
TTCTACTGTGGACAAATGTCACAATGTCCTATTGGAGAGTTGACAAAGGCAGTGTCAACA
AGGACATACTCTGACCACGAATACTTTCAGTGTTTTAAGTCCATACTCTTGATCATGAAT
GCAAATACACTTATGGGGAGGTACACTCATTATAAGTCAAGGAACCTTAATTTCAAGTTT
GATATGGGTAAACTCTCTGATGATGTGAGAATCAGTGAGAGGGAGAGCAACTCAGAAGCA
CTTAGTAAGGCTCTGTCATTGACAAACTGTACCACTGCAATGTTAAAGAATTTATGTTTT
TACAGCCAAGAGTCGCCACAATCTTATAACTCTGTGGGACCTGACACAGGAAGGCTTAAA
TTTTCTTTATCATATAAAGAACAAGTGGGTGGTAACAGAGAATTATATATTGGTGATCTA
AGGACAAAGATGTTTACTAGACTTATAGAAGATTACTTTGAAGCCCTAAGCCTACAGTTA
TCAGGGAGTTGCCTGAACAATGAGAAGGAATTTGAAAATGCTATCCTTTCCATGAAATTG
AATGTTTCACTGGCACATGTCTCCTATAGTATGGATCATAGTAAGTGGGGCCCAATGATG
TGTCCATTTTTATTCTTGACTGTCTTGCAGAACTTAATTTTCCTCTCAAAGGACCTGCAA
GCTGACATAAAAGGGAGGGACTATCTCTCGACCCTACTTATGTGGCACATGCATAAAATG
GTGGAGATACCTTTTAATGTGGTGACAGCTATGATGAAGTCTTTCATAAAAGCTCAACTA
GGGTTAAGGAAGAAAACCAAACAGTCAATAACAGAAGACTTCTTTTATTCTAATTTTCAA
GTCGGTGTAGTGCCTTCTCACATCAGTTCAATACTTGACATGGGTCAAGGAATATTGCAC
AACACATCAGACTTTTATGCCCTCATTTCAGAGAGGTTTATTAATTATGCCATCAGTTGC
ATATGTGGTGGTACGATAGATGCTTACACCTCTAGTGATGATCAAATATCTCTCTTTGAT
CAATCTCTCACAGAACTTTTGCAAAGAGACCCAGAAGAATTTAGGACTCTAATAGAGTTC
CATTATTATATGAGTGATCAACTCAATAAGTTTGTGAGCCCTAAAAGTGTCATTGGCAGG
TTTGTTGCAGAGTTTAAATCTAGATTTTTTGTTTGGGGGGATGAGGTACCATTATTGACA
AAGTTCGTTGCAGCAGCTCTTCACAATATAAAGTGTAAGGAGCCACACCAACTAGCAGAA
ACAATTGACACAATCATTGATCAGTCGGTTGCGAATGGTGTCCCTGTTCACTTGTGCAAT
CTTATTCAGAAAAGAACCTTGAGTCTTTTGCAGTATGCACGATACCCTATTGACCCATTC
TTGTTGAATTGCGAGACAGATGTCAGAGACTGGGTAGATGGTAACCGTAGTTACAGGATT
ATGAGGCAAATAGAGGGGTTGATTCCTAGTGCTTGTAGCAAGATCAGATCCATGTTGAGA
AAATTGTACAACAGGTTGAAGACTGGGCAGCTCCATGAGGAGTTCACAACAAACTATTTG
TCTAGTGAGCACCTCTCCTCACTAAGAAATCTTTGTGAGCTGTTGGATGTTGAGCCCCCA
TCTGAGTCTGACCTTGAGTATTCTTGGTTAAACTTGGCTGCGCATCACCCGTTAAGGATG
GTGTTGAGACAAAAGATAATATACTCAGGTGCTGTGAACCTAGATGATGAAAAGATTCCT
ACCATTGTCAAAACAATCCAAAATAAGTTGTCTTCCACTTTCACTCGTGGTGCACAGAAA
TTGTTGTCTGAAGCTATCAACAAATCTGCATTCCAAAGTTCTATTGCATCTGGCTTCGTG
GGATTGTGCAGAACATTGGGTAGCAAATGTATCCGGGGACCAAATAAAGAAAACCTGTAT
ATTAAATCCATTCAATCCCTAATTTCTGATGTTAAGGGAATCAAATTGTTGACAAATTCT
AATGGCATTCAATATTGGCAAGTTCCGCTGGAACTTAGAAGTGGAAGTGAGAGTGTGGTC
AGCTACTTTAGACCCCTGTTATGGGATTATATGTGTATCTCCTTGTCAACTGCAATAGAA
CTGGGTGCATGGGTCTTAGGGGAACCTAAGATAGTTAAGGTGTTGGATTTTTTTAAGCAC
AACCCTTGTGACTATTTTCCCTTGAAGCCAACTGCATCAAAACTATTGGAGGATAGGGTT
GGTTTGAATCACATCATTCATTCTTTAAGAAGGTTGTATCCATCAGTGTTTGAGAGACAC
ATATTACCATTCATGAGCGATCTAGCGTCAACTAAAATGAAGTGGTCACCTAGGATAAAA
TTTCTGGATCTCTGTGTGGCGCTGGATGTTAACTGTGAAGCCTTGTCTCTTGTCTCACAT
ATAGTAAAATGGAAGAGAGAAGAACATTACATTGTGTTGTCATCTGAATTGAGGCTGTCT
CACAGTAGGACACATGAACCCATGGTAGAAGAAAGAGTGGTGAGCACTAGTGATGCTGTT
GACAATTTCATGAGGCAAATTTATTTTGAGTCTTATGTGAGACCATTTGTTGCGACTACA
AGAACATTGGGGTCTTTTACGTGGTTTCCACACAAAACATCAATTCCAGAGGGTGAAGGG
TTACATAGGATGGGTCCATTTTCTTCATTTGTAGAGAAAGTTATTTACAAAGGTGTTGAA
AGGCCAATGTTTAAACATGATTTGATGATGGGTTATGCCTGGATAGACTTTGATATTGAG
CCAGCTAGATTTAATCAAAATCAATTGGTCGCATCAGGTTTAGTTGATCTCAAGTTTGAA
TCATTGGAGGATTTCTTTGATGCTGTTGCTTCATTACCTTCAGGGTCTGCAAAAATGAGT
CAGACAGTAAGGTTCCGCATCAAAAGTCAAGATGCTAGTTTTAAAGAAAGTTTTGCCATC
CACCTTGAATATATTGGCTCAATGAATCAACAGGCTAAATATTTGGTACATGATGTGACC
GCTATGTACTCAGGTGCAGTGAGTCCATGTGTTTTGTCAGACTGCTGGAGGTTGGTCTTG
TCAGGACCTACTTTTAAGGGGACATCAGCATGGTATGTTGACACTGAGGTTATTAATGAG
TTTTTAATTGACACAAATCAACTAGGGCATGTGACCCCTGTTGAAATTGTTGTTGATGTG
GAAAAGTTGCAGTTTACAGGGTATGACTTTGTATTAGTGGGTCCATGCATTGAACCAGTC
CCTCTGGTTGTGCATAGGGGAGGCTTGTGGGAATGTGGAAAGAAATTGGCATCCTTTACA
CCTGTTATACAAGACCAAGATCTTGAGATGTTTGTGAGGGAAGTTGGGGACACTTCGTCT
GACCTGCTGATCGGGGCACTGAGTGATATGATGGTGGACAGGCTGGGGTTAAGGATGCAG
TGGTCGGGGGTGGACATTGTCTCCACACTGAGGGCTGCAGCGCCGAGTTGTGAG---AGG
ATCTTGAGGGCGATTCTTGAAGCAGTGGACAACTGGGTGGAATTCAAGGGTTATGCTCTC
TGTTATAGTAAGTCAAAGGGGAAGGTGATGATACAGTCAAGCAGTGGTAGATTGAGACTG
AAGGGCAGAACATGTGAGGAGTTGACTGGGAAGGATGAATACATCGAGGACATTGAATAG
>G1646_SL_2011H
ATGGGAAATAAGCAAGCCAAAACCCCAGAAACAAAAGACAGTCCGAGAGCCAGCCTGATC
CCAGATGCTACACACCTAGGGCCACAGTTTTGTAAGAGCTGCTGGTTCGAAAACAAGGGC
CTGGTTGAATGCAATAACCACTATCTGTGCCTCAATTGTCTTACCCTACTTCTAAGTGTC
AGCAACAGGTGTCCCATTTGCAAGATGCCTCTCCCCACAAAACTGAGACCATCAGTAGCC
CCAACAGCACCCCCAGCCGGAGCAGCGGACAACACCAGACCCCCACCCTACAGTCCCTGA
ATGGAGGAAGACATAGCCTGCGTCAAGGACCTAGTATCAAAGTACCTAGTGGACAACGAG
AGATTATCGAGGCAGAAGTTGGCATTTCTTGTGCAGACAGAGCCTAGGATGCTATTAATG
GAAGGGTTGAAACTCTTGTCCCTCTGTATTGAAGTTGATTCTTGCAACGCAAATGGTTGC
GAGCACAACAGTGAGGACAAATCTGTGGAGAGAATTCTCCATGACCATGGAGTCTTGACC
CCTTCATTATGTTTTGTGGTGCCGGACGGCTACAAACTGACGGGCAATGTTTTAATACTG
TTGGAGTGCTTTGTCAGGTCATCTCCTGCCAACTTTGAACAGAAGTACATTGAGGACCTC
AAGAAGTTAGAGCAGCTGAAAGAAGACTTAAAGAGTGTCGATATCAATTTAATACCACTT
ATAGACGGGAGAACATCATTCTATAATGAACAAATACCTGATTGGGTCAATGACAAGCTA
AGGGATACGCTCTTCTCACTTCTAAAATATGCTCAGGAGAGCAATTCACTTTTTGAAGAA
TCAGAGTATAGCAGGCTCTGTGAATCCTTATCCATGACCTCAGGAAGATTGTCAGGAGTG
GAAAGTTTAAATGTGCTGATGGATAATCGCTCTAATCATTATGAGGAAGTGATTGCCTCA
TGCCACCAAGGCATCAATAATAAGTTAACAGCTCATGAAGTAAAGCTGCAGATCGAAGAA
GAATACCAAGTGTTTAGGAACAGATTGAGGAAAGGAGAGATAGAAGGTCAGTTTTTAAAG
GTTGATAAGAGCCGATTACTCAATGAACTTAATAATTTGCACACTGATAAGGTA---GCT
GCAGAAGATAATATTGAACATTTAATTTATCAGTTCAAGAGAGCATCACCAATATTGAGA
TTTTTGTATGCAAATGTTGGTGAGGGGAATGGGAAAAAACAAACTACTGGAGAGTGTCAG
GTGCAATGCTGGAGATCATTCCTAAATAAAGTGAAATCTCTAAGGATATTGAACACAAGA
AGAAAACTTTTATTAATTTTTGATGCACTAATTCTCCTTGCAAGTAAATATGACCTGATG
AGACAA------AAATGTTTAAGAGGGTGGTTAGGGTCCTGCTTCATAAGTGTCAATGAT
AGATTAGTTTCTTTGGAGTCAACAAAAAGGGATCTTGAGAAATGGGTTGAGCGGAGGCAA
CAGGCTGAAAGATCTAGAAACACACAATCCTCCCAGTGCTTGAATAGGAACCAAATCCTC
AACTCAATATTTCAGAAAACCATTTTGAAGGCCACCACTGCGTTAAAGGATGTTGGGATC
AGTGTGGACCATTATAAGATTGATATGGAGGTGATTTGTCTTAATAGTTATGATTTAATT
ATGGACTTCGATGTCTCGGGGGTTATCCCCACAATCAGTTATCAGAGAACAGAGGAAGAA
ACATTCCCTTATGTGATGGGGGATGTGGAGCTACTGGGAACCATTGACCTAGAAAGACTT
TCTTCATTGAGTCTCGCCTTGGTGAACTCTATGAAAACTTCTTCTACCGTGAAGTTGAGA
CAGAATGAGTTTGGACCCGCAAGGTATCAAGTGGTCAGATGCAAAGAAGCATATTGTCAA
GAGTTCTTGTTGGGTGACACTGAATTTCAATTGATCTATCAAAAGACAGGGGAGTGCTCG
AAGTGCTATGCTATCAATGATAACAAAGTTGGTGAGGTGTGCTCATTTTATGCTGATCCT
AAAAGATATTTCCCAGCAATATTTTCAGCTGAGGTTTTACAAACAACAGTGAGTACTATG
ATATCTTGGATAGAAGATTGCAGTGAGCTGGAAGGGCAGTTAAACAACATCAGGTCTTTG
ACAAAGATGATCTTGGTTTTAATTTTAGCACACCCTAGTAAACGTTCTCAAAAGCTCCTT
CAAAATCTTAGGTACTTTGTGATGGCTTATGTATCAGATTATCATCATAAGGACCTTATT
GACAAAATAAAGGAAGAATTAATCACTGATGTTGAGTTCCTGCTCTACAGATTAATAAGG
ACATTGATGAATCTAATTTTATCTGAGGATGTGAAGAGCATGATGACTAATAGGTTCAAG
TTCATCTTGAACATCTCCTACATGTGCCACTTCATTACAAAAGAAACACCAGATAGGTTG
ACAGATCAGATAAAGTGTTTTGAAAAGTTTCTAGAACCAAAGGTGAGATTTGGTCATGTG
AGCACTAACCCTGCAGATACAGCCACGGAGGAAGAATTAGACGACATGGTCTACAGTGCA
AAAAAGTTTTTAAGTAAAGATGGGTGTACAAGTATTGAGGGACCAGACTATAAAAAGCCT
GGTGTTTCAAAGAAGTATTTATCCCTTCTTACGTCCTCTTTCAATAATGGTTCACTATTT
AAGGAAAGGGAAGTGAAAAGGGAAATCAAAGACCCCCTTATCACCAGTGGCTGTGCTACA
GCTTTGGATCTAGCCAGTAATAAGAGTGTTGTCGTCAACAAATACACAGATGGTTCTAGA
ATATTAAACTATGATTTCAATAAGCTCACAGCACTAGCCGTGTCACAGCTCACTGAAGTC
TTCTCAAGAAAGGGAAAGTATCTTCTCAACAAGCAAGACTATGAATACAAAGTGCAACAG
GCAATGAGCAATCTGGTACTAGGATCTGGGCAGCACAAAAGTGATGCTGATGATGCTGAC
CTAGACGAAATTTTGCTTGATGGAGGAGCAAGCGATTATTTTGATCAGCTAAAGGAGACT
GTTGAAAAGATTGTTGATCAGTATAGAGAACCTGTTAAACTAGGCTCAGGCCCTAATGGT
GATGGCCCATCAATAAATGATCTAGATGAGATTGTCTCAAATAAGTTTTATATTAGGCTG
ATTAAGGGTGAATTGTCTAATCACATGGTTGAGGACTTTGATCATGATGTCTTACCAGGT
GAATTTTATGAAAAATTCTGTAATGCTGTCTATGAGAATAGTAGAATGAAGGAGAAGTAT
TTCTACTGTGGACATATGTCACAATGTCCCATTGGAGAGTTGACAAAGGCAGTGTCAACA
AGGACATACTTTGACCACGAATACTTTCAGTGTTTTAAGTCCATACTTTTGATCATGAAT
GCAAATACACTTATGGGGAGGTACACTCATTATAAGTCAAGGAACCTTAATTTCAAGTTT
GATATGGGTAAACTCTCTGATGATGTGAGAATTAGTGAGAGGGAGAGTAATTCAGAGGCA
CTTAGTAAGGCTCTGTCACTGACAAACTGCACCACTGCAATGTTAAAGAACTTATGCTTT
TACAGCCAAGAGTCGCCACAATCTTATGACTCTGTGGGACCTGACACAGGAAGGCTTAAA
TTCTCTTTATCATATAAAGAACAAGTAGGTGGTAACAGAGAGTTATATATCGGTGATCTT
AGGACAAAGATGTTTACTAGACTTATAGAAGATTACTTTGAAGCCCTAAGCCTGCAGTTA
TCAGGGAGTTGCCTGAACAATGAAAAGGAATTTGAAAATGCTATCCTTTCTATGAAATTG
AATGTATCATTGGCACATGTCTCCTACAGTATGGATCATAGTAAGTGGGGCCCAATGATG
TGTCCATTTTTATTCTTGACTGTCTTACAGAATTTAATTTTCCTCTCAAAGGACTTGCAG
GCTGACATAAAAGGGAGGGACTATCTTTCGACCTTACTTATGTGGCACATGCATAAGATG
GTGGAAATACCTTTTAATGTGGTGACAGCTATGATGAAGTCTTTCATTAAAGCTCAACTG
GGGCTAAGGAAGAAAACTAAACAGTCAATAACAGAAGACTTCTTTTACTCCAATTTCCAA
GTCGGGGTAGTGCCTTCTCACATTAGTTCAATACTTGACATGGGTCAAGGAATATTACAC
AACACATCAGATTTTTATGCCCTCATTTCAGAAAGATTCATTAATTATGCCATTAGTTGC
ATATGTGGTGGTACGATAGATGCTTACACCTCTAGTGATGATCAAATATCTCTCTTTGAT
CAATCTCTCACAGAACTTTTGCAAAGAGACCCAGAAGAATTTAAGACTCTAATGGAGTTC
CATTATTATATGAGTGATCAACTCAATAAGTTTGTAAGCCCTAAAAGTGTCATTGGCAGA
TTTGTTGCAGAGTTTAAATCTAGATTCTTTGTTTGGGGGGATGAAGTACCATTGTTGACA
AAGTTCGTTGCAGCAGCTCTTCACAATATAAAGTGTAAAGAGCCACACCAACTGGCAGAA
ACAATTGACACAATCATTGATCAGTCGGTTGCGAATGGTGTCCCTGTTCACCTGTGCAAT
CTCATTCAGAAAAGAACCTTAAGTCTTTTGCAGTATGCACGGTACCCTATTGACCCATTC
TTGCTGAACTGCGAGACAGATGTCAGAGACTGGGTGGATGGCAACCGTAGTTACAGGATT
ATGAGGCAAATAGAGGGGTTGATTCCTAGTGCCTGCAGCAAGATCAGATCCATGTTAAGA
AAACTGTACAACAGGTTGAAGACTGGGCAACTCCACGAAGAGTTCACAACAAACTATTTA
TCTAGTGAGCACCTCTCTTCACTAAGAAACCTTTGTGAACTGTTAGATGTTGAGCCCCCA
TCTGAGTCTGACCTTGAGTATTCTTGGTTAAACTTGGCTGCGCATCATCCGTTAAGGATG
GTGTTGAGACAAAAGATAATATACTCAGGTGCTGTGAACCTGGATGATGAAAAGATTCCT
ACTATTGTCAAGACAATCCAAAATAAGTTGTCTTCCACTTTCACTCGTGGTGCACAGAAA
TTGTTGTCTGAAGCTATCAACAAATCTGCATTCCAAAGTTCCATTGCATCTGGCTTTGTA
GGATTGTGCAGAACATTGGGTAGCAAATGTGTCCGAGGACCAAATAAAGAGAACCTGTAT
ATTAAATCCATTCAATCCCTAATTTCTGATGTCAAGGGAATCAAATTGTTGACAAATTCT
AATGGCATTCAATATTGGCAAGTTCCGCTGGAACTTAGAAGTAGAAGTGAAAGTGTGGTC
AGTTACTTCAGACCCTTGTTATGGGATTATATGTGTATCTCTTTGTCAACTGCAATAGAA
CTGGGTGCATGGGTCTTGGGGGAACCTAAAATAGTCAAGGTGTTGGACTTTTTTAAGCAC
AACCCTTGTGACTATTTTCCCCTGAAGCCAACTGCATCAAAACTATTGGAGGATAGGGTT
GGTTTGAATCATATCATTCATTCTTTAAGAAGGCTGTACCCATCAGTGTTTGAGAAACAC
ATATTACCATTCATGAGCGATCTAGCGTCAACCAAAATGAAGTGGTCACCCAGGATAAAA
TTTCTGGATCTCTGTGTGGCGTTGGATGTCAACTGTGAAGCCTTATCACTTGTCTCACAT
ATAGTAAAATGGAAAAGAGAGGAACATTACATTGTGTTGTCATCTGAATTGAGGTTGTCC
CACAGTAGGACACATGAACCCATGGTGGAAGAAAGAGTGGTGAGTACTAGTGATGCTGTT
GACAATTTCATGAGGCAAATTTATTTTGAGTCTTATGTGAGACCATTTGTTGCGACCACA
AGAACATTAGGGTCTTTCACGTGGTTTCCACACAAAACATCAGTTCCAGAGGGTGAAGGG
TTACATAGAATGGGTCCATTTTCCTCATTTGTAGAGAAAGTTATTTACAAGGGTGTTGAA
AGGCCAATGTTTAAACATGATCTGATGATGGGTTATGCCTGGATAGACTTTGATATTGAG
CCAGCTAGATTCAATCACAATCAATTGATCGCATCAGGTTTGGTTGATCTCAAGTTTGAC
TCATTGGAGGATTTCTTTGATGCTGTAGCTTCACTACCTTCAGGGTCTGCAAGAATGAGT
CAGACAGTAAGGTTCCGTATCAAAAGTCAAGATGCTAGTTTTAAGGAAAGCTTTGCCATC
CACCTTGAATATATTGGCTCAATGAATCAACAGGCTAAATATTTAGTACATGATGTAACC
GCTATGTACTCAGGTGCAGTGAGTCCGTGTGTTTTGTCAGACTGCTGGAGGTTGGTCTTG
TCAGGACCCACTTTTAAGGGCACATCAGCATGGTATGTTGACACCGAGGCTATTAATGAG
TTTTTGATTGACACAAATCAACTAGGGCATGTGACCCCTGTTGAAATAGTTGTTGATGTG
GATAAGTTGCAGTTCACAGAGTATGACTTTGTGTTGGTGGGTCCCTGTGTTGAACCAGTC
CCTCTGGTTGTGCATAAGGGAGGCTTATGGGAATGTGGAAAGAAATTGGCATCCTTTACA
CCTGTTATACAAGACCAAGATCTTGAAATGTTTGTGAGAGAAGTTGGGGATACTTCATCT
GACCTGCTGATCGGGGCACTAAGTGATATGATGATAGACAGGCTGGGGTTAAGGATGCAG
TGGTCAGGGGTGGATATTGTCTCCACACTGAGGGCTGCAGCACCGAGTTGTGAG---AGG
ATCTTGAGTGCGATTCTTGAAGCAGTGGACAACTGGGTGGAGTTCAAGGGTTATGCTCTC
TGTTATAGTAAGTCAAGGGGAAAGGTGATGATACAGTCAAGCAGTGGTAGGTTGAGACTG
AAGGGCAGAACATGTGAGGAGTTGACTGGGAAGGATGAATACATCGAGGACATTGAATAG
>NL_SL_2000H
ATGGGAAACAAGCAAACCAAAGCCCCAGAAGCAAAAGACAGCCCGAGGGCCAGCCTGATC
CCAGATGCCACATATCTAGGGCCACAGTTCTGCAAGAGCTGCTGGTTCGAAAACAAGGGC
CTGGTCGAGTGCAACAACCACTATCTGTGTCTCAACTGTCTTACCTTACTTCTGAGTGTC
AGCAACAGGTGCCCCATCTGCAAGATGCCTCTCCCCACAAAACTGAGACCATCAGCTGCC
CCAACAGCACCCCCAGCCGGAGCAGCGCACAGCGCCAGACCTCCACCCTACAGTCCCTGA
ATGGAGGAAGACATAGCCTGCGTCAAAGATTTAGTATCAAAGTACCTGGTGGACAATGAG
AGATTATCAAGGCAAAAGTTGGCATTTCTTGTGCAGACAGAGCCCAGGATGCTATTAATG
GAAGGGCTGAAACTCCTATCCCTCTGCATTGAGATTGATTCCTGCAACGCAAATGGTTGT
GAGCATAACAGTGAGGACAAATCTGTGGAAAGAATTCTCCATGACCATGGAGTTCTGACT
CCTTCACTATGCTTTGTGGTACCAGACGGTTATAAACTGACAGGCAATGTTCTAATACTG
CTGGAGTGTTTCGTTAGATCATCTCCTGCCAACTTTGAGCAGAAGTACATTGAGGACTTC
AAAAAACTGGAACAACTAAAAGAAGACTTGAAGAGTGTTGACATCAATTTAATACCACTT
ATAGACGGGAGAACATCATTCTATAATGAGCAAATACCCGACTGGGTCAATGATAAGCTG
AGGGATACGCTCTTCTCACTTTTAAAATATGCTCAGGAGAGTAATTCACTTTTTGAAGAG
TCAGAGTATAGCAGACTCTGTGAATCTTTATCCATGACTTCGGGGAGATTATCAGGAGTG
GAGAGTTTAAATGTTCTGATGGACAATCGCTCCAATCATTATGAGGAAGTGATTGCCTCT
TGCCACCAAGGCATCAATAATAAGTTAACAGCTCATGAGGTAAAGCTGCAGATCGAAGAG
GAATATCAAGTGTTTAGGAACAGATTGAGGAAAAGAGAGATTGAAGGTCAGTTTTTAAAG
GTTGATAAAGGCCAATTGCTTAATGAACTTAATAACTTATACGCTGATAAGATA---GCT
GCAAAAGATAATATTGAACACTTAATTTATCAGTTCAAAAGAGCATCACCAATACTGAGA
TTCTTGTATGCAAATGTTGGTGAGGGAAATGAAAAAAGCCAAACTACTGGGGAATGTCAA
GTGCAGTGTTGGAGATCATTTCTAAATAAAGTAAAATCCCTAAGGATATTGAACACAAGG
AGGAAACTTCTTTTAATCTTTGATGCACTAATTCTCCTTGCAAGTAAGCATGACCTCATG
AAGCAA------AAGTGTTTAAGAGGGTGGTTGGGGTCTTGCTTTATAAGTGTTAATGAT
AGACTAGTTTCTTTGGAGTCAACAAAAAGGGATCTCAAGAAATGGGTTGAGCGGAGACAA
CAGGCTGAAAGATCTAGAATCACACAGTCCTCCCAGTGCTTGAGTAAGAATCAAATCCTC
AATTCAATGTTTCAGAAAACCATCTTGAAGGCCACCACTGCTTTAAAGGATGTTGGGATC
AGTGTGGACCACTACAAGATTGATATGGAGGTGATTTGCTCTGACAGTTATGATTTGATT
ATGGACTTTGATGTCTCTGGAGTCATCCCCACAATCAGTTATCAGAGAACAGAAGAGGAA
ACATTCCCTTATGTGATGGGGGATGTGGAACTACTGGGTACCACTGACCTGGAGAGACTT
TCCTCATTGAGTCTCGCCCTGGTTAACTCTATGAAAACTTCTTCTACCGTAAAGTTGAGA
CAGAATGAGTTTGGACCCGCAAGGTATCAAGTGGTCAGATGCAAAGAAGCATATTGTCAA
GAGTTCTCATTGGGTAATATTGAGTTTCAATTGATTTATCAAAAGACAGGGGAGTGCTCG
AAGTGCTATGCCATCAATGACAACAAAGTTGGTGAGGTGTGCTCATTTTATGCTGATCCT
AAAAGATATTTTCCAGCAATATTTTCAGCTGAGGTTTTACAAATAACAGTGGACACCATG
ATTTCCTGGATAGAAGATTGCAACGAGCTGGAAGGGCAATTGAGCAACATCAGGTCTTTG
ACAAAGATGATCTTAATTTTAATTTTAGCTCACCCTAGTAAACGTTCTCAAAAGCTCCTC
CAAAATCTTAGATACTTTATAATGGCTTATGTGTCAGATTATTATCATAAGGACCTTATT
GACAAGATAAGGGAGGAATTAATTACTGATGTTGAATTCCTGCTCTATAGATTAATAAGG
ACACTAATGAATCTGGTTTTGTCTGAGGATGTAAAGAGCATGATGACTAATAGGTTTAAG
TTTATCTTAAATATTTCCTACATGTGCCACTTTATTACGAAAGAAACACCAGATAGACTG
ACAGATCAGATAAAATGTTTTGAAAAGTTTCTGGAGCCAAAAGTGAGATTTGGTCATGTG
AACACTAATCCTGCAGATACAGCCACGGAGGAAGAATTGGATGACATGGTCTATAGTGCA
AAGAAGTTTTTAAGTAAAGATGGATGCACAAGTGACAAGGGACCAGACTATAAAAGGCCT
GGTGTCTCAAAGAAGTATTTATCCCTCCTCACGTCCTCTTTTAACAATGGTTCACTATTT
AAGGAAAGAGAAGTAAAAAGGGAAATTAAAGACCCCCTTATCACCAGTGGCTGTGCTACA
GCCTTAGATCTAGCCAGCAACAAGAGTGTTGTTGTTAACAAATACACAGATGGTTCTAGA
ATATTGAACTATGATTTCAATAAACTCACAGCACTGGCCGTGTCGCAGCTCACTGAAGTC
TTCTCAAGAAAGGGGAAATACCTTCTCAATAAGCAGGACTATGAATACAAAGTGCAGCAG
GCAATGAGCAACCTGGTTCTAGGATCCGGACAGCATAAAAGTGATGCTAATGAGGCTGAC
CTAGACGAAATTTTGCTTGATGGTGGTGCAAGCGATTATTTTGATCAGCTAAAAGAGACT
GTTGAAAAGATTGTTGATCAGTATAGGGAACCTGTCAAACTAGGCTCAGGCACTAAAGGT
GATGGCCCGTCAATAAATGATCTTGATGAGATTGTCCCAAATAAGTTTTACATTAGGCTG
ATTAAGGGTGAATTATCCAATCATATGGTTGAGGATTTTGATTATGATATCCTACCAAGT
AAATTTTATGAGGAATTCTGCAATGCTGTCTATGAGAACAGCAAGTTGAAAGAAAGGTAT
TTTTACTGTGGACACATGTCACAATGCCCCATTGGAGAGTTGACAAAAGCAGTGTCAACA
AGGACATACTTTAACCATGAATACTTTCAGTGTTTTAAATCCATACTCTTGATCATGAAT
GCAAACACACTTATGGGGAGGTACACCCATTATAAGTCAAGGAACCTTAATTTCAAGTTT
GATATGGGTAAGCTCTCTGATGATGTGAGAATTAGTGAAAGGGAGAGCAATTCAGAAGCA
CTTAGTAAGGCTCTGTCACTGACAAACTGTACCACTGCAATGTTAAAGAATTTGTGTTTT
TATAGCCAAGAGTCGCCACAGTCTTATGACTCAGTGGGGCCTGATACGGGAAGGCTTAAA
TTTTCTTTATCATATAAAGAACAAGTAGGCGGTAACAGGGAACTATATATTGGTGATCTT
AGAACAAAGATGTTTACAAGGCTCATAGAAGATTATTTTGAAGCTCTAAGCCTACAGTTA
TCAGGGAGTTGCCTGAATAACGAGAAAGAATTTGAAAATGCTATCCTTTCCATGAAGTTG
AATGTCTCATTGGCACATGTCTCCTATAGCATGGATCATAGTAAGTGGGGCCCAATGATG
TGTCCATTTCTATTTTTGACTGTCTTGCAGAATCTAATTTTCCTCTCAAAGGACTTGCAA
GCTGACATAAAAGGGAGGGACTACCTCTCAACCCTACTTATGTGGCACATGCATAAAATG
GTGGAAATACCTTTTAATGTGGTAACAGCTATGATGAAGTCCTTCATTAAAGCTCAACTA
GGGTTAAGGAAGAAGACCAAACAGTCAGTAACAGAAGATTTCTTTTACTCTAATTTCCAA
GTCGGTGTGGTGCCTTCTCACATTAGCTCAATACTTGACATGGGTCAAGGAATATTGCAC
AATACATCAGACTTTTATGCCCTCATTTCAGAGAGGTTCATTAATTACGCTATCAGTTGT
ATATGTGGTGGTACGATAGATGCTTATACCTCTAGTGATGATCAGATTTCTCTCTTTGAT
CAATCTCTCACAGAGCTTTTGCAAAGAGACCCAGAAGAATTTAGGACTCTAATAGAGTTT
CATTACTATATGAGTGATCAACTCAATAAATTTGTGAGCCCTAAAAGTGTTATTGGCAGG
TTTGTTGCAGAGTTTAAATCTAGATTTTTTGTTTGGGGAGATGAAGTGCCATTACTGACA
AAGTTCGTTGCAGCTGCCCTTCACAATATAAAGTGTAAAGAGCCACACCAACTGGCAGAA
ACAATTGACACAATCATTGATCAGTCGGTTGCGAATGGTGTCCCTGTTCATTTGTGCAAT
TTAATTCAGAAAAGAACCTTAAGTCTTTTGCAGTATGCAAGATACCCCATTGACCCATTC
TTATTGAACTGCGAGACAGATGTCAGAGATTGGGTAGATGGCAACCGTAGTTATAGAATT
ATGAGGCAGATAGAGGGATTAATTCCTAAAGCCTGTAGCAAGATTAGGTCTATGTTAAGA
AAACTGTACAACAGACTGAAGACTGGGCAACTCCATGAAGAGTTCACAACAAACTATTTG
TCTAGTGAGCACCTCTCCTCACTAAGAAATCTTTGTGAGCTGTTAGGTGTTGAACCCCCA
TCTAAGTCTGACCTTGAGTATTCTTGGTTAAACTTGGCTGCACATCATCCCTTAAGGATG
GTGTTGAGGCAAAAGATAATATATTCAGGTGCTGTGAACCTAGATGATGAGAAAATTCCT
ACCATTGTCAAAACAATCCAAAATAAGTTGTCCTCCACTTTCACTCGAGGTGCACAGAAA
TTATTATCTGAAGCTATCAACAAATCTGCATTCCAAAGTTCCATTGCATCTGGCTTTGTG
GGATTATGCAGAACACTGGGTAGCAAATGTGTTCGGGGACCAAATAAAGAGAATCTGTAT
ATTAAGTCTATTCAGTCTTTGATTTCTGATGTCAAGGGAATCAAATTGTTGACAAGTTCC
AATGGCATTCAGTATTGGCAAGTTCCATTAGAACTTAGAAGTGGGAGTGAGAGTGTGGTC
AGTTACTTCAGACCCTTGTTATGGGATTACATGTGCATCTCCTTGTCAACTGCAATAGAG
CTGGGTGCATGGGTCTTAGGGGAACCTAAGACAGTTAAGGTGTTGGATTTTTTTAAGCAT
AACCCTTGTGATTATTTTCCCTTGAAGCCAACTGCATCAAAGCTATTGGAGGATAGGGTT
GGTTTGAATCACATCATTCACTCTCTAAGAAGGCTGTACCCATCGGTGTTTGAGAAACAC
ATATTACCATTCATGAGCGATCTAGCGTCAACCAAAATGAAGTGGTCACCTAGAATAAAG
TTTCTGGATCTCTGTGTAGCGTTGGATGTTAACTGTGAAGCTTTGTCTCTTGTCTCACAC
ATAGTGAAATGGAAAAGAGAGGAACATTACATTGTATTATCATCTGAGTTGAGGTTATCT
CACAGTAGGACACATGAACCCATGGTGGAAGAAAGAGTAGTGAGCACTAGTGATGCTATT
GACAATTTTATGAGGCAAATTTATTTTGAGTCTTATGTGAGGCCGTTTGTTGCGACTACA
AGAACGTTGGGGTCCTTCACGTGGTTTCCACACAAGACATCAGTTCCAGAGGGTGAAGGG
TTACATAGGATGGGTCCATTCTCTTCATTTGTAGAGAAAGTTATCCATAAAGGTGTTGAA
AGGCCAATGTTTAAACACGATTTAATGATGGGTTATGCCTGGATAGACTTTGATATAGAG
CCAGCTAGATTCAATCAAAATCAATTGATCGCATCAGGTTTAGTTGATTCCAAGTTTGGC
TCATTGGAGGATTTCTTTGATGCTGTAGCCTCATTGCCTCCAGGGTCTGCAAAACTGAGT
CAGACAGTGAGGTTCCGTATTAAAAGCCAAGATGCTAGTTTTAAGGAAAGCTTTGCCATC
CATCTTGAATATACTGGCTCAATGAATCAACAGGCCAAGTATTTGGTGCATGATGTAACC
GTTATGTACTCAGGTGCGGTGAGTCCGTGCGTTTTGTCAGACTGTTGGAGGTTGGTCTTG
TCAGGGCCTACTTTTAGGGGCACATCAGCATGGTATGTTGACACTGAGATTATCAATGAG
TTTTTAATTGACACAAATCAACTAGGGCATGTGACCCCTGTTGAAATTGTTATTGATGTG
GAAAGGTTGCAGTTTACAGAGTATGACTTTGTGTTGGTGGGTCCTTGCACTGAACCAGTC
CCTCTAGTTGTGCATAAGGGGGGCTTATGGGAGTGTGGAAAGAAATTGGCATCCTTTACA
CCTGTTGTGCAGGACCAAGATCTTGAGATGTTTGTGAGAGAAATTGGGGACACCTCATCT
GATCTGCTCATTGAGGCATTGAGTGATATGATGATAGACAGGCTAGGGTTAAAGATGCAG
TGGTCAGGGGTGGATATTGTCTCCACGTTGAGGGCCGCAGCGCCGAATTGTGAG---GGG
ATCCTAAGTGCGGTTCTTGAAGCAGTAGACAACTGGGTGGAGTTTAAGGGTTATGCTCTC
TGTTATAGTAAGTCAAGGGGAAAGGTGATGATACAGTCAAGTGGTGGTAAATTAAGACTG
AAGGGCAGAACATGTGAGGAGTTGACTGGAAAGGATGAACACATCGAGGATATTGAGTAG
>G2263_SL_2012H
ATGGGGAACAAGCAAGCCAAAGCCCCAGAGGCAAAAGACAGTCCGAGAGCCAGCCTGATC
CCAGATGCCACACATCTAGGGCCACAATTCTGCAAGAGCTGCTGGTTCGAAAACAAAGGC
CTGGTCGAATGCAATAACCACTATCTGTGTCTCAACTGTCTTACCCTACTTCTAAGTGTC
AGCAACAGGTGCCCCATCTGCAAAATGCCCCTTCCCACAAAACTGAGACCATCAACCGCA
CCAACGGCACCCCCAGCTGGAGCAGCAGACAGCACCAGGCCCCCACCCTACAGTCCCTGA
ATGGAGGAAGACATAGCTTGTGTCAAAGATTTAGTGTCAAAGTACCTAATGGACAATGAG
AGATTATCAAGGCAGAAATTAGCATTTCTTGTGCAAACAGAGCCCAGGATGCTATTAATA
GAAGGATTGAAACTCTTGTCTCTCTGTATTGAGGTTGATTCTTGCAGCGCAAATGGTTGC
GAGCATAATAGTGAGGACAAATCTGTGGAAAGAATTCTTCATGACCATGGAATCTTGACT
CCTTCACTATGTTTTGTAGTGCCGGACGGTTATAAACTGGCGGGCAATGTTCTAATATTA
TTGGAGTGTTTTGTCAGGTCATCTCCAGCTAACTTTGAGCAAAAGTACATTGAGGACTTC
AAAAAATTGGAGCAGCTGAAAGAAGATTTGAAGAGTGTCGATATCAATTTGATACCACTT
ATAGACGGGAGAACATCATTTTACAATGAGCAAATACCTGACTGGGTCAATGATAAGCTG
AGGAACACGCTTTTCTCACTTTTAAAATATGCCCAAGAGAGTAACGCACTTTTTGAAGAG
TCAGAATATAGCAGACTCTGCGAATCCTTATCCATGACTTCAGGAAGATTATCAGGAGTG
GAGAGTTTAAATGTTCTGATGGACAATCGCTCTAATCATTATGAGGAAGTGATTGCCTCA
TGTCACCAGGGTGTCAATAACAAGCTAACAGCCCATGAGGTAAAGCTGCAGATCGAAGAG
GAGTATCAAGTATTTAGGAATAGATTGAGGAAAGGTGAGATAGAAGGTCAGTTTTTAAAG
GTCGATAAGAGCCAGTTACTTAATGAGCTCAATAATTTGTACTCTGATAAGGTA---GCT
GCAGAAGATAATATCGAACATTTAATTTATCAGTTCAAGAGGGCATCACCGATATTGAGA
TTTTTGTATGCAAATGTTGGTGAGGAGGGTGAGAGAAGCCTAATTACTGGAGAATGTCAG
GTGCAATGCTGGAGATCATTCCTAAATAAAGTAAAATCTCTAAGGATACTGAACACAAGG
AGAAAACTTCTATTGATTTTTGATGCATTAATTCTCCTTGCAAGTAAGCATGACCTAACG
AAACAA------AAGTGTTTGAAGGGGTGGTTGGGGTCTTGCTTCATTAGTGTTAATGAT
AGACTAGTCTCTTTAGAGTCAACAAAAAGGGATCTCGGGAAATGGGTTGAGCGAAGGCAA
CAGGCCGAAAGATCTAGAATCACACAGTCCTCCCAATACTTGAGTAAGAATCAAATCCTC
AACTCAATATTTCAGAAAACCATTTTGAAGGCCACCACTGCTTTAAAGGATGTTGGGATC
AGTGTGGACCACTATAAGATTGATATGGAGGTGATTTGCCCTAATAGTTATGATTTGATT
ATGAACTTTGATGTCTCTGGAGTTGTCCCCACAATCAGTTATCAGAGAACAGAGGAAGAA
ACATTCCCTTATGTGATGGGGGATGTGGAACTACTGGGAACCACTGACCTGGAGAGACTC
TCTTCATTGAGTCTCGCCTTGGTGAACTCTATGAAAACTTCTTCCACCGTGAAGTTGAGA
CAGAATGAATTTGGACCCGCAAGGTATCAAGTGGTCAGATGTAAAGAAGCATATTGTCAA
GAATTCTCATTGGGTAACATTGAATTTCAGTTGATTTATCAAAAGACAGGGGAGTGCTCG
AAGTGTTATGCTATCAATGATAACAGAGTTGGTGAGGTGTGCTCATTTTATGCTGATCCT
AAAAGATATTTTCCAGCAATATTTTCAGCTGAGGTTTTACAAACAACAGTGGGCACTATG
ATCTCTTGGATAGAAGATTGTAGTGAGCTAGAAGGGCAACTAAACAACATCAGGTCTCTG
ACAAAGATGATCTTGATTTTAATCTTAGCTCATCCTAGTAAACGTTCTCAAAAGCTCCTC
CAAAATCTTAGGTACTTTATAATGGCCTATGTATCAGATTATTATCATAAGGACCTCATT
GACAAGATAAGGGAAGAACTGATCACTGATGTTGAGTTCTTGCTCTATAGATTAATAAGG
ACATTAATGAATCTGGTTTTATCTGAAGATGTGAAGAGCATGATGACCAACAGGTTCAAG
TTCATTTTGAATATTTCCTACATGTGCCACTTCATTACGAAGGAAACACCAGATAGGTTA
ACAGATCAGATAAAATGTTTTGAAAAGTTTCTGGAACCAAAAGTGAGATTTGGTCACGTG
AGTACTAATCCTGCAGACACAGCCACGGAGGAAGAATTGGTCGACATGGTCTACAATGCA
AAAAGGTTTTTAAGTAAGGATGGATGTACAAGTGTCAAGGGACCAGACTATAAAAAGCCT
GGTGTTTCAAAAAAGTACTTATCCCTCCTCACGTCCTCTTTTAACAATGGTTCACTATTT
AAAGAAAGAGAAGTTAAAAGGGAAATCAAAGACCCCCTCATCACCAGTGGCTGTGCTACA
GCCTTGGATCTAGCTAGTAACAAGAGTGTTGTTGTCAACAAGTACACAGATGGTTCTAGA
ATACTGAATTATGATTTCAATAAGCTCACAGCACTAGCCGTGTCGCAGCTTACTGAGGTC
TTCTCAAGAAAAGGAAAGTACCTTCTCAACAAGCAGGACTATGAGTACAAGGTGCAGCAG
GCAATGAGCAATTTGGTCTTAGGATCTGGACAACACAAAAGTGATGCTGATGGGGCCGAT
CTAGACGAAATTCTGCTCGATGGGGGTGCAAGCGATTATTTTGATCAGCTAAAGGAGACT
GTTGAAAAGATTGTTGATCAGTATAGGGAACCTATCAAACTGGGCTCAGGTCCTAGTGGC
GATGACCCATCAATAAATGATCTAGATGAAATTGTTTCAAATAAGTTTTACATTAGGCTG
ATTAAAGGTGAGTTATCCAATCACATGGTTGAAGACTTTGATTATGATATCTTACCAGAT
AAATTTTATGAAGAATTCTGTAATGCTACCTATGAGAATAGTAGGTTGAAGGAGAAGTAT
TTTTACTGTGGACATATGTCACAGTGTCCTATTGGAGAGTTGACAAAGGCAGTGTCAACA
AGGACATACTTTGACCATGAATACTTTCAATGTTTTAAGTCCATACTCTTAATCATGAAT
GCAAATACACTCATGGGGAGGTACACTCATTATAAGTCAAGGAACCTTAATTTCAAGTTT
GATATGGGTAAGTTATCTGATGATGCGAGAATTAGTGAAAGGGAGAGCAATTCAGAGGCA
CTTAGTAAGGCTCTGTCACTGACAAATTGCACCACAGCAATGTTAAAGAACTTGTGCTTT
TATAGCCAAGAGTCGCCACAGTCTTATGACTCAGTGGGACCTGATACAGGAAGACTTAAG
TTTTCTTTATCATACAAAGAACAAGTAGGTGGCAACAGAGAATTATATATTGGTGATCTA
AGGACAAAGATGTTCACTAGACTTATAGAAGATTACTTTGAAGCTCTAAGCCTACAACTA
TCAGGGAGTTGCCTGAATAACGAGAAGGAATTTGAAAATGCCATCCTATCCATGAAATTA
AATGTCTCATTGGCACATGTCTCTTATAGCATGGATCACAGTAAATGGGGCCCAATGATG
TGTCCATTTTTATTCTTGGCTGTCTTACAGAATTTGATTTTTCTCTCAAAGGACCTGCAA
GCTGACATAAAAGGGAGGGACTATCTCTCAACCCTACTTATGTGGCACATGCATAAAATG
GTGGAAATACCTTTCAATGTGGTAACAGCTATGATGAAGTCTTTTATTAAAGCTCAACTA
GGGTTAAGGAAGAAAACTAAACAGTCAGTAACAGAGGATTTCTTTTACTCTAATTTCCAA
GTTGGTGTAGTGCCTTCTCATATCAGTTCGATACTCGACATGGGCCAAGGGATATTACAT
AACACATCAGATTTTTATGCCCTCATTTCAGAGAGGTTCATCAATTATGCTATTAGCTGC
ATATGTGGTGGCACGATAGATGCTTATACCTCTAGTGATGATCAAATCTCTCTTTTTGAT
CAATCTCTCACAGAGCTTTTAGAAAGAGACCCAGAAGAGTTTAAGACCTTAATAGAGTTC
CATTATTACATGAGTGACCAACTCAATAAGTTTGTGAGTCCTAAAAGTGTCATTGGCAGG
TTTGTTGCAGAGTTTAAGTCTAGATTCTTTGTTTGGGGGGATGAAGTACCATTATTGACA
AAGTTCGTTGCAGCAGCTCTTCATAATATAAAGTGTAAAGAGCCACACCAACTGGCAGAA
ACTATTGACACAATCATTGATCAGTCAGTTGCTAATGGTGTCCCTGTTCACCTGTGCAAT
CTAATACAGAAAAGAACCTTAAGTCTTCTGCAATATGCAAGATACCCCATTGACCCATTC
TTGCTGAATTGCGAGACAGATGTTAGAGACTGGGTAGATGGCAACCGTAGTTACAGAATT
ATGAGGCAAATAGAGGGATTGATTCCCAATGCTTGCAGCAAAATTAGATCTATGTTAAGA
AAACTGTACAATAGACTGAAGACTGGGCAACTCCATGAAGAGTTCACAACAAACTATTTG
TCTAGCGAGCACCTCTCTTCACTAAGAAATCTTTGTGAACTGTTAGATGTTGAGCCCCCA
TCTGAGTCCGACCTTGAGTATTCTTGGTTAAACTTGGCTGCGCATCATCCTTTGAGGATG
GTGTTGAGACAAAAGATAATATATTCAGGTGCTGTGAACCTGGATGATGAAAAGATTCCT
ACCATTGTCAAAACAATCCAAAATAAGTTGTCTTCCACTTTTACTCGAGGTGCACAGAAA
TTGTTGTCTGAAGCTATCAACAAATCTGCATTCCAAAGTTCCATTGCATCTGGCTTTGTG
GGACTATGTAGAACATTAGGCAGTAAATGTGTTCGGGGGCCCAATAAAGAGAATCTATAT
ATTAAGTCTATTCAGTCTTTGATTTCTGATGTCAAGGGAATTAAATTGTTGACAAATTCT
AATGGCATCCAATATTGGCAAGTTCCACTAGAACTTAGAAGTGGAAGTGAAAGTGTGGTC
AGTTACTTCAGACCCTTGTTATGGGATTATATGTGCATCTCCTTGTCAACTGCAATAGAA
CTGGGTGCATGGGTCTTAGGGGAACCCAAGGCAGTTAAAGCGTTGGACTTTTTCAAGCAT
AACCCTTGCGACTATTTTCCCTTGAAGCCAACTGCATCAAAACTATTGGAGGATAGAGTT
GGTTTGAATCATATTATTCATTCTCTAAGAAGGCTGTATCCATCAGTGTTTGAGAAACAC
ATATTGCCATTCATGAGTGATCTAGCATCGACTAAAATGAAGTGGTCACCCAGAATAAAA
TTTCTGGACCTTTGTGTAGCGTTGGATGTCAACTGTGAGGCTTTGTCTCTTGTTTCACAC
ATAGTAAAGTGGAAAAGAGAAGAACATTACATTGTGTTATCATCTGAATTGAGGTTATCC
CACAGTAGGACACATGAACCCATGGTGGAAGAGAGAGTGGTGAGCACTAGTGACGTCATT
GACAATTTCATGAGGCAAATTTACTTTGAGTCTTATGTGAGACCATTTGTTGCAACCACA
AGAACATTGGGCTCCTTCACGTGGTTCCCACACAGGACATCAGTTCCAGAGGGTGAAGGG
TTGCATAGAATGGGTCCATTTTCTTCATTTGTAGAGAAAGTTATCCACAAAGGTGTAGAA
AGGCCGATGTTTAAACATGATCTGATGATGGGTTATGCCTGGATAGACTTTGACATTGAG
CCAGCTAGGTTCAACCAGAATCAATTGATTGCATCAGGCTTGGTTGATTCTAGGTTTGAC
TCATTGGAGGACTTCTTTGACGCTGTGGCTTCACTACCTCCAGGGTCTGCAAAATTAAGT
CAGACAGTTAGGTTCCGTATTAAAAGTCAAGATGCTAGTTTTAAGGAAAGCTTTGCCATC
CACCTTGAGTATATTGGCTCAATGAATCAACAGGCCAAGTACTTAGTGCATGATGTAGCT
GTTATGTATTCAGGTGCAGTGAGTCCGTGCGTCTTGTCAGACTGCTGGAGACTGGTCATG
TCAGGGCCTACTTTTAAGGGCAAATCAGCATGGTATGTTGACACCGAAATCATTAATGAG
TTTTTAATTGACACAAATCAACTGGGGCATGTAACTCCTGTCGAAATTGTTGTTGATGTG
GAAAAGCTGCAGTTTACAGAGTATGACTTTGTATTGGTGGGTCCTTGTACTGAGCCAGTC
CCTCTGGTTGTGCATAGGGGGGGCTTATGGGAATGTGGAAGGAAGTTGGCATCCTTCACA
CCTGTTATACAGGACCAAGACCTTGAGATGTTTGTGAGAGAAGTTGGGGACACCTCAACT
CACCTGCTGATTGGAGCATTGAGTGATATGATGGTAGACAGACTGGGATTAAGGATGCAG
TGGTCAGGGGTGGACATTGTCTCCACGCTGAAGACTGCAGTGTCGAATTATGAG---GGG
GTCTTGAGTGCGGTTCTTGAGGCAGTGGACAACTGGGTGGAGTTCAAGGGTTACGCTCTC
TGTTATAGTAAGTCAAGGGGAAAGGTGATGGTACAGTCAAGTAGTGGTAAATTGAGGTTG
AAAGGCAGAACATGTGAGGAGTTAACCAGGAGGGATGAATGCATCGAGGACATTGAGTAG
>G1529_SL_2011H
ATGGGGAACAAGCAAGCCAAAGTCCCAGAAGTAAGGGACAGCCCGAGAGCCAGTCTGATC
CCAGATGCCACACACCTAGGGCCACAGTTCTGTAAGAGCTGTTGGTTCGAAAACAAAGGC
CTGGTCGAGTGCAACAATCACTATCTATGCCTCAACTGCCTTACTCTACTTCTAAGTGTT
AGCAGTAGGTGTCCCATCTGCAAGATGCCCCTCCCCACAAAACTGAGACCATCAGCCACC
CCAACTGCACCCCCAGCCGGAGCAGGAGATGGCACCAGACCCCCACCCTACAGTCCCTAA
ATGGAGGAAGACATAGCTTGCGTTAAAGATTTGGTGTCAAAGTACCTAGCAGACAATGAG
AGGTTATCAAGGCAGAAACTGGCATTTCTTGTGCAAACAGAACCTAGGATGCTTTTAATG
GAAGGGTTGAAACTTCTGTCCCTCTGCATTGAGGTTGATTCTTGCAATGCAAATGGCTGT
GAGCATAATAGTGAGGATAAATCTGTAGAAAGAATTCTCCATGATCATGGGATCTTAACT
CCTTCACTATGTTTTGTGGTGCCAGACGGTTACAAACTAACAGGCAATGTCCTAATACTG
TTGGAGTGTTTTGTTAGGTCATCTCCTGCCAACTTTGAACAAAAGTACATAGAAGACTTT
AAAAAATTAGAACAGCTGAAAGAAGATCTAAAGAGTGTAGATATCAATTTAATACCACTT
ATAGATGGGAGAACATCATTTTATAATGAGCAAATACCTGATTGGGTTAATGATAAGCTG
AGAGATACACTTTTTTCACTATTAAAGTATGCTCAGGAGAGTAATTCACTTTTTGAAGAG
TCAGAGTATAGCAGGCTTTGTGAGTCTCTATCCATGACTTCAGGAAGATTATCAGGAGTG
GAGAGTTTGAATGTTTTACTGGACAACCGCTCTAACCATTATGAGGAAGTGATTGCCTCA
TGCCACCAAGGCATCAACAACAAGATGACAGCTCATGAAGTAAAATTGCAAATTGAAGAA
GAGTATCAAGTGTTTAGAAATAGGTTGAGGAAAGGAGAGATAGAAGGTCAGTTTCTAAAA
GTTGATAAGAATCAGTTACTTAATGAGTTCAACAACTTATACGCTGATAAGGTG---GCT
GTGAAAGATGATGTTGAACATCTGACTTATCAATTCATGAGAGCATCACCAATATTGAGG
TTTCTGTATGCGAATGTTGGCGAAGGAAATGGTGGTAATCAATCTACTGGAGAATGTCAG
GCGCAATGCTGGAGATCATTCCTAAACAAAGTTAAATCTATGAGGATATTGAACACAAGG
AGAAAACTTTTGCTAATCTTTGATGCGCTGATTCTCCTTGCAAGCAAATATGACCAAGTG
AGACAA------AAACACTTAAGAGGGTGGTTGGGATCCTGTTTCATGAGTGTTAATGAC
AGACTAGTTTCCTTGGAGTCAACAAAGAGGGATCTAAAAAAATGGGTTGAGCGGAGGCAG
CAGGCTGAAAGATCTAGAACCATGCAGTCTTCCCAATGCTCAAGTAAGAATCAAATCCTC
AATTCATTATTCCAAAAGACTATCTCAAAAGCCACTACTGCTTTAAAAGATGTTGGAATC
AGTGTGGACCACTATAAGATAGATATGGAGGTGATTCGCCCTAATAGTTATGACTTGATT
ATGGACTTCGATGTGTCTGGAGTTACCCCCACAATCAGTTACCAGAGATCAGAGGAAGAA
ACATTTCCTTATATTATGGGGGATGTGGATCTACTGGAAACCATTGACTTAGAAAGACTT
TCTTCACTGAGTCTTGCCTTGGTTAACTCCATGAAAACCTCCTCTACCGTAAAACTGAGA
CAGAATGAATTTGGGTCAGCAAGATACCAAGTGGTGAGGTGCAAAGAAGCATATTGTCAA
GAGTTCTCCTTAGGTGACATTGAGTTTCAATTGATTTATCAAAAGACAGGGGAGTGTTCG
AAATGTTATGCTATTAATGACAACAAAGTAGGCGAGATATGCTCATTTTATGCTGACCCT
AAAAGATATTTTCCAGCAATATTTTCAGCTGAAGTTTTGCAAACAACAGTGAGCACTATG
ATTTCTTGGATAAAAGATTGCAATGAACTGGAAGAGCAACTAAACAATATTAGGTCTTTG
ACAAAGATGATCTTGGTTTTGATTCTAGCCCATCCTAGCAAACGCTCTCAAAAGCTCCTC
CAAAACCTTAGGTATTTCATAATGGCCTATGTGTCAGATTATCATCATAAGGACCTCATT
GACAAAGTGAGAGAAGAATTGATCACTGATGTTGAATTCTTACTTTACAGATTAATAAGG
ACATTAATGAGCTTGATTTTATCTGAGGATGTGAAGAGTATGATGACCAACAGGTTTAAA
TTCATCTTGAACATTTCTTACATGTGCCATTTCATTACAAAGGAAACACCAGATAGGCTG
ACAGACCAGATAAAGTGTTTTGAAAAGTTCCTTGAACCAAAGGTGAAATTTGGTCATGTG
AGCATCAACCCTGCAGACACGGCCACAGAGGAGGAACTGGATGACATGGTCCACAATGCA
AAAAGGTTCTTGAGTAAAGAGGGGTGCACAAGCATTGCGGGGCCAAACTACAAAAGGCCT
GGTGTCTCAAAGAAATTCTTGTCCCTTCTCACATCCTCTTTTAACAATGGTTCACTATTT
AAGGGAAGAGAAGTGAAGAAGGAAATCAAAGACCCCCTCATCACTAGTGGTTGTGCAACA
GCCTTAGATCTAGCTAGCAATAAAAGTGTTGTCGTCAATAAATACACAGATGGCTCTAGA
ATATTGAACTATGATTTTAATAAGCTCACAGCATTGGCTGTATCACAGCTCACTGAGGTC
TTCTCAAGGAAAGGAAAACACCTTCTCAACAAGCAGGACTATGAATATAAGGTACAACAG
GCAATGAGCAATCTAGTTTTAGGATCTGGACAGCATAAAAATGATGCTGATGAAGCTGAC
CTAGACGAAATTTTACTCGATGGGGGTGCAAGCATTTATTTCAATCAGCTGAGGGAGACT
GTTGAAAGGATTGTTGATCAGTATAGGGAACCTGTCAAAATAGGTTCAAATTCTACTGAT
GGTGACCCATCAATAAATGATCTAGATGAAATCGTCTCAAATAAGTTCTATATTAGGTTG
ATTAAGGGTGAATTGTCTAACCACATGGTTGAAGACTTTGATCATGATGTCTTACCAGAC
AAATTTTATGAGGAATTTTGCAATGCTGTCTATGAGAATAGTAGGTTGAAAGGGAAATAT
TTTTACTGTGGACACATGTCACAATGTCCTATTGGGGAGTTGACAAAGGCAGTATCGACA
AGAACATATTTTGATCATGAGTACTTCCAGTGTTTTAAGTCTATACTTTTGATTATGAAT
GCAAATACACTTATGGGAAGGTACACTCATTATAAGTCAAGAAACCTTAATTTCAAGTTT
GACATGGGTAAGCTTTCTGATGACGTGAGAATTAGTGAGAGGGAGAGTAACTCGGAAGCA
CTAAGTAAAGCCCTGTCATTGACAAACTGCACAACAGCAATGTTGAAGAACCTATGTTTT
TATAGCCAAGAATCACCACAGTCCTATGACTCAGTAGGACCTGATACAGGGAGGCTCAAA
TTTTCTTTATCTTACAAGGAACAAGTTGGAGGCAACAGAGAGTTATACATTGGTGATCTC
AGAACAAAGATGTTCACTAGGCTTATAGAGGATTACTTTGAGGCTCTAAGTTCACAGTTG
TCAGGGAGCTGTCTGAACAATGAAAAAGAATTTGAGAATGCCATCCTTTCTATGAAATTG
AATGTCTCCTTGGCACATGTCTCTTATAGCATGGATCATAGTAAGTGGGGCCCGATGATG
TGCCCATTTTTGTTTCTGACTGTTCTGCAGAACCTAATATTTCTCTCAAAGGACTTGCAA
GCTGACATAAAGGGGAGGGACTACCTCTCAACCTTGCTTATGTGGCACATGCATAAAATG
GTGGAGATACCTTTCAATGTGGTGTCAGCTATGATGAAGTCATTTATTAAAGCTCAACTA
GGGTTAAGGAAGAAGACTAAACAGTCAATAACAGAAGATTTCTTTTACTCCAATTTTCAA
ATCGGTGTGGTGCCTTCTCATGTTAGTTCAATACTTGACATGGGTCAGGGAATATTACAT
AACACATCAGATTTTTATGCCCTCATTTCAGAAAGGTTTATTAATTATGCCATTACTTGT
ATATGTGGTGGCACAATAGATGCCTATACCTCCAGTGATGATCAAATCTCCCTTTTTGAT
CAAACTCTGACAGAATTGTTGCAAAGAGACCCAGAAGAATTCAGGACTCTGATGGAGTTC
CATTATTACATGAGTGATCAACTCAATAAATTTGTGAGTCCTAAAAGTGTTATTGGCAGG
TTTGTTGCAGAATTCAAATCTAGATTCTTTGTCTGGGGAGATGAAGTGCCATTATTAACA
AAATTTGTTGCAGCAGCCCTCCACAATATAAAATGTAAAGAACCACACCAATTGGCGGAA
ACAATTGACACAATTATTGATCAGTCAGTTGCAAATGGTGTCCCTGTTCATCTGTGCAAC
TTAATACAGATGAGGACCTTGAGTCTTTTACAGTATGCTAGATACCCTATTGACCCATTC
TTATTGAATTGTGAGACAGATGTCAGAGATTGGGTGGATGGTAACCGCAGTTACAGGATT
ATGAGGCAAATTGAGGGGTTGATCCCTGATGCTTGTAGCAAGATTAGATCTATGCTAAGA
AAGCTGTACAACAGGTTGAAGACTGGACAGCTTCATGAAGAGTTTACAACAAACTACTTA
TCTAGTGAGCATCTCTCTTCACTAAAAAACCTCTGTGAGCTGTTGGATGTTGAGCCCCCA
TCTGAGTCTGACCTTGAGTATTCTTGGTTAAATTTGGCTGCACATCATCCTCTAAGGATG
GTATTGAGACAGAAGATTATATATTCAGGTGCTGTAAACCTAGATGATGAGAAGATTCCC
ACTATTGTCAAAACGATCCAGAATAAGCTATCTTCCACCTTTACTCGAGGTGCACAGAAG
TTGTTATCTGAAGCTATCAATAAGTCTGCATTTCAAAGTTCTATTGCATCTGGCTTTGTG
GGTTTATGCAGAACATTGGGTAGCAAGTGTGTTCGAGGGCCAAATAAGGAAAATCTGTAT
ATTAAGTCCATACAATCTCTGGTCACTGATACCAAGGGGATCGAACTGTTGACAAATTCC
ATCGGTGTTCAATACTGGCGAGTTCCGTTAGGTCTTAGAAGTGGATGTGAAGGTGTGGTT
GGTTATTTCAGACCCTTATTATGGGATTATATGTGCATTTCCTTATCAACTGCAATAGAA
CTGGGTGCATGGGTCTTGGGTGAACCAAAGATGACTGAGGCACTGGATTTTTTCAAGCAC
AATCCTTGCGACTATTTTCCTTTGAAGCCAACTGCATCAAAATTGTTAGAGGACAGAGTT
GGGTTAAATCATATTATTCATTCCTTAAGAAGGCTGTACCCAACTGTATTTGAGAAACAC
ATATTACCATTTATGAGCGATTTAGCATCAACCAAGATGAAGTGGTCACCCAGGATAAAA
TTTTTGGATCTCTGTGTGGCATTGGATGTCAACTGTGAAGCTTTATCTCTTGTTTCACAC
ATAGTGAAATGGAAGAGAGAAGAGCATTACATTGTGTTATCATCTGAATTAAGGTTGTCT
CACACTAGAACACACGAGCCCATGGTGGAGGAAAGAGTGGTGAGCACTAGTGATGCTGTT
GACAACTTCATGAGGCAAATCTACTTTGAATCCTATGTGAGACCATTTGTGGCAACAACG
AGAACGTTGGGGTCCTTCACGTGGTTCCCACACAAAACGTCGGTTCCAGAGGGTGAAGGA
TTGCATAGGATGGGTCCATTTTCCTCATTCGTGGAGAAAGTCATTCACAAAGGTGTTGAA
AGACCAATGTTTAAACATGATCTAATGATGGGTTATGCCTGGATAGACTTTGACATTGAG
CCAGCCAGGTTCAACCAAAATCAACTGATTGCATCAGGTCTAGTTAACTCTAAGTTTGAT
TCACTGGAGGATTTCTTCGATGCTGTTGCATCACTACCTTCGGGGTCTGCAAAACTAAGC
CAGACAGTAAGATTCCGCATTAAAAGTCAAGATGCTAGTTTTAAGGAGAGCTTTGCCATT
CACCTTGACTACATTGGTTCAATGAGTCAACAGGCCAAGTACTTGGTGCATGATGTGACC
GCCATGTACTCTGGTGCAGTGAATCCATGTGTTTTGTCAGACTGCTGGAGGCTGGTTTTG
TCAGGACCTACCTTTAAGGGCAAATCAGCATGGTATGTTGACACTGAGGTCATCAACGAG
TTTTTGGTTGATACAAATCAACTAGGGCATGTAACTCCTGTTGAGGTTGTTGTTGATTTG
GAAAAGTTACAGTTTACAGAGTACGACTTTGTATTAGTGGGCCCTTGTACTGAACCAGTC
CCTTTGGTTGTGCATAGAGGAAGCCTGTGGGAATGTGAGAGGAAATTGGCATCTTTCACA
CCTGTTATACAGGACCAGGATCTTGAGATGTTTGTGAGAGAAGTTGGGGACACCTCATCT
GATCTGCTAATTAAGGCATTAAGTGATATGATCATGGATAGGCTGGGGTTGAGAATGCAG
TGGTCAGGGGTGGACATTGTCTCCACATTGAAGGCTGCAGCACCAGATAATGCG---AAG
GTCCTGAGTGCAGTTCTTGAGGCAGTGGACAATTGGGTGGAATTCAAAGGTTATGCTCTC
TGCTATAGTAAATCAAAGAGAAGGGTGATGGTGCAATCAAGTGGTGGTAGATTAAGGCTG
AAAGGCAGGACATGTGAGGAGTTGACTGAGGAGGACAGGCACGTTGAGGACATTGAGTAG
>G2259_SL_2012H
ATGGGGAACAAGCAAGTCAAAGCTCCTGAAGCAAGGAATAGTCCGAGGGCCAGTCTGATC
CCAGACGCCACACACCTAGGGCCACAGTTCTGCAAGAGCTGCTGGTTCGAGAACAAGGGC
CTGGTCGAGTGCAACAATCACTACCTGTGCCTCAACTGTCTAACCCTACTCCTAGGTGTC
AGCAGCAGGTGTCCCATCTGCAAGACGCCCCTCCCCACAAGACTGAGACCATCAGCCACC
CCAACGGCGCCCCCAGCCGGAGCAGGAGACAACACCAGACCCCCACCCTACAGTCCCTGA
ATGGAGGAAGACATAGCTTGTGTTAAAGATTTAGTATCAAAGTACTTAACAGACAATGAG
AGACTGTCAAGGCAGAAATTGGCATTTCTTGTGCAAACGGAACCCAGGATGCTTTTAATG
GAAGGATTGAAACTTCTGTCCCTTTGCATTGAGGTTGATTCTTGTAATGCAAATGGCTGT
GAGCACAATAGTGAAGATAAATCTGTTGAAAGAATTCTTCATGACCATGGGGTCTTAACC
CCCTCATTGTGTTTTGTGGTGCCAGACGGTTACAAACTGACAGGCAACGTCCTAATATTA
TTGGAGTGTTTTGTTAGGTCTTCTCCTGCTAATTTTGAACAAAAGTATGTCGAAGACTTC
AAAAAGTTAGAGCAGCTGAAAGAAGACCTGAAGAGTGTTGACATCAATTTAATACCACTT
ATAGATGGGAGGACATCATTTTATAATGAGCAAATACCTGATTGGGTCAATGATAAGCTG
AGGGATACACTTTTTTCACTATTGAAATACGCTCAGGAAAGTAATTCACTCTTTGAAGAG
TCAGAATATAGTAGACTTTGTGAATCCTTGTCCATGACTTCAGGAAGATTGTCAGGAGTG
GAGAGCTTGAATGTTTTGTTAGATAATCGCTCTAACCATTATGAGGAAGTGATTGCTTCA
TGCCACCAAGGCATCAACAACAAGCTGACAGCTCATGAAGTGAAGTTACAAATTGAAGAA
GAGTACCAAGTGTTCAGGAACAGATTGAGAAAAGGAGAAATAGAAGGTCAGTTTTTAAAG
GTTGAAAAGAATCAGTTACTTAATGAGTTCAACAATTTGTACGCTGACAAGGTG---GCT
GAAAAAGACAGTGTTGAACACTTGATTCATCAATTCAAGAGAGCATCACCAATATTGAGA
TTTTTGTATGCAAATATTAGCAAAGGGAATGATGATAGTCTGATTATTGGAGAATGCCAG
ATGCAATGCTGGAGGTCATTCCTAAACAAAGTGAAGTCTATGAGGATACTGAACACAAGG
AGGAAACTTTTACTAATTTTTGATGCATTGATTCTCCTCGCGAGTAGATATGATCAGGTG
AGAAAG------AAGCCTTTAAGAGGGTGGCTGGGAACCTGTTTTGTGAGTGTTAATGAC
AGGTTAGTTTCTTTAGAGTCAACAAAAAGGGATCTAAAGAAATGGGTTGAGCGGAGACAG
CAGGTTGAGAGGTCTAGAACTATGCAGTCTTTCCAATGTCCAAGCAAGAATCAAATCCTC
AATTCAATTTTCCAGAAAACCATCTCAAGAGCTACCACTGCTTTGAGGGATGTTGGAATT
AGTGTGGACCACTATAAGATTGATATGGAAGTAATCTGCCCCGACGGTTATGACTTGATT
ATGGACTTCGATGTGTCTGGAGTGACCCCCACAATCAGTTATCAGAGATCAGAGGAAGAA
GTGTTCCCTTATATCATGGGGGATGTGGATCTGTTGAAGACTACTGACTTAGAGAGGCTT
TCTTCACTGAGCCTTGCCTTGGTGAATTCCATGAAAACTTCTTCTACTGTGAAGCTGAGA
CAGAATGAGTTTGGACCAGCAAGATACCAAGTGGTGAGATGTAAGGAAGCATATTGTCAA
GAGTTCTCATTAGGCGACACTGAGTTTCAATTAATTTATCAAAAGACAGGGGAGTGTTCA
AAGTGTTATGCCATTAATGACAACAGGGTTGGCGAGGTATGCTCATTTTATGCTGATCCG
AAAAGATATTTCCCAGCAATATTTTCAGCTGAAGTTTTACAAACAACAGTGAGTACTATG
ATTTCGTGGATAGAAGATTGTAGTGAGTTGGAAGAGCAATTAGACAAAATTAGGTCTTTA
ACAAAGATGATTCTAATTTTAATTCTAGCTCACCCCAGCAAACGTTCACAAAAACTCCTC
CAAAACCTTAGGTACTTCATAATGGCGTATGTATCAGATTATTATCACAAGGACCTCATT
GACAAAGTGAGAGAAGAACTGATCACTGATGTCGAGTTCTTACTCTATAGATTATTAAGA
ACATTAATGAGTTTGGTTTTATCTGAGGATGTGAAGAGCATGATGACCAACAGGTTCAAG
TTCATCTTAAACATTTCTTACATGTGCCATTTCATCACAAAGGAAACACCAGACAGACTG
ACAGACCAGATAAAATGCTTTGAGAAGTTTCTTGAGCCAAAAGTGAAATTTGGCCACGTG
AGCATCAATCCTGCAGATACAGCCACGGAGGAAGAACTGGATGATATGGTCTACAATGCA
AAAAAGTTTTTGAGTAAAGACGGGTGCACAAGTGCCAAAGGGCCAAGTTACAAAAAGCCT
GGCGTCTCAAAGAAATACTTGTCCCTTCTTACATCTTCTTTTAACAATGGCTCGCTATTT
AAAGAAAGAGAAGTGAAGAAGGAGATCAAAGACCCCCTTATCACTAGTGGCTGTGCTACT
GCTTTAGATTTAGCTAGCAATAAGAGTGTTGTCGTCAATAAATACACAGATGGTTCTAGA
GTATTGAACTATGACTTCAACAAGCTCACAGCATTAGCTGTGTCACAGCTCACTGAAGTT
TTCTCAAGGAAGGGGAAGCACCTTCTCAACAAACAGGATTATGAGTATAAGGTGCAACAG
GCGATGAGCAACCTGGTTCTAGGATCTAAACAGCATGAGGGTGATGTTGATGAAGCTGAC
CTAGACGAAATTCTACTTGATGGAGGTGCTAGCACCTATTTTAATCAACTGAAGGAGACT
GTTGAAAAGATTGTTGATCAATATAAGGAACCTGTTAAAATGGGCTCAGGCTCTAATGAT
AGTGACCCATCAATAAACGATCTAGATGAAATTGTCTCAAACAAGTTTTACATTAGGTTG
ATTAAGGGTGAGTTGTCAAACCACATGGTTGAGGATTTTGATCATGATGTCTTGCCAGAC
AAATTTTATGAGGAATTCTGTGATGCCGTCTATGAGAACAGCAGGTTGAAGGAGAAGTAT
TTCTACTGTGGACATATGTCACAATGTCCCATTGGAGAATTAACAAAGGCAGTGTCAACA
CGAACATATCTTGATCACGAGTACTTCCAGTGTTTTAAGTCTATACTTTTGATCATGAAT
GCAAATGCACTCATGGGCAAGTACACTCATTATAAGTCAAGAAATCTCAACTTTAAGTTT
GACATGGGTAAACTTTCTGATGATACGAGGATTAGTGAAAGAGAGAGTAACTCAGAGGCA
CTTAGTAAAGCTCTATCACTGACTAACTGCACCACAGCAATGTTGAAGAACTTGTGTTTT
TATAGTCAAGAGTCACCACAGTCGTATAACTCAGTGGGACCTGACACAGGGAGGCTCAAA
TTTTCCTTATCATACAAAGAACAAGTTGGCGGCAACAGAGAGTTATACATTGGTGATCTT
AGGACAAAGATGTTCACTAGACTCATAGAGGATTACTTTGAGGCTCTAAGTTCACAGCTT
TCAGGGAGTTGTTTGAACAACGAAAAGGAGTTTGAAAATGCTATTCTTTCCATGAAATTA
AATGTTTCCATGGCACATGTCTCTTACAGCATGGATCATAGTAAGTGGGGCCCAATGATG
TGTCCATTTCTATTTCTGACTGTTCTGCAGAACCTGATATTCCTTTCAAAGGATCTGCAA
GCTGATGTAAAAGGGAGGGACTACCTCTCAACCCTGCTTATGTGGCACATGCACAAAATG
GTGGAAATACCTTTCAATGTGGTGTCAGCTATGATGAAGTCATTCATTAAAGCTCAATTG
GGGTTGAGGAAGAAAACTAAACAGTCAATAACAGAAGATTTCTTTTACTCCAATTTTCAA
ATCGGTGTAGTACCCTCTCATATTAGTTCAATACTTGACATGGGCCAAGGAATTTTACAC
AACACATCAGATTTTTACGCCCTCATTACAGAGAGGTTTATTAATTATGCCATTAGTTGT
ATATGTGGTGGCACAATAGATGCTTACACCTCTAGTGATGATCAAATCTCCCTTTTTGAT
CAAACTCTGACAGAATTGTTGCACCGAGACCCAGAAGAATTCAGGGCTTTAATAGAATTC
CATTATTACATGAGTGATCAACTCAATAAATTTGTGAGTCCTAAAAGTGTCATTGGCAGA
TTTGTTGCAGAATTCAAATCTAGGTTCTTTGTTTGGGGAGATGAGGTGCCATTGCTAACA
AAGTTTGTTGCAGCAGCTCTTCACAATATAAAATGTAAGGAGCCACACCAATTGGCAGAG
ACAATCGACACAATTGTTGATCAGTCAGTTGCGAATGGTGTCCCTGTTCACCTGTGTAAT
CTAATACAAATAAGAACCTTAAGTCTTTTACAGTATGCCAGATACCCCATTGATCCATTC
CTATTGAATTGCGAGACAGATGTCAGAGATTGGGTGGATGGTAACCGCAGTTACAGGATT
ATGAGGCAGATAGAGGGGTTAATTCCTGACGCTTGCAGCAAGATTAGATCTATGTTAAGG
AGGTTGTACAACAGGTTGAAGACTGGGCAGCTCCATGAGGAGTTTACAACAAACTACCTG
TCTAGTGAACACCTCTCTTCACTGAAAAATCTCTGTGAGCTGTTAGGTGTGGAACCCCCA
TCTGAGTCTGATCTTGAGTATTCTTGGTTGAATTTGGCTGCACATCACCCTCTAAGGATG
GTATTAAGGCAAAAGATCATATATTCAGGTGCTGTGAACCTAGATGATGAGAAAATTCCC
ACTATTGTCAAGACAATCCAGAATAAACTATCTTCCACTTTCACTCGAGGTGCACAGAAA
TTGTTATCTGAAGCCATTAATAAATCTGCATTTCAAAGCTCTATTGCGTCTGGCTTTGTG
GGTTTGTGCAGGACTTTGGGTAGTAAATGTGTTCGGGGGCCAAATAAAGAGAATCTGTAT
ATCAAGTCTATTCAGTCACTGATCACTGGCACTCAAGGGATCGAATTGTTGACAAATTCC
ATTGGTGTTCAATATTGGCGAGTTCCTTTAGACCTCAGAAATAAAAATGAAAGTGTAGTT
AGTTACTTTAGACCCTTATTATGGGACTATATGTGCATCTCTCTATCGACTGCAATAGAA
CTGGGTGCATGGGTTCTGGGTGAGCCGAAGACAACTAAAGCATTGGATTTTTTCAAGCAC
AATCCTTGTGACTATTTTCCGCTGAAGCCAACTGCATCAAAGTTGTTAGAAGACAGGGTT
GGGTTGAATCATATCATTCATTCTTTGAGAAGGCTGTACCCATCTGTGTTTGAGAAACAC
ATATTACCATTCATGAGCGATTTAGCATCAACCAAAATGAAGTGGTCACCCAGGATAAAA
TTTCTGGACCTCTGTGTTGCATTAGATGTTAACTGTGAAGCTCTATCTCTTGTTTCACAC
ATAGTAAAATGGAAAAGAGAGGAGCATTACATTGTGTTATCATCTGAATTAAGGTTTTCT
CACACTAGAACACATGAACCCATGGTGGAGGAAAGAGTGGTAAGTACTAGTGATGCTGTT
GACAATTTCATGAGGCAAATCTATTTTGAGTCCTATGTGAGACCATTTGTTGCAACCACA
AGAACGTTAGGGTCTTTTACATGGTTTCCACATAGGACTTCGATTCCAGAGGGTGAGGGG
TTGCATAGATTGGGACCATTTTCTTCATTCGTAGAGAAAGTCATTCACAAAGGTGTTGAG
AGACCAATGTTCAAACATGATCTGATGATGGGTTATGCCTGGATAGACTTTGACATTGAA
CCAGCTAGGTTTAATCAGAATCAATTGATTGCATCAGGTTTGGTTGATTCCAAGTTTGAT
TCATTGGAGGATTTCTTTGATGCTGTTGCGTCATTACCTACAGGGTCTGCAAAACTAAGT
CAGACAGTGAGATTCCGCATCAAGAGTCAGGATGCTAGTTTTAAAGAGAGTTTTGCTATT
CACCTTGACTACATTGGCTCAATGAATCAACAGGCCAAATATTTAGTGCATGATGTGACT
GCCATGTACTCTGGTGCAGTGAGCCCATGTGTCTTGTCGGACTGTTGGAGGTTGGTTTTA
TCAGGATCCACTTTTAAGGGCAAACCAGTATGGTATGTTGATACTGAGGTCATTAACGAG
TTTTTAGTTGACACAAATCAACTAGGGCATGTGACTCCTGTTGAGGTTGTTGTTGATATG
GAAAAGCTGCAGTTTGCGGAGTATGACTTTGTATTGGTGGGCCCTTGTGCTGAACCAGTT
CCTCTAGTTGTGCGTAGGGGAGGCCTGTGGGAATGTGAAAAGAAATTGGCATCTTTCACA
CCTGTTATACAGGATCAGGATCTTGAGATGTTTGTGAGAGAAGTTGGAGACACTTCATCT
GATCTGTTGATCAGGGCGTTAAGTGACATGATTACAGACAGGCTGGGGTTGAGAATGCAA
TGGTCAGGGGTGGACATTGTCTCCACGTTGAGGGCTGCAGCACCAGGTAATGCG---GAG
GTCCTGAGTGCGGTTCTTGAGGTGGTAGACAATTGGGTGGAATTCAAGGGCTATGCTCTC
TGCTACAGCAAATCAAGGGGGAAGGTGATGGTACAATCAAGTAGTGGCAAATTAAGACTG
AAGGGCAGAACATGCGAGGAGTTGACTGAGGGGGACGAACATGTTGAGGACATTGAGTAG
>G2363_SL_2012H
ATGGGAAACAAGCAAGTCAAGACCTCAGAGGCAAGGGACAGCCCAAGGGCCAGTCTGATT
CCGGACGCTACAGACCTAGGACCACAGTTCTGTAAGAGCTGCTGGTTCGAAAACAAGGGT
CTGGTTGAGTGTAACAATCACTACTTATGCCTTAATTGCCTCACTCTACTTCTGAGTGTT
AGCAACAGGTGTCCCATCTGCAAGATGCCCCTTCCCACAAGACTAAGGCCATCAGCCAAC
CCAACAGCACCCCCAGCCGAAACAGGGGACAGCACCAGACCTCCACCCTACAGCCCCTGA
ATGGAGGAAGACATAGCCTGTGTCAAAGATTTGGTATCAAAGTATTTGGCAGATAATGAG
AGGTTGTCAAGACAAAAGTTGGCATTTCTTGTGCAAACAGAGCCCAGGATGCTATTAATG
GAAGGGTTGAAACTTCTGTCCCTTTGCATTGAGGTTGACTCTTGCAATGCAAACGGTTGT
GAACATAATAGTGAGGACAAATCTGTAGAAAGAATTCTTCATGACCATGGGGTTTTGACT
CCCTCACTGTGCTTTGTGGTACCAGATGGTTATAAACTAACAGGTAATGTCCTAATATTA
TTGGAGTGTTTTGTTAGGTCATCTCCTGCCAACTTTGAACAAAAGTATATCGAAGACTTC
AAAAAATTAGAGCAGCTGAAAGAAGACCTAAAGAGTATCGACATCAATCTGATACCACTT
ATAGATGGGAGAACATCATTTTACAATGAGCAAATACCTGATTGGGTCAATGACAAATTA
AGGGATACACTTTTTTCACTACTGAAATATGCTCAGGAAAGTAATTCACTTTTTGAGGAG
TCAGAGTATAGTAGACTTTGTGAGTCTCTATCCATGACTTCAGGAAGATTGTCAGGAGTG
GAGAGTTTGAATGTTTTGTTGGACAATCGTTCCAACCATTATGAGGAAGTGATTGCCTCA
TGCCACCAAGGCATCAATAATAAGTTGACGGCTCATGAAGTAAAGTTGCAGATCGAAGAA
GAGTATCAAGTATTCAGGAATAGGTTAAGAAAGGGAGAGATAGAAGGTCAATTCTTAAAG
GTTGAGAGAGGTCAGCTGCTTAAGGAGTTCAACGATTTATACGTCGACAAAGTA---GCT
GTAAAAGACAATGTTGAACATTTGATTTATGAGTTCAAGAGAGCATCACCAATGTTGAGA
TTTTTGTATGCAGATATTGGTGAAAGGACTGGTAATAATCAAAATACTGGAGAATGTCAG
ATGCAGTGCTGGAGATCATTCCTAAACAAAGTAAAGTCTATGAGGATACTGAACACAAGG
AGAAAGCTTCTGTTGATTTTTGATGCTTTAATCCTCCTTGCGAGTAAATATGACCAAGTG
AGACAG------AGGCAGTTGAGAGGGTGGCTGGGATCCTGCTTTATAAGTGTTAATGAC
AGACTAGTCTCCTTAGAGTCAACAAAGAGGGATTTAAAGAAATGGGTTGAGCGGAGGCAG
CAGGCTGAAAGGTCTAGAACCCTGCAGTCTTTCCAATGTTCAAGCAAAAATCAAATTCTT
AATTCTATATTTCAGAAAACCATCTTGAAGGCTACTACCACTTTAAAGGATCTTGGGATT
AGTGTGGACCATTATGGGATTGATATGGAGGTGGTTCATCCTAATGGTTATGACTTGATT
ATGGACTTTGATGTTTCTGGAGTTACCCCCACAATTAGTTACCAGAGATCAGAGGAGGGA
ACATTTCCCTATACCATGGGGGATGTAGACCTACTGGGAACTACTGATTTAGAGAGACTC
TCTTCAGTGAGCCTTGCCCTGGTGAACTCCATGAAAACCTCTTCAACTGTGAAATTGAGG
CAGAATGAATTTGGGCCAGCAAGATACCAAGTGGTGAGATGCAAAGAAGCATATTGCCAA
GAGTTCTCACTGGGTGACACTGAATTTCAATTGATTTATCAAAAGACAGGGGAGTGTTCG
AAGTGTTATGCTATCAATGACAATAAGGTAGGTGAGGTATGCTCATTTTATGCTGATCCT
AAAAGATATTTTCCAGCAGTATTCTCATCTGAAGTTCTACAGACAACAGTGAACACTATG
ATCTCTTGGATAGAAGATTGCAGTGAGCTGGAAGAGCAGCTAAACAACATCAGGTCTTTA
ACAAAGATGATTTTAGTTTTGATTCTAGTTCACCCTAGTAAACGTTCTCAAAAACTTCTC
CAAAACCTTAGGTACTTCATAATGGCCTATGTGTCAGATTATCACCACAAGGATCTCATT
GACAAAGTGAGAGAGGAACTGATCACTGATGTTGAGTTCTTGCTCTATAAGTTAATAAGA
GCATTAATAAACTTGATTTTGTCTGAGGATGTGGTGAGTATGATGACTAATAGATTCAAA
TTCATTTTGAACATCTCTTACATGTGTCATTTTATTACAAAAGAAACACCAGATAGGTTG
ACAGACCAGATAAAATGTTTTGAGAAGTTTCTTGAGCCAAAAGTGAAATTTGGCCACGTG
AGCATCAATCCTGCAGACACAGCCACAGAGGAAGAACTGGATGATATGGTTCACAATGCA
AAGAGGTTTTTGAGCAAGGAAGGGTGCACAGGTGCCGAAGGGCCCAACTACAAAAAGCCT
GGTGTCTCAAAGAAGTTCTTATCTCTTCTTACATCCTCCTTCAACAATGGCTCATTATTT
AAAGAAAGGGAAGTAAAGAAGGAGATCAGAGACCCCCTCATCACCAGTGGCTGTGCTACA
GCCTTAGATTTAGCTAGCAACAAGAGTGTTGTCGTCAACAAATACACAGATGGTTCCAGG
GTTTTGAACTATGACTTTAACAAACTTACAGCATTGGCTGTCTCACAGCTCACTGAAGTC
TTCTCAAGGAAGGGAAAACACCTACTTAATAAGCAGGATTATGAATATAAGGTGCAACAG
GTGATGAGCAACTTGGTTCTAGGACCTGGACAGCGCAAAAGTGATGCCGATGAAGCCGAT
CTAGATGAAATTCTGCTCGATGGAGGTGCAAGTGTTTATTTCAGTCAGCTAAAGGAGACC
GTTGAGAAGATTGTTGATCAGTATAGGGAGCCTGCTAAACCAGGCTCAAGCCCTGGTGGT
GATGGCCCATCAGTAAATGACTTGGATGAAATTGTCCCAAACAAGTTTTACATTAGGCTG
ATTAAAGGTGAATTGTCTAATCACATGGTTGAAGACTTTGATCATGATGTTTTACCAGAC
AAATTTTATGAGGAATTCTGCAACACTGTCTATGAGAATAGTAAGTTAAGGGGCAAGTAT
TTTTACTGTGGGCATATGTCACAATGTCCTATTGGAGAGTTGACAAAGGCAGTGTCAACA
AGGACATACTTAGATCATGACTATTTCCAGTGTTTTAAAGCTATACTTTTAATCATGAAT
GCAAATACACTTATGGGAAAGTACACTCATTATAAATCAAGAAACCTTAATTTTAAGTTT
GATATGGGCAAGCTTTCTGATGATGTGAGAATTAGTGAAAGGGAGAGTAACTCAGAGGCA
CTTAGCAAGGCTCTGTCGCTGACAAACTGCACCACAGCAATGTTAAAGAACTTATGCTTT
TATAGCCAAGAATCACCACAGTCTTATAATTCAGTGGGGCCTGATACAGGGAGGCTCAAA
TTCTCTTTATCGTATAAGGAACAAGTTGGCGGCAACAGAGAGTTATACATTGGTGATCTT
AGGACAAAGATGTTTACCAGACTTATAGAGGATTACTTTGAAGCTCTAAGTTTACAGTTA
TCAGGGAGTTGTCTAAACAACGAAAAAGAGTTTGAGAATGCCATCCTTTCCATGAAATTA
AATGTCTCCCTGGCACATGTCTCTTATAGCATGGATCATAGTAAGTGGGGCCCAATGATG
TGTCCATTTTTGTTTTTAACTGTTTTGCAAAACTTGATATTCCTCTCAAAGGACCTGCAG
GCTGATATAAAAGGAAGAGACTACCTCTCAACCTTGCTTATGTGGCATATGCACAAAATG
GTGGAGATACCTTTCAATGTAGTGTCTGCTATGATGAAATCATTCATTAAGGCTCAACTG
GGATTGAGGAAGAAAACTACACAGTCAATAACAGAAGATTTCTTTCACTCTAATTTTCAA
ATCGGTGTGGTGCCTTCTCATATTAGCTCAATACTTGATATGGGTCAAGGGATATTACAT
AACACATCAGATTTTTATGCTCTCATTTCAGAAAGGTTTATTAACTATGCTATTAGTTGC
ATATGTGGTGGCACAATAGATGCTTACACTTCTAGTGATGATCAAATCTCCCTCTTTGAT
CAAACTTTGACAGAACTATTGCAAAGAGATCCAGAAGAATTCAAGACCTTAATAGAGTTT
CATTATTATATGAGTGATCAACTCAATAAATTTGTGAGTCCTAAAAGTGTTATTGGCAGG
TTTGTTGCAGAATTCAAGTCTAGATTCTTTGTTTGGGGAGATGAAGTGCCATTATTAACA
AAGTTCGTTGCTGCAGCTCTCCACAACATAAAATGCAAGGAGCCACATCAGCTGGCAGAA
ACAATTGACACAATCATTGACCAATCAGTTGCGAATGGTGTCCCTGTTCATTTATGCAAC
TTAATACAGATGAGGACCTTGAGTCTTTTACAATATGCCAGATACCCTATTGATCCATTC
TTGCTGAATTGCGATACAGATGTCAGAGATTGGGTGGATGGCAACCGTAGTTATAGAATT
ATGAGGCAAATAGAGGGGTTGATTCCTGACGCTTGCAGTAAGATTAGGTCTATGCTAAGA
AAGCTGTACAACAGGTTAAAGACCGGGCAACTCCATGAGGAGTTCACAACAAACTATCTG
TCTAGTGAGCACCTCACCTCACTAAAAAATCTCTGTGAACTCTTAGATGTTGAACCCCCA
TCTGAGTCTGACCTTGAGTATTCTTGGCTAAATTTAGCTGCACACCACCCTTTAAGGATG
GTGTTGAGGCAAAAAATTATTTATTCAGGTGCTGTGAACCTAGATGATGAGAAGATACCC
ACTATTGTTAAGACTATTCAGAATAAGCTATCTTCTACCTTCACTCGAGGTGCACAAAAA
TTATTATCTGAAGCTATCAATAAATCTGCATTTCAAAGTTCTATTGCATCTGGCTTTGTG
GGTCTGTGTAGAACACTGGGTAGCAAATGTGTTCGGGGGCCAAATAAAGAGAATCTATAT
ATTAAATCCATACAGTCTTCAATTTCTGGTACTCAGGGGATCGAATTGTTAACAAATTCT
ATTGGTGTCCAATATTGGCGTGTTCCGTTAGATCTTAGAAACAGAGGTGAAGCTGTGGTT
AGTTATTTTAGACCTCTGTTATGGGACTACATGTGCATTTCCTTATCGACTGCAATAGAA
CTAGGTGCATGGGTCTTGGGTGAACCAAAGACGACTAAGGCACTAGATTTCTTCAAGCAT
AACCCTTGTGACTACTTTCCTCTGAAGCCAACTGCATCAAAACTATTGGAGGATAGGGTT
GGGTTGAATCACATCATTCATTCTTTAAGAAGGCTGTACCCATCTGTGTTTGAGAAACAC
ATATTACCATTTATGAGCGATTTGGCGTCAACCAAAATGAAGTGGTCACCCAGGATAAAA
TTTCTGGATCTTTGTGTAGCATTGGATGTCAACTGTGAAGCTCTATCTCTTGTTTCACAC
ATAGTGAAATGGAAAAGAGAGGAACATTATATTGTGCTATCTTCTGAATTGAGGTTGTCT
CATACTAGAACACACGAACCCATGGTGGAAGAAAGAGTGGTGAGTACTAGTGATGCTGTT
GACAACTTCATGAGGCAAATCTACTTTGAGTCCTATGTGAGACCGTTTGTTGCGACAACA
AGAACATTGGGATCCTTTACCTGGTTTCCACATAAGACATCGATTCCAGAGGGTGAAGGA
CTGCATAGACTGGGTCCATTTTCCTCATTCGTAGAGAAAGTCATTCATAAGGGTGTTGAA
AGGCCAATGTTTAAACATGACCTGATGATGGGTTATGCCTGGATAGACTTTGACATTGAG
CCAGCAAGGTTTAATCAAAATCAATTGATTGCATCAGGTTTGGTTGATTCTAGATTTGAC
TCATTAGAGGATTTTTTTGATGCTGTTGCATCATTACCTTCAGGGTCTGCAAAGCTAAGT
CAGACAGTGAGGTTCCGCATCAAAAGTCAAGATGCTAGTTTTAAGGAGAGCTTTGCCATC
CACCTTGATTACACTGGCACTATGAATCAACAGGCCAAGTATTTGGTACACGATGTAACT
GTTATGTATTCTGGTGCAGTAAGCCCATGTGTCTTGTCAGACTGTTGGAGATTGGTTTTA
TCAGGACCCACTTTTAAGGGTAAATCAGCGTGGTATGTTGACACTGAGGTTATTAACGAG
TTTTTGGTTGACACAAATCAACTGGGGCATGTGACTCCTGTTGAGGTTGTTGTTGACATG
GAAAAGCTGCAGTTTACAGAGTATGACTTCGTATTGGTGGGCCCTTGCACTGAACCAGTC
CCTCTGGTTGTACATAGAGGAGGTCTATGGGAATGTGGGAAGAAGTTGGCATCTTTCACA
CCTGTTATACAGGACCAAGATCTTGAGATGTTTGTGAAAGAGGTTGGGGACACTTCACCT
GACCTGTTGATCAGGACATTAAGTGATATGGTCACAGACAGACTGGGGTTGAGAATGCAG
TGGTCAGGGGTGGACATCGTTTCCACGCTGAGGGCTGCAGCACCAAGTAATGCA---GAG
GTCCTGAGTGCAGTTCTTGAGGCAGTGGACAATTGGGTGGAATTTAAAGGTTATGCTCTC
TGCTACAGCAAATCAAAGAAGAAAGTGATGGTGCAATCAAGCAGTGGAAGATTAAGGCTA
AAAGGCAGAACATGTGAGGAGTTAACTGAGAAAGATGAGTATGTTGAGGACATTGAGTAG
>G2141_SL_2011H
ATGGGGAACAAGCAAGCCAAAACTCCAGAAACAAAAGACAGCCCGAGGGCCAGTCTGATC
CCAGATGCCACACATCTAGGGCCACAATTCTGCAAGAGCTGCTGGTTCGAAAACAAGGGT
CTGGTTGAGTGCAACAGTCACTATCTGTGCCTCAACTGCCTCACCCTACTTCTAAGTGTC
AGTAGTAGGTGTCCCATCTGCAAGATGCCCCTCCCCACAAGGCTGAGGCCATCAACCGCT
CCAACAGCACCTCCAGCCGGAGTGGGGGACAGCACCAGCCCCCCACCCTACAGCCCCTGA
ATGGAGGAAGACATAGCCTGTGTCAAAGACTTGGTTTCAAAGTACTTAGCAGACAATGAG
AAATTATCAAGACAGAAGTTAGCATTTCTTGTGCAAACAGAGCCCAGGATGCTCTTGGTA
GAAGGGCTGAAACTCCTGTCCCTCTGTATTGAAATTGATTCCTGCAATGCAAATGGTTGT
GAGCATAACAGTGAGGATAAATCTGTGGAAAGAATTCTCCATGACCATGGGGTTTTGACC
CCTTCACTATGTTTCGTGGTACCGGACGGTTACAAACTGACAGGTAATGTCCTAATATTA
TTGGAGTGTTTTGTTAGGTCATCTCCTGCCAACTTTGAACAGAAGTACATTGAAGACTTC
AAGAAGTTAGAGCAGCTAAAGGAAGATTTGAAGAGTGTCGACATCAATTTAATACCACTC
ATAGACGGGAGAACATCATTTTATAATGAGCAAATACCTGATTGGGTCAATGACAAGTTG
AGGGATACACTTTTCTCGTTGTTAAGGTATGCTCAGGAGAGCAATTCCCTTTTTGAGGAG
TCAGAGTATAGTAGGCTTTGTGAATCTTTATCCATGACCTTAGGAAGACTGTCAGGAGTG
GAGAGTCTGAATGTTTTGTTAGACAATCGCTCTAACCATTATGAAGAAGTGATTGCTTCA
TGCCACCAGGGCATCAACAACAAGTTGACGGCTCATGAAGTGAAGTTGCAGATTGAAGAA
GAGTATCAAGTGTTTAGGAATAGACTAAGGAAAGGAGAAATAGAAAGTCAATTTTTGAGG
GCTGAGAAGAGCCAGTTACTCAATGAGTTTAACAACCTGTACGCTGACAAGATG---GCT
GCGAAAGACAGCATGGAACACCTGATCCATCAGTTCAAGAGGGCATCACCAATATTGAGA
TTCCTGTATGCAGATTTTGGTGAGGGGGATGGTAAGAACCAAACTGCTGCTGAGTGTCAG
ATGCAATGCTGGAGATCATTCCTAAACAAAGTGAAGTCTTTGAGGATATTGAACACAAGG
AGGAAACTTATGTTGATTTTTGATGCACTGATTCTTCTTGCAAGTAAATATGACCAAATG
AGACAG------GGGTGCTTAAGAGGGTGGCTGGGATCCTGCTTCATGAGTGTTAATGAC
AGACTGGTTTCGCTAGAATCAACAAAAAGGGATCTAAAGAAATGGGTTGAGCGAAGGCAG
CAGGTTGAAAGGTCCAAGATCATGCAGTCCTCCCAATGTCTCGATAAAAATCAGATTCTC
ACTTCAATGTTTCAGAAAACCATCTTGAAAGCCACCACTGCTTTAAAGGATGTTGGGATC
AGTGTAGACCACTATAAGATTGATATGGAGGTGGTTTGCCCTAATGGTTATGACTTGATA
ATGGATTTTGATGTCTCTGGGGCTATCCCTACAATCAGTTACCAGAGATCAGAGGAGGAA
ATGTTCCCTTACACCATGGGGAGTGTGGAACTGTTGGGGACTATTGACTTGGAGAGGCTC
TCTTCATTGAGCCTTGCCTTGGTGAACTCCATGAAAACTTCTTCCACCGTAAAACTGAGA
CAGAATGAATTTGGTCCAGCAAGATATCAAGTGGTCAGATGCAAAGAGGCATATTGTCAA
GAGTTCTCATCAGGTGATACTGAATTTCAATTAATTTATCAGAAGACAGGAGAGTGTTCA
AAGTGTTATGCTATTAATCACAACAACGTTGGTGAAGTGTGCTCATTTTATGCTGATCCT
AAAAGATATTTCCCAGCAATATTTTCAGCTGAGGTTTTGCAAACAACAGTGAGCACTATG
ATTACTTGGATAGAAGATTGCACTGAATTAGAAGAGCAATTGAACAATATCAAGTCTCTG
ACAAAGATGATCTTAATTTTGATTCTAGCTCACCCTAGCAAGCGTTCTCAGAAACTCCTC
CAAAACCTTAGGTATTTCATAATGGCTTATGTGTCAGATTTTTATCACAAAGATCTCATT
GACAAAATTAGGGAAGAGCTGATCACTGATGTAGAGTTCTTGCTCTATAAATTAATAAGG
ACATTAATGAACTTGGTCTTGTCCGAAGATGTGAAGAGCATGATGACCAATAGGTTCAAG
TTCATTCTGAACATTTCTTACATGTGCCACTTTATTACAAAGGAAACACCTGACAGGTTG
ACGGACCAGATTAAATGTTTTGAAAAGTTTCTTGAGCCAAAGGTGAAATTCGGTCATGTG
AGTGTCAATCCAGCAGACACAGCCACGGAAGAAGAATTGGATGACATGGCCTACAATGCA
AAGAAGTTTTTGGGTAAGGATGGATGCACAAGCGTCGAAGGGCCAAACTACAAAAGGCCT
GGTGTCTCAAAGAGGTTCTTGTCTCTTCTCACATCTTCTTTCAACAATGGCTCACTATTC
AAGGAAAAGGAAGTGAAGAAGGAAATCAGAGACCCCCTCATCACTAGTGGTTGTGCCACA
GCCTTGGATCTAGCTAGCAATAAAAGTGTTGTTGTCAATAAATACACAGATGGCTCTAGA
ATATTAAACTATGATTTCAATAAGCTCACGGCATTGGCTGTGTCACAACTCACCGAAGTT
TTCTCAAGGAAAGGAAAACACCTTCTCAACAAGCAAGACTATGAATATAAAGTGCAACAG
GCAATGAGCAATTTGGTTTTAGGACCTGGACAGCATAAAAGTAATGCTGATGAAGCTGAC
CTAGATGAGATTCTGCTCGATGGCGGTGCAAGCGTCTACTTTAATCAGCTAAAAGAGACT
GTTGAGAAAATTGTTGACCAGTATAGAGAACCTGTTAAACCTGGCTTAAACCCTAATGAT
GATGGCCCGTCAATAAACGATCTTGATGAAATTGTCTCAAATAAGTTTTATATTAGGTTG
ATTAAGGGTGAGTTATCCAATCACATGGTTGAGGATTTTGATCATGATGTCCTACCAGAC
AATTTTTATGAGGAATTCTGCAATGCAGTTTATGAGAGTAGTAAGTTAAAGGAGAAATAT
TTTTACTGTGGACATATGTCACAATGTCCTATTGGGGAGTTAACAAAGGCAGTGTCAACG
AGGACATACTTTGACCATGAATACTTCCAGTGTTTTAAGTCTATACTCTTGATTATGAAC
GCAAACACACTTATGGGAAGGTACACTCATTATAAGTCAAGAAACCTCAATTTCAAGTTT
GATATGGGTAAGCTCTCTGATGATGTGAGAGTTAGTGAAAGGGAGAGTAACTCGGAAGCG
CTTAGTAAAGCTCTGTCATTAACAAATTGTACCACAGCAATGTTAAAGAACTTGTGTTTT
TATAGCCAAGAGTCACCACAGTCCTATGATTCAGTAGGGCCTGATACAGGGAGACTTAAA
TTCTCTTTATCATATAAGGAACAAGTTGGTGGTAACAGAGAGTTATACATTGGTGATCTT
AGGACAAAGATGTTTACTAGACTTATAGAGGACTATTTTGAGGCTTTAAGTCTGCAATTA
TCAGGGAGTTGTTTAAACAACGAGAAAGAATTTGAGAACGCTATTCTTTCCATGAAATTA
AATGTTTCCCTGGCACATGTCTCTTATAGCATGGATCACAGTAAATGGGGTCCGATGATG
TGTCCATTTTTGTTTTTAACTGTTCTACAGAATTTGATATTCCTCTCAAAGGATTTGCAA
GCAGATATAAAGGGGAGGGACTATCTCTCAACCCTGCTTATGTGGCACATGCATAAGATG
GTGGAAATACCTTTCAATGTGGTTTCAGCCATGATGAAGTCATTCATTAAAGCTCAGCTA
GGATTGAGGAAGAAAACTACACAGTCAATAACAGAAGATTTCTTTTATTCCAATTTCCAA
ATTGGTATTGTGCCTTCTCATATCAGTTCAATACTTGACATGGGCCAAGGAATATTACAC
AACACATCAGACTTTTATGCCCTCATCTCAGAGAGGTTCATTAACTATGCTATTAGTTGT
ATATGTGGTGGTACAATTGATGCTTATACTTCTAGTGATGATCAAATTTCTCTCTTTGAT
CAAACTCTCACAGAACTCCTGCAAAGAGATCCGGAAGAATTTAAGACTCTAATAGAATTC
CATTATTACATGAGTGATCAACTCAATAAGTTTGTGAGCCCTAAGAGTGTTATTGGCAGG
TTTGTTGCAGAATTCAAATCAAGATTCTTTGTTTGGGGGGATGAGGTGCCACTATTGACA
AAATTTGTTGCTGCAGCCCTTCATAATATAAAGTGTAAGGAACCACATCAACTGGCGGAG
ACAATTGACACAATCATCGATCAATCAGTTGCCAATGGTGTCCCTGTTCATCTGTGCAAT
TTAATACAAAAAAGGACCTTGAGCCTTTTGCAGTATGCTAGATACCCTATTGACCCGTTT
TTATTGAATTGTGAGACGGATGTCAGAGACTGGGTTGATGGCAACCGTAGTTACAGAATT
ATGAGGCAAATAGAGGGGTTAATTCCTGATGCTTGCAGCAAGGTCAGATCTATGTTAAGA
AAGCTGTACAATAGGTTGAAGACTGGACAACTCCACGAGGAGTTCACAACAAACTATCTA
TCTAGTGAACACATCTCTTCACTGAAAAACCTTTGTGATCTGTTGGATGTTGAGTCCCCA
TCTGAGTCTGACCTTGAGTATTCTTGGTTGAATTTGGCTGCACATCATCCCTTAAGGATG
GTGTTGAGACAAAAAATAATATATTCAGGTGCTGTGAACCTAGATGATGAGAAAATTCCC
ACCATTGTCAAGACAATCCAGAATAAACTGTCTTCCACCTTTACCCGAGGTGCGCAAAAG
TTATTGTCTGAAGCTATCAACAAGTCCGCATTTCAAAGTTCTATTGCATCTGGCTTTGTA
GGTCTATGCAGAACATTAGGTAGCAAGTGTGTTCGGGGACCAAATAAAGAGAATTTGTAT
ATCAAGTCTATACAGTCTCTGATTTCTGGTATCCAAGGGATTGAGTTATTGACAAATTCT
AGTGGTGTCCAGTACTGGCGTGTTCCGCTAGGCCTTAGGAATGGAAATGAAGGTGTAATT
AGTTACTTCAGACCCCTATTATGGGATTATATGTGCATTTCCTTGTCAACTGCAATAGAA
CTGGGTGCATGGGTCTTGGGGGAACCGAAAATAGTTAAGGCACTGGATTTCTTCAAACAC
AATCCTTGCGACTATTTCCCTTTGAAGCCAACTGCATCTAAATTATTGGAGGATAGGGTA
GGTTTGAATCACATTATTCATTCCTTAAGAAGACTGTACCCATCTGTATTTGAAAAACAC
ATACTACCATTTATGAGTGATTTGGCGTCAACCAAAATGAAGTGGTCACCTAGAATAAAG
TTTTTGGATCTTTGTGTAGCATTGGATGTTAACTGCGAAGCTTTGTCCCTTGTCTCACAC
ATAGTTAAATGGAAGAGGGAAGAACATTACATTGTGCTGTCGTCTGAATTAAGGTTGTCT
CACACTAGAACACATGAACCCATGGTCGAAGAAAGGGTGGTGAGCACCAGTGACGCTGTT
GACAACTTTATGAGGCAAATCTATTTCGAGTCTTATGTGAGACCATTCGTTGCAACAACA
AGAACGCTGGGGTCCTTTACATGGTTCCCACATAAGACATCGGTTCCAGAAGGTGAGGGA
TTGCAGAGAATGGGTCCATTTTCTTCATTTGTGGAGAAAGTTATTTACAAAGGTGTCGAA
AGGCCAATGTTTAAACATGATCTGATGATGGGTTATGCCTGGATAGATTTTGACATTGAA
CCAGCCAGATTTAATCAAAATCAATTGATTGCATCGGGCTTGGTTGATTCCAAATTTGAT
TCGTTGGAAGATTTCCTCGATGCTGTTGCGTTACTACCTTCAGGGTCTGCAAAACTAAGT
CAGACAGTGAGGTTCCGTATCAAAAGTCAAGATGCTAGCTTCAAGGAAAGTTTTGCCATC
CACCTTGATTATGTTGGTTCAATAACTGAACAGGCCAAGTACTTGGTGCATGATGTAACC
GCTATGTATTCTGGTGCAGTGAGTCCATGTGTTCTGTCAGACTGCTGGAGGTTGGTTTTG
ACAGGACCCACTTTTAAGGGTAAATCAGCATGGTTTGTTGACACTGAGGTTATTAATGAA
TTTTTGGTTGATACGAATCAACTAGGGCATGTGACTCCTGTTGAGATTGTCGTTGACATA
GAAAAATTGCAGTTTACTGAGTATGACTTTGTGTTGGTTGGCCCTTGCACTGAACCAGTT
CCTCTGGTTGTGCACAGGGGTGGCTTGTGGGAATGTGGAAAGAGGTTGGCATCCTTCACA
CCTGTTATACAAGACCAAGACCTTGAGATGTTTGTGAGAGAAGTTGGGGATACCTCATCT
GACTTGCTGATTGAGGCATTGAGTGACATGATGATAGATAGACTGGGGTTGAGAATGCAG
TGGTCAGGAGTGGACATTGTCTCCACGCTGAGGGTTGCAGCACCAAACAGTTCT---GAG
GTCTTGAGCGCGGTTCTTGGGGCAGTGGACAGCTGGGTGGAGTTCAAGGGTTATGCTCTC
TGCTACAGTAAGTCAAGAGGAAAGGTGATGGTGCAATCAAGTAGTGGTAAGTTAAGACTA
AAGGGCAGAACATGTGAGGAGTTGATTGAAGGGGAAGAGCGCATTGAGGACATTGAGTAG
>G1200_LB_2010H
ATGGGGAACAAGCAAACCAAAGCTCCCGAAGCCAAAGGCAGCCCGAGGGCCAGTCTGATC
CCAGACGCCACACACCTGGGGCCACAGTTCTGCAAGAGCTGCTGGTTCGAAAACAAGGGC
TTGGTTGAGTGCAACAACCATTATTTGTGTCTCAACTGCCTCACTCTGCTTCTGAGTGTC
AGCAGCAGGTGTCCCATTTGCAAGATGCCCCTCCCAACAAAACTAAGACCATCAGCCGTC
CCAACAGCGCCCCCAACCAAAGCAGAAGACAACACCAGACCCCCACCCTATAGTCCCTGA
ATGGAGGAAGACATGGCCTATGTCAAAGATTTAGTATCAAAGTACTTAGCTGACAACGAG
AAACTGTCAAGGCAGAAGTTAGCATTTCTTGTGCAAACAGAACCAAGAATGCTTTTGATG
GAGGGGTTGAAACTTCTGTCCCTTTGTATTGAGGTTGATTCTTGCAATGCAAATGGGTGT
GAACACAACAACGAGGACAAATCTGTAGAAAGAATCCTTCATGACCATGGGATCTTGACC
CCTTCACTATGTTTTGTAGTACCAGACGGTTATAAATTGACAGGCAATGTTCTAATATTA
TTGGAGTGTTTTGTTAGGTCATCCCCTGCCAACTTTGAACAGAAGTACATTGAGGACTTC
AAAAAGTTAGAGCAGTTGAAGGAAGATCTGAGGAGTGTTGACATCAATCTAATACCACTC
ATAGACGGAAGAACATCATTCTATAATGAACAAATACCTGACTGGGTTAATGATAAACTA
AGGGACACACTTTTCTCACTGTTGAAATATGCTCAAGAAAGCAATTCACTTTTTGAAGAG
TCAGAATATAGTAGGCTTTGTGAGTCTTTATCTATGACTTCAGGGAGGCTATCAGGGGTG
GAGAGCTTGAATGTTTTATTAGACAATCGTTCCAACCATTATGAGGAAGTGATAACCTCA
TGCCACCAAGGCATTAACAACAAACTAACAGCTCATGAAGTGAAAGTGCAAGTTGAAGAA
GAGTACCAAGTGTTCAGAAACAGGTTGAGAAAAGGGGAGATAGAGAGTCAGTTCCTAAAG
GTCGAGAAGAGTCAATTACTCAATGAGTTCAATGATTTGTATGCTGATAAAGTG---ACC
ACAAAAGACAATGTTGAAAGTTTGATTTATCAATTCAAGAGGGCATCACCGATACTGAGG
TTTCTGTATGCAAATGTAGCTAAGGGGAACTGGGAAAGTCAAACTACCGGTGAGTGCCAG
ATGCAGTGCTGGAGATCATTTCTGAACAAAGTCAAATCTTTGAGGATATTGAACACAAGG
AGAAAACTCTTGTTAATTTTTGATGCACTGGTTCTCCTTGCAAGCAAACATGACCAAATG
AAACAA------GAATGTTTGAGAGGATGGCTGGGATCTTGTTTTATAAGTGTTAATGAT
AGGCTGGTTTCCTTAGAGTCAACAAAAAGAGACCTAGAGAAATGGGTTGAACGGAGGCAA
CAAGCTGAAAAGTCTAGAGTCATGCAACCCTCTCAGTGCTCGAACAAGAATCAAATCCTC
AACTCAATATTCCACAAAACCATCTTAAAGGCCACTACTGCCTTAAAAGATGTTGGAATT
AGTACGGATCATTATAAAATTGATATGGAGGTGATTCGTCCTAATAGTTATGACTTAATC
ATGGACTTCATTGTTTCTGGGGTTGTCCCTACAATTAGCTACCAAAGATCAGAAGAGGAG
ACGTTTCCTTATATCATGGGAGATGTGGAACTGTTGAAGACTACTGACTTAGAGAGACTT
TCCTCATTGAGTCTTGCTTTGGTGAACTCGATGAAAACTTCTTCCACTGTAAAGTTGAGA
CAAAATGAATTTGGGCCTGCAAGGTATCAGGTGGTCAGATGTAAAGAAGCTTATTGTCAA
GAGTTCTCATTGAGTGGTACTGAATTTCAATTAATTTATCAAAAGACAGGAGAGTGTTCA
AAGTGTTATGCTATTAATGACAACAGAGTTGGTGAAGTCTGCTCATTTTATGCTGATCCT
AAAAGATACTTCCCGGCAATATTTTCAGCTGAAGTTCTGCAAACAACAGTGAACACCATG
ATTTCTTGGATAGAAGATTGCACTGAACTGGTAGAGCAATTAGACGACATTAGATCTTTG
ACAAAGATGATCCTTGTCTTGGTTTTAGCTCACCCTAGTAAACGTTCTCAGAAACTCCTC
CAAAACCTTAGGTATTTTATAATGGCTTACGTGTCAGATTATTATCACAAGGACCTCATT
GACAAAGTTAGAGAAGAACTAATTACTGATGTTGAGTTCTTACTCTATAGATTAATAAGG
GCACTAATGAATTTGATTCTATCTAAAGATGTGAAGAGTATGATGACTAATAGATTTAAA
TTTATTCTGAATATTTCTTACATGTGTCACTTTATTACAAAGGAAACACCAGATAGATTG
ACAGATCAAATAAAATGTTTTGAAAAATTCCTTGAACCAAAAGTTAAATTCGGCCATGTG
AGTACTAATCCTGGAGATGTAGCCACGGAAGAAGAGCTGGATGACATGATCTATAATGCA
AAAAAGTTTTTGAGTAAGGATGGATGCACAAGTGCAAAAGGGCCAAGTTATAAGAGGCCT
GGTGTTTCAAAGAAGTTCTTGTCCCTCCTTACATCCTCTTTCAATAATGGTTCACTGTTT
AAGGAAAGAGAAGTAAAGAGGGAAATCAAAGACCCTCTTATCACTAGTGGCTGTGCCACA
GCCTTGGATTTGGCTAGCAATAAGAGTGTCGTTGTTAATAAGTACACAGATGGATCTAGG
ATATTAAACTATGACTTTAATAAGCTCACAGCATTGGCTGTATCACAGCTTACTGAGGTC
TTCTCAAGAAAAGGGAAGCACCTTCTCAACAAACAGGACTATGAGTACAAGGTGCAGCAA
GCGATGAGCAACTTAGTTCTAGGATCCCGACAACACAATACTGATGCCGATGAAGCTGAT
CTAGATGAGATTTTGCTCGATGGAGGTGCAAGTGTTTATTTCAATCAGCTGAAAGAAACT
GTTGAGAAAATTGTTGACCAGTATAGGGAACCTGCCAAACTGGGCTCAAGTCCTTTTGAT
GATAGCCCATCAGTGAATGATCTGGACGAAGTTGTTCCAAACAAATTTTATATTAGATTA
ATTAAAAGTGAACTATCCAATCACATGGTTGAAGACTTTGATCAGGATGTCTTACCGGAC
AATTTTTACAAGGAATTTTGTGATGCCATTTATGAGAATGGTAGGTTGAAGGAGAAGTAC
TTTTACTGTGGAAATATGTCACAATGTCCCATTGGAGAGTTGACAAAGGCAGTGTCAACA
AGGACATACTTTGATCATGAATACTTCCAGTGTTTTAAGTCCATACTTTTGATCATGAAT
GCAAACACACTTATGGGTAGGTACACCCATTATAGATCAAGGAACCTTAATTTTAAGTTT
GACATGGGTAAGCTTTCTGATGATGTCAGGATTAGTGAAAGGGAGAGTAACTCAGAGGCA
CTCAGCAAAGCTCTATCATTGACAAATTGCACCACAGCAATGCTGAAGAACTTGTGTTTC
TATAGCCAAGAGTCACCACAATCTTACAACTCAATAGGACCTGACACAGGGAGACTCAAG
TTCTCTCTATCATATAAAGAACAAGTTGGTGGCAACAGAGAGTTGTACATTGGTGATCTT
AGGACAAAGATGTTCACTAGGCTTATAGAGGATTACTTTGAAGCACTGAGTCTACAGTTG
TCAGGGAGTTGCTTAAATAACGAAAAGGAGTTTGAAAATGCCATCCTCTCCATGAAATTG
AATGTCTCCTTGGCACAAGTCTCTTATAGCATGGATCACAGTAAGTGGGGCCCAATGATG
TGCCCATTTTTATTCTTAACTATCCTGCAGAATTTGATTTTCCTCTCGAAGGACTTACAG
GCTGATATAAAGGGAAGAGACTACCTCTCAACTTTGCTTATGTGGCACATGCACAAGATG
GTAGAAATACCCTTCAATGTAGTATCAGCAATGATGAAGTCATTTATAAAAGCTCAACTG
GGGTTAAGGAAGAAAACTACACAATCAATAACAGAAGATTTCTTTTATTCTAACTTTCAA
ATCGGTGTGGTGCCTTCTCATATAAGTTCAATACTTGACATGGGTCAGGGAATATTACAT
AACACATCAGACTTTTATGCTCTAATTTCGGAAAGGTTCATTAATTATGCAATCAGTTGC
ATATGTGGTGGCACAATAGATGCTTATACCTCCAGTGATGATCAGATTTCCCTTTTTGAT
CAGACTTTAACGGAACTCCTGCAGAGAGACCCAGAAGAGTTTAGGACCCTAATGGAGTTT
CACTATTACATGAGTGATCAACTCAATAAGTTTGTGAGCCCTAAGAGTGTTATCGGCAGA
TTTGTTGCAGAGTTCAAATCTAGATTTTTTGTTTGGGGGGATGAAGTGCCATTGTTGACA
AAATTTGTCGCTGCAGCCCTTCATAATATAAAGTGTAAGGAGCCACATCAACTAGCAGAG
ACAATTGATACAATTATTGATCAATCAGTCGCAAATGGTGTTCCTGTCCATCTATGCAAC
TTGATACAGATAAGGACCTTGAACCTTTTGCAATATGCTAGATACCCCATTGACCCATTC
CTATTAAACTGTGAGACAGATGTTAGAGATTGGGTAGATGGCAACCGTAGTTATAGGATC
ATGAGGCAGATAGAAGGATTGATTCCTAGTGCTTGTAGCAAAATTAGATCTATGTTAAGA
AGACTCTATAATAGATTAAAGACAGGACAACTCCATGAAGAATTCACAACGAACTATTTG
TCTAGTGAGCACCTCTCTTCATTAAGAAATTTATGTGAGCTATTGGATGTTGAGCCCCCA
TCTGAATCTGACCTTGAGTACTCTTGGTTAAATCTGGCTGCGCACCACCCTTTAAGGATG
GTATTGAGACAAAAGATAATATACTCAGGTGCTGTAAACTTGGATGATGAGAAGATTCCA
ACTATTGTCAAGACAATTCAAAACAAGCTGTCTTCCACCTTCACTCGAGGTGCACAAAAG
TTGCTGTCTGAAGCCATTAACAAATCTGCGTTCCAAAGTTCCATTGCATCTGGCTTTGTT
GGATTGTGTAGAACATTAGGTAGCAAATGTGTTCGAGGGCCAAATAAAGAGAATTTGTAC
ATTAAGTCCATCCAGTCTCTAATCTCTAGCACCCAAGGGGTTGAGTTACTGACAAACTCC
TATGGTGTTCAGTATTGGCGAGTTCCGTTAAACATCAGGAGTGGAAGTGAAGGTGTGACC
AGCTATTTTAGACCTTTGTTATGGGACTATATGTGTATTTCTTTATCAACTGCAATAGAA
CTGGGTGCATGGGTCTTGGGAGAACCTAAGACGGTTAAGGCATTAGAGTTTTTCAAACAC
AACCCTTGTGATTACTTTCCTTTGAAACCGACTGCATCAAAACTACTAGAGGACAGGGTC
GGTTTAAATCACATCATTCATTCTCTAAGAAGATTGTATCCATCTGTATTTGAGAAACAC
ATATTGCCATTTATGAGCGATTTAGCATCAACCAAAATGAAGTGGTCACCCAGGATAAAA
TTTTTAGATCTCTGTGTGGCATTGGATGTCAATTGTGAGGCCTTGTCTCTTGTTTCACAT
ATAGTTAAATGGAAGAGGGAAGAACATTACATTGTGCTGTCATCTGAATTAAGATTGTCT
CACACTAGAACACATGAGCCCATGGTGGAGGAAAGAGTGGTGAGCACTAGTGATGCTGTT
GATAATTTCATGAGGCAGATCTATTTCGAGTCCTATGTGAGACCATTTGTTGCTACAACA
AGAACACTGGGATCTTTCACATGGTTTCCACATAAATCATCAGTCCCAGAGGGTGAAGGT
TTGCATAGAATGGGTCCATTTTCTTCATTTGTGGAGAAAGTTATTCACAAGGGCATTGAG
AGGCCAATGTTTAAACATGATTTGATGATGGGTTATGCCTGGATAGACTTTGATATTGAA
CCAGCAAAGTTCAATCAGAATCAACTGGTTGCTTCGGGTTTAGTTGATTCCAAATTTAAT
TCACTGGAGGATTTCTTTGATGCTGTTGCTTTACTACCCTCAGGGTCTGCAAAATTGAGT
CAGACAGTGAGGTTTCGTATTAAGAGTCAAGATGCTAGTTTTAAAGAAAACTTTGCTATT
CACCTTAATTACACTGGCTCAATGAATCAACAGACCAAGTACTTAGTGCATGATGTGACC
GCTATGTATTCTGGTGCAGTGAGTCCTTGCGTCTTGTCAGACTGTTGGAGGTTGGTTTTG
TCAGGGCCCACTTTTAAGGGCAAATCACCATGGTACATCGACACTGAGGTTGTCAATGAG
TTTTTAGTCGACATGAACCAACTAGGGTGTGTGACTCCTGTTGAGATTGTTGTTGACATA
GAAAAACTGCAGTTTACAGAGTATGACTTTGTGTTGGTGGGCCCTTGTGCTGAGCCAGTC
CCGCTGGTCGTGCATAGAGGGGGTCTGTGGGAATGCGAGAAGAAATTGGCATCCTTCACA
CCTGTTATACAAGATCAGGATCTTGAGATATTTGTGAGAGAAGTTGGGGACACCTCATCT
GACCTACTGATCGAGGCATTAAGCAACATGATGCTAGACAGGCTAGGGTTGAGGATGCAG
TGGTCAGGGGTAGACATTGTCTCCATATTAAGGGCTGCAGCACCAAGCAGCACA---GGA
GTCTTGAGTGCGGTTCTTGAGGCAGTAGATAATTGGGTGGAATTCAAAGGTTATGCCCTC
TGTTATAGTAAATCAAGAAAGAGAGTGATGGTGCAGTCAAGTGGTGGTAAATTAAGGCTA
AAGGGTAGAACATGTGAGGAGTTGGCTGAAAAGGAAGAGCACATTGAGGAGATCGAGTAG
>G1442_SL_2011H
ATGGGGAACAAGCAAGCCAAAGCTTCAGAAGCAAAAGACAGCCCGAGGGCTAGTCTGATT
CCAGATGCCACACACCTAGGACCACAGTTCTGTAAGAGCTGTTGGTTTGAGAACAAGGGC
CTGGTTGAATGCAACAATCACTATCTGTGTCTCAACTGCCTCAGTCTGCTTCTGAGTGTC
AGCAGCAGGTGCCCCATCTGCAAAATGCCCCTCCCGACAAGACTGAGGCCATCAACAGCC
CCAACAGCACCCCCAGCCAGAGCAGGGGATAACATCAAACCCCCACCCTACAGTCCCTGA
ATGGAGGAAGACATAGCCTGTGTCAAAGATCTAGTATCAAAATATTTAGCAGACAACGAG
AGATTGTCAAGGCAGAAGTTGGCATTCCTTGTACAAACAGAGCCTAGGATGCTTTTAATG
GAGGGGTTGAAGCTCCTGTCCCTTTGCATTGAGGTTGACTCCTGCAATGCAAATGGATGT
GAACACAACAGTGAAGATAAGTCTGTAGAAAGGATCCTCCATGATCATGGGATCCTGACT
CCTTCACTATGTTTTGTGGTGCCAGACGGTTACAAATTAACAGGCAATGTTCTGATATTG
TTAGAGTGTTTTGTTAGATCATCCCCTGCCAACTTTGAACAGAAGTACATTGAAGACTTC
AAGAAACTAGAACAGCTGAAAGAAGACCTAAAGAGTGTCGACATTAATTTAATACCACTC
ATTGACGGTAGAACATCATTTTATAATGAACAAATACCTGATTGGGTTAATGATAAGCTA
AGAGACACACTTTTCTCATTGTTAAGATATGCTCAAGAAAGTAATTCACTTTTTGAAGAG
TCAGAGTATAGTAGGCTTTGTGAATCTCTGTCCATGACCTCAGGGAGATTGTCAGGAGTG
GAGAGTTTAAATGTTTTGTTGGACAACCGTTCCAACCATTATGAAGAAGTGATAGCCTCA
TGCCACCAAGGTATTAACAATAAATTGACGGCTCATGAAGTAAAACTGCAAATTGAGGAA
GAGTATCAAGTGTTTAGAAATAGATTAAGAAAAGGAGAGATAGAAAGTCAGTTCTTAAGG
GTAGAGAAGAGTCAATTACTCAGTGAGTTTAATAATCTGTACACTGATAAGATA---ACT
ACAGAAGACAATGTCGAACACTTGATTTATCAGTTCAAGAGGGCATCACCAATACTGAGA
TTCCTGTATGCTAAAATTGATGAGGAGGGTAGTAAAAATCAAACCACCGGGGAATGCCAG
GTGCAATGCTGGAGATCATTCCTAAATAAAGTTAAATCTTTAAGGATACTAAATACAAGG
AGAAAACTCTTATTGATCTTTGACGCACTGATTCTCCTTGCAAGTAAACATGACCAAATG
AAGCAA------AAGTGCCTAAGAGGGTGGCTGGGATCTTGTTTCATAAGTGTCAATGAT
AGACTGGTGTCTCTAGAATCAACCAAGAGGGACTTAGAGAAGTGGGTTGAGCGGAGGCAA
CAGGCCGAAAAGTCTGGGGTCATGCAGCCTTCTCAGTGCTCAAGCAGAAACCAAATCCTT
AACTCAATATTCCAAAAAACCATTTCAAAAGCCACCACTGCCTTGAAGGATGTTGGGATC
AGTGTGGATCACTATAAAGTTGACATGGGAGTGATTTGTTCTAACAGTTATGACTTGATC
ATGAGCTTCGATGTTTCTGGAGTTATCCCTACAATCACTTATCAAAGATCAGAGGAGGAA
AAGTTTCCTTATGTCACGGGGGATGTGGAACTGCTAAGAACCACTGACTTAGAGAGACTT
TCTTCATTGAGTCTTGCATTAGTGAATTCGATGAAGACTTCTTCCACTGTGAAGTTGAGA
CAAAATGAATTTGGACCTGCAAGATATCAGGTGGTCAGATGTAAAGAAGCATATTGTCAA
GAGTTCTCATTGAATGGTGCTGAATACCAATTGATTTATCAAAAGACAGGGGAGTGCTCG
AAGTGCTATGCTATTAACAACAACAGGGTTGGTGAGATTTGCTCATTTTATGCTGATCCT
AAAAGATATTTCCCGGCCATATTTTCGGCTGAAGTTTTGGAAACAACAGTGAACACAATG
ATTTCCTGGATAGAGGATTGCAATGAGTTGGGAGAGCAGCTGAACAACATTAAATCTCTG
ACAAAGATGATCCTCGTCTTGATTCTAGCTCACCCTAGCAAACGTTCTCAGAAGCTTCTC
CAAAACCTTAGATACTTCTTAATGGCTTATGTATCAGATTATTATCACAAGGACCTCATT
GATAAAGTGAGAGAAGAATTGATTACTGATGTTGAGTTCTTACTCTATAGATTGGTAAGA
TCACTAATGAATCTAGTTTTATCTGAGGATATAAAGAGCATGATGACCAATAGGTTTAAA
TTCATTTTGAACATTTCTTACATGTGCCACTTTATTACAAAGGAAACACCAGATAGATTG
ACAGATCAGATAAAATGTTTTGAAAAGTTCCTTGAACCAAAGATAAGGTTTGGCCATGTG
AGCATCAATCCTGGAGACACAGCCACGGAAGAGGAACTGGATGACATGGTCTATAATGCA
AAAAAGTTCTTGAGTAAGGATGGATGCACAAGTGTTAGAGGACCAAATTACAAGAGGCCT
GGTGTCTCAAAGAAATTCTTATCCCTCCTCACATCTTCTTTTAATAATGGATCATTGTTT
AAAGAAAGGGAAGTGAAGAAGGAAATCAAAGATCCTCTTATCACTAGTGGCTGTGCTACA
GCCTTAGATTTGGCTAGTAACAAGAGTGTTGTTGTCAATAAATATACAGATGGATCTAGG
ATATTAAATTATGATTTTAACAAACTCACAGCATTGGCCGTATCACAACTCACCGAGGTT
TTCTCAAGGAAGGGAAAGCATCTTCTCAATAAGCAGGACTATGAGTACAAGGTGCAACAG
GCAATGAGCAACTTAGTTCTAGGATCTCGACAGCATAAAACTGATACTGATGAGGCTGAT
CTGGACGAAATCCTGCTCGACGGAGGTGCAAGTGATTATTTTAATCAATTGAAGGAGACT
GTTGAAAAAATTGTTGATCAGTACAGGGAACCTGTTAAACCAGGCTTGAGCCCCAATGAT
GATAGCCCATCAGTGAATGACTTAGATGAGATTGTCTCAAACAAATTTTATATTAGGTTG
ATTAAGAGTGAACTATCCAATCACATGGTAGAAGACTTTGATCATGATGTCTTACCAGAC
AATTTCTACAAAGAGTTCTGTAATGCCGTCTATGAGAGTGACAAGCTGAAGAGGAAGTAC
TTTTATTGTGGACATATGTCACAATGCCCCATTGGAGAGTTGACAAAGGCGGTGTCAACA
AGAACATATTTTGATCATGAATACTTCCAGTGCTTTAAGTCCATACTTTTGATTATGAAT
GCAAATACACTCATGGGAAGGTACACCCATTATAAATCAAGAAACCTCAATTTCAAATTC
GATATGGGTAAGCTCTCTGATGATGTCAGGATTAGTGAGAGGGAGAGTAACTCAGAGGCG
CTTAGTAAAGCCCTGTCATTGACAAACTGCACTACAGCAATGCTGAAGAACTTATGTTTT
TATAGTCAAGAGTCACCACAGTCTTATGATTCAGTAGGGCCTGACACAGGAAGGCTTAAG
TTCTCTTTGTCATACAAGGAACAAGTTGGCGGTAACAGAGAGTTATACATTGGAGATCTT
AGGACAAAGATGTTTACTAGGCTTGTGGAGGATTACTTTGAAGCATTAAGTCTACAGTTA
TCAGGGAGTTGTTTGAACAATGAGAGGGAATTTGAAAATGCCATCCTTTCTATGAAACTA
AATGTCTCCCTGGCACATGTTTCCTACAGCATGGATCACAGTAAGTGGGGCCCAATGATG
TGTCCATTTCTATTCTTAACTGTTCTACAAAATTTAATCTTTCTTTCAAAAGACCTACAA
GCTGACATAAAAGGGAGAGATTATCTCTCAACCTTGCTTATGTGGCACATGCACAAGATG
GTGGAAATACCTTTCAATGTAGTGTCAGCCATGATGAAGTCATTTATTAAGGCTCAACTG
GGATTGAGGAAGAAAACCACACAATCAATGACAGAAGACTTCTTTTACTCCAATTTTCAA
ATTGGTGTGGTGCCTTCTCACATCAGTTCAATACTTGACATGGGTCAGGGGATATTACAT
AACACATCAGATTTTTATGCCCTCATTTCGGAAAGGTTCATTAATTATGCTATTAGTTGC
ATATGTGGTGGCATGATAGATGCTTATACTTCTAGTGATGATCAAATCTCCCTCTTTGAT
CAAACTCTCACAGAGCTTTTAGAAAGAGACCCAGAAGAATTTAGGACACTGATGGAGTTT
CACTACTACATGAGTGACCAACTTAATAAATTTGTAAGTCCCAAGAGTGTCATTGGTAGG
TTCGTTGCAGAGTTCAAGTCTAGATTTTTTGTATGGGGAGATGAGGTACCATTGTTAACG
AAGTTTGTTGCTGCAGCCCTCCACAATATAAAGTGCAAAGAGCCGCACCAACTGGCAGAA
ACAATTGACACTATTATTGATCAATCAGTCGCAAATGGTGTCCCTGTTCATTTATGCAAT
CTGATACAAATGAGAACCTTGAGTCTCTTGCAATACGCTAGATATCCCATTGACCCATTC
TTGTTAAATTGCGAGACAGATGTTAGGGACTGGGTGGATGGCAACCGCAGTTACAGAATC
ATGAGGCAGATAGAAGGATTGATCCCTGATGCTTGTAACAAGATTAGATCCATGTTAAGA
AGACTCTACAATAGATTGAAGACTGGACAACTTCATGAGGAATTCACAACAAACTACTTG
TCTAGTGAGCACATCTCGTCATTGAGAAACTTATGCGAACTGTTGGATGTTGAGCCCCCA
TCTGAATCTGACCTTGAGTATTCTTGGTTGAACTTGGCTGCACATCATCCCCTAAGGATG
GTGCTGAGGCAAAAGGTGATATACTCAGGTGCTGTTAACCTGGATGATGAAAAGATTCCC
ACTATCGTCAAGACGATTCAGAATAAGTTATCCTCCACCTTCACCCGGGGTGCACAGAAA
TTATTATCTGAAGCCATCAACAAATCTGCATTTCAAAGTTCTATTGCATCTGGCTTTGTT
GGATTGTGCAGAACATTAGGTAGCAAATGTGTTCGAGGGCCAAACAAGGAGAACCTGTAC
ATTAAATCCATCCAGTCTCTAATTTCTGGTACTCAGGGGATTGAATTACTAACAAATTCT
AATGGTGTTCAATATTGGCGAGTTCCATTGGACCTTAGGAGTAAAAATGAAGGTGTGATC
AGTTACTTTAGACCCTTGTTGTGGGATTACATGTGCATTTCTTTATCAACTGCGATAGAA
TTAGGTGCATGGGTTTTGGGAGAACCTAAAACGGTTAAGGCATTGGAGTTCTTCAAGCAC
AACCCATGTGATTATTTCCCCTTGAAACCAACTGCATCAAAGCTGTTGGAGGATAGGGTC
GGTTTAAACCACATCATTCATTCTCTGAGGAGATTATACCCATCTGTGTTTGAGAAACAC
ATATTACCATTCATGAGTGATTTGGCATCCACCAAAATGAAGTGGTCACCTAGAATAAAA
TTTCTGGATCTTTGTGTGGCGTTGGATGTTAATTGTGAGGCTTTGTCTCTTGTTTCACAC
ATAGTTAAGTGGAAGAGAGAAGAGCATTATATTGTATTGTCATCTGAATTAAGATTATCT
CATACTAGAACACATGAACCTATGGTAGAAGAAAGGGTGGTGAGTACCAGTGACGCCGTT
GACAATTTCATGAGGCAAGTCTATTTTGAGTCTTATGTGAGACCATTTGTTGCCACAACA
AGAACATTGGGGTCTTTCACTTGGTTCCCACATAAGACGTCGGTCCCAGAAGGTGAAGGA
TTGCATAGGATGGGTCCATTTTCTTCATTCGTAGAAAAGGTTATTCATAAAGGTGTTGAA
AGACCAATGTTCAAACATGATTTAATGATGGGTTATGCTTGGATAGACTTTGACATTGAG
CCTGCCAAGTTCAATCAGAATCAACTGATTGCATCAGGTTTGATTGATTCTAAGTTTGAT
TCATTGGAGGATTTCTTTGATGCTGTAGCATTATTGCCTTCAGGGTCTGCAAAATTGAGT
CAGACAGTGAGGTTCCGCATTAAGAGCCAAGATGCTAGTTTTAAGGAAAGCTTTGCCATC
CACCTTGATTACACTGGCTCAATGAACCAGCAGAACAAGTACTTAGTGCATGATGTGACT
GCCATGTATTCTGGTGCAGTTAGTCCATGTGTCTTGTCAGACTGTTGGAGGTTAGTTTTG
TCGGGACCTACTTTCAAGGGCAAGTCAGCGTGGTATGTTGATACTGAGATCATTAATGAG
TTTTTGGTTGACACAAACCAGCTAGGCCATGTGACTCCTGTTGAAATTGTTCTTGACATA
GAGAAGTTGCAGTTTGGAGAGTATGACTTTGTGTTGGTGGGCCCCTGTACTGAACCAGTC
CCATTGGTTGTGCATAGAGGGAGTTTATGGGAATGTGAAAAGAAATTGGCATCCTTTACA
CCTGTTATACAGGATCAGGATCTCGAGATGTTTGTGAGGGAAGTTGGGGACACCTCATCT
GATTTGTTGATCGAGGCATTGAGTAACATGATGTTGGATAGGCTTGGGTTGAGAATGCAG
TGGTCAGGGGTGGACATTGTTTCCACTCTGGGGGCTGCGGCGCCGAATAACAAG---GGG
ATCTTGAGTGCAGTTCTTGAGGCAGTGGATAATTGGGTGGAATTCAAGGGTTATGCCCTT
TGCTACAGTAAGTCAAGGAGGAGAGTGATGGTGCAGTCAAGCAGTGGCAAATTGAGATTG
AAAGGCAGAACATGTGAGGAGTTAATCGAGAGGGATGAACACATTGAAGACATTGAGTAG
>Macenta_GN_1982H
ATGGGGAACAAGCAAGCCAAAGCTCCAGAAACAAAGAACAGCCCGAGGGCCAGTCTAATC
CCTGATGCCACACACCTAGGACCACAGTTTTGCAAGAGCTGCTGGTTTGAAAACAAGGGT
CTGGTTGAGTGCAACAACCATTATTTGTGTCTCAATTGCCTTACCCTTCTCTTGAGTGTC
AGCAACAGGTGCCCCATCTGCAAAATGCCACTCCCCACAAAACTGAGACCGTCGGCCGTC
CCAACAGCGCCCCCAGCCCAAGTGGGAGACCGCACCAGACCCCCACCCTACAGTCCCTGA
ATGGAGGAGGACATAGCTTGTGTTAAAGACTTAGTGTCCAAATACTTAGCAGATAACGAG
AGACTATCAAGGCAGAAGTTGGCGTTTCTTGTGCAAACAGAGCCCAGGATGCTTTTAATG
GAGGGGTTAAAACTTCTGTCCCTCTGTATTGAAATTGATTCCTGTAACGCAAATGGTTGC
GAGCATAATAGTGAGGACAAATCTGTGGAAAGAATCCTTCATGACCATGGGATCTTAACC
CCTTCTTTATGCTTTGTGGTGCCGGATGGTTACAAATTGACAGGCAATGTTTTGATATTA
TTAGAGTGTTTTGTTAGGTCGTCTCCTGCTAACTTTGAGCAAAAGTATATTGAAGACTTC
AAAAAGTTGGAGCAGCTAAAAGAGGACCTAAAGACCGTTAATATCAGTCTGATCCCACTT
ATAGACGGGAGAACATCATTTTATAATGAACAGATACCTGACTGGGTAAATGACAAGTTG
AGGGACACACTCTTCTCATTACTGAGATATGCTCAGGAAAGTAACTCACTCTTCGAAGAA
TCTGAGTATAGTAGACTTTGTGAGTCTCTATCCATGACTTCAGGGAGGTTGTCAGGGGTG
GAGAGTTTAAATGTACTATTGGACAATCGCTCAAACCATTATGAGGAAGTAATTGCTTCG
TGCCACCAGGGTATCAACAACAAGTTGACAGCTCATGAAGTGAAATTGCAGATCGAAGAA
GAATACCAGGTGTTCAGAAACAGACTGAGGAAGGGGGAGATCGAGAGCCAGTTCCTAAAA
GTTGAGAAGAGCAGATTACTCAATGAGTTTAATGATCTGTACATGGATAAGGTGTCAACC
ACAGAAGACGATGTTGAATATTTGATTCACCAGTTCAAAAGAGCATCACCTATACTAAGA
TTTCTGTATGCGAATGTCGGGAAGGAAGCCAATGAGGATCAAACCATTAAAGAGTGTCAA
ATGCAATATTGGAGATCATTTCTAAATAAAGTCAAGTCTTTAAGAATATTGAATACGAGG
AGAAAACTTCTACTGATTTTTGATGTATTGATTCTCCTTGCAAGTAAATATGATCAAATG
AAATAT------AAGAGTCTGAGAGGGTGGCTTGGGTCCTGCTTTATAAGTGTCAATGAT
AGACTGGTCTCTTTAGAGTCAACAAAAAGGGATCTAAAGAAGTGGGTTGAACGGAGGCAA
CAGGCTGAGATGTCCAAGACCATGCAGTCTTCCCAATGTTCAAACAAGAATCAAATTCTC
AATTCAATGTTGCAGAAGACCATCTTGAAGGCCACCACTGCCCTGAAGGATGTGGGGATC
AGTGTGGACCAGTATAAAGTTGACATGGAGATAATGTGTCCAAATTGTTATGATTCAGTC
ATGGATTTTGATGTTTCTGGAATTACTCCTACAATCAGCTACCAGAGATCAGAGGAGGAG
AAGTTCCCTTACATCATGGGGAGTGTAGAATTGCTGGAAACTGTTGACCTGGAGAGACTT
TCTTCACTGAGCCTTGCTTTGGTGAACTCTATGAAAACTTCATCCACTGTGAAATTGAGG
CAGAATGAGTTTGGGCCTGCAAGGTACCAGGTGGTCAGGTGCAGAGAAGCATACTGTCAA
GAGTTCTCATTGGGTGACACTGAATTTCAGTTGGTTTACCAGAAGACAGGGGAATGTTCA
AAGTGTTATGCTATCAATGACAACAGAGTTGGTGAGATTTGCTCATTCTATGCCGATCCT
AAAAGATATTTTCCAGCAATATTTTCAGCTGAAGTTCTACAGGCTACAGTAGGTACTATG
ATTTCTTGGATAGAAGATTGTAGTGAGTTGGAAGGGCAACTGCATAATATCAGGTCATTG
ACTAAGATGATACTGGTTTTAATTCTGACACATCCCAGCAAACGTTCTCAAAAGCTCCTT
CAAAACCTCAGGTACTTTATAATGGCCTACGTGTCAGATTTTTATCACAAGGACCTAATT
GATAAAATAAGGGAAGAACTGATCACAGATACTGAATTCTTACTCTATAGATTAGTGAGG
GCATTAATGGGTCTGATTCTATCTGAGAATGTGAAGAGTATGATGACCAACAGATTCAAA
TTCATCTTGAACATTTCCTACATGTGCCATTTCATTACAAAAGAGACACCAGACAGGTTA
ACAGACCAGATAAAATGTTTTGAAAAGTTCCTTGAGCCAAAGGTGAAGTTCGGCCATGTG
AGCATCAATCCTGCAGACATAGCTACGGAAGAAGAGTTGGATGACATGATCTACAACGCA
AAGAAGTTTTTGAACAAAGATGGATGTACAAGTGCCAAGGGACCAGATTACAAAAGGCCT
GGCGTCTCAAAGAAGTTCTTGTCCCTCCTCACATCCTCTTTTAATAATGGTTCGCTGTTC
AAGGAAAAAGAAGTTAAGAAGGACATCAAAGATCCCCTCATCACTAGTGGCTGTGCTACA
GCCTTGGATTTAGCTAGCAACAAAAGTGTTGTTGTGAACAAATACACAGATGGTTCTAGA
GTGTTAAACTACGATTTTAATAAGCTCACAGCATTAGCCGTGTCACAGCTTACTGAGGTT
TTCTCAAGGAAGGGGAAACACCTCCTAAACAAGCAGGACTATGAATATAAAGTGCAACAG
GCGATGAGCAATTTAGTCCTGGGATCTCGACAGCATAAGACTGATGCTGATGAGGCTGAT
TTGGACGAAATCCTGCTTGACGGGGGTGCAAGTGTTTATTTTGATCAGCTAAGGGAGACT
GTTGAAAAGATCGTTGATCAGTACAGAGAGCCTGTTAAACCAGGCTCAGGCCCTGATGAT
GATGGTCCGTCTGTGAATGATTTAGATGAAGTTATTTCGAACAAGTTCCACATCAGGTTG
ATTAAAGGTGAGTTATCCAACCACATGGTTGAAGATTTTGACCATGATGTTTTACCAGAT
AAATTTTACAAAGAGTTTTGTGATGCTGTCTATGAGAATGATAAGTTGAAGGAGAGATAT
TTTTACTGCGGACATATGTCTCAGTGTCCCATTGGAGAACTAACAAAGGCAGTGACAACA
AGGACATATTTTGACCATGAGTACTTCCAATGTTTTAAGTCTATACTCTTGAAAATGAAT
GCAAACACACTAATGGGAAGGTACACTCATTACAAATCAAGAAATCTTAATTTTAAATTT
GATATGGGCAAGCTTTCTGATGATGTCAGAATTAGTGAGAGAGAGAGTAACTCAGAGGCA
CTTAGTAAAGCTCTGTCATTGACTAATTGCACCACAGCAATGTTGAAGAATCTCTGTTTT
TACAGCCAAGAGTCACCACAGTCTTATAATTCAGTAGGACCTGACACAGGGAGGCTAAAG
TTCTCCTTGTCATATAAGGAGCAGGTTGGTGGTAACAGGGAGTTGTACATTGGTGACCTT
AGGACAAAGATGTTCACTAGACTGATAGAGGACTACTTTGAGGCACTGAGTTTGCAATTG
TCAGGGAGTTGTTTGAACAACGAGAAGGAATTTGAGAATGCTATCCTTTCCATGAAACTG
AATGTTTCTTTAGCTCATGTTTCCTACAGCATGGATCACAGTAAATGGGGCCCAATGATG
TGCCCATTTCTGTTCTTGGCTGTTTTGCAAAACTTAATTTTCCTTTCAAAGGACTTGCAG
GCTGATATAAAAGGAAGGGATTACCTCTCTACTCTTCTCATGTGGCACATGCATAAAATG
GTGGAAATACCTTTTAATGTGGTATCAGCTATGATGAAATCATTCATTAAAGCCCAATTG
GGGCTGAGAAAGAAAACCACACAATCAATAACAGAGGACTTCTTTTACTCCAGTTTCCAA
GTTGGTGTAGTGCCTTCTCACGTTAGTTCAATACTTGATATGGGTCAAGGGATACTACAT
AACACGTCAGATTTTTATGCCCTCATTTCAGAGAGGTTCATTAATTATGCCATTAGTTGC
ATATGTGGTGGTGTGGTAGATGCCTACACTTCTAGTGATGATCAGATCTCCTTATTTGAC
CAAACTCTTACAGAACTCTTACAAAGAGACCCGGATGAATTCAAGACCCTAATGGACTTC
CACTATTATATGAGCGATCAGCTCAACAAGTTTGTAAGCCCTAAGAGCGTTATTGGCAGA
TTTGTTGCAGAATTTAAATCCAGATTTTTTGTTTGGGGAGATGAGGTGCCATTGCTAACG
AAGTTTGTTGCTGCAGCCCTCCACAACATAAAATGCAAGGAGCCACATCAACTGGCAGAA
ACAATTGATACAATCATTGATCAGTCAGTGGCGAATGGTGTCCCTGTTCATCTGTGTAAT
TTGATCCAGATGAGGACCTTGAGTCTTCTGCAGTATGCAAGGTACCCCATTGACCCATTC
CTTTTGAATTGCGAGACAGATGTTAGAGACTGGGTAGATGGCAACCGCAGTTACAGGATT
ATGAGGCAGATAGAGGGATTAATTCCTGATGCCTGTAGCAAGATTAGATCCATGTTGAGG
AAGTTGTACAACAGGTTGAAAACTGGACAACTCCATGAAGAATTCACAACAAATTACCTA
TCTAGTGAACATCTCTCCTCACTGAGGAATCTCTGTGAACTGTTGGGCGTTGAGCCTCCG
TCTGAATCTGACCTCGAGTTTTCTTGGTTAAATCTGGCTGCACATCATCCTCTGAGAATG
GTTTTAAGGCAAAAAATAATATATTCAGGTGCTGTGAACCTAGATGACGAGAAAGTGCCC
ACCATTGTTAAGACGATCCAGAACAAGTTGTCCTCCACCTTCACTAGAGGTGCACAGAAA
TTATTATCTGAGGCTATCAACAAATCTGCATTCCAGAGCTCCATTGCCTCCGGTTTTGTA
GGGTTGTGTAGAACATTGGGTAGTAAATGTGTCCGAGGGCCGAATAAAGAGAATCTGTAC
ATCAAGTCCATTCAATCTCTGATTTCAGGCACTCAAGGGATTGAATTGTTGACTAATTCT
TATGGTGTTCAATATTGGAGAGTTCCATTAAATCTTAGGAGTGAAAATGAAAGTGTGGTT
AGTTACTTTAGGCCTCTGTTGTGGGACTACATGTGCATCTCTTTATCAACTGCAATAGAA
CTGGGTGCATGGGTCTTAGGAGAACCCAAGATGACCAAAGCATTGGAATTCTTCAAGCAC
AACCCTTGTGATTATTTCCCTCTAAAGCCAACAGCATCTAAATTGCTGGAGGACAGGATT
GGTTTAAATCATATTATTCATTCCCTGAGAAGATTGTATCCATCTGTATTTGAAAAACAC
ATACTGCCATTTATGAGCGACTTAGCATCAACCAAAATGAAGTGGTCACCCAGGATAAAA
TTTCTGGATCTTTGTGTGGCACTAGATGTCAGTTGTGAGGCTTTATCTCTAGTTTCACAC
ATAGTGAAATGGAAGAGAGAAGAGCACTACATTGTGTTGTCATCTGAGCTGAGATTATCT
CATACTAGAACACATGAGCCTATGGTGGAAGAAAGGGTGGTGAGCACTAGTGATGCTGTT
GACAATTTCATGCGGCAAATTTACTTTGAATCTTATGTGAGACCATTTGTTGCAACAACA
AGGACATTAGGATCTTTCACATGGTTCCCACACAAGACATCAATCCCAGAGGGTGAAGGA
TTACAAAGATTAGGTCCATTTTCTTCATTTGTAGAGAAAGTTATTCACAAGGGTGTTGAA
AGGCCAATGTTCAAACATGATCTGATGATGGGTTATGCCTGGATAGATTTTGACATAGAA
CCAGCTAGACTCAATCAGAATCAATTGATTGCATCAGGTCTGGTTAGTACCAAGTTTGAC
TCATTGGAGGACTTTTTTGACGCCGTTGCGTCATTACCCTCAGGGTCCACGAGACTAAGC
CAAACAGTGAGGTTCCGTATTAAGAGTCAAGATGCAAGTTTCAAGGAAACCTTCGCTATC
CATCTTGATTACACTGGCTCAATGAACCAGCAAACTAAGTACTTAGTGCATGATGTGACT
GTTATGTATTCTGGGGCAGTTAATCCATGTGTCCTGTTGGACTGTTGGAGGCTGGTTATG
TCAGGATCTACCTTTAAAGGCAAGTCAGCATGGTATGTTGACACTGAGGTTATCAATGAG
TTTTTAATTGACACAAATCAACTAGGACATGTAACTCCTGTCGAGATTGTTGTTGACGCA
GAGAAACTGCAGTTTACAGAATATGACTTTGTATTAGTGGGCCCTTGCACTGAACCAGCT
CCATTAGTTGTGCATAAAGGAGGGCTGTGGGAATGTGGAAAAAAGTTGGCGTCTTTCACC
CCAGTTATTCAGGATCAGGACCTTGAGATGTTTGTTAAAGAAGTTGGGGACACTTCATCT
GACCTGTTGACTGAGGCACTGAGTGCCATGATGTTGGATAGACTGGGGTTGAAGATGCAG
TGGTCGGGGGTGGACATTGTCTCCACGCTGAAAGCTGCGGTGCCGCAAAGTATG---GAG
ATCTTGGGTGCAGTTCTTGAGGCAGTTGACAATTGGGTGGAATTTAAAGGTTATGCTCTC
TGTTACAGTAAATCAAGGAGAAGGATAATGGTACAGTCAAGTGGTGGCAAGCTGAGATTG
AAGGGCAGAACATGTGAGGAGCTAATTGAAAGGGATGAGCACATTGAGGACATCGAGTGA
>Z148_LB_1981H
ATGGGGAACAAGCAAGCCAAAGCCCCAGAAACAAAGGACAGCCCGAGGGCTAGTCTGATC
CCTGATGCCACACACCTAGGACCACAGTTCTGCAAGAGCTGCTGGTTTGAAAACAAGGGT
CTAGTTGAGTGCAACAACCATTATTTGTGTCTCAACTGCCTTACCCTTCTCCTGAGTGTC
AGCAACAGGTGCCCCATCTGCAAAATGCCACTCCCCACAAGACTGAGACCGTCAGCCGTC
CCAACAGCGCCCCCAGCCCCAGCGGGAGACCGCACCAAACCCCCACCCTACAGTCCCTGA
ATGGAGGAGGACATAGCTTGTGTTAAAGACTTAGTGTCCAAATATTTAGCAGATAACGAG
AGACTATCAAGGCAGAAGTTGGCGTTTCTTGTGCAAACAGAACCCAGGATGCTTTTAATG
GAGGGGTTAAAACTTCTGTCCCTCTGTATTGAAATTGATTCCTGCAACGCAAATGGTTGC
GAGCATAACAGTGAGGACAAATCTGTGGAAAGAATCCTCCATGACCATGGGATCTTAACC
CCTTCTTTATGCTTTGTGGTGCCAGATGGTTACAAATTGACAGGCAATGTTTTGATATTA
TTAGAGTGTTTTGTTAGGTCGTCTCCTGCTAACTTTGAGCAAAAGTACATTGAAGACTTC
AAAAAGTTGGAGCAGCTAAAAGAGGACCTAAAGACCGTCAATATCAGTCTGATACCACTT
ATAGACGGGAGAACATCATTTTATAATGAACAAATACCTGACTGGGTAAATGACAAGTTG
AGGGACACACTCTTTTCATTACTGAAATATGCTCAGGAAAGTAACTCACTCTTCGAAGAA
TCAGAGTATAGTAGACTTTGTGAGTCTCTGTCCATGACTTCAGGGAGGTTATCAGGGGTG
GAGAGTTTAAATGTACTATTGGACAATCGCTCAAACCATTATGAGGAAGTGATTGCTTCG
TGCCACCAGGGTGTCAACAACAAATTGACAGCTCATGAAGTGAAATTGCAGATCGAAGAA
GAATACCAGGTGTTCAGAAACAGATTGAGGAAGGGGGAGATTGAGAGTCAGTTCCTAAAA
GTTGAGAAGAGCAGATTACTCAATGAGTTTAATGATCTGTACATGGATAAGGTGTCAACC
ACAGAAGATGATGTTGAACATTTGATTCACCAGTTCAAAAGAGCATCGCCAATACTAAGA
TTTCTGTATGCGAATGTTGGGAAGGAAGCTAATGAGGATCAAACCATTAAAGAGTGTCAA
ATGCAATGTTGGAGATCATTTCTAAATAAAGTCAAGTCTTTAAGAATATTGAATACGAGG
AGAAAGCTTCTATTGATTTTTGATGTATTGATTCTCCTTGCAAGTAAATATGATCAAATG
AAATGT------AAGAGTCTGAGAGGGTGGCTTGGGTCCTGCTTTATAAGTGTCAATGAT
AGACTGGTCTCTTTGGAGTCAACAAAAAGGGATCTAGAGAAGTGGGTTGAACGGAGGCAA
CAGGCTGAGATGTCCAAGACCATGCAGTCTTCCCAATGCTTAAGCAAGAATCAAATTCTC
AATTCAATGTTGCAGAAGACCATCTTGAAGGCCACCACTGCCCTGAAGGATGTGGGGATC
AGTGTGGACCAGTACAGAATTAACATGGAGATAATGTGTCCTAATAGTTATGATTCAATC
ATGGATTTTGATGTTTCTGGAATTACTCCTACAATCAGCTACCAGAGATCAGAGGAGGAG
AAATTCCCTTACATCATGGGGAGTGTAGAATTGCTGGAAACTGTTGACCTGGAGAGACTT
TCTTCACTAAGCCTTGCTTTGGTGAACTCTATGAAAACTTCATCTACTGTGAAATTGAGG
CAGAATGAGTTTGGGCCTGCAAGGTACCAGGTGGTCAGGTGCAAAGAAGCATACTGTCAA
GAATTCTCGTTGGGTGACACTGAATTTCAGTTGGTTTACCAGAAGACAGGGGAATGTTCA
AAGTGTTATGCTATCAATGACAATAGAGTTGGTGAGGTTTGCTCATTCTATGCCGATCCT
AAAAGATATTTTCCAGCAATATTTTCAGCTGAAGTCCTGCAGGCTACAGTAGGTACTATG
ATTTCTTGGATAGAAGATTGTAGTGAGTTGGAAGGGCAACTGCATAATATCAGGTCATTG
ACTAAGATGATACTGGTTTTAATTCTGGCACATCCCAGCAAACGTTCTCAGAAACTCCTT
CAAAACCTCAGGTACTTTATAATGGCCTACGTATCAGATTTTTATCACAAGGACCTAATT
GATAAAATAAGGGAGGAACTGATTACAGATACTGAATTCTTACTCTATAGATTAGTGAGG
GCATTGATGGATTTGATTCTATCTGAGAATGTGAAGAGTATGATGACCAACAGATTCAAA
TTCATCTTGAACATTTCCTACATGTGCCATTTTATTACAAAAGAGACTCCAGACAGGTTA
ACAGACCAGATAAAATGTTTTGAAAAGTTCCTTGAACCAAAGGTGAAATTCGGCCATGTG
AGCATCAATCCTGCAGACATAGCTACGGAAGAAGAGTTGGATGACATGATCTACAACGCA
AAGAAGTTTTTGAATAAAGATGGATGTACAAGTGCCAAGGGGCCAGATTACAAAAGGCCT
GGCGTCTCGAAGAAATTCTTGTCCCTCCTCACATCCTCTTTTAATAATGGTTCGCTGTTT
AAGGAAAAAGAAGTTAAGAAGGACATCAAAGATCCCCTTATCACTAGTGGCTGTGCTACA
GCCTTGGATTTAGCTAGTAACAAAAGTGTTGTTGTAAATAAATACACAGATGGTTCTAGA
GTGTTAAACTACGATTTTAATAAGCTCACAGCATTAGCTGTGTCACAGCTTACTGAGGTT
TTCTCAAGGAAGGGGAAACATCTCCTAAATAAGCAGGACTATGAATATAAAGTGCAACAG
GCGATGAGCAATTTAGTCCTGGGACCTCGACAGCATAAGACTGACGCTGATGAGGCTGAT
TTGGATGAAATCCTGCTTGACGGGGGTGCAAGTGTTTATTTTGATCAGCTAAGGGAGACT
GTTGAAAAGATCGTTGATCAGTACAGAGAGCCTGTTAAACCAGGCTCAGGCCCTGATGTT
GATGGTCCGTCTGTGAATGATCTAGATGAAGTTATTTCGAACAAGTTCCACATTAGGTTG
ATTAAAGGTGAGTTATCCAACCACATGGTTGAAGATTTTGACCATGATGTCTTACCAGAT
AAATTTTACAAGGAGTTTTGTGATGCTGTCTATGAGAATGATAGGTTGAAGGAGAGATAT
TTTTACTGCGGACATATGTCTCAGTGTCCCATTGGAGAACTAACAAAGGCAGTGGCAACA
AGGACATATTTTGACCATGAGTACTTCCAATGTTTTAAGTCTATACTCTTGATAATGAAT
GCAAACACACTAATGGGAAGGTACACTCATTACAAATCAAGAAATCTTAATTTTAAATTT
GATATGGGCAAGCTTTCTGATGATGTCAGGATTAGTGAGAGAGAGAGTAATTCAGAAGCA
CTTAGTAAAGCTTTGTCATTGACTAATTGCACCACAGCAATGTTGAAGAATCTCTGTTTT
TACAGCCAGGAGTCACCACAGTCTTATAATTCAGTAGGACCTGACACAGGGAGGCTAAAG
TTCTCCTTGTCATATAAGGAGCAGGTTGGTGGTAACAGGGAGTTGTACATTGGTGACCTT
AGGACAAAGATGTTTACTAGACTGATAGAGGATTACTTTGAGGCACTGAGTTTGCAATTG
TCAGGGAGTTGTTTGAACAACGAGAAGGAATTTGAGAATGCTATCCTTTCTATGAAACTG
AATGTTTCTTTAGCTCATGTTTCCTACAGCATGGATCACAGTAAATGGGGCCCAATGATG
TGCCCATTTCTGTTCTTGGCTGTTTTGCAAAACTTAATTTTCCTTTCAAAGGACTTGCAG
GCTGATATAAAAGGAAGGGATTACCTCTCTACTCTTCTCATGTGGCACATGCATAAAATG
GTGGAAATACCTTTTAATGTGGTATCAGCCATGATGAAATCATTCATTAAAGCCCAATTG
GGGCTGAGAAAGAAAACCACACAATCAATAACAGAGGACTTCTTTTACTCCAGTTTCCAA
GTTGGTGTAGTGCCTTCTCACGTTAGTTCAATACTTGATATGGGTCAAGGGATACTACAT
AACACGTCAGATTTTTATGCCCTCATTTCAGAGAGGTTCATTAATTATGCCATTGGTTGC
ATATGTGGTGGTGTGGTAGATGCCTACACTTCCAGTGATGATCAGATCTCCTTATTTGAC
CAAACTCTTACAGAACTCTTACAAAGAGACCCGGAAGAATTCAAGACCCTAATGGACTTC
CACTATTATATGAGCGATCAGCTCAACAAGTTTGTGAGCCCTAAGAGCGTTATTGGCAGA
TTTGTTGCAGAATTTAAATCCAGATTTTTTGTTTGGGGAGATGAGGTGCCATTGCTAACG
AAATTTGTTGCTGCAGCCCTCCATAACATAAAATGCAAGGAGCCACATCAACTGGCGGAA
ACAATTGATACAATCATTGATCAGTCAGTGGCGAATGGTGTCCCTGTTCATCTGTGTAAT
TTGATCCAGATGAGAACCTTGAGTCTTTTGCAGTATGCAAGGTACCCCATTGACCCATTC
CTTTTGAATTGCGAGACAGATGTTAGAGACTGGGTAGACGGTAACCGCAGTTACAGGATT
ATGAGGCAGATAGAGGGATTAATTCCTGATGCCTGTAGCAAGATTAGATCCATGTTGAGG
AAGTTGTACAACAAGTTGAAAACCGGACAACTCCATGAAGAATTCACAACAAATTACCTA
TCTAGTGAACACCTCTCCTCACTGAGGAATCTCTGTGAACTGTTGGGTGTTGAGCCTCCG
TCTGAATCTGACCTCGAGTTCTCTTGGTTAAATCTGGCTGCACATCATCCTCTGAGAATG
GTTTTAAGGCAAAAAATAATATATTCAGGTGCTGTGAACCTAGATGACGAGAAGGTGCCC
ACCATTGTTAAGACGATCCAGAACAAATTGTCCTCCACCTTTACTAGGGGTGCACAGAAA
TTACTATCTGAAGCCATCAACAAATCTGCATTCCAGAGCTCCATTGCCTCCGGTTTTGTA
GGGTTGTGTAGAACACTGGGTAGTAAATGTGTCCGAGGGCCGAATAAAGAGAATCTGTAC
ATCAAGTCCATTCAATCTCTGATTTCAGGCACTCAAGGGATTGAATTGTTGACTAATTCT
TATGGTGTTCAATATTGGAGAGTTCCATTAAATCTTAGAAGTAAAAATGAAAGTGTGGTT
AGTTACTTTAGACCTCTGTTATGGGACTACATGTGCATTTCTTTATCAACTGCAATAGAA
CTGGGTGCATGGGTCTTGGGAGAACCCAAGATGACCAAAGCATTGGAGTTCTTCAAACAT
AACCCTTGTGATTACTTCCCTCTAAAGCCAACTGCATCTAAATTGCTGGAGGACAGGATC
GGTTTAAATCATATTATTCATTCCCTGAGAAGATTGTACCCATCTGTATTTGAAAAACAC
ATACTGCCATTTATGAGCGACTTAGCATCAACCAAAATGAAGTGGTCACCCAGGATAAAA
TTTCTGGATCTTTGTGTGGCACTAGATGTCAGTTGTGAGGCTTTATCCCTAGTTTCACAC
ATAGTGAAATGGAAGAGAGAAGAGCATTACATTGTGTTGTCATCTGAGCTGAGATTATCT
CATACTAGAACACATGAGCCTATGGTGGAAGAAAGGGTGGTGAGTACTAGTGATGCTGTT
GACAATTTCATGCGGCAAATTTACTTTGAATCTTATGTAAGACCATTTGTTGCAACAACA
AGGACATTAGGATCTTTCACATGGTTCCCACACAAGACATCAGTCCCAGAGGGTGAAGGA
TTACAAAGATTGGGCCCATTTTCTTCGTTTGTAGAGAAAGTTATTCACAAGGGTGTTGAA
AGGCCAATGTTTAAACATGATCTGATGATGGGTTATGCCTGGATAGATTTTGACATAGAA
CCAGCTAGACTCAATCAGAATCAATTGATTGCATCAGGTCTGGTTAGTGCCAAGTTTGAC
TCATTGGAGGACTTTTTTGATGCCGTTGCGTCATTACCCTCAGGGTCCACGAAACTTAGC
CAAACAGTGAGGTTCCGTATTAAGAGTCAAGATGCAAGTTTCAAGGAAACCTTCGCTATC
CATCTTGATTACACTGGCTCAATGATCCAACAAACTAAGTACTTAGTGCATGATGTGACT
GTTATGTATTCTGGGGCAGTTAATCCATGTGTCCTGTTGGACTGTTGGAGGCTGGTTATG
TCAGGACCTACCTTTAAAGGCAAGTCAGCATGGTATGTTGACACTGAGGTTATCAATGAG
TTTTTGATCGACACAAATCAACTAGGACATGTAACTCCTGTCGAGATTGTTGTTGACGCA
GAGAAATTGCAGTTCACAGAATATGACTTTGTATTGGTGGGCCCTTGCACTGAACCAGCT
CCATTAGTTGTGCATAAGGGAGGGCTGTGGGAATGTGGTAAAAAATTGGCGTCTTTCACC
CCAATTATACAGGATCAGGACCTTGAGATGTTTGTTAGAGAAGTTGGGGACACTTCATCT
GACCTGTTGACTGAGACACTGAGTGCCATGATGTTGGATAGACTGGGGTTAAAGATGCAG
TGGTCGGGGGTGGACATTGTCTCCACGCTGAAAGCTGCGGTGCCGCGGAGTATG---GAG
ATCTTGGGTGCAGTTCTTGAGGCAGTTGACAATTGGGTGGAATTCAAAGGTTATGCTCTC
TGTTACAGTAAATCAAGGAGAAGGATAATGGTGCAGTCAAGTGGTGGCAGGCTGAGATTA
AAGGGCAGAACATGTGAGGAGCTAATTGAAAGGGATGAGCACATCGAGGACATAGAGTGA
>CSF_NG_2001H
ATGGGCAACAAACAAGTCAGATCCATGAAGAAAGTAGACAGCCCAAGGGCCAGTTTGATT
CCTGATGCTTCCCACTTGGGTCCTCAATTTTGCAAAAGCTGCTGGTTTGAAAACAGAGGC
CTGGTTGAATGCAACAACCATTACCTCTGCCTCAATTGCCTCTCATTGCTCCTGAGTGTC
AGCAGCAGGTGTCCCATTTGCAAGATGCCCCTACCCACAAAGCTCAAGACATCCACCACT
CCAACTGCTCCCTCCATCAGAGAGGCCAACACCACAAGTCCCCCACCATATAGTCCCTAA
ATGGAAGATGAGGTTGCCACTGTCAAAGACTTAGTGGCAAAATACTTGGCTGACAATGAG
AAGTTATCAAGGCAAAAATTAGCATTCTTGGTTCAAACAGAACCTAGAATGCTTCTTATG
GAAGGATTAAAGTTATTATCTCTCTGTATTGAACTCGACTCATGTAACGCAAATGGGTGT
GAACACAACACAGAGGACAAATCCGTAGAAAATATCCTCCACGACTTTGGAATTCCGACC
CCTTCTCTCTGTTTTGTCGTCCCCGATGGTTACAAGCTGAATGGGAACGTTCTCATTTTA
CTGGAGTGCTTTGTAAGATCCTCACCAGCTAACTTTGAACAAAAGTATACTGAAGATCTC
ACAAAACTAGAGCAGCTGAAAGACGATCTTAAATCTGTTGATATAAATCTCATTCCACTT
ATTGACGGCAGAACATCATTTTACAATGAGCAAATCCCTGATTGGGTTAATGATAAATTA
AGAGAGACACTATTCTCATTATTGCGATTTGCTCAAGAAAACAATGCTCTTTTTGAGGAA
TCAGAGTATGTTCGGCTTTGTGAGTCCCTCTCTATGACATCCGGTAGACTTTCTGGTGTG
GAGAGCCTAAATGTCTTGACAGACAACCGCACTGACCATTATGAAGATATAATTGCTCTT
TGCCATCAGGGCATTAACAACAAGTTGTCGGCTTATGAGGTAAAAATGCAAATTGAAGAG
GAGTACCAGGTGTTCAGAAACAGAATTAGACAAGGGGAGGTGGAGTGTCAGTTTGTCAAG
GTGGAAAAAGGGGAACTGATGTGCAAATTCAACAATCTATATGTTGATGAGGGGATTGTG
GGTGAAGATAGCATAGAACATTTGATTTACCAATATAAGAGGGCCTCACCAATTTTGAGG
TTTCTGTATGCGGACTTGGATACTGAAGAATCCAAAGGTCCAACTGTAGACTGGTGTCAA
ATGCAATGCTGGAGATCGTTCTTGAACAAGGTGAAGTCCTTGAGGATCTTGAACACCAGA
AGAAACGTAATGCTAGTTTTTGACACAATGATACTCCTTGCAAGCATAAATGATCAGGTG
AAATGCAGAGGCAGGAGCTCAAAAGGGTGGCTTGGTTCTTGTTTCATCAGTGTAAATGAT
CGGTTAGTTTCCTTAGAGTCAACAAAACGAGACTTAAAGAAATGGATAGAAAGGAGGCAG
CAACTTGAGGTTTCCAAGTCG---------TCCACACTGGTGTGTAGAAATGAGATTCTG
AGGTCAGTGATTCAAAAGACTGTGACTAAAGCCACTGCTGCTCTTGCAGCTGTTGGTATC
AGTGTGGATCATTATGGGGTGAGCATGGATGTGTTTGACTGCAATGTTTATGATTCGATA
TTAAAACTTGATGTTTCAGGGGTGACCCCAACAATTAGTTACCAAAAATCACAAGAGGAG
AAATTTCCATACACACTGGGGACTGTTGAGATTTTAGATCCCACAGACTTGGAAAGGCTC
TCCTCTTTGAGTTTAGCTTTAGTAAATTCTATGAAGACCTCTTCGACTGTGAAGATAAGG
CAGAATGAACATGGAGCAGCTAGGTACCAAGTGGTAAGGTGTAAAGAGGCATATTGCCAA
GAGTTCTTCTTGAGGGGAATTGAATTTCAGTTACTCTATCAGAAAACAGGTGAGTGCTCA
AAGTGTTATGCAGTTAACAATGATGCGGTTGGTGAGGTCTGCTCATTTTATGCTGACCCA
AAAAGATACTTTCCATCAATTTTTTCAACTGAGGTTCTATGCACAACTGTGGAAACCATG
GTGAGTTGGATAGAAGACTGTAATGAACTAAAAGATCAATTAGTTAATGTGAAGTCATTA
ACAAAAATGATACTTATTGTGGTCTTAGCTCACCCTAGCAAACGGTGTCAAAAGTTTTTA
CAGAACTTGAGATACTTTGTAATGGCTTATGTTTCTGACTTTTACCACAAGGAACTAATT
GATAAATTAAAGGAAAAATTAATCACAGAGACTGAATTTTTGCTATTTAGGCTCCTAAGG
TCTTTGTTGAACATAGTGTTGCATGAAGATGTAAAGAGTATGCTTACAAATAGATTCAAG
TTGGTACTGAACATTTCTTATATGTGTCATTTCATAACTAAAGAAACTCCAGACAGATTA
ACAGCCCAAATTAAGTGCTTCGAAAAGTTTCTTGAGCCAAAATTGAACTTTGGACATGTC
ACTGTAAACCCAGCAGACAAGGCCACTGTGGAAGAATTAGATGAAATGATTCATAATGCA
AAAAAGTTTTTAAGTAAAGAGGGATGCACTAGTGCCAATAAGCTAAATTATAAGAGACCC
GGTGTGTCGAAGAAGTTCCTCTCCCTTCTAACATCTTCATTCAACAATGGATCTCTTTTT
AAAGAAAAGGAGATAAAGAAGGAAATAAAGGATCCCATTGTTACAAGTGGTTGTGCAACA
GCTCTGGATTTGGCCAGTAACAAGAGTGTGGTCATCAATAAATATACGGATGGCTCTAGA
GTTCTCAATTATGATTTTAACAAACTCACTGCATTGGCTGTCACACAGTTAACTGAGGTT
TTCTCTCGAAAGGGGAAGTTTTTGCTCAACAAACAAGACTATGAGTACAAAATTCAGCAG
GCAATGAGTAGTCTGGTGATGGGTTCCAAAGGGCAAAATGTGGAGATTGATAAGGCTGAT
CTAGACGAAGTGCTTCTAGATGGTGGAGCATCAATATATTTTGATCAGTTAAGAGAGACA
GTTGAGAAAATTGTGGAACAGTACAAGGAACCGGCAAAACAAAACTCACATCTTGCAATG
GGTGAACCAACAATAAATGATCTAGATAAGGTCGTCACAAACAAGTTTCATGTAAGACTA
ATTAAAGGAGAACTCTCACACCACATGATTGAAGACTTTGATCATGAGATCTTACCAGAG
GGTTTCTATGAGGAATTCTGTAATGCCATTTATAAAGACTGTAGTTTAAAAGAAAAGTAC
TTCTACTGTGGTCCTATGACGGGTTGTCCTATTGGTGAACTCACAAAAGCTGTAGCAACA
AGAACATATCTTGACTGTGAATTTTTCCAGTGTTTCAAATCAATATTGTTACTGATGAAC
GGAAATAAGCTTATGGGCAAATACTCCCACTATAAGTCCAGGTGCCTAAACTTCAAATTT
GACACTAACAAGCTCTCTGATGATGTGAGAATTAGTGAAAGGGAGAGCAATTCGGAAGCT
CTTAGTAAGGCCCTGTCTTTGACAAACTGTACCACAGCAATGCTGAAGAATTTGTGTTTT
TACAGTCAAGAATCACCACAGTCTTACAACTCCACTGGGCCTGATACAGGAAGACTAAAG
TTCTCTTTATCTTATAAGGAGCAGGTTGGGGGCAACAGAGAGCTTTACATAGGGGACTTG
AGGACAAAAATGTTTACAAGGTTAATTGAGGATTACTTTGAGGCATTAAGCCGGCAGCTG
TCTGGAAGCTGTCTCAACAATGAGAAAGAATTTGAAAACGCTATTCTCTCAATGAAGCTG
AATGTGTCCTTGGCTCATGTGTCTTACAGTATGGATCATAGTAAATGGGGGCCCATGATG
TGTCCTTTCCTGTTTCTCATAGTGCTGCAGAATTTGGTTGTCTTGTCAAAAGACTTGCAG
GCAGATATCAAAGGACGTGATTATCTTTCGACTCTTCTGACATGGCACATGCACAAGATG
GTGGAGATACCATTCAATGTTGTGTCAGCAATGATGAAGTCTTTTATCAAAGCACAACTA
GGTCTAAGAACAAGCACATCACAGACCACAACTGAAGACTTTTTTTACTCCAACTTTCAA
ATTGGTTTAGTGCCTTCCCATGTGAGCTCCATTCTAGACATGGGGCAAGGTATTCTACAT
AATACTTCAGATTTCTATGCACTCATTTCAGAAAGATTTATTAACTATGCTATCGGATGT
GTTTGTGGAGGGGTGATCGACGCTTACACATCCAGTGATGACCAAATATCTTTATTTGAT
CAGAGTCTTACAGAACTGATGTCACGGGACCCAGATGAGTTCAAGACATTATTAGAATTT
CATTTTTACATGAGTGATCAGTTGAATAAATTTGTGAGTCCCAAAAGTGTTATTGGGAGA
TTTGTTGCAGAATTTAAGTCAAGGTTTTATGTGTGGGGTGATGAAGTTCCATTATTGACA
AAATTTGTTGCTGCTGCTCTCCACAACATAAAGTGTAAAGAGCCACATCAGTTGGCAGAA
ACAATTGACACAATTATTGATCAATCAGTCGCAAATGGTGTACCTGTGCACTTATGTAAC
TTGATTCAGTTGAGAACACTGTCACTGTTGCAGTATGCCAGATACCCGATTGACCCATTT
CTTCTAAACTGTGGAACTGATGTGAGGGATTGGGTTGATGGCAATCGCTCCTATAGGATC
ATGAGGCAAATTGAGAGGCTTATCCCTGAAGCTTGTAAGAAGATCCGGTCAATGTTAAGA
AAGCTGTTCAACAAATTGAAAGTTGGGGATCTCCATGAAGAATTCACAACCAACTACCTT
TCAAATGAACATTCATCCTCACTTAAAAATCTCTGTGACATGATGGGTGTTGAGCCTCTG
TCAGATTCCGACTTGGAATATTGCTGGCTAAATCTAACAGCTCATCACCCATTAAGAATG
GTACTGAGACAGAAAATCATTTACTCAGGTGCAGTCAACTTAGATGAAGAAAAGGTCCCA
ACAATAGTGAAGACCATCCAAAACAAATTATCATCTACATTCACTAGAGGTGCACAGAAG
CTCTTATCCGAAGCTATCAACAAGTCTGCATTTCAAAGTTCAATTGCATCTGGCTTCGTT
GGTTTGTGTAGGACACTGGGCAGTAAATGTGTAAGAGGGCCAAATAAAGAAAATCTTTAT
ATAAAATCAATTCAGTCATCAATTGCAAACATTCAAGAAATTGAAGCACTGGTAGATGAT
TCCGGAATTCAATTTTGGAGGGTCCCTCTGAAAGTAAGGCAGGAGTTTGAGGACGTGGCT
GGTTACTTCCGACCTTTGCTGTGGGATTACATGTGTATTTCTCTGTCAACCGCAATTGAA
TTAGGAGCATGGGTCCTGGGGGAGCCGAAGGAGTCAACCCCAATGGAGTTCTTTAAGCAT
AACCCATGTGATTATTTCCCATTAAAGCCCACAGCATCTAAGTTGCTGGAAGATAGAGTG
GGTGTAAGCCACATCATTCATTCTCTTAGGAGGTTGTATCCTGCCACATTTGAAAAACAT
ATACTGCCCTTTATGAGTGATTTGGCTTCCACTAAAATGAAGTGGTCGCCTAGAATAAAG
TTCCTAGATCTCTGTGTGGCACTAGATGTGAATTGTGAAGCATTGTCCCTCGTCTCTCAC
ATAGTTAAGTGGAAGCGGGAGGAACATTACATCGTCTTGTCATCTGAACTGCGAGTATCT
CACAGTAGAACACATGAACCAATGATAGAAGAAAGAGTTGTTAGCACCACTGATGCAGTC
GACAATTATATGAGACAAATTTACTTTGAATCGTATGTGAGGTCATTTGTAGCAACAACG
AGGACCCTGGGTTCTTTTACATGGTTCCCACATAGAACATCTATTCCAGAGGGTGAGGGT
CTGCAAAGACTAGGACCTTTCTCCTCATTTGTGGAAAAAGTCATTCACAAAGGCATTGAA
AGGCCAATGTTCAAGTATGACTTGATGATGGGGTATGCATGGATCGATTATGACATTGAA
CCAGCAAGATTTAACCAAAATCAGTTGATTGCATCGGGATTGGTTGATCTCAAAGTAGAA
TCACTGGAAGACTTTTTTGAATCTGTGGCTGAATTACCACCTGGATCTGTAAAGTTGGGA
CAGACTATTAGATTTCAGATTAGAAGTCAAGAGGCTAGCTTTAAGGAAAACTTTTCTATT
CACCTAAATTTCAGTGGCTCAATGAGTCAGCGGGGGAAATATATAGTTGGTGATGTTGAT
GTCATGTACTCCGGTGCAGTGAATTCATGTGTTCTGCCAGATTGTTGGAGGCTGGTGCTA
TCTGGTCCCACCTACAAGGGAAGGTCCCCTCTGTATGTAGATACTGAAATTATTAAGGAG
TTCTTAACGGATGCAAAGCAATTGGGGCCTGTTACTCCTCTTGAGATTGACGTTGATGCA
CACAAGCTCCAGTTTTCAGAGTATGATTTTGTCATGGTGGGTCCTCACACAGAACCAGTC
CCACTTGTTGTGAACAGAGGGGCACTGTGGGAATGTGATAAGAGGTTGGCTACATTCATG
CCCGTCATTCAAGATCAAGATCTTGAGATATTCATTAGAGAAGTCAATGATACTTCTCAC
AACATGTTGGTTGGGGCATTAGCCGCCATGATGGCAGATAGGTTGAAGTTGAGGATACAA
TGGACAGGGGTGGATATTGTCCAGCTGCTCATGAAGATCATGCCTGATTGTGGTATGAGT
GTCCTTGCCGAGCTATTGAAGACAATGGATGACTGGATTGAGTTCAGGGGGTATGCTTTG
TGCTTTAGCAAGTCTAAAGAAAGAGTGATGATACAGTCAAGTAGTGGAGGGATGAGACTC
AAGGGCAGAACATGTGAAGAGTTGATCTGGGGAACAAGACTAGTGGAGGATATCGATTGA
>Nig08_A18_NG_2008H
ATGGGTGGCAAACACACCAAACAACCAAGAGAATCCAACAGTCCCAGAGCTTCCTTAATT
CCTGATGCAACACACTTGGGCCCTCAATTCTGCAAGAGTTGTTGGTTTGAGAACAAAGGT
CTGGTAGAGTGCAACAACCATTACCTGTGCCTCAACTGCCTTTCTCTACTCCTGTCTGTC
AGCAACAGATGCCCCATCTGCAAGATGCCCCTCCCTACGAGGCTCAGAACATCAACCAAT
CCAACAGCACCCCAGGTCGAACAGACCGGTCCCGCAAGTCCTCCACCATATAGTCCCTAG
ATGGAGGAGGACATAGCCTCTGTCAAAGACTTAGTTTCAAGGTACCTAATAGACAATGAC
AAGCTCTCAAGACAAAAACTAGCATTCCTTGTTCAAACAGAACCAAGGATGCTTTTGATG
GAAGGTCTAAAACTCTTGTCCCTCTGCATTGAGGTGGACTCTTGCAATGCCAATGGGTGT
GAGCACAACACTGAAAATAAATCTGTTGAAGGTATTCTCCATGATCATGGGATCTTGACA
CCGTCTCTTTGTTTCGTGGTTCCTGATGGATACAAATTAACAGGCAATATCCTCATTTTG
CTCGAGTGTTTTGTAAGATCATCTCCTGCTAACTTTGAGCAGAAGTACGTTGAGGACCTT
AAGAAATTGGAACAGTTAAAAGATGACTTGAGATCTGTAGACATCAGCCTAATTCCCCTT
ATTGATGGGCGAACATCCTTTTATAATGAACAAATACCAGATTGGGTGAATGATAAGTTA
AGAGAAACATTATTTTCACTGTTAAAATTTGCTCAAGAGAGCAATTCACTTTTTGAGGAA
TCTGAATATTCAAGACTTTGTGAATCCTTGTCAATGACATCTGGTAGGCTTTCTGGTGTA
GAGAGCATCAACATCTTAACAGATAAACGTGCCACCCACTATGAAGAGATTATTACTCTC
TGCCATCAAGGCATTAATAATAAAATGTCAGCTCATGAAGTGAGGACACAAATTGAAGAA
GAGTATCAAATATTTAGGAACAGAATTAGGCAAGGAGATATAGAAAGTCAGTTCGTGAGG
GTCGACCAAGAGGACCTGATGTACAAATTTAATAACTTATATGGTGATGAGGTTGTGGCT
CAAGAGGATACAATTGACTGCCTGACCCATCAATATAAGAGAGTGTCGCCAATTATGAGG
TTCTTATATGCAGATATTAAAGGTGGAGTCAACAAAGATGTTATAACTACTGAAGACCAG
ATGCAATGCTGGAGATCATTCCTGAATAAGGTCAAATCATTGAGGATCTTAAATACTAGA
CGAAAGCTGATGCTGGTTTTTGACATCTTAATACTCCTTGCAAGTAGGAGAGATTTCATG
AGGAATAAATGTAATAACCCAAAAGGATGGTTGGGGTCCAGCTTTGTAAGTGTAAATGAC
CGCTTGGTCTCCCTAGAGTCAACAAAAAGAGACCTAAGGAAGTGGATGGAGAGAAGGTGT
AGAGTGGTGGTTTCCAAGTCCACAGCTTCTTTTCCTTGTTTAGACAAAAATCAGATCTTA
GGAACCATTATTCAAAAGACCATTAAGAAAGCCACTTCCGCTTTAGCTGACGTTGGGATA
GATGTGAGCCACTATAGCATTGATATGGACATAATCACTCTTCAAACCTATGATGATGTC
TTAAGCTTTGATGTCTCCGGAATCACCCCTACCATTAGTTATCAGAAATCTGAGGAAGAG
AAGTTTCCTTATCTAATGGGCACAGTTGATGTTATGGACTCAGTTGACTTGGAGAGGTTG
TCATCACTCAGTCTAGCTTTAATCAATTCTATGAAAACCTCCTCAACTGTGAAGATAAGG
CAGAATGAATTTGGAGCAGCTAGATATCAGGTGGTGAAGTGCAAGGAGGCGTACAGCCAG
GATTTTACTTTAGACGGGGAGGATTTTCAGCTACTTTATCAAAAGACAGGCGAATGCTCT
AAGTGTTATGCTATAAACAACAGTTCAGTTGGTGAAGTTTGCTCCTTTTATGCAGACCCA
AAAAGGTTTTTTCCTGCAATATTTTCAGCTGAGGTTTTGCATTCAACTGTGGATGTTATG
GTCAGCTGGATTGAGGAATGTACTGAGCTGGTAGATCAGATAACCAACATCAAGTCTTTG
ACCAAGATGATTTTGACTCTAATCCTAGCACATCCGAGTAAACGCAGTCAAAAGCTTCTC
CAAAATTTAAGGTACTTTGTGATGGCTTATGTTTCCGATTTTTATCACAAAGAGCTAATC
CAGAAACTCAAGGAAAGGCTGATCACAGAAGCTGAGTTTCTACTCTACAGACTTATTAGA
GCACTGTTGAACACTGTGCTACATAAAGATGTAAAAAGCATGCTGACCAATAGGTTTAAG
TTTATCCTGAATGTTTCTTACATGTGTCACTTCATTACAAAGGAGACCCCTGATCGATTA
ACAGATCAAATCAAATGCTTTGAGAAATTTCTTGAGCCGAAATTGGATTTTGGCCATGTC
ACTGTGAATCCCACAGATCTAGCCACCAAGGATGAAATGGATGAAATGATTTACAATGCA
AAAATGTTCTTGAGCAAAAAGGGATGTGCTGAAGTGAGCAGATTAAGCTACAAGAAACCA
GGTATTTCCAAAAAGTACTTATCCTTGCTTGCATCTTCTTTCAATAATGGCTCCCTTTTC
AAGGAAAGGGAAATAAAGAAGGAAATGAAAGATCCCCTTATCACAAGTGGATGTGCAACA
GCTTTAGATTTAGCAAGCAATAAAAGTGTGGTTGTCAACAAGTATACAGATGGTTCCAGA
GTGCTGAACTATGACTTTAACAAACTCACAGCATTAGCCGTCACACAGTTAACTGAGACA
TTCTCACGAAAAGGTAAACATCTACTTAACAAACAGGATTATGAGTACAAGATACAACAG
GCAATGAGCAATTTGGTATTAGGTCCCAAAGCTCGTACTGCTGATATTGACAGTACTGAT
CTAGATGAGGCTCTTCTTGATGGGGGGGCATCGGAATACTTTGATCAATTGAAGGGGACA
ATTGAAAAGATAATAGATCAATACAAGGAGCCAGTCAAGTCATCCTCACACATGAAAAGC
GATGGTTCTCTGATGAGTGATCTGGAGAAGATCGTGTCTAATAAATTTTACATTAGACTA
ATTAAGAGTGAGCTGTCAAACCACATGGTTGAAGATTTTGACTATGAAATTCTACCAGAT
AACTTCTACAAAGAATTCTGTGACACCATTTATAATGATTCTGAACTGAAAGACAAATAT
TTTTATTGCGGCTCTATGACTGGTTGTCCCATCGGAGAGCTCACTAAAGCAGTAGCTACA
AGAACATATCTTGACCTTGAATACTTTCAATGTTTTAAATCAATAATGCTGTTGATGAAT
GGTAACAAACTAATGGGGAGGTATTCTCATTATAAGTCAAGATGTTTGAATTTTAAATTT
GACACGAGTAGACTTTCTGAGGATACTAGAATTAGTGAAAGAGAAAGCAACTCAGAGGCA
CTAAGTAAAGCCCTATCTCTGACAAGCTGCACCACTGCAATGCTGAAGAATCTGTGCTTT
TATAGTCAAGAATCACCACAGTCTTACAACTCAATTGGGCCAGACACAGGTAGATTAAAA
TTCTCCTTATCCTACAAGGAACAGGTTGGTGGCAACAGGGAGTTATACATTGGAGACCTT
AGGACAAAGATGTTTACCAGATTAATTGAAGATTATTTTGAAGCATTGAGTTTGCAGTTA
TCTGGAAGCTGTTTGAACAATGAGAAGGAATTTGAGAATGCAATTCTCTCAATGAAATTG
AACGTATCTCTTGCGCATGTTTCTTATAGCATGGACCATAGTAAATGGGGTCCGATGATG
TGCCCATTCTTGTTCCTTGCAGTCTTGCAGAACCTAGTGTTTATGTCAAAAGATTTGCAA
GCTGACATTAAAGGACGTGACTACCTCTCTACCTTATTGACATGGCATATGCACAAAATG
GTTGAGATACCTTTTAATGTTGTGTCAGCCATGATGAAATCTTACATAAAGGCTCAGTTA
GGTTTAAGAAAGAGTACGTCTCAAACTGCAACTGAAGATTTTTTCTATTCAAACTTTCAA
ATTGGTCAAGTGCCTTCTCACATCAGCTCAATACTTGACATGGGACAAGGAATTTTGCAT
AACACATCAGATTTTTATGCATTAATTTCTGAAAGGTTCATAAACTATGCCATTAGTTGT
GTTTGTGACGGATCAATTGATGCATACACCTCCAGTGATGATCAGATATCAATGTTTGAT
CAAAATCTTACTATGCTTATGACTAGGGACCCTGAAGAATTCAAAACTTTATTGGAGTTT
CATTTATATATGAGTGACCAACTCAACAAATTTGTGAGTCCGAAAAGTGTTATTGGAAGA
TTTGTTGCAGAATTCAAATCAAGGTTTTATGTATGGGGTGATGAAGTACCGCTGCTAACA
AAGTTTGTTGCAGCTGCCCTCCATAACATAAAATGTAAAGAGCCACATCAACTTGCAGAG
ACAATAGATACAATAATAGATCAATCAGTTGCTAACGGAGTGCCTGTTCACTTGTGCAAT
CTGATTCAATTGAGGACATTGTCTCTCCTACAATATGCTAGATATCCTATTGACCCATTT
CTTCTGAACTGTGAGACTGATGTGAGAGATTGGGTTGATGGGAATCGTTCATACAGAATT
ATGAGGCAGATCGAGAAGTTGGCTCCAGAATCATGCCGTAGAATAAGGTCTATGCTGAGA
AGACTGTTCAACAGACTAAAGACAGGTGAACTGCATGAAGAATTCACAACTAATTACTTG
TCAGGTGAGCACCTGACATCCTTAGAAAATCTCAGTGAGATGTTGGGTGTGGAGCCCCCG
TCAAAAGCTGATTTAGAGCTATGTTGGCTGAATTTGGCTGCTCATCACCCACTAAGAATG
GTGCTTCGGCAGAAAATTATTTACTCAGGTGCTGTCAATTTGGATGATGAAAAAATTCCC
ACTGTTGTTAAGACAATTCAGAATAAGTTGTCATCAACTTTCACAAGGGGTGCACAGAAG
TTGCTCTCAGAAGCCATAAACAAATCTGCATTCCAAAGCTCCATAGCCTCTGGATTCGTA
GGACTGTGCAGAACATTGGGTAGTAAGTGTGTTAGAGGACCGAATAAGGAGAACCTCTAC
ATAAAATCAATAACTTCATCAATAGCTGATATTAAAGGTGTTGAAATGTTTACAAATAAC
CATGGGGTGCAATTCTGGAGGGTCCCCCTAAAAGTTAGGGGTGAATGCGAAAGTGTTTTA
GCTTACTTTAGACCTTTATTGTGGGACTACATGTGCATCTCACTGTCTACTGCAATAGAA
CTCGGAGCATGGGTTCTAGGAGAGCCCAAGGATTCAAAGCCACTAGCATTTTTCAAGCAT
AATCCCTGTGATTATTTCCCACTAAAGCCTACAGCATCAAAGCTCCTAGAAGATAGAGTG
GGTGTTAACCACATCATTCATTCCTTAAGAAGATTGTATCCCACAATGTTTGAGAAACAC
ATATTGCCATTCATGAGCGATCTAGCGTCTACAAAAATGAAGTGGTCTCCAAGAATTAAG
TTTCTGGATCTCTGTGTGGCACTAGATGTAAACTGTGAAGCATTGTCCCTTGTGTCACAC
ATTGTCAAATGGAAAAGAGAAGAACACTACATAGTCCTATCATCTGAGTTGAGGCAATCT
CATAGCAGAACACATGAACCAATGATAGAAGAGAGGGTTGTTAGTACTAGTGATGCTGTT
GATAACTTTATGAGACAAATCTACTTTGAGTCATACGTAAGATCATTTGTTGCGACAACA
AGAACCTTGGGGTCCTTCACATGGTTCCCACATAAGACATCCATTCCGGAGGGGGAAGGT
TTGCAGAGGCTTGGGCCTTTTTCTTCATTTGTGGAAAAAGCAATTCATAAAGGCATTGAA
AGACCAATGTTCAAACACGATCTAATGATGGGTTATGCCTGGATAGATTATGATATTGAT
CCAGCAAGGCTTAATCAGAATCAATTAATAGCTTCAGGATTAGTTGATGTTAGATTAGAG
TCCTTAGAGGATTTTCTTGAGTCCATAGGATCTCTTTCACCTGGTTCAGTAAAGTTGAAC
CAGACAATCAGGTTTCAGATTAAAAGTCAGGATGCAAGTTTTAAGGAGAGCTTCTCTATC
CACCTTGAGTTTGTTGGGTCAATAACACAACAAGGGAGGTACATTGTTGATGATGTAAAT
GCAATGTATTCTGGTTCTGTTAACTCATGTGTTCTACCAGATTGTTGGAGGCTGGTTTTG
TCAGGACCCACTTATAAGAATGACTCTTCTTGGTTTGTTGACACTGAAGTCATCAAGGAA
TTTTTGGTAGACCCAAAGGAGCTCGGCCCTGTCACCCCCATTAAAATTGTCGTAGATGTT
GACAAGCTGCAGTTCACAGAGTATGATTTTGTGCAGGTGGGTCCCCATACTGAGCCAGTC
CCATTAGTTGTCAATAGAGGAGCTCTCTGGGAGTGTGACAAAAAACTGGCTACATTTACA
CCTGTTGTTCAAGATCAAGATCTTGAGATCTTTATAAAAGAGATTGATGATAGTTCTCAT
GATCTGATGGTTGGAGCATTGACTGCCATGATAATGGACAGATTGAAACTCAGAACTCAA
TGGTCAGGGGTGGATATTGTTCAAACATTAAAAAAGGCAATGCCTGACAGTGCTATGAAG
GTTTTGCATGACGTGTTAAGATCAATAGATGAATGGGTAGAATTTAAGGGATATGCCTTA
TGTTACAGTAAGTCCAAGGAGAAAATTATGATACAGTCGAGTGGTGGGAGGCTGAGGCTC
AAAGGCAGGACGTGTGAGGAATTACTAGAAGAGGTGGGAGGCATCGAGGACATTGAATAA
>Nig08_A19_NG_2008H
ATGGGTGGCAAACACACCAAACCACAGAGAGAATCCAACAGTCCCAGAGCCTCTCTAATT
CCCGATGCAACACACCTGGGCCCTCAATTTTGCAAGAGTTGTTGGTTTGAGAACAAAGGT
CTGGTGGAGTGCAACAACCATTACTTATGCCTCAACTGCCTTACTTTACTCCTGTCTGTC
AGCAACAGATGCCCCATCTGTAAGATGCCCCTCCCCACGAGGCTGAGAGCATCAACCAAC
CCAACAGCACCCCAGGTCGAACAAGTCGGCCCTACAAATCCTCCACCATACAGTCCCTAA
ATGGAGGAGGACATAGCCTCTGTCAAGGACTTAGTCTCAAAATACCTAATAGATAATGAC
AAGCTCTCAAGACAGAAACTAGCATTCCTTGTTCAGACAGAGCCAAGGATGCTTTTGATG
GAAGGTTTAAAACTCTTGTCCCTTTGTATTGAGGTGGACTCTTGCAGTGCCAACGGGTGT
GAGCACAACACTGAGAATAAATCTGTTGAAAGTATTCTCCATGATCATGGAATCTTGACA
CCGTCTCTTTGTTTCGTGGTTCCTGATGGATATAAATTGACAGGCAACATCCTCATACTG
CTCGAGTGTTTTGTGAGATCATCTCCTGCTAATTTTGAGCAGAAGTATGTTGAAGACCTT
AAAAAGTTGGAACAGTTAAAAGATGACTTGAAATCTGTAGACATCACCCTCATTCCCCTC
ATTGATGGGCGAACATCTTTTTATAACGAACAGATACCAGATTGGGTGAATGACAAGTTG
AGAGAGACATTGTTTTCACTGTTGAAATTTGCTCAAGAGAGCAATTCACTTTTTGAGGAG
TCTGAATATTCTAGGCTTTGTGAATCCTTGTCAATGACATCTGGTAGGCTTTCTGGTGTA
GAGAGCATCAATGTCCTAACAGATAAACGTACTACTCACTATGAAGAGATAATCACTCTT
TGCCATCAGGGCATCAATAATAAGATGTCAGCTCATGAAGTGAGGACACAAATTGAAGAA
GAGTATCAAATTTTTAGGAACAGAATTAGGCAGGGAGATATAGAGAGTCAATTTGTGAGG
GTTGACCAAGAGGACCTGATGCACAAATTTAATAACTTATATAGTGATGAGGTTGTGGTT
CAGGAGGATACAATTGATTGCTTGATTCATCAATATAAGAGAGTGTCGCCAATTATGAGG
TTCTTATATGCAGATATTGAGGGCAGAGCCAACAAAGATATTATGACTACTGAGGATCAG
ATGCAATGCTGGAGATCATTCCTGAATAAGGTTAAATCATTAAGGATCTTAAATACTAGA
CGAAAGCTGATGTTGGTTTTTGACATCTTGATACTCCTTGCAAGTAGGAGAGATTTTATG
AGGAATAAATGCAACAACCCAAAAGGATGGTTGGGATCCAGCTTTGTAAGTGTAAATGAT
CGTTTGGTCTCCTTGGAGTCAACAAAAAGAGACCTAAAGAAGTGGTTAGAGAGGAGGTGT
AGAGTAGAGGTTTCCAAGCCCACTGCTCCTCTTCCTTGTTTGGACAAAAATCAAATCTTA
AGAACCATTATTCAAAAGACCATTGAGAAAGCCACTTCTGCTTTAGCTGACGTTGGGATA
GATGTGAGCCACTACGGCATTGATATGGACATAATTACTCCTCAAACCTATGATGATGTC
TTAAGCTTTGATGTCTCCGGGATCACCCCTACCATCAGTTATCAGAAATCTGAGGAAGAG
AAGTTTCCTTATCCAATGGGTACAGTTGGTATTATGGACTCAGTTGACTTGGAGAGGTTG
TCATCACTCAGTCTAGCTTTGGTCAATTCTATGAAAACCTCATCAACCGTGAAAATAAGG
CAGAATGAATTTGGAGCAGCTAGATATCAAGTGGTGAAGTGCAAAGAGGCATACAGTCAG
GATTTTACTCTAGACGGAGAAAATTTCCAGCTGCTTTACCAAAAGACAGGTGAATGCTCT
AAGTGTTATGCTATAAACAACAATTCAGTTGGTGAAGTTTGCTCCTTTTATGCAGACCCA
AAGAGGTTTTTTCCTGCAATATTTTCAGCTGAAGTTTTACAGTCAACTGTGGATGTTATG
GTCAGCTGGATTGGAGAATGTACTGAGCTGGTAGATCAGATGATCAGCATTAAGTCTTTG
ACCAAGATGATTTTGATTCTAATCTTAGCACATCCGAGTAAACGCAGTCAAAAGCTTCTC
CAAAATTTAAGGTACTTTGTGATGGCTTATGTCTCCGATTTTTATCACAAAGAGCTGATC
CAGAAACTTAAGGAAAGGCTGATCACAAAAGTTGAGTTTTTACTCTATAGACTCATTAGA
GCACTGTTAAACATTGTGTTGCACAAAGATGTAAAAAGCATGCTGACTAACAGGTTTAAA
TTTGTCTTAAATGTTTCTTATATGTGTCACTTCATTACGAAGGAAACCCCTGATCGATTG
ACAGACCAAATCAAATGCTTTGAAAAATTTCTTGAACCGAAGTTGGATTTTGGCCATGTT
ACTGTTAATCCTACAGATCTAGCTACCAAGGATGAAATGGATGAAATGATCTACAATGCA
AAGATGTTTTTGAGCAAGAAAGGATGCACTGAAGTGAGCAGATTAAGCTACAAGAAACCA
GGTGTTTCTAAAAAGTATTTATCTTTACTTGCGTCTTCTTTCAATAATGGCTCCCTTTTC
AAAGGAAAGGAAATAAAGAAAGAAATGAAAGATCCTCTTATCACAAGTGGATGTGCAACA
GCTTTAGACTTAGCAAGCAATAAAAGTGTGGTCGTCAACAAGTATACAGATGGCTCTAGG
GTGCTGAACTATGACTTTAACAAACTCACAGCATTAGCCGTCACACAGTTGACTGAGACA
TTCTCACGAAAAGGTAAACATCTACTTAACAAGCAAGATTATGAATATAAGATACAACAG
GCAATGAGCAATTTAGTATTAGGTCCTAAAGCTCGCACTGTTGATATTGACAGCACTGAT
CTAGATGAAGCCCTTCTTGATGGAGGGGCATCTGAATATTTCGATGAATTGAGGGGGACA
ATTGAAAAGATAATAGATCAATACAAGGAGCCAGTCAAGTCACCTTCACATATGAAGGGT
GATGGTCCTCTAATGAGTGATTTAGAGAAGATCGTGTCTAATAAATTTTACATTAGACTA
ATTAAGAGTGAGTTGTCTAACCATATGGTTGAAGATTTTGATTATGAAATCCTACCAGAA
GGCTTCTACAAAGAATTCTGTGACACTATTTATAATGATTCTGAAATGAAGGATAAGTAT
TTTTATTGCGGACCTATGACAGGTTGTCCCATCGGAGAGCTCACCAAAGCAGTAGCCACA
AGAACATATCTTGACCTTGAGTACTTTCAATGCTTTAAATCAATAATGCTGCTGATGAAT
GGTAACAAACTGATGGGAAGGTATTCTCATTATAAGTCAAGATGTTTGAATTTTAAATTT
GACACGAGTAGACTCACTGAGGATACTAGAATTAGTGAAAGAGAAAGCAACTCAGAGGCA
CTGAGTAAGGCTTTATCTCTGACAAACTGCACCACTGCAATGCTGAAGAATCTGTGTTTC
TACAGCCAGGAATCACCACAGTCTTATAACTCAATTGGGCCAGACACAGGTAGACTGAAA
TTCTCTTTGTCCTACAAGGAGCAAGTTGGTGGCAACAGGGAGTTGTACATCGGAGACCTT
AGGACGAAGATGTTCACCAGGTTGATTGAAGATTATTTTGAGGCATTAAGTTTGCAGTTG
TCTGGAAGCTGTTTGAACAATGAGAAAGAATTTGAGAATGCGATTCTCTCAATGAAATTG
AATGTGTCTTTGGCACATGTTTCTTATAGCATGGACCATAGTAAATGGGGTCCGATGATG
TGTCCATTCTTGTTCCTTGCAGTCTTACAAAACCTAGTGTTTATGTCAAAGGATTTACAA
GCTGACATTAAAGGACGTGATTACCTCTCTACCTTATTAACATGGCATATGCATAAAATG
GTTGAGATACCCTTTAATGTTGTGTCAGCAATGATGAAATCTTATATAAAGGCTCAGTTA
GGTTTAAGAAAGAGTACGTCTCAAACTGCAACTGAAGATTTTTTCTATTCAAACTTTCAG
GTTGGTAGGGTGCCTTCCCACATCAGCTCAATTCTTGATATGGGACAAGGAATTTTGCAT
AACACATCAGATTTTTATGCATTAATTTCTGAAAGGTTCATAAACTACGCCATTAGTTGT
GTTTGTGACGGTTCAATTGATGCATACACCTCTAGTGATGATCAAATATCAATGTTTGAT
CAAAACCTCACCATGCTCATGGCCAGGGACCCTGAAGAATTTAAGACTTTATTAGAGTTT
CACTTATATATGAGTGATCAACTCAACAAATTTGTGAGTCCGAAAAGTGTTATTGGAAGA
TTTGTTGCAGAATTCAAATCAAGGTTTTATGTATGGGGTGATGAAGTACCGCTATTAACA
AAGTTTGTTGCAGCTGCCCTCCATAACATAAAATGTAAAGAGCCCCATCAACTTGCAGAG
ACAATAGATACAATAATAGATCAATCGGTTGCCAATGGAGTGCCTGTTCACTTGTGCAAC
TTAATTCAATTGAGGACATTATCCCTCTTACAATATGCTAGATATCCCATTGACCCATTC
CTTTTGAACTGTGAGACTGACGTGAGAGATTGGGTTGATGGGAACCGTTCATACAGAATT
ATGAGGCAGATCGAGAAGTTAGCTCCAGAGCCATGCCGTAGAGTAAGGTCCATGCTGAGA
AGACTGTTCAATAGGCTAAAAACAGGTGAATTACATGAAGAATTCACAACCAATTACTTA
TCAGGTGAGCACCTGACATCTTTGGAAAACCTCAGTGAGATGTTGGGTGTGGAGCCCCCA
TCAAAAGCTGATCTGGAGCTATGCTGGCTGAATTTGGCTGCTCATCACCCACTAAGAATG
GTGCTTCGACAGAAAATTATTTACTCAGGTGCTGTCAATCTAGATGATGAAAAGATTCCC
ACTGTTGTTAAGACAATCCAAAACAAGTTGTCATCAACTTTCACAAGGGGTGCACAGAAG
TTGCTCTCAGAAGCCATAAATAAATCTGCATTCCAAAGCTCCATAGCCTCTGGGTTCGTA
GGACTGTGTAGAACGTTGGGTAGTAAGTGTGTTAGAGGACCGAATAAGGAGAATCTCTAC
ATAAGATCAATAATTTCATCAATAGCTGGTATTAAAGACATTGAGATGCTCACAAACAAT
CATGGGGTGCAGTTTTGGAGGGTCCCCCTGAAGGTCAGGGGTGAGTGTGAGAGTGTTTTG
GCTTATTTCAGACCTTTATTGTGGGACTACATGTGCATTTCGTTATCAACTGCAATAGAG
CTCGGAGCATGGGTCCTAGGAGAGCCTAAGGAATCAAAGCCACTGGCATTCTTTAAGCAT
AACCCCTGTGATTATTTCCCACTAAAACCCACAGCATCAAAGCTCCTAGAGGATAGAGTG
GGTGTTAACCACATTATTCATTCCTTAAGAAGATTGTATCCCACAATGTTTGAGAAACAC
ATATTGCCTTTTATGAGCGATCTAGCTTCTACAAAAATGAAGTGGTCTCCAAGAATTAAG
TTTCTGGATCTCTGTGTGGCACTGGATGTGAATTGTGAAGCATTGTCCCTTGTGTCACAC
ATTGTTAAGTGGAAAAGAGAAGAACACTATATCGTCCTATCATCTGAATTAAGGCAATCT
CACAGCAGAATACATGAACCGATGATAGAAGAGAGGGTTGTTAGCACTAGTGATGCAGTC
GACAACTTTATGAGACAAATTTACTTTGAGTCATACGTAAGATCATTTGTTGCGACAACA
AGAACCTTGGGGTCCTTCACATGGTTCCCACATAGGACATCCATTCCAGAGGGGGAAGGT
TTACAGAGACTTGGGCCTTTTTCTTCATTTGTGGAGAAAGTAATCCACAAAGGCATTGAG
AGGCCGATGTTCAAACACGATTTAATGATGGGTTATGCATGGATAGATTATGACATTGAT
CCAGCAAGGTTTAATCAGAATCAATTGATAGCTTCAGGGTTAGTTGATGTTAGATTAGAG
TCCTTGGAGGATTTTCTTGAATCTATGGGATCTCTCCCACCTGGCTCAGTAAAATTGAAC
CAGACAATTAGGTTTCAGATTAAGAGTCAGGATGCATGTTTTAAGGAGAGCTTCTCCATT
CACCTTGAGTTTGTTGGATCAATGACACAACAAGGGAGATACATTGTCGATGATGTGAGT
GCTATGTATTCTGGCTCTGTTAACTCATGTGTTTTGCCAGATTGTTGGAGGCTGGTTTTG
TCAGGACCTACTTATAAGAATGACTCTTCTTGGTTTGTTGACACTGAAGTCATCAAGGAG
TTTTTGATAGACTCAAAGGAGCTCGGCCCTGTTACCCCCATTAAAATTGTTGTGGATGTT
GACAAGTTGCAGTTCACAGAGTATGATTTTGTGCAGGTAGGTCCTCATACTGAGCCAGTC
CCATTGGTCGTCAATAGGGGAGCTCTTTGGGAGTGTGACAGAAAACTGGCAGCATTTACA
CCTGTTATTCAAGATCAAGATCTTGAGATTTTTGTAAAAGAGATTGATGATAGTTCTCAT
GATCTGATGGTTGGAGCGCTGACTGCCATGATAGCGGATAGATTGAAACTCAAAGTTCAA
TGGTCAGGGGTGGATATTGTTCAATTATTGAAAAAGGCAATGCCTGATAGTGCCATGAGG
GTTTTACATAACGTATTAAGATCAATAGATGAATGGGTAGAATTTAAGGGGTATGCCCTG
TGTTACAGTAAATCCAAAGGGAAAATTATGATACAGTCGAGTGGTGGGAGGCTGAGGCTT
AAGGGTAGGACGTGTGAGGAGTTGCTAGAAGAGGTGGGAGGTGTTGAGGATATTGAGTAG
>Pinneo_NG_1969H
ATGGGCAACAAGCAGACCAGGTCCCCACCCAAACCAGAGCACCCCAGACCAACCCTGCTA
CCCGACGCATCCCACCTGGGCCCCCAATTCTGCAAGAGCTGCTGGTTTGAGAACAAGGGA
CTGGTGGAGTGTAATAACCATTACCTCTGTCTAAACTGTCTCACACTGCTTCTCAGCGTG
AGCGACAGATGTCCTATTTGTAAGATGCCCCTCCCCACCAAGCTGGCAGTCCGAACCCAA
CCAAGTGCACCCCCACTCAACCAGGGCAACACTTCCTCCCCGCCCCCCTACAGCCCCTAA
ATGGAGGAGGAGATAGCTTATGTAAAAGATCTTGTTTCAAAATATCTTTCTGATGATGAG
AGATTATCTAGACAAAAATTGGCATTCTTGGTGCAGACTGAGCCGAGGATGTTGTTGATG
GAAGGACTAAAACTTTTATCCTTATGTATAGAGGTTGATTCCTGCAAGGCCAATGGTTGT
GAGCACAACAGCAATGCACGCTCTGTTGAGGTAATTCTCCATGAATTAGGGATTTTAACA
CCATCATTATGCTTTGTTGTGCCTGATGGCTTCAAATTGAATGGGAATGTCCTCATACTC
CTTGAGTGCTTTGTGAGATCATCCCCAGTGAACTTTGAGCAGAAGTACCTAGAGGACTTA
AAGAAGTTAGAGCAACTAAAGAATGACTTGAAGTCAATTGATATAAACCTAATACCACTT
ATTGACGGAAGAACTACATTTTATAATGAACAAATTCCGGACTGGGTGAATGACAAACTC
AGAGATACACTATTCTCCTTGATGAAATATGCTCAGGAGAGCAATTCACTCTTTGAAGAG
TCTGAGTACTCTAGATTATGCGAATCTCTTTCAGTCAGCACTAGCCGGTTTTCAGGTATA
GAAAGCATCAATGTGTTATTAGATAAACGAACCAACCATTTTGATGATATAATTGCCAGC
TGCCATCAAGGCATCAACAACAAAATGACTGCCCATGAGGTTAAGAATCAGATTGAGGAG
GAGTATCAGATATTCAGAAACAAGTTAAGGCAGGGCCAAATAGAAGATCAATTTGTTAAA
GTTGACAAAGAAAGACTGTTAAAAGAATTTCACTGCTTGTATGATTCTGAAATGGTTTCT
AATGAAGATGGAGTGGAAGAATTGATGTATTCCTTTAAAAGAGCCTCTCCTGTGTTGAAA
TTCTTGTATGCAGATTTAACCAATGGGGTTGATAGATCATCACCCACAAACAGCAGTCAG
ATGCATTGTTGGAGGTCATTCCTCAACAAAGTCAAATCTTTGAGAATTTTGAACACAAGA
AGGAAACTTCTATTGATTTTTGATGTAATGATTCTCCTTGCTTATGAGAGGGACAAGATT
AAATGTGAAGATCAAGCTCAGGAAGGCTGGTTAGGATCCAGTTTTATCAGTGTGAATGAC
CGCTTGGTGTCTTTAGAATACACTAAGAGGGACCTGAAAAGGTGGGTTGATAGAAGATTG
CAATCTGAATGTTCAAAATCAAGCACTCACTCCGTTAGATTAGATAGAAATCAAATCTTG
AGTTGCATGTTGCAGAAAACTGTTACCAAAGCAATAAGTGCCCTCAAAGACCTAAATGTA
AATGTGGACACCTATGGGGTTGATCTAACAATTCTGGATGGGCATGTATTTAGTAAAGTT
ATGAACTGTGAGGCATCAGGTGTTGTGCCAACAATGTCTTATCAAAAGTCTGACGAAGGA
CTGTTTCCCTACTCAATGGGCACAGTGAGCGTTTCAGAGTCAGCTGATCTTGAAAGGCTC
TCAACATTGAGTCTTGCATTGGTGAATTCAATGAAGACTTCCTCCACTGTTAAGTTGAGG
CAAAATGAGCTTGGAGCAGCAAGATACCAGAAGGTAAGATGCAAAGAAGCATACTGTCAA
CAGTTCTTCATAGATGGAGTGGAATATAGCTTACTTTATCAAAAAACGGGCGAGTGTTCA
AAATGTTATGCGGTAAACAACAACTTAGTTGGTGAAGTCTGTTCCTTTTATGCGGATCCC
AAGAGGTTTTTCCCCGCAATCTTTTCCAGTGAAGTTCTGACAAAGGTGGTAGAAGTCATG
GTCAGCTGGATTGAAGATTGTTCTGAGCTTAAGGATGATATATCCTCAATTAAAGTGCTA
ACCAAAATGATTTTGGTTTTAATCTTGACCCACCCTAGTAAGCGATGTCAGAAGTTTTTG
CAAAATCTTAGATACTTCATAATGGCCTTTGTCTCTGATTATTATCACAAAGACTTAATC
AACAAGATCAAAGAGAAGCTGATTACAGATGTTGAGTACTTGCTTTTCAGAGTGGTAAGA
GCCCTGTTAAGCACTGTTTTATCTCCTAATGTGACTAGTATGCTAACAAACAGGTTCAAA
TTTGTTTTGAACATTTCTTACATGTGTCATTTTATCACTAAGGAAACCCCTGATAGACTA
ACAGATCAGATCAAGTGCTTTGAGAAATTCTTAGAACCAAAACTAGAGTTTGGGCATGTT
AGCGTCAATCCTCTGGATCATGCAGAGTCGGATGAGTTGAGTGAAATGGTGTACAACGCT
AAAAAGTTCTTAGGTAAGGAATGCTGTGTGGAATCAGCTGAAATAAGGTACAAGAAACCT
GGTGTCTCCAAGAAGTACTTGTCCTTGCTTACATCTTCTTTTAACAATGGTTCACTCTTT
AAAGGAAAAGAAGTGAGGAAAGAATTAAAAGACCCTCTGTCAACCAGTGGCTGTGCGACT
GCTTTAGATCTGGCAAGCAATAAGAGTGTTGTGATTAATAAGTACACAGATGGATGTAGG
GTCTTAAATTATGATTTCAACAAGCTAACAGCCTTAGCAGTTACACAATTGACCGAGGTT
TTTTCAAGGAAAGGTAAGTATTTATTAGATAAGCAAGACTATGAGTACAAAGTCCAGCAG
GCTATGAGCAATTTGGTTTTGGGGTCTCAAGGGAAAGATGTAGAAACAGACAGGGCCGAC
CTGGATGAGATATTGCTTGAAGGGAATGCGATGTCATATTTTGATGAGTTAAAAGAAACT
ATAGAAAAAATTGTGGATCAGTATAGAGATCTGAAAGGACCGGACCAGCGCTCAACAACC
GGGGAGTGTTCAATTGACGATTTAAATGAGATTGTTAAGGAAAAACTGTACATCAGATTG
ATTAAAGGGGAACTCTCAAACCACATGGTGGAGGACTTTGATTATAACACACTCCCTGAC
ACTTTTTATAAAGAGTTCTGTGACATAGTGTATCACCACCAAGAGTTTAAGCAGAAGTAC
TTTTATTGTGGACCCATGGTGTCTTGCCCTATTGGTGAACTAACAAAAGCAGTTGTAACC
AGGACTTATTCAGATCAGGAATATTTCCTGTGTTTCAAATCAATTCTCTTGTTGATGAAT
GGCAACAGGTTGATGGGGAGGTATACCCACTATAAGTCGAAGTGTCTCAATTTCAAATTT
GACACAGACAAACTGTCAACCGACACTAGAATAAGTGAAAGAGAGAGCAACTCCGAAGCA
CTTAGTAAAGCACTCTCACTAACAAATTGCACAACTGCCATGTTGAAAAATCTGTGTTTT
TATAGCCAGGAATCTCCACAATCATTCAACTCAGTTGGTCCTGATACAGGGAGACTAAAA
TTCTCGCTGTCATACAAAGAGCAGGTTGGAGGTAATAGAGAACTTTATATTGGAGACCTT
AGGACCAAAATGTTCACAAGATTGATAGAGGATTATTTTGAAGCATTGACGACGCAATTC
TCGGGAAGTTGTTTAAATGATGAAAGAGAGTTTGAGAATGCAATTTTGTCAATGAAATTA
AATGTCTCACAAGCACATGTATCCTACAGCATGGACCACAGCAAATGGGGTCCTATGATG
TGCCCATTCCTATTCCTTGCAACCCTACAGAACTTAATTCTACTCACTGGGGACACTCAG
GCTGATGCCAAAGGAAAGGATTATCTCTCAACACTATTGGCATGGCACATGCACAAGATG
GTAGAAATTCCCTTTAATGTAGTGTCAGCAATGATGAAATCTTATATAAAGGCACAACTT
GGGTTGAGAAAGAGTACATCTCAGACACTAACAGAAGATTTCTTTTACTCAAACTTTCAT
TTGGGTGTTGTGCCATCTCATATAAGTTCCATCCTTGACATGGGGCAAGGTATTCTGCAC
AACACTTCAGACTTTTATGGACTCATTTCGGAGAGATTTATAAACTATGCTGTGAGTTGT
GTTTGTGGAGGGCAAGTTGATGCTTACACTTCTAGTGATGACCAAATTTCTCTTTTTGAC
CAGAACCTGACAGAGTTAATGTCTAGAGACCAAGATGAGTTTAAAACCCTGTTAGAATTT
CATTACTATATGAGTGATCAGTTAAATAAGTTTGTCAGCCCGAAAAGTGTGATTGGAAGA
TTTGTAGCAGAATTTAAATCAAGATTTTATGTCTGGGGTGATGAGGTTCCCCTCTTGACG
AAGTTTGTGGCTGCTGCGCTACATAATGTTAAGTGTAAAGAACCACACCAGTTAGCAGAG
ACAATTGACACCATAATTGATCAGTCCATTGCTAACGGTGTTCCAGTTAGCCTATGTAAT
CTTATTCAGAAGAGAACTTTGAACTTGCTGAAGTATGCGAGGTACCCCATTGACCCATTC
TTACTCAATTGCAACACAGATGTTAGGGATTGGGTTGACGGCAACCGTAGTTACAGGATC
ATGAGACTGATTGAAGAGTTGGCCCCAGAGGCTTGTAGTAAGGTAAGATCAATGCTAAGA
AAGTTGTTTAACAAATTAAAGACAGGTGAGTTGCATGAGGAATTTACCACCAATTATCTG
TCAGGTGAACATGTTTCTTCATTAAGGAATTTATGCGAGTTAATGGGTACTGAGATGTTG
GATGACTCTGATCTAGAAATTTGTTGGTTGAATCTGGCTACACATCACCCATTAAGAATG
GTGCTGAGACAGAAGGTGATTTATGCTGGGGCAGTGAGTTTAGATGATGAGAGAATACCA
ACAATAGTGAAAACCATTCAGAATAAATTGTCTTCTACATTCACTAGAGGAGCTCAGAAA
CTGCTATCTGAGGCCATAAATAAATCTGCTTTCCAAAGTTCAATCGCTTCAGGCTTTGTA
GGATTATGCAGAACACTTGGCAGCAAGTGTGTGAGGGGGTCTAACAAGGAAAACCTATAC
ATCAAATCACTGCAATCTGAGGTCCTGGCAATTCAGGGCGTTGAGTGTTTAACTAACGAC
CTTGGAGTCCAGATTTGGAGGGTCCCAATGAGGGTAAGATCTGAAGGGAAGAGTGTCCTA
TCTTATTTCAGATCTTTGTTATGGGATTATATGTGCATTTCATTATCAACAGCGATAGAG
TTGGGGGCATGGGTTCTAGGGAACCCTAAGCCAGCAGGACAGCTGGAGTTTTTCAAACAT
AACCCATGTGACTACTTTCCCTTAAAACCTACTGCTTCTAAATTGCTAGAAGATAGAGTT
GGCATGAACCATATAATACACTCATTAAGGAGACTGTACCCCAGTCTGTTTGAGAAACAT
TTGTTGCCCTTCATGAGTGATTTGGCCTCGACTAAAATGAAGTGGTCACCTAGAATTAAA
TTTCTAGATCTTTGTGTTGCACTAGATGTGAATTGCGAGGCACTATCTCTTGTCTCGCAC
ATAGTGAAGTGGAAGAGAGAGGAACACTACATAGTGCTTTCATCTGAGCTGAGATTGTCA
CACACCAGGACACATGAACCCATGATAGAAGAAAGGGTTGTCAGCTCGAGTGACGTTGTT
GATAATTTTATGAGACAGATTTATTTTGAGTCGTACATCAGATCGTTTGTTGCAACAACT
AGAACGCTTGGATCATTTACATGGTTCCCTCATAAAACCTCTATCCCAGAGGGTGAAGGT
TTGCAGAGACTTGGCCCCTTTTCCTCTTTTGTTGAGAAGGTGGTATACAAAGGTATAGAA
AGACCTATGTTCAAATATGATTTGATGATGGGTTATGCATGGATTGATTATGATTTAGAA
CCAGCAAAACTCAATTACAGTCAGTTGATCATGTGTGGGTTAACTGATGTCAAATTTAAA
TGTCTTGAAGACTTCTTAGATGGAATCAGTGAACTACCAGTTGGTTCAGTGAGATTCAGC
CAGACAATAAGATTCCAAATCAGAAGCCAAGACGCAAGTTTTAAAGAAAATTTTTCTATT
CATCTTAATTTCATTGGCTCAATAAATCATCAGGGTAAGTATTTAGTTGATAATGTTGAA
GCCATGTTTTCCGGATCAGTCAACCAATGTGTGCTGCCTGACTGCTGGAGGCTTGTGCTG
TCTGGATCTGTTTTCAAGGGGAAATCTGCATGGTTTGTCGATACTGAGGTCATTAATGAG
TTCCTAGAGGACACTAAAGAATTAGGGCCTGTAACCCCCATTGAGATAGTTGTTGATCTG
AGGAAGCTGCAGTTTTCACAGTATGATTTCACACTGGTGGGGCCTGAAATTGAACCTGTA
CCATTAGTGATCAGTAGAGGAGCCCTTTGGGAATGTGACAGCAGACTTGCTACTTTTACC
CCAGCAATTCACGATCAAGACTTGGAGTTGTTCATAAGGGAGGTTAGGGATGGTTCCCAA
GATCTTTTGATAGAGGCACTGATCTCAATGTTTTCTGACAGATTGAAGCTCAAGAAGCAC
TGGGTGGATGTCGACATTGTTTCTGTGTTGAAGAAGACTGTGTTAGAATTGCAAAGACCA
ATTCTTGTTCGGCTTCTTGAAGCAGTTGGTGACTGGGTGGATTTCAAGGGCTACTCACTG
TGTTATAGTAAGTCACTAAAAGAAGTGATGATCCAGTCAAGCAGTGGAAAGCTGAGATTG
AAGGGAAGGACGTGCATTAAATTGTTCGACACACTGGTGCAGGTAGAGGACATTGAGTGA
>ISTH0009_NG_2011H
ATGGGCAACAGACAGGCTAAATCGACAAAAGTCGATGAACATCAAAGAGCTCATCTAGTG
CCAGATGCATCCCATCTAGGCCCCCAGTTCTGCAAGAGTTGCTGGTTTGAGAACAGAGGG
TTGGTAGAGTGTAACAATCACTACCTGTGTCTCAACTGTCTCAGCCTGCTTCTCAGCGTC
AGCAGTAGATGCCCGATCTGCAAGATGCCCCTTCCCACCAAGCTAAAGGCAGCAGCACAG
CCGAGCGCACCATCAACCGAGACGATCCAGAACACAACACCTCCACCGTACACCCCATAA
ATGGAGGAAGACATTGCTAATGCTAAAGATCTTATCTCAAAGTACCTTGCAGATAATGAG
AAGCTATCAAGACAGAAGTTGGCTTTCTTGGTCCAGACTGAACCCAGAATGTTGCTCATG
GAGGGATTGAAACTACTATCTCTTTGCATTGAGATTGACTCTTGCAAGGCCAATGGATGT
GAACATAACACTGAAGACAAAACGGTTGAATCCATTCTGAGTGATCATGGGATTCTTACT
CCAGCCTTATGCTTTGTGGTGCCTGACGGCTACAAACTCACTGGTAATGTACTTATCTTG
CTTGAGTGCTTTGTTAGATCATCCCCCGCCAATTTTGAACAGAAGTATTTGGAAGATCAC
AAGAAACTAGAACAATTAAAGAATGATTTGGAATCTGTTGGCATCAATCTTATCCCCCTC
ATAGACGGTAGGACAACATTTTACAATGAACAGATACCTGATTGGGTGAATGACAAACTC
AGAGACACCTTATTCACCCTGCTAAAATATTCACAAGAAAGTAATGCATTATTCGAAGAG
TCTGAGTATTCAAGACTTTGTGAATCTTTAGCCTTAACGTCTGGGAGGCTCTCAGGAATT
GAAAGTATCAATGTTCTAACTGATAAGCGTGCAAAGCACTTTGAGGAAATAATTTCTAGT
TGTCATCAGGGCATTAATAACAAGCTCACCTCTCATGAAGTCAAAAGTCTAATTGAAGAG
GAGTATCAAATCTTTAGGAACAAACTAAGGCAAGGAAACATAGAGAGTCAATTTGTCAAG
ACTGACAAGATGAAGTTACTGGAGGATTTCAGAAAGCTATATAGTGACAAAATAGACACC
TGTGATGACAACATTGAACAGTTAACATTCCAGTTCCAAAGAGCCTCTCCAGTCCTTAAA
TTCTTGTATGCAGATCTGGATTCTGGCAAAGAAAGGGCTGCTGACTCTCAAAGTGAACAG
ATGCAGTGTTGGAGATCTTTTCTAAATAAGATAAAGTCTCTGAGGATCCTCAACACCAGG
AGGAAACTTCTCCTTATTTTTGACGTTCTGATTCTTCTTGCCAGTCGGCTGGACTGCATA
AGGCATGGTGACAAGCTCCTTACTGGCTGGCTGGGCTCCTGTTTTGTGAGTGTTAACGAT
AGATTAGTTTCATTGGAATCAACAAAAAGAGACCTGAAACGGTGGATAGACAGCAGGAAG
AGAGCCAAAGACAAGAATGCAGGTGTCCTATTACTTGGAGAGGAACGAAATTGTGAGCTC
CTTGCCATCATCAACAGAGTTTTAACTCGAGCCACTGATGCTTTGAGGGAGGTTGGCATA
GAAACCAACTCTTATGGGATTGATCTCAAGATCCTTGATTGTGATGTTTATGATGCCATC
ATGGACATTGAGATCTCCGGTATCACACCCACTATAAGTTACCAGAGAACTCAGGAAGAC
ATGTTCCCTTACACTCTTGGCGTTGTTGACATTCTAGATGTGACAGACTTAGAAAGACTA
TCATCATTGAGCTTGGCTTTGATCAACTCAATGAAAACGTCTTCCACAGTGAAATTAAGG
CAAAATGAATTTGGACCCTCTAGATACCAAGTTGTGAGGTGCAAAGAGGCCTATTGCCAA
GAGTTCTTCATCAATAGGATGGGATTCAAACTATTGTATCAAAAGACAGGTGAATGCTCA
AAGTGTTATGCTATTAACAACAATATAGTTGGAGAGGTTTGTTCCTTTTATGCTGATCCC
AAGCGGTTTTTTCCTTCAGTATTCTCCAGTGATGTGTTGCAGAAAGTAGTCGATGTTATG
GTCAGCTGGATAGAAGAGTGCACAGAGTTATCTGAACAATTGATCACTATAAAATTGTTG
ACCAAAATGATTTTGGTTTTAATACTGACACATCCTAGTAAAAGGTGTCAAAAATTTTTA
CAAAACATTAGGTACTTTGTGATGGCCTTTGTGTCCGATTTTTATCACAAGGATTTGATT
GAGAAAATCAGGGAGGATCTGATCACAGAAGTTGAATATCTGCTCTACAGACTTGTTCGT
CACTTATTAGAGATAATTCTGTCTGAAGAAGTTGTTAGTATGATGACCAACAGATTCAAA
TTTGTTTTAAATATCTCTTATATGTGTCATTTCATTACAAAAGAAACACCTGACAGACTG
ACTGACCAGATCAAATGCTTTGAAAAATTCCTTGAGCCTAAATTGGAATTTGGACATGTA
AGTGTGAACCCGAAGGATGATGCGTTGGAGGAAGAGCTTGCTGAAATGGTTTATAATGCA
AAAAAGTTTCTAGGTAAGGAATGTTGTGTAGATGCGGAGAAGGTTAGGTATAAAAAGCCT
GGTGTTTCCAAGAAATTTATCTCACTCCTTGTGTCTAGTTTTAATAATGGTTCATTGTTT
AAGGAAAAGGAAGTAAAGAAGACACTGCGAGACCCTCTTATTACAAGCGGCTGTGCAACA
GCTTTGGACTTGGCCAGTAATAAGAGCGTTGTTGTGAATAAGTATACAGATGGGTCCCGT
ATTCTGGATTATGACTTCAACAAACTTACAGCTCTGGCTGTCACACAGTTAACTGAAGTG
TTTGCACGCAAAGGCAAATTCTTGCTCAATAAGCAGGATTATGATTACAAGATACAGCAA
GCAATGAGTAATCTTGTTTTGGGGTCCAAAAGAGGAAGTGGTGACACCAACAGCGCCGAT
CTAGATGAAATACTATTAGATGGAGGGGCATCAGAATACTTCGACCAATTGAGGTGTACT
GTTGACAATATTGTCAGTCAGTATAGGGAGCAACCAGAAAGACAGCAGCAGGCAGACTGC
AATGCACCCTCAATATCTGATCTTGACAAGGTGGTGGAAGAAAAACTCTTAATAAGGTTG
ATAAAGAGTGAACTTTCAAACCATATGATAGAAGATTTTGATCGAGAAATCCTGTCTGAG
GATCAATACATTAAAATTTGTGAGAGTATCTACAATGATGCTACTTTGAGAAGTAAATAT
TTTTATGTAGGGCCAATGAATTCATGTCCTATCAGTGAGCTGACAAAAGCAGTGGTGACT
AGGACTTTTTTGGATCAAGAATATTTCCAGTGTTTTAAGTCAATTTTACTAGTGATGAAT
GGGAATAAGCTGATGGGAAGATACTCTCATTATAAGAGTAAGTGTCTGAACTTTAAATTT
GATACAGGAAGATTGGCTGATGATGTCAGGATAAGTGAACGTGAGAGTAATTCTGAAGCA
CTTAGCAAGGCCTTGTCCCTAACTAACTGTACTACAGCAATGTTAAAGAACCTGTGTTTT
TACAGTCAAGAATCACCTCAATCTTATAATTCAACTGGCCCTGACACTGGTAGACTAAAA
TTCTCTTTGTCTTACAAGGAACAAGTAGGAGGCAATAGGGAGTTGTACATCGGAGATCTG
AGAACAAAGATGTTCACAAGGCTCATTGAAGATTACTTTGAAGCGCTTACATCACAATTA
GCAGGCAGCTGTCTAAACAATGAGAAGGAGTTTGACAATGCCATTTTGTCAATGAAGCTG
AATGTATCATCGGCACATGTATCATACAGCATGGATCACAGTAAGTGGGGCCCCATGATG
TGTCCTTTCTTGTTTCTAACAATAATTCAAAACCTAATCTTACTTTCTGATGATTTACAA
GCTGATTTGAAAGGTAAAGATTACCTATCAACATTATTAACATGGCATATGCACAAAATG
GTTGAAATCCCATTTAATGTTGTATCAGCAATGATGAAATCATACATTAAATCCCAACTT
GGACTAAAGAAGAAGACAACTCAATCAGTGACTGAAGACTTTTTTAATTCTAACTTTCAA
ATTGGCATAGTCCCTTCACACATTAGTTCAATCCTTGATATGGGACAGGGTATCTTGCAC
AACACCTCAGACTTTTATGCGTTGATTTCAGAAAGATTTATAAATTTTGCAGTGAGGTGT
GTGTCTGGAGGACATATCGATGCTTACACGTCCAGTGACGATCAGATATCTTTATTTGAT
CAGAACTTAACGGAGTTACTCTCAAGAGATACAGAGGAATTCAAAACATTGTTAGAATTC
CATTACTACATGAGTGATCAGCTAAATAAATTCGTGAGTCCAAAGAGTGCAATTGGCAGG
TTTGTTGCAGAGTTCAAGTCAAGGTTCTATGTCTGGGGTGATGAGGTACCCCTACTGACA
AAATTTGTTGCTGCGGCTTTACACAACATAAAGTGCAAAGAACCCCACCAATTAGCAGAG
ACAATTGATACCATAATTGATCAATCTGTAGCTAATGGTGTCCCAGTTGATCTGTGTAAT
CAAATTCAGAAGAGGACCTTGAGTTTATTATGTTATGCCAAGTATCCCATTGATCCATTC
CTTTTGAACTGCGAGACTGATGTAAGAGATTGGGTGGATGGGAATCGTAGTTATAGGATA
ATGAGGCAAATTGAGAGGCTGATTCCTGATGCATGCAAAAAGATGAGGTCAATGCTTAGG
ATATTGTTCAACAAATTAAAAACTGGTGAGCTTCATGAAGAGTTTACTACCAACTACCTA
TCAGGTGAACACACAACATCATTACAGAATTTGTTCAAACTTCTAGGCATTGAACCTTTG
TCTGATTCTGACTTGGGGTATCATTGGTTGAACTTGGCCACCTATCACCCGCTTAGAATG
GTGCTGCGGCAAAAGATAATCTATTCTGGTGCTGTGAATCTGGAAGATGAAAAGGTCCCT
ACAATAGTAAAAACATTGCAAAATAGGCTGTCATCGACATTCACTAGAGGAGCTCAGAAG
CTACTGTCTGAAGCAATAAATAAATCAGCTTTCCAAAGTTCTATAGCATCTGGGTTTGTA
GGGTTGTGCAGAACACTAGGTAGCAAGTGTGTCAGAGGCCCTAACAAGGAGAATCTTTAC
ATTAGATCCATACAGACTCAGCTATTAGGGATTCAAGGTGTTGAGGCAGTGATGGGGGAC
AATGGAATCCAGATATGGAAAGTCTCACCAGAAGTCAAAGATGGAGGGGATGCTGTTGTC
ACTTATTTAAGACCTCTTTTATGGGATTATATGTGCATAACACTATCCACAGCCATAGAA
CTTGGAGCATGGGTGCTCGGGGAACCAAAACAAGCTCAGATCTTGGACTTTTTTAAACAT
AATCCTTGTGATTACTTCCCCTTGAGACCCACTGTTTCGAAACTGCTAGAGGACAGGGTT
GGTATGAGCCACATCATTCATTCTTTGAGACGCTTGTATCCATCTCTATTCGAGAAGCAC
ATATTGCCATTTATGAGTGACTTAGCTTCCACAAAGATGAAATGGTCACCTAGAATAAAG
TTCCTTGATCTTTGTGTTGCCCTAGATGTGAATTGCGAGGCACTTTCACTTGTTTCACAC
ATTGTTAAGTGGAAGAGGGAAGAACATTATGTTGTATTGGCTTCTGAACTTAGAAACTCA
CACTCTCGCACACATGAGCCAATGATAGAAGAAAGGGTGGTTAGTACTGCTGATGCAGTG
GATAACTTTATGAGACAAATATACTTTGAATCATATGTCCGCTCTTTTGTAGCTACAACA
AGGACACTTGGGTCATTCACTTGGTTTCCTCATAAAACCTCAATACCAGAGGGTGAGGGC
CTGCAGCGACTGGGTCCCTTCTCCTCATTCATTGAGAAAGCCATTTACAAAGGGATAGAG
AGACCTATGTTTAAGTTTGATCTAATGATGGGCTATGCATGGATAGACTTTGACATAGAA
CCAGCTCAGATAAACTTGAACCAGCTTATTGCTTCAGGCCTGACAGAATTGAGGTTAGAC
TCCCTTGAAGATTTCTTTGATTTGTTAAGTACAATGCCAGTGGACTCTGTTCAGTTTTAC
CAGACAATAAGATACAAAATCAAGAGTCAGGATGCTAGTTTCAAAGAGACTTTTTCTATC
CATCTCAACATGACAGGACTTGTTAATCAATGTGGTGAATTTGTAGTAAATGATGTACAG
GCACTATATTCTGGGTCTGTGAGTCCGTGTGTTCTGCCTGACTGTTGGAGACTTGCTTTG
TCGGGTCCGACTTTCAAAGGTAGGTCAGCCTGGTTTATTGAATCAGATGTGGTGAATGAA
TTCTTAAAGGATACACAGCAGTTGGGGGATGTTATACCCATGAAGCTGATTATCAATCCA
GATAAATTGCAGTTCAGTGAGTTTGACTTTTCCAAGGTCGGACCTGACAACGAACCAGTG
CCATTGGTTGTATGTAGGGGAGCACTGTGGGAATCTGATAGAAGAGTAGCTACATTTACA
CCATCTATCCAAGATCAGGATTTGGAGATGTTTGTGAGGGAGATTGGTGATAGCTCCCCG
CACCTTTTAGTTGGTGCATTGAAATCAATGATGTCTGATAGATTAAAACAAAGAATTCAA
TGGACAGGTGTGGACATTGTCTCAATCCTCACAAAACAGAGACCTGCGGATTATGCTGAT
GTACTGAGTGAGCTTCTTGAATCTCTTGGAGAATGGATTGACTTCAAGGGCTATGCTCTT
TGCTATAGTAAATCAAAGCAAAGAGTTATGATTCAGTCAAGTGGGGGCAGCCTAAGACTG
AAGGGAAGGACATGTTCGGAGTTGTTTGGGCCAGAGAGGTGTGTCGAGGACATTGAGTAG
>ISTH0230_NG_2011H
ATGGGCAACAGACAGGCTAAATCGACAAAAGTCGATGAACATCAAAGAGCTCATCTAGTG
CCGGATGCATCCCATCTAGGCCCCCAGTTCTGCAAGAGTTGCTGGTTTGAGAACAGAGGG
TTGGTAGAGTGTAACAATCACTACCTGTGTCTCAACTGTCTCAGCCTGCTTCTCAGCGTC
AGCAGTAGATGCCCGATCTGCAAGATGCCCCTTCCCACCAAGCTAAAGGCAGCAACACAG
CCGAGCGCACCATCAACCGAGACGATCCAGAACACAACACCCCCACCATACACCCCATAG
ATGGAGGAAGACATTGCTAATGCTAAAGATCTTATCTCAAAGTACCTTGCAGATAATGAG
AAGCTATCAAGACAGAAGTTGGCTTTCTTGGTCCAGACTGAACCCAGAATGTTGCTCATG
GAGGGATTGAAACTACTATCTCTTTGCATTGAGATTGACTCTTGCAAGGCCAATGGATGT
GAACATAACACTGAAGACAAAACGGTTGAATCCATTCTGAGTGATCATGGGATTCTCACT
CCAGCTTTATGCTTTGTGGTGCCTGACGGCTACAAACTCACTGGTAATGTACTCATCTTG
CTTGAGTGCTTTGTTAGATCATCCCCCGCCAATTTTGAACAGAAGTATTTGGAAGATCAC
AAGAAACTAGAACAATTAAAGAATGATTTGGAATCTGTTGGCATCAATCTTATCCCCCTC
ATAGACGGTAGGACAACATTTTACAATGAACAGATACCTGATTGGGTGAATGACAAACTC
AGAGACACCTTATTCACCCTGCTAAAATATTCACAAGAAAGTAATGCATTATTCGAAGAG
TCTGAGTATTCAAGACTTTGTGAATCTTTAGCCTTAACGTCTGGGAGGCTCTCAGGAATT
GAAAGTATCAATGTTCTAACTGACAAGCGTGCAAAGCACTTTGAGGAAATAATTTCTAGT
TGTCATCAGGGCATTAATAACAAGCTCACCTCTCATGAAGTCAAAAGTCTAATTGAAGAG
GAGTATCAAATCTTTAGGAACAAACTAAGGCAAGGAAACATAGAGAGTCAATTTGTCAAG
ACTGACAAGATGAAGTTATTGGAGGATTTCAGAAAGCTATATAGTGACAAAATAGACACC
TGTGATGACAACATTGAACAGTTAACATTCCAGTTCCAAAGAGCCTCTCCAGTCCTTAAG
TTCTTGTATGCGGATCTGGATTCTAGCAAAGAAAGGGCTGCTGACTCTCAAAGTGAACAG
ATGCAGTGTTGGAGATCTTTTCTAAATAAGATAAAGTCTCTGAGGATCCTCAACACCAGG
AGGAAACTTCTCCTTATTTTTGACGTTCTGATTCTTCTTGCCAGTCGGCTAGACTGCATA
AGGCATGGTGACAAGCTCCTTACTGGCTGGCTGGGCTCCTGTTTTGTGAGTGTTAACGAT
AGATTAGTTTCATTGGAATCAACAAAAAGAGACCTGAAACGGTGGATAGACAACAGGAAG
AGAGCCAAAGACAAGAATGCAGGTGTCCTATCACTTGGAGAGGAACGAAATTGTGAGCTT
CTTGCCATCATCAACAGAGTTTTAACTCGAGCCACTGATGCTTTGAAGGAAGTTGGCATA
GAAACCAACTCTTATGGGATTGATCTCAAGATCCTTGATTGTGATGTTTATGATGCCATC
ATGGACATTGAGATCTCCGGTATCACACCCACTATAAGTTACCAGAGAACTCAGGAAGAC
ATGTTCCCTTACACTCTTGGCGTTGTTGACATTCTAGATGTGACAGACTTAGAAAGACTA
TCATCATTGAGCTTGGCTTTGATCAACTCAATGAAAACGTCTTCCACAGTGAAATTAAGG
CAAAATGAATTTGGACCCTCTAGATACCAAGTTGTGAGGTGCAAAGAGGCCTATTGCCAA
GAGTTCTTCATCAATAGTATGGGATTCAAACTATTGTATCAAAAGACAGGTGAATGCTCA
AAGTGTTATGCTATTAACAACAATATAGTTGGAGAGGTTTGTTCCTTTTATGCTGATCCC
AAACGGTTTTTTCCTTCAGTATTCTCCAGTGATGTGCTGCAGAAAGTAGTCGATGTTATG
GTCAGCTGGATAGAAGAGTGCACAGAGTTATCTGAACAATTGATCACTATAAAATTGTTG
ACCAAAATGATTTTAGTTTTAATACTGACACATCCTAGTAAAAGGTGTCAAAAATTTTTA
CAAAACATTAGGTACTTTGTGATGGCCTTTGTGTCCGATTTTTATCACAAGGATTTAATT
GAGAAAATCAGGGAGGATTTGATCACAGAAGTTGAATATCTGCTCTACAGACTTGTTCGT
CACTTATTAGAGATAATTCTGTCTGAAGAAGTTGTTAGTATGATGACCAACAGATTCAAA
TTTGTTTTAAATATCTCTTATATGTGTCATTTCATTACAAAAGAAACACCTGACAGACTG
ACTGACCAGATCAAATGCTTTGAAAAATTCCTTGAGCCTAAATTGGAATTTGGACATGTA
AGTGTGAACCCGAAGGATGATGCGTTGGAGGAAGAGCTTGCTGAAATGGTTTATAATGCA
AAAAAGTTTCTAGGTAAGGAATGTTGTGTAGATGCGGAGAAGGTTAGGTATAAAAAGCCT
GGTGTTTCCAAGAAATTTATCTCACTCCTTGTGTCTAGTTTTAATAATGGTTCATTGTTT
AAGGAAAAGGAAGTAAAGAAGACACTGCGAGACCCTCTTATTACAAGCGGCTGTGCAACA
GCTTTGGACTTGGCCAGTAATAAGAGCGTTGTTGTGAATAAGTATACAGATGGGTCCCGT
ATTCTGGATTATGACTTCAACAAACTTACAGCTCTGGCTGTCACACAGTTAACTGAAGTG
TTTGCACGTAAAGGCAAATTCTTGCTCAATAAACAGGATTATGATTACAAGATACAGCAA
GCAATGAGTAATCTTGTTTTGGGGTCCAAAGGAGGAAGTGGTGACACCAACAGCGCCGAT
CTAGATGAAATACTATTAGATGGAGGAGCATCAGGATACTTCGACCAATTGAGGTGTACT
GTTGACAATATTGTCAGTCAGTATAGGGAGCAACCAGAAAGACAGCAGCAGGCAGACTGC
AATGCACCCTCAATATCTGATCTTGACAAGGTGGTGGAAGAAAAACTCTTAATAAGGTTG
ATAAAGAGTGAACTTTCAAACCATATGATAGAAGATTTTGATCGAGAAATCCTATCTGAG
GATCAATACATTAAAATTTGTGAGAGTATCTACAATGATGCTACTTTGAGAAGTAAATAT
TTTTATGTAGGGCCAATGAATTCATGTCCTATCAGTGAGCTGACAAAAGCAGTGGTGACT
AGGACTTTTTTGGATCAAGAATATTTCCAGTGTTTTAAGTCAATTTTACTAGTGATGAAC
GGGAATAAGCTGATGGGAAGATACTCTCATTATAAGAGTAAGTGTCTGAACTTTAAATTT
GATACAGGAAGATTGGCTGATGATGTCAGGATAAGTGAACGTGAGAGTAATTCTGAAGCA
CTTAGCAAGGCCTTGTCCCTAACTAACTGTACTACAGCAATGTTAAAGAACCTGTGTTTT
TACAGTCAAGAATCACCTCAATCTTATAATTCAACTGGCCCTGACACTGGTAGACTAAAA
TTCTCTTTGTCTTACAAGGAACAAGTAGGAGGCAATAGAGAGTTGTACATCGGAGATCTG
AGAACAAAGATGTTCACAAGGCTCATTGAAGATTACTTTGAAGCGCTCACATCACAATTA
GCAGGCAGCTGTCTAAACAATGAGAAGGAGTTTGACAATGCCATTTTGTCAATGAAGCTG
AATGTCTCATCGGCACATGTATCATACAGTATGGATCACAGTAAGTGGGGCCCTATGATG
TGTCCTTTCTTGTTTCTAACAATAATTCAAAACCTAATCTTACTTTCTAATGATTTACAA
GCTGATTTGAAAGGTAAAGATTACCTATCAACATTATTAACATGGCATATGCACAAAATG
GTTGAAATCCCATTTAATGTTGTATCAGCAATGATGAAATCATACATTAAATCCCAACTT
GGACTGAAGAAGAAGACAACTCAATCAGTGACTGAAGACTTTTTTAATTCTAACTTTCAA
ATTGGCATAGTCCCTTCACACATTAGTTCAATCCTTGATATGGGACAGGGTATCTTGCAC
AACACCTCAGACTTTTATGCGTTGATTTCAGAAAGATTTATAAATTTTGCAGTGAGGTGT
GTGTCTGGAGGACATATCGATGCTTACACGTCCAGTGACGATCAGATATCTTTATTTGAT
CAGAACTTAACGGAGTTACTCTCAAGAGATACAGAGGAATTCAAAACATTGTTAGAATTC
CATTACTACATGAGTGATCAACTAAATAAATTCGTGAGTCCAAAGAGTGCAATTGGCAGG
TTTGTTGCAGAGTTCAAATCAAGGTTCTATGTTTGGGGTGATGAGGTACCCCTACTGACA
AAATTTGTTGCTGCGGCTTTACACAACATAAAGTGCAAAGAACCCCACCAATTAGCAGAG
ACAATTGATACCATAATTGATCAATCTGTAGCTAATGGTGTCCCAGTTGATCTGTGTAAT
CAAATTCAGAAGAGGACCTTGAGTTTATTGTGTTATGCCAAGTATCCCATTGATCCATTC
CTTTTGAACTGCGAGACTGATGTAAGAGATTGGGTGGATGGGAATCGTAGTTATAGGATA
ATGAGGCAAATTGAGAGGCTGATTCCTGATGCATGCAAAAAGATGAGGTCAATGCTTAGG
ATATTGTTCAATAAATTAAAAACTGGTGAGCTTCATGAAGAGTTTACTACCAACTACCTA
TCAGGTGAACACACAACATCATTACAGAACTTGTTCAAACTTCTAGGCATTGAACCTTTG
TCTGATTCTGACTTGGGGTATCATTGGTTGAACTTGGCCACCTATCACCCGCTTAGAATG
GTGCTGCGGCAAAAGATAATCTATTCTGGTGCTGTGAATCTGGAAGATGAAAAGGTCCCT
ACAATAGTAAAAACATTGCAAAATAGGCTGTCATCGACATTCACTAGAGGAGCTCAAAAG
CTACTGTCTGAAGCAATAAATAAATCAGCTTTCCAAAGTTCTATAGCATCTGGGTTTGTA
GGGTTGTGTAGAACACTAGGTAGCAAGTGTGTCAGAGGCCCTAACAAGGAGAATCTTTAC
ATTAGATCCATACAGACTCAGCTATTAGGGATTCAAGGTGTTGAGGCAGTGATGGGGGAC
AATGGAATCCAGATATGGAAAGTTTCACCAGAAGTCAAAGATGGAGGGGATGCTGTTGTC
ACTTATTTAAGACCTCTTTTATGGGATTATATGTGCATAACACTATCCACAGCCATAGAA
CTTGGAGCATGGGTGCTCGGGGAACCAAAACAAGCTCAGATCTTGGACTTTTTTAAACAT
AATCCTTGTGATTACTTCCCCTTGAGACCCACTGTTTCAAAACTGCTAGAGGACAGGGTT
GGTATGAGCCACATTATTCATTCTTTGAGACGCTTGTATCCATCTCTATTCGAGAAGCAC
ATATTGCCATTTATGAGTGACTTAGCTTCCACAAAGATGAAATGGTCACCTAGAATAAAG
TTCCTTGATCTTTGTGTTGCCCTAGATGTGAATTGCGAGGCACTTTCACTTGTTTCACAC
ATTGTTAAGTGGAAGAGGGAGGAACATTATGTTGTATTGGCTTCTGAACTTAGAAACTCA
CACTCTCGCACACATGAGCCAATGATAGAAGAAAGGGTGGTTAGTACTGCTGATGCAGTG
GATAACTTCATGAGACAAATCTACTTTGAATCATATGTCCGCTCTTTTGTAGCTACAACA
AGGACACTTGGGTCATTCACTTGGTTTCCTCATAAAACCTCAATACCAGAGGGTGAGGGC
CTGCAGCGACTGGGTCCCTTCTCCTCATTCATTGAGAAAGCCATTTACAAAGGGATAGAG
AGACCTATGTTTAAGTTTGATCTAATGATGGGCTATGCATGGATAGACTTTGACATAGAA
CCAGCTCAGATAAACTTGAACCAGCTTATTGCTTCAGGCCTGACAGAATTGAGGTTAGAC
TCCCTTGAAGATTTCTTTGATTTGTTAAGTACAATGCCAGTGGACTCTGTTCAGTTTTAC
CAGACAATAAGATACAAAATCAAGAGTCAGGATGCTAGTTTCAAAGAGACTTTTTCTATC
CATCTCAACATGACAGGATTTGTTAATCAATGTGGTGAATTTGTAGTAAATGATGTACAG
GCACTATATTCTGGGTCTGTGAGTCCGTGTGTTCTGCCTGACTGTTGGAGACTTGCTTTG
TCGGGTCCGACTTTCAAAGGTAGGTCAGCCTGGTTTATTGAATCAGATGTGGTGAATGAA
TTCTTAAAGGATACACAGCAGTTGGGGGATGTTATACCCATGAAGCTGATTATCAATCCA
GATAAATTGCAGTTCAGTGAGTTTGACTTTTCCAAGGTCGGACCTGACAACGAACCAGTG
CCATTGGTTGTATGTAGGGGAGCACTGTGGGAATCTGATAGAAGAGTAGCTACATTTACA
CCACCTATCCAAGATCAAGATTTGGAGATGTTTGTGAGGGAGATTGGTGATAGCTCCCCG
CACCTTTTAGTTGGTGCATTGAAATCAATGATGTCTGATAGATTAAAACAAAGAATTCAA
TGGACAGGTGTGGACATTGTCTCAATCCTCACAAAACAGAGACCTGCGGATTATGCTGAT
GTACTGAGTGAGCTTCTTGAATCTCTTGGAGAATGGATTGATTTCAAGGGCTATGCTCTT
TGCTATAGTAAATCGAAGCAAAGAGTTATGATTCAGTCAAGTGGGGGCAGCCTGAGACTG
AAGGGAAGGACATGTTCGGAGTTGTTTGGGCCAGAGAGGTGTGTCGAGGACATTGAGTAG
>LASV237_NG_2010H
ATGGGCAACAGACAGGCTAAATCGACAAAAGTCGATGAACATCAAAGAGCTCATCTAGTG
CCAGATGCATCCCATCTAGGCCCCCAGTTCTGCAAGAGTTGTTGGTTTGAGAACAGAGGG
TTGGTAGAGTGTAACAATCACTACCTGTGTCTCAACTGTCTCAGCCTGCTTCTCAGCGTC
AGCAGTAGATGCCCGATCTGCAAGATGCCCCTTCCCACCAAGCTAAAGGCAGCAGCACAG
CCGAGCGCACCATCAATCGAGACGATCCAGAACACAACACCTCCTCCGTACACCCCATAA
ATGGAGGAAGACATTGCTAATGCTAAAGATCTTATCTCAAAGTACCTTGCAGATAATGAG
AAGCTATCAAGACAGAAGTTGGCCTTCCTGGTCCAGACCGAACCCAGAATGTTGCTCATG
GAGGGATTGAAACTACTATCTCTTTGCATTGAGATTGACTCTTGCAAGGCCAATGGATGT
GAACATAACACTGAAGACAAAACGGTTGAATCCATTCTGAGTGATCATGGGATTCTTACT
CCAGCTTTATGCTTTGTGGTGCCTGACGGCTACAAACTCACTGGTAATGTACTTATCTTG
CTTGAGTGCTTTGTTAGATCATCCCCCGCCAATTTTGAACAGAAGTATTTGGAAGATCAC
AAGAAACTAGAACAATTAAAGAATGATTTGGAATCTGTTGGCATCAATCTTATCCCCCTC
ATAGACGGTAGGACAACATTTTACAATGAACAGATACCTGATTGGGTGAATGACAAACTC
AGAGACACCTTATTCACCCTGCTAAAATATTCACAAGAAAGTAATGCATTATTCGAAGAG
TCTGAGTATTCAAGACTTTGTGAATCTTTAGCCTTAACGTCTGGGAGGCTCTCAGGAATT
GAAAGTATCAATGTTCTAACTGACAAGCGTGCAAAGCACTTTGAGGAAATAATTTCTAGT
TGTCATCAGAGCATTAATAACAAGCTCACCTCTCATGAAGTCAAAAGTCTAATTGAAGAG
GAGTATCAAATCTTTAGGAACAAACTAAGGCAAGGAAACATAGAGAGTCAATTTGTCAAG
ACTGATAAGATGAAGTTATTGGAAGATTTCAGAAAGCTATATAGTGATAAAATAGACACC
TGTGATGACAACATTGAACAGTTAACATTCCAGTTCCAAAGAGCCTCTCCAGTCCTTAAG
TTCTTGTATGCAGATCTGGATTCTGGCAAAGAAGGGGCTGCTGACTCTCAAAGTGAACAG
ATGCAGTGTTGGAGATCTTTTCTAAATAAGATAAAGTCTCTGAGGATCCTCAACACCAGG
AGGAAACTTCTCCTTATTTTTGACGTTCTGATTCTTCTTGCCAGTCGGCTAGACTGCATA
AGGCATGGTGACAAGCTCTTTACTGGCTGGCTGGGCTCCTGTTTTGTGAGTGTTAACGAT
AGATTAGTTTCATTGGAATCAACAAAAAGAGACCTGAAACGGTGGATGGACAGCAGGAAG
AGAGCCAAAGACAAGAATGCAGGTGTCCTATCACTTGGAGAGGAACGAAATTGTGAGCTC
CTTGCTATCATCAACAGAGTTTTAACTCGAGCCACTGATGCTTTGAGGGAGGTTGGCATA
GAAACCAACTCTTATGGGATTGATCTCAAGATCCTTGATTGTGATGTTTATGATGCCATC
ATGGACATTGAGATCTCCGGTATCACACCCACTATAAGTTACCAGAGAACTCAGGAAGAT
ATGTTCCCTTACACTCTTGGCGTTGTTGACATTCTAGATGTGACAGATTTAGAAAGACTA
TCATCATTGAGCTTGGCTTTGATCAACTCAATGAAAACGTCTTCCACAGTGAAATTAAGG
CAAAATGAATTTGGACCCTCTAGATACCAAGTTGTGAGGTGCAAAGAGGCCTATTGCCAA
GAGTTCTTCATCAATAGGATGGGATTCAAACTATTGTATCAAAAGACAGGTGAATGCTCA
AAGTGTTATGCTATTAACAACAATATAGTTGGAGAGGTTTGTTCCTTTTATGCTGATCCC
AAACGGTTTTTTCCTTCAGTATTCTCCAGTGATGTGTTGCAGAAAGTAGTCGATGTTATG
GTCAGCTGGATAGAAGAGTGCACAGAGTTATCTGAACAATTGATCACTATAAAATTGTTG
ACCAAAATGATTTTAGTTTTAATACTGACACATCCTAGTAAAAGGTGTCAAAAATTTTTA
CAAAACATTAGGTACTTTGTGATGGCCTTTGTGTCCGATTTTTATCACAAGGATTTGATT
GAGAAAATCAGGGAGGATTTGATCACAGAAGTTGAATATCTGCTCTACAGACTTGTTCGT
CACTTATTAGAGATAATTCTGTCTGAAGAAGTTGTTAGTATGATGACCAACAGATTCAAA
TTTGTTTTAAATATCTCTTATATGTGTCATTTCATTACAAAAGAAACACCTGACAGACTG
ACTGACCAAATCAAATGCTTTGAAAAATTCCTTGAGCCTAAATTGGAATTTGGACATGTA
AGTGTGAACCCGAAGGATGATGCGTTGGAGGAAGAGCTTGCTGAAATGGTTTATAATGCA
AAAAAGTTTCTAGGTAAGGAATGTTGTGTAGATGCGGAGAAGGTTAGGTATAAAAAGCCT
GGTGTTTCCAAGAAATTTATCTCACTCCTTGTGTCTAGTTTTAATAATGGTTCATTGTTT
AAGGAAAAGGAAGTAAAGAAGACACTGCGAGACCCTCTTATTACAAGCGGCTGTGCAACA
GCTTTGGACTTGGCCAGTAATAAGAGCGTTGTTGTGAATAAGTATACAGATGGGTCCCGT
ATTCTGGATTATGACTTCAACAAACTTACAGCTCTGGCTGTCACACAGTTAACTGAAGTG
TTTGCACGTAAAGGCAAATTCTTGCTCAATAAGCAGGATTATGATTACAAGATACAGCAA
GCAATGAGTAATCTTGTTTTGGGGTCCAAAGGAGGGAGTGGTGACACCAACAGCGCCGAT
CTAGATGAAATACTATTAGATGGAGGAGCATCAGAATACTTCGACCAATTGAGGTGTACT
GTTGACAATATTGTCAGTCAGTATAGGGAGCAACCAGAAAGACAGCAGCAGGCAGACTGC
AATGCACCCTCAATATCTGATCTTGACAAGGTGGTGGAAGAAAAACTCTTAATAAGGTTG
ATAAAGAGTGAACTTTCAAACCATATGATAGAAGATTTTGATCGAGAAATCCTGTCTGAG
GATCAATACATTAAGATTTGTGAGAGTATCTACAATGATGCTACTTTGAGAAGTAAATAT
TTTTATGTAGGGCCAATGAATTCATGTCCTATCAGTGAGCTGACAAAAGCAGTGGTGACT
AGGACTTTTTTGGATCAAGAATATTTCCAGTGTTTTAAGTCAATTTTACTAGTGATGAAT
GGGAATAAGCTGATGGGAAGATACTCTCATTATAAGAGTAAGTGTCTGAACTTTAAATTT
GATACAGGAAGATTGGCTGATGATGTCAGGATAAGTGAACGTGAGAGTAATTCTGAAGCA
CTTAGCAAGGCCTTGTCCCTAACTAACTGTACTACAGCAATGTTAAAGAACCTGTGTTTT
TACAGTCAAGAATCACCTCAATCTTATAATTCAACTGGCCCTGACACTGGTAGACTAAAA
TTCTCTTTGTCTTACAAGGAACAAGTAGGAGGCAATAGAGAGTTGTACATCGGAGATCTG
AGAACAAAGATGTTCACAAGGCTCATTGAAGATTACTTTGAAGCGCTCACATCACAATTA
GCAGGCAGCTGTCTAAACAATGAGAAGGAGTTTGACAATGCCATTTTGTCAATGAAGCTG
AATGTCTCATCGGCACATGTATCATACAGTATGGATCACAGTAAGTGGGGCCCTATGATG
TGTCCTTTCTTGTTTCTAACAATAATTCAAAACCTAATCTTACTTTCTGATGATTTACAA
GCTGATTTGAAAGGTAAAGATTACCTATCAACACTATTAACATGGCATATGCACAAAATG
GTTGAAATCCCATTTAATGTTGTATCAGCAATGATGAAATCATACATTAAATCCCAACTT
GGACTGAAGAAGAAGACAACTCAGTCAGTGACTGAAGACTTTTTTAATTCTAACTTTCAA
ATCGGCATAGTCCCTTCACACATTAGTTCAATCCTTGATATGGGACAGGGTATCTTGCAC
AACACCTCAGACTTTTATGCGTTGATTTCAGAAAGATTTATAAATTTTGCATTGAGGTGT
GTGTCTGGAGGACATATCGATGCTTACACGTCCAGTGACGATCAGATATCTTTATTTGAT
CAGAACTTAACGGAGTTACTCTCAAGAGATACAGAGGAATTCAAAACATTGTTAGAATTC
CATTACTACATGAGTGATCAACTAAATAAATTCGTGAGTCCAAAGAGTGCAATTGGCAGG
TTTGTTGCAGAGTTCAAATCAAGGTTCTATGTTTGGGGTGATGAGGTACCCCTATTGACA
AAATTTGTTGCTGCGGCTTTACACAACATAAAGTGCAAAGAACCCCACCAATTAGCAGAG
ACAATTGATACCATAATTGATCAATCTGTAGCTAATGGTGTCCCAGTTGATCTGTGTAAT
CAAATTCAGAAGAGGACCTTGAGTTTATTATGTTATGCCAAGTATCCCATTGATCCATTC
CTTTTGAACTGCGAGACTGATGTAAGAGATTGGGTGGATGGGAATCGTAGTTATAGGATA
ATGAGGCAAATTGAGAGGCTGATTCCTGATGCATGCAAAAAGATGAGATCAATGCTTAGG
ATATTGTTCAATAAATTAAAAACTGGTGAGCTTCATGAAGAGTTTACTACCAACTACCTA
TCAGGTGAACACACAACATCATTACAGAATTTGTTCAAACTTCTAGGCGTTGAACCTTTG
TCTGACTCTGACTTGGGGTATCATTGGTTGAACTTGGCCACCCATCACCCGCTTAGAATG
GTGCTGCGGCAAAAGATAATCTATTCTGGTGCTGTGAATCTGGAAGATGAAAAGGTCCCT
ACAATAGTAAAAACCTTGCAAAATAGGCTGTCATCGACATTCACTAGAGGAGCTCAGAAG
CTACTGTCTGAAGCAATAAATAAATCAGCTTTCCAAAGTTCTATAGCATCTGGGTTTGTA
GGGTTGTGCAGAACACTAGGTAGCAAGTGTGTCAGAGGCCCTAACAAGGAGAATCTTTAC
ATTAGATCCATACAGACTCAGCTATTAGGGATTCAAGGTGTTGAGGCAGTGATGGGGGAC
AATGGAATCCAGATATGGAAAGTTTCACCAGAAGTCAAAGATGGAGGGGATGCTGTTGTC
ACTTATTTAAGACCTCTTTTATGGGATTATATGTGCATAACACTATCCACAGCCATAGAA
CTTGGAGCATGGGTGCTCGGGGAACCAAAACAAGCTCAGATCTTGGACTTTTTTAAACAT
AATCCTTGTGATTACTTCCCCTTGAGACCCACTGTTTCGAAACTGCTAGAGGACAGGGTT
GGTATGAGCCACATCATTCATTCTTTGAGACGCTTGTACCCATCTCTATTCGAGAAGCAC
ATATTGCCATTTATGAGTGACTTAGCTTCCACAAAGATGAAATGGTCACCTAGAATAAAG
TTCCTTGATCTTTGTGTTGCCCTAGATGTGAATTGCGAGGCACTTTCACTTGTTTCACAC
ATTGTTAAGTGGAAGAGGGAGGAACATTATGTTGTATTGGCTTCTGAACTTAGAAACTCA
CACTCTCGCACACATGAGCCAATGATAGAAGAAAGGGTGGTTAGTACTGCTGATGCAGTG
GATAACTTTATGAGACAAATCTACTTTGAATCATATGTCCGCTCTTTTGTAGCTACAACA
AGGACACTTGGGTCATTCACTTGGTTTCCTCATAAAACCTCGATACCAGAGGGTGAGGGC
CTGCAGCGACTGGGTCCCTTCTCCTCATTCATTGAGAAAGCCATTTACAAAGGGATAGAG
AGACCTATGTTTAAGTTTGATCTAATGATGGGCTATGCATGGATAGACTTTGACATAGAA
CCAGCTCAGATAAACTTGAACCAGCTTATTGCTTCAGGCCTGACAGAATTGAGGTTAGAC
TCCCTTGAAGATTTCTTTGATTTGTTAAGTACAATGCCAGTGGACTCTGTTCAGTTTTAC
CAGACAATAAGATACAAAATCAAGAGTCAGGATGCTAGTTTCAAAGAGACTTTTTCTATC
CATCTCAACATGACAGGATTTGTTAATCAATGTGGTGAATTTGTAGTAAATGATGTACAG
GCACTATATTCTGGGTCTGTGAGTCCGTGTGTTCTGCCTGACTGTTGGAGACTTGCTTTG
TCGGGTCCGACTTTCAAAGGTAGGTCAGCCTGGTTTATTGAATCAGATGTGGTGAATGAA
TTCTTAAAGGATACACAGCAGTTGGGGGATGTTATACCCATGAAGCTTATTGTCAATCCA
GATAAATTGCAGTTCAGTGAGTTTGACTTTTCCAAGGTCGGACCTGACAACGAACCAGTG
CCATTGGTTGTGTGTAGGGGAGCACTGTGGGAATCTGATAGAAGAGTAGCTACATTTACA
CCATCTATCCAAGATCAAGATTTGGAGATGTTTGTGAGGGAGATTGGTGATAGCTCCCCG
CACCTTTTAGTTGGTGCATTGAAATCAATGATGTCTGATAGATTAAAACAAAGAATTCAA
TGGACAGGTGTGGACATTGTCTCAATCCTCACAAAACAGAGACCTGTGGATTATGCTGAT
GTACTGAGTGAGCTTCTTGAATCTCTTGGAGAATGGATTGATTTCAAAGGCTATGCTCTT
TGCTATAGTAAATCGAAGCAAAGAGTTATGATTCAGTCAAGTGGGGGCAGCCTGAGACTG
AAGGGAAGGACATGTTCGGAGTTGTTTGGGCCAGAGAGGTGTGTCGAGGATATTGAGTAG
>Nig08_A41_NG_2008H
ATGGGCAACAGACAGGCTAAATCGACAAAAGTCGATGAACATCAAAGAGCTCATCTAGTG
CCAGATGCATCCCATCTGGGCCCCCAATTCTGCAAGAGTTGCTGGTTTGAGAACAGAGGA
TTGGTAGAGTGCAACAATCACTACCTGTGTCTCAACTGTCTCAGCCTGCTCCTCAGCGTC
AGCAGCAGATGCCCGATCTGCAAGATGCCCCTTCCCACCAAGCTAAAGGCAGCAGCACAG
CCAAGCGCACCATCAACCGAGGCGATCCAGAACACAACACCTCCACCGTATGCCCCATAA
ATGGAGGAAGACATTGCTAATGCTAAAGATCTTATTTCGAAGTACCTTGCAGATAATGAG
AAGTTATCAAGACAGAAGTTAGCTTTCCTGGTCCAGACTGAACCCAGAATGTTGCTTATG
GAGGGATTGAAACTACTATCTCTTTGCATTGAGATTGACTCTTGCAAGGCCAATGGATGT
GAACACAACACTGAAGACAAAACAGTTGAATCCATTCTGAGTGATCATGGGATTCTCACT
CCAGCTTTATGCTTTGTGGTGCCTGACGGCTACAAACTCACTGGTAATGTACTTATCTTA
CTTGAGTGCTTTGTTAGATCGTCCCCCGCCAACTTTGAACAGAAGTATTTAGAAGATCAC
AAAAAACTAGAACAATTAAAGAATGATTTGGAATCTGTTGGCATCAATCTTATCCCTCTC
ATAGACGGTAGGACAACATTTTACAATGAACAGATACCTGATTGGGTGAATGACAAACTC
AGGGATACCTTATTCACCTTGTTAAAATATTCACAAGAAAGTAATGCATTGTTCGAAGAG
TCTGAGTATTCAAGACTTTGTGAATCCTTAGCCTTAACGTCTGGGAGGCTCTCAGGAATT
GAAAGCATCAATGTTCTAACTGACAAGCGTGCAAAACACTTTGAGGAAATAATTTCTAGT
TGTCATCAGGGCATTAATAACAAGCTCACCTCTCATGAGGTCAAGAGTCTAATTGAAGAG
GAGTATCAAATCTTCAGGAACAAACTAAGGCAAGGGAACATAGAAAGTCAATTTATTAAG
ACTGATAAGATGAAGTTATTAGAGGATTTCAGAAAGCTATATAGTGACAAAATAGACTCC
TGTGATGACAACATTGAACAGTTAATATTCCAGTTCCGAAGAGCCTCTCCAGTCCTTAAG
TTCTTGTATGCAGATTTGGATTCTAGTAAGGAGAGGGCTGCTGACTCTCAAAGTGAACAG
ATGCAGTGTTGGAGATCTTTTCTAAATAAGATAAAGTCTCTGAGGATCCTCAACACCAGG
AGGAAACTTCTCCTTGTTTTTGACGTTCTGATTCTTCTTGCTAGCCGGCTGGACTGTATA
AGGCATGGTGACAAGTTCCTCACTGGTTGGCTGGGCTCCTGTTTTGTGAGTGTTAACGAT
AGATTAGTTTCATTGGAATCAACAAAAAGAGACCTGAAACGGTGGATAGACAGCAGGAAG
AGAACTAAAGACAGGAATGCAGGTGTCCTATCATTTAAAGAAGAACGAAATTGTGAGCTC
CTTGCCATCATCAACAGAGTTTTAACTCGAGCCACTAATGCTTTGAGGGAGGTTGGCATA
GAAACCAACTCTTATGGAATTGATCTCAAAATCCTTGATTGTGATGTTTATGATGCCATC
ATGGACATTGAGATCTCCGGTATCACACCCACTATAAGTTACCAGAAAACTCAGGAAGAC
ATGTTCCCTTATACTCTTGGCGTTGTTGACATTCTAGATGCGACAGACTTGGATAGACTA
TCATCATTGAGCTTGGCTTTGATCAACTCAATGAAAACGTCTTCCACAGTGAAACTAAGG
CAAAATGAATTTGGACCATCTAGATACCAAGTTGTGAGGTGCAAAGAGGCCTATTGCCAA
GAGTTCTTCATCAATAGGATGGGATTCAAACTATTGTATCAAAAGACAGGTGAATGCTCA
AAGTGTTATGCTATTAACAACAATGAAGTTGGAGAGGTTTGTTCCTTTTATGCTGATCCC
AAACGGTTTTTTCCTTCAGTTTTTTCCAGTGATGTGTTGCAGAAAGTAGTCGATGTTATG
GTCAGCTGGATAGAAGAGTGCACGGAGTTATCTGAACAACTGATCACTATAAAATTGTTA
ACCAAAATGATTTTAGTTTTGATACTGACACATCCTAGTAAAAGGTGTCAAAAATTCTTA
CAAAACATTAGGTACTTTGTGATGGCCTTTGTGTCCGATTTTTATCACAAGGATTTGATT
GAGAAAATCAGGGAGGATTTGATCACAGAAGTTGAATATTTGCTCTACAGACTTGTTCGC
CACTTATTAAAGATAATTCTGTCTGAAGAAGTTGTCAGTATGATGACCAACAGATTCAAG
TTTGTTTTAAATATCTCTTATATGTGTCATTTCATTACAAAAGAAACACCTGACAGACTG
ACTGACCAGATCAAATGCTTTGAGAAATTCCTTGAGCCTAAATTGGAATTTGGACATGTA
AGTGTGAACCCAAAGGATGATGCATTGGAGGAAGAGCTTGCTGAAATGGTTTATAATGCA
AGAAAGTTTCTAAGTAAAGAATGTTGTGTAGATGCGGAGAAAGTTAGGTATAAAAAGCCT
GGTGTCTCCAAGAAATTTATTTCACTCCTTGTGTCTAGTTTTAATAATGGTTCATTGTTT
AAAGAAAAGGAAGTAAAGAAGACATTGCGAGACCCTCTTATTACAAGTGGCTGCGCAACA
GCCCTGGACCTGGCCAGTAACAAAAGTGTTGTCGTGAACAAGTACACAGATGGGTCCCGT
ATTCTGGACTATGACTTCAACAAGCTTACAGCTCTGGCTGTCACACAGTTGACTGAAGTG
TTTGCACGTAAAGGCAAATTCTTGCTTAATAAGCAGGATTATGATTACAAGATACAACAA
GCAATGAGTAATCTTGTTCTGGGGTCCAAAGGAGGGAGTGGTGACACCAACAGTGCTGAT
CTAGATGAGATACTGTTGGATGGAGGAGCATCAGAATACTTTGACCAATTGAGGTGTACT
GTTGACAATATTGTCAGTCAGTATAGGGAGCAACCAGAAAGACAGCAGCAGACAGACTGC
AATGCACCCTCAATTTCTGATCTTGACAAGGTGGTGGAAGAAAAACTCTTAATAAGGTTG
ATAAAAAGTGAACTTTCAAACCATATGATAGAAGATTTTGATCGAGAAATCCTGTCTGAG
GATCAATACATCAAAATTTGTGAGAATATCTACAATGATGCTACTTTGAGAAGTAAATAT
TTTTATGTAGGGCCAATGAATTCATGTCCTATTAGTGAGCTGACAAAAGCAGTGGTGACT
AGGACTTTTTTAGACCAAGAATATTTCCAGTGCTTTAAGTCAATTTTATTAGTGATGAAT
GGAAATAAGCTGATGGGAAGATACTCTCATTATAAGAGTAAGTGTCTGAACTTTAAATTT
GATACAGGGAGATTGGCTGATGATGTCAGGATAAGTGAACGTGAGAGTAATTCTGAAGCA
CTTAGCAAGGCTTTGTCCCTGACTAACTGTACTACAGCAATGTTAAAAAACCTGTGTTTC
TACAGTCAAGAATCACCTCAATCTTATAATTCAACTGGCCCTGACACTGGTAGACTGAAA
TTCTCTTTGTCTTACAAGGAACAAGTAGGAGGCAACAGAGAGTTGTACATCGGAGATTTA
AGAACAAAGATGTTCACAAGGCTCATTGAAGATTACTTTGAAGCGCTCACATCACAATTA
GCAGGCAGCTGTCTAAACAATGAGAAGGAGTTTGACAATGCCATCTTGTCAATGAAACTG
AATGTCTCATCGGCACATGTATCATACAGTATGGATCACAGTAAGTGGGGCCCTATGATG
TGTCCTTTCTTGTTTCTAACAATAATTCAAAACTTAATCCTACTTTCTGATGATTTACAA
GCTGATTTAAAAGGTAAAGATTACCTATCAACATTATTAACATGGCATATGCACAAAATG
GTTGAAATCCCATTTAATGTTGTATCAGCAATGATGAAATCATACATTAAAACCCAACTT
GGACTGAAGAAGAAGACAACTCAATCAGTGACTGAAGACTTTTTTAATTCCAACTTTCAA
ATTGGCATAGTCCCTTCACACATTAGTTCAATCCTCGATATGGGACAGGGTATCCTGCAC
AACACCTCAGACTTTTATGCATTGATTTCTGAAAGATTTATAAATTTTGCGGTGAGGTGT
GTGTCTGGAGGACAAATCGATGCTTACACGTCCAGTGACGATCAGATATCTTTATTTGAT
CAGAACTTAACAGAGTTACTCTTAAGAGATACAGAAGAATTCAAAACACTGTTAGAATTC
CATTACTATATGAGTGACCAGCTAAATAAATTCGTGAGTCCAAAGAGTGCAATTGGCAGG
TTTGTTGCGGAATTCAAATCAAGGTTCTATGTTTGGGGTGACGAGGTGCCCCTGCTAACA
AAATTCGTTGCTGCGGCTTTACACAACATAAAGTGCAAAGAACCCCATCAATTGGCAGAA
ACAATTGATACCATAATTGATCAATCTGTGGCTAATGGTGTCCCAGTTGATTTGTGTAAT
CAAATTCCGAAGAGGACATTGAGCTTGTTATGTTATGCCAAGTATCCTATTGATCCATTC
CTTTTGAACTGCGAGACTGATGTAAGAGACTGGGTGGATGGGAATCGTAGTTATAGGATA
ATGAGGCAAATTGAGAGGCTGATTCCTGACGCATGTAAAAAGATGAGGTCAATGCTTAGG
ATATTGTTCAATAAATTAAAAACTGGTGAACTTCATGAAGAGTTCACTACCAACTACCTG
TCAGGTGAGCACACAACGTCATTACAGAATTTGTTCAAACTTCTAGGCATTGAACCTTTG
TCTGATTCTGACTTGGGGTTTCATTGGTTGAACTTAGCCACCCATCACCCGCTTAGAATG
GTGTTGCGGCAAAAGATAATCTATTCTGGTGCTGTGAATCTAGAAGATGAAAAGGTCCCT
ACAATAGTAAAAACCCTGCAAAATAGGCTGTCATCAACATTCACTAGAGGAGCTCAGAAG
CTACTGTCTGAAGCAATAAATAAATCAGCTTTCCAAAGTTCTATAGCATCTGGGTTTGTA
GGGTTGTGCAGAACACTAGGTAGCAAGTGCGTCAGAGGCCCCAACAAGGAGAATCTTTAC
ATTAGATCCATACAAACTCAGCTATTAGGGATTCAAGGTGTTGAGGCAGTGATGGGGGAC
AATGGAATCCAGATATGGAAAGTTTCACCAGAAGTCAAAGATAGAGGTGATGCTGTTGTC
ACTTATTTAAGACCTCTTCTATGGGATTATATGTGCATAACACTATCCACAGCCATAGAA
CTTGGAGCATGGGTGCTCGGGGAACCAAAACAAGCTCAGATCTTGGACTTTTTTAAACAT
AATCCTTGTGATTACTTCCCCTTGAGACCTACTGTTTCGAAACTGCTAGAGGACAGGGTT
GGTATGAGCCACATCATTCACTCTTTGAGACGCTTGTATCCGTCTCTATTTGAGAAGCAC
ATATTGCCATTTATGAGTGACTTAGCTTCCACAAAGATGAAATGGTCACCTAGAATAAAG
TTCCTTGATCTTTGTGTTGCCCTAGATGTGAATTGCGAGGCACTTTCACTTGTTTCACAC
ATTGTTAAGTGGAAGAGGGAGGAACATTATGTTGTATTGGCTTCTGAACTGAGAAACTCA
CACTCTCGCACACATGAGCCCATGATGGAAGAAAGGGTGGTTAGTACTGCTGATGCAGTG
GATAACTTTATGAGACAAATCTACTTTGAATCATATGTCCGCTCTTTTGTAGCAACAACA
AGGACACTTGGGTCATTCACTTGGTTCCCTCACAAAACCTCAATACCAGAGGGTGAAGGC
CTGCAGCGATTGGGTCCCTTCTCTTCATTCATTGAGAAAGCTATTTACAAAGGGATAGAG
AGACCTATGTTTAAGTTTGATCTAATGATGGGCTATGCATGGATAGACTTTGACATAGAA
CCAGCTCAGATAAATATGAACCAGCTTATTGCTTCAGGCCTGACAGAATTGAGGTTAGAC
TCCCTTGAAGATTTCTTTGATTTGTTGAGTACAATGCCAGTGGACTCTGTTCAGTTTTAC
CAGACAATAAGATACAAAATCAAGAGTCAGGATGCTAATTTTAAAGAGACATTTTCTATC
CATCTCAACATGACAGGACTTGTTAATCAATGTGGTGAGTTTGTAGTGAATGATGTACAA
GCACTATATTCTGGGTCTGTGAGCCCATGTGTTCTGTCTGACTGTTGGAGACTTGCTTTG
TCGGGTCCAACCTTCAAAGGTAGGTCAGCCTGGTTTGTTGAATCAGATGTAGTAAATGAA
TTCTTAAAGGACACACAGCAGTTAGGGGATGTTATACCCATGAAGCTGATTATCAATCCA
GATAAACTGCAGTTCAGTGAGTTTGACTTCTCCAAGGTCGGACCTGACAACGAACCAGTA
CCTTTGGTTGTATGTAGGGGAGCACTGTGGGAATCTGATAGAAGGGTAGCTACATTTACA
CCACCTATCCAAGATCAAGATTTGGAAATGTTTGTAAAGGAGATTGGTGATAGTTCCCCG
CACCTTCTACTTGGTGCATTGAAATCAATGATGTCTGATAGATTAAAACAAAGAATTCAA
TGGACAGGTGTGGACATTGTCTCAATCCTCACAAAACAGAGACCTGTGGATTATGCTGAT
ATACTGAGTGAACTTCTTGAATCTCTTGGAGAATGGATTGACTTCAAAGGCTATGCCCTT
TGCTATAGTAAATCAAAGCAAAGAGTTATGATTCAGTCAAGTGGGGGCAGCCTAAGACTG
AAGGGAAGGACATGTTCAGAGTTGTTTGGGCCGGAGAAGTGTATCGAGGACATTGAGTAG
>ISTH2061_NG_2012H
ATGGGCAACAAACAGGCTAAATCGACAAAAGTCGATGAACACCAAAGAGCTCATCTAGTG
CCAGATGCATCCCATCTAGGCCCCCAGTTCTGCAAGAGTTGCTGGTTTGAGAACAGAGGG
TTGGTGGAGTGCAACAATCACTACTTGTGTCTCAACTGCCTCAGCCTGCTCCTCAGCGTC
AGCAACAGATGCCCGATCTGCAAGATGCCCCTTCCCACCAAGCTAAAGGCAGCAGCACAG
CCGAGCGCACCATCAACCGAGGCGACCCAGAACACAACACCTCCACCATACACCCCGTAA
ATGGAGGAAGACATTGCCAATGCTAAAGATCTTATCTCAAAGTACCTTGCAGATAATGAG
AAGTTGTCAAGACAGAAGTTGGCTTTCTTGGTCCAGACCGAACCCAGAATGCTGCTCATG
GAGGGATTGAAACTACTATCTCTTTGCATTGAGATTGATTCTTGCAAGGCCAATGGATGT
GAACATAACACCGAAGACAAAACGGTTGAATCCATTCTGAGTGATCATGGGATTCTCACT
CCAGCTTTGTGCTTTGTGGTGCCTGACGGCTACAAACTCACTGGTAATGTACTTATTTTA
CTTGAGTGCTTTGTTAGATCATCCCCCGCCAACTTTGAACAGAAATATTTAGAAGATCAC
AAGAAACTAGAACAATTAAAGAATGATTTAGAATCTGTTGGCATCAATCTTATCCCTCTC
ATAGATGGTAGGACAACATTTTACAACGAACAGATACCTGATTGGGTGAATGACAAACTT
AGGGATACCTTATTCACCTTGTTAAAATATTCACAAGAAAGCAATGCATTGTTTGAAGAG
TCTGAGTATTCTAGACTTTGTGAATCTTTAGCCTTAACGTCTGGGAGGCTCTCAGGAATT
GAAAGCATCAATGTTCTAACTGACAAGCGTGCAAAACACTTTGAGGAAATAATTTCTAGT
TGCCATCAGGGTATTAATAATAAGCTCACCTCTCATGAAGTCAAGAGTCTAATTGAAGAG
GAGTATCAAATCTTCAGGAACAAACTAAGGCAAGGGAACATAGAAAGTCAATTTGTTAAG
ACTGATAAGATGAAGTTACTAGAGGATTTCAGAAAGCTATATAGTGATAAAATAGACACC
TGTGATGACAACATTGAGCAGTTAACATTCCAGTTTCGGAGAGCCTCTCCAGTCCTTAAG
TTCTTGTATGCAGATTTGGATTCTGGTAAGGAAAGGGCTGCTAACTCTCAAAGTGAACAG
ATGCAGTGTTGGAGATCTTTTCTGAATAAGATAAAGTCTCTGAGGATCCTTAATACCAGG
AGGAAACTTCTCCTTGTTTTTGATGTTCTGATTCTTCTTGCTAGCCGGCTGGACTGTATA
AGGTATGGTGACAAGCTCCTTACTGGTTGGCTGGGCTCCTGCTTTGTGAGTGTTAACGAC
AGATTAGTTTCATTGGAATCAACAAAAAGAGATCTGAAGCGGTGGATAGACAGCAGGAAG
AAAACTAAAGACAGGAACACAGGTATCCTATCACTTAAAGAAGAACGAAATTGTGAGCTC
CTTGCCATCATCAACAGAGTTTTAACTCGAGCCACCAATGCTTTGAGGGAGGTTGGCATA
GAGACCAACTCTTATGGAATTGATCTCAAGATCCTTGATTGTGATGTTTATGATGCCATC
ATGGACATTGAGATCTCCGGCATCACACCTACTATGAGTTACCAGAAAACTCAGGAAGAC
ATGTTCCCTTATACTCTTGGTGTTATTGACATTCTAGATGCGACAGACTTAGAGAGATTA
TCATCATTGAGCTTGGCTTTGATCAACTCGATGAAAACGTCTTCCACAGTGAAACTAAGG
CAAAATGAATTTGGACCCTCTAGATACCAAGTTGTGAGGTGCAAAGAGGCTTATTGCCAA
GAGTTCTTCATCAATAGGATGGGATTCAAGCTATTATATCAAAAGACAGGTGAATGCTCA
AAGTGTTATGCTATTAACAACAATGAAGTTGGAGAGGTTTGTTCCTTTTATGCCGACCCC
AAACGGTTTTTTCCTTCAGTTTTCTCTAGTGATGTGTTGCAGAAAGTAGTCGATGTAATG
GTCAGCTGGATAGAAGAGTGCACAGAGCTATCTGAACAATTGATCACTGTAAAATTGTTA
ACCAAGATGATTTTAGTTTTGATACTAACACATCCTAGTAAAAGGTGTCAAAAATTTTTA
CAAAACATTAGGTACTTTGTGATGGCCTTTGTGTCCGATTTTTACCACAAGGATTTGATT
GAGAAAATCAGGGAAGATTTGATCACAGAAGTTGAATATCTGCTCTACAGACTTGTTCGT
CACTTATTAAAGATAATTCTGTCTGAAGAAGTTGTGAGTATGATGACCAACAGATTCAAA
TTTGTTTTAAATATCTCTTATATGTGTCATTTCATTACAAAAGAAACACCTGACAGACTG
ACTGATCAGATCAAATGCTTTGAAAAATTCCTTGAGCCTAAATTGGAATTTGGACATGTA
AGTGTGAACCCGAAGGATGATGCATTGGAGGAAGAGCTTGCTGAAATGGTTTATAATGCA
AGAAAGTTCCTAGGTAAAGAATGTTGTGCAGATGCGGAAAAAGTTAGGTATAAAAAGCCT
GGTGTTTCCAAGAAATTCATTTCACTCCTTGTGTCTAGTTTTAATAATGGTTCATTGTTT
AAAGAAAAGGAAGTAAAGAAGACACTGCGAGACCCTCTTATTACAAGTGGCTGTGCAACA
GCTTTGGACTTGGCCAGTAATAAGAGTGTTGTTGTGAATAAGTATACAGATGGATCCCGT
ATTCTGGACTATGATTTCAACAAACTTACAGCTCTGGCTGTCACACAGTTAACTGAAGTG
TTTGCACGAAAAGGCAAATTCTTGCTTAATAAGCAGGATTATGATTACAAGATACAACAA
GCAATGAGTAATCTTGTTCTGGGGTCCAAAGGAGGGAGTGGTGACACCAACAATGCTGAT
CTAGATGAGATACTATTGGATGGGGGAGCATCAGAATACTTCGACCAATTGAGGTGTACT
GTTGACAATATTGTCAGTCAGTATAGGGAGCAACCAGAAAGACAGCAGCAGGCAGACTGC
AATGCACCCTCAATATCTGATCTTGACAAGGTGGTGGAAGAAAAACTTTTAATAAGGCTG
ATAAAAAGTGAACTTTCAAACCATATGATAGAAGATTTTGATCGAGAAATCCTGTCTGAG
GATCAATACATCAAAATCTGTGAGAATATCTATAATGATGCTACTTTGAGAAGTAAATAT
TTTTATGTAGGGCCAATGAATTCATGTCCTATTAGTGAGCTGACAAAAGCAGTGGTGACT
AGGACTTTTTTGGACCAAGAATATTTCCAGTGCTTTAAGTCAATTTTATTAATAATGAAT
GGTAATAAGCTGATGGGAAGATACTCACATTATAAGAGTAAGTGTTTGAACTTTAAATTT
GATACAGGAAGACTGGCTGATGATGTCAGGATAAGTGAGCGTGAGAGTAATTCTGAAGCA
CTTAGTAAGGCCTTGTCCCTGACTAACTGTACTACAGCAATGTTAAAAAATCTGTGTTTT
TACAGTCAAGAATCACCTCAATCTTATAATTCAACTGGCCCTGACACTGGTAGACTAAAG
TTCTCTCTGTCTTATAAGGAACAAGTGGGAGGCAACAGAGAGTTGTACATCGGAGATTTA
AGAACAAAGATGTTCACAAGGCTCATTGAGGATTACTTTGAAGCGCTCACATCACAATTA
GCAGGCAGCTGTCTAAACAATGAGAAGGAGTTTGACAATGCCATTTTGTCGATGAAGCTG
AATGTCTCATCGGCACATGTTTCATATAGTATGGATCACAGCAAGTGGGGCCCTATGATG
TGTCCTTTCTTGTTTTTAACAATAATTCAAAACCTAATCTTACTTTCTGATGATTTACAA
GCTGACTTAAAGGGTAAAGATTACCTATCAACATTATTAACATGGCATATGCACAAAATG
GTTGAAATCCCATTTAATGTTGTATCAGCAATGATGAAATCATACATTAAATCCCAACTT
GGACTGAAGAAGAAGACAACTCAATCAATGACTGAGGACTTTTTTAATTCCAACTTTCAA
ATTGGCATAGTCCCTTCACACATTAGTTCAATTCTTGATATGGGACAGGGTATCCTGCAT
AACACTTCAGACTTTTATGCGTTGATTTCTGAAAGATTTATAAACTTTGCGGTGAGGTGT
GTGTCTGGGGGACAAATCGATGCTTACACGTCCAGTGACGATCAGATATCTTTATTTGAT
CAGAACTTGACAGAGTTACTCTCAAGAGATACAGAGGAATTCAAAACATTGTTAGAGTTC
CATTACTACATGAGTGACCAGCTAAATAAATTCGTGAGTCCAAAGAGTGCAATTGGCAGG
TTTGTTGCAGAGTTCAAATCAAGGTTCTATGTTTGGGGTGACGAAGTACCCCTGCTAACA
AAATTTGTTGCTGCGGCTTTGCACAACATAAAGTGTAAAGAACCCCATCAATTGGCAGAA
ACAATTGATACCATAATTGATCAATCTGTAGCCAATGGTGTTCCGGTTGATCTGTGTAAT
CAAATTCAGAAGAGGACTTTGAGTCTGTTATGTTATGCCAAGTACCCTATTGATCCATTC
CTTTTAAACTGCGAGACTGATGTAAGAGATTGGGTGGATGGGAATCGTAGCTATAGAATA
ATGAGGCAAATTGAGAGGCTGATCCCTGATGCATGCAAAAAGATGAGGTCAATGCTTAGG
ATATTGTTCAATAAATTAAAAACTGGTGAGCTTCATGAAGAGTTCACCACCAATTACCTA
TCAGGTGAGCATACAACATCATTACAGAATTTGTTCAAACTTTTAGGCATTGAACCTTTG
TCTGATTCTGACTTAGGGTTTCATTGGTTGAACTTAGCCACCCATCACCCGCTTAGAATG
GTGTTGCGACAAAAGATAATCTATTCTGGTGCTGTGAATTTGGAAGATGAAAAGGTCCCT
ACAATAGTAAAAACCTTGCAAAATAGGCTGTCATCAACCTTCACTAGAGGAGCTCAGAAG
CTACTATCTGAAGCAATAAATAAATCAGCTTTCCAAAGTTCTATAGCATCTGGGTTTGTG
GGGTTGTGCAGAACACTAGGTAGCAAGTGCGTCAGAGGCCCCAACAAGGAGAATCTTTAC
ATTAGATCCATACAGACTCAGCTATTAGGGATTCAAGGTGTTGAGGCAGTGATGGGGGAC
AATGGAATCCAGATATGGAAAGTTTCACCAGGAGTCAAAGATGGAGGTGATGCTGTTGTC
ACTTATTTGAGACCTCTTTTATGGGATTATATGTGCATAACACTATCCACAGCCATAGAA
CTTGGAGCATGGGTGCTCGGGGAACCCAAACAGGCTCAGATCTTGGACTTCTTTAAGCAT
AATCCTTGTGATTACTTCCCCTTGAGACCCACAGTTTCGAAACTGCTAGAGGACAGGGTT
GGTATGAGCCACATCATTCATTCTTTGAGACGCTTATATCCGTCTCTATTTGAGAAGCAC
ATATTACCGTTTATGAGTGACTTGGCTTCTACAAAGATGAAATGGTCACCTAGAATAAAG
TTCCTTGATCTTTGTGTTGCCCTTGATGTGAATTGCGAGGCACTTTCACTTGTTTCACAC
ATTGTTAAGTGGAAGAGGGAGGAACATTATGTTGTATTGGCTTCCGAACTGAGAAACTCA
CACTCTCGCACACATGAGCCCATGATGGAAGAAAGGGTGGTTAGTACTGCTGATGCAGTG
GATAACTTTATGAGACAAATCTACTTTGAATCATATGTTCGCTCTTTTGTGGCAACAACA
AGGACACTTGGGTCATTCACCTGGTTCCCTCATAAAACCTCAATACCAGAGGGTGAAGGC
CTGCAGCGACTGGGTCCCTTCTCTTCATTCATTGAGAAAGCTATTTACAAAGGGATAGAG
AGACCTATGTTTAAGTTTGATCTAATGATGGGCTATGCATGGATAGACTTTGACATAGAA
CCAGCTCAGATAAACTTGAACCAGCTTATTGCTTCAGGCCTGACAGAATTGAGGTTAGAC
TCCCTTGAAGATTTCTTTGATTTGTTAAGCACAATGCCAGTGGACTCTGTTCAGTTTTAC
CAGACAATAAGATACAAAATCAAGAGTCAGGATGCTAGTTTTAAAGAGACTTTTTCTATC
CACCTCAACATGAGAGGACTTGTTAATCAATGTGGTGAGTTTGTAGTGAATGATGTGCAG
GCACTATATTCTGGGTCTGTGAGCCCATGTGTTCTGTCTGACTGTTGGAGACTTGCTTTG
TCGGGTCCAACCTTCAAAGGTAGGTCAGCCTGGTTTGTTGAATCAGATGTGGTAAATGAA
TTCTTAAAGGACACACAGCAATTGGGGGATGTTATACCCATGAGGCTGATTGTCAATCCA
GATAAACTGCAGTTCAGTGAGTTTGACTTCTCCAAGGTCGGACCTGACGACGAACCAGTA
CCATTAGTTGTATGTAGGGGAGCACTGTGGGAATCTGATAGAAGGGTGGCTACATTTACA
CCATCTATCCAAGATCAAGATTTAGAAATGTTTGTACGGGAGATTGGTGATAGTTCCCCG
CACCTTTTAGTTGGTGCATTGAAATCAATGATGTCTGATAGATTAAAACAAAGGATTCAA
TGGACAAGTGTGGACATTGTCTCAATCCTCACAAAACAGAGACCTGTGGATTATGCTGAT
ATACTGAGTGAACTTCTTGAATCTCTTGGAGAATGGATTGATTTCAAAGGCTATGCTCTT
TGCTATAGCAAATCAAAGCGGGGAGTTATGATTCAGTCAAGTGGGGGCAGTCTAAGGCTG
AAGGGAAGGACATGTTCAGAGTTGTTTGGGCCGGAGAAGTGTGTTGAGGACATTGAGTAG
>Nig08_A47_NG_2008H
ATGGGCAACAGACAGGCCAAGTCGACAAAAGTCGATGAGCATCAAAGAGCTCATCTAGTG
CCAGATGCATCCCATCTAGGCCCCCAGTTCTGCAAGAGTTGCTGGTTTGAGAACAGAGGG
CTGGTAGAGTGCAACAACCACTACCTGTGTCTCAACTGTCTTAGCCTGCTCCTCAGCGTC
AGCAGCAGATGCCCGATCTGCAAGATGCCCCTTCCCACCAAGCTAAAGGCAGCAGCACAG
CCGAGCGCACCCTCAACCGAGGCGACCCAGGACACAACACCTCCACCGTACACCCCATGA
ATGGAGGAAGACATTGCCAATGCTAAAGATCTTATCTCAAAGTACCTTGCAGATAATGAG
AAGCTATCAAGACAGAAACTAGCTTTTCTGGTTCAAACTGAACCTAGAATGTTGCTCATG
GAGGGATTGAAGCTACTATCTCTTTGCATTGAGATTGACTCTTGCAAGGCTAATGGATGT
GAACATAACACTGAAGACAAAACAGTTGAATCCATTCTGAGTGATCATGGGATTCTCACC
CCAGCTTTATGCTTTGTAGTACCTGACGGCTACAAACTTACCGGAAATGTTCTAATCTTA
CTTGAGTGCTTTGTTAGATCATCCCCCGCCAATTTTGAACAGAAGTATTTAGAAGATCAC
AAGAAACTAGAACAACTAAAGAATGATTTGGAGTCTGTTGGCATCAATCTCATCCCTCTC
ATTGACGGCAGGACAACATTTTACAATGAACAGATACCTGACTGGGTGAATGACAAACTC
AGGGATACCTTATTCACCTTGTTAAAATATTCACAAGAAAGTAATGCATTATTTGAAGAG
TCTGAGTATTCAAGACTTTGCGAATCTTTAGCCTTAACGTCTGGGAGGCTCTCAGGAATT
GAAAGCATCAATGTTTTGACTGACAAGCGTGCAAAACACTTTGAGGAAATAATCTCTAGT
TGTCATCAGGGCATTAATAACAAACTCACCTCTCATGAAGTCAAGAGTTTAATTGAGGAG
GAGTATCAAATCTTCAGGAACAAACTAAGGCAAGGGGACATAGAAAGTCAATTTGTTAAG
ACTGATAAGATGAAATTATTAGAAGATTTCAGAAAACTATACAGTGATAAGATAGACACC
TGTGATGACAACATTGAACAGTTAACATTCCAGTTCCGAAGAGCCTCTCCAGTCCTTAAG
TTCTTGTATGCAGATTTGGATTCTGGTAAGGAAAGGGCTGCTGACTCTCAAAGTGAACAG
ATGCAATGTTGGAGATCTTTTCTAAACAAGATAAAGTCTCTGAGGATCCTCAACACCAGG
AGGAAACTTCTCCTTATTTTTGACGTTCTGATTCTTCTTGCTAGCCGGTTGGACTGCATA
AGGCATGGTGACAAGCTCCTTGCTGGTTGGCTGGGCTCCTGTTTTGTGAGTGTTAACGAT
AGATTAGTTTCATTGGAATCAACAAAAAGAGATTTAAAACGGTGGATAGACAGCAGGAAG
AAAACTAAAGACAGAAATGCAGGTGTCCTATCACCTAAAGAGGAACGGAATTGTGAGCTC
CTTGCCATCATTAACAGAGTTTTAACTCGAGCCACTAATGCTTTGAGGGAGGTTGGCATA
GAAACCAACTCTTATGGAATTGATTTCAAGATCCTTGATTGTAATGTTTATGATGCCATC
ATGGACATTGAGATCTCCGGTATCACGCCCACTATAAGTTATCAGAAAACTCAGGAAGAC
ATGTTCCCTTATACTCTTGGCGTCATTGACATTCTAGATGCAACAGACCTAGAAAGACTA
TCTTCATTAAGCTTGGCTTTGATCAACTCAATGAAAACGTCTTCCACAGTGAAACTAAGG
CAAAATGAATTTGGACCTTCCAGATACCAGGTTGTGAGGTGCAAAGAGGCCTATTGCCAA
GAGTTCTTCATCAATAGGATGGGATTCAAACTATTATACCAAAAGACAGGTGAATGCTCA
AAGTGTTATGCTATTAACAATAATGCAGTTGGAGAGGTTTGCTCCTTTTATGCTGATCCC
AAACGGTTTTTTCCTTCAGTTTTCTCCAGTGATGTGTTGCAAAAAGTAGTCGACGTCATG
GTCAGCTGGATAGAAGAGTGCACAGAGTTATCTGAACAATTGATCACTATTAAATTGTTA
ACCAAAATGATTTTGGTTTTGATACTAACACATCCTAGTAAAAGGTGTCAGAAATTTTTA
CAGAACATTAGGTATTTTGTGATGGCTTTTGTGTCCGATTTTTATCACAAGGATTTGATT
GAGAAAATCAGGGAGGATTTGATCACAGAAGTTGAATATCTGCTCTACAGACTTGTTCGT
CACTTATTAAAAATAATTCTGTCTGAAGAAGTTGTCAGTATGATGACCAACAGATTCAAG
TTTGTTTTAAATATCTCTTATATGTGTCATTTTATTACAAAAGAAACACCTGACAGACTG
ACTGACCAAATCAAGTGCTTTGAAAAATTCCTTGAGCCCAAATTGGAATTTGGACATGTG
AGTGTGAATCCAAAGGATGATGCATCGGAGGAAGAGCTTGCTGAAATGGTTTATAATGCA
AGGAAGTTTCTAAGCAAAGAATGTTGTGCAGATGCGGAAAAGGTTAGGTATAAAAAGCCT
GGTGTTTCCAGAAAATTTGTTTCACTCCTTGTGTCTAGTTTTAATAATGGTTCATTGTTT
AAAGAAAAGGAAGTAAAGAAGACATTGCGAGACCCTCTTATTACAAGCGGCTGTGCAACA
GCTTTAGACTTGGCCAGTAATAAGAGTGTTGTTGTGAATAAGTACACAGATGGATCTCGT
GTTTTGGATTATGACTTCAACAAGCTTACAGCTTTGGCTGTCACACAGTTAACTGAAGTG
TTTGCACGTAAAGGCAAATTCTTACTTAACAAACAGGATTATGATTACAAGATACAGCAA
GCAATGAGTAATCTTGTTTTGGGGTCCAAAGGAGGGAGTGGTGACACCAACAATGCTGAT
CTAGATGAGATACTATTGGATGGAGGAGCATCAGAATACTTCGACCAATTGAGATGCACT
GTTGACAATATTGTCAGTCAGTATAGGGAGCAACCGGAAAGACAGCAGCAGGCAGACTGC
AATGCACCCTCAATATCTGATCTTGACAAGGTGGTGGAGGAAAAGCTCTTGATAAGGCTA
ATAAAAAGTGAACTTTCAAACCATATGATAGAAGATTTTGATCGAGAAATCCTGTCTGAG
GATCAATACATCAAAATTTGTGAGAATATCTACAATGATGCTGCTTTGAGAAGTAAATAT
TTTTATGTAGGGCCAATGAACTCATGTCCTATTAGTGAGCTAACAAAAGCAGTGGTGACT
AGGACCTTTTTGGACCAAGAATATTTCCAGTGCTTTAAGTCAATTTTGTTGATGATGAAT
GGGAATAAGCTGATGGGAAGATACTCTCATTATAAGAGTAAGTGTCTGAACTTTAAATTT
GACACAGGAAGATTAGCTGATGATGTCAGGATAAGTGAACGTGAGAGTAATTCTGAAGCA
CTTAGCAAGGCCTTATCCCTAACCAATTGTACTACAGCAATGTTAAAAAACTTGTGTTTT
TACAGCCAGGAATCGCCTCAATCTTATAATTCAACTGGCCCTGATACTGGTAGATTGAAA
TTTTCTTTGTCTTACAAGGAACAAGTGGGAGGCAATAGAGAGTTGTACATCGGAGATTTG
AGGACAAAGATGTTCACGAGGCTCATCGAGGATTACTTTGAAGCGCTCACATCACAATTA
GCGGGCAGCTGTTTAAACAATGAGAAGGAGTTTGACAATGCCATTTTGTCAATGAAGCTG
AATGTCTCATCGGCACATGTATCATACAGTATGGATCACAGTAAGTGGGGCCCTATGATG
TGTCCTTTCCTGTTTCTAACAGTAATTCAGAACCTAATCTTACTTTCTGATGATTTACAA
GCTGATTTAAAAGGTAAAGATTACCTATCAACATTATTAACATGGCATATGCATAAGATG
GTTGAGATCCCATTTAATGTTGTATCAGCAATGATGAAATCATACATCAAATCCCAACTT
GGACTGAAAAAGAAGACAACTCAATCAATGACTGAAGACTTTTTTAATTCCAACTTTCAA
ATTGGTACAGTCCCCTCACACATTAGTTCAATCCTTGATATGGGACAGGGTATCCTGCAC
AACACCTCAGACTTTTATGCGTTGATTTCTGAAAGATTTATAAATTTTGCAGTGAGGTGT
GTGTCTGGAGGACAAATCGATGCTTACACGTCTAGTGACGATCAGATATCATTATTTGAT
CAGAACTTAACAGAGTTACTCTCAAGAGATACAGAGGAATTCAAAACATTGTTAGAATTC
CATTACTACATGAGTGATCAGCTTAATAAATTTGTGAGCCCAAAGAGTGCAATTGGCAGG
TTTGTTGCAGAGTTCAAATCAAGGTTCTATGTTTGGGGTGATGAGGTACCCCTGTTAACA
AAATTTGTTGCTGCGGCTTTACATAACATAAAGTGCAAAGAACCCCATCAATTGGCAGAA
ACAATTGATACCATAATTGATCAGTCTGTAGCTAATGGCGTCCCAGTTGATCTGTGTAAT
CAAATTCAGAAGAGGACTTTGAGTTTGTTGTGTTATGCCAAGTATCCTATTGATCCATTC
CTTTTGAATTGTGAAACCGATGTAAGAGACTGGGTGGATGGAAATCGTAGTTATAGGATA
ATGAGGCAAATTGAGAGGCTGATTCCTGATGCATGCAAAAAGATGAGGTCAATGCTTAGG
ATACTGTTCAATAAATTAAAAACTGGTGAGCTTCATGAGGAATTCACTACCAACTACCTA
TCAGGTGAACACACAACATCATTACAGAACTTGTTTAAACTTCTAGGCATTGAACCTTTG
TCTGATTCTGAGTTGGGGTTTCATTGGTTGAACTTAGCCACCCATCACCCGCTTAGAATG
GTGTTGCGGCAAAAGATAATCTATTCCGGTGCTGTGAATCTGGAAGATGAAAAGGTACCT
ACAATAGTAAAAACCTTGCAAAACAGGTTGTCATCGACATTCACTAGAGGAGCTCAGAAG
CTACTATCTGAAGCAATAAATAAATCAGCTTTCCAAAGTTCTATAGCATCTGGGTTTGTA
GGGTTGTGCAAAACACTGGGTAGCAAGTGCGTCAGAGGTCCCAACAAGGAAAATCTTTAC
ATTAGATCCATACAGACTCAGTTACTAGGGATTCAAGGTGTTGAAGCAGTGATGGGGGAC
AATGGAATTCAGATATGGAAAGTTTCACCAGGAGTCAAAGATGGAGGTGACACTATTGTC
ACTTATCTAAGACCTCTTCTATGGGATTATATGTGCATAACACTGTCTACAGCTATAGAA
CTTGGAGCATGGGTGCTCGGGGAACCAAAACAAGCTCAGATCTTGGACTTTTTTAAGCAT
AATCCTTGTGATTACTTCCCCTTGAGACCCACTGTTTCGAAACTGCTAGAGGATAGGGTT
GGCATGAGCCACATCATTCATTCTTTGAGACGTTTATATCCGTCTCTATTTGAGAAGCAC
ATATTGCCATTTATGAGTGATTTAGCTTCCACAAAGATGAAATGGTCACCTAGAATAAAG
TTCCTTGATCTTTGTGTTGCATTAGATGTGAATTGCGAAGCACTTTCACTTGTTTCACAC
ATTGTTAAGTGGAAGAGGGAAGAACATTATGTTGTATTGGCTTCTGAACTGAGAAATTCA
CATTCTCGCACACATGAGCCCATGATGGAAGAAAGGGTGGTTAGTACTGCTGATGCAGTG
GATAACTTTATGAGACAAATCTACTTTGAATCATATGTCCGCTCTTTTGTAGCAACAACA
AGGACACTTGGGTCATTCACTTGGTTCCCTCATAAAACCTCAATACCAGAGGGTGAAGGT
CTGCAGCGACTGGGTCCCTTCTCTTCATTCATTGAGAAAGCTATTTACAAAGGGATAGAG
AGACCTATGTTTAAGTTTGATCTAATGATGGGCTATGCATGGATAGACTTTGACATAGAA
CCAGCTCAGATAAACTTGAACCAGCTTATTGCTTCAGGCCTGACAGAATTAAGGTTAGAC
TCCCTTGAAGACTTCTTTGATTTGTTGAGTACAATGCCAGTGGGCTCTGTTCAGTTTTAC
CAGACAATTAGGTATAAGATTAAGAGTCAGGATGCTAGCTTTAAAGAGACTTTTTCCATC
CATCTCAACATGACAGGTCTTGTTAATCAACGTGGTGAGTTTGTAGTGAACGATGTACAG
GCACTATATTCTGGGTCTGTGAGCCCATGTGTTTTGTCTGACTGTTGGAGACTTGCCTTG
TCGGGCCCAACTTTCAAAGGTAGGTCAGCCTGGTTTGTTGAATCAGATGTGGTAAATGAA
TTCTTAAAGGATACACAGCAGTTAGGAGATGTTATACCCATGAAGCTGATCATTAATTCA
GATAAACTGCAGTTCAGTGAGTTTGACTTCTCCAAGGTCGGACCTGACAACGAACCAGTG
CCATTGGTTGTATGTAGGGGGGCACTTTGGGAGTCTGATAGAAGGGTAGCCACATTTACA
CCATCTATCCAGGATCAAGACTTGGAAATGTTTGTAAGGGAGATTGGTGATGGTTCCCCA
CACCTTTTAGTTGGTGCATTGAAATCAATGATGTCTGATAGATTGAAACAAAGAATTCAA
TGGACGGGTGTGGATATTGTCTCAATCCTCACAAAACAAAGACCTATGGATTATGCTGAT
ATACTGAGTGAACTTCTTGAATCTCTTGGAGAATGGATTGATTTTAAAGGCTATGCTCTT
TGCTATAGTAAATCAAAGCAAAGAGTTATGATTCAGTCAAGTGGAGGCAGCTTAAGACTG
AAGGGAAGAACATGTTCAGAGTTGTTTGGGCCGGAGAAGTGTATTGAGGACATTGAGTAG
>ISTH0012_NG_2011H
ATGGGCAACAGACAGGCCAAATCATCAAAAGTTGATGAGCATCAAAGAGCTCATCTAGTA
CCAGATGCATCCCATCTAGGCCCCCAGTTTTGCAAAAGTTGCTGGTTTGAGAACAAGGGG
TTGGTAGAGTGCAACAACCACTACCTGTGCCTCAACTGTCTCAGCCTGCTCCTCAGCGTC
AGCAGCAGATGCCCGATTTGCAAGATGCCCCTTCCCACCAAGCTGAAAGCAGCAGCACAA
CCGAGCGCACCCTCAACTGAGGCGGTCCAGAACACAGCACCTCCACCGTATGCCCCATGA
ATGGAGGAAGACATTGCCAATGCCAAAGATCTCATCTCAAAGTACCTTGCAGACAATGAG
AAGCTATCAAGACAGAAGTTGGCTTTTCTGGTCCAAACTGAACCTAGAATGTTGCTCATG
GAGGGATTGAAACTACTGTCTCTCTGTATTGAGATTGACTCTTGCAAGGCTAATGGATGT
GAACACAACACTGAGGACAAAACGGTTGAATCCATTCTGAGTGATCATGGGATTCTCACT
CCAGCTTTATGCTTTGTGGTACCTGACGGCTACAAACTCACTGGTAATGTTCTAATCCTA
CTTGAGTGCTTTGTCAGATCATCCCCCGCCAATTTTGAACAGAAGTATTTAGAAGATCAC
AAGAAACTAGAACAGTTAAAGAATGATTTGGAGTCTGTTGGCATCAATCTCATCCCTCTT
ATAGACGGCAGGACAACATTTTATAATGAACAAATACCTGATTGGGTGAATGACAAACTC
AGAGACACCTTGTTCACCTTGTTAAAATACTCACAAGAAAGTAATGCATTGTTCGAAGAG
TCTGAGTATTCAAGACTTTGTGAATCTTTAGCCTTAACGTCCGGGAGGCTATCAGGAATT
GAAAGTATCAATGTTCTAACTGATAAGCGTGCAAAACATTTTGAGGAAATAATTTCTAGT
TGTCATCAGGGTATTAATAACAGGCTCACTTCTCATGAAGTCAAGAGCTTAATTGAGGAG
GAATACCAAATCTTCAGGAACAAACTGAGGCAGGGGGACATAGAAAGTCAATTTGTTAAA
ACTGATAAGATGAAGTTATTAGAGGATTTCAGAAAGTTATATAGTGACAAAATAGACACC
TGTGATGACAACATTGAACAGTTAACATTCCAATACCGAAGAGCCTCTCCAGTCCTTAAG
TTCTTGTATGCAGATTTGGATTCTGATAAGGAAAGGGCTGCTGACTCTCAAAGTGATCAG
ATGCAATGTTGGAGGTCTTTTCTGAATAAGATAAAGTCTCTGAGAATCCTCAACACCAGG
AGGAAACTTCTCCTTATTTTTGACGTTCTGATTCTTCTTGCTAGCCGGCTGGACTGCATA
AGACATGGTGATAGGCTCCTTGCTGGTTGGCTGGGCTCCTGTTTTGTGAGTGTTAACGAT
AGATTAGTTTCATTGGAGTCAACAAAAAAGGATTTAAAACGGTGGATAGACAGCAGGAAG
AAAACTAGAGACAGAGATGCAAGTGTCCTATCACCTAAAGTAGAACGGAATTGTGAGCTC
CTTACCATCATCAACAGAGTTTTAACTCGAGCCACTAACGCTTTAAAGGAGGTTGGCATA
GAAACCAACTCTTATGGAATTGATTTCAAGATCCTTGACTGTGATGTTTATGATGCCATC
ATGGGCATTGACATCTCCGGTATCACACCCACTATAAGTTACCAGAAATCTCAGGAAGAC
ACGTTCCCTTATACTCTTGGCGTCATTGACATTCTAGATGCAACAGACTTAGAAAGGCTA
TCATCATTGAGCTTGGCTCTGATCAATTCAATGAAAACGTCTTCCACAGTGAAACTAAGG
CAAAATGAATTTGGACCCTCTAGATATCAGGTTGTAAGGTGCAAAGAGGCCTATTGCCAA
GAGTTCTTCATCAATAGAATGGGATTCAAACTATTATATCAAAAGACAGGTGAATGCTCA
AAGTGTTATGCTATCAATAACAATGTAGTTGGAGAGGTTTGTTCCTTTTATGCTGACCCT
AAACGGTTTTTTCCCTCAGTTTTCTCCAGTGATGTGCTGCAAAAAGTAGTCAATGTTATG
GTCAGCTGGATAGAAGAGTGCACAGAGTTATCTGAACAATTGACCACTATCAAATTGCTA
ACCAAAATGATTTTAGTTTTGATACTAACACATCCCAGTAAAAGGTGTCAAAAATTTTTA
CAAAACATTAGGTATTTTGTGATGGCCTTTGTGTCCGACTTTTATCACAAGGATTTGATT
GAGAAAATTAAGGAGGATTTGATCACAGAAGTTGAATATCTGCTCTACAGGCTCATTCGT
CACTTATTAAAGATAATTCTGTCTGAAGAAGTTGTCAGTATGATGACCAATAGATTCAAG
TTTGTTTTAAACATCTCTTATATGTGTCATTTTATTACAAAAGAAACACCTGACAGACTA
ACTGATCAGATCAAATGCTTTGAAAAATTCCTTGAGCCCAAATTGGAATTTGGACATGTG
AGTGTGAACCCAAAGGATGATGCATCAGAGGAAGAGCTTGCCGAAATGGTTTATAATGCA
AGAAAGTTTCTAAGTAAAGAATGTTGTGCAGATGCGGAAAAAGTTAGGTATAAAAAGCCT
GGTGTCTCTAAAAAGTTTATCTCACTCCTTGTGTCTAGCTTCAATAATGGTTCATTGTTT
AAAGAAAAGGAAGTAAAGAAGACACTGCGAGACCCTCTTATCACAAGCGGTTGTGCAACA
GCTCTGGACTTGGCCAGTAATAAGAGTGTTGTTGTGAACAAGTATACAGATGGGTCTCGT
GTTCTGGATTATGACTTCAACAAACTTACAGCTTTGGCTGTCACACAGTTGACTGAAGTG
TTTGCACGTAAAGGAAAATTTTTGCTTAATAAACAGGATTATGATTACAAGATACAACAG
GCGATGAGCAATCTTGTTTTGGGGTCCAAGGGAAGGAGTGATGACACCAACAATGCTGAT
CTAGATGAGATACTATTGGATGGAGGAGCATCAGAATACTTCGACCAACTGAGGTGCACT
GTTGACAATATTGTCAGTCAGTATAGGGAGCAACCGGAAAGACAGCAACAAGCAGACTGC
AATGCACCCTCAATATCTGATCTTGACAAGGTGGTGGAAGAAAAGCTCCTAGTAAGGTTG
ATAAAAAGTGAACTTTCAAACCATATGATAGAAGATTTTGATCGAGAGATCCTGTCTGAG
GATCAGTACATCAAAATTTGTGAGAATATCTACAATGATGCTACTTTGAGAGATAAATAC
TTTTATGTGGGGCCAATGAACTCATGTCCTATTAGTGAACTGACAAAAGCAGTGGTGACT
AGGACTTTTTTGGACCAAGAATACTTCCAGTGCTTCAAGTCAATTTTATTAGTGATGAAT
GGAAATAAGCTGATGGGGAGATACTCTCATTATAGGAGTAAGTGTCTGAACTTTAAATTT
GATACAGGAAGATTAGCTGATGATGTCAGGATAAGTGAACGTGAGAGTAATTCTGAAGCA
CTTAGCAAGGCCTTATCCTTGACTAACTGTACTACAGCAATGTTAAAAAATCTGTGTTTT
TACAGTCAGGAATCACCTCAATCTTATAATTCAACTGGCCCTGACACTGGTAGACTAAAA
TTTTCTTTGTCTTACAAGGAACAAGTGGGAGGCAATAGAGAACTGTACATCGGAGATTTA
AGGACAAAGATGTTCACAAGGCTCATCGAGGATTACTTTGAAGCACTCACATCACAATTA
GCGGGCAGCTGTCTTAATAATGAGAAGGAGTTTGACAATGCCATTCTGTCTATGAAGTTG
AATGTCTCATCGGCACATGTATCATACAGTATGGATCACAGTAAGTGGGGCCCTATGATG
TGTCCTTTCTTGTTTCTAACAATAATTCAAAACTTAATCTTACTTTCTGATGATTTGCAA
GCTGATTTAAAAGGTAAAGATTACCTATCAACATTGTTAACATGGCATATGCACAAAATG
GTTGAGATCCCATTTAATGTTGTATCAGCAATGATGAAATCATACATCAAATCCCAACTT
GGACTGAAGAAGAAGACAACTCAATCAATGACTGAAGACTTCTTTAATTCCAACTTTCAA
ATTGGCACAGTCCCCTCACACATTAGTTCAATCCTTGATATGGGACAGGGTATACTGCAC
AACACCTCAGACTTTTATGCGTTGATTTCTGAAAGATTTATAAATTTTGCGGTGAGGTGT
GTGTCTGGAGGACAGATCGATGCTTATACTTCCAGTGATGATCAGATATCATTGTTTGAT
CAGAACTTAACAGAGTTACTCTCCAGAGATACAGAGGAATTCAAAACATTGTTAGAATTC
CATTACTACATGAGTGATCAGCTAAATAAATTTGTGAGTCCAAAGAGCGCAATTGGCAGG
TTTGTTGCAGAGTTCAAATCAAGGTTCTATGTTTGGGGTGATGAGGTACCTCTGCTAACA
AAGTTTGTTGCTGCGGCTCTGCATAACATAAAGTGCAAAGAACCCCATCAATTGGCAGAA
ACAATTGATACTATAATTGATCAATCTGTGGCTAACGGTGTCCCAGTTGATCTGTGCAAT
CAAATTCAGAAGAGGACTTTGAGCTTGTTATGTTATGCCAAGTATCCCATTGATCCATTC
CTCTTGAACTGCGAGACTGATGTAAGAGATTGGGTGGACGGGAATCGTAGTTATAGAATA
ATGAGGCAAATTGAGAGGCTGATTCCTGATGCATGCAAAAGGATGAGGTCAATGCTCAGG
ATATTGTTCAATAAATTAAAAACCGGTGAGCTTCATGAGGAATTCACCACCAACTACCTA
TCAGGTGAACACACAACATCATTACAGAATTTGTTTAAGCTTCTAAACATTGAACCTTTG
TCTGATTCCGACTTGGGGTTTCATTGGTTGAACTTAGCCACCCATCACCCGCTTAGAATG
GTGTTGCGGCAAAAGATAATCTACTCTGGTGCTGTGAATCTGGAAGATGAAAAGGTCCCT
ACAATAATAAAAACCTTGCAAAATAGGTTGTCATCGACATTCACTAGAGGGGCTCAGAAG
TTGTTGTCTGAAGCAATAAATAAATCAGCTTTCCAAAGTTCTATAGCATCTGGGTTTGTG
GGATTATGCAGAACACTGGGTAGCAAATGCGTCAGAGGCCCTAACAAGGAGAATCTTTAC
ATTAGATCCATACAGACTCAGCTACTGGGGACTCAAGGTGTTGAAGCAGTGATGGGGGAC
AATGGGATCCAGATATGGAAAGTTTCACCTGAAGTCAAAGATGGAGGTGATACTGTTGTT
ACTTATTTAAGACCTCTTCTATGGGATTATATGTGCATAACATTATCTACAGCTATAGAA
CTTGGAGCATGGGTGCTCGGGGAACCAAAAGAAGCTCAGATCTTGGACTTTTTTAAACAT
AATCCTTGTGATTACTTCCCCTTGAGACCCACCGTTTCGAAACTGCTAGAGGACAGGGTT
GGTATGAGCCACATCATTCATTCTTTGAGACGTTTATATCCGTCTCTATTTGAAAAGCAC
ATATTGCCGTTTATGAGTGATTTAGCTTCTACAAAGATGAAATGGTCACCTAGAATAAAG
TTCCTTGATCTTTGTGTTGCTCTAGATGTGAATTGCGAGGCACTTTCACTTGTTTCACAC
ATTGTTAAGTGGAAGAGGGAGGAACATTATGTTGTATTAGCTTCTGAACTGAGAAACTCA
CACTCTCGCACACATGAGCCGATGATGGAAGAAAGGGTGGTTAGTACTGCTGATGCAGTG
GATAACTTTATGAGACAAATCTATTTTGAATCATATGTCCGCTCTTTTGTAGCAACAACA
AGGACACTTGGGTCATTCACTTGGTTCCCTCATAAAACCTCAATACCAGAGGGTGAAGGT
CTGCAGCGATTGGGTCCCTTCTCCTCATTCATTGAGAAAGCCATTTACAAAGGGATAGAG
AGACCTATGTTCAAATTCGATCTAATGATGGGCTATGCATGGATAGACTTCGACATAGAA
CCAGCCCAGATAAATTTGAATCAGCTTATTGCTTCAGGCCTGACAGAATTGAGGCTAGAC
TCCCTTGAAGATTTCTTTGATTTGTTAAGTACAATGCCAGTGGACTCTGTTCAATTTTAC
CAGACAATTAGGTATAAAATCAAGAGTCAGGATGCTAGTTTTAAAGAGACCTTTTCCATC
CATCTCAACATGACAGGACTTGTTAATCAATGTGGTGAGTTTGTGGTGAATCATGTACAA
GCACTGTACTCTGGGTCCGTGAGCCCATGTGTTCTGTCTGACTGTTGGAGACTTGCTCTG
TCGGGTCCAACTTTCAAAGGTAGATCAGCCTGGTTTGTTGAATCAGATGTGGTGAATGAA
TTCTTAAAGGATACACAGCAGTTAGGGGATGTTATACCCATGAAGCTAATTATCAATCCA
GATAAACTGCAGTTCAGTGAGTTTGATTTCTCCAAGGTCGGACCTGACAACGAACCAGTG
CCATTGGTTGTGTGTAGGGGGGCATTGTGGGAATCTGATAGAAGGGTAGCTACATTTACA
CCACCTATTCAAGATCAAGATTTGGAAATGTTTGTTAGAGAGATTGGTGATAGTTCCCCA
CATCTTTTAGTTGGTGCATTGAAATCAATGATGTCTGATAGATTGAAACAAAGAGTTCAA
TGGACGGGTGTGGACATTGTCTCAATCCTCACAAAACAGAGACCTGTAGATCATGCTGAT
ATACTGAGTGAACTTCTTGAATCTCTCGGAGAATGGATTGATTTCAAAGGCTATGCCCTT
TGCTACAGTAAATCAAAGCAAAGAGTTATGATTCAGTCAAGTGGGGGCAGCCTAAGACTG
AAGGGAAGGACATGCTCAGAGTTGTTTGGGCCGGAGAGGTGCATTGAGGACATTGAGTAG
>ISTH2046_NG_2012H
ATGGGCAACAGACAGACCAAATCAACAAAAGTCGATGAGCATCAAAGAGCTCATCTAGTG
CCAGATGCATCCCATCTAGGCCCCCAGTTTTGCAAAAGCTGCTGGTTTGAGAACAAAGGG
TTGGTAGAGTGCAACAACCACTACCTGTGCCTCAATTGTCTCAGCCTGCTCCTCAGCGTC
AGTAGCAGATGCCCGATCTGCAAGATGCCCCTTCCCACCAAGCTGAAGGCAGCAGCACAG
CCGAGCGCACCCTCAACTGAGGCAACCCAGAATACAGCACCTCCACCATATGCCCCATGA
ATGGAGGAAGACATTGCCAATGCTAAAGATCTCATCTCAAAGTACCTTGCAGACAATGAG
AAGCTATCAAGACAGAAGTTAGCCTTTCTGGTCCAAACTGAACCTAGAATGTTGCTCATG
GAGGGATTGAAACTACTGTCTCTCTGCATTGAGATTGACTCTTGCAAGGCTAACGGGTGT
GAGCACAACACTGAGGACAAAACGGTTGAATCCATTCTGAGTGATCATGGGATTCTCACT
CCAGCTTTATGCTTTGTGGTACCTGACGGCTACAAACTCACTGGTAATGTTCTAATCCTA
CTTGAGTGCTTTGTCAGATCATCCCCTGCCAATTTTGAACAGAAGTATTTAGAAGATCAC
AAGAAACTAGAACAGTTAAAGAATGATTTGGAGTCTGTTGGCATCAATCTTATCCCTCTC
ATAGACGGCAGGACAACATTTTACAATGAACAGATACCTGATTGGGTGAATGACAAGCTT
AGGGACACCTTATTCACCCTGTTAAAATATTCACAAGAAAGTAATGCATTGTTCGAAGAG
TCTGAGTATTCAAGACTTTGTGAATCTTTAGCCTTAACATCTGGGAGGCTCTCAGGAATT
GAAAGTATCAATGTTCTAACTGACAAGCGTGCAAAACATTTCGAGGAAATAATTTCTAGT
TGTCATCAGGGTATTAATAACAGACTCACATCTCACGAGGTCAAAAGTTTAATTGAGGAG
GAGTACCAAATATTCAGGAACAAACTGAGGCAGGGGGATATAGAAAGTCAATTTGTTAAA
ACTGATAAGATGAAGTTATTAGAGGATTTCAGAAAGTTATATAGTGACAAAATAGACACC
TGTGATGACAACATTGAACAGTTAACATTCCAATTCCGAAGAGCTTCTCCAGTCCTCAAG
TTCTTGTATGCAGATTTGGATTCTGGTAAGGAAAAGGCTGCTGATTCTCAAAGTGATCAG
ATGCAATGTTGGAGGTCTTTTCTGAATAAGATAAAGTCTCTGAGGATCCTTAATACCAGG
AGGAAACTTCTTCTTATTTTTGACATTCTGATTCTTCTTGCTAGTCGGCTGGACTGCATA
AGGCATGGTGATAGGCTCCTTACTGGTTGGCTGGGCTCCTGTTTTGTGAGTGTTAACGAT
AGATTAGTTTCATTGGAGTCAACAAAAAGGGATTTAAAACGGTGGATAGACAGCAGGAAG
AAAACTAAAGATAGAGATGCAAGTGTCCTATCACCTAAAGGAGAACGGAATTGTGAGCTC
CTTACCATCATTAACAGAGTTTTAACTCGAGCCACTAATGCCTTAAAGGAGGTTGGCATA
GAAACCAACTCTTATGGAATTGATTTCAAAATCCTTGATTGTGATGTTTATGATGCCATC
ATGGGCACTGAGATCTCCGGCATCACACCCACCATAAGTTACCAGAAAACTCAGGAAGAC
ATGTTCCCTTATACTCTTGGCGTCATTGACATTCTAGATGCAACAGACTTAGAAAGACTA
TCATCATTGAGCTTGGCTTTGATCAACTCAATGAAAACGTCTTCCACAGTGAAACTAAGG
CAAAATGAATTTGGACCCTCTAGATACCAGGTTGTAAGGTGCAAAGAGGCCTACTGCCAA
GAGTTCTTCATCAATAGAATGGGATTCAAACTATTATATCAAAAGACAGGTGAATGCTCA
AAGTGTTATGCTATTAACAACAATGTAGTTGGAGAGGTTTGTTCCTTTTATGCTGACCCT
AAACGGTTTTTTCCCTCAGTTTTCTCCAGTGATGTGCTGCAGAAAGTAGTCAATGTTATG
GTCAGCTGGATAGAAGAGTGCACAGAGTTATCTGAACAATTGATCACTATCAAATTGTTA
ACCAAAATGATTCTAGTTTTGATACTAACACATCCTAGTAAAAGGTGTCAAAAATTTTTA
CAAAACATTAGGTATTTTGTGATGGCCTTTGTATCCGACTTTTATCACAAGGATTTGATT
GAGAAAATTAAGGAGGATTTGATCACAGAAGTTGAATATTTGCTCTATAGGCTTATTCGT
CACTTATTAAAGATAATTCTGTCTGAAGAAGTTGTCAGTATGATGACCAATAGATTCAAG
TTTGTTTTAAATATCTCTTATATGTGTCATTTCATTACAAAAGAAACGCCTGACAGACTA
ACTGATCAGATCAAATGCTTTGAAAAGTTCCTTGAACCCAAATTGGAATTTGGACATGTG
AGTGTGAACCCAAAAGATGATGCATCAGAGGAAGAGCTTGCTGAAATGGTTTATAATGCA
AGAAAGTTTCTAAGCAAGGAATGTTGTGCAGATGCGGAAAAAGTTAGGTATAAAAAGCCT
GGTGTTTCTAAAAAGTTTATCTCACTCCTTGTGTCTAGCTTCAATAATGGTTCATTGTTT
AAAGAAAAGGAAGTAAAGAAAACACTGCGGGACCCTCTTATCACAAGTGGTTGTGCAACA
GCCCTGGACCTGGCCAGTAATAAGAGTGTTGTTGTGAACAAGTATACAGATGGGTCTCGT
GTTCTAGATTATGACTTCAACAAACTTACAGCTTTGGCTGTCACACAGTTGACTGAAGTG
TTTGCACGTAAAGGGAAATTTTTGCTTAATAAACAGGATTATGATTACAAGATACAGCAA
GCAATGAGCAATCTTGTTCTGGGGTCCAAGGGAAGGAGTGGTGACACCAACAATGCTGAT
CTAGATGAGATACTATTGGATGGAGGAGCATCAGAATACTTCGACCAACTGAGGTGCACT
GTTGACAATATTGTCAGTCAGTATAGGGAGCAACCGGAAAGACAGCAGCAAGCTGACTGC
AATGCACCTTCAATATCTGATCTTGACAAGGTGGTGGAAGAAAAGCTCCTAATAAGGTTG
ATAAAAAGTGAACTTTCAAACCACATGATAGAAGATTTTGATCGAGAGATCCTGTCTGAG
GATCAGTACATCAAAATTTGTGAGAATATCTACAATGATGCTGCCTTGAGAGATAAATAC
TTTTATGTGGGGCCAATGAACTCATGTCCTATTGGTGAGCTGACAAAAGCAGTGGTGACT
AGGACTTTTTTGGACCAAGAATACTTCCAGTGCTTCAAGTCAATTTTATTAGTGATGAAT
GGAAATAAGCTGATGGGGAGATACTCTCATTATAAGAGTAAGTGTCTGAACTTTAAATTT
GATACAGGAAGACTAGCTGATGATGTCAGAATAAGTGAACGTGAAAGTAATTCTGAAGCA
CTTAGCAAGGCTTTATCCTTGACTAACTGTACTACAGCAATGTTAAAAAATCTGTGTTTT
TACAGTCAGGAATCACCTCAATCTTATAATTCAACTGGCCCTGACACTGGTAGACTAAAA
TTTTCTTTGTCTTACAAGGAACAAGTGGGAGGCAATAGAGAACTGTACATCGGAGATTTA
AGGACAAAAATGTTCACAAGGCTCATCGAGGATTACTTTGAAGCACTCACATCACAATTA
GCGGGCAGCTGTCTTAATAATGAGAAGGAGTTTGACAATGCCATTCTGTCTATGAAGTTG
AATGTCTCATCGGCACATGTATCATACAGCATGGATCACAGTAAGTGGGGCCCTATGATG
TGTCCTTTCTTGTTTCTAACAATAATTCAAAACCTAATCCTACTTTCTGATGATTTACAG
GCTGATTTAAAAGGTAAAGATTACCTATCAACATTATTAACATGGCATATGCACAAGATG
GTTGAGATCCCATTTAATGTTGTATCAGCAATGATGAAATCATACATCAAATCCCAACTT
GGACTGAAGAAGAAGACAACTCAATCAATGACTGAAGACTTCTTTAATTCTAACTTTCAA
ATTGGCACAGTCCCCTCACACATTAGTTCAATCCTTGATATGGGACAGGGTATACTGCAC
AACACCTCAGACTTTTATGCGTTGATTTCTGAAAGATTTATAAATTTTGCGGTGAGGTGT
GTGTCTGGAGGACAAATCGATGCTTATACGTCCAGTGATGATCAGATATCATTATTTGAT
CAGAACTTAACAGAGTTACTCTCAAGAGATACAGAGGAATTCAAAACATTGTTAGAATTC
CATTACTACATGAGTGATCAGCTAAATAAATTTGTGAGTCCAAAGAGCGCAGTTGGCAGG
TTTGTTGCAGAGTTCAAATCAAGGTTCTATGTTTGGGGTGATGAGGTGCCTCTGCTAACA
AAATTTGTTGCTGCGGCTTTGCATAACATAAAGTGCAAAGAACCTCACCAATTGGCAGAA
ACAATTGATACCATAATTGATCAATCTGTGGCTAACGGTGTCCCAGTTGATCTGTGCAAT
CAAATTCAGAAGAGGACTTTGAGTTTATTATGTTATGCCAAGTATCCCATTGATCCATTT
CTCTTGAACTGCGAGACTGATGTAAGAGATTGGGTGGACGGGAATCGTAGTTATAGAATA
ATGAGGCAGATTGAGAGGCTTATTCCTGATGCATGTAAAAAGATGAGGTCAATGCTTAGG
ATATTGTTCAATAAATTAAAAACTGGTGAGCTTCATGAGGAATTCACCACCAACTACCTA
TCAGGTGAACACACAACATCATTACAGAATTTGTTTAAGCTTCTAAGCATTGAACCTTTA
TCTGATTCTGACTTGGGGTTTCATTGGTTGAACTTAGCCACCCATCACCCGCTTAGAATG
GTGTTGCGGCAAAAGATAATCTACTCTGGTGCTGTGAATCTGGAAGATGAGAAGGTCCCT
ACAATAATAAAAACCTTGCAAAATAGGTTGTCATCGACATTCACTAGAGGAGCTCAGAAG
TTACTGTCTGAAGCAATAAATAAATCAGCTTTCCAAAGTTCTATAGCATCTGGGTTTGTG
GGATTGTGCAGAACACTGGGCAGCAAGTGCGTCAGAGGCCCTAACAAGGAGAATCTTTAC
ATTAGATCCATACAGACTCAGCTACTGGGGACTCAAGGTGTTGAAGCAGTGATGGGGGAC
AATGGGATCCAGATATGGAAAGTTTCACCTGAAGTCAAAGATGGAGGTGATACTGTTGTT
ACTTATTTAAGACCTCTTCTATGGGATTATATGTGCATAACATTATCTACAGCTATAGAA
CTTGGAGCGTGGGTGCTCGGGGAACCAAAACAAGCTCAGATCTTGGACTTTTTCAAACAT
AATCCTTGTGATTACTTCCCCTTGAGACCCACTGTTTCGAAACTGCTTGAAGACAGGGTT
GGCATGAGCCACATCATTCATTCTTTGAGACGTCTATATCCATCTCTATTTGAAAAGCAC
ATATTGCCGTTTATGAGTGATTTAGCTTCTACAAAGATGAAATGGTCACCTAGAATAAAG
TTCCTTGATCTTTGTGTTGCTCTAGATGTGAATTGCGAGGCACTTTCACTTGTTTCACAC
ATTGTTAAGTGGAAGAGGGAGGAACATTATGTTGTATTGGCTTCTGAATTGAGAAACTCA
CACTCTCGCACACATGAGCCGATGATGGAAGAAAGGGTGGTTAGTACTGCTGATGCAGTG
GATAACTTTATGAGACAAATCTACTTTGAATCATATGTCCGCTCTTTTGTAGCAACAACA
AGGACACTTGGGTCATTCACTTGGTTCCCTCATAAAACCTCAATACCAGAGGGTGAAGGT
CTGCAGCGACTGGGTCCCTTCTCTTCATTCATCGAGAAAGCTATTTATAAAGGGATAGAG
AGACCCATGTTCAAGTTTGATCTAATGATGGGCTATGCATGGATAGACTTCGACATAGAG
CCAGCCCAGATAAATTTAAATCAGCTTATTGCTTCAGGCCTGACAGAATTGAGGTTAGAC
TCCCTTGAAGATTTCTTTGATTTGTTAAGTACAATGCCAGTGGACTCTGTTCAGTTTTAC
CAGACAATTAGGTATAAAATCAAGAGTCAGGATGCTAGTTTTAAAGAGACCTTTTCCATC
CATCTCAACATGACAGGACTTGTTAATCAATGTGGTGAGTTTGTGGTGAATCATGTACAA
GCACTGTATTCTGGGTCTGTGAGCCCATGTGTTCTATCTGACTGTTGGAGACTTGCTCTG
TCGGGTCCAACTTTCAAAGGTAGGTCAGCCTGGTTTGTTGAATCAGATGTGGTGAATGAG
TTCTTAAAGGATACACAGCAGTTAGGGGATGTTATACCCATGAAGCTAATTATCAATCCA
GATAAACTGCAGTTCAGTGAGTTTGATTTCTCCAAGGTCGGACCTGACAATGAACCAGTG
CCATTGGTTGTATGTAGGGGAGCATTGTGGGAATCTGATAGAAGGGTAGCTACATTTACA
CCATCTATTCAAGATCAAGATTTGGAAATGTTTGTAAGAGAGATTGGTGATAGTTCCCCA
CATCTTTTAGTTGGTGCATTGAAATCAATGATGTCTGATAGATTAAAACAAAGAGTTCAA
TGGACGAGTGTGGACATTGTCTCAATCCTCACGAAACAGAGACCTGTGGATCATGCTGAT
ATACTGAGTGAACTTCTTGAATCTCTTGGAGAATGGATTGATTTCAAAGGCTATGCCCTT
TGCTACAGTAAATCAAAGCAAAGGGTTATGATTCAGTCAAGTGGGGGCAGCCTAAGACTG
AAGGGAAGGACATGCTCAGAGTTGTTTGGGCCGGAGAGGTGTATTGAGGACATTGAGTAG
>ISTH1058_NG_2011H
ATGGGCAACAGACAGGCTAAATCAACAAAAGTCGACGAACATCAAAGAGCTCACCTAGTG
CCAGATGCATCTCATCTAGGCCCCCAGTTTTGCAAAAGTTGCTGGTTTGAGAACAAGGGG
TTGGTAGAGTGCAACAACCACTACCTGTGTCTCAACTGTCTCAGCCTGCTCCTCAGCGTT
AGCAGCAGATGCCCGATCTGCAAGATGCCCCTTCCCACCAAGCTGAAGGCAGCAGCACAA
CCGAGCGCACCCTCAACCGAGGCGGCCCAGAACACAGCACCTCCACCGTATGCCCCATGA
ATGGAGGAAGACATTGCCAATGCTAAGGACCTCATCTCAAAGTACCTTGCAGACAATGAG
AAGCTATCAAGACAGAAGTTAGCTTTTCTGGTCCAAACTGAACCTAGAATGTTGCTTATG
GAGGGATTGAAACTACTGTCTCTCTGCATTGAGATTGACTCCTGCAAGGCCAATGGATGT
GAACACAACACTGAGGACAAAACAGTTGAATCCATTCTGAGTGATCATGGGATTCTCACT
CCAGCTTTATGCTTTGTGGTACCTGACGGCTACAAACTCACTGGTAATGTTCTAATCCTA
CTTGAGTGCTTTGTCAGATCATCCCCCGCCAATTTTGAACAGAAGTATTTAGAAGATCAC
AAAAAACTAGAACAGTTGAAGAATGATTTGGAGTCTGTTGGCATCAATCTCATCCCTCTC
ATAGACGGCAGGACAACATTTTACAATGAACAGATACCTGATTGGGTGAATGACAAGCTC
AGGGACACCTTATTCACTCTGTTAAAATATTCACAAGAAAGTAATGCACTGTTCGAAGAG
TCTGAGTACTCAAGACTTTGTGAATCTTTAGCCTTAACGTCTGGGAGGCTCTCAGGAATT
GAAAGCATCAATGTTCTAACTGACAAGCGTGCAAAACACTTTGAGGAAATAATTTCTAGT
TGTCATCAGGGTATTAATAACAAGCTCACTTCTCACGAAGTCAAGAGTTTAATTGAGGAG
GAGTATCAAATCTTCAGAAACAAACTAAGGCAGGGGGACATAGAAAGTCAGTTTGTTAAA
ACTGATAAGTTGAAGTTATTAGAGGATTTCAGAAAGTTATACAGTGACAAAATAGACACC
TGTGATGACAACATTGAACAGTTAACATTCCAATTCCGAAGAGCCTCTCCAGTCCTTAAG
TTTTTGTATGCAGACTTGGATTCTGGTAAGGAAAGGGCTGCTGACTCTCAGAGTGAACAA
ATGCAATGTTGGAGATCTTTTCTGAATAAGGTAAAGTCTCTGAGGATCCTCAACACCAGG
AGGAAACTTCTCCTTGTTTTTGACGTTCTGATTCTTCTTGCTAGTCGGCTGGACTGCATA
AGGCATGGTGATAGGCTCCTTGCTGGTTGGCTGGGCTCCTGTTTTGTGAGTGTTAACGAT
AGATTGGTTTCATTAGAATCAACAAAAAGAGATTTAAAACGGTGGATAGACAGCAGGAAG
AAAACTAGAGACAGAAATGCAAGTGTCCTATCACCTAAAGAAGAACGGAATTGCGAGCTC
CTTACCATTATCAACAGAGTTTTAACTCGAGCCACTAATGCTTTAAAGGAGGTTGGCATA
GAAATCAACTCTTATGGAATTGATTTCAAGATCCTTGACTGTGATGTTTATGATGCCATC
ATGGGCATTGAGATATCCGGCATCACACCCACTATAAGTTACCAGAAAACTCAGGAAGAC
ATGTTCCCTTATACTCTTGGCGTCATTGACATTCTAGATGCAACAGACTTAGAAAGACTA
TCATCATTAAGCTTGGCTTTGATCAACTCAATGAAGACGTCTTCCACAGTGAAACTAAGA
CAAAATGAATTTGGACCCTCTAGATACCAGGTTGTGAGGTGCAAAGAGGCCTATTGCCAA
GAGTTCTTCATCAATAGAATGGGATTTAAACTATTATATCAAAAGACAGGTGAATGCTCA
AAGTGTTATGCTATTAACAACAATGTTGTTGGAGAGGTTTGTTCCTTTTATGCTGATCCT
AAACGGTTTTTTCCTTCAGTCTTCTCCAGTGATGTGTTGCAGAAAGTAGTCGATGTTATG
GTCAGCTGGATAGAAGAGTGCACAGAGTTATCTGAACAATTGATCACTATCAAATTGTTA
ACCAAAATGATTTTGGTTTTAATACTAACACATCCCAGTAAAAGGTGTCAAAAATTTTTA
CAAAATATTAGGTACTTTGTGATGGCCTTTGTGTCCGACTTTTATCACAAGGATTTGATT
GAGAAAATTAAGGAGGATTTGATCACAGAAGTTGAATATCTGCTCTACAGGCTTGTTCGT
CACTTATTAAAGATAATTCTATCTGAAGAAGTCGTCAGTATGATGACCAATAGATTCAAG
TTTGTTTTAAACATCTCTTATATGTGTCATTTCATTACAAAAGAAACACCTGACAGGCTA
ACTGATCAGATCAAATGCTTTGAAAAATTCCTTGAGCCCAAATTGGAATTTGGACATGTG
AGTGTGAACCCAAAGGATGATGCATCAGAGGAAGAGCTTGCTGAAATGGTTTATAATGCA
AGAAAGTTTCTAAGTAAAGAATGTTGTGCAGATGCGGAAAAAGTTAGATATAAAAAGCCT
GGTGTTTCTAAAAAGTTTTTCTCGCTCCTTGTGTCTAGTTTCAATAATGGTTCATTGTTT
AAAGAAAAAGAAGTAAAGAAGACACTGCGAGACCCTCTTATCACAAGCGGTTGTGCAACA
GCTTTAGACTTGGCCAGTAATAAGAGTGTTGTTGTGAACAAGTATACAGATGGGTCTCGT
GTTCTGGATTATGACTTCAACAAGCTTACAGCTTTGGCTGTCACACAGTTGACTGAAGTG
TTCGCACGTAAAGGCAAATTTTTGCTTAATAAACAAGATTATGATTACAAGATACAGCAA
GCAATGAGCAATCTCGTCCTAGGGTCCAAAGGAAAGAGTGGTGACACCAACAATGCTGAT
CTAGATGAGATACTATTGGATGGAGGAGCATCAGAATACTTCGACCAACTGAGGTGCACT
GTTGACAATATTGTCAGTCAGTATAGGGAGCAACCGGAAAGACAGCAGCAAGCAGACTGC
AATGCACCCTCAATATCTGATCTTGACAAGGTGGTGGAAGAAAAGCTCCTAATAAGGTTG
ATAAAAAGTGAACTTTCAAACCATATGATAGAAGATTTTGATCGAGAGATCCTGTCTGAG
GATCAATACATCAAAATCTGTGAGAACATCTACAATGATGCTGCCTTGAGAGATAAATAC
TTTTATACGGGGCCAATGAACTCATGTCCTATTAGTGAGCTGACAAAAGCAGTGGTGACT
AGGACTTTTTTGGACCAAGAATACTTCCAGTGCTTCAAGTCAATTTTATTAGTGATGAAT
GGAAATAAGCTGATGGGAAGATACTCTCATTATAAGAGTAAGTGTCTGAATTTTAAATTT
GATACAGGAAGACTAGCTGATGATGTCAGGATAAGTGAACGTGAGAGTAATTCTGAAGCA
CTTAGCAAGGCCTTATCCTTGACTAACTGTACTACAGCAATGTTAAAAAACCTGTGTTTT
TACAGTCAGGAATCACCTCAATCTTATAATTCAACTGGCCCTGACACTGGTAGATTAAAA
TTTTCTTTGTCTTACAAGGAACAAGTGGGAGGCAATAGAGAGTTGTACATCGGAGATTTA
AGGACAAAGATGTTTACAAGGCTCATCGAGGATTACTTTGAAGCACTCACATCACAATTA
GCGGGCAGCTGTCTTAATAATGAGAAGGAGTTTGACAATGCCATTCTGTCTATGAAGTTG
AATGTCTCATCGGCACATGTATCATACAGTATGGATCACAGTAAGTGGGGCCCTATGATG
TGTCCTTTCTTGTTTCTAACAATAATTCAAAACCTAATCTTACTTTCTGATGATTTACAA
GCTGATTTAAAAGGTAAAGATTACCTATCAACATTATTAACATGGCATATGCACAAAATG
GTTGAGATCCCATTTAATGTTGTATCAGCAATGATGAAATCATACATCAAATCCCAACTT
GGACTGAAGAAGAAGACAACTCAATCAATGACTGAAGACTTCTTTAATTCTAACTTTCAG
ATTGGCACAGTCCCCTCACACATTAGTTCAATCCTTGATATGGGACAGGGTATTCTGCAC
AACACCTCAGACTTTTATGCGTTGATTTCTGAAAGATTTATAAACTTTGCGGTAAGGTGT
GTGTCTGGAGGACAAATCGATGCTTATACGTCCAGTGATGATCAGATATCATTATTTGAT
CAGAACTTAACAGAGTTACTCTCAAGAGATACAGAGGAATTCAAAACATTGTTAGAATTC
CATTACTACATGAGTGATCAACTAAATAAATTTGTGAGTCCAAAGAGTGCAATCGGCAGG
TTTGTTGCAGAGTTCAAATCAAGGTTCTATGTTTGGGGTGATGAGGTACCCCTGCTAACA
AAATTTGTTGCTGCGGCTTTGCATAACATAAAGTGCAAAGAACCCCATCAATTGGCAGAA
ACAATTGACACCATAATTGATCAATCTGTGGCTAACGGTGTCCCAGTTGATCTGTGCAAT
CAAATTCAGAAGAGGACTTTGAGTTTGTTATGTTATGCCAAGTATCCTATTGACCCATTC
CTCTTGAACTGCGAAACTGATGTGAGAGATTGGGTGGACGGGAATCGTAGTTATAGAATA
ATGAGGCAAATTGAGAGGCTAATTCCTGATGCATGCAAAAAGATGAGGTCAATGCTTAGG
ATATTGTTCAACAAATTAAAGACTGGTGAGCTTCATGAGGAATTCACCACCAACTACCTA
TCAGGTGAACACACAACATCATTACAGAATTTATTTAAACTTCTAGGCATTGAGCCTTTG
TCTGATTCTGACTTGGGGTTTCATTGGTTGAACTTAGCCACCCATCACCCGCTTAGAATG
GTGTTGCGGCAAAAAATTATCTACTCTGGTGCTGTGAATCTGGAGGATGAAAAGGTCCCT
ACAATAGTAAAAACTTTGCAAAATAGGTTGTCATCAACATTCACTAGAGGAGCTCAGAAG
TTACTGTCTGAAGCAATAAATAAATCAGCTTTCCAAAGTTCTATAGCATCTGGGTTTGTA
GGGTTGTGCAGAACACTGGGTAGCAAGTGCGTCAGAGGCCCTAACAAGGAGAATCTTTAC
ATTAGATCCATACAGACTCAGTTACTGGGGACTCAAGGCATTGAAGCAGTGATGGGGGAC
AATGGAATCCAAATATGGAAAGTTTCACCAGAAGTCAAAGATGGAGGTGACACTGTTGTT
ACTTATTTAAGACCTCTTCTATGGGATTATATGTGCATAACACTATCCACAGCTATAGAA
CTTGGAGCATGGGTGCTCGGGGAACCAAAACAAGCTCAGATCTTGGACTTTTTTAAACAT
AATCCTTGTGATTACTTCCCCTTAAGACCCACTGTTTCGAAACTGCTAGAGGACAGGGTT
GGTATGAGCCACATTATTCATTCTTTGAGACGTTTATATCCATCTCTATTTGAAAAGCAC
ATATTGCCATTTATGAGCGATTTAGCTTCTACAAAGATGAAATGGTCACCTAGAATAAAG
TTTCTTGATCTTTGTGTTGCTCTAGATGTGAATTGCGAGGCACTTTCACTTGTTTCACAC
ATTGTTAAGTGGAAAAGGGAGGAACATTATGTTGTATTGGCTTCTGAACTGAGAAACTCA
CACTCTCGCACACATGAGCCGATGATGGAAGAAAGGGTGGTTAGTACTGCTGATGCAGTG
GATAACTTTATGAGACAAATCTACTTTGAATCATATGTCCGCTCTTTTGTAGCAACAACA
AGGACACTTGGGTCATTCACTTGGTTCCCTCATAAAACCTCAATACCAGAGGGTGAAGGT
CTGCAGCGACTGGGTCCTTTCTCCTCATTCATTGAGAAAGCCATTTACAAAGGGATAGAG
AGACCTATGTTCAAGTTTGATCTAATGATGGGCTATGCATGGATAGATTTCGACATAGAA
CCAGCCCAGATAAATTTGAACCAGCTTATTGCTTCGGGCCTGACAGAATTGAGGCTAGAC
TCCCTTGAAGATTTCTTTGATTTGTTAAGTACAATGCCAGTGGACTCTGTTCAATTTTAC
CAGACAATTAGGTACAAAATCAAAAGTCAGGATGCTAGTTTTAAAGAGACTTTTTCCATC
CATCTCAATATGACAGGACTTGTCAATCAATGTGGTGAGTTTGTGGTGAATCATGTACAA
GCACTGTATTCTGGGTCTGTGAGTCCATGTGTTTTGTCTGACTGTTGGAGACTTGCTCTG
TCGGGTCCAACTTTCAAAGGTAGGTCAGCCTGGTTTGTTGAATCAGATGTGGTGAATGAG
TTCTTGAAGGATACACAGCAGTTAGGGGATGTTATACCCATGAAGCTAATTGTCAATCCA
GATAAACTGCAGTTTAGTGAATTTGATTTCTCCAAGGTCGGACCTGACAACGAACCAGTG
CCATTGGTTGTGTGTAGGGGAGCATTGTGGGAATCTGATAGAAGGGTAGCTACATTTACA
CCATCTATTCAAGATCAAGATTTGGAAATGTTTGTAAGAGAGATAGGTGATAGTTCCCCA
CATCTTTTAGTTGGTGCATTGAAATCAATGATGTCTGATAGGTTGAAGCAAAGAGTTCAA
TGGACGGGTGTGGACATTGTCTCAATCCTCACAAAACAGAGACCTATGGATTATGCTGAT
ATACTGAGTGAACTTCTTGAATCTCTTGGAGAATGGATTGATTTCAAAGGCTATGCCCTT
TGCTACAGTAAATCAAAGCAAAGAGTCATGATTCAGTCAAGTGGGGGCAGCCTAAGACTA
AAGGGAAGGACATGTTCAGAGTTGTTTGGGCCGGAGAAGTGTGTTGAAGACATTGAGTAG
>LASV241_NG_2011H
ATGGGCAACAGACAGGCTAAACCGACAAAAGTCGACGAACATCAAAGAGCTCACCTAGTG
CCAGATGCATCCCATCTAGGCCCTCAGTTTTGCAAAAGTTGCTGGTTTGAGAACAAGGGG
TTGGTAGAGTGCAACAACCACTACCTGTGTCTCAACTGTCTCAGCCTGCTCCTCAGCGTT
AGCAGCAGATGCCCGATCTGCAAGATGCCCCTTCCCACCAAGCTGAAGGCAGCAGCACAG
CCGAGCGCACCCTCAACTGAGGCGGCCCAGAACACAGCACCTCCACCGTATGCCCCATGA
ATGGAGGAAGACATTGCCAATGCTAAGGATCTCATCTCAAAGTACCTTGCAGACAATGAG
AAGCTATCAAGACAGAAGTTAGCTTTTCTGGTCCAAACTGAACCTAGAATGTTGCTCATG
GAGGGACTGAAACTACTGTCTCTCTGCATTGAGATTGACTCCTGCAAGGCCAATGGATGT
GAACACAACACTGAGGACAAAACGGTTGAATCCATTCTGAGTGATCATGGGATTCTCACT
CCAGCTCTATGCTTTGTGGTACCTGACGGCTACAAACTCACTGGTAATGTTCTAATCCTA
CTTGAGTGCTTTGTCAGATCATCCCCCGCCAATTTTGAACAAAAGTATTTAGAAGATCAC
AAAAAACTAGAACAGTTGAAGAATGATTTGGAGTCTGTTGGCATCAATCTCATCCCTCTC
ATAGACGGCAGGACAACATTTTACAATGAACAGATACCTGATTGGGTGAATGACAAGCTC
AGGGACACCTTATTCACTCTGTTGAAATATTCACAAGAAAGTAATGCATTGTTCGAAGAG
TCTGAGTATTCAAGACTTTGTGAATCTTTAGCCTTGACATCTGGGAGGCTCTCAGGAATT
GAAAGCATCAATGTTCTAACTGACAAGCGTGCAAAACACTTTGAGGAAATAATTTCTAGT
TGTCATCAGGGTATTAATAATAAGCTCACTTCTCACGAAGTTAAGAGTTTAATTGAGGAG
GAGTATCAAATCTTCAGAAACAAACTAAGGCAGGGGGACATAGAAAGTCAATTTGTTAAA
ACTGATAAGATGAAGTTATTAGAGGATTTCAGAAAGCTGTACAGTGACAAAATAAACACC
TGTGATGACAACATTGAACAGTTAACATTCCAATTCCGAAGAGCCTCTCCGGTCCTTAAG
TTTTTGTATGCAGACTTGGATTCTGGTAAGGAAAGGGCTGCTGACTCTCAGAGTGAACAG
ATGCAATGTTGGAGATCCTTTCTGAATAAGATAAAGTCTCTGAGGATCCTCAACACCAGG
AGGAAACTTCTCCTTGTTTTTGACGTTCTGATTCTTCTTGCTAGTCGGCTGGACCGCATA
AGGCATGGTGACAGGCTCCTTGCTGGTTGGCTGGGCTCCTGTTTTATGAGTGTCAACGAT
AGATTAGTTTCATTGGAATCAACAAAAAGAGATTTAAAACGGTGGATAGACAGCAGGAAG
AAAACTAGAGACAGAGATGCAAGTCTCCTATCACCTAAAGAAGAACGGAATTGCGAGCTC
CTTACCATCATCAACAGAGTTTTAACTCGAGCCACTAATGCCTTAAAGGAGGTTGGCATA
GAAATCAACTCTTATGGAGTTGATTTCAAGATCCTTGATTGTGATGTTTATGATGCCATC
ATGGGCATTGAGATATCCGGTATCACACCCACTATAAGTTACCAGAAAACTCAGGAAGAC
ATGTTCCCTTATACTCTTGGCGTCATTGACATTCTAGATGCAACAGACTTAGAAAGACTA
TCATCATTGAGCTTGGCTTTGATCAACTCAATGAAGACGTCTTCCACAGTGAAACTAAGG
CAAAATGAATTTGGACCCTCTAGATACCAGGTTGTGAGGTGCAAAGAGGCCTATTGCCAA
GAGTTCTTCATCAATAGAATGGGATTCAAACTATTATATCAAAAGACAGGTGAATGCTCA
AAGTGTTATGCTATTAACAACAATGTTGTTGGAGAGGTTTGTTCCTTTTATGCTGATCCT
AAACGATTTTTTCCTTCGGTTTTTTCCAGTGATGTGTTGCAGAGGGTAGTCGATGTTATG
GTCAGCTGGATAGAAGAGTGCACAGAGTTATCTGAACAATTGATCACTATCAAATTGCTA
ACCAAAATGATTTTAGTTTTGATACTAACACATCCCAGTAAAAGGTGTCAGAAATTTTTA
CAAAACATTAGGTACTTTGTAATGGCCTTTGTGTCCGACTTTTATCACAAGGATTTGATT
GAGAAAATTAAGGAGGATTTGATCACAGAAGTTGAATATCTGCTCTACAGGCTTATTCGT
CACTTATTAAAGATAATTCTATCTGAAGAAGTTGTCAGTATGATGACCAACAGATTCAAG
TTTGTTTTAAACATCTCTTATATGTGTCATTTCATTACAAAAGAAACACCTGACAGGCTA
ACTGATCAGATCAAATGCTTTGAAAAATTCCTTGAGCCCAAATTGGAATTTGGACATGTG
AGTGTGAACCCAAAGGATGATGCATCAGAGGAAGAACTTGCTGAAATGGTTTATAATGCA
AGAAAGTTTCTAAGTAAAGAATGTTGTGCAGATGCAGAAAAAGTTAGGTATAAAAAGCCT
GGTGTTTCTAAAAAGTTTATCTCGCTCCTTGTGTCTAGTTTCAATAATGGTTCATTGTTT
AAAGAAAAGGAAGTAAAGAAGACACTGCGAGACCCTCTTATCACAAGCGGTTGTGCAACA
GCTTTGGACTTGGCCAGTAATAAGAGTGTTGTTGTGAACAAGTATACAGATGGGTCTCGT
GTTCTGGATTATGACTTCAACAAGCTTACAGCTTTGGCTGTCACACAGTTGACTGAAGTG
TTTGCACGTAAAGGCAAATTTTTGCTTAATAAACAAGATTATGATTACAAGATACAGCAA
GCAATGAGCAGTCTCGTTCTGGGGTCCAAAGGAAAGAGTGGTGACACCAACAATGCTGAT
CTAGATGAGATACTATTGGATGGAGGAGCATCAGAATACTTCGACCAACTGAGGTGCACT
GTTGACAATATTGTCAGTCAGTATAGGGAGCAACCGGAAAGACAGCAGCAAGCAGACTGC
AATGCACCTTCAATATCTGATCTTGACAAGGTGGTGGAAGAAAAGCTCCTAATAAGGTTG
ATAAAAAGTGAACTTTCAAACCATATGATAGAAGATTTTGATCGAGAGATCCTGTCTGAG
GATCAATACATCAAAATCTGTGAGAATATCTACAATGATGCTGCCTTGAGAGATAAATAC
TTTTATACGGGGCCAATGAACTCATGTCCTATTAGTGAGCTGACAAAAGCAGTGGTGACT
AGGACTTTTTTGGACCAGGAGTACTTCCAGTGCTTCAAGTCAATTTTATTAGTGATGAAT
GGAAACAAGCTGATGGGAAGATACTCTCATTATAAGAGTAAGTGTCTGAACTTTAAATTT
GATACAGGAAGACTAGCTGATGATGTCAGGATAAGTGAACGTGAGAGTAATTCTGAAGCA
CTTAGCAAGGCCTTATCCTTGACTAACTGCACTACAGCAATGTTAAAAAACCTGTGTTTT
TACAGTCAGGAATCACCTCAATCTTATAATTCAACTGGCCCTGACACTGGTAGATTAAAA
TTTTCTTTGTCTTACAAGGAACAAGTGGGAGGCAATAGAGAGTTGTACATCGGAGATTTA
AGGACAAAGATGTTTACAAGGCTCATCGAGGATTACTTTGAAGCACTCACATCACAATTA
GCGGGCAGCTGTCTTAATAATGAGAAGGAGTTTGACAATGCCATTCTGTCTATGAAGTTG
AATGTCTCATCGGCACATGTATCATACAGTATGGATCACAGTAAGTGGGGCCCTATGATG
TGTCCTTTCTTGTTTCTAACAATAATTCAAAACCTAATCTTACTTTCTGATGATTTACAA
GCTGATTTAAAAGGTAAAGATTACCTATCAACATTATTAACATGGCATATGCACAAAATG
GTTGAGATCCCATTCAATGTTGTATCAGCAATGATGAAATCATACATCAAATCCCAACTT
GGACTGAAGAAAAAGACAACTCAATCAATGACTGAAGACTTCTTTAATTCTAACTTTCAG
ATTGGCACAGTCCCCTCACACATTAGTTCAATCCTTGATATGGGACAGGGTATTCTGCAC
AACACCTCAGACTTTTATGCGTTGATTTCTGAAAGATTTATAAACTTTGCGGTGAGGTGT
GTATCTGGAGGACAAATCGATGCTTATACGTCCAGTGATGATCAGATATCACTATTTGAT
CAGAACTTAACAGAGTTACTCTCAAGAGATACAGAGGAATTCAAAACATTGTTAGAATTT
CATTACTACATGAGTGATCAACTAAATAAATTTGTGAGTCCAAAGAGTGCAATTGGCAGG
TTTGTTGCAGAGTTCAAATCAAGGTTCTATGTTTGGGGTGATGAGGTACCCCTGCTAACA
AAATTTGTTGCTGCGGCTTTGCATAACATAAAGTGCAAAGAACCCCATCAATTGGCAGAA
ACAATTGATACCATAATTGATCAATCTGTGGCTAACGGTGTCCCAGTTGATCTGTGCAAT
CAAATTCAGAAGAGGACCTTGAGTTTGTTATGTTATGCCAAGTATCCTATTGATCCATTC
CTCTTGAACTGCGAGACTGATGTAAGAGATTGGGTGGACGGGAATCGTAGTTATAGAATA
ATGAGGCAAATTGAGAGGCTAATTCCTGATGCATGCAAAAAGATGAGGTCAATGCTTAGG
ATATTGTTCAACAAATTAAAGACTGGTGAGCTCCATGAGGAGTTCACCACCAACTACCTA
TCAGGTGAACACACAACATCATTACAGAATTTATTTAAACTTCTAGGCATTGAACCTTTG
TCTGATTCTGACTTGGGGTTTCATTGGTTGAACTTAGCCACCCATCACCCGCTTAGAATG
GTGTTGCGGCAAAAGATAATCTACTCTGGTGCTGTGAATCTGGAGGATGAAAAGGTCCCT
ACAATAGTAAAAACCCTGCAAAATAGGTTGTCATCAACATTCACTAGAGGAGCTCAGAAG
TTACTGTCTGAAGCAATAAATAAATCAGCTTTCCAAAGTTCTATAGCATCTGGGTTTGTA
GGGTTGTGCAGAACACTGGGTAGCAAGTGCGTCAGAGGCCCTAACAAGGAGAATCTTTAC
ATTAGATCCATACAGACTCAGTTACTGGGGACTCAAGGTGTTGAAGCAGTGATGGGAGAC
AATGGAATCCAAATATGGAAAGTTTCACCAGAAGTCAAAGATGGAGGTGATACTGTTGTT
ACTTATTTAAGACCTCTTCTATGGGATTACATGTGCATAACACTATCTACAGCCATAGAA
CTTGGAGCATGGGTGCTCGGGGAACCAAAACAAGCTCAGATCTTGGACTTTTTTAAACAT
AATCCTTGTGATTACTTCCCCTTGAGACCCACTGTTTCGAAACTGCTAGAGGACAGGGTT
GGCATGAGCCACATCATTCATTCTTTGAGACGTTTGTATCCATCTCTATTTGAAAAGCAC
ATATTGCCATTTATGAGTGATTTAGCTTCTACAAAGATGAAATGGTCACCTAGAATAAAG
TTTCTTGATCTTTGTGTTGCTCTAGATGTGAATTGCGAGGCACTTTCACTTGTTTCACAC
ATTGTTAAGTGGAAGAGGGAGGAACATTATGTTGTATTGGCTTCTGAACTGAGAAACTCA
CACTCTCGCACACATGAGCCGATGATGGAAGAAAGGGTGGTCAGTACTGCTGATGCAGTG
GATAACTTTATGAGACAAATCTACTTTGAATCATATGTCCGCTCTTTTGTAGCAACAACA
AGGACACTTGGGTCATTCACTTGGTTCCCTCATAAAACCTCAATACCAGAGGGTGAAGGT
CTGCAGCGACTGGGTCCTTTCTCTTCATTCATTGAGAAAGCCATTTACAAAGGAATAGAG
AGACCTATGTTCAAGTTTGATCTAATGATGGGCTATGCATGGATAGACTTCGACATAGAA
CCAGCCCAGATAAATTTGAACCAGCTTATTGCTTCAGGTCTGACAGAATTGAGGCTAGAC
TCCCTTGAAGATTTCTTTGATTTGTTAAGTACAATGCCAGTGGACTCTGTTCAGTTTTAC
CAGACAATTAGGTACAAAATCAAGAGTCAGGATGCTAGTTTTAAAGAGACTTTTTCCATC
CATCTCAACATGACAGGACTTGTTAATCAATGTGGTGAGTTTGTAGTGAATCATGTACAA
GCACTGTATTCTGGGTCTGTGAGTCCATGTGTTCTGTCTGACTGTTGGAGACTTGCTCTG
TCGGGTCCAACTTTCAAAGGTAGGTCAGCCTGGTTTGTTGAATCAAATGTGGTGAATGAG
TTCTTAAAGGATACACAGCAGTTAGGGGATGTTATACCTATGAAACTAATTATCAATTCA
GACAAACTGCAGTTCAGTGAATTTGATTTCTCCAAGGTCGGGCCTGACAGTGAACCAGTG
CCATTGGTTGTGTGTAGGGGAGCATTGTGGGAATCTGATAGAAGGGTAGCTACATTTACA
CCATCTATTCAAGATCAAGATTTGGAAATGTTTGTAAGAGAGATTGGTGATAGTTCCCCA
CATCTTTTAGTTGGTGCATTGAAATCAATGATGTCTGATAGGTTGAAACAAAGAGTTCAA
TGGACGGGTGTGGACATTGTCTCAATCCTCACAAAACAGAGACCTGTGGATCATGCTGAT
ATACTGAGTGAACTTCTTGAATCTCTTGGAGAATGGATTGACTTCAAAGGCTATGCCCTT
TGCTATAGCAAATCAAAGCAAAGGGTCATGATTCAGTCAAGTGGGGGCAGCCTAAGACTA
AAGGGAAGGACATGTTCAGAGTTGTTTGGGCCGGAGAAGTGTGTTGAGGACATTGAGTAG
>LASV271_NG_2010H
ATGGGCAACAGACAGGCTAAACCGACAAAAGTCGACGAACATCAAAGAGCTCACCTAGTG
CCAGATGCATCCCATCTAGGCCCTCAGTTTTGCAAAAGTTGCTGGTTTGAGAACAAGGGG
TTGGTAGAGTGCAACAACCACTACCTGTGTCTCAACTGTCTCAGCCTGCTTCTCAGCGTT
AGCAGCAGATGCCCGATCTGCAAGATGCCCCTTCCCACCAAACTGAAGGCAGCAGCACAG
CCGAGCGCACCCTCAACTGAGGCGGCCCAGAACACAGCACCTCCACCGTATGCCCCATGA
ATGGAGGAAGACATTGCCAATGCTAAGGATCTCATCTCAAAGTACCTTGCAGACAATGAG
AAGCTATCAAGACAGAAGTTAGCTTTTCTGGTCCAAACTGAACCTAGAATGTTGCTCATG
GAGGGACTGAAACTACTGTCTCTCTGCATTGAGATTGACTCCTGCAAGGCCAATGGATGT
GAACACAACACTGAGGACAAAACGGTTGAATCCATTCTGAGTGATCATGGGATTCTCACT
CCAGCTCTATGCTTTGTGGTACCTGACGGTTACAAACTCACTGGTAATGTTCTAATCCTA
CTTGAGTGCTTTGTCAGATCATCCCCCGCCAATTTTGAACAAAAGTATTTAGAAGATCAC
AAAAAACTAGAACAGTTGAGGAATGATTTGGAGTCTGTTGGCATCAATCTCATCCCTCTC
ATAGACGGCAGGACAACATTTTACAATGAACAGATACCTGATTGGGTGAATGACAAGCTC
AGGGACACCTTATTCACTCTGTTGAAATATTCACAAGAAAGTAATGCATTGTTCGAAGAG
TCTGAGTATTCAAGACTTTGTGAATCTTTAGCCTTGACATCTGGGAGGCTCTCAGGAATT
GAAAGCATCAATGTTCTAACTGACAAGCGTGCAAAACACTTTGAGGAAATAATTTCTAGT
TGTCATCAGGGTATTAATAATAAGCTCACTTCTCACGAAGTTAAGAGTTTGATTGAGGAG
GAGTATCAAATCTTCAGAAACAAACTAAGGCAGGGGGACATAGAAGGTCAATTTGTTAAA
ACTGATAAGATGAAATTATTAGAGGATTTCAGAAAGCTGTACAGTGACAAAATAGACACC
TGTGATGACAATATTGAACAGTTAACATTCCAATTCCGAAGAGCCTCTCCGGTCCTTAAG
TTTTTGTATGCAGACTTGGATTCTGGTAAGGAAAGGGCTGCTGACTCTCAGAGTGAACAG
ATGCAATGTTGGAGATCCTTTCTGAATAAGGTAAAGTCTCTGAGGATCCTCAACACCAGG
AGGAAACTTCTCCTTGTTTTTGACGTTCTGATTCTTCTTGCTAGTCGGCTGGACCGCACA
AGGCATGGTGACAGGCTCCTTGCTGGTTGGCTGGGCTCCTGTTTTATGAGTGTCAACGAT
AGATTAGTTTCATTGGAATCAACAAAAAGAGATTTAAAACGGTGGATAGACAGCAGGAAG
AAAACTAGAGACAGAGATGCAAGTCTCCTATCACCTAAAGAAGAACGGAATTGCGAGCTA
CTTACCATCATCAACAGAGTTTTAACTCGAGCCACTAATGCCTTAAAGGAGGTTGGCATA
GAAATCAACTCTTATGGAATTGATTTCAAGATCCTTGATTGTGATGTTTATGATGCCATC
ATGGGCATTGAGATATCCGGTATCACACCCACTATAAGTTACCAGAAAACTCAGGAAGAC
ATGTTCCCTTATACTCTTGGCGTCATTGACATTCTAGATGCAACAGACTTAGAAAGACTA
TCATCATTGAGCTTGGCTTTGATCAACTCAATGAAGACGTCTTCCACAGTGAAACTAAGG
CAAAATGAATTTGGACCCTCTAGATACCAGGTTGTGAGGTGCAAAGAGGCCTATTGCCAA
GAGTTCTTCATCAATAAAATGGGATTCAAACTATTATATCAAAAGACAGGTGAATGCTCA
AAGTGTTATGCTATTAACAACAATGTTGTTGGAGAGGTTTGTTCCTTTTATGCTGATCCT
AAACGATTTTTTCCTTCAGTTTTCTCCAGTGATGTGTTACAGAAAGTAGTCGATGTTATG
GTCAGCTGGATAGAAGAGTGCACAGAGTTATCTGAACAATTGATCACTATCAAATTGCTA
ACCAAAATGATTTTGGTTTTGATACTAACACACCCCAGTAAAAGGTGTCAGAAATTTTTA
CAAAACATTAGGTACTTTGTGATGGCCTTTGTGTCCGACTTTTATCACAAGGATTTGATT
GAGAAAATTAAGGAGGATTTGATCACAGAAGTTGAATATCTGCTCTACAGGCTTATTCGT
CACTTATTAAAGATAATTCTATCTGAAGAAGTTGTCAGTATGATGACCAATAGATTCAAG
TTTGTTTTAAACATCTCTTATATGTGTCATTTCATTACAAAAGAAACACCTGACAGGCTA
ACTGATCAGATCAAATGCTTTGAAAAATTCCTTGAGCCCAAATTGGAATTTGGACATGTG
AGTGTGAACCCAAAGGATGATGCATCAGAGGAAGAACTTGCTGAAATGGTTTATAATGCA
AGAAAGTTTCTAAGTAAAGAATGTTGTGCAGATGCAGAAAAAGTTAGGTATAAAAAGCCT
GGTGTTTCTAAAAAGTTTATCTCGCTCCTTGTGTCTAGTTTCAATAATGGTTCATTGTTT
AAAGAAAAGGAAGTAAAGAAGACACTGCGAGACCCTCTTATCACAAGCGGTTGTGCAACA
GCTTTGGACTTGGCCAGTAATAAGAGTGTTGTTGTGAACAAGTATACAGATGGGTCTCGT
GTTCTGGATTATGACTTCAACAAGCTTACAGCTTTGGCTGTCACACAGTTGACTGAAGTG
TTTGCACGTAAAGGCAAATTTTTGCTTAATAAACAAGATTATGATTACAAGATACAGCAA
GCAATGAGCAGTCTCGTTCTGGGGTCCAAAGGAAAGAGTGGTGACACCAACAATGCTGAT
CTAGATGAGATACTATTGGATGGAGGAGCATCAGAATACTTCGACCAACTGAGGTGCACT
GTTGACAATATTGTCAGTCAGTATAGGGAGCAACCGGAAAGACAGCAGCAAGCAGACTGC
AATGCACCTTCAATATCTGATCTTGACAAGGTGGTGGAAGAAAAGCTCCTAATAAGGTTG
ATAAAAAGTGAACTTTCAAACCATATGATAGAAGACTTTGATCGAGAGATCCTGTCTGAG
GATCAATACATCAAAATCTGTGAGAATATCTACAATGATGCTGCCTTGAGAGATAAATAC
TTTTATACGGGGCCAATGAACTCATGTCCTATTAGTGAGCTGACAAAAGCAGTGGTGACT
AGGACTTTTTTGGACCAGGAGTACTTCCAGTGCTTCAAGTCAATTTTATTAGTGATGAAT
GGAAATAAGCTGATGGGAAGATACTCTCATTATAAGAGTAAGTGTCTGAACTTTAAATTT
GATACAGGAAGATTAGCTGATGATGTCAGGATAAGTGAACGTGAGAGTAATTCTGAAGCA
CTTAGCAAGGCCTTATCCTTGACTAACTGCACTACAGCAATGTTAAAAAACCTGTGTTTT
TACAGTCAGGAATCACCTCAATCTTATAATTCAACTGGCCCTGACACTGGTAGATTAAAA
TTTTCTTTGTCTTACAAGGAACAAGTGGGAGGCAATAGAGAGTTGTACATCGGAGATTTA
AGAACAAAGATGTTTACAAGGCTCATCGAGGATTACTTTGAAGCACTCACATCACAATTA
GCGGGCAGCTGTCTTAATAATGAGAAGGAGTTTGACAATGCCATTCTGTCTATGAAGTTG
AATGTCTCATCGGCACATGTATCATACAGTATGGATCACAGTAAGTGGGGCCCTATGATG
TGTCCTTTCTTGTTTCTAACAATAATTCAAAACCTTATCTTACTTTCTGATGATTTACAA
GCTGATTTAAAAGGTAAAGATTACCTATCAACATTATTAACATGGCATATGCACAAAATG
GTTGAGATCCCATTTAATGTTGTATCAGCAATGATGAAATCATACATCAAATCCCAACTT
GGACTGAAGAAAAAGACAACTCAATCAATGACTGAAGACTTCTTTAATTCTAACTTTCAG
ATTGGCACAGTCCCCTCACACATTAGTTCAATCCTTGATATGGGACAGGGTATTCTGCAC
AACACCTCAGACTTTTATGCGTTGATTTCTGAAAGATTTATAAACTTTGCAGTGAGGTGT
GTATCTGGAGGACAAATCGATGCTTATACGTCCAGTGATGATCAGATATCACTATTTGAT
CAGAACTTAACAGAGTTACTCTCAAGAGATACAGAGGAATTCAAAACATTGTTAGAATTT
CATTACTACATGAGTGATCAACTAAATAAATTTGTGAGTCCAAAGAGTGCAATTGGCAGG
TTTGTTGCAGAGTTCAAATCAAGGTTCTATGTTTGGGGTGATGAGGTACCCCTGCTAACA
AAATTTGTTGCTGCGGCTTTGCATAACATAAAGTGCAAAGAACCCCATCAATTGGCAGAA
ACAATTGATACCATAATTGATCAATCTGTGGCTAACGGTGTCCCAGTTGATCTGTGCAAT
CAAATTCAGAAGAGGACCTTGAGTTTGTTATGTTATGCCAAGTATCCTATTGATCCATTC
CTCTTGAACTGCGAGACTGATGTAAGAGATTGGGTGGACGGGAATCGTAGTTATAGAATA
ATGAGGCAAATTGAGAGGCTAATTCCTGATGCATGCAAAAAGATGAGGTCAATGCTTAGG
ATATTGTTCAACAAATTAAAGACTGGTGAGCTTCATGAGGAGTTCACCACCAACTACCTA
TCAGGTGAACACACAACATCATTACAGAATTTATTTAAACTTCTAGGCATTGAACCTTTG
TCTGATTCTGACTTGGGGTTTCATTGGTTGAACTTAGCCACCCATCACCCGCTTAGAATG
GTGTTGCGACAAAAGATAATCTACTCTGGTGCTGTGAATCTGGAGGATGAAAAGGTCCCT
ACAATAGTAAAAACCTTGCAAAATAGGTTGTCATCAACATTCACTAGAGGAGCTCAGAAG
TTACTGTCTGAAGCAATAAATAAATCAGCTTTCCAAAGTTCTATAGCATCTGGGTTTGTA
GGGTTGTGCAGAACACTGGGTAGCAAGTGCGTCAGAGGCCCTAACAAGGAGAATCTTTAC
ATTAGATCCATACAGACTCAGTTACTGGGGACTCAAGGTGTTGAAGCAGTGATGGGAGAC
AATGGAATCCAAATATGGAAAGTTTCACCAGAAGTCAAAGATGGAGGTGATACTGTTGTT
ACTTATTTAAGACCTCTTCTATGGGATTACATGTGCATAACACTATCTACAGCCATAGAA
CTTGGAGCATGGGTGCTCGGGGAACCAAAACAAGCTCAGATCTTGGACTTTTTTAAACAT
AATCCTTGTGATTACTTCCCCTTGAGACCCACTGTTTCGAAACTGCTAGAGGATAGGGTT
GGCATGAGCCACATCATTCATTCTTTGAGACGTTTATATCCATCTCTATTTGAAAAGCAC
ATATTGCCATTTATGAGTGATTTAGCTTCTACAAAGATGAAATGGTCACCTAGAATAAAG
TTTCTTGATCTTTGTGTTGCTCTAGATGTGAATTGCGAGGCACTTTCACTTGTTTCACAC
ATTGTTAAGTGGAAGAGGGAGGAACATTATATTGTATTGGCTTCTGAACTGAGAAACTCA
CACTCTCGCACACATGAGCCGATGATGGAAGAAAGGGTGGTCAGTACTGCTGATGCAGTG
GATAACTTTATGAGACAAATCTACTTTGAATCATATGTCCGCTCTTTTGTAGCAACAACA
AGGACACTTGGGTCATTCACTTGGTTCCCTCATAAAACCTCAATACCAGAGGGTGAAGGT
CTGCAGCGACTGGGTCCTTTCTCTTCATTTATTGAGAAAGCCATTTACAAGGGAATAGAG
AGACCTATGTTCAAGTTTGATCTGATGATGGGCTATGCATGGATAGACTTCGACATAGAA
CCAGCCCAGATAAATTTGAACCAGCTTATTGCTTCAGGTCTGACAGAATTGAGGCTAGAC
TCCCTTGAAGATTTCTTTGATTTGTTAAGTACAATGCCAGTGGACTCTGTTCAGTTTTAC
CAGACAATTAGGTACAAAATCAAGAGTCAGGATGCTAGTTTTAAAGAGACTTTTTCCATC
CATCTCAACATGACAGGACTTGTTAATCAATGTGGTGAGTTTGTGGTGAATCATGTACAA
GCACTGTATTCTGGGTCTGTGAGTCCATGTGTTCTGTCTGATTGTTGGAGACTTGCTCTG
TCGGGTCCAACTTTCAAAGGTAGGTCAGCCTGGTTTGTTGAATCAAATGTGGTGAATGAG
TTCTTAAAGGATACACAGCAGTTAGGGGATGTTATACCTATGAAACTAATTATCAATTCA
GACAAACTGCAGTTCAGTGAATTTGATTTCTCCAAGGTCGGGCCTGACAGTGAACCAGTG
CCATTGGTTGTGTGTAGGGGAGCATTGTGGGAATCTGATAGAAGGGTAGCTACATTTACA
CCATCTATTCAAGATCAAGATTTGGAAATGTTTGTAAGAGAGATTGGTGATAGTTCCCCA
CATCTTTTAGTTGGTGCATTGAAATCAATGATGTCTGATAGGTTGAAACAAAGAGTTCAA
TGGACGGGTGTGGACATTGTCTCAATCCTCACAAAACAGAGACCTGTGGATCATGCTGAT
ATATTGAGTGAACTTCTTGAATCTCTTGGAGAATGGATTGACTTCAAAGGCTATGCTCTT
TGCTATAGCAGATCAAAGCAAAGGGTCATGATTCAGTCAAGTGGGGGCAGCCTAAGACTA
AAGGGAAGGACATGTTCAGAGTTGTTTGGGCCGGAGAAGTGTATCGAGGACATTGAGTAG
>ISTH2020_NG_2012H
ATGGGCAACAGACAGGCCAAACCAACGAAGGTCGATGAGCATCAAAGAGCTCATCTAGTG
CCAGATGCATCCCATCTAGGCCCCCAGTTTTGCAAAAGTTGCTGGTTTGAGAACAAGGGG
TTGGTAGAGTGCAACAACCACTACCTGTGCCTCAACTGTCTCAGTCTGCTCCTCAGCGTC
AGCAGCAGATGCCCGATCTGCAAGATGCCCCTTCCCACCAAGCTGAAGGCAGCAGCACAG
CCGAGCGCACCCTCAACTGAGGCGGCCCAGAACACAGCGCCTCCACCGTATGCCCCATGA
ATGGAGGAAGACATTGCCAATGCTAAAGATCTCATCTCAAAGTACCTTGCGGACAATGAG
AAGCTATCAAGACAGAAGTTAGCTTTTCTGGTCCAAACCGAACCTAGAATGTTGCTCATG
GAGGGATTGAAACTATTGTCCCTCTGCATTGAGATTGACTCTTGCAAGGCAAATGGGTGT
GAACACAACACTGAGGACAAAACGGTTGAATCCATTCTAAGTGATCATGGGATTCTAACC
CCAGCTTTATGCTTTGTAGTACCTGACGGTTACAAACTCACTGGTAATGTTCTAATCCTA
CTTGAGTGCTTTGTCAGATCATCTCCCGCCAATTTTGAACAGAAGTATTTAGAAGATCAC
AAGAAATTAGAACAGTTAAAGAATGATTTGGAGACTGTTGGCATCAATCTCATCCCTCTC
ATAGACGGCAGGACAACATTTTACAATGAACAGATACCTGATTGGGTGAATGACAAGCTC
AGGGACACCTTATTCACCCTGTTAAAATATTCACAAGAAAGTAATGCACTGTTCGAAGAG
TCTGAGTATTCAAGACTTTGTGAATCTTTAGCCTTAACGTCTGGGAGGCTCTCAGGAATA
GAAAGCATCAATGTTCTAACTGACAAGCGTGCAAAACATTTTGAAGAAATAATCTCTAGT
TGTCATCAGGGTATTAGTAACAGGCTCACTTCTCATGAAGTCAAGAGTTTAATTGAGGAG
GAGTACCAAATCTTCAGGAACAAACTGAGGCAGGGGGACATAGAAAGCCAATTTATTAAA
ACTGATAAGATGAAGTTATTAGAGGATTTCAGAAAGTTATATAGTGACAAGATAGACACC
TGTAGTGACAACATTGAACAGTTAACATTCCAATTCCGAAGGGCTTCTCCAGTCCTTAAG
TTCTTGTATGCAGATTTGGATTCTGGTGAGGAAAGGTCTGCTGACTCTCAAAGTGGTCAG
ATGCAATGTTGGAGGTCTTTTCTGAATAAGATAAAGTCTCTGAGGATCCTCAACACCAGG
AGGAAACTTCTCCTTGTTTTTGACATTCTGATTCTTCTTGCTAGCCGGCTGGACTGCATA
AGGCATGGTGATAAGCTCCCTGCTGGTTGGCTGGGCTCCTGTTTTGTGAGTGTTAACGAT
AGATTAGTTTCATTAGAATCAACAAAAAGGGATTTAAAACGGTGGATAGACAGTAGGAAG
AAAACTAGAGACAGAGATGCAAGTGTTCTATCACCTAAAGAAGAACGGAATTGTGAGCTC
CTTACCATCATCAATAGAGTTTTAACTCGAGCCACTAATGCCTTAAAGGAGGTTGGCATA
GAAACCAACTCTTATGGAATTGATTTCAAGATCCTTGATTGCGATGTTTATGATGCCATC
ATGGGCATTGAGATCTCCGGTATCACACCCACTATAAGTTACCAGAAAACTCAGGAAGAC
ATGTTCCCTTATACTCTTGGCGTCATTGACATTCTAGATGCAACAGACTTAGAAAGACTA
TCATCATTGAGCTTGGCTTTGATCAACTCAATGAAAACTTCTTCCACAGTGAAACTAAGG
CAAAATGAATTTGGACCCTCTAGATACCAGGTTGTAAGATGCAAAGAGGCCTATTGCCAA
GAATTCTTCATCAGTAGAATGGGATTCAAACTATTATATCAAAAGACAGGTGAATGCTCA
AAGTGTTATGCTATTAACAACAATGTAGTTGGAGAGGTTTGTTCCTTTTATGCTGACCCT
AAACGGTTTTTTCCTTCAGTTTTCTCCAGTGATGTGCTACAGAAAGTAGTCAATGTTATG
GTCAGCTGGATAGAAGAGTGCACAGAGTTATCTGAACAATTGATCACTATCAAATTGTTA
ACCAAAATGATTTTAGTTTTGATACTAACACATCCCAGTAAAAGGTGTCAGAAATTTTTA
CAAAACATTAGGTATTTTGTGATGGCTTTTGTGTCCGACTTTTATCACAAGGATTTGATT
GAGAAAATTAAGGAGGATTTGATCACAGAAGTTGAATATCTGCTCTACAGGCTCATTCGT
CACTTATTAGAGATAATTCTGTCTGAAGAAGTTGTCAGTATGATGACCAATAGATTCAAG
TTTGTTTTAAACATCTCTTATATGTGTCATTTCATTACAAAAGAAACACCTGACAGACTA
ACTGATCAGATCAAATGCTTTGAAAAGTTCCTTGAGCCCAAATTGGAATTTGGACATGTG
AGTGTGAACCCAAAGGATGATGCATCAGAGGAAGAGCTTGCTGAAATGGTTTATAATGCA
AGAAAGTTTCTAAGTAAAGAATGTTGTGCAGATGCGGAAAAAGTTAAGTATAAGAAGCCT
GGTGTTTCTAAAAAGTTTATCTCACTCCTTGTGTCTAGCTTCAACAATGGTTCATTGTTT
AAAGAAAAGGAAGTAAAGAAGACACTGCGAGACCCTCTCATCACAAGCGGTTGTGCAACA
GCTTTGGACTTGGCCAGTAATAAGAGTGTTGTTGTGAACAAGTATACAGATGGGTCTCGT
GTTCTGGATTATGACTTCAACAAACTTACAGCTCTGGCTGTCACACAGTTGACTGAAGTG
TTTGCACGTAAAGGGAAATTTTTGCTTAATAAACAGGATTATGATTACAAGATTCAGCAA
GCAATGAGCAGTCTTGTTCTGGGGTCCAAGGGAAAGAGTGGTGACACCAACAATGCTGAT
CTAGATGAGATACTATTGGATGGAGGAGCATCAGAATACTTTGACCAACTGAGGTGCACT
GTTGACAATATTGTCAGTCAGTATAGGGAGCAACCGGAAAGACAGCAACAAGCAGACTGC
AATGCACCCTCAATATCTGATCTTGACAAGGTAGTGGAAGAAAAGCTCCTAATAAGGTTG
ATAAAAAGTGAACTTTCAAACCATATGATAGAAGATTTTGATCGAGAGATCCTGTCTGAG
GATCAGTACATCAAAATTTGTGAGAATATCTACAATGATGCTGCCTTGAGAGATAAATAC
TTTTATGTGGGGCCAATGAACTCATGTCCTATTAGTGAGCTGACAAAAGCAGTGGTAACT
AGGACTTTTTTGGACCAAGAATACTTCCAGTGCTTTAAATCAATTTTATTAGTGATGAAT
GGAAATAAGCTGATGGGGAGATACTCTCATTATAAGAGTAAGTGTCTGAACTTTAAATTT
GACACAGGAAGATTAGCTGATGATGTCAGGATAAGTGAACGTGAGAGTAATTCTGAAGCA
CTTAGCAAGGCTTTATCCTTGACTAACTGTACTACAGCAATGTTAAAAAATCTGTGTTTT
TACAGTCAGGAATCACCTCAATCTTATAATTCAACTGGCCCTGATACTGGTAGACTAAAA
TTCTCCTTGTCTTACAAGGAACAAGTGGGAGGCAATAGAGAACTGTACATCGGAGATTTA
AGGACAAAGATGTTCACAAGGCTCATCGAGGATTACTTTGAGGCACTCACATCACAATTA
GCGGGCAGCTGTCTTAATAATGAGAAGGAGTTTGACAATGCCATTCTGTCTATGAAGTTG
AATGTCTCATCAGCACATGTGTCATATAGCATGGATCACAGTAAGTGGGGCCCTATGATG
TGTCCTTTCTTGTTTCTAACAATAATTCAAAACCTAATCTTACTTTCTGATGATTTACAA
GCTGATTTGAAAGGTAAAGATTACCTATCAACATTATTAACATGGCATATGCACAAAATG
GTTGAGATCCCATTTAATGTTGTATCAGCAATGATGAAATCATACATCAAATCCCAGCTT
GGACTGAAAAAGAAAACAACTCAATCAATGACTGAAGACTTCTTTAATTCTAACTTTCAA
ATTGGCACAGTCCCCTCACACATTAGTTCAATCCTTGATATGGGACAGGGTATACTGCAC
AACACCTCAGACTTTTATGCGTTGATTTCTGAAAGATTTATAAATTTTGCAGTGAGGTGT
GTGTCTGGAGGACAAATCGATGCTTATACGTCCAGTGATGATCAGATATCATTATTTGAT
CAGAACTTAACAGAGTTACTCTCAAGAGATACAGAGGAATTCAAAACATTGTTAGAATTC
CATTACTACATGAGTGATCAGCTAAATAAATTTGTGAGCCCAAAGAGCGCAATTGGCAGG
TTTGTTGCAGAGTTTAAATCAAGGTTTTATGTTTGGGGTGATGAGGTACCTCTGCTAACA
AAATTTGTTGCTGCGGCTTTGCATAACATAAAGTGCAAAGAACCCCATCAATTGGCAGAA
ACAATTGATACCATAATTGATCAATCTGTGGCTAACGGTGTCCCAGTTGATCTGTGCAAC
CAAATTCAGAAGAGGACTTTGAGTCTGTTATGTTATGCCAAGTATCCCATTGATCCATTC
CTCTTGAACTGCGAGACTGATGTAAGAGATTGGGTGGACGGGAATCGTAGTTATAGAATA
ATGAGGCAAATTGAGAGGCTAATTCCTGATGCATGCAAAAAGATGAGGTCGATGCTTAGG
ATATTGTTTAATAAATTAAAAACTGGTGAGCTTCATGAGGAATTCACCACCAACTACCTA
TCAGGTGAACACACAACATCATTACAGAATTTGTTTAAGCTTCTAAGCATTGAACCTTTG
TCTGATTCTGACTTGGGGTTTCATTGGTTGAACTTAGCCACCCATCACCCGCTTAGAATG
GTGTTGCGGCAAAAGATAATCTACTCTGGTGCTGTAAATCTGGAAGATGAAAAGGTCCCT
ACAATAATAAAAACCTTGCAAAATAGGTTGTCATCGACATTCACCAGAGGAGCTCAGAAG
TTACTGTCTGAAGCAATAAATAAATCAGCTTTCCAAAGTTCTATAGCATCTGGATTTGTG
GGGTTGTGCAGAACACTGGGTAGCAAGTGCGTCAGAGGCCCTAACAAGGAGAATCTTTAC
ATCAGATCCATACAGACTCAGCTACTGGGGACTCAAGGTGTTGAAGCAGTGATGGGGGAC
AATGGGATCCAGATATGGAAAGTTTCACCTGAAGTCAAAGATGGAGGTGATACTGTTGTT
ACTTATTTAAGACCTCTTCTATGGGATTATATGTGCATAACATTATCTACAGCTATAGAA
CTCGGAGCATGGGTGCTCGGGGAACCAAAACAAGCTCAGATCTTGGACTTTTTTAAACAT
AATCCTTGTGATTACTTCCCCTTGAGACCCACTGTTTCGAAACTGCTAGAAGACAGGGTT
GGCATGAGCCACATCATTCATTCTTTGAGACGTTTATATCCATCTCTATTTGAAAAGCAC
ATATTGCCGTTTATGAGTGATTTAGCTTCTACAAAGATGAAATGGTCACCTAGAATAAAG
TTCCTTGATCTTTGTGTTGCTCTAGATGTGAATTGCGAGGCACTTTCACTTGTTTCACAC
ATTGTTAAGTGGAAGAGGGAGGAACATTATGTTGTATTGGCTTCTGAACTGAGAAACTCA
CACTCTCGCACACATGAGCCGATGATGGAAGAAAGGGTGGTTAGTACTGCTGATGCAGTG
GATAACTTTATGAGACAAATCTACTTTGAATCATATGTCCGCTCTTTTGTAGCAACAACA
AGGACACTTGGGTCATTCACTTGGTTTCCTCATAAAACCTCAATACCAGAGGGTGAAGGT
CTGCAACGACTGGGTCCCTTCTCTTCATTCATTGAGAAAGCCATTTACAAAGGGATAGAG
AGACCTATGTTTAAGTTTGATCTAATGATGGGCTATGCATGGATAGACTTCGACATAGAG
CCAGCCCAGATAAATTTGAATCAGCTTATTGCTTCAGGCCTGACAGAATTGAGGCTAGAC
TCCCTTGAAGATTTCTTTGATTTGTTAAGTACAATGCCAGTGGACTCTGTTCAGTTTTAC
CAGACAATTAGGTATAAAATCAAGAGTCAAGATGCTAGTTTTAAAGAGACCTTTTCCATC
CACCTCAACATGACAGGACTTGTTAATCAATGTGGTGAGTTTGTGGTGAATCATGTACAA
GCACTGTATTCTGGGTCTGTGAGCCCATGTGTTCTGTCTGACTGTTGGAGACTTGCTCTA
TCTGGTCCAACTTTCAAAGGTAGGTCAGCCTGGTTTGTTGAATCAGATGTGGTGAATGAG
TTCTTAAAGGATACACAGCAGTTAGGGGATGTTATACCCATGAAGCTAATTATCAATCCA
GATAAACTGCAGTTTAGTGAGTTTGATTTCTCCAAGGTCGGACCTGACAATGAACCAGTG
CCATTGGTTGTATGTAGGGGAGCATTGTGGGAATCTGATAGAAGAGTAGCTACATTTACA
CCATCTATTCAAGATCAAGATTTAGAAATGTTTGTAAGAGAGATTGGTGATAGTTCCCCA
CATCTTTTAGTTGGTGCATTGAAATCAATGATGTCTGATAGATTGAAGCAGAGAGTTCAA
TGGACGGGTGTGGACATTGTCTCAATCCTCACGAAACAGAGACCTGTGGATCATACTGAC
ATACTGAGTGAACTTCTTGAATCTCTTGGAGAGTGGATTGATTTCAAAGGCTATGCCCTT
TGCTACAGTAAGTCAAAGCAAAGAGTTATGATTCAGTCAAGCGGGGGCAGCCTAAGACTA
AAAGGAAGGACATGTTCAGAGTTGTTTGGGCCGGAGAGGTGTGTTGAGGACATTGAGTAG
>ISTH2037_NG_2012H
ATGGGCAACAGACAGACCAAATCAACAAAAGTTGATGAACATCAAAGAGCTCATCTAGTG
CCAGATGCGTCCCATCTAGGCCCCCAGTTTTGCAAAAGTTGCTGGTTTGAGAACAAGGGG
TTAGTAGAGTGCAACAACCATTACCTGTGTCTCAACTGTCTCAGCCTGCTCCTCAGTGTT
AGCAGCAGATGCCCGATCTGTAAGATGCCCCTTCCTACCAAGCTGAAGACAGCAGCACAG
CCGAGTGCACCCCCAACTGAGGCGGCCCGGACCACAGCACCTCCACCGTACGCCCCATGA
ATGGAGGAAGACATTGCCAATGCTAAAGATCTCATCTCAAAGTACCTTGCAGACAATGAG
AAACTATCAAGACAGAAATTAGCTTTTCTGGTCCAAACTGAACCTAGAATGTTGCTCATG
GAGGGATTGAAACTGCTGTCTCTCTGCATCGAGATTGACTCTTGCAAGGCTAATGGATGT
GAACACAACACTGAGGACAAAACGGTTGAATCCATTTTGAATGATCATGGGATTCTCACC
CCAGCTTTATGCTTTGTGGTACCTGACGGCTACAAACTCACTGGCAATGTTCTAATCCTA
CTTGAGTGCTTTGTCAGATCATCCCCCGCCAATTTTGAACAGAAGTATTTAGAAGACCAC
AAAAAACTAGAACAGTTAAAGAATGATTTGGGGTCTGTTGGCATCAATCTCATCCCTCTC
ATAGACGGCAGGACAACATTTTACAATGAACAAATACCTGATTGGGTGAATGACAAGCTT
AGGGACACCTTATTCACCCTATTAAAATATTCACAAGAAAGTAACGCATTGTTCGAAGAG
TCTGAGTATTCAAGACTTTGTGAATCTTTAGCCTTAACGTCTGGGAGGCTCTCAGGAATT
GAAAGCATCAATGTTCTAACTGACAAGCGTGCAAAACACTTTGAGGAAATAATTTCTAGT
TGTCATCAGGGTATTAATAACAAGCTCACTTCTCACGAAGTCAAGAGTTTAATTGAGGAG
GAGTATCAAATCTTCAGGAACAAATTGAGGCAGGGGGACATAGAAAGTCAATTTGTTAAA
ACTGATAAGATGAAGTTATTAGAGGATTTCAGAAAGTTATATAGTGACAAAATAGACACC
TGTGATGACAACATTGAACAGTTAACATTCCAATTCCGAAGAGCCTCTCCAGTCCTTAAG
TTCTTGTATGCAGATTTGGATTCTGGTAAGGAAAGGGCTGCTGATTCTCAAAGTGAACAG
ATGCAATGTTGGAGATCTTTTCTGAATAAGATAAAGTCTCTGAGGATCCTCAACACCAGG
AGGAAACTTCTCCTTATTTTTGACGTTCTGATTCTTCTTGCTAGCCGGCTGGATTGCATA
AGGCATGGTGATAGGCTCCTTGTTGGTTGGCTGGGCTCTTGTTTTGTGAGTGTTAACGAT
AGATTAGTCTCATTGGAATCAACAAAAAGGGATTTAAAACGGTGGATGGACAGCAGGAAG
AAAGCTAGAGACAGGGATGCAAGCGTCTTATCACCTAAAGAAGAACGGAATTATGAGCTC
CTCACCATCATCAACAGAGTTTTAACTCGAGCCACTAATGCTTTAAAGGAGGTTGGCATA
GAAACCAACTCTTATGGAGTTGATTTCAAGATCCTTGATTGTGATGTTTATGATGCCATC
ATGGGCATCGAGATCACCGGTATCACACCCACCATAAGTTATCAGAAAACTCAGGAAGAC
ATGTTCCCTTATACTCTTGGCGTCATTGACATTCTAGATGCAACAGACTTAGAAAGGCTA
TCATCATTGAGCTTGGCTTTGATTAACTCAATGAAAACGTCTTCCACAGTAAAACTAAGG
CAAAATGAATTTGGACCCTCTAGATACCAGATTGTGAGGTGCAAAGAGGCCTATTGCCAA
GAGTTCTTTATCAATAAAATGGGATTCAAATTATTATATCAAAAGACAGGTGAATGCTCA
AAGTGCTACGCTATTAACAACAATGTGGTTGGAGAGGTTTGTTCCTTTTATGCTGACCCT
AAACGGTTTTTTCCTTCAATTTTCTCCAGTGATGTGTTGCAGAAAGTAGTCGATGTTATG
GTCAGCTGGATAGAAGAGTGCACAGAGTTATCTGAACAATTGATCACTATCAAATTGTTA
ACCAAAATGATTTTAGTTTTGATACTAACACATCCCAGTAAAAGGTGTCAAAAACTCTTA
CAAAACATTAGGTATTTTGTGATGGCCTTTGTGTCCGACTTTTATCACAAAGATTTGATT
GAGAAAATTAAGGAGGATTTGATCACAGAAGTTGAATATCTGCTCTATAGGCTTATTCGT
CACTTATTAAACATAATTCTGTCTGAAGAAGTTGTCAGTATGATGACCAATAGATTCAAG
TTTGTTTTAAACATCTCTTATATGTGTCATTTCATTACAAAAGAAACACCTGACAGACTA
ACTGATCAGATCAAATGCTTTGAAAAATTCCTTGAGCCCAAATTGGAATTTGGACATGTG
AGTGTGAACCCAAAGGATGATGCATCAGAAGAAGAGCTTGCTGAAATGGTTTATAATGCA
AGAAAGTTTTTAAGTAAAGAATGTTGTGCAGATGCAGAAAAAGTTAAGTATAAAAAGCCT
GGTGTTTCTAAAAAGTTTATCTCACTCCTTGTGTCTAGTTTCAATAATGGTTCATTGTTT
AAAGAAAAGGAAGTAAAGAAGACACTGCGAGACCCTCTTATCACAAGCGGTTGTGCAACA
GCTTTGGACTTGGCCAGTAATAAGAGTGTTGTTGTGAACAAGTACACGGATGGTTCTCGT
ATTCTGGATTATGACTTCAACAAGCTTACAGCTTTGGCTGTCACACAGTTGACTGAAGTG
TTTGCACGTAAAGGCAAATTTTTGCTTAATAAACAGGATTATGATTACAAGATACAGCAA
GCAATGAGCAATCTTGTTCTGGGGTCCAAAGGAAAGAGTGGTGATACTAACAATGCTGAT
CTAGATGAGATACTATTGGATGGAGGAGCATCAGAATACTTCGACCAACTGAGGTGCACT
GTTGGTAATATTGTCAGTCAATATAGAGAGCAACCGGAAAGACAGCAACAAGCAGACTGC
AATGCACCCTCAATATCTGATCTTGACATGGTGGTGGAAGAAAAGCTCCTAATAAGGTTG
ATAAAAAGTGAACTTTCAAACCACATGATAGAAGATTTTGATCGAGAGATCCTGTCTGAG
GATCAATACATCAAAATTTGTGAGAACATCTACAATGATGCTGCCTTAAGAGATAAATAC
TTTTATACGGGGCCAATGAACTCATGTCCTATTAGTGAGCTGACAAAAGCAGTGGTGACT
AGGACTTTTTTGGACCAAGAATACTTCCAGTGCTTCAAGTCAATTTTATTAGTGATGAAT
GGAAACAAGCTGATGGGAAGATACTCTCATTATAAGAGTAAGTGTCTGAACTTTAAATTT
GATACAGGAAGATTAGCTGATGATGTCAGGATAAGTGAACGTGAGAGTAATTCTGAAGCA
CTTAGCAAGGCCTTATCCTTGACTAACTGTACTACAGCAATGTTAAAAAACCTGTGTTTT
TACAGTCAGGAATCACCTCAATCTTATAATTCAACTGGCCCTGATACTGGTAGACTAAAA
TTTTCTTTATCTTACAAGGAACAAGTGGGAGGCAATAGAGAGTTGTACATCGGAGACTTA
AGGACAAAGATGTTCACAAGGCTCATTGAGGATTACTTTGAAGCACTCACATCACAATTA
GCGGGCAGCTGTCTTAATAATGAAAAGGAGTTTGACAATGCCATTCTGTCTATGAAGTTG
AATGTCTCATCGGCACATGTATCATACAGTATGGATCACAGTAAGTGGGGCCCTATGATG
TGTCCTTTCTTGTTTCTAACAATAATTCAAAACCTAATCTTACTTTCTGATGATTTACAA
GCTGATTTAAAAGGTAAAGATTACCTATCAACATTATTAACATGGCATATGCACAAAATG
GTTGAGATCCCATTTAATGTTGTATCAGCAATGATGAAATCATACATCAAATCCCAACTT
GGACTGAAGAAGAAGACAACTCAATCAATGACTGAAGACTTCTTTAATTCTAACTTTCAA
ATTGGCACAGTCCCCTCACACATTAGTTCAATCCTTGATATGGGACAGGGTATTCTACAC
AACACCTCAGACTTTTATGCGTTGATTTCTGAAAGATTCATAAATTTTGCAGTGAGGTGT
GTATCTGGAGGACAAATCGATGCTTATACGTCCAGTGATGATCAAATATCATTATTTGAT
CAGAACTTAACAGAGTTACTCTCAAGAGATGCAGAGGAATTCAAAACACTGTTAGAATTC
CATTACTATATGAGTGATCAGCTAAATAAATTTGTGAGCCCAAAGAGCGCAATTGGCAGG
TTTGTTGCAGAGTTCAAATCAAGGTTCTATGTTTGGGGTGATGAGGTACCTCTGTTAACA
AAATTTGTTGCTGCGGCTTTGCATAACATAAAGTGCAAAGAACCCCACCAATTGGCAGAG
ACAATTGATACCATAATTGATCAATCTGTGGCGAATGGTGTCCCAGTTGATCTATGCAAT
CAAATTCAGAAGAGGACTTTGAGTTTGTTATGTTATGCCAAGTATCCTATTGATCCATTC
CTCTTGAACTGCGAGACTGATGTAAGAGATTGGGTGGACGGGAATCGTAGTTATAGAATA
ATGAGGCAAATTGAGAGGCTAATTCCTGATGCATGCAAAAAGATGAGGTCAATGCTTAGG
ATACTGTTCAATAAATTAAAAACTGGTGAGCTCCATGAGGAATTCACCACCAACTACCTA
TCAGGTGAACACACAACATCATTACAGAATTTGTTTAAACTTCTAGGCATTGAGCCTTTG
TCTGATTCTGACTTGGGGTTTCATTGGTTGAACTTAGCCACCCATCACCCGCTTAGAATG
GTGCTGCGGCAAAAGATAATCTACTCTGGTGCTGTGAATCTGGAAGATGAAAAAGTCCCT
ACAATAGTGAAAACCTTGCAAAATAGGTTGTCATCGACATTCACTAGAGGAGCTCAGAAG
TTACTGTCTGAAGCAATAAATAAATCAGCTTTCCAAAGTTCTATAGCATCTGGATTTGTA
GGGTTATGCAGAACACTGGGTAGCAAGTGCGTCAGGGGCCCTAACAAGGAGAATCTTTAC
ATTAGATCTATACAGACTCAGCTACTAGGGACTCAAGGTGTTGAAGCAGTGATGGGGGAC
AATGGAATCCAGATATGGAAAGTTTCACCAGAAGTCAAAGATGGAGGTGATACTGTTGTT
ACTTATTTAAGACCTCTTCTATGGGATTATATGTGCATAACACTATCCACAGCTATAGAG
CTTGGAGCATGGGTGCTCGGGGAACCAAAACAAGCTCAGGTCTTGGACTTTTTTAAACAT
AATCCTTGTGATTACTTCCCCTTGAGACCCACTGTTTCGAAATTGCTAGAGGACAGGGTT
GGCATGAGCCACATCATTCATTCTTTGAGACGGTTATATCCATCTCTATTTGAAAAGCAC
ATATTGCCATTTATGAGTGATTTAGCTTCTACAAAGATGAAATGGTCACCTAGAATAAAG
TTCCTTGATCTTTGTGTTGCTCTAGATGTGAATTGCGAGGCACTTTCACTTGTTTCACAC
ATTGTTAAGTGGAAGAGGGAGGAACATTATGTTGTATTGGCTTCTGAACTGAGAAACTCA
CACTCTCGCACACATGAGCCAATGATGGAAGAAAGGGTGGTTAGCACTGCTGATGCAGTG
GATAACTTTATGAGACAAATCTACTTTGAATCATATGTCCGCTCTTTTGTAGCAACAACA
AGAACACTTGGGTCATTCACTTGGTTCCCTCATAAAACCTCAATACCAGAGGGTGAAGGT
CTGCAGCGACTGGGTCCCTTCTCTTCATTCATTGAGAAGGCTATTTACAAAGGGATAGAG
AGACCTATGTTCAAGTTTGATCTAATGATGGGCTATGCATGGATAGATTTCGACATAGAA
CCAGCCCAGATAAATTTGAACCAGCTTATTGCTTCAGGTCTGACAGAATTGAGGCTAGAC
TCTCTTGAAGATTTCTTTGATTTGTTAAGTACAATGCCAGTGGACTCTGTTCAGTTTTAC
CAGACAATTAGGTATAAAATCAAGAGTCAGGATGCTAGTTTTAAAGAGACTTTTTCCATC
CATCTCAACATGACAGGACTTGTTAATCAATGTGGTGAATTTGTGGTGAATCATATACAA
GCACTGTATTCTGGGTCTGTGAGCCCATGTGTTCTATCTGACTGTTGGAGACTTGCTCTG
TCGGGTCCAACTTTCAAGGGCAGGTCAGCCTGGTTTGTTGAATCAGATGTGGTGAATGAG
TTCTTAAAGGATACACAGCAGTTAGGGGACGTTATACCCATGAAGCTGATTGTCGATCCA
GATAAACTGCAGTTCAGTGAGTTTGATTTCTCCAAGGTCGGACCTGACAACGAACCAGTG
CCATTGGTTGTATGTAGGGGAGCATTGTGGGAATCTGATAGAAGGGTAGCTTCATTTACA
CCATCTATTCAAGATCAAGATTTAGAAATGTTTGTAAGAGAGATTGGTGATAGTTCCCCA
CATCTTTTAGTTGATGCATTGAAATCAATGATGTCTGATAGATTGAAACAAAGAGTTCAA
TGGACAGGTGTGGACATTGTCTCAATTCTCACAAAACAGAGACCTGTGGATCATGTTGAC
ATACTGAGTAAACTTCTTGAATCTCTTGGAGAATGGATTGATTTCAAAGGTTATGCCCTT
TGCTACAGTAAATCAAAGCAAAGAGTTATGATTCAGTCAAGTGGGGGCAGCCTAAGACTA
AAGGGAAGGACATGTTCAGAGTTGTTTGGGCCGGAGAGGTGTGTTGAGGACATTGAGTAG
>LASV242_NG_2010H
ATGGGCAACAGACAGGCCAAATCAACAAAAGTCGATGAACATCAAAGAGCTCATCTAGTG
CCAGATGCATCCCATCTAGGCCCCCAGTTTTGCAAAAGTTGCTGGTTTGAGAACAAGGGG
TTGGTAGAGTGCAACAACCACTACCTGTGTCTCAACTGCCTCAGCCTGCTCCTTAGCGTT
AGCAGCAGATGCCCGATTTGTAAGATGCCCCTTCCCACCAAGCTAAAGGCAACAGTACAG
CCAAGTGCACCCTCGACTGAGGCGGCCCAGAGCACAGCACCTCCACCGTATGCCCCATGA
ATGGAGGAAGACATTGCCAATGCCAAGGATCTCATCTCAAAGTACCTTGCAGACAATGAG
AAACTATCAAGACAGAAGTTGGCTTTTCTGGTCCAAACTGAACCTAGAATGTTACTCATG
GAGGGATTGAAACTACTATCTCTCTGCATTGAGATTGACTCTTGTAAGGCTAATGGATGT
GAACACAACACTGAGGATAAAACGGTTGAATCTATTCTGAGTGATCATGGGATTCTCACT
CCAGCTTTATGCTTTGTGGTACCTGATGGCTACAAACTCACTGGTAATGTTCTAATCCTA
CTTGAGTGCTTTGTCAGATCATCCCCCGCCAATTTTGAACAGAAGTATTTAGAAGATCAC
AAAAAACTAGAACAACTAAAGAATGATTTGGAGTCTGTTGGCATCAATCTCATCCCTCTC
ATAGACGGCAGGACAACATTTTACAATGAACAGATACCTGATTGGGTGAATGACAAGCTC
AGGGATACCTTGTTCACCCTGTTAAAATATTCACAAGAAAGTAATGCATTGTTTGAAGAG
TCTGAGTATTCAAGACTTTGTGAATCTTTAGCCTTAACGTCTGGGAGGCTCTCAGGAATT
GAAAGCATCAATGTTCTAACTGACAAGCGTGCAAAACACTTTGAGGAAATAATTTCTAGT
TGTCATCAGGGTATTAATAACAAGCTCACCTCTCACGAAGTCAAGAGTTTAATTGAGGAG
GAGTATCAAATCTTCAGGAACAAACTGAGGCAAGGGGACATAGAAAGTCAATTTGTTAAA
ACTGATAAGATGAGGCTATTAGAGGACTTCAGGAAGTTGTATAATGATAAGATAGACACC
TGTGATGACAATATTGAACAGTTAACATTTCAATTTCGAAGAGCCTCTCCGGTCCTTAAG
TTCTTGTATGCAGATTTGGACTCTGGTGAGGAAAGGGTTGCTGACTCTCAAAGTGAACAG
ATGCAATGTTGGAGATCTTTCCTGAACAAGATAAAGTCTCTGAGGATCCTCAACACCAGG
AGGAAACTTCTCCTCATTTTTGACGTTCTGATTCTTCTTGCTAGCCGACTGGATTGTATA
AGGCATGGTCATAGGCTCCTTGCTGGTTGGCTGGGCTCCTGTTTTGTGAGTGTTAATGAT
AGATTGGTTTCATTAGAATCAACAAAAAGGGATTTAAAACGGTGGATAGACAGCAGGAAG
AGAACTAGAGACAGAGATGCAGGTGTCCTATCACCTAAAGAAGAACGGAATTGTGAGCTC
CTCACCATCATCAACAGAGTTCTAACTCGAGCCACTAATGCTTTAAAGGAGGTTGGCATA
GAAATCAACTCTTATGGAATTGATTTCAAGATCCTTGATTGTGATGTTTATGATGCCATC
ATGGACATTGAGATCTCCGGTATCACACCCACTATAAGTTACCAGAAAACTCAGGAAGAC
ATGTTCCCTTATACTCTTGGCGTTATTGATATTCTGGATGCAACAGACTTAGAAAGACTA
TCATCATTGAGCTTGGCTTTGATCAACTCAATGAAAACGTCTTCCACAGTGAAACTAAGG
CAAAATGAATTTGGACCCTCTAGATACCAGGTTGTGAGGTGCAAGGAGGCCTATTGCCAA
GAGTTCTTTATCAATAGAATGGGATTCAAACTATTATATCAAAAAACAGGTGAATGCTCA
AAGTGTTATGCTATTAACAACAATGTGGTTGGAGAGGTTTGTTCCTTTTATGCTGATCCT
AAACGGTTCTTTCCTTCAGTTTTCTCCAGTGATGTGTTGCAGAAAGTGGTCGATGTTATG
GTCAGTTGGATAGAAGAGTGCACAGAGCTATCTGAACAATTGATCACTATCAAATTGTTA
ACCAAAATGATTCTAGTTTTGATACTAACACATCCCAGTAAAAGGTGTCAAAAATTCTTA
CAGAACATTAGGTATTTTGTGATGGCCTTTGTGTCCGATTTTTATCACAAGGATTTGATT
GAGAAAATTAAAGAGGATTTGATCACAGAAGTTGAATATCTGCTCTACAGGCTTATTCGT
CACTTATTAAAGATAATTCTGTCTGAAGAAGTTGTCAGTATGATGACCAATAGATTCAAG
TTTGTTTTAAACATCTCTTATATGTGTCATTTCATTACAAAAGAAACACCTGACAGACTA
ACTGATCAGATCAAATGCTTTGAAAAATTCCTTGAGCCCAAATTGGAATTTGGACATGTG
AGTGTGAACCCAAGGGATGATGCATCAGAGGAAGAGCTTGCTGAAATGGTTTATAATGCA
AGAAAGTTTCTAAGTAAAGAATGTTGTGCAGATACGGAAAAAGTTAGGTATAAAAAGCCT
GGTGTTTCCAAAAAATTCATTTCACTCCTTGTGTCTAGTTTCAATAATGGTTCATTGTTT
AAGGAAAAGGAAGTAAAGAAGACACTGCGAGACCCTCTTATTACAAGTGGTTGTGCAACA
GCTTTGGACTTGGCCAGTAATAAGAGTGTTGTTGTGAACAAGTATACAGATGGGTCTCGT
ATTCTGGACTATGACTTTAACAAGCTTACAGCTTTGGCTGTCACACAGTTAACTGAAGTG
TTTGCACGTAAAGGTAAATTTTTACTTAATAAACAGGATTATGATTATAAGATACAACAA
GCAATGAGTAATCTTGTTCTGGGGTCCAAAGGAAGGAGTGGTGATGCCAACAATGCTGAT
CTGGATGAGATACTATTGGATGGAGGAGCATCAGAATACTTCGACCAACTGAGGTGCACT
GTTGACAATATTGTCAGTCAGTATAGGGAGCAACCAGAAAGACAGCAGCAGGCAGACTGC
AATGCACCCTCAATATCTGATCTTGACAAGGTAGTGGAAGAAAAGCTCTTAATAAGGTTG
ATAAAGAGTGAACTTTCAAACCATATGATAGAAGATTTTGATCGAGAGATCCTGTCTGAG
GATCAATACATCAAAATTTGTGAGAATGTCTACAATGATGCTGCCTTGAGAGATAAATAC
TTTTATGTAGGGCCATTGAACTCATGTCCTATTAGTGAACTGACAAAGGCAGTGGTGACT
AGGACCTTTTTGGACCAAGAATACTTCCAGTGCTTCAAATCAATATTATTAGTGATGAAT
GGGAATAGGCTGATGGGAAGGTACTCTCATTATAAGAGTAAGTGTCTGAACTTCAAATTT
GATACAGGAAGATTGGCTGATGATGTCAGGATAAGTGAACGTGAGAGTAATTCTGAAGCA
CTTAGCAAGGCCTTATCCCTGACTAACTGCACTACAGCAATGTTAAAAAACCTGTGTTTT
TACAGCCAGGAATCACCTCAATCTTATAATTCAACTGGTCCTGACACTGGTAGACTAAAA
TTTTCTTTGTCTTACAAGGAGCAAGTGGGAGGCAACAGAGAGTTGTACATCGGAGACTTA
AGGACAAAGATGTTCACAAGGCTCATCGAGGATTACTTTGAAGCGCTCACATCACAATTA
GCGGGCAGTTGTCTAAACAATGAGAAGGAGTTTGACAATGCCATTCTGTCTATGAAGTTG
AATGTGTCATCGGCACATGTATCATATAGCATGGATCACAGCAAGTGGGGCCCTATGATG
TGTCCTTTCTTGTTTCTAACAATAATACAAAACCTAATTTTACTTTCTGATGATTTACAA
GCTGATTTAAAAGGTAAAGATTACCTATCAACATTGTTAACATGGCACATGCATAAAATG
GTTGAGATCCCATTTAATGTTGTATCAGCAATGATGAAATCATACATCAAATCTCAACTT
GGACTGAAGAAGAAGACAACTCAATCAATGACTGAGGACTTCTTTAATTCTAACTTTCAA
ATTGGCATAGTCCCTTCACACATTAGTTCAATTCTTGATATGGGACAGGGTATTCTGCAC
AACACCTCAGACTTTTATGCGTTGATTTCTGAAAGATTTATAAATTTTGCGGTGAGGTGT
GTGTCTGGAGGGCAAATCGATGCTTACACGTCCAGTGATGATCAGATATCATTATTTGAT
CAGAACTTAACAGAGTTACTCTCAAGAGATACAGAGGAGTTCAAAACACTATTAGAATTC
CATTACTACATGAGTGATCAGTTAAACAAATTTGTAAGTCCAAAGAGTGCAATTGGCAGG
TTTGTTGCAGAGTTCAAATCAAGGTTCTATGTTTGGGGTGATGAGGTACCTTTGCTGACA
AAATTTGTTGCTGCGGCCTTACATAACATAAAGTGCAAAGAACCCCATCAATTGGCAGAA
ACAATTGATACCATAATTGACCAATCTGTGGCTAACGGTGTCCCAGTTGACCTGTGTAAT
CAAATTCAGAAAAGGACTTTGAGCTTGTTGTGTTATGCAAAGTATCCCATTGACCCATTC
CTCTTGAATTGCGAGACTGATGTGCGAGATTGGGTGGACGGGAATCGTAGTTATAGAATA
ATGAGGCAAATTGAGAGGCTAATTCCTGATGCATGCAAAAAGATGAGGTCAATGCTTAGG
ATATTGTTCAATAAATTAAAAACTGGTGAGCTTCATGAGGAATTCACCACCAACTACCTA
TCAGGTGAACACACAACATCATTACAGAATTTGTTTAAACTTCTAGGTATTGAACCTTTG
TCTGACTCTGACTTGGGGTTTTGTTGGTTGAACTTAGCCACCCATCACCCGCTTAGAATG
GTGTTGCGGCAAAAGATAATCTATTCTGGTGCCGTGAATCTGGAAGATGAAAAGGTCCCT
ACAATAGTAAAAACCTTGCAAAATAGGCTGTCATCGACATTCACTAGAGGAGCTCAGAAA
CTGCTGTCTGAAGCAATAAATAAATCAGCTTTCCAAAGTTCTATAGCATCTGGATTCGTA
GGGTTGTGCAGAACACTGGGCAGCAAGTGTGTCAGAGGCCCTAACAAGGAGAATCTTTAC
ATTAGATCCATACAGACTCAGCTACTGGGGACTCAAGGTGTTGAAGCAGTGATGGGGGAC
AATGGGATCCAAATATGGAAAGTTTCACCAGAAGTCAAAAGTGGAAGTGATACTGTTGTC
ACTTATTTAAGACCTCTTCTATGGGATTATATGTGCATAACACTATCTACAGCCATAGAA
CTTGGAGCATGGGTGCTCGGGGAACCAAAACAAGCTCAGATCTTGGACTTTTTTAAACAT
AATCCTTGTGACTACTTCCCCCTGAGACCCACTGTTTCGAAACTGCTGGAGGATAGGGTT
GGCATGAGCCACATCATTCATTCTTTGAGACGTTTATATCCGTCTCTATTTGAGAAGCAC
ATATTGCCATTTATGAGTGATTTAGCTTCAACAAAGATGAAATGGTCACCCAGAATAAAG
TTCCTTGATCTCTGTGTTGCTCTAGATGTGAATTGCGAGGCACTTTCACTTGTTTCACAC
ATTGTTAAGTGGAAGAGGGAGGAACATTATGTTGTATTGGCTTCTGAACTGAGAAACTCA
CATTCTCGCACACACGAGCCCATGATGGAAGAAAGGGTGGTTAGTACTGCTGATGCAGTG
GATAACTTTATGAGACAGATCTACTTTGAATCATATGTCCGCTCTTTTGTAGCAACAACA
AGGACACTTGGGTCATTCACTTGGTTCCCTCACAAAACCTCAATACCAGAGGGTGAAGGT
CTGCAGCGACTGGGTCCCTTCTCTTCATTCATTGAGAAAGCCATTTACAAAGGAATAGAG
AGACCTATGTTTAAGTTTGATCTAATGATGGGCTACGCATGGATAGACTTCGACATAGAA
CCAGCCCAGATAAATTTGAACCAGCTTATTGCTTCAGGCCTGACAGAATTGAAGTTGGAC
TCCCTTGAAGATTTCTTTGATTTGTTGAGTACAATGCCAGTAGATTCTGTTCAGTTTTAC
CAGACAATTAGGTATAAAATCAAGAGTCAAGATGCCAGTTTTAAAGAGACTTTTTCCATC
CATCTCAACATGACAGGACTTGTAAATCAATGTGGTGAGTTTGTGGTGAATCATGTACAA
GCACTGTATTCTGGGTCTGTGAGCCCATGTGTTCTGTCTGACTGTTGGAGACTTGCTCTG
TCGGGTCCAACTTTCAAAGGTAGGTCAGCCTGGTTTGTTGAATCAGATGTAGTGAATGAA
TTCTTAAAGGATACACAGCAGTTAGGGGATGTTGTACCCATGAAGCTAATTGTTAGTCCA
GATAAACTGCAGTTCAGTGAGTTTGACTTCTCCAAGGTCGGACCTGACAACGAGCCAGTG
CCATTAGTTGTATGTAGGGGAGCACTGTGGGAATCTGATAGAAAGGTAGCTGTATTTACA
CCGTCTATTCAAGATCAGGATTTAGAATTGTTTGTAAGGGAGATTGGTGATAGTTCCCCA
CATCTTTTAGTTGGTGCATTGAAATCAATGATGTTTGATAGATTGAAACAAAGAATTCAG
TGGACGGGTGTGGACATTGTCTCAATCCTCACAAAGCAGAGACCTATGGATCATGCTGAT
ATACTGAGTGAACTTCTTGAATCTCTTGGAGAATGGATTGATTTTAAAGGCTATGCCCTT
TGCTACAGCAAATCAAAGCAAAAAGTTATGATCCAGTCAAGTGGGGGCAGCCTAAGACTA
AAGGGAAGGACATGTTCGGAGTTGTTTGAGCCGGAGAGGTGCGTTGAGGACATTGAATAG
>LASV253_NG_2011H
ATGGGTAACAGACAGGCCAAATCAACAAAAGTCGATGAACATCAAAGAGCTCATCTAGTG
CCAGATGCATCCCATCTAGGCCCCCAGTTTTGCAAAAGTTGCTGGTTTGAGAACAAGGGG
TTGGTTGAGTGCAACAACCACTACCTGTGTCTCAACTGTCTCAGCCTGCTCCTTAGCGTT
AGCAGCAGATGCCCGATTTGCAAGATGCCCCTCCCCACCAAGCTAAAGACAACAGCACAG
CCAAGTGCACCCCCGACTGAGGCGGCCAAGAACACAGCACCTCCACCGTATGCCCCATGA
ATGGAGGAAGACATTGCCAATGCCAAGGATCTCATCTCAAAGTACCTTGCAGACAATGAG
AAGCTATCAAGACAGAAGTTAGCTTTTCTGGTCCAAACTGAACCTAGAATGTTACTCATG
GAGGGATTGAAACTACTATCTCTCTGCATTGAGATTGACTCTTGTAAGGCTAATGGATGT
GAACACAACACTGAGGACAAGACGGTTGAATCTATTCTGAATGATCATGGGATTCTCACT
CCAGCTTTATGCTTTGTGGTACCTGACGGCTACAAACTCACTGGTAATGTTTTAATCCTA
CTTGAGTGCTTTGTCAGATCATCCCCCGCCAATTTTGAACAGAAGTATTTAGAAGATCAC
AAAAAACTAGAACAATTAAAGAATGATTTGGAGTCTGTTGGCATCAATCTCATCCCTCTC
ATAGACGGCAGGACAACATTTTACAATGAACAGATACCTGATTGGGTGAATGACAAGCTC
AGGGATACCTTGTTCACCCTGTTAAAATATTCACAAGAAAGTAATGCATTGTTTGAAGAG
TCTGAGTATTCAAGACTTTGTGAATCTTTAGCCTTAACATCTGGGAGGCTCTCAGGAATT
GAAAGCATCAATGTTCTAACTGACAAGCGTGCAAAACACTTTGAGGAAATAATTTCTAGT
TGTCATCAGGGTATTAATAACAAGCTCACCTCTCACGAAGTCAAGAGTTTAATTGAGGAG
GAGTATCAAATCTTCAGGAACAAACTGAGGCAGGGGGACATAGAAAGTCAATTTGTCAGA
ACTGATAAGATGAAGCTATTAGAGGATTTCAGGAAGTTGTATAATGATAAGATAGACACC
TGTGATGACAACATTGAACAGTTAACATTTCAATTCCGAAGAGCCTCTCCAGTCCTTAAG
TTCTTGTATGCAGATTTGGACTCTGGTGAAGAAAGGGTTGCTGACTCTCAAAGTGAACAG
ATGCAATGTTGGAGATCTTTCCTGAACAAGATAAAGTCTCTGAGGATCCTCAACACCAGG
AGGAAACTTCTCCTCATTTTTGACGTTCTGATTCTTCTTGCTAGCCGACTGGACTGCATA
AGGCATGGTCATAGGCTCCTTGCTGGTTGGCTGGGCTCCTGTTTTGTGAGTGTTAATGAT
AGATTGGTTTCATTAGAATCAACAAAAAGGGATTTAAAACGGTGGATAGACAGCAGGAAG
AGAACTAGAGACAGAGATACAGGTGTCCTATCACCTAAAGAAGAACGGAATTGTGAGCTC
CTCACCATCATCAACAGAGTTCTAACTCGAGCCACTAATGCTTTAAAGGAGGTTGGCATA
GAAATCAACTCTTATGGAATTGATTTCAAGATCCTTGATTGTGATGTTTATGATGCCATC
ATGGACATTGAGATCTCCGGTATCACACCCACTATAAGTTACCAGAAAACTCAGGAAGAC
ATGTTCCCTTATACTCTTGGCGTTATTGATATTTTAGATGCAACAGACTTAGAAAGACTA
TCATCATTGAGCTTGGCTTTGATCAACTCAATGAAAACGTCTTCCACAGTGAAACTAAGG
CAAAATGAATTTGGACCCTCTAGATACCAGGTTGTGAGGTGCAAAGAGGCCTATTGCCAA
GAGTTCTTTATCAATAGAATGGGATTCAAACTATTATATCAAAAAACAGGTGAATGCTCA
AAGTGTTATGCTATTAACAACAATGTGGTTGGAGAGGTTTGTTCCTTTTATGCTGATCCT
AAACGGTTTTTTCCTTCAGTTTTCTCCAGTGATGTGTTGCAGAAAGTGGTCGATGTTATG
GTCAGCTGGATAGAAGAGTGCACAGAGCTATCTGAACAATTGATCACTATCAAATTGTTA
ACCAAAATGATTCTAGTTTTGATACTAACACATCCCAGTAAAAGGTGTCAAAAGTTCTTA
CAGAACATTAGGTATTTTGTGATGGCCTTTGTGTCCGATTTTTATCACAAGGATCTGATT
GAGAAAATTAAGGAGGATTTGATCACAGAAGTTGAATATCTGCTCTACAGGCTTATTCGT
CACCTATTAAAGATAATTCTGTCTGAGGAAGTTGTCAGTATGATGACCAATAGATTCAAG
TTTGTTTTAAACATCTCTTATATGTGTCATTTCATTACAAAGGAAACACCTGACAGACTA
ACTGATCAGATCAAATGTTTTGAAAAATTCCTTGAGCCCAAATTGGAATTTGGACATGTG
AGTGTGAACCCAAGGGATGATGCATCAGAGGAAGAGCTTGCTGAAATGGTTTATAATGCA
AGAAAGTTTCTAAGTAAAGAATGTTGTGCAGATACGGAAAAAGTTAGGTATAAAAAGCCT
GGTGTTTCCAAAAAATTCATTTCACTCCTTGTGTCTAGTTTCAATAATGGTTCATTGTTT
[truncated: 273,931 more chars]
