# Supplementary material for: FRESCo: finding regions of excess synonymous constraint in diverse viruses
Source: Genome Biol. 2015 Feb 17;16(1):38. doi: 10.1186/s13059-015-0603-7 (PMC4376164; doi:10.1186/s13059-015-0603-7)
Supplement: Additional file 4: — Sequence alignments (zip folder of FASTA alignments). [file 13059_2015_603_MOESM4_ESM.zip › alignments/LASV/concat_segment-s_orfs_codon-aligned.pruned.fa]

>AV_1999H
ATGGGGCAAATAGTGACATTCTTTCAAGAGGTGCCTCATGTGATAGAAGAGGTGATGAAC
ATTGTTCTTATAGCATTGTCTATATTGGCAGTGTTGAAAGGTCTCTACAACATTGCCACA
TGCGGCCTCATCGGCTTGATCACTTTCCTCTTATTATGTGGAAGGTCTTGCTCATCCAAC
TACAAGGGGGTCTATGAACTTCAATCTCTGGACCTGAACATGGAGACACTCAACATGACC
ATGCCCCTCTCCTGCACAAAGAACAATAGTCATCACTACATAAGGGTTGGCAATGACACA
GGGCTGGAACTGACCTTGACCAACACGAGCATACTCAATCACAAATTCTGCAACCTATCA
GATGCTCACAAGAAAGACCTATATGATCACGCACTCATGAGCATAATCTCAACTTTCCAC
CTGTCTATACCCAATTTCAACCAATACGAAGCAATGAGTTGTGACTTCAATGGGGGCAAA
ATCAGTGTGCAGTACAATCTAAGCCATTCTTATGCTATAGATGCAGCTAATCATTGCGGC
ACAGTCGCGAATGGCATCTTGCAGACTTTCATGAGAATGGCATGGGGTGGGAGCTATATT
GCTCTTGACTCAGGCCGTGGAAACTGGGACTGTATTATGACTAGCTATCAATATCTGATT
ATTCAGAACACAACCTGGGAAAATCACTGTCAGTTCTCAAGACCATCTCCTATTGGTTAT
CTTGGTCTCCTCTCACAGAGGACTAGAGACATTTACATTAGCAGGAGGTTGCTGGGCACA
TTCACGTGGACACTGTCAGACTCTGAGGGTAATGCTACACCAGGAGGTTATTGTCTGACC
AGGTGGATGTTAATTGAAGCTGAGTTGAAATGCTTTGGAAACACAGCAGTAGCAAAGTGT
AATGAAAAGCATGATGAAGAATTTTGCGACATGCTCAGACTTTTTGATTTTAATAAGCAG
GCTATAAGTAGATTGAAATCTGAAGCACAAATGAGCATCCAACTGATCAACAAAGCAGTG
AATGCTTTGATCAACGATCAATTAATTATGAAGAACCACTTGCGAGACATCATGGGGATT
CCATATTGTAATTACAGCAAGTATTGGTACCTCAATCATACAATAACTGGCAAAACCTCA
TTACCTAAATGTTGGCTTGTATCTAATGGTTCATACTTGAATGAAACCCATTTTTCTGAC
GACATCGAGCAACAAGCTGACAATATGATCACAGAGATGCTACAAAAGGAATACATGGAG
AGGCAAGGGAAAACGCCTTTGGGTTTAGTTGATCTGTTTGTGTTTAGCACAAGTTTTTAT
CTAATTAGTATCTTCCTCCGACTAGTCAAGATTCCAACCCATAGACACATTGTGGGCAAA
CCATGTCCTAAGCCCCACAGGTTGAACCACATGGGCATTTGTTCTTGCGGCTTATACAAG
CAGCCTGGCGTCCCCGTGAGATGGAAGAGATAGATGAGTGCCTCCAAAGAAGTGAAATCT
TTCTTATGGACACAATCTCTGAGGAGGGAGTTGTCGGGTTACTGTTCCAATATCAAACTT
CAAGTGGTGAAGGACGCTCAAGCTCTCTTGCATGGGCTTGACTTCTCTGAGGTCAGCAAT
GTCCAGCGGCTGATGCGCAAACAAAGGAGAGATGATAGTGACCTAAAGCGTCTTAGGGAT
CTGAATCAAGCTGTCAACAATCTTGTTGAGCTGAAATCGACACAACAGAAAAGTGTGCTG
AGAGTTGGGACCCTAAGTTCGGACGATTTACTGACTCTGGCGGCTGATTTAGAAAAGCTG
AAATCAAAAGTTACAAGAACAGAAAGGCCCTTGAGTTCAGGTGTCTACATGGGAAACCTA
AGTTCACAGCAGCTCGATCAGAGGAGGGCACTTCTAAATTTGATTGGGATGACAAACGGC
AGTCAGGGGTCACAGGCTGGGAGAGATGGAGTGGTAAGAGTCTGGGATGTGAAGAATGCA
GAATTGTTGAACAATCAATTTGGGACAATGCCGAGCCTGACATTAGCATGTCTGACAAAG
CAGGGACAAGTTGACTTAAATGATGTGGTACAAGCACTCACAGATCTGGGCTTGATTTAT
ACAGCTAAATATCCTAACACATCAGATTTAGATAGGTTAACTCAAAGTCATCCCATTTTA
AACATGATTGACACCAAGAAGAGCTCCCTGAACATCTCAGGCTACAATTTTAGTCTGGGT
GCCGCAGTGAAAGCAGGTGCCTGCATGCTGGATGGTGGCAACATGTTAGAAACAATCAAG
GTTTCGCCTCAATCAATGGATGGCATTTTAAAATCCATCTTGAAGGTCAAGAGGGCTCTT
GGGATGTTCGTCTCAGATACTCCGGGTGAGAGAAACCCCTATGAAAACATACTCTACAAA
ATCTGCTTATCAGGTGACGGGTGGCCATACATTGCATCTAGGACATCAATAGTAGGAAGG
GCTTGGGAAAACACTGTAGTGGACCTTGAAACAGATGGGAAACCACAGAAAATTGGCAGT
GGTAACTCCAACAAATCTCTCCAATCTGCAGGCTTCTCGGCTGGACTAACTTACTCCCAA
CTTATGACCCTTAAAGATGCAATGTTGCAGCTTGACCCAAATGCCAAGACGTGGATGGAC
ATAGAAGGGAGGCCAGAGGACCCGGTGGAAGTTGCTCTCTATCAGCCTATCTCTGGGTGT
TATATACACTTTTTCAGAGAGCCCACTGATCTCAAACAATTTAAACAAGATGCAAAATAT
TCTCATGGAATTGACATCGCAGATCTGTTTGCTGCACAACCAGGTCTGACCAGTGCTGTT
ATTGAGGCGCTCCCCCGGAATATGGTTATCACTTGCCAAGGGTCCGAAGACATAAAGAAG
CTTCTTGAATCACAAGGGAGAAAGGATATAAAACTGATTGACATTGCTCTTAGTAAGATT
GATTCAAGAAAGTTTGAAAATGCTGTTTGGGATCAATATAAAGATTTGTGTCACATGCAC
ACAGGTGTTGTTGTTGAGAAGAAGAAGAGAGGTGGCAAAGAAGAGATCACCCCTCACTGT
GCATTGATGGATTGCATCATGTTTGATGCTGCTGTCTCAGGAGGGTTGAACACACTGGTG
CTCAGAGCTGTGCTACCCAGAGACATGGTGTTTAGAACATCAACACCAAGAGTCGTCCTG
TAA
>BA366_GN_2003R
ATGGGACAGATTGTGACATTCTTCCAAGAGGTGCCTCATGTGATAGAGGAGGTGATGAAC
ATTGTGCTCATTGCATTGTCTGTGCTTGCAGTACTGAAAGGCCTGTACAATGTAGCAACA
TGTGGCCTCATTGGCCTCATTGCCTTTCTTCTACTTTGTGGCAGATCCTGTACAACAACC
TATAAGGGGGTGTATGAACTTCAAGCTCTGGAATTGAACATGGAAACACTCAACATGACC
ATGCCTCTCTCCTGCACAAAAAACAACAGTCACCATTATATAATGGTGGGCAATGAGACA
GGATTGGAATTGACTTTGACCAACACAAGCATTATCAACCACAAGTTCTGTAACCTCTCT
GATGCTCACAAAAAGAATCTTTACGATCACGCTCTCATGAGCATAATCTCAACTTTCCAC
TTGTCCATTCCCAACTTCAATCAGTATGAGGCAATGAGTTGTGACTTCAATGGGGGAAAG
ATCAGTGTGCAGTACAATCTGAGTCACACTTATGCTGTGGACGCAGCCAATCATTGTGGC
ACAGTCGCTAATGGTGTTTTGCAGACCTTTATGAGGATGGCCTGGGGTGGGAGCTATATT
GCTCTTGACTCAGGCCGTGGTAGTTGGGACTGCATTATGACCAGTTATCAGTATTTGATA
ATTCAAAACACAACCTGGGAAGACCACTGTCAATTCTCAAGACCATCCCCCATTGGTTAT
CTTGGGCTCCTATCACAGAGAACAAGAGATATCTACATTAGTAGGAGACTGTTAGGCACA
TTCACCTGGACATTGTCAGATTCTGAAGGCAAAGATACACCAGGAGGATACTGCTTGACC
AGGTGGATGTTGATTGAGGCTGAGTTGAAATGCTTTGGTAACACAGCTGTGGCAAAATGC
AATGAAAAACACGATGAAGAATTCTGTGACATGCTTAGGTTGTTTGATTTCAACAAGCAA
GCCATTCAAAGATTGAAAGCTGAGGCACAAATGAGCATACAATTAATTAACAAAGCAGTG
AATGCTCTAATAAATGACCAGCTAATTATGAAGAATCATTTGCGTGACATCATGGGAATA
CCATACTGTAATTATAGTAAGTATTGGTATCTCAATCACACAATCACTGGGAGGACTTCC
CTACCAAAATGCTGGCTTGTGTCCAATGGTTCATACCTGAATGAAACTCACTTCTCTGAT
GATATAGAGCAGCAAGCTGACAATATGATCACTGAAATGCTGCAAAAGGAATATATAGAG
AGACAGGGGAAGACACCATTAGGTCTAGTTGACCTCTTTGTGTTTAGCACGAGTTTTTAT
CTCATAAGTATTTTCCTACACTTAATCAAGATACCAACTCATAGACACATTGTGAACAAA
CCGTGTCCTAAACCCCACAGGCTGAATCACATGGGTGTGTGTTCATGCGGTCTCTACAAG
CAGCCTGGCGTTCCTGTGAGATGGAAGAGATGAATGAGTGTTTCAAAAGAGGTGAAATCC
TTCTTATGGACACAATCTCTGAGGAGGGAGCTGTCAGGCTACTGCTCCAACATCAAATTG
CAGGTTGTGAAGGATGCCCAAGCTCTCCTGCATGGACTTGACTTCTCTGAGGTAAGCAAT
GTCCAGCGTCTGATGCGCAAACAAAGGAGAGATGATAATGATTTGAAGAGACTCAGAGAT
CTGAATCAGGCAGTTAATAATCTTGTTGAGCTGAAGTCAACTCAACAAAAGAGTGTCTTA
AGAGTTGGGACCCTAACTTCAGACGATCTGCTGATCCTGGCTGCCGATCTAGAGAAACTG
AAGACAAAAGTCACCAGAACAGAAAGGCCACTAAGTGCAGGTGTCTATATGGGGAATCTG
AGTTCACAGCAGCTCGAACAGAGACGAGCTCTCTTAAACATGATAGGAATGAATGGTGGT
AATCAAGGAGTTCAGGCTGGGAGAGACGGAGTGGTGAGAGTCTGGGATGTAAAGAACGCA
GAGCTACTTAATAACCAGTTCGGGACTATGCCAAGTCTGACGCTGGCGTGTTTGACGAAG
CAGGGGCAGGTTGATTTGAATGATGCGGTTCAGGCACTTACAGACCTTGGTTTGATTTAC
ACAGCAAAGTACCCCAACACCTCTGACTTAGACAGATTGGCTCAAAGCCACCCTATCCTG
AATATGATTGACACCAAGAAGAGCTCATTGAACATCTCGGGTTATAACTTCAGCTTGGGT
GCCGCTGTGAAGGCAGGAGCCTGCATGTTGGATGGTGGCAACATGCTAGAAACAATCAAA
GTATCACCTCAAACAATGGATGGTATTCTCAAATCTATCTTGAAAGTGAAAAGGACTCTT
GGAATGTTTGTCTCAGACACTCCTGGTGAAAGAAACCCTTATGAAAACATACTTTACAAA
ATTTGCTTGTCAGGAGATGGATGGCCATACATTGCATCGAGAACATCAATAACAGGAAGA
GCTTGGGAGAACACCATAGTTGATTTAGAATCAGACGGGAAACCACAGAAGGTTGGGAAC
AATGGTTCCAATAAATCTTTACAATCAGCAGGCTTCACTGCTGGACTCACATATTCTCAA
CTCATGACTCTTAAGGATGCAATGCTGCAGCTTGACCCAAATGCAAAGACTTGGATGGAT
ATTGAGGGAAGGCCCGAAGATCCTGTAGAAGTTGCTCTTTACCAACCGAGCTCTGGCTGC
TATATTCACTTCTTTCGTGAGCCTACTGACTTAAAGCAGTTCAAACAAGATGCCAAATAT
TCTCATGGCATTGATGTCACAGACTTGTTTGCTGCACAGCCAGGTCTGACCAGTGCAGTT
ATAGAAGCACTCCCTCGAAACATGGTCATCACCTGCCAGGGATCTGAAGATGTAAGAAAG
CTCCTTGAATCACAGGGAAGGAAGGACATAAAACTGATTGATATTGCCCTCAGCAAGGCT
GACTCCAGAAAGTATGAAAATGCAGTCTGGGACCAATACAAAGACCTGTGTCACATGCAC
ACAGGTGTTGTTGTTGAAAAGAAGAAAAGAGGTGGCAAAGAGGAGATGACCCCTCACTGT
GCACTGATGGATTGCATCATGTTTGATGCAGCAGTGTCGGGAGGATTAAGCACACAGGTT
TTGAGAGCAGTGCTGCCCAGAGACATGGTCTTTAGAACATCAACACCCAAAGTCGTCCTG
TAA
>G502_SL_2009H
ATGGGACAGATAGTGACATTCTTCCAGGAAGTACCTCATGTAATAGAAGAGGTGATGAAC
ATTGTTCTCATTGCACTGTCTATACTAGCAGTGCTGAAAGGTCTGTATAATTTTGCAACA
TGTGGCCTCGTTGGTCTACTCACCTTCCTCCTATTGTGTGGCAGGTCTTGCACAACCGGA
TACAAAGGGGTTTATGAGCTTCAAACTCTGGAACTAAACATGGAGACACTCAATATGACC
ATGCCTCTCTCCTGCACAAAGAACAACAGTCATCATTATATAATGGTGGGTAATGAGACA
GGACTAGAACTGACTTTGACTAACACGAGCATCATTAATCATAAATTTTGCAATCTGTCT
GATGCCCACAAAAAGAACCTTTATGACCACGCTCTTATGAGCATAATTTCAACTTTCCAC
TTGTCCATCCCCAACTTCAATCAGTATGAGGCAATGAGCTGCGATTTTAATGGGGGAAAG
ATTAGTGTACAGTACAACCTGAGCCACAGTTATGCTGGGGATGCGGCTGATCATTGTGGC
ACTGTTGCAAATGGTGTCTTGCAGACTTTCATGAGGATGGCCTGGGGTGGGAGCTACATT
GCTCTTGACTCAGGTCGTGGCAGGTGGGACTGTATTATGACTAGTTATCAATATTTGATA
ATCCAAAATACAACCTGGGAAGATCACTGCCAGTTCTCAAGACCATCTCCCATCGGTTAT
CTCGGGCTCCTCTCACAAAGAACTAGAGACATTTACATTAGTAGAAGGCTACTAGGCACA
TTCACATGGACACTGTCAGATTCTGAAGGCAAGGACACACCAGGAGGATATTGTCTGACT
AGATGGATGCTGATTGAGGCTGAATTAAAATGCTTCGGGAACACAGCTGTAGCAAAATGT
AATGAGAAGCATGATGAGGAATTTTGTGACATGCTGAGGCTGTTTGACTTCAACAAACAA
GCCATTCAAAGGTTAAAAGCTGAAGCACAGATGAGCATTCAATTGATCAACAAGGCAGTA
AATGCTTTGATAAATGACCAACTTGTAATGAAGAACCACTTACGGGACATCATGGGAATT
CCATACTGTAATTACAGCAGGTATTGGTATCTCAACCACACAACCACTGGAAGAACATCA
CTGCCTAAATGTTGGCTTGTGTCAAATGGCTCATACTTAAACGAGACCCACTTTTCTGAT
GATATTGAGCAACAAGCTGACAACATGATCACTGAGATGTTACAGAAGGAATATATGGAA
AGGCAGGGAAAGACACCATTAGGTCTGGTTGACCTCTTTGTGTTCAGCACAAGTTTCTAT
CTTATTAGCATCTTCCTTCACCTGGTCAAGATACCAACTCATAGGCATATTGTGGGCAAG
TCGTGTCCCAAACCTCATAGATTGAATCACATGGGCATATGTTCCTGTGGACTCTACAAA
CAGCCCGGTGTACCTGTGAAATGGAAGAGATGAATGAGTGCCTCAAAGGAAATAAAGTCC
TTTCTGTGGACACAATCATTGAGGAGGGAATTGTCTGGTTACTGCTCCAACATCAAACTA
CAGGTGGTAAAAGATGCCCAGGCTCTTCTGCATGGTCTTGACTTCTCCGAAGTCAGTAAT
GTTCAACGGTTAATGCGCAAGGAGAGAAGGGATGACAATGACTTGAAACGGTTGAGGGAC
CTAAATCAAGCGGTCAACAACCTTGTTGAGTTAAAATCAACTCAACAAAAGAGTATACTG
AGAGTTGGGACTCTAACCTCAGATGACTTATTAATCTTAGCTGCTGATCTAGAGAAGTTG
AAATCAAAGGTGATCAGGACAGAAAGGCCATTGAGTGCAGGTGTCTATATGGGCAACTTG
AGCTCACAGCAACTTGACCAAAGACGGGCTCTTCTGAGTATGATAGGAATGAGTGGTGGT
AATCAAGGGGTTCGGGCTGGGAAGGATGGAGTGGTGAGAGTTTGGGATGTGAAAAATGCA
GAGTTGCTTAATAATCAGTTTGGGACTATGCCAAGTCTAACACTGGCATGTCTGACAAAA
CAGGGGCAGGTTGACTTGAATGATGCAGTGCAAGCACTGACAGATTTGGGTCTGATCTAC
ACAGCAAAGTATCCCAATACTTCAGACTTAGATAGGCTGACTCAAAGTCACCCCATCTTA
AACATGATTGACACCAAGAAGAGTTCCTTGAATATCTCTGGTTATAATTTTAGCTTGGGT
GCAGCTGTGAAAGCAGGAGCTTGCATGCTGGATGGTGGCAATATGTTGGAGACAATCAAA
GTGTCACCTCAGACAATGGATGGTATCCTCAAATCCATCTTAAAGGTCAAGAAGGCTCTT
GGGATGTTCATCTCAGACACCCCTGGTGAAAGGAATCCTTATGAAAACATACTCTACAAG
ATTTGTTTGTCAGGAGATGGATGGCCATATATTGCATCAAGAACTTCAATAACAGGAAGA
GCCTGGGAAAACACTGTCGTTGACCTAGAATCAGATGGGAAGCCACAGAAAGCTGGCAGC
AACAATTCCAATAAATCCCTGCAGTCGGCAGGGTTTACCGCTGGGCTTACCTATTCTCAG
CTGATGACCCTCAAGGATGCGATGCTGCAGCTTGACCCAAACACTAAGACTTGGATGGAC
ATCGAAGGAAGACCTGAAGACCCAGTGGAAATTGCCCTCTATCAGCCAAGTTCAGGCTGC
TACATACACTTTTTCCGTGAACCTACTGATTTAAAGCAGTTCAAGCAGGATGCTAAGTAC
TCACATGGGATTGATGTTACAGACCTCTTCGCTGCACAACCGGGCTTGACCAGTGCTGTC
ATAGATGCACTCCCCCGGAATATGGTCATTACCTGTCAGGGGTCCGATGACATAAGGAAA
CTCCTTGAATCACAAGGTAGAAAAGACATCAAACTAATTGATATTGCCCTCAACAAAACT
GATTCCAGGAAGTATGAAAATGCAGTCTGGGATCAGTATAAGGACTTGTGCCACATGCAC
ACAGGTGTCGTTGTTGAAAAGAAGAAAAGAGGCGGTAAAGAGGAAATAACCCCTCACTGT
GCACTAATGGACTGCATCATGTTTGATGCAGCAGTGTCAGGAGGACTGAACACATCTGTT
TTGAGAGCAGTGCTGCCTAGAGATATGGTATTCAGAACATCAACACCCAGAGTCGTCCTG
TAA
>G2147_SL_2011H
ATGGGACAGATAGTGACATTCTTCCAGGAAGTGCCTCATGTAATAGAAGAGGTGATGAAC
ATTGTACTCATTGCACTGTCTATACTAGCAGTGCTGAAGGGTCTGTACAATTTTGCAACA
TGTGGCCTTGTTGGTCTGCTTACTTTCCTCTTGTTATGTGGCAGGTCTTGCACAACCAGT
TACAAAGGGGTTTATGAGCTTCAGACTCTGGAACTAAACATGGAGACACTCAATATGACC
ATGCCTCTCTCCTGCACAAAGAACAACAGCCATCATTATATAATGGTGGGTAATGAGACA
GGACTAGAATTGACTTTGACCAACACGAGCATTATTGATCATAAATTTTGCAATCTGTCT
GATGCCCACAAAAAGAACCTTTATGACCACGCTCTTATGAGCATAATCTCAACTTTCCAT
TTGTCCATTCCCAACTTCAATCAGTATGAGGCAATGAGCTGTGATTTTAATGGAGGAAAG
ATTAGTGTGCAGTACAATCTGAGTCACAGCTATGCTGGGGATGCGGCCAACCATTGTGGC
ACTGTTGCAAATGGTGTCTTACAGACTTTCATGAGGATGGCCTGGGGTGGGAGCTATATT
GCTCTTGACTCAGGCCGTGGCGGATGGGACTGCATTATGACTAGTTATCAGTATCTGATA
ATCCAAAACACAACCTGGGAAGATCACTGCCAGTTCTCAAGACCATCTCCCATCGGTTAT
CTTGGGCTCCTCTCACAAAGAACCAGAGATATTTACATTAGTAGAAGGTTACTAGGCACA
TTCACATGGACACTATCAGATTCTGAAGGCAAGGACACACCAGGGGGATATTGTTTGACC
AGATGGATGCTAATTGAAGCTGAACTAAAATGCTTCGGGAACACAGCTGTAGCAAAATGT
AATGAGAAGCATGATGAGGAATTTTGTGACATGCTGAGGCTGTTTGACTTCAACAAACAA
GCCATTCAAAGGTTGAAAGCTGAAGCACAAATGAGCATTCAATTGATCAACAAGGCAGTA
AATGCTCTGATAAATGACCAACTCATAATGAAGAACCATTTACGGGACATCATGGGAATT
CCATACTGTAATTACAGCAAGTATTGGTACCTCAACCATACAACCACTGGGAAAACATCA
CTGCCAAAATGTTGGCTTGTGTCAAATGGTTCATACTTAAACGAGACCCACTTTTCTGAT
GATATTGAGCAACAAGCTGACAACATGATTACTGAGATGCTGCAGAAGGAGTATATGGAA
AGGCAGGGAAAGACACCATTGGGTCTAGTTGACCTCTTTGTGTTCAGCACAAGTTTCTAT
CTCATTAGCATCTTCCTTCACCTGGTCAAAATACCAACTCATAGACATATTGTAGGCAAG
TCGTGTCCCAAACCTCACAGATTGAATCACATGGGCATATGTTCCTGTGGACTCTACAAA
CAGCCCGGTGTGCCTGTAAAGTGGAAGAGATGAATGAGTGCCTCAAAGGAAATAAAGTCC
TTCTTGTGGACACAATCATTGAGGAGGGAATTATCTGGTTACTGCTCCAACATCAAACTA
CAGGTGGTGAAAGATGCCCAGGCTCTTTTACATGGACTTGACTTCTCTGAAGTCAGTAAT
GTTCAACGCTTGATGCGCAAGGAGAGAAGGGATGACAATGATTTGAAACGATTGAGGGAC
CTAAATCAAGCGGTCAACAACCTTGTTGAGTTAAAATCAACTCAACAAAAGAGTGTACTG
AGAGTTGGGACTCTAACCTCAGATGACTTATTAATCTTAGCCGCTGATCTAGAGAAGTTG
AAATCAAAGGTGATCAGGACAGAAAGGCCATTGAGTGCAGGTGTCTATATGGGCAACTTG
AGCTCACAGCAACTTGACCAAAGACGAGCTCTTCTGAGCATGATAGGAATGAGTGGTGGT
AATCAAGGGACTCGGGCTGGGAGAGATGGAGTGGTGAGAGTTTGGGATGTAAAAAATGCA
GAGTTGCTTAACAATCAGTTCGGGACCATGCCAAGTCTAACACTGGCATGTCTGACAAAA
CAGGGGCAGGTTGACTTGAATGATGCAGTGCAAGCACTGACAGATTTGGGTCTAATCTAC
ACAGCAAAGTATCCCAACACTTCAGACTTAGATAGGCTGACTCAAAGTCACCCCATCTTA
AACATGATTGACACCAAGAAAAGTTCCTTGAATATCTCCGGTTATAACTTTAGCTTGGGT
GCAGCTGTGAAGGCAGGAGCTTGCATGCTGGATGGTGGCAATATGTTGGAGACAATCAAG
GTGTCACCTCAGACAATGGATGGCATCCTCAAATCCATCTTGAAGGTCAAGAAGGCTCTT
GGGATGTTCATATCAGACACCCCTGGTGAAAGGAATCCTTATGAAAACATACTCTACAAA
ATTTGTTTGTCAGGAGATGGATGGCCATATATTGCATCAAGGACCTCAATAACAGGAAGA
GCCTGGGAAAACACTGTCGTTGACTTGGAATCAGATGGGAAGCCACAGAAAGCTGGCAGC
AACAACTCCAATAAATCCCTACAGTCGGCAGGGTTTACCGCTGGGCTTACCTACTCTCAG
CTGATGACCCTCAAGGATGCGATGCTGCAACTTGACCCAAACGCTAAGACTTGGATGGAC
ATCGAAGGAAGGCCTGAAGATCCGGTGGAAATTGCCCTCTATCAACCAAGTTCAGGCTGC
TACATACACTTTTTCCGCGAACCTACTGATTTAAAGCAGTTCAAGCAGGATGCTAAGTAC
TCACATGGGATTGATGTTACAGACCTCTTCGCTGCACAACCGGGCTTGACCAGTGCTGTC
ATAGATGCACTCCCCCGGAATATGGTCATTACCTGTCAGGGGTCTGATGACATAAGGAAA
CTCCTTGAATCACAAGGCAGAAAAGACATCAAACTAATTGACATTGCCCTCAGCAAAGCT
GATTCCAGGAAGTATGAAAATGCAGTCTGGGATCAGTATAAAGACTTATGCCACATGCAC
ACAGGTGTTGTGGTTGAAAAGAAGAAAAGAGGCGGTAAAGAGGAAATAACCCCTCATTGT
GCACTAATGGATTGCATTATGTTTGATGCAGCAGTCTCAGGAGGACTGAACACATCTGTT
TTAAGAGCAGTGCTGCCTAGAGACATGGTATTTAGAACATCAACACCTAGAGTCGTCCTG
TAA
>G610_SL_2009H
ATGGGACAGATAGTGACATTCTTCCAGGAAGTGCCTCATGTAATAGAAGAGGTGATGAAC
ATTGTTCTCATTGCACTGTCCATACTGGCAGTGCTGAAAGGTCTGTACAATTTTGCAACA
TGTGGCCTCGTTGGTTTGGTTACTTTCCTCCTGTTGTGTGGCAGGTCTTGCACAACTAGT
TATAAAGGGGTTTATGAGCTTCAGACTCTGGAACTAAATATGGAGACACTCAATATGACC
ATGCCTCTCTCCTGCACAAAGAACAACAGTCATCATTACATAATGGTGGGTAATGAGACA
GGACTGGAACTGACCTTGACCAACACAAGCATTATTAATCATAAATTTTGCAATCTGTCT
GATGCCCACAAAAAGAACCTCTATGACCATGCCCTTATGAGCATAATTTCAACTTTCCAC
TTGTCCATCCCCAACTTCAATCAGTATGAGGCAATGAGCTGCGACTTCAATGGGGGAAAG
ATTAGTGTGCAGTACAACCTGAGTCACAGCTATGCTGGGGATGCGGCCAACCACTGTGGC
ACTGTTGCAAATGGTGTCTTACAGACTTTCATGAGGATGGCTTGGGGTGGGAGTTACATT
GCTCTTGACTCAGGCCGTGGCCGGTGGGACTGTATTATGACTAGTTATCAATATCTGATA
ATCCAAAATACGACCTGGGAAGATCACTGCCAATTCTCAAGACCATCACCCATCGGTTAT
CTCGGGCTCCTCTCACAGAGGACCAGAGATATTTATATTAGTAGAAGACTACTAGGCACA
TTTACATGGACACTGTCAGATTCTGAAGGTAAGGACACACCAGGGGGATATTGTCTGACC
AGATGGATGCTAATTGAAGCTGAATTAAAATGCTTCGGAAACACAGCTGTAGCAAAATGT
AATGAGAAGCATGATGAGGAATTTTGTGACATGCTAAGGCTGTTTGACTTCAACAAACAG
GCTATTCAAAGGCTGAAAGCTGAAGCACAAATGAGTATTCAGTTGATCAACAAGGCAGTA
AATGCTTTGATAAATGACCAACTTATAATGAAGAACCATCTCCGGGACATCATGGGGATT
CCATACTGTAATTACAGCAAGTATTGGTACCTCAACCACACAACTACTGGGAAAACATCA
CTGCCCAAATGTTGGCTTGTATCAAATGGCTCATACTTGAACGAGACCCACTTTTCTGAT
GATATTGAACAACAAGCTGACAACATGATCACTGAGATGTTGCAGAAGGAGTATATGGAG
AGGCAGGGGAAGACACCATTGGGCCTGGTTGACCTCTTTGTGTTCAGCACAAGTTTCTAT
CTCATTAGCATCTTCCTTCACCTAGTTAAAATACCAACTCATAGGCATATTGTAGGCAAG
TCATGTCCCAAACCTCACAGATTGAATCATATGGGCATATGTTCTTGTGGACTCTATAAA
CAACCCGGTGTGCCTGTGAAGTGGAAGAGATGAATGAGTGCCTCAAAGGAAATAAAGTCC
TTTCTGTGGACACAATCATTGAGAAGGGAACTATCTGGTTACTGCTCCAACATCAAACTA
CAGGTTGTGAAAGATGCCCAAGCTCTTTTACATGGACTTGATTTCTCCGAAGTCAGCAAT
GTTCAACGGCTGATGCGCAAGGAGAGAAGGGATGACAATGATCTGAAACGGTTGAGGGAC
CTAAATCAAGCGGTCAACAACCTTGTTGAGTTAAAATCAACTCAACAAAAGAGTATACTG
AGAGTTGGGACTCTAACATCAGATGACTTATTAATCTTAGCCGCTGATCTAGAGAAGTTG
AAATCAAAGGTGACCAGGACAGAAAGGCCATTGAGTGCAGGTGTCTATATGGGCAACCTG
AGCTCACAGCAACTTGACCAGAGACGAGCTCTTCTGAGTATGATAGGAATGAGTGGTGGT
AATCAAGGGGCTCGGGCTGGGAGAGATGGAGTGGTGAGAGTTTGGGATGTGAAAAATGCA
GAGTTGCTTAACAATCAGTTCGGGACCATGCCAAGTTTGACACTGGCATGTCTGACAAAG
CAGGGGCAGGTTGACCTGAATGATGTAGTGCAAGCATTGACAGATTTGGGTCTGATTTAC
ACAGCTAAGTATCCCAATACTTCAGACTTAGATAGGCTGACTCAGAGTCACCCCATCCTA
AACATGATTGACACCAAGAAAAGCTCTCTGAATATCTCAGGCTATAATTTCAGCCTGGGT
GCAGCTGTGAAGGCAGGAGCTTGCATGCTAGATGGCGGCAACATGCTGGAGACAATTAAG
GTGTCACCTCAGACGATGGACGGCATCCTCAAATCCATCTTAAAGGTCAAGAAGGCTCTT
GGGATGTTCATCTCAGACACCCCTGGTGAAAGGAATCCTTATGAAAACATACTCTACAAG
ATTTGTTTGTCAGGAGATGGATGGCCATATATTGCATCAAGAACCTCAATAACAGGAAGG
GCCTGGGAAAACACTGTCGTTGATCTGGAATCAGATGGGAAGCTACAGAAAGCTGGCAGC
AACAATTCCAACAAATCCTTGCAGTCGGCAGGGTTTACCGCTGGGCTTACCTATTCTCAG
CTAATGACCCTCAAGGATGCAATGTTGCAACTTGACCCAAATGCCAAGACCTGGATGGAC
ATTGAAGGAAGACCTGAAGATCCAGTGGAGATTGCCCTCTATCAACCAAGTTCAGGCTGC
TACATACACTTCTTCCGTGAGCCTACTGACTTAAAGCAGTTCAAGCAGGATGCTAAGTAC
TCACATGGGATTGATGTTACGGACCTCTTCGCTGCACAGCCGGGTTTGACCAGTGCTGTC
ATTGATGCACTCCCCCGGAATATGGTCATTACCTGTCAGGGGTCCGATGACATAAGGAAA
CTCCTTGAATCACAAGGTAGAAAAGACATCAAACTAATTGATATTGCCCTCAACAAAACT
GATTCCAGGAAGTATGAAAATGCAGTCTGGGATCAGTATAAGGACTTATGCCACATGCAC
ACAGGTGTCGTTGTTGAAAAGAAGAAAAAGGGCGGCAAAGAGGAAATAACCCCTCACTGT
GCACTAATGGACTGCATCATGTTTGATGCAGCAGTGTCAGGAGGACTGAACACATCGGTT
TTGAGAGCAGTGCTGCCTAGAGATATGGTGTTCAGAACATCGACACCTAGAGTCGTCCTG
TAA
>G693_SL_2009H
ATGGGACAGATAGTGACATTCTTCCAGGAAGTGCCTCATGTAATAGAAGAGGTGATGAAC
ATTGTTCTCATTGCACTGTCCATACTGGCAGTGCTGAAAGGTCTGTACAATTTTGCAACA
TGTGGCCTCGTTGGTTTGGTTACTTTCCTCCTGTTGTGTGGCAGGTCTTGCACAACTAGT
TATAAAGGGGTTTATGAGCTTCAGACTCTGGAACTAAATATGGAGACACTCAATATGACC
ATGCCTCTCTCCTGCACAAAGAACAACAGTCATCATTACATAATGGTGGGTAATGAGACA
GGACTGGAACTGACCTTGACCAACACAAGCATTATTAATCATAAATTTTGCAATCTGTCT
GATGCCCACAAAAAGAACCTCTATGACCATGCCCTTATGAGCATAATTTCAACTTTCCAC
TTGTCCATCCCCAACTTCAATCAGTATGAGGCAATGAGCTGCGACTTCAATGGGGGAAAG
ATTAGTGTGCAGTACAACCTGAGTCACAGCTATGCTGGGGATGCGGCCAACCACTGTGGC
ACTGTTGCAAATGGTGTCTTACAGACTTTCATGAGGATGGCTTGGGGTGGGAGTTACATT
GCTCTTGACTCAGGCCGTGGCCGGTGGGACTGTATTATGACTAGTTATCAATATCTGATA
ATCCAAAATACGACCTGGGAAGATCACTGCCAATTCTCAAGACCATCACCCATCGGTTAT
CTCGGGCTCCTCTCACAGAGGACCAGAGATATTTATATTAGTAGAAGACTACTAGGCACA
TTTACATGGACACTGTCAGATTCTGAAGGTAAGGACACACCAGGGGGATATTGTCTGACC
AGATGGATGCTAATTGAAGCTGAATTAAAATGCTTCGGAAACACAGCTGTAGCAAAATGT
AATGAGAAGCATGATGAGGAATTTTGTGACATGCTAAGGCTGTTTGACTTCAACAAACAG
GCTATTCAAAGGCTGAAAGCTGAAGCACAAATGAGTATTCAGTTGATCAACAAGGCAGTA
AATGCTTTGATAAATGACCAACTTATAATGAAGAACCATCTCCGGGACATCATGGGGATT
CCATACTGTAATTACAGCAAGTATTGGTACCTCAACCACACAACTACTGGGAAAACATCA
CTGCCCAAATGTTGGCTTGTATCAAATGGTTCATACTTGAACGAGACCCACTTTTCTGAT
GATATTGAACAACAAGCTGACAACATGATCACTGAGATGTTGCAGAAGGAGTATATGGAG
AGGCAGGGGAAGACACCATTGGGCCTGGTTGACCTCTTTGTGTTCAGCACAAGTTTCTAT
CTCATTAGCATCTTCCTTCACCTAGTTAAAATACCAACTCATAGGCATATTGTAGGCAAG
TCATGTCCCAAACCTCACAGATTGAATCATATGGGCATATGTTCTTGTGGACTCTATAAA
CAACCCGGTGTGCCTGTGAAGTGGAAGAGATGAATGAGTGCCTCAAAGGAAATAAAGTCC
TTTCTGTGGACACAATCATTGAGAAGGGAACTATCTGGTTACTGCTCCAACATCAAACTA
CAGGTTGTGAAAGATGCCCAAGCTCTTTTACATGGACTTGATTTCTCCGAAGTCAGCAAT
GTTCAACGGCTGATGCGCAAGGAGAGAAGGGATGACAATGATCTGAAACGGTTGAGGGAC
CTAAATCAAGCGGTCAACAACCTTGTTGAGTTAAAATCAACTCAACAAAAGAGTATACTG
AGAGTTGGGACTCTAACATCAGATGACTTATTAATCTTAGCCGCTGATCTAGAGAAGTTG
AAATCAAAGGTGACCAGGACAGAAAGGCCATTGAGTGCAGGTGTCTATATGGGCAACCTG
AGCTCACAGCAACTTGACCAGAGACGAGCTCTTCTGAGTATGATAGGAATGAGTGGTGGT
AATCAAGGGGCTCGGGCTGGGAGAGATGGAGTGGTGAGAGTTTGGGATGTGAAAAATGCA
GAGTTGCTTAACAATCAGTTCGGGACCATGCCAAGTTTGACACTGGCATGTCTGACAAAG
CAGGGGCAGGTTGACCTGAATGATGTAGTGCAAGCATTGACAGATTTGGGTCTGATTTAC
ACAGCTAAGTATCCCAATACTTCAGACTTAGATAGGCTGACTCAGAGTCACCCCATCCTA
AACATGATTGACACCAAGAAAAGCTCTCTGAATATCTCAGGCTATAATTTCAGCCTGGGT
GCAGCTGTGAAGGCAGGAGCTTGCATGCTAGATGGCGGCAACATGCTGGAGACAATTAAG
GTGTCACCTCAGACGATGGACGGCATCCTCAAATCCATCTTAAAGGTCAAGAAGGCTCTT
GGGATGTTCATCTCAGACACCCCTGGTGAAAGGAATCCTTATGAAAACATACTCTACAAG
ATTTGTTTGTCAGGAGATGGATGGCCATATATTGCATCAAGAACCTCAATAACAGGAAGG
GCCTGGGAAAACACTGTCGTTGATCTGGAATCAGATGGGAAGCTACAGAAAGCTGGCAGC
AACAATTCCAACAAATCCTTGCAGTCGGCAGGGTTTACCGCTGGGCTTACCTATTCTCAG
CTAATGACCCTCAAGGATGCAATGTTGCAACTTGACCCAAATGCCAAGACCTGGATGGAC
ATTGAAGGAAGACCTGAAGATCCAGTGGAGATTGCCCTCTATCAACCAAGTTCAGGCTGC
TACATACACTTCTTCCGTGAGCCTACTGACTTAAAGCAGTTCAAGCAGGATGCTAAGTAC
TCACATGGGATTGATGTTACGGACCTCTTCGCTGCACAGCCGGGTTTGACCAGTGCTGTC
ATTGATGCACTCCCCCGGAATATGGTCATTACCTGTCAGGGGTCCGATGACATAAGGAAA
CTCCTTGAATCACAAGGTAGAAAAGACATCAAACTAATTGATATTGCCCTCAACAAAACT
GATTCCAGGAAGTATGAAAATGCAGTCTGGGATCAGTATAAGGACTTATGCCACATGCAC
ACAGGTGTCGTTGTTGAAAAGAAGAAAAAGGGCGGCAAAGAGGAAATAACCCCTCACTGT
GCACTAATGGACTGCATCATGTTTGATGCAGCAGTGTCAGGAGGACTGAACACATCGGTT
TTGAGAGCAGTGCTGCCTAGAGATATGGTGTTCAGAACATCGACACCTAGAGTCGTCCTG
TAA
>G771_SL_2010H
ATGGGACAGATAGTGACATTCTTCCAGGAAGTGCCTCATGTAATAGAAGAGGTGATGAAC
ATTGTTCTCATTGCACTGTCCATACTGGCAGTGCTGAAAGGTCTGTACAATTTTGCAACA
TGTGGCCTCGTTGGTTTGGTTACTTTCCTCCTGTTGTGTGGCAGGTCTTGCACAACTAGT
TATAAAGGGGTTTATGAGCTTCAGACTCTGGAACTAAATATGGAGACACTCAATATGACC
ATGCCTCTCTCCTGCACAAAGAACAACAGTCATCATTACATAATGGTGGGTAATGAGACA
GGACTGGAACTGACCTTGACCAACACAAGCATTATTAATCATAAATTTTGCAATCTGTCT
GATGCCCACAAAAAGAACCTCTATGACCATGCCCTTATGAGCATAATTTCAACTTTCCAC
TTGTCCATCCCCAACTTCAATCAGTATGAGGCAATGAGCTGCGACTTCAATGGGGGAAAG
ATTAGTGTGCAGTACAACCTGAGTCACAGCTATGCTGGGGATGCGGCCAACCACTGTGGC
ACTGTTGCAAATGGTGTCTTACAGACTTTCATGAGGATGGCTTGGGGTGGGAGTTACATT
GCTCTTGACTCAGGCCGTGACCGGTGGGACTGTATTATGACTAGTTATCAATATCTGATA
ATCCAAAATACGACCTGGGAAGATCACTGCCAATTCTCAAGACCATCACCCATCGGTTAT
CTCGGGCTCCTCTCACAGAGGACCAGAGATATTTATATTAGTAGAAGACTACTAGGCACA
TTTACATGGACACTGTCAGATTCTGAAGGTAAGGACACACCAGGGGGATATTGTCTGACC
AGATGGATGCTAATTGAAGCTGAATTAAAATGCTTCGGAAACACAGCTGTAGCAAAATGT
AATGAGAAGCATGATGAGGAATTTTGTGACATGCTAAGGCTGTTTGACTTCAACAAACAG
GCTATTCAAAGGCTGAAAGCTGAAGCACAAATGAGTATTCAGTTGATCAACAAGGCAGTA
AATGCTTTGATAAATGACCAACTTATAATGAAGAACCATCTCCGGGACATCATGGGGATT
CCATACTGTAATTACAGCAAGTATTGGTACCTCAACCACACAACTACTGGGAAAACATCA
CTGCCCAAATGTTGGCTTGTATCAAATGGTTCATACTTGAACGAGACCCACTTTTCTGAT
GATATTGAACAACAAGCTGACAACATGATCACTGAGATGTTGCAGAAGGAGTATATGGAG
AGGCAGGGGAAGACACCATTGGGCCTGGTTGACCTCTTTGTGTTCAGCACAAGTTTCTAT
CTCATTAGCATCTTCCTTCACCTAGTTAAAATACCAACTCATAGGCATATTGTAGGCAAG
TCATGTCCCAAACCTCACAGATTGAATCATATGGGCATATGTTCTTGTGGACTCTATAAA
CAACCCGGTGTGCCTGTGAAGTGGAAGAGATGAATGAGTGCCTCAAAGGAAATAAAGTCC
TTTCTGTGGACACAATCATTGAGAAGGGAACTATCTGGTTACTGCTCCAACATCAAACTA
CAGGTTGTGAAAGATGCCCAAGCTCTTTTACATGGACTTGATTTCTCCGAAGTCAGCAAT
GTTCAACGGCTGATGCGCAAGGAGAGAAGGGATGACAATGATCTGAAACGGTTGAGGGAC
CTAAATCAAGCGGTCAACAACCTTGTTGAGTTAAAATCAACTCAACAAAAGAGTATACTG
AGAGTTGGGACTCTAACATCAGATGACTTATTAATCTTAGCCGCTGATCTAGAGAAGTTG
AAATCAAAGGTGACCAGGACAGAAAGGCCATTGAGTGCAGGTGTCTATATGGGCAACCTG
AGCTCACAGCAACTTGATCAGAGACGAGCTCTTCTGAGTATGATAGGAATGAGTGGTGGT
AATCAAGGGGCTCGGGCTGGGAGAGATGGAGTGGTGAGAGTTTGGGATGTGAAAAATGCA
GAGTTGCTTAACAATCAGTTCGGGACCATGCCAAGTTTGACACTGGCATGTCTGACAAAG
CAGGGGCAGGTTGACCTGAATGATGTAGTGCAAGCATTGACAGATTTGGGTCTGATTTAC
ACAGCTAAGTATCCCAATACTTCAGACTTAGATAGGCTGACTCAGAGTCACCCCATCCTA
AACATGATTGACACCAAGAAAAGCTCTCTGAATATCTCAGGCTATAATTTCAGCCTGGGT
GCAGCTGTGAAGGCAGGAGCTTGCATGCTAGATGGCGGCAACATGCTGGAGACAATTAAG
GTGTCACCTCAGACGATGGACGGCATCCTCAAATCCATCTTAAAGGTCAAGAAGGCTCTT
GGGATGTTCATCTCAGACACCCCTGGTGAAAGGAATCCTTATGAAAACATACTCTACAAG
ATTTGTTTGTCAGGAGATGGATGGCCATATATTGCATCAAGAACCTCAATAACAGGAAGG
GCCTGGGAAAACACTGTCGTTGATCTGGAATCAGATGGGAAGCTACAGAAAGCTGGCAGC
AACAATTCCAACAAATCCTTGCAGTCGGCAGGGTTTACCGCTGGGCTTACCTATTCTCAG
CTAATGACCCTCAAGGATGCAATGTTGCAACTTGACCCAAATGCCAAGACCTGGATGGAC
ATTGAAGGAAGACCTGAAGATCCAGTGGAGATTGCCCTCTATCAACCAAGTTCAGGCTGC
TACATACACTTCTTCCGTGAGCCTACTGACTTAAAGCAGTTCAAGCAGGATGCTAAGTAC
TCACATGGGATTGATGTTACGGACCTCTTCGCTGCACAGCCGGGTTTGACCAGTGCTGTC
ATTGATGCACTCCCCCGGAATATGGTCATTACCTGTCAGGGGTCCGATGACATAAGGAAA
CTCCTTGAATCACAAGGTAGAAAAGACATCAAACTAATTGATATTGCCCTCAACAAAACT
GATTCCAGGAAGTATGAAAATGCAGTCTGGGATCAGTATAAGGACTTATGCCACATGCAC
ACAGGTGTCGTTGTTGAAAAGAAGAAAAAGGGCGGCAAAGAGGAAATAACCCCTCACTGT
GCACTAATGGACTGCATCATGTTTGATGCAGCAGTGTCAGGAGGACTGAACACATCGGTT
TTGAGAGCAGTGCTGCCTAGAGATATGGTGTTCAGAACATCGACACCTAGAGTCGTCCTG
TAA
>G1792_SL_2011H
ATGGGACAGATAGTGACATTCTTCCAGGAAGTGCCTCATGTAATAGAAGAGGTGATGAAC
ATTGTTCTCATTGCACTGTCCATACTGGCAGTGCTGAAAGGTCTGTACAATTTTGCAACA
TGTGGCCTCATTGGTTTGGTCACTTTCCTCCTGTTGTGTGGCAGGTCTTGCACAACTAGT
TATAAAGGGGTTTATGAGCTTCAGACTCTGGAACTAAATATGGAGACACTCAATATGACC
ATGCCTCTCTCCTGCACAAAGAACAACAGTCATCATTACATAATGGTGGGTAATGAGACA
GGACTGGAACTGACCTTGACCAACACAAGCATCATTAATCATAAATTTTGCAATCTGTCT
GATGCCCACAAAAAGAACCTCTATGACCATGCCCTTATGAGCATAATTTCAACTTTCCAC
TTGTCCATCCCCAACTTCAATCAGTATGAGGCAATGAGCTGCGACTTCAATGGGGGAAAG
ATTAGTGTGCAGTACAACCTGAGTCACAGCTATGCTGGGGATGCGGCCAACCACTGTGGC
ACTGTTGCAAATGGTGTCTTACAGACTTTCATGAGGATGGCTTGGGGTGGGAGTTACATT
GCTCTTGACTCAGGCCGTGGCCAGTGGGACTGTATTATGACTAGTTATCAATATCTGATA
ATCCAAAATACGACCTGGGAAGATCACTGCCAATTCTCAAGACCATCACCCATCGGTTAT
CTCGGGCTCCTCTCACAGAGGACCAGAGATATTTATATTAGTAGAAGACTACTAGGCACA
TTTACATGGACACTGTCAGATTCTGAAGGTAAGGACACACCAGGGGGATATTGTCTGACC
AGGTGGATGCTAATTGAAGCTGAATTAAAATGCTTCGGAAACACAGCTGTAGCAAAATGT
AATGAGAAGCATGATGAGGAATTTTGTGACATGCTAAGGCTGTTTGACTTCAACAAACAG
GCTATTCAAAGGCTGAAAGCTGAAGCACAAATGAGTATTCAGTTGATCAACAAGGCAGTA
AATGCTTTGATAAATGACCAACTTATAATGAAGAATCATCTCCGGGACATCATGGGGATT
CCATACTGTAATTACAGCAAGTATTGGTACCTCAACCACACAACTACTGGGAAAACATCA
CTGCCCAAATGTTGGCTTGTATCAAATGGTTCATACTTGAACGAGACCCACTTTTCTGAT
GATATTGAACAACAAGCTGACAACATGATCACTGAGATGTTGCAGAAGGAGTACATGGAG
AGGCAGGGGAAGACACCATTGGGCCTGGTTGACCTCTTTGTGTTCAGCACAAGTTTCTAT
CTCATTAGCATCTTCCTTCACCTAGTTAAAATACCAACTCATAGGCATATTGTAGGCAAG
TCATGTCCCAAACCTCACAGATTGAATCATATGGGCATATGTTCTTGTGGACTCTATAAA
CAACCCGGTGTGCCTGTGAAATGGAAGAGATGAATGAGTGCCTCAAAGGAAATAAAGTCC
TTTCTGTGGACACAATCATTGAGAAGGGAACTATCTGGTTACTGCTCCAACATCAAACTA
CAGGTTGTGAAAGATGCCCAAGCTCTTTTACATGGACTTGATTTCTCCGAAGTCAGCAAT
GTTCAACGGCTGATGCGCAAGGAGAGAAGGGATGACAATGATCTGAAACGGTTGAGGGAC
CTAAATCAAGCGGTCAACAACCTTGTTGAGTTAAAATCAACTCAACAAAAGAGTATACTG
AGAGTTGGGACTCTAACATCAGATGACTTATTAATCTTAGCCGCTGATCTAGAGAAGTTG
AAATCAAAGGTGACCAGGACAGAAAGGCCATTGAGTGCAGGTGTCTATATGGGCAACCTG
AGCTCACAGCAACTTGACCAGAGACGAGCTCTTCTGAGTATGATAGGAATGAGTGGTGGT
AATCAAGGGGCTCGGGCTGGGAGAGATGGAGTGGTGAGAGTTTGGGATGTGAAAAATGCA
GAGTTGCTTAACAATCAGTTCGGGACCATGCCAAGTTTGACACTGGCATGTCTGACAAAG
CAGGGGCAGGTTGACCTGAATGATGTAGTGCAAGCATTGACAGATTTGGGTCTGATCTAC
ACAGCTAAGTATCCCAATACTTCAGACTTAGATAGGCTGACTCAGAGTCACCCCATCCTA
AACATGATTGACACCAAGAAAAGCTCTCTGAATATCTCAGGCTATAATTTCAGCCTGGGT
GCAGCTGTGAAGGCAGGAGCTTGCATGCTAGATGGCGGCAACATGCTAGAGACAATTAAG
GTGTCACCTCAGACGATGGACGGCATCCTCAAATCCATCTTAAAGGTCAAGAAGGCTCTT
GGGATGTTCATCTCAGACACCCCTGGTGAAAGGAATCCTTATGAAAACATACTCTACAAG
ATCTGTTTGTCAGGAGATGGATGGCCATATATTGCATCAAGAACCTCAATAACAGGAAGG
GCCTGGGAAAACACTGTCGTTGATCTGGAATCAGATGGGAAGCTACAGAAAACTGGCAGC
AACAATTCCAACAAATCCTTGCAGTCGGCAGGGTTTACCGCTGGGCTTACCTATTCTCAG
CTAATGACCCTCAAGGATGCAATGTTGCAACTTGACCCAAATGCCAAGATCTGGATGGAC
ATTGAAGGAAGACCTGAAGATCCAGTGGAGATTGCCCTCTATCAACCAAGTTCAGGCTGC
TACATACACTTCTTCCGTGAGCCTACTGACTTAAAGCAGTTCAAGCAGGATGCTAAGTAC
TCACATGGGATTGATGTTACGGACCTCTTCGCTGCACAGCCGGGTTTGACCAGTGCTGTC
ATTGATGCACTCCCCCGGAATATGGTCATTACCTGTCAGGGGTCCGATGACATAAGGAAA
CTCCTTGAATCACAAGGTAGAAAAGACATCAAACTAATTGATATTGCCCTCAACAAAACT
GATTCCAGGAAGTATGAAAATGCAGTCTGGGATCAGTATAAGGACTTATGCCACATGCAC
ACAGGTGTCGTTGTTGAAAAGAAGAAAAAGGGCGGCAAAGAGGAAATAACCCCTCACTGT
GCACTAATGGACTGCATCATGTTTGATGCAGCAGTGTCAGGAGGACTGAACACATCGGTT
TTGAGAGCAGTGCTGCCTAGAGATATGGTGTTCAGAACATCGACACCTAGAGTCGTCCTG
TAA
>G2165_SL_2011H
ATGGGACAGATAGTGACATTCTTCCAGGAAGTGCCTCATGTAATAGAAGAGGTGATGAAC
ATTGTCCTCATTGCGCTGTCTATATTAGCAGTGCTGAAAGGTCTATACAACTTTGCAACA
TGTGGCCTCGTTGGTTTGGTTACTTTCCTCCTGTTGTGTGGCAGGTCTTGCACAACCAGT
TATAAAGGGGTCTATGAGCTTCAGACTCTGGAGTTAAACATGGAGACACTCAATATGACC
ATGCCTCTCTCCTGCACAAAGAATAACAGTCATCATTATATAAGGGTGGGTAATGAGACA
GGACTAGAACTGACCTTGACCAACACAAGTATTATTAATCATAAATTTTGCAATCTGTCT
GATGCCCACAAAAAGAACCTCTATGACCACGCTCTTATGAGCATAATTTCAACTTTCCAC
TTGTCCATCCCCAATTTCAATCAGTATGAGGCAATGAGCTGCGATTTTAATGAGGGAAAG
ATCAGTGTGCAGTACAACCTGAGTCACAGCTATGCTGGGGATGCTGCCAACCATTGTGGC
ACTGTTGCAAATGGTGTCTTACAGACTTTCATGAGGATGGCTTGGGGTGGGAGCTACATT
GCCCTTGACTCAGGCCGTGGCAAGTGGGACTGTATTATGACTAGTTATCAATATCTGATA
ATTCAGAATACAACCTGGGAAGATCACTGCCAATTCTCAAGACCATCTCCTATCGGTTAC
CTTGGGCTCCTCTCACAGAGGACCAGAGATATTTATATCAGTAGAAGACTGCTGGGCACA
TTCACATGGACACTGTCAGATTCTGAAGGCAAGGACACACCAGGGGGATATTGTCTGACC
AGATGGATGCTGATTGAAGCTGAATTGAAATGCTTCGGGAACACAGCTGTAGCAAAATGT
AATGAGAAGCATGATGAGGAATTTTGTGACATGTTGAGGTTGTTTGACTTCAACAAACAA
GCCATTGAAAGGTTGAAAGCTGAAGCACAAATGAGCATTCAGTTGATCAACAAGGCAGTA
AATGCCTTGATAAATGATCAACTTATAATGAAGAACCATCTACGGGACATCATGGGAATT
CCATACTGTAATTACAGCAAATATTGGTACCTCAACCACACAACTACTGGGAAAACATCA
CTGCCTAAATGTTGGCTTGTATCAAATGGGTCATACTTGAACGAGACCCACTTTTCTGAT
GATATTGAACAACAAGCTGACAACATGATCACTGAGATGTTACAGAAGGAGTATATGGAG
AGGCAAGGGAAGACACCATTGGGCCTAGTTGACCTCTTTGTGTTCAGCACAAGTTTCTAT
CTCATCAGTATTTTCCTTCACCTAGTCAAGATACCAACCCATAGGCATATTGTAGGCAAG
TCGTGTCCTAAACCTCACAGATTGAATCACATGGGCATATGTTCCTGTGGACTCTATAAA
CAACCCGGTGTGCCTGTGAAGTGGAAAAGATGAATGAGTGCTTCAAAGGAAGTAAAGTCC
TTTCTGTGGACACAATCATTAAGGAGGGAATTATCTGGTTACTGTTCCAACATCAAACTA
CAGGTGGTGAAAGATGCCCAGGCTCTTTTGCATGGACTTGACTTCTCCGAAGTTAGCAAT
GTTCAACGGTTGATGCGCAAGGAGAGAAGGGATGACAATGATTTAAAGCGGTTGAGGGAC
CTTAATCAAGCGGTCAACAATCTTGTTGAGTTAAAATCAACTCAACAAAAGAGTATATTG
AGAGTTGGGACCTTAACCTCAGATGACTTATTAGTCTTAGCTGCTGATCTAGAGAAGCTG
AAATCAAAGGTGACTAGGACAGAAAGGCCATTGAGTGCAGGTGTCTACATGGGTAACCTG
AGCTCACAGCAGCTTGACCAGAGACGAGCTCTTCTGAGCATGATAGGGATGAGTGGTGGT
AATCAAGGGGCTCAGGCTGGGAGAGATGGAGTGGTGAGAGTTTGGGATGTGAAAAATGCA
GAGCTGCTCAATAATCAGTTTGGGACCATGCCAAGTCTTACACTGGCATGTCTGACAAAA
CAGGGACAGGTTGACTTGAATGATGCAGTGCAAGCATTGACAGATTTGGGTCTGATCTAC
ACGGCAAAGTATCCCAATACTTCAGATTTGGATAGGCTGACTCAAAGTCACCCCATCCTA
AACATGATTGATACCAAGAAGAGCTCTTTAAACATCTCAGGTTATAATTTTAGCTTGGGT
GCAGCTGTGAAGGCAGGAGCTTGCATGCTGGATGGTGGCAACATGTTGGAGACAATCAAG
GTGTCACCTCAGACAATGGATGGTATCCTCAAATCCATCTTGAAGGTCAAGAAGGCTCTT
GGGATGTTCATCTCAGACACCCCTGGTGAAAGGAATCCTTATGAAAACATACTCTACAAG
ATTTGCCTGTCAGGAGACGGGTGGCCATACATTGCATCAAGGACCTCAATAACAGGAAGG
GCCTGGGAAAATACTGTCGTTGATCTGGAATCAGATGGGAAGCCACAGAAAGCTGGCAGC
AACAATTCCAACAAATCTCTGCAGTCGGCAGGGTTTACTGCTGGGCTTACCTATTCTCAG
CTGATGACCCTCAAGGATGCAATGCTGCAACTTGATCCAAATGCTAAGACCTGGATGGAT
ATTGAAGGAAGACCTGAAGATCCAGTGGAAGTTGCCCTCTATCAACCAAGTTCAGGCTGT
TACATTCACTTCTTCCGTGAACCTACTGATTTGAAGCAGTTCAAACAGGACGCTAAGTAC
TCACATGGGATTGATGTCACAGACCTCTTCGCTGCACAACCGGGCCTGACCAGTGCTGTC
ATAGATGCACTCCCTCGGAATATGGTTATTACCTGTCAGGGGTCCGATGACATAAGAAAA
CTCCTTGAATCACAAGGTAGGAAAGACATCAAACTAATTGATATTGCCCTCAGCAAAACT
GATTCCAGGAAGTATGAAAATGCAGTCTGGGATCAATATAAAGACTTATGCCACATGCAC
ACAGGTGTCGTTGTTGAGAAGAAGAAAAGGGGCGGTAAAGAGGAAATAACCCCTCACTGT
GCACTAATGGACTGCATCATGTTTGACGCAGCAGTGTCAGGAGGACTGAACACATCGGTT
TTGAGAGCAGTGCTGCCCAGGGATATGGTGTTCAGAACATCAACACCTAGAGTCGTCCTG
TAA
>G2184_SL_2011H
ATGGGACAGATAGTGACATTCTTCCAAGAAGTGCCTCATGTGATAGAAGAGGTGATGAAC
ATTGTTCTCATTGCGCTGTCTATATTAGCAGTGCTGAAAGGTCTATACAACTTTGCAACA
TGTGGCCTCGTTGGTTTGGTTACTTTCCTCCTGTTGTGTGGCAGGTCTTGCACAACCAGT
TATAAAGGAGTCTATGAGCTTCAGACTCTGGAGTTAAACATGGAGACACTCAATATGACC
ATGCCTCTCTCCTGCACAAAGAATAACAGTCATCATTATATAATGGTAGGTAATGAGACA
GGACTAGAACTGACCTTGACCAACACAAGTATTATTAATCATAAATTTTGCAATCTGTCT
GATGCCCACAAAAAGAACCTCTATGACCACGCTCTTATGAGCATAATTTCAACTTTCCAC
TTGTCCATCCCCAACTTCAATCAATATGAAGCAATGAGCTGTGATTTTAATGGGGGAAGG
ATTAGTGTGCAGTACAACCTGAGTCACAGCTATGCTGGGGAAGCTGCCAACCATTGTGGC
ACTGTTGCAAATGGTGTCTTACAGACTTTCATGAGGATGGCTTGGGGTGGGAGCTACATT
GCTCTTGACTCAGGCCGTGGCAAGTGGGACTGTATTATGACTAGTTATCAATATCTGATA
ATCCAAAATACAACCTGGGAAGATCACTGCCAATTCTCAAGACCATCTCCTATCGGTTAT
CTTGGGCTTCTCTCACAACGGACCAGAGATATTTACATCAGTAGAAGACTACTAGGCACA
TTCACATGGACACTGTCAGATTCTGAAGGCAAGGACACACCAGGGGGATATTGTCTGACC
AGATGGATGCTGATTGAAGCTGAATTAAAATGCTTCGGGAACACAGCTGTAGCAAAATGT
AATGAGAAGCATGATGAGGAATTTTGTGACATGTTGAGGCTGTTTGACTTCAACAAACAA
GCCATTCAAAGGTTGAAAGCTGAAGCACAAATGAGCATTCAGTTGATCAACAAGGCAGTA
AATGCCTTGATAAATGATCAACTTATAATGAAGAACCATCTACGGGACATCATGGGAATT
CCATACTGTAATTACAGCAGATATTGGTACCTCAACCACACAACTACTGGGAAAACATCA
CTGCCTAAGTGTTGGCTTGTCTCAAATGGGTCATACTTGAACGAGACCCACTTTTCTGAT
GATATTGAACAACAAGCTGACAACATGATCACTGAGATGTTACAGAAGGAGTATATGGAG
AGACAGGGGAAGACACCATTGGGCCTAGTTGACCTCTTTGTGTTCAGCACAAGTTTCTAT
CTCATCAGCATCTTCCTTCACCTAGTCAAAATACCAACTCATAGGCATATTGTAGGCAAG
TCGTGTCCTAAACCTCACAGATTGAATCACATGGGCATATGTTCCTGTGGACTCTACAAA
CAGCCCGGTGTGCCTGTGAAATGGAAAAGATGAATGAGTGCTTCAAAGGAAATAAAGTCC
TTTCTGTGGACACAATCATTAAGGAGGGAATTATCTGGTTACTGTTCCAACATCAAACTA
CAGGTGGTGAAAGATGCCCAGGCTCTTTTGCATGGGCTTGACTTCTCCGAAGTCAGCAAT
GTTCAACGGTTGATGCGCAAGGAGAGAAGGGATGACAATGATTTAAAGCGGTTGAGGGAC
CTTAATCAAGCGGTCAACAACCTTGTTGAGTTAAAATCAACTCAACAAAAGAGTATATTG
AGAGTTGGGACCTTAACCTCAGATGACTTATTGATCTTAGCTGCTGATCTAGAGAAGCTG
AAATCAAAGGTGACTAGGACAGAAAGGCCATTGAGTGCAGGTGTCTACATGGGTAACCTG
AGCTCACAGCAACTTGACCAGAGACGAGCTCTTCTGAGCATGATAGGGATGAGTGGTGGT
AATCAAGGGGCTCGGGCTGGGAGAGATGGAGTGGTGAGAGTTTGGGATGTGAAAAATGCA
GAGTTGCTCAATAATCAGTTCGGGACCATGCCAAGTCTTACACTGGCATGTTTGACAAAA
CAGGGACAGGTTGACTTGAATGATGCAGTGCAAGCATTGACAGATTTGGGTCTGATCTAC
ACGGCAAAGTATCCCAATACTTCAGACTTGGATAGGCTGACTCAAAGTCACCCCATCCTA
AACATGATTGACACCAAGAAGAGCTCTTTAAACATCTCAGGTTATAATTTTAGCTTGGGT
GCAGCTGTGAAGGCAGGAGCTTGCATGCTGGATGGTGGCAACATGTTGGAGACAATCAAG
GTGTCACCTCAGACAATGGATGGTATCCTCAAATCCATCTTGAAGGTCAAGAAGGCTCTC
GGGATGTTCATCTCAGACACCCCTGGTGAAAGGAATCCTTATGAAAACATACTCTACAAG
ATTTGTCTGTCAGGAGATGGGTGGCCATACATTGCATCAAGGACCTCAATAACAGGAAGG
GCCTGGGAAAACACTGTCGTTGATCTGGAATCAGATGGGAAGCCACAGAAAGCTGGCAGC
AACAATTCCAACAAATCCCTGCAGTCGGCAGGGTTTACCGCTGGGCTTACCTATTCTCAG
CTAATGACTCTCAAGGATGCAATGCTGCAACTTGATCCAAATGCTAAGACCTGGATGGAT
ATTGAAGGAAGACCTGAAGATCCAGTGGAAGTTGCCCTCTATCAACCAAGTTCAGGCTGT
TACATTCACTTCTTCCGTGAACCTACTGATTTAAAGCAGTTCAAACAGGATGCTAAGTAC
TCACATGGGATTGATGTCACAGACCTCTTCGCTGCACAACCGGGCCTGACCAGTGCTGTC
ATAGATGCACTCCCTCGGAATATGGTCATTACCTGTCAGGGGTCCGATGACATAAGGAAA
CTCCTTGAATCACAAGGTAGGAAAGACATCAAACTAATTGACATTGCCCTCAGCAAAACT
GATTCCAGGAAGTATGAGAATGCAGTCTGGGATCAGTATAAAGACTTATGCCACATGCAC
ACAGGTGTCGTTGTTGAGAAGAAGAAAAGAGGTGGTAAAGAGGAAATAACCCCTCACTGT
GCACTAATGGACTGCATCATGTTTGACGCAGCAGTGTCAGGAGGACTGAACACATCAGTT
TTGAGAGCAGTGCTGCCCAGGGATATGGTGTTCAGGACATCAACACCTAGAGTCGTTCTG
TAA
>LM222_SL_2010R
ATGGGACAGATAGTGACATTCTTCCAGGAAGTGCCTCATGTAATAGAAGAGGTGATGAAC
ATTGTTCTCATTGCGCTGTCTATATTAGCAGTGCTGAAAGGTCTATACAACTTTGCAACA
TGTGGCCTCATTGGCCTGGTCACTTTTCTCCTGTTGTGTGGCAGGTCCTGCACAACCAGT
TATAAAGGGGTCTATGAGCTTCAGACTCTGGAGTTAAACATGGAGACACTCAATATGACC
ATGCCTCTCTCCTGCACAAAGAATAACAGTCATCATTATATAATGGTAGGCAATGAGACA
GGACTAGAACTGACCTTGACCAACACAAGTATTATTAATCATAAATTTTGCAATCTGTCT
GATGCTCACAAAAAGAACCTCTATGACCACGCTCTTATGAGCATAATTTCAACTTTCCAT
TTGTCCATCCCCAACTTCAATCAGTATGAGGCAATGAGCTGCGATTTTAATGGGGGAAAG
ATTAGTGTGCAGTACAACCTGAGTCACAGCTATGCTGGGGATGCTGCCAACCATTGTGGC
ACTGTTGCAAATGGTGTCTTACAGACTTTCATGAGAATGGCTTGGGGTGGGAGCTACATT
GCTCTTGACTCAGGCCGTGGCAAGTGGGATTGTATCATGACTAGTTATCAATATCTGATA
ATTCAAAATACAACCTGGGAAGATCACTGCCAATTCTCAAGACCATCTCCTATCGGTTAT
CTTGGGCTCCTCTCACAAAGGACCAGAGACATTTATATCAGTAGAAGACTACTAGGCACA
TTCACATGGACACTGTCAGATTCTGAAGGCAAGGACACACCAGGGGGATATTGTCTGACC
AGATGGATGCTGATTGAAGCTGAATTAAAATGTTTCGGGAACACAGCTGTGGCAAAATGT
AATGAGAAGCATGATGAGGAATTTTGTGACATGTTGAGGCTGTTTGACTTCAACAAACAG
GCCATTCAAAGGTTGAAAGCTGAAGCACAAATGAGCATTCAGTTGATCAACAAGGCAGTG
AATGCCTTGATAAATGATCAACTTATAATGAAGAACCATCTGCGAGACATCATGGGAATT
CCATACTGTAATTATAGCAAATATTGGTACCTCAACCACACAACTACTGGGAAAACATCA
CTGCCTAAATGTTGGCTTGTATCAAATGGGTCATACTTGAACGAGACCCACTTTTCTGAT
GATATTGAACAACAAGCTGACAACATGATCACTGAGATGTTACAGAAGGAGTATATGGAG
AGGCAGGGGAAGACACCATTGGGCCTAGTTGACCTCTTTGTGTTCAGCACAAGTTTCTAT
CTCATCAGCATCTTCCTTCACCTAGTCAAAATACCAACTCATAGGCATATTGTAGGCAAG
TCATGTCCTAAACCTCACAGATTGAATCACATGGGCATATGTTCCTGTGGACTCTATAAA
CAGCCCGGTGTGCCTGTGAAATGGAAAAGATGAATGAGTGCTTCAAAAGAAATAAAGTCC
TTTCTGTGGACACAATCATTAAGGAGGGAATTGTCTGGTTACTGTTCCAACATCAAACTA
CAGGTGGTGAAAGATGCCCAGGCTCTTTTGCATGGACTTGACTTCTCCGAAGTCAGTAAT
GTTCAACGGTTGATGCGCAAGGAGAGAAGGGATGACAATGATTTAAAGCGGTTGAGGGAC
CTTAATCAAGCGGTCAACAACCTTGTTGAGTTAAAATCAACTCAACAAAAGAGCATATTG
AGAGTTGGGACCTTAACCTCAGATGACTTACTAATCTTAGCTGCTGATCTAGAGAAGCTG
AAATCAAAGGTGACCAGGACAGAAAGGCCATTGAGTGCAGGTGTCTACATGGGTAACCTG
AGCTCACAGCAACTTGATCAGAGACGAGCTCTTCTGAGCATGATAGGGATGAGTGGTGGT
AATCAGGGGGCTCGGGCTGGGAGAGATGGAGTGGTGAGAGTTTGGGATGTGAAAAATGCA
GAGTTGCTCAATAATCAGTTCGGGACCATGCCAAGTCTTACACTGGCATGTCTGACAAAA
CAGGGACAGGTTGACTTGAATGATGCAGTGCAAGCATTGACAGATTTGGGTCTGATCTAC
ACGGCGAAGTATCCCAATACTTCAGACTTGGATAGGCTGACTCAAAGTCACCCCATCCTA
AACATGATTGACACCAAGAAGAGCTCTTTAAACATCTCAGGTTATAATTTTAGCTTGGGT
GCAGCTGTGAAGGCGGGAGCTTGCATGCTGGATGGTGGCAACATGTTGGAGACAATCAAG
GTGTCACCTCAGACAATGGATGGTATCCTCAAATCCATCTTGAAGGTCAAGAAAGCTCTT
GGGATGTTCATCTCAGACACCCCTGGTGAAAGGAATCCTTATGAAAACATACTCTACAAG
ATTTGCCTGTCAGGAGATGGGTGGCCATACATTGCATCAAGGACCTCCATAACAGGAAGG
GCCTGGGAAAACACTGTCGTTGATCTGGAATCAGATGGGAAGCCACAGAAAGCCGGCAGC
AACAATTCCAACAAATCCCTGCAGTCGGCAGGGTTTACCGCTGGGCTTACCTATTCTCAG
CTGATGACCCTCAAGGATGCAATGCTGCAACTTGATCCAAATGCTAAGACTTGGATGGAT
ATTGAAGGAAGACCTGAAGATCCAGTGGAAGTTGCCCTCTATCAACCAAGTTCAGGCTGT
TACATTCACTTCTTTCGTGAACCTACTGATTTAAAGCAGTTCAAACAGGATGCTAAGTAC
TCACATGGGATTGATGTCACAGACCTCTTTGCTGCACAACCGGGCCTGACCAGTGCTGTC
ATAGATGCACTCCCTCGGAATATGGTCATTACCTGTCAGGGGTCCGATGACATAAGAAAA
CTCCTTGAATCACAAGGTAGAAAAGACATCAAACTAATTGATATTGCCCTCAGCAAAACT
GATTCCAGGAAGTATGAAAATGCAGTCTGGGATCAGTATAAAGACTTATGCCACATGCAC
ACAGGTGTCGTTGTTGAGAAGAAGAAAAGAGGCGGTAAAGAGGAAATAACCCCTCACTGT
GCACTAATGGACTGCATCATGTTTGACGCAGCAGTGTCAGGAGGACTGAACACATCGGTT
TTGAGAGCAGTACTGCCCAGGGATATGGTGTTCAGAACATCAACACCTAGAGTCGTCCTG
TAA
>Josiah_SL_1976H
ATGGGACAAATAGTGACATTCTTCCAGGAAGTGCCTCATGTAATAGAAGAGGTGATGAAC
ATTGTTCTCATTGCACTGTCTGTACTAGCAGTGCTGAAAGGTCTGTACAATTTTGCAACG
TGTGGCCTTGTTGGTTTGGTCACTTTCCTCCTGTTGTGTGGTAGGTCTTGCACAACCAGT
TATAAAGGGGTTTATGAGCTTCAGACTCTGGAACTAAACATGGAGACACTCAATATGACC
ATGCCTCTCTCCTGCACAAAGAACAACAGTCATCATTATATAATGGTGGGCAATGAGACA
GGACTAGAACTGACCTTGACCAACACGAGCATTATTAATCACAAATTTTGCAATCTGTCT
GATGCCCACAAAAAGAACCTCTATGACCACGCTCTTATGAGCATAATCTCAACTTTCCAC
TTGTCCATCCCCAACTTCAATCAGTATGAGGCAATGAGCTGCGATTTTAATGGGGGAAAG
ATTAGTGTGCAGTACAACCTGAGTCACAGCTATGCTGGGGATGCAGCCAACCATTGTGGT
ACTGTTGCAAATGGTGTGTTACAGACTTTTATGAGGATGGCTTGGGGTGGGAGCTACATT
GCTCTTGACTCAGGCCGTGGCAACTGGGACTGTATTATGACTAGTTATCAATATCTGATA
ATCCAAAATACAACCTGGGAAGATCACTGCCAATTCTCGAGACCATCTCCCATCGGTTAT
CTCGGGCTCCTCTCACAAAGGACTAGAGATATTTATATTAGTAGAAGATTGCTAGGCACA
TTCACATGGACACTGTCAGATTCTGAAGGTAAAGACACACCAGGGGGATATTGTCTGACC
AGGTGGATGCTAATTGAGGCTGAACTAAAATGCTTCGGGAACACAGCTGTGGCAAAATGT
AATGAGAAGCATGATGAGGAATTTTGTGACATGCTGAGGCTGTTTGACTTCAACAAACAA
GCCATTCAAAGGTTGAAAGCTGAAGCACAAATGAGCATTCAGTTGATCAACAAAGCAGTA
AATGCTTTGATAAATGACCAACTTATAATGAAGAACCATCTACGGGACATCATGGGAATT
CCATACTGTAATTACAGCAAGTATTGGTACCTCAACCACACAACTACTGGGAGAACATCA
CTGCCCAAATGTTGGCTTGTATCAAATGGTTCATACTTGAACGAGACCCACTTTTCTGAT
GATATTGAACAACAAGCTGACAATATGATCACTGAGATGTTACAGAAGGAGTATATGGAG
AGGCAGGGGAAGACACCATTGGGTCTAGTTGACCTCTTTGTGTTCAGCACAAGTTTCTAT
CTTATTAGCATCTTCCTTCACCTAGTCAAAATACCAACTCATAGGCATATTGTAGGCAAG
TCGTGTCCCAAACCTCACAGATTGAATCATATGGGCATTTGTTCCTGTGGACTCTACAAA
CAGCCTGGTGTGCCTGTGAAATGGAAGAGATGAATGAGTGCCTCAAAGGAAATAAAATCC
TTTTTGTGGACACAATCTTTGAGGAGGGAATTATCTGGTTACTGCTCCAACATCAAACTA
CAGGTGGTGAAAGATGCCCAGGCTCTTTTACATGGACTTGACTTCTCCGAAGTCAGTAAT
GTTCAACGGTTGATGCGCAAGGAGAGAAGGGATGACAATGATTTGAAACGGTTGAGGGAC
CTAAATCAAGCGGTCAACAATCTTGTTGAATTAAAATCAACTCAACAAAAGAGTATACTG
AGAGTTGGGACTCTAACCTCAGATGACTTATTAATCTTAGCCGCTGATCTAGAGAAGTTA
AAGTCAAAGGTGATCAGAACAGAAAGGCCATTAAGTGCAGGTGTCTATATGGGCAACCTA
AGCTCACAGCAACTTGACCAAAGAAGAGCTCTCCTGAATATGATAGGAATGAGTGGTGGT
AATCAAGGGGCTCGGGCTGGGAGAGATGGAGTGGTGAGAGTTTGGGATGTGAAAAATGCA
GAGTTGCTCAATAATCAGTTCGGGACCATGCCAAGTCTGACACTGGCATGTCTGACAAAA
CAGGGGCAGGTTGACTTGAATGATGCAGTACAAGCATTGACAGATTTGGGTTTGATCTAC
ACAGCAAAGTATCCCAACACTTCAGACTTAGACAGGCTGACTCAAAGTCATCCCATCCTA
AATATGATTGACACCAAGAAAAGCTCTTTGAATATCTCAGGTTATAATTTTAGCTTGGGT
GCAGCTGTGAAGGCAGGAGCTTGCATGCTGGATGGTGGCAATATGTTGGAGACAATCAAG
GTGTCACCTCAGACAATGGATGGTATCCTCAAATCCATTTTAAAGGTCAAGAAGGCTCTT
GGAATGTTCATTTCAGACACCCCTGGTGAAAGGAATCCTTATGAAAACATACTCTACAAG
ATTTGTTTGTCAGGAGATGGATGGCCATATATTGCATCAAGAACCTCAATAACAGGAAGG
GCCTGGGAAAACACTGTCGTTGATCTGGAATCAGATGGGAAGCCACAGAAAGCTGACAGC
AACAATTCCAGTAAATCCCTGCAGTCGGCAGGGTTTACCGCTGGGCTTACCTATTCTCAG
CTGATGACCCTCAAGGATGCAATGCTGCAACTTGACCCAAATGCTAAGACCTGGATGGAC
ATTGAAGGAAGACCTGAAGATCCAGTGGAAATTGCCCTCTATCAACCAAGTTCAGGCTGC
TACATACACTTCTTCCGTGAACCTACTGATTTAAAGCAGTTCAAGCAGGATGCTAAGTAC
TCACATGGGATTGATGTCACAGACCTCTTCGCTACACAACCGGGCTTGACCAGTGCTGTC
ATTGATGCACTCCCCCGGAATATGGTCATTACCTGTCAGGGGTCCGATGACATAAGGAAA
CTCCTTGAATCACAAGGAAGAAAAGACATTAAACTAATTGATATTGCCCTCAGCAAAACT
GATTCCAGGAAGTATGAAAATGCAGTCTGGGACCAGTATAAAGACTTATGCCACATGCAC
ACAGGTGTCGTTGTTGAAAAGAAGAAAAGAGGCGGTAAAGAGGAAATAACCCCTCACTGT
GCACTAATGGACTGCATCATGTTTGATGCAGCAGTGTCAGGAGGACTGAACACATCGGTT
TTGAGAGCAGTGCTGCCCAGAGATATGGTGTTCAGAACATCGACACCTAGAGTCGTTCTG
TAA
>G676_SL_2009H
ATGGGACAAATAGTGACATTCTTCCAAGAAGTGCCCCATGTAATAGAAGAGGTGATGAAC
ATTGTTCTCATTGCACTATCTGTACTAGCAGTGTTGAAAGGTCTGTACAATTTTGCAACA
TGTGGCATTGTTGGCTTGGTCACTTTCCTCCTGTTGTGTGGCAGGTCTTGCACAACTAGC
TACAAAGGGGTTTATGAGCTTCAGACCCTGGAACTAAACATGGAAACACTCAACATGACC
ATGCCTCTCTCCTGCACAAAGAACAACAGTCATCATTATATAATGGTGGGCAATGATACA
GGACTAGAACTAACCTTGACCAACACGAGCATTATTAATCATAAATTTTGCAATCTGTCT
GATGCCCACAAAAAGAACCTCTATGACCACGCTCTTATGAGCATCATCTCAACTTTCCAC
TTGTCCATCCCTAACTTCAATCAGTATGAGGCAATGAGCTGCGATTTTAATGGGGGAAAG
ATTAGTGTTCAGTACAACCTGAGTCACAGCTATGCCGGAGATGCAGCCGACCATTGTGGC
ACTGTTGCAAATGGTGTATTACAGACTTTCATGAGGATGGCTTGGGGTGGGAGCTACATT
GCTCTTGACTCAGGCCGTGGCAGGTGGGACTGTATTATGACTAGTTATCAATATCTGATA
ATCCAAAATACAACCTGGGAAGATCATTGCCAATTCTCGAGACCATCTCCTATCGGTTAT
CTCGGGCTCCTCTCACAAAGGACCAGGGATATTTATATTAGTAGAAGGCTACTAGGTACA
TTCACATGGACACTGTCAGACTCTGAAGGCAAGGACACACCAGGGGGATATTGTCTAACC
AGATGGATGCTAATTGAGGCTGAACTAAAGTGCTTCGGGAACACAGCTGTGGCAAAATGT
AATGAGAAACATGATGAGGAATTTTGTGACATGCTGAGGCTGTTTGACTTCAACAAACAA
GCCATTCAAAGATTGAAAGCTGAAGCACAAATGAGCATTCAGCTGATCAACAAAGCAGTG
AATGCTTTGATAAATGACCAACTTATAATGAAGAACCATCTACGGGACATCATGGGGATT
CCGTACTGTAATTACAGCAAGTATTGGTACCTCAACCACACAACTACTGGGAAAACATCA
CTGCCCAAATGTTGGCTTGTATCAAATGGTTCATACCTGAACGAGACCCACTTTTCTGAT
GATATTGAACAACAAGCTGACAACATGATCACTGAGATGTTACAGAAGGAGTATATGGAG
AGGCAGGGGAAGACACCGTTGGGTCTAGTTGACCTCTTTGTGTTCAGTACAAGCTTCTAT
CTCATTAGCATCTTTCTTCACCTAGTTAAAATACCAACTCATAGGCATATTGTAGGCAAG
CCGTGTCCCAAACCTCACAGGTTGAATCATATGGGCATTTGTTCCTGTGGACTCTACAAA
CAGCCTGGTGTGCCTGTGAAGTGGAAGAGATGAATGAGTGCCTCAAAGGAAATAAAATCC
TTTTTGTGGACACAATCTTTGAGGAGGGAATTATCTGGTTACTGCTCCAACATAAAGCTG
CAGGTGGTGAAAGATGCCCAGGCTCTTTTACATGGACTTGACTTCTCTGAAGTCAGCAAT
GTTCAACGGTTGATGCGCAAGGAGAGGAGGGATGACAATGATTTGAAACGGTTGAGGGAT
CTAAATCAAGCGGTCAACAATCTTGTTGAATTAAAATCAACCCAACAAAAGAGTATACTG
AGAGTTGGGACTCTAACCTCAGATGACTTACTAATCTTGGCCGCTGATTTAGAGAAATTG
AAGTCGAAGGTGACCAGAACAGAAAGGCCATTGAGTGCAGGTGTCTATATGGGCAACCTA
AGCTCACAGCAACTTGACCAAAGAAGAGCTCTTCTGAACATGATAGGAATGAGTGGTAGT
AATCAAGGGGCTCGGGCTGGGAGAGATGGAGTGGTCAGAGTTTGGGATGTGAAAAATGCA
GAGTTGCTCAATAATCAGTTCGGGACCATGCCAAGTCTGACACTGGCATGTCTGACAAAA
CAGGGGCAGGTTGACTTGAATGATGCAGTACAAGCATTGACAGATTTGGGTTTGATCTAC
ACAGCAAAGTATCCAAATACTTCAGACTTGGACAGGCTGACTCAAAGTCACCCCATCCTA
AATATGATTGACACCAAAAAAAGCTCTTTGAATATCTCAGGTTATAATTTTAGCTTGGGT
GCAGCTGTGAAGGCAGGAGCTTGTATGCTGGATGGTGGCAATATGTTGGAGACAATCAAG
GTGTCACCTCAGACAATGGATGGTATTCTCAAATCCATTTTAAAGGTTAAAAAGGCTCTT
GGGATGTTCATTTCAGACACCCCTGGTGAACGGAATCCTTATGAAAACATACTCTACAAG
ATTTGCTTGTCAGGAGATGGATGGCCATACATTGCATCAAGAACCTCAATAACAGGAAGG
GCCTGGGAAAACACTGTTGTTGATCTGGAGTCAGATGGGAAGCCACAGAAAGCTGGCAAC
AACGGTTCCAATAAATCTCTGCAGTCGGCAGGATTTACCGCTGGGCTTACCTATTCTCAG
CTGATGACCCTCAAGGATGCAATGCTGCAACTTGACCCAAATGCTAAGACCTGGATGGAC
ATTGAAGGAAGACCTGAAGATCCAGTGGAGATCGCCCTCTATCAACCAAGTTCAGGATGC
TACATACACTTCTTCCGTGAACCTACTGACTTAAAGCAATTCAAGCAGGATGCTAAGTAC
TCACATGGGATTGATGTCACAGATCTCTTCGCTGCACAACCGGGCTTGACCAGTGCTGTC
ATTGATGCACTCCCCCGGAATTTGGTCATCACCTGCCAGGGGTCTGATGATATAAGGAAA
CTCCTTGAATCACAAGGAAGAAAAGACATCAAACTAATTGACATTGCCCTCAGCAAGACT
GATTCCAGGAAGTATGAAAATGCAGTCTGGGATCAGTACAAAGACCTATGCCACATGCAC
ACAGGTATTGTTGTTGAGAAGAAGAAAAGAGGCGGCAAAGAGGAGATAACCCCTCACTGT
GCACTAATGGACTGCATCATGTTTGATGCAGCGGTGTCAGGAGGACTGAACACATCAGTT
TTGAGAGCAGTGCTGCCCAGAGATATGGTGTTTAGAACATCAACACCTAGGGTCGTCCTG
TAA
>G1190_SL_2010H
ATGGGACAAATAGTGACATTCTTCCAGGAAGTGCCCCATGTCATAGAAGAGGTGATGAAC
ATCGTTCTCATTGCACTGTCTATACTAGCAGTGTTGAAAGGTTTGTACAATTTTGCAACA
TGTGGCCTCGTTGGCTTGGTCACTTTCCTCCTGTTGTGTGGCAGGTCTTGCACAACTAGC
TACAAGGGGGTTTATGAGCTTCAGACTCTGGAACTAAACATGGAAACACTCAATATGACC
ATGCCTCTCTCCTGCACAAAGAACAATAGTCATCATTATATAATGGTGGGCAATGAGACA
GGACTAGAACTGACCTTGACCAACACGAGCATTATTAACCATAAATTTTGCAATCTGTCT
GATGCCCACAAAAAGAACCTCTATGACCACGCTCTTATGAGCATTATCTCAACTTTCCAC
TTGTCCATCCCTAACTTCAATCAGTATGAGGCAATGAGCTGCGATTTCAATGGGGGAAAG
ATTAGTGTACAGTACAACCTGAGCCACAGCTATGCCGGGGACGCAGCCAACCATTGTGGC
ACTGTTGCAAATGGTGTATTACAGACTTTCATGAGGATGGCTTGGGGTGGGAGCTACATC
GCTCTTGACTCAGGCCGTGGCAGGTGGGACTGTATTATGACTAGTTATCAATATCTGATA
ATCCAAAATACAACCTGGGAAGATCACTGCCAATTCTCGAGACCATCTCCCATCGGTTAT
CTCGGGCTCCTTTCACAAAGGACCAGAGATATTTATATTAGTAGAAGGCTACTAGGCACA
TTCACATGGACACTGTCAGATTCTGAAGGCAAGGACACACCAGGGGGATATTGTCTAACC
AGATGGATGCTAATTGAGGCTGAGTTAAAGTGCTTCGGGAACACAGCTGTGGCAAAATGT
AATGAGAAGCATGATGAGGAATTTTGTGACATGCTGAGGTTATTTGACTTTAACAAACAA
GCCATTCAAAGGTTGAAAGCTGAGGCACAAATGAGCATTCAGTTGATCAACAAAGCAGTA
AATGCTTTGATAAATGACCAACTTATAATGAAGAACCATCTACGGGACATCATGGGGATT
CCATATTGTAATTACAGCAAGTATTGGTACCTCAACCACACAACTACTGGAAAAACATCA
CTGCCCAAGTGTTGGCTTGTATCAAATGGTTCATACCTGAACGAGACCCACTTTTCTGAT
GACATTGAACAACAAGCTGACAACATGATCACTGAGATGTTACAGAAGGAGTATATGGAG
AGGCAGGGGAAGACACCATTGGGTCTGGTTGACCTCTTTGTGTTCAGCACAAGCTTCTAT
CTCATTAGCATCTTCCTTCACCTAGTTAAAATACCAACTCATAGGCATATTGTAGGCAAG
CCGTGTCCCAGACCTCACAGGTTGAATCATATGGGCATTTGTTCCTGTGGACTCTATAAA
CAGCCTGGTGTGCCTGTAAAATGGAAGAGATGAATGAGTGCCTCAAAGGAAATAAAATCC
TTTTTGTGGACACAATCCTTGAGGAGGGAATTATCTGGTTACTGCTCCAACATCAAACTG
CAGGTGGTGAAGGATGCCCAGGCTCTTTTACATGGGCTTGACTTCTCTGAAGTCAGTAAT
GTTCAACGGTTGATGCGCAAGGAGAGAAGGGATGACAATGATTTAAAACGGTTGAGGGAC
CTAAATCAAGCAGTCAACAATCTTGTTGAATTAAAATCAACTCAACAAAAGAGTATACTG
AGAGTTGGGACTCTAACCTCAGATGACTTATTAATCTTGGCCGCTGATCTAGAGAAGTTG
AAATCGAAGGTGACCAGAACAGAAAGGCCATTGAGTGCAGGTGTCTATATGGGCAACCTA
AGCTCACAGCAACTTGACCAAAGAAGAGCTCTTCTGAACATGATAGGAATGAGTGGTAGT
AATCAAGGGGCTCGGGCTGGGAGAGATGGAGTGGTCAGAGTTTGGGATGTGAAAAATGCA
GAGTTGCTCAATAATCAGTTCGGGACCATGCCAAGTCTGACACTGGCATGTCTGACAAAA
CAGGGGCAGGTTGACTTGAATGATGCAGTACAAGCATTGACAGATTTAGGTTTGATCTAC
ACAGCGAAGTACCCCAATACTTCAGACTTGGACAGGCTGACTCAAAGTCACCCCATCCTA
AATATGATTGACACCAAGAAAAGCTCTTTGAACATCTCAGGTTATAATTTTAGCTTGGGT
GCAGCTGTGAAGGCAGGAGCTTGCATGCTGGATGGTGGCAATATGTTGGAAACAATCAAG
GTGTCACCTCAGACAATGGATGGTATTCTCAAATCCATTTTAAAGGTCAAGAAGGCTCTT
GGGATGTTCATTTCAGATGCCCCTGGTGAAAGGAATCCTTATGAAAACATACTCTACAAG
ATTTGTTTGTCAGGAGACGGATGGCCATACATTGCATCAAGAACCTCAATAACAGGAAGG
GCCTGGGAAAACACTGTTGTTGATCTGGAATCAGATGGGAAGCCACAGAAAGCTGGCAGT
AACGGTTCCAATAAATCTCTGCAGTCGGCAGGATTTACCGCTGGGCTCACCTATTCTCAG
CTGATGACCCTCAAGGATGCAATGCTGCAACTTGACCCAAATGCTAAGACCTGGATGGAC
ATTGAAGGAAGACCTGAAGATCCAGTGGAAATCGCCCTCTATCAACCAAGTTCAGGGTGC
TACATACACTTCTTCCGTGAACCTACTGATTTAAAGCAGTTCAAGCAGGATGCTAAGTAC
TCACATGGGATTGATGTCACGGACCTCTTCGCTGCACAGCCGGGCTTGACCAGTGCTGTC
ATTGATGCACTCCCCCGGAATATGGTCATCACCTGCCAGGGATCTGATGACATAAGGAAA
CTCTTTGAATCACAAGGAAGAAAAGACATTAAGCTAATTGACATTGCCCTCAGCAAGACT
GATTCCAGGAAGTATGAAAATGCAGTCTGGGATCAGTATAAAGACTTATGCCACATGCAT
ACAGGTATTGTTGTTGAGAAGAAGAAAAGAGGTGGTAAAGAGGAAATAACCCCTCACTGT
GCACTAATGGACTGCATCATGTTTGATGCAGCAGTATCAGGAGGACTGAACACATCAGTT
TTGAGAGCAGTGCTGCCCAGAGACATGGTGTTCAGAACATCGACACCTAGGGTCGTCCTG
TAA
>G1727_SL_2011H
ATGGGACAAATAGTGACATTCTTCCAGGAAGTGCCCCATGTCATAGAAGAGGTGATGAAC
ATCGTTCTCATTGCACTGTCTATACTAGCAGTGTTGAAAGGTCTGTACAATTTTGCAACA
TGTGGCCTCGTTGGCTTGGTCACTTTCCTCCTGTTGTGTGGCAGGTCTTGCACAACTAGC
TACAAGGGGGTTTATGAGCTTCAGACTCTGGAACTAAACATGGAAACACTCAATATGACC
ATGCCTCTCTCCTGCACAAAGAACAACAGTCATCATTATATAATGGTGGGCAATGAGACA
GGACTAGAACTGACCTTGACCAACACGAGCATTATTAATCATAAATTTTGCAATCTGTCT
GATGCCCACAAAAAGAACCTCTATGACCACGCTCTTATGAGCATTATCTCAACTTTCCAC
TTGTCCATCCCTAACTTCAATCAGTATGAGGCAATGAGCTGCGATTTCAATGGGGGAAAG
ATTAGTGTGCAGTACAACCTGAGTCACAGTTATGCCGGGGACGCAGCCAACCATTGTGGC
ACTGTTGCAAATGGTGTATTACAGACTTTCATGAGGATGGCTTGGGGTGGAAGCTACATC
GCTCTTGACTCAGGCCGTGGCAGGTGGGACTGTATTATGACTAGTTATCAATATCTGATA
ATCCAAAATACAACCTGGGAAGATCACTGCCAATTCTCGAGACCATCTCCCATCGGTTAT
CTCGGGCTCCTCTCACAAAGGACCAGAGATATTTATATTAGTAGAAGGCTACTAGGCACA
TTCACATGGACACTGTCAGATTCTGAAGGCAAGGACACACCAGGGGGATATTGTCTAACC
AGATGGATGCTAATTCAGGCTGAGCTAAAGTGCTTCGGGAACACAGCTGTGGCAAAATGT
AATGAGAAGCATGATGWGGAATTTTGTGACATGCTGAGGTTGTTTGACTTTAACAAACAA
GCCATTCAAAGGTTGAGAACTGAAGCACAAATGAGCATTCAGTTGATCAACAAAGCAGTA
AATGCTTTGATAAATGACCAACTTATAATGAAGAACCATCTACGGGACATCATGGGGATT
CCATACTGTAATTACAGCAAGTATTGGTACCTCAACCACACAACTACTGGAAAAACATCA
CTGCCCAAATGTTGGCTTGTATCAAATGGTTCATACTTGAACGAGACCCACTTTTCTGAT
GACATTGAACAACAAGCTGACAACATGATCACTGAGATGTTACAGAAGGAGTATATGGAG
AGGCAGGGGAAGACACCATTGGGTCTGGTTGACCTCTTTGTGTTCAGCACAAGCTTCTAT
CTCATTAGCATCTTCCTTCACCTAGTTAAGATACCAACTCATAGGCATATTGTAGGTAAG
CCGTGTCCCAAACCTCACAGGTTGAATCATATGGGCATTTGTTCCTGTGGACTCTATAAA
CAGCCTGGTGTGCCTGTGAAATGGAAGAGATGAATGAGTGCCTCAAAGGAAATAAAATCC
TTTTTGTGGACACAATCTTTGAGGAGGGAATTATCTGGTTACTGCTCCAACATCAAGCTG
CAGGTGGTGAAGGATGCCCAGGCTCTTTTACATGGGCTTGACTTCTCTGAAGTCAGTAAT
GTTCAACGGTTGATGCGCAAGGAGAGAAGGGATGACAATGATTTGAAACGGTTGAGGGAC
CTAAATCAAGCAGTCAACAATCTTGTTGAATTAAAGTCAACTCAACAAAAGAGTATACTG
AGAGTTGGGACTCTAACCTCAGATGACTTATTAATCTTGGCTGCTGATCTAGAGAAGTTG
AAGTCGAAGGTGACCAGAACAGAAAGGCCATTGAGTGCAGGTGTCTATATGGGCAACCTA
AGCTCACAGCAACTTGATCAAAGAAGAGCTCTTCTGAACATGATAGGAATGAGTGGTAGT
AATCAAGGGGCTCGGGCTGGGAGAGATGGGGTGGTCAGAGTATGGGATGTGAAAAATGCA
GAGTTGCTCAATAATCAGTTCGGGACCATGCCAAGTCTGACACTGGCATGTCTGACAAAA
CAGGGGCAGGTTGACTTGAATGATGCAGTACAAGCATTGACAGATTTAGGTTTGATCTAC
ACAGCGAAGTACCCCAATACTTCAGACTTAGACAGGCTGACTCAAAGTCACCCCATCCTA
AATATGATTGACACCAAGAAAAGCTCCTTGAACATCTCAGGTTATAATTTTAGCTTGGGT
GCAGCTGTGAAGGCAGGAGCTTGTATGCTGGATGGTGGCAATATGTTGGAGACAATCAAG
GTGTCACCTCAGACAATGGATGGTATTCTCAAATCCATTTTAAAGGTCAAGAAGGCTCTT
GGGATGTTCATTTCAGATGCCCCTGGTGAAAGGAATCCTTATGAAAACATACTCTACAAG
ATTTGTTTGTCAGGAGACGGATGGCCATACATTGCATCAAGAACCTCAATAACAGGAAGG
GCCTGGGAAAACACTGTTGTTGATCTGGAATCAGATGGGAAGCCACAGAAAGCTGGCAGT
AACGGTTCCAATAAATCTCTGCAGTCGGCAGGATTTACCGCTGGGCTCACCTATTCTCAG
CTGATGACCCTCAAGGATGCAATGCTGCAACTTGACCCAAATGCTAAGACCTGGATGGAT
ATTGAAGGAAGACCTGAAGATCCAGTGGAAATCGCCCTCTATCAACCAAGTTCAGGGTGC
TACATACACTTCTTCCGTGAACCTACTGATTTAAAGCAGTTCAAGCAGGATGCTAAGTAC
TCACATGGGATTGATGTCACGGACCTCTTCGCTGCACAACCGGGCTTGACCAGTGCTGTC
ATTGATGCACTCCCCCGGAATATGGTCATCACCTGCCAGGGGTCTGATGACATAAAGAAA
CTCTTTGAATCACAAGGAAGAAAAGACATTAAACTAATTGACATTGCCCTCAGCAAGACT
GATTCCAGGAAGTATGAAAATGCAGTCTGGGATCAGTATAAAGACTTATGCCACATGCAT
ACAGGTATTGTTGTTGAGAAGAAGAAAAGAGGCGGTAAAGAGGAGATAACCCCTCACTGT
GCACTAATGGACTGCATCATGTTTGATGCAGCAGTATCAGGAGGACTGAACACATCAGTT
TTGAGAGCAGTGCTGCCCAGAGACATGGTGTTCAGAACATCGACACCTAGGGTCGTCCTG
TAA
>Z0947_SL_2011R
ATGGGACAAATAGTGACATTCTTCCAGGAAGTGCCCCATGTCATAGAAGAGGTGATGAAC
ATCGTTCTCATTGCACTGTCTATACTAGCAGTGTTGAAAGGTCTGTACAATTTTGCAACA
TGTGGCCTCGTTGGCTTGGTCACTTTCCTCCTGTTGTGTGGCAGGTCTTGCACAATTAGC
TACAAGGGGGTTTATGAGCTTCAGACTCTGGAACTAAACATGGAAACACTCAATATGACC
ATGCCTCTCTCCTGTACAAAGAACAACAGTCATCATTATATAATGGTGGGCAATGAGACA
GGACTAGAACTGACCTTGACCAACACGAGCATTATTAATCATAAATTTTGCAATCTGTCT
GATGCCCACAAAAAGAACCTCTATGACCATGCTCTTATGAGCATTATCTCAACTTTCCAC
TTGTCCATCCCTAACTTCAATCAGTATGAGGCAATGAGCTGCGATTTCAATGGGGGAAAG
ATTAGTGTGCAGTACAACCTGAGTCACAGCTATGCCGGGGACGCAGCCAACCATTGTGGT
ACTGTTGCAAATGGTGTATTACAGACTTTCATGAGGATGGCTTGGGGTGGGAGCTACATC
GCTCTTGACTCAGGCCGTGACAGGTGGGACTGTATTATGACTAGTTATCAATATCTGATA
ATCCAAAATACAACCTGGGAAGATCACTGCCAATTCTCGAGACCATCTCCCATCGGTTAT
CTCGGGCTCCTCTCACAAAGGACCAGAGATATTTATATTAGTAGAAGGCTACTAGGCACA
TTCACATGGACACTGTCAGATTCTGAAGGCAAGGACACACCAGGGGGATATTGTCTAACC
AGATGGATGCTAATTGAGGCTGAGCTAAAGTGCTTCGGGAACACAGCCGTGGCAAAATGT
AATGAGAAGCATGATGAGGAATTTTGTGACATGCTGAGGTTGTTTGACTTTAACAAACAA
GCCATTCAAAGGTTGAAAGCTGAAGCACAAATGAGCATTCAGTTGATCAACAAAGCAGTA
AATGCTTTGATAAATGACCAACTTATAATGAAGAACCATCTACGGGACATCATGGGGATT
CCATACTGTAATTACAGCAAGTATTGGTACCTCAACCACACAACTACTGGAAAAACATCA
CTGCCCAAGTGTTGGCTTGTATCAAATGGTTCATACCTGAACGAGACCCACTTTTCTGAT
GACATCGAACAACAAGCTGACAACATGATCACTGAGATGTTACAGAAGGAGTATATGGAG
AGGCAGGGGAAGACACCATTGGGTCTGGTTGACCTCTTTGTGTTCAGCACAAGCTTCTAT
CTCATTAGCATCTTCCTTCACCTAGTTAAAATACCAACTCATAGGCATATTGTAGGCAAG
CCGTGTCCCAAACCTCACAGGTTGAATCATATGGGCATTTGTTCCTGTGGACTCTATAAA
CAGCCTGGTGTGCCTGTGAAATGGAAGAGATGAATGAGTGCCTCAAAGGAAATAAAGTCC
TTTTTGTGGACACAATCCTTGAGGAGGGAATTATCTGGTTACTGCTCCAACATCAAACTG
CAGGTGGTGAAGGATGCCCAGGCTCTTTTACATGGGCTTGACTTCTCTGAAGTCAGTAAT
GTTCAACGGTTGATGCGCAAGGAGAGAAGGGATGACAATGATTTGAAACGGTTGAGGGAC
CTAAATCAAGCAGTCAACAATCTTGTTGAATTAAAATCAACTCAACAAAAGAGTATACTG
AGAGTTGGGACTCTAACCTCAGATGACTTATTAATCTTGGCCGCTGATCTAGAGAAGTTG
AAGTCGAAGGTGACCAGAACAGAAAGACCATTGAGTGCAGGTGTCTATATGGGCAACCTA
AGCTCACAGCAACTTGACCAAAGAAGAGCTCTTCTGAACATGATAGGAATGAGTGGTAGT
AATCAAGGGGCTCGGACTGGGAGAGATGGAGTGGTCAGAGTTTGGGATGTGAAAAATGCA
GAGTTGCTCAATAATCAGTTCGGAACCATGCCAAGTCTGACACTGGCATGTCTGACAAAA
CAGGGGCAGGTTGACTTGAATGATGCAGTACAAGCATTGACAGATTTAGGTTTGATCTAC
ACAGCGAAGTACCCCAATACTTCAGACTTGGACAGGCTGACTCAAAGTCACCCCATCCTA
AATATGATTGACACCAAGAAAAGCTCTTTGAACATCTCAGGTTATAATTTTAGCTTGGGT
GCAGCTGTGAAGGCAGGAGCTTGTATGCTGGATGGTGGCAATATGTTGGAGACAATCAAG
GTGTCACCTCAGACAATGGATGGTATTCTCAAATCCATTTTAAAGGTCAAGAAGGCTCTT
GGGATGTTCATTTCAGATGCCCCTGGTGAAAGGAATCCTTATGAAAACATACTCTACAAG
ATTTGTTTGTCAGGAGACGGATGGCCATACATTGCATCAAGAACCTCAATAACAGGAAGG
GCCTGGGAAAACACTGTTGTTGATCTGGAATCAGATGGGAAGCCACAGAAAGCTGGCAGT
AACGGTTCCAATAAATCTCTGCAGTCGGCAGGATTTACCGCTGGGCTCACCTATTCTCAG
CTGATGACCCTCAAGGATGCAATGCTGCAACTTGACCCAAATGCTAAGACCTGGATGGAC
ATTGAAGGAAGACCTGAAGATCCAGTGGAAATCGCCCTCTATCAACCAAGTTCAGGGTGC
TACATACACTTCTTCCGTGAACCTACTGATTTAAAGCAGTTCAAGCAGGATGCTAAGTAC
TCACATGGGATTGATGTCACGGACCTCTTCGCTGCACAACCGGGCTTGACCAGTGCTGTC
ATTGATGCACTCCCCCGGAATATGGTCATCACCTGCCAGGGGTCTGATGACATAAGGAAA
CTCTTTGAATCACAAGGAAGAAAAGACATTAAACTAATTGACATTGCCCTCAGCAAGACT
GATTCCAGGAAGTATGAAAATGCAGTCTGGGATCAGTATAAAGACTTATGCCACATGCAT
ACAGGCATTGTTGTTGAGAAGAAGAAAAGAGGCGGCAAAGAGGAAATAACCCCTCACTGT
GCACTAATGGACTGCATCATGTTTGATGCAGCAGTATCAGGAGGACTGAACACATCAGTT
TTGAGAGCAGTGCTGCCCAGAGACATGGTGTTCAGAACATCGACACCTAGGGTCGTCCTG
TAA
>Z0948_SL_2011R
ATGGGACAAATAGTGACATTCTTCCAGGAAGTGCCCCATGTCATAGAAGAGGTGATGAAC
ATCGTTCTCATTGCACTGTCTATACTAGCAGTGTTGAAAGGTCTGTACAATTTTGCAACA
TGTGGCCTCGTTGGCTTGGTCACTTTCCTCCTGTTGTGTGGCAGGTCTTGCACAATTAGC
TACAAGGGGGTTTATGAGCTTCAGACTCTGGAACTAAACATGGAAACACTCAATATGACC
ATGCCTCTCTCCTGTACAAAGAACAACAGTCATCATTATATAATGGTGGGCAATGAGACA
GGACTAGAACTGACCTTGACCAACACGAGCATTATTAATCATAAATTTTGCAATCTGTCT
GATGCCCACAAAAAGAACCTCTATGACCATGCTCTTATGAGCATTATCTCAACTTTCCAC
TTGTCCATCCCTAACTTCAATCAGTATGAGGCAATGAGCTGCGATTTCAATGGGGGAAAG
ATTAGTGTGCAGTACAACCTGAGTCACAGCTATGCCGGGGACGCAGCCAACCATTGTGGT
ACTGTTGCAAATGGTGTATTACAGACTTTCATGAGGATGGCTTGGGGTGGGAGCTACATC
GCTCTTGACTCAGGCCGTGACAGGTGGGACTGTATTATGACTAGTTATCAATATCTGATA
ATCCAAAATACAACCTGGGAAGATCACTGCCAATTCTCGAGACCATCTCCCATCGGTTAT
CTCGGGCTCCTCTCACAAAGGACCAGAGATATTTATATTAGTAGAAGGCTACTAGGCACA
TTCACATGGACACTGTCAGATTCTGAAGGCAAGGACACACCAGGGGGATATTGTCTAACC
AGATGGATGCTAATTGAGGCTGAGCTAAAGTGCTTCGGGAACACAGCCGTGGCAAAATGT
AATGAGAAGCATGATGAGGAATTTTGTGACATGCTGAGGTTGTTTGACTTTAACAAACAA
GCCATTCAAAGGTTGAAAGCTGAAGCACAAATGAGCATTCAGTTGATCAACAGAGCAGTA
AATGCTTTGATAAATGACCAACTTATAATGAAGAACCATCTACGGGACATCATGGGGATT
CCATACTGTAATTACAGCAAGTATTGGTACCTCAACCACACAACTACTGGAAAAACATCA
CTGCCCAAGTGTTGGCTTGTATCAAATGGTTCATACCTGAACGAGACCCACTTTTCTGAT
GACATCGAACAACAAGCTGACAACATGATCACTGAGATGTTACAGAAGGAGTATATGGAG
AGGCAGGGGAAGACACCATTGGGTCTGGTTGACCTCTTTGTGTTCAGCACAAGCTTCTAT
CTCATTAGCATCTTCCTTCACCTAGTTAAAATACCAACTCATAGGCATATTGTAGGCAAG
CCGTGTCCCAAACCTCACAGGTTGAATCATATGGGCATTTGTTCCTGTGGACTCTATAAA
CAGCCTGGTGTGCCTGTGAAATGGAAGAGATGAATGAGTGCCTCAAAGGAAATAAAGTCC
TTTTTGTGGACACAATCCTTGAGGAGGGAATTATCTGGTTACTGCTCCAACATCAAACTG
CAGGTGGTGAAGGATGCCCAGGCTCTTTTACATGGGCTTGACTTCTCTGAAGTCAGTAAT
GTTCAACGGTTGATGCGCAAGGAGAGAAGGGATGACAATGATTTGAAACGGTTGAGGGAC
CTAAATCAAGCAGTCAACAATCTTGTTGAATTAAAATCAACTCAACAAAAGAGTATACTG
AGAGTTGGGACTCTAACCTCAGATGACTTATTAATCTTGGCCGCTGATCTAGAGAAGTTG
AAGTCGAAGGTGACCAGAACAGAAAGACCATTGAGTGCAGGTGTCTATATGGGCAACCTA
AGCTCACAGCAACTTGACCAAAGAAGAGCTCTTCTGAACATGATAGGAATGAGTGGTAGT
AATCAAGGGGCTCAGACTGGGAGAGATGGAGTGGTCAGAGTTTGGGATGTGAAAAATGCA
GAGTTGCTCAATAATCAGTTCGGAACCATGCCAAGTCTGACACTGGCATGTCTGACAAAA
CAGGGGCAGGTTGACTTGAATGATGCAGTACAAGCATTGACAGATTTAGGTTTGATCTAC
ACAGCGAAGTACCCCAATACTTCAGACTTGGACAGGCTGACTCAAAGTCACCCCATCCTA
AATATGATTGACACCAAGAAAAGCTCTTTGAACATCTCAGGTTATAATTTTAGCTTGGGT
GCAGCTGTGAAGGCAGGAGCTTGTATGCTGGATGGTGGCAATATGTTGGAGACAATCAAG
GTGTCACCTCAGACAATGGATGGTATTCTCAAATCCATTTTAAAGGTCAAGAAGGCTCTT
GGGATGTTCATTTCAGATGCCCCTGGTGAAAGGAATCCTTATGAAAACATACTCTACAAG
ATTTGTTTGTCAGGAGACGGATGGCCATACATTGCATCAAGAACCTCAATAACAGGAAGG
GCCTGGGAAAACACTGTTGTTGATCTGGAATCAGATGGGAAGCCACAGAAAGCTGGCAGT
AACGGTTCCAATAAATCTCTGCAGTCGGCAGGATTTACCGCTGGGCTCACCTATTCTCAG
CTGATGACCCTCAAGGATGCAATGCTGCAACTTGACCCAAATGCTAAGACCTGGATGGAC
ATTGAAGGAAGACCTGAAGATCCAGTGGAAATCGCCCTCTATCAACCAAGTTCAGGGTGC
TACATACACTTCTTCCGTGAACCTACTGATTTAAAGCAGTTCAAGCAGGATGCTAAGTAC
TCACATGGGATTGATGTCACGGACCTCTTCGCTGCACAACCGGGCTTGACCAGTGCTGTC
ATTGATGCACTCCCCCGGAATATGGTCATCACCTGCCAGGGGTCTGATGACATAAGGAAA
CTCTTTGAATCACAAGGAAGAAAAGACATTAAACTAATTGACATTGCCCTCAGCAAGACT
GATTCCAGGAAGTATGAAAATGCAGTCTGGGATCAGTATAAAGACTTATGCCACATGCAT
ACAGGCATTGTTGTTGAGAAGAAGAAAAGAGGCGGCAAAGAGGAAATAACCCCTCACTGT
GCACTAATGGACTGCATCATGTTTGATGCAGCAGTATCAGGAGGACTGAACACATCAGTT
TTGAGAGCAGTGCTGCCCAGAGACATGGTGTTCAGAACATCGACACCTAGGGTCGTCCTG
TAA
>G1647_SL_2011H
ATGGGACAAATAGTGACATTCTTCCAGGAAGTGCCCCATGTGATAGAAGAGGTGATGAAC
ATTGTTCTCATTGCACTGTCTATACTAGCAGTGCTGAAGGGTCTGTACAATCTTGCAACA
TGTGGCCTCGTTGGCTTGGTCACTTTTCTCCTGTTGTGTGGCAGGTCTTGTACAACTAGC
TACAAAGGGGTTTATGAGCTTCAGACTCTGGAACTAAACATGGAAACACTCAATATGACC
ATGCCTCTCTCCTGTACAAAGAACAATAGCCATCATTACATAATGGTGGGCAATGAGACA
GGACTAGAACTGACCTTGACCAACACGAGCATTATAAACCATAAATTTTGCAATCTGTCT
GATGCCCACAAAAAGAACCTCTATGACCACGCTCTTATGAGCATTATCTCAACCTTCCAC
TTGTCCATCCCTAACTTCAATCAATATGAGGCAATGAGCTGCGATTTTAATGGGGGAAAG
ATCAGTGTGCAGTACAACCTGAGTCACAGCTATGCCGGGGATGCAGCCAACCATTGTGGC
ACTGTTGCAAATGGTGTATTACAGACTTTCATGAGGATGGCTTGGGGTGGGAGCTACATT
GCTCTTGACTCAGGCCGTGGCAGGTGGGACTGTATTATGACTAGTTATCAATATCTGATA
ATCCAAAATACAACCTGGGAAGATCACTGCCAATTCTCGAGACCATCTCCCATCGGTTAT
CTCGGGCTCCTCTCACAAAGGACCAGAGATATTTATATTAGTAGAAGGCTACTAGGCACA
TTCACATGGACACTGTCAGATTCTGAAGGCAAGGACACACCAGGGGGATATTGTCTAACC
AGATGGATGCTAATTGAGGCTGAACTAAAGTGCTTCGGGAACACAGCTGTGGCAAAATGT
AATGAGAAGCATGATGAGGAGTTTTGTGACATGCTGAGGCTGTTTGACTTCAACAAGCAA
GCCATTCAAAGGTTGAAAGCTGAAGCACAAATGAACATTCAGTTGATTAACAAAGCAGTA
AATGCTTTGATAAATGACCAACTTATAATGAAGAACCATCTACGGGATATCATGGGGATT
CCATACTGTAATTACAGTAAGTATTGGTACCTCAACCACACAACTACTGGGAAAACATCA
CTGCCCAGATGTTGGCTTGTATCAAATGGTTCATACCTGAACGAGACCCACTTTTCTGAT
GATATTGAACAACAAGCTGACAACATGATCACTGAGATGTTACAGAAGGAGTATATGGAG
AGGCAGGGGAAGACACCATTGGGTCTGGTTGACCTCTTTGTGTTCAGCACAAGCTTCTAT
CTCATCAGCATCTTCCTTCACCTAGTTAAAATACCAACTCATAGGCATATTGTAGGCAAG
CCGTGTCCCAAACCTCACAGGTTGAATCATATGGGCATTTGTTCCTGTGGATTCTATAAA
CAGCCTGGTGTGCCTGTGAAATGGAAGAGATGAATGAGTGCCTCAAAGGAAATAAAATCC
TTTTTGTGGACACAATCCTTGAGGAGGGAATTATCTGGTTACTGCTCCAACATCAAACTG
CAGGTGGTGAAAGATGCCCAGGCTCTTTTACATGGACTTGACTTCTCTGAAGTCAGTAAT
GTTCAACGGTTGATGCGCAAGGAGAGAAGGGATGACAATGACTTGAAACGGTTAAGGGAC
TTGAATCAAGCGGTCAACAATCTTGTTGAATTAAAATCAACTCAACAAAAGAGTATACTG
AGAGTTGGGACTCTAACCTCAGATGACTTATTAATCTTGGCCGCTGATCTAGAGAAGTTG
AAGTCGAAGGTGATCAGAACAGAGAGGCCATTGAGTGCAGGTGTCTATATGGGCAACCTA
AGCTTACAGCAACTTGACCAAAGAAGGGCTCTTCTGAATATGATAGGAATGAGTGGCAGT
AATCAGGGGGTTCGGGCTGGGAGAGATGGAGTGGTCAGAGTTTGGGATGTGAAAAATGCA
GAGTTGCTCAATAATCAGTTCGGGACCATGCCAAGTCTGACACTGGCATGTCTGACAAAA
CAGGGGCAGGTTGACTTGAATGATGCAGTACAAGCATTGACAGATTTAGGTTTGATCTAC
ACAGCGAAGTATCCCAATACTTCAGACTTAGACAGGCTGACTCAAAGTCACCCCATCCTA
AATATGATTGACACCAAAAAAAGCTCTTTGAACATCTCAGGTTATAATTTTAGCTTGGGT
GCAGCTGTGAAGGCAGGAGCTTGTATGCTGGATGGTGGCAATATGTTGGAGACAATCAAG
GTGTCACCTCAGACAATGGATGGCATTCTCAAGTCCATTTTAAAGGTCAAGAAGGCTCTT
GGGATGTTCATTTCAGATACCCCTGGTGAAAGGAATCCTTATGAAAACATACTCTACAAA
ATTTGTTTGTCAGGAGATGGCTGGCCATACATTGCATCAAGAACCTCAATAACAGGAAGG
GCCTGGGAAAACACTGTTGTTGATCTGGAATCAGATGGGAAGCCACAGAAAGCTGGCAGC
AACGGTTCCAATAAATCTCTGCAGTCGGCAGGATTTACCGCTGGGCTTACCTATTCTCAG
CTGATGACCCTCAAGGATGCAATGCTGCAACTTGACCCAAATGCTAAGACCTGGATGGAT
ATTGAAGGAAGACCTGAAGATCCAGTGGAAATCGCCCTCTATCAACCAAGTTCAGGATGC
TACATACACTTCTTCCGTGAACCTACTGATTTAAAGCAGTTCAAGCAGGATGCCAAGTAC
TCACATGGGATTGATGTCACGGACCTCTTTGCTGCACAACCGGGCTTGACCAGTGCAGTC
ATTGATGCACTCCCCCGAAACATGGTCATCACTTGCCAGGGGTCTGATGACATAAGGAAA
CTCCTTGAATCACAAGGAAGGAAAGACATCAAGCTAATTGACATTGCCCTCAGCAAGACT
GATTCCAGGAAGTATGAAAATGCAGTCTGGGATCAGTATAAAGACTTATGCCACATGCAC
ACAGGTATTGTTGTTGAGAAGAAGAAAAGAGGCGGTAAAGAGGAAATAACTCCTCACTGT
GCACTAATGGACTGCATCATGTTTGATGCAGCAGTGTCAGGAGGACTGAACACATCGGTT
TTGAGAGCAGTGCTGCCCAGAGATATGGTGTTCAGAACATCAACACCTAGAGTCGTCCTG
TAA
>LM395_SL_2009R
ATGGGACAAATAGTGACATTCTTCCAGGAAGTGCCCCATGTAATAGAAGAGGTGATGAAC
ATTGTTCTCATTGCACTGTCCATACTAGCAGTGTTGAAGGGTCTGTACAATCTTGCAACA
TGTGGCCTCGTTGGCTTGGTCACTTTCCTCCTGTTGTGTGGCAGGTCTTGCACAACCAGC
TACAAAGGGGTTTATGAGCTTCAGACTCTGGAACTGAACATGGAAACACTCAATATGACC
ATGCCTCTCTCCTGCACAAAAGACAACAGTCATCATTACATAAGGGTGGGCAATGAGACA
GGACTAGAACTGACCTTGACCAACACGAGCATTCTTAATCATAAATTTTGCAATCTGTCT
GATGCCCACAAAAAGAACCTCTATGACCACGCTCTTATGAGCATTATCTCTACCTTCCAC
TTGTCCATCCCTAACTTCAATCAGTATGAGGCAATGAGCTGCGATTTCAATGGGGGAAGG
ATTAGTGTGCAGTACAACCTGAGTCACAGCTACGCCGGGGATGCAGCCAACCATTGTGGC
ACTGTTGCAAATGGTGTACTACAGACTTTCATGAGGATGGCTTGGGGTGGGAGCTACATT
GCTCTTGACTCAGGCCGTGGCAGGTGGGACTGTATTATGACTAGTTATCAATATCTGATA
ATTCAAAATACAACCTGGGAAGATCACTGCCAATTCTCGAGACCATCTCCCATCGGTTAT
CTCGGGCTTCTCTCACAAAGGACCAGAGATATTTATATTAGTAGAAGGCTACTGGGCACA
TTCACATGGACACTGTCAGATTCTGAAGGCAAAGACACACCAGGGGGGTATTGTCTGACC
AGATGGATGCTAATTGAGGCTGAACTAAAGTGTTTCGGGAACACAGCTGTGGCAAAATGT
AATGAGAAGCATGATGAAGAATTTTGTGACATGCTGAGGCTGTTTGACTTCAACAAGCAA
GCCATTCAAAGGTTGAAAGCTGAGGCACAAATGAGCATTCAGTTGATCAACAAAGCAGTA
AATGCTTTGATAAATGACCAACTTATAATGAAGAACCATCTACGGGACATCATGGGGATT
CCATACTGTAATTACAGCAAGTATTGGTACCTCAATCACACAACTACTGGGAAAACATCA
CTGCCCAGATGTTGGCTTGTATCAAATGGTTCATACTTGAACGAGACCCACTTTTCTGAT
GATATTGAACAACAAGCTGACAACATGATCACTGAGATGTTACAGAAGGAGTACATGGAG
AGGCAGGGGAAGACACCATTGGGTCTAGTTGACCTCTTTGTGTTCAGCACAAGTTTCTAT
CTCATTAGCATCTTCCTCCACCTAGTCAAAATACCAACTCATAGGCATGTTGTAGGCAAG
CCGTGTCCCAAACCTCACAGGTTGAATCATATGGGCATTTGTTCCTGTGGACTCTATAAA
CAGCCTGGTGTGCCTGTGAAATGGAAGAGATGAATGAGTGCCTCAAAGGAAATAAAATCC
TTTTTGTGGACACAATCCTTGAGGAGGGAATTATCTGGTTACTGCTCCAACATCAAACTA
CAGGTGGTGAAAGATGCCCAGGCCCTTTTACATGGACTTGACTTCTCTGAAGTCAGTAAT
GTTCAACGGTTGATGCGCAAGGAGAGAAGGGATGACAATGATTTGAAACGGTTGAGGGAT
CTAAATCAAGCGGTCAACAATCTTGTTGAATTAAAGTCAACTCAACAAAAGAGTATACTG
AGAGTTGGGACTCTAACCTCAGATGACTTGTTAATCCTGGCCGCTGATCTAGAGAAGTTG
AAGTCAAAGGTGACCAGAACAGAAAGGCCATTGAGTGCAGGTGTCTATATGGGCAACCTA
AGCTCACAGCAACTCGACCAAAGAAGAGCTCTTCTGAACATGATAGGAATGAGTGGTAGT
AATCAAGGGGCTCGGGCTGGGAGAGATGGAGTGGTTAGAGTTTGGGATGTGAAAAATGCA
GAGTTGCTCAATAATCAGTTCGGGACTATGCCAAGTTTGACACTGGCATGTCTGACAAAA
CAGGGGCAGGTTGACTTGAATGATGCAGTACAAGCATTAACAGATTTAGGTTTGATCTAC
ACAGCGAAGTATCCTAACACTTCAGACTTGGACAGGCTGACTCAAAGTCACCCCATCCTA
AATATGATTGACACCAAGAAGAGCTCTTTGAATATCTCAGGTTATAATTTTAGCTTGGGT
GCAGCTGTGAAGGCAGGAGCTTGCATGCTGGATGGTGGCAATATGTTGGAGACAATCAAG
GTGTCACCTCAGACAATGGATGGTATTCTCAAATCCATCTTAAAGGTCAAGAAGGCTCTT
GGGATGTTCATTTCAGATACCCCTGGTGAAAGGAATCCTTATGAAAACATACTCTACAAG
ATTTGTTTGTCAGGAGATGGATGGCCATACATTGCATCAAGAACCTCAATAACAGGAAGG
GCCTGGGAAAACACTGTCGTTGATCTGGAATCAGATGGGAAGCCACAGAAAGCTGGCAGC
AACGGTTCCAATAAATCTCTACAGTCGGCAGGGTTTACCGCTGGGCTTACCTATTCTCAG
CTGATGACCCTCAAGGATGCAATGCTGCAACTTGACCCAAATGCTAAGACCTGGATGGAC
ATTGAAGGAAGGCCTGAAGATCCAGTGGAAATCGCCTTCTATCAACCAAGCTCAGGATGC
TACATACATTTCTTCCGTGAACCTACTGACTTAAAGCAGTTCAAGCAGGATGCTAAGTAC
TCACATGGGATTGATGTCACGGACCTCTTCGCTGCACAACCGGGCCTGACCAGTGCTGTT
ATTGATGCACTCCCCCGAAATTTGGTCATTACCTGTCAGGGGTCGGATGACATAAGGAAA
CTCTTTGAATCACAAGGAAGAAAAGACATCAAACTAATTGACATTGCCCTCAGCAAAACT
GATTCCAGGAAGTATGAAAATGCAGTCTGGGACCAGTATAAAGACTTATGCCACATGCAC
ACAGGTATTGTTGTTGAGAAGAAGAAAAGAGGCGGTAAAGAGGAAATAACCCCTCACTGT
GCACTAATGGACTGCATCATGTTTGATGCAGCAGTGTCAGGAGGACTGAACGCATCAGTT
TTGAGAGCAGTGCTGCCCAGAGACATGGTGTTCAGAACATCAACACCTAGAGTCGTCCTG
TAA
>G692_SL_2009H
ATGGGACAAATAGTCACATTCTTTCAGGAAGTGCCCCATGTAATAGAAGAGGTGATGAAC
ATTGTTCTCATTGCACTGTCTATACTAGCAGTGCTGAAAGGTCTGTACAATCTTGCAACA
TGTGGCCTCGTTGGCTTGGTCACTTTCCTCCTGTTATGTGGAAGGTCTTGTACAACCAGC
TACAAAGGGGTTTATGAGCTTCAGACTCTGGAACTAAACATGGAAACACTCAACATGACT
ATGCCTCTCTCCTGCACAAAGAACAACAGTCATCATTATATAATGGTGGGTAATGAGACA
GGATTAGAACTGACCTTGACCAACACGAGCATTATTAACCATAAATTTTGCAATCTGTCT
GATGCCCACAAAAAGAACCTCTATGACCACGCCCTTATGAGCATTATCTCAACTTTCCAC
TTGTCCATCCCCAACTTCAATCAGTATGAGGCAATGAGCTGCGATTTTAATGGGGGAAAG
ATTAGTGTGCAGTACAACCTGAGTCATAGCTATGCCGGGGATGCAGCCAACCATTGTGGC
ACTGTTGCAAATGGTGTGTTACAGACCTTCATGAGGATGGCTTGGGGTGGGAGCTACATT
GCTCTTGACTCAGGCCGTGGCAGGTGGGACTGTATCATGACTAGTTATCAATATCTGATA
ATCCAGAATACAACCTGGGAAGATCACTGCAGTTTCTCGAGACCATCTCCCATCGGTTAT
CTCGGGCTCCTCTCACAAAGGACCAGAGATATTTATATTAGTAGAAGGCTGCTAGGCACA
TTCACATGGACACTGTCAGATTCTGAAGGCAAGGACACACCAGGGGGATATTGTCTGACC
AGATGGATGCTAATTGAGGCTGAACTAAAGTGCTTTGGGAATACAGCCGTGGCAAAATGT
AATGAGAAGCATGATGAGGAATTTTGTGACATGCTGAGGCTGTTTGACTTTAACAAACAA
GCCATTCAAAGGTTGAAAGCTGAAGCACAAATGAGCATTCAGTTGATCAACAAAGCAGTA
AATGCTTTAATAAATGACCAACTTATAATGAAGAACCATCTACGGGACATCATGGGGATT
CCATACTGTAATTACAGCAAGTATTGGTACCTCAACCACACAACTACTGGGAAAACATCA
CTGCCTAAATGTTGGCTTGTATCAAATGGTTCATACCTGAATGAGACCCACTTTTCTGAT
GATATTGAACAACAAGCTGACAACATGATCACTGAAATGTTACAGAAGGAGTATATGGAG
AGGCAGGGAAAGACACCATTGGGTCTAGTTGACCTCTTTGTGTTTAGCACAAGTTTCTAT
CTCATCAGCATCTTCCTTCACCTAGTCAAAATACCAACTCATAGGCATATTGTGGGCAAG
TCATGTCCCAAACCTCACAGGTTGAATCATATGGGCATTTGTTCCTGTGGATTCTATAAA
CAACCTGGTGTGCCTGTGAAATGGAAGAGATGAATGAGTGCCTCAAAGGAAATAAAATCC
TTTTTGTGGACACAATCCTTGAGGAGGGAATTATCTGGTTACTGCTCTAACATCAAACTA
CAGGTGGTGAAAGATGCTCAGGCTCTTTTACATGGACTTGACTTCTCTGAAGTCAGTAAT
GTTCAACGGTTGATGCGCAAGGAGAGAAGGGATGACAATGATTTAAAACGGTTGAGGGAC
CTAAATCAAGCGGTCAACAATCTTGTTGAATTAAAATCAACTCAACAAAAAAGTGTACTG
AGAGTTGGGACTCTAACCTCAGATGACTTATTAATCTTGGCCGCTGATCTAGAAAAGTTG
AAATCAAAGGTGACCAGAACAGAGAGGCCACTGAGTGCAGGTGTCTATATGGGCAACCTA
AGCTCACAGCAACTTGAGCAAAGAAGAGCTCTTCTGAACATGATAGGAATGAGTGGTAGC
AATCAAGGGGCTCAGGCTGGGAGAGATGGAGTGGTTAGAGTTTGGGATGTGAAAAATGCA
GAGTTGCTCAATAATCAGTTCGGGACCATGCCAAGTCTGACATTGGCATGTCTGACAAAA
CAGGGGCAGGTTGACTTGAATGATGCAGTACAAGCATTGACAGATTTAGGTTTGATCTAC
ACAGTAAAGTATCCCAATACTTCAGACTTAGATAGGCTGACTCAAAGTCACCCCATCCTA
AATATGATTGACACCAAGAAAAGCTCTTTGAATATCTCAGGTTATAATTTCAGCTTGGGT
GCAGCTGTGAAGGCAGGAGCTTGTATGCTGGATGGTGGCAACATGTTGGAGACAATCAAG
GTGTCACCTCAGACAATGGATGGTATTCTCAAATCCATTTTAAAGGTCAAGAAGGCTCTT
GGGATGTTCATTTCAGATACCCCTGGTGAAAGGAATCCTTATGAGAACATACTCTACAAG
ATTTGTTTGTCAGGAGATGGATGGCCATACATTGCATCAAGGACCTCAATAACAGGAAGG
GCCTGGGAAAACACTGTTGTTGATTTGGAGTCAGATGGGAAGCCACAGAAAGCTGACAGC
AACAGTTCCAATAAATCTCTGCAGTCAGCAGGGTTTACCGCTGGGCTTACCTATTCTCAG
CTGATGACCCTCAAGGATGCAATGCTGCAACTTGACCCAAATGCTAAGACCTGGATGGAC
ATTGAAGGAAGACCTGAAGATCCAGTGGAAGTCGCCCTCTATCAACCAAGTTCAGGATGT
TACATACACTTCTTCCGTGAACCTACTGATTTAAAGCAGTTCAAGCAGGATGCTAAGTAC
TCACATGGGATTGATGTCACGGACCTCTTCGCTGCACAACCGGGTTTGACCAGTGCAGTC
ATTGATGCACTCCCCCGGAATATGGTCATCACCTGTCAGGGGTCTGATGACATAAGGAAA
CTCCTTGAATCACAAGGAAGAAAGGACATTAAACTAATTGACATTGCCCTCAGCAAAACT
GATTCCAGGAAGTATGAAAATGCAGTCTGGGATCAGTATAAAGACTTATGCCACATGCAC
ACAGGTGTTGTTGTTGAGAAGAAGAAAAGAGGCGGCAAAGAGGAAATAACCCCTCACTGT
GCACTAATGGACTGCATCATGTTTGATGCAGCAGTGTCAGGAGGACTGAACACATCAGTT
TTGAGAGCAGTGCTGCCTAGAGATATGGTGTTCAGAACATCGACACCTAGAGTCGTCCTG
TAA
>LM032_SL_2010R
ATGGGACAGATAGTGACATTCTTCCAGGAAGTGCCTCATGTAATAGAAGAGGTGATGAAC
ATTGTTCTCATTGCACTGTCCATACTGGCAGTGCTGAAGGGTCTGTACAATCTTGCAACA
TGTGGCCTCGTTGGTTTGGTTACTTTCCTCTTGTTGTGTGGCAGGTCTTGCACAACCAGT
TATAAAGGGGTTTATGAGCTTCAGACTCTGGAACTAAATATGGAGACACTCAATATGACC
ATGCCTCTCTCCTGCACAAAGAACAACAGTCATCATTACATAATGGTGGGTAATGAGACA
GGACTGGAACTGACCTTGACCAATACGAGCATTATTAATCATAAATTTTGCAATCTGTCT
GATGCCCACAAAAAGAACCTCTATAACCATGCCCTTATGAGCATAATTTCAACTTTCCAC
TTGTCCATCCCCAACTTCAATCAGTATGAGGCAATGAGCTGCGATTTTAATGGGGGAAAG
ATTAGTGTGCAGTACAACCTGAGTCACAGCTATGCTGGGGATGCGGCTAACCACTGTGGA
ACTGTTGCAAATGGTGTCTTACAGACTTTCATGAGGATGGCTTGGGGTGGGAGTTACATT
GCTCTTGACTCAGGCCGTGACCGGTGGGACTGTATTATGACTAGTTATCAATATCTGATA
ATCCAAAATACAACCTGGGAAGATCACTGCCAATTCTCAAGACCATCACCCATCGGTTAT
CTCGGGCTCCTTTCACAAAGGACCAGAGACATTTATATTAGCAGGAGACTACTAGGCACA
TTTACATGGACACTGTCAGATTCTGAAGGCAAGGACACACCAGGGGGGTATTGTCTGACC
AGATGGATGCTGATTGAAGCTGAATTGAAATGCTTCGGAAACACAGCTGTAGCAAAATGT
AATGAGAAGCATGATGAGGAATTTTGTGACATGCTGAGGCTGTTTGACTTCAACAAGCAA
GCCATTCAGAGGCTGAAAGCTGAAGCACAAATGAGCATTCAGTTGATCAACAAAGCAGTA
AATGCTTTGATAAATGACCAACTCATAATGAAGAACCATCTACGGGACATCATGGGAATT
CCATACTGTAATTACAGCAAGTATTGGTACCTCAACCACACAACTACTGGGAAAACATCA
CTGCCCAAATGTTGGCTTGTATCAAATGGTTCATACTTGAACGAGACCCATTTTTCTGAT
GATATTGAACAACAAGCTGACAACATGATCACCGAAATGTTGCAGAAGGAGTATATGGAG
AGACTGGGAAAGACACCATTGGGTCTAGTTGACCTCTTTGTGTTCAGCACAAGTTTCTAT
CTCATAAGCATCTTCCTTCACCTAGTCAAAATACCAACTCATAGGCATATTGTAGGCAGG
TCATGTCCCAAACCTCACAGATTGAATCATATGGGCATATGTTCCTGTGGACTCTATAAA
CAGCCCGGTGTGCCTGTGAAATGGAAGAGATGAATGAGTGCCTCAAAGGAAATAAAGTCC
TTTTTGTGGACACAGTCATTGAGGAGGGAATTATCTGGTTACTGCTCTAACATCAAATTA
CAGGTGGTGAAAGATGCCCAAGCTCTTTTACATGGACTTGACTTCTCCGAAGTCAGTAAT
GTTCAACGGCTGATGCGCAAGGAGAGAAGGGATGACAATGATTTGAAGCGGTTGAGGGAC
CTAAATCAAGCGGTCAACAACCTTGTTGAGTTAAAATCAACTCAACAAAAGAGTATTCTG
AGAGTTGGGACTCTAACATCAGATGATTTATTAATCTTAGCCGCTGATCTAGAAAAGTTG
AAATCAAAGGTGATTAGGACAGAGAGGCCATTGAGTGCAGGTGTCTATATGGGCAACCTG
AGCTCACAGCAACTTGACCAAAGACGAGCTCTTCTAAGTATGATAGGAATGAGTGGTGGT
AGTCAAGAGGCTCGGGCAGGGAGAGATGGAGTAGTGAGAGTTTGGGATGTAAAAAATGCA
GAGTTGCTTAACAATCAGTTCGGGACCATGCCAAGTCTGACACTGGCATGTCTGACAAAG
CAGGGGCAGGTTGATTTGAATGATGCAGTGCAAGCATTGACAGATTTGGGTCTGATCTAC
ACAGCAAAGTATCCCAATACTTCAGACTTAGATAGGCTGACTCAAAGTCACCCCATCCTA
AACATGATTGACACCAAGAAAAGCTCTTTGAACATCTCAGGTTATAATTTCAGCCTGGGT
GCAGCTGTGAAGGCAGGAGCTTGCATGCTGGATGGTGGCAATATGTTGGAGACAATCAAG
GTGTCACCTCAGACAGTGGACGGTATCCTCAAATCCATCTTAAAGGTCAAGAAGGCTCTT
GGGATGTTCATCTCAGACACCCCTGGTGAAAGGAATCCTTATGAAAACATACTCTATAAG
ATTTGTTTGTCAGGAGATGGATGGCCATATATTGCATCAAGAACTTCAATAACAGGAAGG
GCTTGGGAAAACACTGTCGTTGATCTGGAATCAGATGGAAAGCCACAGAAAGCTGGTAGC
AACAATTCCAATAAATCCTTGCAGTCGGCAGGGTTTACCGCTGGGCTTACCTATTCTCAG
TTAATGACCCTGAAGGATGCAATGTTGCAACTTGACCCAAATGCCAAGACCTGGATGGAC
ATTGAAGGAAGACCTGAAGATCCAGTGGAAATTGCCCTCTATCAACCAAGTTCAGGCTGC
TACATTCACTTCTTCCGTGAACCTACTGATTTAAAGCAGTTCAAGCAGGATGCTAAGTAC
TCACATGGGATTGATGTTACAGACCTCTTCGCTGCGCAACCGGGCTTGACCAGTGCTGTC
ATTGATGCACTCCCCCGAAATATGGTCATTACCTGTCAGGGGTCCGATGACATAAGGAAA
CTCCTTGAATCACAAGGTAGGAAAGACATCAAACTGATTGATATTGCCCTTAGCAAAACT
GATTCCAGGAAGTATGAAAATGCAGTCTGGGATCAGTATAAGGACTTATGCCACATGCAC
ACAGGTGTCGTTGTTGAAAAGAAGAAAAAAGGCGGTAAAGAGGAAATAACCCCTCACTGT
GCACTAATGGACTGCATCATGTTTGATGCAGCAGTGTCAGGAGGACTGAACACATCAGTT
TTGAGAGCAGTGCTGCCTAGAGATATGGTGTTCAGAACATCGACACCTAGAGTCGTCTTG
TAA
>G636_SL_2009H
ATGGGGCAAATAGTGACATTCTTCCAGGAAGTGCCTCATGTAATAGAAGAGGTGATGAAC
ATTGTTCTCATTGCACTGTCCATACTGGCAGTGCTGAAAGGTCTGTACAATCTTGCAACA
TGTGGCCTCGTTGGTTTGGTCACTTTCCTCCTGTTGTGTGGTAGGTCTTGCACAACCAGT
TACAAAGGGGTTTATGAGCTTCAGACTCTGGAACTAAACATGGAGACACTCAACATGACC
ATGCCTCTCTCCTGCACAAAGAACAACAGTCATCATTATATAATGGTGGGTAATGAGACA
GGACTAGAACTGACCTTGACCAACACGAGCCTTATTAATCACAAATTTTGCAACCTGTCT
GATGCCCACAAAAAGAACCTCTATGACCACGCTCTTATGAGCATAATCTCAACTTTCCAC
TTGTCCATCCCCAACTTCAATCAGTATGAGGCAATGAGCTGCGATTTTAATGGGGGAAAG
ATTAGTGTGCAGTACAACCTGAGTCACAGCTATGCCGTGGATGCAGCCAGCCATTGTGGC
ACTGTTGCAAATGGTGTACTACAGACTTTCATGAGGATGGCTTGGGGTGGGAGCTACATT
GCTCTTGACTCAGGCCGTGGTGGATGGGACTGTATTATGACTAGTTATCAATATCTGATA
ATCCAAAATACAACTTGGGAAGATCACTGCCAATTCTCGAGACCATCTCCTATCGGTTAT
CTCGGGCTCCTCTCACAAAGGACCAGAGATATTTATATCAGTAGAAGACTACTAGGCACA
TTCACATGGACATTGTCAGATTCTGAAGGCAAGGACACACCAGGGGGATATTGTTTGACC
AGATGGATGCTGATTGAGGCTGAACTAAAATGCTTCGGGAATACAGCTGTGGCAAAATGT
AATGAGAAACATGATGAGGAATTTTGTGACATGCTGAGGCTGTTTGACTTCAACAAACAA
GCCATTCAAAGGTTGAAAGCTGAAGCACAAATGAGCATTCAGTTGATCAACAAAGCAGTA
AATGCTTTGATAAATGATCAACTTATAATGAAGAACCATCTACGGGATATCATGGGAATC
CCATACTGTAATTACAGCAAGTATTGGTACCTCAACCACACAACTACTGGGAGAACATCA
CTGCCTAGATGTTGGCTTGTATCAAATGGTTCATACCTGAACGAGACCCACTTTTCTGAT
GATATTGAACAACAAGCTGACAACATGATCACTGAGATGTTACAGAAGGAGTATATGGAA
AGGCAGGGGAAGACACCATTGGGCCTAGTTGATCTCTTTGTGTTTAGCACAAGTTTCTAT
CTCATTAGCATCTTTCTTCACCTAGTCAAAATACCAACGCATAGGCATATTGTAGGCAAG
TCGTGTCCCAAACCTCACAGACTGAATCACATGGGCATTTGTTCCTGTGGGCTTTATAAA
CAGCCTGGTGTGCCTGTAAAATGGAAGAGATGAATGAGTGCCTCAAAGGAAATAAAATCC
TTTTTGTGGACACAATCTTTGAGGAGGGAGTTATCTGGTTACTGTTCCAACATCAAACTA
CAGGTGGTGAAAGATGCTCAGGCCCTTTTACATGGACTTGACTTTTCCGAAGTCAGTAAT
GTTCAACGGTTGATGCGCAAGGAGAGGAGGGATGACAATGATTTGAAACGGTTGAGAGAC
CTGAATCAAGCGGTGAACAATCTTGTTGAATTAAAATCAACTCAACAAAAGAGTGTACTG
AGGGTTGGGACTCTAACCTCAGATGACTTGTTGATCTTGGCCGCTGATCTAGAGAAGTTG
AAGTCAAAGGTGACCAGAACAGAAAGGCCACTGAGTGCAGGTGTCTATATGGGCAACCTA
AGCTCACAGCAACTTGACCAAAGAAGAGCTCTTCTGAATATGATAGGGATGAGTGGTGGC
AATCAAGGGGCTCGGGCTGGGAGAGATGGAGTGGTAAGAGTTTGGGATGTGAAGAATGCA
GAGTTGCTCAATAATCAGTTCGGAACCATGCCAAGCCTGACACTGGCATGTCTGACAAAA
CAGGGGCAGGTTGACTTGAATGATGCAGTACAGGCACTGACAGATTTGGGTTTGATCTAC
ACAGCAAAGTATCCCAATACTTCAGACTTAGACAGGCTGACTCAAAGTCACCCCATCCTA
AATATGATTGACACCAAGAAAAGCTCTTTGAATATCTCAGGTTATAATTTTAGCTTGGGT
GCAGCTGTGAAGGCAGGAGCCTGCATGCTGGATGGTGGCAACATGTTGGAGACAATCAAA
GTGTCACCTCAGACAATGGATAGTATCCTCAAATCCATTTTAAAAGTCAAAAAGGCTCTA
GGGATGTTCATTTCAGACACCCCTGGTGAAAGGAATCCTTATGAAAACATACTCTACAAG
ATTTGTTTATCAGGAGATGGATGGCCATATATTGCATCAAGAACCTCAATAACAGGAAGG
GCCTGGGAAAACACTGTTGTTGATCTGGAATCAGATGGGAAGCCACAGAAAGCTGGCAGC
AACAATTCCAATAAATCCCTGCAGTCGGCGGGGTTTGCAGCTGGGCTCACCTATTCTCAG
CTGATGACCCTCAAGGATGCAATGCTGCAACTTGACCCAAATGCTAAGACCTGGATGGAC
ATTGAAGGAAGACCTGAAGATCCAGTGGAAATAGCCCTCTATCAACCAAGTTCAGGTTGC
TACATACACTTCTTCCGTGAACCTACTGATTTAAAGCAGTTCAAGCAGGATGCTAAGTAC
TCACATGGGATTGATGTCACAGACCTCTTTGCTGCACAACCTGGCTTGACCAGTGCTGTT
ATTGATGCACTCCCCCGGAATATGGTCATTACCTGTCAGGGATCTGATGACATAAGAAAA
CTCCTTGAATCACAAGGAAGAAAAGACATCAAATTAATTGATATTGCCCTCAGCAAGACT
GATTCCAGGAAGTATGAAAATGCAGTCTGGGATCAATATAAAGACCTATGCCACATGCAC
ACAGGTATTGTTGTTGAGAAGAAGAAAAGAGGCGGTAAAGAGGAAATAACCCCTCACTGT
GCACTAATGGACTGCATCATGTTTGATGCAGCAGTGTCAGGGGGGCTGAACACATCAGTT
TTGAGAGCAGTGCTGCCCAGAGATATGGTGTTCAGAACAACGACACCTAGAGTCGTCCTG
TAA
>G733_SL_2010H
ATGGGACAGATAGTGACATTCTTCCAGGAAGTGCCTCATGTAATAGAAGAGGTGATGAAC
ATTGTTCTCATTGCACTGTCTATACTAGCAGTCCTGAAGGGTCTGTACAACTTTGCAACA
TGTGGCATCGTTGGTTTGGTCAGCTTTCTCCTGTTGTGTGGCAGGTCTTGCACAACCAGT
TACAAAGGGGTTTATGAGCTTCAGACTCTGGAGCTAAACATGGAGACACTTAACATGACC
ATGCCTCTCTCTTGCACAAAGAACAACAGTCATCATTATATAATGGTGGGCAATGAGACG
GGATTGGAACTGACCTTGACCAACACGAGCATTATCAATCATAAATTTTGCAATCTATCT
GATGCCCATAAGAAGAACCTCTATGACCACGCCCTTATGAGTATAATCTCAACCTTCCAC
TTGTCCATCCCCAACTTCAATCAGTATGAAGCAATGAGCTGTGATTTCAATGGGGGAAAG
ATTAGTGTACAGTACAACCTGAGTCACAGCTATGCTGGGGATGCAGCCAACCATTGTGGC
ACAATTGCAAATGGTGTCTTACAGACTTTCATGAGGATGGCCTGGGGTGGGAGCTACATT
GCTCTTGACTCAGGCCGTGACAGGTGGGACTGCATAATGACCAGTTATCAATATCTGATA
ATCCAAAACACAACCTGGGAAGATCACTGCCAATTCTCAAGACCATCTCCCATCGGTTAT
CTTGGGCTCCTCTCACAAAGGACCAGAGATATATATATTAGTAGGAGACTACTGGGCACA
TTTACATGGACATTGTCAGATTCTGAAGGTAAGGACACACCAGGAGGGTATTGTCTAACC
AGATGGATGCTGATTGAGGCTGAGCTGAAATGCTTTGGGAACACAGCTGTGGCAAAATGC
AATGAGAAACATGATGAGGAATTTTGTGATATGCTAAGGCTGTTTGACTTCAACAAACAA
GCCATTCAAAGGTTAAAAGCTGAGGCACAAATGAGCATTCAGTTGATCAACAAAGCAGTG
AATGCTTTGATAAACGACCAACTAATAATGAAGAACCATCTACGGGACATCATGGGAATT
CCATACTGTAATTACAGCAAGTACTGGTACCTCAACCACACAACTACTGGGAAAACATCA
CTGCCTAAATGTTGGCTTGTGTCGAATGGTTCATACTTAAACGAGACTCACTTTTCTGAT
GACATTGAACAACAAGCTGACAATATGATCACTGAGATGTTACAGAAGGAATACATGGAA
AGGCAGGGGAAGACACCATTGGGTCTAGTTGACCTCTTTGTGTTCAGCACAAGTTTCTAT
CTCATTAGCATCTTCCTTCATTTGGTCAAAATACCAACTCATAGGCATGTTGTAGGCAAG
TCGTGTCCCAAGCCTCACAGATTGAATCACATGGGCATATGCTCCTGCGGACTCTATGGA
CAGCCTGGTGTACCTGTGAAATGGAAGAGATGAATGAGTGCCTCAAAGGAAATAAAGTCT
TTTCTGTGGACACAATCCCTGAGGAGGGAACTGTCTGGTTACTGCTCCAACATCAAACTT
CAGGTGGTAAAAGATGCCCAAGCTCTTTTGCACGGACTTGACTTCTCCGAAGTCAGTAAT
GTTCAACGGTTGATGCGCAAAGAGAGAAGGGATGACAATGATTTGAAACGGCTGAGGGAC
CTAAATCAAGCGGTCAACAACCTTGTTGAGTTAAAATCAACTCAACAGAAGAGTGTACTG
AGAGTTGGGACCCTAACCTCAGATGAGTTATTAGTCTTGGCTGCTGATCTAGAGAAATTA
AAATCAAAAGTGATCAGGACAGAAAGGCCATTGAGTGCAGGTGTCTATATGGGCAACCTG
AGCTCACAGCAACTTGACCAAAGGCGAGCTCTTCTGAGTATGATAGGGATGAGTGGTGGC
AATCAAGGGGCTCGGACTGGGAGAGATGGGGTGGTGAGAGTTTGGGATGTAAAAAATGCA
GAATTGCTCAATAATCAGTTCGGGACCATGCCAAGTCTGACACTGGCATGTCTGACAAAA
CAAGGGCAGGTTGACTTAAATGATGCAGTGCAAGCATTGACAGATTTGGGTTTGATCTAC
ACAGCAAAGTATCCTAACACTTCAGACTTGGATAGGCTGACTCAAAGTCACCCCATCCTA
AATATGATTGACACCAAGAAAAGCTCTTTGAACATCTCAGGTTATAATTTTAGCTTGGGT
GCAGCTGTGAAGGCAGGAGCTTGTATGCTGGATGGTGGCAATATGTTGGAGACAATCAAA
GTGTCACCTCAGACAATGGATGGCATCCTCAAATCCATTTTAAAGGTCAAGAAGGCTCTT
GGGATGTTCATTTCAGACACCCCTGGTGAAAGGAATCCCTACGAAAACATACTCTACAAG
ATTTGTTTGTCAGGGGATGGATGGCCATATATTGCATCAAGAACCTCAATAACAGGAAGG
GCCTGGGAAAACACTGTCGTTGATCTAGAGTCAGATGGGAAGCCACAGAAAGCTGGCAGC
AACAATTCCAACAAATCCCTGCAGTCGGCAGGGTTTACTGCTGGGCTTACTTATTCTCAG
CTTATGACCCTCAAGGATGCAATGCTGCAACTTGATCCAAATGCTAAGACTTGGATGGAC
ATTGAAGGAAGACCTGAAGATCCAGTGGAAATTGCCCTCTATCAACCAAGTTCAGGCTGC
TACATACACTTCTTCCGTGAGCCTACTGATTTAAAGCAGTTCAAGCAAGATGCTAAATAC
TCACATGGGATTGATGTCACAGACCTCTTCGCTGCACAACCGGGCTTAACTAGTGCTGTC
ATAGATGCACTCCCCCGGAATATGGTTATCACCTGTCAGGGGTCCGATGATATAAGGAAA
CTCCTTGAATCACAAGGAAGAAAGGACATCAAATTAATTGACATTGCCCTCAGCAAAATT
GATTCCAGGAAGTATGAAAATGCAGTCTGGGATCAGTATAAAGACTTATGCCACATGCAC
ACAGGTGTCGTTGTTGAAAAGAAGAAAAGAGGCGGTAAAGAGGAAATAACCCCTCACTGT
GCACTAATGGACTGCATCATGTTTGATGCAGCAGTGTCAGGAGGACTGAACTCATTAGTT
TTGAGAGCAGTGCTGCCCAGAGACATGGTATTCAGAACATCGACACCAAGAGTCGTCCTG
TAA
>G1646_SL_2011H
ATGGGACAAATAGTGACATTTTTCCAGGAAGTGCCTCATGTTATAGAAGAAGTGATGAAC
ATTGTTCTCATTGCACTGTCCATACTAGCAGTGCTGAAGGGTCTGTACAACTTTGCAACA
TGTGGCTTCATTGGTTTGGTCAGTTTCCTCTTGTTGTGTGGCAGGTCTTGCACAACCAGT
TACAAAGGGGTTTATGAGCTTCAGACTCTGGAGTTAAACATGGAGACACTCAACATGACC
ATGCCTCTCTCTTGCACAAAGAACAACAGTCATCATTACATAATGGTGGGCAATGAGACA
GGACTGGAACTGACCTTGACCAACACGAGCATTATTAATCATAAATTTTGCAATCTGTCT
GATGCCCATAAGAAGAACCTCTATGATCACGCTCTTATGAGCATAATCTCAACCTTCCAC
CTGTCCATCCCCAACTTCAATCAGTTTGAAGCAATGAGCTGTGATTTTAATGGGGGAAAG
ATTAGTGTACAGTACAACCTGAGTCACAGCTATGCTGTGGATGCAGCCAACCATTGTGGC
ACAGTTGCAAATGGTGTCTTACAGACTTTCATGAGGATGGCCTGGGGTGGGAGCTACATT
GCTCTTGACTCAGGCCATGGCAGCTGGGACTGCATAATGACTAGTTATCAATATCTGATA
ATCCAAAACACAACCTGGGAAGACCACTGCCAATTCTCAAGACCATCTCCTATCGGTTAT
CTTGGGCTCCTCTCACAAAGGACCAGAGATATCTATATTAGTAGGAGACTACTGGGTACA
TTCACATGGACACTGTCAGATTCTGAAGGCAAGGACACACCAGGGGGGTATTGTCTGACA
AGGTGGATGCTAATTGAAGCTGAACTGAAATGCTTCGGGAACACAGCTGTGGCAAAATGT
AATGAGAAACATGATGAGGAATTTTGTGACATGCTGAGGCTGTTTGACTTTAACAAACAA
GCCATTCAAAGGTTAAAAGCTGAGGCACAAATGAGCATTCAGTTGATTAACAAAGCAGTG
AATGCTTTGATAAATGACCAACTAATAATGAAGAACCATCTACGGGACATCATGGGGATT
CCATACTGTAATTACAGCAAGTACTGGTACCTTAACCACACAACTACTGGGAGAACATCA
CTGCCCAAATGTTGGCTTGTATCGAATGGTTCATACTTAAACGAGACCCACTTTTCTGAT
GATATTGAACAACAAGCTGACAACATGATCACTGAGATGTTACAAAAAGAGTATATGGAA
AGGCAGGGGAAGACACCATTGGGTCTAGTTGACCTCTTTGTGTTCAGCACAAGTTTCTAT
CTCATTAGCATCTTCCTTCATTTAGTCAAGATACCAACTCATAGGCATATTGTAGGCAAG
TCGTGTCCCAAACCTCACAGATTGAATCACATGGGCATATGCTCCTGCGGACTCTATGGA
CAGCCCGGTGTGCCTGTGAAATGGAAGAGATGAATGAGTGCCTCAAAGGAAATAAAGTCC
TTTCTGTGGACACAATCCTTGAGGAGGGAACTATCTGGTTACTGCTCCAACATCAAACTT
CAGGTGGTGAAAGATGCCCAAGCTCTTTTGCACGGACTTGACTTCTCCGAAGTCAGTAAT
GTTCAACGGTTGATGCGCAAAGAGAGAAGGGATGACAATGATTTGAAACGGCTGAGGGAC
CTAAATCAAGCGGTCAACAACCTTGTTGAGTTAAAATCAACTCAACAGAAGAGTGTACTG
AGAGTTGGGACCCTAACCTCAGATGACTTATTAATCTTAGCTGCTGATCTAGAGAAGTTG
AAATCAAAAGTGACCAGGACAGAAAGGCCATTGAGTGCAGGTGTCTATATGGGCAACTTG
AGCTCACAGCAACTTGACCAAAGGCGAGCTCTTCTGAGTATGATAGGGATGAGTGGTGGC
AATCAAGGGGCTCGGACTGGGAGAGATGGAGTGGTGAGAGTTTGGGATGTAAAAAATGCA
GAGTTGCTCAACAATCAGTTCGGGACCATGCCAAGTCTGACACTGGCATGTTTGACAAAA
CAAGGACAGGTTGACTTAAATGATGCAGTACAAGCATTGACAGATTTGGGTTTGATCTAC
ACAGCAAAGTATCCCAACACTTCAGACTTGGATAGGCTGACTCAAAGTCACCCCATCCTA
AATATGATTGACACCAAGAAAAGCTCCCTGAATATCTCAGGTTATAATTTTAGCTTGGGT
GCAGCTGTGAAGGCAGGAGCCTGCATGCTGGATGGTGGCAATATGTTGGAGACAATCAAA
GTGTCACCTCAGACAATGGATGGCATCCTCAAATCCATTTTAAAGGTCAAAAAGGCTCTT
GGGATGTTCATTTCAGACACCCCTGGTGAGAGGAATCCCTACGAAAACATACTCTACAAG
ATTTGTTTGTCAGGGGATGGATGGCCATATATTGCATCAAGAACCTCAATAACAGGAAGG
GCCTGGGAAAACACTGTCGTTGATCTAGAATCAGATGGGAAGCCACAGAAAGCTGGCAAC
AACAATTCCAACAAATCCCTGCAGTCGGCAGGGTTTACCGCTGGGCTTACTTATTCTCAG
CTCATGACCCTCAAGGATGCAATGTTGCAACTTGATCCAAATGCTAAGACCTGGATGGAC
ATTGAAGGAAGACCTGAAGACCCAGTGGAAATTGCTCTCTATCAGCCAAGTTCAGGCTGC
TACATACACTTCTTCCGTGAACCTACTGATTTAAAGCAGTTCAAGCAAGATGCTAAATAC
TCACATGGGATTGATGTCACAGACCTCTTTGCTGCACAACCGGGCTTAACCAGTGCTGTC
ATAGATGCACTCCCCCGGAATATGGTCATCACCTGTCAGGGGTCCGATGATATAAGGAAA
CTCCTTGAATCACAAGGAAGAAAGGACATCAAATTAATTGACATTGCCCTTAGCAAAACT
GATTCCAGGAAGTATGAGAATGCAGTCTGGGATCAGTATAAAGACTTGTGCCACATGCAC
ACAGGTGTCGTTGTTGAAAAGAAGAAAAGAGGCGGTAAAGAGGAAATAACCCCTCACTGT
GCACTAATGGACTGCATCATGTTTGATGCAGCAGTGTCAGGAGGACTGAACTCATTGGTT
TTGAGAGCAGTGCTGCCCAGAGACATGGTATTCAGAACATCAACACCTAGAGTCGTCCTG
TAA
>G1959_SL_2011H
ATGGGACAGATAGTGACATTCTTCCAGGAAGTACCTCATGTGATAGAAGAGGTGATGAAC
ATTGTCCTCATTGCACTGTCTATACTAGCAGTGCTGAAAGGTCTGTACAATTTTGCAACA
TGTGGCCTCGTTGGTTTGGTTACCTTCCTCCTGTTGTGTGGCAGGTCTTGCACAACCAGT
TACAAAGGGGTCTATGAGCTTCAGACTCTGGAATTAAACATGGAGACACTCAATATGACC
ATGCCCCTCTCCTGTACAAAGAACAACAGTCATCATTATATTATGGTGGGTAATGAGACA
GGTCTAGAGCTGACCTTGACCAACACGAGCATCATTAATCATAAATTTTGCAATCTGTCT
GATGCCCACAAAAAGAACCTCTATGATCACGCTCTTATGAGCATAATTTCAACTTTCCAT
CTGTCCATTCCCAACTTCAATCAGTATGAGGCAATGAGCTGTGATTTCAATGGGGGAAAG
ATTAGTGTGCAGTACAACCTGAGTCACAGTTATGCTGGGGATGCGGCCAACCATTGTGGC
ACTGTTGCAAATGGTGTCCTACAGACCTTCATGAGGATGGCTTGGGGTGGAAGCTACATT
GCTCTTGACTCAGGCCATGGCAGGTGGGACTGCATTATGACTAGTTATCAGTACCTGATA
ATCCAAAATACAACCTGGGAAGATCACTGCCAGTTCTCAAGACCATCTCCCATCGGCTAT
CTCGGACTCCTCTCACAAAGGACCAGAGATATTTATATTAGTAGAAGACTACTAGGCACA
TTCACATGGACACTGTCAGATTCTGAAGGTAAGGACACACCAGGGGGATATTGTTTGACC
AGATGGATGCTAATTGAAGCTGAACTAAAGTGCTTCGGGAACACAGCTGTGGCAAAATGT
AATGAGAAGCATGATGAGGAATTTTGTGACATGCTGAGGCTGTTTGACTTCAACAAACAA
GCCATTCAAAGATTGAAAGCTGAAGCACAAATGAGCATTCAATTGATCAACAAGGCAGTA
AATGCCTTGATAAATGACCAGCTTATAATGAAGAACCATCTACGAGACATAATGGGAATT
CCATACTGTAATTACAGCAAGTATTGGTACCTCAACCACACAACCACTGGGAAAACATCA
CTGCCTAAATGTTGGCTTGTATCCAATGGTTCATACTTGAATGAGACCCACTTTTCTGAT
GATATTGAACAACAAGCTGACAACATGATCACTGAGATGTTACAGAAAGAGTACATGGAG
AGGCAGGGGAAGACACCATTGGGCCTAGTCGACCTCTTTGTGTTCAGCACAAGTTTCTAT
CTCATTAGCATCTTTCTTCACCTAGTCAAAATACCAACTCATAGACATATTGTAGGCAAG
CCGTGTCCCAAACCTCACAGATTGAACTACATGGGCATATGTTCCTGTGGACTCTACAAA
CAGCCCGGTGTGCCTGTGAGATGGAAGAGATGAATGAGTGCCTCAAAGGAAATAAAGTCC
TTTCTGTGGACACAGTCATTGAGGAGGGAATTGTCTGGTTATTGCTCTAACATCAAACTA
CAGGTGGTGAAAGATGCGCAAGCTCTTTTACATGGACTTGACTTCTCCGAAGTCAGTAAT
GTTCAACGGTTGATGCGCAAGGAGAGAAGGGATGACAATGATTTAAAACGGTTGAGGGAC
CTAAATCAAGCTGTCAACAACCTTGTTGAGTTAAAATCAACTCAACAAAAAAGTATACTG
AGAGTTGGGACCCTAACCTCAGATGACTTATTAATTTTAGCTGCTGATCTAGAGAAGTTG
AAATCAAAGGTGACCAGGACAGAAAGGCCATTGAGTGCAGGTGTCTATATGGGCAACCTG
AGCTCACAGCAACTTGACCAAAGACGAGCTCTTCTGAGTATGATAGGAATGAGTAGTGGT
GTTCAAGGGGCTCGGGCTGGGAGAGATGGAGTGGTGAGAGTTTGGGATGTAAAAAATGCA
GAGTTGCTTAATAATCAGTTCGGAACCATGCCGAGTCTGACACTAGCATGTTTGACAAAA
CAGGGGCAGGTTGACTTGAATGACGTAGTGCAAGCACTGACAGATTTGGGTCTAATCTAC
ACAGCAAAGTATCCAAATACTTCAGATTTAGATAGGCTGACTCAAAGTCACCCCATCCTG
AACATGATTGACACCAAGAAAAGCTCTCTGAATATCTCAGGTTATAATTTTAGCTTGGGT
GCAGCTGTGAAGGCAGGAGCTTGCATGCTGGACGGTGGCAACATGTTGGAGACAATTAAG
GTGTCACCTCAGACAATGGATGGCATCCTCAAGTCCATCTTAAAGGTCAAGAAAGCTCTT
GGGATGTTCATCTCAGAGACCCCTGGTGAAAGGAACCCTTATGAGAACATACTCTACAAG
ATTTGCTTATCAGGAGATGGATGGCCATATATTGCATCAAGAACCTCAATAACAGGAAGG
GCTTGGGAAAACACTGTCGTTGATTTGGAATCAGATGGGAAGCCACAGAAAGCTGGCAGC
AACAACTCCAATAAATCCCTGCAGTCTACAGGGTTTGCTGCTGGGCTTACCTATTCTCAG
CTGATGACCCTCAAAGACGCAATGCTGCAACTTGACCCAAATGCTAAGACCTGGATGGAC
ATTGAAGGAAGACCTGAAGATCCAGTGGAGGTTGCCCTCTATCAACCAAGTTCAGGCTGC
TACATACACTTCTTCCGTGAACCCACTGATTTAAAGCAGTTCAAGCAGGATGCTAAGTAC
TCACATGGGATTGATGTTACAGACCTCTTCGCTGCGCAACCGGGCTTGACCAGTGCTGTC
ATAGATGCACTTCCCCGAAATATGGTCATTACCTGTCAGGGGTCTGATGACATAAAGAAA
CTCCTTGAATCACAAGGTAGAAAAGACATCAAGCTAATTGACATTGCCCTCAGTAAAACT
GATTCCAGGAAGTATGAAAATGCAGTCTGGGATCAATATAAAGACTTATGCCACATGCAC
ACAGGTGTTGTCGTTGAAAAGAAGAAAAGAGGCGGTAAAGAGGAAATAACCCCTCACTGT
GCACTAATGGACTGCATCATGTTTGATGCAGCAGTATCAGGAGGACTGAACACATCGGTC
TTGAGAGCAGTGCTGCCCAGAGATATGGTGTTCAGAACATCGACACCTAGAGTCGTCCTG
TAA
>G1774_SL_2011H
ATGGGACAAATAGTGACATTCTTCCAGGAAGTGCCCCATGTAATAGAAGAGGTGATGAAC
ATTGTTCTCATTGCACTGTCCATACTAGCAGTGCTGAAAGGTCTGTACAACCTTGCAACA
TGTGGCCTCGTTGGCTTGGTCACTTTCCTCTTGTTGTGTGGCAGGTCTTGCACAAGCAGC
TATAAAGGGGTTTATGAGCTTCAGACTCTGGAACTGAACATGGAAACACTCAATATGACC
ATGCCTCTCTCCTGCACAAAAAACAGCAGTCATCATTACATAAGGGTGGGCAATGAGACA
GGACTAGAACTGACCTTGACCAACACGAGCATTATTAATCATAAATTTTGCAATCTGTCT
GATGCCCACAAAAAGAACCTCTATGACCACGCTCTCATGAGCATTATCTCTACTTTCCAC
TTGTCCATCCCTAACTTCAATCAGTATGAGGCAATGAGCTGCGATTTCAATGGGGGAAAG
ATTAGTGTGCAGTACAACCTAAGTCACAGCTACGCCGGGGATGCAGCCAACCATTGTGGC
ACTGTTGCAAATGGTGTACTACAGACTTTCATGAGGATGGCTTGGGGTGGGAGCTACATT
GCTCTTGACTCAGGCCATGACAGGTGGGACTGTATTATGACTAGTTATCAATACCTGATA
ATTCAAAATACAACCTGGGAAGATCACTGCCAGTTCTCGAGACCATCTCCTATCGGTTAT
CTTGGGCTCCTCTCACAAAGGACCAGAGATATTTACATTAGTAGAAGGCTACTAGGCACA
TTCACATGGACACTGTCAGATTCTGAAGGCAAGGACACACCAGGGGGATATTGTCTGACC
AGATGGATGCTAATTGAGGCTGAACTAAAGTGCTTCGGGAACACAGCTGTGGCAAAATGT
AATGAGAAGCATGATGAAGAATTTTGTGACATGCTGAGGCTGTTTGACTTCAACAAGCAG
GCCATTCAAAGGTTGAAGGCCGAAGCACAAATGAGCATTCAGTTGATCAACAAAGCAGTA
AATGCTTTGATAAATGACCAACTTATAATGAAGAACCATCTGCGGGACATCATGGGGATT
CCATACTGTAATTACAGCAAGTATTGGTACCTCAACCACACAATTACTGGGAAAACATCA
CTGCCCAAATGTTGGCTTGTATCAAATGGTTCATACTTGAACAAGACCCACTTTTCTGAT
GACATTGAACAACAAGCTGACAACATGATCACTGAGATGTTACAGAAGGAGTATATGGAG
AGGCAGGGGAAGACACCATTGGGTCTAGTTGACCTTTTTGTGTTCAGCACAAGTTTTTAT
CTCATTAGCATCTTCCTTCACCTAATCAAGATACCAACTCATAGGCACATTGTAGGCAAA
CCGTGTCCCAAACCTCACAGGTTGAATCATATGGGCATCTGTTCCTGTGGACTCTACAAA
CAGCCTGGTGTGCCTGTGAAATGGAAGAGATGAATGAGTGCCTCAAAGGAAATAAAATCC
TTTTTGTGGACACAATCCTTGAGGAGGGAACTATCCGGTTACTGCTCCAACATCAAACTA
CAGGTGGTGAAAGATGCCCAGGCTCTTTTACATGGACTTGACTTCTCTGAAGTCAGTAAT
GTTCAACGGTTGATGCGCAAGGAGAGAAGGGATGACAATGATTTGAAACGGTTGAGGGAT
CTAAATCAAGCGGTCAACAATCTTGTTGAATTAAAGTCAACCCAACAAAAGAGTATACTG
AGAGTTGGGACTCTAACCTCAGATGACTTGTTAATCTTGGCCGCTGATCTAGAGAAGTTG
AAGTCAAAGGTGACCAGAACAGAAAGGCCATTGAGTGCAGGTGTCTATATGGGCAACCTA
AGCTCACAGCAACTTGACCAAAGAAAAGCTCTTCTGAACATGATAGGAATGAGTGGTAGT
AATCAAGGGGCTCGGATTGGGAGAGATGGGGTGGTTAGAGTTTGGGATGTGAAAAATGCA
GAATTGCTCAATAATCAGTTCGGGACCATGCCAAGTTTGACACTGGCATGTCTGACAAAA
CAGGGGCAGGTTGACTTGAATGATGCAGTACAAGCATTGACAGATTTAGGTTTAATCTAC
ACAGCGAAGTATCCTAACACTTCAGACTTAGACAGGCTGACTCAAAGTCACCCCATCCTA
AATATGATTGACACCAAGAAGAGCTCTTTGAATATCTCAGGTTATAATTTTAGCTTGGGT
GCAGCTGTGAAAGCAGGAGCTTGCATGCTGGATGGTGGCAATATGTTGGAGACAATCAAG
GTGTCACCTCAGACAATGGATGGTATTCTCAAATCCATTTTAAAGGTTAAGAAGGCTCTT
GGGATGTTCATTTCAGATACCCCTGGTGAAAGGAATCCTTATGAAAACATACTCTACAAG
ATTTGTTTGTCAGGAGATGGATGGCCATACATTGCATCAAGAACCTCAATAACAGGAAGG
GCCTGGGAAAACACTGTCGTTGATCTGGAATCAGATGGGAAGCCACAAAAAGCTGGCAGC
AACAGTTCCAATAAATCTCTGCAGTCGGCAGGGTTAACCGCTGGACTTACCTATTCTCAG
CTGATGACCCTCAAGGATGCAATGCTGCAACTTGACCCAAATGCTAAGACCTGGATGGAC
ATTGAAGGAAGACCTGAAGATCCAGTGGAAATCGCCCTCTATCAACCAAGTTCAGGATGC
TACATACACTTCTTCCGTGAACCTACTGATTTAAAGCAGTTCAAGCAGGACGCTAAGTAC
TCACATGGGATTGATGTTACGGACCTCTTCGCTGCACAACCGGGCCTGACCAGTGCTGTC
ATTGATGCACTCCCCCGTAATTTGGTCATTACCTGCCAGGGGTCTGATGACATAAGGAAA
CTCCTTGAATCACAAGGAAGAAAAGACATCAAACTAATTGACATTGCCCTCAGCAAAACT
GATTCCAGGAAGTATGAAAATGCAGTCTGGGACCAGTATAAAGACTTGTGCCACATGCAC
ACAGGTATTGTTGTTGAGAAGAAGAAAAGAGGCGGTAAAGAGGAAATAACCCCTCACTGT
GCACTAATGGACTGTATCATGTTTGATGCAGCAGTGTCAGGAGGACTGAACGCATCAGTT
TTGAGAGCAGTGCTGCCCAGAGATATGGTGTTCAGAACATCGACACCTAGAGTCGTCCTG
TAA
>G503_SL_2009H
ATGGGACAGATAGTGACATTCTTCCAGGAAGTGCCTCATGTAATAGAAGAGGTGATGAAC
ATTGTTCTCATTGCACTGTCTATATTAGCAGTGCTGAAAGGTCTGTACAATTTTGCAACA
TGTGGCTTTGTTGGCTTGGTCACTTTCCTCCTGTTGTGTGGCAGGTCTTGTACAACCAGT
TACAAAGGGGTCTATGAGCTTCAGACTCTGGAACTAAACATGGAGACACTCAATATGACC
ATGCCTCTCTCTTGCACAAAGAACAACAGTCATCATTACATAAGGGTGGGTAATGACACA
GGACTAGAACTGACCTTGACCAACACGTCCATTATTAATCATAAGTTTTGCAATTTGTCT
GATGCCCACAAAAAGAACCTTTATGACCACGCTCTTATGAGCATAATTTCAACTTTCCAC
TTGTCTATCCCCAACTTCAATCAGTATGAGGCAATGAGCTGCGATTTTAATGGGGGAAAG
ATTAGTGTGCAGTACAACCTGAGTCACAGCTATGCTGTGGATGCGGCCAGCCATTGTGGC
ACTATTGCAAATGGTGTTTTGCAGACCTTCATGAGGATGGCTTGGGGTGGGAGCTACATT
GCCCTTGACTCAGGCCGTGACAGGTGGGACTGTATTATGACTAGTTATCAATATCTGATA
ATTCAAAACACAACCTGGGAAGATCACTGCCAATTCTCAAGACCATCTCCCATCGGTTAT
CTCGGGCTTCTCTCACAAAGGACCAGAGACATCTATATTAGTAGAAGACTACTAGGCACA
TTCACATGGACACTGTCAGATTCTGAAGGCAAGGACACACCAGGGGGATATTGTCTGACC
AGATGGATGCTAATTGAAGCTGAACTAAAATGCTTCGGGAACACAGCTGTAGCAAAGTGT
AATGAGAAACATGATGAGGAATTTTGTGACATGCTGAGGCTGTTTGACTTCAACAAACAA
GCCATTCAAAGGTTGAAAGCTGAAGCACAGATGAGCATTCAGTTGATCAACAAGGCAGTA
AATGCTTTGATAAATGACCAACTTATAATGAAGAACCATCTACGGGACATCATGGGAATT
CCATACTGTAATTACAGCAAGTATTGGTACCTTAATCACACAACTACTGGGAAAACATCA
CTACCTAAATGTTGGCTTGTGTCAAATGGCTCATACTTGAACGAGACCCACTTTTCTGAT
GATATTGAGCAACAAGCTGACAACATGATCACTGAGATGTTACAGAAGGAGTATATGGAG
AGGCAGGGAAAGACACCATTGGGTCTAGTTGACCTCTTTGTGTTTAGCACAAGTTTCTAT
CTCATTAGTATCTTCCTTCACCTAGTCAAAATACCAACCCATAGGCATATTGTGGGCAAG
TCGTGTCCCAAGCCCCACAGATTGAACCACATGGGTATATGTTCCTGTGGACTCTATAAA
CAGCCCGGTGTGCCTGTGAAATGGAAGAGATGAATGAGTGCCTCAAAGGAAATAAAATCC
TTTCTGTGGACACAATCACTAAGGAGGGAATTATCTGGTTACTGCTCCAACATCAAACTA
CAGGTGGTGAAGGATGCCCAGGCTCTTTTACATGGACTTGACTTCTCCGAGGTCAGTAAT
GTCCAACGGTTGATGCGCAAGGAGAGAAGGGATGACAATGATTTGAAACGGCTGAGGGAC
CTAAATCAAGCGGTCAACAACCTTGTTGAGTTGAAATCAACTCAACAAAAGAGCATACTG
AGAGTTGGGACTCTAAGCTCAGATGACTTATTGGTCTTAGCCGCTGATCTAGAGAAGCTG
AAATCAAAGGTGACCAGGACAGAAAGGCCATTGAGTGCGGGTGTCTATATGGGCAACCTG
AGCTCACAGCAACTTGACCAAAGACGAGCTCTTCTGAATATGATAGGAATGAGTGGTGGT
AATCAAGGGGCTCGGGCTGGGAGAGATGGAGTGGTGAGAGTTTGGGATGTAAAAAATGCA
GAATTGCTTAATAATCAGTTCGGGACCATGCCAAGTCTTACACTGGCATGTCTGACAAAA
CAGGGGCAGGTTGACTTGAATGATGTGGTTCAAGCATTGACAGATTTGGGTCTAATCTAC
ACAGCAAAGTATCCCAATACTTCAGACTTAGATAGGCTGACTCAAAGTCACCCCATCCTA
AACATGGTTGACACCAAGAAAAGCTCTTTGAATATTTCAGGTTATAACTTTAGCTTGGGT
GCAGCTGTGAAGGCAGGAGCTTGCATGCTGGATGGTGGCAATATGTTGGAGACAATCAAG
GTGTCACCTCAGACAATAGATGGTATCCTCAAATCCATCTTAAAAGTCAAGAAGGCTCTT
GGGATGTTCATCTCGGACACCCCTGGTGAAAGGAATCCTTATGAGAACATACTCTACAAG
ATTTGTTTGTCAGGAGATGGATGGCCATATATTGCATCAAGAACCTCAATAACAGGAAGG
GCCTGGGAAAACACTGTCGTTGATCTAGAATCAGATGGGAAGCCACAGAAAGCTGGAAGC
AACAATTCCAATAAATCCCTGCAGTCGGCAGGGTTCACCGCTGGGCTTACCTATTCTCAA
CTGATGACCCTCAAGGATGCTATGCTGCAACTTGACCCAAATGCTAAGATCTGGATGGAC
ATTGAAGGGAGACCTGAAGATCCAGTGGAAATTGCCCTCTATCAACCAAGTTCAGGCTGC
TACATACACTTCTTCCGTGAACCTACTGACTTAAAGCAGTTCAAGCAGGATGCTAAGTAC
TCACATGGGATTGATGTTACAGACCTCTTTGCTGCACAACCGGGCTTGACCAGTGCTGTC
ATAGATGCACTCCCTCGGAATATGGTCATTACCTGTCAGGGGGCTGATGACATAAGGAAA
CTCCTTGAATCACAAGGTAGAAAAGACATCAAACTAATTGATATTGCCCTCAACAAGGCT
GATTCTAGGAAGTATGAAAATGCAGTCTGGGATCAGTACAAAGACTTATGCCACATGCAC
ACAGGTGTTGTTGTTGAAAAGAAGAAAAGAGGCGGTAAAGAGGAGATAACCCCTCACTGT
GCACTAATGGACTGCATCATGTTTGACGCAGCAGTGTCAGGAGGACTGAACACATCAGTT
TTGAGGGCAGTGCTGCCTAGAGATATGGTGTTCAGAACATCAACACCTAGAGTCGTTCTG
TAA
>G2263_SL_2012H
ATGGGGCAAATAGTGACATTCTTCCAGGAAGTACCTCATGTGATAGAAGAGGTGATGAAC
ATTGTTCTCATTGCACTGTCTATACTAGCAGTGCTGAAAGGTTTGTACAATTTTGCAACA
TGTGGTATCGTTGGTTTGGTCACTTTCCTCTTGTTGTGTGGCAGGTCTTGCACAACCAGC
TACAAAGGGGTTTATGAACTTCAGACGCTGGAACTAAACATGGAGACACTCAATATGACC
ATGCCTCTCTCCTGCACAAAGAACAACAGTCACCATTACATAATGGTGGGCAATGAGACG
GGACTAGAACTGACCTTGACCAACACGAGCATTATAAATCATAAATTTTGCAATCTGTCT
GATGCCCACAAAAAGAACCTCTATGACCACGCTCTTATGAGCATAATTTCAACTTTCCAC
TTGTCCATCCCCAACTTCAATCAGTATGAGGCAATGAGCTGTGATTTCAATGGGGGAAAA
ATCAGTGTGCAGTATAACCTGAGTCATAGCTATGCTGGGGATGCAGCCAATCATTGTGGC
ACAGTCGCAAATGGTGTCTTACAAACTTTCATGAGGATGGCCTGGGGTGGGAGCTACATT
GCTCTTGACTCAGGCCGTGACAGGTGGGACTGTATTATGACTAGTTATCAATATCTGATA
ATCCAAAACACAACCTGGGAAGATCACTGCCAGTTCTCAAGACCATCTCCCATCGGCTAT
CTCGGGCTCCTCTCACAAAGAACCAGAGATATTTACATTAGCAGAAGATTGCTGGGCACA
TTCACATGGACACTGTCAGACTCTGAGGGCAAGAACACACCAGGAGGATATTGTCTGACC
AGATGGATGCTAATTGAGGCTGAACTGAAATGCTTTGGGAACACAGCTGTGGCAAAATGC
AATGAGAAGCATGATGAGGAATTTTGTGACATGCTGAGGCTGTTTGACTTCAACAAACAA
GCCATTCAAAGGTTGAAAGCCGAAGCACAAATGAGCATCAGCTTGATCAACAAAGCCGTA
AATGCTTTGATAAATGACCAATTAATAATGAAGAACCATCTACGGGACATCATGGGAATT
CCATACTGTAATTACAGCAAGTATTGGTACCTCAACCACACAACTACTGGGAAAACATCA
CTACCCAGATGTTGGCTTGTATCAAATGGTTCATACTTGAACGAGACCCACTTCTCTGAT
GATATTGAACAACAAGCTGACAACATGATCACTGAGATGTTACAGAAGGAGTATATGGAT
AGGCAGGGGAAGACACCATTGGGTCTAGTTGACCTCTTTGTATTTAGTACAAGTTTCTAT
CTCATTAGCATCTTCCTTCACCTGGTCAAAATACCAACTCATAGACATATTGTAGGCAAG
ACATGCCCCAAACCTCACAGGTTGAATCACATGGGCATATGTTCCTGCGGACTCTATAAA
CAGCCCGGTGTGCCTGTAAAATGGAAGAGATGAATGAGTGCCTCAAAGGAAATAAAGTCC
TTCCTGTGGACACAATCTTTGAGGAGGGAATTATCTGGTTACTGCTCCAACATTAAACTA
CAGGTGGTGAAAGATGCCCAAGCTCTTTTGCATGGACTTGACTTCTCCGAAGTCAGCAAT
GTTCAACGGTTGATGCGTAAAGAAAGAAGGGACGACAACGATTTGAAACGATTGAGGGAC
CTAAATCAAGCGGTCAACAACCTTGTTGAGTTGAAATCAACTCAACAAAAGAGTGTACTG
AGAGTTGGGACTCTAACCTCAGATGACTTATTAGTTTTAGCTGCTGATCTAGAGAAGTTG
AAATCAAAGGTGACCAGGACAGAAAGGCCATTGAGTGCAGGTGTCTATATGGGCAACCTA
AGCTCACAGCAACTTGACCAAAGACGAGCTCTCCTGAGTATGATAGGAATGAGTGGTGGT
AATCAAAGGGCTCAGGCTGGGAGAGACGGAGTGGTGAGAGTTTGGGATGTAAAAAATGCT
GAGTTGCTTAATAATCAGTTTGGGACCATGCCAAGTCTAACACTGGCATGTTTGACAAAA
CAAGGGCAGGTTGACTTGAACGATGCAGTGCAAGCATTGACAGATTTGGGTCTGATCTAC
ACAGTAAAGTATCCCAATGCTTCAGACTTGGATAGGCTGACTCAAAGTCACCCTATCCTA
AATATGATTGATACCAAGAAAAGCTCCTTGAATATCTCGGGTTATAATTTCAGTTTGGGT
GCAGCTGTGAAAGCAGGAGCTTGCATGCTAGATGGTGGCAACATGTTAGAGACAATCAAG
GTGTCACCTCAGACAATGGATGGCATCCTTAAGTCCATTTTAAAGGTCAAGAAGACTCTT
GGGATGTTCATTTCAGATACACCTGGTGAAAGGAATCCTTATGAAAACATACTCTACAAA
ATATGTTTGTCAGGGGATGGATGGCCATATATTGCATCAAGAACCTCAATAACAGGAAGG
GCTTGGGAAAATACTGTTGTTGATCTGGAATCAAATGGGAAGCCACAGAAAGCTGACAGC
AACAGTTCCAATAAATCTCTACAGTCAGCAGGGTTCACCGCTGGGCTTACCTATTCTCAA
CTCATGACCCTCAAGGATGCAATGCTACAACTTGATCCAAATGCTAAAACCTGGATGGAC
ATTGAAGGAAGACCTGAAGATCCAGTGGAAATTGCCTTCTATCAACCAAGTTCAGGCTGT
TACATACACTTCTTCCGTGAACCTACTGATTTAAAGCAGTTCAAGCAGGATGCTAAGTAT
TCACATGGGATTGATGTTACAGACCTCTTCGCTGCACAACCGGGCTTGACCAGTGCTGTA
ATAGATGCACTCCCTCGGAATATGGTCATTACCTGTCAGGGGTCCGATGATATAAGGAAG
CTTCTTGAATCACAAGGAAGAAAAGACATAAAACTAATTGATATTGCCCTCAGCAAAACT
GATTCCAGGAAGTATGAAAATGCAGTCTGGGATCAGTACAAGGACTTATGTCACATGCAC
ACAGGTGTCGTTGTTGAAAAGAAGAAAAGAGGCGGTAAAGAGGAGATAACCCCTCACTGT
GCACTAATGGACTGCATCATGTTTGATGCAGCAGTGTCAGGAGGACTGAACACATTGGTT
TTGAGAGCAGTGCTACCCAGAGACATGGTGTTCAGAACATCGACACCTAGAGTCGTCCTG
TAA
>G808_SL_2010H
ATGGGACAAATAGTGACATTCTTTCAGGAAGTGCCTCATGTAATAGAAGAGGTGATGAAC
ATTGTTCTCATTGCACTCTCTATACTAGCAGTGCTGAAAGGTCTGTACAATTTCGCAACA
TGTGGCCTCGTTGGTTTGGTCACTTTCCTCCTGTTGTGTGGTAGGTCTTGCACAAGCAGT
TATAAGGGAGTTTATGAGCTTCAGACTCTAGAACTAAACATGGAGACACTCAATATGACC
ATGCCTCTCTCCTGCACAAAGAACAACAGCCACCATTATATAAGGGTGGGCAATGAGACA
GGACTAGAGCTGACCTTGACCAACACGAGCATTATTGATCATAAATTTTGCAATCTGTCT
GATGCCCACAAAAAGAACCTCTATGACCACGCTCTTATGAGCATAATCTCAACTTTCCAT
TTGTCCATCCCTAACTTCAATCAGTATGAGGCAATGAGCTGCGATTTTAATGGGGGAAAG
ATTAGTGTGCAGTACAACCTGAGTCACAGTTATGCTGGGGATGCAGCCAAACATTGTGGC
ACTGTTGCAAATGGTGTGCTGCAGACTTTCATGAGGATGGCTTGGGGTGGGAGCTACATT
GCTCTTGACTCAGGCCATGGCAACTGGGACTGTATTATGACTAGTTATCAATATTTGATA
ATCCAAAATACAACCTGGGAAGATCACTGCCAATTCTCGAGACCATCTCCCATCGGTTAT
CTCGGGCTCCTCTCACAAAGGACCAGAGATATTTATATTAGTAGAAGACTGCTAGGCACA
TTCACATGGACATTGTCAGATTCTGAAGGCAATGATGCACCAGGGGGATATTGTCTGACT
AGATGGATGCTGATTCAGGCTGAACTAAAATGCTTCGGGAACACAGCTGTGGCAAAATGT
AATGAGAAGCATGATGAGGAGTTTTGTGACATGCTGAGGCTGTTTGACTTCAACAAACAG
GCCATTCAAAGGTTGAAAGCTGAAGCACAAATGAGCATTCAGTTGATCAACAAAGCAGTG
AATGCTTTAATAAATGATCAACTTATAATGAAGAACCACCTACGGGACATTATGGGAATT
CCATACTGTAATTACAGCAAGTATTGGTACCTCAACCACACGACTACTGGGAGAACATCA
CTGCCCAGATGTTGGCTTGTATCAAATGGTTCTTATTTGAACGAGACCCACTTTTCTGAT
GATATTGAACAACAAGCTGACAACATGATCACTGAGATGTTACAGAAGGAGTACATGGAG
AGGCAAGGAAAGACACCATTGGGTCTGGTTGACCTATTTGTGTTCAGTACGAGTTTCTAT
CTCATTAGCATCTTCCTTCACCTAGTCAAAATACCAACTCATAGGCATATTGTAGGCAAG
TCGTGTCCTAAACCTCACAGGTTAAACCACATGGGCATATGTTCTTGTGGTCTCTTTAAA
CAGCCTGGTGTGCCTGTGAAATGGAAGAGATGAATGAGTGCCTCAAAGGAAATTAAATCC
TTTTTGTGGACACAGTCTTTGAGGAGGGAACTATCTGGTTACTGCTCCAACATCAAACTA
CAGGTTGTGAAAGATGCCCAAGCTCTTTTACATGGACTTGACTTCTCCGAGGTCAACAAT
GTTCAACGGTTGATGCGCAAGGAGAGACGGGACGACAATGACTTGAAACGGTTGAGGGAC
CTAAATCAAGCAGTCAATAATCTTGTTGAATTAAAATCAACTCAACAAAAGAGTATACTG
AGAGTTGGGACTCTAACCTCAGATGACTTATTAATCTTAGCCGCTGATCTGGAGAAGTTG
AAGTCAAAGGTGACCAGAACAGAAAGGCCATTGAGTGCAGGTGTCTACATGGGCAACCTA
AGCTCACAGCAACTTGACCAGAGAAGAGCTCTCCTGAACATGATAGGAATGAGTAATGGT
AATCAGGGAACCCGGGCTGGGAGAGATGGAGTGGTGAGAGTTTGGGATGTGAAAAATGCA
GAGTTGCTCAATAATCAATTCGGGACCATGCCAAGTCTGACACTGGCATGTCTGACAAAA
CAGGGGCAGGTTGACTTGAATGATGTAGTGCAAGCATTGACAGATTTGGGTTTGATCTAC
ACAGCAAAGTATCCCAACACTTCAGACTTAGACAGGCTGACTCAAAGTCACCCCATCCTA
AACATGATTGACACTAAGAAAAGCTCTTTGAATATCTCCGGTTACAATTTTAGCTTGGGT
GCAGCTGTGAAGGCAGGAGCTTGCATGCTGGATGGTGGTAATATGTTGGAGACAATCAAG
GTGTCACCTCAGACAATGGATGGTATCCTCAAATCCATCTTGAAGGTCAAGAAGGCTCTT
GGGATGTTTATTTCAGATACCCCTGGTGAGAGGAATCCTTATGAAAACATACTCTACAAG
ATTTGTTTGTCAGGAGATGGATGGCCATATATTGCATCGAGAACCTCAATAACAGGAAGG
GCCTGGGAGAACACCGTTGTTGATTTGGAATCAGATGGGAAGCCACAGAAAGCTGACAGC
AGCAATTCCAACAAATCTCTGCAGTCGGCAGGGTTTACCGCTGGGCTCACCTATTCTCAA
CTGATGACCCTCAAGGATGCAATGCTACAACTTGATCCAAATGCTAAGACCTGGATGGAC
ATTGAAGGAAGACCTGAGGATCCAGTGGAAGTTGCCCTCTATCAACCAAGTTCAGGCTGC
TACATACACTTCTTCCGTGAGCCTACTGATTTAAAGCAGTTCAAGCAGGATGCCAAGTAC
TCACATGGGATTGATGTCACAGACCTCTTCGCTGCACAACCGGGTTTGACCAGTGCTGTC
ATTGACGCACTCCCCCGGAATATGGTCATTACCTGTCAGGGGTCCGATGACATAAGGAAA
CTCCTTGAATCACAAGGAAGAAAGGATATCAAACTAATTGATATTGCCCTCAGCAAAGCG
GATTCCAGGAAGTATGAAAATGCAGTCTGGGATCAGCATAAAGACTTATGCCACATGCAC
ACAGGTGTTGTTGTTGAAAAGAAGAAAAGAGGCGGTAAAGAAGAAATAACCCCTCACTGT
GCACTAATGGACTGCATCATGTATGATGCAGCAGTGTCTGGAGGATTGAACACATCGGTT
TTGAGAGCAGTACTGCCCAGAGATATGGTGTTCAGAACATCGACACCTAGAGTCGTCCTG
TAA
>NL_SL_2000H
ATGGGACAAATAGTCACATTCTTCCAGGAAGTGCCTCATGTAATAGAAGAGGTGATGAAC
ATTGTCCTCATTGCGCTGTCTATACTAGCTGTGCTGAAGGGTCTGTACAACTTTGCGACA
TGTGGCCTCGTTGGTTTAGTTGCTTTCCTCTTGTTGTGTGGCAGGTCTTGCACAAGCAGT
TACAAAGGGGTTTATGAGCTCCAGACTCTGGAACTAAACATGGAGACACTCAATATGACC
ATGCCTCTCTCTTGCACAAAGAACAACAGTCATCATTACATAAGGGTGGGCAATGAGACA
GGACTAGAACTGACCTTGACCAACACCAGTATTATTAATCATAAATTTTGCAATCTATCT
GATGCTCACAAGAAGAACCTTTATGACCACGCTCTTATGAGCATAATCTCAACTTTCCAC
TTGTCCATCCCAAACTTCAATCAGTATGAGGCAATGAGCTGTGATTTCAACGGAGGAAAG
ATTAGTGTGCAGTACAACCTGAGCCACAGCTATGCTGTGGATGCAGCCAAACATTGTGGC
ACAGTTGCAAATGGTGTCTTACAGACTTTCATGAGGATGGCTTGGGGTGGAAGCTACATT
GCTCTTGATTCAGGCCATGGTAGATGGGACTGTATTATGACTAGTTATCAATATCTAATA
ATTCAGAATACAACCTGGGAAGATCACTGCCAATTCTCAAGACCATCTCCCATTGGTTAT
CTCGGGCTCCTCTCACAGAGGACTAGAGACATTTATATTAGTAGAAGACTACTAGGCACA
TTTACATGGACACTGTCAGACTCTGAAGGCAAGGACACACCAGGGGGATATTGTCTGACC
AGATGGATGCTAATTGAAGCTGAGCTAAAATGCTTCGGGAACACAGCTGTGGCAAAATGT
AATGAGAAACATGATGAGGAATTTTGTGACATGCTGAGGCTGTTTGACTTCAATAAACAA
GCCATTCAAAGGCTGAAAACTGAAGCACAAATGAGCATTCAGTTGATCAATAAAGCAGTG
AATGCTTTGATAAATGACCAACTAATAATGAAGAATCATTTGCGGGACATAATGGGAATT
CCATACTGTAATTACAGCAGGTATTGGTACCTTAACCACACAACTACTGGAAAAACATCA
CTGCCCAAATGTTGGCTTGTATCAAATGGTTCATACCTGAACGAGACCCGCTTTTCTGAC
GATATTGAACAACAAGCTGACAACATGATCACTGAGATGTTACAGAAAGAGTACATGGAA
AGGCAGGGGAAGACACCATTGGGTCTAGTTGACCTCTTTGTGTTCAGCACAAGTTTCTAT
CTCATTAGCATCTTCCTTCACCTAGTTAAAATACCGACTCATAGGCATATTGTGGGCAAG
TCATGTCCCAAGCCTCACAGGTTGAATCACATGGGCATATGTTCCTGCGGACTCTATAAA
CAGCCCGGTGTGCCTGTAAAATGGAAGAGGTGAATGAGTGCCTCAAAGGAAGTAAAGTCC
TTCTTGTGGACACAATCTTTGAGGAGGGAATTGTCCGGTTACTGCTCCAACATCAAACTG
CAGGTGGTGAAAGATGCCCAAGCTCTTCTGCATGGACTTGACTTCTCCGAAGTCAGTAAT
GTTCAACGGCTGATGCGCAAGGAGAGAAGGGATGATAGTGATTTGAAGCGGTTGAGGGAC
CTAAATCAAGCGGTCAACAACCTTGTTGAATTGAAATCAACTCAACAAAAGAGTGTGCTA
AGAGTTGGGACTCTAACCTCAGATGACTTGCTAGTCTTAGCTGCTGATCTAGAGAAGTTG
AGATCAAAAGTGACCAGGACAGAAAGGCCATTGAGTGCAGGTGTCTATATGGGCAACCTG
AGCTCACAGCAACTTGACCAAAGGCGAGCTCTTCTAAGTATGATAGGAATGAATGGTAGC
AATCAAGGAGCTCGGGCTGGGAGAGATGGGGTGGTGAGAGTTTGGGATGTGAAAAATGCA
GAGTTGCTCAACAATCAATTCGGGACCATGCCAAGCCTGACACTAGCATGTTTAACAAAA
CAAGGGCAAGTTGACTTGAATGATGCAGTACAAGCATTGACAGATTTGGGTTTGATCTAC
ACAGCAAAGTATCCCAATACTTCAGACCTGGATAGGCTGACTCAAAGTCACCCCATCCTA
AATATGATTGATACAAAGAAAAGCTCTTTGAATGTCTCAGGTTATAACTTTAGCTTGGGT
GCAGCTGTGAAGGCAGGAGCTTGCATGCTGGATGGTGGCAATATGTTGGAGACAATCAAG
GTGTCACCTCAGACAATGGATGGCATCCTCAAATCCATTTTAAAGGTCAAGAAGGCTCTT
GGGATGTTCATTTCAGACACCCCTGGTGAAAGGAACCCTTATGAAAACATACTCTACAAG
ATTTGTCTGTCAGGGGACGGGTGGCCATATATTGCATCAAGAACCTCAATAACAGGAAGA
GCCTGGGAAAACACTGTTGTTGATCTGGAATCAGATGAAAAGCCACAGAAAGCTGGCAGC
AACAATTCCAACAAATCCCTGCAATCGGCAGGGTTTACCGCTGGGCTTACCTACTCTCAG
CTTATGACCCTCAAAGATGCAATGCTGCAACTTGACCCAAATGCTAAGACTTGGATGGAC
ATTGAAGGAAGACCTGAAGATCCGGTGGAAATTGCCCTTTATCAACCAAGTTCAGGCTGC
TACATACACTTCTTCCGTGAACCTACTGATTTGAAGCAGTTCAAGCAAGATGCTAAATAC
TCACATGGGATTGATATCACAGACCTCTTTGCTGCACAACCGGGCTTGACCAGTGCTGTT
ATAGATGCACTCCCCCGGAACATGGTCATTACCTGTCAGGGGTCCGATGACATAAGGAAA
CTCCTTGAGTCACAAGGAAGAAAAGACATCAAGTTAATTGATATTGCCCTCAACAAAGCT
GACTCCAGAAAGTATGAGAATGCAGTCTGGGATCAGTACAAAGACCTATGCCACATGCAC
ACAGGTGTCGTTGTTGAAAAGAAGAAAAGAGGCGGCAAAGAGGAAATAACCCCTCACTGT
GCACTGATGGACTGCATCATGTTTGATGCAGCAGTATCAGGAGGACTGAAAACATTGGTC
CTGAGAGCAGTGCTACCCAGAGACATGGTGTTCAGAACATCGACACCTAGAGTCGTCCTG
TAA
>G1442_SL_2011H
ATGGGACAAATAGTGACATTCTTTCAGGAAGTGCCTCATGTGATAGAGGAGGTAATGAAC
ATTGTGCTCATTGCACTATCCATACTGGCAGTGCTGAAGGGTCTATACAATGTTGCAACA
TGCGGCCTGATTGGTTTAGTCACCTTCCTATTGTTATGTGGTAGGTCTTGCACAACAACT
TACAAAGGAGTTTACGAACTTCAGACTCTGGAATTAAACATGGAGACACTCAATATGACT
ATGCCTCTCTCTTGTACAAAGAACAACAGTCACCACTATATAAGGGTGGGTAATGAGACA
GGACTAGAGTTGACCCTGACCAACACAAGCATCATCAATCACAAGTTTTGCAATCTATCT
GATGCTCACAAAAAGAACCTCTATGATCATGCTTTGATGAGCATAATCTCGACTTTTCAC
TTGTCCATTCCCAACTTCAACCAATATGAGGCAATGAGCTGTGACTTCAATGGAGGGAAG
ATTAGTGTGCAGTATAACCTGAGTCACAGCTATGCTGGAGATGCAGCCAACCATTGTGGT
ACAGTTGCAAATGGTGTTTTACAAACCTTCATGAGGATGGCTTGGGGTGGGAGTTACATC
GCCCTTGACTCAGGTCGTGGCAATTGGGACTGTATTATGACTAGTTATCAATACCTAATA
ATTCAGAATACGACCTGGGATGATCATTGCCAATTCTCAAGACCATCCCCCATCGGTTAT
CTTGGGCTCCTCTCACAAAGGACCAGAGATGTTTATATCAGTAGAAGACTGCTAGGCACA
TTCACATGGACACTGTCAGATTCTGAAGGCAAGGACACACCAGGAGGGTACTGTCTGACC
AGGTGGATGCTAATTGAAGCTGAACTGAAATGCTTTGGCAACACAGCTGTAGCAAAATGT
AATGAGAAACATGATGAAGAATTCTGTGACATGCTAAGGCTGTTTGACTTCAATAAACAA
GCTATTCAGAGGTTGAAAGCCGAAGCACAAATGAGTATTCAGTTGATCAACAAAGCAGTG
AATGCTTTGATAAATGACCAACTAATAATGAAAAACCATCTACGGGACATCATGGGGATT
CCATACTGCAATTACAGCAAGTACTGGTATCTCAACAACACAGCCACTGGGAAAACATCA
CTGCCCAAATGTTGGCTTATATCAAATGGCTCATATTTGAACGAAACTCACTTCTCTGAT
GACATTGAACAGGAAGCTGACAATATGATCACTGAGATGTTACAAAAAGAATACATGGAG
AGGCAGGGGAAGACACCATTAGGTCTGGTTGACCTCTTTGTGTTCAGCACAAGTTTCTAT
CTCATTAGCATCTTCCTTCACCTAGTCAAAATACCAACTCACAGGCATATTGTGGGCAAA
TCATGTCCTAAACCCCATAGGTTGAATCACATGGGTATTTGCTCTTGTGGACTTTATAAA
CAACCCGGTGTGCCTGTAAGATGGAAGAGATGAATGAGTGCTTCAAAGGAGGTAAAGTCC
TTCTTGTGGACACAATCCCTGAGGAGGGAGCTGTCCGGTTATTGTTCCAATATCAAACTA
CAGGTAGTGAAAGATGCCCAAGCCCTTTTGCATGGACTTGATTTCTCTGAGGTCAGCAAT
GTCCAACGGTTGATGCGCAAACAGAGAAGGGATGACAATGACCTGAAACGGCTGAGGGAT
CTAAATCAAGCAGTCAACAACCTTGTTGAGCTGAAATCTACCCAACAGAAAAGTGTGCTG
AGAGTAGGAACTCTAACCTCAGATGATCTGTTGGTTTTGGCTGCTGACCTGGAGAAGCTG
AAATCAAAAGTGATCAGGACAGAAAGGCCATTGAGCGCAGGTGTCTATATGGGCAACTTG
AGCTCACAGCAACTAGACCAAAGACGGGCTCTCCTGAATATGATAGGAATGAGTGGTGGC
ATTCAAGGGACTCGTACTGGGAGAGATGGAGTGGTAAGAGTCTGGGATGTAAAAAATGCA
GACCTACTTAACAATCAGTTCGGCACTATGCCAAGTCTGACATTGGCATGTTTAACAAAA
CAAGGACAGGTTGACCTGAATGATGTGGTGCAGGCACTGACAGATCTGGGCCTGATTTAT
ACAGCAAAGTACCCTAATGCCTCAGACTTAGATAGGTTGACTCAGAGTCACCCCATCTTA
AACATGATTGATACCAAAAAAAGTTCCCTAAATATCTCAGGTTACAACTTCAGTCTGGGT
GCAGCTGTGAAGGCAGGAGCTTGCATGCTGGATGGTGGTAACATGTTGGAGACAATCAAG
GTGTCACCTCAGACAATGGATGGCATCCTCAAGTCTATCCTAAAGGTAAAAAAGACTCTT
GGGATGTTCATCTCAGACACCCCTGGTGAAAGGAATCCTTATGAGAACATACTTTACAAG
ATTTGTCTGTCAGGAGATGGATGGCCATATATTGCATCAAGAACTTCAATTACAGGAAGG
GCCTGGGAAAACACTGTCGTTGATCTGGAATCAGATGGGAAGCCACAGAAGGCTGGGAGC
AACAATTCTAACAAATCCCTGCAGTCAGCAGGCTTTGCCGCTGGGCTCACTTATTCTCAG
CTTATGACCCTCAAAGATGCAATGCTGCAGCTTGATCCCAATGCTAAAACCTGGATGGAC
ATTGAGGGAAGACCTGAAGACCCAGTGGAGATTGCTCTCTATCAGCCAAGTTCAGGTTGC
TACATTCACTTCTTCCGTGAACCTACTGATTTAAAGCAGTTCAAGCAAGATGCTAAATAT
TCACATGGAATTGATGTCACAGACCTCTTCGCCGCACAACCAGGCTTGACCAGTGCTGTC
ATAGAGGCACTTCCCCGGAACATGGTCATCACCTGTCAGGGATCTGATGACATAAAGAAA
CTCCTTGAATCACAGGGAAGAAAGGATATCAAACTAATTGACATCGCCCTCAGTAAAACT
GATTCCAGGAAGTATGAAAACGCAGTCTGGGATCAATATAAGGACTTATGCCATATGCAC
ACAGGTGTTGTTGTTGAAAAGAAGAAAAGAGGCGGCAAGGAGGAGATAACACCTCACTGT
GCTTTGATGGACTGCATTATGTTTGACGCAGCAGTGTCAGGAGGATTGAACACATTGGTC
TTGAGAGCGGTTCTACCTAGAGACATGGTGTTTAGAACATCGACACCCAGAGTCGTCCTG
TAA
>G2141_SL_2011H
ATGGGGCAAATAGTAACATTTTTCCAGGAAGTTCCTCATGTGATAGAGGAAGTGATGAAC
ATTGTACTCATCGCATTGTCTATACTAGCAGTGCTAAAAGGACTGTACAATGTTGCAACA
TGTGGCCTTATTGGCTTGGTCACCTTCCTCCTGTTGTGCGGTAGATCTTGCACAACCACT
TACAAAGGAGTCTATGAGCTTCAGGCTCTGGAATTAAACATGGAGACACTCAATATGACC
ATGCCTCTCTCCTGCACAAAGAACAACAGTCACCATTATATAAGGGTAGGCAATGACACA
GGACTTGAACTGACCCTAACCAACACAAGCATTATCCAACACAAATTTTGTAATCTGTCT
GATGCTCACAAAAAGAACCTCTATGACCACACTCTCATGAGCATAATTTCAACTTTCCAC
TTGTCCATCCCCAATTTCAATCAGTATGAGGCTATGAGCTGTGACTTCAATGGGGGGAAG
ATTAGTGTGCAATACAACTTAAGTCACAGCTATGCTGGGGATGCAGCCAGCCATTGTGGG
ACAGTTGCAAATGGTGTTCTGCAAACTTTCATGAGAATGGCTTGGGGTGGGAGCTATATT
GCTCTTGACTCTGGTCGTGGCAATTGGGACTGTATCATGACTAGTTACCAATATCTGATA
ATTCAGAATACAACCTGGGAGGATCATTGCCAATTCTCAAGACCATCCCCCATCGGTTAC
CTTGGGCTCCTCTCACAAAGGACCAGAGATATTTACATTAGTAGAAGGCTACTGGGTACA
TTCACATGGACATTGTCAGACTCCGAAGGCAGAGACACACCAGGAGGGTACTGTCTGACC
AGATGGATGTTAATTGAGGCTGAACTAAAATGCTTTGGTAACACAGCTGTAGCAAAATGC
AATGAAAAGCATGATGAGGAATTCTGTGATATGCTGAGGCTGTTTGACTTCAACAAACAG
GCCATCCAAAGATTGAAAACTGAAGCACAAATGAGCATCCAGTTGATCAACAAAGCAGTG
AATGCTTTGATAAATGACCAACTAATCATGAAGAACCATTTGCGGGACATCATGGGGATT
CCATACTGCAATTACAGTAAGTACTGGTACCTTAACAACACAATCACTGGGAAGTCATCA
TTGCCTAAATGCTGGCTTGTGTCCAACGGTTCATATCTAAATGAGACCCATTTCTCTGAT
GACATTGAGCAAGAAGCCGACAATATGATCACTGAGATGTTGCAAAAAGAGTACATGGAA
AGGCAGGGAAAGACACCACTGGGCTTGGTTGACCTCTTTGTTTTTAGTACAAGTTTCTAT
CTTATTAGCATCTTCCTCCACCTAGTCAAAATACCAACCCATAGGCATATTGTAGGTAAA
CCGTGTCCCAAACCTCACAGGCTAAACCACATGGGAGTATGCTCTTGTGGACTCTACAAA
CAACCCGGTGTGCCTGTAAGATGGAAGAGATGAATGAGTGCCTCAAAGGAGATAAAGTCC
TTCCTGTGGACACAATCTTTGAGGAGAGAATTGTCTGGTTATTGCTCCAACATCAAACTG
CAAGTGGTGAAGGATGCTCAAGCTCTTCTACATGGGCTTGACTTCTCTGAGGTCAGCAAT
GTCCAGCGGCTAATGCGCAAACAGAGAAGAGACGATAATGATTTGAAGCGGTTGAGGGAT
CTAAATCAAGCAGTAAACAACCTTGTTGAGTTGAAGTCAACTCAACAAAAGAGTGTGCTG
AGAGTTGGGACTCTGACTTCAGATGACCTATTGGTTCTAGCTGCAGACTTAGAGAAGCTA
AAATCAAAAGTAACTAGAACAGAAAGGCCATTGAGCGCAGGAGTCTACATGGGTAACCTA
AGCTCGCAACAACTTGACCAGAGACGAGCTCTCCTGAATATGATAGGAATGAGTGGTGGT
AATCAGGGGGCCCGGGCCGGGAATGACGGAGTTGTGAGAGTTTGGGATGTAAAAAATGCA
GACTTACTTAATAACCAGTTCGGCACCATGCCAAGTCTGACACTGGCATGTTTGACAAAG
CAAGGGCAGGTTGACCTAAATGATGTAGTGCAGGCATTAACAGATCTGGGTCTGATCTAC
ACAGCAAAGTACCCCAACACTTCAGACTTAGACAGGCTAACTCAGAGCCACCCCATTCTG
AACATGATAGACACCAAGAAGAGCTCCTTGAACATCTCAGGTTACAATTTTAGCTTGGGT
GCCGCTGTGAAAGCAGGAGCCTGTATGCTAGATGGTGGTAACATGTTAGAAACAATCAAG
GTGTCACCCCAGACAATGGATGGCATCCTTAAGTCAATTCTAAAAGTTAAAAAGGCTCTA
GGGATGTTCATTTCAGACACCCCTGGCGAAAGGAATCCTTATGAAAACATACTCTACAAG
ATTTGTTTGTCAGGGGACGGATGGCCATACATTGCATCGAGGACTTCAATAACAGGGAGG
GCTTGGGAAAACACCGTCGTTGATTTAGAATCAGATGGGAAGCCACAGAAAACTGGGAAC
AACAGTTCCAATAAATCCCTACAGTCGGCAGGGTTCACTGCTGGACTCACCTATTCTCAG
CTTATGACCCTCAAAGATGCAATGCTGCAACTTGATCCAAATGCTAAGACCTGGATGGAC
ATTGAAGGGAGACCTGAAGATCCGGTGGAAGTTGCCCTCTATCAGCCAAGTTCAGGCTGC
TACATCCATTTCTTCCGCGAACCTACTGATTTGAAGCAGTTCAAGCAGGATGCCAAGTAC
TCACATGGAATTGATGTCACAGACCTCTTTGCTGCACAGCCAGGCTTGACCAGTGCTGTC
ATAGAAGCACTTCCCCGGAACATGGTTATCACTTGTCAGGGATCTGACGATATAAGGAAA
CTCCTTGAATCACAGGGGAGAAAAGACATTAAACTAATTGACATTGCCCTCAGCAAGATT
GATTCCAGAAAGTATGAAAATGCAGTTTGGGATCAATATAAGGACCTGTGCCACATGCAC
ACGGGTGTCGTTGTTGAAAAGAAGAAAAGAGGTGGCAAAGAGGAAATAACCCCTCACTGT
GCTTTAATGGACTGCATCATGTTTGATGCAGCAGTGTCAGGAGGATTGAACACGCTAGTT
CTGAGAGCAGTGTTGCCCAGAGACATGGTGTTTAGAACATCAACACCTAAGGTCGTCCTG
TAA
>G2259_SL_2012H
ATGGGACAAATAGTGACTTTCTTCCAGGAAGTGCCTCATGTGATAGAGGAGGTGATGAAC
ATTGTGCTCATCGCATTGTCTCTACTGGCAGTGTTGAAAGGTCTGTACAATGTTGCAACA
TGTGGCCTCATTGGTCTGGTCACCTTCCTTTTACTGTGTGGTAGATCCTGCACAACCAAT
TACAAAGGAGTCTATGAGCTTCAGACTCTGGAACTAAACATGGAGACACTCAATATGACC
ATGCCTCTCTCTTGCACAAAGAACAACAGCCACCACTATATAATGGTGGGTAATGAGACG
GGACTGGAATTGACCTTGACCAACACAAGCATCATCAACCACAAGTTTTGTAATCTGTCT
GATGCTCACAAAAAGAATCTCTATGATCACACCCTTATGAGCATAATTTCGACTTTTCAC
CTGTCCATTCCCAACTTCAATCAGTATGAAGCAATGAGCTGTGACTTCAATGGAGGGAAA
ATTAGTGTGCAGTACAACTTAAGCCACAGCTATGCTGTGGATGCAGCCAACCATTGTGGC
ACAGTTGCAAATGGTGTCCTACAGACTTTCATGAGGATGGCCTGGGGTGGGAGCTATATT
GCCCTTGATTCAGGCCGTGGCAATTGGGATTGCATTATGACTAGTTACCAATATCTAATA
ATTCAGAATACAACCTGGGAAGATCACTGCCAGTTCTCAAGACCATCTCCCATCGGCTAT
CTTGGGCTCCTCTCACAAAGGACCAGAGACATTTATATTAGTAGAAGACTACTGGGCACA
TTCACATGGACACTATCAGATTCTGAAGGCAATGACACACCAGGGGGATACTGTCTGACC
AGGTGGATGTTAATTGAGGCTGAGCTGAAATGCTTCGGTAATACAGCTGTAGCCAAATGC
AATGAAAAACATGATGAAGAATTCTGTGACATGCTGAGACTGTTTGACTTTAACAAACAA
GCCATTCAAAGATTAAAGGCTGAGGCACAAATGAGTATCCAGTTGATCAACAAGGCAGTG
AATGCTCTGATTAATGACCAATTAATAATGAAAAACCATCTACGAGACATCATGGGGATT
CCATACTGTAACTATAGTAAGTATTGGTATCTCAACCACACAACCACTGGAAAAACATCG
TTGCCCAAATGCTGGCTTGTATCTAATGGTTCATATCTAAACGAGACCCACTTTTCTGAT
GACATTGAACAGCAAGCCGACAACATGATAACTGAGATGCTACAAAAAGAGTACATGGAG
AGACAGGGGAAGACACCATTAGGTCTGGTTGATCTCTTTGTGTTCAGCACAAGTTTCTAC
CTCATTAGCATTTTCCTTCACCTAGTCAAAATACCAACACATAGGCACATTGTTGGCAAA
CCGTGTCCGAAACCTCACAGGCTGAATCACATGGGCATATGTTCCTGTGGACTCTACAAA
CAACCTGGTGTACCTGTGAGATGGAAGAGATAAATGAGTGCCTCAAAGGAGATAAAGTCC
TTCTTGTGGACACAATCTTTGAGGAGGGAATTGTCTGGTTACTGCTCTAACATCAAACTA
CAGGTGGTGAAAGATGCCCAGGCTCTTTTACATGGGCTTGACTTCTCTGAGGTCAGCAAT
GTTCAGCGGTTGATGCGTAAACAGAGGAGAGATGACAGTGATCTAAAACGATTGAGGGAT
TTAAATCAAGCCGTTAACAATCTTGTCGAGCTGAAATCAACTCAACAGAAGAGTGTACTG
AGAGTTGGGACTCTAACCTCAGATGACCTGCTAATTTTGGCTGCCGACCTAGAGAAGCTG
AAATCAAAAGTGATTAGAACAGAAAGACCACTGAGCTCAGGTGTTTATATGGGCAACCTG
AGTTCGCAACAACTTGACCAAAGACGAGCTCTCCTGAATATGATAGGAATGAGTGGTGGC
AATCAGGGGGCTCAAGTCGGGAGAGATGGAGTGGTGAGAGTTTGGGATGTAAAGAATGCA
GATCTGCTCAACAATCAGTTTGGCACCATGCCAAGTCTGACACTGGCATGTTTAACAAAA
CAAGGGCAGGTTGACTTGAATGATGTAGTGCAAGCACTAACAGATTTAGGCCTGATCTAC
ACAGCAAAGTATCCTAACACTTCAGACTTGGACAGATTGGCTCAGAGCCACCCTATTTTA
AACATGATAGACACCAAAAAAAGCTCCCTGAACATCTCAGGTTACAATTTTAGCTTGGGC
GCAGCTGTGAAGGCAGGAGCCTGCATGCTGGATGGTGGCAACATGTTAGAGACAATCAAG
GTGTCACCTCAAACAATGGATGGCATCCTGAAGTCCATCTTGAAAGTGAAAAAGGCTCTT
GGGATGTTCATATCTGAAACCCCTGGCGAAAGGAATCCTTATGAGAACATACTCTACAAG
ATTTGCTTGTCAGGGGATGGGTGGCCATATATTGCATCAAGAACCTCAATAACAGGGAGG
GCTTGGGAAAACACTATTGTTGATCTGGAATCGGATGGGAAGCCACAGAAAACTGGGAGC
AATAATTCCAATAAGTCCCTGCAGTCGGCAGGATTCACCGCCGGGCTTACCTATTCTCAG
CTCATGACCCTCAAAGATTCAATGCTGCAGCTTGATCCAAATGCTAAGACCTGGATGGAC
ATTGAGGGAAGACCTGAGGATCCGGTGGAGGTTGCCCTTTATCAACCAAGTTCAGGCTGC
TACATTCACTTCTTTCGTGAGCCTACTGACTTGAAGCAGTTTAAGCAAGATGCTAAGTAT
TCACATGGAATTGATGTCACAGACCTCTTCGCTGCACAGCCAGGTTTGACCAGTGCTGTT
ATAGAGGCGCTTCCTCGGAACATGGTCATCACCTGTCAGGGATCTGATGACATTCGAAAG
CTCCTTGAATCACAAGGGAGAAAGGATATCAAACTAATTGATATTGCTCTCAACAAAACT
GATTCTAGGAAGTATGAGAATGCAGTCTGGGATCAGTACAAAGATTTATGCCATATGCAC
ACAGGTGTCGTTGTTGAGAAGAAGAAAAGAGGCGGTAAAGAGGAGATAACCCCTCACTGT
GCCCTGATGGACTGCATCATGTTTGACGCAGCAGTGTCAGGTGGATTGAAAACACTGGTT
CTGAGAGCAGTGCTACCCAGAGACATGGTGTTCAGAACATCGACACCCAAAGTCGTCCTG
TAA
>Macenta_GN_1982H
ATGGGGCAAATAGTCACATTTTTCCAGGAAGTCCCTCATGTAATAGAGGAGGTCATGAAC
ATTGTACTTATTGCACTGTCCATACTAGCTGTGCTGAAAGGTTTGTACAATGTTGCAACA
TGTGGCCTTATTGGCTTGGTCACCTTTCTCTTCCTATGTGGTAGGTCTTGTTCAACCTCT
TACAAGGGAGTTTATGAGCTTCAGACCTTGGAGTTGAACATGGAAACACTGAATATGACA
ATGCCCCTCTCTTGCACAAAGAACAACAGTCACCATTACATAATGGTGGGTAATGAGACA
GGACTAGAACTGACTTTGACCAACACAAGTATTATAAATCACAAGTTCTGCAATCTATCT
GATGCCCACAAAAAGAATCTCTATGACCACACTCTTATGAGCATAATCTCAACTTTCCAT
CTGTCTATACCCAATTTCAATCAGTATGAAGCAATGAGTTGTGACTTTAATGGGGGTAAG
ATCAGTGTGCAATACAACCTGAGTCACAGTTATGCTGTAGATGCAGCTAATCATTGTGGT
ACAGTGGCAAATGGTGTTTTGCAGACCTTCATGAGGATGGCTTGGGGCGGAAGTTACATT
GCCCTTGATTCAGGTCGTGGCAACTGGGACTGCATCATGACTAGTTACCAATATCTTGTA
ATTCAGAACACAACCTGGGAAGACCATTGTCAGTTCTCAAGACCATCTCCCATCGGCTAT
CTTGGGCTCCTTTCACAGAGAACCAGAGATATTTACATCAGCAGGAGATTGCTGGGAACA
TTCACATGGACACTATCAGATTCTGAAGGTAAGGACACACCAGGGGGGTACTGTTTGACC
AGGTGGATGCTGATTGAAGCTGAGTTAAAGTGCTTTGGCAACACAGCCGTGGCAAAGTGT
AATGAGAAACATGATGAAGAGTTTTGTGACATGCTGAGGCTATTTGACTTCAACAAACAA
GCCATCCAAAGATTGAAAGCCGAGGCTCAGATGAGTATACAGCTGATCAACAAAGCAGTA
AATGCTCTGATAAATGATCAGCTAATAATGAAGAACCATTTGCGAGACATTATGGGGATC
CCATACTGCAATTACAGCAAATACTGGTATCTCAACCACACAGTCACTGGAAAGACATCA
TTGCCCAAATGTTGGCTTGTATCAAATGGATCATACCTAAATGAGACCCACTTCTCTGAT
GATATCGAACAGCAAGCTGACAATTTAATCACTGAGATGTTACAAAAGGAATACATGGAA
AGACAAGGCAAAACACCATTAGGTTTGGTTGACCTCTTTGTGTTCAGTACAAGCTTTTAC
CTTATAAGCATCTTCCTCCACCTAGTCAAAATACCAACACATAGACACATTGTAGGCAAA
CCATGTCCTAAACCTCATAGGCTGAACCATATGGGTATATGTTCCTGTGGTGTTTACAAA
CAACCTGGTGTACCTGTGAGATGGAAAAGGTAAATGAGTGTCTCAAAGGAGATAAAATCC
TTTCTGTGGACACAGTCTCTGAGGAGGGAGTTGTCGGGTTACTGCTCTAACATAAAGTTA
CAAGTGGTTAAAGATGCTCAAGCTCTTCTGCATGGACTCGACTTCTCTGAGGTCAGCAAT
GTCCAGCGGTTGATGCGCAAGCAAAGAAGGGACGACAACGACCTGAAACGACTGAGAGAC
CTAAACCAGGCAGTTAACAATCTTGTTGAGCTGAAATCAACTCAACAAAAGAGTGTGCTG
AGAGTTGGGACATTAACTTCAGATGACTTGTTAATTTTAGCTGCTGACCTGGAGAAGCTG
AAGTCAAAGGTGACCAGGACAGAAAGGCCATTGAGCGCTGGTGTTTACATGGGTAATCTA
AGCTCACAACAACTTGATCAACGACGAGCTCTTTTGAATATGATAGGGATGAGTGGTGGG
AATCAAGGGGCTCAGACTGGGAGAGACGGAGTGGTGAGGATTTGGGATGTGAAAAATGCA
GAGCTGCTTAACAACCAGTTTGGGACCATGCCGAGTTTGACACTAGCTTGTTTAACAAAA
CAGGGACAAGTTGATCTGAACGATGTTGTTCAGGCATTGACAGACCTGGGCTTGATCTAC
ACAGCAAAGTATCCCAACACCTCAGACCTGGATAGACTAACCCAGAGCCACCCTATTCTA
AACATGATTGACACCAAGAAAAGCTCTCTGAATATCTCAGGTTATAACTTCAGCTTAGGT
GCAGCTGTGAAAGCAGGAGCTTGTATGTTGGATGGTGGCAACATGTTAGAGACAATCAAA
GTGTCACCCCAAACAATGGATGGTATTCTCAAGTCCATCTTAAAGGTCAAGAAAGCTCTT
GGGATGTTTATTTCAGATACTCCCGGTGAGAGAAACCCTTATGAGAACATACTTTACAAG
ATCTGTTTGTCAGGGGATGGGTGGCCATACATTGCATCTAGGACTTCAATAACAGGAAGG
GCATGGGAAAACACTGTTGTTGATTTGGAATCAGGCGAGAAGCCACAAAAAATTGGGAGC
AACAACTCCAACAAATGCTTACAGTCTGCAGGGTTCACTGCTGGGCTTTCCTATTCTCAG
CTCATGACTCTCAAAGATGCAATGCTACAGCTTGACCCAAATGCTAAGACCTGGATGGAC
ATTGAGGGGAGACCTGAAGATCCAGTAGAAATTGCCCTATATCAGCCAAGTTCAGGCTGT
TACATTCACTTCTTCCGTGAACCCACTGACCTAAAACAGTTCAAGCAAGATGCTAAGTAT
TCACACGGAATTGATGTTACAGACCTTTTTGCTGCACAGCCAGGTTTGACCAGTGCTGTT
ATAGAGGCACTCCCCCGAAACATGGTCATGACCTGTCAGGGGTCTGATGACATAAGAAAG
CTCCTTGAGTCACAAGGAAGGAAGGATATCAAGTTGATTGATATTGCTCTCAGCAAGACA
GATTCTAGAAAATATGAGAATGCAGTCTGGGATCAATACAAAGATTTATGCCACATGCAT
ACAGGTGTTGTTGTTGAAAAGAAGAAGAAGGGTGGCAAAGAGGAAATAACCCCTCACTGT
GCCCTAATGGACTGTATCATGTTTGATGCAGCAGTGTCAGGAGGATTGAACACATCAGTT
CTGAGAGCAGTGCTACCCAGAGACATGGTGTTTAGAACATCAACGCCCAAAGTCGTCCTG
TAA
>Z148_LB_1981H
ATGGGGCAAATAGTCACATTTTTCCAGGAAGTCCCTCATGTAATAGAGGAGGTCATGAAC
ATTGTACTTATCGCACTGTCCATACTAGCTGTGCTGAAAGGTTTGTACAATGTTGCAACA
TGTGGCCTTATTGGCTTGGTCACCTTTCTCTTCCTATGTGGTAGGTCTTGTTCAACCACT
TACAAGGGAGTTTATGAGCTTCAGACCTTGGAGTTGAACATGGAAACACTGAACATGACA
ATGCCCCTCTCTTGCACAAAGAACAACAGTCACCATTACATAATGGTGGGCAATGAGACA
GGACTGGAACTGACTTTGACCAACACAAGTATTATAAATCACAAGTTCTGCAATCTATCT
GATGCCCACAAAAAGAATCTCTATGACCACACTCTTATGAGCATAATCTCAACTTTCCAT
CTGTCTATACCTAATTTCAATCAGTATGAAGCAATGAGTTGTGACTTTAATGGGGGTAAG
ATCAGTGTGCAATACAACCTGAGTCACAGTTATGCTGTAGATGCAGCTAATCATTGTGGC
ACAGTGGCAAATGGTGTTTTGCAGACCTTCATGAGGATGGCTTGGGGCGGGAGTTACATT
GCCCTTGATTCAGGTCGTGGCAACTGGGACTGCATCATGACTAGTTACCAATATCTTATA
ATTCAGAACACAACCTGGGAAGACCATTGTCAGTTCTCAAGGCCATCTCCCATCGGCTAT
CTTGGGCTCCTTTCACAAAGAACCAGAGATATTTACATCAGCAGGAGATTGCTGGGAACA
TTCACATGGACACTATCAGATTCTGAAGGTAAAGACACACCAGGAGGGTACTGTTTGACC
AGGTGGATGCTGATTGAAGCTGAGTTAAAGTGCTTTGGCAACACAGCCGTGGCAAAGTGT
AATGAGAAGCATGATGAAGAGTTTTGTGACATGCTGAGGCTATTTGACTTCAACAAACAA
GCCATCCAAAGATTGAAAGCCGAGGCTCAGATGAGTATACAACTGATCAACAAAGCAGTA
AATGCTCTGATAAATGATCAGCTAATAATGAAGAACCATTTGCGAGACATTATGGGGATC
CCATACTGCAATTACAGTAGATACTGGTATCTCAACCACACAGTCACCGGAAAGACATCA
TTGCCCAAGTGTTGGCTTGTGTCAAATGGATCATACCTAAATGAGACCCACTTCTCTGAT
GATATCGAACAGCAAGCTGACAATTTGATCACTGAGATGTTACAAAAGGAATACATGGAA
AGACAAGGCAAAACACCATTGGGTTTGGTTGACCTCTTTGTGTTCAGTACAAGCTTTTAC
CTTATAAGCATCTTCCTCCACCTAGTCAAAATACCAACTCATAGACACATTGTAGGCAAA
CCATGTCCTAAACCTCATAGATTGAACCATATGGGTATATGCTCCTGTGGTGTTTACAAA
CAACCTGGTGTACCTGTGAGATGGAAAAGGTAAATGAGTGTCTCAAAAGAGATAAAATCC
TTTCTGTGGACACAGTCTCTGAGGAGGGAGTTGTCGGGTTACTGCTCTAACATAAAATTA
CAAGTGGTTAAAGATGCTCAAGCTCTTCTGCATGGGCTTGACTTCTCTGAGGTCAGCAAT
GTCCAGCGGTTGATGCGCAAGCAAAGAAGGGATGACAACGACTTGAAACGACTGAGAGAC
CTAAACCAGGCAGTTAACAATCTTGTTGAGCTGAAATCAACTCAACAAAAGAGTGTACTG
AGAGTTGGGACATTAACTTCAGATGACTTGTTGATTTTAGCTGCTGACCTAGAGAAGCTG
AAGTCAAAGGTGACCAGGACAGAAAGGCCATTGAGCGCTGGTATTTACATGGGTAATCTA
AGCTCACAACAACTTGATCAACGACGAGCTCTTTTGAATATGATAGGGATGAGTGGCGGG
AATCAAGGGGCTCAGACTGGGAGAGACGGAGTGGTGAGGATTTGGGATGTGAAAAATGCA
GAGCTGCTTAACAATCAGTTTGGGACCATGCCAAGTTTGACACTGGCTTGTTTAACAAAA
CAGGGACAGGTTGATTTGAACGATGTTGTTCAGGCATTGACAGACCTGGGCTTGATCTAC
ACAGCAAAGTATCCCAACACCTCAGACCTGGATAGACTAACCCAGAGCCACCCTATTCTA
AACATGATTGATACCAAGAAAAGCTCTCTGAATATCTCAGGTTATAACTTCAGCTTAGGT
GCAGCTGTAAAAGCAGGAGCTTGCATGCTGGATGGTGGCAACATGTTAGAGACAATCAAA
GTGTCACCCCAAACAATGGATGGTATTCTCAAGTCCATCTTAAAGGTCAAGAAAGCTCTT
GGGATGTTTATTTCAGACACTCCTGGTGAGAGAAACCCTTATGAGAACATACTTTACAAG
ATCTGTTTGTCGGGGGATGGGTGGCCATACATTGCATCAAGGACTTCAATAACAGGAAGG
GCATGGGAAAACACTGTTGTTGATTTGGAATCAGGCGAGAAGCCACAAAAAATTGGGAGC
AACAACTCCAACAAATCCTTGCAGTCTGCAGGGTTCACTGCTGGGCTCACCTATTCTCAG
CTCATGACTCTCAAGGATGCAATGCTGCAGCTTGATCCAAATGCTAAGACCTGGATGGAC
ATTGAGGGGAGACCTGAAGATCCAGTAGAAATTGCTCTATATCAGCCAAGTTCAGGCTGT
TACATTCACTTCTTCCGTGAACCCACTGACCTAAAACAGTTCAAACAAGATGCTAAGTAT
TCACACGGAATTGATGTTACAGACCTTTTTGCTGCACAGCCAGGTTTGACCAGTGCTGTT
ATAGAGGCACTCCCCCGAAACATGGTCATGACCTGTCAGGGGTCTGATGACATAAGAAAG
CTCCTTGAATCACAAGGAAGGAAGGATATCAAGTTGATCGATATTGCTCTCAGCAAGACA
GATTCTAGAAAGTATGAGAATGCAGTCTGGGACCAATACAAAGACTTATGCCACATGCAT
ACAGGTGTTGTTGTTGAAAAGAAGAAGAAGGGTGGCAAAGAGGAAATAACCCCTCACTGT
GCCCTAATGGACTGCATCATGTTTGATGCAGCAGCGTCAGGAGGATTGAACACATTAGTT
TTAAGAGCAGTGCTACCTAGAGATATGGTGTTTAGAACATCAACACCCAAAGTCGTCCTG
TAA
>G1200_LB_2010H
ATGGGGCAGATAGTCACGTTTTTCCAAGAAGTGCCTCATGTTATAGAGGAAGTGATGAAC
ATTGTGCTCATTGCACTGTCTTTGCTAGCAGTGCTGAAAGGCTTGTACAATGTTGCAACA
TGTGGTCTCATTGGTTTGATCACCTTCCTTTTGTTGTGTGGTAGGTCTTGTACAACCAAT
TACAAGGGAGTCTATGAGCTTCAAGCCCTGGAATTAAACATGGAGACGCTCAACATGACC
ATGCCTCTCTCCTGCACAAAGAACAATAGTCACCACTATATAATGGTAGGCAATGAAACA
GGATTGGAGCTGACCTTAACCAACACAAGCATTATCAATCACAAGTTTTGCAACCTGTCT
GATGCCCACAAAAAGAACCTCTATGATCACGCCTTAATGAGCATAATCTCAACTTTCCAC
TTATCCATTCCTAACTTTAATCAGTATGAAGCAATGAGCTGCGATTTCAATGGGGGAAGG
ATCAGTGTGCAGTATAACCTAAGTCACAGCTATGCTGGGGATGCAGCCAGCCATTGTGGT
ACAATTGCGAATGGTGTTTTGCAGACTTTTATGAGGATGGCTTGGGGTGGGAGTTATATT
GCTCTTGATTCAGGCCATGGTGGATGGGACTGCATCATGACTAGTTACCAATATCTGATA
ATTCAGAACACAACCTGGGAAGATCACTGCCAGTTCTCAAGACCGTCTCCTATCGGCTAC
CTCGGGCTCCTTTCACAAAGAACCAGAGACATTTATATCAGTAGAAGACTACTGGGCACA
TTCACATGGACATTGTCAGATTCTGAAGGCAAGGATACACCAGGGGGGTACTGTCTAACT
AGGTGGATGCTGATTGAAGCTGAATTGAAATGCTTTGGCAACACAGCTGTGGCCAAATGT
AATGAAAAGCATGATGAGGAATTTTGTGATATGTTGAGACTGTTTGACTTCAACAAACAA
GCCATTCAAAGGCTGAAAGCAGAAGCACAGATGAGCATCCAGCTGATCAATAAAGCGGTA
AATGCCTTGATAAATGACCAACTAATAATGAAAAACCATCTGCGAGACATTATGGGGATT
CCATACTGTAACTACAGCAAGTATTGGTATCTCAACCACACAGTCACTGGGAAAACATCG
TTGCCTAAGTGCTGGCTTGTGTCAAATGGCTCATATCTGAACGAAACCCACTTCTCTGAT
GATATTGAGCAACAGGCCGACAACATGATAACTGAGATGCTGCAGAAGGAATACATGGAG
AGGCAGGGGAAGACACCATTAGGCCTGGTTGACCTCTTTGTGTTCAGCACAAGTTTTTAT
CTCATCAGTATCTTCCTTCACCTAGTCAAAATACCGACTCATAGGCATGTTGTAGGAAAA
CCGTGTCCTAAACCTCACAGACTGAATCACATGGGCATATGCTCTTGTGGGCTCTACAAG
CAACCTGGTGTACCTGTAAGATGGAAGAGATGAATGAGTGCCTCAAAAGAGATAAAGTCC
TTCTTGTGGACACAGTCTCTGAGGAGGGAACTGTCAGGCTATTGCTCTAACATCAAATTA
CAGGTTGTGAAAGATGCCCAAGCCCTTCTGCATGGACTTGACTTCTCTGAGGTCAGCAAT
GTCCAACGGTTGATGCGCAAACAAAGAAGGGATGATAATGACCTAAAACGACTGAGAGAT
TTAAATCAGGCAGTCAACAATCTTGTTGAATTAAAATCAACTCAACAAAAGAGTGTACTG
CGAGTTGGGACTCTGACCTCGGATGACTTGTTAGTTTTAGCTGCTGACCTAGAGAAACTA
AAATCAAAGGTGATCAGGACAGAAAGACCATTGAGCGCAGGCATTTATATGGGCAACTTG
AGCTCACAGCAACTTGACCAAAGACGAGCTCTCCTAAACATGATAGGAATGAGTGGTGGC
AATCAAGGGGCTCGGGCTGGAAGGGATGGAGTGGTGAGGGTTTGGGATGTGAAGAATGCA
GATCTACTTAATAATCAGTTTGGGACCATGCCAAGCCTGACATTGGCGTGTCTGACAAAA
CAAGGGCAGGTTGACCTAAATGATGTAGTACAAGCGCTGACAGATCTAGGCTTGATCTAC
ACAGCAAAGTATCCCAATACTTCGGACCTGGACAGGCTGACTCAAAGCCACCCCATCCTA
AAGATGATTGACGCTAATAAGAGCTCTCTAAACATCTCAGGCTATAATTTTAGCTTGGGT
GCAGCTGTGAAGGCAGGAGCCTGTATGCTGGACGGTGGGAACATGTTAGAGACAATCAAA
GTGTCACCCCAAACAATGGACGGCATTCTCAAGTCCATTCTAAAGGTCAAAAAGAGCCTT
GGGATGTTCATTTCAGACACCCCTGGCGAGAGAAACCCTTATGAGAATATACTCTACAAA
ATCTGTCTGTCAGGGGATGGATGGCCATATATTGCATCAAGGACTTCAATAATAGGAAGG
GCCTGGGAAAACACTGTTGTTGATTTGGAATCAGATGGGAAACCACAGAAGACTGGAAGC
AACAACTCCAGCAAGTCCCTACAATCAGCAGGGTTTGCTGCTGGGCTCACTTATTCTCAG
CTCATGACCCTTAAGGATGCAATGCTGCAGCTTGATCCAAATGCTAAGACCTGGATGGAC
ATTGAAGGAAGACCTGAAGATCCGGTGGAGATTGCTCTCTATCAGCCAAGTTCAGGTTGC
TATATTCATTTCTTCCGTGAACCCACTGACCTAAAACAGTTTAAACAAGATGCTAAGTAT
TCACATGGAATTGATGTCACAGACCTTTTTGCTGCACAGCCAGGACTAACTAGTGCTGTA
ATAGAAGCACTCCCCCGGAACATGGTCATCACCTGTCAGGGTTCTGATGACATAAGAAAA
CTTCTTGAATCACAGGGAAGAAAAGATATCAAGCTGATTGATATTGCTCTCAGCAAAACT
GATTCTAGGAAGTATGAGAACGCAGTCTGGGACCAGTACAAAGACTTATGCCACATGCAC
ACAGGTATTGTTGTTGAGAAGAAAAAGAGAGGCGGCAAAGAAGAAATAACCCCTCATTGT
GCCTTAATGGACTGCATCATGTTTGATGCAGCAGTGTCAGGAGGACTGAACACACTGGTT
TTAAGGGCAGTGCTGCCCAGAGATATGGTGTTCAGAACATCAACACCCAAGGTCGTCCTG
TAA
>G1529_SL_2011H
ATGGGACAAATAGTGACATTTTTCCAGGAAGTGCCTCATGTGATAGAGGAAGTGATGAAC
ATTGTACTCATCGCACTGTCTATTCTTGCAGTGTTGAAGGGTTTGTACAATGTTGCAACA
TGTGGCCTTATTGGTTTGGTTACCTTTCTTTTACTGTGTGGTAGATCTTGCACAACCACT
TACAAAGGAGTCTATGAACTTCAGGCCCTGGAATTAAACATGGAGACACTCAATATGACC
ATGCCTCTCTCTTGCACAAAGAACAATAGTCACCACTATATAAGGGTGGGTAATGAGACA
GGACTAGAACTAACCCTGACCAACACAAGCATCATCGATCATAAGTTTTGCAACTTGTCT
GATGCCCACAAAAAGAACCTTTATGATCATGCACTTATGAGCATAATCTCAACTTTCCAC
TTGTCCATTCCTAACTTTAATCAATATGAAGCAATGAGTTGTGACTTTAATGGAGGGAAA
ATTAGTGTGCAGTACAACCTAAGTCACAGCTATGCTGGAGATGCAGCCAACCATTGTGGC
ACAGTTGCAAATGGCGTTTTGCAGACCTTCATGAGGATGGCCTGGGGTGGGAGCTACATT
GCTCTTGATTCAGGCCGCAATGGATGGGATTGCATTATGACTAGTTATCAATATCTGATA
ATTCAGAATACAACCTGGGACGATCACTGCCAATTCTCAAGACCATCTCCCATTGGTTAC
CTTGGGCTCCTCTCACAAAGAACCAGAGACATCTACATTAGCAGGAGACTGTTGGGCACA
TTCACATGGACACTGTCAGATTCTGAAGGTAAGGACACACCAGGGGGGTACTGTCTGACC
AGATGGATGCTAATTGAGGCTGAACTTAAATGTTTCGGCAACACAGCTGTGGCCAAATGT
AATGAGAAGCATGATGAAGAATTCTGTGACATGCTGAGGCTATTTGATTTCAACAAACAA
GCTATCCGAAGGTTGAAGGCTGAAGCACAAATGAGCATTCAGTTGATCAACAAGGCTGTG
AACGCTTTAATAAATGATCAACTGATAATGAAAAACCATCTGCGGGATATCATGGGGATT
CCATACTGTAATTACAGCAAGTACTGGTATCTCAACAACACAGCCACTGGGAAAACATCA
CTGCCTAGATGCTGGCTTGTGTCAAATGGCTCATACCTAAATGAGACCCACTTCTCTGAT
GACATTGAACAACAAGCTGACAACATGATCACTGAGATGTTACAAAGGGAGTACATGGAG
AGACAGGGAAAGACACCATTAGGTCTGGTCGACCTCTTTGTGTTCAGCACAAGTTTTTAT
CTTATTAGTATCTTCCTTCACCTAGTCAAAATACCAACTCATAGACACATTGTGGGCAAA
CCGTGTCCCAAACCTCACAGGTTGAATCATATGGGCATATGCTCCTGTGGACTCTATAAA
CAACCTGGTGTACCTGTAAAATGGAAGAGATAAATGAGTGCCTCAAAGGAGATAAAGTCC
TTCTTGTGGACACAATCTTTGAGGAGGGAACTGTCTGGTTATTGTTCCAATATTAAATTA
CAAGTGGTGAAGGATGCCCAAGCTCTTTTACATGGACTTGATTTCTCTGAGGTTAGCAAT
GTTCAGCGATTGATGCGCAAACAGAGAAGGGATGATGGTGATCTAAAACGGTTAAGGGAT
CTTAATCAAGCAGTCAACAACCTTGTTGAGTTGAAATCAACTCAACAAAAGAGTGTGTTG
AGGGTTGGGACTTTGACCTCAGATGACCTGTTAATTTTGGCTGCTGATCTAGAGAAGCTG
AAATCAAAGGTAACCAGGACAGAAAGGCCGTTGAGTGCAGGTGTTTATATGGGTAACCTG
AGTTCACAACAACTTGACCAGAGACGGGCTCTCTTAAACATGATAGGAATGAGTGGTGGT
AATCGAGGGGCTCGGACCGGAAAAGATGGAGTGGTGAGAATTTGGGATGTGAAAAATGCG
GACTTGCTCAACAATCAGTTCGGTACCATGCCAAGTTTGACACTGGCATGTCTAACAAAA
CAAGGGCAGGTTGACCTGAATGATGTTGTGCAAGCGCTAACAGATTTGGGTTTGATCTAC
ACAGCAAAATATCCCAACACTTCGGACTTGGACAGGCTGACCCAGAGCCACCCCATTCTA
AATATGATAGACACCAACAAGAGCTCCCTGAACATCTCTGGTTACAATTTTAGTCTGGGT
GCAGCTGTTAAGGCAGGAGCTTGCATGCTAGATGGTGGTAATATGCTGGAGACAATCAAG
GTGTCACCTCAGACAATGGATGGCATCCTCAAGTCCATTCTAAAGGTTAAAAAGAGTCTT
GGGATGTTCATATCAGACACCCCTGGCGAAAGGAATCCTTATGAAAATATACTCTATAAA
ATTTGTCTGTCAGGAGATGGGTGGCCGTACATTGCATCAAGAACTTCAATAACAGGAAGG
GCCTGGGAAAACACTGTCGTTGATCTAGAATCAGATGAGAAGCCACAAAAAGCTGGGAGC
AACAATTCCAACAAATCCCTACAGTCAACAGGGTTCACTGCCGGGCTTACCTATTCTCAG
CTTATGACTCTCAAAGATGCAATGTTGCAGCTTGATCCAAATGCAAAGACCTGGATGGAC
ATTGAAGGGAGACCTGAAGATCCGGTGGAAATCGCTTTGTATCAGCCAAGTTCAGGCTGC
TACATACACTTCTTCCGTGAGCCCACTGATTTAAAGCAGTTCAAGCAAGATGCTAAGTAC
TCACATGGGATTGATGTGACAGACCTCTTTGCTGCACAACCAGGCTTAACTAGTGCTGTC
ATAGACACACTCCCTCGGAACATGGTCATTACCTGCCAGGGGTCTGATGACATAAGGAAA
CTCCTTGAATCACAGGGAAGAAAAGATATCAAACTAATTGATATTGCCCTCAGCAAAACT
GATTCAAGGAAATATGAAAATGCAGTCTGGGATCAGTATAAAGATTTATGCCATATGCAC
ACAGGTGTTGTCGTTGAGAAGAAGAAAAGAGGTGGTAAAGAGGAAATAACCCCTCACTGT
GCTCTAATGGACTGCATCATGTTTGATGCAGCAGTTTCAGGAGGACTGAATGCGTCGGTT
CTGAGAGCTGTGCTACCTAGAGATATGGTGTTTAGAACATCGACACCTAGAGTCGTCCTG
TAA
>G2363_SL_2012H
ATGGGACAAATAGTGACATTTTTCCAGGAAGTGCCTCATGTGATAGAGGAGGTGATGAAC
ATTGTACTCATCGCACTGTCTATACTTGCAGTGCTAAAAGGTCTGTACAATGTTGCAACA
TGTGGCCTTACTGGTTTGGTTGCCTTTCTTTTACTGTGTGGTAGATCTTGTACAACCACT
TACAAAGGAGTTTATGAACTTCAGGCCCTGGAATTAAACATGGAGACACTCAATATGACC
ATGCCTCTCTCCTGCACAAAGAACAATAGTCACCACTACATAAGGGTAGGCAATGAGACA
GGACTAGAACTAACCTTGACCAATACAAGCATCATCGAGCATAGGTTTTGTAACTTATCT
GATGCCCACAAAAAGAACCTCTATGATCATGCTCTTATGAGTATAATCTCAACTTTCCAC
TTGTCCATTCCCAACTTCAATCAGTATGAAGCAATGAGTTGTGACTTTAATGGGGGGAAA
ATTAGTGTGCAATACAACCTAAGTCACAGCTATGCTGTAGATGCAGCCAACCATTGTGGC
ACAGTCGCAAATGGCGTTTTGCAGACTTTCATGAGGATGGCCTGGGGTGGGAGTTACATT
GCTCTTGATTCAGGCCGCAATGGGTGGGATTGTATCATGACCAGTTATCAATACCTAATT
ATTCAGAACACAACTTGGGAAGATCACTGCCAATTCTCAAGACCATCTCCCATTGGTTAC
CTTGGGCTCCTTTCACAAAGGACCAGAGACATTTACATCAGTAGGAGACTGCTAGGCACA
TTCACATGGACACTGTCGGATTCTGAAGGTAAAGATACACCAGGGGGGTACTGTCTGACC
AGATGGATGCTAATTGAGGCTGAGCTGAAATGTTTCGGCAACACAGCTGTAGCCAAATGT
AATGAGAAGCATGATGAAGAATTCTGTGACATGCTGAGGCTATTTGACTTCAACAAACAA
GCTATCCAAAGGTTAAAGGCTGAAGCACAAATGAGCATTCAGTTGATCAACAAGGCTGTG
AACGCTTTAATAAATGATCAACTGATAATGAAAAACCATCTGCGGGATATCATGGGGATT
CCATACTGTAACTACAGCAAGTACTGGTATCTCAACAACACAGCCACTGGGAAAACATCA
CTACCTAGATGCTGGCTTGTGTCAAATGGTTCATACCTGAACGAGACCCACTTCTCTGAT
GACATTGAACAACAAGCTGACAACATGATCACTGAGATGTTGCAGAAGGAGTACATGGAG
AGGCAGGGGAAGACACCATTGGGCCTGGTTGACCTCTTTGTGTTTAGCACAAGTTTTTAT
CTTATCAGTATCTTCCTTCACCTAGTCAAAATACCAACTCATAGACACATTGTAGGCAAA
CCGTGTCCTAAACCTCACAGGCTGAATCATATGGGCATATGCTCCTGTGGACTCTATAAA
CAACCCGGTGCACCTGTAAGATGGAAGAGATAAATGAGCGCCTCAAAGGAGATAAAGTCC
TTCTTGTGGACACAATCTTTGAGGAGGGAACTGTCTGGTTATTGTTCCAATATTAAACTA
CAGGTGGTGAAGGATGCCCAAGCTCTTTTACATGGACTCGATTTCTCTGAGGTTAGCAAT
GTTCAGCGATTGATGCGCAAACAGAGAAGGGATGATGGTGATCTAAAAAGGTTGAGGGAT
CTTAATCAAGCAGTCAACAACCTTGTTGAGTTGAAATCAACTCAACAAAAAAGTGTGTTG
AGAGTTGGGACTTTGACCTCAGATGACCTGCTGACTTTGGCTGCTGACCTAGAGAAACTT
AAATCAAAAGTAACCAGGACAGAAAGGCCATTGAGTGCAGGAGTTTATATGGGCAACTTG
AGTTCACAACAACTTGACCAGAGACGGGCTCTCCTAAACATGATAGGAATGAGCGGTGGT
AATCAAGGGGCTCGGACCGGGAAAGATGGAGTGGTGAGAATTTGGGATGTAAAAAATGCG
GACTTGCTTAACAATCAGTTCGGCACCATGCCAAGTCTAACACTGGCATGTTTAACAAAA
CAGGGGCAGGTTGACCTGAATGATGTTGTGCAAGCGCTAACAGATTTGGGTCTGATCTAC
ACAGCAAAATACCCCAACATTTCAGACTTAGACAGACTGGCTCAGAGCCACCCCATTCTA
AAAATGATAGACACCAGCAAAAGCTCCCTGAACATTTCTGGTTACAATTTTAGTCTGGGT
GCAGCTGTAAAGGCAGGAGCTTGCATGCTAGACGGTGGTAACATGCTGGAGACAGTCAAG
GTGTCGCCTCAGACAATGGATGGCATCCTCAAGTCCATTCTAAAGGTCAAAAAGAGTCTT
GGGATGTTCATATCAGACACCCCTGGCGAAAGGAATCCTTATGAAAATATACTCTACAAG
ATCTGTCTGTCAGGAGATGGATGGCCGTATATTGCATCAAGAACTTCAATAACAGGAAGG
GCCTGGGAAAACACTGTCGTTGATTTGGAGTCAGATGGGAAGCCACAAAAAGTTGGGAGC
AACAACTCCAACAAATCCCTACAGTCAACAGGGTTTACTGCCGGGCTTACCTATTCTCAG
CTTATGACTCTTAAAGATGCAATGTTGCAACTTGATCCAAATGCTAAGACCTGGATGGAC
ATTGAAGGGAGACCTGAAGATCCGGTGGAAATTGCTTTGTATCAGCCAAGTTCAGGCTGC
TACATTCACTTCTTCCGTGAGCCTACTGATTTAAAGCAGTTTAAGCAAGATGCCAAGTAC
TCACATGGAATTGATGTGACAGACCTCTTCGCTGCACAACCAGGCTTAACTAGTGCTGTT
ATAGACACACTCCCCCGGAATATGGTCATTACCTGTCAGGGGTCTGATGACATAGGGAAA
CTCCTTGAATCACAAGGAAGAAAAGATATCAAACTAATTGACATTGCCCTCAGTAAAACT
GATTCTAGGAAATATGAAAATGCAGTCTGGGACCAGTATAAAGACTTATGCCATATGCAC
ACAGGTGTTGTCGTTGAGAAGAAGAAAAGAGGTGGTAAGGAGGAAATAACCCCTCACTGT
GCTCTAATGGACTGTATTATGTTTGATGCAGCAGTTTCAGGAGGGCTGAACGCATCAGTT
CTGAGAGCTGTGCTGCCTAGAGACATGGTGTTTAGAACATCGACACCAAGAGTCGTCCTG
TAA
>Nig08_A18_NG_2008H
ATGGGACAAATTGTGACATTCTTCCAAGAAGTCCCTCATGTTATCGAGGAAGTGATGAAT
ATCGTCCTCATAGCATTGTCAATTTTGGCAATCTTGAAAGGACTCTATAATATTGCCACA
TGTGGCCTAATAGGCCTTGTCACATTCCTCCTACTTTCTGGAAGGTCATGTTCAATGACC
TACAAAGGAGTTTATGAACTACAAACCCTTGAACTGGACATGAATACTCTGAACATGACC
ATGCCGCTATCCTGTACAAAGAACAGCAGCCACCACTACATCATGGTGGGAAACGAAACA
GGACTTGAGCTTACCTTAACCAACACTAGCTTGCTCAATCACAAATTCTGTAACCTGTCA
GATGCTCATAGGAAGAATCTTTATGATCATGCTCTCATGAGCATTGTTTCTACATTCCAT
TTATCCATTCCCAACTTCAATCAGTATGAGGCAATGAGCTGCGATTTTAACGGTGGTAAG
ATCACTGTGCAATACAATCTAAGTCACAGTTATGCAGTTGATGCAGCAAACCATTGTGGC
ACAGTGGCAAACGGTGTGCTACAAACATTTATGAGGATGGCTTGGGGAGGTAGTTACATT
GCCCTTGATTCCGGACGTGGGAATTGGGATTGTATAATGACCAGTTACCATTACTTGATC
ATCCAGAACACAACTTGGGAAGATCACTGTCAGTTTTCCAGACCATCCCCAATTGGGTAT
CTTGGGCTTCTCTCACAGAGAACTAGAGATATATACATTAGTAGAAGATTACTAGGAACG
TTTACTTGGACACTTTCTGACTCAGAAGGAAATGAGACACCGGGAGGTTATTGCCTCACT
AGGTGGATGTTGATTGAGGCTGAACTAAAGTGTTTCGGGAACACAGCTGTAGCTAAGTGC
AATGAGAAACATGATGAAGAGTTTTGTGAYATGCTAAGGCTATTTGATTTCAATAAGCAA
GCTATAAAGAGGCTGAAGACAGAGGCCCAAATGAGCATACAGCTGATCAACAAGGCGGTC
AATGCTCTAATAAACGATCAGCTGATCATGAAGAATCATCTAAGAGACATCATGGGAATA
CCATACTGCAATTACAGCAAGTATTGGTACCTCAACCACACCTCAACAGGGAGGACCTCA
TTACCAAGATGTTGGCTTGTTTCAAATGGGTCATATCTCAATGAAACTCACTTTTCAGAT
GACATTGAGCAGCAAGCTGATAATATGATAACTGAAATGTTGCAAAAAGAATACTTAGAT
AGACAAGGAAAGACACCATTGGGATTGGTAGATCTTTTTGTTTTCAGTACAAGCTTTTAC
TTAATCAGTATTTTCCTCCATCTGGTCAAGATACCAACCCATAGACACATTGTGGGGAAG
CCTTGTCCCAAACCTCATAGGCTGAACCACATGGGCATCTGCTCTTGTGGTCTATACAAA
CAACCAGGAGTACCTGTCAGATGGAAGAGATAGATGAGTGCCTCCAAGGAAGTGAAATCA
TTCCTATGGACTCAGTCTCTGAGAAGAGAGCTATCTGGCTATTGCTCTAATATAAAACTC
CAGGTGGTGAAGGATGCTCAAGCTCTCCTTCATGGCTTAGACTTCTCTGAGGTCAGTAAT
GTTCAGCGCTTGATGCGCAAACAAAAAAGAGATGATAGTGATCTCAAACGGCTAAGAGAC
CTCAATCAAGCAGTCAACAACCTTGTTGAGCTAAAGTCAACTCAACAGAAAAGTGTTTTG
AGAATTGGAACCCTAAGTTCAGATGATCTATTGATTTTAGCTGCTGACCTAGAAAAACTG
AAATCAAAGGTTGTTAGGACAGAAAGACCCCTGAGCTCAGGAATCTACATGGGGAATTTA
AGTTCACAGCAGCTTGATCAGAGGAAAGCCCTCCTTAACATGATCGGCATGACTGGTGGG
AATGGGGGGAGGAATGCCACTAGTGATGGCATTGTGAGAGTTTGGGATGTCAAAAATGCG
GAGCTGCTCAACAATCAGTTTGGAACAATGCCAAGTCTGACTCTAGCATGTCTGACTAAA
CAAGGGCAAGTGGATTTGAATGATGCTGTTCAGGCCTTGACAGACTTGGGGTTAATTTAC
ACAGCAAAATACCCTAACTCATCTGATCTGGACAGGCTGGCCCAGAGCCATCCAATATTG
AATATGATTGACACCAAGAAGAGCTCCCTTAACATCTCTGGTTACAACTTTAGCTTAGGA
GCTGCTGTCAAGGCAGGGGCTTGCATGCTTGATGGAGGCAACATGTTGGAGACTATAAAG
GTCTCACCTCAAACCATGGATGGCATCTTGAAGTCAATCCTGAAAGTCAAGAGAAGCCTG
GGAATGTTCATCTCAGACACACCAGGTGAGAGGAACCCTTATGAAAACATACTGTACAAA
ATCTGCCTCTCAGGAGATGGGTGGCCTTACATTGCATCAAGGACTTCAATTGTGGGGAGA
GCTTGGGAAAACACTGTGGTTGACTTAGAGACAGATAACAAACCACAAAAGACCGGGAAT
GGGGGTTCAAATAAGTCACTGCAATCTGCAGGGTTTGCTGCAGGACTGACTTACTCTCAA
TTAATGACCTTAAAGGATTCAATGCTTCAGCTTGACCCAAACGCAAAGACCTGGATGGAT
ATTGAGGGAAGACCAGAAGATCCAGTTGAAATAGCTCTGTATCAACCAGTTTCAGGCTGT
TATATACACTTCTTTAGGGAACCAACAGACTTGAAGCAGTTTAAACAGGATGCAAAATAT
TCACATGGTATTGATGTAACGGATTTGTTTGCTGCACAGCCAGGGTTGACAAGTGCAGTG
ATAGAGGCTCTTCCTAGGAACATGGTCATCACCTGTCAAGGATCAGAAGACATCAGGAAA
CTTCTGGAGTCACAGGGGAGAAGAGATATAAAGCTGATTGACATTTCCCTCAGTAAGGTG
GATTCAAGAAAATTTGAGAACGCTGTGTGGGACCAGTTCAAAGACCTATGTCACATGCAC
ACCGGGATTGTTGTGGAGAAGAAAAAGAGAGGAGGCAAGGAGGAAATAACTCCTCATTGT
GCATTGATGGACTGCATCATGTTTGATGCCGCAGTCTCAGGAGGAGTTGATGCAAAGGTC
CTGAGGGCTGTACTCCCTAGAGACATGGTGTTCAGGACTTCGACACCTAAAGTCGTCCTG
TAA
>Nig08_A19_NG_2008H
ATGGGACAAATTGTGACATTCTTCCAGGAAGTCCCTCATGTTATCGAGGAAGTGATGAAT
ATCGTCCTCATAGCATTGTCAATTTTGGCAATCCTAAAAGGACTCTACAACATTGCTACA
TGTGGCTTGATAGGCCTTGTCACATTCCTCTTACTTTCTGGAAGGTCATGTTCAATGACC
TACAAAGGAGTTTATGAACTACAGACCCTTGAACTGAACATGAACACTCTGAATATGACT
ATGCCGCTATCTTGTACAAAGAACAATAGTCACCACTACATCATGGTGGGAAACGAGACA
GGGCTTGAGCTCACCTTAACCAACACAAGCTTGCTCCATCACAAATTCTGCAACCTATCA
GATGCTCATAAGAAAAATCTTTATGATCACACTCTCATGAGCATTATCTCCACATTCCAT
TTGTCCATTCCTAACTTTAATCAGTATGAGGCAATGAGTTGTGATTTTAATGGTGGCAAG
ATCACTGTGCAATACAATCTGAGTCATAGCTATGCAATTGATGCAGCAAACCATTGTGGC
ACAGTGGCAAACGGTGTGTTGCAAACATTTATGAGGATGGCTTGGGGAGGTAGTTACATT
GCCCTTGATTCCGGACGTGGGAAATGGGATTGTATAATGACCAGTTATCAATACTTAATC
ATCCAGAACACAACCTGGGAAGATCATTGTCAATTTTCCAGACCATCCCCAATTGGATAT
CTTGGGCTCCTCTCACAGAGAACTAGAGACATATACATTAGTAGAAGACTACTAGGAACA
TTTACTTGGACACTTTCTGACTCAGAAGGAAATGAGACACCAGGAGGTTACTGTCTCACT
AGATGGATGTTGATTGAGGCTGAACTAAAGTGTTTCGGGAATACAGCTGTAGCTAAGTGC
AATGAAAAACACGATGAAGAGTTTTGTGACATGCTAAGGCTATTTGACTTCAATAAGCAA
GCTATAAGGAGGTTAAAGGCAGAGGCCCAAATGAGCATACAGCTGATCAACAAAGCAGTT
AATGCTCTAATAAACGATCAGCTGATCATGAAGAATCATCTAAGGGACATCATGGGAATA
CCATACTGCAATTACAGCAAGTACTGGTATCTCAATCACACCTCAACAGGGAGGACCTCA
TTACCGAGATGTTGGCTTGTTTCAAATGGGTCATATCTCAATGAAACTCACTTTTCAGAT
GACATTGAGCAGCAAGCTGATAACATGATAACTGAAATGTTGCAAAAAGAATACCTGGAC
AGACAAGGAAAGACCCCATTGGGATTGGTAGATCTTTTTGTCTTCAGTACAAGTTTTTAC
TTAATCAGTATTTTCCTCCATCTGGTCAAAATACCAACCCATAGACACATTGTAGGGAAG
CCTTGCCCCAAACCTCATAGGTTGAACCACATGGGCATCTGCTCTTGTGGTCTATATAAA
CAGCCAGGAGTACCCGTTAGATGGAAGAGATAAATGAGTGCTTCCAAAGAAGTGAAATCA
TTCCTGTGGACTCAGTCTCTGAGAAGAGAGTTATCTGGCTATTGCTCCAATATAAAACTC
CAGGTGGTAAAGGATGCTCAAGCTCTCCTTCATGGTTTGGACTTCTCTGAGGTCAGTAAT
GTTCAACGCTTGATGCGCAAACAAAAAAGGGACGATGGTGATCTTAAACGGCTAAGAGAC
CTCAATCAAGCAGTCAACAACCTTGTTGAACTAAAGTCAACTCAACAAAAGAGTGTGCTG
AGGGTTGGAACCCTAAGTTCAGACGATCTATTGGTTTTGGCTGCTGACCTGGAAAAACTG
AAGTCAAAGGTTGTTAGGACAGAAAGACCCCTGAGCTCAGGAATTTATATGGGGAATCTA
AGTTCACAGCAGCTTGATCAGAGGAAGGCCCTCCTCAACATGATTGGCATGACTGGTGGG
AATGGGGGAAGGAATACCACTAGTGATGGTATTGTGAGAGTTTGGGACGTCAAGAATGCA
GAGCTGCTTAACAATCAGTTTGGGACAATGCCAAGTCTAACTCTAGCATGTTTGACCAAA
CAAGGGCAAGTGGATTTGAATGATGCTGTTCAGGCTTTGACAGATTTGGGATTGATTTAC
ACCGCAAAATACCCTAATTCATCTGATTTGGACAGGCTGGCCCAGAGCCATCCGATATTG
AACATGATTGATACTAAGAAGAGCTCCCTTAACATCTCTGGTTACAATTTTAGTTTAGGA
GCCGCCGTCAAGGCTGGGGCCTGCATGCTTGATGGAGGCAATATGCTAGAGACTATAAAG
GTCTCACCTCAAACCATGGATGGCATCTTGAAGTCAATCTTGAAAGTCAAGAGAAGCCTG
GGAATGTTCATCTCAGATACGCCAGGTGAAAGGAACCCTTATGAAAACATACTGTACAAA
ATCTGCCTCTCAGGAGATGGGTGGCCTTACATTGCATCAAGGACTTCAATTGTGGGAAGA
GCTTGGGAGAACACCGTGGTTGACTTAGAGTCAGACAACAAACCGCAAAAGACCGGCAAT
GGGGGTTCAAATAAGTCATTGCAATCTGCAGGGTTTGCTGCAGGACTGACTTATTCTCAA
CTGATGACCTTAAAGGATTCAATGCTTCAGCTTGACCCAAATGCAAAGACTTGGATGGAT
ATTGAGGGAAGACCAGAAGATCCAGTTGAAATAGCTCTGTATCAACCAAGTTCAGGCTGC
TATATACACTTCTTCAGGGAACCGACAGACTTAAAGCAGTTTAAACAGGATGCAAAATAT
TCACATGGTATTGATGTGACAGATTTGTTTGCTGCACAGCCAGGGTTAACAAGTGCAGTG
ATAGAGGCTCTTCCTAGAAACATGGTCATCACCTGTCAAGGGTCAGAAGACATCAGAAAA
CTTCTGGAGTCACAGGGGAGGAGGGATATAAAACTGATTGACATTTCCCTTAGTAAGGTG
GACTCAAGAAAATTTGAGAATGCTGTGTGGGATCAATTCAAGGATTTATGTCACATGCAC
ACCGGGATTGTTGTGGAGAAGAAAAAGAGGGGAGGCAAGGAGGAAATAACACCTCATTGT
GCATTAATGGACTGCATCATGTTTGATGCTGCAGTCTCAGGAGGAGTTGATGCAAAGGTC
CTGAGGGCTGTGCTCCCCAGAGATATGGTGTTCAGAACTTCGACACCCAAAGTCGTCCTG
TAA
>ISTH0009_NG_2011H
ATGGGACAAATCATAACATTTTTCCAGGAAGTACCTCATGTCATAGAGGAAGTGATGAAC
ATTGTCCTGATTGCTCTCAGCCTTCTGGCAATACTGAAGGGGATCTACAATGTTGCCACC
TGTGGCCTATTTGGACTGGTGTCCTTTCTCCTCTTATGTGGGAGATCATGCTCAACAACT
TATAAGGGTGTTTATGAGCTACAAACTCTAGAGCTGGACATGGCAAGCCTTAATATGACA
ATGCCCCTATCTTGCACAAAGAACAACAGTCACCATTACATCATGGTCGGAAATGAGACT
GGCTTGGAGCTGACTTTAACAAATACAAGTATTATCAACCACAAGTTTTGTAACCTTTCT
GATGCACATAAAAAGAATCTCTATGACCATGCTTTAATGAGTATCATCTCAACCTTCCAC
TTATCTATTCCTAATTTTAATCAGTATGAAGCAATGAGTTGTGACTTCAATGGGGGGAAG
ATAAGTGTTCAGTACAACCTTAGCCACGCTTATGCTGTAGATGCAGCCAATCACTGTGGG
ACTATCGCCAATGGCGTTCTTCAGACTTTTATGAGGATGGCTTGGGGTGGCAGTTACATA
GCACTTGATTCCGGAAAGGGGAGTTGGGATTGTATAATGACTTCCTACCAATATTTGATA
ATCCAGAACACCACTTGGGAAGATCACTGCCAGTTTTCTCGCCCATCCCCTATCGGTTAT
CTGGGGCTACTGTCACAAAGGACCAGAGACATTTACATCAGTCGAAGACTTCTTGGGACT
TTTACTTGGACTCTCTCTGATTCTGAAGGTAATGAAACACCGGGTGGGTACTGTCTAACA
AGATGGATGCTGATTGAGGCCGAGTTGAAGTGCTTTGGGAACACAGCAGTTGCGAAATGC
AATGAGAAACATGATGAAGAGTTTTGTGACATGTTAAGACTGTTTGATTTCAACAAACAA
GCTATAAGGAGGCTAAAGACAGAAGCACAGATGAGTATCCAACTGATAAACAAAGCAGTG
AATGCATTGATCAATGACCAGCTTATTATGAAGAATCACTTGAGAGATATCATGGGAATT
CCTTACTGCAATTACAGCAAGTACTGGTATCTAAATCACACTGTAACAGGGAAGACATCG
TTGCCAAGGTGCTGGCTTGTGTCAAATGGTTCCTACCTGAATGAGACACATTTTTCTGAT
GACATTGAACAACAGGCAGACAACATGATAACAGAACTGTTGCAAAAGGAGTACATGGAC
AGGCAAGGGAAAACACCCTTAGGGTTAGTAGATCTTTTTGTCTTCAGCACCAGCTTTTAT
CTCATTAGCATCTTCCTCCACCTGATCAAAATCCCAACCCACAGACATATCACAGGGAAA
CCCTGCCCTAAACCACACAGACTTAACCACATGGGCATATGCTCATGTGGTCTATACAAA
CATCCTGGTGTACCAGTCAAGTGGAAAAGATAGATGAGTGTTTCTAAGGAAGTGAAGTCA
TTTCTCTGGACACAGTCATTGAGGAGGGAGCTTTCAGGCTATTGCTCCAACATAAAACTT
CAAGTTGTTAAGGATGCTCAGGCTCTTCTTCATGGTCTTGACTTTTCTGAAGTCAGCAAT
GTGCAACGCTTAATGCGCAAGCAAAAAAGGGATGATAGTGATCTGAAACGCCTCAGAGAT
TTGAATCAGGCTGTCAACAATCTTGTAGAACTCAAATCGACACAACAAAAGAGTATCTTG
AGAGTTGGGACCTTGACCTCAGATGACCTGCTGACATTGGCAGCTGACTTAGAGAAACTA
AAGTCGAAGGTCATTAGAACAGAAAGGCCTCTAAGCTCAGGTGTTTATATGGGGAATTTG
AGCACACAGCAGCTTGAGCAGAGAAGGGCATTGCTGAACATGATAGGCATGGTTGGTGGG
GCTCAGGGCACCCAACCTGGAAGAGACGGAGTTGTTAGAGTGTGGGATGTTAAGAATCCG
GATCTTTTGAACAACCAGTTCGGCACCATGCCTAGTCTGACATTAGCATGTCTCACCAAA
CAAGGTCAAGTTGATTTGAATGATGCCGTCTTAGCACTAACAGACCTGGGTCTAATATAC
ACAGCTAAGTACCCAAATAGCTCCGACCTAGATAGACTTTCCCAAAGCCATCCTATACTG
AATATGGTGGACATTAAGAAAAGCTCCCTGAACATTTCTGGTTACAACTTCAGCTTAGGA
GCTGCAGTGAAGGCTGGGGCCTGCATGCTCGATGGGGGGAACATGTTGGAGACCATCAAG
GTTACACCTCAGACAATGGATGGCATCTTGAAGTCTATTTTAAAAGTAAAAAGATCTTTG
GGAATGTTTGTTTCAGATACACCTGGTGAGAGAAACCCTTATGAGAACATACTTTACAAG
ATCTGTCTTTCCGGTGACGGCTGGCCCTACATAGCTTCAAGGACTTCTATTGTGGGTAGG
GCTTGGGAGAATACCACTGTGGATCTCGAGTCAGATGGAAAACCGCAAAAAGTGGGCTCT
GCTGGGTCCAACAAGTCCTTACAGTCAGCGGGATTCCCAACAGGGCTGACCTATTCTCAG
TTGATGACACTTAAAGACTCAATGATGCAGCTTGACCCAAGTGCCAAAACCTGGATAGAC
ATTGAAGGTCGTCCAGAAGACCCTGTGGAAATAGCTCTTTACCAACCTATGTCGGGCTGT
TACATACACTTCTTCAGAGAGCCAACAGACTTAAAACAGTTCAAACAGGATGCCAAATAT
TCTCATGGGATTGATGTGGCAGATCTTTTCCCTGCTCAACCTGGTTTGACCAGCGCAGTT
ATTGAGGCCCTCCCTCGCAATATGGTGCTGACCTGTCAAGGTTCAGATGACATTAAGAGA
CTCTTAGACTCCCAAGGAAGAAGGGACATAAAGCTTATTGACATTGCACTGAGCAAGGCT
GACTCTAGGAGATTTGAAAATGCTGTTTGGGATCAGTGTAAAGACCTATGCCATATGCAT
ACTGGAGTGGTTGTCGAAAAGAAGAAAAGAGGAGGCAAAGAAGAAATAACTCCGCACTGT
GCTTTAATGGACTGCATAATGTATGATGCAGCTGTGTCAGGAGGGCTCAATATACCAGTT
TTAAGAGCAGTTCTTCCCAGAGACATGGTGTTTAGAACCTCAAGCCCCAAGGTCGTCCTG
TAA
>LASV237_NG_2010H
ATGGGACAAATCATAACATTTTTCCAGGAAGTACCTCATGTCATAGAGGAAGTGATGAAC
ATTGTCCTGATTGCTCTCAGCCTTCTGGCAATACTGAAGGGGATCTACAATGTTGCCACC
TGTGGCCTATTTGGACTGGTGTCCTTTCTCCTCTTATGTGGAAGATCATGCTCAACAACT
TATAAGGGTGTTTATGAGCTACAAACTCTAGAGCTGGATATGGCAAGCCTTAATATGACA
ATGCCCCTATCTTGCACAAAGAACAACAGTCACCATTACATCATGGTCGGAAATGAGACT
GGCTTGGAGCTGACTTTAACAAATACAAGTATTATCAACCACAAGTTTTGTAACCTTTCT
GATGCACATAAAAAGGATCTCTATGACCATGCTTTAATGAGTATCATCTCAACCTTCCAC
TTATCTATTCCTAATTTTAATCAGTATGAAGCAATGAGTTGTGACTTCAATGGGGGGAAG
ATAAGTGTTCAGTACAACCTTAGCCACACTTATGCTGTAGATGCAGCCAATCACTGTGGG
ACTATCGCCAATGGCGTTCTTCAGACTTTTATGAGGATGGCTTGGGGTGGCAGTTACATA
GCACTTGATTCCGGAAAGGGGAGTTGGGATTGTATAATGACTTCCTACCAATATTTGATA
ATCCAGAACACCACTTGGGAAGATCACTGCCAGTTTTCTCGCCCATCCCCTATCGGTTAT
CTGGGGCTACTGTCACAAAGGACCAGAGACATTTACATCAGTCGAAGACTTCTTGGGACT
TTTACTTGGACTCTCTCTGATTCTGAAGGTAATGAAACACCGGGTGGGTACTGTCTAACA
AGATGGATGCTGATTGAGGCCGAGTTGAAGTGCTTTGGGAACACAGCAGTTGCGAAATGC
AATGAGAAACATGATGAAGAGTTTTGTGACATGTTAAGACTGTTTGATTTCAACAAACAA
GCTATAAGGAGGCTAAAGACAGAAGCACAGATGAGTATCCAACTGATAAACAAAGCAGTG
AATGCATTGATCAATGACCAGCTTATTATGAAGAATCACTTGAGAGATATCATGGGAATT
CCTTACTGCAATTACAGCAAGTACTGGTATCTGAATCACACTGTAACAGGGAAGACATCG
TTGCCGAGGTGCTGGCTTGTGTCAAATGGTTCCTACCTGAATGAGACACATTTTTCTGAT
GACATTGAACAACAGGCAGACAACATGATAACAGAACTGTTGCAAAAGGAGTACATGGAC
AGGCAAGGGAAAACACCCTTAGGGTTAGTAGACCTTTTTGTCTTCAGCACCAGCTTTTAT
CTCATTAGCATCTTCCTCCACCTGATCAAAATCCCAACCCACAGACATATCACAGGGAAA
CCCTGCCCTAAACCACACAGACTTAACCACATGGGCATATGCTCATGTGGTCTATACAAA
CATCCTGGTGTACCAGTCAAGTGGAAAAGATAGATGAGTGCTTCTAAGGAAGTGAAGTCA
TTTCTCTGGACACAGTCATTGAGGAGGGAGCTTTCAGGCTATTGCTCCAACATAAAACTT
CAAGTTGTTAAGGATGCTCAGGCTCTTCTTCATGGTCTTGACTTTTCTGAAGTCAGCAAT
GTGCAGCGCTTAATGCGCAAGCAAAAAAGGGATGATAGTGATCTGAAACGTCTCAGAGAT
TTGAATCAGGCTGTCAACAATCTTGTAGAACTCAAATCGACACAACAAAAGAGTATCTTG
AGAGTTGGGACCTTGACTTCAGATGATCTGCTGACATTGGCAGCTGACTTAGAGAAACTA
AAGTCGAAAGTCATTAGAACAGAAAGGCCTCTAAGCTCAGGTGTTTACATGGGGAATTTG
AGCACACAGCAGCTTGAGCAGAGAAGGGCATTGCTGAACATGATAGGCATGGTTGGTGGG
GCTCAAGGCACCCAACCTGGAAGAGACGGAGTTGTTAGGGTGTGGGATGTTAAGAATCCG
GATCTTTTGAACAACCAGTTCGGCACCATGCCTAGTCTGACATTAGCATGTCTCACCAAA
CAAGGTCAAGTTGATTTGAATGATGCCGTCTTAGCACTAACAGACCTGGGTCTAATATAC
ACAGCTAAGTACCCAAATAGCTCCGACCTAGATAGACTTTCCCAAAGCCATCCTATACTG
AATATGGTGGACATTAAGAAAAGCTCCCTGAACATTTCTGGTTACAACTTCAGCTTAGGA
GCTGCAGTGAAGGCTGGGGCCTGCATGCTCGATGGGGGGAACATGTTGGAGACCATCAAG
GTTACACCTCAGACAATGGATGGCATCTTGAAGTCTATTTTAAAAGTAAAAAGATCTTTG
GGAATGTTTGTTTCAGATACACCTGGTGAGAGAAACCCTTATGAGAACATACTTTACAAG
ATCTGTCTTTCCGGTGACGGCTGGCCCTACATAGCTTCAAGGACTTCTATTGTGGGTAGG
GCTTGGGAGAATACTACTGTGGATCTCGAGTCAGATGGAAAACCGCAAAAAGTGGGCTCT
GCTGGGTCCAACAAGTCCTTACAGTCAGCGGGATTCCCAACAGGGCTGACCTATTCTCAG
TTGATGACACTTAAAGACTCAATGATGCAGCTTGACCCAAGTGCCAAAACCTGGATAGAC
ATTGAAGGTCGTCCAGAAGACCCTGTGGAAATAGCTCTTTACCAACCTATGTCGGGCTGT
TACATACACTTCTTCAGAGAGCCAACAGACTTAAAACAGTTCAAGCAGGATGCCAAATAT
TCTCATGGGATTGATGTGGCAGATCTTTTCCCTGCTCAACCTGGTTTGACCAGCGCAGTT
ATTGAAGCCCTCCCTCGCAATATGGTGCTGACCTGTCAAGGTTCAGATGATATTAAGAGA
CTCTTAGACTCCCAAGGAAGAAGGGACATAAAGCTTATTGACATTGCACTGAGCAAGGCT
GACTCTAGGAGATTTGAAAATGCTGTTTGGGATCAGTGTAAAGACCTATGCCATATGCAT
ACTGGAGTGGTTGTCGAAAAGAAGAAAAGAGGAGGCAAAGAAGAAATAACTCCGCACTGT
GCTTTAATGGACTGCATAATGTATGATGCAGCTGTGTCAGGAGGGCTCAATATACCAGTT
TTAAGAGCAGTTCTTCCCAGAGACATGGTGTTTAGAACCTCAAGCCCCAAGGTCGTCCTG
TAA
>ISTH0230_NG_2011H
ATGGGACAAATCATAACATTTTTCCAGGAAGTACCCCATGTCATAGAGGAAGTGATGAAC
ATTGTCCTGATTGCTCTCAGCCTTCTGGCAATACTGAAGGGGATCTACAATGTTGCCACC
TGTGGCCTATTTGGACTGGTGTCCTTTCTCCTCTTATGTGGAAGATCATGCTCAACAACT
TATAAGGGTGTTTATGAGCTACAAACTCTAGAGCTGGACATGGCAAGCCTTAATATGACA
ATGCCCCTATCTTGCACAAAGAACAACAGTCACCATTACATCATGGTCGGAAATGAGACT
GGCTTGGAGCTGACTTTAACAAATACAAGTATTATCAACCACAAGTTTTGTAACCTTTCT
GATGCACATAAAAAGAATCTCTATGACCATGCTCTAATGAGTATCATCTCAACCTTCCAC
TTGTCTATTCCTAATTTTAATCAGTATGAAGCAATGAGTTGTGACTTCAATGGGGGGAAG
ATAAGTGTTCAGTACAACCTTAGCCACACTTATGCTGTAGATGCAGCCAATCACTGTGGG
ACTATCGCCAATGGCGTTCTTCAGACTTTTATGAGGATGGCTTGGGGTGGCAGTTATATA
GCACTTGATTCCGGAAAGGGGAGTTGGGATTGTATAATGACTTCCTACCAATATTTGATA
ATCCAGAACACCACTTGGGAAGATCACTGCCAGTTTTCTCGCCCATCCCCTATCGGTTAT
CTGGGGCTACTGTCACAAAGGACCAGAGACATTTACATCAGTCGAAGACTTCTTGGGACT
TTTACTTGGACTCTCTCTGATTCTGAAGGTAATGAAACACCGGGTGGGTACTGTCTAACA
AGATGGATGCTGATTGAGGCCGAGTTGAAGTGCTTTGGGAACACAGCAGTTGCGAAATGC
AATGAGAAACATGATGAAGAGTTTTGTGACATGTTAAGACTGTTTGATTTCAATAAACAA
GCTATAAGGAGGCTAAAAACAGAAGCACAGATGAGTATCCAACTGATAAACAAAGCAGTG
AATGCACTGATCAATGACCAGCTTATTATGAAGAATCACTTGAGAGATATCATGGGAATT
CCTTACTGCAATTACAGCAAGTACTGGTATCTAAATCACACTGTAACAGGGAAGACATCG
TTGCCAAGGTGCTGGCTTGTGTCAAATGGTTCCTACCTGAATGAGACACATTTTTCTGAT
GACATTGAACAACAGGCAGACAACATGATAACAGAACTGTTGCAAAAGGAGTACATGGAC
AGGCAAGGGAAAACACCCTTAGGGTTAGTAGATCTTTTTGTCTTCAGCACCAGCTTTTAT
CTCATTAGCATCTTCCTCCACCTGATCAAAATCCCAACCCACAGACATATCACAGGGAAA
CCCTGCCCTAAACCACACAGACTTAACCACATGGGCATATGCTCATGTGGTCTATACAAA
CATCCTGGTGTACCAGTCAAGTGGAAAAGATAGATGAGTGCTTCCAAGGAAGTGAAGTCA
TTTCTCTGGACACAGTCATTGAGGAGGGAGCTTTCAGGCTATTGCTCCAACATAAAACTT
CAAGTTGTTAAGGATGCTCAGGCTCTTCTTCATGGTCTTGACTTTTCTGAAGTCAGCAAT
GTGCAGCGCTTAATGCGCAAGCAAAAAAGGGATGATAGTGATCTGAAACGTCTCAGAGAT
TTGAATCAGGCTGTCAACAATCTTGTAGAACTCAAATCGACACAACAAAAGAGTATCTTG
AGAGTTGGGACCTTGACTTCAGATGACCTGCTGACATTGGCAGCTGACTTAGAGAAACTA
AAGTCGAAGGTCATTAGAACAGAAAGGCCTCTAAGCTCAGGTGTTTACATGGGGAATTTG
AGCACACAGCAGCTTGAGCAGAGAAGAGCATTGCTGAACATGATAGGCATGGTTAGTGGG
GCTCAGGGCACCCAACCTGGAAGAGACGGAGTTGTTAGGGTGTGGGATGTTAAGAATCCG
GATCTTTTGAACAACCAGTTCGGCACCATGCCTAGTCTGACATTAGCATGTCTCACCAAA
CAAGGTCAAGTTGATTTGAATGATGCCGTCTTAGCACTAACAGACCTGGGTCTAATATAC
ACAGCTAAGTACCCAAATAGCTCCGACCTAGATAGACTCTCCCAAAGCCATCCTATACTG
AATATGGTGGACATTAAGAAAAGCTCCCTGAACATTTCTGGTTACAACTTCAGCTTAGGA
GCTGCAGTGAAGGCTGGAGCCTGCATGCTCGATGGGGGGAACATGTTGGAGACCATCAAG
GTTACACCTCAGACAATGGATGGCATCTTGAAGTCTATTTTAAAAGTGAAAAGATCTTTG
GGGATGTTTGTTTCAGATACACCTGGTGAGAGAAACCCTTATGAGAACATACTTTACAAG
ATCTGTCTTTCCGGTGACGGCTGGCCCTACATAGCTTCAAGGACTTCTATTGTGGGTAGG
GCTTGGGAGAATACTACTGTGGATCTCGAGTCAGATGGAAAACCGCAAAAAATGGGCTCT
GCTGGGTCCAACAAGTCCTTACAGTCAGCGGGATTCCCAACAGGGCTGACCTATTCTCAG
TTGATGACACTTAAAGACTCAATGATGCAGCTTGACCCAAGTGCCAAAACCTGGATAGAC
ATTGAAGGTCGTCCAGAAGACCCTGTGGAAATAGCTCTTTACCAACCTATGTCGGGCTGT
TACATACACTTCTTCAGAGAGCCAACAGACTTAAAACAGTTCAAGCAGGATGCCAAATAT
TCTCATGGGATTGATGTGGCAGATCTTTTCCCTGCTCAACCTGGTTTGACCAGCGCAGTT
ATTGAAGCCCTCCCTCGCAATATGGTGCTGACCTGTCAAGGTTCAGATGATATTAAGAGA
CTCTTAGACTCCCAAGGAAGAAGGGACATAAAGCTTATTGACATTGCACTGAGCAAGGCT
GACTCTAGGAGATTTGAAAATGCTGTTTGGGATCAGTGTAAAGACCTATGCCATATGCAT
ACTGGAGTGGTTGTCGAAAAGAAGAAAAGAGGAGGCAAAGAAGAAATAACTCCGCACTGT
GCTTTAATGGACTGCATAATGTATGATGCAGCTGTGTCAGGAGGGCTCAATATACCAGTT
TTAAGAGCAGTTCTTCCCAGAGACATGGTGTTTAGAACCTCAAGCCCCAAGGTCGTCCTG
TAA
>ISTH2061_NG_2012H
ATGGGACAAATCATAACATTTTTCCAGGAAGTACCTCATGTCATAGAGGAAGTGATGAAC
ATTGTCTTGATTGCTCTCAGCCTTCTGGCAATACTGAAAGGGATTTACAATGTTGCCACC
TGTGGCCTCTTTGGATTGGTGTCCTTTCTCCTCTTATGTGGGAGATCATGCTCAACAACT
TACAAGGGTGTTTATGAGCTACAAACTCTAGAGCTAGACATGGCAAGTCTTAATATGACA
ATGCCCTTATCTTGCACAAAGAACAACAGCCACCATTACATCATGGTCGGAAATGAGACT
GGCTTGGAGTTGACTTTAACAAATACAAGTATTATCAACCACAAGTTTTGTAACCTTTCT
GATGCACATAAAAAGAATCTCTATGACCATGCTTTAATGAGTATCATCTCAACCTTCCAC
TTATCTATTCCTAATTTCAATCAGTATGAAGCAATGAGCTGTGACTTCAATGGGGGGAGG
ATAAGTGTTCAGTACAACCTGAGCCACACTTATGCTGTAGATGCAGCCAAGCACTGTGGG
ACTATCGCTAATGGCGTTCTTCAGACTTTTATGAGGATGGCTTGGGGTGGCAGTTACATA
GCACTTGATTCCGGAAAGGGGAGTTGGGACTGTATAATGACTTCCTACCAATATTTGATA
ATCCAAAACACCACTTGGGAAGATCACTGTCAGTTTTCTCGCCCATCCCCTATCGGTTAT
CTGGGGCTACTATCACAAAGGACCAGAGACATTTATATTAGTCGAAGACTTCTTGGGACT
TTTACTTGGACTCTCTCTGATTCTGAGGGTAATGAGACACCGGGTGGGTATTGTCTAACA
AGATGGATGCTGATTGAGGCCGAGTTGAAGTGTTTTGGGAACACAGCAGTTGCGAAATGC
AATGAGAAACATGATGAAGAGTTCTGTGACATGTTGAGACTGTTTGACTTTAATAAACAA
GCTATAAGGAGGCTGAAGACAGAAGCACAGATGAGCATCCAACTGATAAACAAAGCAGTA
AACGCACTGATCAATGACCAGCTTATTATGAAGAATCACTTGAGGGATATCATGGGAATT
CCTTACTGCAATTACAGCAAGTACTGGTATCTAAATCATACTGTAACAGGGAAGACATCG
TTGCCAAGGTGCTGGCTTGTGTCAAATGGTTCCTACCTGAATGAGACACATTTCTCTGAT
GACATTGAACAACAAGCAGACAACATGATAACAGAACTATTGCAAAAGGAGTACATAGAC
AGGCAAGGGAAAACACCCTTAGGGTTAGTAGATCTTTTTGTCTTTAGCACCAGCTTTTAT
CTCATTAGCATCTTCCTCCACCTGGTCAAAATCCCAACCCACAGACATGTTATAGGGAAA
CCTTGCCCTAAACCACACAGACTCAACCACATGGGCATATGCTCATGTGGTCTTTACAAA
CATCCTGGTGTACCAGTTAAGTGGAAAAGATAAATGAGTGCTTCTAAGGAAGTGAAGTCA
TTTCTCTGGACACAGTCATTGAGGAGGGAGCTTTCAGGTTATTGTTCTAACATAAAACTT
CAAGTTGTTAAGGATGCTCAGGCTCTCCTTCATGGTCTTGACTTTTCTGAAGTCAGCAAT
GTGCAGCGCTTAATGCGCAAACAAAAAAGAGACGATAGTGATCTGAAACGTCTCAGAGAT
TTGAATCAGGCTGTCAACAATCTTGTAGAACTCAAATCGACACAACAAAAGAGTATCTTG
AGAGTTGGGACCTTGACCTCAGATGACCTGCTGACATTGGCAGCTGACTTAGAGAAACTA
AAGTCGAAGGTCATTAGAACAGAGAGGCCACTAAGCTCAGGTGTTTATATGGGGAATTTG
AGTACACAGCAGCTTGAGCAGAGAAGAGCATTGCTGAACATGATAGGCATGGTTGGTGGG
GCTCAGGGCACCCAACCTGGAAGAGACGGAGTTGTTAGGGTGTGGGATGTTAAGAATCCG
GATCTTTTGAATAACCAGTTCGGCACCATGCCTAGTCTGACATTAGCATGTCTAACCAAA
CAAGGTCAAGTTGATTTGAATGATGCCGTCTTAGCACTAACAGACCTGGGCCTAATATAC
ACAGCTAAGTACCCAAATAGCTCCGACCTGGATAGACTTTCCCAAAGCCATCCTATACTG
AATATGGTGGACACTAAGAAAAGCTCCTTGAATATTTCTGGTTTCAACTTCAGCTTAGGA
GCTGCAGTGAAAGCTGGGGCTTGTATGCTTGATGGAGGGAACATGTTGGAGACCATCAAG
GTTACACCTCAGACAATGGATGGCATCTTGAAGTCTATTTTAAAGGTAAAAAAGTCTTTG
GGAATGTTTGTTTCAGATACACCCGGTGAGAGGAACCCTTATGAGAACATACTTTACAAG
ATTTGTCTTTCCGGTGACGGCTGGCCTTACATAGCTTCAAGGACTTCTATTGTGGGTAGA
GCTTGGGAGAATACTACTGTGGATCTCGAGTCAGATGGGAAACCGCAAAAAGTGGGTACT
GCTGGGTCCAACAAGTCTTTACAGTCAGCAGGGTTCCCAACAGGGCTGACCTATTCTCAG
TTGATGACACTTAAAGACTCAATGATGCAGCTTGACCCAAGTGCCAAAACCTGGATAGAC
ATTGAAGGTCGCCCAGAAGACCCTGTGGAAATAGCTCTTTACCAACCTATGTCAGGCTGT
TACATACACTTCTTCAGAGAACCAACAGACTTAAAACAGTTCAAGCAGGATGCCAAATAT
TCTCATGGAATTGATGTAGCAGATCTTTTCCCTGCTCAACCTGGTTTGACCAGCGCAGTC
ATTGAAGCCCTCCCTCGCAATATGGTACTGACCTGTCAAGGTTCAGATGACATTAAGAGA
CTCTTGGACTCCCAAGGAAGAAGGGACATAAAGCTTATTGACATTGCACTGAGCAAGGCT
GATTCTAGGAGATTTGAAAATGCTGTTTGGGATCAGTGCAAAGACCTATGCCATATGCAT
ACTGGAGTGGTTGTCGAAAAGAAGAAAAGAGGAGGCAAAGAAGAAATAACCCCGCACTGT
GCTTTAATGGACTGCATAATGTATGATGCAGCTGTGTCAGGAGGACTCAATATACCAGTT
TTAAGAGCAGTTCTCCCCAGGGACATGGTGTTTAGAACCGCAAGCCCCAAGGTCGTCCTG
TAA
>ISTH2010_NG_2012H
ATGGGACAAATCATAACATTTTTCCAGGAAGTACCTCATGTCATAGAGGAAGTGATGAAC
ATTGTCCTGATTGCTCTCAGCCTTCTGGCAATATTGAAGGGGATCTACAATGTTGCTACC
TGTGGCCTCTTTGGATTGGTGTCCTTCCTCCTCTTATGTGGAAGGTCATGTTCAACAACT
TACAAGGGTGTTTATGAGCTACAAACTCTGGAGCTAGACATGGCAAGCCTTAATATGACA
ATGCCCTTATCTTGCACGAAGAACAACAGCCACCATTACATCATGGTCGGAAATGAAACT
GGCTTGGAGCTAACTTTAACAAATACAAGTATCATCAACCACAAATTTTGTAACCTCTCT
GATGCACATAAGAAGAATCTTTATGATCATGCTTTAATGAGTATCATTTCAACCTTCCAC
TTATCCATTCCTAACTTTAATCAGTATGAAGCAATGAGCTGTGACTTCAATGGGGGAAAG
ATAAGTGTTCAGTACAACCTTAGCCACGCTTATGCTGTAGATGCAGCCAACCACTGTGGG
ACCATCGCCAATGGCGTTCTTCAGACTTTTATGAGGATGGCTTGGGGTGGCAGCTATATA
GCACTTGATTCCGGAAAGGGGAGTTGGGATTGTATAATGACTTCCTACCAATATTTGATA
ATCCAAAACATCACTTGGGAAGATCACTGCCAGTTTTCTCGCCCATCCCCTATCGGTTAC
CTAGGGCTACTGTCACAAAGGACCAGGGACATTTACATCAGTCGAAGACTTCTTGGGACT
TTTACTTGGACTCTCTCTGATTCTGAAGGTAATGAAACACCGGGTGGGTATTGCCTAACA
AGATGGATGCTGATTGAAGCCGAGTTGAAATGCTTTGGGAACACAGCAGTTGCGAAATGC
AATGAGAAACATGATGAAGAGTTTTGTGACATGTTAAGATTGTTTGACTTTAACAAACAG
GCTATAAGGAGGCTAAAGACAGAAGCACAGATGAGTATCCAACTGATAAACAAAGCAGTG
AACGCACTGATCAATGACCAGCTGATTATGAAGAATCATTTGAGAGATATCATGGGGATT
CCTTACTGCAATTACAGCAAGTACTGGTATCTAAATCATACTGTAACAGGGAAGACATCG
TTGCCAAGGTGCTGGCTTGTGTCAAATGGTTCCTACCTGAATGAGACACATTTTTCTGAT
GACATTGAACAACAGGCAGACAACATGATAACAGAACTGCTGCAAAAGGAGTACATAGAC
AGGCAAGGGAAAACACCTTTAGGGTTAGTAGATCTTTTTGTCTTCAGCACCAGCTTTTAT
CTCATTAGCATCTTCCTCCACCTGGTTAAAATCCCAACCCACAGACATGTCGTAGGAAAA
CCCTGCCCTAAACCACACAGACTCAACCACATGGGCATATGTTCATGTGGTCTATACAAA
CATCCTGGTGTGCCAGTCAAGTGGAAAAGATAGATGAGTGCTTCTAAGGAAGTGAAGTCA
TTTCTCTGGACACAGTCTTTGAGGAGGGAGCTTTCAGGTTATTGCTCCAATATAAAACTT
CAAGTTGTTAAGGATGCTCAGGCTCTCCTTCATGGTCTTGACTTTTCTGAAGTCAGCAAT
GTGCAGCGCTTAATGCGCAAACAAAAGAGGGATGATAGTGATCTGAAACGTCTCAGAGAT
TTGAATCAAGCTGTCAACAATCTTGTAGAACTTAAATCGACACAACAAAAGAGTATCTTG
AGAGTTGGAACCTTGACCTCAGATGACTTGCTGACACTGGCAGCTGACTTAGAGAAACTG
AAGTCGAAGGTCATTAGAACAGAAAGGCCACTAAGCTCAGGTGTTTATATGGGGAATTTG
AGTACACAGCAGCTTGAGCAGAGAAGAGCATTGCTGAACTTGATAGGCATGGTTGGTGGG
GCTCAGGGCACCCAACCTGGAAGAGACGGAGTTGTTAGGGTTTGGGATGTTAAAAATCCG
GACCTTTTGAACAACCAGTTCGGCACCATGCCTAGTCTGACATTGGCATGTCTCACCAAA
CAAGGTCAAGTTGATTTGAATGATGCCGTCTTAGCACTGACAGACCTGGGCCTAATATAC
ACAGCCAAGTACCCAAATAGCTCCGACCTGGACAGACTTTCTCAAAGCCATCCTATATTG
AATATGGTGGATACTAAGAAGAGCTCCTTGAACATTTCTGGTTTCAACTTCAGCTTAGGA
GCTGCAGTGAAAGCTGGAGCCTGTATGCTTGATGGGGGGAACATGTTGGAGACCATCAAG
GTTACACCTCAGACAATGGATGGTATCTTGAAGTCTATTTTAAAGGTAAAAAAATCTTTG
GGAATGTTTGTTTCGGACACACCTGGTGAGAGGAACCCTTATGAGAATATACTTTACAAG
ATCTGTCTTTCCGGTGACGGATGGCCTTACATAGCTTCAAGGACTTCTATTGTGGGAAGG
GCTTGGGAGAATACCACTGTGGATCTCGAGTCAGATGGAAAACCGCATAAAGTGGGCACT
GCTGGGTCCAACAAGTCTCTGCAGTCAGCGGGGTTCCCAACAGGGCTGACTTATTCTCAG
TTGATGACACTTAAAGACTCAATGATGCAGCTTGACCCAAGTGCCAAAACCTGGATAGAC
ATTGAAGGTCGTCCAGAAGACCCTGTGGAGATAGCTCTTTACCAACCTATGTCAGGTTGT
TACATACACTTCTTCAGAGAACCAACAGACTTGAAACAGTTCAAGCAAGATGCCAAATAT
TCTCATGGGATTGATGTGGCAGATCTTTTCCCTGCTCAACCTGGTTTGACCAGCGCAGTC
ATTGAAGCCCTCCCCCGCAATATGGTGCTAACCTGTCAAGGTTCAGATGATATTAAGAGA
CTCCTAGACTCCCAAGGAAGAAGGGATATAAAGCTTATTGACATTGCACTGAGCAAGGCT
GACTCTAGGAGATTTGAAAATGCTGTTTGGGATCAGTGCAAAGATCTATGCCATATGCAC
ACTGGAGTGGTTGTCGAAAAGAAGAAAAGAGGAGGCAAAGAAGAAATCACCCCGCACTGT
GCTTTAATGGACTGCATAATGTATGATGCAGCTGTGTCAGGAGGACTCAACATACCAGTG
TTGAGGGCAGTTCTCCCCAGGGACATGGTGTTTAGAACCTCAAGTCCCAAGGTCGTCCTG
TAA
>ISTH2016_NG_2012H
ATGGGACAAATCATAACATTTTTCCAGGAAGTACCTCATGTCATAGAGGAAGTGATGAAC
ATTGTCCTGATTGCCCTCAGCCTTCTGGCAATACTGAAGGGGATCTACAATGTTGCTACC
TGTGGCCTCTTTGGATTGGTGTCCTTCCTCCTCTTATGTGGAAGATCATGTTCAACAACT
TACAAGGGTGTTTATGAGCTACAAACTCTGGAGCTAGACATGGCAAGCCTTAATATGACA
ATGCCCTTATCTTGCACGAAGAACAACAGCCACCATTACATCATGGTCGGAAATGAGACT
GGCTTGGAGCTGACTTTAACAAATACAAGTATCATCAACCACAAATTTTGTAACCTCTCT
GATGCACATAAAAAGAATCTTTATGATCATGCTTTAATGAGTATCATTTCAACCTTCCAC
TTATCCATTCCTAACTTTAATCAGTATGAAGCAATGAGTTGTGACTTCAATGGGGGGAAG
ATAAGTGTTCAGTACAACCTTAGCCACACTTATGCTGTAGATGCAGCCAACCACTGTGGG
ACTATCGCCAATGGCGTTCTTCAGACTTTTATGAGGATGGCTTGGGGTGGCAGTTATATA
GCACTTGATTCCGGAAAGGGGAGTTGGGACTGTATAATGACTTCCTACCAATATTTGATA
ATCCAAAACACCACTTGGGAAGATCACTGCCAGTTTTCTCGCCCATCCCCTGTCGGTTAC
CTGGGGCTACTGTCACAAAGGACCAGGGACATTTACATCAGTCGAAGACTTCTTGGGACT
TTTACTTGGACTCTCTCTGATTCTGAAGGTAATGAAACACCGGGTGGGTATTGTCTAACA
AGATGGATGCTGATTGAGGCCGAGTTGAAATGCTTTGGGAACACAGCAGTTGCGAAATGC
AATGAGAAACATGATGAAGAGTTTTGTGACATGTTAAGATTGTTTGACTTTAACAAACAA
GCTATAAGGAGGCTAAAGACAGAAGCACAGATGAGTATCCAGCTGATAAACAAAGCAGTG
AACGCACTGATCAATGACCAGCTGATCATGAAGAATCATTTGAGAGACATCATGGGGATT
CCTTACTGCAATTACAGCAAGTACTGGTATCTAAATCATACTGTAACAGGGAAGACATCG
TTGCCAAGGTGCTGGCTTGTGTCAAATGGCTCCTACCTGAATGAGACACATTTTTCTGAT
GACATTGAACAACAAGCAGACAACATGATAACAGAACTGCTGCAAAAGGAGTACATAGAC
AGGCAAGGGAAAACACCTTTAGGGTTAGTAGATCTTTTTGTCTTCAGCACCAGCTTTTAT
CTCATTAGCATCTTCCTCCACCTGGTTAAAATCCCAACCCACAGACATGTCATAGGAAAA
CCCTGCCCTAAACCACACAGACTCAACCACATGGGCATATGTTCATGTGGTCTATACAAA
CATCCTGGTGTGCCAGTCAAGTGGAAAAGATAGATGAGTGCTTCTAAGGAAGTGAAGTCA
TTTCTCTGGACACAGTCTTTGAGGAGGGAGCTTTCAGGTTATTGCTCCAATATAAAACTT
CAAGTTGTTAAGGATGCTCAGGCTCTCCTTCATGGTCTTGACTTTTCTGAAGTCAGCAAT
GTGCAGCGCTTAATGCGCAAACAAAAGAGGGATGATAGTGATCTGAAACGTCTCAGAGAT
TTGAATCAGGCTGTCAACAATCTTGTAGAACTTAAATCGACACAACAAAAGAGTATCTTG
AGAGTTGGGACCTTGACCTCAGATGACCTGCTGACATTGGCAGCTGACTTAGAGAAACTA
AAGTCGAAGGTCATTAGAACAGAAAGGCCACTAAGCTCAGGTGTTTATATGGGGAATTTG
AGTACACAGCAGCTTGAGCAGAGAAGAGCATTGCTGAACTTGATAGGCATGGTTGGTGGG
GCTCAGGGCACCCAACCTGGAAGAGACGGAGTTGTTAGGGTTTGGGATGTTAAGAATCCG
GACCTTTTGAACAACCAGTTCGGCACCATGCCTAGTCTGACATTGGCATGTCTCACCAAA
CAAGGTCAAGTTGATTTGAATGATGCCGTCTTAGCACTGACAGACCTGGGCCTAATATAC
ACAGCCAAGTACCCAAATAGCTCCGACCTGGACAGACTTTCCCAAAGCCATCCTATACTG
AACATGGTGGACACTAAGAAGAGCTCCTTGAACATTTCTGGTTTCAATTTCAGTTTAGGA
GCTGCAGTGAAAGCTGGAGCCTGTATGCTTGATGGGGGGAACATGTTGGAGACCATCAAG
GTTACACCTCAGACAATGGATGGCATCTTGAAGTCTATTTTAAAGGTGAAAAAATCTTTG
GGAATGTTTGTTTCGGACACACCTGGTGAGAGGAACCCTTATGAGAATATACTTTACAAG
ATCTGTCTTTCCGGTGACGGATGGCCCTACATAGCTTCAAGGACTTCTATTGTGGGTAGG
GCTTGGGAGAATACCACTGTGGATCTCGAGTCAGATGGAAAACCGCATAAAGTGGGCACT
GCTGGGTCCAACAAGTCTTTGCAGTCAGCGGGGTTCCCAACAGGGCTGACTTATTCTCAG
TTGATGACACTTAAAGACTCAATGATGCAGCTTGACCCAAGTGCCAAAACCTGGATAGAC
ATTGAAGGTCGTCCAGAGGACCCTGTGGAGATAGCCCTTTACCAACCTATGTCAGGCTGT
TACATACACTTCTTCAGAGAACCAACAGACTTGAAACAGTTCAAGCAAGATGCCAAATAT
TCTCATGGGATTGATGTGGCAGATCTTTTCCCTGCTCAACCTGGTTTGACCAGCGCAGTC
ATTGAAGCCCTCCCTCGCAATATGGTGCTAACCTGTCAAGGTTCAGATGATATTAAGAGA
CTCTTAGACTCCCAAGGAAGAAGGGATATAAAGCTTATTGACATTGCATTGAGCAAGGCT
GACTCTAGGAGATTTGAAAATGCTGTTTGGGATCAGTGCAAAGATCTATGCCATATGCAC
ACTGGAGTGGTTGTCGAAAAGAAGAAAAGAGGAGGCAAAGAAGAAATCACCCCGCACTGT
GCTTTAATGGACTGCATAATGTATGATGCAGCTGTGTCAGGAGGACTCAATATACCAGTT
TTAAGGGCAGTTCTCCCCAGGGATATGGTGTTTAGAACCTCAAGTCCCAAGGTCGTCCTG
TAA
>Nig08_A37_NG_2008H
ATGGGACAAATCATAACATTTTTCCAGGAAGTACCTCATGTCATAGAGGAAGTGATGAAC
ATTGTCCTGATTGCCCTCAGCCTTCTGGCAATACTGAAGGGGATCTACAATGTTGCTACC
TGTGGCCTCTTTGGATTGGTGTCCTTCCTCCTCTTATGTGGAAGATCATGTTCAACAACT
TACAAGGGTGTTTATGAGCTACAAACTCTGGAGCTAGACATGGCAAGCCTTAATATGACA
ATGCCCTTATCTTGCACGAAGAACAACAGCCACCATTACATTATGGTCGGAAATGAGACT
GGCTTGGAGCTGACTTTAACAAATACAAGTATCATCAACCACAAATTTTGTAACCTCTCT
GATGCACATAAAAAGAATCTTTATGATCATGCTTTAATGAGTATCATTTCAACCTTCCAC
TTATCCATTCCTAACTTTAATCAGTATGAAGCAATGAGTTGTGACTTCAATGGGGGGAAG
ATAAGTGTTCAGTACAACCTTAGCCACACTTATGCTGTAGATGCAGCCAACCACTGTGGG
ACTATCGCCAATGGCGTTCTTCAGACTTTTATGAGGATGGCTTGGGGTGGCAGTTATATA
GCACTTGATTCCGGAAAGGGGAGTTGGGACTGTATAATGACTTCCTACCAATATTTGATA
ATCCAAAACACCACTTGGGAAGATCACTGCCAGTTTTCTCGCCCATCCCCTATCGGTTAC
CTAGGGCTACTGTCACAAAGGACCAGGGACATTTACATCAGTCGAAGACTTCTTGGGACT
TTTACTTGGACTCTCTCTGATTCTGAGGGTAATGAAACACCGGGTGGGTATTGTCTAACA
AGATGGATGCTGATTGAGGCCGAGTTGAAATGCTTTGGGAACACAGCAGTTGCGAAATGC
AATGAGAAACATGATGAAGAGTTTTGTGACATGTTAAGATTGTTTGACTTTAACAAACAA
GCTATAAGGAGGCTAAAGACAGAAGCACAGATGAGTATCCAGCTGATAAACAAAGCAGTG
AACGCACTGATCAATGACCAGCTGATCATGAAGAATCATTTGAGAGATATCATGGGGATT
CCTTACTGCAATTACAGCAAGTACTGGTATCTAAATCATACTGTAACAGGGAAGACATCG
TTGCCAAGGTGCTGGCTTGTGTCAAATGGTTCCTACCTGAATGAGACACATTTTTCTGAT
GACATTGAACAACAAGCAGACAACATGATAACAGAACTGCTGCAAAAGGAGTACATAGAC
AGGCAAGGGAAAACACCTTTAGGGTTAGTAGATCTTTTTGTCTTCAGCACCAGCTTTTAT
CTCATTAGCATCTTCCTCCACCTGGTTAAAATCCCAACCCACAGACATGTCATAGGAAAA
CCCTGCCCTAAACCACACAGACTCAACCACATGGGCATATGTTCATGTGGTCTATACAAA
CATCCCGGTGTGCCAGTCAAGTGGAAAAGATAGATGAGTGCTTCTAAGGAAGTGAAGTCA
TTTCTCTGGACACAGTCTTTGAGGAGGGAGCTTTCAGGTTATTGCTCCAATATAAAACTT
CAAGTTGTTAAGGATGCTCAGGCTCTCCTTCATGGTCTTGACTTTTCTGAAGTCAGCAAT
GTGCAGCGCTTAATGCGCAAACAAAAGAGGGATGATAGTGATCTAAAACGTCTCAGAGAT
TTGAATCAGGCTGTCAACAATCTTGTAGAACTCAAATCGACACAGCAAAAGAGTATCTTG
AGAGTTGGGACCTTGACCTCAGATGACCTGCTGACATTGGCAGCTGACTTAGAGAAACTA
AAGTCGAAGGTCATTAGAACAGAAAGGCCACTAAGCTCAGGTGTTTATATGGGGAATTTG
AGTACACAGCAGCTTGAGCAGAGGAGAGCATTGCTGAACTTGATAGGTATGGTTGGTGGG
GCTCAGGGCACCCAACCTGGAAGAGACGGAGTTGTTAGGGTTTGGGATGTTAAGAATCCG
GACCTTTTGAACAACCAGTTCGGCACCATGCCTAGTCTGACATTGGCATGTCTCACCAAA
CAAGGTCAAGTTGATTTGAATGATGCCGTCTTAGCACTGACAGACCTGGGCCTAATATAC
ACAGCCAAGTACCCAAATAGCTCCGACCTGGACAGACTTTCCCAAAGCCATCCTATACTG
AATATGGTGGACACTAAGAAGAGCTCCTTGAACATTTCTGGTTTCAACTTCAGCTTAGGA
GCTGCAGTGAAAGCTGGAGCCTGTATGCTTGATGGGGGGAACATGTTGGAGACCATCAAG
GTTACACCTCAGACAATGGATGGCATCTTGAAGTCTATTTTAAAGGTAAAAAAATCTTTG
GGAATGTTTGTTTCGGACACACCTGGTGAGAGGAACCCTTATGAGAATATACTTTACAAG
ATCTGTCTTTCCGGTGACGGATGGCCCTACATAGCTTCAAGGACTTCTATTGTAGGTAGG
GCTTGGGAGAATACCACTGTGGATCTCGAGTCAGATGGAAAACCGCATAAAGTGGGCACT
GCTGGGTCAAACAAGTCTTTGCAGTCAGCGGGGTTCCCAACAGGGCTGACTTATTCTCAG
TTGATGACACTCAAAGACTCAATGATGCAGCTTGACCCGAGTGCCAAAACCTGGATAGAC
ATTGAAGGTCGTCCAGAAGACCCTGTGGAGATAGCCCTTTACCAACCTATGTCAGGCTGT
TACATACACTTCTTCAGAGAACCAACAGACTTGAAACAGTTCAAGCAAGATGCCAAATAT
TCTCATGGGATTGATGTGGCAGATCTTTTCCCTGCTCAACCTGGTTTGACCAGCGCAGTC
ATTGAGGCCCTCCCTCGCAATATGGTGCTAACCTGTCAAGGTTCAGATGATATTAAGAGA
CTCTTAGATTCCCAAGGAAGAAGGGATATAAAGCTTATTGACATTGCACTGAGCAAGGCT
GACTCTAGGAGATTTGAAAATGCTGTTTGGGATCAGTGCAAAGATCTATGCCATATGCAC
ACTGGAGTGGTTGTCGAAAAGAAGAAAAGAGGAGGCAAAGAAGAAATCACCCCGCACTGT
GCTTTAATGGACTGCATAATGTATGATGCAGCTGTGTCAGGAGGACTCAATATACCAGTT
TTAAGGGCAGTTCTCCCCAGGGATATGGTGTTTAGAACCTCAAGTCCCAAGGTCGTCCTG
TAA
>LASV263_NG_2011H
ATGGGACAAATTATAACATTCTTCCAGGAAGTACCTCATGTCATAGAGGAAGTGATGAAC
ATTGTCCTGATTGCTCTCAGCCTTCTGGCAATACTGAAAGGGATCTACAATGTTGCTACC
TGTGGCCTCTTTGGACTCGTGTCCTTTCTCCTCTTATGTGGAAGATCATGCTCAACAACT
TATAAGGGTGTTTATGAGCTACAAACTCTGGAGCTAGACATGGCAAGCCTTAACATGACA
ATGCCCTTATCTTGCACGAAGAACAACAGCCACCATTACATCATGGTCGGAAATGAGACT
GGCTTGGAGCTGACTTTAACAAATACAAGTATCATTAACCACAAGTTTTGTAACCTCTCT
GATGCACATAAAAAGAATCTTTATGATCATGCTTTAATGAGTATCATTTCAACCTTCCAC
TTATCCATTCCCAACTTTAATCAGTATGAAGCAATGAGCTGTGACTTCAATGGGGGAAAG
ATAAGTGTTCAGTACAACCTTAGCCACGCTTATGCTGTAGATGCAGCCAACCACTGTGGG
ACTATCGCCAATGGCGTTCTTCAGACTTTTATGAGGATGGCTTGGGGTGGCAGTTATATA
GCACTTGATTCCGGAAAGGGGAGTTGGGACTGTATAATGACTTCCTACCAATATTTGATA
ATCCAAAACACCACTTGGGAAGATCACTGCCAGTTTTCTCGCCCATCCCCTATCGGTTAC
CTAGGGCTACTGTCACAAAGGACCAGGGACATTTACATCAGTCGAAGACTCCTTGGGACT
TTTACTTGGACTCTCTCTGATTCTGAAGGTAATGAAACACCGGGTGGGTATTGTCTAACA
AGATGGATGCTGATTGAGGCCGAGTTGAAATGCTTTGGGAACACAGCAGTTGCGAAATGC
AATGAAAAACATGATGAGGAGTTTTGTGACATGTTAAGATTGTTTGACTTTAACAAACAA
GCTATAAGGAGGCTAAAGACAGAAGCACAGATGAGTATCCAGCTGATAAACAAAGCAGTG
AACGCACTGATCAATGACCAGCTGATTATGAAGAATCATTTGAGAGATATCATGGGGATT
CCTTACTGCAATTACAGCAAGTACTGGTATCTAAATCATACTGTAACAGGGAAGACATCG
TTGCCAAGATGCTGGCTTGTGTCAAATGGTTCCTACCTGAATGAGACACATTTTTCTGAT
GACATCGAACAACAAGCAGACAACATGATAACAGAACTGCTGCAAAAGGAGTACATAGAC
AGGCAGGGGAAAACACCTTTAGGGTTAGTAGACCTTTTTGTCTTCAGTACCAGCTTTTAT
CTCATTAGCATCTTCCTCCACCTGGTTAAAATCCCAACCCACAGACATGTCATAGGAAAA
CCCTGCCCTAAACCACACAGACTCAACCACATGGGCATATGTTCATGTGGTCTATACAAA
CATCCTGGTGTGCCAGTCAAATGGAAAAGATAGATGAGTGCTTCTAAGGAAGTGAAGTCA
TTTCTCTGGACACAGTCTTTGAGGAGGGAGCTTTCAGGTTATTGCTCCAATATAAAACTT
CAAGTTGTTAAGGATGCTCAGGCTCTCCTTCATGGTCTTGACTTTTCTGAAGTCAGCAAT
GTGCAGCGCTTAATGCGCAAACAAAAGAGGGATGATAGTGATCTGAAACGTCTCAGAGAT
TTGAATCAGGCTGTCAACAATCTTGTAGAACTTAAATCGACACAACAAAAGAGTATCTTG
AGAGTTGGGACCTTGACCTCAGATGACCTGCTGACATTAGCAGCTGACTTAGAGAAACTA
AAGTCGAAGGTCATTAGAACGGAGAGGCCACTAAGCTCAGGTGTTTATATGGGGAATTTG
AGTACACAGCAGCTTGAGCAGAGAAGAGCATTGCTGAACATGATAGGCATGGTTGGTGGG
GCTCAAGGCACCCAACCTGGAAGAGACGGAGTTGTTAGGGTGTGGGATGTTAAGAATCCG
GACCTTTTGAACAACCAGTTCGGCACCATGCCTAGTCTGACATTGGCATGTCTCACCAAA
CAAGGTCAAGTTGATTTGAATGATGCCGTCTTAGCACTGACAGACCTGGGTCTAATATAC
ACAGCCAAGTACCCAAATAGCTCCGACCTAGACAGACTTTCCCAAAGCCATCCTATACTG
AATATGGTGGACACTAAGAAAAGCTCCTTGAACATTTCTGGTTTCAACTTCAGCTTAGGA
GCTGCAGTGAAAGCTGGAGCTTGTATGCTTGATGGGGGGAACATGTTGGAGACCATCAAG
GTTACACCTCAGACAATGGATGGCATCTTAAAGTCTATCTTAAAGGTAAAAAAGTCTTTG
GGAATGTTTGTTTCGGACACACCTGGTGAGAGGAACCCTTATGAGAATATACTTTACAAG
ATCTGTCTTTCCGGTGACGGATGGCCTTACATAGCTTCAAGGACTTCTATTGTGGGTAGG
GCTTGGGAAAATACCACTGTGGATCTCGAGTCAGATGGAAAACCGCAAAAAGTGGGCACT
GCTGGGTCCAACAAGTCTTTACAGTCAGCGGGGTTCCCAACAGGGCTGACTTATTCTCAG
TTGATGACACTTAAAGACTCAATGATGCAGCTTGACCCAAGTGCCAAAACCTGGATAGAC
ATTGAAGGTCGTCCAGAAGACCCTGTGGAAATAGCTCTTTACCAACCTATGTCAGGCTGT
TACATACACTTCTTCAGAGAACCAACAGACTTAAAGCAGTTCAAGCAAGATGCCAAATAT
TCTCATGGGATTGATGTGGCAGATCTTTTCCCTGCTCAACCTGGTTTGACCAGTGCAGTC
ATTGAAGCCCTTCCTCGCAATATGGTGCTAACCTGTCAAGGTTCAGATGATATTAAGAGA
CTCTTAGACTCCCAAGGAAGAAGGGATATAAAGCTTATTGACATTGCACTGAGCAAGGCT
GACTCTAGGAGATTTGAAAATGCTGTTTGGGATCAGTGCAAAGATCTATGCCATATGCAC
ACCGGAGTGGTTGTCGAAAAGAAGAAAAGAGGAGGCAAAGAAGAAATTACCCCGCACTGT
GCTTTAATGGACTGCATAATGTATGATGCAGCTGTGTCAGGAGGACTCAACATACCAGTT
TTAAGGGCAGTTCTCCCCAGGGACATGGTGTTTAGAACCTCAAGTCCCAAGGTCGTCCTG
TAA
>ISTH1058_NG_2011H
ATGGGGCAAATCATAACATTTTTCCAGGAAGTGCCTCATGTCATAGAAGAAGTGATGAAC
ATTGTCCTGATTGCCCTCAGCCTTCTGGCAATATTGAAGGGGATCTACAATGTTGCTACC
TGTGGCCTCTTTGGATTGGTTTCCTTTCTTCTCTTATGTGGAAGATCATGCTCAACAACT
TACAAAGGTGTTTATGAGCTACAAACTCTAGAGCTAGACATGGCAAGCCTTAATATGACA
ATGCCCTTATCTTGCACAAAGAATAACAGCCACCATTACATCATGGTCGGAAATGAGACT
GGCTTGGAGCTGACCTTAACAAATACAAGTATCATTAACCACAAGTTTTGTAACCTTTCT
GATGCACATAAAAAGAATCTTTACGACCATGCTTTAATGAGTATCATCTCAACTTTCCAT
TTATCCATTCCTAATTTTAATCAGTATGAAGCAATGAGTTGTGACTTCAATGGGGGGAAG
ATAAGTGTTCAGTACAACCTTAGCCACACTTATGCTGTAGATGCAGCCAGCCACTGTGGG
ACCGTTGCCAATGGCGTTCTTCAGACATTCATGAGGATGGCTTGGGGTGGCAGTTACATA
GCACTTGATTCTGGGAAAGGGAGTTGGGATTGTATAATGACTTCCTACCAATATTTGATA
ATCCAGAACACCACCTGGGAAGACCACTGCCAGTTTTCTCGCCCATCCCCCATCGGTTAT
CTGGGGCTACTGTCACAAAGGACCAGGGACATTTACATCAGTCGAAGACTCCTTGGGACT
TTTACTTGGACCCTCTCTGATTCTGAAGGCAATGAAACACCGGGTGGGTATTGTCTAACA
AGATGGATGCTGATTGAGGCTGAGTTGAAGTGCTTTGGGAACACAGCAGTTGCGAAGTGC
AATGAGAAACATGATGAAGAGTTTTGTGACATGTTAAGATTGTTTGATTTTAACAAACAA
GCTATAAGGAGGCTGAAGACAGAAGCACAGATGAGTATCCAACTGATAAACAAAGCAGTG
AACGCACTGATCAACGACCAACTGATTATGAAGAATCATTTAAGAGACATCATGGGAATT
CCTTACTGTAATTACAGCAAATATTGGTATTTAAATCACACTGTAACAGGGAAGACATCG
CTGCCAAGATGCTGGCTTGTGTCAAATGGTTCCTACCTGAATGAGACACATTTTTCTGAT
GACATTGAACAACAAGCAGACAACATGATAACAGAACTGTTGCAGAAGGAGTACATGGAC
AGGCAAGGGAAAACACCCTTAGGGTTAGTAGATCTTTTTGTCTTCAGCACCAGTTTTTAT
CTCATTAGCATTTTCCTCCACCTGGTTAAAATCCCAACTCACAGACATGTCATAGGGAAA
CCCTGCCCCAAACCACACAGACTCAACCACATGGGCATATGCTCATGTGGTCTGTACAAA
CATCCTGGTGTACCAGTCAAATGGAAAAGATAGATGAGTGCTTCCAAGGAAGTGAAGTCA
TTTCTCTGGACACAGTCATTGAGGAGGGAGCTTTCAGGTTATTGCTCCAACATAAAGCTT
CAAGTTGTCAAGGATGCTCAAGCTCTCCTTCATGGTCTTGACTTTTCTGAAGTTAGCAAT
GTACAGCGCTTGATGCGCAAACAAAAAAGAGATGATAGTGATCTGAAACGCCTCAGAGAT
CTGAATCAGGCTGTCAACAATCTTGTAGAACTCAAATCAACACAACAAAAGAGTATCTTG
AGAGTTGGGACCTTGACCTCAGATGACCTGCTGACACTGGCAGCTGACCTAGAGAAACTA
AAATCGAAGGTCATTAGAACAGAAAGGCCACTAAGCTCAGGTGTTTATATGGGGAACTTG
AGTACACAGCAACTTGAGCAAAGAAGAGCATTGCTGAACATGATAGGCATGGTTGGTGGA
GCTCAGGGCACCCAACCTGGAAGAGACGGAGTTGTTAGGGTGTGGGATGTCAAGAATCCA
GATCTTTTGAACAACCAGTTCGGCACCATGCCCAGTCTGACATTAGCATGTCTCACTAAA
CAAGGTCAGGTTGATTTGAATGATGCCGTCTTAGCACTAACAGATCTGGGTCTGATATAC
ACAGCTAAGTACCCCAATAGCTCCGACCTGGACAGACTTTCCCAAAGCCATCCTATATTG
AATATGGTGGACACCAAGAAGAGCTCCTTGAACATTTCTGGTTACAACTTTAGCTTAGGA
GCTGCGGTGAAAGCTGGAGCTTGTATGCTTGATGGGGGGAACATGTTGGAGACCATCAAG
GTTACACCTCAGACAATGGATGGCATCTTGAAGTCCATTTTAAAGGTAAAAAAATCCTTG
GGAATGTTTGTTTCAGATACACCTGGTGAAAGGAACCCTTATGAGAACATACTTTACAAG
ATCTGTCTTTCCGGTGACGGCTGGCCCTACATAGCTTCAAGGACTTCTATTGTGGGTAGA
GCTTGGGAGAATACTACTGTAGATCTCGAGTCAGATGGAAAACCACAAAAAGTGGGAACT
ACTGGGTCCAACAAGTCTTTACAGTCAGCGGGGTTTCCAACAGGGCTGACTTATTCTCAG
TTGATGACACTTAAAGACTCAATGATGCAGCTTGACCCAAGTGCCAAGACCTGGATAGAC
ATTGAAGGTCGTCCAGAAGACCCTGTGGAAATAGCTCTTTACCAGCCTATGTCGGGCTGC
TATATACACTTCTTCAGAGAACCAACAGATTTAAAGCAGTTCAAGCAAGATGCCAAATAT
TCTCATGGGATTGATGTAACAGATCTTTTCCCTGCTCAGCCTGGATTGACCAGTGCAGTT
ATTGAGGCCCTCCCTCGCAATATGGTACTGACCTGTCAGGGTTCAGATGACATTAAGCGA
CTCTTGGATTCCCAAGGAAGAAGGGACATAAAGCTTATTGACATCGCACTGAGCAAGGCT
GATTCTAGGAGATTTGAAAATGCTGTTTGGGATCAGTGCAAAGATCTATGCCACATGCAC
ACTGGAGTGGTTGTCGAAAAGAAGAAAAGAGGAGGTAAAGAAGAAATTACCCCACACTGT
GCTCTAATGGACTGCATAATGTATGATGCAGCTGTGTCAGGAGGACTCAATATACCGGTT
TTAAGGGCAGTCCTCCCCAGAGACATGGTGTTTAGAACCTCAAGTCCCAAGGTCGTCCTG
TAA
>LASV241_NG_2011H
ATGGGGCAAATCATAACATTCTTCCAGGAAGTACCTCATGTCATAGAGGAAGTGATGAAC
ATTGTCCTGATTGCCCTCAGCCTTCTGGCAATATTGAAAGGAATCTACAATGTTGCTACC
TGTGGCCTCTTTGGATTGGTGTCCTTTCTCCTCTTATGTGGAAGATCATGCTCAACAACT
TACAAAGGTGTTTATGAGCTGCAAACTCTAGAACTAGACATGGCAAGCCTTAATATGACA
ATGCCCTTATCTTGCACAAAGAATAACAGCCATCATTACATCATGGTCGGGAATGAGACT
GGCTTAGAGCTGACCTTAACAAATACAAGTATCATTAACCACAAGTTTTGTAACCTCTCT
GATGCACATAAAAAGAATCTTTATGACCATGCTTTAATGAGTATCATCTCAACTTTCCAC
TTATCCATTCCTAATTTTAATCAGTATGAAGCAATGAGTTGTGACTTCAATGGGGGGAAG
ATAAGTGTTCAGTACAACCTTAGCCACGCTTATGCTGTAGATGCAGCCAGCCACTGTGGG
ACCGTTGCCAATGGCGTTCTTCAGACTTTCATGAGGATGGCTTGGGGTGGCAGTTACATA
GCACTTGATTCCGGGAAAGGGAGTTGGGATTGTATAATGACTTCCTACCAATATTTGATA
ATCCAGAACACCACCTGGGAAGACCACTGCCAGTTTTCTCGTCCATCCCCCATCGGTTAT
CTGGGGCTACTGTCACAAAGGACCAGGGACATTTACATCAGTCGAAGACTCCTTGGGACT
TTTACTTGGACCCTCTCTGATTCTGAAGGCAATGAGACACCGGGTGGATATTGTCTAACA
AGATGGATGCTGATTGAGGCCGAATTGAAGTGCTTTGGGAACACAGCAGTTGCGAAGTGC
AATGAGAAACATGATGAAGAGTTTTGTGACATGTTAAGATTGTTTGACTTTAACAAACAA
GCTATAAGGAGGCTGAAGACAGAAGCACAGATGAGTATCCAACTGATAAACAAAGCAGTG
AACGCACTGATCAACGACCAGCTGATTATGAAGAATCATTTAAGAGATATCATGGGAATT
CCTTACTGCAATTACAGCAAATATTGGTATTTAAATCACACTGTAACAGGGAAGACATCG
TTGCCCAGATGCTGGCTTGTGTCAAATGGTTCCTACCTGAATGAGACACATTTTTCTGAT
GACATTGAACAACAAGCAGACAACATGATAACAGAACTGTTGCAGAAGGAGTACATGGAC
AGGCAAGGGAAAACACCCTTAGGGTTAGTAGATCTTTTTGTCTTTAGCACCAGCTTTTAT
CTCATTAGCATCTTCCTCCACCTGGTTAAAATCCCAACTCACAGACATGTCATAGGGAAA
CCCTGCCCTAAACCACACAGACTCAACCACATGGGCATATGCTCATGTGGTCTGTACAAA
CATCCTGGTGTACCAGTCAAATGGAAAAGATAGATGAGTGCTTCCAAGGAAGTGAAGTCA
TTTCTCTGGACACAGTCATTGAGGAGGGAGCTTTCAGGTTATTGCTCCAACATAAAGCTT
CAAGTTGTCAAGGATGCTCAAGCTCTCCTTCATGGTCTTGACTTTTCTGAAGTTAGCAAT
GTGCAGCGCTTGATGCGTAAACAAAAAAGAGATGATAGTGATCTGAAACGCCTCAGAGAT
CTGAATCAGGCTGTCAACAATCTTGTGGAACTTAAATCAACACAACAAAAGAGTATCTTG
AGAGTTGGGACCTTGACCTCAGATGACCTGCTGACATTGGCAGCTGACTTAGAGAAACTA
AAGTCGAAGGTCATTAGAACAGAAAGGCCACTAAGCTCAGGTGTTTATATGGGGAATTTG
AGCACACAGCAACTTGAGCAAAGAAGAGCATTGCTGAACATGATAGGCATGGTTGGTGGA
GCTCAAGGCACCCAACCTGGAAGAGACGGAGTTGTTAGGGTGTGGGATGTCAAGAATCCA
GATCTTTTGAACAACCAGTTCGGCACCATGCCCAGTCTGACATTAGCATGTCTCACTAAA
CAAGGTCAGGTCGACTTAAATGATGCCGTCTTAGCACTAACAGATCTGGGTCTGATTTAC
ACAGCTAAGTACCCCAATAGCTCCGACCTGGACAGACTTTCCCAAAGCCATCCTATATTG
AATATGGTGGACACTAAGAAGAGCTCCTTGAACATTTCTGGTTACAACTTTAGCTTAGGA
GCTGCAGTGAAAGCTGGAGCTTGTATGCTTGATGGGGGGAACATGTTGGAGACCATCAAG
GTTACACCTCAGACAATGGATGGCATCTTGAAGTCCATTTTAAAGGTAAAAAAGTCTTTG
GGAATGTTTGTTTCAGATACACCTGGTGAAAGGAACCCTTATGAGAACATACTTTACAAG
ATCTGTCTTTCCGGTGACGGCTGGCCCTACATAGCTTCAAGGACTTCTATTGTGGGTAGA
GCTTGGGAGAATACCACTGTAGATCTCGAGTCAGATGGAAAACCACAAAAAGTGGGAACT
ACTGGGTCCAACAAGTCTTTACAGTCAGCGGGGTTTCCAACAGGGCTGACTTATTCTCAG
TTGATGACACTTAAAGACTCAATGATGCAGCTTGACCCAAGTGCCAAGACCTGGATAGAC
ATTGAAGGTCGTCCAGAAGACCCTGTGGAAATAGCTCTCTACCAGCCTATGTCGGGCTGC
TATATACACTTCTTCAGAGAACCAACAGATTTAAAGCAGTTCAAGCAAGATGCCAAATAT
TCTCATGGGATTGATGTGACAGATCTTTTCCCTGCTCAACCTGGATTGACCAGTGCAGTT
ATTGAGGCCCTCCCTCGCAATATGGTACTGACCTGTCAGGGTTCAGATGATATTAAGCGA
CTCTTGGATTCCCAAGGAAGAAGGGACATAAAGCTTATTGACATTGCACTGAGCAAGGCT
GACTCTAGGAGATTTGAAAATGCTGTTTGGGATCAGTGCAAAGATCTATGCCACATGCAC
ACTGGAGTGGTTGTCGAAAAGAAGAAAAGAGGAGGCAAAGAAGAAATCACCCCACACTGT
GCTCTAATGGACTGCATAATGTATGATGCAGCTGTGTCAGGAGGACTCAATATACCGGTT
TTAAGGGCAGTCCTCCCCAGAGACATGGTGTTTAGAACCTCAAGCCCCAAGGTCGTCCTG
TAA
>LASV271_NG_2010H
ATGGGGCAAATCATAACATTCTTCCAGGAAGTACCTCATGTCATAGAAGAAGTGATGAAC
ATTGTCCTGATTGCCCTCAGCCTTCTGGCAATATTGAAAGGAATCTACAATGTTGCTACC
TGTGGCCTCTTTGGATTGGTGTCCTTTCTTCTCTTATGTGGAAGATCATGCTCAACAACT
TACAAAGGTGTTTATGAGCTGCAAACTCTAGAGCTAGACATGGCAAGCCTTAATATGACA
ATGCCCTTATCTTGCACAAAGAATAACAGCCACCATTACATCATGGTCGGGAATGAGACT
GGCCTAGAGCTGACCTTAACAAATACAAGTATCATTAACCACAAGTTTTGTAACCTTTCT
GATGCACATAAAAAGAATCTTTATGACCATGCTTTAATGAGTATCATCTCAACTTTCCAC
TTATCCATCCCTAATTTTAATCAGTATGAAGCAATGAGTTGTGACTTCAATGGAGGGAAG
ATAAGTGTTCAGTACAACCTTAGCCACGCTTATGCTGTAGATGCAGCCAGCCACTGTGGG
ACCGTTGCCAATGGCGTTCTTCAGACTTTCATGAGGATGGCTTGGGGTGGCAGTTACATA
GCACTTGATTCCGGGAAAGGGAGTTGGGATTGTATAATGACTTCCTACCAATATTTGATA
ATCCAGAACACCACCTGGGAAGACCACTGCCAGTTTTCTCGCCCATCCCCCATCGGTTAT
CTGGGGCTACTGTCACAAAGGACCAGGGACATTTACATCAGTCGAAGACTCCTTGGGACT
TTTACTTGGACCCTCTCTGATTCTGAAGGCAATGAAACACCGGGTGGATATTGTCTAACA
AGATGGATGCTGATTGAGGCCGAATTGAAGTGCTTTGGGAACACAGCAGTTGCGAAGTGC
AATGAGAAACATGATGAAGAGTTTTGTGACATGTTAAGATTGTTTGACTTTAACAAACAA
GCTATAAGGAGGCTGAAGACAGAAGCACAGATGAGTATCCAACTGATAAACAAAGCAGTG
AACGCACTGATCAACGACCAGCTGATTATGAAGAATCATTTAAGAGATATCATGGGAATT
CCTTACTGCAATTACAGCAAATATTGGTATTTAAATCACACTGTAACAGGGAGGACATCG
TTGCCCAGATGCTGGCTTGTGTCAAATGGTTCCTACCTGAATGAGACACATTTTTCTGAT
GATATTGAACAACAAGCAGACAACATGATAACAGAACTGTTGCAGAAGGAGTACATGGAC
AGGCAAGGGAAAACACCCTTAGGGTTAGTAGATCTTTTTGTCTTTAGCACCAGCTTTTAT
CTCATTAGCATCTTCCTCCACCTGGTTAAAATCCCAACTCACAGACATGTCATAGGGAAA
CCCTGCCCTAAACCACACAGACTCAACCACATGGGCATATGCTCATGTGGTCTGTACAAA
CATCCTGGTGTACCAGTCAAATGGAAAAGATAGATGAGTGCTTCCAAGGAAGTGAAGTCA
TTTCTCTGGACACAGTCATTGAGGAGGGAGCTTTCAGGTTATTGCTCCAACATAAAGCTT
CAAGTTGTCAAGGATGCTCAAGCTCTCCTTCATGGTCTTGACTTTTCTGAAGTTAGCAAT
GTGCAGCGCTTGATGCGCAAACAAAAAAGAGATGATAGTGATCTGAAACGCCTCAGAGAT
CTGAATCAGGCTGTCAACAATCTTGTGGAACTTAAATCAACACAACAGAAGAGTATCTTG
AGAGTTGGGACCTTGACCTCAGATGACCTGCTGACATTGGCAGCTGACTTAGAGAAACTA
AAGTCGAAGGTCATTAGAACAGAAAGGCCACTAAGCTCAGGTGTTTATATGGGGAATTTG
AGCACACAGCAACTTGAACAAAGAAGAGCATTGCTGAACATGATAGGCATGGTTGGTGGA
GCTCAAGGCACCCAACCTGGAAGAGACGGAGTTGTTAGGGTGTGGGATGTCAAGAATCCA
GATCTTTTGAACAACCAGTTCGGCACCATGCCCAGTCTGACATTAGCATGTCTCACTAAG
CAAGGTCAGGTCGATTTAAATGATGCCGTCTTAGCACTAACAGATCTGGGTCTGATTTAC
ACAGCTAAGTACCCCAATAGCTCCGACCTGGACAGACTTTCCCAAAGCCATCCTATATTG
AATATGGTGGACACTAAGAAGAGCTCCTTGAACATTTCTGGTTACAACTTTAGCTTAGGA
GCTGCAGTGAAAGCTGGAGCTTGTATGCTTGATGGGGGGAACATGTTGGAGACCATCAAG
GTTACACCTCAGACAATGGATGGCATCTTGAAGTCTATTTTAAAGGTAAAAAAGTCTTTG
GGAATGTTTGTTTCAGATACACCTGGTGAAAGGAACCCTTATGAGAACATACTTTACAAG
ATCTGTCTTTCCGGTGACGGCTGGCCCTACATAGCTTCAAGGACTTCTATTGTGGGTAGA
GCTTGGGAGAATACCACTGTAGATCTCGAGTCAGATGGAAAACCACAAAAGGTGGGAACT
ACTGGGTCCAACAAGTCTTTACAGTCAGCGGGGTTTCCAACAGGGCTGACTTATTCTCAG
TTGATGACACTTAAAGACTCAATGATGCAGCTTGACCCAAGTGCCAAGACCTGGATAGAC
ATTGAAGGTCGTCCAGAAGACCCTGTGGAAATAGCTCTCTACCAGCCTATGTCGGGCTGC
TATATACACTTCTTCAGAGAACCAACAGATTTAAAGCAGTTCAAGCAAGATGCCAAATAT
TCTCATGGGATTGATGTGACAGATCTTTTCCCTGCTCAACCTGGATTGACCAGTGCAGTT
ATTGAGGCCCTCCCTCGCAATATGGTACTGACCTGTCAGGGTTCAGATGATATTAAGCGA
CTCTTGGATTCCCAAGGAAGAAGGGACATAAAGCTTATTGACATTGCACTGAGCAAGGCT
GACTCTAGGAGATTTGAGAATGCTGTTTGGGATCAGTGCAAGGATCTATGCCACATGCAC
ACTGGAGTGGTTGTCGAAAAGAAGAAAAGAGGAGGCAAAGAAGAAATCACCCCACACTGT
GCTCTAATGGACTGCATAATGTATGATGCAGCTGTGTCAGGAGGACTCAATATACCGGTT
TTAAGGGCAGTCCTCCCCAGAGACATGGTGTTTAGAACCTCAAGCCCCAAGGTCGTCCTG
TAA
>Nig08_A47_NG_2008H
ATGGGGCAAATCATAACATTTTTCCAGGAAGTACCTCATGTCATAGAAGAAGTGATGAAC
ATTGTCCTGATTGCCCTCAGCCTTCTGGCAATATTGAAAGGGATCTACAATGTTGCTACC
TGTGGCCTCTTTGGATTGGTGTCCTTTCTTCTCTTGTGTGGAAGATCGTGCTCAACAACT
TACAAAGGTGTTTATGAGCTACAAACTCTAGAGCTAGACATGGCAAGCCTTAATATGACA
ATGCCCTTATCTTGCACAAAGAATAACAGCCACCATTACATCATGGTCGGAAATGAGACT
GGCTTAGAGCTGACCTTAACAAATACAAGTATCATCAATCACAAATTTTGTAACCTTTCT
GATGCACATAAAAAGAATCTTTATGACCATGCTTTAATGAGTATCATCTCAACCTTTCAT
TTATCCATTCCTAACTTTAATCAGTATGAAGCAATGAGTTGTGACTTCAATGGGGGGAAG
ATAAGTGTTCAGTACAACCTTAGCCACGCTTATGCTGTAGATGCAGCTAACCATTGTGGG
ACTATTGCCAATGGCGTTCTTCAGACTTTCATGAGGATGGCTTGGGGTGGCAGTTACATA
GCACTTGATTCCGGAAAAGGGAGTTGGGATTGTATAATGACTTCCTACCAATATTTGATA
ATCCAGAACACCACTTGGGAAGATCACTGCCAGTTTTCACGCCCATCCCCCATCGGTTAT
CTGGGGCTACTGTCACAAAGGACCAGGGACATTTACATCAGTCGAAGACTCCTTGGGACT
TTTACTTGGACCCTCTCTGATTCTGAAGGCAATGAAACACCGGGTGGGTATTGTCTAACA
AGATGGATGCTGATTGAGGCCGAGTTGAAGTGCTTTGGAAACACAGCAGTTGCGAAATGC
AATGAGAAACATGATGAAGAGTTCTGTGACATGTTAAGATTGTTTGACTTCAACAAACAA
GCTATAAGGAGGCTGAAGACAGAAGCACAGATGAGTATCCAATTGATAAACAAAGCAGTG
AACGCACTGATCAATGACCAGCTGATTATGAAGAATCATTTAAGAGATATCATGGGAATT
CCTTACTGCAATTACAGCAAGTATTGGTATTTAAATCACACTGTGACAGGGAAGACATCG
TTGCCAAGATGCTGGCTTGTGTCAAATGGTTCCTACCTGAATGAGACACATTTTTCTGAT
GACATTGAACAACAAGCAGACAACATGATAACAGAACTGCTGCAGAAGGAGTACATGGAC
AGGCAAGGGAAAACACCCTTAGGGTTGGTAGATCTTTTTGTCTTCAGCACCAGTTTTTAT
CTCATTAGCATCTTCCTTCACCTGGTCAGAATCCCAACTCACAGACATGTCATAGGGAAA
CCCTGCCCTAAACCACACAGACTCAACCACATGGGCATATGTTCATGTGGTCTGTACAAA
CATCCTGGTGTACCAGTCAAATGGAAAAGATAGATGAGTGCTTCCAAGGAAGTGAAGTCA
TTTCTCTGGACACAGTCATTGAGGAGGGAGCTTTCAGGTTACTGCTCCAATATAAAGCTT
CAAGTTGTCAAGGATGCTCAGGCTCTCCTTCATGGCCTTGACTTTTCTGAAGTTAGCAAT
GTGCAGCGCTTGATGCGCAAACAAAAAAGAGATGATAGTGATCTGAAACGCCTCAGAGAT
CTGAATCAGGCTGTCAACAATCTTGTAGAACTTAAATCAACACAACAAAAGAGTATCTTG
AGAGTTGGGACCTTGACCTCAGATGACCTGCTGACATTGGCAGCTGACTTAGAGAAGCTA
AAGTCGAAGGTCATCAGAACAGAAAGGCCACTAAGCTCAGGTGTTTATATGGGGAATTTG
AGCACACAGCAGCTTGAGCAAAGAAGAGCATTGCTGAACATGATAGGCATGGTTGGTGGA
GCTCAGGGCACCCAACCTGGAAGAGACGGAGTTGTTAGGGTGTGGGATGTTAAGAATCCA
GATCTTTTGAATAACCAGTTCGGCACCATGCCCAGTCTGACATTAGCATGTCTCACTAAA
CAAGGTCAAGTTGATTTAAATGATGCCGTCTTAGCACTAACAGACCTGGGTCTAATATAC
ACAGCTAAGTACCCTAACAGTTCCGACTTGGACAGACTTTCTCAAAGCCATCCTATATTG
AACATGGTGGACACTAAGAAGAGCTCCTTGAACATTTCTGGTTACAACTTTAGCTTAGGA
GCTGCAGTGAAAGCTGGAGCTTGTATGCTTGATGGGGGGAACATGTTGGAGACCATCAAG
GTTACACCTCAGACAATGGATGGCATCTTGAAGTCTATTTTAAAGGTAAAAAAATCCTTA
GGAATGTTTGTTTCAGATACACCTGGTGAGAGGAACCCTTATGAGAACATACTTTACAAG
ATCTGTCTTTCCGGTGACGGCTGGCCCTACATAGCCTCAAGGACTTCCATTGTGGGTAGA
GCTTGGGAGAATACTACTGTAGATCTCGAGTCAGATGGAAAACCACAAAAGGTGGGAACT
GCTGGGTCCAACAAGTCTTTGCAGTCAGCGGGGTTTCCAACAGGGCTGACTTATTCTCAG
TTGATGACACTTAAAGACTCAATGATGCAGCTTGATCCAAGTGCCAAAACCTGGATAGAC
ATTGAAGGTCGTCCAGAAGACCCTGTGGAAATAGCTCTTTACCAACCTATGTCGGGCTGC
TATATACATTTCTTCAGAGAACCAACAGACTTAAAACAGTTCAAGCAAGATGCCAAATAT
TCTCATGGGATTGATGTAACAGATCTTTTCCCTGCTCAACCTGGATTGACCAGTGCAGTC
ATTGAGGCCCTCCCTCGCAATATGGTACTGACCTGTCAGGGTTCAGATGATATTAAGCGA
CTCTTGGATTCCCAAGGAAGGAGAGACATAAAGCTCATTGACATTGCACTGAGCAAGGCT
GACTCTAGGAGATTTGAAAATGCTGTTTGGGATCAGTGCAAAGATCTATGCCATATGCAC
ACTGGAGTGGTTGTCGAAAAGAAGAAAAGGGGAGGCAAAGAAGAAATTACCCCACACTGT
GCTCTGATGGACTGCATAATGTATGATGCAGCTGTGTCAGGAGGACTCAATATACCAGTT
TTAAGAGCAGTCCTCCCCAGAGACATGGTGTTTAGAACCTCAAGCCCCAAAGTCGTCCTG
TAA
>ISTH1064_NG_2011H
ATGGGACAAATCATAACATTTTTCCAGGAAGTACCTCATGTTATAGAGGAAGTGATGAAC
ATTGTCCTGATTGCTCTCAGCCTTCTGGCAATATTGAAAGGGATCTACAATGTTGCTACT
TGTGGCCTCTTTGGATTGGTGTCTTTTCTCCTCTTATGTGGAAGATCATGCTCAACAACT
TACAAGGGTGTTTATGAGCTACAAACTCTAGAGTTAGACATGGCAAGCCTTAATATGACA
ATGCCCTTATCTTGCACGAAGAACAACAGCCACCATTACATCATGGTCGGAAATGAGACT
GGCTTGGAGCTGACTTTAACAAATACAAGTATTATCAACCACAAGTTTTGTAACCTTTCT
GATGCACATAAAAAGAATCTTTATGACCATGCTTTAATGAGCATCATCTCAACCTTCCAC
TTATCCATTCCTAACTTTAATCAGTATGAAGCAATGAGTTGTGACTTCAATGGAGGGAAG
ATAAGTGTTCAGTACAACCTTAGCCACACTTATGCTGTAGATGCAGCCAACCACTGTGGG
ACTATCGCCAATGGCGTTCTTCAGACCTTTATGAGGATGGCCTGGGGTGGCAGTTATATA
GCACTTGATTCCGGAAAGGGGAGTTGGGACTGCATAATGACTTCCTACCAATATTTGATA
ATCCAAAACACCACTTGGGAAGATCACTGCCAGTTTTCCCGCCCATCCCCTATCGGTTAT
TTGGGGCTACTGTCACAAAGGACCAGGGACATTTACATCAGTCGGAGACTTCTTGGGACT
TTTACTTGGACTCTCTCTGATTCTGAAGGCAATGAAACACCGGGCGGGTATTGTCTGACA
AGATGGATGCTGATTGAGGCCGAGTTGAAGTGCTTCGGGAACACAGCAGTTGCGAAATGC
AATGAGAAACATGATGAAGAGTTTTGTGACATGTTAAGATTGTTTGACTTTAACAAGCAA
GCTATAAGGAGGCTGAAGACAGAAGCACAGATGAGTATCCAACTGATAAACAAAGCAGTG
AACGCACTGATCAATGACCAGCTGATTATGAAGAATCATTTGAGAGATATCATGGGAATT
CCTTACTGCAATTACAGCAAGTACTGGTATCTAAATCACACTGTGACAGGGAAGACATCG
TTGCCGAGGTGCTGGCTTGTGTCAAATGGTTCCTACCTGAATGAAACACATTTTTCTGAT
GACATTGAACAACAAGCAGACAACATGATAACAGAACTGTTGCAAAAGGAGTACATAGAC
AGGCAAGGGAAAACACCCTTAGGGTTAGTAGATCTCTTTGTCTTCAGCACCAGCTTTTAT
CTCATTAGCATCTTCCTCCACCTGGTCAAGATCCCAACCCACAGACATATCATAGGGAAA
CCCTGCCCTAAACCACACAGACTCAACCACATGGGCATATGCTCATGTGGTCTATACAAA
CATCCTGGTGTACCAGTTAAGTGGAAAAGATAGATGAGTGCTTCTAAGGAAGTGAAGTCA
TTCCTCTGGACACAGTCATTGAGGAGGGAGCTTTCAGGTTACTGCTCCAACATAAAACTT
CAAGTTGTTAAGGATGCTCAGGCTCTCCTTCATGGTCTTGACTTTTCTGAAGTCAGCAAT
GTGCAGCGCTTAATGCGCAAACAAAAAAGGGATGACAGTGATCTGAAACGTCTCAGAGAT
TTGAATCAGGCTGTCAACAATCTTGTAGAACTCAAATCGACACAACAAAAGAGTATCTTG
AGAGTTGGGACCTTGACCTCAGATGACCTGCTGACATTGGCAGCTGACTTAGAGAAACTA
AAGTCGAAGGTCATTAGAACAGAAAGGCCACTAAGCTCAGGTGTTTATATGGGGAATTTG
AGCACACAGCAGCTTGAGCAGAGAAGAGCATTGCTGAACATGATAGGCATGGTTGGTGGG
GCTCAGGGCACCCAACCTGGGAGAGACGGAGTTGTGAGGGTGTGGGATGTTAAGAATCCA
GACCTTTTGAACAACCAGTTCGGCACCATGCCTAGTCTGACATTAGCATGTCTCACCAAA
CAAGGTCAAGTTGATTTGAATGATGCCGTCTTGGCACTAACAGACCTGGGTCTAATATAT
ACAGCTAAGTTCCCAAATAGCTCTGACCTGGATAGACTTTCCCAAAGCCATCCTATACTG
AATATGGTGGACACTAAGAAAAGCTCCTTAAACATTTCTGGTTACAACTTCAGCTTAGGA
GCTGCAGTAAAAGCTGGAGCTTGTATGCTTGATGGGGGGAACATGTTGGAGACCATCAAG
GTTACACCTCAGACAATGGATGGCATCTTGAAGTCTATTTTAAAGGTAAAAAAATCTTTG
GGGATGTTTGTTTCAGATACACCTGGTGAGAGGAACCCTTATGAGAACATACTTTACAAG
ATCTGTCTTTCCGGTGACGGCTGGCCCTACATAGCTTCAAGAACTTCTATTGTGGGTAGA
GCTTGGGAGAATACTACTGTGGATCTCGAGTCAGATGGAAAACCGCAAAAAGTGGGCACT
ACTGGGTCCAACAAGTCTTTACAGTCAGCGGGGTTCCCAACAGGGCTGACCTACTCTCAG
TTGATGACACTTAAAGACTCAATGATGCAGCTTGACCCAAGTGCCAAAACTTGGATAGAC
ATTGAAGGTCGTCCAGAAGACCCTGTGGAAATAGCTCTTTACCAACCTATGTCAGGCTGT
TATATACACTTTTTCAGAGAGCCAACAGACTTAAAACAGTTCAAGCAAGATGCCAAATAT
TCTCATGGGATTGATGTGGCAGATCTTTTCCCTGCTCAACCTGGTTTGACCAGCGCAGTC
ATTGAAGCCCTCCCTCGCAATATGGTGCTGACCTGCCAAGGTTCAGATGATATTAAGAGA
CTCTTGGACTCCCAAGGAAGGAGGGATATAAAACTTATTGACATTGCACTGAGCAAGGCT
GACTCTAGGAGATTTGAAAATGCTGTTTGGGATCAATGCAAAGATCTATGCCATATGCAC
ACTGGAGTGGTGGTCGAAAAGAAGAAAAGAGGGGGCAAAGAGGAGATCACCCCGCACTGT
GCTTTAATGGACTGCATAATGTATGATGCAGCTGTGTCAGGAGGACTCAATATACCAGTT
TTAAGAGCAGTTCTCCCCAGGGACATGGTGTTTAGAACTTCAAGCCCCAAGGTCGTCCTG
TAA
>LASV245_NG_2011H
ATGGGACAAATCATAACATTTTTCCAGGAAGTACCTCATGTTATAGAGGAAGTGATGAAC
ATTGTCCTGATTGCTCTCAGCCTTCTGGCAATACTGAAAGGGATCTACAATGTTGCTACT
TGTGGCCTCTTTGGATTGGTGTCTTTTCTCCTCTTATGTGGAAGATCATGCTCAACAACT
TACAAGGGTGTTTATGAGCTACAAACTCTAGAGTTAGACATGGCAAGCCTTAATATGACA
ATGCCCTTATCTTGCACGAAGAACAACAGCCACCATTACATCATGGTCGGAAATGAGACT
GGCTTGGAGCTGACTTTAACAAATACAAGTATTATCAACCACAAGTTTTGTAACCTTTCT
GATGCACATAAAAAGAATCTTTATGACCATGCTTTAATGAGCATTATCTCAACCTTCCAC
TTATCCATTCCTAACTTTAATCAGTATGAAGCAATGAGTTGTGACTTCAATGGAGGGAAG
ATAAGTGTTCAGTACAACCTTAGCCACACTTATGCTGTAGATGCAGCCAACCACTGTGGG
ACTATCGCCAATGGTGTTCTTCAGACCTTTATGAGGATGGCCTGGGGTGGCAGTTATATA
GCACTTGATTCCGGAAAGGGGAGTTGGGACTGTATAATGACTTCCTACCAATATTTGATA
ATCCAAAACACCACTTGGGAAGATCACTGCCAGTTTTCCCGCCCATCCCCTATCGGTTAT
TTGGGGCTACTGTCACAAAGGACCAGGGACATTTACATCAGTCGGAGACTTCTTGGGACT
TTTACTTGGACTCTCTCTGATTCTGAAGGCAATGAAACACCGGGTGGGTATTGTCTGACA
AGATGGATGCTGATTGAGGCCGAGTTGAAGTGCTTCGGGAACACAGCAGTTGCGAAATGC
AATGAGAAACATGATGAAGAGTTTTGTGACATGTTAAGATTGTTTGACTTTAACAAACAA
GCTATAAGGAGGCTGAAGACAGAAGCACAGATGAGTATCCAACTGATAAACAAAGCAGTG
AACGCACTGATCAATGACCAGCTGATTATGAAGAATCATTTGAGAGATATCATGGGAATT
CCTTACTGCAATTACAGCAAGTACTGGTATCTAAATCACACTGTAACAGGGAAGACATCG
TTGCCGAGGTGCTGGCTTGTGTCAAATGGTTCCTACCTGAATGAAACACATTTTTCTGAT
GACATTGAACAACAAGCAGACAACATGATAACAGAACTGTTGCAAAAGGAGTACATAGAC
AGGCAAGGGAAAACACCCTTAGGGTTAGTAGATCTCTTTGTCTTCAGCACCAGCTTTTAT
CTTATTAGCATCTTCCTCCACCTGGTCAAGATCCCAACCCACAGACATATCATAGGGAAA
CCCTGCCCTAAACCACACAGACTCAACCACATGGGCATATGCTCATGTGGTCTATACAAA
CATCCTGGTGTACCAGTTAAGTGGAAAAGATAGATGAGTGCTTCTAAGGAAGTGAAGTCA
TTCCTCTGGACACAGTCATTGAGGAGGGAGCTTTCAGGTTACTGCTCCAACATAAAACTT
CAAGTTGTTAAGGATGCTCAGGCTCTCCTTCATGGTCTTGACTTTTCTGAAGTCAGCAAT
GTGCAGCGCTTAATGCGCAAACAAAAAAGGGATGACAGTGATCTGAAACGTCTCAGAGAT
TTGAATCAGGCTGTCAACAATCTTGTAGAACTCAAATCGACACAACAAAAGAGTATCTTG
AGAGTTGGGACCTTGACCTCAGATGACCTGCTGACATTGGCAGCTGACTTAGAGAAACTA
AAGTCGAAGGTCATTAGAACAGAAAAGCCACTAAGCTCAGGTGTTTATATGGGGAATTTG
AGCACACAGCAGCTTGAGCAGAGAAGAGCACTGCTGAACATGATAGGCATGGTTGGTGGG
GCTCAGGGCACCCAACCTGGAAGAGACGGAGTTGTGAGGGTGTGGGATGTTAAGAATCCA
GACCTTTTGAACAACCAGTTCGGCACCATGCCTAGTCTGACATTAGCATGTCTCACCAAA
CAAGGTCAAGTTGATTTGAATGATGCCGTCTTGGCACTAACAGACCTGGGTCTAATATAC
ACAGCCAAGTTCCCAAATAGCTCTGACCTGGATAGACTTTCCCAAAGCCATCCTATACTG
AATATGGTGGACACTAAGAAAAGCTCCTTAAACATTTCTGGTTACAACTTCAGCTTAGGA
GCTGCAGTAAAAGCTGGAGCTTGTATGCTTGATGGGGGGAACATGTTGGAGACCATCAAG
GTTACACCTCAGACAATGGATGGCATCTTGAAGTCTATTTTAAAGGTAAAAAAATCTTTG
GGGATGTTTGTTTCAGATACACCTGGTGAGAGGAACCCTTATGAGAACATACTTTACAAG
ATCTGTCTTTCCGGTGACGGCTGGCCCTACATAGCTTCAAGAACTTCTATTGTGGGTAGA
GCTTGGGAGAATACTACTGTGGATCTCGAGTCAGATGGAAAACCGCAAAAAGTGGGCACT
ACTGGGTCCAACAAGTCTTTACAGTCAGCGGGGTTCCCAACAGGGCTGACCTACTCTCAG
TTGATGACACTTAAAGACTCAATGATGCAGCTTGACCCAAGCGCCAAAACTTGGATAGAC
ATTGAAGGTCGTCCAGAAGACCCTGTGGAAATAGCTCTTTACCAACCTATGTCAGGCTGT
TATATACACTTTTTCAGAGAGCCAACAGACTTAAAACAGTTCAAGCAAGATGCCAAATAT
TCTCATGGGATTGATGTGGCAGATCTTTTCCCTGCTCAACCTGGTTTGACCAGCGCAGTC
ATTGAAGCCCTCCCTCGCAATATGGTGCTGACCTGTCAAGGTTCAGATGATATTAAGAGA
CTCTTGGACTCCCAAGGAAGAAGGGATATAAAGCTTATTGACATTGCACTGAGCAAGGCT
GACTCTAGGAGATTTGAAAATGCTGTTTGGGATCAATGCAAAGATCTATGCCATATGCAC
ACTGGAGTGGTGGTCGAAAAGAAGAAAAGAGGGGGCAAAGAGGAGATCACCCCGCACTGT
GCTTTAATGGACTGCATAATGTATGATGCAGCTGTGTCAGGAGGACTCAATATACCAGTT
TTAAGAGCAGTTCTCCCCAGGGACATGGTGTTTAGAACTTCAAGCCCCAAGGTCGTCCTG
TAA
>ISTH0047_NG_2011H
ATGGGGCAAATCATAACATTTTTCCAGGAAGTGCCTCATGTCATTGAGGAGGTGATGAAC
ATTGTCTTAATTGCTCTCAGCCTTCTAGCAATACTAAAAGGGATTTACAATGTTGCTACC
TGTGGCCTCTTTGGGTTGGTGTCTTTTCTTCTCTTATGTGGAAGGTCATGCTCAACAACT
TACAAGGGTGTTTATGAGCTTCAAACTCTGGAGCTGGATATGGCAAGCCTTAATATGACA
ATGCCCTTATCCTGCACGAAGAACAACAGCCACCACTACATCATGGTTGGAAATGAGACT
GGCTTGGAGCTGACTTTAACAAACACAAGTATCATTAACCACAAGTTCTGCAACCTTTCT
GATGCACATAAAAAGAATCTCTATGACCATGCTTTAATGAGCATCATCTCAACCTTCCAC
CTATCTATCCCTAACTTTAATCAGTATGAAGCAATGAGTTGTGACTTCAATGGAGGAAAG
ATAAGTGTTCAGTACAACCTCAGCCATGCTTATGCTGTGGATGCAGCTAACCATTGTGGG
ACCATTGCCAATGGAGTCCTTCAAACTTTTATGAGGATGGCCTGGGGTGGCAGTTACATA
GCACTTGATTCTGGAAAGGGGAGTTGGGATTGTATAATGACGTCCTACCAATATTTGATA
ATCCAAAACACCAGTTGGGAAGATCACTGCCAGTTTTCTCGCCCGTCCCCCATCGGTTAT
CTGGGGCTACTGTCACAAAGAACCAGGGACATTTACATCAGCCGAAGGCTCCTTGGAACT
TTTACTTGGACTCTCTCTGACTCTGAGGGCAATGAAACACCGGGTGGGTACTGTTTAACA
AGATGGATGTTGATTGAGGCCGAATTAAAGTGCTTTGGGAACACAGCAGTTGCGAAATGC
AATGAGAAACATGATGAAGAGTTTTGTGACATGTTAAGATTGTTTGACTTTAACAAACAG
GCTATAAGGAGGCTAAAGACAGAAGCACAGATGAGTATCCAACTAATAAACAAAGCAGTG
AACGCACTGATCAATGACCAGCTCATTATGAAGAATCATTTAAGAGATATCATGGGAATT
CCTTACTGCAATTACAGCAAGTATTGGTATTTAAACCACACTGTAACAGGGAAGACATCG
TTGCCAAGATGCTGGCTTGTATCAAATGGTTCCTACCTGAATGAAACACATTTTTCTGAT
GACATTGAGCAACAAGCAGACAACATGATAACAGAATTGTTACAGAAAGAGTACATTGAC
AGGCAAGGGAAAACACCTTTAGGGTTGGTGGATCTTTTTGTCTTCAGCACTAGCTTCTAC
CTTATTAGCATCTTCCTCCACCTGGTCAAAATCCCAACCCACAGACATGTCATAGGGAAA
CCCTGCCCCAAGCCACACAGACTCAACCACATGGGCATATGCTCATGTGGTCTGTACAAA
CATCCTGGTGTACCAGTCAAGTGGAAAAGATAGATGAGTGCTTCCAAAGAAGTAAAGTCA
TTCCTTTGGACACAGTCATTGAGGAGGGAGCTCTCAGGTTACTGCTCCAGCATAAAGCTT
CAAGTTGTCAAGGATGCTCAGGCCCTCCTTCATGGTCTTGACTTTTCTGAAGTCAGTAAT
GTTCAGCGCTTGATGCGCAAACAAAAAAGGGACGACAGTGATCTGAAACGTCTCAGAGAT
CTGAACCAGGCTGTCAACAATCTTGTAGAACTCAAATCAACACAACAAAAGAGTATTCTG
AGAGTTGGGACCTTGACCTCAGATGATCTGCTGACATTGGCAGCTGACTTGGAGAAACTT
AAGTCGAAGGTCATCAGAACAGAAAGGCCACTAAGCTCAGGTGTTTACATGGGAAATCTG
AGTACACAGCAACTTGAGCAAAGAAGAGCATTGCTAAACATGATAGGCATGGTTGGTGGG
GCTCAGGGTACCCAACCTGGAAGAGACGGAGTTGTTAGGGTGTGGGATGTCAAGAATCCG
GATCTTTTGAACAACCAATTCGGCACCATGCCTAGTCTGACATTAGCATGTCTCACCAAA
CAAGGTCAAGTTGATTTAAATGATGCCGTCTTGGCACTAACAGACCTGGGTCTAATATAC
ACAGCTAAGTACCCAAACAGCTCCGACCTGGACAGACTTTCTCAAAGCCATCCTATACTG
AACATGGTGGACACTAAGAAGAGCTCCTTGAACATTTCTGGTTACAACTTCAGTTTAGGA
GCTGCAGTGAAAGCTGGAGCCTGTATGCTTGATGGGGGGAACATGTTGGAGACCATCAAG
GTTACACCTCAAACAATGGATGGCATCTTGAAATCTATCCTAAAGGTAAAAAGATCTTTG
GGAATGTTTGTTTCAGATGCACCTGGTGAGAGGAACCCTTATGAGAACATACTTTACAAA
ATCTGTCTTTCTGGAGACGGTTGGCCCTACATAGCTTCAAGAACTTCCATTGTGGGTAGA
GCTTGGGAGAACACCACTGTGGATCTCGAGTCAGATGGAAAACCACAAAAGATGGGTACT
GCTGGGTCCAACAAGTCTTTACAGTCAGCGGGGTTTCCAACAGGGTTAACCTACTCTCAG
TTGATGACACTTAAAGACTCAATGATGCAACTTGACCCAAGTGCTAAAACCTGGATAGAC
ATTGAAGGTCGTCCAGAAGACCCTGTGGAAATAGCTCTTTACCAACCTATGTCGGGTTGT
TACATACACTTCTTCAGAGAACCAACAGACTTGAAACAGTTCAAGCAAGATGCCAAATAT
TCTCATGGGATTGATGTGGCAGATCTTTTCCCTGCTCAACCTGGCTTGACCAGTGCAGTC
ATTGAAGCCCTTCCTCGCAATATGGTACTGACCTGTCAGGGTTCAGACGATATCAAGAAA
CTCTTAGATTCACAAGGAAGAAGGGACATAAAGCTTATTGACATTGCACTGAGCAAGGCT
GACTCTAGGAGGTTTGAGAATGCTGTTTGGGATCAATGCAAGGATCTGTGCCATATGCAT
ACTGGGGTGGTTGTTGAGAAAAAGAAAAGAGGAGGCAAAGAAGAAATTACCCCACACTGT
GCTCTAATGGATTGCATAATGTATGATGCAGCTGTGTCAGGAGGACTCAATATACCAGTT
TTGAGAGCAGTTCTCCCCAGAGACATGGTGTTTAGAACATCAAGCCCCAAGGTCGTCCTG
TAA
>ISTH1003_NG_2011H
ATGGGGCAAATCATAACGTTTTTCCAGGAAGTGCCTCATGTCATTGAGGAGGTGATGAAC
ATTGTCTTAATTGCTCTCAGCCTTCTAGCAATACTAAAAGGGATTTACAATGTTGCCACC
TGTGGCCTCTTTGGGTTGGTGTCCTTTCTTCTTTTATGTGGAAGGTCATGCTCAACAACT
TACAAGGGTGTTTATGAGCTTCAAACTCTGGAGCTGGATATGGCAAGCCTTAATATGACA
ATGCCCTTATCCTGCACGAAGAACAACAGCCACCACTACATCATGGTTGGAAATGAGACT
GGCTTGGAGCTGACTTTAACAAACACAAGTATCATCAACCACAAGTTCTGCAACCTTTCT
GATGCACATAAAAAGAATCTCTATGACCATGCTTTAATGAGCATCATCTCAACCTTCCAC
CTATCCATCCCTAACTTTAATCAGTATGAAGCAATGAGTTGTGACTTCAATGGAGGAAAG
ATAAGTGTTCAGTATAACCTCAGCCATGCTTATGCTGTGGATGCAGCTAACCATTGTGGG
ACCATTGCCAATGGAGTCCTTCAAACTTTTATGAGGATGGCCTGGGGTGGCAGTTACATA
GCACTTGATTCTGGAAAGGGGAGTTGGGATTGTATAATGACGTCCTACCAATATTTGATA
ATCCAAAACACCAGTTGGGAAGATCACTGCCAGTTTTCTCGCCCGTCCCCTATCGGTTAT
CTGGGGCTACTGTCACAAAGAACCAGGGACATTTACATCAGCCGAAGGCTCCTTGGAACT
TTTACTTGGACTCTCTCTGACTCTGAGGGCAATGAAACACCGGGTGGGTATTGTTTAACA
AGATGGATGCTGATTGAGGCCGAATTAAAGTGCTTTGGGAACACAGCAGTTGCGAAATGC
AATGAGAAACATGATGAAGAGTTTTGTGACATGTTAAGGTTGTTTGACTTTAACAAACAG
GCTATAAGGAGGCTAAAGACAGAAGCACAGATGAGTATCCAACTAATAAACAAAGCAGTG
AACGCATTGATCAATGACCAGCTCATTATGAAGAATCATTTAAGAGATATCATGGGAATT
CCTTACTGCAATTACAGCAAGTATTGGTACTTAAACCACACTGTAACAGGGAAGACATCA
TTGCCAAGATGCTGGCTTGTATCAAATGGTTCCTACCTGAATGAAACACATTTTTCTGAT
GACATTGAGCAACAAGCAGACAACATGATAACAGAATTATTACAGAAAGAGTACATTGAT
AGGCAAGGGAAAACACCCTTAGGGTTGGTGGATCTTTTTGTCTTCAGCACTAGCTTCTAC
CTTATTAGCATCTTCCTCCACCTGGTCAAAATCCCAACCCACAGACATGTCATAGGGAAA
CCCTGCCCCAAGCCACACAGACTTAACCACATGGGCATATGCTCATGTGGTCTGTACAAA
CATCCTGGTGTACCAGTCAAGTGGAAAAGATAGATGAGTGCTTCCAAGGAAGTAAAGTCA
TTCCTTTGGACACAGTCATTGAGGAGGGAGCTCTCAGGTTACTGCTCCAGCATAAAGCTT
CAAGTTGTTAAGGATGCTCAGGCTCTCCTTCATGGTCTTGACTTTTCTGAGGTCAGCAAT
GTTCAGCGCTTAATGCGCAAACAAAAAAGGGACGACAGTGATCTGAAACGTCTCAGAGAT
CTGAACCAGGCTGTCAACAATCTTGTAGAACTCAAATCAACACAGCAAAAGAGTATTCTG
AGGGTTGGGACCTTGACCTCAGATGACCTGCTGACATTGGCAGCTGACTTAGAGAAACTT
AAGTCGAAGGTCATCAGAACAGAAAGGCCACTAAGCTCAGGTGTTTATATGGGAAATTTG
AGTACACAGCAACTTGAGCAAAGAAGAGCATTGCTGAACATGATAGGCATGGTTGGTGGG
GCTCAGGGTACCCAACCTGGAAGGGACGGAGTTGTTAGGGTGTGGGATGTCAAGAATCCG
GATCTTTTGAACAACCAATTCGGCACCATGCCTAGTCTGACATTAGCATGTCTCACCAAA
CAAGGTCAAGTTGATCTAAATGATGCCGTCTTAGCACTAACAGACCTGGGTCTAATATAC
ACAGCTAAGTACCCAAACAGCTCCGACCTGGACAGACTTTCTCAAAGCCATCCTATACTG
AATATGGTGGACACTAAGAAGAGCTCCTTGAATATTTCTGGTTACAACTTCAGTTTAGGA
GCTGCAGTGAAAGCTGGAGCCTGTATGCTTGATGGGGGGAACATGTTGGAGACCATCAAG
GTTACACCTCAGACAATGGATGGCATCTTGAAATCTATCTTAAAGGTAAAAAGATCTTTG
GGAATGTTTGTCTCAGATGCACCTGGTGAGAGGAACCCTTATGAGAACATACTTTACAAG
ATCTGTCTTTCTGGGGACGGTTGGCCCTACATAGCTTCAAGAACTTCCATTGTGGGTAGA
GCTTGGGAGAACACCACTGTGGATCTCGAGTCAGATGGAAAACCACAAAAGATGGGCACT
GCTGGGTCCAACAAGTCTTTACAGTCAGCGGGGTTTCCAACAGGGTTGACCTACTCTCAG
TTGATGACACTTAAAGACTCAATGATGCAACTTGACCCAAGTGCTAAAACCTGGATAGAC
ATAGAAGGTCGTCCAGAAGACCCTGTGGAAATAGCTCTTTACCAACCTATGTCGGGCTGT
TACATACACTTCTTCAGAGAACCAACAGACTTGAAACAGTTCAAGCAAGATGCCAAATAT
TCTCATGGGATTGATGTGGCAGATCTTTTCCCTGCTCAACCTGGCTTGACCAGTGCAGTC
ATTGAAGCCCTTCCTCGCAATATGGTACTGACCTGTCAGGGTTCAGACGATATCAAGAAG
CTCTTAGATTCACAAGGAAGAAGGGACATAAAGCTTATTGACATTGCACTGAGCAAGGCT
GACTCTAGGAGGTTTGAGAATGCTGTTTGGGATCAATGCAAGGATCTATGCCATATGCAT
ACTGGGGTGGTTGTTGAAAAGAAGAAAAGAGGAGGCAAAGAAGAAATTACCCCACACTGT
GCTCTAATGGATTGCATAATGTATGATGCAGCTGTGTCAGGAGGACTCAATATACCAGTT
TTGAGAGCAGTTCTCCCCAGAGACATGGTGTTTAGAACATCAAGCCCCAAGGTCGTCCTG
TAA
>ISTH0073_NG_2011H
ATGGGGCAAATCATAACGTTTTTCCAGGAAGTGCCTCATGTCATTGAGGAGGTGATGAAC
ATTGTCTTAATTGCTCTCAGCCTTCTAGCAATACTAAAAGGGATTTACAATGTTGCTACC
TGTGGCCTCTTTGGGTTGGTGTCCTTTCTTCTTTTATGTGGAAGGTCATGCTCAACAACT
TACAAGGGTGTTTATGAGCTTCAAACTCTGGAGCTGGATATGGCAAGCCTTAATATGACA
ATGCCCTTATCCTGCACGAAGAACAACAGCCACCACTACATCATGGTTGGAAATGAGACT
GGCTTGGAGCTGACTTTAACAAACACAAGTATCATCAACCACAAGTTCTGCAACCTTTCT
GATGCACATAGAAAGAATCTCTATGACCATGCTTTAATGAGCATCATCTCAACCTTCCAC
CTATCCATCCCTAACTTTAATCAGTATGAAGCAATGAGTTGTGACTTCAATGGAGGAAAG
ATAAGTGTTCAGTATAACCTCAGCCATGCTTATGCTGTGGATGCAGCTAACCATTGTGGG
ACCATTGCCAACGGAGTCCTTCAAACTTTTATGAGGATGGCCTGGGGTGGCAGTTACATA
GCACTTGATTCTGGAAAGGGGAGTTGGGATTGTATAATGACGTCCTACCAATATTTGATA
ATCCAAAACACCAGTTGGGAAGATCACTGCCAGTTTTCTCGCCCGTCCCCTATCGGTTAT
CTGGGGCTGCTGTCACAAAGAACCAGGGACATTTACATCAGCCGAAGGCTCCTTGGAACT
TTTACTTGGACTCTCTCTGACTCTGAGGGCAATGAAACACCGGGTGGGTATTGTTTAACA
AGATGGATGCTGATTGAGGCCGAATTAAAGTGCTTTGGGAACACAGCAGTTGCGAAATGC
AATGAGAAACATGATGAAGAGTTTTGTGACATGTTAAGGTTGTTTGACTTTAACAAACAG
GCTATAAGGAGGCTAAAGACAGAAGCACAGATGAGTATCCAACTAATAAACAAAGCAGTG
AACGCATTGATCAATGACCAGCTCATTATGAAGAATCATTTAAGAGATATCATGGGAATT
CCTTACTGCAATTACAGCAAGTATTGGTACTTAAACCACACTGTGACAGGGAAGACATCG
TTGCCAAGATGCTGGCTTGTATCAAATGGTTCCTACCTGAATGAAACACATTTTTCTGAT
GACATTGAGCAACAAGCAGACAACATGATAACAGAATTGTTACAGAAAGAGTACATTGAC
AGGCAAGGGAAAACACCCTTAGGGTTGGTGGATCTTTTTGTCTTCAGCACTAGCTTCTAC
CTTATTAGCATCTTCCTCCACCTGGTCAAAATCCCAACCCACAGACATGTCATAGGGAAA
CCCTGCCCCAAGCCACACAGACTCAACCACATGGGCATATGCTCATGTGGTCTGTACAAA
CATCCTGGTGTACCAGTCAAGTGGAAAAGATAGATGAGTGCTTCCAAGGAAGTAAAGTCA
TTCCTTTGGACACAGTCATTGAGGAGGGAGCTCTCAGGTTACTGCTCCAGCATAAAGCTT
CAAGTTGTTAAGGATGCTCAGGCTCTCCTTCATGGTCTTGACTTTTCTGAGGTCAGCAAT
GTTCAGCGCTTGATGCGCAAACAAAAAAGGGACGACAGTGATCTGAAACGTCTCAGAGAT
CTGAACCAGGCTGTCAACAATCTTGTAGAACTCAAATCAACACAACAAAAGAGTATTCTG
AGGGTTGGGACCCTGACTTCAGATGACCTGCTGACATTGGCAGCTGACTTAGAGAAACTT
AAGTCGAAGGTCATCAGAACAGAAAGGCCACTAAGCTCAGGTGTTTATATGGGAAATTTG
AGTACACAGCAACTTGAGCAAAGAAGAGCATTGCTGAACATGATAGGCATGGTTGGTGGG
GCTCAGGGTACCCAACCTGGAAGGGACGGAGTTGTTAGGGTGTGGGATGTCAAGAATCCG
GATCTTTTGAACAACCAATTCGGCACCATGCCTAGTCTGACATTAGCATGTCTCACCAAA
CAAGGTCAAGTTGATCTAAATGATGCCGTCTTAGCACTAACAGACCTGGGTCTAATATAC
ACAGCTAAGTACCCAAACAGCTCCGACCTAGACAGACTTTCTCAAAGCCATCCTATACTG
AATATGGTGGACACTAAGAAGAGCTCCTTGAATATTTCTGGTTACAACTTCAGTTTAGGA
GCTGCAGTGAAAGCTGGAGCCTGTATGCTTGATGGGGGGAACATGTTGGAGACCATCAAG
GTTACACCTCAGACAATGGATGGCATCTTGAAATCTATCTTAAAGGTAAAAAGATCTTTG
GGAATGTTTGTTTCAGATGCACCTGGTGAGAGGAACCCTTATGAGAACATACTTTACAAG
ATCTGTCTTTCTGGGGACGGTTGGCCCTACATAGCTTCAAGAACTTCCATTGTGGGTAGA
GCTTGGGAGAACACCACTGTGGATCTCGAGTCAGATGGAAAACCACAAAAGATGGGCACT
GCTGGGTCCAACAAGTCTTTACAGTCAGCGGGGTTTCCAACAGGGTTGACCTACTCTCAG
TTGATGACACTTAAAGACTCAATGATGCAACTTGACCCAAGTGCTAAAACCTGGATAGAC
ATAGAAGGTCGTCCAGAAGACCCTGTGGAAATAGCTCTTTACCAACCTATGTCGGGCTGT
TACATACACTTCTTCAGAGAACCAACAGACTTGAAACAGTTCAAGCAAGATGCCAAATAT
TCTCATGGGATTGATGTGGCAGATCTTTTCCCTGCTCAACCTGGCTTGACCAGTGCAGTC
ATTGAAGCCCTTCCTCGCAATATGGTACTGACCTGTCAGGGTTCAGACGATATCAAGAAG
CTCCTAGATTCACAAGGAAGAAGGGACATAAAGCTTATTGACATTGCACTGAGCAAGGCT
GACTCTAGGAGGTTTGAGAATGCTGTTTGGGATCAATGCAAGGATCTATGCCATATGCAT
ACTGGGGTAGTTGTTGAAAAGAAGAAAAGAGGAGGCAAAGAAGAAATTACCCCACACTGT
GCTCTAATGGATTGCATAATGTATGATGCAGCTGTGTCAGGAGGACTCAACATACCAGTT
TTGAGAGCAGTTCTCCCCAGAGACATGGTGTTTAGAACATCAAGCCCCAAGGTCGTCCTG
TAA
>ISTH1048_NG_2011H
ATGGGGCAAATCATAACATTTTTCCAGGAAGTGCCTCATGTCATTGAGGAGGTGATGAAC
ATTGTCTTAATTGCTCTCAGCCTTCTAGCAATACTAAAAGGGATTTACAATGTTGCTACC
TGTGGCCTCTTTGGGTTGGTGTCCTTTCTTCTCTTATGTGGAAGGTCATGCTCAACAACT
TACAAGGGTGTTTATGAGCTTCAAACTCTGGAGCTGGATATGGCAAGCCTTAATATGACA
ATGCCCTTATCCTGCACGAAGAACAACAGCCACCACTACATCATGGTTGGAAATGAGACT
GGCTTGGAGCTGACTTTAACAAACACAAGTATCATCAACCACAAGTTTTGCAACCTTTCT
GATGCACATAGAAAGAATCTCTATGACCATGCTTTAATGAGCATCATCTCAACCTTCCAC
CTATCCATCCCTAACTTTAATCAGTATGAAGCAATGAGTTGTGACTTCAATGGGGGGAAG
ATAAGTGTTCAGTACAACCTCAGCCATGCTTATGCTGTGGATGCAGCTAACCATTGTGGG
ACCATTGCCAATGGAGTCCTTCAAACTTTTATGAGGATGGCTTGGGGTGGCAGTTACATA
GCACTTGATTCTGGAAAGGGGAGTTGGGATTGTATAATGACGTCCTACCAATATTTGATA
ATCCAAAACACCAGTTGGGAAGATCACTGCCAGTTTTCTCGCCCGTCCCCTATCGGTTAT
CTGGGGCTACTTTCACAAAGAACCAGGGACATTTACATCAGCCGAAGACTCCTTGGAACT
TTTACTTGGACTCTCTCTGATTCTGAGGGCAATGAAACACCGGGTGGATATTGTTTAACA
AGATGGATGCTGATTGAAGCCGAATTGAAGTGCTTTGGGAACACAGCAGTTGCGAAATGC
AATGAGAAACATGATGAAGAGTTTTGTGACATGTTAAGGTTGTTTGACTTTAATAAACAG
GCTATAAGGAGGCTAAAGACAGAAGCACAGATGAGTATCCAACTAATAAACAAAGCAGTG
AATGCATTGATCAATGACCAGCTCATTATGAAGAATCATTTAAGAGATATCATGGGAATT
CCTTACTGCAATTACAGCAAGTATTGGTACTTAAACCACACTGTAACAGGGAAGACATCG
TTGCCAAGGTGTTGGCTTGTATCAAATGGTTCCTACCTGAATGAAACACATTTTTCTGAT
GACATTGAGCAACAAGCAGACAACATGATAACAGAATTGTTACAGAAAGAGTACATTGAT
AGGCAAGGGAAAACACCCTTAGGGTTGGTGGATCTTTTTGTCTTCAGCACTAGCTTCTAC
CTTATTAGCATCTTCCTCCACCTGGTTAAAATCCCAACCCACAGACATGTCATAGGGAAA
CCCTGCCCCAAGCCACACAGAATCAACCACATGGGCATATGCTCATGTGGTCTGTACAAA
CATCCTGGTGTACCAGTCAAGTGGAAAAGATAGATGAGTGCTTCCAAGGAAGTAAAGTCA
TTCCTTTGGACACAGTCATTGAGGAGGGAGCTCTCAGGTTACTGCTCCAGCATAAAGCTT
CAGGTTGTTAAGGATGCTCAGGCTCTCCTTCATGGTCTTGACTTTTCTGAAGTCAGCAAT
GTTCAGCGCTTGATGCGCAAACAAAAAAGGGACGACAGTGATCTGAAACGTCTCAGAGAT
CTGAACCAGGCTGTCAACAATCTTGTAGAACTCAAATCAACACAACAAAAGAGTATCCTG
AGAGTTGGGACCTTGACTTCAGATGACCTGCTGACATTGGCAGCTGACTTAGAGAAACTA
AAGTCAAAGGTCATCAGAACAGAAAGGCCACTAAGCTCAGGTGTTTACATGGGAAATTTG
AGTACACAGCAACTTGAGCAAAGAAGAGCATTACTGAACATGATAGGCATGGTTGGTGGG
GCTCAGGGTACCCAACCTGGAAGGGACGGAGTTGTTAGGGTGTGGGATGTCAAGAATCCG
GATCTTTTGAACAACCAATTCGGCACCATGCCTAGTCTGACATTAGCATGTCTCACCAAA
CAAGGTCAAGTTGATTTAAATGATGCCGTCTTAGCACTAACAGACCTGGGTCTAATATAC
ACAGCTAAGTACCCAAACAGTTCCGACCTGGACAGACTTTCCCAAAGCCATCCTATACTG
AATATGGTGGACACTAAGAAGAGCTCCTTGAATATTTCTGGTTACAACTTCAGTTTAGGA
GCTGCAGTGAAAGCTGGAGCCTGTATGCTTGATGGGGGGAACATGTTGGAGACCATCAAG
GTTACACCTCAGACAATGGATGGCATCTTGAAATCTATCTTAAAGGTAAAAAGATCTTTG
GGAATGTTTGTTTCAGATGCACCTGGTGAGAGGAACCCTTATGAGAACATACTTTACAAG
ATCTGTCTTTCTGGGGACGGTTGGCCCTACATAGCTTCAAGAACTTCCATTGTAGGTAGA
GCTTGGGAGAACACCACTGTGGATCTCGAGTCAGATGGAAAGCCACAAAAGGTGGGCACT
GCTGGGTCCAACAAGTCTTTACAGTCAGCAGGGTTTCCAACAGGGTTGACCTATTCTCAG
TTGATGACACTTAAAGACTCAATGATGCAACTTGACCCAAGTGCTAAAACCTGGATAGAC
ATTGAAGGTCGTCCAGAAGACCCTGTGGAAATAGCTCTTTACCAACCTATGTCGGGCTGT
TACATACACTTCTTCAGAGAACCAACAGATTTGAAACAGTTCAAGCAAGATGCCAAATAT
TCTCATGGGATTGATGTAGCAGATCTTTTCCCTGCTCAACCTGGCTTGACCAGTGCAGTC
ATTGAAGCCCTTCCTCGCAATATGGTACTGACCTGTCAGGGTTCAGATGATATTAAGAAA
CTCTTAGACTCCCAAGGAAGAAGGGACATAAAGCTTATTGACATTGCACTGAGCAAGGCT
GACTCTAGGAGGTTTGAGAATGCTGTTTGGGATCAATGCAAGGATCTATGCCATATGCAT
ACTGGGGTGGTTGTTGAAAAGAAGAAAAGAGGAGGTAAAGAAGAAATTACCCCACACTGT
GCTCTAATGGATTGCATAATGTATGATGCGGCTGTGTCAGGAGGACTCAATATACCAGTT
TTGAGAGCAGTTCTCCCCAGAGACATGGTGTTCAGAACATCAAGCCCCAAGGTCGTCCTG
TAA
>LASV250_NG_2011H
ATGGGGCAAATCATAACATTTTTCCAGGAAGTGCCTCATGTCATTGAGGAGGTGATGAAC
ATTGTCCTAATTGCTCTTAGCCTTCTAGCAATACTAAAAGGGATTTACAATGTTGCTACC
TGTGGACTCTTTGGGTTGGTGTCCTTTCTTCTCTTATGTGGAAGGTCATGCTCAACAACT
TACAAGGGTGTTTATGAGCTTCAAACTCTGGAGTTGGACATGGCAAGCCTTAATATGACA
ATGCCCTTGTCCTGCACGAAGAACAACAGCCACCACTACATCATGGTTGGAAATGAGACT
GGCTTGGAGCTGACTTTAACAAACACAAGTATCATCAACCATAAGTTTTGCAACCTTTCT
GATGCACATAAAAAGAATCTCTATGACCATGCTTTAATGAGCATCATCTCAACCTTCCAC
CTATCCATCCCTAACTTTAATCAGTATGAAGCAATGAGTTGTGACTTCAATGGGGGAAAG
ATAAGTGTTCAGTACAACCTCAGCCATGCTTATGCTGTGGATGCAGCCAACCATTGTGGG
ACCATTGCCAATGGAGTCCTTCAAACTTTTATGAGGATGGCTTGGGGTGGCAGTTACATA
GCACTTGATTCTGGAAAGGGGAGTTGGGATTGTATAATGACTTCCTACCAATATTTGATA
ATCCAAAACACCACTTGGGAAGATCACTGCCAGTTTTCTCGCCCATCCCCTATCGGTTAT
CTGGGGCTACTGTCACAAAGAACCAGGGATATTTACATCAGCCGAAGACTCCTTGGTACT
TTTACTTGGACTCTCTCTGATTCTGAAGGCAATGAAACACCGGGTGGGTATTGTTTAACA
AGATGGATGCTGATTGAGGCCGAATTAAAGTGCTTTGGGAACACAGCAGTTGCGAAATGC
AATGAGAAACATGATGAAGAGTTCTGTGACATGTTAAGGTTGTTTGACTTTAACAAACAG
GCTATAAGGAGGCTAAAGGCAGAAGCACAGATGAGCATCCAACTAATAAACAAAGCAGTG
AACGCACTGATCAATGACCAGCTCATTATGAAGAATCATTTAAGAGACATCATGGGAATT
CCTTACTGCAATTACAGCAAATATTGGTATTTGAATCACACTGTAACAGGGAAGACATCG
TTGCCAAGATGCTGGCTTGTATCAAATGGTTCCTACCTGAATGAAACACATTTTTCTGAT
GACATTGAACAACAAGCAGACAATATGATAACAGAATTGTTACAGAAAGAGTACATTGAC
AGGCAAGGGAAAACACCCTTAGGGTTGGTGGATCTTTTTGTCTTCAGCACTAGCTTCTAT
CTTATTAGCATCTTCCTCCACCTGGTTAAAATCCCAACCCACAGACATGTCATAGGGAAA
CCCTGCCCCAAGCCACACAGACTCAATCACATGGGCATATGCTCATGTGGTCTGTACAAA
CATCCTGGTGTGCCAGTCAAGTGGAAAAGATAGATGAGTGCTTCCAAGGAAGTAAAGTCA
TTCCTTTGGACACAGTCATTGAGGAGGGAGCTCTCAGGTTACTGCTCCAGCATAAAGCTT
CAAGTTGTTAAAGATGCTCAGGCTCTCCTTCATGGTCTTGACTTTTCTGAAGTCAGCAAT
GTTCAGCGCTTGATGCGCAAACAAAAAAGGGACGACAGTGATCTGAAACGTCTCAGAGAT
CTGAACCAGGCTGTCAACAATCTTGTAGAACTCAAATCAACACAACAAAAGAGTATCCTG
AGAGTTGGGACCTTGACTTCAGATGACCTGCTGACATTGGCAGCTGACTTAGAGAAACTT
AAGTCGAAGGTCATCAGAACAGAAAGGCCACTAAGCTCAGGTGTTTACATGGGGAATTTG
AGTACACAGCAACTTGAGCAAAGAAGAGCATTGTTGAACATGATAGGCATGGTTGGTGGG
GCTCAGGGTACCCAACCTGGAAGAGACGGAGTTGTTAGGGTGTGGGACGTCAAGAATCCG
GATCTTTTGAACAACCAATTCGGCACCATGCCTAGTCTGACATTAGCATGTCTCACCAAA
CAAGGTCAAGTTGATTTAAATGATGCTGTCTTAGCACTAACAGACCTAGGTCTAATATAT
ACAGCTAAGTACCCAAACAGCTCCGACCTGGACAGACTTTCCCAAAGCCATCCTATACTG
AATATGGTGGACACTAAGAAGAGCTCCTTGAATATTTCTGGTTACAACTTCAGTCTAGGA
GCTGCAGTGAAAGCTGGAGCCTGTATGCTTGATGGGGGGAACATGTTGGAGACCATCAAG
GTTACACCTCAGACAATGGATGGCATCTTGAAATCTATCTTAAAGGTAAAGAGATCTTTG
GGAATGTTTGTTTCAGATACACCTGGTGAGAGGAACCCTTATGAGAACATACTTTACAAG
ATCTGTCTTTCTGGGGACGGTTGGCCCTACATAGCTTCAAGAACTTCCATTGTGGGTAGA
GCTTGGGAGAACACCACTGTGGATCTCGAGTCAGATGGAAAACCACAAAAGGTGGGCACT
GCTGGGTCCAACAAGTCTTTACAGTCAGCGGGGTTTCCAACAGGGTTGACCTATTCTCAG
TTGATGACACTTAAGGACTCAATGATGCAACTTGACCCAAGTGCTAAAACCTGGATAGAC
ATTGAAGGTCGTCCAGAAGACCCTGTGGAAATAGCTCTTTACCAACCTATGTCGGGCTGT
TATATACACTTCTTCAGAGAACCAACAGACTTGAAACAGTTCAAGCAAGATGCCAAATAT
TCTCATGGAATTGATGTAGCAGATCTTTTCCCTGCTCAACCTGGCTTGACCAGTGCAGTC
ATTGAAGCCCTTCCCCGCAATATGGTGCTGACCTGTCAGGGTTCAGACGATATTAAGAAA
CTCTTAGATTCCCAAGGAAGAAGGGACATAAAGCTTATTGACATTGCACTGAGCAAAGCT
GACTCTAGGAGGTTTGAGAATGCTGTTTGGGATCAATGCAAGGATCTATGCCATATGCAT
ACTGGGGTGGTTGTTGAAAAGAAGAAAAGGGGAGGCAAAGAAGAAATTACCCCGCACTGT
GCTCTAATGGATTGCATTATGTATGATGCAGCTGTGTCAGGAGGACTCAATATACCAGTT
TTAAGAGCAGTTCTCCCCAGAGACATGGTGTTTAGAACCTCAAGCCCCAAGGTCGTCCTG
TAA
>ISTH2271_NG_2012H
ATGGGGCAAATCATAACGTTTTTCCAGGAAGTGCCTCATGTCATAGAGGAGGTGATGAAC
ATTGTCTTGATTGCTCTCAGCCTTCTGGCAATACTGAAAGGGATCTACAATGTCGCCACC
TGTGGCCTCTTTGGGTTGGTGTCCTTTCTTCTCCTATGTGGAAGATCATGCTCAACAACT
TACAAGGGTGTTTATGAGCTACAAACTCTAGAACTAGACATGGCAAGCCTCAATATGACA
ATGCCCTTATCCTGCACGAAGAATAACAGCCACCATTACATTATGGTCGGAAATGAGACT
GGCTTGGAGCTAACCTTAACAAACACAAGCATTATCAATCATAAGTTTTGTAACCTTTCT
GATGCACATAAAAAGAACCTTTATGACCATGCTTTAATGAGTATCATCTCAACCTTTCAT
TTATCCATTCCCAACTTTAACCAGTATGAAGCAATGAGTTGTGACTTCAATGGGGGAAAG
ATAAGTGTTCAGTACAACCTCAGCCATGCTTATGCTGTGAATGCAGCTAACCACTGTGGG
ACCATTGCCAATGGTGTTCTACAGACTTTTATGAGGATGGCTTGGGGTGGCAGCTACATA
GCACTTGATTCCGGAAAGGGAAGCTGGGACTGTATAATGACTTCCTACCAGTATTTGATA
ATCCAAAACACCACTTGGGAAGATCACTGCCAGTTTTCTCGCCCGTCCCCTATCGGTTAT
CTGGGGCTACTATCACAAAGAACTAGAGACATCTATATAAGTCGAAGACTTCTTGGAACT
TTCACTTGGACTCTTTCTGATTCTGAAGGTAATGAAACACCAGGTGGGTATTGTTTAACA
AGATGGATGCTGATTGAGGCCGAGTTGAAATGCTTTGGGAACACAGCAGTTGCAAAGTGT
AATGAGAAACATGATGAAGAGTTTTGTGACATGTTAAGATTGTTTGACTTTAACAAACAA
GCTATAAGGAGGTTGAAGACAGAAGCACAGATGAGCATCCAACTGATAAACAAAGCAGTG
AACGCACTAATTAATGACCAGTTGATCATGAAGAACCATTTAAGGGATATTATGGGAATT
CCTTACTGTAATTACAGCAAGTATTGGTATTTGAATCACACTGTAACAGGGAAAACATCG
CTGCCAAGATGCTGGCTTGTGTCAAATGGTTCCTACCTAAATGAGACACACTTTTCTGAT
GACATTGAACAACAAGCAGACAACATGATAACAGAATTGTTACAGAAAGAGTACATGGAC
AGACAAGGAAAAACACCTTTGGGGTTGGTAGATCTTTTTGTCTTCAGCACCAGCTTTTAT
CTCATCAGCATTTTCCTCCACCTGGTTAAAATCCCAACCCACAGACATGTCATAGGGAAA
CCCTGCCCTAAACCACACAGACTCAACCACATGGGCATATGCTCATGTGGTTTGTATAAA
CATCCCGGTGTGCCAGTCAAGTGGAAGAAATAGATGAGTGCTTCCAAAGAAGTGAAGTCA
TTCCTTTGGACACAGTCATTGAGGAGGGAGCTCTCAGGATACTGCTCCAGCATAAAGCTT
CAAGTTGTCAAGGACGCTCAGGCTCTCCTTCATGGTCTTGACTTTTCTGAAGTCAGCAAT
GTGCAGCGCTTAATGCGCAAACAAAAAAGAGACGATAGTGATCTGAAACGTCTCAGAGAT
CTGAATCAGGCTGTCAACAATCTTGTTGAACTTAAATCAACACAACAAAAGAGCATCTTG
AGAGTTGGGACTTTGACTTCAGATGACTTGCTAACACTAGCAGCTGACCTAGAGAAACTA
AAGTCGAAGGTTATCAGAACAGAAAGGCCACTAAGCTCAGGTGTTTATATGGGGAATTTG
AGTACACAGCAACTTGAGCAAAGAAGAGCACTGCTGAACATGATAGGCATGGTTGGTGGG
GCCCAGGGCACCCAACCTGGAAGAGACGGAGTTGTCAGGGTGTGGGATGTCAAGAATCCG
GATCTTTTGAACAACCAGTTCGGCACCATGCCCAGCCTTACATTGGCATGTCTTACCAAA
CAAGGTCAAGTTGATTTAAATGATGCCGTCTTGGCACTAACAGACCTGGGTCTAATATAC
ACAGCCAAGTATCCAAACAGCTCTGACCTGGACAGACTTTCCCAAAGTCATCCTATACTG
AACATGGTGGACACTAAGAAGAGCTCCCTGAACATTTCTGGTTACAACTTCAGCTTGGGA
GCTGCAGTGAAGGCTGGAGCTTGTATGCTTGATGGGGGGAACATGTTGGAGACCATTAAG
GTCACACCTCAGACAATGGATGGCATCTTGAAGTCTATTTTAAAGGTGAAAAGATCTTTG
GGAATGTTTGTTTCAGATACACCTGGTGAGAGGAACCCTTATGAGAACATACTTTACAAG
ATCTGTCTTTCTGGTGACGGCTGGCCCTACATAGCTTCAAGGACCTCTATTGTAGGTAGA
GCTTGGGAAAATACTACTGTGGATCTCGAGTCAGATGGCAAGCCACAAAAAATGGGTACT
GCTGGATCCAACAAGTCTCTACAGTCAGCAGGGTTTCCAACAGGGTTGACCTATTCTCAG
TTGATGACACTCAAAGACTCAATGATGCAGCTTGACCCAAGTGCCAAAACCTGGATAGAC
ATTGAAGGTCGTCCAGAAGACCCTGTAGAGATAGCTCTTTACCAACCTATGTCAGGCTGT
TACATACACTTCTTCAGAGAACCAACAGACCTGAAACAGTTCAAGCAAGATGCTAAATAT
TCTCATGGGATTGATGTAGCAGATCTTTTCCCCGCTCAACCTGGCTTGACTAGTGCGGTT
ATCGAAGCCCTCCCTCGCAATATGGTGCTGACCTGTCAAGGCTCAGATGACATTAAGAAA
CTTTTGGATTCTCAAGGGAGAAGAGACATAAAGCTTATCGATATTGCACTAAGCAAGGCT
GACTCCAGGAGATTTGAAAATGCTGTTTGGGATCAATGCAAAGATCTATGCCACATGCAT
ACTGGGGTAGTTGTCGAAAAGAAGAAAAGAGGGGGTAAAGAAGAAATCACACCACATTGC
GCTTTAATGGACTGCATTATGTATGATGCAGCTGTGTCAGGAGGACTCAACATACCAGTT
TTAAGAGCGGTTCTCCCTAGAGACATGGTGTTCAGGACCTCAAGCCCCAAGGTCGTCCTG
TAA
>LASV225_NG_2010H
ATGGGGCAAATCATAACATTTTTCCAAGAAGTGCCTCATGTCATCGAGGAAGTGATGAAC
ATTGTCCTAATTGCTCTCAGCCTTCTAGCAATACTAAAAGGGATTTACAATGTTGCTACC
TGTGGCCTCTTTGGGTTGCTGTCCTTTCTTCTCTTATGTGGAAGGTCATGCTCAACAACT
TACAAGGGTGTTTATGAGCTTCAAACTCTGGAGCTGGATATGGCAAGCCTCAATATGACA
ATGCCCTTATCCTGCACGAAGAACAACAGCCACCACTACATCATGGTTGGAAATGAGACT
GGCTTGGAGCTAACTTTAACAAACACAAGTATCATCAACCACAAGTTCTGCAACCTTTCT
GATGCACATAAAAAGAATCTCTATGACCATGCTTTAATGAGCATCATCTCGACCTTCCAC
TTATCCATCCCTAACTTTAATCAGTATGAAGCAATGAGTTGTGACTTCAATGGGGGAAAG
ATAAGTGTTCAGTACAACCTCAGCCATGCTTATGCTGTGGATGCAGCTGAGCATTGTGGG
ACCATTGCCAATGGAGTCCTTCAAACTTTTATGAGGATGGCTTGGGGTGGCAGCTACATA
GCACTTGATTCTGGAAAGGGGAGTTGGGATTGTGTAATGACGTCCTACCAATATTTGATA
ATCCAAAACACCAGTTGGGAAGATCACTGCCAGTTTTCTCGCCCGTCCCCTATCGGTTAT
CTGGGGCTACTGTCACAAAGAACCAGGGACATTTACATCAGTCGAAGACTCCTTGGAACT
TTTACCTGGACTCTCTCTGATTCTGAGGGCAATGAAACACCGGGTGGGTATTGTTTAACA
AGATGGATGCTGATTGAGGCCGAATTAAAGTGCTTTGGGAACACAGCAGTTGCGAAATGC
AATGAGAAACATGATGAAGAGTTTTGTGACATGTTAAGGTTGTTTGACTTTAACAAACAG
GCTATAAGGAGGTTAAAGACAGAAGCACAGATGAGTATCCAACTAATAAACAAAGCAGTG
AACGCACTGATCAATGACCAGCTCATTATGAAGAATCATTTAAGAGATATCATGGGAATT
CCTTACTGCAATTACAGCAAGTATTGGTATTTAAACCATACTGTAACAGGGAAGACATCG
TTGCCAAGATGCTGGCTTGTATCAAATGGTTCCTACCTGAATGAAACACATTTTTCTGAT
GACATTGAGCAACAAGCAGACAACATGATAACAGAATTGTTGCAGAAAGAGTACATTGAC
AGGCAAGGGAAAACACCCTTAGGGTTGGTGGATCTTTTTGTCTTCAGCACTAGCTTTTAC
CTTATTAGCATCTTCCTCCACCTGGTCAAAATCCCAACCCACAGACATGTCATAGGGAAA
CCCTGCCCCAAGCCACACAGACTCAACCACATGGGCATATGCTCATGTGGTCTGTACAAA
CATCCTGGTGTACCAGTCAAGTGGAAAAGATAGATGAGTGCCTCCAAGGAAATAAAGTCA
TTCCTTTGGACACAGTCCTTGAGGAGGGAGCTATCAGGTTACTGCTCCAGCATAAAGCTT
CAAGTTGTTAAGGATGCTCAGGCTCTCCTTCATGGTCTTGACTTTTCTGAAGTCAGCAAT
GTTCAGCGCTTGATGCGCAAACAAAAAAGGGACGACAGTGATCTGAAACGTCTCAGAGAT
CTGAACCAGGCTGTCAACAATCTTGTAGAACTCAAATCAACACAACAAAAGAGTATCCTG
AGAGTTGGGACCTTGACCTCGGATGACCTGTTGACATTGGCAGCTGACTTAGAGAAACTT
AAGTCGAAGGTCATCAGAACAGAAAGGCCACTAAGCTCAGGTGTTTACATGGGAAATTTG
AGTACACAGCAACTTGAGCAAAGAAGAGCATTGCTGAACATGATAGGCATGGTTGGTGGG
GCTCAGGGTACCCAACCTGGAAGGGACGGAGTTGTTAGGGTGTGGGATGTCAAGAATCCG
GATCTCTTGAACAACCAATTTGGCACCATGCCCAGTCTGACATTGGCATGTCTCACCAAG
CAAGGTCAAGTTGATTTAAATGATGCTGTCTTAGCACTAACAGATCTGGGTCTAATATAC
ACAGCTAAGTACCCAAACAGCTCCGACCTGGACAGACTTTCCCAAAGCCATCCTATACTG
AATATGGTGGACACTAAGAAGAGCTCCTTGAATATTTCTGGCTACAACTTCAGTTTAGGA
GCTGCAGTGAAAGCTGGAGCCTGTATGCTTGATGGGGGGAACATGTTGGAGACCATCAAG
GTTACACCTCAGACAATGGATGGCATCTTGAAATCTATCTTAAAGGTAAAAAGATCTTTG
GGAATGTTTGTTTCAGATGCACCTGGTGAGAGGAACCCTTATGAGAACATACTCTACAAG
ATCTGTCTTTCTGGGGACGGTTGGCCCTACATAGCTTCAAGAACTTCCATTGTGGGTAGA
GCTTGGGAGAACACCACTGTGGATCTCGAGTCAGATGGAAAACCACAAAAGGTGGGCACT
GCTGGGTCCAACAAGTCTTTACAGTCAGCGGGGTTTCCAACAGGGTTGACCTATTCTCAG
TTGATGACACTTAAAGACTCAATGATGCAGCTTGACCCAAGTGCTAAAACCTGGATAGAC
ATTGAAGGTCGTCCAGAAGACCCTGTAGAAATAGCTCTTTACCAACCTATGTCGGGCTGT
TACATACACTTCTTCAGAGAACCAACAGACTTGAAACAGTTTAAGCAAGATGCCAAATAT
TCTCATGGGATTGATGTAGCAGATCTTTTCCCTGCTCAACCTGGCTTGACCAGTGCAGTC
ATTGAAGCCCTTCCTCGCAATATGGTACTGACCTGCCAGGGTTCAGACGATATTAAGAGA
CTCTTAGATTCACAAGGAAGAAGGGACATAAAGCTTATTGACATTGCACTGAGCAAGGCT
GACTCCAGGAGGTTTGAGAATGCTGTTTGGGATCAATGCAAGGATCTATGCCATATGCAT
ACTGGGGTGGTTGTTGAAAAGAAGAAAAGAGGAGGCAAAGAAGAAATTACCCCACACTGT
GCTCTAATGGATTGCATAATGTATGATGCAGCTGTGTCAGGAGGACTCAATATACCAGTT
TTGAGAGCAGTTCTCCCCAGAGACATGGTGTTTAGAACATCAAGCCCCAAGGTCGTCCTG
TAA
>LASV239_NG_2010H
ATGGGACAAATCATAACATTTTTCCAAGAAGTACCTCATGTCATAGAGGAAGTGATGAAC
ATTGTCCTGATTGCCCTCAGCCTCCTGGCAATACTGAAAGGGGTCTACAATGTTGCCACC
TGTGGCCTCTTTGGACTGGTGTCCTTTCTCCTCTTATGTGGAAGATCATGCTCAACAACT
TACAAGGGTGTTTATGAGCTACAGACTCTAGAGCTAGACATGGCAAGCCTTAATATGACA
ATGCCCTTATCTTGCACGAAGAACAACAGCCATCATTACATCATGGTCGGAAATGATACT
GGCTTGGAGCTGACTTTAACAAATACAAGTATTATCAACCACAAGTTCTGCAACCTTTCT
GATGCACACAAAAAGAATCTTTATGACCATGCTTTAATGAGTATCATTTCAACCTTCCAC
TTATCTATTCCTAACTTTAATCAGTATGAAGCAATGAGTTGTGACTTCAATGGGGGAAAG
ATAAGTGTTCAATACAACCTTAGCCACGCTTATGCTGTAGATGCAGCTAGCCACTGTGGG
ACCATTGCCAATGGCGTTCTTCAGACTTTTATGAGGATGGCTTGGGGTGGCAGTTACATA
GCACTTGATTCCGGTAAGGGGAGTTGGGATTGTATAATGACTTCCTACCAATATTTGATA
ATCCAAAACACTACTTGGGAAGATCACTGCCAGTTTTCCCGCCCATCCCCTATCGGTTAC
CTGGGGCTACTGTCACAAAGGACCAGGGACATTTACATCAGTCGAAGACTTCTTGGGACT
TTTACTTGGACTCTCTCTGATTCTGAGGGTAATGAAACACCGGGTGGGTATTGTCTGACA
AGATGGATGCTAATTGAGGCCGAGCTGAAGTGCTTTGGGAACACAGCAGTTGCAAAATGC
AATGAGAAACATGATGAAGAGTTTTGTGACATGTTAAGGTTGTTTGACTTTAACAAGCAA
GCTATAAGGAGACTGAAGACAGAAGCGCAGATGAGTATCCAATTGATAAACAAAGCAGTG
AACGCACTGATAAATGACCAACTGATCATGAAGAATCATTTGAGAGATATCATGGGAATT
CCTTACTGCAATTACAGCAAGTACTGGTACCTAAATCACACTGTAACAGGGAAAACATCG
TTGCCAAGATGCTGGCTTGTGTCAAATGGTTCCTACCTGAATGAGACACATTTTTCTGAT
GACATTGAACAACAAGCAGACAACATGATAACAGAACTGTTGCAAAAGGAGTACATGGAC
AGGCAAGGGAAAACACCCTTAGGGTTAGTAGATCTTTTTGTCTTCAGCACCAGTTTTTAT
CTCATTAGCATCTTCCTCCACCTAGTTAAAATCCCAACCCATAGACATATTATAGGGAAA
CCCTGCCCTAAACCACACAGACTCAACCACATGGGCATATGCTCATGTGGTCTGTACAAA
CATCCTGGTGTACCAGTTAAGTGGAAAAGATAGATGAGTGCTTCTAAGGAAGTGAAGTCA
TTCCTCTGGACACAATCATTGAGGAGGGAGCTTTCAGGTTATTGCTCCAACATAAAGCTT
CAGGTTGTCAAGGATGCTCAGGCTCTCCTTCATGGTCTTGACTTTTCTGAAGTCAGCAAT
GTGCAGCGCTTAATGCGCAAACAAAAGAGAGATGACAGTGATCTGAAACGTCTCAGAGAT
CTGAATCAGGCTGTCAACAATCTTGTAGAACTCAAATCAACACAGCAGAAGAGCATCTTG
AGAGTTGGAACCTTGACTTCAGATGACCTGCTGACATTAGCAGCCGACTTGGAGAAACTA
AAGTCGAAGGTCATTAGAACAGAAAGGCCACTAAGTTCAGGTGTTTATATGGGGAATTTG
AGTGCACAGCAGCTTGAGCAAAGAAGAGCATTGCTGAACATGATTGGCATGGTTGGTGGA
GCTCAGGGCACCCAACCTGGGAGAGACGGAGTTGTTAGGGTGTGGGATGTTAAGAATCCA
GACCTTTTGAACAACCAGTTCGGCACCATGCCTAGTCTGACATTAGCATGTCTCACCAAA
CAAGGTCAAGTTGATTTGAATGATGCCGTTTTAGCACTAACAGACCTGGGTCTAATATAC
ACAGCTAAGTACCCAAACAGCTCCGATCTAGACAGACTTTCCCAAAGCCATCCCATACTG
AATATGGTGGACACTAAGAAGAGCTCTTTGAACATTTCTGGTTACAACTTCAGCTTGGGA
GCCGCAGTGAAAGCTGGGGCTTGTATGCTTGATGGGGGGAACATGTTGGAGACCATCAAG
GTTACACCTCAGACAATGGATGGCATTCTGAAGTCTATTTTAAAGGTAAAAAAATCCTTG
GGAATGTTTGTTTCAGATACACCTGGTGAGAGGAACCCTTATGAAAATATACTTTACAAG
ATCTGTCTTTCTGGTGACGGTTGGCCCTACATAGCTTCAAGGACTTCTATTGTGGGTAGA
GCCTGGGAGAACACTACTGTGGATCTCGAGTCAGATGGAAAACCACAAAAAGTGGGCACT
GCTGGGTCCAACAAGTCCTTACAGTCAGCAGGGTTTCCAACAGGGCTGACCTATTCTCAG
TTGATGACACTTAAAGATTCAATGATGCAGCTTGACCCAAGTGCCAAAACCTGGATAGAC
ATTGAAGGTCGTCCAGAAGACCCTGTGGAAATAGCTCTTTACCAACCTATGTCGGGCTGT
TACATACATTTCTTTAGAGAACCAACAGACTTAAAACAGTTCAAGCAAGATGCCAAATAT
TCTCATGGGATTGATGTAGCAGATCTTTTCCCTGCTCAACCTGGTTTAACCAGTGCAGTT
ATTGAAGCCCTCCCTCGCAATATGGTACTGACCTGTCAAGGTTCAGATGATATTAAGAGA
CTCTTGGATTCCCAAGGAAGAAGGGACATAAAGCTTATTGACATTGCACTGAGCAAGGCT
GACTCTAGGAGATTTGAAAATGCTGTTTGGGATCAGTGTAAAGATCTATGCCATATGCAT
ACTGGAGTGGTAGTCGAAAAGAAGAAAAGAGGAGGCAAAGAAGAGATTACCCCGCACTGT
GCTTTGATGGACTGCATAATGTATGATGCAGCTGTGTCAGGAGGACTCAATATACCAGTT
TTAAGGGCAGTTCTCCCCAGAGACATGGTGTTTAGAACCTCAAGCCCCAAGGTCGTCCTG
TAA
>LASV274_NG_2010H
ATGGGACAAATCATAACATTTTTCCAGGAAGTACCTCATGTCATAGAGGAAGTGATGAAC
ATTGTCCTGATTGCTCTCAGCCTTCTGGCAATACTGAAGGGGATCTACAATGTTGCTACC
TGTGGCCTCTTTGGACTGGTGTCCTTCCTCCTCTTATGTGGAAGATCATGTTCAACAATT
TACAAGGGTGTTTATGAGCTACAAACTCTGGAGCTAGACATGGCAAGCCTTAATATGACA
ATGCCCTTATCTTGCACGAAGAACAACAGCCACCATTACATCATGGTCGGAAATGAGACT
GGCTTGGAGCTGACTTTAACAAATACAAGTATCATCAACCACAAATTTTGTAACCTCTCT
GATGCACATAAAAAGAATCTTTATGATCATGCTTTAATGAGTATCATTTCAACCTTCCAC
TTATCCATTCCTAACTTTAATCAGTATGAAGCAATGAGCTGTGACTTCAATGGGGGGAAG
ATAAGTGTTCAGTACAACCTCAGCCACACTTATGCTGTGGATGCAGCCAACCACTGTGGG
ACTATCGCCAATGGTGTTCTTCAGACTTTTATGAGGATGGCTTGGGGTGGCAGTTATATA
GCACTTGATTCCGGAAAGGGGAGCTGGGACTGTATAATGACTTCCTATCAATATTTGATA
ATCCAAAACACCACTTGGGAAGATCACTGCCAGTTTTCTCGTCCATCCCCTATCGGTTAC
CTAGGGCTACTGTCACAAAGGACCAGGGACATTTACATCAGTCGAAGACTTCTTGGGACT
TTTACTTGGACTCTCTCTGATTCTGAAGGTAATGAAACACCGGGTGGGTATTGTTTAACA
AGATGGATGCTGATTGAGGCCGAGTTGAAATGCTTTGGGAACACAGCAGTTGCGAAATGC
AATGAGAAACATGATGAAGAGTTTTGTGACATGTTAAGATTATTTGACTTTAACAAACAA
GCTATAAGAAGGCTAAAGACAGAAGCACAGATGAGTATCCAGCTGATAAACAAAGCAGTG
AACGCACTGATCAATGACCAGCTGATTATGAAGAATCATTTGAGAGACATCATGGGGATC
CCTTACTGCAATTACAGCAAGTACTGGTATCTAAATCATACTGTAACAGGGAAGACATCG
TTGCCAAGGTGCTGGCTTGTGTCAAATGGTTCCTACCTGAATGAGACACATTTTTCTGAT
GACATTGAACAACAAGCAGACAACATGATAACAGAACTACTGCAAAAGGAGTACATAGAC
AGGCAAGGGAAAACACCTTTAGGGTTAGTAGATCTTTTTGTCTTCAGTACCAGCTTTTAT
CTCATTAGCATCTTCCTCCACCTGGTTAAAATCCCAACCCACAGACATGTCGTAGGAAAA
CCCTGCCCTAAACCACACAGACTCAACCACATGGGCATATGTTCATGTGGTCTATATAAA
CATCCTGGTGTGCCAGTCAAGTGGAAAAGATAGATGAGTGCTTCTAAGGAAGTGAAGTCA
TTTCTCTGGACACAGTCATTGAGGAGGGAGCTTTCAGGTTATTGCTCCAACATAAAACTT
CAAGTTGTTAAGGATGCTCAGGCTCTCCTTCATGGTCTTGACTTTTCTGAAGTCAGCAAT
GTGCAGCGCTTAATGCGCAAACAAAAGAGGGATGATAGTGATCTGAAACGTCTCAGAGAT
TTGAATCAGGCTGTCAACAACCTTGTAGAACTTAAATCGACACAACAAAAGAGTATCTTG
AGAGTTGGGACCTTGACCTCAGATGACCTGCTGACATTGGCAGCTGACTTGGAGAAACTA
AAGTCGAAGGTCATTAGAACAGAAAGGCCACTAAGCTCAGGTGTTTATATGGGGAATTTG
AGTACACAGCAGCTTGAGCAGAGAAGAGCATTGCTGAACTTGATAGGCATGGTTGGTGGG
GCTCAGGGCACCCAACCTGGAAGAGACGGAGTTGTTAGGGTTTGGGATGTTAAGAATCCG
GACCTTTTGAACAACCAGTTCGGCACCATGCCTAGTCTGACATTGGCATGTCTCACCAAA
CAAGGTCAAGTTGATTTGAATGATGTCGTCTTAGCACTGACAGACCTGGGCCTAATATAC
ACAGCCAAATACCCAAATAGCTCCGACCTGGACAGACTTTCTCAAAGCCATCCTATACTG
AATATGGTGGACACTAAGAAGAGCTCCTTGAACATTTCTGGTTTCAACTTCAGCTTAGGA
GCTGCAGTGAAAGCTGGAGCTTGTATGCTTGATGGGGGGAACATGTTGGAGACCATCAAG
GTTACACCTCACACAATGGATGGCATCTTGAAGTCTATTTTAAAGGTAAAAAAATCTCTG
GGAATGTTTGTTTCGGACACACCTGGTGAGAGGAACCCTTATGAGAATATACTTTACAAG
ATCTGTCTTTCCGGTGACGGATGGCCTTACATAGCTTCAAGGACTTCTATTGTGGGTAGG
GCTTGGGAGAATACCACTGTGGATCTCGAGTCAGATGGAAAACCGCATAAAGTGGGCACT
GCTGGGTCCAACAAGTCTTTACAGTCAGCAGGGTTCCCAACAGGGCTGACTTATTCTCAG
TTGATGACACTTAAAGACTCAATGATGCAGCTTGACCCAAGTGCCAAAACCTGGATAGAT
ATTGAAGGTCGTCCAGAAGACCCTGTGGAGATAGCCCTTTACCAACCTATGTCAGGCTGT
TACATACACTTCTTCAGAGAACCAACAGACTTGAAACAGTTCAAGCAAGATGCCAAATAT
TCTCATGGGATTGATGTGGCAGATCTTTTCCCTGCTCAACCTGGTTTGACCAGTGCAGTC
ATTGAAGCCCTCCCTCGCAATATGGTGTTAACCTGTCAAGGTTCAGATGATATTAAGAGA
CTCTTAGACTCCCAAGGAAGAAGGGATATAAAGCTTATTGACATTGCACTGAGCAAGGCT
GACTCTAGGAGATTTGAGAATGCTGTTTGGGATCAGTGCAAAGATCTATGCCATATGCAC
ACTGGAGTGGTTGTCGAAAAGAAGAAAAGAGGAGGCAAAGAAGAAATCACCCCGCACTGT
GCTTTAATGGACTGCATAATGTATGATGCAGCTGTGTCAGGAGGACTCAATATACCAGTT
TTAAGGGCAGTTCTCCCCAGGGACATGGTGTTTAGAACCTCAAGTCCCAAGGTCGTCCTG
TAA
>ISTH1096_NG_2012H
ATGGGACAAATCATAACATTTTTCCAGGAAGTACCCCATGTCATAGAAGAAGTGATGAAC
ATTGTCCTGATTGCTCTCAGCCTTCTGGCAATACTGAAAGGGATCTACAATGTTGCTACC
TGTGGCCTCTTTGGATTGGTGTCCTTCCTCCTCTTGTGTGGAAGATCATGCTCAACAACT
TACAAGGGTGTTTATGAGCTACAAACTCTAGAGCTAGACATGGCAAGCCTTAATATGACA
ATGCCCTTATCTTGCACGAAGAACAACTCCCACCATTACATCATGGTCGGAAATGAGACT
GGCTTGGAGCTGACTTTGACAAATACAAGCATTATCAACCACAAGTTTTGTAACCTTTCT
GATGCGCATAAAAAGAATCTTTATGACCATGCTTTGATGAGTATCATCTCAACCTTCCAT
TTATCCATTCCTAACTTTAATCAGTATGAGGCAATGAGTTGTGATTTCAATGGGGGAAAG
ATAAGTGTTCAGTACAACCTTAGCCACACTTATGCTATAGATGCAGCCAACCACTGTGGG
ACCATTGCCAATGGCGTCCTTCAGACTTTTATGAGAATGGCTTGGGGTGGCAGTTACATA
GCACTTGATTCCGGAAAGGGAAGCTGGGATTGCATAATGACTACCTACCAATATTTGATA
ATCCAAAACACCACTTGGGAAGATCACTGCCAGTTTTCTCGCCCATCCCCCATCGGTTAT
CTGGGGCTACTATCACAAAGAACCAGAGACATTTACATTAGTCGAAGACTCCTTGGGACT
TTCACTTGGACTCTCTCTGACTCTGAAGGTAATGAAACACCGGGTGGGTATTGTCTAACA
AGATGGATGCTGATTGAGGCCGAGTTGAAGTGCTTTGGAAACACAGCAGTTGCAAAATGC
AATGAGAAACATGATGAAGAGTTTTGTGACATGTTAAGATTGTTTGACTTTAACAAACAA
GCTATAAGGAGGCTGAAGACAGAAGCACAGATGAGCATCCAACTGATAAATAAAGCGGTG
AACGCACTGATCAATGACCAGCTGATCATGAAGAATCATTTGAGAGACATCATGGGAATT
CCTTACTGCAATTACAGCAAGTATTGGTATCTAAACCACACTGTAACAGGGAAGACATCA
TTGCCAAGATGCTGGCTTGTGTCAAATGGTTCCTACCTGAATGAGACACACTTCTCTGAT
GACATTGAACAACAAGCAGACAACATGATAACAGAATTGTTGCAAAAGGAGTATATGGAC
AGGCAAGGGAAAACACCCTTAGGGTTAGTAGATCTTTTTGTCTTCAGCACTAGCTTCTAT
CTCATCAGCATCTTCCTCCACCTGGTTAAAATCCCAACCCACAGACATGTCATAGGGAAA
CCCTGCCCTAAACCACATAGACTCAACCACATGGGCATATGCTCATGTGGTCTGTACAAA
CATCCTGGCGTGCCAGTCAAGTGGAAAAGATAGATGAGTGCTTCTAAGGAAGTGAAGTCA
TTTCTCTGGACACAGTCATTGAGGAGGGAGCTTTCAGGTTATTGCTCCAGCATAAAACTT
CAAGTTGTTAAGGATGCTCAGGCTCTCCTTCATGGTCTTGACTTTTCTGAGGTCAGCAAT
GTGCAGCGCTTAATGCGCAAACAAAAGAGGGATGATAGTGATCTGAAACGTCTCAGAGAT
TTGAATCAGGCTGTCAACAATCTTGTAGAACTCAAATCGACACAACAAAAGAGCATCTTG
AGAGTTGGGACCTTGACCTCGGATGACCTGCTGACATTGGCAGCCGACCTGGAAAAACTA
AAGTCGAAGGTCATTAGAACAGAAAGGCCACTAAGCTCAGGTGTTTATATGGGGAATTTG
AGTACACAGCAACTTGAGCAAAGAAGAGCATTGCTGAACATGATAGGCATGGTTGGCGGG
GCCCAGGGTACCCAACCTGGAAGGGACGGAGTTGTTAGAGTGTGGGATGTTAAGAATCCG
GATCTTTTGAACAATCAGTTCGGCACCATGCCTAGTCTGACATTAGCATGTCTCACCAAA
CAAGGCCAAGTTGATTTGAATGATGCTGTCTTAGCACTAACAGATCTGGGTCTAATATAC
ACAGCTAAGTATCCAAATAGCTCCGACCTGGACAGACTTTCCCAAAGCCACCCTATACTG
AATATGGTGGACACTAAGAAGAGCTCCCTGAACATTTCTGGCTACAACTTCAGCTTAGGA
GCTGCAGTGAAAGCTGGAGCTTGTATGCTTGATGGGGGAAACATGTTGGAGACCATTAAG
GTTACACCTCAGACAATGGATGGCATCTTGAAGTCTATCTTAAAGGTAAAAAGATCTTTG
GGAATGTTTGTTTCAGATACACCTGGTGAGAGGAACCCTTACGAAAACATACTTTACAAG
ATCTGTCTTTCTGGCGACGGCTGGCCCTACATAGCTTCAAGGACTTCTATTGTGGGTAGA
GCTTGGGAGAATACTACTGTGGATCTCGAGTCAGATGGAAAACCACAGAAAATGGGCACT
GCTGGGTCCAACAAGTCTTTACAGTCAGCAGGGTTTCCAACAGGGCTGACCTATTCTCAG
TTGATGACACTTAAAGACTCGATGATGCAGCTTGACCCAAGTGCCAAAACCTGGATAGAC
ATTGAAGGTCGTCCAGAAGACCCTGTGGAAATAGCTCTTTACCAACCTGTGTCTGGCTGT
TACATACACTTCTTCAGAGAACCAACAGATTTAAAACAGTTCAAGCAAGATGCCAAGTAT
TCTCATGGGATTGATGTGGCAGATCTTTTCCCTGCTCAACCTGGTTTGACCAGTGCAGTC
ATTGAAGCTCTCCCTCGCAATATGGTACTGACCTGTCAAGGTTCAGATGATATTAAGAGA
CTCTTGGATTCCCAAGGAAGAAGGGACATAAAGCTTATTGACATTGCACTGAGCAAGGCT
GATTCTAGGAGATTTGAAAATGCTGTTTGGGATCAGTGCAAAGATCTATGCCATATGCAT
ACTGGGGTGGTTGTCGAAAAGAAGAAAAGAGGAGGCAAAGAAGAAATTACCCCGCACTGT
GCTTTAATGGACTGCATAATGTATGATGCAGCTGTGTCAGGAGGACTCAATATACCAGTT
CTAAGAGCAGTTCTCCCCAGAGACATGGTGTTTAGAACCTCAAGCCCCAAAGTCGTCCTG
TAA
>LASV221_NG_2010H
ATGGGACAAATCATAACATTTTTCCAGGAAGTACCTCATGTCATAGAGGAAGTGATGAAC
ATTGTCCTGATTGCTCTCAGCCTTCTGGCAATACTGAAAGGGATCTACAATGTTGCTACC
TGTGGCCTCTTTGGATTGGTGTCCTTCCTCCTCTTATGTGGAAGATCATGCTCAACAACT
TACAAGGGTGTTTATGAGCTACAAACTCTAGAGCTAGACATGGCAAGCCTTAATATGACA
ATGCCCTTATCTTGCACGAAGAACAACTCCCACCATTACATCATGGTCGGAAATGAGACT
GGCTTGGAGCTGACTTTGACAAATACAAGCATTATCAACCACAAGTTTTGTAACCTTTCT
GATGCGCATAAAAAGAATCTTTATGACCATGCTTTAATGAGTATCATCTCAACCTTCCAC
TTGTCCATTCCTAACTTTAATCAGTATGAAGCAATGAGTTGTGATTTCAATGGGGGAAAG
ATAAGTGTTCAGTACAACCTTAGCCACACTTATGCTATAGATGCAGCCAACCACTGTGGG
ACCATTGCCAATGGCGTTCTTCAGACTTTCATGAGAATGGCTTGGGGTGGCAGTTACATA
GCACTTGATTCCGGAAAGGGGAGCTGGGATTGCATAATGACTTCCTACCAATATTTGATA
ATCCAAAACACCACATGGGAAGATCACTGCCAGTTTTCTCGCCCATCCCCCATCGGTTAT
CTGGGGCTACTATCACAAAGAACCAGGGACATTTACATTAGTCGAAGACTTCTTGGGACT
TTCACTTGGACTCTCTCTGACTCTGAAGGTAATGAAACACCGGGTGGGTATTGTCTAACA
AGATGGATGCTGATTGAGGCCGAGTTGAAGTGCTTTGGAAACACAGCAGTTGCAAAATGC
AATGAAAAACATGATGAAGAGTTTTGTGATATGTTGAGATTGTTTGACTTCAACAAACAA
GCTATAAGGAGGCTAAAGACAGAAGCACAGATGAGTATCCAACTGATAAACAAAGCGGTG
AACGCACTGATCAATGACCAGCTGATCATGAAGAATCATTTGAGAGATATCATGGGAATT
CCTTACTGCAATTACAGCAAGTATTGGTATCTAAATCACACTGTAACAGGGAAGACATCG
TTGCCAAGATGCTGGCTTGTGTCGAATGGTTCTTACCTGAATGAGACACATTTTTCTGAT
GACATTGAACAACAAGCAGACAACATGATAACAGAAATGTTGCAAAAGGAGTACATGGAC
AGGCAAGGGAAAACACCCTTAGGGTTAGTAGATCTTTTTGTCTTCAGCACCAGCTTTTAT
CTCATTAGCATCTTCCTCCACCTAGTTAAAATTCCAACCCACAGACATGTCATAGGGAAA
CCCTGCCCTAAACCACACAGACTCAACCACATGGGCATATGTTCATGTGGTCTGTATAAG
CATCCTGGCGTGCCAGTCAAGTGGAAAAGATAGATGAGTGCTTCTAAGGAAGTAAAGTCA
TTTCTCTGGACACAGTCATTGAGGAGGGAGCTTTCAGGTTATTGCTCCAGCATAAAACTT
CAAGTTGTTAAGGATGCTCAGGCTCTCCTTCATGGTCTTGACTTTTCTGAAGTCAGCAAT
GTGCAGCGCTTAATGCGCAAACAAAGGAGGGATGATAGTGATCTGAAACGTCTCAGAGAT
TTGAATCAGGCTGTCAACAATCTTGTAGAACTCAAATCGACACAACAAAAGAGCATCTTG
AGAGTTGGGACCTTGACCTCGGATGACCTGCTGACATTGGCAGCCGACCTAGAAAAACTA
AAGTCGAAGGTCATTAGAACAGAAAGGCCACTAAGCTCAGGTGTTTATATGGGGAATTTG
AGCACACAGCAGCTTGAGCAAAGAAGAGCATTGCTGAACATGATAGGCATGGTTGGTGGG
GCCCAGGGCACCCAACCTGGAAGGGACGGAGTTGTTAGAGTGTGGGATGTTAAGAATCCG
GATCTTTTGAACAATCAGTTCGGCACCATGCCTAGTCTGACATTAGCATGTCTCACCAAA
CAAGGCCAAGTTGATTTGAATGATGCTGTCTTGGCACTAACAGATCTGGGTCTAATATAC
ACAGCTAAGTATCCAAATAGCTCCGACCTGGACAGACTTTCCCAAAGCCATCCTATACTG
AACATGGTGGACACCAAGAAGAGCTCCTTGAACATTTCTGGCTACAACTTCAGCTTAGGA
GCTGCAGTGAAAGCTGGAGCTTGTATGCTTGATGGGGGAAACATGTTGGAGACCATTAAG
GTCACACCTCAGACAGTGGATGGCATCTTGAAGTCTATTTTAAAGGTAAAAAGATCTTTG
GGAATGTTTGTTTCAGATACACCTGGTGAGAGGAACCCTTACGAGAACATACTTTACAAG
ATCTGTCTTTCTGGCGACGGCTGGCCCTACATAGCTTCAAGGACTTCTATTGTGGGTAGA
GCTTGGGAGAATACTACTGTGGATCTCGAGTCAGATGGAAAACCACAGAAAGTGGGTACT
GCTGGGTCCAACAAGTCTTTACAGTCAGCGGGGTTTCCAACAGGGCTGACCTATTCTCAG
TTGATGACACTTAAAGACTCGATGATGCAGCTTGACCCAAGTGCCAAAACCTGGATAGAC
ATTGAGGGTCGTCCAGAAGACCCTGTGGAAATTGCTCTTTACCAACCTATGTCTGGCTGT
TACATACACTTCTTCAGAGAACCAACAGATTTAAAACAGTTCAAGCAAGATGCCAAATAT
TCTCATGGGATTGATGTGGCAGATCTTTTCCCTGCTCAACCTGGTTTGACCAGTGCAGTC
ATTGAAGCTCTCCCTCGCAACATGGTACTGACCTGTCAAGGTTCAGATGATATTAAGAGA
CTCTTGGACTCCCAAGGAAGAAGGGACATAAAGCTTATTGACATTGCACTGAGCAAGGCT
GATTCTAGGAAATTTGAAAATGCTGTTTGGGATCAGTGCAAAGATCTATGCCATATGCAT
ACTGGAGTGGTTGTCGAAAAGAAGAAAAGAGGAGGTAAAGAAGAAATCACCCCGCACTGT
GCTTTAATGGACTGCATAATGTATGATGCAGCTGTGTCAGGAGGACTCAACATACCAGTT
CTAAGAGCAGTTCTCCCCAGAGACATGGTGTTTAGAACCTCGAGCCCCAAAGTCGTCCTG
TAA
>LASV267_NG_2010H
ATGGGACAAATCATAACATTTTTCCAAGAAGTACCTCATGTCATAGAGGAAGTGATGAAC
ATTGTCTTAATTGCTCTCAGCCTTCTGGCAATACTGAAAGGGATATACAATGTTGCTACC
TGTGGCCTCTTTGGATTGGTGTCCTTTCTCCTCTTATGTGGAAGATCATGCTCAACAACT
TACAAGGGTGTTTATGAGCTACAAACTCTGGAGCTGGACATGGCGAGCCTTAATATGACA
ATGCCCTTATCTTGCACGAAGAACAACAGCCACCATTACATCATGGTCGGAAATGAGACC
GGCTTGGAGTTAACTTTAACAAATACAAGTATTATCAACCACAAGTTTTGCAACCTTTCT
GATGCACATAAAAAGAATCTTTATGACCATGCTTTAATGAGTATCATCTCAACTTTTCAC
TTATCCATTCCTAACTTTAATCAGTATGAAGCAATGAGTTGTGACTTCAATGGGGGAAAG
ATAAGTGTTCAATACAACCTTAGCCACACTTATGCTGTAGATGCAGCTAACCACTGTGGG
ACCATTGCTAATGGCGTTCTTCAGACTTTTATGAGGATGGCTTGGGGTGGCAGTTACATA
GCACTTGATTCCAGAAAGGGGAGTTGGGATTGCATAATGACTTCCTACCAATATTTGATA
ATCCAAAACACCACTTGGGAAGATCACTGCCAGTTTTCTCGCCCATCCCCCATCGGTTAT
CTGGGGCTACTGTCACAAAGGACCAGGGACATTTATATCAGTCGAAGACTTCTTGGGACT
TTTACTTGGACTCTCTCTGATTCTGAAGGTAATGAAACACCGGGTGGGTATTGTCTAACA
AGATGGATGCTGATTGAGGCCGAGTTGAAGTGCTTTGGAAACACAGCAGTTGCGAAATGC
AATGAGAAACATGATGAAGAGTTTTGTGACATGTTAAGATTGTTTGACTTTAACAAACAA
GCTATAAGGAGGCTGAAGACAGAAGCACAGATGAGTATCCAACTGATAAACAAAGCAGTG
AACGCACTGATCAATGACCAGCTGATTATGAAGAATCATTTGAGAGATATCATGGGAATT
CCTTACTGCAATTACAGCAAGTATTGGTATCTAAATCACACTGTGACAGGGAAGACATCG
TTGCCAAGATGCTGGCTTGTGTCAAATGGTTCCTACCTGAATGAGACACACTTTTCTGAT
GATATTGAGCAACAAGCAGACAACATGATAACAGAGCTGTTACAAAAGGAGTACATGGAC
AGGCAAGGGAAAACACCCTTAGGGTTAGTAGATCTTTTTGTTTTTAGCACCAGCTTTTAT
CTCATTAGCATCTTCCTCCACCTGATTAAAATCCCAACCCACAGACATGTCATAGGGAAA
CCTTGCCCTAAACCACACAGACTCAACCACATGGGCATATGCTCATGTGGTCTGTACAAA
CATCCTGGTGTACCAGTCAAGTGGAAAAGATAAATGAGTGCTTCTAAGGAAGTGAAGTCA
TTTCTTTGGACACAGTCATTGAGGAGGGAGCTTTCAGGTTATTGCTCCAGTATAAAACTT
CAAGTTGTTAAAGATGCTCAGGCTCTCCTTCATGGTCTTGATTTTTCTGAAGTGAGCAAT
GTGCAGCGCTTAATGCGCAAACAAAAAAGAGATGATAGTGATTTGAAACGTCTCAGAGAC
CTGAACCAGGCTGTTAACAATCTCGTAGAACTCAAATCGACGCAACAAAAGAGCATCTTG
AGAGTTGGGACCTTGACCTCAGATGACCTGCTGACATTGGCAGCTGACTTGGAGAAACTG
AAGTCGAAGGTCATTAGAACAGAAAGGCCACTAAGCTCAGGTGTTTATATGGGGAATTTG
AGTGCACAACAGCTTGAGCAGAGAAGAGCATTGCTGAACATGATAGGCATGGTTGGCGGG
GCTCAGGGCACCCAACCTGGAAGAGACGGGGTTGTTAGGGTGTGGGATGTTAAGAATCCG
GATCTTTTGAACAACCAGTTTGGCACCATGCCTAGTCTGACATTAGCATGTCTCACCAAA
CAAGGTCAAGTTGATTTGAATGATGCCGTCTTAGCACTAACAGACCTGGGTCTGATATAC
ACAGCTAAGTATCCAAATAGCTCCGACCTGGACAGACTTTCCCAAAGCCATCCTATACTG
AACATGGTGGACACTAAGAAGAGCTCCTTGAACATTTCTGGTTACAACTTCAGCTTAGGA
GCTGCAGTGAAAGCTGGAGCTTGTATGCTTGATGGGGGGAACATGTTGGAGACCATCAAG
GTTACACCTCAGACAATGGATGGCATCTTGAAATCTATCTTAAAGGTAAAAAGATCTTTG
GGAATGTTTGTTTCAGATACACCTGGTGAGAGGAACCCTTATGAAAACATACTTTACAAG
ATCTGTCTTTCCGGTGACGGCTGGCCCTACATAGCTTCCAGGACTTCTATTGTGGGTAGA
GCTTGGGAGAATACTACTGTAGATCTCGAGTCAGATGGGAAACCACAAAAAGTGGGTACT
GCTGGGTCCAACAAGTCTTTACAGTCAGCGGGGTTCCCAACAGGGCTGACCTATTCTCAG
TTGATGACGCTCAAAGACTCAATGATGCAGCTTGACCCAAGTGCCAAAACCTGGATAGAC
ATTGAAGGCCGTCCAGAAGACCCCGTGGAAATAGCTCTTTACCAACCTATGTCAGGCTGT
TACATACACTTCTTTAGAGAACCAACAGACTTAAAGCAGTTCAAGCAAGATGCTAAGTAC
TCTCATGGGATTGATGTGGCAGATCTTTTCCCTGCTCAACCTGGTTTGACCAGTGCAGTC
ATTGAAGCCCTCCCTCGCAATATGGTGCTGACCTGCCAAGGTTCAGATGATATTAAGAGG
CTTTTAGACTCCCAAGGAAGAAGGGACATAAAGCTTATTGACATTGCACTGAGCAAAGCT
GACTCTAGGAGATTTGAAAATGCTGTTTGGGATCAGTGCAAAGATCTGTGCCATATGCAT
ACTGGAGTGGTTGTCGAAAAGAAGAAGAGAGGAGGCAAAGAAGAAATTACCCCGCACTGT
GCTTTAATGGACTGCATCATGTATGATGCAGCTGTGTCTGGAGGACTCAATATACCAGTT
TTAAGAGCGGTTCTCCCCAGAGACATGGTGTTTAGAACCTCAAGCCCCAAGGTCGTCCTG
TAA
>ISTH0012_NG_2011H
ATGGGACAAATCATAACATTTTTCCAGGAAGTGCCTCATGTCATAGAAGAAGTGATGAAC
ATTGTCCTGATTGCTCTCAGCCTTCTGGCAATATTGAAAGGGATCTACAATGTTGCTACC
TGTGGCCTCTTTGGATTGGTGTCCTTCCTTCTCTTATGTGGAAGATCATGCTCAACAACT
TACAAAGGTGTTTATGAATTACAAACTCTAGAGCTAGACATGGCAAGCCTTAATATGACA
ATGCCCTTATCTTGCACAAAGAATAACAGCCACCATTACATCATGGTCGGAAATGAGACT
GGTTTAGAGCTGACTCTAACAAATACAAGTATCATCAACCACAAGTTCTGTAACCTTTCT
GATGCACATAAAAAGAATCTTTATGACCATGCTTTAATGAGTATCATCTCAACCTTCCAC
TTATCCATTCCCAACTTCAATCAGTATGAAGCAATGAGTTGTGACTTCAATGGGGGGAAG
ATAAGTGTTCAGTACAACCTTAGCCACACTTATGCTGTAGATGCAGCTAACCACTGTGGG
ACTGTTGCTAATGGCGTTCTCCAGACTTTCATGAGGATGGCTTGGGGTGGCAGTTACATA
GCACTTGACTCCGGGAAAGGGAGCTGGGATTGCATAATGACTTCCTACCAATATCTGATA
ATCCAGAACACCACTTGGGAAGATCACTGCCAGTTTTCTCGCCCATCCCCCATCGGTTAT
CTGGGGCTGCTGTCACAAAGGACCAGGGACATTTACATCAGTCGAAGACTCCTTGGGACT
TTTACTTGGACCCTCTCTGATTCTGAAGGCAATGAAACACCGGGTGGGTATTGTCTAACA
AGATGGATGCTGATTGAGGCCGAATTGAAGTGCTTTGGGAACACAGCAGTTGCGAAATGC
AATGAGAAACATGATGAGGAGTTTTGTGACATGTTAAGATTGTTTGACTTTAACAAACAA
GCTATAAGGAGGCTGAAGACAGAAGCGCAGATGAGTATCCAACTGATAAACAAAGCAGTG
AACGCACTGATCAATGACCAGCTGATTATGAAGAATCATTTAAGAGATATCATGGGAATT
CCTTACTGCAATTACAGCAAGTATTGGTATTTAAATCACACTGTAACAGGGAAGACATCG
TTGCCAAGATGCTGGCTTGTGTCGAATGGTTCCTACCTGAATGAGACACATTTTTCTGAT
GACATTGAACAACAAGCAGACAACATGATAACAGAACTGCTGCAGAAGGAGTACATGGAC
AGGCAAGGAAAAACACCCTTAGGGTTAGTAGATCTTTTTGTCTTCAGCACCAGTTTTTAT
CTCATTAGCATCTTTCTCCACCTGGTCAAAATCCCAACTCACAGACATGTCATAGGAAAA
CCCTGCCCTAAACCACACAGACTCAACCACATGGGCATATGCTCATGTGGTCTGTACAAA
CATCCTGGTGTGCCAGTCAAATGGAAAAGATAGATGAGCGCTTCTAAGGAAGTGAAGTCA
TTTCTCTGGACACAGTCATTGAGGAGGGAGCTTTCAGGTTATTGCTCCAACATAAAGCTT
CAAGTTGTTAAGGATGCTCAGGCTCTCCTTCATGGTCTTGACTTTTCTGAAGTTAGCAAT
GTGCAGCGCTTGATGCGCAAACAAAAGAGGGATGATGGTGATCTGAAACGTCTAAGAGAT
CTGAATCAGGCTGTCAACAATCTTGTAGAACTCAAATCAACACAACAAAAGAGTATCTTG
AGAGTTGGGACCTTGACCTCAGATGATCTGCTGACATTGGCAGCTGACTTAGAGAAACTA
AAGTCGAAGGTCATCAGAACAGAAAGGCCACTAAGCTCAGGTGTTTACATGGGGAATTTG
AGTACACAGCAACTTGAGCAAAGAAGGGCATTGCTGAACATGATAGGCATGGTTGGTGGG
GCTCAAGGCACCCAACCTGGGAGAGACGGAGTTGTTAGGGTGTGGGATGTTAAGAATCCA
GATCTTTTGAACAACCAGTTCGGCACCATGCCTAGTCTGACATTAGCATGTCTCACTAAA
CAGGGTCAGGTTGATTTGAATGATGCCGTCTTAGCACTAACAGACCTGGGTCTAATATAC
ACAGCTAAGTACCCTAATAGCTCCGACCTGGACAGACTTTCCCAAAGCCATCCTATATTG
AATATGGTGGACACTAAGAAGAGCTCCTTGAACATCTCTGGTTATAACTTTAGCTTAGGA
GCTGCAGTGAAAGCTGGAGCTTGTATGCTTGATGGGGGGAACATGTTGGAGACCATCAAG
GTTACACCTCAGACAATGGATGGCATCTTGAAGTCTATTTTAAAGGTGAAAAAATCCTTG
GGAATGTTTGTTTCAGATACACCTGGTGAGAGGAACCCTTATGAGAACATACTTTACAAG
ATCTGTCTTTCCGGTGACGGCTGGCCCTACATCGCTTCAAGGACTTCTATTGTGGGTAGA
GCTTGGGAGAATACTACTGTAGATCTCGAGTCAGATGGGAAACCACAAAAAGTGGGAACT
GCTGGGTCCAACAAGTCTTTACAGTCAGCGGGGTTTCCAACAGGGCTGACTTATTCTCAG
TTGATGACACTCAAAGATTCAATGATGCAGCTTGACCCAAGTGCCAAAACCTGGATAGAC
ATTGAAGGTCGTCCAGAAGACCCTGTGGAAATAGCTCTTTACCAGCCTATGTCAGGCTGC
TATATACACTTCTTCAGAGAACCAACAGACTTAAAACAGTTCAAGCAAGATGCCAAATAT
TCTCATGGGATTGATGTGACAGATCTTTTCTCTGCTCAACCTGGATTAACCAGTGCAGTC
ATTGAAGCCCTCCCTCGCAATATGGTACTGACCTGTCAAGGTTCAGATGATATTAAGCGA
CTCTTGGATTCCCAAGGAAGAAGGGATATAAAGCTTATTGACATTGCACTGAACAAGGCT
GACTCTAGGAGATTTGAAAATGCTGTTTGGGATCAGTGCAAAGATCTATGCCATATGCAC
ACTGGAGTGGTTGTCGAAAAGAAGAAAAGAGGAGGCAAAGAAGAAATTACCCCACACTGT
GCTCTAATGGACTGCATAATGTACGATGCAGCTGTGTCAGGAGGCCTCAATATACCAGTT
TTGAGAGCAGTCCTCCCCAGGGACATGGTGTTTAGAACCTCAAGCCCCAAAGTCGTCCTG
TAA
>ISTH2046_NG_2012H
ATGGGACAAATCATAACATTCTTCCAGGAAGTACCCCATGTCATAGAAGAAGTGATGAAC
ATTGTCCTGATTGCCCTCAGCCTTCTGGCAATATTGAAAGGGATCTACAATGTCGCTACC
TGTGGCCTCTTTGGATTGGTGTCCTTCCTTCTCTTATGTGGAAGATCATGCTCAACAACT
TACAAAGGTGTTTATGAGCTACAAACTCTAGAGCTAGACATGGCAAGCCTTAACATGACA
ATGCCCTTATCCTGCACAAAGAACAACAGCCACCATTACATCATGGTCGGAAATGAGACT
GGCTTAGAGCTGACTTTAACAAATACAAGTATCATCAACCACAAGTTCTGTAACCTTTCT
GATGCACATAAAAAGAATCTTTATGACCATGCTTTAATGAGTATTATCTCAACCTTCCAC
TTATCCATTCCTAACTTTAATCAGTATGAAGCAATGAGTTGTGACTTCAATGGGGGGAAA
ATAAGTGTTCAGTACAACCTTAGCCACACTTATGCTGTAGATGCAGCTAACCACTGTGGG
ACTATTGCCAATGGCGTTCTCCAGACTTTCATGAGGATGGCTTGGGGTGGCAGTTACATA
GCACTTGATTCCGGAAAAGGGAGCTGGGATTGCATAATGACTTCCTACCAATATTTGATA
ATCCAGAACACCACCTGGGAAGATCACTGCCAGTTTTCTCGCCCATCCCCCATCGGTTAT
CTGGGGCTGCTGTCACAAAGGACCAAGGACATTTACATCAGTCGAAGACTCCTTGGGACT
TTTACTTGGACCCTCTCTGATTCTGAAGGCAATGAAACACCGGGTGGGTATTGTCTAACA
AGATGGATGCTGATTGAGGCCGAATTGAAGTGCTTTGGGAACACAGCAGTTGCGAAATGC
AATGAGAAACATGATGAGGAGTTTTGTGACATGTTAAGATTGTTTGACTTTAACAAACAG
GCTATAAGGAGGCTGAAGACAGAAGCACAGATGAGTATCCAACTGATAAACAAAGCAGTG
AACGCACTGATCAATGACCAGCTGATTATGAAGAATCATTTAAGAGACATCATGGGAATT
CCTTACTGCAATTACAGCAAGTATTGGTATTTAAATCACACTGTGACAGGGAAGACATCG
TTGCCAAGATGCTGGCTTGTGTCAAATGGTTCCTACCTGAATGAGACACATTTTTCTGAT
GACATTGAACAACAAGCAGACAACATGATAACAGAACTGTTGCAGAAGGAGTACATAGAC
AGGCAAGGGAAAACACCCTTAGGGTTAGTAGATCTTTTTGTCTTCAGCACCAGTTTTTAT
CTTATTAGCATTTTCCTCCACCTAGTTAAAATCCCAACTCACAGACATGTTATAGGAAAG
CCCTGCCCTAAACCACACAGACTCAACCACATGGGCATATGCTCTTGTGGTCTGTACAAA
CATCCTGGTGTACCAGTCAAATGGAAAAGATAGATGAGTGCTTCTAAGGAAGTGAAGTCA
TTTCTCTGGACACAGTCATTGAGGAGGGAGCTTTCAGGTTATTGCTCCAACATAAAGCTT
CAAGTTGTTAAGGATGCTCAGGCTCTCCTTCATGGTCTTGACTTTTCTGAAGTTAGCAAT
GTGCAGCGCTTGATGCGCAAACAAAAGAGGGATGATGGTGATCTGAAACGTCTCAGAGAT
CTGAATCAGGCTGTCAACAATCTTGTAGAACTCAAATCAACACAACAAAAGAGTATCTTG
AGAGTTGGGACTTTGACCTCAGATGACCTGCTGACATTGGCAGCTGACTTAGAGAAACTA
AAGTCGAAGGTCATCAGAACAGAAAGGCCACTAAGCTCAGGTGTTTATATGGGGAATCTG
AGTACACAGCAACTTGAGCAAAGAAGGGCATTGCTGAACATGATAGGCATGGTTGGTGGG
GCTCAGGGCACCCAACCTGGAAGAGACGGAGTTGTTAGGGTGTGGGATGTTAAGAATCCA
GATCTTTTGAACAACCAATTCGGCACCATGCCCAGTTTGACATTAGCATGTCTCACTAAA
CAGGGTCAGGTTGATTTGAATGATGCTGTCTTAGCACTAACAGACCTGGGTCTAATATAC
ACAGCTAAGTATCCTAATAGCTCTGACCTGGACAGACTTTCCCAAAGCCATCCTATATTG
AATATGGTGGACACTAAGAAGAGCTCTTTGAACATCTCTGGTTACAACTTTAGTTTAGGA
GCTGCAGTGAAAGCTGGAGCTTGTATGCTTGATGGGGGGAACATGTTGGAAACCATCAAG
GTTACACCTCAGACAATAGATGGCATCTTAAAGTCTATTTTGAAGGTAAAAAAATCCTTG
GGAATGTTTGTTTCAGATACACCTGGTGAAAGGAACCCTTATGAGAACATACTTTACAAG
ATCTGTCTTTCCGGTGACGGCTGGCCTTACATCGCTTCAAGGACTTCTATTGTGGGTAGA
GCTTGGGAGAATACTACTGTAGATCTTGAGTCAGATGGAAAACCACAAAAAGTGGGAACT
GCTGGATCCAACAAGTCTTTACAGTCAGCGGGGTTTCCAACAGGGCTGACTTATTCTCAG
TTGATGACACTTAAAGACTCAATGATGCAACTTGACCCAAGTGCCAAAACCTGGATAGAC
ATTGAAGGTCGTCCAGAAGACCCTGTGGAGATAGCTCTTTACCAGCCTATGTCGGGCTGC
TATATACACTTCTTCAGAGAACCAACAGACTTAAAACAGTTCAAGCAAGATGCCAAATAT
TCTCATGGGATTGATGTAACAGATCTTTTCTCTGCTCAACCTGGATTAACCAGTGCAGTC
ATTGAAGCTCTCCCTCGCAATATGGTACTGACCTGTCAAGGGTCAGATGATATTAAGCGA
CTCTTGGATTCCCAAGGAAGAAGGGACATAAAGCTTATTGACATTGCACTGAGCAAGGCT
GACTCTAGGAGATTTGAAAATGCTGTTTGGGATCAGTGCAAAGATCTATGCCATATGCAC
ACTGGAGTGGTCGTCGAAAAGAAGAAAAGAGGAGGCAAAGAAGAAATTACCCCACACTGT
GCTCTAATGGACTGCATAATGTATGATGCAGCTGTGTCAGGAGGTCTCAATATACCAGTT
CTGAGGGCAGTCCTCCCCAGGGACATGGTGTTTAGAACCTCAAGCCCCAAGGTCGTCCTG
TAA
>LASV242_NG_2010H
ATGGGGCAAATCATAACATTTTTTCAGGAAGTGCCTCATGTCATAGAAGAAGTGATGAAC
ATTGTCCTGATTGCCCTCAGCCTTCTGGCAATATTGAAAGGGATCTACAATGTTGCTACT
TGTGGCCTCTTTGGACTGGTGTCCTTTCTTCTCTTATGTGGAAGATCATGCTCAACAACT
TACAAAGGTGTTTATGAGCTACAAACTCTAGAGCTAGACATGGCAAGCCTTAATATGACA
ATGCCCTTATCTTGCACAAAGAATAATAGCCACCATTACATCATGGTCGGAAATGAAACT
GGCTTAGAGCTGACTTTAACAAATATAAGTATCATCAACCACAAGTTTTGTAACCTTTCT
GATGCACATAAAAAGAATCTTTATGACCATGCTTTAATGAGCATCATCTCAACCTTCCAC
TTATCCATTCCTAACTTCAATCAATATGAAGCAATGAGTTGTGACTTCAATGGGGGGAAG
ATAAGTGTTCAGTACAACCTTAGCCACACTTATGCTGTAGATGCAGCTAACCACTGTGGG
ACCATTGCCAATGGCGTTCTTCAGACTTTCATGAGGATGGCTTGGGGTGGCAGCTACATA
GCACTTGATTCCGGAAAAGGGAGTTGGGATTGTATAATGACTTCCTACCAATATTTGATA
ATCCAGAACACCACTTGGGAAGATCACTGCCAGTTTTCTCGCCCATCCCCCATCGGTTAT
CTGGGGCTACTGTCACAAAGGACCAGGGACATTTACATCAGTCGAAGACTCCTTGGGACT
TTTACTTGGACCCTCTCTGATTCTGAAGGCAATGAAACTCCAGGTGGGTATTGTCTAACA
AGGTGGATGTTGATTGAGGCCGAGTTGAAGTGCTTCGGGAACACAGCAGTTGCGAAATGC
AATGAGAAACATGATGAAGAGTTTTGTGACATGCTAAGATTGTTTGACTTCAATAAACAA
GCTATAAGGAGACTGAAAGCAGAAGCACAGATGAGTATCCAACTAATAAACAAAGCAGTG
AATGCACTGATCAATGACCAGCTGATAATGAAGAATCATTTAAGAGATATCATGGGAATT
CCTTACTGCAATTACAGCAAGTATTGGTATTTGAATCACACTGTAACAGGAAGGACATCG
TTACCAAGATGCTGGCTTGTGTCAAATGGTTCCTACCTGAATGAGACACATTTTTCTGAC
GACATTGAACAACAAGCAGACAACATGATAACAGAACTGTTGCAGAAGGAGTACATAGAC
AGGCAAGGGAAAACACCTTTAGGGTTAGTAGATCTTTTTGTCTTCAGCACCAGCTTTTAT
CTCATCAGCATCTTCCTCCACCTGGTTAAAATCCCAACCCACAGACATATCATAGGGAAA
CCCTGCCCTAAACCACACAGACTCAACCACATGGGCATATGCTCATGTGGTCTGTACAAG
CATCCTGGTGTGCCAGTCAAGTGGAAAAGATAGATGAGTGCTTCCAAGGAAGTGAAGTCA
TTTCTCTGGACACAGTCATTGAGGAGGGAGCTTTCAGGTTATTGCTCCAGCATAAAGCTT
CAAGTTGTCAAGGATGCTCAGGCTCTCCTTCATGGTCTTGACTTTTCTGAAGTTAGCAAT
GTGCAGCGCTTAATGCGCAAACAAAAAAGGGATGATAGTGATCTGAAACGTCTCAGAGAT
CTGAATCAGGCTGTCAACAATCTTGTGGAACTAAAATCAACACAACAAAAGAGTGTCTTG
AGAGTTGGGACCTTGACCTCAGATGACCTGCTGACATTGGCAGCTGACTTAGAGAAACTT
AAGTCGAAGGTCATCAGAACAGAAAGGCCACTAAGCTCAGGTGTTTATATGGGGAATTTG
AGTGCACAGCAACTTGAGCAAAGAAGAGCATTACTGAACATGATAGGCATGGTTGGTGGG
GCTCAGGGCACCCAACCTGGAAGAGACGGAGTTGTTAGGGTGTGGGATGTTAAAAATCCA
GATCTTTTGAACAATCAGTTCGGCACCATGCCCAGTCTGACATTAGCATGCCTCACTAAA
CAAGGCCAGGTTGATTTGAATGATGTCGTCTTAGCACTAACAGACCTAGGTCTAATATAC
ACAGCTAAGTACCCTAATAGCTCCGACCTGGACAGACTTTCCCAAAGTCATCCTATATTG
AATATGGTGGACACCAAGAAGAGCTCCTTGAACATTTCTGGTTACAACTTCAGCTTAGGA
GCTGCAGTGAAAGCTGGAGCTTGTATGCTTGATGGGGGGAACATGTTGGAAACCATCAAG
GTTACACCTCAGACAATGGATGGCATCTTGAAGTCTATTTTAAAGGTGAAAAAATCCTTG
GGAATGTTTGTTTCAGACACACCTGGTGAGAGGAACCCTTATGAGAACATACTTTACAAG
ATCTGTCTTTCTGGTGATGGTTGGCCCTACATAGCTTCAAGGACTTCAATTGTGGGTAGA
GCTTGGGAGAATACTACTGTGGATCTCGAGTCAGATGGAAAACCACAAAAAGTGGGAACT
GCTGGGTCCAATAAGTCTTTACAGTCAGCGGGGTTCCCAACAGGGCTGACTTACTCTCAG
TTGATGACACTTAAAGACTCAATGATGCAGCTTGACCCAAGTGCCAAAACCTGGATAGAC
ATTGAAGGTCGTCCAGAAGACCCTGTGGAAATAGCTCTTTACCAGCCCATGTCGGGCTGC
TACATACACTTCTTCAGAGAACCAACAGACTTGAAACAGTTCAAGCAAGATGCCAAATAT
TCTCATGGGATTGATGTAACAGATCTTTTCTCTGCTCAACCTGGATTAACCAGTGCAGTC
ATTGAAGCCCTCCCACGCAATATGGTGCTGACCTGTCAAGGTTCAGATGACATCAAGCGA
CTCTTGGATTCCCAAGGAAGAAGGGACATAAAACTAATTGACATTGCATTGAGCAAGGCT
GACTCTAGGAGATTTGAAAATGCTGTTTGGGATCAGTGCAAAGATCTATGCCATATGCAC
ACTGGAGTGGTTGTCGAGAAGAAGAAAAGAGGAGGCAAAGAAGAAATTACCCCACATTGT
GCTCTAATGGATTGCATAATGTATGATGCAGCTGTGTCAGGAGGACTCAATATACCAGTT
TTAAGAGCGGTCCTCCCCAGAGACATGGTGTTTAGAACCTCAAGCCCCAAGGTCGTCCTG
TAA
>LASV253_NG_2011H
ATGGGGCAAATCATAACATTTTTTCAGGAAGTGCCTCATGTCATAGAAGAAGTGATGAAC
ATTGTCCTGATTGCCCTCAGCCTTCTGGCAATATTGAAAGGGATCTACAATGTTGCTACT
TGTGGCCTCTTTGGACTGGTGTCCTTTCTTCTCTTATGTGGAAGATCATGCTCAACAACT
TACAAAGGTGTTTATGAGCTACAAACTCTAGAGCTAGACATGGCAAGCCTTAATATGACA
ATGCCCTTATCTTGCACAAAGAATAATAGCCACCATTACATCATGGTCGGAAATGAAACT
GGCTTAGAGCTGACTTTAACAAATACAAGTATCATCAACCACAAGTTTTGTAACCTTTCT
GATGCACATAAAAAGAATCTTTATGACCATGCTTTAATGAGCATCATCTCAACCTTCCAC
TTATCCATTCCTAACTTCAATCAATATGAAGCAATGAGTTGTGACTTCAATGGGGGGAAG
ATAAGTGTTCAGTACAACCTTAGCCACACTTATGCTGTAGATGCAGCTAACCACTGTGGG
ACTATTGCCAATGGCGTTCTTCAGACTTTTATGAGGATGGCTTGGGGTGGCAGCTACATA
GCACTTGATTCCGGAAAAGGGAGCTGGGATTGTATAATGACTTCCTACCAATATTTGATA
ATCCAGAACACCACTTGGGAGGATCACTGCCAGTTTTCTCGCCCATCCCCCATCGGTTAT
CTGGGGCTACTGTCACAAAGGACCAGGGACATTTACATCAGTCGAAGACTCCTTGGAACT
TTTACTTGGACCCTCTCTGATTCTGAAGGCAATGAAACTCCAGGTGGGTATTGTCTAACA
AGGTGGATGTTGATTGAGGCCGAGTTGAAGTGCTTTGGGAACACAGCAGTTGCGAAATGC
AATGAGAAACATGATGAAGAGTTTTGTGACATGCTAAGATTGTTTGACTTTAATAAACAA
GCTATAAGGAGACTGAAAGCAGAAGCACAGATGAGTATTCAACTAATAAACAAAGCAGTG
AATGCACTGATCAATGACCAGCTGATAATGAAGAATCATTTAAGAGATATCATGGGGATT
CCTTACTGCAATTACAGCAAGTATTGGTATCTGAATCACACTGTAACAGGAAGGACATCG
TTACCAAGATGCTGGCTTGTGTCAAATGGTTCCTACCTGAATGAGACACATTTTTCTGAC
GACATTGAACAACAAGCAGACAACATGATAACAGAACTGTTGCAGAAGGAGTACATAGAC
AGGCAAGGGAAAACACCTTTAGGGTTAGTGGATCTTTTTGTCTTCAGCACCAGCTTTTAT
CTCATCAGCATCTTCCTCCACCTGGTTAAAATCCCAACCCACAGACATATCATAGGGAAA
CCCTGCCCTAAACCACACAGACTCAACCACATGGGCATATGCTCATGTGGTCTGTACAAA
CATCCTGGTGTGCCAGTTAAGTGGAAAAGATAGATGAGTGCTTCCAAGGAAGTGAAGTCA
TTCCTCTGGACACAGTCATTGAGGAGGGAGCTTTCAGGTTATTGCTCCAGCATAAAGCTT
CAAGTTGTCAAGGATGCTCAGGCTCTCCTTCATGGTCTCGACTTTTCTGAAGTTAGCAAT
GTGCAGCGCTTAATGCGCAAACAAAAAAGGGATGATAGTGATCTGAAACGTCTCAGAGAT
CTGAATCAGGCTGTCAACAATCTTGTGGAACTTAAATCAACACAACAAAAGAGTGTCTTG
AGAGTTGGGACCTTGACCTCAGATGACCTGCTGACATTGGCAGCTGACTTAGAGAAACTA
AAGTCGAAGGTCATCAGAACAGAAAGGCCACTAAGCTCAGGTGTTTATATGGGGAATTTG
AGTACACAGCAACTTGAGCAGAGGAGAGCATTACTGAACATGATAGGCATGGTTGGTGGG
GCTCAGGGCACCCAACCTGGAAGAGACGGAGTTGTTAGGGTGTGGGATGTTAAAAATCCA
GATCTTTTGAACAATCAGTTCGGCACCATGCCCAGTCTGACATTAGCATGTCTCACTAAA
CAAGGCCAGGTTGATTTGAATGATGTCGTCTTAGCACTAACAGACCTGGGTCTAATATAC
ACAGCTAAGTACCCTAATAGCTCCGACCTGGACAGACTTTCCCAAAGTCATCCTATATTG
AACATGGTGGACACCAAGAAGAGCTCCTTGAACATTTCTGGTTACAACTTCAGCTTAGGA
GCTGCAGTGAAAGCTGGAGCTTGTATGCTTGATGGGGGAAACATGTTGGAAACCATCAAG
GTTACACCTCAGACAATGGATGGCATCTTGAAGTCTATTTTAAAGGTGAAAAAATCCTTG
GGAATGTTTGTTTCAGACACACCTGGTGAGAGGAATCCTTATGAGAACATACTTTACAAG
ATCTGTCTCTCTGGTGACGGTTGGCCCTACATAGCTTCAAGGACTTCAATTGTGGGTAGA
GCTTGGGAGAATACTACTGTGGATCTCGAGTCAGATGGAAAACCACAAAAAGTGGGAACT
GCTGGGTCCAATAAGTCTTTACAGTCAGCGGGGTTCCCAACAGGGCTGACTTACTCTCAG
TTGATGACACTTAAAGACTCAATGATGCAACTTGACCCAAGTGCCAAAACCTGGATAGAC
ATTGAAGGTCGTCCAGAAGACCCTGTGGAAATAGCTCTTTACCAGCCCATGTCGGGCTGC
TACATACACTTCTTCAGAGAACCAACAGACTTGAAACAGTTCAAGCAAGATGCCAAATAT
TCTCATGGGATTGATGTAACAGATCTTTTCCCTGCTCAACCTGGATTAACCAGTGCAGTC
ATTGAAGCCCTCCCTCGCAATATGGTACTGACCTGTCAAGGCTCAGATGACATCAAGAGA
CTCTTGGATTCCCAAGGAAGAAGGGACATAAAACTTATTGACATTGCATTGAGCAAGGCT
GACTCTAGGAGATTTGAAAATGCTGTTTGGGATCAGTGCAAAGATCTATGCCATATGCAC
ACTGGAGTGGTTGTCGAAAAGAAGAAAAGAGGAGGCAAAGAAGAAATTACCCCACATTGT
GCTCTAATGGACTGCATAATGTATGATGCAGCTGTGTCAGGAGGACTCAATATACCAGTT
TTAAGAGCGGTCCTCCCCAGAGACATGGTGTTTAGAACCTCAAGCCCCAAGGTCGTCCTG
TAA
>LASV256_NG_2010H
ATGGGACAAATCATAACATTTTTCCAGGAAGTACCTCATGTCATAGAGGAAGTTATGAAC
ATTGTCCTGATCACTCTCAGCCTTCTGGCAATACTGAAAGGGATCTACAATATTGCTACC
TGTGGCCTCTTTGGATTGGTGTCCTTTCTCCTCTTATGTGGAAGATCATGTTCAACAACT
TACAAGGGTGTCTATGAGCTACAAACTTTAGAGCTAGATATGACAAGCCTTAATATGACA
ATGCCCTTGTCTTGCACGAAGAACAATTCCCACCATTACATCATGGTCGGGAATGAGACT
GGCCTGGAGCTGACTTTAACAAATACAAGCATTATCAACCACAAGTTTTGCAACCTTTCT
GATGCACACAAAAAGAATCTTTATGATCATGCTTTAATGAGTATCATTTCAACCTTCCAC
TTATCCATTCCTAACTTTAATCAGTATGAAGCAATGAGTTGTGATTTCAATGGGGGGAAG
ATAAGTGTTCAGTACAACCTTAGCCACACTTATGCTGTAGATGCAGCTAACCACTGTGGG
ACCATTGCCAATGGCGTTCTTCAGACTTTTATGAGGATGGCTTGGGGTGGCAGTTATATA
GCACTTGATTCCGGAAAGGGGAGCTGGGATTGCATAATGACTTCCTACCAATATTTGATA
ATCCAAAACACCACTTGGGAAGATCACTGCCAGTTTTCTCGCCCATCCCCCATCGGTTAT
CTGGGGCTGCTGTCACAAAGAACCAGGGACATTTACATCAGTCGAAGACTTCTTGGAACT
TTTACCTGGACTCTCTCTGACTCTGAAGGCAATGAAACACCGGGTGGGTATTGTCTAACA
AGATGGATGCTGATTGAGGCTGAGTTGAAGTGCTTTGGGAACACAGCAGTCGCAAAATGC
AATGAGAAACATGATGAAGAATTTTGTGACATGTTAAGATTGTTTGACTTCAACAAACAA
GCTATAAGGAGGCTGAAGACAGAAGCACAGATGAGTATCCAGCTGATAAACAAAGCAGTG
AACGCACTGATTAATGACCAGCTGATTATGAAGAATCACTTGAGAGATATTATGGGAATT
CCTTACTGCAATTACAGCAAGTATTGGTATCTAAATCACACTGTAACAGGGAAGACATCG
CTACCAAGATGCTGGCTTGTGTCAAATGGTTCCTACCTGAATGAGACACATTTCTCTGAT
GACATTGAACAACAAGCAGACAACATGATAACAGAACTGTTGCAAAAGGAGTACATAGAC
AGGCAAGGGAAAACACCCTTAGGGTTAGTAGACCTTTTTGTCTTCAGCACCAGCTTTTAT
CTCATTAGCATCTTCCTCCACCTGGTTAAGATCCCAACCCACAGACATATCATAGGGAAA
CCCTGCCCCAAACCACACAGACTCAACCATATGGGCATATGTTCATGTGGTCTGTACAAA
CATCCTGGTATACCAGTCAAGTGGAAAAGATAGATGAGTGCTTCCAAGGAAGTGAAGTCA
TTTCTCTGGACACAGTCATTGAGGAGGGAGCTTTCAGGTTACTGCTCCAGCATAAAACTT
CAAGTTGTTAAGGATGCTCAGGCTCTCCTTCATGGTCTTGACTTTTCTGAAGTCAGCAAT
GTGCAGCGCTTAATGCGCAAACAAAAGAGGGATGATAGCGATCTGAAACGTCTCAGAGAT
TTGAATCAGGCTGTCAACAATCTTGTAGAACTCAAATCGACACAACAAAAGAGCATCTTG
AGAGTTGGGACTTTGACCTCAGATGACCTGCTGACATTGGCAGCCGACTTAGAAAAACTA
AAGTCGAAGGTCATTAGAACAGAAAGGCCACTAAGCTCAGGTGTTTATATGGGGAATTTG
AGTACACAGCAACTTGAGCAAAGAAGAGCATTGCTGAACATGATAGGCATGGTTGGTGGG
GCTCAGAGCACCCAACCTGGAAGAGACGGAGTTGTCAGGGTGTGGGATGTTAAGAACCCA
GATCTTTTGAACAATCAGTTCGGCACCATGCCTAGTCTGACATTAGCATGTCTTACCAAA
CAAGGTCAGGTTGATTTGAATGATGCTGTCTTAGCACTAACAGACCTGGGTCTAATATAC
ACAGCTAAGTATCCAAATAGCTCCGACCTGGACAGACTTTCCCAAAGCCATCCCATACTG
AATATGGTGGACACTAAGAAGAGTTCCTTGAACATTTCTGGTTACAACTTCAGCTTAGGA
GCTGCAGTGAAAGCTGGAGCTTGCATGCTTGATGGGGGGAACATGTTGGAGACCATTAAG
GTTACACCTCAGACAATGGATGGCATCTTGAAGTCTATTTTAAAGGTAAAAAGATCTTTG
GGAATGTTTGTTTCAGATACACCTGGTGAGAGGAACCCTTACGAGAACATACTTTACAAG
ATCTGTCTTTCCGGTGACGGCTGGCCCTACATAGCTTCAAGGACTTCTATTGTGGGTAGA
GCTTGGGAGAATACAACCGTGGATCTTGAGTCAGATGGAAAGCCACAAAAAGTGGGCACT
GCTGGGTCCAACAAGTCTTTACAGTCAGCAGGGTTTCCAACAGGGCTGACCTATTCTCAG
TTGATGACACTTAAAGACTCAATGATGCAGCTTGACCCAAGTGCCAAAACCTGGATAGAT
ATTGAAGGTCGTCCAGAAGACCCTGTGGAAATCGCTCTTTACCAACCTATGTCGGGCTGT
TACATACACTTCTTCAGAGAACCAACAGATTTAAAACAGTTCAAGCAAGATGCCAAATAT
TCTCACGGGATTGATGTGGCAGATCTTTTCCCTGCTCAACCTGGTTTGACCAGTGCAGTC
ATTGAGGCCCTCCCTCGCAATATGGTACTGACCTGTCAAGGTTCAGATGATATTAAGAGA
CTCTTGGACTCCCAAGGAAGAAGGGACATAAAGCTTATTGACATTGCACTGAGCAAGGCT
GATTCTAGGAGATTTGAAAATGCTGTTTGGGATCAGTGCAAAGATCTATGCCATATGCAT
ACTGGAGTGGTTGTTGAAAAGAAGAAAAGAGGAGGTAAAGAGGAAATTACCCCACACTGT
GCTTTAATGGACTGCATAATGTATGACGCAGCTGTGTCAGGAGGACTCAATATACCAGTT
TTAAGAGCAGTTCTCCCCAGAGACATGGTGTTTAGAACCTCAAGCCCCAAGGTCGTCCTG
TAA
>Nig08_A41_NG_2008H
ATGGGACAAATCATAACATTTTTCCAGGAAGTGCCTCATGTCATAGAGGAAGTGATGAAC
ATTGTCCTGATTGCTCTCAGCCTTCTGGCAATACTGAAAGGGATCTACAATGTTGCTACC
TGCGGCCTCTTTGGATTGGTGTCCTTTCTCCTCTTATGTGGAAGATCATGCTCAACAACC
TACAAGGGTGTCTATGAGCTACAAACTCTAGAGCTAAACATGGCAAGCCTTAATATGACA
ATGCCCTTATCTTGCACAAAGAACAACAGCCACCATTACATCATGGTCGGAAATGAGACT
GGCTTGGAGCTAACTTTAACAAATACAAGTATTATCAATCACAAGTTTTGTAACCTTTCT
GATGCACATAAAAGGAATCTCTATGACCATGCTTTAATGAGTATCATTTCAACCTTCCAC
TTATCTATTCCCAATTTTAATCAGTATGAAGCAATGAGCTGTGACTTCAATGGGGGGAAG
ATAAGTGTTCAATACAACCTTAGCCACACTTATGCTGTAGATGCAGCCAAGCACTGTGGG
ACTATCGCCAATGGCGTTCTTCAGACTTTTATGAGGATGGCTTGGGGTGGCAGTTACATA
GCACTTGATTCCGGAAAGGGGAGTTGGGATTGTATAATGACTTCCTATCAATATTTGATA
ATCCAAAACACCACCTGGGAAGATCACTGCCAGTTTTCTCGCCCATCCCCTATCGGTTAT
CTGGGGCTACTGTCACAAAGGACCAGGGACATTTACATCAGTCGAAGACTTCTTGGGACT
TTCACTTGGACTCTCTCTGACTCTGAAGGTAATGAAACGCCGGGTGGGTATTGTCTAACA
AGATGGATGCTGATTGAGGCTGAATTGAAGTGCTTTGGGAACACAGCAGTTGCGAAATGC
AATGAGAAACATGATGAAGAGTTTTGTGACATGTTGAGACTGTTTGACTTTAATAAACAA
GCTATAAGGAGGCTGAAGGCAGAAGCACAGATGAGTATCCAACTGATAAACAAAGCAGTG
AACGCACTGATCAATGACCAGCTTATTATGAAGAATCACTTGAGAGATATCATGGGAATT
CCTTACTGCAATTACAGCAAGTACTGGTATCTAAATCACACTGTAACAGGGAAGACATCG
TTGCCAAGGTGCTGGCTTGTGTCAAATGGTTCCTACCTGAATGAGACACATTTTTCTGAT
GACATTGAACAACAAGCAGACAACATGATAACAGAACTGTTGCAAAAGGAATACATAGAC
AGGCAAGGGAAAACACCCTTAGGGTTGGTAGATCTTTTTGTCTTCAGCACCAGCTTTTAT
CTCATTAGCATCTTCCTCCACCTGGTCAAAATCCCAACCCACAGACATGTCATAGGGAAA
CCCTGCCCTAAACCACACAGACTCAACCATATGGGCATATGCTCATGTGGTCTATACAAG
CATCCTGGTGTGCCAGTCAAGTGGAAAAGATAGATGAGCGCTTCTAAGGAAGTGAAGTCA
TTTCTCTGGACACAGTCATTGAGGAGGGAGCTTTCAGGTTATTGCTCCAACATAAAACTT
CAAGTTGTTAAGGATGCTCAGGCTCTCCTCCATGGTCTTGACTTTTCTGAAGTTAGCAAT
GTGCAGCGCTTGATGCGCAAACAGAAAAGGGACGATAGTGATCTGAAACGTCTCAGAGAT
TTGAATCAGGCTGTCAACAATCTTGTAGAACTCAAATCGACACAACAAAAGAGTATCTTG
AGAGTTGGGACCTTGACCTCAGATGACCTGCTGACATTGGCAGCTGACTTAGAGAAGCTA
AAGTCGAAGGTCATTAGAACAGAAAGGCCACTAAGCTCAGGTGTTTATATGGGGAATTTG
AACACACAGCAGCTTGAGCAGAGAAGAGCATTGCTGAACATGATAGGCATGGCTGGTGGG
GCTCAAGGCACCCAACCAGGAAGAGACGGAGTTGTTAGGGTGTGGGATGTTAAGAATCCG
GATCTTTTGAACAACCAGTTTGGCACCATGCCTAGTCTGACATTAGCATGTCTCACCAAA
CAAGGTCAAGTTGATTTGAATGATGCCGTCTTAGCACTAACAGACTTGGGTCTAATATAC
ACAGCTAAGTACCCAAATAGCTCCGACCTGGATAGACTTTCCCAAAGCCATCCTATACTA
AATATGGTGGACACTAAGAAAAGCTCCTTGAACATCTCTGGTTACAACTTCAGCTTAGGA
GCTGCAGTGAAAGCTGGGGCTTGTATGCTTGATGGAGGGAACATGTTGGAGACCATCAAG
GTTACACCTCAGACAATGGATGGCATCTTGAAGTCCATTTTAAAGGTAAAAAAATCTTTG
GGAATGTTTGTTTCAGATACACCTGGTGAGAGGAACCCTTATGAGAACATACTTTACAAG
ATCTGTCTTTCAGGTGACGGCTGGCCTTACATAGCTTCAAGGACTTCTATTGTGGGTAGA
GCTTGGGAGAATACTACTGTGGATCTCGAGTCAGATGGAAAGCCGCAAAAAGTGGGCACT
GCTGGGTCCAACAAGTCTTTGCAGTCAGCGGGGTTCCCAACAGGGCTGACTTATTCTCAG
TTGATGACACTTAAAGACTCAATGATGCAGCTTGACCCAAGTGCCAAGACCTGGATAGAC
ATTGAAGGTCGTCCAGAAGACCCTGTGGAAATAGCTCTTTACCAACCTATGTCGGGCTGT
TACATACACTTCTTCAGAGAACCAACAGACTTAAAACAATTCAAGCAAGATGCCAAATAT
TCTCATGGGATTGATGTGGCAGATCTTTTCCCTGCTCAACCTGGTTTGACCAGCGCAGTC
ATTGAAGCCCTCCCTCGCAATATGGTGCTGACCTGTCAAGGTTCAGATGACATTAAGAGA
CTCTTGGATTCCCAAGGAAGAAGGGACATAAAGCTTATTGACATTGCACTGAGCAAGGCT
GACTCTAGGAGATTTGAAAATGCTGTTTGGGATCAGTGCAAAGACCTATGCCATATGCAT
ACTGGAGTGGTTGTCGAAAAGAAGAAAAGAGGAGGCAAAGAAGAAATAACCCCGCATTGT
GCTTTAATGGATTGCATAATGTATGATGCAGCTGTGTCAGGAGGACTCAATATACCAGTT
TTGAGAGCAGTTCTCCCCAGGGACATGGTGTTTAGAACCTCAAGCCCCAAGGTCGTCCTG
TAA
>ISTH1137_NG_2011H
ATGGGACAAATCATAACATTTTTCCAGGAAGTACCTCATGTCATAGAGGAAGTGATGAAC
ATTGTCTTGATTGCTCTCAGCCTTCTGGCAATACTGAAAGGAATCTACAATGTTGCTACC
TGTGGCCTCTTTGGATTGGTGTCCTTTCTCCTCTTATGTGGAAGATCATGCTCAACAACT
TACAAGGGTGTTTATGAGCTACAAACCCTGGAGTTGGACATGGCAAGCCTTAATATGACA
ATGCCCTTATCTTGCACAAAGAATAACAGCCACCATTACATCATGGTCGGAAATGAGACT
GGCTTGGAGCTGACTTTAACAAATACAAGTATCATCAACCACAAGTTTTGTAACCTTTCT
GATGCACATAAAAAGAATCTTTATGATCATGCTTTGATGAGTATCATCTCAACCTTCCAC
TTATCCATTCCTAACTTCAATCAGTATGAAGCAATGAGTTGTGACTTTAATGGGGGGAAG
ATAAGTGTTCAGTACAACCTTAGCCACACTTATGCTGTAGATGCAGCCGACCACTGTGGG
ACTATCGCCAATGGCGTTCTTCAAACTTTTATGAGGATGGCTTGGGGTGGCAGTTACATA
GCACTTGATTCCGGAAAGGGGAGTTGGGACTGTATAATGACTTCCTACCAATATTTGATA
ATCCAAAACACCACTTGGGAAGATCACTGCCAGTTTTCTCGCCCATCCCCTATCGGTTAC
CTGGGGCTACTGTCACAGAGGACCAGGGACATTTACATCAGTCGAAGGCTTCTTGGGACT
TTTACTTGGACTCTCTCTGATTCTGAAGGTAATGAAACACCGGGTGGGTATTGTCTAACA
AGATGGATGCTGATTGAGGCCGAGTTGAAGTGCTTTGGGAACACGGCAGTTGCAAAATGC
AATGAGAAACATGATGAAGAGTTTTGTGACATGTTAAGATTGTTTGACTTTAACAAACAA
GCCATAAGCAGGCTGAAGACAGAAGCACAAATGAGTATCCAACTGATAAACAAAGCAGTG
AACGCATTGATCAATGACCAGCTGATTATGAAGAATCATTTGAGAGACATCATGGGAATT
CCTTACTGCAATTACAGCAAGTACTGGTATCTGAATCACACTGTGACAGGGAAGACATCA
TTGCCAAGGTGCTGGCTTGTATCAAATGGTTCCTACCTAAACGAAACACACTTTTCTGAT
GACATTGAACAACAAGCAGACAACATGATAACAGAAATGTTGCAAAAGGAGTACATAGAC
AGGCAAGGGAAAACACCCTTAGGGTTAGTGGATCTTTTTGTCTTCAGCACCAGCTTTTAT
CTCATTAGCATCTTCCTCCACCTGGTTAAAATCCCAACCCACAGACATGTCATAGGAAAA
CCCTGCCCCAAACCACACAGACTCAACCACATGGGCATATGCTCATGTGGTTTATACAAA
CATCCTGGTGTACCAGTTAAGTGGAAAAGATAAATGAGTGCTTCTAAGGAAGTGAAGTCA
TTTCTCTGGACACAGTCATTGAGGAGGGAGCTTTCAGGTTATTGCTCCAATATAAAACTA
CAAGTTGTTAAGGATGCTCAGGCTCTCCTTCATGGTCTTGATTTTTCTGAAGTCAGCAAT
GTGCAGCGCTTAATGCGCAAACAAAAAAGGGATGATAGTGACTTGAAACGTCTCAGAGAT
TTGAATCAGGCTGTCAACAATCTTGTAGAACTCAAATCGACACAACAAAAGAGTGTCTTG
AGAGTTGGGACCCTGACCTCAGATGACCTGCTGACATTGGCAGCTGACTTAGAGAAACTA
AAGTCGAAGGTCATTAGAACAGAAAGGCCACTAAGCTCAGGTGTTTATATGGGGAATTTG
AGTACACAGCAGCTTGAGCAGAGAAGGGCATTGCTGAACATGATAGGTATGGTTGGTGGG
GCTCAGGGCACCCAACCTGGAAGAGACGGAGTCGTTAGGGTGTGGGATGTTAAGAATCCG
GACCTTTTGAACAACCAGTTCGGCACCATGCCTAGTCTGACATTAGCATGTCTCACTAAA
CAAGGTCAAGTTGATTTGAATGATGCCGTCTTAGCACTGACAGACCTGGGCCTGATATAC
ACAGCTAAGTACCCGAATAGCTCCGACCTGGACAGACTTTCCCAAAGCCACCCTATACTG
AATATGGTGGACACTAAGAAGAGCTCCTTGAACATTTCTGGTTACAACTTCAGCTTAGGG
GCTGCAGTGAAAGCCGGAGCTTGTATGCTTGATGGGGGGAACATGTTGGAGACCATCAAG
GTTACACCTCAGACAATGGATGGCATCTTGAAGTCTATTTTAAAAGTAAAAAGATCTTTG
GGAATGTTTGTTTCAGATACACCTGGTGAGAGGAACCCTTATGAGAATATACTTTACAAG
ATCTGTCTCTCCGGTGACGGCTGGCCCTACATAGCTTCAAGGACTTCTATTGTGGGAAGA
GCTTGGGAGAATACCACTGTGGATCTCGAGTCAGATGGAAAACCGCAAAAAGTGGGCACT
GCTGGGTCCAACAAGTCTTTACAGTCAGCAGGGTTTCCAACAGGGCTGACCTATTCTCAA
TTAATGACACTCAAAGACTCAATGATGCAGCTTGACCCAAGCGCCAAAACCTGGATAGAC
ATCGAAGGTCGTCCAGAAGACCCTGTGGAAATAGCTCTTTACCAACCTATGTCAGGCTGT
TACATACACTTCTTCAGAGAACCAACAGACTTAAAACAGTTCAAGCAGGATGCCAAATAT
TCTCATGGGATTGATGTGGCAGATCTCTTCCCTGCTCAGCCTGGTTTGACCAGCGCAGTC
ATTGAAGCCCTCCCTCGCAATATGGTACTGACCTGTCAAGGTTCAGATGATATCAAGAAA
CTCTTGGACTCCCAAGGAAGAAAGGACATAAAGCTTATTGACATTGCACTGAGCAAGGTT
GACTCTAGGAGATTTGAAAATGCTGTTTGGGATCAGTGCAAAGATCTATGCCATATGCAT
ACTGGAGTGGTTGTCGAAAAGAAGAAAAGAGGAGGCAAAGAGGAAATCACCCCGCACTGT
GCTCTAATGGATTGCATAATGTATGATGCAGCTGTGTCAGGAGGACTCAATATACCAGTT
TTGAGAGCAGTTCTCCCCAGGGACATGGTGTTTAGAACCTCAAGCCCCAAGGTCGTCCTG
TAA
>ISTH2042_NG_2012H
ATGGGACAAATCATAACATTTTTCCAGGAAGTACCTCATGTCATAGAGGAAGTGATGAAC
ATTGTCCTGATTGCTCTCAGCCTTCTGGCAATACTGAAGGGGATCTACAATGTTGCTACC
TGTGGCCTCTTTGGATTGGTGTCCTTCCTCCTCTTATGTGGAAGATCATGTTCAACAACT
TACAAGGGTGTTTATGAACTACAAACTCTGGAGCTAGACATGGCAAGCCTTAATATGACA
ATGCCCTTATCTTGCACAAAGAACAACAGCCACCATTACATCATGGTCGGAAATGAGACT
GGCTTGGAGCTGACTTTAACTAATACAAGTATCATCAACCACAAATTTTGTAACCTCTCT
GATGCACATAAAAAGAATCTTTATGATCATGCTTTAATGAGTATCATTTCAACCTTCCAC
TTATCCATTCCTAACTTTAATCAGTATGAAGCAATGAGCTGTGACTTCAATGGGGGGAAG
ATAAGTGTTCAGTACAACCTTAGCCACGCTTATGCTGTAGATGCAGCCGAACACTGTGGG
ACTATCGCCAATGGTGTTCTTCAGACTTTTATGAGGATGGCTTGGGGTGGCAGTTATATA
GCACTTGATTCCGGAAAGGGGAGTTGGGACTGTGTAATGACTTCCTACCAATATTTGATA
ATCCAAAACACCACTTGGGAAGATCACTGCCAGTTTTCTCGCCCATCCCCTATCGGTTAC
CTAGGGCTACTGTCACAAAGGACCAGGGACATTTACATCAGTCGAAGACTTCTTGGGACT
TTCACTTGGACTCTCTCTGATTCTGAAGGTAATGAAACACCGGGTGGGTATTGTCTAACA
AGATGGATGCTAATTGAGGCCGAGTTGAAATGCTTTGGGAACACAGCAGTTGCGAAATGC
AATGAGAAACATGATGAAGAGTTTTGTGACATGTTAAGATTGTTTGACTTTAACAAACAA
GCTATAGAGAGGCTAAAGACAGAAGCACAGATGAGTATCCAGCTGATAAATAAAGCAGTG
AACGCACTAATCAATGACCAGCTGATTATGAAGAATCATTTGAGAGATATCATGGGGATT
CCTTACTGCAATTACAGCAAGTACTGGTATCTAAATCATACTGTAACAGGGAAGACATCG
TTGCCAAGGTGCTGGCTTGTGTCAAATGGTTCCTACCTGAATGAGACACATTTTTCTGAT
GACATTGAACAACAAGCAGACAATATGATAACAGAAATGCTGCAAAAGGAGTACATAGAC
AGGCAGGGGAAAACACCTTTAGGGTTAGTAGATCTTTTTGTCTTCAGCACCAGCTTTTAT
CTCATTAGCATCTTCCTCCACCTGGTTAAAATCCCAACCCACAGACATGTCATAGGAAAA
CCCTGCCCTAAACCACACAGACTTAACCACATGGGCATATGTTCATGTGGTCTATACAAA
CATCCTGGTGTGCCAGTCAAGTGGAAAAGATAGATGAGTGCTTCTAAGGAAGTGAAGTCA
TTTCTCTGGACACAGTCTTTGAGGAGGGAGCTTTCAGGTTATTGCTCCAATATAAAACTT
CAAGTTGTTAAGGATGCTCAGGCCCTCCTTCATGGTCTTGACTTTTCCGAAGTCAGCAAT
GTGCAGCGCTTAATGCGCAAACAAAAGAGGGATGATAGTGATCTAAAACGTCTCAGAGAT
TTGAATCAGGCTGTCAACAATCTTGTAGAACTTAAATCGACACAACAAAAGAGTATCTTG
AGAGTTGGGACCTTGACCTCAGATGACCTGCTGACATTGGCAGCTGACTTAGAGAAACTA
AAGTCGAAGGTCATTAGAACAGAAAGGCCACTAAGCTCAGGTGTTTATATGGGGAATTTG
AGTACACAGCAGCTTGAGCAGAGAAGAGCATTGCTGAACTTGATAGGCATGGTTGGTGGG
GCTCAGGGCACCCAACCTGGAAGAGACGGAGTTGTTAGGGTTTGGGATGTTAAGAATCCA
GACCTTTTGAACAACCAGTTCGGCACCATGCCTAGTCTGACATTGGCATGTCTCACCAAA
CAAGGTCAAGTTGATTTGAATGATGCTGTCTTAGCACTGACAGACCTGGGCCTAATATAC
ACAGCCAAGTACCCAAATAGCTCCGACCTGGACAGACTTTCCCAAAGCCATCCTATATTG
AATATGGTGGACACTAAGAAGAGCTCCTTGAACATTTCTGGTTTCAACTTCAGCTTAGGA
GCTGCAGTGAAAGCTGGAGCTTGTATGCTTGATGGGGGGAACATGTTGGAGACCATCAAG
GTTACACCTCAGACAATAGATGGCATCTTGAAGTCTATTTTAAAGGTAAAAAAATCTTTG
GGAATGTTTGTTTCGGACACACCTGGTGAGAGGAACCCTTATGAGAATATACTTTACAAG
ATCTGTCTTTCCGGTGACGGATGGCCCTACATAGCTTCAAGGACTTCCATTGTGGGTAGA
GCTTGGGAGAATACCACTGTGGATCTCGAGTCAGATGGAAAACCGCATAAAGTGGGTACT
GCTGGGTCCAACAAGTCTTTACAGTCAGCGGGGTTCCCAACAGGGCTGACTTATTCTCAA
TTGATGACACTTAAAGACTCAATGATGCAGCTTGACCCAAGTGCCAAAACCTGGATAGAC
ATTGAAGGTCGTCCAGAAGACCCTGTGGAGATAGCCCTTTACCAACCTATGTCAGGCTGT
TACATACACTTCTTCAGAGAACCAACAGACTTGAAACAGTTCAAGCAAGATGCCAAGTAT
TCTCATGGGATTGATGTGGCAGATCTTTTCCCTGCTCAACCTGGTTTGACCAGCGCAGTC
ATTGAAGCCCTCCCTCGCAATATGGTGCTAACCTGTCAAGGTTCAGATGATATTAAGAGA
CTCTTAGACTCCCAAGGAAGAAGGGATATAAAGCTTATTGACATTGCACTGAGCAAGGTT
GACTCTAGGAGATTTGAAAATGCTGTTTGGGATCAGTGCAAAGATCTATGCCATATGCAC
ACTGGAGTAGTTGTCGAGAAGAAGAAAAGAGGAGGCAAAGAAGAGATCACCCCGCACTGT
GCTTTGATGGACTGCATAATGTATGATGCAGCTGTGTCAGGAGGACTCAATATACCAGTT
TTAAGGGCAGTTCTCCCCAGGGACATGGTGTTTAGAACCTCAAGTCCCAAGGTCGTCCTG
TAA
>ISTH2025_NG_2012H
ATGGGGCAAATCATAACATTTTTCCAGGAAGTGCCTCATGTCATTGAGGAGGTGATGAAC
ATTGTCTTAATTGCTCTCAGCCTTCTAGCAATACTAAAAGGGGTCTACAATGTTGCCACC
TGTGGCCTCTTTGGGTTGGTATCTTTTCTTCTCTTATGTGGAAGGTCATGCTCAACAATT
TACAAGGGTGTTTATGAGCTTCAAACTCTGGAGCTGGATATGGCAAGCCTTAATATGACA
ATGCCCTTATCCTGCACGAAGAACAACAGCCACCACTACATCATGGTTGGAAATGAGACT
GGTTTGGAGCTGACTTTAACAAACACAAGTATCATCAACCACAAGTTTTGTAACCTTTCT
GATGCACATAAAAAGAATCTCTATGACCATGCTTTAATGAGCATCATCTCAACCTTCCAC
CTATCCATCCCTAACTTTAATCAGTATGAAGCAATGAGTTGTGACTTCAATGGGGGAAAG
ATAAGTGTTCAGTACAACCTCAGCCATACTTATGCTGTGGATGCAGCCAACCATTGTGGG
ACCATTGCCAATGGAGTCCTTCAAACTTTTATGAGGATGGCTTGGGGTGGCAGTTACATA
GCACTTGATTCTGGAAAGGGGAGTTGGGATTGTATAATGACGTCCTACCAATATTTGATA
ATCCAAAACACCAGTTGGGAAGACCACTGCCAGTTTTCTCGCCCGTCCCCTATCGGTTAT
CTGGGGCTACTTTCACAAAGAACCAGGGACATTTACATCAGCCGAAGACTCCTAGGAACT
TTTACTTGGACTCTCTCTGATTCTGAGGGCAATGAAACACCGGGTGGGTATTGTTTGACA
AGATGGATGCTGATTGAAGCCGAATTAAAGTGCTTTGGGAACACAGCAGTTGCGAAATGC
AATGAGAAACATGATGAAGAGTTTTGTGACATGTTAAGGTTGTTTGACTTTAATAAACAG
GCTATAAGGAGGCTAAAGACAGAAGCACAGATGAGTATCCAACTAATAAACAAAGCAGTG
AACGCACTGATCAATGACCAGCTCATTATGAAGAATCATTTAAGAGATATCATGGGAATT
CCTTACTGCAATTACAGCAAGTATTGGTACTTAAACCACACTGTAACAGGGAAGACATCG
TTGCCAAGATGCTGGCTTGTATCAAATGGTTCTTACCTGAATGAAACACATTTTTCTGAT
GACATTGAGCAGCAAGCAGACAACATGATAACAGAATTGTTACAGAAAGAGTACATTGAT
AGGCAAGGGAAAACACCCTTAGGGTTGGTGGATCTTTTTGTCTTCAGCACTAGCTTCTAC
CTTATTAGCATCTTCCTCCACCTGGTCAAAATCCCAACCCACAGACACGTCATAGGGAAA
CCCTGCCCCAAGCCACACAGACTCAACCACATGGGCATATGCTCATGTGGTCTGTACAAA
CATCCTGGTGTACCAGTCAAGTGGAAAAGATAGATGAGTGCTTCCAAGGAAGTAAAGTCG
TTCCTCTGGACACAGTCATTGAGGAGGGAGCTCTCAGGTTACTGCTCCAACATAAAGCTT
CAAGTTGTTAAGGATGCTCAGGCTCTCCTTCATGGTCTTGACTTTTCTGAAGTCAGTAAT
GTTCAGCGCTTGATGCGCAAACAAAAAAGGGACGACAGTGATCTAAAACGTCTCAGAGAT
CTGAACCAGGCTGTCAACAATCTTGTAGAACTCAAATCAACACAACAGAAGAGTATCCTG
AGAGTTGGGACCTTGACCTCAGATGACCTGCTGACATTGGCAGCTGACTTAGAGAAACTT
AAGTCGAAGGTCATCAGAACAGAAAGGCCATTAAGCTCAGGTGTTTACATGGGAAACCTG
AGTACACAGCAACTTGAGCAAAGAAGAGCATTACTGAACATGATAGGCATGGTTGGTGGG
GCTCAGAGTGCCCAACCTGGAAGGGACGGAGTTGTTAGGGTGTGGGATGTCAAGAATCCG
GATCTTTTGAACAATCAATTCGGCACCATGCCTAGTCTGACATTAGCATGTCTCACCAAA
CAAGGTCAAGTTGATTTAAATGATGCCGTCTTAGCACTAACAGACCTGGGTCTAATATAC
ACAGCTAAGTACCCAAACAGCTCCGACCTGGACAGACTTTCCCAAAGCCATCCTATACTG
AATATGGTGGACACTAAGAAGAGCTCCTTGAATATTTCTGGTTTCAACTTCAGTTTAGGA
GCTGCAGTGAAAGCTGGAGCCTGTATGCTTGATGGGGGGAACATGTTGGAGACCATCAAG
GTTACACCTCAGACAATGGATGGCATCTTGAAATCTATCTTAAAGGTAAAAAGATCTTTG
GGGATGTTTGTTTCAGATGCACCTGGTGAGAGGAACCCTTATGAGAACATACTTTACAAG
ATCTGTCTTTCTGGGGATGGTTGGCCCTACATAGCTTCAAGAACTTCCATTGTGGGTAGA
GCTTGGGAGAACACCACTGTGGATCTCGAGTCAGACGGAAAACCACAGAAGGTGGGCACT
GCTGGGTCCAACAAGTCCTTACAGTCAGCAGGGTTTCCAACAGGGCTGACCTATTCCCAG
TTGATGACACTTAAAGACTCAATGATGCAACTTGACCCAAGTGCTAAAACCTGGATAGAC
ATTGAAGGTCGTCCAGAAGACCCTGTGGAAATAGCTCTTTACCAACCTATGTCGGGCTGT
TACATACACTTCTTCAGAGAACCAACAGACTTGAAGCAGTTCAAGCAAGATGCCAAATAT
TCTCATGGGATTGATGTAGCAGATCTTTTCCCTGCTCAACCTGGCTTGACCAGTGCAGTC
ATTGAAGCCCTTCCTCGCAATATGGTACTGACCTGTCAGGGTTCAGACGATATTAAGAAA
CTCTTAGATTCCCAAGGAAGAAGAGACATAAAGCTTATTGACATTGCACTGAGCAAGGCT
GACTCTAGGAGGTTTGAGAATGCTGTTTGGGATCAGTGCAAGGATCTATGCCATATGCAC
ACTGGGGTGGTTGTTGAAAAGAAGAAAAGAGGAGGCAAAGAAGAAATTACCCCACACTGT
GCTCTAATGGATTGCATAATGTATGATGCAGCTGTGTCAGGAGGACTCAATATACCAGTT
TTGAGAGCAGTTCTCCCCAGAGACATGGTGTTTAGAACATCAAGCCCCAAGGTCGTCCTG
TAA
>ISTH1069_NG_2011H
ATGGGACAAATCATAACATTTTTTCAGGAAGTACCTCATGTCATAGAGGAAGTGATGAAC
ATTGTCCTGATTGCTTTCAGCCTTCTGGCAATACTGAAAGGGATCTACAATGTTGCTACC
TGTGGCCTCTTTGGATTGGTGTCTTTTCTCCTCTTGTGTGGAAGGTCATGCTCAACAACT
TACAAAGGTGTTTATGAGCTACAAACTCTGGAGCTAGACATGGCAAGCCTTAATATGACA
ATGCCCTTATCTTGCACAAAGAACAACAGCCATCATTACATCATGGTCGGAAATGAGACT
GGCTTAGAGCTGACTTTAACAAATACAAGCATCATCAACCACAAGTTTTGTAACCTTTCT
GATGCACATAAAAGGAATCTTTATGACCATGCTTTAATGAGTATCATCTCAACCTTCCAC
TTATCCATTCCCAACTTTAATCAGTATGAGGCAATGAGTTGTGATTTCAATGGGGGAAAG
ATAAGTGTTCAGTACAATCTTAGTCACACTTATGCTGTAGATGCAGCTGGGCACTGTGGA
ACCATTGCCAATGGCGTTCTTCAGACTTTTATGAGGATGGCTTGGGGTGGCAGTTACATA
GCACTTGATTCTGGAAAGGGGAGTTGGGATTGTATAATGACCTCCTACCAATATTTGATA
ATCCAAAACACCACTTGGGAAGATCACTGCCAGTTTTCCCGCCCATCCCCTATAGGTTAT
CTAGGGCTACTGTCACAAAGAACTAGGGACATTTACATCAGTCGAAGACTTCTTGGGACT
TTTACTTGGACTCTCTCTGATTCTGAAGGTAATGAAACACCGGGTGGGTATTGTCTGACA
AGATGGATGCTGATTGAGGCTGAGCTGAAATGCTTTGGGAACACAGCAGTTGCGAAATGC
AATGAGAAACATGATGAAGAGTTTTGTGACATGTTAAGGTTGTTTGACTTTAACAAACAA
GCTATAAGGAGGCTAAAGACAGAGGCACAGATGAGTATCCAACTGATAAACAAAGCAGTG
AATGCACTGATCAATGACCAGCTAATCATGAAGAATCATTTGAGAGATATCATGGGAATT
CCTTACTGCAATTACAGCAAGTATTGGTATCTAAATCACACTATAACAGGGAAGACATCG
TTGCCAAGATGCTGGCTCGTGTCAAATGGCTCCTACCTGAATGAAACGCATTTTTCTGAT
GACATTGAACAACAAGCAGACAACATGATAACAGAACTGTTGCAGAAGGAGTACATGGAC
AGGCAAGGGAAAACACCCTTAGGGTTAGTAGATCTTTTTGTTTTCAGCACCAGCTTTTAT
CTCATTAGCATCTTCCTCCACCTGGTTAAAATCCCAACCCATAGGCACATCATAGGAAAA
CCCTGCCCTAAACCACACAGACTCAACCACATGGGCATATGCTCATGTGGTCTGTACAAA
CATCCTGGTGTACCGGTCAGATGGAAAAGATAGATGAGTGCTTCTAAGGAAGTGAAGTCA
TTTCTCTGGACACAGTCATTGAGGAGGGAGCTTTCAGGTTATTGCTCCAGCATAAAGCTT
CAAGTTGTTAAGGATGCTCAGGCTCTTCTTCATGGTCTTGACTTTTCTGAAGTCAGCAAT
GTGCAGCGCTTAATGCGCAAGCAAAAAAGAGATGACAGTGATCTAAAACGTCTCAGAGAT
CTGAATCAGGCTGTCAACAATCTTGTAGAACTCAAATCAACACAACAGAAGAGTGTCTTG
AGAGTTGGGACCTTGACCTCAGATGATCTGCTGACATTGGCAGCCGACTTAGAGAAACTA
AAGTCGAAGGTCATTAGAACAGAAAGGCCACTTAGCTCAGGTGTTTATATGGGGAACCTG
AGCACACAGCAGCTTGAGCAAAGAAGAGCATTGCTGAGCATGATAGGCATGGTTGGTGGG
GCTCAGGGCACCCAACCTGGAAGAGATGGAGTTGTTAGGGTGTGGGATGTCAAGAATCCG
GATCTTTTGAACAACCAATTCGGCACCATGCCTAGTCTGACATTAGCATGCCTCACCAAA
CAAGGTCAAGTTGATTTGAATGATGCCGTCTTAGCACTAACAGACCTGGGTCTAATATAT
ACAGCTAAGTACCCAAATAGCTCTGATCTGGACAGACTTTCCCAAAGCCATCCTATACTG
AATATGGTGGACACTAAGAAGAGCTCCTTGAACATTTCTGGTTACAACTTCAGCTTAGGG
GCTGCAGTGAAAGCTGGAGCTTGTATGCTTGATGGGGGAAACATGTTGGAGACCATCAAG
GTCACACCCCAGACTATGGATGGCATCCTGAAGTCAATTTTGAAGGTGAAAAGATCCTTG
GGAATGTTTGTTTCAGATACACCTGGTGAAAGGAACCCTTATGAGAATATACTTTATAAG
ATCTGTCTCTCTGGTGACGGTTGGCCCTATATAGCTTCAAGGACTTCTATTGTGGGTAGA
GCTTGGGAGAATACTACTGTGGATCTCGAGTCAGACGGGAAACCACAAAAAGTGGGCACT
GCTGGGTCTAACAAGTCTTTACAGTCAGCGGGGTTTCCAACAGGGCTGACCTATTCTCAG
TTGATGACACTTAAAGACTCAATGATGCAGCTTGACCCAAGTGCCAAAACCTGGATAGAC
ATTGAAGGTCGTCCAGAAGACCCTGTGGAAATAGCTCTTTACCAACCTATGTCAGGTTGT
TACATACACTTCTTCAGAGAACCAACAGACTTAAAACAGTTCAAGCAGGATGCTAAATAC
TCTCATGGGATTGATGTAGCAGATCTTTTCCCTGCTCAACCTGGTTTGACCAGTGCAGTC
ATTGAAGCCCTCCCTCGCAATATGGTGCTGACCTGTCAAGGTTCAGATGATATTAAGAGA
CTCCTGGACTCCCAAGGAAGGAGGGACATAAAACTCATTGACATTGCACTGAGCAAGGCT
GACTCCAGGAGATTTGAAAATGCTGTTTGGGATCAGTGCAAAGATCTATGCCATATGCAT
ACTGGAGTGGTTGTTGAAAAGAAGAAAAGAGGAGGCAAAGAAGAAATTACCCCGCACTGT
GCTCTGATGGACTGCATAATGTATGATGCAGCTGTGTCAGGAGGACTCAATATACCAGTT
CTGAGAGCAGTTCTCCCCAGAGACATGGTGTTTAGAACCTCAAGCCCCAAGGTCGTCCTG
TAA
>ISTH1129_NG_2012H
ATGGGACAGATCATAACATTTTTCCAGGAAGTACCTCATGTCATAGAGGAAGTGATGAAC
ATTGTCCTGATTGCTCTCAGCCTTCTGGCAATATTGAAAGGGATCTACAATGTTGCTACC
TGTGGCCTCTTTGGATTGGTGTCCTTTCTCCTCCTATGTGGAAGGTCATGCTCAACAACT
TATAAGGGTGTTTATGAGCTGCAAACTCTAGAGCTAGACATGGCAAGCCTCAATATGACA
ATGCCCTTATCTTGCACGAAGAACAACAGCCATCATTACATCATGGTCGGAAATGAAACT
GGCTTAGAGCTAACCTTAACAAATACAAGTATCATCAACCACAAGTTCTGCAACCTTTCT
GATGCACATAAAAAGAATCTCTATGATCATGCTCTAATGAGTATCATCTCAACCTTCCAC
TTGTCCATTCCCAACTTCAATCAGTATGAGGCAATGAGTTGTGACTTCAATGGGGGGAAG
ATAAGCATTCAGTACAACCTTAGCCACACTTATGCTGTAGATGCAGCTAACCACTGTGGG
ACCATTGCCAATGGCGTTCTTCAGACTTTTATGAGGATGGCTTGGGGTGGCAGTTACATA
GCACTTGATTCTGGAAAGGGGAGTTGGGATTGTATAATGACTTCCTACCAATATTTGATA
ATCCAAAACACCACTTGGGAAGATCACTGCCAGTTTTCCCGTCCGTCCCCTATAGGTTAT
CTGGGGCTACTGTCACAGAGGACCAGGGACATCTACATCAGTCGAAGACTTCTTGGGACT
TTTACTTGGACTCTCTCTGATTCTGAAGGTAATGAAACACCGGGTGGGTATTGCCTAACA
AGATGGATGCTGATTGAGGCCGAGCTGAAGTGCTTTGGGAACACAGCAGTTGCGAAATGC
AATGAGAAACATGATGAAGAGTTTTGTGACATGTTGAGGTTGTTTGACTTTAACAAACAA
GCTATAAGAAGGCTGAAGACAGAGGCACAAATGAGTATCCAACTGATAAACAAAGCAGTG
AACGCATTGATCAATGACCAGCTAATCATGAAGAATCATTTGAGAGATATTATGGGAATT
CCTTACTGCAATTACAGCAAGTACTGGTATCTAAATCACACTATAACAGGGAAGACATCG
TTGCCAAGATGCTGGCTTGTGTCAAATGGTTCCTACCTGAATGAAACACATTTTTCTGAT
GACATTGAACAACAAGCAGACAACATGATAACAGAACTGTTGCAGAAGGAGTACATAGAC
AGGCAAGGGAAAACACCCTTAGGGTTAGTAGATCTTTTTGTCTTCAGTACTAGCTTTTAT
CTCATTAGCATCTTCCTCCACCTGGTTAAAATCCCAACCCACAGGCATATCACAGGGAAA
CCCTGCCCTAAGCCACACAGACTCAACCACATGGGCATATGCTCATGTGGTCTGTACAAA
CATCCTGGTGTGCCAGTTAGATGGAAAAGATAGATGAGTGCTTCTAAGGAAGTAAAGTCA
TTTCTCTGGACACAGTCATTGAGGAGGGAGCTTTCAGGTTATTGCTCCAGTATAAAGCTT
CAAGTTGTCAAGGATGCTCAGGCTCTCCTTCATGGTCTTGACTTTTCTGAAGTCAGCAAT
GTGCAGCGCTTAATGCGCAAACAAAAGAGAGACGATAGTGATCTGAAACGTCTCAGGGAT
CTGAATCAGGCTGTCAACAATCTTGTAGAACTCAAATCAACACAACAAAAGAGTGTTTTG
AGAGTTGGGACCTTGACCTCAGATGACCTGCTGACATTGGCAGCCGACTTAGAGAAACTA
AAGTCGAAGGTCATAAGGACAGAAAGGCCACTTAGCTCAGGTGTTTATATGGGGAATTTG
AGTGCACAGCAGCTTGAGCAAAGAAGAGCATTACTGAGCATGATAGGCATGGTTGGTGGG
GCTCAGGGCACCCAACCTGGAAGAGATGGAGTTGTTAGGGTGTGGGATGTTAAAAATCCG
GATCTTTTGAACAACCAGTTCGGCACCATGCCTAGTCTGACATTAGCATGTCTCACCAAA
CAAGGTCAAGTTGATTTGAATGATACTGTCCTAGCACTGACAGATCTGGGTCTAATATAC
ACAGCTAAGTACCCAAATAGCTCCGATCTAGACAGACTTTCCCAAAGCCACCCTATACTG
AATATGGTGGACACCAAGAAGAGCTCCTTGAACATTTCTGGTTACAACTTCAGCTTAGGA
GCTGCAGTGAAAGCTGGAGCTTGTATGCTTGATGGGGGGAATATGTTGGAGACCATTAAG
GTAACACCTCAGACAATGGATGGCATCTTGAAGTCAATTTTAAAGGTTAAAAGATCCTTA
GGAATGTTTGTTTCAGATACACCCGGTGAAAGGAACCCTTATGAGAATATACTTTACAAG
ATCTGCCTTTCTGGTGACGGCTGGCCCTATATAGCTTCAAGGACTTCTATTGTGGGTAGA
GCTTGGGAGAATACTACTGTGGATCTCGAGTCAGATGGGAAACCACAAAAAGTGGGCACT
GCTGGGTCCAACAAGTCTTTGCAGTCAGCGGGATTTCCAACAGGGCTGACCTATTCTCAG
TTGATGACACTTAAAGACTCAATGATGCAGCTTGACCCAAGTGCCAAAACCTGGATAGAC
ATTGAAGGTCGTCCAGAAGACCCTGTGGAAATAGCTCTTTACCAACCTATATCGGGCTGT
TACATACACTTCTTCAGAGAACCAACAGACTTAAAACAGTTCAAGCAGGATGCCAAATAC
TCTCACGGGATTGATGTAACAGATCTTTTCCCTGCTCAACCTGGTTTGACCAGTGCAGTC
ATTGAAGCTCTCCCTCGCAATATGGTACTGACCTGTCAAGGTTCAGATGATATTAAGAGA
CTCTTGGACTCCCAAGGAAGGAGGGACATAAAGATCATTGACATTGCACTGAGCAAGGCT
GACTCCAGGAGATTTGAAAATGCTGTTTGGGATCAGTGCAAAGATCTATGCCATATGCAT
ACTGGAGTGGTTGTCGAAAAGAAGAAAAGAGGAGGCAAAGAAGAAATCACCCCGCACTGT
GCTTTAATGGACTGCATAATGTATGATGCAGCTGTGTCAGGAGGACTCAATATACCAGTT
TTAAGAGCAGTTCTCCCCAGAGACATGGTATTTAGAACCTCAAGCCCCAAAGTCGTCCTG
TAA
>ISTH2304_NG_2012H
ATGGGACAAATCATAACATTTTTCCAGGAAGTACCTCATGTCATAGAGGAAGTGATGAAC
ATTGTCCTGATTGCTCTCAGCCTTCTGGCAATATTGAAAGGGATCTACAATGTTGCTACC
TGTGGCCTCTTTGGATTGGTGTCCTTTCTCCTCCTATGTGGAAGGTCATGTTCAACAACT
TACAAGGGTGTTTATGAGCTGCAAACTCTAGAGCTAGACATGGCAAGCCTCAATATGACA
ATGCCCTTATCTTGCACGAAGAACAACAGCCATCATTACATCATGGTCGGAAATGAAACT
GGCTTAGAGCTAACTTTAACAAATACAAGCATCATCAACCACAAGTTCTGCAACCTTTCT
GATGCACATAAAAAGAATCTCTATGATCATGCTCTAATGAGTATCATCTCAACCTTCCAC
TTGTCCATTCCTAACTTCAATCAGTATGAGGCAATGAGTTGTGACTTCAATGGGGGGAAG
ATAAGTGTTCAGTACAACCTTAGCCACACTTATGCTGTAGATGCAGCTAACCACTGTGGG
ACCATTGCCAATGGCGTTCTTCAGACTTTTATGAGGATGGCTTGGGGTGGCAGCTACATA
GCACTTGATTCTGGAAGGGGGAGTTGGGATTGTATAATGACTTCCTACCAATATTTGATA
ATCCAAAACACCACTTGGGAAGATCACTGCCAGTTTTCCCGTCCGTCCCCTATAGGTTAT
CTGGGGCTACTATCACAAAGGACCAGGGACATCTACATCAGTCGAAGACTTCTTGGGACT
TTTACTTGGACTCTCTCTGATTCTGAAGGTAATGAAACACCGGGTGGGTATTGTCTAACA
AGATGGATGCTGATTGAGGCCGAGCTGAAGTGCTTTGGGAACACAGCAGTTGCGAAATGC
AATGAGAAACATGATGAAGAGTTTTGTGACATGTTGAGGTTGTTTGACTTTAACAAACAA
GCTATAAGAAGGCTGAAGACAGAGGCACAAATGAGTATCCAACTGATAAACAAAGCAGTG
AACGCATTGATCAATGACCAGCTAATCATGAAGAATCATTTGAGAGATATTATGGGAATT
CCTTACTGCAATTACAGCAAGTACTGGTATCTAAATCACACTATAACAGGGAAGACATCG
TTGCCAAGATGCTGGCTTGTGTCAAATGGTTCCTACCTGAATGAAACACATTTTTCTGAT
GACATTGAACAACAAGCAGACAACATGATAACAGAACTGTTGCAGAAGGAGTACATAGAC
AGGCAAGGGAAAACACCCTTAGGGTTAGTAGATCTTTTTGTCTTCAGTACTAGCTTTTAT
CTCATTAGCATCTTCCTCCACCTGGTTAAAATCCCAACCCACAGGCATATCACAGGGAAA
CCCTGCCCCAAACCACACAGACTCAACCACATGGGCATATGCTCATGTGGTTTGTACAAA
CATCCTGGTGTGCCAGTTAGATGGAAAAGATAGATGAGTGCTTCTAAGGAAGTGAAGTCA
TTTCTCTGGACACAGTCATTGAGGAGGGAGCTTTCAGGTTATTGTTCCAGCATAAAGCTT
CAAGTTGTCAAGGACGCTCAGGCTCTCCTTCATGGTCTTGACTTTTCTGAAGTCAGCAAT
GTGCAGCGCTTAATGCGCAAACAAAAGAGAGACGATAGTGATCTGAAACGTCTCAGGGAT
CTGAATCAGGCTGTCAACAATCTTGTAGAACTCAAATCAACACAACAAAAGAGTGTTTTG
AGAGTTGGGACCTTGACCTCAGATGACCTGCTGACATTGGCAGCCGACTTAGAGAAACTA
AAGTCGAAGGTCATAAGGACAGAAAGGCCACTTAGCTCAGGTGTTTATATGGGGAATTTG
AGTGCACAGCAGCTTGAGCAAAGAAGAGCATTACTGAGCATGATAGGCATGGTTGGTGGG
GCTCAGGGCACCCAACCTGGAAGAGATGGAGTTGTTAGGGTGTGGGATGTTAAAAATCCG
GATCTTTTGAACAACCAGTTCGGCACTATGCCTAGTCTGACATTAGCATGTCTCACCAAA
CAAGGTCAAGTTGATTTGAATGATACTGTCTTAGCACTGACAGACCTGGGTCTAATATAC
ACAGCTAAGTACCCAAATAGCTCCGATCTAGACAGACTTTCCCAAAGCCACCCTATACTG
AATATGGTGGACACCAAGAAGAGCTCCTTGAACATTTCTGGTTACAACTTCAGCTTAGGA
GCTGCAGTGAAGGCTGGAGCTTGTATGCTTGATGGGGGGAACATGTTGGAGACCATTAAG
GTAACACCTCAGACAATGGATGGCATCTTGAAGTCAATTTTAAAGGTTAAAAGATCCTTG
GGAATGTTTGTTTCAGATACACCTGGTGAAAGGAACCCTTATGAGAATATACTTTACAAG
ATCTGCCTTTCTGGTGACGGCTGGCCCTATATAGCTTCAAGGACTTCTATTGTGGGTAGA
GCTTGGGAGAATACTACTGTGGATCTCGAGTCAGATGGGAAACCACAAAAAGTGGGCACT
GCTGGGTCCAACAAGTCTCTGCAGTCAGCGGGATTTCCAACAGGGCTGACCTATTCTCAG
TTGATGACACTTAAAGACTCAATGATGCAGCTTGACCCAAGTGCCAAAACCTGGATAGAC
ATTGAAGGTCGTCCAGAAGACCCTGTGGAAATAGCTCTTTACCAACCTATATCGGGCTGT
TACATACACTTCTTCAGAGAACCAACAGACTTAAAACAGTTCAAGCAGGATGCCAAATAC
TCTCACGGGATTGATGTAACAGACCTTTTCCCTGCTCAACCTGGTTTGACCAGTGCAGTC
ATTGAAGCTCTCCCTCGCAATATGGTACTGACCTGTCAAGGTTCAGATGATATTAAGAGA
CTCTTGGACTCCCAAGGAAGGAGGGACATAAAGATCATTGACATTGCACTGAGCAAGGCT
GACTCCAGGAGATTTGAAAATGCTGTTTGGGATCAGTGCAAAGATCTATGCCATATGCAT
ACTGGAGTGGTTGTCGAAAAGAAGAAAAGAGGAGGCAAAGAAGAAATCACCCCGCACTGT
GCTTTAATGGACTGCATAATGTATGATGCAGCTGTGTCAGGAGGACTCAATATACCAGTT
TTAAGAGCAGTTCTCCCCAGAGACATGGTATTTAGAACCTCAAGCCCCAAAGTCGTCCTG
TAA
>ISTH2129_NG_2012H
ATGGGACAAATCATAACATTTTTCCAGGAAGTACCTCATGTCATAGAGGAGGTGATGAAC
ATTGTCCTGATTGCTCTCAGCCTTCTGGCAATACTGAAAGGAATCTACAATGTTGCTACC
TGTGGCCTCTTTGGACTGGTATCCTTTCTCCTCTTATGTGGAAGATCGTGCTCAACAACC
TATAAAGGTGTTTATGAGCTACAAACTCTAGAGCTGGACATGGGAAGCCTTAATATGACA
ATGCCCCTATCTTGTACGAAGAACAACAGCCATCATTACATCATGGTCGGAAATGAGACT
GGCTTGGAGCTGACTTTAACAAATACAAGTATTATCAACCACAAGTTTTGTAACCTTTCT
GATGCACATAAGAAGAATCTTTATGACCATGCGCTAATGAGTATCATCTCAACCTTCCAC
TTATCCATTCCTAACTTTAATCAGTATGAAGCAATGAGTTGTGACTTCAATGGGGGGAAG
ATAAGTGTTCAATACAATCTTAGCCACTCTTATGCTGTGGATGCAGCCAACCACTGTGGG
ACCATTGCCAATGGCGTTCTTCAAACTTTTATGAGGATGGCTTGGGGTGGCAGTTACATA
GCACTTGATTCCGGAAAGGGGAGTTGGGATTGTATAATGACTTCCTACCAATATTTAATA
ATCCAAAACACCACTTGGGAAGATCACTGCCAGTTTTCTCGCCCATCCCCTATCGGTTAT
CTGGGGCTACTGTCACAAAGGACCAGGGACATTTACATCAGTCGAAGACTACTCGGGACT
TTTACCTGGACCCTCTCTGATTCTGAAGGTAATGAAACACCGGGTGGGTATTGTCTAACA
AGATGGATGCTGATTGAGGCCGAGTTGAAGTGCTTTGGGAACACAGCAGTTGCGAAGTGC
AATGAAAAACATGATGAAGAGTTCTGTGACATGCTAAGATTATTTGACTTTAACAAACAA
GCTATAAGGAGGCTGAAAACAGAAGCACAGATGAGTATCCAACTGATAAACAAAGCCGTA
AACGCACTGATCAACGACCAGCTGATTATGAAGAATCATTTGAGAGACATTATGGGAATT
CCTTACTGCAATTACAGCAAGTATTGGTATCTAAATCACACTGTAACAGGGAAGACATCA
TTGCCAAGATGCTGGCTTGTGTCAAATGGTTCCTACCTTAATGAGACACACTTTTCTGAT
GACATTGAACAACAAGCAGATAACATGATAACAGAACTGTTGCAAAAGGAGTACATGGAC
AGGCAAGGGAAAACTCCCTTAGGGTTAGTAGATCTTTTTGTCTTCAGCACCAGCTTTTAC
CTCATTAGCATCTTCCTCCACCTGGTCAAAATCCCAACCCACAGACATATCATAGGGAAA
CCCTGCCCTAAACCACACAGGCTCAACCACATGGGCATATGCTCATGTGGTCTGTACAAG
CATCCTGGTGTACCAGTCAAGTGGAAAAGATAGATGAGTGCTTCTAAGGAAGTGAAGTCA
TTTCTCTGGACACAGTCATTGAGGAGGGAGCTTTCAGGTTACTGTTCCAACATAAAACTT
CAAGTTGTTAAGGATGCTCAGGCTCTCCTTCATGGTCTTGACTTTTCTGAAGTCAGTAAT
GTGCAGCGCTTAATGCGCAAACAAAAAAGGGATGATAGTGATCTGAAACGTCTCAGAGAT
CTAAATCAAGCTGTCAACAATCTTGTAGAACTCAAATCGACACAACAAAAGAGTGTCTTG
AGAGTTGGGACTCTGACCTCAGATGACCTGCTGACATTGGCAGCTGACTTAGAGAAACTA
AAGTCGAAGGTCATTAGAACAGAGAGACCACTAAGCTCAGGTGTTTATATGGGGAATTTG
AGTACACAGCAGCTTGAGCAAAGAAGAGCATTGCTGAACATGATAGGCATGGTTGGTGGG
GCTCAGGGCACCCAACCTGGAAGAGACGGAGTTGTTAGGGTGTGGGATGTTAAGAATCCG
GATCTCTTGAACAACCAGTTCGGCACCATGCCTAGTCTGACATTAGCATGTCTCACCAAA
CAAGGTCAAGTCGATTTGAACGATGCTGTCTTAGCACTAACAGACCTGGGCTTAATATAC
ACAGCTAAGTACCCAAATAGCTCTGACCTGGACAGACTTTCTCAAAGCCATCCCATACTG
AATATGGTGGACACTAAGAAAAGTTCCCTGAACATTTCTGGTTACAACTTCAGCTTAGGA
GCTGCAGTGAAAGCTGGGGCTTGCATGCTTGATGGGGGGAACATGTTGGAAACCATCAAG
GTTACACCTCAAACAATGGATGGCATCTTGAAGTCTATTTTAAAGGTAAAAAAATCTTTG
GGAATGTTTGTCTCAGACACACCTGGTGAGAGGAATCCTTATGAAAACATACTTTACAAG
ATCTGTCTTTCCGGTGATGGCTGGCCTTACATAGCTTCAAGGACTTCTATTGTGGGTAGG
GCTTGGGAAAATACTACTGTGGATCTTGAGTCAGATGGGAAACCACAAAAAGTGGGCATT
GCTGGGTCCAACAAGTCTTTACAGTCAGCAGGGTTTCCAACAGGGCTAACCTACTCTCAG
TTGATGACACTCAAAGATTCAATGATGCAGCTTGACCCAAGTGCCAAAACCTGGATAGAC
ATTGAGGGTCGTCCAGAAGACCCTGTGGAAATAGCTCTTTATCAACCCATGTCGGGCTGT
TACATACACTTCTTTAGAGAACCAACAGACTTAAAACAGTTCAAGCAAGATGCTAAATAT
TCTCATGGGATTGATGTGGCAGATCTTTTCTCTGCTCAACCTGGTTTGACCAGTGCAGTC
ATCGAAGCCCTTCCTCGCAATATGGTACTGACCTGTCAAGGTTCAGATGATATTAAGAGA
CTCTTGGACTCCCAAGGAAGAAGGGACATAAAACTTATTGACATTGCACTGAGCAAGGCT
GACTCTAGAAAATTTGAAAATGCTGTTTGGGATCAGTGCAAAGATCTATGCCACATGCAT
ACTGGAGTGGTTGTCGAAAAGAAGAAAAGAGGAGGCAAAGAAGAAATTACCCCGCACTGT
GCTTTAATGGATTGCATAATGTATGATGCAGCTGTGTCCGGAGGACTCGATATACCAGTT
TTAAGAGCAGTTCTCCCCAGGGACATGGTGTTTAGAACCTCAAGCCCCAAGGTCGTCCTG
TAA
>ISTH0595_NG_2011H
ATGGGACAAATCATAACATTTTTCCAGGAAGTACCTCATGTCATAGAGGAAGTGATGAAC
ATTGTCCTGATTGCTCTCAGCCTTCTGGCAATACTGAAAGGGATCTACAATGTTGCTACC
TGTGGCCTCTTTGGATTGGTGTCCTTTCTCCTCTTATGTGGGAGATCATGCTCAACAACT
TACAAGGGTGTTTATGAGCTACAAACCCTAGAGCTAGACATGGCGAGCCTCAACATGACA
ATGCCCTTGTCTTGCACGAAGAACAACTCCCACCACTACATCATGGTCGGAAATGAGACC
GGCTTGGAGTTGACTTTAACAAATACAAGCATTATCAACCACAAGTTTTGTAACCTTTCT
GATGCACATAAAAAGAACCTTTATGACCATGCTTTGATGAGTATTATCTCAACCTTCCAC
TTATCCATTCCTAACTTTAACCAGTATGAGGCAATGAGTTGTGACTTCAATGGGGGAAAG
ATAAGTGTTCAGTACAACCTTAGCCACACTTATGCTGTAGATGCAGCTAACCACTGTGGG
ACCATTGCCAATGGCGTTCTTCAGACTTTTATGAGGATGGCTTGGGGTGGCAGTTATATA
GCACTTGATTCCGGAAAGGGGAGCTGGGATTGCATAATGACCTCCTACCAATATTTGATA
ATCCAAAACACCACTTGGGAAGATCACTGCCAGTTTTCTCGCCCATCCCCCATCGGTTAC
CTGGGGCTACTGTCACAAAGGACCAGGGACATTTACATCAGTCGAAGACTTCTTGGGACT
TTTACTTGGACTCTCTCTGACTCTGAAGGTAATGAAACACCGGGTGGGTATTGTCTAACA
AGATGGATGCTGATTGCGGCCGATTTGAAGTGCTTTGGGAACACAGCAGTTGCAAAATGC
AATGAGAAGCATGATGAGGAGTTTTGTGACATGTTAAGATTGTTTGACTTTAACAAACAA
GCTATAGAGAGGCTGAAGACAGAAGCACAGATGAGTATCCAGCTGATAAACAAAGCAGTA
AACGCACTGATCAATGACCAGCTGATCATGAAGAATCATTTGAGAGATATCATGGGAATT
CCTTACTGCAATTACAGCAAGTATTGGTATCTAAATCACACTGTAACAGGGAGGACATCG
TTGCCAAGATGCTGGCTTGTGTCAAATGGTTCCTACCTGAATGAGACACATTTTTCTGAT
GACATTGAACAACAAGCAGACAACATGATAACAGAACTGTTGCAAAAGGAGTACATGGAC
AGGCAAGGGAAAACACCTTTAGGGTTAGTAGATCTTTTTGTCTTCAGCACCAGCTTTTAC
CTCATTAGCATCTTCCTCCACCTGGTTAGAATCCCAACCCACAGACATGTCATAGGGAAA
CCCTGCCCCAAACCACACAGACTTAACCATATGGGCATATGCTCATGTGGTCTGTACAAA
CATCCTGGTGTGCCAGTCAAGTGGAAAAGATAGATGAGTGCTTCTAAGGAAGTGAAGTCA
TTCCTCTGGACACAGTCATTGAGGAGGGAGCTTTCAGGTTATTGCTCCAACATAAAGCTT
CAAGTTGTTAAGGATGCTCAGGCTCTCCTTCATGGTCTTGACTTTTCTGAAGTCAGCAAT
GTGCAGCGCTTAATGCGCAAACAAAAGAGGGATGATAGTGATCTGAAACGTCTCAGAGAT
TTGAATCAGGCTGTCAACAATCTTGTAGAACTCAAGTCGACACAACAAAAGAGCATCTTG
AGAGTTGGGACCTTGACCTCAGATGACCTGCTGACATTGGCAGCTGACCTGGAGAAACTG
AAGTCGAAGGTCATTAGAACAGAAAGGCCATTAAGCTCAGGTGTTTATATGGGGAATTTA
AGTGCACAGCAGCTTGAGCAAAGAAGAGCATTGCTGAACATGATAGGCATGGTTGGTGGG
GCTCAGGGTACTCAACCTGGGAGAGACGGAGTTGTTAGGGTGTGGGATGTTAAGAATCCG
GATCTTTTGAACAATCAGTTCGGCACCATGCCTAGTCTGACACTAGCATGTCTCACCAAA
CAAGGTCAGGTTGATTTGAATGATGCTGTCTTAGCACTAACAGACCTGGGTTTAATATAC
ACAGCTAAGTATCCAAATAGCTCCGATTTAGACAGACTTTCCCAAAGCCATCCCATATTG
AATATGGTGGACACAAAGAAGAGCTCCTTGAACATTTCTGGTTACAACTTCAGCTTAGGG
GCTGCAGTGAAAGCTGGAGCTTGTATGCTTGATGGGGGGAACATGTTGGAGACCATTAAG
GTTACACCTCAGACAATGGATGGCATCTTGAAGTCTATTTTAAAGGTTAAAAGATCTTTG
GGAATGTTTGTATCAGATGCACCTGGTGAGAGGAACCCTTACGAGAATATACTCTACAAG
ATCTGTCTTTCCGGTGACGGCTGGCCCTATATAGCTTCAAGAACTTCTATTGTGGGTAGA
GCTTGGGAGAACACTACTGTGGATCTCGAATCAGATGGGAAACCACAAAAAGTGGGTACT
GCCGGGTCCAACAAATCTCTACAGTCAGCGGGGTTTCCAACAGGGCTGACCTATTCTCAG
TTAATGACACTTAAAGACTCAATGATGCAGCTTGACCCGAGTGCCAAAACCTGGATAGAC
ATTGAAGGTCGTCCAGAAGACCCTGTGGAAATAGCTCTTTACCAACCTATGTCGGGCTGT
TACATACACTTCTTCAGAGAACCAACAGATTTAAAACAGTTCAAACAAGATGCCAAATAT
TCTCATGGGATTGATGTGGCAGATCTTTTCCCTGCTCAACCTGGTTTAACCAGTGCAGTC
ATTGAAGCTCTCCCTCGCAATATGGTATTAACCTGTCAAGGTTCAGATGATATCAAGAGA
CTCTTGGACTCCCAAGGAAGGAGGGACATAAAGCTTATTGACATTGCACTGAGCAAGGCT
GACTCTAGGAGATTTGAAAATGCTGTTTGGGATCAGTGCAAAGATCTATGTCATATGCAT
ACTGGAGTGGTTGTCGAAAAGAAGAAAAGAGGAGGCAAAGAAGAAATTACCCCACACTGT
GCTTTAATGGACTGCATAATGTATGATGCAGCTGTGTCAGGAGGACTCAATATACCAGTT
TTAAGAGCAGTTCTTCCTAGGGACATGGTGTTTAGAACCTCAAGCCCCAAGGTCGTCCTG
TAA
>ISTH1111_NG_2011H
ATGGGACAAATCATAACATTTTTCCAGGAAGTACCTCAAGTCATAGAGGAAGTGATGAAC
ATTGTCCTGATTGCTCTCAGCCTTCTGGCAATACTGAAAGGGATCTACAATGTTGCTACC
TGTGGCCTCTTTGGATTGGTGTCCTTTCTCCTACTGTGCGGAAGATCATGCTCGACAACC
TACAAGGGCGTTTATGAGCTACAAACCCTAGAGCTAGACATGGCAAGCCTTAATATGACA
ATGCCCTTATCTTGCACGAAGAACAACAGCCATCATTACATCATGGTCGGAAATGAGACC
GGCTTAGAGCTGACTTTAACAAACCAAAGTATTATCAACCACAAGTTTTGTAACCTTTCT
GATGCACATAAAAAGAATCTTTATGACCATGCTTTAATGAGTATCATCTCAACTTTCCAC
TTATCCATTCCCAACTTTAATCAGTATGAAGCAATGAGTTGTGACTTCAATGGAGGAAAG
ATAAGTGTTCAGTACAACCTTAGCCACACTTTTGCTGTAGATGCAGCTAACCACTGTGGA
ACCATCGCCAATGGTGTTCTTCAGACTTTTATGAGGATGGCTTGGGGTGGCAGTTACATA
GCACTTGATTCCGGAAGGGGGAGTTGGGACTGCATAATGACTTCCTACCAATATTTGATA
ATCCAAAACACCACTTGGGAAGATCACTGCCAATTTTCTCGCCCATCCCCTATCGGTTAT
CTGGGGCTACTGTCACAAAGGACCAGGGATATTTACATCAGCCGAAGGCTTCTTGGGACT
TTTACTTGGACTCTCTCTGATTCTGAAGGTAATGAAACACCGGGTGGGTATTGTCTAACA
AGATGGATGCTGATTGAGGCCGAGCTGAAGTGTTTTGGGAACACAGCAGTTGCGAAGTGC
AATGAGAAACACGATGAAGAGTTTTGTGATATGTTAAGGTTGTTTGACTTTAACAAACAA
GCTATAAGGAGACTGAAGACGGAAGCACAGATGAGTATCCAACTAATAAACAAAGCAGTA
AACGCACTAATCAATGACCAGCTGATCATGAAGAATCATTTGAGAGATATCATGGGAATT
CCCTACTGCAATTACAGCAAATACTGGTATTTAAATCATACTATAACAGGGAAGACATCA
CTGCCAAGATGCTGGCTTGTGTCAAATGGTTCCTACCTGAATGAGACACATTTTTCTGAT
GACATTGAACAACAAGCAGACAACATGATAACAGAACTGTTGCAAAAGGAGTACATGGAC
AGACAAGGGAAAACACCCTTAGGGTTAGTAGATCTTTTTGTCTTCAGCACCAGTTTTTAT
CTCATTAGCATCTTCCTCCACCTGGTTAAAATCCCAACCCATAGACATGTCATAGGGAAA
CCCTGCCCTAAACCACACAGACTCAACCACATGGGCATATGCTCATGTGGTCTGTACAAA
CATCCTGGTGTACCAGTTAAGTGGAAAAGATAGATGAGTGCTTCTAAGGAAGTGAAGTCA
TTTCTCTGGACACAGTCATTAAGGAGGGAGCTTTCAGGTTATTGCTCCAGCATAAAGCTT
CAAGTTGTTAAAGATGCTCAGGCTCTCCTTCATGGTCTTGACTTTTCTGAAGTCAGCAAT
GTGCAGCGTTTGATGCGCAAACAAAAAAGGGATGATAGTGATCTGAAACGTCTCAGAGAT
CTGAATCAGGCTGTCAACAATCTTGTTGAACTCAAATCAACACAACAAAAAAGTATCCTG
AGAGTTGGGACCTTGACTTCAGATGACCTGCTGACATTGGCAGCCGACTTAGAGAAACTA
AAGTCGAAGGTCATTAGGACAGAAAGGCCACTGAGCTCAGGTGTTTATATGGGGAATTTG
AGCACACAGCAGCTTGAACAAAGAAGAGCATTGTTGAACATGATAGGCATGGTTGGTGGG
ACTCAGGGCACCCAACCTGGAAGAGACGGAGTTGTTAGGGTGTGGGATGTTAAGAATCCA
GATCTTTTGAACAACCAGTTCGGCACCATGCCTAGTTTGACATTAGCATGTCTCACCAAA
CAAGGTCAAGTTGATCTGAATGATGCCGTTCTGGCACTAACAGATTTGGGTCTGATATAC
ACAGCTAAGTATCCAAATAGTTCTGACCTAGACAGACTTTCTCAAAGCCATCCTATACTG
AATATGGTGGACACTAAGAAGAGCTCCTTGAACATTTCTGGTTACAACTTCAGCTTGGGA
GCTGCAGTGAAAGCTGGAGCTTGTATGCTTGATGGGGGGAACATGTTGGAGACCATCAAG
GTTACACCTCAGACAATGGATGGCATCTTGAAGTCTATTTTAAAGGTGAAAAAATCCTTA
GGAATGTTTGTCTCAGACACACCTGGTGAGAGGAATCCTTATGAGAACATACTTTACAAG
ATCTGTCTTTCCGGTGACGGCTGGCCCTACATAGCTTCAAGGACCTCCATTGTGGGTAGA
GCTTGGGAGAATACCACCGTGGATCTCGAGTCAGATGGAAAGCCACAAAAAGTGGGTACA
GCTGGGTCCAACAAGTCTTTACAGTCAGCAGGATTCCCAACAGGGCTGACCTATTCTCAG
TTGATGACACTTAAAGACTCAATGATGCAGCTTGACCCAAGTGCCAAAACCTGGATAGAC
ATTGAAGGTCGTCCAGAAGACCCTGTGGAAATAGCTCTTTACCAACCTATGTCGGGCTGT
TACATACACTTCTTCAGAGAACCAACAGACTTAAAACAGTTCAAGCAAGATGCCAAATAT
TCTCATGGGATTGATGTAGCAGATCTTTTCCCTGCTCAACCTGGTTTGACTAGTGCAGTC
ATCGAAGCCCTCCCTCGCAATATGGTACTGACCTGTCAAGGTTCAGATGATATCAAGAGA
CTCTTAGACTCCCAAGGAAGAAGAGACATAAAGCTTATTGACATCTCACTGAGCAAGGCT
GACTCTAGGAGATTTGAAAATGCTGTTTGGGATCAATGCAAAGATCTATGCCATATGCAT
ACTGGAGTGGTTGTTGAAAAGAAGAAAAGAGGAGGCAAAGAAGAAATTACCCCACACTGT
GCTTTAATGGACTGCATAATGTATGATGCAGCTGTGTCAGGAGGACTCAATATACCAGTC
TTAAGAGCAGTTCTCCCTAGAGACATGGTGTTTAGAACATCAAGCCCCAAGGTCGTCCTG
TAA
>LASV229_NG_2010H
ATGGGACAAATCATAACATTTTTCCAGGAAGTACCTCATGTCATAGAGGAAGTGATGAAC
ATTGTTCTGATTGCTCTCAGCCTTCTGGCGATACTGAAGGGGATCTACAATGTTGCTACC
TGTGGCCTCTTTGGGCTGGTGTCCTTTCTCCTCTTATGTGGGAGATCATGTTCAACAATT
TACAAGGATGTTTATGAGCTACAAACCCTAGAGCTGGATATGGCAAGCCTCAACATGACA
ATGCCCTTATCTTGCACGAAGAACAACAGCCACCATTACATCATGGTTGGAAATGAGACT
GGCTTGGAACTGACTTTAACAAATACAAGTATTATCAACCACAAGTTTTGTAACCTTTCT
GATGCGCATAAAAAGAATCTTTATGACCATGCTTTAATGAGTATCATCTCAACCTTCCAC
TTATCCATTCCTAACTTCAATCAGTATGAAGCAATGAGTTGTGACTTTAATGGGGGAAAG
ATAAGTGTTCAGTACAACCTTAGCCACACTTATGCTATAGATGCAGCTAACCACTGTGGG
ACTATCGCTAATGGCGTTCTTCAGACTTTCATGAGGATGGCTTGGGGTGGCAGTTACATA
GCACTTGATTCCGGAAAGGGGAGTTGGGATTGTATAATGACTTCCTACCAATACTTGATA
ATCCAAAACACCACTTGGGAAGATCACTGCCAGTTTTCTCGCCCATCCCCTATTGGTTAT
CTGGGCTTACTGTCGCAAAGGACCAGGGACATTTACATCAGTCGAAGACTTCTTGGGACT
TTTACTTGGACCCTCTCTGATTCTGAAGGTAATGAAACACCGGGTGGGTATTGTCTAACA
AGATGGATGCTGATTGAGGCCGAGTTGAAGTGCTTTGGGAACACAGCAGTCGCGAAATGC
AATGAAAAACATGATGAAGAGTTTTGTGACATGTTAAGATTGTTTGACTTTAACAAACAA
GCTATAAGGAGGCTGAAGACGGAAGCACAGATGAGTATCCAACTGATAAACAAAGCAGTG
AACGCATTGATCAATGATCAGCTGATTATGAAAAATCATTTGAGAGATATCATGGGAATT
CCTTACTGCAATTACAGCAGGTATTGGTATCTAAATCACACTGTGACAGGGAGGACATCG
TTGCCAAGGTGCTGGCTTGTGTCAAACGGTTCCTACCTGAATGAGACACATTTTTCTGAT
GACATTGAACAGCAAGCAGACAACATGATAACAGAACTGTTGCAAAAGGAGTACATGGAC
AGACAAGGGAAAACACCCTTAGGGTTAGTGGATCTTTTTGTCTTCAGCACCAGCTTTTAT
CTCATTAGCATCTTCCTCCACCTGGTTAAAATCCCAACCCACAGACATGTCATAGGGAAA
CCCTGCCCTAAACCACATAGACTCAACCACATGGGCATATGCTCATGTGGTCTATACAAC
CATCCTGGTGTGCCAGTCAAATGGAAAAGATAGATGAGTGCTTCTAAGGAAGTAAAATCA
TTTCTCTGGACACAATCATTGAGGAGGGAGCTTTCAGGCTATTGCTCCAACATAAAACTT
CAAGTTGTTAAAGATGCTCAGGCTCTCCTTCATGGTCTTGACTTTTCTGAAGTCAGCAAT
GTGCAGCGCTTGATGCGCAAACAAAAAAGGGATGATAATGATCTAAAACGTCTCAGAGAT
TTGAATCAGGCTGTCAACAATCTTGTAGAACTTAAATCGACACAACAAAAGAGTATCCTG
AGGGTTGGGACCTTGACTTCAGATGACCTGCTGACATTGGCAGCTGACTTAGAGAAATTA
AAGTCGAAGGTCATTAGAACGGAAAGGCCACTAAGCTCAGGTGTTTATATGGGGAACCTG
AATACACAGCAGCTTGAGCAAAGAAGAGCACTGCTGAACATGATAGGTATGGTTGGTGGA
GCTCAGGGCACTCAACCCGGAAGAGACGGAGTTGTTAGGGTGTGGGATGTTAAGAATCCG
GATCTTTTGAACAACCAGTTCGGCACCATGCCCAGTTTGACATTAGCATGTCTCACCAAA
CAAGGTCAAGTTGATTTGAATGACGCCGTCTTGGCATTAACAGACCTGGGTCTAATATAC
ACAGCTAAGTACCCAAATAGCTCCGATCTGGACAGACTTTCCCAAAGCCATCCTATACTG
AATATGGTGGACACCAAGAAGAGCTCCTTGAACATTTCCGGTTACAACTTCAGCCTAGGA
GCTGCAGTGAAGGCTGGAGCTTGTATGCTTGATGGGGGGAACATGTTGGAGACCATCAAG
GTTACACCTCAGACAATGGATGGCATCTTGAAGTCTATCTTAAAGGTGAAAAAATCTTTG
GGAATGTTTGTTTCAGATACACCTGGTGAGAGAAACCCATATGAGAACATACTTTACAAG
ATCTGTCTTTCCGGTGATGGCTGGCCCTACATAGCTTCAAGGACTTCCATTGTGGGTAGA
GCTTGGGAGAATACTACTGTGGATCTTGAGTCAGATGGAAAACCACAAAAAGTGGGCACT
GCTGGGTCCAACAAGTCTTTGCAATCAGCGGGGTTTCCAACAGGGCTGACCTATTCTCAG
TTGATGACACTTAAAGACTCAATGATGCAACTTGACCCAAGTGCCAAAACCTGGATAGAC
ATTGAAGGCCGTCCAGAAGACCCTGTGGAAATAGCTCTTTACCAACCCATGTCGGGCTGT
TACATACACTTCTTCAGAGAACCAACAGACTTAAAACAGTTCAAGCAGGATGCCAAATAT
TCTCATGGGATTGATGTAGCAGACCTTTTCCCTGCCCAACCTGGTTTGACCAGTGCAGTC
ATTGAAGCCCTTCCTCGAAATATGGTACTGACCTGTCAAGGTTCAGATGATATTAAGAGA
CTCTTGGACTCCCAAGGAAGAAGGGACATAAAGCTCATTGACATTGCACTGAGCAAGGCT
GACTCTAGGAGATTTGAAAATGCTGTTTGGGATCAGTGCAAAGATCTATGCCATATGCAT
ACTGGGGTGGTTGTCGAAAAGAAGAAAAGAGGAGGTAAAGAAGAAATCACCCCACACTGC
GCTTTAATGGACTGCATAATGTATGATGCAGCTGTATCAGGAGGACTCAACATACCAGTT
TTAAGAGCAGTTCTCCCCAGGGACATGGTGTTTAGAACCTCAAGCCCCAAGGTCGTTCTG
TAA
>ISTH0531_NG_2011H
ATGGGACAAATCATAACATTTTTCCAGGAAGTACCCCATGTCATAGAGGAAGTGATGAAC
ATTGTCCTGATCGCTCTCAGCCTTCTGGCAATATTGAAAGGGATCTACAATGTTGCTACC
TGTGGCCTCTTTGGATTGGTGTCCTTTCTTCTCTTATGTGGAAGATCATGTTCAACAACT
TACAAGGGTGTTTATGAGCTACAAACTCTAGAGCTAGACATGACAAACCTCAATATGACA
ATGCCCTTATCTTGCACGAAAAACAACAGCCACCATTACATCATGGTCGGAAATGAGACT
GGTCTGGAGCTGACTTTGACAAATACAAGCATCATCAACCACAAGTTTTGTAACCTCTCT
GATGCACATAAAAAGAATCTTTATAACCATGCTTTAATGAGCATTATTTCAACTTTCCAC
TTATCCATTCCCAACTTTAATCAGTATGAGGCAATGAGTTGTGACTTCAATGGAGGGAAG
ATAAGTGTCCAGTACAACCTTAGCCACGCTTATGCTGTAGATGCAGCTAACCACTGTGGG
ACCATTGCCAATGGCGTGCTTCAGACTTTTATGAGGATGGCTTGGGGTGGCAGTTACATA
GCACTTGATTCCGGAAAGGGGAGTTGGGATTGTATAATGACTTCCTACCAATATTTGATA
ATCCAAAACACCACTTGGGAAGATCACTGTCAGTTTTCTCGCCCATCCCCTATTGGTTAT
CTGGGGTTACTGTCACAAAGGACCAGGGACATTTACATCAGTCGAAGACTTCTTGGGACT
TTTACTTGGACTCTCTCTGATTCTGAAGGTAATGAAACACCAGGTGGGTATTGTCTAACA
AGATGGATGCTGATTGAGGCCGAGTTGAAGTGCTTTGGGAACACAGCAGTTGCGAAATGT
AATGAGAAACATGATGAAGAGTTTTGTGACATGTTGAGATTGTTTGACTTTAACAAACAA
GCTATAAGGAGGCTGAAGACAGAGGCACAGACGAATATCCAACTGATAAATAAAGCAGTG
AACGCACTGATCAATGACCAGCTGATCATGAAGAATCATTTAAGAGATATCATGGGAATT
CCTTACTGCAATTACAGCAAGTATTGGTACTTAAATCACACTGTGACAGGGAAGACATCG
TTGCCAAGATGCTGGCTTGTGTCAAATGGTTCCTACTTGAATGAGACACACTTTTCTGAT
GACATTGAACAACAAGCAGACAATATGATAACAGAACTGTTGCAGAAGGAGTACATGGAC
AGGCAAGGGAAAACACCCTTAGGGTTGGTAGATCTTTTTGTCTTCAGCACCAGCTTTTAT
CTCATTAGCATCTTCCTCCACCTGGTTAAAATCCCAACCCACAGACACATCATAGGGAAA
CCTTGCCCTAAACCACACAGACTCAACCACATGGGCATATGCTCATGTGGTCTGTACAAA
CATCCTGGTGTACCAGTCAAGTGGAAGAGATAGATGAGTGCTTCTAAGGAAGTAAAGTCA
TTCCTCTGGACACAGTCATTGAGAAGGGAACTTTCAGGTTATTGCTCCAGCATAAAGCTT
CAAGTTGTTAAAGATGCTCAGGCTCTCCTTCATGGTCTTGACTTTTCTGAAGTCAGCAAT
GTGCAGCGCCTAATGCGCAAACAAAAAAGGGATGATAGTGATCTGAAACGTCTCAGAGAT
CTGAATCAGGCTGTCAACAATCTTGTGGAACTCAAATCAACACAACAAAAGAGTATCTTG
AGAGTTGGGACCTTAACCTCAGATGACCTGTTGACATTGGCAGCTGACTTAGAGAAACTA
AAGTCAAAGGTCATTAGAACAGAAAGACCACTGAGCTCAGGTGTTTATATGGGGAATTTG
AGCACACAGCAGCTTGAGCAAAGGAGAGCACTATTGAACATGATAGGCATGGTTGGTGGG
GCTCAGGGCACCCAACCTGGAAGGGACGGAGTTGTTAGGGTGTGGGATGTTAAAAATCCG
GATCTTTTGAACAACCAGTTTGGCACCATGCCTAGTCTGACATTGGCATGTCTCACTAAA
CAAGGTCAAGTTGATTTGAATGATGCCGTCTTAGCACTAACAGACCTGGGTCTGATATAT
ACAGCTAAGTACCCAAATAGCTCCGACCTGGACAGACTTTCCCAAAGTCATCCTATACTG
AACATGGTGGACACTAAGAAAAGCTCCTTGAACATTTCTGGTTACAACTTCAGCTTAGGA
GCTGCAGTGAAAGCTGGAGCTTGTATGCTTGATGGGGGGAACATGTTGGAGACCATCAAG
GTTACACCTCAGACAATGGATGGCATCCTGAAGTCTATTTTAAAGGTAAAAAAATCCTTG
GGAATGTTTGTTTCAGATACACCTGGGGAGAGGAACCCTTATGAGAACATACTTTACAAA
ATCTGTCTTTCCGGTGACGGCTGGCCCTACATAGCTTCTAGGACTTCCATTGTGGGCAGA
GCTTGGGAGAATACCATCGTGGATCTCGAGTCAGATGGAAAACCACAAAAAGTGGGCACT
GCTGGGTCTAACAAGTCTTTACAGTCAGCGGGGTTTCCAACAGGGCTGACCTATTCTCAG
TTGATGACACTTAAAGACTCAATGATGCAGCTTGACCCAAGTGCCAAAACCTGGATAGAC
ATTGAAGGTCGTCCAGAGGACCCTGTGGAAATAGCTCTTTACCAACCTATGTCGGGCTGT
TATATACACTTCTTCAGAGAACCAACAGACTTAAAACAGTTCAAACAAGATGCCAAATAT
TCTCATGGGATTGATGTAGCAGATCTTTTCCCTGCTCAACCTGGCTTGACCAGTGCAGTC
ATTGAAGCCCTTCCCCGCAATATGGTGCTGACCTGTCAAGGTTCAGATGATATTAAGAGA
CTCTTGGATTCTCAAGGGAGAAGGGACATAAAGCTTATTGACATTGCACTGAGCAAGGCT
GACTCTAGAAGATTTGAAAATGCTGTTTGGGATCAGTGCAAAGATCTATGCCATATGCAC
ACTGGAGTGGTCGTCGAAAAGAAGAAAAGAGGGGGCAAAGAAGAAATTACCCCGCATTGT
GCTTTAATGGACTGTATAATGTATGATGCAGCTGTGTCAGGAGGACTCAATATACCAGTT
TTAAGAGCAGTTCTCCCCAGAGATATGGTGTTTAGAACCTCAAGCCCCAAGGTCGTCCTG
TAA
>LASV254_NG_2011H
ATGGGACAAATCATAACATTTTTCCAGGAAGTACCTCATGTCATAGAGGAAGTGATGAAC
ATTGTTCTGATTGCTCTCAGCCTTCTGGCAATATTGAAAGGGATCTACAATGTTGCTACC
TGTGGCCTCTTTGGATTGGTGTCCTTTCTTCTCTTATGTGGAAGATCATGCTCAACAACT
TACAAGGGTGTTTATGAGCTACAAACTCTAGAGCTAGACATGACAAACCTCAATATGACA
ATGCCTTTATCCTGCACGAAAAACAACAGCCACCATTACATCATGGTCGGAAATGAGACT
GGTCTGGAGCTGACTTTAACAAATACAAGCATCATCAACCACAAGTTTTGTAACCTTTCT
GATGCACATAAAAAGAATCTTTATAACCATGCTTTAATGAGTATTATTTCAACTTTCCAC
TTATCCATTCCTAACTTTAATCAGTATGAAGCAATGAGTTGTGACTTCAATGGGGGCAAG
ATAAGTGTCCAGTACAACCTTAGCCATAGTTATGCTGTGGATGCAGCTAACCACTGTGGG
ACCATTGCCAATGGCGTGCTTCAGACTTTTATGAGGATGGCTTGGGGTGGCAGTTACATA
GCACTTGATTCCGGAAAGGGGAATTGGGATTGTATAATGACCTCCTACCAATATTTGATA
ATCCAAAACACCACTTGGGAAGATCACTGTCAGTTTTCTCGCCCATCCCCTATTGGTTAT
CTGGGGTTACTGTCACAAAGGACCAGGGACATTTACATCAGTCGAAGACTTCTTGGGACT
TTTACTTGGACTCTCTCTGATTCTGAAGGTAATGAAACACCAGGTGGGTATTGTCTAACA
AGATGGATGCTGATTGAGGCCGAGTTGAAGTGCTTTGGGAACACAGCAGTTGCGAAATGT
AATGAGAAACATGATGAGGAGTTTTGTGACATGTTAAGATTGTTTGACTTTAACAAACAA
GCTATAAGGAGGCTGAAGACAGAGGCACAGGCGAATATCCAACTGATAAATAAAGCAGTG
AACGCACTGATCAATGACCAGCTGATCATGAAGAATCATTTGAGAGATATCATGGGAATT
CCTTACTGCAATTACAGCAAGTATTGGTACTTAAATCACACTGTAACAGGGAAGACATCG
TTGCCAAGATGCTGGCTTGTGTCAAATGGCTCCTACTTGAATGAGACACATTTTTCTGAT
GACATTGAACAACAAGCAGACAATATGATAACAGAACTGTTGCAGAAGGAGTACATGGAC
AGGCAAGGGAAAACACCCTTAGGGTTGGTAGATCTTTTTGTCTTCAGCACCAGCTTTTAT
CTCATTAGCATCTTCCTCCACCTGGTTAAAATCCCAACCCACAGACATGTCATAGGGAAA
CCCTGCCCTAAACCACACAGACTCAACCACATGGGCATATGCTCATGTGGTCTGTACAAA
CATCCTGGTGTACCAGTCAAGTGGAAAAGATAGATGAGTGCTTCTAAGGAAGTGAAGTCA
TTTCTCTGGACACAGTCATTGAGAAGGGAACTTTCAGGTTATTGCTCCAGCATAAAGCTT
CAAGTTGTTAAAGATGCTCAGGCTCTCCTTCATGGTCTTGACTTTTCTGAAGTCAGCAAT
GTGCAGCGCTTAATGCGCAAACAAAAAAGGGATGATAGTGATCTGAAACGTCTCAGAGAT
CTGAATCAGGCTGTCAACAATCTTGTGGAACTCAAATCAACACAACAAAAGAGTGTCTTG
AGAGTTGGGACCTTAACCTCAGATGACCTGCTGACATTGGCAGCTGACTTAGAGAAACTA
AAGTCAAAGGTCATTAGAACAGAAAGACCACTGAGCTCAGGTGTTTATATGGGGAATTTG
AGTACACAGCAGCTTGAGCAAAGGAGAGCATTGTTGAACATGATAGGCATGGTTGGTGGG
GCTCAGGGCACCCAACCTGGAAGAGACGGAGTGGTTAGGGTGTGGGATGTTAAAAATCCG
GATCTTTTGAACAACCAGTTTGGCACCATGCCTAGTCTGACATTAGCATGTCTCACTAAA
CAAGGTCAAGTTGATTTGAATGATGCCGTCTTAGCACTAACAGACCTGGGTCTAATATAT
ACAGCTAAGTACCCAAATAGCTCCGACCTGGACAGACTTTCTCAAAGTCATCCTATACTG
AACATGGTGGACACTAAGAAAAGCTCCTTGAACATTTCTGGTTACAACTTCAGCTTAGGA
GCTGCAGTGAAAGCTGGAGCTTGTATGCTTGATGGGGGGAACATGTTGGAGACCATCAAG
GTTACACCTCAGACAATGGATGGCATCCTGAAGTCTATTTTAAAGGTAAAAAAATCCTTG
GGAATGTTTGTTTCAGATACACCTGGTGAGAGGAACCCTTATGAGAACATACTTTACAAG
ATCTGTCTTTCCGGTGACGGCTGGCCCTACATAGCTTCTAGGACTTCCATTGTGGGCAGA
GCTTGGGAGAATACCATCGTGGATCTCGAGTCAGATGGGAAACCACAAAAGGTGGGCACT
GCTGGGTCTAACAAGTCTTTACAGTCAGCGGGGTTTCCAACAGGGCTGACCTATTCTCAG
TTGATGACACTTAAAGACTCAATGATGCAGCTTGACCCAAGTGCCAAAACCTGGATAGAC
ATTGAAGGTCGTCCAGAGGACCCTGTAGAAATAGCTCTTTACCAACCTATGTCGGGCTGT
TATATACATTTCTTCAGAGAGCCAACAGACTTAAAACAGTTCAAACAAGATGCCAAATAT
TCTCATGGGATTGATGTAGCAGATCTTTTCCCTGCTCAACCTGGCTTGACCAGTGCAGTC
ATTGAAGCCCTCCCCCGCAATATGGTCCTGACCTGTCAAGGTTCAGATGACATTAAGAGA
CTCTTGGATTCTCAAGGGAGAAGGGACATAAAGCTTATTGACATTGCACTGAGCAAGGCT
GACTCTAGGAGATTTGAAAATGCTGTTTGGGATCAGTGCAAAGATCTATGCCATATGCAC
ACTGGAGTGGTCGTCGAAAAGAAGAAAAGAGGGGGCAAAGAAGAAATTACCCCGCATTGT
GCTTTAATGGACTGCATAATGTATGATGCAGCTGTGTCAGGAGGACTCAATATACCAGTT
TTAAGAGCAGTTCTCCCCAGAGATATGGTGTTTAGAACCTCAAGCCCCAAAGTCGTCCTG
TAA
>ISTH2020_NG_2012H
ATGGGACAAATCATAACATTTTTCCAGGAAGTACCTCATGTCATAGAAGAAGTGATGAAC
ATTGTCCTGATTACCCTCAGCCTTCTGGCGATTTTGAAAGGGATCTACAATGTTGCCACC
TGTGGCCTCTTTGGATTGGTATCCTTTCTTCTCTTATGTGGAAGATCATGCTCAACAACT
TACAAGGGTGTTTATGAGCTACAAACTCTGGAGCTAGACATGGCAAACCTTAATATGACA
ATGCCCTTATCTTGCACAAAGAATAACAGCCACCATTACATCATGGTCGGAAATGAGACT
GGTTTAGAGCTGACTTTAACAAATACAAGTATCATCAACCATAAGTTCTGTAATCTTTCT
GATGCACATAAAAAGAATCTTTATGACCATGCTTTAATGAGTATCATCTCAACCTTCCAC
TTATCCATTCCCAACTTTAATCAGTATGAGGCAATGAGCTGTGACTTCAATGGGGGGAAG
ATAAGTGTTCAGTACAACCTTAGCCACACTTTTGCTGTAGATGCAGCTAACCACTGTGGG
ACTATTGCCAATGGCGTTCTCCAGACTTTCATGAGGATGGCTTGGGGTGGCAGTTACATA
GCACTTGATTCCGGAAAAGGGAGCTGGGATTGCATAATGACTTCCTACCAATATTTGATA
ATTCAGAACACCACTTGGGAAGATCACTGCCAGTTTTCTCGCCCATCCCCCATCGGTTAT
CTGGGGCTGCTGTCACAAAGGACCAGGGACATTTACATCAGTCGAAGACTCCTTGGGACT
TTTACTTGGACCCTCTCTGATTCTGAAGGCAATGAGACACCGGGTGGGTATTGTCTAACA
AGATGGATGCTGATTGAAGCCGAATTGAAGTGCTTTGGGAACACAGCAGTTGCGAAATGC
AATGAGAAACATGATGAGGAGTTTTGTGACATGTTAAGATTGTTTGACTTTAACAAACAA
GCTATAAGGAGGCTGAAGACTGAAGCACAGATGAGTATCCAACTGATAAACAAAGCAGTG
AACGCATTGATCAATGACCAGCTGATTATGAAGAATCATTTAAGGGATATCATGGGAATT
CCTTACTGCAATTACAGCAAGTATTGGTATTTAAATCACACTGTAACAGGGAAGACATCG
TTGCCAAGATGCTGGCTTGTGTCAAATGGTTCCTACCTGAATGAGACACATTTTTCTGAT
GACATTGAACAACAAGCAGACAACATGATAACAGAACTGTTGCAGAAGGAGTACATGGAC
AGGCAAGGGAAAACACCCTTAGGGTTAGTAGATCTTTTTGTCTTCAGCACCAGTTTTTAT
CTCATTAGCATCTTTCTCCACCTAGTTAAAATCCCAACTCACAGACACATCATTGGAAAA
CCCTGTCCTAAACCACACAGACTCAACCACATGGGCATATGCTCATGTGGTCTGTACAAA
CATCCTGGTGTACCAGTCAAATGGAAAAGATAGATGAGTGCTTCTAAGGAAGTGAAGTCA
TTTCTCTGGACACAGTCATTGAGGAGGGAGCTTTCAGGTTATTGCTCCAACATAAAGCTT
CAAGTTGTTAAGGATGCTCAGGCTCTCCTTCATGGTCTTGACTTTTCTGAAGTTAGCAAT
GTGCAGCGCTTGATGCGCAAACAAAAGAGGGATGATGGTGATCTGAAACGTCTCAGAGAT
CTGAATCAGGCTGTCAACAATCTTGTTGAACTCAAATCAACACAACAAAAGAGCGTCTTG
AGAGTTGGGACCTTGACCTCAGATGACCTGCTGACATTGGCAGCTGACTTAGAGAAACTA
AAGTCGAAGGTCATCAGAACAGAAAGGCCACTAAGCTCAGGTGTTTATATGGGGAATTTG
AGTACACAGCAACTTGAGCAAAGAAGAGCATTGCTAAGCATGATAGGCATGGTTGGTGGG
GCTCGGGGCACCCAGCCTGGAAGAGACGGAGTTGTTAGGGTATGGGATGTTAAGAATCCA
GATCTTTTGAACAACCAGTTCGGCACCATGCCCAGTCTGACATTAGCATGTCTCACTAAA
CAGGGTCAGGTTGATTTGAATGATGTCGTCTTAGCACTAACAGACCTGGGTCTAATATAC
ACAGCTAAGTATCCTAATAGCTCCGACCTGGACAGACTTTCCCAAAGCCATCCTATATTG
AATATGGTGGACACTAAGAAGAGCTCCTTGAATATCTCTGGTTACAACTTTAGCTTAGGA
GCTGCAGTGAAAGCTGGAGCTTGTATGCTTGATGGGGGGAACATGTTGGAGACCATCAAG
GTTACACCTCAGACAATGGATGGCATCTTGAAGTCTATTTTAAAGGTAAAAAAATCCTTG
GGAATGTTTGTTTCAGATACACCTGGTGAGAGGAACCCTTATGAGAACATACTTTACAAG
ATCTGTCTTTCTGGTGACGGCTGGCCCTACATCGCTTCAAGGACTTCTATTGTGGGTAGA
GCTTGGGAAAATACTACTGTAGATCTCGAGTCAGATGGAAAACCACAGAAAGTGGGAGCT
GCTGGGTCCAACAAGTCTTTACAGTCAGCGGGGTTTCCAACAGGGCTGACTTATTCTCAG
TTGATGACACTTAAAGACTCAATGATGCAGCTTGACCCAAGTGCCAAAACCTGGATAGAC
ATTGAAGGTCGTCCAGAAGACCCTGTGGAGATAGCTCTTTACCAGCCTATGTCGGGCTGC
TATATACACTTCTTCAGAGAACCAACAGACTTAAAACAGTTCAAGCAAGATGCCAAATAC
TCTCATGGGATTGATGTAACAGATCTTTTCTCTGCTCAACCTGGATTAACCAGTGCAGTC
ATTGAAGCTCTCCCTCGCAATATGGTGCTGACCTGTCAAGGTTCAGATGATATTAAGCGA
CTCTTGGATTCCCAAGGAAGAAGGGACATAAAGCTTATTGATATTGCACTGAGCAAGGCT
GACTCTAGGAGATTTGAAAATGCTGTTTGGGATCAGTGCAAAGATCTATGCCATATGCAC
ACTGGAGTGGTCGTTGAAAAGAAGAAAAGAGGAGGCAAAGAAGAAATTACCCCACACTGT
GCTCTAATGGACTGCATAATGTATGATGCAGCTGTGTCAGGAGGTCTCAATATACCAGTC
TTAAGAGCAGTCCTCCCCAGGGACATGGTGTTTAGAACCTCAAGCCCCAAGGTCGTCCTG
TAA
>LASV246_NG_2010H
ATGGGACAAATCATAACATTCTTTCAGGAAGTACCTCATGTCATTGAGGAAGTGATGAAC
ATTGTCCTGATTGCCCTCAGCCTTCTAGCAATACTGAAAGGGGTTTACAATGTTGCTACC
TGTGGCCTCTTTGGATTGGTGTCCTTTCTCCTCTTATGTGGAAGGTCATGCTCAATAACT
TACAAGGGTGTTTATGAGCTACAAACTCTAGAGCTAGACATGGCAAACCTTAATATGACA
ATGCCCTTATCTTGCACGAAGAACAACAGCCATCATTACATCATGGTCGGAAATGAGACT
GGCTTAGAGCTGACTTTAACAAATACAAGTATCATCAACCACAAGTTTTGTAACCTTTCT
GATGCACATAAAAAGAATCTTTATGACCATGCTTTAATGAGTATCATCTCAACCTTCCAC
TTATCCATTCCTAACTTTAATCAGTATGAGGCAATGAGTTGTGACTTCAATGGGGGAAAG
ATAAGTGTTCAGTACAACCTCAGCCACACTTATGCTGGAGATGCAGCTGACCACTGTGGG
ACCATTGCCAATGGCGTTCTTCAGACTTTTATGAGAATGGCTTGGGGTGGCAGTTACATA
GCACTTGATTCTGGAAAGGGGAGTTGGGATTGTATAATGACTTCCTACCAATATTTGATA
ATCCAAAACACCACTTGGGAAGATCACTGCCAGTTTTCCCGCCCATCCCCTATGGGTTAT
CTGGGGTTGCTGTCACAAAGGACCAGGGATATTTACATCAGTCGAAGACTCCTTGGAACT
TTTACTTGGACTCTCTCTGATTCTGAAGGTAATGAAACACCGGGTGGGTATTGTCTAACA
AGATGGATGCTGATTGAGGCAGAGTTGAAGTGCTTTGGGAACACAGCAGTTGCGAAATGC
AATGAGAAACATGATGAAGAGTTTTGTGACATGTTAAGGTTGTTTGATTTCAACAAACAA
GCTATAAGGAGGCTGAAGACAGAGGCACAAATGAGCATTCAACTGATAAACAAAGCAGTG
AACGCACTGATCAATGACCAGCTAATCATGAAGAATCATTTGAGAGATATCATGGGAATT
CCTTACTGCAATTACAGCAAGTATTGGTATCTAAATCACACTATAACAGGGAAAACATCG
TTGCCAAGATGCTGGCTTGTGTCAAATGGTTCCTACCTGAATGAAACACATTTTTCTGAT
GACATTGAACAACAAGCAGACAACATGATAACAGAACTGTTGCAGAAGGAGTACATAGAC
AGACAAGGGAAAACACCCTTAGGGTTGGTGGATCTCTTCGTCTTCAGCACCAGCTTTTAT
CTCATTAGCATCTTCCTCCACTTGGTTAAAATCCCAACTCACAGGCATATCACAGGGAAA
CCCTGCCCTAAACCACACAGACTCAACCACATGGGCATATGCTCATGTGGTTTGTACAAA
CATCCCGGTGTACCAGTTAGATGGAAAAGATAGATGAGTGCTTCTAAGGAAGTGAAGTCA
TTTCTCTGGACACAGTCATTGAGGAGGGAGCTCTCAGGTTATTGCTCCAGCATAAAGCTT
CAAGTTGTTAAGGATGCTCAGGCTCTCCTTCATGGTCTTGACTTTTCCGAAGTCAGCAAT
GTGCAGCGCTTAATGCGCAAACAAAAAAGAGATGATAGTGATTTGAAACGCCTCAGAGAT
CTGAATCAGGCTGTCAACAATCTTGTAGAACTCAAGTCAACACAACAAAAGAGTGTCTTG
AGAGTTGGGACCTTGACCTCAGACGACCTGCTGACATTGGCAGCCGACTTAGAGAAATTG
AAATCGAAAGTCATAAGAACAGAAAGGCCACTTAGCTCAGGTGTTTATATGGGGAACTTG
AGTACACAACAGCTTGAGCAAAGAAGAGCATTACTAAGCATGATAGGCATGGTTGGTGGG
GCTCAGGGCACCCAACCTGGGAGAGATGGAGTTGTTAGGGTGTGGGATGTTAAGAATCCG
GATCTTTTGAACAATCAGTTTGGCACCATGCCTAGTCTGACATTAGCATGTCTCACTAAA
CAAGGTCAAGTTGATTTGAATGATGCCGTCTTAGCACTAACAGACCTGGGTCTAATATAT
ACAGCTAAGTACCCAAATAGCTCCGATCTAGACAGACTTTCCCAAAGCCACCCTATACTG
AATATGGTGGACACCAAGAAGAGCTCCTTGAACATTTCTGGTTACAACTTCAGCTTAGGA
GCTGCAGTGAAAGCTGGAGCTTGTATGCTAGATGGGGGAAACATGTTGGAGACCATCAAG
GTCACACCTCAGACAATGGATGGCATCTTGAAGTCAATTTTAAAGGTAAAAAGATCTTTG
GGAATGTTTGTTTCAGATACACCTGGTGAAAGGAACCCTTATGAGAATATACTTTACAAG
ATCTGTCTTTCTGGTGACGGTTGGCCCTATATAGCTTCAAGGACTTCTATTGTGGGTAGG
GCTTGGGAGAATACTACTGTGGATCTTGAGTCAGATGGGAAACCACAAAAGGTGGGCACT
GCTGGGTCCAACAAGTCTTTACAGTCAGCGGGGTTTCCAACAGGGCTGACCTATTCTCAG
TTGATGACACTTAAAGACTCAATGATGCAGCTTGACCCAAGTGCCAAAACCTGGATAGAC
ATTGAAGGTCGTCCAGAAGACCCTGTGGAAATAGCTCTTTACCAACCTATGTCGGGCTGT
TACATACACTTCTTCAGAGAACCAACAGACTTAAAACAGTTCAAGCAGGATGCCAAATAC
TCTCATGGGATTGATGTAGCAGATCTTTTCCCTGCTCAGCCTGGTTTGACCAGTGCAGTC
ATTGAAGCTCTCCCTCGCAATATGGTACTGACCTGTCAAGGTTCAGATGATATTAAGAGA
CTCTTGGACTCCCAAGGAAGGAGGGACATAAAGCTCATAGACATTGCACTGAACAAGGCT
GACTCCAGGAGATTTGAGAATGCTGTTTGGGATCAGTGCAAAGATCTATGCCATATGCAC
ACTGGAGTGGTTGTCGAAAAGAAGAAAAGAGGAGGGAAAGAAGAGATCACCCCGCACTGT
GCTTTAATGGACTGCATAATGTATGATGCAGCTGTGTCAGGAGGACTCAATATACCAGTT
TTAAGAGCAGTTCTCCCCAGAGACATGGTGTTCAGAACTTCAAGCCCCAAGGTCGTCCTG
TAA
>ISTH2031_NG_2012H
ATGGGGCAAATTATAACATTTTTCCAGGAAGTGCCTCATGTCATAGAGGAAGTGATGAAC
ATTGTCCTGATTGCTCTCAGCCTTCTGGCAATTCTGAAAGGGATCTACAATGTTGCTACA
TGTGGCCTTTTTGGACTGGTGTCCTTTCTCCTCTTATGTGGAAGATCATGCTCAACAACT
TACAAGGGTGTTTATGAGCTGCAGACTCTAGAGCTAGACATGGCAAGCCTTAACATGACA
ATGCCCTTATCTTGCACGAAGAATAACTCCCACCATTACATCATGGTCGGAAATGAGACT
GGCTTAGAACTGACTTTAACAAATACAAGTATTATCAACCACAAGTTTTGCAACCTCTCT
GATGCACATAAGAAGAATCTTTATGACCATGCTTTAATGAGCATCATCTCAACCTTCCAC
TTATCCATTCCTAACTTTAATCAGTATGAAGCGATGAGCTGTGACTTCAATGGGGGGAAG
ATAAGTGTACAGTACAACCTCAGCCACACTTACGCTGTGGATGCGGCTAACCACTGTGGG
ACCATTGCCAATGGCGTTCTTCAGACTTTTATGAGGATGGCTTGGGGTGGCAGTTACATA
GCACTTGATTCCGGAAAGGGGAATTGGGATTGCATAATGACTTCCTACCAATATTTGATA
ATCCAAAACACCACTTGGGAAGATCACTGCCAGTTTTCTCGTCCATCCCCCATCGGTTAT
CTGGGGCTACTGTCACAAAGGACCAGGGACATTTACATCAGTCGAAGACTTCTTGGGACT
TTTACTTGGACTCTCTCTGATTCTGAAGGTAATGAAACACCGGGTGGGTATTGTCTAACA
AGATGGATGCTGATTGAGACCGAGTTGAAGTGCTTTGGGAACACAGCAGTTGCAAAATGT
AATGAGAAACATGATGAAGAGTTTTGTGACATGTTAAGATTGTTTGACTTTAACAAACAA
GCTATAAGTAGGCTGAGGTCAGAAGCACAGATGAGTATCCAACTAATAAACAAAGCAGTG
AATGCACTGATCAATGACCAGCTGATTATGAAGAATCATTTAAGAGATATCATGGGAATT
CCTTATTGCAATTACAGCAAATATTGGTATCTAAATCACACTGTGACAGGGAAGACATCG
TTGCCAAAATGCTGGCTTGTGTCAAATGGTTCTTACCTGAATGAAACACATTTTTCTGAT
GACATTGAACAACAAGCAGACAACATGATAACAGAAATGTTGCAAAAGGAGTACATAGAT
AGGCAAGGGAAAACACCTTTAGGGTTAGTAGATCTTTTTGTCTTCAGCACCAGTTTTTAC
CTTATTAGCATCTTCCTCCACCTGGTTAAAATCCCAACCCACAGACATATCACAGGGAAA
CCCTGCCCCAAACCACACAGACTCAACCACATGGGCATATGCTCATGTGGTCTATACAAA
CATCCTGGTGTGCCAGTCAAGTGGAAAAGATAAATGAGTGCTTCCAAGGAAGTGAAGTCA
TTCCTCTGGACACAGTCATTGAGGAGGGAGCTTTCAGGTTATTGCTCCAGCATAAAACTT
CAAGTTGTTAAGGATGCTCAGGCTCTCCTTCATGGTCTTGACTTTTCTGAAGTCAGCAAT
GTGCAACGCTTAATGCGCAAACAAAAAAGGGATGATAGTGATCTGAAACGTCTTAGAGAT
TTGAATCAGGCTGTCAACAATCTTGTAGAACTCAAATCGACACAACAAAAGAGCATCTTG
AGAGTTGGGACCTTGACCTCAGATGACCTGTTGACGTTGGCAGCTGACTTAGAGAAACTA
AAGTCGAAGGTCATTAGAACAGAAAGGCCACTAAGCTCAGGTGTTTATATGGGGAATTTG
AGTACACAGCAGCTTGAGCAAAGAAGAGCATTGCTGAACATAATAGGCATGGTTGGTGGG
GCTCAGGGCACCCAACCTGGAAGAGACGGAGTTGTAAGGGTGTGGGATGTTAAGAACCCG
GATCTTCTGAACAACCAGTTCGGCACCATGCCTAGTCTGACATTAGCATGTCTCACTAAA
CAAGGTCAAGTTGATTTGAATGATGCCGTCTTAGCACTGACAGACTTGGGTCTAATATAC
ACAGCTAAGTATCCAAATAGCTCCGACCTGGACAGACTTTCCCAAAGCCATCCTATACTG
AATATGGTGGACACCAAGAAGAGCTCCTTGAACATTTCTGGTTATAACTTCAGTTTAGGA
GCTGCAGTGAAAGCTGGAGCTTGCATGCTTGATGGGGGGAACATGTTGGAGACCATCAAG
GTTACACCTCAGACAATGGATGGCATCTTGAAGTCTATTTTAAAGGTAAAAAGATCTTTG
GGGATGTTTGTTTCAGATACACCTGGTGAGAGGAACCCTTACGAGAACATACTTTATAAG
ATCTGTCTTTCCGGTGACGGCTGGCCTTACATAGCTTCAAGGACTTCTATTGTGGGTAGA
GCTTGGGAGAATACCACTGTGGATCTCGAGTCAGATGGAAAACCACAAAAAGTGGGTGCT
GCTGGGTCCAACAAGTCTTTACAGTCAGCGGGGTTTCCGACAGGGCTGACCTATTCTCAG
TTGATGACACTAAAAGACTCAATGATGCAACTTGACCCAAGTGCTAAAACATGGATAGAC
ATTGAAGGTCGTCCAGAAGACCCTGTGGAAATAGCTCTTTACCAACCTATGTCGGGCTGT
TACATACACTTCTTCAGAGAACCAACAGATTTAAAACAGTTCAAGCAAGATGCCAAATAT
TCTCACGGGATTGATGTGGCAGATCTTTTCCCTGCTCAACCTGGTTTGACCAGTGCAGTC
ATTGAAGCCCTTCCCCGCAATATGGTACTGACCTGTCAAGGTTCAGATGATGTTAAGAGA
CTCTTGGACTCTCAGGGAAGGAGGGACATAAAGCTTATTGACATTGCACTGAGCAAGGCT
GACTCTAGGAGATTTGAAAATGCTGTTTGGGATCAGTGCAAGGATCTGTGCCATATGCAT
ACTGGAGTGGTTGTCGAAAAGAAGAAAAGAGGAGGTAAAGAAGAAATTACCCCGCACTGT
GCTTTAATGGACTGCATAATGTATGATGCAGCTGTGTCAGGGGGACTCAATATACCAGTT
TTAAGAGCAGTTCTCCCCAGAGACATGGTGTTTAGAACCTCAAGCCCCAAGGTCGTCCTG
TAA
>ISTH1107_NG_2012H
ATGGGACAAATTATAACATTCTTCCAGGAAGTGCCTCATGTCATAGAGGAAGTGATGAAC
ATTGTCTTGATTGCTCTCAGCCTTCTGGCAATACTGAAAGGGATCTACAATGTTGCCACC
TGTGGCCTCTTTGGGCTGGTGTCCTTTCTTCTCTTATGTGGAAGATCATGTTCAACAACT
TACAAGGGTGTTTATGAGCTACAAACTCTGGAGCTGGACATGGCAAGCCTTAATATGACA
ATGCCCTTATCTTGCACGAAGAACAACAGCCACCATTACATCATGGTCGGAAATGAAACT
GGCTTGGAGCTGACTTTAACAAACACAAGTATCATCAACCACAAGTTCTGTAACCTTTCT
GACGCACATAAAAAGAACCTTTATGACCATGCTTTAATGAGTATTATCTCAACCTTCCAC
TTGTCCATTCCCAACTTTAACCAGTATGAAGCAATGAGTTGTGACTTCAATGGGGGAAAG
ATAAGTGTGCAGTACAACCTCAGCCATGCTTATGCTGTGGACGCAGCTAACCACTGTGGG
ACCATTGCCAATGGAGTTCTTCAGACTTTTATGAGGATGGCTTGGGGTGGCAGTTACATA
GCACTTGATTCCGGAAAGGGGAGTTGGGATTGTATAATGACTTCCTACCAGTATCTAATA
ATCCAAAACACCACCTGGGAAGATCACTGCCAGTTTTCTCGTCCATCCCCCATCGGTTAT
CTGGGGCTGCTGTCACAAAGAACCAGGGACATTTACATCAGTCGAAGACTCCTTGGAACT
TTTACTTGGACTCTCTCTGACTCTGAAGGTAACGAAACACCAGGTGGATATTGTTTAACA
AGATGGATGCTGATTGAGGCCGAGTTGAAGTGCTTTGGGAACACAGCAGTTGCGAAATGC
AATGAGAAACATGATGAAGAGTTTTGTGATATGTTGAGACTGTTTGACTTTAACAAACAA
GCTATAAGGAGGCTAAAGACAGAAGCACAGATGAGCATTCAACTAATAAACAAAGCAGTG
AACGCACTGATCAATGACCAGCTAATTATGAAGAATCATTTAAGAGATATTATGGGAATT
CCTTACTGCAATTACAGCAAGTATTGGTATTTAAATCACACTGTAACAGGGAAGACATCA
TTGCCAAAATGCTGGCTTGTGTCAAATGGTTCCTACCTGAATGAGACACATTTTTCTGAT
GACATTGAACAACAAGCAGACAACATGATAACAGAATTGTTACAGAAGGAGTACATAGAC
AGGCAAGGGAAAACACCCTTAGGGTTGGTGGATCTCTTTGTTTTCAGCACCAGCTTTTAT
CTCATTAGCATCTTCCTCCACCTGGTCAAAATCCCAACCCACAGACATGTCATAGGGAAA
CCCTGCCCTAAGCCACACAGACTCAACCACATGGGCATATGCTCATGTGGTCTATACAAA
CATCCTGGTGTGCCAGTTAAGTGGAAAAGATAGATGAGTGCTTCCAAGGAAGTGAAGTCA
TTCCTTTGGACACAGTCATTGAGGAGGGAACTCTCAGGTTACTGCTCCAGCATAAAGCTC
CAAGTTGTTAAGGATGCTCAGGCTCTCCTTCATGGTCTTGACTTTTCTGAAGTCAGCAAT
GTGCAACGCTTAATGCGCAAGCATAAAAGGGACGATAGTGATCTGAAACGTCTCAGAGAC
CTGAATCAGGCTGTCAACAATCTTGTAGAACTCAAATCAACACAACAAAAGAGTATCTTG
AGAGTTGGGACCTTGACCTCAGATGACCTACTGACATTGGCAGCTGACCTAGAGAAACTA
AAATCAAAGGTTATCAGAACAGAAAGGCCACTAAGCTCAGGTGTATATATGGGGAATCTG
AGTACACAGCAACTTGAGCAAAGAAGAGCATTGCTGAACATGATAGGCATGGTTGGTGGG
GCTCAGAGCACCCAACCTGGAAGAGACGGAGTTGTCAGGGTGTGGGATGTCAAGAATCCG
GATCTTCTGAACAACCAATTCGGCACCATGCCTAGTCTGACATTGGCATGTCTCACCAAA
CAAGGTCAAGTTGATTTAAATGATGCCGTTTTAGCACTAACAGACCTGGGTCTAATATAC
ACAGCTAAGTATCCAAACAGTTCCGACCTGGACAGACTTTCTCAAAGCCATCCTATACTG
ACTATGGTGGACACTAAGAAGAGCTCCTTGAACATTTCTGGTTTTAACTTCAGCTTAGGA
GCTGCAGTGAAAGCTGGGGCTTGTATGCTTGATGGGGGGAACATGTTGGAGACCATCAAA
GTTACACCTCAGACAATGGATGGCATCTTGAAGTCTATTTTAAAGGTGAAGAAATCTTTG
GGAATGTTTGTTTCAGATACACCTGGTGAGAGGAACCCTTATGAGAACATACTCTACAAG
ATCTGCCTTTCTGGTGACGGCTGGCCCTACATAGCCTCAAGAACTTCTATTGTGGGTAGG
GCTTGGGAGAATACTATTGTGGACCTTGAGACAGACGGGAAGCCACAAAAAGTGGGTACT
GCTGGGTCCAGCAGGTCCTTACAGTCAGCAGGGTTTCCAACAGGATTGACCTATTCTCAG
TTGATGACACTTAAAGACTCAATGATGCAGCTTGACCCAAGTGCCAAAACTTGGATAGAC
ATTGAGGGTCGTCCAGAAGACCCTGTGGAAATAGCTCTTTACCAACCCATGTCGGGCTGT
TACATACACTTCTTCAGAGAACCAACAGACTTAAAACAGTTCAAGCAGGATGCCAAATAT
TCTCATGGGATTGATGTAGCAGATCTTTTCCCTGCTCAACCTGGCTTAACCAGTGCTGTC
ATTGAAGCCCTTCCTCGCAATATGGTGCTGACTTGTCAAGGCTCAGATGATATTAAGAAA
CTCTTAGATTCCCAAGGAAGAAGGGACATAAAGCTTATTGACATTGCACTGAGCAAGGCT
GACTCTAGGAGATTTGAAAATGCTGTTTGGGATCAGTGCAAAGATCTATGCCACATGCAT
ACTGGGGTGGTTGTCGAAAAGAAGAAGAGAGGGGGCAAAGAAGAAATTACCCCACACTGT
GCTCTAATGGACTGCATAATGTATGATGCAGCTGTGTCAGGAGGACTTAATATACCAGTT
TTAAGAGCAGTTCTCCCCAGAGACATGGTGTTTAGAACCTCAAGCCCCAAGGTCGTCCTG
TAA
>ISTH2217_NG_2012H
ATGGGACAAATCATAACATTTTTCCAGGAAGTACCTCATGTCATAGAGGAAGTGATGAAC
ATTGTCCTGATTGCTCTCAGCCTTCTGGCGATACTGAAAGGGATCTACAATGTTGCTACC
TGTGGCCTCTTTGGATTGGTGTCCTTTCTCTTCTTATGTGGAAGATCATGCTCAACAACT
TACAAGGGTGTTTATGAACTGCAAACTCTAGAGCTAGACATGGCAAGCCTCAATATGACA
ATGCCCCTATCTTGCACAAAGAACAACAGCCACCATTACATCATGGTCGGAAATGAGACT
GGCTTGGAGCTGACTTTAACAAATACAAGTATTATCAACCACAAGTTTTGTAACCTTTCT
GATGCACATAAAAGGAATCTTTATGACCATGCTTTAATGAGCATCATCTCAACCTTCCAC
TTATCTATTCCTAATTTTAATCAGTATGAAGCAATGAGTTGTGACTTCAATGGGGGGAAG
ATAAGTGTTCAGTACAACCTTAGTCACGCTTATGCTGGAGATGCAGCCAAGCACTGTGGG
ACTATTGCCAATGGCGTTCTTCAGACTTTTATGAGGATGGCCTGGGGTGGCAGTTATATA
GCACTTGATTCCGGAAAGGGGAGTTGGGATTGTATAATGACCTCCTACCAATATTTGATA
ATCCAAAACACCACTTGGGAAGATCACTGCCAGTTTTCTCGCCCGTCCCCTATCGGTTAT
CTGGGGCTACTGTCACAAAGGACCAGGGACATTTACATCAGTCGAAGACTTCTTGGGACT
TTTACTTGGACTCTCTCTGATTCTGAAGGTAATGAAACGCCGGGTGGGTATTGTCTAACA
AGATGGATGCTGATTGAGGCCGAGTTGAAGTGCTTTGGGAACACAGCAGTTGCGAAATGT
AATGAGAAACATGATGAAGAGTTTTGTGACATGTTAAGACTGTTTGACTTTAACAAACAA
GCTATCAGGAGGCTGAGGACAGAAGCACAGATGAGTATCCAACTGATAAACAAAGCAGTG
AACGCACTGATCAATGACCAGCTTATTATGAAGAATCACTTGAGAGACATTATGGGAATT
CCTTACTGCAATTACAGCAAGTACTGGTATCTAAATCACACCGTAACAGGGAAGACATCG
TTGCCAAAGTGCTGGCTTGTGTCAAATGGTTCCTACCTGAATGAGACACATTTTTCTGAT
GACATTGAACAACAAGCAGACAACATGATAACAGAAATGTTGCAAAAGGAGTACATTGAC
AGGCAAGGGAAAACACCCTTAGGGTTAGTAGATCTTTTTGTCTTCAGCACTAGTTTTTAT
CTCATTAGCATCTTCCTCCACCTGGTCAAAATCCCAACTCACAGACATGTCATAGGAAAA
CCCTGCCCTAAACCACACAGACTCAACCACATGGGCATATGCTCATGTGGTCTGTACAAA
CATCCTGGTGTACCAGTCAAGTGGAAAAGATAAATGAGTGCTTCTAAGGAGGTGAAGTCA
TTTCTCTGGACACAGTCATTGAGGAGGGAGCTCTCAGGTTATTGCTCCAACATAAAACTT
CAAGTTGTTAAGGATGCTCAGGCTCTCCTTCATGGTCTTGATTTTTCTGAAGTCAGCAAT
GTGCAGCGTTTAATGCGCAAACAAAAAAGGGACGATAGTGATCTGAAACGTCTCAGAGAT
TTGAATCAGGCTGTCAACAATCTTGTAGAACTCAAATCGACACAACAAAAGAGCATCCTG
AGAGTTGGGACCTTGACCTCAGATGACCTGCTGACATTGGCAGCTGACTTAGAGAAACTA
AAATCGAAGGTTATTAGAACAGAAAGGCCACTAAGCTCAGGTGTTTATATGGGGAATTTG
AGTACACAGCAGCTTGAGCAGAGAAGAGCATTGCTGAACATGATAGGCATGGTTGGTGGG
GCCCAGGGCACCCAACCTGGGAGAGACGGAGTTGTTAGGGTGTGGGATGTTAAGAATCCG
GATCTCTTGAACAACCAGTTCGGCACCATGCCCAGTCTGACATTAGCATGTCTCACCAAA
CAAGGTCAAGTTGATTTGAATGATGTCGTCTTAGCACTAACAGACCTGGGTCTAATATAC
ACAGCTAAGTACCCAAATAGCTCTGACCTGGATAGACTTTCCCAAAGTCATCCTATACTG
AATATGGTGGACACTAAGAAAAGCTCCTTGAACATTTCTGGTTACAACTTCAGCTTGGGA
GCTGCAGTGAAAGCTGGAGCTTGTATGCTTGATGGGGGGAACATGTTGGAGACCATCAAG
GTTACACCTCAGACAATGGATGGCATCTTGAAGTCTATTTTAAAGGTAAAGAAATCTTTG
GGAATGTTTGTTTCAGACACACCTGGTGAGAGGAACCCTTATGAGAACATACTTTATAAG
ATCTGTCTTTCCGGTGACGGCTGGCCCTACATAGCTTCAAGGACTTCCATTGTGGGTAGA
GCTTGGGAGAATACTACTGTGGATCTCGAGTCAGATGGAAAACCGCAAAAAGTGGGCACT
GTTGGGTCCAACAAGTCTTTACAGTCAGCGGGGTTCCCAACAGGGCTGACCTATTCTCAG
TTGATGACACTTAAAGACTCAATGATGCAGCTTGACCCAAGTGCCAAAACCTGGATAGAC
ATTGAAGGTCGTCCAGAAGACCCTGTGGAAATAGCTCTTTACCAACCTATGTCGGGCTGT
TACATACACTTCTTCAGAGAACCAACAGACTTAAAACAGTTCAAGCAAGATGCCAAATAT
TCCCATGGGATTGATGTGGCGGATCTTTTCCCTGCTCAGCCTGGCTTAACCAGCGCAGTC
ATTGAAGCCCTCCCTCGCAATATGGTACTGACCTGTCAAGGTTCAGATGATATTAAGAAA
CTCTTGGACTCCCAAGGAAGAAGGGACATAAAGCTTATTGACATTGCACTGAGCAAAGCT
GACTCTAGGAAATTTGAAAATGCTGTTTGGGACCAGTGCAAAGACCTATGCCATATGCAT
ACTGGAGTGGTTGTCGAAAAGAAGAAGAGAGGAGGCAAAGAAGAAATAACCCCGCACTGT
GCTTTGATGGACTGCATAATGTATGATGCAGCTGTGTCAGGAGGACTCAACATACCAGTT
TTAAGAGCAGTTCTCCCCAGGGACATGGTGTTTAGAACCTCAAGCCCCAAGGTCGTCCTG
TAA
>ISTH2037_NG_2012H
ATGGGACAAATTATAACATTTTTCCAGGAAATACCTCATGTCATAGAGGAAGTGATGAAC
ATTGTCCTAATCACCCTTAGCCTTCTGGCAATACTGAAAGGGATCTACAATGTTGCTACC
TGTGGCCTTTTTGGACTGGTATCCTTTCTCCTCTTGTGTGGAAAATCATGCTCAACAACC
TACAAAGGTGTCTATGAGCTACAGACTCTAGAGTTAGACATGGCAAGCCTTAATATGACA
ATGCCCTTGTCTTGCACGAAGAACAACAGCCATCATTACATCATGGTCGGAAATGAGACT
GGTTTGGAGCTGACCCTGACAAATACAAGTATTATCAACCACAAGTTTTGTAACCTTTCT
GATGCACACAGGAAGAACCTTTACGACCATACTTTAATGAGTATCATCTCAACCTTCCAC
CTGTCCATTCCTAACTTTAATCAGTATGAAGCAATGAGCTGTGATTTCAATGGGGGGAAG
ATAAGTGTTCAGTACAACCTTAGCCACGCTTATGCTATAGATGCAGCTACCCACTGTGGG
ACCATTGCCAATGGCGTTCTTCAGACCTTCATGAGGATGGCTTGGGGTGGCAGTTACATA
GCACTTGATTCAGGAAAGGGGGGTTGGGATTGTATAATGACTTCCTACCAATATTTGATA
ATCCAAAACACCACTTGGGAAGATCACTGCCAGTTTTCTCGCCCATCCCCCATCGGTTAT
CTGGGGCTACTGTCACAAAGGACCAGGGACATTTACATCAGTCGAAGGCTTCTTGGGACT
TTTACTTGGACCCTCTCTGATTCTGAAGGTAATGAAACACCGGGTGGGTATTGTCTAACA
AGATGGATGCTGATTGAGGCCGAGTTGAAATGCTTCGGGAACACAGCAGTTGCGAAATGC
AATGAGAAACATGATGAAGAGTTTTGTGACATGTTAAGGTTGTTTGACTTTAACAAGCAA
GCTATAAGGAGACTGAAAACAGAGGCACAGATGAGTATACAACTGATAAACAAAGCAGTG
AACGCACTGATTAATGACCAACTGATCATGAGGAATCATTTGAGAGATATCATGGGAATT
CCTTACTGCAATTACAGCAAGTATTGGTATTTAAATCACACTGTAACAGGGAAGACATCG
TTGCCAAAATGCTGGCTTGTGTCAAATGGTTCCTACCTGAATGAGACACATTTTTCTGAT
GACATTGAACAACAAGCAGACAACATGATAACAGAACTGTTGCAAAAGGAGTACATGGAC
AGACAAGGGAAAACACCCTTAGGGTTAGTAGATCTTTTTGTCTTCAGCACCAGCTTTTAT
CTCATTAGCATCTTCCTCCATCTGGTTAAAATCCCAACTCACAGACATGTCATAGGGAAA
CCCTGCCCTAAACCACACAGACTCAACCACATGGGCGTGTGCTCATGTGGTCTGTACAAA
CATCCTGGTGTTCCAGTCAAGTGGAAAAGATAAATGAGCTCTTCTAAGGAAGTGAAGTCA
TTTCTCTGGACACAATCATTGAGGAGGGAGCTTTCAGGTTATTGCTCCAGCATAAAGCTT
CAGGTTGTCAAAGATGCTCAGGCTCTCCTTCATGGTCTTGACTTTTCTGAAGTCAGCAAT
GTGCAGCGCTTGATGCGTAAACAGAAAAGGGATGATAGTGATCTGAAACGTCTCAGAGAT
CTGAATCAGGCTGTCAACAATCTTGTAGAACTCAAATCAACACAACAAAAGAGCATCCTG
AGAGTTGGGACCTTGACCTCAGATGACCTGCTGACATTGGCAGCCGACTTGGAGAAACTA
AAGTCGAAGGTTATTAGAACAGAGAGGCCACTAAGCTCAGGTGTTTATATGGGGAACTTG
AGTGCGCAGCAGCTTGAGCAAAGAAGAGCATTACTGAACATGATAGGCATGGTTGGCGGT
GCTCAGGGCACCCAACCTGGAAGAGACGGAGTTGTTAGAGTGTGGGATGTTAAGAATCCG
GATCTTTTGAACAACCAGTTCGGCACCATGCCTAGTCTGACATTAGCATGTCTCACCAAA
CAAGGTCAAGTTGATTTGAATGATGCCGTCTTAGCACTAACAGACCTGGGTTTAATATAC
ACAGCTAAGTACCCAAATAGCTCTGACCTGGATAGACTTTCCCAAAGCCATCCTATACTG
AATATGGTGGACACTAAGAAGAGCTCTTTGAACATTTCTGGTTACAACTTCAGCTTGGGA
GCTGCAGTTAAGGCTGGAGCTTGTATGCTTGATGGGGGGAACATGTTGGAGACCATCAAG
GTTACACCTCAGACAATGGATGGCATCTTGAAGTCTATTTTAAAGGTAAAAAAATCCTTG
GGAATGTTTGTTTCAGATACACCTGGTGAGAGGAACCCTTATGAGAATATACTTTACAAG
ATCTGTCTTTCCGGTGACGGCTGGCCCTACATAGCTTCAAGAACCTCTATTGTGGGTAGA
GCTTGGGAAAATACTACCGTAGATCTCGAGTCAGATGGGAAACCACAAAAAGTGGGCACT
GCTGGGTCCAACAAGTCTTTACAGTCAGCGGGGTTTCCAACAGGGCTGACCTATTCTCAG
TTGATGACACTTAAAGACTCGATGATGCAGCTTGATCCAAGTGCCAAAACCTGGATAGAC
ATCGAAGGTCGTCCAGAAGACCCTGTAGAAATAGCTCTTTACCAACCTATGTCGGGCTGT
TACATACACTTCTTCAGAGAGCCAACAGACTTAAAACAGTTCAAGCAAGATGCCAAATAT
TCTCATGGGATTGATGTAGCAGATCTTTTCCCTGCTCAACCTGGTTTAACCAGTGCAGTT
ATTGAAGCCCTCCCTCGCAACATGGTACTAACCTGTCAAGGTTCAGATGATATTAAGAGA
CTCCTGGACTCCCAAGGGAGAAGGGACATAAAGCTCATTGACATTGCACTGAGCAAGGCT
GACTCTAGGAGATTCGAAAATGCTGTTTGGGATCAGTGCAAAGATCTATGCCATATGCAT
ACTGGAGTTGTTGTCGAAAAGAAGAAAAGAGGAGGCAAAGAAGAGATTACCCCGCACTGT
GCTTTAATGGACTGCATAATGTATGATGCAGCTGTGTCAGGAGGACTCAATATACCAGTT
TTAAGGGCAGTTCTCCCCAGAGACATGGTGTTTAGAACCTCAAGCCCCAAAGTCGTCCTG
TAA
>ISTH1038_NG_2011H
ATGGGACAGATCATAACATTTTTCCAGGAAGTACCTCATGTCATAGAGGAGGTGATGAAC
ATTGTTCTGATTGCTCTCAGCCTTCTGGCAATACTGAAGGGGATCTACAATGTTGCTACC
TGTGGCCTCTTTGGATTGGTGTCTTTTCTCCTCCTGTGTGGAAGATCATGCTCAACAACC
TACAAGGGTGTTTATGAGCTACAAACTCTAGAGCTAGACATGGCAAACCTTAACATGACA
ATGCCCCTGTCTTGCACGAAGAACAACTCCCACCATTACATCAGGGTTGGAAATGAGACT
GGCTTGGAGCTGACCTTAACAAATACAAGCATTATCAGCCACAAGTTTTGTAACCTTTCT
GATGCACATAAAAAGAATCTTTATGACCATGCTTTGATGAGTATCATCTCAACCTTCCAC
TTATCCATTCCTAACTTTAATCAGTATGAAGCAATGAGTTGTGACTTCAATGGGGGAAAG
ATAAGTGTTCAGTATAACCTTAGTCACACCTATGCTGTGGATGCAGCCAACCACTGTGGG
ACCATTGCCAATGGCGTTCTTCAGACTTTTATGAGGATGGCTTGGGGTGGCAGTTATATA
GCACTTGATTCCGGAAAGGGGAGCTGGGATTGCATAATGACTTCCTACCAATATTTGATA
ATCCAAAACACTACTTGGGAAGATCACTGCCAGTTTTCTCGCCCATCCCCCATCGGCTAT
CTGGGGCTGCTGTCACAAAGGACCAGGGACATTTACATCAGTCGAAGACTTCTTGGGACT
TTTACTTGGACTCTCTCCGACTCTGAAGGCAAAGAAACACCGGGTGGGTATTGTCTAACA
AGATGGATGCTGATTGAGGCTGAGTTGAAGTGCTTTGGGAACACAGCAGTCGCAAAGTGC
AATGAGAAACATGATGAAGAGTTTTGTGACATGTTGAGATTATTTGACTTCAACAAACAA
GCCATAAGGAGACTGAAAACAGAGGCACAAATGAATATCCAACTGATAAACAAAGCAGTG
AACGCACTGATTAATGACCAGCTGATCATGAAGAATCACTTGAGGGATATCATGGGAATT
CCTTATTGTAATTACAGCAAATATTGGTATCTAAATCACACTGTAACAGGGAAGACATCG
TTGCCAAGATGCTGGCTTGTGTCAAATGGCTCCTACCTGAATGAGACACATTTTTCTGAT
GACATTGAGCAGCAAGCAGACAACATGATAACAGAACTGTTGCAAAAGGAGTACATAGAC
AGGCAAGGAAAAACACCCTTAGGGTTAGTAGATCTTTTTGTCTTCAGCACCAGCTTCTAT
CTCATTAGCATCTTCCTCCACTTGGTTAAAATCCCAACCCACAGACATGTCATAGGGAAA
CCCTGCCCCAAACCACACAGACTCAACCAAATGGGCATATGCTCATGTGGTTTGTACAAA
CAACCTGGTGTGCCAGTCAAGTGGAAAAGATAGATGAGTGCTTCTAAGGAAGTGAAGTCT
TTTCTCTGGACACAGTCATTGAGGAGGGAGCTTTCAGGTTATTGCTCCAGCATAAAACTT
CAAGTTGTTAAAGATGCTCAGGCTCTCCTTCATGGTCTTGACTTTTCTGAAGTCAGCAAT
GTGCAGCGCTTAATGCGCAAACAGAAGAGGGATGATAGTGATCTGAAACGTCTCAGAGAT
TTGAATCAGGCCGTCAACAATCTTGTAGAACTCAAATCGACACAACAAAAGAGCATCTTG
AGAGTTGGGACCTTGACTTCAGATGACCTGCTGACATTGGCAGCTGACTTAGAGAAACTA
AAGTCGAAGGTCATTAGAACAGAAAGGCCACTAAGCTCAGGTGTTTATATGGGAAATTTG
AGTACACAGCAGCTTGAGCAAAGAAGAGCACTGCTGAACATGATAGGCATGGTTGGTGGG
GCTCAGGGCACCCAACCTGGAAGAGACGGAGTTGTTAGGGTGTGGGATGTTAAGAATCCG
GATCTTTTGAACAATCAGTTCGGCACCATGCCTAGTCTGACATTAGCATGTCTCACCAAA
CAAGGTCAAGTTGATTTGAATGATGCTGTCTTAGCACTAACAGACCTGGGTCTAATATAC
ACAGCTAAGTATCCAAATAGCTCTGACCTAGATAGACTTTCTCAAAGCCATCCTATTCTG
AATATGGTGGATACTAAGAAGAGCTCCTTGAATATTTCTGGTTTCAACTTCAGTTTAGGA
GCTGCAGTGAAAGCTGGAGCTTGTATGCTTGATGGGGGGAACATGTTGGAGACCATTAAG
GTTACACCTCAGACAATGGATGGCATCTTAAAGTCTATTTTAAAGGTGAAGAGATCTTTG
GGAATGTTTGTTTCAGACACACCTGGTGAGAGGAACCCTTACGAGAACATACTTTACAAG
ATCTGTCTTTCCGGTGACGGCTGGCCCTACATAGCTTCAAGGACTTCCATTGTAGGTAGA
GCTTGGGAGAATACTACTGTGGATCTCGAGTCAGATGGGAAACCACAAAAAATGGGTACT
GCTGGGTCCAATAAGTCTTTACAGTCAGCAGGGTTTCCAACAGGGCTGACCTATTCTCAG
TTGATGACACTTAAAGACTCAATGATGCAGCTTGACCCAAGTGCCAAAACCTGGATAGAC
ATTGAAGGTCGACCAGAAGACCCTGTAGAAATAGCTCTTTACCAACCTGTGTCGGGCTGT
TACATACACTTCTTCAGAGAGCCAACAGATTTAAAACAGTTCAAACAAGATGCCAAATAT
TCTCATGGGATTGATGTGGCAGATCTTTTCTCTGCTCAACCTGGTTTGACCAGTGCAGTC
ATTGAAGCTCTCCCTCGCAATATGGTACTGACCTGTCAAGGTTCAGATGATATTAAGAGA
CTCTTGGACTCCCAAGGAAGAAGGGATATAAAGCTTATTGACATTGCACTGAGCAAGGCT
GACTCTAGGAGATTTGAAAATGCTGTTTGGGATCAGTGCAAAGATTTATGCCATATGCAT
ACTGGAGTGGTTGTCGAAAAGAAGAAAAGAGGAGGCAAAGAAGAAATTACTCCGCACTGT
GCCTTAATGGACTGCATAATGTATGATGCAGCTGTGTCAGGAGGACTCAATATACCAGTT
TTTAGAGCAGTTCTCCCCAGAGACATGGTGTTTAGAACCTCAAGCCCCAAGGTCGTCTTG
TAA
>ISTH2094_NG_2012H
ATGGGACAAATAATAACATTCTTTCAGGAGGTTCCTCATGTTATAGAAGAGGTGATGAAT
ATTGTCCTGATTGCTCTCAGCCTCCTGGCAATACTGAAGGGGATTTACAATATTGCCACT
TGTGGCCTCTTTGGGCTGATCTCCTTTCTTCTTCTGTGTGGAAGATCATGCTCAACAACC
TACAAAGGTGTCTATGAGCTACAAACCCTGGAGCTGGATATGGCAAACCTCAACATGACC
ATGCCTCTATCTTGCACAAAAAACAACAGCCATCACTATATCATGGTTGGGAATGAGACA
GGCCTAGAACTGACCTTAACAAACACAAGTATAATCAATCATAAGTTCTGCAACCTTTCT
GATGCACACAAAAAGAATCTTTATGATCATGCCTTGATGAGCATCATTTCAACTTTCCAC
TTATCCATTCCGAACTTCAATCAGTATGAAGCAATGAGTTGTGACTTTAATGAAGGGAAA
ATAAGTGTGCAATACAATCTCAGTCATAGTTATGCTATAGATGCAGCCGGCCACTGTGGG
ACCATTGCCAACGGTGTCCTACAGACTTTCATGAGAATGGCTTGGGGCGGCAGTTACATA
GCACTTGATTCTGGAAAAGGGAACTGGGATTGCATAATGACTTCCTATCAGTACTTGATT
ATCCAGAACACCACCTGGGAAGATCACTGTCAATTTTCCCGCCCATCCCCTATTGGGTAC
CTAGGACTGCTGTCACAGAGAACTAGAGATATTTATATTAGTCGGAGACTTCTTGGAACT
TTCACCTGGACTCTCTCTGACTCTGAGGGCAATGAAGCACCCGGTGGATACTGCCTTACT
AGATGGATGCTAATTGAAGCTGAACTGAAGTGCTTTGGGAACACAGCCATTGCAAAGTGT
AATGAGAAGCACGATGAGGAATTCTGTGATATGTTGAGACTTTTTGACTTCAACAAACAA
GCCATAAAAAGGCTAAAAGCAGAAGCACAGATGAGCATCCATTTGATAAATAAAGCAGTA
AATGCACTAATCAATGACCAGTTGATCATGAAGAACCACTTGAGGGATATCATGGGAATT
CCTTATTGCAATTACAGCAAGTACTGGTATCTAAACCACACTGTGACAGGGAAGACATCA
TTGCCGAAGTGTTGGCTTGTTTCAAATGGTTCTTACCTGAATGAGACACATTTCTCCGAT
GATATTGAACAGCAAGCAGATAACATGATAACAGAACTGTTGCAAAAGGAGTATATGGAC
AGGCAGGGGAAAACACCATTAGGGTTAGTGGATCTTTTTGTCTTCAGCACCAGCTTTTAT
CTCATAAGTATTTTCCTCCACTTGGTCAAAATTCCCACCCATAGACACATTGTGGGGAGA
CCCTGCCCCAAACCACACAGGCTCAACCACATGGGCATATGCTCATGTGGTTTGTACAAA
CATCCTGGTGTACCAGTCAAGTGGAAGAGATAGATGAGTGCTTCCAAGGAAGTGAAATCA
TTCCTTTGGACACAGTCACTAAGGAGAGAGCTTTCAGGCTATTGCTCTAATATAAAACTC
CAGGTGGTTAAGGATGCACAGGCCCTTCTGCATGGCCTCGATTTCTCTGAGGTCAGCAAT
GTCCAGCGCTTGATGCGCAAACAGAAAAGAGATGACGGTGACCTAAAACGTCTTAGAGAC
CTAAATCAGGCAGTTAACAATCTTGTTGAGCTCAAGTCAACACAACAAAAGAGTGTTCTA
AGAGTTGGAACACTGACCTCAGACGACTTGCTGATTTTAGCAGCTGATCTAGAGAAATTG
AAGTCAAAGGTCATTAGGACAGAGAGGCCATTGAGTTCTGGTGTGTATATGGGAAACTTG
AGCACACAACAACTTGAGCAGAGGAAGGCGTTATTGAGTATGATAGGCATGGTCGGTGGT
GCTCAGGGAACCCAACCTGGAAGGGACGGAGTTGTCAGGGTGTGGGATGTAAAAAACCCG
GACCTCCTCAACAACCAATTTGGCACCATGCCTAGTTTAACACTAGCATGTCTCACTAAA
CAGGGTCAGGTTGACTTAAATGACGCCGTTCTGGCGCTAACAGACTTGGGGTTAATATAC
ACAGCTAAATACCCCAATAGTTCTGACCTAGATAGACTTTCCCAGAGCCATCCCATATTA
AACATGGTAGACACCAAGAAGAGCTCCCTAAATATTTCTGGCTATAATTTTAGTTTGGGA
GCTGCAGTGAAGGCTGGAGCTTGCATGCTCGATGGGGGTAACATGTTGGAAACTATTAAG
GTGACGCCTCAGACAATGGATGGCATTCTGAAGTCCATTCTAAAGGTGAAAAGGTCCCTG
GGAATGTTTGTTTCAGACACACCTGGTGAAAGAAACCCTTATGAAAACATACTTTACAAA
ATTTGTCTCTCTGGGGACGGCTGGCCCTACATAGCTTCAAGAACCTCCATTGTGGGTAGA
GCTTGGGAGAATACCACTGTGGACCTTGAGTCAGATGGGAAACCACAGAAAGTGGGTTCT
GCTGGATCCAACAAATCTCTGCAATCTGCAGGGTTCCCAACAGGGCTAACTTATTCTCAA
CTGATGACACTCAAAGATTCAATGATGCAACTTGACCCAAGCGCCAAAACCTGGATAGAC
ATCGAGGGTCGTCCAGAAGACCCTGTTGAGATAGCTCTTTACCAACCTATGTCAGGCTGT
TATATACATTTCTTCAGAGAACCAACAGATTTAAAACAGTTCAAACAAGATGCCAAATAT
TCTCATGGGATTGATGTGACAGATCTCTTTTCTGCTCAGCCTGGTCTAACCAGTGCAGTC
ATTGAGGCTCTCCCCCGCAACATGGTGTTAACGTGTCAAGGTTCAGACGACATTAAAAAA
CTCTTAGATTCTCAGGGGAGAAGGGACATCAAGCTCATCGATATCTCATTAGGTAAGGCT
GATTCTAGGAGATTTGAAAATGCTGTCTGGGACCAGTGCAAAGATTTGTGTCACATGCAC
ACCGGAGTGGTCGTTGAGAAAAAGAAGAGAGGAGGCAAAGAGGAGATCACTCCACACTGT
GCTTTAATGGATTGCATAATGTTTGACGCAGCTGTGTCAGGAGGACTTAATATACCAATC
TTGAGGGCTGTTCTCCCAAGAGACATGGTGTTCAGAACTTCAAGTCCCAAAGTCGTCCTG
TAA
>Nig08_04_NG_2008H
ATGGGACAAATAGTAACATTCTTTCAGGAAGTTCCTCATGTCATAGAAGAGGTAATGAAT
ATTGTCCTAATTGCTCTTAGTCTCCTGGCGATACTGAAGGGGATTTACAATGTTGCCACT
TGTGGCCTTTTTGGGCTGATCTCCTTTCTTCTTCTGTGTGGAAGATCATGCTCAACAACC
TACAAAGGTGTCTATGAGCTACAAACTCTGGAGTTGGACATGGCAAACCTCAACATGACT
ATGCCTCTATCTTGTACAAAAAACAGCAGCCATCACTATATCATGGTTGGGAATGAAACA
GGCCTAGAACTGACCTTGACAAACACAAGTATAATCAATCACAAGTTCTGCAACCTTTCT
GATGCACACAAGAAGAATCTTTATGATCATGCCTTGATGAGCATCATTTCAACTTTCCAC
TTATCCATTCCAAATTTCAATCAGTATGAAGCAATGAGTTGTGACTTTAATGGAGGGAAA
ATAAGTGTGCAATACAATCTCAGTCATGCTTATGCTGTAGATGCAGCCAACCACTGTGGG
ACCATTGCCAACGGTGTCCTACAGACTTTCATGAGAATGGCTTGGGGCGGCAGTTACATA
GCACTTGATTCTGGAAAAGGGAACTGGGATTGCATAATGACTTCCTATCAGTACTTGATT
ATCCAAAACACCACCTGGGAAGATCACTGTCAGTTTTCCCGCCCGTCCCCTATTGGATAC
CTAGGACTGTTATCACAAAGGACTAGAGATATTTACATTAGTCGGAGACTTCTTGGAACT
TTCACCTGGACCCTCTCTGACTCTGAGGGCAATGAGGCACCCGGTGGATACTGCCTTACT
AGATGGATGCTAATTGAAGCTGAATTGAAGTGCTTTGGGAACACAGCCATTGCGAAGTGT
AATGAGAAGCACGATGAGGAATTCTGTGACATGTTGAGACTTTTCGACTTCAACAAACAA
GCCATAAAAAGGCTAAAAGCAGAAGCACAGATGAGCATCCAATTGATAAATAAAGCAGTA
AATGCACTAATCAATGACCAATTGATCATGAAGAACCACTTGAGGGATATCATGGGGATT
CCCTATTGCAATTACAGCAAGTACTGGTATCTGAACCATACTGTGACAGGGAAAACATCA
TTGCCAAGGTGTTGGCTTATTTCAAATGGTTCTTACCTAAATGAGACACATTTCTCCGAT
GATATTGAACAGCAAGCAGATAACATGATAACAGAACTGCTGCAAAAGGAGTATATGGAC
AGGCAGGGGAAAACACCCTTAGGGTTAGTGGATCTTTTTGTTTTCAGCACTAGCTTTTAT
CTCATAAGTATCTTCCTCCACTTAGTCAAAATCCCGACCCATAGGCACATTGTAGGGAGA
CCTTGCCCCAAGCCACACAGACTCAACCACATGGGCATATGCTCATGTGGTTTGTACAAA
CATCCTGGTGTACCAGTCAAGTGGAAGAGATAGATGAGTGCTTCCAAGGAAGTGAAATCA
TTCCTTTGGACACAGTCATTGAGGAGAGAGCTTTCAGGCTATTGCTCTAATATAAAACTC
CAAGTGGTCAAGGATGCTCAGGCCCTTCTGCATGGTCTCGACTTCTCTGAGGTCAGCAAT
GTCCAGCGCTTGATGCGCAAACAGAAAAGAGATGACGGTGACCTAAAACGTCTTAGAGAC
CTAAATCAGGCAGTTAACAACCTTGTCGAGCTCAAGTCAACACAACAAAAGAGTGTTCTG
AGGGTTGGAACATTGACCTCAGACGACTTGCTGACTTTAGCAGCTGATCTAGAGAAATTG
AAGTCAAAGGTTATTAGGACGGAGAGACCATTAAGTTCAGGTGTGTATATGGGGAACTTG
AGCACACAACAACTTGAGCAGAGGAAGGCGTTGTTGAGTATGATAGGCATGGTCGGTGGT
GCTCAGGGAACCCAACCTGGAAGAGACGGAGTTGTCAGAGTGTGGGATGTCAAAAACCCG
GACCTCCTCAACAACCAATTTGGCACCATGCCTAGTTTAACGCTAGCATGTCTCACTAAA
CAGGGTCAGGTTGACTTAAATGACGCCGTTCTGGCGCTAACAGACTTGGGATTAATATAC
ACAGCTAAATACCCCAATAGTTCCGACCTAGACAGACTTTCCCAGAGCCATCCTATACTG
AATATGGTAGATACCAAGAAGAGCTCCCTAAATATTTCTGGTTATAATTTTAGTTTGGGA
GCTGCAGTGAAGGCCGGAGCTTGCATGCTCGATGGGGGTAACATGTTGGAAACTATCAAG
GTGACGCCTCAGACAATGGATGGCATTCTGAAGTCTATTCTAAAGGTAAAAAGGTCCCTG
GGAATGTTTGTTTCAGACACACCTGGTGAAAGAAACCCTTATGAAAACATACTTTACAAA
ATTTGTCTCTCTGGGGACGGCTGGCCCTACATAGCTTCAAGAACCTCCATTGTGGGTAGA
GCTTGGGAGAATACCACTGTAGACCTTGAGTCAGATGGGAAACCACAGAAAGTGGGTACT
GCTGGATCCAACAAATCTCTGCAATCTGCTGGGTTCCCAACAGGGCTGACCTATTCTCAA
CTGATGACACTCAAAGATTCAATGATGCAACTTGACCCAAGCGCCAAAACCTGGATAGAC
ATTGAAGGTCGTCCAGAAGACCCTGTTGAGATAGCTCTTTACCAACCTATGTCAGGCTGT
TATATACATTTCTTCAGAGAACCAACGGATTTAAAACAGTTCAAACAAGATGCCAAATAT
TCTCATGGGATTGATGTGACAGATCTCTTTTCTGCTCAGCCTGGTCTAACCAGTGCAGTC
ATTGAGGCTCTCCCCCGCAACATGGTGTTGACGTGCCAAGGTTCAGACGACATTAAAAAA
CTCTTGGATTCTCAGGGGAGAAGGGACATCAAGCTCATTGACATCTCATTAAATAAGGCT
GATTCTAGGAGATTTGAAAATGCTGTCTGGGATCAGTGTAAAGATTTGTGTCACATGCAC
ACTGGAGTGGTTGTTGAGAAAAAGAAGAGAGGAGGCAAAGAGGAGATCACTCCACATTGT
GCTTTAATGGATTGCATAATGTTTGACGCAGCTGTGTCAGGAGGACTCAATATACCAATC
TTGAGAGCTGTTCTCCCAAGAGATATGGTGTTCAGAACTTCAAGTCCCAAAGTCGTCCTG
TAA
>CSF_NG_2001H
ATGGGTCAGATAGTGACATTCTTTCAGGAAGTTCCTCATGTCATTGAGGAAATTATGAAC
ATTGTCCTCATCACCTTATCTCTGCTTGCAATCTTGAAGGGTGTGTACAATTTGGCCACG
TGTGGCCTTATTGGTCTGATAACATTCCTTTTCCTCTGTGGAAGGTCATGTTCGATGACC
TACAAAGGGAGTTATCAACTTGAAACCCTTGAGCTGAACATGGAGACGCTTAACATGACT
ATGCCTCTGTCCTGCACAAAAAATACTAGTCACCACTACATAAGGGTGGGTAATGAAACA
GGGCTTGAGCTGACCTTAACCAATACAAGCATCATAAACCACAAGTTCTGCAATCTCTCT
GATGCACACAAAAAGAATCTCTACGACCACTCTCTCATGAGCATTATCTCTACCTTTCAT
CTGTCCATCCCTAACTTTAATCAGTATGAAGCCATGAGTTGTGACTTCAATGGAGGTAAG
ATTAGCATCCAATACAATTTGAGCCACACCTATGCAGGAGATGCAGCCAAACATTGTGGC
ACTTTGGCAAATGGTATACTGCAAACCTTCATGAGGATGGCTTGGGGTGGGAGTTACATT
GCACTTGACTCAGGTCGAGGAAACTGGGATTGTATAATGACTAGCTACCAATACTTAATC
ATTCAGAATACAACCTGGGAGGACCATTGTCAATTTTCAAGACCATCACCCATTGGCTAT
CTTGGGCTCCTCTCTCAAAGGACCAGAGAAATTTACATCAGTAGAAGACTGCTAGGAACA
TTTACATGGACATTGTCAGATTCTGAAGGCAATGAAAATCCAGGGGGTTACTGCTTAACC
AGATGGATGTTAATTGAAGCTGAACTGAAATGTTTTGGGAATACTGCAGTAGCTAAATGC
AATGAGAAACATGATGAGGAATTTTGTGACATGCTGAGGCTTTTTGATTTCAACAAACAA
GCCATTCAGAGATTGAAGGCTGAGGCTCAAATGAGTATTCAGCTTATTAACAAAGCAGTC
AATGCCCTCATAAATGACCAGCTTATAATGAAAAATCATCTCAGAGACATTATGGGCATA
CCATATTGCAACTATAGCAAATATTGGTATCTTAATCATACGACCACGGGTAGAACTTCA
CTACCAAGATGCTGGCTTGTATCAAACGGGTCCTATCTCAATGAAACTCGTTTCTCAGAC
GACATAGAACAACAAGCTGACAACATGATAACAGAAATGTTGCAGAAAGAGTACATCGAT
AGACAAGGAAAGACCCCACTAGGCTTGGTTGACTTGTTTGTGTTCAGCACAAGCTTCTAT
TTGATCAGTATTTTTCTACACTTAATCAAGATACCAACTCATAGACACATTGTAGGTGGG
CCATGCCCCAAACCTCACAGGCTAAACCACAAGGGCATTTGCTCTTGTGGGCTATATAAA
CGGCCAGGAGTGTCTGTGAGGTGGAAGAGATAAATGAGCGCTTCGAAAGAAGTGAAGTCA
TTCCTATGGACTCAGTCTCTGAGAAGAGAGCTATCCGGCTACTGCTCCAACATAAAATTA
CAAGTGGTCAAGGATGCTCAAGCCCTCTTACATGGCCTTGACTTTTCTGAAGTCAGCAAT
GTGCAACGATTGATGCGCAAGCAGAARAGGGATGATAGTGACCTGAAACGCCTCAGAGAC
TTAAATCAGGCAGTCAATAACCTTGTCGAGCTGAAATCCACACAACAGAAAAGCATTCTA
AAAGTTGGAACTCTCAGTTCTGATGATCTGCTGACCTTGGCTGCTGACTTAGAGAAGTTA
AAATCAAAGGTAATTCGCACTGAAAGGCCGTTGAGTTCAGGAGTTTACATGGGGAACCTG
AGCACCCAGCAGCTTGACCAGAGGAGAGCCTTGTTAAACATGATCGGTATGGTTGGTAGC
AGTCAAGGAACAAGTGCCGGAAGGGATGGTATCGTAAGGGTCTGGGACGTGAGAAATCCA
GAACTATTAAATAATCAGTTTGGGACAATGCCAAGTTTGACTCTAGCTTGTTTAACTAAA
CAAGGACAGGTAGACTTGAATGATGCTGTTCAGGCCCTGACAGATTTGGGACTGATTTAC
ACCGCGAAGTACCCAAATTCATCTGACTTAGATAGACTTTCCCAGAGTCATCCTATACTA
AACATGATTGACACCAAAAAGAGCTCTATCAACATCTCTGGCTACAATTTTAGTCTGGGT
GCTGCAGTAAAAGCAGGGGCCTGTATGCTAGATGGTGGCAACATGCTGGAGACAATCAAG
GTTTCACCCCAATCTATAGATGGGATCTTGAAATCGATCCTAAAGGTTAAAAGGAGCCTA
GGGATGTTTGTGTCAGACACTCCAGGTGAGAGAAACCCTTATGAGAATATACTATACAAA
ATCTGCCTATCAGGAGATGGGTGGCCTTACATTGCGTCAAGGACCTCAATCACTGGTAGA
GCCTGGGAAAACACTGTAGTGGATTTAGAGTCAGATAACAAGCCCAAAAAACCCGGGAGC
AATGAATCCAACAGATCTCTACAGTCAGCTGGCTTCCCAGCAGGACTGACCTACTCCCAG
CTCATGACTCTCAAAGATTCTATGTTGCAACTGGACCCAAATGCCAAAACCTGGATGGAC
ATTGAAGGGAGGCCAGATGATCCGGTCGAGATAGCCCTATACCAGCCAAACTCAGGTTGT
TACATCCACTTCTTCAGAGAACCGACTGATCTAAAGCAGTTCAAACAAGATGCTAAATAC
TCACATGGAATCGACATAGGTGATTTGTTTGCCGCACAACCTGGTCTGACAAGTGCAGTG
ATAGAAGCACTTCCACGAAATATGGTTATCACATGCCAGGGGTCGGAGGATATCAAGAAA
CTCCTAGAGTCGCAAGGGAGAAAGGATATAAGGTTGGTAGACATTTCTCTCAGTAAAGCA
GATTCTAGGAAGTTTGAAAATGCTGTCTGGGATCAGTACAAAGACCTATGTCACATGCAC
ACAGGCATCGTAGTTGAGAAGAAGAAGAAAGGTGGCAAGGAGGAGATAACACCACATTGT
GCACTAATGGACTGTATCATGTTTGATGCAGCTGTGATGGGTGGATTCGATGGAAGAGTC
TTGAGGGCTGTGTTGCCCAGAGACATGGTCTTTAGAACTTCAACACCCAGAGTCGTCCTG
TAA
>Pinneo_NG_1969H
ATGGGGCAGATTATTACATTCTTTCAAGAAGTGCCACATGTAATAGAGGAAGTCATGAAC
ATTGTGCTAATTGCGCTTTCTCTATTGGCAATCTTGAAGGGCTTGTATAACATCGCTACA
TGTGGGATTATTGGATTGGTTGCCTTTTTATTCTTGTGTGGCAAGTCTTGTTCCCTAACC
CTTAAAGGGGGATATGAGCTGCAAACCTTAGAATTAAATATGGAGACCCTAAACATGACC
ATGCCCTTATCATGCACCAAGAACAGCAGTCATCATTACATAAGAGTGGGCAATGAGACT
GGATTAGAATTGACTTTAACTAACACCAGCATTATAAATCACAAATTTTGCAACTTATCC
GATGCTCACAAAAAGAATCTTTATGATCATGCTCTCATGAGCATCATCTCAACATTCCAT
CTATCCATTCCAAACTTCAATCAGTATGAAGCCATGAGTTGTGATTTCAATGGAGGGAAA
ATCAGTGTGCAATACAACCTCTCTCATTCCTATGCTGGGGATGCGGCCGAACACTGTGGG
ACAGTTGCCAACGGAGTGTTGCAAACATTTATGAGAATGGCCTGGGGTGGAAGATACATT
GCATTAGACTCAGGAAAGGGAAACTGGGACTGTATAATGACCAGCTACCAGTACCTGATA
ATTCAAAATACAACATGGGAGGACCACTGCCAATTCTCAAGACCGTCTCCTATCGGGTAC
CTTGGCCTTTTGTCACAAAGGACAAGAGATATATATATAAGTAGGAGGCTCTTGGGGACC
TTCACCTGGACATTGTCAGATTCTGAGGGCAATGAAACACCAGGTGGTTATTGTTTAACC
AGGTGGATGCTAATTGAAGCAGAACTCAAGTGTTTTGGGAATACAGCTGTGGCAAAATGC
AATGAGAAGCATGATGAGGAGTTTTGTGACATGCTGAGATTGTTTGATTTCAACAAGCAA
GCAATCCGTAGGTTGAAGGCTGAGGCCCAGATGAGTATTCAATTAATAAATAAAGCCGTG
AATGCCTTAATCAATGATCAATTAATCATGAAGAACCATTTAAGAGACATCATGGGCATT
CCCTACTGCAATTACAGCAAGTATTGGTACCTTAATCATACTAGTAGCGGGAGAACATCA
CTACCAAAGTGTTGGCTTATATCCAATGGGTCATATCTAAATGAAACCCAGTTCTCTGAT
GACATAGAACAGCAAGCCGACAATATGATCACAGAGATGCTTCAGAAAGAATACATTGAA
AGACAAGGGAAAACGCCCTTGGGACTAGTGGACATTTTCATCTTTAGCACAAGCTTTTAT
CTGATCAGCATTTTCTTGCATTTAATTAAAATCCCTACACATCGACACATCGTTGGGAAA
CCCTGTCCCAAACCCCATAGACTAAATCACATGGGAGTATGTTCCTGTGGACTGTACAAA
CACCCTGGTGTTCCAACAAAGTGGAAGAGATAGATGAGCAACTCCAAGGAAATCAAATCA
TTCCTTTGGACTCAGTCCTTACGAAGGGAACTATCTGGTTACTGTTCTAACATAAAGTTG
CAAGTTGTCAAAGATGCTCAGGCTCTCCTGCATGGCCTTGACTTTTCTGAGGTCAGCAAT
GTGCAGAGGCTGATGCGCAAGCAGAAGAGAGATGATGCAGACCTAAAGCGACTGAGGGAT
CTGAATCAAGCTGTCAACAATCTTGTTGAACTGAAGTCAACTCAACAGAAGAATGTCTTA
AGGGTCGGCACCTTGAGTTCAGATGATCTAATAACTTTGGCAGCGGACCTGGAAAAACTC
AAGTCCAAAGTCATAAGGACAGAAAGGCCTTTGAGCTCAGGTGTTTACATGGGGAATTTA
AGCTCACAACAGCTTGATCAAAGGAGGGCTCTCTTGAGCATGATTGGGATGTCAGGTGGA
CCTCAAGGAAATAGGACAGGTGGGGATGGTGTCGTCAGGGTTTGGGACGTAAAAAATGCA
GAATTACTCAATAACCAATTTGGAACCATGCCAAGCCTCACCTTGGCGTGCCTCACCAAA
CAAGGGCAAGTGGACCTCAATGATGCTGTGCAAGCTTTAACAGATTTAGGTTTGATTTAC
ACAGCAAAGTACCCGAACTCTTCAGATCTAGACATGCTCACTCAGAGTCACCCTATACTA
GGAATGGTTGACACAAAAAAGAGTTCCCTGAACATCTCAGGTTACAACTTCAGTCTGGGG
GCTGCAGTTAAAGCTGGTGCTTGCATGCTTGATGGGGGCAACATGTTGGAAACAATAAAA
GTGTCACCACAAACAATGGACGGTATTTTGAAATCTATTCTGAAGGTCAAAAGATCACTG
GGAATGTTCATTTCTGACACTCCTGGTGAAAGAAACCCATATGAGAACATCCTCTATAAG
ATCTGCCTTTCAGGTGAAGGTTGGCCGTATATTGCATCAAGAACATCAATTACTGGGAGA
GCTTGGGAAAACACTCTTGTTGATTTGGAATCTGACAACAAACCACCGAAACTAAATAGC
GCTGGTTCCAATAAAAGCTTGCAGGCTGCAGGTCTAAATGCTGGGTTGACCTATTCTCAA
CTGATGACACTAAAAGATTGTATGTTACAGTTGGACCCAAGTAGCAAAACATGGATAGAT
ATTGAGGGCAGGCCTGAAGACCCAGTGGAGATTGCTTTGTTTCAACCAAGCTCTGGTTGT
TACATACACTTTTTTAGAGAACCTACTGACCTTAAGCAATTCAAACAGGATGCTAAGTAC
TCACATGGGATAGATGTTACAGATCTTTTTTCCACACAACCCGGGCTGACAAGTGCTGTC
ATAGAGGCACTTCCCCGCAATATGGTGTTGACCTGCCAGGGGTCAGATGACATCAAAAAG
CTGTTGGAGTCTCAAGGGAGAAGAGACATCAAATTGATTGATATTTCTTTGAGCAAAGCA
GATTCAAGGAAGTTTGAAAATGCTGTGTGGGACCAATACAAAGACTTGTGTCACATGCAC
ACGGGAGTAGTCGTTGAGAAGAAAAAGAGGGGTGGAAAAGAGGAAATCACCCCACATTGC
GCTTTACTGGACTGCATCATGTTTGATGCAGCTACTACTGGTAGTTTGAACATCACAACA
CTGAGGGCAGTACTTCCCAGAGACATGGTCTTCAGGACCAGCACCCCTAAAGTCGTTCTG
TAA
