# Supplementary material for: FRESCo: finding regions of excess synonymous constraint in diverse viruses
Source: Genome Biol. 2015 Feb 17;16(1):38. doi: 10.1186/s13059-015-0603-7 (PMC4376164; doi:10.1186/s13059-015-0603-7)
Supplement: Additional file 4: — Sequence alignments (zip folder of FASTA alignments). [file 13059_2015_603_MOESM4_ESM.zip › alignments/MSV/MP.fa.revtrans]

>ACZ04172
ATGGATCCACAGAACGCTCTTTATTATCAGCCGCGGGTACCCACAGCAGCTCCGGCA---TCCGCAGGAGTGCCGTGGAGTCGCGTAGGCGAGGTAGCTATTTTGAGCTTTGTTGCACTGATTTGCTTTTACCTGCTTTACCTTTGGGTGCTGAGAGACCTTATCTTAGTTCTGAAGGCTCGACAAGGCAGATCCACGGAGGAGCTGATATTTGGAGGACAAGCTGTGGATAGGAGCAACCCTATCCCTAATCTACCAGCACCACCAAGTCAGGGCAATCCCGGGCCATTTGTTCCAGGCACGGGA
>CAA12307
ATGGATCCACAGAACTCCTTGTATGTACAGCCGCGGGTACCCACAGCAGCTCCGACC---TCCGCAGGAGTGCCGTGGAGTCGCGTAGGCGAGGTAGCTATTTTGAGCTTTGTTGCATTGATTTGCTTTTACCTGCTTTACCTTTGGGTGCTGAGAGACCTTATCTTAGTTCTGAAGGCTCGCCAAGGCAGATCCACGGAGGAGATGATATTTGGTGGACAAGCTGTGGATAGGAGCAACCCTATCCCTAATATACCAGCACCACCAAGTCAGGGCAATCCCGGGCCATTTGTTCCAGGCACGGGA
>AEL32311
ATGGATCCACAGAACGCCCTGTATTATCAGCCGCGGGTACCCATAGCAGCTCCGACA---TCCGGAGGAGTGCCGTGGAGTCGCGTAGGCGAGGTAGCTATTTTGAGCTTTGTTGCATTGATTTGCTTTTACCTGCTTTACCTTTGGGTGCTGAGAGACCTTATCTTAGTTCTGAAGGCTCGACAAGGCAGATCCACGGAGGAGCTGATATTTGGTGGACAAGCTGTGGATAGGAGCAACCGTATCCCTAATCTACCTGCACCACCAAGTCAGGGCAATCCCGGGCCTTTTGTTCCAGGCACGGGA
>AEL31849
ATGGATCCACAGAACGCCCTGTATTATCAGCCGCGGGTACCCACAGCAGCTCCGGCA---TCCGCAGGAGTGCCGTGGAGTCGCGTAGGCGAGGTAGCTATTTTGAGCTTTGTTGCACTGATTTGCTTTTACCTGCTTTACCTTTGGGTGCTGAGAGACCTTATCTTAGTTCTGAAGGCTCGACAAGGCAGATCCACGGAGGAGCTGATATTTGGAGGACAAGCTGTGGATAGGAGCAACCCTATCCCTAATCTACAAGCACCACCAAGTCAGGGCAATCCCGGGCCATTTGTTCCGGGCACGGGA
>AEL32317
ATGGATCCACAGAACGCCCTGTATTATCAGCCGCGGGTACCCATAGCAGCTCCGACA---TCCGGAGGAGTGCCGTGGAGTCGCGTAGGCGAGGTAGCTATTTTGAGCTTTGTTGCATTGATTTGCTTTTACCTGCTTTACCTTTGGGTGCTGAGAGACCTTATCTTAGTTCTGAAGGCTCGACAAGGCAGATCTACGGAGGAGCTGATATTTGGTGGACAAGCTGTGGATAGGAGCAACCCTATCCCTAATCTACCTGCACCACCAAGTCAGGGCAATCCCGGGCCTTTTGTTCCAGGCACGGGA
>AEL32314
ATGGATCCACAGAACGCCCTGTATTATCAGCCGCGGGTACCCATAGCAGCTCCGACA---TCCGGAGGAGTGCCGTGGAGTCGCGTAGGCGAGGTAGCTATTTTGAGCTTTGTTGCATTGATTTGCTTTTACCTGCTTTACCTTTGGGTGCTGAGAGACCTTATCTTAGTTCTGAAGGCTCGACAAGGCAGATCCACGGAGGAGCTGATATTTGGTGGACAAGCTGTGGATAGGAGCAACCGTATCCCTAATCTACCTGCACCACCAAGTCAGGGCAATCCCGGGCCTTTTGTTCCAGGCACGGGA
>AEL31843
ATGGATCCACAGAACGCCCTTTATTATCAGCCGCGGGTACCCACAGCAGCTCCGGCA---TCCGCAGGAGTGCCGTGGAGTCGCGTAGGCGAGGTAGCTATTTTGAGCTTTGTTGCACTGATTTGCTTTTACCTGCTTTACCTTTGGGTGCTTAGAGACCTTATCTTAGTTCTGAAGGCTCGACAAGGCAGATCCACGGAGGAGCTGATATTTGGAGGACAAGCTGTGGATAGGAGCAACCCTATCCCTAATCTACCAGCACCACCAAGTCAGGGCAATCCCGGGCCATTTGTTCCAGGCACGGGA
>AEL31840
ATGGATCCACAGAACGCCCTGTATTATCAGCCGCGGGTACCCACAGCAGCTCCGGCA---TCCGCAGGAGTGCCGTGGAGTCGCGTAGGCGAGGTAGCTATTTTGAGTTTTGTTGCACTGATTTGCTTTTACCTGCTTTACCTTTGGGTGCTGAGAGACCTTATCTTAGTTCTGAAGGCTCGACAAGGCAGATCCACGGAGGAGCTGATATTTGGAGGACAAGCTGTGGATAGGAGCAACCCTATCCCTAATCTACCAGCACCACCAAGTCAGGGCAATCCCGGGCCATTTGTTCCGGGCACGGGA
>AEL31846
ATGGATCCACAGAACGCCCTGTATTATCAGCCGCGGGTACCCACAGCAGCTCCGGCA---TCCGCAGGAGTGCCGTGGAGTCGCGTAGGCGAGGTAGCTATTTTGAGCTTTGTTGCACTGATTTGCTTTTACCTGCTTTACCTTTGGGTGCTGAGAGACCTTATCTTAGTTCTGAAGGCTCGACAAGGCAGATCCACGGAGGAGCTGATATTTGGAGGACAAGCTGTGGATAGGAGCAACCCTATCCCTAATCTATCAGCACCACCAAGTCAGGGCAATCCCGGGCCATTTGTTCCGGGCACGGGA
>AEL31960
ATGGATCCACAGAACGCCCTGTATTATCAGCCGCGGGTACCCACAGCAGCTCCGGCA---TCCGCAGGAGTGCCGTGGAGTCGCGTAGGCGAGGTAGCTATTTTGAGCTTTGTTGCACTGATTTGCTTTTACCTGCTATACCTTTGGGTGCTGAGAGATCTTATCTTAGTTCTGAAGGCTCGACAAGGCAGATCCACGGAGGAGCTGATATTTGGAGGACAAGCTGTGGATAGGAGCAACCCTATCCCTAATCTACCAGCACCACCAAGTCAGGGCAATCCCGGGCCATTTGTTCCGGGCACGGGA
>AEL31963
ATGGATCCACAGAACGCCCTGTATTATCAGCCTCGGGTACCCACAGCAGCTCCGGCA---TCCGCAGGAGTGCCGTGGAGTCGCGTAGGCGAGGTAGCTATTTTGAGCTTTGTTGCATTGATTTGCTTTTACCTGCTTTACCTTTGGGTGCTGAGAGACCTTATCTTAGTTCTGAAGGCTCGACAAGGCAGATCCACGGAGGAGCTGATATTTGGAGGACAAGCTGTGGATAGGAGCAATCCTATCCCTAATCTACCAGCACCACCAAGTCAGGGCAATCCCGGGCCATTTGTTCCAGGCACGGGA
>ACF40571
ATGGATCCTCAGAGTGCTGTCTATACTCTCCCACGGGTACCCACATCAGCTCCGACC---ACCGGAGGTTGGTCGTGGAGTCACGTCGGCGAGGTAGCTATATTGAGCTTTGTTGCTTTGATTTGCATTTACCTGCTTTACCTTTGGGTGCTGAGAGATCTTATCTTAGTTCTGAAGGCAAGACGCGGGAGGTCCACGGAGGAGCTGATATTTGGATCTGAAGCTGTGGATAGGAGGCACCCTATCCCTAATACTTTGGAACCTACAGCTCCAGTGCATCCCGGACCTTTCGTTCCAGGTCAGGGA
>ABQ40234
ATGGATCCACAGAACGCCCTGTACTATCAGCCGCGGGTACCCACAGCAGCTCCGGCA---TCCGCAGGAGTGCCGTGGAGTCGCGTAGGCGAGGTAGCTATTTTGAGCTTTGTTGCACTGATTTGCTTTTACCTGCTTTACCTTTGGGTGCTGAGAGACCTTATCTTAGTTCTGAAGGCTCGACAAGGAAGATCCACGGAGGAGCTGATATTTGGAGGACAAGCTGTGGATAGGAGCAACCCTATCCCTAATCTACCAGCACCACCAAGTCAGGGCAATCCCGGGCCATTTGTTCCAGGCACGGGA
>ACF40574
ATGGATCCACAGAACTCCTTTCTTCTACAGCCGCGGGTACCCACAGCAGCTCCGACA---TCCGGAGGAGTGCCGTGGAGTCGCGTCGGCGAGGTAGCTATTTTGAGCTTTGTTGGATTGATTTGCTTTTACTTGCTTTACCTTTGGGTGCTGAGAGATCTTATCTTAGTTCTGAAGGCTCGACAAGGCAGATCCACGGAGGAGCTGATATTTGGAATAGAAGCTGTGGATAGGAGGAACCCTATCCCTAATACACAAGCACCACCAAGTCAGGGGAATCCCGGGCCGTTTGTTCCAGGCACGGGA
>AEL31966
ATGGATCCACAGAACGCCCTGTATTATCAGCCGCGGGTACCCACAGCAGCTCCGGCA---TCCGCAGGAGTGCCGTGGAGTCGCGTAGGCGAGGTAGCTATTTTGAGCTTTGTTGCACTGATTTGCTTTTACCTGCTTTACCTTTGGGTGCTTAGAGACCTTATCTTAGTTCTGAAGGCTCGACAAGGCAGATCCACGGAGGAGCTGATATTTGGAGGACAAGCTGTGGATAGGAGCAACCCTATCCCTAATCTACCAGCACCACCAAGTCAGGGCAATCCCGGGCCATTTGTTCCGGGCACGGGA
>AEL31969
ATGGATCCACAGAACGCCCTGTATTATCAGCCGCGGGTACCCACAGCAGCTCCGGCA---TCCGCAGGAGTGCCGTGGAGTCGCGTAGGCGAGGTAGCTATTTTGAGCTTTGTTGCACTGATTTGCTTTTACCTGCTTTACCTTTGGGTGCTGAGAGACCTTATCTTAGTTCTGAAGGCTCGACAAGGCAGATCCACGGAGGAGCTGATATTTGGAGGACAAGCTGTGGATAGGAGCAACCCTATCCCTAATCTACCAGCACCACCAAGTCAGGGCAATCCCGGGCCATTTGTTCCAGGCACGGGA
>ABQ40331
ATGGATCCACAGAACGCCCTGTATTATCAGCCGCGGGTACCCACAGCAGCTCCGGCA---TCCGCAGGAGTGCCGTGGAGTCGCGTAGGCGAGGTAGCTATTTTGAGCTTTGTTGCACTGATTTGCTTTTACCTGCTTTACCTTTGGGTGCTGAGAGACCTTATCTTAGTTCTGAAGGCTCGACAAGGCAGATCCACGGAGGAGCTGATATTTGGAGGACAAGCTGTGGATAGGAGCAACCCTATCCCTAATCTACTAGCACCACCAAGTCAGGGCAATCCCGGGCCATTTGTTCCAGGCACGGGA
>ABQ40335
ATGGATCCACAGAACGCCCTGTATTATCAGCCGCGGGTACCCACAGCAGCTCCGGCA---TCCGCAGGAGTGCCGTGGAGTCGCGTAGGCGAGGTAGCTATTTTGAGCTTTGTTGCACTGATTTGCTTTTACCTGCTTTACCTTTGGGTGCTGAGAGACCTTATCTTAGTTCTGAAGGCTCGACAAGGCAGATCCACGGAGGAGCTGATATTTGGAGGACAAGCTGTGGATAGGAGCAACCCTATCCCTAATCTACCAGCACCACCAAGTCAGGGCAATCCCGGGCCATTTGTTCCAGGCACGGGA
>ACF40451
ATGGATCCACAGAACTCCTTTCTTCTACAGCCGCGGGTACCCACAGCAGCTCCGACA---TCCGGAGGAGTGTCGTGGAGTCGCGTCGGCGAGGTAGCTATTTTGAGCTTTGTTGGATTGATTTGCTTTTACCTGCTTTACCTTTGGGTGCTGAGAGATCTTATCTTAGTTCTGAAGGCTCGACAAGGCAGATCCACGGAGGAGCTGATATTTGGAATACAAGCTGTGGATAGGAGCAACCCTATCCCTAATACACAGGCACCACCAAGTCAGGGGAATCCCGGGCCGTTTGTTCCAGGCACGGGA
>ACF40454
ATGGATCCACAGAACTCCTTTCTTCTACAGCCGCGGGTACCCACAGCAGCTCCGACA---TCCGGAGGAGTGCCGTGGAGTCGCGTCGGCGAGGTAGCTATTTTGAGCTTTGTTGGATTGATTTGCTTTTACTTGCTTTACCTTTGGGTGCTGAGAGATCTTATCTTAGTTCTGAAGGCTCGACAAGGCAGATCCACGGAGGAGCTGATATTTGGAATAGAAGCTGTGGATAGGAGTAACCCTATCCCTAATACACAAGCACCACCAAGTCAGGGGAATCCCGGGCCGTTTGTTCCAGGCACGGGA
>ACF40457
ATGGATCCACAGAACTCCTTTCTTCTACAGCCGCGGGTACCCACAGCAGCTCCGACA---TCCGGAGGAGTGCCGTGGAGTCGCGTCGGCGAGGTAGCTATTTTGAGCTTTGTTGGATTGATTTGCTTTTACTTGCTTTACCTTTGGGTGCTGAGAGATCTTATCTTAGTTCTGAAGGCTCGACAAGGCAGATCCACGGAGGAGCTGATATTTGGAATAGAAGCTGTGGATAGGAGTAACCCTATCCCTAATACACAAGCACCACCAAGTCAGGGGAATCCCGGGCCGTTTGTTCCAGGCACGGGA
>CAA12314
ATGGATCCACAGAACTCCTTGTATGTACAGCCGCGGGTACCCACAGCAGCTCCGACC---TCCGCAGGAGTGCCGTGGAGTCGCGTAGGCGAGGTAGCTATTTTGAGCTTTGTTGCATTGATTTGCTTTTACCTGCTTTACCTTTGGGTGCTGAGAGACCTTATCTTAGTTCTGAAGGCTCGCCAAGGCAGATCCACGGAGGAGCTGATATTTGGTGGACAAGCTGTGGATAGGAGCAACCCTATCCCTAATATACCAGCACCACCAAGTCAGGGCAATCCCGGGCCATTTGTTCCAGGCACGGGA
>ABQ40119
ATGGATCCACAGAACGCCCTGTATTATCAGCCGCGGGTACCCACAGCAGCTCCGGCA---TCCGCAGGAGTGCCGTGGAGTCGCGTAGGCGAGGTAGCTATTTTGAGCTTTGTTGCACTGATTTGCTTTTACCTGCTTTACCTTTGGGTGCTGAGAGACCTTATCTTAGTTCTGAAGGCTCGACAAGGCAGATCCACGGAGGAGCTGATATTTGGAGGACAAGCTGTGGATAGGAGCAACCCTATCCCTAATCTACCAGCGCCACCAAGTCAGGGCAATCCCGGGCCATTTGTTCCAGGCACGGGA
>ABQ40159
ATGGATCCACAGAACGCCCTGTATTATCAGCCGCGGGTACCCACAGCAGCTCCGGCA---TCCGCAGGAGTGCCGTGGAGTCGCGTAGGCGAGGTAGCTATTTTGAGCTTTGTTGCACTGATTTGCTTTTACCTGCTTTACCTTTGGGTGCTGAGAGACCTTATCTTAGTTCTGAAGGCTCGACAAGGCAGATCCACGGAGGAGCTGATATTTGGAGGACAAGCTGTGGATAGGAGCAACCCTATCCCTAATCTACCAGCACCACCAAGTCAGGGCAATCCCGGGCCATTTGTTCCAGGCACGGGA
>ACZ04187
ATGGATCCACAGAACGCCCTTTATTATCAGCCGCGGGTACCCACAGCAGCTCCGGCA---TCCGCAGGAGTGCCGTGGAGTCGCGTAGGCGAGGTAGCTATTTTGAGCTTTGTTGCACTGATTTGCTTTTACTTGCTTTACCTTTGGGTGCTGAGAGACCTTATCTTAGTTCTGAAGGCTCGACAAGGCAGATCCACGGAGGAGCTGATATTTGGAGGACAAGCTGTGGATAGGAGCAACCCTATCCCTAATCTACCAGCACCACCAAGTCAGGGCAATCCCGGGCCATTTGTTCCAGGCACGGGA
>ABQ40151
ATGGATCCACAGAACGCCCTGTATTATCAGCCGCGGGTACCCACAGCAGCTCCGGCA---TCCGCAGGAGTGCCGTGGAGTCGCGTAGGCGAGGTAGCTATTTTGAGCTTTGTTGCACTGATTTGCTTTTACCTGCTTTACCTTTGGGTGCTGAGAGACCTTATCTTAGTTCTGAAGGCTCGACAAGGCAGATCCACGGAGGAGCTGATATTTGGAGGACAAGCTGTGGATAGGAGCAACCCTATCCCTAATCTACCAGCTCCACCAAGTCAGGGCAATCCCGGGCCATTTGTTCCAGGCACGGGA
>AEL32047
ATGGATCCACAGAACGCCCTGTACTATCAGCCGCGGGTACCCACAGCAGCTCCGGCA---TCCGCAGGAGTGCCGTGGAGTCGCGTAGGCGAGGTAGCTATTTTGAGCTTTGTTGCACTGATTTGCTTTTACCTGCTTTACCTTTGGGTGCTGAGAGACCTTATCTTAGTTCTGAAGGCTCGGCAAGGCAGATCCACGGAGGAGCTGATATTTGGAGGACAAGCTGTGGATAGGAGCAACCCTATCCCTAATCTACCAGCACCACCAAGTCAGGGCAATCCCGGGCCATTTGTTCCAGGCACGGGA
>AEL32281
ATGGATCCACAGAACGCCCTGTACTATCAGCCGCGGGTACCCACAGCAGCTCCGGCA---TCCGCAGGAGTGCCGTGGAGTCGCGTAGGCGAGGTAGCTATTTTGAGCTTTGTTGCACTGATTTGCTTTTACCTGCTTTACCTTTGGGTGCTGAGAGACCTTATCTTAGTTCTGAAGGCTCGACAAGGCAGATTCACGGAGGAGCTGATATTTGGAGGACAAGCTGTGGATAGGAGCAACCCTATCCCTAATCTACCAGCACCACCAAGTCAGGGCAATCCCGGGCCATTTGTTCCAGGCACGGGA
>AEL32044
ATGGATCCACAGAACGCCTTGTATTATCAGCCGCGGGTACCCACAGCAGCTCCGGCA---TCCGCAGGAGTGCCGTGGAGTCGCGTAGGCGAGGTAGCTATTTTGAGCTTTGTTGCACTGATTTGCTTTTACCTGCTTTACCTTTGGGTGCTGAGAGACCTTATCTTAGTTCTGAAGGCTCGACAAGGCAGGTCCACGGAGGAGCTGATATTTGGAGGACAAGCTGTGGATAGGAGCAACCCTATCCCTAATCTACCAGCACCACCAAGTCAGGGCAATCCCGGGCCATTTGTTCCAGGCACGGGA
>AEL32041
ATGGATCCACAGAACGCCCTGTACTATCAGCCGCGGGTACCCACAGCAGCTCCGGCA---TCCGCAGGAGTGCCGTGGAGTCGCGTAGGCGAGGTAGCTATTTTGAGCTTTGTTGCACTGATTTGCTTTTACCTGCTTTACCTTTGGGTGCTGAGAGACCTTATCTTAGTTCTGAAGGCTCGGCAAGGCAGATCCACGGAGGAGCTGATATTTGGAGGACAAGCTGTGGATAGGAGCAACCCTATCCCTAATCTACCAGCACCACCAAGTCAGGGCAATCCCGGGCCATTTGTTCCAGGCACGGGA
>AAK73443
ATGGATCCACAGAACGCCCTGTATTATCAGCCGCGGGTACCCACAGCAGCTCCGGCA---TCCGCAGGAGTGCCGTGGAGTCGCGTAGGCGAGGTAGCTATTTTGAGCTTTGTTGCACTGATTTGCTTTTACCTGCTTTACCTTTGGGTGCTGAGAGACCTTATCTTAGTTCTGAAGGCTCGACAAGGCAGATCCACGGAGGAGCTGATATTTGGAGGACAAGCTGTGGATAGGAGCAACCCTATCCCTAATCTACCAGCACCACCAAGTCAGGGCAATCCCGGGCCATTTGTTCCAGGCACGGGA
>AAK73447
ATGGATCCACAGAACGCCCTGTACTATCAGCCGCGGGTACCCACAGCAGCTCCGGCA---TCCGCAGGAGTGCCGTGGAGTCGCGTAGGCGAGGTAGCTATTTTGAGCTTTGTTGCATTGATTTGCTTTTACTTGCTTTACCTTTGGGTGCTGAGAGACCTTATCTTAGTTCTGAAGGCTCGACAAGGCAGATCCACGGAGGAGCTGATATTTGGAGGACAAGCTGTGGATAGGAGCAACCCTATCCCTAATCTACCAGCACCACCAAGTCAGGGCAATCCCGGGCCATTTGTTCCAGGCACGGGA
>AEL32284
ATGGATCCACAGAACGCCTTGTACTATCAGCCGCGGGTACCCACAGCAGCTCCGGCA---TCCGCAGGAGTGCCGTGGAGTCGCGTAGGCGAGGTAGCTATTTTGAGCTTTGTTGCACTGATTTGCTTTTACCTGCTTTACCTTTGGGTGCTGAGAGACCTTATCTTAGTTCTGAAGGCTCGACAAGGCAGATCCACGGAGGAGCTGATATTTGGAGGACAAGCTGTGGATAGGAGCAACCCTATCCCTAATCTACCAGCACCACCAAGTCAGGGCAATCCCGGGCCATTTGTTCCAGGCACGGGA
>AEL32287
ATGGATCCACAGAACGCCCTGTATTATCAGCCGCGGGTACCCACAGCAGCTCCGACA---TCCGGAGGAGTGCCGTGGAGTCGCGTAGGCGAGGTAGCTATTTTGAGCTTTGTTGCATTGATTTGCTTTTACCTGCTTTACCTTTGGGTGCTGAGAGACCTTATCTTAGTTCTGAAGGCTCGACAAGGCAGATCCACGGAGGAGCTGATATTTGGTGGACAAGCTGTGGATAGGAGCAACCCTATCCCTAATCTACCTGCACCACCAAGTCAGGGCAATCCCGGGCCATTTGTTCCAGGCACGGGA
>ABQ40134
ATGGATCCACAGAACGCCCTGTATTATCAGCCGCGGGTACCCACAGCAGCTCCGGCA---TCCGCAGGAGTGCCGTGGAGTCGCGTAGGCGAGGTAGCTATTTTGAGCTTTGTTGCACTGATTTGCTTTTACCTGCTTTACCTTTGGGTGCTGAGAGACCTTATCTTAGTTCTGAAGGCTCGACAAGGCAGATCCACGGAGGAGCTGATATTTGGAGGACAAGCTGTGGATAGGAGCAACCCTATCCCTAATCTACCAGCACCACCAAGTCAGGGCAATCCCGGGCCATTTGTTCCGGGCACGGGA
>AEL32101
ATGGATCCACAGAACGCCCTGTATTATCAGCCGCGGGTACCCACAGCAGCTCCGGCA---TCCGCAGGAGTGCCGTGGAGTCGCGTAGGCGAGGTAGCTATTTTGAGCTTTGTTGCACTGATTTGCTTTTACCTGCTTTACCTTTGGGTGCTGAGAGACCTTATCTTAGTTCTGAAGGCTCGACAAGGCAGATCCACGGAGGAGCTGATATTTGGAGGACAAGCTGTGGATAGGAGCAACCCTATCCCTAATCTACCAGCACCACCAAGTCAGGGCAATCCCGGGCCATTTGTTCCAGGCACGGGA
>AEL32107
ATGGATCCACAGAACGCCCTGTATTATCAGCCGCGGGTACCCACAGCAGCTCCGGCA---TCCGCAGGAGTGCCGTGGAGTCGCGTAGGCGAGGTAGCTATTTTGAGCTTTGTTGCACTGATTTGCTTTTACCTGCTTTACCTTTGGGTGCTGAGAGACCTTATCTTAGTTCTGAAGGCTCGACAAGGCAGATCCACGGAGGAGCTGATATTTGGAGGACAAGCTGTGGATAGGAGCAACCCTATCCCTAATCTACCAGCACCACCAAGTCAGGGCAATCCCGGGCCATTTGTTCCAGGCACGGGA
>AEL32104
ATGGATCCACAGAACGCCCTGTATTATCAGCCGCGGGTACCCACAGCAGCTCCGGCA---TCCGCAGGAGTGCCGTGGAGTCGCGTAGGCGAGGTAGCTATTTTGAGCTTTGTTGCACTGATTTGCTTTTACCTGCTTTACCTTTGGGTGCTGAGAGACCTTATCTTAGTTCTGAAGGCTCGACAAGGCAGATCCACGGAGGAGCTGATATTTGGAGGACAAGCTGTGGATAGGAGCAACCCTATCCCTAATCTACCAGCACCACCAAGTCAGGGCAATCCCGGGCCATTTGTTCCAGGCACGGGA
>ACF40520
ATGGATCCACAGGACTCCTTTCTTCTACAGCCGCGGGTACCCACAGCGACTCCTTCGCAGACAGGAGGAGTGCCGTGGACTCGCGTCGGCGAGGTAGCTATTTTGAGCTCTGTTGCTTTGATTTGCTTTTACCTGCTTTACCTTTGGTTGCTGAGAGATTTAATCTTAGTTCTGAAGGCAAGACAAGGGAGATCCACGGAAGAGCTGGTATTCGGCGAACAAGGAGTGGAGAGGATAGAACCTATCCCTAATAGATCAGCTTCTGCAGGTCCAGTGAATCCCGGACCATTTATTCCTGGTCAGGGA
>ABQ40202
ATGGATCCACAGAACGCCCTGTATTATCAGCCGCGGGTACCCACAGCAGCTCCGGCA---TCCGCAGGAGTGCCGTGGAGTCGCGTAGGCGAGGTAGCTATTTTGAGCTTTGTTGCACTGATTTGCTTTTACCTGCTTTACCTTTGGGTGCTGAGAGACCTTATCTTAGTTCTGAAGGCTCGACAAGGCAGATCCACGGAGGAGCTGATATTTGGAGGACAAGCTGTGGATAGGAGCAACCCTATCCCTAATCTACCAGCACCACCAAGTCAGGGCAATCCCGGGCCATTTGTTCCAGGCACGGGA
>AEL31957
ATGGATCCACAGAACGCCCTGTATTATCAGCCGCGGGTACCCACAGCAGCTCCGGCA---TCCGCAGGAGTGCCGTGGAGTCGCGTAGGCGAGGTAGCTATTTTGAGCTTTGTTGCACTGATTTGCTTTTACCTGCTTTACCTTTGGGTGCTGAGAGACCTTATCTTAGTTCTGAAGGCTCGACAAGGCAGATCCACGGAGGAGCTGATATTTGGAGGACAAGCTGTGGATAGGAGCAACCCTATCCCTAATCTATCAGCACCACCAAGTCAGGGCAATCCCGGGCCATTTGTTCCAGGCACGGGA
>ACZ04226
ATGGATCCACAGAACGCCCTGTATTATCAGCCGCGGGTACCCACAGCAGCTCCGACA---TCCGGAGGAGTGCCGTGGAGTCGCGTAGGCGAGGTAGCTATTTTGAGCTTTGTTGCATTGATTTGCTTTTACCTGCTTTACCTTTGGGTGCTGAGAGACCTTATCTTAGTTCTGAAGGCTCGACAAGGCAGATCCACGGAGGAGCTGATATTTGGTGGACAAGCTGTGGATAGGAGCAACCCTATCCCTAATCTACCAGCACCACCAAGTCAGGGCAATCCCGGGCCATTTGTTCCAGGCACGGGA
>ACZ04223
ATGGATCCACAGAACGCCCTGTATTATCAGCCGCGGGTACCCACAGCAGCTCCGACA---TCCGGAGGAGTGCCGTGGAGTCGCGTAGGCGAGGTAGCTATTTTGAGCTTTGTTGCATTGATTTGCTTTTACCTGCTTTACCTTTGGGTGCTGAGAGACCTTATCTTAGTTCTGAAGGCTCGACAAGGCAGATCCACGGAGGAGCTGATATTTGGTGGACAAGCTGTGGATAGGAGCAACCCTATCCCTAATCTACCAGCACCACCAAGTCAGGTCAATCCCGGGCCATTTGTTCCAGGCACGGGA
>ACZ04220
ATGGATCCACAGAACGCCCTGTATTATCAGCCGCGGGTACCCACAGCAGCTCCGACA---TCCGGAGGAGTGCCGTGGAGTCGCGTAGGCGAGGTAGCTATTTTGAGCTTTGTTGCATTGATTTGCTTTTACCTGCTTTACCTTTGGGTGCTGAGAGACCTTATCTTAGTTCTGAAGGCTCGACAAGGCAGATCCACGGAGGAGCTGATATTTGGTGGACAAGCTGTGGATAGGAGCAACCCTATCCCTAATCTACCAGCACCACCAAGTCAGGTCAATCCCGGGCCATTTGTTCCAGGCACGGGA
>AEL32356
ATGGATCCACAGAACGCCCTGTACTATCAGCCGCGGGTACCCACAGCAGCTCCGGCA---TCCGCAGGAGTGCCGTGGAGTCGCGTAGGCGAGGTAGCTATTTTGAGCTTTGTTGCACTGATTTGCTTTTACCTGCTTTACCTTTGGGTGCTGAGAGACCTTATCTTAGTTCTGAAGGCTCGGCAAGGCAGATCCACGGAGGAGCTGATATTTGGAGGACAAGCTGTGGATAGGAGCAACCCTATCCCTAATCTACCAGCACCACCAAGTCAGGGCAATCCCGGGCCATTTGTTCCAGGCACGGGA
>AEL32353
ATGGATCCACAGAACGCCCTGTATTATCAGCCGCGGGTACCCACAGCAGCTCCGGCA---TCCGCAGGAGTGCCGTGGAGTCGCGTAGGCGAGGTAGCTATTTTGAGCTTTGTTGCACTGATTTGCTTTTACCTGCTTTACCTTTGGGTGCTGAGAGACCTTATCTTAGTTCTGAAGGCTCGACAAGGCAGATCCACGGAGGAGCTGATATTTGGAGGACAAGCTGTGGATAGGAGCAACCCTATCCCTAATCTGCCAGCACCACCAAGTCAGGGCAATCCCGGGCCATTTGTTCCGGGCACGGGA
>AEL32350
ATGGATCCACAGAACGCCCTGTATTATCAGCCGCGGGTACCCACAGCAGCTCCGGCA---TCCGCAGGAGTGCCGTGGAGTCGCGTAGGCGAGGTAGCTATTTTGAGCTTTGTTGCACTGATTTGCTTTTACCTGCTTTACCTTTGGGTGTTGAGAGACCTTATCTTAGTTCTGAAGGCTCGACAAGGCAGATCCACGGAGGAGCTGATATTTGGAGGACAAGCTGTGGATAGGAGCAACCCTATCCCTAATCTACCAGCACCGCCAAGTCAGGGCAATCCCGGGCCATTTGTTCCGGGCACGGGA
>CAR65260
ATGGATCCACAGAACGCCCTGTATTATCAGCCGCGGGTACCCACAGCAGCTCCGGCA---TCCGCAGGAGTGCCGTGGAGTCGCGTAGGCGAGGTAGCTATTTTGAGCTTTGTTGCACTGATTTGCTTTTACCTGCTTTACCTTTGGGTGCTGAGAGACCTTATCTTAGTTCTGAAGGCTCGACAAGGCAGATCCACGGAGGAGCTGATATTTGGAGGACAAGCTGTGGATAGGAGCAACCCTATCCCTAATCAACCAGCACCACCAAGTCAGGGCAATCCCGGGCCATTTGTTCCAGGCACGGGA
>AEL31882
ATGGATCCACAGAACGCCCTGTATTATCAGCCGCGGGTACCCACAGCAGCTCCGGCA---TCCGCAGGAGTGCCGTGGAGTCGCGTAGGCGAGGTAGCTATTTTGAGCTTTGTTGCACTGATTTGCTTTTACCTGCTTTACCTTTGGGTGCTGAGAGACCTTATCTTAGTTCTGAAGGCTCGACAAGGCAGATCCACGGAGGAGCTGATATTTGGAGGACAAGCTGTGGATAGGAGCAACCCTATCCCTAATCTACCAGCACCACCAAGTCAGGGCAATCCCGGGCCATTTGTTCCAGGCACGGGA
>ABQ40339
ATGGATCCACAGAACGCCCTGTATTATCAGCCGCGGGTACCCACAGCAGCTCCGACA---TCCGCAGGAGTGCCGTGGAGTCGCGTAGGCGAGGTAGCTATTTTGAGCTTTGTTGCACTGATTTGCTTTTACCTGCTTTACCTTTGGGTGCTGAGAGACCTTATCTTAGTTCTGAAGGCTCGACAAGGCAGATCCACGGAGGAGCTGATATTTGGAGGACAAGCTGTGGATAGGAGCAACCCTATCCCTAATCTACCAGCACCACCAAGTCAGGGCAATCCCGGGCCATTTGTTCCAGGCACGGGA
>AEL31924
ATGGATCCACAGAACGCCCTCTATTATCAGCCGCGGGTACCCACAGCAGCTCCGGCA---TCCGCAGGAGTGCCGTGGAGTCGCGTAGGCGAGGTAGCTATTTTGAGCTTTGTTGCACTGATTTGCTTTTACTTGCTTTACCTTTGGGTGCTGAGAGACCTTATCTTAGTTCTGAAGGCTCGACAAGGCAGATCCACGGAGGAGCTGATATTTGGAGGACAAGCTGTGGATAGGAGCAACCCTATCCCTAATCTACCAGCACCACCAAGTCAGGGCAATCCCGGGCCATTTGTTCCAGGCACGGGA
>AEL31927
ATGGATCCACAGAACGCCCTCTATTATCAGCCGCGGGTACCCACAGCAGCTCCGTCA---TCCGCAGGAGTGCCGTGGAGTCGCGTAGGCGAGGTAGCTATTTTGAGCTTTGTTGCACTGATTTGCTTTTACCTGCTTTACCTTTGGGTGCTGAGAGACCTTATCTTAGTTCTGAAGGCTCGACAAGGCAGATCCACGGAGGAGCTGATATTTGGAGGACAAGCTGTGGATAGGAGCAACCCTATCCCTAATCTACCAGCACCACCAAGTCAGGGCAATCCCGGGCCATTTGTTCCCGGCACGGGA
>AEL31921
ATGGATCCACAGAACGCCCTGTATTATCAGCCGCGGGTACCCACAGCAGCTCCGGCA---TCCGCAGGAGTGCCGTGGAGTCGCGTAGGCGAGGTAGCTATTTTGAGCTTTGTTGCACTGATTTGCTTTTACCTGCTTTACCTTTGGGTGCTGAGAGACCTTATCTTAGTTCTGAAGGCTCGACAAGGCAGATCCACGGAGGAGCTGATATTTGGAGGACAAGCTGTGGATAGGAGCAACCCTATCCCTAATCTACCAGCACCACCAAGTCAGGGCAATCCCGGGCCATTTGTTCCGGGCACGGGA
>AEL31888
ATGGATCCACAGAACGCCCTGTATTATCAGCCGCGGGTACCCACAGCAGCTCCGGCA---TCCGCAGGAGTGCCGTGGAGTCGCGTAGGCGAGGTAGCTATTTTGAGCTTTGTTGCACTGATTTGCTTTTACCTGCTTTACCTTTGGGTGCTGAGAGACCTTATCTTAGTTCTGAAGGCTCGACAAGGCAGATCCACGGAGGAGCTGATATTTGGAGGACAAGCTGTGGATAGGAGCAACCCTATCCCTAATCTACCAGCACCACCAAGTCAGGGCAATCCCGGGCCATTTGTTCCAGGCACGGGA
>ACZ04244
ATGGATCCACAGAACGCCCTGTACTATCAGCCGCGGGTACCCACAGCAGCTCCGGCA---TCCGCAGGAGTGCCGTGGAGTCGCGTAGGCGAGGTAGCTATTTTGAGCTTTGTTGCACTGATTTGCTTTTACCTGCTTTACCTTTGGGTGCTGAGAGACCTTATCTTAGTTCTGAAGGCTCGACAAGGCAGATCCACGGAGGAGCTGATATTTGGAGGACAAGCTGTGGATAGGAGCAACCCTATCCCTAATCTACCAGCACCACCAAGTCAGGGCAATCCCGGGCCATTTGTTCCAGGCACGGGA
>ABX71793
ATGGATCCACAGAACGCCCTGTATTATCAGCCGCGGGTACCCACAGCAGCTCCGGCA---TCCGCAGGAGTGCCGTGGAGTCGCGTAGGCGAGGTAGCTATTTTGAGCTTTGTTGCACTGATTTGCTTTTACCTGCTTTACCTTTGGGTGCTGAGAGACCTTATCTTAGTTCTGAAGGCTCGACAAGGCAGATCCACGGAGGAGCTGATATTTGGAGGACAAGCTGTGGATAGGAGCAACCCTATCCCTAATATACCAGCACCACCAAGTCAGGGCAATCCCGGGCCATTTGTTCCAGGCACGGGA
>ABX71797
ATGGATCCACAGAACGCCCTGTATTATCAGCCGCGGGTACCCACAGCAGCTCCGACA---TCCGGAGGAGTGCCGTGGAGTCGCGTAGGCGAGGTAGCTATTTTGAGCTTTGTTGCATTGATTTGCTTTTACCTGCTTTACCTTTGGGTGCTGAGAGACCTTATCTTAGTTCTGAAGGCTCGACAAGGCAGATCCACGGAGGAGCTGATATTTGGTGGACAAGCTGTGGATAGGAGCAACCCTATCCCTAATCTACCTGCACCACCAAGTCAGGGCAATCCCGGGCCTTTTGTTCCAGGCACGGGA
>ACF40334
ATGGATCCACAGAACGCCCTGTACTATCAGCCGCGGGTACCCACAGCAGCTCCGGCA---TCCGCAGGAGTGCCGTGGAGTCGCGTAGGCGAGGTAGCTATTTTGAGCTTTGTTGCACTGATTTGCTTTTACCTGCTTTACCTTTGGGTGCTGAGAGACCTTATCTTAGTTCTGAAGGCTCGGCAAGGCAGATCCACGGAGGAGCTGATATTTGGAGGACAAGCTGTGGATAGGAGCAACCCTATCCCTAATCTACCAGCACCACCAAGTCAGGGCAATCCCGGGCCATTTGTTCCAGGCACGGGA
>ACF40337
ATGGATCCACAGAACGCCCTGTATTATCAGCCGCGGGTACCCACAGCAGCTCCGGCA---TCCGCAGGAGTGCCGTGGAGTCGCGTAGGCGAGGTAGCTATTTTGAGCTTTGTTGCACTGATTTGCTTTTACCTGCTTTACCTTTGGGTGCTGAGAGACCTTATCTTAGTTCTGAAGGCTCGACAAGGCAGATCCACGGAGGAGCTGATATTTGGAGGACAAGCTGTGGATAGGAGCAACCCTATCCCTAATCTACCAGCACCACCAAGTCAGGGCAATCCCGGGCCATTTGTTCCAGGCACGGGA
>ACF40331
ATGGATCCACAGAACGCCCTGTACTATCAGCCGCGGGTACCCACAGCAGCTCCGGCA---TCCGCAGGAGTGCCGTGGAGTCGCGTAGGCGAGGTAGCTATTTTGAGCTTTGTTGCACTGATTTGCTTTTACCTGCTTTACCTTTGGGTGCTGAGAGACCTTATCTTAGTTCTGAAGGCTCGGCAAGGCAGATCCACGGAGGAGCTGATATTTGGAGGACAAGCTGTGGATAGGAGCAACCCTATCCCTAATCTACCAGCACCACCAAGTCAGGGCAATCCCGGGCCATTTGTTCCAGGCACGGGA
>ACF40418
ATGGATCCACAGAACTCCTTTCTTCTACAGCCGCGGGTACCCACAGCAGCTCCGACA---TCCGGAGGAGTGCCGTGGAGTCGCGTCGGCGAGGTAGCTATTTTGAGCTTTGTTGGATTGATTTGCTTTTACTTGCTTTACCTTTGGGTGCTGAGAGATCTTATCTTAGTTCTGAAGGCTCGACAAGGCAGATCCACGGAGGAGCTGATATTTGGAATAGAAGCTGTGGATAGGAGTAACCCTATCCCTAATACACAAGCACCACCAAGTCAGGGGAATCCCGGGCCGTTTGTTCCAGGCACGGGA
>ACF40415
ATGGATCCACAGAACTCCTTCTTTGTACAGCCGCGGGTACCCACAGCAGCTCCGACA---TCCGGAGGAGTGTCGTGGAGTCGCGTTGGCGAGGTAGCTATTTTGAGCTTTGTTGGATTGATTTGCTTTTACCTGCTTTACCTTTGGGTGCTGAGAGATCTTATCTTAGTTCTGAAGGCTCGACAAGGCAGATCCACGGAGGAGCTGATATTTGGAATACAAGCTGTGGATAGGAGCAACCCTATCCCTAATACACAGGCACCACCAATTCAGGGGAATCCCGGGCCGTTTGTTCCAGGCACGGGA
>AEL32221
ATGGATCCACAGAACGCCCTGTATTATCAGCCGCGGGTACCCACAGCAGCTCCGACA---TCCGGAGGAGTGTCGTGGAGTCGCGTAGGCGAGGTAGCTATTTTGAGCTTTGTTGCATTGATTTGCTTTTACCTGCTTTACCTTTGGGTGCTGAGAGACCTTATCTTAGTTCTGAAGGCTCGACAAGGCAGATCCACGGAGGAGCTGATATTTGGTGGACAAGCTGTGGATAGGAGCAACCCTATCCCTAATCTACCAGCACCACCAAGTCAGGTCAATCCCGGGCCATTTGTTCCAGGCACGGGA
>ACF40412
ATGGATCCACAGAACTCCTTCTTTGTACAGCCGCGGGTACCCACAACAGCTCCGACA---TCCGGAGGAGTGTCGTGGAGTCGCGTAGGCGAGGTAGCTATTTTGAGCTTTGTTGCTTTGATTGTCTTTTACCTGCTTTACCTTTGGGTGCTGAGAGATCTTATCTTAGTTCTGAAGGCTCGACAAGGCAGATCCACGGAGGAGCTGATATTTGGAATACAAGCTGTGGATAGGAGCAACCCTATCCCTAATTCACAGGCACCACCAATTCAGGGGAATCCCGGGCCGTTTGTTCCAGGCACGGGA
>ABQ40269
ATGGATCCACAGAACGCCCTGTATTATCAGCCGCGGGTACCCACAGCAGCTCCGGCA---TCCGCAGGAGTGCCGTGGAGTCGCGTAGGCGAGGTAGCTATTTTGAGCTTTGTTGCACTGATTTGCTTTTACCTGCTTTACCTTTGGGTGCTGAGAGACCTTATCTTAGTTCTGAAGGCTCGACAAGGCAGATCCACGGAGGAGCTGATATTTGGAGGACAAGCTGTGGATAGGAGCAACCCTATCCCTAATCTACCAGCACCACCAAGTCAGGGCAATCCCGGGCCATTTGTTCCAGGCACGGGA
>ABQ40238
ATGGATCCACAGAACGCCTTGTATTATCAGCCGCGGGTACCCACAGCAGCTCCGGCA---TCCGCAGGAGTGCCGTGGAGTCGCGTAGGCGAGGTAGCTATTTTGAGCTTTGTTGCACTGATTTGCTTTTACCTGCTTTACCTTTGGGTGCTGAGAGACCTTATCTTAGTTCTGAAGGCTCGACAAGGCAGATCCACGGAGGAGCTGATATTTGGAGGACAAGCTGTGGATAGGAGCAACCCTATCCCTAATCTACCAGCACCACCAAGTCAGGGCAATCCCGGGCCATTTGTTCCAGGCACGGGA
>ABX71801
ATGGATCCACAGAACGCCCTGTATTATCAGCCGCGGGTACCCACAGCAGCTCCGACA---TCCGGAGGAGTGCCGTGGAGTCGCGTAGGCGAGGTAGCTATTTTGAGCTTTGTTGCATTGATTTGCTTTTACCTGCTTTACCTTTGGGTGCTGAGAGACCTTATCTTAGTTCTGAAGGCTCGACAAGGCAGATCCACGGAGGAGCTGATATTTGGTGGACAAGCTGTGGATAGGAGCAACCCTATCCCTAATCTACCTGCACCACCAAGTCAGGGCAATCCCGGGCCATTTGTTCCAGGCACGGGA
>ACF40529
ATGGATCCACAGAACTCCTTTCTTCTACAGCCGCGGGTACCCACAGCGACTCCTTCGCAGACAGGAGGAGTGCCGTGGAGTCGCGTCGGCGAGGTAGCTATTTTGAGCTTTGTTGCTTTGATTTGCTTTTACCTGCTTTACCTTTGGGTACTGAGAGATTTGATCTTAGTTCTGAAGGCAAGACAAGGGAGATCCACGGAAGAGCTGGTATTCGGCGAACAAGGAGTGGAGAGGATAGAACCTATCCCTAATAGATCAGCTTCTGCAGGTCCAGTGAATCCCGGACCATTTATTCCTGGTCAGGGA
>AEL31813
ATGGATCCACAGAACGCCCTGTATTATCAGCCGCGGGTACCCACAGCAGCTCCGGCA---TCCGCAGGAGTGCCGTGGAGTCGCGTAGGCGAGGTAGCTATTTTGAGCTTTGTTGCACTGATTTGCTTTTACCTGCTTTACCTTTGGGTGCTGAGAGACCTTATCTTAGTTCTGAAGGCTCGACAAGGCAGATCCACGGAGGAGCTGATATTTGGAGGACAAGCTGTGGATAGGAGCAACCCTATCCCTAATCTACCAGCACCACCAAGTCAGGGCAATCCCGGGCCATTTGTTCCAGGCACGGGA
>ACF40481
ATGGATCCACAGAACTCCTATCTTCTACAGCCGCGGGTACCCACAGCAGCTCCGACG---TCCGGAGGAGTGCCGTGGAGTCGCGTAGGCGAGGTAGCTATTTTGAGCTTTGTTGGATTGATTTGCCTTTACCTGCTTTACCTTTGGGTGCTGAGAGATCTTATCTTAGTTCTGAAGGCTCGACAAGGCAGATCCACGGAGGAGCTGATATTTGGAATACAAGCTGTGGATAGGAGCAACCCTATCCCTAATACACAAGCACCACCAAGTCAGGGGAATCCCGGGCCGTTTGTTCCAGGCACGGGA
>ACF40487
ATGGATCCACAGAACTCCTATCTTCTACAGCCGCGGGTACCCACAGCAGCTCCGACG---TCCGGAGGAGTGCCGTGGAGTCGCGTAGGCGAGGTAGCTATTTTGAGCTTTGTTGGATTGATTTGCTTTTACCTGCTTTACCTTTGGGTGCTGAGAGATCTTATCTTAGTTCTGAAGGCTCGACAAGGCAGATCCACGGAGGAGCTGATATTTGGAATACAAGCTGTGGATAGGAGCAACCCTATCCCTAATACACAAGCACCACCAAGTCAGGGGAATCCCGGGCCGTTTGTTCCAGGCACGGGA
>ACF40484
ATGGATCCACAGAATTCCTATCTTCTACAGCCACGGGTACCCACAGCAGCTCCGACA---TCCGGAGGAGTGCCGTGGAGTCGCGTAGGCGAGGTAGCTATTTTGAGCTTTGTTGGATTGATTTGCTTTTACCTGCTTTACCTTTGGGTGCTGAGAGATCTTATCTTAGTTCTGAAGGCTCGACAAGGCAGATCCACGGAGGAGCTGATATTTGGAATACAAGCTGTGGATAGGAGCAACCCTATCCCTAATATACCAGCACCACCAAGTCAGGGGAATCCCGGGCCGTTTGTTCCAGGCACGGGA
>AEL31816
ATGGATCCACAGAACGCCCTGTATTATCAGCCGCGGGTACCCACAGCAGCTCCGGCA---TCCGCAGGAGTGCCGTGGAGTCGCGTAGGCGAGGTAGCTATTTTGAGCTTTGTTGCACTGATTTGCTTTTACCTGCTTTACCTTTGGGTGCTGAGAGACCTTATCTTAGTTCTGAAGGCTCGACAAGGCAGATCCACGGAGGAGCTGATATTTGGAGGACAAGCTGTGGATAGGAGCAACCCTATCCCTAATCTACCAGCACCACCAAGTCAGGGCAATCCCGGGCCATTTGTTCCAGGCACGGGA
>AEL31819
ATGGATCCACAGAACGCCCTGTATTATCAGCCGCGGGTACCCACAGCAGCTCCGGCA---TCCGCAGGAGTGCCGTGGAGTCGCGTAGGCGAGGTAGCTATTTTGAGCTTTGTTGCACTGATTTGCTTTTACCTGCTTTACCTTTGGGTGCTGAGAGACCTTATCTTAGTTCTGAAGGCTCGACAAGGCAGATCCACGGAGGAGCTGATATTTGGAGGACAAGCTGTGGATAGGAGCAACCCTATCCCTAATCTACCAGCACCACCAAGTCAGGGCAATCCCGGGCCATTTGTTCCAGGCACGGGA
>AEL31951
ATGGATCCACAGAACGCCCTGTATTATCAGCCGCGGGTACCCACAGCAGCTCCGGCA---TCCGCAGGAGTGCCGTGGAGTCGCGTAGGCGAGGTAGCTATTTTGAGCTTTGTTGCACTGATTTGCTTTTACCTGCTTTACCTTTGGGTGCTGAGAGACCTTATCTTAGTTCTGAAGGCTCGACAAGGCAGATCCACGGAGGAGCTGATATTTGGAGGACAAGCTGTGGATAGGAGCAACCCTATCCCTAATCTACCAGCACCACCAAGTCAGGGCAATCCCGGGCCATTTGTTCCAGGCACGGGA
>ACF40523
ATGGATCCACAGAACTCCTTTCTTCTACAGCCGCGGGTACCCACAGCGACTCCTTCGCAGACAGGAGGAGTGCCGTGGAGTCGCGTCGGCGAGGTAGCTATTTTGAGCTTTGTTGCTTTGATTTGCTTTTACCTGCTTTACCTTTGGGTGCTGAGAGATTTAATCTTAGTTCTGAAGGCAAGACAAGGGAGATCCACGGAAGAGCTGGTATTCGGCGAACAAGGAGTGGAGAGGATAGATCCTATCCCTAATAGATCAGCTTCTGCAGGTCCAGTGAATCCCGGACCATTTGTTCCTGGTCAGGGA
>AEL31954
ATGGATCCACAGAACGCCCTGTATTATCAGCCGCGGGTACCCACAGCAGCTCCGGCA---TCCGCAGGAGTGCCGTGGAGTCGCGTAGGCGAGGTAGCTATTTTGAGCTTTGTTGCACTGATTTGCTTTTACCTGCTTTACCTTTGGGTGCTGAGAGACCTTATCTTAGTTCTGAAGGCTCGACAAGGCAGATCCACGGAGGAGCTGATATTTGGAGGACAAGCTGTGGATAGGAGCAACCCTATCCCTAATCTACCAGCACCACCAAGTCAGGGCAATCCCGGGCCATTTGTTCCAGGCACGGGA
>ABQ40206
ATGGATCCACAGAACGCCCTGTACTATCAGCCGCGGGTACCCACAGCAGCTCCGGCA---TCCGCAGGAGTGCCGTGGAGTCGCGTAGGCGAGGTAGCTATTTTGAGCTTTGTTGCACTGATTTGCTTTTACCTGCTTTACCTTTGGGTGCTGAGAGACCTTATCTTAGTTCTGAAGGCTCGGCAAGGCAGATCCACGGAGGAGCTGATATTTGGAGGACAAGCTGTGGATAGGAGCAACCCTATCCCTAATCTACCAGCACCACCAAGTCAGGGCAATCCCGGGCCATTTGTTCCAGGCACGGGA
>ACF40526
ATGGATCCACAGAACTCCTTTCTTCTACAGCCGCGGGTACCCACAGCGACTCCTTCGCAGACAGGAGGAGTGCCGTGGAGTCGCGTCGGCGAGGTAGCTATTTTGAGCTTTGTTGCTTTGATTTGCTTTTACCTGCTTTACCTTTGGGTGCTGAGAGATTTAATCTTAGTTCTGAAGGCAAGACAAGGGAGATCCACGGAAGAGCTGGTATTCGGCGAACAAGGAGTGGAGAGGATAGATCCTATCCCTAATAGATCAGCTTCTGCAGGTCCAGTGAATCCCGGACCATTTGTTCCTGGTCAGGGA
>AEL32083
ATGGATCCACAGAACGCCCTGTATTATCAGCCGCGGGTACCCACAGCAGCTCCGGCA---TCCGCAGGAGTGCCGTGGAGTCGCGTAGGCGAGGTAGCTATTTTGAGCTTTGTTGCACTGATTTGCTTTTACCTGCTTTACCTTTGGGTGCTGAGAGACCTTATCTTAGTTCTGAAGGCTCGACAAGGCAGATCCACGGAGGAGCTGATATTTGGAGGACAAGCTGTGGATAGGAGCAACCCTATCCCTAATCTACCAGCACCACCAAGTCAGGGCAATCCCGGGCCATTTGTTCCAGGCACGGGA
>ACF40469
ATGGATCCACAGAATACCTTCTTTGTTCAGCCGCGGGTACCCACAGCAGCTCCGACA---TCCGGAGGAGTGCCGTGGAGTCGCGTCGGCGAGGTAGCTATTTTGAGCTTTGTTGGATTGATTTGCTTTTACCTGCTTTACCTTTGGGTGCTGAGAGATCTTATCTTAGTTTTGAAGGCAAGACAAGGCAGATCCACGGAGGAGCTGATATTTGGAATACAAGCTGTGGATAGGAGTAATCCTATCCCTAATACACAAGCACCACCAAGTCAGGGGAATCCCGGACCGTTTGTACCCGGGACGGGA
>AEL32080
ATGGATCCACAGAACGCCCTGTATTATCAGCCGCGGGTACCCACAGCAGCTCCGGCA---TCCGCAGGAGTGCCGTGGAGTCGCGTAGGCGAGGTAGCTATTTTGAGCTTTGTTGCACTGATTTGCTTTTACCTGCTTTACCTTTGGGTGCTGAGAGACCTTATCTTAGTTCTGAAGGCTCGACAAGGCAGATCCACGGAGGAGCTGATATTTGGAGGACAAGCTGTGGATAGGAGCAACCCTATCCCTAATCTACCAGCACCACCAAGTCAGGGCAATCCCGGGCCATTTGTTCCAGGCACGGGA
>AEL32086
ATGGATCCACAGAACGCCTTGTATTATCAGCCGCGGGTACCCACAGCAGCTCCGGCA---TCCGCAGGAGTGCCGTGGAGTCGCGTAGGCGAGGTAGCTATTTTGAGCTTTGTTGCACTGATTTGCTTTTACCTGCTTTACCTTTGGGTGCTGAGAGACCTTATCTTAGTTCTGAAGGCTCGACAAGGCAGATCCACGGAGGAGCTGATATTTGGAGGACAAGCTGTGGATAGGAGCAACCCTATCCCTAATCTACCAGCACCACCAAGTCAGGGCAATCCCGGGCCATTTGTTCCAGGCACGGGA
>ABX71807
ATGGATCCACAGAACTCCTTTCTTCTACAGCCGCGGGTACCCACAGCAGCTCCGACA---TCCGGAGGAGTGCCGTGGAGTCGCGTCGGCGAGGTAGCTATTTTGAGCTTTGTTGGATTGATTTGCTTTTACTTGCTTTACCTTTGGGTGCTGAGAGATCTTATCTTAGTTCTGAAGGCTCGACAAGGCAGATCCACGGAGGAGCTGATATTTGGAATAGAAGCTGTGGATAGGAGTAACCCTATCCCTAATACACAAGCACCACCAAGTCAGGGGAATCCCGGGCCGTTTGTTCCAGGCACGGGA
>AEL32275
ATGGATCCACAGAACGCCCTGTATTATCAGCCGCGGGTACCCACAGCAGCTCCGACA---TCCGGAGGAGTGCCGTGGAGTCGCGTAGGCGAGGTAGCTATTTTGAGCTTTGTTGCATTGATTTGCTTTTACCTGCTTTACCTTTGGGTGTTGAGAGACCTTATCTTAGTTCTGAAGGCTCGACAAGGCAGATCCACGGAGGAGCTGATATTTGGTGGACAAGCTGTGGATAGGAGCAACCCTATCCCTAATCTACCTGCACCACCAAGTCAGGGCAATCCCGGGCCATTTGTTCCAGGCACGGGA
>ACF40460
ATGGATCCACAGAACTCCTTTCTTCTACAGCCGCGGGTACCCACAGCAGCTCCGACA---TCCGGAGGAGTGCCGTGGAGTCGCGTCGGCGAGGTAGCTATTTTGAGCTTTGTTGGATTGATTTGCTTTTACTTGCTTTACCTTTGGGTGCTGAGAGATCTTATCTTAGTTCTGAAGGCTCGACAAGGCAGATCCACGGAGGAGCTGATATTTGGAATAGAAGCTGTGGATAGGAGTAACCCTATCCCTAATACACAAGCACCACCAAGTCAGGGGAATCCCGGGCCGTTTGTTCCAGGCACGGGA
>AEL32089
ATGGATCCACAGAACGCCCTGTATTATCAGCCGCGGGTACCCACAGCAGCTCCGGCA---TCCGCAGGAGTGCCGTGGAGTCGCGTAGGCGAGGTAGCTATTTTGAGCTTTGTTGCACTGATTTGCTTTTACCTGCTTTACCTTTGGGTGCTGAGAGACCTTATCTTAGTTCTGAAGGCTCGACAAGGCAGATCCACGGAGGAGCTGATATTTGGAGGACAAGCTGTGGATAGGAGCAACCCTATCCCTAATCTACCAGCACCACCAAGTCAGGGCAATCCCGGGCCATTTGTTCCAGGCACGGGA
>ACF40463
ATGGATCCACAGAACTCCTTCTTTGTACAGCCGCGGGTACCCACAGCAGCTCCGACA---TCCGGAGGAGTGTCGTGGAGTCGCGTAGGCGAGGTAGCTATTTTGAGCTTTGTTGGATTGATTTGCTTTTACCTGCTTTACCTTTGGGTGCTGAGAGATCTTATCTTAGTTCTGAAGGCTCGACAAGGCAGATCCACGGAGGAGCTGATATTTGGAATACAAGCTGTGGATAGGAGCAACCCTATCCCTAATACACAGGCACCACCAATTCAGGGGAATCCCGGGCCGTTTGTTCCAGGCACGGGA
>ACF40466
ATGGATCCACAGAACTCCTTTCTTCTACAGCCGCGGGTACCCACAGCAGCTCCGACA---TCCGGAGGAGTGCCGTGGAGTCGCGTCGGCGAGGTAGCTATTTTGAGCTTTGTTGGATTGATTTGCTTTTACTTGCTTTACCTTTGGGTGCTGAGAGATCTTATCTTAGTTCTGAAGGCTCGACAAGGCAGATCCACGGAGGAGCTGATATTTGGAATACAAGCTGTGGATAGGAGTAATCCTATCCCTAATACACAAGCACCACCAAGTCAGGGGAATCCCGGGCCGTTTGTTCCAGGCACGGGA
>ABQ40301
ATGGATCCACAGAACGCCCTGTATTATCAGCCGCGGGTACCCACAGCAGCTCCGGCA---TCCGCAGGAGTGCCGTGGAGTCGCGTAGGCGAGGTAGCTATTTTGAGCTTTGTTGCACTGATTTGCTTTTACCTGCTTTACCTTTGGGTGCTGAGAGACCTTATCTTAGTTCTGAAGGCTCGACAAGGCAGATCCACGGAGGAGTTGATATTTGGAGGACAAGCTGTGGATAGGAGCAACCCTATCCCTAATCTACCAGCACCACCAAGTCAGGGCAATCCCGGGCCATTTGTTCCAGGCACGGGA
>ABQ40293
ATGGATCCACAGAACGCCCTGTATTATCAGCCGCGGGTACCCACAGCAGCTCCGGCA---TCCGCAGGAGTGCCGTGGAGTCGCGTAGGCGAGGTAGCTATTTTGAGCTTTGTTGCACTGATTTGCTTTTACCTGCTTTACCTTTGGGTGCTGAGAGACCTTATCTTAGTTCTGAAGGCTCGACAAGGCAGATCCACGGAGGAGCTGATATTTGGAGGACAAGCTGTGGATAGGAGCAACCCTATCCCTAATCTACCAGCAACACCAAGTCAGGGCAATCCCGGGCCATTTGTTCCAGGCACGGGA
>AEL32038
ATGGATCCACAGAACGCCCTGTACTATCAGCCGCGGGTACCCACAGCAGCTCCGGCA---TCCGCAGGAGTGCCGTGGAGTCGCGTAGGCGAGGTAGCTATTTTGAGCTTTGTTGCACTGATTTGCTTTTACCTGCTTTACCTTTGGGTGCTGAGAGACCTTATCTTAGTTCTGAAGGCTCGGCAAGGCAGATCCACGGAGGAGCTGATATTTGGAGGACAAGCTGTGGATAGGAGCAACCCTATCCCTAATCTACCAGCACCACCAAGTCAGGGCAATCCCGGGCCATTTGTTCCAGGCACGGGA
>AEL32035
ATGGATCCACAGAACGCCCTGTACTATCAGCCGCGGGTACCCACAGCAGCTCCGGCA---TCCGCAGGAGTGCCGTGGAGTCGCGTAGGCGAGGTAGCTATTTTGAGCTTTGTTGCACTGATTTGCTTTTACCTGCTTTACCTTTGGGTGCTGAGAGACCTTATCTTAGTTCTGAAGGCTCGGCAAGGCAGATCCACGGAGGAGCTGATATTTGGAGGACAAGCTGTGGATAGGAGCAACCCTATCCCTAATCTACCGGCACCACCAAGTCAGGGCAATCCCGGGCCATTTGTTCCAGGCACGGGA
>AEL32032
ATGGATCCACAGAACGCCCTGTACTATCAGCCGCGGGTACCCACAGCAGCTCCGGCA---TCCGCAGGAGTGCCGTGGAGTCGCGTAGGCGAGGTAGCTATTTTGAGCTTTGTTGCACTGATTTGCTTTTACCTGCTTTACCTTTGGGTGCTGAGAGACCTTATCTTAGTTCTGAAGGCTCGGCAAGGCAGATCCACGGAGGAGCTGATATTTGGAGGACAAGCTGTGGATAGGAGCAACCCTATCCCTAATCTACCAGCACCACCAAGTCAGGGCAATCCCGGGCCATTTGTTCCAGGCACGGGA
>AAK73471
ATGGATCCTCAGAGTGCGATCTATACTTTGCCTCGGGTACCCACAGCAGCTCCGACC---ACCGGAGGTGTGTCGTGGAGTCACGTCGGCGAGGTAGCTATACTGAGCTTTGTTGCTTTGATTTGCATTTATCTGCTTTACCTTTGGGTGTTGAGAGATCTTATCTTAGTTCTGAAGGCAAGACGCGGGAGGTCCACGGAGGAGCTGATATTTGGATCTGAAGCTGTGGATAGGAGGCATCCTATCCCTAATACTTTGGTACCAACAGCTCCGGTGCATCCCGGACCATTCGTTCCTGGTCAGGGA
>ACZ04262
ATGGATCCACAGAACGCCCTGTATTATCAGCCGCGGGTACCCACAGCAGCTCCGACA---TCCGGAGGAGTGCCGTGGAGTCGCGTAGGCGAGGTAGCTATTTTGAGCTTTGTTGCATTGATTTGCTTTTACCTGCTTTACCTTTGGGTGCTGAGAGATCTTATCTTAGTTCTGAAGGCTCGACAAGGCAGATCCACGGAGGAGCTGATATTTGGTGGACAAGCTGTGGATAGGAGCAACCCTATCCCTAATATATCTGCACCACCAAGTCAGGGCAATCCCGGGCCATTTGTTCCAGGCACGGGA
>ACF40361
ATGGATCCACAGAACGCCCTGTATTATCAGCCGCGGGTACCCACAGCAGCTCCGACA---TCCGGAGGAGTGCCGTGGAGTCGCGTAGGCGAGGTAGCTATTTTGAGCTTTGTTGCATTGATTTGCTTTTACCTGCTTTACCTTTGGGTGCTGAGAGACCTTATCTTAGTTCTGAAGGCTCGACAAGGCAGATCCACGGAGGAGCTGATATTTGGTGGACAAGCTGTGGATAGGAGCAACCCTATCCCTAATCTACTTGCACCACCAAGTCAGGGCAATCCCGGGCCATTTGTTCCAGGCACGGGA
>ACF40367
ATGGATCCACAGAACGCCCTGTATTATCAGCCGCGGGTACCCACAGCAGCTCCGACA---TCCGGAGGAGTGTCGTGGAGTCGCGTAGGCGAGGTAGCTATTTTGAGCTTTGTTGCATTGATTTGCTTTTACCTGCTTTACCTTTGGGTGCTGAGAGATCTTATCTTAGTTCTGAAGGCTCGACAAGGCAGATCCACGGAGGAGCTGATATTTGGTGGACAAGCTGTGGATAGGAGCAACCCTATCCCTAATCTACCAGCACCACCAAGTCAGGGCAATCCCGGGCCATTTGTTCCAGGCACGGGA
>ABQ40230
ATGGATCCACAGAACGCCCTGTATTATCAGCCGCGGGTACCCACAGCAGCTCCGGCA---TCCGCAGGAGTGCCGTGGAGTCGCGTAGGCGAGGTAGCTATTTTGAGCTTTGTTGCACTGATTTGCTTTTACCTGCTTTACCTTTGGGTGCTGAGAGACCTTATCTTAGTTCTGAAGGCTCGACAAGGCAGATCCACGGAGGAGCTGATATTTGGAGGACAAGCTGTGGATAGGAGCAACCCTATCCCTAATCTACCAGCACCACCAAGTCAGGGCAATCCCGGGCCATTTGTTCCAGGCACGGGA
>ACZ04265
ATGGATCCACAGAACGCCCTGTATTATCAGCCGCGGGTACCCACAGCAGCTCCGACA---TCCGGAGGAGTGTCGTGGAGTCGCGTAGGCGAGGTAGCTATTTTGAGCTTTGTTGCATTGATTATCTTTTACCTGCTTTACCTTTGGGTGCTGAGAGACCTTATCTTAGTTCTGAAGGCTCGACAAGGCAGATCCACGGAGGAGCTGATATTTGGTGGACAAGCTGTGGATAGGAACAACCCTATCCCTAATCTACCAGCACCGCCAAGTCAGGGCAATCCCGGGCCATTTGTTCCAGGCACGGGA
>ACZ04301
ATGGATCCACAGAACGCCTTGTATTATCAGCCGCGGGTACCCACAGCAGCTCCGACA---TCCGGAGGAGTGCCGTGGAGTCGCGTAGGCGAGGTAGCTATTTTGAGCTTTGTTGCATTGATTTGCTTTTACCTGCTTTACCTTTGGGTGCTGAGAGACCTTATCTTAGTTCTGAAGGCTCGACAAGGCAGATCCACGGAGGAGCTGATATTTGGTGGACAAGCTGTGGATAGGAGCAACCCTATCCCTAATATACCAGCACCACCAAGTCAGGGCAATCCCGGGCCATTTGTTCCAGGCACGGGA
>ACZ04305
ATGGATCCACAGAACGCCCTCTATTATCAGCCGCGGGTACCCACAGCAGCTCCGGCA---TCCGCAGGAGTGCCGTGGAGTCGCGTAGGCGAGGTAGCTATTTTGAGCTTTGTTGCACTGATTTGCTTTTACCTGCTTTACCTTTGGGTGCTGAGAGACCTTATCTTAGTTCTGAAGGCTCGACAAGGCAGATCCACGGAGGAGCTGATATTTGGAGGACAAGCTGTGGATAGGAGCAACCCTATCCCTAATCTACCAGCACCACCAAGTCAGGGCAATCCCGGGCCATTTGTTCCAGGCACGGGA
>ACZ04307
ATGGATCCACAGAACGCCCTGTATTATCAGCCGCGGGTACCCACAGCAGCTCCGACA---TCCGGAGGAGTGCCGTGGAGTCGCGTAGGCGAGGTAGCTATTTTGAGCTTTGTTGCATTGATTTGCTTTTACCTGCTTTACCTTTGGGTGCTGAGAGATCTTATCTTAGTTCTGAAGGCTCGACAAGGCAGATCCACGGAGGAGCTGATATTTGGTGGACAAGCTGTGGATAGGAGCAACCCTATCCCTAATCTACCAGCACCACCAAGTCAGGGCAATCCCGGGCCATTTGTTCCAGGCACGGGA
>AEL32158
ATGGATCCACAGAACTCCTTGTATGTACAGCCGCGGGTACCCACAGCAGCTCCGACC---TCCGCAGGAGTGCCGTGGAGTCGCGTAGGCGAGGTAGCTATTTTGAGCTTTGTTGCATTGATTTGCTTTTACCTGCTTTACCTTTGGGTGCTGAGAGACCTTATCTTAGTTCTGAAGGCTCGCCAAGGCAGATCCACGGAGGAGCTGATATTTGGTGGACAAGCTGTGGATAGGAGCAACCCTATCCCTAATATACCAGCACCACCAAGTCAGGGCAATCCCGGGCCATTTGTTCCAGGCACGGGA
>AEL32251
ATGGATCCACAGAACGCCCTGTATTATCAGCCGCGGGTACCCACAGCAGCTCCGACA---TCCGGAGGAGTGCCGTGGAGTCGCGTAGGCGAGGTAGCTATTTTGAGCTTTGTTGCATTGATTTGCTTTTACCTGCTTTACCTTTGGGTGCTGAGAGACCTTATCTTAGTTCTGAAGGCTCGACAAGGCAGATCCACGGAGGAGCTGATATTTGGTGGACAAGCTGTGGATAGGAGCAACCCTATCCCTAATCTACCTGCACCACCAAGTCAGGGCAATCCCGGGCCATTTGTTCCAGGCACGGGA
>AEL32257
ATGGATCCACAGAACGCCCTGTATTATCAGCCGCGGGTACCCACAGCAGCTCCGACA---TCCGGAGGAGTGCCGTGGAGTCGCGTAGGCGAGGTAGCTATTTTGAGCTTTGTTGCATTGATTTGCTTTTACCTGCTTTACCTTTGGGTGCTGAGAGACCTTATCTTAGTTCTGAAGGCTCGACAAGGCAGATCCACGGAGGAGCTGATATTTGGTGGACAAGCTGTGGATAGGAGCAACCCTATCCCTAATCTACCAGCACCTCCAAGTCAGGGCAATCCCGGGCCATTTGTTCCAGGCACGGGA
>AEL32254
ATGGATCCACAGAACGCCCTGTATTATCAGCCGCGGGTACCCACAGCAGCTCCGACA---TCCGGAGGAGTGCCGTGGAGTCGCGTAGGCGAGGTAGCTATTTTGAGCTTTGTTGCATTGATTTGCTTTTACCTGCTTTACCTTTGGGTGCTGAGAGACCTTATCTTAGTTCTGAAGGCTCGACAAGGCAGATCCACGGAGGAGCTGATATTTGGTGGACAAGCTGTGGATAGGATCAACCCTATCCCTAATCTACCTGCACCACCAAGTCAGGGCAATTCCGGGCCATTTGTTCCAGGCACGGGA
>AEL32152
ATGGATCCACAGAACTCCTTGTATGTACAGCCGCGGGTACCCACAGCAGCTCCGACC---TCCGCAGGAGTGCCGTGGAGTCGCGTAGGCGAGGTAGCTATTTTGAGCTTTGTTGCATTGATTTGCTTTTACCTGCTTTACCTTTGGGTGCTGAGAGACCTTATCTTAGTTCTGAAGGCTCGCCAAGGCAGATCCACGGAGGAGCTGATATTTGGTGGACAAGCTGTGGATAGGAGCAACCCTATCCCTAATATACCAGCACCACCAAGTCAGGGCAATCCCGGGCCATTTGTTCCAGGCACGGGA
>AEL32155
ATGGATCCACAGAATTCCTTGTATGTACAGCCGCGGGTACCCACAGCAGCTCCGACC---TCCGCAGGAGTGCCGTGGAGTCGCGTAGGCGAGGTAGCTATTTTGAGCTTTGTTGCATTGATTTGCTTTTACCTGCTTTACCTTTGGGTGCTGAGAGACCTTATCTTAGTTCTGAAGGCTCGCCAAGGCAGATCCACGGAGGAGCTGATATTTGGTGGACAAGCTGTGGATAGGAGCAACCCTATCCCTAATATACCAGCACCACCAAGTCAGGGCAATCCCGGGCCATTTGTTCCAGGCACGGGA
>ACF40511
ATGGATCCCCAGAGTGCCGTCTATTCTTTGCCGCGGGTACCCACAGCAGCTCCGCCC---ACCGCAGGAGTGCCGTGGAGTCACGTCGGCGAGGTAGCTGTTTTGAGCTTTGTTGCTTTGATTTGCATTTACTTGCTTTACCTTTGGGTGTTGAGAGATCTTATCTTAGTCTTGAAGGCAAGACGCGGGAGATCCACGGAGGAGCTGATATTTGGATCTGAAGCTGTGGATAGGAGGAGTCCTATCCCTAGTATTTTGGAACCAACAGCTCCAGTGCATCCCGGACCATTTGTTCCTGGTTCGGGA
>ACF40514
ATGGATCCCCAGAGTGCTGTTTACTCTTTGCCGCGGGTACCCACAGCAGCTCCGCCC---AACGCAGGAATGCCGTGGAGTCACGTCGGCGAGGTAGCTGTTTTGAGCTTTGTTGCTTTGATTTGCATTTACTTGCTTTACCTTTGGGTGCTGAGAGATCTTATCTTAGTCTTGAAGGCAAGACGCGGGAGGTCCACGGAGGAGCTGATATTTGGATCTGAAGCTGTGGATAGGAGGAGTCCTATCCCTAATACTTTGGAACCAACAGCTCCAGTGCATCCCGGACCATTTGTTCCTGGTTCGGGA
>ACF40517
ATGGATCCCCAGAGTGCTGTTTACTCTTTGCCGCGGGTACCCACAGCAGCTCCGCCC---AACGCAGGAGTGCCGTGGAGTCACGTCGGCGAGGTAGCTGTTTTGAGCTTTGTTGCTTTGATTTGCATTTACTTGCTTTACCTTTGGGTGCTGAGAGATCTTATCTTAGTCTTGAAGGCAAGACGCGGGAGGTCCACGGAGGAGCTGATATTTGGATCTGAAGCTGTGGATAGGAGGAGTCCTATCCCTAATACTTTGGAACCAACAGCTCCAGTGCATCCCGGACCATTTGTTCCTGGTTCGGGA
>ACZ04166
ATGGATCCACAGAACGCCCTGTATTATCAGCCGCGGGTACCCACAGCAGCTCCGGCA---TCCGCAGGAGTGCCGTGGAGTCGCGTAGGCGAGGTAGCTATTTTGAGCTTTGTTGCACTGATTTGCTTTTACCTGCTTTACCTTTGGGTGCTGAGAGACCTTATCTTAGTTCTGAAGGCTCGACAAGGCAGATCCACGGAGGAGCTGATATTTGGAGGACAAGCTGTGGATAGGAGCAACCCTATCCCTAATCTACCAGCACCACCAAGTCAGGGCAATCCCGGGCCATTTGTTCCGGGCACGGGA
>ACZ04160
ATGGATCCACAGAACGCCCTGTACTATCAGCCGCGGGTACCCACAGCAGCTCCGGCA---TCCGCAGGAGTGCCGTGGAGTCGCGTAGGCGAGGTAGCTATTTTGAGCTTTGTTGCACTGATTTGCTTTTACCTGCTTTACCTTTGGGTGCTGAGAGACCTTATCTTAGTTCTGAAGGCTCGGCAAGGCAGATCCACGGAGGAGCTGATATTTGGAGGACAAGCTGTGGATAGGATCAACCCTATCCCTAATCTACCAGCACCACCAAGTCAGGGCAATCCCGGGCCATTTGTTCCAGGCACGGGA
>ACZ04163
ATGGATCCACAGAACGCCTTGTATTATCAGCCGCGGGTACCCACAGCAGCTCCGGCA---TCCGCAGGAGTGCCGTGGAGTCGCGTAGGCGAGGTAGCTATTTTGAGCTTTGTTGCACTGATTTGCTTTTACCTGCTTTACCTTTGGGTGCTGAGAGACCTTATCTTAGTTCTGAAGGCTCGACAAGGCAGATCCACGGAGGAGCTGATATTTGGAGGACAAGCTGTGGATAGGAGCAACCCTATCCCTAATCTACCAGCACCACCAAGTCAGGGCAATCCCGGGCCATTTGTTCCGGGCACGGGA
>AEL32326
ATGGATCCACAGAACGCCCTGTATTATCAGCCGCGGGTACCCACAGCAGCTCCGGCA---TCCGCAGGAGTGCCGTGGAGTCGCGTAGGCGAGGTAGCTATTTTGAGCTTTGTTGCACTGATTTGCTTTTACCTGCTTTACCTTTGGGTGCTGAGAGACCTTATCTTAGTTCTGAAGGCTCGACAAGGCAGATCCACGGAGGAGCTGATATTTGGAGGACAAGCTGTGGATAGGAGCAACCCTATCCCTAATCTACCAGCACCACCAAGTCAGGGCAATCCCGGGCCATTTGTTCCGGGCACGGGA
>AEL32323
ATGGATCCACAGAACGCCCTGTATTATCAGCCGCGGGTACCCACAGCAGCTCCGGCA---TCCGCAGGAGTGCCGTGGAGTCGCGTAGGCGAGGTAGCTATTTTGAGCTTTGTTGCACTGATTTGCTTTTACCTGCTTTACCTTTGGGTGCTGAGAGACCTTATCTTAGTTCTGAAGGCTCGACAAGGCAGATCCACGGAGGAGCTGATATTTGGAGGACAAGCTGTGGATAGGAGCAACCCTATCCCTAATCTACCAGCACCACCAAGTCAGGGCAATCCCGGGCCATTTGTTCCGGGCACGGGA
>AEL32320
ATGGATCCACAGAACGCCCTGTATTATCAGCCGCGGGTACCCACAGCAGCTCCGGCA---TCCGCAGGAGTGCCGTGGAGTCGCGTAGGCGAGGTAGCTATTTTGAGCTTTGTTGCATTGATTTGCTTTTACCTGCTTTACCTTTGGGTGCTGAGAGACCTTATCTTAGTTCTGAAGGCTCGACAAGGCAGATCCACGGAGGAGCTGATATTTGGAGGACAAGCTGTGGATAGGAGCAACCCTATCCCTAATCTACCAGCACCACCAAGTCAGGGCAATCCCGGGCCATTTGTTCCGGGCACGGGA
>AEL31855
ATGGATCCACAGAACGCCCTGTATTATCAGCCGCGGGTACCCACAGCAGCTCCGGCA---TCCGCAGGAGTGCCGTGGAGTCGCGTAGGCGAGGTAGCTATTTTGAGCTTTGTTGCACTGATATGCTTTTACCTGCTTTACCTTTGGGTGCTGAGAGACCTTATCTTAGTTCTGAAGGCTCGACAAGGCAGATCCACGGAGGAGCTGATATTTGGAGGACAAGCTGTGGATAGGAGCAACCCTATCCCTAATCTACCAGCACCACCAAGTCAGGGCAATCCCGGGCCATTTGTTCCAGGCACGGGA
>CAA12001
ATGGATCCACAGAATTCCTTGTATGTACAGCCGCGGGTACCCACAGCAGCTCCGACC---TCCGCAGGAGTGCCGTGGAGTCGCGTAGGCGAGGTAGCTATTTTGAGCTTTGTTGCATTGATTTGCTTTTACCTGCTTTACCTTTGGGTGCTGAGAGACCTTATCTTAGTTCTGAAGGCTCGCCAAGGCAGATCCACGGAGGAGCTGATATTTGGTGGACAAGCTGTGGATAGGAGCAACCCTATCCCTAATATACCAGCACCACCAAGTCAGGGCAATCCCGGGCCATTTGTTCCAGGCACGGGA
>AEL32329
ATGGATCCACAGAACGCCCTGTATTATCAGCCGCGGGTACCCACAGCAGCTCCGGCA---TCCGCAGGAGTGCCGTGGAGTCGCGTAGGCGAGGTAGCTATATTGAGCTTTGTTGCACTGATTTGCTTTTACTTGCTTTACCTTTGGGTGCTGAGAGACCTTATCTTAGTTCTGAAGGCTCGACAAGGCAGATCCACGGAGGAGCTGATATTTGGAGGACAAGCTGTGGATAGGAGCAACCCTATCCCTAATCTACCAGCACCACCAAGTCAGGGCAATCCCGGGCCATTTGTTCCGGGCACGGGA
>AEL31915
ATGGATCCACAGAACGCCCTGTATTATCAGCCGCGGGTACCCACAGCAGCTCCGGCA---TCCGCAGGAGTGCCGTGGAGTCGCGTAGGCGAGGTAGCTATTTTGAGCTTTGTTGCACTGATTTGCTTTTACCTGCTTTACCTTTGGGTGCTGAGAGACCTTATCTTAGTTCTGAAGGCTCGACAAGGCAGATCCACGGAGGAGCTGATATTTGGAGGACAAGCTGTGGATAGGAGCAACCCTATCCCTAATCTACCAGCACCACCAAGTCAGGGCAATCCCGGGCCATTTGTTCCAGGCACGGGA
>ACF40567
ATGGATCCTCAGAGTGCTATCTATACTCTCCCTCGGGTACCCACATCAGCTCCGACA---ACCGGAGGTTGGTCGTGGAGTCACGTCGGCGAGGTAGCTATATTGAGCTTTGTTGCTTTGATTTGCATTTACCTGGTTTACCTTTGGGTGTTGAGAGATCTTATCTTAGTCCTGAAGGCAAGACGCGGGAGGTCTACGGAGGAGCTGATATTTGGATCTGAAGTTGTGGATAGGAGGAACCCTATCCCTAATATTTTGGAACCAACAGCTCCAGTGCATCCCGGACCGTTTGTTCCAGGTCAGGGA
>ABQ40328
ATGGATCCACAGAACGCCCTGTATTATCAGCCGCGGGTACCCACAGCAGCTCCGGCA---TCCGCAGGAGTGCCGTGGAGTCGCGTAGGCGAGGTAGCTATTTTGAGCTTTGTTGCACTGATTTGCTTTTACCTGCTTTACCTTTGGGTGCTGAGAGACCTTATCTTAGTTCTGAAGGCTCGACAAGGCAGATCCACGGAGGAGCTGATATTTGGAGGACAAGCTGTGGATAGGAGCAACCCTATCCCTAATCTACCAGCACCACCAAGTCAGGGCAATCCCGGGCCATTTGTTCCGGGCACGGGA
>AEL31912
ATGGATCCACAGAACGCCCTGTATTATCAGCCGCGGGTACCCACAGCAGCTCCGGCA---TCCGCAGGAGTGCCGTGGAGTCGCGTAGGCGAGGTAGCTATTTTGAGCTTTGTTGCACTGATTTGCTTTTACCTGCTTTACCTTTGGGTGCTGAGAGACCTTATCTTAGTTCTGAAGGCTCGACAAGGCAGATCCACGGAGGAGCTGATATTTGGAGGACAAGCTGTGGATAGGAGCAACCCTATCCCTAATCTACCAGCACCACCAAGTCAGGGCAATCCCGGGCCATTTGTTCCAGGCACGGGA
>ACF40562
ATGGATCCCCAGAGTGCTGTCTACTCTTTGCCGCGGGTACCCACAGCAGCTCCGCCC---AACGCAGGAGTGCCGTGGAGTCACGTCGGCGAGGTAGCTGTTTTGAGCTTTGTTGCTTTGATTTGCATTTACTTGCTTTACCTTTGGGTGCTGAGAGATCTTATCTTAGTCTTGAAGGCAAGACGCGGGAGATCCACGGAGGAGCTGATATTTGGATCTGAAGCTGTGGATAGGAGGACTCCTATCCCTAGTACTTTGGAACCAACAGCTCCAGTGCATCCCGGACCATTTGTTCCTGGTTCGGGA
>ABQ40320
ATGGATCCACAGAACGCCCTGTATTATCAGCCGCGGGTACCCACAGCAGCTCCGGCA---TCCGCAGGAGTGCCGTGGAGTCGCGTAGGCGAGGTAGCTATTTTGAGCTTTGTTGCACTGATTTGCTTTTACCTGCTTTACCTTTGGGTGCTGAGAGACCTTATCTTAGTTCTGAAGGCTCGACAAGGCAGATCCACGGAGGAGCTGATATTTGGAGGACAAGCTGTGGATAGGAGCAATCCTATCCCTAATCTACCAGCACCACCAAGTCAGGGCAATCCCGGGCCATTTGTTCCAGGCACGGGA
>AEL31918
ATGGATCCACAGAACGCCCTGTATTATCAGCCGCGGGTACCCACAGCAGCTCCGGCA---TCCGCAGGAGTGCCGTGGAGTCGCGTAGGCGAGGTAGCTATTTTGAGCTTTGTTGCACTGATTTGCTTTTACCTGCTTTACCTTTGGGTGCTGAGAGACCTTATCTTAGTTCTGAAGGCTCGACAAGGCAGATCCACGGAGGAGCTGATATTTGGAGGACAAGCTGTGGATAGGAGCAACCCTATCCCTAATCTACCAGCACCACCAAGTCAGGGCAATCCCGGGCCATTTGTTCCAGGCACGGGA
>ACF40568
ATGGATCCTCAGAGTGCGATCTATACTCTCCCACGGGTACCCACAGCAGCTCCGACA---ACCGGAGGTTGGTCGTGGAGTCACGTCGGCGAGGTAGCTATATTGAGCTTTGTTGCTTTGATTTGCATTTACCTGCTTTACCTTTGGGTGTTGAGAGATCTTATCTTAGTCCTGAAGGCAAGACGCGGGAGGTCCACGGAGGAGCTGATATTTGGATCGGAAGCTGTGGATAGGAGGAACCCTATCCCTAATACTTTGGAACCAACAGCTCCAGTGCATCCCGGACCGTTCGTTCCAGGTCAGGGA
>ABQ40324
ATGGATCCACAGAACGCCCTGTATTATCAGCCGCGGGTACCCACAGCAGCTCCGGCA---TCCGCAGGAGTGCCGTGGAGTCGCGTAGGCGAGGTAGCTATTTTGAGCTTTGTTGCACTGATTTGCTTTTACCTGCTTTACCTTTGGGTGCTGAGAGACCTTATCTTAGTTCTGAAGGCTCGACAAGGCAGATCCACGGAGGAGCTGATATTTGGAGGACAAGCTGTGGATAGGAGCAACCCTATCCCTAATCTACCAGCACCACCAAGTCAGGGCAATCCCGGGCCATTTGTTCCAGGCACGGGA
>ACF40424
ATGGATCCACAGAACTCCTTTCTTTTACAGCCGCGGGTACCCACAGCAGCTCCGACA---TCCGGAGGAGTGTCGTGGAGTCGCGTCGGCGAGGTAGCTATTTTGAGCTTTGTTGGATTGATTTGCTTTTACCTGCTTTACCTTTGGGTGCTGAGAGATCTTATCTTAGTTCTGAAGGCTCGACAAGGCAGATCCACGGAGGAGCTGATATTTGGAATACAAGCTGTGGATAGGAGCAACCCTATCCCTAATACACAGGCACCACCAAGTCAGGGGAATCCCGGGCCGTTTGTTCCAGGCACGGGA
>ACF40427
ATGGATCCACAGAACTCCTTTCTTCTACAGCCGCGGGTACCCACAGCAGCTCCGACA---TCCGGAGGAGTGTCGTGGAGTCGCGTCGGCGAGGTAGCTATTTTGAGCTTTGTTGGATTGATTTGCTTTTACCTGCTTTACCTTTGGGTGCTGAGAGATCTTATCTTAGTTCTGAAGGCTCGACAAGGCAGATCCACGGAGGAGCTGATATTTGGAATACAAGCTGTGGATAGGAGCAACCCTATCCCTAATACACAGGCACCACCAAGTCAGGTGAATCCCGGGCCGTTTGTTCCAGGCACGGGA
>ACF40421
ATGGATCCACAGAACTCCATCTTTGTACAGCCGCGGGTACCCACAGCAGCTCCGACA---TCCGGAGGAGTGCCGTGGAGTCGCGTCGGCGAGGTAGCTATTTTGAGCTTTGTTGGATTGATTTGCTTTTACTTGCTTTACCTTTGGGTGCTGAGAGATCTTATCTTAGTTCTGAAGGCTCGACAAGGCAGATCCACGGAGGAGCTGATATTTGGAGGACAAGCTGTGGATAGGAGCAATCCTATCCCTAATACACAGGCACCACCAATTCAGGGGAATCCCGGGCCGTTTGTTCCAGGCACGGGA
>ACZ04289
ATGGATCCACAGAACGCCCTGTATTATCAGCCGCGGGTACCCACAGCAGCTCCGACA---TCCGGAGGAGTGCCGTGGAGTCGCGTAGGCGAGGTAGCTATTTTGAGCTTTGTTGCATTGATTTGCTTTTACCTGCTTTACCTTTGGGTGCTGAGAGACCTTATCTTAGTTCTGAAGGCTCGACAAGGCAGATCCACGGAGGAGCTGATATTTGGTGGACAAGCTGTGGATAGGAGCAACCCTATCCCTAATCTACCTTCACCACCAAGTCAGGGCAATCCCGGGCCATTTGTTCCAGGCACGGGA
>ACZ04280
ATGGATCCACAGAACTCCTTCTTTGTACAGCCGCGGGTACCCACAGCAGCTCCGACA---TCCGGAGGAGTGTCGTGGAGTCGCGTAGGCGAGGTAGCTATTTTGAGCTTTGTTGCATTGATTTGCTTTTACCTGCTTTACCTTTGGGTGCTGAGAGACCTTATCTTAGTTCTGAAGGCTCGACAAGGCAGATCCACGGAGGAGCTGATATTTGGAGGACAAGCTGTGGATAGGAGCAACCCTATCCCTAATCTACCAGCACCACCAAGTCAGGGCAATCCCGGGCCATTTGTTCCAGGCACGGGA
>ACZ04283
ATGGATCCACAGAACGCCCTCTATTATCAGCCGCGGGTACCCACAGCACCTCCGGCA---TCCGCAGGAGTGCCGTGGAGTCGCGTAGGCGAGGTAGCTATTTTGAGCTTTGTTGCACTGATTTGCTTTTACCTGCTTTACCTTTGGGTGCTGAGAGACCTTATCTTAGTTCTGAAGGCTCGACAAGGCAGATCCACGGAGGAGCTGATATTTGGAGGACAAGCTGTGGATAGGAGCAACCCTATCCCTAATCTACCAGCACCACCAAGTCAGGGCAATCCCGGGCCATTTGTTCCAGGCACGGGA
>ACZ04286
ATGGATCCACAGAACGCCCTGTATTATCAGCCGCGGGTACCCACAGCAGCTCCGACA---TCCGGAGGAGTGCCGTGGAGTCGCGTAGGCGAGGTAGCTATTTTGAGCTTTGTTGCATTGATTTGCTTTTACCTGCTTTACCTTTGGGTGCTGAGAGACCTTATCTTAGTTCTGAAGGCTCGACAAGGCAGATCCACGGAGGAGCTGATATTTGGTGGACAAGCTGTGGATAGGAGCAACCCTATCCCTAATCTACCAGCACCACCAAGTCAGGGCAATCCCGGGCCATTTGTTCCAGGCACGGGA
>AEL31828
ATGGATCCACAGAACGCCCTGTATTATCAGCCGCGGGTACCCACAGCAGCTCCGGCA---TCCGCAGGAGTGCCGTGGAGTCGCGTAGGCGAGGTAGCTATTTTGAGCTTTGTTGCACTGATTTGCTTTTACCTGCTTTACCTTTGGGTGCTGAGAGACCTTATCTTAGTTCTGAAGGCTCGACAAGGCAGATCCACGGAGGAGCTGATATTTGGAGGACAAGCTGTGGATAGGAGCAACCCTATCCCTAATCTACCAGCACCACCAAGTCAGGGCAATCCCGGGCCATTTGTTCCAGGCACGGGA
>CAA12300
ATGGATCCACAGAATTCCTTGTATGTACAGCCGCGGGTACCCACAGCAGCTCCGACC---TCCGCAGGAGTGCCGTGGAGTCGCGTAGGCGAGGTAGCTATTTTGAGCTTTGTTGCATTGATTTGCTTTTACCTGCTTTACCTTTGGGTGCTGAGAGACCTTATCTTAGTTCTGAAGGCTCGCCAAGGCAGATCCACGGAGGAGCTGATATTTGGTGGACAAGCTGTGGATAGGAGCAACCCTATCCCTAATATACCAGCACCACCAAGTCAGGGCAATCCCGGGCCATTTGTTCCAGGCACGGGA
>AEL31822
ATGGATCCACAGAACGCCCTGTATTATCAGCCGCGGGTACCCACAGCAGCTCCGGCA---TCCGCAGGAGTGCCGTGGAGTCGCGTAGGCGAGGTAGCTATTTTGAGCTTTGTTGCACTGATTTGCTTTTACCTGCTTTACCTTTGGGTGCTGAGAGACCTTATCTTAGTTCTGAAGGCTCGACAAGGCAGATCCACGGAGGAGCTGATATTTGGAGGACAAGCTGTGGATAGGAGCAACCCTATCCCTAATCTACCAGCACCACCAAGTCAGGGCAATCCCGGGCCATTTGTTCCAGGCACGGGA
>AEL31825
ATGGATCCACAGAACGCCCTGTATTATCAGCCGCGGGTACCCACAGCAGCTCCGGCA---TCCGCAGGAGTGCCGTGGAGTCGCGTAGGCGAGGTAGCTATTTTGAGCTTTGTTGCACTGATTTGCTTTTACCTGCTTTACCTTTGGGTGCTGAGAGACCTTATCTTAGTTCTGAAGGCTCGACAAGGCAGATCCACGGAGGAGCTGATATTTGGAGGACAAGCTGTGGATAGGAGCAACCCTATCCCTAATCTACCAGCACCACCAAGTCAGGGCAATCCCGGGCCATTTGTTCCAGGCACGGGA
>ABQ40147
ATGGATCCACAGAACGCCCTGTATTATCAGCCGCGGGTACCCACAGCAGCTCCGGCA---TCCGCAGGAGTGCCGTGGAGTCGCGTAGGCGAGGTAGCTATTTTGAGCTTTGTTGCACTGATTTGCTTTTACCTGCTTTACCTTTGGGTGCTGAGAGACCTTATCTTAGTTCTGAAGGCTCGACAAGGCAGATCCACGGAGGAGCTGATATTTGGAGGACAAGCTGTGGATAGGAGCAACCCTATCCCTAATCTACCAGCACCACCAAGTCAGGGCAATCCCGGGCCATTTGTTCCAGGCACGGGA
>AEL32071
ATGGATCCACAGAACGCCCTGTATTATCAGCCGCGGGTACCCACAGCAGCTCCGGCA---TCCGCAGGAGTGCCGTGGAGTCGCGTAGGCGAGGTAGCTATTTTGAGCTTTGTTGCACTGATTTGCTTTTACCTGCTTTACCTTTGGGTGCTGAGAGACCTTATCTTAGTTCTGAAGGCTCGACAAGGCAGATCCACGGAGGAGCTGATATTTGGAGGACAAGCTGTGGATAGGAGCAACCCTATCCCTAATCTACCAGCACCACCAAGTCAGGGCAATCCCGGGCCATTTGTTCCAGGCACGGGA
>ABQ40143
ATGGATCCACAGAACGCCCTGTATTATCAGCCGCGGGTACCCACAGCAGCTCCGGCA---TCCGCAGGAGTGCCGTGGAGTCGCGTAGGCGAGGTAGCTATTTTGAGCTTTGTTGCACTGATTTGCTTTTACCTGCTTTACCTTTGGGTGCTGAGAGACCTTATCTTAGTTCTGAAGGCTCGACAAGGCAGATCCACGGAGGAGCTGATATTTGGAGGACAAGCTGTGGATAGGAGCAACCCTATCCCTAATCTACCAGCACCACCAAGTCAGGGCAATCCCGGGCCATTTGTTCCAGGCACGGGA
>AEL32077
ATGGATCCACAGAACGCCCTGTATTATCAGCCGCGGGTACCCACAGCAGCTCCGGCA---TCCGCAGGAGTGCCGTGGAGTCGCGTAGGCGAGGTAGCTATTTTGAGCTTTGTTGCACTGATTTGCTTTTACCTGCTTTACCTTTGGGTGCTGAGAGACCTTATCTTAGTTCTGAAGGCTCGACAAGGCAGATCCACGGAGGAGCTGATATTTGGTGGACAAGCTGTGGATAGGAGCAACCCTATCCCTAATCTACCAGCACCACCAAGTCAGGGCAATCCCGGGCCATTTGTTCCAGGCACGGGA
>AEL32074
ATGGATCCACAGAACGCCCTGTATTATCAGCCGCGGGTACCCACAGCAGCTCCGGCA---TCCGCAGGAGTGCCGTGGAGTCGCGTAGGCGAGGTAGCTATTTTGAGCTTTGTTGCACTGATTTGCTTTTACCTGCTTTACCTTTGGGTGCTGAGAGACCTTATCTTAGTTCTGAAGGCTCGACAAGGCAGATCCACGGAGGAGCTGATATTTGGAGGACAAGCTGTGGATAGGAGCAACCCTATCCCTAATCTACCAGCACCACCAAGTCAGGGCAATCCCGGGCCATTTGTTCCAGGCACGGGA
>ABQ40140
ATGGATCCACAGAACGCCCTGTATTATCAGCCGCGGGTACCCACAGCAGCTCCGGCA---TCCGCAGGAGTGCAGTGGAGTCGCGTAGGCGAGGTAGCTATTTTGAGCTTTGTTGCACTGATTTGCTTTTACCTGCTTTACCTTTGGGTGCTGAGAGACCTTATCTTAGTTCTGAAGGCTCGACAAGGCAGATCCACGGAGGAGCTGATATTTGGAGGACAAGCTGTGGATAGGAGCAACCCTATCCCTAATCTACCAGCACCACCAAGTCAGGGCAATCCCGGGCCATTTGTTCCGGGCACGGGA
>AAK73435
ATGGATCCACAGAACGCCCTGTATTATCAGCCGCGGGTACCCACAGCAGCTCCGGCA---TCCGCAGGAGTGCCGTGGAGTCGCGTAGGCGAGGTAGCTATTTTGAGCTTTGTTGCACTGATTTGCTTTTACCTGCTTTACCTTTGGGTGCTGAGAGACCTTATCTTAGTTCTGAAGGCTCGACAAGGCAGATCCACGGAGGAGCTGATATTTGGAGGACAAGCTGTGGATAGGAGCAACCCTATCCCTAATCTACCAGCACCACCAAGTCAGGGCAATCCCGGGCCATTTGTTCCAGGCACGGGA
>AAK73431
ATGGATCCACAGAACGCCCTGTATTATCAGCCGCGGGTACCCACAGCAGCTCCGGCA---TCCGCAGGAGTGCCGTGGAGTCGCGTAGGCGAGGTAGCTATTTTGAGCTTTGTTGCACTGATTTGCTTTTACCTGCTTTACCTTTGGGTGCTGAGAGACCTTATCTTAGTTCTGAAGGCTCGACAAGGCAGATCCACGGAGGAGCTGATATTTGGAGGACAAGCTGTGGATAGGAGCAACCCTATCCCTAATCTACCAGCACCACCAAGTCTGGGCAATCCCGGGCCATTTGTTCCAGGCACGGGA
>AAK73439
ATGGATCCACAGAACGCCCTGTATTATCAGCCGCGGGTACCCACAGCAGCTCCGGCA---TCCGCAGGAGTGCCGTGGAGTCGCGTAGGCGAGGTAGCTATTTTGAGCTTTGTTGCACTGATTTGCTTTTACCTGCTTTACCTTTGGGTGCTGAGAGACCTTATCTTAGTTCTGAAGGCTCGACAAGGCAGATCCACGGAGGAGCTGATATTTGGAGGACAAGCTGTGGATAGGAGCAACCCTATCCCTAATCTACCAGCACCACCAAGTCAGGGCAATCCCGGGCCATTTGTTCCAGGCACGGGA
>AEL32116
ATGGATCCACAGAACGCCCTCTATTATCAGCCGCGGGTACCCACAGCAGCTCCGGCA---TCCGCAGGAGTGCCGTGGAGTCGCGTAGGCGAGGTAGCTATTTTGAGCTTTGTTGCACTGATTTGCTTTTACCTGCTTTACCTTTGGGTGCTGAGAGACCTTATCTTAGTTCTGAAGGCTCGACAAGGCAGATCCACGGAGGAGCTGATATTTGGAGGACAAGCTGTGGATAGGAGCAACCCTATCCCTAATCTACCTGCACCACCAAGTCAGGGCAATCCCGGGCCATTTGTTCCAGGCACGGGA
>AEL32110
ATGGATCCACAGAACGCCCTGTATTATCAGCCGCGGGTACCCACAGCAGCTCCGGCA---TCCGCAGGAGTGCCGTGGAGTCGCGTAGGCGAGGTAGCTATTTTGAGCTTTGTTGCACTGATTTGCTTTTACCTGCTTTACCTTTGGGTGCTGAGAGACCTTATCTTAGTTCTTAAGGCTCGACAAGGCAGATCCACGGAGGAGCTGATATTTGGAGGACAAGCTGTGGATAGGAGCAACCCTATCCCTAATCTACCAGCACCACCAAGTCAGGGCAATCCCGGGCCATTTGTTCCAGGCACGGGA
>AEL32113
ATGGATCCACAGAACGCCCTGTATTATCAGCCGCGGGTACCCACAGCAGCTCCGGCA---TCCGCAGGAGTGCCGTGGAGTCGCGTAGGCGAGGTAGCTATTTTGAGCTTTGTTGCACTGATTTGCTTTTACCTGCTTTACCTTTGGGTGCTGAGAGACCTTATCTTAGTTCTGAAGGCCCGACAAGGCAGATCCACGGAGGAGCTGATATTTGGAGGACAAGCTGTGGATAGGAGCAACCCTATCCCTAATCTACCAGCACCACCAAGTCAGGGCAATCCCGGGCCATTTGTTCCAGGCACGGGA
>AEL32119
ATGGATCCACAGAACGCCCTGTATTATCAGCCGCGGGTACCCACAGCAGCTCCGGCA---TCCGCAGGAGTGCCGTGGAGTCGCGTAGGCGAGGTAGCTATTTTGAGCTTTGTTGCACTGATTTGCTTTTACCTGCTTTACCTTTGGGTGCTGAGAGACCTTATCTTAGTTCTGAAGGCTCGACAAGGCAGATCCACGGAGGAGCTGATATTTGGAGGACAAGCTGTGGATAGGAGCAACCCTATCCCTAATCTACCAGCACCACCAAGTCAGGGCAATCCCGGGCCATTTGTTCCAGGCACGGGA
>AAF97761
ATGGATCCACAGAACTCCTTTCTTTTACAGCCGCGGGTACCCACAGCAGCTCCGACA---TCCGGAGGAGTGTCGTGGAGTCGCGTCGGCGAGGTAGCTATTTTGAGCTTTGTTGGATTGATTTGCTTTTACCTGCTTTACCTTTGGGTGCTGAGAGATCTTATCTTAGTTCTGAAGGCTCGACAAGGCAGATCCACGGAGGAGCTGATATTTGGAATACAAGCTGTGGATAGGAGCAACCCTATCCCTAATACACAGGCACCACCAAGTCAGGGGAATCCCGGGCCGTTTGTTCCAGGCACGGGA
>ACZ04238
ATGGATCCACAGAACGCCCTGTATTATCAGCCGCGGGTACCCACAGCAGCTCCGACA---TCCGTAGGAGTGCCGTGGAGTCGCGTAGGCGAGGTAGCTATTTTGAGCTTTGTTGCATTGATTTGCTTTTACCTGCTTTACCTTTGGGTGCTGAGAGATCTTATCTTAGTTCTGAAGGCTCGACAAGGCAGATCCACGGAGGAGCTGATATTTGGTGGACAAGCTGTGGATAGGAGCAACCCTATCCCTAATCTACCAGCACCACCAAGTCAGGGCAATCCCGGGCCATTTGTTCCAGGCACGGGA
>ACZ04232
ATGGATCCACAGAACGCCCTGTATTATCAGCCGCGGGTACCCACAGCAGCTCCGACA---TCCGGAGGAGTGCCGTGGAGTCGCGTAGGCGAGGTAGCTATTTTGAGCTTTGTTGCATTGATTTGCTTTTACCTGCTTTACCTTTGGGTGCTGAGAGACCTTATCTTAGTTCTGAAGGCTCGACAAGGCAGATCCACGGAGGAGCTGATATTTGGTGGACAAGCTGTGGATAGGAGCAACCCTATCCCTAATCTACCAGCACCACCAAGTCAGGGCAATCCCGGGCCATTTGTTCCAGGCACGGGA
>ACZ04235
ATGGATCCACAGAACGCCCTGTATTATCAGCCGCGGGTACCCACCGCAGCTCCGACA---TCCGGAGGAGTGCCGTGGAGTCGCGTAGGCGAGGTAGCTATTTTGAGCTTTGTTGCATTGATTTGCTTTTACCTGCTTTACCTTTGGGTGCTGAGAGACCTTATCTTAGTTCTGAAGGCTCGACAAGGCAGATCCACGGAGGAGCTGATATTTGGTGGACAAGCTGTGGATAGGAGCAACCCTATCCCTAATCTACCAGCACCACCAAGTCAGGGCAATCCCGGGCCATTTGTTCCAGGCACGGGA
>ACF40397
ATGGATCCACAGAACTCCTTTCTTCTACAGCCGCGGGTACCCACAGCAGCTCCGACA---TCCGGAGGAGTGCCGTGGAGTCGCGTCGGCGAGGTAGCTATTTTGAGCTTTGTTGGATTGATTTGCTTTTACTTGCTTTACCTTTGGGTGCTGAGAGATCTTATCTTAGTTCTGAAGGCTCGACAAGGCAGATCCACGGAGGAGCTGATATTTGGAATAGAAGCTGTGGATAGGAGTAACCCTATCCCTAATACACAAGCACCACCAAGTCAGGGGAATCCCGGGCCGTTTGTTCCAGGCACGGGA
>ACF40394
ATGGATCCACAGAACTCCTTTCTTCTACAGCCGCGGGTACCCACTGCAGCTCCGACA---TCCGGAGGAGTGCCGTGGAGTCGCGTCGGCGAGGTAGCTATTTTGAGCTTTGTTGGATTGATTTGCTTTTACTTGCTTTACCTTTGGGTGCTGAGAGATCTTATCTTAGTTCTGAAGGCTCGACAAGGCAGATCCACGGAGGAGCTGATATTTGGAATACAAGCTGTGGATAGGAGCAACCCTATCCCTAATACACAGGCACCACCAATTCAGGTGAATCCCGGGTCGTTTGTTCCAGGCACGGGA
>AEL32209
ATGGATCCACAGAACGCCCTGTATTATCAGCCGCGGGTACCCACAGCAGCTCCGACA---TCCGGAGGAGTGCCGTGGAGTCGCGTAGGCGAGGTAGCTATTTTGAGCTTTGTTGCTTTGATTTGCTTTTACCTGCTTTACCTTTGGGTGCTGAGAGACCTTATCTTAGTTCTGAAGGCTCGACAAGGCAGATCCACGGAGGAGCTGATATTTGGTGGACAAGCTGTGGATAGGAGCAACCCTATCCCTAATCTACCAGCACCACCAAGTCAGGGCAATCCCGGGCCATTTGTTCCAGGCACGGGA
>AEL32365
ATGGATCCACAGAACGCCCTGTATTATCAGCCGCGGGTACCCACAGCAGCTCCGGCA---TCCGCAGGAGTGCCGTGGAGTCGCGTAGGCGAGGTAGCTATTTTGAGCTTTGTTGCACTGATTTGCTTTTACCTGCTTTACCTTTGGGTGCTGAGAGACCTTATCTTAGTTCTGAAGGCTCGACAAGGCAGATCCACGGAGGAGCTGATATTTGGAGGACAAGCTGTGGATAGGAGCAACCCTATCCCTAATCTACCAGCACCACCAAGTCAGGGCAATCCCGGGCCATTTGTTCCGGGCACGGGA
>AEL31891
ATGGATCCACAGAACGCCCTGTATTATCAGCCGCGGGTACCCACAGCAGCTCCGGCA---TCCGCAGGAGTGCCGTGGAGTCGCGTAGGCGAGGTAGCTATTTTGAGCTTTGTTGCACTGATTTGCTTTTACCTGCTTTACCTTTGGGTGCTGAGAGACCTTATCTTAGTTCTGAAGGCTCGACAAGGCAGATCCACGGAGGAGCTGATATTTGGAGGACAAGCTGTGGATAGGAGCAACCCTATCCCTAATCTACCAGCACCACCAAGTCAGGGCAATCCCGGGCCATTTGTTCCGGGCACGGGA
>AEL32200
ATGGATCCACAGAACGCCCTGTATTATCAGCCGCGGGTACCCACAGCAGCTCCGACA---TCCGGAGGAGTGCCGTGGAGTCGCGTAGGCGAGGTAGCTATTTTGAGCTTTGTTGCATTGATTTGCTTTTACCTGCTTTACCTTTGGGTGCTGAGAGACCTTATCTTAGTTCTGAAGGCTCGACAAGGCAGATCCACGGAGGAGCTGATATTTGGTGGACAAGCTGTGGATAGGAGCAACCCTATCCCTAATCTACCTGCACCACCAAGTCAGGGCAATCCCGGGCCATTTGTTCCAGGCACGGGA
>AEL32368
ATGGATCCACAGAACGCCCTGTATTATCAGCCGCGGGTACCCACAGCAGCTCCGGCA---TCCGCAGGAGTGCCGTGGAGTCGCGTAGGCGAGGTAGCTATTTTGAGCTTTGTTGCACTGATTTGCTTTTACCTGCTTTACCTTTGGGTGCTGAGAGACCTTATCTTAGTTCTGAAGGCTCGACAAGGCAGATCCACGGAGGAGCTGATATTTGGAGGACAAGCTGTGGATAGGAGCAACCCTATCCCTAATCTACCAGCACCACCAAGTCAGGGCAATCCCGGGCCATTTGTTCCGGGCACGGGA
>AEL31894
ATGGATCCACAGAACGCCCTGTATTATCAGCCGCGGGTACCCACAGCAGCTCCGGCA---TCCGCAGGAGTGCCGTGGAGTCGCGTAGGCGAGGTAGCTATTTTGAGCTTTGTTGCACTGATTTGCTTTTACCTGCTTTACCTTTGGGTGCTGAGAGACCTTATCTTAGTTCTGAAGGCTCGACAAGGCAGGTCCACGGAGGAGCTGATATTTGGAGGACAAGCTGTGGATAGGAGCAGCCCTATCCCTAATCTACCAGCACCACCAAGTCAGGGCAATCCCGGGCCATTTGTTCCAGGCACGGGA
>AEL31897
ATGGATCCACAGAACGCCCTGTATTATCAGCCGCGGGTACCCACAGCAGCTCCGGCA---TCCGCAGGAGTGTCGTGGAGTCGCGTAGGCGAGGTAGCTATTTTGAGCTTTGTTGCACTGATTTGCTTTTACCTGCTTTACCTTTGGGTGCTGAGAGACCTTATCTTAGTTCTGAAGGCTCGACAAGGCAGATCCACGGAGGAGCTGATATTTGGAGGACAAGCTGTGGATAGGAGCAACCCTATCCCTAATCTACCAGCACCACCAAGTCAGGGCAATCCCGGGCCATTTGTTCCAGGCACGGGA
>AEL32206
ATGGATCCACAGAACTCCTTCTTTGTACAGCCGCGGGTACCCACAGCAGCTCCGACA---TCCGGAGGAGTGTCGTGGAGTCGCGTAGGCGAGGTAGCTATTTTGAGCTTTGTTGCATTGATTTGCTTTTACCTGCTTTACCTTTGGGTGCTGAGAGACCTTATCTTAGTTCTGAAGGCTCGACAAGGCAGATCCACGGAGGAGCTGATATTTGGAGGACAAGCTGTGGATAGGAGCAACCCTATCCCTAATCTACCAGCACCACCAAGTCAGGGCAATCCCGGGCCATTTGTTCCAGGCACGGGA
>AEL32161
ATGGATCCACAGAACTCCTTGTATGTACAGCCGCGGGTACCCACAGCAGCTCCGACC---TCCGCAGGAGTGCCGTGGAGTCGCGTAGGCGAGGTAGCTATTTTGAGCTTTGTTGCATTGATTTGCTTTTACCTGCTTTACCTTTGGGTGCTGAGAGACCTTATCTTAGTTCTGAAGGCTCGCCAAGGCAGATCCACGGAGGAGCTGATATTTGGTGGACAAGCTGTGGATAGGAGCAACCCTATCCCTAATATACCAGCACCACCAAGTCAGGGCAATCCCGGGCCATTTGTTCCAGGCACGGGA
>AEL32164
ATGGATCCACAGAACTCCTTGTATGTACAGCCGCGGGTACCCACAGCAGCTCCGACC---TCCGCAGGAGTGCCGTGGAGTCGCGTAGGCGAGGTAGCTATTTTGAGCTTTGTTGCATTGATTTGCTTTTACCTGCTTTACCTTTGGGTGTTGAGAGACCTTATCTTAGTTCTGAAGGCTCGCCAAGGCAGATCCACGGAGGAGCTGATATTTGGTGGACAAGCTGTGGATAGGAGCAACCCTATCCCTAATATACCAGCACCACCAAGTCAGGGCAATCCCGGGCCATTTGTTCCAGGCACGGGA
>ABQ40285
ATGGATCCACAGAACGCCCTGTACTATCAGCCGCGGGTACCCACAGCAGCTCCGGCA---TCCGCAGGAGTGCCGTGGAGTCGCGTAGGCGAGGTAGCTATTTTGAGCTTTGTTGCACTGATTTGCTTTTACCTGCTTTACCTTTGGGTGCTGAGAGACCTTATCTTAGTTCTGAAGGCTCGGCAAGGCAGATCCACGGAGGAGCTGATATTTGGAGGACAAGCTGTGGATAGGAGCAACCCTATCCCTAATCTACCAGCACCACCAAGTCAGGGCAATCCCGGGCCATTTGTTCCAGGCACGGGA
>AEL32167
ATGGATCCACAGAATTCCTTGTATGTACAGCCGCGGGTACCCACAGCAGCTCCGACC---TCCGCAGGAGTGCCGTGGAGTCGCGTAGGCGAGGTAGCTATTTTGAGCTTTGTTGCATTGATTTGCTTTTACCTGCTTTACCTTTGGGTGCTGAGAGACCTTATCTTAGTTCTGAAGGCTCGCCAAGGCAGATCCACGGAGGAGCTGATATTTGGTGGACAAGCTGTGGATAGGAGCAACCCTATCCCTAATATACCAGCACCACCAAGTCAGGGCAATCCCGGGCCATTTGTTCCAGGCACGGGA
>ABQ40289
ATGGATCCACAGAACGCCCTGTATTATCAGCCGCGGGTACCCACAGCAGCTCCGGCA---TCCGCAGGAGTGCCGTGGAGTCGCGTAGGCGAGGTAGCTATTTTGAGCTTTGTTGCACTGATTTGCTTTTACCTGCTTTACCTTTGGGTGCTGAGAGACCTTATCTTAGTTCTGAAGGCTCGACAAGGCAGATCCACGGAGGAGCTGATATTTGGAGGACAAGCTGTGGATAGGAGCAACCCTATCCCTAATCTACCAGCACCACCAAGTCAGGGCAATCCCGGGCCATTTGTTCCAGGCACGGGA
>ACZ04154
ATGGATCCACAGAACGCCCTGTATTATCAGCCGCGGGTACCCACAGCAGCTCCGACA---TCCGGAGGAGTGCCGTGGAGTCGCGTAGGCGAGGTAGCTATTTTGAGCTTTGTTGCATTGATTTGCTTTTACCTGCTTTACCTTTGGGTGCTGAGAGATCTTATCTTAGTTCTGAAGGCTAGACAAGGCAGATCCACGGAGGAGCTGATATTTGGTGGACAAGCTGTGGATAGGAGCAACCCTATCCCTAATCTACCAGCACCACCAAGTCAGGGCAATCCCGGGCCATTTGTTCCAGGCACGGGA
>ACZ04157
ATGGATCCACAGAACGCCCTCTATTATCAGCCGCGGGTACCCACAGCAGCTCCGACA---TCCGGAGGAGTGTCGTGGAGTCGCGTAGGCGAGGTAGCTATTTTGAGCTTTGTTGCATTGATTTGCTTTTACCTGCTTTACCTTTGGGTGCTGAGAGACCTTATCTTAGTTCTGAAGGCTCGACAAGGCAGATCCACGGAGGAGCTGATATTTGGTGGACAAGCTGTGGATAGGAGCAACCCTATCCCTAATCTACCTGCACCACCAAGTCAGGGCAATCCCGGGCCATTTGTTCCAGGCACGGGA
>ACZ04151
ATGGATCCACAGAACGCCCTGTATTATCAGCCGCGGGTACCCACAGCAGCTCCGGCA---TCCGCGGGAGTGCCGTGGAGTCGCGTAGGCGAGGTAGCTATTTTGAGCTTTGTTGCACTGATTTGCTTTTACCTGCTTTACCTTTGGGTGCTGAGAGACCTTATCTTAGTTCTGAAGGCTCGACAAGGCAGATCCACGGAGGAGCTGATATTTGGAGGACAAGCTGTGGATAGGAGCAACCCTATCCCTAATCTACCAGCACCACCAAGTCAGGGCAATCCCGGGCCATTTGTTCCAGGCACGGGA
>ABQ40155
ATGGATCCACAGAACGCCCTGTATTATCAGCCGCGGGTACCCACAGCAGCTCCGGCA---TCCGCAGGAGTGCCGTGGAGTCGCGTAGGCGAGGTAGCTATTTTGAGCTTTGTTGCACTGATTTGCTTTTACCTGCTTTACCTTTGGGTGCTGAGAGACCTTATCTTAGTTCTGAAGGCTCGACAAGGCAGATCCACGGAGGAGCTGATATTTGGGGGACAAGCTGTGGATAGGAGCAACCCTATCCCTAATCTACCAGCACCACCAAGTCAGGGCAATCCCGGGCCATTTGTTCCAGGCACGGGA
>ACF40495
ATGGATCCACAGAACTCCTATCTTCTACAGCCGCGGGTACCCACAGCAGCTCCGACA---TCCGGAGGAGTGCCGTGGAGTCGCGTAGGCGAGGTAGCTATTTTGAGCTTTGTTGGATTGATTTGCTTTTACCTGCTTTACCTTTGGGTGCTGAGAGATCTTATCTTAGTTCTGAAGGCTCGACAAGGCAGATCCACGGAGGAGCTGATATTTGGAATACAAGCTGTGGATAGGAGCAACCCTATCCCTAATATACAAGCACCACCAAGTCAGGGGAATCCCGGGCCGTTTGTTCCAGGCACGGGA
>AEL31867
ATGGATCCACAGAACGCCCTGTATTATCAGCCGCGGGTACCCACAGCAGCTCCGGCA---TCCGCAGGAGTGCCGTGGAGTCGCGTAGGCGAGGTAGCTATTTTGAGCTTTGTTGCGCTGATTTGCTTTTACCTGCTTTACCTTTGGGTGCTGAGAGACCTTATCTTAGTTCTGAAGGCTCGACAAGGCAGATCCACGGAGGAGCTGATATTTGGAGGACAAGCTGTGGATAGGAGCAACCCTATCCCTAATCTACCAGCACCACCAAGTCAGGGCAATCCCGGGCCATTTGTTCCAGGCACGGGA
>AEL31861
ATGGATCCACAGAACGCCCTGTATTATCAGCCGCGGGTACCCACAGCAGCTCCGGCA---TCCGCAGGAGTGCCGTGGAGTCGCGTAGGCGAGGTAGCTATTTTGAGCTTTGTTGCACTGATTTGCTTTTACCTGCTTTACCTTTGGGTGCTGAGAGACCTTATCTTAGTTCTGAAGGCTCGACAAGGCAGATCCACGGAGGAGCTGATATTTGGAGGACAAGCTGTGGATAGGAGCAACCCTATCCCTAATCTACCAGCACCACCAAGTCAGGGCAATCCCGGGCCATTTGTTCCAGGCACGGGA
>ACF40554
ATGGATCCCCAGGTTGAGTCCTTTAGAGTGCCGCGGGTACCCTCAGCAGCTCCGCCA---TCCGGAGGAGTGCAGTGGAGTCACGTCGGCGAGGTAGCTATACTGAGCTTTGTTGGTTTGATTTGCTTTTACTTGCTTTACCTTTGGGTGCTGAGAGATCTTATCTTAGTTCTGAAGGCTCGACAAGGGAGGTCCACAGAGGAGCTGATATTTGGATCTGAAGCTGTGGATAGGAGCAACCCTATCCCTAATCTTCAGCCTCCAGCCATTCAAGTGAATCCCGGACCGTTTGTTCCAGGTTCGGGA
>AEL31942
ATGGATCCACAGAACGCCCTCTATTATCAGCCGCGGGTACCCACAGCAGCTCCGGCA---TCCGCAGGAGTGCCGTGGAGTCGCGTAGGCGAGGTAGCTATTTTGAGCTTTGTTGCACTGATTTGCTTTTACCTGCTTTACCTTTGGGTGCTGAGAGACCTTATCTTAGTTCTGAAGGCTCGACAAGGCAGATCCACGGAGGAGCTGATATTTGGAGGACAAGCTGTGGATAGGAGCAACCCTATCCCTAATCTACCAGCACCACCAAGTCAGGGCAATCCCGGGCCATTTGTTCCAGGCACGGGA
>ACF40556
ATGGATCCACAGAGTGCATACTTTACTTTGCCGCGGGTACCCTCAGCAGCTCCGACA---TCCGGAGGAGTGCCGTGGAGTCACGTCGGCGAGGTAGCTGTACTGAGCTTTGTTGCTTTGATTTGCATTTACTTGCTTTACCTTTGGGTGCTTAGAGATCTTATCTTAGTTTTGAAGGCAAGACGCGGAAGATCCACGGAGGAGCTGATATTTGGATCTGAAGCTGTGGATAGGAGGAACCCTATCCCTAATACTTTGGAACCAACAGCTCCAGTGCATCCCGGACCATTTGTTCCTGGTTCGGGA
>ABQ40210
ATGGATCCACAGAACGCCCTGTATTATCAGCCGCGGGTACCCACAGCAGCTCCGGCA---TCCGCAGGAGTGCCGTGGAGTCGCGTAGGCGAGGTAGCTATTTTGAGCTTTGTTGCACTGATTTGCTTTTACCTGCTTTACCTTTGGGTGCTGAGAGACCTTATCTTAGTTCTGAAGGCTCGACAAGGCAGATCCACGGAGGAGCTGATATTTGGAGGACAAGCTGTGGATAGGAGCAACCCTATCCCTAATCTACCAGCACCACCAAGTCAGGGCAATCCCGGGCCATTTGTTCCAGGCACGGGA
>ACF40499
ATGGATCCACAGAACTCCTATCTTCTACAGCCGCGGGTACCCACAGCAGCTCCGACA---TCCGGAGGAGTGCCGTGGAGTCGCGTAGGCGAGGTAGCTATTTTGAGCTTTGTTGGATTGATTTGCTTTTACCTGCTTTACCTTTGGGTGCTGAGAGATCTTATCTTAGTTCTGAAGGCTCGACAAGGCAGATCCACGGAGGAGCTGATATTTGGAATACAAGCTGTGGATAGGAGCAACCCTATCCCTAATATACAAGCACCACCAAGTCAGGGGAATCCCGGGCCGTTTGTTCCAGGCACGGGA
>AEL31945
ATGGATCCACAGAACGCCCTCTATTATCAGCCGCGGGTACCCACAGCAGCTCCGGCA---TCCGCAGGAGTGCCGTGGAGTCGCGTAGGCGAGGTAGTTATTTTGAGCTTTGTTGCACTGATTTGCTTTTACCTGCTTTACCTTTGGGTGCTGAGAGACCTTATCTTAGTTCTGAAGGCTCGACAAGGCAGATCCACGGAGGAGCTGATATTTGGAGGACAAGCTGTGGATAGGAGCAACCCTATCCCAAATCTAGCAGCACCACCAAGTCAGGGCAATCCCGGGCCATTTGTTCCAGGCACGGGA
>ABQ40214
ATGGATCCACAGAACGCCCTGTACTATCAGCCGCGGGTACCCACAGCAGCTCCGGCA---TCCGCAGGAGTGCCGTGGAGTCGCGTAGGCGAGGTAGCTATTTTGAGCTTTGTTGCACTGATTTGCTTTTACTTGCTTTACCTTTGGGTGCTGAGAGACCTTATCTTAGTTCTGAAGGCTCGGCAAGGCAGATCCACGGAGGAGCTGATATTTGGAGGACAAGCTGTGGATAGGAGCAACCCTATCCCTAATCTACCAGCACCACCAAGTCAGGGCAATCCCGGGCCATTTGTTCCAGGCACGGGA
>ACF40391
ATGGATCCACAGAACTCCTTCTTTGTACAGCCGCGGGTACCCACAGCAGCTCCGACA---TCCGGAGGAGTGTCGTGGAGTCGCGTAGGCGAGGTAGCTATTTTGAGCTTTGTTGCTTTGATTATCTTTTACCTGCTTTACCTTTGGGTGCTGAGAGATCTTATCTTAGTTCTGAAGGCTCGACAAGGCAGATCCACGGAGGAGCTGATATTTGGAATACAAGCTGTGGATAGGAGCAACCCTATCCCTAATACACAGGCACCACCAATTCAGGGGAATCCCGGGCCGTTTGTTCCAGGCACGGGA
>ABQ40226
ATGGATCCACAGAACGCCCTGTATTATCAGCCGCGGGTACCCACAGCAGCTCCGGCA---TCCGCAGGAGTGCCGTGGAGTCGCGTAGGCGAGGTAGCTATTTTGAGCTTTGTTGCACTGATTTGCTTTTACCTGCTTTACCTTTGGGTGCTGAGAGACCTTATCTTAGTTCTGAAGGCTCGACAAGGCAGATCCACGGAGGAGCTGATATTTGGAGGACAAGCTGTGGATAGGAGCAACCCTATCCCTAATCTACCAGCACCACCAAGTCAGGGCAATCCCGGGCCATTTGTTCCAGGCACGGGA
>ACF40478
ATGGATCCACAGAACACCTTCTTTGTACAGCCGCGGGTACCCACAGCAGCTCCGACA---TCCGGAGGAGTGCCGTGGAGTCGCGTCGGCGAGGTAGCTATTTTGAGCTTTGTTGGATTGATTTGCTTTTACCTGCTTTACCTTTGGGTGCTGAGAGATCTTATCTTAGTTTTGAAGGCAAGACAAGGCAGATCCACGGAGGAGCTGATATTTGGAATACAAGCTGTGGATAGGAGTAATCCTATCCCTAATATACAAGCACCACCAAGTCAGGGGAATCCCGGACCATTTGTTCCTGGGACGGGA
>ACF40472
ATGGATCCACAGAATACCTTCTTTGTTCAGCCGCGGGTACCCACAGCAGCTCCGACA---TCCGGAGGAGTGCCGTGGAGTCGCGTCGGCGAGGTAGCTATTTTGAGCTTTGTTGGATTGATTTGCTTTTACCTGCTTTACCTTTGGGTGCTGAGAGATCTTATCTTAGTTTTGAAGGCAAGACAAGGCAGATCCACGGAGGAGCTGATATTTGGAATACAAGCTGTGGATAGGAGCAACCCTATCCCTAATACACAAGCACCACCAAGTCAGGGGAATCCCGGACCGTTTGTACCCGGGACGGGA
>ACF40475
ATGGATCCACAGAATACCTTCTTTGTTCAGCCGCGGGTACCCACAGCAGCTCCGACA---TCCGGAGGAGTGCCGTGGAGTCGCGTCGGCGAGGTAGCTATTTTGAGCTTTGTTGGATTGATTTGCTTTTACCTGCTTTACCTTTGGGTGCTGAGAGATCTTATCTTAGTTTTGAAGGCAAGACAAGGCAGATCCACGGAGGAGCTGATATTTGGAATACAAGCTGTGGATAGGAGTAACCCTATCCCTAATACACAAGCACCACCAAGTCAGGGGAATCCCGGACCGTTTGTCCCCGGGACGGGA
>AEL32362
ATGGATCCACAGAACGCCCTGTATTATCAGCCGCGGGTACCCACAGCAGCTCCGGCA---TCCGCAGGAGTGCCGTGGAGTCGCGTAGGCGAGGTAGCTATTTTGAGCTTTGTTGCACTGATTTGCTTTTACCTGCTTTACCTTTGGGTGCTGAGAGACCTTATCTTAGTTCTGAAGGCTCGACAAGGCAGATCCACGGAGGAGCTGATATTTGGAGGACAAGCTGTGGATAGGAGCCACCCTATCCCTAATCTACCAGCACCACCAAGTCAAGGCAATCCCGGGCCATTTGTTCCGGGCACGGGA
>AEL31975
ATGGATCCACAGAACGCCCTGTACTATCAGCCGCGGGTACCCACAGCAGCTCCGGCA---TCCGCAGGAGTGCCGTGGAGTCGCGTAGGCGAGGTAGCTATTTTGAGCTTTGTTGCATTGATTTGCTTTTACCTGCTTTACCTTTGGGTGCTGAGAGACCTTATCTTAGTTCTGAAGGCTCGGCAAGGCAGATCCACGGAGGAGCTGATATTTGGTGGACAAGCTGTGGATAGGAGCAACCCTATCCCTAATCTACCAGCACCACCAAGTCAGGGCAATCCCGGGCCATTTGTTCCAGGCACGGGA
>AEL32215
ATGGATCCACAGAACGCCCTGTATTATCAGCCGCGGGTACCCACAGCAGCTCCGACA---TCCGGAGGAGTGCCGTGGAGTCGCGTAGGCGAGGTAGCTATTTTGAGCTTTGTTGCATTGATTTGCTTTTACCTGCTTTACCTTTGGGTGCTGAGAGACCTTATCTTAGTTCTGAAGGCTCGACAAGGCAGATCCACGGAGGAGCTGATATTTGGTGGACAAGCTGTGGATAGGAGCAACCCTATCCCTAATCTACCTGCACCACCAAGTCAGGGCAATCCCGGGCCATTTGTTCCAGGCACGGGA
>ABQ40167
ATGGATCCACAGAACGCCCTGTATTATCAGCCGCGGGTACCCACAGCAGCTCCGGCA---TCCGCAGGAGTGCCGTGGAGTCGCGTAGGCGAGGTAGCTATTTTGAGCTTTGTTGCACTGATTTGCTTTTACCTGCTTTACCTTTGGGTGCTGAGAGACCTTATCTTAGTTCTGAAGGCTCGACAAGGCAGATCCACGGAGGAGCTGATATTTGGAGGACAAGCTGTGGATAGGAGCAACCCTATCCCTAATCTACCAGCACCACCAAGTCAGGGCAATCCCGGGCCATTTGTTCCAGGCACGGGA
>AEL32389
ATGGATCCACAGAACGCCCTGTATTATCAGCCGCGGGTACCCACAGCAGCTCCGGCA---TCCGCAGGAGTGCCGTGGAGTCGCGTAGGCGAGGTAGCTATTTTGAGCTTTGTTGCACTGATTTGCTTTTACTTGCTTTACCTTTGGGTGCTGAGAGACCTTATCTTAGTTCTGAAGGCTCGACAAGGCAGATCCACGGAGGAGCTGATATTTGGAGGACAAGCTGTGGATAGGAGCAACCCTATCCCTAATCTACCAGCACCACCAAGTCAGGGCAATCCCGGGCCATTTGTTCCGGGCACGGGA
>AEL31879
ATGGATCCACAGAACGCCCTGTATTATCAGCCGCGGGTACCCACAGCAGCTCCGGCA---TCCGCAGGAGTGCCGTGGAGTCGCGTAGGCGAGGTAGCTATTTTGAGCTTTGTTGCACTGATTTGCTTTTACCTGCTTTACCTTTGGGTGCTGAGAGACCTTATCTTAGTTCTGAAGGCTCGCCAAGGCAGATCCACGGAGGAGCTGATATTTGGAGGACAAGCTGTGGATAGGAGCAACCCTATCCCTAATCTACCAGCACCACCAAGTCAGGGCAATCCCGGGCCATTTGTTCCGGGCACGGGA
>AEL32380
ATGGATCCACAGAACGCCCTGTACTATCAGCCGCGGGTACCCACAGCAGCTCCGGCA---TCCGCAGGAGTGCCGTGGAGTCGCGTAGGCGAGGTAGCTATTTTGAGCTTTGTTGCACTGATTTGCTTTTACCTGCTTTACCTTTGGGTGCTGAGAGACCTTATCTTAGTTCTGAAGGCTCGACAAGGCAGATCCACGGAGGAGCTGATATTTGGAGGACAAGCTGTGGATAGGAGCAACCCTATCCCTAATCTACCAGCACCACCAAGTCAGGGCAATCCCGGGCCATTTGTTCCAGGCACGGGA
>AEL32383
ATGGATCCACAGAACGCCCTTTACTATCAGCCGCGGGTACCCACAGCAGCTCCGGCA---TCCGCAGGAGTGCCGTGGAGTCGCGTAGGCGAGGTAGCTATTTTGAGCTTTGTTGCACTGATTTGCTTTTACCTGCTTTACCTTTGGGTGCTGAGAGACCTTATCTTAGTTCTGAAGGCTCGGCAAGGCAGATCCACGGAGGAGCTGATATTTGGAGGACAAGCTGTGGATAGGAGCAACCCTATCCCTAATCTACCAGCACCACCAAGTCAGGGCAATCCCGGGCCATTTGTTCCAGGCACGGGA
>AEL32386
ATGGATCCACAGAACGCCCTGTATTATCAGCCGCGGGTACCCACAGCAGCTCCGGCA---TCCGCAGGAGTGCCGTGGAGTCGCGTAGGCGAGGTAGCTATTTTGAGCTTTGTTGCACTGATTTGCTTTTACCTGCTTTACCTTTGGGTGCTGAGAGACCTTATCTTAGTTCTGAAGGCTCGACAAGGCAGATCCACGGAGGAGCTGATATTTGGAGGACAAGCTGTGGATAGGAGCAACCCTATCCCTAATCTACCAGCACCACCAAGTCAGGGCAATCCCGGGCCATTTGTTCCGGGCACGGGA
>AEL32203
ATGGATCCACAGAACGCCCTGTATTATCAGCCGCGGGTACCCACAGCAGCTCCGACA---TCCGGAGGAGTGCCGTGGAGTCGCGTAGGCGAGGTAGCTATTTTGAGCTTTGTTGCATTGATTTGCTTTTACCTGCTTTACCTTTGGGTGCTGAGAGACCTTATCTTAGTTCTGAAGGCTCGACAAGGCAGATCCACGGAGGAGCTGATATTTGGAGGACAAGCTGTGGATAGGAGCAACCCTATCCCTAATCTACCAGCACCACCAAGTCAGGGCAATCCCGGGCCATTTGTTCCAGGCACGGGA
>ABQ40136
ATGGATCCACAGAACGCCCTGTATTATCAGCCGCGGGTACCCACAGCAGCTCCGGCA---TCCGCAGGAGTGCCGTGGAGTCGCGTAGGCGAGGTAGCTATTTTGAGCTTTGTTGCACTGATTTGCTTTTACCTGCTTTACCTTTGGGTGTTGAGAGACCTTATCTTAGTTCTGAAGGCTCGACAAGGCAGATCCACGGAGGAGCTGATATTTGGAGGACAAGCTGTGGATAGGAGCAACCCTATCCCTAATCTACCAGCACCACCAAGTCAGGGCAATCCCGGGCCATTTGTTCCGGGCACGGGA
>AEL32020
ATGGATCCACAGAATGCCTTGTATTATCAGCCGCGGGTACCCACAGCAGCTCCGGCA---TCCGCAGGAGTGCCGTGGAGTCGCGTAGGCGAGGTAGCTATTTTGAGCTTTGTTGCACTGATTTGCTTTTACCTGCTTTACCTTTGGGTGCTGAGAGACCTTATCTTAGTTCTGAAGGCTCGACAAGGCAGGTCCACGGAGGAGCTGATATTTGGAGGACAAGCTGTGGATAGGAGCAACCCTATCCCTAATCTACCAGCACCACCAAGTCAGGGCAATCCCGGGCCATTTGTTCCAGGCACGGGA
>AEL32023
ATGGATCCACAGAACGCCCTGTACTATCAGCCGCGGGTACCCACAGCAGCTCCGGCA---TCCGCAGGAGTGCCGTGGAGTCGCGTAGGCGAGGTAGCTATTTTGAGCTTTGTTGCACTGATTTGCTTTTACCTGCTTTACCTTTGGGTGCTGAGAGACCTTATCTTAGTTCTGAAGGCTCGGCAAGGCAGATCCACGGAGGAGCTGATATTTGGAGGACAAGCTGTGGATAGGAGCAACCCTATCCCTAATCTACCAGCACCACCAAGTCAGGGCAATCCCGGGCCATTTGTTCCAGGCACGGGA
>ABQ40130
ATGGATCCACAGAACGCCCTGTATTATCAGCCGCGGGTACCCACAGCAGCTCCGGCA---TCCGCAGGAGTGCCGTGGAGTCGCGTAGGCGAGGTAGCTATTTTGAGCTTTGTTGCACTGATTTGCTTTTACCTGCTTTACCTTTGGGTGCTGAGAGACCTTATCTTAGTTCTGAAGGCTCGACAAGGCAGATCCACGGAGGAGCTGATATTTGGAGGACAAGCTGTGGATAGGAGCAACCCTATCCCTAATCTACCAGCACCACCAAGTCAGGGCAATCCCGGGCCATTTGTTCCAGGCACGGGA
>AEL32026
ATGGATCCACAGAACGCCCTGTACTATCAGCCGCGGGTACCCACAGCAGCTCCGGCA---TCCGCAGGAGTGCCGTGGAGTCGCGTAGGCGAGGTAGCTATTTTGAGCTTTGTTGCACTGATTTGCTTTTACCTGCTTTACCTTTGGGTGCTGAGAGACCTTATCTTAGTTCTGAAGGCTCGGCAAGGCAGATCCACGGAGGAGCTGATATTTGGAGGACAAGCTGTGGATAGGAGCAACCCTATCCCTAATCCACCAGCACCACCAAGTCAGGGCAATCCCGGGCCATTTGTTCCAGGCACGGGA
>AEL32029
ATGGATCCACAGAACGCCCTGTACTATCAGCCGCGGGTACCCACAGCAGCTCCGGCA---TCCGCAGGAGTGCCGTGGAGTCGCGTAGGCGAGGTAGCTATTTTGAGCTTTGTTGCACTGATTTGCTTTTACCTGCTTTACCTTTGGGTGCTGAGAGATCTTATCTTAGTTCTGAAGGCTCGACAAGGCAGATCCACGGAGGAGCTGATATTTGGAGGACAAGCTGTGGATAGGAGCAACCCTATCCCTAATCTACCAGCACCACCAAGTCAGGGCAATCCCGGGCCATTTGTTCCAGGCACGGGA
>ACF40364
ATGGATCCACAGAACGCCCTGTATTATCAGCCGCGGGTACCCACAGCAGCTCCGACA---TCCGGAGGAGTGTCGTGGAGTCGCGTAGGCGAGGTAGCTATTTTGAGCTTTGTTGCATTGATTTGCTTTTACCTGCTTTACCTTTGGGTGCTGAGAGACCTTATCTTAGTTCTGAAGGCTCGACAAGGCAGATCCACGGAGGAGCTGATATTTGGTGGACAAGCTGTGGATAGGATCAACCCTATCCCTAATCTACCTGCACCACCAAGTCAGGGCAATCCCGGGCCATTTGTTCCAGGCACGGGA
>AAK73463
ATGGATCCACAGAATACCTTATTTGTTCAGCCGCGGGTACCCACAGCAGCTCCGAGA---CCCGGAGGAGTGCCGTGGAGTGCGCTCGGCGAGGTAGCAATTTTGAGCTTTGTTGGATTGATTTGCTTTTACCTGCTTTACCTTTGGGTGCTGAGAGATCTTATCTTAGTTTTGAAGGCTCGACAAGGCAGATCCACGGAGGAGCTGATATTTGGAATACAAGCTGTGGATAGGAGTAATCCTATCCCTAATACACAAGCACCACCAAGTCAGGGGAATCCCGGACCGTTTGTACCCGGGACGGGA
>AAK73467
ATGGATCCCCAGAGTGCTGTTTACTCTTTGCCGCGGGTACCCACAGCAGCTCCGCCC---AACGCAGGAGTGCCGTGGAGTCACGTCGGCGAGGTAGCTGTTTTGAGCTTTGTTGCTTTGATTTGCATTTACTTGCTTTACCTTTGGGTGCTGAGAGATCTTATCTTAGTCTTGAAGGCAAGACGCGGGAGGTCCACGGAGGAGCTGATATTTGGATCTGAAGCTGTGGATAGGAGGAGTCCTATCCCTAATACTTTGGAACCAACAGCTCCAGTGCATCCCGGACCATTTGTTCCTGGTTCGGGA
>ACZ04274
ATGGATCCACAGAACGCCCTGTATTATCAGCCGCGGGTACCCACAGCAGCTCCGACA---TCCGGAGGAGTGTCGTGGAGTCGCGTAGGCGAGGTAGCTATTTTGAGCTTTGTTGCATTGATTATCTTTTACCTGCTTTACCTTTGGGTGCTGAGAGACCTTATCTTAGTTCTGAAGGCTCGACAAGGCAGATCCACGGAGGAGCTGATATTTGGTGGACAAGCTGTGGATAGGAACAACCCTATCCCTAATCTACCAGCACCGCCAAGTCAGGGCAATCCCGGGCCATTTGTTCCAGGCACGGGA
>ACZ04277
ATGGATCCACAGAACGCCCTGTATTATCAGCCGCGGGTACCCACAGCAGCTCCGACA---TCCGGAGGAGTGCCGTGGAGTCGCGTAGGCGAGGTAGCTATTTTGAGCTTTGTTGCATTGATTTGCTTTTACCTGCTTTACCTTTGGGTGCTGAGAGACCTTATCTTAGTTCTGAAGGCTCGACAAGGCAGATCCACGGAGGAGCTGATATTTGGTGGACAAGCTGTGGATAGGAGCAACCCTATCCCTAATCTACCTGCACCACCAAGTCAGGGCAATCCCGGGCCATTTGTTCCAGGCACGGGA
>ACF40355
ATGGATCCACAGAACGCCCTGTATTATCAGCCGCGGGTACCCACAGCAGCTCCGACA---TCCGGAGGAGTGCCGTGGAGTCGCGTAGGCGAGGTAGCTATTTTGAGCTTTGTTGCATTGATTTGCTTTTACCTGCTTTACCTTTGGGTGCTGAGAGACCTTATCTTAGTTCTGAAGGCTCGACAAGGCAGATCCACGGAGGAGCTGATATTTGGTGGACAAGCTGTGGATAGGAGCAACCCTATCCCTAATCTACCTGCACCACCAAGTCAGGGCAATCCCGGGCCATTTGTTCCAGGCACGGGA
>ACF40352
ATGGATTCACAGAACGCCCTGTATTATCAGCCGCGGGTACCCACAGCAGCTCCGACA---TCCGGAGGAGTGCCGTGGAGTCGCGTAGGCGAGGTAGCTATTTTGAGCTTTGTTGCATTGATTTGCTTTTACCTGCTTTACCTTTGGGTGCTGAGAGACCTTATCTTAGTTCTGAAGGCTCGACAAGGCAGATCCACGGAGGAGCTGATATTTGGTGGACAAGCTGTGGATAGGAGCAACCCTATCCCTAATCTACCAGCACCACCAAGTCAGGGCAATCCCGGGCCATTTGTTCCAGGCACGGGA
>ABQ40281
ATGGATCCACAGAACGCCCTGTATTATCAGCCGCGGGTACCCACAGCAGCTCCGGCA---TCCGCAGGAGTGCCGTGGAGTCGCGTAGGCGAGGTAGCTATTTTGAGCTTTGTTGCACTGATTTGCTTTTACCTGCTTTACCTTTGGGTGCTGAGAGACCTTATCTTAGTTCTGAAGGCTCGACAAGGCAGATCCACGGAGGAGCTGATATTTGGAGGACAAGCTGTGGATAGGAGCAACCCTATCCCTAATCTACCAGCACCACCAAGTCAGGGCAATCCCGGGCCATTTGTTCCAGGCACGGGA
>ABQ40250
ATGGATCCACAGAACGCCCTGTATTATCAGCCGCGGGTACCCACAGCAGCTCCGGCA---TCCGCAGGAGTGCCGTGGAGTCGCGTAGGCGAGGTAGCTATTTTGAGCTTTGTTGCACTGATTTGCTTTTACCTGCTTTACCTTTGGGTGCTGAGAGACCTTATCTTAGTTCTGAAGGCTCGACAAGGCAGATCCACGGAGGAGCTGATATTTGGAGGACAAGCTGTGGATAGGAGCAACCCTATCCCTAATCTACCAGCACCACCAAGTCAGGGCAATCCCGGGCCATTTGTTCCAGGCACGGGA
>ACF40358
ATGGATCCACAGAACGCCCTGTATTATCAGCCGCGGGTACCCACTGCAGCTCCGACA---TCCGGAGGAGTGCCGTGGAGTCGCGTAGGCGAGGTAGCTATTTTGAGCTTTGTTGCATTGATTTGCTTTTACCTGCTTTACCTTTGGGTGCTCAGAGACCTTATCTTAGTTCTGAAGGCTCGACAAGGCAGATCCACGGAGGAGCTGATATTTGGTGGACAAGCTGTGGATAGGAGTAACCCTATCCCTAATCTACCAGCACCACCAAGTCAGGGCAATCCCGGGCCATTTGTTCCAGGCACGGGA
>AEL32245
ATGGATCCACAGAACGCCCTGTATTATCAGCCGCGGGTACCCACAGCAGCTCCGACA---TCCGGAGGAGTGCCGTGGAGTCGCGTAGGCGAGGTAGCTATTTTGAGCTTTGTTGCATTGATTTGCTTTTACCTGCTTTACCTTTGGGTGCTGAGAGACCTTATCTTAGTTCTGAAGGCTCGACAAGGCAGATCCACGGAGGAGCTGATATTTGGTGGACAAGCTGTGGATAGGAGCAACCCTATCCCTAATCTACCTGCACCACCAAGTCAGGGCAATCCCGGGCCATTTGTTCCAGGCACGGGA
>AEL32128
ATGGATCCACAGAACGCCCTGTATTATCAGCCGCGGGTACCCACAGCAGCTCCGGCA---TCCGCAGGAGTGCCGTGGAGTCGCGTAGGCGAGGTAGCTATTTGGAGCTTTGTTGCACTGATTTGCTTTTACCTGCTTTACCTTTGGGTGCTGAGAGACCTTATCTTAGTTCTGAAGGCTCGACAAGGCAGATCCACGGAGGAGCTGATATTTGGAGGACAAGCTGTGGATAGGAGCTACCCTATCCCTAATCTACCAGCACCACCAAGTCAGGGCAATCCCGGGCCATTTGTTCCAGGCACGGGA
>AEL31999
ATGGATCCACAGAACGCCCTGTACTATCAGCCGCGGGTACCCACAGCAGCTCCGGCA---TCCGCAGGAGTGCCGTGGAGTCGCGTAGGCGAGGTAGCTATTTTGAGCTTTGTTGCACTGATTTGCTTTTACCTGCTTTACCTTTGGGTGCTGAGAGACCTTATCTTAGTTCTGAAGGCTCGGCAAGGCAGATCCACGGAGGAGCTGATATTTGGAGGACAAGCTGTGGATAGGAGCAACCCTATCCCTAATCTACCAGCACCACCAAGTCAGGGCAATCCCGGGCCATTTGTTCCAGGCACGGGA
>AEL32242
ATGGATCCACAGAACGCCTTGTATTATCAGCCGCGGGTACCCACAGCAGCTCCGACA---TCCGGAGGAGTGTCGTGGAGTCGCGTAGGCGAGGTAGCTATTTTGAGCTTTGTTGCATTGATTTGCTTTTACCTGCTTTACCTTTGGGTGCTGAGAGACCTTATCTTAGTTCTGAAGGCTCGACAAGGCAGATCCACGGAGGAGCTGATATTTGGTGGACAAGCTGTGGATAGGAGCAACCCTATCCCTAATCTACCAGCACCACCAAGTCAGGGCAATCCCGGGCCATTTGTTCCAGGCACGGGA
>AEL32125
ATGGATCCACAGAACGCCCTTTATTATCAGCCGCGGGTACCCACAGCAGCTCCGGCA---TCCGCAGGAGTGCCGTGGAGTCGCGTAGGCGAGGTAGCTATTTTGAGCTTTGTTGCACTGATTTGCTTTTACCTGCTTTACCTTTGGGTGCTGAGAGACCTTATCTTAGTTCTGAAGGCTCGACAAGGCAGATCCACGGAGGAGCTGATATTTGGAGGACAAGCTGTGGATAGGAGCAATCCTATCCCTAATCTACCAGCACCACCAAGTCAGGGCAATCCCGGGCCATTTGTTCCAGGCACGGGA
>AEL31996
ATGGATCCACAGAACGCCTTGTACTATCAGCCGCGGGTACCCACAGCAGCTCCGGCA---TCCGCAGGAGTGCCGTGGAGTCGCGTAGGCGAGGTAGCTATTTTGAGCTTTGTTGCATTGATTTGCTTTTACCTGCTTTACCTTTGGGTGCTGAGAGACCTTATCTTAGTTCTGAAGGCTCGGCAAGGCAGATCCACGGAGGAGCTGATATTTGGTGGACAAGCTGTGGATAGGAGCAACCCTATCCCAAATCTACCAGCACCACCAAGTCAGGGCAATCCCGGGCCATTTGTTCCAGGCACGGGA
>AEL31990
ATGGATCCACAGAACGCCCTGTACTATCAGCCGCGGGTACCCACAGCAGCTCCGGCA---TCCGCAGGAGTGCCGTGGAGTCGCGTAGGCGAGGTAGCTATTTTGAGCTTTGTTGCACTGATTTGCTTTTACCTGCTTTACCTTTGGGTGCTGAGAGACCTTATCTTAGTTCTGAAGGCTCGGCAAGGCAGATCCACGGAGGAGCTGATATTTGGAGGACAAGCTGTGGATAGGAGCAACCCTATCCCTAATCTACCAGCGCCACCAAGTCAGGGCAATCCCGGGCCATTTGTTCCAGGCACGGGA
>AEL32248
ATGGATCCACAGAACGCCCTGTATTATCAGCCGCGGGTACCCACAGCAGCTCCGACA---TCCGGAGGAGTGCCGTGGAGTCGCGTAGGCGAGGTAGCTATTTTGAGCTTTGTTGCATTGATTTGCTTTTACCTGCTTTACCTTTGGGTGCTGAGAGACCTTATCTTAGTTCTGAAGGCTCGACAAGGCAGATCCACGGAGGAGCTGATATTTGGTGGACAAGCTGTGGATAGGAGCAACCCTATCCCTAATCTACCTGCACCACCAAGTCAGGGCAATCCCGGGCCATTTGTTCCAGGCACGGGA
>AEL32122
ATGGATCCACAGAACGCCCTGTATTATCAGCCGCGGGTACCCACAGCAGCTCCGGCA---TCCGCAGGAGTGCCGTGGAGTCGCGTAGGCGAGGTAGCTATTTTGTGCTTTGTTGCACTGATTTGCTTTTACCTGCTTTACCTTTGGGTGCTGAGAGACCTTATCTTAGTTCTGAAGGCTCGACAAGGCAGATCCACGGAGGAGCTGATATTTGGAGGACAAGCTGTGGATAGGAGCAACCCTATCCCTAATCTGCCAGCACCACCAAGTCAGGGCAATCCCGGGCCATTTGTTCCAGGCACGGGA
>AEL31993
ATGGATCCACAGAACGCCCTGTACTATCAGCCGCGGGTACCCACAGCAGCTCCGGCA---TCCGCAGGAGTGCCGTGGAGTCGCGTAGGCGAGGTAGCTATTTTGAGCTTTGTTGCACTGATTTGCTTTTACCTGCTTTACCTTTGGGTGCTGAGAGACCTTATCTTAGTTCTGAAGGCTCGGCAAGGCAGATCCACGGAGGAGCTGATATTTGGAGGACAAGCTGTGGATAGGAGCAACCCTATCCCTAATCTACCAGCACCACCAAGTCAGGGCAATCCCGGGCCATTTGTTCCAGGCACGGGA
>AAF97757
ATGGATCCACAGAACTCCTTCTTTGTACAGCCGCGGGTACCCACAGCAGCTCCGACA---TCCGGAGGAGTGTCGTGGAGTCGCGTAGGCGAGGTAGCTATTTTGAGCTTTGTTGCATTGATTTGCTTTTACCTGCTTTACCTTTGGGTGCTGAGAGACCTTATCTTAGTTCTGAAGGCTCGACAAGGCAGATCCACGGAGGAGCTGATATTTGGAGGACAAGGTGTGGATAGGAGCAACCCTATCCCTAATCTACCAGCACCACCAAGTCAGGGCAATCCCGGGCCATTTGTTCCAGGCACGGGA
>AAF97753
ATGGATCCACAGAACTCCTTCTTTGTACAGCCGCGGGTACCCACAGCAGCTCCGACA---TCCGGAGGAGTGTCGTGGAGTCGCGTAGGCGAGGTAGCTATTTTGAGCTTTGTTGCTTTGATTATCTTTTACCTGCTTTACCTTTGGGTGCTGAGAGATCTTATCTTAGTTCTGAAGGCTCGACAAGGCAGATCCACGGAGGAGCTGATATTTGGAATACAAGCTGTGGATAGGAGCAACCCTATCCCTAATACACAGGCACCACCAATTCAGGGGAATCCCGGGCCGTTCGTTCCAGGCACGGGA
>ACZ04190
ATGGATCCACAGAACTCCTTCTTTGTACAGCCGCGGGTACCCACAGCAGCTCCGACA---TCCGGAGGAGTGTCGTGGAGTCGCGTAGGCGAGGTAGCTATTTTGAGCTTTGTTGCATTGATTTGCTTTTACCTGCTTTACCTTTGGGTGCTGAGAGACCTTATCTTAGTTCTGAAGGCTCGACAAGGCAGATCCACGGAGGAGCTGATATTTGGTGGACAAGCTGTGGATAGGAGCAACCCTATCCCTAATCTACCAGCACCACCAAGTCAGGGCAATCCCGGGCCATTTGTTCCAGGCACGGGA
>ACF40502
ATGGATCCACAGAACTCCTATCTTCTACAGCCGCGGGTACCCACAGCAGCTCCGACA---TCCGGAGGAGTGCCGTGGAGTCGCGTAGGCGAGGTAGCTATTTTGAGCTTTGTTGGATTGATTTGCTTTTACCTGCTTTACCTTTGGGTGCTGAGAGATCTTATCTTAGTTCTGAAGGCTCGACAAGGCAGATCCACGGAGGAGCTGATATTTGGAATACAAGCTGTGGATAGGAGCAACCCTATCCCTAATATACCAGCACCACCAAGTCAGGGGAATCCCGGGCCGTTTGTTCCAGGCACGGGA
>ACZ04193
ATGGATCCACAGAACTCCTTCTTTGTACAGCCGCGGGTACCCACAGCAGCTCCGACA---TCCGGAGGAGTGTCGTGGAGTCGCGTAGGCGAGGTAGCTATTTTGAGCTTTGTTGCATTGATTTGCTTTTACCTGCTTTACCTTTGGGTGCTGAGAGACCTTATCTTAGTTCTGAAGGCTCGACAAGGCAGATCCACGGAGGAGCTGATATTTGGAGGACAAGCTGTGGATAGGAGCAACCCTATCCCTAATATATCTGCACCACCAAGTCAGGGCAATCCCGGGCCATTTGTTCCAGGCACGGGA
>ACZ04196
ATGGATCCACAGAACTCCTTCTTTGTACAGCCGCGGGTACCCACAGCAGCTCCGACA---TCCGGAGGAGTGTCGTGGAGTCGCGTAGGCGAGGTAGCTATTTTGAGCTTTGTTGCATTGATTTGCTTTTACCTGCTTTACCTTTGGGTGCTGAGAGACCTTATCTTAGTTCTGAAGGCTCGACAAGGCAGATCCACGGAGGAGCTGATATTTGGTGGACAAGCTGTGGATAGGAGCAACCCTATCCCTAATCTACCAGCACCACCAAGTCAGGGCAATCCCGGGCCATTTGTTCCAGGCACGGGA
>ACZ04199
ATGGATCCACAGAACTCCTTCTTTGTACAGCCGCGGGTACCCACAGCAGCTCCGACA---TCCGGAGGAGTGTCGTGGAGTCGCGTAGGCGAGGTAGCTATTTTGAGCTTTGTTGCATTGATTTGCTTTTACCTGCTTTACCTTTGGGTGCTGAGAGACCTTATCTTAGTTCTGAAGGCTCGACAAGGCAGATCCACGGAGGAGCTGATATTTGGTGGACAAGCTGTGGATAGGAGCAACCCTATCCCTAATCTACCAGCACCACCAAGTCAGGGCAATCCCGGGCCATTTGTTCCAGGCACGGGA
>ACF40508
ATGGATCCCCAGAGTGCCGTCTACTCTTTGCCGCGGGTACCCACAGCAGCTCCGCCC---AACGCAGGAGTGCCGTGGAGTCACGTCGGCGAGGTAGCTGTTTTGAGCTTTGTTGCTTTGATTTGCATTTACTTGCTTTACCTTTGGGTGCTGAGAGATCTTATCTTAGTCTTGAAGGCAAGACGCGGGAGGTCCACGGAGGAGCTGATATTTGGATCTGAAGCTGTGGATAGGAGGAGTCCTATCCCTAATACTTTGGAACCAACAGCTCCAGTGCATCCCGGACCATTTGTTCCTGGTTCGGGA
>AEL32338
ATGGATCCACAGAACGCCCTGTATTATCAGCCGCGGGTACCCACAGCAGCTCCGGCA---TCCGCAGGAGTGCCGTGGAGTCGCGTAGGCGAGGTAGCTATTTTGAGCTTTGTTGCACTGATTTGCTTTTACCTGCTTTACCTTTGGGTGCTGAGAGACCTTATCTTAGTTCTGAAGGCTCGACAAGGCAGATCCACGGAGGAGCTGATATTTGGAGGACAAGCTGTGGATAGGAGCAACCCTATCCCTAATCTACCTGCACCACCAAGTCAGGGCAATCCCGGGCCATTTGTTCCTGGCACGGGA
>ACZ04202
ATGGATCCACAGAACGCCCTGTATTATCAGCCGCGGGTACCCACAGCAGCTCCGGCA---TCCGCAGGAGTGCCGTGGAGTCGCGTAGGCGAGGTAGCTATTTTGAGCTTTGTTGCACTGATTTGCTTTTACCTGCTTTACCTTTGGGTGCTGAGAGACCTTATCTTAGTTCTGAAGGCTCGACAAGGCAGATCCACGGAGGAGCTGATATTTGGAGGACAAGCTGTGGATAGGAGCAACCCTATCCCTAATCTACCAGCACCACCAAGTCAGGGCAATCCCGGGCCATTTGTTCCAGGCACGGGA
>ACZ04205
ATGGATCCACAGAACGCCTTGTACTATCAGCCGCGGGTACCCACAGCAGCTCCGGCA---TCCGCAGGAGTGCCGTGGAGTCGCGTAGGCGAGGTAGCTATTTTGAGCTTTGTTGCACTGATTTGCTTTTACCTGCTTTACCTTTGGGTGCTGAGAGACCTTATCTTAGTTCTGAAGGCTCGACAAGGCAGATCCACGGAGGAGCTGATATTTGGAGGACAAGCTGTGGATAGGGGCAACCCTATCCCTAATCTACCAGCACCACCAAGTCAGGGCAATCCCGGGCCATTTGTTCCAGGCACGGGA
>ACZ04208
ATGGATCCACAGAACGCCCTGTATTATCAGCCGCGGGTACCCACAGCAGCTCCGACA---TCCGGAGGAGTGCCGTGGAGTCGCGTAGGCGAGGTAGCTATTTTGAGCTTTGTTGCATTGATTTGCTTTTACCTGCTTTACCTTTGGGTGCTGAGAGACCTTATTTTAGTTCTGAAGGCTCGACAAGGCAGATCCACGGAGGAGCTGATATTTGGTGGACAAGCTGTGGATAGGAGCAACCCTATCCCTAATCTACCAGCACCACCAAGTCAGGGCAATCCCGGGCCATTTGTTCCAGGCACGGGA
>AEL32332
ATGGATCCACAGAACGCCCTGTACTATCAGCCGCGGGTACCCACAGCAGCTCCGGCA---TCCGCAGGAGTGCCGTGGAGTCGCGTAGGCGAGGTAGCTATTTTGAGCTTTGTTGCACTGATTTGCTTTTACCTGCTTTACCTTTGGGTGCTGAGAGACCTTATCTTAGTTCTGAAGGCTCGGCAAGGCAGATCCACGGAGGAGCTGATATTTGGTGGACAAGCTGTGGATAGGAGCAACCCTATCCCTAATCTACCAGCACCACCAAGTCAGGGCAATCCCGGGCCATTTGTTCCAGGCACGGGA
>AEL32335
ATGGATCCACAGAACGCCCTGTATTATCAGCCGCGGGTACCCACAGCAGCTCCGGCA---TCCGCAGGAGTGCCGTGGAGTCGCGTAGGCGAGGTAGCTATTTTGAGCTTTGTTGCACTGATTTGCTTTTACCTGCTTTACCTTTGGGTGCTGAGAGACCTTATCTTAGTTCTGAAGGCTCGACAAGGCAGATCCACGGAGGAGCTGATATTTGGAGGACAAGCTGTGGATAGGAGCAACCCTATCCCTAATCTACCTGCACCACCAAGTCAGGGCAATCCCGGGCCATTTGTTCCTGGCACGGGA
>AEL32230
ATGGATCCACAGAACGCCTTGTATTATCAGCCGCGGGTACCCACAGCAGCTCCGGCA---TCCGCAGGAGTGCCGTGGAGTCGCGTAGGCGAGGTAGCTATTTTGAGCTTTGTTGCACTGATTTGCTTTTACTTGCTTTACCTTTGGGTGCTGAGAGACCTTATCTTAGTTCTGAAGGCTCGACAAGGCAGGTCCACGGAGGAGCTGATATTTGGAGGACAAGCTGTGGATAGGAGCAACCCTATCCCTAATCTACCAGCACCACCAAGTCAGGGCAATCCCGGGCCATTTGTTCCAGGCACGGGA
>AEL32233
ATGGATCCACAGAACGCCTTGTACTATCAGCCGCGGGTACCCACAGCAGCTCCGGCA---TCCGCAGGAGTGCCGTGGAGTCGCGTAGGCGAGGTAGCTATTTTGAGCTTTGTTGCACTGATTTGCTTTTACCTGCTTTACCTTTGGGTGCTGAGAGACCTTATCTTAGTTCTGAAGGCTCGACAAGGCAGATCCACGGAGGAGCTGATATTTGGAGGACAAGCTGTGGATAGGAGCAACCCTATCCCTAATCTACCAGCACCACCAAGTCAGGGCAATCCCGGGCCTTTTGTTCCAGGCACGGGA
>AEL32236
ATGGATCCACAGAACGCCTTGTATTATCAGCCGCGGGTACCCACAGCAGCTCCGACA---TCCGGAGGAGTGTCGTGGAGTCGCGTAGGCGAGGTAGCTATTTTGAGCTTTGTTGCATTGATTTGCTTTTACCTGCTTTACCTTTGGGTGCTGAGAGACCTTATCTTAGTTCTGAAGGCTCGACAAGGCAGATCCACGGAGGAGCTGATATTTGGTGGACAAGCTGTGGATAGGAGCAACCCTATCCCTAATCTACCAGCACCACCAAGTCAGGGCAATCCCGGGCCATTTGTTCCAGGCACGGGA
>AEL32239
ATGGATCCACAGAACGCCCTGTATTATCAGCCGCGGGTACCCACAGCAGCTCCGACA---TCCGGAGGAGTGCCGTGGAGTCGCGTAGGCGAGGTAGCTATTTTGAGCTTTGTTGCATTGATTTGCTTTTACCTGCTTTACCTTTGGGTGCTGAGAGATCTTATCTTAGTTCTGAAGGCTCGACAAGGCAGATCCACGGAGGAGCTGATATTTGGTGGACAAGCTGTGGATAGGAGCAACCCTATCCCTAATCTACCAGCACCACCAAGTCAGGGCAATCCCGGGCCATTTGTTCCAGGCACGGGA
>ABQ40257
ATGGATCCACAGAACGCCCTGTATTATCAGCCGCGGGTACCCACAGCAGCTCCGGCA---TCCGCAGGAGTGCCGTGGAGTCGCGTAGGCGAGGTAGCTATTTTGAGCTTTGTTGCACTGATTTGCTTTTACCTGCTTTACCTTTGGGTGCTGAGAGACCTTATCTTAGTTCTGAAGGCTCGACAAGGCAGAGCCACGGAGGAGCTGATATTTGGAGGACAAGCTGTGGATAGGAGCAACCCTATCCCTAATCTACCAGTACCACCAAGTCAGGGCAATCCCGGGCCATTTGTTCCAGGCACGGGA
>AEL31906
ATGGATCCACAGAACGCCCTGTATTATCAGCCGCGGGTACCCACAGCAGCTCCGGCA---TCCGCAGGAGTGCCGTGGAGTCGCGTAGGCGAGGTAGCTATTTTGAGCTTTGTTGCACTGATTTGCTTTTACCTGCTTTACCTTTGGGTGCTGAGAGACCTTATCTTAGTTCTGAAGGCTCGACAAGGCAGATCCACGGAGGAGCTGATATTTGGAGGACAAGCTGTGGATAGGAGCAACCCTATCCCTAATCTACCAGCACCACCAAGTCAGGGCAATCCCGGGCCATTTGTTCCAGGCACGGGA
>ABQ40254
ATGGATCCACAGAACGCCCTGTATTATCAGCCGCGGGTACCCACAGCAGCTCCGGCA---TCCGCAGGAGTGCCGTGGAGTCGCGTAGGCGAGGTAGCTATTTTGAGCTTTGTTGCACTGATTTGCTTTTACCTGCTTTACCTTTGGGTGCTGAGAGACCTTATCTTAGTTCTGAAGGCTCGACAAGGCAGATCCACGGAGGAGCTGATATTTGGAGGACAAGCTGTGGATAGGAGCAACCCTATCCCTAATCTACCAGCACCACCAAGTCAGGGCAATCCCGGGCCATTTGTTCCGGGCACGGGA
>AEL31903
ATGGATCCACAGAACGCCCTGTATTATCAGCCGCGGGTACCCACAGCAGCTCCGGCA---TCCGCAGGAGTGCCGTGGAGTCGCGTAGGCGAGGTAGCTATTTTGAGCTTTGTTGCACTGATTTGCTTTTACCTGCTTTACCTTTGGGTGCTGAGAGACCTTATCTTAGTTCTGAAGGCTCGACAAGGCAGATCCACGGAGGAGCTGATATTTGGAGGACAAGCTGTGGATAGGAGCAACCCTATCCCTAATCTACCAGCACCACCAAGTCAGGGCAATCCCGGGCCATTTGTTCCAGGCACGGGA
>AEL31900
ATGGATCCACAGAACGCCCTGTATTATCAGCCGCGGGTACCCACAGCAGCTCCGGCA---TCCGCAGGAGTGCCGTGGAGTCGCGTAGGCGAGGTAGCTATTTTGAGCTTTGTTGCACTGATTTGCTTTTACCTGCTTTACCTTTGGGTGCTGAGAGACCTTATCTTAGTTCTGAAGGCTCGACAAGGCAGATCCACGGAGGAGCTGATATTTGGAGGACAAGCTGTGGATAGGAGCAACCCTATCCCTAATCTACCAGCACCACCAAGTCAGGGCAATCCCGGGCCATTTGTTCCAGGCACGGGA
>ABQ40316
ATGGATCCACAGAACGCCCTGTATTATCAGCCGCGGGTACCCACAGCAGCTCCGGCA---TCCGCAGGAGTGCCGTGGAGTCGCGTAGGCGAGGTAGCTATTTTGAGCTTTGTTGCACTGATTTGCTTTTACCTGCTTTACCTTTGGGTGCTGAGAGACCTTATCTTAGTTCTGAAGGCTCGACAAGGCAGATCCACGGAGGAGCTGATATTTGGAGGACAAGCTGTGGATAGGAGCAACCCTATCCCTAATCTACCAGCACCACCAAGTCAGGGCAATCCCGGGCCATTTGTTCCAGGCACGGGA
>ABQ40312
ATGGATCCACATAACGCCCTCTATTATCAGCCGCGGGTACCCACAGCAGCTCCGGCA---TCCGCAGGAGTGCCGTGGAGTCGCGTAGGCGAGGTAGCTATTTTGAGCTTTGTTGCACTGATTTGCTTTTACCTGCTTTACCTTTGGGTGCTGAGAGACCTTATCTTAGTTCTGAAGGCTCGACAAGGCAGATCCACGGAGGAGCTGATATTTGGAGGACAAGCTGTGGATAGGAGCAACCCTATCCCTAATCTACCAGCACCACCAAGTCAGGGCAATCCCGGGCCATTTGTTCCAGGCACGGGA
>AEL31909
ATGGATCCACAGAACGCCCTGTATTATCAGCCGCGGGTACCCACAGCAGCTCCGGCA---TCCGCAGGAGTGCCGTGGAGTCGCGTAGGCGAGGTAGCTATTCTGAGCTTTGTTGCACTGATTTGCTTTTACCTGCTTTACCTTTGGGTGCTGAGAGACCTTATCTTAGTTCTGAAGGCTCGACAAGGCAGATCCACGGAGGAGCTGATATTTGGAGGACAAGCTGTGGATAGGAGCAACCCTATCCCTAATCTACCAGCACCACCAAGTCAGGGCAATCCCGGGCCATTTGTTCCGGGCACGGGA
>CAA11987
ATGGATCCACAGAATTCCTTGTATGTACAGCCGCGGGTACCCACAGCAGCTCCGACC---TCCGCAGGAGTGCCGTGGAGTCGCGTAGGCGAGGTAGCTATTTTGAGCTTTGTTGCATTGATTTGCTTTTACCTGCTTTACCTTTGGGTGCTGAGAGACCTTATCTTAGTTCTGAAGGCTCGCCAAGGCAGATCCACGGAGGAGCTGATATTTGGTGGACAAGCTGTGGATAGGAGCAACCCTATCCCTAATATACCAGCACCACCAAGTCAGGGCAATCCCGGGCCATTTGTTCCAGGCACGGGA
>CAA11980
ATGGATCCACAGAATTCCTTGTATGTACAGCCGCGGGTACCCACAGCAGCTCCGACC---TCCGCAGGAGTGCCGTGGAGTCGCGTAGGCGAGGTAGCTATTTTGAGCTTTGTTGCATTGATTTGCTTTTACCTGCTTTACCTTTGGGTGCTGAGAGACCTTATCTTAGTTCTGAAGGCTCGCCAAGGCAGATCCACGGAGGAGCTGATATTTGGTGGACAAGCTGTGGATAGGAGCAACCCTATCCCTAATATACCAGCACCACCAAGTCAGGGCAATCCCGGGCCATTTGTTCCAGGCACGGGA
>AEL32371
ATGGATCCACAGAACGCCCTGTACTATCAGCCGCGGGTACCCACAGCAGCTCCGGCA---TCCGCAGGAGTGCCGTGGAGTCGCGTAGGCGAGGTAGCTATTTTGAGCTTTGTTGCACTGATTTGCTTTTACCTGCTTTACCTTTGGGTGCTGAGAGACCTTATCTTAGTTCTGAAGGCTCGGCAAGGCAGATCCACGGAGGAGCTGATATTTGGAGGACAAGCTGTGGATAGGAGCAACCCTATCCCTAATCTACCAGCACCACCAAGTCAGGGCAATCCCGGGCCATTTGTTCCAGGCACGGGA
>ACF40436
ATGGATCCACAGAACTCCTTTCTTTTACAGCCGCGGGTACCCACAGCAGCTCCGACA---TCCGGAGGAGTGTCGTGGAGTCGCGTCGGCGAGGTAGCTATTTTGAGCTTTGTTGGATTGATTTGCTTTTACCTGCTTTACCTTTGGGTGCTGAGAGATCTTATCTTAGTTCTGAAGGCTCGACAAGGCAGATCCACGGAGGAGCTGATATTTGGAATACAAGCTGTGGATAGGAGCAACCCTATCCCTAATACACAGGCACCACCAAGTCAGGTGAATCCCGGGCCGTTTGTTCCAGGCACGGGA
>ACF40433
ATGGATCCACAGAACTCCTTTCTTTTACAGCCGCGGGTACCCACAGCAGCTCCGACA---TCCGGAGGAGTGTCGTGGAGTCGCGTCGGCGAGGTAGCTATTTTGAGCTTTGTTGGATTGATTTGCTTTTACCTGCTTTACCTTTGGGTGCTGAGAGATCTTATCTTAGTTCTGAAGGCTCGACAAGGCAGATCCACGGAGGAGCTGATATTTGGAATACAAGCTGTGGATAGGAGCAACCCTATCCCTAATACACAGGCACCACCAAGTCAGGGGAATCCCGGGCCGTTTGTTCCAGGCACGGGA
>ACF40430
ATGGATCCACAGAACTCCTATCTTTTACAGCCGCGGGTACCCACAGCAGCTCCGACA---TCCGGAGGAGTGTCGTGGAGTCGCGTCGGCGAGGTAGCTATTTTGAGCTTTGTTGGATTGATTTGCTTTTACCTGCTTTACCTTTGGGTGCTGAGAGATCTTATCTTAGTTCTGAAGGCTCGACAAGGCAGATCCACGGAGGAGCTGATATTTGGAATACAAGCTGTGGATAGGAGCAACCCTATCCCTAATATACAGGCACCACCAAGTCAGGGGAATCCCGGGCCGTTTGTTCCAGGCACGGGA
>ACF40439
ATGGATCCACAGAACTCCTTTCTTCTACAGCCGCGGGTACCCACAGCAGCTCCGACA---TCCGGAGGAGTGTCGTGGAGTCGCGTCGGCGAGGTAGCTATTTTGAGCTTTGTTGGATTGATTTGCTTTTACCTGCTTTACCTTTGGGTGCTGAGAGATCTTATCTTAGTTCTGAAGGCTCGACAAGGCAGATCCACGGAGGAGCTGATATTTGGAATACAAGCTGTGGATAGGAGCAACCCTATCCCTAATACACAGACACCACCAAGTCAGGTGAATCCCGGGCCGTTTGTTCCAGGCACGGGA
>ACZ04298
ATGGATCCACAGAACGCCCTCTATTATCAGCCGCGGGTACCCACAGCAGCTCCGGCA---TCCGCAGGAGTGCCGTGGAGTCGCGTAGGCGAGGTAGCTATTTTGAGCTTTGTTGCACTGATTTGCTTTTACCTGCTTTACCTTTGGGTGCTGAGAGACCTTATCTTAGTTCTGAAGGCTCGACAAGGCAGATCCACGGAGGAGCTGATATTTGGAGGACAAGCTGTGGATAGGAGCAACCCTATCCCTAATCTACCAGCACCACCAAGTCAGGGCAATCCCGGGCCATTTGTTCCAGGCACGGGA
>ACZ04292
ATGGATCCACAGAACGCCCTCTATTATCAGCCGCGGGTACCCACAGCAGCTCCGGCA---TCCGCAGGAGTGCCGTGGAGTCGCGTAGGCGAGGTAGCTATTTTGAGCTTTGTTGCACTGATTTGCTTTTACCTGCTTTACCTTTGGGTGCTGAGAGACCTTATCTTAGTTTTGAAGGCTCGACAAGGCAGATCCACGGAGGAGCTGATATTTGGAGGACAAGCTGTGGATAGGAGCAACCCTATCCCTAATCTACCGGCGCCACCAAGTCAGGGCAATCCCGGGCCATTTGTTCCAGGCACGGGA
>CAA11973
ATGGATCCACAGAATTCCTTGTATGTACAGCCGCGGTTACCCACAGCAGCTCCGACC---TCCGCAGGAGTGCCGTGGAGTCGCGTAGGCGAGGTAGCTATTTTGAGCTTTGTTGCATTGATTTGCTTTTACCTGCTTTACCTTTGGGTGCTGAGAGACCTTATCTTAGTTCTGAAGGCTCGCCAAGGCAGATCCACGGAGGAGCTGATATTTGGTGGACAAGCTGTGGATAGGAGCAACCCTATCCCTAATATACCAGCACCACCAAGTCAGGGCAATCCCGGGCCATTTGTTCCAGGCACGGGA
>ACZ04295
ATGGATCCACAGAACGCCCTCTATTATCAGCCGCGGGTACCCACAGCAGCTCCGGCA---TCCGCAGGAGTGCCGTGGAGTCGCGTAGGCGAGGTAGCTATTTTGAGCTTTGTTGCACTGATTTGCTTTTACCTGCTTTACCTTTGGGTGCTGAGAGACCTTATCTTAGTTCTGAAGGCTCGACAAGGCAGATCCACGGAGGAGCTGATATTTGGAGGACAAGCTGTGGATAGGAGCAACCCTATCCCTAATCTACCAGCACCACCAAGTCAGGGCAATCCCGGGCCATTTGTTCCAGGCACGGGA
>CAA12335
ATGGATCCACAGAACTCCTTGTATGTACAGCCGCGGGTACCCACAGCAGCTCCGACC---TCCGCAGGAGTGCCGTGGAGTCGCGTAGGCGAGGTAGCTATTTTGAGCTTTGTTGCATTGATTTGCTTTTACCTGCTTTACCTTTGGGTGCTGAGAGACCTTATCTTAGTGCTGAAGGCTCGCCAAGGCAGATCCACGGAGGAGCTGATATTTGGTGGACAAGCTGTGGATAGGAGCAACCCTATCCCTAATATACCAGCACCACCAAGTCAGGGCAATCCCGGGCCATTTGTTCCAGGCACGGGA
>AEL31831
ATGGATCCACAGAACGCCCTGTATTATCAGCCGCGGGTACCCACAGCAGCTCCGGCA---TCCGCAGGAGTGCCGTGGAGTCGCGTAGGCGAGGTAGCTATTTTGAGCTTTGTTGCACTGATTTGCTTTTACCTGCTTTACCTTTGGGTGCTGAGAGACCTTATCTTAGTTCTGAAGGCTCGACAAGGCAGATCCACGGAGGAGCTGATATTTGGAGGACAAGCTGTGGATAGGAGCAACCCTATCCCTAATCTACCAGCACCACCAAGTCAGGGCAATCCCGGGCCATTTGTTCCGGGCACGGGA
>AEL31837
ATGGATCCACAGAACGCCTTGTACTATCAGCCGCGGGTACCCACAGCAGCTCCGGCA---TCCGCAGGAGTGCCGTGGAGTCGCGTAGGCGAGGTAGCTATTTTGAGTTTTGTTGCACTGATTTGCTTTTACCTGCTTTACCTTTGGGTGCTGAGAGACCTTATCTTAGTTCTGAAGGCTCGACAAGGCAGATCCACGGAGGAGCTGATATTTGGAGGACAAGCTGTGGATAGGAGCAACCCTATCCCTAATCTACCAGCACCACCAAGTCAGGGCAATCCCGGGCCATTTGTTCCCGGCACGGGA
>AEL31834
ATGGATCCACAGAACGCCCTGTATTATCAGCCGCGGGTACCCACAGCAGCTCCGGCA---TCCGCAGGAGTGCCGTGGAGTCGCGTAGGCGAGGTAGCTATTTTGAGCTTTGTTGCACTGATTTGCTTTTACCTGCTTTACCTTTGGGTGCTGAGAGACCTTATCTTAGTTCTGAAGGCTCGACAAGGCAGATCCACGGAGGAGCTGATATTTGGAGGACAAGCTGTGGATAGGAGCAACCCTATCCCTAATCTACCAGCACCACCAAGTCAGGGCAATCCCGGGCCATTTGTTCCAGGCACGGGA
>ABX71804
ATGGATCCACAGAACTCCTTTCTTCTACAGCCGCGGGTACCCACAGCAGCTCCGACA---TCCGGAGGAGTGCCGTGGAGTCGCGTCGGCGAGGTAGCTATTTTGAGCTTTGTTGGATTGATTTGCTTTTACTTGCTTTACCTTTGGGTGCTGAGAGATCTTATCTTAGTTCTGAAGGCTCGACAAGGCAGATCCACGGAGGAGCTGATATTTGGAATACAAGCTGTGGATAGGAGTAATCCTATCCCTAATACACAAGCACCACCAAGTCAGGGGAATCCCGGGCCGTTTGTTCCAGGCACGGGA
>ABQ40171
ATGGATCCACAGAACGCCCTGTATTATCAGCCGCGGGTACCCACAGCAGCTCCGGCA---TCCGCAGGAGTGCCGTGGAGTCGCGTAGGCGAGGTAGCTATTTTGAGCTTTGTTGCACTGATTTGCTTTTACCTGCTTTACCTTTGGGTGCTGAGAGACCTTATCTTAGTTCTGAAGGCTCGACAAGGCAGATCCACGGAGGAGCTGATATTTGGAGGACAAGCTGTGGATAGGAGCAACCCTATCCCTAATCTACCAGCACCACCAAGTCAGGGCAATCCCGGGCCATTTGTTCCAGGCACGGGA
>AEL32068
ATGGATCCACAGAACGCCCTGTACTATCAGCCGCGGGTACCCACAGCAGCTCCGGCA---TCCGCAGGAGTGCCGTGGAGTCGCGTAGGCGAGGTAGCTATTTTGAGCTTTGTTGCACTGATTTGCTTTTACCTGCTTTACCTTTGGGTGCTGAGAGACCTTATCTTAGTTCTGAAGGCTCGGCAAGGCAGATCCACGGAGGAGCTGATATTTGGAGGACAAGCTGTGGATAGGAGCAACCCTATCCCTAATCCACCAGCACCACCAAGTCAGGGCAATCCCGGGCCATTTGTTCCAGGCACGGGA
>ABQ40175
ATGGATCCACAGAACGCCCTGTATTATCAGCCGCGGGTACCCACAGCAGCTCCGGCA---TCCGCAGGAGTGCCGTGGAGTCGCGTAGGCGAGGTAGCTATTTTGAGCTTTGTTGCACTGATTTGCTTTTACCTGCTTTACCTTTGGGTGCTGAGAGACCTTATCTTAGTTCTGAAGGCTCGACAAGGCAGATCCACGGAGGAGCTGATATTTGGAGGACAAGCTGTGGATAGGAGCAACCCTATCCCTAATCTACCAGCAACACCAAGTCAGGGCAATCCCGGGCCATTTGTTCCAGGCACGGGA
>AEL32065
ATGGATCCACAGAACGCCCTCTATTATCAGCCGCGGGTACCCACAGCAGCTCCGGCA---TCCGCAGGAGTGCCGTGGAGTCGCGTAGGCGAGGTAGCTATTTTGAGCTTTGTTGCACTGATTTGCTTTTACTTGCTTTACCTTTGGGTGCTGAGAGACCTTATCTTAGTTCTGAAGGCTCGACAAGGCAGATCCACGGAGGAGCTGATATTTGGAGGACAAGCTGTGGATAGGAGCAACCCTATCCCTAATCTACCAGCACCACCAAGTCAGGGCAATCCCGGGCCATTTGTTCCGGGCACGGGA
>ABQ40179
ATGGATCCACAGAACGCCCTGTATTATCAGCCGCGGGTACCCACAGCAGCTCCGGCA---TCCGCAGGAGTGCCGTGGAGTCGCGTAGGCGAGGTAGCTATTTTGAGCTTTGTTGCACTGATTTGCTTTTACCTGCTTTACCTTTGGGTGCTGAGAGACCTTATCTTAGTTCTGAAGGCTCGACAAGGCAGATCCACGGAGGAGCTGATATTTGGAGGACAAGCTGTGGATAGGAGCAACCCTATCCCTAATCTACCAGCACCACCAAGTCAGGGCAATCCCGGGCCATTTGTTCCAGGCACGGGA
>AEL32062
ATGGATCCACAGAACGCCCTGTACTATCAGCCGCGGGTACCCACAGCAGCTCCGGCA---TCCGCAGGAGTGCCGTGGAGTCGCGTAGGCGAGGTAGCTATTTTGAGCTTTGTTGCACTGATTTGCTTTTACCTGCTTTACCTTTGGGTGCTGAGAGACCTTATCTTAGTTCTGAAGGCTCGGCAAGGCAGATCCACGGAGGAGCTGATATTTGGAGGACAAGCTGTGGATAGGAGCAACCCTATCCCTAATCTACCAGCACCACCAAGTCAGGGCAATCCCGGGCCATTTGTTCCAGGCACGGGA
>AAK73427
ATGGATCCACAGAACGCCCTGTATTATCAGCCGCGGGTACCCACAGCAGCTCCGGCA---TCCGCAGGAGTGCCGTGGAGTCGCGTAGGCGAGGTAGCTATTTTGAGCTTTGTTGCACTGATTTGCTTTTACCTGCTTTACCTTTGGGTGCTGAGAGACCTTATCTTAGTTCTGAAGGCTCGACAAGGCAGATCCACGGAGGAGCTGATATTTGGAGGACAAGCTGTGGATAGGAGCAACCCTATCCCTAATCTACCAGCACCACCAAGTCAGGGCAATCCCGGGCCATTTGTTCCAGGCACGGGA
>AEL32011
ATGGATCCACAGAACGCCCTGTACTATCAGCCGCGGGTACCCACAGCAGCTCCGGCA---TCCGCAGGAGTGCCGTGGAGTCGCGTAGGCGAGGTAGCTATTTTGAGCTTTGTTGCACTGATTTGCTTTTACCTGCTTTACCTTTGGGTGCTGAGAGACCTTATCTTAGTTCTGAAGGCTCGGCAAGGCAGATCCACGGAGGAGCTGATATTTGGAGGACAAGCTGTGGATAGGAGCAACCCTATCCCTAATCTACCAGCACCACCAAGTCAGGGCAATCCCGGGCCATTTGTTCCAGGCACGGGA
>AEL32014
ATGGATCCACAGAACGCCCTGTACTATCAGCCGCGGGTACCCACAGCAGCTCCGGCA---TCCGCAGGAGTGCCGTGGAGTCGCGTAGGCGAGGTAGCTATTTTGAGCTTTGTTGCACTGATTTGCTTTTACCTGCTTTACCTTTGGGTGCTGAGAGACCTTATCTTAGTTCTGAAGGCTCGGCAAGGCAGATCCACGGAGGAGCTGATATTTGGAGGACAAGCTGTGGATAGGAGCAACCCTATCCCTAATCTACCAGCACCACCAAGTCAGGGCAATCCCGGGCCATTTGTTCCAGGCACGGGA
>AEL32017
ATGGATCCACAGAACGCCCTGTACTATCAGCCGCGGGTACCCACAGCAGCTCCGGCA---TCCGCAGGAGTGCCGTGGAGTCGCGTAGGCGAGGTAGCTATTTTGAGCTTTGTTGCATTGATTTGCTTTTACCTGCTTTACCTTTGGGTGCTGAGAGACCTTATCTTAGTTCTGAAGGCTCGGCAAGGCAGATCCACGGAGGAGCTGATATTTGGTGGACAAGCTGTGGATAGGAGCAACCCTATCCCTAATCTACCAGCACCACCAAGTCAGGGCAATCCCGGGCCATTTGTTCCAGGCACGGGA
>AEL32191
ATGGATCCACAGAACGCCCTGTATTATCAGCCGCGGGTACCCACAGCAGCTCCGACA---TCCGGAGGAGTGCCGTGGAGTCGCGTAGGCGAGGTAGCTATTTTGAGCTTTGTTGCATTGATTTGCTTTTACCTGCTTTACCTTTGGGTGCTGAGAGACCTTATCTTAGTTCTGAAGGCTCGACAAGGCAGATCCACGGAGGAGCTGATATTTGGTGGACAAGCTGTGGATAGGAGCAACCCTATCCCTAATCTACCTGCACCACCAAGTCAGGGCAATCCCGGGCCATTTGTTCCAGGCACGGGA
>ACF40388
ATGGATCCACAGAACTCCTTCTTTGTACAGCCGCGGGTACCCACAGCAGCTCCGACA---TCCGGAGGAGTGTCGTGGAGTCGCGTAGGCGAGGTAGCTATTTTGAGCTTTGTTGCTTTGATTGTATTTTACCTGCTTTACCTTTGGGTGCTGAGAGATCTTATCTTAGTTCTGAAGGCTCGACAAGGCAGATCCACGGAGGAGCTGATATTTGGAATACAAGCTGTGGATAGGAGCAACCCTATCCCTAATACACAGGCACCACCAATTCAGGGGAATCCCGGGCCGTTTGTTCCAGGCACGGGA
>ACF40385
ATGGATCCACAGAACTCCTTTCTTCTACAGCCGCGGGTACCCACAGCAGCTCCGACA---TCCGGAGGAGTGCCGTGGAGTCGCGTCGGCGAGGTAGCTATTTTGAGCTTTGTTGGATTGATTTGCTTTTACTTGCTTTACCTTTGGGTGCTGAGAGATCTTATCTTAGTTCTGAAGGCTCGACAAGGCAGATCCACGGAGGAGCTGATATTTGGAATACAAGCTGTGGATAGGAGCAACCCTATCCCTAATACACAGGCACCACCAATTCAGGGGAATCCCGGGCCGTTTGTTCCAGGCACGGGA
>ACZ04247
ATGGATCCACAGAACGCCCTGTATTATCAGCCGCGGGTACCCACAGCAGCTCCGACA---TCCGGAGGAGTGCCGTGGAGTCGCGTATGCGAGGTAGCTATTTTGAGCTTTGTTGCATTGATTTGCTTTTACCTGCTTTACCTTTGGGTGCTGAGAGACCTTATCTTAGTTCTGAAGGCTCGACAAGGCAGATCCACGGAGGAGCTGATATTTGGAGGACAAGCTGTGGATAGGAGCAACCCTATCCCTAATCTACCAGCACCACCAAGTCAGGGCAATCCCGGGCCATTTGTTCCAGGTACGGGA
>ACZ04241
ATGGATCCACAGAACGCCCTGTATTATCAGCCGCGGGTACCCACAGCAGCTCCGACA---TCCGGAGGAGTGCCGTGGAGTCGCGTAGGCGAGGTAGCTATTTTGAGCTTTGTTGCATTGATTTGCTTTTACCTGCTTTACCTTTGGGTGCTGAGAGACCTTATCTTAGTTCTGAAGGCTCGACAAGGCAGATCCACGGAGGAGCTGATATTTGGTGGACAAGCTGTGGATAGGAGCAACCCTATCCCTAATCTACCTGCACCACCAAGTCAGGGCAATCCCGGGCCATTTGTTCCAGGCACGGGA
>ACF40382
ATGGATCCACAGAACTCCTTTCTTCTACAGCCGCGGGTACCCACAGCAGCTCCGACA---TCCGGAGGAGTGTCGTGGAGTCGCGTCGGCGAGGTAGCTATTTTGAGCTTTGTTGGATTGATTTGCTTTTACCTGCTTTACCTTTGGGTGCTGAGAGATCTTATCTTAGTTCTGAAGGCTCGACAAGGCAGATCCACGGAGGAGCTGATATTTGGAATACAAGCTGTGGATAGGAGCAACCCTATCCCTAATACACAGGCACCACCAACTCAGGGGAATCCCGGGCCGTTTGTTCCAGGCACGGGA
>AEL32374
ATGGATCCACAGAACGCCCTGTATTATCAGCCGCGGGTACCCACAGCAGCTCCGGCA---TCCGCAGGAGTGCCGTGGAGTCGCGTAGGCGAGGTAGCTATTTTGAGCTTTGTTGCACTGATTTGCTTTTACCTGCTTTACCTTTGGGTGCTGAGAGACCTTATCTTAGTTCTGAAGGCTCGACAAGGCAGATCCACGGAGGAGCTGATATTTGGAGGACAAGCTGTGGATAGGAGCAACCCTATCCCTAATCTACCAGCACCACCAAGTCAGGGCAATCCCGGGCCATTTGTTCCGGGCACGGGA
>AEL32377
ATGGATCCACAGAACGCCCTGTATTATCAGCCGCGGGTACCCACAGCAGCTCCGACA---TCCGGAGGAGTGCCGTGGAGTCGCGTAGGCGAGGTAGCTATTTTGAGCTTTGTTGCATTGATTTGCTTTTACCTGCTTTACCTTTGGGTGCTGAGAGACCTTATCTTAGTTCTGAAGGCTCGACAAGGCAGATCCACGGAGGAGCTGATATTTGGTGGACAAGCTGTGGATAGGAGCAACCCTATCCCTAATCTACCAGCACCACCAAGTCAGGGCAATCCCGGGCCATTTGTTCCAGGCACGGGA
>AEL32278
ATGGATCCACAGAACGCCCTGTATTATCAGCCGCGGGTACCCACAGCAGCTCCGACA---TCCGGAGGAGTGCCGTGGAGTCGCGTAGGCGAGGTAGCTATTTTGAGCTTTGTTGCTTTGATTTGCTTTTACCTGCTTTACCTTTGGGTGCTGAGAGACCTTATCTTAGTTCTGAAGGCTCGACAAGGCAGATCCACGGAGGAGCTGATATTTGGTGGACAAGCTGTGGATAGGAGCAACCCTATCCCTAATCTACCTGCACCACCAAGTCAGGGCAATCCCGGGCCATTTGTTCCAGGCACGGGA
>ACZ04169
ATGGATCCACAGAACGCCCTGTACTATCAGCCGCGGGTACCCACAGCAGCTCCGGCA---TCCGCAGGAGTGCCGTGGAGTCGCGTAGGCGAGGTAGCTATTTTGAGCTTTGTTGCACTGATTTGCTTTTACCTGCTTTACCTTTGGGTGCTGAGAGACCTTATCTTAGTTCTGAAGGCTCGACAAGGCAGATCCACGGAGGAGCTGATATTTGGAGGACAAGCTGTGGATAGGAGCAACCCTATCCCTAATCTACCAGCACCACCAAGTCAGGGCAATCCCGGGCCATTTGTTCCAGGCACGGGA
>AEL32272
ATGGATCCACAGAACGCCCTTTATTATCAGCCGCGGGTACCCACAGCAGCTCCGACA---TCCGGAGGAGTGCCGTGGAGTCGCGTAGGCGAGGTAGCTATTTTGAGCTTTGTTGCATTGATTTGCTTTTACCTGCTTTACCTTTGGGTGCTGAGAGACCTTATCTTAGTTCTGAAGGCTCGACAAGGCAGATCCACGGAGGAGCTGATATTTGGTGGACAAGCTGTGGATAGGAGCAACCCTATCCCTAATCTACCAGCACCACCAAGTCAGGGCAATCCCGGGCCATTTGTTCCAGGCACGGGA
>AEL32173
ATGGATCCACAGAACGCCCTGTATTATCAGCCGCGGGTACCCACAGCAGCTCCGACA---TCCGGAGGAGTGCCGTGGAGTCGCGTAGGCGAGGTAGCTATTTTGAGCTTTGTTGCTTTGATTTGCTTTTACCTGCTTTACCTTTGGGTGCTGAGAGACCTTATCTTAGTTCTGAAGGCTCGACAAGGCAGATCCACGGAGGAGCTGATATTTGGTGGACAAGCTGTGGATAGGAGCAACCCTATCCCTAATCTACCTGCACCACCAAGTCAGGGCAATCCCGGGCCATTTGTTCCAGGCACGGGA
>AEL32170
ATGGATCCACAGAACGCCCTGTATTATCAGCCGCGGGTACCCACAGCAGCTCCGACA---TCCGGAGGAGTGCCGTGGAGTCGCGTAGGCGAGGTAGCTATTTTGAGCTTTGTTGCATTGATTTGCTTTTACCTGCTTTACCTTTGGGTGCTGAGAGACCTTATCTTAGTTCTGAAGGCTCGACAAGGCAGATCCACGGAGGAGCTGATATTTGGTGGACAAGCTGTGGATAGGAGCAACCCTATCCCTAATCTACCTGCACCACCAAGTCAGGGCAATCCCGGGCCATTTGTTCCAGGCACGGGA
>ABQ40297
ATGGATCCACAGAACGCCCTGTATTATCAGCCGCGGGTACCCACAGCAGCTCCGGCA---TCCGCAGGAGTGCCGTGGAGTCGCGTAGGCGAGGTAGCTATTTTGAGCTTTGTTGCACTGATTTGCTTTTACCTGCTTTACCTTTGGGTGCTGAGAGACCTTATCTTAGTTCTGAAGGCTCGACAAGGCAGATCCACGGAGGAGCTGATATTTGGAGGACAAGCTGTGGATAGGAGCAACCCTATCCCTAATCTACCAGCACCACCAAGTCAGGGCAATCCCGGGCCATTTGTTCCAGGCACGGGA
>AEL32176
ATGGATCCACAGAACGCCCTGTATTATCAGCCGCGGGTACCCACAGCAGCTCCGACA---TCCGGAGGAGTGCCGTGGAGTCGCGTAGGCGAGGTAGCTATTTTGAGCTTTGTTGCATTGATTTGCTTTTACCTGCTTTACCTTTGGGTGCTGAGAGACCTTATCTTAGTTCTGAAGGCTCGACAAGGCAGATCCACGGAGGAGCTGATATTTGGTGGACAAGCTGTGGATAGGAGCAACCCTATCCCTAATCTACCTGCACCACCAAGTCAGGGCAATCCCGGGCCATTTGTTCCAGGCACGGGA
>AEL32179
ATGGATCCACAGAACGCCCTGTATTATCAGCCGCGGGTACCCACAGCAGCTCCGACA---TCCGGAGGAGTGTCGTGGAGTCGCGTAGGCGAGGTAGCTATTTTGAGCTTTGTTGCATTGATTTGCTTTTACCTGCTTTACCTTTGGGTGCTGAGAGACCTTATCTTAGTTCTGAAGGCTCGACAAGGCAGATCCACGGAGGAGCTGATATTTGGTGGACAAGCTGTGGATAGGAGCAACCCTATCCCTAATCTACCAGCACCACCAAGTCAGGGCAATCCCGGGCCATTTGTTCCAGGCACGGGA
>ABQ40351
ATGGATCCACAGAACGCCCTCTATTATCAGCCGCGGGTACCCACAGCAGCTCCGGCA---TCCGCAGGAGTGCCGTGGAGTCGCGTAGGCGAGGTAGCTATTTTGAGCTTTGTTGCACTGATTTGCTTTTACCTGCTTTACCTTTGGGTGCTGAGAGACCTTATCTTAGTTCTGAAGGCTCGACAAGGCAGATCCACGGAGGAGCTGATATTTGGAGGACAAGCTGTGGATAGGAGCAACCCTATCCCTAATCTACCAGCACCACCAAGTCAGGGCAATCCCGGGCCATTTGTTCCAGGCACGGGA
>ABQ40199
ATGGATCCACAGAATGCCCTGTATTATCAGCCGCGGGTACCCACAGCAGCTCCGGCA---TCCGCAGGAGTGCCGTGGAGTCGCGTAGGCGAGGTAGCTATTTTGAGCTTTGTTGCACTGATTTGCTTTTACCTGCTTTACCTTTGGGTGCTGAGAGACCTTATCTTAGTTCTGAAGGCTCGACAAGGCAGATCCACGGAGGAGCTGATATTTGGAGGACAAGCTGTGGATAGGAGCAACCCTATCCCTAATCTACCAGCACCACCAAGTCAGGGCAATCCCGGGCCATTTGTTCCGGGCACGGGA
>AEL31984
ATGGATCCACAGAACGCCCTGTACTATCAGCCGCGGGTACCCACAGCAGCTCCGGCA---TCCGCAGGAGTGCCGTGGAGTCGCGTAGGCGAGGTAGCTATTTTGAGCTTTGTTGCACTGATTTGCTTTTACCTGCTTTACCTTTGGGTGCTGAGAGACCTTATCTTAGTTCTGAAGGCTCGGCAAGGCAGATCCACGGAGGAGCTGATATTTGGAGGACAAGCTGTGGATAGGAGCAACCCTATCCCTAATCTACCAGCACCACCAAGTCAGGGCAATCCCGGGCCATTTGTTCCAGGCACGGGA
>ABQ40191
ATGGATCCACAGAACGCCCTGTATTATCAGCCGCGGGTACCCACAGCAGCTCCGGCA---TCCGCAGGAGTGCCGTGGAGTCGCGTAGGCGAGGTAGCTATTTTGAGCTTTGTTGCACTGATTTGCTTTTACCTGCTTTACCTTTGGGTGCTGAGAGACCTTATCTTAGTTCTGAAGGCTCGACAAGGCAGATCCACGGAGGAGCTGATATTTGGAGGACAAGCTGTGGATAGGAGCAACCCTATCCCTAATCTACCAGCACCACCAAGTCAGGGCAATCCCGGGCCTTTTGTTCCAGGCACGGGA
>ABQ40222
ATGGATCCACAGAACGCCCTGTATTATCAGCCGCGGGTACCCACAGCAGCTCCGGCA---TCCGCAGGAGTGCCGTGGAGTCGCGTAGGCGAGGTAGCTATTTTGAGCTTTGTTGCACTGATTTGCTTTTACCTGCTTTACCTTTGGGTGCTGAGAGACCTTATCTTAGTTCTGAAGGCTCGACAAGGCAGATCCACGGAGGAGCTGATATTTGGTGGACAAGCTGTGGATAGGAGCAACCCTATCCCTAATATACCAGCACCACCAAGTCAGGGCAATCCCGGGCCATTTGTTCCAGGCACGGGA
>CAA63991
ATGGATCCACAGAACTCCTTGTATGTACAGCCGCGGGTACCCACAGCAGCTCCGACC---TCCGCAGGAGTGCCGTGGAGTCGCGTAGGCGAGGTAGCTATTTTGAGCTTTGTTGCATTGATTTGCTTTTACCTGCTTTACCTTTGGGTGCTGAGAGACCTTATCTTAGTTCTGAAGGCTCGCCAAGGCAGATCCACGGAGGAGCTGATATTTGGTGGACAAGCTGTGGATAGGAGCAACCCTATCCCTAATATACCAGCACCACCAAGTCAGGGCAATCCCGGGCCATTTGTTCCAGGCACGGGA
>ACZ04145
ATGGATCCACAGAACGCCCTGTATTATCAGCCGCGGGTACCCACAGCAGCTCCGGCA---TCCGCAGGAGTGCCGTGGAGTCGCGTAGGCGAGGTAGCTATTTTGAGCTTTGTTGCACTGATTTGCTTTTACCTGCTATACCTTTGGGTGCTGAGAGATCTTATCTTAGTTCTGAAGGCTCGACAAGGCAGATCCACGGAGGAGCTGATATTTGGAGGACAAGCTGTGGATAGGAGCAACCCTATCCCTAATCTACCAGCACCACCAAGTCAGGGCAATCCCGGGCCATTTGTTCCGGGCACGGGA
>AEL32008
ATGGATCCACAGAACGCCCTGTACTATCAGCCGCGGGTACCCACAGCAGCTCCGGCA---TCCGCAGGAGTGCCGTGGAGTCGCGTAGGCGAGGTAGCTATTTTGAGCTTTGTTGCACTGATTTGCTTTTACCTGCTTTACCTTTGGGTGCTGAGAGACCTTATCTTAGTTCTGAAGGCTCGGCAAGGCAGATCCACGGAGGAGCTGATATTTGGAGGACAAGCTGTGGATAGGAGCAACCCTATCCCTAATCTACCAGCACCACCAAGTCAGGGCAATCCCGGGCCATTTGTTCCAGGCACGGGA
>ACZ04142
ATGGATCCACAGAACGCCCTGTATTATCAGCCGCGGGTACCCACAGCAGCTCCGACA---TCCGGAGGAGTGCCGTGGAGTCGCGTAGGCGAGGTAGCTATTTTGAGCTTTGTTGCATTGATTTGCTTTTACCTGCTTTACCTTTGGGTGCTGAGAGACCTTATCTTAGTTCTGAAGGCTCGACAAGGCAGATCCACGGAGGAGCTGATATTTGGAGGACAAGCTGTGGATAGGAGCAACCCTATCCCTAATATACCAGCACCACCAAGTCAGGGCAATCCCGGGCCATTTGTTCCAGGCACGGGA
>ACF40496
ATGGATCCACAGAACTCCTATCTTCTACAGCCGCGGGTACCCACAGCAGCTCCGACA---TCCGGAGGAGTGCCGTGGAGTCGCGTAGGCGAGGTAGCTATTTTGAGCTTTGTTGGATTGATTTGCTTTTACCTGCTTTACCTTTGGGTGCTGAGAGATCTTATCTTAGTTCTGAAGGCTCGACAAGGCAGATCCACGGAGGAGCTGATATTTGGAATACAAGCTGTGGATAGGAGCAACCCTATCCCTAATATACAAGCACCACCAAGTCAGGGGAATCCCGGGCCGTTTGTTCCAGGCACGGGA
>ACZ04148
ATGGATCCACAGAACGCCCTGTATTATCAGCCGCGGGTACCCACAGCAGCTCCGGCA---TCCGCAGGAGTGCCGTGGAGTCGCGTAGGCGAGGTAGCTATTTTGAGCTTTGTTGCACTGATTTGCTTTTACCTGCTTTACCTTTGGGTGCTGAGAGACCTTATCTTAGTTCTGAAGGCTCGACAAGGCAGATCCACGGAGGAGCTGATATTTGGAGGACAAGCTGTGGATAGGAGCAACCCTATCCCTAATCTACCAGCACCACCAAGTCAGGGCAATCCCGGGCCATTTGTTCCAGGCACGGGA
>AAB65395
ATGGATCCACAGAACGCCCTGTATTATCAGCCGCGGGTACCCACAGCAGCTCCGACA---TCCGGAGGAGTGCCGTGGAGTCGCGTAGGCGAGGTAGCTATTTTGAGCTTTGTTGCATTGATTTGCTTTTACCTGCTTTACCTTTGGGTGCTGAGAGACCTTATCTTAGTTCTGAAGGCTCGACAAGGCAGATCCACGGAGGAGCTGATATTTGGTGGACAAGCTGTGGATAGGAGCAACCCTATCCCTAATCTACCTTCACCACCAAGTCAGGGCAATCCCGGGCCATTTGTTCCAGGCACGGGA
>AEL32302
ATGGATCCACAGAACGCCCTGTATTATCAGCCGCGGGTACCCATAGCAGCTCCGACA---TCCGGAGGAGTGCCGTGGAGTCGCGTAGGCGAGGTAGCTATTTTGAGCTTTGTTGCATTGATTTGCTTTTACCTGCTTTACCTTTGGGTGCTGAGAGACCTTATCTTAGTTCTGAAGGCTCGACAAGGCAGATCCACGGAGGAGCTGATATTTGGTGGACAAGCTGTGGATAGGAGCAACCCTATCCCTAATCTACCTGCACCACCAAGTCAGGGCAATCCCGGGCCTTTTGTTCCAGGCACGGGA
>AEL32305
ATGGATCCACAGAACGCCCTGTATTATCAGCCGCGGGTACCCATAGCAGCTCCGACA---TCCGGCGGAGTGCCGTGGAGTCGCGTAGGCGAGGTAGCTATTTTGAGCTTTGTTGCATTGATTTGCTTTTACCTGCTTTACCTTTGGGTGCTGAGAGACCTTATCTTAGTTCTGAAGGCTCGACAAGGCAGATCCACGGAGGAGCTGATATTTGGTGGACAAGCTGTGGATAGGAGCAACCCTATCCCTAATCTACCTGCACCACCAAGTCAGGGCAATCCCGGGCCTTTTGTTCCAGGCACGGGA
>AEL32308
ATGGATCCACAGAACGCCCTGTATTATCAGCCGCGGGTACCCATAGCAGCTCCGACA---TCCGGCGGAGTGCCGTGGAGTCGCGTAGGCGAGGTAGCTATTTTGAGCTTTGTTGCATTGATTTGCTTTTACCTGCTTTACCTTTGGGTGCTGAGAGACCTTATCTTAGTTCTGAAGGCTCGACAAGGCAGATCCACGGAGGAGCTGATATTTGGTGGACAAGCTGTGGATAGGAGCAACCCTATCCCTAATCTACCTGCACCACCAAGTCAGGGCAATCCCGGGCCTTTTGTTCCAGGCACGGGA
>AEL31876
ATGGATCCACAGAACGCCCTGTATTATCAGCCGCGGGTACCCACAGCAGCTCCGGCA---TCCGCAGGAGTGCCGTGGAGTCGCGTAGGCGAGGTAGCTATTTTGAGCTTTGTTGCACTGATTTGCTTTTACCTGCTTTACCTTTGGGTGCTGAGAGACCTTATCTTAGTTCTGAAGGCTCGACAAGGCAGATCCACGGAGGAGCTGATATTTGGAGGACAAGCTGTGGATAGGAGCAACCCTATCCCTAATCTACCAGCACCACCAAGTCAGGGCAATCCCGGGCCATTTGTTCCAGGCACGGGA
>AEL31873
ATGGATCCACAGAACGCCCTGTACTATCAGCCGCGGGTACCCACAGCAGCTCCGGCA---TCCGCAGGAGTGCCGTGGAGTCGCGTAGGCGAGGTAGCTATTTTGAGTTTTGTTGCACTGATTTGCTTTTACCTGCTTTACCTTTGGGTGCTGAGAGACCTTATCTTAGTTCTGAAGGCTCGACAAGGCAGATCCACGGAGGAGCTGATATTTGGAGGACAAGCTGTGGATAGGAGCAACCCTATCCCTAATCTACCAGCACCACCAAGTCAGGGCAATCCCGGGCCATTTGTTCCCGGCACGGGA
>AEL31978
ATGGATCCACAGAACGCCCTGTACTATCAGCCGCGGGTACCCACAGCAGCTCCGGCA---TCCGCAGGAGTGCCGTGGAGTCGCGTAGGCGAGGTAGCTATTTTGAGCTTTGTTGCACTGATTTGCTTTTACCTGCTTTACCTTTGGGTGCTGAGAGACCTTATCTTAGTTCTGAAGGCTCGGCAAGGCAGATCCACGGAGGAGCTGATATTTGGAGGACAAGCTGTGGATAGGAGCAACCCTATCCCTAATCTACCAGCACCACCAAGTCAGGGCAATCCCGGGCCATTTGTTCCAGGCACGGGA
>AEL31870
ATGGATCCACAGAACGCCCTGTACTATCAGCCGCGGGTACCCACAGCAGCTCCGGCA---TCCGCAGGAGTGCCGTGGAGTCGCGTAGGCGAGGTAGCTATTTTGAGTTTTGTTGCACTGATTTGCTTTTACCTGCTTTACCTTTGGGTGCTGAGAGACCTTATCTTAGTTCTGAAGGCTCGACAAGGCAGATCCACGGAGGAGCTGATATTTGGAGGACAAGCTGTGGATAGGAGCAACCCTATCCCTAATCTACCAGCACCACCAAGTCAGGGCAATCCCGGGCCATTTGTTCCCGGCACGGGA
>ACF40547
ATGGATCCACAGAACTCCTTTCTTCTACAGCCGCGGGTACCCACAGCGACTCCTTCGCAGACAGGAGGAGTGCCGTGGAGTCACGTTGGCGAGGTAGCTATTTTGAGCTTTGTTGGTTTGATTTGCCTTTACCTGCTTTACCTTTGGGTGCTGAGAGATCTTATCTTAGTTCTGAAGGCTCGACAAGGGAGATCCACGGAGGAGCTGGTATTCGGCGAACAAGGTGTGGATAGGAGAGAACCTATCCCTAATAGATCAGCTTCTGCAGGTCCAGTGAATCCCGGACCATTTGTTCCTGGTTCGGGA
>ACF40544
ATGGATCCACAGAACTCCTTTCTTCTACAGCCGCGGGTACCCACAGCGACTCCTTCGCAGACAGGAGGAGTGCCGTGGAGTCACGTTGGCGAGGTAGCTATTTTGAGCTTTGTTGGTTTGATTTGCCTTTACCTGCTTTACCTTTGGGTGCTGAGAGATCTTATCTTAGTTCTGAAGGCTCGACAAGGGAGATCCACGGAGGAGCTGGTATTCGGCGAACAAGGTGTGGATAGGAGAGAACCTATCCCTAATAGATCAGCTTCTGCAGGTCCAGTGAATCCCGGACCATTTGTTCCTGGTTCGGGA
>AEL31972
ATGGATCCACAGAACGCCCTGTATTATCAGCCGCGGGTACCCACAGCAGCTCCGGCA---TCCGCAGGAGTGCCGTGGAGTCGCGTAGGCGAGGTAGCTATTTTGAGCTTTGTTGCACTGATTTGCTTTTACCTGCTTTACCTTTGGGTGCTGAGAGACCTTATCTTAGTTCTGAAGGCTCGACAAGGCAGATCCACGGAGGAGCTGATATTTGGAGGACAAGCTGTGGATAGGAGCAACCCTATCCCTAATCTACCAGCACCACCAAGTCAGGGCAATCCCGGGCCATTTGTTCCGGGCACGGGA
>ACF40541
ATGGATCCACAGAACTCCTTTCTTCTACAGCCGCGGGTACCCACAGCGACTCCTTCGCAGACAGGAGGAGTGCCGTGGAGTCACGTTGGCGAGGTAGCTATTTTGAGCTTTGTTGGTTTGATTTGCCTTTACCTGCTTTACCTTTGGGTGCTGAGAGATCTTATCTTAGTTCTGAAGGCTCGACAAGGGAGATCCACGGAGGAGCTGGTATTCGGCGAACAAGGTGTGGATAGGAGAGAACCTATCCCTAATAGATCAGCTTCTGCAGGTCCAGTGAATCCCGGACCATTTGTTCCTGGTTCGGGA
>AAL82899
ATGGATCCACAGAACGCCCTGTATTATCAGCCGCGGGTACCCACAGCAGCTCCGGCA---TCCGCAGGAGTGCCGTGGAGTCGCGTAGGCGAGGTAGCTATTTTGAGCTTTGTTGCACTGATTTGCTTTTACCTGCTTTACCTTTGGGTGCTGAGAGACCTTATCTTAGTTCTGAAGGCTCGACAAGGCAGATCCACGGAGGAGCTGATATTTGGAGGACAAGCTGTGGATAGGAGCAACCCTATCCCTAATCTACCAGCACCACCAAGTCAGGGCAATCCCGGGCCATTTGTTCCAGGCACGGGA
>ACF40448
ATGGATCCACAGAACTCCTTTCTTCTACAGCCGCGGGTACCCACAGCAGCTCCGACA---TCCGGAGGAGTGCCGTGGAGTCGCGTCGGCGAGGTAGCTATTTTGAGCTTTGTTGGATTGATTTGCTTTTACTTGCTTTACCTTTGGGTGCTGAGAGATCTTATCTTAGTTCTGAAGGCTCGACAAGGCAGATCCACGGAGGAGCTGATATTTGGAATAGAAGCTGTGGATAGGAGTAACCCTATCCCTAATACACAAGCACCACCAAGTCAGGGGAATCCCGGGCCGTTCGTTCCAGGCACGGGA
>CAA11994
ATGGATCCACAGAATTCCTTGTATGTACAGCCGCGGGTACCCACAGCAGCTCCGACC---TCCGCAGGAGTGCCGTGGAGTCGCGTAGGCGAGGTAGCTATTTTGAGCTTTGTTGCATTGATTTGCTTTTACCTGCTTTACCTTTGGGTGCTGAGAGACCTTATCTTAGTTCTGAAGGCTCGCCAAGGCAGATCCACGGAGGAGCTGATATTTGGTGGACAAGCTGTGGATAGGAGCAACCCTATCCCTAATATACCAGCACCACCAAGTCAGGGCAATCCCGGGCCATTTGTTCCAGGCACGGGA
>ACF40490
ATGGATCCACAGAATTCCTATCTTCTACAGCCGCGGGTACCCACAGCAGCTCCGACG---TCCGGAGGAGTGCCGTGGAGTCGCGTAGGCGAGGTAGCTATTTTGAGCTTTGTTGGATTGATTTGCTTTTACCTGCTTTACCTTTGGGTGCTGAGAGATCTTATCTTAGTTCTGAAGGCTCGACAAGGCAGATCCACGGAGGAGCTGATATTTGGAATACAAGCTGTGGATAGGAGCAACCCTATCCCTAATACACAAGCACCACCAAGTCAGGGGAATCCCGGGCCGTTTGTTCCAGGCACGGGA
>ACF40445
ATGGATCCACAGAACTCCTTCTTTGTACAGCCGCGGGTACCCACAGCAGCTCCGACA---TCCGGAGGAGTGTCGTGGAGTCGCGTAGGCGAGGTAGCTATTTTGAGCTTTGTTGGATTGATTTGCTTTTACCTGCTTTACCTTTGGGTGCTGAGAGATCTTATCTTAGTTCTGAAGGCTCGACAAGGCAGATCCACGGAGGAGCTGATATTTGGAATACAAGCTGTGGATAGGAGCAACCCTATCCCTAATACACAGGCACCACCAATTCAGGGGAATCCCGGGCCGTTTGTTCCAGGCACGGGA
>ACF40442
ATGGATCCACAGAACTCCTTTCTTCTACAGCCGCGGGTACCCACAGCAGCTCCGACA---TCCGGAGGAGTGCCGTGGAGTCGCGTCGGCGAGGTAGCTATTTTGAGCTTTGTTGGATTGATTTGCTTTTACTTGCTTTACCTTTGGGTGCTGAGAGATCTTATCTTAGTTCTGAAGGCTCGACAAGGCAGATCCACGGAGGAGCTGATATTTGGAATAGAAGCTGTGGATAGGAGTAACCCTATCCCTAATACACAAGCACCACCAAGTCAGGGGAATCCCGGGCCGTTTGTTCCAGGCACGGGA
>AEL31864
ATGGATCCACAGAACGCCCTGTATTATCAGCCGCGGGTACCCACAGCAGCTCCGGCA---TCCGCAGGAGTGCCGTGGAGTCGCGTAGGCGAGGTAGCTATTTTGAGCTTTGTTGCACTGATTTGCTTTTACCTGCTTTACCTTTGGGTGCTGAGAGACCTTATCTTAGTTCTGAAGGCTCGACAAGGCAGATCCACGGAGGAGCTGATATTTGGAGGACAAGCTGTGGATAGGAGCAACCCTATCCCTAATCTACCAGCACCACCAAGTCAGGGCAATCCCGGGCCATTTGTTCCAGGCACGGGA
>AEL31948
ATGGATCCACAGAACGCCCTCTATTATCAGCCGCGGGTACCCACAGCAGCTCCGGCA---TCCGCAGGAGTGCCGTGGAGTCGCGTAGGCGAGGTAGCTATTTTGAGCTTTGTTGCACTGATTTGCTTTTACCTGCTTTACCTTTGGGTGCTGAGAGACCTTGTCTTAGTTCTGAAGGCTCGACAAGGCAGATCCACGGAGGAGCTGATATTTGGAGGACAAGCTGTGGATAGGAGCAACCCTATCCCTAATCTACCAGCACCACCAAGTCAGGGCAATCCCGGGCCATTTGTTCCAGGCACGGGA
>AEL32392
ATGGATCCACAGAACGCCCTGTATTATCAGCCGCGGGTACCCACAGCAGCTCCGGCA---TCCGCAGGAGTGCCGTGGAGTCGCGTAGGCGAGGTAGCTATTTTGAGCTTTGTTGCACTGATTTGCTTTTACCTGCTTTACCTTTGGGTGCTGAGAGACCTTATCTTAGTTCTGAAGGCTCGACAAGGCAGATCCACGGAGGAGCTGATATTTGGAGGACAAGCTGTGGATAGGAGCAACCCTATCCCTAATCTACCAGCACCACCAAGTCAGGGCAATCCCGGGCCATTTGTTCCAGGCACGGGA
>ACF40559
ATGGATCCACAGAGCGCATACTTTACTTTGCCGCGGGTACCCTCAGCAGCTCCGACA---TCCGGAGGAGTGCCGTGGAGTCACGTCGGCGAGGTAGCTATACTGAGCTTTGTTGCTTTGATTTGCATTTACTTGCTTTACCTTTGGGTGCTGAGAGATCTTATCTTAGTTTTGAAGGCAAGACGCGGAAGATCCACGGAGGAGCTGATATTTGGATCTGAAGCTGTGGATAGGAGGAACCCTATCCCTAATACTTTGGAACCAACAGCTCCAGTGCATCCCGGACCATTTGTTCCGGGA------
>ABQ40195
ATGGATCCACAGAACGCCCTGTATTATCAGCCGCGGGTACCCACAGCAGCTCCGGCA---TCCGCAGGAGTGCCGTGGAGTCGCGTAGGCGAGGTAGCTATTTTGAGCTTTGTTGCACTGATTTGCTTTTACCTGCTTTACCTTTGGGTGCTGAGAGACCTTATCTTAGTTCTGAAGGCTCGACAAGGCAGATCCACGGAGGAGCTGATATTTGGAGGACAAGCTGTGGATAGGAGCAACCCTATCCCTAATCTACCAGCGCCACCAAGTCAGGGCAATCCCGGGCCATTTGTTCCAGGCACGGGA
>ABQ40123
ATGGATCCACAGAACGCCCTGTATTATCAGCCGCGGGTACCCACAGCAGCTCCGGCA---TCCGCAGGAGTGCCGTGGAGTCGCGTAGGCGAGGTAGCTATTTTGAGCTTTGTTGCACTGATTTGCTTTTACCTGCTTTACCTTTGGGTGCTGAGAGACCTTATCTTAGTTCTGAAGGCTCGACAAGGCAGATCCACGGAGGAGCTGATATTTGGAGGACAAGCTGTGGATAGGAGCAACCCTATCCCTAATCTACCAGCACCACCAAGTCAGGGCAATCCCGGGCCATTTGTTCCAGGCACGGGA
>ABQ40127
ATGGATCCACAGAACGCCCTCTATTATCAGCCGCGGGTACCCACAGCAGCTCCGGCA---TCCGCAGGAGTGCCGTGGAGTCGCGTAGGCGAGGTAGCTATTTTGAGCTTTGTTGCACTGATTTGCTTTTACCTGCTTTACCTTTGGGTGCTGAGAGACCTTATCTTAGTTCTGAAGGCTCGACAAGGCAGATCCACGGAGGAGCTGATATTTGGAGGACAAGCTGTGGATAGGAGCAACCCTATCCCTAATCTACCAGCACCACCAAGTCAGGGCAATCCCGGGCCATTTGTTCCGGGCACGGGA
>AEL31858
ATGGATCCACAGAACGCCCTGTATTATCAGCCGCGGGTACCCACAGCAGCTCCGGCA---TCCGCAGGAGTGCCGTGGAGTCGCGTAGGCGAGGTAGCTATTTTGAGCTTTGTTGCACTGATTTGCTTTTACCTGCTTTACCTTTGGGTGCTGAGAGACCTTATCTTAGTTCTGAAGGCTCGACAAGGCAGATCCACGGAGGAGCTGATATTTGGAGGACAAGCTGTGGATAGGAGCAACCCTATCCCTAATCTACCAGCACCACCAAGTCAGGGCAATCCCGGGCCATTTGTTCCAGGCACGGGA
>AEL32056
ATGGATCCACAGAACGCCCTGTATTATCAGCCGCGGGTACCCACAGCAGCTCCGGCA---TCCGCAGGAGTGCCGTGGAGTCGCGTAGGCGAGGTAGCTATTTTGAGCTTTGTTGCACTGATTTGCTTTTACCTGCTTTACCTTTGGGTGCTGAGAGACCTTATCTTAGTTCTGAAGGCTCGACAAGGCAGATCCACGGAGGAGCTGATATTTGGAGGACAAGCTGTGGATAGGAGCTACCCTATCCCTAATCTACCAGCACCACCAAGTCAGGGCAATCCCGGGCCATTTGTTCCGGGCACGGGA
>AEL32050
ATGGATCCACAGAACGCCCTGTACTATCAGCCGCGGGTACCCACAGCAGCTCCGGCA---TCCGCAGGAGTGCCGTGGAGTCGCGTAGGCGAGGTAGCTATTTTGAGCTTTGTTGCACTGATTTGCTTTTACCTGCTTTACCTTTGGGTGCTGAGAGACCTTATCTTAGTTCTGAAGGCTCGGCAAGGCAGATCCACGGAGGAGCTGATATTTGGAGGACAAGCTGTGGATAGGAGCAACCCTATCCCTAATCTACCAGCACCACCAAGTCAGGGCAATCCCGGGCCATTTGTTCCAGGCACGGGA
>AEL32053
ATGGATCCACAGAACGCCCTGTACTATCAGCCGCGGGTACCCACAGCAGCTCCGGCA---TCCGCAGGAGTGCCGTGGAGTCGCGTAGGCGAGGTAGCTATTTTGAGCTTTGTTGCACTGATTTGCTTTTACCTGCTTTACCTTTGGGTGCTGAGAGACCTTATCTTAGTTCTGAAGGCTCGGCAAGGCAGATCCACGGAGGAGCTGATATTTGGAGGACAAGCTGTGGATAGGAGCAACCCTATCCCTAATCTACCAGCACCACCAAGTCAGGGCAATCCCGGGCCATTTGTTCCAGGCACGGGA
>AAB63454
ATGGATCCTCAGAGTGCTATCTATACTCTCCCACGGGTACCCACAGCAGCTCCGACC---ACCGGAGGTGTGTCGTGGAGTCACGTCGGCGAGGTAGCTATACTGAGCTTTGTTGCTTTGATTTGCATTTATCTGCTTTACCTTTGGGTGTTGAGAGACCTTATCTTAGTCTTGAAGGCAAGACGCGGGAGGTCCACGGAGGAGCTGATATTTGGATCTGAAGCTGTGGATAGGAGGCACCCTATCCCTAATACTTTGGAACCTACAGCTCCGGTGCATCCCGGACCGTTCGTTCCAGGTCAGGGA
>ACF40550
ATGGATCCACAGAACTCCTTTCTTGTACAGCCGCGGGTACCCACAGCGACTCCTTCGCAGACAGGAGGAGTGCCGTGGAGTCACGTTGGCGAGGTAGCTATTTTGAGCTTTGTTGGTTTGATTTGCCTTTACCTGCTTTACCTTTGGGTGCTGAGAGATCTTATCTTAGTTCTGAAGGCTCGACAAGGGAGATCCACGGAGGAGCTGGTATTCGGCGAACAAGGTGTGGATAGGAGAGAACCTATCCCTAATAGATCAGCTTCTGCAGGTCCAGTGAATCCCGGACCATTTGTTCCTGGTTCGGGA
>AEL32059
ATGGATCCACAGAACGCCCTGTATTATCAGCCGCGGGTACCCACAGCAGCTCCGGCA---TCCGCAGGAGTGCCGTGGAGTCGCGTAGGCGAGGTAGCTATTTTGAGCTTTGTTGCACTGATTTGCTTTTACCTGCTTTACCTTTGGGTGCTGAGAGACCTTATCTTAGTTCTGAAGGCTCGACAAGGCAGATCCACGGAGGAGCTGATATTTGGAGGACAAGCTGTGGATAGGAGCAACCCTATCCCTAATCTACCAGCACCACCAAGTCAGGGCAATCCCGGGCCATTTGTTCCGGGCACGGGA
>AAK73459
ATGGATCCACAGAACTCCTTTCTTTTACAGCCGCGGGTACCCACAGCAGCTCCGACA---TCCGGAGGAGTGTCGTGGAGTCGCGTCGGCGAGGTAGCTATTTTGAGCTTTGTTGGATTGATTTGCTTTTACCTGCTTTACCTTTGGGTGCTGAGAGATCTTATCTTAGTTCTGAAGGCTCGACAAGGCAGATCCACGGAGGAGCTGATATTTGGAATACAAGCTGTGGATAGGAGCAACCCTATCCCTAATACACAGGCACCACCAAGTCAGGGGAATCCCGGGCCGTTTGTTCCAGGCACGGGA
>AAK73455
ATGGATCCACAGAACGCCCTGTATTATCAGCCGCGGGTACCCACAGCAGCTCCGACA---TCCGGAGGAGTGCCGTGGAGTCGCGTAGGCGAGGTAGCTATTTTGAGCTTTGTTGCATTGATTTGCTTTTACCTGCTTTACCTTTGGGTGCTGAGAGACCTTATCTTAGTTCTGAAGGCTCGACAAGGCAGATCCACGGAGGAGCTGATATTTGGAGGACAAGCTGTGGATAGGAGCAACCCTATCCCTAATATACCAGCACCACCAAGTCAGGGCAATCCCGGGCCATTTGTTCCAGGCACGGGA
>AAK73451
ATGGATCCACAGAACGCCCTGTACTATCAGCCGCGGGTACCCACAGCAGCTCCGGCA---TCCGCAGGAGTGCCGTGGAGTCGCGTAGGCGAGGTAGCTATTTTGAGCTTTGTTGCACTGATTTGCTTTTACCTGCTTTACCTTTGGGTGCTGAGAGACCTTATCTTAGTTCTGAAGGCTCGACAAGGCAGATCCACGGAGGAGCTGATATTTGGAGGACAAGCTGTGGATAGGAGCAACCCTATCCCTAATCTACCAGCACCACCAAGTCAGGGCAATCCCGGGCCATTTGTTCCAGGCACGGGA
>AEL32359
ATGGATCCACAGAACGCCCTGTACTATCAGCCGCGGGTACCCACAGCAGCTCCGGCA---TCCGCAGGAGTGCCGTGGAGTCGCGTAGGCGAGGTAGCTATTTTGAGCTTTGTTGCACTGATTTGCTTTTACCTGCTTTACCTTTGGGTGCTGAGAGACCTTATCTTAGTTCTGAAGGCTCGGCAAGGTAGATCCACGGAGGAGCTGATATTTGGAGGACAAGCTGTGGATAGGAGCAACCCTATCCCTAATCTACCAGCACCACCAAGTCAGGGCAATCCCGGGCCATTTGTTCCAGGCACGGGA
>AEL31987
ATGGATCCACAGAACGCCCTGTACTATCAGCCGCGGGTACCCACAGCAGCTCCGGCA---TCCGCAGGAGTGCCGTGGAGTCGCGTAGGCGAGGTAGCTATTTTGAGCTTTGTTGCACTGATTTGCTTTTACCTGCTTTACCTTTGGGTGCTGAGAGACCTTATCTTAGTTCTGAAGGCTCGGCAAGGCAGATCCACGGAGGAGCTGATATTTGGAGGACAAGCTGTGGATAGGAGCAACCCTATCCCTAATCTACCAGCACCACCAAGTCAGGGCAATCCCGGGCCATTTGTTCCAGGCACGGGA
>AEL31852
ATGGATCCACAGAACGCCCTGTATTATCAGCCGCGGGTACCCACAGCAGCTCCGGCA---TCCGCAGGAGTGCCGTGGAGTCGCGTAGGCGAGGTAGCTATTTTGAGCTTTGTTGCACTGATTTGCTTTTACCTGCTTTACCTTTGGGTGCTGAGAGACCTTATCTTAGTTCTGAAGGCTCGACAAGGCAGATCCACGGAGGAGCTGATATTTGGAGGACAAGCTGTGGATAGGAGCAACCCTATCCCTAATCTACCAGCACCACCAAGTCAGGGCAATCCCGGGCCATTTGTTCCAGGCACGGGA
>AEL32131
ATGGATCCACAGAACGCCCTGTATTATCAGCCGCGGGTACCCACAGCAGCTCCGGCA---TCCGCAGGAGTGCCGTGGAGTCGCGTAGGCGAGGTAGCTATTTTGAGCTTTGTTGCACTGATTTGCTTTTACCTGCTTTACCTTTGGGTGCTGAGAGACCTTATCTTAGTTCTGAAGGCTCGACAAGGCAGATCCACGGAGGAGCTGATATTTGGAGGACAAGCTGTGGATAGGAGCAACCCTATCCCTAATCTACCAGCACCACCAAGTCAGGGCAATCCCGGGCCATTTGTTCCAGGCACGGGA
>ACZ04259
ATGGATTCACAGAACGCCCTGTATTATCAGCCGCGGGTACCCACAGCAGCTCCGACA---TCCGGAGGAGTGCCGTGGAGTCGCGTAGGCGAGGTAGCTATTTTGAGCTTTGTTGCATTGATTTGCTTTTACCTGCTTTACCTTTGGGTGCTGAGAGACCTTATCTTAGTTCTGAAGGCTCGACAAGGCAGATCCACGGAGGAGCTGATATTTGGTGGACAAGCTGTGGATAGGAGCAACCCTATCCCTAATCTACCAGCACCACCAAGTCAGGGCAATCCCGGGCCATTTGTTCCAGGCACGGGA
>ABQ40246
ATGGATCCACAGAACGCCCTGTACTATCAGCCGCGGGTACCCACAGCAGCTCCGGCA---TCCGCAGGAGTGCCGTGGAGTCGCGTAGGCGAGGTAGCTATTTTGAGCTTTGTTGCACTGATTTGCTTTTACTTGCTTTACCTTTGGGTGCTGAGAGACCTTATCTTAGTTCTGAAGGCTCGGCAAGGCAGATCCACGGAGGAGCTGATATTTGGAGGACAAGCTGTGGATAGGAGCAACCCTATCCCTAATCTACCAGCACCACCAAGTCAGGGCAATCCCGGGCCATTTGTTCCAGGCACGGGA
>ACZ04256
ATGGATTCACAGAACGCCCTGTATTATCAGCCGCGGGTACCCACAGCAGCTCCGACA---TCCGGAGGAGTGCCGTGGAGTCGCGTAGGCGAGGTAGCTATTTTGAGCTTTGTTGCATTGATTTGCTTTTACCTGCTTTACCTTTGGGTGCTGAGAGACCTTATCTTAGTTCTGAAGGCTCGACAAGGCAGATCCACGGAGGAGCTGATATTTGGTGGACAAGCTGTGGATAGGAGCAACCCTATCCCTAATCTACCAGCACCACCAAGTCAGGGCAATCCCGGGCCATTTGTTCCAGGCACGGGA
>ACZ04229
ATGGATCCACAGAACGCCCTGTATTATCAGCCGCGGGTACCCACAGCAGCTCCGACA---TCCGGAGGAGTGCCGTGGAGTCGCGTAGGCGAGGTAGCTATTTTGAGCTTTGTTGCATTGATTTGCTTTTACCTGCTTTACCTTTGGGTGCTGAGAGACCTTATCTTAGTTCTGAAGGCTCGACAAGGCAGATCCACGGAGGAGCTGATATTTGGTGGACAAGCTGTGGATAGGAGCAACCCTATCCCTAATCTACCAGCACCACCAAGTCAGGGCAATCCCGGGCCATTTGTTCCAGGCACGGGA
>ACZ04181
ATGGATCCACAGAACTCCTTGTATGTACAGCCGCGGGTACCCACAGCAGCTCCGACC---TCCGCAGGAGTGCCGTGGAGTCGCGTAGGCGAGGTAGCTATTTTGAGCTTTGTTGCATTGATTTGCTGTTACCTGCTTTACCTTTGGGTGCTGAGAGACCTTATCTTAGTTCTGAAGGCTCGCCAAGGCAGATCCACGGAGGAGCTGATATTTGGTGGACAAGCTGTGGATAGGAGCAACCCTATCCCTAATATACCAGCACCACCAAGTCAGGGCAATCCCGGGCCATTTGTTCCAGGCACGGGA
>ACF40535
ATGGATCCACAGAACTCCTTTCTTCTACAGCCGCGGGTACCCACAGCGACTCCTTCGCAGACAGGAGGAGTGCCGTGGAGTCACGTTGGCGAGGTAGCTATTTTGAGCTTTGTTGGTTTGATTTGCCTTTACCTGCTTTACCTTTGGGTGCTGAGAGATCTTATCTTAGTTCTGAAGGCTCGACAAGGGAGATCCACGGAGGAGCTGGTATTCGGCGAACAAGGTGTGGATAGGAGAGAACCTATCCCTAATAGATCAGCTTCTGCAGGTCCAGTGAATCCCGGACCATTTGTTCCTGGTTCGGGA
>ACF40532
ATGGATCCACAGAACTCCTTTCTTCTACAGCCGCGGGTACCCACAGCGACTCCTTCGCAGACAGGAGGAGTGCCGTGGAGTCACGTTGGCGAGGTAGCTATTTTGAGCTTTGTTGGTTTGATTTGCCTTTACCTGCTTTACCTTTGGGTGCTGAGAGATCTTATCTTAGTTCTTAAGGCTCGACAAGGGAGATCCACGGAGGAGCTGGTATTCGGCGAACAAGGTGTGGATAGGAGAGAACCTATCCCTAATAGATCAGCTTCTGCAGGTCCAGTGAATCCCGGACCATTTGTTCCTGGTTCGGGA
>ABQ40242
ATGGATCCACAGAACGCCCTGTATTATCAGCCGCGGGTACCCACAGCAGCTCCGGCA---TCCGCAGGAGTGCCGTGGAGTCGCGTAGGCGAGGTAGCTATTTTGAGCTTTGTTGCACTGATTTGCTTTTACCTGCTTTACCTTTGGGTGCTGAGAGACCTTATCTTAGTTCTGAAGGCTCGACAAGGCAGATCCACGGAGGAGCTGATATTTGGAGGACAAGCTGTGGATAGGAGCAACCCTATCCCTAATCTACCAGCACCACCAAGTCAGGGCAATCCCGGGCCATTTGTTCCAGGCACGGGA
>ACZ04184
ATGGATCCACAGAACGCCCTCTATTATCAGCCGCGGGTACCCACAGCAGCTCCGACA---TCCGGAGGAGTGCCGTGGAGTCGCGTAGGCGAGGTAGCTATTTTGAGCTTTGTTGCATTGATTTGCTTTTACCTGCTTTACCTTTGGGTGCTGAGAGACCTTATCTTAGTTCTGAAGGCTCGACAAGGCAGATCCACGGAGGAGCTGATATTTGGTGGACAAGCTGTGGATAGGAGCAACCCTATCCCTAATATACCAGCACCACCAAGTCAGGGCAATCCCGGGCCATTTGTTCCAGGCACGGGA
>ACF40538
ATGGATCCACAGAACTCCTTTCTTCTACAGCCGCGGGTACCCACAGCGACTCCTTCGCAGACAGGAGGAGTGCCGTGGAGTCACGTTGGCGAGGTAGCTATTTTGAGCTTTGTTGGTTTGATTTGCCTTTACCTGTTTTACCTTTGGGTGCTGAGAGATCTTATCTTAGTTCTGAAGGCTCGACAAGGGAGATCCACGGAAGAGCTGGTATTCGGCGAACAAGGTGTGGATAGGAGAGAACCTATCCCTAATAGATCAGCTTCTGCAGGTCCAGTGAATCCCGGACCATTTGTTCCTGGTTCGGGA
>ACZ04211
ATGGATCCACAGAACGCCCTGTATTATCAGCCGCGGGTACCCACAGCAGCTCCGACA---TCCGGAGGAGTGCCGTGGAGTCGCGTAGGCGAGGTAGCTATTTTGAGCTTTGTTGCATTGATTTGCTTTTACCTGCTTTACCTTTGGGTGCTGAGAGATCTTATCTTAGTTCTGAAGGCTCGACAAGGCAGATCCACGGAGGAGCTGATATTTGGTGGACAAGCTGTGGATAGGAGCAACCCTATCCCTAATATATCTGCACCACCAAGTCAGGGCAATCCCGGGCCATTTGTTCCAGGCACGGGA
>AEL31885
ATGGATCCACAGAACGCCCTGTATTATCAGCCGCGGGTACCCACAGCAGCTCCGGCA---TCCGCAGGAGTGCCGTGGAGTCGCGTAGGCGAGGTAGCTATTTTGAGCTTTGTTGCACTGATTTGCTTTTACCTGCTTTACCTTTGGGTGCTGAGAGACCTTATCTTAGTTCTGAAGGCTCGACAAGGCAGATCCACGGAGGAGCTGATATTTGGAGGACAAGCTGTGGATAGGAGCAACCCTATCCCTAATCTACCAGCACCACCAAGTCAGGGCAATCCCGGGCCATTTGTTCCAGGCACGGGA
>ACZ04217
ATGGATCCACAGAACGCCCTGTATTATCAGCCGCGGGTACCCACAGCAGCTCCGACA---TCCGGAGGAGTGCCGTGGAGTCGCGTAGGCGAGGTAGCTATTTTGAGCTTTGTTGCATTGATTTGCTTTTACCTGCTTTACCTTTGGGTGCTGAGAGATCTTATCTTAGTTCTGAAGGCTCGACAAGGCAGATCCACGGAGGAGCTGATATTTGGTGGACAAGCTGTGGATAGGAGCAACCCTATCCCTAATATATCTGCACCACCAAGTCAGGGCAATCCCGGGCCATTTGTTCCAGGCACGGGA
>ACZ04214
ATGGATCCACAGAACGCCCTGTATTATCAGCCGCGGGTACCCACAGCAGCTCCGACA---TCCGGAGGAGTGCCGTGGAGTCGCGTAGGCGAGGTAGCTATTTTGAGCTTTGTTGCATTGATTTGCTTTTACCTGCTTTACCTTTGGGTGCTGAGAGATCTTATCTTAGTTCTGAAGGCTCGACAAGGCAGATCCACGGAGGAGCTGATATTTGGTGGACAAGCTGTGGATAGGAGCAACCCTATCCCTAATATATCTGCACCACCAAGTCAGGGCAATCCCGGGCCATTTGTTCCAGGCACGGGA
>AEL32344
ATGGATCCACAGAACGCCCTCTATTATCAGCCGCGGGTACCCACAGCAGCTCCGGCA---TCCGCAGGAGTGCCGTGGAGTCGCGTAGGCGAGGTAGCTATTTTGAGCTTTGTTGCACTGATTTGCTTTTACCTGCTTTACCTTTGGGTGCTGAGAGACCTTATCTTAGTTCTGAAGGCTCGACAAGGCAGATCCACGGAGGAGCTGATATTTGGAGGACAAGCTGTGGATAGGAGCAACCCTATCCCTAATCTACCAGCACCACCAAGTCAGGGCAATCCCGGGCCATTTGTTCCGGGCACGGGA
>AEL32212
ATGGATCCACAGAACGCCCTGTATTATCAGCCGCGGGTACCCACAGCAGCTCCGACA---TCCGGAGGAGTGCCGTGGAGTCGCGTAGGCGAGGTAGCTATTTTGAGCTTTGTTGCATTGATTTGCTTTTACCTGCTTTACCTTTGGGTGCTGAGAGACCTTATCTTAGTTCTGAAGGCTCGACAAGGCAGATCCACGGAGGAGCTGATATTTGGTGGACAAGCTGTGGATAGGAGCAACCCTATCCCTAATCTACCTGCACCACCAAGTCAGGGCAATCCCGGGCCATTTGTTCCAGGCACGGGA
>AEL32347
ATGGATCCACAGAACGCCCTGTATTATCAGCCGCGGGTACCCACAGCAGCTCCGGCA---TCCGCAGGAGTGCCGTGGAGTCGCGTAGGCGAGGTAGCTATTCTGAGCTTTGTTGCACTGATTTGCTTTTACCTGCTTTACCTTTGGGTGCTGAGAGACCTTATCTTAGTTCTGAAGGCTCGACAAGGCAGATCCACGGAGGAGCTGATATTTGGAGGACAAGCTGTGGATAGGAGCAACCCTATCCCTAATCTACCAGCACCACCAAGTCAGGGCAATCCCGGGCCATTTGTTCCGGGCACGGGA
>AEL32341
ATGGATCCACAGAACGCCCTGTATTATCAGCCGCGGGTACCCACAGCAGCTCCGGCA---TCCGCAGGAGTGCCGTGGAGTCGCGTAGGCGAGGTAGCTATTTTGAGCTTTGTTGCACTGATTTGCTTTTACCTGCTTTACCTTTGGGTGCTGAGAGACCTTATCTTAGTTCTGAAGGCTCGACAAGGCAGATCCACGGAGGAGCTGATATTTGGAGGACAAGCTGTGGATAGGAGCAACCCTATCCCTAATCTACCAGCACCACCAAGTCAGGGCAATCCCGGGCCATTTGTTCCGGGCACGGGA
>AEL32188
ATGGATCCACAGAACGCCCTGTATTATCAGCCGCGGGTACCCACAGCAGCTCCGACA---TCCGGAGGAGTGCCGTGGAGTCGCGTAGGCGAGGTAGCTATTTTGACCTTTGTTGCATTGATTTGCTTTTACCTGCTTTACCTTTGGGTGCTGAGAGACCTTATCTTAGTTCTGAAGGCTCGACAAGGCAGATCCACGGAGGAGCTGATATTTGGTGGACAAGCTGTGGATAGGAGCAACCCTATCCCTAATCTACCTGCACCACCAAGTCAGGGCAATCCCGGGCCATTTGTTCCAGGCACGGGA
>AEL31939
ATGGATCCACAGAACGCCCTCTATTATCAGCCGCGGGTACCCACAGCAGCTCCGGCA---TCCGCAGGAGTGCCGTGGAGTCGCGTAGGCGAGGTAGCTATTTTGAGCTTTGTTGCACTGATTTGCTTTTACCTGCTTTACCTTTGGGTGCTGAGAGACCTTATCTTAGTTCTGAAGGCTCGACAAGGCAGATCCACGGAGGAGCTGATATTTGGAGGACAAGCTGTGGATAGGAGCAACCCTATCCCTAATCTACCAGCACCACCAAGTCAGGGCAATCCCGGGCCATTTGTTCCAGGCACGGGA
>AEL32227
ATGGATCCACAGAACGCCTTGTATTATCAGCCGCGGGTACCCACAGCAGCTCCGGCA---TCCGCAGGAGTGCCGTGGAGTCGCGTAGGCGAGGTAGCTATTTTGAGCTTTGTTGCACTGATTTGCTTTTACCTGCTATACCTTTGGGTGCTGAGAGACCTTATCTTAGTTCTGAAGGCTCGACAAGGCAGGTCCACGGAGGAGCTGATATTTGGAGGACAAGCTGTGGATAGGAGCAACCCTATCCCTAATCTACCAGCACCACCAAGTCAGGGCAATCCCGGGCCATTTGTTCCAGGCACGGGA
>AEL32224
ATGGATCCACAGAACGCCCTGTATTATCAGCCGCGGGTACCCACAGCAGCTCCGACA---TCCGGAGGAGTGCCGTGGAGTCGCGTAGGCGAGGTAGCTATTTTGAGCTTTGTTGCATTGATTTGCTTTTACCTGCTTTACCTTTGGGTGCTGAGAGACCTTATCTTAGTTCTGAAGGCTCGACAAGGCAGATCCACGGAGGAGCTGATATTTGGTGGACAAGCTGTGGATAGGAGCAACCCTATCCCTAATCTACCTGCACCACCAAGTCAGGGCAATCCCGGGCCATTTGTTCCAGGCACGGGA
>AEL32182
ATGGATCCACAGAACGCCCTGTATTATCAGCCGCGGGTACCCACAGCAGCTCCGACA---TCCGGAGGAGTGCCGTGGAGTCGCGTAGGCGAGGTAGCTATTTTGAGCTTTGTTGCATTGATTTGCTTTTACCTGCTTTACCTTTGGGTGCTGAGAGACCTTATCTTAGTTCTGAAGGCTCGACAAGGCAGATCCACGGAGGAGCTGATATTTGGTGGACAAGCTGTGGATAGGAGCAACCCTATCCCTAATCTACCTGCACCACCAAGTCAGGGCAATCCCGGGCCATTTGTTCCAGGCACGGGA
>AEL31933
ATGGATCCACAGAACGCCCTGTATTATCAGCCGCGGGTACCCACAGCAGCTCCGGCA---TCCGCAGGAGTGCCGTGGAGTCGCGTAGGCGAGGTAGCTATTTTGAGCTTTGTTGCACTGATTTGCTTTTACCTGCTTTACCTTTGGGTGCTGAGAGACCTTATCTTAGTTCTGAAGGCTCGACAAGGCAGATCCACGGAGGAGCTGATATTTGGAGGACAAGCTGTGGATAGGAGCAACCCTATCCCTAATCTACCAGCACCACCAATTCAGGGCAATCCCGGGCCCTTTGTTCCAGGCACGGGA
>AEL31930
ATGGATCCACAGAACGCCCTGTATTATCAGCCGCGGGTACCCACAGCAGCTCCGGCA---TCCGCAGGAGTGCCGTGGAGTCGCGTAGGCGAGGTAGCTATTTTGAGCTTTGTTGCACTGATTTGCTTTTACCTGCTTTACCTTTGGGTGCTAAGAGACCTTATCTTAGTTCTGAAGGCTCGACAAGGCAGATCCACGGAGGAGCTGATATTTGGAGGACAAGCTGTGGATAGGAGCAACCCTATCCCTAATCTACCAGCACCACCAAGTCAGGGCAATCCCGGGCCATTTGTTCCAGGCACGGGA
>ABQ40261
ATGGATCCACAGAACGCCCTGTATTATCAGCCGCGGGTACCCACAGCAGCTCCGGCA---TCCGCAGGAGTGCCGTGGAGTCGCGTAGGCGAGGTAGCTATTTTGAGCTTTGTTGCACTGATTTGCTTTTACCTGCTTTACCTTTGGGTGCTGAGAGACCTTATTCTAGTTCTGAAGGCTCGACAAGGCAGATCCACGGAGGAGCTGATATTTGGAGGACAAGCTGTGGATAGGAGCAACCCTATCCCTAATCTACCAGCACCACCAAGTCAGGGCAATCCCGGGCCATTTGTTCCAGGCACGGGA
>AEL31936
ATGGATCCACAGAACGCCCTGTATTATCAGCCGCGGGTACCCACAGCAGCTCCGGCA---TCCGCAGGAGTGCCGTGGAGTCGCGTAGGCGAGGTAGCTATTTTGAGCTTTGTTGCACTGATTTGCTTTTACCTGCTTTACCTTTGGGTGCTAAGAGACCTTATCTTAGTTCTGAAGGCTCGACAAGGCAGATCCACGGAGGAGCTGATATTTGGAGGACAAGCTGTGGATAGGAGCAACCCTATCCCTAATCTACCAGCACCACCAAGTCAGGGCAATCCCGGGCCATTTGTTCCAGGCACGGGA
>AEL32185
ATGGATCCACAGAACGCCCTGTATTATCAGCCGCGGGTACCCACAGCAGCTCCGACA---TCCGGAGGAGTGCCGTGGAGTCGCGTAGGCGAGGTAGCTATTTTGAGCTTTGTTGCATTGATTTGCTTTTACCTGCTTTACCTTTGGGTGCTGAGAGACCTTATCTTAGTTCTGAAGGCTCGACAAGGCAGATCCACGGAGGAGCTGATATTTGGTGGACAAGCTGTGGATAGGAGCAACCCTATCCCTAATCTACCTGCACCACCAAGTCAGGGCAATCCCGGGCCTTTTGTTCCAGGCACGGGA
>ACF40349
ATGGATCCACAGAACGCCCTGTATTATCAGCCGCGGGTACCCACAGCAGCTCCGACA---TCCGGAGGAGTGCCGTGGAGTCGCGTAGGCGAGGTAGCTATTTTGAGCTTTGTTGCATTGATTTGCTTTTACCTGCTTTACCTTTGGGTGCTGAGAGACCTTATCTTAGTTCTGAAGGCTCGACAAGGCAGATCCACGGAGGAGCTGATATTTGGTGGACAAGCTGTGGATAGGAGCAACCCTATCCCTAATCTACCTGCACCACCAAGTCAGGGCAATCCCGGGCCTTTTGTTCCAGGCACGGGA
>ABQ40305
ATGGATCCACAGAACGCTCTGTATTATCAGCCGCGGGTACCCACAGCAGCTCCGGCA---TCCGCAGGAGTGCCGTGGAGTCGCGTAGGCGAGGTAGCTATTTTGAGCTTTGTTGCACTGATTTGCTTTTACCTGCTTTACCTTTGGGTGCTGAGAGACCTTATCTTAGTTCTGAAGGCTCGACAAGGCAGATCCACGGAGGAGCTGATATTTGGAGGACAAGCTGTGGATAGGAGCAACCCTATCCCTAATCTACCAGCACCACCAAGTCAGGGCAATCCCGGGCCATTTGTTCCAGGCACGGGA
>AEL32194
ATGGATCCACAGAACGCCCTGTATTATCAGCCGCGGGTACCCACAGCAGCTCCGACA---TCCGGAGGAGTGCCGTGGAGTCGCGTAGGCGAGGTAGCTATTTTGAGCTTTGTTGCATTGATTTGCTTTTACCTGCTTTACCTTTGGGTGCTGAGAGACCTTATCTTAGTTCTGAAGGCTCGACAAGGCAGATCCACGGAGGAGCTGATATTTGGTGGACAAGCTGTGGATAGGAGCAACCCTATCCCTAATCTACCTGCACCACCAAGTCAGGGCAATCCCGGGCCATTTGTTCCAGGCACGGGA
>ABQ40309
ATGGATCCACAGAACGCCCTGTATTATCAGCCGCGGGTACCCACAGCAGCTCCGGCA---TCCGCAGGAGTGCCGTGGAGTCGCGTAGGCGAGGTAGCTATTTTGAGCTTTGTTGCACTGATTTGCTTTTACCTGCTTTACCTTTGGGTGCTGAGAGACCTTATCTTAGTTCTGAAGGCTCGACAAGGCAGATCCACGGAGGAGCTGATATTTGGAGGACAAGCTGTGGATAGGAGCAACCCTATCCCTAATCTACCAGCACCACCAAGTCAGGGCAATCCCGGGCCATTTGTTCCAGGCACGGGA
>ACF40340
ATGGATCCACAGAACGCCCTGTATTATCAGCCGCGGGTACCCACAGCAGCTCCGGCA---TCCGCAGGAGTGCCGTGGAGTCGCGTAGGCGAGGTAGCTATTTTGAGCTTTGTTGCACTGATTTGCTTTTACCTGCTTTACCTTTGGGTGCTGAGAGACCTTATCTTAGTTCTGAAGGCTCGACAAGGCAGATCCACGGAGGAGCTGATATTTGGAGGACAAGCTGTGGATAGGAGCAACCCTATCCCTAATCTACCAGCACCACCAAGTCAGGGCAATCCCGGGCCATTTGTTCCAGGCACGGGA
>ACF40343
ATGGATCCACAGAACGCCCTGTACTATCAGCCGCGGGTACCCACAGCAGCTCCGGCA---TCCGCAGGAGTGCCGTGGAGTCGCGTAGGCGAGGTAGCTATTTTGAGCTTTGTTGCACTGATTTGCTTTTACCTGCTTTACCTTTGGGTGCTGAGAGACCTTATCTTAGTTCTGAAGGCTCGACAAGGCAGATCCACGGAGGAGCTGATATTTGGAGGACAAGCTGTGGATAGGAGCAACCCTATCCCTAATCTACCAGCACCACCAAGTCAGGGTAATCCCGGGCCATTTGTTCCAGGCACGGGA
>AEL32197
ATGGATCCACAGAACGCCCTGTATTATCAGCCGCGGGTACCCACAGCAGCTCCGACA---TCCGGAGGAGTGCCGTGGAGTCGCGTAGGCGAGGTAGCTATTTTGAGCTTTGTTGCATTGATTTGCTTTTACCTGCTTTACCTTTGGGTGCTGAGAGACCTTATCTTAGTTCTGAAGGCTCGACAAGGCAGATCCACGGAGGAGCTGATATTTGGTGGACAAGCTGTGGATAGGAGCAACCCTATCCCTAATCTACCTGCACCACCAAGTCAGGGCAATCCCGGGCCATTTGTTCCAGGCACGGGA
>ACF40346
ATGGATCCACAGAACGCCCTGTACTATCAGCCGCGGGTACCCACAGCAGCTCCGGCA---TCCGCAGGAGTGCCGTGGAGTCGCGTAGGCGAGGTAGCTATTTTGAGCTTTGTTGCACTGATTTGCTTTTACCTGCTTTACCTTTGGGTGCTGAGAGACCTTATCTTAGTTCTGAAGGCTCGACAAGGCAGATCCACGGAGGAGCTGATATTTGGAGGACAAGCTGTGGATAGGAGCAACCCTATCCCTAATCTACCAGCACCACCAAGTCAGGGCAATCCCGGGCCATTTGTTCCAGGCACGGGA
>ACF40409
ATGGATCCACAGAACTCCTTTCTTCTACAGCCGCGGGTACCCACAGCAGCTCCGACA---TCCGGAGGAGTGCCGTGGAGTCGCGTCGGCGAGGTAGCTATTTTGAGCTTTGTTGGATTGATTTGCTTTTACTTGGTTTACCTTTGGGTGCTGAGAGATCTTATCTTAGTTCTGAAGGCTCGACAAGGCAGATCCACGGAGGAGCTGATATTTGGAATAGAAGCTGTGGATAGGAGTAACCCTATCCCTAATACACAAGCACCACCAAGTCAGGGGAATCCCGGGCCGTTTGTTCCAGGCACGGGA
>AEL32269
ATGGATCCACAGAACGCCCTGTATTATCAGCCGCGGGTACCCACAGCAGCTCCGACA---TCCGGAGGAGTGCCGTGGAGTCGCGTAGGCGAGGTAGCTATTTTGAGCTTTGTTGCATTGATTTGCTTTTACCTGCTTTACCTTTGGGTGCTGAGAGACCTTATCTTAGTTCTGAAGGCTCGACAAGGCAGATCCACGGAGGAGCTGATATTTGGTGGACAAGCTGTGGATAGGAGCAACCCTATCCCTAATCTACCAGCACCACCAAGTCAGGGCATTCCCGGGCCATTTGTTCCAGGCACGGGA
>ACF40403
ATGGATCCACAGAACTCCTTTCTTCTACAGCCGCGGGTACCCACAGCAGCTCCGACA---TCCGGAGGAGTGCCGTGGAGTCGCGTCGGCGAGGTAGCTATTTTGAGCTTTGTTGGATTGATTTGCTTTTACTTGCTTTACCTTTGGGTGCTGAGAGATCTTATCTTAGTTCTGAAGGCTCGACAAGGCAGATCCACGGAGGAGCTGATATTTGGAATACAAGCTGTGGATAGGAGTAACCCTATCCCTAATACACAAGCACCACCAACTCAGGGGAATCCCGGGCCGTTTGTTCCAGGCACGGGA
>ACF40400
ATGGATCCACAGAACTCCTTTCTTCTACAGCCGCGGGTACCCACTGCAGCTCCGACA---TCCGGAGGAGTGCCGTGGAGTCGCGTCGGCGAGGTAGCTATTTTGAGCTTTGTTGGATTGATTTGCCTTTACTTGCTTTACCTTTGGGTGCTGAGAGATCTTATCTTAGTTCTGAAGGCTCGACAAGGCAGATCCACGGAGGAGCTGATATTTGGAATACAAGCTGTGGATAGGAGTAACCCTATCCCTAATACACAAGCACCACCAAGTCAGGGGAATCCCGGGCCGTTTGTTCCAGGCACGGGA
>ACF40406
ATGGATCCACAGAACTCCTTTCTTCTACAGCCGCGGGTACCCACAGCAGCTCCGACA---TCCGGAGGAGTGCCGTGGAGTCGCGTCGGCGAGGTAGCTATTTTGAGCTTTGTTGGATTGATTTGCTTTTACTTGCTTTACCTTTGGGTGCTGAGAGATCTTATCTTAGTTCTGAAGGCTCGACAAGGCAGATCCACGGAGGAGCTGATATTTGGAATAGAAGCTGTGGATAGGAGTAACCCTATCCCTAATACACAAGCACCACCAAGTCAGGGGAATCCCGGGCCGTTTGTTCCAGGCACGGGA
>ABQ40265
ATGGATCCACAGAACGCCCTGTATTATCAGCCGCGGGTACCCACAGCAGCTCCGGCA---TCCGCAGGAGTGCCGTGGAGTCGCGTAGGCGAGGTAGCTATTTTGAGCTTTGTTGCACTGATTTGCTTTTACCTGCTTTACCTTTGGGTGCTGAGAGACCTTATCTTAGTTCTGAAGGCTCGACAAGGCAGATCCACGGAGGAGCTGATATTTGGAGGACAAGCTGTGGATAGGAGCAACCCTATCCCTAATCTACCAGCACCACCAAGTCAGGGCAATCCCGGGCCATTTGTTCCAGGCACGGGA
>AEL32218
ATGGATCCACAGAACGCCCTGTACTATCAGCCGCGGGTACCCACAGCAGCTCCGGCA---TCCGCAGGAGTGCCGTGGAGTCGCGTAGGCGAGGTAGCTATTTTGAGCTTTGTTGCACTGATTTGCTTTTACCTGCTTTACCTTTGGGTGCTGAGAGACCTTATCTTAGTTCTGAAGGCTCGACAAGGCAGATCCACGGAGGAGCTGATATTTGGAGGACAAGCTGTGGATAGGAGCAACCCTATCCCTAATCTACCAGCACCACCAATTCAGGGCAATCCCGGGCCATTTGTTCCAGGCACGGGA
>ACZ04139
ATGGATCCACAGAACGCCCTGTATTATCAGCCGCGGGTACCCACAGCAGCTCCGGCA---TCCGCAGGAGTGCCGTGGAGTCGCGTAGGCGAGGTAGCTATTTTGAGCTTTGTTGCACTGATTTGCTTTTACCTGCTTTACCTTTGGGTGCTGAGAGACCTTATCTTAGTTCTGAAGGCTCGACAAGGCAGATCCACGGAGGAGCTGATATTTGGAGGACAAGCTGTGGATAGGAGCAACCCTATCCCTAATATACCAGCACCACCAAGTCAGGGCAATCCCGGGCCATTTGTTCCAGGCACGGGA
>ACZ04136
ATGGATCCACAGAACGCCCTGTATTATCAGCCGCGGGTACCCACAGCAGCTCCGGCA---TCCGCAGGAGTGCCGTGGAGTCGCGTAGGCGAGGTAGCTATTTTGAGCTTTGTTGCACTGATTTGCTTTTACCTGCTTTACCTTTGGGTGCTGAGAGACCTTATCTTAGTTCTGAAGGCTCGACAAGGCAGATCCACGGAGGAGCTGATATTTGGAGGACAAGCTGTGGATAGGAGCAACCCTATCCCTAATCTACCAGCACCACCAAGTCAGGGCAATCCCGGGCCATTTGTTCCAGGCACGGGA
>ABQ40218
ATGGATCCACAGAACGCCCTGTACTATCAGCCGCGGGTACCCACAGCAGCTCCGGCA---TCCGCAGGAGTGCCGTGGAGTCGCGTAGGCGAGGTAGCTATTTTGAGCTTTGTTGCACTGATTTGCTTTTACTTGCTTTACCTTTGGGTGCTGAGAGACCTTATCTTAGTTCTGAAGGCTCGGCAAGGCAGATCCACGGAGGAGCTGATATTTGGAGGACAAGCTGTGGATAGGAGCAACCCTATCCCTAATCTACCAGCACCACCAAGTCAGGGCAATCCCGGGCCATTTGTTCCAGGCACGGGA
>CAA12328
ATGGATCCACAGAACTCCTTGTATGTACAGCCGCGGGTACCCACAGCAGCTCCGACC---TCCGCAGGAGTGCCGTGGAGTCGCGTAGGCGAGGTAGCTATTTTGAGCTTTGTTGCATTGATTTGCTTTTACCTGCTTTACCTTTGGGTGCTGAGAGACCTTATCTTAGTTCTGAAGGCTCGCCAAGGCAGATCCACGGAGGAGCTGATATTTGGTGGACAAGCTGTGGATAGGAGCAACCCTATCCCTAATATACCAGCACCACCAAGTCAGGGCAATCCCGGGCCATTTGTTCCAGGCACGGGA
>ABX71790
ATGGATCCACAGAACGCCCTGTATTATCAGCCGCGGGTACCCACAGCAGCTCCGGCA---TCCGCAGGAGTGCCGTGGAGTCGCGTAGGCGAGGTAGCTATTTTGAGCTTTGTTGCACTGATTTGCTTTTACCTGCTTTACCTTTGGGTGCTGAGAGACCTTATCTTAGTTCTGAAGGCTCGACAAGGCAGATCCACGGAGGAGCTGATATTTGGAGGACAAGCTGTGGATAGGAGCAACCCTATCCCTAATCTACCAGCACCACCAAGTCAGGGCAATCCCGGGCCATTTGTTCCAGGCACGGGA
>CAA12321
ATGGATCCACAGAACTCCTTGTATGTACAGCCGCGGGTACCCACAGCAGCTCCGACC---TCCGCAGGAGTGCCGTGGAGTCGCGTAGGCGAGGTAGCTATTTTGAGCTTTGTTGCATTGATTTGCTTTTACCTGCTTTACCTTTGGGTGCTGAGAGACCTTATCTTAGTTCTGAAGGCTCGCCAAGGCAGATCCACGGAGGAGCTGATATTTGGTGGACAAGCTGTGGATAGGAGCAACCCTATCCCTAATATACCAGCACCACCAAGTCAGGGCAATCCCGGGCCATTTGTTCCAGGCACGGGA
>AEL32299
ATGGATCCACAGAACGCCCTGTATTATCAGCCGCGGGTACCCATAGCAGCTCCTACA---TCCGGAGGAGTGCCGTGGAGTCGCGTAGGCGAGGTAGCTATTTTGAGCTTTGTTGCATTGATTTGCTTTTACCTGCTTTACCTTTGGGTGCTGAGAGACCTTATCTTAGTTCTGAAGGCTCGACAAGGCAGATCCACGGAGGAGCTGATATTTGGTGGACAAGCTGTGGATAGGAGCAACCCTATCCCTAATCTACCTGCACCACCAAGTCAGGGCAATCCCGGGCCTTTTGTTCCAGGCACGGGA
>AEL32296
ATGGATCCACAGAACGCCCTGTATTATCAGCCGCGGGTACCCATAGCAGCTCCGACA---TCCGGAGGAGTGCCGTGGAGTCGCGTAGGCGAGGTAGCTATTTTGAGCTTTGTTGCATTGATTTGCTTTTACCTGCTTTACCTTTGGGTGCTGAGAGACCTTATCTTAGTTCTGAAGGCTCGACAAGGCAGATCCACGGAGGAGCTGATATTTGGTGGACAAGCTGTGGATAGGAGCAACCGTATCCCTAATCTACCTGCACCACCAAGTCAGGGCAATCCCGGGCCTTTTGTTCCAGGCACGGGA
>AEL32293
ATGGATCCACAGAACGCCCTGTATTATCAGCCGCGGGTACCCATAGCAGCTCCGACA---TCCGGAGGAGTGCCGTGGAGTCGCGTAGGCGAGGTAGCTATTTTGAGCTTTGTTGCATTGATTTGCTTTTACCTGCTTTACCTTTGGGTGCTGAGAGACCTTATCTTAGTTCTGAAGGCTCGACAAGGCAGATCCACGGAGGAGCTGATATTTGGTGGACAAGCTGTGGATAGGAGCAACCGTATCCCTAATCTACCTGCACCACCAAGTCAGGGCAATCCCGGGCCTTTTGTTCCAGGCACGGGA
>AEL32290
ATGGATCCACAGAACGCCCTGTATTATCAGCCGCGGGTACCCATAGCAGCTCCGACA---TCCGGAGGAGTGCCGTGGAGTCGCGTAGGCGAGGTAGCTATTTTGAGCTTTGTTGCATTGATTTGCTTTTACCTGCTTTACCTTTGGGTGCTGAGAGACCTTATCTTAGTTCTGAAGGCTCGACAAGGCAGATCCACGGAGGAGCTGATATTTGGTGGACAAGCTGTGGATAGGAGCAACCCTATCCCTAATCTACCTGCACCACCAAGTCAGGGCAATCCCGGGCCTTTTGTTCCAGGCACGGGA
>AEL32092
ATGGATCCACAGAACGCCCTGTATTATCAGCCGCGGGTACCCACAGCAGCTCCGGCA---TCCGCAGGAGTGCCGTGGAGTCGCGTAGGCGAGGTAGCTATTTTGAGCTTTGTTGCATTGATTTGCTTTTACCTGCTTTACCTTTGGGTGCTGAGAGACCTTATCTTAGTTCTGAAGGCTCGACAAGGCAGATCCACGGAGGAGCTGATATTTGGAGGACAAGCTGTGGATAGGAGCAACCCTATCCCTAATCTACCAGCACCACCAAGTCAGGGCAATCCCGGGCCATTTGTTCCAGGCACGGGA
>AEL32095
ATGGATCCACAGAACGCTCTGTATTATCAGCCGCGGGTACCCACAGCAGCTCCGGCA---TCCGCAGGAGTGCCGTGGAGTCGCGTAGGCGAGGTAGCTATTTTGAGCTTTGTTGCACTGATTTGCTTTTACCTGCTTTACCTTTGGGTGCTGAGAGACCTTATCTTAGTTCTGAAGGCTCGACAAGGCAGATCCACGGAGGAGCTGATATTTGGAGGACAAGCTGTGGATAGGAGCAACCCTATCCCTAATCTACCAGCACCACCAAGTCAGGGCAATCCCGGGCCATTTGTTCCAGGCACGGGA
>ABQ40163
ATGGATCCACAGAACGCCCTGTATTATCAGCCGCGGGTACCCACAGCAGCTCCGGCA---TCCGCAGGAGTGCCGTGGAGTCGCGTAGGCGAGGTAGCTATTTTGAGCTTTGTTGCACTGATTTGCTTTTACCTGCTTTACCTTTGGGTGCTGAGAGACCTTATCTTAGTTCTGAAGGCTCGACAAGGCAGATCCACGGAGGAGCTGATATTTGGAGGACAAGCTGTGGATAGGAGCAACCCTATCCCTAATCTACCAGCACCACCAAGTCAGGGCAATCCCGGGCCATTTGTTCCAGGCACGGGA
>AEL32098
ATGGATCCACAGAACGCCCTGTATTATCAGCCGCGGGTACCCACAGCAGCTCCGGCA---TCCGCAGGAGTGCCGTGGAGTCGCGTAGGCGAGGTAGCTATTTTGAGCTTTGTTGCACTGATTTGCTTTTACCTGCTTTACCTTTGGGTGCTGAGAGACCTTATCTTAGTTCTGAAGGCTCGACAAGGCAGATCCACGGAGGAGCTGATATTTGGAGGACAAGCTGTGGATAGGAGCAACCCTATCCCTAATCTACCAGCACCACCAAGTCAGGGCAATCCCGGGCCATTTGTTCCAGGCACGGGA
>ABQ40277
ATGGATCCACAGAACGCCCTGTATTATCAGCCGCGGGTACCCACAGCAGCTCCGGCA---TCCGCAGGAGTGCCGTGGAGTCGCGTAGGCGAGGTAGCTATTTTGAGCTTTGTTGCACTGATTTGCTTTTACCTGCTTTACCTTTGGGTGCTGAGAGACCTTATCTTAGTTCTGAAGGCTCGACAAGGCAGATCCACGGAGGAGCTGATATTTGGAGGACAAGCTGTGGATAGGAGCAACCCTATCCCTAATCTACCAGCACCACCAAGTCAGGGCAATCCCGGGCCATTTGTTCCAGGCACGGGA
>AEL32137
ATGGATCCACAGAACGCCCTGTATTATCAGCCGCGGGTACCCACAGCAGCTCCGGCA---TCCGCAGGAGTGCCGTGGAGTCGCGTAGGCGAGGTAGCTATTTTGAGCTTTGTTGCACTGATTTGCTTTTACCTGCTTTACCTTTGGGTGCTGAGAGACCTTATCTTAGTTCTGAAGGCTCGACAAGGCAGATCCACGGAGGAGCTGATATTTGGAGGACAAGCTGTGGATAGGAGCAACCCTATCCCTAATCTACCAGCACCACCAAGTCAGGGCAATCCCGGGCCATTTGTTCCAGGCACGGGA
>ABX71777
ATGGATCCACAGAACGCCCTGTATTATCAGCCGCGGGTACCCACAGCAGCTCCGACA---TCCGGAGGAGTGCCGTGGAGTCGCGTAGGCGAGGTAGCTATTTTGAGCTTTGTTGCATTGATTTGCTTTTACCTGCTTTACCTTTGGGTGCTGAGAGACCTTATCTTAGTTCTGAAGGCTCGACAAGGCAGATCCACGGAGGAGCTGATATTTGGTGGACAAGCTGTGGATAGGAGCAACCCTATCCCTAATCTACCAGCACCACCAAGTCAGGGCATTCCCGGGCCATTTGTTCCAGGCACGGGA
>ABX71773
ATGGATCCACAGAACGCCCTGTATTATCAGCCGCGGGTACCCACAGCAGCTCCGACA---TCCGGAGGAGTGCCGTGGAGTCGCGTAGGCGAGGTAGCTATTTTGAGCTTTGTTGCATTGATTTGCTTTTACCTGCTTTACCTTTGGGTGCTGAGAGACCTTATCTTAGTTCTGAAGGCTCGACAAGGCAGATCCACGGAGGAGCTGATATTTGGAGGACAAGCTGTGGATAGGAGCAACCCTATCCCTAATCTACCAGCACCACCAAGTCAGGGCAATCCCGGGCCATTTGTTCCAGGCACGGGA
>AEL32134
ATGGATCCACAGAACGCCCTGTATTATCAGCCGCGGGTACCCACAGCAGCTCCGGCA---TCCGCAGGAGTGCCGTGGAGTCGCGTAGGCGAGGTAGCTATTTTGAGCTTTGTTGCACTGATTTGCTTTTACCTGCTTTACCTTTGGGTGCTGAGAGACCTTATCTTAGTTCTGAAGGCTCGACAAGGCAGATCCACGGAGGAGCTGATATTTGGAGGACAAGCTGTGGATAGGAGCAACCCTATCCCTAATCTAGCAGCACCACCAAGTCAGGGCAATCCCGGGCCATTTGTTCCAGGCACGGGA
>ABQ40116
ATGGATCCACAGAACGCCCTGTATTATCAGCCGCGGGTACCCACAGCAGCTCCGGCA---TCCGCAGGAGTGCCGTGGAGTCGCGTAGGCGAGGTAGCTATTTTGAGCTTTGTTGCACTGATTTGCTTTTACCTGCTTTACCTTTGGGTGCTGAGAGACCTTATCTTAGTTCTGAAGGCTCGACAAGGCAGATCCACGGAGGAGCTGATATTTGGAGGACAAGCTGTGGATAGGAGCAACCCTATCCCTAATCTACCAGCACCACCAAGTCAGGGCAATCCCGGGCCATTTGTTCCGGGCACGGGA
>AEL32002
ATGGATCCACAGAACGCCCTGTACTATCAGCCGCGGGTACCCACAGCAGCTCCGGCA---TCCGCAGGAGTGCCGTGGAGTCGCGTAGGCGAGGTAGCTATTTTGAGCTTTGTTGCACTGATTTGCTTTTACCTGCTTTACCTTTGGGTGCTGAGAGACCTTATCTTAGTTCTGAAGGCTCGGCAAGGCAGATCCACGGAGGAGCTGATATTTGGAGCACAAGCTGTGGATAGGAGCAACCCTATCCCTAATCTACCAGCACCACCAAGTCAGGGCAATCCCGGGCCATTTGTTCCAGGCACGGGA
>AEL32005
ATGGATCCACAGAACGCCTTGTACTATCAGCCGCGGGTACCCACAGCAGCTCCGGCA---TCCGCAGGAGTGCCGTGGAGTCGCGTAGGCGAGGTAGCTATTTTGAGCTTTGTTGCACTGATTTGCTTTTACCTGCTTTACCTTTGGGTGCTGAGAGACCTTATCTTAGTTCTGAAGGCTCGGCAAGGCAGATCCACGGAGGAGCTGATATTTGGAGGACAAGCTGTGGATAGGAGCAACCCTATCCCTAATCTACCAGCACCACCAAGTCAGGGCAATCCCGGGCCATTTGTTCCAGGCACGGGA
>AEL31981
ATGGATCCACAGAACGCCCTGTACTATCAGCCGCGGGTACCCACAGCAGCTCCGGCA---TCCGCAGGAGTGCCGTGGAGTCGCGTAGGCGAGGTAGCTATTTTGAGCTTTGTTGCACTGATTTGCTTTTACCTGCTTTACCTTTGGGTGCTGAGAGACCTTATCTTAGTTCTGAAGGCTCGGCAAGGCAGATCCACGGAGGAGCTGATATTTGGAGGACAAGTTGTGGATAGGAGCAACCCTATCCCTAATCTACCAGCACCACCAAGTCAGGGCAATCCCGGGCCATTTGTTCCAGGCACGGGA
>ACF40370
ATGGATCCACAGAACTCCTTTCTTCTACAGCCGCGGGTACCCACAGCAGCTCCGACA---TCCGGAGGAGTGCCGTGGAGTCGCGTCGGCGAGGTAGCTATTTTGAGCTTTGTTGGATTGATTTGCTTTTACTTGCTTTACCTTTGGGTGCTGAGAGATCTTATCTTAGTTCTGAAGGCTCGACAAGGCAGATCCACGGAGGAGCTGATATTTGGAATACAAGCTGTGGATAGGAGTAACCCTATCCCTAATACACAAGCACCACCAACTCAGGGGAATCCCGGGCCGTTTGTTCCAGGCACGGGA
>ACF40373
ATGGATCCACAGAACTCCTTTCTTCTACAGCCGCGGGTACCCACAGCAGCTCCGACA---TCCGGAGGAGTGTCGTGGAGTCGCGTCGGCGAGGTAGCTATTTTGAGCTTTGTTGGATTGATTTGCTTTTACCTGCTTTACCTTTGGGTGCTGAGAGATCTTATCTTAGTTCTGAAGGCTCGACAAGGCAGATCCACGGAGGAGCTGATATTTGGAATACAAGCTGTGGATAGGAGCAACCCTATCCCTAATACACAGGCACCACCAAGTCAGGGGAATCCCGGGCCGTTTGTTCCAGGCACGGGA
>ACF40376
ATGGATCCACAGAACTCCTTTCTTTTACAGCCGCGGGTACCCACAGCAGCTCCGACA---TCCGGAGGAGTGTCGTGGAGTCGCGTCGGCGAGGTAGCTATTTTGAGCTTTGTTGGATTGATTTGCTTTTACCTGCTTTACCTTTGGGTGCTGAGAGATCTTATCTTAGTTCTGAAGGCTCGACAAGGCAGATCCACGGAGGAGCTGCTATTTGGAATACAAGCTGTGGATAGGAGCAACCCTATCCCTAATACACAGGCACCACCAAGTCAGGGGAATCCCGGGCCGTTTGTTCCAGGCACGGGA
>ACF40379
ATGGATCCACAGAACTCCTTTCTTTTACAGCCGCGGGTACCCACAGCAGCTCCGACA---TCCGGAGGAGTGTCGTGGAGTCGCGTCGGCGAGGTAGCTATTTTGAGCTTTGTTGGATTGATTTGCTTTTACCTGCTTTACCTTTGGGTGCTGAGAGATCTTATCTTAGTTCTGAAGGCTCGACAAGGCAGATCCACGGAGGAGCTGATATTTGGAATACAAGCTGTGGATAGGAGCAACCCTATCCCTAATACACAGGCACCACCAAGTCAGGGGAATCCCGGGCCGTTTGTTCCAGGCACGGGA
>ACZ04253
ATGGATCCACAGAACGCCCTGTATTATCAGCCGCGGGTACCCACAGCAGCTCCGACA---TCCGGAGGAGTGCCGTGGAGTCGCGTAGGCGAGGTAGCTATTTTGAGCTTTGTTGCATTGATTTGCTTTTACCTGCTTTACCTTTGGGTGCTGAGAGATCTTATCTTAGTTCTGAAGGCTCGACAAGGCAGATCCACGGAGGAGCTGATATTTGGTGGACAAGCTGTGGATAGGAGCAACCCTATCCCTAATATATCTGCACCACCAAGTCAGGGCAATCCCGGGCCATTTGTTCCAGGCACGGGA
>ACZ04250
ATGGATCCACAGAACGCCCTGTATTATCAGCCGCGGGTACCCACAGCAGCTCCGACA---TCCGGAGGAGTGTCGTGGAGTCGCGTAGGCGAGGTAGCTATTTTGAGCTTTGTTGCATTGATTATCTTTTACCTGCTTTACCTTTGGGTGCTGAGAGACCTTATCTTAGTTCTGAAGGCTCGACAAGGCAGATCCACGGAGGAGCTGATATTTGGTGGACAAGCTGTGGATAGGAACAACCCTATCCCTAATCTACCAGCACCGCCAAGTCAGGGCAATCCCGGGCCATTTGTTCCAGGCACGGGA
>ACZ04310
ATGGATCCACAGAACGCCCTCTATTATCAGCCGCGGGTACCCACAGCAGCTCCGGCA---TCCGCAGGAGTGCCGTGGAGTCGCGTAGGCGAGGTAGCTATTTTGAGCTTTGTTGCACTGATTTGCTTTTACCTGCTTTACCTTTGGGTGCTGAGAGACCTTATCTTAGTTCTGAAGGCTCGACAAGGCAGATCCACGGAGGAGCTGATATTTGGAGGACAAGCTGTGGATAGGAGCAACCCTATCCCTAATCTACCAGCGCCACCAAGTCAGGGCAATCCCGGGCCATTTGTTCCAGGCACGGGA
>AEL32266
ATGGATCCACAGAACGCCCTTTATTATCAGCCGCGGGTACCCACAGCAGCTCCGACA---TCCGGAGGAGTGCCGTGGAGTCGCGTAGGCGAGGTAGCTATTTTGAGCTTTGTTGCATTGATTTGCTTTTACCTGCTTTACCTTTGGGTGCTGAGAGACCTTATCTTAGTTCTGAAGGCTCGACAAGGCAGATCCACGGAGGAGCTGATATTTGGTGGACAAGCTGTGGATAGGAGCAACCCTATCCCTAATCTACCAGCACCACCAAGTCAGGGCAATCCCGGGCCATTTGTTCCAGGCACGGGA
>AEL32263
ATGGATCCACAGAACGCCCTGTACTATCAGCCGCGGGTACCCACAGCAGCTCCGGCA---TCCGCAGGAGTGCCGTGGAGTCGCGTAGGCGAGGTAGCTATTTTGAGCTTTGTTGCACTGATTTGCTTTTACCTGCTTTACCTTTGGGTGCTGAGAGACCTTATCTTAGTTCTGAAGGCTCGACAAGGCAGATCCACGGAGGAGCTGATATTTGGAGGACAAGCTGTGGATAGGAGCAACCCTATCCCTAATCTACCAGCACCACCAAGTCAGGGCAATCCCGGGCCATTTGTTCCAGGCACGGGA
>AEL32260
ATGGATCCACAGAACGCCCTGTACTATCAGCCGCGGGTACCCACAGCAGCTCCGGCA---TCCGCAGGAGTGCCGTGGAGTCGCGTAGGCGAGGTAGCTATTTTGAGCTTTGTTGCACTGATTTGCTTTTACCTGCTTTACCTTTGGGTGCTGAGAGACCTTATCTTAGTTCTGAAGGCTCGACAAGGCAGATCCACGGAGGAGCTGATATTTGGAGGACAAGCTGTGGATAGGAGCAACCCTATCCCTAATCTACCAGCACCACCAAGTCAGGGCAATCCCGGGCCATTTGTTCCAGGCACGGGA
>AEL32146
ATGGATCCACAGAACGCCCTGTATTATCAGCCGCGGGTACCCACAGCAGCTCCGGCA---TCCGCAGGAGTGCCGTGGAGTCGCGTAGGCGAGGTAGCTATTTTGAGCTTTGTTGCACTGATTTGCTTTTACCTGCTTTACCTTTGGGTGCTGAGAGACCTTATCTTAGTTCTGAAGGCTCGACAAGGCAGATCCACGGAGGAGCTGATATTTGGAGGACAAGCTGTGGATAGGAGCAACCCTATCCCTAATCTACCAGCACCACCAAGTCAGGGCAATCCCGGGCCATTTGTTCCAGGCACGGGA
>AEL32143
ATGGATCCACAGAACGCCCTCTATTATCAGCCGCGGGTACCCACAGCAGCTCCGGCA---TCCGCAGGAGTGCCGTGGAGTCGCGTAGGCGAGGTAGCTATTTTGAGCTTTGTTGCACTGATTTGCTTTTACCTGCTTTACCTTTGGGTGCTGAGAGACCTTATCTTAGTTCTGAAGGCTCGACAAGGCAGATCCACGGAGGAGCTGATATTTGGAGGACAAGCTGTGGATAGGAGCAACCCTATCCCTAATCTACCAGCACCACCAAGTCAGGGCAATCCCGGGCCATTTGTTCCAGGCACGGGA
>AEL32140
ATGGATCCACAGAACGCCCTGTATTATCAGCCGCGGGTACCCACAGCAGCTCCGGCA---TCCGCAGGAGTGCCGTGGAGTCGCGTAGGCGAGGTAGCTATTTTGAGCTTTGTTGCACTGATTTGCTTTTACCTGCTTTACCTTTGGGTGCTGAGAGACCTTATCTTAGTTCTGAAGGCTCGACAAGGCAGATCCACGGAGGAGCTGATATTTGGAGGACAAGCTGTGGATAGGAGCAACCCTATCCCTAATCTACCAGCACCACCAAGTCAGGGCAATCCCGGGCCATTTGTTCCAGGCACGGGA
>ABQ40347
ATGGATCCACAGAACGCCCTGTATTATCAGCCGCGGGTACCCACAGCAGCTCCGGCA---TCCGCAGGAGTGCCGTGGAGTCGCGTAGGCGAGGTAGCTATTTTGAGCTTTGTTGCACTGATTTGCTTTTACCTGCTTTACCTTTGGGTGCTGAGAGACCTTATCTTAGTTCTGAAGGCTCGACAAGGCAGATCCACGGAGGAGCTGATATTTGGAGGACAAGCTGTGGATAGGAGCAACCCTATCCCTAATCTACCAGCACCACCAAGTCAGGGCAATCCCGGGCCATTTGTTCCAGGCACGGGA
>ABQ40343
ATGGATCCACAGAACGCCCTGTATTATCAGCCGCGGGTACCCACAGCAGCTCCGGCA---TCCGCAGGAGTGCCGTGGAGTCGCGTAGGCGAGGTAGCTATTTTGAGCTTTGTTGCACTGATTTGCTTTTACCTGCTTTACCTTTGGGTGCTGAGAGACCTTATCTTAGTTCTGAAGGCTCGACAAGGCAGATCCACGGAGGAGCTGATATTTGGAGGACAAGCTGTGGATAGGAGCAACCCTATCCCTAATCTACCAGCACCACCAAGTCAGGGCAATCCCGGGCCATTTGTTCCAGGCACGGGA
>AEL32149
ATGGATCCACAGAACGCCCTCTATTATCAGCCGCGGGTACCCACAGCAGCTCCGGCA---TCCGCAGGAGTGCCGTGGAGTCGCGTAGGCGAGGTAGCTATTTTGAGCTTTGTTGCACTGATTTGCTTTTACCTGCTTTACCTTTGGGTGCTGAGAGACCTTATCTTAGTTCTGAAGGCTCGACAAGGCAGATCCACGGAGGAGCTGATATTTGGAGGACAAGCTGTGGATAGGAGCAACCCTATCCCTAATCTACCAGCACCACCAAGTCAGGGCAATCCCGGGCCATTTGTTCCCGGCACGGGA
>ABQ40273
ATGGATCCACAGAACGCCCTGTATTATCAGCCGCGGGTACCCACAGCAGCTCCGGCA---TCCGCAGGAGTGCCGTGGAGTCGCGTAGGCGAGGTAGCTATTTTGAGCTTTGTTGCACTGATTTGCTTTTACCTGCTTTACCTTTGGGTGCTGAGAGACCTTATCTTAGTTCTGAAGGCTCGACAAGGCAGATCCACGGAGGAGCTGATATTTGGAGGACAAGCTGTGGATAGGAGCAACCCTATCCCTAATCTACCAGCACCACCAAGTCAGGGCAATCCCGGGCCATTTGTTCCAGGCACGGGA
>ABQ40183
ATGGATCCACAGAACGCCCTGTATTATCAGCCGCGGGTACCCACAGCAGCTCCGGCA---TCCGCAGGAGTGCCGTGGAGTCGCGTAGGCGAGGTAGCTATTTTGAGCTTTGTTGCACTGATTTGCTTTTACCTGCTTTACCTTTGGGTGCTGAGAGACCTTATCTTAGTTCTGAAGGCTCGACAAGGCAGATCCACGGAGGAGCTGATATTTGGAGGACAAGCTGTGGATAGGAGCAACCCTATCCCTAATCTACCAGCACCACCAAGTCAGGGCAATCCCGGGCCATTTGTTCCAGGCACGGGA
>ABQ40187
ATGGATCCACAGAACGCCCTGTATTATCAGCCGCGGGTACCCACAGCAGCTCCGGCA---TCCGCAGGAGTGCCGTGGAGTCGCGTAGGCGAGGTAGCTATTTTGAGCTTTGTTGCACTGATTTGCTTTTACCTGCTTTACCTTTGGGTGCTGAGAGACCTTATCTTAGTTCTGAAGGCTCGACAAGGCAGATCCACGGAGGAGCTGATATTTGGAGGACAAGCTGTGGATAGGAGTAACCCTATCCCTAATCTACCAGCACCACCAAGTCAGGGCAATCCCGGGCCATTTGTTCCAGGCACGGGA
