# Supplementary material for: FRESCo: finding regions of excess synonymous constraint in diverse viruses
Source: Genome Biol. 2015 Feb 17;16(1):38. doi: 10.1186/s13059-015-0603-7 (PMC4376164; doi:10.1186/s13059-015-0603-7)
Supplement: Additional file 4: — Sequence alignments (zip folder of FASTA alignments). [file 13059_2015_603_MOESM4_ESM.zip › alignments/MSV/RepA.fa.revtrans]

>ACZ04171
ATGGCCTCCTCCTCATCCAACCGTCAGTTCTCACACAGGAACGTGAACACGTTCTTAACCTATCCAAAGTGTCCAGAAAATCCTGAAATCGCCTGTCAGATGATCTGGGAGCTCGTTGTTCGTTGGATACCCAAGTATATTGTCTGTGCCCGAGAGGCACACAAAGATGGAAGTTTGCATTTACATGCATTGCTTCAAACTGAGAAGCCGGTAAGAATATCGGACTCAAGGTTCTTTGATATTAATGGGTTTCACCCAAACATTCAGAGTGCCAAGTCAGTAAACAGGGTCAGGGATTACATTCTCAAGGAACCTCTGGCTATGTTTGAGAGAGGTACTTTCATTCCTAGGAAGTCCCCCTTCCTAGGAAAATCTGACTCAGAAGTTAAGGAAAAAAAACCTTCCAAAGATGAAATAATGCGAGACATTATTTCACACTCTACTTCCAAGGAAGAGTACCTCTCCATGATCCAGAAAGAGTTTCCCTATGATTGGTCCACAAAATTGCAGTATTTTGAATACTCTGCAAATAAGCTTTTTCCTGAGATTCAGGAAGAGTTCACCAATCCTCATCCACAATCCACACCTGATTTACTTTGTAATGAGTCAATCAATGATTGGCTCCAGCCTAACATCTTCCAGGTTAGTCCCGAAGCTTACATGCTCCTTCAACCTACCTGTTATACCCTCGAGGATGCAATTTCTGACCTCCAATGGATGGATAATGTATCCAGTCATCAGATGAAAGATCAAGAAAGCAGAGCCTCTACATCGTCGGGCCAACAAGAACAGGAAAATCTACTTGGGCCAGAAGCC
>ACZ04174
ATGGCCTCCTCCTCATCCAACCGTCAGTTCTCACACAGGAACGCTAATACGTTCCTAACCTATCCAAAGTGTCCAGAAAATCCTGAAATCGCCTGTCAGATGATCTGGGAGCTCGTTGTTCGTTGGATTCCCAAATATATTCTATGTGCCCGCGAGGCACATAAAGATGGAAGTTTGCATTTACATGCATTGCTTCAGACAGAGAAGCCGGTAAGGATATCCGACTCAAGGTTCTTTGATATTAATGGGTTTCACCCAAACATTCAGAGTGCCAAGTCAGTAAACAGGCTGAGGGATTACATTCTCAAGGAACCTTTGGCTATGTTTGAGAGAGGTACTTTCATTCCTAGGAAGTCCCCCTTCCTAGGAAAATCTGATTCAGAAGTGAAGGAAAAAAAACCTTCCAAAGATGAAATAATGCGAGACATTATTTCACACTCTACTTCCAAGGAAGAGTACCTCTCCATGATCCAGAAAGAGTTTCCCTATGATTGGGCCACAAAATTGCAGTATTTCGAATACTCTGCAAATAAGCTTTTTCCTGAGATTCAGGAAGAGTTCACCAATCCTCATCCGCAATCCTCACCTGATTTACTTTGTAATGAGTCAATCAATGATTGGCTCCAGCCTAACATCTTCCAGGTTAGTCCCGAAGCTTACATGCTCCTTCAACCTACCTGTTACACCCTCGAGGATGCAATTTCTGACCTCCAATGGATGGATTCTGTATCCAGTCATCAGATGAAAGATCAAGAAAGCAGAGCCTCTACATCGTGGGCCCAACAAGAACAGGAAAATCTACTTGGGCCAGAAGCC
>AEL32313
ATGGCCTCCTCCTCATCCAACCGTCAGTTCTCACACAGGAACGCTAACACGTTCCTAACCTATCCAAAGTGTCCAGAAAATCCTGAAATCGCCTGTCAGATGATCTGGGAGCTCGTCGTTCGTTGGATTCCCAAGTACATTCTATGTGCCCGAGAGGCACATAAAGATGGAAGTTTGCATTTACATGCATTGCTCCAGACAGAGAAGCCGGTAAGGATATCTGACTCAAGGTTCTTTGATATAAATGGGTTTCACCCAAATATTCAGAGTGCCAAGTCAGTTAACCGGGTGAGGGATTACATTCTCAAGGAACCTCTGGCTGTGTTTGAGAGAGGTACTTTCATTCCTAGGAAGTCCCCCTTCCTAGGAAAATCTGATTCAGAGGTAAAGGAAAAAAAGCCTTCTAAAGATGAAATAATGCGAGACATTATTTCACACGCTACTTCCAAAGAAGAGTACCTCTCCATGATCCAGACAGAGCTTCCCTTTGATTGGTCCACAAAATTGCAGTATTTTGAATACTCTGCAAATAAGCTTTTCCCTGAGATTCAGGAAGAGTTCACCAATCCTCATCCACCCTCCTCACCTGATTTACTTTGTAATGAGTCAATCAATGATTGGCTCCAGCCTAACATCTTCCAGGTTAGTCCCGAAGCTTACATGCTCCTTCAACCTACCTGTTATACCCTCGAGGATGCAATTTCTGACCTCCAATGGATGGATTCTCTATCCAGTCATCAGATGAAAGATCAAGAAAGCAGAGCCTCTACATCGTCGGCCCAACAAGAACCGGAAAATCTACTTGGGCCAGAAGCC
>AEL31848
ATGGCCTCCTCCTCATCCAACCGTCAGTTCTCACACCGGAACGCTAACACGTTCCTCACCTATCCAAAGTGTCCAGAAAATCCTGAAATCGCCTGTCAGATGATCTGGGAGCTCGTTGTTCGTTGGATTCCGAAGTACATTCTATGTGCCCGAGAGGCACATAAAGATGGAAGTTTGCATCTACATGCATTGCTTCAAACAGAGAAGCCGGTAAGAATATCGGACTCAAGGTTCTTTGATATTAATGGGTTTCACCCAAACATTCAGAGTGCCAAGTCAGTAAACAGGGTGAGGGATTACATCCTGAAGGAACCTCTGGCTATGTTTGAGAGAGGTACTTTCATTCCTAGGAAGTCCCCCTTCCTAGGAAAATCTGATTCAGAAGTTAAGGAAAAAAAGCCTTCCAAAGATGAAATAATGCGAGACATTATTTCACACTCTACTACCAAGGAAGAGTACCTCTCCATGATCCAGAAAGAGCTTCCCTATGATTGGTCCACAAAATTGCAGTATTTTGAATACTCTGCAAATAAGCTTTTTCCTGAGATTCAGGAAGAGTTCACCAATCCTCATCCGCAATCCTCACCTGATTTACTTTGTAATGAGTCAATCAATGATTGGCTCCAGCCTAACATCTTCCAGGTTAGTCCCGAAGCTTACATGCTCCTTCAACCTACCTGTTATACCCTCGAGGATGCAATTTCTGACCTCCAATGGATGGATAATGTATCCAGTCATCAGATGAAAGATCAAGAAAGCAGAGCCTCTACATCGTCGGCCCAACAAGAACAGGAAAATCTACTTGGGCCAGAAGCC
>AEL32310
ATGGCCTCCTCCTCATCCAACCGTCAGTTCTCACACAGGAACGCTAACACGTTCCTAACCTATCCAAAGTGTCCAGAAAATCCTGAAATCGCCTGTCAGATGATCTGGGAGCTCGTCGTTCGTTGGATTCCCAAGTACATTCTATGTGCCCGAGAGGCACATAAAGATGGAAGTTTGCATTTACATGCATTGCTCCAGACAGAGAAGCCGGTAAGGATATCTGACTCAAGGTTCTTTGATATAAATGGGTTTCACCCAAATATTCAGAGTGCCAAGTCAGTTAACCGGGTGAGGGATTACATTCTCAAGGAACCTCTGGCTGTGTTTGAGAGAGGTACTTTCATTCCTAGGAAGTCCCCCTTCCTAGGAAAATCTGATTCAGAGGTAAAGGAAAAAAAGCCTTCTAAAGATGAAATAATGCGAGACATTATTTCACACGCTACTTCCAAAGAAGAGTACCTCTCCATGATCCAGAAAGAGCTTCCCTTTGATTGGTCCACAAAATTGCAGTATTTTGAATACTCTGCAAATAAGCTTTTCCCTGAGATTCAGGAAGAGTTCACCAATCCTCATCCACCCTCCTCACCTGATTTACTTTGTAATGAGTCAATCAATGATTGGCTCCAGCCTAACATCTTCCAGGTTAGTCCCGAAGCTTACATGCTCCTTCAACCTACCTGTTATACCCTCGAGGATGCAATTTCTGACCTCCAATGGATGGATTCTCTATCCAGTCATCAGATGAAAGATCAAGAAAGCAGAGCCTCTACATCGTCGGCCCAACAAGAACCGGAAAATCTACTTGGGCCAGAAGCC
>AEL32316
ATGGCCTCCTCCTCATCCAACCGTCAGTTCTCACACAGGAACGCTAACACGTTCCTAACCTATCCAAAGTGTCCAGAAAATCCTGAAATCGCCTGTCAGATGATCTGGGAGCTCGTCGTTCGTTGGATTCCCAAGTACATTCTATGTGCCCGAGAGGCACATAAAGATGGAAGTTTGCATTTACATGCATTGCTCCAGACAGAGAAGCCGGTAAGGATATCTGACTCAAGGTTCTTTGATATAAATGGGTTTCACCCAAATATTCAGAGTGCCAAGTCAGTTAACCGGGTGAGGGATTACATTCTCAAGGAACCTCTGGCTGTGTTTGAGAGAGGTACTTTCATTCCTAGGAAGTCCCCCTTCCTAGGAAAATCTGATTCAGAGGTAAAGGAAAAAAAGCCTTCTAAAGATGAAATAATGCGAGACATTATTTCACACGCTACTTCCAAAGAAGAGTACCTCTCCATGATCCAGAAAGAGCTTCCCTTTGATTGGTCCACAAAATTGCAGTATTTTGAATACTCTGCAAATAAGCTTTTCCCTGAGATTCAGGAAGAGTTCACCAATCCTCATCCACCCTCCTCACCTGATTTACTTTGTAATGAGTCAATCAATGATTGGCTCCAGCCTAACATCTTCCAGGTTAGTCCCGAAGCTTACATGCTCCTTCAACCTACCTGTTATACCCTCGAGGATGCAATTTCTGACCTCCAATGGATGGATTCTCTATCCAGTCATCAGATGAAAGATCAAGAAAGCAGAGCCTCTACATCGTCGGCCCAACAAGAACCGGAAAATCTACTTGGGCCAGAAGCC
>AEL31842
ATGGCCTCCTCCTCATCCAACCGTCAGTTCTCACACCGGAACGCTAACACGTTCCTCACCTATCCAAAGTGTCCAGAAAATCCTGAAATCGCCTGCCAGATGATCTGGGAGCTCGTTGTTCGTTGGATTCCCAAGTACATTCTATGTGCCCGAGAGGCACATAAGGATGGAAGTTTGCATTTACATGCATTGCTTCAAACAGAGAAGCCGGTAAGAATATCGGACTCAAGGTTCTTTGATATTAATGGGTTTCACCCAAACATTCAGAGTGCCAAGTCAGTAAACAGGGTGAGGGATTACATCCTCAAGGAACCTCTGGCTATGTTTGAGAGAGGTACTTTCATTCCTAGGAAGTCCCCCTTCCTAGGAAAATCTGATTCAGAAGTAAAGGAAAAAAAGCCTTCCAAAGATGAAATAATGCGAGACATTATTTCACACTCTACTACCAAGGAAGAGTACCTCTCCATGATCCAGAAAGAGCTTCCCTATGATTGGTCCACAAAATTGCAGTATTTTGAATACTCTGCAAATAAGCTTTTTCCTGAGATTCAGGAAGAGTTCACCAATCCTCATCCGCAATCCTCACCTGATTTACTTTGTAATGAGTCAATCAATGATCGGCTCCAGCCTAACATCTTCCAGGTTAGTCCCGAAGCTTACATGCTCCTTCAACCCACCTGTTATACCCTCGAGGATGCAATTTCTGACCTCCAATGGATGGATAATGTATCCAGTCATCAGATGAAAGATCAAGAAAGCAGAGCCTCTACATCGTCGGCCCAACAAGAACAGGAAAATCTACTTGGGCCAGAAGCC
>AEL32319
ATGGCCTCCTCCTCATCCAACCGTCAGTTCTCACACAGGAACGCTAACACGTTCCTAACCTATCCAAAGTGTCCAGAAAATCCTGAAATCGCCTGTCAGATGATCTGGGAGCTCGTCGTTCGTTGGATTCCCAAGTACATTCTATGTGCCCGAGAGGCACATAAAGATGGAAGTTTGCATTTACATGCATTGCTCCAGACAGAGAAGCCGGTAAGGATATCTGACTCAAGGTTCTTTGATATAAATGGGTTTCACCCAAATATTCAGAGTGCCAAGTCAGTTAACCGGGTGAGGGATTACATTCTCAAGGAACCTCTGGCTGTGTTTGAGAGAGGTACTTTCATTCCTAGGAAGTCCCCCTTCCTAGGAAAATCTGATTCAGAGGTAAAGGAAAAAAAGCCTTCTAAAGATGAAATAATGCGAGACATTATTTCACACGCTACTTCCAAAGAAGAGTACCTCTCCATGATCCAGAAAGAGCTTCCCTTTGATTGGTCCACAAAATTGCAGTATTTTGAATACTCTGCAAATAAGCTTTTCCCTGAGATTCAGGAAGAGTTCACCAATCCTCATCCACCCTCCTCACCTGATTTACTTTGTAATGAGTCAATCAATGATTGGCTCCAGCCTAACATCTTCCAGGTTAGTCCCGAAGCTTACATGCTCCTTCAACCTACCTGTTATACCCTCGAGGATGCAATTTCTGACCTCCAATGGATGGATTCTCTATCCAGTCATCAGATGAAAGATCAAGAAAGCAGAGCCTCTACATCGTCGGCCCAACAAGAACCGGAAAATCTACTTGGGCCAGAAGCC
>AEL31845
ATGGCCTCCTCCTCATCCAACCGTCAGTTCTCACACAGGAACGCTAATACGTTCCTAACCTATCCAAAGTGTCCAGAAAATCCTGAAATCGCCTGTCAGATGATCTGGGAGCTCGTTGTTCGTTGGATTCCCAAATATATTCTATGTGCCCGCGAGGCACATAAAGATGGAAGTTTGCATTTACATGCATTGCTTCAGACAGAGAAGCCGGTAAGGATATCCGACTCAAGGTTCTTTGATATTAATGGGTTTCACCCAAACATTCAGAGTGCCAAGTCAGTAAACAGGGTGAGGGATTACATTCTCAAGGAACCTCTGGCTATGTTTGAGAGAGGTACTTTCATTCCTAGGAAGTCCCCCTTCCTAGGAAAATCTGATTCAGAAGTTAAGGAAAAAAAGCCTTCCAAAGATGAAATAATGCGAGACATTATTTCACACTCTACTTCCAAGGAAGAGTACCTCTCCATGATCCAGAAAGAGTTTCCCTATGATTGGGCCACAAAATTGCAGTATTTTGAATACTCTGCAAATAAGCTTTTTCCTGAGATTCAGGAAGCGTTCACCAATCCTCATCCGCAATCCTCACCTGATTTACTTTGTAATGAGTCAATCAATGATTGGCTCCAGCCTAACATCTTCCAGGTTAGTCCCGAAGCTTACATGCTCCTTCAACCTACCTGTTATACCCTCGAGGATGCAATTTCTGACCTCCAATGGATGGATAATGTATCCAGTCATCAGATGAAAGATCAAGAAAGCAGAGCCTCTACATCGTCGGCCCAACAAGAACAGGAAAATCAACTTGGGCCAGAAGCC
>ABQ40338
ATGGCCTCCTCCTCATCCAACCGTCAGTTCTCACACCGGAACGCTAACACGTTCCTAACCTATCCAAAGTGTCCAGAAAATCCTGAAATCGCCTGTCAGATGATCTGGGAGCTCGTTGTTCGTTGGATTCCCAAATACATTCTATGTGCCCGAGAGGCACATAAAGATGGAAGTTTGCATTTACATGCATTGCTCCAGACAGAGAAGCCGGTAAGGATATCAGACTCAAGGTTTTTTGATATAAATGGGTTTCACCCAAACATTCAGAGTGCCAAGTCAGTCAACAGGGTGAGGGATTACATCCTCAAGGAACCTCTGGCTGTGTTTGAGAGAGGTACTTTCATTCCTAGGAAGTCTCCCTTCCTAGGAAAATCTGATTCAGAGGTAAAGGAAAAAAAGCCTTCTAAAGATGAAATAATGCGAGACATTATTTCACACGCTACTTCCAAAGAAGAGTACCTCTCCATGATCCAGAAAGAGCTTCCCTTTGATTGGTCCACAAAATTGCAGTATTTTGAATACTCTGCAAATAAGCTTTTTCCTGAGATTCAGGAAGAGTTCACCAATCCTCATCCACCCTCATCACCTGATTTGCTTTGTAATGAGTCAATCAATGATTGGCTCCAGCCTAACATCTTCCAGTTTAGTCCCGAAGCATACATGCTCCTTCAACCTACCTGTTATACCCTCGAGGATGCAATTTCTGACCTCCAATGGATGGATTCTGTATCCAGTCATCAGATGAAAGATCAAGAAAGCAGAGCCTCTACATCGTCGGCCCAACAAGAACCGGAAAATCTACTTGGGCCAGAAGCC
>ACF40573
ATGACCTCCTCCTCATCCAACCGTCAGTTCTTACACAGGAATGCTAATACATTCCTAACATATCCACACTGTCCAGAAAATCCAGAAATCATCAGTCAGAAACTATGGGAGCTCGTTGGTCGTTGGAATCCTATGTACATCATATGTGCCCGAGAGGCACATGAGGATGGAAATCTACATATACATGTCTTAATTCAGACGGATAAACCAGTTAGAACCTCCGACTCCAGGTTCTTCGACATAGATGGTTTCCACCCCAACATTCAGAGTGCAATGAGCGTCAACAAGGTAAGAGATTACATCCTCAAGGAACCCCTGGCGTTATTCGAGAGAGGTACTTTCATTCCTAGGAAGAAAACATTCCTAGGAAACTCCTCAAAGGGTAACTCTGAAAAGAAACCCTCCAAAGATGAAATAATGAGAGACATTATTTCTCATTCCACTTCAAAGCGGGAGTACCTCTCAATGGTCCGCAAATCATTCCCTTATGATTGGGCCACTAAACTTCAGTACTTCGAGTACTCTGCCAGTAAACTCTTTCCTGACATTCAGGAAGAGTTCATCAACCCTCATCCTAGCTCCGAACCAGACTTGCTATGCAACGAATCAATCAAAGATTGGTTGCAGCCAAACATCTATCAGGTTAGTCCAGAAGCTTACATGCTTCTTCAACCCACCTGTTATTCCATCGACGACGCTATTTCTGATCTTCAATGGCTGGATGATTTATCCAGCAAACAGATAATGGATCAAGGAAGCAGAGCCTCTACATCGTCGGTCCAACAAGGACAGGGAAATCTACTTGGGCCAGAAGCT
>ACF40570
ATGACCTCCTCCTCATCCAACCGTCAGTTCCTACACAGGAATGTTAACACATTCCTAACATATCCACACTGTCCAGAAAATCCAGAAATCGTCAGTCAGAAACTCTGGGAGCTCGTAGGTCGTTGGAAGCCTCTGTACATCATATGTGCCCGAGAGGCACATGAGGATGGAAATTTACATCTTCATGTATTAATTCAGACGGACAAACCAGTTAGAACCTCCGACTCCAGGTTCTTCGACATCGATGGTTTCCACCCCAACATTCAGAGTGCCATGAGCGTCAACAAGGTAAGGGATTACATCCTCAAGGAACCTCTGGCCTTGTTCGAGAGAGGTACTTTCATTCCTAGGAAGAAATCTGTCCTAGGAAACTCCTCAAAGGGTAATTCTGAAAAGAAACCCTCTAAAGATGAAATAATGCAAGACATTATTTCTCATGCTACTTCAAAGCGGGAGTACCTCTCTATGGTCCGAAAATCATTCCCTTATGATTGGGCCACTAAATTGCAGTACTTCGAGTACTCTGCCAGCAAACTCTTTCCTGACATTCAGGAAGAGTTCATAAATCCTCATCCTACCTCCGAACCAGACTTGCTATGCAACGAATCAATCAAAGATTGGTTGCAGCCAAACATCTATCAGGTTAGTCCCGAAGCATACATGCTTCTCCAACCCACCTGTTATTCCGTCGACGACGCTATTTCTGATCTTCAATGGCTGGATGATGTATCCAGCAAGCAGATAATGGATCAAGGAAGCAGAGCCTCTACATCGTCGGTCCAACAAGGACAGGGAAATCTACTTGGGCCAGAAGCT
>AEL31962
ATGGCCTCCTCCTCATCCAACCGTCAGTTCTCACACCGGAACGCTAATACGTTCCTCACCTATCCAAAGTGTCCAGAAAATCCTAAAATCGCCTGTCAGATGATCTGGGAGCTCGTTGTTCGTTGGATTCCCAAGTATATTCTATGTGCCCGAGAGGCACATAAAGATGGAAGTTTGCATTTACATGCATTGCTTCAAACAGAGAAGCCGGTAAGAATATCGGACTCAAGGTTCTTTGATATTAATGGGTTTCACCCAAACATTCAGAGTGCCAAGTCAGTAAACAGGGTGAGGGATTACATCCTCAAGGAACCTCTGGCTATGTTTGAGAGAGGTACTTTCATTCCTAGGAAGTCCCCCTTCCTAGGAAAATCTGATTCAGAAGTTAAGGAAAAAAAGCCTTCCAAAGATGAAATAATGCGAGACATTATTTCACACTCTACTTCCAAGGAAGAGTACCTCTCCATGATCCAGAAAGAGCTTCCCTATGATTGGTCCACAAAATTGCAGTATTTTGAATACTCTGCAAATAAGCTTTTTCCTGAGATTCAGGAAGAGTTCACCAATCCTCATCCGCAATCCTCACCCGATTTACTTTGTAATGAGTCAATCAATGATTGGCTCCAGCCTAACATCTTCCAGGTTAGTCCCGAAGCTTACATGCTCCTTCAACCTACCTGTTATACCCTCGAGGATGCAATTTCTGACCTCCAATGGATGGATAATGTATCCAGTCATCAGATGAAAGATCAAGAAAGCAGAGCCTCTACATCGTCGGCCCAACAAGAACAGGAAAATCTACTTGGGCCAGAAGCC
>AEL31965
ATGGCCTCCTCCTCATCCAACCGTCAGTTCTCACACCGGAACGCTAACACGTTCCTCACATATCCAAAGTGTCCAGAAAATCCTGAAATCGCCTGTCAGATGATCTGGGAGCTCGTTGTTCGTTGGATTCCCAAGTACATTCTATGTGCCCGAGAGGCACATAAAGATGGAAGTTTGCATTTACATGCATTGCTTCAAACAGAGAAGCCGGTAAGAATATCGGACTCAAGGTTCTTTGATATTAATGGGTTTCACCCAAACATTCAGAGTGCCAAGTCAGTAAACAGGGTGAGGGATTACATCCTCAAGGAACCTCTGGCTATGTTTGAGAGAGGTACTTTCATTCCTAGGAAGTCCCCCTTCCTAGGAAAATCTGATTCAGAAGTTAAGGAAAAAAAGCCTTCCAAAGATGAAATAATGCGAGACATTATTTCACACTCTACTTCCAAGGAAGAGTACCTCTCCATGATCCAGAAAGAGCTTCCCTATGATTGGTCCACAAAATTGCAGTATTTTGAATACTCTGCAAATAAGCTTTTTCCTGAGATTCAGGAAGAGTTCACCAATCCTCATCCGCAATCCTCACCTGATTTACTTTGTAATGAGTCAATCAATGATTGGCTCCAGCCTAACATCTTCCAGGTTAGTCCCGAAGCTTACATGCTCCTTCAACCTACCTGTTATACCCTCGAGGATGCAATTTCTGACCTCCAATGGATGGATAATGTATCCAGTCATCAGATGAAAGATCAAGAAAGCAGAGCCTCTACATCGTCGGCCCAACAAGAACAGGAAAATCTACTTGGGCCAGAAGCC
>ABQ40237
ATGGCCTCCTCCTCATCCAACCGTCAGTTCTCACACAGGAACGCTAATACGTTCCTAACCTATCCAAAGTGTCCAGAAAATCCTGAAATCGCCTGTCAGATGATATGGGAGCTCGTTGTTCGTTGGATTCCCAAATATATTCTATGTGCCCGCGAGGCACATAAAGATGGAAGTTTGCATTTACATGCATTGCTGCAGACAGAGAAGCCGGTAAGGATATCCGACTCAAGGTTCTTTGATATTAATGGGTTTCACCCAAACATTCAGAGTGCCAAGTCAGTAAACAGGGTGAGGGATTACATTCTCAAGGAACCTCTGGCTATGTTTGAGAGAGGTACTTTCATTCCTAGGAAGTCCCCCTTCCTAGGAAAATCTGATTCAGAAGTTAAGGAAAAAAAACCTTCTAAGGATGAAATAATGCGAGACATTATTTCACACTCTACTTCCAAGGAAGAGTACCTCTCCATGATCCAAAAAGAGTTTCCCTATGATTGGGCCACAAAATTGCAGTATTTTGAATACTCTGCAAATAAGCTTTTTCCTGAGATTCAGGAAGAGTTCACCAATCCTCATCCGCAATCCTCACCTGATTTACTTTGTAATGAGTCAATCAATGATTGGCTCCAGCCTAACATCTTCCAGGTCAGTCCCGAAGCTTACATGCTCCTTCAACCTACCTGTTATACCCTCGAGGATGCAATTTCTGACCTCCAATGGATGGATTCTGTATCCAGTCATCAGATGAAAGATCAAGAAAGCAGAGCCTCTACATCGTCGGGCCAACAAGAACAGGAAAATCTACTTGGGCCAGAAGCC
>ABQ40330
ATGGCCTCCTCCTCATCCAACCGTCAGTTCTCACACAGGAACGCTAATACGTTCCTAACCTATCCAAAGTGTCCAGAAAATCCTGAAATCGCCTGTCAGATGATATGGGAGCTCGTTGTTCGTTGGATTCCCAAATATATTCTATGTGCCCGCGAGGCACATAAAGATGGAAGTTTGCATTTACATGCATTGCTTCAGACAGAGAAGCCGGTAAGGATATCCGACTCAAGGTTCTTTGATATTAATGGGTTTCACCCAAACATTCAGAGTGCCAAGTCAGTAAACAGGGTGAGGGATTACATTCTCAAGGAACCTCTGGCTATGTTTGAGAGAGGTACTTTCATTCCTAGGAAGTCCCCCTTCCTAGGAAAATCTGATTCAGAAGTTAAGGAAAAAAAACCTTCCAAAGATGAAATAATGCGAGACATTATTTCACACTCTACTTCCAAGGAAGAGTACCTCTCCATGATCCAGAAAGAGTTTCCCTATGATTGGGCCACAAAATTGCAGTATTTCGAATACTCTGCAAATAAGCTTTTTCCTGAGATTCAGGAAGAGTTCACCAATCCTCATCCGCAATCCTCACCTGATTTACTTTGTAATGAGTCAATCAATGATTGGCTCCAGCCTAACATCTTCCAGGTCAGTCCCGAAGCTTACATGCTCCTTCAACCTACCTGTTATACCCTCGAGGATGCAATTTCTGACCTCCAATGGATGGATTCTGTATCCAGTCATCAGATGAAAGATCAAGAAAGCAGAGCCTCTACATCGTCGGTCCAACAAGAACAGGAAAATCTACTTGGGCCAGAAGCC
>AEL31968
ATGGCCTCCTCCTCATCCAACCGTCAGTTCTCACACCGGAACGCTAACACGTTCCTCACCTATCCAAAGTGTCCAGAAAATCCTGAAATTGCCTGTCAGATAATCTGGGAGCTCGTTGTTCGTTGGATTCCCAAATACATTCTATGTGCCCGGGAGGCACATAAAGATGGAAGTTTGCATTTACATGCATTGCTTCAAACAGAGAAGCCGGTAAGAATATCGGACTCAAGGTTCTTTGATATTAATGGGTTTCACCCAAACATTCAGAGTGCCAAGTCAGTAAACAGGGTGAGGGATTACATCCTGAAGGAACCTCTGGCTATGTTTGAGAGAGGTACTTTCATTCCTAGGAAGTCCCCCTTCCTAGGAAAATCTGATTCAGAAGTTAAGGAAAAAAAACCTTCCAAAGATGAAATAATGCGAGACATTATTTCACACTCTACTACCAAGGAAGAGTACCTCTCCATGATCCAGAAAGAGCTTCCCTATGATTGGTCCACAAAATTGCAGTATTTTGAATACTCTGCAAATAAGCTTTTTCCTGAGATTCAGGAAGAGTTCACCAATCCTCATCCGCAATCCTCACCTGATTTACTTTGTAATGAGTCAATCAATGATTGGCTCCAGCCTAACATCTTCCAGGTTAGTCCCGAAGCTTACATGCTCCTTCAACCTACCTGTTATACCCTCGAGGATGCAATTTCTGACCTCCAATGGATGGATAATGTATCCAGTCATCAGATGAAAGATCAAGAAAGCAGAGCCTCTACATCGTCGGCCCAACAAGAACAGGAAAATCTACTTGGGCCAGAAGCC
>ABQ40334
ATGGCCTCCTCCTCATCCAACCGTCAGTTCTCACACCGGAACGCTAACACGTTCCTAACCTATCCAAAGTGTCCAGAAAATCCTGAAATCGCCTGTCAGATGATCTGGGAGCTCGTTGTTCGTTGGATTCCCAAATACATTCTATGTGCCCGAGAGGCACATAAAGATGGAAGTTTGCATTTACATGCATTGCTTCAAACAGAGAAGCCGGTAAGGATATCTGACTCAAGGTTCTTTGACATTAATGGGTTTCACCCAAACATTCAGAGTGCCAAGTCAGTTAACAGGGTGAGAGATTACATCCTCAAGGAACCTCTGGCTGTGTTTGAGAGAGGTACTTTCATTCCTAGGAAGTCCCCCTTCCTAGGAAAATCTGATTCAGAGGTAAAGGAAAAAAAGCCTTCTAAAGATGAAATAATGCGAGACATTATTTCACACGCTACTTCCAAAGAAGAGTACCTCTCCATGATCCAGAAAGAGCTCCCCTTTGATTGGTCCACAAAATTGCAGTATTTTGAATACTCTGCAAATAAGCTTTTTCCTGAGATTCAGGAAGAGTTCACCAATCCTCATCCACCCTCCTCACCTGATTTGCTTTGTAATGAGACAATCAATGATTGGCTCCAGCCTAATATCTTCCAGGTCAGTCCCCAAGCTTACATGCTCCTTCAACCTAACTGTTATACCCTCGAAGATGCAATTTCTGACCTCCAATGGATGGATTCTGTATCCAGTCATCAGATGAAAGATCAAGAAAGCAGAGCCTCTACATCGTCGGCCCAACAAGAACCGGAAAATCTACTTGGGCCAGAGGCC
>ACF40450
ATGGCCTCCTCCTCATCCAACCGTCAGTTCTCACACAGGAACGTTAACACGTTCTTAACATATCCACACTGTCCAGAAAATCCAGAAATCGTCTGTCAGATGATTTGGGAGCTCGTTGGTCGTTGGACCCCTAAGTATATCATATGTGCCCGAGAGGCACACAGAGATGGGGATATGCATTTACATGCATTAATCCAGACAGAGAAACCGGTAAGAATCACTGACTCAAGGTTCTTTGATATCAAAGGGTTCCACCCAAACATTCAGAGTGCAAAATCTGTAAACAAGGTCAGGGATTACATTCTCAAGGAACCTCTGGCCTTGTTTGAGAGAGGTACTTTCATTCCTAGGAAGTCAAGCTTCCTAGGAAATCCTTCCAAGGGAAATTCTGAAAAGAAACCTTCCAAAGATGAAATAATGAGAGAGATTATTTCACATTCCACTTCTAAGCTAGAGTACCTCTCTATGATTCGTAAAGAGTTCCCATATGACTGGGCCACAAAATTGCAGTATTTTGAATACTCTGCAAATAAATTGTTCCCTGAGATTCAGGAAGAGTTCATCAGTCCTCATCCACCCTCTTCACCTGATCTTCTTTGTAATGAGTCAATCAAAGATTGGCTCCAGCCTAACATCTTCCAGGTTAGTCCCGAATCATACATGCTTCTTCAACCTACCTGTTACACCCTCGAAGATGCTATCTCTGACCTTGAATGGATGGATAAATTATCCAGCCAACAGATGAAGGAACAAGAAAGCAGAGCCTCTACATCGTCGGTCCAACAAGAACAGGAAAATCTACTTGGGCCAGAAGCT
>ACF40453
ATGGCCTCCTCCTCATCCAACCGTCAGTTCTCACACAGGAACGTTAACACGTTCCTAACATATCCACACTGTCCAGAAAATCCAGAAATCGTCTGTCAGATGATTTGGGAGCTCGTTGGTCGTTGGACCCCGAAGTATATCATATGTGCCCAAGAGGCACACAAAGACGGAGATATGCATTTACATGCATTACTCCAGACAGAGAAACCGGTAAGAATCACTGACTCAAGGTTCTTTGACATCGAAGGGTTCCACCCAAACATTCAGAGTGCAAAATCAGTAAACAAGGTCAGGGATTACATTCTCAAGGAACCTCTGGCTGTGTTTGAGAGAGGTACTTTCATTCCTAGGAAGTCAAGCTTCCAAGGAAATCCTTCCAAGGGAAATTCTGAAAAGAAACCTTCCAAAGATGAAATAATGAGAGAGATTATTTCACACTCCACTTCAAAGCTAGAGTACCTCTCTATGATTCGTAAAGAATTCCCCTATGACTGGGCCACAAAATTGCAGTATTTTGAATACTCTGCAAATAAATTGTTCCCTGAGATTCAGGAAGAGTTCATCAGTCCTCATCCACCCTCTTCACCTGATCTTCTTTGTAATGAGTCAATCAAAGATTGGCTCCAGCCTAACATCTATCAGGTTAGTCCCGAATCATATATGCTTCTTCAACCTACCTGTTACACCCTCGAAGATGCTATCTCTGACCTTGAATGGATGGATAAATTATCCAGCCAACAGATGAAGGAACAAGAAAGCAGAGCCTCTACATCGTCGGTCCAACAAGAACTGGGAAATCTACTTGGGCCAGAAGCT
>ACF40456
ATGGCCTCCTCCTCATCCAACCGTCAGTTCTCACACAGGAACGTTAACACGTTCTTAACATATCCACACTGTCCAGAAAATCCAGAAATCGTCTGTCAGATGATTTGGGAGCTCGTTGGTCGTTGGACCCCTAAGTATATCATATGTGCCCGAGAGGCACACAGAGATGGAGATATGCATTTACATGCATTAATCCAGACAGAGAAACCGGTAAGAATCACTGACTCAAGGTTCTTTGATATCAAAGGGTTCCACCCTAACATTCAGAGTGCAAAATCTGTAAACAAGGTCAGGGATTACATTCTCAAGGAACCTCTGGCCTTGTTTGAGAGAGGTACTTTCATTCCTAGGAAGTCAAGCTTCCTAGGAAATCCTTCCAAGGGAAATTCTGAAAAGAAACCTTCCAAAGATGAAATAATGGGAGAGATTATTTCACATTCCACTTCAAAGCAAGAGTACCTCTCTATGATTCGTAAAGAGTTCCCCTATGACTGGGCCACAAAATTGCAGTATTTTGAATACTCTGCAAATAAAGTTTTCCCTGGGATTCAGGAAGAGGTCATCAGTCCTCATCCACCCTCATCACTTGATTTTCTATGTAATGAGTCAATCAAAGATTGGCTACAGCCTAACATCTATCAGGTTAGTCCCGAATCATACATGCTTCTTCAACCTACCTGTTACACCCTCGAAGATGCTATCTCTGACCTTGAATGGATGGATAAATTATCCAGCCAACAGATGAAGGAACAAGAAAGCAGAGCCTCTACATCGTCGGTCCAACAAGAACAGGAAAATCTACTTGGGCCAGAAGCT
>ACF40459
ATGGCCTCCTCCTCATCCAACCGTCAGTTCTCACACAGGAACGTTAACACGTTCTTAACATATCCACACTGTCCAGAAAATCCAGAAATCGTCTGTCAGATGATTTGGGAGCTCGTTGGTCGTTGGACCCCTAAGTATATCATATGTGCCCGAGAGGCACACAGAGATGGAGATATGCATTTACATGCATTAATCCAGACAGAGAAACCGGTAAGAATCACTGACTCAAGGTTCTTTGATATCAAAGGGTTCCACCCAAACATTCAGAGTGCAAAATCTGTAAACAAGGTCAGGGATTACATTCTCAAGGAACCTCTGGCCTTGTTTGAGAGAGGTACTTTCATTCCTAGGAAGTCAAGCTTCCTAGGAAATCCTTCCAAGGGAAATTCTGAAAAGAAACCTTCCAAAGATGAAATAATGAGAGAGATTATTTCACATTCCACTTCAAAGCTAGAGTACCTCTCTATGATTCGTAAAGAGTTCCCCTATGACTGGGCCACAAAATTGCAGTATTTTGAATACTCTGCAAATAAATTATTCCCTGAGATTCAGGAAGAGTTCATCAGTCCTCATCCACCCTCTTCACCTGATCTTCTTTGTAATGAGTCAATCAAAGATTGGCTCCAGCCTAACATCTTCCAGGTTAGTCCCGAATCATACATGCTTCTTCAACCTACCTGTTACACCCTCGAAGATGCTATCTCTGACCTTGAATGGATGGATAAATTATCCAGCCAACAGATGAAGGAACAAGAAAGCAGAGCCTATACATCGTCGGTCCAACAAGAACAGGAAAATCTACTTGGGCCAGAAGCT
>CAA12313
ATGGCCTCCTCCTCATCCAACCGTCAGTTCTCACACAGGAACGCTAACACGTTCCTTACCTATCCAAAGTGCCCAGAAAATCCTGAAATCGCCTGTCAGATGATTTGGGAGCTCGTTGTTCGTTGGATACCCAAGTATATTCTATGTGCCCGAGAGGCACATAAAGATGGAAGTTTGCATTTACATGCATTGCTTCAGACAGAGAAGCCGGTAAGGATATCTGACTCAAGGTTCTTTGATATAAATGGGTTTCACCCAAATATTCAGAGTGCCAAATCAGTCAACAGGGTGAGAGATTACATTCTCAAGGAACCGCTGGCTATGTTTGAGAGAGGTACTTTCATTCCTAGGAAGTCCCCCTTCCTAGGAAAATCTGATTCAGAAGTAAAGGAAAAAAAGCCTTCAAAAGATGAAATAATGCGAGACATTATTTCACACTCCACCTCCAAGGAAGAGTACCTCTCTATGATCCAGAAAGAGTTTCCCTATGATTGGTCCACAAAATTGCAGTATTTTGAATACTCTGCAAATAAACTTTTTCCTGAAATTCAGGAAGAGTTCACCAATCCTCATCCACCCTCCTCACCTGATTTACTCTGTAATGAGTCAATCAATGATTGGCTCCAGCCTAACATCTTCCAGGTCAGTCCCGAAGCTTACATGCTCCTTCAACCTACCTGTTATACCCTCGAGGATGCAATCTCTGACCTCCAATGGATGGATTCTGTATCCAGTCATCAGATGAAGGATCAAGAAAGCAGAGCCTCTACATCGTCGGGCCAACAAGAACAGGAAAGTCTACTTGGGCCAGAAGCC
>ACF40528
ATGGCCTCCTCCTCATCCAACCGTCAGTTCTCACACAGGAACGCTAACACGTTCCTAACATATCCACAATGTCCAGAAAATCCAGAAATCGTCTGTCAGATAATCTGGGAGCTCGTTGGTCGTTGGAACCCTAAGTACATCATATGTGCCCGAGAGGCACATAGAGATGGAAATTTGCATTTACATGCATTAGTCCAGACGGACAAACCGGTAAGGATCACTGACTCAAGGTTTTTTGATATCAAGGGCTTCCACCCAAACATTCAGAGTGCAAAGTCAGTAAACAAGGTTCGAGACTACATTCTCAAGGAACCTCTAGCTTTATTTGAGAGAGGTACTTTCATCCCTAGGAAGTCTCCATTCCTAGGAAATTCTGATTCAGAGGGAAATTCTAGGAAACCCAACAAAGATGAAATAATGAGAGAGATTATTTCCCACTCCACTAATAAGCAAGAGTACCTCTCTATGATCCAGAAAGAGTTTCCTTATGACTGGGCCACAAAATTGCAGTATTTTGAATACTCTGCAAATAAACTTTTTCCTGAGATTCAGGAAGATTTCATCAGCCCTCATCCACCCTCTTCACCTGATCTACTTTGTAATGAGTCAATCAAAGATTGGCTCCAGCCTAACATCTATCAGGTTAGTCCCGAATCATACATGCTTCTTCAACCAACCTGTTATACCGTCGAGGATGCTATCTCTGACCTTGAATGGATGGATAAATTATCCAGCCAACAGATGAAGGAACAAGAAAGCAGAGCCTCTACATCGTCGGTCCAACAAGAACTGGAAAATCTACTTGGGCCAGAAGCC
>ABQ40158
ATGGCCTCCTCCTCATCCAACCGTCAGTTCTCACACAGGAACGCTAACACGTTCCTCACCTATCCAAAGTGTCCAGAAAATCCTGAAATCGCCTGTCAGATGATCTGGGAGCTCGTTGTTCGTTGGATTCCCAAATATATTCTATGTGCCCGAGAGGCACATAAAGATGGAAGTTTGCATTTACATGCATTGCTTCAGACAGAGAAGCCGGTAAGGATATCCGACTCAAGGTTCTTTGATATTAATGGGTTTCACCCAAACATTCAGAGTGCCAAGTCAGTAAACAGAGTGAGGGATTACATTCTCAAGGAACCTCTGGCTGTGTTTGAGAGAGGTACTTTCATTCCTAGGAAGTCCCCCTTCCTAGGAAAATCTGATTCAGAAGTTAAGGAAAAAAAACCTTCCAAAGATGAAATAATGCGAGACATTATTTCACACGCTACTTCCAAGGAAGAGTACCTCTCCATGATCCAGAAAGAGCTTCCCTTTGATTGGTCCACAAAATTGCAGTATTTTGAATACTCTGCAAATAAGCTTTTTCCTGAGATTCTGGAAGAGTTCACCAATCCTCATCCACCCTCCTCACCTGATTTGCTTTGTAATGAGTCAATCAATGATTGGCTCCAGCCTAACATCTTCCAGGTTAGTCCCGAAGCTTACATGCTCCTTCAACCTACCTGTTATACCCTCGAGGACGCAATTTCTGACCTCCAATGGATGGATTCTGTATCCAGTCATCAGATGAAAGATCAAGAAAGCAGAGCCTCTACATCGTCGGGCCAACAAGAACCGGAAAATCTACTTGGGCCAGAAGCC
>ABQ40154
ATGGCCTCCTCCTCATCCAACCGTCAGTTCTCACACCGGAACGCTAACACGTTCCTCACCTATCCAAAGTGTCCAGAAAATCCTGAAATCGCCTGTCAGATGATCTGGGAGCTCGTTGTTCGTTGGATTCCCAAGTACATTCTATGTGCCCGGGAGGCACATAAAGATGGAAGTTTGCATTTACATGCATTGCTTCAAACAGAGAAGCCGGTAAGAATATCGGACTCAAGGTTCTTTGATATTAATGGGTTTCACCCAAACATTCAGAGTGCCAAGTCAGTAAACAGGGTGAGGGATTACATCCTCAAGGAACCTCTGGCTATGTTTGAGAGAGGTACTTTCATTCCTAGGAAGTCCCCCTTCCTAGGAAAATCTGATTCAGAAGTTAAGGAAAAAAAGCCTTCCAAAGATGAAATAATGCGAGACATTATTTCACACTCTACTTCCAAGGAAGAGTACCTCTCCATGATCCAGAAAGAGTTTCCCTATGATTGGGCCACAAAATTGCAGTATTTCGAATACTCTGCAAATAAGCTTTTTCCTGAGATTCAGGAAGAGTTCACCAATCCTCATCCGCAATCCTCACCTGATTTACTTTGTAATGAGTCAATCAATGATTGGCTCCAGCCTAACATCTTCCAGGTCAGTCCCGAAGCTTACATGCTCCTTCAACCTACCTGTTATACCCTCGAGGATGCAATTTCTGACCTCCAATGGATGGATTCTGTATCCAGTCATCAGATGAAGGATCAAGAAAGCAGAGCCTCTACATCGTCGGCCCAACAAGAACAGGAAAATCTACTTGGGCCAGAAGCC
>ABQ40150
ATGGCCTCCTCCTCATCCAACCGTCAGTTCTCACACAGGAACGCTAATACGTTCCTAACCTATCCAAAGTGTCCAGAAAATCCTGAAATCGCCTGTCAGATGATATGGGAGCTCGTTGTTCGTTGGATTCCCAAATATATTCTATGTGCCCGCGAGGCACATAAAGATGGAAGTTTGCATTTACATGCATTGCTTCAGACAGAGAAGCCGGTAAGGATATCCGACTCAAGGTTCTTTGATATTAATGGGTTTCACCCAAACATTCAGAGTGCCAAGTCAGTAAACAGGGTGAGGGATTACATTCTCAAGGAACCTCTGGCTATGTTTGAGAGAGGTACTTTCATTCCTAGGAAGTCCCCCTTCCTAGGAAAATCTGATTCAGAAGTTAAGGAAAAAAAACCTTCTAAAGATGAAATAATGCGAGACATTATTTCACACTCTACTTCCAAGGAAGAGTACCTCTCCATGATCCAGAAAGAGTTTCCCTATGATTGGGCCACAAAATTGCAGTATTTCGAATACTCTGCAAATAAGCTTTTTCCTGAGATTCAGGAAGAGTTCACCAATCCTCATCCGCAATCCTCACCTGATTTACTTTGTAACGAGTCAATCAATGATTGGCTCCAGCCTAACATCTTCCAGGTCAGTCCCGAAGCTTACATGCTCCTTCAACCTACCTGTTATACCCTCGAGGATGCAATTTCTGACCTCCAATGGATGGATTCTGTATCCAGTCATCAGATGAAAGATCAAGAAAGCAGAGCCTCTACATCGTCGGCCCAACAAGAACAGGAAAGTCTACTTGGGCCAGAAGCC
>AEL32046
ATGGCCTCCTCCTCATCCAACCGTCAGTTCTCACACAGGAACGTGAACACGTTCTTAACCTATCCAAAGTGTCCAGAAAATCCTGAAATCGCCTGTCAGATGATCTGGGAGCTCGTTGTTCGTTGGATACCCAAGTATATTGTCTGTGCCCGAGAGGCACACAAAGATGGAAGTTTGCATTTACATGCATTGCTTCAAACAGAGAAGCCGGTAAGAATATCGGACTCAAGGTTCTTTGATATTAATGGGTTTCACCCAAACATTCAGAGTGCCAAGTCAGTAAACAGGGTGAGGGATTACATTCTCAAGGAACCTCTGGCTATGTTTGAGAGAGGTACTTTCATTCCTAGGAAGTCCCCCTTCCTAGGAAAATCTGATTCAGAAGTTAAGGAAAAAAAGCCTTCCAAAGATGAAATAATGCGAGACATTATTTCACACTCTACTTCCAAGGAAGAGTACCTCTCCATGATCCAGAAAGAGTTTCCCTATGATTGGTCCACAAAATTGCAGTATTTTGAATACTCTGCAAATAAGCTTTTTCCTGAGATTCAGGAAGAGTTCACCAATCCTCATCCCCAATCCACACCTGATTTACTTTGTAATGAGTCAATCAATGATTGGCTCCAGCCTAACATCTTCCAGGTTAGTCCCGAAGCTTACATGCTCCTTCAACCTACCTGTTATACCCTCGAGGATGCAATTTCTGACCTCCAATGGATGGATAATGTATCCAGTCATCAGATGAAAGATCAAGAAAGCAGAGCCTCTACATCGTCGGGCCAACAAGAACAGGAAAATCTACTTGGGCCAGAAGCC
>AEL32043
ATGGCCTCCTCCTCATCCAACCGTCAGTTCTCACACAGGAACGTGAACACGTTCTTAACCTACCCAAAGTGTCCAGAAAATCCTGAAATCGCCTGTCAGATGATCTGGGAGCTCGTTGTTCGTTGGATACCCAAGTATATTGTCTGTGCCCGAGAGGCACACAAAGATGGAAGTTTGCATTTACATGCATTGCTTCAAACAGAGAAGCCGGTAAGAATATCGGACTCAAGGTTCTTTGATATTAATGGGTTTCACCCAAACATTCAGAGTGCCAAGTCAGTAAACAGGGTAAGGGATTACATTCTCAAGGAACCTCTGGCTATGTTTGAGAGAGGTACTTTCATTCCTAGGAAGTCCCCCTTCCTAGGAAAATCTGATTCAGAAGTTAAGGAAAAAAAGCCTTCCAAAGATGAAATAATGCGAGACATTATTTCACACTCTACTTCCAAAGAAGAGTACCTCTCCATGATCCAGAAAGAGTTTCCCTATGATTGGTCCACAAAATTGCAGTATTTTGAATACTCTGCAAATAAGCTTTTTCCTGAGATTCAGGAAGAGTTCACCAATCCTCATCCGCAATCCACACCTGATTTACTTTGTAGTGAGTCAATCAATGATTGGCTACAGCCTAACATCTTCCAGGTTAGTCCCGAAGCATACATGCTCCTTCAACCTACCTGTTATACCCTCGAGGATGCAATTTCTGACCTCCAATGGATGGATTCTGTATCCAGTCATCAGATGAAAGATCAAGAAAGCAGAGCCTCTACATCGTCGGCCCAACAAGAACAGGAAAATCTACTTGGGCCAGAAGCC
>AEL31959
ATGGCCTCCTCCTCATCCAACCGTCAGTTCTCACACCGGAACGCTAACACGTTCCTCACCTATCCAAAGTGTCCAGAAAATCCTGAAATCGCCTGTCAGATGATCTGGGAGCTCGTTGTTCGTTGGATTCCCAAGTACATTCTATGTGCCCGAGAGGCACATAAAGATGGAAGTTTGCATTTACATGCATTGCTTCAAACAGAGAAGCCGGTAAGAATATCGGACTCAAGGTTCTTTGATATTAATGGGTTTCACCCAAACATTCAGAGTGCCAAGTCAGTAAACAGGGTGAGGGATTACATCCTCAAGGAACCTCTGGCTATGTTTGAGAGAGGTACTTTCATTCCTAGGAAGTCCCCCTTCCTAGGAAAATCTGATTCAGAAGTTAAGGAAAAAAAGCCTTCCAAAGATGAAATAATGCGAGACATTATTTCACACTCTACTTCCAAGGAAGAGTACCTCTCCATGATCCAGAAAGAGCTTCCCTATGATTGGTCCACAAAATTGCAGTATTTTGAATACTCTGCAAATAAGCTTTTTCCTGAGATTCAGGAAGAGTTCACCAATCCTCATCCGCAATCCTCACCTGATTTACTTTGTAATGAGTCAATCAATGATTGGCTCCAGCCTAACATCTTCCAGGTTAGTCCCGAAGCTTACATGCTCCTTCAACCTACCTGTTATACCCTCGAGGATGCAATTTCTGACCTCCAATGGATGGATAATGTATCCAGTCATCAGATGAAAGATCAAGAAAGCAGAGCCTCTACATCGTCGGCCCAACAAGAACAGGAAAATCTACTTGGGCCAGAAGCC
>AEL32283
ATGGCCTCCTCCTCATCCAACCGTCAGTTCTCACACAGGAACGTGAACACGTTCTTAACCTATCCAAAGTGTCCAGAAAATCCTGAAATCGCCTGTCAGATGATCTGGGAGCTCGTTGTTCGTTGGATACCCAAGTATATTGTCTGTGCCCGAGAGGCACACAAAGATGGAAGTTTGCATTTACATGCATTGCTTCAAACAGAGAAGCCGGTAAGAATATCGGACTCAAGGTTCTTTGATATTAATGGGTTTCACCCAAACATTCAGAGTGCCAAGTCAGTAAACAGGGTAAGGGATTACATTCTCAAGGAACCTCTGGCTATGTTTGAGAGAGGTACTTTCATTCCTAGGAAGTCCCCCTTCCTAGGAAAATCTGATTCAGAAGTTAAGGAAAAAAAGCCTTCCAAAGATGAAATAATGCGAGACATTATTTCACACTCTACTTCCAAGGAAGAGTACCTCTCCATGATCCAGAAAGAGTTTCCCTATGATTGGTCCACAAAATTGCAGTATTTTGAATACTCTGCAAATAAGCTTTTTCCTGAGATTCAGGAAGAGTTCACCAATCCTCATCCGCAATCCACACCTGATTTACTTTGTAGTGAGTCAATCAATGATTGGCTCCAGCCTAACATCTTCCAGGTTAGTCCCGAAGCGTACATGCTCCTTCAACCTACCTGTTATACCCTCGAGGATGCAATTTCTGACCTCCAATGGATGGATTCTGTATCCAGTCATCAGATGAAAGATCAAGGAAGCAGAGCCTCTACATCGTCGGCCCAACAAGAACAGGAAAATCTACTTGGACCAGAAGCC
>AEL32049
ATGGCCTCCTCCTCATCCAACCGTCAGTTCTCACACAGGAACGTGAACACGTTCTTAACCTACCCAAAGTGTCCAGAAAATCCTGAAATCGCCTGTCAGATGATCTGGGAGCTCGTTGTTCGTTGGATACCCAAGTATATTGTCTGTGCCCGAGAGGCACACAAAGATGGAAGTTTGCATTTACATGCATTGCTTCAAACAGAGAAGCCGGTAAGAATATCGGACTCAAGGTTCTTTGATATTAATGGGTTTCACCCAAACATTCAGAGTGCCAAGTCAGTAAACAGGGTGAGGGATTACATTCTCAAGGAACCTCTGGCTATGTTTGAGAGAGGTACTTTCATTCCTAGGAAGTCCCCCTTCCTAGGAAAATCTGATTCAGAAGTTAAGGAAAAAAAGCCTTCCAAAGATGAAATAATGCGAGACATTATTTCACACTCTACTTCCAAGGAAGAGTACCTCTCCATGATCCAGAAAGAGTTTCCCTATGATTGGTCCACAAAATTGCAGTATTTTGAATACTCTGCAAATAAGCTTTTTCCTGAGATTCAGGAAGAGTTCACCAATCCTCATCCCCAATCCACACCTGATTTACTTTGTAATGAGTCAATCAATGATTGGCTCCAGCCTAACATCTTCCAGGTTAGTCCCGAAGCTTACATGCTCCTTCAACCTACCTGTTATACCCTCGAGGATGCAATTTCTGACCTCCAATGGATGGATAATGTATCCAGTCATCAGATGAAAGATCAAGAAAGCAGAGCCTCTACATCGTCGGGCCAACAAGAACAGGAAAATCTACTTGGGCCAGAAGCC
>AAK73441
ATGGCCTCCTCCTCATCCAACCGTCAGTTCTCACACAGGAACGCTAACACGTTCCTCACCTATCCAAAGTGTCCAGAAAATCCTGAAATCGCCTGTCAGATGATCTGGGAGCTCGTTGTTCGTTGGATTCCCAAATACATTCTATGTGCCCGAGAGGCACATAAAGATGGAAGTTTGCATTTACATGCATTACTTCAGACAGAGAAGCCGGTAAGGATATCCGACTCAAGGTTCTTTGATATTAATGGGTTTCACCCAAACATTCAGAGTGCCAAATCAGTAAACAGGGTGAGGGATTACATTCTCAAGGAACCTCTGGCTGTTTTTGAGAGAGGTACTTTCATTCCTAGGAAGTCCCCCTTCCTAGGAAAATCTGATTCAGAAGTTAAGGAAAAAAAACCTTCCAAAGATGAAATAATGCGAGACATTATTTCACACGCTACTTCCAAGGAAGAGTACCTCTCCATGATCCAGAAAGAGCTTCCCTTTGATTGGTCCACAAAATTGCAGTATTTTGAATACTCTGCAAATAAGCTTTTTCCTGAGATTCAGGAAGAGTTCACCAATCCTCATCCACCCTCCTCACCTGATTTACTTTGTAATGAGTCAATCAATGATTGGCTCCAGCCTAACATCTTCCAGGTTAGTCCCGAAGCTTACATGCTCCTTCAACCTACCTGTTATACCCTCGAGGATGCAATTTCTGACCTCCAATGGATGGATTCTGTATCCAGTCATCAGATGAAAGATCAAGAAAGCAGAGCCTCTACATCGTCGGCCCAACAAGAACCGGAAAATCTACTTGGGCCAGAAGCC
>AAK73445
ATGGCCTCCTCCTCATCCAACCGTCAGTTCTCACACCGGAACGCTAACACGTTCCTCACCTATCCAAAGTGTCCAGAAAATCCTGAAATCGCCTGTCAGATGATCTGGGAGCTCGTTGTTCGTTGGATTCCCAAGTACATTCTATGTGCCCGAGAGGCACATAAAGATGGAAGTTTGCATTTACATGCATTGCTTCAAACAGAGAAGCCGGTAAGAATATCGGACTCAAGGTTCTTTGATATTAATGGGTTTCACCCAAACATTCAGAGTGCCAAGTCAGTAAACAGGGTGAGGGATTACATCCTCAAGGAACCTCTGGCTATGTTTGAGAGAGGTACTTTCATTCCTAGGAAGTCCCCCTTCCTAGGAAAATCTGATTCAGAAGTTAAGGAAAAAAAGCCTTCCAAAGATGAAATAATGCGAGACATTATTTCACACTCTACTTCCAAGGAAGAGTACCTCTCCATGATCCAGAAAGAGCTTCCCTATGATTGGTCCACAAAATTGCAGTATTTTGAATACTCTGCAAATAAGCTTTTTCCTGAGATTCAGGAAGAGTTCACCAATCCTCATCCGCAATCCTCACCTGATTTACTTTGTAATGAGTCAATCAATGATTGGCTCCAGCCTAACATCTTCCAGGTTAGTCCCGAAGCTTACATGCTCCTTCAACCTACCTGTTATACCCTCGAGGATGCAATTTCTGACCTCCAATGGATGGATAATGTATCCAGTCATCAGATGAAAGATCAAGAAAGCAGAGCCTCTACATCGTCGGCCCAACAAGAACAGGAAAATCTACTTGGGCCAGAAGCC
>AAK73449
ATGGCCTCCTCCTCATCCAACCGTCAGTTCTCACACAGGAACGTGAACACGTTCTTAACCTACCCAAAGTGTCCAGAAAATCCTGAAATCGCCTGTCAGATGATATGGGAGCTCGTTGTTCGTTGGATACCGAAGTATATTGTCTGTGCCCGAGAGGCACACAAAGATGGAAGTTTGCATTTACATGCATTGCTTCAAACAGAGAAGCCGGTAAGAATATCGGACTCAAGGTTCTTTGATATAAATGGGTTTCACCCAAACATTCAGAGTGCCAAGTCCGTTAACAGGGTGAGGGATTACATTCTCAAGGAACCTCTGGCTGTGTTTGAGAGAGGTACTTTCATTCCTAGGAAGTCCCCCTTCCTAGGAAAATCTGATTCAGAGGTAAAGGAAAAAAAGCCTTCCAAAGATGAAATAATGAGAGACATTATTTCACACTGTACTTCCAAGGAGGAGTACCTCTCTATGATCCAGAAAGAGTTTCCCTATGATTGGGCCACAAAATTGCAGTATTTTGAATACTCTGCAAATAAGCTTTTTCCTGAGATTCAGGAAGAGTTCACCAATCCTCATCCACCCTCCTCACCTGATTTACTTTGTAATGAGACAATCAATGATTGGCTCCAGCCTAATATCTTCCAGGTCAGTCCCCAAGCTTACATGCTCCTTCAACCTAACTGTTATACCCTCGAAGATGCAATTTCTGACCTCCAATGGATGGATTCTGTATCCAGTCATCAGATGAGAGATCAAGAAAGCAGAGCCTCTACATCGTCGGCCCAACAAGAACCGGAAAATCTACTTGGGCCAGAGGCC
>AEL31815
ATGGCCTCCTCCTCATCCAACCGTCAGTTCTCACACAGGAACGCTAACACGTTCCTAACCTATCCAAAGTGTCCAGAAAATCCTGAAATCGCCTGCCAGATGATCTGGGAGCTCGTTGTTCGTTGGATTCCCAAATATATTCTATGTGCCCGAGAGGCACATAAAGATGGAAGTTTGCATTTACATGCATTGCTTCAGACAGAGAAGCCGGTAAGGATATCTGACTCAAGGTTCTTTGATATAAATGGGTTTCACCCAAATATTCAGAGTGCCAAGTCAGTTAACAGGGTGAGGGATTACATTCTCAAGGAACCTCTGGCTGTTTTTGAGAGAGGTACTTTCATTCCTAGGAAGTCCCCCTTCCTAGGAAAATCTGATTCAGAGGTAAAGGAAAAAAAGCCTTCTAAAGATGAAATAATGCGAGACATTATTTCACACGCTACTTCCAAAGAAGAGTACCTCTCCATGATCCAGAAAGAGCTTCCCTTTGATTGGTCCACAAAATTGCAGTATTTTGAATACTCTGCAAATAAACTTTTTCCTGAGATTCAGGAACAATTCACCAATCCTCATCCACCCTCCTCACCTGATTTACTTTGTAATGAGTCAATCAATGATTGGCTCCAGCCTAACATCTTCCAGGTTAGTCCCGAAGCATACATGCTCCTTCAACCTACCTGTTATACCCTCGAGGATGCAATTTCTGACCTCCAATGGATGGATTCTGTATCCAGTCATCAGATGAAAGATCAAGAAAGCAGAGCCTCTACATCGTCGGGCCAACAAGAACCGGAAAATCTACTTGGGCCAGAAGCC
>ACF40521
ATGGCCTCCTCCTCATCCAACCGTCAGTTCTCACACAGGAACGCTAACACGTTCCTAACCTATCCACACTGTCCAGAAAATCCAGAAATCGTCTGTCAGATTATCTGGGAGCTCGTCGGTCGTTGGACCCCTAAGTACATCATATGTGCCCGAGAGGCACATAGAGATGGAGATTTGCATTTACATGCATTAATCCAAACAGAGAAACCGGTAAGGATCACTGACTCAAGGTTCTTTGATATCAAAGGGTTCCACCCAAACATTCAGAGTGCAAAGTCAGTAAACAAGGTTCGAGACTACATTCTCAAGGAACCTCTAGCTTTATTTGAGAGAGGTACTTTCATTCCTAGGAAGTCACCATTCCTAGGAAAAAGGGATTCAGAGGGAAATAGAAAAAAACCTTCCAAAGATGAAATAATGCAAGAGATTATTTCACACTCCACTTCCAAGCAAGAGTACCTCTCTCTCGTTCGTAAGGAATTACCTTATGACTGGGCCACCAAATTGCAGTATTTTGAATACTCTGCAAATAAACTGTTTCCTGAGATTCAGGAAGAGTTCATCAGTCCTCATCCACCCTCTTCACCTGATCTCCTTTGTAATGAGACAATCAAAGATTGGCTCCAGCCTAACATCTATCAGGTTAGTCCCGAATCATACATGCTTCTTCAACCAACCTGTTATACCGTCGAGGATGCTATCTCTGACCTTGAATGGATGGATAAATTATCCAGCCAACAGATGAAGGATCAAGAAAGCAGAGCCTCTACATCGTCGGTCCAACAAGAACTGGAAAATCTACTTGGGCCAGAAGCC
>AEL32100
ATGGCCTCCTCCTCATCCAACCGTCAGTTCTCACACAGGAACGCTAACACGTTCCTAACCTATCCAAAGTGTCCAGAAAATCCTGAAATCGCCTGCCAGATGATCTGGGAGCTCGTTGTTCGTTGGATTCCCAAATATATTCTATGTGCCCGAGAGGCACATAAAGATGGAAGTTTGCATTTACATGCATTGCTTCAGACAGAGAAGCCGGTAAGGATATCTGACTCAAGGTTCTTTGATATAAATGGGTTTCACCCAAATATTCAGAGTGCAAAGTCAGTTAACAGGGTGAGGGATTACATTCTCAAGGAACCTCTGGCTGTGTTTGAGAGAGGTACTTTCATTCCTAGGAAGTCCCCCTTCCTAGGAAAATCTGATTCAGAGGTAAAGGAAAAAAAGCCTTCTAAAGATGAAATAATGCGAGACATTATTTCACACGCTACTTCCAAAGAAGAGTACCTCTCCATGATCCAGAAAGAGCTTCCCTTTGATTGGTCCACAAAATTGCAGTATTTTGAATACTCTGCAAATAAACTTTTTCCTGAGATTCAGGAAGAATTCACCAATCCTCATCCACCCTCCTCACCTGATTTACTTTGTAATGAGTCAATCAATGATTGGCTCCAGCCTAACATCTTCCAGGTTAGTCCCGAAGCATACATGCTCCTTCAACCTACCTGTTATACCCTCGAGGATGCAATTTCTGACCTCCAATGGATGGATTCTGTATCCAGTCATCAGATGAAAGATCAAGAAAGCAGAGCCTCTACATCGTCGGGCCAACAAGAACCGGAAAATCTACTTGGGCCAGAAGCC
>ABQ40135
ATGGCCTCCTCCTCATCCAACCGTCAGTTCTCACACCGGAACGCTAACACGTTCCTCACCTATCCAAAGTGTCCAGAAAATCCTGAAATCGCCTGTCAGATGATCTGGGAGCTCGTTGTTCGTTGGATTCCCAAATACATTCTATGTGCCCGGGAGGCACATAAAGATGGAAGTTTGCATTTACATGTATTGCTTCAAACAGAGAAGCCGGTAAGAATATCGGACTCAAGGTTCTTTGATATTAATGGGTTTCACCCAAACATTCAGAGTGCCAAGTCAGTAAACAGGGTGAGGGATTACATCCTCAAGGAACCACTGGCTATGTTTGAGAGAGGTACTTTCATTCCTAGGAAGTCCCCCTTCCTAGGAAAATCTGATTCAGAAGTTAAGGAAAAAAAGCCTTCCAAAGATGAAATAATGCGAGACATTATTTCACACTCTACTTCCAAGGAAGAGTACCTCTCCATGATCCAGAAAGAGCTTCCCTATGATTGGTCCACAAAATTGCAGTATTTTGAATACTCTGCAAATAAGCTTTTTCCTGAGATTCAGGAAGAGTTCACCAATCCTCATCCGCAATCCTCACCTGATTTACTTTGTAATGAGTCAATCAATGATTGGCTCCAGCCTAACATCTTCCAGGTTAGTCCCGAAGCTTACATGCTCCTTCAACCTACCTGTTATACCCTCGAGGATGCAATTTCTGACCTCCAATGGATGGATAATTTATCCAGTCATCAGATGAAGGATCAAGAAAGCAGAGCCTCTACATCGTCGGCCCAACAAGAACAGGAAAATCTACTTGGGCCAGAAGCC
>AEL32106
ATGGCCTCCTCCTCATCCAACCGTCAGTTCTCACACAGGAACGCTAACACGTTCCTAACCTATCCAAAGTGTCCAGAAAATCCTGAAATCGCCTGCCAGATGATCTGGGAGCTCGTTGTTCGTTGGATTCCCAAATATATTCTATGTGCCCGAGAGGCACATAAAGATGGAAGTTTGCATTTACATGCATTGCTTCAGACAGAGAAGCCGGTAAGGATATCTGACTCAAGGTTCTTTGATATAAATGGGTTTCACCCAAATATTCAGAGTGCAAAGTCAGTTAACAGGCTGAGGGATTACATTCTCAAGGAACCTCTGGCTGTGTTTGAGAGAGGTACTTTCATTCCTAGGAAGTCCCCCTTCCTAGGAAAATCTGATTCAGAGGTAAAGGAAAAAAAGCCTTCTAAAGATGAAATAATGCGAGACATTATTTCACACGCTACTTCCAAAGAAGAGTACCTCTCCATGATCCAGAAAGAGCTTCCCTTTGATTGGTCCACAAAATTGCAGTATTTTGAATACTCTGCAAATAAACTTTTTCCTGAGATTCAGGAAGAATTCACCAATCCTCATCCACCCTCCTCACCTGATTTACTTTGTAATGAGTCAATCAATGATTGGCTCCAGCCTAACATCTTCCAGGTTAGTCCCGAAGCATACATGCTCCTTCAACCTACCTGTTATACCCTCGAGGATGCAATTTCTGACCTCCAATGGATGGATTCTGTATCCAGTCATCAGATGAAAGATCAAGAAAGCAGAGCCTCTACATCGTCGGGCCAACAAGAACCGGAAAATCTACTTGGGCCAGAAGCC
>ABQ40201
ATGGCCTCCTCCTCATCCAACCGTCAGTTCTCACACAGGAACGCTAATACGTTCCTAACCTATCCAAAGTGTCCAGAAAATCCTGAAATCGCCTGTCAGATGATATGGGAGCTCGTTGTTCGTTGGATTCCCAAATATATTCTATGTGCCCGAGAGGCACATAAAGATGGAAGTTTGCATTTACATGCATTGCTTCAGACAGAGAAGCCGGTAAGGATATCCGACTCAAGGTTCTTTGATATTAATGGGTTTCACCCAAACATTCAGAGTGCCAAGTCAGTAAACAGGGTGAGGGATTACATTCTCAAGGAACCTCTGGCTATGTTTGAGAGAGGTACTTTCATTCCTAGGAAGTCCCCCTTCCTAGGAAAATCTGATTCAGAAGTTAAGGAAAAAAAACCTTCCAAAGATGAAATAATGCGAGACATTATTTCACACTCTACTTCCAAGGAAGAGTACCTCTCCATGATCCAGAAAGAGTTTCCCTATGATTGGGCCACAAAATTGCAGTATTTCGAATACTCTGCAAATAAGCTTTTTCCTGAGATTCAGGAAGAGTTCACCAATCCTCATCCGCAATCCTCACCTGATTTACTTTGTAATGAGTCAATCAATGATTGGCTCCAGCCTAACATCTTCCAGGTCAGTCCCGAAGCTTACATGCTCCTTCAACCTACCTGTTATACCCTCGAGGATGCAATTTCTGACCTCCAATGGATGGATTCTGTATCCAGTCATCAGATGAAAGATCAAGAAAGCAGAGCCTCTACATCGTCGGTCCAACACGAACAGGAAAATCTACTTGGGCCAGAAGCC
>AEL32109
ATGGCCTCCTCCTCATCCAACCGTCAGTTCTCACACAGGAACGCTAACACGTTCCTTACCTATCCAAAGTGTCCAGAAAATCCTGAAATCGCCTGCCAGATGATCTGGGAGCTCGTTGTTCGTTGGATTCCCAAATATATTCTATGTGCCCGAGAGGCACATAAAGATGGAAGTTTGCATTTACATGCATTGCTTCAGACAGAGAAGCCGGTAAGGATATCTGACTCAAGGTTCTTTGATATAAATGGGTTTCACCCAAATATTCAGAGTGCCAAGTCAGTTAACAGGGTAAGGGATTACATTCTCAAGGAACCTCTGGCTGTATTTGAGAGAGGTACTTTCATTCCTAGGAAGTCCCCCTTCCTAGGAAAATCTGATTCAGAGGTAAAGGAAAAAAAGCCTTCTAAAGATGAAATAATGCGAGACATTATTTCACACGCTACTTCCAAAGAAGAGTACCTCTCCATGATCCAGAAAGAGCTTCCCTTTGATTGGTCCACAAAATTGCAGTATTTTGAATACTCTGCAAATAAACTTTTTCCTGAGATTCAGGAAGAATTCACCAATCCTCATCCACCCTCCTCACCTGATTTACTTTGTAATGAGTCAATCAATGATTGGCTCCAGCCTAACATCTTCCAGGTTAGTCCCGAAGCATACATGCTCCTTCAACCTACCTGTTATACCCTCGAGGATGCAATTTCTGACCTCCAATGGATGGATTCTGTATCCAGTCATCAGATGAAAGATCAAGAAAGCAGAGCCTCTACATCGTCGGGCCAACAAGAACCGGAAAATCTACTTGGGCCAGAAGCC
>AEL31953
ATGGCCTCCTCCTCATCCACCCGTCAGTTCTCCCCCAGGAACGTTAACAGTTTCCTAACCTATCCAAAGTGTCCAGAAATTCCGGAATTCCCCTGCCAGATGATTGGGGAGCTCGTTGTTCGTGGGATTCCCAAATATATTCTATGTGCCCGAGAGCCACATAAAGATGGAAGTTTGCATTTACATGCATTGCTTCAGACAGAGAAGCCGGTAAGGATATCTGACTCAAGGTTCTTTGATATAAATGGGTTTCACCCAAATATTCAGAGTGCCAAGTCAGTTAACAGGGTGAGGGATTACATTCTCAAGGAACCTCTGGCTGTGTTTGAGAGAGGTACTTTCATTCCTAGGAAGTCCCCCTTCCTAGGAAAATCTGATTCAGAGGTAAAGGAAAAAAAGCCTTCTAAAGATGAAATAATGCGAGACATTATTTCACACGCTACTTCCAAAGAAGAGTACCTCTCCATGATCCAGAAAGAGCTTCCCTTTGATTGGTCCACAAAATTGCAGTATTTTGAATACTCTGCAAATAAACTTTTTCCTGAGATTCAGGAAGAATTCACCAATCCTCATCCACCCTCCTCACCTGATTTACTATGTAATGAGTCAATCAATGATGGGCTCCAGCCTAACATCTCCCAGGTTAGTCCCGAAGCATACATGCTCCTTCAACCTACCTGTTATACCCTCGAGGATGCAATTTCTGACCTCCAATGGATGGATTCTGTATCCAGTCATCAGATGAAAGATCAAGAAAGCAGAGCCTCTACATGGTCGGGCCAACAAGAACCGGAAAATCTACTTGGGCCAGAAGCC
>ABQ40205
ATGGCCTCCTCCTCATCCAACCGTCAGTTCTCACACAGGAACGTGAACACGTTCTTAACCTACCCAAAGTGTCCAGAAAATCCTGAAATCGCCTGTCAGATGATCTGGGAGCTCGTTGTTCGTTGGATACCCAGGTATATTGTCTGTGCCCGAGAGGCACACAAAGATGGAAGTTTGCATTTACATGCATTGCTTCAAACAGAGAAGCCGGTAAGAATATCGGACTCAAGGTTCTTTGATATTAATGGGTTCCACCCAAACATTCAGAGTGCCAAGTCAGTAAACAGGGTGAGGGATTACATTCTCAAGGAACCTCTGGCTATGTTTGAGAGAGGTACTTTCATTCCTAGGAAGTCCCCCTTCCTAGGAAAATCTGATTCAGAAGTTAAGGAAAAGAAGCCTTCCAAAGATGAAATAATGCGAGACATTATTTCACACTCTACTTCCAAAGAAGAGTACCTCTCCATGATCCAGAAAGAGTTTCCCTATGATTGGTCCACAAAATTGCAGTATTTTGAATACTCTGCAAATAAGCTTTTTCCTGAGATTCAGGAAGAGTTCACCAATCCTCATCCGCAATCCAAACCTGATTTACTTTGTAGTGAGTCAATCAATGATTGGCTCCAGCCTAACATCTTCCAGGTTAGTCCCGAAGCGTACATGCTCCTTCAACCTACCTGTTATACCCTCGAGGATGCAATTTCTGACCTCCAATGGATGGATTCTGTATCCAGTCATCAGATGAAAGATCAAGAAAGCAGAGCCTCTACATCGTCGGCCCAACAAGAACAGGAAAATCTACTTGGGCCAGAAGCC
>ACZ04216
ATGGCCTCCTCCTCATCCAACCGTCAGTTCTCACACAGGAACGTTAACACGTTCTTAACCTATCCAAAGTGTCCAGAAAATCCTGAAATCGCCTGTCAGATCATCTGGGAGCTCGTTGTTCGTTGGATACCCAAGTACATTATATGTGCCCGAGAGGCACATAAAGATGGAAGTTTGCATTTACATGCATTGGTTCAGACAGAGAAGCCGGTAAGAATATCGGACTCAAGGTTCTTTGATATAAATGGGTTTCACCCAAATATTCAGAGTGCCAAGTCCGTTAACAGGGTGAGGGATTACATTCTCAAGGAACCTCTGGCTATGTTTGAGAGAGGTACTTTCATTCCTAGGAAGTCCCCCTTCCTAGGAAAATCTGATTCAGAGGTAAAGGAAAAAAAGCCTTCCAAAGATGAAATAATGCGAGACATTATTTCACACTCTACTTCCAAAGAAGAGTACCTCTCTATGATCCAGAAAGAGTTTCCCTATGATTGGTCCACAAAATTGCAGTATTTTGAATACTCTGCAAATAAGCTTTTTCCTGAGATTCAGGAAGAGTTCACCAATCCTCATCCACCATCCTCACCTGATTTGCTCTGTAATGAGTCAATCAATGATTGGCTCCAGCCTAACATCTTCCAGGTCAGTCCCGAAGCTTACATGCTCCTTCAACCTAACTGTTATACCCTCGAGGATGCAATCTCTGACCTCCAATGGATGGATTCTGTATCCAGTCATCAGATGAAAGATCAAGAAAGCAGAGCCTCTACATCGTCGGCCCAACAAGAACCGGAAAATCTACTTGGGCCAGAAGCC
>ACZ04225
ATGGCCTCCTCCTCATCCAACCGTCAGTTCTCACACAAGAACGCAAACACGTTCCTAACCTATCCAAAGTGTCCAGAAAATCCTGAAATCGCCTGTCAGATGATCTGGGAGCTCGTCGTTCGTTGGATTCCCAAGTATATTCTATGTGCCCGAGAGGCACATAAAGATGGAAGTTTGCATTTACATGCATTGCTTCAGACAGAGAAGCCGGTAAGGATATCTGACTCAAGGTTCTTTGATATAAATGGGTTTCACCCAAATATTCAGAGTGCCAAGTCAGTTAACAGAGTGAGGGATTACATTCTCAAGGAACCTCTGGCTGTGTTTGAGAGAGGTACTTTCATTCCTAGGAAGTCCCCCTTCCTAGGAAAATCTGATTCAGAGGTAAAGGAAAAAAAGCCTTCTAAAGATGAAATAATGCGAGACATTATTTCACACGCTACTTCCAAAGAAGAGTACCTCTCCATGATCCAGAAAGAGCTTCCCTTTGATTGGTCCACAAAATTGCAGTATTTTGAATACTCTGCAAATAAGCTTTTTCCTGAGATTCAGGAAGAGTTCACCAATCCTCATCCACCCTCCTCACCTGATTTACTTTGTAATGAGTCAATCAACGATTGGCTCCAGCCTAACATCTTCCAGGTTAGTCCCGAAGCTTACATGCTCCTTCAACCTACCTGTTATACCCTCGAGGATGCAATTTCTGACCTCCAATGGATGGATTCTGTATCCAGTCATCAGATGAAAGATCAAGAAAGCAGAGCCTCTACATCGTCGGCCCAACAAGAACCGGAAAATCTACTTGGGCCAGAAGCC
>ACZ04222
ATGGCCTCCTCCTCATCCAACCGTCAGTTCTCACACAAGAACGCAAACACGTTCCTAACCTATCCAAAGTGTCCAGAAAATCCTGAAATCGCCTGTCAGATGATCTGGGAGCTCGTCGTTCGTTGGATTCCCAAGTATATTCTATGTGCCCGAGAGGCACATAAAGATGGAAGTTTGCATTTACATGCATTGCTTCAGACAGAGAAGCCGGTAAGGATATCTGACTCAAGGTTCTTTGATATAAATGGGTTTCACCCAAATATTCAGAGTGCCAAGTCAGTTAACAGAGTGAGGGATTACATTCTCAAGGAACCTCTGGCTGTGTTTGAGAGAGGTACTTTCATTCCTAGGAAGTCCCCCTTCCTAGGAAAATCTGATTCAGAGGTAAAGGAAAAAAAGCCTTCTAAAGATGAAATAATGCGAGACATTATTTCACACGCTACTACCAAACAAGAGTACCTCTCCATGATCCAGAAAGAGCTTCCCTTTGATTGGTCCACAAAATTGCAGTATTTTGAATACTCTGCAAATAAGCTTTTTCCTGAGATTCAGGAAGAGTTCACCAATCCTCATCCACCCTCCTCACCTGATTTACTTTGTAATGAGTCAATCAACGATTGGCTCCAGCCTAACATCTTCCAGGTTAGTCCCGAAGCTTACATGCTCCTTCAACCTACCTGTTATACCCTCGAGGATGCAATTTCTGACCTCCAATGGATGGATTCTGTATCCAGTCATCAGATGAAAGATCAAGAAAGCAGAGCCTCTACATCGTCGGCCCAACAAGAACCGGAAAATCTACTTGGGCCAGAAGCC
>AEL32358
ATGGCCTCCTCCTCATCCAACCGTCAGTTCTCACACAGAAACGTGAACACGTTCTTAACCTACCCAAAGTGTCCAGAAAATCCTGAAATCGCCTGTCAGATGATCTGGGAGCTCGTTGTTCGTTGGATACCCAAGTATATTGTCTGTGCCCGAGAGGCACACAAAGATGGAAGTTTGCATTTACATGCATTGCTTCAAACAGAGAAGCCGGTAAGAATATCGGACTCAAGGTTCTTTGATATTAATGGGTTTCACCCAAACATTCAGAGTGCCAAGTCAGTAAACAGGGTGAGGGATTACATTCTCAAGGAACCTCTGGCTATGTTTGAGAGAGGTACTTTCATTCCTAGGAAGTCCCCCTTCCTAGGAAAATCTGATTCAGAAGTTAAGGAAAAGAAGCCTTCCAAAGATGAAATAATGCGAGACATTATTTCACACTCTACTTCCAAAGAAGAGTACCTCTCCATGATCCAGAAAGAGTTTCCCTATGATTGGTCCACAAAATTGCAGTATTTTGAATACTCTGCAAATAAGCTTTTTCCTGAGATTCAGGAAGAGTTCACCAATCCTCATCCGCAATCCACACCTGATTTACTTTGTAGTGAGTCAATCAATGATTGGCTCCAGCCTAACATCTTCCAGGTTAGTCCCGAAGCGTACATGCTCCTTCAACCTACCTGTTATACCCTCGAGGATGCAATTTCTGACCTCCAATGGATGGATTCTGTATCCAGTCATCAGATGAAAGATCAAGAAAGCAGAGCCTCTACATCGTCGGCCCAACAAGAACAGGAAAATCTACTTGGGCCAGAAGCC
>AEL32355
ATGGCCTCCTCCTCATCCAACCGTCAGTTCTCCCACCGGAACGCTAACACGTTCCTAACCTATCCAAAGTGTCCAGAAAATCCTGAAATCGCCTGTCAGATGATCTGGGAGCTCGTTGTTCGTTGGATTCCCAAGTACATTCTATGTGCCCGAGAGGCACATAAAGATGGAAGTTTGCATTTACATGCATTGCTGCAAACAGAGAAGCCGGTAAGAATATCGGACTCAAGGTTCTTTGATATTAATGGGTTTCACCCAAACATTCAGAGTGCCAAGTCAGTAAACAGGGTGAGGGATTACATCCTCAAGGAACCTCTGGCTATGTTTGAGAGAGGTACTTTCATTCCTAGGAAGTCCCCCTTCCTAGGAAAATCTGATTCAGAAGTTAAGGAAAAAAAGCCTTCCAAAGATGAAATAATGCGAGACATTATTTCACACTCTACTTCCAAAGAAGAGTACCTCTCCATGATCCAGAAAGAGCTTCCCTATGATTGGTCCACAAAATTGCAGTATTTTGAATACTCTGCAAATAAGCTTTTTCCTGAGATTCAGGAAGAGTTCACCAATCCTCATCCCCAATCCTCACCTGATTTACTTTGTAATGAGTCAATCAATGATTGGCTCCAGCCTAACATCTTCCAGGTTAGTCCCGAAGCTTACATGCTCCTTCAACCTACCTGTTATACCCTCGAGGATGCAATTTCTGACCTCCAATGGATGGATAATGTATCCAGTCATCAGATGAAGGATCAAGAAAGCAGAGCCTCTACATCGTCGGCCCAACAAGAACAGGAAAATCTACTTGGGCCAGAAGCC
>AEL32352
ATGGCCTCCTCCTCATCCAACCGTCAGTTCTCACACCGGAACGCTAACACGTTCCTCACCTATCCAAAGTGTCCAGAAAATCCTGAAATCGCCTGTCAGATGATCTGGGAGCTCGTTGTTCGTTGGATTCCCAAGTACATTCTATGTGCCCGGGAGGCACATAAAGATGGAAGTTTGCATTTACATGCATTGCTTCAAACAGAGAAGCCGGTAAGAATATCGGACTCAAGGTTCTTTGATATTAATGGGTTTCACCCAAACATTCAGAGTGCCAAGTCAGTAAACAGGGTGAGGGATTACATCCTCAAGGAACCTCTGGCTATGTTTGAGAGAGGTACTTTCATTCCTAGGAAATCCCCCTTCCTAGGAAAATCTGATTCAGAAGTTAAGGAAAAAAAGCCTTCCAAAGATGAAATAATGCGAGACATTATTTCACACTCTACTACCAAAGAAGAGTACCTCTCCATGATCCAGAAAGAGCTTCCCTATGATTGGTCCACAAAATTGCAGTATTTTGAATACTCTGCAAATAAGCTTTTTCCTGAGATTCAGGAAGAGTTCACCAATCCTCATCCGCAATCCTCACCTGATTTACTTTGTAATGAGTCAATCAATGATTGGCTCCAGCCTAACATCTTCCAGGTTAGTCCCGAAGCTTACATGCTCCTTCAACCTACCTGTTATACCCTCGAGGATGCAATTTCTGACCTCCAATGGATGGATAATGTATCCAGTCATCAGATGAAAGATCAAGAAAGCAGAGCCTCTACATCGTCGGCCCAACAAGAACAGGAAAATCTACTTGGGCCAGAAGCC
>ACZ04228
ATGGCCTCCTCCTCATCCAACCGTCAGTTCTCACACAGGAACGCAAACACGTTCCTAACCTATCCAAAGTGTCCAGAAAATCCTGAAATCGCCTGTCAGATGATCTGGGAGCTCGTCGTTCGTTGGATTCCCAAATATATTCTATGTGCCCGAGAGGCACATAAAGATGGAAGTTTGCATTTACATGCATTGCTTCAGACAGAGAAGCCGGTAAGGATATCTGACTCAAGGTTCTTTGATATAGATGGGTTTCACCCAAATATTCAGAGTGCCAAGTCAGTTAACAGAGTGAGGGATTACATTCTCAAGGAACCTCTGGCTGTGTTTGAGAGAGGTACTTTCATTCCTAGGAAGTCCCCCTTCCTAGGAAAATCTGATTCAGAGGTAAAGGAAAAAAAGCCTTCTAAAGATGAAATAATGCGAGACATTATTTCACACGCTACCTCCAAAGAAGAGTACCTCTCCATGATCCAGAAAGAGCTCCCCTTTGATTGGTCCACAAAATTGCAGTATTTTGAATACTCTGCAAATAAGCTTTTTCCTGAGATTCAGGAAGAGTTCACCAATCCTCATCCACCCTCCTCACCTGATTTACTTTGTAATGAGTCAATCAACGATTGGCTCCAGCCTAACATCTTCCAGGTTAGTCCCGAAGCTTACATGCTCCTTCAACCTACCTGTTATACCCTCGAGGATGCAATTTCTGACCTGCAATGGATGGATTCTGTATCCAGTCATCAGATGAAAGATCAAGAAAGCAGAGCCTCTACATCGTCGGCCCAACAAGAACCGGAAAATCTACTTGGGCAAGAAGCC
>AEL31887
ATGGCCTCCTCCTCATCCAACCGTCAGTTCTCACACAGGAACGCTAACACGTTCCTAACCTATCCAAAGTGTCCAGAAAATCCTGAAATCGCCTGCCAGATGATCTGGGAGCTCGTTGTTCGTTGGATTCCCAAATATATTCTATGTGCCCGAGAGGCACATAAAGATGGAAGTTTGCATTTACATGCATTGCTTCAGACAGAGAAGCCGGTAAGGATATCCGACTCAAGGTTCTTTGATATAAATGGGTTCCACCCAAATATTCAGAGTGCCAAGTCAGTTAACAGGGTGAGGGATTACATTCTCAAGGAACCTCTGGCTGTTTTTGAGAGAGGTACTTTCATTCCTAGGAAGTCCCCCTTCCTAGGAAAATCTGATTCAGAGGTAAAGGAAAAAAAGCCTTCTAAAGATGAAATAATGCGAGACATTATTTCACACGCTACTTCCAAAGAAGAGTACCTCTCCATGATCCAGAAAGAGCTTCCCTTTGATTGGTCCACAAAATTGCAGTATTTTGAATACTCTGCAAATAAACTTTTTCCTGAGATTCAGGAAGAATTCACCAATCCTCATCCACCCTCCTCACCTGATTTACTTTGTAATGAGTCAATCAATGATTGGCTCCAGCCTAACATCTTCCAGGTTAGTCCCGAAGCATACATGCTCCTTCAACCTACCTGTTATACCCTCGAGGATGCAATTTCTGACCTCCAATGGATGGATTCTGTATCCAGTCATCAGATGAAAGATCAAGAAAGCAGAGCCTCTACATCGTCGGGCCAACAAGAACCGGAAAATCTACTTGGGCCAGAAGCC
>AEL31884
ATGGCCTCCTCCTCATCCAACCGTCAGTTCTCACACAGGAACGCTAACACGTTCCTAACCTATCCAAAGTGTCCAGAAAATCCTGAAATCGCCTGCCAGATGATCTGGGAGCTCGTTGTTCGTTGGATTCCCAAATATATTCTATGTGCCCGAGAGGCACATAAAGATGGAAGTTTGCATTTACATGCATTGCTTCAGACAGAGAAGCCGGTAAGGATATCTGACTCAAGGTTCTTTGATATAAATGGGTTTCACCCAAATATTCAGAGTGCCAAGTCAGTTAACAGGGTGAGGGATTACATTCTCAAGGAACCTCTGGCTGTTTTTGAGAGAGGTACTTTCATTCCTAGGAAGTCCCCCTTCCTAGGAAAATCTGATTCAGAGGTAAAGGAAAAAAAGCCTTCTAAAGATGAAATAATGCGAGACATTATTTCACACGCTACTTCCAAAGAAGAGTACCTCTCCATGATCCAGAAAGAGCTTCCCTTTGATTGGTCCACAAAATTGCAGTATTTTGAATACTCTGCAAATAAACTTTTTCCTGAGATTCAGGAAGAATTCACCAATCCTCATCCACCCTCCTCACCTGATTTACTTTGTAATGAGTCAATCAATGATTGGCTCCAGCCTAACATCTTCCAGGTTAGTCCCGAAGCATACATGCTCCTTCAACCTACCTGTTATACCCTCGAGGATGCAATTTCTGACCTCCAATGGATGGATTCTGTATCCAGTCATCAGATGAAAGATCAAGAAAGCAGAGCCTCTACATCGTCGGGCCAACAAGAACCGGAAAATCTACTTGGGCCAGAAGCC
>AEL31929
ATGGCCTCCTCCTCATCCAACCGTCAGTTCTCACACAGGAACGCTAACACGTTCCTTACCTATCCAAAGTGTCCAGAAAATCCTGAAATCGCCTGCCAGATGATCTGGGAGCTCGTTGTTCGTTGGATTCCCAAATATATTCTATGTGCCCGAGAGGCACATAAAGATGGAAGTTTGCATTTACATGCATTGCTTCAGACAGAGAAGCCGGTAAGGATATCTGACTCAAGGTTCTTTGATATAAATGGGTTTCACCCAAATATTCAGAGTGCCAAGTCAGTTAACAGGGTGAGGGATTACATTCTCAAGGAACCTCTGGCTGTGTTTGAGAGAGGTACTTTCATTCCTAGGAAGTCCCCCTTCCTAGGAAAATCTGATTCAGAGGTAAAAGAAAAAAAGCCTTCCAAAGATGAAATAATGCGAGACATTATTTCACACGCTACTTCCAAAGAAGAGTACCTCTCCATGATCCAGAAAGAGCTTCCCTTTGATTGGTCCACAAAATTGCAGTATTTTGAATACTCTGCAAATAAACTTTTTCCTGAGATTCAGGAAGAGTTCACCAATCCTCATCCACCCTCCTCACCTGATTTACTTTGTAATGAGTCAATCAATGATTGGCTCCAGCCTAACATCTTCCAGGTTAGTCCCGAAGCATACATGCTCCTTCAACCTACCTGTTATACCCTCGAGGATGCAATTTCTGACCTCCAATGGATGGATTCTGTATCCAGTCATCAGATGAAAGATCAAGAAAGCAGAGCCTCTACATCGTCGGGCCAACAAGAACCGGAAAATCTACTTGGGCCAGAAGCC
>CAR65266
ATGGCCTCCTCCTCATCCAACCGTCAGTTCTCACACAGGAACGCTAACACGTTCCTAACCTATCCAAAGTGTCCAGAAAATCCTGAAATCGCCTGCCAGATGATCTGGGAGCTCGTTGTTCGTTGGATTCCCAAATATATTCTATGTGCCCGAGAGGCACATAAAGATGGAAGTTTGCATTTACATGCATTGCTTCAGACAGAGAAGCCGGTAAGGATATCTGACTCAAGGTTCTTTGATATAAATGGGTTTCACCCAAATATTCAGAGTGCCAAGTCAGTTAACAGGGTGAGAGATTACATTCTCAAGGAACCTCTGGCTGTGTTTGAGAGAGGTACTTTCATTCCTAGGAAGTCCCCCTTCCTAGGAAAATCTGATTCAGAGGTAAAGGAAAAAAAGCCTTCTAAAGATGAAATAATGCGAGACATTATTTCACACGCTACTTCCAAAGAAGAGTACCTCTCCATGATCCAGAAAGAGCTTCCCTTTGATTGGTCCACAAAATTGCAGTATTTTGAATACTCTGCAAATAAACTTTTTCCTGAGATTCAGGAAGAATTCACCAATCCTCATCCACCCTCCTCACCTGATTTACTTTGTAATGAGTCAATCAATGATTGGCTCCAGCCTAACATCTTCCAGGTTAGTCCCGAAGCATACATGCTCCTTCAACCTACCTGTTATACCCTCGAGGATGCAATTTCTGACCTCCAATGGATGGATTCTGTATCCAGTCATCAGATGAAAGATCAAGAAAGCAGAGCCTCTACATCGTCGGGCCAACAAGAACCGGAAAATCTACTTGGGCCAGAAGCC
>AEL31881
ATGGCCTCCTCCTCATCCAACCGTCAGTTCTCACACCGGAACGCTAACACGTTCCTCACCTATCCAAAGTGTCCAGAAAATCCTGAAATCGCCTGTCAGATGATCTGGGAGCTCGTTGTTCGTTGGATTCCCAAGTACATTCTATGTGCCCGGGAGGCACATAAAGATGGAAGTTTGCATTTACATGCATTGCTTCAAACAGAGAAGCCGGTAAGAATATCGGACTCAAGGTTCTTTGATATTAATGGGTTTCACCCAAACATTCAGAGTGCCAAGTCAGTAAACAGGGTGAGGGATTACATCCTCAAGGAACCTCTGGCTATGTTTGAGAGAGGTACTTTCATTCCTAGGAAGTCCCCCTTCCTAGGAAAATCTGATTCAGAAGTTAAGGAAAAAAAGCCTTCCAAAGATGAAATAATGCGAGACATTATTTCACACTCTACTTCCAAGGAAGAGTACCTCTCCATGATCCAGAAAGAGCTTCCCTATGATTGGTCCACAAAATTACAGTATTTTGAATACTCTGCAAATAAGCTTTTTCCTGAGATTCAGGAAGAGTTCACCAATCCTCATCCGCAATCCTCACCTGATTTACTTTGTAATGAGTCAATCAATGATTGGCTCCAGCCTAACATCTTCCAGGTTAGTCCCGAAGCTTACATGCTCCTTCAACCTACCTGTTATACCCTCGAGGATGCAATTTCTGACCTCCAATGGATGGATAATGTATCCAGTCATCAGATGAAAGATCAAGAAAGCAGAGCCTCTACATCGTCGGCCCAACAAGAACAGGAAAATCTACTTGGGCCAGAAGCC
>AEL31926
ATGGCCTCCTCCTCATCCAACCGTCAGTTCTCCCACAGGAACGCTAACACGTTCCTAACCTATCCAAAGTGTCCAGAAAATCCTGAAATCGCCTGCCAGATGATCTGGGAGCTCGTTGTTCGTTGGATTCCCAAATACATTCTATGTGCCCGAGAGGCACATAAAGATGGAAGTTTGCATTTACATGCATTGCTTCAGACAGAGAAGCCGGTAAGGATATCTGACTCAAGGTTCTTTGATATAAATGGGTTTCACCCAAATATTCAGAGTGCCAAGTCAGTTAACAGGGTGAGGGATTACATTCTCAAGGAACCTCTGGCTGTTTTTGAGAGAGGTACTTTCATTCCTAGGAAGTCCCCCTTCCTAGGAAAATCTGATTCAGAGATAAAGGAAAAAAAGCCTTCTAAAGATGAAATAATGCGAGACATTATTTCACACGCTACTTCCAAAGAAGAGTACCTCTCCATGATCCAGAAAGAGCTTCCCTTTGATTGGTCCACAAAATTGCAGTATTTTGAATACTCTGCAAATAAACTTTTTCCTGAGATTCAGGAAGAGTTCACCAATCCTCATCCACCCTCCTCACCTGATTTACTTTGTAATGAGTCAATCAATGATTGGCTCCAGCCTAACATCTTCCAGGTTAGTCCCGAAGCATACATGCTCCTTCAACCTACCTGTTATACCCTCGAGGATGCAATTTCTGACCTCCAATGGATGGATTCTGTATCCAGTCATCAGATGAAAGATCAAGAAAGCAGAGCCTCTACATCGTCGGGCCAACAAGAACCGGAAAATCTACTTGGGCCAGAAGCC
>AEL31920
ATGGCCTCCTCCTCATCCAACCGTCAGTTCTCACACCGGAACGCTAACACGTTCCTAACCTATCCAAAGTGTCCAGAAAATCCTGAAATCGCCAGTCAGATGATCTGGGAGCTCGTTGTTCGTTGGATTCCCAAATACATTCTATGTGCCCGAGAGGCACATAAAGATGGAAGTTTGCATTTACATGCATTGCTTCAGACAGAGAAGCCGGTAAGGATATCTGACTCAAGGTTCTTTGATATAAATGGGTTTCACCCAAATATTCAGAGTGCCAAGTCAGTTAACAGGGTGAGGGATTACATTGTCAAGGAACCTCTGGCTGTGTTTGAGAGAGGTACTTTCATTCCTAGGAAGTCCCCCTTCCTAGGAAAATCTGATTCAGAGGTAAAGGAAAAAAAGCCTTCTAAAGATGAAATAATGCGAGACATTATTTCACACGCTACTTCCAAAGAAGAGTACCTCTCCATGATCCAGAAAGAGCTTCCCTTTGATTGGTCCACAAAATTGCAGTATTTTGAATACTCAGCAAATAAACTTTTTCCTGAGATTCAGGAAGAGTTCACCAATCCTCATCCACCCTCCACACCTGATTTACTTTGTAATGAGTCAATCAATGATTGGCTCCAGCCTAACATCTTCCAGGTTAGTCCCGAAGCATACATGCTCCTTCAACCTACCTGTTATACCCTCGAGGATGCAATTTCTGACCTCCAATGGATGGATTCTGTATCCAGTCATCAGATGAAAGATCAAGAAAGCAGAGCCTCTACATCGTCGGGCCAACAAGAACCGGAAAATCTACTTGGGCCAGAAGCC
>AEL31923
ATGGCCTCCTCCTCATCCAACCGTCAGTTCTCACACCGGAACGCTAACACGTTCCTAACCTATCCAAAGTGTCCAGAAAATCCTGAAATCGCCTGTCAGATGATCTGGGAGCTCGTTGTTCGTTGGATTCCCAAATACATTCTATGTGCCCGAGAGGCACATAAAGATGGAAGTTTGCATTTACATGCATTGCTTCAAACAGAGAAGCCGGTAAGAATATCAGACTCAAGGTTCTTTGATATTAATGGGTTTCACCCAAACATTCAGAGTGCCAAGTCAGTAAACAGGGTGAGGGATTACATCCTCAAGGAACCTCTGGCTATGTTTGAGAGAGGTACTTTCATTCCTAGGAAGTCCCCCTTCCTAGGAAAATCTGATTCAGAAGTTAAGGAAAAAAAGCCTTCCAAAGATGAAATAATGCGAGACATTATTTCACACTCTACTTCCAAAGAAGAGTACCTCTCCATGATCCAGAAAGAGCTTCCCTATGATTGGTCCACAAAATTGCAGTATTTTGAATACTCTGCAAATAAGCTTTTTCCTGAGATTCAGGAAGAGTTCACCAATCCTCATCCGCAATCCTCACCTGATTTACTTTGTAATGAGTCAATCAATGATTGGCTCCAGCCTAACATCTTCCAGGTTAGTCCCGAAGCTTACATGCTCCTTCAACCTACCTGTTATACCCTCGAGGATGCAATTTCTGACCTCCAATGGATGGATAATGTATCCAGTCATCAGATGAAAGATCAAGAAAGCAGAGCCTCTACATCGTCGGCCCAACAAGAACAGGAAAATCTACTTGGGCCAGAAGCC
>ABQ40272
ATGGCCTCCTCCTCATCCAACCGTCAGTTCTCACACAGGAACGCTAATACGTTCCTAACCTATCCAAAGTGTCCAGAAAATCCTGAAATCGCCTGTCAGATGATATGGGAGCTCGTTGTTCGTTGGATTCCCAAATATATTCTATGTGCCCGCGAGGCACATAAAGATGGAAGTTTGCATTTACATGCATTGCTTCAGACAGAGAAGCCGGTAAGGATATCCGACTCAAGGTTCTTTGATATTAATGGGTTTCACCCAAACATTCAGAGTGCCAAGTCAGTAAACAGGGTGAGGGATTACATTCTCAAGGAACCTCTGGCTATGTTTGAGAGAGGTACTTTCATTCCTAGGAAGTCCCCCTTCCTAGGAAAATCTGATTCAGAAGTTAAGGAAAAAAAACCTTCCAAAGATGAAATAATGCGAGACATTATTTCACACTCTACTTCCAAGGAAGAGTACCTCTCCATGATCCAGAAAGAGTTTCCCTATGATTGGGCCACAAAATTGCAGTATTTCGAATACTCTGCAAATAAACTTTTTCCTGAGATTCAGGAAGAGTTCACCAATCCTCATCCGCAATCCTCACCTGATTTGCTTTGTAATGAGTCAATCAATGATTGGCTCCAGCCTAACATCTTCCAGGTCAGTCCCGAAGCTTACATGCTCCTTCAACCTACCTGTTATACCATCGAGGATGCAATTTCTGACCTCCAATGGATGGATTCTGTATCCAGTCATCAGATGAAAGATCAAGAAAGCAGAGCCTCTACATCGTCGGCCCAACAAGAACAGGAAAATCTACTTGGGCCAGAAGCC
>ABX71792
ATGGCCTCCTCCTCATCCAACCGTCAGTTCTCACACCGGAACGCTAACACGTTCCTCACCTATCCAAAGTGTCCAGAAAATCCTGAAATCGCCTGTCAGATGATCTGGGAGCTCGTTGTTCGTTGGATTCCCAAGTACATTCTATGTGCCCGAGAGGCACATAAAGATGGAAGTTTGCATTTACATGCATTGCTTCAAACAGAGAAGCCGGTAAGAATATCGGACTCAAGGTTCTTTGATATTAATGGGTTTCACCCAAACATTCAGAGTGCCAAGTCAGTAAACAGGGTGAGGGATTACATCCTCAAGGAACCTCTGGCTATGTTTGAGAGAGGTACTTTCATTCCTAGGAAGTCCCCCTTCCTAGGAAAATCTGATTCAGAAGTTAAGGAAAAAAAGCCTTCCAAAGATGAAATAATGCGAGACATTATTTCACACTCTACTTCCAAGGTAGAGTACCTCTCCATGATCCAGAAAGAGCTTCCCTATGATTGGTCCACAAAATTGCAGTACTTTGAATACTCTGCAAATAAGCTTTTTCCTGAGATTCAGGAAGAGTTCACCAATCCTCATCCGCAATCCTCACCTGATTTACTTTGTAATGAGTCAATCAATGATTGGCTCCAGCCTAACATCTTCCAGGTTAGTCCCGAAGCTTACATGCTCCTTCAACCTACCTGTTATACCCTCGAGGATGCAATTTCTGACCTCCAATGGATGGATAATTTATCCAGTCATCAGATGAAAGATCAAGAAAGCAGAGCCTCTACATCGTCGGCCCAACAAGAACAGGAAAATCTACTTGGGCCAGAAGCC
>ACF40339
ATGGCCTCCTCCTCATCCAACCGTCAGTTCTCACACAGGAACGCTAACACGTTCCTAACCTATCCAAAGTGTCCAGAAAATCCTGAAATCGCCTGCCAGATGATCTGGGAGCTCGTTGTTCGTTGGATTCCCAAATATATTCTATGTGCCCGAGAGGCACATAAAGATGGAAGTTTGCATTTACATGCATTGCTTCAGACAGAGAAGCCGGTAAGAATATCTGACTCAAGGTTCTTTGATATAAATGGGTTTCACCCAAATATTCAGAGTGCCAAGTCAGTTAACAGGGTGAGGGATTACATTCTCAAGGAACCTCTGGCTGTGTTTGAGAGAGGTACTTTCATTCCTAGGAAGTCCCCCTTCCTAGGAAAATCTGATTCAGAGGTAAAGGAAAAAAAGCCTTCTAAAGATGAAATAATGCGAGACATTATTTCACACGCTACTTCTAAAGAAGAGTACCTCTCCATGATCCAGAAAGAGCTTCCCTTTGATTGGTCCACAAAATTGCAGTATTTTGAATACTCTGCAAATAAACTTTTTCCTGAGATTCAGGAAGAATTCACCAATCCTCATCCACCCTCCTCACCTGATTTACTTTGTAATGAGTCAATCAATGATTGGCTCCAGCCTAACATCTTCCAGGTTAGTCCCGAAGCATACATGCTCCTTCAACCTACCTGTTATACCCTCGAGGATGCAATTTCTGACCTCCAATGGATGGATTCTGTATCCAGTCATCAGATGAAAGATCAAGAAAGCAGAGCCTCTACATCGTCGGGCCAACAAGAACCGGAAAATCTACTTGGGCCAGAAGCC
>ABX71796
ATGGCCTCCTCCTCATCCAACCGTCAGTTCTCACACAGGAACGCTAACACGTTCCTAACCTATCCAAAGTGTCCAGAAAATCCTGAAATCGCCTGTCAGATGATCTGGGAGCTCGTCGTTCGTTGGATTCCCAAGTACATTCTATGTGCCCGAGAGGCACATAAAGATGGAAGTTTGCATTTACATGCATTGCTCCAGACAGAGAAGCCGGTAAGGATATCTGACTCAAGGTTCTTTGATATAAATGGGTTTCACCCAAATATTCAGAGTGCCAAGTCAGTTAACCGGGTGAGGGATTACATTCTCAAGGAACCTCTGGCTGTGTTTGAGAGAGGTACTTTCATTCCTAGGAAGTCCCCCTTCCTAGGAAAATCTGATTCAGAGGTAAAGGAAAAAAAGCCTTCTAAAGATGAAATAATGCGAGACATTATTTCACACGCTACTTCAAAAGAAGAGTACCTCTCCATGATCCAGAAAGAGCTTCCCTTTGATTGGTCCACAAAATTGCAGTATTTTGAATACTCTGCAAATAAGCTTTTCCCTGAGATTCAGGAAGAGTTCACCAATCCTCATCCACCCTCCTCACCTGATTTACTTTGTAATGAGTCAATCAATGATTGGCTCCAGCCTAACATCTTCCAGGTTAGTCCCGAAGCTTACATGCTCCTTCAACCTACCTGTTATACCCTCGAGGATGCAATTTCTGACCTCCAATGGATGGATTCTCTATCCAGTCATCAGATGAAAGATCAAGAAAGCAGAGCCTCTACATCGTCGGCCCAACAAGAACCGGAAAATCTACTTGGGCCAGAAGCC
>ACF40576
ATGGCCTCCTCCTCATCCAACCGTCAGTTCACACACAGGAACGTTAACACGTTCTTAACATATCCACACTGTCCAGAAAATCCAGAAATCGTCTGTCAGATGATTTGGGAGCTCGTTGGTCGTTGGACCCCTAAGTATATCATATGTGCCCGAGAGGCACACAGAGATGGAGATATGCATTTACATGCATTAATCCAGACAGAGAAACCGGTAAGAATCACTGACTCAAGGTTCTTTGATATCAAAGGGTTCCACCCAAACATTCAGAGTGCAAAATCTGTAAACAAGGTCAGGGATTACATTCTCAAGGAACCTCTTGCCTTGTTTGAGAGAGGTACTTTCATTCCTAGGAAGTCAAGCTTCCTAGGAAATCCTTCCAAGGGAAATTCTGAAAAGAAACCTTCCAAAGATGAAATAATGAGAGAGATTATTTCACATTCCACTTCAAAGCTAGAGTACCTCTCTATGATTCGTAAAGAGTTCCCCTATGACTGGGCCACAAAATTGCAGTATTTTGAATACTCTGCAAATAAATTGTTCCCTGAGATTCAGGAAGAGTTCATCAGTCCTCATCCACCCTCTTCACCTGATCTTCTTTGTAATGAGTCAATCAAAGATTGGCTCCAGCCTAACATCTTCCAGGTTAGTCCCGAATCATACATGCTTCTTCAACCTACCTGTTACACCCTCGAAGATGCTATCTCTGACCTTGAATGGATGGATAAATTATCCAGCCAACAGATGAAGGAACAAGAAAGCAGAGCCTCTACATCGTCGGTCCAACAAGAACAGGAAAATCTACTTGGGCCAGAAGCT
>ACF40336
ATGGCCTCCTCCTCATCCAACCGTCAGTTCTCACACAGGAACGTGAACACGTTCTTAACCTACCCAAAGTGTCCAGAAAATCCTGAAATCGCCTGTCAGATGATCTGGGAGCTCGTTGTTCGTTGGATACCCAAGTATATTGTCTGTGCCCGAGAGGCACACAAAGATGGAAGTTTGCATTTACATGCATTGCTTCAAACAGAGAAGCCGGTAAGAATATCGGACTCAAGGTTCTTTGATATTAATGGGTTTCACCCAAACATTCAGAGTGCCAAGTCAGTAAACAGGGTGAGGGATTACATTCTCAAGGAACCTCTGGCTATGTTTGAGAGAGGTACTTTCATTCCTAGGAAGTCCCCCTTCCTAGGAAAATCTGATTCAGAAGTTAAGGAAAAAAGGCCCTCCAAAGATGAAATAATGCGAGACATTATTTCACACTCTACTTCCAAAGAAGAGTACCTCTCCATGATCCAGAAAGAGTTTCCCTATGATTGGTCCACAAAATTGCAGTATTTTGAATACTCTGCAAATAAGCTTTTTCCTGAGATTCAGGAAGAGTTCACCAATCCTCATCCGCAATCCACACCTGATTTACTTTGTAGTGAGTCAATCAATGATTGGCTCCAGCCTAACATCTTCCAGGTTAGTCCCGAAGCGTACATGCTCCTTCAACCTACCTGTTATACCCTAGAGGATGCAATTTCTGACCTCCAATGGATGGATTCTGTATCCAGTCATCAGATGAAAGATCAAGAAAGCAGAGCCTCTACATCGTCGGCCCAACAAGAACAGGAAAATCTACTTGGGCCAGAAGCC
>ACZ04246
ATGGCCTCCTCCTCATCCAACCGTCAGTTCTCACACAGGAACGTTAACACGTTCTTAACCTATCCAAAGTGTCCAGAAAATCCTGAAATCGCCTGTCAGATGATCTGGGAGCTCGTTGTTCGTTGGATACCCAAGTATATTGTCTGTGCCCGAGAGGCACACAAAGATGGAACTTTGCATTTACATGCATTGCTTCAAACAGAGAAGCCGGTAAGAATATCGGACTCAAGGTTCTTTGATATTAATGGGTTTCACCCAAACATTCAGAGTGCCAAGTCCGTAAACAGGGTGAGGGATTACATTCTCAAGGAACCTCTGGCTATGTTTGAGAGAGGTACTTTCATTCCTAGGAAGTCCCCCTTCCTAGGAAAATCTGATTCAGAAGTTAAGGAAAAAAAGCCTTCCAAAGATGAAATAATGCGAGACATTATTTCACACTCTACTTCCAAGGAAGAGTACCTCTCCATGATCCAGAAAGAGTTTCCCTATGATTGGTCCACAAAATTGCAGTATTTTGAATACTCTGCAAATAAGCTTTTTCCTGAGATTCAGGAAGAGTTCACCAATCCTCATCCCCAATCCACACCTGATTTACTTTGTAATGAGTCAATCAATGATTGGCTCCAGCCTAACATCTTCCAGGTTAGTCCCGAAGCTTACATGCTCCTTCAACCTACCTGTTATACCCTCGAGGATGCAATTTCTGACCTCCAATGGATGGATAATGTATCCAGTCATCAGATGAAAGATCAAGAAAGCAGAGCCTCTACATCGTCGGGCCAACAAGAACAGGAAAATCTACTTGGGCCAGAAGCC
>ACF40333
ATGGCCTCCTCCTCATCCAACCGTCAGTTCTCACACAGGAACGTGAACACGTTCTTAACCTACCCAAAGTGTCCAGAAAATCCTGAAATCGCCTGTCAGATGATCTGGGAGCTCGTTGTTCGTTGGATACCCAAGTATATTGTCTGTGCCCGAGAGGCACACAAAGATGGAAGTTCGCATTTACATGCATTGCTTCAAACAGAGAAGCCGGTAAGAATATCGGACTCAAGGTTCTTTGATATTAATGGGTTTCACCCAAACATTCAGAGTGCCAAATCAGTAAACAGGGTGAGGGATTACATTCTCAAGGAACCTCTGGCTATGTTTGAGAGAGGTACTTTCATTCCTAGGAAGTCCCCCTTCCTAGGAAAATCTGATTCAGAAGTTAAGGAAAAAAAGCCTTCCAAAGATGAAATAATGCGAGACATTATTTCACACTCTACTTCCAAAGAAGAGTACCTCTCCATGATCCAGAAAGAGTTTCCCTATGATTGGTCCACAAAATTGCAGTATTTTGAATACTCTGCAAATAAGCTTTTTCCTGAGATTCAGGAAGAGTTCACCAATCCTCATCCGCAATCCACACCTGATTTACTTTGTAGTGAGTCAATCAATGATTGGCTCCAGCCTAACATCTTCCAGGTTAGTCCCGAAGCATACATGCTCCTTCAACCTACCTGTTATACCCTCGAGGATGCAATTTCTGACCTCCAATGGATGGATTCTGTATCCAGTCATCAGATGAAAGATCAAGAAAGCAGAGCCTCTACATCGTCGGCCCAACAAGAACAGGAAAATCTACTTGGGCCAGAAGCC
>ACF40414
ATGGCCTCCTCCTCATCCAACCGTCAGTTCTCACACAGGAACGTTAACACGTTCTTAACATATCCACACTGTCCAGAAAATCCAGAAATCCTCTGTCAGATGATTTGGGAGCTCGTTGGTCGTTGGACCCCGAAGTATATCATATGTGCCCGAGAGGCACATAAAGATGGAGATATGCATTTACATGCATTAATCCAGACAGAGAAACCGGTAAGAATCACTGACTCAAGGTTCTTTGATATCAAAGGGTTCCACCCAAACATTCAGAGTGCAAAATCAGTAAACAAGGTCAGGGATTACATTCTCAAGGAACCTCTGGCCTTGTTTGAGAGAGGTACTTTCATTCCTAGGAAGTCAAGCTTCCTAGGAAATCCTTCCAAGGGAAATTCTGAAAAGAAACCTTCCAAAGATGAAATAATGAGAGAGATTATTTCACACTCCACTTCAAAGCTAGAGTACCTCTCTATGGTTCGTAAAGAATTCCCCTATGACTGGGCCACAAAATTGCAGTATTTCGAATACTCTGCAAATAAATTGTTCCCTGAGATTCAGGAAGAGTTCATCAGTCCTCATCCACCCTCTTCACCTGATCTTCTTTGTAATGAGTCAATCAAAGATTGGCTCCAGCCTAACATCTTCCAGGTTAGTCCCGAATCATACATGCTTCTTCAACCAACCTGTTACACCCTCGAAGAGGCTATCTCTGACCTTGCATGGATGGATGAATTATCCAGCCAACAGATGAAGGAACAAGAAAGCAGAGCCTCTACATCGTCGGTCCAACAAGGACAGGAAAATCTACTTGGGCCAGAAGCT
>ACF40417
ATGGCCTCCTCCTCATCCAACCGTCAGTTCTCCCACAGGAACGTTAACACGTTCTTAACATATCCACACTGTCCAGAAAATCCAGAAATCCTCTGTCAGATGATTTGGGAGCTCGTTGGTCGTTGGACCCCGAAGTATATCATATGTGCCCGAGAGGCACATAGAGATGGAGATATGCATTTACATGCATTAATCCAGACAGAAAAACCGGTAAGAATCACTGACTCAAGGTTCTTTGATATTAAAGGGTTCCACCCCAACATTCAGAGTGCAAAATCAGTAAACAAGGTCAGGGATTACATTCTCAAGGAACCTCTGGCCTTGTTTGAGAGAGGTACTTTCATTCCTAGGAAGTCAAGCTTCCTAGGAAATCCTTCCAAGGGAAATTCTGAAAAGAAACCTTCCAAAGATGAAATAATGGCAGAGATTATTTCACACTCCACTTCAAAGCAAGAGTACCTCTCTATGATTCGTAAAGAGTTCCCCTATGACTGGGCCACAAAATTGCAGTATTTTGAATACTCTGCAAATAAATTGTTCCCTGAGATTCAGGAAGAGTTCATCAGTCCTCATCCACCCTCTTCACCTGATCTTCTATGTAATGAGTCAATCAAAGATTGGCTCCAGCCTAACATCTTCCAGGTTAGTCCCGAATCATACATGCTTCTTCAACCAACCTGTTACACCCTCGAAGATGCTATCTCTGACCTTGAATGGATGGATAAATTATCCAGCCAACAGATGAAGGAACAAGAAAGCAGAGCCTATACATCGTCGGTCCAACAAGAACAGGGAAATCTACTTGGGCCAGAAGCT
>ACF40411
ATGGCCTCCTCCTCATCCAACCGTCAGTTCTCACACAGGAACGTTAACACGTTCTTAACATATCCACACTGTCCAGAAAATCCAGAAATCGTCTGTCAGATGATTTGGGAGCTCGTTGGTCGTTGGACCCCTAAGTACATCATATGTGCCCGAGAGGCACACAGAGATGGAGATATGCATTTACATGCATTAATCCAGACAGAGAAACCGGTAAGAATCACTGACTCAAGGTTCTTTGATATCAAAGGGTTCCACCCAAACATTCAGAGTGCAAAATCTGTAAACAAGGTCAGGGATTACATTCTCAAGGAACCTCTGGCCTTGTTTGAGAGAGGTACTTTCATTCCTAGGAAGTCAAGCTTCCTAGGAAATCCTTCCAAGGGAAATTCTGAAAAGAAACCTTCCAAAGATGAAATAATGAGAGAGATTATTTCACATTCCACTTCAAAGCTAGAGTACCTCTCTATGATTCGTAAAGAGTTCCCCTATGACTGGGCCACAAAATTGCAGTATTTTGAATACTCTGCAAATAAATTGTTCCCTGAGATTCAGGAAGAATTCATCAGTCCTCATCCACCCTCTTCACCTGATCTTCTTTGTAATGAGTCAATCAAAGATTGGCTCCAGCCTAACATCTTCCAGGTTAGTCCCGAATCATACATGCTTCTTCAACCTACCTGTTACACCCTCGAAGATGCTATCTCTGACCTTGAATGGATGGATAAATTATCCAGCCAACAGATGAAGGAACAAGAAAGCAGAGCCTCTACATCGTCGGTCCAACAAGAACAGGAAAATCTACTTGGGCAAGAAGCT
>ABQ40268
ATGGCCTCCTCCTCATCCAACCGTCAGTTCTCACACAGGAACGCTAATACGTTCCTAACCTATCCAAAGTGTCCAGAAAATCCTGAAATCGCCTGTCAGATGATATGGGAGCTCGTTGTTCGTTGGATTCCCAAATATATTCTATGTGCCCGAGAGGCACATAAAGATGGAAGTTTGCATTTACATGCATTGCTTCAGACAGAGAAGCCGGTAAGGATATCCGACTCAAGGTTCTTTGATATTAATGGGTTTCACCCAAACATTCAGAGTGCCAAGTCAGTAAACAGGGTGAGGGATTACATTCTCAAGGAACCTCTGGCTATGTTTGAGAGAGGTACTTTCATTCCTAGGAAGTCCCCCTTCCTAGGAAAATCTGATTCAGGAGTTAAGGAAAAAAAACCTTCCAAAGATGAAATAATGCGAGACATTATTTCACACTCTACTTCCAAGGAAGAGTACCTCTCCATGATCCAGAAAGAGTTTCCCTATGATTGGGCCACAAAATTGCAGTATTTCGAATACTCTGCAAATAAGCTATTTCCTGAGATTCAGGAAGAGTTCACCAATCCTCATCCGCAATCCTCACCTGATTTACTTTGTAATGAGTCAATCAATGATTGGCTCCAGCCTAACATCTTCCAGGTCAGTCCCGAAGCTTACATGCTCCTTCAACCTACCTGTTATACCATCGAGGATGCAATTTCTGACCTCCAATGGATGGATTCTGTATCCAGTCATCAGATGAAAGATCAAGAAAGCAGAGCCTCTACATCGTCGGCCCAACAAGAACAGGAAAATCTACTTGGGCCAGAAGCC
>ABQ40209
ATGGCCTCCTCCTCATCCAACCGTCAGTTCTCACACAGGAACGCTAATACGTTCCTAACCTATCCAAAGTGTCCAGAAAATCCTGAAATCGCCTGTCAGATGATATGGGAGCTCGTTGTTCGTTGGATTCCCAAATATATTCTATGTGCCCGCGAGGCACATAAAGATGGAAGTTTGCATTTACATGCATTGCTTCAGACAGAGAAGCCGGTAAGGATATCCGACTCAAGGTTCTTTGATATTAATGGGTTTCACCCAAACATTCAGAGTGCCAAGTCAGTAAACAGGGTGAGGGATTACATTCTCAAGGAACCTCTGGCTATGTTTGAGAGAGGTACTTTCATTCCTAGGAAGTCCCCCTTCCTAGGAAAATCTGATTCAGAAGTTAAGGAAAAAAAACCTTCCAAAGATGAAATAATGCGAGACATTATTTCCCACTCTACTTCCAAGGAAGAGTACCTCTCCATGATACAGAAAGAGTTTCCCTATGATTGGGCCACAAAATTGCAGTATTTCGAATACTCTGCAAATAAGCTTTTTCCTGAGATTCAGGAAGAGTTCACCAATCCTCATCCGCAATCCTCACCTGATTTACTTTGTAATGAGTCAATCAATGATTGGCTCCAGCCTAACATCTTCCAGGTCAGTCCCGAAGCTTACATGCTCCTTCAACCTACCTGTTACACCCTCGAGGATGCAATTTCTGACCTCCAATGGATGGATTCTGTATCCAGTCATCAGATGAAAGATCAAGAAAGCAGAGCCTCTACATCGTCGGCCCAACAAGAACAGGAAAATCTACTTGGGCCAGAAGCC
>ABX71800
ATGGCCTCCTCCTCATCCAACCGTCAGTTCTCACACAGGAACGCTAACACGTTCCTAACCTATCCAAAGTGTCCAGAAAATCCTGAAATCGCCTGTCAGATGATCTGGGAGCTCGTTGTTCGTTGGATTCCCAAGTACATTCTATGTGCCCGAGAGGCACATAAAGATGGAAGTTTGCATTTACATGCATTGCTCCAGACAGAGAAGCCGGTAAGGATATCTGACTCAAGGTTCTTTGATATAAATGGGTTTCACCCAAATATTCAGAGTGCCAAGTCAGTTAACCGGGTGAGGGATTACATTCTCAAGGAACCTCTGGCTGTGTTTGAGAGAGGTACTTTCATTCCTAGGAAGTCCCCCTTCCTAGGAAAATCTGATTCAGAGGTAAAGGAAAAAAAGCCTTCTAAAGATGAAATAATGCGAGACATTATTTCACACGCTACTTCCAAAGAAGAGTACCTCTCCATGATCCAGAAAGAGCTTCCCTTTGATTGGTCCACAAAATTGCAGTATTTTGAATACTCTGCAAATAAGCTTTTCCCTGAGATTCAGGAAGAGTTCACCAATCCTCATCCACCCTCCTCACCTGATTTACTTTGTAATGAGTCAATCAATGATTGGCTCCAGCCTAACATCTTCCAGGTTAGTCCCGAAGCTTACATGCTCCTTCAACCTACCTGTTATACCCTCGAGGATGCAATTTCTGACCTCCAATGGATGGATTCTCTATCCAGTCATCAGATGAAAGATCAAGAAAGCAGAGCCTCTACATCGTCGGCCCAACAAGAACCGGAAAATCTACTTGGGCCAGAAGCC
>ACF40483
ATGGCCTCCTCCTCATCCAACCGTCAGTTCTCACACAGGAACGTTAACACGTTCTTAACATATCCACACTGTCCAGAAAATCCAGAAATCGTCTGTCAGATGATTTGGGAGCTCGTCGGTCGTTGGACACCCAAGTACATCATATGTGCCCGAGAGGCACATAGAGATGAGAGTTTTCACCTACATGCATTAGTCCAGACGGACAAACCGGTAAGAATCACTGACTCAAGGTTCTTTGATATCAACGGGTTCCACCCGAACATTCAGAGTGCCAAATCAGTAAACAAGGTCAGGGATTACATTCTCAAGGAACCTCTGGCCTTGTTTGAGAGAGGTACTTTCATTCCTAGGAAGTCAAGCTTCCTAGGAAATCCTTCCAAGGGGAATTCAGAAAAAAAACCTTCCAAAGATGAAATAATGCGAGAGATTATTTCACACTCCACTTCAAAGCAAGAGTACCTCTCTTTGGTTCGTAAAGAGTTCCCCTATGACTGGGCCACAAAATTGCAGTATTTTGAATACTCTGCAAATAAACTGTTTCCTGAGATTCAGGAAGAGTTCATCAGCCCTCATCCACCATCTTCACCTGATCTCCTTTGTAATGAGTCAATCAAAGATTGGCTCCAGCCTAACATCTATCAGGTTAGTCCAGAATCATACATGCTTCTTCAACCAACCTGTTATACCGTCGAAGATGCTATCTCTGACCTTGAATGGATGGATAAATTATCCAGCCAACAGATGAAGGATCAAGAAAGCAGAGCCTCTACATCGTCGGTCCAACAAGGACAGGAAAATCTACTTGGGCAAGAAGCC
>ACF40480
ATGGCCTCCTCCTCATCCAACCGTCAGTTCTCACACAGGAACGTTAACACGTTCTTAACATATCCACACTGTCCAGAAAATCCAGAAATCGTCTGTCAGTTGATTTGGGAGCTCGTAGGTCGTTGGACTCCTAAGTACATCATTTGTGCCCGAGAGGCACACAAAGATGGAGATATGCATTTACATGCATTAGTCCAAACTGATAAACCGGTAAGAATCACTGACTCAAGGTTCTTTGATATCAAAGGTTTCCACCCAAACATTCAGAGTGCAAAATCTGTAAACAAGGTCAGGGATTACATTCTCAAGGAACCTCTGGCCTTGTTTGAGAGAGGTACTTTCATTCCTAGGAAGTCAAGCTTCCTAGGAAATCGTTCCAAGGGGAATTCTGAAAAGAAACCTTCCAAAGATGAAATAATGAGAGAGATTATTTCACATTCCACTTCAAAGCCTGAGTACCTCTCAATGATTCGTAAAGAATTCCCCTATGACTGGGCCACAAAATTGCAGTATTTTGAATACTCTGCAAATAAATTGTTTCCTGAGATTCAGGAAGAGTTCATCAGTCCTCATCCACCCTCTTCACCTGATCTCCTTTGTAATGAGTCAATCAAAGATTGGCTCCAGCCAAACATCTATCAGGTTAGTCCAGAATCATACATGCTTCTTCAACCAACCTGTTATACCCTCGAAGATGCTATCTCTGACCTTGAATGGATGGATAAATTATCCAGCCAACAGATGAAGGAACAAGAAAGCAGAGCCTCTACATCGTCGGTCCAACAAGAACTGGAAAATCTACTTGGGCCAGAAGCC
>ACF40486
ATGGCCTCCTCCTCATCCAACCGTCAGTTCTCACACAGGAACGTTAACACGTTCTTAACATATCCACACTGTCCAGAAAATCCAGAAATCGTCTGTCAGATGATTTGGGAGCTCGTCGGTCGTTGGACACCCAAGTACATCATATGTGCCCGAGAGGCACATAGAGATGAGAGTTTTCACCTACATGCATTAGTCCAGACGGACAAACCGGTAAGAATCACTGACTCAAGGTTCTTTGATATCAACGGGTTCCACCCGAACATTCAGAGTGCCAAATCAGTAAACAAGGTCAGGGATTACATTCTCAAGGAACCTCTGGCCTTGTTTGAGAGAGGTACTTTCATTCCTAGGAAGTCAAGCTTCCTAGGAAATCCTTCCAAGGGGCATTCAGAAAAAAAACCTTCCAAAGATGAAATAATGCGAGAGATTATTTCACACTCCACTTCAAAGCAAGAGTACCTCTCTATGGTTCGTAAAGAATTCCCCTATGACTGGGCCACAAAATTGCAGTATTTTGAATACTCTGCAAATAAATTGTTTCCTGAGATTCAGGAAGAGTTCATCAGCCCTCATCCACCATCTTCACCTGATCTCCTTTGTAATGAGTCAATCAAAGATTGGCTCCAGCCTAACATCTATCAGGTTAGTCCAGAATCATACATGCTTCTTCAACCAACCTGTTATACCGTCGAAGATGCTATCTCTGACCTTGAATGGATGGATAAATTATCCAGCCAACAGATGAAGGATCAAGAAAGCAAAGCCTCTACATCGTCGGCCCAACAAGGACAGGAAAATCTACTTGGGCCAGAAGCC
>AEL32286
ATGGCCTCCTCCTCATCCAACCGTCAGTTCTCACACAGGAACGTGAACACGTTCTTAACCTATCCAAAGTGTCCAGAAAATCCTGAAATCGCCTGTCAGATGATCTGGGAGCTCGTTGTTCGTTGGATTCCCAAGTATATTGTCTGTGCCCGAGAGGCACACAAAGATGGAAGTTTGCATTTACATGCATTGCTTCAAACAGAGAAGCCGGTAAGAATATCGGACTCAAGGTTCTTTGATATTAATGGGTTTCACCCAAACATTCAGAGTGCCAAGTCAGTAAACAGAGTGAGGGATTACATTCTCAAGGAACCTCTGGCTATGTTTGAGAGAGGTACTTTCATTCCTAGGAAGTCCCCCTTCCTAGGAAAATCTGATTCAGAAGTTAAGGAAAAAAAGCCTTCCAAAGATGAAATAATGCGAGACATTATTTCACACTCTACTTCCAAGGAAGAGTACCTCTCCATGATCCAGAAAGAGTTTCCCTATGATTGGTCCACAAAATTGCAGTATTTTGAATACTCTGCAAATAAGCTTTTTCCTGAGATTCAGGAAGAGTTCACCAATCCTCATCCGCAATCCACACCTGATTTACTTTGTAGTGAGTCAATCAATGATTGGCTCCAGCCTAACATCTTCCAGGTTAGTCCCGAAGCGTACATGCTCCTTCAACCTACCTGTTATACCCTCGAGGATGCAATTTCTGACCTTCAATGGATGGATTCTGTATCCAGTCATCAGATGAAAGATCAAGAAAGCAGAGCCTCTACATCGTCGGCCCAACAAGAACAGGAAAATCTACTTGGGCCAGAAGCC
>AEL31950
ATGGCCTCCTCCTCATCCAACCGTCAGTTCTCACACAGGAACGCTAACACGTTCCTAACCTATCCAAAGTGTCCAGAAAATCCTGAAATCGCCTGCCAGATGATCTGGGAGCTCGTTGTTCGTTGGATTCCCAAATATATTCTATGTGCCCGAGAGGCACATAAAGATGGAAGTTTGCATTTACATGCATTGCTTCAGACAGAGAAGCCGGTAAGGATATCTGACTCAAGGTTCTTTGATATAAATGGGTTTCACCCAAATATTCAGAGTGCCAAGTCAGTTAACAGGGTGAGGGATTACATTCTCAAGGAACCTCTGGCTGTTTTTGAGAGAGGTACTTTCATTCCTAGGAAGTCCCCCTTCCTAGGAAAATCTGATTCAGAGGTAAAGGAAAAAAAGCCTTCTAAAGATGAAATAATGCGAGACATTATTTCACACGCTACTTCCAAAGAAGAGTACCTCTCCATGATCCAGAAAGAGCTTCCCTTTGATTGGTCCACAAAATTGCAGTATTTTGAATACTCTGCAAATAAACTTTTTCCTGAGATTCAGGAAGAATTCACCAATCCTCATCCACCCTCCTCACCTGATTTACTTTGTAATGAGTCAATCAATGATTGGCTCCAGCCTAACATCTTCCAGGTTAGTCCCGAAGCATACATGCTCCTTCAACCTACCTGTTATACCCTCGAGGATGCAATTTCTGACCTCCAATGGATGGATTCTGTATCCAGTCATCAGATGAAAGATCAAGAAAGCAGAGCCTCTACATCGTCGGGCCAACAAGAACCGGAAAATCTACTTGGGCCAGAAGCC
>AEL31818
ATGGCCTCCTCCTCATCCAACCGTCAGTTCTCACACAGGAACGCTAACACGTTCCTAACCTATCCAAAGGGTCCAGAAAATCCTGAAATCGCCTGCCAGATGATCTGGGAGCTCGTTGTTCGTTGGATTCCCAAATATATTCTATGTGCCCGAGAGGCACATAAAGATGGAAGTTTGCATTTACATGCATTGCTTCAGACAGAGAAGCCGGTAAGGATATCTGACTCAAGGTTCTTTGATATAAATGGGTTTCACCCAAATATTCAGAGTGCCAAGTCAGTTAACAGGGTGAGGGATTACATTCTCAAGGAACCTCTGGCTGTGTTTGAGAGAGGTACTTTCATTCCTAGGAAGTCCCCCTTCCTAGGAAAATCTGATTCAGAGGTAAAGGAAAAAAAGCCTTCTAAAGATGAAATAATGCGAGACATTATTTCACACGCTACTTCCAAAGAAGAGTACCTCTCCATGATCCAGAAAGAGCTTCCCTTTGATTGGTCCACAAAATTGCAGTATTTTGAATACTCTGCCAATAAACTTTTCCCTGAGATTCAGGAAGAATTCACCAATCCTCATCCACCCTCCTCACCTGATTTACTTTGTAATGAGTCAATCAATGATTGGCTCCAGCCTAACATCTTCCAGGTTAGTCCCGAAGCATACATGCTCCTTCAACCTACCTGTTATACCCTCGAGGATGCAATTTCTGACCTCCAATGGATGGATTCTGTATCCAGTCATCAGATGAAAGATCAAGAAAGCAGAGCCTCTACATCGTCGGGCCAACAAGAACCGGAAAATCTACTTGGGCCAGAAGCC
>ACF40489
ATGGCCTCCTCCTCATCCAACCGTCAGTTCTCACACAGGAACGTTAACACGTTCTTAACATATCCACACTGTCCAGAAAATCCAGAAATCGTCTGTCAGATGATTTGGGAGCTCGTCGGTCGTTGGACACCCAAGTACATCATATGTGCCCGAGAGGCACATAGAGATGAGAGTTTTCACCTACATGCATTAGTCCAGACGGACAAACCGGTAAGAATCACTGACTCAAGGTTCTTTGATATCAACGGGTTCCACCAGAACATTCAGAGTGCCAAATCAGTAAACAAGGTCAGGGATTACATTCTCAAGGAACCTCTGGCCTTGTTTGAGAGAGGTACTTTCATTCCTAGGAAGTCAAGCTTCCTAGGAAATCCTTCCAAGGGGAATTCAGAAAAAAAACCTTCCAAAGATGAAATAATGCGAGAGATTATTTCACACTCCACTTCAAAGCAAGAGTACCTCTCTTTGGTTCGTAAAGAGTTCCCCTATGACTGGGCCACAAAATTGCAGTATTTTGAATACTCTGCAAATAAACTGTTTCCTGAGATTCAGGAAGAGTTCATCAGCCCTCATCCACCATCTTCACCTGATCTCCTTTGTAATGAGTCAATCAAAGATTGGCTCCAGCCTAACATCTATCAGGTTAGTCCAGAATCATACATGCTTCTTCAACCAACCTGTTATACCGTCGAAGATGCTATCTCTGACCTTGAATGGATGGATAAATTATCCAGCCAACAGATGAAGGATCAAGAAAGCAGAGCCTCTACATCGTCGGTCCAACAAGGACAGGAAAATCTACTTGGGCAAGAAGCC
>ACF40525
ATGGCCTCCTCCTCATCCAACCGTCAGTTCTCACACAGGAACGCTAACACGTTCCTAACATATCCACAATGTCCAGAAAATCCAGAAATCGTCTGTCAGATAATCTGGGAGCTCGTTGGTCGTTGGAACCCTAAGTACATCATATGTGCCCGAGAGGCACATAGAGATGGAAATTTGCATTTACATGCATTAGTCCAGACGGACAAACCGGTAAGGATCACTGACTCAAGGTTTTTTGATATCAAGGGCTTCCACCCAAACATTCAGAGTGCAAAGTCAGTAAACAAGGTTCGAGACTACATTCTCAAGGAACCTCTAGCTTTATTTGAGAGAGGTACTTTCATCCCTAGGAAGTCTCCATTCCTAGGAAATTCTGATTCAGAGGGAAATTCTAGGAAACCCAACAAAGATGAAATAATGAGAGAGATTATTTCCCACTCCACTAATAAGCAAGAGTACCTCTCTATGATCCAGAAAGAGTTTCCTTATGACTGGGCCACAAAATTGCAGTATTTTGAATACTCTGCAAATAAACTTTTTCCTGAGATTCAGGAAGATTTCATCAGCCCTCATCCACCCTCTTCACCTGATCTACTTTGTAATGAGTCAATCAAAGATTGGCTCCAGCCTAACATCTATCAGGTTAGTCCCGAATCATACATGCTTCTTCAACCAACCTGTTATACCGTCGAGGATGCTATCTCTGACCTTGAATGGATGGATAAATTATCCAGCCAACAGATGAAGGAACAAGAAAGCAGAGCCTCTACATCGTCGGTCCAACAAGAACTGGAAAATCTACTTGGGCCAGAAGCC
>ABQ40260
ATGGCCTCCTCCTCATCCAACCGTCAGTTCTCACACAGGAACGCTAATACGTTCCTAACCTATCCAAAGTGTCCAGAAAATCCTGAAATCGCCTGTCAGATGATATGGGAGCTCGTTGTTCGTTGGATTCCCAAATATATTCTATGTGCCCGCGAGGCACATAAAGATGGAAGTTTGCATTTACATGCATTGCTTCAGACAGAGAAGCCGGTAAGGATATCCGACTCAAGGTTCTTTGATATTAATGGGTTTCACCCAAACATTCAGAGTGCCAAGTCAGTAAACAGGGTGAGGGATTACATTCTCAAGGAACCTCTGGCTATGTTTGAGAGAGGTACTTTCATTCCTAGGAAGTCCCCCTTCCTAGGAAAATCTGATTCAGAAGTTAAGGAAAAAAAACCTTCAAAAGATGAAATAATGCGAGACATTATTTCACACTCTACTTCCAAGGAAGAGTACCTCTCCATGATCCAGAAAGAGTTTCCCTATGATTGGGCCACAAAATTGCAGTATTTCGAATACTCTGCAAATAAGCTTTTTCCTGAGATTCAGGAAGAGTTCACCAATCCTCATCCGCAATCCTCACCTGATTTACTTTGTAATGAGTCAATCAATGATTGGCTCCAGCCTAACATCTTCCAGGTCAGTCCCGAAGCTTACATGCTCCTTCAACCTACCTGTTATACCCTCGAGGATGCAATTTCTGACCTCCAATGGATGGATTCTGTATCCAGTCATCAGATGAAAGATCAAGAAAGCAGAGCCTCTACATCGTCGGCCCAACAAGAACAGGAAAATCTACTTGGGCCAGAAGCC
>AEL31956
ATGGCCTCCTCCTCATCCAACCGTCAGTTCTCACACAGGAACGCTAACACGTTCCTAACCTATCCAAAGTGTCCAGAAAATCCTGAAATCGCCTGCCAGATGATCTGGGAGCTCGTTGTTCGTTGGATTCCCAAATATATTCTATGTGCCCGAGAGGCACATAAAGATGGAAGTTTGCATTTACATGCATTGCTTCAGACAGAGAAGCCGGTAAGGATATCTGACTCAAGGTTCTTTGATATAAATGGGTTTCACCCAAATATTCAGAGTGCCAAGTCAGTTAACAGGGTGAGGGATTACATTCTCAAGGAACCTCTGGCTGTTTTTGAGAGAGGTACTTTCATTCCTAGGAAGTCCCCCTTCCTAGGAAAATCTGATTCAGAGGGGAAGGAAAAAAAGCCTTCTAAAGATGAAATAATGCGAGACATTATTTCACACGCTACTTCCAAAGAAGAGTACCTCTCCATGATCCAGAAAGAGCTTCCCTTTGATTGGTCCACAAAATTGCAGTATTTTGAATACTCTGCAAATAAACTTTTTCCTGAGATTCAGGAAGAATTCACCAATCCTCATCCACCCTCCTCACCTGATTTACTTTGTAATGAGTCAATCAATGATTGGCTCCAGCCTAACATCTTCCAGGTTAGTCCCGAAGCATACATGCTCCTTCAACCTACCTGTTATACCCTTGAGGATGCAATTTCTGACCTCCAATGGATGGATTCTGTATCCAGTCATCAGATGAAAGATCAAGAAAGCAGAGCCTCTACATCGTCGGGCCAACAAGAACCGGAAAATCTACTTGGGCCAGAAGCC
>AEL32370
ATGGCCTCCTCCTCATCCAACCGTCAGTTCTCACACCGGAACGCTAACACGTTCCTCACCTATCCAAAGTGTCCAGAAAATCCTGAAATCGCCTGTCAGATGATCTGGGAGCTCGTTGTTCGTTGGATTCCCAAGTACATTCTATGTGCCCGGGAGGCACATAAAGATGGAAGTTTGCATTTACATGCATTGCTTCAAACAGAGAAGCCGGTAAGAATATCGGACTCAAGGTTCTTTGATATTAATGGGTTTCACCCAAACATTCAGAGTGCCAAGTCAGTAAACAGGGTGAGGGATTACATCCTCAAGGAACCTCTGGCTATGTTTGAGAGAGGTACTTTCATTCCTAGGAAGTCCCCCTTCCTAGGAAAATCTGATTCAGAAGTTAAGGAAAAAAAGCCTTCCAAAGATGAAATAATGCGAGACATTATTTCACACTCTACTACCAAGGAAGAGTACCTCTCCATGATCCAGAAAGAGCTTCCCTATGATTGGTCCACAAAATTGCAGTATTTTGAATACTCTGCAAATAAGCTTTTTCCTGAGATTCAGGAAGAGTTCACCAATCCTCATCCGCAATCCTCACCTGATTTACTTTGTAATGAGACAATCAATGATTGGCTCCAGCCTAACATCTTCCAGGTTAGTCCCGAAGCTTACATGCTCCTTCAACCTACCTGTTATACCCTCGAGGATGCAATTTCTGACCTCCAATGGATGGATAATGTATCCAGTCATCAGATGAAAGATCAAGAAAGCAGAGCCTCTACATCGTCGGCCCAACAAGAACAGGAAAATCTACTTGGGCCAGAAGCC
>ACF40468
ATGGCCTCCTCCTCATCCAACCGTCAGTTCTCACACAGGAACGTTAACACGTTCTTAACATATCCACACTGTCCAGAAAATCCAGAAATCGTCTGTCAGATGATTTGGGAGCTCGTTGGTCGTTGGACCCCTAAGTATATCATATGTGCCCGAGAGGCACACAGAGATGGAGATATGCATTTACATGCATTAATCCAGACAGAGAAACCGGTAAGAATCACTGACTCAAGGTTCTTTGATATCAAAGGGTTCCACCCAAACATTCAGAGTGCAAAATCTGTAAACAAGGTCAGGGATTACATTCTCAAGGAACCTCTGGCCTTGTTTGAGAGAGGTACTTTCATTCCTCGGAAGTCAAGCTTCCTAGGAAATCCTTCCAAGGGAAATTCTGAAAAGAAACCTTCCAAAGATGAAATAATGAGAGAGATTATTTCACATTCCACTTCAAAGCTAGAGTACCTCTCTATGATTCGTAAAGAGTTCCCCTATGACTGGGCCACAAAATTGCAGTATTTTGAATACTCTGCAAATAAATTGTTCCCTGAGATTCAGGAAGAGTTCATCAGTCCTCATCCACCCTCTTCACCTGATCTTCTTTGTAATGAGTCAATCAAAGATTGGCTCCAGCCTAACATCTTCCAGGTTAGTCCCGAATCATACATGCTTCTTCAACCTACCTGTTACACCCTCGAAGATGCTATCTCTGACCTTGAATGGATGGATAAATTATCCAGCCAACAGATGAAGGAACAAGAAAGCAGAGCCTCTACATCGTCGGTCCAACAAGAACAGGAAAATCAACTTGGGCCAGAAGCT
>AEL32082
ATGGCCTCCTCCTCATCCAACCGTCAGTTCTCACACAGGAACGCTAACACGTTCCTAACCTATCCAAAGTGTCCAGAAAATCCTGAAATCGCCTGCCAGATGATCTGGGAGCTCGTTGTTCGTTGGATTCCCAAATATATTCTATGTGCCCGAGAGGCACATAAAGATGGAAGTTTGCATTTACATGCATTGCTTCAGACAGAGAAGCCGGTAAGGATATCTGACTCAAGGTTCTTTGATATAAATGGGTTTCACCCAAATATTCAGAGTGCCAAGTCAGTTAACAGGGTGAGGGATTACATTCTCAAGGAACCTCTGGCTGTGTTTGAGAGAGGTACTTTCATTCCTAGGAAGTCCCCCTTCCTAGGAAAATCTGATTCAGAGGTAAAGGAAAAAAAGCCTTCTAAAGATGAAATAATGCGAGACATTATTTCACACGCTACTTCCAAAGAAGAGTACCTCTCCATGATCCAGAAAGAGCTTCCCTTTGATTGGTCCACAAAATTGCAGTATTTTGAATACTCTGCAAATAAACTTTTTCCTGAGATTCAGGAAGAATTCACCAATCCTCATCCACCCTCCTCACCTGATTTACTTTGTAATGAGTCAATCAATGATTGGCTCCAGCCTAACATCTTCCAGGTTAGTCCCGAAGCATACATGCTCCTTCAACCTACCTGTTATACCCTCGACGATGCAATTTCTGACCTCCAATGGATGGATTCTGTATCCAGTCATCAGATGAGAGATCAAGAAAGCAGAGCCTCTACATCGTCGGGCCAACAAGAACCGGAAAATCTACTTGGGCCAGAAGCC
>ABX71803
ATGGCCTCCTCCTCATCCAACCGTCAGTTCTCACACAGGAACGTTAACACGTTCTTAACATATCCACACTGTCCAGAAAATCCAGAAATCGTCTGTCAGATGATTTGGGAGCTCGTTGGTCGTTGGACCCCTAAGTATATCATATGTGCCCGAGAGGCACACAGAGATGGAGATATGCATTTACATGCATTAATCCAGACAGAGAAACCGGTAAGAATCACTGACTCAAGGTTCTTTGATATCAAAGGGTTCCACCCAAACATTCAGAGTGCAAAATCTGTAAACAAGGTCAGGGATTACATTCTCAAGGAACCTCTGGCCTTGTTTGAGAGAGGTACTTTCATTCCTCGGAAGTCAAGCTTCCTAGGAAATCCTTCCAAGGGAAATTCTGAAAAGAAACCTTCCAAAGATGAAATAATGAGAGAGATTATTTCACATTCCACTTCAAAGCTAGAGTACCTCTCTATGATTCGTAAAGAGTTCCCCTATGACTGGGCCACAAAATTGCAGTATTTTGAATACTCTGCAAATAAATTGTTCCCTGAGATTCAGGAAGAGTTCATCAGTCCTCATCCACCCTCTTCACCTGATCTTCTTTGTAATGAGTCAATCAAAGATTGGCTCCAGCCTAACATCTTCCAGGTTAGTCCCGAATCATACATGCTTCTTCAACCTACCTGTTACACCCTCGAAGATGCTATCTCTGACCTTGAATGGATGGATAAATTATCCAGCCAACAGATGAAGGAACAAGAAAGCAGAGCCTCTACATCGTCGGTCCAACAAGAACAGGAAAATCAACTTGGGCCAGAAGCT
>ABQ40264
ATGGCCTCCTCCTCATCCAACCGTCAGTTCTCACACAGGAACGCTAACACGTTCCTAACCTATCCAAAGTGTCCAGAAAATCCTGAAATCGCCTGCCAGATGATCTGGGAGCTCGTTGTTCGTTGGATTCCCAAATATATTCTATGTGCCCGAGAGGCACATAAAGATGGAAGTTTGCATTTACATGCATTGCTTCAGACAGAGAAGCCGGTAAGGATATCTGACTCAAGGTTCTTTGATATAAATGGGTTTCACCCAAATATTCAGAGTGCCAAGTCAGTTAACAGGGTGAGGGATTACATTCTCAAGGAACCTCTGGCTGTGTTTGAGAGAGGTACTTTCATTCCTAGGAAGTCCCCCTTCCTAGGAAAATCTGATTCAGAGGTAAAGGAAAAAAAGCCTTCTAAAGATGAAATAATGCGAGACATTATTTCACACGCTACTTCCAAAGAAGAGTACCTCTCCATGATCCAGAAAGAGCTTCCCTTTGATTGGTCCACAAAATTGCAGTATTTTGAATACTCTGCAAATAAACTTTTTCCTGAGATTCAGGAAGAGTTCACCAATCCTCATCCACCCTCCTCACCTGATTTACTTTGTAATGAGTCAATCAATGATTGGCTCCAGCCTAACATCTTCCAGGTTAGTCCCGAAGCATACATGCTCCTTCAACCTACCTGTTATACCCTCGAAGATGCAATTTCTGACCTCCAATGGATGGATTCTGTATCCAGTCATCAGATGAAAGATCAAGAAAGCAGAGCCTCTACATCGTCGGGCCAACAAGAACCGGAAAATCTACTTGGGCCAGAAGCC
>AEL32085
ATGGCCTCCTCCTCATCCAACCGTCAGTTCTCACACAGGAACGCTAACACGTTCCTAACCTATCCAAAGTGTCCAGAAAATCCTGAAATCGCCTGCCAGATGATCTGGGAGCTCGTTGTTCGTTGGATTCCCAAATATATTCTATGTGCCCGAGAGGCACATAAAGATGGAAGTTTGCATTTACATGCATTGCTTCAGACAGAGAAGCCGGTAAGGATATCTGACTCAAGGTTCTTTGATATAAATGGGTTTCACCCAAATATTCAGAGTGCCAAGTCAGTTAACAGGGTGAGGGATTACATTCTCAAGGAACCTCTGGCTGTGTTTGAGAGAGGTACTTTCATTCCTAGGAAGTCCCCCTTCCTAGGAAAATCTGATTCAGAGGTAAAGGAAAAAAAGCCTTCTAAAGATGAAATAATGCGAGACATTATTTCACACGCTACTTCCAAAGAAGAGTACCTCTCAATGATCCAGAAAGAGCTTCCCTTTGATTGGTCCACAAAATTGCAGTATTTTGAATACTCTGCAAATAAACTTTTTCCTGAGATTCAGGAAGAATTCACCAATCCTCATCCACCCTCCTCACCTGATTTACTTTGTAATGAGTCAATCAATGATTGGCTCCAGCCTAACATCTTCCAGGTTAGTCCCGAAGCATACATGCTCCTTCAACCTACCTGTTATACCCTCGAGGATGCAATTTCTGACCTCCAATGGATGGATTCTGTATCCAGTCATCAGATGAAAGATCAAGAAAGCAGAGCCTCTACATCGTCGGGCCAACAAGAACCGGAAAATCTACTTGGGCCAGAAGCC
>ABX71806
ATGGCCTCCTCCTCATCCAACCGTCAGTTCTCACACAGGAACGTTAACACGTTCTTAACATATCCACACTGTCCAGAAAATCCAGAAATCGTCTGTCAGATGATTTGGGAGCTCGTTGGTCGTTGGACCCCTAAGTATATCATATGTGCCCGAGAGGCACACAGAGATGGGGATATGCATTTACATGCATTAATCCAGACAGAGAAACCGGTAAGAATCACTGACTCAAGGTTCTTTGATATCAAAGGGTTCCACCCAAACATTCAGAGTGCAAAATCTGTAAACAAGGTCAGGGATTACATTCTCAAGGAACCTCTGGCCTTGTTTGAGAGAGGTACTTTCATTCCTAGGAAGTCAAGCTTCCTAGGAAATCCTTCCAAGGGAAATTCTGAAAAGAAACCTTCCAAAGATGAAATAATGAGAGAGATTATTTCACATTCCACTTCAAAGCTAGAGTACCTCTCTATGATTCGTAAAGAGTTCCCATATGACTGGGCCACAAAATTGCAGTATTTTGAATACTCTGCAAATAAATTGTTCCCTGAGATTCAGGAAGAGTTCATCAGTCCTCATCCACCCTCTTCACCTGATCTTCTTTGTAATGAGTCAATCAAAGATTGGCTCCAGCCTAACATCTTCCAGGTTAGTCCCGAATCATACATGCTTCTTCAACCTACCTGTTACACCCTCGAAGATGCTATCTCTGACCTTGAATGGATGGATAAATTATCCAGCCAACAGATGAAGGAACAAGAAAGCAGAGCCTCTACATCGTCGGTCCAACAAGAACAGGAAAATCTACTTGGGCCAGAAGCT
>ACF40462
ATGGCCTCCTCCTCATCCAACCGTCAGTTCTCACACAGGAACGTTAACACGTTCTTAACATATCCACACTGTCCAGAAAATCCAGAAATCGTCTGTCAGATGATTTGGGAGCTCGTTGGTCGTTGGACCCCTAAGTATATCATATGTGCCCGAGAGGCACACAGAGATGGAGATATGCATTTACATGCATTAATCCAGACAGAGAAACCGGTAAGAATCACTGACTCAAGGTTCTTTGATATCAAAGGGTTCCACCCAAACATTCAGAGTGCAAAATCTGTAAACAAGGTCAGGGATTACATTCTCAAGGAACCTCTGGCCTTGTTTGAGAGAGGTACTTTCATTCCTAGGAAGTCAAGCTTCCTAGGAAATCCTTCCAAGGGAAATTCTGAAAAGAAACCTTCCAAAGATGAAATAATGAGAGAGATTATTTCACATTCCACTTCAAAGCTAGAGTACCTCTCTATGATTCGTAAAGAGTTCCCATATGACTGGGCCACAAAATTGCAGTATTTTGAATACTCTGCAAATAAATTGTTCCCTGAGATTCAGGAAGAGTTCATCAGTCCTCATCCACCCTCTTCACCTGATCTTCTTTGTAATGAGTCAATCAAAGATTGGCTCCAGCCTAACATCTTCCAGGTTAGTCCCGAATCATACATGCTTCTTCAACCTACCTGTTACACCCTCGAAGATGCTATCTCTGACCTTGAATGGATGGATAAATTATCCAGCCAACAGATGAAGGAACAAGAAAGCAGAGCCTCTACATCGTCGGTCCAACAAGAACAGGAAAATCTACTTGGGCCAGAAGCT
>AEL32088
ATGGCCTCCTCCTCATCCAACCGTCAGTTCTCACACAGGAACGCTAACACGTTCCTAACCTATCCAAAGTGTCCAGAAAATCCTGAAATCGCCTGCCAGATGATCTGGGAGCTCGTTGTTCGTTGGATTCCCAAATATATTCTATGTGCCCGAGAGGCACATAAAGATGGAAGTTTGCATTTACATGCATTGCTTCAGACAGAGAAGCCGGTAAGGATATCTGACTCAAGGTTCTTTGATATAAATGGGTTTCACCCAAATATTCAGAGTGCAAAGTCAGTTAACAGGGTGAGGGATTACATTCTCAAGGAACCTCTGGCTGTGTTTGAGAGAGGTACTTTCATTCCTAGGAAGTCCCCCTTCCTAGGAAAATCTGATTCAGAGGTAAAGGAAAAAAAGCCTTCTAAAGATGAAATAATGCGAGACATTATTTCACACGCTACTTCCAAAGAAGAGTACCTCTCCATGATCCAGAAAGAGCTTCCCTTTGATTGGTCCACAAAATTGCAGTATTTTGAATACTCCGCAAATAAACTTTTTCCTGAGATTCAGGAAGAATTCACCAATCCTCATCCACCCTCCTCACCTGATTTACTTTGTAATGAGTCAATCAATGATTGGCTCCAGCCTAACATCTTCCAGGTTAGTCCCGAAGCATACATGCTCCTTCAACCTACCTGTTATACCCTCGAGGATGCAATTTCTGACCTCCAATGGATGGATTCTGTATCCAGTCATCAGATGAAAGATCAAGAAAGCAGAGCCTCTACATCGTCGGGCCAACAAGAACCGGAAAATCTACTTGGGCCAGAAGCC
>ACF40465
ATGGCCTCCTCCTCATCCAACCGTCAGTTCTCACACAGGAACGTTAACACGTTCTTAACATATCCACACTGTCCAGAAAATCCAGAAATCCTCTGTCAGATGATTTGGGAGCTCGTTGGTCGTTGGACCCCAAAGTATATCATATGTGCCCGAGAGGCACATAAAGATGGAGATATGCATTTACATGCATTAATCCAGACAGAGAAACCGGTAAGAATCACTGACTCAAGGTTCTTTGATATCAAAGGGTTCCACCCAAACATTCAGAGTGCAAAATCAGTAAACAAGGTCAGGGATTACATTCTCAAGGAACCTCTGGCCTTGTTTGAGAGAGGTACTTTCATTCCTAGGAAGTCAAGCTTCCTAGGAAATCCTTCCAAGGGAAATTCTGAAAAGAAACCTTCCAAAGATGAAATAATGAGAGAGATTATTTCACACTCCACTTCAAAGCTAGAGTACCTCTCTATGGTTCGTAAAGAGTTCCCCTATGACTGGGCCACAAAATTGCAGTATTTTGAATACTCTGCAAATAAATTGTTCCCTGAGATTCAGGAAGAGTTCATCAGTCCTCATCCACCCTCTTCACCTGATCTTCTTTGTAATGAGTCAATCAAAGATTGGCTCCAGCCTAACATCTTCCAGGTTAGTCCCGAATCATACATGCTTCTTCAACCAACCTGTTACACCCTCGAAGAGGCTATCTCTGACCTTACATGGATGGATCAATTATCCAGCCAACAGATGAAGGAACAAGAAAGCAGAGCCTCTACATCGTCGGTCCAACAAGAACAGGGAAATCTACTTGGGCCAGAAGCT
>ABQ40300
ATGGCCTCCTCCTCATCCAACCGTCAGTTCTCACACCGGAACGCTAACACGTTCCTAACCTATCCAAAGTGTCCAGAAAATCCTGAAATCGCCTGTCAGATGATCTGGGAGCTCGTTGTTCGTTGGATTCCCAAATACATTCTATGTGCCCGAGAGGCACATAAAGATGGAAGTTTGCATTTACATGCATTGCTTCAAACAGAGAAGCCGGTAAGGATATCTGACTCAAGGTTCTTTGACATAAATGGGTTTCACCCAAACATTCAGAGTGCCAAGTCAGTTAACAGGGTGAGGGATTACATCCTCAAGGAACCTCTGGCCGTGTTTGAGAGAGGTACTTTCATTCCTAGGAAGTCCCCCTTCCTAGGAAAATCTGATTCAGAGGTAAAGGAAAAAAAGCCTTCTAAAGATGAAATAATGCGAGACATTATTTCTCACGCTACTTCCAAAGAAGAGTACCTCTCCATGATCCAGAAAGAGCTCCCCTTTGATTGGTCCACAAAATTGCAGTATTTTGAATACTCTGCAAATAAGCTTTTTCCTGAGATTCAGGAAGAGTTCACCAATCCTCATCCACCCTCCTCACCTGATTTGCTTTGTAATGAGACAATCAATGATTGGCTCCAGCCTAATATCTTCCAGGTCAGTCCCCAAGCTTACATGCTCCTTCAACCTAACTGTTATACCCTCGAAGATGCAATTTCTGACCTCCAATGGATGGATTCTGTATCCAGTCATCAGATGAAAGATCAAGAAAGCAGAGCCTCTACATCGTCGGCCCAACAAGAACCGGAAAATCTACATGGGCCAGAGGCC
>CAA12341
ATGGCCTCCTCCTCATCCAACCGTCAGTTCTCACACAGGAACGCTAACACGTTCCTTACCTATCCAAAGTGCCCAGAAAATCCTGAAATCGCCTGTCAGATGATTTGGGAGCTCGTTGTTCGTTGGATACCCAAGTATATTCTATGTGCCCGAGAGGCACATAAAGATGGAAGTTTGCATTTACATGCATTGCTTCAGACAGAGAAGCCGGTAAGGATAACTGACTCAAGGTTCTTTGATATAAATGGGTTTCACCCAAATATTCAGAGTGCCAAATCAGTAAACAGGGTGAGAGATTACATTCTCAAGGAACCGCTGGCTATGTTTGAGAGAGGTACTTTCATTCCTAGGAAGTCCCCCTTCCTAGGAAAATCTGATTCAGAAGTAAAGGAAAAAAAGCCTTCAAAAGATGAAATAATGCGAGACATTATTTCACACTCCACCTCCAAGGAAGAGTACCTCTCTATGATCCAGAAAGAGTTTCCCTATGATTGGTCCACAAAATTGCAGTATTTTGAATACTCTGCAAATAAACTTTTTCCTGAAATTCAGGAAGAGTTCACCAATCCTCATCCACCCTCCGCACCTGATTTACTCTGTAATGAGTCAATCAATGATTGGCTCCAGCCTAACATCTTCCAGGTCAGTCCCGAAGCTTACATGCTCCTTCAACCTACCTGTTATACCCTCGAGGATGCAATCTCTGACCTCCAATGGATGGATTCTGTATCCAGTCATCAGATGAAGGATCAAGAAAGCAGAGCCTCTACATCGTCGGGCCAACAAGAACAGGAAAGTCTACTTGGGCCAGAAGCC
>ABQ40292
ATGGCCTCCTCCTCATCCAACCGTCAGTTCTCACACAGGAACGCTAATACGTTCCTAACCTATCCAAAGTGTCCAGAAAATCCTGAAATCGCCTGTCAGATGATATGGGAGCTCGTTGTTCGTTGGATTCCCAAATATATTCTATGTGCCCGCGAGGCACATAAAGATGGAAGTTTGCATTTACATGCATTGCTTCAGACAGAGAAGCCGGTAAGGATATCCGACTCACGGTTCTTTGATATTAATGGGTTTCACCCAAACATTCAGAGTGCCAAATCAGTAAACAGGGTGAGGGATTACATTCTCAAGGAACCTCTGGCTATGTTTGAGAGAGGTACTTTCATTCCTAGAAAGTCCCCCTTCCTAGGAAAATCTGATTCAGAAGTTAAGGAAAAAAAACCTTCCAAAGATGAAATAATGCGAGACATTATTTCACACTCTACTTCCAAGGAAGAGTACCTCTCCATGATCCAGAAAGAGTTTCCCTATGATTGGGCCACAAAATTGCAGTATTTCGAATACTCTGCAAATAAGCTTTTTCCTGAGATTCAGGAAGAGTTCACCAATCCTCATCCGCAATCCTCACCTGATTTACTTTGTAATGAGTCAATCAATGATTGGCTCCAGCCTAACATCTTCCAGGTCAGTCCCGAAGCTTACATGCTACTTCAACCTACCTGTTATACCCTCGAGGATGCAATTTCTGACCTCCAATGGATGGATTCTGTATCCAGTCATCAGATGAAAGATCAAGAAAGCAGAGCCTCTACATCGTCGGCCCAACAAGAACAGGAAAATCTACTTGGGCCAGAAGCC
>AEL32037
ATGGCCTCCTCCTCATCCAACCGTCAGTTCTCACACAGGAACGTTAACACGTTCTTAACCTATCCAAAGTGTCCAGAAAATCCTGAAATCGCCTGTCAGATGATCTGGGAGCTCGTTGTTCGTTGGATACCCAAGTATATTGTCTGTGCCCGAGAGGCACACAAAGATGGAAGTTTGCATTTACATGCATTGCTTCAAACAGAGAAGCCGGTAAGAATATCGGACTCAAGGTTCTTTGATATTAATGGGTTTCACCCAAACATTCAGAGTGCCAAGTCAGTAAACAGGGTGAGGGATTACATTCTCAAGGAACCTCTGGCTATGTTTGAGAGAGGTACTTTCATTCCTAGGAAGTCCCCCTTCCTAGGAAAATCTGATTCAGAAGTTAAGGAAAAAAAGCCTTCCAAAGATGAAATAATGCGAGACATTATTTCACACTCTACTTCCAAGGAAGAGTACCTCTCAATGATCCAGAAAGAGTTTCCCTATGATTGGTCCACAAAATTGCAGTATTTTGAATACTCTGCAAATAAGCTTTTTCCTGAGATTCAGGAAGAGTTCACCAATCCTCATCCGCAATCCACACCTGATTTACTTTGTAGTGAGTCAATCAATGATTGGCTCCAGCCTAACATCTTCCAGGTTAGTCCCGAAGCGTACATGCTCCTTCAACCTACCTGTTATACCCTCGAGGATGCAATTTCTGACCTCCAATGGATGGATTCTGTATCCAGTCATCAGATGAAAGATCAAGAAAGCAGAGCCTCTACATCGTCGGCCCAACAAGAACAGGAAAATCTACTTGGGCCAGAAGCC
>AEL32034
ATGGCCTCCTCCTCATCCAACCGTCAGTTCTCACACAGGAACGTGAACACGTTCTTAACCTACCCAAAGTGTCCAGAAAATCCTGAAATCGCCTGTCAGATGATCTGGGAGCTCGTTGTTCGTTGGATACCCAAGTATATTGTCTGTGCCCGAGAGGCACACAAAGATGGAAGTTTGCATTTACATGCATTGCTTCAAACAGAGAAGCCGGTAAGAATATCGGACTCAAGGTTCTTTGATATTAATGGGTTTCACCCAAATATTCAGAGTGCCAAGTCAGTAAACAGGGTGAGGGATTACATTCTCAAGGAACCTCTGGCTATGTTTGAGAGAGGTACTTTCATTCCTAGGAAGTCCCCCTTCCTAGGAAAATCTGATTCAGAAGTTAAGGAAAAAAAGCCTTCCAAAGATGAAATAATGCGAGACATTATTTCACACTCTACTTCCAAAGAAGAGTACCTCTCCATGATCCAGAAAGAGTTTCCCTATGATTGGTCCACAAAATTGCAGTATTTTGAATACTCTGCAAATAAGCTTTTTCCTGAGATTCAGGAAGAGTTCACCAATCCTCATCCGCAATCCACACATGATTTACTTTGTAGTGAGTCAATCAATGATTGGCTCCAGCCTAACATCTTCCAGGTTAGTCCCGAAGCGTACATGCTCCTTCAACCTACCTGTTATACCCTCGAGGATGCAATTTCTGACCTCCAATGGATGGATTCTGTATCCAGTCATCAGATGAAAGATCAAGAAAGCAGAGCCTCTACATCGTCGGCCCAACAAGAACAGGAAAATCTACTTGGGCCAGAAGCC
>AEL32031
ATGGCCTCCTCCTCATCCAACCGTCAGTTCTCACACAGGAACGTTAACACGTTCTTAACCTATCCAAAGTGTCCAGAAAATCCTGAAATCGCCTGTCAGATGATCTGGGAGCTCGTTGTTCGTTGGATACCCAAGTATATTGTCTGTGCCCGAGAGGCACACAAAGATGGAAGTTTGCATTTACATGCATTGCTTCAAACAGAGAAGCCGGTAAGAATATCGGACTCAAGGTTCTTTGATATTAATGGGTTTCACCCAAACATTCAGAGTGCCAAGTCAGTAAACAGGGTGAGGGATTACATTCTCAAGGAACCTCTGGCTATGTTTGAGAGAGGTACTTTCATTCCTAGGAAGTCCCCCTTCCTAGGAAAATCTGATTCAGAAGTTAAGGAAAAAAAGCCTTCCAAAGATGAAATAATGCGAGACATTATTTCACACTCTACTTCCAAGGAAGAGTACCTCTCCATGATTCAGAAAGAATTTCCCTATGATTGGTCCACAAAATTGCAGTATTTTGAATACTCTGCAAATAAGCTTTTTCCTGAGATTCAGGAAGAGTTCACCAATCCTCATCCGCAATCCACACCTGATTTACTTTGTAGTGAGTCAATCAATGATTGGCTCCAGCCTAACATCTTCCAGGTTAGTCCCGAAGCGTATATGCTCCTTCAACCTACCTGTTATACCCTCGAGGATGCAATTTCTGACCTCCAATGGATGGATTCTGTATCCAGTCATCAGATGAAAGATCAAGAAAGCAGAGCCTCTACATCGTCGGCCCAACAAGAACAGGAAAATCTACTTGGGCCAGAAGCC
>AEL31998
ATGGCCTCCTCCTCATCCAACCGTCAGTTCTCACACAGGAACGTGAACACGTTCTTAACATACCCAAAGTGTCCAGAAAATCCTGAAATCGCCTGTCAGATGATCTGGGAGCTCGTTGTTCGTTGGATACCCAAGTATATTGTCTGTGCCCGAGAGGCACACAAAGATGGAAGTTTGCATTTACATGCATTGCTTCAAACAGAGAAGCCGGTAAGAATATCGGACTCAAGGTTCTTTGATATTAATGGGTTTCACCCAAACATTCAGAGTGCCAAGTCAGTAAACAGGGTGAGGGATTACATTCTCAAGGAACCTCTGGCTATGTTTGAGAGAGGTACTTTCATTCCTAGGAAGTCCCCCTTCCTAGGAAAATCTGATTCAGAAGTTAAGGAAAAAAAGCCTTCCAAAGATGAAATAATGCGAGACATTATTTCACACTCTACTTCCAAAGAAGAGTACCTCTCCATGATCCAGAAAGAGTTTCCCTATGATTGGTCCACAAAATTGCAGTATTTTGAATACTCTGCAAATAAGCTTTTTCCTGAGATTCAGGAAGAGTTCACCAATCCTCATCCGCAATCCACACCTGATTTACTTTGTAGTGAGTCAATCAATGATTGGCTCCAGCCTAACATCTTCCAGGTTAGTCCCGAAGCGTACATGCTCCTTCAACCTACCTGTTATACCCTCGAGGATGCAATTTCTGACCTCCAATGGATGGATTCTGTATCCAGTCATCAGATGAAAGATCAAGAAAGCAGAGCCTCTACATCGTCGGCCCAACAAGAACAGGAAAATCTACTTGGGCCAGAAGCC
>AAK73473
ATGACCTCCTCCTCATCCAACCGTCAGTTCCTACATAGGACTGCAAACACATTCCTCACTTATCCACAGTGTCCAGAACATCCTGAAATCATCAGTCAGAGGATCTGGGATCTCGTTGGTCGTTGGAATCCTCTGTACATCATATGTGCCCAAGAGGCACATGAGGATGGAAATATGCATTTACATGCATTAATACAGACGGATAAACAAGTGAGAACCACCGACTCCAGGTTCTTCGACATAGATGGTTTCCACCCAAACATTCAGAGCGCCATGAGCCCTAACAAGGTAAGAGATTACATCCTCAAGGAACCTCTGGCTTTGTTCGAGAGAGGTACTTTCGTTCCTAGGAAGAAAACATTCCTAGGAAACTCCTCAAAGGGAAATTCAGAAAAAAAACCATCTAAAGATGAAATAATGCAAGACATTATTTCTCATGCTACTTCAAAGCCTGAGTACCTCTCCATGGTCCGAAAATCATTCCCTTATGATTGGGCCACTAAACTCCAGTACTTCGAGTACTCAGCAAACAAACTGTTTCCTGATATTCAGGAAGAGTTCATCAATCCTCACCCTACCTCCGAACCAGACTTGCTATGCAACGAATCAATCAAAGATTGGTTGCAACCTAACATATACCAGGTCAGTCCCCAAGCTTACATGCTTCTTCAACCAAACTGTTATACCGTCGACGACGCTATTTCTGATCTTCAATGGCTGGATGATTTAACCAGCAAGCAGATAATGGATCAAGAAAGCAGAGCCTCTACATCGTCGGTCCAACAAGGACAGGAAAATCTACTTGGGCCAGAAGCT
>ACZ04309
ATGGCCTCCTCCTCATCCAACCGTCAGTTCTCACACAGGAACGCAAACACGTTCCTAACCTATCCAAAGTGTCCAGAAAATCCTGAAATCGCCTGTCAGATGATCTGGGAGCTCGTCGTTCGTTGGATTCCCAAATATATTCTATGTGCCCGAGAGGCACATAAAGATGGAAGTTTGCATTTAAATGCATTACTTCAGACAGAGAAGCCGGTAAGGATATCTGACTCAAGGTTCTTTGATATTAATGGGTTTCACCCAAATATTCAGAGTGCCAAGTCAGTTAACAGAGTGAGGGATTACATTCTCAAGGAACCTCTGGCTGTGTTTGAGAGAGGTACTTTCATTCCTAGGAAGTCCCCCTTCCTAGGAAAATCTGATTCAGAGGTAAAGGAAAAAAAGCCTTCTAAAGATGAAATAATGCGAGACATTATTTCACACGCTACCTCCAAAGAAGAGTACCTCTCAATGATCCAGAAAGAGCTCCCCTTTGATTGGTCCACAAAATTGCAGTATTTTGAATACTCTGCAAATAAGCTTTTTCCTGACATTCAGGAAGAGTTCACCAATCCTCATCCACCCTCCTCACCTGATTTACTTTGTAATGAGTCAATCAACGATTGGCTCCAGCCTAACATCTTCCAGGTTAGTCCCGAAGCTTACATGCTACTTCAACCTACCTGTTATACCCTCGAGGATGCAATTTCTGACCTGCAATGGATGGATTCTGTATCCAGTCATCAGATGAAAGATCAAGAAAGCAGAGCCTCTACATCGTCGGCCCAACAAGAACCGGAAAATCTACTTGGGCCAGAAGCC
>ACZ04261
ATGGCCTCCTCCTCATCCAACCGTCAGTTCTCACACAGGAACGCTAACACGTTCCTAACCTATCCAAAGTGTCCAGAAAATCCTGAAATCGCCTGTCAGATGATCTGGGAGCTCGTCGTTCGTTGGATTCCCAGGTATATTCTATGTGCCCGAGAGGCACATAAAGATGGAAGTTTGCATTTACATGCATTGCTTCAGACAGAGAAGCCGGTAAGGATATCTGACTCAAGGTTCTTTGATATAAATGGGTTTCACCCAAATATTCAGAGTGCCAAGTCAGTTAACAGAGTGAGGGATTACATTCTCAAGGAACCTCTGGCTGTGTTTGAGAGAGGTACTTTCATTCCTAGGAAGTCCCCCTTCCTAGGAAAATCTGATTCAGAGGTAAAGGAAAAAAAGCCTTCTAAAGATGAAATAATGCGAGACATTATTTCACACGCTACTTCCAAAGAAGAGTACCTCTCCATGATCCAGAAAGAGCTTCCCTTTGATTGGTCCACAAAATTGCAGTATTTTGAATACTCTGCAAATAAGCTTTTTCCTGAGATTCAGGAAGAGTTCACCAATCCTCATCCACCCTCCTCACCTGATTTACTTTGTAATGAGTCAATCAATGATTGGCTCCAGCCTAACATCTTCCAGGTTAGTCCCGAAGCTTACATGCTCCTTCAACCTACCTGTTATACCCTCGAGGATGCAATTTCTGACCTCCAATGGATGGATTCTGTATCCAGTCATCAGATGAAGGATCAAGAAAGCAGAGCCTCTACATCGTCGGCCCAACAAGAACCGGAAAATCTACTTGGGCCAGAAGCC
>ACZ04267
ATGGCCTCCTCCTCATCCAACCGTCAGTTCTCACACAGGAACGTTAACACGTTCTTAACCTATCCAAAGTGTCCAGAAAATCCTGAAATCGCCTGTCAGATCATCTGGGAGCTCGTTGTTCGTTGGATACCCAAGTACATTATATGTGCCCGAGAGGCACATAAAGATGGAAGTTTGCATTTACATGCATTGGTTCAGACAGAGAAGCCGGTAAGAATATCGGACTCAAGGTTCTTTGATATAAATGGGTTTCACCCAAATATTCAGAGTGCCAAGTCCGTTAACAGGGTGAGGGATTACATTCTCAAGGAACCTCTGGCTATGTTTGAGAGAGGTACTTTCATTCCTAGGAAGTCCCCCTTCCTAGGAAAATCTGATTCAGAGGTAAAGGAAAAAAAGCCTTCCAAAGATGAAATAATGCGAGACATTATTTCACACTCTACTTCCAAAGAAGAGTACCTCTCTATGATCCAGAAAGAGTTTCCCTATGATTGGTCCACAAAATTGCAGTATTTTGAATACTCTGCAAATAAGCTTTTTCCTGAGATTCAGGAAGAGTTCACCAATCCTCATCCACCATCCTCACCTGATTTGCTCTGTAACGAGTCAATCAATGATTGGCTCCAGCCCAACATCTTCCAGGTCAGTCCCGAAGCTTACATGCTCCTTCAACCTACCTGTTATACCCTCGAGGATGCAATCTCTGACCTCCAATGGATGGATTCTGTATCCAGTCATCAGATGAAAGATCAAGAAAGCAGAGCCTCTACATCGTCGGCCCAACAAGAACCGGAAAATCTACTTGGGCCAGAAGCC
>ACZ04264
ATGGCCTCCTCCTCATCCAACCGTCAGTTCTCACACAGGAACGTTAACACGTTCTTAACCTATCCAAAGTGTCCAGAAAATCCTGAAATCGCCTGTCAGATCATCTGGGAGCTCGTTGTTCGTTGGATACCCAAGTACATTATATGTGCCCGAGAGGCACATAAAGATGGAAGTTTGCATTTACATGCATTGGTTCAGACAGAGAAGCCGGTAAGAATATCGGACTCAAGGTTCTTTGATATAAATGGGTTTCACCCAAATATTCAGAGTGCCAAGTCCGTTAACAGGGTGAGGGATTACATTCTCAAGGAACCTCTGGCTATGTTTGAGAGAGGTACTTTCATTCCTAGGAAGTCCCCCTTCCTAGGAAAATCTGATTCAGAGGTAAAGGAAAAAAAGCCTTCCAAAGATGAAATAATGCGAGACATTATTTCACACTCTACTTCCAAAGAAGAGTACCTCTCTATGATCCAGAAAGAGTTTCCCTATGATTGGTCCACAAAATTGCAGTATTTTGAATACTCTGCAAATAAGCTTTTTCCTGAGATTCAGGAAGAGTTCACCAATCCTCATCCACCATCCTCACCTGATTTGCTCTGTAATGAGTCAATCAATGATTGGCTCCAGCCTAACATCTTCCAGGTCAGTCCCGAAGCTTACATGCTCCTTCAACCTAACTGTTATACCCTCGAGGATGCAATCTCTGACCTCCAATGGATGGATTCTGTATCCAGTCATCAGATGAAAGATCAAGAAAGCAGAGCCTCTACATCGTCGGCCCAACAAGAACCGGAAAATCTACTTGGGCCAGAAGCC
>ACZ04300
ATGGCCTCCTCCTCATCCAACCGTCAGTTCTCACACAGGAACGCTAACACGTTCCTAACCTATCCAAAGTGTCCAGAAAATCCTGAAATCGCCTGTCAGATGATCTGGGAGCTCGTTGTTCGTTGGATTCCCAAATATATTCTATGTGCCCGAGAGGCACATAAAGATGGAAGTTTGCATTTACATGCATTGCTTCAGACAGAGAAGCCGGTAAGGATATCCGACTCAAGGTTCTTTGATATTAATGGGTTTCACCCAAACATTCAGAGTGCCAAGTCAGTAAACAGGGTGAGGGATTACATTCTCAAGGAACCTCTGGCTATGTTTGAGAGAGGTACTTTCATTCCTAGGAAGTCCCCCTTCCTAGGAAAATCTGATTCAGAAGTTAAGGAAAAAAAACCTTCCAAAGATGAAATAATGCGAGACATTATTTCACACTCTACTTCCAAGGAAGAGTACCTCTCCATGATCCAGAAAGAGTTTCCCTATGATTGGGCCACAAAATTGCAGTATTTTGAATACTCTGCAAATAAGCTTTTTCCTGAGATTCAGGAAGAGTTCACCAATCCTCATCCACAATCCTCACCTGATTTACTTTGTAATGAGTCAATCAATGATTGGCTCCAGCCTAACATCTTCCAGGTTAGTCCCGAAGCTTACATGCTCCTTCAACCTACCTGTTATACCCTCGAGGATGCAATTTCTGACCTCCAATGGATGGATTCTGTATCCAGTCATCAGATGAAAGATCAAGAAAGCAGAGCCTCTACATCGTCGGCCCAACAAGAACAGGAAAATCTACTTGGGCCAGAAGCC
>ACF40369
ATGGCCTCCTCCTCATCCAACCGACAGTTCTCACACAGGAACGTGAACACGTTCTTAACCTATCCAAAGTGTCCAGAAAATCCTGAAATCGCCTGTCAGATGATCTGGGAGCTCGTTGTTCGTTGGATACCCAAGTATATTGTCTGTGCCCGAGAGGCACACAAAGATGGAAGTTTGCATTTACATGCATTGCTTCAAACAGAGAAGCCGGTAAGAATATCGGACTCAAGGTTCTTTGATATTAATGGGTTTCACCCAAACATTCAGAGTGCCAAGTCAGTAAACAGGGTGAGGGATTACATTCTCAAGGAACCTCTGGCTATGTTTGAGAGAGGTACTTTCATTCCTAGGAAGTCCCCCTTCCTAGGAAAATCTGATTCAGAAGTTAAGGAAAAAAAGCCTTCCAAAGATGAAATAATGCGAGACATTATTTCACACTCTACTTCCAAGGAAGAGTACCTCTCCATGATCCAGAAAGAGTTTCCCTATGATTGGTCCACAAAATTGCAGTATTTTGAATACTCTGCAAATAAGCTTTTTCCTGAGATTCAGGAAGAGTTCACCAATCCTCATCCACAATCCTCACCTGATTTACTTTGTAATGAGTCAATCAATGATTGGCTCCAGCCTAACATCTTCCAGGTTAGTCCCGAAGCTTACATGCTCCTTCAACCTACCTGTTATACCCTCGAGGATGCAATTTCTGACCTCCAATGGATGGATTCTGTATCCAGTCATCAGATGAAAGATCAAGAAAGCAGAGCCTCTACATCGTCGGCCCAACAAGAACCGGAAAATCTACTTGGGCCAGAAGCC
>ACZ04302
ATGGCCTCCTCCTCATCCAACCGTCAGTTCTCACACAGGAACGCTAACACGTTCCTAACCTATCCAAAGTGTCCAGAAAATCCTGAAATCGCCTGTCAGATGATCTGGGAGCTCGTTGTTCGTTGGATTCCCAAATATATTCTATGTGCCCGAGAGGCACATAAAGATGGAAGTTTGCATTTACATGCATTGCTTCAGACAGAGAAGCCGGTAAGGATATCCGACTCAAGGTTCTTTGATATTAATGGGTTTCACCCAAACATTCAGAGTGCCAAGTCAGTAAACAGGGTGAGGGATTACATTCTCAAGGAACCTCTGGCTATGTTTGAGAGAGGTACTTTCATTCCTAGGAAGTCCCCCTTCCTAGGAAAATCTGATTCAGAAGTTAAGGAAAAAAAGCCTTCTAAAGATGAAATAATGCGAGACATTATTTCACACGCTACTTCCAAAGAAGAGTACCTCTCCATGATCCAGAAAGAGCTTCCCTTTGATTGGTCCACAAAATTGCAGTATTTTGAATACTCTGCAAATAAGCTTTTTCCTGAGATTCAGGAAGAGTTCACCAATCCTCATCCACCCTCCTCACCTGATTTGCTATGTAATGAGTCAATCAATGATTGGCTCCAGCCTAACATCTTCCAGGTTAGTCCCGAAGCTTACATGCTCCTTCAACCTACCTGTTATACCCTCGAGGATGCAATTTCTGACCTCCAATGGATGGATTCTGTATCCAGTCATCAGATGAAAGATCAAGAAAGCAGAGCCTCTACATCGTCGGCCCAACAAGAACCGGAAAATCTACTTGGGCCAGAAGCC
>AEL32253
ATGGCCTCCTCCTCATCCAACCGTCAGTTCTCACACAGGAACGCTAACACGTTCCTAACCTATCCAAAGTGTCCAGAAAATCCTGAAATCGCCTGTCAGATGATATGGGAGCTCGTCGTTCGTTGGATTCCCAAGTACATTCTATGTGCCCGAGAGGCACATAAAGATGGAAGTTTGCATTTACATGCATTGCTCCAGACAGAGAAGCCGGTAAGGATATCTGACTCAAGGTTCTTTGATATAAATGGGTTTCACCCAAATATTCAGAGTGCCAAGTCAGTTAACCGGGTGAGGGATTACATTCTCAAGGAACCTCTGGCTGTGTTTGAGAGAGGTACTTTCATTCCTAGGAAGTCCCCCTTCCTAGGAAAATCTGATTCAGAGGTAAAGGAAAAAAAGCCTTCTAAAGATGAAATAATGCGAGACATTATTTCACACGCTACTTCCAAAGAAGAGTACCTCTCCATGATCCAGAAAGAGCTTCCCTTTGATTGGTCCACAAAATTGCAGTATTTTGAATACTCTGCAAATAAGCTTTTCCCTGAGATTCAGGAAGAGTTCACCAATCCTCATCCACCCTCCTCACCTGATTTACTTTGTAATGAGTCAATCAATGATTGGCTCCAGCCTAACATCTTCCAGGTTAGTCCCGAAGCTTACATGCTCCTTCAACCTACCTGTTATACCCTCGAGGATGCAATTTCTGACCTCCAATGGATGGATTCTCTATCCAGTCATCAGATGAAAGATCAAGAAAGCAGAGCCTCTACATCGTCGGCCCAACAAGAACCGGAAAATCTACTTGGGCCAGAAGCC
>AEL32250
ATGGCCTCCTCCTCATCGAACCGTCAGTTCTCACACAGGAACGCTAACACGTTCCTAACCTATCCAAAGTGTCCAGAAAATCCTGAAATCGCCTGTCAGATGATCTGGGAGCTCGTCGTTCGTTGGATTCCCAAGTACATTCTATGTGCCCGAGAGGCACATAAAGATGGAAGTTTGCATTTACATGCATTGCTCCAGACAGAGAAGCCGGTAAGGATATCTGACTCAAGGTTCTTTGATATAAATGGGTTCCACCCAAATATTCAGAGTGCCAAGTCAGTTAACCGGGTGAGGGATTACATTCTCAAGGAACCCCTGGCTGTGTTTGAGAGAGGTACTTTCATTCCTAGGAAGTCCCCCTTCCTAGGAAAATCTGATTCAGAGGTAAAGGAAAAAAAGCCTTCTAAAGATGAAATAATGCGAGACATTATTTCACACGCTACTTCCAAAGAAGAGTACCTCTCCATGATCCAGAAAGAGCTTCCCTTTGATTGGTCCACAAAATTGCAGTATTTTGAATACTCTGCAAATAAGCTTTTCCCTGAGATTCAGGAAGAGTTCACCAATCCTCATCCACCCTCCTCACCTGATTTACTTTGTAATGAGTCAATCAATGATTGGCTCCAGCCTAACATCTTCCAGGTTAGTCCCGAAGCTTACATGCTCCTTCAACCTACCTGTTATACCCTCGAGGATGCAATTTCTGACCTCCAATGGATGGATTCTCTATCCAGTCATCAGATGAAAGATCAAGAAAGCAGAGCCTCTACATCGTCGGCCCAACAAGAACCGGAAAATCTACTTGGGCCAGAAGCC
>AEL32256
ATGGCCTCCTCCTCATCCAACCGTCAGTTCTCACACAGGAACGCTAACACGTTCCTAACCTATCCAAAGTGTCCAGAAAATCCTGAAATCGCCTGTCAGATGATCTGGGAGCTCGTCGTTCGTTGGATTCCCAAGTACATTCTATGTGCCCGAGAGGCACATAAAGATGGAAGTTTGCATTTACATGCATTGCTCCAGACAGAGAAGCCGGTAAGGATATCTGACTCAAGGTTCTTTGATATAAATGGGTTTCACCCAAATATTCAGAGTGCCAAGTCAGTTAACCGGGTGAGGGATTACATTCTCAAGGAACCTCTGGCTGTGTTTGAGAGAGGTACTTTCATTCCTAGGAAGTCCCCCTTCCTAGGAAAATCTGATTCAGAGGTAAAGGAAAAAAAGCCTTCTAAAGATGAAATAATGCGAGACATTATTTCACACGCTACTTCCAAAGAAGAGTACCTCTCCATGATCCAGAAAGAGCTTCCCTTTGATTGGTCCACAAAATTGCAGTATTTTGAATACTCTGCAAATAAGCTTTTCCCTGAGATTCAGGAAGAGTTCACCAATCCTCATCCACCCTCCTCACCTGATTTACTTTGTAATGAGTCAATCAATGATTGGCTCCAGCCTAACATCTTCCAGGTTAGTCCCGAAGCTTACATGCTCCTTCAACCTACCTGTTATACCCTCGAAGATGCAATTTCTGACCTCCAATGGATGGATTCTCTATCCAGTCATCAGATGAAAGATCAAGAAAGCAGAGCCTCTACATCGTCGGCCCAACAAGAACCGGAAAATCTACTTGGGCCAGAAGCC
>AEL32151
ATGGCCTCCTCCTCATCCAACCGTCAGTTCTCACACAGGAACGCTAACACGTTCCTTACCTATCCAAAGTGTCCAGAAAATCCTGAAATCGCCTGCCAGATGATCTGGGAGCTCGTTGTTCGTTGGATTCCCAAATATATTCTATGTGCCCGAGAGGCACATAAAGATGGAAGTTTGCATTTACATGCCTTGCTTCAGACAGAAAAGCCGGTAAGGATATCTGACTCAAGGTTCTTTGATATAAATGGGTTTCACCCAAATATTCAGAGTGCCAAGTCAGTTAACAGGGTGAGGGATTACATTCTCAAGGAACCTCTGGCTGTATTTGAGAGAGGTACTTTCATTCCTAGGAAGTCACCCTTCCTAGGAAAATCTGATTCAGAGGTAAAGGAAAAAAAGCCTTCTAAAGATGAAATAATGCGAGACATTATTTCACACGCTACTTCCAAAGAAGAGTACCTCTCCATGATCCAGAAAGAGCTTCCCTTTGATTGGTCCACAAAATTGCAGTATTTTGAATACTCTGCCAATAAACTTTTTCCTGAGATTCAGGAAGAGTTCACCAATCCTCATCCACCCTCCTCACCTGATTTACTTTGTAATGAGTCAATCAATGATTGGCTCCAGCCTAACATCTTCCAGGTTAGTCCCGAAGCATACATGCTCCTTCAACCTACCTGTTATACCCTCGAGGATGCAATTTCTGACCTCCAATGGATGGATTCTGTATCCAGTCATCAGATGAAAGATCAAGAAAGCAGAGCCTCTACATCGTCGGGCCAACAAGAACCGGAAAATCTACTTGGGCCAGAAGCC
>AEL32259
ATGGCCTCCTCCTCATCCAACCGTCAATTCTCACACAGGAACGCAAACACGTTCCTAACCTATCCAAAGTGTCCAGAAAATCCTGAAATCGCCTGTCAGATGATCTGGGAGCTCGTCGTTCGTTGGATTCCCAAATATATTCTATGTGCCCGAGAGGCACATAAAGATGGAAGTTTGCATTTACATGCATTGCTTCAGACAGAGAAGCCGGTAAGGATATCTGACTCAAGGTTCTTTGATATAAATGGGTTTCACCCAAATATTCAGAGTGCCAAGTCAGTTAACAGAGTGAGGGATTACATTCTCAAGGAACCTCTGGCTGTGTTTGAGAGAGGTACTTTCATTCCTAGGAAGTCCCCCTTCCTAGGAAAATCTGATTCAGAGGTAAAGGAAAAAAAGCCTTCTAAAGATGAAATAATGCGAGACATTATTTCACACGCTACCTCCAAACAAGAGTACCTCTCCATGATCCAGAAAGAGCTCCCCTTTGATTGGTCCACTAAATTGCAGTATTTCGAATACTCTGCAAATAAGCTTTTTCCTGAAATTCAGGAAGAGTTCACCAATCCTCATCCACCCTCCTCACCTGATTTACTTTGTAATGAGTCAATCAACGATTGGCTCCAGCCTAACATCTTCCAGGTTAGTCCCGAAGCTTACATGCTCCTTCAACCTACCTGTTATACCCTCGAGGATGCAATTTCTGACCTGCAATGGATGGATTCTCTATCCAGTCATCAGATGAAAGATCAAGAAAGCAGAGCCTCTACATCGTCGGCCCAACAAGAACCGGAAAATCTACTTGGGCCAGAAGCC
>AEL32154
ATGGCCTCCTCCTCATCCAACCGTCAGTTCTCACACAGGAACGCTAACACGTTCCTTACCTATCCAAAGTGTCCAGAAAATCCGGAAATCGCCTGCCAGATGATTTGGGAGCTCGTTGTTCGTTGGATACCCAAGTATATTCTATGTGCCCGAGAGGCACATAAAGATGGAAGTTTGCATTTACATGCATTGCTTCAGACAGAGAAGCCGGTAAGGATATCCGACTCAAAGTTCTTTGATATAAATGGGTTCCACCCAAATATTCAGAGTGCCAAATCAGTCAACAGGGTGAGAGATTACATTCTCAAGGAACCGCTGGCTATGTTTGAGAGAGGTACTTTCATTCCTAGGAAGTCCCCCTTCCTAGGAAAATCTGATTCAGAAGTAAAGGAAAAAAAGCCTTCAAAAGATGAAATAATGCGAGACATTATTTCACACTCCACCTCCAAGGAAGAGTACCTCTCTATGATCCAGAAAGAGTTTCCCTATGATTGGTCCACAAAATTGCAGTATTTTGAATACTCTGCAAATAAACTTTTTCCTGAAATTCAGGAAGAGTTCACCAATCCTCATCCACCCTCCTCACCTGATTTACTCTGTAATGAGTCAATCAATGATTGGCTCCAGCCTAACATCTTCCAGGTCAGTCCCGAAGCTTACATGCTCCTTCAACCTACCTGTTATACCCTCGAGGATGCAATCTCTGACCTCCAATGGATGGATTCTGTATCCAGTCATCAGATGAAGGATCAAGAAAGCAGAGCCTCTACATCGTCGGGCCAACAAGAACAGGAAAGTCTACTTGGGCCAGAAGCC
>AEL32157
ATGGCCTCCTCCTCATCCAACCGTCAGTTCTCACACAGGAACGCTAACACGTTCCTTACCTATCCAAAGTGCCCAGAAAATCCTGAAATCGCCTGCCAGATGATTTGGGAGCTCGTTGTTCGTTGGATACCCAAGTATATTCTATGTGCCCGAGAGGCACATAAAGATGGAAGTTTGCATTTACATGCATTGCTTCAGACAGAGAAGCCGGTAAGGATATCTGACTCAAGGTTCTTTGATATAAATGGGTTTCACCCAAATATTCAGAGTGCCAAATCAGTCAACAGGGTGAGAGATTACATTCTCAAGGAACCGCTGGCTATGTTTGAGAGAGGTACTTTCATTCCTAGGAAGTCCCCCTTCCTAGGAAAATCTGATTCAGAAGTAAAGGAAAAAAAGCCTTCAAAAGATGAAATAATGCGAGACATTATTTCACACTCCACCTCCAAGGAAGAGTACCTCTCTATGATCCAGAAAGAGTTTCCCTATGATTGGTCCACAAAATTGCAGTATTTTGAATACTCTGCAAATAAACTTTTTCCTGAAATTCAGGAAGAGTTCACCAATCCTCATCCACCCTCCTCACCTGATTTACTCTGTAATGAGTCAATCAATGATTGGCTCCAGCCTAACATCTTCCAGGTCAGTCCCGAAGCTTACATGCTCCTTCAACCTACCTGTTATACCCTCGAGGATGCAATCTCTGACCTCCAATGGATGGATTCTGTATCCAGTCATCAGATGAAGGATCAAGAAAGCAGAGCCTCTACATCGTCGGGCCAACAAGAACAGGAAAGTCTACTTGGGCCAGAAGCC
>ABQ40233
ATGGCCTCCTCCTCATCCAACCGTCAGTTCTCACACAGGAACGCTAATACGTTCCTAACCTATCCAAAGTGTCCAGAAAATCCTGAAATCGCCAGTCAGATGATATGGGAGCTCGTTGTTCGTTGGATTCCCAAATATATTCTATGTGCCCGCGAGGCACATAAAGATGGAAGTTTGCATTTACATGCATTGCTTCAGACAGAGAAGCCGGTAAGGATATCCGACTCAAGGTTCTTTGATATTAATGGGTTTCACCCAAACATTCAGAGTGCCAAGTCAGTAAACAGGGTGAGGGATTACATTCTCAAGGAACCTCTGGCTATGTTTGAGAGAGGTACTTTCATTCCTAGGAAGTCCCCCTTCCTAGGAAAATCTGATTCAGAAGTTAAGGAAAAAAAACCTTCCAAAGATGAAATAATGCGAGACATTATTTCACACTCTACTTCCAAGGAAGAGTACCTCTCCATGATCCAGAAAGAGTTTCCCTATGATTGGGCCACAAAATTGCAGTATTTCGAATACTCTGCAAATAAGCTTTTTCCTGAGATTCAGGAAGAGTTCACCAATCCTCATCCACAATCCTCACCTGATTTACTTTGTAATGAGTCAATCAATGATTGGCTTCAGCCTAACATCTTCCAGGTCAGTCCCGAAGCTTACATGCTCCTTCAACCTACCTGTTATACCCTCGAAGATGCAATTTCTGACCTCCAATGGATGGATTCTGTATCCAGTCATCAGATGAAAGATCAAGAAAGCAGAGCCTCTACATCGTCGGCCCAACAAGAACAGGAAAATCTACTTGGGCCAGAAGCC
>ACF40510
ATGGCCTCCTCCTCATCCAACCGTTCGTTCTTACACAGGAATGCAAACACATTCCTCACATATCCACACTGTCCAGAAAATCCAGAAATCCTCAGTCAGAAACTATGGGATCTCGTCGCTCGTTGGAATCCTCTGTACATCGTATGTGCCCGAGAGGCACATCGTGATGGAAATATGCACTTACATGCATTACTACAGACGGATAAACCAGTGAGGACGACCGATGCCAGGTTTTTCGACATAGAAGGATTCCACCCAAACATTCAGAGTGCTAAGTCCGTAAACAAGGTACGCGACTACATTCTCAAGGAACCACTGGCAGTATTTGAAAGAGGTACTTTCATTCCTCGGAAGTCATGCTTCCAAGGAAATACTTCCCCT------TCCGAAAAAAAACCAAACAAAGATGAAATAATGGCACACATTATTTCTCACGCCACTTCCAAGCAAGAGTACCTCTGCTTGATTCGGAAGGAATTCCCTTATGACTGGGCCACCAAATTGCAGTATTTCGAATACTCTGCAAACAAACTCTTTCCTGACATTCAGGAAGAGTTCATCAGTCCTCATCCACCCTCTTCACCTGATCTGCTTTGTAATGAGTCAATCAAAGATTGGCTCCAGCCTAACATCTATCAGGTCAGTCCCGAAGCATACATGCTTCTTCAACCTACCTGTTATACCGTCGATGAAGCAATTTCAGATCTAACATGGATGGATAACTTATCCAGCCAGCAGATGAAGGATCAAGAAAGCAGAGCCTCTACATCGTCGGTCCAACAAGGACAGGCAAATCTACTTGGGCCAGAAGTT
>ACF40513
ATGGCCTCCTCCTCATCCAACCGTTCGTTCTTACACAGGAATGCAAACACATTCCTCACATATCCACACTGTCCAGAAAATCCAGAAATCATCAGTCAGAAACTATGGGATCTCGTCGCTCGTTGGAATCCTCTGTACATCGTATGTGCCCGAGAGGCACATCGTGATGGAAATATGCACTTACATGCATTACTACAGACGGATAAACCAGTGAGGACGACCGATTCCAGGTTTTTCGACATAGAAGGATTCCACCCAAACATTCAGAGTGCTAAGTCCGTAAACAAGGTACGCGACTACATTCTCAAGGAACCACTGGCTGTATTTGAGAGAGGTACTTTCATTCCTAGAAAGTCATGCTTCCAAGGGAATACTTCCCCT------TCCGAAAAAAAACCAAACAAAGATGAAATAATGGCACACATTATTTCTCACGCCACTTCCAAGCAAGAGTACCTCTCCTTGGTTCGGAAGGAATTCCCTTATGACTGGGCCACCAAATTGCAGTATTTCGAATACTCTGCAAACAAACTCTTTCCTGACATTCAGGAAGAGTTCATCAGTCCTCATCCACCCTCTTCACCTGATCTGCTTTGTAATGAGTCAATCAAAGATTGGCTCCAGCCTAACATCTATCAGGTCAGTCCCGAAGCATACATGCTTCTCCAACCTACCTGTTATACCGTCGATGAAGCAATTTCAGATCTAACATGGATGGATAACTTATCCAGCCAGCAGATGAGGGATCAAGAAAGCAGAGCCTCTACATCGTCGGTCCAACAAGGACAGGGAAATCTACTTGGGCCAGAAGCT
>ACZ04168
ATGGCCTCCTCCTCATCCAACCGTCAGTTCTCACACCGGAACGCTAACACGTTCCTCACCTATCCAAAGTGTCCAGAAAATCCTGAAATCGCCTGTCAGATGATCTGGGAGCTCGTTGTTCGTTGGATTCCCAAGTACATTCTATGTGCCCGGGAGGCACATAAAGATGGAAGTTTGCATTTACATGCATTGCTTCAAACAGAGAAGCCGGTAAGAATATCGGACTCAAGGTTCTTTGATATTAATGGGTTTCACCCAAACATTCAGAGTGCCAAGTCAGTGAACAGGGTGAGGGATTACATCCTCAAGGAACCTCTGGCTATGTTTGAGAGAGGTACTTTCATTCCTAGGAAGTCCCCCTTCCTAGGAAAATCTGATTCAGAAGTTAAGGAAAAAAAGCCTTCCAAAGATGAAATAATGCGAGACATTATTTCACACTCTACTTCCAAGGAAGAGTACCTCTCCATGATCCAGAAAGAGCTTCCCTATGATTGGTCCACAAAATTGCAGTATTTTGAATACTCTGCAAATAAGCTTTTTCCTGAGATTCAGGAAGAGTTCACCAATCCTCATCCGCAATCCTCACCTGATTTACTTTGTAATGAGTCAATCAATGATTGGCTCCAGCCTAACATCTTCCAGGTTAGTCCCGAAGCTTACATGCTCCTTCAACCTACCTGTTATACCCTCGAGGATGCAATTTCTGACCTCCAATGGATGGATAATGTATCCAGTCATCAGATGAAAGATCAAGAAAGCAGAGCCTCTACATCGTCGGCCCAACAAGAACAGGAAAATCTACTTGGGCCAGAAGCC
>ACF40516
ATGGCCTCCTCCTCATCCAACCGTTCGTTCTTACACAGGAATGCAAACACATTCCTCACATATCCACACTGTCCAGAAAATCCAGAAATCATCAGTCAGAAACTATGGGATCTCGTCGCTCGTTGGAATCCTCTGTACATCGTATGTGCCCGAGAGGCACATCGTGATGGAAATATGCACTTACATGCATTACTACAGACGGATAAACCAGTGAGGACGACCGATGCCAGGTTTTTCGACATAGAAGGATTCCACCCAAACATTCAGAGTGCTAAGTCCGTAAACAAGGTACGCGACTACATTCTCAAGGAACCACTGGCAGTATTTGAGAGAGGTACTTTCATTCCTCGGAAGTCATGCTTCCAAGGAAATACTTCCCCT------TCCGAAAAAAAACCAAACAAAGATGAAATAATGGCACACATTATTTCTCACGCCACTTCCAAGCAAGAGTACCTCTGCTTGGTTCGGAAGGAATTCCCTTATGACTGGGCCACCAAATTGCAGTATTTCGAATACTCTGCAAACAAACTCTTTCCTGACATTCAGGAAGAGTTCATCAGTCCTCATCCACCCTCTTCACCTGATCTGCTTTGTAATGAGTCAATCAAAGATTGGCTCCAGCCTAACATCTATCAGGTCAGTCCCGAAGCATACATGCTTCTTCAACCTACCTGTTATACCGTCGATGAAGCAATTTCAGATCTAACATGGATGGATAACTTATCCAGCCAGCAGATGAAGGATCAAGAAAGCAGAGCCTCTACATCGTCGGTCCAACAAGGACAGGGAAATCTACTTGGGCCAGAAGTT
>ACZ04165
ATGGCCTCCTCCTCATCCAACCGTCAGTTCTCACACCGGAACGCTAACACGTTCCTCACCTATCCAAAGTGTCCAGAAAATCCTGAAATCGCCTGTCAGATGATCTGGGAGCTCGTTGTTCGTTGGATTCCCAAGTACATTCTATGTGCCCGAGAGGCACATAAAGATGGAAGTTTGCATTTACATGCATTGCTTCAAACAGAGAAGCCGGTAAGAATATCGGACTCAAGGTTCTTTGATATTAATGGGTTTCACCCAAACATTCAGAGTGCCAAGTCAGTAAACAGGGTGAGGGATTACATCCTCAAGGAACCTCTGGCTATGTTTGAGAGAGGTACTTTCATTCCTAGGAAGTCCCCCTTCCTAGGAAAATCTGATTCAGAAGTTAAGGAAAAAAAACCTTCCAAAGATGAAATAATGCGAGACATTATTTCACACTCTACTTCCAAGGAAGAGTACCTCTCCATGATCCAGAAAGAGCTTCCCTATGATTGGTCCACAAAATTGCAGTATTTTGAATACTCTGCAAATAAGCTTTTTCCTGAGATTCAGGAAGAGTTCACCAATCCTCATCCGCAATCCTCACCTGATTTACTTTGTAATGAGTCAATCAATGATTGGCTCCAGCCTAACATCTTCCAGGTTAGTCCCGAAGCTTACATGCTCCTTCAACCTACCTGTTATACCCTCGAGGATGCAATTTCTGACCTCCAATGGATGGATAATGTATCCAGTCATCAGATGAAAGATCAAGAAAGCAGAGCCTCTACATCGTCGGCCCAACAAGAACAGGAAAATCTACTTGGGCCAGAAGCC
>ACF40519
ATGGCCTCCTCCTCATCCAACCGTTCGTTCTTACACAGGAATGCAAACACATTCCTCACATATCCACACTGTCCAGAAAATCCAGAAATCATCAGTCAGAAACTATGGGATCTCGTCGCTCGTTGGAATCCTCTGTACATCGTATGTGCCCGAGAGGCACATCGTGATGGAAATATGCACTTACATGCATTACTACAGACGGATAAACCAGTGAGGACGACCGATGCCAGGTTTTTCGACATAGAAGGATTTCACCCAAACATTCAGAGTGCTAAGTCCGTAAACAAGGTACGCGACTACATTCTCAAGGAACCACTGGCAGTATTTGAGAGAGGTACTTTCATTCCTCGGAAGTCATGCTTCCAAGGAAATACTTCCCCT------TCCGAAAAAAAACCAAACAAAGATGAAATAATGGCACACATTATTTCTCACGCCACTTCCAAGCAAGAGTACCTCTGCTTGGTTCGGAAGGAATTCCCTTATGACTGGGCCACCAAATTGCAGTATTTCGAATACTCTGCAAACAAACTCTTTCCTGACATTCAGGAAGAGTTCATCAGTCCTCATCCACCCTCTTCACCTGATCTGCTTTGTAATGAGTCAATCAAAGATTGGCTCCAGCCTAACATCTATCAGGTCAGTCCCGAAGCATACATGCTTCTTCAACCTACCTGTTATACCGTCGATGAAGCAATTTCAGATCTAACATGGATGGATAACTTATCCAGCCAGCAGATGAAGGATCAAGAAAGCAGAGCCTCTACATCGTCGGTCCAACAAGGACAGGGAAATCTACTTGGGCCAGAAGTT
>CAA63997
ATGGCCTCCTCCTCATCCAACCGTCAGTTCTCACACAGGAACGCTAACACGTTCCTTACCTATCCAAAGTGCCCAGAAAATCCTGAAATCGCCTGTCAGATGATTTGGGAGCTCGTTGTTCGTTGGATACCCAAGTATATTCTATGTGCCCGAGAGGCACATAAAGATGGAAGTTTGCATTTACATGCATTGCTTCAGACAGAGAAGCCGGTAAGGATATCTGACTCAAGGTTCTTTGATATAAATGGGTTTCACCCAAATATTCAGAGTGCCAAATCAGTCAACAGGGTGAGAGATTACATTCTCAAGGAACCGCTGGCTATGTTTGAGAGAGGTACTTTCATTCCTAGGAAGTCCCCCTTCCTAGGAAAATCTGATTCAGAAGTAAAGGAAAAAAAGCCTTCAAAAGATGAAATAATGCGAGACATTATTTCACACTCCACCTCCAAGGAAGAGTACCTCTCTATGATCCAGAAAGAGTTTCCCTATGATTGGTCCACAAAATTGCAGTATTTTGAATACTCTGCAAATAAACTTTTTCCTGAAATTCAGGAAGAGTTCACCAATCCTCATCCACCCTCCTCACCTGATTTACTCTGTAATGAGTCAATCAATGATTGGCTCCAGCCTAACATCTTCCAGGTCAGTCCCGAAGCTTACATGCTCCTTCAACCTACCTGTTATACCCTCGAGGATGCAATCTCTGACCTCCAATGGATGGATTCTGTATCCAGTCATCAGATGAAGGATCAAGAAAGCAGAGCCTCTACATCGTCGGGCCAACAAGAACAGGAAAGTCTACTTGGGCCAGAAGCC
>ACZ04162
ATGGCCTCCTCCTCATCCAACCGTCAGTTTTCACACAGGAACGTGAACACGTTCTTAACCTACCCAAAGTGTCCAGAAAATCCTGAAATCGCCTGTCAGATGATCTGGGAGCTCGTTGTTCGTTGGATACCCAAGTATATTGTCTGTGCCCGAGAGGCACACAAAGATGGAAGTTTGCATTTACATGCATTGCTTCAAACAGAGAAGCCGGTAAGAATATCGGACTCAAGGTTCTTTGATATTAATGGGTTTCACCCAAACATTCAGAGTGCCAAGTCAGTAAACAGGGTGAGGGATTACATTCTCAAGGAACCTCTGGCTATGTTTGAGAGAGGTACTTTCATTCCTAGGAAGTCCCCCTTCCTAGGAAAATCTGATTCAGAAGTTAAGGAAAAAAAGCCTTCCAAAGATGAAATAATGCGAGACATTATTTCACACTCTACTTCCAAAGAAGAGTACCTCTCCATGATCCAGAAAGAGTTTCCCTATGATTGGTCCACAAAATTGCAGTATTTTGAATACTCTGCAAATAAGCTTTTTCCTGAGATTCAGGAAGAGTTCACCAATCCTCATCCGCAATCCACACCTGATTTACTTTGTAGTGAGTCAATCAATGATTGGCTCCAGCCTAACATCTTCCAGGTTAGTCCCGAAGCGTACATGCTCCTTCAACCTACCTGTTATACCCTCGAGGATGCAATTTCTGACCTCCAATGGATGGATTCTGTATCCAGTCATCAGATGAAAGATCAAGAAAGCAGAGCCTCTACATCGTCGGCCCAACAAGAACAGGAAAATCTACTTGGGCCAGAAGCC
>AEL32325
ATGGCCTCCTCCTCATCCAACCGTCAGTTCTCACACCGGAACGCTAACACGTTCCTCACCTATCCAAAGTGTCCAGAAAATCCTGAAATCGCATGTCAGATGATCTGGGAGCTCGTTGTTCGTTGGATTCCCAAGTACATTCTATGTGCCCGGGAGGCACATAAAGATGGAAGTTTGCATTTACATGCATTGCTTCAAACAGAGAAGCCGGTAAGAATATCGGACTCAAGGTTCTTTGATATTAATGGGTTTCACCCAAACATTCAGAGTGCCAAGTCAGTAAACAGGGTGAGGGATTACATCCTCAAGGAACCTCTGGCTATGTTTGAGAGAGGTACTTTCATTCCTAGGAAGTCCCCCTTCCTAGGAAAATCTGATTCAGAAGTTAAGGAAAAAAAGCCTTCCAAAGATGAAATAATGCGAGACATTATTTCACACTCTACTTCCAAGGAAGAGTACCTCTCCATGATCCAGAAAGAGCTTCCCTATGATTGGTCCACAAAATTGCAGTATTTTGAATACTCTGCAAATAAGCTTTTTCCTGAGATTCAGGAAGAGTTCACCAATCCTCATCCGCAATCCTCACCTGATTTACTTTGTAATGAGTCAATCAATGATTGGCTCCAGCCTAACATCTTCCAGGTTAGTCCCGAAGCTTACATGCTCCTTCAACCTACCTGTTATACCCTCGAGGATGCAATTTCTGACCTCCAATGGATGGATAATGTATCCAGTCATCAGATGAAAGATCAAGAAAGCAGAGCCTCTACATCGTCGGCCCAACAAGAACAGGAAAATCTACTTGGGCCAGAAGCC
>AEL32322
ATGGCCTCCTCCTCATCCAACCGTCAGTTCTCACACCGGAACGCTAACACGTTCCTCACCTATCCAAAGTGTCCAGAAAATCCTGAAATCGCCTGTCAGATGATCTGGGAGCTCGTTGTTCGTTGGATTCCCAAGTACATTCTATGTGCCCGGGAGGCACATAAAGATGGAAGTTTGCATTTACATGCATTGCTTCAAACAGAGAAGCCGGTAAGAATATCGGACTCAAGGTTCTTTGATATTAATGGGTTTCACCCAAACATTCAGAGTGCCAAGTCAGTAAACAGGGTGAGGGATTACATCCTCAAGGAACCTCTGGCTATGTTTGAGAGAGGTACTTTCATTCCTAGGAAGTCCCCCTTCCTAGGAAAATCTGATTCAGAAGTTAAGGAAAAAAAACCTTCCAAAGATGAAATAATGCGAGACATTATTTCACACTCTACTACCAAGGAAGAGTACCTCTCCATGATCCAGAAAGAGCTTCCCTATGATTGGTCCACAAAATTGCAGTATTTTGAATACTCTGCAAATAAGCTTTTTCCTGAGATTCAGGAAGAGTTCACCAATCCTCATCCGCAATCCTCACCTGATTTACTTTGTAATGAGTCAATCAATGATTGGCTCCAGCCTAACATCTTCCAGGTTAGTCCCGAAGCTTACATGCTCCTTCAACCTACCTGTTATACCCTCGAGGATGCAATTTCTGACCTCCAATGGATGGATAATGTATCCAGTCATCAGATGAAAGATCAAGAAAGCAGAGCCTCTACATCGTCGGCCCAACAAGAACAGGAAAATCTACTTGGGCCAGAAGCC
>AEL31854
ATGGCCTCCTCCTCATCCAACCGTCAGTTCTCACACCGGAACGCTAACACGTTCCTCACCTATCCAAAGTGTCCAGAAAATCCTGAAATCGCCTGTCAGATGATCTGGGAGCTCGTTGTTCGTTGGATTCCCAAGTACATTCTATGTGCCCGAGAGGCACATAAAGATGGAAGTTTGCATTTACATGCATTGCTTCAAACAGAGAAGCCGGTAAGAATATCGGACTCAAGGTTCTTTGATATTAATGGGTTTCACCCAAACATTCAGAGTGCCAAGTCAGTAAACAGGGTGAGGGATTACATCCTCAAAGAACCTCTGGCTATGTTTGAGAGAGGTACTTTCATTCCTAGGAAGTCCCCCTTCCTAGGAAAATCTGATTCAGAAGTTAAGGAAAAAAAGCCTTCCAAAGATGAAATAATGCGAGACATTATTTCACACTCTACTTCCAAGGAAGAGTACCTCTCCATGATCCAGAAAGAGCTTCCCTATGATTGGTCCACAAAATTGCAGTATTTTGAATACTCTGCAAATAAGCTTTTTCCTGATATTCAGGAAGAGTTCACCAATCCTCATCCGCAATCCTCACCTGATTTACTTTGTAATGAGTCAATCAATGATTGGCTCCAGCCTAACATCTTCCAGGTTAGTCCCGAAGCTTACATGCTCCTTCAACCTACCTGTTATACCCTCGAGGATGCAATTTCTGACCTCCAATGGATGGATAATGTATCCAGTCATCAGATGAAAGATCAAGAAAGCAGAGCCTCTACATCGTCGGCCCAACAAGAACAGGAAAATCTACTTGGGCCAGAAGCC
>AEL31857
ATGGCCTCCTCCTCATCCAACCGTCAGTTCTCACACAGGAACGCTAATACGTTCCTAACCTATCCAAAGTGTCCAGAAAATCCTGAAATCGCATGTCAGATGATATGGGAGCTCGTTGTTCGTTGGATTCCCAAATATATTCTATGTGCCCGAGAGGCACATAAAGATGGAAGTTTGCATTTACATGCATTGCTTCAGACAGAGAAGCCGGTAAGGATATCCGACTCAAGGTTCTTTGATATTAATGGGTTTCACCCAAACATTCAGAGTGCCAAGTCAGTAAACAGGGTGAGGGATTACATTCTCAAGGAACCTCTGGCCATGTTTGAGAGAGGTACTTTCATTCCTAGGAAGTGCCCCTTCCTAGGAAAATCTGATTCAGAAATTAAGGAAAAAAAGCCTTCCAAAGATGAAATAATGCGAGACATTATTTCACACTCTACTTCCAAAGAAGAGTACCTCTCCATGATCCAGAAAGAGATTCCCTATGATTGGGCCACAAAATTGCAGTATTTCGAATACTCTGCAAATAAGCTTTTTCCTGAGATTCAGGAAGAGTTCACCAATCCTCATCCGCAATCCTCACCTGATTTACTTTGTAATGAGTCAATCAATGATTGGCTCCAGCCTAACATCTTCCAGGTCAGTCCCGAAGCTTACATGCTCCTTCAACCTACCTGTTATACCCTCGAGGATGCAATTTCTGACCTCCAATGGATGGATTCTGTATCCAGTCATCAGATGAAAGATCAAGAAAGCAGAGCCTCTACATCGTCGGGCCAACAAGAACAGGAAAATCTACTTGGGCCAGAAGCC
>CAA12007
ATGGCCTCCTCCTCATCCAACCGTCAGTTCTCACACAGGAACGCTAACACGTTCCTTACCTATCCAAAGTGCCCAGAAAATCCTGAAATCGCCTGCCAGATGATTTGGGAGCTCGTTGTTCGTTGGATACCCAAGTATATTCTATGTGCCCGAGAGGCACATAAAGATGGAAGTTTGCATTTACATGCATTGCTTCAGACAGAGAAGCCGGTAAGGATATCTGACTCAAGGTTCTTTGATATAAATGGGTTTCACCCAAATATTCAGAGTGCCAAATCAGTCAACAGGGTGAGAGATTACATTCTCAAGGAACCGCTGGCTATGTTTGAGAGAGGTACTTTCATTCCTAGGAAGTCCCCCTTCCTAGGAAAATCTGATTCAGAAGTAAAGGAAAAAAAGCCTTCAAAAGATGAAATAATGCGAGACATTATTTCACACTCCACCTCCAAGGAAGAGTACCTCTCTATGATCCAGAAAGAGTTTCCCTATGATTGGTCCACAAAATTGCAGTATTTTGAATACTCTGCAAATAAACTTTTTCCTGAAATTCAGGAAGAGTTCACCAATCCTCATCCACCCTCCTCACCTGATTTACTCTGTAATGAGTCAATCAATGATTGGCTCCAGCCTAACATCTTCCAGGTCAGTCCCGAAGCTTACATGCTCCTTCAACCTACCTGTTATACCCTCGAGGATGCAATCTCTGACCTCCAATGGATGGATTCTGTATCCAGTCATCAGATGAAGGATCAAGAAAGCAGAGCCTCTACATCGTCGGGCCAACAAGAACAGGAAAGTCTACTTGGGCCAGAAGCC
>AEL31851
ATGGCCTCCTCCTCATCCAACCGTCAGTTCTCACACCGGAACGCTAACACGTTCCTCACCTATCCAAAGTGTCCAGAAAATCCTGAAATCGCCTGCCAGATGATCTGGGAGCTCGTTGTTCGTTGGATTCCCAAGTACATTCTATGTGCCCGAGAGGCACATAAGGATGGAAGTTTGCATTTACATGCATTGCTTCAAACAGAGAAGCCGGTAAGAATATCGGACTCAAGGTTCTTTGATATTAATGGGTTTCACCCAAACATTCAGAGTGCCAAGTCAGTAAACAGGGTGAGGGATTACATCCTCAAGGAACCTCTGGCTATGTTTGAGAGAGGTACTTTCATTCCTAGGAAGTCCCCCTTCCTAGGAAAATCTGATTCAGAAGTTAAGGAAAAAAAGCCTTCCAAAGATGAAATAATGCGAGACATTATTTCACACTCAACTACCAAAGAAGAGTACCTCTCCATGATCCAGAAAGAGCTTCCCTATGATTGGTCCACAAAATTGCAGTATTTTGAATACTCTGCAAATAAGCTTTTTCCTGAGATTCAGGAAGAGTTCACCAATCCTCATCCGCAATCCTCACCTGATTTACTTTGTAATGAGTCAATCAATGATTGGCTCCAGCCTAACATCTTCCAGGTTAGTCCCGAAGCTTACATGCTCCTTCAACCTACCTGTTATACCCTCGAGGATGCAATTTCTGACCTCCAATGGATGGATAATGTATCCAGTCATCAGATGAAAGATCAAGAAAGCAGAGCCTCTACATCGTCGGCCCAACAAGAACAGGAAAATCTACTTGGGCCAGAAGCC
>AEL32328
ATGGCCTCCTCCTCATCCAACCGTCAGTTCTCACACCGGAACGCTAACACGTTCCTCACCTATCCAAAGTGTCCAGAAAATCCTGAAATCGCCTGTCAGATGATCTGGGAGCTCGTTGTTCGTTGGATTCCCAAGTACATTCTATGTGCCCGGGAGGCACATAAAGATGGAAGTTTGCATTTACATGCATTGCTTCAAACAGAGAAGCCGGTAAGAATATCGGACTCAAGGTTCTTTGATATTAATGGGTTTCACCCAAACATTCAGAGTGCCAAATCAGTAAACAGGGTGAGGGATTACATCCTCAAGGAACCTCTGGCTATGTTTGAGAGAGGTACTTTCATTCCTAGGAAGTCCCCCTTCCTAGGAAAGTCTGATTCAGAAGTTAAGGAAAAAAAGCCTTCCAAAGATGAAATAATGCGAGACATTATTTCACACTCTACTACCAAGGAAGAGTACCTCTCCATGATCCAGAAAGAGCTTCCCTATGATTGGTCCACAAAATTGCAGTATTTTGAATACTCTGCAAATAAGCTTTTTCCTGAGATTCAGGAAGAGTTCACCAATCCTCATCCGCAATCCTCACCTGATTTACTTTGTAATGAGTCAATCAATGATTGGCTCCAGCCTAACATCTTCCAGGTTAGTCCCGAAGCTTACATGCTCCTTCAACCTACCTGTTATACCCTCGAGGATGCAATTTCTGACCTCCAATGGATGGATAATGTATCCAGTCATCAGATGAAAGATCAAGAAAGCAGAGCCTCTACATCGTCGGCCCAACAAGAACAGGAAAATCTACTTGGGCCAGAAGCC
>AEL31914
ATGGCCTCCTCCTCATCCAACCGTCAGTTCTCACACCGGAACGCTAACACGTTCCTCACCTATCCAAAGTGTCCAGAAAATCCTGAAATCGCCTGTCAGATGATCTGGGAGCTCGTTGTTCGTTGGATTCCCAAGTACATTCTATGTGCCCGAGAGGCACATAAAGATGGAAGTTTGCATTTACATGCATTGCTTCAAACAGAGAAGCCGGTAAGAATATCGGACTCAAGGTTCTTTGATATTAATGGGTTTCACCCAAACATTCAGAGTGCCAAGTCAGTAAACAGGGTGAGGGATTACATCCTCAAGGAACCTCTGGCTATGTTTGAGAGAGGTACTTTCATTCCTAGGAAGTCCCCCTTCCTAGGAAAATCTGATTCAGAAGTTAAGGAAAAAAAGCCTTCCAAAGATGAAATAATGCGAGACATTATTTCACACTCTACTTCCAAGGAAGAGTACCTCTCCATCATCCAGAAAGAGCTTCCCTATGATTGGTCCACAAAATTGCAGTATTTTGAATACTCTGCAAATAAGCTTTTTCCTGATATTCAGGAAGAGTTCACCAATCCTCATCCGCAATCCTCACCTGATTTACTTTGTAATGAGTCAATCAATGATTGGCTCCAGCCTAACATCTTCCAGGTTAGTCCCGAAGCTTACATGCTCCTTCAACCTACCTGTTATACCCTCGAGGATGCAATTTCTGACCTCCAATGGATGGATAATGTATCCAGTCATCAGATGAAAGATCAAGAAAGCAGAGCCTCTACATCGTCGGCCCAACAAGAACAGGAAAATCTACTTGGGCCAGAAGCC
>ACF40564
ATGACCTCCTCCTCATCCAACCGTCAGTTCTTACACAGGAATGCTAACACATTCCTCACATATCCACAGTGTCCAGAAAATCCAGAAATCATCAGTCAGAGGATTTGGGATCTCGTAGGTCGTTGGAATCCTCTGTACATCATATGTGCCCGAGAGGCTCATAGAGATGGAAATATGCATTTACATGCATTAGTACAGACGGAAAAACCAGTAAGAACTACCGATCCCAGGTTCTTCGATATTGATGGCTTCCACCCCAACATTCAGAGTGCGCAAAGCGTAAACAAGGTCAGAGAATACATACTCAAGGAACCACTGGCCTTGTTCGAGAGAGGTACTTTCATTCCTAGGAAGAAAACCTTCCTAGGAAACTCTTCAAAGGGAAATTCTGAAACAAAACCTTCAAAAGATGAAATAATGCGAGACATTATTTCCCATGCTACTTCTAAGCATGAGTACCTCTCCATGATTCAGAAATCCTTCCCTTATGACTGGTCCACCAAATTACAGTACTTCGAGTACTCGGCCAACAAACTCTTTCCTGACATCCAGGAAGAGTTCATCAGTCCTCATCCACCCTCCTCACCTGATCTCCTCTGTAACGAGACAATCAAAGATTGGCTCCAGCCTAACATCTATCAGGTCAGTCCCGAAGCTTACATGCTTCTTCAACCAAACTGTTATTCCCTCGACGACGCTATTTCTGATCTCCAATGGCTGGATGATTTATCCAGCAAGCAGATAATGGATCAAGGAAGCAGAGCCTCTACATCCTCGGTCCAACAAGGACAGGGAAATCAACTTGGGCAAGAAGCT
>AEL31917
ATGGCCTCCTCCTCATCCAACCGTCAGTTCTCACACCGGAACGCTAACACGTTCCTCACCTATCCAAAGTGTCCAGAAAATCCTGAAATCGCCTGTCAGATGATCTGGGAGCTCGTTGTTCGTTGGATTCCCAAGTACATTCTATGTGCCCGAGAGGCACATAAAGATGGAAGTTTGCATTTACATGCATTGCTTCAAACAGAGAAGCCGGTAAGAATATCGGACTCAAGGTTCTTTGATATTAATGGGTTTCACCCAAACATTCAGAGTGCCAAGTCAGTAAACAGGGTGAGGGATTACATCCTCAAGGAACCTCTGGCTATGTTTGAGAGAGGTACTTTCATTCCTAGGAAGTCCCCCTTCCTAGGAAAATCTGATTCAGAAGTTAAGGAAAAAAAGCCTTCCAAAGATGAAATAATGCGAGACATTATTTCACACTCTACTTCCAAGGAAGAGTACCTCTCCATGATCCAGAAAGAGCTTCCCTATGATTGGTCCACAAAATTGCAGTATTTTGAATACTCTGCAAATAAGCTTTTTCCTGATATTCAGGAAGAGTTCACCAATCCTCATCCGCAATCCTCACCTGATTTACTTTGTAATGAGTCAATCAATGATTGGCTCCAGCCTAACATCTTCCAGGTTAGTCCCGAAGCTTACATGCTCCTTCAACCTACCTGTTATACCCTCGAGGATGCAATTTCTGACCTCCAATGGATGGATAATGTATCCAGTCATCAGATGAAAGATCAAGAAAGCAGAGCCTCTACATCGTCGGCCCAACAAGAACAGGAAAATCTACTTGGGCCAGAAGCC
>ACF40561
ATGGCCTCCTCCTCGTCCAACCGTTCGTTCTCACATAGGAATGCTAACACATTCCTTACATATCCACAATGTCCTGAAAATCCAGAAATCGTCAGTCAGAAACTATGGGATCTCGTCGCTCATTGGAATCCTCTGTACATCCTATGTGCCCGAGAGGCACATCGTGATGGAAATATGCATTTACATGCATTACTACAGACGGATAAACCAGTAAGAACGACCGATTCCAGGTTTTTTGATATTGAGGGGTTCCACCCAAACATTCAGAGTGCTAAATCCGTAAACAAGGTACGTGATTACATTCTCAAGGAACCCCTGGCGGTTTTTGAGAGAGGTACTTTCATTCCTAGGAAGTCATGCTTCCTAGGAAACTCTTCCAAGGGAAATTCTGAAAAGAAACCAAGTAAAGATGAAATAATGCGAGACATTATTTCACATTCCACTTCAAAGCAAGAGTACCTCTCTATGGTCCAGAAAGAATTTCCATATGATTGGGCCACTAAATTGCAGTATTTCGAATACTCTGCAAATAAACTTTTTCCTGACATTCAGGAAGAGTTCATCAGTCCTCATCCACCATCCTCACCTGATCTTCTTTGTAATGAGTCAATCAAAGATTGGCTACAGCCTAACATCTTTCAGGTTAGTCCCGAAGCTTACATGCTTCTTCAACCTACCTGTTATTCCGTCGAGGAGGCAATTTCAGATCTAACATGGATGGATAATTTATCCAGCAAGCAGATAATGGATCAAGGAAGCAGAGCCTCTACATCGTCGGTCCAACAAGGACAGGGAAATCTACTTGGGCCAGAAGCT
>AEL31911
ATGGCCTCCTCCTCATCCAACCGTCAGTTCTCACACAGGAACGCTAATACGTTCCTAACCTATCCAAAGTGTCCAGAAAATCCTGAAATCGCCTGTCAGATGATCTGGGAGCTCGTTGTTCGTTGGATTCCCAAATATATTCTATGTGCCCGCGAGGCACATAAAGATGGAAGTTTGCATTTACATGCATTGCTTCAGACAGAGAAGCCGGTAAGGATATCCGACTCAAGGTTCTTTGATATTAATGGGTTTCACCCAAACATTCAGAGTGCCAAGTCAGTAAACAGGGTGAGGGATTACATTCTCAAGGAACCTCTGGCTATGTTTGAGAGAGGTACTTTCATTCCTAGGAAGTCCCCCTTCCTAGGAAAATCTGATTCAGAAGTTAAGGAAAAAAAGCCTTCCAAAGATGAAATAATGCGAGACATTATTTCACACTCTACTTCCAAGGAAGAGTACCTCTCCATGATCCAGAAAGAGCTTCCCTATGATTGGTCCACAAAATTGCAGTATTTTGAATACTCTGCAAATAAGCTTTTTCCTGAGATTCAGGAAGCGTTCACCAATCCTCATCCGCAATCCTCACCTGATTTACTTTGTAATGAGTCAATCAATGATTGGCTCCAGCCTAACATCTTCCAGGTTAGTCCCGAAGCTTACATGCTCCTTCAACCTACCTGTTATACCCTCGAGGATGCAATATCTGACCTCCAATGGATGGATAATGTATCCAGTCATCAGATGAAAGATCAAGAAAGCAGAGCCTCTACATCGTCGGCCCAACAAGAACAGGAAAATCTACTTGGGCCAGAAGCC
>ABQ40323
ATGGCCTCCTCCTCATCCAACCGTCAGTTCTCACACAGGAACGCTAATACGTTCCTAACCTATCCAAAGTGTCCAGAAAATCCTGAAATCGCCTGTCAGATGATATGGGAGCTCGTTGTTCGTTGGATTCCCAAATATATTCTATGTGCCCGAGAGGCACATAAAGATGGAAGTTTGCATTTACATGCATTGCTTCAGACAGAGAAGCCGGTAAGGATATCCGACTCAAGGTTCTTTGATATTAATGGGTTTCACCCAAACATTCAGAGTGCCAAATCAGTAAACAGGGTGAGGGATTACATTCTCAAGGAACCTCTGGCTATGTTTGAGAGAGGTACTTTCATTCCTAGGAAGTCCCCCTTCCTAGGAAAATCTGATTCAGAAGTTAAGGAAAAAAAACCTTCCAAAGATGAAATAATGCGAGACATTATTTCACACTCTACTTCCAAAGAAGAGTACCTCTCATTGATCCAGAAAGAGTTTCCCTATGATTGGGCCACAAAATTGCAGTATTTCGAATACTCTGCAAATAAGCTATTTCCTGAGATTCAGGAAGAGTTCACCAATCCTCATCCGCAATCCTCACCTGATCTACTTTGTAATGAGTCAATCAATGATTGGCTCCAGCCTAACATCTTCCAGGTCAGTCCCGAAGCTTACATGCTCCTTCAACCTACCTGTTATACCCTCGAGGATGCAATTTCTGACCTCCAATGGATGGATTCTGTATCCAGTCATCAGATGAAAGATCAAGAAAGCAGAGCCTCTACATCGTCGGCCCAACAAGAACAGGAAAATCTACTTGGGCCAGAAGCC
>ABQ40327
ATGGCCTCCTCCTCATCCAACCGTCAGTTCTCACACCGGAACGCTAACACGTTCCTCACCTATCCAAAGTGTCCAGAAAATCCTGAAATCGCCTGTCAGATGATCTGGGAGCTCGTTGTTCGTTGGATTCCCAAGTACATTCTATGTGCCAGGGAGGCACATAAAGATGGAAGTTTGCATTTACATGCATTGCTTCAAACAGAGAAGCCGGTAAGAATATCGGACTCAAGGTTCTTTGATATTAATGGGTTTCACCCAAACATTCAGAGTGCCAAGTCAGTAAACAGGGTGAGGGATTACATCCTCAAGGAACCTCTGGCTATGTTTGAGAGAGGTACTTTCATTCCTAGGAAGTCCCCCTTCCTAGGAAAATCTGACTCAGAAGTTAAGGAAAAAAAGCCTTCCAAAGATGAAATAATGCGAGACATTATTTCCCACTCTACTACCAAGGAAGAGTACCTCTCCATGATCCAGAAAGAGCTTCCCTATGATTGGTCCACAAAATTGCCGTATTTTGAATACTCTGCAAATAAGCTTTTTCCTGAGATTCAGGAAGAGTTCACCAATCCTCATCCGCAATCCTCACCTGATTTACTTTGTAATGAGTCAATCAATGATTGGCTCCAGCCTAACATCTTCCAGGTTAGTCCCGAAGCTTACATGCTCCTTCAACCTACCTGTTATACCCTCGAGGATGCAATTTCTGACCTCCAATGGATGGATAATGTATCCAGTCATCAGATGAAAGATCAAGAAAGCAGAGCCTCTACATCGTCGGCCCAACAAGAACAGGAAAATCTACTTGGGCCAGAAGCC
>ABQ40249
ATGGCCTCCTCCTCATCCAACCGTCAGTTCTCACACAGGAACGCTAACACGTTCCTCACCTATCCAAAGTGTCCAGAAAATCCTGAAATCGCCTGTCAGATGATCTGGGAGCTCGTTGTTCGTTGGATTCCCAAATATATTCTATGTGCCCGAGAGGCACATAAAGATGGAAGTTTGCATTTACATGCATTGCTTCAGACAGAGAAGCCGGTAAGGATATCCGACTCAAGGTTCTTTGATATTAATGGGTTTCACCCAAACATTCAGAGTGCCAAGTCAGTAAACAGGGTGAGGGATTACATTCTCAAGGAACCTCTGGCTGTGTTTGAGAGAGGTACTTTCATTCCTAGGAAGTCCCCCTTCCTAGGAAAATCTGATTCAGAAGTTAAGGAAAAAAAACCTTCCAAAGATGAAATAATGCGAGACATTATTTCACACGCTACTTCCAAGGAAGAGTACCTCTCCATGATCCAGAAAGAGCTTCCCTTTGATTGGTCCACAAAATTGCAGTATTTTGAATACTCTGCAAATAAGCTTTTTCCTGAGATTCAGGAAGAGTTCACCAATCCTCATCCACCCTCCTCACCTGATTTGCTTTGTAATGAGTCAATCAATGATTGGCTCCAGCCTAACATCTTCCAGGTTAGTCCCGAAGCTTACATGCTCCTTCAACCTACCTGTTATACCCTCGAGGACGCAATTTCTGACCTCCAATGGATGGATTCTGTATCCAGTCATCAGATGAAAGATCAAGAAAGCAGAGCCTCTACATCGTCGGGCCAACAAGAACCGGAAAATCTACTTGGGCCAGAAGCC
>ABQ40146
ATGGCCTCCTCCTCATCCAACCGTCAGTTCTCACACAGGAACGCTAATACGTTCCTAACCTATCCAAAGTGTCCAGAAAATCCTGAAATCGCCTGTCAGATGATATGGGAGCTCGTTGTTCGTTGGATTCCCAAATATATTCTATGTGCCCGCGAGGCACATAAAGATGGAAGTTTGCATTTACATGCATTGCTTCAGACAGAAAAGCCGGTAAGGATATCCGACTCAAGGTTCTTTGATATTAATGGGTTTCACCCAAACATTCAGAGTGCCAAGTCAGTAAACAGGGTGAGGGATTACATTCTCAAGGAACCTCTGGCTATGTTTGAGAGAGGTACTTTCATTCCTAGGAAGTCCCCCTTCCTAGGAAAATCTGATTCAGAAGTTAAGGAAAAAAAACCTTCCAAAGATGAAATAATGCGAGACATTATTTCACACTCTACTTCCAAGGAAGAGTACCTCTCCATGATCCAGAAAGAGTTTCCCTATGATTGGGCCACAAAATTGCAGTATTTCGAATACTCTGCAAATAAGCTTTTTCCTGAGATTCAGGAAGAGTTCACCAATCCTCATCCGCAATCCTCACCTGATTTACTTTGTAATGAGTCAATCAATGATTGGCTCCAGCCTAACATCTTCCAGGTCAGTCCCGAAGCTTACATGCTCCTTCAACCTACCTGTTATACCCTCGAGGATGCAATTTCTGACCTCCAATGGATGGATTCTGTATCCAGTCATCAGATGAAAGATCAAGAAAGCAGAGCCTCTACATCGTCGGCCCAACAAGAACAGGAAAATCTACTTGGGCCAGAAGCC
>ACF40425
ATGGCCTCCTCCTCATCCAACCGTCAGTTCTTACACAGGAACGTTAACACGTTCTTAACATATCCACACTGTCCAGAAAATCCAGAAATCGTCTGTCAGATGATTTGGGAGCTCGTTGGTCGTTGGACCCCGAAGTATATCATATGTGCCCAAGAGGCACATAGAGACGGAGATATGCATTTACATGCATTACTCCAGACAGAGAAACCGGTAAGAATCACTGACTCAAGGTTCTTTGATATAGAAGGGTTCCACCCAAACATTCAGAGTGCAAAATCAGTAAACAAGGTCAGGGATTACATTCTAAAGGAACCCCTGGCTGTGTTTGAGAGAGGTACTTTCATTCCTAGGAAGTCAAGCTTCCAAGGAAATCCTTCCAAGGGAAATTCTGAAAAGAAACCTTCCAAAGATGAAATAATGAGAGAGATTATTTCACACTCCACTTCAAAGCTAGAGTACCTCTCTATGATTCGTAAAGAGTTCCCCTATGACTGGGCCACAAAATTGCAGTATTTTGAATACTCTGCAAATAAATTGTTCCCTGAGATTCAGGAAGAATTCATCAGTCCTCATCCACCCTCTTCACCTGATCTTCTTTGTAATGAGTCAATCAAAGATTGGCTCCAGCCTAACATCTTTCAGGTTAGTCCCGAATCATATATGCTTCTTCAACCTACCTGTTACACCCTCGAAGACGCTATCTCTGACCTTGAATGGATGGATAAATTATCCAGCCAACAGATGAAGGATCAAGAAAGCAGAGCCTCTACATCGTCGGTCCAACAAGAACTGGGAAATCTACTTGGGCCAGAAGCT
>ACF40420
ATGGCCTCCTCCTCATCCAACCGTCAGTTCTCACACAGGAACGTTAACACGTTCTTAACATATCCACACTGTCCAGAAAATCCAGAAATCGTCTGTCAGCTGATTTGGGAGCTCGTTGGTCGTTGGACCCCTAAGTATATCATATGTGCCCGAGAGGCACACAGAGATGGGGATATGCATTTACATGCATTATTCCAGACAGAGAAACCGGTAAGAATCACTGACTCAAGGTTCTTTGATATCAAAGGGTTCCACCCAAACATTCAGAGTGCAAAATCTGTAAACAAGGTCAGGGATTACATTCTCAAGGAACCTCTGGCCTTGTTTGAGAGAGGTACTTTCATTCCTAGGAAGTCAAGCTTCCTAGGAAATCCTTCCAAGGGAAATTCTGAAAAGAAACCTTCCAAAGATGAAATAATGAGAGAGATTATTTCACATTCCACTTCAAAGCTAGAGTACCTCTCTATGATTCGTAAAGAGTTCCCATATGACTGGGCCACAAAATTGCAGTATTTTGAATACTCTGCAAATAAATTGTTCCCTGAGATTCAGGAAGAGTTCATCAGTCCTCATCCACCCTCTTCACCTGATCTTCTTTGTAATGAGTCAATCAAAGATTGGCTCCAGCCTAACATCTTGCAGGTTAGTCCCGAATCATACATGCTTCTTCAACCTACCTGTTACACCCTCGAAGATGCTATCTCTGACCTTGAATGGATGGATAAATTATCCAGCCAACAGATGAAGGAACAAGAAAGCAGAGCCTCTACATCGTCGGTCCAACAAGAACAGGAAAATCTACTTGGGCCAGAAGCT
>ACF40423
ATGGCCTCCTCCTCATCCAACCGTCAGTTCTCACACAGGAACGTTAACACGTTCTTAACATATCCACACTGTCCAGAAAATCCAGAAATCCTCTGTCAGATGATTTGGGAGCTCGTTGGTCGTTGGACCCCAAAGTATATCATATGTGCCCGAGAGGCACATAGAGATGGAGATATGCATTTACATGCATTAATCCAGACAGAGAAACCGGTAAGAATCACTGACTCAAGGTTCTTTGATATCAAAGGGTTCCACCCAAACATTCAGAGTGCAAAATCAGTAAACAAGGTCAGGGATTACATTCTCAAGGAACCTCTGGCCTTGTTTGAGAGAGGTACTTTCATTCCTAGGAAGTCAAGCTTCCTAGGAAATCCTTCCAAGGGAAATTCTGAAAAGAAACCTTCCAAAGATGAAATAATGAGAGAGATTATTTCACACTCCACTTCAAAGCTAGAGTACCTCTCTATGGTTCGTAAAGAGTTCCCCTATGACTGGGCCACAAAATTGCAGTATTTTGAATACTCTGCAAATAAATTGTTCCCTGAGATTCAGGAAGAGTTCATCAGTCCTCATCCACCCTCTTCACCTGATCTTCTTTGTAATGAGTCAATCAAAGATTGGCTCCAGCCTAACATCTTCCAGGTTAGTCCCGAATCATACATGCTTCTTCAACCAACCTGTTACACCCTCGAAGAGGCTATCTCTGACCTTGAATGGATGGATCAATTATCCAGCCAACAGATGAAGGAACAAGAAAGCAGAGCCTCTACATCGTCGGTCCAACAAGAACAGGAAAATCTACTTGGGCCAGAAGCT
>ACF40429
ATGGCCTCCTCCTCATCCAACCGTCAGTTCTCACACAGGAACGTTAACACGTTCTTAACGTATCCACACTGTCCAGAAAATCCAGAAATCGTCTGTCAGATGATTTGGGAGCTCGTTGGTCGTTGGACCCCGAAGTATATCATATGTGCCCAAGAGGCACACAAAGACGGAGATATGCATTTACATGCATTACTCCAGACAGAGAAACCGGTAAGAATCACTGACTCAAGGTTCTTTGATATCGAAGGGTTCCACCCAAACATTCAGAGTGCAAAATCAGTTAACAAGGTCAGGGATTACATTCTCAAGGAACCTCTGGCTGTGTTTGAGAGAGGTACTTTCATTCCTAGGAAGTCAAGCTTCCAAGGAAATCCTTCCAAGGGCAATTCTGAAAAGAAACCTTCCAAAGATGAAATAATGAGAGAGATTATTTCACACTCCACTTCAAAGCTAGAGTACCTCTCTATGATTCGTAAAGAATTCCCCTATGACTGGGCCACAAAATTGCAGTATTTTGAATACTCTGCAAATAAATTGTTCCCTGAGATTCAGGAAGAATTCATCAGTCCTCATCCACCCTCTTCACCTGATCTTCTTTGTAATGAGTCAATCAAAGATTGGCTCCAGCCTAACATCTTTCAGGTTAGTCCCGAATCATATATGCTTCTTCAACCTACCTGTTACACCCTCGAAGATGCTATCTCTGACCTTGAATGGATGGATAAATTATCCAGCCAACAGATGAAGGATCAAGAAAGCAGAGCCTCTACATCGTCGGTCCAACAAGAACTGGGAAATCTACTTGGGCCAGAAGCT
>ACZ04288
ATGGCCTCCTCCTCATCCAACCGTCAGTTCTCACACAGGAACGCAAACACGTTCCTAACCTATCCAAAGTGTCCAGAAAATCCTGAAATCGCCTGTCAGATGATCTGGGAGCTCGTCGTTCGTTGGATTCCCAAATATATTCTATGTGCCCGAGAGGCACATAAAGATGGAAGTTTGCATTTACATGCATTGCTTCAGACAGAGAAGCCGGTAAGGATATCTGACTCAAGGTTCTTTGATATAAATGGGTTTCACCCAAATATTCAGAGTGCCAAGTCAGTTAACAGAGTGAGGGATTACATTCTCAAGGAACCTCTGGCTGTGTTTGAGAGAGGTACTTTCATTCCTAGGAAGTCCCCCTTCCTAGGAAAATCTGATTCAGAGGTAAAGGAAAAAAAGCCTTCTAAAGATGAAATAATGCGAGACATTATTTCACACGCTACCTCCAAAGAAGAGTACCTCTCCATGATCCAGAAAGAGCTCCCCTTTGATTGGTCCACAAAATTGCAGTATTTTGAATACTCTGCAAATAAGCTGTTTCCGGGGAGTCAGGAAGAGTTCACCAATCCTCATCCACCCTCCTCACCTGATTTACTTTGTAATGAGTCAATCAACGATTGGCTCCAGCCTAACATCTTCCAGGTTAGTCCCGAAGCTTACATGCTCCTTCAACCTACCTGTTATACCCTCGAGGATGCAATTTCTGACCTGCAATGGATGGATTCTGTATCCAGTCATCAGATGAAAGATCAAGAAAGCAGAGCCTCTACATCGTCGGCCCAACAAGAACCGGAAAATCTACTTGGGCCAGAAGCC
>ACZ04282
ATGGCCTCCTCCTCATCCAACCGTCAGTTCTCACACAGGAACGCAAACACGTTCCTAACCTATCCAAAGTGTCCAGAAAATCCTGAAATCGCCTGTCAGATGATCTGGGAGCTCGTCGTTCGTTGGATTCCCAAGTACATTCTATGTGCCCGAGAGGCACATAAAGATGGAAGTTTGCATTTACATGCATTGCTTCAGACAGAGAAGCCGGTAAGGATATCTGACTCAAGGTTCTTTGATATAAATGGGTTTCACCCAAATATTCAGAGTGCCAAGTCAGTTAACAGGGTGAGGGATTACATTCTCAAGGAACCTCTGGCTGTGTTTGAGAGAGGTACTTTCATTCCTAGGAAGTCCCCCTTCCTAGGAAAATCTGATTCAGAGGTAAAGGAAAAAAAGCCTTCTAAAGATGAAATAATGCGAGACATTATTTCACACTCTACTTCAAAAGAAGAGTACCTCTCCATGATCCAGAAAGAGCTTCCCTTTGATTGGTCCACAAAATTGCAGTATTTTGAATACTCTGCAAATAAGCTTTTTCCTGAGATTCAGGAAGAGTTCACCAATCCTCATCCACCCTCCTCACCTGATTTACTTTGTAATGAGTCAATCAATGATTGGCTCCAGCCTAACATCTTCCAGGTTAGTCCCGAAGCTTACATGCTCCTTCAACCTACCTGTTATACCCTCGAGGATGCAATTTCTGACCTCCAATGGATGGATTCTGTATCCAGTCATCAGATGAAAGATCAAGAAAGCAGAGCCTCTACATCGTCGGCCCAACAAGAACCGGAAAATCTACTTGGGCCAGAAGCC
>ACZ04285
ATGGCCTCCTCCTCATCCAACCGTCAGTTCTCACACAGGAACGCTAACACGTTCCTAACCTATCCAAAGTGTCCAGAAAATCCTGAAATCGCCTGTCAGATGATCTGGGAGCTCGTTGTTCGTTGGATTCCCAAATATATTCTATGTGCCCGAGAGGCACATAAAGATGGAAGTTTGCATTTACATGCATTGCTTCAGACAGAGAAGCCGGTAAGGATATCCGACTCAAGGTTCTTTGATATTAATGGGTTTCACCCAAACATTCAGAGTGCCAAGTCAGTAAACAGGGTGAGGGATTACATTCTCAAGGAACCTCTGGCTATGTTTGAGAGAGGTACTTTCATTCCTAGGAAGTCCCCCTTCCTAGGAAAATCTGATTCAGAAGTTAAGGAAAAAAAACCTTCCAAAGATGAAATAATGCGAGACATTATTTCACACTCTACTTCCAAGGAAGAGTACCTCTCCATGATCCAGAAAGAGTTTCCCTATGATTGGGCCACAAAATTGCAGTATTTTGAATACTCTGCAAATAAGCTTTTTCCTGAGATTCAGGAAGAGTTCACCAATCCTCATCCACAATCCTCACCTGATTTACTTTGTAATGAGTCAATCAATGATTGGCTCCAGCCTAACATCTTCCAGGTTAGTCCCGAAGCTTACATGCTCCTTCAACCTACCTGTTATACCCTCGAGGATGCAATTTCTGACCTCCAATGGATGGATTCTGTATCCAGTCATCAGATGAAAGATCAAGAAAGCAGAGCCTCTACATCGTCGGCCCAACAAGAACAGGAAAATCTACTTGGGCCAGAAGCC
>CAA12306
ATGGCCTCCTCCTCATCCAACCGTCAGTTCTCACACAGGAACGCTAACACGTTCCTTACCTATCCAAAGTGCCCAGAAAATCCTGAAATCGCCTGCCAGATGATTTGGGAGCTCGTTGTTCGTTGGATACCCAAGTATATTCTATGTGCCCGAGAGGCACATAAAGATGGAAGTTTGCATTTACATGCATTGCTTCAGACAGAGAAGCCGGTAAGGATATCTGACTCAAGGTTCTTTGATATAAATGGGTTTCACCCAAATATTCAGAGTGCCAAATCAGTCAACAGGGTGAGAGATTACATTCTCAAGGAACCGCTGGCTATGTTTGAGAGAGGTACTTTCATTCCTAGGAAGTCCCCCTTCCTAGGAAAATCTGATTCAGAAGTAAAGGAAAAAAAGCCTTCAAAAGATGAAATAATGCGAGACATTATTTCACACTCCACCTCCAAGGAAGAGTACCTCTCTATGATCCAGAAAGAGTTTCCCTATGATTGGTCCACAAAATTGCAGTATTTTGAATACTCTGCAAATAAACTTTTTCCTGAAATTCAGGAAGAGTTCACCAATCCTCATCCACCCTCCTCACCTGATTTACTCTGTAATGAGTCAATCAATGATTGGCTCCAGCCTAACATCTTCCAGGTCAGTCCCGAAGCTTACATGCTCCTTCAACCTACCTGTTATACCCTCGAGGATGCAATCTCTGACCTACAATGGATGGATTCTGTATCCAGTCATCAGATGAAGGATCAAGAAAGCAGAGCCTCTACATCGTCGGGCCAACAAGAACAGGAAAGTCTACTTGGGCCAGAAGCC
>AEL31821
ATGGCCTCCTCCTCATCCAACCGTCAGTTCTCACACAGGAACGCTAACACGTTCCTCACCTATCCAAAGTGTCCAGAAAATCCTGAAATCGCCTGTCAGATGATCTGGGAGCTCGTTGTTCGTTGGATTCCCAAATACATTCTATGTGCCCGAGAGGCACATAAAGATGGAAGTTTGCATTTACATGCATTACTTCAGACAGAGAAGCCGGTAAGGATATCCGACTCAAGGTTCTTTGATATTAATGGGTTTCACCCAAACATTCAGAGTGCCAAATCAGTAAACAGGGTGAGGGATTACATTCTCAAGGAACCTCTGGCTGTTTTTGAGAGAGGTACTTTCATTCCTAGGAAGTCCCCCTTCCTAGGAAAATCTGATTCAGAAGTTAAGGAAAAAAAACCTTCCAAAGATGAAATAATGCGAGACATTATTTCACACGCTACTTCCAAGGAAGAGTACCTCTCCATGATCCAGAAAGAGCTTCCCTTTGATTGGTCCACAAAATTGCAGTATTTTGAATACTCTGCAAATAAGCTTTTTCCTGAGATTCAGGAAGAGTTCACCAATCCTCATCCACCCTCCTCACCTGATTTACTTTGTAATGAGTCAATCAATGATTGGCTCCAGCCTAACATCTTCCAGGTTAGTCCCGAAGCTTACATGCTCCTTCAACCTACCTGTTATACCCTCGAGGATGCAATTTCTGACCTCCAATGGATGGATTCTGTATCCAGTCATCAGATGAAAGATCAAGAAAGCAGAGCCTCTACATCGTCGGCCCAACAAGAACCGGAAAATCTACTTGGGCCAGAAGCC
>AEL31824
ATGGCCTCCTCCTCATCCAACCGTCAGTTCTCACACAGGAACGCTAACACGTTCCTCACCTATCCAAAGTGTCCAGAAAATCCTGAAATCGCCTGTCAGATGATCTGGGAGCTCGTTGTTCGTTGGATTCCCAAATACATTCTATGTGCCCGAGAGGCACATAAAGATGGAAGTTTGCATTTACATGCATTACTTCAGACAGAGAAGCCGGTAAGGATATCCGACTCAAGGTTCTTTGATATTAATGGGTTTCACCCAAACATTCAGAGTGCCAAATCAGTAAACAGGGTGAGGGATTACATTCTCAAGGAACCTCTGGCTGTTTTTGAGAGAGGTACTTTCATTCCTAGGAAGTCCCCCTTCCTAGGAAAATCTGATTCAGAAGTTAAGGAAAAAAAACCTTCCAAAGATGAAATAATGCGAGACATTATTTCACACGCTACTTCCAAGGAAGAGTACCTCTCCATGATCCAGAAAGAGCTTCCCTTTGATTGGTCCACAAAATTGCAGTATTTTGAATACTCTGCAAATAAGCTTTTTCCTGAGATTCAGGAAGAGTTCACCAATCCTCATCCACCCTCCTCACCTGATTTACTTTGTAATGAGTCAATCAATGATTGGCTCCAGCCTAACATCTTCCAGGTTAGTCCCGAAGCTTACATGCTCCTTCAACCTACCTGTTATACCCTCGAGGATGCAATTTCTGACCTCCAATGGATGGATTCTGTATCCAGTCATCAGATGAAAGATCAAGAAAGCAGAGCCTCTACATCGTCGGCCCAACAAGAACCGGAAAATCTACTTGGGCCAGAAGCC
>AEL31827
ATGGCCTCCTCCTCATCCAACCGTCAGTTCTCACACAGGAACGCTAACACGTTCCTAACCTATCCAAAGTGTCCAGAAAATCCTGAAATCGCCTGCCAGATGATCTGGGAGCTCGTTGTTCGTTGGATTCCCAAATATATTCTATGTGCCCGAGAGGCACATAAAGATGGAAGTTTGCATTTACATGCATTGCTTCAGACAGAGAAGCCGGTAAGGATATCTGACTCAAGGTTCTTTGATATAAATGGGTTTCACCCAAATATTCAGAGTGCCAAGTCAGTTAACAGGGTGAGGGATTACATTCTCAAGGAACCTCTGGCTGTGTTTGAGAGAGGTACTTTCATTCCTAGGAAGTCCCCCTTCCTAGGAAAATCTGATTCAGAGGTAAAGGAAAAAAAGCCTTCTAAAGATGAAATAATGCGAGACATTATTTCACACGCTACCTCCAAAGAAGAGTACCTCTCCATGATCCAGAAAGAGCTTCCCTTTGATTGGTCCACAAAATTGCAGTATTTTGAATACTCTGCCAATAAACTTTTCCCTGAGATTCAGGAAGAATTCACCAATCCTCATCCACCCTCCTCACCTGATTTACTTTGTAATGAGTCAATCAATGATTGGCTCCAGCCTAACATCTTCCAGGTTAGTCCCGAAGCATACATGCTCCTTCAACCTACCTGTTATACCCTCGAGGATGCAATTTCTGACCTCCAATGGATGGATTCTGTATCCAGTCATCAGATGAAAGATCAAGAAAGCAGAGCCTCTACATCGTCGGGCCAACAAGAACCGGAAAATCTACTTGGGCCAGAAGCC
>AEL32079
ATGGCCTCCTCCTCATCCAACCGTCAGTTCTCACACAGGAACGCTAACACGTTCCTAACCTATCCAAAGTGTCCAGAAAATCCTGAAATCGCCTGCCAGATGATCTGGGAGCTCGTTGTTCGTTGGATTCCCAAATATATTCTATGTGCCCGAGAGGCACATAAAGATGGAAGTTTGCATTTACATGCATTGCTTCAGACAGAGAAGCCGGTAAGGATATCTGACTCAAGGTTCTTTGATATAAATGGGTTTCACCCAAATATTCAGAGTGCAAAGTCAGTTAACAGGGTGAGGGATTACATTCTCAAGGAACCTCTGGCTGTGTTTGAGAGAGGTACTTTCATTCCTAGGAAGTCCCCCTTCCTAGGAAAATCTGATTCAGAGGTAAAGGAAAAAAAGCCTTCTAAAGATGAAATAATGCGAGACATTATTTCACACGCTACTTCCAAAGAAGAGTACCTCTCCATGATCCAGAAAGAGCTACCCTTTGATTGGTCCACAAAATTGCAGTATTTTGAATACTCTGCAAATAAACTTTTTCCTGAGATTCAGGAAGAATTCACCAATCCTCATCCACCCTCCTCACCTGATTTACTTTGTAATGAGTCAATCAATGATTGGCTCCAGCCTAACATCTTCCAGGTTAGTCCCGAAGCATACATGCTCCTTCAACCTACCTGTTATACCCTCGAGGATGCAATTTCTGACCTCCAATGGATGGATTCTGTATCCAGTCATCAGATGAAAGATCAAGAAAGCAGAGCCTCTACATCGTCGGGCCAACAAGAACCGGAAAATCTACTTGGGCCAGAAGCC
>AEL32073
ATGGCCTCCTCCTCATCCAACAGTCAGTTCTCACACAGGAACGCTAACACGTTCCTAACCTATCCAAAGTGTCCAGAAAATCCTGAAATCGCCTGCCAGATGATCTGGGAGCTCGTTGTTCGTTGGATTCCCAAATATATTCTATGTGCCCGAGAGGCACATAAAGATGGAAGTTTGCATTTACATGCATTGCTTCAGACAGAGAAGCCGGTAAGGATATCTGACTCAAGGTTCTTTGATATAAATGGGTTTCACCCAAACATTCAGAGTGCCAAGTCAGTTAACAGGGTGAGGGATTACATTCTCAAGGAACCTCTGGCTGTGTTTGAGAGAGGTACTTTCATTCCTAGGAAGTCCCCCTTCCTAGGAAAATCTGATTCAGAGGTAAAGGAAAAAAAGCCTTCTAAAGATGAAATAATGCGAGACATTATTTCACACGCTACGTCCAAAGAAGAGTACCTCTCCATGATCCAGAAAGAACTTCCCTTTGATTGGTCCACAAAATTGCAGTATTTTGAATACTCTGCAAATAAACTTTTTCCTGAGATTCAGGAAGAATTCACCAATCCTCATCCACCCTCCTCACCTGATTTACTTTGTAATGAGTCAATCAATGATTGGCTCCAGCCTAACATCTTCCAGGTTAGTCCCGAAGCATACATGCTCCTTCAACCTACCTGTTATACCCTCGAGGATGCAATTTCTGACCTCCAATGGATGGATTCTGTATCCAGTCATCAGATGAAAGATCAAGAAAGCAGAGCCTCTACATCGTCGGGCCAACAAGAACCGGAAAATCTACTTGGGCCAGAAGCC
>AEL32070
ATGGCCTCCTCCTCATCCAACCGTCAGTTCTCACACAGGAACGTGAACACGTTCTTAACCTACCCAAAGTGTCCAGAAAATCCTGAAATCGCCTGTCAGATGATCTGGGAGCTCGTTGTTCGTTGGATACCCAAGTATATTGTCTGTGCCCGAGAGGCACACAAAGATGGAAGTTTGCATTTACATGCATTGCTTCAAACAGAGAAGCCGGTAAGAATATCGGACTCAAGGTTCTTTGATATTAATGGGTTTCACCCAAACATTCAGAGTGCCAAGTCAGTTAACAGGGTGAGGGATTACATTCTCAAGGAACCTCTGGCTATGTTTGAGAGAGGTACTTTCATTCCTAGGAAGTCCCCCTTCCTAGGAAAATCTGATTCAGAAGTAAAGGAAAAAAAGCCTTCCAAAGATGAAATAATGCGAGACATTATTTCACACTCTACTTCCAAAGAAGAGTACCTCTCCATGATCCAGAAAGAGTTTCCCTATGATTGGTCCACAAAATTGCAGTATTTTGAATACTCTGCAAATAAGCTTTTTCCTGAGATTCAGGAAGAGTTCACCAATCCTCATCCGCAATCCACACCTGATTTACTTTGTAGTGAGTCAATCAATGATTGGCTCCAGCCTAACATCTTCCAGGTTAGTCCCGAAGCGTACATGCTCCTTCAACCTACCTGTTATACCCTCGAGGATGCAATTTCTGACCTCCAATGGATGGATTCTGTATCCAGTCATCAGATGAAAGATCAAGAAAGCAGAGCCTCTACATCGTCGGCCCAACAAGAACAGGAAAATCTACTTGGGCCAGAAGCC
>AEL32076
ATGGCCTCCTCCTCATCCAACCGTCAGTTCTCACACAGGAACGCTAACACGTTCCTAACCTATCCAAAGTGTCCAGAAAATCCTGAAATCGCCTGCCAGATGATCTGGGAGCTCGTTGTTCGTTGGATTCCCAAATATATTCTATGTGCCCGAGAGGCACATAAAGATGGAAGTTTGCATTTACATGCATTGCTTCAGACAGAGAAGCCGGTAAGGATATCTGACTCAAGGTTCTTTGATATAAATGGGTTTCACCCAAACATTCAGAGTGCCAAGTCAGTTAACAGGGTGAGGGATTACATTCTCAAGGAACCTCTGGCTGTGTTTGAGAGAGGTACTTTCATTCCTAGGAAGTCCCCCTTCCTAGGAAAATCTGATTCAGAGGTAAAGGAAAAAAAGCCTTCTAAAGATGAAATAATGCGAGACATTATTTCACACGCTACTTCCAAAGAAGAGTACCTCTCCATGATCCAGAAAGAGCTTCCCTTTGATTGGTCCACAAAATTGCAGTATTTTGAATACTCTGCAAATAAACTTTTTCCTGAGATTCAGGAAGAATTCACCAATCCTCATCCACCCTCCTCACCTGATTTACTTTGTAATGAGTCAATCAATGATTGGCTCCAGCCTAACATCTTCCAGGTTAGTCCCGAAGCATACATGCTCCTTCAACCTACCTGTTATACCCTCGAGGATGCAATTTCTGACCTCCAATGGATGGATTCTGTATCCAGTCATCAGATGAAAGATCAAGAAAGCAGAGCCTCTACATCGTCGGGCCAACAAGAACCGGAAAATCTACTTGGGCCAGAAGCC
>ABQ40142
ATGGCCTCCTCCTCATCCAACCGTCAGTTCTCACACAGGAACGCTAATACGTTCCTAACCTATCCAAAGTGTCCAGAAAATCCTGAAATCGCCTGTCAGATGATATGGGAGCTCGTTGTTCGTTGGATTCCCAAATATATTCTATGTGCCCGCGAGGCACATAAAGATGGAAGTTTGCATTTACATGCATTGCTTCAGACAGAGAAGCCGGTAAGGATATCAGACTCAAGGTTCTTTGATATTAATGGGTTTCACCCAAACATTCAGAGTGCCAAGTCAGTAAACAGGGTGAGGGATTACATTCTCAAGGAACCTCTGGCTATGTTTGAGAGAGGTACTTTCATTCCTAGGAAGTCCCCCTTCCTAGGAAAATCTGATTCAGAAGTTAAGGAAAAAAAACCTTCGAAAGATGAAATAATGCGAGACATTATTTCACACTCTACTTCCAAGGAAGAGTACCTCTCCATGATCCAGAAAGAGTTTCCCTATGATTGGGCCACAAAATTGCAGTATTTCGAATACTCTGCAAATAAGCTTTTTCCTGAGATTCAGGAAGAGTTCACCAATCCTCATCCGCAATCCTCACCTGATTTACTTTGTAATGAGTCAATCAATGATTGGCTCCAGCCTAACATCTTCCAGGTCAGTCCCGAAGCTTACATGCTCCTTCAACCTACCTGTTATACCCTCGAGGATGCAATTTCTGACCTCCAATGGATGGATTCTGTATCCAGTCATCAGATGAAAGATCAAGAAAGCAGAGCCTCTACATCGTCGGCCCAACAAGAACAGGAAAATCTACTTGGGCCAGAAGCC
>AAK73437
ATGGCCTCCTCCTCATCCAACCGTCAGTTCTCACACCGGAACGCTAACACGTTCCTCACCTATCCAAAGTGTCCAGAAAATCCTGAAATCGCCTGTCAGATGATCTGGGAGCTCGTTGTTCGTTGGATTCCCAAGTACATTCTATGTGCCCGAGAGGCACATAAGGACGGAAGTTTGCATTTACATGCATTGCTTCAAACAGAGAAGCCGGTAAGAATATCGGACTCAAGGTTCTTTGATATTAATGGGTTTCACCCAAACATTCAGAGTGCCAAGTCAGTAAACAGGGTGAGGGATTACATCCTCAAGGAACCTCTGGCTATGTTTGAGAGAGGTACTTTCATTCCTAGGAAGTCCCCCTTCCTAGGAAAATCTGATTCAGAAGTTAAGGAAAAAAAGCCTTCAAAAGATGAAATAATGCGAGACATTATTTCACACGCTACTTCCAAGGTAGAGTACCTCTCCATGATCCAGAAAGAGCTTCCCTATGATTGGTCCACAAAATTGCAGTATTTTGAATACTCTGCAAATAAGCTTTTTCCTGAGATTCAGGAAGAATTCACCAATCCTCATCCGCAATCCTCACCTGATTTACTTTGTAATGAGTCAATCAATGATTGGCTCCAGCCTAACATCTTCCAGGTTAGTCCCGAAGCTTACATGCTCCTTCAACCTACCTGTTATACCCTCGAGGATGCAATTTCTGACCTCCAATGGATGGATAATGTATCCAGTCATCAGATGAAAGATCAAGAAAGCAGAGCCTCTACATCGTCGGCCCAACAAGAACAGGAAAATCTACTTGGGCCAGAAGCC
>AAK73433
ATGGCCTCCTCCTCATCCAACCGTCAGTTCTCACACCGGAACGCTAACACGTTCCTCACCTATCCAAAGTGTCCAGAAAATCCTGAAATCGCCTGTCAGATGATCTGGGAGCTCGTTGTTCGTTGGATTCCCAAGTACATTCTATGTGCCCGAGAGGCACATAAAGATGGAAGTTTGCATTTACATGCATTGCTTCAAACAGAGAAGCCGGTAAGAATATCGGACTCAAGGTTCTTTGATATTAATGGGTTTCACCCAAACATTCAGAGTGCCAAGTCAGTAAACAGAGTGAGGGATTACATCCTAAAGGAACCTCTGGCTATGTTTGAGAGAGGTACTTTCATTCCTAGGAAGTCCCCCTTCCTAGGAAAATCTGATTCAGAAGTTAAGGAAAAAAAGCCTTCCAAAGATGAAATAATGCGAGACATTATTTCACACTCTACTTCCAAGGAAGAGTACCTCTCCATGATCCAGAAAGAGCTTCCCTATGATTGGTCCACAAAATTGCAGTATTTTGAATACTCTGCAAATAAGCTTTTTCCTGAGATTCAGGAAGAGTTCACCAATCCTCATCCACCCTCCTCACCTGATTTACTTTGTAATGAGTCAATCAATGATTGGCTCCAGCCTAACATCTTCCAGGTTAGTCCCGAAGCTTACATGCTCCTTCAACCTACCTGTTATACCCTCGAGGATGCAATTTCTGACCTCCAATGGATGGATAATGTATCCAGTCATCCGATGAAAGATCAAGAAAGCAGAGCCTCTACATCGTCGGCCCAACAAGAACAGGAAAATCTACTTGGGCCAGAAGCC
>ACF40501
ATGGCCTCCTCCTCATCCAACCGTCAGTTCTCACACAGGAACGTTAACACGTTCTTAACATATCCACACTGTCCAGAAAATCCAGAAATCGTCTGTCAGATGATTTGGGAGCTCGTCGGTCGTTGGACACCCAAGTACATCATATGTGCCCGAGAGGCACATAGAGATGAGAGTTTTCACCTACATGCATTAGTCCAGACGGACAAACCGGTAAGAATCACTGACTCAAGGTTCTTTGATATCAACGGGTTCCACCCGAACATTCAGAGTGCCAAATCAGTAAACAAGGTCAGGGATTACATTCTCAAGGAACCTCTGGCCTTGTTTGAGAGAGGTACTTTCATTCCTAGAAAGTCAAGCTTCCTAGGAAATCCTTCCAAGGGGAATTCAGAAAAAAAACCTTCCAAAGATGAAATAATGCGAGAGATTATTTCACACTCCACTTCAAAGCAAGAGTACCTCTCTTTGGTTCGTAAAGAGTTCCCCTATGACTGGGCCACAAAATTGCAGTATTTTGAATACTCTGCAAATAAACTGTTTCCTGAGATTCAGGAAGAGTTCATCAGCCCTCATCCACCATCTTCACCTGATCTCCTTTGTAATGAGTCAATCAAAGATTGGCTCCAGCCTAACATCTATCAGGTTAGTCCAGAATCATACATGCTTCTTCAACCAACCTGTTATACCGTCGAAGATGCTATCTCTGACCTTGAATGGATGGATAAATTATCCAGCCAACAGATGAAGGATCAAGAAAGCAGAGCCTCTACATCGTCGGTCCAACAAGGACAGGAAAATCTACTTGGGCCAGAAGCC
>AEL32115
ATGGCCTCCTCCTCATCCAACCGTCAGTTCTCACACAGGAACGCTAACACGTTCCTAACCTATCCAAAATGTCCAGAAAATCCTGAAATCGCCTGCCAGATGATCTGGGAGCTCGTTGTTCGTTGGATTCCCAAATATATTCTATGTGCCCGAGAGGCACATAAAGATGGAAGTTTGCATTTACATGCATTGCTTCAGACAGAGAAGCCGGTAAGGATATCTGACTCAAGGTTCTTTGATATTAATGGGTTTCACCCAAATATTCAGAGTGCCAAGTCAGTTAACAGGGTGAGGGATTACATTCTCAAGGAACCTCTGGCTGTGTTTGAGAGAGGTACTTTCATTCCTAGGAAGTCCCCCTTCCTAGGAAAATCTGATTCAGAGGTAAAGGAAAAAAAGCCTTCTAAAGATGAAATAATGCGAGACATTATTTCACACGCTACTTCCAAAGAAGAGTACCTCTCCATGATCCAGAAAGAGCTTCCCTTTGATTGGTCCACAAAATTGCAGTATTTTGAATACTCTGCAAATAAACTTTTTCCTGAGATTCAGGAAGAATTCACCAATCCTCATCCACCCTCCTCACCTGATTTACTTTGTAATGAGTCAATCAATGATTGGCTCCAGCCTAACATCTTCCAGGTTAGTCCCGAAGCATACATGCTCCTTCAACCTACCTGTTATACCCTCGAGGATGCAATTTCTGACCTCCAATGGATGGATTCTGTATCCAGTCATCAGATGAAAGATCAAGAAAGCAGAGCCTCTACATCGTCGGGCCAACAAGAACCGGAAAATCTACTTGGGCCAGAAGCC
>AEL32112
ATGGCCTCCTCCTCATCCAACCGTCAGTTCTCACACAGGAACGCTAACACGTTCCTAACCTATCCAAAGTGTCCAGAAAATCCTGAAATCGCCTGCCAGATGATCTGGGAGCTCGTTGTTCGTTGGATTCCCAAATATATTCTATGTGCCCGAGAGGCACATAAAGATGGAAGTTTGCATTTACATGCATTGCTTCAGACAGAGAAGCCGGTAAGGATATCTGACTCAAGGTTCTTTGATATAAATGGGTTTCACCCAAATATTCAGAGTGCCAAGTCAGTCAACAGAGTGAGGGATTACATTCTCAAGGAACCTCTGGCTGTTTTTGAGAGAGGTACTTTCATTCCTAGGAAGTCCCCCTTCCTAGGAAAATCTGATTCAGAGGTAAAGGAAAAAAAGCCTTCTAAAGATGAAATAATGCGAGACATTATTTCACACGCTACTTCCAAAGAAGAGTACCTCTCCATGATCCAGAAAGAGCTTCCCTTTGATTGGTCCACAAAATTGCAGTATTTTGAATACTCTGCAAATAAACTATTTCCTGAGATTCAGGAAGAATTCACCAATCCTCATCCACCCTCCTCACCTGATTTACTTTGTAATGAGTCAATCAATGATTGGCTCCAGCCTAACATCTTCCAGGTTAGTCCCGAAGCATACATGCTCCTTCAACCTACCTGTTATACCCTCGAGGATGCAATTTCTGACCTCCAATGGATGGATTCTGTATCCAGTCATCAGATGAAAGATCAAGAAAGCAGAGCCTCTACATCGTCGGGCCAACAAGAACCGGAAAATCTACTTGGGCCAGAAGCC
>AEL32118
ATGGCCTCCTCCTCATCCAACCGTCAGTTCTCACACAGGAACGCTAACACGTTCCTAACCTATCCAAAGTGTCCAGAAAATCCTGAAATCGCCTGCCAGATGATCTGGGAGCTCGTTGTTCGTTGGATTCCCAAATATATTCTATGTGCCCGAGAGGCACATAAAGATGGAAGTTTGCATTTACATGCATTGCTTCAGACAGAGAAGCCGGTAAGGATATCTGACTCAAGGTTCTTTGATATAAATGGGTTTCACCCAAATATTCAGAGTGCCAAGTCAGTTAACAGGGTGAGGGATTACATTCTCAAGGAACCTCTGGCTGTGTTTGAGAGAGGTACTTTCATTCCTAGGAAGTCCCCCTTCCTAGGAAAATCTGATTCAGAGGTTAAGGAAAAAAAGCCTTCTAAAGATGAAATAATGCGAGACATTATTTCACACGCTACTTCCAAAGAAGAGTACCTCTCCATGATCCAGAAAGAGCTTCCCTTTGATTGGTCCACAAAATTGCAGTATTTTGAATACTCTGCAAATAAACTTTTTCCTGAGATTCAGGAAGAATTCACCAATCCTCATCCACCCTCCTCACCTGATTTACTTTGTAATGAGTCAATCAATGATTGGCTCCAGCCTAACATCTTCCAGGTTAGTCCCGAAGCATACATGCTCCTTCAACCTACCTGTTATACCCTCGAGGATGCAATTTCTGACCTCCAATGGATGGATTCTGTATCCAGTCATCAGATGAAAGATCAAGAAAGCAGAGCCTCTACATCGTCGGGCCAACAAGAACCGGAAAATCTACTTGGGCCAGAAGCC
>AAF97763
ATGGCCTCCTCCTCATCCAACCGTCAATTCTCACACAGGAACGTTAACACGTTCTTAACATATCCACACTGTCCAGAAAATCCAGAAATCGTCTGTCAGATGATTTGGGAGCTCGTTGGTCGTTGGACCCCGAAGTATATCATATGTGCCCAAGAGGCACACAAAGACGGAGATATGCATTTACATGCATTACTCCAGACAGAGAAACCGGTAAGAATCACTGACTCAAGGTTCTTTGATATCGAAGGGTTCCACCCAAACATTCAGAGTGCAAAATCAGTAAACAAGGTCAGGGATTACATTCTCAAGGAACCTCTGGCTGTGTTTGAGAGAGGTACTTTCATTCCTAGGAAGTCAAGCTTCCAAGGAAATCCTTCCAAGGGAAATTCTGAAAAGAAACCTTCAAAAGATGAAATAATGAGAGAGATTATTTCACACTCCACTTCAAAGCTAGAGTACCTCTCTATGATTCGTAAAGAGTTCCCCTATGACTGGGCCACAAAATTGCAGTATTTTGAATACTCTGCAAATAAATTGTTCCCTGAGATTCAGGAAGAATTCATCAGTCCTCATCCACCCTCTTCACCTGATCTTCTTTGTAATGAGTCAATCAAAGATTGGCTCCAGCCTAACATCTTTCAGGTTAGTCCCGAATCATATATGCTTCTTCAACCTACCTGTTACACCCTCGAAGATGCTATCTCTGACCTTGAATGGATGGATAAATTATCCAGCCAACAGATGAAGGAACAAGAAAGCAGAGCCTCTACATCGTCGGTCCAACAAGAACTGGGAAATCTACTTGGGCCAGAAGCT
>ACF40399
ATGGCCTCCGCCTCATCCAACCGTCAGTTCTCACACAGGAACGTTAACACGTTCTTAACATATCCACACTGTCCAGAAAATCCAGAAATCGTCTGTCAGCTGATTTGGGAGCTCGTTGGTCGTTGGACCCCTAAGTATATCATATGTGCCCGAGAGGCACACAGAGATGGGGATATGCATTTACATGCATTAATCCAGACAGAGAAACCGGTAAGAATCACTGACTCAAGGTTCTTTGATATCAAAGGGTTCCACCCAAACATTCAGAGTGCAAAATCTGTAAACAAGGTCAGGGATTACATTCTCAAGGAACCTCTGGCCTTGTTTGAGAGAGGTACTTTCATTCCTAGGAAGTCAAGCTTCCTAGGAAATCCTTCCAAGGGAAATTCTGAAAAGAAACCTTCCAAAGATGAAATAATGAGAGAGATTATTTCACATTCCACTTCAAAGCTAGAGTACCTCTCTATGATTCGTAAAGAGTTCCCATATGACTGGGCCACAAAATTGCAGTATTTTGAATACTCTGCAAATAAATTGTTCCCTGAGATTCAGGAAGAGTTCATCAGTCCTCATCCACCCTCTTCACCTGATCTTCTTTGTAATGAGTCAATCAAAGATTGGCTCCAGCCTAACATCTTCCAGGTTAGTCCCGAATCATACATGCTTCTTCAACCTACCTGTTACACCCTCGAAGATGCTATCTCTGACCTTGAATGGATGGATAAATTATCCAGCCAACAGATGAAGGAACAAGAAAGCAGAGCCTCTACATCGTCGGTCCAACAAGAACAGGAAAATCTACTTGGGCCAGAAGCT
>ACZ04231
ATGGCCTCCTCCTCATCCAACCGTCAGTTCTCACACAGGAACGCAAATACGTTCCTAACCTATCCAAAGTGTCCAGAAAATCCTGAAATCGCCTGTCAGATGATCTGGGAGCTCGTCGTTCGTTGGATTCCCAAATATATTCTATGTGCCCGAGAGGCACATAAAGATGGAAGTTTGCATTTACATGCATTGCTTCAGACAGAGAAGCCGGTAAGGATATCTGACTCAAGGTTCTTTGATATAAATGGGTTTCACCCAAATATTCAGAGTGCCAAATCAGTTAACAGAGTGAGGGATTACATTCTCAAGGAACCTCTGGCTGTGTTTGAGAGAGGTACTTTCATTCCTAGGAAGTCCCCCTTCCTAGGAAAATCTGATTCAGAGGTAAAGGAAAAAAAGCCTTCTAAAGATGAAATAATGCGAGACATTATTTCACACGCTACCTCCAAAGAAGAGTACCTCTCCATGATCCAGAAAGAGCTCCCCTTTGATTGGTCCACAAAATTGCAGTATTTTGAATACTCTGCAAATAAGCTTTTTCCTGAGATTCAGGAAGAGTTCACCAATCCTCATCCACCCTCCTCACCTGATTTACTTTGTAATGAGTCAATCAACGATTGGCTCCAGCCTAACATCTTCCAGGTTAGTCCCGAAGCTTACATGCTCCTTCAACCTACCTGTTATACCCTCGAGGATGCAATTTCTGACCTGCAATGGATGGATTCTGTATCCAGTCATCAGATGAAAGATCAAGAAAGCAGAGCCTCTACATCGTCGGCCCAACAAGAACCGGAAAATCTACTTGGGCCAGAAGCC
>ACF40393
ATGGCCTCCTCCTCTTCCAACCGTCAGTTCTCACACAGGAACGTTAACACGTTCTTAACATATCCACACTGTCCAGAAAATCCAGAAATCCTCTGTCAGATGATTTGGGAGCTCGTTGGTCGTTGGACCCCGAAGTATATCATATGTGCCCGAGAGGCACATAGAGATGGAGATATGCATTTACATGCATTAATCCAGACAGAGAAACCGGTAAGAATCACTGACTCAAGGTTCTTTGATATCAAAGGGTTCCACCCCAATATTCAGAGTGCAAAATCAGTAAACAAGGTCAGGGATTACATTCTCAAGGAACCTCTGGCCTTGTTTGAGAGAGGTACTTTCATTCCTAGGAAGTCAAGCTTCCTAGGAAATCCTTCCAAGGGAAATTCTGAAAAGAAACCTTCCAAAGATGAAATAATGAGAGAGATTATTTCACACTCCACTTCAAAGCTAGAGTACCTCTCTATGGTTCGTAAAGAGTTCCCCTATGACTGGGCCACAAAATTGCAGTATTTTGAATACTCTGCAAATAAATTGTTCCCTGAGATTCAGGAAGAGTTCATCAGTCCTCATCCACCCTCTTCACCTGATCTTCTTTGTAATGAGTCAATCAAAGATTGGCTCCAGCCTAACATCTTCCAGGTTAGTCCCGAATCATACATGCTTCTTCAACCAACCTGTTACACCCTCGAAGAGGCTATCTCTGACCTTGAATGGATGGATCAATTATCCAGCCAACAGATGAAGGAACAAGAAAGCAGAGCCTCTACATCGTCGGTCCAACAAGAACAGGGAAATCTACTTGGGCCAGAAGCT
>ACF40390
ATGGCCTCCTCCTCATCCAACCGTCAGTTCTCACACAGGAACGTTAACACGTTCTTAACATATCCACACTGTCCAGAAAATCCAGAAATCCTCTGTCAGATGATTTGGGAGCTCGTTGGTCGTTGGACCCCGAAGTATATCATATGTGCCCGAGAGGCACATAGAGATGGAGATATGCATTTACATGCGTTAATCCAGACAGAGAAACCGGTAAGAATCACTGACTCAAGGTTCTTTGATATCAAAGGGTTCCACCCCAACATTCAGAGTGCAAAATCAGTAAACAAGGTCAGGGATTACATTCTCAAGGAACCTCTGGCCTTGTTTGAGAGAGGTACTTTCATTCCTAGGAAGTCAAGCTTCCTAGGAAATCCTTCCAAGGGAAATTCTGAAAAGAAACCTTCCAAAGATGAAATAATGACAGAGATTATTTCACACTCCACTTCAAAGCTAGAGTACCTCTCTATGATTCGTAAAGAGTTCCCCTATGACTGGGCCACAAAATTGCAGTATTTTGAATACTCTGCAAATAAATTGTTCCCTGAGATTCAGGAAGAGTTCATCAGTCCTCATCCTCCCTCTTCACCTGATCTTCTTTGTAATGAGTCAATCAAAGATTGGCTCCAGCCTAACATCTTCCAGGTTAGTCCCGAATCATACATGCTTCTTCAACCAACATGTTACACCCTCGAAGATGCTATCTCTGACCTTGAATGGATGGATAAATTATCCAGCCAACAGATGAAGGAACAAGAAAGCAGAGCCTCTACATCGTCGGTCCAACAAGAACAGGAAAATCTACTTGGGCCAGAAGCT
>ACF40396
ATGGCCTCCTCCTCATCCAACCGTCAGTTCTCACACAGGAACGTTAACACGTTCTTAACATATCCACACTGTCCAGAAAATCCAGAAATCCTCTGTCAGATGATTTGGGAGCTCGTTGGTCGTTGGACCCCGAAGTATATCATATGTGCCCGAGAGGCACATAGAGATGGAGATATGCATTTACATGCATTAATCCAGACAGAGAAACCGGTAAGAATCACTGACTCAAGGTTCTTTGATATCAAAGGATTCCACCCAAACATTCAGAGTGCAAAATCAGTAAACAAGGTCAGGGATTACATTCTCAAGGAACCTCTGGCCTTGTTTGAGAGAGGTACTTTCATTCCTAGGAAGTCAAGCTTCCTAGGAAGTCCTTCCAAGGGAAATTCTGAAAAGAAACCTTCCAAAGATGAAATAATGAGAGAGATTATTTCACACTCCACTTCAAAGCTAGAGTACCTCTCTATGATTCGTAAAGAGTTCCCCTATGACTGGGCCACAAAATTGCAGTATTTTGAATACTCTGCAAATAAATTGTTCCCTGAGATTCAGGAAGAGTTCATCAGTCCTCATCCACCCTCTTCACCTGATCTTCTTTGTAATGAGCCAATCAAAGATTGGCTCCAGCCTAACATCTTCCAGGTTAGTCCCGAATCATACATGCTTCTTCAACCAACCTGTTACACCCTCGAAGATGCTATCTCTGACCTTGAATGGATGGATAAATTATCCAGCCAACAGATGAAGGAACAAGAAAGCAAAGCCTCTACATCGTCGGTCCAACAAGAACTGGGAAATCTACTTGGGCCAGAAGCT
>ACZ04234
ATGGCCTCCTCCTCATCCAACCGTCAGTTCTCACACAGGAACGCAAACACGTTCCTCACCTATCCAAAGTGTCCAGAAAATCCTGAAATCGCCTGTCAGATGATCTGGGAGCTCGTCGTTCGTTGGATTCCCAAATATATTCTATGTGCCCGAGAGGCACATAAAGATGGAAGTTTGCATTTACATGCATTGCTTCAGACAGAGAAGCCGGTAAGGATATCTGACTCAAGGTTCTTTGATATAAATGGGTTTCACCCAAATATTCAGAGTGCCAAGTCAGTTAACAGAGTGAGGGATTACATTCTCAAGGAACCTCTGGCTGTGTTTGAGAGAGGTACTTTCATTCCTAGGAAGTCCCCCTTCCTAGGAAAATCTGATTCAGAGGTAAAGGAAAAAAAGCCTTCTAAAGATGAAATAATGCGAGACATTATTTCACACGCTACCTCCAAACAAGAGTACCTCTCCATGATCCAGAAAGAGCTCCCCTTTGATTGGTCCACAAAATTGCAGTATTTTGAATACTCTGCAAATAAGCTTTTTCCTGAGATTCAGGAAGAGTTCACCAATCCTCATCCACCCTCCTCACCTGATTTACTTTGTAATGAGTCAATCAACGATTGGCTCCAGCCTAACATCTTCCAGGTTAGTCCCGAAGCTTACATGCTCCTTCAACCTACCTGTTATACCCTCGAGGATGCAATTTCTGACCTGCAATGGATGGATTCTGTATCCAGTCATCAGATGAAAGATCAAGAAAGCAGAGCCTCTACATCGTCGGCCCAACAAGAACCGGAAAATCTACTTGGGCCAGAAGCC
>ACZ04237
ATGGCCTCCTCCTCATCCAACCGTCAGTTCTCACACAGGAACGCTAACACGTTCCTAACCTATCCAAAGTGTCCAGAAAATCCTGAAATCGCCTGTCAGATGATCTGGGAGCTCGTCGTTCGTTGGATTCCCAAGTATATTCTATGTGCCCGAGAGGCACATAAAGATGGAAGTTTGCATTTACATGCATTGCTTCAGACAGAGAAGCCGGTAAGGATATCTGACTCAAGGTTCTTTGATATAAATGGGTTTCACCCAAATATTCAGAGTGCCAAGTCAGTTAACAGGGTGAGGGATTACATTCTCAAGGAACCTCTGGCTGTGTTTGAGAGAGGTACTTTCATTCCTAGGAAGTCCCCCTTCCTAGGAAAATCTGATTCAGAGGTAAAGGAAAAAAAGCCTTCTAAAGATGAAATAATGCGAGACATTATTTCACACGCTACTTCCAAAGAAGAGTACCTCTCCATGATCCAGAAAGAGCTTCCCTTTGATTGGTCCACAAAATTGCAGTATTTTGAATACTCTGCAAATAAGCTTTTTCCTGAGATTCAGGAAGAGTTCACCAATCCTCATCCACCCTCCTCACCTGATTTACTTTGTAATGAGTCAATCAATGATTGGCTCCAGCCTAACATCTTCCAGGTTAGTCCCGAAGCTTACATGCTCCTTCAACCTACCTGTTATACCCTCGAGGATGCAATTTCTGACCTCCAATGGATGGATTCTGTATCCAGTCATCAGATGAAAGATCAAGAAAGCAGAGCCTCTACATCGTCGGCCCAACAAGAACCGGAAAATCTACTTGGGCCAGAAGCC
>AEL31899
ATGGCCTCCTCCTCATCCAACCGTCAGTTCTCACACAGGAACGCTAACACGTTCCTAACCTATCCAAAGTGTCCAGAAAATCCTGAAATCGCCTGCCAGATGATCTGGGAGCTCGTTGTTCGTTGGATTCCCAAATACATTCTATGTGCCCGAGAGGCACATAAAGATGGAAGTTTGCATTTACATGCATTGCTTCAGACAGAGAAGCCGGTAAGGATATCTGACTCAAGGTTCTTTGATATAAATGGGTTTCACCCAAATATTCAGAGTGCCAAGTCAGTTAACAGGGTGAGGGATTACATTCTCAAGGAACCTCTGGCTGTTTTTGAGAGAGGTACTTTCATTCCAAGGAAGTCCCCCTTCCTAGGAAAATCTGATTCAGAGGTAAAGGAAAAAAAGCCTTCTAAAGATGAAATAATGCGAGACATTATTTCACACGCTACTTCCAAAGAAGAGTACCTCTCCATGATCCAGAAAGAGCTTCCCTTTGATTGGTCCACAAAATTGCAGTATTTTGAATACTCTGCAAATAAACTTTTTCCTGAGATTCAGGAAGAATTCACCAATCCTCATCCACCCTCCTCACCTGATTTACTTTGTAATGAGTCAATCAATGATTGGCTCCAGCCTAACATCTTCCAGGTTAGTCCCGAAGCATACATGCTCCTTCAACCTACCTGTTATACCCTTGAGGATGCAATTTCTGACCTCCAATGGATGGATTCTGTATCCAGTCATCAGATGAAAGATCAAGAAAGCAGAGCCTCTACATCGTCGGGCCAACAAGAACCGGAAAATCTACTTGGGCCAGAAGCC
>AEL32208
ATGGCCTCCTCCTCATCCAACCGACAGTTCTCACACAGGAACGCAAACACGTTCCTAACCTATCCAAAGTGTCCAGAAAATCCTGAAATCGCCTGTCAGATGATCTGGGAGCTCGTCGTTCGTTGGATTCCCAAGTACATTCTATGTGCCCGAGAGGCACATAAAGATGGAAGTTTGCATTTACATGCATTGCTTCAGACAGAGAAGCCGGTAAGGATATCTGACTCAAGGTTCTTTGATATAAATGGGTTTCACCCAAATATTCAGAGTGCCAAGTCAGTTAACAGGGTGAGGGATTACATTCTCAAGGAACCTCTGGCTGTGTTTGAGAGAGGTACTTTCATTCCTAGGAAGTCCCCCTTCCTAGGAAAATCTGATTCAGAGATAAAGGAAAAAAAGCCTTCTAAAGATGAAATAATGCGAGACATTATTTCACACTCTACTTCCAAAGAAGAGTACCTCTCCATGATCCAGAAAGAGCTTCCCTTTGATTGGTCCACAAAATTGCAGTATTTTGAATACTCTGCAAATAAGCTTTTTCCTGAGATTCAGGAAGAGTTCACCAATCCTCATCCACCCTCCTCACCTGATTTACTTTGTAATGAGTCAATCAATGATTGGCTCCAGCCTAACATCTTCCAGGTTAGTCCCGAAGCTTACATGCTCCTTCAACCTACCTGTTATACCCTCGAGGATGCAATTTCTGACCTCCAATGGATGGATTCTGTATCCAGTCATCAGATGAAAGATCAAGAAAGCAGAGCCTCTACATCGTCGGCCCAACAAGAACCGGAAAATCTACTTGGGCCAGAAGCC
>AEL32361
ATGGCCTCCTCCTCATCCAACCGTCAGTTCTCACACAGGAACGTGAACACGTTCTTAACCTACCCAAAGTGTCCAGAAAATCCTGAAATCGCCTGTCAGATGATCTGGGAGCTCGTTGTTCGTTGGATACCCAAGTATATTGTCTGTGCCCGAGAGGCACACAAAGATGGAAGTTTGCATTTACATGCATTGCTTCAAACAGAGAAGCCGGTAAGAATATCGGACTCAAGGTTCTTTGATATTAATGGGTTTCACCCAAACATTCAGAGTGCCAAGTCAGTAAACAGGGTGAGGGATTACATTCTCAAGGAACCTCTGGCTATGTTTGAGAGAGGTACTTTCATTCCTAGGAAGTCCCCCTTCCTAGGAAAATCTGATTCAGAAGTTAAGGAAAAGAAGCCTTCCAAAGATGAAATAATGCGAGACATTATTTCACACTCTACTTCCAAAGAAGAGTACCTCTCCATGATCCAGAAAGAGTTTCCCTATGATTGGTCCACAAAATTGCAGTATTTTGAATACTCTGCAAATAAGCTTTTTCCTGAGATTCAGGAAGAGTTCACCAATCCTCATCCGCAATCCACACCTGATTTACTTTGTAGTGAGTCAATCAATGATTGGCTCCAGCCTAACATCTTCCAGGTTAGTCCCGAAGCGTACATGCTCCTTCAACCTACCTGTTATACCCTCGAGGATGCAATTTCTGACCTCCAATGGATGGATTCTGTATCCAGTCATCAGATGAAAGATCAAGAAAGCAGAGCCTCTACATCGTCGGCCCAACAAGAACAGGAAAATCTACTTGGGCCAGAAGCC
>AEL32367
ATGGCCTCCTCCTCATCCAACCGTCAGTTCTCACACCGGAACGCTAACACGTTCCTCACCTATCCAAAGTGTCCAGAAAATCCTGAAATCGCCTGTCAGATGATCTGGGAGCTCGTTGTTCGTTGGATTCCCAAGTACATTCTATGTGCCCGGGAGGCACATAAAGATGGAAGTTTGCATTTACATGCATTGCTTCAAACAGAGAAGCCGGTAAGAATATCGGACTCAAGGTTCTTTGATATTAATGGGTTTCACCCAAACATTCAGAGTGCCAAGTCAGTAAACAGGGTGAGGGATTACATCCTCAAGGAACCTCTGGCCATGTTTGAGAGAGGTACTTTCATTCCTAGGAAGTCCCCCTTCCTAGGAAAATCTGATTCAGAAGTTAAGGAAAAAAAGCCTTCCAAAGATGAAATAATGAGAGACATTATTTCACACTCTACTACCAAGGAAGAGTACCTCTCCATGATCCAGAAAGAGCTTCCCTATGATTGGTCCACAAAATTGCAGTATTTTGAATACTCTGCAAATAAGCTTTTTCCTGAGATTCAGGAAGAGTTCACCAATCCTCATCCGCAATCCTCACCTGATTTACTTTGTAATGAGTCAATCAATGATTGGCTCCAGCCTAACATCTTCCAGGTTAGTCCCGAAGCTTACATGCTCCTTCAACCTACCTGTTATACCCTCGAGGATGCAATTTCTGACCTCCAATGGATGGATAATGTATCCAGTCATCAGATGAAAGATCAAGAAAGCAGAGCCTCTACATCGTCGGCCCAACAAGAACAGGAAAATCTACTTGGGCCAGAAGCC
>AEL32364
ATGGCCTCCTCCTCATCCAACCGTCAGTTCTCCCACCGGAACGCTAACACGTTCCTAACCTATCCAAAGTGTCCAGAAAATCCTGAAATCGCCTGTCAGATGATCTGGGAGCTCGTTGTTCGTTGGATTCCCAAGTACATTCTATGTGCCCGAGAGGCACATAAAGATGGAAGTTTGCATTTACATGCATTGCTGCAAACAGAGAAGCCGGTAAGAATATCGGACTCAAGGTTCTTTGATATTAATGGGTTTCACCCAAACATTCAGAGTGCCAAGTCAGTAAACAGGGTGAGGGATTACATCCTCAAGGAACCTCTGGCTATGTTTGAGAGAGGTACTTTCATTCCTAGGAAGTCCCCCTTCCTAGGAAAATCTGATTCAGAAGTTAAGGAAAAAAAGCCTTCCAAAGATGAAATAATGCGAGACATTATTTCACACTCTACTTCCAAAGAAGAGTACCTCTCCATGATCCAGAAAGAGCTTCCCTATGATTGGTCCACAAAATTGCAGTATTTTGAATACTCTGCAAATAAGCTTTTTCCTGAGATTCAGGAAGAGTTCACCAATCCTCATCCACAATCCTCACCTGATTTACTTTGTAATGAGTCAATCAATGATTGGCTCCAGCCTAACATCTTCCAGGTTAGTCCCGAAGCTTACATGCTCCTTCAACCTACCTGTTATACTCTCGAGGATGCAATTTCTGACCTCCAATGGATGGATAATGTATCCAGTCATCAGATGAAGGATCAAGAAAGCAGAGCCTCTACATCGTCGGCCCAACAAGAACAGGAAAATCTACTTGGGCCAGAAGCC
>AEL31890
ATGGCCTCCTCCTCATCCAACCGTCAGTTCTCACACAGGAACGCTAACACGTTCCTAACCTATCCAAAGTGTCCAGAAAATCCTGAAATCGCCTGCCAGATGATCTGGGAGCTCGTTGTTCGTTGGATTCCCAAATATATTCTATGTGCCCGAGAGGCACATAAAGATGGAAGTTTGCATTTACATGCATTGCTTCAGACAGAGAAGCCGGTAAGGATATCTGACTCAAGGTTCTTTGATATAAATGGGTTTCACCCAAATATTCAGAGTGCCAAGTCAGTTAACAGGGTGAGGGATTACATTCTCAAGGAACCTCTGGCTGTGTTTGAGAGAGGTACTTTCATTCCTAGGAAGTCCCCCTTCCTAGGAAAATCTGATTCAGAGGTAAAGGAAAAAAAGCCTTCTAAAGATGAAATAATGCGAGACATTATTTCACACGCTACTTCCAAAGAAGAGTACCTCTCCATGATCCAGAAAGAGCTTCCCTTTGATTGGTCCACAAAATTGCAGTATTTTGAATACTCTGCAAATAAACTTTTTCCTGAGATTCAGGAAGAATTCACCAATCCTCATCCACCCTCCTCACCTGATTTACTTTGTAATGAGTCAATCAATGATTGGCTCCAGCCTAACATCTTCCAGGTTAGTCCCGAAGCATACATGCTCCTTCAACCTACCTGTTATACCCTCGAGGATGCAATTTCTGACCTCCAATGGATGGATTCTGTATCCAGTCATCAGATGAAAGATCAAGAAAGCAGAGCCTCTACATCGTCGGGCCAACAAGAACCGGAAAATCTACTTGGGCCAGAAGCC
>AEL31893
ATGGCCTCCTCCTCATCCAACCGTCAGTTCTCTCACCGGAACGCTAACACGTTCCTCACCTATCCAAAGTGTCCAGAAAATCCTGAAATCGCCTGTCAGATGATCTGGGAGCTCGTTGTTCGTTGGATTCCCAAGTACATTCTATGTGCCCGGGAGGCACATAAAGATGGAAGTTTGCATTTACATGCATTGCTTCAAACAGAGAAGCCGGTAAGAATATCGGACTCAAGGTTCTTTGATATTAATGGGTTTCACCCAAACATTCAGAGTGCCAAGTCAGTAAACAGGGTGAGGGATTACATCCTCAAGGAACCTCTGGCTATGTTTGAGAGAGGTACTTTCATTCCTAGGAAGTCCCCCTTCCTAGGAAAATCTGATTCAGAAGTTAAGGAAAAAAAGCCTTCCAAAGATGAAATAATGCGAGACATTATTTCACACTCTACTACCAAGGAAGAGTACCTCTCCATGATCCAGAAAGAGCTTCCCTATGATTGGTCCACAAAATTGCAGTATTTTGAATACTCTGCAAATAAGCTTTTTCCTGAGATTCAGGAAGAGTTCACCAATCCTCATCCGCAATCCTCACCTGATTTACTTTGTAATGAGTCAATCAATGATTGGCTCCAGCCTAACATCTTCCAGGTTAGTCCCGAAGCTTACATGCTCCTTCAACCTACCTGTTATACCCTCGAGGATGCAATTTCTGACCTCCAATGGATGGATAATGTATCCAGTCATCAGATGAAAGATCAAGAAAGCAGAGCCTCTACATCGTCGGCCCAACAAGAACAGGAAAATCTACTTGGGCCAGAAGCC
>AEL32202
ATGGCCTCCTCCTCATCCAACCGTCAGTTCTCACACAGGAACGCTAACACGTTCCTAACCTATCCAAAGTGTCCAGAAAATCCTGAAATCGCCTGTCAGATGATCTGGGAGCTCGTCGTTCGTTGGATTCCCAAGTACATTCTATGTGCCCGAGAGGCACATAAAGATGGAAGTTTGCATTTACATGCATTGCTCCAGACAGAGAAGCCGGTAAGGATATCTGACTCAAGGTTCTTTGATATAAATGGGTTTCACCCAAATATTCAGAGTGCCAAGTCAGTTAACCGGGTGAGGGATTACATTCTCAAGGAACCTCTGGCTGTGTTTGAGAGAGGTACTTTCATTCCTAGGAAGTCCCCCTTCCTAGGAAAATCTGATTCAGAGATAAAGGAAAAAAAGCCTTCTAAAGATGAAATAATGCGAGACATTATTTCACACGCTACTTCCAAAGAAGAGTACCTCTCCATGATCCAGAAAGAGCTTCCCTTTGATTGGTCCACAAAATTGCAGTATTTTGAATACTCTGCAAATAAGCTTTTCCCTGAGATTCAGGAAGAGTTCACCAATCCTCATCCACCCTCCTCACCTGATTTACTTTGTAATGAGTCAATCAATGATTGGCTCCAGCCTAACATCTTCCAGGTTAGTCCCGAAGCTTACATGCTCCTTCAACCTACCTGTTATACCCTCGAGGATGCAATTTCTGACCTCCAATGGATGGATTCTCTATCCAGTCATCAGATGAAAGATCAAGAAAGCAGAGCCTCTACATCGTCGGCCCAACAAGAACCGGAAAATCTACTTGGGCCAGAAGCC
>AEL32205
ATGGCCTCCTCCTCATCCAACCGTCAGTTCTCACACAGGAACGCTAACACGTTCCTAACCTATCCAAAGTGTCCAGAAAATCCTGAAATCGCCTGTCAGATGATCTGGGAGCTCGTCGTTCGTTGGATTCCCAAGTACATTCTATGTGCCCGAGAGGCACATAAAGATGGAAGTTTGCATTTACATGCATTGCTTCAGACAGAGAAGCCGGTAAGGATATCTGACTCAAGGTTCTTTGATATAAATGGGTTTCACCCAAATATTCAGAGTGCCAAGTCAGTTAACAGGGTGAGGGATTACATTCTCAAGGAACCTCTGGCTGTGTTTGAGAGAGGTACTTTCATTCCTAGGAAGTCCCCCTTCCTAGGAAAATCTGATTCAGAGGTAAAGGAAAAAAAGCCTTCCAAAGATGAAATAATGCGAGACATTATTTCACATGCTACTTCCAAAGCAGAGTACCTCTCCATGATCCAGAAAGAGCTTCCCTTTGATTGGTCCACAAAATTGCAGTATTTTGAATACTCTGCAAATAAACTTTTTCCTGAGATTCAGGAAGAGTTCACCAATCCTCATCCACCCTCCTCACCTGATTTACTTTGTAATGAGTCAATCAATGATTGGCTCCAGCCTAACATCTTCCAGGTTAGTCCCGAAGCTTACATGCTCCTTCAACCTACCTGTTATACCCTCGAGGATGCAATTTCTGACCTCCAATGGATGGATTCTGTATCCAGTCATCAGATGAAAGATCAAGAAAGCAGAGCCTCTACATCGTCGGCCCAACAAGAACCGGAAAATCTACTTGGGCCAGAAGCC
>AEL31896
ATGGCCTCCTCCTCATCCAACCGTCAGTTCTCACACAGGAACGCTAACACGTTCCTAACCTATCCAAAGTGTCCAGAAAATCCTGAAATCGCCTGCCAGATGATCTGGGAGCTCGTTGTTCGTTGGATTCCCAAATATATTCTATGTGCCCGAGAGGCACATAAAGATGGAAGTTTGCATTTACATGCATTGCTTCAGACAGAGAAGCCGGTAAGGATATCTGACTCAAGGTTCTTTGATATAAATGGGTTTCACCCAAATATTCAGAGTGCCAAGTCAGTTAACAGGGTGAGGGATTACATTCTCAAGGAACCTCTGGCTGTGTTTGAGAGAGGTACTTTCATTCCTAGGAAGTCCCCCTTCCTAGGAAAATCTGATTCAGAGGTAAAGGAAAAAAAGCCTTCTAAAGATGAAATAATGCGAGACATTATTTCACACGCTACTTCCAAAGAAGAGTACCTCTCCATGATCCAGAAAGAGCTTCCCTTTGATTGGTCCACAAAATTGCAGTATTTTGAATACTCTGCAAATAAACTCTTTCCTGAGATTCAGGAAGAATTCACCAATCCTCATCCACCCTCCTCACCTGATTTACTTTGTAATGAGTCAATCAATGATTGGCTCCAGCCTAACATCTTCCAGGTTAGTCCCGAAGCATACATGCTCCTTCAACCTACCTGTTATACCCTCGAGGATGCAATTTCTGACCTCCAATGGATGGATTCTGTATCCAGTCATCAGATGAAAGATCAAGAAAGCAGAGCCTCTACATCGTCGGGCCAACAAGAACCGGAAAATCTACTTGGGCCAGAAGCC
>AEL32160
ATGGCCTCCTCCTCATCCAACCGTCAGTTCTCACACAGGAACGCTAACACGTTCCTTACCTATCCAAAGTGTCCAGAAAATCCTGAAATCGCCTGCCAGATGATTTGGGAGCTCGTTGTTCGTTGGATACCCAAGTATATTCTATGTGCCCGAGAGGCACATAAAGATGGAAGTTTGCATTTACATGCATTGCTTCAGACAGAGAAGCCGGTAAGGATATCCGACTCAAGGTTCTTTGATATAAATGGGTTCCACCCAAATATTCAGAGTGCCAAATCAGTCAACAGGGTGAGAGATTACATTCTCAAGGAACCGCTGGCTATGTTTGAGAGAGGTACTTTCATTCCTAGGAAGTCCCCCTTCCTAGGAAAATCTGATTCAGAAGTAAAGGAAAAAAAGCCTTCAAAAGATGAAATAATGCGAGACATTATTTCACACTCCACCTCCAAGGAAGAGTACCTCTCTATGATCCAGAAAGAGTTTCCCTATGATTGGTCCACAAAATTGCAGTATTTTGAATACTCTGCAAATAAACTTTTTCCTGAAATTCAGGAAGAGTTCACCAATCCTCATCCACCCTCCTCACCTGATTTACTCTGTAATGAGTCAATCAATGATTGGCTCCAGCCTAACATCTTCCAGGTCAGTCCCGAAGCTTACATGCTCCTTCAACCTACCTGTTATACCCTCGAGGATGCAATCTCTGACCTCCAATGGATGGATTCTGTATCCAGTCATCAGATGAAGGATCAAGAAAGCAGAGCCTCTACATCGTCGGGCCAACAAGAACAGGAAAGTCTACTTGGGCCAGAAGCC
>AEL32163
ATGGCCTCCTCCTCATCCAACCGTCAGTTCTCACACAGGAACGCTAACACGTTCCTTACCTATCCAAAGTGTCCAGAAAATCCTGAAATCGCCTGCCAGATGATTTGGGAGCTCGTTGTTCGTTGGATACCCAAGTATATTCTATGTGCCCGAGAGGCACATAAAGATGGAAGTTTGCATTTACATGCATTGCTTCAGACAGAGAAGCCGGTAAGGATATCCGACTCAAGGTTCTTTGATATAAATGGGTTCCACCCAAATATTCAGAGTGCCAAATCAGTCAACAGGGTGAGAGATTACATTCTCAAGGAACCGCTGGCTATGTTTGAGAGAGGTACTTTCATTCCTAGGAAGTCCCCCTTCCTAGGAAAATCTGATTCAGAAGTAAAGGAAAAAAAGCCTTCAAAAGATGAAATAATGCGAGACATTATTTCACACTCCACCTCCAAGGAAGAGTACCTCTCTATGATCCAGAAAGAGTTTCCCTATGATTGGTCCACAAAATTGCAGTATTTTGAATACTCTGCAAATAAACTTTTTCCTGAAATTCAGGAAGAGTTCACCAATCCTCATCCACCCTCCTCACCTGATTTACTCTGTAATGAGTCAATCAATGATTGGCTCCAGCCTAACATCTTCCAGGTCAGTCCCGAAGCTTACATGCTCCTTCAACCTACCTGTTATACCCTCGAGGATGCAATCTCTGACCTCCAATGGATGGATTCTGTATCCAGTCATCAGATGAAGGATCAAGAAAGCAGAGCCTCTACATCGTCGGGCCAACAAGAACAGGAAAGTCTACTTGGGCCAGAAGCC
>ABQ40284
ATGGCCTCCTCCTCATCCAACCGTCAGTTCTCACACAGGAACGTGAACACGTTCTTAACCTACCCAAAGTGTCCAGAAAATCCTGAAATCGCCTGTCAGATGATCTGGGAGCTCGTTGTTCGTTGGATACCCAAGTATATTGTCTGTGCCCGAGAGGCACACAAAGATGGAAGTTTGCATTTACATGCATTGCTTCAAACAGAGAAGCCGGTAAGAATATCGGACTCAAGGTTCTTTGATATTAATGGGTTTCACCCAAACATTCAGAGTGCCAAGTCAGTAAACAGGGTGAGGGATTACATTCTCAAGGAACCTCTGGCTATGTTTGAGAGAGGTACTTTCATTCCTAGGAAGTCCCCCTTCCTAGGAAAATCTGATTCAGAAGTTAAGGAAAAGAAGCCTTCCAAAGATGAAATAATGCGAGACATTATTTCACACTCTACTTCCAAAGAAGAGTACCTCTCCATGATCCAGAAAGAGTTTCCCTATGATTGGTCCACAAAATTGCAGTATTTTGAATACTCTGCAAATAAGCTTTTTCCTGAGATTCAGGAAGAGTTCACCAATCCTCATCCGCAATCCACACCTGATTTACTTTGTAGTGAGTCAATCAATGATTGGCTCCAGCCTAACATCTTCCAGGTTAGTCCCGAAGCGTACATGCTCCTTCAACCTACCTGTTATACCCTCGAGGATGCAATTTCTGACCTCCAATGGATGGATTCTGTATCCAGTCATCAGATGAAAGATCAAGAAAGCAGAGCCTCTACATCGTCGGCCCAACAAGAACAGGAAAATCTACTTGGGCCAGAAGCC
>AEL32166
ATGGCCTCCTCCTCATCCAACCGTCAGTTCTCACACAGGAACGCTAACACGTTCCTTACCTATCCAAAGTGCCCAGAAAATCCTGAAATCGCCTGTCAGATGATTTGGGAGCTCGTTGTTCGTTGGATACCCAAGTATATTCTATGTGCCCGAGAGGCACATAAAGATGGAAGTTTGCATTTACATGCATTGCTTCAGACAGAGAAGCCGGTAAGGATATCTGACTCAAGGTTCTTTGATATAAATGGGTTTCACCCAAATATTCAGAGTGCCAAATCAGTCAACAGGGTGAGAGATTACATTCTCAAGGAACCGCTGGCTATGTTTGAGAGAGGTACTTTCATTCCTAGGAAGTCCCCCTTCCTAGGAAAATCTGATTCAGAAGTAAAGGAAAAAAAGCCTTCAAAAGATGAAATAATGCGAGACATTATTTCACACTCCACCTCCAAGGAAGAGTACCTCTCTATGATCCAGAAAGAGTTTCCCTATGATTGGTCCACAAAATTGCAGTATTTTGAATACTCTGCAAATAAACTTTTTCCTGAAATTCAGGAAGAGTTCACCAATCCTCATCCACCCTCCTCACCTGATTTACTCTGTAATGAGTCAATCAATGATTGGCTCCAGCCTAACATCTTCCAGGTCAGTCCCGAAGCTTACATGCTCCTTCAACCTACCTGTTATACCCTCGAGGATGCAATCTCTGACCTCCAATGGATGGATTCTGTATCCAGTCATCAGATGAAGGATCAAGAAAGCAGAGCCTCTACATCGTCGGGCCAACAAGAACAGGAAAGTCTACTTGGGCCAGAAGCC
>ABQ40288
ATGGCCTCCTCCTCATCCAACCGTCAGTTCTCACACAGGAACGCTAATACGTTCCTAACCTATCCAAAGTGTCCAGAAAATCCTGAAATCGCCTGTCAGATGATATGGGAGCTCGTTGTTCGTTGGATTCCCAAATATATTCTATGTGCCCGCGAGGCACATAAAGATGGAAGTTTGCATTTACATGCATTGCTTCAGACAGAGAAGCCGGTAAGGATATCCGACTCAAGGTTCTTTGATATTAATGGGTTTCACCCAAACATTCAGAGTGCCAAGTCAGTAAACAGGGTGAGGGATTACATTCTCAAGGAACCTCTGGCTATGTTTGAGAGAGGTACTTTCATTCCTAGGAAGTCCCCCTTCCTAGGAAAATCTGATTCAGAAGTTAAGGAAAAAAAACCTTCCAAAGATGAAATAATGCGAGACATTATTTCACACTCTACTTCCAAGGAAGAGTACCTCTCCATGATCCAAAAAGAGTTTCCCTATGATTGGGCCACAAAATTGCAGTATTTCGAATACTCTGCAAATAAGCTTTTTCCTGAATTTCAGGAAGAGTTCACCAATCCTCATCCGCAATCCTCACCTGATTTACTTTGTAATGAGTCAATCAATGATTGGCTCCAGCCTAACATCTTCCAGGTCAGTCCCGAAGCTTACATGCTCCTTCAACCTACCTGTTATACCCTCGAGGATGCAATTTCTGACCTCCAATGGATGGATTCTGTATCCAGTCATCAGATGAAAGATCAAGAAAGCAGAGCCTCTACATCGTCGGCCCAACAAGAACAGGAAAATCTACTTGGGCCAGAAGCC
>AEL32169
ATGGCCTCCTCCTCATCCAACCGTCAGTTCTCACACAGGAACGCTAACACGTTCCTTACCTATCCAAAGTGCCCAGAAAATCCTGAAATCGCCTGCCAGATGATTTGGGAGCTCGTTGTTCGTTGGATACCCAAGTATATTCTATGTGCCCGAGAGGCACATAAAGATGGAAGTTTGCATTTACATGCATTGCTTCAGACAGAGAAGCCGGTAAGGATATCTGACTCAAGGTTCTTTGATATAAATGGGTTTCACCCAAATATTCAGAGTGCCAAATCAGTCAACAGGGTGAGAGATTACATTCTCAAGGAACCGCTGGCTATGTTTGAGAGAGGTACTTTCATTCCTAGGAAGTCCCCCTTCCTAGGAAAATCTGATTCAGAAGTAAAGGAAAAAAAGCCTTCAAAAGATGAAATAATGCGAGACATTATTTCACACTCCACCTCCAAGGAAGAGTACCTCTCTATGATCCAGAAAGAGTTTCCCTATGATTGGTCCACAAAATTGCAGTATTTTGAATACTCTGCAAATAAACTTTTTCCTGAAATTCAGGAAGAGTTCACCAATCCTCATCCACCCTCCTCACCTGATTTACTCTGTAATGAGTCAATCAATGATTGGCTCCAGCCTAACATCTTCCAGGTCAGTCCCGAAGCTTACATGCTCCTTCAACCTACCTGTTATACCCTCGAGGATGCAATCTCTGACCTACAATGGATGGATTCTGTATCCAGTCATCAGATGAAGGATCAAGAAAGCAGAGCCTCTACATCGTCGGGCCAACAAGAACAGGAAAGTCTACTTGGGCCAGAAGCC
>ACZ04156
ATGGCCTCCTCCTCATCCAACCGTCAGTTCTCACACCGGAACGCTAACACGTTCCTAACCTATCCAAAGTGTCCAGAAAATCCTGAAATCGCCTGTCAGATGATCTGGGAGCTCGTTGTTCGTTGGATTCCCAAGTACATTCTATGTGCCCGAGAGGCACATAAAGATGGAAGTTTGCATTTACATGCATTGCTTCAAACAGAGAAGCCGGTAAGGATATCTGACTCAAGGTTCTTTGATATAAATGGGTTTCACCCAAACATTCAGAGTGCCAAGTCAGTTAACAGGGTGAGGGATTACATCCTCAAGGAACCTCTGGCTGTGTTTGAGAGAGGTACTTTCATTCCTAGGAAGTCCCCCTTCCTAGGAAAATCTGATTCAGAGGTAAAGGAAAAAAAGCCTTCCAAAGATGAAATAATGCGAGACATTATTTCACACGCTACTTCCAAAGAAGAGTACCTCTCCATGATCCAGAAAGAGCTTCCCTTTGATTGGTCCACAAAATTGCAGTATTTTGAATACTCTGCAAATAAGCTTTTTCCTGAGATTCAGGAAGAGTTCACCAATCCTCATCCACCCTCCTCACCTGATTTGCTTTGTAATGAGTCAATCAATGATTGGCTCCAGCCTAACATCTTCCAGGTTAGTCCCGAAGCTTACATGCTCCTTCAACCTACCTGTTATACCCTCGAGGATGCAATTTCTGACCTCCAATGGATGGATTCTGTATCCAGTCATCAGATGAAAGATCAAGAAAGCAGAGCCTCTACATCGTCGGCCCAACAAGAACTGGAAAATCTACTTGGGCCAGAAGCC
>ACZ04150
ATGGCCTCCTCCTCATCCAACCGTCAGTTCTCACACCGGAACGCTAACACGTTCCTCACCTATCCAAAGTGTCCAGAAAATCCTGAAATCGCCTGTCAGATGATCTGGGAGCTCGTTGTTCGTTGGATTCCCAAGTACATTCTATGTGCCCGAGAGGCACATAAAGATGGAAGTTTGCATTTACATGCATTGCTTCAAACAGAGAAGCCGGTAAGAATATCGGACTCAAGGTTCTTTGATATTAATGGGTTTCACCCAAACATTCAGAGTGCCAAGTCAGTAAACAGGGTGAGGGATTACATCCTCAAGGAACCTCTGGCTATGTTTGAGAGAGGTACTTTCATTCCTAGGAAGTCCCCCTTCCTAGGAAAATCTGATTCAGAAGTTAAGGAAAAAAAGCCTTCCAAAGATGAAATAATGCGAGACATTATTTCACACTCTACTTCCAAGGTAGAGTACCTCTCCATGATCCAGAAAGAGCTTCCCTATGATTGGTCCACAAAATTGCAGTATTTTGAATACTCTGCAAATAAGCTTTTTCCTGAGATTCAGGAAGAGTTCACCAATCCTCATCCGCAATCCTCACCTGATTTACTTTGTAATGAGTCAATCAATGATTGGCTCCAGCCTAACATCTTCCAGGTTAGTCCCGAAGCTTACATGCTCCTTCAACCTACCTGTTATACCCTCGAGGATGCAATTTCTGACCTCCAATGGATGGATAATGTATCCAGTCATCAGATGAAAGATCAAGAAAGCAGAGCCTCTACATCGTCGGCCCAACAAGAACAGGAAAATCTACTTGGGCCAGAAGCC
>ACZ04153
ATGGCCTCCTCCTCATCCAACCGTCAGTTCTCACACCGGAACGCTAACACGTTCCTCACCTATCCAAAGTGTCCAGAAAATCCTGAAATCGCCTGTCAGATGATCTGGGAGCTCGTTGTTCGTTGGATTCCCAAGTACATTCTATGTGCCCGAGAGGCACATAAAGATGGAAGTTTGCATTTACATGCATTGCTTCAAACAGAGAAGCCGGTAAGAATATCGGACTCAAGGTTCTTTGATATTAATGGGTTCCACCCAAACATTCAGAGTGCCAAGTCAGTAAACAGGGTGAGGGATTACATCCTCAAGGAACCTCTGGCTATGTTTGAGAGAGGTACTTTCATTCCTAGGAAGTCCCCCTTCCTAGGAAAATCTGATTCAGAAGTTAAGGAAAAAAAGCCTTCCAAAGATGAAATAATGCGAGACATTATTTCACACTCTACTTCCAAGGAAGAGTACCTCTCCATGATCCAGAAAGAGCTTCCCTATGATTGGTCCACAAAATTGCAGTATTTTGAATACTCTGCAAATAAGCTTTTTCCTGAGATTCAGGAAGAGTTCACCAATCCTCATCCGCAATCCTCACCTGATTTACTTTGTAATGAGTCAATCAATGATTGGCTCCAGCCTAACATCTTCCAGGTTAGTCCCGAAGCTTACATGCTCCTTCAACCTACCTGTTATACCCTCGAGGATGCAATTTCTGACCTCCAATGGATGGATAATGTATCCAGTCATCAGATGAAAGATCAAGAAAGCAGAGCCTCTACATCGTCGGCCCAACAAGAACAGGAAAATCTACTTGGGCCAGAAGCC
>ACZ04159
ATGGCCTCCTCCTCATCCAACCGTCAGTTCTCACACAGGAACGCTAACACGTTCCTAACCTATCCAAAGTGTCCAGAAAATCCTGAAATCGCCTGTCAGATGATCTGGGAGCTCGTCGTTCGTTGGATTCCCAAGTACATTCTATGTGCCCGAGAGGCACATAAAGATGGAAGTTTGCATTTACATGCATTGCTCCAGACAGAGAAGCCGGTAAGGATATCTGACTCAAGGTTCTTTGATATAAATGGGTTTCACCCAAATATTCAGAGTGCCAAGTCAGTTAACCGGGTGAGGGATTACATTCTCAAGGAACCTCTGGCTGTGTTTGAGAGAGGTACTTTCATTCCTAGGAAGTCCCCCTTCCTAGGAAAATCTGATTCAGAGGTAAAGGAAAAAAAGCCTTCTAAAGATGAAATAATGCGAGACATTATTTCACACGCTACTTCTAAAGAAGAGTACCTCTCCATGATCCAGAAAGAGCTTCCCTTTGATTGGTCCACAAAATTGCAGTATTTTGAATACTCTGCAAATAAGCTTTTCCCTGAGATTCAGGAAGAGTTCACCAATCCTCATCCACCCTCCTCACCTGATTTACTTTGTAATGAGTCAATCAATGATTGGCTCCAGCCTAACATCTTCCAGGTTAGTCCCGAAGCTTACATGCTCCTTCAACCTACCTGTTATACCCTCGAGGATGCAATTTCTGACCTCCAATGGATGGATTCTCTATCCAGTCATCAGATGAAAGATCAAGAAAGCAGAGCCTCTACATCGTCGGCCCAACAAGAACCGGAAAATCTACATGGGCCAGAAGCC
>AAL82901
ATGGCCTCCTCCTCATCCAACCGTCAGTTCTCACACCGGAACGCTAACACGTTCCTCACCTATCCAAAGTGTCCAGAAAATCCTGAAATCGCCTGTCAGATGATCTGGGAGCTCGTTGTTCGTTGGATTCCCAAGTACATTCTATGTGCCCGAGAGGCACATAAAGATGGAAGTTTGCATTTACATGCATTGCTTCAAACAGAGAAGCCGGTAAGAATATCGGACTCAAGGTTCTTTGATATTAATGGGTTTCACCCAAACATTCAGAGTGCCAAGTCAGTAAACAGGGTGAGGGATTACATCCTCAAGGAACCTCTGGCTATGTTTGAGAGAGGTACTTTCATTCCTAGGAAGTCCCCCTTCCTAGGAAAATCTGATTCAGAAGTTAAGGAAAAAAAGCCTTCCAAAGATGAAATAATGCGAGACATTATTTCACACTCTACTTCCAAGGAAGAGTACCTCTCCATGATCCAGAAAGAGCTTCCCTATGATTGGTCCACAAAATTGCAGTATTTTGAATACTCTGCAAATAAGCTTTTTCCTGAGATTCAGGAACAGTTCACCAATCCTCATCCGCAATCCTCACCTGATTTACTTTGTAATGAGTCAATCAATGATTGGCTCCAGCCTAACATCTTCCAGGTTAGTCCCGAAGCTTACATGCTCCTTCAACCTACCTGTTATACCCTCGAGGATGCAATTTCTGACCTCCAATGGATGGATAATGTATCCAGTCATCAGATGAAAGATCAAGAAAGCAGAGCCTCTACATCGTCGGCCCAACAAGAACAGGAAAATCTACTTGGGCCAGAAGCC
>AEL32217
ATGGCCTCCTCCTCATCCAACCGTCAGTTCTCACACAGGAACGCTAACACGTTCCTAACCTATCCAAAGTGTCCAGAAAATCCTGAAATCGCCTGTCAGATGATCTGGGAGCTCGTTGTTCGTTGGATTCCCAAGTACATTCTATGTGCCCGAGAGGCACATAAAGATGGAAGTTTGCATTTACATGCATTGCTCCAGACAGAGAAGCCGGTAAGGATATCTGACTCAAGGTTCTTTGATATAAATGGGTTTCACCCAAATATTCAGAGTGCCAAGTCAGTTAACCGGGTGAGGGATTACATTCTCAAGGAACCTCTGGCTGTGTTTGAGAGAGGTACTTTCATTCCTAGGAAGTCCCCCTTCCTAGGAAAATCTGATTCAGAGGTAAAGGAAAAAAAGCCTTCTAAAGATGAAATAATGCGAGACATTATTTCACACGCTACTTCCAAAGAAGAGTACCTCTCCATGATCCAGAAAGAGCTTCCCTTTGATTGGTCCACAAAATTGCAGTATTTTGAATACTCTGCAAATAAGCTTTTCCCTGAGATTCAGGAAGAGTTCACCAATCCTCATCCACCCTCCTCACCTGATTTACTTTGTAATGAGTCAATCAATGATTGGCTCCAGCCTAACATCTTCCAGGTTAGTCCCGAAGCTTACATGCTCCTTCAACCTACCTGTTATACCCTCGAGGATGCAATTTCTGACCTCCAATGGATGGATTCTCTATCCAGTCATCAGATGAAAGATCAAGAAAGCAGAGCCTCTACATCGTCGGCCCAACAAGAACCGGAAAATCTACTTGGGCCAGAAGCC
>ACF40494
ATGGCCTCCTCCTCATCCAACCGTCAGTTCTCACACAGGAACGTTAACACGTTCTTAACATATCCACACTGTCCAGAAAATCCAGAAATCGTCTGTCAGATGATTTGGGAGCTCGTCGGTCGTTGGACACCAAAGTACATCATATGTGCCCGAGAGGCACATAAAGATGAGAGTTTTCACCTACATGCATTAGTCCAGACGGACAAACCGGTAAGAATCACTGACTCAAGGTTCTTTGATATCAACGGGTTCCACCCGAACATTCAGAGTGCCAAATCCGTAAACAAGGTCAGGGATTACATTCTCAAGGAACCTCTGGCCTTGTTTGAGAGAGGTACTTTCATTCCTAGGAAGTCAAGCTTCCTAGGAAATTCTTCCAAGGGGAATTCAGAAAAGAAACCTTCCAAAGATGAAATAATGCGAGAGATTATTTCACACTCCACTTCAAAGCAAGAGTACCTCTCTATGGTTCGTAAAGAATTCCCTTATGACTGGGCCACAAAATTGCAGTATTTTGAATACTCTGCAAATAAACTGTTTCCTGAGATTCAGGAAGAGTTCATCAGCCCTCATCCACCATCTTCACCTGATCTCCTTTGTAATGAGTCAATCAAAGATTGGCTCCAGCCTAACATCTATCAGGTTAGTCCAGAATCATACATGCTTCTTCAACCAACCTGTTATACCGTCGAAGATGCTATCTCTGACCTTGAATGGATGGATAAATTATCCAGCCAACAGATGAAGGATCAAGAAAGCAGAGCCTCTACATCGTCGGTCCAACAAGGACAGGAAAATCTACTTGGGCCAGAAGCC
>AEL31866
ATGGCCTCCTCCTCATCCAACCGTCAGTTCTCACACAGGAACGCTAACACGTTCCTCACCTATCCAAAGTGTCCAGAGAATCCTGAAATCGCCTGCCAGATGATCTGGGAGCTCGTTGTTCGTTGGATTCCCAAATATATTCTATGTGCCCGAGAGGCACATAAAGATGGAAGTTTGCATTTACATGCATTGCTTCAGACAGAGAAGCCGGTAAGGATATCTGACTCAAGGTTCTTTGATATAAATGGGTTTCACCCAAATATTCAGAGTGCCAAGTCAGTTAACAGGGTGAGGGATTACATTCTCAAGGAACCTCTGGCTGTGTTTGAGAGAGGTACTTTCATTCCTAGGAAGTCCCCCTTCCTAGGAAAATCTGATTCAGAGGTAAAGGAAAAAAAGCCTTCTAAAGATGAAATAATGCGAGACATTATTTCACACGCTACTTCCAAAGAAGAGTACCTCTCCATGATCCAGAAAGAGCTTCCCTTTGATTGGTCCACAAAATTGCAGTATTTTGAATACTCTGCAAATAAACTTTTTCCTGAGATTCAGGAAGAATTCACCAATCCTCATCCACCCTCCTCACCTGATTTACTTTGTAATGAGTCAATCGATGATTGGCTCCAGCCTAACATCTTCCAGGTTAGTCCCGAAGCATACATGCTCCTTCAACCTACCTGTTATACCCTCGAGGATGCAATTTCTGACCTCCAATGGATGGATTCTGTATCCAGTCATCAGATGAAAGATCAAGAAAGCAGAGCCTCTACATCGTCGGGCCAACAAGAACCGGAAAATCTACTTGGGCCAGAAGCC
>ACF40558
ATGGCCTCCTCCTCATCCAACCGTTCGTTCTCACATAGGAATGCTAACACATTCCTTACATATCCACAATGTCCTGAAAATCCAGAAATCGTCAGTCAGAAACTATGGGATCTCGTCGCTCATTGGAATCCTCTGTACATCCTATGTGCCCGAGAGGCACATCGTGATGGAAATATGCATTTACATGCATTACTACAGACGGATAAACCAGTAAGAACGACCGATTCCAGGTTTTTTGATATTGAGGGGTTCCACCCAAACATTCAGAGTGCTAAATCCGTAAACAAGGTACGTGATTACATTCTCAAGGAACCCTTGGCGGTATATGAGAGAGGTACTTTCATTCCTAGGAAGTCATGCTTCCTAGGAAACTCTTCCAAGGGAAATTCTGAAAAGAAACCAAGTAAAGATGAAATAATGCGAGACATTATTTCACATTCCACTTCAAAGCAAGAGTACCTCTCTATGGTCCAGAAAGAATTTCCATATGATTGGGCCACTAAATTGCAGTATTTCGAATACTCTGCAAATAAACTTTTTCCTGACATTCAGGAAGAGTTCATCAGTCCTCATCCACCCTCTTCACCTGATCTTCTTTGTAATGAGTCAATCAAAGATTGGCTACAGCCTAACATCTTTCAGGTTAGTCCCGAAGCTTACATGCTTCTTCAACCTACCTGTTATTCCGTCGAGGAGGCAATTTCAGATCTAACATGGATGGATAATTTATCCAGCAAGCAGATAATGGATCAAGGAAGCAGAGCCTCTACATCGTCGGTCCAACAAGGACAGGGAAATCTACTTGGGCCAGAAGCT
>ACF40492
ATGGCCTCCTCCTCATCCAACCGTCAGTTCTCACACAGGAACGTTAACACGTTCTTAACATATCCACACTGTCCAGAAAATCCAGAAATCGTCTGTCAGATGATTTGGGAGCTCGTCGGTCGTTGGACACCCAAGTACATCATATGTGCCCGAGAGGCACATAGAGATGAGAGTTTTCACCTACATGCATTAGTCCAGACGGACAAACCGGTAAGAATCACTGACTCAAGGTTCTTTGATATCAACGGGTTCCACCCGAACATTCAGAGTGCCAAATCAGTAAACAAGGTCAGGGATTACATTCTCAAGGAACCTCTGGCCTTGTTTGAGAGAGGTACTTTCATTCCTAGGAAGTCAAGCTTCCTAGGAAATCCTTCCAAGGGGAATTCAGATAAAAAACCTTCCAAAGATGAAATAATGCGAGAGATTATTTCACACTCCACTTCAAAGCAAGAGTACCTCTCTTTGGTTCGTAAAGAGTTCCCCTATGACTGGGCCACAAAATTGCAGTATTTTGAATACTCTGCAAATAAACTGTTTCCTGAGATTCAGGAAGAGTTCATCAGCCCTCATCCACCATCTTCACCTGATCTCCTTTGTAATGAGTCAATCAAAGATTGGCTCCAGCCTAACATCTATCAGGTTAGTCCAGAATCATACATGCTTCTTCAACCAACCTGTTATACCGTCGAAGATGCTATCTCTGACCTTGAATGGATGGATAAATTATCCAGCCAACAGATGAAGGATCAAGAAAGCAGAGCCTCTACATCGTCGGTCCAACAAGGACAGGAAAATCTACTTGGGCCAGAAGCC
>ABQ40213
ATGGCCTCCTCCTCATCCAACCGTCAGTTCTCACACAGGAACGTGAACACGTTCTTAACCTACCCAAAGTGTCCAGAAAATCCTGAAATCGCCTGTCAGATGATATGGGAGCTCGTTGTTCGTTGGATACCCAAGTATATTGTCTGTGCCCGAGAGGCACACAAAGATGGAAGTTTGCATTTACATGCATTGCTTCAAACAGAGAAGCCGGTAAGAATATCGGACTCAAGGTTCTTTGATATTAATGGGTTTCACCCAAACATTCAGAGTGCCAAGTCAGTAAACAGGGTGAGGGATTACATTCTCAAGGAACCTCTGGCTATGTTTGAGAGAGGTACTTTCATTCCTAGGAAGTCCCCCTTCCTAGGAAAATCTGATTCAGAAGTTAAGGAAAAGAAGCCTTCCAAAGATGAAATAATGCGAGACATTATTTCACACTCTACTTCCAAAGAAGAGTACCTCTCCATGATCCAGAAAGAGTTTCCCTATGATTGGTCCACAAAACTGCAGTATTTTGAATACTCTGCAAATAAGCTTTTTCCTGAGATTCAGGAAGAGTTCACCAATCCTCATCCGCAATCCACACCTGATTTACTTTGTAGTGAGTCAATCAATGATTGGCTCCAGCCTAACATCTTCCAGGTTAGTCCCGAAGCGTACATGCTCCTTCAACCTACCTGTTATACCCTCGAGGATGCAATTTCTGACCTCCAATGGATGGATTCTGTATCCAGTCATCAGATGAAAGATCAAGAAAGCAGAGCCTCTACATCGTCGGCCCAACAAGAACAGGAAAATCTACTTGGGCCAGAAGCC
>ACF40555
ATGGCCTCCTCCTCATCCAACCGTCAGTTCTCTCATAGGAACGCTAACACGTTCTTAACATATCCACACTGTCCAGAAAATCCAGAAATCGTCTGTCAGATCATCTGGGAGCTCGTCGGTCGTTGGAACCCTAAGTACATCATATGTGCCCGAGAGGCACACAAAGATGGAGATATGCATCTACATGCATTAATCCAGACAGAGAAACCGGTAAGAATCACTGACTCAAGGTTCTTTGACATAAATGGGTTCCACCCTAACATTCAGAGTGCCAAATCTGTAAACAAAGTCAGAGATTACATACTCAAGGAACCTCTGGCCTTGTTTGAGAGAGGTACTTTCATTCCTAGGAAGTCACCCTTCCTAGGAAAATCTGATTCAGAGGGGAATTCAAAGAAACCTACCAAAGATGAAATAATGCGAGAGATTATTTCACACTCCACTTCTAAGCAAGAGTACCTCTCCATGATCCAAAAAGAATTCCCCTTTGATTGGGCCACAAAATTGCAGTACTTTGAATACTCTGCAAATAAGCTCTTCCCTGAAATTCAGGAAGAGTTCATCAGTCCTCATCCACCCTCATCACCTGATCTTCTATGCAATGAGTCAATCAAAGATTGGCTCCAGCCTAACATCTTTCAGGTTAGTCCCGAATCATACATGCTTCTTCAACCTACCTGTTATACCCTCGAGGATGCTATCTCTGACCTTCAATGGATGGATAACTTATCCAGCCAACAGATGAAAGATCAAGAAAGCAGAGCCTCTACATCGTCGGACCAACAAGAACAGGAAAATCTACTTGGGCCAGAAGCC
>AEL31941
ATGGCCTCCTCCTCATCCAACCGTCAGTTCTCACACAGGAACGCTAACACGTTCCTAACCTATCCAAAGTGTCCAGAAAATCCTGAAATCGCCTGCCAGATGATCTGGGAGCTCGTTGTTCGTTGGATTCCCAAATATATTCTATGTGCCCGAGAGGCACATAAAGATGGAAGTTTGCATTTACATGCATTGCTTCAGACAGAGAAGCCGGTAAGGATATCTGACTCAAGGTTCTTTGATATAAATGGGTTTCACCCAAATATTCAGAGTGCCAAGTCAGTTAACAGGGTGAGGGATTACATTCTCAAGGAACCTCTGGCTGTGTTTGAGAGAGGTACTTTCATTCCTAGGAAGTCCCCCTTCCTAGGAAAATCTGATTCAGAGGTAAAGGAAAAAAAGCCTTCTAAAGATGAAATAATGCGAGACATTATTTCACACGCTACTTCCAAAGAAGAGTACCTCTCCATGATCCAGAAAGAGCTTCCCTTTGATTGGTCCACAAAATTGCAGTATTTTGAATACTCTGCAAACAAACTTTTTCCTGAGATTCAGGAAGAATTCACCAATCCTCATCCACCCTCCTCACCTGATTTACTTTGTAATGAGTCAATCAATGATTGGCTCCAGCCTAACATCTTCCAGGTTAGTCCCGAAGCATACATGCTCCTTCAACCTACCTGTTATACCCTCGAGGATGCAATTTCTGACCTCCAATGGATGGATTCTGTATCCAGTCATCAGATGAAAGATCAAGAAAGCAGAGCCTCTACATCGTCGGGCCAACAAGAACCGGAAAATCTACTTGGGCCAGAAGCC
>AEL31947
ATGGCCTCCTCCTCATCCAACCGTCAGTTCTCACACAGGAACGCTAACACGTTCCTAAGCTATCCAAAGTGTCCAGAAAATCCTGAAATCGCCTGCCAGATGATCTGGGAGCTCGTTGTTCGTTGGATTCCCAAATATATTCTATGTGCCCGAGAGGCACATAAAGATGGAAGTTTGCATTTACATGCATTGCTTCAGACAGAGAAGCCGGTAAGGATATCTGACTCAAGGTTCTTTGATATAAATGGGTTTCACCCAAATATTCAGAGTGCCAAGTCAGTTAACAGGGTGAGGGATTACATTCTCAAGGAACCTCTGGCTGTTTTTGAGAGAGGTACTTTCATTCCTAGGAAGTCCCCCTTCCTAGGAAAATCTGATTCAGAGGTAAAGGAAAAAAAGCCTTCTAAAGATGAAATAATGCGAGACATTATTTCACACGCTACTTCCAAAGAAGAGTACCTCTCCATGATCCAGAAAGAGCTTCCCTTTGATTGGTCCACAAAATTGCAGTATTTTGAATACTCTGCAAATAAACTTTTTCCTGAGATTCAGGAAGAATTCACCAATCCTCATCCACCCTCCTCACCTGATTTACTTTGTAATGAGTCAATCAATGATTGGCTCCAGCCTAACATCTTCCAGGTTAGTCCCGAAGCATACATGCTCCTTCAACCTACCTGTTATACCCTCGAGGATGCAATTTCTGACCTCCAATGGATGGATTCTGTATCCAGTCATCAGATGAAAGATCAAGAAAGCAGAGCCTCTACATCGTCGGGCCAACAAGAACCGGAAAATCTACTTGGGCCAGAAGCC
>ACF40498
ATGGCCTCCTCCTCATCCAACCGTCAGTTCTCACACAGGAACGTTAACACGTTCTTAACATATCCACACTGTCCAGAAAATCCAGAAATCGTCTGTCAGATGATTTGGGAGCTCGTCGGTCGTTGGACACCCAAGTACATCATATGTGCCCGAGAGGCACATAGAGATGAGAGTTTTCACCTACATGCATTAGTCCAGACGGACAAACCGGTAAGAATCACTGACTCAAGGTTCTTTGATATCAACGGGTTCCACCCGAACATTCAGAGTGCCAAATCAGTAAACAAGGTCAGGGATTACATTCTCAAGGAACCTCTGGCCTTGTTTGAGAGAGGTACTTTCATTCCTAGGAAGTCAAGCTTCCTAGGAAATCCTTCCAAGGGGAATTCAGAAAAAAAACCTTCCAAAGATGAAATAATGCGAGAGATTATTTCACACTCCACTTCAAAGCAAGAGTACCTCTCTTTGGTTCGTAAAGAGTTCCCCTATGACTGGGCCACAAAATTGCAGTATTTTGAATACTCTGCAAATAAACTGTTTCCTGAGATTCAGGAAGAGTTCATCAGCCCTCATCCACCATCTTCACCTGATCTCCTTTGTAATGAGTCAATCAAAGATTGGCTCCAGCCTAACATCTATCAGGTTAGTCCAGAATCATACATGCTTCTTCAACCAACCTGTTATACCGTCGAAGATGCTATCTCTGACCTTGAATGGATGGATAAATTATCCAGCCAACAGATGAAGGATCAAGAAAGCAGAGCCTCTACATCGTCGGCCCAACAAGGACAGGAAAATCTACTTGGGCCAGAAGCC
>ACF40552
ATGGCCTCCTCCTCATCCAACCGTCAGTTCTCACACAGGAACGCTAACACGTTCCTAACATATCCACAATGTCCAGAAAATCCAGAAATCGTCTGTCAGATGATCTGGGAGCTCGTTGGTCACTGGAACCCTAAGTACATCATATGTGCCCGAGAGGCACATAGAGATGGAAATCTGCATTTACATGCATTAGTCCAGACGGATAAACCGGTAAGAACAACTGACCCAAGGTTCTTTGATATCAAAGGGTTCCACCCAAACATTCAGAGTGCAAAGTCAGTTAACAAGGTTCGAGACTACATTCTCAAGGAACCTCTGGCTTTATTTGAGAGAGGTACTTTCATTCCTAGGAAGTCCCCCTTCCTAGGAAAATCTGATTCAGAGGGAAGTTCAAAGAAACCTACAAAAGATGAAATAATGAGAGAGATTATTTCCCACTCCACTAATAAGCAAGAGTACCTCTCAATGATCCAGAAAGAGTTCCCTTATGACTGGGCAACAAAATTGCAGTATTTTGAATACTCTGCAAATAAACTTTTTCCTGAGATTCAGGAAGAGTTCATCAATCCTCATCCACCCTCATCACCTGATTTGCTTTGTAGTGAGTCAATCAAAGATTGGCTCCAGCCTAACATCTTTCAGGTTAGTCCCGAAGCTTACATGCTCCTTCAACCTACCTGTTATTCCGTCGAGGATGCAATTTCTGACCTTCAATGGATGGATAACTTATCCAGTCAACAGATGAAAGATCAAGAAAGCAGAGCCTCTACATCGTCGGTCCAACAAGAACTGGAAAATCTACTTGGGCCAGAAGCC
>AEL31944
ATGGCCTCCTCCTCATCCAACCGTCAGTTCTCACACAGGAACGCTAACACGTTCCTAACCTATCCAAAGTGTCCAGAAAATCCTGAAATCGCCTGCCAGATGATCTGGGAGCTCGTTGTTCGTTGGATTCCCAAATATATTCTATGTGCCCGAGAGGCACATAAAGATGGAAGTTTGCATTTACATGCATTGCTTCAGACAGAGAAGCCGGTAAGGATATCTGACTCAAGGTTCTTTGATATAAATGGGTTTCACCCAAATATTCAGAGTGCCAAGTCAGTTAACAGGGTGAGGGATTACATTCTCAAGGAACCTCTGGCTGTGTTTGAGAGAGGTACTTTCATTCCTAGGAAGTCCCCCTTCCTAGGAAAATCTGATTCAGAGGTAAAGGAAAAAAAGCCTTCTAAAGATGAAATAATGCGAGACATTATTTCACACGCTACTTCCAAAGAAGAGTACCTATCCATGATCCAGAAAGAGCTTCCCTTTGATTGGTCCACAAAATTGCAGTATTTTGAATACTCTGCAAACAAACTTTTTCCTGAGATTCAGGAAGAATTCACCAATCCTCATCCACCCTCCTCACCTGATTTACTTTGTAATGAGTCAATCAATGATTGGCTCCAGCCTAACATCTTCCAGGTTAGTCCCGAAGCATACATGCTCCTTCAACCTACCTGTTATACCCTCGAGGATGCAATTTCTGACCTCCAATGGATGGATTCTGTATCCAGTCATCAGATGAAAGATCAAGAAAGCAGAGCCTCTACATCGTCGGGCCAACAAGAACCGGAAAATCTACTTGGGCCAGAAGCC
>AEL31977
ATGGCCTCCTCCTCATCCAACCGTCAGTTCTCACACAGGAACGTTAACACGTTCTTAACCTACCCAAAGTGTCCAGAAAATCCTGAAATCGCCTGTCAGATGATCTGGGAGCTCGTTGTTCGTTGGATACCCAAGTATATTGTCTGTGCCCGAGAGGCACACAAAGATGGAAGTTTGCATTTACATGCATTGCTTCAAACAGAGAAGCCGGTAAGAATATCGGACTCAAGGTTCTTTGATATTAATGGGTTTCACCCAAACATTCAGAGTGCCAAGTCAGTAAACAGGGTGAGGGATTACATTCTCAAGGAACCTCTGGCTATGTTTGAGAGAGGTACTTTCATTCCTAGGAAGTCCCCCTTCCTAGGAAAATCTGATTCAGAAGTTAAGGAAAAAAAGCCTTCCAAAGATGAAATAATGCGAGACATTATTTCACACTCTACTTCCAAAGAAGAGTACCTCTCCATGATCCAGAAAGAGTTTCCCTATGATTGGTCCACAAAATTGCAGTATTTTGAATACTCTGCAAATAAGCTTTTTCCTGAGATTCAGGAAGAGTTCACCAATCATCATCCGCAATCCACACCTGATTTACTTTGTAGTGAGTCAATCAATGATTGGCTCCAGCCTAACATCTTCCAGGTTAGTCCCGAAGCGTACATGCTCCTTCAACCTACCTGTTATACCCTCGAGGATGCAATTTCTGACCTCCAATGGATGGATTCTGTATCCAGTCATCAGATGAAAGATCAAGAAAGCAGAGCCTCTACATCGTCGGCCCAACAAGAACAGGAAAATCTACTTGGGCCAGAAGCC
>ACF40471
ATGGCCTCCTCCTCATCCAACCGTCAGTTCTCACACAGGAACGTTAACACGTTCTTAACATATCCACACTGTCCAGAAAATCCAGAAATCGTCTGTCAGATGATTTGGGAGCTCGTCGGTCGTTGGACCCCTAAGTATATTGTATGTGCCCGAGAGGCACACAAAGATGGAGATATGCATTTACATGCATTAGTCCAGACAGATAAGCCGGTAAGAATCACTGACTCAAGGTTCTTTGATATCAACGGGTTCCACCCAAACATTCAGAGTGCAAAATCTGTAAACAAAGTCAGGGATTACGTTCTCAAGGAACCTCTGGCTTTCTTTGAGAGAGGTACTTTCATTCCTAGGAAGTCAAGCTTCCTAGGAAATCCTTCCAAGGGGAATTCTGAAAAGAAACCTTCAAAAGATGAAATAATGAGAGAGATTATTTCACACTCCACTTCAAAGCTTGAGTACCTCTCCTTGGTTCGTAAAGAATTCCCCTATGACTGGGCCACTAAATTGCAGTATTTTGAATACTCTGCAAATAAATTGTTTCCTGAGATTCAGGAAGAGTTCATCAGTCCTCATCCACCATCTTCACCTGATCTTCTTTGTAATGAGGCAATCAAAGATTGGCTCCAGCCAAACATCTATCAGGTTAGTCCAGAATCATACATGCTTCTTCAACCAACCTGTTATACCCTCGAAGATGCTATCTCTGACCTTGAATGGATGGATAAATTATCCAGCCAACGGATGAAAGAACAAGAAAGCAGAGCCTCTACATCGTCGGTCCAACAAGAACTGGAAAATCTACTTGGGCCAGAAGCC
>ACF40477
ATGGCCTCCTCCTCATCCAACCGTCAGTTCTCACACAGGAACGCTAACACGTTCCTAACATATCCAAAGTGTCCAGAAAATCCAGAAATCGTCTGTCAGATGATTTGGGAGCTCGTTGGTCGTTGGAACCCTAAGTACATCATATGTGCCCGAGAGGCACACAAAGATGGAGATTTGCATTTACATGCATTAATCCAAACAGAGAAACCGGTAAGAATCACTGACTCAAGGTTCTTTGATATCAACGGGTTCCACCCAAACATTCAGAGTGCAAAATCTGTAAACAAAGTCCGGGATTACATAATCAAGGAACCTCTGGCTTTGTTTGAGAGAGGTACTTTCATTCCTAGGAAATCACCGTTCCTAGGAAAATCTGATTCAGAGGGAAGTTCCAAGAAACCTACCAAAGATGAAATAATGGCAGACATTATTTCTCACTCCACTTCCAAGCAAGAGTACCTCTCTATGATTCAGAAAGCATTCCCCTTTGATTGGGCCACAAAATTGCAGTATTTTGAATACTCTGCAAATAAATTGTTTCCTGAGATTCAGGAAGAGTTCATCAGTCCTCATCCACCATCTTCACCTGATCTTCTTTGTAATGAGTCAATCAAAGATTGGCTCCAGCCAAACATCTATCAGGTTAGTCCAGAATCATACATGCTTCTTCAACCTACCTGTTATACCGTCGAGGATGCTATCTCTGACCTTGAATGGATGGATAAATTATCCAGCCAACAGATGAAAGATCAAGAAAGCAGAGCCTCTACATCGTCGGTCCAACAAGAACTGGAAAATCTACTTGGGCCAGAAGCT
>ACF40474
ATGGCCTCCTCCTCATCCAACCGTCAGTTCTCACACAGGAACGTTAACACGTTCTTAACATATCCACACTGTCCAGAAAATCCAGAAATCGTCTGTCAGATGATTTGGGAGCTCGTCGGTCGTTGGACCCCTAAGTATATTATATGTGCCCGAGAGGCACACAAAGATGGAGATATGCATTTACATGCATTAGTCCAGACAGATAAGCCGGTAAGAATCACTGACTCAAGGTTCTTTGATATCAACGGGTTCCACCCAAACATTCAGAGTGCAAAATCTGTAAACAAAGTCAGGGATTACATTCTCAAGGAACCTCTGGCTCTGTTTGAGAGAGGTACTTTCATTCCTAGGAAGTCAAGCTTCCTAGGAAATTCTTCCAAGGGGAATTCTGAAAAGAAACCTTCAAAAGATGAAATAATGAGAGAGATTATTTCACACTCCACTTCAAAGCTTGAGTACCTCTCCTTGGTTCGTAAAGAATTCCCCTATGACTGGGCCACTAAATTGCAGTATTTTGAATACTCTGCAAATAAATTGTTTCCTGAGATTCAGGAAGAGTTCATCAGTCCTCATCCACCATCTTCACCTGATCTTCTTTGTAATGAGTCAATCAAAGATTGGCTCCAGCCAAACATCTATCAGGTTAGTCCAGAATCATACATGCTTCTTCAACCAACCTGTTATACCCTCGAAGATGCTATCTCTGACCTTGAATGGATGGATAAATTATCCAGCCAACAGATGAAAGCACAAGAAAGCAGAGCCTCTACATCGTCGGTCCAACAAGAACTGGAAAATCTACTTGGGCCAGAAGCC
>ABQ40280
ATGGCCTCCTCCTCATCCAACCGTCAGTTCTCACACAGGAACGCTAATACGTTCCTAACCTATCCAAAGTGTCCAGAAAATCCTGAGATCGCCTGTCAGATGATATGGGAGCTCGTTGTTCGTTGGATTCCCAAATATATTCTATGTGCCCGCGAAGCACATAAAGATGGAAGTTTGCATTTACATGCATTGCTTCAGACAGAGAAGCCGGTAAGGATATCCGACTCAAGGTTCTTTGATATTAATGGGTTTCACCCAAACATTCAGAGTGCCAAGTCAGTAAACAGGGTGAGGGATTACATTCTCAAGGAACCTCTGGCTATGTTTGAGAGAGGTACTTTCATTCCTAGGAAGTCCCCCTTCCTAGGAAAATCTGATTCAGAAGTTAAGGAAAAAAAACCTTCCAAAGATGAAATAATGCGAGACATTATTTCACACTCTACTTCCAAGGAAGAGTACCTCTCCATGATCCAGAAAGAGTTTCCCTATGATTGGGCCACAAAATTGCAGTATTTCGAATACTCTGCAAATAAGCTTTTTCCTGAGATTCAGGAAGAGTTCACCAATCCTCATCCGCAATCCTCACCTGATTTACTTTGTAATGAGTCAATCAATGATTGGCTCCAGCCTAACATCTTCCAGGTCAGTCCCGAAGCTTACATGCTCCTTCAACCTACCTGTTATACCCTCGAGGATGCAATTTCTGACCTCCAATGGATGGATTCTGTATCCAGTCATCAGATGAAAGATCAAGAAAGCAGAGCCTCTACATCGTCGGTCCAACAAGAACTGGAAAATCTACTTGGGCCAGAAGCC
>AEL32040
ATGGCCTCCTCCTCATCCAACCGTCAGTTCTCACACAGGAACGTGAACACGTTCTTAACCTACCCAAAGTGTCCAGAAAATCCTGAAATCGCCTGTCAGATGATCTGGGAGCTCGTTGTTCGTTGGATACCCAAGTATATTGTCTGTGCCCGAGAGGCACACAAAGATGGAAGTTTGCATTTACATGCATTGCTTCAAACAGAGAAGCCGGTAAGAATATCGGACTCAAGGTTCTTTGATATTAATGGGTTTCACCCAAACATTCAGAGTGCCAAGTCAGTAAACAGGGTGAGGGATTACATTCTCAAGGAACCTCTGGCTATGTTTGAGAGAGGTACTTTCATTCCTAGGAAGTCCCCCTTCCTAGGAAAATCTGATTCAGAAGTTAAGGAAAAAAAGCCTTCGAAAGATGAAATAATGCGAGACATTATTTCACACTCTACTTCCAAAGAAGAGTACCTCTCCATGATCCAGAAAGAGTTTCCCTATGATTGGTCCACAAAATTGCAGTATTTTGAATACTCTGCAAATAAGCTTTTTCCTGAGATTCAGGAAGAGTTCACCAATCCTCATCCGCAATCCACACCTGATTTACTTTGTAGTGAGTCAATCAATGATTGGCTCCAGCCTAACATCTTCCAGGTTAGTCCCGAAGCGTACATGCTCCTTCAACCTACCTGTTATACCCTCGAGGATGCAATTTCTGACCTCCAATGGATGGATTCTGTATCCAGTCATCAGATGAAAGATCAAGAAAGCAGAGCCTCTACATCGTCGGCCCAACAAGAACAGGAAAATCTACTTGGGCCAGAAGCC
>AEL32388
ATGGCCTCCTCCTCATCCAACCGTCAGTTCTCACACCGGAACGCTAACACGTTCCTAACCTATCCAAAGTGTCCAGAAAATCCTGAAATCGCCTGTCAGATGATCTGGGAGCTCGTTGTTCGTTGGATTCCCAAGTACATTCTATGTGCCCGGGAGGCACATAAAGATGGAAGTTTGCATTTACATGCATTGCTTCAAACAGAGAAGCCGGTAAGAATATCGGACTCAAGGTTCTTTGATATTAATGGGTTTCACCCAAACATTCAGAGTGCCAAGTCAGTAAACAGGGTTAGGGATTACATCCTCAAGGAACCTCTGGCTATGTTTGAGAGAGGTACTTTCATTCCTAGGAAGTCCCCCTTCCTAGGAAAATCTGATTCAGAAGTTAAAGAAAAAAAGCCTTCCAAAGATGAAATAATGCGAGACATTATTTCACACGCTACTACCAAGGAAGAGTACCTCTCCATGATCCAGAAAGAGCTTCCCTATGATTGGTCCACAAAATTGCAGTATTTTGAATACTCTGCAAATAAGCTTTTTCCTGAGATTCAGGAAGAGTTCACCAATCCTCATCCGCAATCCTCACCTGATTTACTTTGTAATGAGTCAATCAATGATTGGCTCCAGCCTAACATCTTCCAGGTTAGTCCCGAAGCTTACATGCTCCTTCAACCTACCTGTTATACCCTCGAGGATGCAATTTCTGACCTCCAATGGATGGATAATGTATCCAGTCATCAGATGAAAGATCAAGAAAGCAGAGCCTCTACATCGTCGGCCCAACAAGAACAGGAAAATCTACTTGGGCCAGAAGCC
>AEL32382
ATGGCCTCCTCCTCATCCAACCGTCAGTTCTCACACAGGAACGTGAACACGTTCTTAACCTATCCAAAGTGTCCAGAAAATCCTGAAATCGCCTGTCAGATGATCTGGGAGCTCGTTGTTCGTTGGATACCCAAGTATATTGTCTGTGCCCGAGAGGCACACAAAGATGGAAGTTTGCATTTACATGCATTGCTTCAAACAGAGAAGCCGGTAAGAATATCGGACTCAAGGTTCTTTGATATTAATGGGTTTCACCCAAACATTCAGAGTGCCAAGTCAGTAAACAGGGTGAGGGATTACATTCTCAAGGAACCTCTGGCTATGTTTGAGAGAGGTACTTTCATTCCTAGGAAGTCCCCCTTCCTAGGAAAATCTGATTCAGAAGTTAAGGAAAAAAGGCCTTCCAAAGATGAAATAATGCGAGACATTATTTCACACTCTACTTCCAAGGAAGAGTACCTCTCCATGATCCAGAAAGAGTTTCCCTATGATTGGTCCACAAAATTGCAGTATTTTGAATACTCTGCAAATAAGCTTTTTCCTGAGATTCAGGAAGAGTTCACCAATCCTCATCCCCAATCCACACCTGATTTACTTTGTAATGAGTCAATCAATGATTGGCTCCAGCCTAACATCTTCCAGGTTAGTCCCGAAGCTTACATGCTCCTTCAACCTACCTGTTATACCCTCGAGGATGCAATTTCTGACCTCCAATGGATGGATAATGTATCCAGTCATCAGATGAAAGATCAAGAAAGCAGAGCCTCTACATCGTCGGTCCAACAAGAACAGGAAAATCTACTTGGGCCAGAAGCC
>AEL31971
ATGGCCTCCTCCTCATCCAACCGTCAGTTCTCACACAGGAACGCTAATACGTTCCTAACCTATCCAAAGTGTCCAGAAAATCCTGAAATCGCCTGTCAGATGATATGGGAGCTCGTTGTTCGTTGGATTCCCAAATATATTCTATGTGCCCGAGAGGCACATAAAGATGGAAGTTTGCATTTACATGCATTGCTTCAGACAGAGAAGCCGGTAAGGATATCCGACTCAAGGTTCTTTGATATTAATGGGTTTCACCCAAACATTCAGAGTGCCAAGTCAGTAAACAGGGTGAGGGATTACATTCTCAAGGAACCTCTGGCTATGTTTGAGAGAGGTACTTTCATTCCTAGGAAGTCCCCCTTCCTAGGAAAATCTGATTCAGAGGGAAAGGAAAAAAAGCCTTCGAAAGATGAAATAATGAGAGACATTATTTCACACTCTACTTCCAAGGAAGAGTACCTCTCTATGATCCAGAAAGAGTTTCCCTATGATTGGGCCACAAAATTGCAGTATTTTGAATACTCTGCAAATAAGCTTTTTCCTGAAATTCAGGAAGAGTTCACCAATCCTCATCCACCCTCCTCACCTGATTTACTTTGTAATGAGACAATCAATGATTGGCTCCAGCCTAATATCTTCCAGGTCAGTCCCCAAGCTTACATGCTCCTTCAACCTAACTGTTATACCCTCGAAGATGCAATTTCTGACCTCCAATGGATGGATTCTGTATCCAGTCATCAGATGAAAGATCAAGAAAGCAGAGCCTCTACATCGTCGGCCCAACAAGAACCGGAAAATCTACTTGGGCCAGAGGCC
>AEL32385
ATGGCCTCCTCCTCATCCAACCGTCAGTTCTCACACAGGAACGTGAACACGTTCTTAACCTACCCAAAGTGTCCAGAAAATCCTGAAATCGCCTGTCAGATGATCTGGGAGCTCGTTGTTCGTTGGATACCCAAGTATATTGTCTGTGCCCGAGAGGCACACAAAGATGGAAGTTTGCATTTACATGCATTGCTTCAAACAGAGAAGCCGGTAAGAATATCGGACTCAAGGTTCTTTGATATTAATGGGTTTCACCCAAACATTCAGAGTGCCAAGTCAGTAAACAGGGTGAGGGATTACATTCTCAAGGAACCTCTGGCTATGTTTGAGAGAGGTACTTTCATTCCTAGGAAGTCCCCCTTCCTAGGAAAATCTGATTCAGAAGTTAAGGAAAAGAAGCCTTCCAAAGATGAAATAATGCGAGACATTATTTCACACTCTACTTCAAAAGAAGAGTACCTCTCCATGATCCAGAAAGAGTTTCCCTATGATTGGTCCACAAAATTGCAGTATTTTGAATACTCTGCAAATAAGCTTTTTCCTGAGATTCAGGAAGAGTTCACCAATCCTCATCCGCAATCCACACCTGATCTACTTTGTAGTGAGTCAATCAATGATTGGCTCCAGCCTAACATCTTCCAGGTTAGTCCCGAAGCGTACATGCTCCTTCAACCTACCTGTTATACCCTCGAGGATGCAATTTCTGACCTCCAATGGATGGATTCTGTATCCAGTCATCAGATGAAAGATCAAGAAAGCAGAGCCTCTACATCGTCGGCCCAACAAGAACAGGAAAATCTACTTGGGCCAGAAGCC
>ACF40363
ATGGCCTCCTCCTCATCCAACCGTCAGTTCTCACACAGGAACGCTAACACGTTCCTAACCTATCCAAAGTGTCCAGATAATCCTGAAATCGCCAGTCAGATGATCTGGGAGCTCGTCGTTCGTTGGATTCCCAAGTACATTCTATGTGCCCGAGAGGCACATAAAGATGGAAGTTTGCATTTACATGCATTGCTCCAGACAGAGAAGCCGGTAAGGATATCTGACTCAAGGTTCTTTGATATAAATGGGTTTCACCCAAATATTCAGAGTGCCAAGTCAGTTAACCGGGTGAGGGATTACATTCTCAAGGAACCTCTGGCTGTGTTTGAGAGAGGTACTTTCATTCCTAGGAAGTCCCCCTTCCTAGGAAAATCTGATTCAGAGGTAAAGGAAAAAAAACCTTCTAAAGATGAAATAATGCGAGACATTATTTCACACGCTACTTCCAAAGAAGAGTACCTCTCCATGATCCAGAAAGAGCTTCCCTTTGATTGGTCCACAAAATTGCAGTATTTTGAATACTCTGCAAATAAGCTTTTCCCTGAGATTCAGGAAGAGTTCACCAATCCTCATCCACCCTCCTCACCTGATTTACTTTGTAATGAGTCAATCAATGATTGGCTCCAGCCTAACATCTTCCAGGTTAGTCCCGAAGCTTACATGCTCCTTCAACCTACCTGTTATACCCTCGAGGATGCAATTTCTGACCTCCAATGGATGGATTCTCTATCCAGTCATCAGATGAAAGATCAAGAAAGCAGAGCCTCTACATCGTCGGCCCAACAAGAACCGGAAAATCTACTTGGGCCAGAAGCC
>ABQ40162
ATGGCCTCCTCCTCATCAAACCGTCAGTTCTCACACAGGAACGCTAATACGTTCCTAACCTATCCAAAGTGTCCAGAAAATCCTGAAATCGCCTGTCAGATGATATGGGAGCTCGTTGTTCGTTGGATTCCCAAATATATTCTATGTGCCCGCGAGGCACATAAAGATGGAAGTTTGCATTTACATGCATTGCTTCAGACAGAGAAGCCGGTAAGGATATCCGACTCAAGGTTCTTTGATATTAATGGGTTCCACCCAAACATTCAGAGTGCCAAGTCAGTAAACAGGGTGAGGGATTACATTCTCAAGGAACCTCTGGCTATGTTTGAGAGAGGTACTTTCATTCCTAGGAAGTCCCCCTTCCTAGGAAAATCTGATTCAGAAGTTAAGGAAAAAAAACCTTCCAAAGATGAAATAATGCGAGACATTATTTCACACTCTACTTCCAAGGAAGAGTACCTCTCCATGATCCAGAAAGAGTTTCCCTATGATTGGGCCACAAAATTGCAGTATTTCGAATACTCTGCAAATAAGCTTTTTCCTGAGATTCAGGAAGAGTTCACCAATCCTCATCCGCAATCCTCACCTGATTTACTTTGTAATGAGTCAATCAATGATTGGCTCCAGCCTAACATCTTCCAGGTCAGTCCCGAAGCTTACATGCTCCTTCAACCTACCTGTTATACCCTCGAGGATGCAATTTCTGACCTCCAATGGATGGATTCTGTATCCAGTCATCAGATGAAAGATCAAGAAAGCAGAGCCTCTACATCGTCGGCCCAACAAGAACAGGAAAATCTACTTGGGCCAGAAGCC
>ACF40360
ATGGCCTCCTCCTCATCCAACCGTCAGTTCTCACACAGGAACGTTAACACGTTCTTAACCTATCCAAAGTGTCCAGAAAATCCTGAAATTGCCTGTCAGATGATCTGGGAGCTCGTTGTTCGTTGGATACCCAAGTATATTGTATGTGCCCGAGAGGCACACAAAGATGGAAGTTTGCATTTACATGCATTGCTTCAAACGGAGAAGCCGGTAAGAATATCGGACTCAAGGTTCTTTGATATTAATGGGTTTCACCCAAACATTCAGAGTGCCAAGTCCGTAAACAGGGTGAGGGATTACATTCTCAAGGAACCTCTGGCTATGTTTGAGAGAGGTACTTTCATTCCTAGGAAGTCCCCCTTCCTAGGAAAATCTGATTCAGAAGTTAAGGAAAAAAAGCCTTCCAAAGATGAAATAATGCGAGACATTATTTCACACTCTACTTCCAAGGAAGAGTACCTCTCCATGATCCAGAAAGAGTTTCCCTATGATTGGTCCACAAAATTGCAGTATTTTGAATACTCTGCAAATAAGCTTTTTCCTGAGATTCAGGAAGAGTTCACCAATCCTCATCCCCAATCCACACCTGATTTACTTTGTAATGAGTCAATCAATGATTGGCTCCAGCCTAACATCTTCCAGGTTAGTCCCGAAGCTTACATGCTCCTTCAACCTACCTGTTATACCCTCGAGGATGCAATTTCTGACCTCCAATGGATGGATTCTGTATCCAGTCATCAGATGAAAGATCAAGAAAGCAGAGCCTCTACATCGTCGGCCCAACAAGAACAGGAAAATCCACTTGGGCAAGAAGCC
>ACF40366
ATGGCCTCCTCCTCATCCAACCGTCAGTTCTCACACAGGAACGCTAACACGTTCCTAACCTATCCAAAGTGTCCAGAAAATCCTGAAATCGCCTGTCAGATGATCTGGGAGCTCGTCGTTCGTTGGATTCCCAAGTACATTCTATGTGCCCGAGAGGCACATAAAGATGGAAGTTTGCATTTACATGCATTGCTCCAGACAGAGAAGCCGGTAAGGATATCTGACTCAAGGTTCTTTGATATAAATGGGTTTCACCCAAATATTCAGAGTGCCAAGTCAGTTAACCGGGTGAGGGATTACATTCTCAAGGAACCTCTGGCTGTGTTTGAGAGAGGTACTTTCATTCCTAGGAAGTCCCCCTTCCTAGGAAAATCTGATTCAGAGGTAAAGGAAAAAAAGCCTTCTAAAGATGAAATAATGCGAGACATTATTTCACACGCTACTTCCAAAGAAGAGTACCTCTCCATGATCCAGAAAGAGCTTCCCTTTGATTGGTCCACAAAATTGCAGTATTTTGAATACTCTGCAAATAAGCTTTTCCCTGAGATTCAGGAAGAGTTCACCAATCCTCATCCACCCTCCTCACCTGATTTACTTTGTAATGAGTCAATCAATGATTGGCTCCAGCCTAACATCTTCCAGGTTAGTCCCGAAGCTTACATGCTCCTTCAACCTACCTGTTATACCCTCGAGGATGCAATTTCTGACCTCCAATGGATGGATTCTCTATCCAGTCATCAGATGAAAGATCAAGAAAGCAGAGCCTCTACATCGTCGGCCCAACAAGAACCGGAAAATCTACTTGGGCCAGAAGCC
>AEL32022
ATGGCCTCCTCCTCATCCAACCGTCAGTTCTCACACAGGAACGTGAACACGTTCTTAACCTACCCAAAGTGTCCAGAAAATCCTGAAATCGCCTGTCAGATGATCTGGGAGCTCGTTGTTCGTTGGATACCCAAGTATATTGTCTGTGCCCGAGAGGCACACAAAGATGGAAGTTTGCATTTACATGCATTGCTTCAAACAGAGAAGCCGGTAAGAATATCGGACTCAAGGTTCTTTGATATTAATGGGTTTCACCCAAACATTCAGAGTGCCAAGTCAGTAAACAGGGTGAGGGATTACATTCTCAAGGAACCTCTGGCTATGTTTGAAAGAGGTACTTTCATTCCTAGGAAGTCCCCCTTCCTAGGAAAATCTGATTCAGAGGTTAAGGAAAAAAAGCCTTCCAAAGATGAAATAATGCGAGACATTATTTCACACTCTACTTCCAAGGAAGAGTACCTCTCCATGATCCAGAAAGAGTTTCCCTATGATTGGTCCACAAAATTGCAGTATTTTGAATACTCTGCAAATAAGCTTTTTCCTGAGATTCAGGAAGAGTTCACCAATCCTCATCCGCAATCCACACCTGATTTACTTTGTAGTGAGTCAATCAATGATTGGCTCCAGCCTAACATCTTCCAGGTTAGTCCCGAAGCGTACATGCTCCTTCAACCTACCTGTTATACCCTCGAGGATGCAATTTCTGACCTCCAATGGATGGATTCTGTATCCAGTCATCAGATGAAAGATCAAGAAAGCAGAGCCTCTACATCGTCGGCCCAACAAGAACAGGAAAATCTACTTGGGCCAGAAGCC
>AEL32025
ATGGCCTCCTCCTCATCCAACCGTCAGTTCTCACACAGGAACGTTAACACGTTCTTAACCTACCCAAAGTGTCCAGAAAATCCTGAAATCGCCTGTCAGATGATCTGGGAGCTCGTTGTTCGTTGGATACCCAAGTATATTGTCTGTGCCCGAGAGGCACACAAAGATGGAAGTTTGCATTTACATGCATTGCTTCAAACAGAGAAGCCGGTAAGAATATCAGACTCAAGGTTCTTTGATATTAATGGGTTTCACCCAAACATTCAGAGTGCCAAGTCAGTAAACAGGGTGAGGGATTACATTCTCAAGGAACCTCTGGCTATGTTTGAGAGAGGTACTTTCATTCCTAGGAAGTCCCCCTTCCTAGGAAAATCTGATTCAGAAGTTAAGGAAAAAAAGCCTTCCAAAGATGAAATAATGCGAGACATTATTTCACACTCTACTTCCAAAGAAGAGTACCTCTCCATGATCCAGAAAGAGTTTCCCTATGATTGGTCCACAAAATTGCAGTATTTTGAATACTCTGCAAATAAGCTTTTTCCTGAGATTCAGGAAGAGTTCACCAATCCTCATCCGCAATCCACACCTGATTTACTTTGTAGTGAGTCAATCAATGATTGGCTCCAGCCTAACATCTTCCAGGTTAGTCCCGAAGCGTACATGCTCCTTCAACCTACCTGTTATACCCTCGAGGATGCAATTTCTGACCTCCAATGGATGGATTCTGTATCCAGTCATCAGATGAAAGATCAAGAAAGCAGAGCCTCTACATCGTCGGCCCAACAAGAACAGGAAAATCTACTTGGGCCAGAAGCC
>ABQ40133
ATGGCCTCCTCCTCATCCAACCGTCAGTTCTCACACCGGAACGCTAACACGTTCCTCACCTATCCTAAGTGTCCAGAAAATCCTGAAATCGCCTGTCAGATGATCTGGGAGCTCGTTGTTCGTTGGATTCCCAAGTACATTCTATGTGCCCGGGAGGCACATAAAGATGGAAGTTTGCATTTACATGCATTGCTTCAAACAGAGAAGCCGGTAAGAATATCGGACTCAAGGTTCTTTGATATTAATGGGTTTCACCCAAACATTCAGAGTGCCAAGTCAGTAAACAGGGTGAGGGATTACATCCTCAAGGAACCTCTGGCCATGTTTGAGAGAGGTACTTTCATTCCTAGGAAGTCCCCCTTCCTAGGAAAATCTGATTCCGAAGTTAAGGAAAAAAAGCCTTCCAAAGATGAAATAATGCGAGACATTATTTCACACTCTACTACCAAGGAAGAGTACCTCTCCATGATCCAGAAAGAGCTTCCCTATGATTGGTCCACAAAATTGCAGTATTTTGAATACTCTGCAAATAAGCTTTTTCCTGAGATTCAGGAAGAGTTCACCAATCCTCATCCGCAATCCTCACCTGATTTACTTTGTAATGAGTCAATCAATGATTGGCTCCAGCCTAACATCTTCCAGGTTAGTCCCGAAGCTTACATGCTCCTTCAACCTACCTGTTATACCCTAGAGGATGCAATTTCTGACCTCCAATGGATGGATAATGTATCCAGTCATCAGATGAAAGATCAAGAAAGCAGAGCCTCTACATCGTCGGCCCAACAAGAACAGGAAAATCTACTTGGGCCAGAAGCC
>AEL32028
ATGGCCTCCTCCTCATCCAACCGTCAGTTCTCACACAGGAACGTTAACACGTTCTTAACCTACCCAAAGTGTCCAGAAAATCCTGAAATCGCCTGTCAGATGATCTGGGAGCTCGTTGTTCGTTGGATACCCAAGTATATTGTCTGTGCCCGAGAGGCACACAAAGATGGAAGTTTGCATTTACATGCATTGCTTCAAACAGAGAAGCCGGTAAGAATATCGGACTCAAGGTTCTTTGATATTAATGGGTTTCACCCAAACATTCAGAGTGCCAAGTCAGTAAACAGGGTGAGGGATTACATTCTCAAGGAACCTCTGGCTGTGTTTGAGAGAGGTACTTTCATTCCTAGGAAGTCCCCCTTCCTAGGAAAATCTGATTCAGAAGTTAAGGAAAAAAAGCCTTCCAAAGATGAAATAATGCGAGACATTATTTCACACTCTACTTCCAAAGAAGAGTACCTCTCCATGATCCAGAAAGAGTTTCCCTATGATTGGTCCACAAAATTGCAGTATTTTGAATACTCTGCAAATAAGCTTTTTCCTGAGATTCAGGAAGAGTTCACCAATCCTCATCCGCAATCCACACCTGATTTACTTTGTAGTGAGTCAATCAATGATTGGCTCCAGCCTAACATCTTCCAGGTTAGTCCCGAAGCGTACATGCTCCTTCAACCTACCTGTTATACCCTCGAGGATGCAATTTCTGACCTCCAATGGATGGATTCTGTATCCAGTCATCAGATGAAAGATCAAGAAAGCAGAGCCTCTACATCGTCGGCCCAACAAGAACAGGAAAATCTACTTGGGCCAGAAGCC
>ABQ40139
ATGGCCTCCTCCTCATCCAACCGTCAGTTCTCACACCGGAACGCTAACACGTTCCTCACCTATCCAAAGTGTCCAGAAAATCCTGAAATCGCCTGTCAGATGATCTGGGAGCTCGTTGTTCGTTGGATTCCGAAGTACATTCTATGTGCCCGAGAGGCACATAAAGATGGAAGTTTGCATTTACATGCTTTGCTTCAAACAGAGAAGCCGGTAAGAATATCGGACTCAAGGTTCTTTGATATTAATGGGTTTCACCCAAACATTCAGAGTGCCAAGTCAGTAAACAGGGTGAGGGATTACATCCTCAAGGAACCTCTGGCTATGTTTGAGAGAGGTACTTTCATTCCTAGGAAGTCCCCCTTCCTAGGAAAATCTGATTCAGAAGTTAAGGAAAAAAAACCTTCCAAAGATGAAATAATGAGAGACATTATTTCACACTCTACTACCAAGGAAGAGTACCTCTCCATGATCCAGAAAGAGCTTCCCTATGATTGGTCCACAAAATTGCAGTATTTTGAATACTCTGCAAATAAGCTTTTTCCTGAGATTCAGGAAGAATTCACCAATCCTCATCCGCAATCCTCACCCGATTTACTTTGTAATGAGTCAATCAATGATTGGCTCCAGCCTAACATCTTCCAGGTTAGTCCCGAAGCTTACATGCTCCTTCAACCTACCTGTTATACCCTCGAGGATGCAATTTCTGACCTCCAATGGATGGATAATGTATCCAGTCATCAGATGAAAGATCAAGAAAGCAGAGCCTCTACATCGTCGGCCCAACAAGAACAGGAAAATCTACTTGGGCCAGAAGCC
>AAK73469
ATGGCCTCCTCCTCATCCAACCGTTCGTTCTTACACAGGAATGCAAACACATTCCTCACATATCCACACTGTCCAGAAAATCCAGAAATCATCAGTCAGAAACTATGGGATCTCGTCGCTCGTTGGAATCCTCTGTACATCGTATGTGCCCGAGAGGCACATCGTGATGGAAATATGCACTTACATGCATTACTACAGACGGATAAACCAGTGAGGACGACCGATGCCAGGATTTTCGACATAGAAGGATTCCACCCAAACATTCAGAGTGCTAAGTCCGTAAACAAGGTACGCGACTACATTCTCAAGGAACCACTGGCAGTATTTGAGAGAGGTACTTTCATTCCTCGGAAGTCATGCTTCCAAGGAAATACTCCCCCC---TTCCCGAAAAAAAACCCAAACAAAGATGAAATAATGGCACACATTATTTCTCACGCCACTTCCAAGCAAGAGTACCTCTGCTTGGTTCGGAAGGAATTCCCTTACGACTGGGCCACCAAATTGCAGTATTTCGAATACTCTGCAAACAAACTCTTTCCTGACATTCAGGAAGAGTTCATCAGTCCTCATCCACCCTCTTCACCTGATCTGCTTTGTAATGAGTCAATCAAAGATTGGCTCCAGCCTAACATCTATCAGGTCAGTCCCGAAGCATACATGCTTCTTCAACCTACCTGTTATACCGTCGATGAAGCAATTTCAGATCTAACATGGATGGATAACTTATCCAGCCAGCAGATGAAGGATCAAGAAAGCAGAGCCTCTACATCGTCGGTCCAACAAGGACAGGGAAATCTACTTGGGCCAGAAGTT
>AAK73461
ATGGCCTCCTCCTCATCCAACCGTCAGTTCTCACACAGGAACGTTAACACGTTCTTAACATATCCACACTGTCCAGAAAATCCAGAAATCGTCTGTCAGATGATTTGGGAGCTCGTTGGTCGTTGGACCCCGAAGTATATCATATGTGCCCAAGAGGCACATAGAGACGGAGATATGCATTTACATGCATTACTCCAGACAGAGAAACCGGTAAGAATCACTGACTCAAGGTTCTTTGATATCGAAGGGTTCCACCCAAACATTCAGAGTGCAAAATCAGTAAACAAGGTCAGGGATTACATTCTCAAGGAACCCCTGGCTGTGTTTGAGAGAGGTACTTTCATTCCTAGGAAGTCAAGCTTCCAAGGAAATCCTTCCAAGGGAAATTCTGAAAAGAAACCTTCCAAAGATGAAATAATGAGAGAGATTATTTCACACTCCACTTCAAAGCTAGAGTACCTCTCTATGATTCGTAAAGAGTTCCCCTATGACTGGGCCACAAAATTGCAGTATTTTGAATACTCTGCAAATAAATTGTTCCCTGAGATTCAGGAAGAATTCATCAGTCCTCATCCACCCTCTTCACCTGATCTTCTTTGTAATGAGTCAATCAAAGATTGGCTCCAGCCTAACATCTTTCAGGTTAGTCCCGAATCATATATGCTTCTTCAACCTACCTGTTACACCCTCGAAGATGCTATCTCTGACCTTGAATGGATGGATAAATTATCCAGCCAACAGATGAAGGATCAAGAAAGCAGAGCCTCTACATCGTCGGTCCAACAAGAACTGGGAAATCTACTTGGGCCAGAAGCT
>AAK73465
ATGGCCTCCTCCTCATCCAACCGTCAGTTCTCACACAGGAACGTTAACACGTTCTTAACATATCCACACTGTCCAGAAAATCCAGAAATCGTCTGTCAGATGATTTGGGAGCTCGTCGGTCGTTGGACCCCTAAGTATATTATATGTGCCCGAGAGGCACACAAAGATGGAGATATGCATTTACATGCATTAGTCCAGACAGATAAGCCGGTAAGAATCACTGACTCAAGGTTCTTTGATATCAACGGGTTCCACCCAAACATTCAGAGTGCAAAATCTGTAAACAAAGTCAGGGATTACATTCTCAAGGAACCTCTGGCTTTGTTTGAGAGAGGTACTTTCATTCCCAGGGAGTCAAGCTTCCTAGGAAATCCTTCCAAGGGGAATTCTGAAAAGAAACCTTCAAAAGATGAAATAATGAGAGAGATTATTTCACACTCCACTTCAAAGCTTGAGTACCTCTCCTTGGTTCGTAAAGAATTCCCCTATGACTGGGCCACAAAATTGCAGTATTTTGAATACTCTGCAAATAAATTGTTTCCTGAGATTCAGGAAGAGTTCATCAGTCCTCATCCACCATCTTCACCTGATCTTCTTTGTAATGAGTCAATCAAAGATTGGCTCCAGCCAAACATCTATCAGGTTAGTCCAGAATCATATATGCTTCTTCAACCAACCTGTTATACCCTCGAAGATGCTATCTCTGACCTTGAATGGATGGATAAATTATCCAGCCAACAGATGAAAGAACAAGAAAGCAGAGCCTCTACATCGTCGGTCCAACAAGAACTGGAAAATCTACTTGGGCCAGAAGCC
>ACF40357
ATGGCCTCCTCCTCATCCAACCGTCAGTTCTCACACAGGAACGCTAACACGTTCCTAACCTATCCAAAGTGTCCAGAAAATCCTGAAATCGCCTGTCAGATGATCTGGGAGCTCGTCGTTCGTTGGATTCCCAAGTACATTCTATGTGCCCGAGAGGCACATAAAGATGGAAGTTTGCATTTACATGCATTGCTCCAAACAGAGAAGCCGGTAAGGATATCTGACTCAAGGTTCTTTGATATAAATGGGTTTCACCCAAATATTCAGAGTGCGAAGTCAGTTAACCGGGTGAGGGATTACATTCTCAAGGAACCTCTGGCTGTGTTTGAGAGAGGTACTTTCATTCCTAGGAAGTCCCCCTTCCTAGGAAAATCTGATTCAGAGGTAAAG---AAAAAAGCCTTCAAAGATGAAATAATGCGAGACATTATTTCACACGCTACTTCCAAAGAAGAGTACCTCTCCATGATCCAGAAAGAGCTTCCCTTTGATTGGTCCACAAAATTGCAGTATTTTGAATACTCTGCAAATAAGCTTTTCCCTGAGATTCAGGAAGAGTTCACCAATCCTCATCCACCCTCCTCACCTGATTTACTTTGTAATGAGTCAATCAATGATTGGCTCCAGCCTAACATCTTCCAGGTTAGTCCCGAAGCTTACATGCTCCTTCAACCTACCTGTTATACCCTCGAGGATGCAATTTCTGACCTCCAATGGATGGATTCTCTATCCAGTCATCAGATGAAAGATCAAGAAAGCAGAGCCTCTACATCGTCGGCCCAACAAGAACCGGAAAATCTACTTGGGCCAGAAGCC
>ACF40354
ATGGCCTCCTCCTCATCCAACCGTCAGTTCTCACACAGGAACGCTAACACGTTCCTAACCTATCCAAAGTGTCCAGAAAATCCTGAAATCGCCTGTCAGATGATCTGGGAGCTCGTCGTTCGTTGGATTCCCAAGTATATTCTATGTGCCCGAGAGGCACATAAAGATGGAAGTTTGCATTTACATGCATTGCTTCAGACAGAGAAGCCGGTAAGGATATCTGACTCAAGGTTCTTTGATATAAATGGGTTTCACCCAAATATTCAGAGTGCGAAGTCAGTTAACAGAGTGAGGGATTACATTCTCAAGGAACCTCTGGCTGTGTTTGAGAGAGGTACTTTCATTCCTAGGAAGTCCCCCTTCCTAGGAAAATCTGATTCAGAGGTAAAGGAAAAAAAGCCTTCTAAAGATGAAATAATGCGAGACATTATTTCACACGCTACTTCCAAAGAAGAGTACCTCTCCATGATCCAGAAAGAGCTTCCCTTTGATTGGTCCACAAAATTGCAGTATTTTGAATACTCTGCAAATAAGCTTTTTCCTGAGATTCAGGAAGAGTTCACCAATCCTCATCCACCCTCCTCACCTGATTTACTTTGTAATGAGTCAATCAATGATTGGCTCCAGCCTAACATCTTCCAGGTTAGTCCCGAAGCTTACATGCTCCTTCAACCTACCTGTTATACCCTCGAGGATGCAATTTCTGACCTCCAATGGATGGATTCTGTATCCAGTCATCAGATGCAAGATCAAGAAAGCAGAGCCTCTACATCGTCGGCCCAACAAGAACCGGAAAATCCACTTGGGCCAGAAGCC
>ACZ04276
ATGGCCTCCTCCTCATCCAACCGTCAGTTCTCACACAGGAACGTTAACACGTTCTTAACCTATCCAAAGTGTCCAGAAAATCCTGAAATCGCCTGTCAGATCATCTGGGAGCTCGTTGTTCGTTGGATACCCAAGTACATTATATGTGCCCGAGAGGCACATAAAGATGGAAGTTTGCATTTACATGCATTGGTTCAGACAGAGAAGCCGGTAAGAATATCGGACTCAAGGTTCTTTGATATAAATGGGTTTCACCCAAATATTCAGAGTGCCAAGTCCGTTAACAGGGTGAGGGATTACATTCTCAAGGAACCTCTGGCTATGTTTGAGAGAGGTACTTTCATTCCTAGGAAGTCCCCCTTCCTAGGAAAATCTGATTCAGAGGTAAAGGAAAAAAAGCCTTCCAAAGATGAAATAATGCGAGACATTATTTCACACTCTACTTCCAAAGAAGAGTACCTCTCTATGATCCAGAAAGAGTTTCCCTATGATTGGTCCACAAAATTGCAGTATTTTGAATACTCTGCAAATAAGCTTTTTCCTGAGATTCAGGAAGAGTTCACCAATCCTCATCCACCATCCTCACCTGATTTGCTCTGTAACGAGTCAATCAATGATTGGCTCCAGCCCAACATCTTCCAGGTCAGTCCCGAAGCTTACATGCTCCTTCAACCTACCTGTTATACCCTCGAGGATGCAATCTCTGACCTCCAATGGATGGATTCTGTATCCAGTCATCAGATGAAAGATCAAGAAAGCAGAGCCTCTACATCGTCGGCCCAACAAGAACCGGAAAATCTACTTGGGCCAGAAGCC
>ACZ04270
ATGGCCTCCTCCTCATCCAACCGTCAGTTCTCACACAGGAACGCTAACACGTTCCTAACCTATCCAAAGTGTCCAGAAAATCCTGAAATCGCCTGTCAGATGATCTGGGAGCTCGTCGTTCGTTGGATTCCCAAGTATATTCTATGTGCCCGAGAGGCACATAAAGATGGAAGTTTGCATTTACATGCATTGCTTCAGACAGAGAAGCCGGTAAGGATATCTGACTCAAGGTTCTTTGATATAAATGGGTTTCACCCAAATATTCAGAGTGCGAAGTCAGTTAACAGAGTGAGGGATTACATTCTCAAGGAACCTCTGGCTGTGTTTGAGAGAGGTACTTTCATTCCTAGGAAGTCCCCCTTCCTAGGAAAATCTGATTCAGAGGTAAAGGAAAAAAAGCCTTCTAAAGATGAAATAATGCGAGACATTATTTCACACGCTACTTCCAAAGAAGAGTACCTCTCCATGATCCAGAAAGAGCTTCCCTTTGATTGGTCCACAAAATTGCAGTATTTTGAATACTCTGCAAATAAGCTTTTTCCTGAGATTCAGGAAGAGTTCACCAATCCTCATCCACCCTCCTCACCTGATTTACTTTGTAATGAGTCAATCAATGATTGGCTCCAGCCTAACATCTTCCAGGTTAGTCCCGAAGCTTACATGCTCCTTCAACCTACCTGTTATACCCTCGAGGATGCAATTTCTGACCTCCAATGGATGGATTCTGTATCCAGTCATCAGATGCAAGATCAAGAAAGCAGAGCCTCTACATCGTCGGCCCAACAAGAACCGGAAAATCTACTTGGGCCAGAAGCC
>ACZ04273
ATGGCCTCCTCCTCATCCAACCGTCAGTTCTCACACAGGAACGCTAACACGTTCCTAACCTATCCAAAGTGTCCAGAAAATCCTGAAATCGCCTGTCAGATGATCTGGGAGCTCGTCGTTCGTTGGATTCCCAAGTATATTCTATGTGCCCGAGAGGCACATAAAGATGGAAGTTTGCATTTACATGCATTGCTTCAGACAGAGAAGCCGGTAAGGATATCTGACTCAAGGTTCTTTGATATAAATGGGTTTCACCCAAATATTCAGAGTGCGAAGTCAGTTAACAGAGTGAGGGATTACATTCTCAAGGAACCTCTGGCTGTGTTTGAGAGAGGTACTTTCATTCCTAGGAAGTCCCCCTTCCTAGGAAAATCTGATTCAGAGGTAAAGGAAAAAAAGCCTTCTAAAGATGAAATAATGCGAGACATTATTTCACACGCTACTTCCAAAGAAGAGTACCTCTCCATGATCCAGAAAGAGCTTCCCTTTGATTGGTCCACAAAATTGCAGTATTTTGAATACTCTGCAAATAAGCTTTTTCCTGAGATTCAGGAAGAGTTCACCAATCCTCATCCACCCTCCTCACCTGATTTACTTTGTAATGAGTCAATCAATGATTGGCTCCAGCCTAACATCTTCCAGGTTAGTCCCGAAGCTTACATGCTCCTTCAACCTACCTGTTATACCCTCGAGGATGCAATTTCTGACCTCCAATGGATGGATTCTGTATCCAGTCATCAGATGCAAGATCAAGAAAGCAGAGCCTCTACATCGTCGGCCCAACAAGAACCGGAAAATCTACTTGGGCCAGAAGCC
>ACF40351
ATGGCCTCCTCCTCATCCAACCGTCAGTTCTCACACAGGAACGCTAACACGTTCCTAACCTATCCAAAGTGTCCAGAAAATCCTGAAATCGCCTGTCAGATGATCTGGGAGCTCGTCGTTCGTTGGATTCCCAAGTACATTCTATGTGCCCGAGAGGCACATAAAGATGGAAGTTTGCATTTACATGCATTGCTCCAGACAGAGAAGCCGGTAAGGATATCTGACTCAAGGTTCTTTGATATAAATGGGTTTCACCCAAATATTCAGAGTGCCAAGTCAGTTAACCGGGTGAGGGATTACATTCTCAAGGAACCTCTGGCTGTGTTTGAGAGAGGTACTTTCATTCCTAGGAAGTCCCCCTTCCTAGGAAAATCTGATTCAGAGGTAAAGGAAAAAAAGCCTTCTAAAGATGAAATAATGCGAGACATTATTTCACACGCTACTTCAAAAGAAGAGTACCTCTCCATGATCCAGAAAGAGCTTCCCTTTGATTGGTCCACAAAATTGCAGTATTTTGAATACTCTGCAAATAAGCTTTTCCCTGAGATTCAGGAAGAGTTCACCAATCCTCATCCACCCTCCTCACCTGATTTACTTTGTAATGAGTCAATCAATGATTGGCTCCAGCCTAACATCTTCCAGGTTAGTCCCGAAGCTTACATGCTCCTTCAACCTACCTGTTATACCCTCGAGGATGCAATTTCTGACCTCCAATGGATGGATTCTCTATCCAGTCATCAGATGAAAGATCAAGAAAGCAGAGCCTCTACATCGTCGGCCCAACAAGAACCGGAAAATCTACTTGGGCCAGAAGCC
>ACZ04279
ATGGCCTCCTCCTCATCCAACCGTCAGTTCTCACACAGGAACGCTAACACGTTCCTAACCTATCCAAAGTGTCCAGAAAATCCTGAAATCGCCTGTCAGATGATCTGGGAGCTCGTCGTTCGTTGGATTCCCAAGTACATTCTATGTGCCCGAGAGGCACATAAAGATGGAAGTTTGCATTTACATGCATTGCTCCAGACAGAGAAGCCGGTAAGGATATCTGACTCAAGGTTCTTTGATATAAATGGGTTTCACCCAAATATTCAGAGTGCCAAGTCAGTTAACCGAGTGAGGGATTACATTCTCAAGGAACCTCTGGCTGTGTTTGAGAGAGGTACTTTCATTCCTAGGAAGTCCCCCTTCCTAGGAAAATCTGATTCAGAGGTAAAGGAAAAAAAGCCTTCTAAAGATGAAATAATGCGAGACATTATTTCACACGCTACTTCCAAAGAAGAGTACCTCTCCATGATCCAGAAAGAGCTTCCCTTTGATTGGTCCACAAAATTGCAGTATTTTGAATACTCTGCAAATAAGCTTTTCCCTGAGATTCAGGAAGAGTTCACCAATCCTCATCCACCCTCCTCACCTGATTTACTTTGTAATGAGTCAATCAATGATTGGCTCCAGCCTAACATCTTCCAGGTTAGTCCCGAAGCTTACATGCTCCTTCAACCTACCTGTTATACCCTCCAGGATGCAATTTCTGACCTCCAATGGATGGATTCTCTATCCAGTCATCAGATGAAAGATCAAGAAAGCAGAGCCTCTACATCGTCGGCCCAACAAGAACCGGAAAATCTACTTGGGCCAGAAGCC
>AEL32244
ATGGCCACCTCCTCATCCAACCGTCAGTTCTCACACAGGAACGCTAACACGTTCCTAACCTATCCAAAGTGTCCAGAAAATCCTGAAATCGCCTGTCAGATGATCTGGGAGCTCGTTGTTCGTTGGATTCCCAAGTACATTCTATGTGCCCGAGAGGCACATAAAGATGGAAGTTTGCATTTACATGCATTGCTTCAAACAGAGAAGCCGGTAAGGATATCTGACTCAAGGTTCTTTGATATAAATGGGTTTCACCCAAACATTCAGAGTGCCAAGTCAGTTAACAGGGTGAGGGATTACATCCTCAAGGAACCTCTGGCTGTGTTTGAGAGAGGTACTTTCATTCCTAGGAAGTCCCCCTTCCTAGGAAAATCTGATTCAGAGGTAAAGGAAAAAAAGCCTTCTAAAGATGAAATAATGCGAGACATTATTTCACACGCTACTTCCAAAGAAGAGTACCTCTCCATGATCCAGAAAGAGCTTCCCTTTGATTGGTCAACAAAATTGCAGTATTTTGAATACTCTGCAAATAAGCTTTTTCCTGAGATTCAGGAAGAGTTCACCAATCCTCATCCACCCTCCTCACCTGATTTACTTTGTAATGAGTCAATCAATGATTGGCTCCAGCCTAACATCTTCCAGGTTAGTCCCGAAGCTTACATGCTCCTTCAACCTACCTGTTATACCCTCGAGGATGCAATTTCTGACCTCCAATGGATGGATTCTGTATCCAGTCATCAGATGAAAGATCAAGAAAGCAGAGCCTCTACATCGTCGGCCCAACAAGAACTGGAAAATCTACTTGGGCCAGAAGCC
>AEL32247
ATGGCCTCCTCCTCATCGAACCGTCAGTTCTCACACAGGAACGCTAACACGTTCCTAACCTATCCAAAGTGTCCAGAAAATCCTGAAATCGCCTGTCAGATGATCTGGGAGCTCGTCGTTCGTTGGATTCCCAAGTACATTCTATGTGCCCGAGAGGCACATAAAGATGGAAGTTTGCATTTACATGCATTGCTCCAGACAGAGAAGCCGGTAAGGATATCTGACTCAAGGTTCTTTGATATAAATGGGTTCCACCCAAATATTCAGAGTGCCAAGTCAGTTAACCGGGTGAGGGATTACATTCTCAAGGAACCCCTGGCTGTGTTTGAGAGAGGTACTTTCATTCCTAGGAAGTCCCCCTTCCTAGGAAAATCTGATTCAGAGGTAAAGGAAAAAAAGCCTTCTAAAGATGAAATAATGCGAGACATTATTTCACACGCTACTTCCAAAGAAGAGTACCTCTCCATGATCCAGAAAGAGCTTCCCTTTGATTGGTCCACAAAATTGCAGTATTTTGAATACTCTGCAAATAAGCTTTTCCCTGAGATTCAGGAAGAGTTCACCAATCCTCATCCACCCTCCTCACCTGATTTACTTTGTAATGAGTCAATCAATGATTGGCTCCAGCCTAACATCTTCCAGGTTAGTCCCGAAGCTTACATGCTCCTTCAACCTACCTGTTATACCCTCGAGGATGCAATTTCTGACCTCCAATGGATGGATTCTCTATCCAGTCATCAGATGAAAGATCAAGAAAGCAGAGCCTCTACATCGTCGGCCCAACAAGAACCGGAAAATCTACTTGGGCCAGAAGCC
>AEL32241
ATGGCCTCCTCCTCATCCAACCGTCTGTTCTCACACCGGAACGCTAACACGTTCCTAACCTATCCAAAGTGTCCAGAAAATCCTGAAATCGCCTGTCAGATGATCTGGGAGCTCGTTGTTCGTTGGATTCCCAAGTACATTCTATGTGCCCGAGAGGCACATAAAGATGGAAGTTTGCATTTACATGCATTGCTTCAAACAGAGAAGCCGGTAAGGATATCTGACTCAAGGTTCTTTGATATAAATGGGTTTCACCCAAACATTCAGAGTGCCAAGTCAGTTAACAGGGTGAGGGATTACATCCTCAAGGAACCTCTGGCTGTGTTTGAGAGAGGTACTTTCATTCCTAGGAAGTCCCCCTTCCTAGGAAAATCTGATTCAGAGGTAAAGGAAAAAAAGCCTTCTAAAGATGAAATAATGCGAGACATTATTTCACACTCTACTTCCAAAGAAGAGTACCTCTCCATGATCCAGAAAGAGCTTCCCTTTGATTGGTCCACAAAATTGCAGTATTTTGAATACTCTGCAAATAAGCTTTTTCCTGAGATTCAGGAAGAGTTCACCAATCCTCATCCACCATCCTCACCTGATTTGCTGTGTAATGAGTCAATCAATGATTGGCTCCAGCCTAACATCTTCCAGGTTAGTCCCGAAGCTTACATGCTCCTTCAACCTACCTGTTATACCCTCGAGGATGCAATTTCTGACCTCCAATGGATGGATTCTGTATCCAGTCATCAGATGAAAGATCAAGAAAGCAGAGCCTCTACATCGTCGGCCCAACAAGAACTGGAAAATCTACTTGGGCCAGAAGCC
>AEL32124
ATGGCCTCCTCCTCATCCAACCGTCAGTTCTCACACAGGAACGCTAACACGTTCCTAACCTATCCAAAGTGCCCAGAAAATCCTGAAATCGCCTGCCAGATGATCTGGGAGCTCGTTGTTCGTTGGATTCCCAAATATATTCTATGTGCCCGAGAGGCACATAAAGATGGAAGTTTGCATTTACATGCATTGCTTCAGACAGAGAAGCCGGTAAGGATATCTGACTCAAGGTTCTTTGATATAAATGGGTTTCACCCAAATATTCAGAGTGCCAAGTCAGTTAACAGGGTGAGGGATTACATTCTCAAGGAACCTCTGGCTGTCTTTGAGAGAGGTACTTTCATTCCTAGGAAGTCCCCGTTCCTAGGAAAATCTGATTCAGAGGTAAAGGAAAAAAAGCCTTCTAAAGATGAAATAATGCGAGACATTATTTCACACGCTACTTCCAAAGAAGAGTACCTCTCCATGATCCAGAAAGAGCTTCCCTTTGATTGGTCCACAAAATTGCAGTATTTTGAATACTCTGCAAATAAACTTTTTCCTGAGATTCAGGAAGAATTCACCAATCCTCATCCACCCTCCTCACCTGATTTACTTTGTAATGAGTCAATCAATGATTGGCTCCAGCCTAACATCTTCCAGGTTAGTCCCGAAGCATACATGCTCCTTCAACCTACCTGTTATACCCTCGAGGATGCAATTTCTGACCTCCAATGGATGGATTCTGTATCCAGTCATCAGATGAAAGATCAAGAAAGCAGAGCCTCTACATCGTCGGGCCAACAAGAACCGGAAAATCTACTTGGGCCAGAAGCC
>AEL31995
ATGGCCTCCTCCTCATCCAACCGTCAGTTCTCACACAGGAACGTGAACACGTTCTTAACCTACCCAAAGTGTCCAGAAAATCCTGAAATCGCCTGTCAGATGATATGGGAGCTCGTTGTTCGTTGGATACCCAAGTATATTGTCTGTGCCCGAGAGGCACACAAAGATGGAAGTTTGCATTTACATGCATTGCTTCAAACAGAGAAGCCGGTAAGAATATCGGACTCAAGGTTCTTTGATATTAATGGGTTTCACCCAAACATTCAGAGTGCCAAGTCAGTAAACAGGGTGAGGGATTACATTCTCAAGGAACCTCTGGCTATGTTTGAGAGAGGTACTTTCATTCCTAGGAAGTCCCCCTTCCTAGGAAAATCTGATTCAGAAGTTAAGGAAAAAAAGCCTTCCAAAGATGAAATAATGCGAGACATTATTTCACACTCTACTTCCAAAGAAGAGTACCTCTCCATGATCCAGAAAGAGTTTCCCTATGATTGGTCCACAAAATTGCAGTATTTTGAATACTCTGCAAATAAGCTTTTTCCTGAGATTCAGGAAGAGTTCACCAATCCTCATCCGCAATCCACACCTGATTTACTTTGTAGTGAGTCAATCAATGATTGGCTCCAGCCTAACATCTTCCAGGTTAGTCCCGAAGCGTACATGCTCCTTCAACCTACCTGTTATACCCTCGAGGATGCAATTTCTGACCTCCAATGGATGGATTCTGTATCCAGTCATCAGATGAAAGATCAAGAAAGCAGAGCCTCTACATCGTCGGCCCAACAAGAACAGGAAAATCTACTTGGGCCAGAAGCC
>AEL32127
ATGGCCTCCTCCTCATCCAACCGTCAGTTCTCACACAGGAACGCTAACACGTTCCTAACCTATCCAAAGTGTCCAGAAAATCCTGAAATCGCCTGCCAGATGATCTGGGAGCTCGTTGTTCGTTGGATTCCCAAATATATTCTATGTGCCCGAGAGGCACATAAAGATGGAAGTTTGCATTTACATGCATTGCTTCAGACAGAGAAGCCGGTAAGGATATCTGACTCAAGGTTCTTTGATATAAATGGGTTTCACCCAAACATTCAGAGTGCCAAGTCAGTTAACAGGGTGAGGGATTACATTCTCAAGGAACCTCTGGCTGTTTTTGAGAGAGGTACTTTCATTCCTAGGAAGTCCCCCTTCCTAGGAAAATCTGATTCAGAGGTAAAGGAAAAAAAGCCTTCTAAAGATGAAATAATGCGAGACATTATTTCACACGCTACTTCCAAAGAAGAGTACCTCTCCATGATCCAGAAAGAGCTTCCCTTTGATTGGTCCACAAAATTGCAGTATTTTGAATACTCTGCAAATAAACTTTTTCCTGAGATTCAGGAAGAATTCACCAATCCTCATCCACCCTCCTCACCTGATTTACTTTGTAATGAGTCAATCAATGATTGGCTCCAGCCTAACATCTTCCAGGTTAGTCCCGAAGCATACATGCTCCTTCAACCTACCTGTTATACCCTCGAGGATGCAATTTCTGACCTCCAATGGATGGATTCTGTATCCAGTCATCAGATGAAAGATCAAGAAAGCAGAGCCTCTACATCGTCGGGCCAACAAGAACCGGAAAATCTACTTGGGCCAGAAGCC
>AEL32121
ATGGCCTCCTCCTCATCCAACCGTCAGTTCTCACACAGGAACGCTAACACGTTCCTAACCTATCCAAAGTGTCCAGAAAATCCTGAAATCGCCTGCCAGATGATCTGGGAGCTCGTTGTTCGTTGGATTCCCAAATATATTCTATGTGCCCGAGAGGCACATAAAGATGGAAGTTTGCATTTACATGCATTGCTTCAGACAGAGAAGCCGGTAAGGATATCCGACTCAAGGTTCTTTGATATAAATGGGTTTCACCCAAATATTCAGAGTGCCAAGTCAGTTAACAGGGTGAGGGATTACATTCTCAAGGAACCTCTGGCTGTTTTTGAGAGAGGTACTTTCATTCCTAGGAAGTCCCCCTTCCTAGGAAAATCTGATTCAGAGGTAAAGGAAAAAAAGCCTTCTAAAGATGAAATAATGCGAGACATTATTTCACACGCTACTTCCAAAGAAGAGTACCTCTCCATGATCCAGAAAGAGCTTCCCTTTGATTGGTCCACAAAATTGCAGTATTTTGAATACTCTGCAAATAAACTTTTTCCTGAGATTCAGGAAGAATTCACCAATCCTCATCCACCCTCCTCACCTGATTTACTTTGTAATGAGTCAATCAATGATTGGCTCCAGCCTAACATCTTCCAGGTTAGTCCCGAAGCATACATGCTCCTTCAACCTACCTGTTATACCCTTGAGGATGCAATTTCTGACCTCCAATGGATGGATTCTGTATCCAGTCATCAGATGAAAGATCAAGAAAGCAGAGCCTCTACATCGTCGGGCCAACAAGAACCGGAAAATCTACTTGGGCCAGAAGCC
>AEL31992
ATGGCCTCCTCCTCATCCAACCGTCAGTTCTCACACAGGAACGTTAACACGTTCTTAACCTATCCAAAGTGTCCAGAAAATCCTGAAATCGCCTGTCAGATGATCTGGGAGCTCGTTGTTCGTTGGATACCCAAGTATATTGTCTGTGCCCGAGAGGCACACAAAGATGGAAGTTTGCATTTACATGCATTGCTTCAAACAGAGAAGCCGGTAAGAATATCGGACTCAAGGTTCTTTGATATTAATGGGTTTCACCCAAACATTCAGAGTGCCAAGTCCGTAAACAGGGTGAGGGATTACATTCTCAAGGAACCTCTGGCTATGTTTGAGAGAGGTACTTTCATTCCTAGGAAGTCCCCCTTCCTAGGAAAATCTGATTCAGAAGTTAAGGAAAAAAAGCCTTCCAAAGATGAAATAATGCGAGACATTATTTCACACTCTACTTCCAAAGAAGAGTACCTCTCCATGATCCAGAAAGAATTTCCCTATGATTGGTCCACAAAATTGCAGTATTTTGAATACTCTGCAAATAAGCTTTTTCCTGAGATTCAAGAAGAGTTCACCAATCCTCATCCGCAATCCACACCTGATTTACTTTGTAGTGAGTCAATCAATGATTGGCTCCAGCCTAACATCTTCCAGGTTAGTCCCGAAGCATATATGCTCCTTCAACCTACCTGTTATACCCTCGAGGATGCAATTTCTGACCTCCAATGGATGGATTCTGTATCCAGTCATCAGATGAAAGATCAAGAAAGCAGAGCCTCTACATCGTCGGCCCAACAAGAACAGGAAAATCTACTTGGGCCAGAAGCC
>AEL32211
ATGGCCTCCTCCTCATCCAACCGTCAGTTCTCACACAGGAACGCAAACACGTTCCTAACCTATCCAAAGTGTCCAGAAAATCCTGAAATCGCCTGTCAGATGATCTGGGAGCTCGTCGTTCGTTGGATTCCCAAATATATTCTATGTGCCCGAGAGGCACATAAAGATGGAAGTTTGCATTTACATGCATTGCTTCAGACAGAGAAGCCGGTAAGGATATCTGACTCAAGGTTCTTTGATATAAATGGGTTTCACCCAAATATTCAGAGTGCCAAGTCAGTTAACAGAGTGAGGGATTACATTCTCAAGGAACCTCTGGCTGTGTTTGAGAGAGGTACTTTCATTCCTAGGAAGTCCCCCTTCCTAGGAAAATCTGATTCAGAGGTAAAGGAAAAAAAGCCTTCTAAAGATGAAATAATGCGAGACATTATTTCACACGCTACCTCCAAACAAGAGTACCTCTCCATGATCCAGAAAGAGCTCCCCTTTGATTGGTCCACAAAATTGCAGTATTTTGAATACTCTGCAAATAAGCTTTTTCCTGAGATTCAGGAAGAGTTCACCAATCCTCATCCACCCTCCTCACCTGATTTACTTTGTAATGAGTCAATCAACGATTGGCTCCAGCCTAACATCTTCCAGGTTAGTCCCGAAGCTTACATGCTCCTTCAACCTACCTGTTATACCCTCGAGGATGCAATTTCTGACCTGCAATGGATGGATTCTGTATCCAGTCATCAGATGAAAGATCAAGAAAGCAGAGCCTCTACATCGTCGGCCCAACAAGAACCGGAAAATCTACTTGGGCCAGAAGCC
>AAF97759
ATGGCCTCCTCCTCATCCAACCGTCAGTTCTCACACAGGAACGCAAACACGTTCCTAACCTATCCAAAGTGTCCAGAAAATCCTGAAATCGCCTGTCAGATGATCTGGGAGCTCGTCGTTCGTTGGATTCCCAAGTACATTCTATGTGCCCGAGAGGCACATAAAGATGGAAGTTTGCATTTACATGCATTGCTTCAGACAGAGAAGCCGGTAAGGATATCTGACTCAAGGTTCTTTGATATAAATGGGTTTCACCCAAATATTCAGAGTGCCAAGTCAGTTAACAGGGTGAGGGATTACATTCTCAAGGAACCTCTGGCTGTGTTTGAGAGAGGTACTTTCATTCCTAGGAAGTCCCCCTTCCTAGGAAAATCCGATTCAGAGGTAAAGGAAAAAAAGCCTTCCAAAGATGAAATAATGCGAGACATTATTTCACACTGTACTTCCAAAGAAGAGTACCTCTCCATGATCCAGAAAGAGCTTCCCTTTGATTGGTCCACAAAATTGCAGTATTTTGAATACTCTGCAAATAAGCTTTTTCCTGAGATTCAGGAAGAGTTCACCAATCCTCATCCACCCTCCTCACCTGATTTACTTTGTAATGAGTCAATCAATGATTGGCTCCAGCCTAACATCTTCCAGGTTAGTGCCGAAGCTTACATGCTCCTTCAACCTACCTGTTATACCCTCGAGGATGCAATTTCTGACCTCCAATGGATGGATTCTGTATCCAGTCATCAGATGAAAGATCAAGAAAGCAGAGCCTCTACATCGTCGGCCCAACAAGAACCGGAAAATCTACTTGGGCCAGAAGCC
>AAF97755
ATGGCCTCCTCCTCATCCAACCGTCAGTTCTCACACAGGAACGTTAACACGTTCTTAACATATCCACACTGTCCAGAAAATCCAGAAATCCTCTGTCAGATGATTTGGGAGCTCGTTGGTCGTTGGACCCCGAAGTATATCATATGTGCCCGAGAGGCACATAGAGATGGAGATATGCATTTACATGCATTAATCCAGACAGAGAAACCGGTAAGAATCACTGACTCAAGGTTCTTTGATATCAAAGGGTTCCACCCAAACATTCAGAGTGCAAAATCAGTAAACAAGGTCAGGGATTACATTCTCAAGGAACCTCTGGCCTTGTTTGAGAGAGGTACTTTCATTCCTAGGAAGTCAAGCTTCCTAGGAAATCCTTCCAAGGGAAATTCTGAAAAGAAACCTTCCAAAGATGAAATAATGAGAGAGATTATTTCACACTCCACTTCAAAGCTAGAGTACCTCTCTATGGTTCGTAAAGAGTTCCCCTATGACTGGGCCACAAAATTGCAGTATTTTGAATACTCTGCAAATAAATTGTTCCCTGAGATTCAGGAAGAGTTCATCAGTCCTCATCCACCCTCTTCACCTGATCTTCTTTGTAATGAGTCAATCAAAGATTGGCTCCAGCCTAACATCTTCCAGGTTAGTCCCGAATCATACATGCTTCTTCAACCAACCTGTTACACCCTCGAAGAGGCTATCTCTGACCTTGAATGGATGGATCAATTATCCAGCCAACAGATGAAGGAACAAGAAAGCAGAGCCTCTACATCGTCGGTCCAACACGAACAGGAAAATCTACTTGGGCCAGAAGCT
>ABQ40311
ATGGCCTCCTCCTCATCCAACCGTCAGTTCTCACACCGGAACGCTAACACGTTCCTAACCTATCCAAAGTGTCCAGAAAATCCTGAAATCGCCTGTCAGATGATCTGGGAGCTCGTTGTTCGTTGGATTCCCAAATACATTCTATGTGCCCGAGAGGCACATAAAGATGGAAGTTTGCATTTACATGCATTGCTTCAAACAGAGAAGCCGGTAAGGATATCTGACTCAAGGTTCTTTGATATAAATGGGTTTCACCCAAACATTCAGAGTGCCAAGTCAGTTAACAGGGTGAGGGATTACATCCTCAAGGAACCTCTGGCTGTGTTTGAGAGAGGTACTTTCATTCCTAGGAAGTCCCCCTTCCTAGGAAAATCTGATTCAGAGGTTAAGGAAAAAAAGCCTTCTAAAGATGAAATAATGCGAGACATTATTTCACACGCTACTTCCAAAGAAGAGTACCTCTCCATGATCCAGAAAGAGCTTCCCTTTGATTGGTCCACAAAATTGCAGTATTTTGAATACTCTGCAAATAAACTTTTTCCTGAGATTCAGGAAGAGTTCACCAATCCTCATCCACCCTCCTCACCTGATTTACTTTGTAATGAGTCAATCAATGATTGGCTCCAGCCTAACATCTTCCAGGTTAGTCCCGAAGCATACATGCTCCTTCAACCTACCTGTTATACCCTCGAGGATGCAATTTCTGACCTCCAATGGATGGATTCTGTATCCAGTCATCAGATGAAAGATCAAGAAAGCAGAGCCTCTACATCGTCGGGCCAACAAGAACCGGAAAATCTACTTGGGCCAGAAGCC
>ACZ04192
ATGGCCTCCTCCTCATCCAACCGTCAGTTCTCACACAGGAACGCAAACACGTTCCTAACCTATCCAAAGTGTCCAGAAAATCCTGAAATCGCCTGTCAGATGATCTGGGAGCTCGTCGTTCGTTGGATTCCCAAGTACATTCTATGTGCCCGAGAGGCACATAAAGATGGAAGTTTGCATTTACATGCATTGCTTCAGACAGAGAAGCCGGTAAGAATATCGGACTCAAGGTTCTTTGATATAAATGGGTTTCACCCAAATATTCAGAGTGCCAAGTCAGTTAACAGAGTGAGGGATTACATTCTCAAGGAACCTCTGGCTGTGTTTGAGAGAGGTACTTTCATTCCTAGGAAGTCCCCCTTCCTAGGAAAATCTGATTCAGAGGTAAAGGAAAAAAAGCCTTCCAAAGATGAAATAATGCGAGACATTATTTCACACTCTACTTCAAAGGAAGAGTACCTCTCTATGATCCAGAAAGAGTTTCCCTATGATTGGTCCACAAAATTGCAGTATTTTGAATACTCTGCAAATAAGCTTTTTCCTGAGATTCAGGAAGAGTTCACCAATCCTCATCCACCCTCCTCACCTGATTTACTTTGTAATGAGTCAATCAATGATTGGCTCCAGCCTAATATCTTCCAGGTTAGTCCCGAAGCTTACATGCTCCTTCAACCTACCTGTTATACCCTCGAGGATGCAATTTCTGACCTCCAATGGATGGATTCTCTATCCAGTCATCAGATGAAAGATCAAGAAAGCAGAGCCTCTACATCGTCGGCCCAACAAGAACCGGAAAATCTACTTGGGCCAGAAGCC
>ACF40507
ATGGCCTCCTCCTCATCCAACCGTCCGTTCTCACATAGATCTCCTAACACCTTCCTTACATATCCTCAGTGTCCAGAACAGCCAGAAATCATCAGTCAGAGGATCTGGGATCTCTGTAGTCATTGGACTCCTCTGTACATCATATGTGCCCGAGAGGCACATCAGGATGGAAATATGCATTTACATGCATTAATACAGACGGAGAAACCAGTGAGGACTTCCGACTCCAGGTTCTTCGACATAGATGGTTTCCACCCCAACATTCAGAGTGCAATCAGCCCCAACAAGGTAAGGGATTACATCACCAAGGAACCTCTGGCCTTGTTTGAGAGAGGTACTTTCATTCCTAGGAAGAAAAACTCCCTAGGAAACTCCTTAAAGGGTAATTCTGAAAAGAAACCCTCTAAAGATGAAATAATGCGAGACATTATTTCTCATGCTACTTCCAAGCAAGAGTACCTCTCCATGGTTCAGAAAGCCCTCCCTTATGATTGGTCCACTAAATTGCAGTACTTCGAGTACTCGGCCAATCGACTCTTTCCTGACATTCAGGAAGAGTTCATCAATCCCCATCCTACCTCCGAACCTGACTTGCTATGCAACGAATCAATCAAAGATTGGTTGCATCCTAACATATACCAGGTCAGTCCACAAGCGTACCTTCTTCTTCAACCCAACTGTTATTCCCTCGACGACGCTATTTCTGATCTTCAATGGCTGGATGATTTAACCAGCAAACAGATAATGGAACAAGGAAGCGCAGCCTCTACATCGTCGGTCCAACAAGAACAGGGAAATCTACTTGGGCCAGAAGCT
>ACZ04195
ATGGCCTCCTCCTCATCCAACCGTCAGTTCTCACACAGGAACGTTAACACGTTCTTAACATATCCAAAGTGTCCAGAAAATCCTGAAATCGCCTGTCAGATCATCTGGGAGCTCGTTGTTCGTTGGATACCCAAGTACATTATATGTGCCCAAGAGGCACATAAAGATGGAAGTTTGCATTTACATGCATTGGTTCAGACAGAGAAGCCGGTAAGAATATCGGACTCAAGGTTCTTTGATATAAATGGGTTTCACCCAAATATTCAGAGTGCCAAGTCCGTTAACAAGGTGAGGGATTACATTCTCAAGGAACCTCTGGCTATGTTTGAGAGAGGTACTTTCATTCCTAGGAAGTCCCCCTTCCTAGGAAAATCTGATTCAGAGGTAAAGGAGAAAAAGCCTTCCAAAGATGAAATAATGCGAGACATTATTTCACACTCTACTTCCAAAGAAGAGTACCTCTCTATGATCCAGAAAGAGTTTCCCTATGATTGGTCCACAAAATTGCAGTATTTTGAATACTCTGCAAATAAGCTTTTTCCTGAGATTCAGGAAGAGTTCACCAATCCTCATCCACCATCCTCACCTGATTTGCTCTGTAATGAGACAATCAATGATTGGCTCCAGCCTAACATCTTCCAGGTCAGTCCCGAAGCTTACATGCTCCTTCAACCTAACTGTTATACCCTCGAGGATGCAATCTCTGACCTCCAATGGATGGATTCTGTATCCAGTCATCAGATGAAAGATCAAGAAAGCAGAGCCTCTACATCGTCGGCCCAACAAGAACCGGAAAATCTACTTGGGCCAGAAGCC
>ACF40504
ATGGCCTCCTCCTCATCCAACCGTCAGTTCTCACACAGGAACGTTAACACGTTCTTAACATATCCACACTGTCCAGAAAATCCAGAAATCGTCTGTCAGATGATTTGGGAGCTCGTCGGTCGTTGGACCCCCAAGTACATCATATGTGCCCGAGAGGCACATAGAGATGAGAGTTTCCATCTACATGCATTAGTCCAGACGGACAAACCGGTAAGAATCACTGACTCAAGGTTCTTTGATATCAACGGGTTCCACCCAAACATTCAGAGTGCAAAATCCGTAAACAAGGTCAGGGATTACATTCTCAAGGAACCTCTGGCCTTGTTTGAGAGAGGTACCTTCATTCCCAGGAAGTCAAGCTTCCTAGGAAATTCTTCCAAGGGAAATTCAGAAAAGAAACCTTCAAAAGATGAAATAATGCGAGAGATTATTTCACACTCCACTTCAAAGCAAGAGTACCTCTCATTGGTTCGTAAAGAGTTCCCCTATGACTGGGCCACAAAATTGCAGTATTTTGAATACTCTGCAAATAAACTGTTTCCTGAGATTCAGGAAGAGTTCATCAGCCCTCATCCACCCTCTTCACCTGATCTTCTTTGTAATGAGTCAATCAAAGATTGGCTCCAGCCTAACATCTATCAGGTTAGTCCAGAATCATACATGCTTCTTCAACCAACCTGTTATACCGTCGAAGATGCTATCTCTGACCTTGAATGGATGGATAAATTATCCAGCCAACAGATGAAGGATCAAGAAAGCAGAGCCTCTACATCGTCGGTCCAACAAGGACAGGAAAATCTACTTGGGCCAGAAGCC
>ACZ04198
ATGGCCTCCTCCTCATCCAACCGTCAGTTCTCACACAGGAACGCTAACACGTTCCTAACCTATCCAAAGTGTCCAGAAAATCCTGAAATCGCCTGTCAGATGATCTGGGAGCTCGTCGTTCGTTGGATTCCCAAGTACATTCTATGTGCCCGAGAGGCACATAAGGATGGAAGTTTGCATTTACATGCATTGCTTCAGACAGAGAAGCCGGTAAGGATATCTGACTCAAGGTTCTTTGATATAAATGGGTTTCACCCAAATATTCAGAGTGCCAAGTCAGTTAACAGAGTGAGGGATTACATTCTCAAGGAACCTCTGGCTGTCTTTGAGAGAGGTACTTTCATTCCTAGGAAGTCCCCCTTCCTAGGAAAATCTGATTCAGAGGTAAAGGAAAAAAAACCTTCTAAAGATGAAATAATGCGAGACATTATTTCACACGCTACTTCCAAAGAAGAGTACCTCTCCATGATCCAGAAAGAGCTTCCCTTTGATTGGTCCACAAAATTGCAGTATTTTGAATACTCTGCAAATAAGCTTTTTCCTGAGATTCAGGAAGAGTTCACCAATCCTCATCCACCCTCCTCACCTGATTTACTTTGTAATGAGTCAATCAATGATTGGCTCCAGCCAAACATCTTCCAGGTTAGTCCCGAAGCTTACATGCTCCTTCAACCTACCTGTTATACCCTCGAGGATGCAATTTCTGACCTGCAATGGATGGATTCTCTATCCAGTCATCAGATGAAAGATCAAGAAAGCAGAGCCTCTACATCGTCGGCCCAACAAGAACCGGAAAATCTACTTGGGCCAGAAGCC
>ACZ04201
ATGGCCTCCTCCTCATCCAACCGTCAGTTCTCACACAGGAACGCTAACACGTTCCTAACCTATCCAAAGTGTCCAGAAAATCCTGAAATCGCCTGTCAGATGATCTGGGAGCTCGTCGTTCGTTGGATTCCCAAGTACATTCTATGTGCCCGAGAGGCACATAAGGATGGAAGTTTGCATTTACATGCATTGCTTCAGACAGAGAAGCCGGTAAGGATATCTGACTCAAGGTTCTTTGATATAAATGGGTTTCACCCAAATATTCAGAGTGCCAAGTCAGTTAACAGAGTGAGGGATTACATTCTCAAGGAACCTCTGGCTGTCTTTGAGAGAGGTACTTTCATTCCTAGGAAGTCCCCCTTCCTAGGAAAATCTGATTCAGAGGTAAAGGAAAAAAAACCTTCTAAAGATGAAATAATGCGAGACATTATTTCACACGCTACTTCCAAAGAAGAGTACCTCTCCATGATCCAGAAAGAGCTTCCCTTTGATTGGTCCACAAAATTGCAGTATTTTGAATACTCTGCAAATAAGCTTTTTCCTGAGATTCAGGAAGAGTTCACCAATCCTCATCCACCCTCCTCACCTGATTTACTTTGTAATGAGTCAATCAATGATTGGCTCCAGCCAAACATCTTCCAGGTTAGTCCCGAAGCTTACATGCTCCTTCAACCTACCTGTTATACCCTCGAGGATGCAATTTCTGACCTGCAATGGATGGATTCTCTATCCAGTCATCAGATGAAAGATCAAGAAAGCAGAGCCTCTACATCGTCGGCCCAACAAGAACCGGAAAATCTACTTGGGCCAGAAGCC
>ACZ04204
ATGGCCTCCTCCTCATCCAACCGTCAGTTCTCACACAGGAACGTGAACACGTTCTTAACCTATCCAAAGTGTCCAGAAAATCCTGAAATCGCCTGTCAGATGATCTGGGAGCTCGTTGTTCGTTGGATTCCCAAGTATATTGTCTGTGCCCGAGAGGCACACAAAGATGGAAGTTTGCATTTACATGCATTGCTTCAAACAGAGAAGCCGGTAAGAATATCGGACTCAAGGTTCTTTGATATTAATGGGTTTCACCCAAACATTCAGAGTGCCAAGTCCGTAAACAGGGTGAGGGATTACATTCTCAAGGAACCTCTGGCTATGTTTGAGAGAGGTACTTTCATTCCTAGGAAGTCCCCCTTCCTAGGAAAATGTGATTCAGAAGTTAAGGAAAAAAAGCCTTCCAAAGATGAAATAATGCGAGACATTATTTCACACTCTACTTCCAAGGAAGAGTACCTCTCGATGATTCAGAAAGAGTTTCCCTATGATTGGTCCACAAAATTGCAGTATTTTGAATACTCCGCAAATAAGCTTTTTCCTGAGATTCAGGAAGAGTTCACCAATCCTCATCCGCAATCCACACCTGATTTACTTTGTAGTGAGTCAATCAATGATTGGCTCCAGCCTAACATCTTCCAGGTTAGTCCCGAAGCGTACATGCTCCTTCAACCTACCTGTTATACCCTCGAGGATGCAATTTCTGACCTCCAATGGATGGATTCTGTATCCAGTCATCAGATGAAAGATCAAGAAAGCAGAGCCTCTACATCGTCGGCCCAACAAGAACAGGAAAATCTACTTGGGCCAGAAGCC
>ACZ04207
ATGGCCTCCTCCTCATCCAACCGTCAGTTCTCACACAGGAACGTGAACACGTTCTTAACCTACCCAAAGTGTCCAGAAAATCCTGAAATCGCCTGTCAGATGATCTGGGAGCTCGTTGTTCGTTGGATACCCAAGTATATTGTCTGTGCCCGAGAGGCACACAAAGATGGAAGTTTGCATTTACATGCATTGCTTCAAACAGAGAAGCCGGTAAGAATATCGGACTCAAGGTTCTTTGATATTAATGGGTTTCACCCAAACATTCAGAGTGCCAAGTCAGTAAACAGGGTGAGGGATTACATTCTCAAGGAACCTCTGGCTATGTTTGAGAGAGGTACTTTCATTCCTAGGAAGTCCCCCTTCCTAGGAAAATCTGATTCAGAAGTTAAGGAAAAAAAGCCTTCCAAAGATGAAATAATGCGAGACATTATTTCACACTCTACTTCCAAAGAAGAGTACCTCTCCATGATCCAGAAAGAGTTTCCCTATGATTGGGCCACAAAATTGCAGTATTTTGAATACTCTGCAAATAAGCTTTTTCCTGAGATTCAGGAAGAGTTCACCAATCCTCATCCGCAATCCACACCTGATTTACTTTGTAGTGAGTCAATCAATGATTGGCTCCAGCCTAACATCTTCCAGGTTAGTCCCGAAGCGTACATGCTCCTTCAACCTACCTGTTATACCCTCGAGGATGCAATTTCTGACCTCCAATGGATGGATTCTGTATCCAGTCATCAGATGAAGGATCAAGAAAGCAGAGCCTCTACATCGTCGGCCCAACAAGAACAGGAAAATCTACTTGGGCCAGAAGCC
>AEL32331
ATGGCCTCCTCCTCATCCAACCGTCAGTTCTCACACCGGAACGCTAACACGTTCCTCACCTATCCAAAGTGTCCAGAAAATCCTGAAATCGCCTGTCAGATGATCTGGGAGCTCGTTGTTCGTTGGATTCCCAAGTACATTCTATGTGCCAGGGAGGCACATAAAGATGGAAGTTTGCATTTACATGCATTGCTTCAAACAGAGAAGCCGGTAAGAATATCGGACTCAAGGTTCTTTGATATTAATGGGTTTCACCCAAACATTCAAAGTGCCAAGTCAGTAAACAGGGTCAGGGATTACATCCTCAAGGAACCTCTGGCTATGTTTGAGAGAGGTACTTTCATTCCTAGGAAGTCCCCCTTCCTAGGAAAATCTGATTCAGAAGTTAAGGAAAAAAAACCTTCCAAAGATGAAATAATGCGAGACATTATTTCACACTCTACTTCCAAAGAAGAGTACCTCTCCATGATCCAGAAAGAGCTTCCCTATGATTGGTCCACAAAATTGCAGTATTTTGAATACTCTGCAAATAAGCTTTTTCCTGAGATTCAGGAAGAGTTCACCAATCCTCATCCGCAATCCTCACCTGATTTACTTTGTAATGAGTCAATCAATGATTGGCTCCAGCCTAACATCTTCCAGGTTAGTCCCGAAGCTTACATGCTCCTTCAACCTACCTGTTATACCATCGAGGATGCAATTTCTGACCTCCAATGGATGGATAATGTATCCAGTCATCAGATGAAAGATCAAGAAAGCAGAGCCTCTACATCGTCGGCCCAACAAGAACAGGAAAATCTACTTGGGCCAGAAGCC
>ACZ04240
ATGGCCTCCTCCTCATCCAACCGTCAGTTCTCACACAGGAACGCTAACACGTTCCTTACCTATCCAAAGTGTCCAGAAAATCCTGAAATCGCCTGTCAGATGATCTGGGAGCTCGTCGTTCGTTGGATTCCCAAGTATATTGTATGTGCCCGAGAGGCACATAAAGATGGAAGTTTGCATTTACATGCATTGCTTCAGACAGAGAAGCCGGTAAGGATATCTGACTCAAGGTTCTTTGATATAAATGGGTTTCACCCAAATATTCAGAGTGCCAAGTCAGTTAACAGAGTGAGGGATTACATTCTCAAGGAACCTCTGGCTGTGTTTGAGAGAGGTACTTTCATTCCTAGGAAGTCCCCCTTCCTAGGAAAATCTGATTCAGAGGTAAAGGAAAAAAAGCCTTCTAAAGATGAAATAATGCGAGACATTATTTCACACGCTACTTCCAAAGCAGAGTACCTCTCCATGATCCAGAAAGAGCTTCCCTTTGATTGGTCCACAAAATTGCAGTATTTTGAATACTCTGCAAATAAGCTTTTTCCTGAGATTCAGGAAGAGTTCACCAATCCTCATCCACCCTCCTCACCTGATTTACTTTGTAATGAGTCAATCAATGATTGGCTCCAGCCTAACATCTTCCAGGTTAGTCCCGAAGCTTACATGCTCCTTCAACCTACCTGTTATACCCTCGAGGATGCAATTTCTGACCTCCAATGGATGGATTCTGTATCCAGTCATCAGATGAAAGATCAAGAAAGCAGAGCCTCTACATCGTCGGTCCAACAAGAACCGGAAAATCTACTTGGGCCAGAAGCC
>AEL32334
ATGGCCTCCTCCTCATCCAACCGTCAGTTCTCACACAGGAACGTTAACACGTTCTTAACCTACCCAAAGTGTCCAGAAAATCCTGAAATCGCCTGTCAGATGATCTGGGAGCTCGTTGTTCGTTGGATACCCAAGTATATTGTCTGTGCCCGAGAGGCACACAAAGATGGAAGTTTGCATTTACATGCATTGCTTCAAACAGAGAAGCCGGTAAGAATATCGGACTCAAGGTTCTTTGATATTAATGGGTTTCACCCAAACATTCAGAGTGCCAAGTCAGTAAACAGGGTGAGGGATTACATTCTCAAGGAACCTCTGGCTATGTTTGAGAGAGGTACTTTCATTCCTAGGAAGTCCCCCTTCCTAGGAAAATCTGATTCAGAAGTTAAGGAAAAGAAGCCTTCCAAAGATGAAATAATGCGAGACATTATTTCCCACTCTACTTCCAAAGAAGAGTACCTCTCCATGATCCAGAAAGAGTTTCCCTATGATTGGTCCACAAAATTGCAGTATTTTGAATACTCTGCAAATAAGCTTTTTCCTGAGATTCAGGAAGAGTTCACCAATCCTCATCCGCAATCCACACCTGATTTACTTTGTAGTGAGTCAATCAATGATTGGCTCCAACCTAACATCTTCCAGGTTAGTCCCGAAGCGTACATGCTCCTTCAACCTACCTGTTATACCCTCGAGGATGCAATTTCTGACCTCCAATGGATGGATTCTGTATCCAGTCATCAGATGAAGGATCAAGAAAGCAGAGCCTCTACATCGTCGGCCCAACAAGAACAGGAAAATCTACTTGGGCCAGAAGCC
>AEL32337
ATGGCCTCCTCCTCATCCAACCGTCAGTTCTCACACCGGAACGCTAACACGTTCCTCACCTATCCAAAGTGTCCAGAAAATCCTGAAATCGCCTGTCAGATTATCTGGGAGCTCGTTGTTCGTTGGATTCCCAAGTACATTCTATGTGCCCGGGAGGCACATAAAGATGGAAGTTTGCATTTACATGCATTGCTTCAAACAGAGAAGCCGGTAAGAATATCGGACTCAAGGTTCTTTGATATTAATGGGTTTCACCCAAACATTCAGAGTGCCAAGTCAGTAAACAGGGTGAGGGATTACATCCTCAAGGAACCTCTGGCTATGTTTGAGAGAGGTACTTTCATTCCTAGGAAGTCCCCCTTCCTAGGAAAATCTGATTCAGAAGTTAAGGAAAAAAAGCCTTCCAAAGATGAAATAATGCGAGACATTATTTCACACTCTACTTCCAAGGAAGAGTACCTCTCCATGATCCAGAAAGAGCTTCCCTATGATTGGTCCACAAAATTGCAGTATTTTGAATACTCTGCAAATAAGCTTTTTCCTGAGATTCAGGAAGAGTTCACCAATCCTCATCCGCAATCCTCACCTGATTTACTTTGTAATGAGTCAATCAATGATTGGCTCCAGCCTAACATCTTCCAGGTTAGTCCCGAAGCTTACATGCTCCTTCAACCTACCTGTTATACCCTCGAGGATGCAATTTCTGACCTCCAATGGATGGATAATGTATCCAGTCATCAGATGAAAGATCAAGAAAGCAGAGCCTCTACATCGTCGGCCCAACAAGAACAGGAAAATCTACTTGGGCCAGAAGCC
>AEL32232
ATGGCCTCCTCCTCATCCAACCGTCAGTTCTCACACAGGAACGTGAACACGTTCTTAACCTATCCAAAGTGTCCAGAAAATCCTGAAATCGCCTGTCAGATGATCTGGGAGCTCGTTGTTCGTTGGATACCCAAGTATATTGTCTGTGCCCGAGAGGCACACAAAGATGGAAGTTTGCATTTACATGCATTGCTTCAAACAGAGAAGCCGGTAAGAATATCGGACTCAAGGTTCTTTGATATTAATGGGTTTCACCCAAACATTCAGAGTGCCAAGTCAGTAAACAGGGTGAGGGATTACATTCTCAAGGAACCTCTGGCTATGTTTGAGAGAGGTACTTTCATTCCTAGGAAGTCCCCCTTCCTAGGAAAATATGATTCAGAAGTTAAGGAAAAAAAGCCTTCCAAAGATGAAATAATGCGAGACATTATTTCACACTCTACTTCCAAGGAAGAGTACCTCTCCATGATCCAGAAAGAGTTTCCCTATGATTGGGCCACAAAATTGCAGTATTTTGAATACTCTGCAAATAAGCTTTTTCCTGAGATTCAGGAAGAGTTCACCAATCCTCATCCCCAATCCTCACCTGATTTACTTTGTAATGAGTCAATCAACGATTGGCTCCAGCCTAACATCTTCCAGGTTAGTCCCGAAGCGTACATGCTCCTTCAACCTACCTGTTATACCCTCGAGGATGCAATTTCTGACCTCCAATGGATGGATTCTGTATCCAGTCATCAGATGAAAGATCAAGAAAGCAGAGCCTCTACATCGTCGGCCCAACAAGAACAGGAAAGTCTACTTGGGCCAGAAGCC
>AEL32235
ATGGCCTCCTCCTCATCCAACCGTCAGTTCTCACACAGGAACGTGAACACGTTCTTAACCTACCCAAAGTGTCCAGAAAATCCTGAAATCGCCTGTCAGATGATCTGGGAGCTCGTTGTTCGTTGGATACCCAAGTATATTGTCTGTGCCCGAGAGGCACACAAAGATGGAAGTTTGCATTTACATGCATTGCTTCAAACAGAGAAGCCGGTAAGAATATCGGACTCAAGGTTCTTTGATATTAATGGGTTTCACCCGAACATTCAGAGTGCCAAGTCAGTAAACAGGGTGAGGGATTACATTCTCAAGGAACCTCTGGCTATGTTTGAGAGAGGTACTTTCATTCCTAGGAAGTCCCCCTTCCTAGGAAAATCTGATTCAGAAGTTAAGGAAAAAAAGCCTTCCAAAGATGAAATAATGCGAGACATTATTTCACACTCTACTTCCAAGGAAGAGTACCTCTCCATGATCCAGAAAGAGTTTCCCTATGATTGGGCCACAAAATTGCAGTATTTTGAATACTCTGCAAATAAGCTTTTTCCTGAGATTCAGGAAGAGTTCACCAATCCTCATCCGCAATCCACACCTGATTTACTTTGCAGTGAGTCAATCAATGATTGGCTCCAGCCTAACATCTTCCAGGTTAGTCCCGAAGCGTACATGCTCCTTCAACCTACCTGTTATACCCTAGAGGATGCAATTTCTGACCTCCAATGGATGGATTCTGTATCCAGTCATCAGATGAAGGATCAAGAAAGCAGAGCCTCTACATCGTCGGCCCAACAAGAACAGGAAAATCTACTTGGGCCAGAAGCC
>AEL32238
ATGGCCACCTCCTCATCCAACCGTCAGTTCTCACACAGGAACGCTAACACGTTCCTAACCTATCCAAAGTGTCCAGAAAATCCTGAAATCGCCTGTCAGATGATCTGGGAGCTCGTTGTTCGTTGGATTCCCAAGTACATTCTATGTGCCCGAGAGGCACATAAAGATGGAAGTTTGCATTTACATGCATTGCTTCAAACAGAGAAGCCGGTAAGGATATCTGACTCAAGGTTCTTTGATATAAATGGGTTTCACCCAAACATTCAGAGTGCCAAGTCAGTTAACAGGGTGAGGGATTACATCCTCAAGGAACCTCTGGCTGTGTTTGAGAGAGGTACTTTCATTCCTAGGAAGTCCCCCTTCCTAGGAAAATCTGATTCAGAGGTAAAGGAAAAAAAGCCTTCTAAAGATGAAATAATGCGAGACATTATTTCACACGCTACTTCCAAAGAAGAGTACCTCTCCATGATCCAGAAAGAGCTTCCCTTTGATTGGTCAACAAAATTGCAGTATTTTGAATACTCTGCAAATAAGCTTTTTCCTGAGATTCAGGAAGAGTTCACCAATCCTCATCCACCCTCCTCACCTGATTTACTTTGTAATGAGTCAATCAATGATTGGCTCCAGCCTAACATCTTCCAGGTTAGTCCCGAAGCTTACATGCTCCTTCAACCTACCTGTTATACCCTCGAGGATGCAATTTCTGACCTCCAATGGATGGATTCTGTATCCAGTCATCAGATGAAAGATCAAGAAAGCAGAGCCTCTACATCGTCGGCCCAACAAGAACTGGAAAATCTACTTGGGCCAGAAGCC
>ABQ40256
ATGGCCTCCTCCTCATCCAACCGTCAGTTCTCACACAGGAACGCTAATACGTTCCTAACCTATCCAAAGTGTCCAGAAAATCCTGAAATCGCCTGTCAGATGATATGGGAGCTCGTTGTTCGTTGGATTCCCAAATATATTCTATGTGCCCGCGAGGCACATAAAGATGGAAGTTTGCATTTACATGCATTGCTTCAGACAGAGAAGCCGGTAAGGATATCCGACTCAAGGTTCTTTGATATTAATGGGTTTCACCCAAACATTCAGAGTGCCAAGTCAGTAAACAGGGTGAGGGATTACATTCTCAAGGAACCTCTGGCTATGTTTGAGAGAGGTACTTTCATTCCTAGGAAGTCCCCCTTCCTAGGAAAATCTGATTCAGAAGTTAAGGAAAAAAAACCTTCCAAAGATGAAATAATGCGAGACATTATTTCACACTCTACTTCCAAGGAAGAGTACCTCTCCATGATCCAGAAAGAGTTTCCCTATGATTGGGCCACAAAATTGCAGTATTTCGAATACTCTGCAAATAAGCTTTTTCCTGAGATTCAGGAAGAGTTCACCAATCCTCATCCGCAATCCTCACCTGATTTACTTTGTAATGAGTCAATCAATGATTGGCTCCAGCCTAACATCTTCCAGGTCAGTCCCGAAGCTTACATGCTCCTTCAACCTACCTGTTATACCCTCGAGGATGCAATTTCTGACCTCCAATGGATGGATTCTGTATCCAGTCATCAGATGAAAGATCAAGAAAGCAGAGCCTCTACATCGTCGGCCCAACAAGAACAGGAAAATCTACTTGGGCCAGAAGCC
>AEL31905
ATGGCCTCCTCCTCATCCAACCGTCAGTTCTCACACCGGAACGCTAACACGTTCCTCACCTATCCAAAGTGTCCAGAAAATCCTGAAATCGCCTGTCAGATGATCTGGGAGCTCGTTGTTCGTTGGATTCCAAAGTACATTCTATGTGCCCGAGAGGCACATAAAGATGGAAGTTTGCATTTACATGCATTGCTTCAAACAGAGAAGCCGGTAAGAATATCGGACTCAAGGTTCTTTGATATTAATGGGTTTCACCCAAACATTCAGAGTGCCAAGTCAGTAAACAGGGTGAGGGATTACATCCTCAAGGAACCTCTGGCTATGTTTGAGAGAGGTACTTTCATTCCTAGGAAGTCCCCCTTCCTAGGAAAATCTGATTCAGAAATTAAGGAAAAAAAGCCTTCCAAAGATGAAATAATGCGAGACATTATTTCACACTCTACTTCCAAGGAAGAGTACCTCTCCATGATCCAGAAAGAGCTTCCCTATGATTGGTCCACAAAATTGCAGTATTTTGAATACTCTGCAAATAAGCTTTTTCCTGATATTCAGGAAGAGTTCACCAATCCTCATCTGCAATCCTCACCTGATTTACTTTGTAATGAGTCAATCAATGATTGGCTCCAGCCTAACATCTTCCAGGTTAGTCCCGAAGCTTACATGCTCCTTCAACCTACCTGTTATACCCTCGAGGATGCAATTTCTGACCTCCAATGGATGGATAATGTATCCAGTCATCAGATGAAAGATCAAGAAAGCAGAGCCTCTACATCGTCGGCCCAACAAGAACAGGAAAATCTACTTGGGCCAGAAGCC
>ABQ40253
ATGGCCTCCTCCTCATCCAACCGTCAGTTCTCACACCGGAACGCTAACACGTTCCTCACCTATCCAAAGTGTCCAGAAAATCCTGAAATCGCCTGTCAGATGATCTGGGAGCTCGTTGTTCGTTGGATTCCCAAGTACATTCTATGTGCCCGGGAGGCACATAAAGATGGAAGTTTGCATTTACATGCATTGCTTCAAACAGAGAAGCCGGTAAGAATATCGGACTCAAGGTTCTTTGATATTAATGGGTTTCACCCAAACATTCAGAGTGCCAAGTCAGTAAACAGGGTGAGGGATTACATCCTCAAGGAACCTCTGGCCATGTTTGAGAGAGGTACTTTCATTCCTAGGAAGTCCCCCTTCCTAGGAAAATCTGATTCAGAAGTTAAGGAAAAAAAGCCTTCCAAAGATGAAATAATGCGAGACATTATTTCACACTCTACTACCAAGGAAGAGTACCTCTCCATGATCCAGAAAGAGCTTCCCTATGATTGGTCCACAAAATTGCAGTATTTTGAATACTCCGCAAATAAGCTTTTTCCTGAGATTCAGGAAGAGTTCACCAATCCTCATCCGCAATCCTCACCTGATTTACTTTGTAATGAGTCAATCAATGATTGGCTCCAGCCTAACATCTTCCAGGTTAGTCCCGAAGCTTACATGCTCCTTCAACCTACCTGTTATACCCTCGAGGATGCAATTTCTGACCTCCAATGGATGGATAATGTATCCAGTCATCAGATGAAAGATCAAGAAAGCAGAGCCTCTACATCGTCGGCCCAACAAGAACAGGAAAATCTACTTGGGCCAGAAGCC
>AEL31902
ATGGCCTCCTCCTCATCCAACCGTCAGTTCTCACACAGGAACGCTAACACGTTCCTCACCTATCCAAAGTGTCCAGAAAATCCTGAAATCGCCTGTCAGATGATCTGGGAGCTCGTTGTTCGTTGGATTCCCAAGTACATTCTATGTGCCCGAGAGGCACATAAAGATGGAAGTTTGCATTTACATGCATTGCTTCAAACAGAAAAGCCGGTAAGAATATCGGACTCAAGGTTCTTTGATATTAATGGGTTTCACCCAAACATTCAAAGTGCCAAGTCAGTAAACAGGGTGAGGGATTACATCCTCAAGGAACCTCTGGCTATGTTTGAGAGAGGTACTTTCATTCCTAGGAAGTCCCCCTTCCTAGGAAAATCTGATTCAGAAGTTAAGGAAAAAAAGCCTTCCAAAGATGAAATAATGCGAGACATTATTTCACACTCTACTTCCAAGGAAGAGTACCTCTCCATGATCCAGAAAGAGCTTCCCTATGATTGGTCCACAAAATTGCAGTATTTTGAATACTCTGCAAATAAGCTTTTTCCTGATATTCAGGAAGAGTTCACCAATCCTCATCCGCAATCCTCACCTGATTTACTTTGTAATGAGTCAATCAATGATTGGCTCCAGCCTAACATCTTCCAGGTTAGTCCCGAAGCTTACATGCTCCTTCAACCTACCTGTTATACCCTCGAGGATGCAATTTCTGACCTCCAATGGATGGATAATGTATCCAGTCATCAGATGAAAGATCAAGAAAGCAGAGCCTCTACATCGTCGGCCCAACAAGAACAGGAAAATCTACTTGGGCCAGAAGCC
>ABQ40319
ATGGCCTCCTCCTCATCCAACCGTCAGTTCTCACACAGGAACGCTAATACGTTCCTAACCTATCCAAAGTGTCCAGAAAATCCTGAAATCGCCTGTCAGATGATATGGGAGCTCGTTGTTCGTTGGATTCCCAAATATATTCTATGTGCCCGCGAGGCACATAAAGATGGAAGTTTGCATTTACATGCATTGCTTCAGACAGAGAAGCCGGTAAGGATATCCGACTCAAGGTTCTTTGATATTAATGGGTTTCACCCAAACATTCAGAGTGCCAAGTCAGTAAACAGGGTGAGGGATTACATTCTCAAGGAACCTCTGGCTATGTTTGAGAGAGGTACTTTCATTCCTAGGAAGTCCCCCTTCCTAGGAAAATCTGATTCAGAAGTTAAGGAAAAAAAACCTTCAAAAGATGAAATAATGCGAGACATTATTTCACACTCTACTTCCAAGGAAGAGTACCTCTCCATGATCCAGAAAGAGTTTCCCTATGATTGGGCCACAAAATTGCAGTATTTCGAATACTCTGCAAATAAGCTTTTTCCTGAGATTCAGGAAGAGTTCACCAATCCTCATCCGCAATCCTCACCTGATTTACTTTGTAATGAGTCAATCAATGATTGGCTCCAGCCTAACATCTTCCAGGTCAGTCCCGAAGCTTACATGCTCCTTCAACCTACCTGTTATACCCTCGAGGATGCAATTTCTGACCTCCAATGGATGGATTCTGTATCCAGTCATCAGATGAAAGATCAAGAAAGCAGAGCCTCTACATCGTCGGCCCAACAAGAACAGGAAAATCTACTTGGGCCAGAAGCC
>ABQ40315
ATGGCCTCCTCCTCATCCAACCGTCAGTTCTCACACAGGAACGCTAATACGTTCCTAACCTATCCAAAGTGTCCAGAAAATCCTGAAATCGCCTGTCAGATGATATGGGAGCTCGTTGTTCGTTGGATTCCCAAATATATTCTATGTGCCCGCGAGGCACATAAAGATGGAAGTTTGCATTTACATGCATTGCTGCAGACAGAGAAACCGGTAAGGATATCCGACTCAAGGTTCTTTGATATTAATGGGTTTCACCCAAACATTCAGAGTGCCAAGTCAGTAAACAGGGTGAGGGATTACATTCTCAAGGAACCTCTGGCTATGTTTGAGAGAGGCACTTTCATTCCTAGGAAGTCCCCCTTCCTAGGAAAATCTGATTCAGAAGTTAAGGAAAAAAAACCTTCCAAAGATGAAATAATGCGAGACATTATTTCACACTCTACTTCCAAGGAAGAGTACCTCTCCATGATCCAGAAAGAGTTTCCCTATGATTGGGCCACAAAATTGCAGTATTTCGAATACTCTGCAAATAAGCTTTTTCCTGAGATTCAGGAAGAGTTCACCAATCCTCATCCGCAATCCTCACCTGATTTACTTTGTAATGAGTCAATCAATGATTGGCTCCAGCCTAACATCTTCCAGGTCAGTCCCGAAGCTTACATGCTCCTTCAACCTACCTGTTATACCCTCGAGGATGCAATTTCTGACCTCCAATGGATGGATTCTGTATCCAGTCATCAGATGAAAGATCAAGAAAGCAGAGCCTCTACATCGTCGGTCCAACAAGAACAGGAAAATCTACTTGGGCCAGAAGCC
>AEL31908
ATGGCCTCCTCCTCATCCAACCGTCAGTTCTCACACAGGAACGCTAATACGTTCCTAACCTATCCAAAGTGTCCAGAAAATCCTGAAATCGCCTGTCAGATGATATGGGAGCTCGTTGTTCGTTGGATTCCAAAATATATTCTATGTGCCCGCGAGGCACATAAAGATGGAAGTTTGCATTTACATGCATTGCTTCAGACAGAGAAGCCGGTAAGGATATCCGACTCAAGGTTCTTTGATATTAATGGGTTTCACCCAAACATTCAGAGTGCCAAGTCAGTAAACAGGGTGAGGGATTACATTCTCAAGGAACCTCTGGCTATGTTTGAGAGAGGTACTTTCATTCCTAGGAAGTCCCCCTTCCTAGGAAAATCTGATTCAGAAGTTAAGGAAAAAAAGCCTTCCAAAGATGAAATAATGCGAGACATTATTTCACACTCTACTTCCAAGGAAGAGTACCTCTCCATGATCCAGAAAGAGTTTCCCTATGATTGGGCCACAAAATTGCAGTATTTCGAATACTCTGCAAATAAGCTTTTTCCTGAGATTCAGGAAGAGTTCACCAATCCTCATCCGCAATCCTCACCTGATTTACTTTGTAATGAGTCAATCAATGATTGGCTCCAGCCTAACATCTTCCAGGTCAGTCCCGAAGCTTACATGCTCCTTCAACCTACCTGTTATACCCTCGAGGATGCAATTTCTGACCTCCAATGGATGGATTCTGTATCCAGTCATCAGATGAAAGATCAAGAAAGCAGAGCCTCTACATCGTCGGTCCAACAAGAACAGGAAAGTCTACTTGGGCCAGAAGCC
>CAA11986
ATGGCCTCCTCCTCATCCAACCGTCAGTTCTCACACAGGAACGCTAACACGTTCCTTACCTATCCAAAGTGCCCAGAAAATCCTGAAATCGCCTGCCAGATGATTTGGGAGCTCGTTGTTCGTTGGATACCCAAGTATATTCTATGTGCCCGAGAGGCACATAAAGATGGAAGTTTGCATTTACATGCATTGCTTCAGACAGAGAAGCCGGTAAGGATATCTGACTCAAGGTTCTTTGATATAAATGGGTTTCACCCAAATATTCAGAGTGCCAAATCAGTAAACAGGGTGAGAGATTACATTCTCAAGGAACCGCTGGCTATGTTTGAGAGAGGTACTTTCATTCCTAGGAAGTCCCCCTTCCTAGGAAAATCTGATTCAGAAGTAAAGGAAAAAAAGCCTTCAAAAGATGAAATAATGCGAGACATTATTTCACACTCCACCTCCAAGGAAGAGTACCTCTCTATGATCCAGAAAGAGTTTCCCTATGATTGGTCCACAAAATTGCAGTATTTTGAATACTCTGCAAATAAACTTTTTCCTGAAATTCAGGAAGAGTTCACCAATCCTCATCCACCCTCCTCACCTGATTTACTCTGTAATGAGTCAATCAATGATTGGCTCCAGCCTAACATCTTCCAGGTCAGTCCCGAAGCTTACATGCTCCTTCAACCTACCTGTTATACCCTCGAGGATGCAATCTCTGACCTCCAATGGATGGATTCTGTATCCAGTCATCAGATGAAGGATCAAGAAAGCAGAGCCTCTACATCGTCGGGCCAACAAGAACAGGAAAGTCTACTTGGGCCAGAAGCC
>ACF40435
ATGGCCTCCTCCTCATCCAACCGTCAATTCTCACACAGGAACGTTAACACGTTCTTAACATATCCACACTGTCCAGAAAATCCAGAAATCGTCTGTCAGATGATTTGGGAGCTCGTTGGTCGTTGGACCCCGAAGTATATCATATGTGCCCAAGAGGCACACAAAGACGGAGATATGCATTTACATGCATTACTCCAGACAGAGAAACCGGTAAGAATCACTGACTCAAGGTTCTTTGATATCGAAGGGTTCCACCCAAACATTCAGAGTGCAAAATCAGTAAACAAGGTCAGGGATTACATTCTCAAGGAACCTCTGGCTGTGTTTGAGAGAGGTACTTTCATTCCTAGGAAGTCAAGCTTCCAAGGAAATCCTTCCAAGGGAAATTCTGAAAAGAAACCTTCCAAAGATGAAATAATGAGAGAGATTATTTCACACTCCACTTCAAAGCTAGAGTACCTCTCTATGATTCGTAAAGAGTTCCCCTATGACTGGGCCACAAAATTGCAGTATTTTGAATACTCTGCAAATAAATTGTTCCCTGAGATTCAGGAAGAGTTCATCAGTCCTCATCCACCCTCTTCACCTGATCTTCTTTGTAATGAGTCAATCAAAGATTGGCTCCAGCCTAACATCTTTCAGGTTAGTCCCGAATCATATATGCTTCTTCAACCTACCTGTTACACCCTCGAAGATGCTATCTCTGACCTTGAATGGATGGATAAATTATCCAGCCAACAGATGAAGGAACAAGAAAGCAGAGCCTCTACATCGTCGGTCCAACAAGAACTGGGAAATCTACTTGGGCCAGAAGCT
>ACF40432
ATGGCCTCCTCCTCATCCAACCGTCAATTCTCACACAGGAACGTTAACACGTTCTTAACATATCCACACTGTCCAGAAAATCCAGAAATCGTCTGTCAGATGATTTGGGAGCTCGTTGGTCGTTGGACCCCGAAGTATATCATATGTGCCCAAGAGGCACACAAAGACGGAGATATGCATTTACATGCATTACTCCAAACAGAGAAACCGGTAAGAATCACTGACTCAAGGTTCTTTGATATCGAAGGGTTCCACCCAAACATTCAGAGTGCAAAATCAGTAAACAAGGTCAGGGATTACATTCTCAAGGAACCTCTGGCTGTGTTTGAGAGAGGTACTTTCATTCCTAGGAAGTCAAGCTTCCAAGGAAATCCTTCCAAGGGAAATTCTGAAAAGAAACCTTCCAAAGATGAAATAATGAGAGAGATTATTTCACACTCCACTTCAAAGCCAGAGTACCTCTCTATGATTCGTAAAGAGTTCCCCTATGACTGGGCCACAAAATTGCAGTATTTTGAATACTCTGCAAATAAATTGTTCCCTGAGATTCAGGAAGAGTTCATCAGTCCTCATCCACCCTCTTCACCTGATCTCCTTTGTAATGAGACAATCAAAGATTGGCTCCAGCCTAACATCTTCCAGGTTAGTCCCGAATCATACATGCTTCTTCAACCAACCTGTTACACCCTCGAAGATGCTATCTCTGACCTTACATGGATGGATCAATTATCCAGCCAACAGATGAAGGATCAAGAAAGCAGAGCCTCTACATCGTCGGTCCAACAAGAACAGGAAAATCTACTTGGGCCAGAAGCT
>ACF40438
ATGGCCTCCTCCTCTTCCAACCGTCAGTTCTCACACAGGAACGTTAACACGTTCTTAACATATCCACACTGTCCAGAAAATCCAGAAATCGTCTGTCAGATGATTTGGGAGCTCGTTGGTCGTTGGACCCCGAAGTATATCATATGTGCCCAAGAGGCACACAAAGACGGAGATATGCATTTACATGCATTACTCCAGACAGAGAAACCGGTAAGAATCACTGACTCAAGGTTCTTTGATATCGAAGGGTTCCACCCAAACATTCAGAGTGCAAAATCAGTAAACAAGGTCAGGGATTACATTCTCAAGGAACCTCTGGCTGTGTTTGAGAGAGGTACTTTCATTCCTAGGAAGTCAAGCTTCCAAGGAAATCCTTCCAAGGGAAATTCTGAAAAGAAACCTTCCAAAGATGAAATAATGAGAGAGATTATTTCACACTCCACTTCAAAGCTAGAGTACCTCTCTATGATTCGTAAAGAGTTCCCCTATGACTGGGCCACAAAATTGCAGTATTTTGAATACTCTGCAAATAAATTGTTCCCTGAGATTCAGGAAGAATTCATCAGTCCTCATCCACCCTCTTCACCTGATCTTCTTTGTAATGAGTCAATCAAAGATTGGCTCCAGCCTAACATCTTTCAGGTTAGTCCCGAATCATACATGCTTCTTCAACCTACCTGTTACACCCTCGAAGATGCTATCTCTGACCTAACATGGATGGATCAATTATCCAGCCAACAGATGAAGGATCAAGAAAGCAGAGCCTCTACATCGTCGGTCCAACAAGAACAGGAAAATCTACTTGGGCCAGAAGCT
>CAA11979
ATGGCCTCCTCCTCATCCAACCGTCAGTTCTCACACAGGAACGCTAACACGTTCCTTACCTATCCAAAGTGCCCAGAAAATCCTGAAATCGCCTGCCAGATGATTTGGGAGCTCGTTGTTCGTTGGATACCCAAGTATATTCTATGTGCCCGAGAGGCACATAAAGATGGAAGTTTGCATTTACATGCATTGCTTCAGACAGAGAAGCCGGTAAGGATATCTGACTCAAGGTTCTTTGATATAAATGGGTTTCACCCAAATATTCAGAGTGCCAAATCAGTCAACAGGGTGAGAGATTACATTCTCAAGGAACCGCTGGCTATGTTTGAGAGAGGTACTTTCATTCCTAGGAAGTCCCCCTTCCTAGGAAAATCTGATTCAGAAGTAAAGGAAAAAAAGCCTTCAAAAGATGAAATAATGCGAGACATTATTTCACACTCCACCTCCAAGGAAGAGTACCTCTCTATGATCCAGAAAGAGTTTCCCTATGATTGGTCCACAAAATTGCAGTATTTTGAATACTCTGCAAATAAACTTTTTCCTGAAATTCAGGAAGAGTTCACCAATCCTCATCCACCCTCCTCACCTGATTTACTCTGTAATGAGTCAATCAATGATTGGCTCCAGCCTAACATCTTCCAGGTCAGTCCCGAAGCTTACATGCTCCTTCAACCTACCTGTTATACCCTCGAGGATGCAATCTCTGACCTCCAATGGATGGATTCTGTATCCAGTCATCAGATGAAGGATCAAGAAAGCAGAGCCTCTACATCGTCGGGCCAACAAGAACAGGAAAGTCTACTTGGGCCAGAAGCC
>AEL32103
ATGGCCTCCTCCTCATCCAACCGTCAGTTCTCACACAGGAACGCTAACACGTTCCTAACCTATCCAAAGTGTCCAGAAAATCCTGAAATCGCCTGCCAGATGATCTGGGAGCTCGTTGTTCGTTGGATTCCCAAATATATTCTATGTGCCCGAGAGGCACATAAAGATGGAAGTTTGCATTTACATGCATTGCTTCAGACAGAGAAGCCGGTAAGGATATCTGACTCAAGGTTCTTTGATATAAATGGGTTTCACCCAAACATTCAGAGTGCCAAGTCAGTTAACAGGGTGAGGGATTACATTCTCAAGGAACCTCTGGCTGTGTTTGAGAGAGGTACTTTCATTCCTAGGAAGTCCCCCTTCCTAGGAAAATCTGATTCAGAGGTAAAGGAAAAAAAGCCTTCTAAAGATGAAATAATGCGAGACATTATTTCACACGCTACTTCCAAAGAAGAGTACCTCGCCATGATCCAGAAAGAGCTTCCCTTTGATTGGTCCACAAAATTGCAGTATTTTGAATACTCTGCAAATAAACTTTCCGGTCAGATTCAGGAAGAATTCACCAATCCTCATCCACCCTCCTCACCTGATTTACTTTGTAATGAGTCAATCAATGATTGGCTCCAGCCTAACATCTTCCAGGTTAGTCCCGAAGCATACATGCTCCTTCAACCTACCTGTTATACCCTCGAGGATGCAATTTCTGACCTCCAATGGATGGATTCTGTATCCAGTCATCAGATGAAAGATCAAGAAAGCAGAGCCTCTACATCGTCGGGCCAACAAGAACCGGAAAATCTACTTGGGCCAGAAGCC
>ACZ04291
ATGGCCTCCTCCTCATCCAACCGTCAGTTCTCACACAGGAACGCTAACACGTTCCTAACCTATCCAAAGTGTCCAGAAAATCCTGAAATCGCCTGTCAGATGATCTGGGAGCTCGTCGTTCGTTGGATTCCCAAATATATTCTATGTGCCCGAGAGGCACATAAAGATGGAAGTTTGCATTTACATGCATTGCTTCAGACAGAGAAGCCGATAAGGATATCTGACTCAAGGTTCTTTGATATAAATGGGTTTCACCCAAATATTCAGAGTGCCAAGTCAGTTAACAGAGTGAGGGATTACATTCTCAAGGAACCTCTGGCTGTGTTTGAGAGAGGTACTTTCATTCCTAGGAAGTCCCCCTTCCTAGGAAAATCTGATTCAGAGGTAAAGGAAAAAAAGCCTTCTAAAGATGAAATAATGCGAGACATTATTTCACACGCTACCTCCAAAGAAGAGTACCTCTCCATGATCCAGAAAGAGCTCCCCTTTGATTGGTCCACAAAATTGCAGTATTTTGAATACTCTGCAAATAAGCTTTTTCCTGAGATTCAGGAAGAGTTCACCAATCCTCATCCACCCTCCTCACCTGATTTACTTTGTAATGAGTCAATCAACGATTGGCTCCAGCCTAACATCTTCCAGGTTAGTCCCGAAGCTTACATGCTCCTTCAACCTACCTGTTATACCCTCGAGGATGCAATTTCTGACCTCCAATGGATGGATTCTGTATCCAGTCATCAGATGAAAGATCAAGAAAGCAGAGCCTCTACATCGTCGGCCCAACAAGAACCGGAAAATCTACTTGGGCCAGAAGCC
>ACZ04297
ATGGCCTCCTCCTCATCCAACCGTCAGTTCTCACACAGGAACGCTAACACGTTCCTAACCTATCCAAAGTGTCCAGAAAATCCTGAAATCGCCTGTCAGATGATCTGGGAGCTCGTTGTTCGTTGGATTCCCAAATATATTCTATGTGCCCGAGAGGCACATAAAGATGGAAGTTTGCATTTACATGCATTGCTTCAGACAGAGAAGCCGGTAAGGATATCCGACTCAAGGTTCTTTGATATTAATGGGTTTCACCCAAACATTCAGAGTGCCAAGTCAGTAAACAGGGTGAGGGATTACATTCTCAAGGAACCTCTGGCTATGTTTGAGAGAGGTACTTTCATTCCTAGGAAGTCCCCCTTCCTAGGAAAATCTGATTCAGAAGTTAAGGAAAAAAAACCTTCCAAAGATGAAATAATGCGAGACATTATTTCACACTCTACTTCCAAGGAAGAGTACCTCTCCATGATCCAGAAAGAGTTTCCCTATGATTGGGCCACAAAATTGCAGTATTTTGAATACTCTGCAAATAAGCTTTTTCCTGAGATTCAGGAAGAGTTCACCAATCCTCATCCACAATCCTCACCTGATTTACTTTGTAATGAGTCAATCAATGATTGGCTCCAGCCTAACATCTTCCAGGTTAGTCCCGAAGCTTACATGCTCCTTCAACCTACCTGTTATACCCTCGAGGATGCAATTTCTGACCTCCAATGGATGGATTCTGTATCCAGTCATCAGATGAAAGATCAAGAAAGCAGAGCCTCTACATCGTCGGCCCAACAAGAACAGGAAAATCTACTTGGGCCAGAAGCC
>CAA12334
ATGGCCTCCTCCTCATCCAACCGTCAGTTCTCACACAGGAACGCTAACACGTTCCTTACCTATCCAAAGTGCCCAGAAAATCCTGAAATCGCCTGTCAGATGATTTGGGAGCTCGTTGTTCGTTGGATACCCAAGTATATTATATGTGCCCGAGAGGCACATAAAGATGGAAGTTTGCATTTACATGCATTGCTTCAGACAGAGAAGCCGGTAAGGATATCTGACTCAAGGTTCTTTGATATAAATGGGTTTCACCCAAATATTCAGAGTGCCAAATCAGTCAACAGGGTGAGAGATTACATTCTCAAGGAACCGCTGGCTATGTTTGAGAGAGGTACTTTCATTCCTAGGAAGTCCCCCTTCCTAGGAAAATCTGATTCAGAAGTAAAGGAAAAAAAACCTTCAAAAGATGAAATAATGCGAGACATTATTTCACACTCCACCTCCAAGGAAGAGTACCTCTCTATGATCCAGAAAGAGTTTCCCTATGATTGGTCCACAAAATTGCAGTATTTTGAATACTCTGCAAATAAACTTTTTCCTGAAATTCAGGAAGAGTTCACCAATCCTCATCCACCCTCCTCACCTGATTTACTCTGTAATGAGTCAATCAATGATTGGCTCCAGCCTAACATCTTCCAGGTCAGTCCCGAAGCTTACATGCTCCTTCAACCTACCTGTTATACCCTCGAGGATGCAATCTCTGACCTCCAATGGATGGATTCTGTATCCAGACATCAGATGAAGGATCAAGAAAGCAGAGCCTCTACATCGTCGGGCCAACAAGAACAGGAAAGTCTACTTGGGCCAGAAGCC
>ACZ04294
ATGGCCTCCTCCTCATCCAACCGTCAGTTCTCACACAGGAACGCTAACACGTTCCTAACCTATCCAAAGTGTCCAGAAAATCCGGAAATCGCCTGTCAGATGATCTGGGAGCTCGTTGTTCGTTGGATTCCCAAATATATTCTATGTGCCCGAGAGGCACATAAAGATGGAAGTTTGCATTTACATGCATTGCTTCAGACAGAGAAGCAGGTAAGGATATCCGACTCAAGGTTCTTTGATATTAATGGGTTTCACCCAAACATTCAGAGTGCCAAGTCAGTAAACAGGGTGAGGGATTACATTCTCAAGGAACCTCTGGCTATGTTTGAGAGAGGTACTTTCATTCCTAGGAAGTCCCACTTCCTAGGAAAATCTGATTCAGAAGTTAAGGAAAAAAAACCTTCCAAAGATGAAATAATGCGAGACATTATTTCACACTCTACTTCCAAGGAAGAGTACCTCTCCATGATCCAGAAAGAGTTTCCCTATGATTGGGCCACAAAATTGCAGTATTTTGAATACTCTGCAAATAAGCTTTTTCCTGAGATTCAGGAAGAGTTCACCAATCCTCATCCACAATCCTCACCTGATTTACTTTGTAATGAGTCAATCAATGATTGGCTCCAGCCTAACATCTTCCAGGTTAGTCCCGAAGCTTACATGCTCCTTCAACCTACCTGTTATACCCTCGAGGATGCAATTTCTGACCTCCAATGGATGGATTCTGTATCCAGTCATCAGATGAAAGATCAAGAAAGCAGAGCCTCTACATCGTCGGCCAAACAAGAACAGGAAAATCTACTTGGGCCAGAAGCC
>AEL31839
ATGGCCTCCTCCTCATCCAACCGTCAGTTCTCACACCGGAACGCTAACACGTTCCTCACATATCCAAAGTGTCCAGAAAATCCTGAAATCGCCTGTCAGATGATCTGGGAGCTCGTTGTTCGTTGGATTCCCAAGTACATTCTATGTGCCCGAGAGGCACATAAAGATGGAAGTTTGCATTTACATGCATTGCTTCAAACAGAGAAGCCGGTAAGAATATCGGACTCAAGGTTCTTTGATATTAATGGGTTTCACCCAAACATTCAGAGTGCCAAGTCAGTAAACAGGGTGAGGGATTACATCCTCAAGGAACCTCTGGCTATGTTTGAGAGAGGTACTTTCATTCCTAGGAAGTCCCCCTTCCTAGGAAAATCTGATTCAGAAGTTAAGGAAAAAAAGCCTTCCAAAGATGAAATAATGCGAGACATTATTTCACACTCTACTTCCAAGGAAGAGTACCTCTCCATGATCCAGAAAGAGCTTCCCTATGATTGGTCCACAAAATTGCAGTATTTTGAATACTCTGCAAATAAGCTTTTTCCTGAGATTCAGGAAGAGTTCACCAATCCTCATCCCCAATCCTCACCTGATTTACTTTGTAATGAGTCAATCAATGATTGGCTCCAGCCTAACATCTTCCAGGTTAGTCCCGAAGCTTACATGCTCCTTCAACCTACCTGTTATACCCTCGAGGATGCAATTTCTGACCTCCAATGGATGGATAATGTATCCAGTCATCAGATGAAAGATCAAGAAAGCAGAGCCTCTACATCGTCGGCCCAACAAGAACAGGAAAATCTACTTGGGCCAGAAGCC
>AEL31833
ATGGCCTCCTCCTCATCCAACCGTCAGTTCTCACACCGGAACGCTAACACGTTCCTCACCTATCCAAAGTGTCCAGAAAATCCTGAAATCGCCTGTCAGATGATCTGGGAGCTCGTTGTTCGTTGGATTCCCAAGTACATTCTATGTGCCCGGGAGGCACATAAAGATGGAAGTTTGCATTTACATGCATTGCTTCAAACAGAGAAGCCGGTAAGAATATCGGACTCAAGGTTCTTTGATATTAATGGGTTTCACCCAAACATTCAGAGTGCCAAGTCAGTAAACAGAGTGAGGGATTACATCCTCAAGGAACCTCTGGCTATGTTTGAGAGAGGTACTTTCATTCCTAGGAAGTCCCCCTTCCTAGGAAAATCTGATTCAGAAGTTAAGGAAAAAAAGCCTTCCAAAGATGAAATAATGCGAGACATTATTTCACACTCAACTACCAAAGAAGAGTACCTCTCCATGATCCAGAAAGAGCTTCCCTATGATTGGTCCACAAAATTGCAGTATTTTGAATACTCTGCAAATAAGCTTTTTCCTGAGATTCAGGAAGAATTCACCAATCCTCATCCGCAATCCTCACCTGATTTACTTTGTAATGAGTCAATCAATGATTGGCTCCAGCCTAACATCTTCCAGGTTAGTCCCGAAGCTTACATGCTCCTTCAACCTACCTGTTATACCCTCGAGGATGCAATTTCTGACCTCCAATGGATGGATAATGTATCCAGTCATCAGATGAAAGATCAAGAAAGCAGAGCCTCTACATCGTCGGCCCAACAAGAACAGGAAAATCTACTTGGGCCAGAAGCC
>AEL31830
ATGGCCTCCTCCTCATCCAACCGTCAGTTCTCACACAGGAACGCTAACACGTTCCTAACCTATCCAAAGTGTCCAGAAAATCCTGAAATCGCCTGCCAGATGATCTGGGAGCTCGTTGTTCGTTGGATTCCCAAATATATTCTATGTGCCCGAGAGGCACATAAAGATGGAAGTTTGCATTTACATGCATTGCTTCAGACAGAGAAGCCGGTAAGGATATCTGACTCAAGGTTCTTTGATATAAATGGGTTTCACCCAAATATTCAGAGTGCCAAGTCAGTTAACAGGGTGAGGGATTACATTCTCAAGGAACCTCTGGCTGTTTTTGAGAGAGGTACTTTCATTCCTAGGAAGTCCCCCTTCCTAGGAAAATCTGATTCAGAGGTAAAGGAAAAAAAGCCTTCTAAAGATGAAATAATGCGAGACATTATTTCGCACGCTACTTCCAAAGAAGAGTACCTCTCCATGATCCAGAAAGAGCTTCCCTTTGATTGGTCCACAAAATTGCAGTATTTTGAATACTCTGCAAATAAACTTTTTCCTGAGATTCAGGAAGAATTCACCAATCCTCATCCACCCTCCTCACCTGATTTACTTAGTAATGAGTCAATCAATGATTGGCTCCAGCCTAACATCTTCCAGGTTAGTCCCGAAGCATACATGCTCCTTCAACCTACCTGTTATACCCTCGAGGATGCAATTTCTGACCTCCAATGGATGGATTCTGTATCCAGTCATCAGATGAAAGATCAAGAAAGCAGAGCCTCTACATCGTCGGGCCAACAAGAACCGGAAAATCTACTTGGGCCAGAAGCC
>AEL31836
ATGGCCTCCTCCTCATCCAACCGTCAGTTCTCACACCGGAACGCTAACACGTTCCTCACCTATCCAAAGTGTCCAGAAAATCCTGAAATCGCCTGTCAGATGATCTGGGAGCTCGTTGTTCGTTGGATTCCCAAGTACATTCTATGTGCCCGAGAGGCACATAAAGATGGAAGTTTGCATTTACATGCATTGCTTCAAACAGAGAAGCCGGTAAGAATATCGGACTCAAGGTTCTTTGATATTAATGGGTTTCACCCAAACATTCAGAGTGCCAAGTCAGTAAACAGGGTGAGAGATTACATCCTCAAGGAACCTCTGGCGATGTTTGAGAGAGGTACTTTCATTCCTAGGAAGTCCCCCTTCCTAGGAAAATCTGATTCAGAAGTTAAGGAAAAAAAGCCTTCCAAAGATGAAATAATGCGAGACATTATTTCACACTCTACTTCCAAGGAAGAGTACCTCTCCATGATCCAGAAAGAGCTTCCCTATGATTGGTCCACAAAATTGCAGTATTTTGAATACTCTGCAAATAAGCTTTTTCCTGATATTCAGGAAGAGTTCACCAATCCTCATCCGCAATCCTCACCTGATTTACTTTGTAATGAGTCAATCAATGATTGGCTCCAGCCTAACATCTTCCAGGTTAGTCCCGAAGCTTACATGCTCCTTCAACCTACCTGTTATACCCTCGAGGATGCAATTTCTGACCTCCAATGGATGGATAATGTATCCAGTCATCAGATGAAAGATCAAGAAAGCAGAGCCTCTACATCGTCGGCCCAACAAGAACAGGAAAATCTACTTGGGCCAGAAGCC
>ABQ40170
ATGGCCTCCTCCTCATCCAACCGTCAGTTCTCACACAGGAACGCTAATACGTTCCTAACCTATCCAAAGTGTCCAGAAAATCCTGAAATCGCCTGTCAGATGATATGGGAGCTCGTTGTTCGTTGGATTCCCAAATATATTCTATGTGCCCGCGAGGCACATAAAGATGGAAGTTTGCATTTACATGCATTGCTTCAGACAGAGAAGCCGGTAAGGATATCCGACTCAAGGTTCTTTGATATTAATGGGTTCCACCCAAACATTCAGAGTGCCAAGTCAGTAAACAGGGTGAGGGATTACATCCTCAAGGAACCTCTGGCTATGTTTGAGAGAGGTACTTTCATTCCTAGGAAGTCCCCCTTCCTAGGAAAATCTGATTCAGAAGTTAAGGAAAAAAAACCTTCAAAAGATGAAATAATGCGAGACATTATTTCACACTCTACTTCCAAGGAAGAGTACCTCTCCATGATCCAGAAAGAGTTTCCCTATGATTGGGCCACAAAATTGCAGTATTTCGAATACTCTGCAAATAAGCTTTTTCCTGAGATTCAGGAAGAGTTCACCAATCCACATCCGCAATCCTCACCTGATTTACTTTGTAATGAGTCAATCAATGATTGGCTCCAGCCTAACATCTTCCAGGTCAGTCCCGAAGCTTACATGCTCCTTCAACCTACCTGTTATACCCTCGAGGATGCAATTTCTGACCTCCAATGGATGGATTCTGTATCCAGTCATCAGATGAAAGATCAAGAAAGCAGAGCCTCTACATCGTCGGTCCAACAAGAACAGGAAAATCTACTTGGGCCAGAAGCC
>ABQ40174
ATGGCCTCCTCCTCATCCAACCGTCAGTTCTCACACAGGAACGCTAATACGTTCCTAACCTATCCAAAGTGTCCAGAAAATCCTGAAATCGCCTGTCAGATGATACGGGAGCTCGTTGTTCGTTGGATTCCGAAATATATTCTATGTGCCCGCGAGGCACATAAAGATGGAAGTTTGCATTTACATGCATTGCTTCAGACAGAGAAGCCGGTAAGGATATCCGACTCAAGGTTCTTTGATATTAATGGGTTTCACCCAAACATTCAGAGTGCCAAGTCAGTAAACAGGGTGAGGGATTACATTCTCAAGGAACCTCTGGCTATGTTTGAGAGAGGTACTTTCATTCCTAGGAAGTCCCCCTTCCTAGGAAAATCTGATTCAGAAGTTAAGGAAAAAAAACCTTCCAAAGATGAAATAATGCGAGACATTATTTCACACTCTACTTCCAAGGAAGAGTACCTCTCCATGATCCAGAAAGAGTTTCCCTATGATTGGGCCACAAAATTGCAGTATTTCGAATACTCTGCAAATAAGCTTTTTCCTGAGATTCAGGAAGAGTTCACCAATCCTCATCCGCAATCCTCACCTGATTTACTTTGTAATGAGTCAATCAATGATTGGCTCCAGCCTAACATCTTCCAGGTCAGTCCCGAAGCTTACATGCTCCTTCAACCTACCTGTTATACCCTCGAGGATGCAATTTCTGACCTCCAATGGATGGATTCTGTATCCAGTCATCAGATGAAAGATCAAGAAAGCAGAGCCTCTACATCGTCGGCCCAACAAGAACAGGAAAATCTACTTGGGCCAGAAGCC
>AEL32064
ATGGCCTCCTCCTCATCCAACCGTCAGTTCTCACACAGGAACGTGAACACGTTCTTAACCTACCCAAAGTGTCCAGAAAATCCTGAAATCGCCTGTCAGATGATCTGGGAGCTCGTTGTTCGTTGGATACCCAAGTATATTGTCTGTGCCCGAGAGGCACACAAAGATGGAAGTTTGCATTTACATGCATTGCTTCAAACAGAGAAGCCGGTAAGAATATCGGACTCAAGGTTCTTTGATATTAATGGGTTTCACCCAAACATTCAGAGTGCCAAGTCAGTAAACAGGGTGAGGGATTACATTCTCAAGGAACCTCTGGCTATGTTTGAGAGAGGTACTTTCATTCCTAGGAAGTCCCCCTTCCTAGGAAAATCTGATTCAGAAGTTAAGGAAAAGAAGCCTTCCAAAGATGAAATAATGCGAGACATTATTTCACACTCTACTTCCAAAGAAGAGTACCTCTCCATGATCCAGAAAGAGTTTCCCTATGATTGGTCCACAAAATTGCAGTATTTTGAATACTCTGCAAATAAGCTTTTTCCTGAGATTCAGGAAGAGTTCACCAATCCTCATCTGCAATCCACACCTGATTTACTTTGTAGTGAGTCAATCAATGATTGGCTCCAGCCTAACATCTTCCAGGTTAGTCCCGAAGCGTACATGCTCCTTCAACCTACCTGTTATACCCTCGAGGATGCAATTTCTGACCTCCAATGGATGGATTCTGTATCCAGTCATCAGATGAAAGATCAAGAAAGCAGAGCCTCTACATCGTCGGCCCAACAAGAACAGGAAAATCTACTTGGGCCAGAAGCC
>AEL32067
ATGGCCTCCTCCTCATCCAACCGTCAGTTCTCCCACCGGAACGCTAACACGTTCCTCACCTATCCAAAGTGTCCAGAAAATCCTGAAATCGCCTGTCAGATGATCTGGGAGCTCGTTGTTCGTTGGATTCCCAAGTACATTCTATGTGCCCGAGAGGCACATAAAGATGGAAGTTTGCATTTACATGCATTGCTTCAAACAGAAAAGCCGGTAAGAATATCGGACTCAAGGTTCTTTGATATTAATGGGTTTCACCCAAACATTCAGAGTGCCAAGTCAGTAAACAGGGTGAGGGATTACATCCTCAAGGAACCTCTGGCTATGTTTGAGAGAGGTACTTTCATTCCTAGGAAGTCCCCCTTCCTAGGAAAATCTGATTCAGAAGTTAAGGAAAAAAGGCCTTCCAAAGATGAAATAATGCGAGACATTATTTCACACTCTACTTCCAAGGAAGAGTACCTCTCCATGATCCAGAAAGAGCTTCCCTATGATTGGTCCACAAAATTGCAGTATTTTGAATACTCTGCAAACAAGCTTTTTCCTGAGATTCAGGAAGAGTTCACCAATCCTCATCCCCAATCCTCACCTGATTTACTTTGTAATGAGTCAATCAATGATTGGCTCCAGCCTAACATCTTCCAGGTTAGTCCCGAAGCTTACATGCTCCTTCAACCTACCTGTTATACCCTCGAGGATGCAATTTCTGACCTCCAATGGATGGATAATGTATCCAGTCATCAGATGAAGGATCAAGAAAGCAGAGCCTCTACATCGTCGGCCCAACAAGAACAGGAAAATCTACTTGGGCCAGAAGCC
>AEL32061
ATGGCCTCCTCCTCATCCAACCGTCAGTTCTCACACCGGAACGCTAACACGTTCCTTACCTATCCAAAGTGTCCAGAAAATCCTGAAATCGCCTGTCAGATGATCTGGGAGCTCGTTGTTCGTTGGATTCCCAAGTACATTCTATGTGCCCGGGAGGCACATAAAGATGGAAGTTTGCATTTACATGCATTGCTTCAAACAGAGAAGCCGGTAAGAATATCGGACTCAAGGTTCTTTGATATTAATGGGTTTCACCCAAACATTCAGAGTGCCAAGTCAGTAAACAGGGTGAGGGATTACATCCTCAAGGAACCTCTGGCTATGTTTGAGAGAGGTACTTTCATTCCTAGGAAGTCCCCCTTCCTAGGAAAATCTGATTCAGAAGTTAAGGAAAAAAAGCCTTCCAAAGATGAAATAATGCGAGACATTATTTCACACTCTATTTCCAAGGAAGAGTACCTCTCCATGATCCAGAAAGAGCTTCCCTATGATTGGTCCACAAAATTGCAGTATTTTGAATACTCTGCAAATAAGCTTTTTCCTGAGATTCAGGAAGAGTTCACCAATCCTCATCCACAATCCTCACCTGATTTACTTTGTAATGAGTCAATCAATGATTGGCTCCAGCCTAACATCTTCCAGGTTAGTCCCGAAGCTTACATGCTCCTTCAACCTACCTGTTATACCCTCGAAGATGCAATTTCTGACCTCCAATGGATGGATAATGTATCCAGTCATCAGATGAAGGATCAAGAAAGCAGAGCCTCTACATCGTCGGCCCAACAAGAACAGGGAAATCTACTTGGGCCAGAAGCC
>AAK73429
ATGGCCTCCTCCTCATCCAACCGTCAGTTCTCACACAGGAACGCTAACACGTTCCTAACCTATCCAAAGTGTCCAGAAAATCCTGAAATCGCCTGCCAGATGATCTGGGAGCTCGTTGTTCGTTGGATTCCCAAATATATTCTATGTGCCCGAGAGGCACATAAAGATGGAAGTTTGCATTTACATGCATTGCTTCAGACAGAGAAGCCGGTAAGGATATCTGACTCAAGGTTCTTTGATATAAATGGGTTTCACCCAAATATTCAGAGTGCCAAGTCAGTAAACAGGGTGAGGGATTACATTCTCAAGGAACCTCTGGCTGTGTTTGAGAGAGGTACTTTCATTCCTAGGAAGTCCCCCTTCCTAGGAAAATCTGATTCAGAGGTAAAGGAAAAAAAGCCTTCTAAAGATGAAATAATGCGAGACATTATTTCACACGCTACTTCCAAAGAAGAGTACCTCTCCATGATCCAGAAAGAGCTTCCCTTTGATTGGTCCACAAAATTGCAGTATTTTGAATACTCTGCAAATAAGCTTTTTCCTGAGATTCAGGAAGAGTTCACCAATCCTCATCCACCCTCCTCACCTGATTTACTTTGTAATGAGTCAATCAATGATTGGCTCCAGCCTAACATCTTCCAGGTTAGTCCCGAAGCATACATGCTCCTTCAACCTACCTGTTATACCCTCGAGGATGCAATTTCTGACCTCCAATGGATGGATTCTGTATCCAGTCATCAGATGAAAGATCAAGAAAGCAGAGCCTCTACATCGTCGGGCCAACAAGAACCGGAAAATCTACTTGGGCCAGAAGCC
>AEL32019
ATGGCCTCCTCCTCATCCAACCGTCAGTTCTCACACAGGAACGTTAACACGTTCTTAACCTACCCAAAGTGTCCAGAAAATCCTGAAATCGCCTGTCAGATGATCTGGGAGCTCGTTGTTCGTTGGATACCCAAGTATATTGTCTGTGCCCGAGAGGCACACAAAGATGGAAGTTTGCATTTACATGCATTGCTTCAAACAGAGAAGCCGGTAAGAATATCGGACTCAAGGTTCTTTGATATTAATGGGTTTCACCCAAACATTCAGAGTGCCAAGTCAGTAAACAGGGTGAGGGATTACATTCTCAAGGAACCTCTGGCTATGTTTGAGAGAGGTACTTTCATTCCTAGGAAGTCCCCCTTCCTAGGAAAATCTGATTCAGAAGTTAAGGAAAAAAAGCCTTCCAAAGATGAAATAATGCGAGACATTATTTCACACTCTACTTCCAAAGAAGAGTACCTCTCCATGATCCAGAAAGAGTTTCCCTATGATTGGTCCACAAAATTGCAGTATTTTGAATACTCTGCAAATAAGCTTTTTCCTGAGATTCAGGAAGAGTTCACCAATCCTCATCCGCAATCCACACCTGATTTACTTTGTAGTGAGTCAATCAATGATTGGCTCCAGCCTAACATCTTCCAGGTTAGTCCCGAAGCGTACATGCTCCTTCAACCTACCTGTTATACCCTCGAGGATGCAATTTCTGACCTCCAATGGATGGATTCTGTATCCAGTCATCAGATGAAAGATCAAGAAAGCAGAGCCTCTACATCGTCGGCCCAACAAGAACAGGAAAATCTACTTGGGCCAGAAGCC
>AEL32010
ATGGCCTCCTCCTCATCCAACCGTCAGTTCTCACACAGGAACGTGAACACGTTCTTAACCTACCCAAAGTGTCCAGAAAATCCTGAAATCGCCTGTCAGATGATCTGGGAGCTCGTTGTTCGTTGGATACCCAAGTATATTGTCTGTGCCCGAGAGGCACACAAAGATGGAAGTTTGCATTTACATGCATTGCTTCAAACAGAGAAGCCGGTAAGAATATCGGACTCAAGGTTCTTTGATATTAATGGGTTTCACCCAAACATTCAGAGTGCCAAGTCAGTAAACAGGGTGAGGGATTACATTCTCAAGGAACCTCTGGCTATGTTTGAGAGAGGTACTTTCATTCCTAGGAAGTCCCCCTTCCTAGGAAAATCTGATTCAGAAGTTAAGGAAAAAAAGCCTTCCAAAGATGAAATAATGCGAGACATTATTTCACACTCTACTTCCAAAGAAGAGTACCTCTCCATGATCCAGAAAGAGTTTCCCTATGATTGGTCCACAAAATTGCAGTATTTTGAATACTCTGCAAATAAGCTTTTTCCTGAGATTCAGGAAGAGTTCACCAATCCTCATCCGCAATCCACACCTGATTTACTTTGTAGTGAGTCAATCAATGATTGGCTCCAGCCTAACATCTTCCAGGTTAGTCCCGAAGCGTACATGCTCCTTCAACCTACCTGTTATACCCTCGAGGATGCAATTTCTGACCTCCAATGGATGGATTCTGTATCCAGTCATCAGATGAAAGATCAAGAAAGCAGAGCCTCTACATCGTCGGCCCAACAAGAACAGGAAAATCTACTTGGGCCAGAAGCC
>AEL32013
ATGGCCTCCTCCTCATCCAACCGTCAGTTCTCACACAGGAACGTGAACACGTTCTTAACCTACCCAAAGTGTCCAGAAAATCCTGAAATCGCCTGTCAGATGATCTGGGAGCTCGTTGTTCGTTGGATACCCAAGTATATTGTCTGTGCCCGAGAGGCACACAAAGATGGAAGTTTGCATTTACATGCATTGCTTCAAACAGAGAAGCCGGTAAGAATATCGGACTCAAGGTTCTTTGATATTAATGGGTTTCACCCAAACATTCAGAGTGCCAAGTCAGTAAACAGGGTGAGGGATTACATTCTCAAGGAACCTCTGGCTATGTTTGAGAGAGGTACTTTCATTCCTAGGAAGTCCCCCTTCCTAGGAAAATCTGATTCAGAAGTTAAGGAAAAAAAGCCTTCCAAAGATGAAATAATGCGAGACATTATTTCACACTCTACCTCCAAAGAAGAGTACCTCTCCATGATCCAGAAAGAGTTTCCCTATGATTGGTCCACAAAATTGCAGTATTTTGAATACTCTGCAAATAAGCTTTTTCCTGAGATTCAGGAAGAGTTCACCAATCCTCATCCGCAATCCACACCTGATTTACTTTGTAGTGAGTCAATCAATGATTGGCTCCAGCCTAACATCTTCCAGGTTAGTCCCGAAGCGTACATGCTCCTTCAACCTACCTGTTATACCCTCGAGGATGCAATTTCTGACCTCCAATGGATGGATTCTGTATCCAGTCATCAGATGAAAGATCAAGAAAGCAGAGCCTCTACATCGTCGGCCCAACAAGAACAGGAAAATCTACTTGGGCCAGAAGCC
>AEL32016
ATGGCCTCCTCCTCATCCAACCGTCAGTTCTCACACAGGAACGTGAACTCGTTCTTAACCTACCCAAAGTGTCCAGAAAATCCTGAAATCGCCTGTCAGATGATCTGGGAGCTCGTTGTTCGTTGGATACCCAAGTATATTGTCTGTGCCCGAGAGGCACACAAAGATGGAAGTTTGCATTTACATGCATTGCTTCAAACAGAGAAGCCGGTAAGAATATCGGACTCAAGGTTCTTTGATATTAATGGGTTTCACCCAAACATTCAGAGTGCCAAGTCAGTAAACAGGGTGAGGGATTACATTCTCAAGGAACCTCTGGCTATGTTTGAGAGAGGTACTTTCATTCCTAGGAAGTCCCCCTTCCTAGGAAAATCTGATTCAGAAGTTAAGGAAAAAAAGCCTTCGAAAGATGAAATAATGCGAGACATTATTTCACACTCTACTTCCAAAGAAGAGTACCTCTCCATGATCCAGAAAGAGTTTCCCTATGATTGGTCCACAAAATTGCAGTATTTTGAATACTCTGCAAATAAGCTTTTTCCTGAGATTCAGGAAGAGTTCACCAATCCTCATCCGCAATCCACACCTGATTTACTTTGTAGTGAGTCAATCAATGATTGGCTCCAGCCTAACATCTTCCAGGTTAGTCCCGAAGCGTACATGCTCCTTCAACCTACCTGTTATACCCTCGAGGATGCAATTTCTGACCTCCAATGGATGGATTCTGTATCCAGTCATCAGATGAAAGATCAAGAAAGCAGAGCCTCTACATCGTCGGCCCAACAAGAACAGGAAAATCTACTTGGGCCAGAAGCC
>ACZ04249
ATGGCCTCCTCCTCATCCAACCGTCAGTTCTCACACAGGAACGCTAACACGTTCCTAACCTATCCAAAGTGTCCAGAAAATCCTGAAATCGCCTGTCAGATGATCTGGGAGCTCGTCGTTCGTTGGATTCCCAAGTACATTCTATGTGCCCGAGAGGCACATAAAGATGGAAGTTTGCATTTGCATGCATTGCTTCAGACAGAGAAGCCGGTAAGGATATCTGACTCAAGGTTCTTTGATATAAATGGGTTTCACCCAAATATTCAGAGTGCCAAGTCAGTTAACAGGGTGAGGGATTACATTCTCAAGGAACCTCTGGCTGTGTTTGAGAGAGGTACTTTCATTCCTAGGAAGTCCCCCTTCCTAGGAAAATCTGATTCAGAGGTAAAGGAAAAAAAGCCTTCAAAAGATGAAATAATGCGAGACATTATTTCACACGCTACTTCCAAAGCAGAGTACCTCTCCATGATCCAGAAAGAGCTTCCCTTTGATTGGTCCACAAAATTGCAGTATTTTGAATACTCTGCAAATAAACTTTTTCCTGAGATTCAGGAAGAGTTCACCAATCCTCATCCACCCTCCTCACCTGATTTACTTTGTAATGAGTCAATCAATGATTGGCTCCAGCCTAACATCTTCCAGGTTAGTCCCGAAGCTTACATGCTCCTTCAACCTACCTGTTATACCCTCGAGGATGCAATTTCTGACCTCCAATGGATGGATTCTGTATCCAGTCATCAGATGAAAGATCAAGAAAGCAGAGCCTCTACATCGTCGGGCCAACAAGAACCGGAAAATCTACTTGGGCCAGAAGCC
>ACZ04219
ATGGCCTCCTCCTCATCCAACCGTCAGTTCTCACACAGGAACGTTAACACGTTCTTAACCTATCCAAAGTGTCCAGAAAATCCTGAAATCGCCTGTCAGATCATCTGGGAGCTCGTTGTTCGTTGGATACCCAAGTACATTATATGTGCCCGAGAGGCACATAAAGATGGAAGTTTGCATTTACATGCATTGGTTCAGACAGAGAAGCCGGTAAGAATATCGGACTCAAGGTTCTTTGATATAAATGGGTTTCACCCAAATATTCAGAGTGCCAAGTCCGTTAACAGGGTGAGGGATTACATTCTCAAGGAACCTCTGGCTATGTTTGAGAGAGGTACTTTCATTCCTAGGAAGTCCCCCTTCCTAGGAAAATCTGATTCAGAGGTAAAGGAAAAAAAGCCTTCCAAAGATGAAATAATGCGAGACATTATTTCACACTCTACTTCCAAAGAAGAGTACCTCTCTATGATCCAGAAAGAGTTTCCCTATGATTGGTCCACAAAATTGCAGTATTTTGAATACTCTGCAAATAAGCTTTTTCCTGAGATTCAGGAAGAGTTCACCAATCCTCATCCACCATCCTCACCTGATTTGCTCTGTAATGAGTCAATCAATGATTGGCTCCAGCCTAACATCTTCCAGGTCAGTCCCGAAGCTTACATGCTCCTTCAACCTAACTGTTATACCCTCGAGGATGCAATCTCTGACCTCCAATGGATGGATTCTGTATCCAGTCATCAGATGAAAGATCAAGAAAGCAGAGCCTCTACATCGTCGGCCCAACAAGAACCGGAAAATCTACTTGGGCCAGAAGCC
>ACF40384
ATGGCCTCCTCCTCATCCAACCGTCAATTCTCACACAGGAACGTTAACACGTTCTTAACATATCCACACTGTCCAGAAAATCCAGAAATCGTCTGTCAGATGATTTGGGAGCTCGTTGGTCGTTGGACCCCGAAGTATATCATATGTGCCCAAGAGGCACACAAAGACGGAGATATGCATTTACATGCATTACTCCAGACAGAGAAACCGGTAAGAATCACTGACTCAAGGTTCTTTGATATCGAAGGGTTCCACCCAAACATTCAGAGTGCAAAATCAGTAAACAAGGTCAGGGATTACATTCTCAAGGAACCTCTGGCTGTGTTTGAGAGAGGTACTTTCATTCCTAGGAAGTCAAGCTTCCAAGGAAATCCTTCCAAGGGAAATTCTGAAAAGAAACCTTCAAAAGATGAAATAATGAGAGAGATTATTTCACACTCCACTTCAAAGCTAGAGTACCTCTCTATGATCCGTAAAGAGTTCCCCTATGACTGGGCCACAAAATTACAGTATTTTGAATACTCTGCAAATAAATTGTTCCCTGAGATTCAGGAAGAGTTCATCAGTCCTCATCCACCCTCTTCACCTGATCTTCTTTGTAATGAGTCAATCAAAGATTGGCTCCAGCCTAACATCTTTCAGGTTAGTCCCGAATCATATATGCTTCTTCAACCTACCTGTTACACCCTCGAAGATGCTATCTCTGACCTTGAATGGATGGATAAATTATCCAGCCAACAGATGAAGGAACAAGAAAGCAGAGCCTCTACATCGTCGGTCCAACAAGAACTGGGAAATCTACTTGGGCCAGAAGCT
>ACF40387
ATGGCCTCCTCCTCATCCAACCGTCAGTTCTCACACAGGAACGTTAACACGTTCTTAACATATCCACACTGTCCAGAAAATCCAGAAATCCTCTGTCAGATGATTTGGGAGCTCGTTGGTCGTTGGACCCCGAAGTATATCATATGTGCCCGAGAGGCACATAGAGATGGAGATATGCATTTACATGCATTAATCCAGACAGAGAAACCGGTAAGAATCACTGACTCAAGGTTCTTTGATATCAAAGGGTTCCACCCAAACATTCAGAGTGCAAAATCAGTAAACAAGGTCAGGGATTACATTCTCAAGGAACCTCTGGCCTTGTTTGAGAGAGGTACTTTCATTCCTAGGAAGTCAAGCTTCCTAGGAAGTCCTTCCAAGGGAAATTCTGAAAAGAAACCTTCCAAAGATGAAATAATGAGAGAGATTATTTCACACTCCACTTCAAAGCTAGAGTACCTCTCTATGATTCGTAAAGAGTTCCCCTATGACTGGGCCACAAAATTGCAGTATTTTGAATACTCTGCAAATAAATTGTTCCCTGAGATTCAGGAAGAGTTCATCAGTCCTCATCCACCCTCTTCACCTGATCTTCTTTGTAATGAGTCAATCAAAGATTGGCTCCAGCCTAACATCTTCCAGGTTAGTCCCGAATCATACATGCTTCTTCAACCAACCTGTTACACCCTCGAAGATGCTATCTCTGACCTTGAATGGATGGATAAATTATCCAGCCAACAGATGAAGGAACAAGAAAGCAGAGCCTCTACATCGTCGGTCCAACAAGAACTGGGAAATCTACTTGGGCCAGAAGCT
>ACF40381
ATGGCCTCCTCCTCATCCAACCGTCAATTCTCACACAGGAACGTTAACACGTTCTTAACATATCCACACTGTCCAGAAAATCCAGAAATCGTCTGTCAGATGATTTGGGAGCTCGTTGGTCGTTGGACCCCGAAGTATATCATATGTGCCCAAGAGGCACACAAAGACGGAGATATGCATTTACATGCATTACTCCAGACAGAGAAACCGGTAAGAATCACTGACTCAAGGTTCTTTGATATCGAAGGGTTCCACCCAAACATTCAGAGTGCAAAATCAGTAAACAAGGTCAGGGATTACATTCTCAAGGAACCTCTGGCTGTGTTTGAGAGAGGTACTTTCATTCCTAGGAAGTCAAGCTTCCAAGGAAATCCTTCCAAGGGAAATTCTGAAAAGAAACCTTCAAAAGATGAAATAATGAGAGAGATTATTTCACACTCCACTTCAAAGCTAGAGTACCTCTCTATGATTCGTAAAGAGTTCCCCTATGACTGGGCCACAAAATTGCAGTATTTTGAATACTCTGCAAATAAATTGTTCCCTGAGATTCAGGAAGAATTCATCAGTCCTCATCCACCCTCTTCACCTGATCTTCTTTGTAATGAGTCAATCAAAGATTGGCTCCAGCCTAACATCTTTCAGGTTAGTCCCGAATCATATATGCTTCTTCAACCTACCTGTTACACCCTCGAAGATGCTATCTCTGACCTTGAATGGATGGATAAATTATCCAGCCAACAGATGAAGGAACAAGAAAGCAGAGCCTCTACATCGTCGGTCCAACAAGAACTGGGAAATCTACTTGGGCCAGAAGCT
>ACZ04243
ATGGCCTCCTCCTCATCCAACCGTCAGTTCTCACACAGGAACGCTAACACGTTCCTAACCTATCCAAAGTGTCCAGAAAATCCTGAAATCGCCTGTCAGATGATCTGGGAGCTCGTCGTTCGTTGGATTCCCAAGTACATTCTATGTGCCCGAGAGGCACATAAGGATGGAAGTTTGCATTTAAATGCATTGCTCCAGACAGAGAAGCCGGTAAGGATATCTGACTCAAGGTTCTTTGATATAAATGGGTTTCACCCAAATATTCAGAGTGCCAAGTCAGTTAACCGGGTGAGGGATTACATTCTCAAGGAACCTCTGGCTGTGTTTGAGAGAGGTACTTTCATTCCTAGGAAGTCCCCCTTCCTAGGAAAATCTGATTCAGAGGTAAAGGAAAAAAAGCCTTCTAAAGATGAAATAATGCGAGACATTATTTCACACGCTACTTCCAAAGAAGAGTACCTCTCCATGATCCAGAAAGAGCTTCCCTTTGATTGGTCCACAAAATTGCAGTATTTTGAATACTCTGCAAATAAGCTTTTCCCTGAGATTCAGGAAGAGTTCACCAATCCTCATCCACCCTCCTCACCTGATTTACTTTGTAATGAGTCAATCAATGATTGGCTCCAGCCTAACATCTTCCAGGTTAGTCCCGAAGCTTACATGCTCCTTCAACCTACCTGTTATACCCTCGAGGATGCAATTTCTGACCTCCAATGGATGGATTCTGTATCCAGTCATCAGATGAAAGATCAAGAAAGCAGAGCCTCTACATCGTCGGCCCAACAAGAACCGGAAAATCTACTTGGGCCAGAAGCC
>AEL32376
ATGGCCTCCTCCTCATCCAACCGTCAGTTCTCACACCGGAACGCTAACACGTTCCTCACCTATCCAAAGTGTCCAGAAAATCCTGAAATCGCCTGTCAGATGATCTGGGAGCTCGTTGTTCGTTGGATTCCCAAGTACATTCTATGTGCCCGGGAGGCACATAAAGATGGAAGTTTGCATTTACATGCATTGCTTCAAACAGAGAAGCCGGTAAGAATATCGGACTCAAGGTTCTTTGATATTAATGGGTTTCACCCAAACATTCAGAGTGCCAAGTCAGTAAACAGGGTGAGGGATTACATCCTCAAGGAACCTCTGGCTATGTTTGAGAGAGGTACTTTCATTCCTAGGAAGTCCCCCTTCCTAGGAAAATCTGATTCAGAAGTTAAGGAAAAAAAACCTTCCAAAGATGAAATAATGCGAGACATTATTTCACACTCTACTACCAAAGAAGAGTACCTCTCCATGATCCAGAAAGAGCTTCCCTATGATTGGTCCACAAAATTGCAGTATTTTGAATACTCTGCAAATAAGCTTTTTCCTGAGATTCAGGAAGAGTTCACCAATCCTCATCCGCAATCCTCACCTGATTTACTTTGTAATGAGTCAATCAATGATTGGCTCCAGCCTAACATCTTCCAGGTTAGTCCCGAAGCTTACATGCTCCTTCAACCTACCTGTTATACCCTCGAGGATGCAATTTCTGACCTCCAATGGATGGATAATGTATCCAGTCATCAGATGAAAGATCAAGAAAGCAGAGCCTCTACATCGTCGGCCCAACAAGAACAGGAAAATCTACTTGGGCCAGAAGCC
>AEL32190
ATGGCCTCCTCCTCATCCAACCGTCAGTTCTCACACAGGAACGCTAACACGTTCCTAACCTATCCAAAGTGTCCAGAAAATCCTGAAATCGCCTGTCAGATGATCTGGGAGCTCGTCGTTCGTTGGATTCCCAAGTACATTCTATGTGCCCGAGAGGCACATAAAGATGGAAGTTTGCATTTACATGCATTGCTCCAGACAGAGAAGCCGGTAAGGATATCTGACTCAAGGTTCTTTGATATAAATGGGTTTCACCCAAATATTCAGAGTGCCAAGTCAGTTAACCGGGTGAGGGATTACATTCTCAAGGAACCTCTAGCTGTGTTTGAGAGAGGTACTTTCATTCCTAGGAAGTCCCCCTTCCTAGGAAAATCTGATTCAGAGGTAAAGGAAAAAAAGCCTTCTAAAGATGAAATAATGCGAGACATTATTTCACACGCTACTTCCAAAGAAGAGTACCTCTCCATGATCCAGAAAGAGCTTCCCTTTGATTGGTCCACAAAATTGCAGTATTTTGAATACTCTGCAAATAAGCTTTTCCCTGAGATTCAGGAAGAGTTCACCAATCCTCATCCACCCTCCTCACCTGATTTACTTTGTAATGAGTCAATCAATGATTGGCTCCAGCCTAACATCTTCCAGGTTAGTCCCGAAGCTTACATGCTCCTTCAACCTACCTGTTATACCCTCGAGGATGCAATTTCTGACCTCCAATGGATGGATTCTCTATCCAGTCATCAGATGAAAGATCAAGAAAGCAGAGCCTCTACATCGTCGGCCCAACAAGAACCGGAAAATCTACTTGGGCCAGAAGCC
>AEL32373
ATGGCCTCCTCCTCATCCAACCGTCAGTTCTCACACAGGAACGTGAACACGTTCTTAACCTACCCAAAGTGTCCAGAAAATCCTGAAATCGCCTGTCAGATGATCTGGGAGCTCGTTGTTCGTTGGATACCCAAGTATATTGTCTGTGCCCGAGAGGCACACAAAGATGGAAGTTTGCATTTACATGCATTGCTTCAAACAGAGAAGCCGGTAAGAATATCGGACTCAAGGTTCTTTGATATTAATGGGTTTCACCCAAACATTCAGAGTGCCAAGTCAGTAAACAGGGTGAGGGATTACATTCTCAAGGAACCTCTGGCTATGTTTGAGAGAGGTACTTTCATTCCTAGGAAGTCCCCCTTCCTAGGAAAATCTGATTCAGAGGTTAAGGAAAAAAAGCCTTCCAAAGATGAAATAATGCGAGACATTATTTCACACTCTACTTCCAAAGAAGCGTACCTCTCCATGATCCAGAAAGAGTTTCCCTATGATTGGTCCACAAAATTGCAGTATTTTGAATACTCTGCAAATAAGCTTTTTCCTGAGATTCAGGAAGAGTTCACCAATCCTCATCCGCAATCCACACCTGATTTACTTTGTAGTGAGTCAATCAATGATTGGCTCCAGCCTAACATCTTCCAGGTTAGTCCCGAAGCGTACATGCTCCTTCAACCTACCTGTTATACCATCGAGGATGCAATTTCTGACCTCCAATGGATGGATTCTGTATCCAGTCATCAGATGAAAGATCAAGAAAGCAGAGCCTCTACATCGTCGGCCCAACAAGAACAGGAAAATCTACTTGGGCCAGAAGCC
>AEL32274
ATGGCCTCCTCCTCATCCAACCGTCAGTTCTCACACCGGAACGCTAACACGTTCCTAACCTATCCAAAGTGTCCAGAAAATCCTGAAATCGCCTGTCAGATGATCTGGGAGCTCGTTGTTCGTTGGATTCCCAAGTACATTCTATGTGCCCGAGAGGCACATAAAGATGGAAGTTTGCATTTACATGCATTGCTTCAAACAGAGAAGCCGGTAAGGATATCTGACTCAAGGTTCTTTGATATAAATGGGTTTCACCCAAACATTCAGAGTGCCAAGTCAGTTAACAGGGTGAGGGATTACATCCTCAAGGAACCTCTGGCTGTGTTTGAGAGAGGTACTTTCATTCCTAGGAAGTCCCCCTTCCTAGGAAAATCTGATTCAGAGGTAAAGGAAAAAAAGCCTTCCAAAGATGAAATAATGAGAGACATTATTTCACACGCTACTTCCAAAGAAGAGTACCTCTCCATGATCCAGAAAGAGCTTCCCTTTGATTGGTCCACAAAATTGCAGTATTTTGAATACTCTGCAAATAAGCTTTTTCCTGAGATTCAGGAAGAGTTCACCAATCCTCATCCACCCTCCTCACCTGATTTGCTTTGTAATGAGTCAATCAATGATTGGCTCCAGCCTAACATCTTCCAGGTTAGTCCCGAAGCTTACATGCTCCTTCAACCTACCTGTTATACCCTCGAGGATGCAATTTCTGACCTCCAATGGATGGATTCTGTATCCAGTCATCAGATGAAAGATCAAGAAAGCAGAGCCTCTACATCGTCGGCCCAACAAGAACTGGAAAATCTACTTGGGCCAGAAGCC
>AEL32277
ATGGCCTCCTCCTCATCCAACCGTCTGTTCTCACACAGGAACGCTAACACGTTCCTAACCTATCCAAAGTGTCCAGAAAATCCTGAAATCGCCTGTCAGATGATCTGGGAGCTCGTCGTTCGTTGGATTCCCAAGTACATTCTATGTGCCCGAGAGGCACATAAAGATGGAAGTTTGCATTTACATGCATTGCTCCAGACAGAGAAGCCGGTAAGGATATCTGACTCAAGGTTCTTTGATATAAATGGGTTTCACCCAAATATTCAGAGTGCCAAGTCAGTTAACCGGGTGAGGGATTACATTCTCAAGGAACCTCTGGCTGTGTTTGAGAGAGGTACTTTCATTCCTAGGAAGTCCCCCTTCCTAGGAAAATCTGATTCAGAGGTAAAGGAAAAAAAGCCTTCTAAAGATGAAATAATGCGAGACATTATTTCACACGCTACTTCCAAAGAAGAGTACCTCTCCATGATCCAGAAAGAGCTTCCCTTTGATTGGTCCACAAAATTGCAGTATTTTGAATACTCTGCAAATAAGCTTTTCCCTGAGATTCAGGAAGAGTTCACCAATCCTCATCCACCCTCATCACCTGATTTACTTTGTAATGAGTCAATCAATGATTGGCTCCAGCCTAACATCTTCCAGGTTAGTCCCGAAGCTTACATGCTCCTTCAACCTACCTGTTATACCCTCGAGGATGCAATTTCTGACCTCCAATGGATGGATTCTCTATCCAGTCATCAGATGAAAGATCAAGAAAGCAGAGCCTCTACATCGTCGGCCCAACAAGAACCGGAAAATCTACTTGGGCCAGAAGCC
>AEL32379
ATGGCCTCCTCCTCATCCAACCGTCAGTTCTCACACAGGAACGCAAACACGTTCCTAACCTATCCAAAGTGTCCAGAAAATCCTGAAATCGCCTGTCAGATGATCTGGGAGCTCGTCGTTCGTTGGATTCCCAAATATATTCTATGTGCCCGAGAGGCACATAAAGATGGAAGTTTGCATTTACATGCATTGCTTCAGACAGAGAAGCCGGTAAGGATATCTGACTCAAGGTTCTTTGATATAAATGGGTTTCACCCAAATATTCAGAGTGCCAAGTCAGTTAACAGAGTGAGGGATTACATTCTCAAGGAACCTCTGGCTGTGTTTGAGAGAGGTACTTTCATTCCTAGGAAGTCCCCCTTCCTAGGAAAATCTGATTCAGAGGTAAAGGAAAAAAAGCCTTCTAAAGATGAAATAATGCGAGACATTATTTCACACGCTACCTCCAAAGAAGAGTACCTCTCCATGATCCAGAAAGAGCTCCCCTTTGATTGGTCCACAAAATTGCAGTATTTTGAATACTCTGCAAATAAGCTTTTTCCTGAGATTCAGGAAGAGTTCACCAATCCTCATCCACCCTCCTCACCTGATTTACTTTGTAATGAGTCAATCAACGATTGGCTCCAGCCTAACATCTTCCAGGTTAGTCCCGAAGCTTACATGCTCCTTCAACCTACCTGTTATACCCTCGAGGATGCAATTTCTGACCTGCAATGGATGGATTCTGTATCCAGTCATCAGATGAAAGATCAAGAAAGCAGAGCCTCTACATCGTCGGCCCAACAAGAACCGGAAAATCTACTTGGGCCAGAAGCC
>AEL32271
ATGGCCTCCTCCTCATCAAACCGTCAGTTCTCACACAGGAACGCTAACACGTTCCTAACCTATCCAAAGTGTCCAGAAAATCCTGAAATCGCCTGTCAGATGATCTGGGAGCTCGTCGTTCGTTGGATTCCCAAGTACATTCTATGTGCCCGAGAGGCACATAAAGATGGAAGTTTGCATTTACATGCATTGCTCCAGACAGAGAAGGCGGTAAGGATATCTGACTCAAGGTTCTTTGATATAAATGGGTTTCACCCAAATATTCAGAGTGCCAAGTCAGTTAACCGGGTGAGGGATTACATTCTCAAGGAACCTCTGGCTGTGTTTGAGAGAGGTACTTTCATTCCTAGGAAGTCACCCTTCCTAGGAAAATCTGATTCAGAGGTAAAGGAAAAAAAGCCTTCTAAAGATGAAATAATGCGAGACATTATTTCACACGCTACCTCCAAACAAGAGTACCTCTCCATGATCCAGAAAGAGCTCCCCTTTGATTGGTCCACAAAATTGCAGTATTTTGAATACTCTGCAAATAAGCTTTTTCCTGAGATTCAGGAAGAGTTCACCAATCCTCATCCACCCTCCTCACCTGATTTACTTTGTAATGAGTCAATCAACGATTGGCTCCAGCCTAACATCTTCCAGGTTAGTCCCGAAGCTTACATGCTCCTTCAACCTACCTGTTATACCCTCGAGGATGCAATTTCTGACCTCCAATGGATGGATTCTCTATCCAGTCATCAGATGAAAGATCAAGAAAGCAGAGCCTCTACATCGTCGGCCCAACAAGAACCGGAAAATCTACTTGGGCCAGAAGCC
>AEL32172
ATGGCCTCCTCCTCATCCAACCGTCAGTTCTCACACAGGAACGCTAACACGTTCCTAACCTATCCAAAATGTCCAGAAAATCCTGAAATCGCCTGTCAGATGATCTGGGAGCTCGTCGTTCGTTGGATTCCCAAGTACATTCTATGTGCCCGAGAGGCACATAAAGATGGAAGTTTGCATTTACATGCATTGCTCCAGACAGAGAAGCCAGTAAGGATATCTGACTCAAGGTTCTTTGATATAAATGGGTTTCACCCAAATATTCAGAGTGCCAAGTCAGTTAACCGGGTGAGGGATTACATTCTCAAGGAACCTCTGGCTGTGTTTGAGAGAGGCACTTTCATTCCTAGGAAGTCCCCCTTCCTAGGAAAATCTGATTCAGAGGTAAAGGAAAAAAAGCCTTCTAAAGATGAAATAATGCGAGACATTATTTCACACGCTACTTCCAAAGAAGAGTACCTCTCCATGATCCAGAAAGAGCTTCCCTTTGATTGGTCCACAAAATTGCAGTATTTTGAATACTCTGCAAATAAGCTTTTCCCTGGGATTCAGGAAGAGTTCACCAATCCTCATCCACCCTCCTCACCTGATTTACTTTGTAATGAGTCAATCAATGATTGGCTCCAGCCTAACATCTCCCAGGTTAGTCCCGAAGCTTACATGCTCCTTCAACCTACCTGTTATACCCTCGAGGATGCAATTTCTGACCTCCAATGGATGGATTCTCTATCCAGTCATCAGATGAAAGATCAAGAAAGCAGAGCCTCTACATCGTCGGCCCAACAAGAACCGGAAAATCTACTTGGGCCAGAAGCC
>ABQ40296
ATGGCCTCCTCCTCATCCAACCGTCAGTTCTCACACAGGAACGCTAATACGTTCCTAACCTATCCAAAGTGTCCAGAAAATCCTGAAATCGCCTGTCAGATGATATGGGAGCTCGTTGTTCGTTGGATTCCCAAATATATTCTATGTGCCCGAGAGGCACATAAAGATGGAAGTTTGCATTTACATGCATTGCTTCAGACAGAGAAGCCGGTAAGGATATCCGACTCAAGGTTCTTTGATATTAATGGGTTTCACCCAAACATTCAGAGTGCCAAGTCAGTAAACAGGGTAAGGGATTACATTCTCAAGGAACCTCTGGCTATGTTTGAGAGAGGTACTTTCATTCCTAGGAAGTCCCCCTTCCTAGGAAAATCTGATTCAGAAGTTAAGGAAAAAAAACCTTCGAAAGATGAAATAATGCGAGACATTATTTCACACTCTACTTCCAAGGAAGAGTACCTCTCCATGATCCAGAAAGAGTTTCCCTATGATTGGGCCACAAAATTGCAGTATTTCGAATACTCTGCAAATAAGCTTTTTCCTGAGATTCAGGAAGAGTTCACCAATCCTCATCCGCAATCCTCACCTGATTTACTTTGTAATGAGTCAATCAATGATTGGCTCCAGCCTAACATCTTCCAGGTCAGTCCCGAAGCTTACATGCTCCTTCAACCTACCTGTTATACCCTCGAAGATGCAATTTCTGACCTCCAATGGATGGATTCTGTATCCAGTCATCAGATGAAAGATCAAGAAAGCAGAGCCTCTACATCGTCGGCCCAACAAGAACAGGAAAATCTACTTGGGCCAGAAGCC
>AEL32175
ATGGCCTCCTCCTCATCCAACCGTCAGTTCTCACACAGGAACGCTAACACGTTCCTAACCTATCCAAAGTGTCCAGAAAATCCTGAAATCGCCTGTCAGATGATCTGGGAGCTCGTCGTTCGTTGGATTCCCAAGTACATTCTATGTGCCCGAGAGGCACATAAAGATGGAAGTTTGCATTTACATGCATTGCTCCAGACAGAGAAGCCGGTAAGGATATCTGACTCAAGGTTCTTTGATATAAATGGGTTTCACCCAAATATTCAGAGTGCCAAGTCAGTTAACCGGGTGAGGGATTACATTCTCAAGGAACCTCTGGCTGTGTTTGAGAGAGGTACTTTCATTCCTAGGAAGTCTCCCTTCCTAGGAAAATCTGATTCAGAGGTAAAGGAAAAAAAGCCTTCTAAAGATGAAATAATGCGAGACATTATTTCACACGCTACTTCCAAAGAAGAGTACCTCTCCATGATCCAGAAAGAGCTTCCCTTTGATTGGTCCACAAAATTGCAGTATTTTGAATACTCTGCAAATAAGCTTTTCCCTGAGATTCAGGAAGAGTTCACCAATCCTCATCCACCCTCCTCACCTGATTTACTTTGTAATGAGTCAATCAATGATTGGCTCCAGCCTAACATCTTCCAGGTTAGTCCCGAAGCTTACATGCTCCTTCAACCTACCTGTTATACCCTCGAGGATGCAATTTCTGACCTCCAATGGATGGATTCTCTATCCAGTCATCAGATGAAAGATCAAGAAAGCAGAGCCTCTACATCGTCGGCCCAACAAGAACCGGAAAATCTACTTGGGCCAGAAGCC
>ABQ40350
ATGGCCTCCTCCTCATCCAACCGTCAGTTCTCACACAGGAACGCTAACACGTTCCTCACCTATCCAAAGTGTCCAGAAAATCCTGAAATCGCCTGTCAGATGATCTGGGAGCTCGTTGTTCGTTGGATTCCCAAGTACATTCTATGTGCCCGAGAGGCACATAAAGATGGAAGTTTGCATTTACATGCATTGCTTCAAACAGAGAAGCCGGTAAGAATATCGGACTCAAGGTTCTTTGATATTAATGGGTTTCACCCAAACATTCAGAGTGCCAAGTCAGTAAACAGGGTAAGGGATTACATCCTCAAGGAACCTCTGGCTATGTTTGAGAGAGGTACTTTCATTCCTAGGAAGTCCCCCTTCCTAGGAAAATCTGATTCAGAAGTAAAAGAAAAAAAGCCTTCCAAAGATGAAATAATGCGAGACATTATTTCACACTCTACTTCCAAGGAAGAGTACCTCTCCATGATCCAGAAAGAGCTTCCCTATGATTGGTCCACAAAATTACAGTATTTTGAATACTCTGCAAATAAGCTTTTTCCTGAGATTCAGGATGAGTTCACCAATCCTCATCCGCAATCCTCACCTGATTTACTTTGCAATGAGTCAATCAATGATTGGCTCCAGCCTAACATCTTCCAGGTTAGTCCCGAAGCTTACATGCTCCTTCAACCTACCTGTTATACCCTCGAGGATGCAATTTCTGACCTCCAATGGATGGATAATGTATCCAGTCATCAGATGAAAGATCAAGAAAGCAGAGCCTCTACATCGTCGGCCCAACAAGAACAGGAAAATCTACTTGGGCCAGAAGCC
>AEL32178
ATGGCCTCCTCCTCATCCAACCGTCAGTTCTCACACAGGAACGCTAACACGTTCCTAACCTATCCAAAATGTCCAGAAAATCCTGAAATCGCCTGTCAGATGATCTGGGAGCTCGTCGTTCGTTGGATTCCCAAGTACATTCTATGTGCCCGAGAGGCACATAAAGATGGAAGTTTGCATTTACATGCATTGCTCCAGACAGAGAAGCCGGTAAGGATATCTGACTCAAGGTTCTTTGATATAAATGGGTTTCACCCAAATATTCAGAGTGCCAAGTCAGTTAACCGGGTGAGGGATTACATTCTCAAGGAACCTCTGGCTGTGTTTGAGAGAGGCACTTTCATTCCTAGGAAGTCCCCCTTCCTAGGAAAATCTGATTCAGAGGTAAAGGAAAAAAAGCCTTCTAAAGATGAAATAATGCGAGACATTATTTCACACGCTACTTCCAAAGAAGAGTACCTCTCCATGATCCAGAAAGAGCTTCCCTTTGATTGGTCCACAAAATTGCAGTATTTTGAATACTCTGCAAATAAGCTTTTCCCTGAGATTCAGGAAGAGTTCACCAATCCTCATCCACCCTCCTCACCTGATTTACTTTGTAATGAGTCAATCAATGATTGGCTCCAGCCTAACATCTTCCAGGTTAGTCCCGAAGCTTACATGCTCCTTCAACCTACCTGTTATACCCTCGAGGATGCAATTTCTGACCTCCAATGGATGGATTCTCTATCCAGTCATCAGATGAAAGATCAAGAAAGCAGAGCCTCTACATCGTCGGCCCAACAAGAACCGGAAAATCTACTTGGGCCAGAAGCC
>ABQ40198
ATGGCCTCCTCCTCATCCAACCGTCAGTTCTCACACCGGAACGCTAACACGTTCCTCACCTATCCAAAGTGTCCAGAAAATCCTGAAATCGCCTGTCAGATGATCTGGGAGCTCGTTGTTCGTTGGATTCCCAAGTACATTCTATGTGCCCGAGAGGCACATAAAGATGGAAGTTTGCATTTACATGCATTGCTTCAAACAGAGAAGCCGGTAAGAATATCGGACTCAAGGTTCTTTGATATTAATGGGTTTCACCCAAACATTCAGAGTGCCAAGTCAGTAAACAGGGTGAGGGATTACATCCTCAAGGAACCTCTGGCTATGTTTGAGAGAGGTACTTTCATTCCTAGGAAGTCCCCCTTCCTAGGAAAATCTGATTCAGAAGTTAAGGAAAAAAAGCCTTCCAAAGATGAAATAATGCGAGACATTATTTCACACTCTACTTCCAAGGAAGAGTACCTCTCCATGATCCAGAAAGAGCTTCCCTATGATTGGTCCACAAAATTGCAGTATTTTGAATACTCTGCAAATAAGCTTTTTCCTGAGATTCAGGAAGAGTTCACCAATCCTCATCCGCAATCCTCACCCGATTTACTTTGTAATGAGTCAATCAATGATTGGCTCCAGCCTAACATCTTCCAGGTTAGTCCCGAAGCTTACATGCTCCTTCAACCTACCTGTTATACCCTCGAGGATGCAATTTCTGACCTCCAATGGATGGATAATGTATCCAGTCATCAGATGAAAGATCAAGAAAGCAGAGCCTCTACATCGTCGGCCCAACAAGAACAGGAAAATCTACTTGGGCCAGAAGCC
>ABQ40190
ATGGCCTCCTCCTCATCCAACCGTCAGTTCTCACACCGGAACGCTAACACGTTCCTAACCTATCCAAAGTGTCCAGAAAATCCTGAAATCGCCTGTCAGATGATCTGGGAGCTCGTTGTTCGTTGGATTCCCAAATACATTCTATGTGCCCGAGAGGCACATAAAGATGGAAGTTTGCATTTACATGCATTGCTCCAGACAGAGAAGCCGGTAAGGATATCCGACTCAAGGTTTTTTGATATAAATGGGTTTCACCCAAACATTCAGAGTGCCAAGTCAGTCAACAGGGTGAGGGATTACATCCTCAAGGAACCTCTGGCTGTGTTTGAGAGAGGTACGTTCATTCCTAGGAAGTCCCCCTTCCTAGGAAAATCTGATTCAGAGGTAAAGGAAAAAAAGCCTTCTAAAGATGAAATAATGCGAGACATTATTTCACACGCTACTTCCAAAGAAGAGTACCTCTCCATGATCCAGAAAGAGCTTCCCTTTGATTGGTCCACAAAATTGCAGTATTTTGAATACTCTGCAAATAAGCTTTTTCCTGAGATTCAGGAAGAGTTCACCAATCCTCATCCACCCTCCTCACCTGATTTGCTTTGTAATGAGTCAATCAATGATTGGCTCCAGCCTAACATCTTCCAGGTTAGTCCCGAAGCATACATGCTCCTTCAACCTACCTGTTATACCCTCGAGGATGCAATTTCTGACCTCCAATGGATGGATTCTGTATCCAGTCATCAGATGAAAGATCAAGAAAGCAGAGCCTCTACATCGTCGGCCCAACAAGAACCGGAAAATCTACTTGGGCCAGAAGCC
>ABQ40194
ATGGCCTCCTCCTCATCCAACCGTCAGTTCTCACACCGGAACGCTAACACGTTCCTAACCTATCCAAAGTGTCCAGAAAATCCTGAAATCGCCTGTCAGATGATCTGGGAGCTCGTTGTTCGTTGGATTCCCAAATACATTCTATGTGCCCGAGAGGCACATAAAGATGGAAGTTTGCATTTACATGCATTGCTTCAAACAGAGAAGCCGGTAAGGATATCTGACTCAAGGTTCTTTGACATAAATGGGTTTCACCCAAACATTCAGAGTGCCAAGTCAGTTAACAGGGTGAGGGATTACATCCTCAAGGAACCTCTGGCTGTGTTTGAGAGAGGTACTTTCATTCCTAGGAAGTCCCCCTTCCTAGGAAAATCTGATTCAGAGGTAAAGGAAAAAAAGCCTTCTAAAGATGAAATAATGCGAGACATTATTTCACACGCTACTTCCAAAGAAGAGTACCTCTCCATGATCCAGAAAGAGCTCCCCTTTGATTGGTCCACAAAATTGCAGTATTTTGAATACTCTGCAAATAAGCTTTTTCCTGAGATTCAGGAAGAGTTCACCAATCCTCATCCACCCTCCTCACCTGATTTGCTTTGTAATGAGACAATCAATGATTGGCTCCAGCCTAATATCTTCCAGGTCAGTCCCCAAGCTTACATGCTCCTTCAACCTAACTGTTATACCCTCGAAGATGCAATTTCTGACCTCCAATGGATGGATTCTGTATCCAGTCATCAGATGAAAGATCAAGAAAGCAGAGCCTCTACATCGTCGGCCCAACAAGAACCGGAAAATCTACTTGGGCCAGAGGCC
>ACZ04147
ATGGCCTCCTCCTCATCCAACCGTCAGTTCTCACACCGGAACGCTAATACGTTCCTCACCTATCCAAAGTGTCCAGAAAATCCTGAAATCGCCTGTCAGATGATCTGGGAGCTCGTTGTTCGTTGGATTCCCAAGTACATTCTATGTGCCCGAGAGGCACATAAAGATGGAAGTTTGCATTTACATGCATTGCTTCAAACAGAGAAGCCGGTAAGAATATCGGACTCAAGGTTCTTTGATATTAATGGGTTTCACCCAAACATTCAGAGTGCCAAGTCAGTAAACAGGGTGAGGGATTACATCCTCAAGGAACCTCTGGCTATGTTTGAGAGAGGTACTTTCATTCCTAGGAAGTCCCCCTTCCTAGGAAAATCTGATTCAGAAGTTAAGGAAAAAAAGCCTTCCAAAGATGAAATAATGCGAGACATTATTTCACACTCTACCACCAAGGAAGAGTACCTCTCCATGATCCAGAAAGAGCTTCCCTATGATTGGTCCACAAAATTACAGTATTTTGAATACTCTGCAAATAAGCTTTTTCCTGAGATTCAGGAAGAGTTCACCAATCCTCATCCGCAATCCTCACCCGATTTACTTTGTAATGAGTCAATCAATGATTGGCTCCAGCCTAACATCTTCCAGGTTAGTCCCGAAGCTTACATGCTCCTTCAACCTACCTGTTATACCCTCGAGGATGCAATTTCTGACCTCCAATGGATGGATAATGTATCCAGTCATCAGATGAAAGATCAAGAAAGCAGAGCCTCTACATCGTCGGCCCAACAAGAACAGGAAAATCTACTTGGGCCAGAAGCC
>ACZ04143
ATGGCCTCCTCCTCATCCAACCGTCAGTTCTCACACAGGAACGCTAACACGTTCCTAACCTACCCAAAGTGTCCAGAAAATCCTGAAATCGCCTGTCAGATGATCTGGGAGCTCGTTGTTCGTTGGATTCCCAAATATATTCTATGTGCCCGAGAGGCACATAAAGATGGAAGTTTGCATTTACATGCATTGCTTCAGACAGAGAAGCCGGTAAGGATATCTGACTCAAGGTTCTTTGATATAAATGGGTTTCACCCAAATATTCAGAGTGCCAAGTCAGTTAACAGGGTGAGGGATTACATTCTCAAGGAACCTCTGGCTGTATTTGAGAGAGGTACTTTCATTCCTAGGAAGTCCCCCTTCCTAGGAAAATCTGATTCAGAAGTAAAGGAAAAAAAGCCTTCCAAAGATGAAATAATGCGAGACATTATTTCACACTCTACTTCCAAGGAAGAGTACCTCTCCATGATCCAGAAAGAGCTTCCCTTTGATTGGTCCACAAAATTGCAGTATTTTGAATACTCTGCAAATAAGCTTTTTCCTGAGATTCAGGAACAGTTCACCAATCCTCATCCACCCTCCCAACCTGATTTACTCTGTAATGAGTCAATCAATGATTGGCTCCAGCCTAACATCTTTCAGGTTAGTCCCGAAGCTTACATGCTCCTTCAACCTAACTGTTATACCCTCGAGGATGCAATTTCTGACCTCCAATGGATGGATTCTGTATCCAGTCATCAGATGAAAGATCAAGAAAGCAGAGCCTCTACATCGTCGGCCCAACAAGAACCGGAAAATCTACTTGGGCCAGAAGCC
>ACZ04141
ATGGCCTCCTCCTCATCCAACCGTCAGTTCTCACACCGGAACGCTAACACGTTCCTCACCTATCCAAAGTGTCCAGAAAATCCTGAAATCGCCTGTCAGATGATCTGGGAGCTCGTTGTTCGTTGGATTCCCAAGTACATTCTATGTGCCCGAGAGGCACATAAAGATGGAAGTTTGCATTTACATGCATTGCTTCAAACAGAGAAGCCGGTAAGAATATCGGACTCAAGGTTCTTTGATATTAATGGGTTTCACCCAAACATTCAGAGTGCCAAGTCAGTAAACAGGGTGAGGGATTACATCCTCAAGGAACCTCTGGCTATGTTTGAGAGAGGTACTTTCATTCCTAGGAAGTCCCCCTTCCTAGGAAAATCTGATTCAGAAGTTAAGGAAAAAAAGCCTTCCAAAGATGAAATAATGCGAGACATTATTTCACACTCTACTTCCAAGGTAGAGTACCTCTCCATGATCCAGAAAGAGCTTCCCTATGATTGGTCCACAAAATTGCAGTACTTTGAATACTCTGCAAATAAGCTTTTTCCTGAGATTCAGGAAGAGTTCACCAATCCTCATCCGCAATCCTCACCTGATTTACTTTGTAATGAGTCAATCAATGATTGGCTCCAGCCTAACATCTTCCAGGTTAGTCCCGAAGCTTACATGCTCCTTCAACCTACCTGTTATACCCTCGAGGATGCAATTTCTGACCTCCAATGGATGGATAATTTATCCAGTCATCAGATGAAAGATCAAGAAAGCAGAGCCTCTACATCGTCGGCCCAACAAGAACAGGAAAATCTACTTGGGCCAGAAGCC
>AEL32301
ATGGCCTCCTCCTCATCCAACCGTCAGTTCTCACACAGGAACGCTAACACGTTCCTAACCTATCCAAAGTGTCCAGAAAATCCTGAAATCGCCTGTCAGATGATCTGGGAGCTCGTCGTTCGTTGGATTCCCAAGTACATTCTATGTGCCCGAGAGGCACATAAAGATGGAAGTTTGCATTTACATGCATTGCTCCAGACAGAGAAGCCGGTAAGGATATCTGACTCAAGGTTCTTTGATATAAATGGGTTTCACCCAAATATTCAGAGTGCCAAGTCAGTTAACCGGGTGAGGGATTACATTCTCAAGGAACCTCTGGCTGTGTTTGAGAGAGGTACTTTCATTCCTAGGAAGTCCCCCTTCCTAGGAAAATCTGATTCAGAGGTAAAGGAAAAAAAGCCTTCTAAAGATGAAATAATGCGAGACATTATTTCACACGCTACTTCCAAAGAAGAGTACCTCTCCATGATCCAGAAAGAGCTTCCCTTTGATTGGTCCACAAAATTGCAGTATTTTGAATACTCTGCAAATAAGCTTTTCCCTGAGATTCAGGAAGAGTTCACCAATCCTCATCCACCCTCCTCACCTGATTTACTTTGTAATGAGTCAATCAATGATTGGCTCCAGCCTAACATCTTCCAGGTTAGTCCCGAAGCTTACATGCTCCTTCAACCTACCTGTTATACCCTCGAGGATGCAATTTCTGACCTCCAATGGATGGATTCTCTATCCAGTCATCAGATGAAAGATCAAGAAAGCAGAGCCTCTACATCGTCGGCCCAACAAGAACCGGAAAATCTACTTGGGCCAGAAGCC
>AAB65397
ATGGCCTCCTCCTCATCCAACCGTCAGTTCTCACACAGGAACGCTAACACGTTCCTAACCTATCCAAAGTGTCCAGAAAATCCTGAAATCGCCTGTCAGATGATCTGGGAGCTCGTCGTTCGTTGGATTCCCAAATATATTCTATGTGCCCGAGAGGCACATAAAGATGGAAGTTTGCATTTACATGCATTGCTTCAGCCAGAGAAGCCGATAAGGATATCTGACTCAAGGTTCTTTGATATAAATGGGTTTCACCCAAATATTCAGAGTGCCAAGTCAGTTAACAGAGTGAGGGATTACATTCTCAAGGAACCTCTGGCTGTGTTTGAGAGAGGTACTTTCATTCCTAGGAAGTCCCCCTTCCTAGGAAAATCTGATTCAGAGGTAAAGGAAAAAAAGCCTTCTAAAGATGAAATAATGCGAGACATTATTTCACACGCTACCTCCAAAGAAGAGTACCTCTCCATGATCCAGAAAGAGCTCCCCTTTGATTGGTCCACAAAATTGCAGTATTTTGAATACTCTGCAAATAAGCTTTTTCCTGAGATTCAGGAAGAGTTCACCAATCCTCATCCACCCTCCTCACCTGATTTACTTTGTAATGAGTCAATCAACGATTGGCTCCAGCCTAACATCTTCCAGGTTAGTCCCGAAGCTTACATGCTCCTTCAACCTACCTGTTATACCCTCGAGGATGCAATTTCTGACCTCCAATGGATGGATTCTGTATCCAGTCATCAGATGAAAGATCAAGAAAGCAGAGCCTCTACATCGTCGGCCCAACAAGAACCGGAAAATCTACTTGGGCCAGAAGCC
>AEL32304
ATGGCCTCCTCCTCATCCAACCGTCAGTTCTCACACAGGAACGCTAACACGTTCCTAACCTATCCAAAGTGTCCAGAAAATCCTGAAATCGCCTGTCAGATGATCTGGGAGCTCGTCGTTCGTTGGATTCCCAAGTACATTCTATGTGCCCGAGAGGCACATAAAGATGGAAGTTTGCATTTACATGCATTGCTCCAGACAGAGAAGCCGGTAAGGATATCTGACTCAAGGTTCTTTGATATAAATGGGTTTCACCCAAATATTCAGAGTGCCAAGTCAGTTAACCGGGTGAGGGATTACATTCTCAAGGAACCTCTGGCTGTGTTTGAGAGAGGTACTTTCATTCCTAGGAAGTCCCCCTTCCTAGGAAAATCTGATTCAGAGGTAAAGGAAAAAAAGCCTTCTAAAGATGAAATAATGCGAGACATTATTTCACACGCTACTTCCAAAGAAGAGTACCTCTCCATGATCCAGAAAGAGCTTCCCTTTGATTGGTCCACAAAATTGCAGTATTTTGAATACTCTGCAAATAAGCTTTTCCCTGAGATTCAGGAAGAGTTCACCAATCCTCATCCACCCTCCTCACCTGATTTACTTTGTAATGAGTCAATCAATGATTGGCTCCAGCCTAACATCTTCCAGGTTAGTCCCGAAGCTTACATGCTCCTTCAACCTACCTGTTATACCCTCGAGGATGCAATTTCTGACCTCCAATGGATGGATTCTCTATCCAGTCATCAGATGAAAGATCAAGAAAGCAGAGCCTCTACATCGTCGGCCCAACAAGAACCGGAAAATCTACTTGGGCCAGAAGCC
>AEL32307
ATGGCCTCCTCCTCATCCAACCGTCAGTTCTCACACAGGAACGCTAACACGTTCCTAACCTATCCAAAGTGTCCAGAAAATCCTGAAATCGCCTGTCAGATGATCTGGGAGCTCGTCGTTCGTTGGATTCCCAAGTACATTCTATGTGCCCGAGAGGCACATAAAGATGGAAGTTTGCATTTACATGCATTGCTCCAGACAGAGAAGCCGGTAAGGATATCTGACTCAAGGTTCTTTGATATAAATGGGTTTCACCCAAATATTCAGAGTGCCAAGTCAGTTAACCGGGTGAGGGATTACATTCTCAAGGAACCTCTGGCTGTGTTTGAGAGAGGTACTTTCATTCCTAGGAAGTCCCCCTTCCTAGGAAAATCTGATTCAGAGGTAAAGGAAAAAAAGCCTTCTAAAGATGAAATAATGCGAGACATTATTTCACACGCTACTTCCAAAGAAGAGTACCTCTCCATGATCCAGAAAGAGCTTCCCTTTGATTGGTCCACAAAATTGCAGTATTTTGAATACTCTGCAAATAAGCTTTTCCCTGAGATTCAGGAAGAGTTCACCAATCCTCATCCACCCTCCTCACCTGATTTACTTTGTAATGAGTCAATCAATGATTGGCTCCAGCCTAACATCTTCCAGGTTAGTCCCGAAGCTTACATGCTCCTTCAACCTACCTGTTATACCCTCGAGGATGCAATTTCTGACCTCCAATGGATGGATTCTCTATCCAGTCATCAGATGAAAGATCAAGAAAGCAGAGCCTCTACATCGTCGGCCCAACAAGAACCGGAAAATCTACTTGGGCCAGAAGCC
>AEL31875
ATGGCCTCCTCCTCATCCAACCGTCAGTTCTCACACCGGAACGCTAACACGTTCCTCACCTATCCAAAGTGTCCAGAAAATCCTGAAATCGCCTGTCAGATGATCTGGGAGCTCGTTGTTCGTTGGATTCCCAAGTACATTCTATGTGCCCGAGAGGCACATAAAGATGGAAGTTTGCATTTACATGCATTGCTTCAAACAGAGAAGCCGGTAAGAATATCGGACTCAAGGTTCTTTGATATTAATGGGTTTCACCCAAACATTCAGAGTGCCAAGTCAGTAAACAGGGTGAGGGATTACATCCTCAAGGAACCTCTGGCTATGTTTGAGAGAGGTACTTTCATTCCTAGGAAGTCCCCCTTCCTAGGAAAATCTGATTCAGAAGTTAAGGAAAAAAAGCCTTCCAAAGATGAAATAATGCGAGACATTATTTCACACTCTACTTCCAAGGAAGAGTACCTCTCCATGATCCAGAAAGAGCTTCCCTATGATTGGTCCACAAAATTACAGTATTTTGAATACTCTGCAAATAAGCTTTTTCCTGAGATTCAGGAAGAGTTCACCAATCCTCATCCCCAATCCTCACCTGATTTACTTTGTAATGAGTCAATCAATGATTGGCTCCAGCCTAACATCTTCCAGGTTAGTCCCGAAGCTTACATGCTCCTTCAACCTACCTGTTATACCCTCGAGGATGCAATTTCTGACCTCCAATGGATGGATAATGTATCCAGTCATCAGATGAAAGATCAAGAAAGCAGAGCCTCTACATCGTCGGCCCAACAAGAACAGGAAAATCTACTTGGGCCAGAAGCC
>AEL31872
ATGGCCTCCTCCTCATCCAACCGTCAGTTCTCACACCGGAACGCTAACACGTTCCTCACCTATCCAAAGTGTCCAGAAAATCCTGAAATCGCCTGTCAGATGATCTGGGAGCTCGTTGTTCGTTGGATTCCCAAGTACATTCTATGTGCCCGAGAGGCACATAAAGATGGAAGTTTGCATTTACATGCATTGCTTCAAACAGAGAAGCCGGTAAGAATATCGGACTCAAGGTTCTTTGATATTAATGGGTTTCACCCAAACATTCAGAGTGCCAAGTCAGTAAACAGGGTGAGGGATTACATCCTCAAGGAACCTCTGGCTATGTTTGAGAGAGGTACTTTCATTCCTAGGAAGTCCCCCTTCCTAGGAAAATCTGATTCAGAAGTTAAGGAAAAAAAGCCTTCCAAAGATGAAATAATGCGAGACATTATTTCACACTCTACTTCCAAGGAAGAGTACCTCTCCATGATCCAGAAAGAGCTTCCCTATGATTGGTCCACAAAATTACAGTATTTTGAATACTCTGCAAATAAGCTTTTTCCTGAGATTCAGGAAGAGTTCACCAATCCTCATCCCCAATCCTCACCTGATTTACTTTGTAATGAGTCAATCAATGATTGGCTCCAGCCTAACATCTTCCAGGTTAGTCCCGAAGCTTACATGCTCCTTCAACCTACCTGTTATACCCTCGAGGATGCAATTTCTGACCTCCAATGGATGGATAATGTATCCAGTCATCAGATGAAAGATCAAGAAAGCAGAGCCTCTACATCGTCGGCCCAACAAGAACAGGAAAATCTACTTGGGCCAGAAGCC
>ACF40549
ATGGCCTCCTCCTCATCCAACCGTCAGTTCTCACACAGGAACGCTAACACGTTCCTAACATATCCACAATGTCCAGAAAATCCAGAAATCGTCTGTCAGATGATCTGGGAGCTCGTTGGTCACTGGAACCCTAAGTACATCATATGTGCCCGAGAGGCACATAGAGATGGAAATATGCATTTACATGCATTAGTCCAGACGGAAAAACCGGTAAGAACAACTGACCCAAGGTTCTTTGATATCAAAGGGTTCCATCCAAACATTCAGAGTGCAAAGTCAGTTAACAAGGTTCGAGACTACATTCTCAAGGAACCTCTGGCTTTATTTGAGAGAGGTACTTTCATTCCTAGGAAGTCCCCCTTCCTAGGAAAATCTGATTCAGAGGGAAGTTCAAAGAAACCTACAAAAGATGAAATAATGAGAGAGATTATTTCCCACTCCACTAATAAGCAAGAGTACCTCTCAATGATCCAGAAAGAGTTCCCTTATGACTGGGCAACAAAATTGCAGTACTTCGAATACTCTGCAAATAAACTTTTTCCTGAGATTCAGGAAGAGTTCATCAATCCTCATCCACCCTCATCACCTGATTTGCTTTGTAGTGAGTCAATCAAAGATTGGCTCCAGCCTAACATCTTTCAGGTTAGTCCCGAAGCTTACATGCTCCTTCAACCTACCTGTTATTCCGTCGAGGATGCAATTTCTGACCTTCAATGGATGGATAACTTATCCAGTCAACAGATGAAAGATCAAGAAAGCAGAGCCTCTACATCGTCGGTCCAACAAGAACTGGAAAATCTACTTGGGCCAGAAGCC
>ABQ40229
ATGGCCTCCTCCTCATCCAACCGTCAGTTCTCACACAGGAACGCTAATACGTTCCTAACCTATCCAAAGTGTCCAGAAAATCCTGAAATCGCCTGTCAGATGATATGGGAGCTCGTTGTTCGTTGGATTCCCAAATATATTCTATGTGCCCGCGAGGCACATAAAGATGGAAGTTTGCATTTACATGCATTGCTTCAGACAGAGAAGCCGGTAAGGATATCCGACTCAAGGTTCTTTGATATTAATGGGTTTCACCCAAACATTCAGAGTGCCAAGTCAGTAAACAGGGTGAGGGATTACATTCTCAAGGAACCTCTGGCTATGTTTGAGAGAGGTACTTTCATTCCTAGGAAGTCCCCCTTCCTAGGAAAATCTGATTCAGAAGTTAAGGAAAAAAAACCTTCCAAAGATGAAATAATGCGAGACATTATTTCACACTCTACTTCCAAGGAAGAGTACCTCTCCATGATCCAGAAAGAGTTTCCCTATGATTGGGCCACAAAATTGCAGTATTTCGAATACTCTGCAAATAAGCTTTTTCCTGAGATTCAGGAAGAGTTCACCAATCCTCATCCGCAATCCTCACCTGATTTACTTTGTAATGAGTCAATCAATGATTGGCTCCAGCCTAACATCTTCCAGGTCAGTCCCGAAGCTTACATGCTACTTCAACCTACCTGTTATACCCTCGAGGATGCAATTTCTGACCTCCAATGGATGGATTCTGTATCCAGTCATCAGATGAAAGATCAAGAAAGCAGAGCCTCTACATCGTCGGCCCAACAAGAACAGGAAAATCTACTTGGGCCAGAAGCC
>ACF40546
ATGGCCTCCTCCTCATCCAACCGTCAGTTCTCACACAGGAACGCTAACACGTTCCTAACATATCCACAATGTCCAGAAAATCCAGAAATCGTCTGTCAGATGATCTGGGAGCTCGTTGGTCACTGGAACCCTAAGTACATCATATGTGCCCGAGAGGCACATAGAGATGGAAATCTGCATTTACATGCATTAGTCCAGACGGAGAAACCGGTAAGAACAACTGACCCAAGGTTCTTTGATATCAAAGGGTTCCACCCAAACATTCAGAGTGCAAAATCAGTTAACAAGGTTCGAGACTACATTCTCAAGGAACCTCTGGCTTTATTTGAGAGAGGTACTTTCATTCCTAGGAAGTCTCCCTTCCTAGGAAAATCTGATTCAGAGGGAAGTTCAAAGAAACCTACCAAAGATGAAATAATGAGAGAGATTATTTCCCACTCCACTAATAAGCAAGAGTACCTCTCAATGATCCAGAAAGAGTTTCCTTATGACTGGGCCACAAAATTGCAGTATCTTGAATACTCTGCAAAGAAACTTTTTCCGGAGATTCAGGAAGAGTTCATCGATCCTCATCCACCCTCATCACCTGATTTGCTTTGTAGTGAGTCAATCAAAGATTGGCTCCAGCCTAACATCTTTCAGGTTAGTCGCGAAGCTTACATGCTCCTTCAACCTACCTGTTATTCCGTCCAGGATGCAATTTCTGACCTTCAATGGATGGATAACTTATCCAGCCAACAGATGAAAGATCAAGAAAGCAGAGCCTCTACATCGTCGGTCCAACAAGAACTGGAAAATCTACTTGGGCCAGAAGCC
>AEL31974
ATGGCCTCCTCCTCATCCAACCGTCAGTTCTCACACCGGAACGCTAACACGTTCCTCACCTATCCAAAGTGTCCAGAAAATCCTGAAATCGCCTGTCAGATGATCTGGGAGCTCGTTGTTCGTTGGATTCCCAAGTACATTCTATGTGCCCGGGAGGCACATAAAGATGGAAGTTTGCATTTACATGCATTGCTTCAAACAGAGAAGCCGGTAAGAATATCGGACTCAAGGTTCTTTGATATTAATGGGTTTCACCCAAACATTCAGAGTGCAAAGTCAGTAAACAGGGTGAGGGATTACATCCTCAAGGAACCTCTGGCTATGTTTGAGAGAGGTACTTTCATTCCTAGGAAGTCCCCCTTCCTAGGAAAATCTGATTCAGAAGTAAAGGAAAAAAAGCCTTCCAAAGATGAAATAATGCGAGACATTATTTCACACTCTACTTCCAAGGAAGAGTACCTCTCCATGATCCAGAAAGAGCTTCCCTATGATTGGTCCACAAAATTGCAGTATTTTGAATACTCAGCAAATAAGCTTTTTCCTGAGATTCAGGAAGAGTTCACCAATCCTCATCCGCAATCCTCACCTGATTTACTTTGTAATGAGTCAATCAATGATTGGCTCCAGCCTAACATCTTCCAGGTTAGTCCCGAAGCTTACATGCTCCTTCAACCTACCTGTTATACCCTCGAGGATGCAATTTCTGACCTCCAATGGATGGATAATGTATCCAGTCATCAGATGAAAGATCAAGAAAGCAGAGCCTCTACATCGTCGGCCCAACAAGAACAGGAAAATCTACTTGGGCCAGAAGCC
>ABQ40225
ATGGCCTCCTCCTCATCCAACCGTCAGTTCTCACACAGGAACGCTAATACGTTCCTAACCTATCCAAAGTGTCCAGAAAATCCTGAAATCGCCTGTCAGATGATATGGGAGCTCGTTGTTCGTTGGATTCCCAAATATATTCTATGTGCCCGCGAGGCACATAAAGATGGAAGTTTGCATTTACATGCATTGCTTCAGACAGAGAAGCCGGTAAGGATATCCGACTCAAGGTTCTTTGATATTAATGGGTTTCACCCAAACATTCAGAGTGCCAAGTCAGTAAACAGGGTGAGGGATTACATTCTCAAGGAACCTCTGGCTATGTTTGAGAGAGGTACTTTCATTCCTAGGAAGTCCCCCTTCCTAGGAAAATCTGATTCAGAAGTTAAGGAAAAAAAACCTTCCAAAGATGAAATAATGAGAGACATTATTTCACACTCTACTTCCAAGGAAGAGTACCTCTCCATGATCCAGAAAGAGTTTCCCTATGATTGGGCCACAAAATTGCAGTATTTCGAATACTCTGCAAATAAGCTTTTTCCTGAGATTCAGGAAGAGTTCACCAATCCTCATCCGCAATCCTCACCTGATTTACTTTGTAATGAGTCAATCAATGATTGGCTCCAGCCTAACATCTTCCAGGTCAGTCCCGAAGCTTACATGCTCCTTCAACCTACCTGTTATACCCTCGAGGATGCAATTTCTGACCTCCAATGGATGGATTCTGTATCCAGTCATCAGATGAAAGATCAAGAAAGCAGAGCCTCTACATCGTCGGCCCAACAAGAACAGGAAAATCTACTTGGGCCAGAAGCC
>ACF40543
ATGGCCTCCTCCTCATCCAACCGTCAGTTCTCACACAGGAACGCTAACACGTTCCTAACATATCCACAATGTCCAGAAAATCCAGAAATCGTCTGTCAGATGATCTGGGAGCTCGTTGGTCACTGGAACCCTAAGTACATCATATGTGCCCGAGAGGCACATAGAGATGGAAATATGCATTTACATGCATTAGTCCAGACGGAGAAACCGGTAAGAACAACTGACCCAAGGTTCTTTGATATCAAAGGGTTCCACCCAAACATTCAGAGTGCAAAGTCAGTTAACAAGGTTCGAGACTACATTCTCAAGGAACCTCTGGCTTTATTTGAGAGAGGTACTTTCATTCCTAGGAAGTCCCCCTTCCTAGGAAAATCTGATTCAGAGGGAAGTTCAAAGAAACCTACAAAAGATGAAATAATGAGAGAGATTATTTCCCACTCCACTAATAAGCAAGAGTACCTCTCAATGATCCAGAAAGAGTTCCCTTATGACTGGGCAACAAAATTGCAGTATTTTGAATACTCTGCAAATAAACTTTTTCCTGAGATTCAGGAAGAGTTCATCAATCCTCATCCACCCTCATCACCTGATTTGCTTTGTAGTGAGTCAATCAAAGATTGGCTCCAGCCTAACATCTTTCAGGTTAGTCCCGAAGCTTACATGCTCCTTCAACCTACCTGTTATTCCGTCGAGGATGCAATTTCTGACCTTCAATGGATGGATAACTTATCCAGTCAACAGATGAAAGATCAAGAAAGCAGAGCCTCTACATCGTCGGTCCAACAAGAACTGGAAAATCTACTTGGGCCAGAAGCC
>AEL31878
ATGGCCTCCTCCTCATCCAACCGTCAGTTCTCACACAGGAACGCTAACACGTTCCTAACCTATCCAAAGTGTCCAGAAAATCCTGAAATCGCCTGCCAGATGATCTGGGAGCTCGTTGTTCGTTGGATTCCCAAATATATTCTATGTGCCCGAGAGGCACATAAAGATGGAAGTTTGCATTTACATGCATTGCTTCAGACAGAGAAGCCGGTAAGGATATCTGACTCAAGGTTCTTTGATATAAATGGGTTTCACCCAAATATTCCGAGTGCCAAGTCAGTTAACAGGGTGAGGGATTACATTCTCAAGGAACCTCTGGCTGTGTTTGAGAGAGGTACTTTCATTCCTAGGAAGTCCCCCTTCCTAGGAAAATCTGATTCAGAGGTAAAGGAAAAAAAGCCTTCTAAAGATGAAATAATGCGAGACATTATTTCACACGCTACTTCCAAAGAAGAGTACCTCTCCATGATCCAGAAAGAGCTTCCCTTTGATTGGTCCACAAAATTGCAGTATTTTGAATACTCTGCAAATAAACTTTTTCCTGAGATTCAGGAAGAATTCACCAATCCTCATCCACCCTCCTCACCTGATTTACTTTGTAATGAGTCAATCAATGATTGGCTCCAGCCTAACATCTTCCAGGTTAGTCCCGAAGCATACATGCTCCTTCAACCTACCTGTTATACCCTCGAGGATGCAATTTCTGACCTCCAATGGATGGATTCTGTATCCAGTCATCAGATGAAAGATCAAGAAAGCAGAGCCTCTACATCGTCGGGCCAACAAGAACCGGAAAATCTACTTGGGCCAGAAGCC
>ABQ40221
ATGGCCTCCTCCTCATCCAACCGTCAGTTCTCACACAGGAACGCTAACACGTTCCTTACCTATCCAAAGTGTCCAGAAAATCCTGAAATCGCCTGCCAGATGATCTGGGAGCTCGTTGTTCGTTGGATTCCCAAATATATTCTATGTGCCCGAGAGGCACATAAAGATGGAAGTTTGCATTTACATGCATTGCTTCAGACAGAGAAGCCGGTAAGGATATCTGACTCAAGGTTCTTTGATATAAATGGGTTTCACCCAAATATTCAGAGTGCCAAGTCAGTTAACAGGGTGAGGGATTACATTCTCAAGGAACCTCTGGCTGTGTTTGAGAGAGGTACTTTCATTCCTAGGAAGTCCCCCTTCCTAGGAAAATCTGATTCAGAGGTAAAGGAAAAAAAGCCTTCTAAAGATGAAATAATGCGAGACATTATTTCACACGCTACTTCCAAAGAAGAGTACCTCTCCATGATCCAGAAAGAGCTTCCCTTTGATTGGTCCACAAAATTACAGTATTTTGAATACTCTGCAAATAAACTTTTTCCTGAGATTCAGGAAGAGTTCACCAATCCTCATCCACCCTCCTCACCTGATTTACTTTGTAATGAGTCAATCAATGATTGGCTCCAGCCTAACATCTTCCAGGTTAGTCCCGAAGAATACATGCTCCTTCAACCTACCTGTTATACCCTCGAGGATGCAATTTCTGACCTCCAATGGATGGATTCTGTATCCAGTCATCAGATGAAAGATCAAGAAAGCAGAGCCTCTACATCGTCGGGCCAACAAGAACCGGAAAATCTACTTGGGCCAGAAGCC
>ACF40447
ATGGCCTCCTCCTCATCCAACCGTCAGTTCTCACACAGGAACGTTAACACGTTCTTAACATATCCACACTGTCCAGAAAATCCAGAAATCCTCTGTCAGATGATTTGGGAGCTCGTTGGTCGTTGGACCCCAAAGTATATCATATGTGCCCGAGAGGCACATAGAGATGGAGATATGCATTTACATGCATTAATCCAGACAGAGAAACCGGTAAGAATCACTGACTCAAGGTTCTTTGATATCAAAGGGTTCCACCCAAACATTCAGAGTGCAAAATCAGTAAACAAGGTCAGGGATTACATTCTCAAGGAACCTCTGGCCTTGTTTGAGAGAGGTACTTTCATTCCTAGGAAGTCAAGCTTCCTAGGAAATCCTTCCAAGGGAAATTCTGAAAAGAAACCTTCCAAAGATGAAATAATGAGAGAGATTATTTCACACTCCACTTCAAAGCTAGAGTACCTCTCTATGGTTCGTAAAGAGTTCCCCTATGACTGGGCCACAAAATTGCAGTATTTTGAATACTCTGCAAATAAATTGTTCCCTGAGATTCAGGAAGAGTTCATCAGTCCTCATCCACCCTCTTCACCTGATCTTCTTTGTAATGAGTCAATCAAAGATTGGCTCCAGCCTAACATCTTCCAGGTTAGTCCCGAATCAGACATGCTTCTTCAACCAACCTGTTACACCCTCGAAGAGGCTATCTCTGACCTTACATGGATGGATCAATTATCCAGCCAACAGATGAAGGAACAAGAAAGCAGAGCCTCTACATCGTCGGTCCAACAAGAACAGGAAAATCTACTTGGGCCAGAAGCT
>ACF40444
ATGGCCTCCTCCTCATCCAACCGTCAGTTCTCACACAGGAACGTTAACACGTTCTTAACATATCCACACTGTCCAGAAAATCCAGAAATCGTCTGTCAGATGATTTGGGAGCTCGTTGGTCGTTGGACCCCTAAGTATATCATATGTGCCCGAGAGGCACACAGAGATGGAGATATGCATTTACATGCATTAATCCAGACAGAGAAACCGGTAAGAATCACTGACTCAAGGTTCTTTGATATCAAAGGGTTCCACCCAAACATTCAGAGTGCAAAATCTGTAAACAAGGTCAGGGATTACATTCTCAAGGAACCTCTGGCCTTGTTTGAGAGAGGCACTTTCATTCCTAGGAAGTCAAGCTTCCTAGGAAATCCTTCCAAGGGAAATTCTGAAAAGAAACCCTCCAAAGATGAAATAATGAGAGAGATTATTTCACATTCCACTTCAAAGCTAGAGTACCTCTCCATGATTCGTAAAGAGTTCCCCTATGACTGGGCCACAAAATTGCAGTATTTTGAATACTCTGCAAATAAACTGTTCCCTGAGATTCAGGAAGAGTTCATCAGTCCTCATCCACCCTCTTCACCTGATCTTCTTTGTAATGAGTCAATCAAAGATTGGCTCCAGCCTAACATCTTCCAGGTTAGTCCCGAATCATACATGCTTCTTCAACCTACCTGTTACACCCTCGAAGATGCTATCTCTGACCTTGAATGGATGGATAAATTATCCAGCCAACAGATGAAGGAACAAGAAAGCAGAGCCTCTACATCGTCGGTCCAACAAGAACAGGAAAATCTACTTGGGCAAGAAGCT
>ACF40441
ATGGCCTCCTCCTCATCCAACCGTCAGTTCTCACACAGGAACGTTAACACGTTCCTAACATATCCACACTGTCCAGAAAATCCAGAAATCGTCTGTCAGATGATTTGGGAGCTCGTTGGTCGTTGGACCCCGAAGTATATCATATGTGCCCAAGAGGCACACAAAGACGGAGATATGCATTTACATGCATTACTCCAGACAGAAAAACCGGTAAGAATCACTGACTCAAGGTTCTTTGATATCGAAGGGTTCCACCCAAACATTCAGAGTGCAAAATCAGTAAACAAGGTCAGGGATTACATTCTCAAGGAACCTCTGGCTGTGTTTGAGAGAGGTACTTTCATTCCTAGGAAGTCAAGCTTCCAAGGAAATCCTTCCAAGGGAAATTCTGAAAAGAAACCTTCCAAAGATGAAATAATGAGAGAGATTATTTCACACTCCACTTCAAAGCTAGAGTACCTCTCTATGATTCGTAAAGAATTCCCCTATGACTGGGCCACAAAATTGCAGTATTTTGAATACTCTGCAAATAAATTGTTCCCTGAGATTCAGGAAGAGTTCATCAGTCCTCATCCACCCTCTTCACCTGATCTTCTTTGTAATGAGTCAATCAAAGATTGGCTCCAGCCTAACATCTTTCAGGTTAGTCCCGAATCATATATGCTTCTTCAACCTACCTGTTACACCCTCGAAGATGCTATCTCTGACCTTGAATGGATGGAAAAATTATCCAGCCAACAGATGAAGGAACAAGAAAGCAGAGCCTCTACATCGTCGGTCCAACAAGAACTGGGAAATCTACTTGGGCCAGAAGCT
>AEL31860
ATGGCCTCCTCCTCATCCAACCGTCAGTTCTCACACAGGAACGCTAATACGTTCCTAACCTATCCAAAGTGTCCAGAAAATCCTGAAATCGCCTGTCAGATGATATGGGAGCTCGTTGTTCGTTGGATTCCCAAATATATTCTATGTGCCCGCGAGGCACATAAAGATGGAAGTTTGCATTTACATGCATTGCTGCAGACAGAGAAGCCGGTAAGGATATCCGACTCAAGGTTCTTTGATATTAATGGGTTTCACCCAAACATTCAGAGTGCCAAGTCTGTAAACAGAGTGAGGGATTACATTCTCAAGGAACCTCTGGCTATGTTTGAGAGAGGTACTTTCATTCCTAGGAAGTCCCCCTTCCTAGGAAAATCTGATTCAGAAGTTAAGGAAAAAAAGCCTTCCAAAGATGAAATAATGCGAGACATTATTTCACACTCTACTTCCAAGGAAGAGTACCTCTCCATGATCCAGAAAGAGTTTCCCTATGATTGGGCCACAAAATTGCAGTATTTTGAATACTCTGCAAATAAGCTTTTTCCTGAGATTCAGGAAGAGTTCACCAATCCTCATCCGCAATCCTCACCTGATTTACTTTGTAATGAGTCAATCAATGATTGGCTCCAGCCTAACATCTTCCAGGTCAGTCCCGAAGCTTACATGCTCCTTCAACCTACCTGTTATACCCTCGAGGATGCAATTTCTGACCTCCAATGGATGGATTCTGTATCCAGTCATCAGATGAAAGATCAAGAAAGCAGAGCCTCTACATCGTCGGTCCAACAAGAACAGGAAAATCTACTTGGGCCAGAAGCC
>AEL32391
ATGGCCTCCTCCTCATCCAACCGTCAGTTCTCACACCGGAACGCTAACACGTTCCTCACCTATCCAAAGTGTCCAGAAAATCCTGAAATCGCCTGTCAGATGATCTGGGAGCTCGTTGTTCGTTGGATTCCCAAGTACATTCTATGTGCCCGGGAGGCACATAAAGATGGAAGTTTGCATTTACATGCATTGCTTCAAACAGAGAAGCCGGTAAGAATATCGGACTCAAGGTTCTTTGATATTAATGGGTTCCACCCAAACATTCAGAGTGCCAAGTCAGTAAACAGGGTGAGGGATTACATCCTCAAGGAACCTCTGGCTATGTTTGAGAGAGGTACTTTCATTCCTAGGAAGTCCCCCTTCCTAGGAAAATCTGATTCAGAAGTTAAGGAAAAAAAGCCTTCCAAAGATGAAATAATGCGAGACATTATTTCACACTCTACTTCCAAGGAAGAGTACCTCTCCATGATCCAGAAAGAGCTTCCCTATGATTGGTCCACAAAATTGCAGTATTTTGAATACTCTGCAAATAAGCTTTTTCCTGAGATTCAGGAAGAGTTCACCAATCCTCGTCCGCAATCCTCACCTGATTTACTTTGTAATGAGTCAATCAATGATTGGCTCCAGCCTAACATCTTCCAGGTTAGTCCCGAAGCTTACATGCTCCTTCAACCTACCTGTTATACCCTCGAGGATGCAATTTCTGACCTCCAATGGATGGATAATGTATCCAGTCATCAGATGAAAGATCAAGAAAGCAGAGCCTCTACATCGTCGGCCCAACAAGAACAGGAAAATCTACTTGGGCCAGAAGCC
>AEL32394
ATGGCCTCCTCCTCATCCAACCGTCAGTTCTCACACAGGAACGCTAACACGTTCCTAACCTATCCAAAGTGTCCAGAAAATCCTGAAATCGCCTGTCAGATGATCTGGGAGCTCGTTGTTCGTTGGATTCCCAAATACATTCTATGTGCCCGAGAGGCACATAAAGATGGAAGTTTGCATTTACATGCATTACTTCAGACAGAGAAGCCGGTAAGGATATCCGACTCAAGGTTCTTTGATATTAATGGGTTTCACCCAAACATTCAGAGTGCCAAGTCAGTAAACAGGGTGAGGGATTACATTCTCAAGGAACCTCTGGCTGTTTTTGAGAGAGGTACTTTCATTCCTAGGAAGTCCCCCTTCCTAGGAAAATCTGATTCAGAAGTTAAGGAAAAAAAACCTTCAAAAGATGAAATAATGCGAGACATTATTTCACACGCTACTTCCAAGGAAGAGTACCTCTCCATGATCCAGAAAGAGCTTCCCTTTGATTGGTCCACAAAATTGCAGTATTTTGAATACTCTGCAAATAAGCTTTTTCCTGAGATTCAGGAAGAGTTCACCAATCCTCATCCACCCTCCTCACCTGATTTACTTTGTAATGAGTCAATCAATGATTGGCTCCAGCCTAACATCTTCCAGGTTAGTCCCGAAGCTTACATGCTCCTTCAACCTACCTGTTATACCCTCGAGGATGCAATTTCTGACCTCCAATGGATGGATTCTCTATCCAGTCATCAGATGAAAGATCAAGAAAGCAGAGCCTCTACATCGTCGGCCCAACAAGAACCGGAAAATCTACTTGGGCCAGAAGCC
>AEL31863
ATGGCCTCCTCCTCATCCAACCGTCAGTTCTCACACCGGAACGCTAACACGTTCCTCACCTATCCAAAGTGTCCAGAAAATCCTGAAATCGCCTGTCAGATGATCTGGGAGCTCGTTGTTCGTTGGATTCCCAAGTACATTCTATGTGCCCGAGAGGCACATAAAGATGGAAGTTTGCATTTACATGCATTGCTTCAAACAGAGAAGCCGGTAAGAATATCGGACTCAAGGTTCTTTGATATTAATGGGTTTCACCCAAACATTCAGAGTGCCAAGTCAGTAAACAGGGTGAGGGATTACATCCTCAAGGAACCTCTGGCTATGTTTGAGAGAGGTACTTTCATTCCTAGGAAGTCCCCCTTCCTAGGAAAGTCTGATTCAGAAGTTAAGGAAAAAAAGCCTTCCAAAGATGAAATAATGCGAGACATTATTTCACACTCTACTTCCAAGGAAGAGTACCTCTCCATGATCCAGAAAGAGATTCCCTATGATTGGGCCACAAAATTGCAGTATTTCGAATACTCTGCAAATAAGCTTTTTCCTGAGATTCAGGAAGAGTTCACCAATCCTCATCCGCAATCCTCACCTGATTTACTTTGTAATGAGTCAATCAATGATTGGCTCCAGCCTAACATCTTCCAGGTTAGTCCCGAAGCTTACATGCTCCTTCAACCTACCTGTTATACCCTCGAGGATGCAATTTCTGACCTCCAATGGATGGATAATGTATCCAGTCATCAGATGAAAGATCAAGAAAGCAGAGCCTCTACATCGTCGGCCCAACAAGAACAGGAAAATCTACTTGGGCCAGAAGCC
>ABQ40129
ATGGCCTCCTCCTCATCCAACCGTCAGTTCTCACACAGGAACGCTAATACGTTCCTAACCTATCCAAAGTGTCCAGAAAATCCTGAAATCGCCTGTCAGATGATATGGGAGCTCGTTGTTCGTTGGATTCCCAAATATATTCTATGTGCCCGCGAGGCACATAAAGATGGAAGTTTGCATTTACATGCATTGCTTCAGACAGAGAAGCCGGTAAGGATATCCGACTCAAGGTTCTTTGATATCAATGGGTTTCACCCAAACATTCAGAGTGCCAAGTCAGTAAACAGGGTGAGGGATTACATTCTCAAGGAACCTCTGGCTATGTTTGAGAGAGGTACTTTCATTCCTAGGAAGTCCCCCTTCCTAGGAAAATCTGATTCAGAAGTTAAGGAAAAAAAACCTTCCAAAGATGAAATAATGCGAGACATTATTTCACACTCTACTTCCAAGGAAGAGTACCTCTCCATGATCCAGAAAGAGTTTCCCTATGATTGGGCCACAAAATTGCAGTATTTCGAATACTCTGCAAATAAGCTTTTTCCTGAGATTCAGGAAGAGTTCACCAATCCTCATCCGCAATCCTCACCTGATTTACTTTGTAATGAGTCAATCAATGATTGGCTCCAGCCTAACATCTTCCAGGTCAGTCCCGAAGCTTACATGCTCCTTCAACCTACCTGTTATACCCTCGAGGATGCAATTTCTGACCTCCAATGGATGGATTCTGTATCCAGTCATCAGATGAAAGATCAAGAAAGCAGAGCCTCTACATCGTCGGCCCAACAAGAACAGGAAAATCTACTTGGGCCAGAAGCC
>ABQ40122
ATGGCCTCCTCCTCATCCAACCGTCAGTTCTCACACAGGAACGCTAATACGTTCCTAACCTATCCAAAGTGTCCAGAAAATCCTGAAATCGCCTGTCAGATGATATGGGAGCTCGTTGTTCGTTGGATTCCCAAATATATTCTATGTGCCCGCGAGGCACATAAAGATGGAAGTTTGCATTTACATGCATTGCTTCAGACAGAGAAGCCGGTAAGGATATCCGACTCAAGGTTCTTTGATATTAATGGGTTTCACCCAAACATTCAGAGTGCCAAGTCAGTAAACAGGGTGAGGGATTACATTCTCAAGGAACCTCTGGCTATGTTTGAGAGAGGTACTTTCATTCCTAGGAAGTCCCCCTTCCTAGGAAAATCTGATTCAGAAGTTAAGGAAAAAAAACCTTCCAAAGATGAAATAATGCGAGACATTATTTCACACTCTACTTCCAAGGAAGAGTACCTCTCCATGATCCAGAAAGAGTTTCCCTATGATTGGGCCACAAAATTGCAGTATTTCGAATACTCTGCAAATAAGCTTTTTCCTGAGATTCAGGAAGAGTTCACCAATCCTCATCCGCAATCCTCACCTGATTTACTTTGTAATGAGTCAATCAATGATTGGCTCCAGCCTAACATCTTCCAGGTCAGTCCCGAAGCTTACATGCTCCTTCAACCTACCTGTTATACCCTCGAGGATGCAATTTCTGACCTCCAATGGATGGATTCTGTATCCAGTCATCAGATGAAAGATCAAGAAAGCAGAGCCTCTACATCGTCGGCCCAACAAGAACAGGAAAATCTACTTGGGCCAGAAGCC
>ABQ40126
ATGGCCTCCTCCTCATCCAACCGTCAGTTCTCACACCGGAACGCTAACACGTTCCTCACCTATCCAAAGTGTCCAGAAAATCCTGAAATCGCCTGTCAGATGATCTGGGAGCTCGTTGTTCGTTGGATTCCCAAGTACATTCTATGTGCCCGAGAGGCACATAAAGATGGAAGTTTGCATTTACATGCATTGCTTCAAACAGAGAAGCCGGTAAGAATATCGGACTCAAGGTTCTTTGATATTAATGGGTTTCACCCAAACATTCAGAGTGCCAAGTCAGTAAACAGGGTGAGGGATTACATCCTCAAGGAACCTCTGGCTATGTTTGAGAGAGGTACTTTCATTCCTAGGAAGTCCCCCTTCCTAGGAAAATCTGATTCAGAAGTTAAGGAAAAAAAGCCTTCCAAAGATGAAATAATGCGAGACATTATTTCACACTCTACTTCCAAGGAAGAGTACCTCTCCATGATCCAGAAAGAGCTTCCCTATGATTGGTCCACAAAATTGCAGTATTTTGAATACTCTGCAAATAAGCTTTTTCCTGATATTCAGGAAGAGTTCACCAATCCTCATCCGCAATCCTCACCTGATTTACTTTGTAATGAGTCAATCAATGATTGGCTCCAGCCTAACATCTTCCAGGTTAGTCCCGAAGCTTACATGCTCCTTCAACCTACCTGTTATACCCTCGAGGATGCAATTTCTGACCTCCAATGGATGGATAATGTATCCAGTCATCAGATGAAAGATCAAGAAAGCAGAGCCTCTACATCGTCGGCCCAACAAGAACAGGAAAATCTACTTGGGCCAGAAGCC
>AEL32055
ATGGCCTCCTCCTCATCCAACCGTCAGTTCTCACACAGGAACGTGAACACGTTCTTAACCTATCCAAAGTGTCCAGAAAATCCTGAAATCGCCTGTCAGATGATCTGGGAGCTCGTTGTTCGTTGGATTCCCAAGTATATTGTCTGTGCCCGAGAGGCACACAAAGATGGAAGTTTGCATTTACATGCATTGCTTCAAACAGAGAAGCCGGTAAGAATATCGGACTCAAGGTTCTTTGATATTAATGGGTTTCACCCAAACATTCAGAGTGCCAAGTCAGTAAACAGGGTGAGGGATTACATTCTCAAGGAACCTCTGGCTATGTTTGAGAGAGGTACTTTCATTCCTAGGAAGTCACCCTTCCTAGGAAAATCTGATTCAGAAGTTAAGGAAAAAAAGCCTTCCAAAGATGAAATAATGCGAGACATTATTTCACACTCTACTTCCAAGGAAGAGTACCTCTCCATGATCCAGAAAGAGTTTCCCTATGATTGGTCCACAAAATTGCAGTATTTTGAATACTCTGCAAATAAGCTTTTTCCTGAGATTCAGGAAGAGTTCACCAATCATCATCTGCAATCCACACATGATTTACTTAGTAGTGAGTCAATCAATGATTGGCTCCAGCCTAACATCTTCCAGGTTAGTCCCGAAGCGTACATGCTCCTTCAACCTACCTGTTATACCCTCGAGGATGCAATTTCTGACCTCCAATGGATGGATTCTGTATCCAGTCATCAGATGAAAGATCAAGAAAGCAGAGCCTCTACATCGTCGGCCCAACAAGAACAGGAAAATCTACTTGGGCCAGAAGCC
>AEL32052
ATGGCCTCCTCCTCATCCAACCGTCAGTTCTCACACAGGAACGTGAACACGTTCTTAACCTACCCAAAGTGTCCAGAAAATCCTGAAATCGCCTGTCAGATGATCTGGGAGCTCGTTGTTCGTTGGATACCCAAGTATATTGTCTGTGCCCGAGAGGCACACAAAGATGGAAGTTTGCATTTACATGCATTGCTTCAAACAGAGAAGCCGGTAAGAATATCGGACTCAAGGTTCTTTGATATTAATGGGTTTCACCCAAACATTCAGAGTGCCAAGTCAGTAAACAGGGTGAGGGATTACATTCTCAAGGAACCTCTGGCTATGTTTGAGAGAGGTACTTTCATTCCTAGGAAGTCCCCCTTCCTAGGAAAATCTGATTCAGAAGTTAAGGAAAAGAAGCCTTCCAAAGATGAAATAATGAGAGACATTATTTCACACTCTACTTCCAAAGAAGAGTACCTCTCCATGATCCAGAAAGAGTTTCCCTATGATTGGTCCACCAAATTGCAGTATTTTGAATACTCTGCAAATAAGCTTTTTCCTGAGATTCAGGAAGAGTTCACCAATCCTCATCCGCAATCCACACCTGATTTACTTTGTAGTGAGTCAATCAATGATTGGCTCCAGCCTAACATCTTCCAGGTTAGTCCCGAAGCGTACATGCTCCTTCAACCTACCTGTTATACCCTCGAGGATGCAATTTCTGACCTCCAATGGATGGATTCTGTATCCAGTCATCAGATGAAAGATCAAGAAAGCAGAGCCTCTACATCGTCGGCCCAACAAGAACAGGAAAATCTACTTGGGCCAGAAGCC
>ABQ40217
ATGGCCTCCTCCTCATCCAACCGTCAGTTCTCACACAGGAACGTGAACACGTTCTTAACCTACCCAAAGTGTCCAGAAAATCCTGAAATCACCTGTCAGATGATATGGGAGCTCGTTGTTCGTTGGATACCCAAGTATATTGTCTGTGCCCGAGAGGCACACAAAGATGGAAGTTTGCATTTACATGCATTGCTTCAAACAGAGAAGCCGGTAAGAATATCGGACTCAAGGTTCTTTGATATTAATGGGTTTCACCCAAACATTCAGAGTGCCAAGTCAGTAAACAGGGTGAGGGATTACATTCTCAAGGAACCTCTGGCTATGTTTGAGAGAGGTACTTTCATTCCTAGGAAGTCCCCCTTCCTAGGAAAATCTGATTCAGAAGTTAAGGAAAAGAAGCCTTCCAAAGATGAAATAATGCGAGACATTATTTCACACTCTACTTCCAAAGAAGAGTACCTCTCCATGATCCAGAAAGAGTTTCCCTATGATTGGTCCACAAAACTGCAGTATTTTGAATACTCTGCAAATAAGCTTTTTCCTGAGATTCAGGAAGAGTTCACCAATCCTCATCCGCAATCCACACCTGATTTACTTTGTAGTGAGTCAATCAATGATTGGCTCCAGCCTAACATCTTCCAGGTTAGTCCCGAAGCGTACATGCTCCTTCAACCTACCTGTTATACCCTCGAGGATGCAATTTCTGACCTCCAATGGATGGATTCTGTATCCAGTCATCAGATGAAAGATCAAGAAAGCAGAGCCTCTACATCGTCGGCCCAACAAGAACAGGAAAATCTACTTGGGCCAGAAGCC
>AAB63456
ATGACCTCCTCCTCATCCAACCGTCCGTTCTCACATAGATCTCCTAACACCTTCCTGACATATCCTCAGTGTCCCGAACAGCCAGAAATCATCAGTCAGAGGATCTGGGATCTCTGTAGTCATTGGACTCCTCTGTACATCATATGCGCCCGGGAGGCGCATAGAGATGGAAATCAATGTTTACATGCATTAATACAGACGGAGAAACCAGTTAGGACTACCGACTCAAGGTTCTTCGACATTGATGGTTTCCACCCCAACATTCAGAGTGCAATCAGCCCCAACAAGGTACGAGATTACATCACCAAGGAACCCCTGGCCTTGTTTGAGAGAGGTACATTCATTCCTAGGAAGAAATCATTCCTAGGAAACTCCTCAAAGGGAAATTCGGATAAGAAACCATCCAAAGATGAAATAATGCGAGACATTATTTCTCATGCTACTTCCAAGCAGGAGTACCTCTCCATGGTTCAGAAATCCCTCCCTTATGATTGGTCCACTAAACTTCAGTACTTCGAGTACTCGGCCAACAAACTATTTCCTGATATTCAGGAAGAGTTCATCAATCCCCATCCTACCTCTGAACCAGACCTGCTATGCAACGAATCAATCAAAGATTGGTTGCAACCTAACATATACCAGGTCAGTCCACAAGCGTACCTGCTTCTTCAACCCAACTGTTATTCCATCGACGACGCTATTTCTGATCTCGAATGGCTGGATGATTTAACCAGCAAGCAGATTATGGAACAAGGAAGCGCAGCCTCTACATCGTCGGTCCAACAAGGACAGGAAAATCTACATGGGCCAGAAGCT
>AEL32058
ATGGCCTCCTCCTCATCCAACCGTCAGTTCTCCCACCGGAACGCTAACACGTTCCTAACCTATCCAAAATGTCCAGAAAATCCTGAAATCGCCTGTCAGATGATTTGGGAGCTCGTTGTTCGTTGGATTCCCAAGTACATTCTATGTGCCCGGGAGGCACATAAAGATGGAAGTTTGCATTTACATGCATTGCTGCAAACAGAGAAGCCGGTAAGAATATCGGACTCAAGGTTCTTTGATATTAATGGGTTTCACCCAAACATTCAGAGTGCCAAGTCAGTAAACAGGGTGAGGGATTACATCCTCAAGGAACCTCTGGCTATGTTTGAGAGAGGTACTTTCATTCCTAGGAAGTCCCCCTTCCTAGGAAAATCTGATTCAGAAGTTAAGGAAAAAAAGCCTTCCAAAGATGAAATAATGCGAGACATTATTTCACACTCTACTTCCAAGGAAGAGTACCTCTCCATGATCCAGAAAGAGCTTCCCTATGATTGGTCCACAAAATTGCAGTATTTTGAATACTCTGCAAATAAGCTTTTTCCTGAGATTCAGGAAGAGTTCACCAATCCTCATCCCCAATCCTCACCTGATTTACTTTGTAATGAGTCAATCAATGATTGGCTCCAGCCTAACATCTTCCAGGTTAGTCCCGAAGCTTACATGCTCCTTCAACCTACCTGTTATACCCTCGAGGATGCAATTTCTGACCTCCAATGGATGGATAATGTATCCAGTCATCAGATGAAGGATCAAGAAAGCAGAGCCTCTACATCGTCGGCCCAACAAGAACAGGAAAATCTACTTGGGCCAGAAGCC
>AEL31869
ATGGCCTCCTCCTCATCCAACCGTCAGTTCTCACACCGGAACGCTAACACGTTCCTCACCTATCCAAAGTGTCCAGAAAATCCTGAAATCGCCTGTCAGATGATCTGGGAGCTCGTTGTTCGTTGGATTCCCAAGTACATTCTATGTGCCCGAGAGGCACATAAAGATGGAAGTTTGCATTTACATGCATTGCTTCAAACAGAGAAGCCGGTAAGAATATCGGACTCAAGGTTCTTTGATATTAATGGGTTTCACCCAAACATTCAGAGTGCCAAGTCAGTAAACAGGGTGAGGGATTACATCCTCAAGGAACCTCTGGCTATGTTTGAGAGAGGTACTTTCATTCCTAGGAAGTCCCCCTTCCTAGGAAAATCTGATTCAGAAGTTAAGGAAAAAAAGCCTTCCAAAGATGAAATAATGCGAGACATTATTTCACACTCTACTTCCAAGGAAGAGTACCTCTCCATGATCCAGAAAGAGCTTCCCTATGATTGGTCCACAAAATTGCAGTATTTTGAATACTCTGCAAATAAGCTTTTTCCTGATATTCAGGAAGAGTTCACCAATCCTCATCCGCAATCCTCACCTGATTTACTTTGTAATGAGTCAATCAATGATTGGCTCCAGCCTAACATCTTCCAGGTTAGTCCCGAAGCTTACATGCTCCTTCAACCTACCTGTTATACCCTCGAGGATGCAATTTCTGACCTCCAATGGATGGATAATGTATCCAGTCATCAGATGAAAGATCAAGAAAGCAGAGCCTCTACATCGTCGGCCCAACAAGAACAGGAAAATCTACTTGGGCCAGAAGCC
>AAK73457
ATGGCCTCCTCCTCATCCAACCGTCAGTTCTCACACAGGAACGCTAACACGTTCCTAACGTACCCAAAGTGTCCAGAAAATCCTGAAATCGCCTGTCAGATGATCTGGGAGCTCGTTGTTCGTTGGATTCCCAAATATATTCTATGTGCCCGAGAGGCACATAAAGATGGAAGTTTGCATTTACATGCATTGCTTCAGACAGAGAAGCCGGTAAGGATATCTGACTCAAGGTTCTTTGATATAAATGGGTTTCACCCAAATATTCAGAGTGCCAAGTCAGTTAACAGGGTGAGGGATTACATTCTCAAGGAACCTCTGGCTGTGTTTGAGAGAGGTACTTTCATTCCTAGGAAGTCCCCCTTCCTAGGAAAATCTGATTCAGAAGTAAAGGAAAAAAAGCCTTCCAAAGATGAAATAATGCGAGACATTATTTCACACTCTACTTCCAAGGAAGAGTACCTCTCCATGATCCAGAAAGAGCTTCCCTTTGATTGGTCCACAAAATTGCAGTATTTTGAATACTCTGCAAATAAGCTTTTTCCTGAGATTCAGGAAGAGTTCACCAATCCTCATCCACCCTCCCAACCTGATTTGCTCTGTAATGAGTCAATCAATGATTGGCTCCAGCCTAACATCTTTCAGGTTAGTCCCGAAGCTTACATGCTCCTTCAACCTAACTGTTATACACTCGAGGATGCAATCTCTGACCTCCAATGGATGGATTCTGTATCCAGTCATCAGATGAAAGATCAAGAAAGCAGAGCCTCTACATCGTCGGCCCAACAAGAACCGGAAAATCTACTTGGGCCAGAAGCC
>AAK73453
ATGGCCTCCTCCTCATCCAACCGTCAGTTCTCACACAGGAACGTGAACACGTTCTTAACCTATCCAAAGTGTCCAGAAAATCCTGAAATCGCCTGTCAGATGATCTGGGAGCTCGTTGTTCGTTGGATACCCAAGTATATTGTCTGTGCCCGAGAGGCACACAAAGATGGAAGTTTGCATTTACATGCATTGCTTCAAACAGAGAAGCCGGTAAGAATATCGGACTCAAGGTTCTTTGATATTAATGGGTTTCACCCAAACATTCAGAGTGCCAAGTCAGTAAACAGGGTGAGGGATTACATTCTCAAGGAACCTCTGGCTATGTTTGAGAGAGGTACTTTCATTCCTAGGAAGTCCCCCTTCCTAGGAAAATCTGATTCAGAAGTTAAGGAAAAAAAGCCTTCCAAAGATGAAATAATGCGAGACATTATTTCACACTCTACTTCCAAGGAAGAGTACCTCTCCATGATCCAGAAAGAGTTTCCCTATGATTGGGTCACAAAATTGCAGTATTTTGAATACTCTGCAAATAAGCTTTTTCCTGAGATTCAGGAAGAGTTCACCAATCCTCATCCGCAATCCACACCTGATTTACTTTGTAGTGAGTCAATCAATGATTGGCTCCAGCCTAACATCTTCCAGGTTAGTCCCGAAGCGTACATGCTCCTTCAACCTACCTGTTATACCCTCGAGGATGCAATTTCTGACCTCCAATGGATGGATTCTGTATCCAGTCATCAGATGAAAGATCAAGAAAGCAGAGCCTCTACATCGTCGGCCCAACAAGAACAGGAAAATCTACTTGGGCCAGAAGCC
>CAA12000
ATGGCCTCCTCCTCATCCAACCGTCAGTTCTCACACAGGAACGCTAACACGTTCCTTACCTATCCAAAGTGCCCAGAAAATCCTGAAATCGCCTGCCAGATGATTTGGGAGCTCGTTGTTCGTTGGATACCCAAGTATATTCTATGTGCCCGAGAGGCACATAAAGATGGAAGTTTGCATTTACATGCATTGCTTCAGACAGAGAAGCCGGTAAGGATATCTGACTCAAGGTTCTTTGATATAAATGGGTTTCACCCAAATATTCAGAGTGCCAAATCAGTCAACAGGGTGAGAGATTACATTCTCAAGGAACCGCTGGCTATGTTTGAGAGAGGTACTTTCATTCCTAGGAAGTCCCCCTTCCTAGGAAAATCTGATTCAGAAGTAAAGGAAAAAAAGCCTTCAAAAGATGAAATAATGCGAGACATTATTTCACACTCCACCTCCAAGGAAGAGTACCTCTCTATGATCCAGAAAGAGTTTCCCTATGATTGGTCCACAAAATTGCAGTATTTTGAATACTCTGCAAATAAACTTTTTCCTGAAATTCAGGAAGAGTTCACCAATCCTCATCCACCCTCCTCACCTGATTTACTCTGTAATGAGTCAATCAATGATTGGCTCCAGCCTAACATCTTCCAGGTCAGTCCCGAAGCTTACATGCTCCTTCAACCTACCTGTTATACCCTCGAGGATGCAATCTCTGACCTACAATGGATGGATTCTGTATCCAGTCATCAGATGAAGGATCAAGAAAGCAGAGCCTCTACATCGTCGGGCCAACAAGAACAGGAAAGTCTACTTGGGCCAGAAGCC
>AEL32280
ATGGCCTCCTCCTCATCCAACCGTCAGTTCTCACACAGGAACGCTAACACGTTCCTAACCTATCCAAAGTGTCCAGAAAATCCTGAAATCGCCTGTCAGATGATCTGGGAGCTCGTCGTTCGTTGGATTCCCAAGTACATTCTATGTGCCCGAGAGGCACATAAAGATGGAAGTTTGCATTTACATGCATTGCTCCAGACAGAGAAGCCGGTAAGGATATCTGACTCAAGGTTCTTTGATATAAATGGGTTTCACCCAAATATTCAGAGTGCCAAGTCAGTTAACCGGGTGAGGGATTACATTCTCAAGGAACCTCTGGCTGTGTTTGAGAGAGGTACTTTCATTCCTAGGAAGTCTCCCTTCCTAGGAAAATCTGATTCAGAGGTAAAGGAAAAAAAGCCTTCTAAAGATGAAATAATGCGAGACATTATTTCACACGCTACTTCCAAAGAAGAGTACCTCTCCATGATCCAGAAAGAGCTTCCCTTTGATTGGTCCACAAAATTGCAGTATTTTGAATACTCTGCAAATAAGCTTTTCCCTGAGATTCAGGAAGAGTTCACCAATCCTCATCCACCCTCCTCACCTGATTTACTTTGTAATGAGTCAATCAATGATTGGCTCCAGCCTAACATCTTCCAGGTTAGTCCCGAAGCTTACATGCTCCTTCAACCTACCTGTTATACCCTCGAGGATGTAATTTCTGACCTCCAATGGATGGATTCTCTATCCAGTCATCAGATGAAAGATCAAGAAAGCAGAGCCTCTACATCGTCGGCCCAACAAGAACCGGAAAATCTACTTGGGCCAGAAGCC
>AEL32139
ATGGCCTCCTCCTCATCCAACCGTCAGTTCTCACACAGGAACGCTAACACGTTCCTAACCTATCCAAAGTGTCCAGAAAATCCTGAAATCGCCTGCCAGATGATCTGGGAGCTCGTTGTTCGTTGGATTCCCAAATATATTCTATGTGCCCGAGAGGCACATAAAGATGGAAGTTTGCATTTACATGCATTGCTTCAGACAGAGAAGCCGGTAAGGATATCTGACTCAAGGTTCTTTGATATAAATGGGTTTCACCCAAATATTCAGAGTGCCAAGTCAGTTAACAGGGTGAGGGATTACATTCTCAAGGAACCTCTGGCTGTGTTTGAGAGAGGTACTTTCATTCCTAGGAAGTCCCCCTTCCTAGGAAAATCTGATTCAGAGGTAAAGGAAAAAAAGCCTTCTAAAGATGAAATAATGCGAGACATTATTTCACACGCTACTTCCAAAGAAGAGTACCTCTCCATGATCCAGAAAGAGCTTCCCTTTGATTGGTCCACAAAATTGCAGTATTTTGAATACTCTGCAAATAAACTTTTTCCTGAGATTCAGGAAGAATTCACCAATCCTCATCCACCCTCCTCACCTGATTTACTTTGTAATGAGTCAATCAATGATTGGCTCCAGCCTAACATCTTCCAGGTTAGTCCCGAAGCATACATGCTCCTTCAACCTACCTGTTATACCCTCGAGGATGCAATTTCTGACCTCCAATGGATGGATTCTGTATCCAGTCATCAGATGAAAGATCAAGAAAGCAGAGCCTCTACATCGTCGGGCCAACAAGAACCGGAAAATCTACTTGGGCCAGAAGCC
>AEL32136
ATGGCCTCCTCCTCATCCAACCGTCAGTTCTCACACAGGAACGCTAATACGTTCCTAACCTATCCAAAGTGTCCAGAAAATCCGGAAATCGCCTGTCAGATGATATGGGAGCTCGTTGTTCGTTGGATTCCCAAATATATTCTATGTGCCCGCGAGGCACATAAAGATGGAAGTTTGCATTTACATGCATTGCTTCAGACAGAGAAGCCGGTAAGGATATCCGACTCAAGGTTCTTTGATATTAATGGGTTTCACCCAAACATTCAGAGTGCCAAGTCAGTAAACAGGGTGAGGGATTACATTCTCAAGGAACCTCTGGCTATGTTTGAGAGAGGTACTTTCATTCCTAGGAAGTCCCCCTTCCTAGGAAAATCTGATTCAGAAGTTAAGGAAAAAAAACCTTCCAAAGATGAAATAATGCGAGACATTATTTCCCACTCTACTTCCAAGGAAGAGTACCTCTCCATGATCCAGAAAGAGTTTCCCTATGATTGGGCCACAAAATTGCAGTATTTCGAATACTCTGCAAATAAGCTTTTTCCTGAGATTCAGGAAGAGTTCACCAATCCTCATCCGCAATCCTCACCTGATTTACTTTGTAATGAGTCAATCAATGATTGGCTCCAGCCTAACATCTTCCAGGTCAGTCCCGAAGCTTACATGCTCCTTCAACCTACCTGTTATACCCTCGAGGATGCCATTTCTGACCTCCAATGGATGGATTCTGTATCCAGTCATCAGATGAAAGATCAAGAAAGCAGAGCCTCTACATCGTCGGCCCAACAAGAACAGGAAAATCTACTTGGGCCAGAAGCC
>AEL32133
ATGGCCTCCTCCTCATCCAACCGTCAGTTCTCACACAGGAACGCTAACACGTTCCTAACCTATCCAAAGTGTCCAGAAAATCCTGAAATCGCCTGCCAGATGATCTGGGAGCTCGTTGTTCGTTGGATTCCCAAATATATTCTATGTGCCCGAGAGGCACATAAAGATGGAAGTTTGCATTTACATGCATTGCTTCAGACAGAGAAGCCGGTAAGGATATCTGACTCAAGGTTCTTTGATATAAATGGGTTTCACCCAAATATTCAGAGTGCCAAGTCAGTTAACAGGGTGAGGGATTACATTCTCAAGGAACCTCTGGCTGTGTTTGAGAGAGGTACTTTCATTCCTAGGAAGTCCCCCTTCCTAGGAAAATCTGATTCAGAGGTAAAGGAAAAAAAGCCTTTTAAAGATGAAATAATGCGAGACATTATTTCACACGATACTTCCAAAGAAGAGTACCTCTCCATGATCCAGAAAGAGCTCCCCTTTGATTGGTCCACAAAATTGCAGTATTTTGAATACTCTGCAAATAAACTTTCCGGTCAGATTCAGGAAGAATTCACCAATCCTCATCCACCCTCCTCACCTGATTTGCTTTGTAATGAGTCAATCAATGATTGGCTCCAGCCTAACATCTTCCAGGTTAGTCCCGAAGCATACATGCTCCTTCAACCTACCTGTTATACCCTCGAGGATGCCATTTCTGACCTCCAATGGATGGATTCTGTATCCAGTCATCAGATGAAAGATCAAGAAAGCAGAGCCTCTACATCGTCGGGCCAACAAGAACCGGAAAATCTACTTGGGCCAGAAGCC
>ABQ40178
ATGGCCTCCTCCTCATCCAACCGTCAGTTCTCACACAGGAACGCTAATACGTTCCTAACCTATCCAAAGTGTCCGGAAAATCCTGAAATCGCCTGTCAGATGATATGGGAGCTCGTTGTTCGTTGGATTCCCAAATATATTCTATGTGCCCGCGAGGCACATAAAGATGGAAGTTTGCATTTACATGCATTGCTTCAGACAGAGAAGCCGGTAAGGATATCCGACTCAAGGTTCTTTGATATTAATGGGTTTCACCCAAACATTCAGAGTGCCAAGTCAGTAAACAGGGTGAGGGATTACATTCTCAAGGAACCTCTGGCTATGTTTGAGAGAGGTACTTTCATTCCTAGGAAGTCCCCCTTCCTAGGAAAATCTGATTCAGAGGTTAAGGAAAAAAAACCTTCCAAAGATGAAATAATGCGAGACATTATTTCACACTCTACTTCCAAGGAAGAGTACCTCTCCATGATCCAGAAAGAGTTTCCCTATGATTGGGCCACAAAATTGCAGTATTTCGAATACTCTGCAAATAAGCTTTTTCCTGAGATTCAGGAAGAGTTCACCAATCCTCATCCGCAATCCTCACCTGATTTACTTTGTAATGAGTCAATCAATGATTGGCTCCAGCCTAACATCTTCCAGGTCAGTCCCGAAGCTTACATGCTCCTTCAACCTACCTGTTATACCCTCGAGGATGCAATTTCTGACCTCCAATGGATGGATTCTGTATCCAGTCATCAGATGAAAGATCAAGAAAGCAGAGCCTCTACATCGTCGGCCCAACAAGAACAGGAAAATCTACTTGGGCCAGAAGCC
>AEL32130
ATGGCCTCCTCCTCATCCAACCGTCAGTTCTCACACAGGAACGCTAACACGTTCCTAACCTATCCAAAGTGTCCAGAAAATACTGAAATCGCCTGCCAGATGATCTGGGAGCTCGTTGTTCGTTGGATTCCCAAATACATTCTATGTGCCCGAGAGGCACATAAAGATGGAAGTTTGCATTTACATGCATTGCTTCAGACAGAGAAGCCGGTAAGGATATCTGACTCAAGGTTCTTTGATATAAATGGGTTTCACCCAAATATTCAGAGTGCCAAGTCAGTTAACAGGGTGAGGGATTACATTCTCAAGGAACCTCTGGCTGTGTTTGAGAGAGGTACTTTCATTCCTAGGAAGTCCCCCTTCCTAGGAAAATCTGATTCAGAGGTAAAGGAAAAAAAGCCTTCTAAAGATGAAATAATGCGAGACATTATTTCACACGCTACTTCCAAAGAAGAGTACCTCTCCATGATCCAGAAAGAGCTTCCCTTTGATTGGTCCACAAAATTGCAGTATTTTGAATACTCTGCAAATAAACTTTTTCCTGAGATTCAGGAAGAATTCACCAATCCTCATCCACCATCCTCACCTGATTTACTTTGTAACGAGTCAATCAATGATTGGCTCCAGCCTAACATCTTCCAGGTTAGTCCCGAAGCATACATGCTCCTTCAACCTACCTGTTATACCCTCGAGGATGCAATTTCTGACCTCCAATGGATGGATTCTGTATCCAGTCATCAGATGAAAGATCAAGAAAGCAGAGCCTCTACATCGTCGGGCCAACAAGAACCGGAAAATCTACTTGGGCCAGAAGCC
>ABQ40245
ATGGCCTCCTCCTCATCCAACCGTCAGTTCTCACACAGGAACGTGAACACGTTCTTAACCTACCCAAAGTGTCCAGAAAATCCTGAAATCGCCTGTCAGATGATCTGGGAGCTCGTTGTTCGTTGGATACCCAAGTATATTGTCTGTGCCCGAGAGGCACACAAAGATGGAAGTTTGCATTTACATGCATTGCTTCAAACAGAGAAGCCGGTAAGAATATCGGACTCAAGGTTCTTTGATATTAATGGGTTTCACCCAAACATTCAGAGTGCCAAGTCAGTAAACAGGGTGAGGGATTACATTCTCAAGGAACCTCTGGCTATGTTTGAGAGAGGTACTTTCATTCCTAGGAAGTCCCCCTTCCTAGGAAAATCTGATTCAGAAGTTAAGGAAAAGAAGCCTTCCAAAGATGAAATAATGCGAGACATTATTTCACACTCTACTTCCAAAGAAGAGTACCTCTCCATGATCCAGAAAGAGTTTCCCTATGATTGGTCCACAAAATTGCAGTATTTTGAATACTCTGCAAATAAGCTTTTTCCTGAGATTCAGGAAGAGTTCACCAATCCTCATCCGCAATCCACACCTGATTTACTTTGTAGTGAGTCAATCAATGATTGGCTCCAGCCTAACATCTTCCAGGTTAGTCCCGAAGCGTACATGCTCCTTCAACCTACCTGTTATACCCTCGAGGATGCAATTTCTGACCTCCAATGGATGGATTCTGTATCCAGTCATCAGATGAAAGATCAAGAAAGCAGAGCCTCTACATCGTCGGCCCAACAAGAACAGGAAAATCTACTTGGGCCAGAAGCC
>ACF40566
ATGACCTCCTCCTCATCCAACCGTCAGTTCCTACACAGGAATGTTAACACATTCCTAACATATCCACACTGTCCAGAAAATCCAGAAATCGTCAGTCAGAAAATCTGGGAGCTCGTTAGTCGTTGGAATCCTCTGTACATCATATGTGCCCGAGAGGCACATGACGATGGAAAATTACATCTTCATGTATTAATCCAGACGGATAAACCAGTTAGAACAACCGACTCAAGGTTCTTCGACATTGATGGTTTCCACCCGAACATTCAGAGTGCCATGAGCGTCAACAAAGTACGAGATTACATTCTCAAGGAACCTCTGGCTTTGTTCGAGAGAGGTACTTTCATTCCTAGGAAGAAATCTGTCCTAGGAAACTCCTCAAAGGGTAATTCTGAAAAGAAACCCTCTAAAGATGAAATAATGCAAGACATTATTTCTCATGCTACTTCTAAGCAAGAGTACCTCTCAATGGTCCGCAAATCATTCCCTTATGATTGGGCCACTAAACTTCAGTACTTCGAGTACTCTGCCAGTAAACTCTTTCCTGATATTCAGGAAGAGTTCATCAATCCTCATCCTAACTCCGAACCAGACCTCCTATGCAACGAATCAATCAAAGATTGGTTGCAGCCTAATATCTATCAGGTCAGTCCACAAGCTTACATGCTTCTTCAACCCACCTGTTATTCCATCGACGACGCCATTTCTGATCTTATATGGCTGGATGATTTATCCAGCAAACAGATAATGGATCAAGGAAGCAGAGCCTCTACATCGTCGGTCCAACAAGGACGGGAAAGTCTACTTGGGCCAGAAGTT
>ABQ40241
ATGGCCTCCTCCTCATCCAACCGTCAGTTCTCACACAGGAACGCTAATACGTTCCTAACCTATCCAAAGTGTCCAGAAAATCCTGAAATCGCCTGTCAGATGATATGGGAGCTCGTTGTTCGTTGGATTCCCAAATATATTCTATGTGCCCGCGAGGCACATAAAGATGGAAGTTTGCATTTACATGCATTGCTTCAGACAGAGAAGCCGGTAAGGATATCCGACTCAAGGTTCTTTGATATTAATGGGTTTCACCCAAACATTCAGAGTGCCAAGTCAGTAAACAGGGTGAGGGATTACATTCTCAAGGAACCTCTGGCTATGTTTGAGAGAGGTACTTTCATTCCTAGGAAGTCCCCCTTCCTAGGAAAATCTGATTCAGAAGTTAAGGAAAAAAAACCTTCAAAAGATGAAATAATGCGAGACATTATTTCACACTCTACTTCCAAGGAAGAGTACCTCTCCATGATCCAGAAAGAGTTTCCCTATGATTGGGCCACAAAATTGCAGTATTTCGAATACTCTGCAAATAAGCTTTTTCCTGAGATTCAGGAAGAGTTCACCAATCCTCATCCGCAATCCTCACCTGATTTACTTTGTAATGAGTCAATCAATGATTGGCTCCAGCCTAACATCTTCCAGGTCAGTCCCGAAGCTTACATGCTCCTTCAACCTACCTGTTATACCCTCGAGGATGCAATTTCTGACCTCCAATGGATGGATTCTGTATCCAGTCATCAGACGAAAGATCAAGAAAGCAGAGCCTCTACATCGTCGGCCCAACAAGAACAGGAAAATCTACTTGGGCCAGAAGCC
>ACZ04183
ATGGCCTCCTCCTCATCCAACCGTCAGTTCTCACACAGGAACGCTAACACGTTCCTTACCTATCCAAAGTGCCCAGAAAATCCTGAAATCGCCTGTCAGATGATTTGGGAGCTCGTTGTTCGTTGGATACCCAAGTATATTCTATGTGCCCGAGAGGCACATAAAGATGGAAGTTTGCATTTACATGCATTGCTTCAGACAGAGAAGCCGGTAAGGATATCTGACTCAAGGTTCTTTGATATAAATGGGTTTCACCCAAATATTCAGAGTGCCAAATCAGTCAACAGGGTGAGAGATTACATTCTCAAGGAACCGCTGGCTATGTTTGAGAGAGGTACTTTCATTCCTAGGAAGTCCCCCTTCCTAGGAAAATCTGATTCAGAAGTAAAGGAAAAAAAGCCTTCAAAAGATGAAATAATGCGAGACATTATTTCACACTCCACCTCCAAGGACGAGTACCTCTCTATGATCCAGAAAGAGTTTCCCTATGATTGGTCCACAAAATTGCAGTATTTTGAATACTCTGCAAATAAACTTTTTCCTGAAATTCAGGAAGAGTTCACCAATCCTCATCCACCCTCCTCACCTGATTTACTCTGTAATGAGTCAATCAATGATTGGCTCCAGCCTAACATCTTCCAGGTCAGTCCCGAAGCTTACATGCTCCTTCAACCTACCTGTTATACCCTCGAGGATGCAATCTCTGACCTCCAATGGATGGATTCTGTATCCAGTCATCAGATGAAGGATCAAGAAAGCAGAGCCTCTACATCGTCGGGCCAACAAGAACAGGAAAGTCTACTTGGGCCAGAAGCC
>ACF40537
ATGGCCTCCTCCTCATCCAACCGTCAGTTCTCACACAGGAACGCTAACACGTTCCTAACATATCCACAATGTCCAGAAAATCCAGAAATCGTCTGTCAGATGATCTGGGAGCTCGTTGGTCACTGGAACCCTAAGTACATCATATGTGCCCGCGAGGCACATAGAGATGGAAATCTGCATTTACATGCATTAGTCCAGACGGAGAAACCGGTAAGAACAACTGACCCAAGGTTCTTTGATATCAAAGGGTTCCACCCAAACATTCAGAGTGCAAAGTCAGTTAACAAGGTTCGAGACTACATTCTCAAGGAACCTCTGGCTTTATTTGAGAGAGGTACTTTCATTCCTAGGAAGTCCCCCTTCCTAGGAAAATCTGATTCAGAGGGAAGTTCAAAGAAACCTACAAAAGATGAAATAATGAGAGAGATTATTTCACACTCCACTAATAAGCAAGAGTACCTCTCAATGATCCAGAAAGAGTTCCCTTATGACTGGGCAACAAAATTGCAGTATTTTGAATACTCTGCAAATAAACTTTTTCCTGAGATTCAGGAAGAGTTCATCAATCCTCATCCACCCTCATCACCTGATTTGCTTTGTAGTGAGTCAATCAAAGATTGGCTCCAGCCTAACATCTTTCAGGTTAGTCCCGAAGCTTACATGCTCCTTCAACCTACCTGTTATTCCGTCGAGGATGCAATTTCTGACCTTCAATGGATGGATAACTTATCCAGTCAACAGATGAAAGATCAAGAAAGCAGAGCCTCTACATCGTCGGTCCAACAAGAACTGGAAAATCTACTTGGGCCAGAAGCC
>ACF40534
ATGGCCTCCTCCTCATCCAACCGTCAGTTCTCACACAGGAACGCTAACACGTTCCTAACTTATCCACAATGTCCAGAAACTCCAGAAATCGTCTGTCAGATGATCTGGGAGCTCGTTGGTCACTGGAACCCTAAGTACATCATATGTGCCCGAGAGGCACATAGAGATGGAAATCTGCATTTACATGCATTAGTCCAGACGGAGAAACCGGTAAGAACAACTGACCCAAGGTTCTTTGATATCAAAGGGTTCCACCCAAACATTCAGAGTGCAAAGTCAGTTAACAAGGTTCGAGACTACATTCTCAAGGAACCTCTGGCTTTATTTGAGAGAGGTACTTTCATTCCTAGGAAGTCCCCCTTCCTAGGAAAATCTGATTCAGAGGGAAGTTCAAAGAAACCTACAAAAGATGAAATAATGAGAGAGATTATTTCCCACTCCACTAATAAGCAAGAGTACCTCTCAATGATCCAGAAAGAGTTCCCTTATGACTGGGCAACAAAATTGCAGTATTTTGAATACTCTGCAAATAAACTTTTTCCTGAGATTCAAGAAGAGTTCATCAATCCTCATCCACCCTCATCACCTGATTTGCTTTGTAGTGAGTCAATCAAAGATTGGCTCCAGCCTAACATCTTTCAGGTTAGTCCCGAAGCTTACATGCTCCTTCAACCTACCTGTTATTCCGTCGAGGATGCAATTTCTGACCTTCAATGGATGGATAACTTATCCAGTCAACAGATGAAAGATCAAGAAAGCAGAGCCTCTACATCGTCGGTCCAACAAGAACTGGAAAATCTACTTGGGCCAGAAGCC
>ACZ04186
ATGGCCTCCTCCTCATCCAACCGTCAGTTCTCACACCGGAACGCTAACACGTTCCTAACATATCCAAAGTGTCCAGAAAATCCTGAAATCGCCTGTCAGATGATCTGGGAGCTCGTTGTTCGTTGGATTCCCAAATACATTCTATGTGCCCGAGAGGCACATAAAGATGGAAGTTTGCATTTACATGCATTGCTTCAGACAGAGAAGCCGGTAAGGATATCTGACTCAAGGTTCTTTGATATAAATGGGTTTCACCCAAATATTCAGAGTGCCAAGTCAGTTAACAGGGTGAGGGATTACATTCTCAAGGAACCTCTGGCTGTGTTTGAGAGAGGTACTTTCATTCCTAGGAAGTCCCCCTTCCTAGGAAAATCTGATTCAGAGGTAAAGGAAAAAAAGCCTTCTAAAGATGAAATAATGCGAGACATTATTTCACACGCTACTTCCAAAGAAGAGTACCTCTCCATGATCCAGAAAGAGCTTCCCTTTGATTGGTCCACAAAATTGCAGTATTTTGAATACTCTGCAAATAAGCTTTTTCCTGAGATTCAGGAAGAGTTCACCAATCCTCATCCACCCTCCTCACCTGATTTACTTTGTAATGAGTCAATCAATGATTGGCTCCAGCCTAACATCTTCCAGGTTAGTCCCGAAGCTTACATGCTCCTTCAACCTACCTGTTATACCCTCGAGGATGCAATTTCTGACCTCCAATGGATGGATTCTTTATCCAGTCATCAGATGAAAGATCAAGAAAGCAGAGCCTCTACATCGTCGGCCCAACAAGAACCGGAAAATCTACTTGGGCCAGAAGCC
>ACF40531
ATGGCCTCCTCCTCATCCAACCGTCAGTTCTCACACAGGAACGCTAACACGTTCCTAACCTATCCACACTGTCCAGAAAATCCAGAAATCGTCTGTCAGATTATCTGGGAGCTCGTCGGTCGTTGGACCCCTAAGTACATCATATGTGCCCGAGAGGCACATAGAGATGGAGATTTGCATTTACATGCATTAATCCAAACAGAGAAACCGGTAAGGATCACTGACTCAAGGTTCTTTGATATCAAAGGGTTCCACCCAAACATTCAGAGTGCAAAGTCAGTAAACAAGGTTCGCGACTACATTCTCAAGGAACCTCTGGCTTTATTTGAGAGAGGTACTTTCATTCCTAGGAAGTCACCATTCCTAGGAAAAAGAGATTCAGAGGGAAATAGCAAAAAACCTTCCAAAGATGAAATAATGCAAGAGATTATTTCACACTCCACTTCAAAGCAAGAGTACCTCTCTCTTGTTCGTAAGGAATTGCCTTATGACTGGGCCACCAAATTGCAGTATTTTGAATACTCTGCAAATAAACTGTTTCCTGAGATTCAGGAAGAGTTCATCAGTCCTCATCCACCCTCTTCACCTGATCTCCTTTGTAACGAGTCAATCAAAGATTGGCTCCAGCCTAACATATATCAGGTTAGTCCCGAATCATACATGCTTCTTCAACCAACCTGTTATACCGTCGAGGATGCTATCTCTGACCTTGAATGGATGGATAAATTATCCAGCCAACAGATGAAGGATCAAGAAAGCAGAGCCTCTACATCGTCGGTCCAACAAGAACTGGAAAATCTACTTGGGCCAGAAGCC
>ACZ04189
ATGGCCTCCTCCTCATCCAACCGTCAGTTCTCACACAGGAACGTTAACACGTTCTTAACCTATCCAAAGTGTCCAGAAAATCCTGAAATCGCCTGTCAGATGATCTGGGAGCTCGTTGTTCGTTGGATACCCAAGTATATTGTCTGTGCCCGAGAGGCACACAAAGATGGAAGTTTGCATTTACATGCATTGCTTCAAACAGAGAAGCCGGTAAGAATATCGGACTCAAGGTTCTTTGATATTAATGGGTTTCACCCAAACATTCAGAGTGCCAAGTCAGTAAACAGAGTGAGGGATTACATTCTCAAGGAACCTCTGGCTATGTTTGAGAGAGGTACTTTCATTCCTAGGAAGTCACCCTTCCTAGGAAAATCTGATTCAGAAATTAAGGAAAAAAAGCCTTCCAAAGATGAAATAATGCGAGACATTATTTCACACTCTACTTCCAAAGAAGAGTACCTCTCCATGATCCAGAAAGAGTTTCCCTATGATTGGTCCACAAAATTGCAGTATTTTGAATACTCTGCAAATAAGCTTTTTCCTGAGATTCAGGAAGAGTTCACCAATCCTCATCCACCATCCTCACCTGATTTACTTTGTAATGAGTCAATCAATGATTGGCTCCAGCCTAACATCTTCCAGGTTAGTCCCGAAGCTTACATGCTCCTTCAACCTACCTGTTATACCCTCGAGGATGCAATTTCTGACCTACAATGGATGGATTCTGTATCCAGTCATCAGATGAAAGATCAAGAAAGCAGAGCCTCTACATCGTCGGTCCAACAAGAACAGGAAAATCTACTTGGGCCAGAAGCC
>AEL32214
ATGGCCTCCTCCTCATCCAACCGTCAGTTCTCACACAGGAACGCTAACACGTTCCTAACCTATCCAAAGTGTCCAGAAAATCCTGAAATCGCCTGTCAGATGATCTGGGAGCTCGTCGTTCGTTGGATTCCCAAGTACATTCTATGTGCCCGAGAGGCACATAAAGATGGAAGTTTGCATTTACATGCATTGCTCCAGACAGAGAAGCCGGTAAGGATATCTGACTCAAGGTTCTTTGATATAAATGGGTTTCACCCAAATATTCAGAGTGCCAAGTCAGTTAACCGGGTGAGGGATTACAATCTCAAGGAACCTCTGGCTGTGTTTGAGAGAGGTACTTTCATTCCTAGGAAGTCCCCCTTCCTAGGAAAATCTGATTCAGAGGTAAAGGAAAAAAAGCCTTCTAAAGATGAAATAATGCGAGACATTATTTCACACGCTACTTCCAAAGAAGAGTACCTCTCCATGATCCAGAAAGAGCTTCCCTTTGATTGGTCCACAAAATTGCAGTATTTTGAATACTCTGCAAATAAGCTTTTCCCTGAGATTCAGGAAGAGTTCACCAATCCTCATCCACCCTCCTCACCTGATTTACTTTGTAATGAGTCAATCAATGATTGGCTCCAGCCTAACATCTTCCAGGTTAGTCCCGAAGCTTACATGCTCCTTCAACCTACCTGTTATACCCTCGAGGATGCAATTTCTGACCTCCAATGGATGGATTCTCTATCCAGTCATCAGATGAAAGATCAAGAAAGCAGAGCCTCTACATCGTCGGCCCAACAAGAACCGGAAAATCTACTTGGGCCAGAAGCC
>ACF40539
ATGGCCTCCTCCTCATCCAACCGTCAGTTCTCACACAGGAACGCTAACACGTTCCTAACATATCCACAATGTCCAGAAAATCCAGAAATCGTCTGTCAGATGATCTGGGAGCTCGTTGGTCACTGGAACCCTAAGTACATCATATGTGCCCGAGAGGCACATAGAGATGGAAATATGCATTTACATGCATTAGTCAAGACGGAGAAACCGGTAAGAACTACTGACCCAAGGTTCTTTGATAACAAAGGGTTCCACCCAAACATTCAGAGTGCAAAGTCAGTTAACAAGGTTCGAGACTACATTCTCAAGGAACCTCTGGCTTTATTTGAGAGAGGTACTTTCATTCCTAGGAAGTCCCCCTTCCTAGGAAATTCTGATTCAGAGGGAAATTCAAAGAAACCTACAAAAGATGAAATAATGAGAGAGATTATTTCACACTACACTAATAAGCAAGAGTACCTCTCGATGATCCAGAAAGAGTTCCCTTATGACTGGGCAACAAAATTGCAGTATTTTGAATACTCTGCAAATAAACTTTTTCCTGAGATTCAGGAAGAGTTCATCAATCATCATCCACCCTCATCACCGGATTTGCTTTGTAGTGAGTCAATCGAAGATTGGCTCCAGCCTAAAATCTTTCAGGTTAGTCCCGAAGCTTACATGCTCCTTCAACCTACCTGTTATTCCGTCGAGGATGCAATTTCTGACGTTCAATGGATGGATAACTTATCCAGTCAACAGATGAAAGATCAAGAAAGCAGAGCCTCTACATCGTCGGTCCAACAAGAACTGGAAAATCTACTTGGGCCAGAAGCC
>ACZ04213
ATGGCCTCCTCCTCATCCAACCGTCAGTTCTCACACAGGAACGTTAACACGTTCTTAACCTATCCAAAGTGTCCAGAAAATCCTGAAATCGCCTGTCAGATCATCTGGGAGCTCGTTGTTCGTTGGATACCCAAGTACATTATATGTGCCCGAGAGGCACATAAAGATGGAAGTTTGCATTTACATGCATTGGTTCAGACAGAGAAGCCGGTAAGAATATCGGACTCAAGGTTCTTTGATATAAATGGGTTTCACCCAAATATTCAGAGTGCCAAGTCCGTTAACAGGGTGAGGGATTACATTCTCAAGGAACCTCTGGCTATGTTTGAGAGAGGTACTTTCATTCCTAGGAAGTCCCCCTTCCTAGGAAAATCTGATTCAGAGGTAAAGGAAAAAAAGCCTTCCAAAGATGAAATAATGCGAGACATTATTTCACACTCTACTTCCAAAGAAGAGTACCTCTCTATGATCCAGAAAGAGTTTCCCTATGATTGGTCCACAAAATTGCAGTATTTTGAATACTCTGCAAATAAGCTTTTTCCTGAGATTCAGGAAGAGTTCACCAATCCTCATCCACCATCCTCACCTGATTTGCTCTGTAATGAGTCAATCAATGATTGGCTCCAGCCTAACATCTTCCAGGTCAGTCCCGAAGCTTACATGCTCCTTCAACCTAACTGTTATACCCTCGAGGATGCAATCTCTGACCTCCAATGGATGGATTCTGTATCCAGTCATCAGATGAAAGATCAAGAAAGCAGAGCCTCTACATCGTCGGCCCAACAAGAACCGGAAAATCTACTTGGGCCAGAAGCC
>ACZ04210
ATGGCCTCCTCCTCATCCAACCGTCAGTTCTCACACAGGAACGCAAACACGTTCCTAACCTATCCAAAGTGTCCAGAAAATCCTGAAATCGCCTGTCAGATGATCTGGGAGCTCGTCGTTCGTTGGATTCCCAAATATATTCTATGTGCCCGAGAGGCACATAAAGATGGAAGTTTGCATTTACATGCATTGCTTCAGACAGAGAAGCCGGTAAGGATATCTGACTCAAGGTTCTTTGATATAAATGGGTTTCACCCAAATATTCAGAGTGCCAAGTCAGTTAACAGAGTGAGGGATTACATTCTCAAGGAACCTCTGGCTGTGTTTGAGAGAGGTACTTTCATTCCTAGGAAGTCCCCCTTCCTAGGGAAATCTGATTCAGAGGTAAAGGAAAAAAAGCCTTCTAAAGATGAAATAATGCGAGACATTATTTCACACGCTACCTCCAAAGAAGAGTACCTCTCCATGATCCAGAAAGAGCTCCCCTTTGATTGGTCCACAAAATTGCAGTATTTTGAATACTCTGCAAATAAGCTTTTTCCTGAGATTCAGGAAGAGTTCACCAATCCTCATCCACCCTCCTCACCTGATTTACTTTGTAATGAGTCAATCAACGATTGGCTCCAGCCTAACATCTTCCAGGTTAGTCCCGAAGCTTACATGCTCCTTCAACCTACCTGTTATACCCTCGAGGATGCAATTTCTGACCTGCAATGGATGGATTCTGTATCCAGTCATCAGATGAAAGATCAAGAAAGCAGAGCCTCTACATCGTCGGCCCAACAAGAACCGGAAAATCTACTTGGGCCAGAAGCC
>AEL32349
ATGGCCTCCTCCTCATCCAACCGTCAGTTCTCACACCGGAACGCTAACACGTTCCTCACCTATCCAAAGTGTCCAGAAAATCCTGAAATCGCCTGTCAGATGATCTGGGAGCTGGTTGTTCGTTGGATTCCCAAGTACATTCTATGTGCCAGGGAGGCACATAAAGATGGAAGTTTGCATTTACATGCATTGCTTCAAACAGAGAAGCCGGTAAGAATATCGGACTCAAGGTTCTTTGATATTAATGGGTTTCACCCAAACATTCAGAGTGCCAAGTCAGTAAACAGGGTGAGGGATTACATCCTCAAGGAACCTCTGGCCATGTTTGAGAGAGGTACTTTCATTCCTAGGAAGTCCCCCTTCCTAGGAAAATCTGATTCAGAAGTTAAGGAAAAAAAGCCTTCCAAAGATGAAATAATGCGAGACATTATTTCACACTCTACTACCAAGGAAGAGTACCTCTCCATGATCCAGAAAGAGCTTCCCTATGATTGGTCCACAAAATTGCAGTATTTTGAATACTCTGCAAATAAGCTTTTTCCTGAGATTCAGGAAGAGTTCACCAATCCTCATCCGCAATCCTCACCTGATTTACTTTGTAATGAGTCAATCAATGATTGGCTCCAGCCTAACATCTTCCAGGTTAGTCCCGAAGCTTACATGCTCCTTCAACCTACCTGTTATACCCTCGAGGATGCAATTTCTGACCTCCAATGGATGGATAATGTATCCAGTCATCAGATGAAAGATCAAGAAAGCAGAGCCTCTACATCGTCGGCCCAACAAGAACAGGAAAATCTACTTGGGCCAGAAGCC
>AEL32199
ATGGCCTCCTCCTCATCCAACCGTCAGTTCTCACACAGGAACGCTAACACGTTCCTAACCTATCCAAAGTGTCCAGAAAATCCTGAAATCGCCTGTCAGATGATCTGGGAGCTCGTCGTTCGTTGGATTCCCAAGTACATTCTATGTGCCCGAGAGGCACATAAAGATGGAAGTTTGCATTTACATGCATTGCTCCAGACAGAGAAGCCGGTAAGGATATCTGACTCAAGGTTCTTTGATATAAATGGGTTTCACCCAAATATTCAGAGTGCCAAGTCAGTTAACCGGGTGAGGGATTACATTCTCAAGGAACCTCTGGCTGTGTTTGAGAGAGGTACTTTCATTCCTAGGAAGTCCCCCTTCCTAGGAAAATCTGATTCAGAGATAAAGGAAAAAAAGCCTTCTAAAGATGAAATAATGCGAGACATTATTTCACACGCTACTTCCAAAGAAGAGTACCTCTCCATGATCCAGAAAGAGCTTCCCTTTGATTGGTCCACAAAATTGCAGTATTTTGAATACTCTGCAAATAAGCTTTTCCCTGAGATTCAGGAAGAGTTCACCAATCCTCATCCACCCTCCTCACCTGATTTACTTTGTAATGAGTCAATCAATGATTGGCTCCAGCCTAACATCTTCCAGGTTAGTCCCGAAGCTTACATGCTCCTTCAACCTACCTGTTATACCCTCGAGGATGCAATTTCTGACCTCCAATGGATGGACTCTCTATCCAGTCATCAGATGAAAGATCAAGAAAGCAGAGCCTCTACATCGTCGGCCCAACAAGAACCGGAAAATCTACTTGGGCCAGAAGCC
>AEL32346
ATGGCCTCCTCCTCATCCAACCGTCAGTTCTCACACCGGAACGCTAACACGTTCCTCACCTATCCAAAGTGTCCAGAAAATCCTGAAATCGCCTGTCAGATGATCTGGGAGCTAGTTGTTCGTTGGATTCCCAAGTACATTCTATGTGCCCGAGAGGCACATAAAGATGGAAGTTTGCATTTACATGCATTGCTGCAAACAGAGAAGCCGGTAAGAATATCGGACTCAAGGTTCTTTGATATTAATGGGTTTCACCCAAACATTCAGAGTGCCAAGTCAGTAAACAGGGTGAGGGATTACATCCTCAAGGAACCTCTGGCTATGTTTGAGAGAGGTACTTTCATTCCTAGGAAGTCCCCCTTCCTAGGAAAATCTGATTCAGAAGTTAAGGAAAAAAAGCCTTCCAAAGATGAAATAATGCGAGACATTATTTCACACTCTACTTCCAAGGAAGAGTACCTCTCCATGATCCAGAAAGAGCTTCCCTATGATTGGTCCACAAAATTACAGTATTTTGAATACTCTGCAAATAAGCTTTTTCCTGAGATTCAGGAAGAGTTCACCAATCCTCATCCGCAATCCTCACCTGATTTACTTTGTAATGAGTCAATCAATGATTGGCTCCAGCCTAACATCTTCCAGGTTAGTCCCGAAGCTTACATGCTCCTTCAACCTACCTGTTATACCCTCGAGGATGCAATTTCTGACCTCCAATGGATGGATAATGTATCCAGTCATCAGATGAAAGATCAAGAAAGCAGAGCCTCTACATCGTCGGCCCAACAAGAACAGGAAAATCTACTTGGGCCAGAAGCC
>AEL32340
ATGGCCTCCTCCTCATCCAACCGTCAGTTCTCACACCGGAACGCTAACACGTTCCTCACCTATCCAAAGTGTCCAGAAAATCCTGAAATCGCCTGTCAGATGATCTGGGAGCTCGTTGTTCGTTGGATTCCCAAGTACATTCTATGTGCCCGGGAGGCACATAAAGATGGAAGTTTGCATTTACATGCATTGCTTCAAACAGATAAGCCGGTAAGAATATCGGACTCAAGGTTCTTTGATATTAATGGGTTTCACCCAAACATTCAGAGTGCCAAGTCAGTAAACAGGGTGAGGGATTACATCCTCAAGGAACCTCTGGCTATGTTTGAGAGAGGTACTTTCATTCCTAGGAAGTCCCCCTTCCTAGGAAAATCTGATTCAGAAGTTAAGGAAAAAAAGCATTCCAAAGATGAAATAATGCGAGACATTATTTCACACTCTACTTCCAAGGAAGAGTACCTCTCCATGATCCAGAAAGAGCTTCCCTATGATTGGTCCACAAAATTGCAGTATTTTGAATACTCTGCAAATAAGCTTTTTCCTGAGATTCAGGAAGAGTTCACCAATCCTCATCCGCAATCCTCACCTGATTTACTTTGTAATGAGTCAATCAATGATTGGCTCCAGCCTAACATCTTCCAGGTTAGTCCCGAAGCTTACATGCTCCTTCAACCTACCTGTTATACCCTCGAGGATGCAATTTCTGACCTCCAATGGATGGATAATGTATCCAGTCATCAGATGAAAGATCAAGAAAGCAGAGCCTCTACATCGTCGGCCCAACAAGAACAGGAAAATCTACTTGGGCCAGAAGCC
>AEL32343
ATGGCCTCCTCCTCATCCAACCGTCAGTTCTCACACCGGAACGCTAACACGTTCCTCACCTATCCAAAGTGTCCAGAAAATCCTGAAATCGCCTGTCAGATGATCTGGGAGCTCGTTGTTCGTTGGATTCCCAAGTACATTCTATGTGCCCGGGAGGCACATAAAGATGGAAGTTTGCATTTACATGCATTGCTTCAAACAGAGAAGCCGGTAAGAATATCGGACTCAAGGTTCTTTGATATTAATGGGTTTCACCCAAACATTCAGAGTGCCAAGTCAGTAAACAGGGTGAGGGATTACATCCTCAAGGAACCTCTGGCTATGTTTGAGAGAGGTACTTTCATTCCTAGGAAGTCCCCCTTCCTAGGAAAGTCTGATTCAGAAGTTAAGGAAAAAAAGCCTTCCAAAGATGAAATAATGCGAGACATTATTTCACACTCTACTTCCAAAGAAGAGTACCTCTCCATGATCCAGAAAGAGCTTCCCTATGATTGGTCCACAAAATTGCAGTATTTTGAATACTCTGCAAATAAGCTTTTTCCTGAGATTCAGGAAGAGTTCACCAATCCTCATCCGCAATCCTCACCTGATTTACTTTGTAATGAGTCAATCAATGATTGGCTCCAGCCTAACATCTTCCAGGTTAGTCCCGAAGCTTACATGCTCCTTCAACCTACCTGTTATACCCTCGAGGATGCAATTTCTGACCTCCAATGGATGGATAATGTATCCAGTCATCAGATGAAAGATCAAGAAAGCAGAGCCTCTACATCGTCGGCCCAACAAGAACAGGAAAATCTACTTGGGCCAGAAGCC
>AEL32223
ATGGCCTCCTCCTCATCCAACCGTCAGTTCTCACACAGGAACGCAAACACGTTCCTAACCTATCCAAAGTGTCCAGAAAATCCTGAAATCGCCTGTCAGATGATCTGGGAGCTCGTCGTTCGTTGGATTCCCAAGTACATTCTATGTGCCCGAGAGGCACATAAAGATGGAAGTTTGCATTTACATGCATTGCTTCAGACAGAGAAGCCGGTAAGGATATCTGACTCAAGGTTCTTTGATATAAATGGGTTTCACCCAAATATTCAGAGTGCCAAGTCAGTTAACAGAGTGAGGGATTACATTCTCAAGGAACCTCTGGCTGTGTTTGAGAGAGGTACTTTCATTCCTAGGAAGTCCCCCTTCCTAGGAAAATCTGATTCAGAGGTAAAGGAAAAAAAGCCTTCTAAAGATGAAATAATGCGAGACATTATTTCACACGCTACTTCGAAAGAAGAGTACCTCTCCATGATCCAGAAAGAGCTTCCCTTTGATTGGTCCACAAAATTGCAGTATTTTGAATACTCTGCAAATAAGCTTTTTCCTGAGATTCAGGAAGAGTTCACCAATCCTCATCCACCCTCCTCACCTGATTTACTTTGTAATGAGTCAATCAACGATTGGCTCCAGCCTAACATCTTCCAGGTTAGTCCCGAAGCTTACATGCTCCTTCAACCTACCTGTTATACCCTCGAGGATGCAATTTCTGACCTCCAATGGATGGATTCTGTATCCAGTCATCAGATGAAAGATCAAGAAAGCAGAGCCTCTACATCGTCGGCCCAACAAGAACCGGAAAATCTACTTGGGCCAGAAGCC
>AEL31938
ATGGCCTCCTCCTCATCCAACCGTCAGTTCTCACACAGGAACGCTAACACGTTCCTAACCTATCCAAAGTGTCCAGAAAATCCTGAAATCGCCTGCCAGATGATCTGGGAGCTCGTTGTTCGTTGGATTCCCAAATATATTCTATGTGCCCGAGAGGCACATAAAGATGGAAGTTTGCATTTACATGCATTGCTTCAGACAGAGAAGCCGGTAAGGATATCTGACTCAAGGTTCTTTGATATAAATGGGTTTCACCCAAATATTCAGAGTGCCAAGTCAGTTAACAGGGTGAGGGATTACATTCTCAAGGAACCTCTGGCTGTTTTTGAGAGAGGTACTTTCATTCCTAGGAAGTCCCCCTTCCTAGGAAAATCTGATTCAGAGGTAAAGGAAAAAAAGCCTTCTAAAGATGAAATAATGCGAGACATTATTTCACACGCTACTTCCAAAGAAGAGTACCTCTCCATGATCCAGAAAGAGCTTCCCTTTGATTGGTCCACAAAATTGCAGTATTTTGAATACTCTGCAAATAAACTTTTTCCTGAGATTCAGGAAGAATTCACCAATCCTCATCCACCCTCCTCACCTGATTTACTTTGTAATGAGTCAATCAATGATTGGCTCCAGCCTAACATCTTCCAGGTTAGTCCCGAAGCATACATGCTCCTTCAACCTACCTGTTATACCCTCGAGGATGCAATTTCTGACCTCCAATGGATGGATTCTGTATCCAGTCATCAGATGAAAGATCAAGAAAGCAGAGCCTCTACATCGTCGGGCCAACAAGAACCGGAAAATCTACTTGGGCAAGAAGCC
>AEL32220
ATGGCCTCCTCCTCATCCAACCGTCAGTTCTCACACAGGAACGTGAACACGTTCTTAACCTATCCAAAGTGTCCAGAAAATCCTGAAATCGCCTGTCAGATGATCTGGGAGCTCGTTGTTCGTTGGATACCCAAGTATATTGTCTGTGCCCGAGAGGCACACAAAGATGGAAGTTTGCATTTACATGCATTGCTTCAAACAGAGAAGCCGGTAAGAATATCGGACTCAAGGTTCTTTGATATTAATGGGTTTCACCCAAACATTCAGAGTGCCAAGTCAGTAAACAGGGTGAGGGATTACATTCTCAAGGAACCTCTGGCTATGTTTGAGAGAGGTACTTTCATTCCTAGGAAGTCCCCCTTCCTAGGAAAATCTGATTCAGAAGTTAAGGAAAAAAAGCCTTCCAAAGATGAAATAATGCGAGACATTATTTCGCACTCTACTTCCAAGGAAGAGTACCTCTCCATGATCCAGAAAGAGTTTCCCTATGATTGGTACACAAAATTGCAGTATTTTGAATACTCTATAATTAAGCTTTTTCCTGAGATTCAGGAAGAGTTCACCAATCCTCATCCCCAATCCACACCTGATTTACTTTGTAATGAGTCAATCAATGATTGGCTCCAGCCTAACATCTTCCAGGTTAGTCCCGAAGCTTACATGCTCCTTCAACCTACCTGTTATACCATCGAGGATGCAATTTCTGACCTCCAATGGATGGATAATGTATCCAGTCATCAGATGAAAGATCAAGAAAGCAGAGCCTCTACATCGTCGGGCCAACAAGAACAGGAAAATCTACTTGGGCCAGAAGCC
>AEL32226
ATGGCCTCCTCCTCATCCAACCGTCAGTTCTCACACAGGAACGCTAACACGTTCCTAACCTATCCAAAGTGTCCAGAAAATCCTGAAATCGCCTGTCAGATGATCTGGGAGCTCGTCGTTCGTTGGATTCCCAAGTACATTCTATGTGCCCGAGAGGCACATAAAGATGGAAGTTTGCATTTACATGCATTGCTCCAGACAGAGAAGCCGGTAAGGATATCTGACTCAAGGTTCTTTGATATAAATGGGTTTCACCCAAATATTCAGAGTGCCAAGTCAGTTAACCGGGTGAGGGATTACATTCTCAAGGAACCTCTGGCTGTATTTGAGAGAGGTACTTTCATTCCTAGGAAGTCCCCCTTCCTAGGAAAATCTGATTCAGAGGTAAAGGAAAAAAAGCCTTCTAAAGATGAAATAATGCGAGACATTATTTCACACGCTACTTCCAAAGAAGAGTACCTCTCCATGATCCAGAAAGAGCTTCCCTTTGATTGGTCCACAAAATTGCAGTATTTTGAATACTCTGCAAATAAGCTTTTCCCTGAGATTCAGGAAGAGTTCACCAATCCTCATCCACCCTCCTCACCTGATTTACTTTGTAATGAGTCAATCAATGATTGGCTCCAGCCTAACATCTTCCAGGTTAGTCCCGAAGCTTACATGCTCCTTCAACCTACCTGTTATACCCTCGAGGATGCAATTTCTGACCTCCAATGGATGGATTCTCTATCCAGTCATCAGATGAAAGATCAAGAAAGCAGAGCCTCTACATCGTCGGCCCAACAAGAACCGGAAAATCTACTTGGGCCAGAAGCC
>AEL31932
ATGGCCTCCTCCTCATCCAACCGTCAGTTCTCACACAGGAACGCTAACACGTTCCTAACCTATCCAAAGTGTCCAGAAAATCCTGAAATCGCCTGCCAGATGATCTGGGAGCTCGTTGTTCGTTGGATTCCCAAATATATTCTATGTGCCCGAGAGGCACATAAAGATGGAAGTTTGCATTTACATGCATTGCTTCAGACAGAGAAGCCGGTAAGGATATCTGACTCAAGGTTCTTTGATATAAATGGGTTTCACCCAAATATTCAGAGTGCCAAGTCAGTTAACAGGGTGAGGGATTACATTCTCAAGGAACCTCTGGCTGTTTTTGAGAGAGGTACTTTCATTCCTAGGAAGTCCCCCTTCCTAGGAAAATCTGATTCAGAGGTAAAGGAAAAAAAGCCTTCTAAAGATGAAATAATGCGAGACATTATTTCACACGCTACTTCCAAAGAAGAGTACCTCTCCATGATCCAGAAAGAGCTTCCCTTTGATTGGTCCACAAAATTGCAGTATTTTGAATACTCTGCAAATAAACTTTTTCCTGAGATTCAGGAAGAATTCACCAATCCTCATCCACCCTCCTCACCTGATTTACTTTGTAATGAGTCAATCAATGATTGGCTCCAGCCTAACATCTTCCAGGTTAGTCCCGAAGCATACATGCTCCTTCAACCTACCTGTTATACCCTCGAGGATGCAATTTCTGACCTCCAATGGATGGATTCTGTATCCAGTCATCAGATGAAAGATCAAGAAAGCAGAGCCTCTACATCGTCGGGCCAACAAGAACCGGAAAATCTACTTGGGCAAGAAGCC
>AEL32229
ATGGCCTCCTCCTCATCCAACCGTCAGTTCTCACACAGGAACGTGAACACGTTCTTAACCTACCCAAAGTGTCCAGAAAATCCTGAAATCGCCTGTCAGATGATCTGGGAGCTCGTTGTTCGTTGGATACCCAAGTATATTGTCTGTGCCCGAGAGGCACACAAAGATGGAAGTTTGCATTTACATGCATTGCTTCAAACAGAGAAGCCGGTAAGAATATCGGACTCAAGGTTCTTTGATATTAATGGGTTTCACCCAAACATTCAGAGTGCCAAGTCAGTAAACAGGGTGAGGGATTACATTCTCAAGGAACCTCTGGCTATGTTTGAGAGAGGTACTTTCATTCCTAGGAAGTCCCCCTTCCTAGGAAAATCTGATTCAGAAGTTAAGGAAAAAAAGCCTTCCAAAGATGAAATAATGCGAGACATTATTTCACACTCTACTTCCAAGGAAGAGTACCTCTCCATGATCCAGAAAGAGTTTCCCTATGATTGGTCCACAAAATTGCAGTATTTTGAATACTCTGCAAATAAGCTTTTTCCTGAGATTCAGGAAGAGTTCACCAATCCTCATCCGCAATCCACACCTGATTTACTTTGTAGTGAGTCAATCAATGATTGGCTCCAGCCTAACATCTTCCAGGTTAGTCCCGAAGCGTACATGCTCCTTCAACCTACCTGTTATACCCTCGAGGATGCAATTTCTGACCTCCAATGGATGGATTCTGTATCCAGTCATCAGATGAAAGATCAAGAAAGCAGAGCCTCTACATCGTCGGCCCAACAAGAACAGGAAAATCTACTTGGGCCAGAAGCC
>AEL32181
ATGGCCTCCTCCTCATCCAACCGTCAGTTCTCACACCGGAACGCTAACACGTTCCTAACCTATCCAAAGTGTCCAGAAAATCCTGAAATCGCCTGTCAGATGATCTGGGAGCTCGTTGTTCGTTGGATTCCCAAGTACATTCTATGTGCCCGAGAGGCACATAAAGATGGAAGTTTGCATTTACATGCATTGCTTCAAACAGAGAAGCCGGTAAGGATATCTGACTCAAGGTTCTTTGATATAAATGGGTTTCACCCAAACATTCAGAGTGCCAAGTCAGTTAACAGGGTGAGGGATTACATCCTCAAGGAACCTCTGGCTGTGTTTGAGAGAGGTACTTTCATTCCTAGGAAGTCCCCCTTCCTAGGAAAATCTGATTCAGAGGTAAAGGAAAAAAAGCCTTCCAAAGATGAAATAATGAGAGACATTATTTCACACGCTACTTCGAAAGAAGAGTACCTCTCCATGATCCAGAAAGAGCTTCCCTTTGATTGGTCCACAAAATTGCAGTATTTTGAATACTCTGCAAATAAGCTTTTTCCTGAGATTCAGGAAGAGTTCACCAATCCTCATCCACCCTCCTCACCTGATTTGCTTTGTAATGAGTCAATCAATGATTGGCTCCAGCCTAACATCTTCCAGGTTAGTCCCGAAGCTTACATGCTCCTTCAACCTACCTGTTATACCCTCGAGGATGCAATTTCTGACCTCCAATGGATGGATTCTGTATCCAGTCATCAGATGAAAGATCAAGAAAGCAGAGCCTCTACATCGTCGGCCCAACAAGAACTGGAAAATCTACTTGGGCCAGAAGCC
>AEL32187
ATGGCCTCCTCCTCATCCAACCGTCAGTTCTCACACAGGAACGCTAACACGTTCCTAACCTATCCAAAGTGTCCAGAAAATCCTGAAATCGCCTGTCAGATGATCTGGGAGCTCGTCGTTCGTTGGATTCCCAAGTACATTCTATGTGCCCGAGAGGCACATAAAGATGGAAGTTTGCATTTACATGCATTGCTCCAGACAGAGAAGCCGGTAAGGATATCTGACTCAAGGTTCTTTGATATAAATGGGTTTCACCCAAATATTCAGAGTGCCAAGTCAGTTAACCGGGTGAGGGATTACATTCTCAAGGAACCTCTGGCTGTGTTTGAGAGAGGTACTTTCATTCCTAGGAAGTCCCCCTTCCTAGGAAAATCTGATTCAGAGGTAAAGGAAAAAAAGCCTTCTAAAGATGAAATAATGCGAGACATTATTTCACACGCTACTTCAAAAGAAGAGTACCTCTCCATGATCCAGAAAGAGCTTCCCTTTGATTGGTCCACAAAATTGCAGTATTTTGAATACTCTGCAAATAAGCTTTTCCCTGAGATTCAGGAAGAGTTCACCAATCCTCATCCACCCTCCTCACCTGATTTACTTTGTAATGAGTCAATCAATGATTGGCTCCAGCCTAACATCTTCCAGGTTAGTCCCGAAGCTTACATGCTCCTTCAACCTACCTGTTATACCCTCGAGGATGCAATTTCTGACCTCCAATGGATGGATTCTCTATCCAGTCATCAGATGAAAGATCAAGAAAGCAGAGCCTCTACATCGTCGGCCCAACAAGAACCGGAAAATCTACTTGGGCCAGAAGCC
>AEL32184
ATGGCCTCCTCCTCATCCAACCGTCAGTTCTCACACAGGAACGCTAACACGTTCCTAACCTATCCAAAATGTCCAGAAAATCCTGAAATCGCCTGTCAGATGATCTGGGAGCTCGTCGTTCGTTGGATTCCCAAGTACATTCTATGTGCCCGAGAGGCACATAAAGATGGAAGTTTGCATTTACATGCATTGCTCCAGACAGAGAAGCCGGTAAGGATATCTGACTCAAGGTTCTTTGATATAAATGGGTTTCACCCAAATATTCAGAGTGCCAAGTCAGTTAACCGGGTGAGGGATTACATTCTCAAGGAACCTCTGGCTGTGTTTGAGAGAGGCACTTTCATTCCTAGGAAGTCCCCCTTCCTAGGAAAATCTGATTCAGAGGTAAAGGAAAAAAAGCCTTCTAAAGATGAAATAATGCGAGACATTATTTCACACGCTACTTCCAAAGAAGAGTACCTCTCCATAATCCAGAAAGAGCTTCCCTTTGATTGGTCCACAAAATTGCAGTATTTTGAATACTCTGCAAATAAGCTTTTCCCTGAGATTCAGGAAGAGTTCACCAATCCTCATCCACCCTCCTCACCTGATTTACTTTGTAATGAGTCAATCAATGATTGGCTCCAGCCTAACATCTTCCAGGTTAGTCCCGAAGCTTACATGCTCCTTCAACCTACCTGTTATACCCTCGAGGATGCAATTTCTGACCTCCAATGGATGGATTCTCTATCCAGTCATCAGATGAAAGATCAAGAAAGCAGAGCCTCTACATCGTCGGCCCAACAAGAACCGGAAAATCTACTTGGGCCAGAAGCC
>AEL31935
ATGGCCTCCTCCTCATCCAACCGTCAGTTCTCACACAGGAACGCTAACACGTTCCTAACCTATCCAAAGTGTCCAGAAAATCCTGAAATCGCCTGCCAGATGATCTGGGAGCTCGTTGTTCGTTGGATTCCCAAATATATTCTATGTGCCCGAGAGGCACATAAAGATGGAAGTTTGCATTTACATGCATTGCTTCAGACAGAGAAGCCGGTAAGGATATCTGACTCAAGGTTCTTTGATATAAATGGGTTTCACCCAAATATTCAGAGTGCCAAGTCAGTTAACAGGGTGAGGGATTACATTCTCAAGGAACCTCTGGCTGTATTTGAGAGAGGTACTTTCATTCCTAGGAAGTCCCCCTTCCTAGGAAAATCTGATTCAGAGGTAAAGGAAAAAAAGCCTTCTAAAGATGAAATAATGCGAGACATTATTTCACACGCTACTTCCAAAGAAGAGTACCTCTCCATGATCCAGAAAGAGCTCCCCTTTGATTGGTCCACAAAATTGCAGTATTTTGAATACTCTGCAAATAAACTTTTTCCTGAGATTCAGGAAGAATTCACCAATCCTCATCCACCCTCCTCACCTGATTTACTTTGTAATGAGTCAATCAATGATTGGCTCCAGCCTAACATCTTCCAGGTTAGTCCCGAAGCATACATGCTCTTCCAACCTACCTGTTATACCCTCGAGGATGCAATTTCTGACCTCCAATGGATGGATTCTGTATCCAGTCATCAGATGAAAGATCAAGAAAGCAGAGCCTCTACATCGTCGGGCCAACAAGAACCGGAAAATCTACTTGGGCCAGAAGCC
>ACF40348
ATGGCCTCCTCCTCATCCAACCGTCAGTTCTCACACAGGAACGTGAACACGTTCTTAACCTATCCAAAGTGTCCAGAAAATCCTGAAATCGCCTGTCAGATGATCTGGGAGCTCGTTGTTCGTTGGATACCCAAGTATATTGTCTGTGCCCGAGAGGCACACAAAGATGGAAGTTTGCATTTACATGCATTGCTTCAAACAGAGAAGCCGGTAAGAATATCGGACTCAAGGTTCTTTGATATTAATGGGTTTCACCCAAACATTCAGAGTGCCAAGTCAGTAAACAGGGTAAGGGATTACATTCTCAAGGAACCTCTGGCTATGTTTGAGAGAGGTACTTTCATTCCTAGGAAGTCCCCCTTCCTAGGAAAATCTGATTCAGAAGTTAAGGAAAAAAAGCCTTCCAAAGATGAAATAATGCGAGACATTATTTCACACTCTACTTCCAAGGAAGAGTACCTCTCCATGATCCAGAAAGAGTTTCCCTATGATTGGTCCACAAAATTGCAGTATTTTGAATACTCTGCAAATAAGCTTTTTCCTGAGATTCAGGAAGAGTTCACCAATCCTCATCCGCAATCCACACCTGATTTACTTTGTAGTGAGTCAATCAATGATTGGCTCCAGCCTAACATCTTCCAGGTTAGTCCCGAAGCGTACATGCTCCTTCAACCTACCTGTTATACCCTCGAGGATGCAATTTCTGACCTCCAATGGATGGATTCTGTATCCAGTCATCAGATGAAAGATCAAGAAAGCAGAGCCTCTACATCGTCGGCCCAACAAGAACAGGAAAATCTACTTGGGCCAGAAGCC
>ABQ40304
ATGGCCTCCTCCTCATCCAACCGTCAGTTCTCACACAGGAACGCTAATACGTTCCTAACCTATCCAAAGTGTCCAGAAAATCCTGAAATCGCCTGTCAGATGATATGGGAGCTCGTTGTTCGTTGGATTCCCAAATATATTCTATGTGCCCGGGAGGCACATAAAGATGGAAGTTTGCATTTACATGCATTGCTTCAGACAGAGAAGCCGGTAAGGATATCCGACTCAAGGTTCTTTGATATTAATGGGTTTCACCCAAACATTCAGAGTGCCAAGTCAGTAAACAGGGTGAGGGATTACATTCTCAAGGAACCTCTGGCTATGTTTGAGAGAGGTACTTTCATTCCTAGGAAGTCCCCCTTCCTAGGAAAATCTGATTCAGAAGTTAAGGAAAAAAAACCTTCCAAAGATGAAATAATGCGAGACATTATTTCACACTCTACTTCCAAGGAAGAGTACCTCTCCATGATCCAGAAAGAGTTTCCCTATGATTGGGCCACAAAATTGCAGTATTTCGAATACTCTGCAAATAAGCTTTTTCCTGAGATTCAGGAAGAGTTCACCAATCCTCATCCACAATCCTCACCTGATTTACTTTGTAATGAGTCAATCAATGATTGGCTCCAGCCTAACATCTTCCAGGTCAGTCCCGAAGCTTACATGCTCCTTCAACCTACCTGTTATACCCTCGAGGATGCAATTTCTGACCTCCAATGGATGGATTCTGTATCCAGTCATCAGATGAAAGATCAAGAAAGCAGAGCCTCTACATCGTCGGGCCAACAAGAACCGGAAAATCTACTTGGGCCAGAAGCC
>ABX71788
ATGGCCTCCTCCTCATCCAACCGTCAGTTCTCACACCGGAACGCTAACACGTTCCTCACCTATCCAAAGTGTCCAGAAAATCCTGAAATCGCCTGTCAGATGATCTGGGAGCTCGTTGTTCGTTGGATTCCCAAGTACATTCTATGTGCCCGAGAGGCACATAAAGATGGAAGTTTGCATTTACATGCATTGCTTCAAACAGAGAAGCCGGTAAGAATATCGGACTCAAGGTTCTTTGATATTAATGGGTTTCACCCAAACATTCAGAGTGCCAAGTCAGTAAACAGGGTGAGGGATTACATCCTCAAGGAACCTCTGGCTATGTTTGAGAGAGGTACTTTCATTCCTAGGAAGTCCCCCTTCCTAGGAAAATCTGATTCAGAAGTTAAGGAAAAAAAGCCTTCCAAAGATGAAATAATGCGAGACATTATTTCACACTCTACTTCCAAGGTAGAGTACCTCTCCATGATCCAGAAAGAGCTTCCCTATGATTGGTCCACAAAATTGCAGTATTTTGAATACTCTGCAAATAAGCTTTTTCCTGAGATTCAGGAAGAGTTCACCAATCCTCATCCGCAATCCTCACCTGATTTACTTTGTAATGAGTCAATCAATGATTGGCTCCAGCCTAACATCTTCCAGGTTAGTCCCGAAGCTTACATGCTCCTTCAACCTACCTGTTATACCCTCGAGGATGCAATTTCTGACCTCCAATGGATGGATAATGTATCCAGTCATCAGATGAAAGATCAAGAAAGCAGAGCCTCTACATCGTCGGCCCAACAAGAACAGGAAAATCTACTTGGGCCAGAAGCC
>ABQ40308
ATGGCCTCCTCCTCATCCAACCGTCAGTTCTCACACCGGAACGCTAACACGTTCCTCACCTATCCAAAGTGTCCAGAAAATCCTGAAATCGCCTGTCAGATGATCTGGGAGCTCGTTGTTCGTTGGATTCCGAAGTACATTCTATGTGCCCGGGAGGCACATAAAGATGGAAGTTTGCATTTACATGCATTGCTTCAAACAGAGAAGCCGGTAAGAATATCGGACTCAAGGTTCTTTGATATTAATGGGTTTCACCCAAACATTCAGAGTGCCAAGTCAGTAAACAGGGTGAGGGATTACATCCTCAAGGAACCTCTGGCTATGTTTGAGAGAGGTACTTTCATTCCTAGGAAGTCCCCCTTCCTAGGAAAATCTGATTCAGAAGTTAAGGAAAAAAAGCCTTCCAAAGATGAAATAATGCGAGACATTATTTCACACTCTACTACCAAGGAAGAGTACCTCTCCATGATCCAGAAAGAGCTTCCCTATGATTGGTCCACAAAATTGCAGTATTTTGAATACTCTGCAAATAAGCTTTTTCCTGAGATTCAGGAAGATTTCACCAATCCTCATCCGCAATCCTCACCTGATTTACTTTGTAATGAGTCAATCAATGATTGGCTCCAGCCTAACATCTTCCAGGTTAGTCCCGAAGCTTACATGCTCCTTCAACCTACCTGTTATACCCTCGAGGATGCAATTTCTGACCTCCAATGGATGGATAATGTATCCAGTCATCAGATGAAAGATCAAGAAAGCAGAGCCTCTACATCGTCGGCCCAACAAGAACAGGAAAATCTACTTGGGCCAGAAGCC
>ACF40342
ATGGCCTCCTCCTCATCCAACCGTCAGTTCTCACACAGGAACGCTAACACGTTCCTAACCTATCCAAAGTGTCCAGAAAATCCTGAAATCGCCTGCCAGATGATCTGGGAGCTCGTTGTTCGTTGGATTCCCAAATATATTCTATGTGCCCGAGAGGCACATAAAGATGGAAGTTTGCATTTACATGCATTGCTTCAGACAGAGAAGCCGGTAAGGATATCTGACTCAAGGTTCTTTGATATAAATGGGTTTCACCCAAATATTCAGAGTGCCAAGTCAGTTAACAGGGTGAGGGATTACATTCTCAAGGAACCTCTGGCTGTGTTTGAGAGAGGTACTTTCATTCCTAGGAAGTCCCCCTTCCTAGGAAAATCTGATTCAGAGGTAAAGGAAAAAAAGCCTTCTAAAGATGAAATAATGCGAGACATTATTTCACACGCTACTTCCAAAGAAGAGTACCTCTCCATGATCCAGAAAGAGCTTCCCTTTGATTGGTCCACAAAATTGCAGTATTTTGAATACTCTGCAAATAAACTTTTTCCTGAGATTCAGGAAGAATTCACCAATCCTCATCCACCCTCCTCACCTGATTTACTTTGTAATGAGTCAATCAATGATTGGCTCCAGCCTAACATCTTCCAGGTTAGTCCCGAAGCATACATGCTCCTTCAACCTACCTGTTATACCCTCGAGGATGCAATTTCTGACCTCCAATGGATGGATTCTGTATCCAGTCATCAGATGAAAGATCAAGAAAGCAGAGCCTCTACATCGTCGGGCCAACAAGAACCGGAAAATCTACTTGGGCCAGAAGCC
>ACF40345
ATGGCCTCCTCCTCATCCAACCGTCAGTTCTCACACAGGAACGTGAACACGTTCTTAACCTATCCAAAGTGTCCAGAAAATCCTGAAATCGCCTGTCAGATGATCTGGGAGCTCGTTGTTCGTTGGATACCCAAGTATATTGTCTGTGCCCGAGAGGCACACAAAGATGGAAGTTTGCATTTACATGCATTGCTTCAAACAGAGAAGCCGGTAAGAATATCGGACTCAAGGTTCTTTGATATTAATGGGTTTCACCCAAACATTCAGAGTGCCAAGTCAGTAAACAGGGTGAGGGATTACATTCTCAAGGAACCTCTGGCTATGTTTGAGAGAGGTACTTTCATTCCTAGGAAGTCCCCCTTCCTAGGAAAATCTGATTCAGAAGTTAAGGAAAAAAAGCCTTCCAAAGATGAAATAATGCGAGACATTATTTCACACTCTACTTCCAAGGAAGAGTACCTCTCCATGATCCAGAAAGAGTTTCCCTATGATTGGTCCACAAAATTGCAGTATTTTGAATACTCTGCAAATAAGCTTTTTCCTGAGATTCAGGAAGAGTTCACCAATCCTCATCCCCAATCCACACCTGATTTACTTTGTAATGAGTCAATCAATGATTGGCTCCAGCCTAACATCTTCCAGGTTAGTCCCGAAGCTTACATGCTCCTTCAACCTACCTGTTATACCCTCGAGGATGCAATTTCTGACCTCCAATGGATGGATAATGTATCCAGTCATCAGATGAAAGATCAAGAAAGCAGAGCCTCTACATCGTCGGGCCAACAAGAACAGGAAAATCTACTTGGGCCAGAAGCC
>ACF40408
ATGGCCTCCTCCTCATCCAACCGTCAGTTCTCACACAGGAACGTTAACACGTTCTTAACATATCCACACTGTCCAGAAAATCCAGAAATCGTCTGTCAGATGATTTGGGAGCTCGTTGGTCGTTGGACCCCTAAGTATATCATATGTGCCCGAGAGGCACACAGAGATGGGGATATGCATTTACATGCATTAATCCAGACAGAGAAACCGGTAAGAATCACTGACTCAAGGTTCTTTGATATCAAAGGGTTCCACCCAAACATTCAGAGTGCAAAATCTGTAAACAAGGTCAGGGATTACATTCTCAAGGAACCTCTGGCCTTGTTTGAGAGAGGTACTTTCATTCCTAGGAAGTCAAGCTTCCTAGGAAATCCTTCCAAGGGAAATTCTGAAAAGAAACCTTCCAAAGATGAAATAATGAGAGAGATTATTTCACATTCCACTTCAAAGCTAGAGTACCTCTCTATGATTCGTAAAGAGTTCCCATATGACTGGGCCACAAAATTGCAGTATTTTGAATACTCTGCAAATAAATTGTTCCCTGAGATTCAGGAAGAGTTCATCAGTCCTCATCCACCCTCTTCACCTGATCTTCTTTGTAATGAGTCAATCAAAGATTGGCTCCAGCCTAACATCTTCCAGGTTAGTCCCGAATCATACATGCTTCTTCAACCTACCTGTTACACCCTCGAAGATGCTATCTCTGACCTTGAATGGATGGATAAATTATCCAGCCAACAGATGAAGGAACAAGAAAGCAGAGCCTCTACATCGTCGGTCCAACAAGAACAGGAAAATCTACTTGGGCCAGAAGCT
>AEL32196
ATGGCCTCCTCCTCATCCAACCGTCAGTTCTCACACAGGAACGCTAACACGTTCCTAACCTATCCAAAGTGTCCAGAAAATCCTGAAATCGCCTGTCAGATGATCTGGGAGCTCGTCGTTCGTTGGATTCCCAAGTACATTCTATGTGCCCGAGAGGCACATAAAGATGGAAGTTTGCATTTACATGCATTGCTCCAGACAGAGAAGCCGGTAAGGATATCTGACTCAAGGTTCTTTGATATAAATGGGTTTCACCCAAATATTCAGAGTGCCAAGTCAGTTAACCGGGTGAGGGATTACATTCTCAAGGAACCTCTGGCTGTGTTTGAGAGAGGTACTTTCATTCCTAGGAAGTCCCCCTTCCTAGGAAAATCTGATTCAGAGATAAAGGAAAAAAAGCCTTCTAAAGATGAAATAATGCGAGACATTATTTCACACGCTACTTCCAAAGAAGAGTACCTCTCCATGATCCAGAAAGAGCTTCCCTTTGATTGGTCCACAAAATTGCAGTATTTTGAATACTCTGCAAATAAGCTTTTCCCTGAGATTCAGGAAGAGTTCACCAATCCTCATCCACCCTCCTCACCTGATTTACTTTGTAATGAGTCAATCAATGATTGGCTCCAGCCTAACATCTTCCAGGTTAGTCCCGAAGCTTACATGCTCCTTCAACCTACCTGTTATACCCTCGAGGATGCAATTTCTGACCTCCAATGGATGGACTCTCTATCCAGTCATCAGATGAAAGATCAAGAAAGCAGAGCCTCTACATCGTCGGCCCAACAAGAACCGGAAAATCTACTTGGGCCAGAAGCC
>CAA11993
ATGGCCTCCTCCTCATCCAACCGTCAGTTCTCACACAGGAACGCTAACACGTTCCTTACCTATCCAAAGTGCCCAGAAAATCCTGAAATCGCCTGCCAGATGATTTGGGAGCTCGTTGTTCGTTGGATACCCAAGTATATTCTATGTGCCCGAGAGGAACATAAAGATGGAAGTTTGCATTTACATGCATTGCTTCAGACAGAGAAGCCGGTAAGGATATCTGACTCAAGGTTCTTTGATATAAATGGGTTTCACCCAAATATTCAGAGTGCCAAATCAGTCAACAGGGTGAGAGATTACATTCTCAAGGAACCGCTGGCTATGTTTGAGAGAGGTACTTTCATTCCTAGGAAGTCCCCCTTCCTAGGAAAATCTGATTCAGAAGTAAAGGAAAAAAAGCCTTCAAAAGATGAAATAATGCGAGACATTATTTCACACTCCACCTCCAAGGAAGAGTACCTCTCTATGATCCAGAAAGAGTTTCCCTATGATTGGTCCACAAAATTGCAGTATTTTGAATACTCTGCAAATAAACTTTTTCCTGAAATTCAGGAAGAGTTCACCAATCCTCATCCACCCTCCTCACCTGATTTACTCTGTAATGAGTCAATCAATGATTGGCTCCAGCCTAACATCTTCCAGGTCAGTCCCGAAGCTTACATGCTCCTTCAACCTACCTGTTATACCCTCGAGGATGCAATCTCTGACCTCCAATGGATGGATTCTGTATCCAGTCATCAGATGAAGGATCAAGAAAGCAGAGCCTCTACATCGTCGGGCCAACAAGAACAGGAAAGTCTACTTGGGCCAGAAGCC
>ACF40402
ATGGCCTCCTCCTCATCCAACCGTCAGTTCTCACACAGGAACGTTAACACGTTCTTAACATATCCACACTGTCCAGAAAATCCAGAAATCGTCTGTCAGATAATTTGGGAGCTCGTTGGTCGTTGGACCCCTAAGTATATCATATGTGCCCGAGAGGCACACAGAGATGGAGATATGCATTTACATGCATTAATCCAGACAGAGAAACCGGTAAGAATCACTGACTCAAGGTTCTTTGATATCAAAGGGTTCCACCCAAACATTCAGAGTGCAAAATCTGTTAACAAGGTCAGGGATTACATTCTCAAGGAACCTCTGGCCTTGTTTGAGAGAGGTACTTTCATTCCTAGGAAGTCAAGCTTCCTAGGAAATCCTTCCAAGGGAAATTCAGAAAAGAAACCTTCCAAAGATGAAATAATGAGAGAGATTATTTCACATTCCACTTCAAAGCTAGAGTACCTCTCTATGATTCGTAAAGAGTTCCCCTATGACTGGGCCACAAAATTGCAGTATTTTGAATACTCTGCAAATAAATTGTTCCCTGAGATTCAGGAAGAGTTCATCAGTCCTCATCCACCCTCTTCACCTGATCTTCTTTGTAATGAGTCAATCAAAGATTGGCTCCAGCCTAACATCTTCCAGGTTAGTCCCGAATCATACATGCTTCTTCAACCTACCTGTTACACCCTCGAAGATGCTATCTCTGACCTTGAATGGATGGATAAATTATCCAGCCAACAGATGAAGGAACAAGAAAGCAGAGCCTCTACATCGTCGGTCCAACAAGAACAGGAAAATCAACTTGGGCCAGAAGCT
>ACF40405
ATGGCCTCCTCCTCATCCAACCGTCAGTTCTCACACAGGAACGTTAACACGTTCTTAACATATCCACACTGTCCAGAAAATCCAGAAATCGTCTGTCAGATGATTTGGGAGCTCGTTGGTCGTTGGACCCCTAAGTATATCATATGTGCCCGAGAGGCACACAGAGATGGAGATATGCATTTACATGCATTAATCCAGACAGAGAAACCGGTAAGAATCACTGACTCAAGGTTCTTTGATATCAAAGGGTTCCACCCAAACATTCAGAGTGCAAAATCTGTAAACAAGGTCAGGGATTACATTCTCAAGGAACCTCTGGCCTTGTTTGAGAGAGGTACTTTCATTCCTAGGAAGTCAAGCTTCCTAGGAAATCCTTCCAAGGGAAATTCTGAAAAGAAACCTTCCAAAGATGAAATAATGAGAGAGATTATTTCACATTCCACTTCAAAGCTAGAGTACCTCTCTATGATTCGTAAAGAGTTCCCCTATGACTGGGCCACAAAATTGCAGTATTTTGAATACTCTGCAAATAAATTGTTCCCGGAGATTCAGGAAGAGTTCATCAGTCCTCATCCACCCTCTTCACCTGATCTTCTTTGTAATGAGTCAATCAAAGATTGGCTCCAGCCTAACATCTTCCAGGTTAGTCCCGAATCATACATGCTTCTTCAACCTACCTGTTACACCCTCGAAGATGCTATCTCTGACCTTGAATGGATGGATAAATTATCCAGCCAACAGATGAAGGAACAAGAAAGCAGAGCCTCTACATCGTCGGTCCAACAAGACCAGGAAAATCAACTTGGGCCAGAAGCT
>AEL32193
ATGGCCTCCTCCTCATCCAACCGTCAGTTCTCACACAGGAACGCTAACACGTTCCTAACCTATCCAAAGTGTCCAGAAAATCCTGAAATCGCCTGTCAGATGATCTGGGAGCTCGTCGTTCGTTGGATTCCCAAGTACATTCTATGTGCCCGAGAGGCACATAAAGATGGAAGTTTGCATTTACATGCATTGCTCCAGACAGAGAAGCCGGTAAGGATATCTGACTCAAGGTTCTTTGATATAAATGGGTTTCACCCAAATATTCAGAGTGCCAAGTCAGTTAACCGGGTGAGGGATTACATTCTCAAGGAACCTCTAGCTGTGTTTGAGAGAGGTACTTTCATTCCTAGGAAGTCCCCCTTCCTAGGAAAATCTGATTCAGAGGTAAAGGAAAAAAAGCCTTCTAAAGATGAAATAATGCGAGACATTATTTCACACGCTACTTCCAAAGAAGAGTACCTCTCCATGATCCAGAAAGAGCTTCCCTTTGATTGGTCCACAAAATTGCAGTATTTTGAATACTCTGCAAATAAGCTTTTCCCTGAGATTCAGGAAGAGTTCACCAATCCTCATCCACCCTCCTCACCTGATTTACTTTGTAATGAGTCAATCAATGATTGGCTCCAGCCTAACATCTTCCAGGTTAGTCCCGAAGCTTACATGCTCCTTCAACCTACCTGTTATACCCTCGAGGATGCAATTTCTGACCTCCAATGGATGGATTCTCTATCCAGTCATCAGATGAAAGATCAAGAAAGCAGAGCCTCTACATCGTCGGCCCAACAAGAACCGGAAAATCTACTTGGGCCAGAAGCC
>ACZ04138
ATGGCCTCCTCCTCATCCAACCGTCAGTTCTCACACAGGAACGCTAACACGTTCCTAACCTATCCAAAGTGTCCAGAAAATCCTGAAATCTCCTGCCAGATGATCTGGGAGCTCGTTGTTCGTTGGATTCCCAAATATATTCTATGTGCCCGAGAGGCACATAAAGATGGAAGTTTGCATTTACATGCATTGCTTCAGACAGAGAAGCCGGTAAGGATATCTGACTCAAGGTTCTTTGATATAAATGGGTTTCACCCAAATATTCAGAGTGCCAAGTCAGTTAACAGGGTGAGGGATTACATTCTCAAGGAACCTCTGGCTGTTTTTGAGAGAGGTACTTTCATTCCTAGGAAGTCCCCCTTCCTAGGAAAATCTGATTCAGAGGTAAAGGAAAAAAAGCCTTCTAAAGAGGAAATAATGCGAGACATTATTTCACACGCTACTTCCAAAGAAGAGTACCTCTCCATGATCCAGAAAGAGCTTCCCTTTGATTGGTCCACAAAATTGCAGTATTTTGAATACTCTGCAAATAAACTTTTTCCTGAGATTCAGGAAGAATTCACCAATCCTCATCCACCCTCCTCACCTGATTTACTTTGTAATGAGTCAATCAATGATTGGCTCCAGCCTAACATCTTCCAGGTTAGTCCCGAAGCATACATGCTCCTTCAACCTACCTGTTATACCCTCGAGGATGCAATTTCTGACCTCCAATGGATGGATTCTCTATCCAGTCATCAGATGAAAGATCAAGAAAGCAGAGCCTCTACATCGTCGGGCCAACAAGAACCGGAAAATCTACTTGGGCCAGAAGCC
>CAA12327
ATGGCCTCCTCCTCATCCAACCGTCAGTTCTCACACAGGAACGCTAACACGTTCCTTACCTATCCAAAGTGCCCAGAAAATCCTGAAATCGCCTGTCAGATGATTTGGGAGCTCGTTGTTCGTTGGATACCCAAGTATATTATATGTGCCCGAGAGGCACATAAAGATGGAAGTTTGCATTTACATGCATTGCTTCAGACAGAGAAGCCGGTAAGGATATCTGACTCAAGGTTCTTTGATATAAATGGGTTTCACCCAAATATTCAGAGTGCCAAATCAGTCAACAGGGTGAGAGATTACATTCTCAAGGAACCGCTGGCTATGTTTGAGAGAGGTACTTTCATTCCTAGGAAGTCCCCCTTCCTAGGAAAATCTGATTCAGAAGTAAAGGAAAAAAAGCCTTCAAAAGATGAAATAATGCGAGACATTATTTCACACTCCACCTCCAAGGAAGAGTACCTCTCTATGATCCAGAAAGAGTTTCCCTATGATTGGTCCACAAAATTGCAGTATTTTGAATACTCTGCAAATAAACTTTTTCCTGAAATTCAGGAAGAGTTCACCAATCCTCATCCACCCTCCTCACCTGATTTACTCTGTAATGAGTCAATCAATGATTGGCTCCAGCCTAACATCTTCCAGGTCAGTCCCGAAGCTTACATGCTCCTTCAACCTACCTGTTATACCCTCGAGGATGCAATCTCTGACCTCCAATGGATGGATTCTGTATCCAGACATCAGATGAAGGATCAAGAAAGCAGAGCCTCTACATCGTCGGGCCAACAAGAACAGGAAAGTCTACTTGGGCCAGAAGCC
>CAA12320
ATGGCCTCCTCCTCATCCAACCGTCAGTTCTCACACAGGAACGCTAACACGTTCCTTACCTATCCAAAGTGCCCAGAAAATCCTGAAATCGCCTGTCAGATGATTTGGGAGCTCGTTGTTCGTTGGATACCCAAGTATATTATATGTGCCCGAGAGGCACATAAAGATGGAAGTTTGCATTTACATGCATTGCTTCAGACAGAGAAGCCGGTAAGGATATCTGACTCAAGGTTCTTTGATATAAATGGGTTTCACCCAAATATTCAGAGTGCCAAATCAGTCAACAGGGTGAGAGATTACATTCTCAAGGAACCGCTGGCTATGTTTGAGAGAGGTACTTTCATTCCTAGGAAGTCCCCCTTCCTAGGAAAATCTGATTCAGAAGTAAAGGAAAAAAAGCCTTCAAAAGATGAAATAATGCGAGACATTATTTCACACTCCACCTCCAAGGAAGAGTACCTCTCTATGATCCAGAAAGAGTTTCCCTATGATTGGTCCACAAAATTGCAGTATTTTGAATACTCTGCAAATAAACTTTTTCCTGAAATTCAGGAAGAGTTCACCAATCCTCATCCACCCTCCTCACCTGATTTACTCTGTAATGAGTCAATCAATGATTGGCTCCAGCCTAACATCTTCCAGGTCAGTCCCGAAGCTTACATGCTCCTTCAACCTACCTGTTATACCCTCGAGGATGCAATCTCTGACCTCCAATGGATGGATTCTGTATCCAGACATCAGATGAAGGATCAAGAAAGCAGAGCCTCTACATCGTCGGGCCAACAAGAACAGGAAAGTCTACTTGGGCCAGAAGCC
>AEL32298
ATGGCCTCCTCCTCATCCAACCGTCAGTTCTCACACAGGAACGCTAACACGTTCCTAACCTATCCAAAGTGTCCAGAAAATCCTGAAATCGCCTGTCAGATGATCTGGGAGCTCGTCGTTCGTTGGATTCCCAAGTACATTCTATGTGCCCGAGAGGCACATAAAGATGGAAGTTTGCATTTACATGCATTGCTCCAGACAGAGAAGCCGGTAAGGATATCTGACTCAAGGTTCTTTGATATAAATGGGTTTCACCCAAATATTCAGAGTGCCAAGTCAGTTAACCGGGTGAGGGATTACATTCTCAAGGAACCTCTGGCTGTGTTTGAGAGAGGTACTTTCATTCCTAGGAAGTCCCCCTTCCTAGGAAAATCTGATTCAGAGGTAAAGGAAAAAAAGCCTTCTAAAGATGAAATAATGCGAGACATTATTTCACACGCTACTTCCAAAGAAGAGTACCTCTCCATGATCCAGAAAGAGCTTCCCTTTGATTGGTCCACAAAATTGCAGTATTTTGAATACTCTGCAAATAAGCTTTTCCCTGAGATTCAGGAAGAGTTCACCAATCCTCATCCACCCTCCTCACCTGATTTACTTTGTAATGAGTCAATCAATGATTGGCTCCAGCCTAACATCTTCCAGGTTAGTCCCGAAGCTTACATGCTCCTTCAACCTACCTGTTATACCCTCGAGGATGCAATTTCTGACCTCCAATGGATGGATTCTCTATCCAGTCATCAGATGAAAGATCAAGAAAGCAGAGCCTCTACATCGTCGGCCCAACAAGAACCGGAAAATCTACTTGGGCCAGAAGCC
>AEL32295
ATGGCCTCCTCCTCATCCAACCGTCAGTTCTCACACAGGAACGCTAACACGTTCCTAACCTATCCAAAGTGTCCAGAAAATCCTGAAATCGCCTGTCAGATGATCTGGGAGCTCGTCGTTCGTTGGATTCCCAAGTACATTCTATGTGCCCGAGAGGCACATAAAGATGGAAGTTTGCATTTACATGCATTGCTCCAGACAGAGAAGCCGGTAAGGATATCTGACTCAAGGTTCTTTGATATAAATGGGTTTCACCCAAATATTCAGAGTGCCAAGTCAGTTAACCGGGTGAGGGATTACATTCTCAAGGAACCTCTGGCTGTGTTTGAGAGAGGTACTTTCATTCCTAGGAAGTCCCCCTTCCTAGGAAAATCTGATTCAGAGGTAAAGGAAAAAAAGCCTTCTAAAGATGAAATAATGCGAGACATTATTTCACACGCTACTTCCAAAGAAGAGTACCTCTCCATGATCCAGAAAGAGCTTCCCTTTGATTGGTCCACAAAATTGCAGTATTTTGAATACTCTGCAAATAAGCTTTTCCCTGAGATTCAGGAAGAGTTCACCAATCCTCATCCACCCTCCTCACCTGATTTACTTTGTAATGAGTCAATCAATGATTGGCTCCAGCCTAACATCTTCCAGGTTAGTCCCGAAGCTTACATGCTCCTTCAACCTACCTGTTATACCCTCGAGGATGCAATTTCTGACCTCCAATGGATGGATTCTCTATCCAGTCATCAGATGAAAGATCAAGAAAGCAGAGCCTCTACATCGTCGGCCCAACAAGAACCGGAAAATCTACTTGGGCCAGAAGCC
>AEL32292
ATGGCCTCCTCCTCATCCAACCGTCAGTTCTCACACAGGAACGCTAACACGTTCCTAACCTATCCAAAGTGTCCAGAAAATCCTGAAATCGCCTGTCAGATGATCTGGGAGCTCGTCGTTCGTTGGATTCCCAAGTACATTCTTTGTGCCCGAGAGGCACATAAAGATGGAAGTTTGCATTTACATGCATTGCTCCAGACAGAGAAGCCGGTAAGGATATCTGACTCAAGGTTCTTTGATATAAATGGGTTTCACCCAAATATTCAGAGTGCCAAGTCAGTTAACCGGGTGAGGGATTACATTCTCAAGGAACCTCTGGCTGTGTTTGAGAGAGGTACTTTCATTCCTAGGAAGTCCCCCTTCCTAGGAAAATCTGATTCAGAGGTAAAGGAAAAAAAGCCTTCTAAAGATGAAATAATGCGAGACATTATTTCACACGCTACTTCCAAAGAAGAGTACCTCTCCATGATCCAGAAAGAGCTTCCCTTTGATTGGTCCACAAAATTGCAGTATTTTGAATACTCTGCAAATAAGCTTTTCCCTGAGATTCAGGAAGAGTTCACCAATCCTCATCCACCCTCCTCACCTGATTTACTTTGTAATGAGTCAATCAATGATTGGCTCCAGCCTAACATCTTCCAGGTTAGTCCCGAAGCTTACATGCTCCTTCAACCTACCTGTTATACCCTCGAGGATGCAATTTCTGACCTCCAATGGATGGATTCTCTATCCAGTCATCAGATGAAAGATCAAGAAAGCAGAGCCTCTACATCGTCGGCCCAACAAGAACCGGAAAATCTACTTGGGCCAGAAGCC
>AEL32091
ATGGCCTCCTCCTCATCCAACCGTCAGTTCTCACACAGGAACGCGAACACGTTCCTAACCTATCCAAAGTGTCCAGAAAATCCTGAAATCGCCTGCCAGATGATCTGGGAGCTCGTTGTTCGTTGGATTCCCAAATATATTCTATGTGCCCGAGAGGCACATAAAGATGGAAGTTTGCATTTACATGCATTGCTTCAGACAGAGAAGCCGGTAAGGATATCTGACTCAAGGTTCTTTGATATAAATGGGTTTCACCCAAATATTCAGAGTGCCAAGTCAGTTAACAGGGTGAGGGATTACATTCTCAAGGAACCTCTGGCTATGTTTGAGAGAGGTACTTTCATTCCTAGGAAGTCCCCCTTCCTAGGAAAATCTGATTCAGAGGTAAAGGAAAAAAAGCCTTCTAAAGATGAAATAATGCGAGACATTATTTCACACGCTACTTCCAAAGAAGAGTACCTCTCCATGATCCAGAAAGAGCTTCCCTTTGATTGGTCCACAAAATTGCAGTATTTTGAATACTCTGCAAATAAACTTTTTCCTGAGATTCAGGAAGAATTCACCAATCCTCATCCACCCTCCTCACCTGATTTACTTTGTAATGAGTCAATCAATGATTGGCTCCAGCCTAACATCTTCCAGGTTAGTCCCGAAGCATACATGCTCCTTCAACCTACCTGTTATACCCTCGAGGATGCAATTTCTGACCTCCAATGGATGGATTCTGTATCCAGTCATCAGATGAAAGATCAAGAAAGCAGAGCCTCTACATCGTCGGGCCAACAAGAACCGGAAAATCTACTTGGGCCAGAAGCC
>ABQ40166
ATGGCCTCCTCCTCATCCAACCGTCAGTTCTCACACAGGAACGCTAATACGTTCCTAACCTATCCAAAGTGTCCAGAAAATCCTGAAATCGCCTGTCAGATGATATGGGAGCTCGTTGTTCGTTGGATTCCCAAATACATTCTATGTGCCCGCGAGGCACATAAAGATGGAAGTTTGCATTTACATGCATTGCTTCAGACAGAGAAGCCGGTAAGGATATCCGACTCAAGGTTCTTTGATATTAATGGGTTTCACCCAAACATTCAGAGTGCCAAGTCAGTAAACAGGGTGAGGGATTACATTCTCAAGGAACCGCTGGCTATGTTTGAGAGAGGTACTTTCATTCCTAGGAAGTCCCCCTTCCTAGGAAAATCTGATTCAGAAGTTAAGGAAAAAAAACCTTCCAAAGATGAAATAATGCGAGACATTATTTCACACTCTACTTCCAAGGAAGAGTACCTCTCCATGATCCAGAAAGAGTTTCCCTATGATTGGGCAACAAAATTGCAGTATTTCGAATACTCTGCAAATAAGCTTTTTCCTGAGATTCAGGAAGAGTTCACCAATCCTCATCCGCAATCCTCACCTGATTTACTTTGTAATGAGTCAATCAATGATTGGCTCCAGCCTAACATCTTCCAGGTCAGTCCCGAAGCTTACATGCTCCTTCAACCTACCTGTTATACCCTCGAGGATGCAATTTCTGACCTCCAATGGATGGATTCTGTATCCAGTCATCAGATGAAAGATCAAGAAAGCAGAGCCTCTACATCGTCGGCCCAACAAGAACAGGAAAATCTACTTGGGCCAGAAGCC
>AEL32094
ATGGCCTCCTCCTCATCCAACCGTCAGTTCTCACACAGGAACGCTAACACGTTCCTAACCTATCCAAAGTGTCCAGAAAATCCTGAAATCGCCTGCCAGATGATCTGGGAGCTCGTTGTTCGTTGGATTCCCAAATATATTCTATGTGCCCGAGAGGCACATAAAGATGGAAGTTTGCATTTACATGCATTGCTTCAGACAGAGAAGCCGGTAAGGATATCTGACTCAAGGTTCTTTGATATAAATGGGTTTCACCCAAATATTCAGAGTGCCAAGTCAGTTAACAGGGTGAGGGATTACATTCTCAAGGAACCTCTGGCTGTTTTTGAGAGAGGTACTTTCATTCCTAGGAAGTCCCCCTTCCTAGGAAAATCTGATTCAGAGGTTAAGGAAAAAAAGCCTTCTAAAGATGAAATAATGCGAGACATTATTTCACACGCTACTTCCAAAGAAGAATACCTCTCCATGATCCAGAAAGAGCTTCCCTTTGATTGGTCCACAAAATTGCAGTATTTTGAATACTCTGCAAATAAACTTTTTCCTGAGATTCAGGAAGAATTCACCAATCCTCATCCACCCTCCTCACCTGATTTACTTTGTAATGAGTCAATCAATGATTGGCTCCAGCCTAACATCTTCCAGGTTAGTCCCGAAGCATACATGCTCCTTCAACCTACCTGTTATACCCTTGAGGATGCAATTTCTGACCTCCAATGGATGGATTCTGTATCCAGTCATCAGATGAAAGATCAAGAAAGCAGAGCCTCTACATCGTCGGGCCAACAAGAACCGGAAAATCTACTTGGGCCAGAAGCC
>AEL32097
ATGGCCTCCTCCTCATCCAACCGTCAGTTCTCACACAGGAACGCTAACACGTTCCTAACCTATCCAAAGTGTCCAGAAAATCCTGAAATCGCCTGCCAGATGATCTGGGAGCTCGTTGTTCGTTGGATTCCCAAATATATTCTATGTGCCCGAGAGGCACATAAAGATGGAAGTTTGCATTTACATGCATTGCTTCAGACAGAGAAGCCGGTAAGGATATCTGACTCAAGGTTCTTTGATATAAATGGGTTTCACCCAAATATTCAGAGTGCCAAGTCAGTTAACAGGGTGAGGGATTACATTCTCAAGGAACCTCTGGCTGTGTTTGAGAGAGGTACTTTCATTCCTAGGAAGTCCCCCTTCCTAGGAAAATCTGATTCAGAGGTAAAGGAAAAAAAGCCTTCTAAAGATGAAATAATGCGAGACATTATTTCACACGCTACTTCCAAAGAAGAGTACCTCTCCATGATCCAGAAAGAGCTTCCCTTTGATTGGTCCACAAAATTGCAGTATTTTGAATACTCTGCAAATAAACTTTTTCCTGAGATTCAGGAAGAATTCACCAATCCTCATCCACCCTCCTCACCTGATTTATTTTGTAATGAGTCAATCAATGATTGGCTCCAGCCTAACATCTTCCAGGTTAGTCCCGAAGCATACATGCTCCTTCAACCTACCTGTTATACCCTCGAGGATGCAATTTCTGACCTCCAATGGATGGATTCTGTATCCAGTCATCAGATGAAAGATCAAGAAAGCAGAGCCTCTACATCGTCGGGCCAACAAGAACCGGAAAATCTACTTGGGCCAGAAGCC
>AEL32289
ATGGCCTCCTCCTCATCCAACCGTCAATTCTCACACAGGAACGCAAACACGTTCCTAACCTATCCAAAGTGTCCAGAAAATCCTGAAATCGCCTGTCAGATGATCTGGGAGCTCGTCGTTCGTTGGATTCCCAAGTACATTCTATGTGCCCGAGAGGCACATAAAGATGGAAGTTTGCATTTACATGCATTGCTCCAGACAGAGAAGCCGGTAAGGATATCTGACTCAAGGTTCTTTGATATAAATGGGTTTCACCCAAATATTCAGAGTGCCAAGTCAGTTAACCGGGTGAGGGATTACATTCTCAAGGAACCTCTGGCTGTGTTTGAGAGAGGTACTTTCATTCCTAGGAAGTCCCCCTTCCTAGGAAAATCTGATTCAGAGGTAAAGGAAAAAAAGCCTTCTAAAGATGAAATAATGCGAGACATTATTTCACACGCTACTTCCAAAGAAGAGTACCTCTCCATGATCCAGAAAGAGCTTCCCTTTGATTGGTCCACAAAATTGCAGTATTTTGAATACTCTGCAAATAAGCTTTTCCCTGAGATTCAGGAAGAGTTCACCAATCCTCATCCACCCTCCTCACCTGATTTACTTTGTAATGAGTCAATCAATGATTGGCTCCAGCCTAACATCTTCCAGGTTAGTCCCGAAGCTTACATGCTCCTTCAACCTACCTGTTATACCCTCGAGGATGCAATTTCTGACCTCCAATGGATGGATTCTCTATCCAGTCATCAGATGAAAGATCAAGAAAGCAGAGCCTCTACATCGTCGGCCCAACAAGAACCGGAAAATCTACTTGGGCCAGAAGCC
>AEL31989
ATGGCCTCCTCCTCATCCAACCGTCAGTTCTCACACAGGAACGTTAACACGTTCTTAACCTACCCAAAGTGTCCAGAAAATCCTGAAATCGCCTGTCAGATGATCTGGGAGCTCGTTGTTCGTTGGATACCCAAGTATATTGTCTGTGCCCGAGAGGCACACAAAGATGGAAGTTTGCATTTACATGCATTGCTTCAAACAGAGAAGCCGGTAAGAATATCGGACTCAAGGTTCTTTGATATTAATGGGTTTCACCCAAACATTCAGAGTGCCAAGTCAGTAAACAGGGTGAGGGATTACATTCTCAAGGAACCTCTGGCTATGTTTGAGAGAGGTACTTTCATTCCTAGGAAGTCCCCCTTCCTAGGAAAATCTGATTCAGAAGTTAAGGAAAAAAAGCCTTCCAAAGATGAAATAATGCGAGACATTATTTCACACTCTACTTCCAAAGAAGAGTACCTCTCCATGATCCAGAAAGAGTTTCCCTATGATTGGTCCACAAAATTGCAGTATTTTGAATACTCTGCAAATAAGCTTTTTCCTGAGATTCAGGAAGAGTTCACCAATCCTCATCCGCAATCCACACCTGATTTACTTTGTAGTGAGTCAATCAATGATTGGCTCCAGCCTAACATCTTCCAGGTTAGTCCCGAAGCGTACATGCTCCTTCAACCTACCTGTTATACCCTCGAGGATGCAATTTCTGACCTCCAATGGATGGATTCTGTATCCAGTCATCAGATGAAAGATCAAGAAAGCAGAGCCTCTACATCGTCGGCCCAACAAGAACAGGAAAATCTACTTGGGCCAGAAGCC
>AEL31986
ATGGCCTCCTCCTCATCCAACCGTCAGTTCTCACACAGGAACGTGAACACGTTCTTAACCTACCCAAAGTGTCCAGAAAATCCTGAAATCGCCTGTCAGATGATCTGGGAGCTAGTTGTTCGTTGGATACCCAAGTATATTGTCTGTGCCCGAGAGGCACACAAAGATGGAAGTTTGCATTTACATGCATTGCTTCAAACAGAGAAGCCGGTAAGAATATCGGACTCAAGGTTCTTTGATATTAATGGGTTTCACCCAAACATTCAGAGTGCCAAGTCAGTAAACAGGGTGAGGGATTACATTCTCAAGGAACCTCTGGCTATGTTTGAGAGAGGTACTTTCATTCCTAGGAAGTCCCCCTTCCTAGGAAAATCTGATTCAGAAGTTAAGGAAAAAAAGCCTTCCAAAGATGAAATAATGCGAGACATTATTTCACACTCTACTTCCAAAGAAGAGTACCTCTCCATGATCCAGAAAGAGTTTCCCTATGATTGGTCCACAAAATTGCAGTATTTTGAATACTCTGCAAATAAGCTTTTTCCTGAGATTCAGGAAGAGTTCACCAATCCTCATCCGCAATCCACACCTGATTTACTTTGTAGTGAGTCAATCAATGATTGGCTCCAGCCTAACATCTTCCAGGTTAGTCCCGAAGCGTACATGCTCCTTCAACCTACCTGTTATACCCTCGAGGATGCAATTTCTGACCTCCAATGGATGGATTCTGTATCCAGTCATCAGATGAAAGATCAAGAAAGCAGAGCCTCTACATCGTCGGCCCAACAAGAACAGGAAAATCTACTTGGGCCAGAAGCC
>ABQ40276
ATGGCCTCCTCCTCATCCAACCGTCAGTTCTCACACAGGAACGCTAATACGTTCCTAACCTATCCAAAGTGTCCAGAAAATCCTGAGATCGCCTGTCAGATGATATGGGAGCTCGTTGTTCGTTGGATTCCCAAATATATTCTATGTGCCCGCGAGGCACATAAAGATGGAAGTTTGCATTTACATGCATTGCTTCAGACAGAGAAGCCGGTAAGGATATCCGACTCAAGGTTCTTTGATATTAATGGGTTTCACCCAAACATTCAGAGTGCCAAGTCAGTAAACAGGGTGAGGGATTACATTCTCAAGGAACCTCTGGCTATGTTTGAGAGAGGTACTTTCATTCCTAGGAAGTCCCCCTTCCTAGGAAAATCTGATTCAGAAGTTAAGGAAAAAAAACCTTCCAAAGATGAAATAATGCGAGACATTATTTCACACTCTACTTCCAAGGAAGAGTACCTCTCCATGATCCAGAAAGAGTTTCCCTATGATTGGGCCACAAAATTGCAGTATTTCGAATACTCTGCAAATAAGCTTTTTCCTGAGATTCAGGAAGAGTTCACCAATCCTCATCCGCAATCCTCACCTGATTTACTTTGTAATGAGTCAATCAATGATTGGCTCCAGCCTAACATCTTCCAGGTCAGTCCCGAAGCTTACATGCTCCTTCAACCTACCTGTTATACCCTCGAGGATGCAATTTCTGACCTCCAATGGATGGATTCTGTATCCAGTCATCAGATGAAAGATCAAGAAAGCAGAGCCTCTACATCGTCGGTCCAACAAGAACAGGAAAATCTACTTGGGCCAGAAGCC
>ABX71774
ATGGCCTCCTCCTCATCAAACCGTCAGTTCTCACACAGGAACGCTAACACGTTCCTAACCTATCCAAAGTGTCCAGAAAATCCTGAAATCGCCTGTCAGATGATCTGGGAGCTCGTCGTTCGTTGGATTCCCAAGTACATTCTATGTGCCCGAGAGGCACATAAAGATGGAAGTTTGCATTTACATGCATTGCTCCAGACAGAGAAGGCGGTAAGGATATCTGACTCAAGGTTCTTTGATATAAATGGGTTTCACCCAAATATTCAGAGTGCCAAGTCAGTTAACCGGGTGAGGGATTACATTCTCAAGGAACCTCTGGCTGTGTTTGAGAGAGGTACTTTCATTCCTAGGAAGTCACCCTTCCTAGGAAAATCTGATTCAGAGGTAAAGGAAAAAAAGCCTTCTAAAGATGAAATAATGAGAGACATTATTTCACACGCTACCTCCAAACAAGAGTACCTCTCCATGATCCAGAAAGAGCTCCCCTTTGATTGGTCCACAAAATTGCAGTATTTTGAATACTCTGCAAATAAGCTTTTTCCTGAGATTCAGGAAGAGTTCACCAATCCTCATCCACCCTCCTCACCTGATTTACTTTGTAATGAGTCAATCAACGATTGGCTCCAGCCTAACATCTTCCAGGTTAGTCCCGAAGCTTACATGCTCCTTCAACCTACCTGTTATACCCTCGAGGATGCAATTTCTGACCTCCAATGGATGGATTCTCTATCCAGTCATCAGATGAAAGATCAAGAAAGCAGAGCCTCTACATCGTCGGCCCAACAAGAACCGGAAAATCTACTTGGGCCAGAAGCC
>ABX71770
ATGGCCTCCTCCTCATCCAACCGTCAGTTCTCACACAGGAACGCTAACACGTTCCTAACCTATCCAAAGTGTCCAGAAAATCCTGAAATCGCCTGTCAGATGATCTGGGAGCTCGTCGTTCGTTGGATTCCCAAGTACATTCTATGTGCCCGAGAGGCACATAAAGATGGAAGTTTGCATTTACATGCATTGCTTCAGACAGAGAAGCCGGTAAGGATATCTGACTCAAGGTTCTTTGATATAAATGGGTTTCACCCAAATATTCAGAGTGCCAAGTCAGTTAACAGGGTGAGGGATTACATTCTCAAGGAACCTCTGGCTGTGTTTGAGAGAGGTACTTTCATTCCTAGGAAGTCCCCCTTCCTAGGAAAATCTGATTCAGAGGTAAAGGAAAAAAAGCCTTCAAAAGATGAAATAATGCGAGACATTATTTCACACGCTACTTCCAAAGCAGAGTACCTCTCCATGATCCAGAAAGAGCTTCCCTTTGATTGGTCCACAAAATTGCAGTATTTTGAATACTCTGCAAATAAACTTTTTCCTGAGATTCAGGAAGAGTTCACCAATCCTCATCCACCCTCCTCACCTGATTTACTTTGTAATGAGTCAATCAATGATTGGCTCCAGCCTAACATCTTCCAGGTTAGTCCCGAAGCTTACATGCTCCTTCAACCTACCTGTTATACCATCGAGGATGCAATTTCTGACCTCCAATGGATGGATTCTGTATCCAGTCATCAGATGAAAGATCAAGAAAGCAGAGCCTCTACATCGTCGGCCCAACAAGAACCGGAAAATCTACTTGGGCCAGAAGCC
>ABQ40115
ATGGCCTCCTCCTCATCCAACCGTCAGTTCTCACACCGGAACGCTAACACGTTCCTCACCTATCCAAAGTGTCCAGAAAATCCTGAAATCGCCTGTCAGATGATCTGGGAGCTCGTTGTTCGTTGGATTCCCAAGTACATTCTATGTGCCCGGGAGGCACATAAAGATGGAAGTTTGCATTTACATGCATTGCTTCAAACAGAGAAGCCGGTAAGAATATCGGACTCAAGGTTCTTTGATATTAATGGGTTCCACCCAAACATTCAGAGTGCCAAGTCAGTAAACAGGGTGAGGGATTACATCCTCAAGGAACCTCTGGCTATGTTTGAAAGAGGTACTTTCATTCCTAGGAAGTCCCCCTTCCTAGGAAAATCTGATTCAGAAGTTAAGGAAAAAAAGCCTTCCAAAGATGAAATAATGCGAGACATTATTTCACACTCTACTTCCAAGGATGAGTACCTCTCCATGATCCAGAAAGAGCTTCCCTATGATTGGTCCACAAAATTGCAGTATTTTGAATACTCTGCAAATAAGCTTTTTCCTGAGATTCAGGAAGAGTTCACCAATCCTCATCCGCAATCCTCACCTGATTTACTTTGTAATGAGTCAATCAATGATTGGCTCCAGCCTAACATCTTCCAGGTTAGTCCCGAAGCTTACATGCTCCTTCAACCTACCTGTTATACCCTCGAGGATGCAATTTCTGACCTCCAATGGATGGATAATGTATCCAGTCATCAGATGAAAGATCAAGAAAGCAGAGCCTCTACATCGTCGGCCCAACAAGAACAGGAAAATCTACTTGGGCCAGAAGCC
>ABQ40118
ATGGCCTCCTCCTCATCCAACCGTCAGTTCTCACACCGGAACGCTAACACGTTCCTTACCTATCCAAAGTGTCCAGAAAATCCTGAAATCGCCTGTCAGATGATCTGGGAGCTCGTTGTTCGTTGGATTCCAAAATACATTCTATGTGCCCGAGAGGCACATAAAGATGGAAGTTTGCATTTACATGCATTGCTTCAAACAGAGAAGCCGGTAAGGATATCTGACTCAAGGTTCTTTGACATTAATGGGTTTCACCCAAACATTCAGAGTGCCAAGTCAGTTAACAGGGTGAGGGATTACATCCTCAAGGAACCTCTGGCTGTGTTTGAGAGAGGTACTTTCATTCCTAGGAAGTCCCCCTTCCTAGGAAAATCTGATTCAGAGGTAAAGGAAAAAAAGCCTTCTAAAGATGAAATAATGCGAGACATTATTTCACACGCTACTTCCAAAGAAGAGTACCTCTCCATGATCCAGAAAGAGCTCCCCTTTGATTGGTCCACAAAATTGCAGTATTTTGAATACTCTGCAAATAAGCTTTTTCCTGAGATTCAGGAAGAGTTCACCAATCCTCATCCACCCTCCTCACCTGATTTGCTTTGTAATGAGACAATCAATGATTGGCTCCAGCCTAATATCTTCCAGGTCAGTCCCCAAGCTTACATGCTACTTCAACCTAACTGTTATACCCTCGAAGATGCAATTTCTGACCTCCAATGGATGGATTCTGTATCCAGTCATCAGATGAAAGATCAAGAAAGCAGAGCCTCTACATCGTCGGCCCAACAAGAACCGGAAAATCTACTTGGGCCAGAGGCC
>AEL31983
ATGGCCTCCTCCTCATCCAACCGTCAGTTCTCACACAGGAACGTGAACACGTTCTTAACCTACCCAAAGTGTCCAGAAAATCCTGAAATCGCCTGTCAGATGATCTGGGAGCTCGTTGTTCGTTGGATACCCAAGTATATTGTCTGTGCCCGAGAGGCACACAAAGATGGAAGTTTGCATTTACATGCATTGCTTCAAACAGAGAAGCCGGTAAGAATATCGGACTCAAGGTTCTTTGATATTAATGGGTTTCACCCAAACATTCAGAGTGCCAAGTCAGTAAACAGGGTGAGGGATTACATTCTCAAGGAACCTCTGGCTATGTTTGAGAGAGGTACTTTCATTCCTAGGAAGTCCCCCTTCCTAGGAAAATCTGATTCAGAAGTTAAGGAAAAAAAGCCTTCCAAAGATGAAATAATGCGAGACATTATTTCACACTCTACTTCAAAAGAAGAGTACCTCTCCATGATCCAGAAAGAGTTTCCCTATGATTGGTCCACAAAATTGCAGTATTTTGAATACTCTGCAAATAAGCTTTTCCCTGAGATTCAGGAAGAGTTCACCAATCCTCATCCGCAATCCACACCTGATTTACTTTGTAGTGAGTCAATCAATGATTGGCTCCAGCCTAACATCTTCCAGGTTAGTCCCGAAGCGTACATGCTCCTTCAACCTACCTGTTATACCCTCGAGGATGCAATTTCTGACCTCCAATGGATGGATTCTGTATCCAGTCATCAGATGAAAGATCAAGAAAGCAGAGCCTCTACATCGTCGGCCCAACAAGAACAGGAAAATCTACTTGGGCCAGAAGCC
>AEL32001
ATGGCCTCCTCCTCATCCAACCGTCAGTTCTCACATAGGAACGTGAACACGTTCTTAACCTACCCAAAGTGTCCAGAAAATCCTGAAATCGCCTGTCAGATGATCTGGGAGCTCGTTGTTCGTTGGATACCCAAGTATATTGTCTGTGCCCGAGAGGCACACAAAGATGGAAGTTTGCATTTACATGCATTGCTTCAAACAGAGAAGCCGGTAAGAATATCGGACTCAAGGTTCTTTGATATTAATGGGTTTCACCCAAACATTCAGAGTGCAAAGTCAGTAAACAGGGTGAGGGATTACATTCTCAAGGAACCTCTGGCTATGTTTGAGAGAGGTACTTTCATTCCTAGGAAGTCCCCCTTCCTAGGAAAATCTGATTCAGAAGTTAAGGAAAAAAAGCCTTCCAAAGATGAAATAATGCGAGACATTATTTCACACTCTACTTCCAAAGAAGAGTACCTCTCCATGATCCAGAAAGAGTTTCCCTATGATTGGTCCACAAAATTGCAGTATTTTGAATACTCTGCAAATAAGCTTTTTCCTGAGATTCAGGAAGAGTTCACCAATCCTCATCCGCAATCCACACCTGATTTACTTTGTAGTGAGTCAATCAATGATTGGCTCCAGCCTAACATCTTCCAGGTTAGTCCCGAAGCGTACATGCTACTTCAACCTACCTGTTATACCCTCGAGGATGCAATTTCTGACCTCCAATGGATGGATTCTGTATCCAGTCATCAGATGAAAGATCAAGAAAGCAGAGCCTATACATCGTCGGCCCAACAAGAACAGGAAAATCTACTTGGGCCAGAAGCC
>AEL32007
ATGGCCTCCTCCTCATCCAACCGTCAGTTCTCACACAGGAACGTGAACACGTTCTTAACCTACCCAAAGTGTCCAGAAAATCCTGAAATCGCCTGTCAGATGATCTGGGAGCTCGTTGTTCGTTGGATACCCAAGTATATTGTCTGTGCCCGAGAGGCACACAAAGATGGAAGTTTGCATTTACATGCATTGCTTCAAACAGAGAAGCCGGTAAGAATATCGGACTCAAGGTTCTTTGATATTAATGGGTTTCACCCAAACATTCAGAGTGCCAAGTCAGTAAACAGGGTGAGGGATTACATTCTCAAGGAACCTCTGGCTATGTTTGAGAGAGGTACTTTCATTCCTAGGAAGTCCCCCTTCCTAGGAAAATCTGATTCAGAAGTTAAGGAAAAAAAGCCTTCCAAAGATGAAATAATGCGAGACATTATTTCACACGCTACTTCCAAAGAAGAGTACCTCTCCATGATCCAGAAAGAGTTTCCCTATGATTGGTCCACAAAATTGCAGTATTTTGAATACTCGGCAAATAAGCTTTATCCTGAGATTCAGGAAGAGTTCACCAATCCTCATCTGCAATCCACACATGATTTACTTTGTAGTGAGTCAATCAATGATTGGCTCCAGCCTAACATCTTCCAGGTTAGTCCCGAAGCGTACATGCTCCTTCAACCTACCTGTTATACCCTCGAGGATGCAATTTCTGACCTCCAATGGATGGATTCTGTATCCAGTCATCAGATGAAAGATCAAGAAAGCAGAGCCTCTACATCGTCGGCCCAACAAGAACAGGAAAATCTACTTGGGCCAGAAGCC
>AEL32004
ATGGCCTCCTCCTCATCCAACCGTCAGTTCTCACACAGGAACGTGAACACGTTCTTAACCTACCCAAAGTGTCCAGAAAATCCTGAAATCGCCTGTCAGATGATCTGGGAGCTCGTTGTTCGTTGGATACCCAAGTATATTGTCTGTGCCCGAGAGGCACACAAAGATGGAAGTTTGCATTTACATGCATTGCTTCAAACAGAGAAGCCGGTAAGAATATCGGACTCAAGGTTCTTTGATATTAATGGGTTTCACCCAAACATTCAGAGTGCCAAGTCAGTAAACAGGGTGAGGGATTACATTCTCAAGGAACCTCTGGCTATGTTTGAGAGAGGTACTTTCATTCCTAGGAAGTCCCCCTTCCTAGGAAAATCTGAATCAGAAGTTAAGGAAAAAAAGCCTTCCAAAGATGAAATAATGCGAGACATTATTTCACACTCTACTTCCAAAGAAGAGTACCTCTCCATGATCCAGAAAGAGTTTCCCTATGATTGGTCCACAAAATTGCAGTATTTTGAATACTCTGCAAATAAGCTTTTCCCTGAGATTCAGGAAGAGTTCACCAATCCTCATCCGCAATCCACACCTGATTTACTTTGTAGTGAGTCAATCAATGATTGGCTCCAGCCTAACATCTTCCAGGTTAGTCCCGAAGCGTACATGCTCCTTCAACCTACCTGTTATACCCTCGAGGATGCAATTTCTGACCTCCAATGGATGGATTCTGTATCCAGTCATCAGATGAAAGATCAAGAAAGCAGAGCCTCTACATCGTCGGCCCAACAAGAACAGGAAAATCTACTTGGGCCAGAAGCC
>AEL31980
ATGGCCTCCTCCTCATCCAACCGTCAGTTCTCACACAGGAACGTGAACACGTTCTTAACCTACCCAAAGTGTCCAGAAAATCCTGAAATCGCCTGTCAGATGATATGGGAGCTCGTTGTTCGTTGGATACCCAAGTATATTGTCTGTGCCCGAGAGGCACACAAAGATGGAAGTTTGCATTTACATGCATTGCTTCAAACAGAGAAGCCGGTAAGAATATCGGACTCAAGGTTCTTTGATATTAATGGGTTTCACCCAAACATTCAGAGTGCCAAGTCAGTAAACAGGGTGAGGGATTACATTCTCAAGGAACCTCTGGCTATGTTTGAGAGAGGTACTTTCATTCCTAGGAAGTCCCCCTTCCTAGGAAAATCTGATTCAGAAGTTAAGGAAAAAAAGCCTTCCAAAGATGAAATAATGCGAGACATTATTTCACACTCTACTTCCAAAGAAGAGTACCTCTCCATGATCCAGAAAGAGTTTCCCTATGATTGGTCCACAAAATTGCAGTATTTTGAATACTCTGCAAATAAGCTTTTTCCTGAGATTCAGGAAGAGTTCACCAATCCTCATCCGCAATCCACACCTGATTTACTTTGTAGTGAGTCAATCAATGATTGGCTCCAGCCTAACATCTTCCAGGTTAGTCCCGAAGCGTACATGCTCCTTCAACCTACCTGTTATACCCTCGAGGATGCAATTTCTGACCTCCAATGGATGGATTCTGTATCCAGTCATCAGATGAAAGATCAAGAAAGCAGAGCCTCTACATCGTCGGCCCAACAAGAACAGGAAAATCTACTTGGGCCAGAAGCC
>ACF40372
ATGGCCTCCTCCTCATCCAACCGTCAGTTCTCACAAAGGAACGTTAACACGTTCTTAACATATCCACACTGTCCAGAAAATCCAGAAATCGTCTGTCAGATGATTTGGGAGCTCGTTGGTCGTTGGACCCCTAAGTATATCATATGTGCCCGAGAGGCACACAGAGATGGAGATATGCATTTACATGCATTAATCCAGACAGAGAAACCGGTAAGAATCACTGACTCAAGGTTCTTTGATATCAAAGGGTTCCACCCAAACATTCAGAGTGCAAAATCTGTAAACAAGGTCAGGGATTACATTCTCAAGGAACCTCTGGCCTTGTTTGAGAGAGGTACTTTCATTCCTAGGAAGTCAAGCTTCCTAGGAAATCCTTCCAAGGGAAATTCTGAAAAGAAACCTTCCAAAGATGAAATAATGAGAGAGATTATTTCACATTCCACTTCAAAGCTAGAGTACCTCTCTATGATTCGTAAAGAGTTCCCCTATGACTGGGCCACAAAATTGCAGTATTTTGAATACTCTGCAAATAAATTGTTCCCTGAGATTCAGGAAGAGTTCATCAGTCCTCATCCACCCTCTTCACCTGATCTTCTTTGTAATGAGTCAATCAAAGATTGGCTCCAGCCTAACATCTTCCAGGTTAGTCCCGAATCATACATGCTTCTTCAACCTACCTGTTACACCCTCGAAGATGCTATCTCTGACCTTGAATGGATGGATAAATTATCCAGCCAACAGATGAAGGAACAAGAAAGCAGAGCCTCTACATCGTCGGTCCAACAAGAACAGGAAAATCAACTTGGGCCAGAAGCT
>ACF40375
ATGGCCTCCTCCTCATCCAACCGTCAGTTCTCACACAGGAACGTTAACACGTTCCTAACATATCCACACTGTCCAGAAAATCCAGAAATCGTCTGTCAGATGATTTGGGAGCTCGTTGGTCGTTGGACCCCGAAGTATATCATATGTGCCCAAGAGGCACACAAAGACGGAGATATGCATTTACATGCATTACTCCAGACAGAGAAACCGGTAAGAATCACTGACTCAAGGTTCTTTGATATCGAAGGGTTCCACCCAAACATTCAGAGTGCAAAATCAGTAAACAAGGTCAGGGATTACATTCTCAAGGAACCTCTGGCTGTGTTTGAGAGAGGTACTTTCATTCCTAGGAAGTCAAGCTTCCAAGGAAATCCTTCCAAGGGAAATTCTGAAAAGAAACCTTCCAAAGATGAAATAATGAGAGAGATTATTTCACACTCCACTTCAAAGCTAGAGTACCTCTCTATGATTCGTAAAGAATTCCCCTATGACTGGGCCACAAAATTGCAGTATTTTGAATACTCTGCAAATAAATTGTTCCCTGAGATTCAGGAAGAGTTCATCAGTCCTCATCCACCCTCTTCACCTGATCTTCTTTGTAATGAGTCAATCAAAGATTGGCTCCAGCCTAACATCTTTCAGGTTAGTCCCGAATCATACATGCTTCTTCAACCTACCTGTTACACCCTCGAAGATGCTATCTCTGACCTTGAATGGATGGATAAATTATCCAGCCAACAGATGAAGGAACAAGAAAGCAGAGCATCTACATCGTCGGTCCAACAAGAACTGGGAAATCTACTTGGGCCAGAAGCT
>ACZ04258
ATGGCCTCCTCCTCATCCAACCGTCAGTTCTCACACAGGAACGCTAACACGTTCCTAACCTATCCAAAGTGTCCAGAAAATCCTGAAATCGCCTGTCAGATGATCTGGGAGCTCGTCGTTCGTTGGATTCCCAAGTATATTCTATGTGCCCGAGAGGCACATAAAGATGGAAGTTTGCATTTACATGCATTGCTTCAGACAGAGAAGCCGGTAAGGATATCTGACTCAAGGTTCTTTGATATAAATGGGTTTCACCCAAATATTCAGAGTGCCAAGTCAGTTAACAGAGTGAGGGATTACATTCTCAAGGAACCTCTGGCTGTGTTTGAGAGAGGTACTTTCATTCCTAGGAAGTCCCCCTTCCTAGGAAAATCTGATTCAGAGGTAAAGGAAAAAAAGCCTTCTAAAGATGAAATAATGCGAGACATTATTTCACACGCTACTTCCAAAGAAGAGTACCTCTCCATGATCCAGAAAGAGCTTCCCTTTGATTGGTCCACAAAATTGCAGTATTTTGAATACTCTGCAAATAAGCTTTTTCCTGAGATTCAGGAAGAGTTCACCAATCCTCATCCACCCTCCTCACCTGATTTACTTTGTAATGAGTCAATCAATGATTGGCTCCAGCCTAACATCTTCCAGGTTAGTCCCGAAGCTTACATGCTCCTTCAACCTACCTGTTATACCCTCGAGGATGCAATTTCTGACCTCCAATGGATGGATTCTGTATCCAGTCATCAGATGAAGGATCAAGAAAGCAGAGCCTCTACATCGTCGGCCCAACAAGAACCGGAAAATCTACTTGGGCCAGAAGCC
>ACF40378
ATGGCCTCCTCCTCATCCAACCGTCAATTCTCACACAGGAACGTTAACACGTTCTTAACATATCCACACTGTCCAGAAAATCCAGAAATCGTCTGTCAGATGATTTGGGAGCTCGTTGGTCGTTGGACCCCGAAGTATATCATATGTGCCCAAGAGGCACACAAAGACGGAGATATGCATTTACATGCATTACTCCAGACAGAGAAACCGGTAAGAATCACTGACTCAAGGTTCTTTGATATCGAAGGGTTCCACCCAAACATTCAGAGTGCAAAATCAGTAAACAAGGTCAGGGATTACATTCTCAAGGAACCTCTGGCTGTGTTTGAGAGAGGTACTTTCATTCCTAGGAAGTCAAGCTTCCAAGGAAATCCTTCCAAGGGAAATTCTGAAAAGAAACCTTCAAAAGATGAAATAATGAGAGAGATTATTTCACACTCCACTTCAAAGCTAGAGTACCTCTCTATGATTCGTAAAGAGTTCCCCTATGACTGGGCCACAAAATTGCAGTATTTTGAATACTCTGCAAATAAATTGTTCCCTGAGATTCAGGAAGAATTCATCAGTCCTCATCCACCCTCTTCACCTGATCTTCTTTGTAATGAGTCAATCAAAGATTGGCTCCAGCCTAACATCTTTCAGGTTAGTCCCGAATCATATATGCTTCTTCAACCTACCTGTTACACCCTCGAAGATGCTATCTCTGACCTTGAATGGATGGATAAATTATCCAGCCAACAGATGAAGGAACAAGAAAGCAGAGCCTCTACATCGTCGGTCCAACAAGAACTGGGAAATCTACTTGGGCCAGAAGCT
>ACZ04255
ATGGCCTCCTCCTCATCCAACCGTCAGTTCTCACACAGGAACGTTAACACGTTCTTAACCTATCCAAAGTGTCCAGAAAATCCTGAAATCGCCTGTCAGATCATCTGGGAGCTCGTTGTTCGTTGGATACCCAAGTACATTATATGTGCCCGAGAGGCACATAAAGATGGAAGTTTGCATTTACATGCATTGGTTCAGACAGAGAAGCCGGTAAGAATATCGGACTCAAGGTTCTTTGATATAAATGGGTTTCACCCAAATATTCAGAGTGCCAAGTCCGTTAACAGGGTGAGGGATTACATTCTCAAGGAACCTCTGGCTATGTTTGAGAGAGGTACTTTCATTCCTAGGAAGTCCCCCTTCCTAGGAAAATCTGATTCAGAGGTAAAGGAAAAAAAGCCTTCCAAAGATGAAATAATGCGAGACATTATTTCACACTATACTTCCAAAGAAGAGTACCTCTCTATGATCCAGAAAGAGTTTCCCTATGATTGGTCCACAAAATTGCAGTATTTTGAATACTCTGCAAATAAGCTTTTTCCTGAGATTCAGGAAGAGTTCACCAATCCTCATCCACCATCCTCACCTGATTTGCTCTGTAATGAGTCAATCAATGATTGGCTCCAGCCTAACATCTTCCAGGTCAGTCCCGAAGCTTACATGCTCCTTCAACCTAACTGTTATACCCTCGAGGATGCAATCTCTGACCTCCAATGGATGGATTCTGTATCCAGTCATCAGATGAAAGATCAAGAAAGCAGAGCCTCTACATCGTCGGCCCAACAAGAACCGGAAAATCTACTTGGGCCAGAAGCC
>ACZ04252
ATGGCCTCCTCCTCATCCAACCGTCAGTTCTCACACAGGAACGTTAACACGTTCTTAACCTATCCAAAGTGTCCAGAAAATCCTGAAATCGCCTGTCAGATCATCTGGGAGCTCGTTGTTCGTTGGATACCCAAGTACATTATATGTGCCCGAGAGGCACATAAAGATGGAAGTTTGCATTTACATGCATTGGTTCAGACAGAGAAGCCGGTAAGAATATCGGACTCAAGGTTCTTTGATATAAATGGGTTTCACCCAAATATTCAGAGTGCCAAGTCCGTTAACAGGGTGAGGGATTACATTCTCAAGGAACCTCTGGCTATGTTTGAGAGAGGTACTTTCATTCCTAGGAAGTCCCCCTTCCTAGGAAAATCTGATTCAGAGGTAAAGGAAAAAAAGCCTTCCAAAGATGAAATAATGCGAGACATTATTTCACACTCTACTTCCAAAGAAGAGTACCTCTCTATGATCCAGAAAGAGTTTCCCTATGATTGGTCCACAAAATTGCAGTATTTTGAATACTCTGCAAATAAGCTTTTTCCTGAGATTCAGGAAGAGTTCACCAATCCTCATCCACCATCCTCACCTGATTTGCTCTGTAACGAGTCAATCAATGATTGGCTCCAGCCCAACATCTTCCAGGTCAGTCCCGAAGCTTACATGCTCCTTCAACCTACCTGTTATACCCTCGAGGATGCAATCTCTGACCTCCAATGGATGGATTCTGTATCCAGTCATCAGATGAAAGATCAAGAAAGCAGAGCCTCTACATCGTCGGCCCAACAAGAACCGGAAAATCTACTTGGGCCAGAAGCC
>ACZ04312
ATGGCCTCCTCCTCATCCAACCGTCAGTTCTCACACAGGAACGCTAACACGTTCCTAACCTATCCAAAGTGTCCAGAAAATCCGGAAATCGCCTGTCAGATGATCTGGGAGCTCGTTGTTCGTTGGATTCCCAAATATATTCTATGTGCCCGAGAGGCACATAAAGATGGAAGTTTGCATTTACATGCATTGCTTCAGACAGAGAAGCCGGTAAGGATATCCGACTCAAAGTTCGTTGATATTAATGGGTTTCACCCAAACATTCAGAGTGCCAAGTCAGTAAACAGGGTGAGGGATTACATTCTCAAGGAACCTCTGGCTATGTTTGAAAGAGGTACTTTCATTCCTAGGAAGTCCCCCTTCCTAGGAAAATCTGATTCAGAAGTTAAGGAAAAAAAGCCTTCTAAAGATGAAATAATGCGAGACATTATTTCACACGCTACTTCCAAAGAAGAGTACCTCTCCATGATCCAGAAAGAGCTTCCCTTTGATTGGTCCACAAAATTGCAGTATTTTGAATACTCTGCAAATAAGCTTTTTCCTGAGATTCAGGAAGAGTTCACCAATCCTCATCCACCCTCCTCACCTGATTTGCTATGTAATGAGTCAATCAATGATTGGCTCCAGCCTAACATCTTCCAGGTTAGTCCCGAAGCTTACATGCTCCTTCAACCTACCTGTTATACCCTCGAGGATGCAATTTCTGACCTCCAATGGATGGATTCTGTATCCAGTCATCAGATGAAAGATCAAGAAAGCAGAGCCTCTACATCGTCGGCCCAACAAGAACCGGAAAATCTACTTGGGCCAGAAGCC
>AEL32268
ATGGCCTCCTCCTCATCCAACCGTCAGTTCTCACACCGGAACGCTAACACGTTCCTAACCTATCCAAAGTGTCCAGAAAATCCGGAAATCGCCTGTCAGATGATCTGGGAGCTCGTTGTTCGTTGGATTCCCAAGTACATTCTATGTGCCCGAGAGGCACATAAAGATGGAAGTTTGCATTTACATGCATTGCTTCAAACAGAGAAGCCGGTAAGGATATCTGACTCAAGGTTCTTTGATATAAATGGGTTTCACCCAAACATTCAGAGTGCCAAGTCAGTTAACAGGGTGAGGGATTACATCCTCAAGGAACCTCTGGCTGTGTTTGAGAGAGGTACTTTCATTCCTAGGAAGTCCCCCTTCCTAGGAAAATCTGATTCAGAGGTAAAGGAAAAAAAGCCTTCCAAAGATGAAATAATGAGAGACATTATTTCACACGCTACTTCCAAAGAAGAGTACCTCTCCATGATCCAGAAAGAGCTTCCCTTTGATTGGTCCACAAAATTGCAGTATTTTGAATACTCTGCAAATAAGCTTTTTCCTGAAATTCAGGAAGAGTTCACCAATCCTCATCCACCCTCCTCACCTGATTTGCTTTGTAATGAGTCAATCAATGATTGGCTCCAGCCTAACATCTTCCAGGTTAGTCCCGAAGCTTACATGCTCCTTCAACCTACCTGTTATACCCTCGAGGATGCAATTTCTGACCTCCAATGGATGGATTCTGTATCCAGTCATCAGATGAAAGATCAAGAAAGCAGAGCCTCTACATCGTCGGCCCAACAAGAACTGGAAAATCTACTTGGGCCAGAAGCC
>AEL32265
ATGGCCTCCTCCTCAACCAACCGTCAGTTCTCACACAGGAACGTGAACACGTTCTTAACCTATCCAAAGTGTCCAGAAAATCCTGAAATCGCCTGTCAGATGATCTGGGAGCTCGTTGTTCGTTGGATTCCCAAGTATATTGTCTGTGCCCGAGAGGCACACAAAGATGGAAGTTTGCATTTACATGCATTGCTTCAAACAGAGAAGCCGGTAAGAATATCGGACTCAAGGTTCTTTGATATTAATGGGTTTCACCCAAACATTCAGAGTGCCAAGTCCGTAAACAGGGTGAGGGATTACATTCTCAAGGAACCTCTGGCTATGTTTGAGAGAGGTACTTTCATTCCTAGGAAGTCCCCCTTCCTAGGAAAATCTGATTCAGAAGTTAAGGAAAAAAAGCCTTCCAAAGATGAAATAATGCGAGACATTATTTCACACTCTACTTCCAAGGAAGAGTACCTCTCCATGATCCAGAAAGAGTTTCCCTATGATTGGTCCACAAAATTGCAGTATTTTGAATACTCTGCAAATAAGCTTTTTCCTGAGATTCAGGAAGAGTTCACCAATCCTCATCCGCAATCCACACCTGATTTACTTTGTAGTGAGTCAATCAATGATTGGCTCCAGCCTAACATCTTCCAGGTTAGTCCCGAAGCGTACATGCTCCTTCAACCTACCTGTTATACCCTCGAGGATGCAATTTCTGACCTCCAATGGATGGATTCTGTATCCAGTCATCAGATGAAAGATCAAGAAAGCAGAGCCTCTACATCGTCGGCCCAACAAGAACAGGAAAATCTACTTGGGCCAGAAGCC
>AEL32262
ATGGCCTCCTCCTCATCCAACCGTCAGTTCTCACACAGGAACGTGAACACGTTCTTAACCTATCCAAAGTGTCCAGAAAATCCTGAAATCGCCTGTCAGATGATCTGGGAGCTCGTTGTTCGTTGGATTCCCAAGTATATTGTCTGTGCCCGAGAGGCACACAAAGATGGAAGTTTGCATTTACATGCATTGCTTCAAACAGAGAAGCCGGTAAGAATATCGGACTCAAGGTTCTTTGATATTAATGGGTTTCACCCAAACATTCAGAGTGCAAAGTCCGTAAACAGGGTGAGGGATTACATTCTCAAGGAACCTCTGGCTATGTTTGAGAGAGGTACTTTCATTCCTAGGAAGTCCCCCTTCCTAGGAAAATCTGATTCAGAAGTTAAGGAAAAAAAGCCTTCCAAAGATGAAATAATGCGAGACATTATTTCACACTCTACTTCCAAGGAAGAGTACCTCTCCATGATCCAGAAAGAGTTTCCCTATGATTGGTCCACAAAATTGCAGTATTTTGAATACTCTGCAAATAAGCTTTTTCCTGAGATTCAGGAAGAGTTCACCAATCCTCATCCGCAATCCACACATGATTTACTTTGTAGTGAGTCAATCAATGATTGGCTCCAGCCTAACATCTTCCAGGTTAGTCCCGAAGCGTACATGCTCCTTCAACCTACCTGTTATACCCTCGAGGATGCAATTTCTGACCTCCAATGGATGGATTCTGTATCCAGTCATCAGATGAAAGATCAAGAAAGCAGAGCCTCTACATCGTCGGCCCAACAAGAACAGGAAAATCTACTTGGGCCAGAAGCC
>AEL32145
ATGGCCTCCTCCTCATCCAACCGTCAGTTCTCACACAGGAACGCTAACACGTTCCTAACCTATCCAAAGTGTCCAGAAAATCCTGAAATCGCCTGCCAGATGATCTGGGAGCTCGTTGTTCGTTGGATTCCCAAATATATTCTATGTGCCCGAGAGGCACACAAAGATGGAAGTTTGCATTTACATGCATTGCTTCAGACAGAGAAGCCGGTACGGATATCTGACTCAAGGTTCTTTGATATAAATGGGTTTCACCCAAATATTCAGAGTGCCAAGTCAGTTAACAGGGTGAGGGATTACATTCTCAAGGAACCTCTGGCTGTTTTTGAGAGAGGTACTTTCATTCCTAGGAAGTCCCCCTTCCTAGGAAAATCTGATTCAGAGGTAAAGGAAAAAAAGCCTTCTAAAGATGAAATAATGCGAGACATTATTTCACACGCTACTTCCAAAGAAGAGTACCTCTCCATGATCCAGAAAGAGTTTCCCTTTGATTGGTCCACAAAATTGCAGTATTTTGAATACTCTGCAAATAAACTTTTTCCTGAGATTCAGGAAGAATTCACCAATCCTCATCCACCCTCCTCACCTGATTTACTTTGTAATGAGTCAATCAATGATTGGCTCCAGCCTAACATCTTCCAGGTTAGTCCCGAAGCATACATGCTCCTTCAACCTACCTGTTATACCCTCGAGGATGCAATTTCTGACCTCCAATGGATGGATTCTGTATCCAGTCATCAGATGAAAGATCAAGAAAGCAGAGCCTCTACATCGTCGGGCCAACAAGAACCGGAAAATCTACTTGGGCCAGAAGCC
>AEL32142
ATGGCCTCCTCCTCATCCAACCGTCAGTTCTCACACAGGAACGCTAACACGTTCCTAACCTATCCAAAGTGTCCAGAAAATCCTGAAATCGCATGCCAGATGATCTGGGAGCTCGTTGTTCGTTGGATTCCCAAATATATTCTATGTGCCCGAGAGGCACATAAAGATGGAAGTTTGCATTTACATGCATTGCTTCAGACAGAGAAGCCGGTAAGGATATCTGACTCAAGGTTCTTTGATATAAATGGGTTTCACCCAAATATTCAGAGTGCCAAGTCAGTTAACAGGGTGAGGGATTACATTCTCAAGGAACCTCTGGCTGTGTTTGAGAGAGGTACTTTCATTCCTAGGAAGTCCCCCTTCCTAGGAAAATCTGATTCAGAGGTAAAGGAAAAAAAGCCTTCTAAAGATGAAATAATGCGAGACATTATTTCACACGCTACTTCCAAAGAAGAGTACCTCTCCATGATCCAGAAAGAGCTTCCCTTTGATTGGTCCACAAAATTGCAGTATTTTGAATACTCTGCAAATAAACTTTTTCCTGAGATTCAGGAAGAATTCACCAATCCTCATCCACCCTCCTCACCTGATTTACTTTGTAATGAGTCAATCAATGATTGGCTCCAGCCTAACATCTTCCAGGTTAGTCCCGAAGCATACATGCTCCTTCAACCTACCTGTTATACCCTCGAGGATGCAATTTCTGACCTCCAATGGATGGATTCTGTATCCAGTCATCAGATGAAAGATCAAGAAAGCAGAGCCTCTACATCGTCGGGCCAACAAGAACCGGAAAATCTACTTGGGCCAGAAGCC
>ABQ40346
ATGGCCTCCTCCTCATCCAACCGTCAGTTCTCACACAGGAACGCTAATACGTTCCTAACCTATCCAAAGTGTCCAGAAAATCCTGAAATCGCCTGTCAGATGATATGGGAGCTCGTTGTTCGTTGGATTCCCAAATATATTCTATGTGCCCGCGAGGCACATAAAGATGGAAGTTTGCATTTACATGCATTGCTTCAGACAGAGAAGCCGGTAAGGATATCCGACTCAAGGTTCTTTGATATTAATGGGTTTCACCCAAACATTCAGAGTGCCAAGTCAGTAAACAGGGTGAGGGATTACATTCTCAAGGAACCTCTGGCTATGTTTGAGAGAGGTACTTTCATTCCTAGGAAGTCCCCCTTCCTAGGAAAATCTGATTCAGAAGTTAAGGAAAAAAAACCTTCCAAAGATGAAATAATGCGAGACATTATTTCACACTCTACTTCCAAGGAAGAGTACCTCTCCATGATCCAGAAAGAGTTTCCCTATGATTGGGCCACAAAATTGCAGTATTTCGAATACTCTGCAAATAAGCTTTTTCCTGAGATTCAGGAAGAGTTCACCAATCCTCATCCGCAATCCTCACCTGATTTACTTTGTAATGAGTCAATCAATGATTGGCTCCAGCCTAACATCTTCCAGGTCAGTCCCGAAGCTTACATGCTCCTTCAACCTACCTGTTATACCCTCGAGGATGCAATTTCTGACCTCCAATGGATGGATTCTGTATCCAGTCATCAGATGAAAGATCAAGAAAGCAGAGCCTCTACATCGTCGGTCCAACAAGAACAGGAAAATCTACTTGGGCCAGAAGCC
>AEL32148
ATGGCCTCCTCCTCATCCAACCGTCAGTTCTCACACAGGAACGCTAACACGTTCCTAACCTATCCAAAGTGTCCAGAAAATCCTGAAATCGCCTGCCAGATGATCTGGGAGCTCGTTGTTCGTTGGATTCCCAAATATATTCTATGTGCCCGAGAGGCACATAAAGATGGAAGTTTGCATTTACATGCATTGCTTCAGACAGAGAAGCCGGTAAGGATATCTGACTCAAGGTTCTTTGATATAAATGGGTTTCACCCAAATATTCAGAGTGCCAAGTCAGTTAACAGGGTGAGGGATTACATTCTCAAGGAACCTCTGGCTGTGTTTGAGAGAGGTACTTTCATTCCTAGGAAGTCCCCCTTCCTAGGAAAATCTGATTCAGAGGTAAAGGAAAAAAAGCCTTCTAAAGATGAAATAATGCGAGACATTATTTCACACGCTACTTCCAAAGAAGAGTACCTCTCCATGATCCAGAAAGAGCTTCCCTTTGATTGGTCCACAAAATTGCAGTATTTTGAATACTCTGCAAATAAACTTTTTCCTGAGATTCAGGAAGAATTCACCAATCCTCATCCACCCTCCTCACCTGACTTGCTTTGTAATGAGTCAATCAATGATTGGCTCCAGCCTAACATCTTCCAGGTTAGTCCCGAAGCATACATGCTCCTTCAACCTACCTGTTACACCCTCGAGGATGCAATTTCTGACCTCCAATGGATGGATTCTGTATCCAGTCATCAGATGAAAGATCAAGAAAGCAGAGCCTCTACATCGTCGGGCCAACAAGAACCGGAAAATCTACTTGGGCCAGAAGCC
>ABQ40342
ATGGCCTCCTCCTCATCCAACCGTCAGTTCTCACACAGGAACGCTAACACGTTCCTCACCTATCCAAAGTGTCCAGAAAATCCTGAAATCGCCTGTCAGATGATCTGGGAGCTCGTTGTTCGTTGGATTCCCAAATATATTCTATGTGCCCGAGAGGCACATAAAGATGGAAGTTTGCATTTACATGCATTGCTTCAGACAGAGAAGCCGGTAAGGATATCCGACTCAAGGTTCTTTGATATTAATGGGTTTCACCCAAACATTCAGAGTGCCAAGTCAGTAAACAGAGTGAGGGATTACATTCTCAAGGAACCTCTGGCTGTGTTTGAGAGAGGTACTTTCATTCCTAGGAAGTCCCCCTTCCTAGGAAAATCTGATTCAGAAGTTAAGGAAAAAAAACCTTCCAAAGATGAAATAATGCGAGACATTATTTCACACGCTACTTCCAAGGAAGAGTACCTCTCCATGATCCAGAAAGAGCTTCCCTTTGATTGGTCCACAAAATTGCAGTATTTTGAATACTCTGCAAATAAGCTTTTTCCTGAGATTCAGGAAGAGTTCACCAATCCTCATCCACCCTCCTCACCTGATTTGCTTTGTAATGAGTCAATCAATGATTGGCTCCAGCCTAACATCTTCCAGGTTAGTCCCGAAGCTTACATGCTCCTTCAACCTACCTGTTATACCCTCGAGGACGCAATTTCTGACCTCCAATGGATGGATTCTGTATCCAGTCATCAGATGAAAGATCAAGAAAGCAGAGCCTCTACATCGTCGGGCCAACAAGAACCGGAAAATCTACTTGGGCCAGAAGCC
>ABQ40182
ATGGCCTCCTCCTCATCCAACCGTCAGTTCTCACACAGGAACGCTAACACGTTCCTCACCTATCCAAAGTGTCCAGAAAATCCTGAAATCGCCTGTCAGATGATCTGGGAGCTCGTTGTTCGTTGGATTCCCAAATATATTCTATGTGCCCGAGAGGCACATAAAGATGGAAGTTTGCATTTACATGCATTGCTTCAGACAGAGAAGCCGGTAAGGATATCCGACTCAAGGTTCTTTGATATTAATGGGTTCCACCCAAACATTCAGAGTGCCAAGTCAGTAAACAGGGTGAGGGATTACATTCTCAAGGAACCTCTGGCTGTGTTTGAGAGAGGTACTTTCATTCCTAGGAAGTCCCCCTTCCTAGGAAAATCTGATTCAGAAGTTAAGGAAAAAAAACCTTCCAAAGATGAAATAATGCGAGACATTATTTCACACGCTACTTCCAAGGAAGAGTACCTCTCCATGATCCAGAAAGAGCTTCCCTTTGATTGGTCCACAAAATTGCAGTATTTTGAATACTCTGCAAATAAGCTTTTTCCTGAGATTCAGGAAGAGTTCACCAATCCTCATCCACCCTCCTCACCTGATTTGCTTTGTAATGAGTCAATCAATGATTGGCTCCAGCCTAACATCTTCCAGGTTAGTCCCGAAGCTTACATGCTCCTTCAACCTACCTGTTATACCCTCGAGGACGCAATTTCTGACCTCCAATGGATGGATTCTGTATCCAGTCATCAGATGAAAGATCAAGAAAGCAGAGCCTCTACATCGTCGGGCCAACAAGAACCGGAAAATCTACTTGGGCCAGAAGCC
>ABQ40186
ATGGCCTCCTCCTCATCCAACCGTCAGTTCTCACACAGGAACGCTAATACGTTCCTAACCTATCCAAAGTGTCCAGAAAATCCTGAAATCGCCTGTCAGATGATATGGGAGCTCGTTGTTCGTTGGATTCCCAAATATATTCTATGTGCCCGAGAGGCACATAAAGATGGAAGTTTGCATTTACATGCATTGCTTCAGACAGAGAAGCCGGTAAGGATATCCGACTCAAGGTTCTTTGATATTAATGGGTTTCACCCAAACATTCAGAGTGCCAAGTCAGTAAACAGGGTGAGGGATTACATTCTCAAGGAACCTCTGGCTATGTTTGAGAGAGGTACTTTCATTCCTAGGAAGTCCCCCTTCCTAGGAAAATCTGATTCAGAAGTTAAGGAAAAAAAACCTTCCAAAGATGAAATAATGCGAGACATTATTTCACACTCTACTTCCAAGGAAGAGTACCTCTCCATGATCCAGAAAGAGTTTCCCTATGATTGGGCCACAAAATTGCAGTATTTCGAATACTCTGCAAATAAGCTTTTTCCTGAGATTCAGGAAGAGTTCACCAATCCTCATCCGCAATCCTCACCTGATTTACTTTGTAATGAGTCAATCAATGATTGGCTCCAGCCTAACATCTTCCAGGTCAGTCCCGAAGCTTACATGCTCCTTCAACCTACCTGTTATACCCTCGAGGATGCAATTTCTGACCTCCAATGGATGGATTCTGTATCCAGTCATCAGATGAAAGATCAAGAAAGCAGAGCCTCTACATCGTCGGCCCAACAAGAACAGGAAAGTCTACTTGGGCCAGAAGCC
