# Supplementary material for: FRESCo: finding regions of excess synonymous constraint in diverse viruses
Source: Genome Biol. 2015 Feb 17;16(1):38. doi: 10.1186/s13059-015-0603-7 (PMC4376164; doi:10.1186/s13059-015-0603-7)
Supplement: Additional file 4: — Sequence alignments (zip folder of FASTA alignments). [file 13059_2015_603_MOESM4_ESM.zip › alignments/MSV/RepB.fa.revtrans]

>CAA12326
ATGGATGGATTCTGTATCCAGACATCAGATGAAGGATCAAGAAAGCAGAGCCTCTACATCGTCGGGCCAACAAGAACAGGAAAGTCTACTTGGGCCAGAAGCCTAGGGGTTCATAATTACTGGCAAAATAATGTTGATTGGTCTTCATACAACGAAGACGCAATCTACAACATCGTAGACGATATTCCATTTAAATTCTGTCCTTGTTGGAAACAGTTAGTTGGCTGCCAGAAAGATTTCATTGTCAACCCCAAGTATGGTAAGAAGAAGAAGGTGCAGAAGAAGTCTAAGCCTACAATAATCCTCGCCAACTCGGATGAAGATTGGATGAAAGAAATGACTCCAGGGCAGCTGGAGTATTTCGAGGCAAACTGCACCATTTACATTATGTCGCCAGGGGAGAAATGGTATTCTCCCCGTGAGCTGCCTCCTACGGAGGCAGTACATTCAGATACATCT
>CAA11992
ATGGATGGATTCTGTATCCAGTCATCAGATGAAGGATCAAGAAAGCAGAGCCTCTACATCGTCGGGCCAACAAGAACAGGAAAGTCTACTTGGGCCAGAAGCCTAGGGGTTCATAATTACTGGCAAAATAATGTTGATTGGTCTTCATACAACGAAGACGCAATCTACAACATCGTAGACGATATTCCATTTAAATTCTGTCCTTGTTGGAAACAGTTAGTTGGCTGCCAGAAAGATTTCATTGTCAACCCCAAGTATGGTAAGAAGAAGAAGGTGCAGAAGAAGTCTAAGCCTACAATAATCCTCGCCAACTCGGATGAAGATTGGATGAAAGAAATGACTCCAGGGCAGCTGGAGTATTTCGAGGCAAACTGCACCATTTACATTATGTCGCCAGGGGAGAAATGGTATTCTCCCCCTGAGCTGCCTCCTACGGAGGCAGTACATTCAGATACATCT
>ABQ40196
ATGGATGGATTCTGTATCCAGTCATCAGATGAAAGATCAAGAAAGCAGAGCCTCTACATCGTCGGCCCAACAAGAACCGGAAAATCTACTTGGGCCAGAGGCCTAGGGGTTCATAATTACTGGCAAAATAATGTTGATTGGTCTTCATACAATGAAGACGCAATCTACAACATCGTAGATGATATTCCGTTTAAATTCTGTCCTTGTTGGAAACAGTTAGTTGGCTGTCAGAGGGATTTCATTGTAAACCCCAAGTATGGTAAGAAGAAGAAGGTGCAGAAGAAGTCTAAGCCTACAATAATCCTCGCCAACTCGGATGAAGATTGGATGAAGGAAATGACTCCAGGGCAGCTGGAGTATTTCGAGGCAAATTGCACCATTTACATTATGTCGCCGGGGGAGAAATGGTATTCTCCCCCTGAGCTGCCTCCTACGGAGGCAGTACATTCAGATAGATCT
>CAA11999
ATGGATGGATTCTGTATCCAGTCATCAGATGAAGGATCAAGAAAGCAGAGCCTCTACATCGTCGGGCCAACAAGAACAGGAAAGTCTACTTGGGCCAGAAGCCTAGGGGTTCATAATTACTGGCAAAATAATGTTGATTGGTCTTCATACAACGAAGACGCAATCTACAACATCGTAGACGATATTCCATTTAAATTCTGTCCTTGTTGGAAACAGTTAGTTGGCTGCCAGAAAGATTTCATTGTCAACCCCAAGTATGGTAAGAAGAAGAAGGTGCAGAAGAAGTCTAAGCCTACAATAATCCTCGCCAACTCGGATGAAGATTGGATGAAAGAAATGACTCCAGGGCAGCTGGAGTATTTCGAGGCAAACTGCACCATTTACATTATGTCGCCAGGGGAGAAATGGTATTCTCCCCCTGAGCTGCCTCCTACGGAGGCAGTACATTCAGATACATCT
>ABQ40172
ATGGATGGATTCTGTATCCAGTCATCAGATGAAAGATCAAGAAAGCAGAGCCTCTACATCGTCGGTCCAACAAGAACAGGAAAATCTACTTGGGCCAGAAGCCTAGGGGTTCATAATTACTGGCAAAATAATGTTGATTGGTCTTCATATAATGAAGACGCAATCTACAACATCGTAGATGATATCCCGTTTAAATTCTGTCCTTGTTGGAAACAGTTAGTTGGCTGTCAGAGGGATTTCATTGTAAACCCCAAGTATGGTAAGAAGAAGAAGGTGCAGAAGAAGTCTAAGCCTACAATAATCCTCGCCAACTCGGATGAAGATTGGATGAAGGAAATGACTCCAGGGCAGCTGGAGTATTTCGAGGCAAACTGCGTCATTTACATTATGTCGCCGGGGGAGAAGTGGTATTCTCCCCCTGAGCTGCCTCCTACGGAGGCAGTACATTCAGATAGATCT
>ABQ40176
ATGGATGGATTCTGTATCCAGTCATCAGATGAAAGATCAAGAAAGCAGAGCCTCTACATCGTCGGCCCAACAAGAACAGGAAAATCTACTTGGGCCAGAAGCCTAGGGGTTCATAATTACTGGCAAAATAATGTTGATTGGTCTTCATATAACGAAGACGCAATCTACAACATCGTAGATGATATCCCGTTTAAATTCTGTCCTTGTTGGAAACAGTTAGTTGGCTGTCAGAGGGATTTCATTGTCAACCCCAAGTATGGTAAGAAGAAGAAGGTGCAGAAGAAGTCTAAGCCTACAATAATCCTCGCCAACTCGGATGAAGATTGGATGAAGGAAATGACTCCAGGGCAGCTGGAGTATTTCGAGGCAAACTGCGTCATATACATTATGTCGCCGGGGGAGAAGTGGTATTCTCCCCCTGGGCTGCCTCCTACGGAGGCAGTACATTCAGATAGATCT
>CAA12333
ATGGATGGATTCTGTATCCAGACATCAGATGAAGGATCAAGAAAGCAGAGCCTCTACATCGTCGGGCCAACAAGAACAGGAAAGTCTACTTGGGCCAGAAGCCTAGGGGTTCATAATTACTGGCAAAATAATGTTGATTGGTCTTCATACAACGAAGACGCAATCTACAACATCGTAGACGATATTCCATTTAAATTCTGTCCTTGTTGGAAACAGTTAGTTGGCTGCCAGAAAGATTTCATTGTCAACCCCAAGTATGGTAAGAAGAAGAAGGTGCAGAAGAAGTCTAAGCCTACAATAATCCTCGCCAACTCGGATGAAGATTGGATGAAAGAAATGACTCCAGGGCAGCTGGAGTATTTCGAGGCAAACTGCACCATTTACATTATGTCGCCAGGGGAGAAATGGTATTCTCCCCGTGAGCTGCCTCCTACGGAGGCAGTACATTCAGATACATCT
>ABQ40156
ATGGATGGATTCTGTATCCAGTCATCAGATGAAGGATCAAGAAAGCAGAGCCTCTACATCGTCGGCCCAACAAGAACAGGAAAATCTACTTGGGCCAGAAGCCTAGGGGTTCATAATTACTGGCAAAATAATGTTGATTGGTCTTCATATAACGAAGACGCAATCTACAACATCGTAGATGATATCCCGTTTAAATTCTGTCCTTGTTGGAAACAGTTAGTTGGCTGTCAGAGGGATTTCATTGTAAACCCCAAGTATGGTAAGAAGAAGAAGGTGCAGAAGAAGTCTAAGCCTACAATAATCCTCGCCAACTCGGATGAAGATTGGATGAAGGAAATGACTCCAGGGCAGCTGGAGTATTTCGAGGCAAACTGCGTCATTTACATTATGTCGCCGGGGGAGAAGTGGTATTCTCCCCCTGAGCTGCCTCCTACGGAGGCAGTACATTCAGATAGATCT
>ABQ40152
ATGGATGGATTCTGTATCCAGTCATCAGATGAAAGATCAAGAAAGCAGAGCCTCTACATCGTCGGCCCAACAAGAACAGGAAAGTCTACTTGGGCCAGAAGCCTAGGGGTTCATAATTACTGGCAAAATAATGTTGATTGGTCTTCATATAACGAAGACGCAATCTACAACATCCTAGATGATATCCCGTTTAAATTCTGTCCTTGTTGGAAACAGTTAGTTGGCTGTCAGAGGGATTTCATTGTAAACCCCAAGTATGGTAAGAAGAAGAAGGTGCAGAAGAAGTCTAAGCCTACAATAATCCTCGCCAACTCGGATGAAGATTGGATGAAGGAAATGACTCCAGGGCAGCTGGAGTATTTCGAGGCAAACTGCGTCATTTATATTATGTCGCCGGGGGAGAAGTGGTATTCTCCCCCTGAGCTGCCTCCTACGGAGGCAGTACATTCAGATAGATCT
>ABQ40290
ATGGATGGATTCTGTATCCAGTCATCAGATGAAAGATCAAGAAAGCAGAGCCTCTACATCGTCGGCCCAACAAGAACAGGAAAATCTACTTGGGCCAGAAGCCTAGGGGTTCATAATTACTGGCAAAATAATGTTGATTGGTCTTCATATAACGAAGACGCAATCTACAACATCGTAGATGATATCCCGTTTAAATTCTGTCCTTGTTGGAAACAGTTAGTTGGCTGTCAGAGGGATTTCATTGTAAACCCCAAGTATGGTAAGAAGAAGAAGGTGCAGAAGAAGTCTAAGCCTACAATAATCCTCGCCAACTCGGATGAAGATTGGATGAAGGAAATGACTCCAGGGCAGCTGGAGTATTTCGAGGCAAACTGCGTCATTTACATTATGTCGCCGGGGGAGAAGTGGTATTCTCCCCCTGAGCTGCCTCCTACGGAGGCAGTACATTCAGATAGATCT
>ABQ40278
ATGGATGGATTCTGTATCCAGTCATCAGATGAAAGATCAAGAAAGCAGAGCCTCTACATCGTCGGTCCAACAAGAACAGGAAAATCTACTTGGGCCAGAAGCCTAGGGGTTCATAATTACTGGCAAAATAATGTTGATTGGTCTTCATATAATGAAGACGCAATTTACAACATCGTAGATGATATCCCGTTTAAATTCTGTCCTTGTTGGAAACAGTTAGTTGGCTGTCAGAGGGATTTCATTGTAAACCCAAAGTATGGTAAGAAGAAGAAGGTGCAGAAGAAGTCTAAGCCTACAATAATCCTCGCCAACTCGGATGAAGATTGGATGAAGGAAATGACTCCAGGGCAGCTGGAGTATTTCGAGGCAAACTGCGTCATTTACATTATGTCGCCGGGGGAGAAGTGGTATTCTCCCCCTGAGCTGCCTCCTACGGAGGCAGTACATTCAGATAGATCT
>CAR65265
ATGGATGGATTCTGTATCCAGTCATCAGATGAAAGATCAAGAAAGCAGAGCCTCTACATCGTCGGGCCAACAAGAACCGGAAAATCTACTTGGGCCAGAAGCCTAGGGGTTCATAATTACTGGCAAAATAATGTTGATTGGTCTTCATACAACGAAGACGCAATCTACAACATCGTAGATGATATTCCGTTTAAATTCTGTCCTTGTTGGAAACAGTTAGTTGGCTGTCAGAGGGATTTCATTGTAAACCCCAAATATGGTAAGAAGAAGAAGGTGCAGAAGAAGTCTAAGCCTACAATAATCCTCGCCAACTCGGATGAAGATTGGATGAAGGAAATGACTCCAGGGCAGCTGGAGTATTTCGAGGCAAACTGCGTCATTTACATTATGTCGCCGGGGGAGAAGTGGTATTCTCCCCCTGAGCTGCCTCCTACGGAGGCAGTACATTCAGATAGATCT
>ABQ40294
ATGGATGGATTCTGTATCCAGTCATCAGATGAAAGATCAAGAAAGCAGAGCCTCTACATCGTCGGCCCAACAAGAACAGGAAAATCTACTTGGGCCAGAAGCCTAGGGGTTCATAATTACTGGCAAAATAATGTTGATTGGTCTTCATATAACGAAGACGCAATCTACAACATCGTAGATGATATCCCGTTTAAATTCTGTCCTTGTTGGAAACAGTTAGTTGGCTGTCAGAGGGATTTCATTGTAAACCCCAAGTATGGTAAGAAGAAGAAGGTGCAGAAGAAGTCTAAGCCTACAATAATCCTCGCCAACTCGGATGAAGATTGGATGAAGGAAATGACTCCAGGGCAGCTGGAGTATTTCGAGGCAAACTGCGTCATTTACATTATGTCGCCGGGGGAGAAGTGGTATTCTCCCCCTGAGCTGCCTCCTACGGAGGCAGAACATTCAGATAGATCT
>ABQ40274
ATGGATGGATTCTGTATCCAGTCATCAGATGAAAGATCAAGAAAGCAGAGCCTCTACATCGTCGGCCCAACAAGAACAGGAAAATCTACTTGGGCCAGAAGCCTAGGGGTTCATAATTACTGGCAAAATAATGTTGATTGGTCTTCATATAACGAAGACGCAATCTACAACATCGTAGATGATATCCCGTTTAAATTTTGTCCTTGTTGGAAACAGTTAGTTGGCTGTCAGAGGGATTTCATTGTAAACCCCAAGTATGGTAAGAAGAAGAAGGTGCAGAAGAAGTCTAAGCCTACAATAATCCTCGCCAACTCGGATGAAGATTGGATGAAGGAAATGACTCCAGGGCAGCTGGAGTATTTCGAGGCAAACTGCGTCATTTACATTATGTCGCCGGGGGAGAAGTGGTATTCTCCCCCTGAGCTGCCTCCTACGGAGGCAGTACATTCAGATAGATCT
>ABQ40298
ATGGATGGATTCTGTATCCAGTCATCAGATGAAAGATCAAGAAAGCAGAGCCTCTACATCGTCGGCCCAACAAGAACAGGAAAATCTACTTGGGCCAGAAGCCTAGGGGTTCATAATTACTGGCAAAATAATGTTGATTGGTCTTCATATAACGAAGACGCAATCTACAACATCGTAGATGATATCCCGTTTAAATTCTGTCCTTGTTGGAAACAGTTAGTTGGCTGTCAGAGGGATTTCATTGTAAACCCCAAGTATGGTAAGAAGAAGAAGGTGCAGAAGAAGTCTAAGCCTACAATAATCCTCGCCAACTCGGATGAAGATTGGATGAAGGAAATGACTCCAGGGCAGCTGGAGTATTTCGAGGCAAACTGCGTCATTTACATTATGTCGCCGGGGGAGAAGTGGTATTCTCCCCCTGAGCTGCCTCCTACGGAGGCAGTACATTCAGATAGATCT
>ABQ40270
ATGGATGGATTCTGTATCCAGTCATCAGATGAAAGATCAAGAAAGCAGAGCCTCTACATCGTCGGCCCAACAAGAACAGGAAAATCTACTTGGGCCAGAAGCCTAGGGGTTCATAATTACTGGCAAAATAATGTTGATTGGTCTTCATATAACGAAGACGCAATCTACAACATCGTAGATGATATCCCGTTTAAATTCTGTCCTTGTTGGAAACAGTTAGTTGGCTGTCAGAGGGATTTCATTGTAAACCCCAAGTATGGTAAGAAGAAGAAGGTGCAGAAGAAGTCTAAGCCTACAATAATCCTCGCCAACTCGGATGAAGATTGGATGAAGGAAATGACTCCAGGGCAGCTGGAGTATTTCGAGGCAAATTGCGTCATTTACATTATGTCGCCGGGGGAGAAGTGGTATTCTCCCCCTGAGCTGCCTCCTACGGAGGCAGTACATTCAGATAGATCT
>ABQ40168
ATGGATGGATTCTGTATCCAGTCATCAGATGAAAGATCAAGAAAGCAGAGCCTCTACATCGTCGGCCCAACAAGAACAGGAAAATCTACTTGGGCCAGAAGCCTAGGGGTTCATAATTACTGGCAAAATAATGTTGATTGGTCTTCATATAACGAAGACGCAATCTACAACATCGTAGATGATATCCCGTTTAAATTCTGTCCTTGTTGGAAACAGTTAGTTGGCTGTCAGAGGGATTTCATTGTAAACCCCAAGTATGGTAAGAAGAAGAAGGTGCAGAAGAAATCTAAGCCTACAATAATCCTCGCCAACTCGGATGAAGATTGGATGAAGGAAATGACTCCAGGGCAGCTGGAGTATTTCGAGGCAAACTGCGTCATTTACATTATGTCGCCGGGGGAGAAGTGGTATTCTCCCCCTGAGCTGCCTCCTACGGAGGCAGTACATTCAGATAGATCT
>ABQ40231
ATGGATGGATTCTGTATCCAGTCATCAGATGAAAGATCAAGAAAGCAGAGCCTCTACATCGTCGGCCCAACAAGAACAGGAAAATCTACTTGGGCCAGAAGCCTAGGGGTTCATAATTACTGGCAAAATAATGTTGATTGGTCTTCATATAACGAAGACGCAATCTACAACATCGTAGATGATATCCCGTTTAAATTCTGTCCTTGTTGGAAACAGTTAGTTGGCTGTCAGAGGGATTTCATTGTAAACCCAAAGTATGGCAAGAAGAAGAAGGTGCAGAAGAAGTCTAAGCCTACAATAATCCTCGCCAACTCGGATGAAGATTGGATGAAGGAAATGACTCCAGGGCAGCTGGAGTATTTCGAGGCAAACTGCGTCATTTACATTATGTCGCCGGGGGAGAAGTGGTATTCTCCCCCTGAGCTGCCTCCTACGGAGGCAGTACATTCAGATAGATCT
>ABQ40219
ATGGATGGATTCTGTATCCAGTCATCAGATGAAAGATCAAGAAAGCAGAGCCTCTACATCGTCGGCCCAACAAGAACAGGAAAATCTACTTGGGCCAGAAGCCTAGGGGTTCATAATTACTGGCAAAATAATGTTGATTGGTCTTCATACAATGAAGACGCAATCTACAACATCGTAGATGATATCCCGTTTAAATTCTGTCCTTGTTGGAAACAGTTAGTTGGCTGTCAGAGGGATTTCATTGTAAACCCCAAGTATGGTAAGAAGAAAAAGGTGCAGAAGAAGTCTAAGCCTACAATAATCCTCGCCAACTCGGATGAAGATTGGATGAAGGAAATGACTCCAGGGCAGCTGGAGTATTTCGAGGCAAATTGCGTCATTTACATTATGTCGCCGGGGGAGAAGTGGTATTCTCCCCCTGAGCTGCCTCCTACGGAGGCAGTGGATTCAGATAGATCT
>ABQ40247
ATGGATGGATTCTGTATCCAGTCATCAGATGAAAGATCAAGAAAGCAGAGCCTCTACATCGTCGGCCCAACAAGAACAGGAAAATCTACTTGGGCCAGAAGCCTAGGGGTTCATAATTACTGGCAAAATAATGTTGATTGGTCTTCATACAATGAAGACGCAATCTACAACATCGTAGATGATATCCCGTTTAAATTCTGTCCTTGTTGGAAACAGTTAGTTGGCTGTCAGAGGGATTTCATTGTAAACCCCAAGTATGGTAAGAAGAAAAAGGTGCAGAAGAAGTCTAAGCCTACAATAATCCTCGCCAACTCGGATGAAGATTGGATGAAGGAAATGACTCCAGGGCAGCTGGAGTATTTCGAGGCAAATTGCGTCATTTACATTATGTCGCCGGGGGAGAAGTGGTATTCTCCCCCTGAGCTGCCTCCTACGGAGGCAGTGGATTCAGATAGATCT
>ABQ40235
ATGGATGGATTCTGTATCCAGTCATCAGATGAAAGATCAAGAAAGCAGAGCCTCTACATCGTCGGCCCAACAAGAACAGGAAAATCTACTTGGGCCAGAAGCCTAGGGGTTCATAATTACTGGCAAAATAATGTTGATTGGTCTTCATATAACGAAGACGCAATCTACAACATCGTAGATGATATCCCGTTTAAATTCTGTCCTTGTTGGAAACAGTTAGTTGGCTGTCAGAGGGATTTCATTGTAAACCCCAAGTATGGTAAGAAGAAGAAGGTGCAGAAGAAGTCTAAGCCTACAATAATCCTCGCCAACTCGGATGAAGATTGGATGAAGGAAATGACTCCAGGGCAGCTGGAGTATTTCGAGGCAAACTGCGTCATTTACATTATGTCGCCGGGGGAGAAGTGGTATTCTCCCCCTGAGCTGCCTCCTACGGAGGCAGTACATTCAGATAGATCT
>ABQ40251
ATGGATGGATTCTGTATCCAGTCATCAGATGAAAGATCAAGAAAGCAGAGCCTCTACATCGTCGGGCCAACAAGAACCGGAAAATCTACTTGGGCCAGAAGCCTAGGGGTTCATAATTACTGGCAAAATAATGTTGATTGGTCTTCATACAACGAAGACGCAATCTACAACATCGTAGATGATATTCCGTTTAAATTCTGTCCTTGTTGGAAACAGTTAGTTGGCTGTCAGAGGGATTTCATTGTAAACCCCAAGTATGGTAAGAAGAAGAAGGTGCAGAAGAAGTCTAAGCCTACAATAATCCTCGCCAACTCGGATGAAGATTGGATGAAGGAAATGACTCCAGGGCAGCTGGAGTATTTCGAGGCAAACTGCGTCATTTACATTATGTCGCCGGGGGAGAAGTGGTATTCTCCCCCTGAGCTGCCTCCTACGGAGGCAGTACATTCAGATAGATCT
>CAA12305
ATGGATGGATTCTGTATCCAGTCATCAGATGAAGGATCAAGAAAGCAGAGCCTCTACATCGTCGGGCCAACAAGAACAGGAAAGTCTACTTGGGCCAGAAGCCTAGGGGTTCATAATTACTGGCAAAATAATGTTGATTGGTCTTCATACAACGAAGACGCAATCTACAACATCGTAGACGATATTCCATTTAAATTCTGTCCTTGTTGGAAACAGTTAGTTGGCTGCCAGAAAGATTTCATTGTCAACCCCAAGTATGGTAAGAAGAAGAAGGTGCAGAAGAAGTCTAAGCCTACAATAATCCTCGCCAACTCGGATGAAGATTGGATGAAAGAAATGACTCCAGGGCAGCTGGAGTATTTCGAGGCAAACTGCACCATTTACATTATGTCGCCAGGGGAGAAATGGTATTCTCCCCCTGAGCTGCCTCCTACGGAGGCAGTACATTCAGATACATCT
>ABQ40239
ATGGATGGATTCTGTATCCAGTCATCAGATGAAAGATCAAGAAAGCAGAGCCTCTACATCGTCGGGCCAACAAGAACAGGAAAATCTACTTGGGCCAGAAGCCTAGGGGTTCATAATTACTGGCAAAATAATGTTGATTGGTCTTCATATAACGAAGACGCAATCTACAACATCGTAGATGACATCCCGTTTAAATTCTGTCCTTGTTGGAAACAGTTAGTTGGCTGTCAGAGGGATTTCATTGTAAACCCCAAGTATGGTAAGAAGAAGAAGGTGCAGAAGAAGTCTAAGCCTACAATAATCCTCGCCAACTCGGATGAAGATTGGATGAAGGAAATGACTCCAGGGCAGCTGGAGTATTTCGAGGCAAACTGCGTCATTTACATTATGTCGCCGGGGGAGAAGTGGTATTCTCCCCCTGAGCTGCCTCCTACGGAGGCAGTACATTCAGATAGATCT
>ABQ40317
ATGGATGGATTCTGTATCCAGTCATCAGATGAAAGATCAAGAAAGCAGAGCCTCTACATCGTCGGTCCAACAAGAACAGGAAAATCTACTTGGGCCAGAAGCCTAGGGGTTCATAATTACTGGCAAAATAATGTTGATTGGTCTTCATATAACGAAGACGCAATCTACAACATCGTAGATGATATCCCGTTTAAATTCTGTCCTTGTTGGAAACAGTTAGTTGGCTGTCAGAGGGATTTCATTGTAAACCCCAAGTATGGTAAGAAGAAGAAGGTGCAGAAGAAGTCTAAGCCTACAATAATCCTCGCCAACTCGGATGAAGATTGGATGAAGGAAATGACTCCAGGGCAGCTGGAGTATTTCGAGGCAAACTGCGTCATTTACATTATGTCGCCGGGGGAGAAGTGGTATTCTCCCCCTGAGCTGCCTCCTACGGAGGCAGTACATTCAGATAGATCT
>ABQ40332
ATGGATGGATTCTGTATCCAGTCATCAGATGAAAGATCAAGAAAGCAGAGCCTCTACATCGTCGGTCCAACAAGAACAGGAAAATCTACTTGGGCCAGAAGCCTAGGGGTTCATAATTACTGGCAAAATAATGTTGATTGGTCTTCATATAACGAAGACGCAATCTACAACATCGTAGATGATATCCCGTTTAAATTCTGTCCTTGTTGGAAACAGTTAGTTGGCTGTCAGAGGGATTTCATTGTAAACCCCAAGTATGGTAAGAAGAAGAAGGTGCAGAAGAAGTCTAAGCCTACAATAATCCTAGCCAACTCGGATGAAGATTGGATGAAGGAAATGACTCCAGGGCAGCTGGAGTATTTCGAGGCAAACTGCGTCATTTACATTATGTCGCCGGGGGAGAAGTGGTATTCTCCCCCTGAGCTGCCTCCTACGGAGGCAGTACATTCAGATAGATCT
>CAA12340
ATGGATGGATTCTGTATCCAGTCATCAGATGAAGGATCAAGAAAGCAGAGCCTCTACATCGTCGGGCCAACAAGAACAGGAAAGTCTACTTGGGCCAGAAGCCTAGGGGTTCATAATTACTGGCAAAATAATGTTGCTTGGTCTTCATACAACGAAGACGCAATCTACAACATCGTAGACGATATTCCATTTAAATTCTGTCCTTGTTGGAAACAGTTAGTTGGCTGCCAGAAAGATTTCATTGTCAACCCCAAGTATGGTAAGAAGAAGAAGGTGCAGAAGAAGTCTAAGCCTACAATAATCCTCGCCAACTCGGATGAAGATTGGATGAAAGAAATGACTCCAGGGCAGCTGGAGTATTTCGAGGCAAACTGCACCATTTACATTATGTCGCCAGGGGAGAAATGGTATTCTCCCCGTGAGCTGCCTCCTACGGAGGCAGTACATTCAGATACATCT
>ABQ40313
ATGGATGGATTCTGTATCCAGTCATCAGATGAAAGATCAAGAAAGCAGAGCCTCTACATCGTCGGGCCAACAAGAACCGGAAAATCTACTTGGGCCAGAAGCCTAGGGGTTCATAATTACTGGCAAAATAATGTTGATTGGTCTTCATACAACGAAGACGCAATCTACAACATCGTAGATGATATTCCGTTTAAATTCTGTCCTTGTTGGAAACAGTTAGTTGGCTGTCAGAGGGATTTCATTGTAAACCCCAAGTATGGTAAGAAGAAGAAGGTGCAGAAGAAGTCTAAGCCTACAATAATCCTCGCCAACTCGGATGAAGATTGGATGAAGGAAATGACTCCAGGGCAGCTGGAGTATTTCGAGGCAAACTGCGTCATTTACATTATGTCGCCGGGGGAGAAGTGGTATTCTCCCCCTGAGCTGCCTCCTACGGAGGCAGTACATTCAGATAGATCT
>ABQ40336
ATGGATGGATTCTGTATCCAGTCATCAGATGAAAGATCAAGAAAGCAGAGCCTCTACATCGTCGGCCCAACAAGAACCGGAAAATCTACTTGGGCCAGAGGCCTAGGGGTTCATAATTACTGGCAAAATAATGTTGATTGGTCTTCATACAACGAAGACGCAATCTACAACATCGTAGATGATATTCCGTTTAAATTCTGTCCTTGTTGGAAACAGTTAGTTGGCTGTCAGAGGGATTTTATTGTAAACCCCAAGTATGGTAAGAAGAAGAAGGTGCAGAAGAAGTCTAAGCCTACAATAATCCTCGCCAACTCGGATGAAGATTGGATGAAGGAAATGACTCCAGGGCAGCTGGAGTATTTCGAGGCAAATTGCACCATTTACATTATGTCGCCGGGGGAGAAGTGGTATTCTCCCCCTAAGCTGCCTCCTACGGAGGCAGTACATTCAGATAGATCT
>ABQ40258
ATGGATGGATTCTGTATCCAGTCATCAGATGAAAGATCAAGAAAGCAGAGCCTCTACATCGTCGGCCCAACAAGAACAGGAAAATCTACTTGGGCCAGAAGCCTAGGGGTTCATAATTACTGGCAAAATAATGTTGATTGGTCTTCATATAACGAAGACGCAATCTACAACATCGTAGATGATATCCCGTTTAAATTCTGTCCTTGTTGGAAACAGTTAGTTGGCTGTCAGAGGGATTTCATTGTAAACCCCAAGTATGGTAAGAAGAAGAAGGTGCAGAAGAAGTCTAAGCCTACAATAATCCTCGCCAACTCGGATGAAGATTGGATGAAGGAAATGACTCCAGGGCAGCTGGAGTATTTCGAGGCAAACTGCGTCATTTACATTATGTCGCCGGGGGAGAAGTGGTATTCTCCCCCTGAGCTGCCTCCTACGGAGGCAGTACATTCAGATAGATCT
>CAA11985
ATGGATGGATTCTGTATCCAGTCATCAGATGAAGGATCAAGAAAGCAGAGCCTCTACATCGTCGGGCCAACAAGAACAGGAAAGTCTACTTGGGCCAGAAGCCTAGGGGTTCATAATTACTGGCAAAATAATGTTGATTGGTCTTCATACAACGAAGACGCAATCTACAACATCGTAGACGATATTCCATTTAAATTCTGTCCTTGTTGGAAACAGTTAGTTGGCTGCCAGAAAGATTTCATTGTCAACCCCAAGTATGGTAAGAAGAAGAAGGTGCAGAAGAAGTCTAAGCCTACAATAATCCTCGCCAACTCGGATGAAGATTGGATGAAAGAAATGACTCCAGGGCAGCTGGAGTATTTCGAGGCAAACTGCACCATTTACATTATGTCGCCAGGGGAGAAATGGTATTCTCCCCCTGAGCTGCCTCCTACGGAGGCAGTACATTCAGATACATCT
>ABQ40243
ATGGATGGATTCTGTATCCAGTCATCAGACGAAAGATCAAGAAAGCAGAGCCTCTACATCGTCGGCCCAACAAGAACAGGAAAATCTACTTGGGCCAGAAGCCTAGGGGTTCATAATTACTGGCAAAATAATGTTGATTGGTCTTCATATAACGAAGACGCAATCTACAACATCGTAGATGATATCCCCTTTAAATTCTGTCCTTGTTGGAAACAGTTAGTTGGCTGTCAGAGGGATTTCATTGTGAACCCCAAGTATGGTAAGAAGAAGAAGGTGCAGAAGAAGTCTAAGCCTACAATAATCCTCGCCAACTCGGATGAAGATTGGATGAAGGAAATGACTCCAGGGCAGCTGGAGTATTTCGCGGCAAACTGCGTCATTTACATTATGTCGCCGGGGGAGAAGTGGTATTCTCCCCCTGAGCTGCCTCCTACGGAGGCAGTACATTCAGATAGATCT
>CAA63996
ATGGATGGATTCTGTATCCAGTCATCAGATGAAGGATCAAGAAAGCAGAGCCTCTACATCGTCGGGCCAACAAGAACAGGAAAGTCTACTTGGGCCAGAAGCCTAGGGGTTCATAATTACTGGCAAAATAATGTTGATTGGTCTTCATACAACGAAGACGCAATCTACAACATCGTAGACGATATTCCATTTAAATTCTGTCCTTGTTGGAAACAGTTAGTTGGCTGCCAGAAAGATTTCATTGTCAACCCCAAGTATGGTAAGAAGAAGAAGGTGCAGAAGAAGTCTAAGCCTACAATAATCCTCGCCAACTCGGATGAAGATTGGATGAAAGAAATGACTCCAGGGCAGCTGGAGTATTTCGAGGCAAACTGCACCATTTACATTATGTCGCCAGGGGAGAAATGGTATTCTCCCCGTGAGCTGCCTCCTACGGAGGCAGTACATTCAGATACATCT
>ABQ40192
ATGGATGGATTCTGTATCCAGTCATCAGATGAAAGATCAAGAAAGCAGAGCCTCTACATCGTCGGCCCAACAAGAACCGGAAAATCTACTTGGGCCAGAAGCCTAGGGGTTCATAATTACTGGCAAAATAATGTTGATTGGTCTTCATACAACGAAGACGCAATCTACAACATCGTAGATGATATTCCGTTTAAATTCTGTCCTTGTTGGAAACAGTTAGTTGGCTGTCAGAGGGATTTCATTGTAAACCCCAAGTATGGTAAGAAGAAGAAGGTGCAGAAGAAGTCTAAGCCTACAATAATCCTCGCCAACTCGGATGAAGATTGGATGAAGGAAATGACTCCAGGGCAGCTGGAGTATTTCGAGGCAAACTGCGTCATTTACATTATGTCGCCGGGGGAGAAGTGGTATTCTCCCCCTGAGCTGCCTCCTACGGAGGCAGTACATTCAGATAGATCT
>ABQ40164
ATGGATGGATTCTGTATCCAGTCATCAGATGAAAGATCAAGAAAGCAGAGCCTCTACATCGTCGGCCCAACAAGAACAGGAAAATCTACTTGGGCCAGAAGCCTAGGGGTTCATAATTACTGGCAGAATAATGTTGATTGGTCTTCATATAACGAAGACGCAATCTACAACATCGTAGATGATATCCCGTTTAAATTCTGTCCTTGTTGGAAACAGTTAGTTGGCTGTCAGAGGGATTTCATTGTAAACCCCAAGTATGGTAAGAAGAAGAAGGTGCAGAAGAAGTCTAAGCCTACAATAATCCTCGCCAACTCGGATGAAGATTGGATGAAGGAAATGACTCCAGGGCAGCTGGAGTATTTCGAGGCAAACTGCGTCATTTACATTATGTCGCCAGGGGAGAAGTGGTATTCTCCCCCTGAGCTGCCTCCTACGGAGGCAGTACATTCAGATAGATCT
>ABQ40160
ATGGATGGATTCTGTATCCAGTCATCAGATGAAAGATCAAGAAAGCAGAGCCTCTACATCGTCGGGCCAACAAGAACCGGAAAATCTACTTGGGCCAGAAGCCTAGGGGTTCATAATTACTGGCAAAATAATGTTGATTGGTCTTCATACAACGAAGACGCAATCTACAACATCGTAGATGATATTCCGTTTAAATTCTGTCCTTGTTGGAAACAGTTAGTTGGCTGTCAGAGGGATTTCATTGTAAACCCCAAGTATGGTAAGAAGAAGAAGGTGCAGAAGAAGTCTAAGCCTACAATAATCCTCGCCAACTCGGATGAAGATTGGATGAAGGAAATGACTCCAGGGCAGCTGGAGTATTTCGAGGCAAACTGCGTCATTTACATTATGTCGCCGGGGGAGAAGTGGTATTCTCCCCCTGAGCTGCCTCCTACGGAGGCAGTACATTCAGATAGATCT
>ABQ40148
ATGGATGGATTCTGTATCCAGTCATCAGATGAAAGATCAAGAAAGCAGAGCCTCTACATCGTCGGCCCAACAAGAACAGGAAAATCTACTTGGGCCAGAAGCCTAGGGGTTCATAATTACTGGCAAAATAATGTTGATTGGTCTTCATATAACGAAGACGCAATCTACAACATCGTAGATGATATCCCGTTTAAATTCTGTCCTTGTTGGAAACAGTTAGTTGGCTGTCAGAGGGATTTCATTGTAAACCCCAAGTATGGTAAGAAGAAGAAGGTGCAGAAGAAGTCTAAGCCTACAATAATCCTCGCCAACTCGGATGAAGATTGGATGAAGGAAATGACTCCAGGGCAGCTGGAGTATTTCGAGGCAAACTGCGTCATTTACATTATGTCGCCGGGGGAGAAGTGGTATTCTCCCCCTGAGCTGCCTCCTACGGAGGCAGTACATTCAGATAGATCT
>ABQ40120
ATGGATGGATTCTGTATCCAGTCATCAGATGAAAGATCAAGAAAGCAGAGCCTCTACATCGTCGGCCCAACAAGAACCGGAAAATCTACTTGGGCCAGAGGCCTAGGGGTTCATAATTACTGGCAAAATAATGTTGATTGGTCTTCATACAACGAAGACGCAATCTACAACATCGTAGATGATATTCCGTTTAAATTCTGTCCTTGTTGGAAACAGTTAGTTGGCTGTCAGAGGGATTTCATTGTAAACCCCAAGTATGGTAAGAAGAAGAAGGTGCAGAAGAAGTCTAAGCCTACAATAATCCTCGCCAACTCGGATGAAGATTGGATGAAGGAAATGACTCCAGGGCAGCTGGAGTATTTCGAGGCAAATTGCACCATTTACATTATGTCGCCGGGGGAGAAGTGGTATTCTCCCCCTGAGCTGCCTCCTACGGAGGCAGTAGATTCAGATAGATCT
>ABQ40144
ATGGATGGATTCTGTATCCAGTCATCAGATGAAAGATCAAGAAAGCAGAGCCTCTACATCGTCGGCCCAACAAGAACAGGAAAATCTACTTGGGCCAGAAGCCTAGGGGTTCATAATTACTGGCAAAATAATGTTGATTGGTCTTCATATAACGAAGACGCAATCTACAACATCGTAGATGATATCCCGTTTAAATTCTGTCCTTGTTGGAAACAGTTAGTTGGCTGTCAGAGGGATTTCATTGTAAACCCCAAGTATGGTAAGAAGAAGAAGGTGCAGAAGAAGTCTAAGCCTACAATAATCCTCGCCAACTCGGATGAAGATTGGATGAAGGAAATGACTCCAGGGCAGCTGGAGTATTTCGAGGCAAACTGCGTCATTTACATTATGTCGCCGGGGGAGAAGTGGTATTCTCCCCCTGAGCTGCCTCCTACGGAGGCAGTACATTCAGATAGATCT
>ABQ40211
ATGGATGGATTCTGTATCCAGTCATCAGATGAAAGATCAAGAAAGCAGAGCCTCTACATCGTCGGCCCAACAAGAACAGGAAAATCTACTTGGGCCAGAAGCCTAGGGGTTCATAATTACTGGCAAAATAATGTTGATTGGTCTTCATATAACGAAGACGCAATCTACAACATCGTAGATGATATCCCGTTTAAATTCTGTCCTTGTTGGAAACAGTTAGTTGGCTGTCAGAGGGATTTCATTGTAAACCCCAAGTATGGTAAGAAGAAGAAGGTGCAGAAGAAGTCTAAGCCTACAATAATCCTCGCCAACTCGGATGAAGATTGGATGAAGGAAATGACTCCAGGGCAGCTGGAGTATTTCGAGGCAAACTGCGTCATTTACATTATGTCGCCGGGGGAGAAGTGGTATTCTCCCCCTGAGCTGCCTCCTACGGAGGCAGTACATTCAGATAGATCT
>ABQ40124
ATGGATGGATTCTGTATCCAGTCATCAGATGAAAGATCAAGAAAGCAGAGCCTCTACATCGTCGGCCCAACAAGAACAGGAAAATCTACTTGGGCCAGAAGCCTAGGGGTTCATAATTACTGGCAAAATAATGTTGATTGGTCTTCATATAATGAAGACGCAATCTACAACATCGTAGATGATATCCCGTTTAAATTCTGTCCTTGTTGGAAACAGTTAGTTGGCTGTCAGAGGGATTTCATTGTGAACCCCAAGTATGGTAAGAAGAAGAAGGTGCAGAAGAAGTCTAAGCCTACAATAATCCTCGCCAACTCGGATGAAGATTGGATGAAGGAAATGACTCCAGGACAGCTGGAGTATTTCGAGGCAAACTGCGTCATTTACATTATGTCGCCGGGGGAGAAGTGGTATTCTCCCCCTGAGCTGCCTCCTACGGAGGCAGTACATTCAGATAGATCT
>ABQ40188
ATGGATGGATTCTGTATCCAGTCATCAGATGAAAGATCAAGAAAGCAGAGCCTCTACATCGTCGGCCCAACAAGAACAGGAAAGTCTACTTGGGCCAGAAGCCTAGGGGTTCATAATTACTGGCAAAATAATGTTGATTGGTCTTCATATAACGAAGACGCAATCTACAACATCGTAGATGATATCCCGTTTAAATTCTGTCCTTGTTGGAAACAGTTAGTTGGCTGTCAGAGGGATTTCATTGTAAACCCCAAGTATGGTAAGAAGAAGAAGGTGCAGAAGAAGTCTAAGCCTACAATAATCCTCGCCAACTCGGATGAAGATTGGATGAAGGAAATGACTCCAGGGCAGCTGGAGTATTTCGAGGCAAACTGCGTCATTTACATTATGTCGCCGGGGGAGAAGTGGTATTCTCCCCCTGAGCTGCCTCCTACGGAGGCAGTACATTCAGATAGATCT
>CAA11978
ATGGATGGATTCTGTATCCAGTCATCAGATGAAGGATCAAGAAAGCAGAGCCTCTACATCGTCGGGCCAACAAGAACAGGAAAGTCTACTTGGGCCAGAAGCCTAGGGGTTCATAATTACTGGCAAAATAATGTTGATTGGTCTTCATACAACGAAGACGCAATCTACAACATCGTAGACGATATTCCATTTAAATTCTGTCCTTGTTGGAAACAGTTAGTTGGCTGCCAGAAAGATTTCATTGTCAACCCCAAGTATGGTAAGAAGAAGAAGGTGCAGAAGAAGTCTAAGCCTACAATAATCCTCGCCAACTCGGATGAAGATTGGATGAAAGAAATGACTCCAGGGCAGCTGGAGTATTTCGAGGCAAACTGCACCATTTACATTATGTCGCCAGGGGAGAAATGGTATTCTCCCCCTGAGCTGCCTCCTACGGAGGCAGTACATTCAGATACATCT
>ABQ40282
ATGGATGGATTCTGTATCCAGTCATCAGATGAAAGATCAAGAAAGCAGAGCCTCTACATCGTCGGTCCAACAAGAACTGGAAAATCTACTTGGGCCAGAAGCCTAGGGGTTCATAATTACTGGCAAAATAATGTTGATTGGTCTTCATATAACGAAGACGCAATCTACAACATCGTAGATGATATCCCGTTTAAATTCTGTCCTTGTTGGAAACAGTTAGTTGGCTGTCAGAGGGATTTCATTGTAAACCCCAAGTATGGTAAGAAGAAGAAGGTGCAGAAGAAGTCTAAGCCTACAATAATCCTCGCCAACTCGGATGAAGATTGGATGAAGGAAATGACTCCAGGGCAGCTGGAGTATTTCGAGGCAAACTGCGTCATTTACATTATGTCGCCGGGGGAGAAGTGGTATTCTCCCCCTGAGCTGCCTCCTACGGAGGCAGTACATTCAGATAGATCT
>ABQ40180
ATGGATGGATTCTGTATCCAGTCATCAGATGAAAGATCAAGAAAGCAGAGCCTCTACATCGTCGGCCCAACAAGAACAGGAAAATCTACTTGGGCCAGAAGCCTAGGGGTTCATAATTACTGGCAAAATAATGTTGATTGGTCTTCATATAACGAAGACGCAATCTACAACATCGTAGATGATATCCCGTTTAAATTCTGTCCTTGTTGGAAACAGTTAGTTGGCTGTCAGAGGGATTTCATTGTAAACCCCAAGTATGGTAAGAAGAAGAAGGTGCAGAAGAAGTCTAAGCCTACAATAATCCTCGCCAACTCGGATGAAGATTGGATGAAGGAAATGACTCCAGGGCAGCTGGAGTATTTCGAGGCAAACTGCGTCATTTACATTATGTCGCCGGGGGAGAAGTGGTATTCTCCCCCTGAGCTGCCTCCTACGGAGGCAGTACATTCAGATAGATCT
>ABQ40348
ATGGATGGATTCTGTATCCAGTCATCAGATGAAAGATCAAGAAAGCAGAGCCTCTACATCGTCGGTCCAACAAGAACAGGAAAATCTACTTGGGCCAGAAGCCTAGGGGTTCATAATTACTGGCAAAATAATGTTGATTGGTCTTCATATAACGAAGACGCAATCTACAACATCGTAGATGATATCCCGTTTAAATTCTGTCCTTGTTGGAAACAGTTAGTTGGCTGTCAGAGGGATTTCATTGTAAACCCCAAGTATGGTAAGAAGAAGAAGGTGCAGAAGAAGTCTAAGCCTACAATAATCCTCGCCAACTCGGATGAAGATTGGATGAAGGAAATGACTCCAGGGCAGCTGGAGTATTTCGAGGCAAACTGCGTCATTTACATTATGTCGCCGGGGGAGAAGTGGTATTCTCCCCCTGAGCTGCCTCCTACGGAGGCAGTACATTCAGATAGATCT
>ABQ40286
ATGGATGGATTCTGTATCCAGTCATCAGATGAAAGATCAAGAAAGCAGAGCCTCTACATCGTCGGCCCAACAAGAACAGGAAAATCTACTTGGGCCAGAAGCCTAGGGGTTCATAATTACTGGCAAAATAATGTTGATTGGTCTTCATACAATGAAGACGCAATCTACAACATCGTAGATGATATCCCGTTTAAATTCTGTCCTTGTTGGAAACAGTTAGTTGGCTGTCAGAGGGATTTCATTGTAAACCCCAAGTATGGTAAGAAGAAAAAGGTGCAGAAGAAGTCTAAGCCTACAATAATCCTCGCCAACTCGGATGAAGATTGGATGAAGGAAATGACTCCAGGGCAGCTGGAGTATTTCGAGGCAAATTGCGTCATTTACATTATGTCGCCGGGGGAGAAGTGGTATTCTCCCCCTGAGCTGCCTCCTACGGAGGCAGTGGATTCAGATAGATCT
>ABQ40184
ATGGATGGATTCTGTATCCAGTCATCAGATGAAAGATCAAGAAAGCAGAGCCTCTACATCGTCGGGCCAACAAGAACCGGAAAATCTACTTGGGCCAGAAGCCTAGGGGTTCATAATTACTGGCAAAATAATGTTGATTGGTCTTCATACAACGAAGACGCAATCTACAACATCGTAGATGATATTCCGTTTAAATTCTGTCCTTGTTGGAAACAGTTAGTTGGCTGTCAGAGGGATTTCATTGTAAACCCCAAGTATGGTAAGAAGAAGAAGGTGCAGAAGAAGTCTAAGCCTACAATAATCCTCGCCAACTCGGATGAAGATTGGATGAAGGAAATGACTCCAGGGCAGCTGGAGTATTTCGAGGCAAACTGCGTCATTTACATTATGTCGCCGGGGGAGAAGTGGTATTCTCCCCCTGAGCTGCCTCCTACGGAGGCAGTACATTCAGATAGATCT
>ABQ40262
ATGGATGGATTCTGTATCCAGTCATCAGATGAAAGATCAAGAAAGCAGAGCCTCTACATCGTCGGCCCAACAAGAACAGGAAAATCTACTTGGGCCAGAAGCCTAGGGGTTCATAATTACTGGCAAAATAATGTTGATTGGTCTTCATATAACGAAGACGCAATCTACAACATCGTAGATGATATCCCCTTTAAATTCTGTCCTTGTTGGAAACAGTTAGTTGGCTGTCAAAGGGATTTCATTGTAAACCCCAAGTATGGTAAGAAGAAGAAGGTGCAGAAGAAGTCTAAGCCTACAATAATCCTCGCCAACTCGGATGAAGATTGGATGAAGGAAATGACTCCAGGGCAGCTGGAGTATTTCGAGGCAAACTGCGTCATTTACATTATGTCGCCGGGGGAGAAGTGGTATTCTCCCCCTGAGCTGCCTCCTACGGAGGCAGTACATTCAGATAGATCT
>ABQ40344
ATGGATGGATTCTGTATCCAGTCATCAGATGAAAGATCAAGAAAGCAGAGCCTCTACATCGTCGGGCCAACAAGAACCGGAAAATCTACTTGGGCCAGAAGCCTAGGGGTTCATAATTACTGGCAAAATAATGTTGATTGGTCTTCATACAACGAAGACGCAATCTACAACATCGTAGATGATATTCCGTTTAAATTCTGTCCTTGTTGGAAACAGTTAGTTGGCTGTCAGAGGGATTTCATTGTAAACCCCAAGTATGGTAAGAAGAAGAAGGTGCAGAAGAAGTCTAAGCCTACAATAATTCTCGCCAACTCGGATGAAGATTGGATGAAGGAAATGACTCCAGGGCAGCTGGAGTATTTCGAGGCAAACTGCGTCATTTACATTATGTCGCCGGGGGAGAAGTGGTATTCTCCCCCTGAGCTGCCTCCTACGGAGGCAGTACATTCAGATAGATCT
>CAA12006
ATGGATGGATTCTGTATCCAGTCATCAGATGAAGGATCAAGAAAGCAGAGCCTCTACATCGTCGGGCCAACAAGAACAGGAAAGTCTACTTGGGCCAGAAGCCTAGGGGTTCATAATTACTGGCAAAATAATGTTGATTGGTCTTCATACAACGAAGACGCAATCTACAACATCGTAGACGATATTCCATTTAAATTCTGTCCTTGTTGGAAACAGTTAGTTGGCTGCCAGAAAGATTTCATTGTCAACCCCAAGTATGGTAAGAAGAAGAAGGTGCAGAAGAAGTCTAAGCCTACAATAATCCTCGCCAACTCGGATGAAGATTGGATGAAAGAAATGACTCCAGGGCAGCTGGAGTATTTCGAGGCAAACTGCACCATTTACATTATGTCGCCAGGGGAGAAATGGTATTCTCCCCCTGAGCTGCCTCCTACGGAGGCAGTACATTCAGATACATCT
>ABQ40131
ATGGATGGATTCTGTATCCAGTCATCAGATGAAAGATCAAGAAAGCAGAGCCTCTACATCGTCGGCCCAACAAGAACAGGAAAATCTACTTGGGCCAGAAGCCTAGGGGTTCATAATTACTGGCAAAATAATGTTGATTGGTCTTCATATAACGAAGACGCAATCTACAACATCGTAGATGATATCCCGTTTAAATTCTGTCCTTGTTGGAAACAGTTAGTTGGCTGTCAGAGGGATTTCATTGTAAACCCCAAGTATGGTAAGAAGAAGAAGGTGCAGAAGAAATCTAAGCCTACAATAATCCTTGCCAACTCGGATGAAGATTGGATGAAGGAAATGACTCCAGGGCAGCTGGAGTATTTCGAGGCAAACTGCGTCATTTACATTATGTCGCCGGGGGAGAAATGGTATTCTCCCCCTGAGCTGCCTCCTACGGAGGCAGTACATTCAGATAGATCT
>ABQ40266
ATGGATGGATTCTGTATCCAGTCATCAGATGAAAGATCAAGAAAGCAGAGCCTCTACATCGTCGGGCCAACAAGAACCGGAAAATCTACTTGGGCCAGAAGCCTAGGGGTTCATAATTACTGGCAAAATAATGTTGATTGGTCTTCATACAACGAAGACGCAATCTACAACATCGTAGATGATATTCCGTTTAAATTCTGTCCTTGTTGGAAACAGTTAGTTGGCTGTCAGAGGGATTTCATTGTAAACCCCAAGTATGGTAAGAAGAAAAAGGTGCAGAAGAAGTCTAAGCCCACAATAATCCTCGCCAACTCGGATGAAGATTGGATGAAGGAAATGACTCCAGGGCAGCTGGAGTATTTCGAGGCAAATTGCGTCATTTACATTATGTCGCCGGGGGAGAAGTGGTATTCTCCCCCTGAGCTGCCTCCTACGGAGGCAGAACATTCAGATAGATCT
>ABQ40340
ATGGATGGATTCTGTATCCAGTCATCAGATGAAAGATCAAGAAAGCAGAGCCTCTACATCGTCGGCCCAACAAGAACCGGAAAATCTACTTGGGCCAGAAGCCTAGGGGTTCATAATTACTGGCAAAATAATGTTGATTGGTCTTCATACAACGAAGACGCAATCTACAACATCGTAGATGATATTCCGTTTAAATTCTGTCCTTGTTGGAAACAGTTAGTTGGCTGTCAGAGGGATTTCATTGTAAACCCCAAGTATGGTAAGAAGAAAAAGGTGCAGAAGAAATCTAAGCCTACAATAATCCTCGCCAACTCGGATGAAGATTGGATGAAGGAAATGACTCCAGGGCAGCTGGAGTATTTCGAGGCAAACTGCGTCATTTACATTATGTCGCCGGGGGAGAAGTGGTATTCTCCCCCTGAGCTGCCTCCTACGGAGGCAGTACATTCAGATAGATCT
>CAA12319
ATGGATGGATTCTGTATCCAGACATCAGATGAAGGATCAAGAAAGCAGAGCCTCTACATCGTCGGGCCAACAAGAACAGGAAAGTCTACTTGGGCCAGAAGCCTAGGGGTTCATAATTACTGGCAAAATAATGTTGATTGGTCTTCATACAACGAAGACGCAATCTACAACATCGTAGACGATATTCCATTTAAATTCTGTCCTTGTTGGAAACAGTTAGTTGGCTGCCAGAAAGATTTCATTGTCAACCCCAAGTATGGTAAGAAGAAGAAGGTGCAGAAGAAGTCTAAGCCTACAATAATCCTCGCCAACTCGGATGAAGATTGGATGAAAGAAATGACTCCAGGGCAGCTGGAGTATTTCGAGGCAAACTGCACCATTTACATTATGTCGCCAGGGGAGAAATGGTATTCTCCCCGTGAGCTGCCTCCTACGGAGGCAGTACATTCAGATACATCT
>ABQ40302
ATGGATGGATTCTGTATCCAGTCATCAGATGAAAGATCAAGAAAGCAGAGCCTCTACATCGTCGGCCCAACAAGAACCGGAAAATCTACATGGGCCAGAGGCCTAGGGGTTCATAATTACTGGCAAAATAATGTTGATTGGTCTTCATACAACGAAGACGCAATCTACAACATCGTAGATGATATTCCGTTTAAATTCTGTCCTTGTTGGAAACAGTTAGTTGGCTGTCAGAGGGATTTTATTGTAAACCCCAAGTATGGTAAGAAGAAGAAGGTGCAGAAGAAGTCTAAGCCTACAATAATCCTCGCCAACTCGGATGAAGATTGGATGAAGGAAATGACTCCAGGGCAGCTGGAGTATTTCGAGGCAAATTGCACCATTTACATTATGTCGCCGGGGGAGAAGTGGTATTCTCCCCCTGAGCTGCCTCCTACGGAGGCAGTACATTCAGATAGATCT
>ABQ40215
ATGGATGGATTCTGTATCCAGTCATCAGATGAAAGATCAAGAAAGCAGAGCCTCTACATCGTCGGCCCAACAAGAACAGGAAAATCTACTTGGGCCAGAAGCCTAGGGGTTCATAATTACTGGCAAAATAATGTTGATTGGTCTTCATACAATGAAGACGCAATCTACAACATCGTAGATGATATCCCGTTTAAATTCTGTCCTTGTTGGAAACAGTTAGTTGGCTGTCAGAGGGATTTCATTGTAAACCCCAAGTATGGTAAGAAGAAAAAGGTGCAGAAGAAGTCTAAGCCTACAATAATCCTCGCCAACTCGGATGAAGATTGGATGAAGGAAATGACTCCAGGGCAGCTGGAGTATTTCGAGGCAAATTGCGTCATTTACATTATGTCGCCGGGGGAGAAGTGGTATTCTCCCCCTGAGCTGCCTCCTACGGAGGCAGTGGATTCAGATAGATCT
>CAA12312
ATGGATGGATTCTGTATCCAGTCATCAGATGAAGGATCAAGAAAGCAGAGCCTCTACATCGTCGGGCCAACAAGAACAGGAAAGTCTACTTGGGCCAGAAGCCTAGGGGTTCATAATTACTGGCAAAATAATGTTGATTGGTCTTCATACAACGAAGACGCAATCTACAACATCGTAGACGATATTCCATTTAAATTCTGTCCTTGTTGGAAACAGTTAGTTGGCTGCCAGAAAGATTTCATTGTCAACCCCAAGTATGGTAAGAAGAAGAAGGTGCAGAAGAAGTCTAAGCCTACAATAATCCTCGCCAACTCGGATGAAGATTGGATGAAAGAAATGACTCCAGGGCAGCTGGAGTATTTCGAGGCAAACTGCACCATTTACATTATGTCGCCAGGGGAGAAATGGTATTCTCCCCGTGAGCTGCCTCCTACGGAGGCAGTACATTCAGATACATCT
>ABQ40306
ATGGATGGATTCTGTATCCAGTCATCAGATGAAAGATCAAGAAAGCAGAGCCTCTACATCGTCGGGCCAACAAGAACCGGAAAATCTACTTGGGCCAGAAGCCTAGGGGTTCATAATTACTGGCAAAATAATGTTGATTGGTCTTCATACAACGAAGACGCAATCTACAACATCGTAGATGATATTCCGTTTAAATTCTGTCCTTGTTGGAAACAGTTAGTTGGCTGTCAGAGGGATTTCATTGTAAACCCCAAGTATGGTAAGAAGAAGAAGGTGCAGAAGAAGTCTAAGCCTACAATAATCCTCGCCAACTCGGATGAGGATTGGATGAAGGAAATGACTCCAGGGCAGCTGGAGTATTTCGAGGCAAATTGCGTCATTTACATTATGTCGCCGGGGGAGAAGTGGTATTCTCCCCCTGAGCTGCCTCCTACGGAGGCAGTACATTCAGATAGATCT
>ABQ40227
ATGGATGGATTCTGTATCCAGTCATCAGATGAAAGATCAAGAAAGCAGAGCCTCTACATCGTCGGCCCAACAAGAACAGGAAAATCTACTTGGGCCAGAAGCCTAGGGGTTCATAATTACTGGCAAAATAATGTTGATTGGTCTTCATATAATGAAGACGCAATCTACAACATCGTAGATGATATCCCGTTTAAATTCTGTCCTTGTTGGAAACAGTTAGTTGGCTGCCAGAGGGATGTCATTGTAAACCCCAAGTATGGTAAGAAGAAGAAGGTGCAGAGGAAGTCTAAGCCTACAATAATCCTCGCCAACTCGGATGAAGATTGGATGAAGGAAATGACTCCAGGGCAGCTGGAGTATTTCGAGGCAAACTGCGTCATTTACATTATGTCGCCGGGGGAGAAGTGGTATTCTCCCCCTGAGCTGCCTCCTACGGAGGCAGTACATTCAGATAGATCT
>ABQ40321
ATGGATGGATTCTGTATCCAGTCATCAGATGAAAGATCAAGAAAGCAGAGCCTCTACATCGTCGGCCCAACAAGAACAGGAAAATCTACTTGGGCCAGAAGCCTAGGGGTTCATAATTACTGGCAAAATAATGTTGATTGGTCTTCATATAACGAAGACGCAATCTACAACATCGTAGATGATATCCCGTTTAAATTCTGTCCTTGTTGGAAACAGTTAGTTGGCTGTCAGAGGGATTTCATTGTAAACCCCAAGTATGGTAAGAAGAAGAAGGTGCAGAAGAAGTCTAAGCCTACAATAATCCTCGCCAACTCGGATGAAGATTGGATGAAGGAAATGACTCCAGGGCAGCTGGAGTATTTCGAGGCAAACTGCGTCATTTACATTATGTCGCCGGGGGAGAAGTGGTATTCTCCCCCTGAGCTGCCTCCTACGGAGGCAGTACATTCAGATAGATCT
>ABQ40203
ATGGATGGATTCTGTATCCAGTCATCAGATGAAAGATCAAGAAAGCAGAGCCTCTACATCGTCGGTCCAACACGAACAGGAAAATCTACTTGGGCCAGAAGCCTAGGGGTTCATAATTACTGGCAAAATAATGTTGATTGGTCTTCATATAACGAAGACGCAATCTACAACATCGTAGATGATATCCCGTTTAAATTCTGTCCTTGTTGGAAACAGTTAGTTGGCTGTCAGAGGGATTTCATTGTAAACCCCAAGTATGGTAAGAAGAAGAAGGTGCAGAAGAAGTCTAAGCCTACAATAATCCTCGCCAACTCGGATGAAGATTGGTTGAAGGAAATGACTCCAGGGCAGCTGGAGTATTTCGAGGCAAACTGCGTCATTTACATTATGTCGCCGGGGGAGAAGTGGTATTCTCCCCCTGAGCTGCCTCCTACGGAGGCAGTACATTCAGATAGATCT
>ABQ40223
ATGGATGGATTCTGTATCCAGTCATCAGATGAAAGATCAAGAAAGCAGAGCCTCTACATCGTCGGGCCAACAAGAACCGGAAAATCTACTTGGGCCAGAAGCCTAGGGGTTCATAATTACTGGCAAAATAATGTTGATTGGTCTTCGTACAACGAAGACGCAATCTACAACATCGTAGATGATATTCCGTTTAAATTCTGTCCTTGTTGGAAACAGTTAGTTGGCTGTCAGAGGGATTTCATTGTAAACCCCAAGTATGGTAAGAAGAAGAAGGTGCAGAAGAAGTCTAAGCCTACAATAATCCTCGCCAACTCGGATGAAGATTGGATGAAGGAAATGACTCCAGGGCAGCTGGAGTATTTCGAGGCAAACTGCGTCATTTACATTATGTCGCCGGGGGAGAAGTGGTATTCTCCCCCTGAGCTGCCTCCTACGGAGGCAGTACATTCAGATAGATCT
>ABQ40325
ATGGATGGATTCTGTATCCAGTCATCAGATGAAAGATCAAGAAAGCAGAGCCTCTACATCGTCGGCCCAACAAGAACAGGAAAATCTACTTGGGCCAGAAGCCTAGGGGTTCATAATTACTGGCAAAATAATGTTGATTGGTCTTCATATAACGAAGACGCAATCTACAACATCGTAGATGATATCCCGTTTAAATTCTGTCCTTGTTGGAAACAGTTAGTTGGCTGTCAGAGGGATTTCATTGTAAACCCCAAGTATGGTAAGAAGAAGAAGGTGCAGAAGAAGTCTAAGCCTACAATAATCCTCGCCAACTCGGATGAAGATTGGATGAAGGAAATGACTCCAGGGCAGCTGGAGTATTTCGAGGCAAACTGCGTCATTTACATTATGTCGCCGGGGGAGAAGTGGTATTCTCCCCCTGAGCTGCCTCCTACGGAGGCAGTACATTCAGATAGATCT
>ABQ40207
ATGGATGGATTCTGTATCCAGTCATCAGATGAAAGATCAAGAAAGCAGAGCCTCTACATCGTCGGCCCAACAAGAACAGGAAAATCTACTTGGGCCAGAAGCCTAGGGGTTCATAATTACTGGCAAAATAATGTTGATTGGTCTTCATACAATGAAGACGCAATCTACAACATCGTAGATGATATCCCGTTTAAATTCTGTCCTTGTTGGAAACAGTTAGTTGGCTGTCAGAGGGATTTCATTGTAAACCCCAAGTATGGTAAGAAGAAAAAGGTGCAGAAGAAGTCTAAGCCTACAATAATCCTCGCCAACTCGGATGAAGATTGGATGAAGGAAATGACTCCAGGGCAGCTGGAGTATTTCGAGGCAAATTGCGTCATTTACATTATGTCGCCGGGGGAGAAGTGGTATTCTCCCCCTGAGCTGCCTCCTACGGAGGCAGTGGATTCAGATAGATCT
