# Supplementary material for: FRESCo: finding regions of excess synonymous constraint in diverse viruses
Source: Genome Biol. 2015 Feb 17;16(1):38. doi: 10.1186/s13059-015-0603-7 (PMC4376164; doi:10.1186/s13059-015-0603-7)
Supplement: Additional file 4: — Sequence alignments (zip folder of FASTA alignments). [file 13059_2015_603_MOESM4_ESM.zip › alignments/Newcastle/F.fa.revtrans]

>AFV14962
ATGGGCTCCAAACCCCACACCAGGACCCCAGCACCTCTGATGCTGATCACCCGAATTACTCTGGTACTGAGCTGCATCTGCCTGACGAGCTCTCTTGACGGCAGGCCACTTGCAGCTGCAGGGATTGTGGTAACAGGAGATAAAGCAATCAACATATACACCTCATCTCAGACCGGGTCAATCATAGTCAAGTTACTCCCGAATATGCCCAAGGATAAGGAGGCATGTGTGAAAGCCCCGTTAGAGGCATACAACAGAACACTGACCACTTTACTCACCCCCCTTGGTGATTCCATCCGCAGGATACAAGGATCTGTGTCCACATCAGGAGGAAGGAGGCAAAAGCGCTTTATAGGCGCCATTATTGGCAGTGTAGCTCTTGGGGTTGCGACATCGGCACAAATAACAGCGGCTGCGGCCCTAATACAAGCCAACCAGAATGCCGCCAACATCCTCCGGCTAAAGGAGAGCATCGCTGCAACCAATGAAGCTGTGCATGAGATCACCGACGGATTATCGCAACTAACAGTGGCAGTAGGGAAGATGCAACAGTTTGTCAATGACCAATTTAATAATACAGCGCGAGAATTGGACTGTATAAAAATTACACAACAAGTCGGCATAGAACTCAACCTATACCTAACTGAACTGACTACAGTGTTCGGGCCACAAATCACTTCTCCTGCCTTAACTCAGCTGACCATTCAAGCACTTTATAATTTAGCTGGTGGCAACATGGATTACTTATTGACCAAATTAGGTATAGGGAACAATCATCTTAGCTCATTAATAGGCAGTGGCTTGATCACAGGCAACCCTATACTGTATGACTCACAGACTCAACTCTTGGGCATCCAGGTAAATTTACCCTCAGTCGGGAACCTTAATAATATGCGTGCCACCTACCTGGAGACTTTATCTGTGAGCACAACCAAAGGATTTGCCTCAGCACTTGTCCCGAAGGTAGTGACACAAGTCGGCTCTGTGATCGAAGAACTCGACACCTCATACTGTATAGAGTCTGATCTGGATTTATACTGTACGAGGATAGTGACATTCCCCATGTCTCCAGGTATTTATTCTTGTCTGAGCGGCAATACATCAGCCTGCATGTATTCAAAGACTGAAGGCGCACTCAATACGCCATACATGGCTCTCAAAGGCTCAGTCATTGCCAATTGCAAAATAACAACTTGCAGGTGTGCAGACCCCCCGGGTATCATATCGCAAAACTATGGGGAAGCTGTATCTCTGATAGATAGACATTCATGCAATGTCTTATCATTAGATGGGGTAACTCTGAGGCTCAGTGGGGAGTTTGATGCAACTTATCAAAAGAATATCTCAATACTAGATTCTCAAGTCATCGTGACAGGCAACCTTGACATATCAACTGAGCTTGGAAATGTCAACAATTCAATAAGCAATGCCCTGGACAAGTTAGCAGAAAGTAACAGCAAACTAGACAAAGTCAATGTCAAATTAACCAGCACATCTGCTCTCGTTACCTATATCGTTCTAACCATCATATCTCTTGTTTTCGGTACACTTAGCTTGGTTTTAGCATGCTACCTGATGTACAAACAAAAGGCACAACAAAAGACCCTACTGTGGCTTGGGAACAACACCCTCGATCAAATGAGAGCCACTACAAGAACA
>AFS50105
ATGGGCTCCAGATCTTCTACCAGGATCCCAGTACCTCTGATGCTGACTGTTCGGGTCGCGCTGGCATTGTGTTGCGTCCGTCTGACAAGCTCCCTTGATGGCAGGCCTCTTGCAGCTGCAGGGATTGTGGTAACAGGAGACAAAGCAGTCAACATATACACCTCATCCCAGACAGGGTCGATCATAGTCAAGTTACTCCCCAATATGCCCAAGGACAAAGAGGCATGTGCAAAAGCCCCGTTGGAGGCATACAACAGGACATTGACTACTCTGCTCACCCCCCTTGGTGATTCTATCCGTAGGATACAAGAGTCCGTGACTACATCTGGAGGAGGGAAACAGGGACGCCTTATAGGCGCTATTATCGGTGGTGCGGCTCTCGGGGTTGCAACCGCTGCACAGATAACAGCAGCCTCGGCTCTGATACAGGCCAACCAAAATGCTGCCAACATTCTCCGACTTAAAGAGAGCATTGCTGCAACCAATGAGGCTGTGCACGAAGTCACTGACGGATTATCACAACTGGCCGTGGCAGTCGGGAAGATGCAACAATTTGTTAATGACCAGTTTAATAAAACAGCTCAGGAATTGGACTGTATAAAAATTACACAGCAGGTTGGTGTAGAACTCAACTTGTACCTAACTGAATTGACTACAGTATTCGGGCCACAAATCACTTCCCCTGCCCTAACCCAGCTGACCATCCAGGCACTTTATAATCTAGCTGGTGGGAATATGGATTACTTGTTGACAAAGTTAGGTGTAGGGAACAACCAACTTAGCTCATTAATTGGTAGCGGCCTGATCACCGGCAATCCTATCTTGTACGACTCACAGACTCAGCTCTTGGGTATACAGGTAACCCTACCCTCAGTCGGGAACCTGAATAATATGCGTGCCACCTACTTGGAAACTTTGTCTGTAAGTACAACCAAAGGATTTGCCTCAGCACTTGTCCCAAAGGTGGTGACACAAGTCGGTTCCGTGATAGAAGAACTTGACACCTCATACTGCATAGAGACCGATTTAGATTTATATTGTACAAGAATAGTGACATTCCCTATGTCTCCTGGTATTTACTCCTGTTTGAGCGGCAATACATCGGCTTGTATGTATTCGAAGACTGAGGGTGCACTCACTACACCGTACATGACTCTCAAAGGCTCGGTTATTGCCAACTGTAAGATGACAACATGTAGATGTGCAGACCCCCCGGGTATCATATCGCAGAATTATGGAGAAGCTGTGTCTCTAATAGATAGGCAATCATGCAATATCTTATCCTTGGACGGGATAACTTTGAGGCTCAGTGGGGAATTTGATGCAACTTATCAAAAGAATATCTCAATACAAGATTCTCAAGTAATCGTGACAGGCAATCTCGATATCTCAACTGAGCTTGGGAATGTTAACAACTCGATAAGTAATGCTCTAGATAAGTTAGAGGAAAGCAACAGCAAACTAGACAAGGTCAATGTCAAACTGACCAGCACATCTGCCCTCATCACCTATATTGTTCTAACTGCCATATCTCTTGTTTGCGGCATACTTAGCTTGGTTCTAGCGTGCTACCTGATGTACAAGCAAAAGGCGCAACAGAAGACTCTGTTATGGCTTGGGAATAATACCCTGGACCAAATGAGGGCCACTACAAAAATG
>AGL09174
ATGGGCTCCAAACCTTCTACCAGGATCCCAGTACCTCTAATGCTAATCACTCGAATTATGCTGATATTGAACTGCATCCGTCTGACAAGCTCTCTTGACGGCAGGCCCCTTGCAGCTGCAGGAATTGTAGTAACAGGAGATAAGGCAGTCAATGTATATACCTCGTCTCAGACAGGGTCAATCATAGTCAAGTTGCTCCCGAATATGCCCAGAGATAAGGAGGCATGTGCAAGAGCCCCATTGGAGGCATATAACAGAACACTGACTACTCTGCTCACTCCTCTTGGCGACTCCATTCGCAAGATCCAAGGGTCTGTATCCACGTCTGGAGGAAGGAGACAAAAACGCTTTATAGGTGCTGTTATTGGCAGTGTAGCTCTCGGGGTTGCAACAGCGGCACAGATAACAGCAGCTGCGGCCCTAATACAAGCCAAACAGAATGCCGCCAACATCCTCCGGCTTAAGGAGAGCATTGCTGCGACCAATGAAGCCGTGCATGAAGTCACTGACGGATTATCACAATTATCAGTGGCAGTTGGGAAGATGCAGCAGTTTGTCAATGACCAGTTTAACAATACGGCGCGAGAATTGGACTGCATAAAAATCACACAACAGGTCGGTGTAGAACTCAACCTATACCTAACTGAATTAACTACAGTATTCGGGCCACAGATCACCTCCCCTGCATTAACTCAGCTGACCATCCAGGCACTTTATAATTTAGCTGGTGGCAATATGGACTACTTATTAACTAAGTTAGGTATAGGGAACAATCAACTCAGCTCATTAATTGGTAGCGGCTTGATCACTGGTTACCCTATACTGTATGACTCACACACTCAACTCTTGGGCATACAAGTAAATCTGCCCTCAGTCGGGAACTTAAATAATATGCGTGCCACCTATTTGGAGACCTTATCTGTAAGTACAACCAAAGGATATGCCTCAGCACTGGTCCCGAAAGTAGTGACACAAGTCGGTTCTGTGATAGAAGAGCTTGACACCTCATACTGTATAGAGTCCGATCTGGATTTATATTGTACTAGGATAGTGACATTCCCCATGTCCCCAGGTATTTACTCCTGTTTGAGCGGCAACACATCAGCCTGCATGTATTCAAAGACTGAAGGCGCACTCACTACGCCGTATATGGCCCTTAGAGGCTCAGTTATTGCCAATTGTAAGATAACAACATGCAGATGTACAGACCCTCCTGGTATCATATCGCAAAATTATGGAGAAGCTGTATCCCTGATAGATAGACATTCGTGCAATGTCTTATCATTAGACGGCATAACTCTGAGGCTCAGTGGGGAATTTGATGCAACTTATCAAAAGAACATCTCAATATTAGATTCTCAGGTCATCGTGACAGGCAATCTTGATATATCAACTGAACTTGGAAACGTCAATAATTCAATCAGCAATGCCTTGGATAGGTTGGCAGAAAGCAACAGCAAACTAGAAAAAGTCAATGTCAGACTAACTAGCACATCCGCTCTCATTACCTATATTGTTCTAACTGTCATTTCCCTAATTTTCGGTGCACTTAGTCTGGTTTTAGCGTGTTACCTGATGTACAAGCAGAAGGCACAACAAAAGACCTTGCTATGGCTTGGGAATAATACCCTCGATCAGATGAGAGCCACCACAAGAGCA
>AFV14968
ATGGGCTCTAAACCCCATACCAGGATCCCAGCACCTCTGATGCTGATCGCCCGAATTACTCTGGTACTGAGCTGCATCCGCCTGACGAGCTCTCTTGATGGCAGGCCACTTGCAGCTGCAGGGATTGTGGTAACAGGAGATAAAGCAATCAATATATACACCTCATCTCAGACAGGGTCAATCATAGTCAAGTTGCTCCCGAATATGCCCAAGGACAAAGAGGCATGTGCGAAGGCCCCATTAGAGGCATACAACAGAACACTGACCACTTTACTCACCCCCCTTGGTGATTCCATCCGCAGGATACAAGGATCTGTGTCCACATCAGGAGGAAGGAGGCAGAAGCGCTTTATAGGTGCCATTATAGGCAGTGTAGCTCTTGGGGTTGCGACATCGGCACAGATAACAGCGGCTGCGGCCCTAATACAAGCCAACCGGAATGCCGCCAACATCCTCCGGCTTAAGGAGAGCATTGCTGCAACCAATGAAGCTGTGCATGAGGTCACTGACGGATTATCACAACTAGCAGTGGCAGTTGGGAAGATGCAACAGTTTGTCAATGACCAATTTAATAATACAGCGCGAGAATTGGACTGTATAAAAATTACACAACAAGTCGGCGTAGAACTCAACCTATACCTAACTGAACTGACTACAGTGTTCGGGCCACAAATCACTTCCCCTGCCCTAACTCAGCTGACCATCCAAGCGCTTTATAATTTAGCTGGCGGCAACATGGATTACTTATTGACTAAGTTAGGTATAGGGAACAATCATCTCAGCTCATTAATAGGCAGTGGCTTGATCACAGGTAATCCTATACTGTATGACTCACAGACTCAACTCTTGGGCATCCAAGTAAATTTACCCTCAGTAGGGAACCTTAATAATATGCGTGCCACCTACCTGGAGACTTTATCTGTAAGTACAGCCAAAGGATTTGCCTCAGCACTTGTCCCGAAGGTAGTGACGCAAGTCGGCTCTGTGATAGAAGAACTCGACACCTCATACTGTATAGAGTCTGATCTGGATTTATACTGTACAAGGATAGTGACATTTCCCATGTCTCCAGGTATTTATTCTTGTCTGAGCGGCAATACATCAGCCTGCATGTATTCAAAGACTGAAGGCGCACTCAATACGCCATACATGGCCCTCAAAGGCTCAGTCATTGCCAATTGCAAAATAACAACTTGCAGGTGTGCAGACCCCCCGGGTATCATATCGCAAAACTATGGGGAAGCTGTATCTCTGATAGATAAGCATTCATGCAATGTCTTATCATTAGATGGGGTAACTCTGAGGCTCAGTGGGGAGTTTGATGCAACTTATCAAAAGAATGTCTCAATACTAGATTCTCAAGTCATCGTGACAGGCAACCTTGATATATCAACCGAGCTTGGAAATGTCAACAATTCAATAAGCAATGCCCTGGACAGGTTAGCAGAGAGTAACAGCAAACTAGACAAAGTCAATGTCAAATTAACCAGCACATCTGCTCTCGTTACCTATATCGTTCTAACCATCATATCTCTTGTTTTCGGTGCACTTAGCTTGGTTCTAGCATGCTACCTGATGTACAAACAAAAGGCACAACAAAAGACCTTACTGTGGCTTGGGAACAACACCCTCGATCAGATGAGAGCCACTACAAGAACA
>AFQ37820
ATGGGCTCCAGATCTTCTACCAAGAACCCAGCACCTATGATGCTGACTATCCGGGTTGCGCTGGTACTGAGTTGCATCTGTCCGGCAAACTCCATTGATGGCAGGCCTCTTGCAGCTGCAGGAATTGTGGTTACAGGAGACAAAGCCGTCAACATATACACCTCATCCCAGACAGGATCAATCATAGTTAAGCTCCTCCCGAATCTGCCCAAGGATAAGGAGGCATGTGCGAAAGCCCCCTTGGATGCATACAACAGGACATTGACCACTTTGCTCACCCCCCTTGGTGACTCTATCCGTAGGATGCAAGAGTCTGTGACTACATCTGGAGGGGGGAGACAGGGGCGCCTTATAGGCGCCATTATTGGCGGTGTGGCTCTTGGGGTTGCAACTGCCGCACAAATAACAGCGGCCGCAGCTCTGATACAAGCCAAACAAAATGCTGCCAACATCCTCCGACTTAAAGAGAGCATTGCCGCAACCAATGAGGCTGTGCATGAGGTCACTGACGGATTATCGCAACTAGCAGTGGCAGTTGGGAAGATGCAGCAGTTTGTTAATGACCAATTTAATAAAACAGCTCAGGAATTAGACTGCATCAAAACTGCACAGCAAGTTGGTGTAGAGCTCAACCTGTACCTAACCGAATTGACTACAGTATTCGGACCACAAATCACTTCACCTGCTTTAAACAAGCTGACTATTCAGGCACTTTACAATCTAGCTGGTGGAAATATGGATTACTTATTGACTAAGTTAGGTGTAGGGAACAATCAACTCAGCTCATTAATCGGTAGCGGCTTAATCACCGGTAACCCTATTCTATACGACTCACAGACTCAACTCTTGGGTATACAGGTAACTCTACCTTCAGTCGGGAACCTAAATAATATGCGTGCCACCTACTTGGAAACCTTATCCGTAAGCACAACCAGGGGATTTGCCTCGGCACTTGTCCCAAAAGTGGTGACACAGGTCGGTTCTGTGATAGAAGAACTTGACACCTCATACTGTATAGAAACTGACTTAGATTTATATTGTACAAGAATAGTAACGTTCCCTATGTCCCCTGGTATTTATTCCTGCTTGAGCGGCAATACGTCGGCCTGTATGTACTCAAAGACCGAAGGCGCACTTACTACACCATACATGACTATCAAAGGTTCAGTCATCGCCAACTGCAAGATGACAACATGTAGATGTGTAAACCCCCCGGGTATCATATCGCAAAATTATGGAGAAGCCGTGTCTCTAATAGATAAACAATCATGCAATGTTTTATCCTTAGGCGGGATAACTTTAAGGCTCAGTGGGGAATTCGATGTAACTTATCAGAAGAATATCTCAATACAAGATTCTCAAGTAATAATAACAGGCAATCTTGATATCTCAACTGAGCTTGGGAATGTCAACAACTCGATCAGTAATGCTTTGAATAAGTTAGAGGAAAGCAACAGAAAACTAGACAAAGTCAATGTCAAACTGACTAGCACATCTGCTCTCATTACCTATATCGTTTTGACTATCATATCTCTTGTTTTTGGTATACTTAGCCTGATTCTAGCATGCTACCTAATGTACAAGCAAAAGGCGCAACAAAAGACCTTATTATGGCTTGGGAATAATACTCTAGATCAGATGAGAGCCACTACAAGAATC
>AGO50490
ATGGGCTCCAGATCTTCTACCAGGATCCCAGTACCTCTGATGCTGACTGTTCGGGTCGCGCTGGCACTGAGTTGCGTCCGTCTGACAAGCTCCCTTGATGGCAGGCCTCTTGCAGCTGCAGGGATTGTGGTAACAGGAGACAAAGCAGTCAACATATACACCTCATCCCAGACAGGGTCGATCATAGTCAAGTTACTCCCCAATATGCCCAAGGACAAAGAGGCGTGTGCAAAAGCCCCATTGGAGGCGTACAACAGGACATTGACTACTCTGCTCACCCCCCTTGGTGATTCTATCCGTAGGATACAAGAGTCCGTGACTACATCTGGAGGAGGGAAACAGGGGCGCCTTATAGGCGCTATTATCGGTGGTGCGGCTCTCGGGGTTGCAACCGCTGCACAGATAACAGCAGCCTCGGCTTTGATACAAGCCAACCAAAATGCTGCTAACATCCTCCGGCTTAAAGAGAGCATTGCTGCAACCAATGAGGCTGTGCACGAAGTCACTGACGGATTATCACAACTAGCCGTGGCAGTCGGGAAGATGCAACAATTTGTTAATGACCAGTTTAATAAAACGGCTCAGGAATTGGACTGTATAAAAATCACACAGCAGGTTGGTGTAGAACTCAACCTGTACCTAACTGAATTGACTACAGTATTCGGGCCACAAATCACCTCCCCTGCTTTAACCCAGCTGACTATCCAGGCACTTTATAATCTAGCTGGTGGGAATATGGATTACCTGTTGACAAAGTTAGGTGTAGGGAACAACCAACTCAGCTCATTAATTGGTAGCGGCCTGATCACCGGTAACCCTATCCTGTACGACTCACAGACTCAGCTCCTGGGTATACAGGTAACCCTACCCTCAGTTGGGAACCTGAATAATATGCGTGCCACCTACCTGGAAACTTTGTCTGTAAGTACAACCAAAGGATTTGCCTCAGCACTTGTCCCAAAGGTGGTGACACAGGTCGGTTCCGTGATAGAAGAACTTGACACCTCATACTGTATAGAGACCGATTTAGATCTATATTGTACAAGAATAGTGACATTCCCTATGTCTCCTGGTATTTACTCCTGTTTGAGCGGCAATACATCGGCTTGTATGTATTCGAAGACTGAGGGCGCACTCACTACGCCGTACATGACCCTCAAAGGCTCGGTTATTGCCAACTGTAAGATGACAACATGTAGATGTGCAGACCCCCCGGGTATCATATCGCAAAATTATGGAGAAGCTGTGTCTCTAATAGATAGGCAATCGTGCAATATCTTATCCTTGGACGGGATAACTTTGAGGCTCAGTGGGGAATTTGATGCAACTTATCAAAAGAATATCTCAATACAAGATTCTCAAGTAATCGTGACAGGCAATCTCGATATCTCGACTGAGCTTGGGAATGTTAACAACTCGATAAGTAATGCTCTAGATAAGTTAGAGGAAAGCAACAGCAAACTAGACAAGGTCAATGTCAAACTGACCAGCACGTCTGCCCTCATCACCTACATTGTTTTAACTGTCATATCTCTTGTTTGCGGTGTACTTAGCCTGGTTCTAGCATGCTACCTGATGTACAAGCAAAAGGCGCAACAGAAGACCTTGTTATGGCTTGGGAATAATACCCTGGACCAGATGAGGGCCACTACGAAAATG
>AFQ37826
ATGGGCTCCAGATCTTCTACCAGGATCCCAGTACCTCTGATGCTGACTGTTCGGGCCGCGCTGGCATTGTGTTGCGTCCGTCTGACAAGCTCCCTTGATGGCAGGCCTCTTGCAGCTGCAGGGATTGTGGTAACAGGAGACAAAGCAGTCAACATATACACCTCATCCCAGACAGGGTCGATCATAGTCAAGTTGCTCCCCAATATGCCCAAGGACAAAGAGGCATGTGCAAAAGCCCCGTTGGAGGCATACAACAGGACATTGACTACTCTGCTCACCCCCCTTGGTGATTCTACCCGTAGGATACAAGAGTCCGTGACTACATCTGGAGGAGGGAAACAGGGACGCCTTATAGGCGCTATTATCGGTGGTGCGGCTCTCGGGGTTGCAACCGCTGCACAGATAACAGCAGCCTCGGCTCTGATACAGGCCAACCAAAATGCTGCCAACATTCTCCGACTTAAAGAGAGCATTGCTGCAACCAATGAGGCTGTGCACGAAGTCACTGACGGATTATCACAACTGGCCGTGGCAGTCGGGAAGATGCAACAATTTGTTAATGACCAGTTTAATAAAACAGCTCAGGAATTGGACTGTATAAAAATTACACAGCAGGTTGGTGTAGAACTCAACTTGTACCTAACTGAATTGACTACAGTATTCGGGCCACAAATCACTTCCCCTGCCCTAACCCAGCTGACCATCCAGGCACTTTATAATCTAGCTGGTGGGAATATGGATTACTTGTTGACAAAGTTAGGTGTAGGGAACAATCAACTTAGCTCATTAATTGGTAGCGGCCTGATCACCGGCAATCCTATCTTGTACGACTCACAGACTCAGCTCTTGGGTATACAGGTAACCCTACCCTCAGTCGGGAACCTGAATAATATGCGTGCCACCTACTTGGAAACTTTGTCTGTAAGTACAACCAAGGGATTTGCCTCAGCACTTGTCCCAAAGGTGGTGACACAAGTCGGTTCCGTGATAGAAGAACTTGACACCTCATACTGCATAGAGACCGATCTAGATTTATATTGTACAAGAATAGTGACATTCCCTATGTCTCCTGGTACTTACCCCTGTTTGAGCGGCAATGCATCAGCTTGTATGTATTCGAAGACTGAGGGTGCACTCACTACACCGTACATGACTCTCAAAGGCTCGGTTATTGCCAACTGTAAGATGACAACATGTAGATGTGCAGACCCCCCGGGTATCATATCGCAGAATTATGGAGAAGCTGTGTCTCTAATAGATAGGCAATCATGCAATATCTTATCCTTGGACGGGATAACTTTGAGGCTCAGTGGGGAATTTGATGCAACTTATCAAAAGAATATCTCAATACAAGATTCTCAAGTAATCGTGACAGGCAATCTCGATATCTCAACTGAGCTTGGGAATGTTAACAACTCGATAAGTAATGCTCTAGATAAGTTAGAGGAAAGCAACAGCAAACTAGACAAGGTCAATGTCAAACTGACCAGCACATCTGCCCTCATCACCTATATTGTTCTAACTGCCATATCTCTTGTTTGCGGCATACTTAGCTTGGTTCTAGCGTGCTACCTGATGTACAAGCAAAAGGCGCAACAGAAGACTCTGTTATGGCTTGGGAATAATACCCTGGACCAAATGAGGGCCACTACAAGAATC
>AAS67159
ATGGGCTCTAAACCTTCTACCAGGCTCCCAGTACCTCTGATGCTGATCACCCGGATTACGCTGATACTGAGCTGTATCTGTCTGGCAAGCTCTCTTGACGGCAGACCTCTTGCAGCTGCAGGGATTGTGGTAACGGGAGATAAAGCAGTCAATATATACACTTCATCTCAAACGGGGTCGATCATAGTCAAGTTACTCCCAAATATGCCCAAGGATAAAGAGGCGTGCGCAAAAGCCCCATTGGAGGCATACAATAGAACACTGACCACTTTACTCACCCCTCTTGGTGACTCCATCCGCAGGATACAAGGGTCTGCGACTACATCTGGAGGAAGGAGACAGAAACGCTTTGTAGGTGCCATTATCGGTAGTGTGGCTCTTGGGGTTGCAACAGCTGCACAGATAACAGCGGCCGCGGCTCTGATACAAGCCAACCAGAACGCTGCCAACATCGTCCGGCTTAAGGAGAGCATTGCTGCAACCAATGAAGCTGTGCACGAGGTCACTGACGGATTATCACAACTAGCAGTGGCGGTTGGGAAGATGCAGCAGTTTGTTAATGACCAGTTTAATAATACGGCGCGAGAATTGGACTGCATCAAAATTACACAACAGGTTGGTGTCGAACTCAATTTGTACCTAACTGAATTGAGTACAGTGTTCGGGCCACAAATCACTTCCCCTGCTTTAACTCAGCTGACCATCCAGGCACTTTATAATTTAGTTGGTGGCAATATGGATTACTTGTTGACTAAGTTAGGTGTAGGGAACAATCAACTCAGCTCATTAATTGGTAGTGGCTTGATCAGTGGCAACCTTATACTATATGACTCACAGACCCAACTCTTGGGCATACAGGTAAATTTACCCTCAGTCGGGAACCTAAATAATATGCGTGCCACCTACTTGGAGACCTTATCCGTAAGCACAACCAAAGGGTTCGCTTCAGCACTTGTCCCGAAAGTTGGGACGCAAGTAGGTTCTGTGATAGAAGAACTTGACACCTCATATTGTATAGAATCCGATCTGGATTTATATTGTACAAGGGTAGTGACATTCCCCATGTCTCCTGGTATTTATTCCTGTCTGAGCGGCAATACGTCAGCTTGTATGTATTCAAAGACTGAAGGTGCACTCAGTACACCATACATGGCCCTCAAAGGATCAGTTATTGCCAATTGCAAGATGACTACATGTAGATGTGCAGATCCCCCAGGTATCATATCGCAAAATTACGGGGAAGCTGTGTCCCTAATAGATAAACATTCATGCAATGTCTTATCCTTAGACGGGATAACCCTGAGGCTCAGTGGGGAATTTGATGCGATTTATCAAAAGAACATCTCAATACTAGACTCTCAAGTCATTGTGACAGGCAATCTCGATATATCAACTGAGCTTGGGAATGTCAACAACTCGATAAGCAGTGCCCTGGACAAATTAGCGGAAAGCAACAACAAGCTAAACAAAGTCAATGTCAACCTAACTAGCACATCTGCTCTCATTACTTATATTGTTTTAGCTGTCATATCTCTTGTTTTCGGCGTAATTAGCCTGGTTCTAGCGTGCTACCTGATGTATAAACAAAAAGCACAACAAAAGACCTTAATATGGTTTGGGAACAATACCCTCGATCAGATGAGAGCCACTACAAGAACA
>ACK57522
ATGGGCCCCAAATCTTCTACCAATGTCCCAGCACCTCTGATGCTGACCGTCAGGATTGCGCTGGCACTGAGCTGTGTCCGTCTGACAAATTCTCTCGATGGAAGGCCTCTTGCAGCTGCAGGGATTGTAGTAACGGGAGACAAAGCAGTCAACATATACACCTCATCTCAGACAGGGTCAATAATAGTCAAGTTACTCCCAAATATGCCTAAGGATAAAGAGGCGTGTGCAAAAGCCCCGCTGGAGGCATACAACAGGACACTGACTACTTTGCTCACCCCCCTTGGTGATTCTATCCGCAGGATACAAGAGTCTGCGACTACGTCCGGAGGAAGGAGGCAGAGACGCTTTATAGGTGCCATTATCGGCAGTGTAGCTCTTGGGGTTGCCACAGCTGCACAGATAACAGCAGCCTCAGCTCTGATACAAGCCAACCAGAATGCTGCCAACATCCTCCGGCTTAAAGAGAGCATTGCTGCAACTAATGAAGCTGTACATGAAGTCACTGACGGATTATCGCAACTAGCAGTGGCAGTTGGGAAGATGCAGCAGTTTGTTAATGACCAGTTTAATAACACAGCTCAGGAATTGGACTGTATAAAAATTACACAGCAGGTTGGTGTAGAACTCAACCTGTACCTAACTGAATTGACTACAGTATTCGGGCCACAAATCACTTCCCCTGCCTTAACTCAGCTGACTATCCAGGCGCTTTACAATCTAGCTGGTGGTAATATGGATTATTTGTTGACTAAGTTAGGTGTTGGGAACAACCAACTCAGCTCATTAATCGGTAGCGGCTTGATCACCGGTAACCCTATTCTGTACGATTCACAGACTCAACTCTTGGGTATGCAGGTAACTTTACCCTCAGTCGGTAACCTAAATAATATGCGTGCTACCTACTTGGAGACCTTGTCTGTAAGCACAACCAAGGGATTTGCCTCAGCACTTGTCCCAAAAGTGGTGACACAGGTCGGGTCTGTGATAGAGGAACTTGACACCTCATACTGTGTAGAGACCGATTTGGATTTATATTGTACAAGAATAGTGACATTCCCTATGTCTCCTGGTATTTATTCCTGTCTGAGCGGTAATACATCAGCTTGCATGTATTCAAAGACTGAAGGTGCACTTACTACGCCATATATGACTATCAAGGGCTCAGTTATTGCCAATTGCAAGATGACAACATGCAGATGTGCAGACCCTCCGGGTATCATATCGCAAAATTATGGAGAAGCTGTGTCTCTAATAGATAGGCACTCATGCAATGTCTTATCCTTAGACGGGATAACTTTGAGGCTCAGTGGAGAATTTGACGTAACTTATCAAAAGAATATCTCAATATTAGATTCTCAGGTAATAGTGACAGGCAATCTCGATATCTCAACTGAACTTGGGAATGTCAACAACTCGATAAGTAATGCTTTGGATAAGTTAGAGGAAAGCAATAGCAAACTTGACAAAGTCAATGTCAAGCTGACCGGCACATCTGCTCTCATTACCTATATAGTTTTAACTATCATATCTCTTGTTTGTGGTATACTTAGCCTGGTTCTAGCATGCTATCTGATGTATAAGCAAAAGGCGCAACAAAAGACCTTATTATGGCTTGGGAATAATACCCTAAATCAGATGAGGGCCACTACAAGAATG
>ACT22903
ATGGGCTCCGGGTCCTCTACCAGGATCCCAGTACCTCTGATGCTGACCGTCCGGGTTGCACTGGCACTAAGTTGCATCCGTCTGACAAGCTCTCTTGATGGCAGGCCTCTAGCAGCTGCAGGAATTGTGGTAACAGGAGACAAGGCAGTCAACATATATACCTCATCTCAGACAGGGTCAATCATAGTCAAGCTACTCCCGAATATGCCCAAGGATAAAGAGGCATGTGCAAAAGCCCCCTTGGATGCATACAACAGAACATTGACCACTTTGCTCACCCCCCTTGGTGATTCTATTCGTAGGATACAAGAGTCTGTGACCACATCTGGAGGAGAGAAGCAGGGGCGCCTTATAGGTGCTATCATTGGCGGTGTAGCTCTTGGGGTTGCAACTGCTGCACAGATAACAGCAGCCTCGGCTCTGATACAGGCCAACCAAAATGCTGCCAACATCCTCCGGCTTAAAGAAAGCATTGCCGCAACCAATGAGGCCGTGCATGAGGTCACTGACGGATTATCGCAGCTCGCAGTGGCCGTTGGGAAGATGCAGCAATTTGTTAATGACCAATTTAATAAAACAGCTCAGGAACTAGACTGTATCAAAATTGCCCAGCAGGTTGGTGTAGAGCTCAACTTGTACCTAACTGAATTGACTACAGTATTCGGGCCACAAATCACTTCTCCCGCCTTAACCCAGCTGACTATCCAGGCACTTTACAATCTAGCTGGTGGGAATATGGATTATTTGCTGACTAAGTTAGGTGTGGGGAACAATCAGCTCAGTTCATTAATTGGTAGCGGCTTGATCACAGGCAACCCTATTCTGTATGACTCACAAACTCAACTCTTGGGTATACAGGTAACCTTACCCTCAGTCGGGAACCTAAATAATATGCGTGCCACTTACCTAGAAACTTTGTCCGTAAGTACAACCAAGGGATTTGCCTCAGCACTCGTTCCTAAAGTGGTGACTCAGGTCGGTTCTGTGATAGAAGAACTTGACACCTCATATTGTATAGAAACCGACTTGGATTTATATTGTACAAGAATAGTGACATTCCCTATGTCTCCTGGTATTTATTCTTGCCTGAGCGGAAATACATCGGCCTGCATGTACTCAAAGACTGAAGGCGCACTTACTACACCATATATGACTCTCAAAGGCTCAGTCATTGCCAACTGTAAGATGACAACATGTAGATGCGCAGACCCCCCGGGTATCATATCGCAGAATTATGGTGAAGCCGTGTCTCTAATAGATAGGCAGTCATGCAATATCTTATCCTTAGACGGGATAACTCTGAGGCTCAGTGGAGAATTTGATGCAACTTATCAGAAGAATATCTCAATACAGGACTCTCAAGTAATAGTAACAGGCAATCTTGATATCTCAACTGAACTTGGGAATGTCAACAACTCGATAAGTAATGCTTTGGATAAATTAGAAGAAAGTAACAGCAAACTAGACAAAGTCAACGTCAAATTGACCAGCACATCTGCTCTCATTACCTATATCATTTTAACTGTCGTATCTCTTGTCTGTGGTATACTTAGTCTAGTTCTAGCGTGCTACTTGATGTATAAGCAAAAGGCACAACAAAAGACCTTGTTATGGCTTGGGAATAATACCCTAGATCAGATGAGAGCCACTACAAAAATG
>AFN37165
ATGGGCTCCAAGTCTTCTACCAGGATCCCAACACCTCTGATGCTGATCACCCGGATTACGCTGATACTGAGCTGTATCTGTCTGACAAGCTCTCTAGACGGCAGGCCACTTGCAGCTGCAGGGATTGTGGTAACAGGAGATAAAGCAGTCAACATATACACCTCATCTCAGACGGGGTCAATCATAGTCAAGTTGCTCCCAAATATGCCCAAGGATAAAGAGGCGTGTGCAAAAACCCCGTTGGAGGCATACAACAGAACACTGACTACTTTACTCACCCCCCTTGGTGATTCCATCCGCAGGATACAAGGGTCTGTGACTACATCTGGAGGGAGGAGACAGAAACGCTTTATAGGTGCCATTATCGGCAGTGTAGCCCTTGGGGTTGCAACAGCTGCACAGATAACAGCAGCCGCGGCTCTGATACAGGCCAACCAGAATGCCGCCAACATCCTCCGGCTTAAGGAGAGCATTGCTGCAACCAATGAAGCTGTGCACGAGGTTACTGACGGATTATCACAACTAGCAGTGGCAGTTGGGAAGATGCAGCAGTTTGTTAATGACCAGTTTAATAATACAGCGCGAGAATTGGACTGTATAAAAATTGCACAGCAGGTTGGTGTAGAACTCAACTTGTACCTAACTGAATTGACTACAGTGTTCGGGCCACAAATCACTTCCCCTGCCTTAACTCAGCTGACTATCCAGGCACTTTATAATTTAGCTGGTGGCAATATGGATTATTTGTTGACTAAATTAGGTGTAGGGAACAGTCAACTCAGCTCATTAATTGGTAGCGGCTTGATCACCGGCAACCCTATACTGTATGACTCACAAACTCAACTTTTAGGCATACAGGTAACTTTACCCTCAGTCGGGAACCTAAATAATATGCGTGCCACCTACCTGGAGACCTTATCTGTAAGCACAACCAAAGGGTTTGCCTCAGCACTTGTCCCGAAGGTAGTGACACAAGTCGGTTCCGTGATAGAAGAACTTGACACCTCATACTGTATAGAGTCCGATCTGGATTTATACTGTACAAGAATAGTGACATTCCCCATGTCTCCAGGTATTTATTCCTGTCTGAGCGGTAATGCATCAGCTTGCATGTATTCAAAGACTGAAGGCGCACTCACTACGCCATACATGGCCCTCAAAGGCTCAGTTATCGCCAATTGCAAGATGACAACATGTAGATGTGCAGACCCCCCGGGTATCATATCGCAAAATTATGGAGAAGCTGTATCTCTAATAGATAAACATTCATGCAATGTCTTGTCCTTGGACGGGATAACTCTGAGGCTCAGTGGGGAATTTGATGCAACTTATCAAAAGAATATCTCAATATTAGACTCTCAAGTCATCGTGACAGGCAATCTCGATATATCAACAGAGCTTGGGAATGTCAACAACTCAATAAGCAATGCCCTGGACAAGTTATCGGAAAGCAACAGCAAACTAGACAAAGTCAATGTCAAACTAACCAGCACATCTGCTCTCATTACCTATATCGTCCTAACTGTCATATCTCTTGTTTCCGGTGTATTTAGCCTGGTTCTAGCATGTTACCTAATGTATAAACAAAAGGCACAACAAAAGACCTTACTATGGCTTGGGAATAATACCCTCGATCAGATGAGAGCCACCACAAGAACA
>ADD69950
ATGGGCTCCAAACCTTCTACCAGGATCCCAGCACCTCTAATGCTGATCATTCGGATTATGCTGATATTGAGCTGTATCCGTCTGACAAGCTCCCTTGACGGCAGGCCTCTTGCAGCTGCAGGAATTGTAGTAACAGGGGATAAGGCAGTCAATGTATACACCTCGTCTCAGACAGGGTCAATCATAGTCAAGTTGCTCCCGAATATGCCCAGAGATAAGGAGGCGTGTGCAAAAGCCCCATTAGAGGCATATAACAGAACACTGACTACTTTGCTCACTCCTCTTGGCGACTCCATCCGCAAGATCCAAGGGTCTGTGTCCACGTCTGGAAGAAGGAGACAAAAACGCTTTATAGGTGCTGTTATTGGCAGTGTAGCTCTTGGGGTTGCAACGGCGGCACAGATAACAGCAGCTGCGGCCCTAATACAAGCCAACCGGAATGCCGCCAACATCCTCCGGCTTAAGGAGAGCATTGCTGCAACCAATGAAGCTGTGCATGAAGTCACCGACGGATTATCACAACTATCAGTGGCAGTTGGGAAGATGCAGCAATTTGTCAATGACCAGTTTAATAATACGGCGCGAGAATTGGACTGTATAAAAATCACACAACAGGTTGGTGTAGAACTCAACCTATACCTAACTGAATTGACTACAGTATTCGGGCCACAGATCACCTCCCCTGCATTAACTCAGCTGACCATCCAGGCACTTTATAATTTAGCTGGTGGCAATATGGATTACTTATTAACTAAGTTAGGTATAGGGAACAATCAACTCAGCTCATTAATTGGTAGCGGCCTGATCACTGGTTACCCTATACTGTATGACTCACAGACTCAACTCTTGGGCATACAAGTGAATTTGCCCTCAGTCGGGAACTTAAATAATATGCGTGCCACCTATTTGGAGACCTTATCTGTAAGTACAACCAAAGGATATGCCTCAGCACTTGTCCCGAAAGTAGTGACACAAGTCGGTTCTGTGATAGAAGAGCTTGACACCTCATACTGTATAGAGTCCGATCTGGATTTATATTGCACTAGAATAGTGACATTCCCCATGTCCCCAGGTATTTATTCCTGTTTGAGCGGCAACACATCAGCTTGCATGTATTCAAAGACTGAAGGCGCACTCACTACGCCGTATATGGCCCTTAAAGGCTCAGTTATTGTTAATTGTAAGATAACAACATGTAGATGTACAGACCCCCCTGGTATCATATCGCAAAACTATGGAGAAGCTGTATCCCTGGTAGATAGACATTCATGCAATGTCTTATCATTAGACGGGATAACTCTGAGGCTCAGTGGGGAATTTGATGCAACTTATCAAAAGAACATCTCAATACTAGATTCTCAAGTCATCGTGACAGGCAATCTTGATATATCAACTGAACTCGGAAACGTCAACAATTCAATCAGCAATGCCTTGGATAGGTCGGCAGAAAGCAACAGCAAGCTAGAAAAAGTCAATGTCAGACTAACCAGCACATCTGCTCTCATTACCTATATTGTTCTAACTGTCATTTCTTTAATTTTCGGTGCACTTAGTCTGGTTTTAGCGTGTTACCTGATGTACAAACAGAAGGCACAACAAAAGACCTTGCTATGGCTAGGGAATAATACCCTCGATCAGATGAGAGCCACTACAAGAGCA
>AEJ32558
ATGGATCCCAAGCCTTCTACCAGCCGTTTGCATGCTTTTCCACTGATCTTCGTGGCTATCAGTTTAGTATTCATGGCTGGAAGGGCATCGGCACTGGATGGGCGGCCGCTCGCCGCCGCAGGAATAGTAGTCACAGGAGACAAGGCAGTTAATATATACACATCGTCGCAGACAGGGACGATTATCATCAAATTATTACCCAATATGCCCAAAGACAAAGAACAATGTGCTAAGAGCCCCCTAGATGCATACAACAGGACCCTTACAACCCTCCTTGCCCCGCTCGGCGATTCGATTAAGAGAATCCAAGAGTCGGTAACCACATCAGGAGGAGAACGTCAAGAGCGTTTGGTAGGGGCAATAATAGGAGGTGTCGCATTAGGTGTAGCCACCGCAGCGCAGATCACAGCGGCTTCTGCCCTTATACAAGCCAACCAAAATGCTGCAAACATACTGAAATTAAAGGAGAGTATTGCCGCTACCAATGAAGCAGTACATGAGGTCACAAGCGGGCTGTCCCAGCTGGCTGTTGCCGTAGGTAAGATGCAGCAGTTTGTAAACGACCAATTCAATAAGACAGCACAAGAGATCGACTGTATTAAGATCACACAACAGGTTGGGGTGGAGTTGAATCTATACTTGACCGAACTGACAACCGTGTTCGGACCGCAAATCACATCCCCTGCACTCACGCAGTTGACCATCCAGGCCTTATATAATCTGGCAGGTGGGAACATGGATTACATGCTGACAAAGCTGGGAGTGGGTAATAATCAGCTCAGTTCTCTGATTAGTAGTGGCCTAATATCAGGGAATCCAATTCTCTATGACTCGCAAACTCAGCTTCTGGGTATACAGGTGACTCTCCCCTCTGTGGGCAATCTGAACAACATGCGCGCTACATATCTAGAAACCCTCTCTGTAAGTACGAACAAGGGATTCGCATCCGCATTAGTGCCTAAAGTGGTAACTCAGGTAGGCTCCGTAATTGAAGAGCTGGATACATCGTATTGCATAGAGACAGACCTGGATCTGTACTGCACTAGAATTGTAACATTCCCCATGTCTCCAGGTATCTTCTCCTGTCTCGGTGGAAACACCTCAGCATGCATGTACTCTAAGACTGAAGGAGCGCTCACCACACCATATATGACACTCAAAGGGTCAGTCATAGCAAATTGCAAGATGACGACGTGTAGGTGCGCAGACCCCCCGGGGATAATCTCACAGAATTATGGAGAGGCTGTCTCTCTAATAGACAAAAAGGTATGTAACATTCTGACTCTCGACGGGATCACCTTGCGCCTTAGCGGGGAATTCGATGCAACCTATCAAAAAAATATCTCAATTCAGGATTCCCAGGTGGTGATTACTGGGAATTTGGATATATCCACTGAGTTAGGGAATGTGAATAATTCAATCAGCAATGCTCTAGACAAGCTAGAAGAGAGTAACAGCAAGCTGGACAAAGTTAATGTGAGGCTTACCAGCATATCTGCCCTAATCACATATATTGTCTTGACAACAATAGCACTGATGTGCGGGATAGTCAGCTTAGTCCTTGCCTGCTATATAATGTACAAACAGAAGGCCCAGCAAAAAACACTGCTGTGGCTCGGGAACAACACCTTAGACCAGATGAGAGCAACGACAAAGATG
>AFX97629
ATGGGCTCCAAACCCTACACCAGGATCCCAGCACCTCTGATGCTGATCACTCGAATTACTCTGGTACTGAGCTGCATCTGCCTGACGAGCTCTCTTGACGGCAGGCCACTTGCAGCTGCGGGGATTGTGGTAACAGGAGATAAAGCAATCAATATATACACCTCATCTCAGACAGGGTCAATCATAGTCAAGTTGCTCCCGAATATGCCCAAGGACAAAGAGGCATGTGCGAAAGCCCCGTTAGAGGCATACAACAGAACACTGACCACTTTACTCACCCCCCTTGGTGATTCCATCCGCAGGATACAAGGATCTGTGTCCACATCAGGAGGAAGGAGGCAGAAGCGCTTTATAGGTGCCATTATAGGCAGTGTAGCTCTTGGGGTTGCGACATCGGCACAGATAACAGCGGCTGCGGCCCTAATACAAGCCAACCAGAATGCCGCCAACATCCTCCGGCTTAAGGAGAGCATCGCTGCAACCAATGAAGCTGTGCATGAGGTCACTGACGGATTATCGCAACTAGCAGTGGCAGTTGGGAAGATGCAACAGTTTGTCAATGACCAATTTAATAATACAGCGCGAGAATTGGACTGTATAAAAATTACACAACAAGTCGGCATAGAACTCAACCTATACCTAACTGAACTGACTACAGTGTTCGGGCCACAAATCACTTCCCCTGCCCTAACTCAGCTGACCATCCAAGCGCTTTATAATTTAGCTGGCGGCAACATGGATTACTTATTGACTAAATTAGGTATAGGGAACAATCATCTCAGCTCATTAATAGGCAGTGGCTTGATCACAGGCAACCCTATACTGTATGACTCACAGACTCAACTCTTGGGCATCCAGGTAAATTTACCCTCAGTCGGGAACCTTAATAATATGCGTGCCACCTACCTGGAGACTTTATCTGTAAGCACAACCAAAGGATTTGCCTCAGCACTTGTCCCGAAGGTAGTGACACAAGTCGGCTCTGTGATAGAAGAACTCGACACCTCATACTGTATAGAGTCTGATCTGGATTTATACTGTACAAGGATAGTGACATTCCCCATGTCTCCAGGTATTTATTCTTGTCTGAGCGGCAATACATCAGCCTGCATGTATTCAAAGACTGAAGGCGCACTCAATACGCCATACATGGCCCTCAAAGGCTCAGTCATTGCCAATTGCAAAATAACAACTTGCAGGTGTGCAGACCCCCCGGGTATCATATCGCAAAACTATGGGGAAGCTGTATCTCTGATAGATAGACATTCATGCAATGTCTTATCATTAGATGGGGTAACTCTGAGGCTCAGTGGGGAGTTTGATGCAACTTATCAAAAGAATATCTCAATACTAGATTCTCAAGTCATCGTGACAGGCAACCTTGATATATCAACCGAGCTTGGAAATGTCAACAATTCAATAAGCAATGCCCTGGACAGGTTAGCAGAAAGTAACAGCAAACTAGACAAAGTCAATGTCAAATTAACCAGCACATCTGCTCTCATTACCTATATCGTTCTAACCATCATATCTCTTGTTTTCGGTGCACTTAGCTTGGTTTTAGCATGCTACCTGATGTACAAACAAAAGGCACAACAAAAGACCTTACTGTGGCTTGGGAACAACACCCTCGATCAGATGAGAGCCACTACAAGAACA
>ADM49189
ATGGGCTCCAAACCTTCTACCAGGATCCCAGTACCCCTGATGCTGATCACTCGAGTTATGCTAATCTTAAGCTGCATCCGTTCGATAAGTTCCCTTGATGGCAGGCCTCTTGCAGCTGCAGGGATTGTAGTGACAGGAGATAAGGCAGTCAATATATACACCTCATCTCAGACAGGGTCAATCATAGTCAAATTGCTCCCGAATATGCCCAAGGATAAAGAGGCGTGTGCAAAAGCCCCATTAGAGGCATATAACAGAACACTGACCACCTTACTCACTCCCCTTGGCGATTCTATCCGTAGGATACAAGGGTCTGTGTCCACATCGGGAGGAAGGAGACAGAGACGTTTTATAGGTGCCGTTATCGGCAGTGTAGCTCTTGGGGTTGCAACAGCGGCACAGATAACAGCAGCTGCGGCTCTAATACAAGCCAACCAAAATGCTGCTAACATCCTCCGGCTTAAAGAGAGTATTGCTGCAACCAATGAAGCTGTGCATGAGGTCACCGACGGATTATCACAACTAGCAGTGGCAGTTGGGAAGATGCAACAGTTTGTTAATGACCAGTTTAATAATACAGCACGAGAATTGGACTGTATAAAAATTACACAACAGGTTGGCGTGGAACTCAACCTATATCTAACTGAACTGACTACAGTATTCGGGCCACAGATCACTTCCCCTGCCTTGACTCAACTGACTATCCAGGCACTTTATAATTTAGCTGGCGGCAATGTGGACTATTTGTTAACTAAGTTAGGTGTGGGGAACAATCAACTCAGCTCACTAATTGGTAGTGGCTTGATTACTGGCTACCCTATACTGTATGACTCACAGACTCAACTCTTGGGTATACAAGTAACTTTACCTTCAGTCGGGAACCTGAATAATATGCGTGCCACCTACTTGGAGACTTTATCAGTAAGCACAACCAAAGGGTTTGCCTCAGCACTTGTCCCAAAGGTAGTGACACAAGTTGGTTCTGTGATAGAGGAACTCGACACCTCATACTGTATAGAGTCCGATCTAGATCTATATTGTACAAGAATAGTGACATTCCCCATGTCTCCAGGTATTTATTCCTGTTTAAGCGGCAACACGTCAGCTTGCATGTATTCAAAGACTGAAGGCGCACTTACTACGCCATATATGGCCCTCAAAGGCTCAGTTATTGCCAATTGTAAGATAACAACATGTAGATGTGCAGACCCTCCAGGTATCATATCGCAAAATTATGGAGAGGCTATATCCCTGATAGACAGACATTCATGCAATGTCTTGTCACTAGACGGAATAACTCTGAGGCTCAATGGGGAATTTGATGCAACTTATCAAAAGAATATCTCAATACTAGATTCTCAAGTCATTGTGACAGGCAATCTCGATATATCGACTGAGCTCGGAAATGTCAACAACTCAATAAGCAATGCCTTAGACAAGTTGGCAGAGAGCAACAGCAAGCTAAACAAAGTCAATGTCAGACTAATCAGCACATCTGCTCTCATTACCTATATCGCTCTAACTGTCATATCTCTTGTTTTCGGTGCACTTAGCCTGGTTTTAGCATGTTACCTGATGTATAAACAAAAAGCACAACAAAAGACCTTACTATGGCTTGGAAATAATACTCTTAGTCAGATGAGAGCCACCACTAGAGCA
>AAX45421
ATGGGCTTCAGATCCTCTACCAGGATCTCAGTACCTCTTATGCTGACCGTTCGAGTCATGTTGGCACTGAGTTGCGTCTGTCCGACCAGCGCCCTTGATGGCAGGCCTCTTGCAGCTGCAGGGATTGTGGTAACAGGAGACAAAGCAGTCAACATATACACCTCATCTCAGACAGGGTCAATCATAATCAAGTTACTCCCAAATATGCCCAAGGATAAAGAGGCGTGTGCAAAAGCCCCGTTGGAGGCATACAACAGGACATTGACTACTCTACTCACCCCTCTTGGTGATTCTATCCGTAGGATACAGGAGTCTGTGACCACGTCCGGAGGAAGGAGACAGAGGCGTTTTATAGGCGCCATTATCGGTGGTGTAGCTCTCGGGGTGGCAACCGCTGCACAGATAACAGCAGCCTCGGCTCTGATACAAGCCAATCAAAATGCTGCCAACATACTCCGGCTAAAGGAGAGCATTGCTGCAACCAATGAGGCTGTGCACGAGGTCACTAATGGATTATCACAACTAGCAGTGGCAGTTGGGAAGATGCAGCAATTTGTTAATGACCAGTTTAATAAAACAGCTCAAGAATTGGACTGTATAAAAATTACACAGCAGGTTGGTGTAGAACTCAACCTGTACCTAACTGAATTGACTACAGTATTCGGGCCACAAATCACTTCCCCTGCCTTAACTCAGCTGACTATCCAGGCGCTTTACAATCTAACTGGTGGGAATATGGATTACTTATTGACTAAGTTAGGTGTGGGGAACAGACAACTCAGCTCATTAATTAGTAGTGGCCTGATCACCGGCAACCCTATTCTGTACGACTCACAGACTCAACTCTTGGGTATACAGGTAACCCTACCCTCAGTCGGGAACCTAAATAATATGCGTGCCACCTACCTGGAAACCTTGTCTGTAAGTACAACCAAAGGATTTGCCTCAGCACTTGTCCCAAAAGTAGTGACACAGGTCGGTTCCGTGATAGAAGAGCTTGACACCTCGTACTGTATAGAGACCGATTTGGATCTATATTGTACAAGAATAGTGACATTCCCTATGTCTCCTGGTATTTATTCCTGTTTGAGTGGCAATACATCTGCTTGTATGTACTCAAAGACTGAAGGCGCACTCACTACGCCGTATATGACTCTCAAAGGGTCAGTTATTGCTAACTGTAAGATGACAACATGTAGATGTGCAGACCCCCCGGGTATCATATCGCAAAATTATGGAGAAGCTGTGTCTCTAATAGATAGGCAATCATGCAATATCTTATCCTTAGACGGGATAACTTTGAGGCTCAGTGGGGAATTTGATGCAACTTATCAAAAGAATATCTCAATACAAGATTCTCAAGTAATAGTGACAGGCAATCTTGATATCTCGACTGAGCTTGGGAATGTCAACAACTCGATAAGTAATGCCTTGGATAAGTTAGAGGAAAGCAACAGCAAATTAGATAAGGTCAATGTCAAACTGGCCAGTACATCCGCTCTTATTACCTATATCGTTTTAACTGTCATATCTCTTGTATGTGGTATACTCAGCCTGGTTCTAGCATGCTACCTGATGTACAAGCAAAAGGCGCAACAGAAGACCTTGTTGTGGCTTGGGAACAATACCCTAGACCAGATGAGGGCCACTACAAAAATG
>AEY85015
ATGGGCTCCAGATCTTCTACCAGGATCCCAGTACCTCTGATGCTGACTGTTCGGGTCGCGCTGGCACTGAGTTGCGTCCGTCTGACAAGCTCCCTTGATGGCAGGCCTCTTGCAGCTGCAGGGATTGTGGTAACAGGAGACAAAGCAGTCAACATATACACCTCATCCCAGACAGGGTCGATCATAATCAAGTTACTCCCTAATATGCCCAAGGACAAAGAGGCGTGTGCAAAAGCCCCGTTGGAGGCGTATAACAGGACATTGACTACTCTGCTCACCCCCCTTGGTGATTCTATCCGTAGGATACAAGAGTCCGTGACTACATCTGGAGGAGGGAAACAGGGACGCCTTATAGGCGCTATTATCGGTGGTGTGGCTCTCGGGGTTGCAACCGCTGCACAGATAACAGCAGCCTCGGCTCTGATACAAGCCAACCAAAATGCTGCCAACATCCTCCGGCTTAAAGAGAGCATTGCTGCAACCAATGAGGCTGTGCACGAAGTCACTGACGGATTATCACAACTAGCCGTGGCAGTTGGGAAGATGCAACAATTTGTTAATGACCAGTTTAACAAAACAGCTCAGGAATTGGACTGTATAAAAATTACACAGCAGGTTGGTGTAGAACTCAACCTGTACCTAACTGAATTGACTACAGTGTTCGGGCCACAAATCACTTCCCCTGCCTTAACCCAGCTGACTATCCAGGCACTTTATAATCTAGCTGGTGGGAATATGGATTACTTGTTGACAAAGTTAGGTGTAGGGAACAACCAACTCAGCTCATTAATTGGTAGCGGCCTGATCACCGGCAACCCTATCCTGTACGACTCACAGACTCAGCTCTTGGGTATACAGGTTACTCTACCCTCAGTTGGGAACCTGAATAATATGCGTGCCACCTACCTGGAAACTTTGTCTGTAAGTACAACCAAAGGATTTGCCTCAGCACTTGTCCCAAAGGTGGTGACACAAGTCGGTTCGGTGATAGAAGAACTTGACACCTCATACTGTATAGAGACCGATTTAGATCTATATTGTACAAGAATAGTGACATTCCCTATGTCTCCTGGTATTTACTCCTGTCTGAGCGGCAATACATCGGCTTGTATGTATTCGAAGACTGAGGGCGCACTCACTACGCCGTACATGACTCTCAAAGGCTCGGTTATTGCCAACTGTAAGATGACAACATGTAGATGTGCAGACCCCCCGGGTATCATATCGCAAAATTATGGAGAAGCTGTGTCTCTAATAGATAGGCAATCATGCAATATCTTATCTTTGGATGGGATAACTTTGAGGCTCAGTGGGGAATTTGATGCAACCTATCAAAAGAATATCTCAATACAAGATTCTCAAGTAATCGTGACAGGCAATCTCGATATCTCGACTGAGCTTGGGAATGTTAACAACTCGATAAGTAATGCTCTCGATAAGCTAGAGGAAAGCAACAGCAAACTAGACAAGGTCAATGTCAAACTGACCAGCACGTCTGCCCTCATCACCTATATTGTTTTAACTGTCATATCTCTTGTTTGCGGTATACTTAGCCTGGTTCTAGCATGCTACCTGATGTACAAGCAAAAGGCGCAACAGAAGACCTTGTTATGGCTTGGGAATAACACCCTGGACCAGATGAGGGCCACTACGAAAATG
>ADZ45536
ATGGGCTCTAAACCTTCTACCAGGGTCTCAGTACCTCCGATGCTAATCACCCGAATCACGTTGATATTGAGCTGTATCTGTCTGACTAGCTCTCTTGACGGCAGGCCTCTTGCAGCTGCGGGGATTGTGGTAACAGGGGATAAAGCAGTCAATATATACACCTCATCTCAGACGGGGTCAATCATAATCAAGTTGCTCCCAAACATGCCCAAGGATAAGGAGGCGTGTGCAAAAGCCCCCTTAGAAGCATACAACAGAACACTGACCACTTTACTCTCCCCACTTGGTGATTCCATCCGCAGGATACAAGGGTCTGTGTCTACATCAGGAGGAAGGAGACAGAAACGCTTTATAGGTGCCATCATCGGTAGTGTAGCTCTTGGGGTCGCAACAGCGGCACAGATAACAGCAGCTGCAGCCTTAATACAAGCCAACCAAAATGCCGCCAACATCCTCCGGCTTAAGGAGAGCATTGCTGCGACCAATGAAGCTGTGCATGAGATCACCGACGGATTATCACAACTAGCAGTGGCAGTTGGGAAGATGCAGCAGTTTGTTAATGACCAATTTAATAATACAGCACGAGAATTGGACTGTATAAAAATTACACAACAAGTCGGTGTAGAACTCAATCTATACCTAACTGAATTGACTACAGTATTCGGGCCGCAAATCACTTCCCCTGCCCTCACTCAGCTGACTATCCAGGCACTTTATAATTTAGCTGGTGGCAACATGGATTACTTATTGACCAAGTTAGGTGTAGGGAACAATCAACTCAGCTCATTAATTGGTAGCGGCTTGATCACCGGCAACCCTATACTGTATGATTCACAGACTCAACTCTTGGGTATACAGGTAAATTTACCCTCAGTCGGGAACCTTAATAATATGCGTGCCACCTACTTGGAGACTTTATCTGTAAGCACAACCAAAGGTTTTGCCTCAGCACTTGTCCCAAAGGTAGTAACACAAGTCGGCTCCGTGATAGAAGAACTTGACACCTCATACTGTATAGAGTCCGATTTGGATTTATATTGTACAAGAATAGTGACATTCCCCATGTCTCCAGGTATTTATTCCTGTCTGAGCGGCAATACATCAGCTTGCATGTATTCAAAGACTGAAGGCGCACTCACCACGCCATATATGGCCCTCAAAGGCTCAGTTATTGCCAATTGCAAAATAACGACATGTAGATGTGCGGACCCCCCAGGTATCATATCGCAAAATTATGGAGAAGCTGTATCTCTGATAGATAGACATTCATGCAATGTCTTATCATTAGACGGGATAACTCTGAGGCTTAGTGGGGAATTTGATGCAACTTATCAAAAGAATATCTCGATACTAGACTCTCAAGTCATTGTGACAGGCAACCTTGATATATCAACCGAGCTCGGCAATGTCAATAATTCAATAAGTAATGCCCTGGACAGGTTAGCAGAAAGTAACAGCAAACTAGACAAAGTCAATGTCAAACTAACCAGCACTTCTGTTCTCATTACCTATATTGTCCTAACTGTCATATCTCTTGTTTCCGGCGCACTCAGCCTGGTCCTAGCATGCCACCTGATGTACAAACAAAAGGCACAACAAAAGACTTTACTCTGGCTTGGGAATAACACCCTTGATCAGATGAGAGCCACTACAAGAACA
>AGG20308
ATGGGCTCCAAACCTTCTACCAGGATCCCAGCACCTCCGGTGCTGGTCACCCGGGTTATGCTGATATTGGGCTGTATTCGTTCGACAAGCTCTCTTGATGGCAGGCCTCTTGCAGCTGCAGGAATTGTAGTAACAGGAGATAAGGCAGTCAATGTATACACCTCGTCTCAGACAGGGTCAATCATAGTCAAGTTGCTCCCGAATATGCCCAGGGATAAGGAGGCGTGTGCGAAAGCCCCATTAGAGGCATATAACAGAACACTGACTACTTTGCTCACTCCTCTTGGCGACTCCATCCGCAAGATTCAAGGTTCTGTGTCCACGTCTGGAGGAAGGAGACAAAAACGCTTTATAGGTGCTGTTATTGGCAGTGTAGCCCTTGGGGTTGCAACAGCGGCACAGATAACAGCAGCTGCGGCCCTAATACAAGCCAACAAGAATGCTGCCAATATCCTTCGGATTAAGGAGAGCATTGCTGCAACCAATGAAGCTGTGCATGAAGTCACCGACGGATTATCACAACTATCAGTAGCAGTTGGGAAGATGCAGCAGTTTGTCAATGACCAGTTTAATAATACAGCGCGAGAATTGGACTGTATAAAAATCACACAACAGGTTGGTGTAGAACTCAACCTATACCTAACTGAATTGACTACAGTATTCGGGCCACAGATCACCTCTCCTGCATTAACTCAGCTGACCATCCAGGCACTTTATAATTTAGCTGGTGGCAATATGGATTACTTATTAACTAAGTTAGGTATAGGGAACAATCAACTCAGCTCATTAATTGGTAGCGGCCTGATCACTGGTTACCCTATACTGTATGACTCACAGACTCAACTCTTGGGCATACAAGTGAATTTGCCCTCAGTCGGGAACTTAAATAATATGCGTGCCACCTATTTGGAGACCTTATCTGTAAGTACAACCAAAGGATATGCCTCAGCACTTGTCCCGAAAGTAGTGACACAAGTCGGTTCTGTGATAGAAGAGCTTGACACCTCATACTGTATAGAGTCCGATCTAGATTTATATTGTACTAGAATAGTGACATTCCCCATGTCCCCAGGTATTTATTCCTGTTTGAGCGGCAACACATCAGCTTGCATGTATTCAAAGACTGAAGGCGCACTCACTACGCCGTATATGGCCCTTAAAGGCTCAGTTATTGCCAATTGTAAGATAACAACATGTAGATGTACAGACCCTCCTGGTATCATATCGCAAAATTATGGAGAAGCTGTATCCCTGATAGATAGACATTCGTGCAATGTCTTATCATTAGACGGGATAACTCTAAGGCTCAGTGGGGAATTTGATGCAACTTATCAAAAGAACATCTCAATACTAGATTCTCAAGTCATCGTGACAGGCAATCTTGATATATCAACTGAACTTGGAAACGTCAACAATTCAATCAGCAATGCCTTGGATAGGTTGGCAGAAAGCAACAGCAAGCTAGAAAAAGTCAATGTCAGACTAACCAGCACATCTGCTCTCATTACCTATATTGTTCTAACTGTCATTTCTCTAGTTTTCGGTGCACTTAGTCTGGGTTTAGCGTGTTACCTGATGTACAGACAGAAGGCACAACAAAAGACCTTGCTATGGCTTGGGAATAATACCCTCGATCAGATGAGAGCCACTACAAGAGCA
>AAX45409
ATGGGCTTCAGATCCTCTACCAGGATCTCAGTACCTCTTATGCTGACCGTTCGAGTCATGTTGGCATTGAGTTGCGTCTGTCCGACCAGCGCCCTTGATGGCAGGCCTCTTGCAGCTGCAGGGATTGTGGTAACAGGAGACAAAGCAGTCAACATATACACCTCATCTCAGACAGGGTCAATCATAATCAAGTTACTCCCAAATATGCCCAAGGATAAAGAGGCGTGTGCAAAAGCCCCGTTGGAGGCATACAACAGGACATTGACTACTCTACTCACCCCTCTTGGTGATTCTATCCGTAGGATACAAGAGTCTGTGACCACGTCCGGAGGAAGGAGACAGAGGCGTCTTATAGGCGCCATTATCGGTGGTGTAGCTCTCGGGGTGGCAACCGCTGCACAGATAACAGCAGCCTCGGCTCTGATACAAGCCAATCAAAATGCTGCCAACATACTCCGGCTAAAGGAGAGCATTGCTGCAACCAATGAGGCTGTGCACGAGGTCACTAATGGATTATCACAACTAGCAGTGGCAGTTGGGAAGATGCAGCAATTTGTTAATGACCAGTTTAATAAAACAGCTCAAGAATTGGACTGTATAAAAATTACACAGCAGGTTGGTGTAGAACTCAACCTGTACCTAACTGAATTGACTACAGTATTCGGGCCACAAATCACTTCCCCTGCCTTAACTCAGCTGACTATCCAGGCGCTTTACAATCTAGCTGGTGGGAATATGGATTACTTGTTGACTAAGTTAGGTGTGGGGAGCAGACAACTCAGCTCATTAATTAGTAGTGGCCTGATCACCGGCAACCCTATTCTGTACGACTCACAGACTCAACTCTTGGGTATACAGGTAACCCTACCCTCAGTCGGGAACCTAAATAATATGCGTGCCACCTACCTGGAAACCTTGTCTGTAAGTACAACCAAAGGATTTGCCTCAGCACTTGTCCCAAAAGTAGTGACACAGGTCGGTTCCGTGATAGAAGAGCTTGACACCTCGTACTGTATAGAGACCGATTTGGATCTATATTGTACAAGAATAGTGACATTCCCTATGTCTCCTGGTATTTATTCCTGTTTGAGTGGCAATACATCTGCTTGTATGTACTCAAAGACTGAAGGCGCACTCACTACGCCGTATATGACCCTCAAAGGCTCAGTTATTGCTAACTGTAAGATGACAACATGTAGATGTGCAGACCCCCCGGGTATCATATCGCAAAATTATGGAGAAGCTGTGTCTCTAATAGATAGGCAGTCATGCAATATCTTATCCTTAGACGGGATAACTTTGAGGCTCAGTGGGGAATTTGATGCAACTTATCAAAAGAATATCTCAATACAAGATTCTCAAGTAATAGTGACAGGCAATCTTGATATCTCGACTGAGCTTGGGAATGTCAACAACTCGATAAGTAATGCCTTGGATAAGTTAGAGGAAAGCAACAGCAAATTAGATAAAGTCAATGTCAAACTGGCCAGCACATCCGCTCTTATTACCTATATCGTTTTAACTGTCATATCTCTTGTATGTGGTATACTCAGCCTGGTTCTAGCATGCTACCTGATGTACAAGCAAAAGGCGCAACAGAAGACCTTGTTGTGGCTTGGGAACAATACCCTAGACCAGATGAGGGCCACTACAAAAATG
>ABG29400
ATGGGCTCCAAACCTTCTACCAGGATCCCAGCACCTCTAATGCTGATCATTCGGATTATGCTGATATTGAGCTGTATCCGTCTGACAAGCTCCCTTGACGGCAGGCCTCTTGCAGCTGCAGGAATTGTAGTAACAGGGGATAAGGCAGTCAATGTATACACCTCGTCTCAGACAGGGTCAATCATAGTCAAGTTGCTCCCGAATATGCCCAGAGATAAGGAGGCGTGTGCAAAAGCCCCATTAGAGGCATATAACAGAACACTGACTACTTTGCTCACTCCTCTTGGCGACTCCATCCGCAAGATCCAAAGGTCTGTGTCCACGTCTGGAAGAAGGAGACAAAAACGCTTTATAGGTGCTGTTATTGGCAGTGTAGCTCTTGGGGTTGCAACGGCGGCACAGATAACAGCAGCTGCGGCCCTAATACAAGCCAACCAGAATGCCGCCAACATCCTCCGGCTTAAGGAGAGCATTGCTGCAACCAATGAAGCTGTGCATGAAGTCACCGACGGATTATCACAACTATCAGTGGCAGTTGGGAAGATGCAGCAATTTGTCAATGACCAGTTTAATAATACGGCGCGAGAATTGGACTGTATAAAAATCACACAACAGGTTGGTGTAGAACTCAACCTATACCTAACTGAATTGACTACAGTATTCGGGCCACAGATCACCTCCCCTGCATTAACTCAGCTGACCATCCAGGCACTTTATAATTTAGCTGGTGGCAATATGGATTACTTATTAACTAAGTTAGGTATAGGGAACAATCAACTCAGCTCATTAATTGGTAGCGGCCTGATCACTGGTTACCCTATACTGTATGACTCACAGACTCAACTCTTGGGCATACAAGTGAATTTGCCCTCAGTCGGGAACTTAAATAATATGCGTGCCACCTATTTGGAGACCTTATCTGTAAGTACAACCAAAGGATATGCCTCAGCACTTGTCCCGAAAGTGGTGACACAAGTCGGTTCTGTGATAGAAGAGCTTGACACCTCATATTGTATAGAGTCCGATCTGGATTTATACTGCACTAGAATAGTGACATTCCCCATGTCCCCAGGTATTTATTCCTGTTTGAGCGGCAACACATCAGCTTGCATGTATTCAAAGACTGAAGGCGCACTCACTACGCCGTATATGGCCCTTAAAGGCTCAGTTATTGCCAATTGTAAGATAACAACATGTAGATGTACAGACCCCCCTGGTATCATATCGCAAAATTATGGAGAAGCTGTATCCCTGATAGATAGACATTCATGCAATGTCTTATCATTAGACGGGATAACTCTGAGGCTCAGTGGGGAATTTGATGCAACTTATCAAAAGAACATCTCAATACTAGATTCTCAAGTCATCGTGACAGGCAATCTTGATATATCAACTGAACTCGGAAACGTCAACAATTCAATCAGCAATGCCTTGGAAAGGTTGGCAGAAAGCAACACAAAGCTAGAAAAAGTCAATGTCAGACTAACCAGCACATCTGCTCTCATTACCTATATTGTTCTAACTGTCATTTCTTTAATTTTCGGTGCACTTAGTCTGGTTTTAGCGTGTTACCTGATGTACAAACAGAAGGCACAACAAAAGACCTTGCTATGGCTTGGGAATAATACCCTCGATCAGATGAGAGCCACAACAAGAGCA
>AEW24479
ATGGGCTCCAAACCTTCTACCAGGATCCCAGCACCTCTAATGCTAATCACTCGGATTATGCTGACATTGAGCTGCATCCGTCTGACAAGCTCTCTTGACGGCAGGCCCCTTGCAGCTGCAGGAATTGTAGTAACGGGAGATAAGGCAGTCAATGTATACACCTCGTCTCAGACAGGGTCAATCATAGTCAAGTTGCTCCCGAATATGCCCAGAGATAAGGAGGCATGTGCAAGAGCCCCATTGGAGGCATATAACAGGACACTGACTACTCTGCTCACTCCTCTTGGTGACTCCATCCGCAAGATCCAAGGGTCTGTATCCACGTCCGGAGGAAGGAGACAAAAACGTTTTATAGGTGCTGTTATTGGCAGTGTAGCTCTTGGGGTTGCAACAGCGGCACAGATAACAGCAGCTGCGGCCCTGATACAAGCCAAACAGAATGCCGCCAACATCCTCCGGCTTAAGGAGAGCATTGCTGCAACCAATGAAGCTGTGCATGAAGTCACCGACGGATTATCACAACTATCAGTGGCAGTTGGGAAGATGCAGCAGTTTGTCAATGACCAGTTTAATAATACGGCGCGAGAATTGGACTGCATAAAAATCACACAACAGGTCGGTGTAGAACTCAACCTATACCTAACTGAATTAACTACAGTATTCGGGCCACAGATCACCTCCCCTGCATTAACTCAGCTGACCATTCAGGCACTTTATAATTTAGCTGGTGGCAATATGGACTACTTATTAACTAAGTTAGGTATAGGAAACAATCAACTCAGCTCATTAATTGGTAGCGGCCTGATCACTGGTTACCCTATACTATATGACTCACATACTCAACTCTTGGGCATACAAGTAAATCTGCCCTCAGTCGGGAACTTAAATAATATGCGTGCCACCTATTTGGAGACCTTATCTGTAAGTACAACCAAAGGATATGCCTCAGCACTAGTCCCGAAAGTAGTGACACAAGTTGGTTCTGTGATAGAAGAGCTTGACACCTCATACTGTATAGAGTCCGATCTGGATTTATATTGTACTAGAATAGTGACATTCCCCATGTCCCCAGGTATTTATTCCTGTTTGAGCGGCAACACATCAGCCTGCATGTATTCAAAGACTGAAGGCGCACTCACTACGCCATATATGGCCCTTAGAGGCTCAGTTATTGCCAATTGTAAGATAACAACGTGCAGATGTACAGACCCTCCTGGTATCATATCGCAAAATTACGGAGAAGCTGTATCCCTGATAGATAGACATTCGTGCAATGTCTTATCATTAGACGGAATAACTCTGAGGCTCAGTGGGGAATTTGATGCAACTTATCAAAAGAATATCTCAATATTAGATTCTCAGGTCATCGTGACAGGCAATCTTGATATATCAACTGAACTTGGAAACGTCAACAATTCAATCAGCAATGCCTTGGATAGGTTGGCAGAAAGCAACAGCAAACTAGAAAAAGTCAATGTCAGACTAACTAGCACATCCGCTCTCATTACCTATATTGTTCTAACTGTCATTTCCCTAATTTTCGGTGCACTTAGTCTGGCTTTAGCGTGTTATCTGATGTACAAACAGAAGGCACAACAAAAGACCTTGCTATGGCTTGGGAATAATACCCTCGATCAGATGAGAGCCACCACGAGAGCA
>AGL09078
ATGGGCTCCAAACCTTCTACCAGGATCCCAGCACCTCTAATGCTGATCACTCGGATTATGCTGATATTGAGCTGTATCCGTCTGACAAGCTCTCTTGATGGCAGGCCCCTTGCAGCTGCAGGAATTGTAGTAACAGGAGATAAGGCAGTCAATGTATATACCTCGTCTCAGACAGGGTCAATCATAGTCAAGTTGCTCCCGAATATGCCCAGAGATAAGGAGGCATGTGCAAAAGCCCCATTGGAGGCATATAACAGAACACTGACTACTCTGCTCACTCCTCTTGGCGACTCCATCCGCAAGATCCAAGGGTCTGTGTCCACGTCCGGAGGAAGGAGACAAAAACGCTTTATAGGTGCTGTTATTGGCAGTGTAGCTCTTGGGGTTGCAACAGCGGCACAGATAACAGCAGCTGCGGCCCTAATACAAGCCAAACAGAATGCTGCCAACATCCTCCGGCTTAAGGAGAGCATTGCTGCAACCAATGAAGCTGTGCATGAAGTCACCGACGGATTATCACAACTATCAGTGGCAGTTGGGAAGATGCAGCAGTTTGTCAATGACCAGTTTAATAATACGGCGCGAGAATTGGACTGTATAAAAATCACACAACAGGTCGGTGTAGAACTCAACCTATACCTAACTGAATTGACTACAGTATTCGGGCCACAGATCACCTCCCCTGCATTAACTCAGCTGACCATTCAGGCACTTTATAATTTAGCTGGTGGCAATATGGATTACTTATTAACTAAGTTAGGTATAGGAAACAATCAACTCAGCTCATTAATTGGTAGCGGCCTGATCACTGGTTACCCTATACTGTATGACTCACATACTCAACTCTTGGGCATACAAGTAAATCTGCCCTCAGTCGGGAACTTAAATAATATGCGTGCCACCTATTTGGAGACCTTATCTGTAAGTACAACCAAAGGATATGCCTCAGCACTTGTCCCGAAAGTAGTGACACAAGTCGGTTCTGTGATAGAAGAGCTTGACACCTCATACTGTATAGAGTCCGATCTGGATTTATATTGTACTAGAATAGTGACATTCCCCATGTCCCCAGGTATTTATTCCTGTTTGAGCGGCAACACATCAGCTTGCATGTATTCAAAGACCGAAGGCGCACTCACTACGCCGTATATGGCCCTTAGAGGCTCAGTTATTGCCAATTGTAAGATAACAACATGCAGATGTACAGACCCTCCTGGTATCATATCGCAAAATTACGGAGAAGCTGTATCCCTGATAGATAGACATTCATGCAATGTCTTATCATTAGACGGAGTAACTCTGAGACTCAGTGGGGAATTTGATGCAACTTATCAAAAGAACATCTCAATATTAGATTCTCAGGTCATCGTGACAGGCAATCTTGATATATCAACTGAACTTGGAAACGTCAACAATTCAATCAGCAATGCCTTGGATAGGTTGGCAGAAAGCAACAGCAAGCTAGAAAAAGTCAATGTCAGACTAACTAGCACACCTGCTCTCATTACCTATATTGTTCTAACTGTCATTTCCCTGATTTTCGGTGCACTTAGTCTGGTTTTAGCGTGTTACCTGATGTACAAACAGAAGGCACAACAAAAGACCTTGCTATGGCTTGGGAATAATACCCTTGATCAGATGAGAGCCACCACAAGAGCA
>AEV40792
ATGGGCTCCAAACCTTCTACCAGGATCCCGGTACCCCTGATGTTGATCACTCGGATCATGCTGATATTAAGTTATATCTGTCTGACAAGCTCTCTTGACGGCAGGCCTCTTGCAGCTGCAGGGATTGTAGTAACAGGAGATAAGGCAGTCAATGTATACACCTCATCTCAGACAGGGTCAATCATAGTCAAGTTGCTCCCGAATATGCCTAAGGATAAAGAGGCGTGTGCAAAAGCCCCATTAGAGGCATACAACAGAACACTGACTACCTTGCTCACTCCCCTTGGCGATTCCATCCGTAAGATCCAAGGGTCGGTGGCCACGTCCGGAGGAAGGAGACAGAAACGCTTTATAGGTGCCGTTATTGGCAGTGTAGCTCTCGGGGTTGCGACAGCGGCACAGATAACAGCAGCTGCGGCCTTAATACAAGCCAACCAAAATGCCGCCAACATCCTCCGGCTTAAAGAGAGCATTGCTGCAACCAATGAAGCTGTGCACGAAGTTACCGATGGATTATCACAACTATCAGTGGCAGTTGGAAAGATGCAGCAATTCGTCAATGACCAGTTTAATAATACGGCGCGAGAATTGGACTGTATAAAGATTACACAACAAGTTGGTGTAGAACTCAACCTATACCTAACTGAGTTGACTACAGTATTCGGGCCACAGATCACTTCCCCTGCCTTAACTCAGCTGACTATACAGGCACTCTACAATCTAGCTGGCGGCAATATGGATTACTTGTTAACTAAGTTAGGTGTAGGGAACAATCAACTCAGCTCATTAATTGGTAGCGGCTTGATCACCGGCTACCCTATATTGTATGACTCACAGACTCAACTCTTAGGCATACAAGTAAATTTGCCCTCAGTCGGGAACCTAAATAATATGCGTGCCACCTACTTGGAGACTCTATCTGTAAGTACAACCAAAGGGTTTGCCTCAGCACTTGTCCCGAAGGTGGTGACACAAGTTGGTTCCGTGATAGAAGAACTTGACACCTCTTACTGTATAGAATCTGATCTGGATCTATATTGTACAAGAATAGTGACATTCCCCATGTCCCCAGGTATTTACTCCTGCTTGAGCGGCAACACATCAGCTTGCATGTATTCAAAGACTGAAGGCGCACTCACTACGCCATATATGGCCCTTAAGGGCTCAGTTATTGCCAATTGTAAGATAACAACATGTAGATGTGCAGACCCCCCTGGTATCATATCGCAAAATTATGGAGAAGCTGTATCTCTGATAGACAGACATTCGTGCAATGTCTTATCATTAGACGGGATAACTCTGAGGCTCAGTGGGGAATTTGATGCAACTTATCTAAAGAATATCTCAATACTAGATTCTCAAGTCATCGTGACAGGCAATCTCGATATATCAACTGAGCTTGGTAATGTCAACAATTCAATCAGCAATGCCTTGGACAAGTTGACAGAAAGCAACAGCAAGCTAGACAAAGTCAATGTCAGACTAACCAGTACATCTGCTCTCATCACCTATATCGCTCTAACTGTCATTTCTCTTTTCTTCGGTGTACTTAGTCTGGGTTTAGCATGTTACCTGATGTACAAGCAGAAGGCACAACAAAAGACCTTGCTATGGCTTGGGAATAATACTCTCGATCAGATGAGAGCCACCACAAGAGCG
>AGL09072
ATGGGCTCCAAACCTTCTACCAGGATCCCAGCACCTCTAATGCTGATCACTCGGATTATGCTGATATTGAGCTGTATCCGTCTGACAAGCTCTCTTGACGGCAGGCCCCTTGCAGCTGCAGGAATTGTAGTAACAGGAGATAAGGCAGTCAATGTATACACCTCGTCTCAGACAGGGTCAATCATAGTCAAGTTGCTCCCGAATATGCCCAGAGATAAGGAGGCATGTGCAAAAGCCCCATTGGAGGCATATAACAGAACACTGACTACTCTGCTCACTCCTCTTGGCGACTCCATCCGCAAGATCCAAGGGTCTGTGTCCACGTCCGGAGGAAGGAGACAAAAACGCTTTATAGGTGCTGTTATTGGCAGTGTAGCTCTTGGGGTTGCAACAGCGGCACAGATAACAGCAGCTGCGGCCCTAATACAAGCCAAACAGAATGCCGCCAACATCCTCCGGCTTAAGGAGAGCATTGCTGCAACCAATGAAGCTGTGCATGAAGTCACCGACGGATTATCACAACTATCAGTGGCAGTTGGGAAGATGCAGCAGTTTGTCAATGACCAGTTTAATAATACGGCGCGAGAATTGGACTGTATAAAAATCACACAACAGGTCGGTGTAGAACTCAACCTATACCTAACTGAATTGACTACAGTATTCGGGCCACAGATCACTTCCCCTGCATTAACTCAGCTGACCATCCAGGCACTTTATAATTTAGCTGGTGGCAATATGGATTACTTATTAACTAAGTTAGGTATAGGAAACAATCAACTCAGCTCATTAATTGGTAGCGGCCTGATCACTGGTTACCCTATACTGTATGATTCACATACTCAACTCTTGGGCATACAAGTAAATCTGCCCTCAGTCGGGAACTTAAATAATATGCGTGCCACCTATTTGGAGACCTTATCTGTAAGTACAACCAAAGGATATGCCTCAGCACTTGTCCCGAAAGTAGTGACACAAGTCGGTTCTGTGATAGAAGAGCTTGACACCTCATACTGTATAGAGTCCGATCTGGATTTATATTGTACTAGAATAGTGACATTCCCTATGTCCCCAGGTATTTATTCCTGTTTGAGCGGCAACACATCAGCTTGCATGTATTCAAAGACTGAAGGCGCACTCACTACGCCGTATATGGCCCTTAGAGGCTCAGTTATTGCCAATTGTAAGATAACAACATGCAGATGTACAGACCCTCCTGGTATCATATCGCAAAATTACGGAGAAGCTGTATCCCTGATAGATAGACATTCATGCAATGTCTTATCATTAGACGGAATAACTCTGAGGCTCAGTGGGGAATTTGATGCAACTTATCAAAAGAACATCTCAATATTAGATTCTCAGGTCATCGTGACAGGCAATCTTGATATATCAACTGAACTTGGAAACGTCAACAATTCAATCAGCAGTGCCTTGGATAGGTTGGCAGAAAGCAACAGCAAGCTAGAAAAAGTCAATGTCAGACTAACTAGCACATCTGCTCTCATTACCTATATTGTTCTAACTGTCATTTCCCTAATTTTCGGTGCACTTAGTCTGGTTTTAGCGTGTTACCTGATGTACAAACAGAAGGCACAACAAAAGACCTTGCTATGGCTTGGGAATAATACCCTCGATCAGATGAGAGCCACCACAAGAGCA
>ABG29394
ATGGGATCCAAACCTTCTACCAGGAGCCCAGCACCTCTAATGCTGATCATTCGGATTATGCTGATATTGAGCTGTATCCGTCTGACAAGCTCCCTTGACGGCAGGCCTCTTGCAGCTGCAGGAATTGTAGTAACAGGGGATAAGGCAGTCAATGTATACACCTCGTCTCAGACAGGGTCAATCATAGTCAAGTTGCTCCCGAATATGCCCAGAGATAAGGAGGCGTGTGCAAAAGCCCCATTAGAGGCATATAACAGAACACTGACTACTTTGCTCACTCCTCTTGGCGACTCCATCCGCAAGATCCAAGGGTCTGTGTCCACGTCTGGAGGAAGGAGACAAAAACGCTTTATAGGTGCTGTTATTGGCAGTGTAGCTCTTGGGGTTGCAACGGCGGCACAGATAACAGCAGCTGCGGCCCTAATACAAGCCAACCAGAATGCCGCCAACATCCTCCGGCTTAAGGAGAGCATTGCTGCAACCAATGAAGCTGTGCATGAAGTCACCGACGGATTATCACAACTATCAGTGGCAGTTGGGAAGATGCAGCAGTTTGTCAATGACCAGTTTAATAATACGGCGCGAGAATTGGACTGTATAAAAATCACACAACAGGTTGGTGTAGAACTCAACCTATACCTAACTGAATTGACTACAGTATTCGGGCCACAGATCACCTCCCCTGCATTAACTCAGCTGACCATCCAGGCACTTTATAATTTAGCTGGTGGCAATATGGATTACTTATTAACTAAGTTAGGTATAGGGAACAATCAACTCAGCTCATTAATTGGTAGCGGCCTGATCACTGGTTACCCTATACTGTATGACTCACAGACTCAACTCTTGGGCATACAAGTGAATTTGCCCTCAGTCGGGAACTTAAATAATATGCGTGCCACCTATTTGGGGACCTTATCTGTAAGTACAACCAAAGGATATGCCTCAGCACTTGTCCCGAAAGTAGTGACACAAGTCGGTTCTGTGATAGAAGAGCTTGACACCTCATATTGTATAGAGTCCGATCTGGATTTATACTGCACTAGAATAGTGACATTCCCCATGTCCCCAGGTACTTATTCCTGTTTGAGCGGCAACACATCAGCTTGCATGTATTCAAAGACTGAAGGCGCACTCACTACGCCGTATATGGCCCTTAAAGGCTCAGTTATTGCCAATTGTAAGATAACAACATGTAGATGTACAGACCCCCCTGGTATCATATCGCAAAATTATGGAGAAGCTGTATCCCTGATAGATAGACATTCATGCAATGTCTTATCATTAGACGGGATAACTCTGAGGCTCAGTGGGGAATTTGATGCAACTTATCAAAAGAACATCTCAATACTAGATTCTCAAGTCATCGTGACAGGCAATCTTGATATATCAACTGAACTCGGAAACGTCAACAATTCAATCAGCAATGCCTTGGATAGGTTGGCAGAAAGCAACAGCAAGCTAGAAAAAGTCAATGTCAGACTAACCAGCACATCTGCTCTCATTACCTATATTGTTCTAACTGTCATTTCTTTAATTTTCGGTGCACTTAGTCTGGTTTTAGCGTGTTACCTGATGTACAAACAGAAGGCACAACAAAAGACCTTGCTATGGCTTGGGAATAATACCCTCGATCAGATGAGAGCCACTACAAGAACA
>AFA36085
ATGGATCCCAAGCCTTCTACCAGCTATTTGCATGCCTTTTCATTGATCTCCATGGTTATCATTTCAGTATTCATGGCTGGGAAGGCATCAGCACTGGATGGGCGGCCACTCGCTGCCGCAGGAATAGTAGTCACAAGAGACAGGGCAGTTAATATATACACATCGTCTCAGACAGGGACAATTATCATCAAATTGTTACCCAACATACCCAAAGACAAAGAACAATGCGCTAGGAGCCCCTTAGATGCATACAATAGGACGCTTACAACCCTCCTTGCCCCGCTCGGCGATTCGATTAGGAGAATCCAAGAGTCGGTAACTACATCAGGAGGGGAACAGCAGGGGCGGTTGATAGGGGCGATAATAGGAGGTGTCGCATTAGGTGTAGCCACCGCAGCGCAGATAACAGCGGCTTCTGCACTCATCCAAGCCAACCAGAATGCTGCAAACATACTGAAATTAAAGGAGAGTATTGCCGCTACCAATGAAGCAATACATGAAGTCACAAGTGGGCTGTCCCAGCTAACTGTCGCCGTAGGTAAGATGCAGCAGTTTGTGAACGAACAATTCAATAAGACAGCACAAGAGATCGACTGTATTAAGATCACACAGCAGATTGGGGTGGAGTTGAATCTATATTTGACTGAACTGACAACTGTGTTCGGACCGCAAATCACATCTCCTGCACTCACGCAGTTGACCGTCCAGGCTTTATATAATCTGGCGGGTGGGAACATGGATTACATGCTGACAAAGCTGGGAGTGGGTAACAATCAGCTCAGTTCTCTGATTAGTAGTGGCCTAATATCAGGGAATCCAATTCTCTACGACTCGCAAACTCAGCTTCTGGGTATACAGGTGACTCTCCCCTCTGTGGGCAATCTGAACAACATGCGCGCCACGTATCTGGAAACCCTTTCTGTAAGCACAAACAAGGGATACGCATCCGCGTTAGTGCCTAAGGTGGTAACTCAGGTAGGCTCCGTAATCGAAGAGCTGGATACGTCGTATTGCATAGAGACAGATCTAGACCTGTACTGCACCAGAATTGTAACGTTCCCCATGTCTCCAGGTATCTTTTCTTGTCTTGGGGGGAACACCTCAGCATGCATGTATTCTAAGACTGAAGGAGCACTCACCACACCATATATGACAATCAAAGGATCGGTCATAGCAAATTGCAAGATGACAACGTGTAGGTGCGCAGACCCCCCGGGGATAATCTCACAGAATTATGGAGAGGCTGTCTCCTTAATAGACAAAAAGGTATGCAACATTCTGACTCTTGACGGGATCACCTTGCGCCTTAGTGGGGAGTTTGATGCAACCTATAGGAAAAATATCTCAATTCAGGATTCTCAGGTGGTGATTACTGGGAATCTAGATATATCCACCGAGTTAGGGAATGTGAATAATTCAATCAGCAATGCTTTAGACAAGTTAGAAGAGAGTAATAGCAAGCTAGATAAAGTTAATGTGAGGCTTACCAGTACATCTGCCCTAATCACATATATTGTCTTGACAACAATAGCACTGATATGCGGGGTAGTCAGTTTAGTACTTACCTGTTATACAATGTACAAACAAAGGTCCCAGCAGAAAACACTGATGTGGCTAGGGAACAACACCTTGGACCAGATGAGAGCAACGACAAAGATG
>AEW24473
ATGGGCTCCAAACCTTCTACCAGGATCCCAGCACCTCTAATGCTAATCACTCGGATTATGCTGACATTGAGCTGCATCCGTCTGACAAGCTCTCTTGACGGCAGGCCCCTTGCAGCTGCAGGAATTGTAGTAACGGGAGATAAGGCAGTCAATGTATACACCTCGTCTCAGACAGGGTCAATCATAGTCAAGTTGCTCCCGAATATGCCCAGAGATAAGGAGGCATGTGCAAGAGCCCCACTGGAGGCATATAACAGAACACTGACTACTCTGCTCACTCCTCTTGGTGACTCCATCCGCAAGATCCAAGGGTCTGTATCCACGTCCGGAGGAAGGAGACAAAAACGTTTTATAGGTGCTGTTATTGGCAGTGTAGCTCTTGGGGTTGCAACAGCGGCACAGATAACAGCAGCTGCGGCCCTGATACAAGCCAAACAGAATGCCGCCAACATCCTCCGGCTTAAGGAGAGCATTGCTGCAACCAATGAAGCTGTGCATGAAGTCACCGACGGATTATCACAACTATCAGTGGCAGTTGGGAAGATGCAGCAGTTTGTCAATGACCAGTTTAATAATACGGCGCGAGAATTGGACTGCATAAAAATCACACAACAGGTCGGTGTAGAACTCAACCTATACCTAACTGAATTAACTACAGTATTCGGGCCACAGATCACCTCCCCTGCATTAACTCAGCTGACCATCCAGGCACTTTATAATTTAGCTGGTGGCAATATGGACTACTTATTAACTAAGTTAGGTATAGGAAACAATCAACTCAGCTCATTAATTGGTAGCGGCCTGATCACTGGTTACCCTATACTGTATGACTCACATACTCAACTCTTGGGCATACAAGTAAATCTGCCCTCAGTCGGGAACTTAAATAATATGCGTGCCACCTATTTGGAGACCTTATCTGTAAGTACAACCAAAGGATATGCCTCAGCACTAGTCCCGAAAGTAGTGACACAAGTTGGTTCTGTGATAGAAGAGCTTGACACCTCATACTGTATAGAGTCCGATCTGGATTTATATTGTACTAGAATAGTGACATTCCCCATGTCCCCAGGTATTTATTCCTGTTTGAGCGGCAACACATCAGCCTGCATGTATTCAAAGACTGAAGGCGCACTCACTACGCCATATATGGCCCTTAGAGGCTCAGTTATTGCCAATTGTAAGATAACAACGTGCAGATGTATAGACCCTCCTGGTATCATATCGCAAAATTACGGAGAAGCTGTATCCCTGATAGATAGACATTCGTGCAATGTCTTATCATTAGACGGAATAACTCTGAGGCTCAGTGGGGAATTTGATGCAACTTATCAAAAGAACATCTCAATATTAGATTCTCAGGTCATCGTGACAGGCAATCTTGATATATCAACTGAACTTGGAAACGTCAACAATTCAATCAGCAATGCCTTGGATAGGTTGGCAGAAAGCAACAGCAAACTAGAAAAAGTCAATGTCAGACTAACTAGCACATCCGCTCTCATTACCTATATTGTTCTAACTGTCATTTCCCTAATTTTCGGTGCACTTAGTCTGGCTTTAGCGTGTTACCTGATGTACAAACAGAAGGCACAACAAAAGACCTTGCTATGGCTTGGGAATAATACCCTCGATCAGATGAGAGCCACCACGAGAGCA
>AEV40798
ATGGGTTCCAAATCTTCTACCAGGATCCCAACACCCCCGATGCTGATCACTCGGATCATGCTGATATTAAGCTTTATCTGCCTGGCAAGCTCTCTTGATGGCAGGCCTCTTGCGGCTGCAGGGATTGTAGTAACAGGAGACAAGGCAGTCAATATCTACACCTCGTCTCAAACAGGGTCAATCATAGTCAAGCTGCTCCCGAATATGCCCAAGGATAAAGAGGCGTGTGCAAGAGCCCCATTGGAAGCATATAATAGAACACTGACTACACTGCTCACCCCCCTTGGCGATTCCATCCGCAAGATCCAAGGGTCCGTGTCCACGTCTGGAGGAAGGAGACGGAAACGCTTTATAGGTGCCATTATTGGCAGTGTCGCTCTCGGAGTTGCAACAGCGGCACAGATAACTGCAGCTGCGGCCCTAATACAAGCCAACCAGAATGCCGCCAACATCCTCCGGCTTAAGGAGAGCATTGCTGCAACCAATGAAGCTGTGCATGAAGTCACCAACGGATTATCACAACTATCAGTGGCAGTTGGAAAGATGCAGCAGTTTGTCAATGACCAGTTTAATAACACGGCGCGAGAATTGGACTGTATAAAAATTACACAACAGGTTGGTGTAGAACTCAACCTATACCTGACTGAATTGACTACAGTATTCGGGCCACAGATCACCTCCCCTGCCTTAACTCAGCTGACTATCCAGGCACTTTATAATTTAGCTGGTGGCAATATGGATTACTTGTTAACTAAGTTAGGTGTAGGGAACAATCAACTCAGCTCATTAATCGGTAGCGGCTTGATTACCGGATACCCCATACTGTATGACTCACAGACTCAACTCTTGGGTATACAAGTGAATTTGCCCTCAGTCGGGAACCTAAATAATATGCGAGCCACCTACTTGGAGACCTTATCTGTGAGTACAACAAAGGGGTTTGCTTCAGCACTTGTCCCTAAAGTAGTGACACAAGTTGGTTCTGTGATAGAAGAGCTTGACACCTCATACTGTATAGAGTCTGATCTGGATTTATATTGCACAAGAATAGTGACATTCCCCATGTCCCCAGGTATTTATTCTTGTTTGAGCGGCAACACATCAGCCTGCATGTATTCAAAGACTGAAGGAGCACTCACTACGCCATATATGGCCCTTAAAGGCTCGGTTATTGCCAATTGTAAGATAACAACATGTAGATGTGCAGATCCTCCTGGTATCATATCGCAAAATTATGGAGAAGCTGTGTCTCTGATAGACAGACATTCGTGCAATGTCTTATCATTAGACGGGATAACTCTGAGGCTCAGTGGGGAGTTTGATGCAACTTATCAAAAGAATATCTCAATACTAGATTCTCAAGTTATCGTGACAGGCAATCTCGATATATCAACTGAGCTTGGAAATGTCAACAATTCAATCAGCAATGCCCTGGATAAGCTGGCGGAAAGCAACAGCAAGCTAGACAAAGTCAATGTCAGACTAACCAGCACATCTGCTCTCATTACTTATATCGTTTTAACTGTCATTTCTCTTGTTTTCGGTGCACTTAGTCTGATTTTAGCATGTTACTTGATGTACAAGCAGAAGGCACAACAGAAGACCTTACTATGGCTTGGGAATAATACTCTTGATCAGATGAGAGCCACCACAAGAGCA
>ACW83056
ATGGGCTCCAGATCTTCTACCAGGATCCCAGTACCTCTCATGCTGACCGTCCGAGTCATGTTGGCACTGAGTTGCGTCTGTCCGACCAGCGCCCTTGATGGCAGGCCTCTTGCAGCTGCAGGGATTGTGGTAACAGGAGACAAAGCAGTCAACATATACACCTCATCTCAGACAGGGTCAATCATAATCAAGTTACTCCCAAATATGCCCAAGGATAAAGAGGCGTGTGCAAAAGCCCCGTTGGAGGCATACAACAGGACATTGACTACTTTGCTCACCCCCCTTGGTGATTCTATCCGTAGGATACAAGAGTCTGTGACCACGTCCGGAGGAGGGAAACAGGGACGTCTTATAGGCGCCATTATCGGTGGTGTAGCTCTCGGGGTTGCAACCGCTGCACAGATAACAGCAGCCTCGGCTCTGATACAAGCCAATCAAAATGCTGCCAACATACTCCGGCTAAAAGAGAGCATTGCTGCAACCAATGAGGCTGTGCACGAGGTCACTAATGGATTATCACAACTAGCAGTGGCAGTTGGGAAGATGCAGCAATTTGTTAATGACCAGTTTAATAAAACAGCTCAGGAATTGGACTGTATAAAAATTACACAGCAGGTTGGTGTAGAACTCAACCTGTACCTAACTGAATTGACTACAGTATTCGGGCCACAAATCACTTCCCCTGCCTTAACTCAGCTGACTATCCCGGCACTTTACAATTTAGCTGGTGGCAATATGGATTACTTATTAACTAAGTTAGGTATAGAGAACAATCAACTCAGCTCATTAATTGGTAGCGGCCTGATCACTGGTTACCCCATACTGTATGACTCACAGACTCAACTCTTGGGCATACAAGTGAATTTGCCCTCAGTCGGGAACTTAAATAATATGCGTGCCACCTATTTGGAGACCTTATCTGTAAGTACAACCAAAGGATATGCCTCAGCACTTGTCCCGAAAGTAGTGACACAAGTCGGTTCTGTGATAGAAGAGCTTGACACCTCATACTGTATAGAGTCCGATCTGGATTTATATTGTACTAGAATAGTGACATTCCCCATGTCCCCAGGTATTTATTCCTGTTTGAGCGGCAACACATCAGCTTGCATGTATTCAAAGACTGAAGGCGCACTCACTACGCCGTATATGGCCCTTAAAGGCTCAGTTATTGCCAATTGTAAGATAACAACATGTAGATGTACAGACCCTCCTGGTATCATATCGCAAAATTATGGAGAAGCTGTATCCCTGATAGATAGACATTCGTGTAATGTCTTATCATTAGACGGGACAACTCTGAGGCTCAGTGGGGAATTTGATGCAACTTATCAAAAGAACATCTCAATACTAGATTCTCAAGTCATCGTGACAGGCAATCTTGATATATCAACTGAACTTGGAAACGTCAACAATTCAATNAGCAATGCCTTGGATAAGTTGGCAGAAAGCAACAGCAAGCTAGAAAAAGTCAATGTCAGACTAACCAGCACATCTGCTCTCATTACATATATTGTTTTATCTGTCATTTCTCTAGTTTTCGGTGCACTTAGTCTGGGTTTAGCGTGTTACCTAATGTACAAACAGAAGGCACAACAAAAGACCTTGCTATGGCTTGGGAATAATACCCTCGATCAGATGAGAGCCACTACAAGAGCA
>ACW83050
ATGGTCTCCAGACCTTCTACCAAGAACCCAGCACCTATGATGCTGACTATCCGGGTTGCGCTGGTACTGAGTTGCATCTGTCCGGCAAACTCCATTGATGGCAGGCCTCTTGCAGCTGCAGGAATTGTGGTTACAGGAGACAAAGCCGTCAACATATACACCTCATTCCAGACAGGATCAATCATAGTTAAGCTCCTCCCGAATCTGCCCAAGGATAAGGAGGCATGTGCGAAAGCCCCCTTGGATGCATACAACAGGACATTGACCACTTTGCTCACCCCCCTTGGTGACTCTATCCGTAGGATACAAGAGTCTGTGACTACATCTGGAGGGGGGAGACAGGGGCGCCTTATAGGCGCCATTATTGGCGGTGTGGCTCTTGGGGTTGCAACTGCCGCACAAATAACAGCGGCCGCAGCTCTGATACAAGCCAAACAAAATGCTGCCAACATCCTCCGACTTAAAGAGAGCATTGCCGCAACCAATGAGGCTGTGCATGAGGTCACTGACGGATTATCGCAATTAGCAGTGGCAGTTGGGAAGATGCAGCAGTTTGCTAATGGCCAATTTAATAAAGCAGATCAGGAATTAGAGTGCATCAAAATTGCACAGCAAGTTGGTGTAGAGCTCAGCCTGTACCTAACCGAATTGACTACAGTATTCGGACCGCAAATCACTTCACCTGCTTTAAACAAGCTGACTATTCAGGCACTTTATAATTTAGCTGGTGGCAATATGGATTACTTATTAACTAAGTTAGGTATAGAGAACAATCAACTCAGCTCATTAATTGGTAGCGGCCTGATCACTGGTTACCCCATACTGTATGACTCACAGACTCAACTCTTGGGCATACAAGTGAATTTGCCCTCAGTCGGGAACTTAAATAATATGCGTGCCACCTATTTGGAGACCTTATCTGTAAGTACAACCAAAGGATATGCCTCAGCACTTGTCCCGAAAGTAGTGACACAAGTCGGTTCTGTGATAGAAGAGCTTGACACCTCATACTGTATAGAGTCCGATCTGGATTTATATTGTACTAGAATAGTGACATTCCCCATGTCCCCAGGTATTTATTCCTGTTTGAGCGGCAACACATCAGCTTGCATGTATTCAAAGACTGAAGGCGCACTCACTACGCCGTATATGGCCCTTAAAGGCTCAGTTATTGCCAATTGTAAGATAACAACATGTAGATGTACAGACCCTCCTGGTATCATATCGCAAAATTATGGAGAAGCTGTATCCCTGATAGATAGACATTCGTGTAATGTCTTATCATTAGACGGGACAACTCTGAGGCTCAGTGGGGAATTTGATGCAACTTATCAAAAGAACATCTCAATACTAGATTCTCAAGTCATCGTGACAGGCAATCTTGATATATCAACTGAACTTGGAAACGTCAACAATTCAATNAGCAATGCCTTGGATAAGTTGGCAGAAAGCAACAGCAAGCTAGAAAAAGTCAATGTCAGACTAACCAGCACATCTGCTCTCATTACATATATTGTTTTATCTGTCATTTCTCTAGTTTTCGGTGCACTTAGTCTGGGTTTAGCGTGTTACCTGATGTACAAACAGAAGGCACAACAAAAGACCTTGTTATGGCTTGGGAATAATACCCTCGATCGGATGAGAGCCACTACAAGAGCA
>AFS50111
ATGGGCTCCAGATCTTCTACCAGGATCCCAGTACCTCTGATGCTGACTGTTCGGGTCGCGCTGGCACTGTGTTGCGTCCGTCTGACAAGCTCCCTTGATGGCAGGCCTCTTGCAGCTGCAGGGATTGTGGTAACAGGAGACAAAGCAGTCAACATATACACCTCATCCCAGACAGGGTCGATCATAGTCAAGTTACTCCCCAATATGCCCAAGGACAAAGAGGCATGTGCAAAAGCCCCGTTAGAGGCGTACAACAGGACATTGACTACTCTGCTCACCCCCCTTGGTGATTCTATCCGTAGGATACAAGAGTCCGTGACTACATCTGGAGGAGGGAAACAGGGACGCCTTATAGGCGCTATTATCGGTGGTGCGGCTCTCGGGGTTGCAACCGCTGCACAGATAACAGCAGCCTCGGCTCTGATACAAGCCAACCAAAATGCTGCCAACATTCTCCGACTTAAAGAGAGCATTGCTGCAGCCAATGAGGCTGTGCACGAAGTCACTGACGGATTATCACAACTAGCCGTGGCAGTCGGGAAGATGCAACAATTTGTTAATGACCAGTTTAATAAAACAGCTCAGGAATTGGACTGTATAAAAATTACACAGCAGGTTGGTGTAGAACTCAACCTGTACCTAACTGAATTGACTACAGTATTCGGGCCACAAATCACTTCCCCTGCCTTAACCCAGCTGACCATCCAGGCACTTTATAATCTAGCTGGTGGGAATATGGATTACTTGTTGACAAAGTTAGGTGTAGGGAACAACCAACTTAGCTCATTAATTGGTAGCGGCCTGATCACCGGCAACCCTATCTTGTACGACTCACAGACTCAGCTCTTGGGTATACAGGTAACCCTACCCTCAGTCGGGAACCTGAATAATATGCGTGCCACCTACTTGGAAACCTTGTCTGTAAGTACAACCAAAGGATTTGCCTCAGCACTTGTCCCAAAGGTGGTGACACAAGTCGGTTCCGTGATAGAAGAACTTGACACCTCATACTGCATAGAGACCGATTTAGATTTATATTGTACAAGAATAGTGACATTCCCTATGTCTCCTGGTATTTACTCCTGTTTGAGCGGCAATACATCGGCCTGTATGTATTCGAAGACTGAGGGCGCACTCACTACACCGTACATGACTCTCAAAGGCTCGGTTATTGCCAACTGTAAGATGACAACATGTAGATGTGCAGACCCCCCGGGTATCATATCGCAGAATTATGGAGAAGCTGTGTCTCTAATAGATAGGCAATCATGCAATATCTTATCCTTGGACGGGATAACTTTGAGGCTCAGTGGGGAATTTGATGCAACTTATCAAAAGAACATCTCAATACAAGATTCTCAAGTAATCGTGACAGGCAATCTCGATATCTCAACTGAGCTTGGGAATGTTAACAACTCGATAAGTAATGCTCTAGATAAGTTAGAGGAAAGCAACAGCAAACTAGACAAGGTCAATGTCAAACTGACCAGCACATCTGCCCTCATCACCTATATTGTTCTAACTGTCATATCTCTTGTTTGCGGCATACTTAGCCTGGTTCTAGCATGCTACCTGATGTACAAGCAAAAGGCGCAACAGAAGACCTTGTTATGGCTTGGGAATAATACCCTGGACCAAATGAGGGCCACTACAAAAATG
>AFS50117
ATGGGCTCCAGATCTTCTACCAGGATCCCAGTACCTCTGATGCTGACTGTCCGGGTCGCGCTGGCACTGAGTTGCGTCCGTCTGACAAGCTCCCTTGATGGCAGGCCTCTTGCAGCTGCAGGGATTGTGGTAACAGGAGACAAAGCAGTCAACATATACACCTCATCCCAGACAGGGTCGATCATAGTCAAGTTACTCCCCAATATGCCCAAGGACAAAGAGGCGTGTGCAAAAGCCCCATTGGAGGCGTACAACAGGACATTGACTACTCTGCTCACCCCCCTTGGTGATTCTATCCGTAGGATACAAGAGTCCGTGACTACATCTGGAGGAGGGAAACAGGGGCGCCTTATAGGCGCTATTATCGGTGGTGCGGCTCTCGGGGTTGCAACCGCTGCACAGATAACAGCAGCCTCGGCTTTGATACAAGCCAACCAAAATGCTGCTAACATCCTCCGGCTTAAAGAGAGCATTGCTGCAACCAATGAGGCTGTGCACGAAGTCACTGACGGATTATCACAACTAGCCGTGGCAGTTGGGAAGATGCAACAATTTGTTAATGACCAGTTTAACAAAACAGCTCAGGAATTGGACTGTATAAAAATTACACAGCAGGTTGGTGTAGAACTCAACCTGTACCTAACTGAATTGACTACAGTATTCGGGCCACAAATCACCTCCCCTGCTCTAACCCAGCTGACTATCCAGGCACTTTATAATCTAGCTGGTGGGAATATGGATTACTTGTTGACAAAGTTAGGTGTAGGGAACAACCAACTCAGCTCATTAATTAGTAGCGGCCTGATCACCGGCAACCCTATCCTGTACGACTCACAGACTCAGCTCCTGGGTATACAGGTAACCCTACCCTCAGTTGGGAACCTGAATAATATGCGTGCCACCTACCTGGAAACTTTGTCTGTAAGTACAACCAAAGGATTTGCCTCAGCACTTGTCCCAAAGGTGGTGACACAGGTCGGTTCCGTGATAGAAGAACTTGACACCTCATACTGTATAGAGACCGATTTAGATCTATATTGTACAAGAATAGTGACATTCCCTATGTCTCCTGGTATTTACTCCTGTTTGAGCGGCAATACATCGGCTTGTATGTATTCGAAGACTGAGGGCGCACTCACTACGCCGTACATGACCCTCAAAGGCTCGGTTATTGCCAACTGTAAGATGACAACATGTAGATGTGCAGACCCCCCGGGTATCATATCGCACAATTATGGAGAAGCTGTGTCTCTAATAGATAAGCAATCGTGCAATATCTTATCCTTGGACGGGATAACTTTGAGGCTCAGTGGGGAATTTGATGCAACTTATCAAAAGAATATCTCAATACAAGATTCTCAAGTAATCGTGACAGGCAATCTCGATATCTCGACTGAGCTTGGGAATGTTAACAACTCGATAAGTAATGCTCTAGATAAGTTAGAGGAAAGCAACAGCAAACTAGACAAGGTCAATGTCAAACTGACCAGCACGTCTGCCCTCATCACCTACATTGTTTTAACTGTCATATCTCTTGTTTGCGGTATACTTAGCCTGGTTCTAGCATGCTACCTGATGTACAAGCAAAAGGCGCAACAGAAGACCTTGTTATGGCTTGGGAATAATACCCTGGACCAGATGAGGGCCACTACGAAAATA
>AFQ37838
ATGGGCTCCAGATCTTCTACCAGGATCCCAGTACCTCTGATGCTGACTGTTCGGGTCGCGCTGGCATTGTGTTGCGTCCGTCTGACAAGCTCCCTTGATGGCAGGCCTCTTGCAGCTGCAGGGATTGTGGTAACAGGAGACAAAGCAGTCAACATATACACCTCATCCCAGACAGGGTCGATCATAGTCAAGTTACTCCCCAATATGCCCAAGGACAAAGAGGCATGTGCAAAAGCCCCGTTGGAGGCATACAACAGGACATTGACTACTTTGCTCACCCCCCTTGGTGATTCTATCCGTAGGATACAAGAGTCCGTGACTACATCTGGAGGAGGGAAACAGGGACGCCTTATAGGCGCTATTATCGGTGGTGCGGCTCTCGGGGTTGCAACCGCTGCACAGATAACAGCAGCCTCGGCTCTGATACAGGCCAACCAAAATGCTGCCAACATTCTCCGACTTAAAGAGAGCATTGCTGCAACCAATGAGGCTGTGCACGTAGTCACTGACGGATTATCACAACTGGCCGTGGCAGTCGGGAAGATGCAACAATTTGTTAATGACCAGTTTAATAAAACAGCTCAGGAATTGGACTGCATAAAAATTACACAGCAGGTTGGTGTAGAACTCAACTTGTACCTAACTGAATTGACTACAGTATTCGGGCCACAAATCACTTCCCCTGCCCTAACCCAGCTGACCATCCAGGCACTTTACAATCTAGCTGGTGGGAATATGGATTACTTGTTGACAAAGTTAGGTGTAGGGAACAATCAACTTAGCTCATTAATTGGTAGCGGCCTGATCACCGGCAATCCTATCTTGTACGACTCACAGACTCAGCTCTTGGGTATACAGGTAACCCTACCCTCAGTCGGGAACCTGAATAATATGCGTGCCACCTACTTGGAAACTTTGTCTGTAAGTACAACCAAAGGATTTGCCTCAGCACTTGTCCCAAAGGTGGTGACACAAGTCGGTTCCGTGATAGAAGAACTTGACACCTCATACTGCATAGAGACCGATTTAGATTTATATTGTACAAGAATAGTGACATTCCCTATGTCTCCTGGTATTTACTCCTGTTTGAGCGGCAATACATCAGCTTGTATGTATTCGAAGACTGAGGGTGCACTCACTACACCGTACATGACTCTCAAAGGCTCGGTTATTGCCAACTGTAAGATGACAACATGTAGATGTGCAGACCCCCCGGGTATCATATCGCAAAATTATGGAGAAGCTGTGTCTCTAATAGATAGGCAATCATGTAATATCTTATCCTTGGACGGGATAACTTTGAGGCTCAGTGGGGAATTTGATGCAACTTATCAAAAGAATATCTCAATACAAGATTCTCAAGTAATCGTGACAGGCAATCTCGATATCTCAACTGAGCTTGGGAATGTTAACAACTCGATAAGTAATGCTCTAGATAAGTTAGAGGAAAGCAACAGCAAACTAGACAAGGTCAATGTCAAACTGACCAGCACATCTGCCCTCATCACCTATATTGTTCTAACTGCCATATCTCTTGTTTGCGGCATACTTAGCTTGGTTCTAGCGTGCTACCTGATGTACAAGCAAAAGGCGCAACAGAAGACTCTGTTATGGCTTGGGAATAATACCCTGGACCAAATGAGGGCCACTACAAGAATC
>AAS67153
ATGGGCTCCAAACCCTCCACCAGGATCCCGGCACCTCTGATGCTGATCACTCGAATTACTCTGATACTGAGCTGCATCTGCCTGACGAGCTCTCTTGATGGCAGGCCTCTTGCAGCTGCGGGGATTGTAGTAACAGGAGATAAAGTGATCAATATATACACCTCATCTCAGACAGGGTCAATCATCGTCAAGTTGCTCCCGAATATGCCCAAGGACAAAGAGGCATGTGCAAAAGCCCCGTTAGAGGCATACAACAGAACACTGACCACTTTACTCACCCCCCTTGGTGATTCCATCCGCAGGATACAAGGGTCTGTGTCCACATCAGGAGTAAGGAGGAAGAAACGCTTTATAGGTGCCATTATAGGCAGTGTAGCTCTTGGGGTTGCGACATCGGCACAGATAACAGCGGCCGCGGCCCTAATACAAGCCAACCAGAATGCCGCCAACATCCTCCGGCTTAAGGAGAGCATCGCTGCAACCAATGAAGCTGTGCATGAGGTCACCGATGGATTATCCCAACTAGCAGTGGCAGTTGGGAAGATGCAACAGTTTGTCAATGACCAATTTAATAATACAGCGCGAGAATTGGACTGTATAAAAATTGCACAACAAGTCGGTATAGAACTCAACCTATATCTAACTGAACTGACTACAGTGTTCGGGCCACAAATTACTTCCCCTGCCCTAACTCAGCTGACCATCCAAGCGCTTTATAATTTAGCTGGCGGCAACATGGATTACTTGTTGACTAAATTAGGTATAGGGAACAGTCATCTCAGCTCATTAATAGGTAGTGGCTTGATCACAGGCAACCCTATACTGTATGACTCACAGACTCAAATCCTGGGCATCCAGGTAAATTTACCTTCAGTCGGGAACCTTAATAATATGCGTGCCACCTACTTGGAGACTTTATCTGTAAGCACAACCAAAGGGCTTGCCTCAGCACTTGTCCCGAAGGTAGTGACACAAGTCGGCTCTGTGATAGAAGAACTCGACACCTCATACTGTATAGAGTCTGATCTGGATTTATACTGTACAAGAATAGTGACACTCCCCATGTCTCCAGGTATTTATTCTTGTCTGAGCGGCAATACATCAGCCTGCATGTACTCAAAGACTGAAGGCGCACTCAATACACCATATATGGCCCTCAAAGGCTCAGTCATTGCCAATTGCAAAATAACAACCTGCAGGTGTGCAGACCCCCCAGGCATCATATCGCAAAACTATGGAGAAGCTGTATCTCTGATAGATAGACATTCATGCAATGTCTTATCATTAGATGGGATAACTCTGAGGCTCAGTGGGGAGTTTGATGCAACTTATCAAAAGAATATCTCAATACTAGATTCTCAAGTCATCGTGACAGGCAACCTTGATATATCAACCGAGCTCGGAAGTGTCAACAATTCAATAAGCAATGCCCTGGACAGGTTAGCAGAAAGTAACAGCAAACTAGACAAAGTCAATGTCAAATTAACCAGCACATCTGCTCTCATTACCTATATCGTTCTAACCATCATATCTCTTGTTTTCGGTACACTTAGCTTGGTTCTAGCATGCTACTTGATGTACAAACAAAAGGCACAACAAAAGACTTTACTATGGCTTGGGAACAATACCCTCGATCAGATGAGAGCCACTACAAGAACA
>ACR14863
ATGGGCTCCAAACCTCACACCAGGATCCCAGCACCTCTGATGCTGATCACCCGAATTACTCTGGTACTGAGCTGCATCTGCCTGACGAGTTCTCTTGACGACAGGCCACTTGCGGCTGCGGGGATTGTGGTAACAGGAGATAAAGCAATCAATATATACACCTCATCTCAGACAGGGTCAATCATAGTCAAGTTGCTCCCGAATATGCCCAAGGACAAGGAGGCATGCGCGAAAGCCCCGTTAGAGGCATACAACAGAACACTGACCACTTTACTCACCCCCCTTGGTGATTCCATCCGCAGGATACAAGGATCTGTGTCCACATCAGGAGGAAGGAGGCGAAAGCGCTTCATAGGTGCCATTATAGGCAGTGTAGCTCTTGGGGTAGCGACATCGGCACAGATAACAGCGGCTGCGGCCCTAATACAAGCCAACCAGAATGCCGCCAACATCCTCCGGCTTAAGGAGAGCATCGCTGCAACCAATGAAGCTGTGCATGAGGTCACTGACGGATTGTCGCAACTAGCAGTGGCAGTTGGGAAGATGCAACAGTTTGTCAATGACCAATTTAATAATACAGCGCGAGAATTGGACTGTATAAAAATTACACAACAAGTCGGCATAGAACTCAACCTATACCTAACTGAACTGACTACAGTGTTCGGGCCACAAATCACTTCCCCTGCCTTAACTCAGCTGACCATCCAAGCGCTTTATAATTTAGCTGGCGGCAACATGGACTACTTATTGACTAAATTAGGTATAGGGAACAATCATCTCAGCTCATTAATAGGCAGTGGCTTGATCACAGGCAATCCTATACTGTATGACTCACAGACTCAACTCTTGGGCATCCAGGTAAATTTACCCTCAGTCGGGAGCCTTAATAATATGCGTGCCACCTACCTGGAGACTTTATCTGTAAGCACAACCAAAGGATTTGCCTCAGCACTTGTCCCGAAGGTAGTGACACAAGTTGGCTCTGTGATAGAAGAACTCGACACCTCATACTGTATAGAGTCTGATCTGGATTTATACTGTACAAGGATAGTGACATTCCCCATGTCTCCAGGTATTTATTCTTGTCTGAGCGGCAATACATCAGCCTGCATGTATTCAAAGACTGAAGGCGCACTCAATACGCCATACATGGTCCTCAAAGGCTCAGTCATTGCCAATTGCAAAATAACAACTTGCAGGTGTGCAGACCCCCCGGGTATCATATCGCAAAATTATGGAGAAGCTGTATCTCTGATAGATAGACATTCATGCAATGTCTTATCATTAGATGGGGTAACTCTGAGGCTCAGTGGGGAGTTTGATGCAACTTATCAAAAGAATATCTCAATACTAGATTCTCAAGTCATCGTGACAGGCAACCTTGATATATCAACCGAGCTTGGAAATGTCAATAATTCAATAAGCAATGCCCTGGATAGGTTAGCAGAAAGTAACAGCAAACTAGACAAAGTCAATGTCAAATTAACCAGCACATCTGCTCTCATTACCTATACCGTTCTAACCGTCATATCTCTTGTTTTCGGTGCACTTAGCATGGTTTTAGCATGCTACCTGATGTACAAACAAAAGGCACAACAAAAGACCTTACTGTGGCTTGGGAACAACACCCTCGATCAGATGAGAGCCACTACAAGAACA
>AFQ37832
ATGGGCTCCAGATCTTCTACCAAGAACCCAGCACCTATGATGCTGACTATCCGGGTTGCGCTGGTACTGAGTTGCATCTGTCCGGCAAACTCCATTGATGGCAGGCCTCTTGCAGCTGCAGGAATTGTGGTTACAGGAGACAAAGCCGTCAACATATACACCTCATCCCAGACAGGATCAATCATAGTTAAGCTCCTCCCGAATCTGCCCAAGGATAAGGAGGCATGTGCGAAAGCCCCCTTGGATGCATACAACAGGACATTGACCACTTTGCTCACCCCCCTTGGTGACTCTATCCGTAGGATACAAGAGTCTGTGACTACATCTGGAGGGGGGAGACAGGGGCGCCTTATAGGCGCCATTATTGGCGGTGTGGCTCTTGGGGTTGCAACTGCCGCACAAATAACAGCGGCCGCAGCTCTGATACAAGCCAAACAAAATGCTGCCAACATCCTCCGACTTAAAGAGAGCATTGCCGCAACCAATGAGGCTGTGCATGAGGTCACTGACGGATTATCGCAACTAGCAGTGGCAGTTGGGAAGATGCAGCAGTTTGTTAATGACCAATTTAATAAAACAGCTCAGGAATTAGACTGCATCAAAATTGCACAGCAAGTTGGTGTAGAGCTCAACCTGTACCTAACCGAATTGACTACAGTATTCGGACCACAAATCACTTCACCTGCTTTAAACAAGCTGACTATTCAGGCACTTTACAATCTAGCTGGTGGAAATATGGATTACTTATTGACTAAGTTAGGTGTAGGGAACAATCAACTCAGCTCATTAATCGGTAGCGGCTTAATCACCGGTAACCCTATTCTATACGACTCACAGACTCAACTCTTGGGTATACAGGTAACTCTACCTTCAGTCGGGAACCCAAATAATATGCGTGCCACCTACTTGGAAACCTTATCCGTAAGCACAACCAGGGGATTTGCCTCGGCACTTGTCCCAAAAGTGGTGACACAGGTCGGTTCTGTGATAGAAGAACTTGACACCTCATACTGTATAGAAACTGACTTAGATTTATATTGTACAAGAATAGTAACGTTCCCTATGTCCCCTGGTATTTATTCCTGCTTGAGCGGCAATACGTCGGCCTGTATGTACTCAAAGACCGAAGGCGCACTTACTACACCATACATGACTATCAAAGGTTCAGTCATCGCCAACTGCAAGATGACAACATGTAGATGTGTAAACCCCCCGGGTATCATATCGCAAAATTATGGAGAAGCCGTGTCTCTAATAGATAAACAATCATGCAATGTTTTATCCTTAGGCGGGATAACTTTAAGGCTCAGTGGGGAATTCGATGTAACTTATCAGAAGAATATCTCAATACAAGATTCTCAAGTAATAATAACAGGCAATCTTGATATCTCAACTGAGCTTGGGAATGTCAACAACTCGATCAGTAATGCTTTGAATAAGTTAGAGGAAAGCAACAGAAAACTAGACAAAGTCAATGTCAAACTGACTAGCACATCTGCTCTCATTACCTATATCGTTTTGACTATCATATCTCTTGTTTTTGGTATACTTAGCCTGATTCTAGCATGCTACCTAATGTACAAGCAAAAGGCGCAACAAAAGACCTTATTATGGCTTGGGAATAATACTCTAGATCAGATGAGAGCCACTACAAGAATC
>ACJ10061
ATGGGCCCGAGACCTTCTACCAAGAACCCAACACCTATGATGCTGACTGTCCGGGTCGCGCTGGTACTGAGTTGCATCTGTCCGGCAAACTCCATTGATGGCAGGCCTCTTGCGGCTGCAGGAATTGTGGTAACAGGAGACAAAGCAGTCAACATATACACCTCATCCCAGACAGGATCAATCATAGTTAAGCTCCTCCCAAACCTGCCCAAGGATAAGGAGGCATGTGCGAAAGCCCGCTTGGATGCATACAACAGGACATTGACCACTTTGCTCACCCGCCTTGGTGACTCTATCCGTAGGATACAAGAGTCTGTAACTACATCTGGAGGGAGGAGACAGAAACGCTTTATAGGCGCCATTATTGGCGGTGTGGCTCTTGGGCTTGCAACTGCTGCACAAATAACAGCGGCCGCAGCTCTGATACAAGCCAAACAAAATGCTGCCAACATCCTCCGACTTAAAGAGAGCATTGCCGCAACCAATGAGGCCGTGCATGAGGTCACTGACGGATTATCGCAACTAGCAGTGGCAGTTGGGAAGATGCAGCAGTTTGTTAATGACCAATTTAATAAAACAGCTCAGGAATTAGGCTGCATCAGAATTGCACAGCAAGTTGGTGTAGAGCTCAATCTGTACCTAACCGAATTGACTACAGTATTCGGACCACAAATCACTTCACCTGCCTTAAACAAGCTGACTATTCAGGCACTTTACAATCTAGCTGGTGGGAATATGGATTACTTGTTGACTAAGTTAGGTGTAGGGAACAATCAACTCAGCTCATTAATCGGTAGCGGCTTAATCACCGGCAACCCTATTCTGTACGACTCACAGACTCAACTCTTGGGTATACAGGTAACTCTACCTTCAGTCGGGAACCTAAATAATATGCGTGCCACCTACTTGGAAACCTTATCCGTAAGCACAACCAGGGCATTTGCCTCGGCACTTGTCCCAAAAGTGGTGACACAGGTCGGTTCTGTGATAGAAGAACTTGACACCTCATATTGTATAGAAACCGACTTGGATTTATATTGTACAAGAATAGTAACATTCCCTATGTCCCGTGGTATTTATTCCTGCTTGAGCGGCAATACATCGGCCTGTATGTACTCAAAGACCGAAGGCGCACTCACTACGCCATACATGACTATCAAAGGCTCAGTCATCGCTAACTGCAAGATGACAACATGTAGATGTGTAAACCCGCCGGGTATCATATCGCAAAACTATGGAGAAGCCGTGTCTCTAATAGATAAGCAATCATGCAATGTTTTATCCTTAGACGGGATAACTTTAAGGCTCAGTGGGCAATTCGATGCAACTTATCAGAAGAATATCTCAATACAAGATTCTCAAGTAATAATAACAGGCAATCTTGATATCTCAACTGAGCTTGGGAATGTCAACAACTCGATCAGTAATGCTTTGAATAAGTTAGAGGAAAGCAACAGCAAACTAGACAAAGTCAATGTCAAACTGACCAGCACATCTGCTCTCATTACCTATATCGTTTTGACTATCATATCTCTTGTTTTTGGTATACTTAGCCTGGTTCTAGCATGCTACCTAATGTACAAGCAAAAGGCGCAACAAAAGACCTTATTATGGCTTGGGAATAATACCCTAGATCAGATGAGAGCCACTACAAAAATG
>ABZ80389
ATGGGCTCCAGACCTTCTACCAAGAACCCAGCACCTATGATGCTGACTATCCGGGTCGCGCTGGTACTGAGTTGCATCTGTCCGGCAAACTCCATTGATGGCAGGCCTCTTGCAGCTGCAGGAATTGTGGTTACAGGAGACAAAGCAGTCAACATATACACCTCATCCCAGACAGGATCAATCATAGTTAAGCTCCTCCCGAATCTGCCCAAGGATAAGGAGGCATGTGCGAAAGCCCCCTTGGATGCATATAACAGGACATTGACCACTTTGCTCACCCCCCTTGGTGACTCTATCCGTAGAATACAAGAGTCTATGACTACATCTGGAGGGGGGAGACAGGGGCGCCTTATAGGCGCCATTATTGGCGGTGTGGCTCTTGGGGTTGCAACTGCCGCACAAATGGCAGCGGCCGCAGCTCTGATACAAGCCAAACAAAATGCTGCCAACATCCTCCGACTTAAAGAGAGCATTGCCGCAACCAATGAGGCTGTGCATGAGGTCACTGACGGATTATCGCAACTAGCAGTGGCAGTTGGGAAGATGCAGCAGTTTGTTAATGACCAATTTAATAAAACAGCTCAGGAATTAGACTGCATCAAAATTGCACAGCAAGTTGGTGTAGAGCTCAACCTGTACCTAACCGAATTGACTACAGTATTCGGACCACAAATCACTTCACCTGCCTTAAACAAGCTGACTATTCAGGCACTTTACAATCTAGCTGGTGGGAATATGGATTACTTATTGACTAAGTTAGGTATAGGGAACAATCAACTCAGCTCATTAATCGGTAGCGGCTTAATCACCGGTAACCCTATTCTATACGACTCACAGACTCAACTCTTGGGTATACAGGTAACTCTACCTTCAGTCGGGAACCTAAATAATATGCGTGCCACCTACTTGGAAACCTTATCCGTAAGCACAACCAGGGGATTTGCCTCGGCACTTGTCCCAAAAGTGGTGACACAGGTCGGTTCTGTGATAGAAGAACTTGACACCTCATACTGTATAGAAACTGACTTAGATTTATATTGTACAAGAATAGTAACGTTCCCTATGTCCCCTGGTATTTACTCCTGCTTGAGCGGCAATACATCGGCCTGTATGTACTCAAAGACCGAAGGCGCACTTACTACACCATATATGACTATCAAAGGCTCAGTCATCGCTAACTGCAAGATGACAACATGTAGATGTGTAAACCCCCCGGGTATCATATCGCAAAACTATGGAGAAGCCGTGTCTCTAATAGATAAACAATCATGCAATGTTTTATCCTTAGGCGGGATAACTTTAAGGCTCAGTGGGGAATTCGATGTAACTTATCAGAAGAATATCTCAATACAAGATTCTCAAGTAATAATAACAGGCAATCTTGATATCTCAACTGAGCTTGGGAATGTCAACAACTCGATCAGTAATGCTTTGAATAAGTTAGAGGAAAGCAACAGAAAACTAGACAAAGTCAATGTCAAACTGACCAGCACATCTGCTCTCATTACCTATATCGTTTTGACTATCATATCTCTTGTTTTTGGTATACTTAGCCTGATTCTAGCATGCTACCTAATGTACAAGCAAAAGGCGCAACAAAAGACCTTATTATGGCTTGGGAATAATACCCTAGATCAGATGAGAGCCACTACAAAAATG
>ADD62416
ATGGGCTCCAGATCTTCTACCAAGATCCCAGTACCTCCGATGCTGATTGTTCGATTCGTGCTAGCACTGAGCTGCATCTGTCCGACCGGCTCTCTTGATGGCAGGCCTCTTGCAGCTGCAGGAATTGTGGTAACAGGAGACAAAGCGGTCAACATATACACTTCATCTCAGACAGGGTCAATCGTAGTCAAGTTACTCCCAAACATGCCCAAAGACAAAGAGGCGTGTGCAAAATCCCCATTGGAGGCGTACAACAGGACATTGACTACTTTACTCACCCCCCTTGGTGATTCTATCCGTAGGATACAAGAGTCTGTGACCACATCTGAAGGAGGGAAACAGGGACGCCTCATAGGCGCCATTATCGGTGGTGTAGCTCTCGGGGTTGCAACTGCTGCACAGATAACAGCAGCTTCGGCTCTGATACAAGCCAATCAAAATGCTGCCAACATCCTCCGGCTTAAAGAGAGCATTGCTGCAACCAATGAGGCTGTGCACGAGGTCACTAGCGGATTATCACAACTAACAGTGGCAGTTGGGAAGATGCAGCAATTCGTTAATGACCAGTTTAACAAAACAGCTCAGGAACTAGACTGTATAAAAATTACACAGCAGATTGGCGTAGAACTCAACCTGTACCTAACTGAGTTGACTACAGTATTCGGGCCACAGATCACTTCCCCTGCATTATCTCAGCTGACTATCCAGGCGCTTTATAATTTAGCTGGTGGGAATATGGACTACTTGTTGACTAAGTTGGGTGTAGGGAACAAACAACTCAGCTCATTAATTGGTAGCGGCCTGATCACCGGCAACCCTATTCTGTACGACTCACAGACTCAACTCCTGGGTATACAGGTAACCCTACCCTCGATCGGGAACTTAAATAATATGCGTGCCACTTACCTAGAAACCTTGTCTGTAAGTACAACCAAAGGGTTCGCCTCAGCGCTTGTCCCAAAAATAGTGACACAGGTCGGTTCCGTGATAGAAGAACTTGACACTTCGTATTGTATAGAGACCGATTTGGATCTATACTGTACGAGAATAGTGACATTCCCTATGTCTCCTGGTATTTACTCCTGTTTGAGTGGCAATACATCAGCTTGCATGTATTCAAAGACTGAAGGCGCACTCACTACGCCGTATATGACCCTCAGAGGTTCGGTTATTGCCAACTGTAAGATGACAACCTGTAGATGTGTAGACCCCCCGGGTATCATATCACAAAATTATGGAGAAGCTGTGTCTCTAATAGATAGGCAATCATGCAATGTCTTATCCTTAGACGGGATAACTTTGAGGCTCAGTGGGGAATTTGATGCGACTTACCAAAAGAATATCTCAATACAGGATTCTCAAGTAATAGTGACAGGTAATCTCGATATCTCGACTGAGCTTGGGAATGTCAACAACTCGATAAGTAATGCTCTGGATAAGTTAGAGGAAAGCAACAGCAAACTAGACAAGGTAAATGTCAAACTGACCAGCACATCTGCTCTCATTACCTATATCGTTCTAACTGTCATATCTCTCATTTGTGGTATATTAAGCTTGGTTTTAGCATGCTACCTGATGTACAAGCAAAAGGCACAACAGAAGACCTTGTTGTGGCTTGGGAATAATACCCTGGACCAGATGAGGGCCACTACAAAAATG
>AFO83589
ATGGGCTCCAAACCTTCTACCAGGATCCCAGCACCTCTAATGCTGATCACTCGGATTATGCTGATATTGAGCTGTATCCGTCTGACAAGCTCTCTTGACGGCAGGCCTCTTGCAGCTGCAGGAATTGTAGTAACAGGAGATAAGGCAGTCAATGTATACACCTCGTCTCAGACAGGGTCAATCATAGTCAAGTTGCTCCCGAATATGCCCAGAGATAAGGAGGCGTGTGCAAAAGCCCCATTAGAGGCATATAACAGAACACTGACTACTTTGCTCACTCCTCTTGGCGACTCCATCCGCAAGATCCAAGGGTCTGTGTCCACGTCTGGAGGAAGGAGACAAAAACGCTTTATAGGTGCTGTTATTGGCAGTGTAGCTCTTGGGGTTGCAACAGCGGCACAGATAACAGCAGCTGCGGCCCTAATACAAGCCAACCAGAATGCCGCCAACATCCTCCGGCTTAAGGAGAGCATTGCTGCAACCAATGAAGCTGTGCATGAAGTCACCGACGGATTATCACAACTATCAGTGGCAGTTGGGAAGATGCAGCAGTTTGTCAATGACCAGTTTAATAATACGGCGCGAGAATTGGACTGTATAAAAATCACACAACAGGTTGGTGTAGAACTCAACCTATACCTAACTGAATTGACTACAGTATTCGGGCCACAGATCACCTCCCCTGCATTAACTCAGCTGACCATCCAGGCACTTTATAATTTAGCTGGTGGCAATATGGATTACTTATTAACTAAGTTAGGTATAGGAAACAATCAACTCAGCTCATTAATTGGTAGCGGCCTGATCACTGGTTACCCTATACTGTATGACTCACATACTCAACTCTTGGGCATACAAGTAAATCTGCCCTCAGTCGGGAACTTAAATAATATGCGTGCCACCTATTTGGAGACCTTATCTGTAAGTACAACCAAAGGATATGCCTCAGCACTTGTCCCGAAAGTAGTGACACAAGTCGGTTCTGTGATAGAAGAGCTTGACACCTCATACTGTATAGAGTCCGATCTGGATTTATATTGTACTAGAATAGTGACATTCCCCATGTCCCCAGGTATTTATTCCTGTTTGAGCGGCAACACATCAGCTTGCATGTATTCAAAGACTGAAGGCGCACTCACTACGCCGTATATGGCCCTTAGAGGCTCAGTTATTGCCAATTGTAAGATAACAACATGCAGATGTACAGACCCTCCTGGTATCATATCGCAAAATTACGGAGAAGCTGTATCCTTGATAGATAGACATTCATGCAATGTCTTATCATTAGACGGAATAACTCTGAGGCTCAGTGGGGAATTTGATGCAACTTATCAAAAGAACATCTCAATATTAGATTCTCAGGTCATCGTGACAGGCAATCTTGATATATCAACTGAACTTGGAAACGTCAACAATTCAATCAGCAATGCCTTGGATAAGTTGGCAGAAAGCAACAGCAAGCTGGAAAAAGTCAATGTCAGACTAACTAGCACATCTGCTCTCATTACCTATATTGTTCTAACTGTCATTTCCCTAATTTTCGGTGCACTTAGTCTGGTTTTAGCGTGTTACCTGATGTACAAACAGAAGGCACAACAAAAGACCTTGCTATGGCTTGGGAATAATACCCTCGATCAGATGAGAGCCACCACAAGAGCA
>BAI66076
ATGGATCCCAAGCCTTCTACCAGCTATTTGCACGCTTTTCCACTGATCTTCGTGGCTATCAGTTTAGTATTCATGGCTGGAAGGGCATCGGCACTGGATGGGCGGCCGCTCGCCGCCGCAGGAATAGTAGTCACAGGAGACAAGGCAGTTAATATATACACATCGTCGCAGACAGGGACAATTATCATCAAATTATTACCCAATATGCCCAAAGACAAAGAGCAATGTGCTAAGAGCCCCCTAGATGCATACAATAGGACTCTTACAACCCTCCTTGCCCCGCTCGGCGATTCGATTAGGAGAATCCAAGAGTCGGTAACCACATCAGGAGGAAAACGGCAGAAGCGTTTTGTAGGGGCAATAATAGGAGGTGTCGCATTAGGTGTAGCCACCGCAGCGCAGATCACAGCGGCTTCTGCCCTCATACAAGCCAACCAGAATGCTGCAAACATACTGAAATTAAAGGAGAGTATTGCCGCTACCAATGAAGCAGTACATGAGGTCACAAGTGGGCTGTCCCAGCTGGCTGTTGCCGTAGGTAAGATGCAGCAGTTTGTAAACGACCAATTCAATAAGACAGCACAAGAGATCGACTGTATTAAGATCACACAACAGGTTGGGGTGGAGTTGAATCTATACTTGACCGAACTGACAACTGTGTTCGGACCGCAAATCACATCCCCTGCACTCACGCAGTTGACCATCCAGGCCTTATATAATCTGGCGGGTGGGAACATGGATTACATGCTGACAAAGCTGGGAGTGGGTAATAATCAGCTCAGTTCTCTGATTAGTAGCGGCCTAATATCAGGGAATCCAATTCTCTATGACTCGCAAACTCAGCTTCTGGGTATACAGGTGACTCTCCCCTCTGTGGGCAATCTGAACAACATGCGCGCCACATATCTGGAAACCCTCTCTGTAAGTACGAACAAGGGATTCGCATCCGCATTAGTGCCTAAGGTGGTAACTCAGGTAGGCTCCGTAATTGAAGAGCTGGATACGTCGTATTGCATAGAGACAGACCTGGATCTGTACTGCACTAGAATTGTAACATTCCCCATGTCTCCAGGTATCTTCTCCTGTCTCGGTGGAAACACCTCAGCGTGCATGTATTCTAAGACTGAAGGAGCACTCACCACACCATATATGACACTCAAAGGATCAGTCATAGCAAATTGCAAGATGACAACATGTAGGTGCGCAGATCCCCCGGGGATAATCTCACAGAATTATGGAGAGGCTGTCTCTCTAATAGACAAAAAGGTATGCAACATTCTGACTCTTGACGGGATCACCTTGCGCCTTAGCGGGGAATTCGATGCAACCTATCAGAAAAATATCTCAATTCAGGATTCCCAGGTGGTGATTACTGGGAATCTAGATATATCCACTGAGTTAGGGAATGTGAATAATTCAATCAGCAATGCTCTAGACAAGCTAGAAGAGAGTAACAGCAAGCTGGACAAAGTTAATGTGAGGCTTACCAGTACATCTGCCCTAATCACATATATTGTCTTGACAACAATAGCACTGATATGCGGGATAGTCAGTTTAGTCCTCGCCTGCTATATAATGTACAAACAAAAGGCCCAGCAAAAAACACTGCTGTGGCTCGGGAACAACACCTTGGACCAGATGAGAGCAACGACAAAGATG
>BAI66070
ATGGATCCCAAGCCTTCTACCAGCTATTTGCACGCTTTTCCACTGATCTTCGTGGCTATCAGTTTAGTATTCATGGCTGGAAGGGCATCGGCACTGGATGGGCGGCCGCTCGCCGCCGCAGGAATAGTAGTCACAGGAGACAAGGCAGTTAATATATACACATCGTCGCAGACAGGGACAATTATCATCAAATTATTACCCAATATGCCCAAAGACAAAGAGCAATGTGCTAAGAGCCCCCTAGATGCATACAATAGGACTCTTACAACCCTCCTTGCCCCGCTCGGCGATTCGATTAGGAGAATCCAAGAGTCGGTAACCACATCAGGAGGAGAACGGCAGGAGCGTTTGGTAGGGGCAATAATAGGAGGTGTCGCATTAGGTGTAGCCACCGCAGCGCAGATCACAGCGGCTTCTGCCCTCATACAAGCCAACCAGAATGCTGCAAACATACTGAAATTAAAGGAGAGTATTGCCGCTACCAATGAAGCAGTACATGAGGTCACAAGTGGGCTGTCCCAGCTGGCTGTTGCCGTAGGTAAGATGCAGCAGTTTGTAAACGACCAATTCAATAAGACAGCACAAGAGATCGACTGTATTAAGATCACACAACAGGTTGGGGTGGAGTTGAATCTATACTTGACCGAACTGACAACTGTGTTCGGACCGCAAATCACATCCCCTGCACTCACGCAGTTGACCATCCAGGCCTTATATAATCTGGCGGGTGGGAACATGGATTACATGCTGACAAAGCTGGGAGTGGGTAATAATCAGCTCAGTTCTCTGATTAGTAGCGGCCTAATATCAGGGAATCCAATTCTCTATGACTCGCAAACTCAGCTTCTGGGTATACAGGTGACTCTCCCCTCTGTGGGCAATCTGAACAACATGCGCGCCACATATCTGGAAACCCTCTCTGTAAGTACGAACAAGGGATTCGCATCCGCATTAGTGCCTAAGGTGGTAACTCAGGTAGGCTCCGTAATTGAAGAGCTGGATACGTCGTATTGCATAGAGACAGACCTGGATCTGTACTGCACTAGAATTGTAACATTCCCCATGTCTCCAGGTATCTTCTCCTGTCTCGGTGGAAACACCTCAGCGTGCATGTATTCTAAGACTGAAGGAGCACTCACCACACCATATATGACACTCAAAGGATCAGTCATAGCAAATTGCAAGATGACAACATGTAGGTGCGCAGATCCCCCGGGGATAATCTCACAGAATTATGGAGAGGCTGTCTCTCTAATAGACAAAAAGGTATGCAACATTCTGACTCTTGACGGGATCACCTTGCGCCTTAGCGGGGAATTCGATGCAACCTATCAGAAAAATATCTCAATTCAGGATTCCCAGGTGGTGATTACTGGGAATCTAGATATATCCACTGAGTTAGGGAATGTGAATAATTCAATCAGCAATGCTCTAGACAAGCTAGAAGAGAGTAACAGCAAGCTGGACAAAGTTAATGTGAGGCTTACCAGTACATCTGCCCTAATCACATATATTGTCTTGACAACAATAGCACTGATATGCGGGATAGTCAGTTTAGTCCTCGCCTGCTATATAATGTACAAACAAAAGGCCCAGCAAAAAACACTGCTGTGGCTCGGGAACAACACCTTGGACCAGATGAGAGCAACGACAAAGATG
>ADZ96697
ATGGGCTCCAAACCTTCTACCAGGATCCCAGCACCTCCGATGCTGATCACTCGGATTATGCTGATATTGAGCTGTATCTGTCTGGCAAGCTCTCTCGACGGCAGGCCTCTTGCAGCTGCAGGGATTGTAGTAACAGGAGATAAGGCGGTCAATATATACACCTCTTCTCAGACAGGGTCAATCATAGTCAAGTTGCTCCCGAATATGCCCAAGGATAAAGAGGCGTGTGCAAAAGCCCCATTAGAGGCATATAACAGAACACTGACTACTTTGCTCACTCCTCTTGGTGATTCCATCCGCAAGATCCAAGGGTCTGTGTCCACTTCTGGAGGAAAGAGACAGAAACGCTTTATAGGTGCCGTTATTGGCAGTGTAGCTCTTGGGGTTGCAACAGCGGCACAGATAACAGCAGCTGCGGCCCTAATACAAGCCAACCAGAATGCCGCCAACATCCTCCGGCTTAAGGAGAGCATTGCTGCAACCAATGAAGCTGTGCATGAAGTCACCGACGGATTATCACAACTATCAGTGGCAGTTGGGAAGATGCAGCAGTTTGTCAATGACCAGTTTAATAACACGGCGCGAGAATTGGACTGTATAAAAATTACGCAACAGGTTGGTGTAGAACTCAACCTATACCTAACTGAATTGACTACAGTATTCGGGCCACAGATCACCTCCCCTGCATTAACTCAGCTGACCATCCAGGCACTTTATAATTTAGCTGGTGGCAATATGGATTACTTATTAACTAAGTTAGGTATAGGGAACAATCAACTCAGCTCATTAATTGGTAGCGGCTTGATCACTGGCTACCCTATATTGTACGACTCACAGACTCAACTCTTGGGCATACAAGTGAATTTGCCCTCAGTTGGGAACTTAAAAAATATGCGTGCCACCTATCTGGAGACCTTATCTGTAAGTACAACCAAAGGATATGCCTCAGCACTTGTCCCGAAAGTAGTGACACAAGTCGGTTCTGTGATAGAAGAGCTTGACACCTCATACTGTATAGAGTCCGATCTAGATTTATATTGTACAAGAATAGTGACATTCCCCATGTCCCCAGGTATTTATTCCTGTTTGAGCGGCAACACATCAGCTTGCATGTATTCAAAGACTGAAGGCGCACTCACTACGCCATATATGGCCCTTAAAGGCTCAGTTATTGCCAATTGTAAGATAACAACATGTAGATGTGCAGACCCTCCTGGTATCATATCGCAAAATTATGGAGAAGCTGTGTCCCTGATAGATAGACATTCGTGCAATGTCTTATCACTAGATGGGATAACTCTGAGGCTCAGCGGAGAATTTGATGCAACTTATCAAAAGAACATCTCAATACTAGATTCTCAAGTCATCGTGACAGGCAATCTCGATATATCAACTGAGCTTGGAAATGTCAACAATTCAATAAGCAATGCCTTGGACAGGCTGGCAGAAAGCAACAGCAAGCTAGACAAAGTCAAAGTCAGACTAACCAGCACATCTGCTCTCATTACCTATATCGTTCTAACTGTCACTTCTCTAGTTTTCGGTGCACTTAGTCTGGTTTTAGCGTGTTACCTGATGTACAAACAGAAGGCACAACAAAAGACCTTACTATGGCTTGGGAATAACACCCTCGATCAGATGAGAGCCACCACAAGAGCA
>AFX97653
ATGGGCTCCAAACCCCACACCAGGATCCCGGCACCTCTGATGCTGATCACTCGAATTACTCTGGTACTGAGCTGCATCTGCTCGACGAGCTCTCTTGACGGCAGGCCACTTGCAGCTGCGGGGATTGTGGTAACAGGAGATAAAGCAATCAATATATACACCTCATCTCAGACAGGGTCAATTATAGTCAAGTTGCTCCCGAATATGCCCAAGGACAAAGAGGCATGTGCGAAAGCTCCGTTAGAGGCATACAACAGAACACTGACCACCTTACTCACCCCCCTTGGTGATTCCATCCGCAGGATACAAGGATCCGTGTCCACATCAGGAGGAAGGAGGCAGAAGCGCTTCGTAGGTGCCATTATAGGCAGTGTAGCTCTTGGGGTTGCGACATCGGCACAGATAACAGCGGCTGCGGCTCTAATACAAGCCAACCAGAATGCTGCCAACATCCTCCGACTTAAAGAGAGCATCGCTGCAACCAATGAAGCCGTGCATGAAGTCACTGACGGACTATCGCAACTAGCAGTGGCAGTTGGGAAGATGCAACAGTTTGTCAATGACCAATTTAATAATACAGCGCGAGAATTAGACTGTATAAAAATTACACAACAAGTCGGTATAGAACTCAACCTATACCTAACTGAACTGACTACAGTGTTCGGGCCGCAAATCACTTCCCCTGCCCTAACTCAGCTAACCATCCAAGCGCTCTATAATTTAGCTGGCGGCAATATGGATTACTTATTGACTAAATTAGGTATAGGGAACAATCATCTCAGCTCATTAATAGGCAGTGGCTTGATCACAGGCAACCCCATACTGTATGACTCACAGACTCAACTCCTGGGCATCCAGGTAAATTTACCCTCAGTCGGGAACCTTAATAATATGCGTGCCACTTACTTGGAAACTTTATCTGTAAGCACAACCAAGGGGTTTGCCTCTGCACTTGTCCCGAAGGTAGTGACGCAAGTCGGCTCTGTGATAGAAGAACTCGACACCTCATACTGTATAGAGTCTGATCTGGATTTATACTGTACAAGGATAGTGACATTCCCCATGTCTCCAGGCATCTATTCCTGTCTGAGCGGCAATACATCAGCCTGCATGTACTCAAAAACTGAAGGCGCACTCAATACGCCATATATGGCCCTCAAAGGCTCAGTCATCGCCAATTGCAAAATAACAACCTGTAGGTGCGCAGACCCCCCGGGTATCATATCACAAAACTATGGGGAAGCTGTATCTCTGATAGATAGACATTCATGCAATGTCTTATCATTAGATGGGGTAACTCTGAGGCTCAGTGGGGAGTTTGATGCAACTTATCGAAAGAATATCTCAATATTAGATTCTCAAGTCATCGTGACAGGCAACCTTGATATATCAACTGAACTTGGAAATGTCAACAATTCAATAAGCAATGCCTTGGACAGGTTAGCAGAAAGTAACAGCAAATTAGACAAAGTCAATGTCAAATTAACCAGCACATCTGCTCTCATTACCTACATCGTTCTAACCATCATATCTCTTGTCTTCGGTGCACTTAGCTTGGTTTTAGCATGCTACCTGATGTACAAACAAAAGGCACAACAAAAGACTTTACTGTGGCTTGGGAACAATACCCTCGATCAGATGAGAGCCACTACAAGAACA
>ADM45868
ATGGGCTCCAAACCTTCTACCTGGATCCCAGCACCTCTAATGCTGATCACTCGGATTATGCTGATATTGAGCTGTATCCGTCTGGCAAGCTCTCTTGACGGCAGGCCCCTCGCAGCTGCAGGAATTGTAGTAACAGGAGATAAGGCAGTCAATGTGTACACCTCGTCTCAGACAGGGTCAATCATAGTCAAGTTGCTCCCGAATATACCCAGAGATAAGGAGGCATGTGCAAAAGCCCCATTGGAGGCATATAACAGAACATTGACCACTCTGCTCACTCCTCTTGGCGACTCCATCCGCAAGATCCAAGGGTCTGTGTCCACGTCCGGAGGAAGGAGACAAAAACGCTTTATAGGTGCTGTTATTGGCGGTGTAGCTCTTGGGGTTGCAACAGCGGCACAGATAACAGCAGCTGCGGCCCTAATACAAGCCAAACAGAATGCCGCCAACATCCTCCGGCTTAAGGAGAGCATTGCTGCAACCAATGAAGCTGTGCATGAAGTCACCGACGGATTATCACAACTATCAGTGGCAGTTGGGAAGATGCAGCAGTTTGTCAATGACCAGTTTAATAATACAGCGCGAGAATTGGACTGTATAAAAATCACACAACAGGTCGGTGTAGAACTCAACCTATACCTAACTGAATTGACTACAGTATTCGGGCCACAGATCACCTCCCCTGCATTAACTCAGCTGACCATCCAGGCACTTTATAATTTAGCTGGTGGCAATATGGATTACTTATTAACTAAGTTAGGTATAGGAAACAATCAACTCAGTTCATTAATTGGTAGCGGCCTGATCACTGGTTACCCTATACTGTATGACTCACATACTCAACTCTTGGGCATACAAGTAAATCTGCCCTCAGTCGGGAACTTAAATAATATGCGTGCCACCTATTTGGAGACCTTATCCGTAAGTACAACCAAAGGATATGCCTCAGCACTTGTCCCGAAAGTAGTGACACAAGTCGGTTCTGTGATAGAAGAGCTTGACACCTCATACTGTATAGAGTCCGATCTGGATTTATATTGTACTAGAATAGTGACATTCCCCATGTCCCCAGGTATTTATTCCTGTTTGAGCGGCAACACATCAGCTTGCATGTATTCAAAGACTGAAGGCGCACTCACTACGCCGTATATGGCCCTTAGAGGCTCAGTTATTGCCAATTGTAAGATAACAACATGCAGATGTACAGACCCTCCTGGTATCATATCGCAAAATTACGGAGAAGCTGTATCCCTGATAGATAGACATTCATGCAATGTCTTATCACTAGACGGAGTAACTCTGAGGCTCAGTGGGGAATTTGATGCAACTTATCAAAAGAACATCTCAATATTAGATTCTCAGGTCATCGTGACAGGCAATCTTGATATATCAACTGAACTTGGAAACGTCAACAATTCAATCAGCAATGCCTTGGATAGGTTGGCAGAAAGCAACAGCAAGCTAGAAAAAGTCAATGTCAGACTAACTAGCACATCTGCTCTCATTACCTATATTGTTCTAACTGTCATTTCCCTAATTTTCGGTGCACTTAGTCTGGTTTTAGCGTGTTACCTGATGTACAAACAGAAGGCACAACAAAAGACCTTGCTATGGCTTGGGAATAATACCCTTGATCAGATGAGAGCCACCACAAGAGCA
>AAX45415
ATGGGCTTCAGATCCTCTACCAGGATCTCAGTACCTCTTATGCTGACCGTTCGAGTCATGTTGGCACTGAGTTGCGTCTGTCCGACCAGCGCCCTTGATGGCAGGCCTCTTGCAGCTGCAGGGATTGTGGTAACAGGAGACAAAGCAGTCAACATATACACCTCATCTCAGACAGGGTCAATCATAATCAAGTTACTCCCAAATATGCCCAAGGATAAAGAGGCGTGTGCAAAAGCCCCGTTGGAGGCATACAACAGGACATTGACTACTCTACTCACCCCTCTTGGTGATTCTATCCGTAGGATACAAGAGTCTGTGACCACGTCCGGAGGAAGGAGACAGGGGCGTTTTATAGGCGCCATTATCGGTGGTGTAGCTCTCGGGGTGGCAACCGCTGCACAGATAACAGCAGCCTCGGCTCTGATACAAGCCAATCAAAATGCTGCCAACATACTCCGGCTAAAGGAGAGCATTGCTGCAACCAATGAGGCTGTGCACGAGGTCACTAATGGATTATCACAACTAGCAGTGGCAGTTGGGAAGATGCAGCAATTTGTTAATGACCAGTTTAATAAAACAGCTCAAGAATTGGACTGTATAAAAATTACACAGCAGGTTGGTGTAGAACTCAACCTGTACCTAACTGAATTGACTACAGTATTCGGGCCACAAATCACTTCCCCTGCCTTAACTCAGCTGACTATCCAGGCGCTTTACAATCTAGCTGGTGGGAATATGGATTACTTGTTGACTAAGTTAGGTGTGGGGAACAGACAACTCAGCTCATTAATTAGTAGTGGCCTGATCACCGGCAACCCTATTCTGTACGACTCACAGACTCAACTCTTGGGTATACAGGTAACCCTACCCTCAGTCGGGAACCTAAATAATATGCGTGCCACCTACCTGGAAACCTTGTCTGTAAGTACAACCAAAGGATTTGCCTCAGCACTTGTCCCAAAAGTAGTGACACAGGTCGGTTCCGTGATAGAAGAGCTTGACACCTCGTACTGTATAGAGACCGATTTGGATCTATATTGTACAAGAATAGTGACATTCCCTATGTCTCCTGGTATTTATTCCTGTTTGAGTGGCAATACATCTGCTTGTATGTACTCAAAGACTGAAGGCGCACTCACTACGCCGTATATGACCCTCAAAGGGTCAGTTATTGCTAACTGTAAGATGACAACATGTAGATGTGCAGACCCCCCGGGTATCATATCGCAAAATTATGGAGAAGCTGTGTCTCTAATAGATAGGCAATCATGCAATATCTTATCCTTAGACGGGATAACTTTGAGGCTCAGTGGGGAATTTGATGCAACTTATCAAAAGAATATCTCAATACAAGATTCTCAAGTAATAGTGACAGGCAATCTTGATATCTCGACTGAGCTTGGGAATGTCAACAACTCGATAAGTAATGCCTTGGATAAGTTAGAGGAAAGCAACAGCAAATTAGATAAGGTCAATGTCAAACTGGCCAGTACATCCGCTCTTATTACCTATATCGTTTTAACTGTCATATCTCTTGTATGTGGTATACTCAGCCTGGTTCTAGCATGCTACCTGATGTACAAGCAAAAGGCGCAACAGAAGACCTTGTTGTGGCTTGGGAACAATACCCTAGACCAGATGAGGGCCACTACAAAAATG
>AAZ76408
ATGGGCCCCAGATCTTCTACCAGGACCCCAGCACATTTGATGCTGACCGTCCGACTCGTGCTGGCACTGAGTTGCGTCTGTCCGACCAGCTCCCTTGATGGCAGGCCTCTTGCAGCTGCAGGGATTGTGGTAACAGGAGACAAAGCAGTCAACATATACACCTCATCCCAGACAGGGTCAATCATAGTCAAGTTACTCCCAAATATGCCCAAAGATAAAGAGGCGTGTGCAAAAGCCCCGTTGGAGGCGTACAACAGGACATTGACTACTTTGCTCACCCCCCTTGGTGATTCTATCCGTAGGATACAAGAGTCTGTGACCACATCTGGAGGAGGGAAACAGGGACGCCTTATAGGCGCCATTATCGGTGGTGTAGCTCTCGGGGTTGCAACCGCTGCACAGATAACAGCGGCCTCGGCTTTGATACAAGCCAATCAAAATGCTGCCAACATTCTCCGGCTTAAAGAGAGCATTGCTGCAACTAATGAGGCTGTGCATGAGGCCACTGACGGATTATCACAACTAGCAGTGGCAGTCGGGAAAATGCAGCAATTTGTTAATGACCGGTTTAATAAAACAGCTCAGGAATTGGACTGTGTAAAAATTACACAGCAGGTTGGTGTGGAACTCAACCTGTACCTAACTGAATTGACTACAGTATTCGGGCCACAGATCACTTCCCCTGCCTTAACTCAGCTGACTATCCAGGCGCTTTACAATCTAGCTGGTGGGAATATGGATTACTTGTTGACTAAGTTAGGTGGAGGGAACAACCAACTCAGCTCATTAATTGGTAGCGGCCTGATCACCGGCAACCCTATTCTGTACGACTCGCAGACTCAACTCTTGGGTATACAGATAACCCTACCCTCAGTCGGGAACCTAAATAATATGCGTGCCACCTACCTGGAAACCTTGTCTGTAAGTACAACCAAAGGATTTGCCTCAGCACTTGTCCCAAAGGTAGTGACACAGGTCGGTTCCGTGATAGAAGAACTTGACACCTCGTATTGTATAGAGACCGATTTGGATCTATATTGTACAAGAATAGTGACATTCCCTATGTCTCCTGGTATTTATTCCTGTTTGAGCGGCAATACTTCGGCTTGCATGTACTCAAAGACTGAAGGCGCACTCACTACGCCGTACATGGCCCTCAAAGGCTCAGTTATTGCCAACTGTAAGATGACAACCTGTAGATGTGCAGACCCCCCGGGTATCATATCGCAGAATTATGGAGAAGCTGTGTCTCTAATAGATAGACAATCATGCAATGTCTTATCCTTAGACGGGATAACTCTGAGGCTCAGTGGGGAATTTGATGCGACTTACCAAAAGAATATCTCAATACAAGATTCTCAAGTAATAGTGACAGGTAATCTTGATATCTCGACTGAACTTGGGAATGTCAACAACTCGATAAGTAATGCTTTGGATAAGTTAGAGGAAAGCAACAGCAAGCTAGACAAGGTCAATGTCAAACTGACCAGCACATCTGCGCTCATTACCTATATCGTTCTAACTGTCGTATCCCTTGTTTGTGGTATACTTAGCCTGGTTCTAGCATGCTACCTGATGTACAAGCAAAAGGCACAACAGAAGACCTTGTTGTGGCTTGGGAATAATACCCTGGACCAGATGAGGGCCACTACAAAAATG
>AEY80139
ATGGGCTCCAAACCTTCTACCAGGATCCCAGCACCTCTAATGCTGATCACTCGGATTATGCTGATATTGAGCTGTATCCGTCTGACAAGCTCTCTTGACGGCAGGCCCCTTGCAGCTGCAGGAATTGTAGTAACAGGAGATAAGGCAGTCAATGTATACACCTCGTCTCAGACAGGGTCAATCATAGTCAAGTTGCTCCCGAATATGCCCAGAGATAAGGAGGCATGTGCAAAAGCCCCATTGGAGGCATGTAACAGAACACTGACTACTCTGCTCACTCCTCTTGGCGACTCCATCCGCAAGATCCAAGGGTCTGTGTCCACGTCCGGAGGAAGGAGACAAAAACGCTTTATAGGTGCTGTTATTGGCAGTGTAGCTCTTGGGGTTGCAACAGCGGCACAGATAACAGCAGCTGCGGCCCTAATACAAGCCAAACAGAATGCCGCCAACATCCTCCGGCTTAAGGAGAGCATTGCTGCAACCAATGAAGCTGTGCATGAAGTCACCGACGGATTATCACAACTATCAGTGGCAGTTGGGAAGATGCAGCAGTTTGTCAATGACCAGTTAAATAATACGGCGCGAGAATTGGACTGTATAAAAATCACACAACAGGTCGGTGTAGAACTCAACCTATACCTAACTGAATTGACTACAGTATTCGGGCCACAGATCACCTCCCCTGCATTAACTCAGCTGACCATCCAGGCACTTTATAATTTAGCTGGTGGCAATATGGATTACTTATTAACTAAGTTAGGTATAGGAAACAATCAACTCAGCTCATTAATTGGTAGCGGCCTGATCACTGGTTACCCTATACTGTATGACTCACATACTCAACTCTTGGGCATACAAGTAAATCTGCCCTCAGTCGGGAACTTAAATAATATGCGTGCCACCTATTTGGAGACCTTATCTGTAAGTACAACCAAAGGATATGCCTCAGCACTTGTCCCGAAAGTAGTGACACAAGTCGGTTCTGTGATAGAAGAGCTTGACACCTCATACTGTATAGAGTCCGATCTGGATTTATATTGTACTAGAATAGTGACATTCCCCATGTCCCCAGGTATTTATTCCTGTTTGAGCGGCAACACATCAGCTTGCATGTATTCAAAGACTGAAGGCGCACTCACTACGCCGTATATGGCCCTTAGAGGCTCAGTTATTGCCAATTGTAAGATAACAACATGCAGATGTACAGACCCTCCTGGTATCATATCGCAAAATTACGGAGAAGCTGTATCCCTGATAGATAGACATTCATGCAATGTCTTATCATTAGACGGAATAACTCTGAGGCTCAGTGGGGAATTTGATGCAACTTATCAAAAGAACATCTCAATATTAGATTCTCAAGTCATCGTGACAGGCAATCTTGATATATCAACTGAACTTGGAAACGTCAACAATTCAATCAGCAATGCCTTGGATAGGTTGGCAGAAAGCAACAGCAAGCTAGAAAAAGTCAATGTCAGACTAACTAGCACATCTGCTCTCATTACCTATATTGTTCTAACTGTCATTTCCCTAATTTTCGGTGCACTTAGTCTGGTTTTAGCGTGTTACCTGATGTACAAACAGAAGGTACAACAGAAGACCTTGCTATGGCTTGGGAATAATACCCTCGATCAGATGAGAGCCACCACAAGAGCA
>AFX97659
ATGGGCTCCAACCCCTACACCAGGATCCCAGCGCCTCTGATGCTGATCACTCGAATTACTCTGGTACTAAGCTGCATCTGCCTGACGAGCTCTCTTGACGGCAGGCCACTTGCAGCTGCGGGGATTGTGGTAACAGGAGATAAAGCAATCAATATATACACCTCATCTCAGACAGGGTCAATCATAGTCAAGTTGCTCCCGAATATGCCCAAGGGCAAAGAGGCATGTGCAAAAGCCCCGTTAGAGGCATACAACAGAACACTGACCACTTTACTCACCCCCCTTGGTGATTCCATCCGCAGGATACAAGGATCTGTGTCCACATCAGCAGGAAGGAGGCAGAAGCGCTTTATAGGTGCCATCATAGGCAGTGTAGCTCTTGGGATTGCGACATCGGCACAGATAACAGCGGCTGCGGCCCTAATACAAGCCAACCAGAATGCCGCCAACATCCTCCGGCTTAAGGAGAGCATTGCTGCAACCAATGAAGCTGTGCATGAGGTCACTGACGGATTATCGCAACTAGCAGTGGCAGTTGGGAAGATGCAACAGTTTGTCAATGACCAATTTAATAATACAGCGCGGGAATTGGACTGTATGAAAATTACACAACAAGTCGGCATAGAACTCAACCTATACCTAACTGAACTGACTACAGTGTTCGGGCCACAAATCACTTCCCCTGCCCTAACTCAGCTGACCATCCAAGCGCTTTATAATTTAGCTGGCGGCAACATGGATTACTTATTGACTAAATTAGGTATAGGGAACAATCATCTCAGCTCATTAATAGGCAGTGGCTTGATCACAGGCAACCCTATACTGTATGACTCACAGACTCAACTCTTGGGCATCCAGGTAAATTTACCCTCAGTCGGGAACCTTAATAATATGCGTGCCACCTACCTGGAGACTTTATCTGTAAGCACAACCAAAGGATTTGCCTCAGCACTTGTCCCGAAGGTAGTGACACAAGTCGGCTCTGTGATAGAAGAACTCGACACCTCATACTGTATAGAATCTGATCTGGATTTATACTGTACAAGGATAGTGACATTCCCTATGTCTCCAGGTATTTATTCTTGTCTGAGCGGCAATACATCAGCCTGCATGTATTCAAAGACTGAAGGCGCACTCAATACGCCATATATGGCCCTCAAAGGCTCAGTCATTGCCAATTGCAAAATAACAACTTGTAGGTGTGCAGACCCCCCGGGTATCATATCGCAAAACTATGGGGAAGCTGTATCTCTGATAGATAGACATTCATGCAATGTCTTATCGTTAGATGGGGTAACTCTGAGGCTCAGTGGGGAGTTTGATGCAACTTATCAAAAGAATATCTCAATACTAGATTCTCAAGTCATCGTGACAGGCAACCTTGATATATCAACCGAGCTTGGAAATGTCAACAATTCAATAAGCAATGCCCTGGACAGGTTAGCAGAAAGTAACAGCAAACTAGATAAAGTCAATGTCAAATTAACCAGCACATCCGCTCTCATTACCTATATCGTTCTAACCATCATATCTCTTGTTTTCGGTGCACTTAGCTTGGTTTTAGCATGCTACCTGATGTACAAACAAAAGGCACAACAAAAGACCTTACTGTGGCTTGGGAACAACACCCTCGATCAGATGAGAGCCACTACAGGAACA
>AAX45367
ATGGGCTTCAGGTTCTCTACCAGGATCTCAGTACCTCTTATGCTGACCGTTCGGGTCATGTTGGCACTGAGTTGCGTCTGTCCGACCAGCGCCCTTGATGGCAGGCCTCTTGCAGCTGCAGGGATTGTGGTAACAGGAGACAAAGCAGTCAACATATACACCTCATCTCAGACAGGGTCAATCATAATCAAGTTACTCCCAAATATGCCCAAGGATAAAGAGGCGTGTGCAAAAGCCCCGTTGGAGGCATACAACAGGACATTGACTACTCTACTCACCCCTCTTGGTGATTCTATCCGTAGGATACAAGAGTCTGTGACCACGTCCGGAGGAAGGAGACAGGGGCGTCTTATAGGCGCCATTATCGGTGGTGTAGCTCTCGGGGTGGCAACCGCTGCACAGATAACAGCAGCCTCGGCTCTGATACAAGCCAATCAAAATGCTGCCAACATACTCCGGCTAAAGGAGAGCATTGCTGCAACCAATGAGGCTGTGCACGAGGTCACTAATGGATTATCACAACTAGCAGTGGCAGTTGGGAAGATGCAGCAATTTGTTAATGACCAGTTTAATAAAACAGCTCAAGAATTGGACTGTATAAAAATTACACAGCAGGTTGGTGTAGAACTCAACCTGTACCTAACTGAATTGACTACAGTATTCGGGCCACAAATCACTTCCCCTGCCTTAACTCAACTGACTATCCAGGCGCTTTACAATCTAGCTGGTGGGAATATGGATTACTTGTTGACTAAGTTAGGTGTGGGGAACAGACAACTCAGCTCATTAATTAGTAGTGGCCTGATCACCGGCAACCCTATTCTGTACGACTCACAGACTCAACTCTTGGGTATACAGGTAACCCTACCCTCAGTCGGGAACCTAAATAATATGCGTGCCACCTACCTGGAAACCTTGTCTGTAAGTACAACCAAAGGATTTGCCTCAGCACTTGTCCCAAAAGTAGTGACACAGGTCGGTTCCGTGATAGAAGAGCTTGACACCTCGTACTGTATAGAGACCGATTTGGATCTATATTGTACAAGAATAGTGACATTCCCTATGTCTCCTGGTATTTATTCCTGTTTGAGTGGCAATACATCTGCTTGTATGTACTCAAAGACTGAAGGCGCACTCACTACGCCGTATATGACCCTCAAAGGGTCAGTTATTGCTAACTGTAAGATGACAACATGTAGATGTGCAGACCCCCCGGGTATCATATCGCAAAATTATGGAGAAGCTGTGTCTCTAATAGATAGGCAATCATGCAATATCTTATCCTTAGACGGGATAACTTTGAGGCTCAGTGGGGAATTTGATGCAACTTATCAAAAGAATATCTCAATACAAGATTTTCAAGTAATAGTGACAGGCAATCTTGATATCTCGACTGAGCTTGGGAATGTCAACAACTCGATAAGTAATGCCTTAGATAAGTTAGAGGAAAGCAACAGCAAATTAGATAAGGTCAATGTCAAACTGGCCAGTACATCCGCTCTTATTACCTATATCGTTTTAACTATCATATCTCTTGTATGTGGTATACTCAGCCTGGTTCTAGCATGCTACCTGATGTACAAGCAAAAGGCGCAACAGAAGACCTTGTTGTGGCTTGGGAACAATACTCTAGACCAGATGAGGGCCACTACAAAAATG
>AFP86350
ATGGGTTCCCGGTCCTCTACCAGGACTTCGGCATCTCTGCCGCTAATCATCTGGGCCACACTGATCATGAGCTGCATTTGTTTGACAAGCTCTCTCGATGGCAGGCATCTTGCAGCAGCAGGAATCGTGGTAACAGGAGATAAATCGGTCAACGTATACACCTCATCTCAGACGGGGTCGATCATAGTCAAATTGCTCCCAAATATGCCCAGGGACAAAGAGGCATGTGCAAAAGCCCCGCTGGAGGCATACAATAAAACACTGACCACTCTACTCACCCCCCTCGGTGATTCTATCCGCAAGATACAAGAGTCAGCGACTACATCTGGAAGAAGGAGACAGAAACGTTTTGTAGGTGCCATTATCGGCGGTGTAGCTCTTGGGGTTGCAACAGCTGCACAGATAACAGCAGCAGCAGCCCTGATACAAGCCAACCAGAATGCCGCCAATATCCTCCGACTCAAGGAGAGCATTGCTGCGACCAATGAAGCTGTGCATGAAGTCACTGACGGATTATCACAACTAGCGGTGGCGGTTGGGAAGATGCAGCAATTTGTTAATGAGCAGCTTAACAATACAGCACGAGAATTAGACTGTATAAAAATTACACAACAGATTGGTGTAGAACTCAACTTGTACCTAACTGAATTGACAACAGTGTTCGGGCCGCAGATTACTTCCCCTGCCTTAACCCAGCTGACTATCCAAGCACTCTACAATTTAGCCGGTGGCAATGTAGATTACTTGCTGACTAAATTAGGTGTAGGGAATAATCAACTCAGCTCATTAATTGGCAGCGGTTTGATCACCGGCAACCCTATATTATATGACCCCCAAACTCAACTTTTGGGCATACAGGTAACTCTACCCTCAGTTGGGAACCTAAATAATATGCGTGCCACTTACTTGGAAACCTTATCTGTAAGCACAACCAAAGGGTTTGCCTCAGCACTTGTCCCCAAAGTGGTGACACAGGTCGGTTCCGTAATAGAAGAACTTGACACCTCATATTGTATAGAGACAGATTTGGATTTGTATTGTACAAGAATAGTAACATTCCCCATGTCTCCAGGTATTTATTCCTGTCTGAGCGGTAACACGTCGGCTTGCATGTATTCAAAGACTGAAGGCGCACTTACTACACCGTATATGGCCCTCAAAGGCTCAGTTATCGCCAATTGCAAGATAATAACGTGTAGATGTGCAGACCCCCCGAGTATCATATCCCAAAATTATGGAGAAGCTGTCTCTCTAATAGATAGGCATTCATGCAATGTCTTATCCTTAGATGGGGTAACTTTAAGGCTCAGTGGGGAGTTTGATGCAACTTATCAAAAGAATATCTCAATACTAGAATCCCAAGTCATTGTGACAGGTAATCTCGATATATCAACCGAGCTTGGGAACGTCAACAACTCGATAAGCAATGCCCTAAGCAAATTGGCAGAAAGCAACAGCAAGCTGAGCAAAGTCAATGTTAAACTGACTAGTACATCTGCTCTCATCACCTATATTGTCCTAACTGTGGTATCTCTTGCATTTGGTGTAATCAGTCTGGTTCTTGCTTGCTATCTGATGCATAAGCAAAAAGCACAACAAAAGACCTTACTATGGCTCGGGAATAATACCCTCGATCAGATGAGGGCCAACATAAGAACA
>ABG29388
ATGGGCTCCAAACCTTCTACCAGGATCCCAGCACCTCCGACGCTGATCACTCGGATTTTGCTGATATTGAGCTGTATCCGTCTGACAAGCTCTCTTGACGGCAGGCCTCTTGCAGCTGCAGGAATTGTAGTAACAGGAGATAAGGCAGTCAATGTGTACACCTCGTCTCAGACAGGGTCAATCATAGTCAAGTTGCTTCCGAATATGCCCAGGGGTAAGGAGGCGTGTGCAAGAGCCCCATTAGAGGCATATAACAGAACACTGACTACTTTGCTCACTCCTCTTGGCGACTCCATCCGCAAGATCCAAGGGTCTGTGTCCACGTCTGGAGGAAGGAGACAAAAACGCTTTATAGGTGCTGTTATTGGCAGTGTAGCTCTTGGGGTTGCAACAGCGGCACAGATAACAGCAGCTGCGGCCCTAATACAGGCCAACCAGAATGCCGCCAACATCCTCCGGCTTAAGGAGAGCATTGCTGCAACCAATGAAGCTGTGCATGAAGTCACCGACGGATTATCACAACTATCGGTGGCAGTTGGGAAGATGCAGCAGTTTGTCAATGACCAGTTTAATAATACGGCGCGAGAATTGGACTGTATAAAAATCACACAACAGGTTGGTGTAGAACTCAACCTATACCTAACTGAATTGACTACAGTATTCGGGCCACAGATCACCTCTCCTGCATTAACTCAGCTGACCATCCAGGCACTTTATAATTTAGCTGGTGGCAATATGGATTACTTATTAACTAAGTTAGGTATAGGGAACAATCAACTCAGCTCATTAATTGGTAGCGGCCTGATCACTGGTTACCCTATACTGTATGACTCACAGACTCAACTCTTGGGCATACAAGTGAATTTGCCTTCAGTCGGGAACTTAAATAATATGCGTGCCACCTATTTGGAGACCTTATCTGTAAGTACAACCAAAGGATATGCCTCAGCACTTGTCCCGAAAGTAGTGACACAAGTCGGTTCTGTGATAGAAGAGCTTGACACCTCATACTGTATAGAGTCCGATCTGGATTTATATTGTACTAGAATAGTGACATTCCCCATGTCCCCAGGTATTTATTCCTGTTTGAGCGGCAACACATCAGCTTGCATGTATTCAAAGACTGAAGGCGCACTCACTACGCCGTATATGGCCCTTAAAGGCTCAGTTATTGCCAATTGTAAGATAACAACATGTAGATGTACAGACCCTCCTGGTATCATATCGCAAAATTATGGAGAAGCTGTATCCCTGATAGATAGACATTCGTGCAATGTCTTATCATTAGACGGGATAACTCTGAGGCTCAGTGGGGAATTTGATGCAACTTATCAAAAGAACATCTCAATACTAGATTCTCAAGTCATCGTGACAGGCAATCTTGATATATCAACTGAACTTGGAAATGTCAACAATTCAATCAGCAATGCCTTGGAAAGGTTGGCAGAAAGCAACACAAAGCTAGAAAAAGTCAATGTCAGACTAACCAGCACATCTGCTCTCATTACCTATATTGTTCTAACTGTCATTTCTCTAGTTTTCGGTGCACTTAGTCTGGGTTTAGCGTGTTACCTGATGTACAAACAGAAGGCACAACAAAAGACCTTGCTATGGCTTGGGAATAATACCCTCGATCAGATGAGAGCCACAACAGGAGCA
>AFS95133
ATGGACCCTAAGCCTTCTACCAGCTACCCATGCATCCTTACACTGACCTTTGCAGTCGTCACTCTGACGCTTATGACAGAGTGGGCATCAGCACTGGATGGGCGGCCGCTTGCTGCTGCAGGAATAGTAGTCACAGGTGACAAGGCAGTCAACATATACACATCATCACAAACTGGGACGATTATCATAAAATTACTACCCAATATGCCCAAGGACAAGGAGGCATGTGCCAAGAGCCCTCTCGATGCATATAACAGGACGCTAACTACCCTCCTTGCCCCGCTCGGTGATTCAATTAGAAGGATCCAGGAGTCGGTGACAACATCGGGGGGAGAACGGCAAGAGCGTCTGATAGGGGCTATAATAGGAGGTGCCGCCTTAGGCGTGGCAACTGCAGCGCAGATCACAGCGGCTTCTGCTCTTATACAAGCTAACCAAAATGCTGCAAACATACTGAGGTTAAAGGAGAGTATTGCTGCCACCAATGAAGCAGTGCATGAAGTCACAAACGGGCTGTCTCAACTGGCTGTCGCTGTAGGTAAGATGCAGCAGTTTGTCAATGATCAGTTCAACAAGACAGCACAAGAGATTGATTGCATTAAGATCACACAGCAAGTCGGGGTGGAGTTAAACCTGTATTTGACTGAGTTGACGACAGTGTTCGGCCCGCAGATCACATCCCCTGCACTCACGCAGTTGACTATCCAGGCCCTGTATAACTTGGCGGGCGGGAACATGGACTATATGCTGACAAAGTTGGGGGTAGGCAATAATCAGCTCAGCTCTCTAATTAGCAGCGGCCTTATATCAGGGAATCCAATCCTATATGACTCACAGACTCAGCTCCTGGGGATACAAGTGACGCTTCCCTCCGTAGGCAATCTAAATAACATGCGTGCCACGTATCTAGAGACCTTATCTGTGAGCACGAGCAAAGGATTTGCGTCCGCATTAGTGCCTAAGGTGGTAACTCAGGTAGGCTCTGTTATCGAAGAGTTAGATACCTCATATTGTATAGAGACGGATCTAGATTTATACTGCACTAGGATTGTGACGTTCCCCATGTCTCCGGGTATCTTTTCTTGCCTTGGCGGGAATACTTCAGCATGTATGTACTCTAAAACTGAAGGAGCCCTCACCACGCCGTACATGACGCTCAAAGGATCGGTCATAGCAAACTGCAAGATGACCACATGCAGGTGTGCAGACCCTCCGGGGATAGTTTCTCAAAATTATGGAGAGGCTGTCTCCCTGATAGATAAGAAGGTATGTAATGTGTTGACTCTGGACGGGATCACTTTACGCCTCAGTGGGGAGTTCGACTCAACATATCAGAAAAATATCTCAATCCAGGATTCTCAGGTGGTGATCACTGGGAATCTTGATATATCCACCGAGTTGGGGAACGTGAACAATTCAATCAGTAATGCCCTAGACAAGCTAGAGGAAAGTAACAGCAAGCTAGACAAGGTAAATGTGAAACTTACCAGTACCTCTGCCTTAATCACATATATTGTCTTAACAACAATGGCATTGGCATGCGGGGTGGTAAGTCTAGTCCTTGTCTGTTATATAATGTACAAGCAAAAGGCCCAGCAAAAGACATTACTATGGCTCGGGAATAACACTTTGGACCAGATGAGAGCAACGACGAAGATG
>ACJ10049
ATGGGCCCCAGACCTTCTACCAAGAACCCAACACCTATGATGCTGACTGTCCGGGTCGCGCTGGTACTGAGTTGCATCTGTCCGGCAAACTCCATTGATGGCAGGCCTCTTGCGGCTGCAGGAATTGTGGTAACAGGAGACAAAGCAGTCAACATATACACCTCATCCCAGACAGGATCAATCATAGTTAAGCTCCTCCCAAACCTGCCCAAGGATAAGGAGGCATGTGCGAAAGCCCCCTTGGATGCATACAACAGGACATTGACCACTTTGCTCACCCCCCTTGGTGACTCTATCCGTAGGATACAAGAGTCTGTAACTACATCTGGAGGGAGGAGACAGAAACGCTTTATAGGCGCCATTATTGGCGGTGTGGCTCTTGGGCTTGCAACTGCTGCACAAATAACAGCGGCCGCAGCTCTGATACAAGCCAAACAAAATGCTGCCAACATCCTCCGACTTAAAGAGAGCATTGCCGCAACCAATGAGGCCGTGCATGAGGTCACTGACGGATTATCGCAACTAGCAGTGGCAGTTGGGAAGATGCAGCAGTTTGTTAATGACCAATTTAATAAAACAGCTCAGGAATTAGGCTGCATCAGAATTGCACAGCAAGTTGGTGTAGAGCTCAATCTGTACCTAACCGAATTGACTACAGTATTCGGACCACAAATCACTTCACCTGCCTTAAACAAGCTGACTATTCAGGCACTTTACAATCTAGCTGGTGGGAATATGGATTACTTGTTGACTAAGTTAGGTGTAGGGAACAATCAACTCAGCTCATTAATCGGTAGCGGCTTAATCACCGGCAACCCTATTCTGTACGACTCACAGACTCAACTCTTGGGTATACAGGTAACTCTACCTTCAGTCGGGAACCTAAATAATATGCGTGCCACCTACTTGGAAACCTTATCCGTAAGCACAACCAGGGCATTTGCCTCGGCACTTGTCCCAAAAGTGGTGACACAGGTCGGTTCTGTGATAGAAGAACTTGACACCTCATATTGTATAGAAACCGACTTGGATTTATATTGTACAAGAATAGTAACATTCCCTATGTCCCCTGGTATTTATTCCTGCTTGAGCGGCAATACATCGGCCTGTATGTACTCAAAGACCGAAGGCGCACTCACTACGCCATACATGACTATCAAAGGCTCAGTCATCGCTAACTGCAAGATGACAACATGTAGATGTGTAAACCCCCCGGGTATCATATCGCAAAACTATGGAGAAGCCGTGTCTCTAATAGATAAGCAATCATGCAATGTTTTATCCTTAGACGGGATAACTTTAAGGCTCAGTGGGCAATTCGATGCAACTTATCAGAAGAATATCTCAATACAAGATTCTCAAGTAATAATAACAGGCAATCTTGATATCTCAACTGAGCTTGGGAATGTCAACAACTCGATCAGTAATGCTTTGAATAAGTTAGAGGAAAGCAACAGCAAACTAGACAAAGTCAATGTCAAACTGACCAGCACATCTGCTCTCATTACCTATATCGTTTTGACTATCATATCTCTTGTTTTTGGTATACTTAGCCTGGTTCTAGCATGCTACCTAATGTACAAGCAAAAGGCGCAACAAAAGACCTTATTATGGCTTGGGAATAATACCCTAGATCAGATGAGAGCCACTACAAAAATG
>AEW24461
ATGGGCTCCAAACCTTCTACCAGGATCCCAGCACCTCCAATGCTGATCACTCGGATTATGCTGATATTGAGTTGTATCCGTCTGACGAGCACTCTTGACGGCAGGCCCCTTGCAGCTGCAGGAATTGTAGTAACAGGAGATAAGGCAGTCAATGTATACACCTCGTCTCAGACAGGGTCAATCATAGTCAAGTTGCTCCCGAATATGCCCAGAGATAAGGAGGCATGTGCAAAAGCCCCATTGGAGGCATATAACAGAACACTGACTACTCTGCTCACTCCTCTTGGCGACTCCATCCGCAAGATCCAAGGGTCTGTGTCCACGTCCGGAGGAAGGAGACAAAAACGCTTCATAGGCGCTGTTATTGGCAGTATAGCTCTTGGGGTTGCAACAGCGGCACAGATAACAGCAGCTGCGGCCCTAATACAAGCCAAACAGAATGCCGCCAACATCCTCCGGCTTAAGGAGAGCATTGCTGCAACCAATGAAGCTGTGCATGAAGTCACCGACGGATTATCACAACTATCGGTGGCAGTTGGGAAGATGCAGCAGTTTGTCAATGACCAGTTTAATAATACGGCGCGAGAATTGGACTGTATAAAAATCACACAGCAGGTCGGTGTAGAACTCAACCTATACCTAACTGAATTGACTACAGTATTCGGGCCACAGATCACCTCCCCTGCATTAACTCAGCTGACCATCCAGGCACTTTATAATTTAGCTGGTAGCAATATGGATTACTTATTAACTAAGTTAGGTATAGGAAACAATCAACTCAGTTCATTAATTGGTAGCGGCCTGATCACTGGTTACCCTATATTGTATGACTCACATACTCAACTCTTGGGCATACAAGTAAATTTGCCCTCAGTCGGGAACTTAAATAATATGCGTGCCACCTATTTGGAGACCTTATCTGTAAGTACAACCAAAGGATATGCCTCAGCACTTGTCCCGAAAGTAGTGACGCAAGTCGGTTCTGTTATAGAAGAGCTTGACACCTCATACTGTATAGAGTCTGATCTGGATTTATACTGTACTAGAATAGTGACATTCCCCATGTCCCCAGGTATTTATTCCTGTTTGAGCGGCAACACATCAGCCTGCATGTATTCAAAGACTGAAGGCGCACTCACTACACCATACATGGCCCTTAGAGGCTCAGTTATTGCCAATTGTAAGATAACAACATGCAGATGTACGGACCCTCCTGGTATCATATCACAAAATTACGGAGAAGCTGTATCTCTGATAGATAGACATTCATGCAATGTCTTATCACTAGACGGAATAACTCTGAGGCTCAGTGGGGAATTTGATGCAACTTATCAAAAGAACATCTCAATATTAGATTCTCAGGTCATCGTGACAGGCAATCTTGATATATCAACTGAACTTGGAAACGTCAACAATTCAGTCAGCAATGCCTTGGATAGGTTGGCAGAAAGCAACGGCAAGCTAGAAAAAGTCAATGTCAGACTAACTAGCACACCTGCTCTCATTACCTATATTGTTCTAACTGTCATTTCTCTAATTTTCGGTGCATTTAGTCTGGTTTTAGCGTGTTACCTGATGTACAAACAGAAGGCACAACAAAAGACCTTGTTATGGCTTGGGAATAATACCCTCGATCAGATGAGAGCCACCACAAGAGCA
>AGL09066
ATGGGCTCCAAACCTTCTACCAGGATCCCAGCACCTCTAATGCTGATCACTCGGATTATGCTGATATTGAGCTGTATCCGTCTGACAAGCTCTCTTGACGGCAGGCCCCTTGCAGCTGCAGGAATTGTAGTAACAGGAGATAAGGCAGTCAATGTATACACCTCGTCTCAGACAGGGTCAATCATAGTCAAGTTGCTCCCGAATATGCCCAGAGATAAGGAGGCATGTGCAAAAGCCCCATTGGAGGCATATAACAGAACACTGACTACTCTGCTCACTCCTCTTGGCGACTCCATCCGCAAGATCCAAGGGTCTGTGTCCACGTCCGGAGGAAGGAGACAAAAACGCTTTATAGGTGCTGTTATTGGCAGTGTAGCTCTTGGGGTTGCAACAGCGGCACAGATAACAGCAGCTGCGGCCCTAATACAAGCCAAACAGAATGCCGCCAACATCCTCCGGCTTAAGGAGAGCATTGCTGCAACCAATGAAGCTGTGCATGAAGTCACCGACGGATTATCACAACTATCAGTGGCAGTTGGGAAGATGCAGCAGTTTGTCAATGACCAGTTTAATAATACGGCGCGAGAATTGGACTGTATAAAAATCACACAACAGGTCGGTGTAGAACTCAACCTATACCTAACTGAATTGACTACAGTATTCGGGCCACAGATCACTTCCCCTGCATTAACTCAGCTGACCATCCAGGCACTTTATAATTTAGCTGGTGGCAATATGGATTACTTATTAACTAAGTTAGGTATAGGAAACAATCAACTCAGCTCATTAATTGGTAGCGGCCTGATCACTGGTTACCCTATACTGTATGACTCACATACTCAACTCTTGGGCATACAAGTAAATCTGCCCTCAGTCGGGAACTTAAATAATATGCGTGCCACCTATTTGGAGACCTTATCTGTAAGTACAACCAAAGGATATGCCTCAGCACTTGTCCCGAAAGTAGTGACACAAGTCGGTTCTGTGATAGAAGAGCTTGACACCTCATACTGTATAGAGTCCGATCTGGATTTATATTGTACTAGAATAGTGACATTCCCCATGTCCCCAGGTATTTATTCCTGTTTGAGCGGCAACACATCAGCTTGCATGTATTCAAAGACTGAAGGCGCACTCACTACGCCGTATATGGCCCTTAGAGGCTCAGTTATTGCCAATTGTAAGATAACAACATGCAGATGTACAGACCCTCCTGGTATCATATCGCAAAATTACGGAGAAGCTGTATCCCTGATAGATAGACATTCATGCAATGTCTTATCATTAGACGGAATAACTCTGAGGCTCAGTGGGGAATTTGATGCAACTTATCAAAAGAACATCTCAATATTAGATTCTCAGGTCATCGTGACAGGCAATCTTGATATATCAACTGAACTTGGAAACGTCAACAATTCAATCAGCAGTGCCTTGGATAGGTTGGCAGAAAGCAACAGCAAGCTAGAAAAAGTCAATGTCAGACTAACTAGCACATCTGCTCTCATTACCTATATTGTTCTAACTGTCATTTCCCTAATTTTCGGTGCACTTAGTCTGGTTTTAGCGTGTTACCTGATGTACAAACAGAAGGCACAACAAAAGACCTTGCTATGGCTTGGGAATAATACCCTCGATCAGATGAGAGCCACCACAAGAGCA
>AEW24467
ATGGGCTCCAAACCTTCTACCAGGATCCCAGCACCTCTAATGCTAATCACTCGGATTATGCTGACATTGAGCTGCATCCGTCTGACAAGCTCTCTTGACGGCAGGCCCCTTGCAGCTGCAGGAATTGTAGTAACGGGAGATAAGGCAGTCAATGTATACACCTCGTCTCAGACAGGGTCAATCATAGTCAAGTTGCTCCCGAATATGCCCAGAGATAAGGAGGCATGTGCAAGAGCCCCACTGGAGGCATATAACAGAACACTGACTACTCTGCTCACTCCTCTTGGTGACTCCATCCGCAAGATCCAAGGGTCTGTATCCACGTCCGGAGGAAGGAGACAAAAACGTTTTATAGGTGCTGTTATTGGCAGTGTAGCTCTTGGGGTTGCAACAGCGGCACAGATAACAGCAGCTGCGGCCCTGATACAAGCCAAACAGAATGCCGCCAACATCCTCCGGCTTAAGGAGAGCATTGCTGCAACCAATGAAGCTGTGCATGAAGTCACCGACGGATTATCACAACTATCAGTGGCAGTTGGGAAGATGCAGCAGTTTGTCAATGACCAGTTTAATAATACGGCGCGAGAATTGGACTGCATAAAAATCACACAACAGGTCGGTGTAGAACTCAACCTATACCTAACTGAATTAACTACAGTATTCGGGCCACAGATCACCTCCCCTGCATTAACTCAGCTGACCATCCAGGCACTTTATAATTTAGCTGGTGGCAATATGGACTACTTATTAACTAAGTTAGGTATAGGAAACAATCAACTCAGCTCATTAATTGGTAGCGGCCTGATCACTGGTTACCCTATACTGTATGACTCACATACTCAACTCTTGGGCATACAAGTAAATCTGCCCTCAGTCGGGAACTTAAATAATATGCGTGCCACCTATTTGGAGACCTTATCTGTAAGTACAACCAAAGGATATGCCTCAGCACTAGTCCCGAAAGTAGTGACACAAGTTGGTTCTGTGATAGAAGAGCTTGACACCTCATACTGTATAGAGTCCGATCTGGATTTATATTGTACTAGAATAGTGACATTCCCCATGTCCCCAGGTATTTATTCCTGTTTGAGCGGCAACACATCAGCCTGCATGTATTCAAAGACTGAAGGCGCACTCACTACGCCATATATGGCCCTTAGAGGCTCAGTTATTGCCAATTGTAAGATAACAACGTGCAGATGTACAGACCCTCCTGGTATCATATCGCAAAATTACGGAGAAGCTGTATCCCTGATAGATAGACATTCGTGCAATGTCTTATCATTAGACGGAATAACTCTGAGGCTCAGTGGGGAATTTGATGCAACTTATCAAAAGAACATCTCAATATTAGATTCTCAGGTCATCGTGACAGGCAATCTTGATATATCAACTGAACTTGGAAACGTCAACAATTCAATCAGCAATGCCTTGGATAGGTTGGCAGAAAGCAACAGCAAACTAGAAAAAGTCAATGTCAGACTAACTAGCACATCCGCTCTCATTACCTATATTGTTCTAACTGTCATTTCCCTAATTTTCGGTGCACTTAGTCTGGCTTTAGCGTGTTACCTGATGTACAAACAGAAGGCACAACAAAAGACCTTGCTATGGCTTGGGAATAATACCCTCGATCAGATGAGAGCCACCACGAGAGCA
>ACB37232
ATGGGCTCCAAACCTTCTACCAAGAACCCAGCACCTATGATGCTGACTATCCGGGTTGCGCTGGTACTGAGTTGCATCCGTCCGGCAAACTCCATTGATGGCAGGCCTCTTGCAGCTGCAGGAATTGTGGTTACAGGAGACAAAGCCGTCAACATATACACCTCATCCCAGACAGGATCAATCATAGTTAAGCTCCTCCCGAATCTGCCCAAGGATAAGGAGGCATGTGCGAAAGCCCCCTTGGATGCATACAACAGGACATTGACCACTTTGCTCACCCCCCTTGGTGACTCTATCCGTAGGATACAAGAGTCTGTGACTACATCTGGAGGGGGGAGACAGGGGCGCCTTATAGGCGCCATTATTGGCGGTGTGGCTCTTGGGGTTGCAACTGCCGCACAAATAACAGCGGCCGCAGCTCTGATACAAGCCAAACAAAATGCTGCCAACATCCTCCGACTTAAAGAGAGCATTGCCGCAACCAATGAGGCTGTGCATGAGGTCACTGACGGATTATCGCAACTAGCAGTGGCAGTTGGGAAGATGCAGCAGTTTGTTAATGACCAATTTAATAAAACAGCTCAGGAATTAGACTGCATCAAAATTGCACAGCAAGTTGGTGTAGAGCTCAACCTGTACCTAACCGAATTGACTACAGTATTCGGACCACAAATCACTTCACCTGCTTTAAACAAGCTGACTATTCAGGCACTTTACAATCTAGCTGGTGGAAATATGGATTACTTATTGACTAAGTTAGGTGTAGGGAACAATCAACTCAGCTCATTAATCGGTAGCGGCTTAATCACCGGTAACCCTATTCTATACGACTCACAGACTCAACTCTTGGGTATACAGGTAACTCTACCTTCAGTCGGGAACCTAAATAATATGCGTGCCACCTACTTGGAAACCTTATCCGTAAGCACAACCAGGGGATTTGCCTCGGCACTTGTCCCAAAAGTGGTGACACAGGTCGGTTCTGTGATAGAAGAACTTGACACCTCATACTGTATAGAAACTGACTTAGATTTATATTGTACAAGAATAGTAACGTTCCCTATGTCCCCTGGTATTTATTCCTGCTTGAGCGGCAATACGTCGGCCTGTATGTACTCAAAGACCGAAGGCGCACTTACTACACCATACATGACTATCAAAGGTTCAGTCATCGCCAACTGCAAGATGACAACATGTAGATGTGTAAACCCCCCGGGTATCATATCGCAAAACTATGGAGAAGCCGTGTCTCTAATAGATAAACAATCATGCAATGTTTTATCCTTAGGCGGGATAACTTTAAGGCTCAGTGGGGAATTCGATGTAACTTATCAGAAGAATATCTCAATACAAGATTCTCAAGTAATAATAACAGGCAATCTTGATATCTCAACTGAGCTTGGGAATGTCAACAACTCGATCAGTAATGCTTTGAATAAGTTAGAGGAAAGCAACAGAAAACTAGACAAAGTCAATGTCAAACTGACTAGCACATCTGCTCTCATTACCTATATCGTTTTGACTATCATATCTCTTGTTTTTGGTATACTTAGCCTGATTCTAGCATGCTACCTAATGTACAAGCAAAAGGCGCAACAAAAGACCTTATTATGGCTTGGGAATAATACTCTAGATCAGGTGAGAGCCACTACAAAAATG
>ACT22885
ATGGGCTCCGGGTCTTCTACCAGGATCCCAGTACCTCTGATGCTGACCGTCCGGGTTGCACTGGCACTAAGTTGCATCCGTTTGACAAGCTCTCTTGATGGCAGGCCTCTAGCAGCTGCAGGAATTGTGGTAACAGGAGACAAGGCAGTCAACATATATACCTCATCTCAGACAGGATCAATCATAGTCAAGCTACTCCCGAATATGCCCAAGGATAAAGAGGCATGTGCAAAAGCCCCCTTGGAGGCATACAACAGAACATTGACCACTTTGCTCACCCCCCTTGGTGATTCTATTCGTAGGATACAAGAGTCTGTGACCACATCTGGAGGAGAGAAGCAGGGGCGCCTTATAGGTGCTATTATTGGCGGTGTAGCTCTTGGGGTTGCAACTGCTGCACAGATAACAGCAGCCTCGGCTCTGATACAGGCCAACCAAAATGCTGCCAACATCCTCCGGCTTAAAGAAAGCATTGCCGCAACCAATGAGGCCGTGCATGAGGTCACTGACGGATTATCGCAGCTCGCAGTGGCCGTTGGGAAGATGCAGCAATTTGTTAATGACCAATTTAATAAAACAGCTCAGGAACTAGACTGTATCAAAATTGCCCAGCAGGTTGGTGTAGAGCTCAACTTGTACCTAACTGAATTGACTACAGTATTCGGGCCACAAATCACTTCTCCCGCCTTAACCCAGCTGACTATCCAGGCACTTTACAATCTAGCTGGTGGGAATATGGATTATTTGCTGACTAAGTTAGGTGTGGGGAACAATCAGCTCAGTTCATTAATTGGTAGCGGCTTGATCACCGGCAACCCTATTCTGTATGACTCACAAACTCAACTCTTGGGTATACAGGTAACCCTACCCTCAGTCGGGAACCTAAATAATATGCGTGCCACTTACCTAGAAACTTTGTCCGTAAGTACAACCAAGGGATTTGCCTCAGCACTCGTTCCTAAAGTGGTGACTCAGGTCGGTTCTGTGATAGAAGAACTTGACACCTCATATTGTATAGAAACCGACTTGGACTTATATTGTACAAGAATAGTGACATTCCCTATGTCTCCTGGTATTTATTCTTGCCTGAGCGGCAATACATCGGCCTGCATGTACTCAAAGACTGAAGGCGCACTTACTACACCATATATGACTCTCAAAGGCTCAGTCATTGCCAACTGTAAGATGACAACATGTAGATGCGCAGACCCCCCGGGTATCATATCGCAAAATTATGGTGAAGCCGTGTCTCTAATAGATAGGCAGTCATGCAATATCTTATCCTTAGACGGGATAACTCTGAGGCTCAGTGGAGAATTTGATGCAACTTATCAGAAGAATATCTCAATACAGGACTCTCAAGTAATAGTAACAGGCAATCTTGATATCTCAACTGAACTTGGGAATGTCAACAACTCGATAAGTAATGCTTTGGATAAATTAGAAGGAAATAACAGCAAACTAGACAAAGTCAACGTCAAATTGACCAGCACATCTGCTCTCATTACCTATATCATTTTAACTGTCGTATCTCTTGTCTGTGGTATACTTAGTCTAGTTCTAGCGTGCTACTTGATGTACAAGCAGAAGGCACAACAAAAGACCTTGTTATGGCTTGGGAATAATACCCTAGATCAGATGAGAGCCACTACAAAAATG
>ABM88264
ATGGGCCCCAGATCTTCTACCAGGATCCCAGTACCTCTAATGCTGACCATACGGATCACGCTGGCACTGAGTTATGTCCGTCTGACAAGTTCTCTTGATGGCAGGCCTCTTGCAGCCGCAGGGATCGTGGTAACAGGGGATAAAGCAGTTAACATATACACCTCATCCCAGACAGGGTCAATCATAGTCAAGTTACTCCCAAATATGCCCAAGGACAAAGAGGCATGTGCAAAAGCCCCATTGGAGGCTTACAACAGGACACTGACTACTTTGCTTACCCCCCTTGGTGATTCTATCCGCAGGATACAAGAGTCTGTGACTACATCCGGAGGAAGGAGACAGAGACGCTTTATAGGTGCCATTATTGGCAGTGTAGCTCTAGGGGTTGCAACAGCTGCACAGATAACGGCAGCCTCGGCTCTGATACAAGCCAACCAGAATGCTGCTAACATCCTCCGGCTTAAGGAGAGCATTGCTGCAACCAATGAAGCTGTACACGAGGTCACTGGCGGATTGTCACAGTTAGCAGTGGCAGTTGGAAAGATGCAGCAATTTGTTAATGACCAGTTTAATAACACAGCTCAAGAGTTGGACTGTATAAAAATTGCACAGCAGGTTGGTGTAGAACTCAACTTATACTTAACTGAATTGACTACAGTGTTCGGGCCACAAATCACTTCCCCTGCCTTAACTCAGTTGACTGTTCAGGCTCTTTACAATCTGGCTGGTGGTAATGTAGATTACTTGTTGACTAAGTTAGGTGTAGGGAACAACCAGCTCAGCTCATTGATTGGTAGCGGCTTGATCACCGGTAACCCTATTTTTTACGACTCACAGACTCAACTCTTGGGTATACAGGTGACTTTACCCTCAGTCGGGAACCTAAATAATATGCGTGCCACCTACTTGGAGACCTTGTCTGTAAGCACAACAAAGGGATTTGCCTCAGCACTTGTCCCAAAAGTAGTGACACAGGTCGGTTCTGTGATAGAAGAGCTTGACACCTCATACTGTATAGAAGCTGATTTGGATTTATATTGTACAAGAATAGTGACATTCCCTATGTCCCCTGGTATTTATTCCTGTTTGAGCGGCAATACATCGGCTTGCATGTATTCAAAGACTGAAGGCGCACTTACTACACCATACATGACTCTCAAAGGCTCAGTTGTTGCCAATTGCCAGATGACAACATGTAGATGTGCAGACCCCCCGGGTATCATATCACAAAATTATGGAGAGGCTGTGTCTCTAATAGATAAGCACTCATGCAATGTCGTATCCTTAGACGGGATAACTTTGAGGCTCAGTGGGGAATTTGATGCAACTTATCAAAAGAATATCTCAATATTAGATTCTCAAGTACTAGTGACAGGCAATCTCGATATCTCAACTGAGCTTGGGAATGTCAACCACTCAATAAGTAATGCTTTGGATAAGTTAGAGGAAAGCAACAGCAAACTAGACAAAGTCAATGTCAGACTGACCAGCACATCTGCTCTCATTACCTATATTGTTTTAACTGTCATATCTCTTGTTCTTGGTATGCTTAGCCTGGTTCTAGCATGCTATCTGATGTACAAGCAAAAAGCGCAACGAAAGACCTTGTTGTGGCTTGGAAATAATACCCTAGATCAGATGAGAGCTACTACAAAAATG
>ACK38024
ATGGGCTCCAAACCTTCTACCAGGATCCCAGTACCTCTGACACTGATCACCCGAACCATGCTGATATTGAGCTGCATCTGCCCGACGAGCTCTCTTGACGGCAGGCCTCTTGCAGCTGCGGGGATTGTGGTAACAGGAGATAAAGCAGTCAATATATACACCTCATCCCAGACAGGGTCAATCATAGTCAAGTTGCTCCCGAATATGCCCAAGGACAAAGAGGCATGTGCAAAAGCCCCGTTAGAAGCATACAACAGAACACTGACCACTTTACTCACCCCCCTTGGTGATTCCATCCGCAGGATACAAGGGTCTGTGTCCACATCAGGAGGAAGGAGGCAGAAACGCTTTATAGGTGCCATTATCGGCAGTGTAGCTCTTGGGGTCGCGACGTCGGCACAGATAACAGCAGCTGCGGCCCTAATACAAGCCAACCAGAACGCCGCCAACATACTCCGGCTTAAGGAGAGCATTGCTGCAACCAATGAAGCTGTGCATGAAGTCACCGACGGATTATCGCAACTAGCAGTGGCAGTTGGGAAGATGCAGCAGTTTGTTAATGACCAATTTAATAATACGGCACGAGAATTGGATTGTATAAAAATTACACAACAAGTCGGTATAGAACTCAACCTATACCTAACTGAACTGACTACAGTGTTCGGGCCACAAATCACTTCTCCTGCCCTAACTCAGCTGACTATCCAGGCGCTTTATAATTTAGCTGGTGGCAATATGGATTACTTGTTGACTAAGTTAGGTGTAGGGAACAATCACCTCAGCTCATTAATTGGTAGTGGCTTGATCACAGGCAACCCTATACTGTATGACTCACAGACTCAACTCTTGGGCATACAGGTAAATTTACCCTCAGTCGGGAACCTTAACAATATGCGTGCCACCTACCTGGAAACTTTATCTGTAAGCACAACCAAAGGGTTTGCCTCGGCACTTGTCCCGAAGGTAGTGACACAAGTCGGCTCCGTGATAGAAGAACTCGACACCTCATACTGTATAGAGTCTGATCTGGATTTATACTGTACAAGAATAGTGACATTCCCCATGTCTCCAGGTATTTATTCCTGTCTGAGCGGCAATACATCAGCTTGTATGTACTCAAAGACTGAAGGCGCATTCACCACACCATATATGGCCCTCAGAGGCTCAGTTATTGCCAATTGCAAAATAACAACATGCAGGTGTGCAGACCCCCCAAGTATCATATCGCAAAACTATGGAGAAGCTGTATCTCTGATAGATAGACATTCATGCAATGTCTTATCATTAGACGGGATAACTCTGAGGCTCAGTGGGGAATTTGATGCAACTTATCAAAAGAATATCTCAATACTAGATTCTCAAGTCATCGTGACAGGCAACCTTGATATATCAACCGAGCTTGGAAATGTCAACAATTCAATAAGCAATGCCCTGGACAGGCTAGCAGAAAGTAACAGAAAACTAGACAAAGTCAATGTCAAACTAACCAGTACATCTGCTCTCATTACCTATATTGTTCTAACCGTCATATCTCTTGTTCTCGGTGCACTTAGCTTGGTTTTAGCATGCTACCTGATGTACAAACAAAAGGCACAACAAAAGACTTTACTATGGCTTGGGAATAATACCCACGATCAGATGAGAGCCACTACAAGAACA
>AEL75038
ATGGGCCCCAGATCTTCTACCAGGATCCCAGTACCTCTAATGCTGACCATACGGATCACGCTGGCACTGAGTTATGTCCGTCTGACAAGTTCTCTTGATGGCAGGCCTCTTGCAGCCGCAGGGATCGTGGTAACAGGGGATAAAGCAGTTAACATATACACCTCATCCCAGACAGGGTCAATCATAGTCAAGTTACTCCCAAATATGCCCAAGGACAAAGAGGCATGTGCAAAAGCCCCATTGGAGGCTTACAACAGGACACTGACTACTTTGCTTACCCCCCTTGGTGATTCTATCCGCAGGATACAAGAGTCTGTGACTACATCCGGAGGAAGGAGACAGAGACGCTTTATAGGTGCCATTATTGGCAGTGTAGCTCTAGGGGTTGCAACAGCTGCACAGATAACGGCAGCCTCGGCTCTGATACAAGCCAACCAGAATGCTGCTAACATCCTCCGGCTTAAGGAGAGCATTGCTGCAACCAATGAAGCTGTACACGAGGTCACTGGCGGATTGTCACAGTTAGCAGTGGCAGTTGGAAAGATGCAGCAATTTGTTAATGACCAGTTTAATAACACAGCTCAAGAGTTGGACTGTATAAAAATTACACAGCAGGTTGGTGTAGAACTCAACTTATACTTAACTGAATTGACTACAGTGTTCGGGCCACAAATCACTTCCCCTGCCTTAACTCAGTTGACTGTTCAGGCTCTTTACAATCTGGCTGGTGGTAATGTAGATTACTTGTTGACTAAGTTAGGTGTAGGGAACAACCAGCTCAGCTCATTGATTGGTAGCGGCTTGATCACCGGTAACCCTATTTTTTACGACTCACAGACTCAACTCTTGGGTATACAGGTGACTTTACCCTCAGTCGGGAACCTAAATAATATGCGTGCCACCTACTTGGAGACCTTGTCTGTAAGCACAACAAAGGGATTTGCCTCAGCACTTGTCCCAAAAGTAGCGACACAGGTCGGTTCTGTGATAGAAGAGCTTGACACCTCATACTGTATAGAAGCTGATTTGGATTTATATTGTACAAGAATAGTGACATTCCCTATGTCCCCTGGTATTTATTCCTGTTTGAGCGGCAATACATCGGCTTGCATGTATTCAAAGACTGAAGGCGCACTTACTACACCATACATGACTCTCAAAGGCTCAGTTGTTGCTAATTGCCAGATGACAACATGTAGATGTGCAGACCCCCCGGGTATCATATCACAAAATTATGGAGAGGCCGTGTCTCTAATAGATAAGCACTCATGCAATGTCGTATCCTTAGACGGGATAACTTTGAGGCTCAGTGGGGAATTTGATGCAACTTATCAAAAGAATATCTCAATATTAGATTCTCAAGTACTAGTGACAGGCAATCTCGATATCTCAACTGAGCTTGGGAATGTCAACCACTCAATAAGTAATGCTTTGGATAAGTTAGAGGAAAGCAACAGCAAACTAGACGAAGTCAATGTCAGACTGACCAGCACATCTGCTCTCATTACCTATATTGTTTTAACTGTCATATCTCTTGTTCTTGGTATGCTTAGCCTGGTTCTAGCATGCTATCTGATGTACAAGCAAAAAGCGCAACGAAAGACCTTGTTGTGGCTTGGAAATAATACCCTAGATCAGATGAGAGCTACTACAAAAATG
>AEI54968
ATGGGCCCCAGACCTTCTACCAAGAACCCAACACCTATGATGCTGACTGTCCGGGTCGCGCTGGTACTGAGTTGCATCTGTCCGGCAAACTCCATTGATGGCAGGCCTCTTGCGGCTGCAGGAATTGTGGTAACAGGAGACAAAGCAGTCAACATATACACCTCATCCCAGACAGGATCAATCATAGTTAAGCTCCTCCCAAACCTGCCCAAGGATAAGGAGGCATGTGCGAAAGCCCCCTTGGATGCATACAACAGGACATTGACCACTTTGCTCACCCCCCTTGGTGACTCTATCCGTAGGATACAAGAGTCTGTAACTACATCTGGAGGGAGGAGACAGAAACGCTTTATAGGCGCCATTATTGGCGGTGTGGCTCTTGGGGTGGCAACTGCTGCACAAATAACAGCGGCCGCAGCTCTGATACAAGCCAAACAAAATGCTGCCAACATCCTCCGACTTAAAGAGAGCATTGCCGCAACCAATGAGGCCGTGCATGAGGTCACTGACGGATTATCGCAACTAGCAGTGGCAGTTGGGAAGATGCAGCAGTTTGTTAATGACCAATTTAATAAAACAGCTCAGGAATTAGGCTGCATCAGAATTGCACAGCAAGTTGGTGTAGAGCTCAATCTGTACCTAACCGAATTGACTACAGTATTCGGACCACAAATCACTTCACCTGCCTTAAACAAGCTGACTATTCAGGCACTTTACAATCTAGCTGGTGGGAATATGGATTACTTGTTGACTAAGTTAGGTGTAGGGAACAATCAACTCAGCTCATTAATCGGTAGCGGCTTAATCACCGGCAACCCTATTCTGTACGACTCACAGACTCAACTCTTGGGTATACAGGTAACTCTACCTTCAGTCGGGAACCTAAATAATATGCGTGCCACCTACTTGGAAACCTTATCCGTAAGCACAACCAGGGGATTTGCCTCGGCACTTGTCCCAAAAGTGGTGACACAGGTCGGTTCTGTGATAGAAGAACTTGACACCTCATATTGTATAGAAACCGACTTGGATTTATATTGTACAAGAATAGTAACATTCCCTATGTCCCCTGGTATTTATTCCTGCTTGAGCGGCAATACATCGGCCTGTATGTACTCAAAGACCGAAGGCGCACTCACTACGCCATACATGACTATCAAAGGCTCAGTCATCGCTAACTGCAAGATGACAACATGTAGATGTGTAAACCCCCCGGGTATCATATCGCAAAACTATGGAGAAGCCGTGTCTCTAATAGATAAGCAATCATGCAATGTTTTATCCTTAGACGGGATAACTTTAAGGCTCAGTGGGGAATTCGATGCAACTTATCAGAAGAATATCTCAATACAAGATTCTCAAGTAATAATAACAGGCAATCTTGATATCTCAACTGAGCTTGGGAATGTCAACAACTCGATCAGTAATGCTTTGAATAAGTTAGAGGAAAGCAACAGCAAACTAGACAAAGTCAATGTCAAACTGACCAGCACATCTGCTCTCATTACCTATATCGTTTTGACTATCATATCTCTTGTTTTTGGTATACTTAGCCTGGTTCTAGCATGCTACCTAATGTACAAGCAAAAGGCGCAACAAAAGACCTTATTATGGCTTGGGAATAATACCCTAGATCAGATGAGAGCCGCTACAAAAATG
>AEZ00717
ATGGGCTCCAAACCTTCTACCAGGATCCCAGCACCTCTGATGCTGATCACCCGGATTATGCTGATATTGAGCTGCATCCGTCCGACAAGCTCTCTTGACGGCAGGCCTCTTGCAGCTGCAGGAATTGTAGTAACAGGAGATAAGGCAGTCAATGTATACACCTCGTCTCAGACAGGGTCAATCATAGTCAAGTTGCTCCCGAATATGCCCAGGGATAAGGAAGCGTGTGCAAAAGCCCCATTAGAGGCATACAACAGAACACTGACTACGTTGCTCACTCCTCTTGGCGACTCCATCCGCAAGATCCAAGGGTCTGTGTCCACGTCTGGAGGAAGGAGACAAAAACGCTTTATAGGTGCAGTTATTGGCAGTGTAGCTCTTGGGATTGCAACAGCGGCACAGATAACAGCAGCTGCGGCCCTAATACAAGCCAACCAGAATGCCGCCAACATCCTCCGGCTTAAGGAGAGCATTGCTGCAACCAATGAAGCTGTGCATGAAGTCACCGACGGATTATCACAACTATCAGTGGCAGTTGGGAAGATGCAGCAGTTTGTCAATGACCAGTTTAATAATACGGCGCGAGAATTGGACTGTATAAAAATCGCACAACAGATTGGTGTAGAACTCAATCTATACCTAACTGAATTGACTACAGTATTCGGGCCACAGATCACCTCCCCTGCATTAACTCAGCTGACCATACAGGCACTTTATAATTTAGCAGGTGGCAATATGGATTACTTATTAACTAAGTTAGGTATAGGGAATAATCAACTCAGCTCATTAATTGGTAGCGGCTTGATCACTGGTTACCCTATACTGTACGACTCACAGACTCAACTCTTGGGCATACAAGTGAATTTACCCTCAGTCGGGAACTTAAATAATATGCGTGCCACTTATTTGGAAACCTTATCTGTAAGTACAACCAAAGGATATGCCTCAGCACTCGTCCCAAAAGTAGTGGCACAAGTCGGTTCTGTGATAGAAGAGCTTGACACCTCATACTGCATAGAGTCCGACCTGGATTTATATTGTACTAGAATAGTGACATTCCCCATGTCCCCAGGTATTTATTCCTGTTTGAGCGGCAACACATCAGCTTGCATGTATTCAAAGACTGAAGGCGCACTCACTACGCCGTATATGGCCTTTAAAGGCTCAGTTATTGCCAATTGTAAAATAACAACATGTAGATGTACAGACCCTCCTGGTATCATATCGCAAAATTATGGAGAAGCTGTATCCCTGATAGATAGCCATTCGTGCAATGTCTTATCATTAGACGGGATAACTCTGAGGCTCAGTGGGGAATTTGATGCAACTTATCAAAAGAACATCTCAATACTAGATTCTCAAGTCATCGTGACAGGCAATCTTGATATATCAACTGAACTTGGAAACGTCAACAATTCAATCATCAATGCCTTGGATAGGTTGGCAGAAAGCAACAGCAAGCTGGAAAAAGTCAATGTCAGACTAACCAGCACGACTGCTCTCATTACCTATATTGTTCTAACTGTCATCTCTCTAGTTTTCGGTGCACTTAGTCTGGGTTTAGCGTGCTACCTGATGTACAAACAGAAGGCACAACAAAAGACCTTGCTATGGCTTGGGAATAATACCCTTGATCAGATGAGAGCCACTACAAGAGCA
>AAO46783
ATGGGCTCCAGATCTTCTACCAAGAACCCAGCACCTATGATGCTGACTATCCGGGTTGCGCTGGTACTGAGTTGCATCTGTCCGGCAAACTCCATTGATGGCAGGCCTCTTGCAGCTGCAGGAATTGTGGTTACAGGAGACAAAGCCGTCAACATATACACCTCATCCCAGACAGGATCAATCATAGTTAAGCTCCTCCCGAATCTGCCCAAGGATAAGGAGGCATGTGCGAAAGCCCCCTTGGATGCATACAACAGGACATTGACCACTTTGCTCACCCCCCTTGGTGACTCTATCCGTAGGATACAAGAGTCTGTGACTACATCTGGAGGGGGGAGACAGGGGCGCCTTATAGGCGCCATTATTGGCGGTGTGGCTCTTGGGGTTGCAACTGCCGCACAAATAACAGCGGCCGCAGCTCTGATACAAGCCAAACAAAATGCTGCCAACATCCTCCGACTTAAAGAGAGCATTGCCGCAACCAATGAGGCTGTGCATGAGGTCACTGACGGATTATCGCAACTAGCAGTGGCAGTTGGGAAGATGCAGCAGTTTGTTAATGACCAATTTAATAAAACAGCTCAGGAATTAGACTGCATCAAAATTGCACAGCAAGTTGGTGTAGAGCTCAACCTGTACCTAACCGAATTGACTACGGTATTCGGACCACAAATCACTTCACCTGCTTTAAACAAGCTGACTATTCAGGCACTTTACAATCTAGCTGGTGGAAATATGGATTACTTATTGACTAAGTTAGGTGTAGGGAACAATCAACTCAGCTCATTAATCGGTAGCGGCTTAATCACCGGTAACCCTATTCTATACGACTCACAGACTCAACTCTTGGGTATACAGGTAACTCTACCTTCAGTCGGGAACCTAAATAATATGCGTGCCACCTACTTGGAAACCTTATCCGTAAGCACAACCAGGGGATTTGCCTCGGCACTTGTCCCAAAAGTGGTGACACAGGTCGGTTCTGTGATAGAAGAACTTGACACCTCATACTGTATAGAAACTGACTTAGATTTATATTGTACAAGAATAGTAACGTTCCCTATGTCCCCTGGTATTTATTCCTGCTTGAGCGGCAATACGTCGGCCTGTATGTACTCAAAGACCGAAGGCGCACTTACTACACCATACATGACTATCAAAGGTTCAGTCATCGCCAACTGCAAGATGACAACATGTAGATGTGTAAACCCCCCGGGTATCATATCGCAAAACTATGGAGAAGCCGTGTCTCTAATAGATAAACAATCATGCAATGTTTTATCCTTAGGCGGGATAACTTTAAGGCTCAGTGGGGAATTCGATGTAACTTATCAGAAGAATATCTCAATACAAGATTCTCAAGTAATAATAACAGGCAATCTTGATATCTCAACTGAGCTTGGGAATGTCAACAACTCGATCAGTAATGCTTTGAATAAGTTAGAGGAAAGCAACAGAAAACTAGACAAAGTCAATGTCAAACTGACTAGCACATCTGCTCTCATTACCTATATCGTTTTGACTATCATATCTCTTGTTTTTGGTATACTTAGCCTGATTCTAGCATGCTACCTAATGTACAAGCAAAAGGCGCAACAAAAGACCTTATTATGGCTTGGGAATAATACTCTAGATCAGATGAGAGCCACTACAAAAATG
>AHF22101
ATGGGCCCCAAATCTTCTACCAATGTCCCAGCACCTCTGATGCTGACCGTCAGGATTGCGCTGGCACTGAGCTGTGTCCGTCTGACAAATTCTCTCGATGGAAGGCCTCTTGCAGCTGCAGGGATTGTAGTAACGGGAGACAAAGCAGTCAACATATACACCTCATCTCAGACAGGGTCAATAATAGTCAAGTTACTCCCAAATATGCCTAAGGATAAAGAGGCGTGTGCAAAAGCCCCGTTGGAGGCATACAACAGGACACTGACTACTTTGCTCACCCCCCTTGGTGATTCTATCCGCAGGATACAAGAGTCTGCGACTACGTCCGGAGGAAGGAGGCAGAGACGCTTTATAGGTGCCATTATCGGCAGTGTAGCTCTTGGGGTTGCCACAGCTGCACAGATAACAGCAGCCTCAGCTCTGATACAAGCCAACCAGAATGCTGCCAACATCCTCCGGCTTAAAGAGAGCATTGCTGCAACTAATGAAGCTGTACATGAAGTCACTGACGGATTATCGCAACTAGCAGTGGCAGTTGGGAAGATGCAGCAGTTTGTTAATGACCAGTTTAATAACACAGCTCAGGAATTGGACTGTATAAAAATTACACAGCAGGTTGGTGTAGAACTCAACCTGTACCTAACTGAATTGACTACAGTATTCGGGCCACAAATCACTTCCCCTGCCTTAACTCAGCTGACTATCCAGGCGCTTTACAATCTAGCTGGTGGTAATATGGATTATTTGTTGACTAAGTTAGGTGTTGGGAACAACCAACTCAGCTCATTAATCGGTAGCGGCTTGATCACCGGTAACCCTATTCTGTACGATTCACAGACTCAACTCTTAGGTATACAGGTAACTTTACCCTCAGTCGGTAACCTAAATAATATGCGTGCTACCTACTTGGAGACCTTGTCTGTAAGCACAACCAAGGGATTTGCCTCAGCACTTGTCCCAAAAGTGGTGACACAGGTCGGGTCTGTGATAGAGGAACTTGACACCTCATACTGTGTAGAGACCGATTTGGATTTATATTGTACAAGAATAGTGACATTCCCTATGTCTCCTGGTATTTATTCCTGTCTGAGCGGTAATACATCAGCTTGCATGTATTCAAAGACTGAAGGTGCACTTACTACGCCATATATGACTATCAAGGGCTCAGTTATTGCCAATTGCAAGATGACAACATGCAGATGTGCAGACCCTCCGGGTATCATATCGCAAAATTATGGAGAAGCTGTGTCTCTAATAGATAGGCACTCATGCAATGTCTTATCCTTAGACGGGATAACTTTGAGGCTCAGTGGAGAATTTGATGTAACTTATCAAAAGAATATCTCAATATTAGATTCTCAGGTAATAGTGACAGGCAATCTCGATATCTCAACTGAACTTGGGAATGTCAACAACTCGATAAGTAATGCTTTGGATAAGTTAGAGGAAAGCAATAGCAAACTTGACAAAGTCAATGTCAAGCTGACCGGCACGTCTGCTCTCATTACCTATATAGTTTTAACTATCATATCTCTTGTTTGTGGTATACTTAGCCTGGTTCTAGCATGCTATCTGATGTATAAGCAAAAGGCGCAACAAAAGACCTTATTATGGCTTGGGAATAATACCCTAAATCAGATGAGGGCCACTACAAGAATG
>ADI78948
ATGGGCTCCAAACCTTCTACCAGGATCTCAGTACCTCTGATGCTGATCACCCGGATTATGCTGATACTGAGCTGTATCTGTCTGACAAGCTCTCTTGACGGTAGACCTCTTGCAGCTGCAGGGATTGTGGCAACGGGAGACAAAGCAGTCAATATATACACTTCATCTCAAACAGGGTCGATCATAGTCAAGTTACTCCCTAACATGCCCAAAGATAAAGAGGCGTGCGCGAAAGCCCCATTGGAGGCATACAATAGAACACTGACCACTTTACTCACCCCTCTTGGTGACTCCATCCGCAGGATACAAGGGTCTGCGACTACATCTGGAGGAAGGAGACAGAAACGCTTTATAGGTGCCATTATCGGCAGTGTAGCTCTTGGGGTTGCAACAGCTGCACAGATAACAGCGGCCGCGGCTCTGATACAAGCCAACCAGAACGCTGCCAACATCCTCCGGCTTAAGGAGAGCATTGCTGCAACCAATGAAGCTGTACATGAGGTCACTGACGGATTATCACAACTAGCGGTGGCGGTTGGGAAGATGCAGCAGTTTGTTAATGACCAGTTTAATAATACGGCGCGAGAATTGGACTGCATAAAAATTACACAACAGGTTGGTGTCGAACTCAATTTGTACCTAACAGAGTTGACTACAGTGTTCGGGCCACAAATCACCTCCCCTGCTTTAACTCAGCTGACCATCCAGGCACTTTATAATTTAGCTGGTGGCAATATGGATTACTTGTTGACTAAGTTAGGTGTAGGGAACAATCAACTCAGCTCGTTAATTGGTAGTGGCTTGATCACCGGCAACCCTATACTATATGACTCACAGACCCAACTCTTGGGCATACAGGTAAATTTACCCTCAGTCGGGAACCTAAATAATATGCGTGCCACCTACTTGGAGACCTTATCCGTAAGCACAACCAAAGGGTTCGCCTCAGCCCTTGTCCCGAAAGTTGTGACGCAAGTCGGTTCTGTGATAGAAGAACTTGATACCTCATATTGTATAGAATCCGATCTGGATTTATATTGCACAAGGGTAGTGACATTCCCCATGTCTCCTGGTATTTATTCCTGTCTGAGCGGCAATACGTCAGCTTGTATGTATTCAAAGACTGAAGGTGCACTCACTACACCATACATGGCCCTCAAAGGCTCAGTTATTGCCAATTGCAAGATGATTACATGCAGATGTGCAGATCCCCCAGGTATCATATCGCAAAATTACGGGGAAGCTGTGTCCCTAATAGATAAACACTCATGCAATGTCTTATCCCTAGACGGGATAACCCTGAGGCTCAGTGGGGAATTTGATGCGACTTATCAAAAGAACATCTCAATACTAGACTCTCAAGTCATCGTGACAGGCAATCTCGATATATCAACTGAGCTTGGGAATGTCAACAACTCGATAAGCAGTGCCCTGGACAAATTAGCGGAAAGCAACAGCAGGCTAAACAAAGTCAATGTCAACCTAACCAGCACATCTGCTCTCATTACTTATATTGTTTTAGCTGTCATATCTCTTGCTTTCGGTGTAATTAGCCTGGTTCTAGCGTGCTACCTGATGTATAAACAAAAAGCACAACAAAAGACCTTACTATGGCTTGGGAACAATACCCTCGATCAGATGAGAGCCACTACAAGAACA
>AGL94561
ATGGGCCCCAAATCTTCTACCAATGTCCCAGCACCTCTGATGCTGACCGTCAGGATTGCGCTGGCACTGAGCTGTGTCCGTCTGACAAATTCTCTCGATGGAAGGCCTCTTGCAGCTGCAGGGATTGTAGTAACGGGAGACAAAGCAGTCAACATATACACCTCATCTCAGACAGGGTCAATAATAGTCAAGTTACTCCCAAATATGCCTAAGGATAAAGAGGCGTGTGCAAAAGCCCCGTTGGAGGCATACAACAGGACACTGACTACTTTGCTCACCCCCCTTGGTGATTCTATCCGCAGGATACAAGAGTCTGCGACTACGTCCGGAGGAAGGAGGCAGAGACGCTTTATAGGTGCCATTATCGGCAGTGTAGCTCTTGGGGTTGCCACAGCTGCACAGATAACAGCAGCCTCAGCTCTGATACAAGCCAACCAGAATGCTGCCAACATCCTCCGGCTTAAAGAGAGCATTGCTGCAACTAATGAAGCTGTACATGAAGTCACTGACGGATTATCGCAACTAGCAGTGGCAGTTGGGAAGATGCAGCAGTTTGTTAATGACCAGTTTAATAACACAGCTCAGGAATTGGACTGTATAAAAATTACACAGCAGGTTGGTGTAGAACTCAACCTGTACCTAACTGAATTGACTACAGTATTCGGGCCACAAATCACTTCCCCTGCCTTAACTCAGCTGACTATCCAGGCGCTTTACAATCTAGCTGGTGGTAATATGGATTATTTGTTGACTAAGTTAGGTGTTGGGAACAACCAACTCAGCTCATTAATCGGTAGCGGCTTGATCACCGGTAACCCTATTCTGTACGATTCACAGACTCAACTCTTGGGTATACAGGTAACTTTACCCTCAGTCGGTAACCTAAATAATATGCGTGCTACCTACTTGGAGACCTTGTCTGTAAGCACAACCAAGGGATTTGCCTCAGCACTTGTCCCAAAAGTGGTGACACAGGTCGGGTCTGTGATAGAGGAACTTGACACCTCATACTGTGTAGAGACCGATTTGGATTTATATTGTACAAGAATAGTGACATTCCCTATGTCTCCTGGTATTTATTCCTGTCTGAGCGGTAATACATCAGCTTGCATGTATTCAAAGACTGAAGGTGCACTTACTACGCCATATATGACTATCAAGGGCTCAGTTATTGCCAATTGCAAGATGACAACATGCAGATGTGCAGACCCTCCGGGTATCATATCGCAAAATTATGGAGAAGCTGTGTCTCTAATAGATAGGCACTCATGCAATGTCTTATCCTTAGACGGGATAACTTTGAGGCTCAGTGGAGAATTTGATGTAACTTATCAAAAGAATATCTCAATATTAGATTCTCAGGTAATAGTGACAGGCAATCTCGATATCTCAACTGAACTTGGGAATGTCAACAACTCGATAAGTAATGCTTTGGATAAGTTAGAGGAAAGCAATAGCAAACTTGACAAAGTCAATGTCAAGCTGACCGGCACGTCTGCTCTCATTACCTATATAGTTTTAACTATCATATCTCTTGTTTGTGGTATACTTAGCCTGGTTCTAGCATGCTATCTGATGTATAAGCAAAAGGCGCAACAAAAGACCTTATTATGGCTTGGGAATAATACCCTAAATCAGATGAGGGCCACTACAAGAATG
>AEM55586
ATGGGCTCCAAACCTTCCACCAGGATCCCAGCACCTCTGATGCTGATCACCCGGACCATGCTGATATTGGGCTGTATCCGTCCGACAAGCTCTCTTGACGGCAGGCCTCTTGCAGCTGCAGGAATTGTAGTAACAGGAGATAAGGCAGTCAATGTATACACTTCGTCTCAGACAGGGTCAATCATAGTCAAGTTGCTCCCGAATATGCCCAGGGATAAGGAGGCGTGTGCAAAAGCCCCATTAGAGGCATATAACAGAACACTGACTACTTTGCTCACTCCTCTTGGCGACTCCATCCGCAAGATCCAAGGGTCTGTGTCCACATCTGGAGGAAGGAGACAAAAACGCTTTATAGGTGCTGTTATTGGCAGTGTAGCTCTTGGGGTTGCAACAGCGGCACAGATAACAGCAGCTGCGGCCCTAATACAAGCCAACCAGAATGCCGCCAACATCCTCCGGCTTAAGGAGAGCATTGCTGCAACCAATGAAGCTGTGCATGAAGTCACCGACGGATTATCACAACTATCAGTGGCAGTTGGGAAGATGCAGCAGTTTGTCAATGACCAGTTTAATAATACGGCGCGAGAATTGGACTGTATAAAAATCACACAACAGGTTGGTGTAGAACTCAACCTATACCTAACTGAATTGACTACAGTATTCGGGCCACAGATCACCTCCCCTGCATTAACTCAGCTGACCATCCAGGCACTTTATAATTTAGCTGGTGGCAATATGGATTACTTATTAACTAAGTTAGGTATAGGGAACAATCAACTCAGCTCGTTAATTGGTAGCGGCCTGATCACTGGTTACCCTATACTGTATGACTCACAGACTCAACTCTTGGGCATACAAGTGAATTTACCCTCAGTCGGGAACTTAAATAATATGCGTGCCACCTATTTGGAGACCTTATCTGTAAGTACAACCAAAGGATATGCCTCAGCACTTGTCCCGAAAGTAGTGACACAAGTCGGTTCTGTGATAGAAGAGCTTGACACCTCATACTGTATAGAGTCCGATCTGGATTTATATTGTACTAGAATAGTGACATTCCCCATGTCCCCAGGTATTTATTCCTGTTTGAGCGGCAACACATCAGCTTGCATGTATTCAAAGACTGAAGGCGCACTCACTACGCCGTATATGGCCCTTAAAGGCTCAGTTATTGCCAATTGTAAGATAACAACATGTAGATGTACAGACCCTCCTGGTATCATATCGCAAAATTATGGAGAAGCTGTATCCCTGATAGATAGACATTCGTGCAATGTCTTATCATTAGACGGGATAACTCTAAGGCTCAGTGGGGAATTTGATGCAACTTATCAAAAGAACATCTCAATACTAGATTCTCAAGTCATCGTGACAGGCAATCTTGATATATCAACTGAACTTGGAAACGTCAACAATTCAATCAGCAATGCCTTGGATAGGTTGGCAGAAAGCAACAGCAAGCTAGAAAAAGTCAATGTCAGACTAACCAGCACATCTGCTCTCATTACCTATATTGTTCTAACTGTCATTTCTCTAGTTTTCGGTGCACTTAGTCTGGGTTTAGCGTGTTACCTGATGTACAAACAGAAGGCACAACAAAAGACCTTGCTATGGCTTGGGAATAATACCCTCGATCAGATGAGAGCCACTACAAGAGCA
>ABV60359
ATGGGCTCCAAACTTTCTACCAGGATTCCAGCACCTCTGATGCTGACCACCCGGATTACGCTGATATTGAGCTGTATCCGTCCGACAAGCTCTCTTGACGGCAGGCCTCTTGCAGCTGCAGGAATTGTAGTAACAGGAGATAAGGCAGTCAATGTATACACCTCGTCTCAGACAGGGTCAATCATAGTCAAGTTGCTCCCGAATATGCCCAGGGATAAAGAGGCGTGTGCAAAAGCCCCATTAGAGGCATATAACAGAACACTGACTACTTTGCTAACTCCTCTTGGCGACTCCATCCGCAAGATCCAAGGGTCTGTGTCCACGTCTGGAGGAGGCAGACAAGCACGCCTGATAGGTGCTGTTATTGGCAGTGTAGCTCTTGGGGTTGCAACAGCGGCACAGATAACAGCAGCGGCCGCCCTAATACAAGCCAACCAGAATGCCGCCAACATCCTCCGGCTTAAGGAGAGCATTGCTGCAACCAATGAAGCTGTGCATGAAGTCACCGACGGATTATCACAACTATCAGTGGCAGTTGGGAAGATGCAGCAGTTCGTCAATGACCAGTTTAATAATACAGCACGAGAATTGGACTGTATAAAAATCACACAACAGGTTGGTGTAGAGCTAAACCTATACCTAACTGAATTGACTACAGTATTCGGGCCACAGATCACTTCCCCTGCATTAACTCAGTTGACCATCCAAGCACTTTATAATTTAGCTGGTGGCAATATGAATTACTTATTAACTAAGTTAGGTATAGGGAACAATCAACTCAGCTCATTAATTGGTAGCGGCCTGATCACTGGTTACCCTATACTGTATGATTCACAGACTCAACTCTTGGGCATACAAGTGAATTTGCCCTCAGTCGGGAACTTAAATAATATGCGTGCCACCTATTTGGAGACCTTATCTGTAAGTACAACCAAAGGATATGCCTCAGCACTTGTCCCGAAAGTAGTGACACAGGTCGGTTCTGTGATAGAAGAGCTCGACACCTCATACTGCATAGAGTCCGATCTGGATTTATATTGTACTAGAATAGTGACATTCCCCATGTCCCCAGGTATTTATTCCTGCTTGAGCGGCAACACATCAGCTTGCATGTATTCAAAGACTGAAGGCGCACTCACTACGCCGTATATGGCCCTTAAAGGCTCGGTTATTGCCAATTGTAAGATAACAACATGTAGATGTACAGACCCTCCTGGTATCATATCGCAAAATTATGGAGAAGCCGTATCCCTGATAGATAGACATTCGTGCAATGTCTTATCATTAGACGGGATAACTCTGAGGCTCAGTGGGGAATTTGATGCAACTTATCAAAAGAACATCTCAATACTAGATTCTCAAGTCATCGTGACAGGCAATCTTGATATCTCAACTGAACTTGGAAACGTCAACAATTCAATCAGCAATGCCTTGGATAGTTTGGCAGAAAGCAACAGCAAGCTGGAAAAAATCAATGTCAGACTAACCAGCACATCTGCTCTCATTACCTATATTGTTCTAACTGTCATTTCTCTAGTTTTCGGTGCATTTAGTTTGGGTTTAGCGTGTTACCTGATGTACAAACAGAAGGCACAACAAAAGACCTTGCTATGGCTTGGGAATAATACCCTCGATCAGATGAGAGCCACTACAAGAGCA
>AEL75045
ATGGGCTCCAGACCTTCTACCAAGAACCCAGCACCTATGATGCTGACTATCCGGGTTGCGCTGGTACTGAGTTGCATCTGTCCGGCAAACTCCATTGATGGCAGGCCTCTTGCAGCTGCAGGAATTGTGGTTACAGGAGACAAAGCCGTCAACATATACACCTCATCCCAGACAGGATCAATCATAGTTAAGCTCCTCCCGAATCTGCCCAAGGATAAGGAGGCATGTGCGAAAGCCCCCTTGGATGCATACAACAGGACATTGACCACTTTGCTCACCCCCCTTGGTGACTCTATCCGTAGGATACAAGAGTCTGTGACTACATCTGGAGGGGGGAGACAGGGGCGCCTTATAGGTGCCATTATTGGCGGTGTGGCTCTTGGGGTTGCAACTGCCGCACAAATAACAGCGGCCGCAGCTCTGATACAAGCCAAACAAAATGCTGCCAACATCCTCCGACTTAAAGAGAGCATTGCCGCAACCAATGAGGCTGTGCATGAGGTCACTGACGGATTATCGCAACTAGCAGTGGCAGTTGGGAAGATGCAGCAGTTTGTTAATGACCAATTTAATAAAACAGCTCAGGAATTAGACTGCATCAAAATTGCACAGCAAGTTGGTGTAGAGCTCAACCTGTACCTAACCGAATTGACTACAGTATTCGGACCACAAATCACTTCACCCGCTTTAAACAAGCTGACTATTCAGGCACTTTACAATCTAGCTGGTGGAAATATGGATTACTTATTGACTAAGTTAGGTGTAGGGAACAATCAACTCAGCTCATTAATCGGTAGCGGCTTAATCACCGGTAACCCTATTCTATACGACTCACAGACTCAACTCTTGGGTATACAGGTAACTCTACCTTCAGTCGGGAACCTAAATAATATGCGTGCCACCTACTTGGAAACCTTATCCGTAAGCACAACCAGGGGATTTGCCTCGGCACTTGTCCCAAAAGTGGTGACACAGGTCGGTTCTGTGATAGAAGAACTTGACACCTCATACTGTATAGAAACTGACTTAGATTTATATTGTACAAGAATAGTAACGTTCCCTATGTCCCCTGGTATTTATTCCTGCTTGAGCGGCAATACGTCGGCCTGTATGTACTCAAAGACCGAAGGCGCACTTACTACACCATACATGACTATCAAAGGTTCAGTCATCGCCAACTGCAAGATGACAACATGTAGATGTGTAAACCCCCCGGGTATCATATCGCAAAACTATGGAGAAGCCGTGTCTCTAATAGATAAACAATCATGCAATGTTTTATCCTTAGGCGGGATAACTTTAAGGCTCAGTGGGGAATTCGATGTAACTTATCAGAAGAATATCTCAATACAAGATTCTCAAGTAATAATAACAGGCAATCTTGATATCTCAACTGAGCTTGGGAATGTCAACAACTCGATCAGTAATGCTTTGAATAAGTTAGAGGAAAGCAACAGAAAACTAGACAAAGTCAATGTCAAACTGACTAGCACATCTGCCCTCATTACCTATATCGTTTTGACTATCATATCTCTTGTTTTTGGTATACTTAGCCTGATTCTAGCATGCTACCTAATGTACAAGCAAAAGGCGCAACAAAAGACCTTATTATGGCTTGGGAATAATACTCTAGATCAGATGAGAGCCACTACAAAAATG
>ABZ80395
ATGGGCTCCAGACCTTCTACCAAGAACCCAGCACCTATGATGCTGACTATCCGGGTCGCGCTGGTACTGAGTTGCATCTGTCCGGCAAACTCCATTGATGGCAGGCCTCTTGCAGCTGCAGGAATTGTGGTTACAGGAGACAAAGCAGTCAACATATACACCTCATCCCAGACAGGATCAATCATAGTTAAGCTCCTCCCGAATCTGCCCAAGGATAAGGAGGCATGTGCGAAAGCCCCCTTGGATGCATACAACAGGACATTGACCACTTTGCTCACCCCCCTTGGTGACTCTATCCGTAGGATACAAGAGTCTGTGACTACATCTGGAGGGGGGAGACAGGGGCGCCTTATAGGCGCCATTATTGGCGGTGTGGCTCTTGGGGTTGCAACTGCCGCACAAATAACAGCGGCCGCAGCTCTGATACAAGCCAAACAAAATGCTGCCAACATCCTCCGACTTAAAGAGAGCATTGCCGCAACCAATGAGGCTGTGCATGAGGTCACTGACGGATTATCGCAACTAGCAGTGGCAGTTGGGAAGATGCAGCAGTTTGTTAATGACCAATTTAATAAAACAGCTCAGGAATTAGACTGCATCAAAATTGCACAGCAAGTTGGTGTAGAGCTCAACCTGTACCTAACCGAATTGACTACAGTATTCGGACCACAAATCACTTCACCTGCCTTAAACAAGCTGACTATTCAGGCACTTTACAATCTAGCTGGTGGGAATATGGATTACTTATTGACTAAGTTAGGTATAGGGAACAATCAACTCAGCTCATTAATCGGTAGCGGCTTAATCACCGGTAACCCTATTCTATACGACTCACAGACTCAACTCTTGGGTATACAGGTAACTCTACCTTCAGTCGGGAACCTAAATAATATGCGTGCCACCTACTTGGAAACCTTATCCGTAAGCACAACCAGGGGATTTGCCTCGGCACTTGTCCCAAAAGTGGTGACACAGGTCGGTTCTGTGATAGAAGAACTTGACACCTCATACTGTATAGAAACTGACTTAGATTTATATTGTACAAGAATAGTAACGTTCCCTATGTCCCCTGGTATTTACTCCTGCTTGAGCGGCAATACATCGGCCTGTATGTACTCAAAGACCGAAGGCGCACTTACTACACCATATATGACTATCAAAGGCTCAGTCATCGCTAACTGCAAGATGACAACATGTAGATGTGTAAACCCCCCGGGTATCATATCGCAAAACTATGGAGAAGCCGTGTCTCTAATAGATAAACAATCATGCAATGTTTTATCCTTAGGCGGGATAACTTTAAGGCTCAGTGGGGAATTCGATGTAACTTATCAGAAGAATATCTCAATACAAGATTCTCAAGTAATAATAACAGGCAATCTTGATATCTCAACTGAGCTTGGGAATGTCAACAACTCGATCAGTAATGCTTTGAATAAGTTAGAGGAAAGCAACAGAAAACTAGACAAAGTCAATGTCAAACTGACCAGCACATCTGCTCTCATTACCTATATCGTTTTGACTATCATATCTCTTGTTTTTGGTATACTTAGCCTGATTCTAGCATGCTACCTAATGTACAAGCAAAAGGCGCAACAAAAGACCTTATTATGGCTTGGGAATAATACCCTAGATCAGATGAGAGCCACTACAAAAATG
>ADI70523
ATGGGCTCCAGATCTTCTACCAGGATCCCAGTACCTCTGATGCTGACTGTTCGGGTCGCGCTGGCACTGAGTTGCGTCCGTCTGACAAGCTCCCTTGATGGCAGGCCTCTTGCAGCTGCAGGGATTGTGGTAACAGGAGACAAAGCAGTCAACATATACACCTCATCCCAGACAGGGTCGATCATAGTCAAGTTACTCCCCAATATGCCCAAGGACAAAGAGGCGTGTGCAAAAGCCCCGTTGGAGGCGTACAACAGGACATTGACTACTCTGCTCACCCCCCTTGGTGATTCTATCCGTAGGATACAAGAGTCCGTGACTACATCTGGAGGAGGGAAACAGGGACGCCTTATAGGCGCTATTATCGGTGGTGTGGCTCTCGGGGTTGCAACCGCTGCACAGATAACAGCAGCCTCGGCTCTGATACAAGCCAACCAAAATGCTGCTAACATCCTCCGGCTTAAAGAGAGCATTGCTGCAACCAATGAGGCTGTGCACGAAGTCACTGACGGATTATCACAACTAGCCGTGGCAGTCGGGAAGATGCAACAATTTGTTAATGACCAGTTTAATAAAACAGCTCAGGAATTGGACTGTATAAAAATTACACAGCAGGTTGGTGTAGAACTCAACCTGTACCTAACTGAATTGACTACAGTATTCGGGCCACAAATCACTTCCCCTGCCTTAACCCAGCTGACTATCCAGGCACTTTATAATCTAGCTGGTGGGAATATGGATTACTTGTTGACAAAGTTAGGTGTAGGGAACAACCAACTCAGCTCATTAATTAGTAGCGGCCTGATCACCGGCAACCCTATCCTGTACGACTCACAGACTCAGCTCCTGGGTATACAGGTAACCCTACCCTCAGTTGGGAACCTGAATAATATGCGTGCCACCTACCTGGAAACTTTGTCTGTAAGTACAACCAAAGGATTTGCCTCAGCACTTGTCCCAAAGGTGGTGACACAGGTCGGTTCCGTGATAGAAGAACTTGACACCTCATACTGTATAGAGACCGATTTAGATCTATATTGTACAAGAATAGTGACATTCCCTATGTCTCCTGGTATTTACTCCTGTTTGAGCGGCAACACATCGGCTTGTATGTATTCGAAGACTGAGGGCGCACTCACTACGCCGTACATGACTCTCAAAGGCTCGGTTATTGCCAACTGTAAGATGACAACATGTAGATGTGCAGACCCCCCGGGTATCATATCGCAAAATTATGGAGAAGCTGTGTCTCTAATAGATAGGCAATCGTGCAATATCTTATCCTTGGACGGGATAACTTTGAGGCTCAGTGGGGAATTTGATGCAACTTATCAAAAGAATATCTCAATACAAGATTCTCAAGTAATCGTGACAGGCAATCTCGATATCTCGACTGAGCTTGGGAATGTTAACAACTCGATAAGTAATGCTCTAGATAAGTTAGAGGAAAGCAACAGCAAACTAGACAAGGTCAATGTCAAACTGACCAGCACGTCTGCCCTCATCACCTACATTGTTTTAACTGTCATATCTCTTGTTTGCGGTATACTTAGCCTGGTTCTAGCATGCTACCTGATGTACAAGCAAAAGGCGCAACAGAAGACCTTGTTATGGCTTGGGAATAATACCCTGGACCAGATGAGGGCCACTACGAAAATG
>AFX97647
ATGGGCTCCAACCCCTACACCAGGATCCCAGCGCCTCTGATGCTGATCACTCGAATTACTCTGGTACTAAGCTGCATCTGCCTGACGAGCTCTCTTGACGGCAGGCCACTTGCAGCTGCGGGGATTGTGGTAACAGGAGATAAAGCAATCAATATATACACCTCATCTCAGACAGGGTCAATCATAGTCAAGTTGCTCCCGAATATGCCCAAGGACAAAGAGGCATGTGCGAAAGCCCCGTTAGAGGCATACAACAGAACACTGACCACTTTACTCACCCCCCTTGGTGATTCCATCCGCAGGATACAAGGATCTGTGTCCACATCAGCAGGAAGGAGGCAGAAGCGCTTTATAGGTGCCATTATAGGCAGTGTAGCTCTTGGGATTGCGACATCGGCACAGATAACAGCGGCTGCGGCCCTAATACAAGCCAACCAGAATGCCGCCAACATCCTCCGGCTTAAGGAGAGCATCGCTGCAACCAATGAAGCTGTGCATGAGGTCACTGACGGATTATCGCAACTAGCAGTGGCAGTTGGGAAGATGCAACAGTTTGTCAATGACCAATTTAATAATACAGCGCGGGAATTGGACTGTATAAAAATTACACAACAAGTCGGCATAGAACTCAACCTATACCTAACTGAACTGACTACAGTGTTCGGGCCACAAATCACTTCCCCTGCCCTAACTCAGCTGACCATCCAAGCGCTTTATAATTTAGCTGGCGGCAACATGGATTACTTATTGACTAAATTAGGTATAGGGAACAATCATCTCAGCTCATTAATAGGCAGTGGCTTGATCACAGGCAACCCTATACTGTATGACTCACAGACTCAACTCTTGGGCATCCAGGTAAATTTACCCTCAGTCGGGAACCTTAATAATATGCGTGCCACCTACCTGGAGACTTTATCTGTAAGCACAACCAAAGGATTTGCCTCAGCACTTGTCCCGAAGGTAGTGACACAAGTCGGCTCTGTGATAGAAGAACTCGACACCTCATACTGTATAGAATCTGATCTGGATTTATACTGTACAAGGATAGTGACATTCCCCATGTCTCCAGGTATTTATTCTTGTCTGAGCGGCAATACATCAGCCTGCATGTATTCAAAGACTGAAGGCGCACTCAATACGCCATATATGGCCCTCAAAGGCTCAGTCATTGCCAATTGCAAAATAACAACTTGTAGGTGTGCAGACCCCCCGGGTATCATATCGCAAAACTATGGGGAAGCTGTATCTCTGATAGATAGACATTCATGCAATGTCTTATCATTAGATGGGGTAACTCTGAGGCTCAGTGGGGAGTTTGATGCAACTTATCAAAAGAATATCTCAATACTAGATTCTCAAGTCATCGTGACAGGCAACCTTGATATATCAACCGAGCTTGGAAATGTCAACAATTCAATAAGCAATGCCCTGGACAGGTTAGCAGAAAGTAACAGCAAACTAGATAAAGTCAATGTCAAATTAACCAGCACATCCGCTCTCATTACCTATATCGTTCTAACCATCATATCTCTTGTTTTCGGTGCACTTAGCTTGGTTTTAGCATGCTACCTGATGTACAAACAAAAGGCACAACAAAAGACCTTACTGTGGCTTGGGAACAACACCCTCGATCAGATGAGAGCCACTACAAGAACA
>AAX45397
ATGGGCTTCAGATCCTCTACCAGGATCTCAGTACCTCTTATGCTGACCGTTCGAGTCATGTTGGCACTGAGTTGCGTCTGTCCGACCAGCGCCCTTGATGGCAGGCCTCTTGCAGCTGCAGGGATTGTGGTAACAGGAGACAAAGCAGTCAACATATACACCTCATCTCAGACAGGGTCAATCATAATCAAGTTACTCCCAAATATGCCCAAGGATAAAGAGGCGTGTGCAAAAGCCCCGTTGGAGGCATACAACAGGACATTGACTACTCTACTCACCCCTCTTGGTGATTCTATCCGTAGGATACAAGAGTCTGTGACCACGTCCGGAGGAAGGAGACAGAGGCGTTTTATAGGCGCCATTATCGGTGGTGTAGCTCTCGGGGTGGCAACCGCTGCACAGATAACAGCAGCCTCGGCTCTGATACAAGCCAATCAAAATGCTGCCAACATACTCCGGCTAAAGGAGAGCATTGCTGCAACCAATGAGGCTGTGCACGAGGTCACTAATGGATTATCACAACTAGCAGTGGCAGTTGGGAAGATGCAGCAATTTGTTAATGACCAGTTTAATAAAACAGCTCAAGAATTGGACTGTATAAAAATTACACAGCAGGTTGGTGTAGAACTCAACCTGTACCTAACTGAATTGACTACAGTATTCGGGCCACAAATCACTTCCCCTGCCTTAACTCAGCTGACTATCCAGGCGCTTTACAATCTAGCTGGTGGGAATATGGATTACTTGTTGACTAAGTTAGGTGTGGGGAGCAGACAACTCAGCTCATTAATTAGTAGTGGCCTGATCACCGGCAACCCTATTCTGTACGACTCACAGACTCAACTCTTGGGTATACAGGTAACCCTACCCTCAGTCGGGAACCTAAATAATATGCGTGCCACCTACCTGGAAACCTTGTCTGTAAGTACAACCAAAGGATTTGCCTCAGCACTTGTCCCAAAAGTAGTGACACAGGTCGGTTCCGTGATAGAAGAGCTTGACACCTCGTACTGTATAGAGACCGATTTGGATCTATATTGTACAAGAATAGTGACATTCCCTATGTCTCCTGGTATTTATTCCTGTTTGAGTGGCAATACATCTGCTTGTATGTACTCAAAGACTGAAGGCGCACTCACTACGCCGTATATGACCCTCAAAGGCTCAGTTATTGCTAACTGTAAGATGACAACATGTAGATGTGCAGACCCCCCGGGTATCATATCGCAAAATTATGGAGAAGCTGTGTCTCTAATAGATAGGCAATCATGCAATATCTTATCCTTAGACGGGATAACTTTGAGGCTCAGTGGGGAATTTGATGCAACTTATCAAAAGAATATCTCAATACAAGATTCTCAAGTAATAGTGACAGGCAATCTTGATATCTCGACTGAGCTTGGGAATGTCAACAACTCGATAAGTAATGCCTTGGATAAGTTAGAGGAAAGCAACAGCAAATTAGATAAGGTCAATGTCAAACTGGCCAGTACATCCGCTCTTATTACCTATATCGTTTTAACTGTCATATCTCTTGTATGTGGTATACTCAGCCTGGTTCTAGCATGCTACCTGATGTACAAGCAAAAGGCGCAACAGAAGACCTTGTTGTGGCTTGGGAACAATACCCTAGACCAGATGAGGGCCACTACAAAAATG
>AAX45379
ATGGGCTTCAGATTTTCTACCAGGATCTCAGTACCTCTTATGCTGACCGTTCGAGTCATGTTGGCACTGAGTTGCGTCTGTCCGACCAGCGCCCTTGATGGCAGGCCTCTTGCAGCTGCAGGGATTGTGGTAACAGGAGACAAAGCAGTCAACATATACACCTCATCTCAGACAGGGTCAATCATAATCAAGTTACTCCCAAATATGCCCAAGGATAAAGAGGCGTGTGCAAAAGCCCCGTTGGAGGCATACAACAGGACATTGACTACTCTACTCACCCCTCTTGGTGATTCTATCCGTAGGATACAAGAGTCTGTGACCACGTCCGGAGGAAGGAGACAGGGGCGTCTTATAGGCGCCATTATCGGTGGTGTAGCTCTCGGGGTGGCAACCGCTGCACAGATAACAGCAGCCTCGGCTCTGATACAAGCCAATCAAAATGCTGCCAACATACTCCGGCTAAAGGAGAGCATTGCTGCAACCAATGAGGCTGTGCACGAGGTCACTAATGGATTATCACAACTAGCAGTGGCAGTTGGGAAGATGCAGCAATTTGTTAATGACCAGTTTAATAAAACAGCTCAAGAATTGGACTGTATAAAAATTACACAGCAGGTTGGTGTAGAACTCAACCTGTACCTAACTGAATTGACTACAGTATTCGGGCCACAAATCACTTCCCCTGCCTTAACTCAGCTGACTATCCAGGCGCTTTACAATCTAGCTGGTGGGAATATGGATTACTTGTTGACTAAGTTAGGTGTGGGGAACAGACAACTCAGCTCATTAATTAGTAGTGGCCTGATCACCGGCAACCCTATTCTGTACGACTCACAGACTCAACTCTTGGGTATACAGGTAACCCTACCCTCAGTCGGGAACCTAAATAATATGCGTGCCACCTACCTGGAAACCTTGTCTGTAAGTACAACCAAAGGATTTGCCTCAGCACTTGTCCCAAAAGTAGTGACACAGGTCGGTTCCGTGATAGAAGAGCTTGACACCTCGTACTGTATAGAGACCGATTTGGATCTATATTGTACAAGAATAGTGACATTCCCTATGTCTCCTGGTATTTATTCCTGTTTGAGTGGCAATACATCTGCTTGCATGTACTCAAAGACTGAAGGCGCACTCACTACGCCGTATATGACCCTCAAAGGCTCAGTTATTGCTAACTGTAAGATGACAACATGTAGATGTGCAGACCCCCCGGGTATCATATCGCAAAATTATGGAGAAGCTGTGTCTCTAATAGATAGGCAATCATGCAATATCTTATCCTTAGACGGGATAACTTTGAGGCTCAGTGGGGAATTTGATGCAACTTATCAAAAGAATATCTCAATACAAGATTCTCAAGTAATAGTGACAGGCAATCTTGATATCTCGACTGAGCTTGGGAATGTCAACAACTCGATAAGTAATGCTTTGGATAAGTTAGAGGAAAGCAACAGCAAATTAGATAAGGTCAATGTCAAACTGGCCAGCACATCCGCTCTTATTACCTATATCGTTTTAACTGTCATATCTCTTGTATGTGGTATACTTAGCCTGGTTCTAGCATGCTACCTGATGTACAAGCAAAAGGCGCAACAGAAGACCTTGTTGTGGCTTGGGAATAATACCCTAGACCAGATGAGGGCCACTACAAAAATG
>ADN67564
ATGGATCCCAAGCCTTCTACCAGCCGTTTGCATGCTTTCCCACTGATCTTCGTGGCTATCAGTTTAGTATTCATGGCTGGAAGGGCATCGGCACTGGATGGGCGGCCGCTCGCCGCCGCAGGAATAGTAGTCACAGGAGACAAGGCAGTTAATATATACACATCGTCGCAGTCAGGGACAATTATCATCAAATTATTACCCAATATGCCCAAAGACAAAGAACAATGTGCTAAGAGCCCCCTAGATGCATACAACAGGACTCTTACAACCCTCCTTGCCCCGCTCGGCGATTCGATTAAGAGAATCCAAGAGTCGGTAACCACATCAGGAGGAGAACGTCAAGAGCGTTTGGTAGGGGCAATAATAGGAGGTGTCGCATTAGGTGTAGCCACCGCAGCGCAGATCACAGCGGCATCTGCCCTTATACAAGCCAATCAAAATGCTGCAAACATACTGAAATTAAAGGAGAGTATTGCCGCTACCAATGAAGCAGTACATGAGGTCACAAGCGGGCTGTCCCAGCTGGCTGATGCCGTAGGTAAGATGCAGCAGTTTGTAAACGACCAATTCAATAAGACAGCACAAGAGATCGACTGTATTAAGATCACACAACAGGTTGGGGTGGAGTTGAATCTATACTTGACCGAACTGACAACCGTGTTCGGACCGCAAATCACATCCCCTGCGCTCACGCAGTTGACCATCCAGGCCTTATATAATCTGGCAGGTGGGAACATGGATTACATGCTGACAAAGCTGGGAGTGGGTAATATTCAGCTCAGTTCTCTGATTAGTAGTGGCCTAATATCAGGGAATCCAATTCTCTATGACTCGCAAACTCAGCTTCTGGGTATACAGGTGACTCTCCCCTCTGTGGGCAATCTGAATAACATGCGCGCCACATATCTAGAAACCCTCTCCGTAAGTACGAACAAGGGATTCGCATCCGCATTAGTGCCTAAAGTGGTAACTCAGGTAGGCTCCGTAATTGAAGAGCTGGATACATCGTATTGCATAGAGACAGACCTGGATCTGTACTGCACTAGAATTGTAACATTCCCCATGTCTCCAGGTATCTTCTCCTGTCTCGGTGGAAACACCTCAGCATGCATGTACTCTAAGACTGAAGGAGCACTCACCACACCATATATGACACTCAAAGGGTCAGTCATAGCAAATTGCAGGATGACAACATGTAGGTGCGCAGACCCCCCAGGGATAATCTCACAGAATTATGGAGAGGCTGTCTCTCTAATAGACAAAAAGGTATGTAACATTCTGACTCCCGACGGAATCACCTTGCGCCTTAGCGGGGAATTCGATGCAACCTATCAGAAAAATATCTCAATTCAGGATTCCCAGGTGGTGATTACTGGGAACTTGGATATATCCACTGAGTTAGGGAATGTGAATAATTCAATCAGCAATGCTCTAGACAAGCTAGAAGAGAGTAACAGCAAGCTGGACAAAGTTAATGTGAGGCTTACCAGCACATCTGCCCTAATCACATATATTGTCTTGACAACAATAGCACTGATATGCGGGATAGTCAGCTTAGTCCTTGCCTGCTATATAATGTACAAACAGAAGGCCCAGCAAAAAACACTGCTGTGGCTCGGGAACAACACCTTGGACCAGATGAGAGCAACGACAAAGATG
>ADF59240
ATGGGCTCCAAACCCCACACCAGGATCCCAGCACCTCTGATGCTGATCACCCGAATTACTCTGGTACTGAGCTGCATCTGCCTGACGAGCTCTCTTGACGGCAGGCCACTTGCAGCTGCGGGGATTGTGGTAACAGGAGATAAAGCAATCAATATATACACCTCATCTCAGACAGGGTCAATCATAGTCAAGTTGCTCCCGAATATGCCCAAGGACAAGGAGGCATGTGCGAAAGCCCCGTTAGAGGCATACAACAGAACACTGACCACTTTACTCACCCCCCTTGGTGATTCCATCCGCAGGATACAAGGATCTGTGTCCACATCAGGAGGAAGGAGGCAGAAGCGCTTTATAGGTGCCATTATAGGCAGTGTAGCTCTTGGGGTTGCGACATCGGCACAGATAACAGCGGCTGCGGCCCTAATACAAGCCAACCAGAATGCCGCCAACATCCTCCGGCTTAAGGAGAGCATCGCTGCAACCAATGAAGCTGTGCATGAGGTCACTGACGGATTATCGCAACTAGCAGTGGCAGTTGGGAAGATGCAACAGTTTGTCAATGACCAATTTAATAATACAGCGCGAGAATTGGACTGTATAAAAATTACACAACAAGTCGGCATAGAACTCAACCTATACCTAACTGAACTGACTACAGTGTTCGGGCCACAAATCACTTCCCCTGCCCTAACTCAGCTGACCATCCAAGCGCTTTATAATTTAGCTGGCGGCAACATGGATTACTTATTGACTAAATTAGGTATAGGGAACAATCATCTCAGCTCATTAATAGGCAGTGGCTTGATCACAGGCAACCCTATACTGTATGACTCACAGACACAACTCTTGGGCATCCAGGTAAATTTACCCTCAGTCGGGAACCTTAATAATATGCGTGCAACCTACCTGGAGACTTTATCTGTAAGCACAACCAAAGGATTTGCCTCAGCACTTGTCCCGAAGGTAGTGACACAAGTCGGCTCTGTGATAGAAGAACTCGACACCTCATACTGTATAGAGTCTGATCTGGATTTATACTGTACAAGGATAGTGACATTCCCCATGTCTCCAGGTATTTATTCTTGTCTGAGCGGTAATACATCAGCCTGCATGTATTCAAAGACTGAAGGCGCACTCAATACGCCATACATGGCCCTCAAAGGCTCAGTCATTGCCAATTGCAAAATAACAACTTGCAGGTGTGTGGACCCCCCGGGTATCATATCGCAAAACTATGGGGAAGCTGTATCTCTGATAGATAGACATTCATGCAATGTCTTATCATTAGATGGGGTAACTCTGAGGCTCAGTGGGGAGTTTGATGCAACCTATCAAAAGAATATCTCAATACTAGATTCTCAAGTCATCGTGACAGGCAACCTTGATATATCAACCGAGCTTGGAAATGTCAACAATTCAATAAGCAATGCCCTGGACAGGTTAGCAGAAAGTAACAGCAAACTAGACAAAGTTAATGTCAAATTAACCAGCACATCTGCTCTCGTTATCTATATCGTTCTAACCATCATATCTCTTGTTTTCGGTGCACTTAGCTTGGTTTTAGCATGCTACCTGATGTACAAACAAAAGGCACAACAAAAGACCTTACTGTGGCTTGGGAACAACACCCTCGATCAGATGAGAGCCACTGCAAGAACA
>AAX45373
ATGGGCTTCAGATCCTCTACCAGGATCTCAGTACCTCTTATGCTGACCGTTCGATTCATGTTGGCACTGAGTTGCGTCTGTCCGACCAGCGCCCTTGATGGCAGGCCTCTTGCAGCTGCAGGGATTGTGGTAACAGGAGACAAAGCAGTCAACATATACACCTCATCCCAGACAGGGTCAATCATAATCAAGTTACTCCCAAATATGCCCAAGGATAAAGAGGCGTGTGCAAAAGCCCCATTGGAGGCATACAACAGAACATTGACTACTCTACTCACCCCTCTTGGTGATTCTATCCGTAGGATACAAGAGTCTGTGACCACGTCCGGAGGAAGGAGACAGAGGCGTTTTATAGGCGCCATTATCGGTGGTGTAGCTCTCGGGGTGGCAACCGCTGCACAGATAACAGCAGCCTCGGCTCTGATACAAGCCAATCAAAATGCTGCCAACATACTCCGGCTAAAGGAGAGCATTGCTGCAACCAATGAGGCTGTGCACGAGGTCACTAATGGATTATCACAACTAGCAGTGGCGGTTGGGAAGATGCAGCAATTTGTTAATAACCAGTTTAATAAAACAGCTCAGGAATTGGACTGTATAAAAATTACTCAGCAGGTTGGTGTAGAACTCAACCTGTACCTAACTGAATTGACTACAGTATTCGGGCCACAAATCACTTCCCCTGCCTTAACTCAGCTGACTATCCAGGCGCTTTACAATCTAGCTGGTGGGAATATGGATTACTTGTTGACTAAGTTAGGTGTGGGGAACAGACAACTCAGCTCATTAATTAGTAGTGGCCTGATCACCGGCAACCCTATTCTGTACGACTCACAGACTCAGCTCTTGGGTATACAGGTAACCCTACCCTCAGTCGGGAACCTAAATAATATGCGTGCCACCTACCTGGAAACCTTGTCTGTAAGTACAACCAAAGGATTTGCCTCAGCACTTGTCCCAAAAGTAGTGACACAGGTCGGTTCCGTGATAGAAGAGCTTGACACCTCGTACTGTATAGAGACCGATTTGGATCTATATTGTACAAGAATAGTGACATTCCCTATGTCTCCTGGTATTTATTCCTGTTTGAGTGGCAATACATCTGCTTGTATGTACTCAAAGACTGAAGGCGCACTCACTACGCCGTATATGACCCTCAAAGGGTCAGTTATTGCTAACTGTAAGATGACAACATGTAGATGTGCAGACCCCCCGGGTATCATATCGCAAAATTATGGAGAAGCTGTGTCTCTAATAGATAGGCAATCATGCAATATCTTATCCTTAGACGGGATAACTTTGAGGCTCAGTGGGGAATTTGATGCAACTTATCAAAAGAATATCTCAATACAAGATTCTCAAGTAATAGTGACAGGCAATCTTGATATCTCGACTGAGCTTGGGAATGTCAACAACTCGATAAGTAATGCCTTGGATAAGTTAGAGGAAAGCAACAGCAAATTAAATAAGGTCAATGTCAAACTGGCCAGTACATCCGCTCTTATTACCTATATCGGTTTAACTGTCATATCTCTTGTATGTGGTATACTCAGCCTGGTTCTAGCATGCTACCTGATGTACAAGCAAAAGGCGCAACAGAAGACCTTGTTGTGGCTTGGGAACAATACCCTAGACCAGATGAGGGCCACTACAAAAATG
>AFV14992
ATGGACTCTAAACCCCACACCGGGATTCCAGCACCTCCGATGCTGGTCACCCGAATCACTCTGGTACTGAGCTGCATCCGCCTGACTAGCTCTCTTGATGGCAGGCCACTTGCAGCTGCGGGGATTGTGGTAACAGGGGACAAAGCAATCAATATATACACCTCATCTCAGACAGGGTCAATCATAGTCAAGTTGCTCCCGAATATGCCCAAGGACAAAGAGGCATGTGCGAAAGCCCCGCTAGAGGCATACAACAGAACACTGACCACTTTACTCACCCCCCTTGGTGACTCCATCCGCAGGATACAAGGATCTGTGTCCACATCAGGAGGAAGGAGGCAGAAGCGCTTTATAGGTGCCATTATAGGCAGTGTAGCTCTTGGGGTTGCGACATCGGCACAGATAACAGCGGCTGCGGCCCTAATACAAGCCAACCAGAATGCCGCCAACATCCTCCGGCTTAAGGAGAGCATCGCTGCAACCAATGAAGCTGTGCATGAGGTCACTGACGGATTATCGCAACTAGCAGTGGCAGTTGGGAAGATGCAACAGTTTGTCAATGACCAATTTAATAATACAGCGCGAGAATTGGACTGTATAAAAATTACACAACAAGTCGGCGTAGAACTCAACCTATACCTAACTGAACTGACTACAGTGTTCGGACCACAAATCACTTCCCCTGCCTTAACTCAGCTGACCATCCAAGCGCTTTATAATTTAGCTGGCGGCAACATGGATTACTTATTGACTAAATTAGGTATAGGGAACAATCAGCTCAGCTCATTAATAGGCAGCGGCTTGATCACAGGCAACCCTATACTGTATGACTCACAGACTCAACTCTTGGGCATCCAGGTAAATTTACCCTCAGTCGGGAACCTTAATAATATGCGTGCCACCTACCTGGAGACTTTATCTGTAAGCACAACCAAAGGATTCGCCTCAGCACTTGTCCCGAAGGTAGTGACACAAGTTGGCTCTGTGATAGAAGAACTCGACACCTCGTACTGTATAGAGTCTGATCTGGATTTATACTGTACAAGGATAGTGACATTCCCCATGTCTCCAGGTATCTATTCTTGTCTGAGCGGCAATACATCAGCCTGTATGTATTCAAAGACTGAAGGCGCACTCAATACGCCATACATGGCCCTCAAAGGCTCAGTCATTGCCAATTGCAAAATAACAACTTGCAGGTGTGCAGACCCCCCGGGTATCATATCGCAAAACTATGGAGAAGCTGTATCTCTGATAGATAGACATTCATGCAATGTCTTATCATTAGATGGGGTAACTCTAAGGCTCAGTGGGGAGTTTGATGCAACTTATCAAAAGAATATCTCAATACTAGATTCTCAAGTCATCGTGACAGGCAATCTTGATATATCAACCGAGCTTGGGAATGTCAACAATTCAATAAGCAATGCCCTGGACAGGTTAGCAGAAAGTAACAGCAAACTAGACAAAGTCAATGTCAAATTAACCAGCACATCTGCTCTCGTTACCTATATCGTTCTAACCATCATATCTCTTTTTTTCGGTGCACTTAGCTTGGTTTTAGCATGCTACCTGATGTACAAACAAAAGGCACAACAAAAGACCTTACTGTGGCTTGGGAACAACACCCTCGATCAGATGAGAGCCACTACAAGAACA
>ACR14833
ATGGACTCCAAACCCCACACCAGGATTCCAGCACCTCTGATGCTGGTCACCCGAATCACTCTGGTACTGAGCTGCATCCGCCTGACTAGCTCTCTTGACGGCAGGCCACTTGCAGCTGCGGGGATCGTGGTAACAGGGGACAAAGCAATCAATATATACACCTCATCTCAGACAGGGTCAATCATAGTCAAGTTGCTCCCGAATATGCCCAAGGACAAAGAGGCATGTGCGAAAGCCCCGTTAGAGGCATACAACAGAACACTGACCACTTTACTCACCCCCCTTGGTGACTCCATCCGCAGGATACAAGGATCTGTGTCCACATCAGGAGGAAGGAGGCAGAAGCGCTTTATAGGTGCCATTATAGGCAGTGTAGCTCTTGGGGTTGCGACATCGGCACAGATAACAGCGGCTGCGGCCCTAATACAAGCCAACCAGAATGCCGCCAACATCCTCCGGCTTAAGGAGAGCATCGCTGCAACCAATGAAGCTGTGCATGAGGTCACTGACGGATTATCGCAACTAGCAGTGGCAGTTGGGAAGATGCAACAGTTTGTCAATGACCAATTTAATAATACAGCGCGAGAATTGGACTGTATAAAAATTACACAACAAGTCGGCATAGAACTCAACCTATACCTAACTGAACTGACTACAGTGTTCGGGCCACAAATCACTTCCCCTGCCTTAACTCAGCTGACCATCCAAGCGCTTTATAATTTAGCTGGCGGCAACATGGATTACTTATTGACTAAATTAGGTATAGGGAACAATCAGCTCAGCTCATTAATAGGCAGCGGCTTGATCACAGGCAACCCTATACTGTATGACTCACAGACTCAACTCTTGGGCATCCAGGTAAATTTACCCTCAGTCGGGAACCTTAATAATATGCGTGCCACCTACCTGGAGACTTTATCTGTAAGCACAACCAAAGGATTCGCCTCAGCACTTGTCCCGAAGGTAGTGACACAAGTTGGCTCTGTGATAGAAGAACTCGACACCTCGTACTGTATAGAGTCTGATCTGGATTTATACTGTACAAGGATAGTGACATTCCCCATGTCTCCAGGTATTTATTCTTGTCTGAGCGGCAATACATCAGCCTGCATGTATTCAAAGACTGAAGGCGCACTCAATACGCCATACATGGCCCTCAAAGGCTCAGTCATTGCCAATTGCAAAATAACAACTTGCAGGTGTGCAGACCCCCCGGGTATCATATCGCAAAACTATGGAGAAGCTGTATCTCTGATAGATAGACATTCATGCAATGTCTTATCATTAGATGGGGTAACTCTAAGGCTCAGTGGGGAGTTTGATGCAACTTATCAAAAGAATATCTCAATACTAGATTCTCAAGTCATCGTGACAGGCAATCTTGATATATCAACCGAGCTTGGGAATGTCAACAATTCAATAAGCAATGCCCTGGACAGGTTAGCAGAAAGTAACAGCAAACTAGACAAAGTCAATGTCAAATTAACCAGCACATCTGCTCTCATTACCTATATCGTTCTAACCATCATATCTCTTTTTTTCGGTGCACTTAGCTTGGTTTTAGCATGCTACCTGATGTACAAACAAAAGGCACAACAAAAGACCTTACTGTGGCTTGGGAACAACACCCTCGATCAGATGAGAGCCACTACAAGAACA
>AGL09090
ATGGGCTCCAAACCTTCTACCAGGATCCCAGCACCTCTAATGCTGATCACTCGGATTATGCTGATATTGAGCTGTATCCGTCTGACAAGCTCTCTTGACGGCAGGCCCCTTGCAGCTGCAGGAATTGTAGTAACAGGAGATAAGGCAGTCAATGTATACACCTCGTCTCAGACAGGGTCAATCATAGTCAAGTTGCTCCCGAATATGCCCAGAGATAAGGAGGCATGTGCAAAAGCCCCATTGGAGGCATATAACAGAACACTGACTACTCTGCTCACTCCTCTTGGCGACTCCATCCGCAAGATCCAAGGGTCTGTGTCCACGTCCGGAGGAAGGAGACAAAAACGCTTCATAGGTGCTGTTATTGGCAGTGTAGCTCTTGGGGTTGCAACAGCGGCACAGATAACAGCAGCTGCGGCCCTAATACAAGCCAAACAGAATGCCGCCAACATCCTCCGGCTTAAGGAGAGCATTGCTGCAACCAATGAAGCTGTGCATGAAGTCACCGACGGATTATCACAACTATCAGTGGCAGTTGGGAAGATGCAGCAGTTTGTCAATGACCAGTTTAATAATACGGCGCGAGAATTGGACTGTATAAAAATCACACAACAGGTCGGTGTAGAACTCAACCTATACCTAACTGAATTGACTACAGTATTCGGGCCACAGATCACCTCCCCTGCATTAACTCAGCTGACCATCCAGGCACTTTATAATTTAGCTGGTAGCAATATGGATTACTTATTAACTAAGTTAGGTATAGGAAACAATCAACTCAGTTCATTAATTGGTAGCGGCCTGATCACTGGTTACCCTATATTGTATGACTCACATACTCAACTCTTGGGCATACAAGTAAATTTGCCCTCAGTCGGGAACTTAAATAATATGCGTGCCACCTATTTGGAGACCTTATCTGTAAGTACAACCAAAGGATATGCCTCAGCACTTGTCCCGAAAGTAGTGACACAAGTCGGTTCTGTGATAGAAGAGCTTGACACCTCATACTGTATAGAGTCTGATCTGGATTTATATTGTACTAGAATAGTGACATTCCCCATGTCCCCAGGTATTTATTCCTGTTTGAGCGGCAACACATCAGCCTGCATGTATTCAAAGACTGAAGGCGCACTCACTACGCCATACATGGCCCTTAGAGGCTCAGTTATTGCCAATTGTAAGATAACAACATGCAGATGTACAGACCCTCCTGGTATCATATCACAAAATTACGGAGAAGCTGTATCCCTGATAGATAGACATTCATGCAATGTCTTATCACTAGACGGAATAACTCTGAGGCTCAGTGGGGAATTTGATGCAACTTATCAAAAGAACATCTCAATATTAGATTCTCAGGTCATCGTGACAGGCAATCTTGATATATCAACTGAACTTGGAAACGTCAACAATTCAGTCAGCAATGCCTTGGATAGGTTGGCAGAAAGCAACGGCAAGCTAGAAAAAGTCAATGTCAGACTAACTAGCACATCTGCTCTCATTACCTATATTGTTCTAACTGTCATTTCCCTAATTTTCGGTGCACTTAGTCTGGTTTTAGCGTGTTACCTGATGTACAAACAGAAGGCACAACAAAAGACCTTGTTATGGCTTGGGAATAATACCCTCGATCAGATGAGAGCCACCACAAGAGCA
>AEB80428
ATGGATCCCAAGCCTTCTACCAGCCGTTTGCATGCTTTCCCACTGATCTTCGTGGCTATCAGTTTAGTATTCATGGCTGGAAGGGCATCGGCACTGGATGGGCGGCCGCTCGCCGCCGCAGGAATAGTAGTCACAGGAGACAAGGCAGTTAATATATACACATCGTCGCAGACAGGGACAATTATCATCAAATTATTACCCAATATGCCCAAAGACAAAGAACAATGTGCTAAGAGCCCCCTAGATGCATACAACAGGACTCTTACAACCCTCCTTGCCCCGCTCGGCGATTCGATTAAGAGAATCCAAGAGTCGGTAACCACATCAGGAGGAGAACGTCAAGAGCGTTTGGTAGGGGCAATAATAGGAGGTGTCGCATTAGGTGTAGCCACCGCAGCGCAGATCACAGCGGCATCTGCCCTTATACAAGCCAATCAAAATGCTGCAAACATACTGAAATTAAAGGAGAGTATTGCCGCTACCAATGAAGCAGTACATGAGGTCACAAGCGGGCTGTCCCAGCTGGCTGTTGCCGTAGGTAAGATGCAGCAGTTTGTAAACGACCAATTCAATAAGACAGCACAAGAGATCGACTGTATTAAGATCACACAACAGGTTGGGGTGGAGTTGAATCTATACTTGACCGAACTGACAACCGTGTTCGGACCGCAAATCACATCCCCTGCGCTCACGCAGTTGACCATCCAGGCCTTATATAATCTGGCAGGTGGGAACATGGATTACATGCTGACAAAGCTGGGAGTGGGTAATAATCAGCTCAGTTCTCTGATTAGTAGTGGCCTAATATCAGGGAATCCAATTCTCTATGACTCGCAAACTCAGCTTCTGGGTATACAGGTGACTCTCCCCTCTGTGGGCAATCTGAATAACATGCGCGCCACATATCTAGAAACCCTCTCCGTAAGTACGAACAAGGGATTCGCATCCGCATTAGTGCCTAAAGTGGTAACTCAGGTAGGCTCCGTAATTGAAGAGCTGGATACATCGTATTGCATAGAGACAGACCTGGATCTGTACTGCACTAGAATTGTAACATTCCCCATGTCTCCAGGTATCTTCTCCTGTCTCGGTGGAAACACCTCAGCATGCATGTACTCTAAGACTGAAGGAGCACTCACCACACCATATATGACACTCAAAGGGTCAGTCATAGCAAATTGCAAGATGACAACATGTAGGTGCGCAGACCCCCCAGGGATAATCTCACAGAATTATGGAGAGGCTGTCTCTCTAATAGACAAAAAGGTATGTAACATTCTGACTCTCGACGGAATCACCTTGCGCCTTAGCGGGGAATTCGATGCAACCTATCAGAAAAATATCTCAATTCAGGATTCCCAGGTGGTGATTACTGGGAACTTGGATATATCCACTGAGTTAGGGAATGTGAATAATTCAATCAGCAATGCTCTAGACAAGCTAGAAGAGAGTAACAGCAAGCTGGACAAAGTTAATGTGAGGCTTACCAGCACATCTGCCCTAATCACATATATTGTCTTGACAACAATAGCACTGATATGCGGGATAGTCAGCTTAGTCCTTGCCTGCTATATAATGTACAAACAGAAGGCCCAGCAAAAAACACTGCTGTGGCTCGGGAACAACACCTTAGACCAGATGAGAGCAACGACAAAGATG
>AGL09096
ATGGGCTCCAAACCTTCTACCAGGATCCCAGCACCTCTGATGCTGATCACCCGGATTATGCTGATATTGGGCTGTATCCGTCCAACAAGCTCTCTTGACGGCAGGCCTCTTGCAGCTGCAGGAATTGTAGTAACTGGAGATAAGGCAGTCAATGTATACACCTCATCTCAGACGGGGTCAATCATAGTCAAGTTGCTCCCGAATATGCCCAAGGATAAGGAGGCGTGTGCAAAAGCTCCATTGGAGGCATATAACAGAACACTGACTACTTTGCTCACTCCTCTTGGCGACTCCATCCGCAAGATCCAAGGGTCTGTGTCCACGTCTGGAGGAAGGAGACAAAAACGCTTTATAGGTGCTGTTATTGGCAGTGTAGCTCTTGGGGTCGCAACAGCGGCACAGATAACAGCAGCTGCGGCCCTAATACAAGCCAACCAGAATGCTGCCAACATCCTTCGGCTCAAGGAGAGCATTGCTGCAACCAATGAAGCTGTGCATGAAGTCACCGACGGATTATCACAACTATCAGTGGCAGTTGGGAAGATGCAGCAGTTTGTCAATGACCAGTTTAATAATACGGCGCGAGAATTGGACTGTATAAAAATCACACAACAGGTTGGTGTAGAACTCAACCTATACCTAACTGAATTGACTACAGTATTCGGGCCACAGATCACCTCCCCTGCATTAACTCAGCTGACCATCCAGGCACTTTATAATTTAGCTGGTGGCAATATGGATTACTTATTAACTAAGTTAGGTATAGGGAACAATCAACTCAGCTCATTAATTGGTAGCGGCCTGATCACTGGTTACCCTATACTGTATGATTCACAGACTCAACTCTTGGGCATACAAGTGAATTTGCCCTCAGTCGGGAACTTAAATAATATGCGTGCCACCTATTTGGAGACCTTATCTGTAAGTACAACCAAAGGATATGCCTCAGCACTTGTCCCGAAAGTAGTGACACAAGTCGGTTCTGTGATAGAAGAGCTTGACACCTCATACTGTATAGAGTCTGATCTGGATTTATATTGTACTAAAATAGTGACATTCCCCATGTCCCCAGGTATTTATTCCTGTTTGAGCGGCAACACATCAGCGTGCATGTACTCAAAGACTGAAGGCGCACTCACTACGCCGTATATGGCCCTTAAAGGCTCAGTTATTGCCAATTGTAAGATAACAACATGTAGATGTACAGACCCTCCTGGTATCATATCGCAAAATTATGGAGAAGCTGTATCCCTGATAGATAGACATTCGTGCAATGTCTTATCATTAGACGGGATAACTCTGAGGCTCAGTGGAGAATTTGATGCAACTTATCAAAAGAACATCTCAATACTAGATTCTCAAGTCATCGTGACAGGCAATCTTGATATATCAACTGAACTTGGAAATGTCAACAATTCAATCAGCAGTGCCTTGGATAAGTTGGCAGAAAGCAACAGCAAGCTAGAGAAAGTTAATGTCAGACTAACCAGCACATCTGCTCTCATTACCTATATTGTTCTAACTGTCATTTCTCTAGTTTTTGGTGCACTTAATCTGGGTTTAGCATGTTACCTGATGTACAAACAGAAGGCGCAACAAAAGACCTTGCTATGGCTTGGGAATAATACCCTCGATCAGATGAGGGCCGCTACAAGAGCA
>AAS67141
ATGGGCTCCAAACCTTCTACCTGGATCTCAGTAACTCTGATGCTGATCACTCGGACCATGCTTATACTTAGCTGTATCTGTCCGACGAGCTCTCTTGACGGTAGACCTCTCGCAGCCGCAGGGATTGTGGTGACGGGAGATAAAGCAGTCAATATATACACTTCATCTCAAACAGGGTCAATCATCATCAAGTTACTCCCAAATATGCCCAAGGATAAAGAAGCGTGCGCAAAAGCCCCATTGGAAGCATACAATAGAACACTGACCACTTTACTCACCCCTCTTGGTGAGTCTATCCGGAGAATACAAGGGTCTGCGACTACATCTGGAGGAAGGAGACAGAAACGCTTTGTAGGTGCCATTATCGGCAGTGTAGCTCTTGGGGTTGCAACAGCTGCACAGATAACAGCAGCCGCAGCTCTGATACAAGCCAACCAAAATGCTGCCAACATCCTCCGGCTTAAGGAGAGCATTGCTGCAACCAATGACGCTGTACACGAGGTCACTAACGGATTATCACAACTAGCGGTGGCGGTCGGGAAGATGCAGCAGTTTGTTAATAACCAGTTTAATAATACGGCGCAAGAATTGGACTGCATAAAAATTGCACAACAAGTGGGCGTCGAACTCAATTTGTATCTAACTGAATTGACCACAGTGTTCGGGCCACAAATCACCTCCCCTGCTTTAACTCAGCTGACTATCCAGGCACTTTATAATTTAGCCGGTGGCAATATGGATTACCTGTTGACTAAGTTGGGTGTAGGGAATAATCAACTCAGTTCGTTAATTGGTAGTGGCTTGATAACTGGCAACCCTATACTATATGACTCACAGACCCAACTCTTAGGCATACAGATAAATTTACCCTCAGTCGGGAGCCTAAATAATATGCGTGCCACCTACTTGGAGACCTTATCCGTAAGCACGACCAAAGGGTTCGCCTCAGCACTTGTCCCGAAAGTTGTGACGCAAGTCGGCTCTGTGATAGAAGAACTTGACACCTCATATTGTATAGAATCCGATATAGATCTATATTGTACAAGGGTAGTGACATTCCCCATGTCTCCTGGTATTTACTCCTGTCTGAGCGGCAATACGTCAGCTTGTATGTATTCAAAGACCGAAGGTGCACTCACTACACCATACATGGCCCTCAAAGGCTCAGTTATTGCCAATTGCAAGATGACTACATGCAGATGCGCAGATCCCCCAGGTATCATATCACAGAATTATGGGGAAGCTGTGTCTCTAATAGATAAACATTCATGCAGTGTCTTGTCCCTAGACGGGATAACTCTGAGGCTCAGTGGGGAATTTGATGCGACCTATCAAAAGAACATCTCAATACTAGATTCTCAAGTCATCGTGACAGGAAATCTCGATATATCAACTGAGCTTGGGAATGTTAACAACTCGATAAGCAGTACCCTGGACAAATTAGCAGAAAGCAACAACAAGCTAAACAAGGTCAATGTAAACCTAACCAGCACATCTGCTCTCATCACTTATATTGTCTTAGCTATCGTATCTCTTGCTTTCGGCGTAATTAGCCTGGTTCTAGCATGCTACCTGATGTATAAACAAAGAGCACAACAAAAGACCTTACTATGGCTCGGGAACAACACCCTTGATCAGATGAGAGCCACTACAAGAACC
>AEW24454
ATGGGCTCCAAACCTTCTACCAGGATCCCAGCACCTCTGATGCTGATCACCCGGATTATGCTGATATTGGGCTGTATCCGTCCGACAAGCTCTCTTGACGGCAGGCCTCTTGCAGCTGCAGGAATTGTAGTAACAGGAGATAAGGCAGTCAATGTATACACCTCGTCTCAGACAGGGTCAATCATAGTCAAGTTGCTCCCGAATATGCCCAGGGATAAGGAGGCGTGTGCGAAAGCCCCATTAGAGGCATATAACAGAACACTGACTACTTTGCTCACTCCTCTTGGCGACTCCATCCGCAAGATCCAAGGGTCTGTGTCCACGTCTGGAGGAAGGAGACAAAAACGCTTTATAGGTGCTGTTATTGGCAGTGTAGCTCTTGGGGTTGCAACAGCGGCACAGATAACAGCAGCTGCGGCCCTAATACAAGCCAACCAGAATGCTGCCAACATCCTCCGGCTTAAGGAGAGCATTGCCGCAACCAATGAAGCTGTGCATGAAGTCACCGACGGATTATCACAACTATCAGTGGCAGTTGGGAAGATGCAGCAGTTTGTCAATGATCAGTTTAATAATACGGCGCGAGAATTGGACTGTATAAAAATCACACAACAGGTTGGTGTAGAACTCAACCTATACCTAACTGAATTGACTACAGTATTCGGGCCACAGATCACCTCCCCTGCATTAACTCAGCTGACCATCCAGGCACTTTATAATTTAGCTGGTGGCAATATGGATTACTTATTAACTAAGTTAGGTATAGGGAACAATCAACTCAGCTCATTAATTGGTAGCGGCCTGATCACTGGTTACCCTATACTGTATGACTCACAGACTCAACTCTTGGGCATACAAGTGAATTTGCCCTCAGTCGGGAACTTAAATAATATGCGTGCCACCTATTTGGAGACCTTATCTGTAAGTACAACCAAAGGATATGCCTCAGCACTTGTCCCGAAAGTAGTGACACAAGTCGGTTCTGTGATAGAAGAGCTTGACACCTCATACTGTATAGAGTCCGATCTGGATTTATATTGTACTAGAATAGTGACATTCCCCATGTCCCCAGGTATTTATTCCTGTTTGAGCGGCAACACATCAGCTTGCATGTATTCAAAGACTGAAGGCGCACTCACTACGCCGTATATGGCCCTTAAAGGCTCAGTTATTGCCAATTGTAAGATAACAACATGTAGATGTACAGACCCTCCTGGTATCATATCGCAAAATTATGGAGAAGCTGTATCCCTGATAGATAGACATTCGTGCAATGTCTTATCATTAGACGGGATAACTCTGAGGCTCAGTGGGGAATTTGATGCAACTTATCAAAAGAACATCTCAATACTAGATTCTCAAGTCATCGTGACAGGCAATCTTGATATATCAACTGAACTTGGAAACGTCAACAATTCAATCAGCAATGCCTTGGATAAGTTGGCAGAAAGCAACAGCAAGCTAGAAAAAGTCAATGTCAGACTAACCAGCACATCTGCTCTCATTACCTATATTGTTCTAACTGTCATTTCTCTAGTTTTCGGTGCACTTAGTCTGGGTTTAGCGTGTTACCTGATGTACAAACAGAAGGCACAACAAAAGACCCTGCTATGGCTTGGGAATAATACCCTCGATCAGATGAGAGCCACTACAAGAGCA
>AHF58481
ATGGGCTCCAAACCTTCTACCAGGATCCCAGAACCCCTGATGCTGATCACTCGAGTTGTGCTGATCTTAAGCTGCATCCGTTCGACAAGTTCCCTTGATGGCAGGCCTCTTGCAGCTGCAGGGATTGTAGTGACAGGAGATAAGGCAGTCAATATATACACCTCATCTCAGACAGGGTCAATCATAGTCAAATTGCTCCCGAATATGCCCAAGGATAAAGAGGCGTGTGCAAAAGCCCCACTAGAGGCATACAACAGAACACTGACCACCTTACTCACTCCCCTTGGCGATTCTATCCGTAGGATACAAGGGTCTGTGTCCACATCGGGAGGAAGGAGACAGAAACGCTTTATAGGTGCCGTTATTGGCAGTGTAGCTCTTGGGGTTGCAACAGCGGCACAGATAACAGCAGCTGCGGCTCTAATACAAGCCAACCAAAATGCTGCTAACATCCTCCGGCTTAAAGAGAGTATTGCTGCAACCAATGAAGCTGTGCATGAGGTCACCGACGGATTATCACAACTAGCAGTGGCAGTTGGGAAGATGCAACAGTTTGTTAATGACCAGTTTAATAATACAGCACGAGAGTTGGACTGTATAAAAATTACACAACAGGTTGGCGTGGAACTCAACCTATACCTAACTGAACTGACTACAGTATTCGGGCCACAGATCACTTCCCCTGCCTTGACTCAACTGACTATCCAGGCACTTTATAATTTAGCTGGCGGCAATATGGACTATTTGTTAACTAAGTTAGGTGTGGGGAACAATCAACTCAGCTCACTAATTGGTAGTGGCTTGATCGCTGGCTACCCTATACTGTATGACTCACAGACTCAACTCGTGGGCATACAAGTAACTTTACCTTCAGTCGGGAACCTGAATAATATGCGTGCCACCTACTTGGAGACCTTATCGGTAAGCACAACCAAAGGGTTTGCCTCAGCACTTGTCCCGAAGGTAGTGACACAAGTTGGTTCTGTGATAGAGGAACTCGACACCTCATACTGTATAGAGTCCGATCTAGATCTATATTGTACAAGAATAGTGACATTCCCCATGTCTCCAGGTATTTATTCCTGTTTAAGCGGCAACACGTCAGCTTGCATGTATTCAAAGACTGAAGGTGCACTTACTACGCCATATATGGCCCTCAAAGGCTCAGTTATTGCCAATTGTAAGATAACAACATGTAGGTGTGCAGACCCTCCAGGTATCATATCGCAAAATTACGGAGAGGCTGTATCCCTGATAGACAGACATTCGTGCAATGTCTTATCACTAGACGGGATAACTCTGAGGCTCAGTGGAGAATTTGATGCAACTTATCAAAAGAATATCTCAATACTAGATTCTCAAGTCATTGTGACAGGCAATCTCGATATATCAACTGAGCTCGGAAATGTCAACAACTCAATAAGCAATGCCTTAGACAAGTTGGCAGAGAGCAACAGCAAGCTAGACAAAGTCAATGTCAGACTAACCAGCACATCTGCTCTCATTACCTATATCGTTCTAACTGTCATATCTCTTGTTTTCGGTGCGCTTAGCCTGGTTTTTGCATGTTACCTGATGTATAAACAACAAGCACAGCAAAAGACCTTACTATGGCTTGGAAATAATACTCTTAGTCAGATGAGAGCCACCACTAGAGCA
>AAS67147
ATGGGCTCCAAACCTTCTACCAGGATCCCAGTACCTCTGATGCTGATCACCCAGATTATGTTGATATTGAGCTGTATCTGTCTGGCAAGCTCTCTTGACGGCAGGCCTCTTGCAGCTGCAGGGATTGTGGTAACAGGAGATAAAGCAGTCAATATATACACCTCATCTCAGACGGGGTCAATCATAGTCAAGTTGCTCCCAAATATGCCCAAGGACAAAGAGGCGTGTGCGAAAGCCCCGTTAGAAGCATACAACAGAACACTGACTACTTTACTCACCCCCCTTGGTGATTCCATCCGGAGGATACAAGGGTCTGTGTCTACATCAGGAGGAAGGAGACAGAAACGCTTTATAGGTGCTATTATCGGCAGTGTAGCTCTCGGGGTTGCAACAGCGGCACAGATCACAGCAGCTGCGGCCCTAATACAAGCCAACCAAAATGCCGCCAACATCCTCCGGCTTAAGGAGAGCATTGCTGCAACCAATGAGGCTGTGCATGAGGTCACCGACGGATTATCCCAACTAGCAGTGGCAGTTGGGAAGATGCAGCAGTTTGTTAATGACCAGTTTAATAATACGGCGCGTGAATTGGACTGTATAAAAATTACACAACAAGTTGGTGTAGAACTCAACCTATACCTAACTGAACTGACTACAGTGTTCGGGCCACAAATCACTTCCCCTGCCCTGACTCAGCTGACTATCCAGGCACTTTATAATTTAGCTGGTGGCAACATGGATTACTTATTGACTAAGTTAGGTGTAGGGAACAATCAACTCAGCTCATTAATTGGTAGCGGCTTGATCACCGGCAACCCTATACTGTATGACTCACAGACTCAACTCTTGGGCATACAGGTGAATTTACCCTCAGTCGGGAACCTGAATAATATGCGTGCCACCTACTTGGAGACCTTATCTGTAAGCACAACCAAAGGGTTTGCCTCAGCACTTGTCCCAAAGGTAGTGACACAAGTCGGTTCCGTGATAGAAGAACTTGACACCTCATACTGTGTCGAATCCGATTTGGATTTATATTGTACAAGAATAGTGACATTCCCCATGTCTCCTGGTATTTATTCCTGTTTGAGCGGTAATACATCAGCTTGCATGTATTCAAAGACTGAGGGCGCACTCACTACGCCATATATGGCCCTCAAAGGCTCAGTTATTGCCAATTGCAAGATGACAACATGTAGATGTGCAGACCCCCCAGGCATCATATCACAAAATTATGGAGAAGCTGTATCTCTGATAGATAGACATTCATGCAATGTCTTATCATTAGATGGGATAACCCTGAGGCTCAGTGGGGAATTTGATGCAACTTATCAAAAGAATATCTCAATACTAGATTCTCAAGTCATCGTGACAGGCAATCTTGATATATCAACTGAGCTTGGGAATGTCAACAATTCAATAAGCGATGCCTTGGACAGGTTAGCGGAAAGCAACAGCAAGCTAGACAAAGTCAACGTCAGACTAACCAGCACATCTGCTCTCATTACTTATATCGTTCTAACTGTCATATCTCTTGTTTTCGGTGCACTTAGCCTGGTTTTAGCATGCTACCTGATGTACAAGCAAAAGGCACAACAAAAGACCTTACTATGGCTTGGGAATAATACCCTCGATCAGATGAGAGCCACTACAAGAACA
>AEX01229
ATGGGCTCCAAACCTTCTACCAGGATCTTAGTACCCTTGACACTGATCACTCGGATTGCATTGATACTAAGTTGTATCTGCCTGACAAGCTCTCTTGACGGCAGGTCACTTGCAGCCGCAGGGATTATAGTAACAGGGGATAAGGCAATCAATATATACACCTCATCTCAGACAGGGTCAATCATAGTCAAGTTGCTCCCGAATATGCCCAAGGATAAAGAGGCATGTGCAAGAGCCCCATTAGAGGCATACAACAGAACACTGACCTCCTTACTCAACCCCCTTGGCGATTCCATCCGCAGGATACAAGGGTCTGTGTCCACTTCTGGAGGAAGGAGGCAAAAACGCTTTATAGGTGCTGTTATCGGTAGTGTAGCTCTTGGGGTTGCAACAGCGGCGCAGATAACAGCAGCTGCGGCCCTAATACAAGCCAACCAGAATGCCGCCAACATCCTCCGGCTTAAGGAGAGCATTGCTGCAACCAATGAAGCTGTGCATGAGGTCACCGACGGATTGTCACAACTAGCGGTGGCAGTTGGGAAGATGCAGCAGTTCGTCAATGACCAGTTTAATAATACGGCACGAGAATTGGACTGTATAAAAATTACACAGCAGGTCGGTGTAGAACTCAACCTCTATCTAACTGAATTGACCACAGTATTCGGGCCACAAATCACTTCCCCTGCCTTAACTCAACTGACCATCCAAGCACTTTATAATTTAGCCGGTGGCAATATGGACTACTTACTAACTAAGTTAGGTGTAGGAAACAACCAACTCAGCTCATTAATTAGTAGCGGCCTGATTGTTGGCTACCCTATATTGTATGACTCACAGACTCAACTCCTGGGCATCCAAGTGAATTTACCCTCAGTCGGGAACCTAAACAATATGCGTGCCACCTACTTGGAGACCCTATCAGTAAGCACAACCAAAGGGTTTGCCTCAGCACTTGTCCCGAAGGTAGTGACACAAGTCGGTTCCGTGATAGAAGAACTCGACACCTCATACTGTATAGAGTCCGATCTGGATTTATATTGTACAAGAATAGTGACATTCCCCATGTCTCCGGGTATCTATTCTTGTTTAAGTGGCAATACGTCAGCTTGCATGTATTCAAAGACTGAGGGTGCACTCACTACACCATATATGGCCCTCAAAGGCTCAGTTATTGCCAATTGTAAGATAACCACATGTAGATGCGCAGACCCTCCAGGTATCATATCGCAAAATTACGGAGAAGCTGTATCTCTGATAGACAGACATTCATGTAACGTCTTATCATTAGACGGGATAACTCTGAGGCTCAGTGGAGAGTTTGATACAACTTATCAAAAGAATATCTCAATACTAGATTCTCAAGTCATCGTGACAGGCAACCTTGACATATCGACTGAGCTTGGAAATGTTAACAACTCTATCAGCAATGCCTTGGACAAGTTGGCAGAAAGCAACAGCAAGCTAGATAAAATCAATGTCAGACTAACCAGCACATCTGCTCTCATTACTTACATCGTTCTAACTGCCATATCTCTTGTCTTCGGTACACTTAGCCTGGTTTTAGCATGTTACTTGATGTATAAACAAAAAGCACAGCAAAAGACTTTACTGTGGCTTGGGAACAATACCCTCGATCAAATGAGAACCACTATAAGGGCA
>ACT22891
ATGGGCTCCGGGTCTTCTACCAGGATCCCAGTACCTCTGATGCTGACCGTCCGGGTTGCATTGGCGCTAAGTTGCATCCGTCTGACAAGCTCTCTTGATGGCAGGCCTCTAGCAGCTGCAGGAATTGTGGTAACAGGAGACAAGGCAGTCAACATATATACCTCATCTCAGACAGGGTCAATCATAGTCAAGCTACTCCCGAATATGCCCAAGGATAAAGAGGCATGTGCAAAAGCCCCCTTGGAGGCATACAACAGAACATTGACCACTTTGCTCACCCCCCTTGGTGATTCTATTCGTAGGATACAAGAGTCTGTGACCACATCTGGAGGAGAGAAGCAGGGGCGCCTTATAGGTGCTATTATTGGCGGTGTAGCTCTTGGGGTTGCAACTGCTGCACAGATAACAGCAGCCTCGGCTCTGATACAGGCCAACCAAAATGCTGCCAACATCCTCCGGCTTAAAGAAAGCATTGCCGCAACCAATAAGGCCGTGCATGAGGTCACTGACGGATTATCGCAGCTCGCAGTGGCCGTTGGGAAGATGCAGCAATTTGTTAATGACCAATTTAATAAAACAGCTCAGGAACTAGACTGTATCAAAGTTGCCCAGCAGGTTGGTGTAGAGCTCAACTTGTACCTAACTGAATTGACTACAGTATTCGGGCCACAAATCACTTCTCCCGCCTTAACCCAGCTGACTATCCAGGCACTTTACAATCTAGCTGGTGGGAATATGGATTATTTGCTGACTAAGTTAGGTGTGGGGAACAATCAGCTCAGTTCATTAATTGGTAGCGGCTTGATCACCGGCAACCCTATTCTGTATGACTCACAAACTCAACTCTTGGGTATACAGGTAACCTTACCCTCAGTCGGGAACCTAAATAATATGCGTGCCACTTACCTAGAAACTTTGTCCGTAAGTACAACCAAGGGATTTGCCTCAGCACTCGTTCCTAAAGTGGTGACTCAGGTCGGTTCTGTGATAGAAGAACTTGACACCTCATATTGTATAGAAACCGACTTGGATTTATATTGTACAAGAATAGTGACATACCCTATGTCTCCTGGTATTTATTCTTGCCTGAGCGGCAATACATCGGCCTGCATGTACTCAAAGACTGAAGGCGCACTTACTACACCATATATGACTCTCAAAGGCTCAGTCATTGCCAACTGTAAGATGACAACATGTAGATGCGCAGACCCCCCGGGTATCATATCGCAAAATTATGGTGAAGCCGTGTCTCTAATAGATAGGCAGTCATGCAATATCTTATCCTTAGACGGGATAACTCTGAGGCTCAGTGGAGAATTTGATGCAACTTATCAGAAGAATATCTCAATACAGGACTCTCAAGTAATAGTAACAGGCAATCTTGATATCTCAACTGAACTTGGGAATGTCAACAACTCGATAAGTAATGCTTTGGATAAATTAGAAGAAAGTAACAGCAAGCTAGACAAAGTCAACGTCAAATTGACCAGCACATCTGCTCTCATTACCTATATCATTTTAACTGTCGTATCTCTTGTCTGTGGTATACTTAGTCTAGTTCTAGCGTGCTACTTGATGTACAAGCAGAAGGCACAACAAAAGACCTTGTTATGGCTTGGGAATAATACCCTAGATCAGATGAGAGCCACTACAAAAATG
>ACT22897
ATGGGCTCCGGATCCTCTACCAGGATCCCAGTGCCTCTGATGCTGACCGTCCGGGTCGCACTGACACTAAGTTGCATCCGTCTGACAAGCTCTCTTGATGGCAGGCCTCTCGCAGCTGCAGGAATTGTGGTAACGGGGGACAAGGCAGTCAACATATATACCTCATCTCAGACAGGATCAATCATAGTCAAGCTACTCCCAAATATGCCCAAGGATAAAGAGGCATGTGCAAAAGCACCTTTAGAGGCATACAACAGGACATTGACCACTTTGCTCACCCCCCTTGGTGATTCTATTCGTAGGATACAAGAGTCTGTGACCACATCTAGAGGAGGGAAACAGGGGCGTCTTATAGGTGCCATTATTGGCGGTGTAGCCCTTGGGGTTGCAACTGCTGCACAGATAACAGCAGCCTCGGCTCTGATACAAGCCAACCAAAATGCTGCCAACATCCTCCGGCTAAAAGAGAGCATTGCCGCAACCAATGAGGCCGTGCATGAGGTCACTGACGGATTATCGCAACTCGCAGTGGCCGTTGGGAAGATGCAGCAATTTGTTAATGACCAATTTAATAAAACAGCTCAGGAACTAGACTGTATAAAAATTGCCCAGCAGGTTGGTGTAGAGCTCAACCTATACCTAACTGAATTGACTACAGTATTCGGGCCACAAATCACTTCTCCTGCCTTAACCCAGCTGACTATCCAGGCACTTTACAATCTAGCTGGTGGGAATATGGATTATTTGCTGACTAAGTTAGGTGTGGGGAACAATCAGCTCAGTTCATTAATTGGTAGCGGCTTGATCACCGGCAACCCTATTTTGTACGACTCACAAACCCAACTCTTGGGCATACAAGTAACCTTACCCTCAGTCGGGAACCTAAATAATATGCGTGCCACCTACCTAGAAACCTTGTCCGTAAGTACAACCAAGGGATTTGCCTCAGCACTTGTCCCTAAAGTGGTAACCCAGGTTGGTTCTGTGATAGAAGAACTTGACACCTCATATTGTATAGAAACCGACTTGGATTTATATTGTACGAGAATAGTGACATTCCCTATGTCTCCTGGTATTTATTCCTGCCTGAGCGGCAATACATCAGCTTGCATGTACTCAAAGACTGAAGGCGCACTTACTACGCCATATATGACTCTCAAAGGCTCAGTTATTGCCAACTGTAAGATGGCAACATGTAGATGTGCAGACCCCCCGGGTATCATATCACAAAATTATGGAGAAGCCGTGTCTCTAATAGATAAGCAGTCATGCAATGTCTTATCTTTGGACGGGATAACGTTGAGGCTCAGTGGGGAGTTTGATGCAACTTATCAGAAGAATATCTCAATACAGGACTCTCAAGTAATAGTAACAGGCAATCTTGATATCTCAACTGAACTTGGGAATGTCAACAACTCGATAAGTAATGCTTTAGATAAATTAGAAGAAAGTAACAGCAAACTAGACAAAGTCAACGTCAAATTGACCAGCACGTCTGCTCTCGTTACCTATATCGTTTTGACTGTCATATCTCTTGTTTGTGGTATACTTAGTCTAGTTCTAGCGTGCTATTTGATGTACAAGCAGAAGGCACAACAAAAGACTTTGTTATGGCTTGGGAATAATACCTTAGATCAGATGAGAGCCACCACAAAAATG
>AEZ00705
ATGGGCTCCAAACCTTCTACCAGGATCTCAGTACCTCTGATGCTGATCACCCGGATTACGCTGATACTGAGCTGTATCTGTCTGACAAGCTCTCTTGACGGCAGACCTCTTGCAGCTGCAGGGATTGTGGTAACGGGAGATAAAGCAGTCAATATATACACTTCATCTCAAACAGGGTCGATCATAGTCAAGTTACTCCCAAATATGCCCAAGGATAAAGAGGCGTGCGCAAAAGCCCCATTGGAGGCATACAATAGAACACTGACCACTTTACTCACCCCTCTTGGTGACTCCATCCGCAGGATACAAGGGTCTGCGACTACATCTGGAGGAAGGAGACAGAAACGCTTTGTAGGTGCCATTATCGGCAGTGTAGCTCTTGGGGTTGCAACAGCTGCACAGATAACAGCGGCCGCGGCTCTGATACAAGCCAACCAGAACGCTGCCAACATCCTCCGGCTTAAGGAGAGCATTGCTGCAACCAATGAAGCTGTGCACGAGGTCACTGACGGATTATCACAACTAGCGGTGGCGGTTGGGAAGATGCAGCAGTTTGTTAATGACCAGTTTAATAATACGGCGCGAGAATTGGACTGCATAAAAATTACACAACAGGTTGGTGTCGAACTCAATTTGTACCTAACTGAATTGACTACAGTGTTCGGGCCACAAATCACTTCCCCTGCTTTAACTCAGCTAACCATCCAGGCACTCTATAATTTAGCTGGTGGCAATATGGATTACTTGTTGACTAAGTTAGGTGTAGGGAACAATCAACTCAGCTCGTTAATTGGTAGTGGCTTGATCACTGGCAACCCTATACTATATGACTCACAGACCCAACTCTTGGGCATACAGGTAAATTTACCCTCAGTCGGGAACCTAAATAATATGCGTGCCACCTACTTGGAGACCTTATCAGTAAGCACAACCAAAGGGTTCGCCTCAGCACTTGTCCCGAAAGTTGTGACGCAAGTCGGCTCTGTGATAGAAGAACTTGATACCTCATATTGTATAGAATCCGATCTGGATTTATATTGTACAAGGATAGTGACGTTCCCCATGTCTCCTGGTATTTATTCCTGTCTGAGCGGCAATACGTCAGCTTGTATGTATTCAAAGACTGAAGGTGCACTCACTACACCATACATGGCCCTCAAAGGCTCAGTTATTGCCAATTGCAAGATGACTACATGTAGATGTGCAGATCCCCCAGGTATCATATCGCAAAATTACGGGGAAGCTGTGTCCCTAATAGATAAACATTCATGCAATGTCTTAGCCCTAGACGGGATAACCCTGAGGCTCAGTGGGGAATTTGATGCGACTTATCAAAAGAACATCTCAATACTAGACTCTCAAGTCATCGTGACAGGCAATCTCGATATATCAACTGAGCTTGGGAATGTCAACAACTCGATAAGCAGTGCCCTGGACAAATTAGCGGAAAGCAACAGCAAGCTAAACAAAGTCAATGTCAACCTAACCAGCACATCTGCTCTCATTACTTATATTGTTTTAGCTGTCATATCTCTTGTTTTCGGCGTAATTAGCCTGGTTCTAGCGTGCTACCTGATGTATAAACAAAAAGCACAACAAAAGACCTTACTATGGCTTGGGAACAATACCCTCGATCAGATGAGAGCCACTACAAGAACA
>CAB51325
ATGGGCTCCAGACCTTCTACCAAGAACCCAGCACCTATGATGCTGACTATCCGGGTTGCGCTGGTACTGAGTTGCATCTGTCCGGCAAACTCCATTGATGGCAGGCCTCTTGCAGCTGCAGGAATTGTGGTTACAGGAGACAAAGCCGTCAACATATACACCTCATCCCAGACAGGATCAATCATAGTTAAGCTCCTCCCGAATCTGCCCAAGGATAAGGAGGCATGTGCGAAAGCCCCCTTGGATGCATACAACAGGACATTGACCACTTTGCTCACCCCCCTTGGTGACTCTATCCGTAGGATACAAGAGTCTGTGACTACATCTGGAGGGGGGAGACAGGGGCGCCTTATAGGCGCCATTATTGGCGGTGTGGCTCTTGGGGTTGCAACTGCCGCACAAATAACAGCGGCCGCAGCTCTGATACAAGCCAAACAAAATGCTGCCAACATCCTCCGACTTAAAGAGAGCATTGCCGCAACCAATGAGGCTGTGCATGAGGTCACTGACGGATTATCGCAACTAGCAGTGGCAGTTGGGAAGATGCAGCAGTTTGTTAATGACCAATTTAATAAAACAGCTCAGGAATTAGACTGCATCAAAATTGCACAGCAAGTTGGTGTAGAGCTCAACCTGTACCTAACCGAATTGACTACAGTATTCGGACCACAAATCACTTCACCTGCTTTAAACAAGCTGACTATTCAGGCACTTTACAATCTAGCTGGTGGAAATATGGATTACTTATTGACTAAGTTAGGTGTAGGGAACAATCAACTCAGCTCATTAATCGGTAGCGGCTTAATCACCGGTAACCCTATTCTATACGACTCACAGACTCAACTCTTGGGTATACAGGTAACTCTACCTTCAGTCGGGAACCTAAATAATATGCGTGCCACCTACTTGGAAACCTTATCCGTAAGCACAACCAAGGGATTTGCCTCGGCACTTGTCCCAAAAGTGGTGACACAGGTCGGTTCTGTGATAGAAGAACTTGACACCTCATACTGTATAGAAACTGACTTAGATTTATATTGTACAAGAATAGTAACGTTCCCTATGTCCCCTGGTATTTATTCCTGCTTGAGCGGCAATACGTCGGCCTGTATGTACTCAAAGACCGAAGGCGCACTTACTACACCATACATGACTATCAAAGGTTCAGTCATCGCCAACTGCAAGATGACAACATGTAGATGTGTAAACCCCCCGGGTATCATATCGCAAAACTATGGAGAAGCCGTGTCTCTAATAGATAAACAATCATGCAATGTTTTATCCTTAGGCGGGATAACTTTAAGGCTCAGTGGGGAATTCGATGTAACTTATCAGAAGAATATCTCAATACAAGATTCTCAAGTAATAATAACAGGCAATCTTGATATCTCAACTGAGCTTGGGAATGTCAACAACTCGATCAGTAATGCTTTGAATAAGTTAGAGGAAAGCAACAGAAAACTAGACAAAGTCAATGTCAAACTGACTAGCACATCTGCTCTCATTACCTATATCGTTTTGACTATCATATCTCTTGTTTTTGGTATACTTAGCCTGATTCTAGCATGCTACCTAATGTACAAGCAAAAGGCGCAACAAAAGACCTTATTATGGCTTGGGAATAATACTCTAGATCAGATGAGAGCCACTACAAAAATG
>ACK38032
ATGGGCTCCAAACCTTCTACCAGGATCCCAGTACCTCTGACACTGATCACCCGAACCATGCTGATATTGAGCTGCATCTGCCCGACGAGCTCTCTTGACGGCAGGCCTCTTGCAGCTGCGGGGATTGTGGTAACAGGAGATAAAGCAGTCAATATATACACCTCATCCCAGACAGGGTCAATCATAGTCAAGTTGCTCCCGAATATGCCCAAGGACAAAGAGGCATGTGCAAAAGCCCCGTTAGAAGCATACAACAGAACACTGACCACTTTACTCACCCCCCTTGGTGATTCCATCCGCAGGATACAAGGGTCTGTGTCCACATCAGGAGGAAGGAGGCAGAAACGCTTTATAGGTGCCATTATCGGCAGTGTAGCTCTTGGGGTCGCGACGTCGGCACAGATAACAGCAGCTGCGGCCCTAATACAAGCCAACCAGAACGCCGCCAACATACTCCGGCTTAAGGAGAGCATTGCTGCAACCAATGAAGCTGTGCATGAAGTCACCGACGGATTATCGCAACTAGCAGTGGCAGTTGGGAAGATGCAGCAGTTTGTTAATGACCAATTTAATAATACGGCACGAGAATTGGATTGTATAAAAATTACACAACAAGTCGGTATAGAACTCAACCTATACCTAACTGAACTGACTACAGTGTTCGGGCCACAAATCACTTCTCCTGCCCTAACTCAGCTGACTATCCAGGCGCTTTATAATTTAGCTGGTGGCAATATGGATTACTTGTTGACTAAGTTAGGTGTAGGGAACAATCACCTCAGCTCATTAATTGGTAGTGGCCTGATCACAGGCAACCCTATACTGTATGACTCACAGACTCAACTCTTGGGCATACAGGTAAATTTACCCTCAGTCGGGAACCTTAACAATATGCGTGCCACCTACCTGGAAACTTTATCTGTAAGCACAACCAAAGGGTTTGCCTCGGCGCTTGTCCCGAAGGTAGTGACACAAGTCGGCTCCGTGATAGAAGAACTCGACACCTCATACTGTATAGAGTCTGATCTGGATTTATACTGTACAAGAATAGTGACATTCCCCATGTCTCCAGGTATTTATTCCTGTCTGAGCGGCAATACATCAGCTTGTATGTACTCAAAGACTGAAGGCGCACTCACCACACCATATATGGCCCTCAGAGGCTCAGTTATTGCCAATTGCAAAATAACAACATGCAGGTGTGCAGACCCCCCAAGTATCATATCGCAAAACTATGGAGAAGCTGTATCTCTGATAGATAGACATTCATGCAATGTCTTATCATTAGACGGGATAACTCTGAGGCTCAGTGGGGAATTTGATGCAACTTATCAAAAGAATATCTCAATACTAGATTCTCAAGTCATCGTGACAGGCAACCTTGATATATCAACCGAGCTTGGAAATGTCAACAATTCAATAAGCAATGCCCTGGACAGGCTAGCAGAAAGTAACAGAAAACTAGACAAAGTCAATGTCAAACTAACCAGTACATCTGTTCTCATTACCTATATTGTTCTAACCGTCATATCTCTTGTTCTCGGTGCACTTAGCTTGGTTTTAGCATGCTACCTGATGTACAAACAAAAGGCACAACAAAAGACTTTACTATGGCTTGGGAATAATACCCTCGATCAGATGAGAGCCACTACAAGAACA
>AGR34133
ATGGGCTCCAGACCTTCTACCAAGAACCCAGCACCTATGATGCTGACTATCCGGGTTGCGCTGGTACTGAGTTGCATCTGTCCGGCAAACTCCATTGATGGCAGGCCTCTTGCAGCTGCAGGAATTGTGGTTACAGGAGACAAAGCCGTCAACATATACACCTCATCCCAGACAGGATCAATCATAGTTAAGCTCCTCCCGAATCTGCCCAAGGATAAGGAGGCATGTGCGAAAGCCCCCTTGGATGCATACAACAGGACATTGACCACTTTGCTCACCCCCCTTGGTGACTCTATCCGTAGGATACAAGAGTCTGTGACTACATCTGGAGGGGGGAGACAGGGGCGCCTTATAGGCGCCATTATTGGCGGTGTGGCTCTTGGGGTTGCAACTGCCGCACAAATAACAGCGGCCGCAGCTCTGATACAAGCCAAACAAAATGCTGCCAACATCCTCCGACTTAAAGAGAGCATTGCCGCAACCAATGAGGCTGTGCATGAGGTCACTGACGGATTATCGCAACTAGCAGTGGCAGTTGGGAAGATGCAGCAGTTTGTTAATGACCAATTTAATAAAACAGCTCAGGAATTAGACTGCATCAAAATTGCACAGCAAGTTGGTGTAGAGCTCAACCTGTACCTAACCGAATTGACTACAGTATTCGGACCACAAATCACTTCACCTGCTTTAAACAAGCTGACTATTCAGGCACTTTACAATCTAGCTGGTGGAAATATGGATTACTTATTGACTAAGTTAGGTGTAGGGAACAATCAACTCAGCTCATTAATCGGTAGCGGCTTAATCACCGGTAACCCTATTCTATACGACTCACAGACTCAACTCTTGGGTATACAGGTAACTCTACCTTCAGTCGGGAACCTAAATAATATGCGTGCCACCTACTTGGAAACCTTATCCGTAAGCACAACCAGGGGATTTGCCTCGGCACTTGTCCCAAAAGTGGTGACACAGGTCGGTTCTGTGATAGAAGAACTTGACACCTCATACTGTATAGAAACTGACTTAGATTTATATTGTACAAGAATAGTAACGTTCCCTATGTCCCCTGGTATTTATTCCTGCTTGAGCGGCAATACGTCGGCCTGTATGTACTCAAAGACCGAAGGCGCACTTACTACACCATACATGACTATCAAAGGTTCAGTCATCGCCAACTGCAAGATGACAACATGTAGATGTGTAAACCCCCCGGGTATCATATCGCAAAACTATGGAGAAGCCGTGTCTCTAATAGATAAACAATCATGCAATGTTTTATCCTTAGGCGGGATAACTTTAAGGCTCAGTGGGGAATTCGATGTAACTTATCAGAAGAATATCTCAATACAAGATTCTCAAGTAATAATAACAGGCAATCTTGATATCTCAACTGAGCTTGGGAATGTCAACAACTCGATCAGTAATGCTTTGAATAAGTTAGAGGAAAGCAACAGAAAACTAGACAAAGTCAATGTCAAACTGACTAGCACATCTGCTCTCATTACCTATATCGTTTTGACTATCATATCTCTTGTTTTTGGTATACTTAGCCTGATTCTAGCATGCTACCTAATGTACAAGCAAAAGGCGCAACAAAAGACCTTATTATGGCTTGGGAATAATACTCTAGATCAGATGAGAGCCACTACAAAAATG
>AFH08725
ATGAGCTCCAAATCTTCCACCAGGATCCCAGCACCCTTGACGTTGATCGCCCGAATCATGCTGATACTGAGCTGCATTCGTCTGACAAGCTCTCTTGATGGCAGGCCCCTCGCAGCTGCGGGAATTGTGGTAACAGGAGATAAAGCAGTCAATATATACACCTCATCTCAGACGGGATCAATCATAATCAAGTTGCTCCCGAATATGCCCAAGGATAAAGAGGCGTGTGCAAAAGCCCCGTTAGAAGCATACAACAGAACACTAACTGCTTTACTCAACCCCCTTGGTGATTCCATCCGCAGGATACAAGGATCTGTATCCACACCAGGAGGAAAGAGACAAAAGCGCTTTATAGGTGCCATTATTGGCAGTGTAGCTCTTGGGGTCGCGACATCGGCACAGATAACAGCAGCTGCGGCCCTGATACAAGCCAACCAGAATGCTGCCAACATCCTCCGGCTTAAGGAGAGCATTGCTGCAACCAATGAAGCTGTGCATGAGGTCACCGACGGATTATCGCAACTAGCAGTGGCAGTTGGAAAGATGCAGCAGTTCGTTAATGACCAATTTAATAATACGGCACGAGAATTGGACTGTATAAAAGTTACACAACAAGTCGGTATAGAACTCAACTTATACCTAACTGAGTTGACTACGGTGTTCGGGCCACAAATCACTTCCCCTGCCCTAACTCAGCTGACCATCCAGGCACTTTATAATTTAGCTGGTGGGAATATGGATTACTTGTTGGCCAAGTTAGGTATAGGGAACAATCAACTCAGCTCATTAATTGGTAGTGGCTTGATCACAGGCCACCCTATATTGTATGACTCACAGACTCAACTCCTGGGCATACAGGTAAATTTACCCTCAGTCGGGAACCTTAATAATATGCGTGCCACCTATTTGGGGACTTTATCTGTAAGCACAACCAAAGGGTTTGCCTCAGCACTTGTCCCGAAGGTAGTGACACAAGTCGGCTCCGTGATAGAAGAACTTGACACCTCACACTGTATAGAGTCTGATCTTGATTTATATTGCACAAGAATAGTGACATTCCCCATGTCTCCAGGCATTTATTCCTGTCTGAGCGGCAACACATCAGCTTGCATGTATTCAAAGACTGCAGGTGCACTCACCACGCCATATATGGCCCTCAAAGGCTCAGTTATTGCCAATTGCAAAATAACAACATGTAGGTGCGTAGACCCTCCGGGTATCATATCACAAAACTATGGAGAAGCTGTATCTCTGATAGATAGACATTCATGTAATGTCTTATCATTAGATGGGATAACTCTGAGGCTCAGTGGAGAGTTTGATGTAACTTACCAAAAGAATATCTCAATACTAGATTCTCAGGTCATCGTGACAGGCAACCTTGATATATCAACTGAGCTTGGAAATGTCAACAATTCAATAAGCAGTGCCCTGGACAGGTTAGCGGAAAGCAGCAACAAATTAGACAAAGTCAATGTCAAACTTACCAGCACATCTGCTCTCATTACCTATATCGTCCTAACTGCCATATCTCTTGTTTTCGGTGCACTTAGCCTGGTTTTAGCGTGCTACCTGATGTACAAGCAAAAGGCACAACAAAAGACTTTGATATGGCTTGGGAATAATACCCTTGATCAGATGAGAGCCACTACAAAAACA
>ACT22819
ATGGGCTCCGGATCTTCTACCAGGATCCCAGTGCCTCTGATGCTGACCGTCCGGGTCGCACTGACACTAAGTTGCATCCGTCTGACAAGCTCTCTTGATGGCAGGCCTCTCGCAGCTGCAGGAATTGTGGTAACGGGGGACAAGGCAGTCAACATATATACCTCATCTCAGACAGGGTCAATCATAGTCAAGCTACTCCCAAATATGCCCAAGGATAAAGAGGCATGTGCAAAAGCACCTTTAGAGGCATACAACAGGACATTGACCACTCTGCTCACCCCCCTTGGTGATTCTATTCGTAGGATACAAGAGTCTGTGACCACATCTGGAGGAGGGAAACAGGGGCGTCTTATAGGTGCCATTATTGGCGGTGTAGCCCTTGGGGTTGCAACTGCTGCACAGATAACAGCAGCCTCGGCTCTGATACAAGCCAACCAAAATGCTGCCAACATCCTCCGGCTTAAAGAGAGCATTGCCGCAACCAATGAGGCCGTGCATGAGGTCACTGACGGATTATCGCAACTCGCAGTGGCCGTTGGGAAGATGCAGCAATTTGTTAATGACCAATTTAATAAAACAGCTCAGGAACTAGACTGTATCAAAATTGCCCAGCAGGTTGGTGTAGAGCTCAACCTATACCTAACTGAATTGACTACAGTATTCGGGCCACAAATCACTTCTCCTGCCTTAACCCAGCTGACTATCCAGGCACTTTACAATCTAGCTGGTGGGAATATGGATTATTTGCTGACTAAGTTAGGTGTGGGGAACAATCAGCTCAGTTCATTAATTGGTAGCGGCTTGATCACCGGCAACCCTATTTTGTACGACTCACAAACTCAACTCTTGGGCATACAAGTAACCTTACCCTCAGTCGGGAACCTAAATAATATGCGTGCCACCTACCTGGAAACCTTGTCCGTAAGTACAACCAAGGGATTTGCCTCAGCACTCGTCCCTAAAGTGGTAACCCAGGTCGGTTCTGTGATAGAAGAACTTGACACCTCATATTGTATAGAAACCGACTTGGATTTATATTGTACAAGAATAGTGACATTCCCTATGTCTCCTGGTATTTATTCCTGCCTGAGCGGCAATACATCAGCTTGCATGTACTCAAAGACTGAAGGCGCACTTACTACGCCATATATGACTCTCAAAGGCTCAGTTATTGCCAACTGTAAGATGACAACATGTAGATGTGCAGACCCCCCGGGTATCATATCACAAAATTATGGAGAAGCCGTGTCTCTAATAGATAGGCAGTCATGCAATATCTTATCTTTGGACGGGATAACGTTGAGGCTCAGTGGGGAGTTTGATGCAACTTATCAGAAGAATATCTCAATACAGGACTCTCAAGTAATAGTAACAGGCAATCTTGATATCTCAACTGAACTTGGGAATGTCAACAACTCGATAAGTAATGCTTTAGATAAATTAGAAGAAAGTAACAGCAAACTAGACAAAGTCAATGTCAAATTGACCAGCACATCTGCTCTCATTACCTATATCGTTTTGACTGTCATATCTCTTGTTTGTGGTATACTTAGTCTAGTTCTAGCGTGCTACTTGATGTACAAGCAGAAGGCACAACAAAAGACCTTGTTATGGCTTGGGAATAATACCCTAGATCAGATGAGAGCCACCACAAAAATG
>AEX55109
ATGGGCTCCAAACCTTCTACCAGAATTCCAGTACCCCTGAGTCTGATCACTAGGGTTATATTGATCTTGAGCTGTATCTGTCTGACAAGCTCCCTCGACGGCAGACCTCTTGCAGCTGCAGGGATTGTAGTAACAGGAGATAAAGCAGTCAATATATACACCTCATCTCAAACAGGGTCAATCATAGTCAAACTGCTCCCGAATATGCCCAAAGATAAGCAGGCGTGTGCAAAAGCCCCATTAGAGGAATACAATAGAACACTGACCACTTTACTCACTCCCCTGGGCGATTCTATCCGTAGGATACAAGGGTCCGTGTCTACATCTGGAGGGAGGAGACAGAAACGTTTTATAGGTGCCGTTATTGGCAGTGTAGCTCTTGGGGTTGCAACAGCAGCGCAGATAACAGCAGCTGCGGCCCTAATCCAAGCTAACCAGAATGCTGCTAACATCCTCCGACTTAAGGAGAGCATTGCCGCAACCAATGAAGCTGTGCATGAGGTCACTGACGGGTTATCACAATTAGCAGTGGCAGTCGGGAAGATGCAACAATTTGTCAATGACCAGTTTAATAATACGGCGCGAGAATTGGATTGTATAAAGATTACACAACAGGTTGGAGTAGAACTCAACCTATACCTAACTGAACTGACTACAGTATTCGGGCCACAGATCACTTCCCCGGCCTTGACTCAACTAACTATCCAAGCGCTTTATAATTTAGCTGGTGGCAATATGGACTATTTGTTAACTAAGTTAGGTGTAGGGAACAATCAACTCAGCTCATTAATTGGTAGCGGCTTGATCGCTGGCTATCCTATACTGTATGACTCACAGACTCAACTCTTGGGCATACAAGTAAATTTACCCTCAGTCGGGAACCTAAATAATATGCGTGCCACCTATCTGGAGACCTTATCGGTAAGCACAACCAAAGGATTTGCCTCCGCACTTGTCCCGAAGGTGGTGACACAAGTTGGTTCCGTGATAGAAGAGCTTGACACCTCATACTGTATAGAGTCTAATTTGGATCTATATTGTACAAGAATAGTGACATTCCCTATGTCTCCAGGTATTTATTCCTGTTTAAGCGGCAATACGTCAGCTTGCATGTACTCAAAGACTGAAGGCGCACTCACTACACCATATATGACCCTCAAAGGCTCGGTTATTGCCAATTGTAAGATAACAACATGTAGATGTGCAGACCCTCCAGGTATCATATCGCAAAATTATGGAGAAGCTGTGTCTCTGATAGACAGACACTCATGTAGTGTCTTATCATTAGACGGGATAACTCTGAGGCTTAGTGGAGAATTTGATGCAACTTATCAAAAGAATATCTCAATACTAGAATCTCAAGTCATTGTGACAGGTAATCTCGATATATCAACTGAGCTTGGGAATGTCAACAATTCAATAAGCAATGCCTTGGACAAGTTAGCAGAAAGCAACAGCAAGCTAGACAAAGTCAATGTCAGATTAACCAGCACATCTGCTCTCATTACTTATATCGTTCTAACTGCTGTATCTCTTGTTTCCGGTGCACTTAGCCTAGTTCTATCATGTTACCTGATGTATAAGCAAAAGGCACAACAGAAGACCTTACTATGGCTTGGGAATAATACCCTTGATCAGATGAGAGCCACCACAAGAGCG
>ACT22813
ATGGGCTCCGGGTCTTCTACCAGGATCCCAGTACCTCTGATGCTGACCGTCCGGGTTGCACTGGCACTAAGTTGCATCCGTCTGACAAGCTCTCTTGATGGCAGGCCTCTAGCAGCTGCAGGAATTGTGGTAACAGGAGACAAGGCAGTCAACATATATACCTCATCTCAGACAGGGTCAATCATAGTCAAGCTACTCCCGAATATGCCCAGGGATAAAGAGGCATGTGCAAAAGCCCCCTTGGAGGCATACAACAGAACATTGACCACTTTGCTCACCCCCCTTGGTGATTCTATTCGTAGGATACAAGAGTCTGTGACCACATCTGGAGGAGAGAAGCAGGGGCGCCTTATAGGTGCTATTATTGGCGGTGTAGCTCTTGGGGTTGCAACTGCTGCACAGATAACAGCAGCCTCGGCTCTGATACAGGCCAACCAAAATGCTGCCAACATCCTCCGGCTTAAAGAAAGCATTGCCGCAACCAATGAGGCCGTGCATGAGGTCACTGACGGATTATCGCAGCTCGCAGTGGCCGTTGGGAAGATGCAGCAATTTGTTAATGACCAGTTTAATAAAACAGCTCAGGAACTAGACTGTATCAAAATTGCCCAGCAGGTTGGTGTAGAGCTCAACTTGTACCTAACTGAATTGACTACAGTATTCGGGCCACAAATCACTTCTCCCGCCTTAACCCAGCTGACTATCCAGGCACTTTACAATCTAGCTGGTGGGAATATGGATTATTTGCTGACTAAGTTAGGTGTGGGGAACAATCAGCTCAGTTCATTAATTGGTAGCGGCTTGATCACCGGCAACCCTATTCTGTATGACTCACAAACTCAACTCTTGGGTATACAGGTAACCTTACCCTCAGTCGGGAACCTAAATAATATGCGTGCCACTTACCTAGAAACTTTGTCCGTAAGTACAACCAAGGGATTTGCCTCAGCACTCGTTCCTAAAGTGGTGACTCAGGTCGGTTCTGTGATAGAAGAACTTGACACCTCATATTGTATAGAAACCGACTTGGATTTATATTGTACAAGAATAGTGACATTCCCTATGTCTCCTGGTATTTATTCTTGCCTGAGCGGCAATACATCGGCCTGCATGTACTCAAAGACTGAAGGCGCACTTACTACACCATATATGACTCTCAAAGGCTCAGTCATTGCCAACTGTAAGATGACAACATGTAGATGCGCAGACCCCCCGGGTATTATATCGCAAAATTATGGTGAAGCCGTGTCTCTAATAGATAGGCAGTCATGCAATATCTTATCCTTAGACGGGATAACTCTGAGGCTCAGTGGAGAATTTGATGCAACTTATCAGAAGAATATCTCAATACAGGACTCTCAAGTAATAGTAACAGGCAATCTTGATATCTCAACTGAACTTGGGAATGTCAACAACTCGATAAGTAATGCCTTGGATAAATTAGAAGAAAGTAACAGCAAGCTAGACAAAGTCAACGTCAAATTGACCAGCACATCTGCTCTCATTACCTATATCATTTTAACTGTCGTATCTCTTGTCTGTGGTATACTTAGTCTAGTTCTAGCGTGCTACTTGATGTACAAGCAGAAGGCACAACAAAAGACCCTGTTATGGCTTGGGAATAATACCCTAGATCAGATGAGAGCCACTACAAAAATG
>AEJ32564
ATGGGCTCCAAACCTTCTACCAGGATCCCAGCACCTCCAACGCTAATCACTCGGATTATGCTGATATTGAGCTGTATCCGTCTGACAAGCTCTCTCGACGGCAGGCCCCTTGCAGCTGCAGGAATTGTAGTAACAGGAGATAAGGCAGTCAATGTGTACACCTCGTCTCAGACGGGGTCAATCATAGTCAAGTTGCTCCCGAATATGCCCAGAGATAAAGAGGCATGTGCAAAAGCCCCATTGGAGGCATATAACAGAACACTGACTACTCTGCTCACTCCTCTTGGCGACTCCATCCGCAAGATTCAAGGGTCTGTGTCCACGTCTGGAGGAAGGAGACAAAAACGCTTTATAGGTGCTGTTATTGGCAGTGTAGCTCTTGGAGTTGCAACAGCAGCACAGATAACAGCAGCTGCGGCCCTAATACAAGCCAAACAGAATGCTGCCAACATCCTCCGGCTTAAGGAGAGCATTGCTGCAACCAATGAAGCTGTGCATGAAGTCACCGACGGATTGTCACAACTATCAGTGGCAGTTGGGAAGATGCAGCAGTTTGTCAATGACCAGTTTAATAATACGGCGCGAGAATTGGACTGTATAAAAATCACACAACAGGTCGGTGTAGAACTCAACCTATACCTAACTGAATTGACTACAGTATTCGGGCCACAGATCACCTCCCCTGCATTAACTCAGCTGACCATCCAGGCACTTTATAATTTAGCTGGTGGCAATATGGATTACTTATTAACTAAGTTAGGTATAGGAAACAATCAACTCAGCTCATTAATTGGTAGCGGTCTGATCACTGGTTACCCTATACTGTATGACTCACATACTCAGCTCTTGGGCATACAAGTAAATCTGCCCTCAGTCGGGAACTTAAATAATATGCGTGCCACCTATTTGGAGACCTTATCTGTAAGTACAACCAAAGGATATGCCTCAGCACTTGTCCCAAAAGTAGTGACACAAGTCGGTTCTGTGATAGAAGAGCTTGACACCTCATACTGTATAGAGTCCGATCTAGATTTATATTGTACTAGAATAGTGACATTCCCCATGTCCCCGGGTATTTATTCCTGTTTGAGCGGCAATACATCAGCTTGCATGTATTCAAAGACTGAAGGCGCACTCACTACGCCGTATATGGCCCTTAAAGGCTCAGTTATTGCTAATTGTAAGATAACAACATGTAGATGTACAGACCCTCCTGGTATCATATCGCAAAATTATGGAGAAGCTGTATCCCTGATAGATAGACATTCATGCAATGTCTTATCATTAGACGGAATAACTCTGAGGCTCAGTGGGGAATTTGATGCAACTTATCAAAAGAACATCTCAATATTAGATTCTCAAGTCATTGTGACAGGCAATCTTGATATATCAACTGAGCTTGGAAACGTCAACAATTCAATCAGCAATGCCTTGGGTAGGTTGGCAGAAAGCAACAGCAAGCTAGAAAAAGTCAATGTCAGACTAACTAGCACATCCGCTCTCATTACCTATATTGCTCTAACTGTTATTTCTCTAATTTTCGGTGCACTTAGTCTGGTTTTAGCGTGTTACCTGATGTACAAACAGAAGGCACAACAAAAGACCTTGCTATGGCTTGGGAACAATACCCTCGATCAGATGAGAGCCACCACAAGCGCA
>AEX55103
ATGGGCTCCAAACCTTCTACCAGAATTCCAGTACCCCTGAGTCTGATCACTAGGGTTATATTGATCTTGAGCTGTATCTGTCTGACAAGCTCCCTCGACGGCAGACCTCTTGCAGCTGCAGGGATTGTAGTAACAGGAGATAAAGCAGTCAATATATACACCTCATCTCAAACAGGGTCAATCATAGTCAAACTGCTCCCGAATATGCCCAAAGATAAGCAGGCGTGTGCAAAAGCCCCATTAGAGGCATACAATAGAACACTGACCACTTTACTCACTCCCCTGGGCGATTCTATCCGTAGGATACAAGGGTCCGTGTCTACATCTGGAGGGAGGAGACAGAAACGTTTTATAGGTGCCGTTATTGGCAGTGTAGCTCTTGGGGTTGCAACAGCAGCGCAGATAACAGCAGCTGCGGCCCTAATCCAAGCTAACCAGAATGCTGCTAACATCCTCCGACTTAAGGAGAGCATTGCCGCAACCAATGAAGCTGTGCATGAGGTCACTGACGGGTTATCACAATTAGCAGTGGCAGTCGGGAAGATGCAACAATTTGTCAATGACCAGTTTAATAATACGGCGCGAGAATTGGATTGTATAAAGATTACACAACAGGTTGGAGTAGAACTCAACCTATACCTAACTGAACTGACTACAGTATTCGGGCCACAGATCACTTCCCCGGCCTTGACTCAACTAACTATCCAAGCGCTTTATAATTTAGCTGGTGGCAATATGGACTATTTGTTAACTAAGTTAGGTGTAGGGAACAATCAACTCAGCTCATTAATTGGTAGCGGCTTGATCGCTGGCTATCCTATACTGTATGACTCACAGACTCAACTCTTGGGCATACAAGTAAATTTACCCTCAGTCGGGAACCTAAATAATATGCGTGCCACCTATCTGGAGACCTTATCGGTAAGCACAACCAAAGGATTTGCCTCCGCACTTGTCCCGAAGGTGGTGACACAAGTTGGTTCCGTGATAGAAGAGCTTGACACCTCATACTGTATAGAGTCTAATTTGGATCTATATTGTACAAGAATAGTGACATTCCCTATGTCTCCAGGTATTTATTCCTGTTTAAGCGGCAATACGTCAGCTTGCATGTACTCAAAGACTGAAGGCGCACTCACTACACCATATATGACCCTCAAAGGCTCGGTTATTGCCAATTGTAAGATAACAACATGTAGATGTGCAGACCCTCCAGGTATCATATCGCAAAATTATGGAGAAGCTGTGTCTCTGATAGACAGACACTCATGTAGTGTCTTATCATTAGACGGGATAACTCTGAGGCTTAGTGGAGAATTTGATGCAACTTATCAAAAGAATATCTCAATACTAGAATCTCAAGTCATTGTGACAGGTAATCTCGATATATCAACTGAGCTTGGGAATGTCAACAATTCAATAAGCAATGCCTTGGACAAGTTAGCAGAAAGCAACAGCAAGCTAGACAAAGTCAATGTCAGATTAACCAGCACATCTGCTCTCATTACTTATATCGTTCTAACTGCTGTATCTCTTGTTTCCGGTGCACTTAGCCTAGTTCTATCATGTTACCTGATGTATAAGCAAAAGGCACAACAGAAGACCTTACTATGGCTTGGGAATAATACCCTTGATCAGATGAGAGCCACCACAAGAGCG
>ACR14845
ATGGGCTCCAAACCTTCCACTGGGATCCCAGTACCTCCGATGCTGATCACCCGAATCATGCTGATATTGAGCTGCATCTGCCCGACGGGCTCTCTTGACGGCAGGCCTCTTGCAGCTGCAGGGATTGTGGTAACAGGAGATAAAGCAATCAATATATACACCTCATCTCAGACAGGGTCAATCATAGTCAAGTTGCTCCCGAATATGCCCAAGGACAAAGAGGCATGTGCAAAAGCCCCTCTAGAAGCATACAACAGAACACTGACCACTTTACTCACCCCCCTAGGTGATTCCATCCGCAGGATACAAGGGTCTGTGTCCACATCAGGGGAAAAGAGGCAGAAACGGTTCATAGGTGCCATTATCGGCAGTGTAGCTCTTGGGGTCGCGACATCGGCACAGATAACAGCAGCTGCGGCCCTAATACAAGCCAATCAGAATGCCGCCAATATTCTCCGGCTTAAGGAGAGCATTGCTGCAACTAATGAAGCTGTGCATGAGGTCACCGATGGATTATCACAACTAGCAGTGGCAGTTGGAAAGATGCAGCAGTTTGTTAATGACCAATTTAATAATACGGCGCGAGAATTGGACTGCATAAAAATTACACAACAAGTCGGTGTAGAACTCAACCTATACCTAACTGAACTGACTACAGTGTTCGGGCCACAAATCACTTCCCCTGCCCTAACTCAGCTGACTATCCAAGCACTTTATAATTTAGCTGGTGGCAATATGGATTACTTGTTGACTAAATTAGGTATAGGGAACAATCATCTCAGCTCATTAATTGGTAGTGGCTTGATCACAGGCAACCCTATACTGTATGACTCACAGACTCAACTCTTGGGCATCCAGGTAAATTTACCCTCAGTCGGGAACCTTAACAACATGCGTGCCACCTACTTGGAGACTTTATCCGTAAGCACAACCAAAGGGTTTGCCTCAGCACTTGTCCCGAAGGTGGTGACACAAGTCGGCTCCGTGATAGAAGAACTCGACACCTCATACTGCATAGAGACTGATCTGGATTTATATTGTACAAAAATAGTGACATTCCCCATGTCTCCAGGTATTTATTCCTGCCTGAGCGGCAACACATCAGCCTGCATGTATTCAAAGACTGAAGGCGCGCTCACTACGCCATATATGGCCCTCAAAGGCTCAATTATTGCCAATTGCAAAATAACAACATGCAGGTGTGCAGACCCCCCAGGTATCATATCGCAAAACTATGGAGAAGCTGTATCTTTAATAGATAGACATTCATGCAATGTCTTATCATTAGACGGGATAACTCTGAGGCTCAGTGGGGAGTTTGATGCAACTTATCAAAAGAATATCTCAATACTAGATTCTCAAGTCATTGTGACAGGCAATCTTGATATATCAACCGAGCTTGGAAATGTCAACAATTCAATAAGCAATGCCCTGGACAGATTAGCAGAGAGTAATGGCAAACTAGACAAGGTCAATGTCGGACTAATCAACACATCTGCTCTCATTACCTATATCGTTCTAACCGTCATATCCCTTGTTTTCAGTGCACTTGGTTTGATTTTAGGATGCTACCTGATGTACAAACAAAAGGCACAACAAAAGACCTTACTATGGCTTGGGAACAACACCCTTGATCAGATGAGAGCCACTACAAGAACA
>ACK57498
ATGGGCCCCAAATCTTCTACCAATGTCCCAGCACCTCTGATGCTGACCGTCAGGATTGCGCTGGCACTGAGCTGTGTCCGTCTGACAAATTCTCTCGATGGAAGGCCTCTTGCAGCTGCAGGGATTGTAGTAACGGGAGACAAAGCAGTCAACATATACACCTCATCTCAGACAGGGTCAATAATAGTCAAGTTACTCCCAAATATGCCTAAGGATAAAGAGGCGTGTGCAAAAGCCCCGTTGGAGGCATACAACAGGACACTGACTACTTTGCTCACCCCCCTTGGTGATTCTATCCGCAGGATACAAGAGTCTGCGACTACGTCCGGAGGAAGGAGGCAGAGACGCTTTATAGGTGCCATTATCGGCAGTGTAGCTCTTGGGGTTGCCACAGCTGCACAGATAACAGCAGCCTCAGCTCTGATACAAGCCAACCAGAATGCTGCCAACATCCTCCGGCTTAAAGAGAGCATTGCTGCAACTAATGAAGCTGTACATGAAGTCACTGACGGATTATCGCAACTAGCAGTGGCAGTTGGGAAGATGCAGCAGTTTGTTAATGACCAGTTTAATAACACAGCTCAGGAATTGGACTGTATAAAAATTACACAGCAGGTTGGTGTAGAACTCAACCTGTACCTAACTGAATTGACTACAGTATTCGGGCCACAAATCACTTCCCCTGCCTTAACTCAGCTGACTATCCAGGCGCTTTACAATCTAGCTGGTGGTAATATGGATTATTTGTTGACTAAGTTAGGTGTTGGGAACAACCAACTCAGCTCATTAATCGGTAGCGGCTTGATCACCGGTAACCCTATTCTGTACGATTCACAGACTCAACTCTTGGGTATACAGGTAACTTTACCCTCAGTCGGTAACCTAAATAATATGCGTGCTACCTACTTGGAGACCTTGTCTGTAAGCACAACCAAGGGATTTGCCTCAGCACTTGTCCCAAAAGTGGTGACACAGGTCGGGTCTGTGATAGAGGAACTTGACACCTCATACTGTGTAGAGACCGATTTGGATTTATATTGTACAAGAATAGTGACATTCCCTATGTCTCCTGGTATTTATTCCTGTCTGAGCGGTAATACATCAGCTTGCATGTATTCAAAGACTGAAGGTGCACTTACTACGCCATATATGACTATCAAGGGCTCAGTTATTGCCAATTGCAAGATGACAACATGCAGATGTGCAGACCCTCCGGGTATCATATCGCAAAATTATGGAGAAGCTGTGTCTCTAATAGATAGGCACTCATGCAATGTCTTATCCTTAGACGGGATAACTTTGAGGCTCAGTGGAGAATTTGACGTAACTTATCAAAAGAATATCTCAATATTAGATTCTCAGGTAATAGTGACAGGCAATCTCGATATCTCAACTGAACTTGGGAATGTCAACAACTCGATAAGTAATGCTTTGGATAAGTTAGAGGAAAGCAATAGCAAACTTGACAAAGTCAATGTCAAGCTGACCGGCACGTCTGCTCTCATTACCTATATAGTTTTAACTATCATATCTCTTGTTTGTGGTATACTTAGCCTGGTTCTAGCATGCTATCTGATGTATAAGCAAAAGGCGCAACAAAAGACCTTATTATGGCTTGGGAATAATACCCTAAATCAGATGAGGGCCACTACAAGAATG
>AER92765
ATGGGCTCCAAACCTTCTACCAGGTCACCTGTACCCCTAATGCTGATCACTCGGATTATGCTGATATTAGGCTGTATCTGTCTGACAAACTCCCTTGACGGCAGGCCTCTTGCAGCTGCGGGGATTGTAATAACAGGAGACAAGGCAGTCAAGATATACACCTCATCTCAGACAGGGTCAATCATAGTCAAGTTGCTCCCGAACATGCCCAAGGACAAAGAGGCATGCGCAAAAGCCCCCTTAGAGGCATACAACAGAACATTGACCACCTTACTCACTCCCCTTGGCGATTCCATCCAAAGGATACAAAGGTCTGTGTCCACATCTGGTGGGAGGAGACAAAAGCGCTTTATAGGTGCCGTAATTGGCAGTGTAGCTCTTGGTGTTGCAACAGCAGCACAGATAACAGCAGCCGCGGCTCTAATACAAGCCAACCAGAATGCTGCCAACATCCTCCGGCTTAAGGAGAGCATTGCTGCAACCAATGAAGCTGTGCATGAGGTCACCAGCGGATTATCACAACTAGCAGTAGCAGTTGGGAAGATGCAACAGTTTGTTAATGACCAGTTTAATAATACGGCGCGAGAATTGGACTGTATAAAAATTACACAACAGGTCGGTGTGGAACTCAACTTATACCTAACTGAATTGACTACAGTATTCGGGCCACAGATTACCTCCCCTGCCTTAACACAGCTAACTATCCAGGCACTTTATAATTTAGCTGGTAGCAATATGGACTACTTGTTAACAAAATTAGGTGTAGGAAACAGTCAACTCAGCTCATTAATTGGTAGCGGCTTGATCACCGGTTACCCTATATTGTATGACTCACAAACCCAGCTCTTGGGCATACAAGTAAATTTACCCTCAGTCGGGAACTTAAATAATATGCGTGCCACCTACTTGGAGACCTTGTCGGTAAGCACAACCAAAGGGTTTGCCTCCGCCCTTGTCCCGAAGGTAGTGACACAAGTCGGTTCCGTGATAGAGGAACTCGACACCTCATACTGCATAGAGTCCGACCTGGACTTGTATTGTACAAGAATAGTGACATTCCCTATGTCTCCAGGCATTTATTCCTGTTTAAGCGGCAATACGTCAGCGTGTATGTATTCAAAGACTGAAGGCGCACTCACTACGCCATATATGGCATTCAAAGGCTCCGTTATTGCCAATTGCAAGATAACAACATGTAGATGTGCAGACCCTCCAGGTATCATATCGCAGAATTATGGAGAAGCTGTATCTCTGATAGACAGACATTCATGCAATGTCTTATCATTGGACGGGGTAACTCTGAGGCTCAGCGGAGTATTTGATGCGACTTATCAGAAGAATATCTCAATATTAGATTCTCAAGTCATCGTGACAGGCAATCTCGATATATCAACTGAGCTTGGAAATGTCAACAATTCAATAAGCAATGCCTTAGACAAGTTGGCAGAAAGTAACAGCAAGTTAGACAAAGTCAATGTCAGACTGACCAGCACGTCTGCTCTCATTACCTATATTGCTCTAACTGTCATATCCCTTGTTTTCGGTACACTTAGCTTGATTTTAACATGCTACTTGATGTATAAGCAAAAAGCACAACAGAAGACCCTACTATGGCTTGGGAACAATACCCTTGATCAGATGAGGGCCAATACAAGAGCA
>AFX97671
ATGGGCTCCAAACCCCACATCAGGATCCCGGCACCTCTGACGCTGATCACTCGAATCATTCTGGTACTGAGCTGCATCTGCTCGACGAGCTCTCTTGATGGCAGGCCACTTGCAGCTGCGGGGATTGTGGTAACAGGAGATAAAGCAATCAATATATACACCTCATCTCAGACAGGGTCAATCATAGTCAAGTTGCTCCCGAATATGCCCAAGGACAAAGAAGCATGTGCGAAAGCCCCACTAGAGGCATACAACAGAACACTGACCACTTTACTCACCCCCCTTGGTGATTCCATCCGCAGGATACAAGGATCTGTGTCCACATCAGGAGGAAGGAGGCAGAAGCGCTTCATAGGTGCCATTATAGGCAGTGTAGCTCTTGGGGTTGCGACATCAGCACAGATAACAGCGGCTGCGGCCCTAATACAAGCTAACCAGAATGCCGCCAACATCCTCCGGCTTAAGGAGAGCATCGCTGCGACCAATGAAGCTGTGCATGAGGTCACCAACGGATTATCGCAACTAGCAGTGGCAATTGGGAAGATGCAACAGTTTGTAAACGACCAATTTAATAATACAGCGCGAGAATTGGATTGTATAAAAATTTCACAACAAGTCGGTATAGAACTCAACTTATACCTAACTGAACTGACTACAGTGTTCGGGCCACAAATCACTTCCCCTGCCCTAACTCAGCTAACCATCCAAGCGCTTTATAATTTAGCTGGCGGTAACATGGATTACCTATTGACTAAATTAGGTATAGGGAACAATCATCTCAGCTCATTAATAGGCAGTGGCTTGATCACAGGCAACCCTATACTGTATGACTCACAGACTCAACTCTTGGGCATCCAGGTAAATTTACCCTCAGTCGGGAACCTTAATAATATGCGTGCCACCTACCTGGAAACTTTATCTGTAAGCACAACCAAAGGGTTTGCCTCAGCACTTGTCCCGAAGGTAGTGACACAAGTCGGCTCTGTGATAGAAGAACTTGACACCTCATACTGTATAGAATCTGATCTGGATTTATACTGTACAAGGATAGTGACATTCCCTATGTCTCCAGGAATTTATTCTTGTCTGAGCGGTAATACATCAGCTTGCATGTACTCAAAGACTGAAGGCGCACTCAATACGCCATACATGGCCCTCAAAGGCTCAGTCATTGCCAATTGCAAAATAACAACCTGCAGATGTGCAGACCCCCCAGGTATCATATCGCAAAACTATGGAGAAGCTGTATCTCTGATAGATAGACATTCATGCAATGTCTTATCATTAGATGGGATAACCCTGAGGCTCAGTGGGGAGTTTGATGCAACTTATCAAAAAAATATCTCAATACTAGATTCTCAAGTCATCGTGACAGGCAACCTTGATATATCAACCGAGCTTGGAAATGTCAACAATTCAATAAGCAATGCCCTGGACAGGTTAGCAGAGAGTAACAGCAAACTAGACAAAGTCAATGTCAAATTAACCAGCACATCTGCTCTCATTACCTATATCATCCTAACCATCATATCTCTTGTTTTCGGTGCACTTAGCTTGGTTTTAGCATGCTATCTAATGTACAAACAAAAAGCACAACAAAAGACTTTACTGTGGCTTGGGAACAATACCCTCGATCAGATGAGAGCCACTACAAGAACA
>ADF59234
ATGGGCTCCAGATCTTCTACCAGGATCCCAGTACCTCTGATGCTGACTGTTCGGGTCGCGCTGGCATTGTGTTGCGTCCGTCTGACAAGCTCCCTTGATGGCAGGCCTCTTGCAGCTGCAGGGATTGTGGTAACAGGAGACAAAGCAGTCAACATATACACCTCATCCCAGACAGGGTCGATCATAGTCAAGTTACTCCCCAATATGCCCAAGGACAAAGAGGCATGTGCAAAAGCCCCGTTGGAGGCGTACAACAGGACATTGACTACTCTGCTCACCCCCCTTGGTGATTCTATCCGTAGGATACAAGAGTCCGTGACTACATCTGGAGGAGGGAAACAGGGACGCCTTATAGGCGCTATTATCGGTGGTGCGGCTCTCGGGGTTGCAACCGCTGCACAGATAACAGCAGCCTCGGCTCTGATACAAGCCAACCAAAATGCTGCCAACATTCTCCGACTTAAAGAGAGCATTGCTGCAACCAATGAGGCTGTCCACGAAGTCACTGACGGATTATCACAACTAGCCGTGGCAGTCGGGAAGATGCAACAATTTGTTAATGACCAGTTTAATAAAACAGCTCAGGAATTGGACTGTATAAAAATTACACAGCAGGTTGGTGTAGAACTCAACCTGTACCTAACTGGATTGACTACAGTATTCGGGCCACAAATCACTTCCCCTGCCTTAACCCAGCTGACCATCCAGGCACTTTATAATCTAGCTGGTGGGAATATGGACTACTTGTTGACAAAGTTAGGTGTAGGGAACAACCAACTTAGCTCATTAATTGGTAGCGGCCTGATCACCGGCAATCCTATCTTGTACGACTCACAGACTCAGCTCTTGGGTATACAGGTAACCCTACCCTCAGTCGGGAACCTGAATAATATGCGTGCCACCTACTTGGAAACTTTGTCTGTAAGTACAACCAAAGGATTTGCCTCAGCACTTGTCCCAAAGGTGGTGACACAAGTCGGTTCCGTGATAGAAGAACTTGACACCTCATACTGCATAGAGACCGATTTAGATTTATACTGTACAAGAATAGTGACATTCCCTATGTCTCCCGGTATTTACTCCTGTTTGAGCGGCAATACATCGGCTTGTATGTATTCGAAGACTGAGGGTGCACTCACTACGCCGTACATGACTCTCAAAGGCTCGGTTATTGCCAACTGTAAGATGACAACATGTAGATGTGCAGACCCCCCGGGTATCATATCGCAGAATTATGGAGAAGCTGTGTCTCTAATAGATAGGCAATCATGCAATATCTTATCCTCGGACGGGATAACTTTGAGGCTCAGTGGGGAATTTGATGCAACTTATCAAAAGAATATCTCAATACAAGATTCTCAAGTAATCGTGACAGGCAATCTCGATATCTCAACTGAGCTTGGGAATGTTAACAACTCGATAAGTAATGCTCTAGATAAGTTAGAGGAAAGCAATAGCAAACTAGACAAGGTCAATGTCAAACTGACCAGCACATCTGCCCTCATCACCTATATTGTTTTAACTGCCATATCTCTTGTTTGCGGCATACTTAGCCTGGTTCTAGCATGCTACCTGATGTACAAGCAAAAGGCGCAACAGAAGACCTTGTTATGGCTTGGGAATAATACCCTGGACCAAATGAGGGCCACTACAAAAATG
>AFV14986
ATGGACTCCCAACCTCACACCAGGATTCCAGCACCTCTGATGCTGGTCACCCGAATCACTCTGGTACTGAGCTGCATCCGCCTGACTAGCTCTCTTGACGGCAGGCCACTTGCAGCTGCGGGGATTGTGGTAACAGGGGACAAAGCAATCAATATATACACCTCATCTCAGACAGGGTCAATCATAGTCAAGTTGCTCCCGAATATGCCCAAGGACAAAGAGGCATGTGCGAAAGCCCCATTAGAGGCATACAACAGAACACTGACCACTTTACTCACCCCCCTTGGTGACTCCATCCGCAGGATACAAGGATCTGTGTCCACATCAGGAGGAAGGAGGCAGAAGCGCTTTATAGGTGCCATCATAGGCAGTGTAGCTCTTGGGGTTGCGACATCGGCACAGATAACAGCGGCTGCGGCCCTAATACAAGCCAACCAGAATGCCGCCAACATCCTCCGGCTTAAGGAGAGCATTGCTGCAACCAATGAAGCTGTGCATGAGGTCACTGACGGATTATCGCAACTAGCAGTGGCAGTTGGGAAGATGCAACAGTTTGTCAATGACCAATTTAATAATACAGCGCGAGAATTGGACTGTATAAAAATTACACAACAAGTCGGCATAGAACTCAACCTATACCTAACTGAACTGACCACAGTGTTCGGGCCACAAATCACTTCCCCTGCCTTAACTCAGCTGACCATCCAAGCGCTTTATAATTTAGCTGGCGGCAACATGGATTACTTATTGACTAAATTAGGTATAGGGAACAATCAGCTCAGCTCATTAATAGGCAGCGGCTTGATCACAGGCAACCCTATACTGTATGACTCACAGACTCAACTCTTGGGCATCCAGGTAAATTTACCCTCAGTCGGGAACCTTAATAATATGCGTGCCACCTACCTGGAGACTTTATCTGTAAGCACAACCAAAGGATTCGCCTCAGCACTTGTCCCGAAGGTAGTGACACAGGTTGGCTCTGTGATAGAAGAACTCGACACCTCATACTGTATAGAGTCTGATCTGGATTTATACTGCACAAGGATAGTGACATTCCCCATGTCTCCAGGTATTTATTCTTGTCTGAGCGGCAATACATCAGCCTGCATGTATTCAAAGACTGAAGGCGCACTCAATACGCCATATATGGCCCTCAAAGGCTCAGTCATTGCCAATTGCAAAATAACAACTTGCAGGTGTGCAGACCCCCCAGGTATCATATCGCAAAACTATGGAGAAGCTGTATCTCTGATAGATAGACATTCATGCAATGTCTTATCATTAGATGGGGTAACTCTAAGGCTCAGTGGGGAGTTTGATGCAACTTATCAAAAGAATATCTCAATACTAGATTCTCAAGTCATCGTGACAGGCAATCTTGATATATCAACCGAGCTTGGAAATGTCAACAATTCAATAAGCAATGCCCTGGACAGGTTAGCAGAAAGTAACAGCAAACTAGACAAAGTCAATGTCAAATTAACCAGCACATCTGCTCTCGTTACCTATATCGTTCTAACCATCATATCTCTTTTTCTCGGTGCACTCAGCTTGGTTTTAGCATGCTACCTGATGTACAAACAAAAGGCACAACAAAAGACCTTACTGTGGCTTGGGAACAACACCCTCGATCAGATGAGAGCCACTACAAGAACA
>AFK25762
ATGGATCCCAAGCCTTCTACCAGCTATTTGCACGCTTTTCCACTGATCTTCGTGGCTATCAGTTTAGTATTCATGGCTGGAAGGGCATCGGCACTGGATGGGCGGCCGCTCGCCGCCGCAGGAATAGTAGTCACAGGAGACAAGGCAGTTAATATATACACATCGTCGCAGACAGGGACAATTATCATCAAATTATTACCCAATATGCCCAAAGACAAAGAGCAATGTGCTAAGAGCCCCCTAGATGCATACAATAGGACTCTTACAACCCTCCTTGCCCCGCTCGGCGATTCGATTAGGAGAATCCAAGAGTCGGTAACCACATCAGGAGGAAAACGGCAGAAGCGTTTTGTAGGGGCAATAATAGGAGGTGTCGCATTAGGTGTAGCCACCGCAGCGCAGATCACAGCGGCTTCTGCCCTCATACAAGCCAACCAGAATGCTGCAAACATACTGAAATTAAAGGAGAGTATTGCCGCTACCAATGAAGCAGTACATGAGGTCACAAGTGGGCTGTCCCAGCTGGCTGTTGCCGTAGGTAAGATGCAGCAGTTTGTAAACGACCAATTCAATAAGACAGCACAAGAGATCGACTGTATTAAGATCACACAACAGGTTGGGGTGGAGTTGAATCTATACTTGACCGAACTGACAACTGTGTTCGGACCGCAAATCACATCCCCTGCACTCACGCAGTTGACCATCCAGGCCTTATATAATCTGGCGGGTGGGAACATGGATTACATGCTGACAAAGCTGGGAGTGGGTAATAATCAGCTCAGTTCTCTGATTAGTAGCGGCCTAATATCAGGGAATCCAATTCTCTATGACTCGCAAACTCAGCTTCTGGGTATACAGGTGACTCTCCCCTCTGTGGGCAATCTGAACAACATGCGCGCCACATATCTGGAAACCCTCTCTGTAAGTACGAACAAGGGATTCGCATCCGCATTAGTGCCTAAGGTGGTAACTCAGGTAGGCTCCGTAATTGAAGAGCTGGATACGTCGTATTGCATAGAGACAGACCTGGATCTGTACTGCACTAGAATTGTAACATTCCCCATGTCTCCAGGTATCTTCTCCTGTCTCGGTGGAAACACCTCAGCGTGCATGTATTCTAAGACTGAAGGAGCACTCACCACACCATATATGACACTCAAAGGATCAGTCATAGCAAATTGCAAGATGACAACATGTAGGTGCGCAGATCCCCCGGGGATAATCTCACAGAATTATGGAGAGGCTGTCTCTCTAATAGACAAAAAGGTATGCAACATTCTGACTCTTGACGGGATCACCTTGCGCCTTAGCGGGGAATTCGATGCAACCTATCAGAAAAATATCTCAATTCAGGATTCCCAGGTGGTGATTACTGGGAATCTAGATATATCCACTGAGTTAGGGAATGTGAATAATTCAATCAGCAATGCTCTAGACAAGCTAGAAGAGAGTAACAGCAAGCTGGACAAAGTTAATGTGAGGCTTACCAGTACATCTGCCCTAATCACATATATTGTCTTGACAACAATAGCACTGATATGCGGGATAGTCAGTTTAGTCCTCGCCTGCTATATAATGTACAAACAAAAGGCCCAGCAAAAAACACTGCTGTGGCTCGGGAACAACACCTTGGACCAGATGAGAGCAACGACAAAGATG
>AFV14980
ATGGACTCCCAACCTCACACCAGGATTCCAGCACCTCTGATGCTGGTCACCCGAATCACTCTGGTACTGAGCTGCATCCGCCTGACTAGCTCTCTTGACGGCAGGCCACTTGCAGCTGCGGGGATTGTGGTAACAGGGGACAAAGCAATCAATATATACACCTCATCTCAGACAGGGTCAATCATAGTCAAGTTGCTCCCGAATATGCCCAAGGACAAAGAGGCATGTGCGAAAGCCCCGTTAGAGGCATACAACAGAACACTGACCACTTTACTCACCCCCCTTGGTGACTCCATCCGCAGGATACAAGGATCTGTGTCCACATCAGGAGGAAGGAGGCAGAAGCGCTTTATAGGTGCCATCATAGGCAGTGTAGCTCTTGGGGTTGCGACATCGGCACAGATAACAGCGGCTGCGGCCCTAATACAAGCCAACCAGAATGCCGCCAACATCCTCCGGCTTAAGGAGAGCATTGCTGCAACCAATGAAGCTGTGCATGAGGTCACTGACGGATTATCGCAACTAGCAGTGGCAGTTGGGAAGATGCAACAGTTTGTCAATGACCAATTTAATAATACAGCGCGAGAATTGGACTGTATAAAAATTACACAACAAGTCGGCATAGAACTCAACCTATACCTAACTGAACTGACCACAGTGTTCGGGCCACAAATCACTTCCCCTGCCTTAACTCAGCTGACCATCCAAGCGCTTTATAATTTAGCTGGCGGCAACATGGATTACTTATTGACTAAATTAGGTATAGGGAACAATCAGCTCAGCTCATTAATAGGCAGCGGCTTGATCACAGGCAACCCTATACTGTATGACTCACAGACTCAACTCTTGGGCATCCAGGTAAATTTACCCTCAGTCGGGAACCTTAATAATATGCGTGCCACCTACCTGGAGACTTTATCTGTAAGCACAACCAAAGGATTCGCCTCAGCACTTGTCCCGAAGGTAGTGACACAGGTTGGCTCTGTGATAGAAGAACTCGACACCTCATACTGTATAGAGTCTGATCTGGATTTATACTGCACAAGGATAGTGACATTCCCCATGTCTCCAGGTATTTATTCTTGTCTGAGCGGCAATACATCAGCCTGCATGTATTCAAAGACTGAAGGCGCACTCAATACGCCATATATGGCCCTCAAAGGCTCAGTCATTGCCAATTGCAAAATAACAACTTGCAGGTGTGCAGACCCCCCAGGTATCATATCGCAAAACTATGGAGAAGCTGTATCTCTGATAGATAGACATTCATGCAATGTCTTATCATTAGATGGGGTAACTCTAAGGCTCAGTGGGGAGTTTGATGCAACTTATCAAAAGAATATCTCAATACTAGATTCTCAAGTCATCGTGACAGGCAATCTTGATATATCAACCGAGCTTGGAAATGTCAACAATTCAATAAGCAATGCCCTGGACAGGTTAGCAGAAAGTAACAGCAAACTAGACAAAGTCAATGTCAAATTAACCAGCACATCTGCTCTCGTTACCTATATCGTTCTAACCGTCATATCTCTTTTTCTCGGTGCACTCAGCTTGGTTTTAGCATGCTACCTGATGTACAAACAAAAGGCACAACAAAAGACCTTACTGTGGCTTGGGAACAACACCCTCGATCAGATGAGAGCCACTACAAGAACA
>ABK63993
ATGGGCCCCAAACCCCCCACCGGAACCCCAGCGCCTCTGGTGCTGATCGCCCGGACCGCGCTGGCGTTGGGCTGTGTCTGTCCGGCGGGCTCTCTTGACGGCAGACCTCTTGCAGCTGCAGGGATTGTGGTAACGAGAGATAAAGCAGTCAATATATACACTTCATCTCAAACGGGGTCAATCATAGTCAAGTTACTCCCAAATATGCCCAAGGACAAGGAGGCGTGCGCAAAAGCCCCATTAGAGGCATACAATAGAACACTGACCACTTTACTCACTCCTCTTGGTGACTCCATCCGGAGGATACAAGGGTCTGCAACTACATCTAGAGGAAGGAGACAGAAACGTTTTGTAGGTGCTATCATTGGCAGTATAGCTCTTGGGGTTGCGACAGCTGCACAAGTAACAGCAGCTGCAGCTCTGATACAAGCCAACCAGAACGCTGCCAACATCCTCCGGCTTAAGGAGAGCATTGCTGCAACCAATGAAGCTGTGCACGAGGTCACTGACGGATTATCACAACTAGCGATGGCGATTGGGAAGATGCAGCAGTTTGTTAATGACCAGTTTAATAATACGGCGCGAGAATTGGACTGCATCAAAATTACACAACAGGTTGGTGTCGAACTCAATTTGTATCTAACTGAACTGACTACAGTATTCGGGCCACAAATCACTTCCCCTGCTTTAACTCAGCTAACTATCCAGGCACTTTATAATTTAGCTGGTGGCAATATGAATTACTTATTGACTAAGTTAGGTGTAGGGAACAATCAACTTAGCTCATTAATTAGTAGTGGCCTGATCACTGGCAACCCCATTTTATATGACTCACAGACCCAACTCTTAGGCATACAGATAAATGTACCCTCAGTCGGGAGCCTAAATAATATGCGTGCCACCTACTTGGAGACCTTATCCGTAAGCACAACCAGGGGGTTCGCCTCAGCACTTGTCCCGAAAGTTGTGACGCAAGTTGGTTCTGTGATAGAAGAACTTGACACCTCATATTGTATAGAATCTAATCTGGATTTATATTGTACAAGGATAGTGACATTCCCCATGTCTCCCGGCATTTATTCCTGTCTGAGCGGTAATACGTCAGCTTGTATGTATTCAAAGACTGAGGGTGCACTCACTACACCATACATAGCTCTCAAGGGCTCAGTTATTGCTAATTGCAAGATGATTACATGTAGATGTGCAGACCCCCCAGGTATCATATCGCAAAATTACGGAGAAGCTGTGTCCCTAATAGATAAACATTCATGTAATGTCTTATCCCTAGACGGAATAACCCTGAGGCTCAGTGGGGAATTTGATGCGACCTATCAAAAGAACATCTTAATACTAGATTCCCAGGTCATCGTGACAGGCAATCTCGATATATCAACTGAACTTGGGAATGTCAACAACTCGATAAGCAGTGCTCTGGACAAATTAGCGGAAAGTAACAGCAAGTTAAACAAAGTCAATGTCAACCTAACTAGCACATCTGCTCTCATTACTTATATTGTTCTAGCTGTCATATCTCTTGTTTTCGGCGTAATTAGCCTGATTCTAGCGTGCTGCTTGATGTATAAACAAAAAGCACAACAAAAGACCTTACTATGGCTTGGGAACAATACCCTCGATCAGATGAGAGCCACCACAAAAACA
>AFU34344
ATGGGCTCCAGATCTTCTACCAGGATCCCAGTACCTCTTATGCTGACCGTCCGAGTCATGTTGGCACTGAGTTGCGTCTGTCCGACCAGCGCCCTTGATGGCAGGCCTCTTGCAGCTGCAGGGATTGTGGTAACAGGAGACAAAGCAGTCAACATATACACCTCATCTCAGACAGGGTCAATCATAATCAAGTTACTCCCAAATATGCCCAAGGATAAAGAGGCGTGTGCAAAAGCCCCGTTGGAGGCATACAACAGGACATTGACTACTTTGCTCACCCCCCTTGGTGATTCTATCCGTAGGATACAAGAGTCTGTGACCACGTCCGGAGGAGGGAAACAGGGACGTCTTATAGGCGCCATTATCGGTGGTGTAGCTCTCGGGGTTGCAACCGCTGCACAGATAACAGCAGCCTCGGCTCTGATACAAGCCAATCAAAATGCTGCCAACATACTCCGGCTAAAAGAGAGCATTGCTGCAACCAATGAGGCTGTGCACGAGGTCACTAATGGATTATCACAACTAGCAGTGGCAGTTGGGAAGATGCAGCAATTTGTTAATGACCAGTTTAATAAAACAGCTCAGGAATTGGACTGTATAAAAATTACACAGCAGGTTGGTGTAGAACTCAACCTGTACCTAACTGAATTGACTACAGTATTCGGGCCACAAATCACTTCCCCTGCCTTAACTCAGCTGACTATCCAGGCGCTTTACAATCTAGCTGGTGGGAATATGGATTACTTGTTGACTAAGTTAGGTGTGGGGAACAACCAACTCAGCTCATTAATTAGTAGTGGCCTGATCACCGGCAACCCTATTCTGTACGACTCACAGACTCAACTCTTGGGTATACAGGTAACCCTACCCTCAGTCGGGAACCTAAATAATATGCGTGCCACCTACCTGGAAACCTTGTCTGTAAGTACAACCAAAGGATTTGCCTCAGCACTTGTCCCAAAAGTAGTGACACAGGTCGGTTCCGTGATAGAAGAGCTTGACACCTCGTACTGTATAGAGACCGATTTGGATCTATATTGTACAAGAATAGTGACATTCCCTATGTCTCCTGGTATTTATTCCTGTTTGAGTGGCAATACATCTGCTTGCATGTACTCAAAGACTGAAGGCGCACTCACTACGCCGTATATGACCCTCAAAGGCTCAGTTATTGCTAACTGTAAGATGACAACATGTAGATGTGCAGACCCCCCGGGTATCATATCGCAAAATTATGGAGAAGCTGTGTCTCTAATAGATAGGCAATCATGCAATATCTTATCCTTAGACGGGATAACTTTGAGGCTCAGTGGGGAATTTGATGCAACTTATCAAAAGAATATCTCAATACAAGATTCTCAAGTAATAGTGACAGGCAATCTTGATATCTCGACTGAGCTTGGGAATGTCAACAACTCGATAAGTAATGCTTTGGATAAGTTAGAGGAAAGCAACAGCAAACTAGATAAGGTCAATGTCAAACTGACCAGCACATCCGCTCTTATTACCTATATCGTTTTAACTGTCATATCTCTTGTATGTGGTATACTTAGCCTGGTTCTAGCATGCTACCTGATGTACAAGCAAAAGGCGCAACAGAAGACCTTGTTGTGGCTTGGGAATAATACCCTAGACCAGATGAGGGCCACTACAAAAATG
>AHG26218
ATGGGCTCCAAACCTTCTACCAGAATTCCAGTACCCCTGTGGCTGATCACCAGGGTTATGCTGATCTTGAGCTGTATCTGTCTGACAAGCTCCCTTGACGGCAGACCTCTTGCAGCTGCAGGGATTGTAGTAACAGGAGATAAGGCAGTCAATATATACACCTCATCTCAGACAGGGTCAATCATAGTCAAGTTGCTCCCGAATATACCCAAGGATAAAGAGGCGTGTGCAAAAGCCCCATTAGAGGCATACAACAGAACACTGACCACCTTACTCACTCCCCTGGGCGATTCTATCCGTAGGATACAAGGGTCTGTGTCTACATCTGGAGGGAGGAGACAGAAGCGCTTTATAGGTGCCGTTATTGGCAGTGTAGCTCTTGGGGTTGCAACAGCGGCACAGATAACAGCAGCTGCGGCCCTAATCCAAGCTAACCAGAATGCTGCTAACATCCTCCGACTTAAGGAGAGCATTGCCGCAACCAATGAAGCTGTGCATGAGGTCACCGACGGATTATCACAACTAGCAGTGGCAGTCGGGAAGATGCAACAGTTTGTCAATGACCAGTTTAATAATACGGCGCGAGAATTGGACTGTATAAAGATTACACAGCAGGTTGGCGTAGAACTCAACCTATACCTAACTGAACTGACTACAGTATTCGGACCGCAGATCACTTCCCCGGCCTTGACTCAACTAACTATCCAGGCACTTTATAACTTAGCTGGTGGCAATATGGACTATTTGTTAACTAAGTTAGGTGTAGGGAACAATCAACTCAGCTCATTAATCGGTAGTGGCTTGATCGCTGGCTATCCTATACTGTATGACTCACAGACTCAAATCTTGGGCATACAAGTAAATTTACCCTCAGTCGGGAACCTAAATAATATGCGTGCCACCTATTTGGAGACCTTATCGGTAAGTACAACCAAAGGGTTTGCCTCAGCACTTGTCCCGAAGGTGGTGACACAAGTAGGTTCCGTGATAGAAGAGCTTGACACCTCATACTGTATAGAGTCCAATTTGGATCTATATTGTACAAGAATAGTGACATTCCCCATGTCTCCAGGTATTTATTCCTGTTTAGGCGGCAATACGTCAGCTTGCATGTACTCAAAGACTGAAGGTGCACTCACTACACCATATATGACCCTCAAAGGCTCGGTTATTGCCAATTGTAAGATAACAACATGTAGATGTGCAGACCCTCCAGGTATCATATCGCAAAATTATGGAGAAGCTGTATCTCTGATAGACAGACATTCATGCAATGTCTTATCATTAGACGGGATAACTCTGAGGCTCAGTGGAGAATTTGATGCAACTTATCAAAAGAATATCTCAATACTAGAATCTCAAGTCATTGTGACAGGTAATCTCGATATATCAACTGAGCTTGGGAATGTCAACAATTCAATAAGCAATGCCTTGGACAAGTTGGCAGAAAGCAACAGCAAGCTAGACAAAGTCAATGTCAGACTAACCAGCACATCTGCTCTCATCACCTATATCGTTCTAACTGCCATATCTCTTGCTTTCGGTGCACTTAGCCTGGTTCTAGCATGTTACCTGATGTATAAGCAAAAAGCACAACAAAAGACCTTACTATGGCTTGGGAATAATACCCTCGATCAGATGAGAGCCACCACAAGAGCG
>AGL09084
ATGGGCTCCAAACCTTCTACCAGGATCCCAGCACCTCTGATGCTGATCACCCGGATTATGCTGATATTGGGCTGTATCCGTCCGACAAGCTCTCTTGACGGCAGGCGTCTTGCAGCTGCAGGAATTGTAGTAACAGGAGATAAGGCAGTCAATGTATACACCTCGTCTCAGACAGGGTCAATCATAGTCAAGTTGCTCCCGAATATGCCCAGGGATAAGGAGGCGTGTGCGAAAGCCCCACTAGAGGCATATAACAGAACACTGACTACTTTGCTCACTCCTCTTGGCGACTCCATCCGCAAGATCCAAGGGTCTGTGTCCACGTCTGGAGGAAGGAGACAAAAACGCTTTATAGGTGCTGTTATTGGCAGTGTAGCTCTTGGGGTTGCAACAGCGGCACAGATAACAGCAGCTGCGGCCCTAATACAAGCCAACCAGAATGCTGCCAACATCCTCCGGCTTAAGGAGAGCATTGCTGCAACCAATGAAGCTGTGCATGAAGTCACCGACGGATTATCACAACTATCAGTGGCAGTTGGGAAGATGCAGCAGTTTGTCAATGACCAGTTTAATAATACGGCGCGAGAATTGGACTGTATAAAAATCACACAACAGGTTGGTGTAGAACTCAACCTATACCTAACTGAATTGACTACAGTATTCGGGCCACAGATCACCTCCCCTGCATTAACTCAGCTGACCATCCAGGCACTTTATAATTTAGCTGGTGGCAATATGGATTACTTATTAACTAAGTTAGGTATAGAGAACAATCAACTCAGCTCATTAATTGGTAGCGGCCTGATCACTGGTTACCCCATACTGTATGACTCACAGACTCAACTCTTGGGCATACAAGTGAATTTGCCCTCAGTCGGGAACTTAAATAATATGCGTGCCACCTATTTGGAGACCTTATCTGTAAGTACAACCAAAGGATATGCCTCAGCACTTGTCCCGAAAGTAGTGACACAAGTCGGTTCTGTGATAGAAGAGCTTGACACCTCATACTGTATAGAGTCCGATCTGGATTTATATTGTACTAGAATAGTGACATTCCCCATGTCCCCAGGTATTTATTCCTGTTTGAGCGGCAACACATCAGCTTGCATGTATTCAAAGACTGAAGGCGCACTCACTACGCCGTATATGGCCCTTAAAGGCTCAGTTATTGCCAATTGTAAGATAACAACATGTAGATGTACAGACCCTCCTGGTATCATATCGCAAAATTATGGAGAAGCTGTATCCCTGATAGATAGACATTCGTGTAATGTCTTATCATTAGACGGGACAACTCTGAGGCTCAGTGGGGAATTTGATGCAACTTATCAAAAGAACATCTCAATACTAGATTCTCAAGTCATCGTGACAGGCAATCTTGATATATCAACTGAACTTGGAAACGTCAACAATTCAATCAGCAATGCCTTGGATAAGTTGGCAGAAAGCAACAGCAAGCTAGAAAAAGTCAATGTCAGACTAACCAGCACATCTGCTCTCATTACCTATATTGTTCTAACTGTCATTTCTCTAGTTTTCGGTGCACTTAGTCTGGGTTTAGCGTGTTACCTAATGTACAAACAGAAGGCACAACAAAAGACCTTGCTATGGCTTGGAAATAATACCCTCGATCAGATGAGAGCCACTACAAGAGCA
>AFQ37790
ATGGGCTCCAGATCTTCTACCAGGATCCCAGCACCTCTGATGCTGATCACTCGGATTATGCTGATATTGAACTGTATCCGTCTGACAAGCTCCCTTGACGGCAGGCCTCTTGCGGCTGCAGGAATTGTAGTAACAGGAGATAAGGCAGTCAATGTATACACCTCGTCTCAGACAGGGTCAATCATAGTCAAATTGCTCCCGAATATGCCCAAGGATAAGGAGGCGTGTGCAAAAGCCCCATTAGAGGCATATAACAGAACACTGACTACTTTGCTCACTCCTCTTGGCGATTCCATCCGCAAGATCCAAGGGTCTGTGTCCACGTCTGGAAGAAGGAGACAAAAACGCTTTATAGGTGCCGTTATTGGCAGTGTAGCTCTTGGGGTTGCAACAGCGGCACAGATAACAGCAGCTGCAGCCCTAATACAGGCCAACCAGAATGCCGCCAACATCCTCCGGCTTAAGGAGAGTATTGCTGCAACCAATGAAGCTGTGCATGAAGTCACCGGCGGATTATCACAACTATCAGTGGCAGTTGGGAAGATGCAGCAGTTTGTCAATGACCAGTTTAATAATACGGCGCGAGAATTGGACTGTATAAAAATCACACAACAGGTTGGTGTAGAACTCAACCTATACCTAACTGAATTGACTACAGTATTCGGGCCACAGATCACCTCCCCTGCATTAACTCAGCTGACCATCCAGGCACTTTATAATTTAGCTGGTGGCAATATGGATTACTTATTAACTAAGTTAGGTATAGGGAACAATCAACTCAGCTCATTAATTGGTAGTGGCCTGATCACTGGCTACCCTATACTGTATGACTCACAGACTCAACTCTTGGGCATACGAGTGAATTTGCCCTCAGTCGGGAACTTAAATAATATGCGCGCCACCTATTTGGAGACCTTATCTGTGAGTATGACCAAAGGATATGCCTCAGCACTTGTCCCGAGAGTAGTGACACAAGTTGGTTCCGTAATAGAAGAGCTTGACACCTCATACTGTATAGAGTCCGATCTGGATTTATATTGTACAAGAATAGTGACACTCCCAATGTCCCCAGGTATTTATTCCTGTTTGAGCGGCAACACATCAGCTTGCATGTATTCAAAGACTGAAGGTGCACTCACTACGCCGTATATGGCCCTTAAAGGCTCAGTTATTGCCAATTGTAAGATAACAACATGTAGATGTGCAGACCCTCCTGGTATCATATCGCAAAATTATGGAGAAGCTGTTTCCCTGATAGATAGACATTCGTGCAATGTCTTATCATTAGACGGGATAACTCTGAGGCTCAGTGGGGAATTTGATGCAACTTATCAAAAGAACATCTCAATACTAGATTCTCAAGTCATCGTGACAGGTAATCTTGATATATCAACTGAACTTGGAAACGTCAACAACTCAATCAGCAATGCCTTGGATAGGTTGGCAGAAAGCAACAGCAAGCTAGACAAAGTCAATGTCAGACTAACCAGCACGTCTGCTCTTATTACCTACATCGTTCTAACTGTCATTTCTCTAGTTTTTGGTGCACTTAGTATGGTTTTAGCGTGTTACCTGATGTACAAACAGAAGGCACAACAAAAGACCTTGCTATGGCTTGGGAATAATACCCTCGATCAAATGAGAGCCACTACAAGAATC
>AGL09150
ATGGGCTCCAAACCTTCTACCAGGATCCCAGTACCTCTAACGCTAATCACTCGGATTATGCTGATATTGAACTGCATCCGTCCGACAAGCTCTCTTGACGGCAGGCCCCTTGCAGCTGCAGGAATTGTAGTAACAGGAGATAAGGCAGTCAATGTATATACCTCGTCTCAGACAGGGTCAATCATAGTCAAGTTGCTCCCGAATATGCCCAGAGATAAGGAGGCATGTGCAAGAGCCCCATTGGAGGCATATAACAGAACACTGACTACTCTGCTCACTCCTCTTGGCGACTCCATTCGCAAGATCCAAGGGTCTGTATCCACGTCCGGAGGAAGGAGACAAAAACGCTTTATAGGTGCTGTTATTGGCAGTGTAGCTCTCGGGGTTGCAACAGCGGCACAGATAACAGCAGCTGCGGCCCTAATACAAGCCAAACAGAATGCCGCCAACATCCTCCGGCTTAAGGAGAGCATTGCTGCGACCAATGAAGCTGTGCATGAAGTCACCGACGGATTATCACAATTATCAGTGGCAGTTGGGAAGATGCAGCAGTTTGTCAATGACCAGTTTAATAATACGGCGCGAGAATTGGACTGCATAAAAATCACACAACAGGTCGGTGTAGAACTCAACCTATACCTAACTGAATTAACTACAGTATTCGGGCCACAGATCACCTCCCCTGCATTAACTCAGCTGACCATCCAGGCACTTTATAATTTAGCTGGTGGCAATATGGACTACTTATTAACTAAGTTAGGTATAGGAAACAATCAACTCAGCTCATTAATTGGTAGCGGCCTGATCACTGGTTACCCTATACTGTATGACTCACATACTCAACTCTTGGGCATACAAGTAAATCTGCCCTCAGTCGGGAACTTAAATAATATGCGTGCCACCTATTTGGAGACCTTATCTGTAAGTACAACCAAAGGATATGCCTCAGCACTGGTCCCGAAAGTAGTGACACAAGTCGGTTCTGTGATAGAAGAGCTTGACACTTCATACTGTATAGAGTCCGATCTGGATTTATATTGTACTAGAATAGTGACATTCCCCATGTCCCCAGGTATTTATTCCTGTTTGAGCGGCAACACATCAGCCTGCATGTATTCAAAGACTGAAGGCGCACTCACTACGCCGTATATGGCCCTTAGAGGCTCAGTTATTGCCAATTGTAAGATAACAACATGCAGATGTACAGACCCTCCTGGTATCATATCGCAAAATTATGGAGAAGCTGTATCCCTGATAGATAGACATTCGTGCAATGTCTTATCATTAGACGGCATAACTCTGAGGCTCAGTGGGGAATTTGATGCAACTTATCAAAAGAACATCTCAATATTAGATTCTCAGGTCATCGTGACAGGCAATCTTGATATATCAACTGAACTTGGAAACGTCAATAATTCAATCAGCAATGCCTTGGATAGGTTAGCAGAAAGCAACAGCAAACTAGAAAAAGTCAATGTCAGACTAACTAGCACATCCGCTCTCATTACCTATATTGTTCTAACTGTCATTTCCCTAATTTTCGGTGCACTTAGTCTGGTTTTAGCGTGTTACCTGATGTACAAGCAGAAGGCACAACAAAAGACCTTGCTATGGCTTGGGAATAATACCCTCGATCAGATGAGAGCCACCACGAGAGCA
>AAK55550
ATGGGCTCCAGACCTTCTACCAAGAACCCAGCACCTATGATGCTGACTATCCGGGTCGCGCTGGTACTGAGTTGCATCTGCCCGGCAAACTCCATTGATGGCAGGCCTCTTGCAGCTGCAGGAATTGTGGTTACAGGAGACAAAGCAGTCAACATATACACCTCATCCCAGACAGGATCAATCATAGTTAAGCTCCTCCCGAATCTGCCCAAGGATAAGGAGGCATGTGCGAAAGCCCCCTTGGATGCATACAACAGGACATTGACCACTTTGCTCACCCCCCTTGGTGACTCTATCCGTAGGATACAAGAGTCTGTGACTACATCTGGAGGGGGGAGACAGGGGCGCCTTATAGGCGCCATTATTGGCGGTGTGGCTCTTGGGGTTGCAACTGCCGCACAAATAACAGCGGCCGCAGCTCTGATACAAGCCAAACAAAATGCTGCCAACATCCTCCGACTTAAAGAGAGCATTGCCGCAACCAATGAGGCTGTGCATGAGGTCACTGACGGATTATCGCAACTAGCAGTGGCAGTTGGGAAGATGCAGCAGTTTGTTAATGACCAATTTAATAAAACAGCTCAGGAATTAGACTGCATCAAAATTGCACAGCAAGTTGGTGTAGAGCTCAACCTGTACCTAACCGAATTGACTACAGTATTCGGACCACAAATCACTTCACCTGCCTTAAACAAGCTGACTATTCAGGCACTTTACAATCTAGCTGGTGGGAATATGGATTACTTATTGACTAAGTTAGGTATAGGGAACAATCAACTCAGCTCATTAATCGGTAGCGGCTTAATCACCGGTAACCCTATTCTATACGACTCACAGACTCAACTCTTGGGTATACAGGTAACTCTACCTTCAGTCGGGAACCTAAATAATATGCGTGCCACCTACTTGGAAACCTTATCCGTAAGCACAACCAGGGGATTTGCCTCGGCACTTGTCCCAAAAGTGGTGACACAGGTCGGTTCTGTGATAGAAGAACTTGACACCTCATACTGTATAGAAACTGACTTAGATTTATATTGTACAAGAATAGTAACGTTCCCTATGTCCCCTGGTATTTACTCCTGCTTGAGCGGCAATACATCGGCCTGTATGTACTCAAAGACCGAAGGCGCACTTACTACACCATATATGACTATCAAAGGCTCAGTCATCGCTAACTGCAAGATGACAACATGTAGATGTGTAAACCCCCCGGGTATCATATCGCAAAACTATGGAGAAGCCGTGTCTCTAATAGATAAACAATCATGCAATGTTTTATCCTTAGGCGGGATAACTTTAAGGCTCAGTGGGGAATTCGATGTAACTTATCAGAAGAATATCTCAATACAAGATTCTCAAGTAATAATAACAGGCAATCTTGATATCTCAACTGAGCTTGGGAATGTCAACAACTCGATCAGTAATGCTTTGAATAAGTTAGAGGAAAGCAACAGAAAACTAGACAAAGTCAATGTCAAACTGACCAGCACATCTGCTCTCATTACCTATATCGTTTTGACTATCATATCTCTTGTTTTTGGTATACTTAGCCTGATTCTAGCATGCTACCTAATGTACAAGCAAAAGGCGCAACAAAAGACCTTATTATGGCTTGGGAATAATACCCTAGATCAGATGAGAGCCACTACAAAAATG
>AEY85021
ATGGGCTCCAAACCTTCTACCAGGATCCCAGCACCTCTKGTGCTGATCACCCGGATTATGCTGATATTGGGCTGTATCTGTCCGACAAGCTCTCTTGATGGCAGGCCTCTTGCAGCTGCAGGAATTGTAGTAACAGGAGATAAGGCAGTCAATGTATACACCTCGTCTCAGACAGGGTCAATCATAGTCAAGTTGCTCCCGAATATGCCCAGGGATAAGGAGGCGTGTGCGAAAGCCCCATTAGAGGCATATAACAGAACACTGACTACTTTGCTCACTCCTCTTGGCGACTCCATCCGCAAGATCCAAGGGTCTGTGTCCACGTCTAGAGGAAGGAGACAAAAACGCTTTATAGGTGCTGTTATTGGCAGTGTAGCTCTTGGGGTTGCAACTGCGGCACAGATAACAGCAGCTGCGGCCCTAATACAAGCCAACCAGAATGCTGCCAACATCCTCCGGCTTAAGGAGAGCATTGCTGCAACCAATGAAGCTGTGCATGAAGTCACCGACGGATTATCACAACTATCAGTGGCAGTTGGGAAGATGCAGCAGTTTGTCAATGACCAGTTTAATAATACGGCGCGAGAATTGGACTGTATAAAAATCACACAACAGGTTGGTGTAGAACTCAACCTATACCTAACTGAATTGACTACAGTATTCGGGCCACAGATCACCTCCCCTGCATTAACTCAGCTGACCCTCCAGGCACTTTATAATTTAGCTGGTGGCAATATGGATTACTTATTAACTAAGTTAGGTATAGGGAACAATCAACTCAGCTCATTAATTGGTAGCGGCCTGATCACTGGTTACCCTATACTGTATGACTCACAGACTCAACTCTTGGGCATACAAGTGAATTTGCCCTCAGTCGGGAACTTAAATAATATGCGTGCCACCTATTTGGAGACCTTATCTGTAAGTACAACCAAAGGATATGCCTCAGCACTTGTCCCGAAAGTAGTGACACAAGTCGGTTCTGTGATAGAAGAGCTTGACACCTCATATTGTATAGAGTCCGATCTGGATTTATATTGTACTAGAATAGTGACATTCCCCATGTCCCCAGGTATTTATTCCTGTTTGAGCGGCAACACATCGGCTTGCATGTATTCAAAGACTGAAGGCGCACTCACTACGCCGTATATGGCCCTTAAAGGCTCAGTTATTGCCAATTGTAAGATAACAACATGTAGATGTACAGACCCTCCTGGTATCATATCGCAAAATTATGGAGAAGCTGTATCCCTGATAGATAGACATTCGTGCAATGTCTTATCATTAGACGGGATAACTCTGAGGCTCAGTGGGGAATTTGATGCAACTTATCAAAAGAACATCTCAATACTAGATTCTCAAGTCATCGTGACAGGCAATCTTGATATATCAACTGAACTTGGAAACGTCAACAATTCAATCAGCAATGCCTTGGATAGGTTGGCAGAAAGCAACAGCAAGCTAGAAAAAGTCAATGTCAGACTAACCAGCACATCTGCTCTCATTACCTATATTGTTCTAACTGTCATTTCTCTAGTTTTCGGTGCACTTAGTCTGGGTTTAGCGTGTTACCTGATGTACAAACAGAAGGCACAACAAAAGACCTTGCTATGGCTTGGGAATAATACCCTCGATCAGATGAGAGCCACTACAAGAGCA
>AFQ37796
ATGGGCTCCAGATCTTCTACCAGGATCCCAGCACCTCCAACGCTGATCACTCGGATTATGCTGATATTGAGCTGTATCCGTCTGACAAGCTCTCTCGACGGCAGGCCCCTTGCAGCTGCAGGAATTGTAGTAACAGGAGATAAGGCAGTCAATGTGTACACCTCGTCTCAGACGGGGTCAATCATAGTCAAGTTGCTCCCGAATATGCCCAGAGATAAAGAGGCATGTGCAAAAGCCCCATTGGAGGCATATAACAGAACACTGACTACTCTGCTCACTCCTCTTGGCGACTCCATCCGCAAGATTCAAGGGTCTGTGTCCACGTCTGGAGGAAGGAGACAAAAACGCTTTATAGGTGCTGTTATTGGCAGTGTAGCTCTTGGGGTTGCAACAGCAGCACAGATAACAGCAGCTGCGGCCCTAATACAAGCCAAACAGAATGCTGCCAACATCCTCCGGCTTAAGGAGAGCATTGCTGCAACCAATGAAGCTGTGCATGAAGTCACCGACGGATTGTCACAACTATCAGTGGCAGTTGGGAAGATGCAGCAGTTTGTCAATGACCAGTTTAATAATACGGCGCGAGAATTGGACTGTATAAAAATCACACAACAGGTCGGTGTAGAACTCAACCTATACCTAACTGAATTGACTACAGTATTCGGGCCACAGATCACCTCCCCTGCATTAACTCAGCTGACCATCCAGGCACTTTATAATTTAGCCGGTGGCAATATGGATTACTTATTAACTAAGTTAGGTATAGGAAACAATCAACTCAGCTCATTAATTGGTAGCGGTCTGATCACTGGTTACCCTATACTGTATGACTCACATACTCAGCTCTTGGGCATACAAGTAAATCTGCCCTCAGTCGGGAACTTAAATAATATGCGTGCCACCTATTTGGAGACCTTATCTGTAAGTACAACCAAAGGATATGCCTCAGCACTTGTCCCAAAAGTAGTGACACAAGTCGGTTCTGTGATAGAAGAGCTTGACACCTCATACTGTATAGAGTCCGATCTAGATTTATATTGTACTAGAATAGTGACATTCCCCATGTCCCCGGGTATTTATTCCTGTTTGAGCGGCAATACATCAGCTTGCATGTATTCAAAGACTGAAGGCGCACTCAGTACGCCGTATATGGCCCTTAAAGGCTCAGTTATTGCTAATTGTAAGATAACAACATGTAGATGTACAGACCCTCCTGGTATCATATCGCAAAATTATGGAGAAGCTGTATCCCTGATAGATAGACATTCATGCAATGTCTTATCATTAGACGGAATAACTCTGAGGCTCAGTGGGGAATTTGATGCAACTTATCAAAAGAACATCTCAATATTAGATTCTCAAGTCATTGTGACAGGCAATCTTGATATATCAACTGAGCTTGGAAACGTCAACAATTCAATCAGCAATGCCTTGGGTAGGTTGGCAGAAAGCAACAGCAAGCTAGAAAAAGTCAATGTCAGACTAACTAGCACATCTGCTCTCATTACCTATATTGCTCTAACTGTTATTTCTCTAATTTTCGGTGCACTTAGTCTGGTTTTAGCGTGTTACCTGATGTACAAACAGAAGGCACAACAAAAGACCTTGCTATGGCTTGGGAACGATACCCTCGATCAGATGAGAGCCACTACAAGAATC
>AGL09156
ATGGGCTCCAAACCTTCTACCAGGATCCCAGTACCTCTAATGCTAATCACTCGGATTATGCTGATATTGAACTGCATCCGTCTGACAAGCTCTCTTGACGGCAGGCCCCTTGCAGCTGCAGGAATTGTAGTAACAGGAGATAAGGCAGTCAATGTATATACCTCGTCTCAGACAGGGTCAATCATAGTCAAGTTGCTCCCGAATATGCCCAGAGATAAGGAGGCATGTGCAAGAGCCCCATTGGAGGCATATAACAGAACACTGACTACTCTGCTCACTCCTCTTGGCGACTCCATTCGCAAGATCCAAGGGTCTGTATCCACGTCCGGAGGAAGGAGACAAAAACGCTTTATAGGTGCTGTTATTGGCAGTGTAGCTCTCGGGGTTGCAACAGCGGCACAGATAACAGCAGCTGCGGCCCTAATACAAGCCAAACAGAATGCCGCCAACATCCTCCGGCTTAAGGAGAGCATTGCTGCGACCAATGAAGCTGTGCATGAAGTCACCGACGGATTATCACAATTATCAGTGGCAGTTGGGAAGATGCAGCAGTTTGTCAATGACCAGTTTAATAATACGGCGCGAGAATTGGACTGCATAAAAATCACACAACAGGTCGGTGTAGAACTCAACCTATACCTAACTGAATTAACTACAGTATTCGGGCCACAGATCACCTCCCCTGCATTAACTCAGCTGACCATCCAGGCACTTTATAATTTAGCTGGTGGCAATATGGACTACTTATTAACTAAGTTAGGTATAGGAAACAATCAACTCAGCTCATTAATTGGTAGCGGCCTGATCACTGGTTACCCTATACTGTATGACTCACATACCCAACTCTTGGGCATACAAGTAAATCTGCCCTCAGTCGGAAACTTAAATAATATGCGTGCCACCTATTTGGAGACCTTATCTGTAAGTACAACCAAAGGATATGCCTCAGCACTGGTCCCGAAAGTAGTGACACAAGTCGGTTCTGTGATAGAAGAGCTTGACACCTCATACTGTATAGAGTCCGATCTGGATTTATATTGTACTAGAATAGTGACATTCCCCATGTCCCCAGGTATTTATTCCTGTTTGAGCGGCAACACATCAGCCTGCATGTATTCAAAGACTGAAGGCGCACTCACTACGCCGTATATGGCCCTTAGAGGCTCAGTTATTGCCAATTGTAAGATAACAACATGCAGATGTACAGACCCTCCTGGTATCATATCGCAAAATTATGGAGAAGCTGTATCCCTGATAGATAGACATTCGTGCAATGTCTTATCATTAGACGGCATAACTCTGAGGCTCAGTGGGGAATTTGATGCAACTTATCAAAAGAACATCTCAATATTAGATTCTCAGGTCATCGTGACAGGCAATCTTGATATATCAACTGAACTTGGAAACGTCAATAATTCAATCAGCAATGCCTTGGATAGGTTGGCAGAAAGCAACAGCAAACTAGAAAAAGTCAATGTCAGACTAACTAGCACATCCGCTCTCATTACCTATATTGTTCTAACTGTCATTTCCCTAATTTTCGGTGCACTTAGTCTGGTTTTAGCGTGTTACCTGATGTACAAGCAGAAGGCACAACAAAAGACCTTGCTATGGCTTGGGAATAATACCCTCGATCAGATGAGAGCCACCACGAGAGCA
>AFV15004
ATGGGCTCCAAACCCCACACCAGGACCCCAGCACCTCTGATGCTGATCACCCGAATTACTCTGGTACTGAGCTGCATCTGCCTGACGAGCTCTCTTGACGGCAGGCCACTTGCAGCTGCGGGGATTGTGGTAACAGGAGATAAAGCAATCAACATATACACCTCATCTCAGACCGGGTCAATCATAGTCAAGTTGCTCCCGAATATGCCCAAGGATAAGGAGGCATGTGCGAAAGCCCCGCTAGAGGCATACAACAGAACACTGACCACTTTACTCACCCCCCTTGGTGATTCCATCCGCAGGATACAAGGATCAGTGTCCACATCAGGAAGAAGGAGGCAGAAGCGCTTTATAGGCGCCATTATTGGTAGTGTAGCTCTTGGGGTTGCAACATCGGCACAAATAACAGCGGCTGCGGCCTTAATACAAGCCAACCAGAATGCCGCCAACATCCTCCGGCTTAAGGAGAGCATCGCTGCAACCAATGAAGCTGTGCATGAGATCACCGACGGATTATCGCAACTAGCAGTGGCAGTTGGGAAGATGCAACAGTTTGTCAATGACCAATTTAATAATACAGCGCGAGAATTGGACTGTATAAAAATTACACAACAAGTCGGCATAGAACTCAACCTATACCTAACTGAACTGACTACAGTGTTCGGGCCACAAATCACTTCCCCTGCCTTAACTCAGCTGACCATTCAAGCGCTTTATAATTTAGCTGGCGGCAACATGGATTACTTATTGACCAAATTAGGTATAGGGAACAATCATCTTAGCTCATTAATAGGCAGTGGCTTGATCACAGGCAACCCTATACTATATGACTCACAGACTCAACTCTTGGGCATCCAGGTAAATTTACCCTCAGTCGGGAACCTTAATAATATGCGTGCCACCTACCTGGAGACTTTATCTGTGAGCACAACCAAAGGATTTGCCTCAGCACTTGTCCCGAAGGTAGTGACACAAGTCGGCTCTGTGATCGAAGAACTCGACACCTCATACTGTATAGAGTCTGATCTGGATTTATACTGTACGAGGATAGTGACATTCCCCATGTCTCCAGGTATTTATTCTTGTCTGAGCGGCAATACATCAGCCTGCATGTATTCAAAGACTGAAGGCGCTCTCAATACGCCATACATGGCCCTCAAAGGCTCAGTCATTGCCAATTGCAAAATAACAACTTGCAGGTGTGCAGACCCCCCGGGTATCATATCGCAAAACTATGGGGAAGCTGTATCTCTGATAGATAGACATTCATGCAATGTCTTATCATTAGATGGGGTAACTCTGAGGCTCAGTGGGGAGTTTGATGCCACTTATCAAAAGAATATCTCAATACTAGATTCTCAAGTCATCGTGACAGGCAACCTTGACATATCAACTGAGCTTGGAAATGTCAACAATTCAATAAGCAATGCCCTGGACAAGTTAGCAGAAAGTAACAGCAAACTAGACAAAGTCAATGTCAAATTAACCAGCACATCTGCTCTCGTTACCTATATCGTTCTAACCATCATATCTCTTGTTTTCGGTACACTTAGCTTGGTTTTAGCATGCTACCTGATGTACAAACAAAAGGCACAACAAAAGACCTTACTGTGGCTTGGGAACAACACCCTCGATCAAATGAGAGCCACTACAAGAACA
>ACU30816
ATGGGCCCCAGACCTTCTACCAAGAACCCAACACCTATGATGCTGACTGTCCGGGTCGCGCTGGTACTGAGTTGCATCTGTCCGGCAAACTCCATTGATGGCAGGCCTCTTGCGGCTGCAGGAATTGTGGTAACAGGAGACAAAGCAGTCAACATATACACCTCATCCCAGACAGGATCAATCATAGTTAAGCTCCTCCCAAACCTGCCCAAGGACAAGGAGGCATGTGCGAAAGCCCCCTTGGATGCATACAACAGGACATTGACCACTTTGCTCACCCCCCTTGGTGACTCTATCCGTAGGATACAAGAGTCTGTAACTACATCTGGAGGGAGGAGACAGAAACGCTTTATAGGCGCCATTATTGGCGGTGTGGCTCTTGGGGTGGCAACTGCTGCACAAATAACAGCGGCCGCAGCTCTGATACAAGCCAAACAAAATGCTGCCAACATCCTCCGACTTAAAGAGAGCATTGCCGCAACCAATGAGGCCGTGCATGAGGTCACTGACGGATTATCGCAACTAGCAGTGGCAGTTGGGAAGATGCAGCAGTTTGTTAATGACCAATTTAATAAAACAGCTCAGGAATTAGGCTGCATCAAAATTGCACAGCAAGTTGGTGTAGAGCTCAACCTGTACCTAACCGAATTGACTACAGTATTCGGACCACAAATCACTTCACCTGCTTTAAACAAGCTGACTATTCAGGCACTTTACAATCTAGCTGGTGGAAATATGGATTACTTATTGACTAAGTTAGGTGTACGGAACAATCAACTCACCTCATTAATCGGTAGCGGCTTAATCACCGGTAACCCTATTCTATACGACTCACAGACTCAACTCTTGGGTATACAGGTAACTCTACCTTCAGTCGGGAACATAAATAATATGCGTGCCACCTACTTGGAAACCTTATCCGTAAGCACAACCAGGGGATTTGCCTCGGCACTTGTCCCAAAAGTGGTGACACAGGTCGGTTCTGTGATAGAAGAACTTGACACCTCATATTGTATAGAAACTGACTTAGATTTATATTGTACAAGAATAGTAACGTTCCCTATGTCCCCTGGTATTTATTCCTGCTTGAGCGGCAATACATCGGCCTGTATGTACTCAAAGACCGAAGGCGCACTTACTACGCCATACATGACTATCAAAGGTTCAGTCATCGCCAACTGCAAGATGACAACATGTAGATGTGTAAACCCCCCGGGTATCATATCGCAAAACTATGGAGAAGCCGTGTCTCTAATAGATAAGCAATCATGCAATGTTTTATCCTTAGACGGGATAACTTTAAGGCTCAGTGGGGAATTCGATGCAACTTATCAGAAGAATATCTCAATACAAGATTCTCAAGTAATAATAACAGGCAATCTTGATATCTCAACTGAGCTTGGGAATGTCAACAACTCGATCAGTAATGCTTTGAATAAGTTAGAGGAAAGCAACAGCAAACTAGACAAAGTCAATGTCAAACTGACCAGCACATCTGCTCTCATTACCTATATCGTTTTGACTATCATATCTCTTGTTTTTGGTATACTTAGCCTGGTTCTAGCATGCTACCTAATGTACAAGCAAAAGGCGCAACAAAAGACCTTATTATGGCTTGGGAATAATACCCTAGATCAGATGAGAGCCACTACAAAAATG
>AAS67135
ATGGGCTCCAGACCTTCTACCAGGCTCTCAGTACCTCTGATGCTGACCACCCGGATTACGCTGATACTGAGCTGTATCTGTCTGACAAGCTCTCTTGACGGCAGACCTCTTGCAGCTGCAGGGATTGTGGTAACGAGAGATAAAGCAGTCAATATATACACTTCATCTCAAACGGGGTCAATCATAGTCAAGTTACTCCCAAATATGCCCAAGGACAAGGAGGCGTGCGCAAAAGCCCCATTAGAGGCATACAATAGAACACTGACCACTTTACTCACTCCTCTTGGTGACTCCATCCGGAGGATACAAGGGTCTGCAACTACATCTAGAGGAAGGAGACAGAAACGTTTTGTAGGTGCTATCATTGGCAGTATAGCTCTTGGGGTTGCGACAGCTGCACAAGTAACAGCAGCTGCAGCTCTGATACAAGCCAACCAGAACGCTGCCAACATCCTCCGGCTTAAGGAGAGCATTGCTGCAACCAATGAAGCTGTGCACGAGGTCACTGACGGATTATCCCAACTAGCAGTGGCGATTGGGAAGATGCAGCAGTTTGTTAATGACCAGTTTAATAATACGGCGCGAGAATTGGACTGCATCAAAATTACACAACAGGTTGGTGTCGAACTCAATTTGTATCTAACTGAACTGACTACAGTATTCGGGCCACAAATCACTTCCCCTGCTTTAACTCAGCTAACTATCCAGGCACTTTATAATTTAGCTGGTGGCAATATGAATTACTTATTGACTAAGTTAGGTGTAGGGAACAATCAACTTAGCTCATTAATTAGTAGTGGCCTGATCACTGGCAACCCCATTTTATATGACTCACAGACCCAACTCTTAGGCATACAGATAAATGTACCCTCAGTCGGGAGCCTAAATAATATGCGTGCCACCTACTTGGAGACCTTATCCGTAAGCACAACCAGGGGGTTCGCCTCAGCACTTGTCCCGAAAGTTGTGACGCAAGTTGGTTCTGTGATAGAAGAACTTGACACCTCATATTGTATAGAATCTAATCTGGATTTATATTGTACAAGGATAGTGACATTCCCCATGTCTCCTGGCATTTATTCCTGTCTGAGCGGTAATACGTCAGCTTGTATGTATTCAAAGACTGAGGGTGCACTCACTACACCATACATAGCTCTCAAGGGCTCAGTTATTGCTAATTGCAAGATGATTACATGTAGATGTGCAGACCCCCCAGGTATCATATCGCAAAATTACGGAGAAGCTGTGTCCCTAATAGATAAACATTCATGTAATGTCTTATCCCTAGACGGAATAACCCTGAGGCTCAGTGGGGAATTTGATGCGACCTATCAAAAGAACATCTTAATACTAGATTCCCAGGTCATCGTAACAGGCAATCTCGATATATCAACTGAACTTGGGAATGTCAACAACTCGATAAGCAGTGCTCTGGACAAATTAGCGGAAAGTAACAGCAAGTTAAACAAAGTCAATGTCAACCTAACTAGCACATCTGCTCTCATTACTTATATTGTTCTAGCTGTCATATCTCTTGTTTTCGGCGTAATTAGCCTGATTCTAGCGTGCTACTTGATGTATAAACAAAAAGCACAACAAAAGACCTTACTATGGCTTGGGAACAATACCCTCGATCAGATGAGAGCCACCACAAAAACA
>ABX57750
ATGGGCCCCAGACCTTCTACCAAGAACCCAACACCTATGATGCTGACTGTCCGGGTCGCGCTGGTACTGAGTTGCATCTGTCCGGCAAACTCCATTGATGGCAGGCCTCTTGCGGCTGCAGGAATTGTGGTAACAGGAGACAAAGCAGTCAACATATACACCTCATCCCAGACAGGATCAATCATAGTTAAGCTCCTCCCAAACCTGCCCAAGGATAAGGAGGCATGTGCGAAAGCCCCCTTGGATGCATACAACAGGACATTGACCACTTTGCTCACCCCTCTTGGTGACTCTATCCGTAGGATACAAGAGTCTGTAACTACATCTGGAGGGAGGAGACAGAAACGCTTTATAGGCGCCATTATTGGCGGTGTGGCTCTTGGGGTTGCAACTGCTGCACAAATAACAGCGGCCGCAGCTCTGATACAAGCCAAACAAAATGCTGCCAACATCCTCCGACTTAAAGAGAGCATTGCCGCAACCAATGAGGCCGTGCATGAGGTCACTGACGGATTATCGCAACTAGCAGTGGCAGTTGGGAAGATGCAGCAGTTTGTTAATGACCAATTTAATAAAACAGCTCAGGAATTAGACTGTATAAAAATCACACAACAGGTTGGTGTAGAACTCAACCTATACCTAACTGAATTGACTACAGTATTCGGGCCACAGATCACCTCCCCTGCATTAACTCAGCTGACCATCCGGGCACTTTATAATTTAGCTGGTGGCAATATGGATTACTTATTAACTAAGTTAGGTATAGGGAACAATCAACTCAGCTCATTAATTGGTAGCGGCCTGATCACTGGTTACCCTATACTGTATGACTCACAGACTCAACTCTTGGGCATACAAGTGAATTTGCCCTCAGTCGGGAACTTAAATAATATGCGTGCCACCTATTTGGAGACCTTATCTGTAAGTACAACCAGAGGATATGCCTCAGCACTTGTCCCGAAAGTAGTGACACAAGTTGGTTCTGTGATAGAAGAGCTTGACACCTCATACTGTATAGAGTCCGATCTGGATTTATATTGTACTAGAATAGTGACACTCCCCATGTCCCCAGGTATTTATTCCTGTTTGAGCGGCAACACATCAGCTTGCATGTATTCAAAGACTGAAGGCGCACTCACTACGCCGTATATGGCCCTTAAAGGCTCAGTTATTGCCAATTGTAAGATAACAACATGTAGATGTACAGACCCTCCTGGTATCATATCGCAAAATTATGGAGAAGCTGTATCCCTGATAGATAGACATTCATGCAATGTCTTATCATTAGATGGGATAACTCTGAGGCTCAGTGGGGAATTTGATGCAACTTATCAAAAGAACATCTCAATACTAGATTCTCAAGTCATCGTGACAGGCAATCTTGATATATCAACTGAACTTGGAAACGTCAACAATTCAATCAGCAATGCCTTGGATAGGTTGGCAGAAAGCAACAGCAAGCTAGAAAAAGTCAATGTCAGACTAACCAGCACATCTGCTCTCATTACCTATATTGTTCTAACTGTCATTTCTCTAATTTTCGGTGCACTTAGTCTGGTTTTAGCGTGTTACCTGATGTACAAACAGAAGGCACAACAAAAGACCTTGCTATGGCTTGGGAATAATACCCTCGATCAGATGAGAGCCACTACAAAAATG
>ACR14839
ATGGGCTCCAAACCCCACACCAGGATCCCAGCACCTCTGATGCTGATCACCCGAATTACTCTGGTACTGAGCTGCATCTGCCTGACGAGTTCTCTTGACGGCAGGCCACTTGCAGCTGCGGGGATTGTGGTAACAGGAGATAAAGCAATCAATATATACACCTCATCTCAGACAGGGTCAATCATAGTCAAGTTGCTCCCGAATATGCCCAAGGACAAGGAGGCATGTGCGAAAGCCCCGTTAGAGGCATACAACAGAACACTGACCACTTTACTCACCCCCCTTGGTGATTCCATCCGCAGGATACAAGGATCTGTGTCCACATCAGGAGGAAGGAGGCGAAAGCGCTTCATAGGTGCCATTATAGGCAGTGTAGCTCTTGGGGTAGCAACATCGGCACAGATAACAGCGGCTGCGGCCCTAATACAAGCCAACCAGAATGCCGCCAACATCCTCCGGCTTAAGGAGAGCATCGCTGCAACCAATGAAGCTGTGCATGAGGTCACTGACGGATTGTCGCAACTAGCAGTGGCAGTCGGGAAGATGCAACAGTTTGTCAATGACCAATTTAATAATACAGCGCGAGAATTGGACTGTATAAAAATTACACAACAAGTCGGCATAGAACTCAACCTATACCTAACTGAACTGACTACAGTGTTCGGGCCACAAATCACTTCCCCTGCCTTAACTCAGCTGACCATCCAAGCGCTTTATAATTTAGCTGGCGGCAACATGGATTACTTATTGACTAAATTAGGTATAGGGAACAATCATCTCAGCTCATTAATAGGCAGTGGCTTGATCACAGGCAATCCTATACTGTATGACTCACAGACTCAACTCTTGGGCATCCAGGTAAATTTACCCTCAGTCGGGAGCCTTAATAATATGCGTGCCACCTACCTGGAGACTTTATCTGTAAGCACAACCAAAGGATTTGCCTCAGCACTTGTCCCGAAGGTAGTGACACAAGTTGGCTCTGTGATAGAAGAACTCGACACCTCATACTGTATAGAGTCTGATCTGGATTTATACTGTACAAGGATAGTGACATTCCCCATGTCTCCAGGTATTTATTCTTGTCTGAGCGGCAATACATCAGCCTGCATGTATTCAAAGACTGAAGGCGCACTCAATACGCCATACATGGTCCTCAAAGGCTCAGTCATTGCCAATTGCAAAATAACAACTTGCAGGTGTGCAGACCCCCCGGGTATCATATCGCAAAATTATGGAGAAGCTGTATCTCTGATAGATAGACATTCATGCAATGTCTTATCATTAGATGGGGTAACTCTGAGGCTCAGTGGGGAGTTTGATGCAACTTATCAAAAGAATATCTCAATACTAGATTCTCAAGTCATCGTGACAGGCAACCTTGATATATCAACCGAGCTTGGAAATGTCAATAATTCAATAAGCAATGCCCTGGATAGGTTAGCAGAAAGTAACAGCAAACTAGACAAAGTCAATGTCAAATTAACCAGCACATCTGCTCTCATTACCTATATCGTTCTAACCGTCATATCTCTTGTTTTCGGTGCACTTAGCATGGTTTTAGCATGCTACCTGATGTACAAACAAAAGGCACAACAAAAGACCTTACTGTGGCTTGGGAACAACACCCTCGATCAGATGAGAGCCACTACAAGAACA
>ACR49221
ATGGGCTCCAGATCTTCTACCAGGACCCCAGCACATCTAGTGCTGATCATCCGAACTGCATTGACACTGAGCTGGATCCGTCTGGCAAGCTCTCTTGATGGCAGGCCTCTTGCAGCTGCAGGGATCGTAGTAACAGGAGATAAAGCAGTCAACATCTACACCTCATCCCAGACAGGGTCAATCATAGTCAAGTTACTCCCAAATATGCCCAAGGACAAAGAGGCGTGTGCAAAAGCTCCATTGGAGGCATATAACAGGACGCTGACCACTTTGCTCACTCCCCTTGGTGACTCTATCCGCAGGATACAAGAATCTGTGACCACATCCGGAGGGAGGAGACAGAGACGCTTAATAGGTGCTGTTATTGGCGGTGTAGCTCTTGGGGTCGCACCAGCTGCACAGATAACAGCAGCCTCGGCTCTTATTCAAGCCAACCAGAATGCTGCCAACATTCTCCCGCTTAAGGAGAGCATTGCAGCAACCAATGAGGCTGTGCACGAGGTCACCGACGGATTATCACAACTAGCAGTAGCAGTCGGGAAGATGCAGCAGTTTGTTAATGACCAGTTTAATAATACAGCGCAAGAATTGGACTGTATAAAAATTACACAACAGGTCGGTGTAGAACTCAACTTGTACCTAACTGAATTGACTACAGTATTTGGGCCACAAATCACATCCCCCGCCCTAACTCAGCTGACTGTCCAGGCGCTTTACAATTTAGCTGGTGGCAATATGGATTACTTGTTGACTAAATTAGGTGTAGGGAACAACCAACTCAGCTCATTAATTGGTAGCGGCTTGGTCACCGGCAACCCTATTCTGTATGACTCACAGACTCAGCTCTTGGGTATACAAGTAAATTTACCTTCAGTCGGTAACCTAAATAATATGCGAGCCACTTACTTGGAGACCCTATCTGTAAGTACGACCAAGGGATTTGCCTCAGCACTTGTCCCAAAGGTGGTGACACAGGTCGGTTCTGTGATAGAAGAACTTGATACCTCATACTGTATAGGGACCGATCTGGATCTATACTGTACAAGAATAGTGACATTCCCTATGTCTCCTAGTATTTATTCTTGTCTGAGCGGTAATACATCAGCCTGTATGTATTCAAAGACTGAAGGCGCACTTACTACACCATATATGGCTCTCAAAGGCTCGGTCATTGCCAATTGCAAGATGACAACATGTAGATGTGTAGACCCCCCAGGCATCATATCGCAAAATTACGGAGAAGCTGTATCTTTAATAGATAGGCACTCATGCAATGTCTTATCCTTAGACGGGATAACTCTGAGGCTCAGTGGGGAATTTGACGCAACCTATCAAAAGAATATTTCAATACTAGATTCTCAAGTCATAGTGACAGGCAATCTCGATATATCAACTGAGCTTGGGAATGTCAACAACTCAATAAGTAATGCTCTGGATAAGTTAGAGGAAAGCAACAGCAAACTGGACAAAGTCAATGTTAAACTTACTAGCACGTCTGCTCTCATTACTTACATTATTTTGACTGTAATATCTCTTGCTCTTGGTGCACTCAGCCTTGCACTAGCATGCCACCTGATGTACAAACAAAGGGCACAACAAAAGACCTTACTATGGCTTGGGAATAATACCCTAGATCAGATGAGGGCCGCTACCAAAATA
>AFA36079
ATGGATCCCAAGCCTCCTACCAGCTATTTGCACGCCCTTCCATTGATCTCCATGGTTATCAGCTCAATATTCATGGCTGGAAAAGCATCAGCACTGGATGGGCGGTCACTCGCTGCAGCAGGAATAGTAGTCACAAGAGACAGGGCAGTTAATATATACACATCATCGCAGACAGGGACAATTATCATCAAATTGTTACCCAATATACCCAAAGACAAAGAGCAATGCGCTAAGAGCCCCTTAGATGCATACAATAGGACGCTCACAACCCTCCTTGCCCCGCTCGGCGATTCGATTAAGAGAATTCAAGAGTCGGTAACCACATCAGGAGGAGAACAGCAGGAGCGGTTGATAGGGGCAATAATAGGAGGTGTCGCATTAGGTGTAGCCACCGCAGCGCAGATAACAGCGGCTTCTGCACTCATACAAGCCAACCAGAATGCTGCAAACATACTGAAATTGAAGGAGAGTATTGCCGCTACCAATGAAGCAATACATGAAGTCACAAGTGGGCTGTCCCAGCTAACTGTCGCCGTAGGTAAGATGCAGCAGTTTGTGAACGAACAATTCAATAAGACAGCACAAGAGATCGACTGTATTAAGATCACACAGCAGATTGGGGTGGAGTTGAATCTATATTTGACCGAACTGACAACTGTGTTCGGGCCGCAAATCACATCTCCTGCACTCACGCAGTTGACTGTCCAGGCTTTATATAATCTGGCGGGTGGGAACATGGATTATATGCTGACAAAGTTGGGAGTGGGTAACAATCAGCTCAGTTCTCTGATTAGTAGTGGCCTAATATCAGGGAATCCAATTCTCTACGACTCGCAAACTCAGCTTCTGGGTATACAAGTGACTCTCCCCTCTGTGGGCAATCTGAACAACATGCGCGCCACATATCTGGAAACCCTTTCTGTAAGCACGAACAAGGGATACGCATCCGCGTTAGTACCTAAGGTGGTAACTCAGGTAGGCTCCGTAATCGAAGAGCTGGATACGTCGTATTGCATAGAGACGGATCTAGACCTGTACTGCACCAGAATTGTAACGTTCCCCATGTCTCCAGGTATCTTTTCTTGTCTTGGTGGAAACACCTCAGCATGCATGTACTCCAAGACTGAAGGAGCACTCACCACACCATATATGACAATCAAAGGATCAGTCATAGCAAATTGCAAGTTGACAACATGTAGGTGTGCAGATCCCCCGGGGATAATCTCACAGAATTATGGAGAGGCCGTCTCCTTAATAGACAAAAAGGTATGCAACATTCTGACTCTTGACGGGATCACCTTGCGCCTTAGTGGGGAATTTGATGCAACCTATCGGAAGAATATCTCAATTCAGGATTCTCAGGTGGTGATTACTGGGAATCTAGATATATCCACCGAGTTAGGGAATGTGAATAATTCAATCAGCAATGCTTTAGACAAGTTAGAAGAAAGTAATAGCAAGCTAGATAAAGTTAATGTAAGGCTTACCAGTACATCTGCCCTAATCACATATATTGTCTTGACAACAATAGCACTGATATGCGGGATAGTCAGTTTAGTACTCACCTGCTATATAATGTACAAACAAAGGTCCCAGCAGAAAACACTGCTGTGGCTAGGGAACAACACCTTGGACCAGATGAGAGCAACGACAAAAATG
>ACT22825
ATGGGCTCCGGGTCTTCTACCAGGATCCCAGTACCTCTGATGCTGACCGTCCGGGTTGCACTGGCACTAAGTTGCATCCGTCTGACAAGCTCTCTTGATGGCAGGCCTCTAGCAGCTGCAGGAATTGTGGTAACAGGAGACAAGGCAGTCAACATATATACCTCATCTCAGACAGGGTCAATCATAGTCAAGCTACTCCCGAATATGCCCAAAGATAAAGAGGCATGTGCAAAAGCCCCCTTGGAGGCATACAACAGAACATTGACCACTTTGCTCACCCCCCTTGGTGATTCTATTCGTAGGATACAAGAGTCTGTGACCACATCTGGAGGAGAGAAGCAGGGGCGCCTTATAGGTGCTATTATTGGCGGTGTAGCTCTTGGGGTTGCAACTGCTGCACAGATAACAGCAGCCTCGGCTCTGATACAGGCCAACCAAAATGCTGCCAACATCCTCCGGCTTAAAGAAAGCATTGCCGCAACCAATGAGGCCGTGCATGAGGTCACTGACGGATTATCGCAGCTCGCAGTGGCCGTTGGGAAGATGCAGCAATTTGTTAATGACCAATTTAATAAAACAGCTCAGGAACTAGACTGTATCAAAATTGCCCAGCAGGTTGGTGTAGAGCTCAACTTGTACCTAACTGAATTGACTACAGTATTCGGGCCACAAATCACTTCTCCCGCCTTAACCCAGCTGACTATCCAGGCACTTTACAATCTAGCTGGTGGGAATATGGATTATTTGCTGACTAAGTTAGGTGTGGGGAACAATCAGCTCAGTTCATTAATTGGTAGCGGCTTGATCACCGGCAACCCTATTCTGTATGACTCACAAACTCAACTCTTGGGTATACAGGTAACCTTACCCTCAGTCGGGAACCTAAATAATATGCGTGCCACTTACCTAGAAACTTTGTCCGTAAGTACAACCAAGGGATTTGCCTCAGCACTCGTTCCTAAAGTGGTGACTCAGGTCGGTTCTGTGATAGAAGAACTTGACACCTCATATTGTATAGAAACCGACTTGGATTTATATTGTACAAGAATAGTGACATTCCCTATGTCTCCTGGTATTTATTCTTGCCTGAGCGGCAATACATCGGCCTGCATGTACTCAAAGACTGAAGGCGCACTCACTACACCATATATGACTCTTAAAGGCTCAGTCATTGCCAACTGTAAGATGACAACATGTAGATGCGCAGACCCCCCGGGTATTATATCGCAAAATTATGGTGAAGCCGTGTCTCTAATAGATAGGCAGTCATGCAATATCTTATCCTTAGACGGGATAACTCTGAGGCTCAGTGGAGAATTTGATGCAACTTATCAGAAGAATATCTCAATACAGGACTCTCAAGTAATAGTAACAGGCAATCTTGATATCTCAACTGAACTTGGGAATGTCAACAACTCGATAAGTAATGCTTTGGATAAATTAGAAGAAAGTAACAGCAAGCTAGACAAAGTCAACGTCAAATTGACCAGCACATCTGCTCTCATTACCTATATCATTTTAACTGTCGTATCTCTCGTCTGTGGTATACTTAGTCTAGTTCTAGCGTGCTACTTGATGTACAAGCAGAAGGCACAACAAAAGACCTTGTTATGGCTTGGGAATAATACCCTAGATCAGATGAGAGCCACTACAAAAATG
>AFX97665
ATGGGCTCCAAACCCCACATCAGGATCCCGGCACCTCTGACGCTGATCACTCGAATCACTCTGGTACTGAGCTGCATCTGCTCGACGAGCTCTCTTGATGGCAGGCCACTTGCAGCTGCGGGGATTGTGGTAACAGGAGATAAAGCAATCAATATATACACCTCATCTCAGACAGGGTCAATCATAGTCAAGTTGCTCCCGAATATGCCCAAGGACAAAGAAGCATGTGCGAAAGCCCCACTAGAGGCATACAACAGAACACTGACCACTTTACTCACCCCCCTTGGTGATTCCATCCGCAGGATACAAGGATCTGTGTCCACATCAGGAGGAAGGAGGCAGAAGCGCTTCATAGGTGCCATTATAGGCAGTGTAGCTCTTGGGGTTGCGACATCAGCACAGATAACAGCGGCTGCGGCCCTAATACAAGCTAACCAGAATGCCGCCAACATCCTCCGGCTTAAGGAGAGCATCGCTGCGACCAATGAAGCTGTGCATGAGGTCACCGACGGATTATCGCAACTAGCAGTGGCAATTGGGAAGATGCAACAGTTTGTAAACGACCAATTTAATAATACAGCGCGAGAATTGGACTGTATAAAAATTTCACAACAAGTCGGTATAGAACTCAACTTATACCTAACTGAACTGACTACAGTGTTCGGGCCACAAATCACTTCCCCTGCCCTAACTCAGCTAACCATCCAAGCGCTTTATAATTTAGCTGGCGGTAACATGGATTACCTATTGACTAAATTAGGTATAGGGAACAATCATCTCAGCTCATTAATAGGCAGTGGCTTGATCACAGGCAACCCTATACTGTATGACTCACAGACTCAACTCTTGGGCATCCAGGTAAATTTACCCTCAGTCGGGAACCTTAATAATATGCGTGCCACCTACCTGGAAACTTTATCTGTAAGCACAACCAAAGGGTTTGCCTCAGCACTTGTCCCGAAGGTAGTGACACAAGTCGGCTCTGTGATAGAAGAACTTGACACCTCATACTGTATAGAATCTGATCTGGATTTATACTGTACAAGGATAGTGACATTCCCTATGTCTCCAGGAATTTATTCTTGTCTGAGCGGTAATACATCAGCTTGCATGTACTCAAAGACTGAAGGCGCACTCAATACGCCATACATGGCCCTCAAAGGCTCAGTCATTGCCAATTGCAAAATAACAACCTGCAGATGTGCAGACCCCCCAGGTATCATATCGCAAAACTATGGAGAAGCTGTATCTCTGATAGATAGACATTCATGCAATGTCTTATCATTAGATGGGATAACCCTGAGGCTCAGCGGGGAGTTTGATGCAACTTATCAAAAGAATATCTCAATACTAGATTCTCAAGTCATCGTGACAGGCAACCTTGATATATCAACCGAGCTTGGAAATGTCAACAATTCAATAAGCAATGCCCTGGACAGGTTAGCAGAGAGTAACAGCAAACTAGACAAAGTCAATGTCAAATTAACCAGCACATCTGCTCTTGTTACCTATATCATCCTAACCATCATATCTCTTGTTTTCGGTGCACTTAGCCTGGTTTTAGCATGCTATCTAATGTACAAACAAAAGGCACAACAAAAGACTTTACTGTGGCTTGGGAACAATACCCTCGATCAGATGAGAGCCACTACAAGGACA
>AFA36073
ATGGATCCCAAGCCTCCTACCAGCTATTTGCACGCCCTTCCATTGATCTCCATGGTTATCAGCTCAATATTCATGGCTGGAAAAGCATCAGCACTGGATGGGCGGTCACTCGCTGCAGCAGGAATAGTAGTCACAAGAGACAGGGCAGTTAATATATACACATCATCGCAGACAGGGACAATTATCATCAAATTGTTACCCAATATACCCAAAGACAAAGAGCAATGCGCTAAGAGCCCCTTAGATGCATACAATAGGACGCTCACAACCCTCCTTGCCCCGCTCGGCGATTCGATTAAGAGAATTCAAGAGTCGGTAACCACATCAGGAGGAGAACAGCAGGAGCGGTTGATAGGGGCAATAATAGGAGGTGTCGCATTAGGTGTAGCCACCGCAGCGCAAATAACAGCGGCTTCTGCCCTCATACAAGCCAACCAGAACGCTGCAAACATACTGAAACTGAAAGAGAGTATTGCTGCTACCAATGAAGCAATACATGAAGTCACTAGTGGGCTGTCCCAGCTAGCTGTCGCTGTAGGTAAGATGCAGCAGTTTGTGAATGAGCAATTCAATAAGACAGCACAAGAGATCGACTGTATTAAGATCACACAACAGGTTGGGGTGGAGTTGAATCTATACTTGACCGAACTGACAACTGTGTTCGGGCCGCAAATCACATCTCCTGCACTTACGAAGTTAACCATCCAGGCTTTATATAATCTGGCGGGTGGGAACATGGATTACATGCTGACTAAGCTAGGAGTGGGTAACAATCAGCTCAGTTCTCTGATTAGTAGTGGCCTCATATCAGGGAATCCAATTCTCTACGACTCGCAAACTCAGCTTCTGGGTATACAGGTGACTCTCCCCTCTGTGGGTAATCTGAACAACATGCGCGCCACATATCTAGAAACCCTTTCTGTAAGCACAAACAAGGGATATGCATCCGCATTAGTGCCTAAGGTGGTAACTCAGGTAGGCTCCGTAATTGAAGAGCTGGATACGTCGCACTGCATAGAGACAGATCTGGACCTGTACTGCACCAGAATTGTAACGTTTCCCATGTCTCCGGGTATCTTTTCTTGTCTTGGCGGAAACACCTCGGCGTGCATGTATTCCAAGACTGAAGGAGCACTCACCACGCCATACATGACGCTCAAAGGATCAGTCATAGCAAATTGCAAGATGACAACATGTAGGTGCGCGGATCCTCCGGGGATAATCTCACAGAATTATGGAGAGGCTGTCTCTCTAATAGACAAAAAGGTATGCAACATTCTGACTCTTGACGGGATCACCTTGCGCCTTAGCGGAGAATTTGATGCAACCTATCAGAAAAATATCTCAATTCAGGACTCCCAAGTGGTGATTACTGGGAATCTAGATATATCCACTGAATTAGGGAATGTGAATAATTCAATCAGCAATGCTCTAGACAAATTAGAAGAGAGTAACAGCAAGCTAAATAAAGTTAATGTGAGGCTCACCAGTACATCTGCCCTAATCACATATATTGTCTTGACGACAATAGCACTGATATGCGGGATAGTCAGTTTAGTACTCGTCTGCTATATAATGTACAAACAAAAGGCCCAGCAAAAAACACTGCTGTGGCTAGGGAACAACACCTTGGACCAGATGAGAGCAACGACAAAGATG
>ACZ72938
ATGGGCTCCAGATCTTCTACCAGGACCCCAGCACATCTAGTGCTGATCATCCGAACTGCATTGACACTGAGCTGGATCCGTCTGGCAAACTCTCTTGATGGCAGGCCCCTTGCAGCTGCAGGAATCGTAGTAACGGGAGATAAAGCAGTCAACATCTACACCTCATCCCAGACAGGTTCAATCATAGTCAAGTTACTTCCGAGTATGCCCAAGGATAAAGAGGCGTGTGCAAAAGCTCCATTGGAGGCATATAACAGGACGCTGACCACTTTGCTCACTCCCCTTGGTGACTCTATCCGCAGGATACAAGAATCTGTGACCACATCCGGAGGGAGGAGACAGAGACGCTTTATAGGTGCTGTTATTGGCAGTGTAGCTCTTGGGGTCGCAACAGCTGCACAGATAACAGCAGCCTCGGCTCTTATACAAGCCAACCAGAATGCTGCCAACATCCTCCGGCTTAAGGAGAGCATTGCAGCAACCAATGAGGCTGTGCACGAGGTCACCGACGGATTATCACAACTAGCAGTAGCAGTCGGGAAGATGCAGCAGTTTGTTAATGACCAGTTTAATAATACAGCGCAAGAATTGGACTGTATAAAAATTACACAACAGGTCGGTGTAGAACTCAACTTGTACCTAACTGAATTGACTACAGTATTTGGGCCACAAATCACATCCCCCGCCCTAACTCAGCTGACTGTCCAGGCGCTTTACAATTTAGCTGGTGGCAATATGGATTACTTGTTGACTAAATTAGGTGTAGGGAACAACCAACTCAGCTCATTAATTGGTAGCGGCTTGGTCACCGGCAACCCTATTCTGTATGACTCACAGACTCAGCTCTTGGGTATACAAGTAAATTTACCTTCAGTCGGTAACCTAAATAATATGCGAGCCACTTACTTGGAGACCCTATCTGTAAGTACGACCAAGGGATTTGCCTCAGCACTTGTCCCAAAGGTGGTGACACAGGTCGGTTCTGTGATAGAAGAACTTGATACCTCATACTGTATAGGGACCGATCTGGATCTATACTGTACAAGAATAGTGACATTCCCTATGTCTCCTAGTATTTATTCTTGTCTGAGCGGTAATACATCAGCCTGTATGTATTCAAAGACTGAAGGCGCACTTACTACACCATATATGGCTCTCAAAGGCTCGGTCATTGCCAATTGCAAGATGACAACATGTAGATGTGTAGACCCCCCAGGCATCATATCGCAAAATTACGGAGAAGCTGTATCTCTAATAGATAGGCACTCATGCAATGTCTTATCCTTAGACGGGATAACTCTGAGGCTCAGTGGGGAATTTGACGCAACCTATCAAAAGAATATTTCAATACTAGATTCTCAAGTCATAGTGACAGGCAATCTCGATATATCAACTGAGCTTGGGAATGTCAACAACTCAATAAGTAATGCTCTGGATAAGTTAGAGGAAAGCAACAGCAAACTGGACAAAGTCAATGTTAAACTTACTAGCACGTCTGCTCTCATTACTTACATTATTTTGACTGTAATATCTCTTGCTCTTGGTGCACTCAGCCTTGCACTAGCATGCCACCTGATGTACAAACAAAGGGCACAACAAAAGACCTTACTATGGCTTGGGAATAATACCCTAGATCAGATGAGGGCCGCTACCAAAATA
>ACJ10043
ATGGGCCCGAGACCTTCTACCAAGAACCCAACACCTATGATGCTGACTGTCCGGGTCGCGCTGGTACTGAGTTGCATCTGTCCGGCAAACTCCATTGATGGCAGGCCTCTTGCGGCTGCAGGAATTGTGGTAACAGGAGACAAAGCAGTCAACATATACACCTCATCCCAGACAGGATCAATCATAGTTAAGCTCCTCCCAAACCTGCCCAAGGATAAGGAGGCATGTGCGAAAGCCCGCTTGGATGCATACAACAGGACATTGACCACTTTGCTCACCCGCCTTGGTGACTCTATCCGTAGGATACAAGAGTCTGTAACTACATCTGGAGGGAGGAGACAGAAACGCTTTATAGGCGCCATTATTGGCGGTGTGGCTCTTGGGGTGGCAACTGCTGCACAAATAACAGCGGCCGCAGCTCTGATACAAGCCAAACAAAATGCTGCCAACATCCTCCGACTTAAAGAGAGCATTGCCGCAACCAATGAGGCCGTGCATGAAGTCACTGACGGATTATCGCAACTAGCAGTGGCAGTTGGGAAGATGCAGCAGTTTGTTAATGACCAATTTAATAAAACAGCTCAGGAATTAGGCTGCATCAGAATTGCACAGCAAGTTGGTGTAGAGCTCAATCTGTACCTAACCGAATTGACTACAGTATTCGGACCACAAATCACTTCACCTGCCTTAAACAAGCTGACTATTCAGGCACTTTACAATCTAGCTGGTGGGAATATGGATTACTTGTTGACTAAGTTAGGTGTAGGGAACAATCAACTCAGCTCATTAATCGGTAGCGGCTTAATCACCGGCAACCCTATTCTGTACGACTCACAGACTCAACTCTTGGGTATACAGGTAACTCTACCTTCAGTCGGGAACCTAAATAATATGCGTGCCACCTACTTGGAAACCTTATCCGTAAGCACAACCAGGGGATTTGCCTCGGCACTTGTCCCAAAAGTGGTGACACAGGTCGGTTCTGTGATAGAAGAACTTGACACCTCATATTGTATAGAAACCGACTTGGATTTATATTGTACAAGAATAGTAACATTCCCTATGTCCCGTGGTATTTATTCCTGCTTGAGCGGCAATACATCGGCCTGTATGTACTCAAAGACCGAAGGCGCACTCACTACGCCATACATGACTATCAAAGGCTCAGTCATCGCTAACTGCAAGATGACAACATGTAGATGTGTAAACCCGCCGGGTATCATATCGCAAAACTATGGAGAAGCCGTGTCTCTAATAGATAAGCAATCATGCAATGTTTTATCCTTAGACGGGATAACTTTAAGGCTCAGTGGGGAATTCGATGCAACTTATCAGAAGAATATCTCAATACAAGATTCTCAAGTAATAATAACAGGCAATCTTGATATCTCAACTGAGCTTGGGAATGTCAACAACTCGATCAGTAATGCTTTGAATAAGTTAGAGGAAAGCAACAGCAAACTAGACAAAGTCAATGTCAAACTGACCAGCACATCTGCTCTCATTACCTATATCGTTTTGACTATCATATCTCTTGTTTTTGGTATACTTAGCCTGGTTCTAGCATGCTACCTAATGTACAAGCAAAAGGCGCAACAAAAGACCTTATTATGGCTTGGGAATAATACCCTAGATCAGATGAGAGCCACTACAAAAATG
>ADF59228
ATGGGCTCCAAACCCCACACCAGGATCCCAGCACCTCTGATGCTGATCACCCGAATTACTCTGGTACTGAGCTGCATCTGCCTGACGAGCTCTCTTGACGGCAGGCCACTTGCAGCTGCGGGGATTGTGGTAACAGGAGATAAAGCAATCAATATATACACCTCATCTCAGACCGGGTCAATCATAGTCAAGTTGCTCCCGAATATGCCCAAGGACAAGGAGGCATGTGCGAAAGCCCCGTTAGAGGCATACAACAGAACACTGACCACTTTACTCACCCCCCTTGGTGATTCCATCCGCAGGATACAAGGATCTGTGTCCACATCAGGAGGAAGGAGGCAGAAGCGCTTTATAGGTGCCATTATAGGCAGTGTAGCTCTTGGGGTTGCGACATCGGCACAAATAACAGCGGCTGCGGCCCTAATACAAGCCAACCAGAATGCCGCCAACATCCTCCGGCTTAAGGAGAGCATCGCTGCAACCAATGAAGCTGTGCATGAGATCACTGACGGATTATCGCAACTAGCAGTGGCAGTTGGGAAGATGCAACAGTTTGTCAATGACCAATTTAATAATACAGCGCGAGAATTGGACTGTATAAAAATTACACAACAAGTCGGCATAGAACTCAACCTATACCTAACTGAACTGACTACAGTGTTCGGGCCACAAATCACTTCCCCTGCCCTAACTCAGCTGACCATTCAAGCGCTTTATAATTTAGCTGGCGGCAACATGGATTACTTATTGACCAAATTAGGTATAGGGAACAATCATCTTAGCTCATTAATAGGCAGTGGCTTGATCACAGGCAACCCTATACTGTATGACTCACAGACTCAACTCTTGGGCATCCAGGTAAATTTACCCTCAGTCGGGAACCTTAATAATATGCGTGCCACCTACCTGGAGACTTTATCTGTGAGCACAACCAAAGGATTTGCCTCAGCACTTGTCCCGAAGGTAGTGACACAAGTCGGCTCTGTGATCGAAGAACTCGACACCTCATACTGTATAGAGTCTGATCTGGATTTATACTGTACGAGGATAGTGACATTCCCCATGTCTCCAGGTATTTATTCTTGTCTGAGCGGCAATACATCAGCCTGCATGTATTCAAAGACTGAAGGCGCACTCAATACGCCATACATGGCCCTCAAAGGCTCAGTCATTGCCAATTGCAAAATAACAACTTGCAGGTGTGCAGACCCCCCGGGTATCATATCGCAAAACTATGGGGAAGCTGTATCTCTGATAGATAGACATTCATGCAATGTCTTATCATTAGATGGGGTAACTCTGAGGCTCAGTGGGGAGTTTGATGCAACTTATCAAAAGAATATCTCAATACTAGATTCTCAAGTCATCGTGACAGGCAACCTTGACATATCAACCGAGCTTGGAAATGTCAACAATTCAATAAGCAATGCCCTGGACAAGTTAGCAGAAAGTAACAGCAAACTAGACAAAGTCAATGTCAAATTAACCAGCACATCTGCTCTCGTTACCTATATCGTTCTAACCATCATATCTCTTGTTTTCGGTACACTTAGCTTGGTTTTAGCATGCTACCTGATGTACAAACAAAAGGCACAACAAAAGACCTTACTGTGGCTTGGGAACAACACCCTCGATCAAATGAGAGCTACTACAAGAACA
>ADF59223
ATGGGCTCCAGATCTTCTACCAGGATCCCAGTACCTCTGATGTTGACCGTTCGGGTCGCACTGGCACTTTGTTGCGTCCGTCTGACGAGCTCCCTTGATGGCAGGCCTCTTGCAGCTGCAGGGATTGTGGTAACAGGAGATAAAGCAGTCAACATATACACCTCATCCCAGACAGGATCAATCATAGTCAAGTTACTCCCCAATATGCCCAAGGACAAAGAGGCATGTGCAAAAGCCCCGTTAGAGGCGTACAACAGGACATTGACTACTCTGCTCACCCCCCTTGGTGATTCTATCCGTAGGATACAAGAGTCCGTGACTACATCTGGAGGAGAGAGACAGGGACGCCTTATAGGCGCTATTATCGGTGCTGCGGCTCTCGGGGTTGCAACCGCTGCACAGATAACAGCAGCCTCGGCTCTGATACAAGCCAACCAAAATGCTGCCAACATTCTCCGACTTAAAGAGAGCATTGCTGCGACCAATGAGGCTGTGCACGAAGTCACTGATGGATTATCACAACTAGCCGTGGCAGTCGGGAAGATGCAACAATTTGTTAATGACCAGTTTAATAAAACAGCTCAGGAATTGGACTGTATAAAAATTACACAGCAGGTTGGTGTAGAACTCAACCTGTACCTAACTGAATTGACTACAGTATTTGGGCCACAAATCACTTCCCCTGCCTTAACCCAGCTGACCATCCAGGCACTTTATAATCTAGCTGGTGGGAATATGGATTACTTGTTGACAAAGTTAGGTGTAGGGAACAACCAACTTAGCTCATTAATTGGTAGCGGCCTGATCACCGGCAACCCTATCTTGTACGACTCACAGACTCAGCTCTTGGGTATACAGGTAACCCTACCCTCAGTCGGGAACCTGAATAATATGCGTGCCACCTACTTGGAAACCTTGTCTGTAAGTACAACCAAAGGATTTGCCTCGGCACTTGTCCCAAAGGTGGTGACACAAGTCGGTTCCGTGATAGAAGAACTTGACACCTCATACTGCATAGAGACCGATTTAGACTTATATTGTACGAGAATAGTGACATTCCCTATGTCTCCTGGTATTTACTCCTGTTTGAGCGGCAATACATCGGCCTGTATGTATTCGAAGACTGAGGGCGCACTCACTACACCGTACATGACTCTCAAAGGCTCAGTTATTGCCAACTGTAAGATGACAACATGTAGATGTGCAGATCCCCCGGGTATCATATCGCAGAATTATGGAGAAGCTGTGTCTCTAATAGATAGGCAATCATGCAATATCTTATCCTTGGACGGGATAACTTTGAGGCTCAGTGGGGAATCTGATGCAACTTATCAAAAGAATATCTCAATACAAGATTCTCAAGTAATCGTGACAGGCAATCTCGATATCTCAACTGAGCTTGGGAATGTTAACAACTCGATAAGTAATGCTCTAGATAAGTTAGAGGAAAGCAACAGCAAACTAGACAAGGTCAATGTCAAACTAACCAGCACATCTGCCCTCATCACCTATATTGTTCTAACTGTCATATCTCTTGTTTGCGGCATGCTTAGCCTGGTTCTAGCATGCTACCTGATGTACAAGCAAAAGGCGCAACAGAAGACCTTGTTATGGCTTGGGAATAATACCCTGGACCAAATGAGGGCCACTACAAAAATG
>ABG56152
ATGGGCTCCAAACCTTCTACCAGGATCCCAGCACCTCTGATGCTGATCACTCGGATTATGTTGATATTGGGCTGTATCCGTCTGACAAGCTCTCTTGACGGCAGGCCTCTTGCAGCTGCAGGAATTGTAGTAACAGGAGATAAGGCAGTCAATGTATACACCTCGTCTCAGACAGGGTCAATCATAGTCAAGTTGCTCCCAAATATGCCCAAGGATAAGGAGGCGTGTGCAAGAGCTCCATTAGAGGCATATAACAGAACACTGACTACTCTGCTCACTCCTCTTGGCGACTCCATCCGCAAGATCCAAGGGTCTGTGTCCACGTCTGGAGGAAGGAGACAAAAACGCTTTATAGGTGCCGTTATTGGCAGTGTAGCTCTTGGGGTTGCAACAGCGGCACAGATAACAGCAGCCGCGGCCCTAATACAAGCTAACCAGAATGCCGCCAACATCCTCCGGATTAAGGAGAGCATTGCTGCAACCAATGAAGCTGTGCATGAAGTCACCGACGGATTATCACAACTATCAGTGGCAGTTGGGAAGATGCAGCAGTTTGTCAATGACCAGTTTAATAATACGGCGCGAGAATTGGACTGTATAAAAATCACACAACAGGTTGGTGTAGAACTCAACCTATACCTAACTGAATTGACTACAGTATTCGGGCCACAGATCACCTCCCCTGCATTAACTCAGCTGACCATCCAGGCACTTTATAATTTAGCTGGTGGCAATATGGATTACTTATTAACTAAGTTGGGTATAGGGAACAATCAACTCAGCTCATTAATTGGTAGCGGCCTGATCACTGGTTACCCTATACTGTATGACTCACAGACTCAACTCTTGGGCATACAAGTGAATTTGCCCTCAGTCGGGAACTTAAATAATATGCGTGCCACCTATCTGGAGACCTTATCTGTAAGTACAACCAAAGGATATGCCTCCGCACTTGTCCCGAAAGTAGTGACACAAGTCGGTTCTGTGATAGAAGAGCTTGACACCTCATACTGTATAGAGTCCGATCTGGATTTATATTGTACAAGAATAGTGACATTCCCCATGTCCCCAGGTATTTATTCCTGTTTGAGCGGCAATACATCAGCTTGCATGTATTCAAAGACTGAAGGCGCACTCACTACGCCGTATATGGCTCTTAAAGGCTCAGTTATTGCCAATTGTAAGATAACAACATGTAGATGTGCAGACCCTCCTGGTATCATATCGCAAAATTATGGAGAAGCTGTATCCCTGATAGATAGACATTCATGCAATGTCTTATCATTAGACGGGATAACTCTGAGGCTCAGTGGGGAATTTGATGCAACTTATCAAAAGAACATCTCAATACTAGATTCTCAAGTCATCGTGACAGGCAATCTTGATATATCAACTGAACTTGGAAACGTCAACAATTCAATCAGCAATGCCTTGGATAGGTTGGCAGAAAGCAACAGCAAGCTAGACAAAGTCAATGTCAGACTAACCAGCACATCTGCTCTCATTACCTATATCGTTCTAACTGTCATTTCTCTAGTTTTCGGTGCACTTAGTCTGGTTTTAGCGTGTTACCTGATGTACAAACAGAAGGCACAACAAAAGACCTTGCTATGGCTTGGGAATAATACCCTTGATCAGATGAGAGCCACTACAAGAGCA
>ACV74272
ATGGGCTCCAAACCCTCCACCAGGATCCCGGCACCTCTGATGCTGATTACCCGAATCACTCTGATACTGAGCTGCATCTGCCTGACGAGCTCTCTTGATGGCAGGCCTCTTGCAGCTGCGGGGATTGTGGTAACAGGAGATAAAGTGATCAATATATACACCTCATCTCAGACAGGGTCAATCATAGTCAAGTTGCTCCCGAATATGCCCAAGGACAAAGAGGCATGTGCAAAAGCCCCCTTAGAGGCATACAACAGAACACTGACCACTTTACTCACCCCCCTTGGTGATTCCATCCGCAGGATACAAGGGTCTGTGTCCACATCAGGAGTAAGGAGGAAGAAGCGCTTTATAGGTGCCATTATAGGCAGTGTAGCTCTTGGGGTTGCGACATCGGCACAGATAACAGCGGCTGCGGCCCTAATACAAGCCAACCAGAACGCCGCCAACATCCTCCGGCTTAAGGAGAGCATCGCTGCAACCAATGAAGCCGTGCACGAGGTCACCGACGGATTATCGCAACTAGCAGTAGCAGTTGGGAAGATGCAACAGTTTGTCAATGACCAATTTAATAATACAGCGCGAGAATTGGACTGTATAAAAGTTGCACAACAAGTCGGTATAGAACTCAACCTATACCTAACTGAACTGACTACAGTGTTCGGGCCACAAATTACTTCCCCTGCCCTAACTCAGCTGACCATCCAAGCGCTTTATAATTTAGCTGGCAGCAACATGGATTACTTGTTGACTAAATTAGGTATAGGGAACGGTCATCTCAGCTCATTAATAGGTAGTGGCTTGATCACAGGCAACCCTATACTGTATGACTCACAGACTCAAATCCTGGGCATCCAGGTAAATTTACCTTCAGTCGGGAACCTTAATAATATGCGTGCCACCTACTTGGAGACTTTATCTGTAAGCACAACCAAAGGGTTTGCCTCAGCGCTTGTCCCGAAGGTAGTGACACAAGTCGGCTCTGTGATAGAAGAACTCGACACCTCATACTGTATAGAGTCTGATCTGGATTTATACTGTACAAGAATAGTGACATTCCCCATGTCTCCAGGTATTTATTCTTGTCTGAGCGGCAATACATCAGCCTGCATGTACTCAAAGACTGAAGGCGCACTCAATACGCCATATATGGCCCTCAAAGGCTCAGTCATTGCCAATTGCAAAATAACAACCTGCAGGTGTGCAGACCCCCCGGGTATCATATCGCAAAACTATGGAGAAGCTGTATCTCTGATAGATAGACATTCATGCAATGTCTTATCATTAGATGGGATAACTCTGAGGCTCAGTGGGGAGTTTGATGCAACTTATCGAAAGAATATCTCAATACTAGATTCTCAAGTCATCGTGACAGGCAACCTTGATATATCAACCGAGCTTGGAAGTGTCAACAATTCAATAAGCAATGCCCTGGACAGGTTAGCAGAAAGTAACAGCAAACTAGACAAAGTCAATGTCAAATTAACCAGCACATCTGCTCTCATTACCTATATCGTTCTAACCATCATATCTCTTGTTTTCGGTACACTTAGCTTGGTTCTAGCATGCTACTTGATGTACAAACAAAAGGCACAACAAAAGACTTTACTATGGCTTGGGAACAATACCCTCGATCAGATGAGAGCCACTACAAGAACA
>AEA10393
ATGGGCTCCAAACCCCCCACCAGGATCCCAGCACCTCCAATGCTGATCACTCGGGCTATGCTGATATTGAGCTGTATCCGTCTGACAAGCTCTCTTGACGGCAGGCCCCTTGCAGCTGCAGGAATTGTAGTAACAGGAGATAAGGCAGTCAATGTATACACCTCGTCTCAGACAGGGTCAATCATAGTCAAGTTGCTCCCGAATATGCCCAGAGATAAGGAGGCATGTGCAAAAGCCCCATTGGAGGCATATAACAGAACACTGACTACTCTGCTCACTCCTCTTGGCGACTCCATCCGCAAGATCCAAGGGTCTGTGTCCACGTCCGGAGGAAGGAGACAAAAACGTTTTATAGGTGCTGTTATTGGCAGTGTAGCTCTTGGGGTTGCAACAGCGGCACAGATAACAGCAGCTGCAGCCCTAATACAAGCCAAACAGAATGCCGCCAACATCCTCCGGCTTAAGGAGAGCATTGCTGCAACCAATGAAGCTGTGCATGAAGTCACCGACGGATTATCACAACTATCGGTGGCAGTTGGGAAGATGCAGCAGTTTGTCAATGACCAGTTTAATAATACGGCGCGAGAATTGGACTGTATAAAAATCACACAACAGGTCGGTGTAGAACTTAACCTATACCTAACTGAATTGACTACAGTATTCGGGCCACAGATCACCTCCCCTGCATTAACTCAGCTGACCATCCAGGCACTTTATAATTTAGCCGGTGGCAATATGGATTACTTATTAACTAAGTTAGGTATAGGAAACAATCAACTCAGCTCATTAATTGGTAGTGGCCTGATCACTGGTTACCCTATACTGTATGACTCACATACTCAACTCTTGGGCATACAAGTAAATCTGCCCTCAGTCGGGAACTTAAATAATATGCGTGCCACCTATTTGGAGACCTTATCTGTAAGTACAACCAAAGGATATGCCTCAGCACTTGTCCCGAAAGTAGTGACACAAGTCGGTTCTGTGATAGAAGAGCTTGACACCTCATACTGTATAGAGTCCGATCTGGATTTATATTGTACTAGAATAGTGACCTTCCCCATGTCCCCAGGTATTTATTCCTGTTTGAGCGGCAACACATCAGCTTGCATGTATTCAAAGACTGAAGGCGCACTCACTACGCCGTATATGGCCCTTAGAGGCTCAGTTATTGCCAATTGTAAGATGACAACATGCAGATGTACAGACCCTCCTGGTATCATATCGCAAAATTATGGAGAAGCTGTATCCCTGATAGATAGACATTCATGCAATGTCTTATCATTAGACGGAATAACTCTGAGGCTCAGTGGGGAATTTGATGCAACTTATCAAAAGAACATCTCAATATTAGATTCTCAGGTCATCGTGACAGGCAATCTTGATATATCAACTGAACTTGGAAACGTCAACAATTCAATCAGCAATGCCCTGGATAGGTTGGCAGAAAGCAACAGCAAGCTAGAGAAAGTCAATGTCAGACTAACTAGCACATCTGCTCTCATTACCTATATTGTTCTAACTGTCATTTCCCTAATTTTCGGTGCACTTAGTCTGGTTTTAGCGTGTTACCTGATGTACAAACAGAAGGCACAACAAAAGACCTTGCTATGGCTTGGGAATAATACCCTCGATCAGATGAGAGCCACCACAAGAGCA
>CAI56196
ATGGGCTCCAAACCTTCTACCAGGATCCCAGTACCTCTGACACTGATCACCCGAACCATGCTGATATTGAGCTGCATCTGCCCGACGAGCTCTCTTGACGGCAGGCCTCTTGCAGCTGCGGGGATTGTGGTAACAGGAGATAAAGCAGTCAATATATACACCTCATCCCAGACAGGGTCAATCATAGTCAAGTTGCTCCCGAATATGCCCAAGGACAAAGAGGCATGTGCAAAAGCCCCGTTAGAAGCATACAACAGAACACTGACCACTTTACTCACCCCCCTTGGTGATTCCATCCGCAGGATACAAGGGTCTGTGTCCACATCAGGAGGAGGGAGGCAGAAACGCTTTATAGGTGCCATTATCGGCAGTGTAGCTCTTGGGGTCGCGACATCGGCACAGATAACAGCAGCTGCGGCCCTAATACAAGCCAACCAGAACGCCGCCAACATACTCCGGCTTAAGGAGAGCATTGCTGCAACCAATGAAGCTGTGCATGAAGTCACCGACGGATTATCGCAACTAGCAGTGGCAGTTGGGAAGATGCAGCAGTTTGTTAATGACCAATTTAATAATACGGCACGAGAATTGGACTGTATAAAAATTACACAACAAGTCGGTATAGAACTCAACCTATACCTAACTGAACTGACTACAGTGTTCGGGCCACAAATCACTTCTCCTGCCCTAACTCAGCTGACTATCCAGGCGCTTTATAATTTAGCTGGTGGCAACATGGATTACTTGTTGACTAAGTTAGGTGTAGGGAACAATCACCTCAGCTCATTAATTGGTAGTGGCTTGATCACAGGCAACCCTATACTGTATGACTCACAGACTCAACTCTTGGGCATACAGGTAAATTTACCCTCAGTCGGGAACCTTAACAATATGCGTGCCACCTACCTGGAGACTTTATCTGTAAGCACAACCAAAGGGTTTGCCTCGGCACTTGTCCCGAAGGTAGTGACACAAGTCGGCTCCGTGATAGAAGAACTCGACACCTCATACTGTATAGAGTCTGATCTGGATTTATACTGTACAAGAATAGTGACATTCCCCATGTCTCCAGGTATTTATTCCTGCCTGAGCGGCAATACATCAGCTTGTATGTACTCAAAGACTGAAGGCGCACTCACTACACCATATATGGCCCTCAGAGGCTCAGTTATTGCCAATTGCAAAATAACAACATGCAGGTGTGCAGACCCCCCAAGTATCATATCGCAAAACTATGGAGAAGCTGTATCTCTGATAGATAGACATTCATGCAATGTCTTATCATTAGACGGGATAACTCTGAGGCTCAGTGGGGAATTTGATGCAACTTATCAAAAGAATATCTCAATACTAGATTCTCAAGTCATCGTGACAGGCAACCTTGATATATCAACCGAGCTTGGAAATGTCAACAATTCAATAAGCAATGCCCTGGACAGGTTAGCAGAAAGTAACAGAAAACTAGACAAAGTCAATGTCAAACTAACCAGCACATCTGCTCTCATTACCTATATTGTTCTAACCGTCATATCTCTTGTTCTCGGTGCACTTAGCTTGGTTTTAGCATGCTACCTGATGTACAAACAAAAGGCACAACAAAAGACTTTACTATGGCTTGGGAATAATACCCTCGATCAGATGAGAGCCACTACAAGAACA
>ACY92089
ATGGGCTCCAAACCTTCTACCAGGATCCCAGCACCTCTGATGCTGATCACCCGGATTATGCTGATATTGGGCTGTATTCGTTCGACAAGCTCCCTTGATGGCAGGCCTCTTGCAGCTGCAGGAATTGTAGTAACAGGAGATAAGGCAGTCAATGTATACACCTCGTCTCAGACAGGGTCAATCATAGTCAAGTTGCTCCCGAATATGCCCAGAGGTAAGGAGGCGTGTGCGAAAGCCCCATTAGAGGCATATAACAGAACACTGACTACTTTGCTCACTCCTCTCGGCGACTCCATCCGCAAGATTCAAGGGTCTGTGTCCACATCTGGAGGAAGGAGACAAAAACGCTTTATAGGTGCTGTTATTGGCAGTGTAGCTCTTGGGGTTGCAACAGCGGCACAGATAACAGCAGCTGCGGCCCTAATACAAGCCAACAAGAATGCTGCCAACATCCTTCGGCTTAAGGAGAGCATTGCTGCAACCAATGAAGCTGTGCATGAAGTCACCGACGGATTATCACAACTATCAGTGGCAGTTGGGAAGATGCAGCAGTTTGTCAATGACCAGTTTAATAATACGGCGCGAGAATTGGACTGTATAAAAATCACACAACAGGTTGGTGTAGAACTCAACCTATACCTAACTGAATTGACTACAGTATTCGGGCCACAGATCACCTCTCCTGCATTAACTCAGCTGACCATCCAGGCACTTTATAATTTAGCTGGTGGCAATATGGATTACTTATTAACTAAGTTAGGTATAGGGAACAATCAACTCAGCTCATTAATTGGTAGCGGCCTGATCACTGGTTACCCTATACTGTATGACTCACAGACTCAACTCTTGGGCATACAAGTGAATTTGCCCTCAGTCGGGAACTTAAATAATATGCGTGCCACCTATTTGGAGACCTTATCTGTAAGTACTACCAAAGGATATGCCTCAGCACTTGTCCCGAAAGTAGTGACACAAGTCGGTTCTGTGATAGAAGAGCTTGACACCTCATACTGTATAGAGTCCGATCTGGATTTATATTGTACTAGAATAGTGACATTCCCCATGTCCCCAGGTATTTATTCCTGTTTGAGCGGCAACACATCAGCTTGCATGTATTCAAAGACTGAAGGCGCACTCACTACGCCGTATATGGCCCTTAAAGGCTCAGTTATTGCCAATTGTAAGATAACAACATGTAGATGTACAGACCCTCCTGGCATCATATCGCAAAATTATGGAGAAGCTGTATCCCTGATAGATAGACATTCGTGCAATGTCTTATCATTAGACGGGATAACTCTGAGGCTCAGCGGAGAATTTGATGCAACTTATCAAAAGAACATCTCCATACTAGATTCTCAAGTCATCGTGACAGGCAATCTTGATATATCAACTGAACTTGGAAACGTCAACAATTCAATCAGCAATGCCTTGAATAGGTTGGCAGAAAGCAACAGTAAGCTAGAAAAAGTCAATGTCAGATTAACCAGCACATCTGCTCTCATTACCTATATTGTTCTAACTGTCATTTCTCTAGTTTTCGGTGCACTTAGTCTGGGTTTAGCGTGTTACCTGATGTACAAACAGAAGGCACAACAAAAGACCTTGCTATGGCTTGGGAATAATGCCCTTGATCAGATGAGAGCCACTGCAAGAGCA
>AAS67129
ATGGGCTCCAAACCTTCTACCAGGATCCCAGTACCTCTAATGCTGATCACTCGGATTATGCTGATATTAAGCTGTATCTGTCTGACAAGCTCTCTTGACGGCAGGCCTCTTGCAGCTGCAGGGATTGTAGTAACAGGAGATAAGGCAGTCAATATATACACCTCATCTCAGACGGGGTCAATCATAGTCAAGTTGCTCCCGAATATGCCCAAGGATAAAGAGGCGTGTGCAAAAGCCCCATTAGAGGCATATAACAGAACACTGACTACCTTGCTCACTCCCCTTGGCGATTCCATCCGCAAGATTCAAGGGTCTGTATCCACGTCTGGAGGAAGGAGACAGAAACGCTTTATAGGTGCCGTTATTGGCAGTGTAGCTCTTGGGGTTGCAACAGCGGCACAGATAACAGCAGCTGCGGCCCTAATACAAGCCAACCAGAATGCCGCCAACATCCTCCGGCTTAAGGAGAGCATTGCTGCAACCAATGAAGCTGTGCATGAAGTCACCGACGGATTATCACAACTATCAGTGGCAGTTGGGAAGATGCAGCAGTTTGTCAATGACCAGTTTAATAATACGGCGCGAGAATTGGACTGTATAAAAATTACACAACAGGTTGGTGTAGAACTCAACCTATACCTAACTGAATTGACTACAGTGTTCGGGCCACAAATCACTTCCCCTGCCTTGACTCAGCTGACTATCCAGGCACTTTATAATCTAGCTGGTGGCAATATGGATTACTTGTTAACTAAGTTAGGTGTAGGGAACAATCAACTCAGCTCATTAATTGGTAGCGGCTTGATCACTGGCTACCCTATACTGTATGACTCACAGACTCAACTCTTGGGCATACAAGTAAATTTGCCCTCAGTCGGGAACCTAAATAATATGCGTGCCACCTACTTGGAGACCTTATCTGTAAGTACAACCAAAGGGTTTGCCTCAGCACTTGTCCCGAAAGTGGTGACACAAGTCGGATCTGTGATAGAAGAACTTGACACCTCATACTGTATAGAGTCTGATCTGGATTTATATTGTACAAGAATAGTGACATTCCCCATGTCCCCAGGTATTTATTCCTGTTTGAGCGGCAACACATCAGCTTGCATGTATTCAAAGACTGAAGGCGCACTCACTACGCCATATATGGCCCTTAAGGGCTCAGTTGTTGCCAATTGTAAGATAACAACATGTAGATGTGCAGACCCTCCTGGTATCATATCACAAAATTATGGAGAAGCTGTATCTCTGATAGACAGACATTCGTGCAATGTCTTATCATTAGACGGGATAACTCTGAGGCTCAGTGGGGAATTTGATACAACTTATCAAAAGAATATCTCAATACTAGACTCTCAAGTCATCGTGACAGGCAATCTCGATATATCAACTGAGCTTGGAAATGTCAACAATTCAATCAGCAATGCCTTGGACAAGTTGGCAGAAAGCAACAGCAAGCTAGACAAAGTCAACGTCAAATTAACCAGCACATCTGCTCTCATTACCTATATCGTTCTAACTGTCATTTCTCTTGTTTTCGGTGCACTTAGTCTGGTTTTAGCATGTTACCTGATGTACAAACAGAAGGCACAACAAAAGACCTTACTATGGCTTGGGAATAATACTCTCGATCAGATGAGAGCCACCACAAGAGCA
>ADH10205
ATGGGCTCCAAACCTTCTACCAGGATCCCAGCACCTCCGATGCTGATCACTCGGATTATGCTGATATTGAGCTGTATCTGTCTGGCAAGCTCTCTCGACGGCAGGCCTCTTGCAGCTGCAGGGATTGTAGTAACAGGAGATAAGGCGGTCAATATATACACCTCTTCTCAGACAGGGTCAATCATAGTCAAGTTGCTCCCGAATATGCCCAAGGATAAAGAGGCGTGTGCAAAAGCCCCATTAGAGGCATATAACAGAACACTGACTACTTTGCTCACTCCTCTTGGTGATTCCATCCGCAAGATCCAAGGGTCTGTGTCCACTTCTGGAGGAAAGAGACAGAAACGCTTTATAGGTGCCGTTATTGGCAGTGTAGCTCTTGGGGTTGCAACAGCGGCACAGATAACAGCAGCTGCGGCCCTAATACAAGCCAACCAGAATGCCGCCAACATCCTCCGGCTTAAGGAGAGCATTGCTGCAACCAATGAAGCTGTGCATGAAGTCACCGACGGATTATCACAACTATCAGTGGCAGTTGGGAAGATGCAGCAGTTTGTCAATGACCAGTTTAATAACACGGCGCGAGAATTGGACTGTATAAAAATTACGCAACAGGTTGGTGTAGAACTCAACCTATACCTAACTGAATTGACTACAGTATTCGGGCCACAGATCACCTCCCCTGCATTAACTCAGCTGACCATCCAGGCACTTTATAATTTAGCTGGTGGCAATATGGATTACTTATTAACTAAGTTAGGTATAGGGAACAATCAACTCAGCTCATTAATTGGTAGCGGCTTGATCACTGGCTACCCTATATTGTACGACTCACAGACTCAACTCTTGGGCATACAAGTGAATTTGCCCTCAGTTGGGAACTTAAAAAATATGCGTGCCACCTATCTGGAGACCTTATCTGTAAGTACAACCAAAGGATATGCCTCAGCACTTGTCCCGAAAGTAGTGACACAAGTCGGTTCTGTGATAGAAGAGCTTGACACCTCATACTGTATAGAGTCCGATCTAGATTTATATTGTACAAGAATAGTGACATTCCCCATGTCCCCAGGTATTTATTCCTGTTTGAGCGGCAACACATCAGCTTGCATGTATTCAAAGACTGAAGGCGCACTCACTACGCCATATATGGCCCTTAAAGGCTCAGTTATTGCCAATTGTAAGATAACAACATGTAGATGTGCAGACCCTCCTGGTATCATATCGCAAAATTATGGAGAAGCTGTGTCCCTGATAGATAGACATTCGTGCAATGTCTTATCACTAGATGGGATAACTCTGAGGCTCAGCGGAGAATTTGATGCAACTTATCAAAAGAACATCTCAATACTAGATTCTCAAGTCATCGTGACAGGCAATCTCGATATATCAACTGAGCTTGGAAATGTCAACAATTCAATAAGCAATGCCTTGGACAGGCTGGCAGAAAGCAACAGCAAGCTAGACAAAGTCAAAGTCAGACTAACCAGCACATCTGCTCTCATTACCTATATCGTTCTAACTGTCACTTCTCTAGTTTTCGGTGCACTTAGTCTGGTTTTAGCGTGTTACCTGATGTACAAACAGAAGGCACAACAAAAGACCTTACTATGGCTTGGGAATAACACCCTCGATCAGATGAGAGCCACCACAAGAGCA
>AER92751
ATGGGCTCTAAACCTTCTACCAGGACTCCAGTATCCCTGATGCCTATTGTCCAGATTATGCTGGTACTATGCTGTGTCTATATGACAAGCTCCCTTGACGGCAGGCCTCTTGCGGCTGCAGGAATTGTAATAACAGGAGATAAGGCAGTCAAAATCTACACCTCATCCCAGACAGGGTCGATCATAGTCAAGTTACTCCCGAATATGCCCAAGGATAAAGAGGCGTGTGCAAAAGCCCCATTAGAGGCATACAACAGAACATTAACCACCTTACTCACTCCTCTTGGCGATTCCATCCACAGGATACAAGGGTCTGCGTCTATATCTGGAGGGAGGAGACAGAAACGCTTTATAGGTGCCGTTATTGGCAGTGTAGCTCTTGGAGTTGCAACAGCAGCACAGATAACAGCAGCCGCGGCCCTAATACAAGCCAACCAGAATGCTGCCAACATCCTCCGGCTTAAGGAGAGCATTGCTGCAACCAATGAAGCTGTGCATGAGGTCACCGACGGATTATCACAACTAGCAGTGGCGGTCGGGAAGATGCAACAGTTTGTAAATGACCAGTTTAATAATACAGCGCGAGAATTGGACTGTATAAAAATTACACAGCAGGTTGGTGTAGAACTCAATCTATACTTAACTGAGTTGACTACGGTATTCGGGCCACAGATTACTTCCCCTGCCTTAACACAGCTGACTATTCAGGCGCTTTATAATTTAGCTGGTGGCAATATGGACTACTTGTTAACTAAGTTAGGTGTAGGGAACAGCCAACTCAGCTCACTAATTGGTAGCGGCTTGATCACTGGCTACCCTATATTGTATGACTCACAGACTCAGCTCTTGGGTATACAAGTAAATTTACCCTCAGTCGGAAACCTAAATAATATGCGTGCCACCTACCTGGAAACATTGTCAGTAAGCACAAACAAAGGGTTTGCCTCAGCACTTGTCCCAAAGGTGGTGACACAAGTCGGTTCCGTGATAGAAGAACTTGACACCTCATATTGCATAGAGTCCGATCTGGATTTATATTGTACGAGAATAGTGACGTTCCCCATGTCTCCAGGTATTTATTCTTGTTTAAGCGGCAATACGTCAGCTTGCATGTATTCGAAGACTGAAGGGGCACTCACTACGCCATATATGGCCCTCAAAGGCTCAGTTATTGCCAATTGTAAGATAACAACATGCAGATGTGTAGACCCTCCAGGCATCATATCGCAAAATTATGGAGAAGCTGTATCTCTGATAGACAGACATTCATGCAATGTATTATCGCTGGACGGGATAACTCTGAGGCTCAGTGGAGAATTTGATGCAACTTATCAAAAGAATGTCTCAATATTAGATTCTCAGGTCATCGTGACAGGCAATCTTGACATATCAACTGAGCTTGGAAATGTCAACAATTCAATAAGCAGTGCCTTGGACAAGTTGGCAGAAAGTAACAGCAAGCTAGACAAGGTCAATGTCAGACTCACCAGCACATCCGCCCTCATTACCTATATTGTTCTAACTGTTGTATCTCTTGTTTTCGGTACACTTAGCCTGGTATTAGCATGCTACCTAATGTATAAACAAAAAGCACAACAAAAGACCCTACTATGGCTTGGGAATAATACCCTTGATCAGATGAGAGCCACTACAAGAGCA
>ACK57510
ATGGGCCCCAAATCTTCTACCAATGTCCCAGCACCTCTGATGCTGACCGTCAGGATTGCGCTGGCACTGAGCTGTGTCCGTCTGACAAATTCTCTCGATGGAAGGCCTCTTGCAGCTGCAGGGATTGTAGTAACGGGAGACAAAGCAGTCAACATATACACCTCATCTCAGACAGGGTCAATAATAGTCAAGTTACTCCCAAATATGCCTAAGGATAAAGAGGCGTGTGCAAAAGCCCCGTTGGAGGCATACAACAGGACACTGACTACTTTGCTCACCCCCCTTGGTGATTCTATCCGCAGGATACAAGAGTCTGCGACTACGTCCGGAGGAAGGAGGCAGAGACGCTTTATAGGTGCCATTATCGGCAGTGTAGCTCTTGGGGTTGCCACAGCTGCACAGATAACAGCAGCCTCAGCTCTGATACAAGCCAACCAGAATGCTGCCAACATCCTCCGGCTTAAAGAGAGCATTGCTGCAACTAATGAAGCTGTACATGAAGTCACTGACGGATTATCGCAACTAGCAGTGGCAGTTGGGAAGATGCAGCAGTTTGTTAATGACCAGTTTAATAACACAGCTCAGGAATTGGACTGTATAAAAATTACACAGCAGGTTGGTGTAGAACTCAACCTGTACCTAACTGAATTGACTACAGTATTCGGGCCACAAATCACTTCCCCTGCCTTAACTCAGCTGACTATCCAGGCGCTTTACAATCTAGCTGGTGGTAATATGGATTATTTGTTGACTAAGTTAGGTGTTGGGAACAACCAACTCAGCTCATTAATCGGTAGCGGCTTGATCACCGGTAACCCTATTCTGTACGATTCACAGACTCAACTCTTGGGTATACAGGTAACTTTACCCTCAGTCGGTAACCTAAATAATATGCGTGCTACCTACTTGGAGACCTTGTCTGTAAGCACAACCAAGGGATTTGCCTCAGCACTTGTCCCAAAAGTGGTGACACAGGTCGGGTCTGTGATAGAGGAACTTGACACCTCATACTGTGTAGAGACCGATTTGGATTTATATTGTACAAGAGTAGTGACATTCCCTATGTCTCCTGGTATTTATTCCTGTCTGAGCGGTAATACATCAGCTTGCATGTATTCAAAGACTGAAGGTGCACTTACTACGCCATATATGACTATCAAGGGCTCAGTTATTGCCAATTGCAAGATGACAACATGCAGATGTGCAGACCCTCCGGGTATCATATCGCAAAATTATGGAGAAGCTGTGTCTCTAATAGATAGGCACTCATGCAATGTCTTATCCTTAGACGGGATAACTTTGAGGCTCAGTGGAGAATTTGACGTAACTTATCAAAAGAATATCTCAATATTAGATTCTCAGGTAATAGTGACAGGCAATCTCGATATCTCAACTGAACTTGGGAATGTCAACAACTCGATAAGTAATGCTTTGGATAAGTTAGAGGAAAGCAATAGCAAACTTGACAAAGTCAATGTCAAGCTGACCGGCACGTCTGCTCTCATTACCTATATAGTTTTAACTATCATATCTCTTGTTTGTGGTATACTTAGCCTGGTTCTAGCATGCTATCTGATGTATAAGCAAAAGGCGCAACAAAAGACCTTATTATGGCTTGGGAATAATACCCTAAATCAGATGAGGGCCACTACAAGAATG
>AER92757
ATGGGCTCCAAACCTTCTACCAGGATCCTACCACCCTTGATGCTGGTCACTCGGATCATGCTGATATCAAGCTGTATATGTCTGACAAGCTCCCTTGATGGCAGATCCCTTGCAGCTGCAGGGATTGTAATAACAGGAGATAAGGCAGTCAAAATATACACCTCATCTCAGACCGGATCTATCATAGTCAAGTTGCTCCCGAATATACCCAAGGACAAAGAGGCGTGTGCAAAAGCCCCCCTAGAGGCATACAACAGAACACTAACCACCTTGCTCACTCCCCTTGGCGATTCCATCCGCAAGATACAAGGGTCTGTGTCCACATCCGGAGGAAGAAGACGAAAACGCTTTGTAGGTGCAGTTATCGGCAGTGTAGCTCTTGGGGTTGCAACAGCGGCACAAATAACAGCGGCTGCGGCCCTAATACAAGCCAACCAGAATGCCGCCAACATCCTCCGACTTAAGGAAAGCATTGCTGCAACCAATGAAGCTGTGCATGAGGTCACAGACGGATTATCACAACTAGCAGTGGCAGTTGGGAAAATGCAACAGTTTGTTAATGACCAGTTTAATAATACGGCACGGGAACTGGACTGTGTTAAAATTACACAACAGGTCGGTGTAGAACTCAGCCTTTACCTAACTGAATTGACTACAGCATTCGGGCCACAGATTACTTCTCCTGCTTTAACACAGCTGACCATCCAGGCACTTTATAATTTAGCTGGGGGCAATATGGACTACTTGTTAACTAAGCTGGGTGTAGGGAATAGTCAACTTAGCTCATTAATTGGTAGCGGTTTGATCACTGGCTACCCTATACTGTATGACTCACAGACTCAACTCTTGGGTATACAAGTAAATTTACCCTCAGTCGGGAACCTAAATAATATGCGTGCCACCTACTTAGAGACCTTATCGGTAAGCACGACCAAAGGGTTTGCCTCAGCGCTTGTCCCGAAGGTAGTGACACAAGTCGGTTCCGTGATAGAAGAACTCGACACCTCATACTGCATAGAGTCCGATCTAGACTTATATTGTACAAGAATAGTGACATTCCCCATGTCTCCAGGTATCTATTCCTGTTTAAGCGGCAATACGTCAGCCTGTATGTATTCAAAGACTGAAGGCGCACTCACTACGCCATATATGGCCCTCAAAGGCTCAGTTATTGCCAATTGCAAGATAACAACATGTAGATGTGCAGATCCTCCAGGTATAATATCACAAAATTATGGAGAAGCTGTATCCTTGATAGACAGACATTCATGTAATGTCTTATCATTAGACGGGATAACTCTGAGGCTCAGCGGAGAATTTGATGCAGCCTATCAAAAGAATATCTCAATACTCGATTCTCAGGTCATCGTAACAGGCAATCTCGACATATCAGCTGAACTCGGGAACGTCAACAATTCAGTAAGCAATGCCTTGGATAAGTTGGCAGAGAGTAACAGCAAGCTAGACAAGGTCAACGTCAGACTAACCAGCACATCCGCTCTCATTACCTATATTGTCCTAACTGTCTTATCTCTTGTGTTCGGTGCACTTAGCCTGGCCTTAGCATGCTACCTGATGTATAAGCAAAAGGCACAACAAAAGACATTACTATGGCTTGGGAATAATACCCTTGAGCAGATGAGAGCCACGACAAGAGCA
>AAL18935
ATGGGCTCCAAACTTTCTACCAGGATCCCAGCACCTCTGATGCTGATCACCCGGATTATGCTGATATTGGGCTGTATCCGTCCGACAAGCTCTCTTGACGGCAGGCCTCTTGCAGCTGCAGGAATTGTAGTAACAGGAGATAAGGCAGTCAATGTATACACCTCGTCTCAGACAGGGTCAATCATAGTCAAGTTGCTCCCGAATATGCCCAGGGATAAGGAGGCGTGTGCGAAAGCCCCATTAGAGGCGTATAACAGAACACTGACTACTTTGCTCACTCCTCTTGGCGACTCCATCCGCAAGATCCAAGGGTCTGTGTCCACGTCTGGAGGAAGGAGACAAAAACGCTTTATAGGTGCTGTTATTGGCAGTGTAGCTCTTGGGGTTGCAACAGCGGCACAGATAACAGCAGCTGCGGCCCTAATACAAGCCAACCGGAATGCCGCCAACATCCTCCGGCTTAAGGAGAGCATTGCTGCAACCAATGAAGCTGTGCATGAAGTCACCGACGGATTATCGCAACTATCAGTGGCAGTTGGGAAGATGCAGCAGTTTGTCAATGACCAGTTTAATAATACGGCGCGAGAATTGGACTGTATAAAAATCACACAACAGGTTGGTGTAGAACTCAACCTATACCTAACTGAATTGACTACAGTATTCGGGCCACAGATCACCTCCCCTGCATTAACTCAGCTGACCATCCAGGCACTTTATAATTTAGCTGGTGGCAATATGGATCACTTATTAACTAGGTTAGGTATAGGGAACAATCAACTCAGCTCATTGATTGGCAGCGGCCTGATCACTGGTTACCCTATACTGTATGACTCACAGACTCAACTCTTGGGCATACAAGTGAATTTGCCCTCAGTCGGGAACTTAAATAATATGCGTGCCACCTATTTGGAGACCTTATCTGTAAGTACAACCAAAGGATATGCCTCAGCACTTGTCCCGAAAGTAGTAACACAAGTCGGTTCTGTGATAGAAGAGCTTGACACCTCATACTGTATAGAGTCCGATCTGGATTTATATTGTACTAGAATAGTGACACTCCCCATGTCCCCAGGTATTTATTCCTGTTTGAGCGGCAACACATCAGCTTGCATGTACTCAAAGACTGAAGGCGCGCTCACTACGCCGTATATGGCCCTTAAAGGCTCAGTTATTGCCAATTGTAAGATAACAACATGTAGATGTACAGACCCTCCTGGTATCATATCGCAAAATTATGGAGAAGCTGTATCCCTGATAGATAGACATTTGTGCAATGTCTTATCATTAGACGGGATAACTCTGAGGCTCAGTGGGGAATTTGATGCAACTTATCAAAAGAACATCTCAATACTAGATTCTCAAGTCATCGTGACAGGCAATCTTGATATATCAACTGAACTTGGAAACGTCAACAATTCAATCAGCAATGCCTTGGATAGGTTGGCAGAAAGCAACAGCAAGCTAGAAAAAGTCAATGTCAGACTAACCAGCACATCTGCTCTCATTACCTATATTGTTCTAACTGTCATTTCTCTAGTTTTCGGTGCACTTAGTCTGGGTTTAGCGTGTTACCTGATGTACAAACAGAAGGCACAACAAAAGACCTTGCTATGGCTTGGGAATAATACCCTCGATCAGATGAGAGCCACTACAAGAGCA
>AFQ37784
ATGGGCTCCAGATCTTCTACCAGGATCCCAACACCCCCGATGCTGAGCACTCTGATCATATTGATATTAAGCTTTATCTGCCCGGCAAGCTCTCTCGATGGCAGGCCTCTTGCGGCTGCAGGGATTGTAGTAACAGGAGACAAGGCAGTCAATATCTACACCTCGTCTCAAACAGGGTCAATCATAGTCAAGTTGCTCCCGAATATGCCCAAGGATAAAGAGGCGTGTGCAAGAGCCCCATTGGAAGCATATAATAGAACATTGACTACATTGCTCGCTCCCCTTGGCGATTCCATCCGCAAGATCCAAGGGTCCGTGTCCACGTCTGGAGGAAGGAGACGGAAACGCTTTATAGGTGCCATTATTGGCAGTGTCGCTCTTGGAGTTGCAACAGCGGCACAGGTAACTGCAGCTGCGGCCCTAATACAAGCCAACCAGAATGCCGCCAACATCCTCCGGCTTAAGGAGAGCATTGCTGCGACCAATGAAGCTGTGCATGAAGTCACCAACGGATTATCACAACTATCAGTGGCAGTTGGAAAGATGCAGCAGTTTGTCAATGACCAGTTTAATAATACGGCACGAGAATTGGATTGTATAAAAATTACACAACAGGTTGGTGTAGAACTCAACCTATACCTGACTGAATTGACTACAGTATTCGGGCCACAGATCACTTCCCCTGCCTTAACTCAGCTGACTATCCAGGCACTTTATAATTTAGCTGGGGGCAATATGGATTACTTGTTAACTAAGTTAGGTGTAGGGAACAATCAACTCAGCTCATTAATTGGTAGCGGCTTGATTACCGGATACCCCATACTGTACGACTCACAGACTCAACTCTTGGGTATACAAGTGAATTTGCCCTCAGTCGGGAACCTAAATAATATGCGAGCCACCTACTTGGAGACCTTATCTGTGAGTACAACAAAGGGGTTTGCTTCAGCACTTGTCCCTAAAGTAGTGACACAAGTTGGTTCTGTGATAGAAGAGCTTGACACCTCATACTGTATAGAGTCTGATCTGGATTTATATTGCACAAGAATAGTGACATTCCCCATGTCCCCAGGTATTTATTCTTGTTTGAGCGGCAACACATCAGCCTGCATGTATTCAAAGACTGAAGGAGCACTCACTACGCCATATATGACCCTTAAAGGCTCAGTTATTGCCAATTGTAAGATAACAACATGTAGATGTGCAGATCCTCCTGGTATCATATCGCAAAATTATGGAGAAGCTGTGTCTCTGATAGACAGACATTCGTGCAATGTCTTATCATTAGACGGGATAACTCTGAGGCTCAGTGGGGAGTTTGATGCAACTTATCAAAAGAATATCTCAATACTAGATTCTCAAGTTATCGTGACGGGCAATCTCGATATATCAACTGAGCTTGGAAATGTCAACAATTCAATCAGTAATGCCCTAGATAAGCTGGCGGAAAGCAACAGCAAGCTAGACAAAGTCAATGTCAGACTAACCAGCACATCTGCTCTCATTACTTATATCGTTTTAACTGTCATTTCTCTTGTTTTCGGTGCACTTAGTCTGATTTTAGCATGTTACTTGATGTACAAGCAGAAGACACAACAGAAGACCTTACTATGGCTTGGGAATAATACTCTTGATCAGATGAGAGTCACTACAAGAATC
>AAW62249
ATGGGCTCCAAACCTTCTACCAGGATCCTAGTACCCCTGATGCTGATCACTCGAGTTATGCTAATCTTAAGCTGCGTCCGTTCGACAAGTTCCCTTGATGGCAGGCCTCTTGCGGCTGCAGGGATTGTAGTGACAGGAGATAAAGCAGTCAATATATACACCTCATCTCAGACAGGGTCAATCATAGTCAAATTGCTCCCGAATATGCCCAAGGATAAAGAGGCGTGTGCAAAAGCCCCATTAGAGGCATATAACAGAACACTGACCACCTTACTCACTCCCCTTGGCGATTCTATCCGTAGGATACAGGGGTCTGTGTCCACATCGGGAGGAAGGAGACAGAGACGTTTTATAGGTGCCGTTATCGGCAGTGTAGCTCTTGGGGTTGCAACAGCGGCACAGATAACAGCAGCTGCGGCTCTAATACAAGCCAACCAGAATGCCGCTAACATCCTCCGGCTTAAAGAGAGTATTGCTGCAACCAATGAAGCTGTGCATGAGGTCACCGACGGATTATCACAACTAGCAGTGGCAGTTGGGAAGATGCAGCAGTTTGTTAATGACCAGTTTAACAATACAGCACGAGAATTGGACTGTATAAAAATTACACAACAGGTTGGTGTGGAACTCAACCTATACCTAACTGAACTGACTACAGTATTCGGGCCACAGATCACTTCCCCTGCTTTGACTCAATTGACTATCCAGGCACTTTATAATTTAGCTGGCGGCAATGTGGACTATTTGTTAACTAAATTAGGTATAGGGAACAATCAACTCAGTTCACTAATTGGTAGTGGCTTAATTACTGGCCACCCTATACTGTATGACTCACAGACTCAACTCTTGGGCATACAAGTAACTTTACCTTCAGTCGGGAACCTGAATAATATGCGTGCCACTTACTTGGAGACCTTATCGGTAAGCACAACCAAAGGGTTTGCCTCAGCACTTGTCCCAAAGGTAGTGACACAAGTTGGTTCTGTGATAGAGGAACTCGACACCTCATACTGTATAGAGTCCGATCTAGATCTATATTGTACAAGAATAGTGACATTCCCCATGTCTCCAGGTATTTATTCCTGTTTAAGCGGCAACACGTCAGCTTGCATGTATTCAAAGACTGAAGGCGCACTTACTACGCCATATATGGCCCTCAAAGGCTCAGTTATTGCCAATTGTAAGATAACAACATGTAGATGTGCAGACCCTCCAGGTATCATATCGCAAAATTATGGAGAGGCTATATCCCTGATAGACAGACATTCATGCAATGTCTTATCACTAGACGGGATAACTCTGAGGCTCAGTGGAGAATTTGATGCAACTTATCAAAAGAATATCTCAATACTAGATACTCAAGTCATTGTGACAGGCAATCTCGATATATCGACTGAGCTCGGAAATGTCAACAATTCAATAAGCAATGCCTTAGACCAGTTGGCAGAGAGCAATAGCAAGCTAGACAAAGTCAATGTCAGACTAATCAGCACATCTGCTCTCATTACCTATATTGCTCTAACTGTCATATCTCTTGTTTTCGGTGCACTTAGCCTGGTTTTAGCATGTTACCTGATGTATAAACAAAAAGCACAACAAAAGACCTTACTATGGCTTGGGAATAATACCCTTAGTCAGATGAGAGCCGCCACTAGAGCA
>AGS48084
ATGGGCTCCAGATCTTCTACCAGGATCCCAGTACCTCTTATGCTGACCGTCCGAGTCATGTTGGCACTGAGTTGCGTCTGTCCGACCAGCGCCCTTGATGGCAGGCCTCTTGCAGCTGCAGGGATTGTGGTAACAGGAGACAAAGCAGTCAACATATACACCTCATCTCAGACAGGGTCAATCATAATCAAGTTACTCCCAAATATGCCCAAGGATAAAGAGGCGTGTGCAAAAGCCCCGTTGGAGGCATACAACAGGACATTGACTACTTTGCTCACCCCCCTTGGTGATTCTATCCGTAGGATACAAGAGTCTGTGACCACGTCCGGAGGAGGGAAACAGGGACGTCTTATAGGCGCCATTATCGGTGGTGTAGCTCTCGGGGTTGCAACCGCTGCACAGATAACAGCAGCCTCGGCTCTGATACAAGCCAATCAAAATGCTGCCAACATACTCCGGCTAAAAGAGAGCATTGCTGCAACCAATGAGGCTGTGCACGAGGTCACTAATGGATTATCACAACTAGCAGTGGCAGTTGGGAAGATGCAGCAATTTGTTAATGACCAGTTTAATAAAACAGCTCAGGAATTGGACTGTATAAAAATTACACAGCAGGTTGGTGTAGAACTCAACCTGTACCTAACTGAATTGACTACAGTATTCGGGCCACAAATCACTTCCCCTGCCTTAACTCAGCTGACTATCCAGGCGCTTTACAATCTAGCTGGTGGGAATATGGATTACTTGTTGACTAAGTTAGGTGTGGGGAACAACCAACTCAGCTCATTAATTAGTAGTGGCCTGATCACCGGCAACCCTATTCTGTACGACTCACAGACTCAACTCTTGGGTATACAGGTAACCCTACCCTCAGTCGGGAACCTAAATAATATGCGTGCCACCTACCTGGAAACCTTGTCTGTAAGTACAACCAAAGGATTTGCCTCAGCACTTGTCCCAAAAGTAGTGACACAGGTCGGTTCCGTGATAGAAGAGCTTGACACCTCGTACTGTATAGAGACCGATTTGGATCTATATTGTACAAGAATAGTGACATTCCCTATGTCTCCTGGTATTTATTCCTGTTTGAGTGGCAATACATCTGCTTGCATGTACTCAAAGACTGAAGGCGCACTCACTACGCCGTATATGACCCTCAAAGGCTCAGTTATTGCTAACTGTAAGATGACAACATGTAGATGTGCAGACCCCCCGGGTATCATATCGCAAAATTATGGAGAAGCTGTGTCTCTAATAGATAGGCAATCATGCAATATCTTATCCTTAGACGGGATAACTTTGAGGCTCAGTGGGGAATTTGATGCAACTTATCAAAAGAATATCTCAATACAAGATTCTCAAGTAATAGTGACAGGCAATCTTGATATCTCGACTGAGCTTGGGAATGTCAACAACTCGATAAGTAATGCTTTGGATAAGTTAGAGGAAAGCAACAGCAAACTAGATAAGGTCAATGTCAAACTGACCAGCACATCCGCTCTTATTACCTATATCGTTTTAACTGTCATATCTCTTGTATGTGGTATACTTAGCCTGGTTCTAGCATGCTACCTGATGTACAAGCAAAAGGCGCAACAGAAGACCTTGTTGTGGCTTGGGAATAATACCCTAGACCAGATGAGGGCCACTACAAAAATG
>AEZ00723
ATGGGCTCCAAACCCTACACCAGGATCCCAGCACCTCTGATGCTGATCACTCGAATTACTCTGGTACTGAGCTGCATCTGCCTGACGAGCTCTCTTGACGGCAGACCACTTGCAGCTGCGGGGATTGTGGTAACAGGAGATAAAGCAATCAATATATACACCTCATCTCAGACAGGGTCAATCATAATCAAGTTGCTCCCGAATATGCCCAAAGATAAAGAGGCATGTGCAAAAGCCCCGTTAGAGGCATACAACAGAACACTGACCACTTTACTCACCCCCCTTGGTGATTCCATCCGCAGGATACAAGGATCTGTGTCCACATCAGGGGGAAGGAGGCAGAAGCGCTTTATAGGTGCCATTATAGGCAGTGTAGCTCTTGGGATTGCGACATCGGCACAGATAACAGCGGCTGCGGCCCTAATACAAGCCAACCAGAATGCCGCCAACATCCTCCGGCTTAAGGAGAGCATCGCTGCAACCAATGAAGCTGTGCATGAGGTCACTGACGGATTATCGCAACTAGCAGTGGCAGTTGGGAAGATGCAACAGTTTGTCAATGACCAATTTAATAATACAGCGCGAGAATTGGACTGTATAAAAGTTACACAACAAGTCGGCATAGAACTCAACCTATACCTAACCGAACTGACTACAGTGTTCGGGCCACAAATCACTTCCCCTGCCCTAACTCAGCTGACCATCCAAGCGCTTTATAATTTAGCTGGCGGCAACATGGATTACTTATTGACTAAATTAGGTATAGGGAACAATCATCTCAGCTCATTAATAGGCAGTGGCTTGATCACAGGCAACCCTATACTGTATGACTCACAGACTCAACTCTTGGGCATCCAGGTAAATTTACCTTCAGTCGGGAACCTTAATAATATGCGTGCCACCTACCTGGAGACTTTATCTGTAAGCACAACCAAAGGGTTTGCCTCAGCACTTGTCCCGAAGGTAGTGACACAAGTCGGCTCTGTGATAGAAGAACTCGACACCTCATACTGTATAGAGTCTGATCTGGATTTATACTGTACAAGGATAGTGACATTCCCCATGTCTCCAGGTATTTATTCTTGTCTGAGCGGCAATACATCAGCCTGCATGTATTCAAAGACTGAAGGCGCACTCAATACGCCATATATGGCCTTCAAAGGCTCAGTCATTGCCAATTGCAAAATAACAACTTGTAGGTGTGCAGACCCCCCGGGTATCATATCGCAAAACTATGGGGAAGCTGTATCTCTGATAGACAGACATTCATGCAATGTCTTATCATTAGATGGGGTAACTCTGAGGCTCAGTGGGGAGTTTGATGCAACTTATCAAAAGAATATCTCAATACTAGATTCTCAAGTCATCGTGACAGGCAACCTTGACATATCAACCGAGCTTGGAAATGTCAACAATTCAATAAGCAATGCCCTGGACAGGTTAGCAGAAAGTAACAGCAAACTAGACAAGGTCAATGTCAAATTAACCAGCACATCTGCTCTCATTACCCACATCGTTCTAACCATCATATCTCTTGTTTTCGGTGCACTTAGCTTGGTCCTAGCATGCTACCTGATGTACAAACAAAGGGCACAACAAAAGACCTTACTGTGGCTTGGGAACAACACCCTCGATCAGATGAGAGCCGCTACAAGAACA
>ABY20964
ATGGGCTCCAGATCTTCTACCAGGATCCCGGTACCTCTAATGCTGATCATCCGAATTGCGCTGACACTGAGCTGTATCCGTCTGACAAGCTCTCTTGATGGCAGGCCTCTTGCAGCTGCAGGGATCGTGGTAACAGGAGATAAAGCAGTCAACATATACACCTCATCCCAGACAGGGTCAATCATAGTCAAGTTACTCCCAAATATGCCCAAGGACAAAGAGGCGTGTGCAAAAGCCCCATTAGAGGCATACAACAGGACACTGACTACTTTGCTCACCCCCCTTGGCAATTCTATCCGCAGGATACAAGAGTCTGTGACTACTTCCGGAGGAAGGAGACAGAGACGCTTTATAGGTGCCATTATCGGCAGTGTAGCTCTTGGGGTTGCAACAGCTGCACAGATAACAGCAGCCTCGGCCCTGATACAAGCCAACCAGAATGCTGCCAACATCCTCCGGCTTAAGGAGAGCATTGCTGCAACCAATGAAGCTGTGCACGAGGTCACTGACGGATTATCACAACTAGCAGTGGCAGTAGGGAAGATGCAGCAGTTTGTTAATGACCAGTTTAATAATACAGCGCAAGAATTGGACTGTATAAAAATTACACAGCAGGTCGGTGTAGAACTCAACTTGTACCTAACTGAATTGACTACAGTATTCGGGCCACAAATCACTTCCCCTGCCTTAACTCCGCTGACTATCCAGGCGCTTTACAATTTAGCTGGTGGTAATATGGATTACTTGCTGACTAAGTTAGGTGTAGGGAACAACCAACTCAGCTCATTAATTGGTAGCGGCTTGATCACCGGCAACCCTATTCTGTACGACTCACAGACTCAGATCTTGGGTATACAGATAACTTTGCCTTCAGTAGGGAACCTAAATAATATGCGTGCCACCTACTTGGAGACCTTATCTGTAAGCACAACCAAGGGATTTGCCTCAGCACTTGTCCCAAAAGTGGTGACACAGGTCGGTTCCGTGATAGAAGAACTTGACACCTCATACTGTATGGAGACCGACTTGGATCTATACTGTACAAGAATAGTGACATTCCCTATGTCTCCTGGTATTTATTCCTGTCTGAGCGGTAATACATCGGCTTGCATGTATTCAAAGACTGAAGGCGCACTTACTACGCCATATATGGCTCTCAAAGGCTCAGTTATCGCCAATTGCAAGATGACAACATGTAGATGTGCAGACCCCCCGGGTATCATATCGCAAAATTATGGAGAAGCTGTGTCCTTAATAGATAGGCACTCATGCAATGTCTTATCCTTAGACGGGATAACTCTGAGGCTCAGTGGGGAATTTGATGCAACCTATCAAAAGAATATCTCAATACTAGATTCTCAAGTTATAGTGACAGGCAATCTCGATATATCAACTGAGCTTGGGAATGTCAACAACTCAATAAGTAATGCCCTGAATAAGTTAGAGGAAAGCAACAGCAAACTAGACAAAGTCAATGTCAAACTGACCAGCACATCTGCTCTCATTACCTACATCGTTTTAACTGTCATATCTCTTGTTTTTGGTGTACTTAGCCTGGTTCTAGCATGCTACCTGATGTACAAGCAAAAGGCACAACAAAAGACCTTATTATGGCTTGGGAATAATACCCTTGATCAGATGAGAGCCACTACAAAAATA
>AGL09180
ATGGGCTCCAAACCTTCTACCAAGATCCCAGTACCTCTAATGCTAATCACTCGAATTATGCTGATATTGAACTGCATCCGTCTGACAAGCTCTCTTGACGGCAGGCCCCTTGCAGCTGCAGGAATTGTAGTAACAGGAGATAAGGCAGTCAATGTATATACCTCGTCTCAGACAGGGTCAATCATAGTCAAGTTGCTCCCGAATATGCCCAGAGATAAGGAGGCATGTGCAAGAGCCCCATTGGAGGCATATAACAGAACACTGACTACTCTGCTCACTCCTCTTGGCGACTCCATTCGCAAGATCCAAGGGTCTGTATCCACGTCTGGAGGAAGGAGACAAAAACGCTTTATAGGTGCTGTTATTGGTAGTGTAGCTCTCGGGGTTGCAACAGCGGCACAGATAACAGCAGCTGCGGCCCTAATACAAGCCAAACAGAATGCCGCCAACATCCTCCGGCTTAAGGAGAGCATTGCTGCGACCAATGAAGCCGTGCATGAAGTCACTGACGGATTATCACAATTATCAGTGGCAGTTGGGAAGATGCAGCAGTTTGTCAATGACCAGTTTAATAATACGGCGCGAGAATTGGACTGCATAAAAATCACACAACAGGTCGGTGTAGAACTCAACCTATATCTAACTGAATTAACTACAGTATTCGGGCCACAGATCACCTCCCCTGCATTAACTCAGCTGACCATCCAGGCACTTTATAATTTAGCTGGTGGCAATATGGACTACTTATTAACTAAGTTAGGTATAGGAAACAATCAACTCAGCTCATTAATTGGTAGCGGCTTGATCACTGGTTACCCTATACTGTATGACTCACATACTCAACTCTTGGGCATACAAGTAAATCTGCCCTCAGTCGGGAACTTAAATAATATGCGTGCCACCTATTTGGAGACCTTATCTGTAAGTACAACCAAAGGATATGCCTCAGCACTGGTCCCGAAAGTAGTGACACAAGTCGGTTCTGTGATAGAAGAGCTTGACACCTCATACTGTATAGAGTCCGATCTGGATTTATATTGTACTAGGATAGTGACATTCCCCATGTCCCCAGGTATTTACTCCTGTTTGAGCGGCAACACATCAGCCTGCATGTATTCAAAGACTGAAGGCGCACTCACTACGCCGTATATGGCCATTAGAGGCTCAGTTATTGCCAATTGTAAGATAACAACATGCAGATGTACAGACCCTCCTGGTATCATATCGCAAAATTATGGAGAAGCTGTATCCCTGATAGATAGACATTCGTGCAATGTCTTATCATTAGACGGCATAACTCTGAGGCTCAGCGGGGAATTTGATGCAACTTATCAAAAGAACATCTCAATATTAGATTCTCAGGTCATCGTGACAGGCAATCTTGATATATCAACTGAACTTGGAAACGTCAATAATTCAATCAGCAATGCCTTGGATAGGTTGGCAGAAAGCAACAGCAAACTAGAAAAAGTCAATGTCAGACTGACTAGCACATCCGCTCTCATTACCTATATTGTTCTAACTGTCATTTCCCTAATTTTCGGTGCACTTAGTCTGGTTTTAGCGTGTTACCTGATGTACAAGCAGAAGGCACAACAAAAGACCTTGCTATGGCTTGGGAATAATACCCTCGATCAGATGAGAGCCACCACGAGAGCA
>AGL09186
ATGGGCTCCAAACCTTCTACCAGGATCCCAGCACCTTTAATGCTAATCACTCGGATTATGCTGACATTGAGCTGCATCCGTCTGACAAGCTCTCTTGACGGCAGGCCCCTTGCAGCTGCAGGAATTGTAGTAACGGGAGATAAGGCAGTCAATGTATACACCTCGTCTCAGACAGGGTCAATCATAGTCAAGTTGCTCCCGAATATGCCCAGAGATAAGGAGGCATGTGCAAGAGCCCCACTGGAGGCATATAACAGAACACTGACTACTCTGCTCACTCCTCTTGGTGACTCCATCCGCAAGATCCAAGGGTCTGTATCCACGTCCGGAGGAAGGAGACAAAAACGTTTTATAGGTGCTGTTATTGGCAGTATAGCTCTTGGGGTTGCAACAGCGGCACAGATAACAGCAGCTGCGGCCCTGATACAAGCCAAACAGAATGCCGCCAACATCCTCCGGCTTAAGGAGAGCATTGCTGCAACCAATGAAGCTGTGCATGAAGTCACCGACGGATTATCACAACTATCAGTGGCAGTTGGGAAGATGCAGCAGTTTGTCAATGACCAGTTTAATAATACGGCGCGAGAATTGGACTGCATAAAAATCACACAACAGGTCGGTGTAGAACTCAACCTATACCTAACTGAATTAACTACAGTATTCGGGCCACAGATCACCTCCCCTGCATTAACTCAGCTGACCATCCAGGCACTTTATAATTTAGCTGGTGGCAATATGGACTACTTATTAACTAAGTTAGGTATAGGAAACAATCAACTCAGCTCATTAATTGGTAGCGGCCTGATCACTGGTTACCCTATACTGTATGACTCACATACTCAACTCTTGGGCATACAAGTAAATCTGCCCTCAGTCGGGAACTTAAATAATATGCGTGCCACCTATTTGGAGACCTTATCTGTAAGTACAACCAAAGGATATGCCTCAGCACTAGTCCCGAAAGTAGTGACACAAGTTGGTTCTGTGATAGAAGAGCTTGACACCTCATACTGTATAGAGTCCGATCTGGATTTATATTGTACTAGAATAGTGACATTCCCCATGTCCCCAGGTATTTATTCCTGTTTGAGCGGCAACACATCAGCCTGCATGTATTCAAAGACTGAAGGCGCACTCACTACGCCATATATGGCCCTTAGAGGCTCAGTTATTGCCAATTGTAAGATAACAACGTGCAGATGTACAGACCCTCCTGGTATCATATCGCAAAATTACGGAGAAGCTGTATCCCTGATAGATAGACATTCGTGCAATGTCTTATCATTAGACGGAATAACTCTGAGGCTCAGTGGGGAATTTGATGCAACTTATCAAAAGAACATCTCAATATTAGATTCTCAGGTCATCGTGACAGGCAATCTTGATATATCAACTGAACTTGGAAACGTCAACAATTCAATCAGCAATGCCTTGGATAGGTTGGCAGAAAGCAACAGCAAACTAGAAAAAGTCAATGTCAGACTAACTAGCACATCCGCTCTCATTACCTATATTGTTCTAACTGTCATTTCCCTAATTTTCGGTGCACTTAGTCTGGCTTTAGCGTGTTACCTGATGTACAAACAGAAGGCACAGCAAAAGACCTTGCTATGGCTTGGGAATAATACCCTTGATCAGATGAGAGCCACCACGAGAGCA
>AFQ37814
ATGGGCTCCAGATCTTCTACCAGGATCCCAGTACCTCTTATGCTGACCGTCCGAGTCATGTTGGCACTGAGTTGCGTCTGTCCGACCAGCGCCCTTGATGGCAGGCCTCTTGCAGCTGCAGGGATTGTGGTAACAGGAGACAAAGCAGTCAACATATACACCTCATCTCAGACAGGGTCAATCATAATCAAGTTACTCCCAAATATGCCCAAGGATAAAGAGGCGTGTGCAAAAGCCCCGTTGGAGGCATACAACAGGACATTGACTACTTTGCTCACCCCCCTTGGTGATTCTATCCGTAGGATACAAGAGTCTGTGACCACGTCCGGAGGAGGGAAACAGGGACGTCTTATAGGCGCCATTATCGGTGGTGTAGCTCTCGGGGTTGCAACCGCTGCACAGATAACAGCAGCCTCGGCTCTGATACAAGCCAATCAAAATGCTGCCAACATACTCCGGCTAAAAGAGAGCATTGCTGCAACCAATGAGGCTGTGCACGAGGTCACTAATGGATTATCACAACTAGCAGTGGCAGTTGGGAAGATGCAGCAATTTGTTAATGACCAGTTTAATAAAACAGCTCAGGAATTGGACTGTATAAAAATTACACAGCAGGTTGGTGTAGAACTCAACCTGTACCTAACTGAATTGACTACAGTATTCGGGCCACAAATCACTTCCCCTGCCTTAACTCAGCTGACTATCCAGGCGCTTTACAATCTAGCTGGTGGGAATATGGATTACTTGTTGACTAAGTTAGGTGTGGGGAACAACCAACTCAGCTCATTAATTAGTAGTGGCCTGATCACCGGCAACCCTATTCTGTACGACTCACAGACTCAACTCTTGGGTATACAGGTAACCCTACCCTCAGTCGGGAACCTAAATAATATGCGTGCCACCTACCTGGAAACCTTGTCTGTAAGTACAACCAAAGGATTTGCCTCAGCACTTGTCCCAAAAGTAGTGACACAGGTCGGTTCCGTGATAGAAGAGCTTGACACTTCGTACTGTATAGAGACCGATTTGGATCTATATTGTACAAGAATAGTGACATTCCCTATGTCTCCTGGTATTTATTCCTGTTTGAGTGGCAATACATCTGCTTGCATGTACTCAAAGACTGAAGGCGCACTCACTACGCCGTATATGACCCTCAAAGGCTCAGTTATTGCTAACTGTAAGATGACAACATGTAGATGTGCAGACCCCCCGGGTATCATATCGCAAAATTATGGAGAAGCTGTGTCTCTAATAGATAGGCAATCATGCAATATCTTATCCTTAGACGGGATAACTTTGAGGCTCAGTGGGGAATTTGATGCTACTTATCAAAAGAATATCTCAATACAAGATTCTCAAGTAATAGTGACAGGCAATCTTGATATCTCGACTGAGCTTGGGAATGTCAACAACTCGATAAGTAATGCTTTGGATAAGTTAGAGGAAAGCAACAGCAAACTAGATAAGGTCAATGTCAAACTGACCAGCACATCCGCTCTTATTACCTATATCGTTTTAACTGTCATATCTCTTGTATGTGGTATACTTAGCCTGGTTCTAGCATGCTACCTGATGTACAAGCAAAAGGCGCAACAGAAGACCTTGTTGTGGCTTGTGAATAATACCCTAGACCAGATGAGGGCCACTACAAGAATC
>AEZ00711
ATGGGCTCCAAACCTTCTACCAGGACCCCAGTACCCCTGATGCTGATCACTCGGATTATGCTGATATCAAGCTGCATCTGTCTGACAAGCTCTCTTGACGGCAGACCTCTTGCAGCTGCAGGGATTGTAGTAACAGGAGATAAGGCAGTCAATATATACACCTCGTCTCAGACAGGGTCAATCATAGTCAAGTTGCTCCCGAATATGCCCAAGGATAAAGAGGCGTGTGCAAAAGCCCCATTAGAGGCATATAACAGAACACTGACTACCTTGCTCACTCCCCTTGGCGATTCCATCCGCAAGATCCAAGGGTCTGTGTCCACGCCTGGGGGAAGGAGACAGAAACGCTTTATAGGTGCCGTTATTGGCAGTGTAGCTCTTGGGGTTGCAACAGCGGCACAGATAACAGCAGCTGCAGCCCTAATACAAGCCAACCAGAATGCCGCCAACATCCTCCAGCTCAAGGAGAGCATTGCTGCAACCAATGAAGCTGTGCATGAAGTCACCAACGGATTGTCACAACTATCGGTGGCAGTTGGGAAGATGCAGCAGTTTGTCAATGACCAGTTTAATAATACGGCGCGAGAATTGGACTGTATAAAAATTACACAACAGGTTGGTGTAGAACTAAACCTATACCTAACTGAATTGACTACAGTATTCGGGCCACAGATCACTTCCCCTGCCTTAACTCAGCTGACTATCCAAGCACTTTATAATTTAGCTGGCGGCAATATGGATTACTTGTTAACTAAGTTAGGTGTAGGGAACAATCAACTCAGCTCATTAATTGGTAGCGGCTTGATCACTGGCTACCCTATACTGTATGACTCACAGACTCAACTCTTGGGCATACAAGTAAATTTGCCCTCAGTCGGGAACCTAAATAATATGCGTGCCACCTACTTGGAGACCCTATCTGTAAGTACAACAAAAGGGTTTGCCTCAGCACTTGTCCCGAAGGTAGTGACACAAGTCGGTTCTGTGATAGAAGAACTTGACACCTCATACTGCATAGAGTCTGATCTGGATTTATATTGTACAAGAATAGTGACATTCCCCATGTCCCCAGGTATTTATTCCTGTTTGAGCGGCAACACATCAGCTTGCATGTATTCAAAGACCGAAGGAGCACTCACTACACCATATATGACCCTTAAGGGCTCAGTTATTGCCAATTGTAAGATAACAACATGTAGATGTGCAGACCCTCCTGGTATCATATCGCAAAATTATGGAGAAGCTGTATCTCTGATAGACAGACATTCGTGCAATGTCTTATCATTAGACGGGATAACTCTGAGACTCAGTGGGGAATTTGATGCAACTTACCAAAAGAATATCTCAATACTAGATTCTCAAGTCATCGTGACAGGCAATCTCGATATATCAACTGAGCTTGGAAATGTCAACAATTCAATCAGCAATGCCTTGGACAAGTTGGCAGAAAGCAACAGCAAGCTAGACAAGGTCAATGTCAGATTAACCAGCACATCTGCCCTCATTACCTATATCGTTCTAACTGTCATTTCTCTTGTTTTCGGTGCACTCAGTCTGGTTTTAGCATGTTACCTGATGTACAAGCAGAAGGCACAACAAAAGACCCTACTATGGCTTGGGAACAACACCCTCGATCAGATGAGAGCCACCACAAGAGCA
>ACT22831
ATGGGCTCCGGATCTTCTACCAGGATCCCAGTACCTCTGATGCTGACCATCCGGGTTGCACTGGCACTAAGTTGCATCCGTCTGACAAGCTCTCTTGATGGCAGGCCTCTAGCAGCTGCAGGAATTGTGGTAACAGGAGACAAGGCAGTCAACATATATACCTCATCTCAGACAGGGTCAATCATAGTCAAGCTACTCCCGAATATGCCCAAGGATAAAGAGGCATGTGCAAAAGCCCCCTTGGAGGCATACAACAGAACATTGACCACTTTGCTCACCCCCCTTGGTGATTCTATTCGTAGGATACAAGAGTCTGTGACCACATCTGGAGGAGAGAAGCAGGGGCGCCTTATAGGTGCTATTATTGGCGGTGTAGCTCTTGGGGTTGCAACTGCTGCACAGATAACAGCAGCCTCGGCTCTGATACAGGCCAACCAAAATGCTGCCAACATCCTCCGGCTTAAAGAAAGCATTGCCGCAACCAATGAGGCCGTGCATGAGGTCACTGACGGATTATCGCAGCTCGCAGTGGCCGTTGGGAAGATGCAGCAATTTGTTAATGACCAATTTAATAAAACAGCTCAGGAACTAGACTGTATCAAAATTGCCCAGCAGGTTGGTGTAGAGCTCAACTTGTACCTAACTGAATTGACTACAGTATTCGGGCCACAAATCACTTCTCCTGCCTTAACCCAGCTGACTATCCAGGCACTTTACAATCTAGCTGGTGGGAATATGGATTATTTGCTGACTAAGTTAGGTGTGGGGAACAATCAGCTCAGTTCATTAATTGGTAGCGGCTTGATCACCGGCAACCCTATTCTGTATGACTCACAAACTCAACTCTTGGGTATACAGGTAACCTTACCCTCAGTCGGGAACCTAAATAATATGCGTGCCACTTACCTAGAAACTTTGTCCGTAAGTACAACCAAGGGATTTGCCTCAGCACTCGTTCCTAAAGTGGTGACTCAGGTCGGTTCTGTGATAGAAGAACTTGACACCTCATATTGTATAGAAACCGACTTGGATTTATATTGTACAAGAATAGTGACATTCCCTATGTCTCCTGGTATTTATTCTTGCCTGAGCGGCAATACATCGGCCTGCATGTACTCAAAGACTGAAGGCGCACTTACTACACCATATATGACTCTCAAAGGCTCAGTCATTGCCAACTGTAAGATGACAACATGTAGATGCGCAGACCCCCCGGGTATCATATCGCAAAATTATGGCGAAGCCGTGTCTCTAATAGATAAGCAGTCATGCAATATCTTATCCTTAGACGGGATAACTCTGAGGCTCAGTGGAGAATTTGATGCAACTTATCAGAAGAATATCTCAATACAGGACTCTCAAGTAATAGTAACAGGCAATCTTGATATCTCAACTGAGCTTGGGAATGTCAACAACTCGATAAGTAATGCTTTGGATAAATTAGAAGAAAGTAACAGCAAACTAGACAAAGTCAACGTCAAATTGACCAGCACATCTGCTCTCATTACCTATATCATTTTAACTGTCATATCTCTTGTCTGTGGTATACTTAGTCTAGTTCTAGCGTGCTACTTGATGTACAAGCAGAAGGCACAACAAAAGACCTTGTTATGGCTTGGGAATAATACCCTAGATCAGATGAGAGCCACTACAAAAATG
>AFS64501
ATGGGCTCCAAACCTTCTACCAGGATTCCAGTACCTCTGATGCTGATCATTCGGACTATGCTGATATTAAGCTGCGTCTGTCTGACAAACTCCCTTGATGGCAGGCCCCTTGCAGCTGCGGGGATTGTAATAACAGGAGATAAGGCAGTCAAGATATACACCTCATCTCAGACAGGGTCGATCATAGTCAAGTTGCTCCCGAATATGCCCAAGGATAAAGAGGCGTGCGCAAGAGCCCCCTTAGAGGCATACAACAGAACACTGACCACCTTACTCACTCCCCTTGGCGATTCCATCCACAGGATACAAGGGTCTGTGTCCACATCTGGAGGAAGGAGACGAAAACGCTTTATAGGTGCCGTTATTGGCAGTGTAGCTCTTGGTGTTGCAACGGCAGCACAGATAACCGCAGCTGCAGCCCTAATACAAGCCAACCAAAATGCCGCCAACATCCTCCGGCTTAAGGAGAGCATTGCTGCAACCAATGAAGCTGTGCATGAGGTCACCAGCGGATTATCACAACTAGCAGTGGCAGTTGGGAAGATGCAACAGTTTGTTAATGACCAGTTTAATAATACGGCGCGAGAATTGGACTGTATAAAAATTACACAACAGGTCGGTGTAGAACTCAATCTATACCTGACTGAATTGACTACAGTATTCGGGCCACAGATTACTTCCCCTGCCTTAACACAGCTGACTATCCAGGCACTGTACAATTTAGCTGGTAGCAATATGGACTATTTGTTAACAAAGTTAGGTGTGGGGAACAATCAACTCAGCTCATTAATTGGTAGTGGCTTGATCACCGGCTACCCTATACTATATGACCCACAGACCCAGCTCTTGGGTATACAAGTAAATTTACCCTCAGTCGGGAACTTAAATAATATGCGTGCCACCTACTTGGAGACCTTATCGATAAGTACAACCAAGGGGTTTGCCTCTGCACTTGTCCCGAAGGTAGTGACGCAAGTCGGTTCCGTGATAGAGGAACTCGACACCTCATACTGCATAGAGTCTGATCTGGACTTATATTGTACAAGAATAGTGACATTCCCTATGTCTCCAGGCATTTATTCCTGTCTAAGCGGCAATACGTCAGCATGTATGTATTCAAAAACTGAAGGCGCACTTACTACGCCGTATATAGCCCTTAAGGGCTCAGTCATTGCCAATTGCAAGATAACAACATGCAGATGTGCGGACCCTCCAGGTATCATATCGCAGAATTATGGAGAAGCTGTATCTCTGATAGACAGACATTCATGCAATGTCTTATCATTGGACGGGATAACTCTGAGGCTCAGTGGAGAATTTGATGCAACTTATCAAAAGAATATCTCAATATTAGATTCTCAAGTCATCGTGACCGGCAATCTCGATATATCAACTGAGCTTGGAAATGTCAACAATTCAATAAGCAATGCCTTGGATAAGTTGGCAGAAAGTAACAGCAAGCTAGACAAAGTCAATGTCAGACTGACCAGCACATCTGCTCTCATTACCTATATTGTTCTAACTGTCATATCCCTTGTTTTCGGTACACTTGGCTTGATTCTAGCATGCTACCTGATGTATAAGCAAAAAGCACAACAAAAGACCTTACTATGGCTCGGGAACAATACCCTTGATCAGATGAGGGCCAATACAAGAGCA
>AFA36067
ATGGATCCCAAGCCTCCTACCAGCTATTTGCACGCCCTTCCATTGATCTCCATGGTTATCAGCTCAGTATTCATGGCTGGGAAAGCATCAGCACTGGATGGGCGGTCACTCGCTGCTGCAGGAATAGTAGTCACAAGAGATAGGGCAGTTAATATATATACATCGTCGCAGACAGGGACAATTATCATCAAATTGTTACCCAACATACCCAAAGACAAAGAACAATGCGCTAAGAGCCCCTTAGATGCATACAATAGGACGCTTACAACCCTCCTTGCCCCGCTCGGCGATTCAATTAGGAGAATCCAAGAGTCGGTAACCACATCAGGAGGAGAACAGCAGGAGCGGTTGATAGGGGCAATAATAGGAGGTGTCGCATTAGGTGTAGCCACCGCAGCGCAGATAACAGCGGCTTCTGCACTCATACAAGCCAACCAGAATGCTGCAAACATACTGAAATTGAAGGAGAGTATTGCCGCTACCAATGAAGCAATACATGAAGTCACAAGTGGACTGTCCCAGCTAACTGTCGCCGTAGGTAAGATGCAGCAGTTTGTGAACGAACAATTCAATAAGACAGCACAAGAGATCGACTGTATTAAGATAACACAGCAGATTGGGGTGGAGTTGAATCTATATTTGACCGAACTGACAACTGTGTTCGGACCGCAGATCACATCTCCTGCACTCACGCAGTTGACCGTCCAGGCTTTATATAATCTGGCGGGTGGGAACATGGATTATATGCTGACAAAGCTGGGAGTGGGTAACAATCAGCTCAGTTCTCTGATTAGTAGTGGCCTAATATCAGGGAATCCAATTCTCTACGACTCGCAAACTCAGCTTCTGGGTATACAGGTGACTCTCCCCTCTGTGGGCAATCTGAACAACATGCGCGCCACATATCTAGAAACCCTTTCTGTAAGCACGAACAAGGGATACGCATCCGCGTTAGTACCTAAGGTGGTAACTCAGGTAGGCTCCGTAATCGAAGAGCTGGATACGTCGTATTGCATAGAGACAGATCTAGACCTGTACTGCACCAGAATTGTAACGTTCCCCATGTCTCCAGGTATCTTTTCTTGTCTTGGTGGAAACACCTCAGCATGCATGTACTCCAAGACTGAAGGAGCACTCACCACACCATATATGACAATCAAAGGATCAGTCATAGCAAATTGCAAGTTGACAACATGTAGGTGTGCAGATCCCCCGGGGATAATCTCACAGAATTATGGAGAGGCTGTCTCCTTAATAGACAAAAAGGTATGCAACATTCTGACTCTTGACGGGATCACCTTGCGCCTTAGCGGGGAATTTGATGCAACCTATCGGAAAAATATCTCAATTCAGGATTCTCAGGTGGTGATTACTGGGAATCTAGATATATCCACCGAGTTAGGGAATGTGAATAATTCAATCAGCAATGCTTTAGACAAGTTAGAAGAGAGTAACAGCAAGCTAGATAAAGTTAATGTAAGGCTTACCAGTACATCTGCCCTAATCACATATATTGTCTTGACAACAATAGCACTGATATGCGGGATAGTCAGTTTAGTACTCACCTGCTATATAATGTACAAACAAAGGTCCCAGCAGAAAACACTGCTGTGGCTCGGGAACAACACCTTGGACCAGATGAGAGCAACGACAAAAATG
>ADQ64395
ATGGGCTCTAAATCTTCTACTTGGATCCCGATATCTCCAATGCCGACCATCCTAATTGCATTGGCATTGGGCTGTGTCCGTTTGACAAGCTCTCTTGATGGCAGGCCGCTTGCAGCTGCGGGGATCGTGGTAACAGGAGATAAAGCAGTCAACATATACACCTCATCCCAGACAGGATCAATCATAGTCAAGTTACTCCCAAACATGCCCAAAGATAAAGAGGCGTGCGCAAAAGCCCCAGTGGAAGCATACAACCGGACACTGACCACTCTGCTCACCCCCCTTGGCGATTCCATCCGTAGGATACAAGAGTCTGCGACTACCTCCGGAGGAAGGAGACGGAGACGCTTTGTAGGTGCCGTCATCGGCAGTGTGGCTCTTGGGGTTGCGACAGCTGCACAGATAACAGCAGCCGCAGCTCTAATACAAGCCAAGCAGAACGCTGCCAACATCCTCCGACTCAAGGAGAGCATTGCTGCAACCAATGAAGCTGTGCACGAGGTCACTGATGGGTTATCACAGTTAGCGGTGGCAGTAGGGAAGATGCAACAGTTTGTTAATGACCAGTTCAATAAAACAGCGCAAGAACTGGACTGTGTAAAGATTGCACAGCAAGTCGGTGTCGAACTCAGCTTGTATCTAACTGAATTGACTACAGTATTCGGGCCACAAATCACCTCCCCGGCCTTAACTCAGCTGACTATCCAGGCGCTTTATAATTTGGCTGGTAGTAATATGGATTATCTGTTGACTAAGTTAGGTGTGGGGAACAACCAGCTCAGCTCATTAATCGGTAGCGGATTGATCACTGGCAGCCCTATCCTGTACGATTCCCAGACTCAGATCTTGGGTATACAGGTCACTATGCCTTCAGTCGGGAGCCTAAATAATATGCGTGCCACTTACTTGGAGACCCTATCTGTAAGCACATCCAAAGGATTTGCCTCGGCACTTGTTCCAAAAGTGGTGACACAAGTCGGTTCCGTGATAGAGGAACTCGACACCTCATACTGTATAGGAACCGACTTGAATTTGTACTGTACAAGAGTCGTGACATTCCCTATGTCTCCTGGCATTTACTCCTGTCTGAGAGGTAATACTTCAGCATGCACGTATTCAAAGACTGAAGGTGCACTTACTACACCATACCTGACTCTTAAGGGCTCAGTCATTGCCAATTGCAAGATGATAACGTGTAGATGTGCGGACCCCCCGGGCATCATAACGCAACATTATGGAGAAGCTGTGTCCTTAATAGATAGGCACTCATGTAATATCTTATCCCTGGATGGGATAACTCTGAGGCTCAGTGGGGAATTTGATTCAACCTATCAGAAGAATATCTCAATACTAGATTCTCAAGTTATAGTGACAGGCAATCTCGATATATCAACTGAGCTCGGGAATGTTAACAACTCAATAAGCAAGGCCTTGAATAAGTTAGAGGAAAGCAACAGCAAACTAGACAAAGTTAATGTCAAACTGGCCAGCACATCCGCCCTTATTACCTATATAGTTTTGACTGTTGTATCTCTTGTGTTTGGTGTGCTTAGCTTAGTCTTAATCTGCTACCTGATGTACAAGCAGAAGGCACAGCAAAAGACTTTATTATGGCTTGGGAATAATACCCTTGATCAGATGAGAGCCACTACAAGAATA
>ADZ96703
ATGGGATCCAAACCTTCTACCAGGAGCCCAGCACCTCTAATGCTGATCATTCGGATTATGCTGATATTGAGCTGTATCCGTCTGACAAGCTCCCTTGACGGCAGGCCTCTTGCAGCTGCAGGAATTGTAGTAACAGGGGATAAGGCAGTCAATGTATACACCTCGTCTCAGACAGGGTCAATCATAGTCAAGTTGCTCCCGAATATGCCCAGAGATAAGGAGGCGTGTGCAAAAGCCCCATTAGAGGCATATAACAGAACACTGACTACTTTGCTCACTCCTCTTGGCGACTCCATCCGCAAGATCCAAGGGTCTGTGTCCACGTCTGGAGGAAGGAGACAAAAACGCTTTATAGGTGCTGTTATTGGCAGTGTAGCTCTTGGGGTTGCAACGGCGGCACAGATAACAGCAGCTGCGGCCCTAATACAAGCCAACCAGAATGCCGCCAACATCCTCCGGCTTAAGGAGAGCATTGCTGCAACCAATGAAGCTGTGCATGAAGTCACCGACGGATTATCACAACTATCAGTGGCAGTTGGGAAGATGCAGCAGTTTGTCAATGACCAGTTTAATAATACGGCGCGAGAATTGGACTGTATAAAAATCACACAACAGGTTGGTGTAGAACTCAACCTATACCTAACTGAATTGACTACAGTATTCGGGCCACAGATCACCTCCCCTGCATTAACTCAGCTGACCATCCAGGCACTTTATAATTTAGCTGGTGGCAATATGGATTACTTATTAACTAAGTTAGGTATAGGGAACAATCAACTCAGCTCATTAATTGGTAGCGGCCTGATCACTGGTTACCCTATACTGTATGACTCACAGACTCAACTCTTGGGCATACAAGTGAATTTGCCCTCAGTCGGGAACTTAAATAATATGCGTGCCACCTATTTGGGGACCTTATCTGTAAGTACAACCAAAGGATATGCCTCAGCACTTGTCCCGAAAGTAGTGACACAAGTCGGTTCTGTGATAGAAGAGCTTGACACCTCATATTGTATAGAGTCCGATCTGGATTTATACTGCACTAGAATAGTGACATTCCCCATGTCCCCAGGTACTTATTCCTGTTTGAGCGGCAACACATCAGCTTGCATGTATTCAAAGACTGAAGGCGCACTCACTACGCCGTATATGGCCCTTAAAGGCTCAGTTATTGCCAATTGTAAGATAACAACATGTAGATGTACAGACCCCCCTGGTATCATATCGCAAAATTATGGAGAAGCTGTATCCCTGATAGATAGACATTCATGCAATGTCTTATCATTAGACGGGATAACTCTGAGGCTCAGTGGGGAATTTGATGCAACTTATCAAAAGAACATCTCAATACTAGATTCTCAAGTCATCGTGACAGGCAATCTTGATATATCAACTGAACTCGGAAACGTCAACAATTCAATCAGCAATGCCTTGGATAGGTTGGCAGAAAGCAACAGCAAGCTAGAAAAAGTCAATGTCAGACTAACCAGCACATCTGCTCTCATTACCTATATTGTTCTAACTGTCATTTCTTTAATTTTCGGTGCACTTAGTCTGGTTTTAGCGTGTTACCTGATGTACAAACAGAAGGCACAACAAAAGACCTTGCTATGGCTTGGGAATAATACCCTCGATCAGATGAGAGCCACTACAAGAACA
>AFX98109
ATGGGCCCCAGACCTTCTACCAAGAACCCAACACCTATGATGCTGACTGTCCGGGTCGCGCTGGTACTGAGTTGCATCTGTCCGGCAAACTCCATTGATGGCAGGCCTCTTGCGGCTGCAGGAATTGTGGTAACAGGAGACAAAGCAGTCAACATATACACCTCATCCCAGACAGGATCAATCATAGTTAAGCTCCTCCCAAACCTGCCCAAGGATAAGGAGGCATGTGCGAAAGCCCCCTTGGATGCATACAACAGGACATTGACCACTTTGCTCACCCCCCTTGGTGACTCTATCCGTAGGATACAAGAGTCTGTAACTACATCTGGAGGGAGGAGACAGAAACGCTTTATAGGCGCCATTATTGGCGGTGTGGCTCTTGGGGTGGCAACTGCTGCACAAATAACAGCGGCCGCAGCTCTGATACAAGCCAAACAAAATGCTGCCAACATCCTCCGACTTAAAGAGAGCATTGCCGCAACCAATGAGGCCGTGCATGAGGTCACTGACGGATTATCGCAACTAGCAGTGGCAGTTGGGAAGATGCAGCAGTTTGTTAATGACCAATTTAATAAAACAGCTCAGGAATTAGGCTGCATCAGAATTGCACAGCAAGTTGGTGTAGAGCTCAATCTGTACCTAACCGAATTGACTACAGTATTCGGACCACAAATCACTTCACCTGCCTTAAACAAGCTGACTATTCAGGCACTTTACAATCTAGCTGGTGGGAATATGGATTACTTGTTGACTAAGTTAGGTGTAGGGAACAATCAACTCAGCTCATTAATCGGTAGCGGCTTGATCACCGGTAACCCTATTTTTTACGACTCACAGACTCAACTCTTGGGTATACAGGTGACTTTACCCTCAGTCGGGAACCTAAATAATATGCGTGCCACCTACTTGGAGACCTTGTCTGTAAGCACAACAAAGGGATTTGCCTCAGCACTTGTCCCAAAAGTAGTGACACAGGTCGGTTCTGTGATAGAAGAGCTCGACACCTCATACTGTATAGAAGCTGATTTGGATTTATATTGTACAAGAACAGTGACATTCCCTATGTCCCCTGGTATTTATTCCTGTTTGAGCGGCAATACATCGGCTTGCATGTATTCAAAGACTGAAGGCGCACTTACTACACCATACATGACTCTCAAAGGCTCAGTTGTTGCCAATTGCCAGATGACAACATGTAGATGTGCAGACCCCCCGGGTATCATATCACAAAATTATGGAGAGGCTGTGTCTCTAATAGATAAGCACTCATGCAATGTCGTATCCTTAGACGGGATAACTTTGAGGCTCAGTGGGGAATTTGATGCAACTTATCAAAAGAATATCTCAATATTAGATTCTCAAGTACTAGTGACAGGCAATCTCGATATCTCAACTGAGCTTGGGAATGTCAACCACTCAATAAGTAATGCTTTGGGTAAGTTAGAGGAAAGCAACAGCAAACTAGACAAAGTCAATGTCAAACTGACCAGCACATCTGCTCTCATTACCTATATTGTGTTAACTGTCACATCTCTTGTTCTTGGTATGCTTAGCCTGGTTCTAGCATGCTATCTGATGTACAAGCAAAAAGCGCAACGAAAGACCTTGTTGTGGCTTGGAAATAATACCCTAGATCAGATGAGAGCTACTACAAAAATG
>AGL09126
ATGGGTTCCAGACCTTCTACCAGGATCCCAGCACCTCTGATGCTGATCACCCGGATTATGCTGATATTGGGCTGTATCTATCCGACAAGCTCTCTTGACGGCAGGCCTCTTGCAGCTGCAGGAATTGTAGTAACAGGAGATAAGGCAGTCAATGTATACACCTCGTCTCAGACAGGGTCAATCATAGTCAAGTTGCTCCCGAATATGCCCAGGGATAAGGAAGCGTGTGCAAAAGCCCCATTAGAGGCATATAACAGAACACTGACTACTTTGCTCACTCCTCTTGGCGACTCCATCCGCAAGATCCAAGGGTCTGTGTCCACGTCTGGGGGAAGGAGACAAAAACGCTTCATAGGTGCTATTATTGGCAGTGTAGCTCTTGGGGTTGCAACAGCGGCACAGATAACAGCGGCTGCGGCCCTAATACAAGCCAACCAGAATGCTGCCAACATCCTCCGGCTTAAGGAGAGCATTGCTGCAACCAATGAAGCTGTGCATGAAGTCACCGACGGATTATCACAACTATCAGTGGCAGTTGGGAAGATGCAGCAGTTTATCAATGACCAGTTTAATAATACAGCGCGAGAATTGGACTGTATAAAAATCACACAACAGGTTGGTGTAGAACTCAACCTATACCTGACTGAATTGACTACAGTATTCGGGCCACAGATCACATCCCCCGCATTGACTCAGCTGACCATCCAGGCACTTTATAATTTAGCTGGTGGCAATATTGATTACTTATTAACTAAGTTAGGTATAGGGAACAATCAACTCAGCTCATTAATTGGTAGCGGCCTGATCACTGGTTACCCTATACTGTATGACTCACAGACTCAACTCTTGGGCATACAAGTGAATTTGCCCTCAGTCGGGAACTTAAATAATATGCGTGCCACCTATTTGGAGACCTTATCTGTAAGTACAACCAAAGGATATGCCTCAGCACTTGTCCCGAAAGTAGTGACACAAGTCGGTTCTGTGATAGAAGAGCTTGACACCTCATACTGTATAGAGTCCGATCTGGATTTATATTGTACTAGAATAGTGACATTCCCCATGTCCCCAGGTATTTATTCCTGTTTAAGCGGCAACACATCAGCTTGCATGTATTCAAAGACTGAAGGCGCACTCACCACGCCGTATATGGCCCTTAAGGGCTCAGTTATTGCCAATTGTAAGATAACAACATGTAGATGTACAGACCCTCCTGGTATCATATCGCAAAATTATGGAGAAGCTGTATCCCTGATAGATAGACATTCGTGCAATGTCTTATCATTAGACGGGATAACTCTGAGGCTCAGTGGGGAATTTGATGCAACTTATCAAAAGAACATCTCAATACTAGATTCTCAAGTCATCGTGACAGGCAATCTTGATATATCAACTGAACTTGGAAACGTCAACAATTCAATCAGCAATGCCTTGGATAAGTTGGCGGAAAGCAACAACAAGCTAGAAAAAGTCAATGTCAGACTAACCAGCACATCTGCTCTCATTACCTATATTGTTCTAACTGTCATTTCTCTAGTTTTCGGTGCACTTAGTCTGGGTTTAGCGTGTTACCTGATGTACAAACAGAAGGCACAACAAAAGACCTTGCTATGGCTTGGGAATAATACCCTCGATCAGATGAGAGCCACTACAAGAGCA
>AFV46309
ATGGGCTCCAAATCTTCTACCAGGATCCCAGCACCTCCGATGCTGGTCACCCGGATTATGCTGATATTGGGCTGTATTCGTTCGACAAGCTCCCTTGATGGCAGGCCTCTTGCAGCTGCAGGAATTGTAGTAACAGGAGATAAGGCAGTCAATGTATACACCTCGTCTCAGACAGGGTCAATCATAGTCAAGTTGCTCCCGAACATGCCCAGGGATAAGGAGGCGTGTGCGAAAGCCCCATTAGAGGCATATAACAGAACACTGACTGCTTTGCTCACTCCTCTTGGCAACTCCATCCGCAAGATTCAAGGGTCTGTGTCCACATCTGGAGGAAGGAGACAAAAACGCTTTATAGGTGCTGTTATTGGCAGTGTAGCTCTTGGGGTTGCAACAGCAGCACAGATAACAGCAGCTGCGGCCCTAATACAAGCCAACAAGAATGCTGCCAACATCCTTCGGCTTAAGGAGAGCATTGCTGCAACCAATGAAGCTGTGCATGAAGTCACCGACGGATTATCACAACTATCAGTAGCAGTTGGGAAGATGCAGCAGTTTGTCAATGACCAGTTTAATAATACAGCGCGAGAATTGGACTGTATAAAAATCACACAACAGGTTGGTGTAGAACTCAACCTATACCTAACTGAATTGACTACAGTATTCGGGCCACAGATCACCTCTCCTGCATTAACTCAGCTGACCATCCAGGCACTTTATAATTTAGCTGGTGGCAATATGGATTACTTATTAACTAAGTTAGGTATAGGGAACAATCAACTCAGCTCATTAATTGGTAGCGGCCTGATCACTGGTTACCCTATACTGTATGACTCACAGACTCAACTCTTAGGCATACAAGTGAATTTGCCCTCAGTCGGAAACTTAAATAATATGCGTGCCACCTATTTGGAGACCTTATCTGTAAGTACAACCAAAGGATATGCCTCAGCACTTGTCCCGAAAGTAGTGACACAAGTCGGTTCTGTGATAGAAGAGCTTGACACCTCATACTGTATAGAGTCCGATCTAGATTTATATTGTACTAGAATAGTGACATTCCCCATGTCCCCAGGTATTTATTCTTGTTTGAGCGGCAACACATCAGCTTGCATGTATTCAAAGACTGAAGGCGCACTCACTACGCCGTATATGGCCCTTAAAGGCTCAGTTATTGCCAATTGTAAGATGACAACATGTAGATGTACAGACCCTCCTGGCATCATATCGCAAAATTATGGAGAAGCTGTATCCCTAATAGATAGACATTCGTGCAATGTCTTATCATTAGACGGGATAACTCTGAGGCTCAGCGGAGAATTTGATGCAACTTATCGAAAGAACATCTCAATACTAGATTCTCAAGTCATCGTGACAGGCAATCTTGATATATCAACTGAACTTGGAAACGTCAACAATTCAATCAGCAATGCCTTGGATAAGTTGGCAGAAAGCAACAGAAAGCTAGAGAAAGTCAATGTCAGATTAACCAGCACATCTGCTCTCATTACCTATATTGTTCTAACTGTCATTTCTCTAGTTTTCGGTGCACTTAGTCTGGGTTTAGCGTGTTACCTGATGTACAAACAGAAGGCACAACAAAAGACCTTGCTATGGCTTGGGAATAATGCCCTTGATCAGATGAGAGCCACTGCAAGAGCA
>AFN61272
ATGGACTCCAAACCCCACATCAGGATCCCGGCACCTCCGACGCTGATCACTCGAATCACTCTGGTACTGAGCTGCATCTGCTCGACGAGCTCTCTTGATGGCAGGCCACTTGCAGCTGCGGGGATTGTGGTAACAGGAGATAAAGCAATCAATATATACACCTCATCTCAGACAGGGTCAATCATAGTCAAGTTGCTCCCGAATATGCCCAAGGACAAAGAGGCATGTGCGAAAGCCCCACTAGAGGCATACAACAGAACACTGACCACTTTACTCACCCCCCTCGGTGATTCCATCCGCAGGATACAAGGATCTGTGTCCACATCAGGAGGAAGGAGGCAGAAGCGCTTCATAGGTGCCATTATAGGCAGTGTAGCTCTTGGGGTCGCGACATCGGCACAGATAACAGCAGCTGCGGCCCTAATACAAGCTAACCAGAATGCCGCCAACATCCTCCGGCTTAAGGAGAGCATCGCTGCGACCAATGAAGCTGTGCATGAGGTCACCGACGGATTATCGCAACTAGCAGTGGCAATTGGGAAGATGCAACAGTTTGTAAACGACCAATTTAATAATACAGCGCGGGAATGGGACTGTATAAAAATTTCACAACAAGTCGGTATAGAACTCAACTTATACCTAACTGAACTGACTACAGTGTTCGGGCCACAAATCACTTCCCCTGCCCTAACTCAGCTGACCATCCAAGCGCTTTATAATTTAGCTGGCGGTAACATGGATTACCTATTGACTAAATTAGGTATAGGGAACAATCATCTCAGCTCATTAATAGGCAGTGGCTTGATCACAGGCAACCCTATACTGTATGACTCACAGACTCAACTCTTGGGCATCCAGGTAAATTTACCCTCAGTCGGGAACCTTAATAATATGCGTGCCACCTACCTGGAAACTTTATCTGTAAGCACAACCAAAGGGTTTGCCTCAGCACTTGTCCCGAAGGTAGTGACACAAGTCGGCTCTGTGATAGAAGAACTTGACACCTCATACTGTATAGAATCTGATCTGGATTTATACTGTACAAGGATAGTGACATTCCCTATGTCTCCAGGAATTTATTCTTGTCTGAGCGGTAATACATCAGCTTGCATGTACTCAAAGACTGAAGGCGCACTCAATACGCCATACATGGCCCTCAAAGGCTCAGTCATTGCCAATTGCAAAATAACAACCTGCAGATGTGCAGACCCCCCAGGTATCATATCGCAGAACTATGGAGAAGCTGTATCTCTTATAGATAGACATTCATGCAATGTCTTATCATTAGATGGGATAACCCTGAGGCTCAGTGGGGAGTTTGATGCAACTTATCAAAAGAATATCTCAATACTAGATTCTCAAGTCATCGTGACAGGCAACCTTGATATATCAACCGAGCTTGGAAATGTCAACAATTCAATAAGCAATGCCCTGGACAGGTTAGCAGAGAGTAACAGCAAACTAGACAAAGTCAATGTCAAATTAACCAGCACATCTGCTCTCATTACCTATATCATCCTAACCATCATATCTCTTGTTTTCGGTGCACTTAGCTTGGTTTTAGCATGCTATCTAATGTACAAACAAAAGGCACAACAAAAGACTTTACTGTGGCTTGGGAACAATACCCTCGATCAGATGAGAGCCACTACAAGAACA
>AGL09120
ATGGGCTCTAAACCTTCTACCAGGATCCCAGCACCTCTGATGCTGATCACCCGGATTATGCTGATATTGGACTGTATCCGTCCGACAAGCTCTCTTGACGGCAGGCCTCTTGCAGCTGCAGGAATTGTAGTAACAGGAGATAAGGCAGTCAATGTATATACCTCGTCTCAGACAGGGTCAATCATAGTCAAGTTGCTCCCGAATATGCCCAAGGATAAGGAGGCGTGTGCGAAAGACCCATTAGAGGCATATAACAGAACACTGACTACTTTGCTCACTCCTCTTGGCGAATCCATCCGCAAGATCCAAGGGTCTGTGTCCACGTCTGGAGGAAGGAGACAAAAACGCTTTATAGGTGCTGTTATTGGTAGTGTAGCTCTTGGGGTTGCAACAGCGGCACAAATAACAGCAGCTGCGGCCCTAATACAAGCCAACCAGAATGCTGCCAACATCCTTCGGCTTAAGGAGAGCATTGCTGCAACCAATGAAGCTGTGCATGAAGTCACCGACGGATTATCACAACTATCAGTGGCAGTTGGGAAGATGCAGCAGTTTGTCAATGACCAGTTTAATAATACAGCGCGAGAATTGGACTGTATAAAAATCACACAACAGGTTGGTGTAGAACTCAACCTATACCTAACTGAATTGACTACAGTATTCGGGCCACAGATCACCTCCCCTGCATTAACTCAGCTGACCATCCAGGCACTTTATAATTTAGCTGGTGGCAATATGGATTACTTATTAACTAAGTTAGGTATAGGGAACAATCAACTCAGCTCATTAATTGGCAGCGGCCTGATCACTGGTTACCCTATATTGTATGACTCACAGACTCAACTCTTGGGCATACAAGTGAATTTGCCCTCAGTCGGGAACTTAAATAATATGCGTGCCACCTATTTAGAGACCTTATCTGTAAGTACAGCCAAAGGATATGCCTCAGCACTTGTTCCAAAAGTAGTGACACAAGTCGGTTCTGTGATAGAAGAGCTTGACACCTCATACTGTATAGAGTCCGATCTGGATTTATATTGTACTAGAATAGTGACATTCCCCATGTCCCCAGGTATTTATTCCTGTTTAAGCGGCAACACATCAGCTTGCATGTATTCAAAGACTGAAGGCGCACTCACTACGCCGTATATGGCCCTTAAAGGCTCAGTTATTGCCAATTGTAAGATAACAACATGTAGATGTACAGACCCTCCTGGTATCATATCGCAAAATTATGGAGAAGCTGTATCCCTGATAGATAGACATTCGTGCAATGTCTTATCATTAGACGGGATAACTCTGAGGCTCAGTGGAGAATTTGATGCAACTTATCAAAAGAACATCTCAATACTAGATTCTCAAGTCATCGTGACAGGCAATCTTGATATATCAACTGAACTTGGAAACGTCAACAATTCAATCAGCAATGCCTTGGATAAGTTGGCAAAAAGCAACAGCAAGCTAGAAAAAGTCAATGTCAGACTAACCAGCACATCCGCTCTCATTACCTATATTGTTCTGACTGTCATTTCTCTAGTTTTCGGTGCACTAAGTCTGGGTTTAACATGTTACCTGATGTACAAACAAAAGGCACAACAAAAGACCTTGCTATGGCTTGGGAATAATACCCTCGATCAGATGAGAGCCACTACAAGAGCA
>AFN61278
ATGGGCTCCAAACCCCACATCAGGATCCCGGCACCTCCGACGCTGATCACTCGAATCACTCTGGTACTGAGCTGCATCTGCTCGACAAGCTCTCTTGATGGCAGGCCACTTGCAGCTGCGGGGATTGTGGTAACAGGAGATAAAGCAATCAATATATACACCTCGTCTCAGACAGGGTCAATCATAGTCAAGTTGCTCCCAAATATGCCCAAGGACAAAGAGGCATGTGCGAAAGCCCCACTAGAGGCATACAACAGAACACTGACCACTTTACTCACCCCCCTTGGTGATTCCATCCGCAGGATACAAGGATCTGTGTCCACATCAGGAGGAAGGAGGCAGAAGCGCTTCATAGGTGCCATTATAGGCAGTGTAGCTCTTGGGGTTGCGACATCGGCACAGATAACAGCGGCTGCGGCCCTAATACAAGCTAACCAGAATGCCGCCAACATCCTCCGGCTTAAGGAGAGCATCGCTGCGACCAATGAAGCTGTGCATGAGGTCACCGACGGATTATCGCAACTAGCAGTGGCAATTGGGAAGATGCAACAGTTTGTAAACGACCAATTTAATAATACAGCGCGAGAATTGGACTGTATAAAAATTTCACAACAAGTCGGTATAGAACTCAACTTATACCTAACTGAACTGACTACAGTGTTCGGGCCACAAATCACTTCCCCTGCCCTAACTCAGCTAACCATCCAAGCGCTTTATAATTTAGCTGGCGGTAACATGGATTACCTATTGACTAAATTAGGTATAGGGAACAATCATCTCAGCTCATTAATAGGCAGTGGCTTGATCACAGGCAACCCTATACTGTATGACTCACAGACTCAACTCTTGGGCATCCAGGTAAATTTACCCTCAGTCGGGAACCTTAATAATATGCGTGCCACCTACCTGGAAACTTTATCTGTAAGCACAACCAAAGGGTTTGCCTCAGCACTTGTCCCGAAGGTAGTGACACAAGTCGGCTCTGTGATAGAAGAACTTGACACCTCATACTGTATAGAATCTGATCTGGATCTGTACTGTACAAGGATAGTGACATTCCCTATGTCTCCAGGAATTTATTCTTGTCTGAGCGGTAATACATCAGCTTGCATGTACTCAAAGACTGAAGGCGCACTCAATACGCCATACATGGCCCTCAAAGGCTCAGTCATTGCCAATTGCAAAATAACAACCTGCAGATGTGCAGACCCCCCAGGTATCATATCGCAAAACTATGGAGAAGCTGTATCTCTGATAGATAGACATTCATGCAATGTCTTATCATTAGACGGGATAACCTTGAGGCTCAGTGGGGAGTTTGATGCAACTTATCAAAAGAATATCTCAATACTAGATTCTCAAGTCATCGTGACAGGCAACCTTGATATATCAACCGAGCTTGGAAATGTCAACAATTCAATAAGCAATGCCCTGGACAGGTTAGCAGAGAGTAATAGCAAACTAGACAAAGTCAATGTCAAATTAACCAGCACATCTACTCTCATTACCTATATCATCCTAACCATCATATCTCTTGTTTTCGGTGCACTTAGCTTGGTTTTAGCATGCTATCTAATGTACAAACAAAAGGCACAGCAAAAGACTTTACTGTGGCTTGGGAACAATACCCTCGATCAGATGAGAGCCACTACAAGAACA
>AAY68572
ATGGGCCCCAGACCTTCTACCAAGAACCCAACACCTATGATGCTGACTGTCCGGGTCGCGCTGGTACTGAGTTGCATCTGTCCGGCAAACTCCATTGATGGCAGGCCTCTTGCGGCTGCAGGAATTGTGGTAACAGGAGACAAAGCAGTCAACATATACACCTCATCCCAGACAGGATCAATCATAGTTAAGCTCCTCCCAAACCTGCCCAAGGATAAGGAGGCATGTGCGAAAGCCCCCTTGGATGCATACAACAGGACATTGACCACTTTGCTCACCCCCCTTGGTGACTCTATCCGTAGGATACAAGAGTCTGTAACTACATCTGGAGGGAGGAGACAGAAACGCTTTATAGGCGCCATTATTGGCGGTGTGGCTCTTGGGGTTGCAACTGCTGCACAAATAACAGCGGCCGCAGCTCTGATACAAGCCAAACAAAATGCTGCCAACATCCTCCGACTTAAAGAGAGCATTGCCGCAACCAATGAGGCCGTGCATGAGGTCACTGACGGATTATCGCAACTAGCAGTGGCAGTTGGGAAGATGCAGCAGTTTGTTAATGACCAATTTAATAAAACAGCTCAGGAATTAGGCTGCATCAGAATTGCACAGCAAGTTGGTGTAGAGCTCAATCTGTACCTAACCGAATTGACTACAGTATTCGGACCACAAATCACTTCACCTGCCTTAAACAAGCTGACTATTCAGGCACTTTACAATCTAGCTGGTGGGAATATGGATTACTTGTTGACTAAGTTAGGTGTAGGGAACAATCAACTCAGCTCATTAATCGGTAGCGGCTTAATCACCGGCAACCCTATTCTGTACGACTCACAGACTCAACTCTTGGGTATACAGGTAACTCTACCTTCAGTCGGGAACCTAAATAATATGCGTGCCACCTACTTGGAAACCTTATCCGTAAGCACAACCAGGGGATTTGCCTCGGCACTTGTCCCAAAAGTGGTGACACAGGTCGGTTCTGTGATAGAAGAACTTGACACCTCATATTGTATAGAAACCGACTTGGATTTATATTGTACAAGAATAGTAACATTCCCTATGTCCCCTGGTATTTATTCCTGCTTGAGCGGCAATACATCGGCCTGTATGTACTCAAAGACCGAAGGCGCACTCACTACGCCATACATGACTATCAAAGGCTCAGTCATCGCTAACTGCAAGATGACAACATGTAGATGTGTAAACCCCCCGGGTATCATATCGCAAAACTATGGAGAAGCCGTGTCTCTAATAGATAAGCAATCATGCAATGTTTTATCCTTAGACGGGATAACTTTAAGGCTCAGTGGGGAATTCGATGCAACTTATCAGAAGAATATCTCAATACAAGATTCTCAAGTAATAATAACAGGCAATCTTGATATCTCAACTGAGCTTGGGAATGTCAACAACTCGATCAGTAATGCTTTGAATAAGTTAGAGGAAAGCAACAGCAAACTAGACAAAGTCAATGTCAAACTGACCAGCACATCTGCTCTCATTACCTATATCGTTTTGACTATCATATCTCTTGTTTTTGGTATACTTAGCCTGGTTCTAGCATGCTACCTAATGTACAAGCAAAAGGCGCAACAAAAGACCTTATTATGGCTTGGGAATAATACCCTAGATCAGATGAGAGCCACTACAAAAATG
>AGA63512
ATGGGCTCCAAACCTTCTACCAGGATCCTAGTACCTCTGACGCTGATCACTAGGATTATGCTGATACTAAGCTGTATCTGTGAGACAAGCTCTCTTGACGGCAGGCCTCTTGCAGCCGCAGGGATTATAGTAACAGGAGATAAAGCAGTCAACATATACACCTCATCTCAGACAGGGTCAATCATAGTCAAGTTGCTCCCAAATATGCCCAAGGACAAAGAGGCATGTGCAAAAGCCCCCTTAGAGGCATATAACAGAACACTGACCACCTTGCTCACCCCCCTTGGCGATTCTATCCGCAGGATACAAGGGTCTGTGTCCACCTCTGGAGGAAGGAGACAGAAACGCTTTATAGGTGCCGTTATTGGCAGTGTAGCTCTTGGGGTTGCAACAGCGGCACAGATAACAGCAGCTGCGGCCCTAATACAAGCCAACCAGAATGCAGCCAACATCCTCCGGCTTAAGGAGAGCATTGCTGCAACCAATGAAGCTGTGCATGAGGTCACTAACGGATTATCACAACTAGCAGTAGCGGTTGGGAAGATGCAGCAGTTTGTCAATGACCAGTTTAACAATACGGCACGAGAATTGGACTGTATAAAAATTGCACAACAAGTTGGTGTAGAACTCAACCTATATCTAACTGAATTGACCACAGTATTCGGGCCACAGATCACTTCCCCCGCCTTAACCCAACTGACTATCCAGGCACTTTATAGTCTAGCCGGTGGCAATGTGGACTACTTGTTAACTAAGTTAGGTGTAGGAAACAATCAACTCAGCTCATTAATCGGTAGTGGCTTGATTGCTGGCTACCCTATACTGTATGACGCACAGACCCAACTCCTGGGCATCCAAGTAAATTTACCCTCAGTCGGGAACCTAAATAATATGCGTGCCACCTATTTGGAGACCCTATCGGTAAGCACAACTAAAGGGTTTGCCTCAGCACTCGTCCCGAAGGTAGTGACACAAGTCGGTTCCGTGATAGAAGAACTCGACACCTCATATTGTATAGAGTCAGATCTGGATTTATATTGCACGAGAATAGTGACATTCCCCATGTCTCCGGGTATCTATTCTTGTTTAAGTGGCAATACGTCAGCTTGCATGTATTCAAAGACTGAAGGCGCACTCACTACGCCATATATGGCCCTCAAAGGCTCAGTCATCGCCAACTGCAAGATCACAACATGTAGGTGTGCAGACCCTCCAGGTATCATATCGCAGAATTATGGAGAAGCTGTATCTCTGATAGACAGACATTCATGCAATGTCTTATCATTAGACGGGATAACTCTAAGGCTCAGTGGAGAATTTGATGCAACTTATCAAAAGAATATCTCAATACTAGATTCTCAAGTCATCGTGACAGGCAATCTCGACATATCAACCGAACTTGGAAATGTCAACAACTCAATAAGCAATGCCTTGGACAAGTTGGCAGAAAGCAACAGCAAGCTAGACAAGGTCAATGTCAGACTAATCAGCACATCTGCTCTCATTACCTATATTGTTCTAACAGTCATATCTCTTGTCTTCGGTACGCTTAGCCTAGTTTTGGCATGTTACTTGATGTATAAACAAAAGGCACAACAAAAGACCCTACTGTGGCTTGGGAATAATACCCTCGATCAAATGAGAACCACTACAAGAGTA
>ACY37952
ATGGGTTCCAAATCTTCTACCAGGTTCTTAACACCCTCGATGTTGATCACCCGGATTATGCTGATACTGAGTTGTATCTGTCCGACAGGCTCTTTAGACGGCAGGCCTCTTGCAGCTGCAGGGATTGTGGTAACAGGGGATAAAGCAGTCAACATATACACCTCATCTCAGACGGGGTCAATCATAGTCAAGTTGCTCCCAAATATGCCCAAGGATAAAGAGGCGTGTGCAAGAACTCCGTTGGAGGCATACAACAGAACACTGACTACTTTACTCACCCCCCTTGGTGATTCCATCCGCAGGATACAAGGGTCTGTGACTACATCTGGTGGGAGGAGACAGAAGCGCTTTATAGGTGCCGTTATTGGTAGTGTAGCCCTTGGAGTTGCAACAGCTGCACAGATAACAGCAGCCGCGGCTCTGATACAGGCCAACCAGAATGCCGCCAACATCCTCCGGCTTAAGGAGAGCATTGCTGCAACCAATGAAGCTGTGCACGAGGTCACTGACGGATTATCACAACTAGCAGTGGCAGTTGGGAAGATGCAGCAGTTTGTTAACGACCAATTTAATAATACCGCACGAGAATTGGACTGTATAAAGATTGCGCAGCAGGTTGGTGTAGAACTCAACTTGTACCTAACTGAATTGACTACAGTATTCGGGCCACAAATCACTTCCCCTGCCTTAACTCAGCTGACTGTCCAGGCACTTTATAATTTAGCTGGTGGCAACATGGATTACTTGTTGACTAAATTAGGTGTAGGGAACAATCAGCTCAGCTCATTAATTGGTAGTGGCTTGATCACCGGCAACCCTATACTATATGACTCACAGACTCAACTTTTAGGCATACAGGTAACTTTACCCTCAGTCGGGAACCTAAATAATATGCGTGCCACCTACCTGGAGACCTTATCTGTAAGCACAACCAAAGGGTTTGCCTCAGCACTTGTCCCGAAGGTAGTGACACAAGTCGGTTCCGTGATAGAAGAACTTGACACCTCATACTGTATAGAGTCTGATCTGGATTTATACTGTACAAGGATAGTGACATTCCCCATGTCTCCAGGTATTTATTCCTGTCTGAGTGGTAATACATCAGCTTGCATGTATTCAAAGACTGAAGGTGCACTCACCACTCCATATATGGCCCTCAAAGGCTCAGTCATCGCCAACTGCAAGATGACAACATGTAGATGTGCAGACCCTCCGGGTATCATCTCGCAAAACTATGGAGAAGCTGTATCTCTAATAGATAAACATTCATGCAATGTCTTGTCTTTAGACGGGATAACTCTGAGGCTCAGTGGGGAATTTGATGCAACTTATCAAAAGAATATCTCAATCCTAGACTCTCAAGTCATCGTGACAGGCAATCTCGATATATCAACAGAGCTTGGGAATGTCAACAACTCAATAAGCAATGCCCTGGATAAGTTATCAGAAAGTAACAGCAAACTAGACAAAGTCAATGTCAAGCTAACTAGCACATCTGCTCTCATTATCTATATTGTCTTAATTGTCATATCTCTTGTTTCCGGTGTACTTAGCCTGGTTCTAACATGTTATCTGATGTACAAACAAAAGGCACAGCAAAAGACCTTATTATGGCTTGGGAATAATACCCTCGATCAGATGAGAGCCACCACAAGAACA
>AAX45403
ATGGGCTTCAGATCCTCTACCAGGATCTCAGTACCTCTTATGCTGACCGTTCGAGTCATGTTGGCATTGAGTTGCGTCTGTCCGACCAGCGCCCTTGATGGCAGGCCTCTTGCAGCTGCAGGGATTGTGGTAACAGGAGACAAAGCAGTCAACATATACACCTCATCTCAGACAGGGTCAATCATAATCAAGTTACTCCCAAATATGCCCAAGGATAAAGAGGCGTGTGCAAAAGCCCCGTTGGAGGCATACAACAGGACATTGACTACTCTACTCACCCCTCTTGGTGATTCTATCCGTAGGATACAAGAGTCTGTGACCACGTCCGGAGGAAGGAGACAGGGGCGTCTTATAGGCGCCATTATCGGTGGTGTAGCTCTCGGGGTGGCAACCGCTGCACAGATAACAGCAGCCTCGGCTCTGATACAAGCCAATCAAAATGCTGCCAACATACTCCGGCTAAAGGAGAGCATTGCTGCAACCAATGAGGCTGTGCACGAGGTCACTAATGGATTATCACAACTAGCAGTGGCAGTTGGGAAGATGCAGCAATTTGTTAATGACCAGTTTAATAAAACAGCTCAAGAATTGGACTGTATAAAAATTACACAGCAGGTTGGTGTAGAACTCAACCTGTACCTAACTGAATTGACTACAGTATTCGGGCCACAAATCACTTCCCCTGCCTTAACTCAGCTGACTATCCAGGCGCTTTACAATCTAGCTGGTGGGAATATGGATTACTTGTTGACTAAGTTAGGTGTGGGGAGCAGACAACTCAGCTCATTAATTAGTAGTGGCCTGATCACCGGCAACCCTATTCTGTACGACTCACAGACTCAACTCTTGGGTATACAGGTAACCCTACCCTCAGTCGGGAACCTAAATAATATGCGTGCCACCTACCTGGAAACCTTGTCTGTAAGTACAACCAAAGGATTTGCCTCAGCACTTGTCCCAAAAGTAGTGACACAGGTCGGTTCCGTGATAGAAGAGCTTGACACCTCGTACTGTATAGAGACCGATTTGGATCTATATTGTACAAGAATAGTGACATTCCCTATGTCTCCTGGTATTTATTCCTGTTTGAGTGGCAATACATCTGCTTGTATGTACTCAAAGACTGAAGGCGCACTCACTACGCCGTATATGACCCTCAAAGGCTCAGTTATTGCTAACTGTAAGATGACAACATGTAGATGTGCAGACCCCCCGGGTATCATATCGCAAAATTATGGAGAAGCTGTGTCTCTAATAGATAGGCAGTCATGCAATATCTTATCCTTAGACGGGATAACTTTGAGGCTCAGTGGGGAATTTGATGCAACTTATCAAAAGAATATCTCAATACAAGATTCTCAAGTAATAGTGACAGGCAATCTTGATATCTCGACTGAGCTTGGGAATGTCAACAACTCGATAAGTAATGCCTTGGATAAGTTAGAGGAAAGCAACAGCAAATTAGATAAGGTCAATGTCAAACTGGCCAGCACATCCGCTCTTATTACCTATATCGTTTTAACTGTCATATCTCTTGTATGTGGTATACTCAGCCTGGTTCTAGCATGCTACCTGATGTACAAGCAAAAGGCGCAACAGAAGACCTTGTTGTGGCTTGGGAACAATACCCTAGACCAGATGAGGGCCACTACAAAAATG
>AEA10387
ATGGGCCCCAAATCTTCTACCAATGTCCCAGCACCTCTGATGCTGACCGTCAGGATTGCGCTGGCACTGAGCTGTGTCCGTCTGACAAATTCTCTCGATGGAAGGCCTCTTGCAGCTGCAGGGATTGTAGTAACGGGAGACAAAGCAGTCAACATATACACCTCATCTCAGACAGGGTCAATAATAGTCAAGTTACTCCCAAATATGCCTAAGGATAAAGAGGCGTGTGCAAAAGCCCCGTTGGAGGCATACAACAGGACACTGACTACTTTGCTCACCCCCCTTGGTGATTCTATCCGCAGGATACAAGAGTCTGCGACTACGTCCGGAGGAAGGAGGCAGAGACGCTTTATAGGTGCCATTATCGGCAGTGTAGCTCTTGGGGTTGCCACAGCTGCACAGATAACAGCAGCCTCAGCTCTGATACAAGCCAACCAGAATGCTGCCAACATCCTCCGGCTTAAAGAGAGCATTGCTGCAACTAATGAAGCTGTACATGAAGTCACTGACGGATTATCGCAACTAGCAGTGGCAGTTGGGAAGATGCAGCAGTTTGTTAATGACCAGTTTAATAACACAGCTCAGGAATTGGACTGTATAAAAATTACACAGCAGGTTGGTGTAGAACTCAACCTGTACCTAACTGAATTGACTACAGTATTCGGGCCACAAATCACTTCCCCTGCCTTAACTCAGCTGACTATCCAGGCGCTTTACAATCTAGCTGGTGGTAATATGGATTATTTGTTGACTAAGTTAGGTGTTGGGAACAACCAACTCAGCTCATTAATCGGTAGCGGCTTGATCACCGGTAACCCTATTCTGTACGATTCACAGACTCAACTCTTGGGTATACAGGTAACTTTACCCTCAGTCGGTAACCTAAATAATATGCGTGCTACCTACTTGGAGACCTTGTCTGTAAGCACAACCAAGGGATTTGCCTCAGCACTTGTCCCAAAAGTGGTGACACAGGTCGGGTCTGTGATAGAGGAACTTGACACCTCTTACTGTGTAGAGACCGATTTGGATTTATATTGTACAAGAATAGTGACATTCCCTATGTCTCCTGGTATTTATTCCTGTCTGAGCGGTAATACATCAGCTTGCATGTATTCAAAGACTGAAGGTGCACTTACTACGCCATATATGACTATCAAGGGCTCAGTTATTGCCAATTGCAAGATGACAACATGCAGATGTGCAGACCCTCCGGGTATCATATCGCAAAATTATGGAGAAGCTGTGTCTCTAATAGATAGGCACTCATGCAATGTCTTATCCTTAGACGGGATAACTTTGAGGCTCAGTGGAGAATTTGACGTAACTTATCAAAAGAATATCTCAATATTAGATTCTCAGGTAATAGTGACAGGCAATCTCGATATCTCAACTGAACTTGGGAATGTCAACAACTCGATAAGTAATGCTTTGGATAAGTTAGAGGAAAGCAATAGCAAACTTGACAAAGTCAATGTCAAGCTGACCGGCACGTCTGCTCTCATTACCTATATAGTTTTAACTATCATATCTCTTGTTTGTGGTATACTTAGCCTGGTTCTAGCATGCTATCTGATGTATAAGCAAAAGGCGCAACAAAAGACCTTATTATGGCTTGGGAATAATACCCTAAATCAGATGAGGGCCACTACAAGAATG
>AGL09138
ATGGGCTCCAAACCTTCTACCAGGATCCCAGCACCTCTAATGCTGATCACTCGGATTATGCTGATACTGAGCTGTATCCGTCTGACAAGCTCTCTTGACGGCAGGCCCCTTGCAGCTGCAGGAATTGTAGTAACAGGAGATAAGGCAGTCAATGTATACACCTCGTCTCAGACAGGGTCAGTCATAGTCAAGTTGCTCCCGAATATGCCCAGAGATAAGGAGGCATGTGCAAAAGCCCCATTGGAGGCATATAACAGAACACTGACTACTCTGCTCACTCCTCTTGGCGACTCCATCCGCAAGATCCAAGGGTCTGTGTCCACGTCCGGAGGAAGGAGACAAAAACGCTTCATAGGTGCTGTTATTGGCAGTGTAGCTCTTGGGGTTGCAACAGCGGCACAGATAACAGCAGCTGCGGCCCTAATACAAGCCAAACAGAATGCCGCCAACATCCTCCGGCTTAAGGAGAGCATTGCTGCAACCAATGAAGCTGTGCATGAAGTCACCGACGGATTATCACAACTATCAGTGGCAGTTGGGAAGATGCAGCAGTTTGTCAATGACCAGTTTAATAATACGGCGCGAGAATTGGACTGTATAAAAATCGCACAACAGGTCGGTGTAGAACTCAACCTATACCTAACTGAATTGACTACAGTATTCGGGCCACAGATCACCTCCCCTGCATTAACTCAGCTGACCATCCAGGCACTTTATAATTTAGCTGGTAGCAATATGGATTACTTATTAACTAAGTTAGGTATAGGAAACAATCAACTCAGTTCATTAATTGGTAGCGGCCTGATCACTGGTTACCCTATATTGTATGACTCACATACTCAACTCTTGGGCATACAAGTAAATTTGCCCTCAGTCGGGAACTTAAATAATATGCGTGCCACCTATTTGGAGACCTTATCTGTAAGTACAACCAAAGGATATGCCTCAGCACTTGTCCCGAAAGTAGTGACACAAGTCGGTTCTGTGATAGAAGAGCTTGACATCTCATACTGTATAGAGTCTGATCTGGATTTATATTGTACTAGAATAGTGACATTCCCCATGTCCCCAGGTATTTATTCCTGTTTGAGCGGCAACACATCAGCCTGCATGTATTCAAAGACTGAAGGCGCACTCACTACGCCATACATGGCCCTTAGAGGCTCAGTTATTGCCAATTGTAAGATAACAACATGCAGATGTACGGACCCTCCTGGTATCATATCACAAAATTACGGAGAAGCTGTATCCCTGATAGATAGACATTCATGCAATGTCTTATCATTAGACGGAATAACTCTGAGGCTCAGTGGGGAATTTGATGCAACTTATCAAAAGAACATCTCAATATTAGATTCTCAGGTCATCGTGACAGGCAATCTTGATATATCAACTGAACTTGGAAACGTCAACAATTCAGTCAGCAATGCCTTGGATAGGTTGGCAGAAAGCAACGGCAAGCTAGAAAAAGTCAATGTCAGACTAACTAGCACATCTGCTCTCATTACCTATATTGTTCTAACTGTCATTTCCCTAATTTCCGGTGCACTTAGTCTGGTTTTAGCGTGTTACCTGATGTACAAACAGAAGGCACAACAAAAGACCTTGTTATGGCTTGGGAATAATACCCTCGATCAGATGAGAGCCACCACAAGAGCA
>ADH10217
ATGGGCTCCAAACCTTCCACCAGGATCCCAGTACCTCCGATGCTGATCACCCGAATCATACTGATGTTGAGCTGCATCTGCCCGACAGGCTCTCTTGACGGCAGGCCTCTTGCAGCTGCAGGGATTGTGGTAACAGGAGACAAAGCAATCAACATATACACCTCATCTCAGACAGGGTCAATCATAGTCAAGTTGCTCCCGAATATGCCCAAGGACAAAGAGGCATGTGCAAAAGCCCCTCTAGAAGCATACAACAGAACACTGACCACTTTACTCACCCCCCTAGGTGATTCCATCCGCAGGATACAAGGGTCTGTGTCCACATCAGGGGAAAAGAGGCAGAAACGGTTTATAGGTGCCATTATCGGCAGTGTAGCTCTTGGGGTCGCGACATCGGCACAGATAACAGCAGCTGCGGCCCTAATACAAGCCAATCAGAATGCCGCCAATATTCTCCGGCTTAAGGAGAGCATTGCTGCAACTAATGAAGCTGTGCATGAGGTCACCGATGGATTATCGCAACTAGCAGTGGCAGTTGGGAAGATGCAGCAGTTTGTTAATGACCAATTTAATAATACGGCGCGAGAATTGGACTGCATAAAAATTACACAACAAGTCGGTGTAGAACTCAACCTATACCTAACTGAACTGACTACAGTATTCGGGCCACAAATCACTTCCCCTGCCCTAACTCAGCTGACTGTCCAAGCACTTTATAATTTAGCTGGTGGCAATATGGACTACTTGTTGACTAAATTAGGTATAGGGAACAATCATCTCAGCTCATTAATTGGTAGTGGCTTGATCACAGGCAACCCTATACTGTATGACTCACAGACTCAACTCTTGGGCATCCAGGTAAATTTACCCTCAGTCGGGAACCTTAACAACATGCGTGCCACCTACTTGGAGACTTTATCCGTAAGCACAACCAAAGGGTTTGCCTCAGCACTTGTCCCGAAGGTGGTGACACAAGTCGGCTCCGTGATAGAAGAACTCGACACCTCATACTGCATAGAGACTGATCTGGATTTATATTGTACAAAAATAGTGACATTCCCCATGTCTCCGGGTATTTATTCCTGTCTGAGCGGCAATACGTCAGCCTGCATGTATTCAAAGACTGAAGGCGCGCTCACTACGCCATATATGGCCCTCAAAGGCTCAATTATTGCCAATTGCAAAATAACAACATGCAGGTGTGCAGACCCCCCAGGTATCATATCGCAAAACTATGGAGAAGCTGTATCTCTAATAGATAGACATTCATGCAATGTCTTATCATTAGACGGGATAACTCTGAGGCTCAGTGGGGAGTTTGATGCAACTTATCAAAAGAATATCTCAATACTAGATTCTCAAGTCATTGTGACAGGCAATCTTGATATATCAACCGAGCTTGGAAATGTCAACAATTCAATAAGCAATGCCCTGGACAGATTAGCAGAGAGCAATGGCAAACTAGACAAGGTCAATGTCAGACTAATCAACACATCTGCTCTCATTACCTATATCGTTCTAACCGTCATATCCCTTGTTTCCAGTGCACTTGGTTTGATTTTAGGATGCTACCTGATGTACAAACAAAAGGCACAACAAAAGACCTTACTATGGCTTGGGAACAACACCCTCGATCAGATGAGAGCCACTACAAGAACA
>AGA63518
ATGGGCTCCAAACCTTCTACCAGGATCCTAGTACCTCTGACGCTGATCACTAGGATTATGCTGATACTAAGCTGTATCTGTGAGACAAGCTCTCTTGACGGCAGGCCTCTTGCAGCCGCAGGGATTATAGTAACAGGAGATAAAGCAGTCAACATATACACCTCATCTCAGACAGGGTCAATCATAGTCAAGTTGCTCCCAAATATGCCCAAGGACAAAGAGGCATGTGCAAAAGCCCCCTTAGAGGCATATAACAGAACACTGACCACCTTGCTCACCCCCCTTGGCGATTCTATCCGCAGGATACAAGGGTCTGTGTCCACCTCTGGAGGAAGGAGACAGAAACGCTTTATAGGTGCCGTTATTGGCAGTGTAGCTCTTGGGGTTGCAACAGCGGCACAGATAACAGCAGCTGCGGCCCTAATACAAGCCAACCAGAATGCAGCCAACATCCTCCGGCTTAAGGAGAGCATTGCTGCAACCAATGAAGCTGTGCATGAGGTCACTAACGGATTATCACAACTAGCAGTAGCGGTTGGGAAGATGCAGCAGTTTGTCAACGACCAGTTTAACAATACGGCACGAGAATTGGACTGTATAAAAATTACACAACAAGTTGGTGTAGAACTCAACCTATATCTAACTGAATTGACCACAGTATTCGGGCCACAGATCACTTCCCCTGCCTTAACCCAACTGACTATCCAGGCACTTTATAGTCTAGCCGGCGGCAATGTGGACTACTTGTTAACTAAGTTAGGTGTAGGAAACAATCAACTCAGCTCATTAATCGGTAGCGGCTTGATTGCTGGCTACCCTATACTGTATGACTCACAGACCCAACTCCTGGGCATCCAAGTAAATTTACCCTCAGTCGGGAACCTAAATAATATGCGTGCCACCTATTTGGAGACCCTATCGGTAAGCACAACTAAAGGGTTTGCCTCAGCACTCGTCCCGAAGGTAGTGACACAAGTCGGTTCCGTGATAGAAGAACTCGACACCTCATATTGTATAGAGTCAGATCTGGATTTATATTGCACGAGAATAGTGACATTCCCCATGTCTCCGGGTATCTATTCTTGTTTAAGTGGCAATACGTCAGCTTGCATGTATTCAAAGACTGAAGGCGCACTCACTACGCCATATATGGCCCTCAAAGGCTCAGTCATCGCCAACTGCAAGATCACAACATGTAGGTGTGCAGACCCTCCAGGTATCATATCGCAGAATTATGGAGAAGCTGTATCTCTGATAGACAGACATTCATGCAATGTCTTATCATTAGACGGGATAACTCTAAGGCTCAGTGGAGAATTTGATGCAACTTATCAAAAGAATATCTCAATACTAGATTCTCAAGTCATCGTGACAGGCAATCTCGACATATCAACCGAACTTGGACATGTCAACAACTCAATAAGCAATGCCTTGGACAAGTTGGCAGAAAGCAACAGCAAGCTAGACAAGGTCAATGTCAGACTAATCAGCACATCTGCTCTCATTACCTATATTGTTCTAACAGTCATATCTCTTGTCTTCGGTACACTTAGCCTAGTTTTGGCATGTTACTTGATGTATAAACAAAAGGCACAACAAAAGACCCTACTGTGGCTTGGGAATAATACCCTCGATCAAATGAGAACCACTACAAGAGTA
>ACY37958
ATGGGTTCCAAATCTTCTACCAGGTTCTTAACACCCTCGATGTTGATCACCCGGATTATGCTGATACTGAGTTGTATCTGTCCGACAGGCTCTTTAGACGGCAGGCCTCTTGCAGCTGCAGGGATTGTGGTAACAGGGGATAAAGCAGTCAACATATACACCTCATCTCAGACGGGGTCAATCATAGTCAAGTTGCTCCCAAATATGCCCAAGGATAAAGAGGCGTGTGCAAGAACTCCGTTGGAGGCATACAACAGAACACTGACTACTTTACTCACCCCCCTTGGTGATTCCATCCGCAGGATACAAGGGTCTGTGACTACATCTGGTGGGAGGAGACAGAAGCGCTTTATAGGTGCCGTTATTGGTAGTGTAGCCCTTGGAGTTGCAACAGCTGCACAGATAACAGCAGCCGCGGCTCTGATACAGGCCAACCAGAATGCCGCCAACATCCTCCGGCTTAAGGAGAGCATTGCTGCAACCAATGAAGCTGTGCACGAGGTCACTGACGGATTATCACAACTAGCAGTGGCAGTTGGGAAGATGCAGCAGTTTGTTAACGACCAATTTAATAATACCGCACGAGAATTGGACTGTATAAAGATTGCGCAGCAGGTTGGTGTAGAACTCAACTTGTACCTAACTGAATTGACTACAGTATTCGGGCCACAAATCACTTCCCCTGCCTTAACTCAGCTGACTGTCCAGGCACTTTATAATTTAGCTGGTGGCAACATGGATTACTTGTTGACTAAATTAGGTGTAGGGAACAATCAGCTCAGCTCATTAATTGGTAGTGGCTTGATCACCGGCAACCCTATACTATATGACTCACAGACTCAACTTTTAGGCATACAGGTAACTTTACCCTCAGTCGGGAACCTAAATAATATGCGTGCCACCTACCTGGAGACCTTATCTGTAAGCACAACCAAAGGGTTTGCCTCAGCACTTGTCCCGAAGGTAGTGACACAAGTCGGTTCCGTGATAGAAGAACTTGACACCTCATACTGTATAGAGTCTGATCTGGATTTATACTGTACAAGGATAGTGACATTCCCCATGTCTCCAGGTATTTATTCCTGTCTGAGTGGTAATACATCAGCTTGCATGTATTCAAAGACTGAAGGTGCACTCACCACTCCATATATGGCCCTCAAAGGCTCAGTCATCGCCAACTGCAAGATGACAACATGTAGATGTGCAGACCCTCCGGGTATCATCTCGCAAAACTATGGAGAAGCTGTATCTCTAATAGATAAACATTCATGCAATGTCTTGTCTTTAGACGGGAAAACTCTGAGGCTCAGTGGGGAATTTGATGCAACTTATCAAAAGAATATCTCAATCCTAGACTCTCAAGTCATCGTGACAGGCAATCTCGATATATCAACAGAGCTTGGGAATGTCAACAACTCAATAAGCAATGCCCTGGATAAGTTATCAGAAAGTAACAGCAAACTAGACAAAGTCAAAGTCAAGCTAACTAGCACATCTGCTCTCATTATCTATATTGTCTTAATTGTCATATCTCTTGTTTCCGGTGTACTTAGCCTGGTTCTAACATGTTATCTGATGTACAAACAAAAGGCACAGCAAAAGACCTTATTATGGCTTGGGAATAATACCCTCGATCAGATGAGAGCCACCACAAGAACA
>AGL09132
ATGGGCTCCAAACCTTCTACCAGGATCCCAGCACCTCTAATGCTGATCACTCGGATTATGCTGATACTGAGCTGTATCCGTCTGACAAGCTCTCTTGACGGCAGGCCCCTTGCAGCTGCAGGAATTGTAGTAACAGGAGATAAGGCAGTCAATGTATACACCTCGTCTCAGACAGGGTCAGTCATAGTCAAGTTGCTCCCGAATATGCCCAGAGATAAGGAGGCATGTGCAAAAGCCCCATTGGAGGCATATAACAGAACACTGACTACTCTGCTCACTCCTCTTGGCGACTCCATCCGCAAGATCCAAGGGTCTGTGTCCACGTCCGGAGGAAGGAGACAAAAACGCTTCATAGGTGCTGTTATTGGCAGTGTAGCTCTTGGGGTTGCAACAGCGGCACAGATAACAGCAGCTGCGGCCCTAATACAAGCCAAACAGAATGCCGCCAACATCCTCCGGCTTAAGGAGAGCATTGCTGCAACCAACGAAGCTGTGCATGAAGTCACCGACGGATTATCACAACTATCAGTGGCAGTTGGGAAGATGCAGCAGTTTGTCAATGACCAGTTTAATAATACGGCGCGAGAATTGGACTGTATAAAAATCGCACAACAGGTCGGTGTAGAACTCAACCTATACCTAACTGAATTGACTACAGTATTCGGGCCACAGATCACCTCCCCTGCATTAACTCAGCTGACCATCCAGGCACTTTATAATTTAGCTGGTAGCAATATGGATTACTTATTAACTAAGTTAGGTATAGGAAACAATCAACTCAGTTCATTAATTGGTAGCGGCCTGATCACTGGTTACCCTATATTGTATGACTCACATACTCAACTCTTGGGCATACAAGTAAATTTGCCCTCAGTCGGGAACTTAAATAATATGCGTGCCACCTATTTGGAGACCTTATCTGTAAGTACAACCAAAGGATATGCCTCAGCACTTGTCCCGAAAGTAGTGACACAAGTCGGTTCTGTGATAGAAGAGCTTGACATCTCATACTGTATAGAGTCTGATCTGGATTTATATTGTACTAGAATAGTGACATTCCCCATGTCCCCAGGCATTTATTCCTGTTTGAGCGGCAACACATCAGCCTGCATGTATTCAAAGACTGAAGGCGCACTCACTACGCCATACATGGCCCTTAGAGGCTCAGTTATTGCCAATTGTAAGATAACAACATGCAGATGTACGGACCCTCCTGGTATCATATCACAAAATTACGGAGAAGCTGTATCCCTGATAGATAGACATTCATGCAATGTCTTATCATTAGACGGAATAACTCTGAGGCTCAGTGGGGAATTTGATGCAACTTATCAAAAGAACATCTCAATATTAGATTCTCAGGTCATCGTGACAGGCAATCTTGATATATCAACTGAACTTGGAAACGTCAACAATTCAGTCAGCAATGCCTTGGATAGGTTGGCAGAAAGCAACGGCAAGCTAGAAAAAGTCAATGTCAGACTAACTAGCACATCTGCTCTCATTACCTATATTGTTCTAACTGTCATTTCCCTAATTTCCGGTGCACTTAGTCTGGTTTTAGCGTGTTACCTGATGTACAAACAGAAGGCACAACAAAAGACCTTGTTATGGCTTGGGAATAATACCCTCGATCAGATGAGAGCCACCACAAGAGCA
>ADH10211
ATGGGCTCCAAACCTTCTACCAGGATCCCAGCACCTCCGATGCTGATCACTCGGATTATGCTGATATTGAGCTGTATATGTCTGGCAAGCTCTCTCGACGGCAGGCCTCTTGCAGCCGCAGGGATTGTAGTAACAGGAGATAAGGCGGTCAATATATACACCTCTTCTCAGACAGGGTCAATCATAGTCAAGTTGCTCCCGAATATGCCCAAGGATAAAGAGGCGTGTGCAAAAGCCCCATTAGAGGCATATAACAGAACACTGACTACTTTGCTCACTCCTCTTGGCGATTCCATCCGCAAGATCCAAGGGTCTGTGTCCACTTCTGGAGGGAAGAGACAGAAACGCTTTATAGGTGCCGTTATTGGCAGTGTAGCTCTTGGGGTTGCAACAGCGGCACAGATAACAGCAGCTGCGGCCCTAATACAAGCCAACCAGAATGCCGCCAACATCCTCCGGCTTAAGGAGAGCATTGCTGCAACCAATGAAGCTGTGCATGAAGTCACCGACGGATTATCACAACTATCAGTGGCAGTTGGGAAGATGCAGCAGTTTGTCAATGACCAGTTTAATAATACGGCGCGAGAATTGGACTGTATAAAAATTACGCAACAGGTTGGTGTAGAACTCAACCTATACCTAACTGAATTGACTACAGTATTCGGGCCACAGATCACCTCCCCTGCATTAACTCAGCTGACCATCCAGGCACTTTATAATTTAGCTGGTGGCAATATGGATTACTTATTAACTAAGTTAGGTATAGGGAACAATCAACTCAGCTCATTAATTGGTAGCGGCTTGATCACTGGCTACCCTATATTGTACGACTCACAGACTCAACTCTTGGGCATACAAGTGAATTTGCCCTCAGTTGGGAACTTAAAAAATATGCGTGCCACCTATCTGGAGACTTTATCTGTAAGTACAACCAAAGGATATGCCTCAGCACTTGTCCCGAAAGTAGTGACACAAGTCGGTTCTGTGATAGAAGAGCTTGACACCTCATACTGTATAGAGTCCGATCTGGATTTATATTGTACAAGAATAGTGACATTCCCCATGTCCCCAGGTATTTATTCCTGTTTGAGCGGCAACACATCAGCTTGCATGTATTCAAAGACTGAAGGCGCACTCACTACGCCATATATGGCCCTTAAAGGCTCAGTTATTGCCAATTGTAAGATAACAACATGTAGATGTGCAGACCCTCCTGGTATCATATCGCAAAATTATGGAGAAGCTGTGTCCCTGATAGATAGACATTCGTGCAATGTCTTATCACTAGATGGGATAACTCTGAGGCTCAGCGGAGAATTTGATGCAACTTATCAAAAGAACATCTCAATACTAGATTCTCAAGTCATCGTGACAGGCAATCTCGATATATCAACTGAGCTCGGAAATGTCAACAATTCAATCAGCAATGCCTTGGACAGGCTGGCAGAAAGCAACAGCAAGCTAGACAAAGTCAATGTCAGACTAACCAGCACATCTGCTCTCATTACCTATATCGTTCTAACTGTCACTTCTCTAGTTTTCGGTGCACTTAGTCTGGTTTTAGCGTGTTACCTGATGTACAAACAGAAAGCACAACAAAAGACCTTACTATGGCTTGGGAATAACACCCTCGATCAGATGAGAGCCACCACAAGAGCA
>AEX60733
ATGGGCTCCAAACCTTCTACCAGGATCCCAGCACCTCTGATGCTGATCACCCGGATTATGCTGATATTGGGCTGTATCCGTCCGACAAGCTCTCTTGACGGCAGGCCTCTTGCAGCTGCAGGAATTGTAGTAACAGGAGATAAGGCAGTCAATGTATACACCTCGTCTCAGACAGGGTCAATCATAGTCAAGTTGCTCCCGAATATGCCCAGGGATAAGGAGGCGTGTGCGAAAGCCCCATTAGAGGCATATAACAGAACACTGACTGCTTTGCTCACTCCTCTTGGCGACTCCATCCGCAAGATCCAAGGGTCTGTGTCCACGTCTGGAGGAAGGAGACAAAAACGCTTTTTAGGTGCTGTTATTGGCAGTGTAGCTCTTGGGGTTGCAACAGCGGCACAGATAACAGCAGCTGCGGCCCTAATACAAGCCAACCAGAATGCTGCCAACATCCTCCGGCTTAAGGAGAGCATTGCTGCAACCTATGAAGCTGTGCATGAAGTCACCGACGGATTATCACAACTATCAGTGGCAGTTGGGAAGATGCAGCAGTTTGTCAATGACCAGTTTAATAATACGGCGCGAGAATTGGACTGTATAAAAATCACACAACAGGTTGGTGTAGAACTCATCCTATACCTAACTGAATTGACTACAGTATTCGGGCCACAGATCACCTCCCCTGCATTAACTCAGCTGACCATCCAGGCACTTTATAATTTAGCTGGTGGCAATATGGATTACTTATTAACTAAGTTAGGTATAGGGAACAATCAACTCAGCTCATTAATTGGTAGCGGCCTGATCACTGGTTACCCTATACTGTATGACTCACAGACTCAACTCTTGGGCATACAAGTGAATTTGCCCTCAGTCGGGAACTTAAATGATATGCGTGCCACCTATTTGGAGACCTTATCTGTAAGTACAACCAAAGGATATGCCTCAGCACTTGTCCCGAAAGTAGTGACACAAGTCGGTTCTGTGATAGAAGAGCTTGACACCTCATACTGTATAGAGTCCGATCTGGATTTATATTGTACTAGAATAGTGACATTCCCCATGTCCCCAGGTATTTATTCCTGTTTGAGCGGCAACACATCAGCTTGCATGTATTCAAAGACTGAAGGCGCACTCACTACGCCGTATATGGCCCTTAAAGGCTCAGTTATTGCCAATTGTAAGATAACAACATGTAGATGTACAGACCCTCCTGGTATCATATCGCAAAATTATGGAGAAGCTGTATCCCTGATAGATAGACATTCGTGCAATGTCTTATCATTAGACGGGATAACTCTGAGGCTCAGTGGGGAATTTGATGCAACTTATCAAAAGAACATCTCAATACTAGATTCTCAAGTCATCGTGACAGGCAATCTTGATATATCAACTGAACTTGGAAACGTCAACAATCCAATCAGCAATGCCTTGGATAGGTTGGCAGAAAGCAACAGCAAGCTAGAAAAAGTCAATGTCAGACTAACCAGCACATCTGCTCTCATTACCTATATTGTTCTAACTGTCATTTCTCTAGTTTTCGGTGCACTTAATCTGGGTTTAGCGTGTTACCTGATGTACAAACAGAAGGCACAACAAAAGACCTTGCTATGGCTTGGGAATAATACCCTCGATCAGATGAGAGCCACTACAAGAGCA
>ABH10572
ATGGGCTCCAAACCTTCTACCAGGATTCCAGCACCTCTGATGCTGACCACCCGGATTACGCTGATATTGAGCTGTATCCGTCCGACAAGCTCTCTTGACGGCAGGCCTCTTGCAGCTGCAGGAATTGTAGTAACAGGAGATAAGGCAGTCAATGTATACACCTCGTCTCAGACAGGGTCAATCATAGTCAAGTTGCTCCCGAATATGCCCAGGGATAAAGAGGCGTGTGCAAAAGCCCCATTAGAGGCATATAACAGAACACTGACTACTTTGCTAACTCCTCTTGGCGACTCCATCCGCAAGATCCAAGGGTCTGTGTCCACGTCTGGAGGAAGGAGACAAAAACGCTTTATAGGTGCTGTTATTGGCAGTGTAGCTCTTGGGGTTGCAACAGCGGCACAGATAACAGCAGCTGCGGCCCTAATACAAGCCAACCAGAATGCCGCCAACATCCTCCGGCTTAAGGAGAGCATTGCTGCAACCAATGAAGCTGTGCATGAAGTCACCGACGGATTATCACAACTATCAGTGGCAGTTGGGAAGATGCAGCAGTTCGTCAATGACCAGTTTAATAATACAGCACGAGAATTGGACTGTATAAAAATCACACAACAGGTTGGTGTAGAGCTAAACCTATACCTAACTGAATTGACTACAGTATTCGGGCCACAGATCACTTCCCCTGCATTAACTCAGTTGACCATCCAAGCACTTTATAATTTAGCTGGTGGCAATATGAATTACTTATTAACTAAGTTAGGTATAGGGAACAATCAACTCAGCTCATTAATTGGTAGCGGCCTGATCACTGGTTACCCTATACTGTATGATTCACAGACTCAACTCTTGGGCATACAAGTGAATTTGCCCTCAGTCGGGAACTTAAATAATATGCGTGCCACCTATTTGGAGACCTTATCTGTAAGTACAACCAAAGGATATGCCTCAGCACTTGTCCCGAAAGTAGTGACACAGGTCGGTTCTGTGATAGAAGAGCTCGACACCTCATACTGCATAGAGTCCGATCTGGATTTATATTGTACTAGAATAGTGACATTCCCCATGTCCCCAGGTATTTATTCCTGCTTGAGCGGCAACACATCAGCTTGCATGTATTCAAAGACTGAAGGCGCACTCACTACGCCGTATATGGCCCTTAAAGGCTCGGTTATTGCCAATTGTAAGATAACAACATGTAGATGTACAGACCCTCCTGGTATCATATCGCAAAATTATGGAGAAGCCGTATCCCTGATAGATAGACATTCGTGCAATGTCTTATCATTAGACGGGATAACTCTGAGGCTCAGTGGGGAATTTGATGCAACTTATCAAAAGAACATCTCAATACTAGATTCTCAAGTCATCGTGACAGGCAATCTTGATATCTCAACTGAACTTGGAAACGTCAACAATTCAATCAGCAATGCCTTGGATAGTTTGGCAGAAAGCAACAGCAAGCTGGAAAAAATCAATGTCAGACTAACCAGCACATCTGCTCTCATTACCTATATTGTTCTAACTGTCATTTCTCTAGTTTTCGGTGCATTTAGTTTGGGTTTAGCGTGTTACCTGATGTACAAACAGAAGGCACAACAAAAGACCTTGCTATGGCTTGGGAATAATACCCTCGATCAGATGAGAGCCACTACAAGAGCA
>AAX45433
ATGGGTTCCAAGTCTTCTACCAGGTTCCCAGTACCTCTAATGCTGACCGTCCGAGTCATGCTGGCACTGAGTTGCGTCTGTCCGGCCAGCGCCCTTGATGGCAGGCCTCTTGCGGCTGCAGGGATTGTGGTAACAGGAGACAAAGCGGTCAACATATACACATCATCTCAGACAGGGTCAATCATAATCAAGTTACTCCCGAATATGCCCAAGGATAAAGAGGCGTGTGCAAAAGCACCGTTGGAGGCATACAACAGGACATTGACTACTTTGCTCACCCCTCTTGGTGATTCTATCCGTAGGATACAAGAGTCTGTGACCACGTCCGGAGGAAGAAAACAGGGACGCCTTATAGGAGCCATTATCGGTGGTGTAGCTCTCGGGGTCGCGACCGCTGCACAAATAACAGCAGCCTCGGCTTTGATACAAGCCAATCAAAATGCTGCCAACATCCTCCGGCTCAAAGAGAGCATTGCTGCAACCAATGAGGCTGTACACGAGGTCACTGACGGATTATCACAACTAGCAGTGGCAGTTGGGAAGATGCAGCAATTTGTTAATGACCAGTTTAATAAGACAGCCCACGAATTGGACTGTATAAAAATTGCACAGCAAGTTGGTGTAGAACTCAACCTGTACTTAACTGAATTGACTACAGTATTTGGGCCGCAAATCACTTCCCCTGCCTTAACTCAGCTGACTATCCAGGCGCTTTACAATCTAGCTGGTGGGAATATGGATTACTTGTTAACTAAGTTAGGTGTGGGGAATAACCAACTCAGCTCATTAATTAGTAGTGGCCTGATCACCGGCAACCCTATTCTGTATGACTCACAGACTCAACTCTTGGGTATACAGGTAATCCTACCCTCAGTCGGGAATCTAAATAATATGCGTGCCACCTATCTGGAAACCTTGTCTGTAAGTACAACTAAAGGATTTGCCTCAGCTCTTGTCCCAAAGGTAGTGACACAGGTCGGTTCTGTGATAGAAGAGCTTGACACCTCATACTGTATAGAGACCGATTTGGATCTATATTGTACAAGAATAGTGACATTCCCTATGTCTCCTGGTATTTATTCCTGTTTGAGTGGCAATACATCTGCTTGCATGTACTCAAAGACAGAAGGCGCACTCACTACGCCGTATATGACCCTCAAAGGCTCAGTTATTGCAAACTGTAAGATGACAACATGTAGGTGTGCAGATCCCCCGGGTATCATATCGCAAAATTATGGAGAAGCTGTGTCTCTAATAGATAGGCAATCATGCAATATCCTATCCTTAGACGGGATAACTTTGAGGCTCAGTGGGGAATTCGATGCAACTTATCAAAAGAATATCTCAATACAAGATTCTCAAGTTATAGTGACAGGCAATCTTGATATCTCAACTGAGCTTGGGAATGTCAACAACTCGATAAGCAATGCTTTGGATAAGTTAGAGGAAAGCAACAGCAAACTAGACAAGGTCAATGTCAAACTGACCAGCACATCCGCTCTTATTACCTACATCGTTTTAACTGTCATATCTCTCATATGTGGTATACTTAGCCTGGTTCTAGCATGCTACCTGATGTACAAGCAAAAGGCGCAACAGAAGACCTTGCTGTGGCTTGGGAATAATACCCTAGACCAGATGAGGGCCAATACAAAAATG
>AFH08719
ATGAGCTCCAAATCTTCCACGAGGATCCCAGCACCTCTGATGTTGACCACCCGAATCATGCTGATACTGAGCTGCATTCGTCTGACAAGCTCTCTCGACGGCAGGCCTCTCGCAGCTGCGGGAATTGTGGTAACAGGAGATAAAGCAGTCAATATATACACCTCATCTCAGACAGGGTCAATCATAATCAAGTTGCTCCCAAATATGCCCAAGGATAAAGAGGCGTGTGCAAGAGCCCCGTTAGAAGCATACAACAGAACACTGACTGCTTTACTCAACCCCCTTGGTGATTCCATCCGCAGGATACAAGGATCTGTATCCACATCAGGAGGAAAGAGACAGAAGCGCTTTATAGGTGCCATTATCGGCAGTGTAGCTCTTGGGGTCGCAACATCAGCACAGATAACAGCAGCTGCGGCCCTGATACAAGCCAACCAGAATGCCGCCAACATCCTCCGGCTTAAGGAGAGCATTGCTGCAACCAATGAAGCTGTGCATGAGGTCACCGACGGATTATCGCAATTAGCAGTGGCAGTTGGGAAGATGCAGCAGTTTGTTAATGACCAATTTAATAATACGGCACGAGAATTGGACTGTATAAAAGTTACACAACAAGTCGGTATAGAACTCAACCTATACCTAACTGAATTAACTACGGTGTTCGGGCCACAAATCACTTCCCCTGCCCTAACTCAGCTGACCATCCAGGCACTTTATAATTTAGCAGGTGGCAATATAGATTACTTGTTGACCAAGTTAGGTATAGGGAACAATCAACTCAGCTCATTAATTGGTAGTGGCTTGATCACAGGCCACCCTATACTGTATGACTCACAGACTCAACTCCTGGGCATACAGGTAAATTTACCCTCAGTTGGGAACCTTAATAATATGCGTGCCACCTATTTGGGGACTTTATCTGTAAGCACGACCAAAGGGTTCGCCTCAGCTCTTGTCCCTAAGGTAGTGACACAGGTCGGCTCCGTGATAGAAGAACTTGACACCTCACACTGTATAGAGTCTGATCTTGATTTATATTGCACAAGAATAGTGACATTCCCCATGTCTCCAGGCATTTATTCCTGTCTGAGCGGCAACACATCAGCTTGCATGTATTCAAAGACTGAAGGTGCACTCACCACGCCATATATGGCCCTCAAAGGCTCAGTTATTGCCAATTGCAAAATAACAACATGTAGGTGCGTAGACCCCCCAGGTATCATATCACAGAACTATGGAGAAGCTGTATCTCTGATAGATAGACATTCATGCAATGTCTTATCATTAGATGGGATAACTCTGAGGCTCAGTGGAGAGTTTGATGTGACTTACCAAAAGAATATCTCAATACTAGATTCTCAAGTCATCGTGACGGGCAACCTTGATATATCAACCGAACTTGGAAATGTCAACAATTCAATAAGCAATGCCCTGGACAGGTTAGTGGAAAGCAACAGCAAATTAGACAAAGTCAATGTCAAACTTACCAGCACATCTGCCCTCATTACCTATATCGTTCTAACTGTCATATCTCTTGTTTTCGGTGCACTTAGCCTGGTTTTAGCGTGCTACCTGATGTACAAACAAAAGGCACAACAAAAGACTCTGATATGGCTTGGGAATAATACCCTTGATCAGATGAGAGCCACTACAAGAACA
>AGL09198
ATGGGCTCCAAACCTTCTACCAGGATCCCAGCACCTCTAATGCTGATCACTCGGATTATGCTGATATTGAGCTGTATCCGTCTGACAAGCTCTCTTGATGGCAGGCCCCTTGCAGCTGCAGGAATTGTAGTAACAGGAGATAAGGCAGTCAATGTATATACCTCGTCTCAGACAGGGTCAATCATAGTCAAGTTGCTCCCGAATATGCCCAGAGATAAGGAGGCATGTGCAAAAGCCCCATTGGAGGCATATAACAGAACACTGACTACTCTGCTCACTCCTCTTGGCGACTCCATCCGCAAGATCCAAGGGTCTGTGTCCACGTCCGGAGGAAGGAGACAAAAACGCTTTATAGGTGCTGTTATTGGCAGTGTAGCTCTTGGGGTTGCAACAGCGGCACAGATAACAGCAGCTGCGGCCCTAATACAAGCCAAACAGAATGCTGCCAACATCCTCCGGCTTAAGGAGAGCATTGCTGCAACCAATGAAGCTGTGCATGAAGTCACCGACGGATTATCACAACTATCAGTGGCAGTTGGGAAGATGCAGCAGTTTGTCAATGACCAGTTTAATAATACGGCGCGAGAATTGGACTGTATAAAAATCACACAACAGGTCGGTGTAGAACTCAACCTATACCTAACTGAATTGACTACAGTATTCGGGCCACAGATCACCTCCCCTGCATTAACTCAGCTGACCATTCAGGCACTTTATAATTTAGCTGGTGGCAATATGGATTACTTATTAACTAAGTTAGGTATAGGAAACAATCAACTCAGCTCATTAATTGGTAGCGGCCTGATCACTGGTTACCCTATACTGTATGACTCACATACTCAACTCTTGGGCATACAAGTAAATCTGCCCTCAGTCGGGAACTTAAATAATATGCGTGCCACCTATTTGGAGACCTTATCTGTAAGTACAACCAAAGGATATGCCTCAGCACTTGTCCCGAAAGTAGTGACACAAGTCGGTTCTGTGATAGAAGAGCTTGACACCTCATACTGTATAGAGTCCGATCTGGATTTATATTGTACTAGAATAGTGACATTCCCCATGTCCCCAGGTATTTATTCCTGTTTGAGCGGCAACACATCAGCTTGCATGTATTCAAAGACCGAAGGCGCACTCACTACGCCGTATATGGCCCTTAGAGGCTCAGTTATTGCCAATTGTAAGATAACAACATGCAGATGTACAGACCCTCCTGGTATCATATCGCAAAATTACGGAGAAGCTGTATCCCTGATAGATAGACATTCATGCAATGTCTTATCATTAGACGGAGTAACTCTGAGACTCAGTGGGGAATTTGATGCAACTTATCAAAAGAACATCTCAATATTAGATTCTCAGGTCATCGTGACAGGCAATCTTGATATATCAACTGAACTTGGAAACGTCAACAATTCAATCAGCAATGCCTTGGATAGGTTGGCAGAAAGCAACAGCAAGCTAGAAAAAGTCAATGTCAGACTAACTAGCACACCTGCTCTCATTACCTATATTGTTCTAACTGTCATTTCCCTGATTTTCGGTGCACTTAGTCTGGTTTTAGCGTGTTACCTGATGTACAAACAGAAGGCACAACAAAAGACCTTGCTATGGCTTGGGAATAATACCCTTGATCAGATGAGAGCCACCACAAGAGCA
>AFO83583
ATGGGCTCCAAACCTTCTACCAGGATCCCAGCACCTCTGATGCTGATCACTCGGATTATGCTGATATTGAGCTGTATCCGTCTGACAAGCTCTCTTGACGGCAGGCCTCTTGCAGCTGCAGGAATTGTAGTAACAGGAGATAAGGCAGTCAATGTATACACCTCGTCTCAGACAGGGTCAATCATAGTCAAGTTGCTCCCGAATATGCCCAGGGATAAGGAGGCGTGTGCAAAAGCCCCATTAGAGGCATATAACAGAACACTGACTACTTTGCTCACTCCTCTTGGCGACTCCATCCGCAAGATCCAAGGGTCTGTGTCCACGTCTGGAGGAAGGAGACAAAAACGCTTTATAGGTGCCGTTATTGGCAGTGTAGCTCTTGGGGTTGCAACAGCGGCACAGATAACAGCAGCTGCGGCCCTAATACAAGCCAACCAGAATGCCGCCAACATCCTCCGGCTTAAGGAGAGCATTGCTGCAACCAATGAAGCTGTGCATGAAGTCACCGACGGATTATCACAACTATCAGTGGCAGTTGGGAAGATGCAGCAGTTTGTCAATGACCAGTTTAATAATACGGCGCGAGAATTGGACTGTATAAAAATCACACAACAGGTTGGTGTAGAACTCAACCTATACCTAACTGAATTGACTACAGTATTCGGGCCACAGATCACCTCCCCTGCATTAACTCAGCTGACCATCCAGGCACTTTATAATTTAGCTGGTGGCAATATGGATTACTTATTAACTAAGTTAGGTATAGGGAACAATCAACTCAGCTCATTAATTGGTAGCGGCCTGATCACTGGTTACCCTATACTGTATGACTCACAGACTCAACTCTTGGGCATACAAGTGAATTTGCCCTCAGTCGGGAACTTAAATAATATGCGTGCCACCTATTTGGAGACCTTATCTGTAAGTACAACCAAAGGATATGCCTCAGCACTTGTCCCGAAAGTAGTGACACAAGTCGGTTCTGTGATAGAAGAGCTTGACACCTCATACTGTATAGAGTCCGATCTGGATTTATATTGTACCAGAATAGTGACATTCCCCATGTCCCCAGGTATTTATTCCTGTTTGAGCGGCAACACATCAGCTTGCATGTATTCAAAGACTGAAGGCGCACTCACTACGCCGTATATGGCCCTTAAAGGCTCAGTTATTGCCAATTGTAAGATAACAACATGTAGATGTGCAGACCCTCCTGGTATCATATCGCAAAATTATGGAGAAGCTGTATCCCTGATAGATAGACATTCGTGCAATGTCTTATCATTAGACGGGATCACTCTGAGGCTCAGTGGGGAATTTGATGCAACTTATCAAAAGAACATCTCAATACTAGATTCTCAAGTCATCGTGACAGGCAATCTTGATATATCAACTGAACTTGGAAACGTCAACAATTCAATCAGCAATGCCTTGGATAGGTTGGCAGAAAGCAACAGCAAGCTAGACAAAGTCAATGTCAGACTAACCAGCACATCGGCTCTCATTACCTATATCGTTCTAACTGTCATTTCTCTAGTTTTCGGTGCACTTAGTCTGGTTTTAGCGGGTTACCTGATGTACAAACAGAAGGCACAACAAAAGACCTTGCTATGGCTTGGGAATAATACCCTCGATCAGATGAGAGCCACTACAAGAGCA
>AAX45385
ATGGGCTTCAGATCTTCTACCAGGATCCCAGTACCTCTTATGCTGACCGTTCGAGTCATGTTGGCACTGAGTTGCGTCTGTCCGACCAGCGCCCTTGATGGCAGGCCTCTTGCAGCTGCAGGGATTGTGGTAACAGGAGACAAAGCAGTCAACATATACACCTCATCTCAGACAGGGTCAATCATAATCAAGTTACTCCCAAATATGCCCAAGGATAAAGAGGCGTGTGCAAAAGCCCCGTTAGAGGCATACAACAGGACATTGACTACTCTACTCACCCCTCTTGGTGATTCTATCCGTAGGATACAAGAGTCTGTGACCACGTCCGGAGGAAGGAGACAGAGGCGTTTTATAGGCGCCATTATCGGTGGTGTAGCTCTTGGGGTGGCAACCGCTGCACAGATAACAGCAGCCTCGGCTTTGATACAAGCCAATCAAAATGCTGCCAACATACTCCGGCTAAAGGAGAGCATTGCTGCAACCAATGAGGCTGTGCACGAGGTCACTAATGGATTATCACAACTAGCAGTGGCAGTTGGGAAGATGCAGCAATTTGTTAATGACCAGTTTAATAAAACAGCTCAAGAATTGGACTGTATAAAAATTACACAGCAGGTTGGTGTAGAACTCAACCTGTACCTAACTGAATTGACTACAGTATTCGGGCCACAAATCACTTCCCCTGCCTTAACTCAACTGACTATCCAGGCGCTTTACAATCTAGCTGGTGGGAATATGGATTACTTGTTGACTAAGTTAGGTGTGGGGAGCAGACAACTCAGCTCATTAATTAGTAGTGGCCTGATCACCGGCAACCCTATTCTGTACGACTCACAGACTCAACTCTTGGGTATACAGGTAACCCTACCCTCAGTCGGGAACCTAAATAATATGCGTGCCACCTACCTGGAAACCTTGTCTGTAAGTACAACCAAAGGATTTGCCTCAGCACTTGTCCCAAAAGTAGTGACACAGGTCGGTTCCGTGATAGAAGAGCTTGACACCTCGTACTGTATAGAGACCGATTTGGATCTATATTGTACAAGAATAGTGACATTCCCTATGTCTCCTGGTATTTATTCCTGTTTGAGTGGCAATACATCTGCTTGTATGTACTCAAAGACTGAAGGCGCACTCACTACGCCGTATATGACCCTCAAAGGCTCAGTTATTGCTAACTGTAAGATGACAACATGTAGATGTGCAGACCCCCCGGGTATCATATCGCAAAATTATGGAGAAGCTGTGTCTCTAATAGATAGGCAATCATGCAATATCTTATCCTTAGACGGGATAACTTTGAGGCTCAGTGGGGAATTTGATGCAACTTATCAAAAGAATATCTCAATACTAGATTCTCAAGTAATAGTGACAGGCAATCTTGATATCTCGACTGAGCTTGGGAATGTCAACAACTCGATAAGTAATGCTTTGGATAAGTTAGAGGAAAGCAACAACAAATTAGATAAGGTCAATGTCAAACTGACCAGCACATCCGCTCTTATTACCTATATCGTTTTAACTGTCATATCTCTTGTATGTGGTATACTTAGCCTGGTTCTAGCATGCTACCTGATGTACAAGCAAAAGGCGCAACAGAAGACCTTGTTGTGGCTTGGGAATAATACCCTAGACCAGATGAGGGCCACTACAAAAATG
>AGL09144
ATGGGCTCCAAACCTTCTACCAGGATCCCAGTACCTCTAATGCTAATCACTCGGATTATGCTGACATTGAGCTGCATCCGTCTGACAAGCTCTCTTGACGGCAGGCCCCTTGCAGCTGCAGGAATTGTAGTAACGGGAGATAAGGCAGTCAATGTATACACCTCGTCTCAGACAGGGTCAATCATAGTCAAGTTGCTCCCGAATATGCCCAGAGATAAGGAGGCATGTGCAAGAGCCCCATTGGAGGCATATAACAGAACACTGACTACTCTGCTCACTCCTCTTGGTGACTCCATCCGCAAGATCCAAGGGTCTGTATCCACGTCCGGAGGAAGGAGACAAAAACGCTTTATAGGTGCTGTTATTGGCAGTGTAGCTCTTGGGGTTGCAACAGCGGCACAGATAACAGCAGCTGCGGCCCTGATACAAGCCAAACAGAATGCCGCCAACATCCTCCGGCTTAAGGAGAGCATTGCTGCAACCAATGAAGCTGTGCATGAAGTCACCGACGGATTATCACAACTATCAGTGGCAGTTGGGAAGATGCAGCAGTTTGTCAATGACCAGTTTAATAATACGGCGCGAGAATTGGACTGCATAAAAATCACACAACAGGTCGGTGTAGAACTCAACCTATACCTAACTGAATTAACTACAGTATTCGGGCCACAGATCACCTCCCCTGCATTAACTCAGCTGACCATCCAGGCACTTTATAATTTAGCTGGTGGCAATATGGACTACTTATTAACTAAGTTAGGTATAGGAAACAATCAACTCAGCTCATTAATTGGTAGCGGCCTGATCACTGGTTACCCTATACTGTATGACTCACATACTCAACTCTTGGGCATACAAGTAAATCTGCCCTCAGTCGGGAACTTAAATAATATGCGTGCCACCTATTTGGAGACCTTATCTGTAAGTACAACCAAAGGATATGCCTCAGCACTAGTCCCGAAAGTAGTGACACAAGTCGGTTCTGTGATAGAAGAGCTTGACACCTCATACTGTATAGAGTCCGATCTGGATTTATATTGTACTAGAATAGTGACATTCCCCATGTCCCCAGGTATTTATTCCTGTTTGAGCGGCAACACATCAGCCTGCATGTATTCAAAGACTGAAGGCGCACTCACTACGCCATATATGGCCCTTAGAGGCTCAGTTATTGCCAATTGTAAGATAACAACGTGCAGATGTACAGACCCTCCTGGTATCATATCGCAAAATTACGGAGAAGCTGTATCCCTGATAGATAGACATTCGTGCAATGTCTTATCATTAGACGGAATAACTCTGAGGCTCAGTGGGGAATTTGATGCAACTTATCAAAAGAACATCTCAATATTAGATTCTCAGGTCATCGTGACAGGCAATCTTGATATATCAACTGAACTTGGAAACGTCAACAATTCAATCAGCAATGCCTTGGATAGGTTGGCAGAAAGCAACAGCAAACTAGAAAAAGTCAATGTCAGACTAACTAGCACATCCGCTCTCATTACCTATATTGTTCTAACTGTCATTTCCCTAATTTTTGGTGCACTTAGTCTGGCTTTAGCGTGTTACCTGATGTACAAACAGAAGGCACAACAAAAGACCTTGCTATGGCTTGGGAATAATACCCTCGATCAGATGAGAGCCACCACGAGAGCA
>AGL09192
ATGGGCTCCAAACCTTCTACCAGGATCCCAGCACCTTTAATGCTAATCACTCGGATTATGCTGACATTGAGCTGCATCCGTCTGACAAGCTCTCTTGACGGCAGGCCCCTTGCAGCTGCAGGAATTGTAGTAACGGGAGATAAGGCAGTCAATGTATACACCTCGTCTCAGACAGGGTCAATCATAGTCAAGTTGCTCCCGAATATGCCCAGAGATAAGGAGGCATGTGCAAGAGCCCCACTGGAGGCATATAACAGAACACTGACTACTCTGCTCACTCCTCTTGGTGACTCCATCCGCAAGATCCAAGGGTCTGTATCCACGTCCGGAGGAAGGAGACAAAAACGTTTTATAGGTGCTGTTATTGGCAGTATAGCTCTTGGGGTTGCAACAGCGGCACAGATAACAGCAGCTGCGGCCCTGATACAAGCCAAACAGAATGCCGCCAACATCCTCCGGCTTAAGGAGAGCATTGCTGCAACCAATGAAGCTGTGCATGAAGTCACCGACGGATTATCACAACTATCAGTGGCAGTTGGGAAGATGCAGCAGTTTGTCAATGACCAGTTTAATAATACGGCGCGAGAATTGGACTGCATAAAAATCACACAACAGGTCGGTGTAGAACTCAACCTATACCTAACTGAATTAACTACAGTATTCGGGCCACAGATCACCTCCCCTGCATTAACTCAGCTGACCATCCAGGCACTTTATAATTTAGCTGGTGGCAATATGGACTACTTATTAACTAAGTTAGGTATAGGAAACAATCAACTCAGCTCATTAATTGGTAGCGGCCTGATCACTGGTTACCCTATACTGTATGACTCACATACTCAACTCTTGGGCATACAAGTAAATCTGCCCTCAGTCGGGAACTTAAATAATATGCGTGCCACCTATTTGGAGACCTTATCTGTAAGTACAACCAAAGGATATGCCTCAGCACTAGTCCCGAAAGTAGTGACACAAGTTGGTTCTGTGATAGAAGAGCTTGACACCTCATACTGTATAGAGTCCGATCTGGATTTATATTGTACTAGAATAGTGACATTCCCCATGTCCCCAGGTATTTATTCCTGTTTGAGCGGCAACACATCAGCCTGCATGTATTCAAAGACTGAAGGCGCACTCACTACGCCATATATGGCCCTTAGAGGCTCAGTTATTGCCAATTGTAAGATAACAACGTGCAGATGTACAGACCCTCCTGGTATCATATCGCAAAATTACGGAGAAGCTGTATCCCTGATAGATAGACATTCGTGCAATGTCTTATCATTAGACGGAATAACTCTGAGGCTCAGTGGGGAATTTGATGCAACTTATCAAAAGAACATCTCAATATTAGATTCTCAGGTCATCGTGACAGGCAATCTTGATATATCAACTGAACTTGGAAACGTCAACAATTCAATCAGCAATGCCTTGGATAGGTTGGCAGAAAGCAACAGCAAACTAGAAAAAGTCAATGTCAGACTAACTAGCACATCCGCTCTCATTACCTATATTGTTCTAACTGTCATTTCCCTAATTTTCGGTGCACTTAGTCTGGCTTTAGCGTGTTACCTGATGTACAAACAGAAGGCACAGCAAAAGACCTTGCTATGGCTTGGGAATAATACCCTTGATCAGATGAGAGCCACCACGAGAGCA
>ACK57504
ATGGGCCCCAAATCTTCTACCAATGTCCCAGCACCTCTGATGCTGACCGTCAGGATTGCGCTGGCACTGAGCTGTGTCCGTCTGACAAATTCTCTCGATGGAAGGCCTCTTGCAGCTGCAGGGATTGTAGTAACGGGAGACAAAGCAGTCAACATATACACCTCATCTCAGACAGGGTCAATAATAGTCAAGTTACTCCCAAATATGCCTAAGGATAAAGAGGCGTGTGCAAAAGCCCCGTTGGAGGCATACAACAGGACACTGACTACTTTGCTCACCCCCCTTGGTGATTCTATCCGCAGGATACAAGAGTCTGCGACTACGTCCGGAGGAAGGAGGCAGAGACGCTTTATAGGTGCCATTATCGGCAGTGTAGCTCTTGGGGTTGCCACAGCTGCACAGATAACAGCAGCCTCAGCTCTGATACAAGCCAACCAGAATGCTGCCAACATCCTCCGGCTTAAAGAGAGCATTGCTGCAACTAATGAAGCTGTACATGAAGTCACTGACGGATTATCGCAACTAGCAGTGGCAGTTGGGAAGATGCAGCAGTTTGTTAATGACCAGTTTAATAACACAGCTCAGGAATTGGACTGTATAAAAATTACACAGCAGGTTGGTGTAGAACTCAACCTGTACCTAACTGAATTGACTACAGTATTCGGGCCACAAATCACTTCCCCTGCCTTAACTCAGCTGACTATCCAGGCGCTTTACAATCTAGCTGGTGGTAATATGGATTATTTGTTGACTAAGTTAGGTGTTGGGAACAACCAACTCAGCTCATTAATCGGTAGCGGCTTGATCACCGGTAACCCTATTCTGTACGATTCACAGACTCAACTCTTGGGTATACAGGTAACTTTACCCTCAGTCGGTAACCTAAATAATATGCGTGCTACCTACTTGGAGACCTTGTCTGTAAGCACAACCAAGGGATTTGCCTCAGCACTTGTCCCAAAAGTGGTGACACAGGTCGGGTCTGTGATAGAGGAACTTGACACCTCATACTGTGTAGAGACCGATTTGGATTTATATTGTACAAGAATAGTGACATTCCCTATGTCCCCTGGTATTTATTCCTGTCTGAGCGGTAATACATCAGCTTGCATGTATTCAAAGACTGAAGGTGCACTTACTACGCCATATATGACTATCAAGGGCTCAGTTATTGCCAATTGCAAGATGACAACATGCAGATGTGCAGACCCTCCGGGTATCATATCGCTAAATTATGGAGAAGCTGTGTCTCTAATAGATAGGCACTCAAGCAATGTCTTATCCTTAGACGGGATAACTTTGAGGCTCAGTGGAGAATTTGACGTAACTTATCAAAAGAATATCTCAATATTAGATTCTCAGGTAATAGTGACAGGCAATCTCGATATCTCAACTGAACTTGGGAATGTCAACAACTCGATAAGTAATGCTTTGGATAAGTTAGAGGAAAGCAATAGCAAACTTGACAAAGTCAATGTCAAGCTGACCGGCACGTCTGCTCTCATTACCTATATAGTTTTAACTATCATATCTCTTGTTTGTGGTATACTTAGCCTGGTTCTAGCATGCTATCTGATGTATAAGCAAAAGGCGCAACAAAAGACCTTATTATGGCTTGGGAATAATACCCTAAATCAGATGAGGGCCACTACAAGAATG
>ACR14857
ATGGGCTCCAAACCCCACACCAGGATCCCAGCACCTCTGATGCTGATCACCCGAATTACTCTGGTACTGAGCTGCATCTGCCTGACGAGTTCTCTTGACGGCAGGCCACTTGCAGCTGCGGGGATTGTGGTAACAGGAGATAAAGCAATCAATATATACACCTCATCTCAGACAGGGTCAATCATAGTCAAGTTGCTCCCGAATATGCCCAAGGATAAGGAGGCATGTGCGAAAGCCCCGTTAGAGGCATACAACAGAACACTGACCACTTTACTCACCCCCCTTGGTGATTCCATCCGCAGGATACAAGGATCTGTGTCCACATCAGGAGGAAGGAGGCGAAAGCGCTTCATAGGTGCCATTACAGGCAGTGTAGCTCTTGGGGTAGCGACATCGGCACAGATAACAGCGGCTGCGGCCCTAATACAAGCCAACCAGAATGCCGCCAACATCCTCCGGCTTAAGGAGAGCATCGCTGCAACCAATGAAGCTGTGCATGAGGTCACTGACGGATTGTCGCAACTAGCAGTGGCAGTTGGGAAGATGCAACAGTTTGTCAATGACCAATTTAATAATACAGTGCGAGAATTGGACTGTATAAAAATTACACAACAAGTCGGCATAGAACTCAACCTATACCTAACTGAACTGACTACAGTGTTCGGGCCACAAATCACTTCCCCTGCCTTAACTCAGCTGACCATCCAAGCGCTTTATAATTTAGCTGGCGGCAACATGGATTACTTATTGACTAAATTAGGTATAGGGAACAATCATCTCAGCTCATTAATAGGCAGTGGCTTGATCACAGGCAATCCTATACTGTATGACTCACAGACTCAACTCTTGGGCATCCAGGTAAATTTACCCTCAGTCGGGAGCCTTAATAATATGCGTGCCACCTACCTGGAGACTTTATCTGTAAGCACAACCAAAGGATTTGCCTCAGCACTTGTCCCGAAGGTAGTGACACAAGTTGGCTCTGTGATAGAAGAACTCGACACCTCATACTGTATAGAGTCTGATCTGGATTTATACTGTACAAGGATAGTGACATTCCCCATGTCTCCAGGTATTTATTCTTGTCTGAGCGGCAATACATCAGCCTGCATGTATTCAAAGACTGAAGGCGCACTCAATACGCCATACATGGTCCTCAAAGGCTCAGTCATTGCCAATTGCAAAATAACAACTTGCAGGTGTGCAGACCCCCCGGGTATCATATCGCAAAATTATGGAGAAGCTGTATCTCTGATAGATAGACATTCATGCAATGTCTTATCGTTAGACGGGGTAACTCTGAGGCTCAGTGGGGAGTTTGATGCAACTTATCAAAAGAATATCTCAATACTAGATTCTCAAGTCATCGTGACAGGCAACCTTGATATATCAACCGAGCTTGGAAATGTCAATAATTCAATAAGCAATGCCCTGGATAGGTTAGCTGAAAGTAACAGCAAACTAGACAAAGTCAATGTCAAATTAACCAGCACATCTGCTCTCATTACCTATATCGTTCTAACCGTCATATCTCTTGTTTTCGGTGCACTTAGCCTGGTTTTAGCATGCTACCTGATGTACAAACAAAAGGCACAACAAAAGACCTTACTGTGGCTTGGGAACAACACCCTCGATCAGATGAGAGCCACTACAAGAACA
>ACR14851
ATGGGCTCCAAACCTTCTACCAGGATCTCAGTACCTCCGATGCTAATCACCCAAATCACGTTGATATTGAGCTGTATCTGTCTGACTAGCTCTCTTGACGGCAGGCCTCTTGCAGCTGCGGGGATTGTGGTAACAGGAGATAAAGCAGTCAATATATACACCTCATCTCAGACGGGGTCAATCATAATCAAGTTGCTCCCAAATATGCCCAAGGATAAAGAGGCGTGTGCAAAAGCCCCGTTAGAAGCATACAACAGAACACTGACCACTTTACTCTCCCCACTTGGTGATTCCATCCGCAGGATACAAGGGTCTGTGTCTACATCAGGAGGAAGGAGACAGAAACGCTTTATAGGTGCCATTATCGGTAGTGTAGCTCTTGGGGTCGCAACAGCGGCACAGATAACAGCAGCTGCAGCCTTAATACAAGCCAACCAAAATGCCGCCAACATCCTCCGGCTTAAGGAGAGCATTGCTGCGACCAATGAAGCTGTGCATGAGGTCACCGACGGATTATCACAACTAGCAGTGGCAGTTGGGAAGATGCAGCAATTTGTTAATGACCAATTTAATAATACGGCGCGAGAATTGGACTGTATAAAAATTACACAACAAGTCGGTGTGGAACTCAATCTATATCTAACTGAATTGACTACAGTGTTCGGGCCGCAAATCACCTCCCCTGCCCTCACTCAGCTGACTATCCAGGCACTTTATAATTTAGCTGGTGGCAACATGGATTACTTGTTGACCAAGTTAGGTGTAGGGAACAATCAACTCAGCTCATTAATTGGTAGCGGCTTGATCACCGGCAACCCTATACTGTATGACTCACAGACTCAACTCTTGGGTATACAGGTAAATTTACCCTCAGTCGGGAACCTTAATAATATGCGTGCCACTTACTTAGAGACTTTATCTGTAAGCACAACCAAAGGGTTTGCCTCAGCACTTGTCCCAAAGGTAGTAACACAAGTCGGCTCCGTGATAGAAGAACTTGACACCTCATACTGTATAGAATCCGATTTGGATTTATATTGTACAAGAATAGTGACATTCCCCATGTCTCCAGGTATTTATTCCTGTCTGAGCGGCAATACATCAGCTTGCATGTATTCAAAGACTGAAGGCGCACTCACTACGCCATATATGGCTCTCAAAGGCTCAGTTATTGCCAATTGCAAAATAACGACATGTAGATGTGCGGACCCCCCAGGTATCATATCGCAAAATTATGGAGAAGCTGTATCTCTGATAGATAGACATTCATGCAATGTCTTATCATTAGACGGGATAACTCTGAGGCTCAGTGGGGAATTTGATGCAACTTATCAAAAGAATATCTCGATACTAGATTCTCAAGTCATCGTGACAGGCAACCTTGATATATCAACCGAGCTTGGAAATGTCAATAATTCGATAAGTAATGCTCTGGACAGGTTAGCGGAGAGTAACAGCAAACTAGACAAAGTCAATGTCGAACTAACCAGCACGTCTGCTCTCATCACCTATATCGTCCTAACTGTCATATCTCTTGTTTCCGGTGCACTTAGCCTGGTTTTAGCATGCTACCTGATGTACAAACAAAAGGCACAACAAAAGACTTTACTATGGCTTGGGAATAACACCCTTGATCAGATGGGAGCCACTACAAGAACA
>AFQ37802
ATGGGCTCCAGATCTTCTACCAGGATCCCAGTACCTCTGATGCTGACTGTTCGGGTCGCGCTGGCATTGTGTTGCGTCCGTCTGACAAGCTCCCTTGATGGCAGGCCTCTTGCAGCTGCAGGGATTGTGGTAACAGGAGACAAAGCAGTCAACATATACACCTCATCCCAGACAGGGTCGATCATAGTCAAGTTACTCCCCAATATGCCCAAGGACAAAGAGGCATGTGCAAAAGCCCCGTTGGAGGCATACAACAGGACATTGACTACTCTGCTCACCCCCCTTGGTGATTCTATCCGTAGGATACAGGAGTCCGTGACTACATCTGGAGGAGGGAAACAGGGACGCCTTATAGGCGCTATTATCGGTGGTGCGGCTCTCGGGGTTGCAACCGCTGCACAGATAACAGCAGCCTCGGCTCTGATACAGGCCAACCAAAATGCTGCCAACATTCTCCGACTTAAAGAGAGCATTGCTGCAACCAATGAGGCTGTGCACGAAGTCACTGACGGATTATCACAACTGGCCGTGGCAGTCGGGAAGATGCAACAATTTGTTAATGACCAGTTTAATAAAACAGCTCAGGAATTGGACTGTATAAAAATTACACAGCAGGTTGGTGTAGAACTCAACTTGTACCTAACTGAATTGACTACAGTATTCGGGCCACAAATCACTTCCCCTGCCCTAACCCAGCTGACCATCCAGGCACTTTATAATCTAGCTGGTGGGAATATGGATTACTTGTTGACAAAGTTAGGTGTAGGGAACAACCAACTTAGCTCATTAATTGGTAGCGGCCTGATCACCGGCAATCCTATCTTGTACGACTCACAGACTCAGCTCTTGGGTATACAGGTAACCCTACCCTCAGTCGGGAACCTGAATAATATGCGTGCCACCTACTTGGAAACTTTGTCTGTAAGTACAACCAAAGGATTTGCCTCAGCACTTGTCCCAAAGGTGGTGACACAAGTCGGTTCCGTGATAGAAGAACTTGACACCTCATACTGCATAGAGACCGATTTAGATTTATATTGTACAAGAATAGTGACATTCCCTATGTCTCATGGTATTTACTCCTGTTTGAGCGGCAATACATCGGACTGTATGTATTCGAAGACTGAGGGTGCACTCAATACACCGTACATGACTCTCAAAGGCTCGGTTATTGCCAACTGTAAGATGACAACATGTAGATGTGCAGACCCCCCGGGTATCATATCGCAGAATTATGGAGAAGCTGTGTCTCTAATAGATAGGCAATCATGCAATATCTTATCCTTGGACGGGATAACTTTGAGGCTCAGCGGGGAATTTGATGCAACTTATCAAAAGAATATCTCAATACAAGATTCTCAAGTAATCGTGACAGGCAATCTCGATATGTCAAATGAGCTTGGGAATGTTAACAACTCGATAAGTAATGCTCTAGATAAGTTAGAGGAAAGCAACAGCAAACTAGACAAGGTCAATGTCAAACTGACCAGCACATCTGCCCTCATCACCTATATTGTTCTAACTGCCATATCTCTTGTTTGCGGCATACTTAGCTTGGTTCTAGCGTGCTACCTGATGTACAAGCAAAAGGCGCAACAGAAGACTCTGTTATGGCTTCGGAATAATACCCTGGACCAAATGAGGGCCACTACAAGAATC
>AFY07432
ATGGGCTCCAAACCTTCTACCAGGATCTCAGTACCTCTGATGCTGATCACCCGGATTATGCTGATACTGAGCTGTGTCTGTCTGACAAGCTCTCTTGACGGTAGACCTCTTGCCGCTGCAGGAATTGTGGTAACGAGAGATAAAGCAGTCAATATATACACTTCATCTCAAACAGGGTCGATCATAGTCAAGTTACTCCCTAACATGCCCAAAGATAAAGAGGCGTGCGCGAAAGCCCCATTGGAGGCATACAATAGGACACTGACCACTTTACTCACCCCTCTTGGTGACTCCATCCGCAGGATACAAGGGTCTGCGACTACACCTGGAGGAAGGAGACAGAAACGCTTTATAGGTGCCATTATCGGCAGTGTAGCTCTTGGGGTTGCAACGGCTGCACAGATAACAGCGGCCGCGGCTCTGATACAAGCCAACCAGAACGCTGCCAATATCCTCCGGCTTAAGGAGAGCATTGCTGCAACCAATGAAGCTGTACATGAGGTCACTGACGGATTATCACAACTAGCGGTGGCAGTTGGGAAGATGCAGCAGTTTGTTAATGACCAGTTTAATAATACGGCGCGAGAATTGGACTGCATAAAAATTACACAACAGGTTGGTGTCGAACTCAATTTGTACCTAACAGAGTTGACTACAGTGTTCGGGCCACAGATCACCTCCCCTGCTTTAACTCAGTTGACCATCCAGGCACTTTATAATTTAGCTGGTGGCAATATGGATTACTTGTTGACTAAGTTAGGTGTAGGGAACAATCAACTCAGCTCGTTAATTGGTAGTGGCTTGATCACCGGCAACCCTATACTATATGACTCACAGACCCAACTCTTGGGCATACAGGTAAATTTACCCTCAGTCGGGAACCTAAATAATATGCGTGCCACCTACTTGGAGACCTTATCCGTAAGCACAACCAAAGGGTTCGCCTCAGCACTTGTCCCGAAAGTTGTGACGCAAGTCGGTTCTGTGATAGAAGAACTTGATACCTCATATTGTATAGAATCCGATCTGGATTTATATTGCACAAGGGTAGTGACATTCCCCATGTCTCCTGGTATTTATTCCTGTCTGAGCGGCAATACGTCAGCTTGTATGTATTCAAAGACTGAAGGTGCACTCACTACACCATACATGGCCCTCGAAGGCTCAGTTATTGCCAATTGCAAGATGATTACATGCAGATGTGCAGATCCCCCAGGCATCATATCGCAAAATTACGGGGAAGCTGTGTCCCTAATAGATAAACACTCATGCAATGTCTTATCCCTAGACGGGATAACCCTGAGGCTCAGTGGGGAATTTGATGCGACTTATCAAAAGAACATCTCAATACTAGACTCTCAAGTCATCGTGACAGGCAATCTCGATATATCAACTGAGCTTAGGAATGTCAACAATTCGATAAGCAGTGCCCTGGACAAATTAGCGGAAAGCAACAGCAGGCTAAACAAAGTCAATGTCAACCTAACCAGCACATCTGCTCTCATTACTTATATTGTTTTAGCTGTCATATCTCTCGCTTTTGGTGTAATTAGCCTGGTTCTAGCGTGCTACCTGATGTATAAACAAAAAGCACAACAAAAGACCTTACTATGGCTTGGGAACAATACCCTCGATCAGATGAGAGCCACTACAAGAACA
>AHG97580
ATGGGCTCCAAACCTTCTACCAGGATCCCAGTACCTCTAATGCTAATCACTCGGATTATGCTGATATTGAACTACATCCGTCTGACAAGCTCTCTTGACGGCAGGCCCCTTGCAGCTGCAGGAATTGTAGTAACAGGAGATAAGGCAGTCAATGTATATACCTCGTCTCAGACAGGGTCAATCATAGTCAAGTTGCTCCCGAATATGCCCAGAGATAAGGAGGCATGTGCAAAAGTCCCATTGGAGGCATATAACAGAACACTGACTACTCTGCTCACTCCTCTTGGCGACTCCATTCGCAAGATCCAAGGGTCTGTATCTACGTCCGGAGGAAGGAGACAAAAACGCTTTATAGGTGCTGTTATTGGCAGTGTAGCTCTCGGGGTTGCAACAGCGGCACAGATAACAGCAGCTGCGGCCCTAATACAAGCCAAACAGAATGCTGCCAACATCCTCCGGCTTAAGGAGAGCATTGCTGCGACCAATGAAGCTGTGCATGAAGTCACCGACGGATTATCACAATTATCAGTGGCAGTTGGGAAGATGCAGCAGTTTGTCAATGACCAGTTTAATAATACGGCGCGAGAATTGGACTGCATAAAAATCACACAACAGGTCGGTGTAGAACTCAACCTATACCTAACTGAATTAACTACAGTATTCGGGCCACAGATCACCTCCCCTGCATTAACTCAGCTGACCATCCAGGCGCTTTATAATTTAGCTGGTGGCAATATGGACTACTTATTAACTAAGTTAGGTATAGGAAACAATCAACTCAGCTCATTAATTGGTAGCGGCCTGATCACTGGTTACCCTATACTGTATGACTCACATACTCAACTCTTGGGCATACAAGTAAATCTGCCCTCAGTCGGGAACTTAAATAATATGCGTGCCACCTATTTGGAGACCTTATCTGTAAGTACAACCAAAGGATATGCCTCAGCACTGGTCCCGAAAGTAGTGACACAAGTCGGTTCTGTGATAGAAGAGCTTGACACCTCATACTGTATAGAGTCCGATCTGGATTTATATTGTACTAGAATAGTGACATTCCCCATGTCCCCAGGTATTTATTCCTGTTTGAGCGGCAACACATCAGCCTGCATGTATTCAAAGACTGAAGGCGCACTCACTACGCCGTATATGGCCCTTAGGGGCTCAGTTATTGCCAATTGTAAGATAACAACATGCAGATGTACAGACCCTCCTGGTATCATATCGCAAAATTATGGAGAAGCTGTATCCCTGATAGATAGACATTCGTGCAATGTCTTATCATTAGACGGCATAACTCTGAGGCTCAGTGGGGAATTTGATGCAACTTATCAAAAGAACATCTCAATATTAGATTCTCAGGTCATCGTGACAGGCAATCTTGATATATCAACTGAACTTGGAAACATCAATAATTCAATCAGCAATGCCTTGGATAGGTTGGCAGAAAGCAACAGCAAACTAGAAAAAGTCAATGTCAGACTAACTAGCACATCCGCTCTCATTACCTATATTGTTCTAACTGTCTTTTCCCTAATTTTCGGTGCACTTAGTCTGGCTTTAGCGTGTTACCTGATGTACAAGCAGAAGGCACAACAAAAGACCCTGCTATGGCTTGGGAACAATACCCTCGATCAGATGAGAGCCACTACAAGAGCA
>AFQ37808
ATGGGCTCCAGATCTTCTACCAGGATCCCAGTACCTCTGATGCTGACTGTTCGGGTCGCGCTGGCACTGTGTTGCGTCCGTCTGACAAGCTCCCTTGATGGCAGGCCTCTTGCAGCTGCAGGGATTGTGGTAACAGGAGACAAAGCAGTCAACATATACACCTCATCCCAGACAGGGTCGATCATAGTCAAGTTACTCCCCAATATGCCCAAGGACAAAGAGGCATGTGCAAAAGCCCCGTTAGAGGCGTACAACAGGACATTGACTACTCTGCTCACCCCCCTTGGTGATTCTATCCGTAGGATACAAGAGTCCGTGACTACATCTGGAGGAGGGAAACAGGGACGCCTTATAGGCGCTATTATCGGTGGTGCGGCTCTCGGGGTTGCAACCGCTGCACAGATAACAGCAGCCTCGGCTCTGATACAAGCCAACCAAAATGCTGCCAACATTCTCCGACTTAAAGAGAGCATTGCTGCAACCAATGAGGCTGTGCACGAAGTCACTGACGGATTATCACAACTAGCCGTGGCAGTCGGGAAGATGCAACAATTTGTTAATGACCAGTTTAATAAAACAGCTCAGGAATTGGACTGTATAAAAATTACACAGCAGGTTGGTGTAGAACTCAACCTGTATCTAACTGAATTGACTACAGTATTCGGGCCACAAATCACTTCCCCTGCCTTAACCCAGCTGACCATCCAGGCACTTTATAATCTAGCTGGTGGGAATATGGATTACTTGTTGACAAAGTTAGGTGTAGGGAACAACCAACTTAGCTCATTAATTGGTAGCGGCCTGATCACCGGCAACCCTATCTTGTATGACTCACAGACTCAGCTCTTGGGTATACAGGTAACCCTACCCTCAGTCGGGAACCTGAATAATATGCGTGCCACCTACTTGGAAACTTTGTCTGTAAGTACAACCAAAGGGTTTGCCTCAGCACTTGTCCCAAAGGTGGTGACACAAGTCGGTTCTGTGATAGAAGAACTTGACACCTCATACTGCATAGAGACCGATTTAGATTTATATTGTACAAGAATAGTGACATTCCCTATGTCTCCTGGTATTTACTCCTGTTTGAGCGGCAATACATCGGCCTGTATGTATTCGAAGACTGAGGGTGCACTCACTACACCGTACATGACCCTCAAAGGCTCGGTTATTGCCAACTGTAAGATGACAACATGTAGATGTGCAGACCCCCCGGGTATCATATCGCAAAATTATGGAGAAGCTGTGTCTCTAATAGATAGGCAATCATGCAATATCTTATCCTTGGACGGGATAACTTTGAGGCTCAGTGGGGAATTTGATGCAACTTATCAAAAGAATATCTCAATACAAGATTCTCAAGTAATCGTGACAGGCAATCTCGATATCTCAACTGAGCTTGGGAATGTTAACAACTCGATAAGTAATGCTCTAGATAAGTTAGAGGAAAGCAACAGCAAACTAGACAAGGTCAATGTCAAACTGACCAGCACATCTGCCCTCATCACCTATATTGTTCTAACTGTCATATCTCTTGTTTGCGGCATACTTAGCCTGGTTCTAGCATGCTACCTGATGTACAAGCAAAAGGCGCAACAGAAGACCTTGTTATGGCTTGGGAATAATACTCTGGACCAAATGAGGGCCACTACAAGAATC
>ACJ10055
ATGGGCCCCAGACCTTCTACCAAGAACCCAACACCTATGATGCTGACTGTCCGGGTCGCGCTGGTACTGAGTTGCATCTGTCCGGCAAACTCCATTGATGGCAGGCCTCTTGCGGCTGCAGGAATTGTGGTAACAGGAGACAAAGCAGTCAACATATACACCTCATCCCAGACAGGATCAATCATAGTTAAGCTCCTCCCAAACCTGCCCAAGGATAAGGAGGCATGTGCGAAAGCCCCGTTGGATGCATACAACAGGACATTGACCACTTTGCTCACCCCGCTTGGTGACTCTATCCGTAGGATACAAGAGTCTGTAACTACATCTGGAGGGAGGAGACAGAAACGCTTTATAGGCGCCATTATTGGCGGTGTGGCTCTTGGGGTTGCAACTGCTGCACAAATAACAGCGGCCGCAGCTCTGATACAAGCCAAACAAAATGCTGCCAACATCCTCCGACTTAAAGAGAGCATTGCCGCAACCAATGAGGCCGTGCATGAGGTCACTGACGGATTATCGCAACTAGCAGTGGCAGTTGGGAAGATGCAGCAGTTTGTTAATGACCAATTTAATAAAACAGCTCAGGAATTAGGCTGCATCAGAATTGCACAGCAAGTTGGTGTAGAGCTCAATCTGTACCTAACCGAATTGACTACAGTATTCGGACCACAAATCACTTCACCTGCCTTAAACAAGCTGACTATTCAGGCACTTTACAATCTAGCTGGTGGGAATATGGATTACTTGTTGACTAAGTTAGGTGTAGGGAACAATCAACTCAGCTCATTAATCGGTAGCGGCTTAATCACCGGCAACCCTATTCTGTACGACTCACAGACTCAACTCTTGGGTATACAGGTAACTCTACCTTCAGTCGGGAACCTAAATAATATGCGTGCCACCTACTTGGAAACCTTATCCGTAAGCACAACCAGGGGATTTGCCTCGGCACTTGTCCCAAAAGTGGTGACACAGGTCGGTTCTGTGATAGAAGAACTTGACACCTCATATTGTATAGAAACCGACTTGGATTTATATTGTACAAGAATAGTAACATTCCCTATGTCCCCTGGTATTTATTCCTGCTTGAGCGGCAATACATCGGCCTGTATGTACTCAAAGACCGAAGGCGCACTCACTACGCCATACATGACTATCAAAGGCTCAGTCATCGCTAACTGCAAGATGACAACATGTAGATGTGTAAACCCCGCGGGTATCATATCGCAAAACTATGGAGAAGCCGTGTCTCTAATAGATAAGCAATCATGCAATGTTTTATCCTTAGACGGGATAACTTTAAGGCTCAGTGGGGAATTCGATGCAACTTATCAGAAGAATATCTCAATACAAGATTCTCAAGTAATAATAACAGGCAATCTTGATATCTCAACTGAGCTTGGGAATGTCAACAACTCGATCAGTAATGCTTTGAATAAGTTAGAGGAAAGCAACAGCAAACTAGACAAAGTCAATGTCAAACTGACCAGCACATCTGCTCTCATTACCTATATCGTTTTGACTATCATATCTCTTGTTTTTGGTATACTTAGCCTGGTTCTAGCATGCTACCTAATGTACAAGCAAAAGGCGCAACAAAAGACCTTATTATGGCTTGGGAATAATACCCTAGATCAGATGAGAGCCACTACAAAAATG
>AGN32801
ATGGGCCCCAAATCTTCTACCAATGTCCCAGCACCTCTGATGCTGACCGTCAGGATTGCGCTGGCACTGAGCTGTGTCCGTCTGACAAATTCTCTCGATGGAAGGCCTCTTGCAGCTGCAGGGATTGTAGTAACGGGAGACAAAGCAGTCAACATATACACCTCATCTCAGACAGGGTCAATAATAGTCAAGTTACTCCCAAATATGCCTAAGGATAAAGAGGCGTGTGCAAAAGCCCCGTTGGAGGCATACAACAGGACACTGACTACTTTGCTCACCCCCCTTGGTGATTCTATCCGCAGGATACAAGAGTCTGCGACTACGTCCGGAGGAAGGAGGCAGAGACGCTTTATAGGTGCCATTATCGGCAGTGTAGCTCTTGGGGTTGCCACAGCTGCACAGATAACAGCAGCCTCAGCTCTGATACAAGCCAACCAGAATGCTGCCAACATCCTCCGGCTTAAAGAGAGCATTGCTGCAACTAATGAAGCTGTACATGAAGTCACTGACGGATTATCGCAACTAGCAGTGGCAGTTGGGAAGATGCAGCAGTTTGTTAATGACCAGTTTAATAACACAGCTCAGGAATTGGACTGTATAAAAATTACACAGCAGGTTGGTGTAGAACTCAACCTGTACCTAACTGAATTGACTACAGTATTCGGGCCACAAATCACTTCCCCTGCCTTAACTCAGCTGACTATCCAGGCGCTTTACAATCTAGCTGGTGGTAATATGGATTATTTGTTGACTAAGTTAGGTGTTGGGAACAACCAACTCAGCTCATTAATCGGTAGCGGCTTGATCACCGGTAACCCTATTCTGTACGATTCACAGACTCAACTCTTGGGTATACAGGTAACTTTACCCTCAGTCGGTAACCTAAATAATATGCGTGCTACCTACTTGGAGACCTTGTCTGTAAGCACAACCAAGGGATTTGCCTCAGCACTTGTCCCAAAAGTGGTGACACAGGTCGGGTCTGTGATAGAGGAACTTGACACCTCATACTGTGTAGAGACCGATTTGGATTTATATTGTACAAGAATAGTGACATTCCCTATGTCTCCTGGTATTTATTCCTGTCTGAGCGGTAATACATCAGCTTGCATGTATTCAAAGACTGAAGGTGCACTTGCTACGCCATATATGACTATCAAGGGCTCAGTTATTGCCAATTGCAAGATGACAACATGCAGATGTGCAGACCCTCCGGGTATCATATCGCAAAATTATGGAGAAGCTGTGTCTCTAATAGATAGGCACTCATGCAATGTCTTATCCTTAGACGGGATAACTTTGAGGCTCAGTGGAGAATTTGACGTAACTTATCAAAAGAATATCTCAATATTAGATTCTCAGGTAATAGTGACAGGCAATCTCGATATCTCAACTGAACTTGGGAATGTCAACAACTCGATAAGTAATGCTTTGGATAAGTTAGAGGAAAGCAATAGCAAACTTGACAAAGTCAATGTCAAGCTGACCGGCACGTCTGCTCTCATTACCTATATAGTTTTAACTATCATATCTCTTGTTTGTGGTATACTTAGCCTGGTTCTAGCATGCTATCTGATGTATAAGCAAAAGGCGCAACAAAAGACCTTATTATGGCTTGGGAATAATACCCTAAATCAGATGAGGGCCACTACAAGAATG
>ACW19917
ATGGGCTCCAAACCTTCCACCAGGATCCCAGCACCTCTGATGCTGATCACCCGGACCATGCTGATATTGGGCTGTATCTGTCCGACAAGCTCTCTTGACGGCAGGCCTCTTGCAGCTGCAGGAATTGTAGTAACAGGAGATAAGGCAGTCAATGTATACACTTCGTCTCGGACAGGGTCAATCATAGTCAAGTTGCTCCCGAATATGCCCAGGGATAAGGAGGCGTGTGCAAAAGCCCCATTAGAGGCATATAACAGAACACTGACTACTTTGCTCACTCCTCTTGGCGACTCCATCCGCAAGATCCAAGGGTCTGTGTCCACATCTGGAGGAAGGAGACAAAAACGCTTTATAGGTGCTGTTATTGGCAGTGTAGCTCTTGGGGTTGCAACAGCGGCACAGATAACAGCAGCTGCGGCCCTAATACAAGCCAACCAGAATGCCGCCAACATCCTCCGGCTTAAGGAGAGCATTGCTGCAACCAATGAAGCTGTGCATGAAGTCACCGACGGATTATCACAACTATCAGTGGCAGTTGGGAAGATGCAGCAGTTTGTCAATGACCAGTTTAATAATACGGCGCGAGAATTGGACTGTATAAAAATCACACAACAGGTTGGTGTAGAACTCAACCTATACCTAACTGAATTGACTACAGTATTCGGGCCACAGATCACCTCCCCTGCATTAACTCAGCTGACCATCCAGGCACTTTATAATTTAGCTGGTGGCAATATGGATTACTTATTAACTAGGTTAGGTATAGGGAACAATCAACTCAGCTCATTGATTGGCAGCGGCCTGATCACTGGTTACCCTATACTGCATGACTCACAGACTCAACTCTTGGGCATACAAGTGAATTTACCCTCAGTCGGGAACTTAAATAATATGCGTGCCACCTATTTGGAGACCTTATCTGTAAGTACAACCAAAGGATATGCCTCAGCACTTGTCCCGAAAGTAGTGACACAAGTCGGTTCTGTGATAGAAGAGCTTGACACCTCATACTGTATAGGGTCCGATCTGGATTTATATTGTACTAGAATAGTGACATTCCCCATGTCCCCAGGTATTTATTCCTGTTTGAGCGGCAACACATCAGCTTGCATGTATTCAAAGACTGAAGGCGCACTCACTACGCCGTATATGGCCCTTAAAGGCTCAGTTATTGCCAATTGTAAGATAACAACATGTAGATGTACAGACCCTCCTGGTATCATATCGCAAAATTATGGAGAAGCTGTATCCCTGATAGATAGACATTCGTGCAATGTCTTATCATTAGACGGGATAACTCTAAGGCTCAGTGGGGAATTTGATGCAACTTATCAAAAGAACATCTCAATACTAGATTCTCAAGTCATCGTGACAGGCAATCTTGATATATCAACTGAACTTGGAAACGTCAACAATTCAATCAGCAATGCCTTGGATAGGTTGGCAGAAAGCAACAGCAAGCTAGAAAAAGTCAATGTCAGACTAACCAGCACATCTGCTCTCATTACCTATATTGTTCTAACTGTCATTTCTCTAGTTTTCGGTGCACTTAGTCTGGGTTTAGCGTGTTACCTGATGTACAGACAGAAGGCACAACAAAAGACCTTGCTATGGCTTGGGAATAATACCCTCGATCAGATGAGAGCCACTACAAGAGCA
>AGL09114
ATGGGCTCTAAACCTTCTACCAGGATCCCAGCACCTCTGATGCTGATCACCCGGATTATGCTGATATTGGACTGTATCCGTCCGACAAGCTCTCTTGACGGCAGGCCTCTTGCAGCTGCAGGAATTGTAGTAACAGGAGATAAGGCAGTCAATGTATATACCTCGTCTCAGACAGGGTCAATCATAGTCAAGTTGCTCCCGAATATGCCCAAGGATAAGGAGGCGTGTGCGAAAGACCCATTAGAGGCATATAACAGAACACTGACTACTTTGCTCACTCCTCTTGGCGAATCCATCCGCAAGATCCAAGGGTCTGTGTCCACGTCTGGAGGAAGGAGACAAAAACGCTTTATAGGTGCTGTTATTGGTAGTGTAGCTCTTGGGGTTGCAACAGCGGCACAAATAACAGCAGCTGCGGCCCTAATACAAGCCAACCAGAATGCTGCCAACATCCTTCGGCTTAAGGAGAGCATTGCTGCAACCAATGAAGCTGTGCATGAAGTCACCGACGGATTATCACAACTATCAGTGGCAGTTGGGAAGATGCAGCAGTTTGTCAATGACCAGTTTAATAATACAGCGCGAGAATTGGACTGTATAAAAATCACACAACAGGTTGGTGTAGAACTCAACCTATACCTAACTGAATTGACTACAGTATTCGGGCCACAGATCACCTCCCCTGCATTAACTCAGCTGACCATCCAGGCACTTTATAATTTAGCTGGTGGCAATATGGATTACTTATTAACTAAGTTAGGTATAGGGAACAATCAACTCAGCTCATTAATTGGCAGCGGCCTGATCACTGGTTACCCTATATTGTATGACTCACAGACTCAACTCTTGGGCATACAAGTGAATTTGCCCTCAGTCGGGAACTTAAATAATATGCGTGCCACCTATTTAGAGACCTTATCTGTAAGTACAGCCAAAGGATATGCCTCAGCACTTGTTCCAAAAGTAGTGACACAAGTCGGTTCTGTGATAGAAGAGCTTGACACCTCATACTGTATAGAGTCCGATCTGGATTTATATTGTACTAGAATAGTGACATTCCCCATGTCCCCAGGTATTTATTCCTGTTTAAGCGGCAACACATCAGCTTGCATGTATTCAAAGACTGAAGGCGCACTCACTACGCCGTATATGGCCCTTAAAGGCTCAGTTATTGCCAATTGTAAGATAACAACATGTAGATGTACAGACCCTCCTGGTATCATATCGCAAAATTATGGAGAAGCTGTATCCCTGATAGATAGACATTCGTGCAATGTCTTATCATTAGACGGGATAACTCTGAGGCTCAGTGGAGAATTTGATGCAACTTATCAAAAGAACATCTCAATACTAGATTCTCAAGTCATCGTGACAGGCAATCTTGATATATCAACTGAACTTGGAAACGTCAACAATTCAATCAGCAATGCCTTGGATAAGTTGGCAAAAAGCAACAGCAAGCTAGAAAAAGTCAATGTCAGACTAACCAGCACATCCGCTCTCATTACCTATATTGTTCTGACTGTCATTTCTCTAGTTTTCGGTGCACTAAGTCTGGGTTTAACATGTTACCTGATGTACAAACAAAAGGCACAACAAAAGACCTTGCTATGGCTTGGGAATAATACCCTCGATCAGATGAGAGCCACTACAAGAGCA
>ADQ64389
ATGGGCTCTAAATCTTCTACTTGGATCCCGATATCTCCAATGCCGACCATCCTAATTGCATTGGCATTGGGCTGTGTCCGTTTGACAAGCTCTCTCGATGGCAGGCCGCTTGCAGCTGCGGGGATCGTGGTGACGGGAGATAAAGCAGTCAACATATACACCTCATCCCAGACAGGATCAATCATAGTCAAGTTACTCCCGAATATGCCCAAAGATAAAGAGGCGTGCGCAAAAGCCCCAGTGGAGGCATACAATCGGACACTGACTACTCTGCTCACCCCCCTTGGCGATTCTATCCGTAGGATACAAGAGTCTGCGACTACCTCTGGAGGAAGGAGGCGGAGACGCTTTGTAGGTGCCATCATCGGCAGTGTGGCTCTTGGGGTTGCAACAGCTGCACAGATAACAGCAGCCGCAGCTCTAATACAAGCTAAACAGAATGCTGCCAACATCCTCCGACTCAAGGAGAGCATTGCTGCAACCAATGAAGCCGTGCACGAGGTCACTGATGGATTATCACAGTTAGCGGTGGCAGTAGGGAAGATGCAACAGTTTGTTAATGACCAGTTCAATAAGACAGCGCAAGAACTGGACTGTGTAAAGATTGCACAGCAAGTCGGTGTCGAACTCAGCTTGTATCTAACTGAATTGACTACAGTATTCGGGCCACAAATCACCTCCCCGGCCTTAACTCAGCTGACCATCCAGGCGCTTTATAATTTGGCTGGTAGTAATATGGATTATCTGTTGACTAAATTAGGTGTGGGGAACAGCCAGCTCAGCTCATTAATCGGTAGCGGATTGATCACTGGCAGCCCTATCCTGTACGATTCCCAGACTCAGATCTTGGGTATACAGGTCACTATGCCTTCAGTCGGAAGCCTAAATAATATGCGTGCCACTTACTTGGAGACCCTATCTGTAAGCACATCCAAAGGATTTGCCTCGGCACTTGTTCCAAAAGTGGTGACACAAGTTGGTTCCGTGATAGAGGAACTTGACACCTCATACTGTATAGGAACCGACCTGGATTTATACTGTACAAGAGTCGTGACATTCCCTATGTCTCCTGGCATTTACTCCTGTCTGAGAGGCAATACATCAGCATGCATGTATTCAAAGACTGAAGGTGCACTTACCACACCATACCTGACTCTCAAGGGCTCAGTCATTGCCAATTGCAAGATGATAACATGTAGATGTGCGGACCCCCCGGGCATCATAACGCAACATTACGGAGAAGCTGTGTCTTTAATAGATAGGGACTCATGTAATGTCTTGTCCCTGGATGGGATAACTCTGAGGCTCAGTGGGGAATTTGATTCAACCTATCGAAAGAATATCTCAATACTAGACTCTCAAGTTATAGTGACAGGCAATCTCGATATATCAACTGAGCTCGGAAATGTTAACAACTCAATAAGCAAGACCTTGAATAAGTTAGAGGAAAGCAACAGCAAACTAGACAGAGTTAATGTCAAACTGGCCAGCACATCTGCCCTTATTACCTATATAGTTTTGACTGTTGTATCTCTTGTGTTCGGTGTGCTTAGCTTAGTTTTAATCTGCTACCTGATGTACAAGCAGAAGGCACAGCAAAAGACTTTATTATGGCTTGGGAATAATACCCTTGATCAGATGAGAGCCACCACAAGAATA
>ACO25494
ATGGGCTCCAAACCTTCTACCAGGATCCCAGCACCTCTGATGCTGATCACCCGGATTATGCTGATATTGGGCTGTATCCGTCCGACAAGCTCTCTTGACGGCAGGCCTCTTGCAGCTGCAGGAATTGTAGTAACAGGAGATAAGGCAATTAATGTATACACCTCGTCTCAGACAGGATCAATCATAGTCAAGTTGCTCCCGAATATGCCCAGGGATAAGGAGGCGTGTGCGAAAGCCCCATTAGAGGCATATAACAGAACACTGACTACTTTGCTCACTCCTCTTGGCGACTCCATCCGCAAGATCCGAGGGTCTGTGTCCACGTCTGGAGGAAGGAGACAAAAACGCTTTATAGGTGCTGTTATTGGCAGTGTAGCTCTTGGGGTTGCAACAGCGGCACAGATAACAGCAGCTGCGGCCCTAATACAAGCCAACCAGAATGCTGCCAACATCCTCCGGCTTAAGGAGAGCATCGCTGCGACCAATGAAGCTGTGCATGAAGTCACCGACGGATTATCACAACTGTCAGTGGCAGTTGGGAAGATGCAGCAGTTTGTCAATGACCAGTTTAATAATACGGCGCGAGAATTGGACTGTATAAAAATCACACAACAGGTTGGTGTAGAACTCAACCTATACCTAACTGAATTGACTACAGTATTCGGGCCACAGATCACCTCCCCTGCATTAACTCAGCTGACCATCCAGGCACTTTATAATTTAGCTGGTGGCAATATGGATTACTTATTAACTAAGTTAGGTATAGGGAACAATCAACTCAGCTCATTAATTGGTAGCGGCCTGATCACTGGTTACCCTATACTGTATGACTCACAGACTCAACTCTTGGGCATACAAGTGAATTTGCCCTCAGTCGGGAACTTAAATAATATGCGTGCCACCTATTTGGAGACCTTATCTGTAAGTACAACCAAAGGATATGCCTCAGCACTTGTCCCGAAAGTAGTGACACAAGTCGGTTCTGTGATAGAAGAGCTTGACACCTCATACTGTATAGAGTCCGATCTGGATTTATATTGTACTAGAATAGTGACATTCCCCATGTCCCCAGGTATTTATTCCTGTTTGAGCGGCAACACATCAGCTTGCATGTATTCAAAGACTGAAGGCGCACTCACTACGCCGTATATGGCCCTTAAAGGCTCAGTTATTGCCAATTGTAAGATAACAACATGTAGATGTACAGACCCTCCTGGTATCATATCGCAAAATTATGGAGAAGCTGTATCCCTGATAGATAGACATTCGTGTAATGTCTTATCATTAGACGGGATAACTCTGAGGCTCAGTGGGGAATTTGATGCAACTTATCAAAAGAACATCTCAATACTAGATTCTCAAGTCATCGTGACAGGCAATCTTGATATATCAACTGAACTTGGAAACGTCAACAATTCAATCAGCAATGCCTTGGATAGGTTGGCAGAAAGCAACAGCAAGCTAGAAAAAGTCAATGTCAGACTAACTAGCACATCTGCTCTCATTACCTATATTGTTCTAACTGTCATTTCTCTAGTTTTCGGTGCACTTAGTCTGGGTTTAGCGTGTTACCTGATGTACAAACAGAAGGCACAACAAAAGACCTTGCTATGGCTTGGGAATAATACCCTCGATCAGATGAGAGCCACTACAAGAGCA
>ACO25493
ATGGGCTCCAAACCTTCTACCAGGATCCCAGCACCTCTGATGCTGATCACCCGGATTATGCTGATATTGGGCTGTATCCGTCCGACAAGCTCTCTTGACGGCAGGCCTCTTGCAGCTGCAGGAATTGTAGTAACAGGAGATAAGGCAATTAATGTATACACCTCGTCTCAGACGGGATCAATCATAGTCAAGTTGCTCCCGAATATGCCCAGGGATAAGGAGGCGTGTGTGAAAGCCCCATTAGAGGCATATAACAGAACACTGACTACTTTGCTCACTCCTCTTGGCGACTCCATCCGCAAGATCCAAGGGTCTGTGTCCACGTCTGGAGGAAGGAGACAAAAACGCTTTATAGGTGCTGTTATTGGCAGTGTAGCTCTTGGGGTTGCAACAGCGGCACAGATAACAGCAGCTGCGGCCCTAATACAAGCCAACCAGAATGCTGCCAACATCCTCCGGCTTAAGGAGAGCATTGCAGCAACCAATGAAGCTGTGCATGAAGTCACCGACGGATTATCACAACTGTCAGTGGCAGTTGGGAAGATGCAGCAGTTTGTCAATGACCAGTTTAATAATAGGGCGCGAGAATTGGACTGTATAAAAATCACACAACAGGTTGGTGTAGAACTCAACCTATACCTAACTGAATTGACTACAGTATTCGGGCCACAGATCACCTCCCCTGCATTAACTCAGCTGACCATCCAGGCACTTTATAATTTAGCTGGTGGCAATATGGATTACTTATTAACTAAGTTAGGTATAGGGAACAATCAACTCAGCTCATTAATTGGTAGCGGCCTGATCACTGGTTACCCTATACTGTATGACTCACAGACTCAACTCTTGGGCATACAAGTGAATTTGCCCTCAGTCGGGAACTTAAATAATATGCGTGCCACCTATTTGGAGACCTTATCTGTAAGTACAACCAAAGGATATGCCTCAGCACTTGTCCCGAAAGTAGTGACACAAGTCGGTTCTGTGATAGAAGAGCTTGACACCTCATACTGTATAGAGTCCGATCTGGATTTATATTGTACTAGAATAGTGACATTCCCCATGTCCCCAGGTATTTATTCCTGTTTGAGCGGCAACACATCAGCTTGCATGTATTCAAAGACTGAAGGCGCACTCACTACGCCGTATATGGCCCTTAAAGGCTCAGTTATTGCCAATTGTAAGATGACAACATGTAGATGTACAGACCCTCCTGGTATCATATCGCAAAATTATGGAGAAGCTGTATCCCTGATAGATAGACATTCGTGTAATGTCTTATCATTAGACGGGATAACTCTGAGGCTCAGTGGGGAATTTGATGCAACTTATCAAAAGAACATCTCAATACTAGATTCTCAAGTCATCGTGACAGGCAATCTTGGTATATCAACTGAACTTGGAAACGTCAACAATTCAATCAGCAATGCCTTGGATAGGTTGGCAGAAAGCAACAGCAAGCTAGAAAAAGTCAATGTCAGACTAACTAGCACATCTGCTCTCATTACCTATATTGTTCTAACTGTCATTTCTCTAGTTTTCGGTGCACTTAGTCTGGGTTTAGCGTGTTACCTGATGTACAAACAGAAGGCACAACAAAAGACCTTGCTATGGCTTGGGAATAATACCCTCGATCAGATGAGAGCCACTACAAGAGCA
>ACO25492
ATGGGCTCCAAACCTTCTACCAGGATCCCAGCACCTCTAATGCTGATTACTCGGATTATACTGATATTGAGCTGTATCCGTCTGACAAGCTCTCTTGACGGCAGGCCCCTTGCAGCTGCAGGAATTGTAGTAACAGGAGATAAGGCAGTCAATGTATACACCTCGTCTCAGACAGGGTCAATCATAGTTAAGTTGCTCCCGAATATGCCCAGAGATAAGGAGGCGTGTGCAAAAGCCCCATTAGAGGCATATAACAGAACACTGACTACTTTGCTCACTCCTCTTGGCGACTCTATCCGCAAGATCCAAGGGTCTGCGTCCTTGTCTGGAGGAAGGAGACAAAAACGTTTTATAGGTGCTGTTATTGGCAGTGTAGCTCTTGGGGTTGCAACAGCGGCACAGATAACAGCAGCTGCGGCTCTAATACAAGCCAACCAGAATGCCGCCAACATCCTCCGGCTTAAGGAGAGCATTGCTGCAACCAATGAAGCTGTGCATGAAGTCACCGACGGATTATCACAACTATCAGTGGCAGTTGGGAAGATGCAGCAGTTTGTCAATGACCAGTTTAATAATATGGCACGAGAATTGGACTGTATAAAAATCACACAACAGGTCGGTGTAGAACTCAACCTATACCTAACTGAATTGACTACAGTATTCAGGCCACAGATCACCTCCCCTGCATTAACTCAGCTGACCATCCAGGCACTTTATAATTTAGCTGGTGGCAATATGGATTACTTACTAACTAAGTTAGGTATAGGGAACAATCAACTCAGCTCATTAATTGGTAGCGGCCTGATCACTGGTTATCCTATACTGTACGACTCACAGACTCAACTCTTGGGCATACAAGTGAATTTGCCCTCAGTCGGGAACTTAAATAATATGCGTGCCACCTATTTGGAGACCTTATCGGTAAGTACAACCAAAGGATATGCCTCAGCACTTGTCCCGAAAGTAGTAACTCAAGTCGGTTCTGTGATAGAAGAGCTTGACACCTCATACTGTATAGAGTCCGATCTGGATTTATATTGTACTAGAATAGTGACATTCCCCATGTCCCCAGGTATCTATTCCTGTTTGAGCGGCAACACATCAGCTTGCATGTATTCAAAGACTGAAGGCGCACTCACTACGCCGTATATGGCCCTTAAAGGCTCAGTTATTGCCAATTGTAAGATAACAACATGTAGATGTACAGACCCTCCTGGTATCATATCGCAAAATTATGGAGAAGCTGTATCCCTGATAGATAGACATTCATGCAGTGTCTTATCATTAGACGGGATAACTCTGAGGCTCAGTGGGGAATTTGATGCAACTTATCAAAAGAACATCTCAATATTAGATTCTCAAGTCATCGTGACAGGCAATCTTGATATATCAACTGAACTTGGAAACGTCAACAATTCAATCAGCAATGCCTTGGATAGGTTGACAGAAAGCAACAGCAAGCTAGAAAAAGTCAATGTCAGACTAACCAGCACATCTGCTCTCATTACCTATATTGTTCTAACTGTCATTTCTCTAATTTTCGGTGCACTTAGTCTGGTTTTGGCGTGTTACCTGATATACAAACAGAAGGCACAACAAAAGACCTTGCTATGGCTTGGGAATAATACCCTCGATCAGATGAGAGCCACTACAAGAGCA
>ACP39533
ATGGGCTCCAAACCTTCTACCAGGATCCCAGCACCTCTGATGCTGATCACCCGGATTATGCTGATATTGGGCTGTATCCGTCCGACAAGCTCTCTTGACGGCAGGCCTCTTGCAGCTGCAGGAATTGTAGTAACAGGAGATAAGGCAGTCAATGTATACACCTCGTCTCAGACAGGGTCAATCATAGTCAAGTTGCTCCCGAATATGCCCAGGGATAAGGAGGCGTGTGCGAAAGCCCCATTAGAGGCATATAACAGAACACTGACTGCTTTGCTCACTCCTCTTGGCGACTCCATCCGCAAGATCCAAGGGTCTGTGTCCACGTCTGGAGGAAGGAGACAAAAACGCTTTATAGGTGCTGTTATTGGCAGTGTAGCTCTTGGGGTTGCAACAGCGGCACAGATAACAGCAGCTGCGGCCCTAATACAAGCCAACCAGAATGCTGCCAACATCCTCCGGCTTAAGGAGAGCATTGCTGCAACCAATGAAGCTGTGCATGAAGTCACCGACGGATTATCACAACTATCAGTGGCAGTTGGGAAGATGCAGCAGTTTGTCAATGACCAGTTTAATAATACGGCGCGAGAATTGGACTGTATAAAAATCACACAACAGGTTGGTGTAGAACTCAACCTATACCTAACTGAATTGACTACAGTATTCGGGCCACAGATCACCTCCCCTGCATTAACTCAGCTGACCATCCAGGCACTTTATAATTTAGCTGGTGGCAATATGGATTACTTATTAACTAAGTTAGGTATAGGGAACAATCAACTCAGCTCATTAATTGGTAGCGGCCTGATCACTGGTTACCCTATACTGTATGACTCACAGACTCAACTCTTGGGCATACAAGTGAATTTGCCCTCAGTCGGGAACTTAAATAATATGCGTGCCACCTATTTGGAGACCTTATCTGTAAGTACAACCAAAGGATATGCCTCAGCACTTGTCCCGAAAGTAGTGACACAAGTCGGTTCTGTGATAGAAGAGCTTGACACCTCATACTGTATAGAGTCCGATCTGGATTTATATTGTACTAGAATAGTGACATTCCCCATGTCCCCAGGTATTTATTCCTGTTTGAGCGGCAACACATCAGCTTGCATGTATTCAAAGACTGAAGGCGCACTCACTACGCCGTATATGGCCCTTAAAGGCTCAGTTATTGCCAATTGTAAGATAACAACATGTAGATGTACAGACCCTCCTGGTATCATATCGCAAAATTATGGAGAAGCTGTATCCCTGATAGATAGACATTCGTGCAATGTCTTATCATTAGACGGGATAACTCTGAGGCTCAGTGGGGAATTTGATGCAACTTATCAAAAGAACATCTCAATACTAGATTCTCAAGTCATCGTGACAGGCAATCTTGATATATCAACTGAACTTGGAAACGTCAACAATTCAATCAGCAATGCCTTGGATAGGTTGGCAGAAAGCAACAGCAAGCTAGAAAAAGTCAATGTCAGACTAACCAGCACATCTGCTCTCATTACCTATATTGTTCTAACTGTCATTTCTCTAGTTTTCGGTGCACTTAATCTGGGTTTAGCGTGTTACCTGATGTACAAACAGAAGGCACAACAAAAGACCTTGCTATGGCTTGGGAATAATACCCTCGATCAGATGAGAGCCACTACAAGAGCA
>AGL09102
ATGGGCTCCAAACCTTCTACCAGGATCCCAGCACCTCTGATGCTGATCACCCGGATTATGCTGATATTGGGCTGCATCCGTCCGACAAGCTCTCTTGACGGCAGGCCTCTTGCAGCTGCAGGAATTGTAGTAACAGGAGATAAGGCGGTCAATGTATATACCTCGTCTCAGACAGGGTCAATCATAGTCAAGTTGCTCCCGAATATGCCCAAGGATAAGGAGGCGTGTGCGAAAGCCCCATTAGAGGCATATAACAGAACACTGACTACTTTGCTCACTCCTCTTGGCGACTCCATCCGCAAGATCCAAGGGTCTGTGTCCACGTCTGGAGGAAGGAGACAAAAACGCTTTATAGGTGCTGTTATTGGCAGTATAGCTCTTGGGGTTGCAACAGCGGCACAGATAACAGCAGCTGCGGCCCTAATACAAGCCAACCAGAATGCTGCCAACATCCTTCGGCTTAAGGAGAGCATTGCTGCAACCAATGAAGCTGTGCATGAAGTCACTGATGGATTATCACAACTATCAGTGGCAGTTGGGAAGATGCAGCAGTTTGTCAATGACCAGTTTAATAATACAGCGCGAGAATTGGACTGTATAAAAATCACACAACAGGTTGGTGTAGAACTCAACCTATACCTAACCGAATTGACTACAGTATTCGGGCCACAGATCACCTCCCCTGCATTAACTCAGCTGACCATCCAGGCACTTTATAATTTAGCTGGTGGCAATATGGATTACTTATTAACTAAGTTAGGTATAGGGAACAATCAACTCAGCTCATTAATTGGCAGCGGCCTGATCACTGGTTACCCTATACTGTATGACTCACAGACTCAACTCTTGGGCATACAAGTGAATTTGCCCTCAGTCGGGAACTTAAATAATATGCGTGCCACCTATTTGGAGACCTTATCTGTAAGTACAGCCAAAGGATACGCCTCAGCACTTGTCCCAAAAGTAGTGACACAAGTCGGTTCTGTGGTAGAAGAGCTTGACACCTCATACTGTATAGAGTCCGATCTGGATTTATACTGTACTAGAATAGTGACATTCCCCATGTCCCCAGGTATTTATTCCTGTTTGAGCGGCAACACATCAGCTTGCATGTATTCAAAGACTGAAGGTGCACTCACTACGCCGTATATGGCCCTTAAAGGCTCAGTTATTGCCAATTGTAAGATAACAACATGTAGATGTACAGACCCTCCTGGTATCATATCACAAAATTATGGAGAAGCTGTATCCCTGATAGATAGACATTCGTGCAATGTCTTATCATTGGACGGGATAACTCTGAGGCTCAGTGGAGAATTTGATGCAACTTATCAAAAGAACATCTCAATACTAGATTCTCAAGTCATCGTGACAGGCAATCTTGATATATCAACTGAACTTGGAAACGTCAACAATTCAATCAGTAATGCCTTGGATAAGTTGGCAAAAAGCAACAGCAAGCTAGAAAAAGTCAATGTCAGACTAACCAGCACATCTGCTCTCATTACCTATATTGTTCTAATTGTCATTTCTCTAGTTTTCGGTGCACTAAGTCTGGGTTTAGCATGTTACCTGATGTACAAACAGAAGGCACAACAAAAGACCTTGCTATGGCTTGGGAATAATACCCTCGATCAGATGAGAGCCACTACAAGAGCA
>ACJ53758
ATGGGCCCCAGATCTTCTACCAGGATCCCAGTACCTCTAATGCTGACCATACGGATCACGCTGGCACTGAGTTATGTCCGTCTGACAAGTTCTCTTGATGGCAGGCCTCTTGCGGCCGCAGGGATCGTGGTAACAGGGGATAAAGCAGTTAACATATACACCTCATCCCAGACAGGGTCAATCATAGTCAAGTTACTCCCAAATATGCCCAAGGACAAAGAGGCATGTGCAAAAGCCCCATTGGAGGCTTACAACAGGACACTGACTACTTTGCTTACCCCCCTTGGTGATTCTATCCGCAGGATACAAGAGTCTGTGACTACATCCGGAGGAAGGAGACAGAGACGCTTTATAGGTGCCATTATTGGCAGTGTAGCTCTAGGGGTTGCAACAGCTGCACAGATAACGGCAGCCTCGGCTCTGATACAAGCCAACCAGAATGCTGCTAACATCCTCCGGCTTAAGGAGAGCATTGCTGCAACCAATGAAGCTGTACACGAGGTCACTGGCGGATTGTCACAGTTAGCAGTGGCAGTTGGAAAGATGCAGCAATTTGTTAATGACCAGTTTAATAACACAGCTCAAGAGTTGGACTGTATAAAAATTACACAGCAGGTTGGTGTAGAACTCAACTTATACTTAACTGAATTGACTACAGTGTTCGGGCCACAAATCACTTCCCCTGCCTTAACTCAGTTGACTGTTCAGGCTCTTTACAATCTGGCTGGTGGTAATGTAGATTACTTGTTGACTAAGTTAGGTGTAGGGAACAACCAGCTCAGCTCATTGATTGGTAGCGGCTTGATCACCGGTAACCCTATTTTTTACGACTCACAGACTCAACTCTTGGGTATACAGGTGACTTTACCCTCAGTCGGGAACCTAAATAATATGCGTGCCACCTACTTGGAGACCTTGTCTGTAAGCACAACAAAGGGATTTGCCTCAGCACTTGTCCCAAAAGTAGTGACACAGGTCGGTTCTGTGATAGAAGAGCTTGACACCTCATACTGTATAGAAGCTGATTTGGATTTATATTGTACAAGAATAGTGACATTCCCTATGTCCCCTGGTATTTATTCCTGTTTGAGCGGCAATACATCGGCTTGCATGTATTCAAAGACTGAAGGCGCACTTACTACACCATACATGACTCTCAAAGGCTCAGTTGTTGCCAATTGCCAGATGACAACATGTAGATGTGCAGACCCCCCGGGTATCATATCACAAAATTATGGAGAGGCTGTGTCTCTAATAGATAAGCACTCATGCAATGTCGTATCCTTAGACGGGATAACTTTGAGGCTCAGTGGGGAATTTGATGCAACTTATCAAAAGAATATCTCAATATTAGATTCTCAAGTACTAGTGACAGGCAATCTCGATATCTCAACTGAGCTTGGGAATGTCAACCACTCAATAAGTAATGCTTTGGATAAGTTAGAGGAAAGCAACAGCAAACTAGACAAAGTCAATGTCAGACTGACCAGCACATCTGCTCTCATTACCTATATTGTTTTAACTGTCATATCTCTTGTTCTTGGTATGCTTAGCCTGGTTCTAGCATGCTATCTGATGTACAAGCAAAAAGCGCAACGAAAGACCTTGTTGTGGCTTGGAAATAATACCCTAGATCAGATGAGAGCTACTACAAAAATG
>AGL44387
ATGGGCTCCAAACCTTCTACCAGAATCCCAGTACCCCTGACGCTGATCACTCGGATTATGCTGATATTAAGCTGTATCTGTCTGACAAGCTCCCTTGACGGCAGGCCTCTTGCAGCTGCGGGGATTGTAGTAACAGGAGATAAGGCAGTCAATATATACACCTCATCTCAGACAGGGTCAATCATAGTCAAGTTGCTCCCGAATATGCCCAAGGATAAAGAGGCGTGTGCAAAAGCCCCATTAGAGGCATACAACAGAACACTGACCACCTTACTCACTCCCCTTGGCGATTCCATCCGCAGGATACAAGGATCTGTGTCCACATCTGGAGGAAGGAGACAGAAACGCTTTATAGGTGCCGTTATTGGCAGTGTAGCTCTTGGGGTTGCAACAGCGGCACAGATAACAGCAGCTGCGGCCCTAATACAAGCCAACCAGAATGCCGCCAACATCCTACGGCTCAAGGAGAGCATTGCTGCAACCAATGAAGCTGTGCATGAGGTCACCGACGGATTATCACAACTAGCAGTGGCAGTTGGGAAGATGCAACAGTTTGTTAATGACCAGTTTAATAATACGGCGCGAGAATTGGACTGTATAAAAATTACACAACAGGTTGGTGTAGAACTCAACCTATACCTAACTGAATTGACTACAGTATTCGGGCCACAGATCACTTCCCCTGCCTTAACTCAACTGACTATCCAGGCACTTTACAATTTGGCTGGTGGCAATATGGACTACTTGTTAACCAAGTTAGGTGTAGGGAACAATCAACTCAGCTCATTAATTGGTAGCGGCTTGATCACTGGCCACCCTATACTGTATGACCCACAGACTCAACTCCTGGGCATACAGGTAAATTTACCCTCAGTCGGGAACCTAAATAATATGCGTGCCACCTACTTGGAGACCTTATCGGTAAGCACAACCAAAGGGTTTGCCTCAGCACTTGTCCCGAAGGTAGTGACACAAGTCGGTTCCGTGATAGAAGAACTCGACACCTCATACTGTATAGAGTCCGATCTGGATTTATATTGTACAAGAATAGTGACATTCCCCATGTCTCCAGGTATTTATTCCTGTTTAAGCGGCAATACGTCAGCTTGCATGTATTCAAAGACTGAAGGCGCACTCACTACGCCGTATATGGCCCTCAAAGGCTCAGTTATTGCCAATTGTAAGATAACAACATGTAGATGTGCAGACCCTCCAGGTATCATATCGCAAAATTATGGAGAAGCTGTATCTCTGATAGACAGACATTCATGCAACGTCTTATCATTAGATGGGATAACTCTGAGGCTCAGTGGAGAATTTGATGCAACTTATCAAAAGAATATCTCAATATTAGATTCTCAAGTCATCGTGACAGGCAATCTCGATATCTCAACTGAGCTTGGAAATGTCAACAATTCAATAAGCAACGCCTTGGACAAGTTGGCAGAAAGCAACAGCAAGCTAGACAAAGTCAATGTCAGACTAACCAGCACATCTGCTCTCATTACCTATATCGTTCTAACTGTCATATCTCTTGTTTTTGGTGTACTTAGCCTGGTTTTAGCATGTTACCTGATGTATAAACAAAAGGCACAACAAAAGACCTTACTATGGCTTGGGAATAATACCCTCGATCAGATGAGAGCCAATACAAGAGCA
>ADK71031
ATGGGCTCCAGACCTTCTACCAAGAACCCAGCACCTATGATGCTGACTATCCGGGTTGCGCTGGTACTGAGTTGCATCTGTCCGGCAAACTCCATTGATGGCAGGCCTCTTGCAGCTGCAGGAATTGTGGTTACAGGAGACAAAGCCGTCAACATATACACCTCATCCCAGACAGGATCAATCATAGTTAAGCTCCTCCCGAATCTGCCCAAGGATAAGGAGGCATGTGCGAAAGCCCCCTTGGATGCATACAACAGGACATTGACCACTTTGCTCACCCCCCTTGGTGACTCTATCCGTAGGATACAAGAGTCTGTGACTACATCTGGAGGGGGGAGACAGGGGCGCCTTATAGGCGCCATTATTGGCGGTGTGGCTCTTGGGGTTGCAACTGCCGCACAAATAACAGCGGCCGCAGCTCTGATACAAGCCAAACAAAATGCTGCCAACATCCTCCGACTTAAAGAGAGCATTGCCGCAACCAATGAGGCTGTGCATGAGGTCACTGACGGATTATCGCAACTAGCAGTGGCAGTTGGGAAGATGCAGCAGTTTGTTAATGACCAATTTAATAAAACAGCTCAGGAATTAGACTGCATCAAAATTGCACAGCAAGTTGGTGTAGAGCTCAACCTGTACCTAACCGAATTGACTACAGTATTCGGACCACAAATCACTTCACCTGCTTTAAACAAGCTGACTATTCAGGCACTTTACAATCTAGCTGGTGGAAATATGGATTACTTATTGACTAAGTTAGGTGTAGGGAACAATCAACTCAGCTCATTAATCGGTAGCGGCTTAATCACCGGTAACCCTATTCTATACGACTCACAGACTCAACTCTTGGGTATACGGGTAACTCTACCTTCAGTCGGGAACCTAAATAATATGCGTGCCACCTACTTGGAAACCTTATCCGTAAGCACAACCAGGGGATTTGCCTCGGCACTTGTCCCCAAAGTGGTGACACAGGTCGGTTCTGTGATAGAAGAACTTGACACCTCATACTGTATAGAAACTGACTTAGATTTATATTGTACAAGAATAGTAACGTTCCCTATGTCCCCTGGTATTTATTCCTGCTTGAGCGGCAATACGTCGGCCTGTATGTACTCAAAGACCGAAGGCGCACTTACTACACCATACATGACTATCAAAGGTTCAGTCATCGCCAACTGCAAGATGACAACATGTAGATGTGTAAACCCCCCGGGTATCATATCGCAAAACTATGGAGAAGCCGTGTCTCTAATAGATAAACAATCATGCAATGTTTTATCCTTAGGCGGGATAACTTTAAGGCTCAGTGGGGAATTCGATGTAACTTATCAGAAGAATATCTCAATACAAGATTCTCAAGTAATAATAACAGGCAATCTTGATATCTCAACTGAGCTTGGGAATGTCAACAACTCGATCAGTAATGCTTTGAATAAGTTAGAGGAAAGCAACAGAAAACTAGACAAAGTCAATGTCAAACTGACTAGCACATCTGCTCTCATTACCTATATCGTTTTGACTATCATATCTCTTGTTTTTGGTATACTTAGCCTGATTCTAGCATGCTACCTAATGTACAAGCAAAAGGCGCAACAAAAGACCTTATTATGGCTTGGGAATAATACTCTAGATCAGATGAGAGCCACTACAAAAATG
>ACJ53752
ATGGGCCCCAGATCTTCTACCAGGATCCCAGTACCTCTAATGCTGACCATACGGATCACGCTGGCACTGAGTTATGTCCGTCTGACAAGTTCTCTTGATGGCAGGCCTCTTGCAGCCGCAGGGATCGTGGTAACAGGGGATAAAGCAGTTAACATATACACCTCATCCCAGACAGGGTCAATCATAGTCAAGTTACTCCCAAATATGCCCAAGGACAAAGAGGCATGTGCAAAAGCCCCATTGGAGGCTTACAACAGGACTCTGACTACTTTGCTTACCCCCCTTGGTGATTCTATCCGCAGGATACAAGAGTCTGTGACTACATCCGGAGGAAGGAGACAGAGACGCTTTATAGGTGCCATTATTGGCAGTGTAGCTCTAGGGGTTGCAACAGCTGCACAGATAACGGCAGCCTCGGCTCTGATACAAGCCAACCAGAATGCTGCTAACATCCTCCGGCTTAAGGAGAGCATTGCTGCAACCAATGAAGCTGTACACGAGGTCACTGGCGGATTGTCACAGTTAGCAGTGGCAGTTGGAAAGATGCAGCAATTTGTTAATGACCAGTTTAATAACACAGCTCAAGAGTTGGACTGTATAAAAATTACACAGCAGGTTGGTGTAGAACTCAACTTATACTTAACTGAATTGACTACAGTGTTCGGGCCACAAATCACTTCCCCTGCCTTAACTCAGTTGACTGTTCAGGCTCTTTACAATCTGGCTGGTGGTAATGTAGATTACTTGTTGACTAAGTTAGGTGTAGGGAACAACCAGCTCAGCTCATTGATAGGTAGCGGCTTGATCACCGGTAACCCTATTTTTTACGACTCACAGACTCAACTCTTGGGTATACAGGTGACTTTACCCTCAGTCGGGAACCTAAATAATATGCGTGCCACCTACTTGGAGACCTTGTCTGTAAGCACAACAAAGGGATTTGCCTCAGCACTTGTCCCAAAAGTAGTGACACAGGTCGGTTCTGTGATAGAAGAGCTTGACACCTCATACTGTATAGAAGCTGATTTGGATTTATATTGTACAAGAATAGTGACATTCCCTATGTCCCCTGGTATTTATTCCTGTTTGAGCGGCAATACATCGGCTTGCATGTATTCAAAGACTGAAGGCGCACTTACTACACCATACATGACTCTCAAAGGCTCAGTTGTTGCCAATTGCCAGATGACAACATGTAGATGTGCAGACCCCCCGGGTATCATATCACAAAATTATGGAGAGGCTGTGTCTCTAATAGATAAGCACTCATGCAATGTCGTATCCTTAGACGGGATAACTTTGAGGCTCAGTGGGGAATTTGATGCAACTTATCAAAAGAATATCTCAATATTAGATTCTCAAGTACTAGTGACAGGCAATCTCGATATCTCAACTGAGCTTGGGAATGTCAACCACTCAATAAGTAATGCTTTGGATAAGTTAGAGGAAAGCAACAGCAAACTAGACAAAGTCAATGTCAGACTGACCAGCACATCTGCTCTCATTACCTATATTGTTTTAACTGTCATATCTCTTGTTCTTGGTATGCTTAGCCTGGTTCTAGCATGCTATCTGATGTACAAGCAAAAAGCGCAACGAAAGACCTTGTTGTGGCTTGGAAATAATACCCTAGATCAGATGAGAGCTACTACAAAAATG
>AGL09108
ATGGGCTCCAAACCTTCTACCAGGATCCCAGCACCTCCAATGCTGATCACTCGGATTATGCTGATATTGAGCTGTATCCGTCTGACAAGCTCTCTTGACGGCAGGCCCCTTGCAGCTGCAGGAATTGTAGTAACAGGAGATAAGGCAGTCAATGTATACACCTCGTCTCAGACAGGGTCAATCATAGTCAAGTTGCTCCCGAATATGCCCAGAGATAAGGAGGCATGTGCAAAAGCCCCATTGGAGGCATATAACAGAACACTGACTACTCTGCTCACTCCTCTTGGCGACTCCATCCGCAAGATCCAAGGGTCTGTGTCCACGTCCGGAGGAAGGAGACAAAAACGCTTCATAGGTGCTGTTATTGGCAGTGTAGCTCTTGGGGTTGCAACAGCGGCACAGATAACAGCAGCTGCGGCCCTAATACAAGCCAAACAGAATGCCGCCAACATCCTCCGGCTTAAGGAGAGCATTGCTGCAACCAATGAAGCTGTGCATGAAGTCACCGACGGATTATCACAACTATCAGTGGCAGTTGGGAAGATGCAGCAGTTTGTCAATGACCAGTTTAATAATACGGCGCGAGAATTGGACTGTATAAAAATCACACAACAGGTCGGTGTAGAACTCAACCTATACCTAACTGAATTGACTACAGTATTCGGGCCACAGATCACCTCCCCTGCATTAACTCAGCTGACCATCCAGGCACTTTATAATTTAGCTGGTAGCAATATGGATTACTTATTAACTAAGTTAGGTATAGGAAACAATCAACTCAGTTCATTAATTGGTAGCGGCCTGATCACTGGTTACCCTATATTGTATGACTCACATACTCAACTCTTGGGCATACAAGTAAATTTGCCCTCAGTCGGGAACTTAAATAATATGCGTGCCACCTATTTGGAGACCTTATCTGTAAGTACAACCAAAGGATATGCCTCAGCACTTGTCCCGAAAGTAGTGACGCAAGTCGGTTCTGTTATAGAAGAGCTTGACACCTCATACTGTATAGAGTCTGATCTGGATTTATATTGTACTAGAATAGTGACATTCCCCATGTCCCCAGGCATTTATTCCTGTTTGAGCGGCAACACATCAGCCTGCATGTATTCAAAGACTGAAGGCGCACTCACTACGCCATACATGGCCCTTAGAGGCTCAGTTATTGCCAATTGTAAGATAACAACATGCAGATGTACGGACCCTCCTGGTATCATATCACAAAATTACGGAGAAGCTGTATCCCTGATAGATAGACATTCATGCAATGTCTTATCACTAGACGGAATAACTCTGAGGCTCAGTGGGGAATTTGATGCAACTTATCAAAAGAACATCTCAATATTAGATTCTCAGGTCATCGTGACAGGCAATCTTGATATATCAACTGAACTTGGAAACGTCAACAATTCAGTCAGCAATGCCTTGGATAGGTTGGCAGAAAGCAACGGCAAGCTAGAAAAAGTCAATGTCAGACTAACTAGCACATCTGCTCTCATTACCTATATTGTTCTAACTGTCATTTCCCTAATTTTCGGTGCACTTAGTCTGGTTTTAGCGTGTTACCTGATGTACAAACAGAAGGCACAACAAAAGACCTTGTTATGGCTTGGGAATAATACCCTCGATCAGATGAGAGCCACCACAAGAGCA
>ACJ10067
ATGGGCCCCAGACCTTCTACCAAGAACCCAACACCTATGATGCTGACTGTCCGGGTCGCGCTGGTACTGAGTTGCATCTGTCCGGCAAACTCCATTGATGGCAGGCCTCTTGCGGCTGCAGGAATTGTGGTAACAGGAGACAAAGCAGTCAACATATACACCTCATCCCAGACAGGATCAATCATAGTTAAGCTCCTCCCAAACCTGCCCAAGGATAAGGAGGCATGTGCGAAAGCCCCCTTGGATGCATACAACAGGACATTGACCACTTTGCTCACCCCCCTTGGTGACTCTATCCGTAGGATACAAGAGTCTGTAACTACATCTGGAGGGAGGAGACAGAAACGCTTTATAGGCGCCATTATTGGCGGTGTGGCTCTTGGGGTTGCAACTGCTGCACAAATAACAGCGGCCGCAGCTCTGATACAAGCCAAACAAATTGCTGCCAACATCCTCCGACTTAAAGAGAGCATTGCCGCAACCAATGAGGCCGTGCATGAGGTCACTGACGGATTATCGCAACTAGCAGTGGCAGTTGGGAAGATGCAGCAGTTTGTTAATGACCAATTTAATAAATCAGCTCAGGAATTAGGCTGCATCAGAATTGCACAGCAAGTTGGTGTAGAGCTCAATCTGTACCTAACCGAATTGACTACAGTATTCGGACCACAAATCACTTCACCTGCCTTAAACAAGCTGACTATTCAGGCACTTTACAATCTAGCTGGTGGGAATATGGATTACTTGTTGACTAAGTTAGGTGTAGGGAACAATCAACTCAGCTCATTAATCGGTAGCGGCTTAATCACCGGCAACCCTATTCTGTACGACTCACAGACTCAACTCTTGGGTATACAGGTAACTCTACCTTCAGTCGGGAACCTAAATAATATGCGTGCCACCTACTTGGAAACCTTATCCGTAAGCACAACCAGGGGATTTGCCTCGGCACTTGTCCCAAATGTGGTGACACAGGTCGGTTCTGTGATAGAAGAACTTGACACCTCATATTGTATAGAAACCGACTTGGATTTATATTGTACAAGAATAGTAACATTCCCTATGTCCCCTGGTATTTATTCCTGCTTGAGCGGCAATACATCGGCCTGTATGTACTCAAAGACCGAAGGCGCACTCACTACGCCATACATGACTATCAAAGGCTCAGTCATCGCTAACTGCAAGATGACAACATGTAGATGTGTAAACCCCCCGGGTATCATATCGCAAATCTATGGAGAAGCCGTGTCTCTAATAGATAAGCAATCATGCAATGTTTTATCCTTAGACGGGATAACTTTAAGGCTCAGTGGGGAATTCGATGCAACTTATCAGAAGAATATCTCAATACAAGATTCTCAAGTAATAATAACAGGCAATCTTGATATCTCAACTGAGCTTGGGAATGTCAACAACTCGATCAGTAATGCTTTGAATAAGTTAGAGGAAAGCAACAGCAAACTAGACAAAGTCAATGTCAAACTGACCAGCACATCTGCTCTCATTACCTATATCGTTTTGACTATCATATCTCTTGTTTTTGGTATACTTAGCCTGGTTCTAGCATGCTACCTAATGTACAAGCAAATGGCGCAACAAATGACCTTATTATGGCTTGGGAATAATACCCTAGATCAGATGAGAGCCACTACAAATATG
>AEO72343
ATGGGCTCCAGACCTTCTACCAAGAACCCAGCACCTATGATGCTGACTATCCGGGTTGCGCTGGTACTGAGTTGCATCTGTCCGGCAAACTCCATTGATGGCAGGCCTCTTGCAGCTGCAGGAATTGTGGTTACAGGAGACAAAGCCGTCAACATATACACCTCATCCCAGACAGGATCAATCATAGTTAAGCTCCTCCCGAATCTGCCCAAGGATAAGGAGGCATGTGCGAAAGCCCCCTTGGATGCATACAACAGGACATTGACCACTTTGCTCACCCCCCTTGGTGACTCTATCCGTAGGATACAAGAGTCTGTGACTACATCTGGAGGGGGGAGACAGGGGCGCCTTATAGGTGCCATTATTGGCGGTGTGGCTCTTGGGGTTGCAACTGCCGCACAAATAACAGCGGCCGCAGCTCTGATACAAGCCAAACAAAATGCTGCCAACATCCTCCGACTTAAAGAGAGCATTGCCGCAACCAATGAGGCTGTGCATGAGGTCACTGACGGATTATCGCAACTAGCAGTGGCAGTTGGGAAGATGCAGCAGTTTGTTAATGACCAATTTAATAAAACAGCTCAGGAATTAGACTGCATCAAAATTGCACAGCAAGTTGGTGTAGAGCTCAACCTGTACCTAACCGAATTGACTACAGTATTCGGACCACAAATCACTTCACCTGCTTTAAACAAGCTGACTATTCAGGCACTTTACAATCTAGCTGGTGGAAATATGGATTACTTATTGACTAAGTTAGGTGTAGGGAACAATCAACTCAGCTCATTAATCGGTAGCGGCTTAATCACCGGTAACCCTATTCTATACGACTCACAGACTCAACTCTTGGGTATACAGGTAACTCTACCTTCAGTCGGGAACCTAAATAATATGCGTGCCACCTACTTGGAAACCTTATCCGTAAGCACAACCAGGGGATTTGCCTCGGCACTTGTCCCAAAAGTGGTGACACAGGTCGGTTCTGTGATAGAAGAACTTGACACCTCATACTGTATAGAAACTGACTTAGATTTATATTGTACAAGAATAGTAACGTTCCCTATGTCCCCTGGTATTTATTCCTGCTTGAGCGGCAATACGTCGGCCTGTATGTACTCAAAGACCGAAGGCGCACTTACTACACCATACATGACTATCAAAGGTTCAGTCATCGCCAACTGCAAGATGACAACATGTAGATGTGTAAACCCCCCGGGTATCATATCGCAAAACTATGGAGAAGCCGTGTCTCTAATAGATAAACAATCATGCAATGTTTTATCCTTAGGCGGGATAACTTTAAGGCTCAGTGGGGAATTCGATGTAACTTATCAGAAGAATATCTCAATACAAGATTCTCAAGTAATAATAACAGGCAATCTTGATATCTCAACTGAGCTTGGGAATGTCAACAACTCGATCAGTAATGCTTTGAATAAGTTAGAGGAAAGCAACAGAAAACTAGACAAAGTCAATGTCAAACTGACTAGCACATCTGCTCTCATTACCTATATCGTTTTGACTATCATATCTCTTGTTTTTGGTATACTTAGCCTGATTCTAGCATGCTACCTAATGTACAAGCAAAAGGCGCAACAAAAGACCTTATTATGGCTTGGGAATAATACTCTAGATCAGATGAGAGCCACTACAAAAATG
>AAX45391
ATGGGCTTCAGATCTTCTACCAGGATCCCAGTACCTCTTATGCTGACCGTTCGAGTCATGTTGGCACTGAGTTGCGTCTGTCCGACCAGCGCCCTTGATGGCAGGCCTCTTGCAGCTGCAGGGATTGTGGTAACAGGAGACAAAGCAGTCAACATATACACCTCATCTCAGACAGGGTCAATCATAATCAAGTTACTCCCAAATATGCCCAAGGATAAAGAGGCGTGTGCAAAAGCCCCGTTGGAGGCATACAACAGGACATTGACTACTCTACTCACCCCTCTTGGTGATTCTATCCGTAGGATACAAGAGTCTGTGACCACGTCCGGAGGAAGGAGACAGAGGCGTTTTATAGGCGCCATTATCGGTGGTGTAGCTCTTGGGGTGGCAACCGCTGCACAGATAACAGCAGCCTCGGCTTTGATACAAGCCAATCAAAATGCTGCCAACATACTCCGGCTAAAGGAGAGCATTGCTGCAACCAATGAGGCTGTGCACGAGGTCACTAATGGATTATCACAACTAGCAGTGGCAGTTGGGAAGATGCAGCAATTTGTTAATGACCAGTTTAATAAAACAGCTCAAGAATTGGACTGTATAAAAATTACACAGCAGGTTGGTGTAGAACTCAACCTGTACCTAACTGAATTGACTACAGTATTCGGGCCACAAATCACTTCCCCTGCCTTAACTCAGCTGACTATCCAGGCGCTTTACAATCTAGCCGGTGGGAATATGGATTACTTGTTGACTAAGTTAGGTGTGGGGAACAGACAACTCAGCTCATTAATTAGTAGTGGCCTGATCACCGGCAACCCTATTCTATACGACTCACAGACTCAACTCTTGGGTATACAGGTAACCCTACCCTCAGTCGGGAACCTAAATAATATGCGTGCCACCTACCTGGAAACCTTGTCTGTAAGTACAACCAAAGGATTTGCCTCAGCACTTGTACCAAAAGTAGTGACACAGGTCGGTTCCGTGATAGAAGAGCTTGACACCTCGTACTGTATAGAGACCGATTTGGATCTATATTGTACAAGAATAGTGACATTCCCTATGTCTCCTGGTATTTATTCCTGTTTGAGTGGCAATACATCTGCTTGCATGTACTCAAAGACTGAAGGTGCACTCACTACGCCGTATATGACCCTCAAAGGCTCAGTTATTGCTAACTGTAAGATGACAACATGTAGATGTGCAGACCCCCCGGGTATCATATCGCAAAATTATGGAGAAGCTGTGTCTCTAATAGATAGGCAATCATGTAATATCTTATCCTTAGACGGGATAACTTTGAGGCTCAGTGGGGAATTTGATGCAACTTATCAAAAGAATATCTCAATACTAGATTCTCAAGTAATAGTGACAGGCAATCTTGATATCTCGACTGAGCTTGGGAATGTCAACAACTCGATAAGTAATGCTTTGGATAAGTTAGAGGAAAGCAACAACAAATTAGATAAGGTCAATGTCAAACTGACCAGCACATCCGCTCTTATTACCTATATCGTTTTAACTGTCATATCTCTTGTATGTGGTATACTTAGCCTGGTTCTAGCATGCTACCTGATGTACAAGCAAAAGGCGCAACAGAAGACCTTGTTGTGGCTTGGGAATAATACCCTAGACCAGATGAGGGCCACTACAAAAATG
>AGL09162
ATGGGCTCCAAACCTTCTACCAGGATCTCAGCACCTCCAATGCTGATCACTCGGATTATGCTGATATTGAGTTGTATCCGTCTGACAAGCTCTCTTGACGGCAGGCCCCTTGCAGCTGCAGGAATTGTAGTAACAGGAGATAAGGCAGTCAATGTATACACCTCGTCTCAGACAGGGTCAATCATAGTCAAGTTGCTCCCGAATATGCCCAGAGATAAGGAGACATGTGCAAAAGCTCCATTGGAGGCATATAACAGAACACTGACTACTCTGCTCACTCCTCTTGGCGACTCCATCCGCAAGATCCAAGGGTCTGTGTCCACGTCCGGAGGAAGGAGACAAAAACGCTTCATAGGTGCTGTTATTGGCAGTATAGCTCTTGGGGTTGCAACAGCGGCACAGATAACAGCAGCTGCGGCCCTAATACAAGCCAAACAGAATGCCGCCAACATCCTCCGGCTTAAGGAGAGCATTGCTGCAACCAATGAAGCTGTGCATGAAGTCACCGACGGATTATCACAACTATCAGTGGCAGTTGGGAAGATGCAGCAGTTTGTCAATGACCAGTTTAATAATACGGCGCGAGAATTGGACTGTATAAAAATCACACAGCAGGTCGGTGTAGAACTCAACCTATACCTAACTGAATTGACTACAGTATTCGGGCCACAGATCACCTCCCCTGCATTAACTCAGCTGACCATCCAGGCACTTTATAATTTAGCTGGTAGCAATATGGATTACTTATTAACTAAGTTAGGTATAGGAAACAATCAACTCAGTTCATTAATTGGTAGCGGCCTGATTACTGGTTACCCTATATTGTATGACTCACATACTCAACTCTTGGGCATACAAGTAAATTTGCCCTCAGTCGGGAACTTAAATAATATGCGTGCCACCTATTTGGAGACCTTATCTGTAAGTACAACCAAAGGATATGCCTCAGCACTTGTCCCGAAAGTAGTGACGCAAGTCGGTTCTGTTATAGAAGAGCTTGACACCTCATACTGTATAGAGTCTGATTTGGATTTATACTGTACTAGAATAGTGACATTCCCCATGTCCCCAGGTATTTATTCCTGTTTGAGCGGCAACACATCAGCCTGCATGTATTCAAAGACTGAAGGCGCACTCACTACACCATACATGGCCCTTAGAGGCTCAGTTATTGCCAATTGTAAGATAACAACATGCAGATGCACGGACCCTCCTGGTATCATATCACAAAATTACGGAGAAGCTGTATCTCTGATAGATAGACATTCATGCAATGTCTTATCACTAGACGGAATAACTCTGAGGCTCAGTGGGGAATTTGATGCAACTTATCAAAAGAACATCTCAATATTAGATTCTCAGGTCATCGTGACAGGCAATCTTGATATATCAACTGAACTTGGAAACGTCAACAATTCAGTCAGCAATGCCTTGGATAGGTTGGCAGAAAGCAACGGCAAGCTAGAAAAAGTCAATGTCAGACTAACTAGCACATCTGCTCTCATTACCTATATTGTTCTAACTGTCATTTCTCTAATTTTCGGTGCATTTAGTCTGGTTTTAGCGTGTTACCTGATGTACAAACAGAAGGCACAACAAAAGACCTTGTTATGGCTTGGGAATAATACCCTCGATCAGATGAGAGCCACTACAAGAGCA
>AAX45427
ATGGGTTCCAAGTCTTCTACCAGGTTCCCAGTACCTCTAATGCTGACCGTCCGAGTCATGCTGGCACTGAGTTGCGTCTGTCCGGCCAGCGCCCTTGATGGCAGGCCTCTTGCGGCTGCAGGGATTGTGGTAACAGGAGACAAAGCGGTCAACATATACACATCATCTCAGACAGGGTCAATCATAATCAAGTTACTCCCGAATATGCCCAAGGATAAAGAGGCGTGTGCAAAAGCACCGTTGGAGGCATACAACAGGACATTGACTACTTTGCTCACCCCTCTTGGTGATTCTATCCGTAGGATACAAGAGTCTGTGACCACGTCCGGAGGAAGAAAACAGGGACGCCTTATAGGAGCCATTATCGGTGGTGTAGCTCTCGGGGTCGCGACCGCTGCACAAATAACAGCAGCCTCGGCTTTGATACAAGCCAATCAAAATGCTGCCAACATCCTCCGGCTCAAAGAGAGCATTGCTGCAACCAATGAGGCTGTACACGAGGTCACTGACGGATTATCACAACTAGCAGTGGCAGTTGGGAAGATGCAGCAATTTGTTAATGACCAGTTTAATAAGACAGCCCAGGAATTGGACTGTATAAAAATTGCACAGCAAGTTGGTGTAGAACTCAACCTGTACTTAACTGAATTGACTACAGTATTTGGGCCGCAAATCACTTCCCCTGCCTTAACTCAGCTGACTATCCAGGCGCTTTACAATCTAGCTGGTGGGAATATGGATTACTTGTTAACTAAGTTAGGTGTGGGGAATAACCAACTCAGCTCATTAATTAGTAGTGGCCTGATCACCGGCAACCCTATTCTGTATGACTCACAGACTCAACTCTTGGGTATACAGGTAATCCTACCCTCAGTCGGGAATCTAAATAATATGCGTGCCACCTATCTGGAAACCTTGTCTGTAAGTACAACTAAAGGATTTGCCTCAGCTCTTGTCCCAAAGGTAGTGACACAGGTCGGTTCTGTGATAGAAGAGCTTGACACCTCATACTGTATAGAGACCGATTTGGATCTATATTGTACAAGAATAGTGACATTCCCTATGTCTCCTGGTATTTATTCCTGTTTGAGTGGCAATACATCTGCTTGCATGTACTCAAAGACAGAAGGCGCACTCACTACGCCGTATATGACCCTCAAAGGCTCAGTTATTGCAAACTGTAAGATGACAACATGTAGGTGTGCAGATCCCCCGGGTATCATATCGCAAAATTATGGAGAAGCTGTGTCTCTAATAGATAGGCAATCATGCAATATCCTATCCTTAGACGGGATAACTTTGAGGCTCAGTGGGGAATTCGATGCAACTTATCAAAGGAATATCTCAATACAAGATTCTCAAGTTATAGTGACAGGCAATCTTGATATCTCAACTGAGCTTGGGAATGTCAACAACTCGATAAGCAATGCTTTGGATAAGTTAGAGGAAAGCAACAGCAAACTAGACAAGGTCAATGTCAAATTGGCCAGCACATCCGCTCTTATTACCTACATCGTTTTAACTGTCATATCTCTCATATGTGGTATACTTAGCCTGGTTCTAGCATGCTACCTGATGTACAAGCAAAAGGCGCAACAGAAGACCTTGCTGTGGCTTGGGAATAATACCCTAGACCAGATGAGGGCCAATACAAAAATG
>AAS67165
ATGGGCTCCAGATCTTCTACCAGGATCCCAGTACCTCTGATGCTGACCGTCCGGGTCGCGCTGGAACTGAGTTGCGTCTGTCCGACAAGCTCCCTTGATGGCAGGCCTCTTGCAGCTGCAGGGATTGTGGTGACAGGAGACAAAGCAGTCACCATTTCCACCTCATCTCAGACAGGGTCAATCATAGTCAAGTTACTCCCAAATTTGCCCAAAGATAAAGAGGCGTTTGCAAAAGCCCCGCTGGAGGCGTTCAACAGGACATTGACTACTTGGCTCACCCCCCTTGGTGATTCTATCCGTAGGATACAAGAGTCTGTGACTACATCTGGAGGAGGGAAACAGGGACGCCTTATAGGCGCCATTATCGGCGGTGCAGCTCTCGGGGTTGCAACCGCTGCACAGATAACAGCAGCTTCGGCTCTGATACAAGCCAACCAAAATGCTGCCAACATCCTCCGGCTTAAAGAGAGCATTGCTGCAACCAATGAGGCTGTGCACGAGGTCACTGATGGATTATCCCAACTAGCAGTGGCAGTTGGGAAGATGCAGCAATTTGTTAATGACCAGTTTAATAAAACAGCTCAGGAATTGGACTGTATAAAAATTACCCAGCAGGTTGGTGTAGAACTCAACCTGTATCTAACTGAATTGACTACAGTATTCGGGCCACAAATCACTTCCCCTGCCTTAACCCAGCTGACTATCCAGGCGCTTTACAATCTAGCTGGTGGGAATATGGATTACTTGTTGACTAAGTTAGGTGTAGGGAACAACCAACTCAGCTCATTAATTGGTAGCGGCCTGATCACCGGCAACCCTATTCTGTACGACTCACAGACTCAGCTCTTGGGTATACAGGTAACCCTACCCTCAGTCGGGAACCTGAATAATATGCGTGCCACCTACTTGGAAACCTTGTCTGTAAGTACAACCAAAGGATTTGCCTCAGCACTCGTCCCAAAGGTGGTGACACAGGTCGGTTCCGTGATAGAAGAACTTGACACCTCATACTGTATAGAGACCGATTTGGATCTATATTGTACAAGAATAGTGACATTCCCTATGTCTCCTGGTATTTATTCCTGTTTGAGCGGCAATACATCGGCTTGCATGTACTCGAAGACTGAAGGCGCACTCACTACGCCGTACATGACTCTCAAAGGCTCAGTTATTGCCAACTGTAAGATGACAACATGTAGATCTGCAGACCCCCCGGGTATCATATCGCAAAATTATGGAGAAGCTGTGTCTCTAATAGATAGGCAATCATGCAATGTCCTATCCTTAGACGGAATAACTTTGAGGCTCAGTGGGGAATTTGATGCAACTTATCAAAAGAATATCTCAATACAAGATTCTCAAGTAATCGTGACAGGCAATCTTGATATCTCGACTGAGCTTGGGAATGTCAACAACTCGATAAGTAATGCTTTAGATAAGTTAGAGGAAAGCAACAGCAAACTAGACAAGGTCAATGTCAAACTGACCAGCACATCCGCTCTCATCACCTATATCGTTTTAACTGTCATATCTCTTGTTTGTGGTATACTTAGCCTGGTTCTAGCATGCTACCTGATGTACAAGCAAAAGGCGCAACAGAAGACCTTGTTATGGCTTGGGAATAATACCCTGGATCAGATGAGAGCCACTACGAAAATG
>AGL09168
ATGGGTTCCAAACCTTCTACCAGGATCCCAGCACCTCTAATGCTGATCACTCGGATTATGCTGATATTGAGCTGTATCCGTCCGACAAGCTCCCTTGACGGCAGGCCCCTCGCAGCTGCAGGAATTGTAGTAACAGGAGATAAGGCGGTCAATGTATACACCTCGTCTCAGACAGGGTCAATCATAGTCAAGTTGCTCCCGAATATGCCCAGAGATAAGGAGGCATGTGCAAAAGCCCCATTGGAGGCATATAACAGAACACTGACCACTCTGCTCACTCCTCTTGGCGACTCCATCCGCAAGATCCAAGGGTCTGTGTCCACGTCCGGAGGAAGGAGACAAAAACGCTTTATAGGTGCTGTTATTGGCAGTGTAGCTCTTGGGGTTGCAACAGCGGCACAGATAACAGCAGCTGCGGCCCTAATACAAGCCAAACAGAATGCCGCCAACATCCTCCGGCTTAAGGAGAGCATTGCTGCAACCAATGAAGCTGTGCATGAAGTCACCGACGGATTATCACAATTATCAGTGGCAGTTGGGAAGATGCAGCAGTTTGTCAATGACCAGTTTAATAATACGGCACGAGAATTGGACTGTATAAAAATCACACAACAGGTCGGTGTAGAACTCAACCTATACCTAACTGAATTGACTACAGTATTTGGGCCACAGATCACCTCCCCTGCATTAACTCAGCTGACCATTCAGGCACTTTATAATTTAGCTGGTGGCAATATAGATTACTTATTAACTAAGTTAGGTATAGGAAACGATCAACTCAGTTCATTAATTGGTAGCGGCCTGATCACTGGTTACCCTATACTGTATGACTCACATACTCAACTCTTGGGCATACAAGTAAATTTGCCCTCAGTCGGGAACTTAAATAATATGCGTGCCACCTATTTGGAGACCTTATCTGTAAGCACAACCAAAGGATATGCCTCAGCACTTGTCCCGAAAGTAGTGACACAAGTCGGTTCTGTGATAGAAGAGCTTGACACCTCATACTGTATAGAGTCCGATCTGGATTTATATTGTACTAGAATAGTGACATTCCCTATGTCTCCAGGTATTTATTCCTGTTTGAGCGGCAACACATCAGCTTGCATGTATTCAAAGACTGAAGGCGCACTCACTACGCCGTATATGGCCCTTAGAGGCTCAGTTATTGCCAATTGTAAGATAACAACATGCAGATGTACAGACCCTCCTGGTATCATATCGCAAAATTACGGAGAAGCTGTATCCCTGATAGATAGACATTCATGCAATGTCTTATCACTAGACGGAATAACTCTGAGGCTCAGTGGGGAATTTGATGCAACTTATCAAAAGAACATCTCAATATTAGATTCTCAGGTCATAGTGACAGGCAATCTTGATATATCAACTGAACTTGGAAACGTCAACAATTCAATCAGCAATGCCTTGGATAGGTTGGCAGAAAGCAACAGCAAGCTAGAAAAAGTCAATGTCAGACTAACTAGCACATCTGCTCTCATTACCTATATTGTTCTAACTGTCATTTCCCTAATTTTCGGTGCACTTAGTCTGGTTTTAGTGTGTTACCTGATGTACAAACAGAAGGCACAACAAAAGACCTTGCTATGGCTTGGGAATAATACCCTCGATCAGATGAGAGCCACCACAAGAGCA
>AFV14974
ATGGGCTCCAAACCCCACATCAGGATCCCGGCACCTCTGACGCTGATCACTCGAATCACTCTGGTACTGAGCTGCATCTGCTCGACGAGCTCTCTTGATGGCAGGCCACTTGCAGCTGCGGGGATTGTGGTAACAGGAGATAAAGCAATCAATATATACACCTCATCTCAGACAGGGTCAATCATAGTCAAGTTGCTCCCAAATATGCCCAAGGACAAAGAGGCATGTGCGAAAGCCCCACTAGAGGCATACAACAGAACACTGACCACTTTACTCACCCCCCTTGGTGATTCCATCCGCAGGATACAAGGATCTGTGTCCACATCAGGAGGAAGGAGGCAGAAGCGCTTCATAGGTGCCATTATAGGCAGTGTAGCTCTTGGGGTTGCGACATCGGCACAGATAACAGCGGCTGCGGCCCTAATACAAGCTAACCAGAATGCCGCCAACATCCTCCGGCTTAAGGAGAGCATCGCTGCGACCAATGAAGCTGTGCATGAGGTCACCGACGGATTATCGCAACTAGCAGTGGCAATTGGGAAGATGCAACAGTTTGTAAACGACCAATTTAATAATACAGCGCGAGAATTGGACTGTATAAAAATTTCACAACAAGTCGGTATAGAACTCAACTTATACCTAACTGAACTGACTACAGTGTTCGGGCCACAAATCACTTCCCCTGCCCTAACTCAGCTAACCATCCAAGCGCTTTATAATTTAGCTGGCGGTAACATGGATTACCTATTGACTAAATTAGGTATAGGGAACAATCATCTCAGCTCATTAATAGGCAGTGGCTTGATCACAGGCAACCCTATACTGTATGACTCACAGACTCAACTCTTGGGCATCCAGGTAAATTTACCCTCAGTCGGGAACCTTAATAATATGCGTGCCACCTACCTGGAAACTTTATCTGTAAGCACAACCAAAGGGTTTGCCTCAGCACTTGTCCCGAAGGTAGTGACACAAGTCGGCTCTGTGATAGAAGAACTTGACACCTCATACTGTATAGAATCTGATCTGGATCTATACTGTACAAGGATAGTGACATTCCCTATGTCTCCAGGAATTTATTCTTGTCTGAGCGGTAATACATCAGCTTGCATGTACTCAAAGACTGAAGGCGCACTCAATACGCCATACATGGCCCTCAAAGGCTCAGTCATTGCCAATTGTAAAATAACAACCTGCAGATGTGCAGACCCCCCAGGTATCATATCGCAAAACTATGGAGAAGCTGTATCTCTGATAGATAGACATTCATGCAATGTCTTATCATTAGATGGGATAACCCTGAGGCTCAGTGGGGAGTTTGATGCAACTTATCAAAAGAATATCTCAATACTAGATTCTCAAGTCATCGTGACAGGCAACCTTGATATATCAACTGAGCTTGGAAATGTCAACAATTCAATAAGCAATGCCCTGGACAGGTTAGCAGAGAGTAATAGCAAACTAGACAAAGTCAATGTCAAATTAACCAGCACATCTGCTCTCATTACCTATATCATCCTAACCATCATATCTCTTGTTTTCGGTGCACTTAGCTTGGTTTTAGCATGCTATCTAATGTACAAACAAAAGGCACAGCAAAAGACTTTACTGTGGCTTGGGAACAATACCCTCGATCAGATGAGAGCCACTACAAGAACA
>ACN93804
ATGGATCCCAAGCCTTCTACCAGCTATTTGTACGCCTTTCCATTGATCTCTATGGTTATCAGTTCAGTATTCATGGCTGGGAAAGCATCAGCATTGGATGGGCGGCCACTCGCTGCCGCAGGAATAGTAGTCACAAGAGACAGGGCAGTTAATATATACACATCGTCTCAGACAGGGACAATTATCATCAAATTGTTACCCAACATACCCAAAGACAAAGAACAATGCGCGAAGAGCCCCTTAGATGCATACAATAGGACGCTTACAACCCTCCTTGCCCCGCTCGGCGATTCGATTAGGAGAATCCAAGAGTCGGTAACCACATCAGGAGGAGAACAGCAGGAGCGGTTGATAGGGGCAATAATAGGAGGTGTCGCATTAGGTGTAGCCACCGCAGCGCAGATAACAGCGGCTTCTGCACTCATACAAGCCAACCAGAATGCTGCAAACATACTGAAACTAAAGGAGAGTATTGCCGCTACCAATGAAGCAATACATGAAGTCACAAGTGGGCTGTCCCAGCTAACTGTCGCCGTAGGTAAGATGCAGCAGTTTGTGAACGAACAATTCAATAAGACAGCACAAGAGATCGACTGTATTAAGATCACACAGCAGATTGGGGTGGAGTTGAATCTATATTTGACTGAACTGACAACTGTGTTCGGACCGCAAATCACATCTCCTGCACTCACGCAGTTGACCGTCCAGGCTTTATATAATCTGGCAGGTGGGAACATGGATTACATGCTGACAAAGCTGGGAGTGGGTAACAATCAGCTCAGTTCTCTGATTAGTAGTGGCCTAATATCAGGGAATCCAATTCTCTACGACTCGCAAACTCAGCTTCTGGGTATACAGGTGACTCTCCCCTCTGTAGGCAATCTGGACAACATGCGCGCCACATATCTGGAAACCCTTTCTGTAAGCACGAACAAGGGATACGCATCCGCATTAGTGCCTAAGGTGGTAACTCAGGTAGGCTCCGTAATCGAAGAGCTGGATACGTCGTATTGCATAGAGACAGATCTAGACCTGTACTGCACCAGAATTGTAACGTTCCCCATGTCTCCAGGTATCTTTTCTTGTCTTGGTGGAAACACCTCAGCATGCATGTACTCCAAGACTGAAGGAGCACTCACCACACCATATATGACAATCAAAGGGTCAGTCATAGCAAATTGCAAGATGACAACATGTAGGTGTGCAGATCCCCCGGGGATAATCTCGCAGAATTATGGAGAGGCTGTCTCCTTAATAGACAAAAAGGTATGCAACATTCTGACTCTTGACGGGATCACCTTGCGCCTTAGCGGGGAATTTGATGCAACCTATCGGAAAAATATCTCAATTCAGGATTCTCAGGTGGTGATTACTGGGAATCTAGATATATCCACCGAGTCAGGGAATGTGAATAATTCAATCAGCAATGCCTTAGACAAGTTAGAAGAGAGTAACAGCAAGCTAGATAAAGTTAATGTGAGGCTTACCAGTACATCTGCCCTAATCACATATATTGTCTTGACAACAATAGCACTGATATGCGGGATAGTCAGTTTAGTACTCACCTGCTATACAATGTACAAACAAAGGTCCCAGCAGAAAACACTGCTGTGGCTAGGGAACAACACCTTGGACCAGATGAGAGCAACGACAAAGATG
>BAI66664
ATGGATCCCAAGCCTTCTACCAGCTATTTGCACGCTTTTCCACTGATCTTCGTGGCTATCAGTTTAGTATTCATGGCTGGAAGGGCATCGGCACTGGATGGGCGGCCGCTCGCCGCCGCAGGAATAGTAGTCACAGGAGACAAGGCAGTTAATATATACACATCGTCGCAGACAGGGACAATTATCATCAAATTATTACCCAATATGCCCAAAGACAAAGAGCAATGTGCTAAGAGCCCCCTAGATGCATACAATAGGACTCTTACAACCCTCCTTGCCCCGCTCGGCGATTCGATTAGGAGAATCCAAGAGTCGGTAACCACATCAGGAGGAAAACGGCAGAAGCGTTTTGTAGGGGCAATAATAGGAGGTGTCGCATTAGGTGTAGCCACCGCAGCGCAGATCACAGCGGCTTCTGCCCTCATACAAGCCAACCAGAATGCTGCAAACATACTGAAATTAAAGGAGAGTATTGCCGCTACCAATGAAGCAGTACATGAGGTCACAAGTGGGCTGTCCCAGCTGGCTGTTGCCGTAGGTAAGATGCAGCAGTTTGTAAACGACCAATTCAATAAGACAGCACAAGAGATCGACTGTATTAAGATCACACAACAGGTTGGGGTGGAGTTGAATCTATACTTGACCGAACTGACAACTGTGTTCGGACCGCAAATCACATCCCCTGCACTCACGCAGTTGACCATCCAGGCCTTATATAATCTGGCGGGTGGGAACATGGATTACATGCTGACAAAGCTGGGAGTGGGTAATAATCAGCTCAGTTCTCTGATTAGTAGCGGCCTAATATCAGGGAATCCAATTCTCTATGACTCGCAAACTCAGCTTCTGGGTATACAGGTGACTCTCCCCTCTGTGGGCAATCTGAACAACATGCGCGCCACATATCTGGAAACCCTCTCTGTAAGTACGAACAAGGGATTCGCATCCGCATTAGTGCCTAAGGTGGTAACTCAGGTAGGCTCCGTAATTGAAGAGCTGGATACGTCGTATTGCATAGAGACAGACCTGGATCTGTACTGCACTAGAATTGTAACATTCCCCATGTCTCCAGGTATCTTCTCCTGTCTCGGTGGAAACACCTCAGCGTGCATGTATTCTAAGACTGAAGGAGCACTCACCACACCATATATGACACTCAAAGGATCAGTCATAGCAAATTGCAAGATGACAACATGTAGGTGCGCAGATCCCCCGGGGATAATCTCACAGAATTATGGAGAGGCTGTCTCTCTAATAGACAAAAAGGTATGCAACATTCTGACTCTTGACGGGATCACCTTGCGCCTTAGCGGGGAATTCGATGCAACCTATCAGAAAAATATCTCAATTCAGGATTCCCAGGTGGTGATTACTGGGAATCTAGATATATCCACTGAGTTAGGGAATGTGAATAATTCAATCAGCAATGCTCTAGACAAGCTAGAAGAGAGTAACAGCAAGCTGGACAAAGTTAATGTGAGGCTTACCAGTACATCTGCCCTAATCACATATATTGTCTTGACAACAATAGCACTGATATGCGGGATAGTCAGTTTAGTCCTCGCCTGCTATATAATGTACAAACAAAAGGCCCAGCAAAAAACACTGCTGTGGCTCGGGAACAACACCTTGGACCAGATGAGAGCAACGACAAAGATG
>AEW24449
ATGGGCTCCAAACCCCCCACCAGGATCCCAGCACCTCCAATGCTGATCACTCGGGCTATGCTGATATTGAGCTGTATCCGTCTGACAAGCTCTCTTGACGGCAGGCCCCTTGCAGCTGCAGGAATTGTAGTAACAGGAGATAAGGCAGTCAATGTATACACCTCGTCTCAGACAGGGTCAATCATAGTCAAGTTGCTCCCGAATATGCCCAGAGATAAGGAGGCATGTGCAAAAGCCCCATTGGAGGCATATAACAGAACACTGACTACTCTGCTCACTCCTCTTGGCGACTCCATCCGCAAGATCCAAGGGTCTGTGTCCACGTCCGGAGGAAGGAGACAAAAACGTTTTATAGGTGCTGTTATTGGCAGTGTAGCTCTTGGGGTTGCAACAGCGGCACAGATAACAGCAGCTGCAGCCCTAATACAAGCCAAACAGAATGCCGCCAACATCCTCCGGCTTAAGGAGAGCATTGCTGCAACCAATGAAGCTGTGCATGAAGTCACCGACGGATTATCACAACTATCGGTGGCAGTTGGGAAGATGCAGCAGTTTGTCAATGACCAGTTTAATAATACGGCGCGAGAAATGGACTGTATAAAAATCACACAACAGGTCGGTGTAGAACTTAACCTATACCTAACTGAATTGACTACAGTATTCGGGCCACAGATCACCTCCCCTGCATTAACTCAGCTGACCATCCAGGCACTTTATAATTTAGCCGGTGGCAATATGGATTACTTATTAACTAAGTTAGGTATAGGAAACAATCAACTCAGCTCATTAATTGGTAGTGGCCTGATCACTGGTTACCCTATACTGTATGACTCACATACTCAACTCTTGGGCATACAAGTAAATCTGCCCTCAGTCGGGAACTTAAATAATATGCGTGCCACCTATTTGGAGACCTTATCTGTAAGTACAACCAAAGGATATGCCTCAGCACTTGTCCCGAAAGTAGTGACACAAGTCGGTTCTGTGATAGAAGAGCTTGACACCTCATACTGTATAGAGTCCGATCTGGATTTATATTGTACTAGAATAGTGACCTTCCCCATGTCCCCAGGTATTTATTCCTGTTTGAGCGGCAACACATCAGCTTGCATGTATTCAAAGACTGAAGGCGCACTCACTACGCCGTATATGGCCCTTAGAGGCTCAGTTATTGCCAATTGTAAGATGACAACATGCAGATGTACAGACCCTCCTGGTATCATATCGCAAAATTATGGAGAAGCTGTATCCCTGATAGATAGACATTCATGCAATGTCTTATCATTAGACGGAATAACTCTGAGGCTCAGTGGGGAATTTGATGCAACTTATCAAAAGAACATCTCAATATTAGATTCTCAGGTCATCGTGACAGGCAATCTTGATATATCAACTGAACTTGGAAACGTCAACAATTCAATCAGCAATGCCCTGGATAGGTTGGCAGAAAGCAACAGCAAGCTAGAGAAAGTCAATGTCAGACTAACTAGCACATCTGCTCTCATTACCTATATTGTTCTAACTGTCATTTCCCTAATTTTCGGTGCACTTAGTCTGGTTTTAGCGTGTTACCTGATGTACAAACAGAAGGCACAACAAAAGACCTTGCTATGGCTTGGGAATAATACCCTCGATCAGATGAGAGCCACCACAAGAGCA
>AGH20660
ATGGGCTCCAAACCTTCTACCAGGATCCTAGTACCTCTGACGCTGATCACTAGGATTATGCTGATACTAAGCTGTATCTGTGAGACAAGCTCTCTTGACGGCAGGCCTCTTGCAGCCGCAGGGATTATAGTAACAGGAGATAAAGCAGTCAACATATACACCTCATCTCAGACAGGGTCAATCATAGTCAAGTTGCTCCCAAATATGCCCAAGGACAAAGAGGCATGTGCAAAAGCCCCCTTAGAGGCATATAACAGAACACTGACCACCTTGCTCACCCCCCTTGGCGATTCTATCCGCAGGATACAAGGGTCTGTGTCCACCTCTGGAGGAAGGAGACAGAAACGCTTTATAGGTGCCGTTATTGGCAGTGTAGCTCTCGGGGTTGCAACAGCGGCACAGATAACAGCAGCTGCGGCCCTAATACAAGCCAACCAGAATGCAGCCAACATCCTCCGGCTTAAGGAGAGCATTGCTGCAACCAATGAAGCTGTGCATGAGGTCACTAACGGATTATCACAACTAGCAGTAGCGGTTGGGAAGATGCAGCAGTTTGTCAACAACCAGTTTAACAATACGGCACGAGAATTGGACTGTATAAAAATTACACAACAAGTTGGTGTAGAACTCAACCTATATCTAACTGAATTGACCACAGTATTCGGGCCACAGATCACTTCCCCTGCCTTAACCCAACTGACTATCCAGGCACTTTATAGTCTAGCCGGCGGCAATGTGGACTACTTGTTAACTAAGTTAGGTGTAGGAAACAATCAACTCAGCTCATTAATCGGTAGCGGCTTGATTGCTGGCTACCCTATACTGTATGACTCACAGACCCAACTCCTGGGTATCCAAGTAAATTTACCCTCAGTCGGGAACCTAAATAATATGCGTGCCACCTATTTGGAGACCCTATCGGTAAGCACAACTAAAGGGTTTGCCTCAGCACTCGTCCCGAAGGTAGTGACACAAGTCGGTTCCGTGATAGAAGAACTCGACACCTCATATTGTATAGAGTCAGATCTGGATTTATATTGCACGAGAATAGTGACATTCCCCATGTCTCCGGGTATCTATTCTTGTTTAAGTGGCAATACGTCAGCTTGCATGTATTCAAAGACTGAAGGCGCACTCACTACGCCATATATGGCCCTCAAAGGCTCAGTCATCGCCAACTGCAAGATCACAACATGTAGGTGTGCAGACCCTCCAGGTATCATATCGCAGAATTATGGAGAAGCTGTATCTCTGATAGACAGACATTCATGCAATGTCTTATCATTAGACGGGATAACTCTAAGGCTCAGTGGAGAATTTGATGCAACTTATCAAAAGAATATCTCAATACTAGATTCTCAAGTCATCGTGACAGGCAATCTCGACATATCAACCGAACTTGGACATGTCAACAACTCAATAAGCAATGCCTTGGACAAGTTGGCAGAAAGCAACAGCAAGCTAGACAAGGTCAATGTCAGACTAATCAGCACATCTGCTCTCATTACCTATATTGTTCTAACAGTCATATCTCTTGTCTTCGGTACACTTAGCCTAGTTTTGGCATGTTACTTGATGTATAAACAAAAGGCACAACAAAAGACCCTACTGTGGCTTGGGAATAATACCCTCGATCAAATGAGAACCACTACAAGAGTA
>AFV14998
ATGGACTCTAAACCCCACACCGGGATTCCAGCACCTCCGATGCTGGTCACCCGAATCACTCTGGTACTGAGCTGCATCCGCCTGACTAGCTCTCTTGATGGCAGGCCACTTGCAGCTGCGGGGATTGTGGTAACAGGGGACAAAGCAATCAATATATACACCTCATCTCAGACAGGGTCAATCATAGTCAAGTTGCTCCCGAATATGCCCAAGGACAAAGAGGCATGTGCGAAAGCCCCGCTAGAGGCATACAACAGAACACTGACCACTTTACTCACCCCCCTTGGTGACTCCATCCGCAGGATACAAGGATCTGTGTCCACATCAGGAGGAAGGAGGCAGAAGCGCTTTATAGGTGCCATTATAGGCAGTGTAGCTCTTGGGGTTGCGACATCGGCACAGATAACAGCGGCTGCGGCCCTAATACAAGCCAACCAGAATGCCGCCAACATCCTCCGGCTTAAGGAGAGCATCGCTGCAACCAATGAAGCTGTGCATGAGGTCACTGACGGATTATCGCAACTAGCAGTGGCAGTTGGGAAGATGCAACAGTTTGTCAATGACCAATTTAATAATACAGCGCGAGAATTGGACTGTATAAAAATTACACAACAAGTCGGCGTAGAACTCAACCTATACCTAACTGAACTGACTACAGTGTTCGGACCACAAATCACTTCCCCTGCCTTAACTCAGCTGACCATCCAAGCGCTTTATAATTTAGCTGGCGGCAACATGGATTACTTATTGACTAAATTAGGTATAGGGAACAATCAGCTCAGCTCATTAATAGGCAGCGGCTTGATCACAGGCAACCCTATACTGTATGACTCACAGACTCAACTCTTGGGCATCCAGGTAAATTTACCCTCAGTCGGGAACCTTAATAATATGCGTGCCACCTACCTGGAGACTTTATCTGTAAGCACAACCAAAGGATTCGCCTCAGCACTTGTCCCGAAGGTAGTGACACAAGTTGGCTCTGTGATAGAAGAACTCGACACCTCGTACTGTATAGAGTCTGATCTGGATTTATACTGTACAAGGATAGTGACATTCCCCATGTCTCCAGGTATCTATTCTTGTCTGAGCGGCAATACATCAGCCTGTATGTATTCAAAGACTGAAGGCGCACTCAATACGCCATACATGGCCCTCAAAGGCTCAGTCATTGCCAATTGCAAAATAACAACTTGCAGGTGTGCAGACCCCCCGGGTATCATATCGCAAAACTATGGAGAAGCTGTATCTCTGATAGATAGACATTCATGCAATGTCTTATCATTAGATGGGGTAACTCTAAGGCTCAGTGGGGAGTTTGATGCAACTTATCAAAAGAATATCTCAATACTAGATTCTCAAGTCATCGTGACAGGCAATCTTGATATATCAACCGAGCTTGGGAATGTCAACAATTCAATAAGCAATGCCCTGGACAGGTTAGCAGAAAGTAACAGCAAACTAGACAAAGTCAATGTCAAATTAACCAGCACATCTGCTCTCGTTACCTATATCGTTCTAACCATCATATCTCTTTTTTTCGGTGCACTTAGCTTGGTTTTAGCATGCTACCTGATGTACAAACAAAAGGCACAACAAAAGACCTTACTGTGGCTTGGGAACAACACCCTCGATCAGATGAGAGCCACTACAAGAACA
>ACK57516
ATGGGCCCCAAATCTTCTACCAATGTCCCAGCACCTCTGATGCTGACCGTCAGGATTGCGCTGGCACTGAGCTGTGTCCGTCTGACAAATTCTCTCGATGGAAGGCCTCTTGCAGCTGCAGGGATTGTAGTAACGGGAGACAAAGCAGTCAACATATACACCTCATCTCAGACAGGGTCAATAATAGTCAAGTTACTCCCAAATATGCCTAAGGATAAAGAGGCGTGTGCAAAAGCCCCGTTGGAGGCATACAACAGGACACTGACTACTTTGCTCACCCCCCTTGGTGATTCTATCCGCAGGATACAAGAGTCTGCGACTACGTCCAGAGGAAGGAGGCAGAGACGCTTTATAGGTGCCATTATCGGCAGTGTAGCTCTTGGGGTTGCCACAGCTGCACAGATAACAGCAGCCTCAGCTCTGATACAAGCCAACCAGAATGCTGCCAACATCCTCCGGCTTAAAGAGAGCATTGCTGCAACTAATGAAGCTGTACATGAAGTCACTGACGGATTATCGCAACTAGCAGTGGCAGTTGGGAAGATGCAGCAGTTTGTTAATGACCAGTTTAATAACACAGCTCAGGAATTGGACTGTATAAAAATTACACAGCAGGTTGGTGTAGAACTCAACCTGTACCTAACTGAATTGACTACAGTATTCGGGCCACAAATCACTTCCCCTGCCTTAACTCAGCTGACTATCCAGGCGCTTTACAATCTAGCTGGTGGTAATATGGATTATTTGTTGACTAAGTTAGGTGTTGGGAACAACCAACTCAGCTCATTAATCGGTAGCGGCTTGATCACCGGTAACCCTATTCTGTACGATTCACAGACTCAACTCTTGGGTATACAGGTAACTTTACCCTCAGTCGGTAACCTAAATAATATGCGTGCTACCTACTTGGAGACCTTGTCTGTAAGCACAACCAAGGGGTTTGCCTCAGCACTTGTCCCAAAAGTGGTGACACAGGTCGGGTCTGTGATAGAGAAACTTGACACCTCATACTGTGTAGAGACCGATTTGGATTTATATTGTACAAGAATAGTGACATTCCCTATGTCTCCTGGTATTTATTCCTGTCTGAGCGGTAATACATCAGCTTGCATGTATTCAAAGACTGAAGGTGCACTTACTACGCCATATATGACTATCAAGGGCTCAGTTATTGCCAATTGCAAGATGACAACATGCAGATGTGCAGACCCTCCGGGTATCATATCGCAAAATTATGGAGAAGCTGTGTCTCTAATAGATAGGCACTCATGCAATGTCTTATCCTTAGACGGGATAACTTTGAGGCTCAGTGGAGAATTTGACGTAACTTATCAAAAGAATATCTCAATATTAGATTCTCAGGTAATAGTGACAGGCAATCTCGATATCTCAACTGAACTTGGGAATGTCAACAACTCGATAAGTAATGCTTTGGATAAGTTAGAGGAAAGCAATAGCAAACTTGACAAAGTCAATGTCAAGCTGACCGGCACGTCTGCTCTCATTACCTATATAGTTTTAACTATCATATCTCTTGTTTGTGGTATACTTAGCCTGGTTCTAGCATGCTATCTGATGTATAAGCAAAAGGCGCAACAAAAGACCTTATTATGGCTTGGGAATAATACCCTAAATCAGATGAGGGCCACTACAAGAATG
>AFX97635
ATGGGCTCCAAACCCTACACCAGGATCCCAGCACCTCTGATGCTGATCACTCGAATTACTCTGGTACTGAGCTGCATCTGCCTGACGAGCTCTCTTGACGGCAGGCCACTTGCAGCTGCGGGGATTGTGGTAACAGGAGATAAAGCAATCAATATATACACCTCATCTCAGACAGGGTCAATCATAGTCAAGTTGCTCCCGAATATGCCCAAGGACAAAGAGGCATGTGCGAAAGCCCCGTTAGAGGCATACAACAGAACACTGACCACTTTACTCACCCCCCTTGGTGATTCCATCCGCAGGATACAAGGATCTGTGTCCACATCAGGAGGAAGGAGGCAGAAGCGCTTTATAGGTGCCATTATAGGCAGTGTAGCTCTTGGGGTTGCGACATCGGCACAGATAACAGCGGCTGCGGCCCTAATACAAGCCAACCAGAATGCCGCCAACATCCTCCGGCTTAAGGAGAGCATCGCTGCAACCAATGAAGCTGTGCATGAGGTCACTGACGGATTATCGCAACTAGCAGTGGCAGTTGGGAAGATGCAACAGTTTGTCAATGACCAATTTAATAATACAGCGCGAGAATTGGACTGTATAAAAATTACACAACAAGTCGGCATAGAACTCAACCTATACCTAACTGAACTGACTACAGTGTTCGGGCCACAAATCACTTCCCCTGCCCTAACTCAGCTGACCATCCAAGCGCTTTATAATTTAGCTGGCGGCAACATGGATTACTTATTGACTAAATTAGGTATAGGGAACAATCATCTCAGCTCATTAATAGGCAGTGGCTTGATCACAGGCAACCCTATACTGTATGACTCACAGACTCAACTCTTGGGCATCCAGGTAAATTTACCCTCAGTCGGGAACCTTAATAATATGCGTGCCACCTACCTGGAGACTTTATCTGTAAGCACAACCAAAGGATTTGCCTCAGCACTTGTCCCGAAGGTAGTGACACAAGTCGGCTCTGTGATAGAAGAACTCGACACCTCATACTGTATAGAGTCTGATCTGGATTTATACTGTACAAGGATAGTGACATTCCCCATGTCTCCAGGTATTTATTCTTGTCTGAGCGGCAATACATCAGCCTGCATGTATTCAAAGACTGAAGGCGCACTCAATACGCCATATATGGCCCTCAAAGGCTCAGTCATTGCCAATTGCAAAATAACAACTTGCAGGTGTGCAGACCCCCCGGGTATCATATCGCAAAACTATGGGGAAGCTGTATCTCTGATAGATAGACATTCATGCAATGTCTTATCATTAGATGGGGTAACTCTGAGGCTCAGTGGGGAGTTTGATGCAACTTATCAAAAGAATATCTCAATACTAGATTCTCAAGTCATCGTGACAGGCAACCTTGATATATCAACCGAGCTTGGAAATGTCAACAATTCAATAAGCAATGCCCTGGACAGGTTAGCAGAAAGTAACAGCAAACTAGACAAAGTCAATGTCAAATTAACCAGCACATCTGCTCTCATTACCTATATCGTTCTAACCATCATATCTCTTGTTTTCGGTGCACTTAGCTTGGTTTTAGCATGCTACCTGATGTACAAACAAAAGGCACAACAAAAGACCTTACTGTGGCTTGGGAACAACACCCTCGATCAGATGAGAGCCACTACAAGAACA
>AAU89279
ATGGGCTCCAGATCTTCTACCAGGATCCCGGTTCCTCCAATGCTGATCATCCGAATTGTGCTGACGCTGAGTTGTATCCGTCTGACAAGCTCTCTTGATGGCAGGCCTCTTGCAGCTGCAGGGATCGTGGTAACAGGAGATAAAGCAGTCAACATATACACCTCATCCCAGACAGGGTCAATCATAGTCAAGTTACTCCCAAATATGCCCAAGGACAAAGAGGCGTGTGCAAAAGCCCCATTGGAGGCATACAACAGGACACTGACTACTTTGCTCACCCCCCTTGGTGATTCTATCCGCAGGATACAAGAGTCTGTGACTACTTCCGGAGGAAGGAGACAGAGACGCTTTATAGGTGCCATTATCGGCAGTGTAGCTCTTGGGGTTGCAACAGCTGCACAGATAACGGCAGCCTCGGCCCTGATACAAGCCAACCAGAATGCTGCCAACATCCTCCGGCTTAAGGAGAGCATTGCTGCAACCAATGAAGCTGTGCACGAGGTCACTGACGGATTATCACAACTAGCAGTGGCAGTAGGGAAGATGCAGCAGTTTGTTAATGACCAGTTTAATAATACAGCGCAAGAATTGGACTGTATAAAAATTACACAGCAGGTAGGTGTAGAACTCAACTTGTACCTAACTGAATTGACTACAGTATTCGGGCCACAAATCACTTCCCCTGCCTTAACTCAGCTGACTATCCAGGCGCTTTACAATTTAGCTGGTGGTAATATGGATTACTTGCTGACTAAGTTAGGTGTAGGGAACAACCAACTCAGCTCATTAATCGGTAGCGGCTTGATCACCGGCAACCCTATTCTGTACGACTCACAGACTCAGATCTTGGGTATACAGGTAACTTTGCCTTCAGTCGGGAACCTAAATAATATGCGTGCCACCTACTTGGAGACCTTATCTGTAAGCACAACCAAGGGATTTGCCTCAGCACTTGTCCCAAAAGTGGTGACACAGGTCGGTTCCGTGATAGAAGAACTTGACACCTCATACTGTATAGGGACCGACTTGGATTTATACTGTACAAGAATAGTGACATTCCCTATGTCTCCTGGTATTTATTCCTGTCTGAGCGGTAATACATCGGCTTGCATGTATTCAAAGACTGAAGGCGCACTTACTACGCCATATATGGCTCTCAAAGGCTCAGTTATTGCCAATTGCAAGATGACAACATGTAGATGTGCAGACCCTCCGGGTATCATATCGCAAAATTATGGAGAAGCTGTGTCCTTAATAGATAGGCACTCATGCAATGTCTTATCCTTAGACGGGATAACTCTGAGGCTCAGTGGGGAATTTGATGCAACCTATCAAAAGAATATCTCAATACTAGATTCTCAAGTTATAGTGACAGGCAATCTCGATATATCAACTGAGCTTGGGAATGTCAACAACTCAATAAGTAATGCCCTGAATAAGTTAGAGGAAAGCAACAGCAAACTAGACAAAGTCAATGTCAGACTGACCAGCACATCTGCTCTCATTACTTACATCGTTTTAACTGTCATATCTCTTGTTTTTGGTGTACTTAGCCTGGTTCTAGCATGCTACCTGATGTACAAGCAAAAGGCACAACAAAAGACCTTATTATGGCTTGGGAATAATACCCTTGATCAGATGAGAGCCACTACAAAAATA
>AFY23211
ATGGGCTCCAAACCTTCTACCAGGATCCCGGTACCCCTGATGTTGATCACTCGGACCATGCTGATATTAAATTATATCTGTCTGACAAGCTCTCTTGACGGCAGGCCTCTTGCAGCTGCAGGGATTGTAGTAACAGGAGATAAAGCAGTCAATATATACACCTCATCTCAAACAGGGTCAATCATAGTCAAGCTGCTCCCGAATATGCCTAAAGATAAGGGGGCGTGTGCAAAACCCCCTTTAGAGGGATGCAACAGCACCCTGACACCCTTGCTCACTCCCCTTGGCGATTCCATCCGTAAGATCCAAGGCTCGGTGGCCACGTCCGGAGGGCGGAGACAGAAACGCTTTATAGGTGCCGTTATTGGCAGTGTAGCTCTCGGGGTTGCGACAGCGGCACAGATAACAGCAGCTGCGGCCTTAATACAAGCCAACCAAAATGCCGCCAACATCCTCCGGCTTAAAGAGAGCATTGCTGCAACCAATGAAGCTGTGCACGAAGTTACCGATGGATTATCACAACTATCAGTGGCAGTTGGAAAGATGCAGCAATTCGTCAATGACCAGTTTAATAATACGGCGCGAGAATTGGACTGTATAAAGATTACACAACAAGTTGGTGTAGAACTCAACCTATACCTAACTGAGTTGACTACAGTATTCGGGCCACAGATCACTTCCCCTGCCTTAACTCAGCTGACTATACAGGCACTCTACAATCTAGCTGGCGGCAATATGGATTACTTGTTAACTAAGTTAGGTGTAGGGAACAATCAACTCAGCTCATTAATTGGTAGCGGCTTGATCACCGGCTACCCTATATTGTATGACTCACAGACTCAACTCTTAGGCATACAAGTAAATTTGCCCTCAGTCGGGAACCTAAATAATATGCGTGCCACCTACTTGGAGACTCTATCTGTAAGTACAACCAAGGGGTTTGCCTCAGCACTTGTCCCGAAGGTGGTGACACAAGTTGGTTCCGTGATAGAAGAACTTGACACCTCTTACTGTATAGAATCTGATCTGGATCTATATTGTACAAGAATAGTGACATTCCCCATGTCCCCAGGTATTTACTCCTGCTTGAGCGGCAACACATCAGCTTGCATGTATTCAAAGACTGAAGGCGCACTCACTACGCCATATATGGCCCTTAAGGGCTCAGTTATTGCCAATTGTAAGATAACAACATGTAGATGTGCAGACCCCCCTGGTATCATATCGCAGAATTATGGAGAAGCTGTATCTCTGATAGACAGACATTCGTGCAATGTCTTATCATTAGACGGGATAACTCTGAGGCTCAGTGGGGAATTTGATGCAACTTATCTAAAGAATATCTCAATACTAGATTCTCAAGTCATCGTGACAGGCAATCTCGATATATCAACTGAGCTTGGTAATGTCAACAATTCAATCAGCAATGCCTTGGACAAGTTGACAGAAAGCAACAGCAAGCTAGACAAAGTCAATGTCAGACTAACCAGTACATCTGCTCTCATCACCTATATCGCTCTAACTGTCATTTCTCTTTTCTTCGGTGTACTTAGTCTGGGTTTAGCATGTTACCTGATGTACAAGCAGAAGGCACAACAAAAGACCTTGCTATGGCTTGGGAATAATACTCTCGATCAGATGAGAGCCACCACAAGAGCG
>ACV74278
ATGGGCTCCAAACCCTCCACCAGGATCCCGGCACCTCTGATGCTGATCACTCGAATTACTCTGACACTGAGCTGCATCTGCCTGACGAGCTCTCTTGATGGCAGGCCTCTTGCAGCTGCGGGGATTGTAGTAACAGGAGATAAAGTGATCAATATATACACCTCATCTCAGACAGGGTCAATCATCGTCAAGTTGCTCCCGAATATGCCCAAGGACAAAGAGGCATGTGCAAAAGCCCCGTTAGAGGCATACAACAGAACACTGACCACTTTACTCACCCCCCTTGGTGATTCCATCCGCAGGATACAAGGGTCTGTGTCCACATCAGGAGTAAGGAGGAAGAAACGCTTTATAGGTGCCATTATAGGCAGTGTAGCTCTTGGGGTTGCGACATCGGCACAGATAACAGCGGCCGCGGCCCTAATACAAGCCAACCAGAATGCCGCCAACATCCTCCGGCTTAAGGAGAGCATCGCTGCAACCAATGAAGCTGTGCACGAGGTCACCGATGGATTATCGCAACTAGCAGTAGCAGTTGGGAAGATGCAACAGTTTGTCAATGACCAATTTAATAATACAGCGCGAGAATTGGACTGTATAAAAATTGCACAACAAGTCGGTATAGAACTCAACCTATATCTAACTGAACTGACTACAGTGTTCGGGCCACAAATTACTTCCCCTGCCCTAACTCAGCTGACCATCCAAGCGCTTTATAATTTAGCTGGCGGCAACATGGATTACTTGTTGACTAAATTAGGTATAGGGAACAGTCATCTCAGCTCATTAATAGGTAGTGGCTTGATCACAGGCAACCCTATACTGTATGACTCACAGACTCAAATCCTGGGCATCCAGGTAAATTTACCTTCAGTCGGGAACCTTAATAATATGCGTGCCACCTACTTGGAGACTTTATCTGTAAGCACAACCAAAGGGCTTGCCTCAGCACTTGTCCCGAAGGTAGTGACACAAGTCGGCTCTGTGATAGAAGAACTCGACACCTCATACTGTATAGAGTCTGATCTGGATTTATACTGTACAAGAATAGTGACACTCCCCATGTCTCCAGGTATTTATTCTTGTCTGAGCGGCAATACATCAGCCTGCATGTACTCAAAGACTGAAGGCGCACTCAATACACCATATATGGCCCTCAAAGGCTCAGTCATTGCCAATTGCAAAATAACAACCTGCAGGTGTGCAGACCCCCCAGGCATCATATCGCAAAACTATGGAGAAGCTGTATCTCTGATAGATAGACATTCATGCAATGTCTTATCATTAGATGGGATAACTCTGAGGCTCAGTGGGGAGTTTGATGCAACTTATCAAAAGAATATCTCAATACTAGATTCTCAAGTCATCGTGACAGGCAACCTTGATATATCAACCGAGCTCGGAAGTGTCAACAATTCAATAAGCAATGCCCTGGACAGGTTAGCAGAAAGTAACAGCAAACTAGACAAAGTCAATGTCAAATTAACCAGCACATCTGCTCTCATTACCTATATCGTTCTAACCATCATATCTCTTGTTTTCGGTACACTTAGCTTGGTTCTAGCATGCTACTTGATGTACAAACAAAAGGCACAACAAAAGACTTTACTATGGCTTGGGAACAATACCCTCGATCAGATGAGAGCCACTACAAGAACA
>AHF22095
ATGGGCCCCAAATCTTCTACCAATGTCCCAGCACCTCTGATGCTGACCGTCAGGATTGCGCTGGCACTGAGCTGTGTCCGTCTGACAAATTCTCTCGATGGAAGGCCTCTTGCAGCTGCAGGGATTGTAGTAACGGGAGACAAAGCAGTCAACATATACACCTCATCTCAGACAGGGTCAATAATAGTCAAGTTACTCCCAAATATGCCTAAGGATAAAGAGGCGTGTGCAAAAGCCCCGTTGGAGGCATACAACAGGACACTGACTACTTTGCTCACCCCCCTTGGTGATTCTATCCGCAGGATACAAGAGTCTGCGACTACGTCCGGAGGAAGGAGGCAGAGACGCTTTATAGGTGCCATTATCGGCAGTGTAGCTCTTGGGGTTGCCACAGCTGCACAGATAACAGCAGCCTCAGCTCTGATACAAGCCAACCAGAATGCTGCCAACATCCTCCGGCTTAAAGAGAGCATTGCTGCAACTAATGAAGCTGTACATGAAGTCACTGACGGATTATCGCAACTAGCAGTGGCAGTTGGGAAGATGCAGCAGTTTGTTAATGACCAGTTTAATAACACAGCTCAGGAATTGGACTGTATAAAAATTACACAGCAGGTTGGTGTAGAACTCAACCTGTACCTAACTGAATTGACTACAGTATTCGGGCCACAAATCACTTCCCCTGCCTTAACTCAGCTGACTATCCAGGCGCTTTACAATCTAGCTGGTGGTAATATGGATTATTTGTTGACTAAGTTAGGTGTTGGGAACAACCAACTCAGCTCATTAATCGGTAGCGGCTTGATCACCGGTAACCCTATTCTGTACGATTCACAGACTCAACTCTTGGGTATACAGGTAACTTTACCCTCAGTCGGTAACCTAAATAATATGCGTGCTACCTACTTGGAGACCTTGTCTGTAAGCACAACCAAGGGATTTGCCTCAGCACTTGTCCCAAAAGTGGTGACACAGGTCGGGTCTGTGATAGAGGAACTTGACACCTCATACTGTGTAGAGACCGATTTGGATTTATATTGTACAAGAATAGTGACATTCCCTATGTCTCCTGGTATTTATTCCTGTCTGAGCGGTAATACATCAGCTTGCATGTATTCAAAGACTGAAGGTGCACTTACTACGCCATATATGACTATCAAGGGCTCAGTTATTGCCAATTGCAAGATGACAACATGCAGATGTGCAGACCCTCCGGGTATCATATCGCAAAATTATGGAGAAGCTGTGTCTCTAATAGATAGGCACTCATGCAATGTCTTATCCTTAGACGGGATAACTTTGAGGCTCAGTGGAGAATTTGATGTAACTTATCAAAAGAATATCTCAATATTAGATTCTCAGGTAATAGTGACAGGCAATCTCGATATCTCAACTGAACTTGGGAATGTCAACAACTCGATAAGTAATGCTTTGGATAAGTTAGAGGAAAGCAATAGCAAACTTGACAAAGTCAATGTCAAGCTGACCGGCACGTCTGCTCTCATTACCTATATAGTTTTAACTATCATATCTCTTGTTTGTGGTATACTTAGCCTGGTTCTAGCATGCTATCTGATGTATAAGCAAAAGGCGCAACAAAAGACCTTATTATGGCTTGGGAATAATACCCTAAATCAGATGAGGGCCACTACAAGAATG
>ABF18952
ATGGGCTTCAAACCTTCTACCAGGATCCCAGCACCTCTAATGCTGATCACTCGGATTATGCTGATATTGAGCTGTATCCGTCTGACAAGCTCTCTTGACGGCAGGCCCCTTGCAGCTGCAGGAATTGTAGTAACAGGAGATAAGGCAGTCAATGTATACACCTCGTCTCAGACAGGGTCAATCATAGTCAAGTTGCTCCCGAATATGCCCAGAGATAAGGAGGCATGTGCAAAAGCCCCATTAGAGGCATATAACAGAACACTGACTACTCTGCTCACTCCTCTTGGCGACTCCATCCGCAAGATCCAAGGGTCTGTGTCCATGTCTGGAGGAAGGAGACAAAAACGCTTTATAGGTGCTGTTATTGGCAGTGTAGCTCTTGGGGTTGCAACAGCGGCCCAGATAACAGCAGCTGCGGCCCTAATACAAGCCAAACAGAATGCCGCCAACATCCTCCGGCTTAAGGAGAGCATTGCCGCAACCAATGAAGCTGTGCATGAAGTCACCGACGGATTATCACAACTATCAGTGGCAGTTGGGAAGATGCAGCAGTTTGTCAATGACCAGTTTAATAATACGGCGCGAGAATTGGACTGTATAAAAATCACACAACAGGTCGGTGTAGAACTCAACCTATACCTAACTGAATTGACTACAGTATTCGGGCCACAGATCACCTCCCCTGCATTAACTCAGCTGACCATCCAGGCACTTTATAATTTAGCTGGTGGCAATATGGATTACTTATTAACTAAGTTAGGTATAGGAAACAATCAACTCAGCTCATTAATTGGTAGCGGCCTGATCACTGGTTATCCTATACTGTATGACTCACATACTCAACTCTTGGGCATACAAGTAAACCTGCCCTCAGTCGGGAACTTAAATAATATGCGTGCCACCTATTTGGAGACCTTATCTGTAAGTACAACCAAAGGATATGCCTCAGCACTTGTCCCGAAAGTAGTGACACAAGTCGGTTCTGTGATAGAAGAGCTTGACACCTCATACTGTATAGAGTCCGATCTGGATTTATATTGTACTAGAATAGTGACATTCCCCATGTCCCCAGGTATTTATTCCTGTTTGAGCGGCAACACATCAGCTTGCATGTATTCAAAGACTGAAGGTGCACTCACTGCGCCATATATGGCCCTTAAAGGCTCAGTTATTGCCAATTGTAAGATAACAACATGTAGATGTACAGACCCTCCTGGTATCATATCGCAAAACTATGGAGAAGCTGTATCCCTGATAGATAGACATTCATGCAATGTCTTATCATTAGACGGAATAACTCTGAGGCTCAATGGGGAATTTGATGCAACTTATCAAAAGAACATCTCAATATTAGATTCTCAAGTCATCGTGACAGGCAATCTTGATATATCAACTGAACTTGGAAACGTCAACAATTCAATCAGCAATGCCTTGGATAGGTTGGCAGAAAGCAACAGCAAGCTAGAAAAAGTCGATGTCAGACTAACTAGCACATCTGCTCTCATTACCTATATTGTTCTAACTGTCATTTCTCTAATTTTCGGTGCACTTAGTCTGGTTTTAGCGTGTTACCTGATGTACAAACAGAAGGCACAACAAAAGACCTTGCTATGGCTTGGGAATAATACCCTCGATCAGATGAGAGCCACTACAAGAGCA
>ADG27332
ATGGGCCCCAGACCCTCTACCAAGAACTCAGCACCTATGATGCTGACTGTCCGAGTCGCGCTGGTACTGAGTTGCATCTGTCCGGCAAACTCTATTGATGGCAGGCCTCTTGCGGCTGCAGGAATTGTGGTAACAGGAGATAAAGCAGTCAACATATACACCTCATCCCAGACAGGATCAATCATAGTTAAGCTCCTCCCGAACCTGCCCAAGGATAAGGAGGCATGTGCGAAAGCCCCCTTGGATGCATACAACAGGACATTGACCACTTTGCTCACCCCCCTTGGTGACTCTATCCGTAGGATACAAGAGTCTGTAACTACATCTGGAGGGAGGAGACAGAAACGATTTATAGGCGCCATTATTGGCGGTGTGGCTCTTGGGGTTGCAACTGCTGCACAAATAACAGCGGCCGCAGCTCTGATACAAGCCAAACAAAATGCTGCCAACATCCTCCGACTTAAAGAGAGCATTGCCGCAACCAATGAGGCCGTGCATGAGGTCACTGATGGATTATCGCAACTAGCAGTGGCAGTTGGGAAGATGCAGCAGTTTGTTAATGACCAATTTAATAAAACAGCTCAGGAATTAGGCTGCATCAGAATTGCACAGCAAGTTGGTGTAGAGCTCAACCTGTACCTAACCGAATTGACTACAGTATTCGGACCACAAATCACTTCACCTGCCTTAAACAAGCTGACTATCCAGGCACTTTACAATCTAGCTGGTGGGAATATGGATTACTTGTTGACTAAGTTAGGTGTAGGGAACAATCAACTCAGCTCATTAATCAGTAGCGGCTTAATCACCGGCAACCCTATTCTGTACGACTCACAGACTCAACTCTTGGGTATACAGGTAACTCTACCTTCAGTCGGGAACCTAAATAATATGCGTGCCACCTACTTGGGAACCTTATCCGTAAGCACAACCAGGGGATTTGCCTCGGCACTTGTCCCAAAAGTGGTGACACAGGTCGGTTCTGTGATAGAAGAACTTGACACCTCATATTGTATAGAAACCGACTTGGATTTATATTGTACAAGAATAGTAACATTCCCTATGTCCCCTGGTATTTATTCCTGCTTGAGCGGCAATACATCGGCCTGTATGTACTCAAAGACCGAAGGCGCACTCACTACGCCATATATGACTATCAAAGGCTCAGTCATCGCTAACTGCAAGATGACAACATGTAGATGTGTAAACCCCCCGGGTATCATATCGCAAAACTATGGAGAAGCCGTGTCTCTAATAGATAAGCAATCATGCAATGTTTTATCCTTAGACGGGATAACTTTAAGGCTCAGTGGGGAATTCGATGCAACTTATCAGAAGAATATCTCAATACAAGATTCTCAAGTAATAACAACAGGCAATCTTGATATCTCAACTGAGCTTGGGAATGTCAACAACTCGATCAGTAATGCTTTGAATAAGTTAGAGGAAAGCAACAGCAAACTAGACAAAGTCAATGTCAAACTGACCAGCACATCTGCTCTCATTACCTATATCGTTTTGACTATCACATCTCTTGTTTTTGGTATACTTAGCCTGGCTCTAGCATGCTACCTAATGTATAAGCAAAAGGCGCAACAAAAGACCTTATTATGGCTTGGGAATAATACCCTAGATCAGATGAGAGCCGCTACAAAAATG
>AAZ76402
ATGGATCCCAAGCCTTCTACCGGCCATTTGCATGCTCCTCCACTGATCTTCGTGGCCATCAGTTTAGTATTCATGGCTGGAAGGGCATCGGCACTGGATGGGCGGCCGCTCGCCGCCGCAGGAATAGTAGTCACGGGAGACAAGGCAGTCAATATATACACATCGTCGCAGACAGGGACAATTATCATCAAATTATTACCCAATATGCCCAAAGACAAAGAACAATGTGCTAAGAGCCCCCTAGATGCATACAACAGGACTCTTACAACCCTTCTTGCCCCGCTCGGCGATTCGATTAAGAGAATCCAAGAGTCGGTAACCACATCAGGAGGAGGACGTCAGGGGCGTTTGGTAGGGGCAATAATAGGAGGTGTCGCATTAGGTGTAGCCACCGCAGCGCAGATCACAGCGGCTTCTGCCCTTATACAAGCCAACCAGAATGCTGCAAACATACTGAAATTAAAGGAGAGTATTGCCGCTACCAATGAAGCAGTACATGAGGTCACAAGCGGGCTGTCCCAGCTGGCTGTTGCCGTAGGTAAGATGCAGCAGTTTGTAAACGACCAATTCAACAAGACAGCACAAGAGATCGACTGTATTAAGATCACACAACAGGTTGGGGTGGAGTTGAATCTATACTTGACCGAACTGACAACCGTGTTCGGACCGCAAATCACATCCCCTGCACTCACGCAGTTGACCATCCAGGCCTTATATAATCTGGCGGGTGGGAACATGGATTACATGCTGACAAAGCTGGGAGTGGGTAATAATCAGCTCAGTTCTCTGATTAGTAGTGGCCTAATATCAGGGAATCCAATTCTCTATGACTCGCAAACTCAGCTTCTGGGTATACAGGTGACTCTCCCCTCTGTGGGCAATCTGAACAACATGCGCGCCACATATCTGGAAACCCTCTCTGTAAGTACGAACAAGGGATTCGCATCCGCATTAGTGCCTAAAGTGGTAACTCAGGTAGGCTCCGTGATTGAAGAGCTGGATACATCGTATTGCATAGAGACAGACCTGGATCTGTACTGCACTAGAATTGTAACATTCCCCATGTCTCCAGGTATCTTCTCCTGTCTCGGTGGAAACACCTCAGCATGCATGTACTCTAAGACTGAAGGAGCACTCACCACACCATATATGACACTCAAAGGGTCAGTCATAGCAAATTGCAAGATGACAACGTGTAGGTGCGCAGATCCCCCGGGGATAATCTCACAGAATTATGGAGAGGCTGTCTCTCTAATAGACAAAAAGGTATGTAACATTCTGACTCTCGACGGGATCACCTTGCGCCTTAGCGGGGAATTCGATGCAACATATCAGAAAAATATCTCAATTCAGGATTCCCAGGTGGTGATTACTGGGAATCTGGATATATCCACTGAGTTAGGGAATGTGAATAATTCAATCAGCAATGCTCTAAACAAGCTAGAAGAGAGTAACAGCAAGCTGGACAAAGTTAATGTGAGGCTTACCAGCACATCTGCCCTAATCACATATATTGTCTTGACAACAATAGCACTGATATGCGGGATAGTCAGCTTAGTCCTCGCCTGCTATATAATGTACAAACAGAAGGCCCAGCAAAAAACACTGCTGTGGCTCGGGAACAACACCTTAGACCAGATGAGAGCAACGACAAAGATG
>AFV96175
ATGGGCTCCAAACCTTCTACCAGGATCCCGGTACCCCTGATGTTGATCACTCGGACCATGCTGATATTAAATTATATCTGTCTGACAAGCTCTCTTGACGGCAGGCCTCTTGCAGCTGCAGGGATTGTAGTAACAGGAGATAAAGCAGTCAATATATACACCTCATCTCAAACAGGGTCAATCATAGTCAAGCTGCTCCCGAATATGCCTAAAGATAAGGGGGCGTGTGCAAAACCCCCTTTAGAGGGATGCAACAGCACCCTGACACCCTTGCTCACTCCCCTTGTAGATTCCTTCCGTAGGATCCATGGCTCGGTGGCCACGTCCGGAGGGCGGAGACAGAAACGCTTTATAGGTGCCGTTATTGGCAGTGTAGCTCTCGGGGTTGCGACAGCGGCACAGATAACAGCAGCTGCGGCCTTAATACAAGCCAACCAAAATGCCGCCAACATCCTCCGGCTTAAAGAGAGCATTGCTGCAACCAATGAAGCTGTGCACGAAGTTACCGATGGATTATCACAACTATCAGTGGCAGTTGGAAAGATGCAGCAATTCGTCAATGACCAGTTTAATAATACGGCGCGAGAATTGGACTGTATAAAGATTACACAACAAGTTGGTGTAGAACTCAACCTATACCTAACTGAGTTGACTACAGTATTCGGGCCACAGATCACTTCCCCTGCCTTAACTCAGCTGACTATACAGGCACTCTACAATCTAGCTGGCGGCAATATGGATTACTTGTTAACTAAGTTAGGTGTAGGGAACAATCAACTCAGCTCATTAATTGGTAGCGGCTTGATCACCGGCTACCCTATATTGTATGACTCACAGACTCAACTCTTAGGCATACAAGTAAATTTGCCCTCAGTCGGGAACCTAAATAATATGCGTGCCACCTACTTGGAGACTCTATCTGTAAGTACAACCAAAGGGTTTGCCTCAGCACTTGTCCCGAAGGTGGTGACACAAGTTGGTTCCGTGATAGAAGAACTTGACACCTCTTACTGTATAGAATCTGATCTGGATCTATATTGTACAAGAATAGTGACATTCCCCATGTCCCCAGGTATTTACTCCTGCTTGAGCGGCTACACATCAGCTTGCATGTATTCAAAGACTGAAGGCGCACTCACTACGCCATATATGGCCCTTAAGGGCTCAGTTATTGCCAATTGTAAGATAACAACATGTAGATGTGCAGACCCCCCTGGTATCATATCGCAGAATTATGGAGAAGCTATATCTCTGATAGACAGACATTCGTGCAATGTCTTATCATTAGACGGGATAACTCTGAGGCTCAGTGGGGAATTTGATGCAACTTATCTAAAGAATATCTCAATACTAGATTCTCAAGTCATCGTGACAGGCAATCTCGATATAGCAACTGAGCTTGGTAATGTCAACAATTCAATCAGCAATGCCTTGGACAAGTTGAAAGAAAGCAACAGCAAGCTAGACAAAGTCAATGTCAGACTAACCAGTACATCTGCTCTCATCACCTATATCGCTCTAACTGTCATTTCTCTTTTCTTCGGTGTACTTAGTCTGGGTTTAGCATGTTACCTGATGTACAAGCAGAAGGCACAACAAAAGACCTTGCTATGGCTTGGGAATAATACTCTCGATCAGATGAGAGCCACCACAAGAGCG
>AFV34051
ATGGGCTCCAGATCTTCTACCAGGATCCCAGTACCTCTTATGCTGACCGTCCGAGTCATGTTGGCACTGAGTTGCGTCTGTCCGACCAGCGCCCTTGATGGCAGGCCTCTTGCAGCTGCAGGGATTGTGGTAACAGGAGACAAAGCAGTCAACATATACACCTCATCTCAGACAGGGTCAATCATAATCAAGTTACTCCCAAATATGCCCAAGGATAAAGAGGCGTGTGCAAAAGCCCCGTTGGAGGCATACAACAGGACATTGACTACTTTGCTCACCCCCCTTGGTGATTCTATCCGTAGGATACAAGAGTCTGTGACCACGTCCGGAGGAGGGAAACAGGGACGTCTTATAGGCGCCATTATCGGTGGTGTAGCTCTCGGGGTTGCAACCGCTGCACAGATAACAGCAGCCTCGGCTCTGATACAAGCCAATCAAAATGCTGCCAACATACTCCGGCTAAAAGAGAGCATTGCTGCAACCAATGAGGCTGTGCACGAGGTCACTAATGGATTATCACAACTAGCAGTGGCAGTTGGGAAGATGCAGCAATTTGTTAATGACCAGTTTAATAAAACAGCTCAGGAATTGGACTGTATAAAAATTACACAGCAGGTTGGTGTAGAACTCAACCTGTACCTAACTGAATTGACTACAGTATTCGGGCCACAAATCACTTCCCCTGCCTTAACTCAGCTGACTATCCAGGCGCTTTACAATCTAGCTGGTGGGAATATGGATTACTTGTTGACTAAGTTAGGTGTGGGGAACAACCAACTCAGCTCATTAATTAGTAGTGGCCTGATCACCGGCAACCCTATTCTGTACGACTCACAGACTCAACTCTTGGGTATACAGGTAACCCTACCCTCAGTCGGGAACCTAAATAATATGCGTGCCACCTACCTGGAAACCTTGTCTGTAAGTACAACCAAAGGATTTGCCTCAGCACTTGTCCCAAAAGTAGTGACACAGGTCGGTTCCGTGATAGAAGAGCTTGACACCTCGTACTGTATAGAGACCGATTTGGATCTATATTGTACAAGAATAGTGACATTCCCTATGTCTCCTGGTATTTATTCCTGTTTGAGTGGCAATACATCTGCTTGCATGTACTCAAAGACTGAAGGCGCACTCACTACGCCGTATATGACCCTCAAAGGCTCAGTTATTGCTAACTGTAAGATGACAACATGTAGATGTGCAGACCCCCCGGGTATCATATCGCAAAATTATGGAGAAGCTGTGTCTCTAATAGATAGGCAATCATGCAATATCTTATCCTTAGACGGGATAACTTTGAGGCTCAGTGGGGAATTTGATGCAACTTATCAAAAGAATATCTCAATACAAGATTCTCAAGTAATAGTGACAGGCAATCTTGATATCTCGACTGAGCTTGGGAATGTCAACAACTCGATAAGTAATGCTTTGGATAAGTTAGAGGAAAGCAACAGCAAACTAGATAAGGTCAATGTCAAACTGACCAGCACATCCGCTCTTATTACCTATATCGTTTTAACTGTCATATCTCTTGTATGTGGTATACTTAGCCTGGTTCTAGCATGCTACCTGATGTACAAGCAAAAGGCGCAACAGAAGACCTTGTTGTGGCTTGGGAATAATACCCTAGACCAGATGAGGGCCACTACAAAAATG
>AFP65854
ATGGGCTCCAGATCTTCTACCAGGATCCCAGTACCTCTTATGCTGACCGTCCGAGTCATGTTGGCACTGAGTTGCGTCTGTCCGACCAGCGCCCTTGATGGCAGGCCTCTTGCAGCTGCAGGGATTGTGGTAACAGGAGACAAAGCAGTCAATATATACACCTCATCTCAGACAGGGTCAATCATAATCAAGTTACTCCCAAATATGCCCAAGGATAAAGAGGCGTGTGCAAAAGCCCCGTTGGAGGCATACAACAGGACATTGACTACTTTGCTCACCCCCCTTGGTGATTCTATCCGTAGGATACAAGAGTCTGTGACCACGTCCGGAGGAGGGAAACAGAGACGTCTTATAGGCGCCATTATCGGTGGTGTAGCTCTCGGGGTTGCAACCGCTGCACAGATAACAGCAGCCTCGGCTCTGATACAAGCCAATCAAAATGCTGCCAACATACTCCGGCTAAAAGAGAGCATTGCTGCAACCAATGAGGCTGTGCACGAGGTCACTAATGGATTATCACAACTAGCAGTGGCAGTTGGGAAGATGCAGCAATTTGTTAATGACCAGTTTAATAAAACAGCTCAGGAATTGGACTGTATAAAAATTACACAGCAGGTTGGTGTAGAACTCAACCTGTACCTAACTGAATTGACTACAGTATTCGGGCCACAAATCACTTCCCCTGCCTTAACTCAGCTGACTATCCAGGCGCTTTACAATCTAGCTGGTGGGAATATGGATTACTTGTTGACTAAGTTAGGTGTGGGGAACAACCAACTCAGCTCATTAATTAGTAGTGGCCTGATCACCGGCAACCCTATTCTGTACGACTCACAGACTCAACTCTTGGGTATACAGGTAACCCTACCCTCAGTCGGGAACCTAAATAATATGCGTGCCACCTACCTGGAAACCTTGTCTGTAAGTACAACCAAAGGATTTGCCTCAGCACTTGTCCCAAAAGTAGTGACACAGGTCGGTTCCGTGATAGAAGAGCTTGACACCTCGTACTGTATAGAGACCGATTTGGATCTATATTGTACAAGAATAGTGACATTCCCTATGTCTCCTGGTATTTATTCCTGTTTGAGTGGCAATACATCTGCTTGCATGTACTCAAAGACTGAAGGCGCATTCACTACGCCGTATATGACCCTCAAAGGCTCAGTTATTGCTAACTGTAAGATGACAACATGTAGATGTGCAGACCCCCCGGGTATCATATCGCAAAATTATGGAGAAGCTGTGTCTCTAATAGATAGGCAATCATGCAATATCTTATCCTTAGACGGGATAACTTTGAGGCTCAGTGGGGAATTTGATGCAACTTATCAAAAGAATATCTCAATACAAGATTCTCAAGTAATAGTGACAGGCAATCTTGATATCTCGACTGAGCTTGGGAATGTCAACAACTCGATAAGTAATGCTTTGGATAAGTTAGAGGAAAGCAACAGCAAACTAGATAAGGTCAATGTCAAACTGACCAGCACATCCGCTCTTATTACCTATATCGTTTTAACTGTCATATCTCTTGTATGTGGTATACTTAGCCTGGTTCTAGCATGCTACCTGATGTACAAGCAAAAGGCGCAACAGAAGACCTTGTTGTGGCTTGGGAATAATACCCTAGACCAGATGAGGGCCACTACAAAAATG
>AAC28374
ATGGGCTCCAGACCTTCTACCAAGAACCCAGCACCTATGATGCTGACTATCCGGGTTGCGCTGGTACTGAGTTGCATCTGTCCGGCAAACTCCATTGATGGCAGGCCTCTTGCAGCTGCAGGAATTGTGGTTACAGGAGACAAAGCCGTCAACATATACACCTCATCCCAGACAGGATCAATCATAGTTAAGCTCCTCCCGAATCTGCCCAAGGATAAGGAGGCATGTGCGAAAGCCCCCTTGGATGCATACAACAGGACATTGACCACTTTGCTCACCCCCCTTGGTGACTCTATCCGTAGGATACAAGAGTCTGTGACTACATCTGGAGGGGGGAGACAGGGGCGCCTTATAGGCGCCATTATTGGCGGTGTGGCTCTTGGGGTTGCAACTGCCGCACAAATAACAGCGGCCGCAGCTCTGATACAAGCCAAACAAAATGCTGCCAACATCCTCCGACTTAAAGAGAGCATTGCCGCAACCAATGAGGCTGTGCATGAGGTCACTGACGGATTATCGCAACTAGCAGTGGCAGTTGGGAAGATGCAGCAGTTTGTTAATGACCAATTTAATAAAACAGCTCAGGAATTAGACTGCATCAAAATTGCACAGCAAGTTGGTGTAGAGCTCAACCTGTACCTAACCGAATTGACTACAGTATTCGGACCACAAATCACTTCACCTGCTTTAAACAAGCTGACTATTCAGGCACTTTACAATCTAGCTGGTGGAAATATGGATTACTTATTGACTAAGTTAGGTGTAGGGAACAATCAACTCAGCTCATTAATCGGTAGCGGCTTAATCACCGGTAACCCTATTCTATACGACTCACAGACTCAACTCTTGGGTATACAGGTAACTCTACCTTCAGTCGGGAACCTAAATAATATGCGTGCCACCTACTTGGAAACCTTATCCGTAAGCACAACCAGGGGATTTGCCTCGGCACTTGTCCCCAAAGTGGTGACACAGGTCGGTTCTGTGATAGAAGAACTTGACACCTCATACTGTATAGAAACTGACTTAGATTTATATTGTACAAGAATAGTAACGTTCCCTATGTCCCCTGGTATTTATTCCTGCTTGAGCGGCAATACGTCGGCCTGTATGTACTCAAAGACCGAAGGCGCACTTACTACACCATACATGACTATCAAAGGTTCAGTCATCGCCAACTGCAAGATGACAACATGTAGATGTGTAAACCCCCCGGGTATCATATCGCAAAACTATGGAGAAGCCGTGTCTCTAATAGATAAACAATCATGCAATGTTTTATCCTTAGGCGGGATAACTTTAAGGCTCAGTGGGGAATTCGATGTAACTTATCAGAAGAATATCTCAATACAAGATTCTCAAGTAATAATAACAGGCAATCTTGATATCTCAACTGAGCTTGGGAATGTCAACAACTCGATCAGTAATGCTTTGAATAAGTTAGAGGAAAGCAACAGAAAACTAGACAAAGTCAATGTCAAACTGACTAGCACATCTGCTCTCATTACCTATATCGTTTTGACTATCATATCTCTTGTTTTTGGTATACTTAGCCTGATTCTAGCATGCTACCTAATGTACAAGCAAAAGGCGCAACAAAAGACCTTATTATGGCTTGGGAATAATACTCTAGATCAGATGAGAGCCACTACAAAAATG
>AAW30679
ATGGGCTCCAGACCTTCTACCAAGAACCCAGCACCTATGATGCTGACTATCCGGGTTGCGCTGGTACTGAGTTGCATCTGTCCGGCAAACTCCATTGATGGCAGGCCTCTTGCAGCTGCAGGAATTGTGGTTACAGGAGACAAAGCCGTCAACATATACACCTCATCCCAGACAGGATCAATCATAGTTAAGCTCCTCCCGAATCTGCCCAAGGATAAGGAGGCATGTGCGAAAGCCCCCTTGGATGCATACAACAGGACATTGACCACTTTGCTCACCCCCCTTGGTGACTCTATCCGTAGGATACAAGAGTCTGTGACTACATCTGGAGGGGGGAGACAGGGGCGCCTTATAGGCGCCATTATTGGCGGTGTGGCTCTTGGGGTTGCAACTGCCGCACAAATAACAGCGGCCGCAGCTCTGATACAAGCCAAACAAAATGCTGCCAACATCCTCCGACTTAAAGAGAGCATTGCCGCAACCAATGAGGCTGTGCATGAGGTCACTGACGGATTATCGCAACTAGCAGTGGCAGTTGGGAAGATGCAGCAGTTTGTTAATGACCAACTTAATAAAACAGCTCAGGAATTAGACTGCATCAAAATTGCACAGCAAGTTGGTGTAGAGCTCAACCTGTACCTAACCGAATTGACTACAGTATTCGGACCACAAATCACTTCACCTGCTTTAAACAAGCTGACTATTCAGGCACTTTACAATCTAGCTGGTGGAAATATGGATTACTTATTGACTAAGTTAGGTGTAGGGAACAATCAACTCAGCTCATTAATCGGTAGCGGCTTAATCACCGGTAACCCTATTCTATACGACTCACAGACTCAACTCTTGGGTATACGGGTAACTCTACCTTCAGTCGGGAACCTAAATAATATGCGTGCCACCTACTTGGAAACCTTATCCGTAAGCACAACCAGGGGATTTGCCTCGGCACTTGTCCCCAAAGTGGTGACACAGGTCGGTTCTGTGATAGAAGAACTTGACACCTCATACTGTATAGAAACTGACTTAGATTTATATTGTACAAGAATAGTAACGTTCCCTATGTCCCCTGGTATTTATTCCTGCTTGAGCGGCAATACGTCGGCCTGTATGTACTCAAAGACCGAAGGCGCACTTACTACACCATACATGACTATCAAAGGTTCAGTCATCGCCAACTGCAAGATGACAACATGTAGATGTGTAAACCCCCCGGGTATCATATCGCAAAACTATGGAGAAGCCGTGTCTCTAATAGATAAACAATCATGCAATGTTTTATCCTTAGGCGGGATAACTTTAAGGCTCAGTGGGGAATTCGATGTAACTTATCAGAAGAATATCTCAATACAAGATTCTCAAGTAATAATAACAGGCAATCTTGATATCTCAACTGAGCTTGGGAATGTCAACAACTCGATCAGTAATGCTTTGAATAAGTTAGAGGAAAGCAACAGAAAACTAGACAAAGTCAATGTCAAACTGACTAGCACATCTGCTCTCATTACCTATATCGTTTTGACTATCATATCTCTTGTTTTTGGTATACTTAGCCTGATTCTAGCATGCTACCTAATGTACAAGCAAAAGGCGCAACAAAAGACCTTATTATGGCTTGGGAATAATACTCTAGATCAGATGAGAGCCACTACAAAAATG
