# Supplementary material for: FRESCo: finding regions of excess synonymous constraint in diverse viruses
Source: Genome Biol. 2015 Feb 17;16(1):38. doi: 10.1186/s13059-015-0603-7 (PMC4376164; doi:10.1186/s13059-015-0603-7)
Supplement: Additional file 4: — Sequence alignments (zip folder of FASTA alignments). [file 13059_2015_603_MOESM4_ESM.zip › alignments/Newcastle/HN.fa.revtrans]

>AAX45416
ATGGACCGCGCAGTTAGCCAAGTTGCGCTAGAGAATGATGAAAGAGAGGCAAAAAATACATGGCGCTTGGTATTTCGGATCGCAATCCTACTCTCAACGGTGGTGACCTTAGCCATCTCTGCAGCCGCCCTTGCATATAGCATGGAGGCCAGCACACCTAGCGATCTTGTAGGCATACCGACTGCGATCTCTAGAGCAGAGGAAAAGATTACATCTGCACTCGGTTCCAATCAAGATGTAGTAGATAGGATATATAAGCAGGTGGCCCTCGAATCTCCACTGGCATTGCTAAACACCGAATCTACAATTATGAATGCAATAACGTCTCTCTCTTATCAAATCAGTGGGGCCGCAAATAGCAGCGGATGTGGAGCACCCATTCATGATCCAGATTATATTGGAGGAATAGGTAAAGAACTTATTGTAGATGATGCTAGTGACGTCACATCATACTATCCCTCTGCGTTCCAAGAACACCTGAACTTTATCCCGGCGCCTACTACAGGATCAGGTTGCACTCGGATACCCTCATTTGACATGAGCGCTACCCACTACTGTTATACTCACAATGTGATATTATCTGGCTGCAAAGATCACTCACACTCACATCAATATTTAGCACTTGGTGTGCTTCGGACATCTGCAACAGGGAGGGTATTCTTTTCCACTCTGCGTTCCATCAATCTGGATGACACCCAAAATCGAAAGTCTTGCAGTGTGAGTGCAACCCCCTTGGGTTGTGATATGCTGTGCTCTAAAATCACAGAGACTGAAGAAGAGGATTATAACTCAGCTATCCCCACGTCGATGGTACATGGAAGGTTAGGGTTCGACGGCCAATACCACGAGAAGGACCTAGATGTCACAACACTATTCGAGGACTGGGTGGCAAACTACCCAGGAGTAGGGGGCGGGTCTTTTATTGACAACCGCGTATGGTTCCCAGTTTACGGAGGGCTAAAACCCAATTCGCCCAGTGACACCGCACAAGAAGGGAAATATGTAATATACCAGCGATATAATGACACATGTCCAGATGAGCAAGATTATCAGATTCAAATGGCTAAGTCTTCATATAAGCCTGGGCGGTTTAGAGGGAAACGCATACAGCAGGCCATCTTATCTATCAAAGTGTCAACATCCTTGGGCGAGGACCCGGTGCTGACTGTACCGCCCAACACAGTAACACTCATGGGGGCTGAAGGCAGAGTTCTCACAGTAGGGACATCTCATTTCCTTTATCAGCGAGGGTCATCATACTTCTCCCCTGCCCTACTATATCCTATGATAGTCAGCAACAAAACAGCCACTCTTCATAGTCCTTATACATTCAATGCCTTCACTCGACCAGGTAATATCCCTTGCCAGGCTTCAGCAAGATGCCCTAACTCATGTGTTACCGGAGTCTATACTGATCCATATCCCTTGGTTTTCTATAGGAACCACACCTTGCGAGGGGTATTCGGGACGATGCTTGATGATAATCAAGCAAGACTCAACCCTGTATCTGCAGTATTTGACAGCATATCCCGCAGTCGCATAACCCGAGTGAGTTCAAGCAGCGCCAAGGCAGCATACACAACATCAACATGTTTTAAAGTTGTAAAGACCAATAAAACCTATTGTCTCAGCATTGCCGAAATATCCAATACCCTCTTCGGGGAATACAGAATCGTCCCCTTACTAGTAGAGATTCTCAAGGATGATGGGGTTAGAGAAGCCAGGTCTAGCCGGTTGAGT------------------------------------------------------------------------------------------------------------
>AFV14963
ATGGACCATGCAGTCAGCAAAGTTGCGTTAGAAAATGAAGAAAGAGAAGCGAAGAGCACATGGCGCTTGGTTTTCCGGATCGCAGTTTTACTTTTAATAGTGGTGACCTTAGCTATCTCTGTAGCTGCCCTGGTATACAGCATGGGGGCTAGTACGCCCCGCGACCTCGTAGGCATATCGACTATGGTTTCTAAGGCAGAGGACAGGATTACGTCTTTACTCAGTTCAAACCAAGATGTAGTAGACAGAGTATACAAGCAAGTGGCCCTTGAATCTCCGTTGGCACTACTAAATACTGAATCTATAATCATGAATGCAATAACGTCGCTCTCTCATCAAATTAACGGGGCTGCAAACAATAGCAGGTGTGGGGCGCCTGTTCATGACCCAGATTATATCGGGGGGATAGGTAAAGAACTCATAGTAGACGACGTCAGTAGTGTCACATCATTCTACCCATCTGCATACCAAGAACACCTGAATTTTATCCCAGCGCCCACTACAGGATCAGGCTGCACTCGGATACCATCATTTGATATGAGTGCTACTCACTACTGTTATACTCATAACGTGATATTGTCTGGCTGTATAGATCACTCACATTCACATCAATACTTAGCGCTTGGTGTGCTTCGGACATCTGCAACAGGGAGGGTATTCTTTTCTACTCTACGTTCTATCAACTTGGATGACAACCAAAATCGAAAATCTTGCAGTGTGAGTGCAACTCCTCTAGGTTGTGATATATTGTGCTCTAAAGTCACAGAGGCTGAAGAAGAGGACTATAAGTCAATTACCCCCACATCAATGGTGCACGGAAGGTTAGGTTTTGACGGTCAATATCATGAGAAGGACTTAGACACCACAGTCTTATTTAGGGATTGGGTGGCAAATTACCCGGGAGTGGGGAGTGGATCTTTTATTAATGACCGTGTATGGTTCCCAGTTTACGGAGGGTTGAAACCTAATTCGCCTAGCGACACAGCACAAGAAGGGAAATATGTAATATATAAGCGCCATAATAACACATGCCCTGATGGACAGGAATATCAAGTCCGGATGGCTAAGTCTTCGTACAAGCCTGGGCGATTCGGTGGAAAGCGTGTACAGCAAGCCATCTTATCCATCAAAGTGTCAACATCTTTGGGTGAGGACCCAGTGCTGACTGTTCCGCCTAATACAATTACACTCATGGGGGCCGAAGGCAGAGTTCTTACAGTAGGGACATCTCACTTCTTATACCAACGAGGGTCTTCGTATTTCTCCCCTGCCTTACTATATCCTATGACAGTCTATAACAAAACAGCCACTCTTCACAATCCTTATATGTTTAATGCTTTTACCCGGCCAGGTAGTGTCCCTTGTCAGGCATCAGCAAGATGCCCCAACCCATGTATCACTGGAGTCTATACTGATCCGTACCCTTTGGTCTTCTATAGGAACCATACCTTGCGAGGGGTCTTCGGAACAATGCTTGATGATGAACAAGCAAGACTCAACCCCGTATCTGCGGTATTCGACAACATATCTCGCAGTCGTGTAACCCGAGTAAGTTCAAGCAGCACCAAGGCGGCATACACGACATCGACATGTTTCAAAGTTGTCAAGACTAATAAAGTTTATTGTCTTAGCATTGCAGAAATATCCAACACCCTATTTGGGGAATTCAGAATCGTTCCTTTGTTAGTTGAGATTCGAAAAGATGGTAGGGTT---------------------------------------------------------------------------------------------------------------------------------------
>AAX45374
ATGGACCGCGCAGTTAGCCAAGTTGCGCTAGAGAATGATGAAAGAGAGGCAAAAAATACATGGCGCTTGGTATTTCGAATCGCAATCCTACTCTCAACGGTGGTGACCTTAGCCATCTCTGCAGCCGCCCTTGCATATAGCATGGAGGCCAGCACACCTAGCGATCTTGTAGGCATACCGACTGCGATCTCTAGAGCAGAGGAAAAGATTACATCTGCACTCAGTTCCAATCAAGATGTAGTAGATAGGATATATAAGCAGGTGGCCCTCGAATCTCCACTGGCATTGCTAAACACCGAATCTACAATTATGAATGCAATAACGTCTCTCTCTTATCAAATCAGTGGGGCCGCAAATAGCAGCGGATGTGGAGCACCCATTCATGATCCAGATTATATTGGAGGAATAGGTAAAGAACTTATTGTAGATGATGCTAGTGACGTCACATCATACTATCCCTCTGCGTTCCAGGAACACCTGAACTTTATCCCGGCGCCTACTACAGGATCAGGTTGCACTCGGATACCCTCATTTGACATGAGCGCTACCCACTACTGTTATACTCACAATGTGATATTATCTGGCTGCAAAGATCACTCACACTCACATCAATATTTAGCACTTGGTGTGCTTCGGACATCTGCAACAGGGAAGGTATTCTTTTCCACTCTGCGTTCCATCAATCTGGATGACACCCAAAATCGAAAGTCTTGCAGTGTGAGTGCAACCCCCTTGGGTTGTGATATGCTGTGCTCTAAAATCACAGAGACTGAAGAAGAGGATTACAACTCAGCTATCCCCACGTCGATGGTACATGGAAGGTTAGGGTTCGACGGCCAATACCACGAGAAGGACCTAGATGTCACAACACTATTCGAGGACTGGGTGGCAAACTACCCAGGAGTAGGGGGCGGGTCTTTTATTGACAACCGCGTATGGTTCCCAGTTTACGGAGGGCTAAAACCCAATTCGCCCAGTGACACCGCACAAGAAGGGAAATATGTAATATACCAGCGATATAATGACACATGTCCAGATGAGCAAGATTATCAGATTCAAATGGCTAAGTCTTCATATAAGCCTGGGCGGTTTAGAGGGAAACGCATACAGCAGGCCATCTTATCTATCAAAGTGTCAACATCCTTGGGCGAGGACCCGGTGCTGACTGTACCGCCCAACACAGTAACACTCATGGGGGCCGAAGGCAAAATTCTTACAGTAGGGACATTTCATTTCCTTTATCAGCGAGGGTCATCATACTTCTCCCCTGCCCTACTATATCCTATGATAGTCAGCAACAAAACAGCCACTCTTCATAGTCCTTATACATTCAATGCCTTCACTCGACCAGGTAATATCCCTTGCCAGGCTTCAGCAAGATGCCCTAACTCATGTGTTACCGGAGTCTATACTGATCCATATCCCTTGGTTTTCTATAGGAACCACACCTTGCGAGGGGTATTCGGGACGATGCTTGATGATAATCAAGCAAGACTCAACCCTGTATCTGCAGTATTTGACAGCATATCCCGCAGTCGCATAACCCGGGTGAGTTCAAGCAGCACCAAGGCAGCATACACAACATCAACATGTTTTAAAGTTGTAAAGACCAATAAAACCTATTGTCTCAGCATTGCCGAAATATCCAATACCCTCTTTCGGGAATACAGAATCGTCCCCTTATTAGTAGAGATTCTCAAGGATGATGGGGTTAGAGAAGCCAGGTCTAGCCGGTTGAGT------------------------------------------------------------------------------------------------------------
>AAO46782
ATGGACCGCGCCGTTAGCCAAGTTGCGTTAGAGAATGATGAAAGAGAGGCAAAAAATACATGGCGCTTGATATTCCGGATTGCAATCTTATTCTTAACAGTAGTGACCTTGGCTATATCTGTAGCCTCCCTTTTATATAGCATGGGGGCTAGCACACCTAGCAATCTTGTAGGCATACCGACTAGGATTTCCAGGGCAGAAGAAAAGATTACATCTACACTTGGTTCCAATCAAGATGTAGTAGATAGGATATATAAGCAAGTGGCCCTTGAGTCTCCGTTGGCATTGTTAAAAACTGAGACCACAATTATGAACGCAATAACATCTCTCTCTTATCAGATTAATGGAGCTGCAAACAACAGTGGGTGGGGGGCACCTATCCATGACCCAGATTATATAGGGGGGATAGGCAAAGAACTCATTGTAGATGATGCTAGTGATGTCACATCATTCTATCCCTCTGCATTTCAAGAACATCTGAATTTTATCCCGGCGCCTACTACAGGATCAGGTTGCACTCGAATACCCTCATTTGACATGAGTGCTACCCATTACTGCTACACCCATAATGTAATATTGTCTGGATGCAGAGATCACTCACATTCATATCAGTATTTAGCACTTGGTGTGCTCCGGACATCTGCAACAGGGAGGGTATTCTTTTCTACTCTGCGTTCCATCAACCTGGACGACACCCAAAATCGGAAGTCTTGCAGTGTGAGTGCAACTCCCCTGGGTTGTGATATGCTGTGCTCGAAAGTCACGGAGACAGAGGAAGAAGATTATAACTCAGCTGTCCCTACGCGGATGGTACATGGGAGGTTAGGGTTCGACGGCCAGTACCACGAAAAGGACCTAGATGTCACAACATTATTCGGGGACTGGGTGGCCAACTACCCAGGAGTAGGGGGTGGATCTTTTATTGACAGCCGCGTATGGTTCTCAGTCTACGGAGGGTTAAAACCCAATTCACCCAGTGACACTGTACAGGAAGGGAAATATGTGATATACAAGCGATACAATGACACATGCCCAGATGAGCAAGACTACCAGATTCGAATGGCCAAGTCTTCGTATAAGCCTGGACGGTTTGGTGGGAAACGCATACAGCAGGCTATCTTATCTATCAAGGTGTCAACATCCTTAGGCGAAGACCCAGTACTGACTGTACCGCCCAACACAGTCACACTCATGGGGGCCGAAGGCAGAATTCTCACAGTAGGGACATCTCATTTCTTGTATCAACGAGGGTCATCATACTTCTCTCCCGCGTTATTATATCCTATGACAGTCAGCAACAAAACAGCCACTCTTCATAGTCCTTATACATTCAATGCCTTCACTCGGCCAGGTAGTATCCCTTGCCAGGCTTCAGCAAGATGCCCCAACCCGTGTGTTACTGGAGTCTATACAGATCCATATCCCCTAATCTTCTATAGAAACCACACCTTGCGAGGGGTATTCGGGACAATGCTTGATGGTGTACAAGCAAGACTTAACCCTGCGTCTGCAGTATTCGATAGCACATCCCGCAGTCGCATTACTCGAGTGAGTTCAAGCAGTACCAAAGCAGCATACACAACATCAACTTGTTTTAAAGTGGTCAAGACTAATAAGACCTATTGTCTCAGCATTGCTGAAATATCTAATACTCTCTTCGGAGAATTCAGAATCGTCCCGTTACTAGTTGAGATCCTCAAAGATGACGGGGTTAGAGAAGCCAGGTCTGGC---------------------------------------------------------------------------------------------------------------------
>AGL09175
ATGGACCGCGCGGTTAACAGAGTCGTGCTGGAGAATGAGGAAAGAGAAGCAAAGAACACATGGCGCCTAGTTTTCCGGATCGCAGTCTTACTTTTAATGGTAATGATTCTAGCTATCTCCGCGGCTGCCCTGGCATACAGCATGGAGGCCAGTACGCCGCACGACCTCGCAGGCATATCGACTGTAATCTCCAAGACAGAAGATAAGGTTACGTCTTTACTCAGTTCAAGTCAAGATGTGATAGATAGGATATACAAGCAGGTAGCTCTTGAATCCCCGCTGGCACTACTAAACACCGAATCTGTAATTATGAATGCAATAACCTCTCTTTCTTATCAAATTAACGGGGCTGAGAACAGTAGCGGATGCGGTGCGCCCGTTCATGACCCAGATTATATCGGGGGGATAGGCAAAGAACTCATAGTGGACGACATTAGTGATGTCACATCATTTTATCCTTCTGCATATCAAGAGCACTTGAATTTCATCCCGGCGCCTACTACAGGATCTGGTTGCACTCGGATACCCTCATTTGACATGAGCACCACCCATTATTGTTATACTCACAATGTGATACTATCTGGTTGCAGAGATCACTCACACTCACATCAATACTTAGCACTTGGTGTGCTTCGGACATCTGCAACAGGGAGGGTATTCTTTTCTACTCTGCGCTCCATCAATTTAGATGACACTCAAAATCGGAAGTCCTGCAGTGTGAGTGCAACCCCTTTAGGTTGTGATATGCTGTGCTCTAAGGTCACAGGGACTGAAGAGGAGGATTACAAGTCAGTTGCCCCCACATCAATGGTGCACGGAAGGTTAGGATTTGACGGTCAATACCATGAGAAAGACTTAGACACCACGGTCTTATTTAAGGATTGGGTGGCAAATTACCCGGGGGTGGGAGGAGGGTCTTTTATTGACGGCCGTGTATGGTTCCCAGTTTACGGAGGGCTCAAACCCAATTCACCCAGTGACATTGCACAAGAAGGGAAATATGTAATATACAAGCGCCATAACAACACATGCCCCGATAAACAAGATTACCAAATTCGGATGGCTAAGTCCTCATATAAACCTGGGCGATTTGGTGGAAAGCGCGTACAGCAAGCCATCCTATCTATCAAAGTGTCAACATCCCTGGGTAAGGACCCGGTGCTGACTATTCCACCTAATACAATCACACTCATGGGAGCCGAAGGCAGAATCCTCACAGTAGGGACATCTCACTTCTTGTATCAACGAGGGTCTTCATATTTCTCCCCTGCCTTATTGTATCCCATGACAGTAAATAACAAAACGGCTACACTCCATAGTCCTTACATGTTTAATGCTTTCACTCGGCCAGGTAGTGTCCCTTGCCAGGCATCAGCAAGGTGCCCCAACTCATGCATCACTGGGGTCTATACCGATCCATATCCCTTAATCTTCTATAGGAATCATACTCTACGAGGGGTCTTCGGGACGATGCTTGATGATGAACAAGCGAGGCTTAACCCCGTATCTGCAGTATTTGACAACATATCTCGCAGTCGTGTCACCCGGGTGAGTTCAAGCAGCACCAAGGCAGCATACACGACATCGACATGTTTTAAAGTTGTCAAGACTAATAAAGCTTATTGTCTTAGTATCGCAGAAATATCCAATACCCTATTCGGGGAATTTAGGATCGTTCCCTTGCTAGTTGAGATCCTCAAAGATGATAGAGTTTTAGAAGCTAGACTTGGCCGATTGAGCCAATCA------------------------------------------------------------------------------------------------------
>AFV14969
ATGGACCATGCAGTCAGCAAAGTTGCGTTAGAAAATGAAGAAAGAGAAGCGAGGAGCACATGGCGCTTGGTTTTCCGGATCGCAGTTTTACTTTTAATAGCGGTGACCCTAGCTATCTCTGTAGCTGCCCTGGTATACAGCATGGGGGCTAGTACGCCCCGTGACCTCGTAGGCATATCGACTATGGTTTCTAAGGCGGAGGACAGGATTACATCTTTACTCAGTTCAAATCAAGATGTAGTAGACAGAGTATATAAGCAAGTGGCCCTTGAATCTCCATTGGCACTACTTAATACTGAATCTATAATCATGAATGCAATAACGTCTCTCTCTCACCAAATTGGCGGGGCTGCAAACAATAGCAGGTGTGGGGCGCCTGTTCATGACCCAGATTATATCGGGGGGATAGGTAAAGAACTCATAGTAGACGACGTCAGTGGTGCCACATCATTCTACCCATCTGCATACCAAGAACACCTGAATTTTATCCCAGCGCCCACTACAGGATCAGGCTGCACTCGGATACCCTCATTTGACATGAGTGCTACCCACTACTGTTATACTCATAACGTGATATTGTCTGGCTGTATAGATCACTCACATTCACATCAATACTTAGCACTTGGTGTGCTTCGGACATCTGCAACAGGGAGGGTATTCTTTTCTACTCTACGTTCCATCAACTTGGATGATAACCAAAATCGGAAATCTTGCAGTGTGAGTGCAACTCCTCTAGGTTGTGATATACTGTGCTCTAAAGTCACAGAGGCTGAAGAAGAGGACTATAAGTCAGTTACCCCCACATCAATGGTGCACGGAAGGTTAGGTTTTGACGGTCAATACCATGAGAAGGACTTAGACACCACAGTCTTATTTAAGGATTGGGTGGCAAATTACCCGGGAGTGGGGAGTGGATCTTTTATTAATGACCGTGTATGGTTCCCAGTTTACGGAGGGTTGAAACCTAATTCGCCTAGCGACACAGCACAAGAAGGGAAATATGTAATATATAAGCGCTATAATAACACATGCCCTGATGGACAAGAATATCAAATTCGGATGGCTAAGTCTTCGTACAAGCCTGGGCGATTCGGTGGAAAGCGTGTACAGCAAGCCATCTTATCCATCAAAGTGTCAACATCTTTGGGTGAGGACCCGGTGCTGACTGTTCCACCTAATACAATTACACTCATGGGGGCCGAAGGCAGGGTTCTCACAGTAGGGACATCTCACTTCTTATACCAACGAGGGTCTTCATATTTCTCCCCTGCCTTATTATATCCTATGACAGTCTATAACAAAACAGCCACTCTTCATAATCCTTATACGTTTAATGCTTTCACCCGGCCAGGTAGTGTCCCTTGTCAGGCATCAGCAAGATGCCCCAACCCATGTATCACTGGAGTCTATACTGATCCGTACCCTTTGGTCTTCTATAGGAACCATACCTTGCGAGGGGTCTTCGGAACAATGCTTGATGATGAGCAAGCAAGACTCAACCCCGTATCTGCGGTATTCGACAACATATCTCGCAGTCGTGTAACCCGAGTAAGTTCAAGCAGCACCAAGGCAGCATACACGACATCGACATGTTTCAAAGTTGTCAAGACCAATAAAGTTTATTGTCTTAGCATTGCAGAAATATCTAACACCTTATTTGGGGAATTCAGAATCGTTCCTTTGTTAGTTGAGATTCTAAAGGATAATAGGGTT---------------------------------------------------------------------------------------------------------------------------------------
>AGO50491
ATGGACCGCGCAGTTAGCCAAGTTGCGTTAGAGAATGATGAGAGAGAGGCAAAGAATACATGGCGTTTGGTGTTCCGGATCGCGATCCTGCTTTTAACAGTTGTGACCTTAGCCATCTCTGCAGCTGCCCTTGCATATAGTATGGAGGCTAGCACACCTAGCGACCTTATAGGCATACCGACTGCGATCTCTAGAGCAGAGGAAAGGATTACATCTGCACTCGGTTCCAACCAAGATGTAGTAGATAGGATTTATAAGCAGGTGGCCCTCGAATCTCCATTGGCATTGCTAAATACCGAATCTACAATTATGAATGCAATAACGTCTCTCTCTTATCAGATCAATGGGGCCGCAAATAGCAGCGGGTGTGGGGCACCTATTCATGATCCGGATTATATCGGGGGAATAGGTGAAGAACTTATTGTGGATGATGCTAGTGATGTCATATCATTCTATCCCTCTGCGTTCCAAGAACACCTGAACTTTATCCCGGCGCCTACTACAGGATCAGGTTGCACTCGAATACCCTCATTTGATATGAGTGCTACTCACTACTGCTATACTCACAATGTGATATTATCTGGCTGCAGGGATCACTCGCACTCACATCAGTACTTAGCACTTGGCGTGCTTCGGACATCTGCAACAGGGAGGGTATTCTTTTCTACTCTGCGCTCCATTAATCTGGATGACACCCAAAATCGAAAGTCTTGCAGTGTGAGTGCAACTCCCTTAGGTTGTGATATGCTGTGCTCTAAGGTCACAGAGACTGAGGAAGAGGATTATAATTCAGCTATCCCAACATCGATGGTACATGGGAGGTTAGGGTTCGACGGCCAATACCATGAGAAGGACCTAGACGTCACAACACTATTCGGAGACTGGGTGGCGAATTATCCAGGAGTAGGGGGTGGATCCTTTATTGACAACCGCGTGTGGTTCCCAGTTTATGGAGGGCTAAAACCCAACTCGCCCAGTGACACTGCACAAGAAGGGAAATATGTAATATATAAGCGATACAATGACACATGTCCAGATGAGCAAGATTACCAGATTCGAATGGCTAAGTCTTCGTATAAGCCTGGGCGGTTCGGTGGGAAACGCGTGCAACAGGCCATCTTATCTATCAAAGTGTCTACATCCTTGGGCGAGGACCCGATGCTGACTGTACCGCCCAACACAGTCACACTCATGGGGGCTGAAGGCAGAGTTCTCACAGTAGGGACATCTCATTTCTTGTACCAACGAGGGTCATCATACTTCTCTCCCGCCTTATTATATCCTATGACAGTCAGCAACAAAACGGCCACTCTTCATAGTCCTTATACATTCAATGCCTTCACTCGACCAGGTAGTGTCCCTTGCCAGGCTTCAGCAAGATGCCCTAACTCATGTGTTACCGGAGTCTATACTGATCCATATCCCTTAGTATTTTATAGGAACCATACCTTGCGAGGAGTATTCGGGACAATGCTTGATGATAAACAAGCAAGACTCAACCCTGTATCTGCAGTATTCGACAGCATATCCCGCAGTCGCATAACCCGGGTGAGTTCAAGCAGCACCAAGGCAGCGTACACGACATCAACGTGTTTTAAAGTTGTCAAGACCAATAAAACCTATTGTCTCAGCATTGCTGAAATATCCAATACCCTCTTCGGGGAATTCAGAATTGTCCCTTTACTAGTTGAGATTCTCAAGGATGATGGGGTCAGAGAGGCCAGGTCTGGCCGATTGAGTCAGCTGCAAGAGGGTTGGAAAGATGACATTGTATCACCTATCTTTTGTGATATTAAGAATCAAACTGAATACCGGCGTGAGATCGAGTCTTACGCTGCCAGCTGGCCG
>AFQ37821
ATGGACCGCGCAGTTAGCCAAGTTGCGTTAGAGAATGATGAAAGAGAGGCAAAAAATACATGGCGCTTGATATTCCGGATTGCAATCTTATTCTTAACAGTAGTGACCTTGGCTATATCTGTAGCCTCCCTTTTATATAGCATGGGGGCTAGCACACCTAGCGATCTTGTAGGCATACCGACTAGGATTTCCAGGGCAGAAGAAAAGATTACATCTACACTTGGTTCCAATCAAGATGTAGTAGATAGGATATATAAGCAAGTGGCCCTTGAGTCTCCGTTGGCATTGTTAAAAACTGAGACCACAATTATGAACGCAATAACATCTCTCTCTTATCAGATTAATGGAGCTGCAAACAACAGTGGGTGGGGGGCACCTATCCATGACCCAGATTATATAGGGGGGATAGGCAAAGAACTCATTGTAGATGATGCTAGTGATGTCACATCATTCTATCCCTCTGCATTTCAAGAACATCTGAATTTTATCCCGGCGCCTACTACAGGATCAGGTTGCACTCGAATACCCTCATTTGACATGAGTGCTACCCATTACTGCTACACCCATAATGTAATATTGTCTGGATGCAGAGATCACTCACATTCATATCAGTATTTAGCACTTGGTGTGCTCCGGACATCTGCAACAGGGAGGGTATTCTTTTCTACTCTGCGTTCCATCAACCTGGACGACACCCAAAATCGGAAGTCTTGCAGTGTGAGTGCAACTCCCCTGGGTTGTGATATGCTGTGCTCGAAAGTCACGGAGATAGAGGAAGAAGATTATAACTCAGCTGTCCCTACGCGGATGGTACATGGGAGGTTAGGGTTCGACGGCCAGTACCACGAAAAGGACCTAGATGTCACAACATTATTCGGGGACTGGGTGGCCAACTACCCAGGAGTAGGGGGTGGATCTTTTATTGACAGCCGCGTATGGTTCTCAGTCTACGGAGGGTTAAAACCCAATTCACCCAGTGACACTGTGCAGGAAGGGAAATATGTGATATACAAGCGATACAATGACACATGCCCAGATGAGCAAGACTACCAGATTCGAATGGCCAAGTCTTCGTATAAGCCTGGACGGTTTGGTGGGAAACGCATACAGCAGGCTATCTTATCTATCAAGGTGTCAACATCCTTAGGCGAAGACCCAGTACTGACTGTACCGCCCAACACAGTCACACTCATGGGGGCCGAAGGCAGAATTCTCACAGTAGGGACATCTCATTTCTTGTATCAACGAGGGTCATCATACTTCTCTCCCGCGTTATTATATCCTATGACAGTCAGCAACAAAACAGCCACTCTTCATAGTCCTTATACATTCAATGCCTTCACTCGGCCAGGTAGTATCCCTTGCCAGGCTTCAGCAAGATGCCCCAACCCGTGTGTTACTGGAGTCTATACAGATCCATATCCCCTAATCTTCTATAGAAACCACACCTTGCGAGGGGTATTCGGGACAATGCTTGATGGTGTACAAGCAAGACTTAACCCTGCGTCTGCAGTATTCGATAGCACATCCCGCAGTCGCATTACTCGAGTGAGTTCAAGCAGTACCAAAGCAGCATACACAACATCAACTTGTTTTAAAGTGGTCAAGACTAATAAGACCTATTGTCTCAGCATTGCTGAAATATCTAATACTCTCTTCGGAGAATTCAGAATCGTCCCGTTACTAGTTGAGATCCTCAAAGATGACGGGGTTAGAGAAGCCAGGTCTGGC---------------------------------------------------------------------------------------------------------------------
>AFS64499
ATGGACCGTGCAGTTAATAGGGTTGTATTAGAGAATGAGGCAAGAGAAGCGAAGAACACATGGCGCCTGGTTTTCCGGATCGCAGTCTTACTTCTAATGGTGATGACCTTAGTTATCTCTGCAGCTGCCCTGGTATATATCATGGGGGCCAGCACGCCGCGCGACCTTGCAGGCATATCAGCCGCGATCTCCAAGGCGGAGGATAAGGTCACGACTTTGCTCAGTTCTAGCCAAGATGTGACAGATAGGATATATAAACAGGTGGCTCTTGAATCTCCGCTAGCGCTACTAAACACCGAATCTATAATTATGAATGCAATAACATCCCTCTCTTATCAAATCAACGGGGCTGCGAATAATAGTGGATGTGGGGCGCCTGTTCATGACCCAGATTATATCGGAGGGATAGGCAGAGAACTCATAGTAGACGACACCAGTGATGTCACATCATTTTATCCTTCCGCATATCAAGAACACTTGAATTTTATCCCGGCGCCTACTACAGGGTCTGGTTGCACTCGGATACCCTCATTTGATATGAGTACTACTCACTACTGTTATACTCACAATGTTATACTATCTGGTTGTAGAGATCACTCACACTCACACCAATACTTAGCACTTGGTGTGCTTCGGGTATCTGCGACAGGGAGGGTATTCTTTTCTACTCTGCGTTCTATCAATTTAGATGACACCCAAAATCGAAAGTCCTGCAGTGTGAGTGCAACTCCTTTAGGTTGCGATATGCTGTGCTCTAAAGTCACAGAGACCGAGGAAGCGGATTACAAGTCTGCCACTCCCACATCAATGGTGCACGGAAGGTTAGGGTTTGACGGCCGATACCATGAGAAGGACTTAGACACCACAATCTTATTCAAGGATTGGGTGGCAAATTACCCGGGAGTGGGAGGTGGGTCTTTTATTGATGACCGTGTATGGTTCCCAATTTACGGAGGGCTTAAACCTAACTCACCTAGTGACACTGCACAAGAAGGGAAATATGTAATATACAAGCGCTATAATAACACATGCCCCGATGAACAAGATTACCAAATTCGGATGGCCAAGTCCTCGTATAAACCTGGGCGGTTTGGCGGAAAGCGCGTACAGCAAGCCATCCTATCTATCAAAGTATCAACATCTTTGGGTGAAGACCCGGTGCTGACTATTCCACCTAATACGATTACACTCATGGGGGCTGAAGGCAGAATTCTCACAGTAGGGACATCTCACTTCTTGTACCAACGAGGGTCTTCATATTTCTCCCCTGCCTTATTATACCCTATTGCAGTACACAACAAAACAGCTACTCTTCGCAGTCCTTATACATTTAATGCCTTCACTCGGCCAGGTAGTGTCCCTTGCCAAGCATCAGCAAGATGCCCTAACTCATGCGTCACTGGAGTCTATACTGATCCGTATCCCTTAGTCTTCAATCGGAATCATACCCTACGAGGGGTATTCGGGACAATGCTTGATGATGGACAGGCAAGACTCAATCCCGTGTCTGCAGTATTCGATAACATATCCCGCAGTCGAGTAACCCGAGTGAGTTCAAGCAGCATCAAGGCAGCATACACGACATCAACATGCTTTAAAGTTGTCAAGACCAATAAAGTTTATTGTCTTAGCATTGCAGAGATATCCAATACCCTATTCGGGGAATTTAGAATCGTTCCTTTACTAGTTGAGATCCTCAAGGATGATAGAGTT---------------------------------------------------------------------------------------------------------------------------------------
>AFQ37827
ATGGACCGCGCAGTTAGCCAAGTTGCGTTAGAGAATGATGAGAGAGAGGCAAAGAATACATGGCGTTTGGTATTCCGGATCGCGATCCTGCTTCTAACAGTTGTGACCTTAGCCATCTCTGCAGCTGCCCTCGCGTATAGTATGGAGGCTAGCACACCTAGCGACCTTGTAGGCATACCGACTGCGATCTCTAGAGCAGAGGAAAGGATTACATCTGCACTCGGTTCCAACCAAGATGTAGTAGATAGGATTTATAAGCAGGTGGCCCTCGAATCTCCATTGGCATTGTTAAACACCGAGTCTACAATTATGAATGCAATAACGTCTCTCTCTTATCAGATCAATGGGGCTGCAAATAGCAGCGGGTGTGGGGCGCCTATTCATGACCCGGATTATATCGGGGGAATAGGTAAAGAACTTATTGTAGATGATGCTAGTGATGTCACTTCATTCTATCCCTCTGCGTTCCAAGAACACCTGAACTTTATCCCGGCGCCTACTACAGGATCAGGTTGCACTCGAATACCCTCATTTGACATGAGTGCTACCCACTATTGCTATACTCACAATGTGATATTATCTGGCTGCAGGGATCACTCGCACTCACATCAGCACCTAGCACTTGGCGTGCTTCGAATATCTGCAACAGGGAGGGTATTCTTTTCTACTCTGCGTTCCATTAACCTGGATGACACCCAAAACCGAAAGTCTTGCAGTGTGAGTGCAACTCCCTTAGGTTGTGATATGCTGTGCTCTAAGGTCACAGAGACTGAGGAAGAGGATTATAACTCAGCTATCCCAACATCGATGGTACATGGAAGGTTAGGGTTCGACGGCCAATACCATGAGAAGGACCTAGATGTCACAACACTATTCAGAGACTGGGTGGCGAATTACCCAGGAGTGGGGGGTGGATCCTTTATTGACAACCGCGTGTGGTTCCCAGTTTATGGAGGGCTAAAACCCAACTCGCCTAGTGACACTGAACAAGAAGGGAAATATGTAATATACAAGCGATACAATGACACATGTCCAGATGAGCAAGATTACCAGATTCAAATGGCTAAGTCTTCGTACAAGCCTAGGCGGTTTGGTGGGAAACGCGTGCAACAGGCCATCTTATCTATCAAAGTGTCTCCATCCTTGGGCGAAGACCCGGTGCTGACTATACCGCCCAACACAATCACACTCATGGGGGCCGAAGGCAGAATTCTCACAGTAGGGACATCCCACTTCTTGTATCAACGAGGGTCATCATACTTCTCTCCTGCCTTATTATATCCTATGACAGTCAGCAACAAAACAGCCACTCTTCATAGTCCTTATACATTCAACGCCTTCACTCGACCAGGTAGTGTCCCTTGCCAGGCTTCAGCAAGATGCCCTAATTCATGTGTTACCGGGGTCTATACTGATCCATATCCCTTAGTCTTTTATAGGAACCATACCTTGCGAGGAGTATTTGGAACAATGCTTGATGATGAACAAGCAAGACTCAACCCTGTATCTGCAGTATTCGACAGCATATCCCGCAGTCGCATAACCCGGGTGAGTTCAAGCAGCACCAAGGCAGCATACACGACATCAACGTGTTTTAAAGTTGTCAAGACCAATAAAACCTATTGTCTCAGCATTGCTGAAATATCCAACACCCTCTTCGGGGAATTCAGAATTGTCCCTTTACTAGTTGAGATTCTCAAGGATGATGGGGTCAGAGAGGCCAGGTCTGGCCGGTTGAGTCAGCTGCAAGAGGGTTGGAAAGATGACATTGTGTCACCTATCTTCTGCGACATCAAGAATCAAACCGAATGCCGGCGCGTGCTCGAATTCCATGTCGCCAGTTGGCCA
>ACT22814
ATGGACCGCGCAGTTAGCCAAGTCGCACTAGAGAATGATGAAAGAGAGGCAAAGAATACATGGCGCTTGGTATTCAGGATCGCAATTCTACTTTTAACAGTAGTGACTCTAGCCATATCTGCAGCCGCCCTTGCATACAGTATGGAGGCCAGCACACCCAGCGACCTTGTAGGCATACCGACTGCGATCTTGAGGGCTGAGGAAAAGATTACATCTGCACTAGGTTCCAACCAGGATGTAGTAGATAGGATATACAAGCAGGTGGCCCTTGAGTCTCCGTTGGCATTGTTAAACACCGAATCCACAATCATGAACGCAATAACATCTCTCTCGTATCAGATCAATGGAGCTGCAAACAGCAGCGGGTGTGGTGCACCCATTCATGACCCAGATTATATCGGGGGAATAGGTAAAGAGCTCATTGTAGATGATGCTAGTGACGTCACATCATTCTATCCCTCTGCATTTCAAGAACACCTGAACTTTATCCCGGCGCCTACTACAGGATCAGGTTGCACTCGAATACCCTCATTTGACATGAGCGCTACTCATTACTGTTACACCCACAACGTGATACTGTCTGGATGCAGAGATCACTCACACTCATATCAGTATTTAGCACTCGGTGTGCTCCGGACATCAGCAACAGGGAGGGTATTCTTTTCTACTCTGCGCTCCATCAATCTGGATGACACCCAAAATCGGAAGTCTTGCAGTGTGAGTGCAACTCCTTTAGGTTGTGATATGCTATGCTCTAAAGTCACGGAGACTGAAGAAGAGGATTATAATTCAGCTGTCCCAACACCGATGGTACATGGAAGGCTAGGGTTCGACGGCCAGTATCACGAGAAGGACCTAGACGTCACAACATTATTTGGGGACTGGGTGGCAAACTATCCAGGAGTAGGGGGTGGGTCCTTTATTGACAACCGCGTATGGTTCCCTGTCTATGGAGGGCTTAAACCCAATTCGCCTAGTGACACTGCACAAGAAGGGAAGTATGTTATATACAAGCGATACAATGACACATGCCCAGATGAACAAGACTACCAGATTCGAATGGCCAAATCTTCATATAAGCCTGGGCGGTTTGGCGGGAAACGCGTTCAGCAGGCCATCTTGTCTATCAAGGTGTCAACATCCCTGGGCGAGGACCCGGTGCTGACTATACCGCCCAACACAGTTACACTTATGGGGGCCGAAGGCAGAGTTCTCACAGTAGGAACATCGCATTTCTTGTATCAGCGAGGGTCATCATACTTCTCCCCTGCTCTATTATATCCTATGACTGTCAGCAACAAAACAGCCTCTCTTCATAGTCCTTACATGTTCAATGCCTTCACTAGGCCAGGTAGTGTCCCTTGCCAGGCTTCAGCAAGATGCCCCAACTCATGTGTTACCGGAGTCTATACTGATCCATATCCCTTAATCTTCTATAGGAACCATACCTTGCGGGGAGTATTCGGGACAATGCTTGATGATGAACAGGCAAGACTTAACCCCGTGTCTGCAGTATTTGATAGCATATCCCGCAGTCGCATAACCCGGGTGAGTTCAAGCAGTACCAAAGCAGCATACACGACATCAACATGTTTTAAAGTTGTCAAGACTAATAAAACCTATTGTCTCAGCATTGCTGAGATATCTAATACTCTCTTCGGGGAGTTCAGAATCGTCCCTTTACTAGTTGAGATCCTTAAAGATGATGGGGTTAGAGAGGCCAGGTCTGGCCGGCTGAGTCAACCGCAAGAGGGTTGGAAAGATGACATTGTGTCACCTATCTTTCGTGATGCCAAGAATCAAACTGAATACCGACACAAGCTCGAATCCTATGCTGCCAGTTGGCCA
>AFN37166
ATGGACCGTGCAGTTAGCAGAGTTGTGCTAGAGAATGAAGAAAGAGAAGCGAAGAATACATGGCGCTTGGTTTTCCGGATCGCAGTCTTACTCTTAATAGTAATGACTTTAGCCATCTCTGCAGCTGCCCTGGTATACAGCATGGGAGTTAGCACACCAAGCGACTTTGTAGGCATATCAACTGCGATCTCTAGGGCAGAAGATAAGATTACGTCTTTACTCAGTTCAAATCAAGATGTAGTAGATAGGATATATAAGCAGGTGGCCCTTGAGTCTCCGTTGGCGTTGCTAAACACTGAATCTATAATTATGAATGCAATAACGTCTCTCTCTTATCAAATTAATGGGGTTGCAAATAATAGCGGGTGTGGGGCACCTGTTCATGACCCAGATTATATTGGGGGGATAGGCAAAGAACTTATAGTAGACGACACTAGTGACGTCACATCATTCTATCCTTCTGCATACCAAGAACACCTGAATTTTATTCCGGCACCTACTACAGGATCAGGTTGCACCCGGTTACCCTCATTCGACATGAGTGCTACCCACTATTGCTATACTCACAATGTAATATTGTCTGGTTGCAGAGATCACTCACACTCACATCAGTACTTAGCACTTGGTGTGCTTCGGACATCTGCAACAGGGAGGGTATTCTTTTCTACTCTGCGTTCCATCAATTTAGATGACACCCAAAATCGGAAGTCTTGCAGTGTGAGTGCAACTCCTTTAGGTTGTGATATGCTGTGCTCTAAGGTCACAGAAACTGAGGAAGAGGATTATAAGTCCGTTACCCCAACATCAATGGTGCATGGAAGGTTAGGGTTTGACGGTCAATACCATGAGAAGGACCTAGATACCACAGTCTTATTCAAGGATTGGGTGGCGAATTACCCAGGAGTGGGAGGTGGGTCTGTTATCAACGACCGTGTATGGTTCCCAGTTTACGGAGGGCTAAAACCCAATTCGCCTAGCGACACTGCACAAGAAGGGAGATATGTAATTTACAAGCGCTATAATAACACATGTCCCGATGAACAAGATTATCAGATTCGGATGGCTAAATCTTCGTACAAGCCTGGGCGATTTGGTGGAAAGCGTGTACAGCAAGCCATCTTATCCATCCAAATATCAACATCTTTGGGTGAGGACCCAGTGCTGACTGTACCGCCTAATACAGTTACACTCATGGGGGCCGAAGGCAGAGTTCTCACAGTAGGGACATCTCATTTCCTGTACCAACGAGGGTCTTCATACTTCTCTCCTGCCTTATTATACCCTATGACAGTCAACAACAAAACAGCTACTCTTCATAGTCCTTATACATTTAATGCTTTCACCCGGCCAGGTAGTGTCCCTTGTCAGGCATCAGCAAGATGCCCTAACTCATGTATCACTGGAGTCTATACTGATCCGTATCCCTTGGTCTTCCATAGGAACCACACCTTGCGAGGGGTATTCGGGACAATGCTTGATGATGAACAAGCGAGACTCAATCCCATATCTGCAGTATTTGATAACATATCTCGCAGTCGCATAACCCGGGTAAGTTCAAGCAGTACTAAGGCAGCATACACGACATCGACATGCTTTAAAGTTGTCAAGACCAATAAAGCTTATTGTCTTAGCATTGCCGAAATATCCAATACCCTATTTGGGGAATTTAGGATCGTCCCTTTACTGGTTGAGATTCTCAAGGATGATAGGCTTCAAGAAGTTAGATCTGGCCGGTTGAGTCAACCA------------------------------------------------------------------------------------------------------
>ACK57523
ATGGGCCGTGTAGTTAGCCAAGTTGCGCTAGAGAACGATGAAAGAGAGGCGAAAAATACATGGCGCTTGGTATTTCGGACCGCAGTCATACTTTTAATAGTAGTGACCTTTTCCATCTCTGCTGCCGCCCTGATGTACAGTATGGAGGCTAGCACGCCTGGTGACCTTGTAGGCATACTGACTGCGATCTCCAGGGCAGAAGAAAAGATTACATCTGCACTCGGTTCCAATCAAGGTGTAGTAGATAGGATATATAAGCAGGTGGCCCTCGAATCTCCGTTGGCATTGCTCAACACCGAATCTATAATTATGAGTGCAATAACGTCCCTCTCTTACCAGATCAATAGAGCTGCAAATAACAGTGGGTGTGGGGCACCTGTTCATGACCCGGATTATATCGGAGGGATAGGTAAAGAACTCATTGTGGATGATGCTAGTGATGTCACATCATTCTATCCCTCTGCGTTCCAAGAACACCTGAATTTTATCCCGGCGCCCACTACAGGATCAGGTTGCACTCGGATACCCTCATTCGACATGAGTGCTACCCACTACTGTTACACTCATAATGTGATATTGTCTGGCTGCAGAGATCACTCACACTCACATCAGTATTTGGCACTTGGTGTGCTTCGGACATCTGCAACAGGGAGGGTATTCTTTTCTACTCTGCGTTCCATCAATTTGGATGACAACCAAAATCGGAAGTCTTGCAGTGTGAGTGCAACTCCCTTAGGTTGCGATATGTTGTGCTCTAAAGTCACGGAAACTGAGGAAGAAGATTATAATTCAGTTATCCCCACACCAATGGTACATGGGAGGCTGGGGTTTGACGGCCAATACCATGAGAAGGACCTGGATGTCGCAACATTATTTGGGGACTGGGTGGCAAATTACCCTGGGGTGGGAGGAGGGTCTTTTATTGACAACCGCGTATGGTTCCCAGTCTATGGAGGGCTAAAACCCAATTCGCCTAGTGACACTGCACAAGAGGGGAGATATGTAATATACAAGCGGTACAATGACACATGCCCAGATGAGCAAGACTACCAGATTCGGATGGCTAAGTCTTCATATAAGCCTGGGCGGTTTGGTGGGAAACGCGTACAGCAGGCCATCCTATCCATCAAGGTATCAACATCCTTGGGTGAGGACCCGGTGCTGACTGTACCGCCCAACACAATCACACTTATGGGGGCCGAAGGCAGAGTTCTCACAGTAGGGACATCTCATTTCTTTTACCAGCGAGGGTCATCATACTTCTCTCCCGCCTTATTATACCCTATGACAGTCGACAATAAAACAGCCACTCTTCATAGTCCTTATGCATTCAATGCTTTCACTCGGCCAGGTAGTGTCCCTTGCCAGGCTTCAGCCAGATGCCCTAACTCGTGTGTTACTGGAGTCTACACTGATCCATACCCCTTAGTCTTCCATAGGAACCACACTTTGCGAGGGGTATTCGGGACAATGCTTGATGATAAACAAGCAAGACTCAACCCTGTATCTGCAGTATTTGATAACATATCTCGCAGTCGCATAACTCGGGTGAGTTCAAGCAGTACCAAGGCAGCATACACGACATCAACATGTTTTAAAGTTGTCAAGACCAATAAAACCTATTGCCTCAGCATTGCAGAAATATCCAATACCCTCTTCGGGGAATTCAGGATTGTCCCTTTATTAGTCGAGATTCTCAAGGATGATGGGATT---------------------------------------------------------------------------------------------------------------------------------------
>AFY23209
ATGAGCCGCGCGGTCAACAGAGTCATGCTAGAAAATGAGGAAAGGGAAGCAAAGAACACATGGCGCTTGGTTTTCCGGATCGCGGTCCTACTTTTAATGATAATGATTCTAGCTATCTCCGCAGCTGCCTTGGCATACAGCATGGGGACCAGTACGCCGCGCGACCTCACAGGCATATCGATAGCGATCTCCAAGACGGAGGATAAGGTTACATCTTTACTTAGTTCAAGTCAAGATGTGATAGATAGGATATATAAGCAGGTGGCTCTCGAATCTCCGCTGGCGCTACTAAACACTGAGTCTATAATTATGAATGCTATAACCTCTCTCTCCTATCAAATCAACGGGGCCGCGAATAATAGCGGGTGTGGGGCCCCTGTTCATGACCCAGATTATATCGGGGGGATAGGCAAAGAACTCATAGTAGACGACACGAGTGATGTCACATCATTTTATCCTTCTGCCTATCAAGAACACTTGAATTTCATCCCAGCACCTAACACAGGATCCGGCTTGGGTAGAATACCCTCATTCGACATGAGCACCACTCACTACTGTTACACTCACAATGTGATATTATCTGGTTGCAGAGATCACTCACACTCACATCAATACTTAGCACTTGGTGTGCTTCGGACAATCTGCAACGGGGAAGGTATTCTTCTCTACTCTGCGTTCTATCAATTAGATGACACCCAAAACCGGAAGTCCTGCAGTGTGAGTGCAACCCCTTTAGGCTGTGATATACTGTGCTCTAAGGTCACAGAGACTGAGGAAGAGGATTACAAGTCAGTTACCCCCACATCAATGGTGCACGGAAGGTTAGAGTTTGACGGTCAATACCATGAGAAGGACTTAGACACCACAGCCTTATTCAAGGATTGGGTGGCAAATTACCCAGGAGTGGGAGGTGGAACTTTTGTTGACGAGCGTGTATGGTTCCCAGTTTATGGAGGGCTCAAACCCAATTCACCCAGTGACACTGCGCAAGAAGGGAAATATGTAATATACAAGCGCTATAATGATACATGCCCCGATGAACAAGATTACCAAATTCGGATGGCTAAGTCTTCATATAAACCTGGGCGATTTGGTGGAAAGCGCGTACAGCAAGCCATCTTATCTATCAAAGTGTCAACATCCTTAGGTGAGGACCCAATGCTGACTATTCCACCTAATACAATTACACTCATGGGGGCCGAAGGCAGAATTCTCACGGTAGGGACATCTCACTTCTTGTACCAACGAGGGTCTTCATATTTCTCCCCCGCTTTATTATACCCCATGACAATAACTAACAAAACAGCTACTCTTCATAGCCCTTATACATTTAATGCCTTCACTCGGCCAGGGAGTGTCCCTTGTCAGGCATCAGCAAGATGCCCCAACTCATGCATCACTGGAGTCTATACTGATCCATATCCCTTAATCTTTCATAGGAATCATACCCTACGAGGGGTTTTCGGGACGATGCTTGATGATGGGCAAGCAAGACTTAACCCTGTATCTGCAGTATTTGACGACATATCCCGCAGTCGTGTAACCCGGGTGAGTTCAAGCAGCACCAAGGCAGCATACACAACATCGACATGTTTTAAAGTTGTCAAGACCAATAAAACTTATTGTCTTAGTATCGCAGAAATATCCAATACCCTATTCGGGGAATTTAGGATTGTTCCTTTACTAGTTGAGATCCTCAAGGAAATTAGGGCT---------------------------------------------------------------------------------------------------------------------------------------
>ADD69951
ATGGACCGCGCGGTTAACAGAGTCGTGCTGGAGAATGAGGAAAGAGAAGCAAAGAACACATGGCGCCTGGTTTTCCGGATCGCAGTCTTACTTTTAATAGTAATGACTCTAGCTATCTCCGCAGCTGCCCTGGCATACAGCATGGGGGCCAGTACGCCGCACGACCTCGCAGGCATATCTACTGTGATCTCCGAGACAGAAGATAAGGTTACGTCTTTACTCAGTTCAAGTCAAGATGTGATAGATAGGATATACAAGCAGGTGGCTCTTGAATCCCCGCTGGCGCTACTAAACACTGAATCTATAATTATGAATGCAATAACCTATCTTTCTTATCAAATTAACGGGGCTGCGAACAATAGCGGATGTGGGGCGCCTGTTCATGACCCAGATTATATCGGGGGGATAGGCAAAGAACTCATAGTGGACGACATCAGTGATGTCACATCATTTTATCCTTCTGTATATCAAGAACACTTGAATTTTATCCCGGCGCCTACTACAGGATCCGGTTGCACTCGGATACCCTCATTTGACATGAGCACCACCCATTATTGTTATACTCACAATGTGATACTATCCGGTTGCAGAGATCACTCACACTCACATCAATACTTAGCACTTGGTGTGCTTCGGACATCTGCAACAGGGAGGGTATTCTTTTCTACTCTGCGTTCCATCAATTTAGATGACACCCAAAATCGGAAGTCCTGCAGTGTGAGTGCAACCCCTTTAGGTTGTGATATGCTGTGCTCTAAGGTCACAGGGACTGAAGAAGAGGATTACAAGTCAGTTGCCCCCACATCAATGGTGCACGGAAGGCTAGGGTTTGACGGTCAATACCATGAGAAGGACTTAGACACCACGGTCTTATTTAAGGATTGGGTGGCAAATTACCCAGGAGTGGGAGGAGGGTCTTTTATTGACGACCGTGTATGGTTCCCAGTTTACGGAGGGCTCAAACCCAATTCACCCAGTGACACTGCACAAGAAGGGAAATATGTAATATACAAGCGCCATAACAACACATGCCCCGATGAACAAGATTACCAAATTCGGATGGCTAAGTCTTCATATAAGCCCGGGCGATTTGGTGGAAAGCGCGTACAGCAAGCCATCTTATCCATCAAAGTGTCAACATCCTTGGGTAAGGACCCGGTGCTGACTATTCCACCTAATACAATCACACTCATGGGAGCCGAAGGCAGAATCCTCACAGTAGGGACATCTCACTTCTTGTACCAACGAGGGTCTTCATATTTCTCCCCTGTCTTATTATATCCCATGACAGTAAATAACAAAACGGCTACACTCCATCGTCCTTATACGTTTAATGCTTTCACTCGGCCAGGTAGTGTCCCTTGCCAGGCATCAGCAAGATGCCCCAACTCATGCATCACTGGGGTCTATACTGATCCATATCCCTTAATCTTCCATAGGAATCATACTCTACGAGGGGTCTTCGGGACGATGCTTGATGATGAACAAGCGAGACTTAACCCCGTATCTGCAGTATTCGACAACATATCTCGCAGTCGTGTCACCCGGGTGAGTTCAAGCAGCACCAAGGCAGCATACACGACATCGACATGTTTTAAAGTTGTCAAGACCAATAAAACTTATTGTCTTAGTATTGCAGAAATATCCAATACCCTATTCGGGGAATTTAGGATCGTTCCCTTATTAGTTGAGATCCTCAAGGATGATAGAGTT---------------------------------------------------------------------------------------------------------------------------------------
>AAX45368
ATGGACCGTGCAGTTAGCCAAGTTGCGCTAGAGAATGATGAAAGAGAGGCAAAAAATACATGGCGCTTGGTATTTCGGATCGCAATCCTACTCTCAACGGTGGTGACCTTAGCCATCTCTGCAGCCGCCCTTGCATATAGCATGGAGGCCAGCACACCTAGCGATCTTGTAGGCATACCGACTGCGATCTCTAGAGCAGAGGAAAAGATTACATCTGCACTCGGTTCCAATCAAGATGTAGTAGATAGGATATATAAGCAGGTGGCCCTCGAATCTCCACTGGCATTGCTAAACACCGAATCTACAATTATGAATGCAATAACGTCTCTCTCTTATCAAATCAGTGGGGCCGCAAATAGCAGCGGATGTGGAGCACCCATTCATGATCCAGATTATATTGGAGGAATAGGTAAAGAACTTATTGTAGATGATGCTAGTGACGTCACATCATACTATCCCTCTGCGTTCCAAGAACACCTGAACTTTATCCCGGCGCCTACTACAGGATCAGGTTGCACTCGGATACCCTCATTTGACATGAGCGCTACCCACTACTGTTATACTCACAATGTGATATTATCTGGCTGCAGAGATCACTCACACTCACATCAATATTTAGCACTTGGTGTGCTTCGGACATCTGCAACAGGGAGGGTATTCTTTTCCACTCTGCGTTCCATCAATCTGGATGACACCCAAAATCGAAAGTCTTGCAGTGTGAGTGCAACCCCTTTGGGTTGTGATATGCTGTGCTCTAAAATCACAGAGACTGAAGAAGAGGATTATAACTCAGCTATCCCCACGTCGATGGTACATGGAAGGTTAGGATTCGACGGCCGATACCACGAGAAGGACCTAGATGTCACAACACTATTCGAGGACTGGGTGGCAAACTACCCAGGAGTAGGGGGCGGGTCTTTTATTGACAACCGCGTATGGTTCCCAGTTTACGGAGGGCTAAAACCCAATTCGCCCAGTGACACCGCACAAGAAGGGAAATATGTAATATACCAGCGATATAACGACACATGTCCAGATGAGCAAGATTATCAGATTCAAATGGCTAAGTCTTCATATAAGCCTGGGCGGTTTAGAGGGAAACGCATACAGCAGGCCATCTTATCTATCAAAGTGTCAACATCCTTGGGCGAGGACCCGGTGCTGACTGTACCGCCCAACACAGTAACACTCATGGGGGCTGAAGGCAGAGTTCTCACAGTAGGGACATCTCATTTCCTTTATCAGCGAGGGTCATCATACTTCTCCCCTGCCCTACTATATCCTATGATAGTCAGCAACAAAACAGCCACTCTTCATAGTCCTTATACATTCAATGCCTTCACTCGACCAGGTAATATCCCTTGCCAGGCTTCAGCAAGATGCCCTAACTCATGTGTTACCGGAGTCTATACTGATCCATATCCCTTGGTTTTCTATAGGAACCACACCTTGCGAGGGGTATTCGGGACGATGCTTGATGATAATCAAGCAAGACTCAACCCTGTATCTGCAGTATTTGACAGCATATCCCGCAGTCGCATAACCCGAGTGAGTTCAAGCAGCGCCAAGGCAGCATACACAACATCAACATGTTTTAAAGTTGTAAAGACCAATAAAACCTATTGTCTCAGCATTGCCGAAATATCCAATACTCTCTTCGGGGAATACAGAATCGTCCCCTTACTAGTAGAGATTCTCAAGGATGATGGGGTTAGAGAAGCCAGGTCTAGCCGGTTGAGT------------------------------------------------------------------------------------------------------------
>ACJ10068
ATGGACCGCGCAGTTAGCCAAGTTGCGTTAGAGAATGATGAAAGAGAGGCAAATAATACATGGCGCTTGATATTCCGGATTGCAATCTTACTCTTAACAGTAGTGACCTTAGCTACATCTGTAGCCTCCCTTGTATATAGCATGGGGGCTAGCACACCTAGCGACCTTGTAGGCATACCGACCAGGATTTCCAGGGCAGAAGAAATGATTACATCTGCACTTGGTTCCAATCAAGATGTAGTAGATAGGATATATAAGCAAGTGGCCCTTGAGTCTCCGTTGGCATTGTTAAACACTGAGACTACAATTATGAACGCAATAACATCTCTCTCTTATCAGATTAATGGAGCTGCGAACAACAGCGGGTGGGGGGCACCTATCCATGACCCAGATTTTATCGGGGGAATAGGCAAAGAACTCATTGTAGATGATGCTAGTGATGTCACATCATTCTATCCCTCTGCATTTCAAGAACATCTGAATTTTATCCCGGCGCCTACTACAGGATCAGGTTGCATTCGGATACCTTCATTTGACATGAGTGCTACCCATTACTGCTACACTCATAATATAATATCGTCTGGATGCAGAGATCACTCACACTCATATCAGTATTTAGCACTTGGTGTGCTCCGGACTTCTGCAACAGGGAGGATATTCTTTTCTACTCTGCGTTCCATCAATCTGGATGACACCCAGAATCGGAAGTCTTGCAGTGTGAGTGCAACTCCCTTAGGTTGTGATATGCTGTGCTCGAAAGTCACGGAGACAGAGGAAGAAGATTATAACTCAGCTGTCCCTACGCTGATGGTACATGGGAGGTTAGGGTTCGACGGCCAATACCACGAAATGGACCTAGACGTCACAACATTATTTGAGGACTGGGTGGCCAACTACCCAGGAGTAGGGGGTGGATCTTTTATTGACAGCCGCGTATGGTTCTCAGTCTACGGAGGGCTGAAACCCAATTCACCCAGTGACACTGTACAGGAAGAGAAATATGTAATATACAAGCGATACAATGACACATGCCCAGATGAGCAAGACTACCAGATCCGAATGGCCAAGTCTTCGTATAAGCCCGGGCGGTTTGGTGGGAAACGCATACAGCAGGCTATCTTATCTATCAAGGTGTCAACATCTTTGGGCGAAGACCCAGTACTGACTGTACCGCCCAACACAGTCACACTCATGGGGGCCGAAGGCAGAATTCTCACAGTAGGGACATCTCATTTCTTGTATCAGCGAGGGTCATCATACTTCTCTCCCGCGTTATTATATCCTATGACAGTCAGCAACAAATCAGCCACTCTTCATAGTCCCTATACATTCAATGCCTTCACTCGGCCAGGTAGTATCCCTTGCCAGGCTTCAGCAAGATGCCCCAACTCGTGTGTTACTGGAGTCTATACAGATCCATATCCCCTAATCTTCTATAGGAACCACACCTTGCGAGGGGTATTCGGGACAATGCTTGATGGTGAACAAGCAAGACTTAATCCTGCGTCTGCAGTATTCGATAGCACATCCCGCAGTCGCATAACCCGAGTGAGTTCAAGCAGCACCAAAGCAGCATACACAACATCAACTTGTTTTAAAGTTGTCAAGACCAATAAGACCTATTGTCTCAGCATTGCTGAAATATCTAATACTCTCTTCGGAGAATTCAGAATCGTCCCGTTACTAGTTGAGATCCTCAAATATGATGGGGTTAGAGAAGCCAGGTCTGGT---------------------------------------------------------------------------------------------------------------------
>AFS50106
ATGGACCGCGCAGTTAGCCAAGTTGCGTTAGAGAATGATGAGAGAGAGGCAAAGAATACATGGCGTTTGGTATTCCGGATCGCGATCCTGCTTCTAACAGTTGTGACCTTAGCCATCTCTGCAGCTGCCCTCGCGTATAGTATGGAGGCTAGCACACCTAGCGACCTTGTAGGCATACCGACTGCGATCTCTAGAGCAGAGGAAAGGATTACATCTGCACTCGGTTCCAACCAAGATGTAGTAGATAGGATTTATAAGCAGGTGGCCCTCGAATCTCCATTGGCATTGTTAAACACCGAGTCTACAATTATGAATGCAATAACGTCTCTCTCTTATCAGATCAATAGGGCTGCAAATAGCAGCGGGTGTGGGGCGCCTATTCATGATCCGGATTATATCGGGGGAATAGGTAAAGAACTTATTGTAGATGATGCTAGTGATGTCACTTCATTCTATCCCTCTGCGTTCCAAGAACACCTGAACTTTATCCCGGCGCCTACTACAGGATCAGGTTGCACTCGAATACCCTCATTTGACATGAGTGCTACCCACTATTGTTATACTCACAATGTGATATTATCTGGCTGCAGGGATCACTCGCACTCACATCAGTACCTAGCACTTGGCGTGCTTCGGACATCTGCAACAGGGAGGGTATTCTTTTCTACTCTGCGTTCCATTAACCTGGATGACACCCAAAACCGAAAGTCTTGCAGTGTGAGTGCAACTCCCTTAGGTTGTGATATGCTGTGCTCTAAGGTCACAGAGACTGAGAAAGAGGATTATAACTCAGCTATCCCAACATCGATGGTACATGGAAGGTTAGGGTTCGACGGCCAATACCATGAGAAGGACTTAGATGTCACAACACTATTCGGAGACTGGGTGGCGAATTACCCAGGAGTGGGGGGTGGATCCTTTATTGACAACCGCGTGTGGTTCCCAGTTTATGGAGGGCTAAAACCCAACTCGCCTAGTGACACTGCACAAGAAGGGAAATATGTAATATACAAGCGATACAATGACACATGTCCAGATGAGCAAGATTACCAGATTCGAATGGCTAAGTCTTCGTACAAGCCTGGGCGGTTTGGTGGGAAACGCGTGCAACAGGCCATCTTATCTATCAAAGTGTCTACATCCTTGGGCGAAGACCCGGTGCTGACTATACCGCCCAACACAATCACACTCATGGGGGCTGAAGGCAGAGTTCTCACAGTAGGGACATCTCACTTCTTGTATCAACGAGGGTCATCATACTTCTCTCCTGCCTTATTATATCCTATGACAGTCAGCAACAAAACAGCCACTCTTCATAGTCCTTATACATTCAACGCCTTCACTCGACCAGGTAGTGTCCCTTGCCAGGCTTCAGCAAGATGCCCTAATTCATGTGTTACCGGGGTCTATACTGATCCATATCCCTTAGTCTTTTATAGGAACCATACCTTGCGAGGAGTATTCGGAACAATGCTTGATGATGAACAAGCAAGACTCAACCCTGTATCTGCAGTATTCGACAGCATATCCCGCAGTCGCATAACCCGGGTGAGTTCAAGCAGCACCAAGGCAGCATACACGACATCAACGTGTTTTAAAGTTGTCAAGACCAATAAAACCTATTGTCTCAGCATTGCTGAAATATCCAACACCCTCTTCGGGGAATTCAGAATTGTCCCTTTACTAGTTGAGATTCTCAAGGATGATGGGGTCAGAGAGGCCAGGTCTGGCCGATTGAGTCAGCTGCAAGAGGGTTGGAAGGATGACATTGTATCACCTATCTTTTGTGACACTAAGAATCAAACTGAATACCGGCGTGAGCTCGAGTCTTATGCTGCCAGCTGGCCA
>AAS67148
ATGGACCGTGCAGTTAGCAGGGTTGTGCTAGAGAATGAAGAAAGAGAAGCGAAAAACACATGGCGCTTGGTTTTCCGGATCGCAGTTTTACTTTTAATAGTAATGACTTTAACTATCTCTGCAGCCGCCCTGGTATACAGCATGGGGGCTAGTACGCCGCGCGACCTCGCAGGCATATCGACTGCGATCTCTAAGACAGAGGATAAGATTACGTCTTTACTTAGTTCAAATCAAGATGTAGTAGATAGGATATATAAGCAAGTGGCCCTCGAATCTCCGCTGGCGCTGCTAAATACTGAATCTATAATTATGAATGCAATAACGTCTCTCTCTTATCAAATTAACGGGGCTGCGAATAATAGCGGGTGTGGGGCGCCTGTTCATGATCCAGATTATATCGGGGGGATAGGCAAAGAACTCATAGTAGACGACACTAGTGATGTCACATCATTCTATCCTTCTGCATACCAAGAACACCTGAATTTTATCCCGGCGCCTACTACGGGATCAGGTTGCACTCGGATACCCTCATTTGACATGAGCGCTACCCACTACTGTTATACTCACAATGTGATACTTGCTGGTTGCAGGGATCACTCACACTCACATCAATACTTGGCACTTGGTGTGCTTCGGACATCTGCAACAGGGAGGGTATTCTTTTCTACTCTGCGTTCCATCAATTTAGATGACACCCAAAATCGGAAGTCCTGCAGTGTGAGTGCAACTCCTCTAGGTTGTGACATACTGTGCTCTAAAGTCACAGAGACTGAGGAAGAGGATTATAAGTCAGTTACCCCCACGTCAATGGTGCACGGAAGGTTAGGGTTTGACGGTCAATATCATGAGAAGGACCTAGACATCACAGTCTTATTTAAGGATTGGGTGGCAAATTACCCGGGAGTGGGAGGTGGGTCTTTTATTGACGACCGTGTATGGTTCCCAGTTTACGGAGGGCTAAAACCCAACTCGCCTAGCGACACTGCACAAGAAGGGAAATATGTAATATACAAGCGCTATAATAACACATGCCCCGATGAACAAGATTACCAAATTCGGATGGCTAAGTCTTCGTACAAGCCTGGGCGGTTTGGTGGAAAGCGCGTGCAGCAAGCCATCTTATCTATCAAAGTGTCAACATCTTTGGGTGAGGACCCGGTGTTGACTGTTCCGCCTAATACAATTACACTTATGGGGGCCGAAGGCAGAGTTCTCACAGTAGGGACATCTCATTTCTTGTACCAACGAGGGTCTTCATATTTCTCCCCTGCCTTACTATATCCTATGACAGTATACAACAAAACAGCTACTCTTCATAGTCCTCATACATTCAATGCTTTCACCCGGCCAGGTAGTGTCCCTTGTCAGGCATCAGCGAGATGCCCTAACTCATGTATCACTGGAGTCTATACTGATCCGTATCCTTTAGTCTTCCATAAGAATCATACCTTGCGAGGGGTCTTCGGGACAATGCTTGACAATGAACAAGCAAGACTCAACCCTGTATCTGCAGTATTCGACAGCATATCCCGCAGTCGTGTAACCCGGGTGAGTTCAAGCAGCACCAAAGCAGCATACACGACATCGACATGTTTTAAAGTTGTCAAGACCAATAAAGCTTATTGTCTTAGCATTGCAGAAATATCTAATACCCTATTCGGGGAATTCAGGATCGTTCCTTTACTAGTTGAGATTCTTAAGGATGATAGGGTT---------------------------------------------------------------------------------------------------------------------------------------
>AGG20309
ATGGACCGCGTGGTTAACAGAGTCGTGCTAGAGAATGAGGAAAGAGAAGCAAAGAACACATGGCGCCTGGTTTTCCGGATCGCAGTCTTACTTTTAATGGTAATGACTCTAGCTATCTCTGCAGCTGCCCTGGCATACAGTATGGAGGCCAGTACGCCGCACGACCTTGCAGGCATATCGACTGTGATCTCTAAGACAAAAGATAAGGTTACGTCTTTACTCAGTTCGAGTCAAGATGTGATAGATAGGATATACAAGCAGGTGGCTCTTGAATCCCCGCTGGCGCTACTAAACACTGAATCTACAATTATGAATGCAATAACCTCTCTTTCTTATCAAATTAACGGGGCTGCGAACAATAGCGGGTGTGGGGCGCCTGTTCACGACCCAGATTATATCGGGGGGATAGGCAAAGAACTCATAGTGGACGACATCAGTGATGTCACATCATTTTATCCTTCTGCATATCAAGAACACCTGAATTTCATCCCGGCACCTACTACAGGATCCGGTTGCACTCGGATACCCTCATTTGACATGAGCACCACCCATTATTGTTATACTCACAATGTAATACTATCCGGTTGCAGAGATCACTCACACTCACATCAATACTTAGCGCTTGGTGTGCTTCGGACATCTGCCACAGGGAGGGTATTCTTCTCTACTCTGCGCTCCATCAATTTAGATGATACCCAAAATCGGAAGTCCTGCAGTGTGAGTGCAACCCCTTTAGGTTGTGATATGCTGTGCTCTAAGGTCACAGGGACTGAAGAGGAGGATTACAAGTCAGCTACCCCGACATCAATGGTGCACGGAAGGCTAGGGTTTGACGGTCAATACCATGAGAAGGACTTAGACACCATGGTCTTATTTAAGGATTGGGTGGCAAATTACCCAGGTGTGGGAGGAGGGTCTTTTATTGACAACCGTGTATGGTTCCCAGTTTACGGAGGGCTCAAACCCAATTCACCCAGTGACACTGCACAAGAAGGGAAATATGTAATATACAAGCGCCATAACAACACATGCCCCGATAGACAAGATCACCAAATTCGGATGGCTAAGTCTTCATATAAACCCGGGCGATTTGGTGGAAAGCGCGTACAGCAAGCCATATTATCCATCAAAGTGTCAACACTCTTGGGTAAGGACCCGGTGCTGACTATTCCACCTAATACAATCACACTCATGGGAGCCGAAGGCAGAATCCTCACAGTAGGGACATCTCACTTCTTGTACCAACGAGGGTCTTCATATTTCTCCCCTGCCTTATTATATCCCATGACAGTAAATAACAAAACGGCTACACTCCATAGTCCTTATACGTTTAACGCTTTCACTCGGCCAGGTAGTGTCCCTTGCCAGGCATCAGCAAGATGCCCCAACTCATGCATCACTGGGGTCTATACTGATCCATATCCCTTAATCTTCTATAGGAATCATACTCTACGAGGGGTCTTTGGGACGATGCTTGATGATGAACAAGCGAGACTTAACCCCGTATCTGCAGTATTCGACAACATATCCCGCAGTCGTGTCACCCGGGTGAATTTAAGCAGCACCAAGGCAGCATACACGACATCGACTTGTTTCAAAGTTGTCAAGACCAATAAAGCTTATTGTCTTAGTATTGCAGAGATATCCAATACCCTATTCGGGGAATTTAGGATCGTTCCCTTGTTAGTTGAGATCCTCAAGGATGATAGAGTT---------------------------------------------------------------------------------------------------------------------------------------
>AAX45410
ATGGACCGCGCAGTTAGCCAAGTTGCGCTAGAGAATGATGAAAGAGAGGCAAAAAATACATGGCGCTTGGTATTTCGGATCGCAATCCTACTCTCAACGGTGGTGACCTTAGCCATCTCTGCAGCCGCCCTTGCATATAGCATGGAGGCCAGCACACCTAGCGATCTTGTAGGCATACCGACTGCGATCTCTAGAGCAGAGGAAAAGATTACATCTGCACTCGGTTCCAATCAAGATGTAGTAGATAAGATATATAAGCAGGTGGCCCTCGAATCTCCACTGGCATTGCTAAACACCGAATCTACAATTATGAATGCAATAACGTCTCTCTCTTATCAAATCAGTGGGGCCGCAAATAGCAGCGGATGTGGAGCACCCATTCATGATCCAGATTATATTGGAGGAATAGGTAAAGAACTTATTGTAGATGATGCTAGTGACGTCACATCATACTATCCCTCTGCGTTCCAAGAACACCTGAACTTTATCCCGGCGCCTACTACAGGATCAGGTTGCACTCGGATACCCTCATTTGACATGAGCGCTACCCACTACTGTTATACTCACAATGTGATATTATCTGGCTGCAAAGATCACTCACACTCACATCAATATTTAGCACTTGGTGTGCTTCGGACATCTGCAACAGGGAGGGTATTCTTTTCCACTCTGCGTTCCATCAATCTGGATGACACCCAAAATCGAAAGTCTTGCAGTGTGAGTGCAACCCCCTTGGGTTGTGATATGCTGTGCTCTAAAATCACAGAGACTGAAGAAGAGGATTATAACTCAGCTATCCCCACGTCGATGGTACATGGAAGGTTAGGGTTCGACGGCCAATACCACGAGAAGGACCTAGATGTCACAACACTATTCGAGGACTGGGTGGCAAACTACCCAGGAGTAGGGGGCGGGTCTTTTATTGACAACCGCGTATGGTTCCCAGTTTATGGAGGGCTAAAACCCAATTCGCCCAGTGACACCGCACAAGAAGGGAAATATGTAATATACCAGCGATATAATGACACATGTCCAGATGAGCAAGATTATCAGATTCAAATGGCTAAGTCTTCATATAAGCCTGGGCGGTTTAGAGGGAAACGCATACAGCAGGCCATCTTATCTATCAAAGTGTCAACATCCTTGGGCGAGGACCCGGTGCTGACTGTACCGCCCAACACAGTAACACTCATGGGGGCTGAAGGCAGAGTTCTCACAGTAGGGACATCTCATTTCCTTTATCAGCGAGGGTCATCATACTTCTCCCCTGCCCTACTATATCCTATGATAGTCAGCAACAAAACAGCCACTCTTCATAGTCCTTATACATTCAATGCCTTCACTCGACCAGGTAATATCCCTTGCCAGGCTTCAGCAAGATGCCCTAACTCATGTGTTACCGGAGTCTATACTGATCCATATCCCTTGGTTTTCTATAGGAACCACACCTTGCGAGGGGTATTCGGGACGATGCTTGATGATAATCAAGCAAGACTCAACCCTGTATCTGCAGTATTTGACAGCATATCCCGCAGTCGCATAACCCGGGTGAGTTCAAGCAGCGCCAAGGCAGCATACACAACATCAACATGTTTTAAAGTTGTAAAGACCAATAAAACCTATTGTCTCAGCATTGCCGAAATATCCAATACCCTCTTCGGGGAATACAGAATCGTCCCCTTACTAGTAGAGATTCTCAAGGATGATGGGGTTAGAGAAGCCAGGTCTAGCCGGTTGAGT------------------------------------------------------------------------------------------------------------
>ABG29401
ATGGACCGCGCGGTTAACAGAGTCGTGCTGGAGAATGAGGAAAGAGAAGCAAAGAACACATGGCGCCTGGTTTTCCGGATCGCAGTCTTACTTTTAATGGTAATGACTCTAGCTATCTCCGCAGCTGCCCTGGCATACAGCACGGGGGCCAGTACGCCGCACGACCTCGCAGGCATATCGACTGTGATCTCCAAGACAGAAGATAAGGTCACGTCTTTACTCAGTTCAAGTCAAGATGTGATAGATAGGATATACAAGCAGGTGGCTCTTGAATCCCCGCTGGCGCTACTGAACACTGAATCTATAATTATGAATGCAATAACCTCTCTTTCTTATCAAATTAACGGGGCTGAGAACAATAGTGGGTGTGGTGCGCCTGTTCATGACCCAGATTATATCGGGGGGATAGGCAAAGAACTCATAGTGGACGACATCAGTGATGTCACATCATTTTATCCTTCTGCATATCAAGAACACTTGAGTTTCATCCCGGCGCCTACTACAGGATCCGGTTGCATTCGGATACCCTCATTTGACATGAGCACCACCCATTATTGTTATACTCACAATGTGATACTATCCGGTTGCAGAGATCACTCACACTCACATCAATACTTAGCACTTGGTGTGCTTCGGACATCTGCAACAGGGAGGGTATTCTTTTCTACTCTGCGCTCCATCAATTTAGATGACACCCAAAATCGGAAGTCCTGCAGTGTGAGTGCAACCCCTTTAGGTTGTGATATACTGTGCTCTAAGGTCACAGGGACTGAAGAGGAGGATTACAAGTCAGCTGCCCCCACATCAATGGTGCACGGAAGGCTAGGGTTTGACGGTCAATACCATGAGAAGGACTTAGACACCACGGTCTTATTTAAGGATTGGGTGGCAAATTACCCGGGAGTGGGAGGAGGGTCTTTTATTGACGACCGTGTATGGTTCCCAGTTTACGGAGGGCTCAAACCCAATTCACCCAGTGACACTGCACAAGAAGGGAAATATGTAATATACAAGCGCCATAACAACACATGCCCCGATGAAAAAGATTACCAAATTCGGATGGCTAAGTCTTCATATAAACCCGGGCGATTTGGTGGAAAGCGCGTACAGCAAGCCATCCTATCCATCAAAGTGTCAACATCCCTGGGTAAGGACCCGGTGCTGACTATTCCACCTAATACAATCACACTCATGGGAGCCGAAGGCAGAATTCTCACAGTAGGGACATCTCACTTCTTGTACCAACGAGGGTCTTCATATTTCTCCCCTGCCTTATTGTATCCCATGACAGTAAATAACAAAACGGCTACACTCCATAGTCCTTACACGTCTAATGCTTTCACTCGGCCAGGTAGTGTCCCTTGCCAGGCATCAGCAAGATGCCCCAACTCATGCATCACTGGGGTCTATACCGATCCATATCCCTTAATCTTCCATAGGAATCATACTCTGCGAGGGGTCTTCGGGACGATGCTTGATGATGAACAAGCGAGGCTCAACCCCGTATCTGCAGTATTTGACAACATATCTCGCAGTCGTGTCACCCGGGTGAGTTCAAGCAGCACCAAGGCAGCATACACGACATCGACATGTTTTAAAGTTGTCAAGACCAATAAAGCTTATTGTCTTAGTATCGCAGAAATATCCAATACCCTATTCGGGGAATTTAGGATCGTTCCCTTACTAGTTGAGATCCTCAAGGATGGTAGGGTT---------------------------------------------------------------------------------------------------------------------------------------
>AGL09079
ATGGACCGCGCGGTTAACAGAGTCGTGCTGGAGAATGAGGAAAGAGAAGCAAAGAACACATGGCGCCTAGTTTTCCGGATCGCAGTCTTACTTTTAATGGTAATGACTCTAGCTATCTCCGCAGTTGCCCTGGCATACAGCATGGGGGCCAGTACGCCGCACGACCTCGCAGGCATATCGACTGTGATCTCCAAGACAGAAGATAAGGTTACGTCTTTACTCAGTTCAAGTCAAGATGTGATAGATAGGATATACAAGCAGGTAGCTCTTGAATCCCCGCTGGCACTACTAAACACTGAATCTATAATTATGAATGCAATAACCTCTCTTTCTTATCAAATTAACGGGGCTGAGAACAATAGCGGATGTGGTGCGCCTGTTCATGACCCAGATTATATCGGGGGGATAGGCAAAGAACTCATAGTGGACGACATCAGTGATGTCACATCATTTTATCCTTCTGCATATCAAGAACACTTGAATTTCATCCCGGCGCCTACTACAGGATCCGGTTGCACTCGGATACCCTCATTTGACATGAGCACCACCCATTATTGTTATACTCACAATGTGATACTATCCGGTTGCAGAGATCACTCACACTCACATCAATACTTAGCACTTGGTGTGCTTCGGACATCTGCAACAGGGAGGGTATTCTTTTCTACTCTGCGCTCCATCAATTTAGATGACACCCAAAATCGGAAGTCCTGCAGTGTGAGTGCAACCCCTTTAGGTTGTGATATGCTGTGCTCTAAGGTCACAGGGACTGAAGAGGAGGATTACAAGTCAGTTGCCCCCACATCAATGGTGCACGGAAGGCTAGGGTTTGACGGCCAATACCATGAGAAGGACTTAGACACCACGGTCTTATTTAAGGATTGGGTGGCAAATTACCCGGGAGTGGGAGGAGGGTCTTTTATTGACGGCCGTGTATGGTTCCCAGTTTACGGAGGGCTCAAACCCAATTCACCCAGCGACACTGCACAAGAAGGGAAATATGTAATATACAAGCGCCATAACAACACATGCCCCGATGAACAAGATTACCAAATTCGGATGGCTAAGTCCTCATATAAACCCGGGCGATTTGGTGGAAAGCGCGTACAGCAAGCCATCCTATCCATCAAAGTGTCAACATCCCTGGGTAAGGACCCGGTGCTGACTATTCCACCTAATACAATCACACTCATGGGAGCCGAAGGCAGAATCCTCACAGTAGGGACATCTCACTTCTTGTACCAACGAGGGTCTTCATATTTCTCCCCCGCCTTATTGTATCCCATGACAGTAAATAACAAAACGGCTACACTCCATAGTCCTTACATGTTTAATGCTTTCACTCGGCCAGGTAGTGTCCCTTGCCAGGCATCAGCAAGATGCCCCAACTCATGCATTACTGGGGTCTATACCGATCCATATCCCTTAATCTTCCATAGGAATCATACTCTACGAGGGGTCTTCGGGACGATGCTTGATGATGAACAAGCGAGGCTTAACCCCGTATCTGCAGTATTTGACAACATATCTCGCAGTCGTGTCACCCGGGTGAGTTCAAGCAGCACCAAGGCAGCATACACGACATCGACATGTTTTAAAGTTGTCAAGACCAATAAAGCTTATTGTCTTAGTATCGCAGAAATATCCAATACCCTATTCGGGGAATTTAGGATCGTTCCCTTACTAGTTGAGATCCTCAAGGATGATAGAATT---------------------------------------------------------------------------------------------------------------------------------------
>AEV40793
ATGAGCCGCGCGGTCAACAGAGTCATGCTAGAAAATGAGGAAAGGGAAGCAAAGAACACATGGCGCTTGGTTTTCCGGATCGCGGTCCTACTTTTAATGATAATGATTCTAGCTATCTCCGCAGCTGCCTTGGCATACAGCATGGGGACCAGTACGCCGCGCGACCTCACAGGCATATCGATAGCGATCTCCAAGACGGAGGATAAGGTTACATCTTTACTCAGTTCAAGTCAAGATGTGATAGATAGGATATATAAGCAGGTGGCTCTCGAATCTCCGCTGGCGCTACTAAACACTGAGTCTATAATTATGAATGCTATAACCTCTCTCTCCTATCAAATCAACGGGGCCGCGAATAATAGCGGGTGTGGGGCGCCTGTTCATGACCCAGATTATATCGGGGGGATAGGCAAAGAACTCATAGTAGACGACACGAGTGATGTCACATCATTTTATCCTTCTGCCTATCAAGAACACTTGAATTTCATCCCAGCACCTACTACAGGATCCGGTTGCACTCGGATACCCTCATTCGACATGAGCACCACTCACTACTGTTACACTCACAATGTGATATTATCTGGTTGCAGAGATCACTCACACTCACATCAATACTTAGCACTTGGTGTGCTTCGGACATCTGCAACGGGGAAGGTATTCTTCTCTACTCTGCGTTCTATCAATTTAGATGACACCCAAAACCGGAAGTCCTGCAGTGTGAGTGCAACCCCTTTAGGCTGTGATATACTGTGCTCTAAGGTCACAGAGACTGAGGAAGAGGATTACAAGTCAGTTACCCCCACATCAATGGTGCACGGAAGGTTAGGGTTTGACGGTCAATACCATGAGAAGGACTTAGACACCACAGCCTTATTCAAGGATTGGGTGGCAAATTACCCAGGAGTGGGAGGTGGATCTTTTGTTGACGAGCGTGTATGGTTCCCAGTTTATGGAGGGCTCAAACCCAATTCACCCAGTGACACTGCGCAAGAAGGGAAATATGTAATATACAAGCGCTATAATGATACATGCCCCGATGAACAAGATTACCAAATTCGGATGGCTAAGTCTTCATATAAACCTGGGCGATTTGGTGGAAAGCGCGTACAGCAAGCCATCTTATCTATCAAAGTGTCAACATCCTTAGGTGAGGACCCAATGCTGACTATTCCACCTAATACAATTACACTCATGGGGGCCGAAGGCAGAATTCTCACGGTAGGGACATCTCACTTCTTGTACCAACGAGGGTCTTCATATTTCTCCCCCGCTTTATTATACCCCATGACAATATCTAACAAAACAGCTACTCTTCATAGCCCTTATACATTTAATGCCTTCACTCGGCCAGGGAGTGTCCCTTGCCAGGCATCAGCAAGATGCCCCAACTCATGCATCACTGGAGTCTATACTGATCCATATCCCTTAATCTTTCATAGGAATCATACCCTACGAGGGGTTTTCGGGACGATGCTTGATGATGGGCAAGCAAGACTTAACCCTGTATCTGCAGTATTTGACGACATATCCCGCAGTCGTGTAACCCGGGTGAGTTCAAGCAGCACCAAGGCAGCATACACAACATCGACATGTTTTAAAGTTGTCAAGACCAATAAAACTTATTGTCTTAGTATCGCAGAAATATCCAATACCCTATTCGGGGAATTTAGGATTGTTCCTTTACTAGTTGAGATCCTCAAGGATAATAGGGCT---------------------------------------------------------------------------------------------------------------------------------------
>ABG29395
ATGGACCGCGCAGTTAACAGAGTCGTGCTGGAGAATGAGGAAAGAGAAGCAAAGAACACATGGCGCCTGGTTTTCCGGATCGCAGTCTTACTTTTAATAGTAATGACTCTAGCTATCTCCGCAGCTGCCCTGGCATACAGCATGGGGGCCAGTACGCCGCACGATCTCGCAGGCATATCTACTGTGATCTCCGAGACAGAAGATAAGGTTACGTCTTTACTCCGTTCAAGTCAAGATGTGATAGATAGGATATACAAGCAGGTGGCTCTTGAATCCCCGCTGGCGCTACTAAACACTGAATCTATAATTATGAATGCAATAACCTCTCTTTCTTATCAAATTAACGAGGCTGCGAACAATAGCGGATGTGGGGCGCCTGTTCATGACCCAGATTATATCGGGGGGATAGGCAAAGAACTCATAGTGGACGACATCAGTGATGTCACATCATTTTATCCTTCTGCATATCAAGAACACTTGAATTTTATCCCGGCGCCTACTACAGGATCCGGTTGCACTCGGATACCCTCATTTGACATGAGCACCACCCATTATTGTTATACTCACAATGTGATACTATCCGGTTGCAGAGATCACTCACACTCACATCAATATTTAGCACTTGGTGTGCTTCGGACATCTGCAACAGGGAGGGTATTCTTTTCTACTCTGCGCTCCATCAATTTAGATGACACCCAAAATCGGAAGTCCTGCAGTGTGAGTGCAACCCCTTTAGGTTGTGATATGCTGTGCTCTAAGGTCACAGGGACTGAAGAGGAGGATTACAAGTCAGTTGCCCCCACATCAATGGTGCACGGAAGGCTAGGATTTGACGGTCAATACCATGAGAAGGACTTAGACACCACGATCTTATTTAAGGATTGGGTGGCAAATTACCCAGGAGTGGGAGGAGGGTCTTTTATTGACGACCGTGTATGGTTCCCAGTTTACGGAGGGCTCAAACCCAATTCACCCAGTGACACTGCACAAGAAGGGAAATATGTAATATACAAGCGCCATAACAACACATGCCCCGATGGACAAGATTACCAAATTCGGATGGCTAAGTCTTCATATAAGCCCGGGCGATTTGGTGGAAAGCGCGTACAGCAAGCCATCTTATCCATCAAAGTGTCAACATCCTTGGGTAAGGACCCGGTGCTGACTATTCCACCTAATACAGTCACGCTCATGGGAGCCGAAGGCAGAATTCTCACAGTGGGGACATCTCATTTCTTATATCAGCGAGGGTCATCATACTTCTCTCCCGCTTTGTTATACCCTATGACAGTCAACAACAAAACAGCCACTCTTCATAATCCTTATACATTCAATGCTTTCACTCGGCCAGGTAGTGTCCCTTGCCAGGCTTCAGCAAGATGCCCCAACTCATGTGTTACCGGAGTCTATACTGATCCATATCCCTTAGTCTTCCATAGGAACCACACCTTGCGAGGGGTATTCGGAACAATGCTTGATGACAAACAAGCAAGACTCAACCCTGTATCTGCAGTATTTGATAACATATCCCGCAGTCGCATAACTCGGGTAAGTTCAAGCAGTACCAGGGCAGCATACACGACATCAACGTGTTTTAAAGTTGTCAAGACCAATAAAACCTATTGCCTCAGCATTGCAGAAATATCCAATACCCTCTTCGGGGAATTCAGAATTGTCCCCTTACTAGTTGAGATCCTCAAGGATGATAAGGTT---------------------------------------------------------------------------------------------------------------------------------------
>AGL09073
ATGGACCGCGCGGTTAACAGAGTCGTGCTGGAGAATGAGGAAAGAGAAGCAAAGAACACATGGCGCCTAGTTTTCCGGATCGCAGTCTTACTTTTAATGGTAATGATTCTAGCTATCTCCGCGGCTGCCCTGGCATACAGCATGGGGGCCAGTACGCCGCACGACCTCGCAGGCATATCGACTGTGATCTCCAAGACAGAAGATAAGGTTACGTCTTTACTCAGTTCAAGTCAAGATGTGATAGATAGGATATACAAGCAGGTAGCTCTTGAATCCCCGCTGGCACTACTAAACACCGAATCTATAATTATGAATGCAATAACCTCTCTTTCTTATCAAATTAACGGGGCTGAGAACAATAGCGGATGTGGTGCGCCTGTTCATGACCCAGATTATATCGGGGGGATAGGCAAAGAACTCATAGTGGACGACATCAGTGATGTCACATCATTTTATCCTTCTGCATATCAAGAACACTTGAATTTCATCCCGGCGCCTACTACAGGATCTGGTTGCACTCGGATACCCTCATTTGACATGAGCACCACCCATTATTGTTATACTCACAATGTGATACTATCTGGTTGCAGAGATCACTCACACTCACATCAATACTTAGCACTTGGTGTGCTTCGGACATCTGCAACAGGGAGGGTATTCTTTTCTACTCTGCGCTCCATCAATTTAGATGACACCCAAAATCGGAAGTCCTGCAGTGTGAGTGCAACCCCTTTAGGTTGTGATATGCTGTGCTCTAAGGTCACAGGGACTGAAGAGGAGGATTACAAGTCAGTTGCCCCCACATCAATGGTGCACGGAAGGCTAGGGTTTGACGGTCAATACCATGAGAAGGACTTAGACACCACGGTCTTATTTAAGGATTGGGTGGCAAATTACCCGGGAGTGGGAGGAGGGTCTTTTATTGACGGCCGTGTATGGTTCCCAGTTTACGGAGGGCTCAAACCCAATTCACCCAGTGACACTGCACAAGAAGGGAAATATGTAATATACAAGCGCCATAACAACACATGCCCCGATGAACAAGATTACCAAATTCGGATGGCTAAGTCCTCATATAAACCCGGGCGATTTGGTGGAAAGCGCGTACAGCAAGCCATCCTATCCATCAAAGTGTCAACATCCCTGGGTAAGGACCCGGTGCTGACTATTCCACCTAATACAATCACACTCATGGGAGCCGAAGGCAGAATCCTCACAGTAGGGACATCTCACTTCTTGTACCAACGAGGGTCTTCATATTTCTCCCCTGCCTTATTGTATCCCATGACAGTAAATAACAAAACGGCTACACTCCATAGTCCTTACATGTTTAATGCTTTCACTCGGCCAGGTAGTGTCCCTTGCCAGGCATCAGCAAGATGCCCCAACTCATGCATCACTGGGGTCTATACCGATCCATATCCCTTAATCTTCCATAGGAATCATACTCTACGAGGGGTCTTCGGGACGATGCTTGATGATGAACAAGCGAGGCTTAACCCCGTATCTGCAGTATTTGACAACATATCTCGCAGTCGTGTCACCCGGGTGAGTTCAAGCAGCACCAAGGCAGCATACACGACATCGACATGTTTTAAAGTTGTCAAGACCAATAAAGCTTATTGTCTTAGTATCGCAGAAATATCCAATACCCTATTCGGGGAATTTAGGATCGTTCCCTTACTAGTTGAGATCCTCAAGGATGATAGAGTT---------------------------------------------------------------------------------------------------------------------------------------
>ACW83051
ATGGACCGCGCGGTTAACAGAGTCGCGCTGGAGAATGAGGAAAGAGAAGCAAAGAACACATGGCGCCTGGTTTTCCGGATCGCAGTCTTACTTTTAATGGTAATGACTCTAGCTATCTCCGCAGCTGCCCTGGCATACAGTGCGGGGGCCAGTACGCCGCACGACCTCGCAGGCATATCGACTGTGATCTCTAAGACAGAGGATAAGGTTACGTCTTTACTCAGTTCGAGTCAAGATGTGATAGATAGGATATACAAGCAGGTGGCTCTTGAATCCCCACTGGCGCTACTAAACACTGAATCTATGATTATGAATGCAATAACCTCTCTTCCTTATCAAATTAACGGGGCTGCGAACAATAGCGGATGTGGGGCGCCTGTTCATGACCCAGATTATATCGGGGGGATAGGCAAAGAACTCATAGTGGACGACATCAGTGATGTCACATCATTTTATCCTTCTGCATATCAAGAACACTTGAATTTCATCCCGGCGCCTACTACAGGATCCGGTTGCACTCGGATACCCTCATTTGACATGAGCACCACCCATTATTGTTATACTCACAATGTGATACTATCCGGTTGCAGAGATCACTCACACTCACATCAATATTTAGCACTTGGTGTGCTTCGGACATCTGCAACAGGGAGGGTATTCTTTTCTACTCTGCGCTCCATCAATTTAGATGACACCCAAAATCGGAAGTCCTGCAGTGTGAGTGCAACCCCTTTAGGTTGTGATATGCTGTGCTCTAAGGTCACAGGGACTGAAGAGGAGGATTACAAGTCAGTTGCCCCCACACCAATGGTGCACGGAAGGCTAGGGTTTGACGGTCAATACCATGAGAAGGACTTAGACACCACGGTCTTATTTAAGGATTGGGTGGCAAATTACCCAGGAGTGGGAGGAGGGTCTTTTATTGACAACCGTGTATGGTTCCCAGTTTACGGAGGGCTCAAACCCAATTCACCCAGTGACACTGCACAAGAAGGGAAATATGTAATATATAAGCGCCATAACAACACATGCCCCGATAAACAAGATTACCAAATTCGGATGGCTAAGTCTTCATATAAACCCGGGCGATTTGGTGGAAAGCGCGTACAGCAAGCCATCTTATCCATCAAAGTGTCAACATCCTTGGGTAAGGACCCGGTGCTGACTATTCCACCTAATACAATCACACTCATGGGAGCCGAAGGCAGAATCCTCACAGTAGGGACATCTCACTTCTTGTACCAACGAGGGTCTTCATATTTCTCCCCTGCCTTATTATATCCCATGACAGTAAATAACAAAACGGCTACACTCCATAGTCCTTATACGTTTAATGCTTTCACTCGGCCAGGTAGTGCCCCTTGCCAGGCATCAGCAAGATGCCCCAACTCATGCATCACTGGAGTCTATACTGATCCATATCCCTTAATCTTCCATAGGAATCATACTCTACGAGGGGTCTTCGGGACGATGCTTGATGATGAACAAGCGAGACTTAACCCCGTATCTGCAGTATTCGACAACATATCCCGCAGTCGTGTCACCCGGGTGAGTTCAAGCAGCACCAAGGCAGCATACACAACATCGACATGTTTTAAAGTTGTCAAGACCAATAAAGCTTATTGTCTTAGTATTGCAGAAATATCCAATACCCTATTCGGGGAATTTAGGATCGTTCCCTTATTAGTTGAGATCCTCAAGGATGATAGAGTT---------------------------------------------------------------------------------------------------------------------------------------
>AEW24474
ATGGACCGCGCGGTTAACAGAGTCGTGCTGGAGAATGAGGAAAGAGAAGCAAAGAACACATGGCGCCTAGTTTTCCGGATCGCAGTCTTACTTTTAATGGCAATGATTCTAGCTATCTCCGCAGCTGCCCTGGCATACAGCATGGAGGCCAGCACGCCGCACGACCTCGCAGGCATATCGACTGTGATCTCCAAGACAGAAGACAAGGTTACGTCTTTGCTCAGTTCAGGTCAAGATGTGATAGATAGGATATACAAGCAGGTAGCTCTTGAATCCCCGCTGGCACTACTAAACACCGAATCTGTAATTATGAATGCAATAACCTCTCTTTCTTATCAAATTAACGGGGCTGAGAACAGTAGCGGATGCGGTGCGCCCGTTCATGACCCAGATTATATCGGGGGGATAGGCAAAGAACTCATAGTGGATGACATCAGTGATGTCACATCATTTTATCCTTCTGCATATCAAGAACACTTGAATTTCATCCCGGCGCCTACTACAGGATCTGGTTGCACTCGGATACCCTCATTTGACATGAGCACCACTCATTATTGTTATACTCACAATGTGATACTATCTGGTTGCAGAGATCACTCACACTCACATCAATACTTAGCACTTGGTGTGCTTCGGACATCTGCAACAGGGAGGGTATTCTTTTCTACTCTGCGCTCCATCAATTTAGATGACACTCAAAATCGGAAGTCCTGCAGTGTGAGTGCAACCCCTTTAGGTTGTGATATGCTGTGCTCTAAAGTCACAGGGACTGAAGAAGAGGATTACAAGTCAGTTGCCCCCACATCAATGGTGCACGGAAGGCTAGGGTTTGACGGTCAATACCATGAGAAAGACTTAGACACCACGGTCTTATTTAAGGATTGGGTGGCAAATTACCCGGGGGTGGGAGGAGGGTCTTTTATTGACGGCCGTGTATGGTTCCCAGTTTACGGAGGGCTCAAACCCAATTCACCCAGTGACACTGCACAAGAAGGGAAATATGTAATATACAAGCGCCATAACAACACATGCCCCGATAAACAAGATTACCAAATTCGGATGGCTAAGTCCTCATATAAACCTGCGCGATTTGGTGGAAAGCGCGTACAGCAAGCCATCCTATCCATCAAAGTGTCAACATCCCTGGGTAGGGACCCGGTGCTGACTATTCCACCTAATACAATCACACTCATGGGAGCCGAAGGCAGAATCCTCACAGTAGGGACATCTCACTTCTTGTACCAACGAGGGTCTTCATATTTCTCCCCTGCCTTATTGTATCCCATGACAGTAAATAACAAAACGGCTACACTCCATAGTCCTTACATGTTTAATGCTTTCACTCGGCCAGGTAGTGTCCCTTGCCAGGCATCAGCAAGATGCCCCAACTCATGCATCACTGGGGTCTATACCGATCCATATCCCTTAATCTTCTATAGGAATCATACTCTACGAGGGGTCTTCGGGACGATGCTTGATGATGAACAAGCGAGGCTTAACCCCGTATCTGCAGTATTTGACAACATATCTCGCAGTCGTGTCACCCGGGTGAGTTCAAGCAGCACCAAGGCAGCATACACGACATCGACATGTTTTAAAGTTGTCAAGACTAATAAAGCTTATTGTCTTAGTATCGCAGAAATATCCAATACCCTATTCGGGGAGTTTAGGATCGTTCCCTTACTAGTAGAGATCCTCAAGGATGATAGAGTT---------------------------------------------------------------------------------------------------------------------------------------
>AEV40799
ATGGACCGCGTGGTCAACAGGGTCGTGCTGGAGAACGAGAAAAGAGAAGCAAAGAATACATGGCGCTTGGTTTTCCGGATCGCAGTCTTACTTTTAATGGTAATGATTCTAGCCATCTCTGCAGCCGCCCTGGCACATAGCATGGGGGCCTGTACGCCACGTGACCTCGCAGGCATATCGACAGGGATTTCCAAGACAGAAGATAGAGTTACGTCTTTACTCAGTTCAAGTCAAGATGTGATAGATAGGATATATAAGCAGGTGGCTCTCGAATCTCCGCTGGCGTTACTGAATACTGAATCTATAATTATGAATGCAATAACCTCTCTTTCCTATCAAATCAACGGAGCTGGGAATAGTAGCGGGTGTGGGGCGCCTGTTCATGACCCAGATTATATCGGGGGGATAGGCAAAGAACTCATAGTAGACGATACTAGTGATGTCACTTCATTTTATCCTTCTGCGTATCAAGAACACTTGAATTTCATTCCAGCGCCTACGACAGGATCCGGTTGCACTCGGATACCATCATTTGACATGAGCACCACTCATTACTGTTATACTCACAATGTGATATTATCTGGTTGCAGAGATCACTCACACTCACATCAATACCTAGCACTTGGCGTGCTCCGGACATCTGCAACAGGGAGGATATTCTTTTCTACTCTGCGCTCCATCAATTTAGATGACACCCAAAATCGGAAGTCCTGCAGTGTGAGTGCAACTCCTTTAGGTTGTGATATGCTATGCTCTAAAGTCACGGAGACTGAGGAAGAAGATTACAGGTCAGTTACCCCCACATCAATGGTGCACGGAAGGCTAGGGTTTGACGGTCAATACCATGAGAAGGACTTAGATACCACAGTCTTATTTAAGGATTGGGTGGCAAATTACCCTGGAGTGGGAGGTGGGTCTTTTATTAACGACCGTGTATGGTTCCCAGTTTATGGAGGGCTCAAACCCAATTCACCCAGTGACACCGCACAAGAAGGGAAATATGTAATATACAAGCGCTATAATGACACATGCCCTGATGAACAAGATTACCAAATCCGGATGGCTAAATCTTCATATAAACCCAAGCGATTTGGTGGGAAGCGCGTACAGCAAGCCATCTTATCTATCGAAGTGTCAACATCTTTGGGTAAGGATCCGGCGCTGACTATTCCACCTAATACAATTACACTCATGGGGGCCGAAGGCAGAATTCTCACGGTAGGGACATCTCACTTCTTGTATCAACGAGGGTCTTCATATTTCTCCCCCGCTTTATTATACCCCATGATTGTGCATAACAAAACAGCTACTCTTCATAATCCTTATACATTTAATGCCTTCACTCGGCCGGGTAGTGTCCCTTGCCAGGCATCAGCAAGATGCCCCAACTCATGCATCACTGGAGTTTATACTGATCCATACCCCTTAATCTTCCATAGGAATCATACTTTACGAGGGGTCTTCGGGACGATGCTTGATGATGGACAAGCAAGACTTAATCCCACATCTGCAGTATTTGACAACATATCCCGCAGTCGTGTAACCCGGGTGAGTTCAAGCAGCACCAAGGCAGCATACACAACATCAACATGTTTTAAAGTTGTCAAGACCAATAAAACTTATTGTCTTAGTATTGCAGAAATATCCAACACCCTATTCGGGGAATTTAGGATCGTTCCCTTACTGATTGAGATCCTCAAGGATGATAGGGTC---------------------------------------------------------------------------------------------------------------------------------------
>AAX45392
ATGGACCGCGCAGTTAGCCAAGTTGCGCTAGAGAATGATGAAAGAGAGGCAAAGAATACATGGCGCTTGGTATTCCGGATCGCAATCCTACTCTCAACGGTGGTGACCTTAGCCATCTCTGCAGCCGCCCTTGCATATAGCATGGAGGCCAGCACACCTAGCGATCTTGTAGGCATACCGACTGCGATCTCTAGAGCAGAGGAAAAGATTACATCTGCACTCGGTTCCAATCAAGATGTAGTAGATAGGATATATAAGCAGGTGGCCCTCGAATCTCCACTGGCATTGCTAAACACCGAATCTACAATTATGAATGCAATAACGTCTCTCTCTTATCAAATCAGTGGGGCCGCAAATAGCAGCGGATGTGGAGCACCCATTCATGATCCAGATTATATTGGAGGAATAGGTAAAGAACTTATTGTAGATGATGCTAGTGACGTCACATCATACTATCCCTCTGCGTTCCAAGAACACCTGAACTTCATCCCGGCGCCTACTACAGGATCAGGTTGCACTCGGATACCCTCATTTGACATGAGCGCTACCCACTACTGTTATACTCACAATGTGATATTATCTGGCTGCAGAGATCACTCACACTCACATCAATATTTAGCACTTGGTGTGCTTCGGACATCTGCAACAGGGAGGGTATTCTTTTCCACTCTGCGTTCCATCAATCTGGATGACACCCAAAATCGAAAGTCTTGCAGTGTGAGTGCAACCCCCTTGGGTTGTGATATGCTGTGCTCTAAAGTCACAGAGACTGAAGAAGGGGATTATAACTCAGCTATCCCCACGTCGATGGTACATGGAAGGTTAGGGTTCGACGGCCAATACCACGAGAAGGACCTAGATGTCACAACACTATTCGAGGACTGGGTGGCAAACTACCCAGGAGTAGGGGGCGGGTCTTTTATTGACAACCGCGTATGGTTCCCAGTTTACGGAGGGCTAAAACCCAATTCGCCCAGTGACACCGCACAGGAAGGGAAATATGTAATATACCAGCGACACAATGACACATGTCCAGATGAGCAAGATTATCAGATTCGAATGGCTAAGTCTTCATATAAGCCTGGGCGGTTTGGAGGGAAACGCGTACAGCAGGCCATCTTATCTATCAAAGTGTCAACATCCTTGGGCGAGGACCCGGTGCTGACTGTACCGCCCAACACAGTAACACTCATGGGGGCCGAAGGCAGAATTCTCACAGTAGGGACATCTCATTTCCTTTATCAGCGAGGGTCATCATACTTCTCTCCTGTCCTACTATATCCTATGATAGTCAGCAACAAAACAGCCACTCTTTATAGTCCTTATACATTCAATGCCTTCACTAGACCAGGTAGTGTCCCTTGCCAGGCTTCAGCAAGATGCCCTAACTCATGTGTTACCGGAGTCTATACTGATCCATATCCCTTGGTTTTCTATAGGAACCACACCTTGCGAGGGGTATTCGGGACGATGCTTGATGATAATCAAGCAAGACTCAACCCTGTATCTGCAGTATTTGACAGCATATCCCGCAGTCGCATAACCCGGGTGAGTTCAAGCAGCACCAAGGCAGCATACACAACATCAACATGTTTTAAAGTTGTAAAGACCAATAAAACCTATTGTCTCAGCATTGCCGAAATATCCAATACCCTCTTTGGGGAATTCAGAATCGTCCCTTTACTAGTTGAGATTCTCAAGGATGATGGGGTTAGAGAAGCCAGGTCTAGCCGGTTGAGT------------------------------------------------------------------------------------------------------------
>AFA36080
ATGGAGAGAGGGGTCAGCCAAGTTGCACTCGAGAATGATGAAAGGGAGGCAAAAAACACATGGAGGTTGGTGTTCAGGGTGACTGTTCTTTTTCTTACTATAGTGATTCTTGCCATCTCCGCAGCTGCCCTCGCATTCAGCATGAATGCCAGCACACCTCATGACTTAGAAGGAATATCAATGGCTATATCAAAGGCAGAGGATAAACTTACCTCTGCTCTCGGAGTGAGCCAGGATGTAATAGACAGGATATATAAACAAGTGGCATTAGAGTTGCCCCTAGCCCTGCTCAACACTGAATCCGCGATAATGAACTCCTTGACATCACTATCTTACCAGATCAACGGTGCAGCCAATGCCAGCGGATGTGGGGCCCCTGTACATGATCCTGATTACATCGGGGGGATAGGCAAGGAGTTGATCGTGGATGACACAAGTGACGTAACATCTTTCTACCCATCCGCATTCCAAGAACACCTTAATTTCATCCCTGCACCTACCACAGGATCTGGCTGTACCCGAATCCCATCTTTTGATATGAGTGTCACTCATTATTGCTATACACACAATGTCATCTTATCAGGGTGCAAGGACCATTCACATTCACATCAATATCTAGCTTTAGGGGTTTTAAAGATCTCAGTAACCGGTAGAGTGTTCTTTTCGACCCTTCGATCAATCAACCTAGATGATACTCAGAACAGGAAGTCGTGTAGTGTGAGCGCAACGCCCCTAGGATGTGATATATTATGTTCTAAGGTCACAGAGACTGAAGAAGAGGACTACCAATCGGCAGACCCTACACTGATGGTGCATGGGAGGCTAGGATTTGATGGACAGTATCATGAGAGGGATTTGGACGTTCGCACTCTTTTTGGAGATTGGGTGGCTAACTACCCTGGGGTTGGTGGCGGATCCTTCATAAATAACCGCGTCTGGTTCTCAGTGTATGGCGGTTTGAAACCAGGCTCCCCAACAGACAAGAGGCAAGAAGGGCAGTATGCCATTTACAAGAGGTACAATGATACGTGCCCTGATGACCAGGAGTATCAGGTTAAGATGGCCAAGTCGGCATACAAGCCTAATCGATTCGGGGGGAAACGAATCCAACAGGCTATCTTATCTATAGGTGTATCAACTACCCTTGCAGATGATCCAGTGCTAACCGTAACTTCCAATACCATCACTCTCATGGGGGCCGAGGGCAGGGTGATGACTGTCGGGACCTCTCATTATCTGTACCAGCGCGGATCTTCTTATTACTCCCCTGCCATACTTTATCCCTTGACTATTACAAATAAGACTGCAACTCTTCAGGACCCTTATAAGTTCAATGCGTTCACAAGGCCAGGCAGTGTCCCGTGTCAAGCATCTGCCAGGTGTCCAAACTCTTGTATAACGGGGGTGTACACTGACCCGTATCCAATAGTATTCCACAAGAATCACACACTTCGAGGAGTGTTTGGTACAATGTTGGATGACGAGCAAGCCAGACTGAACCCAGTTTCTGCAATATTTGATTCCATTGCACGGAGTCGAGTAACTAGGGTAAGCTCAAGCAGCACCAAAGCAGCATATACAACATCTACTTGTTTCAAGGTGGTGAAGACAGGAAGAGTGTACTGTCTAAGTATTGCTGAAATCTCTAATACGTTATTCGGGGAGTTTAGAATAGTACCGCTACTAGTTGAGATCCTACAAGATAAAGGGCGGTCAGAGGCAAGATCAGCTTTGACCACCAAGGGACGACCAGGCTGGAATGATGAAGTCGTTGATCCAATATTCTGCACAGTGACCAACCAAACTGACCATAGACAAAAACTAGAGGAATATGCCCAAAGTTGGCCA
>ACK57505
ATGGACCGTGTAGTTAGCCAAGTTGCGCTAGAGGACGATGAAAGAGAGGCGAAAAATACATGGCGCTTGGTATTTCGGACCGCAGTCTTACTTTTAATAGTAGTGACCTTTTCCATCTCTGCTGCCGCCCTGATGTACAGTATGGAGGCTAGCACACCTGGTGACCTTGTAGGCATACTGACTGCGATCTCCAGGGCAGAAGAAAAGATTACATCTGCACTCGGTTCCAATCAAGATGTAGTAGATAGGATATATAAGCAGGTGGCCCTCGAATCTCCGTTGGCATTGCTCAACACCGAATCTATAATTATGAGTGCAATAACGTCCTTCTCTTACCAGATCAATGGAGCTGCAAATAACAGTGGGTGTGGGGCACCTGTTCATGACCCGGATTATATCGGAGGGATAGGTAAAGAACTCATTGTGGATGATGCTAGTGATGTCACATCATTCTATCCCTCTGCGTTCCAAGAACACCTGAATTTTATCCCGGCGCCCACTACAGGATCAGGTTGCACTCGGATACCCTCATTCGACATGAGTGCTACCCACTACTGTTACACTCATAATGTGATATTGTCTGGCTGCAGAGATCACTCACACTCACATCAGTATTTGGCACTTGGTGTGCTTCGGACATCTGCAACAGGGAGGGTATTCTTTTCTACTCTGCGTTCCATCAATTTGGATGACAACCAAAATCGGAAGTCTTGCAGTGTGAGTGCAACTCCCTTAGGTTGCGATATGTTGTGCTCTAAAGTCACGGAAACTGAGGAAGAAGATTATAATTCAGTTATCCCCACACCAATGGTACATGGGAGGCTGGGGTTTGACGGCCAATACCATGAGAAGGACCTGGATGTCGCAACATTATTTGGGGACTGGGTGGCAAATTACCCTGGGGTGGGAGGAGGGTCTTTTATTGATAACCGCGTATGGTTCCCAGTCTATGGAGGGCTAAAACCCAATTCGCCTAGTGACACTGCACAAGAGGGGAGATATGTAATATACAAGCGGTACAATGACACATGCCCAGATGAGCAAGACTACCAGATTCGGATGGCTAAGTCTTCATATAAGCCTGGGCGGTTTGGTGGGAAACGCGTACAGCAGGCCATCCTATCCATCAAGGTATCAACATCCTTGGGTGAGGACCCGGTGCTGACTGTACCGCCCAACACAATCACACTTATGGGGGCCGAAGGCAGAGTTCTCACAGTAGGGACATCTCATTTCCTTTACCAGCGAGGGTCATCATACTTCTCTCCCGCCTTATTATACCCTATGACAGTCGACAATAAAACAGCCACTCTTCATAGTCCTTATGCATTCAATGCTTTCACTCGGCCAGGTAGTGTCCCTTGCCAGGCTTCAGCCAGATGCCCTAACTCGTGTGTTACTGGAGTCTACACTGATCCATACCCCTTAGTCTTCCATAGGAACCACACTTTGCGAGGGGTATTCGGGACAATGCTTGATGATAAACAAGCAAGACTCAACCCTGTATCTGCAGTATTTGATAACATATCTCGCAGTCGCATAACCCGGGTGAGTTCAAGCAGTACCAAGGCAGCATACACGACATCAACATGTTTTAAAGTTGTCAAGACCAATAAAACCTATTGCCTCAGCATTGCAGAAATATCCAATACCCTCTTCGGGGAATTCAGGATTGTCCCTTTATTAGTCGAGATTCTCAAGGATGATGGGATT---------------------------------------------------------------------------------------------------------------------------------------
>AFS50112
ATGGACCGCGCAGTTAGCCAAGTTGCGTTAGAGAATGATGAGAGAGAGGCAAAGAATACATGGCGTTTGGTATTCCGGATCGCGATCCTGCTTCTAACAGTTGTGACCTTAGCCATCTCTGCAGCTGCCCTTGCGTATAGTATGGAGGCTAGCACACCTAGCGACCTTGTAGGCATACCGACTGCGATCTCTAGAGCAGAGGAAAGGATTACATCTGCACTCGGTTCCAACCAAGATGTAGTAGATAGGATTTATAAGCAGGTGGCCCTCGAATCTCCATTGGCATTGCTAAACACCGAGTCTACAATTATGAATGCAATAACGTCTCTCTCTTATCAGATCAATGGGGCCGCAAATAGCAGCGGGTGTGGGGCACCTATTCATGATCCGGATTATATCGGGGGAATAGGTAAAGAACTTATTGTAGATGATGCTAGTGATGTCACATCATTCTATCCCTCTGCGTTCCAAGAACACCTGAACTTTATCCCGGCGCCTACTACAGGATCAGGTTGCACTCGAATACCCTCATTTGACATGAGTGCTACCCACTATTGCTATACTCACAATGTGATATTATCTGGCTGCAGGGATCACTCGCACTCATATCAGTACCTAGCACTTGGCGTGCTTCGGACATCTGCAACAGGGAGGGTATTCTTTTCTACTCTGCGTTCCATTAACCTGGATGACACCCAAAACCGAAAGTCTTGCAGTGTGAGTGCAACTCCCTTAGGTTGTGATATGCTGTGCTCTAAGGTCACAGAGACTGAGAAAGAGGATTATAATTCAGCTATCCCAACATCGATGGTACATGGAAGGTTAGGGTTCGACGGCCAATACCATGAGAAGGACCTAGATGTCACAACACTATTCGGAGACTGGGTGGCGAATTACCCAGGAGTAGGGGGTGGATCCTTTATTGACAATCGCGTGTGGTTCCCAGTATATGGAGGGCTAAAACCCAACTCGCCTAGTGACACTGCGCAAGAAGGGAAATATGTAATATACAAGCGATACAATGACACATGTCCAGATGAGCAAGATTACCAGATTCGAATGGCTAAGTCTTCGTATAAGCCTGGGCGGTTCGGTGGGAAACGCGTGCAACAGGCCATCTTATCTATCAAAGTGTCTACATCCTTGGGCGAAGACCCGGTGCTGACTATACCGCCCAACACAATCACACTCATGGGGGCTGAAGGCAGAGTTCTCACAGTAGGGACATCTCACTTCTTGTATCAACGAGGGTCATCATACTTCTCTCCTGCCTTATTATATCCTATGACAGTCAGCAACAAAACAGCCACTCTTCATAGTCCTTATACATTCAACGCCTTCACTCGACCAGGTAGTGTCCCTTGCCAGGCTTCAGCAAGATGCCCTAATTCATGTGTTACCGGAGTCTATACTGATCCATATCCCTTAGTCTTTTATAGGAACCATACCTTGCGAGGAGTATTCGGAACAATGCTTGATGATGAACAAGCAAGACTCAACCCTGTATCTGCAGTATTCGACAGCATATCCCGCAGTCGCATAACCCGGGTGAGTTCAAGCAGCACCAAGGCAGCATACACGACATCAACGTGTTTTAAAGTTGTCAAGACCAATAAAACCTATTGTCTCAGCATTGCTGAAATATCCAACACCCTCTTCGGGGAATTCAGAATTGTCCCTTTACTAGTTGAGATTCTCAAGGATGATGGGGTCAGAGAGGCCAGGTCTGGTCGATTGAGTCAGCTGCAAGAGGGTTGGAAGGATGACATTGTATCACCTATCTTTTGTGACACTAAGAATCAAACTGAATACCGGCGTGAGCTCGAGTCTTACGCTGCCAGCTGGCCA
>AGL09145
ATGGACCGCGCGGTTAACAGAGTCGTGCTGGAGAATGAAGAAAGAGAAGCAAAGAACACATGGCGCCTAGTTTTCCGGATCGCAGTCTTACTTTTAATGGTAATGATTCTAGCTATCTCCGCGGCTGCCCTGGCATACAGCATGGAGGCCAGTACGCCGCACGACCTCGCAGGCATATCGACTGTGATCTCCAAGACAGAAGATAAGGTTACGTCTTTGCTCAGTTCAAGTCAAGATGTGATAGATAGGATATACAAGCAGGTAGCTCTTGAATCCCCGCTGGCACTACTAAACACCGAATCTATAATTATGAATGCAATAACCTCTCTTTCTTATCAAATTAACGGGGCTGAGAACAGTAGCGGATGCGGTGCGCCCGTTCATGACCCAGATTATATCGGGGGGATAGGCAAAGAACTCATAGTGGACGACATCAGTGATGTCACATCATTTTATCCTTCTGCATATCAAGAACACTTGAATTTCATCCCGGCGCCTACTACAGGACCTGGTTGCACTCGGATACCCTCATTTGACATGAGCACCACCCATTATTGTTATACTCACAATGTGATACTATCTGGTTGCAGAGATCACTCACACTCACATCAATACTTAGCACTTGGTGTGCTTCGGACATCTGCAACAGGGAGGGTATTCTTTTCTACTCTGCGCTCCATCAATTTAGATGACACTCAAAATCGGAAGTCCTGCAGTGTGAGTGCAACCCCTTTAGGTTGTGATATGCTGTGCTCTAAGGTCACAGAGACTGAAGAAGAGGATTACAAGTCAGTTGCCCCCACATCAATGGTGCACGGAAGGCTAGGGTTTGACGGTCAATACCATGAGAAGGACTTAGACACCACGGTCTTATTTAAGGATTGGGTGGCAAATTACCCGGGGGTGGGAGGAGGGTCTTTTATTGACGGCCGTGTATGGTTCCCAGTTTACGGAGGGCTCAAACCCAATTCACCCAGTGACACTGCACAAGAAGGGAAATATGTAATATACAAGCGCCATAACAACACATGCCCCGATAAACAAGATTACCAAATTCGGATGGCTAAGTCCTCATATAAACCTGAGCGATTTGGTGGAAAGCGCGTACAGCAAGCCATCCTATCCATCAAAGTGTCAACATCCCTGGGTAAGGACCCGGTGCTGACTATTCCACCTAATACAATCACACTCATGGGAGCCGAAGGCAGAATCCTCACAGTAGGGACATCTCACTTCTTGTACCAACGAGGGTCTTCATATTTCTCCCCTGCCTTATTGTATCCCATGACAGTAAATAACAAAACGGCTACACTCCATAGTCCTTACATGTTTAATGCTTTCACTCGGCCAGGTAGTGTCCCTTGCCAGGCATCAGCAAGATGCCCCAACTCATGCATCACTGGGGTCTATACCGATCCATATCCCTTAATCTTCTATAGGAATCATACTCTACGAGGGGTCTTCGGGACGATGCTTGATGATGAACAAGCGAGGCTTAACCCCGTATCTGCAGTATTTGACAACATATCTCGCAGTCGTGTCACCCGGGTGAGTTCAAGCAGCACCAAGGCAGCATACACGACATCGACATGTTTTAAAGTTGTCAAGACTAATAAAGCTTATTGTCTTAGTATCGCAGAAATATCCAATACCCTATTCGGGGAATTTAGGATCGTTCCCTTACTAGTTGAGATCCTCAAGGATGATAGAGTT---------------------------------------------------------------------------------------------------------------------------------------
>AFQ37839
ATGGACCGCGCAGTTAGCCAAGTTGCGTTAGAGAATGATGAAAGAGAGGCAAAAAATACATGGCGCTTGATATTCCGGATTGCAATCTTATTCTTAACAGTAGTGACCTTGGCTATATCTGTAGCCTCCCTTTTATATAGCATGGGGGCTAGCACACCTAGCGATCTTGTAGGCATACCGACTAGGATTTCCAGGGCAGAAGAAAAGATTACATCTACACTTGGTTCCAATCAAGATGTAGTAGATAGGATATATAAGCAAGTGGCCCTTGAGTCTCCGTTGGCATTGTTAAAAACTGAGACCACAATTATGAACGCAATAACATCTCTCTCTTATCAGATTAATGGAGCTGCAAACAACAGTGGGTGGGGGGCACCTATCCATGACCCAGATTATATAGGGGGGATAGGCAAAGAACTCATTGTAGATGATGCTAGTGATGTCACATCATTCTATCCCTCTGCATTTCAAGAACATCTGAATTTTATCCCGGCGCCTACTACAGGATCAGGTTGCACTCGAATACCCTCATTTGACATGAGTGCTACCCATTACTGCTACACCCATAATGTAATATTGTCTGGATGCAGAGATCACTCACATTCATATCAGTATTTAGCACTTGGTGTGCTCCGGACATCTGCAACAGGGAGGGTATTCTTTTCTACTCTGCGTTCCATCAACCTGGACGACACCCAAAATCGGAAGTCTTGCAGTGTGAGTGCAACTCCCCTGGGTTGTGATATGCTGTGCTCGAAAGTCACGGAGACAGAGGAAGAAGATTATAACTCAGCTGTCCCTACGCGGATGGTACATGGGAGGTTAGGGTTCGACGGCCAGTACCACGAAAAGGACCTAGATGTCACAACATTATTCGGGGACTGGGTGGCCAACTACCCAGGAGTAGGGGGTGGATCTTTTATTGACAGCCGCGTATGGTTCTCAGTCTACGGAGGGTTAAAACCCAATTCACCCAGTGACACTGTACAGGAAGGGAAATATGTGATATACAAGCGATACAATGACACATGCCCAGATGAGCAAGACTACCAGATTCGAATGGCCAAGTCTTCGTATAAGCCTGGACGGTTTGGTGGGAAACGCATACAGCAGGCTATCTTATCTATCAAGGTGTCAACATCCTTAGGCGAAGACCCAGTACTGACTGTACCGCCCAACACAGTCACACTCATGGGGGCCGAAGGCAGAATTCTCACAGTAGGGACATCTCACTTCTTGTATCAACGAGGGTCATCATACTTCTCTCCTGCCTTATTATATCCTATGACAGTCAGCAACAAAACAGCCACTCTTCATAGTCCTTATACATTCAACGCCTTCACTCGACCAGGTAGTGTCCCTTGCCAGGCTTCAGCAAGATGCCCTAATTCATGTGTTACCGGGGTCTATACTGATCCATATCCCTTAGTCTTTTATAGGAACCATACCTTGCGAGGAGTATTTGGAACAATGCTTGATGATGAACAAGCAAGACTCAACCCTGTATCTGCAGTATTCGACAGCATATCCCGCAGTCGCATAACCCGGGTGAGTTCAAGCAGCACCAAGGCAGCATACACGACATCAACGTGTTTTAAAGTTGTCAAGACCAATAAAACCTATTGTCTCAGCATTGCTGAAATATCCAACACCCTCTTCGGGGAATTCAGAATTGTCCCTTTACTAGTTGAGATTCTCAAGGATGATGGGGTCAGAGAGGCCAGGTCTGGCCGGTTGAGTCAGCTGCAAGAGGGTTGGAAAGATGACATTGTGTCACCTATCTTCTGCGACATCAAGAATCAAACCGAATGCCGGCGCGTGCTCGAATTCCATGTCGCCAGTTGGCCA
>ACR14864
ATGGACCATGCAGTCAGCAAAGTTGCGTTAGAAAATGAAGAAAGAGAAGCGAAGAGCACATGGCGCTTGGTTTTCCGGATCGCAGTTTTACTTTTAACAGTGTTGACCCTAGCCATCTCTGTAGCTGCCCTGGTATACAGCATGGGGGCTAGCACGCCCCGCGACCTCGTAGGCATATCGACTATGGTTTCTAAGGCGGAGGACAGGATTACGTCTTTACTCAGTTCGAACCAAGATGTAGTAGACAGAGTATACAAGCAAGTGGCCCTTGAATCTCCGTTGGCACTACTGAATACTGAATCTATAATCATGAATGCAATAACGTCTCTCTCTCATCAAATTAACGGGGCTGCAAACAATAGCAGGTGTGGGGCGCCTGTTCATGACCCAGATTATATCGGGGGGATAGGTAAAGAACTCATAGTAGACGACGTCAGTGGTGTCACATCATTCTACCCATCTGCATACCAAGAACACCTGAATTTTATCCCAGCGCCCACTACAGGATCAGGCTGCACTCGGATACCCTCATTTGATATGAGTGCTACCCACTACTGTTATACTCATAACGTGATATTGTCAGGCTGTATAGATCACTCACATTCACATCAATACCTAGCACTTGGTGTGCTTCGGACATCGGCAACAGGGAGGGTATTCTTTTCTACTCTGCGTTCCATCAACTTAGATGACACCCAAAATCGGAAATCTTGCAGTGTGAGTGCAACTCCTCTAGGCTGTGATATGCTGTACTCTAAAGTCACAGAGGCTGAAGAAGAGGACTATAAGTCAGTTACCCCCACATCAATGGTGCACGGAAGGTTAGGTTTTGACGGTCAATACCATGAGAAAGACTTAGACACCACAGTCTTATTTAAGGATTGGGTGGCAAATTACCCGGGAGTGGGGAGTGGATCTTTTATTAATGACCGTGTATGGTTCCCAGTTTACGGAGGGTTGAAACCTAATTCGCCTAGCGACACAGCGCAAGAAGGGAAATATGTAATATACAAGCGCTATAATAACACATGCCCTGATGGACAGGAATATCAAATCCGGATGGCTAAGTCTTCGTACAAGCCTGGGCGATTTGGTGGAAAGCGTGTACAGCAAGCCATTTTATCCATCAAAGTGTCAACATCTTTGGGTGAGGATCCAGTGCTGACTGTTCCGCCTAATACAATTACACTCATGGGGGCCGAAGGCAGGGTTCTCACAGTAGGGACATCTCACTTCTTATACCAACGAGGGTCTTCGTATTTCTCCCCTGCCTTATTATATCCTATGACAGTTTATAACAAAACAGCCACTCTTCATAATCCTTATACATTTAATGCTTTCACCAGGCCAGGTAGTGTCCCTTGTCAGGCATCAGCAAGATGCCCCAACCCATGTATCACTGGAGTCTATACTGATCCGTACCCTTTGGTCTTCTATAGGAACCATACCTTGCGAGGGGTCTTCGGAACAATGCTTGATGATGAACAAGCAAGACTCAACCCCGTATCTGCAGTATTCGACAACATATCTCGCAGTCGTGTGACCCGAGTAAGCTCAAGCAGCACCAAGGCAGCATACACGACATCGACATGTTTCAAAGTTGTCAAGACCAATAAAGTTTATTGTCTTAGCATTGCAGAAATATCTAACACCCTATTTGGGGAATTCAGAATCGTTCCTTTGTTAGTTGAGATTCTAAAGGATGATAGGGTT---------------------------------------------------------------------------------------------------------------------------------------
>AFS50118
ATGGACCGCGCAGTTAGCCAAGTTGCGTTAGAGAATGATGAAAGAGAGGCAAAGAATACATGGCGTTTGGTATTCCGGATCGCGATCCTGCTTTTAACAGTTGTGACCTTAGCCATCTCTGCAGCTGCCCTTGCATATAGTATGGAGGCTAGCACACCTAGCGACCTTATAGGCATACCGACTGCGATCTCTAGAGCAGAGGAAAGGATTACATCTGCACTCGGTTCCAACCAAGATGTAGTAGATAGGATTTATAAGCAGGTGGCCCTCGAATCTCCATTGGCATTGCTAAACACCGAATCTACAATTATGAATGCAATAACGTCTCTCTCTTATCAGATCAATGGGGCCGCAAATAGCAGCGGGTGTGGGGCACCTATTCATGATCCGGATTATATCGAGGGAATAGGTAAAGAACTTATTGTGGATGATGCTAGTGATGTCATATCATTCTATCCCTCTGCGTTCCAAGAACACCTGAACTTTATCCCGGCGCCTACTACAGGATCAGGTTGCACTCGAATACCCTCATTTGATATGAGTGCTACCCACTACTGCTATACTCACAATGTGATATTATCTGGCTGCAGGGATCACTCGCACTCACATCAGTACTTAGCACTTGGCGTGCTTCGGACATCTGCAACAGGGAGGGTATTCTTTTCTACTCTGCGTTCCATTAACCTGGATGACACCCAAAATCGAAAGTCTTGCAGTGTGAGTGCAACTCCCTTAGGTTGTGATATGCTGTGCTCTAAGGTCACAGAGACTGAGGAAGAGGATTATAATTCAGCTATCCCAACATCGATGGTACATGGGAGGTTAGGGTTCGACGGCCAATACCATGAGAAGGACCTAGACGTCACAACACTATTCGGAGACTGGGTGGCGAATTACCCAGGAGTAGGGGGTGGATCCTTTATTGACAATCGCGTGTGGTTCCCAGTTTATGGAGGGCTAAAACCCAACTCGCCTAGTGACACTGCACAAGAAGGGAAATATGTAATATATAAGCGATACAATGACACATGTCCAGATGAGCAAGATTACCAGATTCGAATGGCTAAGTCTTCGTATAAGCCTGGGCGGTTCGGTGGGAAACGCGTGCAACAGGCCATCTTATCTATCAAAGTGTCTACATCCTTGGGCGAAGACCCGGTGCTGACTGTACCGCCCAACACAGTCACACTCATGGGGGCTGAAGGCAGAGTTCTCACAGTAGGGACATCTCATTTCTTGTACCAACGAGGGTCATCATACTTCTCTCCTGCCTTATTATATCCTATGACAGTCAGCAACAAAACAGCCACTCTTCATAGTCCTTATACATTCAATGCCTTCACTCGACCAGGTAGTGTCCCTTGCCAGGCTTCAGCAAGATGCCCTAATTCATGTGTTACCGGAGTCTATACTGATCCATATCCCTTAGTATTTTATAGGAACCATACCTTGCGAGGAGTATTCGGGACAATGCTTGATGATGAACAAGCAAGACTCAACCCTGTATCTGCAGTATTCGACAGCATATCCCGCAGTCGCATAACCCGGGTGAGTTCAAGCAGCACCAAGGCAGCGTACACGACATCAACGTGTTTTAAAGTTGTCAAGACCAATAAAACCTATTGTCTCAGCATTGCTGAAATATCCAACACCCTCTTCGGGGAATTCAGAATTGTCCCTTTACTAGTTGAGATTCTCAAGGATGATGGGGTCAGAGAGGCCAGGTCTGGCCGATTGAGTCAGCTGCAAGAGGGTTGGAAAGATGACATTGTATCACCTATCTTTTGTGATATTAAGAATCAAACTGAATACCGGCATGAGATCGAGTCTTACGCTGCCAGCTGGCCG
>AFQ37833
ATGGACCGCGCAGTTAGCCAAGTTGCGTTAGAGAATGATGAAAGAGAGGCAAAAAATACATGGCGCTTGATATTCCGGATTGCAATCTTATTCTTAACAGTAGTGACCTTGGCTATATCTGTAGCCTCCCTTTTATATAGCATGGGGGCTAGCACACCTAGCGATCTTGTAGGCATACCGACTAGGATTTCCAGGGCAGAAGAAAAGATTACATCTACACTTGGTTCCAATCAAGATGTAGTAGATAGGATATATAAGCAAGTGGCCCTTGAGTCTCCGTTGGCATTGTTAAAAACTGAGACCACAATTATGAACGCAATAACATCTCTCTCTTATCAGATTAATGGAGCTGCAAACAACAGTGGGTGGGGGGCACCTATCCATGACCCAGATTATATAGGGGGGATAGGCAAAGAACTCATTGTGGATGATGCTAGTGATGTCACATCATTCTATCCCTCTGCATTTCAAGAACATCTGAATTTTATCCCGGCGCCTACTACAGGATCAGGTTGCACTCGAATACCCTCATTTGACATGAGTGCTACCCATTACTGCTACACCCATAATGTAATATTGTCTGGATGCAGAGATCACTCACATTCATATCAGTATTTAGCACTTGGTGTGCTCCGGACATCTGCAACAGGGAGGGTATTCTTTTCCACTCTGCGTTCCATCAACCTGGACGACACCCAAAATCGGAAGTCTTGCAGTGTGAGTGCAACTCCCCTGGGTTGTGATATGCTGTGCTCGAAAGTCACGGAGACAGAGGAAGAAGATTATAACTCAGCTGTCCCTACGCGGATGGTACATGGGAGGTCAGGGTTCGACGGCCAGTACCACGAAAAGGACCTAGATGTCACAACATTATTCGGGGACTGGGTGGCCAACTACCCAGGAGTAGGGGGTGGATCTTTTATTGACAGCCGCGTATGGTTCTCAGTCTACGGAGGGTTAAAACCCAATTCACCCAGTGACACTGTACAGGAAGGGAAATATGTGATATACAAGCGATACAATGACACATGCCCAGATGAGCAAGACTACCAGATTCGAATGGCCAAGTCTTCGTATAAGCCTGGACGGTTTGGTGGGAAACGCATACAGCAGGCTATCTTATCTATCAAGGTGTCAACATCCTTAGGCGAAGACCCAGTACTGACTGTACCGCCCAACACAGTCACACTCATGGGGGCCGAAGGCAGAATTCTCACAGTAGGGACATCTCATTTCTTGTATCAACGAGGGTCATCATACTTCTCTCCCGCGTTATTATATCCTATGACAGTCAGCAACAAAACAGCCACTCTTCATAGTCCTTATACATTCAATGCCTTCACTCGGCCAGGTAGTATCCCTTGCCAGGCTTCAGCAAGATGCCCCAACCCGTGTGTTACTGGAGTCTATACAGATCCATATCCCCTAATCTTCTATAGAAACCACACCTTGCGAGGGGTATTCGGGACAATGCTTGATGGTGTACAAGCAAGACTTAACCCTGCGTCTGCAGTATTCGATAGCACATCCCGCAGTCGCATTACTCGAGTGAGTTCAAGCAGTACCAAAGCAGCATACACAACATCAACTTGTTTTAAAGTGGTCAAGACTAATAAGACCTATTGTCTCAGCATTGCTGAAATATCTAATACTCTCTTCGGAGAATTCAGAATCGTCCCGTTACTAGTTGAGATCCTCAAAGATGACGGGGTTAGAGAAGCCAGGTCTGGC---------------------------------------------------------------------------------------------------------------------
>ACJ10062
ATGGACCGCGCAGTTAGCCAAGTTGCGTTAGAGAATGATGAAAGAGAGGCAAAAAATACATGGCGCTTGATATTCCGGATTGCAATCTTACTCTTAACAGTAGTGACCTTAGCTACATCTGTAGCCTCCCTTGTATATAGCATGGGCGCTAGCACACCTAGCGACCTTGTAGGCATACCGACCAGGATTTCCAGGGCAGAAGAAAAGATTACATCTGCACTTGGTTCCAATCAAGATGTAGTAGATAGGATATATAAGCAAGTGGCCCTTGAGTCTCCGTTGGCATTGTTAAACACTGAGACTACAATTATGAACGCAATAACATCTCTCTCTTATCAGATTAATGGAGCTGCGAACAACAGCGGGTGGGCGGCACCTATCCATGACCCAGATTTTATCGGGCGAATAGGCAAAGAACTCATTGTAGATGATGCTAGTGATGTCACATCATTCTATCCCTCTGCATTTCAAGAACATCTGAATTTTATCCCGGCGCCTACTACAGGATCAGGTTGCATTCGGATACCTTCATTTGACATGAGTGCTACCCATTACTGCTACACTCATAATATAATATCGTCTGGATGCAGAGATCACTCACACTCATATCAGTATTTAGCACTTGGTGTGCTCCGGACTTCTGCAACAGGGAGGATATTCTTTTCTACTCTGCGTTCCATCAATCTGGATGACACCCAGAATCGGAAGTCTTGCAGTGTGAGTGCAACTCCCTTAGGTTGTGATATGCTGTGCTCGAAAGTCACGGAGACAGAGGAAGAAGATTATAACTCAGCTGTCCCTACGCTGATGGTACATGGGAGGTTAGGGTTCGACGGCCAATACCACGAAAAGGACCTAGACGTCACAACATTATTTGAGGACTGGGTGGCCAACTACCCAGGAGTAGGGCGTGGATCTTTTATTGACAGCCGCGTATGGTTCTCAGTCTACGGAGGGCTGAAACCCAATTCACCCAGTGACACTGTACAGGAAGAGAAATATGTAATATACAAGCGATACAATGACACATGCCCAGATGAGCAAGACTACCAGATCCGAATGGCCAAGTCTTCGTATAAGCCCGGGCGGTTTGGTGGGAAACGCATACAGCAGGCTATCTTATCTATCAAGGTGTCAACATCTTTGGGCGAAGACCCAGTACTGACTGTACCGCCCAACACAGTCACACTCATGGGCGCCGAAGGCAGAATTCTCACAGTAGGGACATCTCATTTCTTGTATCAGCGAGGGTCATCATACTTCTCTCCCGCGTTATTATATCCTATGACAGTCAGCAACAAAACAGCCACTCTTCATAGTCCCTATACATTCAATGCCTTCACTCGGCCAGGTAGTATCCCTTGCCAGGCTTCAGCAAGATGCCCGAACTCGTGTGTTACTGGAGTCTATACAGATCCATATCCCGTAATCTTCTATAGGAACCACACCTTGCGAGGGCTATTCGGGACAATGCTTGATGGTGAACAAGCAAGACTTAATCCTGCGTCTGCAGTATTCGATAGCACATCCCGCAGTCGCATAACCCGAGTGAGTTCAAGCAGCACCAAAGCAGCATACACAACATCAACTTGTTTTAAAGTTGTCAAGACCAATAAGACCTATTGTCTCAGCATTGCTGAAATATCTAATACTCTCTTCGGAGAATTCAGAATCGTCCCGTTACTAGTTGAGATCCTCAAAAATGATGGGCTTAGAGAAGCCAGGTCTGGT---------------------------------------------------------------------------------------------------------------------
>ADD62417
ATGGACCGAGCAGTTAGCCAAGTTGCGCTAGAAAATGATGAAAGGGAGGCAAAGAACACATGGCGCCTGGTATTCCGGATCGCAATCCTCCTTTTAACAGTAGTAACTTTAGCCATCTCTGCAGCCGCCCTTGCATACAGTATGGAGGCCAGCACACCTGGCGATCTTGTAGGCATATCAACTGCGATCTCTAGAGCAGAAGAAAAGATTACATCTGCACTTGGTTCCAATCAAGATGTCGTAGATAGGATATACAAGCAAGTGGCCCTCGAATCCCCATTGGCATTGCTGAACACCGAATCTACAATTATGAATGCAATAACGTCTCTCTCTTATCAGATTAATGGGGCCGCTAATAACAGCGGGTGTGGGGCACCTATTCATGATCCAGACTATATTGGGGGAATAGGTAAAGAACTTATTGTAGATGATGCTAGCAACGTCACTTCATTCTATCCCTCTGCGTTCCAAGAGCACCTGAACTTTATCCCGGCACCTACTACAGGTTCAGGTTGCACTCGGATACCATCATTTGACATGAGCGCTACTCACTACTGCTATACTCACAATGTGATATTATCTGGTTGCAGAGATCACTCGCACTCACATCAGTATTTAGCACTCGGTGTGCTTCGGACATCTGCAACAGGGAGAGTATTCTTTTCTACTCTGCGTTCCATCAACCTGGATGACACCCATAATCGAAAGTCTTGCAGTGTGAGTGCAACCCCTTTGGGTTGTGATATGCTGTGCTCGAAAGTCACAGAGACTGAGGAAGAGGATTATAATTCAGCTATCCCCACGCCGATGGTACATGGGAGATTAGGGTTCGACGGCCAATACCACGAGAGGGACCTAGATGTCACAACATTGTTCGGGGACTGGGTGGCAAACTATCCAGGAGTAGGGGGCGGGTCTTTTATCGACAACCGCGTATGGTTCCCAGTTTACGGAGGGCTAAAACCTAATTCGCCTAGTGACACTGCACAAGAAGGCAAATATGTGATCTACAAGCGATACAATGACACATGTCCAGATGAGCAGGATCACCAGATTCGAATGGCCAAGTCTTCGTATAAGCCTGGGCGGTTTGGTGGGAAACGTGTACAGCAGGCCATCCTATCCATCAAAGTGTCAACATCCTTAGGTGAGGATCCGGTGCTGACTGTACCGCCCAATACAGTCACACTCATGGGGGCCGAAGGCAGAGTTCTCACAGTAGGGACATCTCATTTCTTGTACCAGCGAGGGTCATCATACTTCTCCCCTGCTCTACTATATCCTATGACAGTCAGCAATAGAACAGCCACTCTTCATAGTCCTTATACATTCAATGCCTTCACTCGACCGGGCAGCGTCCCTTGTCAGGCTTCAGCAAGATGCCCTAACTCATGTGTTACCGGGGTTTATACTGATCCATATCCCTTAGTCTTCTATAGGAACCACACCCTGCGAGGGGTATTCGGGACAATGCTTGATGATGAACAAGTAAGACTCAACCCTGTATCTGCAGTATTTGACAGCATATCCCGTAGTCGCATCACCCGGGTGAGTTCAAGCCGCCCTAAGGCAGCATACACGACATCAACATGTTTTAAAGTTGTCAAGACCAATAAAACCTATTGTCTCAGCATTGCCGAAATATCCAATACCCTCTTCGGGGAATTCAGAATCGTCCCTTTATTAGTTGAGATTCTCAAAGATGATGGAGTTAAGGAAGGTGGGTCTGACCGGTCGAGTCAGCTGAGAGAGGAT---------------------------------------------------------------------------------------------
>ADM45869
ATGGACCGCGCGGTTAACAGAGTCGTGCTGGAGAACGAGGAAAGAGAAGCAAAGAACACATGGCGCCTAGTTTTCCGGATCGCAGTCTTACTTTTAATGGTAATGATTCTAGCTATCTCCGCGGCTGCCCTGGCATACAGCATGGGGGCCAGTACGCCGCACGACCTCGCAGGCATATCGACTGTGATCTCCAAGACAGAAGATAAGGTTACGTCTTTACTCAGTTCAAGTCAAGATGTGATAGATAGGATATACAAGCAGGTAGCTCTTGAATCCCCGCTGGCACTACTAAACACCGAATCTATAATTATGAATGCAATAACCTCTCTTCCTTATCAAATTAACGGGGCTGAGAACAATAGCGGATGTGGTGCGCCTGTTCATGACCCAGATTATATCGGGGGGATAGGCAAAGAACTCATAGTGGACGACATCAGTGATGTCACATCATTTTATCCTTCTGCATATCAAGAACACTTGAATTTCATCCCGGCGCCTACTACAGGATCCGGTTGCACTCGGATACCCTCATTTGACATGAGCACCACCCATTATTGTTATACTCACAATGTGATACTATCCGGTTGCAGAGATCACTCACACTCACATCAATACTTAGCACTTGGTGTGCTTCGGACATCTGCAACAGGGAGGGTATTCTTTTCAACTCTGCGCTCCATCAATTTAGATGACACCCAAAATCGGAAGTCCTGCAGTGTGAGTGCAACCCCTTTAGGTTGTGATATGCTGTGCTCTAAGGTCACAGGGACTGAAGAAGAGGATTACAAGTCAGTTGCCCCCACATCAATGGTGCACGGAAGGCTAGGGTTTGACGGTCAATACCATGAGAAGGACTTAGACACCACGGTCTTATTTAAGGATTGGGTGGCAAATTACCCGGGAGTGGGAGGAGGGTCTTTTATTGACGGCCGTGTATGGTTCCCAGTTTACGGAGGGCTCAAACCCAATTCACCCAGTGACACTGCACAAGAAGGGAAATATGTAATATACAAGCGCCATAACGACACATGCCCCGATAAACAAGATTACCAAATTCGGATGGCCAAGTCCTCATATAAACCCGGGCGATTTGGTGGAAAGCGCGTACAGCAAGCCATCCTATCCATCAAAGTGTCAACATCCCTGGGTAAGGACCCGGTGCTGACTATTCCACCTAATACAATCACACTCATGGGAGCCGAAGGCAGAATCCTCACAGTAGGGACATCTCACTTCTTGTACCAACGAGGGTCTTCATATTTCTCCCCTGCCTTATTGTATCCCATGACAGTAAATAACAAAACGGCTACACTCCGTAGTCCTTACATGTTTAATGCTTTCACTCGGCCAGGTAGTGTCCCTTGCCAGGCATCAGCAAGATGCCCCAACTCATGCATTACTGGGGTCTATACCGATCCATATCCCTTAATCTTCCATAGGAATCATACTCTACGAGGGGTCTTCGGGACGATGCTTGATGATGAACAAGCGAGGCTTAACCCCGTATCTGCAGTATTTGACAACATATCTCGCAGTCGTGTCACCCGGGTGAGTTCAAGCAGCACCAAGGCAGCATACACGACATCGACATGTTTTAAAGTTGTCAAGACCAATAAAGCTTATTGTCTTAGTATCGCAGAAATATCCAATACCCTATTCGGGGAATTTAGGATTGTTCCCTTACTAGTTGAGATCCTCAAGGATGATAGAGTT---------------------------------------------------------------------------------------------------------------------------------------
>BAI66077
ATGGAGAGAGGGGTCAGCCAAGTTGCACTTGAGAATGATGAAAGGGAGGCAAAAAACACATGGAGGTTGGTGTTCAGGGTGACTGTTCTTTTTCTCACTATAGTGACTCTTGCCATCTCCGCAGCCGCCCTCGCATTCAGCATGAATGCCAGCACACCTCAGGACTTGGAAGGAATACCGGTAGCCATATCAAAGGTAGAGGATAAGATTACCTCTGCTCTTGGAGCGAGCCAGGACGTAATGGACAGGATATACAAACAAGTGGCATTAGAGTCGCCCCTAGCCCTGCTCAACACCGAATCCACGATCATGAACGCCTTGACATCACTGTCTTACCAAATCAACGGTGCAGCCAATGCCAGCGGATGTGGGGCCCCTGTACATGATCCTGATTACATTGGAGGGATAGGCAAGGAGCTGATTGTAGATGACACAAGTGATGTAACATCTTTCTACCCATCTGCATTCCAAGAACACCTTAATTTCATCCCTGCACCTACCACAGGATCCGGCTGTACCCGAATCCCATCTTTTGATATGAGTGCCACTCATTATTGCTATACACATAATGTCATCTTGTCAGGGTGCAGAGATCATTCACATTCGCATCAATATCTAGCTTTAGGGGTTTTAAGGACTTCAGCAACTGGTAGAGTGTTCTTTTCGACCCTTCGCTCAATCAATCTAGATGATACTCAGAACAGGAAGTCATGTAGTGTGAGCGCAACGCCCCTAGGGTGTGATATGTTATGCTCTAAGGTCACAGAGACTGAAGAGGAGGACTACCAATCGACGGACCCTACACTGATGGTGCATGGGAGGCTAGGATTTGATGGACAGTATCATGAGAGAGATTTGGACGTTCACACTCTTTTTGGGGATTGGGTGGCTAATTACCCTGGGGTTGGTGGTGGATCCTTCATAAACAACCGTGTCTGGTTCCCAGTGTACGGTGGTTTGAAACCAGGCTCCCCAACAGACAAAAGGCAAGAGGGGCAGTATGCTATTTACAAGAGGTACAATGATACGTGCCCTGATGATCAGGAGTATCAGGTCAGGATGGCCAAGTCGGCATACAAGCCTAATCGATTCGGGGGGAAGCGAGTCCAACAGGCGATCTTATCCATAGGTGTATCAACCACCCTTGCAGATGATCCAGTACTAACCGTGACTTCTAATACCATCACTCTCATGGGTGCTGAGGGCAGGGTGATGACTGTCGGGACCTCTCATTACTTGTACCAGCGCGGGTCTTCTTATTACTCCCCTGCCATACTTTATCCCTTGACCATTGCAAATAAGACTGCGACTCTCCAGGACCCTTATAAGTTCAATGCTTTCACAAGGCCAGGCAGTGTCCCGTGTCAAGCGTCCGCCAGGTGTCCAAACTCTTGTGTAACGGGGGTGTACACTGACCCGTATCCAATAGTATTTCACAAGAATCACACACTGCGAGGAGTGTTTGGTACAATGTTGGATGACAAGCAAGCCAGACTGAACCCAGTTTCTGCAGTATTTGATTCCATTGCACGGAGTCGAGTAACTAGGGTAAGCTCTAGCAGCACCAAAGCAGCATACACAACATCTACTTGTTTCAAAGTGGTGAAGACAGGGAAAGTATACTGTCTAAGTATTGCTGAGATCTCTAATACACTATTCGGGGAGTTTAGAATAGTACCGCTACTAGTTGAGATCCTAAGGGATGAAGGGCGATCA------------------------------------------------------------------------------------------------------------------------------------
>BAI66071
ATGGAGAGAGGGGTCAGCCAAGTTGCACTTGAGAATGATGAAAGGGAGGCAAAAAACACATGGAGGTTGGTGTTCAGGGTGACTGTTCTTTTTCTCACTATAGTGACTCTTGCCATCTCCGCAGCCGCCCTCGCATTCAGCATGAATGCCAGCACACCTCAGGACTTGGAAGGAATACCAGTAGCCATATCAAAGGTAGAGGATAAGATTACCTCTGCTCTTGGAGCGAGCCAGGACGTAATGGACAGGATATACAAACAAGTGGCATTAGAGTCGCCCCTAGCCCTGCTCAACACCGAATCCACGATCATGAACGCCTTGACATCACTGTCTTACCAAATCAACGGTGCAGCCAATGCCAGCGGATGTGGGGCCCCTGTACCTGATCCTGATTACATTGGAGGGATAGGCAAGGAGCTGATTGTAGATGACACAAGTGATGTAACATCTTTCTACCCATCTGCATTCCAAGAACACCTTAATTTCATCCCTGCACCTACCACAGGATCCGGCTGTACCCGAATCCCATCTTTTGATATGAGTGCCACTCATTATTGCTATACACATAATGTCATCTTGTCAGGGTGCAGAGATCATTCACATTCGCATCAATATCTAGCTTTAGGGGTTTTAAGGACTTCAGCAACTGGTAGAGTGTTCTTTTCGACCCTTCGCTCAATCAATCTAGATGATACTCAGAACAGGAAGTCATGTAGTGTGAGCGCAACGCCCCTAGGGTGTGATATGTTATGCTCTAAGGTCACAGAGACTGAAGAGGAGGACTACCAATCGACGGACCCTACACTGATGGTGCATGGGAGGCTAGGATTTGATGGACAGTATCATGAGAGAGATTTGGACGTTCACACTCTTTTTGGGGATTGGGTGGCTAATTACCCTGGGGTTGGTGGTGGATCCTTCATAAACAACCGTGTCTGGTTCCCAGTGTACGGTGGTTTGAAACCAGGCTCCCCAACAGACAAAAGGCAAGAGGGGCAGTATGCTATTTACAAGAGGTACAATGATACGTGCCCTGATGATCAGGAGTATCAGGTCAGGATGGCCAAGTCGGCATACAAGCCTAATCGATTCGGGGGGAAGCGAGTCCAACAGGCGATCTTATCCATAGGTGTATCAACCACCCTTGCAGATGATCCAGTACTAACCGTGACTTCTAATACCATCACTCTCATGGGTGCTGAGGGCAGGGTGATGACTGTCGGGACCTCTCATTACTTGTACCAGCGCGGGTCTTCTTATTACTCCCCTGCCATACTTTATCCCTTGACCATTGCAAATAAGACTGCGACTCTCCAGGACCCTTATAAGTTCAATGCTTTCACAAGGCCAGGCAGTGTCCCGTGTCAAGCGTCCGCCAGGTGTCCAAACTCTTGTGTAACGGGGGTGTACACTGACCCGTATCCAATAGTATTTCACAAGAATCACACACTGCGAGGAGTGTTTGGTACAATGTTGGATGACGAGCAAGCCAGACTGAACCCAGTTTCTGCAGTATTTGATTCCATTGCACGGAGTCGAGTAACTAGGGTAAGCTCTAGCAGCACCAAAGCAGCATACACAACATCTACTTGTTTCAAAGTGGTGAAGACAGGGAAAGTATACTGTCTAAGTATTGCTGAGATCTCTAATACACTATTCGGGGAGTTTAGAATAGTACCGCTACTAGTTGAGATCCTAAGGGATGAAGGGCGATCAGAGGCAAGATCAGCTCTGACCACCCAGGGACACCCAGGCTGGAATGATGAAGTTGTTGATCCAATATTCTGCGCAGTGACCAACCAAACTGACCATAGGCAAAAGCTAGAGGAGTATGCACAAAGTTGGCCA
>AEI54969
ATGGACCGCACAGTTAGCCAAGTTGCGTTAGAGAATGATGAAAGAGAGGCAAAAAATACATGGCGCTTGATATTCCGGATTGCAATCTTACTCTTAACAGTAGTGACCTTAGCTACATCTGTAGCCTCCCTTGTATATAGCATGGGGGCTAGCACACCTAGCGACCTTGTAGGCATACCGACCAGGATTTCCAGGGCAGAAGAAAAGATTACATCTGCACTTGGTTCCAATCAAGATGTAGTAGATAGGATATATAAGCAAGTGGCCCTTGAGTCTCCGTTGGCATTGTTAAACACTGAGACTACAATTATGAACGCAATAACATCTCTCTCTTATCAGATTAATGGAGCTGCGAACAACAGCGGGTGGGGGGCACCTATCCATGACCCAGATTTTATCGGGGGGATAGGCAAAGAACTCATTGTAGATGATGCTAGTGATGTCACATCATTCTATCCCTCTGCATTTCAAGAACATCTGAATTTTATCCCGGCGCCTACTACAGGATCAGGTTGCATTCGGATACCTTCATTTGACATGAGTGCTACCCATTACTGCTACACTCATAATATAATATCGTCTGGATGCAGAGATCACTCACACTCATATCAGTATTTAGCACTTGGTGTGCTCCGGACTTCTGCAACAGGGAGGATATTCTTTTCTACTCTGCGTTCCATCAATCTGGATGACACCCAGAATCGGAAGTCTTGCAGTGTGAGTGCAACTCCCTTAGGTTGTGATATGCTGTGCTCGAAAGTCACGGAGACAGAGGAAGAAGATTATAACTCAGCTGTCCCTACGCTGATGGTACATGGGAGGTTAGGGTTCGACGGCCAATACCACGACAAGGACCTAGACGTCACAACATTAATTGAGGACTGGGTGGCCAACTACCCAGGAGTAGGGGGTGGCTTTTTTATTGACAGCCGCGTATGGTTCTCAGTCTACGGAGGGCTGAAACCCAATTCACCCAGTGACACTGTACAGGAAGAGAAATATGTAATATACAAGCGATACAATGACACATGCCCAGATGAGCAAGACTACCAGATCCGAATGGCCAAGTCTTCGTATAAGCCCGGGCGGTTTGGTGGGAAACGCATACAGCAGGCTATCTTATCTATCAAGGTGTCAACATCTTTGGGCGAAGACCCAGTACTGACTGTACCGCCCAACACAGTCACACTCATGGGGGCCGAAGGCAGAATTCTCACAGTAGGGACATCTCATTTCTTGTATCAGCGAGGGTCATCATACTTCTCTCCCGCGTTATTATATCCTATGACAGTCAGCAACAAAACAGCCACTCTTCATAGTCCCTATACATTCAATGCCTTCACTCGGCCAGGTAGTATCCCTTGCCAGGCTTCAGCAAGATGCCCCAACTCGTGTGTTACTGGAGTCTATACAGATCCATATCCCCTAATCTTCTATAGGAACCACACCTTGCGAGGGGTATTCGGGACAATGCTTGATGGTGAACAAGCAAGACTTAATCCTGCGTCTGCAGTATTCGATAGCACATCCCGCAGTCGCATAACCCGAGTGAGTTCAAGCAGCACCAAAGCAGCATACACAACATCAACTTGTTTTAAAGTTGTCAAGACCAATAAGACCTATTGTCTCAGCATTGCTGAAATATCTAATACTCTCTTCGGAGAATTCAGAATCGTCCCGTTACTAGTTGAGATCCTCAAAAATGATGGGGTTAGAGAAGCCAGGTCTGGT---------------------------------------------------------------------------------------------------------------------
>AGL09109
ATGGACCGCGCGGTTGGCAGAGTCGTGCTGGAGAATGAGGAAAGAGAAGCAAAGAACACATGGCGCTTAGTTTTCCGGATCGCAGTCTTATTTTTAATGGTAATGACTCTAGCTATCTCCGCAGCTGCCCTGGCATACAGCATGGGGGCCAGTACGCCGCACGACCTCGCAGGCATATCGACTGTGATCTCCAAGACAGAAGATAAGGTTACGTCTTTACTCAGTTCAAGTCAAGATGTGACAAATAGGATATACAAGCAGGTAGCTCTTGAATCCCCGCTGGCACTACTAAACACTGAATCCATAATTATGAATGCAATAACCTCTCTTTCTTATCAAATTAACGGGGCTGAGAACAATAGCGGATGTGGTGCGCCTGTTCATGACCCAGATTATATCGGGGGGATAGGCAAAGAACTCATAGTGGACGACATCAGTGGTGTCACATCATTTTATCCTTCTGCATATCAAGAACACTTGAATTTCATCCCGGCGCCTACTACAGGATCCGGTTGCACTCGGATACCCTCATTTGACATGAGCACCACCCATTATTGTTATACTCACAATGTGATACTATCCGGTTGCAGAGATCACTCACACTCACATCAATACTTAGCACTTGGTGTACTTCGGACATCTGCAACAGGGAGGGTATTCTTTTCTACTCTACGCTCCATCAATTTAGATGACACCCAAAATCGGAAGTCCTGCAGTGTGAGTGCAACCCCTTTAGGTTGTGATATGCTGTGCTCTAAGGTCACAGGGACTGAAGAGGAGGATTACAAGTCAGTTGCCCCCACATCAATGGTGCACGGAAGGCTAGGGTTTGACGGTCAATACCATGAGAAGGACTTAGACACCACGGTCTTATTTAAGGATTGGGTGGCAAATTACCCGGGAGTGGGAGGAGGGTCTTTTATTGACGGCCGTGTATGGTTCCCAGTTTACGGAGGGCTCAAACCCAATTCACCCAGTGACACTGCACAAGAAGGGAAATACGTAATATACAAGCGCCATAACAACACATGCCCCGATAAACAAGATTACCAAATTCGGATGGCTAAGTCCTCATATAAACCCGGGCGATTTGGTGGAAAGCGCGTACAGCAAGCCATCCTATCTATCAAAGTGTCAACATCCCTGGGTAAGGACCCGGTGCTGACTATTCCACCTAATACAATCACACTCATGGGAGCCGAAGGCAGAATCCTCACAGTAGGGACATCTCATTTCTTGTACCAACGAGGGTCTTCATATTTCTCCCCTGCCTTATTGTATCCCATGACAGTAAATAACAAAACGGCTACACTCCATAGTCCTTACATGTTTAATGCTTTCACTCGGCCAGGTAGTGTCCCTTGCCAGGCATCAGCAAGATGCCCCAACTCATGCATTACTGGGGTCTATACCGATCCATATCCCTTAATCTTCCATAGGAATCATACTCTACGAGGGGTCTTCGGGACGATGCTTGATGATGAACAAGCGAGGCTTAACCCCGTATCTGCAGTGTTTGACAACATATCTCGCAGTCGTGTCACCCGGGTGAGTTCGAGCAGCACCAAGGCAGCATACACGACATCGACATGTTTTAAAGTTGTCAAGACCAATAAAGTTTATTGTCTTAGTATCGCAGAAATATCCAATACCCTATTCGGGGAATTTAGGATCGTTCCCTTACTAGTTGAGATCCTCAAGGATGATAGAGTTCAAGAAGCTAGACCTGGCCGATTGAGCCAATCA------------------------------------------------------------------------------------------------------
>AFX97654
ATGGATCATGCAGTCAGCAAAGTTGCGTTAGAGAATGAAGAAAGAGAAGCGAAGAACACATGGCGCTTGGTTTTCCGGATCGCAGTTTTACTTTTAATAGTGGTGACCTTAGCTATCTCTGTAGCTGCCCTGGTATACAGCATGGGGGCTAGTACGCCCCGCGACCTTGTAGGCATATCGACTATGGTCTCTAAGGCGGAGGACAAGATTACGTCTTTACTCAGTTCAAATCAAGATGTAGTAGACAGAATATACAAACAAGTGGCCCTTGAATCTCCGCTGGCACTACTAAATACTGAATCTATAATCATGAATGCAATAACGTCTCTCTCTCACCAAATTAACGGGGCTGCAAACAATAGCAGGTGTGGGGCGCCTATTCATGACCCAGATTATATCGGGGGGATAGGTAAAGAACTCATAGTAGACGACATTAGTGGTGTCACATCATTCTACCCATCTGCATACCAAGAACACCTGAATTTTATCCCAGCGCCCACTACAGGATCAGGCTGCACTCGGATACCCTCATTTGATATGAGTGCTACCCACTACTGTTATACTCATAACGTGATATTGTCTGGCTGCATAGATCACTCACATTCACACCAATACTTAGCACTTGGTGTGCTTCGGACATCTGCAACAGGGAGGGTATTCTTTTCTACTCTACGTTCCATCAACTTAGATGACAACCAAAATCGGAAGTCTTGCAGTGTGAGTGCAACTCCTCTAGGTTGTGATATACTGTGCTCTAAAGTCACAGAGGCTGAAGAAGAGGATTATAAGTCAGTTACCCCCACATCAATGGTGCACGGAAGGTTAGGTTTTGACGGTCAATACCATGAGAAGGACTTAGACACCACAGTCTTATTTAAGGATTGGGTAGCAAATTACCCGGGGGTGGGGAGCGGATCTTTTATTGATAACCGTGTATGGTTCCCAGTTTACGGAGGGTTGAAACCTAATTCGCCTAGCGACGCTGCACAAGAAGGGAAATATGTAATATACAAGCGCTATAATAACACATGCCCTGATGGACAGGAATATCAAATCCGGATGGCTAAGTCTTCATACAAGCCTGGGCGATTCGGTGGAAAGCGTGTACAGCAAGCCATCTTATCCATCAAAGTATCAACATCTTTGGGTGAGGACCCGGTGCTGACTGTTCCGCCTAACACAATTACACTCATGGGGGCCGAAGGCAGAGTTCTCACGGTAGGGACATCTCACTTCTTGTACCAACGAGGGTCTTCGTATTTCTCCCCTGCCTTGTTATATCCCATGACAGTCTATAACAAAACAGCTACTCTTCATAATCCTTATACATTTAATGCTTTCACCCGGCCAGGTAGTGTCCCCTGTCAGGCATCAGCTAGATGCCCCAACCCGTGTATCACTGGAGTCTATACTGATCCGTACCCTTTGGTCTTCTATAAGAACCATACCTTGCGAGGGGTCTTCGGGACAATGCTTGATGATGAACAAACAAGACTCAACCCCGTATCTGCAGTATTTGACAATATATCTCGCAGTCGTGTAACCCGAGTAAGTTCAAGCAGCACCAAGGCAGCATACACGACATCGACATGTTTCAAAGTTGTCAAGACCAATAAAGTTTATTGTCTTAGCATTGCAGAAATATCCAACACCCTATTTGGAGAATTCAGAATCGTTCCTTTGTTAGTTGAGATTCTAAAGGATGATAGGGTT---------------------------------------------------------------------------------------------------------------------------------------
>AFP86351
ATGGGCCGTTCAGTTAACAGAGTCATAATGGAGAACGAAGAAAGAGAAGCAAAGAGTACATGGCGCCTGGTTTTCCGGATCACAGTCTTGCTCTTCATATTAATGACTTTAGCCATTTCTGTGGCTACCCTGGTATACAGCATGGGGGCCAGCACACCGAGCGACCTTACAGGCATATCAACTGTGGTTTTAAAAACAGGGGACAAGGTTATGTCTTTACTTGGTTCAAATCAAGATGTCGTAGATAGGATATACAAACAGGTGGCCCTTGATTCCCCGCTGGCGTTGCTAAACACTGAATCTATAATTATGAACGCACTAACGTCTCTCTCTTATCAAATCAACGGGGCTACAAATAACAGTGGGTGTGGGGCTCCTGTTCATGACCCGGATTATATCGGGGGGATAGGCAAAGAACTCATTGTAGATGATACTAGCGATGTTACATCATTTTATCCTTCCGCTTACCAGGAGCACCTGAATTTTATTCCGGCACCTACTACAGGGTCAGGTTGCACTCGGATACCTTCATTTGATATGAGTGCTACCCATTACTGTTATACCCACAATGTGATATTATCGGGTTGCAGAGACCACTCCCACTCACATCAATATTTAGCACTTGGTGTGCTTCGGACATCTGCAACAGGGAGGGTATTCTTTTCTACTCTGCGTTCAATCAATTTAGATGACACCCAAAATCGGAAGTCTTGTAGTGTGAGTGCAACCCCTTTAGGTTGTGATATACTATGTTCTAAAGTCACAGAAACTGAGGAGGAGGATTATAAATCGGTTACCCCTACGCCGATGGTGCATGGAAGGTTATGGTTTGACGGTCACTACCATGAGAAGGATCTAGACATCACAGCCTTATTTAGGGATTGGGTGGCAAACTATCCGGGAGTGGGGGGCGGGTCTGTCATTGACGACCGTGTATGGTTCCCGATCTATGGAGGATTAAAACCTAATTCACCTAGCGACACTGAACAAGAAGGAAGATATGTAATATACAAACGCCATAACAGCACATGCCCAGATGAACAGGATTACCAGATTCGGATGGCTAAATCTTCATACAAGCCTGGGCGATTTGGGGGAAAACGGGTACAGCAAGCCATCTTATCTATCAGAGTGTCAGCATCTTTAGGTGAGGACCCTGTGCTGACTGTCCCGCCTAACACGGTTACTCTCATGGGGGCCGAAGGTAGAGTTCTTACAGTAGGGACATCTCATTTCTTGTACCAACGAGGGTCCTCATACTTCTCTCCTGCTTTATTATACCCTATGACAGTTAATAACAAAACAGCTACACTTCATAATCCTCATACATTTAACGCCTTCACTCGGCCAGGTAGTGTCCCTTGCCAGGCATCAGCGAGATGCCCTAACCCATGTGTCACTGGAGTTTATACAGATCCGTACCCCTTGGTCTTCCATAGGAATCACACCCTGCGGGGGGTTTTTGGGACAATGCTTGATGACGAACAGGCAAGGCTCAACCCTATATCCGCAGTATTTGATAACATATCCCGTAGTCGCATAACCCGAGTAAGCTCTAGCAGTACCAAGGCAGCATACACGACGTCGACATGTTTTAAGGTTGTCAAGACCAACAAGACTTACTGCCTTAGCATTGTAGAAATATCCAACACCTTATTCGGGGAATTCAGGATCGTCCCTTTGCTAGTTGAGATTCTCAAGGATGATAGAGTT---------------------------------------------------------------------------------------------------------------------------------------
>AAX45398
ATGGACCGCGCAGTTAGCCAAGTTGCGCTAGAGAATGATGAAAGAGAGGCAAAAAATACATGGCGCTTGGTATTTCGGATCGCAATCCTACTCTCAACGGTGGTGACCTTAGCCATCTCTGCAGCCGCCCTTGCATATAGCATGGAGGCCAGCACACCTAGCGATCTTGTAGGCATACCGACTGCGATCTCTAGAGCAGAGGAAAAGATTACATCTGCACTCGGTTCCAATCAAGATGTAGTAGATAGGATATATAAGCAGGTGGCCCTCGAATCTCCACTGGCATTGCTAAACACCGAATCTACAATTATGAATGCAATAACGTCTCTCTCTTATCAAATCAGTGGGGCCGCAAATAGCAGCGGATGTGGAGCACCCATTCATGATCCAGATTATATTGGAGGAATAGGTAAAGAACTTATTGTAGATGATGCTAGTGACGTCACATCATACTATCCCTCTGCGTTCCAAGAACACCTGAACTTTATCCCGGCGCCTACTACAGGATCAGGTTGCACTCGGATACCCTCATTTGACATGAGCGCTACCCACTACTGGTATACTCACAATGTGATATTATCTGGCTGCAAAGATCACTCACACTCACATCAATATTTAGCACTTGGTGTGCTTCGGACATCTGCAACAGGGAGGGTATTCTTTTCCACTCTGCGTTCAATCAATCTGGATGACACCCAAAATCGAAAGTCTTGCAGTGTGAGTGCAACCCCCTTGGGTTGTGATATGCTGTGCTCTAAAATCACAGAGACTGAAGAAGAGGATTATAACTCAGCTATCCCCACGTCGATGGTACATGGAAGGTTAGGGTTCGACGGCCAATACCACGAGAAGGACCTAGATGTCACAACACTATTCGAGGACTGGGTGGCAAACTACCCAGGAGTAGGGGGCGGGTCTTTTATTGACAACCGCGTATGGTTCCCAGTTTACGGAGGGCTAAAACCCAATTCGCCCAGTGACACCGCACAAGAAGGGAAATATGTAATATACCAGCGATATAATGACACATGTCCAGATGAGCAAGATTATCAGATTCAAATGGCTAAGTCTTCATATAAGCCTGGGCGGTTTAGAGGGAAACGCATACAGCAGGCCATCTTATCTATCAAAGTGTCAACATCCTTGGGCGAGGACCCGGTGCTGACTGTACCGCCCAACACAGTAACACTCATGGGGGCTGAAGGCAGAGTTCTCACAGTAGGGACATCTCATTTCCTTTATCAGCGAGGGTCATCATACTTCTCCCCTGCCCTACTATATCCTATGATAGTCAGCAACAAAACAGCCACTCTTCATAGTCCTTATACATTCAATGCCTTCACTCGACCAGGTAATATCCCTTGCCAGGCTTCAGCAAGATGCCCTAACTCATGTGTTACCGGAGTCTATACTGATCCATATCCCTTGGTTTTCTATAGGAACCACACCTTGCGAGGGGTATTCGGGACGATGCTTGATGATAATCAAGCAAGACTCAACCCTGTATCTGCAGTATTTGACAGCATATCCCGCAGTCGCATAACCCGGGTGAGTTCAAGCAGCACCAAGGCAGCATACACAACATCAACATGTTTTAAAGTTGTAAAGACCAATAAAACCTATTGTCTCAGCATTGCCGAAATATCCAATACCCTCTTCGGGGAATACAGAATCGTCCCCTTACTAGTAGAGATTCTCAAGGATGATGGGGTTAGAGAAGCCAGGTCTAGCCGGTTGAGT------------------------------------------------------------------------------------------------------------
>AEW24468
ATGGACCGCGCGGTTAACAGAGTCGTGCTGGAGAATGAGGAAAGAGAAGCAAAGAACACATGGCGCCTAGTTTTCCGGATCGCAGTCTTACTTTTAATGGCAATGATTCTAGCTATCTCCGCAGCTGCCCTGGCATACAGCATGGAGGCCAGCACGCCGCACGACCTCGCAGGCATATCGACTGTGATCTCCAAGACAGAAGACAAGGTTACGTCTTTGCTCAGTTCAGGTCAAGATGTGATAGATAGGATATACAAGCAGGTAGCTCTTGAATCCCCGCTGGCACTACTAAACACCGAATCTGTAATTATGAATGCAATAACCTCTCTTTCTTATCAAATTAACGGGGCTGAGAACAGTAGCGGATGCGGTGCGCCCGTTCATGACCCAGATTATATCGGGGGGATAGGCAAAGAACTCATAGTGGATGACATCAGTGATGTCACATCATTTTATCCTTCTGCATATCAAGAACACTTGAATTTCATCCCGGCGCCTACTACAGGATCTGGTTGCACTCGGATACCCTCATTTGACATGAGCACCACCCATTATTGTTATACTCACAATGTGATACTATCTGGTTGCAGAGATCACTCACACTCACATCAATACTTAGCACTTGGTGTGCTTCGGACATCTGCAACAGGGAGGGTATTCTTTTCTACTCTGCGCTCCATCAATTTAGATGACACTCAAAATCGGAAGTCCTGCAGTGTGAGTGCAACCCCTTTAGGTTGTGATATGCTGTGCTCTAAGGTCACAGGGACTGAAGAAGAGGATTACAAGTCAGTTGCCCCCACATCAATGGTGCACGGAAGGCTAGGGTTTGACGGTCAATACCATGAGAAAGACTTAGACACCACGGTCTTATTTAAGGATTGGGTGGCAAATTACCCGGGGGTGGGAGGAGGGTCTTTTATTGACGGCCGTGTATGGTTCCCAGTTTACGGAGGGCTCAAACCCAATTCACCCAGTGACACTGCACAAGAAGGGAAATATGTAATATACAAGCGCCATAACAACACATGCCCCGATAAACAAGATTACCAAATTCGGATGGCTAAGTCCTCATATAAACCTGCGCGATTTGGTGGAAAGCGCGTACAGCAAGCCATCCTATCCATCAAAGTGTCAACATCCCTGGGTAGGGACCCGGTGCTGACTATTCCACCTAATACAATCACACTCATGGGAGCCGAAGGCAGAATCCTCACAGTAGGGACATCTCACTTCTTGTACCAACGAGGGTCTTCATATTTCTCCCCTGCCTTATTGTATCCCATGACAGTAAATAACAAAACGGCTACACTCCATAGTCCTTACATGTTTAATGCTTTCACTCGGCCAGGTAGTGTCCCTTGCCAGGCATCAGCAAGATGCCCCAACTCATGCATCACTGGGGTCTATACCGATCCATATCCCTTAATCTTCTATAGGAATCATACTCTACGAGGGGTCTTCGGGACGATGCTTGATGATCAACAAGCGAGGCTTAACACCGTCTCTGCAGTATTTGACAACATATCTCGTATTCGTGTCACCCGGGTGAGTTCAAGCAGCACCAAGGCAGCATACACGACATCGACATGTTTTAAAGTTGTCAAGACTAATAAAGCTTATTGTCTTAGTATCGCAGAAATATCCAATACCCTATTCGGGGAGTTTAGGATCGTTCCCTTACTAGTAGAGATCCTCAAGGATGATAGAGTT---------------------------------------------------------------------------------------------------------------------------------------
>AEW24450
ATGGACCACGCGGTTAACAGAGTCGTGCTGGAGAATGAGGAAAGAGAAGCAAAGAACACATGGCGCCTAGTTTTCAGGATCGCAGTCTTACTCTTAATGGTAATGACTCTAGCTATCTCCGCGGCTGCCCTGGCATACAGCATGGGGGCCAGTACGCCGCACGACCTCGCAGGCATATCGACTGTGATCTCCAAGACAGAAGATAAGGTTACGTCTTTACTCAGTTCAAGTCAAGATGTGATAGACAGGATATACAAGCAGGTAGCTCTTGAATCCCCGCTGGCACTACTAAACACCGAATCTATAATTATGAATGCAATAACCTCTCTTTCTTATCAAATTAACGGGGCTGAGAACAATAGCGGATGTGGTGCGCCTGTTCATGACCCAGATTATATCGGGGGGATAGGCAAAGAACTCATAGTAGACGACATCAGTGATGTCACATCATTTTATCCTTCTGCATATCAAGAACACTTGAATTTCATCCCGGCGCCTACTACAGGATCCGGTTGCACTCGGATACCCTCATTTGACATGAGCACCACCCATTATTGTTATACTCACAATGTGATACTATCCGGTTGCAGAGATCACTCACACTCACATCAATACTTAGCACTTGGTGTGCTTCGGACATCTGCAATAGGGAGGGTATTCTTTTCTACTCTGCGCTCCATCGATTTAGATGACACCCAAAATCGGAAGTCCTGCAGTGTAAGTGCAACCCCTTTAGGTTGTGATATGCTGTGCTCTAAGGTCACAGGGACTGAAGAGGAGGATTACAAGTCAGTTGCCCCCACATCAATGGTGCACGGAAGGCTAGGGTTTGACGGTCAATACCATGAGAAGGACTTAGACACCACGGTCTTATTTAAGGATTGGGTGGCAAATTACCCGGGAGTGGGAGGAGGGTCTTTTATTGACGGCCGTGTATGGTTCCCAGTTTACGGAGGGCTCAAACCCAATTCACCCAGTGACACTGCACAAGAAGGGAAATATGTAATATACAAGCGCCATAATAACACATGCCCCGATGAACAAGATTACCAAATTCGGATGGCTAAGTCCTCATATAAACCCGGGCGATTTGGTGGAAAGCGCGTACAGCAAGCCATCCTATCCATCAAAGTGTCAACGTCCCTGGGTAAGGACCCGGTGCTGACTATTCCACCTAATACAATCACACTCATGGGAGCCGAAGGCAGAATCCTCACAGTAGGGACATCTCACTTCTTGTACCAACGAGGGTCTTCATACTTCTCCCCTGCCCTATTGTATCCCATGACAGTAAATAACAAAACGGCTACACTCCATAGTCCTTACATGTTTAATGCTTTCACCCGGCCAGGTAGTGTCCCTTGCCAGGCATCAGCAAGATGCCCCAACTCATGCATTACTGGGGTCTATACCGATCCATATCCCTTAGTCTTCCATAGGAATCATACTCTACGAGGGGTCTTCGGGACGATGCTTGATGATGAACAAGCGAGGCTTAACCCCGTATCTGCAGTATTTGACAACATATCTCGCAGTCGTGTCACCCGGGTGAGTTCAAGCAGCACCAAGGCAGCATACACGACATCGACATGTTTTAAAGTTGTCAAGACCAATAAAGTTTATTGTCTTAGTATCGCAGAAATATCCAATACCCTATTCGAGGAACTTAGGATCGTTGCCTTACTAGTTGAGATCCTCAAGGATGATAGAGTT---------------------------------------------------------------------------------------------------------------------------------------
>AEW24462
ATGGACCGCGCGGTTGGCAGAGTCGTGCTGGAGAATGAGGAAAGAGAAGCAAAGAACACATGGCGCTTAGTTTTCCGGATCGCAGTCTTATTTTTAATGGTAATGACTCTAGCTATCTCCGCAGCTGCCCTGGCATACAGCATGGGGGCCAGTACGCCGCACGACCTCGCAGGCATATCGACTGTGATCTCCAAGACAGAAGATAAGGTTACGTCTCTACTCAGTTCAAGTCAAGATGTGACAAATAGGATATACAAGCAGGTAGCTCTTGAATCCCCGCTGGCACTACTAAACACTGAATCCATAATTATGAATGCAATAACCTCTCTTTCTTATCAAATTAACGGGGCTGAGAACAATAGCGGATGTGGTGCGCCTGTTCATGACCCAGATTATATCGGGGGGATAGGCAAAGAACTCATAGTGGACGACATCAGTGGTGTCACATCATTTTATCCTTCTGCATATCAAGAACACTTGAATTTCATCCCGGCGCCTACTACAGGATCCGGTTGCACTCGGATACCCTCATTTGACATGAGCACCACCCATTATTGTTATACTCACAATGTGATACTATCCGGTTGCAGAGATCACTCACACTCACATCAATACTTAGCACTTGGTGTACTTCGGACATCTGCAACAGGGAGGGTATTCTTTTCTACTCTACGCTCCATAAATTTAGATGACACCCAAAATCGGAAGTCCTGCAGTGTGAGTGCAACCCCTTTAGGTTGTGATATGCTGTGCTCTAAGGTCACAGGGACTGAAGAGGAGGATTACAAGTCAGTTGCCCCCACATCAATGGTGCACGGAAGGCTAGGGTTTGACGGTCAATACCATGAGAAGGACTTAGACACCACGGTCTTATTTAAGGATTGGGTGGCAAATTACCCGGGAGTGGGAGGAGGGTCTTTTATTGACGGCCGTGTATGGTTCCCAGTTTACGGAGGGCTCAAACCCAATTCACCCAGTGACACTGCACAAGAAGGGAAATACGTAATATACAAGCGCCATAACAACACATGCCCCGATAAACAAGATTACCAAATTCGGATGGCTAAGTCCTCATACAAACCCGGGCGATTTGGTGGGAAGCGCGTACAGCAAGCCATCCTATCTATCAAAGTGTCAACATCCCTGGGTAAGGACCCGGTGCTGACTATTCCACCTAATACAATCACACTCATGGGAGCTGAAGGCAGAATCCTCACAGTAGGGACATCTCATTTCTTGTACCAACGAGGGTCTTCATATTTCTCCCCTGCCTTATTGTATCCCATGACAGTAAATAACAAAACGGCTACACTCAATAGTCCTTACATGTTTAATGCTTTCACTCGGCCAGGTAGTGTCCCTTGCCAGGCATCAGCAAGATGCCCCAACTCATGCATTACTGGGGTCTATACCGATCCATATCCCTTAATCTTCCATAGGAATCATACTCTACGAGGGGTCTTCGGGACGATGCTTGATGATGAACAAGCGAGGCTTAACCCCGTATCTGCAGTGTTTGACAACACATCTCGCAGTCGTGTCACCCGGGTGAGTTCGAGCAGCACCAAGGCAGCATACACGACATCGACATGTTTTAAAGTTGTCAAGACCAATAAAGTTTATTGTCTTAGTATTGCGGAAATATCCAATACCCTATTCGGGGAATTTAGGATCGTTCCCTTACTAGTTGAGATCCTCAAGGATGATAGAGTT---------------------------------------------------------------------------------------------------------------------------------------
>AGL09067
ATGGACCGCGCGGTTAACAGAGTCGTGCTGGAGAATGAGGAAAGAGAAGCAAAGAACACATGGCGCCTAGTTTTCCGGATCGCAGTCTTACTTTTAATGGTAATGACTCTAGCTATCTCCGCGGCTGCCCTGGCATACAGCATGGGGGCCAGTACGCCGCACGACCTCGCAGGCATATCGACTGTGATCTCCAAGACAGAAGATAAGGTTACGTCTTTACTCAGTTCAAGTCAAGATGTGATAGATAGGATATACAAGCAGGTAGCTCTTGAATCCCCGCTGGCACTACTAAACACCGAATCTATAATTATGAATGCAATAACCTCTCTTTCTTATCAAATTAACGGGGCTGAGAACAATAGCGGATGTGGTGCGCCTGTTCATGACCCAGATTATATCGGGGGGATAGGCAAAGAACTCATAGTGGACGACATCAGTGATGTCACATCATTTTATCCTTCTGCATATCAAGAACACTTGAATTTCATCCCGGCGCCTACTACAGGATCTGGTTGCACTCGGATACCCTCATTTGACATGAGCACCACCCATTATTGTTATACTCACAATGTGATACTATCTGGTTGCAGAGATCACTCACACTCACATCAATACTTAGCACTTGGTGTGCTTCGGACATCTGCAACAGGGAGGGTATTCTTTTCTACTCTGCGCTCCATCAATTTAGATGACACCCAAAATCGGAAGTCCTGCAGTGTGAGTGCAACCCCTTTAGGTTGTGATATGCTGTGCTCTAAGGTCACAGGGACTGAAGAGGAGGATTACAAGTCAGTTGCCCCCACATCAATGGTGCACGGAAGGCTAGGGTTTGACGGTCAATACCATGAGAAGGACTTAGACACCACGGTCTTATTTAAGGATTGGGTGGCAAATTACCCGGGAGTGGGAGGAGGGTCTTTTATTGACGGCCGTGTATGGTTCCCAGTTTACGGAGGGCTCAAACCCAATTCACCCAGTGACACTGCACAAGAAGGGAAATATGTAATATACAAGCGCCATAACAACACATGCCCCGATGAACAAGATTACCAAATTCGGATGGCTAAGTCCTCATATAAACCCGGGCGATTTGGTGGAAAGCGCGTACAGCAAGCCATCCTATCCATCAAAGTGTCAACATCCCTGGGTAAGGACCCGGTGCTGACTATTCCACCTAATACAATCACACTCATGGGAGCCGAAGGCAGAATCCTCACAGTAGGGACATCTCACTTCTTGTACCAACGAGGGTCTTCATATTTCTCCCCTGCCTTATTGTATCCCATGACAGTAAATAACAAAACGGCTACACTCCATAGTCCTTACATGTTTAATGCTTTCACTCGGCCAGGTAGTGTCCCTTGCCAGGCATCAGCAAGATGCCCCAACTCATGCATCACTGGGGTCTATACCGATCCATATCCCTTAATCTTCCATAGGAATCATACTCTACGAGGGGTCTTCGGGACGATGCTTGATGATGAACAAGCGAGGCTTAACCCCGTATCTGCAGTATTTGACAACATATCTCGCAGTCGTGTCACCCGGGTGAGTTCAAGCAGCACCAAGGCAGCATACACGACATCGACATGTTTTAAAGTTGTCAAGACCAATAAAGCTTATTGTCTTAGTATCGCAGAAATATCCAATACCCTATTCGGGGAATTTAGGATCGTTCCCTTACTAGTTGAGATCCTCAAGGATGATAGAGTT---------------------------------------------------------------------------------------------------------------------------------------
>AAU89280
ATGGACCGTGCAGTTAGCAGAGTTGCGCTAGAGAATGAAGAAAGAGAAGCAAAGAATACATGGCGCTTTGTATTCCGGATCGCAATCTTACTTTTAATAGTAATAACCTTAGCCATCTCTGCAGCCGCCCTGGTATATAGCATGGAGGCTAGCACGCCGGGCGACCTTGTTGGCATACCAACTGTGATCTCTAGGGCAGAGGAAAAGATTACATCTGCACTCAGTTCTAATCAAGATGTAGTAGATAGGATATATAAGCAGGTGGCCCTTGAGTCTCCATTGGCGTTGCTAAACACTGAATCTGTAATTATGAATGCAATAACGTCTCTCTCTTATCAAATCAATGGAGCTGCAAATAATAGCGGGTGTGGGGCACCTGTTCATGACCCAGATTACATCGGGGGGATAGGCAAAGAACTTATTGTAGATGACGCTAGTGATGTCACATCATTCTATCCCTCTGCGTTCCAAGAACACCTGAATTTTATCCCGGCACCTACTACAGGATCAGGTTGCACTCGGATACCCTCATTCGACATAAGTGCTACCCACTACTGTTACACTCACAATGTGATATTATCTGGTTGCAGAGATCACTCACACTCACATCAGTACTTAGCACTTGGTGTGCTTCGGACATCTGCAACAGGGAGGGTATTCTTTTCTACTCTGCGTTCCATCATTTTGGATGACAACCAAAATCGGAAGTCTTGCAGTGTGAGTGCAACTCCCTTAGGTTGTGATATGCTGTGCTCTAAAATCACAGAGACTGAGGAAGAAGATTATAGTTCAGTTACCCCCACATCGATGGTGCATGGAAGGTTAGGGTTTGACGGTCAATACCATGAGAAGGACCTAGACGTCATAACTTTATTTAAAGATTGGGTGGCAAATTACCCAGGAGTGGGGGGTGGGTCTTTTATTGACAACCGCGTGTGGTTCCCAGTCTATGGAGGGCTAAAACCCAATTCGCCTAGCGACACCGTACAAGAAGGGAGATATGTAATATACAAGCGCTACAATGACACATGCCCAGATGAACAAGATTACCAGATTCGGATGGCTAAGTCTTCGTATAAGCCTGGGCGGTTTGGTGGAAAACGCGTACAGCAAGCCATCTTATCTATCAAGGTGTCAACATCTTTGGGCGAGGACCCGGTGCTGACTATACCGCCTAATACAGTCACACTCATGGGGGCCGAAGGCAGAGTTCTCACAGTAGGTACATCTCATTTCTTGTACCAGCGAGGGTCTTCATATTTCTCTCCCGCTATATTATACCCTATGACAGTCAACAACAAAACGGCTACTCTTCATAGTCCTTACACATTCAATGCTTTCACTCGGCCAGGTAGTGTCCCTTGCCAGGCATCAGCAAGATGCCCCAACTCATGTGTCACTGGAGTTTATACTGATCCGTATCCCTTAATCTTCCATAGGAACCACACCTTGCGGGGGGTATTCGGGACAATGCTTGATGATGGACAAGCAAGACTTAACCCTGTATCTGCAGTATTTGATAACATCTCCCGCAGTCGCATAACCCGGGTAAGTTCAAGAAGTACCAAGGCAGCATACACGACATCGACATGTTTTAAAGTTGTCAAGACCAATAAAACATATTGCCTCAGCATTGCAGAAATATCCAATACCCTCTTCGGAGAATTTAGGATCGTTCCTTTACTAGTTGAGATTCTCAAGAATGATGGGGTT---------------------------------------------------------------------------------------------------------------------------------------
>AFK25763
ATGGAGAGAGGGGTCAGCCAAGTTGCACTTGAGAATGATGAAAGGGAGGCAAAAAACACATGGAGGTTGGTGTTCAGGGTGACTGTTCTTTTTCTCACTATAGTGACTCTTGCCATCTCCGCAGCCGCCCTCGCATTCAGCATGAATGCCAGCACACCTCAGGACTTGGAAGGAATACCGGTAGCCATATCAAAGGTAGAGGATAAGATTACCTCTGCTCTTGGAGCGAGCCAGGACGTAATGGACAGGATATACAAACAAGTGGCATTAGAGTCGCCCCTAGCCCTGCTCAACACCGAATCCACGATCATGAACGCCTTGACATCACTGTCTTACCAAATCAACGGTGCAGCCAATGCCAGCGGATGTGGGGCCCCTGTACATGATCCTGATTACATTGGAGGGATAGGCAAGGAGCTGATTGTAGATGACACAAGTGATGTAACATCTTTCTACCCATCTGCATTCCAAGAACACCTTAATTTCATCCCTGCACCTACCACAGGATCCGGCTGTACCCGAATCCCATCTTTTGATATGAGTGCCACTCATTATTGCTATACACATAATGTCATCTTGTCAGGGTGCAGAGATCATTCACATTCGCATCAATATCTAGCTTTAGGGGTTTTAAGGACTTCAGCAACTGGTAGAGTGTTCTTTTCGACCCTTCGCTCAATCAATCTAGATGATACTCAGAACAGGAAGTCATGTAGTGTGAGCGCAACGCCCCTAGGGTGTGATATGTTATGCTCTAAGGTCACAGAGACTGAAGAGGAGGACTACCAATCGACGGACCCTACACTGATGGTGCATGGGAGGCTAGGATTTGATGGACAGTATCATGAGAGAGATTTGGACGTTCACACTCTTTTTGGGGATTGGGTGGCTAATTACCCTGGGGTTGGTGGTGGATCCTTCATAAACAACCGTGTCTGGTTCCCAGTGTACGGTGGTTTGAAACCAGGCTCCCCAACAGACAAAAGGCAAGAGGGGCAGTATGCTATTTACAAGAGGTACAATGATACGTGCCCTGATGATCAGGAGTATCAGGTCAGGATGGCCAAGTCGGCATACAAGCCTAATCGATTCGGGGGGAAGCGAGTCCAACAGGCGATCTTATCCATAGGTGTATCAACCACCCTTGCAGATGATCCAGTACTAACCGTGACTTCTAATACCATCACTCTCATGGGTGCTGAGGGCAGGGTGATGACTGTCGGGACCTCTCATTACTTGTACCAGCGCGGGTCTTCTTATTACTCCCCTGCCATACTTTATCCCTTGACCATTGCAAATAAGACTGCGACTCTCCAGGACCCTTATAAGTTCAATGCTTTCACAAGGCCAGGCAGTGTCCCGTGTCAAGCGTCCGCCAGGTGTCCAAACTCTTGTGTAACGGGGGTGTACACTGACCCGTATCCAATAGTATTTCACAAGAATCACACACTGCGAGGAGTGTTTGGTACAATGTTGGATGACAAGCAAGCCAGACTGAACCCAGTTTCTGCAGTATTTGATTCCATTGCACGGAGTCGAGTAACTAGGGTAAGCTCTAGCAGCACCAAAGCAGCATACACAACATCTACTTGTTTCAAAGTGGTGAAGACAGGGAAAGTATACTGTCTAAGTATTGCTGAGATCTCTAATACACTATTCGGGGAGTTTAGAATAGTACCGCTACTAGTTGAGATCCTAAGGGATGAAGGGCGATCA------------------------------------------------------------------------------------------------------------------------------------
>ACT22904
ATGGACCGCGCAGTTAGCCAAGTCGCACTAGAGAATGATGAAAGAGAGGCAAAGAATACATGGCGCTTGGTATTCAGGATCGCAATTCTACTTTTAACAGTAGTGACTCTAGCCATATCTGCAGCCGCCCTTGCATACAGTATGGAGGCCAGCACACCCAGCGACCTTGTAGGCATACCGACTGCGATCTTGAGGGCTGAGGAAAAGATTACATCTGCACTAAGTTCCAACCAAGATGTAGTAGATAGGATATACAAGCAGGTGGCCCTTGAGTCTCCGTTGGCATTGCTAAACACCGAATCCACAATCATGAACGCAATAACATCTCTCTCGTATCAGATCAATGGAGCTGCGAACAGCAGCGGGTGTGGTGCACCCATTCATGACCCAGATTATATCGGGGGGATAGGTAAAGAGCTCATTGTAGATGATGCTAGTGACGTCACATCATTCTATCCCTCTGCATTTCAAGAACACCTGAACTTTATCCCGGCGCCTACTACAGGATCAGGTTGCACTCGAATACCCTCATTCGACATGAGCGCTACCCATTACTGTTACACCCACAACGTGATACTGTCTGGATGCAGAGATCACTCACACTCACATCAGTATTTAGCACTCGGTGTGCTCCGGACATCAGCAACAGGGAGGGTATTCTTTTCTACTCTGCGTTCCATCAATCTGGATGACACCCAAAATCGGAAGTCTTGCAGTGTGAGTGCAACTCCCTTAGGTTGTGATATGCTATGCTCTAAAGTCACGGAGACTGAAGAAGAGGATTATAATTCAGCTGTCCCAACACCGATGGTACATGGAAGGCTAGGGTTCGACGGCCAGTATCACGAGAAGGACCTAGACGTCACAACATTATTTGAGGACTGGGTGGCAAACTATCCAGGAGTAGGGGGTGGGTCCTTTATTGACAACCGCGTATGGTTCCCTGTCTATGGAGGGCTTAAACCCAATTCGCCTAGTGACACTGCACAAGAAGGGAAGTATGTTATATACAAGCGATACAATGACACATGCCCAGATGAACAAGACTACCAGATTCGAATGGCCAAATCTTCATATAAGCCTGGACGGTTTGGCGGGAAACGCGTCCAGCAGGCCATCTTGTCTATCAAGGTGTCAACATCCCTGGGCGAGGACCCGGTGCTGACTATACCGCCCAACACAGTTACACTTATGGGGGCCGAAGGCAGAGTTCTCACAGTAGGAACATCGCATTTCTTGTATCAGCGAGGGTCATCATACTTCTCCCCTGCTCTATTATACCCTATGACTGTCAGCAACAAAACAGCCTCTCTTCATAGTCCTTACATGTTCAATGCCTTCACCAGGCCAGGTAGTGTCCCTTGCCAGGCTTCAGCAAGATGCCCCAACTCATGTGTTACCGGAGTCTATACTGATCCATATCCCTTAGTCTTCTATAGGAACCATACCTTGCGAGGAGTATTCGGGACAATGCTTGATGATGAACAGGCAAGACTTAACCCCGTGTCTGCAGTATTTGATAGCATATCCCGCAGTCGCATAACCCGGGTGAGTTCAAGCAGTACCAAAGCAGCATACACGACATCAACATGTTTTAAAGCTGTCAAGACTAATAAAACCTATTGTCTCAGCATTGCTGAGATATCTAATACTCTCTTCGGGGAGTTCAGAATCGTCCCTTTACTAGTTGAGATCCTTAAAGATGATAGGGTTAGAGAGGCCAGGTCTGGCCGGCTGAGTCAACCGCAAGAGGGTTGGAAAGATGACATTGTGTCACCTATCTTTCGTGATGCCAAGAATCAAACTGAATACCGACACAAGCTCGAATCCTACGCTGCCAGTTGGCCA
>AEZ00718
ATGGACCGCGCGGTTAACAGAGTCGTGCTGGAGAATGAGGAAAGAGAAGCAAAGAACACATGGCGCCTGGTTTTCCGGATCACAGTCTTACTTTTAATGGTAATGACTCTAGCTATCTCCGCAGCTGCCCTGGCATACAGCACGGGGGCCAGCACACCGCACGACCTCGCAGGCATATCGACTGTGATCTCCAAGACAGAAGATAAGGTTACGTCTTTACTCAGTTCAAGTCAAGATGTGATAGATAGGATATACAAGCAGGTGGCTCTTGAATCCCCGCTGGCGCTACTAAACACTGAATCTGTAATTATGAATGCAATAACCTCTCTTTCTTATCAAATTAATGGGGCTGCGAACAATAGCGGATGTGGGGCGCCTGTTCATGACCCAGATTATATCGGGGGGATAGGCAAAGAACTCATAGTGGACGACGTCAGTGATGTCACATCATTTTATCCTTCTGCATATCAAGAACACCTGAATTTCATCCCGGCGCCTACTACAGGATCCGGTTGCACTCGGATACCCTCATTTGACATGAGCACCACCCATTATTGTTATACTCACAATGTGATACTATCCGGTTGCAGAGATCACTCACACTCACATCAATACTTAGCACTTGGTGTGCTTCGGACATCTGCAACTGGGAGGGTATTCTTTTCTACTCTGCGCTCCATCAATTTAGATGACACCCAAAATCGGAAGTCCTGCAGTGTGAGCGCAACCCCTTTAGGTTGTGATATACTGTGCTCTAAGGTCACAGGGACTGAAGAGGAGGATTACAAGTCAGTTGCCCCCACGTCAATGGTGCACGGAAGGCTAGGGTTTGACGGTCAATACCATGAGAAGGACTTAGACACCACGGTCTTATTTAAGGATTGGGTGGCAAATTACCCAGGAGTGGGAGGAGGGTCTTTTATTGACGACCGTGTATGGTTCCCAGTTTACGGAGGGCTCAAACCCAATTCACCCAGTGACACTGCACAAGAAGGGAAATATGTAATATACAAGCGCCATAACGACACATGCCCCGATGGACAGGATTACCAAATTCGGATGGCTAAGTCTTCATACAAACCCGGGCGATTTGGTGGAAAGCGCGTACAGCAAGCCATCTTATCCATCAAAGTGTCAACATCTTTGGGTAAGGACCCGGTGTTGACTATTCCACCTAATACAATCACACTCATGGGAGCCGAAGGCAGAATCCTCACAGTGGGGACATCTCACTTCCTGTACCAACGAGGGTCTTCATATTTCTCCCCTGCCTTATTATATCCCATGACAGTAAATAACAAAACGGCTATACTCCATAGTCCTTATACGTTTAATGCTTTCACTCGGCCAGGTAGTGTCCCTTGCCAGGCATCAGCAAGATGCCCCAACTCATGCATCACTGGAGTCTATACTGATCCATATCCCTTAATCTTCCATAGGAATCATACTCTACGAGGGGTCTTCGGGACGATGCTTGATGATGAACAAGCGAGACTTAACCCCGTATCTGCAGTATTCGACAACATATCCCGCAGTCGTGTCACCCGGGTGAGTTTAAGCAGCACCAAGGCAGCATACACGACGTCGACATGTTTTAAAGTTGTCAAGACCAATAAAGCTTATTGTCTTAGTATTGCAGAAATATCCAATACCCTATTCGGGGAATTTAGAATCGTTCCCTTACTAGTTGAGATCCTTAAGGATGATAGAGCCCAAGAAGCTAGACTTGGCCGATTGAGCCAATCA------------------------------------------------------------------------------------------------------
>ACT22886
ATGGACCGCGCAGTTAGCCAAGTCGCACTAGAGAATGATGAAAGAGAGGCAAAGAATACATGGCGCTTGGTATTCAGGATCGCAATTCTACTTTTAACAGTAGTGACTCTAGCCATATCTGCAGCCGCCCTTGCATACAGTATGGAGGCCAGCACACCCAGCGACCTTGTAGGCATACCGACTGCGATCTTGAGGGCTGAGGAAAAGATTACATCTGCACTAGGTTCCAACCAAGATGTAGTAGATAGGATATACAAGCAGGTGGCCCTTGAGTCTCCGTTGGCATTGCTAAACACCGAATCCACAATCATGAACGCAATAACATCTCTCTCGTATCAGATCAATGGAGCTGCGAACAGCAGCGGGTGTGGTGCACCCATTCATGACCCAGATTATATCGGGGGGATAGGTAAAGAGCTCATTGTAGATGATGCCAGTGACGTCACATCATTCTATCCCTCTGCATTTCAAGAACACCTGAACTTTATCCCGGCGCCTACTACAAGATCAGGTTGCACTCGAATACCCTCATTCGACATGAGCGCTACCCATTACTGTTACACCCACAACGTGATACTGTCTGGATGCAGAGATCACTCACACTCACATCAGTATTTAGCACTCGGTGTGCTCCGGACATCAGCAACAGGGAGGGTATTCTTTTCTACTCTGCGTTCCATCAATCTGGATGACACCCAAAATCGGAAGTCTTGCAGTGTGAGTGCAACTCCCTTAGGTTGTGATATGCTATGCTCTAAAGTCACGGAGACTGAAGAAGAGGATTATAATTCAGCTGTCCCAACACCGATGGTACATGGAAGGCTAGGGTTCGACGGCCAGTATCACGAGAAGGACCTAGACGTCACAACATTATTTGGGGACTGGGTGGCAAATTATCCAGGAGTAGGGGGTGGGTCCTTTATTGACAACCGCGTATGGTTCCCTGTCTATGGAGGGCTTAAACCCAATTCGCCTAGTGACACTGCACAAGAAGGGAAGTATGTTATATACAAGCGATACAATGACACATGCCCAGATGAACAAGACTACCAGATTCGAATGGCCAAATCTTCATATAAGCCTGGGCGGTTTGGCGGGAAACGCGTTCAGCAGGCCATCTTGTCTATCAAGGTGTCAACATCCCTGGGCGAGGACCCGGTGCTGACTATACCGCCCAACACAGTTACACTTATGGGGGCCGAAGGCAGAGTTCTCACAGTAGGAACATCGCATTTCTTGTATCAGCGAGGGTCATCATACTTCTCCCCTGCTCTATTATACCCTATGACTGTCAGCAACAAAACAGCCTCTCTTCATAGTCCTTACATGTTCAATGCCTTCACCAGGCCAGGTAGTGTCCCTTGCCAGGCTTCAGCAAGATGCCCCAACTCATGTGTTACCGGAGTCTATACTGATCCATATCCCTTAGTCTTCTATAGGAACCATACCTTGCGAGGAGTATTCGGGACAATGCTTGATGATGAACAGGCAAGACTTAACCCCGTGTCTGCAGTATTTGATAGCATATCCCGCAGTCGCATAACCCGGGTGAGTTCAAGCAGTACCAAAGCAGCATACACGACATCAACATGTTTTAAAGTTGTCAAGACTAATAAAACCTATTGTCTCAGCATTGCTGAGATATCTAATACTCTCTTCGGGGAGTTCAGAATCGTCCCTTTACTAGTTGAGATCCTTAAAGATGATGGGGTTAGAGAGGCCAGGTCTGGCCGGCTGAGTCAACCGCAAGAGGGTTGGAAAGATGACACTGTGTCACCTATCTTTCGTGATGCCAAGAATCAAACTGAATACCGACACAAGCTCGAATCCTATGCTGCCAGTTGGCCA
>ABM88265
ATGGACAGCGCAGTTAGCCAAGTTGCGCTAGAGAATGATAGAAGAGAAGCGAAGGATACATGGCGCTTGGTTTTCCGGATCGCAGCCTTACTTTTAATGGTAATAACCTTAGCCGTCTCTGCAGTCGCCCTGGCATATAGTATGGAGGCTAGCACACCTGGCGACCTTGTAAGCATACCGACTGCGATCTATAGGGCAGAGGAAAGGATTACATCTGCACTCGGTTCCAATCAAGATGTAGTAGATAGGATATACAAGCAAGTGGCCCTTGAGTCTCCATTGGCACTGCTAAATACCGAATCTATAATTATGAATGCAATAACGTCTCTCTCTTATCAAATCAATGGAGCCACAAATAATAGCGGGTGTGGGGCACCTGTTCATGACCCAGATTACATCGGGGGGATAGGTAAAGAACTTATTGTAGATGATACGAGTGACGTCACATCATTTTATCCCTCTGCATTCCAAGAACACCTGAATTTTATCCCGGCGCCCACTACAGGATCAGGCTGCACTCGGATACCCTCATTCGACATGAGTGCTACCCATTACTGTTACACTCACAATGTGATATTGTCTGGCTGCAGAGATCACTCACACTCACATCAGTATTTAGCACTTGGTGTGCTTCGGACATCTGCAACAGGGAGGGTATTCTTTTCTACTCTGCGTTCCATCAACTTGGATGACGCCCAAAATCGGAAGTCTTGCAGTGTGAGTGCAACTCCTTTAGGTTGTGATATGCTGTGCTCTAAAATCACAGAGACTGAGGAAGAGGATTATAAATCAGTTATCCCCACATCGATGGTACATGGAAGGTTAGGGTTTGACGGCCAATACCATGAGAAGGACCTAGACGTCACAACACTATTTAGGGACTGGGTGGCAAATTACCCAGGAGTAGGAGGTGGGTCTTTTATTAACAACCGCGTATGGTTCCCGGTCTACGGAGGGCTAAAACCCAGCTCGCCTAGTGACACTGCACAAGAAGGGAGATACGTAATATACAAGCGATACAATGACACATGCCCGGATGAGCAAGATTACCAGATTCGGATGGCTAAGTCATCGTATAAGCCTGGGCGGTTTGGTGGAAAACGCGTACAGCAGGCCATCCTATCCATCAAGGTGTCAACATCCTTGGGTGAGGACCCGGTGTTGACTGTACCGCCTAATACGGTCGCACTCATGGGGGCCGAAGGCAGAGTTCTCACAGTGGGGACATCTCATTTCTTATATCAGCGAGGGTCATCATACTTCTCTCCCGCTTTGTTATACCCTATGACAGTCAACAACAAAACAGCCACTCTTCATAATCCTTATACATTCAATGCTTTCACTCGGCCAGGTAGTGTCCCTTGCCAGGCTTCAGCAAGATGCCCCAACTCATGTGTTACCGGAGTCTATACTGATCCATATCCCTTAGTCTTCCATAGGAACCACACCTTGCGAGGGGTATTCGGAACAATGCTTGATGACAAACAAGCAAGACTCAACCCTGTATCTGCAGTATTTGATAACATATCCCGCAGTCGCATAACTCGGGTAAGTTCAAGCAGTACCAGGGCAGCATACACGACATCAACGTGTTTTAAAGTTGTCAAGACCAATAAAACCTATTGCCTCAGCATTGCAGAAATATCCAATACCCTCTTCGGGGAATTCAGAATTGTCCCCTTACTAGTTGAGATTCTCAAGGATGGTGGGGTT---------------------------------------------------------------------------------------------------------------------------------------
>ACK38025
ATGGACCATGCAGTTAGCAGAGTTGTGCTAGAGAATGAAGAAAGAGAAGCAAAGAACACATGGCGCTTGGTTTTCCGGATAGCAGTTTTACTTTTAATAGTGGTGACCTTAGCTATCTCTGCAGCCGCCCTAGTATACAGCATGGGGGCTAGTACGCCGCGCGACCTCGTAGGCATATCGACTGTGATCTCTAAGACGGAGGACAAGATTACGTCTTTACTCAGTGCAAATCAAGGTGTAGTAGATAGAATATATAAGCAAGTGGCCCTTGAATCTCCGCTGGCGCTGCTAAATACTGAATCTATAATCATGAATGCAATAACATCTCTCTCTTATCAAATTAACGGGGCTGCGAATAATAGCAGGTGTGGGACGCCTGTTCATGACCCAGATTATATCGGGGGGATAGGTAAAGAACTCATAGTAGACGACACCAGCAATGTCACATCATTCTATCCATCTGCATACCAAGAACACCTGAATTTTATCCCGGCGCCCACTACAGGATCAGGTTGCACTCGGATACCCTCATTCGACATGAGTGTTACCCACTACTGCTATACTCACAATGTGATATTGTCTGGCTGCAGAGATCACTCACACTCACATCAATACTTAGCACTTGGTGTGCTTCGGACATCTGCAACAGGGAGGGTATTCTTTTCTACTCTGCGTTCCATCAATTTAGATGACACCCAAAATCGGAAGTCTTGCAGTGTGAGTGCAACTCCTCTAGGTTGTGATATACTGTGCTCTAAAGTCACAGAGACTGAAGAAGAGGATTATAAGTCAGTTACTCCCACATCAATGGTGCACGGAAGGTTAGGTTTTGACGGTCAATACCATGAGAAGGACTTAGACATCACAGTCTTATTTAAGGATTGGGTGGCAAATTACCCGGGAGTGGGAAGTGGATCTTTTATTGATGACCGTGTATGGTTCCCAGTTTATGGAGGGCTAAAACCCAATTCGCCCAGCGACACTGCACAAGAAGGGAAATATGTAATATACAAGCGCTATAATAACACATGCCCCGATGGACAAGAATATCAAATCCGGATGGCTAAGTCTTCGTACAAGCCTGGGCGGTTCGGTGGAAAGCGCGTACAGCAAGCCATCTTATCTATCAAAGTGTCAACATCTTTGGGTGAGGACCCGGTGTTGACTGTTCTGCCTAATACAATTACACTCATGGGGGCCGAAGGCAGAGTTCTCACAGTAGGGACATCTCATTTCTTGTACCAACGAGGGTCTTCGTATTTCTCCCCCGCCTTATTATATCCTATGACAGTCCATAACAAAACAGCTACTCTTCATAGTCCTTATACATTTAATGCTTTTACCCGGCCAGGTAGTGTCCCTTGTCAGGCATCAGCAAGATGCCCTAACTCATGTATCACCGGAGTCTATACTGATCCGTACCCTTTGGTTTTCCATAGGAATCATACCTTGCGAGGGGTCTTCGGGACAATGCTTGATGATGAACAAGCAAGACTCAACCCCGTATCTGCAGTATTCGACAACATATCCCGCAGCCGTGTAACCAGGGTAAGTTCAAGCAGTACCAAGGCAGCATACACGACATCGACATGTTTTAAAGTTGTCAAGACCGATAAAGCTTATTGTCTTAGCATTGCAGAAATATCTAATACCCTATTCGGGGAATTCAGGATCGTTCCTTTGCTAGTTGAGATTCTTAAGGATGGTAGGGTT---------------------------------------------------------------------------------------------------------------------------------------
>AHF22102
ATGGACCGTGTAGTTAGCCAAGTTGCGCTAGAGAACGATGAAAGAGAGGCGAAAAATACATGGCGCTTGGTATTTCGGACCGCAGTCTTACTTTTAATAGTAGTGACCTTTTCCATCTCTGCTGCCGCCCTGATGTACAGTATGGAGGCTAGCACACCTGGTGACCTTGTAGGCATACTGACTGCGATCTCCAGGGCAGAAGAAAAGATTACATCTGCACTCGGTTCCAATCAAGATGTAGTAGATAGGATATATAAGCAGGTGGCCCTCGAATCTCCGTTGGCATTGCTCAACACCGAATCTATAATTATGAGTGCAATAACGTCCTTCTCTTACCAGATCAATGGAGCTGCAAATAACAGTGGGTGTGGGGCACCTGTTCATGACCCGGATTATATCGGAGGGATAGGTAAAGAACTCATTGTGGATGATGCTAGTGATGTCACATCATTCTATCCCTCTGCGTTCCAAGAACACCTGAATTTTATCCCGGCGCCCACTACAGGATCAGGTTGCACTCGGATACCCTCATTCGACATGAGTGCTACCCACTACTGTTACACTCATAATGTGATATTGTCTGGCTGCAGAGATCACTCACACTCACATCAGTATTTGGCACTTGGTGTGCTTCGGACATCTGCAACAGGGAGGGTATTCTTTTCTACTCTGCGTTCCATCAATTTGGATGACAACCAAAATCGGAAGTCTTGCAGTGTGAGTGCAACTCCCTTAGGTTGCGATATGTTGTGCTCTAAAGTCACGGAAACTGAGGAAGAAGATTATAATTCAGTTATCCCCACACCAATGGTACATGGGAGGCTGGGGTTTGACGGCCAATACCATGAGAAGGACCTGGATGTCGCAACATTATTTGGGGACTGGGTGGCAAATTACCCTGGGGTGGGAGGAGGGTCTTTTATTGATAACCGCGTATGGTTCCCAGTCTATGGAGGGCTAAAACCCAATTCGCCTAGTGACACTGCACAAGAGGGGAGATATGTAATATACAAGCGGTACAATGACACATGCCCAGATGAGCAAGACTACCAGATTCGGATGGCTAAGTCTTCATATAAGCCTGGGCGGTTTGGTGGGAAACGCGTACAGCAGGCCATCCTATCCATCAAGGTATCAACATCCTTGGGTGAGGACCCGGTGCTGACTGTACCGCCCAACACAATCACACTTATGGGGGCCGAAGGCAGAGTTCTCACAGTAGGGACATCTCATTTCTTTTACCAGCGAGGGTCATCATACTTCTCTCCCGCCTTATTATACCCTATGACAGTCGACAATAAAACAGCCACTCTTCATAGTCCTTATGCATTCAATGCTTTCACTCGGCCAGGTAGTGTCCCTTGCCAGGCTTCAGCCAGATGCCCTAACTCGTGTGTTACTGGAGCCTACACTGATCCATACCCCTTAGTCTTCCATAGGAACCACACTTTGCGAGGGGTATTCGGGACAATGCTTGATGATAAACAAGCAAGACTCAACCCTGTATCTGCAGTATTTGATAACATATCTCGCAGTCGCATAACCCGGGTGAGTTCAAGCAGTACCAAGGCAGCATACACGACATCAACATGTTTTAAAGTTGTCAAGACCAATAAAACCTATTGCCTCAGCATTGCAGAAATATCCAATACCCTCTTCGGGGAATTCAGGATTGTCCCTTTATTAGTCGAGATTCTCAAGGATGATGGGATT---------------------------------------------------------------------------------------------------------------------------------------
>ADI78949
ATGGATCGTGTAGTTAGCAGAGTTGTACTAGAGAACGAAGAAAGAGAAGCAAAGAACACATGGCGCTTGGTTTTCCGGATCGCAGTCTTATCTCTAGTAGTAATGACTTTAGCTATCTCTGTAGCCGCCCTGGTATACAGCATGGGGGCTAGCACACCGAGCGACCTTGCAGGCATATCGACGGTGATCTCTAAGGCAGAGGATAGGGTTACATCTTTACTCAGTTCAAATCAAGATGTGGTAGATAGGGTATATAAACAGGTGGCCCTTGAGTCCCCGCTGGCGTTGCTAAATACTGAATCTATAATTATGAATGCAATAACTTCTCTCTCTTATCAAATTAATGGGGCTGCAAATAATAGTGGGTGTGGGGCACCTGTTCATGACCCAGATTATATTGGGGGGGTAGGCAAAGAACTCATAGTAGATGACACAAGTGATGTCACATCATTCTATCCTTCAGCATACCAAGAACACCTGAATTTTATCCCGGCGCCTACTACAGGATCAGGCTGCACTCGGATACCCTCATTCGACATGAGCACTACCCACTATTGTTATACTCACAATGTGATATTATCTGGTTGCAGAGATCACTCACACTCACATCAGTATTTAGCGCTAGGTGTACTTCGGACATCCGCAACAGGGAGGGTATTCTTTTCTACTCTGCGTTCCATCAATTTAGATGACACCCAAAATCGGAAGTCTTGCAGTGTGAGTGCGACTCCTTTAGGTTGTGATATGCTGTGCTCTAAAGTCATAGAGACTGAGGAGGAGGATTATAAGTCAATTACCCCCACATCAATGGTGCATGGAAGGTTAGGGTTTGACGGTCAGTACCATGAGAAGGACTTAGACGTCACAGTCTTATTTAAGGATTGGGTTGCAAATTACCCGGGAGTGGGAGGAGGGTCTCTTATTGACGACCGTGTATGGTTCCCAGTTTATGGAGGGCTAAAACCCAATTCGCCTAGCGACACTGCACAAGAAGGGAGATATGTAATATACAAGCGCTATAATAACACATGCCCCGATGGACAAGATTACCAAGTTCGGATGGCTAAGTCTTCGTATAAGCCTGGACGGTTTGGTAGAAAGCGCGTACAGCAAGCCATCTTATCTATCAAAGTATCAACATCTTTGGGCGAGGACCCGGTGCTGACTGTACCGCCAAATACAGTTACACTCATGGGGGCCGAAGGCAGAGTCCTCACAGTAGGGACATCTCATTTCTTGTACCAACGAGGGTCTTCATACTTCTCTCCCGCCTTATTATACCCTATGACAGTACACAACAAAACAGCTACTCTTCATAGTCCTTATATATTTAATGCTTTCACTCGGCCAGGTAGTGTCCCTTGCCAGGCATCAGCAAGGTGCCCTAACTCATGTATCACTGGAGTCTATACTGATCCGTATCCTTTAGTCTTCCATAGGAATCACACCTTGCGAGGGGTGTTCGGGACAATGCTTGATAATGAACAAGCAAGGTTCAACCCCGTATCTGCAGTATTTGATTACACATCTCGCAGTCGCATAACCCGGGTAAGTTCAAGCAGCACCAAGGCAGCATACACGACATCGACATGTTTTAAAGTTGTCAAGACCAATAAAGTTTATTGCCTTAGCATTGCAGAAATATCCAACACCCTATTTGGGGAATTCAGGATTGTCCCTTTACTGGTCGAGATCCTCAAGGATGATAGGGTT---------------------------------------------------------------------------------------------------------------------------------------
>AGL94562
ATGGACCGTGTAGTTAGCCAAGTTGCGCTAGAGAACGATGAAAGAGAGGCGAAAAATACATGGCGCTTGGTATTTCGGACCGCAGTCTTACTTTTAATAGTAGTGACCTTTTCCATCTCTGCTGCCGCCCTGATGTACAGTATGGAGGCTAGCACACCTGGTGACCTTGTAGGCATACTGACTGCGATCTCCAGGGCAGAAGAAAAGATTACATCTGCACTCGGTTCCAATCAAGATGTAGTAGATAGGATATATAAGCAGGTGGCCCTCGAATCTCCGTTGGCATTGCTCAACACCGAATCTATAATTATGAGTGCAATAACGTCCTTCTCTTACCAGATCAATGGAGCTGCAAATAACAGTGGGTGTGGGGCACCTGTTCATGACCCGGATTATATCGGAGGGATAGGTAAAGAACTCATTGTGGATGATGCTAGTGATGTCACATCATTCTATCCCTCTGCGTTCCAAGAACACCTGAATTTTATCCCGGCGCCCACTACAGGATCAGGTTGCACTCGGATACCCTCATTCGACATGAGTGCTACCCACTACTGTTACACTCATAATGTGATATTGTCTGGCTGCAGAGATCACTCACACTCACATCAGTATTTGGCACTTGGTGTGCTTCGGACATCTGCAACAGGGAGGGTATTCTTTTCTACTCTGCGTTCCATCAATTTGGATGACAACCAAAATCGGAAGTCTTGCAGTGTGAGTGCAACTCCCTTAGGTTGCGATATGTTGTGCTCTAAAGTCACGGAAACTGAGGAAGAAGATTATAATTCAGTTATCCCCACACCAATGGTACATGGGAGGCTGGGGTTTGACGGCCAATACCATGAGAAGGACCTGGATGTCGCAACATTATTTGGGGACTGGGTGGCAAATTACCCTGGGGTGGGAGGAGGGTCTTTTATTGATAACCGCGTATGGTTCCCAGTCTATGGAGGGCTAAAACCCAATTCGCCTAGTGACACTGCACAAGAGGGGAGATATGTAATATACAAGCGGTACAATGACACATGCCCAGATGAGCAAGACTACCAGATTCGGATGGCTAAGTCTTCATATAAGCCTGGGCGGTTTGGTGGGAAACGCGTACAGCAGGCCATCCTATCCATCAAGGTATCAACATCCTTGGGTGAGGACCCGGTGCTGACTGTACCGCCCAACACAATCACACTTATGGGGGCCGAAGGCAGAGTTCTCACAGTAGGGACATCTCATTTCTTTTACCAGCGAGGGTCATCATACTTCTCTCCCGCCTTATTATACCCTATGACAGTCGACAATAAAACAGCCACTCTTCATAGTCCTTATGCATTCAATGCTTTCACTCGGCCAGGTAGTGTCCCTTGCCAGGCTTCAGCCAGATGCCCTAACTCGTGTGTTACTGGAGTCTACACTGATCCATACCCCTTAGTCTTCCATAGGAACCACACTTTGCGAGGGGTATTCGGGACAATGCTTGATGATAAACAAGCAAGACTCAACCCTGTATCTGCAGTATTTGATAACATATCTCGCAGTCGCATAACCCGGGTGAGTTCAAGCAGTACCAAGGCAGCATACACGACATCAACATGTTTTAAAGTTGTCAAGACCAATAAAACCTATTGCCTCAGCATTGCAGAAATATCCAATACCCTCTTCGGGGAATTCAGGATTGTCCCTTTATTAGTCGAGATTCTCAAGGATGATGGGATT---------------------------------------------------------------------------------------------------------------------------------------
>AAS67160
ATGGACCGCGCAGTTAGCCGAGTTGTACTAGAGAATGATGAAAGAGAAGCAAAGAACACATGGCGCTTGGTTTTCCGGATCGCAGTCTTATCTCTAATAGTAATGACTTTAGCTATCTCTGTAGCCGCCCTGGTATATGGCATGGGGGCTAGAACACCGAGCGACCTTGCAGGCATATCGACGGTGATCTCTAAGGCAGAGGATAAGGTTACATCTTTACTCAGTTCAAATCAAGATGTGGTAGATAGGATATATAAGCAGGTGGCCCTTGAATCCCCGCTGGCGTTGCTAAACACTGAATCCATAATTATGAATGCAATAACTTCTCTCTCTTATCAAATTAATGGGGCTGCAAATAATAGTGGGTGTGGGGCACCTGTTCATGACCCAGATTATATTGGGGGGATAGGCAAAGAACTCATAGTAGATGACGCAAGTGATGTCACATCATTCTATCCTTCAGCATTCCAAGAACACCTGAATTTTATCCCGGCGCCTACTACAGGATCAGGCTGCACTCGGATACCCTCATTCGACATGAGCGCTACCCACTACTGTTATACTCACAATGTGATATTATCTGGTTGCAGAGATCACTCACACTCACATCAGTATTTAGCGCTAGGTGTACTTCGGACATCTGCAACAGGGAGGGTATTCTTTTCTACTCTGCGTTCCATCAATTTAGATGACACCCAAAATCGGAAGTCTTGCAGTGTGAGTGCAACTCCCTTAGGTTGTGATATGCTGTGCTCTAAAGTCATTGAGACTGAGGAGGAGGATTATAAGTCAGTTACCCCTACATCAGTGGTGCATGGAAGGTTAGGGTTTGACGGCCAATACCATGAGAAGGACTTAGACGTCACAGTCTTGTTTAAGGATTGGGTTGCAAATTACCCGGGAGTGGGAGGAGGGTCTCTTATTGACGACCGTGTATGGTTCCCAGTTTATGGAGGGCTAAGACCCAATTCGCCCAGTGACACTGCACAAGAAGGGAGATATGTAATATACAAGCGCTATAATAACACATGCCCCGATGAACAAGATTACCAAGTTCGGATGGCCAAGTCTTCGTATAAGCCTGGGCGGTTTGGTGGAAAACGCGTACAGCAAGCCATCTTATCTATCAAAGTATCAACATCTTTGGGCGAGGACCCGGTGCTGACTGTACCGCCAAATACAGTTACACTCATGGGGGCCGAAGGCAGAGTCCTCACAGTAGGGACATCTCATTTCTTGTACCAACGAGGGTCTTCATACTTCTCTCCCGCCTTATTATACCCTATGACAGTACACAACAAAACAGCTACTCTTCATAGTCCTTATACATTTAATGCTTTCACTCGGCCAGGTAGTGTCCCTTGCCAGGCATCAGCAAGGTGCCCTAACTCATGTATCACTGGAGTCTATACTGATCCGTATCCTGTAGTCTTCCATAGGAATCACACCTTGCGAGGGGTGTTCGGGACAATGCTTGATAATGAACAAGCAAGGCTCAACCCCGTATCTGCAGTATTTGATTACACATCTCGCAGTCGCATAGCCCGGGTAAGTTCAAGCAGCACCAAGGCAGCATACACGACATCGACATGTTTTAAAGTTGTCAAGACCAATAAAGTTTATTGCCTTAGCATTGCAGAAATATCCAATACTCTATTTGGGGAATTCAGGATTGTCCCTTTACTGGTCGAGATCCTCAAGGATAATAGGGTT---------------------------------------------------------------------------------------------------------------------------------------
>AEM55587
ATGGACCGCGCGGTTAACAGAGTCGTGCTGGAGAATGAGGAAAGAGAAGCAAAGAACACATGGCGCCTGGTTTTCCGGATCGCAGTCTTACTTTTAATGGTAATGACTCTAGCTATCTCCGCAGCTGCCCTGGCATACAGCACGGGGGCCAGTACGCCGCACGACCTCGCAGGCATATCGACTGTGATCTCCAAGACAGAAGATAAGGTTACGTCTTTACTCAGTTCAAGTCAAGATGTGATAGATAGGATATACAAGCAGGTGGCTCTTGAATCCCCGCTGGCGCTACTAAACACTGAATCTATAATTATGAATGCAATAACCTCTCTTTCTTATCAAATTAACGGGGCTGCGAACAATAGCGGATGTGGGGCGCCTGTTCATGACCCAGATTATATCGGGGGGATAGGCAAAGAACTCATAGTGGACGACATCAGTGATGTCACATCATTTTATCCTTCTGCATATCAAGAACACTTGAATTTCATCCCGGCGCCTACTACAGGATCCGGTTGCACTCGGATACCCTCATTTGACATGAGCACCACCCATTATTGTTATACTCACAATGTGATACTATCCGGTTGCAGAGATCACTCACACTCATATCAATACTTAGCACTTGGTGTGCTTCGGACATCTGCAACAGGGAGGGTATTCTTTTCTACTCTGCGCTCCATCAATTTAGATGACACCCAAAATCGGAAGTCCTGCAGTGTGAGTGCAACCCCTTTAGGTTGTGATATGCTGTGCTCTAAGGTCACAGGGACTGAAGAGGAGGATTACAAGTCAGTTGCCCCCACATCAATGGTGCACGGAAGGCTAGGGTTTGACGGTCAATACCATGAGAAGGACTTAGACACCGCGGTCTTATTTAAGGATTGGGTGGCAAATTACCCAGGAGCGGGAGGAGGGTCTTTTATTGACGACCGTGTATGGTTCCCAGTTTACGGAGGGCTCAAACCCAATTCACCCAGTGACACTGCACAAGAAGGGAAATATGTAATATACAAGCGCCATAACAACACATGCCCCGATGAACAAGATTACCAAATTCGGATGGCTAAGTCTTCATATAAACCCGGGCGATTTGGTGGAAAGCGCGTACAGCAAGCCATCTTATCCATCAAAGTGTCAACATCCTTGGGTAAGGACCCGGTGCTGACTATTCCACCTAATACAATCACACTCATGGGAGCCGAAGGCAGAATCCTCACAGTAGGGACATCTCACTTCTTGTACCAACGAGGGTCTTCATATTTCTCCCCTGCCTTATTATATCCCATGACAGTAAATAACAAAACGGCTACACTCCATAGTCCTTATACGTTTAATGCTTTCACTCGGCCAGGTAGTGTCCCTTGCCAGGCATCAGCAAGATGCCCCAACTCATGCATCACTGGGGTCTATACTGATCCATATCCCCTAATCTTCCATAGGAATCATACTCTACGAGGGGTCTTCGGGACGATGCTTGATGATGAACAAGCGAGACTTAACCCCGTATCTGCAGTATTCGACAACATATCCCGCAGTCGTGTCACCCGGGTGAGTTCAAGCAGCACCAAGGCAGCATACACGACATCGACATGTTTTAAAGTTGTCAAGACCAATAAAGCTTATTGTCTTAGTATTGCAGAAATATCCAATACCCTATTCGGGGAATTTAGGATCGTTCCCTTACTAGTTGAGATCCTCAAGGATGATAGAGTT---------------------------------------------------------------------------------------------------------------------------------------
>AEX01230
ATGGGCCGCGCGGTCGACAAAGTTGTGCTGGAGAATGAGGAAAGAGAATCAAAGAATACATGGCGCCTGGTTTTCCGGGTCTCAGTCTTACTTCTAATGGTAATGACTTTAGCTATCTCTGCAGTTGCCCTGGTATACACCATGGGGGCCAGCACGCCTCGTGATCTCGCAAACATACCGACTATGATCTCCAAGACAGAAGATAAGGTCACGTCTTTACTCAGTTCTAGTCAAGATGTAATAGATAGGATATATAAACAGGTGGCACTTGAATCCCCGCTGGCTCTGCTAAACACAGAATCTATAATTATGAATGCAATAACATCCCTCTCTTATCAAATCAACGGGGCTGCGAATAATAGTGGGTGCGGGGCGCCTGTTCATGACCCAGATTATATCGGGGGGATAGGCAAAGAACTCATAGTAGATGACACTAGTGATGTCACATTATTCTATCCTTCCGCATATCAAGAACATTTGAATTTTATCCCGGCGCCTACCACAGGATCCGGTTGCACTCGGATACCCTCGTTTGACATGAGCACTACTCACTACTGTTATACTCACAACGTGATATTATCTGGTTGCAGAGATCACTCACATTCGCATCAATACTTAGCACTTGGTGTGCTTCGAACATCTGCTACAGGGAGGGTATTCTTTTCTACTCTGCGTTCCATCAATTTAGACGACTCCCAAAATCGGAAGTCCTGCAGTGTGAGCGCAACTCCTTTAGGTTGTGATATACTGTGCTCCAAAGTCACAGAGACTGAGGAAGAGGATTATAAGTCAGTCACCCCCACATCAATGGTACACGGAAGGTTGGGGTTCGACGGCCGATACCGTGAGAAGGACTTAGACACCACAGTCTTATTTAAGGATTGGGTGGCAAATTACCCGGGAGTAGGAGGTGGGTCTTTCATTGACGATCGTGTATGGTTCCCAATTTACGGAGGGCTCAAACCCAACTCGCCCAGTGATACTGCACAAGAAGGGAAATATGTGATATACAAGCGCTATAATAACACATGCCCCGATGAGCAAGATTACCAAATTCGGATGGCCAAGTCCTCATATAAACCTGGGCGGTTTGGTGGAAAGCGCGTGCAGCAAGCCGTCTTATCTATTAAAGTGTCAAGATCTTTGGGTGAAGACCCAGTACTGACCATTCCACCTAATACAATTACACTCATGGGGGCCGAAGGCAGAGTTCTCACGGTAGGAGCATCTCATTTCTTGTATCAACGAGGGTCGTCATATTTCTCGCCCGCCTTATTATATCCCATGACAGTAGATAACAAAACAGCCACTCTTCATAGTCCTTATACATTTAATGCCTTTACTCGACCAGGTGTTGTCCCCTGCCAATCATCAGCAAGGTGCCCTAACTCATGTATCACTGGAGTCTATACTGATCCGTATCCCTTAGTCTTCTATAGGAATCATACCCTACGAGGGGTCTTCGGGACAATGCTTGATGGCGAACAAGCAAGACTCAACCCTGTGTCTGCAGTATTCGACAGCATATCCCGCAGTCGTGTAACCCGGGTGAGTTCAAGCAGCACCAAGGCAGCATACACGACATCGACATGCTTTAAAGTTGTCAAGACCAATAAAACTTATTGTCTTAGCATTGCAGAAATATCCAATACCCTATTCGGGGAATTTAGGATCGTTCCTTTACTAGTTGAGATCCTCAAGGATGATAGGGTT---------------------------------------------------------------------------------------------------------------------------------------
>AEX55110
ATGGACCGCGCAGTTAATAGAATTGTGTTAGAAAATGAGGAAAGAGAAGCAAAGAACACATGGCGCTTGGTTTTCCGGGTCACAGTCTTAATTCTAATGGTAATGATTTTAGCTTTCTCTGCAGCTACCCTGGTATATACCATGAGGGCCAGTACACCGCGCGACCTCACAGGTATATCGACCATGCTCTCCAAGGCGGAGGGTAAGATTACGTCTCTACTCAGTTCAGGTCAAGATGTGATGGATAGGATATATAAACAAGTGGCACTTGAATCTCCACTGGCACTACTAAATACTGAATCTATAATTATGAATGCAATAACATCCCTCTCTTATCAAATCAACGGGGCTGCGAATAATAGCGGGTGTGGAGCACCTGTTCATGACCCAGATTATATTGGGGGAATAGGCAAAGAACTCATAGTAGATGACACTAGTGATGTCACATCGTTCTATCCTTCTGCGTATCAAGAACACTTGAATTTTATCCCGGCGCCTACTACAGGGTCTGGTTGCACTCGGATACCCTCATTTGACATGAGCACTACCCACTATTGTTATACTCACAATGTGATATTATCTGGTTGCAGAGATCACTCGCACTCACATCAATACTTGGCACTCGGTGTACTTCGGACATCTGCAACAGGGAGGGTATTCTTTTCTACTCTGCGTTCCATCAACTTAGATGACACTCAAAACCGAAAGTCCTGCAGTGTGAGTGCAACTCCTTTAGGTTGTGATATGCTGTGCTCTAAAGTCACAGAGACCGAGGACGAGGATTACAAGTCAGTCTCCCCCACATCAATGGTGCATGGAAGGTTAGGGTTTGATGGTCAATACCACGAAAAGGACTTAGACACCACCATCCTATTTAAGGATTGGGTGGCAAATTACCCGGGAGTAGGAGGTGGGTCCTTTATTGACGACCGTGTATGGTTCCCAGTTTACGGAGGGCTTAAACCCAATTCGCCTAGTGACACTGCACAGGAAGGGAAATATGTGATATACAAGCGCTACAACAATACATGTCCTGATGATCAAGATTACCAAATTCAGATGGCCAAGTCCTCGTACAAACCTAGAAGGTTTGGTGGAAAACGCGTACAACAAGCCATCCTATCTATCAAAGTATCAAAGTCCTTGGGTGAGGACCCGGTGCTGACTATTCCACCTAATACTGTTACGCTCATGGGGGCCGAAGGCAGAGTTCTCACGGTAGGGACATCTCACTTCTTGTACCAACGAGGTTCTTCGTATTTCTCACCTGCCCTATTATATCCTATGACAGTACATAACAAAACAGCTACTCTTCATAGTCCTTATACATTTAACGCCTTTACTCGGCCAGGTAGTGTCCCTTGCCAAGCATCAGCAAGATGCCCTAACTCATGTATTACTGGAGTCTACACTGATCCGTATCCCTTAGTCTTTTATGGGAATCACACTTTGCGAGGGGTCTTCGGAACAATGCTTGATGATGAACAAGCAAGACTCAACCCCGTATCTGCGGTATTCGACAACATATCTCGCAGTCGTGTAACCCGGGTGAGTTCAAGCAGCACCAAGGCAGCATACACGACATCGACATGTTTTAAGGTTGTCAAGACCAATAAAGCTTATTGTCTTAGCATTGCAGAAATATCCAATACCCTATTCGGGGAGTTCAGAATCGTTCCTTTGCTAGTTGAGATCCTCAAGGAAGTCAGGGTT---------------------------------------------------------------------------------------------------------------------------------------
>ABZ80390
ATGGACCGCGCCGTTAGCCAAGTTGCGTTAGAGAATGATGAAAGAGAGGCAAAAAATACATGGCGCTTGATATTCCGGATTGCAATCTTATTCTTAACAGTAGTGACCTTGGCTATATCTGTAGCCTCCCTTTTATATAGCATGGGGGCTAGCACACCTAGCGATCTTGTAGGCATACCGACTAGGATTTCCAGGGCAGAAGAAAAGATTACATCTACACTTGGTTCCAATCAAGATGTAGTAGATAGGATATATAAGCAAGTGGCCCTTGAGTCTCCATTGGCATTGTTAAATACTGAGACCACAATTATGAACGCAATAACATCTCTCTCTTATCAGATTAATGGAGCTGCAAACAACAGCGGGTGGGGGGCACCTATTCATGACCCAGATTATATAGGGGGGATAGGCAAAGAACTCATTGTAGATGATGCTAGTGATGTCACATCATTCTATCCCTCTGCATTTCAAGAACATCTGAATTTTATCCCGGCGCCTACTACAAGATCAGGTTGCACTCGAATACCCTCATTTGACATGAGTGCTACCCATTACTGCTACACCCATAATGTAATATTGTCTGGATGCAGAGATCACTCACACTCACATCAGTATTTAGCACTTGGTGTGCTCCGGACATCTGCAACAGGGAGGGTATTCTTTTCTACTCTGCGTTCCATCAACCTGGACGACACCCAAAATCGGAAGTCTTGCAGTGTGAGTGCAACTCCCCTGGGTTGTGATATGCTGTGCTCGAAAGTCACGGAGACAGAGGAAGAAGATTATAACTCAGCTGTCCCTACGCGGATGGTACATGGGAGGTTAGGGTTCGACGGCCAATATCACGAAAAGGACCTAGATGTCACAACATTATTCGGGGACTGGGTGGCCAACTACCCAGGAGTAGGGGGTGGATCTTTTATTGACAGCCGCGTATGGTTCTCAGTCTACGGAGGGTTAAAACCCAATACACCCAGTGACACTGTACAGGAAGGGAAATATGTGATATACAAGCGATACAATGACACATGCCCAGATGAGCAAGACTACCAGATTCGAATGGCCAAGTCTTCGTATAAGCCTGGACGGTTTGGTGGGAAACGCATACAGCAGGCTATCTTATCTATCAAAGTGTCAACATCCTTAGGCGAAGACCCGGTACTGACTGTACCGCCCAACACAGTCACACTCATGGGGGCCGAAGGCAGAATTCTCACAGTAGGGACATCCCATTTCTTGTATCAGCGAGGGTCATCATACTTCTCTCCCGCGTTATTATATCCTATGACAGTCAGCAACAAAACAGCCACTCTTCATAGTCCTTATACATTCAATGCCTTCACTCGGCCAGGTAGTATCCCTTGCCAGGCTTCAGCAAGATGCCCCAACTCGTGTGTTACTGGAGTCTATACAGATCCATATCCCCTAATCTTCTATAGAAACCACACCTTGCGAGGGGTATTCGGGACAATGCTTGATGGTGAACAAGCAAGACTTAACCCTGCGTCTGCAGTATTCGATAGCACATCCCGCAGTCGCATAACTCGAGTGAGTTCAAGCAGCATCAAAGCAGCATACACAACATCAACTTGTTTTAAAGTGGTCAAGACCAATAAGACCTATTGTCTCAGCATTGCTGAAATATCTAATACTCTCTTCGGAGAATTCAGAATCGTCCCGTTACTAGTTGAGATCCTCAAAGATGACGGGGTTAGAGAAGCCAGGTCTGGC---------------------------------------------------------------------------------------------------------------------
>ACR14834
ATGGACCATGCAGTCAGCAAAGTTGCGTTAGAAAATGAAGAAAGAGAGGCGAAGAGCACATGGCGCTTGGTTTTCCGGATCGCAGTTTTACTTTTAATAGTGATGACCCTAGCTATCTCTGTAGCTGCCCTGGTATACAGCATGGGGGCTAGTACGCCCCGCGACCTCGTAGGCATATCGACTATGGTTTCTAAGGCGGAGGACAGGATTACGTCTTTACTCAGTTCAAACCAAGATGTAGTAGACAGAGTATACAAGCAAGTGGCCCTTGAATCTCCGTTGGCACTACTAAACACTGAATCTATAATCATGAATGCAATAACGTCTCTCTCTCATCAAATTAACGGGGCTACAAACAATAGCAGGTGTGGGGCGCCTGTTCATGACCCAGATTATATCGGGGGGATAGGTAAAGAACTCATAGTAGACGACGTCAGTGGTGTCACATCATTTTACCCATCTGCATACCAAGAACACCTGAATTTTATCCCAGCGCCCACTACAGGATCAGGCTGCACTCGGATACCCTCATTTGATATGAGTGCTACCCACTACTGTTATACTCATAACGTGATATTGTCAGGCTGTATAGATCACTCACATTCACATCAATACTTAGCACTTGGTGTGCTTCGGACATCTGCAACAGGGAGGGTATTCTTTTCTACTCTGCGTTCCATCAACTTGGATGACACCCAAAATCGGAAATCTTGCAGTGTGAGTGCAACTCCTCTAGGTTGTGATATACTGTGCTCTAAAGTCACAGAGGCTGAAGAAGAGGACTATAGGTCAGTTACCCCCACATCAATGGTGCACGGAAGGTTAGGTTTTGACGGTCAATACCATGAGAAGGACTTAGACACCACAGTCTTATTTAAGGATTGGGTGGCAAATTACCCGGGAGTGGGGAGTGGATCCTTTATTAATGACCGTGTATGGTTCCCAGTTTACGGAGGGTTGAAACCTAATTCGCCTAGCGACACAGCACAAGAAGGAAAATATGTAATATACAAGCGCTATAATAACACATGCCCTGATGGACAGGAATATCAAGTCCGGATGGCTAAGTCTTCGTACAAGCCTGGGCGATTCGGTGGAAAGCGTGTACAGCAAGCCATCTTATCCATCAAAGTGTCAACATCTTTGGGTGAGGACCCAGTGCTGACTGTTCCGCCTAATACAATTACACTCATGGGGGCCGAAGGCAGAGTTCTTACAGTAGGGACGTCTCACTTCTTATACCAACGAGGGTCTTCGTATTTCTCCCCTGCCTTATTATATCCTATGACAGTCTATAACAAAACAGCCACTCTTCATAATCCCTATACGTTTAATGCTTTCACTCGGCCAGGTAGTGTCCCTTGTCAGGCATCAGCAAGATGCCCCAACCCATGTATCACTGGAGTCTATACTGATCCGTACCCTTTGGTCTTCTATAAGAACCATACCTTGCGAGGAGTCTTCGGAACAATGCTTGATGATGAACAAGCAAGACTCAACCCCGTATCTGCAGTATTCGACAACATATCTCGCAGTCGTGTGACCCGAGTAAGCTCAAGCAGCACCAAGGCAGCATACACGACATCGACATGTTTCAAAGTTGTCAAGACCAATAAAGTTTATTGTCTTAGCATTGCAGAAATATCTAACACCCTATTTGGGGAATTCAGAATTGTTCCTTTGTTAGTTGAGATTCTAAAGGATGATAGGGTT---------------------------------------------------------------------------------------------------------------------------------------
>AAX45434
ATGGACCGCGCAGTTAGCCAAGTTGCGCTAGAGAATGATGAAAGAGAGGCAAGGAATACATGGCGCCTGGTATTCCGGATCGCAATCCTATTTTTAACGGTAGTGACTCTAGCCGTCTCTGCAGCTGCCCTTGCATATAGTATGGAAGCCAGCACACCTAGCGATCTTGTAGGCATACCGACTGCGATCTCTAGAGCAGAGGAAAAGATTGCATCTGCACTCGGTTCCAATCAAGATGTAGTAGATAGAATATATAAGCAGGTGGCCCTCGAATCTCCACTGGCATTGCTAAACACCGAATCCACAATTATGAACGCAATAACATCTCTCTCTTATCAGATCAATGGGGCTGCAAATAGCAGCGGATGTGGAGCACCCATTCATGATCCAGATTATATTGGGGGAATAGGTAAAGAACTTATTGTAGATGATGATAGCGACGTCACATCATTCTATCCCTCCGCATTCCAAGAACATTTGAACTTTATCCCGGCGCCTACTACAGGATCAAGCTGCACTCGGATACCCTCATTTGATATGAGTGCTACCCACTACTGTTATACTCACAATGTGATATTATCTGGATGCAGAGATCACTCGCACTCACATCAATATTTAGCACTTGGTGTGCTTCGGACATCTGCAACAGGGAGGGTATTCTTTTCCACTCTGCGTTCCATCAATCTGGATGACACCCAAAATCGGAAGTCTTGCAGTGTGAGTGCAACTCCCTTGGGTTGTGATATGCTATGTTCCAAAGTCACAGAGACTGAAGAAGAGGATTATAACTCAGCTGCCCCCACGTCGATGGTACACGGGAGGTTAGGGTTCGACGGCCAATATCATGAGAAGGACCTAGACGTCACAACACTATTCGAGGACTGGGTGGCAAACTACCCAGGAGTAGGGGGCGGGTCTTTTATTGACAATCGCGTATGGTTCCCAGTTTACGGAGGGCTAAGACCCAATTCGCCCAGTGACACCGCACAAGAAGGGAAATATGTAATATACAAGCGATATAATGACACATGTCCAGACGAGCAAGATTATCAGATTCGAATGGCTAAGTCTTCATATAAGCCTGGGCGGTTTGGTGGGAAACGCGTACAGCAAGCCATCTTATCTATCAAAGTGTCAACATCCTTGAGTGAGGACCCAGTGCTGACTGTACCGCCCAACACAGTCACACTCATGGGGGCTGAAGGCAGAGTTCTCACAGTAGGGACATCTCATTTCTTTTATCAACGAGGGTCATCGTACTTCTCCCCTGCCCTACTATACCCCATGATAGTCAGTAACAAAACAGCCACTCTTCATAGTCCTTATATATTCAATGCTTTTACTCGACCAGGTAGTATCCCTTGCCAGGCTTCAGCAAGATGCCCTAACTCATGTGTTACCGGAGTCTATACTGATCCATATCCCTTGGTCTTCTATAGGAACCACACCTTGCGAGGGGTATTCGGGACGATGCTTGATGATGTACAAGCAAGACTCAACCCGGTATCTGCAGTATTTGACGGCATATCTCGCAGTCACATAACCCGGGTGAGTTCAGGCAGCACCAAGGCAGCATACACAACATCGACATGTTTTAAAGTTGTAAAGGCCAATAAAACCTATTGTCTCAGCATTGCAGAAATATCCAATACCCTATTCGGGGAATTCAGAATCGTCCCTTTACTAGTTGAGATTCTCAAGGATGATGGGGTTAGAGAAGCCAGGTCTAGCCGG------------------------------------------------------------------------------------------------------------------
>ADN67565
ATGGAGAGAGGGGTCAGCCAAGTTGCACTTGAGAATGATGAGAGGGAGGCAAAAAACACATGGAGGTTGGTGTTCAGAGTGACTGTTCTTTTTCTCACCATAGTGACTCTTGCCATCTCCGCAGCCGCCCTCGCATTCAGCATGAATGCTAGCACACCTCAGGACTTAGAAGGAATACCAGTAGCTATATCAAAGGCAGAGGATAAGATTACCTCTGCTCTTGGAGCGAGCCAGGATGTAATAGACAGAATATACAAACAAGTGGCACTAGAGTCGCCCCTAGCCCTGCTCAACACCGAGTCCACGATCATGAACGCCTTGACATCACTGTCTTACCAAATCAATGGTGCGGCCAATGCCAGCGGATGTGGGGCCCCTGTACATGATCCTGATTACATCGGAGGGATAGGCAAGGAGCTGATTGTAGATGACACAAGTGATGTAACATCTTTCTACCCATCTGCATTCCAAGAACACCTTAATTTCATCCCTGCACCTACTACAGGATCCGGCTGTACCCGAATCCCATCTTTTGATATGAGTGCCACTCATTATTGCTATACACATAATGTTATCTTGTCAGGGTGCAGAGATCATTCACATTCGCATCAATATCTAGCTCTGGGGGTTTTAAGGACTTCAGCAATTGGTAGAGTGTTCTTTTCGACCCTTCGATCAATCAATCTAGATGATACTCAGAACAGAAAGTCATGTAGTGTGAGCGCAACGCCCCTAGGGTGTGATATGTTATGCTCCAAGGTCACAGAGACTGAAGAGGAGGACTACCAATCGACAGACCCTACACTAATGGTGCATGGGAGGCTAGGATTTGATGGACAGTATCATGAGAGAGATTTGGACGTTCGCACTCTTTTTGGGGATTGGGTGGCTAATTACCCTGGGGTTGGTGGTGGATCCTTCATAAACAACCGTGTCTGGTTCCCAGTGTACGGTGGTTTGAAACCAGGCTCCCCAACAGACAAAAGGCAAGAGGGGCAGTATGCTATTTACAAGAGGTATAATGATACGTGCCCTGATGATCAGGAGTATCAGGTCAGGATGGCCAAGTCGGCATACAAGCCTAATCGATTCGGGGGGAAGCGAGTCCAACAGGCAATCTTATCTATAGGCGTATCAACCACCCTCGCAGATGATCCAGTGCTCACCGTGACTTCTAATACTATCACTCTCATGGGTGCTGAGGGCAGGGTGATGACTGTCGGGACCTCTCATTACTTGTACCAGCGCGGGTCTTCTTATTACTCCCCTGCCATACTTTATCCCTTGACCATTGCAAATAAGACTGCGACTCTCCAGGACCCTTATAAGTTCAATGCTTTCACAAGGCCGGGCAGTGTCCCGTGTCAAGCGTCCGCCAGGTGTCCAAATTCTTGTGTAACAGGGGTGTACACTGATCCGTATCCAATAATATTTCACAGGAATCACACGCTGCGAGGAGTGTTTGGTACAATGTTGGATGACGAGCAAGCCAGGCTGAACCCAGTTTCTGCAGTATTTGATTCCATTGCACGGAGTCGAGTAACTAGGGTAAGCTCTAGCAGCACCAAAGCAGCATACACAACATCTACCTGCTTCAAAGTGGTAAAGACAGGGAAAGTATACTGTCTAAGTATTGCTGAGATCTCTAATACACTATTCGGGGAGTTTAGAATAGTACCGCTACTAGTTGAGATCCTAAGGGATGAAGGGCGATCAGAGGCAAGATCAGCTCTGACCACTCAGGGACACCCAGGC---------------------------------------------------------------------------------------------
>AAY68573
ATGGACCGCGCAGTTAGCCAAGTTGCGTTAGAGAATGATGAAAGAGAGGCAAAAAATACATGGCGCTTGATATTCCGGATTGCAATCTTACTCTTAACAGTAGTGACCTTAGCTACATCTGTAGCCTCCCTTGTATATAGCATGGGGGCTAGCACACCTAGCGACCTTGTAGGCATACCGACCAGGATTTCCAGGGCAGAAGAAAAGATTACATCTGCACTTGGTTCCAATCAAGATGTAGTAGATAGGATATATAAGCAAGTGGCCCTTGAGTCTCCGTTGGCATTGTTAAACACTGAGACTACAATTATGAACGCAATAACATCTCTCTCTTATCAGATTAATGGAGCTGCGAACAACAGCGGGTGGGGGGCACCTATCCATGACCCAGATTTTATCGGGGGAATAGGCAAAGAACTCATTGTAGATGATGCTAGTGATGTCACATCATTCTATCCCTCTGCATTTCAAGAACATCTGAATTTTATCCCGGCGCCTACTACAGGATCAGGTTGCATTCGGATACCTTCATTTGACATGAGTGCTACCCATTACTGCTACACTCATAATATAATATCGTCTGGATGCAGAGATCACTCACACTCATATCAGTATTTAGCACTTGGTGTGCTCCGGACTTCTGCAACAGGGAGGATATTCTTTTCTACTCTGCGTTCCATCAATCTGGATGACACCCAGAATCGGAAGTCTTGCAGTGTGAGTGCAACTCCCTTAGGTTGTGATATGCTGTGCTCGAAAGTCACGGAGACAGAGGAAGAAGATTATAACTCAGCTGTCCCTACGCTGATGGTACATGGGAGGTTAGGGTTCGACGGCCAATACCACGAAAAGGACCTAGACGTCACAACATTATTTGAGGACTGGGTGGCCAACTACCCAGGAGTAGGGGGTGGATCTTTTATTGACAGCCGCGTATGGTTCTCAGTCTACGGAGGGCTGAAACCCAATTCACCCAGTGACACTGTACAGGAAGAGAAATATGTAATATACAAGCGATACAATGACACATGCCCAGATGAGCAAGACTACCAGATCCGAATGGCCAAGTCTTCGTATAAGCCCGGGCGGTTTGGTGGGAAACGCATACAGCAGGCTATCTTATCTATCAAGGTGTCAACATCTTTGGGCGAAGACCCAGTACTGACTGTACCGCCCAACACAGTCACACTCATGGGGGCCGAAGGCAGAATTCTCACAGTAGGGACATCTCATTTCTTGTATCAGCGAGGGTCATCATACTTCTCTCCCGCGTTATTATATCCTATGACAGTCAGCAACAAAACAGCCACTCTTCATAGTCCCTATACATTCAATGCCTTCACTCGGCCAGGTAGTATCCCTTGCCAGGCTTCAGCAAGATGCCCCAACTCGTGTGTTACTGGAGTCTATACAGATCCATATCCCCTAATCTTCTATAGGAACCACACCTTGCGAGGGGTATTCGGGACAATGCTTGATGGTGAACAAGCAAGACTTAATCCTGCGTCTGCAGTATTCGATAGCACATCCCGCAGTCGCATAACCCGAGTGAGTTCAAGCAGCACCAAAGCAGCATACACAACATCAACTTGTTTTAAAGTTGTCAAGACCAATAAGACCTATTGTCTCAGCATTGCTGAAATATCTAATACTCTCTTCGGAGAATTCAGAATCGTCCCGTTACTAGTTGAGATCCTCAAAAATGATGGGGTTAGAGAAGCCAGGTCTGGT---------------------------------------------------------------------------------------------------------------------
>AFV46455
ATGGACCGCGCGGTTAACAGAGTCGTGCTGGAGAATGAGGAAAGAGAAGCAAAGAACACATGGCGCCTGGTTTTCCGGATCGCAGTCTTACTTTTAATGGTAATAACTCTAGCTATCTCCGCAGCTGCCCTGGCATACAGTGCGGGGGCCAGTACGCCGCACGACCTCGCAGGCATATCGACTGTGATCTCTAAGACAGAAGATAAGGTTACGTCTTTACTCAGTTCGAGTCAAGATGTGATAGATAGGATATACAAGCAGGTGGCTCTTGAATCCCCGCTGGCGCTACTAAACACTGAATCTATGATTATGAATGCAATAACCTCTCTTTCTTATCAAATTAACGGGGCTGCGAACAATAGCGGATGTGGGGCGCCTGTTCATGACCCAGATTATATCGGGGGGATAGGCAAAGAACTCATAGTGGACGACATCAGTGATGTCACATCATTTTATCCTTCTGCATATCAAGAACACTTGAATTTCATCCCGGCGCCTACTACAGGATCCGGTTGCACTCGGATACCCTCATTTGACATGAGCACCACCCATTATTGTTATACTCACAATGTGATACTATCCGGTTGCAGAGATCACTCACACTCACATCAATATTTAGCACTTGGTGTGCTTCGGACATCTGCAACAGGGAGGGTATTCTTTTCTACTCTGCGCTCCATCAATTTAGATGACACCCAAAATCGGAAGTCCTGCAGTGTGAGTGCAACCCCTTTAGGTTGTGATATGCTGTGCTCTAAGGTCACAGGGACTGAAGAGGAGGATTACAAGTCAGTTGCCCCCACACCAATGGTGCACGGAAGGCTAGGGTTTGACGGTCAATACCATGAGAAGGACTTAGACACCACGGTCTTATTTAAGGATTGGGTGGCAAATTACCCAGGAGTGGGAGGAGGGTCTTTTATTGACGACCGTGTATGGTTCCCAGTTTACGGAGGGCTCAAACCCAATTCACCCAGTGACACTGCACAAGAAGGGAAATATGTAATATACAAGCGCCATAACAACACATGCCCCGATGAACAAGATTACCAAATTCGGATGGCTAAGTCTTCATATAAACCCGGGCGATTTGGTGGAAAGCGTGTACAGCAAGCCATCTTATCCATCAAAGTGTCAACATCCTTGGGTAAGGACCCGGTGCTGACTATTCCACCTAATACAATCACACTCATGGGAGCCGAAGGCAGAATCCTCACAGTAGGGACATCTCACTTCTTGTACCAACGAGGGTCTTCATATTTCTCCCCTGCCTTATTATATCCCATGACAGTAAATAACAAAACGGCTACACTCCATAGTCCTTATACGTTTAATGCTTTCACTCGGCCAGGTAGTGTCCCTTGCCAGGCATCAGCAAGATGCCCCAACTCATGCATCACTGGGGTCTATACTGATCCATATCCCTTAATCTTCCATAGGAATCATACTCTACGAGGGGTCTTCGGGACGATGCTTGATGATGAACAAGCGAGACTTAACCCCGTATCTGCAGTATTCGACAACATATCCCGCAGTCGTGTCACCCGGGTGAGTTCAAGCAGCACCAAGGCAGCATACACGACATCGACATGTTTTAAAGTTGTCAAGACCAATAAAGCTTATTGTCTTAGTATTGCAGAAATATCCAATACCCTATTCGGGGAATTTAGGATCGTTCCCTTATTAGTTGAGATCCTCAAGGATGATAGAGTT---------------------------------------------------------------------------------------------------------------------------------------
>AEY80140
ATGGACCGCGCGGTTAACAGAGTCGTGCTGGAGAATGAGGAAAGAGAAGCAAAGAACACATGGCGCCTAGTATTCCGGATCGCAGTCTTACTTTTAATGGTAATGACTCTAGCTATCTCCGCGGCTGCCCTGGCACACAGCATGGGGGCCAGTACGCCGCACGACCTCGCAGGCATATCGACTGTGATCTCCAAGACAGAAGACAAGGTTACGTCTTTACTCAGTTCAAGTCAAGATGTGATAGATAGGATATACAAGCAGGTAGCTCTTGAATCCCCGCTGGCACTACTAAACACCGAATCTATAATTATGAATGCAATAACCTTTCTTTCTTATCAAATTAACGGGGCTGAGAACAATAGCGGATGTGGTGCGCCTGTTCATGACCCAGATTATATCGGGGGGATAGGCAAAGAACTCATAGTGGACGACATCAGTGATGTCACATCATTTTATCCTTCTGCATATCAAGAACACTTGAATTTCATCCCGGCGCCTACTACAGGATCCGGTTGCACTCGGATACCCTCATTTGACATGAGCACCACCCATTATTGTTATACTCACAATGTGATACTATCTGGTTGCAGAGATCACTCACACTCACATCAATACTTAGCACTTGGTGTGCTTCGGACATCTGCAACAGGGAGGGTATTCTTTTCTACTCTGCGCTCCATCAATTTAGATGACACCCAAAATCGGAAGTCCTGCAGTGTGAGTGCAACCCCTTTAGGTTGTGATATGCTGTGCTCTAAGGTCACAGGGACTGAAGAGGAGGATTACAAGTCAGTTGCCCCCACATCAATGGTGCACGGAAGGCTAGGGTTTGACGGTCAATACCATGAGAAGGACTTAGACACCACGGTCTTATTTAAGGATTGGGTGGCAAATTACCCGGGAGTGGGAGGAGGGTCTTTTATTGACGGCCGTGTATGGTTCCCAGTTTACGGAGGGCTCAAACCCAATTCACCCAGTGACGCTGCACAGGAAGGGAAATATGTAATATACAAGCGTCATAACAACACATGCCCCGATGAACAAGATTACCAAATTCGGATGGCTAAGTCCTCATATAAACCCGGGCGATTTGGTGGAAAGCGCGTACAGCAAGCCATCTTATCCATCAAAGTGTCAACATCCCTGGGTAAGGACCCGGTGCTGACTATTCCACCTAATACAATCACACTCATGGGAGCTGAAGGCAGAATCCTCACAGTAGGGACATCTCACTTCTTGTACCAGCGAGGGTCTTCATATTTCTCCCCTGCCTTATTGTATCCCATGACAGTAAATAACAAAACGGCTACACTCCATAGTCCTTACATGTTTAATGCTTTCACTCGGCCAGGTAGTGTCCCTTGCCAGGCATCAGCAAGATGCCCCAACTCATGCATTACTGGGGTCTATACCGATCCATATCCCTTAATCTTCCATAGGAATCATACTCTACGAGGGGTCTTCGGGACGATGCTTGATGATGAACAAGCGAGGCTTAACCCCGTATCTGCAGTATTTGACAACATATCTCGCAGTCGTGTCACCCGGGTGAGTTCAAGCAGCACCAAGGCAGCATACACGACATCGACATGTTTTAAAGTTGTCAAGACCAATAAAGCTTATTGTCTTAGTATCGCAGAAATATCCAATACCCTATTCGGGGAATTTAGGATCGTTCCCTTACTAGTTGAGATCCTCAAGGATGATAGAGTT---------------------------------------------------------------------------------------------------------------------------------------
>AFV14999
ATGGACCATACAGTCAGCAAAGTTGCGTTAGAAAATGAAGAAAGAGAAGCGAAGAGCACATGGCGCTTGGTTTTCCGGATCGCAGTTTTACTTTTAATAGTGATGACCCTAGCTATCTCTGTAGCTGCCCTGGTATACAGCATGGGGGCTAGTACGCCCCGCGACCTCGTAGGCATATCGACTATGGTTTCTAAGGCGGAGGACAGGATTACGTCTTTACTCAGTTCAAACCAAGATGTAGTAGACAGAGTATACAAGCAAGTGGCCCTTGAATCTCCGTTGGCACTACTAAACACTGAATCTACAATCATGAATGCAATAACGTCTCTCTCTCATCAAATTAACGGGGCTGCAAACAATAGCAGGTGTGGGGCGCCTGTTCATGACCCAGATTATATCGGGGGGATAGGCAAAGAACTCATAGTAGACGACGTCAGTGGTGTCACATCATTTTACCCATCTGCATACCAAGAACACCTGAATTTCATCCCAGCGCCCACTACAGGATCAGGCTGCACTCGGATACCCTCATTCGATATGAGTGCCACCCACTACTGTTATACCCATAACGTGATATTGTCAGGCTGTATAGATCACTCACATTCACATCAATACTTGGCACTTGGTGTGCTTCGGACATCTGCAACAGGGAGGGTGTTCTTTTCTACTCTCCGTTCCATCAACTTGGATGACACCCAAAATCGGAAATCTTGCAGTGTGAGTGCAACTCCTCTAGGTTGTGATATGCTGTGCTCTAAAGTCACAGAGGCTGAAGAAGAGGACTATAGGTCAGTTGCCCCCACATCAATGGTGCACGGAAGGTTAGGTTTTGACGGTCAATACCACGAGAAGGACTTAGACACCACAGTCTTATTTAAGGATTGGGTGGCAAATTACCCAGGAGTAGGGAGTGGATCTTTTATTAATGACCGTGTATGGTTCCCAGTTTACGGAGGGTTGAAACCTAATTCGCCTAGCGACACAGCACAAGAAGGGAAATATGTAATATACAAGCGCTATAATAACACATGCCCTGATGGACAGGAATATCAAGTCCGGATGGCTAAGTCTTCGTACAAGCCTGGGCGATTCGGTGGAAAGCGTGTACAGCAAGCCATCTTATCCATCAAAGTGTCAACATCTTTGGGTGAGGACCCAGTGCTGACTGTTCCGCCTAATACAATTACACTCATGGGGGCCGAAGGCAGAGTTCTTACAGTAGGGACGTCTCACTTCTTATACCAGCGAGGGTCTTCGTATTTCTCCCCTGCCTTATTATATCCTATGACAGTCTATAACAAAACAGCCACTCTTCATAATCCCTATACGTTTAATGCTTTCACTCGGCCAGGTAGTGTCCCTTGTCAGGCATCAGCAAGATGCCCCAACCCATGTATCACTGGAGTCTATACTGATCCGTACCCCTTGGTCTTCTATAGGAACCATACCTTGCGAGGAGTCTTCGGAACAATGCTTGATGATGAACAAGCAAGACTCAACCCCGTATCTGCGGTATTCGACAACATATCTCGCGGTCGTGTGACCCGAGTAAGCTCAAGCAGCACCAAGGCAGCATACACGACATCGACATGTTTCAAAGTTGTCAAGACCAATAAAGTTTATTGTCTTAGCATTGCAGAAATATCTAACACCCTATTTGGGGAATTCAGAATCGTTCCTTTGTTAGTTGAGATTCTAAAGGATGATAGGATT---------------------------------------------------------------------------------------------------------------------------------------
>AFV46450
ATGGACCGCGCGGTTAACAGAGTCGTGCTGGAGAATGAGGAAAGAGAAGCAAAGAACACATGGCGCCTAGTTTTCCGGATCGCAGTCTTACTTTTAATGGTAATGACTCTAGCTATCTCCGCAGCTGCCCTGGTATACAGTACGGGGGCCAGTACGCCGCACGACCTCGCAGGCATATCGACTGTGATCTCCAAGACAGAAGATAAGGTTACGTCTTTACTCAGTTCGAGTCAAGATGTGATAGATAGGATATACAAGCAGGTGGCTCTTGAATCCCCGCTGGCGCTACTAAACACTGAATCTATAATTATGAATGCAATAACCTCTCTTTCTTATCAAATTAACGGGGCTGCGAACAATAGCGGATGTGGGGCGCCTGTTCATGACCCAGATTATATCGGGGGGATAGGCAAAGAACTCATAGTGGACGACATCAGTGATGTCACATCATTTTATCCTTCTGCATATCAAGAACACTTGAATTTCATCCCGGCGCCTACTACAGGATCCGGTTGCACTCGGATACCCTCATTTGACATGAGCACCACCCATTATTGTTATACTCACAATGTGATACTATCCGGTTGCAGAGATCACTCACACTCACATCAATACTTAGCACTTGGTGTGCTTCGGACATCTGCAACAGGGAGGGTATTCTTTTCTACTCTGCGCTCCATCAATTTAGATGACACCCAAAATCGGAAGTCCTGCAGTGTGAGTGCAACCCCTTTAGGTTGTGATATGCTGTGCTCTAAGGTCACAGGGACTGAAGAGGAGGATTACAAGTCAGTTGCCCCCACATCAATGGTGCACGGAAGGCTAGGGTTTGACGGTCAATACCATGAGAAGGACTTAGACACCACGGTCTTATTTAAGGATTGGGTGGCAAATTACCCAGGAGCGGGAGGAGGGTCTTTTATTGACGACCGTGTATGGTTCCCAGTTTACGGAGGGCTCAAACCCAATTCACCCAGTGACACTGCACAAGAAGGGAAATATGTAATATACAAGCGCCATAACAACACATGCCCCGATGAACAAGATTACCAAATTCGGATGGCTAAGTCTTCATATAAACCCGGGCGATTTGGTGGAAAGCGCGTACAGCAAGCCATCTTATCCATCAAAGTGTCAACATCCTTGGGTAAGGACCCGGTGCTGACTATTCCACCTAATACAATCACACTCATGGGAGCCGAAGGCAGAATCCTCACAGTAGGGACATCTCACTTCTTGTACCAACGAGGGTCTTCATATTTCTCCCCTGCCTTATTATATCCCATGACAGTAAATAACAAAACGGCTACACTCCATAGTCCTTATACGTTTAATGCTTTCACTCGGCCAGGTAGTGTCCCTTGCCAGGCATCAGCAAGATGCCCCAACTCATGCATCACCGGGGTCTATACTGATCCATATCCCTTAATCTTCCATAGGAATCATACTCTACGAGGGGTCTTCGGGACGATGCTTGATGATGAACAAGCGAGACTTAACCCCGTATCTGCAGTATTCGACAACATATCCCGCAGTCGTGTCACCCGGGTGAGTTCAAGCAGCACCAAGGCAGCATACACGACATCGACATGTTTTAAAGTTGTCAAGACCAATAAAGCTTATTGTCTTAGTATTGCAGAAATATCCAATACCCTATTCGGGGAATTTAGGATCGTTCCCTTATTAGTTGAGATCCTCAAGGATGATAGAGTT---------------------------------------------------------------------------------------------------------------------------------------
>ACR49222
ATGGACCGCGCAGTTAGCAAAGTTGCGCTAGAGAATGAAGAAAGAGAAGCAAAGAATACATGGCGCTTTGTATTCCGGATCGTAATCATACTTTTAATAGTAATAACCTTAGCCATCTCTGCAGCTGCCCTGGCGTATAGCAAGGAGGCTAGCACGCCTGACGACCTTGTAGGCATACCAACTGTGATCTCTAGGGCAGAGGCAAGGATTACATCCGCACTCAGTTCAAATCAAGACGTGGTAGATAGGATATATAAGCAGGTGGCCCTTGAGTCTCCGTTGGCGTTGTTAAACACTGAATCTGTAATTATGAATGCAATAACGTCTCTCTCCTATCAAATCAATGGAGCTGCAAATAACAGCGGATGCGGGGCACCTGTTCATGACCCAGATTATATCGGGGGGATAGGCAAAGAACTTATTACAGATGACACTAGTGATGTCACATCGTTCTATCCTTCTGCTTTCCAAGAACACCTGAATTTCATCCCGGCGCCTACTACAGGATCAGGTTGCACTCGGATACCCTCCTTTGATATAAGTGCTACCCACTATTGTTACACTCACAATGTAATATTGTATGGTTGCAGAGATCACTCACACTCTAATCAGTATTTAGCACTTGGTGTGCTCCGGACATCTGCAACGGGGAGAGTATTCTTTTCTACTCTGCGATCCATCAATTTAGATGACAACCAAAATCGGAAATCTTGTAGTGTGAGTGCAACTCCCTTAGGTTGTGATATGCTGTGCTCTAAAGTCACAGAGACTGAGGAGGAGGATTATAATTCGGTTATCCCCACATCAATGGTGCATGGAAGGTTAGGATTTGACGGTCAATACCATGAGAAGGAGCTAGACGTCATAACCTTATTTAAGGATTGGGTGGCAAATTACCCGGGTGTGGGGGGTGGGTCCGTTATTGACGGCCGCGTGTGGTTCCCAGTCTACGGAGGTCTAAAACCCAATTCGCCTAGGGACACTGCTCAAGAGGGGAAATATGTAATATACAAACGCCACAATGACACATGCCCAGATGAACAAGATTACCAGATTCGGATGGCTAAAGTTTCATATAAGCCTGGCCGGTTCGGTGGGAAACGCGTACAGCAAGCTAAATTTTTAATCAAGGTGTCAACATCTTTGGGCGAGGACCCGGTGCTGACTGTACCGCCTAATACAGTCACACTCATGGGAGCCGAAGGCAGAGTTCTCACAGTAGGGACATCTCATTTCTTGTACCAGCGGGGGTCTTCATACTTTCCTCCCGCTTTATTATACCCTATGACAGTCAACAATAAAACGGCTACTCTTCATAATCCTTATACATTCAATGCTTTCACTCGGCCAGGTAGTGTCCCTTGCCAGGCATCAGCAAGATGTCCCAACTCATGTGTCACTGGGGTTTATACTGATCCGTACCCCTTAGTCTTCCATAGGAACCACACCTTGCGGGGGGTATTTGGGACAATGCTTGACAATGAACAAGCAAGGTTTAACCCTGTATCTGCAGTATTTGATAATATATCCCGCAGTCGCATAACCATGGACAGCGGCCAGATAGCCAAGGCAGCATACACGACATCGACGTGTTTTAAAGTTGTCAAGACCAATAAAACTTATTGCCTCAGCATTGCAGAGATATCCAATACCCTCTTCGGGGAATTCAGGATCGTTCCTTTACTAGTTGAGATTCTCAAGGATAATAGGGTT---------------------------------------------------------------------------------------------------------------------------------------
>ADF59241
ATGGACCATGCAGTCAGCAAAGTTGCGTTAGAAAATGAAGAAAGAGAAGCGAAGAGCACATGGCGCTTGGTTTTCCGGATCGCAGTTTTACTTTTAATAGTGGTGACCCTAGCTATCTCTGTAGCTGCCCTGGTATACAGCATGGGGGCTAGCACGCCCCGCGACCTCGTAGGCATATCGACTATGGTTTCTAAGGCGGAGGACAGGATTACGTCTTTACTTAGTTCAAACCAAGATGTAGTAGACAGAGTATACAAGCAAGTGGCCCTTGAATCTCCGTTGGCACTACTAAATACTGAATCTATAATCATGAATGCAATAACGTCTCTCTCTCATCAAATTAACGGGGCTGCAAACAATAGCAGGTGTGGGGCGCCTGTTCATGACCCAGATTATATCGGGGGGATAGGTAAAGAACTCATAGTAGACGACGTCAGTGGTGTCACAACATTCTACCCATCTGCATACCAAGAACACCTGAATTTTATCCCAGCGCCCACTACAGGATCAGGCTGCACTCGGATACCCTCATTTGATATGAGTGCTACCCACTACTGTTATACTCATAACGTGATATTGTCTGGCTGTATAGATCACTCACATTCACATCAATACTTAGCACTTGGTGTGCTTCGGACATCTGCAACAGGGAGGGTATTCTTTTCTACTCTACGTTCCATCAACTTGGATGACACCCAAAATCGGAAATCCTGCAGTGTGAGTGCAACTCCTCTAGGTTGTGATATACTGTGCTCTAAAGTCACAGAGGCTGAAGAAGAGGATTATAAGTCAGTTACCCCCACATCAATGGTGCACGGAAGGTTAGGTTTTGACGGTCAATACCGTGAGAAGGACTTAGACACCACAGTCTTATTTAAGGATTGGGTGGCAAATTACCCGGGAGTGGGGAGTGGATCTTTTATTAATGACCGTGTATGGTTCCCAGTTTACGGAGGGTTGAAACCTAATTCGCCTAGCGACACAGCACAAGAAGGGAAATATGTAATATACAAGCGCTATAATAACACATGCCCTGATGGACAGGAATATCAAATCCGGATGGCTAAGTCTTCGTACAAGCCTGGGCGATTCGGTGGAAAGCGTGTACAGCAAGCCATCTTATCCATCAAAGTGTCAACATCTTTAGGTGAGGACCCAGTGCTGACTGTTCCGCCTAATACAATTACACTCATGGGGGCCGAAGGCAGGGTTCTCACAGTGGGGACATCTCACTTCTTATACCAACGAGGGTCTTCGTATTTCTCCCCTGCCTTATTATATCCTATGACAGTCTATAACAAAACAGCCACTCTTCATAATCCTTATACGTTTAATGCTTTCACCCGGCCAGGTAGTGTCCCTTGTCAAGCATCAGCAAGATGCCCCAACCCATGTATCACTGGAGTCTATACTGATCCGTACCCTTTGGTCTTCTATAGGAACCATACCTTGCGAGGGGTCTTCGGAACAATGCTTGATGATGAACAAGCAAGACTCAACCCCGTATCTGCGGTATTCGACAACATATCTCGCAGTCGTGTAACCCGAGTAAGTTCAAGCAGCACCAAGGCAGCATACACGACATCGACATGTTTCAAAGTTGTCAAGACCAATAAAGTTTATTGTCTTAGCATTGCAGAAATATCTAACACCCTATTTGGGGAATTCAGAATCGTTCCTTTGTTAGTTGAGATTCTAAAGGATGATAGGGTT---------------------------------------------------------------------------------------------------------------------------------------
>AFX97648
ATGGACCATGCTGTCAGCAAAGTTGCGTTAGAAAATGAAGAAAGAGAAGCGAAAAGCACATGGCGCTTGGTTTTCCGGATCGCAGTGTTACTTTTGATAGTGGTGACCCTAGCTATCTCTGTAGCTGCCCTGATATACAGCATGGGGGCTAGTACACCCCGCGACCTCGTAGGCATATCGACTATGGTTTCTAAGGCGGAGGACAGGATTACATCTTTACTCAGTTCAAACCAAGATGTAGTAGACAGAATATACAAGCAAGTGGCCCTTGAATCTCCGCTGGCACTACTAAATACTGAATCTATAATCATGAATGCAATAACATCTCTCTCTCATCAAATTAATGGGGCTGCAAACAATAGCAGGTGTGGGGCACCTGTTCATGACCCAGATTATATCGGGGGGATAGGTAAAGAACTCATAGTAGACGACATCAGTGGTGTCACATCATTCTACCCGTCTGCATACCAAGAACACCTGAATTTTATCCCAGCGCCCACTACAGGATCAGGCTGCACTCGGATACCCTCATTTGATATGAGTGCTACCCACTACTGTTATACTCATAACGTGATATTGTCTGGCTGTATAGATCACTCGCATTCACATCAATACTTGGCACTTGGTGTGCTTCGGACATCTGCAACAGGGAGGGTATTCTTTTCTACTCTACGTTCCATCAACTTAGATGACACCCAAAATCGGAAATCTTGCAGTGTGAGTGCAACTCCTCTAGGTTGTGATATACTGTGCTCTAAAGTCACAGAGGCTGAAGAAGAGGACTATAAGTCAGCTACCCCCACATCAATGGTGCACGGAAGGTTAGGTTTTGACGGTCAATACCATGAGAAGGACTTAGACACCACAGTCTTATTTAAGGATTGGGTGGCAAATTACCCGGGAGTGGGGAGTGGATCTTTTATTAATGACCGTGTATGGTTCCCAGTTTACGGAGGGTTGAAACCCAATTCGCCTAGCGACACAGCACAAGAAGGGAAATATGTAATATACAAGCGCTATAATAACACATGCCCTGATGGACAGGAATATCAAATCCGGATGGCTAAGTCTTCGTACAAGCCTGGGCGATTCGGTGGAAAGCGTGTACAGCAAGCCATCTTATCCATCAAAGTGTCAACATCTTTGGGTGAGGACCCAGTGCTGACTGTTCCGCCTAATACAATTACACTCATGGGGGCTGAAGGCAGGGTTCTCACAGTAGGGACATCTCACTTCTTGTACCAACGAGGGTCTTCGTATTTCTCCCCTGCCTTATTATATCCTATGACAGTCTATAACAAAACAGCCACTCTTCATAATCCTTATACGTTTAATGCTTTCACCCGGCCAGGTAGTGTCCCTTGTCAGGCATCAGCAAGATGCCCCAACCCATGTATCACTGGAGTCTATACTGATCCGTACCCTTTGGTCTTCTATAGGAACCATACCTTGCGAGGGGTCTTCGGGACAATGCTTGATGATGAACAAGCAAGACTCAACCCCGTATCTGCGGTATTCGACAACATATCTCGCAGTCGTGTAACCCGAGTAAGTTCAAGCAGCACCAAGGCAGCATACACGACATCGACATGTTTCAAAGTTGTCAAGACCAATAAAGTCTATTGTCTTAGCATTGCAGAAATATCTAACACCCTATTTGGGGAATTCAGAATCGTTCCTTTGTTAGTTGAGATTCTAAAGGATGATAGGGTT---------------------------------------------------------------------------------------------------------------------------------------
>AEL75044
ATGGACCGCGCCGTTAGCCAAGTTGCGTTAGAGAATGATGAAAGAGAGGCAAAAAATACATGGCGCTTGATATTCCGGATTGCAATCTTATTCTTAACAGTAGTGACCTTGGCTATATCTGTAGCCTCCCTTTTATATAGCATGGGGGCTAGCACACCTAGCGATCTTGTAGGCATACCGACTAGGATTTCCAGGGCAGAAGAAAAGATTACATCTACACTTGGTTCCAATCAAGATGTAGTAGATAGGATATATAAGCAAGTGGCCCTTGAGTCTCCGTTGGCATTGTTAAAAACTGAGACCACAATTATGAACGCAATAACATCTCTCTCTTATCAGATTAATGGAGCTGCAAACAACAGTGGGTGGGGGGCACCTATCCATGACCCAGATTATATAGGGGGGATAGGCAAAGAACTCATTGTAGATGATGCTAGTGATGTCACATCATTCTATCCCTCTGCATTTCAAGAACATCTGAATTTTATCCCGGCGCCTACTACAGGATCAGGTTGCACTCGAATACCCTCATTTGACATGAGTGCTACCCATTACTGCTACACCCATAATGTAATATTGTCTGGATGCAGAGATCACTCACATTCATATCAGTATTTAGCACTTGGTGTGCTCCGGACATCTGCAACAGGGAGGGTATTCTTTTCTACTCTGCGTTCCATCAACCTGGACGACACCCAAAATCGGAAGTCTTGCAGTGTGAGTGCAACTCCCCTGGGTTGTGATATGCTGTGCTCGAAAGTCACGGAGACAGAGGAAGAAGATTATAACTCAGCTGTCCCTACGCGGATGGTACATGGGAGGTTAGGGTTCGACGGCCAGTACCACGAAAAGGACCTAGATGTCACAACATTATTCGGGGACTGGGTGGCCAACTACCCAGGAGTAGGGGGTGGATCTTTTATTGACAGCCGCGTATGGTTCTCAGTCTACGGAGGGTTAAAACCCAATTCACCCAGTGACACTGTACAGGAAGGGAAATATGTGATATACAAGCGATACAATGACACATGCCCAGATGAGCAAGACTACCAGATTCGAATGGCCAAGTCTTCGTATAAGCCTGGACGGTTTGGTGGGAAACGCATACAGCAGGCTATCTTATCTATCAAGGTGTCAACATCCTTAGGCGAAGACCCGGTACTGACTGTACCGCCCAACACAGTCACACTCATGGGGGCCGAAGGCAGAATTCTCACAGTAGGGACATCTCATTTCTTGTATCAACGAGGGTCATCATACTTCTCTCCCGCGTTATTATATCCTATGACAGTCAGCAACAAAACAGCCACTCTTCATAGTCCTTATACATTCAATGCCTTCACTCGGCCAGGTAGTATCCCTTGCCAGGCTTCAGCAAGATGCCCCAACCCGTGTGTTACTGGAGTCTATACAGATCCATATCCCCTAATCTTCTATAGAAACCACACCTTGCGAGGGGTATTCGGGACAATGCTTGATGGTGTACAAGCAAGACTTAACCCTGCGTCTGCAGTATTCGATAGCACATCCCGCAGTCGCATTACTCGAGTGAGTTCAAGCAGTACCAAAGCAGCATACACAACATCAACTTGTTTTAAAGTGGTCAAGACTAATAAGACCTATTGTCTCAGCATTGCTGAAATATCTAATACTCTCTTCGGAGAATTCAGAATCGTCCCGTTACTAGTTGAGATCCTCAAAGATGACGGGGTTAGAGAAGCCAGGTCTGGC---------------------------------------------------------------------------------------------------------------------
>AFV14993
ATGGACCATACAGTCAGCAAAGTTGCGTTAGAAAATGAAGAAAGAGAAGCGAAGAGCACATGGCGCTTGGTTTTCCGGATCGCAGTTTTACTTTTAATAGTGATGACCCTAGCTATCTCTGTAGCTGCCCTGGTATACAGCATGGGGGCTAGTACGCCCCGCGACCTCGTAGGCATATCGACTATGGTTTCTAAGGCGGAGGACAGGATTACGTCTTTACTCAGTTCAAACCAAGATGTAGTAGACAGAGTATACAAGCAAGTGGCCCTTGAATCTCCGTTGGCACTACTAAACACTGAATCTACAATCATGAATGCAATAACGTCTCTCTCTCATCAAATTAACGGGGCTGCAAACAATAGCAGGTGTGGGGCGCCTGTTCATGACCCAGATTATATCGGGGGGATAGGCAAAGAACTCATAGTAGACGACGTCAGTGGTGTCACATCATTTTACCCATCTGCATACCAAGAACACCTGAATTTCATCCCAGCGCCCACTACAGGATCAGGCTGCACTCGGATACCCTCATTCGATATGAGTGCCACCCACTACTGTTATACCCATAACGTGATATTGTCAGGCTGTATAGATCACTCACATTCACATCAATACTTGGCACTTGGTGTGCTTCGGACATCTGCAACAGGGAGGGTGTTCTTTTCTACTCTCCGTTCCATCAACTTGGATGACACCCAAAATCGGAAATCTTGCAGTGTGAGTGCAACTCCTCTAGGTTGTGATATGCTGTGCTCTAAAGTCACAGAGGCTGAAGAAGAGGACTATAGGTCAGTTGCCCCCACATCAATGGTGCACGGAAGGTTAGGTTTTGACGGTCAATACCACGAGAAGGACTTAGACACCACAGTCTTATTTAAGGATTGGGTGGCAAATTACCCAGGAGTAGGGAGTGGATCTTTTATTAATGACCGTGTATGGTTCCCAGTTTACGGAGGGTTGAAACCTAATTCGCCTAGCGACACAGCACAAGAAGGGAAATATGTAATATACAAGCGCTATAATAACACATGCCCTGATGGACAGGAATATCAAGTCCGGATGGCTAAGTCTTCGTACAAGCCTGGGCGATTCGGTGGAAAGCGTGTACAGCAAGCCATCTTATCCATCAAAGTGTCAACATCTTTGGGTGAGGACCCAGTGCTGACTGTTCCGCCTAATACAATTACACTCATGGGGGCCGAAGGCAGAGTTCTTACAGTAGGGACGTCTCACTTCTTATACCAGCGAGGGTCTTCGTATTTCTCCCCTGCCTTATTATATCCTATGACAGTCTATAACAAAACAGCCACTCTTCATAATCCCTATACGTTTAATGCTTTCACTCGGCCAGGTAGTGTCCCTTGTCAGGCATCAGCAAGATGCCCCAACCCATGTATCACTGGAGTCTATACTGATCCGTACCCCTTGGTCTTCTATAGGAACCATACCTTGCGAGGAGTCTTCGGAACAATGCTTGATGATGAACAAGCAAGACTCAACCCCGTATCTGCGGTATTCGACAACATATCTCGCGGTCGTGTGACCCGAGTAAGCTCAAGCAGCACCAAGGCAGCATACACGACATCGACATGTTTCAAAGTTGTCAAGACCAATAAAGTTTATTGTCTTAGCATTGCAGAAATATCTAACACCCTATTTGGGGAATTCAGAATCGTTCCTTTGTTAGTTGAGATTCTAAAGGATGATAGGATT---------------------------------------------------------------------------------------------------------------------------------------
>AGL09091
ATGGACCGCGCGGTTGACAGAGTCGTGCTGGAGAATGAGGAAAGAGAAGCAAAGAACACATGGCGCTTAGTTTTCCGGATCGCAGTCTTATTTTTAATGGTAATGACTCTAGCTATCTCCGCAGCTGCCCTGGCATACAGCATGAGGGCCAGTACGCCGCACGACCTCGCAGGCATATCGACTGTGATCTCCAAGACAGAAGATAAGGTTACGTCTTTACTCAGTTCAAGTCAAGATGTGACAAATAGGATATACAAGCAGGTAGCTCTTGAATCCCCGCTGGCACTACTAAACACTGAATCTATAATTATGAATGCAATAACCTCTCTTTCTTATCAAATTAACGGGGCTGAGAACAATAGCGGATGTGGTGCGCCTGTTCATGACCCAGATTATATCGAGGGGATAGGCAAAGAACTCATAGTGGACGACATCAGTGATGTCGCATCATTTTATCCTTCTGCATATCAAGAACACTTGAATTTCATCCCGGCGCCTACTACAGGATCCGGTTGCACTCGGATACCCTCATTTGACATGAGCACCACCCATTATTGTTATACTCACAATGTGATACTATCCGGTTGCAGAGATCACTCACACTCACATCAATACTTAGCACTTGGTGTGCTTCGGACATCTGCAACAGGGAGGGTATTCTTTTCTACTCTACGCTCCATCAATTTAGATGACACCCAAAATCGGAAGTCCTGCAGTGTGAGTGCAACCCCTTTAGGTTGTGATATGCTATGCTCTAAGGTCACAGGGACTGAAGAGGAGGATTACAAGTCAGTTGCCCCCACATCAATGGTGCACGGAAGGCTAGGGTTTGACGGTCAATACCATGAGAAGGACTTAGACACCACGGTCTTATTTAAGGATTGGGTGGCAAATTACCCGGGAGTGGGAGGAGGGTCTTTTATTGACGGCCGTGTATGGTTCCCAGTTTACGGAGGGCTCAAACCCAATTCACCCAGTGACACTGCACAAGAAGGGAAATACGTAATATACAAGCGCCATAACAACACATGCCCCGATAAACAAGATTACCAAATTCGGATGGCTAAGTCCTCATATAAACCCGGGCGATTTGGTGGAAAGCGCGTACAGCAAGCCATCCTATCTATCAAAGTGTCAACATCCCTGGGTAAGGACCCGGTGCTGACTATTCCACCTAATACAATCACACTCATGGGAGCCGAAGGCAGAATCCTCACAGTAGGGACATCTCACTTCTTGTACCAACGAGGGTCTTCATATTTCTCCCCTGCCTTATTGTATCCCATGACAGTAAATAACAAAACGGCTACACTCCATAGTCCTTACATGTTTAATGCTTTCACTCGGCCAGGTAGTGTCCCTTGCCAGGCATCAGCAAGATGCCCCAACTCATGCATTACTGGGGTCTATACCGATCCATATCCCTTAATCTTCCATAGGAATCATACTCTACGAGGGGTCTTCGGGACGATGCTTGATGATGAACAAGCGAGGCTTAACCCCGTATCTGCAGTGTTTGACAACATATCTCGCAGTCGTGTCACCCGGGTGAGTTCGAGCAGCACCAAGGCAGCATACACGACATCGACATGTTTTAAAGTTGTCAAGACCAATAAAGTTTATTGTCTTAGTATCGCAGAAATATCCAATACCCTATTCGGGGAATTTAGGATCGTTCCCTTACTAGTTGAGATCCTCAAGGATGATAGAGTT---------------------------------------------------------------------------------------------------------------------------------------
>AEB80429
ATGGAGAGAGGGGTCAGCCAAGTTGCACTTGAGAATGATGAGAGGGAGGCAAAAAACACATGGAGGTTGGTGTTCAGGGTGACTGTTCTTCTTCTCACCATAGTGACTCTTGCCATCTCCGCAGCCGCCCTCGCATTCAGTATGAATGCTAGCACACCTCAGGACTTAGAAGGAATACCAGTAGCTATATCAAAGGCAGAGGATAAGATTACCTCTGCTATTGGAGCGAGCCAGGATGTAATAGACAGAATATACAAACAAGTGGCACTAGAGTCACCCCTAGCCCTGCTCAACACTGAATCCACGATCATGAACGCCTTGACATCACTGTCTTACCAAATCAATGGTGCGGCCAATGCCAGCGGATGTGGGGCCCCTGTACATGATCCTGATTACATCGGAGGGATAGGCAAGGAGCTGATTGTAGATGACACAAGTGATGTAACATCTTTCTACCCATCTGCATTCCAAGAACACCTTAATTTCATTCCTGCACCTACTACAGGATCCGGCTGTACCAGAATCCCATCTTTTGATATGAGTGCCACTCATTATTGCTATACACATAATGTCGTCTTGTCAGGGTGCAGAGATCATTCACATTCGCATCAATATCTAGCTTTAGGGGTTTTAAGGACTTCAGCAACTGGTAGAGTGTTCTTTTCGACCCTTCGATCAATCAATCTAGATGATACTCAGAACAGAAAGTCATGTAGCGTGAGCGCAACGCCCCTAGGGTGTGATATGTTATGTTCCAAGGTCACAGAGACTGAAGAGGAGGACTACCAATCGACAGACCCTACACTAATGGTACATGGGAGGCTAGGATTTGATGGGCAGTATCATGAGAGAGATTTGGACGTTCGCACTCTTTTTGGGGATTGGGTGGCTAATTACCCTGGGGTAGGTGGTGGATCCTTCATAAACAACCGTGTCTGGTTCCCAGTGTACGGTGGCTTGAAACCAGGCTCCCCAACAGACAAAAGGCAAGAGGGGCAGTATGCTATTTACAAGAGGTATAATGATACGTGCCCTGATGATCAGGAGTATCAGGTCAGGATGGCCAAGTCGGCATACAAGCCTAATCGATTCGGGGGGAAGCGAGTCCAACAGGCGATCTTATCCATAGGCGTATCAACCACCCTTGCAGATGATCCAGTGCTCACCGTGACTTCTAATACCATCACTCTCATGGGTGCTGAGGGTAGGGTGATGACTGTCGGGACCTCTCATTACTTGTATCAGCGCGGGTCTTCTTATTACTCCCCTGCCATACTTTATCCCTTGACCATTGCAAATAAGACTGCGACTCTCCAGGACCCTTATAAGTTCAATGCTTTCACAAGGCCGGGCAGTGTCCCGTGTCAAGCGTCCGCCAGGTGTCCAAATTCTTGTGTAACAGGGGTGTACACTGACCCGTATCCAATAATATTTCACAAGAATCACACACTGCGAGGAGTGTTTGGTACAATGTTGGATGACGAGCAAGCCAGGCTGAACCCAGTTTCTGCAGTATTTGATTCCATTGCACGGAGTCGAGTAACTAGGGTAAGCTCTAGCAGCACCAAAGCAGCATACACAACATCTACCTGCTTCCAAGTGGTAAAGACAAGGAAAATATACTGTCTAAGTATTGCTGAGACCTCTAATACACTATTCGGGGAGTTTAGAATAGTACCGCTACTAGTTGAGATCCTAAGAGATGAAGGGCGATCAGAGGCAAGATCAGCTCTGACCAATCAGGGACACCCAGGC---------------------------------------------------------------------------------------------
>ACT22820
ATGGACCGCGCAGTTAGCCAAGTGGCGCTAGAGAATGATGAAAGAGAGGCAAAGAATACATGGCGCTTGGTATTCAGGATCGCAATTCTACTTTCAACAGTAGTGACCCTAGCCATATCTGCAGCCGCCCTTGCATACAGTATGGAGGCTAGCAAACCTAGCGACCTTGTAGGCATACCGACTGCGATATCGAAGGCTGAGGAAAAGATTACATCTGCACTAGGTTCCAACCAAGATGTAGTAGATAGGATATACAAGCAGGTGGCCCTTGAGTCTCCATTGGCATTGCTAAACACCGAATCCACAATCATGAACGCAATAACATCTCTCTCGTATCAAATCAATGGAGCTGCAAATAGCAGCGGGTGTGGGGCACCCATTCATGACCCAGATTATATTGGGGGGATAGGTAAAGAACTCATTGTAGATGATGCTAGTGACGTCACATCATTCTATCCCTCTGCATTTCAAGAACACCTGAATTTTATCCCGGCGCCTACTACAGGATCAGGTTGCACTCGGATACCCTCATTTGACATGAGCGCTACCCATTACTGCTATACTCACAACGTAATACTGTCTGGATGCAGAGATCACTCACACTCACATCAGTATTTAGCACTTGGTGTGCTCCGGACATCAGCAACAGGGAGGGTATTCTTTTCTACTCTGCGTTCCATCAATCTGGATGATACCCAAAATCGGAAGTCTTGCAGTGTGAGTGCAACTCCCTTAGGCTGTGATATGCTATGCTCTAAAGTCACGGAGACTGAGGAAGAGGATTATAATTCAGCCGTCCCAACATCGATGGTACATGGAAGGTTAGGGTTTGACGGCCAATACCACGAGAAGGACCTAGATGTCACAACTTTATTTGGGGACTGGGTGGCAAACTATCCAGGAGTAGGGGGTGGGTCCTTTATTGACAACCGCGTATGGTTCCCAGTCTACGGAGGACTCAAACCTAATTCGCCTAGTGATACTGCACAAGAAGGGAAGTATGTAATATACACGCGGTACAATGACACATGCCCAGATGAACAAGACTACCAGATTCGAATGGCCAAATCTTCATATAAGCCTGGGAGGTTTGGTGGGAAACGCGTTCAGCAGGCCATCTTGTCTATCAAGGTGTCAACATCCCTGGGCGAGGACCCGGTGCTGACTATACCGCCCAACACAGTTACACTTATGGGGGCCGAAGGCAGAATTCTCACAGTAGGGACATCGAATTTCTTGTATCAGCGAGGGTCATCATACTTCTCCCCTGCTCTATTATACCCTATGACTGTCAGCAACAAAACAGCCACTCTTCATAGTCCTTATATGTTCAATGCCTTCACTCGGCCAGGTAGTGTCCCTTGCCAGGCTTCAGCAAGATGCCCCAACTCATGTGTTACCGGAGTCTATACTGATCCATATCCCTTAATCTTCCATAGGAATCACACCTTGCGAGGGGTATTCGGGACAATGCTTGATGATGAACAGGCAAGACTTAACCCCGTGTCTGCAGTATTTGATAGCATATCCCGCAGTCGCATAACCCGGGTGAGTTCAAGTAGCACCAAAGCAGCATACACGACATCAACATGTTTTAAGGTTGTCAAGACTAATAAAACCTATTGTCTTAGCATTGCCGAAATATCCAATACCCTCTTCGGGGAGTTCAGAATCGTCCCTTTACTAGTTGAGATTCTCAAAGATGATGGGGCTAGAGAGGCCAGGTCTGGCCGGCTGATTCAACTGCAAGAGGGTTGGAAAGATGACATTGTGTCACCTATCTTCTGTGATGCCAAGAATCAAACTGAATACAGACACAAGCTCGAATCCTACGCTGCCAGTTGGCCA
>AGL09097
ATGGACCGCGCGGTTAACAGAGTCGTGCTGGAGAATGAGGAAAGAGAAGCAAAGAACACATGGCGCCTGGTTTTCCGGATCGCAGTCTTACTTTTAATGGTAATAACTCTGGCTATCTCCGCAGCTGCCCTGGCATATAGTACGGGGGCCAGTACGCCGCACGACCTCGCAGGCATATCGACTGTGATCTCTAGGACAGAAGATAAGGTTACGTCTTTGCTCAGTTCGAGTCAAGATGTGATAGATAGGATATACAAGCAGGTAGCTCTTGAATCCCCGCTGGCGCTACTAAACACTGAATCTACAATTATGAATGCAATAACCTCTCTTTCTTATCAAATTAATGGGGCCGCGAACAATAGCGGATGTGGGGCGCCTGTTCATGACCCAGATTATATCGGGGGGATAGGCAAAGAACTCATAGTGGACGACATCAGTGATGTCACATCATTTTATCCTTCTGCATATCAAGAACACTTGAATTTCATCCCAGCGCCTACTACAGGATCCGGTTGCACTCGGATACCCTCATTTGACATGAGCACCACCCATTATTGTTATACTCACAATGTGATACTATCTGGTTGCAGAGATCACTCACACTCACATCAATATTTAGCACTTGGTGTGCTTCGGACATCTGCAACAGGGAGGGTATTCTTCTCTACTCTGCGCTCCATCAATTTAGATGATACCCAAAATCGGAAGTCCTGCAGTGTGAGTGCAACCCCTTTAGGTTGTGATATGCTGTGCTCCAAAGTCACAGGGACTGAAGAGGAGGATTACAAGTCAGTTGCCCCCACATCAATGGTGCACGGAAGGCTAGGGTTTGACGGTCAATACCATGAGAAAGACTTAGACACCACGGTCTTATTTAAGGATTGGGTGGCAAATTACCCAGGAGTGGGAGGAGGGTCTTTTATTGACGACCGTGTATGGTTCCCAGTTTACGGAGGGCTCAAACCCAATTCACCCAGTGACACTGCACAAGAAGGGAAATATGTAATATACAAGCGCTATAATAACACATGCCCCGATAAACAAGATTACCAAATTCGGATGGCTAAGTCTTCATATAAACCCGGGCGATTTGGTGGAAAGCGCGTACAGCAAGCCATCTTATCCATCAAAGTGTCAACATCCTTGGGTAAGGACCCAGTGCTGACTATTCCACCTAATACAATCACACTCATGGGAGCCGAAGGCAGAATCCTCACAGTAGGGACATCTCACTTCTTGTACCAACGAGGGTCTTCATATTTCTCCCCTGCCTTATTATATCCCATGACAGTAAATAACAAAACGGCTACACTCCATAGTCCTTATACATTTAATGCTTTCACTCGGCCAGGTAGTGTCCCTTGCCAGGCATCAGCAAGATGCCCCAACTCATGCATCACTGGGGTCTATACTGATCCATATCCCTTAATCTTCCATAGGAATCATACTCTACGAGGGGTCTTCGGGACGATGCTTGATGATGAACAAGCGCGACTTAACCCCGTATCTGCAGTATTTGACAACATATCCCGCAGTCGTGTCACCCGGGTGAGTTCAAGCAACACCAAGGCAGCATACACGACATCGACATGTTTTAAAGTTGTCAAGACCAATAAAGCTTATTGTCTTAGTATTGCAGAAATATCCAATACCCTATTCGGGGAATTTAGGATCGTTCCCTTATTAGTTGAGATTCTCAAGGATGATAGAGCT---------------------------------------------------------------------------------------------------------------------------------------
>AEW24455
ATGGACCGCGCGGTTAACAGAGTCGTGCTGGAGAATGAGGAAAGAGAAGCAAAGAACACATGGCGCCTGGTTTTCCGGATCGCAGTCTTACTTTTAATGGTAATGACTCTAGCTATCTCCGCAGCTGCCCTGGCATACAGTACGGGGGCCAGTACGCCGCACGACCTCGCAGGCATATCGACTGTGATCTCTAAGACAGAAGATAAGGTTACGTCTTTACTCAGTTCGAGTCAAGATGTGATAGATAGGATATACAAGCAGGTGGCTCTTGAATCCCCGCTGGCGCTACTAAACACTGAATCTATAATTATGAATGCAATAACCTCTCTTTCTTATCAAATTAACGGGGCTGCGAACAATAGCGAATGTGGGGCGCCTGTTCATGACCCAGATTATATCGGGGGGATAGGCAAAGAACTCATAGTGGATGACATCAGTGATGTCACATCATTTTATCCTTCTGCATATCAAGAACACTTGAATTTCATCCCGGCGCCTACTACAGGATCCGGTTGCACTCGGATACCCTCATTTGACATGAGCACCACCCATTATTGTTATACTCACAATGTGATACTATCCGGTTGCAGAGATCACTCACACTCACATCAATATTTAGCACTTGGTGTGCTTCGGACATCTGCAACAGGGAGGGTATTCTTTTCTACTCTGCGCTCCATCAATTTAGATGACACCCAAAATCGGAAGTCCTGCAGTGTGAGTGCAACCCCTTTAGGTTGTGATATGCTGTGCTCTAAGGTCACAGGGACTGAAGAGGAGGATTACAAGTCAGTTGCCCCCACATCAATGGTGCACGGAAGGCTAGGGTTTGACGGTCAATACCATGAGAAGGACTTAGACACCACGGTCTTATTTAAGGATTGGGTGGCAAATTACCCAGGAGCGGGAGGAGGGTCTTTTATTGACGACCGTGTATGGTTCCCAGTTTACGGAGGGCTCAAACCCAATTCACCCAGTGACACTGCACAAGAAGGGAAATATGTAATATACAAGCGCCATAACAACACATGCCCCGATGAACAAGATTACCAAATTCGGATGGCTAAGTCTTCATATAAACCCGGGCGATTTGGTGGAAAGCGCGTACAGCAAGCCATCTTATCCATCAAAGTGTCAACATCCTTGGGTAAGGACCCGGTGCTGACTATTCCACCTAATACAATCACACTCATGGGAGCCGAAGGCAGAATCCTCACAGTAGGGACATCTCACTTCTTGTACCAACGAGGGTCTTCATATTTCTCCCCTGCCTTATTATATCCCATGACAGTAAATAACAAAACGGCTACACTCCATAGTCCTTATACGTTTAATGCTTTCACTCGGCCAGGTAGTGTCCCTTGCCAGGCATCAGCAAGATGCCCCAACTCATGCATCACTGGGGTCTATACTGATCCATATCCCTTAATCTTCCATAGGAATCATACTCTACGAGGGGTCTTCGGGACGATGCTTGATGATGAACAAGCGAGACTTAACCCCGTATCTGCAGTATTCGACAACATATCCCGCAGTCGTGTCACCCGGGTGAGTTCAAGCAGCACCAAGGCAGCATACACGACATCGACATGTTTTAAAGTTGTCAAGACCAATAAAGCTTATTGTCTTAGTATTGCAGAAATATCCAATACCCTATTCGGGGAATTTAGGATCGTTCCCTTATTAGTTGAGATCCTCAAGGATGATAGAGTT---------------------------------------------------------------------------------------------------------------------------------------
>AAX45404
ATGGACCGCGCAGTTAGCCAAGTTGCGCTAGAGAATGATGAAAGAGAGGCAAAAAATACATGGCGCTTGGTATTTCGGATCGCAATCCTACTCTCAACGGTGGTGACCTTAGCCATCTCTGCAGCCGCCCTTGCATATAGCATGGAGGCCAGCACACCTAGCGATCTTGTAGGCATACCGACTGCGATCTCTAGAGCAGAGGAAAAGATTACATCTGCACTCGGTTCCAATCAAGATGTAGTAGATAAGATATATAAGCAGGTGGCCCTCGAATCTCCACTGGCATTGCTAAACACCGAATCTACAATTATGAATGCAATAACGTCTCTCTCTTATCAAATCAGTGGGGCCGCAAATAGCAGCGGATGTGGAGCACCCATTCATGATCCAGATTATATTGGAGGAATAGGTAAAGAACTTATTGTAGATGATGCTAGTGACGTCACATCATACTATCCCTCTGCGTTCCAAGAACACCTGAACTTTATCCCGGCGCCTACTACAGGATCAGGTTGCACTCGGATACCCTCATTTGACATGAGCGCTACCCACTACTGTTATACTCACAATGTGATATTATCTGGCTGCAAAGATCACTCACACTCACATCAATATTTAGCACTTGGTGTGCTTCGGACATCTGCAACAGGGAGGGTATTCTTTTCCACTCTGCGTTCCATCAATCTGGATGACACCCAAAATCGAAAGTCTTGCAGTGTGAGTGCAACCCCCTTGGGTTGTGATATGCTGTGCTCTAAAATCACAGAGACTGAAGAAGAGGATTATAACTCAGCTATCCCCACGTCGATGGTACATGGAAGGTTAGGGTTCGACGGCCAATACCACGAGAAGGACCTAGATGTCACAACACTATTCGAGGACTGGGTGGCAAACTACCCAGGAGTAGGGGGCGGGTCTTTTATTGACAACCGCGTATGGTTCCCAGTTTATGGAGGGCTAAAACCCAATTCGCCCAGTGACACCGCACAAGAAGGGAAATATGTAATATACCAGCGATATAATGACACATGTCCAGATGAGCAAGATTATCAGATTCAAATGGCTAAGTCTTCATATAAGCCTGGGCGGTTTAGAGGGAAACGCATACAGCAGGCCATCTTATCTATCAAAGTGTCAACATCCTTGGGCGAGGACCCGGTGCTGACTGTACCGCCCAACACAGTAACACTCATGGGGGCTGAAGGCAGAGTTCTCACAGTAGGGACATCTCATTTCCTTTATCAGCGAGGGTCATCATACTTCTCCCCTGCCCTACTATATCCTATGATAGTCAGCAACAAAACAGCCACTCTTCATAGTCCTTATACATTCAATGCCTTCACTCGACCAGGTAATATCCCTTGCCAGGCTTCAGCAAGATGCCCTAACTCATGTGTTACCGGAGTCTATACTGATCCATATCCCTTGGTTTTCTATAGGAACCACACCTTGCGAGGGGTATTCGGGACGATGCTTGATGATAATCAAGCAAGACTCAACCCTGTATCTGCAGTATTTGACAGCATATCCCGCAGTCGCATAACCCGGGTGAGTTCAAGCAGCGCCAAGGCAGCATACACAACATCAACATGTTTTAAAGTTGTAAAGACCAATAAAACCTATTGTCTCAGCATTGCCGAAATATCCAATACCCTCTTCGGGGAATACAGAATCGTCCCCTTACTAGTAGAGATTCTCAAGGATGATGGGGTTAGAGAAGCCAGGTCTAGCCGGTTGAGT------------------------------------------------------------------------------------------------------------
>AHF58482
ATGGACCACGCAGTTAACAGAGTTGTGCTAGAGAATGAGGAAAGAGAAGCAAAGAACACATGGCGCTTGGTTTTCCGGACCACAGTCTTACTTCTAATGGTAATGACTTTAGCTATATCTATAGCTGTCCTGGTATATATCATGGGGGCCAGCACGCCGCGCGACCTCGCAGGTATATCGGCTGTGGTGTCCAAGACAGAAGATAAGGTTACGTCTTTACTCAGTTCAAGTCAAGATGTGATAGATAGGATATATAAGCAGGTGGCTCTTGAATCCCCGCTGGCGTTACTAAACACTGAATCTGTAATTATGAATGCAATAACATCCCTCTCCTATCAAATCAACGGGGCTACGAATAATAGCGGGTGTGGGGCGCCTGTTCATGACCCAGATTATATCGGGGGGATAGGCAAAGAACTCATAGTGGATGACACTAGTGATGTCACATCATTCTATCCTTCTGCATATCAAGAACACTTGAATTTTATCCCGGCTCCTACTACAGGATCCGGTTGCACACGGATACCCTCATTTGACATAAGCCCTACTCACTATTGTTATACTCACAATGTGATATTATCTGGTTGCAGAGATCACTCACATTCACATCAATACTTAGCACTTGGTGTACTTCGGACATCTGCAACAGGGAGGGTCTTCTTTTCTACTCTGCGTTCCATCAATTTAGATGACACCCAAAATCGGAAGTCCTGCAGCGTGAGTGCAACTCCTTTAGGCTGTGATATACTGTGCTCTAAAGTCACAGAGACTGAGGAAGAGGATTACAAGTCAGTCACCCCCACATCAATGGTACACGGAAGGTTAGGGTTTGATGGTCAATACCATGAGAAGGACTTGGACACCACAGTCTTATTTAAGGATTGGGTGGCAAATTACCCGGGAGTTGGAGGTGGATCCTTTATTGACGACCGTGTATGGTTCCCAGTTTACGGAGGGCTTAAACCCAATTCGCCTAGTGATGCTGCACAGGAAGGGAAATATGTAATATACAAGCGCTATAATAACACATGCCCCGATGAGCAAGATTACCAAATTCGGATGGCCAAGTCTTCGTATAAACCTGGGCGGTTCGGTGGAAAGCGTGTACAGCAAGCCATCCTATCTATCAAAGTATCAACATCTTTGGGTGAGGACCCGGTGCTGACTATTCCACCTAATACAATTACACTCATGGGGGCCGAAGGTAGAGTTCTCACAGTAGGGACATCCCACTTCTTGTACCAACGAGGCTCTTCATATTTCTCACCCGCCTTATTATACCCTATGACAGTATATAATAAAACAGCTACTCTTCATAGTCCTTATACATTTAATGCCTTCACGCGGCCAGGTAGTGTCCCTTGTCAAGCATCTGCAAGATGCCCTAACCCATGTATCACAGGAGTCTATACTGATTCGTATCCCTTAGTCTTCCATAGGAATCATACCCTACGAGGGGTCTTCGGGACAATGCTTGATGATGAACAAGCAAGACTCAACCCCGTATCTGCAGTATTCGACAGCATATCCCGCAGTCGTGTAACTCGGGTGAGTTCAAGCAGCACCAGGGCAGCATACACGACATCGACATGTTTTAAAGTTGTCAAGACCAATAAAGCCTATTGTCTTAGCATCGCAGAAATATCCAATACCCTATTCGGGGAATTTAGGATCGTTCCCTTACTGGTTGAGATCCTCAAGGATGCTAGGACT---------------------------------------------------------------------------------------------------------------------------------------
>ACT22892
ATGGACCGCGCAGTTAGCCAAGTCGCACTAGAGAATGATGAAAGAGAGGCAAAGAATACATGGCGCTTGGTATTCAGGATCGCAATTCTACTTTTAACAGTAGTGACTCTAGCCATATCTGCAGCTGCCCTTGCATACAGTATGGAGGCCAGCACACCCAGCGACCTTGTAGGCATACCGACTGCGATCTTGAGGGCTGAGGAAAAGATTACATCTGCACTAGGTTCCAACCAAGATGTAGTAGATAGGATATACAAGCAGGTGGCCCTTGAGTCTCCGTTGGCATTGCTAAACACCGAATCCACAATCATGAACGCAATAACATCTCTCTCGTATCAGATCAATGGAGCTGCGAACAGCAGCGGGTGTGGTGCACCCATTCATGACCCAGATTATATCGGGGGGATAGGTAAAGAGCTCATTGTAGATGATGCTAGTGACGTCACATCATTCTATCCCTCTGCATTTCAAGAACACCTGAACTTTATCCCGGCGCCTACTACAGGATCAGGTTGCACTCGAATACCCTCATTCGACATGAGCGCTACCCATTACTGTTACACCCACAACGTGATACTGTCTGGATGCAGAGATCACTCACACTCACATCAGTATTTAGCACTCGGTGTACTCCGGACATCAGCAACAGGGAGGGTATTCTTTTCTACTCTGCGTTCCATCAATCTGGATGACACCCAAAATCGGAAGTCTTGCAGTGTGAGTGCAACTCCCTTAGGTTGTGATATGCTATGCTCTAAAGTCACGGAGACTGAAGAAGAGGATTATAATTCAGCTGTCCCAACACCGATGGTACATGGCAGGCTAGGGTTCGACGGCCAGTATCACGAGAAGGACCTAGACGTCACAACATTATTTGGGGACTGGGTGGCAAGCTATCCAGGAGTAGGGGGTGGGTCCTTTATTGACAACCGCGTATGGTTCCCTGTCTATGGAGGGCTTAAACCCAATTCGCCTAGTGACACTGCACAAGAAGGGAAGTATGTTATATACAAGCGATACAATGACACGTGCCCAGATGAACAAGACTACCAGATTCGAATGGCCAAATCTTCATATAAGCCTGGGCGGTTTGGCGGGAAACGCGTTCAGCAGGCCATCTTGTCTATCAAGGTGTCAACATCCCTGGGCGAGGACCCGGTGCTGACTATACCGCCCAACACAGTTACACTTATGGGGGCCGAAGGCAGAGTTCTCACAGTAGGAACATCGCATTTCTTGTATCAGCGAGGGTCATCATACTTCTCCCCTGCTCTATTATACCCTATGACTGTCAGCAACAAAACAGCCTCTCTTCATAGTCCTTACATGTTCAATGCCTTCACCAGGCCAGGTAGTGTCCCTTGCCAGGCTTCAGCAAGATGCCCCAACTCATGTGTTACCGGAGTCTATACTGATCCATATCCCTTAGTCTTCTATAGGAACCATACCTTGCGAGGAGTATTCGGGACAATGCTTGATGATGAACAGGCAAGACTTAACCCCGTGTCTGCAGTATTTGATAGCATATCCCGCAGTCGCATAACCCGGGTGAGTTCAAGCAGTACCAAAGCAGCATACACGACATCAACATGTTTTAAAGTTGTCAAGACTAATAAAACCTATTGTCTCAGCATTGCTGAGATATCTAATACTCTCTTCGGGGAGTTCAGAATCGTCCCTTTACTAGTTGAGATCCTTAAAGATGATGGGGTTAGAGAGGCCAGGTCTGGCCGGCTGAGTCAACCGCAAGAGGGTTGGAAAGATGACATTGTGTCACCTATCTTTCGTGATGCCAAGAATCAAACTGAATACCGACACAAGCTCGAATCCTACGCTGCCAGTTGGCCA
>AAX45428
ATGGACCGCGCAGTTAGCCAAGTTGCGCTAGAGAATGATGAAAGAGAGGCAAGGAATACATGGCGCCTGGTATTCCGGATCGCAATCCTATTTTTAACGGTAGTGACTCTAGCCGTCTCTGCAGCTGCCCTTGCATATAGTATGGAAGCCAGCACACCTAGCGATCTTGTAGGCATACCGACTGCGATCTCTAGAGCAGAGGAAAAGATTGCATCTGCACTCGGTTCCAATCAAGATGTAGTAGATAGAATATATAAGCAGGTGGCCCTCGAATCTCCACTGGCATTGCTAAACACCGAATCCACAATTATGAACGCAATAACATCTCTCTCTTATCAGATCAATGGGGCTGCAAATAGCAGCGGATGTGGAGCACCCATTCATGATCCAGATTATATTGGGGGAATAGGTAAAGAACTTATTGTAGATGATGATAGCGACGTCACATCATTCTATCCCTCCGCATTCCAAGAACATCTGAACTTTATCCCGGCGCCTACTACAGGATCAAGCTGCACTCGGATACCCTCATTTGATATGAGTGCTACCCACTACTGTTATACTCACAATGTGATATTATCTGGATGCAGAGATCACTCGCACTCACATCAATATTTAGCACTTGGTGTGCTTCGGACATCTGCAACAGGGAGGGTATTCTTTTCCACTCTGCGTTCCATCAATCTGGATGACACCCAAAATCGGAAGTCTTGCAGTGTGAGTGCAACTCCCTTGGGTTGTGATATGCTATGTTCCAAAGTCACAGAGACTGAAGAAGAGGATTATAACTCAGCTGCCCCCACGTCGATGGTACACGGGAGGTTAGGGTTCGACGGCCAATATCATGAGAAGGACCTAGACGTCACAACACTATTCGAGGACTGGGTGGCAAACTACCCAGGAGTAGGGGGCGGGTCTTTTATTGACAATCGCGTATGGTTCCCAGTTTACGGAGGGCTAAGACCCAATTCGCCCAGTGACACCGCACAAGAAGGGAAATATGTAATATACAAGCGATATAATGACACATGTCCAGACGAGCAAGATTATCAGATTCGAATGGCTAAGTCTTCATATAAGCCTGGGCGGTTTGGTGGGAAACGCGTACAGCAAGCCATCTTATCTATCAAAGTGTCAACATCCTTGAGTGAGGACCCAGTGCTGACTGTACCGCCCAACACAGTCACACTCATGGGGGCTGAAGGCAGAGTTCTCACAGTAGGGACATCTCATTTCTTTTATCAACGAGGGTCATCGTACTTCTCCCCTGCCCTACTATACCCCATGATAGTCAGTAACAAAACAGCCACTCTTCATAGTCCTTATATATTCAATGCTTTTACTCGACCAGGTAGTATCCCTTGCCAGGCTTCAGCAAAATGCCCTAACTCATGTGTTACCGGAGTCTATACTAATCCATATCCCTTGGTCTTCTATAGGAACCACACCTTGCGAGGGGTATTCGGGACGATGCTTGATGATGTACAAGCAAGACTCAACCCGGTATCTGCAGTATTTGACGGCATATCTCGCAGTCGCATAACCCGGGTGAGTTCAGGCAGCACCAAGGCAGCATACACAACATCGACATGTTTTAAAGTTGTAAAGGCCAATAAAACCTATTGTCTCAGCATTGCAGAAATATCCAATACCCTATTCGGGGAATTCAGAATCGTCCCTTTACTAGTTGAGATTCTCAAGGATGATGGGGTTAGAGAAGCCAGGTCTAGCCGG------------------------------------------------------------------------------------------------------------------
>AGR34134
ATGGACCGCGCCGTTAGCCAAGTTGCGTTAGAGAATGATGAAAGAGAGGCAAAAAATACATGGCGCTTGATATTCCGGATTGCAATCTTATTCTTAACAGTAGTGACCTTGGCTATATCTGTAGCCTCCCTTTTATATAGCATGGGGGCTAGCACACCTAGCGATCTTGTAGGCATACCGACTAGGATTTCCAGGGCAGAAGAAAAGATTACATCTACACTTGGTTCCAATCAAGATGTAGTAGATAGGATATATAAGCAAGTGGCCCTTGAGTCTCCGTTGGCATTGTTAAATACTGAGACCACAATTATGAACGCAATAACATCTCTCTCTTATCAGATTAATGGAGCTGCAAACAACAGTGGGTGGGGGGCACCTATCCATGACCCAGATTATATAGGGGGGATAGGCAAAGAACTCATTGTAGATGATGCTAGTGATGTCACATCATTCTATCCCTCTGCATTTCAAGAACATCTGAATTTTATCCCGGCGCCTACTACAGGATCAGGTTGCACTCGAATACCCTCATTTGACATGAGTGCTACCCATTACTGCTACACCCATAATGTAATATTGTCTGGATGCAGAGATCACTCACATTCATATCAGTATTTAGCACTTGGTGTGCTCCGGACATCTGCAACAGGGAGGGTATTCTTTTCTACTCTGCGTTCCATCAACCTGGACGACACCCAAAATCGGAAGTCTTGCAGTGTGAGTGCAACTCCCCTGGGTTGTGATATGCTGTGCTCGAAAGTCACGGAGACAGAGGAAGAAGATTATAACTCAGCTGTCCCTACGCGGATGGTACATGGGAGGTTAGGGTTCGACGGCCAGTACCACGAAAAGGACCTAGATGTCACAACATTATTCGGGGACTGGGTGGCCAACTACCCAGGAGTAGGGGGTGGATCTTTTATTGACAGCCGCGTATGGTTCTCAGTCTACGGAGGGTTAAAACCCAATTCACCCAGTGACACTGTACAGGAAGGGAAATATGTGATATACAAGCGATACAATGACACATGCCCAGATGAGCAAGACTACCAGATTCGAATGGCCAAGTCTTCGTATAAGCCTGGACGGTTTGGTGGGAAACGCATACAGCAGGCTATCTTATCTATCAAGGTGTCAACATCCTTAGGCGAAGACCCGGTACTGACTGTACCGCCCAACACAGTCACACTCATGGGGGCCGAAGGCAGAATTCTCACAGTAGGGACATCTCATTTCTTGTATCAACGAGGGTCATCATACTTCTCTCCCGCGTTATTATATCCTATGACAGTCAGCAACAAAACAGCCACTCTTCATAGTCCTTATACATTCAATGCCTTCACTCGGCCAGGTAGTATCCCTTGCCAGGCTTCAGCAAGATGCCCCAACTCGTGTGTTACTGGAGTCTATACAGATCCATATCCCCTAATCTTCTATAGAAACCACACCTTGCGAGGGGTATTCGGGACAATGCTTGATGGTGTACAAGCAAGACTTAACCCTGCGTCTGCAGTATTCGATAGCACATCCCGCAGTCGCATTACTCGAGTGAGTTCAAGCAGTACCAAAGCAGCATACACAACATCAACTTGTTTTAAAGTGGTCAAGACTAATAAGACCTATTGTCTCAGCATTGCTGAAATATCTAATACTCTCTTCGGAGAATTCAGAATCGTCCCGTTACTAGTTGAGATCCTCAAAGATGACGGGGTTAGAGAAGCCAGGTCTGGC---------------------------------------------------------------------------------------------------------------------
>AEZ00706
ATGGATCGTGTAGTTAGCAGAGTTGTACTAGAGAACGAAGAAAGAGAAGCAAAGAACACATGGCGCTTGGTTTTCCGGATCGCAGTCTTATCTCTAATAGTAATGACTTTAGCTATCTCTGTAGCCGCCCTGGTATACAGCATGGGGGCTAGCACACCGAGCGACCTTGCAGGCATATCGACGGTGATCTCTAAGGCAGAGGATAGGGTTACATCTTTACTAAGTTCAAATCAAGATGTGGTAGATAGGATATATAAACAGGTGGCCCTTGAGTCCCCGCTGGCGTTGCTAAATACTGGATCTATAATTATGAATGCAATAACTTCTCTCTCTTATCAAATTAATGGGGCTGCAAATAATAGTGGGTGTGGGGCACCTGTTCATGACCCAGATTATATTGGGGGGGTAGGCAAAGAACTCATAGTAGATGACACAAGTGATGTCACATCATTCTATCCTTCAGCATACCAAGAACACCTGAATTTTATCCCGGCGCCTACTACAGGATCAGGCTGCACTCGGATACCCTCATTCGACATGAGCGCTACCCACTACTGTTATACTCACAATGTGATATTATCTGGTTGCAGAGATCACTCACACTCACATCAGTATCTAGCGCTAGGTGTACTTCGGACATCTGCAACAGGGAGGGTATTCTTTTCTACTCTGCGTTCCATCAATTTAGATGACACCCAAAATCGGAAGTCTTGCAGTGTGAGTGCAACTCCTTTAGGTTGTGATATGCTGTGCTCTAAAGTCATAGAGACTGAGGAGGAGGATTATAAGTCAGTTACCCCCACATCAATGGTGCATGGAAGGTTAGGGTTTGACGGTCAATACCATGAGAAGGACTTAGACGTCACAGTCTTATTTAAGGATTGGGTTGCAAATTACCCGGGAGTGGGAGGAGGGTCTCTTATTGACGACCGTGTATGGTTCCCGGTTTATGGAGGGCTAAAACCCAATTCGCCTAGCGACACTGCACAAGAAGGGAGATATGTAATATACAAGCGCTTTAATAACACATGCCCCGATGAGCAAGATTACCAAGTTCGGATGGCTAAGTCTTCGTATAAGCCTGGACGGTTTGGTGGAAAGCGCGTACAGCAAGCCATCTTATCTATCAAAGTATCAACATCTTTGGGCGAGGACCCGGTGCTGACTGTACCGCCAAATACAGTTACACTCATGGGGGCCGAAGGCAGAGTCCTCACAGTAGGGACATCTCATTTCTTGTACCAACGAGGGTCTTCATACTTCTCTCCCGCCTTATTATACCCTATGACAGTACACAACAAAACAGCTACTCTTCATAGTCCTTATACATTTAATGCTTTCACTCGGCCAGGTAGTGTCCCTTGCCAGGCATCAGCAAGGTGCCCTAACTCATGTATCACTGGAGTCTATACTGATCCGTATCCTGTAGTCTTCTATAGGAATCACACCTTGCGAGGGGTGTTCGGGACAATGCTTGATAATGAACAAGCAAGGCTCAACCCCGTATCTGCAGTATTTGATTACACATCTCGCAGTCGCATAACCCGGGTAAGTTCAAGCAGCACCAAGGCAGCATACACGACATCGACATGTTTTAAAGTTGTCAAGACCAATAAAGTTTATTGCCTTAGCATTGCAGAAATATCCAATACCCTATTTGGGGAATTCAGGATTGTCCCTTTACTGGTCGAGATCCTCAAGGATGATAGGGTT---------------------------------------------------------------------------------------------------------------------------------------
>ACT22898
ATGGACCGCGCAGTTAGCCAAGTGGCGCTAGAGAATGATGAAAGAGAGGCAAAGAATACATGGCGCCTGGTATTCAGGATCGCAATTCTACTTTTAACAGTAGTGACCCTAGCCATATCTGCAGCCGCCCTTGCATACAGTATGGAGGCTAGCACACCTAGCGACCTTGTAGGCATACCGACTGCGATATCGAAGGCTGAGGAAAAGATTACATCTGCACTAGGTTCCAACCAAGATGTGGTAGATAGGATATATAGGCAGGTGGCCCTTGAGTCTCCATTGGCATTGCTAAACACCGAATCCACAATCATGAACGCAATAACATCTCTCTCATATCAAATCAATGGAGCTGCAAATAGCAGCGGGTGTGGGGCACCCCTCCATGACCCAGATTATGTTGGGGGGATAGGTAAAGAACTCATTGTAGATGATGCTAGTGATGTCACATCATTCTATCCCTCTGCATTTCAAGAACACCTGAATTTTATCCCGGCGCCTACTACAGGATCAGGTTGCACTCGGATACCCTCATTTGACATGAGCGCTACCCATTACTGCTATACTCACAACGTAATACTGTCTGGATGCAGAGATCACTCATACTCACATCAGTATTTAGCACTTGGTGTGCTCCGGACATCAGCAACAGGGAGGGTATTCTTTTCTACTCTGCGTTCCATCAATCTGGATGATACCCAAAATCGGAAGTCTTGCAGTGTGAGTGCAACTCCCTTAGGCTGTGATATGCTATGCTCTAAAGTCACGGAGACTGAGGAAGAGGATTATAATTCAGCCGTCCCAACATCGATGGCACATGGAAGGTTAGGGTTTGACGGCCAATACCACGAGAAGGACCTAGATGTCACAACATTATTTGGGGACTGGGTGGCAAACTATCCAGGAGTAGGGGGTGGGTCCTTTATTGATAACCGCGTGTGGTTCCCAGTCTACGGAGGACTCAAACCTAATTCGCCTAGTGATACTGCACAAGAAGGGAAGTATGTAATATACACGCGGTACAATGACACATGCCCAGATGAACAAGACTACCAGATTCGGATGGCCAAATCTTCATATAAGCCTGGGAGGTTTGGTGGGAAACGCGTTCAGCAGGCCATCTTGTCTATCAAAGTGTCAACATCCCTGGGCGAGGACCCGGTGCTGACTATACCGCCCAACACAGTTACACTTATGGGGGCTGAAGGCAGAATTCTCACAGTAGGGACATCGAATTTCTTGTATCAGCGAGGGTCATCATACTTCTCCCCTGCTCTATTATACCCTATGACTGTCAGCAACAAAACAGCTACTCTTCATAGTCCTTATATGTTCAATGCCTTTACTCGGCCAGGTAGTGTCCCTTGCCAGGCTTCAGCAAGATGCCCCAACTCATGTGTTACCGGAGTCTATACTGATCCATATCCCTTAATCTTCCATAGGAATCACACCTTGAGAGGGGTATTCGGGACAATGCTTGATGATGAACAGGCAAGACTAAACCCCGTGTCTGCAGTATTTGATAGCATATCCCGCAGTCGCATAACCCGGGTGAGTTCAAGTAGCACCAAAGCAGCATACACGACATCAACATGTTTTAAGGTTGTCAAGACTAATAAAACCTATTGTCTTAGCATTGCCGAAATATCCAATACCCTCTTCGGGGAGTTCAGAATCGTCCCTTTACTAGTTGAGATTCTCAAAGATGATGGGGCTAGAGAGGCCAGGTCTGGCCGGCTGATTCAACTGCAAGAGGGTTGGAAAGATGACATTGTGTCACCTATCTTCTGTGATGCCAAGAATCAAACTGAATACAGACACAAGCTCGAATCCTACGCTGCCAGTTGGCCA
>ACK38033
ATGGACCATGCAGTTAGCAGAGTTGTGCTAGAGAATGAAGAAAGAGAAGCAAAGAACACATGGCGCTTGGTTTTCCGGATCGCAGTTTTACTTTTAATAGTGGTGACCTTAGCTATCTCTGCAGCCGCCCTAGTATACAGCATGGGGGCTAGTACGCCGCGCGACCTCGTAGGCATATCGACTGTGATCTCTAAGACGGAGGACAAGATTACGTCTTTACTCAGTGCAAATCAAGATGTAGTAGATAGAATATATAAGCAAGTGGCCCTTGAATCTCCGCTGGCGCTGCTAAATACTGAATCTATAATCATGAATGCAATAACATCTCTCTCTTATCAAATTAACGGGGCTGCGAATAATAGCAGGTGTGGGACGCCTGTTCATGACCCAGATTATATCGGGGGGATAGGTAAAGAACTCATAGTAGACGACACCAGCAATGTCACATCATTCTATCCATCTGCATACCAAGAACACCTGAATTTTATCCCGGCGCCCACTACAGGATCAGGTTGCACTCGGATACCCTCATTCGACATGAGTGTTACCCACTACTGCTATACTCACAATGTGATATTGTCTGGCTGCATAGATCACTCACACTCACATCAATACTTAGCACTTGGTGTGCTTCGGACATCTGCAACAGGGAGGGTATTCTTTTCTACTCTGCGTTCCATCAATTTAGATGACACCCAAAATCGGAAGTCTTGCAGTGTGAGTGCAACTCCTCTAGGTTGTGATATACTGTGCTCTAAAGTCACAGAGACTGAAGAAGAGGATTATAAGTCAGTTACTCCCACATCAATGGTGCACGGAAGGTTAGGTTTTGACGGTCAATACCATGAGAAGGACTTAGACATCACAGTCTTATTTAAGGATTGGGTGGCAAATTACCCGGGAGTGGGAAGTGGATCTTTTATTGATGACCGTGTATGGTTCCCAGTTTATGGAGGGCTAAAACCCAATTCGCCCAGCGACACTGCACAAGAAGGGAAATATGTAATATACAAGCGCTATAATAACACATGCCCCGATGGACAAGAATATCAAATCCGGATGGCTAAGTCTTCGTACAAGCCTGGGCGGTTCGGTGGAAAGCGCGTACAGCAAGCCATCTTATCTATCAAAGTGTCAACATCTTTGGGTGAGGACCCGGTGTTGACTGTTCCGCCTAATACAATTACACTCATGGGGGCCGAAGGCAGAGTTCTCACAGTAGGGACATCTCATTTCTTGTACCAACGAGGGTCTTCGTATTTCTCCCCCGCCTTATTATATCCTATGACAGTCCATAACAAAACAGCTACTCTTCATAGTCCTTATACATTTAATGCTTTTACCCGGCCAGGTAGTGTCCCTTGTCAGGCATCAGCAAGATGCCCTAACTCATGTATCACCGGAGTCTATACTGATCCGTACCCTTTGGTTTTCCATAGGAATCATACCTTGCGAGGGGTCTTCGGGACAATGCTTGATGATGAACAAGCAAGACTCAACCCCGTATCTGCAGTATTCGACAACATATCCCGCAGCCGTGTAACCAGGGTAAGTTCAAGCAGTACCAAGGCAGCATACACGACATCGACATGTTTTAAAGTTGTCAAGACCGATAAAGCTTATTGTCTTAGCATTGCAGAAATATCTAATACCCTATTCGGGGAATTCAGGATCGTTCCTTTGCTAGTTGAGATTCTTAAGGATGGTAGGGTT---------------------------------------------------------------------------------------------------------------------------------------
>ACB37233
ATGGACCGCGCCGTTAGCCAAGTTGCGTTAGAGAATGATGAAAGAGAGGCAAAAAATACATGGCGCTTGATATTCCGGATTGCAATCTTATTCTTAACAGTAGTGACCTTGGCTATATCTGTAGCCTCCCTTTTATATAGCATGGGGGCTAGCACACCTAGCGATCTTGTAGGCATACCGACTAGGATTTCCAGGGCAGAAGAAAAGATTACATCTACACTTGGTTCCAATCAAGATGTAGTAGATAGGATATATAAGCAAGTGGCCCTTGAGTCTCCGTTGGCATTGTTAAATACTGAGACCACAATTATGAACGCAATAACATCTCTCTCTTATCAGATTAATGGAGCTGCAAACAACAGTGGGTGGGGGGCACCTATCCATGACCCAGATTATATAGGGGGGATAGGCAAAGAACTCATTGTAGATGATGCTAGTGATGTCACATCATTCTATCCCTCTGCATTTCAAGAACATCTGAATTTTATCCCGGCGCCTACTACAGGATCAGGTTGCACTCGAATACCCTCATTTGACATGAGTGCTACCCATTACTGCTACACCCATAATGTAATATTGTCTGGATGCAGAGATCACTCACATTCATATCAGTATTTAGCACTTGGTGTGCTCCGGACATCTGCAACAGGGAGGGTATTCTTTTCTACTCTGCGTTCCATCAACCTGGACGACACCCAAAATCGGAAGTCTTGCAGTGTGAGTGCAACTCCCCTGGGTTGTGATATGCTGTGCTCGAAAGTCACGGAGACAGAGGAAGAAGATTATAACTCAGCTGTCCCTACGCGGATGGTACATGGGAGGTTAGGGTTCGACGGCCAGTACCACGAAAAGGACCTAGATGTCACAACATTATTCGGGGACTGGGTGGCCAACTACCCAGGAGTAGGGGGTGGATCTTTTATTGACAGCCGCGTATGGTTCTCAGTCTACGGAGGGTTAAAACCCAATTCACCCAGTGACACTGTACAGGAAGGGAAATATGTGATATACAAGCGATACAATGACACATGCCCAGATGAGCAAGACTACCAGATTCGAATGGCCAAGTCTTCGTATAAGCCTGGACGGTTTGGTGGGAAACGCATACAGCAGGCTATCTTATCTATCAAGGTGTCAACATCCTTAGGCGAAGACCCGGTACTGACTGTACCGCCCAACACAGTCACACTCATGGGGGCCGAAGGCAGAATTCTCACAGTAGGGACATCTCATTTCTTGTATCAACGAGGGTCATCATACTTCTCTCCCGCGTTATTATATCCTATGACAGTCAGCAACAAAACAGCCACTCTTCATAGTCCTTATACATTCAATGCCTTCACTCGGCCAGGTAGTATCCCTTGCCAGGCTTCAGCAAGATGCCCCAACTCGTGTGTTACTGGAGTCTATACAGATCCATATCCCCTAATCTTCTATAGAAACCACACCTTGCGAGGGGTATTCGGGACAATGCTTGATGGTGTACAAGCAAGACTTAACCCTGCGTCTGCAGTATTCGATAGCACATCCCGCAGTCGCATTACTCGAGTGAGTTCAAGCAGTACCAAAGCAGCATACACAACATCAACTTGTTTTAAAGTGGTCAAGACTAATAAGACCTATTGTCTCAGCATTGCTGAAATATCTAATACTCTCTTCGGAGAATTCAGAATCGTCCCGTTACTAGTTGAGATCCTCAAAGATGACGGGGTTAGAGAAGCCAGGTCTGGC---------------------------------------------------------------------------------------------------------------------
>AFH08726
ATGGACCGAGCAGTTCGCAGGGTTGCGCTAGAGAATGAAGAAAGGGAAGCAAAGAACACATGGCGTTTGGTTTTCCGGATTGCAGTTTTACTTCTAGTAGGAATGACTTTAGCTATCTCTGCGGCTGTCCTGGTGCATAGCATGAGGGCCAGTACGCCGCACGATATTGTAAGCATATCGACCGTGATCTCAAAGACAGAGGAGAAGATCACGTCCTTACTCAGTTCAAATCAAGATGTAGTAGATAGGATATACAAGCAGGTGGCCCTTGAATCTCCGCTGGCACTGCTAAATACTGAATCTATAATTATGAATGCAATAACGTCTCTATCTCATCAAATTAACGGGGCTGCGAATAATAGCGGGTGTGGGGCACCTGTTCATGACCCAGATTATATCGGGGGGATAGGCAAAGAACTCATAATAGACGACACTAGTGATGTCACATCATTCTATCCATCTGCATATCAAGAGCACCTGAATTTTATCCCGGCGCCAACTACAGGATCAGGTTGCACTCGGATACCCTCATTTGACATGAGTGCTACCCACTACTGTTATACTCACAATGTGATATTATCTGGTTGCAGAGATCACTCCCACTCACATCAATACTTAGCACTCGGTGTGCTTCGGACATCTGCAACAGGGAGGGTCTTCTTCTCGACTCTGCGTTCCATCAATTTGGATGATACCCAAAATCGAAAGTCTTGCAGTGTGAGTGCAACTCCTCTGGGTTGTGATATACTGTGCTCCAAAGTTACAGAGACTGAAGAAGAAGACTACAAGTCAATTACCCCCACATCAATGGTGCACGGAAGGTTAGGTTTTGACGGTCAATATCATGAGAAGGACTTAGACGTCACAGTCTTATTTAAGGACTGGGTGGCAAATTACCCGGGAGTGGGAAGTGGATCTTTTATTGATGACCGTGTATGGTTCCCAATTTATGGAGGGCTCAAACCTAATTCGCCTAGCGACACCGCACAAGAAGGGAATTATGTAATATACAAGCGTTATAATAACACATGCCCTGATGAACAAAGTTATCAAATCCGGATGGCTAAAGCTTCGTACAAGCCTGGGCGGTTCGGTGGAAAGCGAGTGCAGCAGGCCATCTTATCTATCAAAGTGTCAACATCTTTAGGTGAGGACCCGATGTTGACTGTTCCGCCTAATACAATCACGCTCATGGGGGCCGAAGGCAGAATTCTTACAATAGGGACATCTCATTTCTTGTATCAACGTGGATCTTCATATTTCTCTCCCGCCTTATTATATCCTATGACAGTCTATAATAAAACGGCTACTCTGCATAGTCCTTATACATTTAACGCTTTCACCCGGCCAGGTAGTGTTCCTTGTCAGGCATCAGCAAGATGTCCCAACTCATGCATCACTGGAGTCTATACTGATCCGTACCCCTTAATCTTCCATAGAAACCACACCTTGAGAGGGGTCTTCGGGACAATGCTTGATGATATACAAGCAAGACTCAACCCTGTATCTGCAGTATTCGACAACATATCCCGCAGTCGTGTAACCCGGGTAAGTTCAAGCAGCACCAAGGCAGCATACACGACATCGACATGTTTTAAAGTTGTCAAGACTAATAAAACTTATTGTCTTAGCATTGCAGAAATATCCAATACTCTTTTTGGAGAATTCAGGATCGTTCCCTTACTAGTTGAGATTCTTAAGGGTGATAAGGTT---------------------------------------------------------------------------------------------------------------------------------------
>AFH08720
ATGGACCAAGCAGTTCGCAGGGTTGTGCTAGAGAATGAGGAAAGGGAAGCAAAGAACACATGGCGTTTGGTTTTCCGGATCGCAGTTCTACTTCTAGTAGTAATGACTTTAGCTATCTCTGCGGCTGTCCTGGTGCATAGCATGAGGGCCAGTACGCCGCGTGATATTGTAAGCATATCGACCGTGATCTCAAAGACGGAGGAGAAGATTACGGCCTTACTCGGTTCAAATCAAGATGTAGTAGATAGGATATATAAGCAGGTGGCCCTTGAATCTCCGCTGGCACTGTTAAATACTGAATCTATAATTATGAATGCAATAACGTCTCTCTCTCATCAAATTAATGGGGCTGCGAATAATAGTGGGTGTGGGGCGCCTGTTCATGACCCAGATTATATCGGGGGGATAGGCAAAGAACTCATAGTAGACGACATTAGTGATGTCACATCATTCTATCCATCTGCATATCAAGAGCACCTGAATTTTATCCCGGCGCCTACTACAGGATCAGGTTGCACTCGGATACCCTCATTTGACATGAGTGCTACCCACTACTGTTATACTCACAATGTGATATTGTCTGGTTGCAGAGATCACTCCCACTCACACCAATACTTAGCACTCGGTGTGCTTCGGACATCTGCAACAGGAAGGGTCTTCTTCTCGACTCTGCGTTCCATCAATTTGGATGACACCCAAAATCGGAAGTCTTGCAGTGTGAGTGCAACTCCCCTGGGTTGTGATATACTGTGCTCCAAAGTCACAGAGACTGAAGAAGAGGACTACAAGTCAATTACTCCCACATCAATGGTGCACGGAAGGTTAGGTTTTGACGGCCGATATCATGAGAAGGACTTAGACATCACAGTCTTATTTAAGGACTGGGTGGCAAATTACCCGGGAGTGGGAAGTGGATCCTTTATTGATGACCGTGTATGGTTCCCAGTTTATGGAGGGCTCAAACCTAATTCGCCTAGCGACACTGCACAGGAAGGGAATTATGTAATATACAAGCGCTATAATAACACATGCCCTGATGAACAAAGTTATCAAATCCGGATGGCTAAGGCTTCATACAAGCCCGGGCGGTTCGGTGGAAAGCGCGTGCAGCAGGCCATCTTATCTATCAAAGTGTCAACATCTTTAGGTGAGGACCCGGTGTTGACTGTTCCGCCTAATACAATTACGCTCATGGGAGCCGAAGGCAGAATTCTTACAGTGGGGACATCTCATTTCTTGTATCAACGTGGATCTTCATATTTCTCTCCCGCCTTATTATATCCTATGATAGTCCATAACAAAACAGCTACTCTCCATAGTCCTTATACATTTAACGCTTTCACCCGGCCAGGTATTGTCCCTTGTCAGGCATCAGCAAGATGCCCTAACTCATGTATCACTGGAGTCTATACTGACCCGTACCCCTTAATCTTCCATAGAAACCACACCTTGAGAGGGGTCTTCGGGACAATGCTTGATGATATACAAGCAAGACTCAACCCTGTATCTGCAGTATTCGACAACATATCCCGCAGTCGTGTAACCCGGGTAAGTTCAAGCAGTACCAAGGCAGCATACACGACATCGACATGTTTTAAAGTTGTCAAGACCAATAAAACTTATTGTCTTAGCATCGCAGAAATATCCAATACCCTATTTGGAGAATTCAGGATCGTTCCTCTACTAGTTGAGATTCTCAAAGGTGATAGGATT---------------------------------------------------------------------------------------------------------------------------------------
>AEX55104
ATGGATCGCGCAGTTAATAGAATTGTGTTAGAAAATGAGGAAAGAGAAGCAAAGAATACATGGCGCTTGGTTTTCCGGGTCACAGTCTTAATTCTAATGGTAATGATTTTAGCTTTCTCTGCAGCTGCCCTGGTATATACTATGAGGGCCAGTACGCCGCACGACCTCACAGGTATATCGACCATGATCTCCAAGACGGAAGATAAGATTACGTCTCTACTCAGTTCAAGTCAAGATGTGATGGATAGGATATACAAACAAGTGGCTCTTGAATCTCCACTGGCGCTACTAAACACTGAATCTATAATTATGAATGCAGTAACGTCCCTCTCGTATCAAATCAACGGGGCTGCGAATAATAGCGGATGCGGAGCGCCTGTTCATGACCCAGATTATATTGGGGGAATAGGCAAAGAACTCATAGTAGACGACACTAGTGATGTCACATCGTTCTATCCTTCTGCGTATCAAGAACACTTGAATTTTATCCCGGCGCCTACTACAGGGTCTGGTTGCACTCGGATACCCTCGTTTGACATGAGCACTACCCACTATTGTTATACTCACAATGTGATATTATCTGGTTGCAAGGATCACTCGCACTCACATCAATACTTGGCACTCGGTGTACTTCGGACATCTGCAACAGGGAGGGTATTCTTTTCTACTCTGCGTTCCATCAACTTAGATGACACCCAAAATCGAAAGTCCTGTAGTGTGAGTGCAACTCCTTTAGGTTGTGATATGCTGTGCTCTAAAGTCACAGAGACCGAAGACGAGGACTACAAGTCAGTCTCCCCCACATCAATGGTGCATGGAAGGTTAGGGTTCGATGGTCAATACCACGAGAAGGACTTGGACACCACCATCTTATTTAAGGATTGGGTGGCAAATTACCCAGGAGTAGGAGGTGGGTCCTTTATTGACGACCGTGTATGGTTCCCAGTTTACGGAGGGCTTAAACCCAATTCGCCTAGTGACACTGCACAGGAAGGGAAATATGTGATATACAAGCGCTACAACAATACATGCCCTGATGATCAAGATTACCAAATTCAGATGGCCAAGTCCTCATATAAACCTAGGAGGTTTGGTGGAAAACGCGTACAACAAGCTATCCTATCTATCAAAGTATCAAAGTCTTTGGGTGAGGACCCGGTGCTGACTATTCCATCTAATACTGTCACGCTCATGGGGGCCGAAGGTAGAATTCTCACAGTAGGGACATCTCACTTCTTGTACCAACGAGGTTCTTCTTATTTTTCACCTGCCTTATTATATCCTATGACAATACATAACAAAACAGCTACTCTTCATAGCCCTTATACATTTAACGCCTTCACTCGGCCAGGTAGTGTCCCTTGCCAAGCATCAGCAAGATGCCCTAACTCATGTATCACTGGAGTCTACACTGATCCGTATCCCTTAGTCTTTCATAGGAATCACACCCTGCGAGGGGTCTTCGGAACAATGCTTGATGATGAACAAGCAAGACTCAACCCCGTATCAGCGGTATTCGACAGCATATCCCGCAGTCGTGTAACCCGGGTGAGTTCAAGCAGCACCAAGGCAGCACAAACAACATCGACATGTTTTAAGGTTGTCAAGACCAATAAAGTTTATTGTCTCAGCATTGCAGAAATATCCAATACCCTATTCGGGGAGTTCAGGATCGTTCCTTTGCTAGTTGAGATCCTCAAGGAAGTCAGGGTT---------------------------------------------------------------------------------------------------------------------------------------
>AFV46445
ATGGATCGCGCGGTTAATAGAGTCGTGCTGGAGAATGAGGAAAGAGAAGCAAAGAACACATGGCGCCTGGTTTTCCGGATCGCAGTCTTACTTTTAATGGTAATGACTCTAGCTATCTCCGCAGCTGCCCTGGCATACAGCACGGGGGCCAGTACGCCGCACGATCTCGCAGGCATATCAACTGTGGTCTCCAAGACAGAAGATAAGGTTACGTCTTTACTCAGTTCAAGTCAAGATGTGATAGATAGGATATACAAGCAGGTGGCTCTTGAATCCCCGCTGGCGCTACTAAACACTGAATCTATAATTATGAATGCAATAACTTCTCTTTCTTATCAAATTAACGGGGCTGCGAACAATAGCGGATGTGGGGTGCCTGTTCATGACCCAGATTATAACGGGGGGATAGGCAAAGAACTCATAGTGGATGACATCAGTGACGTCACATCATTTTATCCTTCTGCATATCAAGAACACTTGAATTTCATCCCAGCGCCTACTACAGGATCCGGTTGCACTCGGATACCCTCATTTGACATGAGCACCACCCATTATTGTTATACTCACAATGTGATACTATCTGGTTGCAGAGATCACTCACACTCGCATCAATACTTAGCACTTGGTGTGCTTCGGACATCTGCGACAGGGAGGGTATTCTTTTCTACTCTGCGCTCCATCAATTTAGATGACACCCAAAATCGGAAGTCCTGCAGTGTGAGTGCGACCCCTTTAGGTTGTGATATGCTGTGCTCTAAGGTCACAGGGACTGAAGAGGAGGATTACAAGTCAGTTGCCCCCACATCAATGGTGCACGGAAGGCTAGGGTTTGACGGTCAATACCATGAGAAGGACTTAGACACCACGGCCCTATTTAAGGATTGGGTGGCAAATTACCCGGGAGTGGGAGGAGGGTCTTCTATTGACGACCGTGTATGGTTCCCAGTTTACGGAGGGCTCAAACCCAACTCACCCAGTGACACTGCACAAGAAGGGAAATATGTAATATACAAGCGCCATAACAACACATGCCCCGATGAACAAGATTACCAAATTCGGATGGCTAAGTCTTCATATAAACCCGGGCGATTTGGTGGAAAGCGCGTACAGCAAGCCATCCTATCCATCAAAGTGTCAACATCTTTGGGTAAGGACCCGGTGCTGACTATTCCACCTAATACAATCACACTCATGGGAGCCGAAGGCAGAATCCTCACAGTAGGGACATCTCACTTCTTGTACCAACGAGGGTCTTCATATTTCTCCCCTGCCTTATTATATCCCATGACAGTAAATAACAAAACGGCTACACTCCATAGTCCCTATACGTTTAATGCTTTCACTCGGCCAGGTAGTGTCCCTTGCCAGGCATCAGCAAGATGCCCCAACTCATGCATCACCGGGGTCTATACTGATCCATATCCCTTAATCTTCTATAGGAATCATACTCTACGAGGGGTCTTCGGGACGATGCTTGATGATGAACAAGCGAGACTTAACCCCGTATCTGCAGTATTCGACAACATATCCCGCGGTCGTGTCACCCGGGTGAGTTCAAGCAGCACCAAGGCAGCATACACGACATCGACATGTTTTAAAGTTGTCAAGACCAATAAAGCTTATTGTCTTAGTATTGCAGAAATATCCAATACCCTATTCGGGGAATTTAGGATCGTTCCCTTACTAGTTGAGATCCTCAAGGATGATAGAGTT---------------------------------------------------------------------------------------------------------------------------------------
>ADZ45537
ATGGACCGTGCAGTTAGCAGAGTTGTGTTAGAGAATGAAGAAAGCGAGGCAAAGAACACATGGCGCTTGATTTTTCGGATCGCAGTTTTACTTTTAATAGTAATGACCTTAGCTATTTCTGCAGCTGCCCTGGTATACAGCATGGGGGCCAGTGTGCCGCGCGATCTCGCAGGCATATCAACTGTGATCTCTAAGATGGAAGACAAGATCACGTCTTCACTCAGTTCAAATCAAGATGTAGTAGATAGGATATACAAGCAGGTGGCCCTTGAATCCCCGCTAGCACTGCTAAATACTGAATCTATAATTATGAATGCAATAACATCTCTCTCTTATCAAATTAACGGGGCTGCGAATAATAGCGGTTGTGGGGCGCCTGTTCATGACCCGGATTACATCGGGGGGATAGGCAAAGAACTCATAGTAGACGACACTAGTGATGTCACATCATTCTACCCTTCTGCATACCAAGAACACCTGAATTTTATTCCGGCGCCTACCACAGGATCAGGTTGCACTCGGATACCCTCATTTGACATGAGTGCTACCCACTACTGTTATACTCACAATGTGATATTGTCTGGTTGCAGAGATCACTCGCACTCACATCAATACTTAGCCCTTGGTGTGCTTCGGACATCTGCAACAGGGAAGGTATTCTTTTCTACTCTGCGTTCCATCAATTTAGACGACACCCAAAATCGGAAGTCCTGCAGTGTGAGTGCAACTCCTCTAGGTTGTGATATGCTGTGCGCTAAAGTCACAGAGACTGAGGAAGAGGATTATAAGTCAGTTACCCCCACATCAATGGTGCATGGAAGGTTAGGTTTTGACGGTCAATACCATGAGAAGGACTTAGACATCACAGTCTTATTTAAGGATTGGGTGGCAAATTACCCGGGAGTGGGAGGTGGGTCGTTTATTGACGATCGTGTATGGTTCCCAGTTTACGGAGGGCTAAAACCTAATTCACCTAGTGACACTGCACAGGAAGGGAAATATGTAATATACAAGCGCTATAATAATACATGCCCCGATGAACAAGATTACCAAATCCAGATGGCTAAATCTTCGTACCAGCCTGGGCGGTTCGGTGGGAAGCGCGTACAGCAAGCCATCTTATCCATCAAAGTGTCAACATCTTTGGGTGAGGACCCGGTGTTAACTGTTCCGCCTAACACAATTGCACTCATGGGGGCCGAGGGCAGGGTTCTCACAGTAGGGACATCTCATTTCTTATACCAACGAGGGTCTTCATATTTCTCCCCCGCCTTATTATATCCTATGACAGTCTATAACAAAACAGCTACTCTTCATAGCCCTTATACGTTTAATGCTTTCACCCGGCCTGGTAGTGTCCCTTGTCAGGCATCAGCGAGATGCCCCAACTCATGTATCACTGGAGTCTACACTGATCCATATCCTTTAGTCTTCTATAGGAATCATACCCTGCGAGGGGTCTTCGGGACAATGCTTGATGATGAACAAGCAAGGCTCAACCCCGTATCTGCAGTTTTCGACAACATATCCCGCAGTCGTGTAACCCGAGTGAGTTCAAGCAGTACTAAGGCAGCATACACGACATCAACATGTTTTAAAGTTGTCAAGACCAGTAAAGCTTACTGTCTTAGCATTGCAGAAATATCTAATACCCTATTCGGGGAATTCAGGATCGTTCCTTTACTAGTTGAAATTCTTAAGGATGATAGGGTT---------------------------------------------------------------------------------------------------------------------------------------
>AEJ32565
ATGGACCGCGCGGTTAACAGAGTCGTGCTGGAGAATGAGGAAAGAGAAGCAAAGAACACATGGCGCCTGGTTTTCCGGATCGCAGTCTTACTTTTAATGGTAATGACTCTAGCTATCTCCGCAGCTGCCCTGGCATACAGCACGGGGGCCAGTACGCCGCACGACCTCGCAAGCATATCGACCGTGATCTCCAAGACAGAAGATAAGGTCACGTCTTTACTCAGTTCAAGTCAAGATGTGATAGATAGGATATACAAGCAGGTGGCTCTTGAATCCCCGCTGGCACTACTGAACACTGAATCTATAATTATGAATGCAATAACCTCTCTTTCTTATCAAATTAACGGGGCTGAGAACAATAGTGGGTGTGGTGCGCCTGCTCATGACCCAGATTATATCGGGGGGATAGGCAAAGAACTCATAGTGGACGACATCAGCGATGTCACATCATTTTATCCTTCTGCATATCAAGAACACTTGAATTTCATCCCGGCGCCTACTACAGGATCCGGTTGCACTCGGATACCCTCATTTGACATGAGCACTACCCATTATTGTTATACTCACAATGTGATACTATCCAGCTGCAGAGATCACTCTCACTCACATCAATACTTAGCACTTGGTGTGCTTCGGACATCTGCAACAGGGAGGGTATTCTTTTCTACTCTGCGCTCCATCAATTTAGATGATAACCAAAATCGGAAGTCCTGCAGTGTGAGTGCAACCCCTTTAGGTTGTGATATACTGTGCTCTAAGGTCACAGGGACTGAAGAGGAGGATTACAAGTCAGCTGCCCCCACATCAATGGTGCACGGAAGGCTAGGGTTTGACGGTCAATACCATGAGAAGGACTTAGACACCACGGTCTTATTTAAGGATTGGGTGGCAAATTACCCGGGAGTGGGAGGAGGGTCTTTTATTGACGACCGTGTATGGTTCCCAGTTTACGGAGGGCTCAAACCCAATTCACCCAGTGACACTGCACAGGAAGGGAAATATGTAATATACAAGCGCCATAACAACACATGCCCCGATAAAGAAGATTACCAAATTCAGATGGCTAAGTCCTCATATAAACCCGGGCGATTTGGTGGAAAGCGCGTACAGCAAGCCATCCTATCCATCAGAGTGTCAACATCCCTGGGTAAGGACCCGGTGCTGACTATTCCACCTAATACAATCACACTCATGGGAGCCGAAGGCAGAATCCTCACAGTAGGGACATCTCACTTCTTGTACCAACGAGGGTCTTCATATTTCTCCCCTGCCTTATTGTATCCCATGACAGTAAATAACAAAACGGCTACACTCCATAGTCCTTACACGTTTAATGCTTTCACCCGGCCAGGTAGTGTCCCTTGCCAGGCATCAGCAAGATGCCCCAATTCATGCATCACTGGGGTCTATACCGATCCATATCCCTTAATCTTCCATAGGAATCATACTCTGCGAGGGGTCTTCGGGACGATGCTTGATGATGAACAAGCGAGGCTCAACCCCGTATCTGCAATATTTGACAACATATCTCGCAGTCGTGTCACCCGGGTGAGTTCAAGCAGCACCAAGGCAGCATACACGACATCAACATGTTTTAAAGTTGTCAAAACCAATAAAGCTTATTGTCTTAGTATCGCAGAAATCTCCAATACCTTATTCGGGGAATTTAGGATCGTTCCCTTACTAGTTGAGATCCTCAAGGATGATAGAGTT---------------------------------------------------------------------------------------------------------------------------------------
>AFX97672
ATGGACCGTGCAGTCAGCAAAGTTGCGTTAGAGAATGAGGAAAGAGAAGCGAAGAGCACATGGCGCTTGGTTTTCCGGATCGCAGTTTTACTTTTAACAGTGGTGACCTTAGCTATCTCTGTAGCTGCCTTGGTATACAGCATGGGGGCCAGTACGCCCCGCGACCTCGTAGGCGTATCGACTATGGTCTCTAAGGTGGAAGACAAGATTACGTCTTTAATCAGTTCAAATCAAGATGTAGTAGACAGAATATACAAACAAGTAGCCCTTGAATCTCCGCTGGCACTACTAAATACTGAATCTATAATTATGAATGCAATAACGTCTCTCTCTCATCAGATTAATGGGGCTGCAAACAATAGCAGGTGTGGGGCGCCTATTCATGACCCAGATTATATCGGGGGGATAGGTAAAGAACTCATAGTAGACGACATCAGTGATGTCACATCATTCTACCCATCTGCATACCAAGAACACCTGAATTTTATCCCAGCGCCCACTACAGGATCAGGCTGCACTCGGATACCCTCATTTGATATGAGTGCTACCCACTACTGTTATACTCATAACGTGATATTGTCTGGCTGCATAGATCACTCACATTCACATCAATACTTAGCACTTGGTGTGCTTCGGACATCTGCAACAGGGAGGGTATTCTTTTCTACTCTACGTTCCATCAACTTAGATGACAACCAAAATCGGAAGTCCTGCAGTGTGAGTGCAACTCCTCTAGGTTGTGATATACTGTGCTCTAAAGTCACGGAGGCTGAAGAAGAGGATTATAAGTCAGTTACCCCCACATCAATGGTGCACGGAAGGTTAGGTTTTGACGGTCAGTACCATGAGAAGGACTTAGACACCACAGTCTTATTTAAGGATTGGGTAGCAAATTACCCGGGAGTTGGGAGCGGATCTTTTATTGATGACCGTGTCTGGTTCCCAGTTTACGGAGGGTTGAAACCTAATTCGCCCAGCGACACTGCACAAGAAGGGAAATATGTAATATACAAGCGCTATAATAACACATGCCCTGATGGACAGGAATATCAAATCCGGATGGCTAAGTCTTCATACAAGCCTGGGCGATTCGGTGGAAAGCGTGTACAACAAGCCATCTTATCTATCAAAGTGTCGACATCTTTGGGTGAGGACCCGGTGCTGACTGTTCCACCCAATACAATTACACTCATGGGGGCCGAAGGAAGAGTTCTCACGGTAGGGACATCTCACTTCTTGTATCAACGAGGGTCTTCATATTTCTCCCCTGCCTTATTATATCCTATGACAGTCCATAACAAAACAGCTACTCTTCATAATCCTTATACATTTAATGCCTTCACCCGGCCAGGTAGTGTCCCTTGTCAGGCATCAGCAAGATGCCCCAACCCGTGCATCACTGGAGTCTATACTGATCCGTACCCTTTGGTCTTCTATAGGAACCACACCTTGCGAGGGGTATTCGGGACAATGCTTGATGATGAACAAACAAGACTCAACCCCGTATCTGCAGTATTCGACAACATATCTCGCAGTCGTGTAACCCGAGTAAGTTCAAGCAGCACCAAGGCAGCATACACGACATCAACATGCTTCAAAGTTGTCAAGACCAATAAAGTTTATTGCCTCAGCATTGCCGAAATATCCAACACCCTATTTGGGGAATTCAGAATCGTTCCTTTGTTAGTTGAGATTCTAAAGGATGAAAGGGTT---------------------------------------------------------------------------------------------------------------------------------------
>AAW30680
ATGGACCGCGCCGTTAGCCAAGTTGCGTTAGAGAATGATGAAAGAGAGGCAAAAAATACATGGCGCTTGATATTCCGGATTGCAATCTTATTCTTAACAGTAGTGACCTTGGCTATATCTGTAGCCTCCCTTTTATATAGCATGGGGGCTAGCACACCTAGCGATCTTGTAGGCATACCGACTAGGAATTCCAGGGCAGAAGAAAAGATTACATCTACACTTGGTTCCAATCAAGATGTAGTAGATAGGATATATAAGCAAGTGGCCCTTGAGTCTCCGTTGGCATTGTTAAAAACTGAGACCACAATTATGAACGCAATAACATCTCTCTCTTATCAGATTAATGGAGCTGCAAACAACAGTGGGTGGGGGGCACTTATCCATGACCCAGATTATATAGGGGGGATAGGCAAAGAACTCATTGTAGATGATGCTAGTGATGTCACATCATTCTATCCCTCTGCATTTCAAGAACATCTGAATTTTATCCCGGCGCCTACTACAGGATCAGGTTGCACTCGAATACCCTCATTTGACATGAGTGCTACCCATTACTGCTACACCCATAATGTAATATTGTCTGGATGCAGAGATCACTCACATTCATATCAGTATTTAGCACTTGGTGTGCTCCGGACATCTGCAACAGGGAGGGTATTCTTTTCTACTCTGCGTTCCATCAACCTGGACGACACCCAAAATCGGAAGTCTTGCAGTGTGAGTGCAACTCCCCTGGGTTGTGATATGCTGTGCTCGAAAGTCACGGAGACAGAGGAAGAAGATTATAACTCAGCTGTCCCTACGCGGATGGTACATGGGAGGTTAGGGTTCGACGGCCAGTACCACGAAAAGGACCTAGATGTCACAACATTATTCGGGGACTGGGTGGCCAACTACCCAGGAGTAGGGGGTGGATCTTTTATTGACAGCCGCGTATGGTTCTCAGTCTACGGAGGGTTAAAACCCAATTCACCCAGTGACACTGTACAGGAAGGGAAATATGTGATATACAAGCGATACAATGACACATGCCCAGATGAGCAAGACTACCAGATTCGAATGGCCAGGTCTTCGTATAAGCCTGGACGGTTTGGTGGGAAACGCATACAGCAGGCTATCTTATCTATCAAGGTGTCAACATCCTTAGGCGAAGACCCGGTACTGACTGTACCGCCCAACACAGTCACACTCATGGGGGCCGAAGGCAGAATTCTCACAGTAGGGACATCTCATTTCTTGTATCAACGAGGGTCATCATACTTCTCTCCCGCGTTATTATATCCTATGACAGTCAGCAACAAAACAGCCACTCTTCATAGTCCTTATACATTCAATGCCTTCACTCGGCCAGGTAGTATCCCTTGCCAGGCTTCAGCAAGATGCCCCAACCCGTGTGTTACTGGAGTCTATACAGATCCACATCCCCTAATCTTCTATAGAAACCACACCTTGCGAGGGGTATTCGGGACAATGCTTGATGGTGTACAAGCAAGACTTAACCCTGCGTCTGCAGTATTCGATAGCACATCCCGCAGTCGCATTACTCGAGTGAGTTCAAGCAGTACCAAAGCAGCATACACAACATCAACTTGTTTTAAAGTGGTCAAGACTAATAAGACCTATTGTCTCAGCATTGCTGAAATATCTAATACTCTCTTCGGAGAATTCAGAATCGTCCCGTTACTAGTTGAGATCCTCAAAGATGACGGGGTTAGAGAAGCCAGGTCTGGC---------------------------------------------------------------------------------------------------------------------
>BAI66665
ATGGAGAGAGGGGTCAGCCAAGTTGCACTTGAGAATGATGAAAGGGAGGCAAAAAACACATGGAGGTTGGTGTTCAGGGTGACTGTTCTTTTTCTCACTATAGTGACTCTTGCCATCTCCGCAGCCGCCCTCGCATTCAGCATGAATGCCAGCACACCTCAGGACTTGGAAGGAATACCGGTAGCCATATCAAAGGTAGAGGATAAGATTACCTCTGCTCTTGGAGCGAGCCAGGACGTAATGGACAGGATATACAAACAAGTGGCATTAGAGTCGCCCCTAGCCCTGCTCAACACCGAATCCACGATCATGAACGCCTTGACATCACTGTCTTACCAAATCAACGGTGCAGCCAATGCCAGCGGATGTGGGGCCCCTGTACCTGATCCTGATTACATTGGAGGGATAGGCAAGGAGCTGATTGTAGATGACACAAGTGATGTAACATCTTTCTACCCATCTGCATTCCAAGAACACCTTAATTTCATCCCTGCACCTACCACAGGATCCGGCTGTACCCGAATCCCATCTTTTGATATGAGTGCCACTCATTATTGCTATACACATAATGTCATCTTGTCAGGGTGCAGAGATCATTCACATTCGCATCAATATCTAGCTTTAGGGGTTTTAAGGACTTCAGCAACTGGTAGAGTGTTCTTTTCGACCCTTCGCTCAATCAATCTAGATGATACTCAGAACAGGAAGTCATGTAGTGTGAGCGCAACGCCCCTAGGGTGTGATATGTTATGCTCTAAGGTCACAGAGACTGAAGAGGAGGACTACCAATCGACGGACCCTACACTGATGGTGCATGGGAGGCTAGGATTTGATGGACAGTATCATGAGAGAGATTTGGACGTTCACACTCTTTTTGGGGATTGGGTGGCTAATTACCCTGGGGTTGGTGGTGGATCCTTCATAAACAACCGTGTCTGGTTCCCAGTGTACGGTGGTTTGAAACCAGGCTCCCCAACAGACAAAAGGCAAGAGGGGCAGTATGCTATTTACAAGAGGTACAATGATACGTGCCCTGATGATCAGGAGTATCAGGTCAGGATGGCCAAGTCGGCATACAAGCCTAATCGATTCGGGGGGAAGCGAGTCCAACAGGCGATCTTATCCATAGGTGTATCAACCACCCTTGCAGATGATCCAGTACTAACCGTGACTTCTAATACCATCACTCTCATGGGTGCTGAGGGCAGGGTGATGACTGTCGGGACCTCTCATTACTTGTACCAGCGCGGGTCTTCTTATTACTCCCCTGCCATACTTTATCCCTTGACCATTGCAAATAAGACTGCGACTCTCCAGGACCCTTATAAGTTCAATGCTTTCACAAGGCCAGGCAGTGTCCCGTGTCAAGCGTCCGCCAGGTGTCCAAACTCTTGTGTAACGGGGGTGTACACTGACCCGTATCCAATAGTATTTCACAAGAATCACACACTGCGAGGAGTGTTTGGTACAATGTTGGATGACGAGCAAGCCAGACTGAACCCAGTTTCTGCAGTATTTGATTCCATTGCACGGAGTCGAGTAACTAGGGTAAGCTCTAGCAGCACCAAAGCAGCATACACAACATCTACTTGTTTCAAAGTGGTGAAGACAGGGAAAGTATACTGTCTAAGTATTGCTGAGATCTCTAATACACTATTCGGGGAGTTTAGAATAGTACCGCTACTAGTTGAGATCCTAAGGGATGAAGGGCGATCA------------------------------------------------------------------------------------------------------------------------------------
>AFV14987
ATGGACCATGCAGTCAGCAAAGTTGCCTTAGAAAATGAAGAGAGAGAGGCGAAGAGCACATGGCGCTTGGTTTTCCGGATCGCAGTTTTACTTTTAATAATGATGACCTTAGCTATCTCTGTAGCTGCCCTGGTACACAGCATGGGGGCCAGTACGCCCCGCGACCTAGTAGGCATATCGACTATGGTTTCTAAGGCGGAGGACAGGATTACGTCTTTACTCAGTTCAAACCAAGATGTAGTAGACAGAGTATACAAGCAAGTGGCCCTTGAATCTCCGTTGGCACTACTAAACACTGAATCTATAATCATGAATGCAATAACGTCTCTCTCGCATCAAATTAACGGGGCTGCAAACAACAGTAGGTGCGGGGCGCCTGTTCATGACCCAGATTATATCGGGGGGATAGGTAAAGAACTCATAGTAGACGACGTCAGTGGTGTCGCATCATTCTACCCATCTGCATACCAAGAACACCTGAATTTTATCCCAGCGCCCACTACAGGATCAGGCTGCACTCGGATACCCTCATTTGATATGAGTGCTACCCACTACTGTTATACTCATAATGTGATATTGTCAGGCTGTATGGATCACTCACATTCACATCAATACTTAGCACTCGGTGTACTTCGGACATCTGCAACAGGGAGGGTATTCTTTTCTACTCTCCGCTCCATCAACTTGGATGACACCCAAAATCGGAAATCTTGCAGTGTGAGTGCAACTCCTCTAGGTTGTGATATACTGTGCTCTAAAGTCACAGAGGCTGAAGAAGAGGACTATAGGTCAGTTACCCCCACATCAATGGTGCACGGAAGGTTAGGTTTTGACGGTCAATACCATGAGAAGGACTTAGACACTACAGTCTTATTCAAGGATTGGGTGGCAAATTACCCGGGAGTGGGGAGTGGATCTTTTATTAATGGCCGTGTATGGTTCCCAGTTTACGGAGGGTTGAAACCTAATTCGCCTAGCGACACAGCACAAGAAGGGAAATATGTAATATACAAGCGCTACAATAACACATGCCCTGATGGACAGGAATATCAAATCCGGATGGCTAAGTCTTCGTATAAGCCTGGGCGATTCGGTGGAAAGCGTGTACAGCAAGCCATCTTATCCATCAAAGTGTCAACATCTTTGGGTGAGGACCCAGTGCTGACTGTTCCGCCTAATACAATTACACTCATGGGGGCCGAAGGCAGAGTTCTTACAGTAGGGACGTCTCATTTCTTATACCAACGAGGGTCTTCGTATTTCTCCCCTGCCTTATTATATCCTATGACAGTCTATAACAAAACAGCCACTCTTCATAACCCCTATATATTTAATGCTTTCACCCGGCCAGGTAGTGTCCCTTGTCAGGCATCAGCAAGATGCCCCAACCCATGTATCACTGGAGTCTATACTGATCCGTATCCTTTGGTCTTCTATAGGAACCATACCTTACGGGGAGTCTTCGGAACGATGCTTGATGATGAACAAGCAAGACTCAACCCCGTATCTGCGGTATTCGACAACATATCTCGCAGTCGTGTGACCCGGGTAAGCTCAAGCAACACCAAGGCAGCATACACGACATCGACATGTTTCAAAGTTGTCAAGACCAATAAAGTTTATTGTCTTAGCATTGCAGAGATATCTAACACCCTATTTGGGGAATTCAGAATCGTTCCTTTGTTAGTTGAGATTCTAAAGGATGATAGGGTT---------------------------------------------------------------------------------------------------------------------------------------
>ADF59235
ATGGACCGCGCAGTTAGCCAAGTTGCGTTAGAGAATGATGAGAGAGAGGCAAAGAATACATGGCGTTTGGTATTCCGGATCGCGATCCTGCTTCTAACAGTTGTGACCTTAGCCATCTCTGCAGCTGCCCTTGCGTATAGTATGGAGGCTAGCACACCTAGCGACCTTGTAGGCATACCGACTGCGATCTCTAGAGCAGAGGAAAGGATTACATCTGCACTCGGTTCCAACCAAGATGTAGTAGATAGGATTTATAAGCAGGTGGCCCTCGAATCTCCATTGGCATTGTTAAACACCGAGTCTACAATTATGAATGCAATAACGTCTCTCTCTTATCAGATCAATGGGGCCGCAAATAGCAGCGGGTGTGGGGCACCTATTCATGATCCGGATTATATCGGGGGAATAGGTAAAGAACTTATTGTAGATGATGCTAGTGATGTCACTTCATTCTATCCCTCTGCGTTCCAAGAACACCTGAACTCTATCCCGGCGCCTACTACAGGATCAGGTTGCACTCGAATACCCTCATTTGACATGAGTGCTACCCACTATTGCTATACTCACAATGTGATATTATCTGGCTGCAGGGATCACTTGCACTCACATCAGTACCTAGCACTTGGCGTGCTTCGGACATCTGCAACAGGGAGGGTATTCTTTTCTACTCTGCGTTCCATTAACCTGGATGACACCCAAAACCGAAAGTCTTGCAGTGTGAGTGCAACTCCCTTAGGTTGTGATATGCTGTGCTCTAAGGTCACAGAGACTGAGGAAGAGGATTATAATTCAGCTATCCCAACATCGATGGTACATGGAAGGTTAGGGTTCGACGGCCAATACCATGAGAAGGACCTAGATGTCACAACACTATTCGGAGACTGGGTGGCGAATTACCCAGGAGTGGGGGGTGGATCCTTTATTGACAACCGCGTGTGGTTCCCAGTTTATGGAGGGCTAAAACCCAACTCGCCTAGTGACACTGCACAAGAAGGGAAATATGTAATATACAAGCGATACAATGACACATGTCCAGATGAGCAAGATTACCAGATTCGAATGGCTAAGTCTTCGTACAAGCCTGGGCGGTTTGGTGGGAAACGCGTGCAACAGGCCATCTTATCTATCAAAGTGTCTACATCTTTGGGCGAAGACCCGGTGCTGACTATACCGCCCAACACAATCACACTCATGGGGGCTGAAGGCAGAGTTCTCACAGTAGGGACATCTCACTTCTTGTATCAACGAGGGTCATCATACTTCTCTCCTGCCTTATTATATCCTATGACAGTCAGCAACAAAACAGCCACTCTTCATAGTCCTTATACATTCAACGCCTTCACTCGACCAGGTAGTGTCCCTTGCCAGGCTTCAGCAAGATGCCCTAATTCATGTGTTACCGGGGTCTATACTGATCCATATCCCTTAGTCTTTTATAGGAACCATACCTTGCGAGGAGTATTCGGAACAATGCTTGATGATGAACAAGCAAGACTCAACCCTGTATCTGCAGTATTCGACAGCATATCCCGCAGTCGCATAACCCGGGTGAGTTCAAGCAGCACCAAGGCAGCATACACGACATCAACGTGTTTTAAAGTTGTCAAGACCAATAAAACCTATTGTCTCAGCATTGCTGAAATATCCAACACCCTCTTCGGGGAATTCAGAATTGTCCCTTTACTAGTTGAGATTCTCAAGGATGATGGGGTCAGAGAGGCCAGGTCTGGCCGATTGAGTCAGCTGCAAGAGGGTTGGAAGGATGACATTGTATCACCTATCTTTTGTGACACTAAGAATCAAACTGAATACCGGCATGAGCTCGAGTCTTACGCTGCCAGCTGGCCA
>AFQ37815
ATGGACCGCGCAGTTAGCCAAGTTGCGCTAGAGAATGATGAAAGAGAGGCAAAGAATACATGGCGCTTGGTATTCCGGATCGCAATCCTACTCTCAACGGTGGTGACCTTAGCCATCTCTGCAGCCGCCCTTGCATATAGCATGGAGGCCAGCACACCTAGCGATCTTGTAGGCATACCGACTGCGATCTCTAGAGCAGAGGAAAAGATTACATCTGCACTCGGTTCCAATCAAGATGTAGTAGATAGGATATATAAGCAGGTGGCCCTCGAATCTCCACTGGCATTGCTAAACACCGAATCTACAATTATGAACGCAATAACGTCTCTCTCTTATCAAATCAATGGGGCCGCAAATAGCAGCGGATGTGGAGCACCCATTCATGATCCAGATTATATTGGAGGAATAGGTAAAGAACTTATTGTAGATGATGCTAGCGACGTCACATCATACTATCCCTCTGCGTTCCAAGAACACCTGAACTTTATCCCGGCGCCTACTACAGGATCAAGTTGCACTCGGATACCCTCATTTGACATGAGCGCTACCCACTACTGTTATACTCACAATGTGATATTATCTGGCTGCAGAGATCACTCGCACTCACATCAATATTTAGCACTTGGTGTGCTTCGGACATCTGCAACAGGGAGGGTATTCTTTTCCACTCTGCGTTCCATCAATCTGGATGACACCCTAAATCGGAAGTCTTGCAGTGTGAGTGCAACCCCCTTGGGTTGTGATATGCTGTGCTCTAAAGTCACAGAGACTGAAAAAGAGGATTATAACTCAGCTATCCCCACGTCGATGGTACATGGAAGGTTAGGGTTCGACGGCCAATACCACGAGAAGGACCTAGATGTCACAACACTATTCGAGGACTGGGTGGCAAACTACCCAGGAGTAGGGGGCGGGTCTTTTATTGACAACCGCGTATGGTTCCCAGTTTACGGAGGGCTAAAACCCAATTCGCCCAGTGACACCGCACAAGAAGGGAAATATGTAATATACAAGCGATACAATGACACATGTCCAGATGAGCAAGATTATCAGATTCAAATGGCTAAGTCTTCATATAAGCCTGGGCGGTTTGGAGGGAAACGCGTACAGCAGGCCATCTTATCTATCAAAGTGCCAACATCCTTGGGCGAGGACCCGGTACTGACTGTACCGCCCAACACAGTAACACTCATGGGGGCCGAAGGCAGAATTCTCACAGTAGGGACATCTCATTTCCTTTATCAGCGAGGGTCATCATACTTCTCCCCTGCCCTACTATATCCTATGATAGTCAGCAACAAAACAGCCACTCTTCATAGTCCTTATACATTCAATGCCTTCACTCGACCAGGTAGTGTCCCTTGCCAGGCTTCAGCAAGATGCCCTAACTCATGTGTTACCGGAGTCTATACTGATCCATATCCCTTGGTCTTCTATAGGAACCACACCTTGCGAGGGGTATTCGGGACGATGCTTGATGATAAACAAGCAAGACTCAACCCTGTATCTGCAGTATTTGACAGCATATCCCGCAGTCGCATAACCCGGGTGAGTTCAAGCAGCACCAAGGCAGCATACACAACATCAACATGTTTTAAAGTTGTAAAGACCAATAAAACCTATTGTCTCAGCATTGCCGAAATATCCAATACCCTCTTCGGGGAATTCAGAATCGTCCCTTTACTAGTTGAGATTCTCAAGGATGATGGGGTTAGAGAAGCCAGGTCTAGCCGGTTGAGTCAACTGCGAGAGGGTTGGAAAGATGACATTGTGTCACCTATCTTCTGCGACATCAAGAATCAAACCGAATGCCGGCGCGTGCTCGAATTCCATGTCGCCAGTTGGCCA
>AFV14981
ATGGACCATGCAGTCAGCAAAGTTGCCTTAGAAAATGAAGAGAGAGAGGCGAAGAGCACATGGCGCTTGGTTTTCCGGATCGCAGTTTTACTTTTAATAATGATGACCTTAGCTATCTCTGTAGCTGCCCTGGTACACAGCATGGGGGCCAGTACGCCCCGCGACCTAGTAGGCATATCGACTATGGTTTCTAAGGCGGAGGACAGGATTACGTCTTTACTCAGTTCAAACCAAGATGTAGTAGACAGAGTATACAAGCAAGTGGCCCTTGAATCTCCGTTGGCACTACTAAACACTGAATCTATAATCATGAATGCAATAACGTCTCTCTCGCATCAAATTAACGGGGCTGCAAACAACAGTAGGTGTGGGGCGCCTGTTCATGACCCAGATTATATCGGGGGGATAGGTACAGAACTCATAGTAGACGACGTCAGTGGTGTCGCATCATTCTACCCATCTGCATACCAAGAACACCTGAATTTTATCCCAGCGCCCACTACAGGATCAGGCTGCACTCGGATACCCTCATTTGATATGAGTGCTACCCACTACTGTTATACTCATAACGTGATATTGTCAGGCTGTATGGATCACTCACATTCACATCAATACTTAGCACTCGGTGTACTTCGGACATCTGCAACAGGGAGGGTATTCTTTTCTACTCTCCGCTCCATCAACTTGGATGACACCCAAAATCGGAAATCTTGCAGTGTGAGTGCAACTCCTCTAGGTTGTGATATACTGTGCTCTAAAGTCACAGAGGCTGAAGAAGAGGACTATAGGTCAGTTACCCCCACATCAATGGTGCACGGAAGGTTAGGTTTTGACGGTCAATACCATGAGAAGGGCTTAGACACTACAGTCTTATTTAAGGATTGGGTGGCAAATTACCCGGGAGTGGGGAGTGGATCTTTTATTAATGGCCGTGTATGGTTCCCAGTTTACGGAGGGTTGAAACCTAATTCGCCTAGCGACACAGCACAAGAAGGGAAATATGTAATATACAAGCGCTACAATAACACATGCCCTGATGGACAGGAATATCAAATCCGGATGGCTAAGTCTTCGTATAAGCCTGGGCGATTCGGTGGAAAGCGTGTACAGCAAGCCATCTTATCCATCAAAGTGTCAACATCTTTGGGTGAGGACCCAGTGCTGACTGTTCCGCCTAATACAATTACACTCATGGGGGCCGAAGGCAGAGTTCTTACAGTAGGGACGTCTCATTTCTTATACCAACGAGGGTCTTCGTATTTCTCCCCTGCCTTATTATATCCTATGACAGTCTATAACAAAACAGCCACTCTTCATAACCCCTATATATTTAATGCTTTCACCCGGCCAGGTAGTGTCCCTTGTCAGGCATCAGCAAGATGCCCCAACCCATGTATCACTGGAGTCTATACTGATCCGTATCCTTTGGTCTTCTATAGGAACCATACCTTACGAGGAGTCTTCGGAACGATGCTTGATGATGAACAAGCAAGACTCAACCCCGTATCTGCGGTATTCGACAACATATCTCGCAGTCGTGTGACCCGGGTAAGCTCAAGCAGCACCAAGGCAGCATACACGACATCGACATGTTTCAAAGTTGTCAAGACCAATAAAGTTTATTGTCTTAGCATTGCAGAGATATCTAACACCCTATTTGGGGAATTCAGAATCGTTCCTTTGTTAGTTGAGATTCTAAAGGATGATAGGGTT---------------------------------------------------------------------------------------------------------------------------------------
>ADH10212
ATGGACCGCACGGTTAACAGAGTCGTGCTAGAGAATGAGGAAAGAGAAGCAAAGAACACATGGCGCCTGGTTTTCCGGATCGCAGTCTTACTTTTAATGGTAATGACTCTAGCTATCTCCGCAGCTGCCTTGGCATACAGCATGGGGGCCAGTACGCCGCGCGACCTCGCAGGCATATCGACTGTGATCTCCAAGACAGAAGATAAGGTGACATCTTTACTCAGTTCAAGTCAAGATGTGATAGATAGGATATATAAGCAGGTGGCTCTTGAATCTCCGCTGGCACTACTAAACACTGAATCTATAATTATGAATGCAATAACCTCTCTTTCCTATCAAATCAACGGGGCTGCGAATAATAGCGGGTGTGGGGCGCCTGTTCATGACCCAGATTATATCGGGGGGATAGGCAAAGAACTCATAGTGGATGACATTAGTGATGTCACATCATTTTATCCTTCTGCATATCAAGAACACTTGAATTTCATCCCGGCACCTACTACAGGATCCGGTTGCACTCGGATACCCTCATTTGATATGAGCACCACTCACTACTGTTATACTCACAATGTGATATTATCTGGTTGCAGAGATCACTCACACTCACATCAATACTTAGCACTTGGTGTGCTTCGAACATCTGCAACAGGGAGGGTATACTTTTCTACTCTGCGTTCTATTAACTTAGATGACACCCAAAATCGGAAGTCCTGCAGTGTGAGTGCAACCCCTTTAGGTTGTGATATGCTGTGCTCTAAAGTCACAGAGACTGAGGAGGAGGATTACAAGTCAGTTACCCCCACATCAATGGTGCACGGAAGGCTAGGGTTTGACGGTCAATACCATGAGAAGGACTTAGACACCACAGTCTTATTTAAGGATTGGGTGGCAAATTACCCAGGAGTGGGAGGAGGGTCTTTTATTAACGACCGTGTATGGTTCCCAGTTTACGGAGGGCTAAAACCCAATTCACCCAGTGACACTGCACAAGAAGGGAAATATGTAATATACAAGCGCCATAACAACACATGCCCCGATGAACAAGATTACCAAATTCGGATGGCTAAGTCTTCATATAAACCCAGGCGATTTGGTGGAAGGCGCGTTCAGCAAGCCATCTTATCTATCAAAGTGTCAACATCTTTGGGTAAGGACCCAGTGCTAACTATTCCACCTAATACAATTACACTCATGGGGGCCGAAGGCAGAATTCTCACAGTACGGACATCTCACTTCTTGTACCAACGAGGGTCTTCATATTTCTCCCCTGCCTTATTATATCCCATGACAGTAAATAACAAAACAGCTACACTTCACAGTCCTTATATGTTTAATGCCTTCACTCGGCCAGGTAGTGTCCCTTGCCAGGCATCAGCAAGATGCCCCAACTCATGCATCACTGGAGTCTATACTGATCCATATCCCTTAATCTTCCATAGGAATCATACCCTACGAGGGGTCTTCGGGACGATGCTTGATGATGAACAAGCAAGACTTAACCCCGTATCTGCAGTATTCGACAACATATCCCGCAGTCGTGTAACCCGGGTGAGTTCAAGCAGCACCAAGGCAGCATACACGACGTCGACATGTTTTAAAGTTGTCAAGACCAATAAAGCTTATTGTCTTAGTATTGCAGAAATATCCAATACCCTATTCGGGGAATTTAGGATTGTTCCCTTACTAGTCGAGATCCTCAAGGATGGTAGGGTT---------------------------------------------------------------------------------------------------------------------------------------
>AHG26219
ATGGACCGCACAGTTAACAGAATTGTGTTAGAAAATGAGGAAAGAGAAGCAAAGAACACATGGCGCTTGGTTTTCCGGATCACAGTCTTAATTCTAATGGTAATGATTTTTGCTTTCTCTGCAACTGCCCTGGTATATACCATGAGGGCCAGTACGCCGCGCGACCTCGCAGGTATATCGACCATGATCTCCAAGACGGAGGATAAGATTACGTCTCTACTCAGTTCAGGTCAAGATGTGATGGATAGGGTATATAAACAGGTGGCTCTTGAATCTCCACTGGCGCTACTAAACACTGAATCTATAATTATGAATGCAATAACATCTCTTTCTTATCAAATCAACGGGGCTGCTAATAATAGCGGGTGTGGAGCGCCTGTTCATGACCCAGATTATATCGGGGGAATAGGCAAAGAACTCATAATAGACGACACTAGTGATGTCACATCGTTCTACCCTTCTGCGTATCAAGAACACTTGAATTTTATCCCGGCGCCTACCACAGGATCTGGTTGCACTCGGATACCCTCATTTGACATGAGCACTACTCATTATTGTTATACTCACAATGTGATATTATCTGGTTGCAGAGATCACTCGCACTCACATCAATACTTGGCACTCGGTGTACTTCGGACATCTGCAACAGGGAGAGTATTCTTTTCTACTCTGCGTTCCATCAATTTAGATGACACTCAAAATCGAAAGTCCTGTAGTGTGAGTGCAACTCCTTTAGGTTGTGATATGCTGTGCTCTAAAGTCACAGAGACTGAGGAAGATGATTATAAGTCAATCTCCCCCACACCAATGGTGCACGGAAGGTTAGGGTTCGATGGTCAATATCACGAGAAGGACTTGGACACCACCGTCTTATTTAAGGATTGGGTGGCAAATTACCCAGGAGTGGGAGGTGGGTCCTTTATTGACGACCGTGTATGGTTCCCAGTTTACGGAGGGCTTAAACCCAATTCGCCTAGTGACACTGCACAAGAAGGGAAATATGTGATATACAAGCGCTATAACAACACATGCCCTGATGAGCAAGATTACCAAATTCGGATGGCCAAGTCCTCGTATAAACCTAGGCGGTTTGGCGGAAAACGCGTACAACAAGCCATCCTATCTATCAAAGTATCAAAGTCTTTGGGTGAGGACCCGGTGCTGACTGTTCCACCTAATACTGTTACGCTCATGGGGGCCGAAGGCAGAGTTCTCACAGTAGGGACATCTCACTTCTTGTACCAACGAGGTTCTTCGTATTTCTCACCTGCCTTATTATATCCTATGACAGTATACAACAAAACAGCTACTCTTCATAGTCCTTATACATTCAATGCCTTCACTCGGCCAGGTAGTGTCCCTTGCCAAGCATCAGCAAGATGCCCTAACTCATGTATCACTGGAGTCTACACTGATCCGTATCCCTTAGTCTTTTATAGGAATCACACCTTACGAGGGGTCTTCGGAACAATGCTTGATGATGAACAAGCAAGACTCAACCCCGTATCTGCGGTATTCGACAACATATCCCACAGTCGTGTAACCCGGGTGAGTTCAAGCAGCACCAGGGCAGCATACACGACATCGACATGTTTTAAGGTTGTCAAGACCAATAAAGCTTATTGTCTTAGCATTGCAGAAATATCCAATACCCTATTCGGGGAGTTCAGGATCGTTCCTTTGCTAGTTGAAATCCTCAAGGAAGTCAGGGTT---------------------------------------------------------------------------------------------------------------------------------------
>AFU34345
ATGGACCGCGCAGTTAGCCAAGTTGCGCTAGAGAATGATGAAAGAGAGGCAAAGAATACATGGCGCTTGGTATTCCGGATCGCAATCCTACTCTCAACGGTGGTGACCTTAGCCATCTCTGCAGCCGCCCTTGCATATAGCATGGAGGCCAGCACACCTAGCGATCTTGTAGGCATACCGACTGCGATCTCTAGAGCAGAGGAAAAGATTACATCTGCACTCGGTTCCAATCAAGATGTAGTAGATAGGATATATAAGCAGGTGGCCCTCGAATCTCCACTGGCATTGCTAAACACCGAATCTACAATTATGAACGCAATAATGTCTCTCTCTTATCAAATCAATGGGGCCGCAAATAGCAGCGGATGTGGAGCACCCATTCATGATCCAGATTATATTGGAGGAATAGGTAAAGAACTTATTGTAGATGATGCTAGCGACGTCACATCATACTATCCCTCTGCGTTCCAAGAACACCTGAACTTTATCCCGGCGCCTACTACAGGATCAGGTTGCACTCGGATACCCTCATTTGACATGAGCGCTACCCACTACTGTTATACTCACAATGTGATATTATCTGGCTGCAGAGATCACTCGCACTCACATCAATATTTAGCACTTGGTGTGCTTCGGACATCTGCAACAGGGAGGGTATTCTTTTCCACTCTGCGTTCCATCAATCTGGATGACACCCAAAATCGGAAGTCTTGCAGTGTGAGTGCAACCCCCTTGGGTTGTGATATGCTGTGCTCTAAAGTCACAGAGACTGAAGAAGAGGATTATAACTCAGCTATCCCCACGTCGATGGTACATGGAAGGTTAGGGTTCGACGGCCAATACCACGAGAAGGACCTAGATGTCACAACACTATTCGAGGACTGGGTGGCAAACTACCCAGGAGTAGGGGGCGGGTCTTTTATTGACAACCGCGTATGGTTCCCAGTTTACGGAGGGCTAAAACCCAATTCGCCCAGTGACACCGCACAAGAAGGGAAATATGTAATATACAAGCGATACAATGACACATGTCCAGATGAGCAAGATTATCAGATTCAAATGGCTAAGTCTTCATATAAGCCTGGGCGGTTTGGAGGGAAACGCGTACAGCAGGCCATCTTATCTATCAAAGTGTCAACATCCTTGGGCGAGGACCCGGTGCTGACTGTACCGCCCAACACAGTAACACTCATGGGGGCCGAAGGCAGAGTTCTCACAGTAGGGACATCTCATTTCCTTTATCAGCGAGGGTCATCATACTTCTCCCCTGCCCTACTATATCCTATGATAGTCAGCAACAAAACAGCCACTCTTCATAGTCCTTATACATTCAATGCCTTCACTCGACCAGGTAGTGTCCCTTGCCAGGCTTCAGCAAGATGCCCTAACTCATGTGTTACCGGAGTCTATACTGATCCATATCCCTTGGTCTTCTATAGGAACCACACCTTGCGAGGGGTATTCGGGACGATGCTTGATGATAAACAAGCAAGACTCAACCCTGTATCTGCAGTATTTGACAGCATATCCCGCAGTCGCATAACCCGGGTGAGTTCAAGCAGCACCAAGGCAGCATACACAACATCAACATGTTTTAAAGTTGTAAAGACCAATAAAACCTATTGTCTCAGCATTGCCGAAATATCCAATACCCTCTTCGGGGAATTCAGAATCGTCCCTTTACTAGTTGAGATTCTCAAGGATGATGGGGTTAGAGAAGCCAGGTCTAGCCGGTTGAGTCAACTGCGAGAGGGTTGGAAAGATGACATTGTATCACCTATCTTTTGCGACGCCAAGAATCAAACTGAATACCGGCGCGAGCTCGAGTCCTACGCTGCCAGTTGGCCA
>AGL09085
ATGGACCGCGCGGTTAACAGAGTCGCGCTGGAGAATGAGGAAAGAGAAGCAAAGAACACATGGCGCCTGGTTTTCCGGATCGCAGTCTTACTTTTAATGGTAATGACTCTAGCTATCTCCGCAGCTGCCCTGGCATACAGTGCGGGGGCCAGTACGCCGCACGACCTCGCAGGCATATCGACTGTGATCTCTAAGACAGAGGATAAGGTTACGTCTTTACTCAGTTCGAGTCAAGATGTGATAGATAGGATATACAAGCAGGTGGCTCTTGAATCCCCACTGGCGCTACTAAACACTGAATCTATGATTATGAATGCAATAACCTCTCTTTCTTATCAAATTAACGGGGCTGCGAACAATAGCGGATGTGGGGCGCCTGTTCATGACCCAGATTATATCGGGGGGATAGGCAAAGAACTCATAGTGGACGACATCAGTGATGTCACATCATTTTATCCTTCTGCATATCAAGAACACTTGAATTTCATCCCGGCGCCTACTACAGGATCCGGTTGCACTCGGATACCCTCATTTGACATGAGCACCACCCATTATTGTTATACTCACAATGTGATACTATCCGGTTGCAGAGATCACTCACACTCACATCAATATTTAGCACTTGGTGTGCTTCGGACATCTGCAACAGGGAGGGTATTCTTTTCTACTCTGCACTCCATCAATTTAGATGACACCCAAAATCGGAAGTCCTGCAGTGTGAGTGCAACCCCTTTAGGTTGTGATATGCTGTGCTCTAAGGTCACAGGGACTGAAGAGGAGGATTACAAGTCAGTTGCCCCCACACCAATGGTGCACGGAAGGCTAGGGTTTGACGGTCAATACCATGAGAAGGACTTAGACACCACGGTCTTATTTAAGGATTGGGTGGCAAATTACCCAGGAGTGGGAGGAGGGTCTTTTATTGACAACCGTGTATGGTTCCCAGTTTACGGAGGGCTCAAACCCAATTCACCCAGTGACACTGCACAAGAAGGGAAATATGTAATATATAAGCGCCATAACAACACATGCCCCGATAAACAAGATTACCAAATTCGGATGGCTAAGTCTTCATATAAACCCGGGCGATTTGGTGGAAAGCGCGTACAGCAAGCCATCTTATCCATCAAAGTGTCAACATCCTTGGGTAAGGACCCGGTGCTGACTATTCCACCTAATACAATCACACTCATGGGAGCCGAAGGCAGAATCCTCACAGTAGGGACATCTCACTTCTTGTACCAACGAGGGTCTTCATATTTCTCCCCTGCCTTATTATATCCCATGACAGTAAATAACAAAACGGCTACACTCCATAGTCCTTATACGTTTAATGCTTTCACTCGGCCAGGTAGTGCCCCTTGCCAGGCATCAGCAAGATGCCCCAACTCATGCATCACTGGAGTCTATACTGATCCATATCCCTTAATCTTCCATAGGAATCATACTCTACGAGGGGTCTTCGGGACGATGCTTGATGATGAACAAGCGAGACTTAACCCCGTATCTGCAGTATTCGACAACATATCCCGCAGTCGTGTCACCCGGGTGAGTTCAAGCAGCACCAAGGCAGCATACACAACATCGACATGTTTTAAAGTTGTCAAGACCAATAAAGCTTATTGTCTTAGTATTGCAGAAATATCCAATACCCTATTCGGGGAATTTAGGATCGTTCCCTTATTAGTTGAGATCCTCAAGGATGATAGAGTT---------------------------------------------------------------------------------------------------------------------------------------
>AGL09151
ATGGACCGTGCGGTTAACAGAGTCGTGCTGGAGAACGAGGAAAGAGAAGCAAAGAACACATGGCGCCTAGTTTTCCGGATCGCAGTCTTACTTTTAATGGTAATGATTCTAGCTATCTCCGCGGCTGCCCTGGCATACAGCATGGAGGCCAGTACGCCGCACGACCTCGCAGGCATATCGACTGTGATCTCCAAGACAGAAGATAAGGTCACGTCTTTACTCAGTTCAAGTCAAGATGTGATAGATAGGATATACAAGCAGGTAGCTCTTGAATCCCCGCTGGCACTACTAAACACCGAATCTGTAATTATGAATGCAATAACCTCTCTTTCTTATCAAATTAACGGGGCTGAGAACAGTAGCGGATGCGGTGCGCCCGTTCATGACCCAGATTATATCGGGGGGATAGGCAAAGAACTCATAGTGGACGACATCAGTGATGTCACATCATTTTATCCTTCTGCATATCAAGAGCACTTGAATTTCATCCCGGCGCCTACTACAGGATCTGGTTGCACTCGGATACCCTCATTTGACATGAGCACCACCCATTATTGTTATACTCACAATGTGATACTATCTGGTTGCAGAGATCACTCACACTCACATCAATACTTAGCACTTGGTGTGCTTCGGACATCTGCAACAGGGAGGGTATTCTTTTCTACTCTGCGCTCCATCAATTTAGATGACACTCAAAATCGGAAGTCCTGCAGTGTGAGTGCAACCCCTTTAGGTTGTGATATGCTGTGCTCTAAGGTCACAGGGACTGAAGAGGAGGATTACAAGTCAGTTGCCCCCACATCAATGGTGCACGGAAGGCTAGGATTTGACGGTCAATACCATGAGAAAGACTTAGACACCACGGTCTTATTTAAGGATTGGGTGGCAAATTACCCGGGGGTGGGAGGAGGGTCTTTTATTGACGGCCGTGTATGGTTCCCAGTTTACGGAGGGCTCAAACCCAATTCACCCAGTGACATTGCACAAGAAGGGAAATATGTAATATACAAGCGCCATAACAACACATGCCCCGATAAACAAGATTACCAAATTCGGATGGCTAAGTCCTCATATAAACCTGGGCGATTTGGTGGAAAGCGCGTACAGCAAGCCATCCTATCTATCAAAGTGTCAACATCCCTGGGTAAGGACCCGGTGCTGACTATTCCACCTAATACAATCACACTCATGGGAGCCGAAGGCAGAATCCTCACAGTAGGGACATCTCACTTCTTGTATCAACGAGGGTCTTCATATTTCTCCCCTGCCTTATTGTATCCCATGACAGTAAATAACAAAACAGCTACACTCCATAGTCCTTACATGTTTAATGCTTTCACTCGGCCAGGTAGTGTCCCTTGCCAGGCATCAGCAAGATGCCCCAATTCATGCATCACTGGGGTCTATACCGATCCATATCCCTTAATCTTCTATAGGAATCATACTCTACGAGGGGTCTTCGGGACGATGCTTGATGATGAACAAGCGAGGCTTAACCCCGTATCTGCAGTATTTGACAACATATCTCGCAGTCGTGTCACCCGGGTGAGTTCAAGCAGCACCAAGGCAGCATACACAACATCGACATGTTTTAAAGTTGTCAAGACTAATAAAGCTTATTGTCTTAGTATCGCAGAAATATCCAATACCCTATTCGGGGAATTTAGGATCGTTCCCTTGCTAGTTGAGATCCTCAAAGATGATAGAGTT---------------------------------------------------------------------------------------------------------------------------------------
>AFQ37791
ATGGACCGCGCAGTTAACAGAGTCGTGCTAGAAAATGAGGAAAGAGAAGCAAAGAACACATGGCGCCTGGTTTTCCGGATCGCAGTCTTACTTTTGATGGTAATGACTCTAGCTATCTCTTCAGCTGCCCTGGCATACAGCACGGGGGCCAGTACGCCCCACGACCTAGCAGGCATATCGACTGTGATCTCCAAGACAGAAGATAAGGTTACGTCTTTACTCAGTTCAAGTCAAGACGTGATAGATAGGATATATAAGCAGGTGGCTCTTGAATCCCCGCTAGCGCTACTAAACACTGAATCTATAATTATGAATGCAATAACCTCTCTTTCTTATCAAATCAACGGGGCTGCGAATAACAGCGGGTGTGGGGCGCCTGTTCATGACCCAGACTACATCGGGGGGATAGGCAAAGAACTCATAGTGGACGACATTAGTGATGTCACATCATTTTATCCTTCTGCGTATCAAGAACACTTGAATTTCATCCCGGCGCCTACTACAGGATCCGGTTGCACTCGTATACCCTCATTTGACATGAGCACCACTCACTACTGTTATACTCACAATGTGATATTATCTGGTTGCAGAGATCACTCGCACTCACATCAATATTTAGCACTTGGTGTGCTTCGGACATCTGCAACAGGGAGGGTATTCTTTTCTACCCTGCGCTCCATCAATTTAGATGACACCCAAAATCGGAAGTCCTGCAGTGTGAGTGCAACCCCTTTAGGTTGTGATATGCTGTGCTCTAAGGTCACAGAGATTGAGGAGGAGGATTACAAGTCAGTTACCCCCACATCAATGGTGCACGGGAGGCTAGGGTTTGACGGTCAATACCATGAGAAGGACTTAGATACCACAGTCTTATTTAAGGATTGGGTGGCAAATTACCCAGGAGTGGGAGGAGGGTCTTTTATTGATGACCGTGTATGGTTCCCAGTTTACGGAGGGCTCAAACCCAATTCACCCAGTGACACTGCACAGGAAGGGAAATATGTAATATACAAGCGCCATAACAATACATGCCCTGATGGACAAGATTACCAAATTCGGATGGCTAAGTCTTCATATAAACCCGGGCGATTTGGTGGGAAGCGCGTACAGCAAGCCATCTTATCCATCAAAGTGTCAACATCCTTGGGTAAGGACCCGGTGCTGACTATTCCACCTAATACAATTACACTCATGGGAGCCGAAGGCAGAATTCTCACAGTGGGGACATCTCACTTCTTATATCAACGAGGGTCTTCATATTTCTCCCCTGCCTTATTATATCCCATGACAGTAAATAACAAAACAGCTACACTCCATAGTCCTTATACGTTTAATGCTTTTACTCGGCCAGGTAGTGTCCCTTGCCAGGCATCAGCAAGGTGCCCCAACTCATGCATCACTGGGGTCTATACGGATCCATATCCCTTAATCTTCCATAGGAATCATACCCTACGAGGGGTCTTCGGAACGATGCTTGATGACGAACAAGCAAGACTTAACCCCGTATCTGCAGTATTCGACGACATATCCCGCAGTCGTGTAACCCGGGTGAGTTCAAGCAACACCAAGGCAGCATACACGACATCGACATGTTTTAAAGCTGTCAAGACCAATAAAGTTTATTGTCTTAGTATTGCAGAAATATCCAATACCCTATTCGGGGAATTTAGGATTGTTCCCTTACTAGTTGAGATCCTCAAGGACGATAGGGTT---------------------------------------------------------------------------------------------------------------------------------------
>AAK55551
ATGGACCGCGCCGTTAGCCAAGTTGCGTTAGAGAATGATGAAAGAGAGGCAAAAAATACATGGCGCTTGATATTCCGGATTGCAATCTTATTCTTAACAGTAGTGACCTTGGCTATATCTGTAGCCTCCCTTTTATATAGCATGGGGGCTAGCACACCTAGCGATCTTGTAGGCATACCGACTAGGATTTCCAGGGCAGAAGAAAAGATTACATCTACACTTGGTTCCAATCAAGATGTAGTAGATAGGATATATAAGCAAGTGGCCCTTGAGTCTCCATTGGCATTGTTAAATACTGAGACCACAATTATGAACGCAATAACATCTCTCTCTTATCAGATTAATGGAGCTGCAAACAACAGCGGGTGGGGGGCACCTATTCATGACCCAGATTATATAGGGGGGATAGGCAAAGAACTCATTGTAGATGATGCTAGTGATGTCACATCATTCTATCCCTCTGCATTTCAAGAACATCTGAATTTTATCCCGGCGCCTACTACAGGATCAGGTTGCACTCGAATACCCTCATTTGACATGAGTGCTACCCATTACTGCTACACCCATAATGTAATATTGTCTGGATGCAGAGATCACTCACACTCACATCAGTATTTAGCACTTGGTGTGCTCCGGACATCTGCAACAGGGAGGGTATTCTTTTCTACTCTGCGTTCCATCAACCTGGACGACACCCAAAATCGGAAGTCTTGCAGTGTGAGTGCAACTCCCCTGGGTTGTGATATGCTGTGCTCGAAAGCCACGGAGACAGAGGAAGAAGATTATAACTCAGCTGTCCCTACGCGGATGGTACATGGGAGGTTAGGGTTCGACGGCCAATATCACGAAAAGGACCTAGATGTCACAACATTATTCGGGGACTGGGTGGCCAACTACCCAGGAGTAGGGGGTGGATCTTTTATTGACAGCCGCGTATGGTTCTCAGTCTACGGAGGGTTAAAACCCAATACACCCAGTGACACTGTACAGGAAGGGAAATATGTGATATACAAGCGATACAATGACACATGCCCAGATGAGCAAGACTACCAGATTCGAATGGCCAAGTCTTCGTATAAGCCTGGACGGTTTGGTGGGAAACGCATACAGCAGGCTATCTTATCTATCAAAGTGTCAACATCCTTAGGCGAAGACCCGGTACTGACTGTACCGCCCAACACAGTCACACTCATGGGGGCCGAAGGCAGAATTCTCACAGTAGGGACATCCCATTTCTTGTATCAGCGAGGGTCATCATACTTCTCTCCCGCGTTATTATATCCTATGACAGTCAGCGACAAAACAGCCACTCTTCATAGTCCTTATACATTCAATGCCTTCACTCGGCCAGGTAGTATCCCTTGCCAGGCTTCAGCAAGATGCCCCAACTCGTGTGTTACTGGAGTCTATACAGATCCATATCCCCTAATCTTCTATAGAAACCACACCTTGCGAGGGGTATTCGGGACAATGCTTGATGGTGAACAAGCAAGACTTAACCCTGCGTCTGCAGTATTCGATAGCACATCCCGCAGTCGCATAACTCGAGTGAGTTCAAGCAGCATCAAAGCAGCATACACAACATCAACTTGTTTTAAAGTGGTCAAGACCAATAAGACCTATTGTCTCAGCATTGCTGAAATATCTAATACTCTCTTCGGAGAATTCAGAATCGTCCCGTTACTAGTTGAGATCCTCAAAGATGACGGGGTTAGAGAAGCCAGGTCTGGC---------------------------------------------------------------------------------------------------------------------
>AAS67130
ATGGACCGTGCGGTTAACAGAGTCGTGCTAGAGAATGAGGAAAGAGAAGCAAAGAACACATGGCGCTTGGTATTCCGGATTATGGTCCTACTCTTAACGGTAATGACTCTAGCTATCTCCGCAGCTGCCCTGGCATATAGTACGGGGGCCAGTACGCCACGCGACCTCGCAGGCATATCGACTGTGATCTCCAAGACAGAGGATAAGGTTACGTCTTTACTCAGCTCAAGTCAAGACGTGATAGATAGGATATATAAGCAGGTGGCTCTCGAATCTCCGCTGGCGCTACTAAACACTGAATCTATAATTATGAATGCAATAACCTCCCTTTCCTATCAAATCAACGGGGCTGCGAATAATAGCGGGTGTGGGGCACCTGTTCATGACCCAGATTATATCGGGGGGATAGGCAAAGAACTCATAGTAGATGACACTAGTGATGTCACATCATTTTATCCTTCTGCATATCAAGAACACTTGAATTTCATCCCGGCGCCTACTACAGGATCCGGTTGCACTCGGATACCCTCATTTGACATGAGCACCACCCACTACTGTTATACTCACAATGTGATATTATCTGGTTGCAGAGATCACTCACACTCACATCAATACTTAGCACTTGGTGTGCTTCGGACATCTGCAACAGGAAGGGTATTCTTTTCTACTCTGCGTTCCATCAATTTAGATGACACTCAAAATCGGAAGTCCTGCAGTGTGAGTGCAACTCCTTTAGGTTGTGATATGCTGTGCTCTAAAGTCACAGAGACTGAAGAAGAAGATTACAAGTCAGTTACCCCCACATCAATGGTGCATGGAAGGCTAGGGTTTGACGGTCAATACCATGAGAGGGACTTAGACACCACAGTCCTATTTAAGGATGGGGTGGCAAATTACCCAGGAGTGGGAGGTGGGTCTTTTATTGACGACCGTGTATGGGTCCCAGTTTACGGAGGGCTCAAACCCAATTCGCCCAGTGACACTGCACAAGAAGGGAAATATGTAATATACAAGCGCTATAATAACACATGCCCCGATGAACAAGATTACCAAATTCGGATGGCTAAGTCTTCATATAAGCCTGGGCGGATTCGTGGAAAGCGCGTACAGCAAGCCATCTTATCTATCAAAGTGTCCACCTTCTTGGGTAAGGACCCAGTGTTGACTATTCCACTTAATCCAATTACACTCATGGGGGCCGAAGGCAGAGTTCTCACGGTAGGGACATCTCACTTCTTGTACCAACGAGGGTCTTCATATTTCTCCCCCGCTTTATTATACCCCATGACAGTATATACCAAAACAGCTACTCTTCATAGTCCTTATACATTTAATGCCTTCACTCGGCCAGGTAGTGTCCCTTGCCAGGCATCATCAAGATGCCCCAACTCATGCATCACTGGAGTCTATACTGATCCATATCCCTTAATCTTCCATAGGAATCATACCCTACGAGGGGTTTTCGGGACGATGCTTGATGATGAACAAGCAAGACTTAACCCCATATCTGCAGTATTCGACAACATATCCCGCAGTCGTGTAACCCGGGTGAGTTCAAGCAGCACCAAGGCAGCATACACGACATCGACATGTTTTAAAGTTGTCAAGACCAATAAAGCTTATTGTCTTAGTATTGCAGAAATATCCAATACCCTATTCGGAGAATTTAGGATCGTTCCCTTACTAGTTGAGATCCTCAAGGATGATAGGGTT---------------------------------------------------------------------------------------------------------------------------------------
>AGL09157
ATGGACCGCGCGGTTAACAGAGTCGTGCTGGAGAATGAAGAAAGAGAAGCAAAGAACACATGGCGCCTAGTTTTCCGGATCGCAGTCTTACTTTTAATGGTAATGATTCTAGCTATCTCCGCGGCTGCCCTGGCATACAGCATGGAGGCTAGTACGCCGCACGACCTCGCAGGCATATCGACTGTGATCTCCAAGACAGAAGATAAGGTTACGTCTTTACTCAGTTCAAGTCAAGATGTGATAGATAGGATATACAAGCAGGTAGCTCTTGAATCCCCGCTGGCACTACTAAACACCGAATCTGTAATTATGAATGCAATAACCTCTCTTTCTTATCAAATTAACGAGGCTGAGAACAGTAGCGGATGCGGTGCGCCCGTTCATGACCCAGATTATATCGGGGGGATAGGCAAAGAACTCATAGTGGACGACATTAGTGATGTCACATCATTTTATCCTTCTGCATATCAAGAACACTTGAATTTCATCCCGGCGCCTACTACAGGATCTGGTTGCACTCGGATACCCTCATTTGACATGAGCACCACCCATTATTGTTATACTCACAATGTGATACTATCTGGTTGCAGAGATCACTCACACTCACATCAATACTTAGCACTTGGTGTGCTTCGGACATCTGCAACAGGGAGGGTATTCTTTTCTACTCTGCGCTCCATCAATTTAGATGACACTCAAAATCGGAAGTCCTGCAGTGTGAGTGCAACCCCTTTAGGTTGTGATATGCTGTGCTCTAAGGTCACAGGGACTGAAGAGGAGGATTACAAGTCAGTTGCCCCCACATCAATGGTGCACGGAAGGCTAGGATTTGACGGTCAATACCATGAGAAAGACTTAGACACCACGGTCTTATTTAAGGATTGGGTGGCAAATTACCCGGGGGTGGGAGGAGGGTCTTTTATTTACGGCCGTGTATGGTTCCCAGTTTACGGAGGGCTCAAACCCAATTCACCCAGTGACATTGCACAAGAAGGGAAATATGTAATATACAAGCGCCATAACAACACATGCCCCGATAAACAAGATTACCAAATTCGGATGGCTAAGTCCTCATATAAACCTGGGCGATTTGGTGGAAAGCGCGTACAGCAAGCCATCCTATCTATCAAAGTGTCAACATCCCTGGGTAAGGACCCGGTGCTGACTATTCCACCTAATACAATCACACTCATGGGAGCCGAAGGCAGAATCCTCACAGTAGGGACATCTCACTTCTTGTATCAACGAGGGTCTTCATATTTCTCCCCTGCCTTATTGTATCCCATGACAGTAAATAACAAAACGGCTACACTCCATAGTCCTTACATGTTTAATGCTTTCACTCGGCCAGGTAGTGTCCCTTGCCAGGCATCAGCAAGGTGCCCCAACTCATGCATCACTGGGGTCTATACCGATCCATATCCCTTAATCTTCTATAGGAATCATACTCTACGAGGGGTCTTCGGGACGATGCTTGATGATGAACAAGCGAGGCTTAACCCCGTATCTGCAGTATTTGACAACATATCTCGCAGTCGTGTCACCCGGGTGAGTTCAAGTAGCACCAAGGCAGCATACACGACATCGACATGTTTTAAAGTTGTCAAGACTAATAAAGCTTATTGTCTTAGTATCGCAGAAATATCCAATACCCTATTCGGGGAATTTAGGATCGTTCCCTTGCTAGTTGAGATCCTCAAAGATGATAGAGTT---------------------------------------------------------------------------------------------------------------------------------------
>AFQ37797
ATGGACCGCGCAGTTAACAGAGTCGTGCTGGAGAATGAGGAAAGAGAAGCAAAGAACACATGGCGCCTGGTTTTCCGGATCGCAGTCTTACTTTTAATGGTAATGACTCTAGCTATCTCCGCAGCTGTCCTGGCATACAGCACGGGGGCCAGTACGCCGCACGACCTCGCAAGCATATCGACCGTGATCTCCAAGACAGAGGATAAGGTCACGTCTTTACTCAGTTCAAGTCAAGATGTGATAGATAGGATATACAAGCAGGTGGCTCTTGAATCCCCGCTGGCACTACTGAACACTGAATCTATAATTATGAATGCAATAACCTCTCTTTCTTATCAAATTAACGGGGCTGAGAACAATAGTGGGTGTGGTGCGCCTGTTCATGACCCAGATTATATCGGGGGGATAGGCAAAGAACTCATAGTGGACGACATCAGCGATGTCACATCATTTTATCCTTCTGCATATCAAGAACACTTGAATTTCATCCCGGCGCCTACTACAGGATCCGGTTGCACTCGGATACCCTCATTTGACATGAGCACTACCCATTATTGTTATACTCACAATGTGATACTATCCGGCTGCAGAGATCACTCTCACTCACATCAATACTTAGCACTTGGTGTGCTTCGGACATCTGCAACAGGGAGGGTATTCTTTTCTACTCTGCGCTCCATCAATTTAGATGACAACCAAAATCGGAAGTCCTGCAGTGTGAGTGCAACCCCTTTAGGTTGTGATATACTGTGCTCTAAGGTCACAGGGACTGAAGAGGAGGATTACAAGTCAGCTGCCCCCACATCAATGGTACACGGAAGGCTAGGGTTTGACGGTCAATACCATGAGAAGGACTTAGACACCACGGTCTTATTTAAGGATTGGGTGGCAAATTACCCGGGAGTGGGAGGAGGGTCTTTTATTGACGACCGTGTATGGTTCCCAGTTTACGGAGGGCTCAAACCCAATTCACCCAGTGACACTGCACAGGAAGGGAAATATGTAATATACAAGCGCCATAACAACACATGCCCCGATAAAGAAGATTACCAAATTCGGATGGCTAAGTCCTCATATAAACCCGGGCGATTTGGTGGAAAGCGCGTACAGCAAGCCATCCTATCCATCAGAGTGTCAACATCCCTGGGTAAGGACCCGGTGCTGACTATTCCACCTAATACAATCACACTCATGGGAGCCGAAGGCAGAATTCTCACAGTAGGGACATCCCACTTCTTGTACCAACGAGGGTCTTCATATTTCTCCCCTGCCTTGTTGTATCCCATGACAGTAAATAACAAAACGGCTACACTCCATAGTCCTTACACGTTTAATGCTTTCACTCGGCCAGGTAGTGTCCCTTGCCAGGCATCAGCAAGATGCCCCAATTCATGCATCACTGGGGTCTATACCGATCCATATCCCTTAATCTTCCATAGGAATCATACTCTGCGAGGGGTCTTCGGGACGATGCTTGATGATGAACAAGCGAGGCTCAACCCCGTATCTGCAGTATTTGACAACATATCTCGCAGTCGTGTCACCCGGGTGAGTTCAAGCAGCACCAAGGCAGCATACACGACATCGACATGTTTTAAAGTTGTCAAAACCAATAAAGCTTATTGTCTTAGTATCGCAGAAATCTCCAATACCTTATTCGGGGAATTTAGGATCGTTCCCTTACTAGTTGAGATCCCCAAGGATGATAGGGTT---------------------------------------------------------------------------------------------------------------------------------------
>AFV15005
ATGGACCATGCAGTCAGCAAAGTTGCGTTAGAAAATGAAGAAAGAGAAGCGAAGAGCACATGGCGCTTGGTTTTCCGGATCGCAGTTTTACTTTTAATAGTGGTGACCTTAGCTATCTCCGTAGCTGCCCTGGTATACAGCATGGGGGCTAGTACGCCCCGTGACCTCGTAGGCATATCAACTATGGTTTCTAAGGCAGAAGACAGGATTACGTCTTTACTCAGTTCAAACCAAGATGTGATAGACAGAGTATACAAGCAAGTGGCCCTTGAATCTCCGTTGGCACTACTAAATACTGAATCTATAATCATGAATGCAATAACATCGCTCTCTCATCAAATTAACGGGGCTGCAAACAATAGCAGGTGTGGGGCGCCTGTTCATGACCCAGATTATATCGGGGGGATAGGTAAAGAACTCATAGTAGACGACGTCAGTAGTGTCACATCATTCTACCCATCTGCATACCAAGAACACCTGAATTTTATCCCAGCGCCCACTACAGGATCAGGCTGCACTCGGATACCATCATTTGATATGAGTGCTACTCACTACTGTTATACTCATAACGTGATATTGTCTGGCTGTATAGATCACTCACATTCACATCAATACTTAGCACTTGGTGTGCTTCGGACATCTGCAACAGGGAGGGTATTCTTTTCTACTCTACGTTCCATCAACCTGGATGACAACCAAAATCGAAAATCTTGCAGTGTGAGTGCAACTCCTCTAGGTTGTGATATATTGTGCTCTAAAGTCACAGAGGCTGAAGAAGAGGACTATAAGTCAGTTACCCCCACATCAATGGTGCACGGAAGGTTAGGTTTTGACGGTCAATATCATGAGAAGGACTTAGACACCACAGTCTTATTTAGGGATTGGGTGGCAAATTACCCGGGAGTGGGGAGTGGATCTTTTATTAATGACCGTGTATGGTTCCCAGTTTACGGAGGGTTGAAACCTAATTCGCCTAGCGACACAGCACAAGAAGGGGAATATGTAATATACAAGCGCCATAATAACACATGCCCTGATGGACAGGAATATCAAATCCGGATGGCTAAGTCTTCGTACAAGCCTGGGCGATTCGGTGGAAAGCGTGTACAGCAAGCCATCTTATCCATCAAAGTGTCAACATCTTTGGGTGAGGACCCAGTGCTGACTGTTCCGCCTAATACAATTACACTCATGGGGGCCGAAGGCAGAGTTCTTACAGTAGGGACATCTCACTTCCTATACCAACGAGGGTCTTCGTATTTCTCCCCTGCCTTATTATATCCTATGACAGTCTATAACAAAACAGCCACTCTTCACAATCCTTATATGTTTAATGCTTTTACCCGGCCAGGTAGTGTCCCTTGTCAGGCATCAGCAAGATGCCCCAACCCATGTATCACTGGAGTCTATACTGATCCGTACCCTTTGGTCTTCTATAGGAACCATACCTTGCGAGGGGTCTTCGGAACGATGCTTGATGATGAACAAGCAAGACTCAACCCCGTATCTGCGGTATTCGACAACATATCTCGCAGTCGTGTAACCCGAGTAAGTTCAAGCAGCACCAAGGCGGCATACACGACATCGACATGTTTCAAAGTTGTCAAGACCAATAAAGTTTATTGTCTTAGCATTGCAGAAATATCCAACACCCTATTTGGGGAATTCAGAATCGTTCCTTTGTTAGTTGAGATTCTAAAAGATGGTAGGGTT---------------------------------------------------------------------------------------------------------------------------------------
>ACU30817
ATGGACCGCGCAGTTAGCCAAGTTGCGTTAGAGAATGATGAAAGAGAGGCAAAAAATACATGGCGCTTGATATTCCGGATTGCAATCTTACTCTTAACAGTAGTGACCTTAGCTACATCTGTAGCCTCCCTTGTATATAGCATGGGGGCTAGCACACCTAGCGACCTTGTAGGCATACCGACCAGGATTTCCAGGGCAGAAGAAAAGATTACATCTGCACTTGGTTCCAATCAAGATGTAGTAGATAGGATATATAAGCAAGTGGCCCTTGAGTCTCCGTTGGCATTGTTAAACACTGAGACTACAATTATGAACGCAATAACATCTCTCTCTTATCAGATTAATGGAGCTGCGAACAACAGCGGGTGGGGGGCACCTATCCATGACCCAGATTTTATCGGGGGGATAGGCAAAGAACTCATTGTAGATGATGCTAGTGATGTCACATCATTCTATCCCTCTGCATTTCAAGAACATCTGAATTTTATCCCGGCGCCTACTACAGGATCAGGTTGCATTCGGATACCTTCATTTGACATGAGTGCTACCCATTACTGCTACACTCATAATATAATATCGTCTGGATGCAGAGATCACTCACCCTCATATCAGTATTTAGCACTTGGTGTGCTCCGGACTTCTGCAACAGGGAGGATATTCTTTTCTACTCTGCGTTCCATCAATCTGGATGACACCCAGAATCGGAAGTCTTGCAGTGTGAGTGCAACTCCCTTAGGTTGTGATATGCTGTGCTCGAAAGTCACGGAGACAGAGGAAGAAGATTATAACTCAGCTGTCCCTACGCTGATGGTACATGGGAGGTTAGGGTTCGACGGCCAATACCACGAAAAGGACCTAGACGTCACAACATTATTTGAGGACTGGGTGGCCAACTACCCAGGAGTAGGGGGTGGATCTTTTATTGACAGCCGCGTATGGTTCTCAGTCTACGGAGGGCTGAAACCCAATTCACCCAGTGACACTGTACAGGAAGAGAAATATGTAATATACAAGCGATACAATGACACATGCCCAGATGAGCAAGACTACCAGATCCGAATGGCCAAGTCTTCGTATAAGCCCAGGCGGTTTGGTGGGAAACGCATACAGCAGGCTATCTTATCTATCAAGGTGTCAACATCTTTGGGCGAAGACCCAGTACTGACTGTACCGCCCAACACAGTCACACTCATGGGGGCCGAAGGCAGAATTCTCACAGTAGGGACATCTCATTTCTTGTATCAGCGAGGGTCATCATACTTCTCTCCCGCGTTATTATATCCTATGACAGTCAGCAACAAAACAGCCACTCTTCATAGTCCCTATACATTCAATGCCTTCACTCGGCCAGGTAGTATCCCTTGCCAGGCTTCAGCAAGATGCCCCAACTCGTGTGTTACTGGAGTCTATACAGATCCATATCCCCTAATCTTCTATAGGAACCACACCTTGCGAGGGGTATTCGGGACAATGCTTGATGGTGAACAAGCAAGACTTAATCCTGCGTCTGCAGTATTCGATAGCACATCCCGCAGTCGCATAACCCGAGTGAGTTCAAGCAGCACCAAAGCAGCATACACAACATCAACTTGTTTTAAAGTTGTCAAGACCAATAAGACCTATTGTCTCAGCATTGCTGAAATATCTAATACTCTCTTCGGAGAATTCAGAATCGTCCCGTTACTAGTTGAGATCCTCAAAAATGATGGGGTTAGAGAAGCCAGGTCTGGT---------------------------------------------------------------------------------------------------------------------
>ABX57751
ATGGACCGCGCGGTTAACAGAGTCGTGCTGGAGAATGAGGAAAGAGAAGCAAAGAACACATGGCGCCTGGTTTTCCGGATCGCAGTCTTACTTTTAATGGTAATGACTCTGGCTATCTCCGCAGCTGCCCTGGCATACAGTACGGGAGCCAGTACGCCGCACGACCTCGCAGGCATATCGACTGTGATCTCTAAGACAGAAGATAAGGTTACGTCTTTACTCAGTTCGAGTCAAGATGTGATAGATAGGATATACAAGCAGGTGGCTCTTGAATCCCCGCTGGCGCTACTAAACACTGAATCTACAATTATGAATGCAATAACCTCTCTTTCCTATCAAATTAACGGGGCTGCGAACAATAGCGGATGTGGGGCGCCTGTTCATGACCCAGATTATATCGGGGGGATAGGCAAAGAACTCATAGTGGACGACATCAGTGATGTCACATCATTTTATCCTTCTGCATATCAAGAACACTTGAATTTCATCCCGGCGCCTACTACAGGATCCGGTTGCACTCGGATACCCTCATTTGACATGAGCACTACCCATTATTGTTATACTCACAATGTGATACTATCTGGTTGCAGAGACTACTCACACTCACATCAATATTTAGCACTTGGTGTGCTTCGGACATCTGCAACAGGGAGGGTATTCTTCTCTACTCTGCGCTCCATCAATTTAGATGACACCCAAAATCGGAAGTCCTGCAGTGTGAGTGCAACCCCTTTAGGTTGTGATATGCTGTGCTTTAAGGTCACAGGGATTGAAGAGGAGGATTACAAGTCAGTTACCCCCACATCAATGGTGCACGGAAGGCTAGGGTTTGACGGTCAATACCATGAGAAGGACTTAGACACCACGGTCTTATTTAAGGATTGGGTGGCAAATTACCCAGGAGTGGGAGGAGGGTCTTTTATTGACGACCGTGTATGGTTCCCAGTTTATGGAGGGCTCAAACCCAATTCACCCAGTGACACTGCACAAGAAGGGAAATATGTAATATACAAGCGCCATAACAACACATGCCCCGATAAACAAGATTACCAAATTCGGATGGCTAAGTCTTCATATAAACCCGGGCGATTTGGTGGAAAGCGCGTACAGCAAGCCATCTTATCCATCAAAGTGTCAACATCCTTGGGTAAGGACCCGGTGCTGACTATTCCACCTAATACAATCACACTCATGGGAGCCGAAGGCAGAATCCTCACAGTAGGGACATCTCACTTCTTGTACCAACGAGGGTCTTCATATTTCTCCCCTGCCTTATTATATCCCATGACAGTAAATAACAAAACGGCTACACTCCATAGTCCTTATACGTTTAATGCTTTCACTCGGCCAGGTAGTGTCCCTTGCCAGGCGTCAGCAAGATGCCCCAACTCATGCATCACTGGGGTCTATACTGATCCATATCCCCTAATCTTCCATAGGAATCATACTCTACGAGGGGTCTTCGGGACGATGCTTGATGATGAACAAGCGAGACTTAACCCCGTATCTGCAGTATTCGACAACATATCCCGCAGTCGTGTCACCCGGGTGAGTTCAAGCAGCACCAAGGCAGCATACACGACATCGACATGTTTTAAAGTTGTCAAGACCAATAAAGCTCATTGTCTTAGTATTGCAGAAATATCCAATACCCTATTCGGGGAATTTAGGATCGTTCCCTTATTAGTTGAGATCCTCAAGGATGACAGAGTT---------------------------------------------------------------------------------------------------------------------------------------
>AAZ76409
ATGGACCGTGCAGTTAGCCAAGTCGCGCTAGAGAATGATGAAAGGGAGGCAAAGAACACATGGCGCCTGGTATTCCGGATCGCAATCCTACTCTTGACAGTAGTGACCTTAGCCATCTCTGCAGCTGCCCTTGCATATAGTATGGAGGCCAGCACACCTAGTGATCTTGTAGGCATACCGACTGCGATCTCTAGAGCAGAGGAAAAGATTACATCTGCACTCGGTTCCAATCAAGATGTAGTAGATAGGATATATAAGCAGGTGGCCCTCGAATCTCCATTGGCACTGCTAAATACCGAATCTACAATTATGAATGCAATAATGTCTCTCTCTTATCAGATTAATGGAGCCGCAAATAGCAGCGGGTGTGGGGCACCTATTCATGATCCAGACTATATCGGAGGAATAGGTAAAGAACTTATTGTAGATGATGCTAACGACGTCACATCATTCTATCCCTCTGCGTTCCAAGAACACCTGAACTTTATCCCGGCGCCTACTACAGGATCAGGTTGCACTCGGATACCCTCATTTGACATGAGCGCTACCCACTACTGCTATACTCACAATGTGATATTATCTGGTTGTAGAGATCACTCGCACTCACATCAGTATTTAGCACTCGGTGTGCTTCGGACATCTGCAACAGGGAGAGTATTCTTTTCTACACTGCGCTCCATCAATCTAGATGACACCCACAATCGAAAGTCTTGCAGTGTGAGTGCAACCCCCTTGGGTTGTGATATGCTGTGCTCTAAAGTCACAGAGACTGAGGAAGAGGATTATAATTCAGCTATCCCTACGTCGATGGTACATGGGAGGTTAGGGTTCGACGGCCAATACCATGAGAAGGTCCTAGATGTCACAACACTATTCGGGGACTGGGTGGCAAACTACCCAGGAGTAGGAGGCGGGTCTTTTATTGACAACCGTGTATGGTTCCCAGTTTACGGAGGGCTAAAACCCAATTCGCCTAGCGACACTGCACAAGAAGGGAAATATGTAATATACAAGCGATACAATGACACATGTCCAGATGAGCAAGATTACCAGATTCGAATGGCCAAGTCTTCGTATAAGCCTGGGCGGTTTGGTGGGAAACGCGTACAGCAGGCTATCTTATCTATCAAAGTGTCAACATCCTTGGGCGAGGATCCGGTGCTGACTGTACCGCCCAACACAGTCACACTCATGGGGGCCGAAGGCAGAGTTCTCACAGTAGGGACATCTCATTTCTTGTACCAGCGAGGGTCATCATACTTCTCCCCTGCTCTACTATATCCTATGACGGTCGGCAACAAAACAGCCACTCTTCATAGTCCTTATACATTCAATGCCTTCACTCGACCAGGTAGTGTCCCTTGCCAGGCTTCAGCAAGATGCCCTAACTCATGTGTTACCGGAGTCTATACTGATCCATATCCCTTGGTCTTCTATAGGAACCACACCTTACGAGGGGTATTCGGGACAATGCTTGATGATGTACAAGCAAGACTCAACCCTGTGTCCGCAGTATTTGACAGCATATCCCGCAGTCGCATAACCCGGGTGAGTTCAAGCAGCACCAAGGCAGCATATACGACATCAACATGTTTTAAAGTTGTCAAGACCAATAAAACCTATTGTCTCAGCATTGCCGAAATATCTAATACCCTCTTCGGGGAATTCAGAATCGTCCCTTTACTAGTTGAGATTCTCAAGGATGATGGGGTTAGAGAAGCTAGGTCTGGCCGGTTGAGTCAACTGCGAGAGGGTTGGAAAGATGACATTGTATTACCTATCTTTTGCGATGCCAAGAATCAAACTGAATACCGGAGCATGCTCGAGTCCTACGCTGCCAGTTGGCCA
>ABV60360
ATGGACCGCGCGGTTAACAGAGTCGTGCTGGAGAATGAGGAAAGAGAAGCAAAGAACACATGGCGCCTGGTTTTCCGGATCGCAGTTTTACTTTTAATGGTAATGACTCTAGCTATCTCCTCAGCTGCCCTGGCATACAGCACGGGGGCCAGTACGCCGCACGACCTCGCAAGCATATTGACTGTGATCTCCAAGACAGAAGATAAGGTTACGTCTTTACTCAGTTCAAGTCAAGACGTGATAGATAGGATATACAAGCAGGTGGCTCTTGAATCCCCGCTGGCACTACTAAACACTGAATCTGTAATTATGAATGCAATAACCTCTCTTTCTTATCAAATTAACGGGGCTGCGAACAATAGCGGATGTGGGGCGCCTGTTCATGACCCAGATTATATCGGGGGGATAGGCAAAGAACTCATAGTGGACGACATCAGTGATGTTACATCATTTTATCCTTCTGCATATCAAGAACACTTGAATTTCATCCCGGCACCTACTACAGGATCCGGTTGCACTCGGATACCCTCGTTTGACATGAGCACCACCCATTATTGTTATACTCACAATGTGATACTATCCGGTTGCAGAGATCACTCACACTCACATCAATACTTAGCACTTGGTGTGCTTCGGACATCTGCAACAGGGAGGGTATTCTTTTCTACTCTGCGCTCTATCAATTTAGATGACACCCAAAATCGGAAGTCCTGCAGTGTGAGTGCAACCCCTTTAGGTTGTGATATGCTGTGCTCCAAGGTCACAGGGACTGAAGAGGAGGATTACAAGTCAGTTGCCCCCACATCAATGGTGCACGGAAGGCTAGGGTTTGACGGTCAATACCATGAAAAGGACTTAGACACCACGGTCTTATTTAAGGATTGGGTGGCAAATTACCCAGGAGCGGGAGGAGGGTCTTTTATTGACGACCGTGTATGGTTCCCAGTTTACGGAGGGCTCAAACCCGATTCACCCAGTGACACTGCACAAGAAGGGAAATACGTAATATACAAGCGCCATAACAACACATGCCCCGATAAACAAGATTACCAAATTCGGAAGGCTAAGTCTTCATATAAACCCGGGCGATTTGGTGGGAAGCGCGTACAGCAAGCCATCTTATCCATCAAAGTGTCAACATCTTTGGGTAAGGACCCGGTGCTGACTATTCCACCTAATACAATCACACTCATGGGAGCCGAAGGCAGAATTCTCACAGTGGGGACATCTCACTTCTTGTACCAACGAGGGTCTTCATATTTCTCCCCTGCCTTATTATATCCCATGACAGTAAATAACAAAACGGCTACACTCCATAGTCCTTATACGTTTAATGCTTTCACTCGGCCAGGTAGTGTCCCTTGCCAGGCATCAGCAAGATGCCCCAACTCATGCATTACTGGAGTCTATACTGATCCATATCCCTTAATCTTCCATAGGAATCATACTCTACGAGGGGTCTTCGGAACGATGCTTGATGATGAACAAGCGAGACTTAACCCCGTATCCGCAGTATTCGACAACGTATCCCGCAGTCGTGTCACCCGGGTGAGTTCAAGCAGCACCAAGGCAGCATACACGACATCGACATGTTTCAAAGTTGTCAAGACCAATAAAACTTATTGTCTTAGTATTGCAGAAATATCCAATACCCTGTTCGGGGAATTTAGGATCGTTCCCTTACTAGTTGAGATCCTCAAGGATGACGGGGTTAGAGAAGCCAGGTCTGGC---------------------------------------------------------------------------------------------------------------------
>AFX98110
ATGGACAGCGCAGTTAGCCAAGTTGCGCTAGAGAATGATAGAAGAGAAGCGAAGAATACATGGCGCTTAGTTTTCCGGATCGCAGCCTTACTTTTAATGGTAATAACCTTAGCCGTCTCTGCAGTCGCCCTGGCATATAGTATGGAGGCTAGCACACCTGGCGACCTTGTAAGCATACCGACTGCGATCTCTAGGGCAGAGGAAAGGATTACATCTGCACTCGGTTCCAATCAAGATGTAGTAGATAGGATATACAAGCAAGTGGCCCTTGAGTCTCCATTGGCACTGCTAAATACCGAATCTATAATTATGAATGCAATAACGTCTCTCTCTTATCAAATCAATGGAGCCACAAATAATAGCGGGTGTGGGGCACCTGTTCATGACCCAGATTACATCGGGGGGATAGGTAAAGAACTTATTGTAGATGATACGAGTGACGTCACATCATTTTATCCCTCTGCATTCCAAGAACACCTGAATTTTATCCCGGCGCCCACTACAGGATCAGGCTGCACTCGGATACCCTCGTTCGACATGAGTGCTACCCATTACTGTTACACTCACAATGTGATATTGTCTGGCTGCAGAGATCACTCACACTCACATCAGTATTTAGCACTTGGTGTGCTTCGGACATCTGCAACAGTGAGGGTATTCTTTTCTACTCTGCGTTCCATCAACTTGGGTGACGCCCAAAATCGGAAGTCTTGCAGTGTGAGTGCAACTCCTTTAGGTTGTGATATGCTGTGCTCTAAAATCACAGAGACTGAGGAAGAGGATTATAAATCAGTTATCCCCACATCGATGGTACATGGAAGGTTAGGTTTTGACGGCCAATACCATGAGAAGGACCTAGACGTCACAACACTATTTAGGGACTGGGTGGCAAATTACCCAGGAGTAGGAGGTGGGTCTTTTATTAACAACCGCGTATGGTTCCCGGTCTACGGAGGGCTAAAACCCAATTCACCCAGTGACACTGTACAGGAAGAGAAATATGTAATATACAAGCGATACAATGACACATGCCCAGATGAGCAAGACTACCAGATCCGAATGGCCAAGTCTTCGTATAAGCCCAGGCGGTTTGGTGGGAAACGCATACAGCAGGCTATCTTATCTATCAAGGTGTCAACATCTTTGGGCGAAGACCCAGTACTGACTGTACCGCCCAACACAGTCACACTCATGGGGGCCGAAGGCAGAATTCTCACAGTAGGGACATCTCATTTCTTGTATCAGCGAGGGTCATCATACTTCTCTCCCGCGTTATTATATCCTATGACAGTCAGCAACAAAACAGCCACTCTTCATAGTCCCTATACGTTCAATGCCTTCACTCGGCCAGGTAGTATCCCTTGCCAGGCTTCAGCAAGATGCCCCAACTCGTGTGTTACTGGAGTCTATACAGATCCATATCCCCTAATCTTCTATAGGAACCACACCTTGCGAGGGGTATTCGGGACAATGCTTGATGGTGAACAAGCAAGACTTAATCCTGCGTCTGCAGTATTCGATAGCACATCCCGCAGTCGCATAACCCGAGTGAGTTCAAGCAGCACCAAAGCAGCATACACAACATCAACTTGTTTTAAAGTTGTCAAGACCAATAAGACCTATTGTCTCAGCATTGCTGAAATATCTAATACTCTCTTCGGAGAATTCAGAATCGTCCCGTTACTAGTTGAGATCCTAAAAAATGATGGGGTTAGAGAAGCCAGGTCTGGT---------------------------------------------------------------------------------------------------------------------
>ACJ53759
ATGGACAGCGCAGTTAGCCAAGTTGCGCTAGAGAATGATAGAAGAGAAGCGAAGAATACATGGCGCTTGGTTTTCCGGATCGCAGCCTTACTTTTAATGGTAATAACCTTAGCCGTCTCTGCAGTCGCCCTGGCATATAGTATGGAGGCTAGCACACCTGGCGACCTTGTAAGCATACCGACTGCGATCTATAGGGCAGAGGAAAGGATTACATCTGCACTCGGTTCCAATCAAGATGTAGTAGATAGGATATACAAGCAAGTGGCCCTTGAGTCTCCATTGGCACTGCTAAATACCGAATCTATAATTATGAATGCAATAACGTCTCTCTCTTATCAAATCAATGGAGCCACAAATAATAGCGGGTGTGGGGCACCTGTTCATGACCCAGATTACATCGGGGGGATAGGTAAAGAACTTATTGTAGATGATACGAGTGACGTCACATCATTTTATCCCTCTGCATTCCAAGAACACCTGAATTTTATCCCGGCGCCCACTACAGGATCAGGCTGCACTCGGATACCCTCATTCGACATGAGTGCTACCCATTACTGTTACACTCACAATGTGATATTGTCTGGCTGCAGAGATCACTCACACTCACATCAGTATTTAGCACTTGGTGTGCTTCGGACATCTGCAACAGGGAGGGTATTCTTTTCTACTCTGCGTTCCATCAACTTGGATGACGCCCAAAATCGGAAGTCTTGCAGTGTGAGTGCAACTCCTTTAGGTTGTGATATGCTGTGCTCTGAAATCACAGAGACTGAGGAAGAGGATTATAAATCAGTTGTCCCCACATCGATGGTACATGGAAGGTTAGGGTTTGACGGCCAATACCATGAGAAGGACCTAGACGTCACAACACTATTTAGGGACTGGGTGGCAAATTACCCAGGAGTAGGAGGTGGGTCTTTTATTAACAACCGCGTATGGTTCCCGGTCTACGGAGGGCTAAAACCCAGCTCGCCTAGTGACACTGCACAAGAAGGGAGATACGTAATATACAAGCGATACAATGACACATGCCCGGATGAGCAAGATTACCAGATTCGGATGGCTAAGTCATCGTATAAGCCTGGGCGGTTTGGTGGAAAACGCGTACAGCAGGCCATCCTATCCATCAAGGTGTCAACATCCTTGGGTGAGGACCCGGTGTTGACTGTACCGCCTAATACGGTCGCACTCATGGGGGCCGAAGGCAGAGTTCTCACAGTGGGGACATCTCATTTCTTATATCAGCGAGGGTCATCATACTTCTCTCCCGCTTTGTTATACCCTATGACAGTCAACAACAAAACAGCCACTCTTCATAATCCTTATACATTCAATGCTTTCACTCGGCCAGGTAGTGTCCCTTGCCTGGCTTCAGCAAGATGCCCCAACTCATGTGTTACCGGAGTCTATACTGATCCATATCCCTTAGTCTTCCATAGGAACCACACCTTGCGAGGGGTATTCGGAACAATGCTTGATGCCGAACAAGCAAGACTCAACCCTGTATCTGCAGTATTTGATAACATATCCCGCAGTCGCATAACTCGGGTAAGTTCAAGCAGTACCAGGGCAGCATACACGACATCAACGTGTTTTAAAGTTGTCAAGACCAATAAAACCTATTGCCTCAGCATTGCAGAAATATCCAATACCCTCTTCGGGGAATTCAGAATTGTCCCCTTACTAGTTGAGATTCTCAAGGATGGTGGGGTT---------------------------------------------------------------------------------------------------------------------------------------
>AAW62250
ATGGACCACACAGTTAACAGAGTTGTGCTAGAGAATGAGGAAAGAGAAGCGAAGAACACATGGCGCTTGGTTTTCCGGACCACAGTCTTACTTCTAAAGGTAATGATTTTAGCTATCTCTATAGCCACCCTGGTATATATCATGGGGGCCAGCACGCCGCGTGACCTCGCAGGTATATCGGCTGTGGTCTCCAAGACAGAAGGTAAGGTTATGTCTCTACTCGGTTCAAGTCAAGATGTGATAGATAGGATATATAAGCAGGTGGCTCTTGAATCCCCGCTGGCGTTACTAAACACTGAATCTATAATTATGAATGCAATAACTTCCCTCTCCTATCAAATCAACGGGGCTGCGAATAATAGCGGGTGTGGGGCGCCCGTTCATGACCCAGATTATATCGGGGGGATAGGCAAAGAACTCATAGTGGATGACACTAGTGATGTCACATCATTCTATCCTTCTGCATATCAAGAACACTTGAATTTTATCCCAGCTCCTACTACAGGATCCGGTTGCACTCGGATACCCTCATTTGACATAAGCCTTACTCACTATTGTTACACTCACAATGTGATACTATCTGGTTGCAGAGATCACTCACATTCACATCAATACTTAGCACTTGGTGTACTTCGGACATCTGCAACAGGGAGGGTCTTCTTTTCTACTCTGCGTTCCATCAATTTAGATGACACCCAGAATCGGAAGTCCTGCAGCGTGAGTGCAACTCCTTTAGGTTGTGATATACTGTGCTCCAAAGTCACAGAGACTGAGGAAGAGGATTACAAGTCAGTCACCCCCACATTAATGGTGCACGGGAGGCTAGGGTTTGATGGTCAATACCATGAGAAGGACTTAGACACCACAGTCTTATTTAAGGATTGGGTGGCGAATTACCCGGGAGTTGGAGGTGGATCCTTTATTGACGACCGTGTATGGTTCCCAGTTTACGGAGGGCTTAAACCCAATTCGCCTAGTGACACTGCACAGGAAGGGAAATATGTAATATACAAGCGCTATAATAACACATGCCCCGATGAGCAAGATTACCAAATTCGGATGGCCAAGTCTTCGTATAAACCTGGGCGGTTCGGTGGAAAGCGTGTACAGCAGGCCATCCTATCTATCAAAGTATCAACATCTTTGAGTGAGGACCCGGTGCTGACTATTCCACCTAATACAATTACACTCATGGGGGCCGAAGGTAGAGTTCTCACAGTGGGGACATCCCATTTCTTGTACCAACGAGGCTCTTCATATTTCTCACCCGCCTTATTATACCCTATGACAGTGTATAATAAAACAGCTACTCTTCATAGTCCTTATACATTTAATGCCTTCACGCGGCCAGGTAGTGTCCCTTGTCAAGCATCTGCAAGATGTCCTAACCCATGTATCACAGGAGTCTATACTGATCCGTATCCCTTAGTCTTCCATAGGAATCATACCCTACGAGGAGTCTTCGGGACAATGCTTGATGATGAACAAGCAAGACTCAACCCCGTATCTGCAGTATTCGACAGCATATCCCGCAGTCGTGTAACTCGGGTGAGTTCAAACAGCACCAGGGCAGCATACACGACATCGACATGTTTTAAAGTTGTCAAGACCAATAAAGCCTATTGTCTTAGCATCACAGAAATATCCAATACCCTATTCGGGGAATTTAGGATCGTTCCCTTACTGGTTGAGATCCTCAAGGATGTTAGGGCT---------------------------------------------------------------------------------------------------------------------------------------
>ACT22826
ATGGACCGCGCAGTTAGCCAAGTCGCACTAGAGAATGATGAAAGAGAGGCAAAGAATACATGGCGCTTGGTATTCAGGATCGCAATTCTACTTTTAACAGTAGTGACTCTAGTCATATCTGCAGCCGCCCTTGCATACAGTATGGAGGCCAGCACACCCAGCGACCTTGTAGGCATACCGACTGCGATCTTGAGGGCTGAGGAAAGGATTACATCTGCACTAGGTTCCAACCAAGATGTAGTAGATAGGATATACAAGCAGGTGGCCCTTGAGTCTCCGTTGGCATTGTTAAACACCGAATCCACAATCATGAACGCAATAACATCTCTCTCGTATCAGATCAATGGAGCTGCGAACAGCAGCGGGTGTGGTGCACCCATTCATGACCCAGATTATATCGGGGGAATAGGTAAAGAGCTCATTGTAGATGATGCTAGTGACGTCACATCATTCTATCCCTCTGCATTTCAAGAACACCTGAACTTTATCCCGGCGCCTACTACAGGATCAGGTTGCACTCGAATACCCTCATTTGACATGAGCGCTACTCATTACTGTTACACCCACAACGTGATACTGTCTGGATGCAGAGATCACTCACACTCACATCAGTATTTAGCACTCGGTGTGCTCCGGACATCAGCAACAGGGAGGGTATTCTTTTCTACTCTGCGTTCCATCAATCTGGATGACACCCAAAATCGGAAGTCTTGCAGTGTGAGTGCAACTCCCTTAGGTTGTGATATGCTATGCTCTAAAGTCACGGAGACTGAAGAAGAGGATTATAATTCAGCTGTCCCAACACCGATGGTACATGGAAGGCTAGGGTTCGACGGCCAGTATCACGAGAAGGACCTAGACGTCACAACATTATTTGAGGACTGGGTGGCAAACTATCCAGGAGTAGGGGGTGGGTCCTTTATTGACAACCGCGTATGGTTCCCTGTCTATGGAGGGCTTAAACCCAATTCGCCTAGTGACACTGCACAAGAAGGGAAGTATGTTATATACAAGCGATACAATGACACATGCCCAGATGAACAAGACTACCAGATTCGAATGGCCAAATCTTCATATAAGCCTGGACGGTTTGGCGGGAAACGCGTCCAGCAGGCCATCTTGTCTATCAAGGTGTCAACATCCCTGGGCGAGGACCCGGTGCTGACTATACCGCCCAACACAGTTACACTTATGGGGGCCGAAGGCAGAGTTCTCACAGTAGGGACATCGCATTTCTTGTATCAGCGAGGGTCATCATACTTCTCCCCTGCTCTATTATATCCTATGACTGTCAGCAACAAAACAGCCTCTCTTCATAGTCCTTACATGTTCAATGCCTTCACCAGGCCAGGTAGTGTCCCTTGCCAGGCTTCAGCAAGATGCCCCAACTCATGTGTTACCGGAGTCTATACTGATCCATATCCCTTAATCTTCTATAGGAACCATACCTTGCGGGGAGTATTCGGGACAATGCTTGATGATGAACAGGCAAGACTTAACCCCGTGTCTGCAGTATTTGATAGCATATCCCGCAGTCGCATAACCCGGGTGAGTTCAAGCAGTACCAAAGCAGCATACACGACATCAACATGTTTTAAAGTTGTCAAGACTAATAAAACCTATTGTCTCAGCATTGCTGAGATATCTAATACTCTCTTCGGGGAGTTCAGAATCGTCCCTTTACTAGTTGAGATCCTTAAAGATGATGGGGTTAGAGAGGCCAGGTCTGGCCGACTGAGTCAACTGCAAGAGGGTTGGAAAGATGACATTGTGTCACCTATCTTTCGTGATGCCAAGAATCAAACTGAATACCGACACAAGCTCGAATCCTATGCTGCCAGTTGGCCA
>AFX97660
ATGGACCATGCTGTCAGCAAAGTTGCGTTAGAAAATGAAGAAAGAGAAGCGAAAAGCACATGGCGCTTGGTTTTCCGGATCGCAGTGTTACTTTTGATAGTGGTGACCCTAGCTATCTCTGTAGCTGCCCTGATATACAGCATGGGGGCTAGTACACCCCGCGACCTCGTAGGCATATCGACTATGGTTTCTAAGGCGGAGGACAGGATTACATCTTTACTCAGTTCAAATCAAGATGTAGTAGACAGAATATACAAGCAAGTGGCCCTTGAATCTCCGCTGGCACTACTAAATACTGAATCTATAATCATGAATGCAATAACATCTCTCTCTCATCAAATTAACGGGGCTGCAAACAATAGCAGGTGTGGGGCACCTGTTCATGACCCAGATTATATCGGGGGGATAGGTAAAGAACTCATAGTAGACGACATCAGTGGTGTCACATCATTCTACCCGTCTGCATACCAAGAACACCTGAATTTTATCCCAGCGCCCACTACAGGATCAGGCTGCACTCGGATACCCTCATTTGATATGAGTGCTACCCACTACTGTTATACTCATAACGTGATATTGTCTGGCTGTATAGATCACTCGCATTCACATCAATACTTGGCACTTGGTGTGCTTCGGACATCTGCAACAGGGAGGGTATTCTTTTCTACTCTACGTTCCATCAACTTAGATGATACCCAAAATCGGAAATCTTGCAGTGTGAGTGCAACTCCTCTAGGTTGTGATATACTGTGCTCTAAAGTCACAGAGGCTGAAGAAGAGGACTATAAGTCAGCTACCCCCACATCAATGGTGCACGGAAGGTTAGGTTTTGACGGTCAATACCATGAGAAGGACTTAGACACCACAGTCTTATTTAAGGATTGGGTGGCAAATTACCCGGGAGTGGGGAGTGGATCTTTTATTAATGACCGTGTATGGTTCCCAGTTTACGGAGGGTTGAAACCCAATTCGCCTAGCGACACAGCACAAGAAGGGAAATATGTAATATACAAGCGCTACAATAACACATGCCCTGATGGACAGGAATATCAAATCCGGATGGCTAAGTCTTCGTACAAGCCTGGGCGATTCGGTGGAAAGCGTGTACAGCAAGCCATCTTATCCATCAAAGTGTCAACATCTTTGGGTGAGGACCCAGTGCTGACTGTTCCGCCTAATACAATTACACTCATGGGGGCTGAAGGCAGGGTTCTCACAGTAGGGACATCTCACTTCTTGTACCAACGAGGGTCTTCGTATTTCTCCCCTGCCTTATTATATCCTATGACAGTCTATAACAAAACAGCCACTCTTCATAATCCTTATACGTTTAATGCTTTCACCCGGCCTGGTAGTGTCCCTTGTCAGGCATCAGCAAGATGCCCCAACCCATGTATCACTGGAGTCTATACTGATCCGTACCCTTTGGTCTTCTATAGGAACCATACCTTGCGAGGGGTCTTCGGGACAATGCTTGATGATGAACAAGCAAGACTCAACCCCGTATCTGCGGTATTCGACAACATATCTCGCAGTCGTGTAACCCGAGTAAGTTCAAGCAGCACCAAGGCAGCATACACGACATCGACATGTTTCAAAGTTGTCAAGACCAATAAAGTCTATTGTCTTAGCATTGCAGAAATATCTAACACCCTATTTGGGGAATTCAGAATCGTTCCTTTGTTAGTTGAGATTCTAAAAGATGATAGGGTT---------------------------------------------------------------------------------------------------------------------------------------
>AFA36074
ATGGAGAGAGGGGTCAGCCAAGTTGCACCTGAGAATGATGAAAGGGAGGCAAAAAACACATGGAGGTTGGTGTTCAGAGTGACTGTTCTTTTTCTCATTATAGTGACTCTTGCTATCTCCGCAGCCGCCCTCGCATTCAGCATGAATGCTAGCACACCTCAGGACTTGGAAGGAATACCAGTAGCCATATCAAAGGCAGAGGATAAAATTACCTCTGCTTTTGGAGTGAGCCAGGACGTAATAGACAGGATATATAAACAAGTGGCATTAGAGTTGCCCCTAGCCCTGCTCAACACCGAATCCTTGATCATGAACGCCTTGACATCACTGTCTTACCAAATCAACGGCGCAGCCAATTCCAGCGGATGTGGGGCCCCTGTACATGATCCTGATTACATTGGAGGGATAGGCAAGGAGCTGATTGTAGATGACACGAGTGACGTAACATCTTTCTACCCATCTGCATTCCAAGAGCACCTTAATTTCATCCCCGCACCTACCACAGGATCCGGCTGTACCCGAATCCCATCTTTTGACATAGGTGTCACTCATTATTGCTATACACACAATGTCATCTTGTCGGGGTGCAAAGACCATTCACATTCGCATCAATATCTTGCATTAGGGGTTTTAAGGACTTCAGCAACTGGTAGAGTGTTCTTTTCAACCCTTCGCTCAATTAATCTAGATGATACTCAGAACAGGAAGTCATGTAGTGTAAGTGCAACGCCCCTAGGATGTGATATGTTATGCTCTAAGGTCACAGAGACTGAAGAAGAGGACTACCGATCGACGGATCCTACACCAATGGTGCATGGGAGGCTAGGATTTGATGGACAGTATCATGAGAGAGATTTGGACGTTCGCACTCTCTTTGGGGATTGGGTAGCTAACTACCCTGGGGTTGGTGGTGGATCCTTCATAAATAACCGTGTCTGGTTCCCAGTGTACGGCGGTTTGAAACCAGGCTCCCCAACAGACAAAAGGCAAGAGGGGCAGTATGCTATTTATGAGAGGTACAATGATACGTGCCCTGATGATCATGAGTATCAGGTCAGGATGGCCAAGTCAGCATACAAGCCTAACCGATTCGGAGGGAAGCGAATCCAACAGGCGATCTTATCCGTAGGTGTATCAACTACCCTTGCAGATGATCCAGTATTAACTGTGACTTCCAATACCATCACTCTCATGGGCGCGGAGGGCAGGGTGATGACTGTCGGGAACTCTCACTACCTGTACCAGCGCGGGTCTTCTTATTACTCCCCTGCTATACTTTATCCCTTGACCATTGCAAATAAGACTGCGACTCTCCAGGCCCCTTATAAGTTCAACGCATTCACAAGGCCAGGCAGTGTCCCATGTCAAGCGACTGCAAGGTGTCCAAACTCTTGTGTAACGGGGGTGTACACTGACCCGTATCCAATAATATTTCACAAGAATCACACACTGCGAGGAGTGTTTGGTACAATGTTGGATGACGAGCAAGCCAGGTTGAACCCAGTTTCTGCAGTATTTGATTCCATTGCACGGAGTCGAGTGACTAGAGTAAGTTCTAGCAGCACCAAAGCAGCGTATACAACATCTACCTGTTTCAAGGTGGTGAAGACAGGGAGAGTATACTGTCTAAGTATTGCTGAAATCTCTAATACACTATTCGGGGAGTTTAGAATAGTACCGCTACTGGTTGAGATCCTAAGAGATAAAGGGCGGTCAGAGGCAAGATCATCTTTGACCACCAAGGGACGCCCAGGCTGGAGTGATGACGTTGTTGAGCCAATCTTCTGCACAGTGACCAACCAAACTGACCATAGGCAAAAGCTAGAGGAATATGCACAAAGCTGGCCA
>ACZ72939
ATGGACCGCGCAGTTAGCAAAGTTGCGCTAGAGAATGAAGAAAGAGAAGCAAAGAATACATGGCGCTTTGTATTCCGGATCGTAATCATACTTTTAATAGTAATAACCTTAGCCATCTCTGCAGCTGCCCTGGCGTATAGCAAGGAGGCTAGCACGCCTGACGACCTTGTAGGCATACCAACTGTGATCTCTAGGGCAGAGGCAAGGATTACATCCGCACTCAGTTCAAATCAAGACGTGGTAGATAGGATATATAAGCAGGTGGCCCTTGAGTCTCCGTTGGCGTTGTTAAACACTGAATCTGTAATTATGAATGCAATAACGTCTCTCTCCTATCAAATCAATGGAGCTGCAAATAACAGCGGATGCGGGGCACCTGTTCATGACCCAGATTATATCGGGGGGATAGGCAAAGAACTTATTACAGATGACACTAGTGATGTCACATCGTTCTATCCTTCTGCTTTCCAAGAACACCTGAATTTCATCCCGGCGCCTACTACAGGATCAGGTTGCACTCGGATACCCTCCTTTGATATAAGTGCTACCCACTATTGTTACACTCACAATGTAATATTGTATGGTTGCAGAGATCACTCACCCTCATATCAGTATTTAGCACTTGGTGTGCTCCGGACATCTGCAACGGGGAGAGTATTCTTTTCTACTCTGCGATCCATCAATTTAGATCACAACCAAAATCGGAAATCTTGTGGTGTGAGTGCAACTCCCTTTGGTTGTGATATGCTGTGCTCTAAAGTCACAGAGACTGAGGAGGAGGATTATAATTCGGTTATCCCCACATCAATGGTGCATGGAAGGTTAGGATTTGACGGTCAATACCATGAGAAGGAGCTAGACGTCATAACCTTATTTAAGGATTGGGTGGCAAATTACCCGGGTGTGGGGGGTGGGTCCGTTATTGACGGCCGCGTGTGGTTCCCAGTCTACGGAGGTCTAAAACCCAATTCGCCTAGGGACACTGCTCAAGAGGGGAAATATGTAATATACAAACGCCACAATGACACATGCCCAGATGAACAAGATTACCAGATTCGGATGGCTAAAGTTTCATATAAGCCTGGCCGGTTCGGTGGGAAACGCGTACAGCAAGCTAAATTTTTAATCAAGGTGTCAACATCTTTGGGCGAGGACCCGGTGCTGACTGTACCGCCTAATACAGTCACACTCATGGGAGCCGAAGGCAGAGTTCTCACAGTAGGGACATCTCATTTCTTGTACCAGCGGGGGTCTTCATACTTTCCTCCCGCTTTATTATACCCTATGACAGTCAACAATAAAACGGCTACTCTTCATAATCCTTATACATTCAATGCTTTCACTCGGCCAGGTAGTGTCCCTTGCCAGGCATCAGCAAGATGTCCCAACTCATGTGTCACTGGGGTTTATACTGATCCGTACCCCTTAGTCTTCCATAGGAACCACACCTTGCGGGGGGTATTTGGGACAATGCTTGACAATGAACAAGCAAGGTTTAACCCTGTATCTGCAGTATTTGATAATATATCCCGCAGTCGCATAACCATGGACAGCGGCCAGATAGCCAAGGCAGCATACACGACATCGACGTGTTTTAAAGTTGTCAAGACCAATAAAACTTATTGCCTCAGCATTGCAGAGATATCCAATACCCTCTTCGGGGAATTCAGGATCGTTCCTTTACTAGTTGAGATTCTCAAGGATAATAGGGTT---------------------------------------------------------------------------------------------------------------------------------------
>AFX97666
ATGGACCATGCAGTCAGCAAAGTTGCGTTAGAGAATGAGGAAAGAGAAGCGAAGAGCACATGGCGCTTGGTTTTCCGGATCGCAATTTTACTTTTAACAGTGGTGACCTTAGCTATCTCTGTAGCTGCCTTGGTATACAGCATGGGGGCCAGTACGCCCCGCGACCTCGTAGGCGTATCGACTATGGTCTCTAAGGTGGAAGACAAGATTACGTCTTTAATCAGTTCAAATCAAGATGTAGTAGACAGAATATACAAACAAGTAGCCCTTGAATCTCCGCTGGCACTACTAAATACTGAATCTATAATTATGAATGCAATAACGTCTCTCTCTCATCAGATTAATGGGGCTGCAAACAATAGCAGGTGTGGGGCGCCTATTCATGACCCAGATTATATCGGGGGGATAGGTAAAGAACTCATAGTAGACGACATCAGTGGTGTCACATCATTCTACCCATCTGCATACCAAGAACACCTGAATTTTATCCCAGCGCCCACTACAGGATCAGGCTGCACTCGGATACCCTCATTTGATATGAGTGCTACCCACTACTGTTATACTCATAACGTGATATTGTCTGGCTGCATAGATCACTCACATTCACATCAATACTTAGCACTTGGTGTGCTTCGGACATCTGCAACAGGGAGGGTATTCTTTTCTACTCTACGTTCCATCAACTTAGATGACAACCAAAATCGGAAGTCCTGCAGTGTGAGTGCAACTCCTCTAGGTTGTGATATACTGTGCTCTAAAGTCACGGAGGCTGAAGAAGAGGATTATAAGTCAGTTACCCCCACATCAATGGTGCACGGAAGGTTAGGTTTTGACGGTCAGTACCATGAGAAGGACTTAGACACCACAGTCTTATTTAAGGATTGGGTAGCAAATTACCCGGGAGTTGGGAGCGGATCTTTTATTGATGACCGTGTCTGGTTCCCAGTTTACGGAGGGTTGAAACCTAATTCGCCCAGCGACACTGCACAAGAAGGGAAATATGTAATATACAAGCGCTATAATAACACATGCCCTGATGGACAGGAATATCAAATCCGGATGGCTAAGTCTTCATACAAGCCTGGGCGATTCGGTGGAAAGCGTGTACAGCAAGCCATCTTATCTATCAAAGTGTCGACATCTTTGGGTGAGGACCCGGTGCTGACTGTTCCACCCAATACAATTGCACTCATGGGGGCCGAAGGAAGAGTTCTCACGGTAGGGACGTCTCACTTCTTGTATCAACGAGGGTCTTCATATTTCTCCCCTGCCTTATTATATCCTATGACAGTCCATAACAGAACAGCTACTCTTCATAATCCTTATACATTTAATGCCTTCACCCGGCCAGGTAGTGTCCCTTGTCAGGCATCAGCAAGATGCCCCAACCCGTGCATCACTGGAGTCTATACTGATCCGTACCCTCTGGTCTTCTATAGGAACCACACCTTGCGAGGGGTATTCGGGACAATGCTTGATGATGAACAAGCAAGACTCAACCCCGTATCTGCAGTATTCGACAACATATCTCGCAGTCGTGTAACCCGAGTAAGTTCAAGCAGCACCAAGGCAGCATACACGACATCAACATGCTTCAAAGTTGTCAAGACCAATAAAGTTTATTGCCTCAGCATTGCCGAAATATCCAACACCCTATTTGGGGAATTCAGAATCGTTCCTTTGTTAGTTGAGATTCTAAAGGATGAAAGGGTT---------------------------------------------------------------------------------------------------------------------------------------
>ACV74279
ATGGACCATGCAGTCAGCAAGGTTGCATTAGAGAACGAAGAAAGAGAAGCAAAGAACACATGGCGCTTAGTATTCCGGATCGCAGTTTTAATTTTAATAGTGGTGACCTTGGCTATCTCTGCAGTTACCCTGGTATACAGCACGGGAGCTAGCACGCCCCGCGACCTCGTAGGCATATCGACTGTAGTCTCTAAGGTGGAGGACAAGATTACGTCTTTACTCAGTTCAAATCAAGATGTAGTAGATAGAATATATAAGCAAGTAGCCCTTGAATCTCCGCTGGCACTACTAAATACTGAATCTATAATCATGAATGCAATAACGTCTCTCTCTCATCAAATCAATGGAGCTGCAAACAATAGCAGGTGCGGGGCGCCCGTTCATGACCCAGACTACATTGGGGGGATAGGCAAAGAACTCATAGTAGACGACATCAGTGGTGTCACATCATTCTACCCATCTGCATACCAAGAACACCTGAATTTTATCCCGGCACCCACTACAGGATCAGGTTGCACTCGGATACCCTCATTTGATATGAGTGCTACCCACTACTGTTATACTCACAACGTGATATTGTCTGGCTGCAGAGATCACTCACACTCACATCAATACTTAGCACTTGGTGTGCTTCGGACATCTGCAACAGGGAGGGTATTCTTTTCTACTCTGCGTTCCATCAATTTAGATGACACCCAAAATCGGAAGTCTTGCAGTGTGAGTGCAACTCCTCTAGGTTGTGATATACTGTGCTCTAAAGTCACAGAGGCTGAAGAAGAGGATTATAAGTCAGTTACCCCAACATCAATGGTGCACGGAAGGTTAGGTTTTGACGGTCAATACCATGAGAAGGACTTAGACATCACAGTCTTATTTAAAGATTGGGTGGCAAATTACCCAGGAGTCGGGAGCGGATCTTTTATTGATGACCGTGTATGGTTCCCAATTTACGGAGGGTTAAAACCTAATTCGCCCAGCGACACTGCACAAGAAGGGAAATATGTAATATACAAGCGCTATAACAACACATGCCCCGACGGACAAGAATATCAAATCCGGATGGCTAAGTCTTCGTACAAGCCTGGGCGATTCGGTGGAAAACGTGTACAGCAAGCCATCTTATCCATCAAGGTGTCAACATCTTTGGGTGAGGACCCGGTGCTGACTGTTCCGCCTAATACAATTACACTCATGGGGGCCGAAGGCAGAGTTCTCACAGTAGGGACATCTCACTTCTTGTACCAACGGGGGTCTTCGTATTTCTCCCCTGCCTTATTATATCCTATGACAGTCTATAACAAAACAGCTACTCTTCATAGTCCTTATACATTTAATGCTTTCACCCGGCCAGGTATTGTCCCTTGTCAGGCATCGGCAAGATGCCCCAATCCATGTATCACTGGAGTCTATACTGATCCGTACCCTTTGGTCTTCTATAGGAATCATACCTTGCGAGGGGTCTTCGGGACAATGCTTGATGATGAACAAGAAAGACTCAATCCCGTATCTGCAGTATTCGACAACATATCTCGCAGTCGTGTAACCCGAGTAAGTTCAAGCAGCACCAAGGCAGCATACACGACATCAACATGCTTTAAAGTTGTCAAGACCAATAAAGTTTATTGTCTGAGCATTGCAGAAATATCCAACACCCTATTTGGAGAATTCAGAATCGTTCCTTTATTAGTTGAGATTCTTAAGGATGACAGAGCTCAAGAAGCTAGATCTGGC---------------------------------------------------------------------------------------------------------------------
>ADF59229
ATGGACCATGCAGTCAGCAAAGTTGCGTTAGAAAATGAAGAAAGAGAAGCGAAGAGCACATGGCGCTTGGTTTTCCGGATCGCAGTTTTACTTTTAATAGTGGTGACCCTAGCTATCTCTGTAGCTGCCCTGGTATACAGCATGGGGGCTAGTACGCCCCGCGACCTCGTAGGCATATCGACTATGGTTTCTAAGGCAGAGGACAGGATTACGTCTTTACTCAGTTCAAACCAAGATGTAGTAGACAGAGTATACAAGCAAGTGGCCCTTGAATCTCCGTTGGCACTACTAAATACTGAATCTATAATCATGAATGCAATAACGTCGCTCTCTCATCAAATTAACGGGGCTGCAAACAATAGCAGGTGTGGGGCGCCTGTTCATGACCCAGATTATATCAGGGGGATAGGTAAAGAACTCATAGTAGACGACGTCAGTGGTGTCACATCATTCTACCCATCTGAATACCAAGAACACCTGAATTTTATCCCAGCGCCCACTACAGGATCAGGTTGCACTCGGATACCCTCATTTGATATGAGTGCTACCCACTACTGTTATACTCATAACGTGATATTGTCTGGCTGTATAGATCACTCACATTCACATCAATACTTAGCACTTGGTGTGCTTCGGACATCTGCAACAGGGAGGGTATTCTTTTCTACTCTACGTTCCATCAACTTGGATGACAACCAAAATCGAAAATCTTGCAGTGTGAGTGCAACTCCTCTAGGTTGTGATATATTGTGCTCTAAAGTCACAGAGGCTGAAGAAGAGGACTATAAGTCAGTTACCCCCACATCAATGGTGCACGGAAGGTTAGGTTTTGACGGTCAATACCATGAGAAGGACTTAGACACCACAGTCTTATTTAGGGATTGGGTGGCAAATTACCCGGGAGTGGGGAGTGGATCTTTTATTAATGACCGTGTATGGTTCCCAGTTTACGGAGGGTTGAAACCTAATTCGCCTAGCGACACAGCACAAGAAGGGAAATATGTAATATACAAGCGCCATAATAACACATGCCCTGATGGACAGGAATATCAAATCCGGATGGCTAAGTCTTCGTACAAGCCTGGGCGATTCGGTGGAAAGCGTGTACAGCAAGCCATCTTATCCATCAAAGTGCCAACATCTTTGGGTGAGGACCCAGTGCTGACTGTTCCGCCTAATACAATTACACTCATGGGGGCCGAAGGCAGGGTTCTCACAGTAGGGACATCTCACTTCTTATACCAACGAGGGTCTTCGTATTTCTCCCCTGCCTTATTATATCCTATGACAGTCTATAACAAAACAGCCACTCTTCACAATCCTTATACGTTTAATGCTTTCACCCGGCCAGGTAGTGTCCCTTGTCAGGCATCAGCAAGATGCCCCAACCCATGTATCACTGGAGTCTATACTGATCCGTACCCTTTGGTCTTCTATAGGAACCATACCTTGCGAGGGGTCTTCGGAACAATGCTTGATGATGAACAAGCAAGACTCAACCCCGTATCTGCGGTATTCGACAACATATCTCGCAGTCGTGTAACCCGAGTAAGTTCAAGCAGCACCAAGGCGGCATACACGACATCGACATGTTTCAAAGTTGTCAAGACCAATAAAGTTTATTGTCTTAGCATTGCAGAAATATCCAACACCCTATTTGGGGAATTCAGAATCGTTCCTTTGTTAGTTGAGATTCTAAAAGATGATAGGGTT---------------------------------------------------------------------------------------------------------------------------------------
>ADF59224
ATGGACCGCGCAGTTAGCCAAGTTGCGCTGGAGAATGATGAGAGAGAGGCAAAGAATACATGGCGTTTGGTATTCCGGATCGCAATCCTGCTTCTAACAGTTGTGACCTTAGCCATCTCTGCAGCTGCCCTTGCATATAGTATGGAGGCTAGCACGCCTAGCGACCTTGTAGGCATACCGACTGCGATCTCTAGAGCAGAGGAAAGGATTACATCTGCACTCGGTTCCAACCAAGATGTAGTAGATAGGATTTATAAGCAGGTGGCCCTCGAATCTCCATTGGCATTGCTAAACACCGAGTCTACAATTATGAATGCAATAACGTCTCTCTCTTACCAGATCAATGGGGCCGCAAATAGCAGCAGGTGTGGGGCGCCTATTCATGATCCGGATTATATCGGGGGAATAGGTAAAGAACTTACTGTAGATGATGCTAGTGATGTCACATCATTCTATCCCTCTGCGTTCCAAGAACACCTGAACTTTATCCCGGCGCCTACTACAGGATCGGGTTGCACTCGAATACCCTCATTTGACATGAGTGCTACCCACTATTGCTATACTCACCATGTGATATTATCTGGCTGCAGGGATCACTCGCACTCACATCAGTACCTAGCACTTGGCGTGCTTCGGACATCTGCAACAGGGAGGGTATTCTTTTCTACTCTGCGTTCCATTAACCTGGATGACACCCAAAACCGGAAGTCTTGCAGTGTGAGTGCAACTCCTTTAGGTTGTGATATGCTGTGCTCTAAGGTCACAGAGACTGAGGAAGAGGATTATAATTCAGCTATCCCAACATCGATGGTACATGGAAGGTTAGGGTTCGACGGCCAATACCATGAGAAGGACCTAGATGTCACAACACTATTCAGAGACTGGGTGGCGAATTACCCAGGGGTAGGGGGTGGATCCTTTATTGACAACCGCGTGTGGTTCCCAGTTTATGGAGGGCTAAAACCCAACTCGCCTAGTGACACTGCACAAGAAGGGAAATATGTGATATATAAGCGATACAATGACACATGTCCAGATGAGCAAGATTACCAGATTCGAATGGCTAAGTCTTCGTATAAGCCTGGGCGGTTTGGTGGGAAACGCGTGCAACAGGCCATCTTATCTATCAAAGTGTCTACATCCTTGGGCGAAGACCCAGTGCTGACTATACCGCCCAATACAATCACACTCATGGGGGCTGAAGGCAGAGTTCTCACAGTTGGGACATCTCACTTCTTGTATCAACGAGGGTCTTCATACTTCTCTCCTGCCTTATTATATCCTATGACAGTCAGCAACAAAACAGCCACTCTTCATAGTCCTTATACATTCAACGCCTTCACTCGACCAGGTAGTGTCCCTTGCCAGGCTTCAGCAAGATGCCCTAATTCATGTGTTACCGGAGTCTATACTGATCCATATCCCTTAGTCTTTTATAGGAACCATACCTTGCGAGGAGTATTCGGAACAATGCTTGATGATGTACTAGCAAGACTCAACCCTGTGTCTGCAGTATTCGACAGCATATCCCGCAGTCGCATAACCCGGGTGAGTTCAAGCAGCACCAAGGCAGCATACACGACATCAACGTGTTTTAAAGTTGTCAAGACCAATAAAACCTATTGTCTCAGCATTGCTGAAATATCCAACACCCTCTTCGGGGAATTCAGAATTGTCCCTTTACTAGTTGAGATTCTCAAGGATGATGGGGTCAGAAAGGCCAGGTCTGGT---------------------------------------------------------------------------------------------------------------------
>AEJ32559
ATGGAGAGAGGGGTCAGCCAAGTTGCACTTGAGAATGATGAGAGGGAGGCAAAAAACACATGGAGGTTGGTGTTCAGAGTGACTGTTCTTTTTCTCACCATAGTGACTCTTGCCATCTCCGCAGCCGCCCTCGCATTCAGCATGAATGCTAGCACACCTCAGGACTTAGAAGGAATACCAGTAGCTATATCAAAGGCAGAGGATAAGATTACCTCTGCTCTTGGAGCGAGCCAGGATGTAATAGACAGAATATACAAACAAGTGGCACTAGAGTCGCCCCTAGCCCTGCTCAACACCGAATCCACGATCATGAACGCCTTGACATCACTGTCTTACCAAATCAATGGTGCGGCCAATGCCAGCGGATGTGGGGCCCCTGTACATGATCCTGATTACATCGGAGGGATAGGCAAGGAGCTGATTGTAGATGACACAAGTGATGTAACATCTTTCTACCCATCTGCATTCCAAGAACACCTTAATTTCATCCCTGCACCTACTACAGGATCCGGCTGTACCCGAATCCCATCTTTTGATATGAGTGCCACTCATTATTGCTATACACATAATGTTATCTTGTCAGGGTGCAGAGATCATTCGCATTCGCATCAATATCTAGCTCTGGGGGTTTTAAGGACTTCAGCAACTGGTAGAGTGTTCTTTTCGACCCTTCGATCAATCAATCTAGATGATACTCAGAACAGAAAGTCATGTAGTGTGAGCGCAACGCCCCTAGGATGTGATATGTTATGCTCCAAGGTCACAGAGACTGAAGAGGAGGACTACCAATCGACAGACCCTACACTAATGGTGCATGGGAGGCTAGGATTTGATGGACAGTATCATGAGAGAGATTTGGACGTTCGCACTCTTTTTGGGGATTGGGTGGCTAATTACCCTGGGGTTGGTGGTGGATCCTTCATAAACAACCGTGTCTGGTTCCCAGTGTACGGTGGTTTGAAACCAGGCTCCCCAACAGACAAAAGGCAAGAGGGGCAGTATGCTATTTACAAGAGGTATAATGATACGTGCCCTGATGATCAGGAGTATCAGGTCAGGATGGCCAAGTCGGCATACAAGCCTAATCGATTCGGGGGGAAGCGAGTCCAACAGGCAATCTTATCTATAGGCGTATCAACCACCCTTGCGGATGACCCAGTGCTCACCGTGACTTCTAATACCATCACTCTCATGGGTGCTGAGGGCAGGGTGATGACTGTCGGGACCTCTCATTACTTGTACCAGCGCGGGTCTTCTTATTACTCCCCTGCCATACTTTATCCCTTGACCATTGCAAATAAGACTGTGACTCTCCAGGACCCTTATAAGTTCAATGCTTTCACAAGGCCGGGCAGTGTCCCGTGTCAAGCGTCCGCCAGATGTCCAAATTCTTGTGTAACAGGGGTGTACACTGACCCGTATCCAATAATATTTCACAGGAATCACACGCTGCGAGGAGTGTTTGGTACAATGTTGGATGACGAGCAAGCTAGGCTAAACCCAGTTTCTGCAGTATTTGATTCCATTGCACGGAGTCGAGTAACTAGGGTAAGCTCTAGCAGCACCAAAGCAGCATACACAACGTCTACCTGCTTCAAAGTGGTAAAGACAGGGAAAGTATACTGTCTAAGTATTGCTGAGATCTCTAATACACTATTCGGGGAGTTTAGAATAGTACCGCTACTAGTCGAGATCCTAAGGGATGAAGGGCGATCAGAGGCAAGATCAGCTCTGACCACTCAGGGACACCCAGGCTGGAATGATGAAGTTGTCCATCCAATATTCTGCGCAGTGACCAACCAAACTGACTATAGGCAAAAGCTAGAAGAGTTTGCACAAAGTTGGCCA
>ABG56153
ATGGACCGCGCGGTTAACAGAGTCGTGCTAGAGAATGAGGAGAGAGAAGCAAAGAACACATGGCGATTGGTTTTCCGGATCGCAGTCTTACTTTTAATGGTAATGACTCTAGCTATCTCCGCAGCTGCCCTGGCATATAGCTCGGAGGCCAGTACGCCGCACGACCTCGCAGGTATATCGACTGTGATCTCTAAGACAGAAGATAAGGTTACGTCTTTACTCAGTTCAAGTCAAGATGTGATAGATAGGATATATAAGCAGGTGGCTCTTGAATCCCCGCTGGCGCTACTAAACACTGAATCCATAATTATGAATGCAATAACCTCTCTTTCTTATCAAATCAACGGGGCTGCGAACAATAGCGGATGTGGGGTGCCTGTTCATGACCCAGATTATATTGGGGGGATAGGCAAAGAATTTATAGTGGACGACATTAGTGATGTCACATCATTTTATCCTTCTGCATATCAAGAACACTTGAATTTTATCCCGGCGCCTACTACAGGATCCGGTTGCACTCGGATACCCTCATTTGACATGAGCACCACTCATTACTGTTATACTCACAATGTGATATTATCCGGTTGCAGAGATCACTCACACTCACACCAATACTTAGCACTTGGTGTGCTTCGGACATCTGCAACAGGGAGGGTATTCTTTTCTACTCTGCGCTCCATCAATTTAGATGACACCCAAAATCGGAAGTCCTGCAGTGTGAGTGCAACCCCTTTGGGTTGTGATATGCTGTGCTCTAAGGTCACAGAGATTGAAGAGGAGGATTACAAGTCAATTACCCCCACATCAATGGTGCACGGAAGGCTAGGGTTTGACGGTCAATACCATGAGAAGGACTTAGACACCACAGTCTTATTTAAGGATTGGGTGGCAAATTACCCAGGAGTGGGAGGAGGGTCTTTTATTGACGACCGTGTATGGTTCCCGGTTTATGGGGGGCTAAAACCCAATTCACCCAGTGACACTGCACAAGAAGGGAAATATGTAATATACAAGCGCTATAACGACACATGCCCCGATGAACAAGATTACCAAATTCGGATGGCTAAGTCTTCATATAAACCCCGGCGATTTGGTGGAAAGCGCGTACAGCAAGCCATCTTATCCATCAAGGTGTCAACATCCTTGGGTAAGGACCCGGTACTGACTATTCCACCTAATACAATTACACTCATGGGAGCAGAAGGCAGAATCCTCACAGTAGGGACATCTCACTTCTTGTACCAACGAGGGTCTTCATATTTCTCCCCTGCCTTATTATATCCCATGACAGTAAATAACAAAACAGCTACACTCCATAGTCCTTATACGTTTAATGCTTTCACTCGGCCAGGTAGTGTCCCCTGCCAGGCATCAGCGAGATGCCCCAACTCATGTATCACTGGGGTCTATACTGATCCATATCCTTTAATCTTCCATAGGAATCATACCCTACGAGGGGTCTTCGGGACGATGCTTGATGATGAACAAGCGAGACTTAACCCCGTATCTGCAGTATTCGACAGCATATCCCGCAGTCGTGTAACCCGGGTGAGTTCAAGCAGCACCAAGGCAGCATACACGACATCAACATGTTTTAAAGTTGTCAAGACCAATAAAGCTTATTGTCTTAGTATTGCAGAAATATCCAATACCCTATTCGGGGAATTTAGGATCGTTCCCTTACTAGTTGAGATCCTCAAGGATGATAGAGTT---------------------------------------------------------------------------------------------------------------------------------------
>ABG29389
ATGGACCGCGCGGTTAACAGAGTCGTGCTGGAGAATGAGGAAAGAGAAGCAAAGAACACATGGCGCCTGGTTTTCCGGATCGCAGTCTTACTTTTAATGGTAATGACTCTAGCTATCTCCACGGCTGCTCTGGCATACAGTACGGGGGCCAGTACGCCGCACGACCTCGCAGGCATATCGACTGTGATCTCCAAGACAGAAGATAAGGTTACGTCTTTACTCAGTTCAAGTCAAGATGTGATAGATAGGATATACAAGCAGGTGGCTCTTGAATCCCCGCTGGCGCTACTAAACACTGAATCTATAATTATGAATGCAATAACCTCTCTTTCTTATCAAATTAACGGGGCTGCGAATAATAGCGGATGTGGGGCGCCTGTTCATGACCCAGACTATATCGGGGGGATAGGCAAAGAACTCATAGTGGATGACATCAGTGATGTCACATCATTTTATCCTTCTGCATATCAAGAACACTTGAATTTCATCCCAGCGCCTACTACGGGATCCGGTTGCACTCGGATACCCTCATTTGATATGAGCACCACCCATTATTGTTATACTCACAATGTGATACTATCCGGTTGCAGAGATCACTCACACTCACATCAATACTTAGCACTTGGTGTGCTTCGGACATCTGCAACAGGGAGGGTATTCTTTTCTACTCTGCGCTCCATCAATTTAGATGACACCCAAAATCGGAAGTCCTGCAGTGTGAGTGCAACCCCTTTAGGTTGTGATATGCTGTGCTCCAAGGTCACAGAGACTGAAGAGGAGGATTACAAGTCAGTTGCCCCAACATCAATGGTGCACGGAAGGCTAGGGTTTGACGGTCAATATCATGAGAAGGACTTAGACACCACGGTCTTATTCAAGGATTGGGTGGCAAATTACCCAGGGGTGGGAGGAGGGTCTTTTATTGACGACCGTGTATGGTTCCCAGTTTACGGAGGGCTCAAACCCAATTCACCCAGTGACGCTGCACAAGAAGGGAAATATGTAATATACAAGCGCCATAACAACACATGCCCCGACGGACAAGATTACCAGATTCGGATGGCTAAGTCTTCATATAAACCCGGGCGATTTGGTGGAAAGCGCGTACAGCAAGCCATCTTATCCATCAAAGTGTCAACGTCCTTGGGCAAGGACCCGGTGCTGACTATTCCACCTAATACAATCACACTTATGGGAGCCGAAGGCAGAATTCTCACAGTAGGGACATCTCACTTCTTGTACCAACGAGGGTCTTCATATTTCTCCCCTGCCTTATTATATCCCATGACAGTAAATAACAAAACGGCTACACTCCATAGTCCTTATACGTTTAATGCTTTCACTCGGCCAGGTAGTGTCCCCTGCCAGGCATCAGCAAGATGCCCCAACTCATGCGTCACTGGGGTCTATACTGATCCATATCCCTTAATCTTCCATAGGAATCACACTCTACGAGGGGTCTTCGGGACGATGCTTGATGATGAACAAGCGAGACTTAACCCCGTATCTGCAGTATTCGACAACATATCCCGCAGTCGTGTCACCCGGGTGAGTTCAAGCAGCACCAAGGCAGCATACACGACATCGACATGTTTTAAGGTTGTCAAGACCAATAAAGCTTATTGTCTTAGTATTGCAGAAATATCCAATACCCTATTCGGGGAATTTAGGATCGTTCCCTTACTAGTTGAGATCCTCAAGGATGATAAGGTT---------------------------------------------------------------------------------------------------------------------------------------
>ACV74273
ATGGACCACGCAGTCAGCAAGGTTGCGTCAGAGAATGAAGAAAGAGAAGCAAAGAACACATGGCGCTTGGTATTCCGGATCGCAGTTTTACTTTTAACAGTGGTGACCTTAGCTATCTCTGCAGCTGCCCTGGTATACAGCACGGGGGCTAGTACGCCCCGCGACCTCGTAGGCATATCAACTGTGGTCTCTAAGGTGGAGGACAAGATTACTTCTTTACTCAGTTCAAATCAAGATGTAGTAGATAGAATATATAAGCAAGTGGCCCTTGAATCTCCGCTGGCACTACTAAATACTGAGTCTATAATCATGAATGCAATAACGTCTCTCTCTCATCAAATCAATGGGGCTGCAAACAATAGCAGGTGCGGGGCGCCCGTTCATGACCCGGACTACATCGGGGGGATAGGCAAAGAACTCATAGTAGACGACATCAGTGGTGTCACATCATTCTACCCATCTGCATACCAAGAACACCTGAATTTTATCCCGGCGCCCACTACAGGATCAGGTTGCACTCGGATACCCTCATTTGATATGAGTGCTACCCACTACTGTTATACTCACAACGTGATATTGTCTGGCTGCAGAGATCATTCACACTCACATCAATACTTAGCACTTGGTGTGCTTCGGACATCTGCAACAGGGAGGGTATTCTTTTCTACTCTTCGTTCCATCAATTTAGATGACACCCAAAATCGGAAGTCTTGCAGTGTGAGTGCAACTCCTCTAGGTTGTGATATACTGTGCTCTAAAGTCACAGAAGCTGAAGAAGAGGATTATAAGTCAGTTACCCCAACATCAATGGTGCACGGAAGGTTAGGTTTTGACGGTCAATACCATGAGAAGGACTTAGACATCACAGTCTTATTCAAGGATTGGGTGGCAAATTACCCGGGAGTTGGGAGCGGATCTTTTATTGATGACCGTGTATGGTTCCCAGTTTACGGAGGGTTAAAACCTAATTCGCCCAGCGACACTGCACAAGAAGGGAAATATGTAATATACAAGCGATATAACAACACATGCCCCGACGGACAAGAATATCAAATCCGGATGGCTAAGTCTTCGTACAAGCCTGGACGATTCGGTGGAAAGCGTGTACAGCAAGCCATCTTATCCATCAAGGTGTCAACATCTTTGGGTGAAGACCCGGTGCTGACTGTTCCACCTAATACAATTACACTCATGGGGGCCGAAGGCAGAGTTCTCACAGTAGGGACATCTCACTTCTTGTACCAACGAGGGTCTTCGTATTTCTCCCCTGCCCTATTATATCCTATGACAGTCTATAACAAAACAGCTACTCTTCATAGTCCTTATACATTTAATGCTTTCACCCGGCCAGGTATTGTCCCTTGTCAGGCATCAGCAAGATGCCCCAATCCATGTATCACTGGAGTCTATACTGATCCGTACCCTTTGGTCTTCTATAGGAATCATACCTTGCGAGGGGTCTTCGGGACAATGCTTGATGATGAACAAGAAAGACTCAATCCCGTATCTGCAGTATTCGACAACATATCTCGCAGTCGTGTAACCCGAGTAAGTTCAAGCAGCACCAAGGCAGCATACACGACATCAACATGCTTTAAAGTTGTCAAGACCAATAAAGTTTATTGTCTTAGCATTGCAGAAATATCCAACACCCTATTTGGGGAATTCAGAATCGTTCCTTTATTAGTTGAGATTCTTAAGGATGATAGGGTT---------------------------------------------------------------------------------------------------------------------------------------
>AEL75039
ATGGACAGCGCAGTTAGCCAAGTTGCGCTAGAGAATGATAGAAGAGAAGCGAAGAATACATGGCGCTTGGTTTTCCGGATCGCAGCCTTACTTTTAATGGTAATAACCTTAGCCGTCTCTGCAGTCGCCCTGGCATATAGTATGGAGGCTAGCACACCTGGCGACCTTGTAAGCATACCGACTGCGATCTATAGGGCAGAGGAAAGGATTACATCTGCACTCGGTTCCAATCAAGATGTAGTAGATAGGATATACAAGCAAGTGGCCCTTGAGTCTCCATTGGCACTGCTAAATACCGAATCTATAATTATGAATGCAATAACGTCTCTCTCTTATCAAATCAATGGAGCCACAAATAATAGCGGGTGTGGGGCACCTGTTCATGACCCAGATTACATCGGGGGGATAGGTAAAGAACTTATTGTAGATGATACGAGTGACGTCACATCATTTTATCCCTCTGCATTCCAAGAACACCTGAATTTTATCCCGGCGCCCACTACAGGATCAGGCTGCACTCGCATACCCTCATTCGACATGAGTGCTACCCATTACTGTTACACTCACAATGTGATATTGTCTGGCTGCAGAGATCACTCACACTCACATCAGTATTTAGCACTTGGTGTGCTTCGGACATCTGCAACAGGGAGGGTATTCTTTTCTACTCTGCGTTCCATCAACTTGGATGACGCCCAAAATCGGAAGTCTTGCAGTGTGAGTGCAACTCCTTTAGGTTGTGATATGCTGTGCTCTAAAATCACAGAGACTGAGGAAGAGGATTATAAATCAGTTATCCCCACATCGATGGTACATGGAAGGTTAGGGTTTGACGGCCAATACCATGAGAAGGACCTAGACGTCACAACACTATTTAGGGACTGGGTGGCAAATTACCCAGGAGTAGGAGGTGGGTCTTTTATTAACAACCGCGTATGGTTCCCGGTCTACGGAGGGCTAAAACCCAGCTCGCCTAGTGACACTGCACAAGAAGGGAGATACGTAATATACAAGCGATACAATGACGCATGCCCGGATGAGCAAGATTACCAGATTCGGATGGCTAAGTCATCGTATAAGCCTGGGCGGTTTGGTGGAAAACGCGTACAGCAGGCCATCCTATCCATCAAGGTGTCAACATCCTTGGGTGAGGACCCGGTGTTGACTGTACCGCCTAATACGGTCGCACTCATGGGGGCCGAAGGCAGAGTTCTCACAGTGGGGACATCTCATTTCTTATATCAGCGAGGGTCATCATACTTCTCTCCCGCTTTGTTATACCCTATGACAGTCAACAACAAAACAGCCACTCTTCATAATCCTTATACATTCAATGCTTTCACTCGGCCAGGTAGTGTCCCTTGCCAGGCTTCAGCAAGATGCCCCAACTCATGTGTTACCGGAGTCTATACTGATCCATATCCCTTAGTCTTCCATAGGAACCACACCTTGCGAGGGGTATTCGGAACAATGCTTGATGACAAACAAGCAAGACTCAACCCTGTATCTGCAGTATTTGATAACATATCCCGCAGTCGCATAACTCGGGTAAGTTCAAGCAGTACCAGGGCAGCATACACGACATCAACGTGTTTTAAAGTTGTCAAGACCAATAAAACCTATTGCCTCAGCATTGCAGAAATATCCAATACCCTCTTCGGGGAATTCAGAATTGTCCCCTTACTAGTTGAGATTCTCAAGGATGGTGGGGTT---------------------------------------------------------------------------------------------------------------------------------------
>AER92758
ATGGACCGCGCAGTCAACAGAATTGTGTTAGAGAACGAGGAAAGAGAAGCAAAGAACACATGGCGCTTGATTTTCCGGATCACAGTCTTACTTCTAATGATAGTGACTTTAGCTATCTCTGCAGCTGCCCTGGTATACACCATGGGGGCCAGCACGCCGCGTGACCTCGCAGGCATATCGGCTGTGATCTCCAAGGCAGAGGATAAGGTTACGTCCTTACTCAGTTCAAGTCAAGATGTGATAGATAGGATATATAAGCAGGTAGCTCTTGAATCTCCGCTGGCGCTACTAAGCACCGAATCTATAATTATGAATGCAATAACATCCCTCTCTTATCAAATCAACGGGGCTGCGAACAATAGCGGTTGTGGGGCGCCTGTTCATGACCCAGATTACATCGGGGGGATAGGCAAAGAGCTCATAATAGACGACACTAGCGATGTCACATCATTCTATCCTTCTGCATATCGAGAACACTTGAATTTTATCCCGGCGCCTACTACAGGATCTGGTTGTACTCGGATACCCTCATTTGACATGAGCACTACCCACTACTGTTATACTCACAATGTGATATTATCTGGTTGCAGAGATCACTCGCACTCGCATCAATACTTAGCACTTGGTGTGCTTCGGGTATCTGCAACAGGGAGGGTATTCTTTTCCACTCTGCGTTCTATCAATTTGGATGACACCCAAAATCGGAAGTCCTGCAGTGTGAGTGCAACTCCTCTAGGTTGTGATATGCTGTGCTCTAAAGTCACAGAGACTGAGGAAGAGGATTACAAGTCAGTCACCCCCACCTCAATGGTGCACGGGAGGTTAGGGTTTGACGGTCAATACCATGAGAAGGAATTAGACACCACGGCCTTATTTAAGGATTGGGTGGCAAATTACCCAGGTGTGGGAAGTGGGTCTTTTATTAATGACCGTGTGTGGTTTCCAGTTTATGGAGGGCTTAAACCTAATTCACCTAGCGACAATGCACAAGAAGGGAAATATGTAATATACAAGCGCTATAATAACACATGTCCCGATGAACAAGATCACCAAATTCAGATGGCCAAATCCTCGTATAAACCTAGGCGATTCGGTGGAAAGCGTGTCCAGCAAGCCATCCTTTCTATCAAGGTATCTACATCTTTGAGTGATGACCCTGTGCTGACCATCCCACCCAATTCAGTTACACTCATGGGGGCCGAAGGCAGAATTCTCACGGTAGGGACGTCTCACTTCTTGTACCAACGAGGGTCTTCGTATTTCTCCCCCGCCTTGTTATACCCTATGACAATACATAACAAAACAGCCACTCTTCATAGTCCCTATACATTTAATGCCTTCACCCGGCCGGGTAGTATCCCTTGTCAAGCATCGGCAAGATGCCCTAACTCATGTATCACTGGAGTCTACACTGATCCGTATCCCTTAGTCTTCAATAAGAATCATACCTTACGAGGGGTCTTCGGGACAATGCTTGATGATGAACAAGCAAGACTCAACCCCGCATCTGCGGTATTTGACAACATATCCCGCAGTCGTGTAACCCGGGTGAGTTCAAGCAGCACTAAGGCAGCATACACGACATCGACATGTTTTAAAGTTGTTAAGACCAATAAAACTTATTGTCTTAGCATTGCAGAGATATCCAATACCCTATTCGGGGAATTTAGGATTGTTCCTTTACTAGTTGAGATCCTCAAGGATGATAGGGTT---------------------------------------------------------------------------------------------------------------------------------------
>AEA10394
ATGGACCACGCGGTTAACAGAGTCGTGCTGGAGAATGAGGAAAGAGAAGCAAAGAACACATGGCGCCTAGTTTTCGGGATCGCAGTCTTACTCTTAATGGTAATGACTCTAGCTATCTCCGCGGCTGCCCTGGCATACAGCATGGGGGCCAGTACGCCGCACGACCTCGCAGGCATATCGACTGTGATCTCCAAGACAGAAGATAAGGTTACGTCTTTACTCAGTTCAAGTCAAGATGTGATAGACAGGATATACAAGCAGGTAGCTCTTGAATCCCCGCTGGCACTACTAAACACCGAATCTATAATTATGAATGCAATAACCTCTCTTTCTTATCAAATTAACGGGGCTGAGAACAATAGCGGATGTGGTGCGCCTGTTCATGACCCAGATTATATCGGGGGGATAGGCAAAGAACTCATAGTAGACGACATCAGTGATGTCACATCATTTTATCCTTCTGCATATCAAGAACACTTGAATTTCATCCCGGCGCCTACTACAGGATCCGGTTGCACTCGGATACCCTCATTTGACATGAGCACCACCCATTATTGTTATACTCACAATGTGATACTATCCGGTTGCAGAGATCACTCACACTCACATCAATACTTAGCACTTGGTGTGCTTCGGACATCTGCAATAGGGAGGGTATTCTTTTCTACTCTGCGCTCCATCAATTTAGATGACACCCAAAATCGGAAGTCCTGCAGTGTAAGTGCAACCCCTTTAGGTTGTGATATGCTGTGCTCTAAGGTCACAGGGACTGAAGAGGAGGATTACAAGTCAGTTGCCCCCACATCAATGGTGCACGGAAGGCTAGGGTTTGACGGTCAATACCATGAGAAGGACTTAGACACCACGGTCTTATTTAAGGATTGGGTGGCAAATTACCCGGGAGTGGGAGGAGGGTCTTTTATTGACGGCCGTGTATGGTTCCCAGTTTACGGAGGGCTCAAACCCAATTCACCCAGTGACACTGCACAAGAAGGGAAATATGTAATATACAAGCGCCATAATAACACATGCCCCGATGAACAAGATTACCAAATTCGGATGGCTAAGTCCCCATATAAACCCGGGCGATTTGGTGGAAAGCGCGTACAGCAAGCCATCCTATCCATCAAAGTGTCAACGTCCCTGGGTAAGGACCCGGTGCTGACTATTCCACCTAATACAATCACACTCATGGGAGCCGAAGGCAGAATCCTCACAGTAGGGACATCTCACTTCTTGTACCAACGAGGGTCTTCATACTTCTCCCCTGCCCTATTGTATCCCATGACAGTAAATAACAAAACGGCTACACTCCATAGTCCTTACATGTTTAATGCTTTCACCCGGCCAGGTAGTGTCCCTTGCCAGGCATCAGCAAGATGCCCCAACTCATGCATTACTGGGGTCTATACCGATCCATATCCCTTAGTCTTCCATAGGAATCATACTCTACGAGGGGTCTTCGGGACGATGCTTGATGATGAACAAGCGAGGCTTAACCCCGTATCTGCAGTATTTGACAACATATCTCGCAGTCGTGTCACCCGGGTGAGTTCAAGCAGCACCAAGGCAGCATACACGACATCGACATGTTTTAAAGTTGTCAAGACCAATAAAGTTTATTGTCTTAGTATCGCAGAAATATCCAATACCCTATTCGGGGAATTTAGGATCGTTCCCTTACTAGTTGAGATCCTCAAGGATGATAGAGTT---------------------------------------------------------------------------------------------------------------------------------------
>CAI56197
ATGGACCATGCAGTTAGCAGAGTTGTGCTAGAGAATGAAGAAAGAGAAGCAAAGAACACATGGCGCTTGGTTTTCCGGATCGCAGTTTTACTTTTAATAGTGGTGACCTTAGCTATCTCTGCAGCCGCCCTGGTATACAGCATGGGGGCTAGTACGCCGCGCGACCTCGTAGGCATATCGACTGTGATCTCTAAGACGGAGGACAAGATTACGTCTTTACTCAGTTCAAATCAAGATGTAGTAGATAGAATATATAAGCAAGTGGCCCTTGAATCTCCGCTGGCGCTGCTAAATACTGAATCTATAATCATGAATGCAATAACGTCTCTCTCTTATCAAATTAACGGGGCTGCGAATAATAGCAGGTGTGGGACGCCTGTTCATGACCCAGATTATATCGGGGGGATAGGTAAAGAACTCATAGTAGACGACACCAGCAATGTCACATCATTCTATCCATCTGCATACCAAGAACACCTGAATTTTATCCCGGCACCCACTACAGGATCAGGTTGCACTCGGATACCCTCATTTGACATGAGTGCTACCCACTACTGCTATACTCACAATGTGATATTGTCTGGTTGCAGAGATCACTCACACTCACATCAATACTTAGCACTTGGTGTGCTTCGGACATCTGCAACAGGGAGGGTATTCTTTTCTACTCTGCGTTCCATCAATTTAGATGACACCCAAAATCGGAAGTCTTGCAGTGTGAGTGCAACTCCTCTAGGTTGTGATATACTGTGCTCTAAAGTCACAGAGACTGAAGAAGAGGATTATAAGTCAGTTACTCCCACATCAATGGTGCACGGAAGGTTAGGTTTTGACGGTCAATACCATGAGAAGGACTTAGACATCACAGTCTTATTTAAGGATTGGGTGGCAAATTACCCGGGAGTGGGAAGTGGATCTTTTATTGATGACCGTGTATGGTTCCCAGTTTATGGAGGGCTAAAACCTAATTCGCCTAGCGACACTGCACAAGAAGGGAAATATGTAATATACAAGCGCTATAATAACACATGCCCCGATGGACAAGAATATCAAATCCGGATGGCTAAGTCTTCGTACAAGCCTGGCCGGTTCGGTGGAAAGCGCGTACAGCAAGCCATCTTATCTATCAAAGTGTCAACATCTTTGGGTGAGGACCCGGTGTTGACTGTTCCGCCTAATACAATTACACTCATGGGGGCCGAAGGCAGAGTTCTCACAGTAGGGACATCTCATTTCTTGTACCAACGAGGGTCTTCGTATTTCTCCCCCGCCTTATTATATCCTATGACAGTCCATAACAAAACAGCTACTCTTCATAGTCCTTATACATTTAATGCTTTTACCCGGCCAGGTAGTGTCCCTTGTCAGGCATCAGCAAGATGCCCTAACTCATGTATCACTGGAGTCTATACTGATCCGTACCCTTTGGTCTTCCATAGGAATCATACCTTGCGAGGGGTCTTCGGGACAATGCTTGATGATGAACAAGCAAGACTCAACCCCGTATCTGCAGTATTCGACAACATATCCCGCAGCCGTGTAACCAGGGTAAGTTCAAGCAGTACCAAGGCAGCATACACGACATCGACATGTTTTAAAGTTGTCAAGACCAATAAAGCTTATTGTCTTAGCATTGCAGAAATATCTAATACCCTATTCGGGGAATTCAGGATCGTTCCTTTGCTAGTTGAGATTCTTAAGGATGGTAGGGTT---------------------------------------------------------------------------------------------------------------------------------------
>AER92752
ATGGACCGCATAGTTAATAGAGTTGTGCTAGAGAATGAGGAAAGAGAAGCAAAGAACACATGGCGCTCGGTTTTCCGGGTCGCAGTCTTACTTCTAATAGCAGTGACTTTAGCTGTCTCTGCAGCTACCCTGGTATATACCATGGGGGCCAGCACGCCGCACGACCTCGCAGGCATATCGACCGTGATCTCTAAGGCAGAGGATAAGGTTACGTCTTTACTCAGTTCAAGTCAAGATGTTGTAGACAGAATATACAAGCAGGTGGCTCTTGAATCTCCGCTGGCGCTTCTAAACACTGAATCTATACTTATGAATGCAATAACATCCCTCTCTTATCAAATTAATGGGGCTGCGAATAATAGCGGGTGTGGGGCGCCTGTTCACGACCCAGATTACATCGGGGGAATAGGCAGAGAACTTATAGTAGACGACACTAGTGATGTCACATCATTCTATCCTTCTGCATATCAAGAACACTTAAATTTTATCCCGGCTCCTACTACAGGATCCGGTTGCACTCGGATACCCTCATTTGACATGAGCACTACTCACTACTGTTACACACACAATGTTATATTATCTGGTTGCAGAGATCACTCACATTCGCATCAGTACTTAGCGCTCGGTGTGCTTCGGGTATCTGCAACAGGAAAGGTATTCTTCTCTACTTTGCGTTCCATCAATTTAGATGACACCCAAAATAGGAAGTCCTGTAGTGTGAGCGCAACTCCCTTAGGTTGTGATATGCTGTGTTCTAAAGTTACAGAGACCGAGGAAGAGGACTACAAATCGGTCACCCCCACATTAATGGTGCATGGAAGGTTAGGGTTTGATGGTCAATACCATGAAAAGGACCTAGATACCACAGTCTTATTTAAGGATTGGGTGGCAAATTACCCGGGAGTGGGAGGTGGGTCTTTTATTGAAGGCCGTGTATGGTTCCCAGTTTACGGAGGGCTCAAACCCAACTCACCTAGCGACACTGCACAGGAAGGGAAATATGTAATATACAAGCGCTACAATAACACATGTCCTGATGACCAAGATTACCAGATTCGGATGGCCAAATCCTCGTACAAACCCGGGCGGTTCAGTGGAAAGCGCGTACAGCAAGCCATCCTATCTATCAAAGTTTCAACATCTTTGGGTGAGGATCCGGTGCTGACTATTCCACCTAATACAGTTACACTCATGGGGGCCGAAGGAAGAGTTCTCACAGTGGGAGCATCTCACTTCCTGTACCAACGGGGGTCTTCATATTTCTCCCCTGCCTTATTATACCCTATGACAGTACGCAACAAAACAGCTACTCTTCATAGTCCTTATACGTTTAATGCCTTCACCCGGCCAGGCAGTGTCCCCTGCCAATCATCAGCAAGATGCCCTAATTCGTGTGTCACTGGAGTCTATACTGATCCGTATCCCTTAGTCTTCAATAAGAATCATACCCTACGAGGGGTCTTCGGGACAATGCTTGATGATGTGCAGGCAAGACTCAATCCTGTATCTGCAGTATTTGATAACATATCCCGCAGCCGTGTAACCCGGGTGAGTTCAAGCGGCACCAAGGCAGCATATACGACATCGACATGTTTTAAAGCCGTAAAGACCAACAAGGTTTATTGTCTTAGCATTGCAGAGATATCCAATACCCTATTCGGGGAATTTAGGATCGTTCCTTTGCTAGTTGAGATTCTCAAGGATGATAGGGTT---------------------------------------------------------------------------------------------------------------------------------------
>ADH10206
ATGGACCGCACGGTTAACAGAGTCGTGCTAGAGAATGAGGAAAGAGAAGCAAAGAACACATGGCGCCTGGTTTTCCGGATCGCAGTCTTACTTTTAATGATAATGACTCTAGCTATCTCCGCAGCTGCCTTGGCATACAGCATGGGGGCCATTACGCCGCGCGACCTCGCAGGCATATCGACTGTGATCTCCAAGACAGAAGATAAGGTGACATCTTTACTCAGTTCAAGTCAAGATGTGATAGATAGGATATATAAGCAGGTGGCTCTTGAATCTCCGCTGGCGCTACTAAACACTGAATCTATAATTATGAATGCAATAACCTCTCTTTCCTATCAAGTCAGCGGGGCTGCGAATAATAGCGGGTGTGGGGCGCCTGTTCATGACCCAGATTATATCGGGGGGATAGGCAAGGAACTCATAGTGGATGACATTAGTGATGTCACATCATTTTATCCTTCTGCATATCAAGAACACTTGAATTTCATCCCGGCACCTACTACGGGATCCGGTTGCACTCGGATACCCTCATTTGACATGAGCACCACTCACTACTGTTATACTCACAATGTGATATTATCTGGTTGCAGAGATCACTCACACTCACATCAATACTTAGCACTTGGTGTGCTTCGAACATCTGCAACAGGGAGGGTATACTTTTCTACTCTGCGTTCTATCAATTTAGATGACACCCAAAATCGGAAGTCCTGCAGTGTGAGTGCAACCCCTTTAGGTTGTGATATGCTGTGCTCTAAAGTTACAGAGACTGAGGAGGAGGATTACAAGTCAGTTACCCCCACATCAATGGTGCACGGAAGGCTAGGGTTTGACGGTCAATACCATGAGAAGGACTTAGACACCACAGTCTTATTTAAGGATTGGGTGGCAAATTACCCAGGAGTGGGAGGAGGGTCTTTTATTAATGACCGTGTATGGTTCCCAGTTTACGGAGGGCTAAAACCCAATTCACCCAGTGACACTGCACAAGAAGGGAAATATGTAATATACAAGCGCCATAACAACACATGCCCCGATGGACAAGATTACCAAATTCGGATGGCTAAGTCTTCATATAAACCCGGGCGATTTGGTGGAAGGCGCGTTCAGCAAGCCATCTTATCTATCAAAGTGTCAACATCTTTGGGTAAGGACCCAGTGCTAACTATTCCACCTAATACAATTACACTCATGGGGGCCGAAGGCAGAATTCTCACAGTAGGGACATCTCACTTCTTGTACCAACGAGGGTCTTCATATTTCTCCCCTGCCTTATTATATCCCATGACAGTAAATAACAAAACAGCTACACTTCACAGTCCTTATATGTTTAATGCCTTCACTCGGCCAGGTAGTGTCCCTTGCCAGGCATCAGCAAGATGCCCCAACTCATGCATCACTGGAGTCTATACTGATCCATATCCCTTAATCTTCCATAGGAATCATACCCTACGAGGGGTCTTCGGGACGATGCTTGATGATGAACAAGCAAGACTTAACCCCGTATCTGCAGTATTCGACAACATATCCCGCAGTCGTGTAACCCGGGTGAGTTCAAGCAGCACCAAGGCAGCATACACGACATCGACATGTTTTAAAGTTGTCAAGACCAATAAAGCTTATTGTCTTAGTATTGCAGAAATATCCAATACCCTATTCGGGGAATTTAGGATTGTTCCCTTACTAGTCGAGATCCTCAAGGATGGTAGGGTT---------------------------------------------------------------------------------------------------------------------------------------
>AGL09127
ATGGACCGCGTGGTTAACAGAGTCGTGCTGGAGAATGAGGAAAGAGAAGCAAAGAACACATGGCGCCAGATTTTCCGGATCGCAGTCTTACTTTTAATGGTAATGACTCTAGCTATCTCCGCAGCTGCCCTGGCACACAGTATGGGGGCCAGTACGCCGCACGACCTCGCAGGCATATCGACTGTGATCTCTAAGACAGAAGATAAGGTTACGTCTTTACTCAGTTCGAGTCAAGATGTGATAGATAGGATATACAAGCAGGTGGCTCTTGAATCCCCGCTGGCGCTACTAAACACTGAATCTATAATTATGAATGCAATAACCTCTCTTTCTTATCAAATTAACGGGGCTGCGAACAATAGCGGATGTGGGGCGCCTGTCCATGACCCAGATTATATCGGGGGGATAGGCAAAGAACTCATAGTGGACGACATCAGTGATGTCACATCATTTTATCCTTCTGCATATCAAGAACACTTGAATTTCATCCCGGCGCCTACCACAGGATCCGGTTGCACTCGGATACCCTCATTTGACATGAGCACCACCCATTATTGTTATACTCACAATGTGATACTATCCGGTTGCAGAGATCACTCACACTCACACCAATATTTAGCACTTGGTGTGCTTCGGACATCTGCAACAGGGAGGGTATTCTTTTCTACTCTGCGCTCCATCAACTTAGATGACACCCAAAACCGGAAGTCCTGCAGTGTGAGTGCAACCCCTTTAGGTTGTGATATGCTGTGCTCTAAGGTCACAGGGACTGAAGAGGAAGATTACAAGTCAGTTGCCCCCACGTCAATGGTGCACGGAAGGCTAGGGTTTGACGGTCAATACCATGAGAAGGACTTAGACACCACGGTCTTGTTTAAGGATTGGGTGGCAAATTACCCAGGAGCGGGAGGAGGGTCTTTTATTGACGACCGTGTATGGTTCCCAGTTTACGGAGGGCTCAAACCCAATTCACCCAGTGACACTGCACAAGAAGGGAAATATGTAATATACAAGCGCTATAACAACACATGCCCCGATGAACAAGATCACCAAATTCGGATGGCTAAGTCTTCATATAAACCCGGGCGATTTGGTGGAAAACGCGTACAACAAGCCATCTTATCCATCAAAGTGTCAACATCCTTGGGTAAGGACCCGGTGCTGACTATTCCACCTAATACAATCACGCTCATGGGAGCCGAAGGCAGAATCCTCACAGTAGGGACATCTCACTTCTTGTATCAACGAGGGTCTTCATATTTCTCTCCTGCCTTATTATATCCCATGACAGTAAATAACAAAACAGCTACACTCTATAGTCCTTATACGTTTAATGCCTTCACTCGGCCGGGTAGTGTCCCTTGCCAGGCATCAGCAAGATGCCCCAACTCATGCATCACTGGGGTCTATACTGATCCATATCCCTTAATCTTCCATAAGAATCATACTCTACGAGGGGTCTTCGGGACGATGCTTGATGATGAACAAGCGAGACTTAACCCCGTATCTGCAATATTCGACAACATATCCCGCAGTCGTGTCACCCGGGTGAGTTCAAGCAGCACCAAGGCAGCATACACGACATCGACATGTTTTAAAGTTGTCAAGACCAATAAAGCTTATTGTCTTAGTATTGCAGAAATATCCAATACCCTATTCGGGGAATTTAGGATCGTTCCCTTATTAGTTGAGATCCTCAAGGATGATAGAGTT---------------------------------------------------------------------------------------------------------------------------------------
>AGL09121
ATGGACCACGCGGTCAACAGAGTCGTGCTGGAGAATGAGGAAAGGGAAGCAAAGAACACATGGCGACTGGTTTTCCGGATCGCAGTCTTACTTTTAATGGTAATGACTCTAGCTATCTCCGCAGCTGCCCTGGCATACAGTATGGGGGCCAGTACGCCGCACGACCTAGCAGGCATATCGACTGTGATCTCTAAGACAGAAGATAAGGTTACGTCTTTACTCGGTTCGAGTCAAGATGTGATAGATAGGATATATAAGCAGGTGGCTCTTGAATCCCCGCTGGCGCTACTAAACACTGAATCTACAATTATGAATGCAATAACCTCTCTTTCTTATCAAATTAACGGGGCTGCGAACAATAGTGGATGTGGGGCGCCTGTTCATGACCCGGATTATATCGGGGGGATAGGTAAAGAACTCATAGTGGACGACATCAGTGATGTCACATCATTTTATCCCTCTGCATATCAAGAACACTTGAATTTCATCCCGGCGCCTACTACAGGGTCCGGTTGCACTCGGATACCCTCATTTGACATGAGCACCACCCATTATTGTTATACTCACAATGTGATACTATCCGGTTGCAGAGATCACTCACACTCACATCAATACTTAGCCCTTGGTGTGCTTCGGACATCTGCAACAGGGAGGGTATTCTTTTCTACTCTGCGCTCCATTAATTTAGATGACACCCAAAATCGGAAGTCCTGCAGTGTGAGTGCAACCCCTTTAGGTTGTGATATGCTATGCTCTAAGGTCACAGGGACAGAAGAGGAGGATTACAAGTCAGTTACCCCCACATCAATGGTGCATGGAAGGCTAGGGTTTGATGGTCAATACCATGAGAAGGACTTAGACACCACGGTCTTATTTAAGGATTGGGTGGCAAATTACCCAGGAGTGGGAGGAGGGTCTTTTATTAACGACCGTGTATGGTTCCCAGTTTACGGAGGGCTCAAACCCAATTCACCCAGCGACACTGCACAAGAAGGGAAGTATGTAATATACAAGCGCCATAACAACACATGCCCCGATAAACAAGATTACCAAATTCGGATGGCTAAGTCTTCATATAAACCCGGGCGATTTGGTGGAAAGCGCGTACAGCAAGCCATCTTATCCATCAAAGTGTCAACATCCTTGGGTAAGGACCCGGTGCTGACTATTCCACCTAATACAATCACACTCATGGGAGCCGAAGGCAGAATCCTCACAGTGGGGACATCTCACTTCTTGTACCAACGAGGGTCTTCATATTTCTCCCCTGCCTTATTATATCCCATGACAGTAAATAACAAAACGGCTACGCTCCATAGTCCTTATACGTTTAATGCTTTCACTCGGCCGGGTAGTGTCCCTTGCCAGGCATCAGCAAGATGCCCCAACTCATGCATCACTGGGGTCTATACTGATCCATATCCCTTAATATTCCATAAGAATCATACTCTACGAGGGGTTTTCGGGACGATGCTTGATGATGAACAAGCGAGACTTAACCCCGTATCTGCAGTATTTGACAACATATCCCGCAGTCGTGTCACCCGGGTGAGTTCAAGCAGCACCAAGGCAGCATACACGACTTCGACATGTTTTAAAGTCGTCAAGACCAATAAAGCTTACTGTCTGAGTATTGCAGAAATATCCAATACCCTATTCGGGGAATTTAGAATCGTTCCCCTATTAGTTGAGATCCTCAAGGATGATAGAGTT---------------------------------------------------------------------------------------------------------------------------------------
>AFQ37785
ATGGACCGCGCAGTTAACAGAGTTGTGCTGGAGAATGAGGAGAGAGAAGCAAAGAATACATGGCGTCTGGTTTTCCGGATCGCAGTCTTACTTCTAATGGTAATGATCTTAGCCATCTCTGCAGCCGCCCTGGCGTATAGTATGGGGGCCAGTACGCCACGCGACCTCGCAGGCATATCGACTGGGATCTCCAAGACAGAAGATAGGATTACATCTTTACTCAGTTCAAGTCAAGATGTGATAGATAGGATATATAAGCAGGTGGCTCTCGAATCTCCGCTGGCGTTACTAAATACCGAATCTATAATTATGAATGCAATAACCTCTCTTTCTTATCAAATCAACGGGGCTGGGAATAGTAGCGGGTGTGGGGCGCCTGTTCATGACCCGGATTATATCGGGGGGATAGGCAAAGAACTCATAGTAGACGATACTAGTGATGTCACTTCATTTTATCCTTCTGCGTATCAAGAACACTTGAATTTCATCCCAGCGCCTACGACAGGATCCGGTTGCACTCGGATACCCTCATTTGACATGAGCACCACTCATTATTGTTATACTCACAATGTGATATTATCTGGTTGCAGGGATCACTCACACTCACATCAATACCTAGCACTTGGCGTGCTTCGGACATCTGCAACAGGGAGGATATTCTTTTCTACTCTGCGCTCCATTAATTTAGATGACACCCAAAACCGGAAGTCCTGCAGTGTGAGTGCAACTCCTTTAGGTTGTGATATGCTATGCTCTAAAGTCACAGAGACTGAGGAAGAAGATTACAAGTCAGTTACCCCCACATCAATGGTGCACGGAAGGCTAGGGTTTGACGGTCAATACCATGAGAAGGACTTAGATACCACAGTCTTATTTAAGGATTGGGTGGCGAATTACCCTGGAGTGGAAGGTGGGTCCTTTATTAACGACCGTGTGTGGTTCCCAGTTTATGGAGGGCTCAAACCCAATTCACCCAGTGACACTGCACAAGAAGGGAAATATGTAATATACAAGCGCTATAATGACACATGCCCTGATGAGCAAGATTACCAAATCCGGATGGCTAAATCTTCATACAAACCCGGGCGATTTGGTGGGAAGCGCGTGCAACAAGCCATCTTATCTATCGAAGTGTCTACATCTTTGGGTAAGGATCCGGTGCTGACTATTCCACCTAATACAATCACACTCATGGGGGCCGAAGGCAGAATTCTCACGGTAGGGATGTCTCACTTCTTGTATCAACGAGGGTCTTCATATTTCTCCCCCGCTTTATTATATCCCATGACAGTGCATAACAAAACAGCTACTCTTCATAATCCTTATACATTTAACGCCTTCACTCGGCCGGGTAGTGTCCCTTGCCAGGCATCAGCAAGATGCCCCAATTCATGCATCACTGGGGTCTATACTGATCCATACCCCTTAATCTTCCATAGGAATCATACTTTACGAGGAGTCTTCGGGACGATGCTTGATGATGAACAAGCAAGACTTAACCCCGTATCTGCAGTATTTGACAACATATCCCGCAGTCGTGTAACCCGGGTGAGTTCAAGCAGCACCAAGGCAGCATACGCAACATCAACATGTTTTAAAGTTGTCAAGACCAATAAAACTTATTGTCTTAGTATTGCAGAAATATCCAACACCCTATTTGGGGAATTTAGGATCGTTCCCTTACTAGTTGAGATCCTCAAGGATGATAGGGTC---------------------------------------------------------------------------------------------------------------------------------------
>ABZ80396
ATGGACCGCGCCGTTAGCCAAGTTGCGTTAGAGAATGATGAAAGAGAGGCAAAAAATACATGGCGCTTGATATTCCGGATTGCAATCTTATTCTTAACAGTAGTGACCTTGGCTATATCTGTAGCCTCCCTTTTATATAGCATGGGGGCTAGCACACCTAGCGATCTTGTAGGCATACCGACTAGGATTTCCAGGGCAGAAGAAAAGATTACATCTACACTTGGTTCCAATCAAGATGTAGTAGATAGGATATATAAGCAAGTGGCCCTTGAGTCTCCATTGGCATTGTTAAATACTGAGACCACAATTATGAACGCAATAACATCTCTCTCTTATCAGATTAATGGAGCTGCAAACAACAGCGGGTGGGGGGCACCTATTCATGACCCAGATTATATAGGGGGGATAGGCAAAGAACTCATTGTAGATGATGCTAGTGATGTCACATCATTCTATCCCTCTGCATTTCAAGAACATCTGAATTTTATCCCGGCGCCTACTACAAGATCAGGTTGCACTCGAATACCCTCATTTGACATGAGTGCTACCCATTACTGCTACACCCATAATGTAATATTGTCTGGATGCAGAGATCACTCACACTCACATCAGTATTTAGCACTTGGTGTGCTCCGGACATCTGCAACAGGGAGGGTATTCTTTTCTACTCTGCGTTCCATCAACCTGGACGACACCCAAAATCGGAAGTCTTGCAGTGTGAGTGCAACTCCCCTGGGTTGTGATATGCTGTGCTCGAAAGTCACGGAGACAGAGGAAGAAGATTATAACTCAGCTGTCCCTACGCGGATGGTACATGGGAGGTTAGGGTTCGACGGCCAATATCACGAAAAGGACCTAGATGTCACAACATTATTCGGGGACTGGGTGGCCAACTACCCAGGAGTAGGGGGTGGATCTTTTATTGACAGCCGCGTATGGTTCTCAGTCTACGGAGGGTTAAAACCCAATACACCCAGTGACACTGTACAGGAAGGGAAATATGTGATATACAAGCGATACAATGACACATGCCCAGATGAGCAAGACTACCAGATTCGAATGGCCAAGTCTTCGTATAAGCCTGGACGGTTTGGTGGGAAACGCATACAGCAGGCTATCTTATCTATCAAAGTGTCAACATCCTTAGGCGAAGACCCGGTACTGACTGTACCGCCCAACACAGTCACACTCATGGGGGCCGAAGGCAGAATTCTCACAGTAGGGACATCCCATTTCTTGTATCAGCGAGGGTCATCATACTTCTCTCCCGCGTTATTATATCCTATGACAGTCAGCAACAAAACAGCCACTCTTCATAGTCCTTATACATTCAATGCCTTCACTCGGCCAGGTAGTATCCCTTGCCAGGCTTCAGCAAGATGCCCCAACTCGTGTGTTACTGGAGTCTATACAGATCCATATCCCCTAATCTTCTATAGAAACCACACCTTGCGAGGGGTATTCGGGACAATGCTTGATGGTGAACAAGCAAGACTTAACCCTGCGTCTGCAGTATTCGATAGCACATCCCGCAGTCGCATAACTCGAGTGAGTTCAAGCAGCATCAAAGCAGCATACACAACATCAACTTGTTTTAAAGTGGTCAAGACCAATAAGACCTATTGTCTCAGCATTGCTGAAATATCTAATACTCTCTTCGGAGAATTCAGAATCGTCCCGTTACTAGTTGAGATCCTCAAAGATGACGGGGTTAGAGAAGCCAGGTCTGGC---------------------------------------------------------------------------------------------------------------------
>AEZ00724
ATGGACCATGCAGTCAGCAAAGTCGCGTTAGAAAATGAAGAAAGAGAAGCGAAGAGCACATGGCGCTTGGTTTTCCGGATCGCAGTTTTACTTTTAATAGTGGTGACCCTAGCTATCTCTGTAGCTGCCCTGGTATACAGCATGGGGACTAGTACGCCCCGCGACCTCGTAGGCATATCGACTATGGTTTCTAAGTCGGAGGACAGGATTACGTCTTTACTCAGTTCAAATCAAGATGTAGTAGACAGAATATACAAGCAAGTGGCCCTTGAATCTCCGCTGGCACTACTAAATACTGAATCTATAATCATGAATGCAATAACGTCTCTCTCTCATCAAATTAACGGGGCTGCAAACAATAGCAGGTGTGGGGCGCCTGTTCATGACCCAGATTATATCGGGGGGATAGGTAAAGAACTCATAGTAGACGACATCAGTGGTGTCACATCATTCTACCCATCTGCATACCAAGAACACCTGAATTTTATCCCGGCGCCCACTACAGGATCAGGCTGCACTCGGATACCCTCATTTGATATGAGTGCTACCCACTATTGTTATACTCATAACGTGATATTGTCTGGCTGTATAGATCACTCACATTCACATCAATACTTGGCACTTGGTGTGCTTCGGACATCTGCAACAGGGAGGGTATTCTTTTCTACTCTACGTTCCATCAACTTAGATGACACCCAAAATCGGAAATCTTGCAGTGTGAGTGCAACTCCTCTAGGTTGTGATATACTGTGCTCTAAAGTCACAGAGGCTGAAGAAGAGGACTATAAGTCAGTTACCCCCACATCAATGGTGCACGGAAGGTTAGGTTTTGACGGTCAATACCATGAGAGGGACTTAGACACCACAGTCTTATTTAAGGATTGGGTGGCAAATTACCCGGGAGTGGGGAGTGGATCTTTTATTAATGACCGTGTATGGTTTCCAGTTTACGGAGGGTTGAAACCTAATTCGCCTAGCGACACAGCACAAGAAGGGAAATATGTAATATACAAGCGCTATAATAACACATGCCCTGATGGACAGGAATATCAAATCCGGATGGCTAAATCTTCGTACAAGCCTGGGCGATTCGGTGGAAAGCGTGTACAGCAAGCCATCTTATCCATCAAAGTGTCAACACCTTTGGGTGAGGACCCAGTGCTGACTGTTCCGCCTAATACAATTACACTCATGGGGGCTGAAGGCAGGGTTCTCACAGTAGGGACATCTCACTTCTTGTACCAACGAGGGTCTTCGTATTTCTCCCCTGCCTTATTATATCCCATGACAGTCCATAACAAAACAGCCACTCTTCACAATCCTTATACGTTTAATGCTTTCACCCGGCCAGGTAGTGTCCCTTGTCAGGCATCAGCAAGATGCCCCAACCCATGTATCACTGGAGTCTATACTGATCCGTACCCTTTGGTCTTCTATAGGAACCATACCTTGCGAGGGGTCTTCGGGACAATGCTTGATGATGAACAAGCAAGACTCAACCCCGTATCTGCGGTATTCGACAACATATCTCGCAGTCGTGTAACCCGAGTAAGTTCAAGCAGCACCAAGGCAGCATACACGACATCGACATGTTTCAAAGTTGTCAAGACCAATAAAGTTTATTGTCTTAGCATTGCAGAAATATCTAACACCCTATTTGGGGAATTCAGAATCGTTCCTTTGTTAGTTGAGATTCTAAAGGATGATAGGGTT---------------------------------------------------------------------------------------------------------------------------------------
>AGS48085
ATGGACCGCGCAGTTAGCCAAGTTGCGCTAGAGAATGATGAAAGAGAGGCAAAGAATACATGGCGCTTGGTATTCCGGATCGCAATCCTACTCTCAACGGTGGTGACCTTAGCCATCTCTGCAGCCGCCCTTGCATATAGCATGGAGGCCAGCACACCTAGCGATCTTGTAGGCATACCGACTGCGATCTCTAGAGCAGAGGAAAAGATTACATCTGCACTCGGTTCCAATCAAGATGTAGTAGATAGGATATATAAGCAGGTGGCCCTCGAATCTCCACTGGCATTGCTAAACACCGAATCTACAATTATGAACGCAATAACGTCTCTCTCTTATCGAATCAATGGGGCCGCAAATAGCAGCGGATGTGGAGCACCCATTCATGATCCAGATTATATTGGAGGAATAGGTAAAGAACTTATTGTAGATGATGCTAGCGACGTCACATCATACTATCCCTCTGCGTTCCAAGAACACCTGAACTTTATCCCGGCGCCTACTACAGGATCAGGTTGCACTCGGATACCCTCATTTGACATGAGCGCTACCCACTACTGTTATACTCACAATGTGATATTATCTGGCTGCAGAGATCACTCGCACTCACATCAATATTTAGCACTTGGTGTGCTTCGGACATCTGCAACAGGGAGGGTATTCTTTTCCACTCTGCGTTCCATCAATCTGGATGACACCCAAAATCGGAAGTCTTGCAGTGTGAGTGCAACCCCCTTGGGTTGTGATATGCTGTGCTCTAAAGTCACAGAGACTGAAGAAGAGGATTATAACTCAGCTATCCCCACGTCGATGGTACATGGAAGGTTAGGGTTCGACGGCCAATACCACGAGAAGGACCTAGATGTCACAACACTATTCGAGGACTGGGTGGCAAACTACCCAGGAGTAGGGGGCGGGTCTTTTATTGACAACCGCGTATGGTTCCCAGTTTACGGAGGGCTAAAACCCAATTCGCCCAGTGACACCGCACAAGAAGGGAAATATGTAATATACAAGCGATACAATGACACATGTCCAGATGAGCAAGATTATCAGATTCAAATGGCTAAGTCTTCATATAAGCCTGGGCGGTTTGGAGGGAAACGCGTACAGCAGGCCATCTTATCTATCAAAGTGTCAACATCCTTGGGCGAGGACCCGGTACTGACTGTACCGCCCAACACAGTAACACTCATGGGGGCCGAAGGCAGAGTTCTCACAGTAGGGACATCTCATTTCCTTTATCAGCGAGGGTCATCATACTTCTCCCCTGCCCTACTATATCCTATGATAGTCAGCAACAAAACAGCCACTCTTCATAGTCCTTATACATTCAATGCCTTCACTCGACCAGGTAGTGTCCCTTGCCAGGCTTCAGCAAGATGCCCTAACTCATGTGTTACCGGAGTCTATACTGATCCATATCCCTTGGTCTTCTATAGGAACCACACCTTGCGAGGGGTATTCGGGACGATGCTTGATGATAAACAAGCAAGACTCAACCCTGTATCTGCAGTATTTGACAGCATATCCCGCAGTCGCATAACCCGGGTGAGTTCAAGCAGCACCAAGGCAGCATACACAACATCAACATGTTTTAAAGTTGTAAAGACCAATAAAACCTATTGTCTCAGCATTGCCGAAATATCCAATACCCTCTTCGGGGAATTCAGAATCGTCCCTTTACTAGTTGAGATTCTCAAGGATGATGGGGTTAGAGAAGCCAGGTCTAGCCGGTTGAGTCAACTGCGAGAGGGTTGGAAAGATGACATTGTATCACCTATCTTTTGCGACGCCAAGAATCAAACTGAATACCGGCGCGAGCTCGAGTCCTACGCTGCCAGTTGGCCA
>ABY20965
ATGGACCGTGCAGTTGGCAGAGTTGCGCTAGAGAATGAAGAAAGAGAAGCGAAGAATACATGGCGCTTTGTATTCCGGATCGCAATCTTTCTTTTAATAGTAATAACCTTAGCCATCTCTGCAGCCGCCCTGGTATATAGCATGGAGGCTAGCACGTCTGGCGACCTTGTTGGCATACCAACTGTGATCTCTAGGGCAGAGGAAAAGATTACATCTGCACTCAGTTCTAATCAAGATGTAGTAGATAGGATATATAAGCAGGTGGCCCTTGAGTCTCCGTTGGCGTTGCTAAACACTGAATCTGTAATTATGAATGCAATAACGTCTCTCTCTTATCAAATCAATGGAGCTGCAAATAATAGCGGGTGTGGGGCACCTGTTCATGACCCAGATTATATCGGGGGGATAGGCAAAGAACTTATTGTAGATGACGCTAGTGATGTCACATCATTCTACCCCTCTGCGTTCCAAGAACACCTGAATTTTATCCCGGCACCTACTACAGGATCAGGTTGCACTCGGATACCCTCATTCGACATAAGTGCTACCCACTACTGTTACACTCACAATGTGATATTATCTGGTTGCAGAGATCACTCACACTCACATCAGTACTTAGCACTTGGTGTGCTTCGGACATCTGCAACAGGGAGGGTATTCTTTTCTACTCTGCGTTCCATCAATTTGGATGACAACCAAAATCGGAAGTCTTGCAGTGTGAGTGCAACTCCCCTAGGTTGTGATATGCTGTGCTCTAAAATCACAGAGACTGAGGAAGAGGATTATAGTTCAGTTACCCCCACATCTATGGTGCATGGAAGGTTAGGGTTTGACGGTCAATACCATGAGAAGGACCTAGACGTCATAACTTTATTTAAGGATTGGGTGGCAAATTACCCAGGAGTGGGGGGTGGGTCTTTTATTGACAACCGCGTATGGTTCCCAGTCTACGGAGGGCTAAAACCCAATTCGCCTAGCGACACCGCACAAGAAGGGAGATATGTAATATACAAGCGCTACAATGACACATGCCCAGATGAACAAGATTACCAGATTCGGATGGCTAAGTCTTCGTATAAGCCTGGGCGGTTTGGTGGAAAACGCGTACAGCAAGCCATCTTATCTATCAAGGTGTCAACATCTTTGGGCGAGGACCCGGTGCTGACTGTACCGCCTAATACAGTCACACTCATGGGGGCCGAAGGCAGAGTTCTCACAGTAGGGACATCTCATTTCCTGTATCAACGAGGGTCTTCATACTTCTCTCCCGCTTTATTATACCCCATGACAGTCAACAACAAAACGGCTACTCTTCATAGTCCTTACACATTCAATGCTTTCACTCGGCCAGGTAGTGTCCCTTGCCAGGCATCAGCAAGATGCCCCAACTCATGTGTCACTGGAGTTTATACTGATCCGTATCCCTTAGTCTTCCATAGGAACCACACCTTGCGGGGGGTATTCGGGACAATGCTTGATGATAAACAAGCAAGACTTAACCCTGTATCTGCAGTATTTGATAACATATCCCGCAGTCGCATAACCCGGGTAAGTTCAAGCAGTACCAAGGCAGCATACACGACATCGACATGTTTTAAAGTTGTCAAGACCAATAAAACATATTGCCTCAGCATTGCAGAAATATCCAATACCCTCTTCGGGGAATTCAGGATCGTTCCTTTACTAGTTGAGATTCTCAAGGAAGATGGGGTT---------------------------------------------------------------------------------------------------------------------------------------
>AAS67142
ATGGATCGTGTAGTTAGCAGAGTCGTACTAGAAAACGAAGAAAGAGAAGCAAAGAATACATGGCGCCTGGTTTTCCGGGTCGCAGTCCTATCTCTAATAGTAATGACATTAGCTATCTCTGTAGCCGCCCTGGTATACAGCATGGAGGCTAGCACGCCGAACGACCTTGCGGGTATATCGACGGTGATCTCCAGGGCAGAGGATAGGGTTACATCTTTACTCAATTCAAATCAAGATGTGGTAGATAGGGTATATAAACAGGTGGCCCTTGAGTCCCCGCTGGCGTTGTTGAATACTGAGTCTATAATTATGAATGCAATAACTTCTCTTTCCTATCAAATTAATGGGGCTGCAAATAGTAGTGGGTGTGGGGCACCTGTTCATGACCCGGATTATATTGGGGGGGTAGGTAAAGAGCTCATAGTAGATGACACGAGTGATGCCACTTCATTCTATCCTTCAGCATATCAAGAACACCTGAACTTTATCCCGGCGCCCACCACAGGTTCAGGCTGCACTCGGATACCCTCATTCGACATGAGCGCTACCCACTATTGTTATACTCACAATGTGATATTATCTGGCTGCAGAGATCACTCACACTCACATCAGTATTTGGCACTAGGTGTGCTTCGGACATCTGCAACAGGGAGGGTATTCTTTTCTACTCTGCGTTCCATCAATTTAGATGACACCCAAAATCGGAAGTCTTGCAGTGTGAGTGCAACTCCTTTAGGTTGTGATATGCTGTGCTCTAAAGTCACAGAGACTGAGGAGGAGGATTATAAGTCAGTTACCCCCACATCAATGGTGCATGGAAGGTTAGGGTTTGACGGTCAGTACCATGAGAAGGACTTAGACGTCACAGTCTTATTTAAGGATTGGGTTGCAAATTACCCGGGAGTGGGAGGAGGGTCTCTTATTGACGACCGTGTATGGTTCCCAGTTTATGGAGGGCTAAAACCCAATTCACCTAGCGACACTGCACAAGAAGGGAAATATGTAATATACAAGCGCTATAATAACACATGCCCCGATGAACAAGATTACCAAGTTCGGATGGCTAAATCCTCGTATAAGCCTGGACGGTTTGGTGGGAAGCGCGTACAGCAAGCCATCCTATCTATCAAAGTATCAACATCTTTGGGCGAGGACCCGGTGCTGACTGTACCGCCAAATACAGTTACACTCATGGGGGCCGAGGGCAGAATCCTCACAGTAGGAACATCTCATTTCTTGTACCAGCGAGGGTCTTCATACTTTTCTCCCGCCTTACTATACCCTATGACAGTGCGCAACAAAACAGCCACTCTTCATAGTCCTTATACATTTAATGCGTTCACTCGGCCGGGTAGTGTCCCTTGCCAGGCATCAGCAAGGTGCCCTAACTCATGTATCACTGGAGTCTATACTGATCCGTACCCTGTAGTCTTCCATAGGAATCACACCTTGCGAGGGGTGTTCGGGACAATGCTTGATAATGAACAAGCAAGGCTCAATCCCGTATCTGCAATATTTGACTACACATCTCGCAGTCGCATAACCCGGGTAAGTTCGACCAGCACCAAGGCAGCATACACGACATCGACATGTTTTAAAGTTGTCAAGACTAATAAAGTGTATTGTCTTAGCATTGCAGAAATATCCAATACTCTATTTGGGGAATTCAGGATCGTTCCTTTACTGGTCGAGATTCTCAAAGATGATAGGGTT---------------------------------------------------------------------------------------------------------------------------------------
>CAB51326
ATGGACCGCGCCGTTAGCCAAGTTGCGTTAGAGAATGATGAAAGAGAGGCAAAAAATACATGGCGCTTGATATTCCGGATTGCAATCTTATTCTTAACAGTAGTGACCTTGGCTATATCTGTAGCCTCCCTTTTATATAGCATGGGGGCTAGCACACCTAGCGATCTTGTAGGCATACCGACTAGGATTTCCAGGGCAGAAGAAAAGATTACATCTACACTTGGTTCCAATCAAGATGTAGTAGATAGGATATATAAGCAAGTGGCCCTTGAGTCTCCGTTGGCATTGTTAAATACTGAGACCACAATTATGAACGCAATAACATCTCTCTCTTATCAGATTAATGGAGCTGCAAACAACAGTGGGTGGGGGGCACCTATCCATGACCCAGATTATATAGGGGGGATAGGCAAAGAACTCATTGTAGATGATGCTAGTGATGTCACATCATTCTATCCCTCTGCATTTCAAGAACATCTGAATTTTATCCCGGCGCCTACTACAGGATCAGGTTGCACTCGAATACCCTCATTTGACATGAGTGCTACCCATTACTGCTACACCCATAATGTAATATTGTCTGGATGCAGAGATCACTCACATTCATATCAGTATTTAGCACTTGGTGTGCTCCGGACATCTGCAACAGGGAGGGTATTCTTTTCTACTCTGCGTTCCATCAACCTGGACGACACCCAAAATCGGAAGTCTTGCAGTGTGAGTGCAACTCCCCTGGGTTGTGATATGCTGTGCTCGAAAGTCACGGAGACAGAGGAAGAAGATTATAACTCAGCTGTCCCTACGCGGATGGTACATGGGAGGTTAGGGTTCGACGGCCAGTACCACGAAAAGGACCTAGATGTCACAACATTATTCGGGGACTGGGTGGCCAACTACCCAGGAGTAGGGGGTGGATCTTTTATTGACAGCCGCGTATGGTTCTCAGTCTACGGAGGGTTAAAACCCAATTCACCCAGTGACACTGTACAGGAAGGGAAATATGTGATATACAAGCGATACAATGACACATGCCCAGATGAGCAAGACTACCAGATTCGAATGGCCAAGTCTTCGTATAAGCCTGGACGGTTTGGTGGGAAACGCATACAGCAGGCTATCTTATCTATCAAGGTGTCAACATCCTTAGGCGAAGACCCGGTACTGACTGTACCGCCCAACACAGTCACACTCATGGGGGCCGAAGGCAGAATTCTCACAGTAGGGACATCTCATTTCTTGTATCAACGAGGGTCATCATACTTCTCTCCCGCGTTATTATATCCTATGACAGTCAGCAACAAAACAGCCACTCTTCATAGTCCTTATACATTCAATGCCTTCACTCGGCCAGGTAGTATCCCTTGCCAGGCTTCAGCAAGATGCCCCAACTCGTGTGTTACTGGAGTCTATACAGATCCATATCCCCTAATCTTCTATAGAAACCACACCTTGCGAGGGGTATTCGGGACAATGCTTGATGGTGTACAAGCAAGACTTAACCCTGCGTCTGCAGTATTCGATAGCACATCCCGCAGTCGCATTACTCGAGTGAGTTCAAGCAGTACCAAAGCAGCATACACAACATCAACTTGTTTTAAAGTGGTCAAGACTAATAAGACCTATTGTCTCAGCATTGCTGAAATATCTAATACTCTCTTCGGAGAATTCAGAATCGTCCCGTTACTAGTTGAGATCCTCAAAGATGACGGGGTTAGAGAAGCCAGGTCTGGC---------------------------------------------------------------------------------------------------------------------
>AGL09181
ATGGACCGCGCGGTTAACAGAGTCGTGCTGGAGAATGAGGAAAGAGAAGCAAAGAACACATGGCGCCTAGTTTTCCGGATCGCAGTCTTACTTTTAATGGCAATGATTCTAGCTATCTCCGCGGCTGCCCTGGCATACAGCATGGAGGCCAGTACGCCGCACGACCTCGCAGGCATATCGACTGTGATCTCCAAGACAGAAGATAAGGTTACGTCTTTACTCAGTTCAAGTCAAGATGTGATAGATAGGATATACAAGCAGGTAGCTCTTGAATCCCCGCTGGCACTACTAAACACCGAATCTGTAATTATGAATGCAATAACCTCTCTTTCTTATCAAATTAACGGGGCTGAGAACAGTAGCGGATGCGGTGCGCCCGTTCATGACCCAGATTATATCGGGGGGATAGGCAAAGAACTCATAGTGGACGACATTAGTGATGTCACATCATTTTATCCTTCTGCATATCAAGAGCACTTGAATTTCATCCCGGCGCCTACTACAGGATCTGGTTGCACTCGGATACCCTCATTTGACATGAGCACCACCCATTATTGTTATACTCACAATGTGATACTATCTGGTTGCAGAGATCACTCACACTCACATCAATACTTAGCACTTGGTGTGCTTCGGACATCTGCAACAGGGAGGGTATTCTTTTCTACTCTGCGCTCCATCAATTTAGATGACACTCAAAATCGGAAGTCCTGCAGTGTGAGTGCAACCCCTTTAGGTTGTGATATGCTGTGCTCTAAGGTCACAGGGACTGAAGAGGAGGATTACAAGTCAGTTGCCCCCACATCAATGGTGCACGGAAGGTTAGGATTTGACGGTCAATACCATGAGAAAGACTTAGACACCACGGTCTTATTTAAGGATTGGGTGGCAAATTACCCGGGGGTGGGAGGAGGGTCTTTTATTGACGGCCGTGTATGGTTCCCAGTTTACGGAGGGCTCAAACCCAATTCACCCAGTGACATTGCACAAGAAGGGAAATATGTAATATACAAGCGCCATAACAACACATGCCCCGATAAACAAGATTACCAAATTCGGATGGCTAAGTCCTCATATAAACCTGGGCGATTTGGTGGAAAGCGCGTACAGCAAGCCATCCTATCTATCAAAGTGTCAACATCCCTGGGTAAGGACCCGGTGCTGACTATTCCACCTAATACAATCACACTCATGGGAGCCGAAGGCAGAATCCTCACAGTAGGGACATCTCACTTCTTGTATCAACGAGGGTCTTCATATTTCTCCCCTGCCTTATTGTATCCCATGACAGTAAATAACAAAACGGCTACACTCCATAGTCCTTACATGTTTAATGCTTTCACTCGGCCAGGTAGTGTCCCTTGCCAGGCATCAGCAAGGTGCCCCAACTCATGCATCACTGGGGTCTATACCGATCCATATCCCTTAATCTTCTATAGGAATCATACTCTACGAGGGGTCTTCGGGACGATGCTTGATGATGAACAAGCGAGGCTTAACCCCGTATCTGCAGTATTTGACAACATATCTCGCAGTCGTGTCACCCGGGTGAGTTCAAGCAGCACCAAGGCAGCATACACGACATCGACATGTTTTAAAGTTGTCAAGACTAATAAAGCTTATTGTCTTAGTATCGCAGAAATATCCAATACCCTATTCGGGGAATTTAGGATCGTTCCCTTGCTAGTTGAGATCCTCAAAGATGATAGAGTT---------------------------------------------------------------------------------------------------------------------------------------
>AGL09187
ATGGACCGCGCGGTTAACAGAGTCGTGCTGGAGAATGAGGAAAGAGAAGCAAAGAACACATGGCGCCTAGTTTTCCGGATCGCAGTCTTACTTTTAATGGCAATGATTCTAGCTATCTCCGCAGCTGCCCTGGCATACAGCATGGAGGCCAGCACGCCGCACGACCTCGCAGGCATATCGACTGTGATCTCCAAGACAGAAGACAAGGTTACGTCTTTGCTCAGTTCAGGTCAAGATGTGATAGATAGGATATACAAGCAGGTAGCTCTTGAATCCCCGCTGGCACTACTAAACACCGAATCTGTAATTATGAATGCAATAACCTCTCTTTCTTATCAAATTAACGGGGCTGAGAACAGTAGCAGATGCGGTGCGCCCGTTCATGACCCAGATTATATCGGGGGGATAGGCAAAGAACTCATAGTGGATGACATCAGTGATGTCACATCATTTTATCCTTCTGCATATCAAGAACACTTGAATTTCATCCCGGCGCCTACTACAGGATCTGGTTGCACTCGGATACCCTCATTTGACATGAGCACCACCCATTATTGTTATACTCACAATGTGATACTATCTGGTTGCAGAGATCACTCACACTCACATCAATACTTAGCACTTGGTGTGCTTCGGACATCTGCAACAGGGAGGGTATTCTTTTCCACTCTGCGCTCCATCAATCTAGATGACACTCAAAATCGGAAGTCCTGCAGTGTGAGTGCAACCCCCTTAGGTTGTGATATGCTGTGCTCTAAGGTCACAGAGACTGAAGAAGAGGATTACAAGTCAGTTGCCCCCACATCAATGGTGCACGGAAGGCTAGGGTTCGACGGTCAATACCATGAGAAAGACTTAGACACCACGGTCTTATTTAAGGATTGGGTGGCAAATTACCCGGGGGTGGGAGGAGGGTCTTTTATTGACGGCCGTGTATGGTTCCCAGTTTACGGAGGGCTCAAACCCAATTCACCCAGTGACACTGCACAAGAAGGGAAATATGTAATATACAAGCGCCATAACAACACATGCCCCGATAAACAAGATTACCAAATTCGGATGGCTAAGTCCTCATATAAACCTGCGCGATTTGGTGGAAAGCGCGTACAGCAAGCCATCCTATCCATCAAAGTGTCAACATCCCTGGGTAGGGACCCGGTGCTGACTATTCCACCTAATACAATCACACTCATGGGAGCCGAAGGCAGAATCCTCACAGTAGGGACATCTCACTTCTTGTATCAACGAGGGTCTTCATATTTCTCCCCTGCCTTATTATATCCCATGACAGTAAATAACAAAACGGCTACACTCCATAGTCCTTACATGTTTAATGCTTTCACTCGGCCAGGTAGTGTCCCTTGCCAGGCATCAGCAAGATGCCCCAACTCATGCATCACTGGGGTCTATACCGATCCATATCCCTTAATCTTCTATAGGAATCATACTCTACGAGGGGTCTTCGGGACGATGCTTGATGATGAACAAGCGAGGCTTAACCCCGTATCTGCAGTATTTGACAACATATCTCGCAGTCGTGTCACCCGGGTGAGTTCAAGCAGCACCAAGGCAGCATACACGACATCGACATGTTTTAAAGTTGTCAAGACTAATAAAGCTTATTGTCTTAGTATCGCAGAAATATCCAATACCCTATTCGGGGAGTTTAGGATCGTTCCCTTACTAGTAGAGATCCTCAAGGATGATAGAGTT---------------------------------------------------------------------------------------------------------------------------------------
>ADZ96698
ATGGACCGCACGGTTAACAGAGTCGTGCTAGAGAATGAGGAAAGAGAAGCAAAGAACACATGGCGCCTGGTTTTCCGGATCGCAGTCTTACTTTTAATGATAATGACTCTAGCTATCTCCGCAGCTGCCTTGGCATACAGCATGGGGGCCATTACGCCGCGCGACCTCGCAGGCATATCGACTGTGATCTCCAAGACAGAAGATAAGGTGACATCTTTACTCAGTTCAAGTCAAGATGTGATAGATAGGATATATAAGCAGGTGGCTCTTGAATCTCCGCTGGCGCTACTAAACACTGAATCTATAATTATGAATGCAATAACCTCTCTTTCCTATCAAGTCAGCGGGGCTGCGAATAATAGCGGGTGTGGGGCGCCTGTTCATGACCCAGATTATATCGGGGGGATAGGCAAGGAACTCATAGTGGATGACATTAGTGATGTCACATCATTTTATCCTTCTGCATATCAAGAACACTTGAATTTCATCCCGGCACCTACTACGGGATCCGGTTGCACTCGGATACCCTCATTTGACATGAGCACCACTCACTACTGTTATACTCACAATGTGATATTATCTGGTTGCAGAGATCACTCACACTCACATCAATACTTAGCACTTGGTGTGCTTCGAACATCTGCAACAGGGAGGGTATACTTTTCTACTCTGCGTTCTATCAATTTAGATGACACCCAAAATCGGAAGTCCTGCAGTGTGAGTGCAACCCCTTTAGGTTGTGATATGCTGTGCTCTAAAGTTACAGAGACTGAGGAGGAGGATTACAAGTCAGTTACCCCCACATCAATGGTGCACGGAAGGCTAGGGTTTGACGGTCAATACCATGAGAAGGACTTAGACACCACAGTCTTATTTAAGGATTGGGTGGCAAATTACCCAGGAGTGGGAGGAGGGTCTTTTATTAATGACCGTGTATGGTTCCCAGTTTACGGAGGGCTAAAACCCAATTCACCCAGTGACACTGCACAAGAAGGGAAATATGTAATATACAAGCGCCATAACAACACATGCCCCGATGGACAAGATTACCAAATTCGGATGGCTAAGTCTTCATATAAACCCGGGCGATTTGGTGGAAGGCGCGTTCAGCAAGCCATCTTATCTATCAAAGTGTCAACATCTTTGGGTAAGGACCCAGTGCTAACTATTCCACCTAATACAATTACACTCATGGGGGCCGAAGGCAGAATTCTCACAGTAGGGACATCTCACTTCTTGTACCAACGAGGGTCTTCATATTTCTCCCCTGCCTTATTATATCCCATGACAGTAAATAACAAAACAGCTACACTTCACAGTCCTTATATGTTTAATGCCTTCACTCGGCCAGGTAGTGTCCCTTGCCAGGCATCAGCAAGATGCCCCAACTCATGCATCACTGGAGTCTATACTGATCCATATCCCTTAATCTTCCATAGGAATCATACCCTACGAGGGGTCTTCGGGACGATGCTTGATGATGAACAAGCAAGACTTAACCCCGTATCTGCAGTATTCGACAACATATCCCGCAGTCGTGTAACCCGGGTGAGTTCAAGCAGCACCAAGGCAGCATACACGACATCGACATGTTTTAAAGTTGTCAAGACCAATAAAGCTTATTGTCTTAGTATTGCAGAAATATCCAATACCCTATTCGGGGAATTTAGGATTGTTCCCTTACTAGTCGAGATCCTCAAGGATGGTAGGGTT---------------------------------------------------------------------------------------------------------------------------------------
>ADQ64390
ATGGACCATGTAGTTAGCAGAGTTGCGCTAGAAAATGAAGAAAGAGAAGCGAAGAATACATGGCGCCTTGCATTCCGGATCGCAATCCTACTTTTAATAACAATAACCTTGGCCCTCTCTACAGCCGCTTTGATATATAGCATGGAGGCCAGCACGCCCGGCGACCTTGCTGGTATACCGACTGAGATCACCAGAGCAGAGGAGAGGATCACCTCTGCACTCAGTTCTAATAGAGATGTAATGGATAGGGTATATAAGCAGGTAGCCCTTGAGTCCCCATTGGCGTTGTTAAGTACTGAATCTGTAATTATGAATGCAATAACGTCCCTTTCTTATCAGATCAATGGAGTTGCAAATAATAGCGGGTGTGGGGCACCTGTTCACGACCCGGATTATATCGGGGGGATAGGTAAAGAACTTATCGTAGATGACACTAGTGAAGTCACATCATTCTATCCCTCTGCATTCCAAGAACACCTGAATTTTATCCCGGCACCTACCACGGGATCAGGTTGTACCCGGATACCCTCATTTGATATAAGTGCCACCCACTACTGTTACACTCACAATGTGATATTATCTGGTTGCAGAGACCATTCCCACTCACATCAGTACTTGGCCCTTGGTGTGCTTCGAACATCTGCAACAGGGAGGGTGTTCTTTTCCACCCTGCGTTCCATCAATTTGGATGACAACCAGAATCGGAAGTCATGCAGTGTGAGTGCAACCCCCTTAGGATGTGATATACTGTGCTCTAAAGTCACAGAGACCGAGGAGGAGGATTATCGTTCAGTTACCCCCACATCAATGGTGCATGGACGATTAGGGTTCGACGGCCAATACCATGAGAAGGACCTAGATGTCATAACTTTATTTAAGGACTGGGTGGCCAATTACCCAGGGGTGGGAGGTGGATCTTTCATCGACGGCCGCGTCTGGTTCCCAGTCTACGGAGGGCTTAAACCCAATTCGCCTAGTGACATAGCACAAGAAGGGAGATATGTAATATACAAGCGCTACAATGACACATGCCCGGATGAACAAGATTACCAGATTCGGATGGCTAAGTCTTCGTATAAGCCTGGGAGGTTTGGTGGTAAACGCGTACAGCAAGCTATCTTATCCATCAGAGTGTCAGCCTCTCTGGGCGAGGACCCAGTGTTGACTGTACCGCCTAATACAGTCACACTTATGGGGGCCGAAGGGAGGGTACTCACTGTGGGGACATCTCATTTCTTGTACCAAAGAGGATCTTCATACTTCTCTCCCGCCTTATTATACCCCATGATAGTCAACAACAAAACGGCTACTCTTCATAGTCCTTATGCATTCAATGCTTTCACTCGGCCAGGTACTGTCCCTTGCCAGGCATCAGCAAGATGCCCCAACCCTTGTGTCACAGGAGTTTACACTGATCCGTATCCTTTAGTCTTCCATAGAAACCATACATTGCGGGGGGTATTCGGGACAATGCTTGATGATGAACAAGCAAGGCTTAACCCTGTATCTGCAGTATTTGACAACATAGCCCGCAGTCGCATAACCCGAGTCAGTTCAAGCAGTACCAAGGCCGCATACACGACATCAACATGTTTTAAAGTTGTCAAGACCAATAGAACATATTGCCTCAGCATTGCAGAAATATCCAACACCCTCTTTGGCGAATTCAGGATCGTCCCTTTACTAGTGGAGATTCTCAAGGATGGCAGGACT---------------------------------------------------------------------------------------------------------------------------------------
>ACK57499
ATGGACCGTGTAGTTAGCCAAGTTGCGCTAGAGAACGATGAAAGAGAGGCGAAAAATACATGGCGCTTGGTATTTCGGACCGCAGTCATACTTTTAATAGTAGTGACCTTTTCCATCTCTGCTGCCGCCCTGATGTACAGTATGGAGGCTAGCACGCCTGGTGACCTTGTAGGCATACTGACTGCGATCTCCAGGGCAGAAGAAAAGATTACATCTGCACTCGGTTCCAATCAAGATGTAGTAGATAGGATATATAAGCAGGTGGCCCTCGAATCTCCGTTGGCATTGCTCAACACCGAATCTATAATTATGAGTGCAATAACGTCCCTCTCTTACCAGATCAATAGAGCTGCAAATAACAGTGGGTGTGGGGCACCTGTTCATGACCCGGATTATATCGGAGGGATAGGTAAAGAACTCATTGTGGATGATGCTAGTGATGTCACATCATTCTATCCCTCTGCGTCCCAAGAACACCTGAATTTTATCCCGGCGCCCACTACAGGATCAGGTTGCACTCGGATACCCTCATTCGACATGAGTGCTACCCACTACTGTTACACTCATAATGTGATATTGTCTGGCTGCAGAGATCACCCACACTCACATCAGTATTTGGCACTTGGTGTGCTTCGGACATCTGCAACAGGGAGGGTATTCTTTTCTACTCTGCGTTCCATCAATTTGGATGACAACCAAAATCGGAAGTCTTGCAGTGTGAGTGCAACTCCCTTAGGTTGCGATATGTTGTGCTCTAAAGTCACGGAAACTGAGGAAGAAGATTATAATTCAGTTATCCCCACACCAATGGTACATGGGAGGCTGGGGTTTGACGGCCAATACCATGAGAAGGACCTGGATGTCGCAACATTATTTGGGGACTGGGTGGCAAATTACCCTGGGGTGGGAGGAGGGTCTTTTATTGATAACCGCGTATGGTTCCCAGTCTATGGAGGGCTAAAACCCAATTCGCCTAGTGACACTGCACAAGAGGGGAGATATGTAATATACAAGCGGTACAATGACACATGCCCAGATGAGCAAGACTACCAGATTCGGATGGCTAAGTCTTCATATAAGCCTGGGCGGTTTGGTGGGAAACGCGTACAGCAGGCCATCCTATCCATCAAGGTATCAACATCCTTGGGTGAGGACCCGGTGCTGACTGTACCGCCCAACACAATCACACTTATGGGGGCCGAAGGCAGAGTTCTCACAGTAGGGACATCTCATTTCTTTTACCAGCGAGGGTCATCATACTTCTCTCCCGCCTTATTATACCCTATGACAGTCGACAATAAAACAGCCACCCTTCATAGTCCTTATGCATTCAATGCTTTCACTCGGCCAGGTAGTGTCCCTTGCCAGGCTTCAGCCAGATGCCCTAACTCGTGTGTTACTGGAGTCTACACTGATCCATACCCCTTAGTCTTCCATAGGAACCACACTTTGCGAGGGGTATTCGGGACAATGCTTGATGATAAACAAGCAAGACTCAACCCTGTATCTGCAGTATTTGATAACATATCTCGCAGTCGCATAACCCGGGTGAGTTCAAGCAGTACCAAGGCAGCATACACGACATCAACATGTTTTAAAGTTGTCAAGACCAATAAAACCTATTGCCTCAGCATTGCAGAAATATCCAATACCCTCTTCGGGGAATTCAGGATTGTCCCTTTATTAGTCGAGATTCTCAAGGATGATGGGATT---------------------------------------------------------------------------------------------------------------------------------------
>ADQ64396
ATGGATCGTGTAGTTAGCAGAGTTGCGCTAGAGAATGAAGAAAGAGAAGCGAAGAATACATGGCGCCTTGCATTCCGGATCGCAATCCTACTTTTAATAACAATAATCTTGGCCCTCTCTACAGCCACTTTGATATATAGCATGGAGGCTAGCACGCCCGGCGACCTTGTTGGTATACCAACTGAAATCTCTAGAGCAGAGGAGAGGATCACCTCTGCACTCAGTTCTAATAGAGATGTAATGGATAGGGTATATAAGCAGGTAGCCCTTGAGTCCCCATTGGCATTGTTAAGCACTGAATCTGTAATTATGAATGCAATAACGTCCCTTTCTTATCAGATCAATGGAGCTGCAAATAATAGCGGGTGTGGGGCACCTGTTCACGACCCGGATTATATCGGGGGGATAGGTAAGGAACTTATTGTAGATGACACTAGTGAAGTCACATCATTCTATCCCTCTGCATTCCAAGAACACCTGAATTTTATCCCGGCACCTACTACAGGATCAGGTTGCACCCGGATACCCTCATTTGACATAAGTGCCACCCACTACTGTTACACTCACAATGTGATATTATCTGGTTGCAGAGACCATTCACACTCACATCAGTACTTGGCAATTGGTGTGCTTCGAACATCTGCAACAGGGAGGGTGTTATTTTCTACTCTGCGTTCTATCAATTTGGATGACAATCAGAATCGGAAGTCATGCAGTGTGAGTGCAACCCCCCTAGGATGTGATATACTGTGCTCTAAAATCACAGAGACCGAGGAGGAGGATTATCGTTCAGTTACCCCCACATCAATGGTGCATGGACGATTAGGGTTCGACGGTCAATACCATGAGAAGGACCTAGATGTCATAACTTTATTTAAGGACTGGGTGGCCAATTACCCAGGGGTGGGAGGTGGATCTTTCATCGACGGCCGTGTCTGGTTCCCAGTCTACGGAGGGCTTAAACCCAATTCGCCTAGTGACATAGCACAAGAAGGGAGATATGTAATATACAAGCGCTACAATGACACATGCCCAGACGAACAAGATTACCAGATTCGGATGGCTAAGTCTTCGTATAAGCCTGGGAGGTTTGGTGGTAAACGCGTACAGCAAGCTATCTTATCTATCAAAGTGTCAACATCTCTGGGCGAGGACCCAATGTTGACTGTACCGCCTAATACAGTCACACTTATGGGGGCCGAAGGGAGGGTACTCACTGTAGGGACATCTCATTTCTTGTACCAACGAGGATCTTCATACTTCTCTCCCGCCTTATTATACCCCATGATAGTCAACAACAAAACGGCTACTCTTCATAGTCCTTACACATTCAATGCTTTCACTCGGCCGGGCATTATCCCTTGCCAGGCATCAGCAAGATGCCCCAACCCATGTGTCACAGGAGTTTACACTGATCCGTATCCCTTAGTCTTCCATAGAAACCATACATTGCGGGGGGTATTCGGGACAATGCTTGATGATGAACAAGCAAGGCTTAACCCTGTATCTGCAGTATTTGATAACATATCCCGCAGTCGCATAACCCGAGTCAGTTCAAGCAGTACCAAGGCCGCATACACGACATCAACATGTTTTAAAGTTGTCAAGACCAATAGAACATATTGCCTCAGCATTGCAGAAATATCCAACACCCTCTTTGGCGAATTCAGGATCGTCCCTTTACTAGTGGAGATTCTCAAGGATGGCAGGATT---------------------------------------------------------------------------------------------------------------------------------------
>AEZ00712
ATGGACCGCGCTGTTACCAGAGTTGTGCTAGAGAATGAAGAGAGAGAAGCAAAGAACACATGGCGCTTGGTTTTCCGGATCGCAGTCTTACTTTTAATGATAGCGACTCTAGCTATCTCCGCAGCTGCCCTGGCATATAGTATGGGGGCCAGTACGCCACGCGACCTTGCAGGCATATCTACAGTGATCTCCAAGACAGAAGATAAGGTTACGTCTTTACTCAGTTCAAGTCAAGATGTGATAGATAGGATATATAAGCAAGTGGCTCTCGAATCTCCGCTGGCGCTACTAAACACTGAATCTATAATTATGAATGCAATAACCTCTCTTTCTTATCAGATCAACGGGGCTGCGAATAATAGCGGGTGTGGGGCGCCTGTTCACGACCCAGATTATATCGGGGGGATAGGCAAAGAGCTCATAGTAGACGATACTAGTGATGTCACATCATTTTATCCTTCTGCATACCAAGAACACTTGAATTTCATCCCGGCGCCTACTACAGGATCCGGTTGCACTCGGATACCCTCATTTGACATGAGCACCACTCACTATTGTTATACTCACAATGTGATATTATCTGGTTGCAGAGATCACTCACACTCACATCAATACTTAGCACTTGGTGTGCTTCGGACATCTGCAACAGGGAGGGTATTCTTTTCTACTCTGCGTTCCATCAATTTAGATGACAACCAAAATCGGAAATCCTGCAGTGTGAGTGCAACTCCTTTAGGTTGTGATATGCTGTGCTCTAAAGTCACAGAGACTGAGGAAGAGGATTACAAGTCAGTTACCCCCACATCAATGGTGCACGGAAGGCTAGGGTTTGACGGTCAATACCATGAAGAGGACTTAGACACCATAGTCTTATTTAAGGATTGGGTGGCAAATTACCCAGGAGTGGGAGGTGGGTCTTTTATCGACGACCGTGTATGGTTCCCAGTTTACGGAGGGCTCAAACCCAATTCACCCAGTGACACTGCACAAGAAGGGAAATATGTAATATACAAGCGCTATAATAACACGTGCCCCGATGAACAAGATTACCAAATTCGGATGGCTAAGTCTTCATATAAGCCTGGGCGATTTGGTGGAAAGCGCGTACAGCAGGCCATCTTATCTATCAAAGTGTCAACATCTTTGGGTAAGGACCCAGTGCTGACTATTCCACCTAATACAATCACACTCATGGGGGCCGAAGGCAGAATTCTCACGGTAGGGACATCTCACTTCTTGTACCAACGAGGGTCCTCATATTTCTCCCCCGCTTTATTATACCCCATGACAGTATATAACAAAACAGCTACTCTTCATAGTCCTTATACATTTAATGCCTTCACTCGGCCAGGTAGTGTCCCTTGCCAGGCATCAGCAAGATGCCCCAACTCATGCATCACTGGAGTCTATACTGATCCATATCCCTTAATCTTCCATAGGAATCATACCCTACGAGGGGTCTTCGGGACGATGCTTGATGATGAACAAGCAAGACTTAACCCTGTATCTGCAGTATTCGACAACATATCCCGCAGTCGTGTAACCCGGGTGAGTTCAAGCAGCACCAAGGCAGCATACACGACATCGACATGTTTTAAAGTTGTCAAGACCAATAAAGCTTATTGTCTTAGTGTTGCAGAAATATCTAATACCCTATTCGGGGAATTTAGGATTGTTCCCTTATTAGTTGAGATCCTCAAGGATGATAGGGTC---------------------------------------------------------------------------------------------------------------------------------------
>AFA36086
ATGGAGAGAGGGGTCAGCCAAGTTGCACTCGAGAATGATGAAAGGGAGGCAAAAAACACATGGAGGTTGGTGTTCAGGGTGACTGTACTTTTTCTCACTATAGTGATTCTTGCCATCTCCGCAGCTGCCCTCGCATTCAGCATGAATGCCAGCACACCTCAGGACTTAGAAGGAATCTCGGTGGCTATATCAAAAGCGGAGGATAAACTTACCTCTGCTCTCGGAGTGAGCCAGGATGTAATAGACAGGATATATAAACAAGTGGCATTAGAGTTGCCCTTAGCCTTGCTCAACACTGAATCCACGATAATGAACTCCTTGACATCACTGTCTTATCAGATCAATGGTGCAGCCAATGCCAGCGGATGTGGGGCCCCTGTACATGATCCTGATTACGTCGGGGGGGTAGGCAAAGAGCTGATCGTGGATGACACGAGTGACGTAACATCTTTCTACCCATCTGCATTTCAAGAACACCTTAATTTCATCCCTGCACCTACCACAGGATCTGGCTGTACCCGAATCCCATCTTTTGATATGAGTGTCACTCATTACTGCTATACACACAATGTCATCTTGTCAGGGTGCAAGGACCATTCACATTCACATCAATATCTAGCTTTAGGGGTTTTAAGGATCTCAGCAACCGGTAGAGTGTTCTTTTCGACCCTTCGATCAATCAACTTAGATGATACTCAGAACAGGAAGTCGTGTAGTGTGAGCGCAACGCCCCTAGGATGTGATATGTTATGTTCTAAGGTCACAGAGACTGAAGAAGAGGACTACCAATCGGCAGACCCTACACTGATGGTGCATGGGAGGCTAGGATTTGATGGACAGTATCATGAGAGAGATCTGGACGTTCGCACTCTTTTTGGAGATTGGGTGGCTAACTACCCTGGGGTTGGTGGTGGATCCTTCATAAATAACCGCGTCTGGTTCTCAGTGTATGGCGGTTTGAAACCAGGCTCCCCAACAGACAAAAGGCAAGAAGGGCAGTATGCCATTTACAAGAGGTACAATGATACGTGCCCTGATGACCAGGAGTATCAGGTTAAGATGGCCAAGTCGGCATACAAGCCTAATCGATTCGGGGGGAAGCGAATCCAACAGGCTATCTTATCTATAGGTGTATCAACTACCCTTGCAGATGATCCAGTACTAACCGTGACTTCCAATACCATCACTCTCATGGGGGCTGAGGGCAGGGTGATGACTGTCGGGACCTCTCATTACCTGTACCAGCGCGGGTCTTCTTATTACTCCCCTGCCATACTTTATCCCTTGATCATTACAAATAAGACTGCAACTCTCCAGGACCCTTACAAATTCAATGCGTTCACAAGGCCAGGCAGTGTCCCGTGTCAAGCATCCGCTAGGTGTCCAAACTCTTGTATAACGGGGGTGTACACTGACCCGTATCCAATAATATTCCACAAGAATCACACACTGCGAGGAGTATTTGGTACAATGTTGGATGACGAGCAAGCCAGACTGAACCCAGTTTCTGCAGTATTTGATTCCATTGCACGGAGTCGAGTAACTAGGGTAAGCTCTAGCAGCACCAAAGCAGCATATACAACATCTACTTGTTTCAAGGTGGTGAAGACAGGGAGAGTATACTGTCTAAGTATTGCTGAAATCTCTAATACGCTATTCGGGGAGTTTAGAATAGTACCGTTACTAGTTGAGATCCTACGAGATAAGGGGCGGTCGGAGGCAAGATCAGCTTTGACCACCAAGGGACGACCAGGCTGGAATGATGAAGTTGTTGATCCAATATTCTGCACGGTGACCAACCGAACTGATCATAGACAAAAGCTAGAGGAATATGCCCTAAGCTGGCCA
>AFA36068
ATGGAGAGAGGGGTCAGCCAAGTTGCACTCGAGAATGATGAAAGGGAGGCAAAAAACACATGGAGGTTGGTGTTCAGGGTGGCTGTTCTTTTCCTCACTATAGTGATTCTTGCCATCTCCGCAGCTACCCTCGCATTCAGCATGAATGCCAGCACACCTCATGACTTAGAAGGAATATCAGTGGCTATATCAAAGGCAGAGGATAAACTTACCTCTGCTCTCGGAGTGAGCCAGGATGTAATAGACAGGATATATAAACAAGTGGCATTAGAGTTGCCCCTAGCCCTGCTCAACACTGAATCCGCGATAATGAACTCCTTGACATCACTACCTTACCAGATCAACGGTGCAGCCAATGCCAGCGGATGTGGGGCCCCTGTACATGATCCTGATTACATCGGGGGGATAGGCAAGGAGCTGATCGTGGATGACACAAGTGACGTAACATCTTTCTACCCATCCGCATTCCAAGAACACCTTAATTTCATCCCTGCACCTACCACAGGATCTGGCTGTACCCGAATCCCATCTTTTGATATGAGTGTCACTCATTATTGCTATACACACAATGTCATCTTGTCAGGATGCAAGGACCATTCACATTCACATCAATATCTAGCTTTAGGGGTTTTAAAGATCTCAGCAACCGGTAGAGTGTTCTTTTCGACCCTTCGATCAATCAACCTAGATGATACTCAGAACAGGAAGTCGTGTAGTGTGAGCGCAACGCCCCTAGGATGTGATATATTATGTTCTAAGGTCACAGAGACTGAAGAAGAGGACTACCAATCGGCAGACCCTACACTGATGGTGCATGGGAGGCTAGGATTTGATGGACAGTATCATGAGAGGGACTTGGACGTTCGCACTCTTTTTGGAGATTGGGTGGCTAACTACCCTGGGGTTGGTGGCGGATCCTTCATAAATAACCGCGTCTGGTTCTCAGTGTATGGTGGTTTGAAACCAGGCTCCCCAACAGACAAAAGGCAAGAAGGGCAGTATGCCATTTACAAGAGGTACAATGTTACGTGCCCTGATGACCAGGAGTATCAGGTTAAGATGGCCAAGTCGGCATACAAGCCTAATCGATTCGGGGGGAAACGAATCCAACAGGCTATCTTATCTATAGGTGTATCAACTACCCTTGCAGATGATCCAGTGCTAACCGTAACTTCCAATACCATCACTCTCATGGGGGCTGAGGGCAGGGTGATGACTGTCGGGACCTCTCATTACCTGTACCAGCGCGGGTCTTCTTATTACTCCCCTGCCATACTTTATCCCTTGACTATTACAAATAAGACTGCAACTCTTCAGGACCCTTATAAGTTCAATGCGTTCACAAGGCCAGGCAGTGTCCCGTGTCAAGCATCTGCTAGGTGTCCAAACTCTTGTATAACGGGGGTGTACACTGACCCGTATCCAATAGTATTCCACAAGAATCACACACTTCGAGGAGTGTTTGGTACAATGTTGGATGACGAGCAAGCCAGACTGAACCCAGTTTCTGCAGTATTTGATTCCATTGCACGGAGTCGAGTAACTAGGGTAAGCTCAAGCAGCACCAAAGCAGCATATACAACATCTACTTGTTTCAAGGTGGTGAAGACAGGAAGAGTATACTGTCTAAGTATTGCTGAAATCTCTAATACGTTATTCGGGGAGTTTAGAATAGTACCGCTACTAGTTGAGATCCTACAAGATAAAGGGCGGTCAGAGGCAAGATCAGCTTTGACCACCAAGGGACGACCAGGCTGGAATGATGAAGTCGTTGATCCAATATTCTGCACAGTGACCAACCAAACTGACCATAGACAAAAACTAGAGGAATATGCCCAAAGTTGGCCA
>ADZ96704
ATGGACCGCGCAGTTAACAGAGTCGTGCTGGAGAATGAGGAAAGAGAAGCAAAGAACACATGGCGCCTGGTTTTCCGGATCGCAGTCTTACTTTTAATAGTAATGACTCTAGCTATCTCCGCAGCTGCCCTGGCATACAGCATGGGGGCCAGTACGCCGCACGATCTCGCAGGCATATCTACTGTGATCTCCGAGACAGAAGATAAGGTTACGTCTTTACTCCGTTCAAGTCAAGATGTGATAGATAGGATATACAAGCAGGTGGCTCTTGAATCCCCGCTGGCGCTACTAAACACTGAATCTATAATTATGAATGCAATAACCTCTCTTTCTTATCAAATTAACGAGGCTGCGAACAATAGCGGATGTGGGGCGCCTGTTCATGACCCAGATTATATCGGGGGGATAGGCAAAGAACTCATAGTGGACGACATCAGTGATGTCACATCATTTTATCCTTCTGCATATCAAGAACACTTGAATTTTATCCCGGCGCCTACTACAGGATCCGGTTGCACTCGGATACCCTCATTTGACATGAGCACCACCCATTATTGTTATACTCACAATGTGATACTATCCGGTTGCAGAGATCACTCACACTCACATCAATATTTAGCACTTGGTGTGCTTCGGACATCTGCAACAGGGAGGGTATTCTTTTCTACTCTGCGCTCCATCAATTTAGATGACACCCAAAATCGGAAGTCCTGCAGTGTGAGTGCAACCCCTTTAGGTTGTGATATGCTGTGCTCTAAGGTCACAGGGACTGAAGAGGAGGATTACAAGTCAGTTGCCCCCACATCAATGGTGCACGGAAGGCTAGGATTTGACGGTCAATACCATGAGAAGGACTTAGACACCACGATCTTATTTAAGGATTGGGTGGCAAATTACCCAGGAGTGGGAGGAGGGTCTTTTATTGACGACCGTGTATGGTTCCCAGTTTACGGAGGGCTCAAACCCAATTCACCCAGTGACACTGCACAAGAAGGGAAATATGTAATATACAAGCGCCATAACAACACATGCCCCGATGGACAAGATTACCAAATTCGGATGGCTAAGTCTTCATATAAGCCCGGGCGATTTGGTGGAAAGCGCGTACAGCAAGCCATCTTATCCATCAAAGTGTCAACATCCTTGGGTAAGGACCCGGTGCTGACTATTCCACCTAATACAGTCACGCTCATGGGAGCCGAAGGCAGAATTCTCACAGTAGGGACATCTCACTTCTTGTACCAACGAGGGTCTTCATATTTCTCCCCTGCCTTATTATATCCCATGACAGTAAATAACAAAACGGCTACACTCCATAGTCCTTATACGTTTAATGCTTTCACTCGGCCAGGTAGTGTCCCTTGCCAGGCATCAGCAAGATGCCCCAACTCATGCATCACTGGGGTCTATACTGATCCATATCCCTTAATCTTCCATAGGAATCATACTCTACGAGGGGTCTTCGGGACGATGCTTGATGATGAACAAGCGAGGCTTAACCCCGTATCTGCAGTATTTGACAACATATCTCGCAGTCGTGTCACCCGGGTGAGTTCAAGCAGCACCAAGGCAGCATACACGACATCGACATGTTTTAAAGTTGTCAAGACCAATAAAGCTTATTGTCTTAGTATTGCAGAAATATCCAATACCCTATTCGGGGAATTTAGGATCGTTCCCTTACTAGTTGAGATCCTCAAGGATGATAAGGTT---------------------------------------------------------------------------------------------------------------------------------------
>ACN93805
ATGGGGAGAGGGGTCAGCCAAGTTGCACTCGAGAATGATGAAAGGGAGGCAAAAAACACATGGAGGTTGGTGTTCAGGGTGGCTGTTCTTTTTCTCACTATAGTGATTCTTGCCATCTCCGCAGCTGCCCTCGCATTCAGCATGAATGCCAGCACACCTCAGGACTTGGAAGGAATATCAGTGGCTATATCAAAGGCAGAGGATAAACTTACCTCTGCTTTCGGAGTGAGCCAGGATGTAATAGACAGGATATATAAACAAGTGGCATTAGAGTTGCCCCTAGCCCTGCTCAACACTGAATCTGCGATAATGAACTCCTTGGCATCACTGTCTTACCAGATCAACGGTGCAGCCAATGCCAGCGGATGTGGGGCCCCTGTACATGATCCTGATTACATCGGGGGGATAGGCAAGGAGCTGATCGTGGATGACACAAGTGACGTAACATCTTTCTACCCATCCGCATTCCAAGAACACCTTAATTTCATCCCTGCACCTACCACAGGATCTGGCTGTACCCGAATCCCATCTTTTGATATGAGTGTCACTCATTATTGCTATACACACAATGTCATCTTGTCAGGATGCAAGGACCATTCACATTCACATCAATATCTAGCTTTAGGGGTTTTAAGGATCTCAGCAACCGGTAGAGTGTTCTTTTCGACCCTTCGATCAATCAACCTAGATGATACTCAGAATAGGAAGTCGTGTAGTGTGAGCGCAACACCCCTAGGATGTGATATGTTATGCTCTAAGGTCACAGAGACTGAAGAAGAGGACTACCAATCGGCAGACCCTACCCTGATGGTGCATGGGAGGCTAGGATTTGATGGACAGTATCATGAGAGAGATCTGGACGTTCGCGCTCTTTTTGGAGATTGGGTGGCTAACTACCCTGGGGTTGGTGGTGGATCCTTCATAAATAACCGCGTCTGGTTCTCAGTGTATGGTGGTTTGAAACCAGGCTCCCCAACAGACAAAAGGCAAGAGGGGCAGTACGCCATTTACAAGAGGTACAATGATACGTGCCCTGATGACCAGGAGTATCAGGTTAAGATGGCCAAGTCGGCATACAAGCCCAATCGATTCGGGGGGAAGAGAATCCAACAGGCTATCTTATCTATAGGTGTATCAACTACCCTTGCAGATGATCCAGTGCTAACCGTGACTTCCAATACCATCACTCTCATGGGGGCTGAGGGCAGGGTGATGACTGTCGGGACCTCTCATTACCTGTACCAGCGCGGGTCTTCTTATTACTCCCCTGCCATACTTTATCCCTTGACCATTACAAATAAGACTGCAACTCTCCAGGACCCTTATAAGTTCAATGCGTTCACAAGGCCAGGCAGTGTCCCGTGTCAAGCATCCGCTAGGTGTCCAAACTCTTGTATAACGGGGGTGTACACTGACCCGTATCCAATAGTGTTCCACAAGAATCACACACTGCGAGGGGTGTTTGGTACAATGTTGGATGACGAGCAAGCCAGACTGAACCCAGTTTCTGCAGTATTTGATTCCATTACACGGAGTCGAGTAACTAGGGTGAGCTCTAGCAGCACTAAAGCAGCATATACAACATCTACTTGTTTCAAGGTGGTGAAGACAGGGAGAGTGTACTGCCTAAGTATTGCTGAAATTTCTAATACGCTATTCGGGGAGTTTAGAATAGTACCGCTACTAGTTGAGATCCTACGAGATAAAGGGCGGTCAGAGGCAAGATCAGCTTTGACCACCAAGGGACGACCAGGCTGGAATGATGAAGTCGTTGATCCAATATTCTGCACGGTGACCAACCGAACTGACCATAGACAAAAGCTGGAAGAGTATGCCCAAAGCTGGCCA
>AFN61273
ATGGACCGTGCAGTCAGCAAAGTTGCGTTAGAGAATGAGGAAAGAGAAGCGAAGAGCACATGGCGCTTGGTTTTCCGGATCGCAATTTTACTTTTAACAGTAGTGACCTTAGCTATCTCTGTAGCTGCCTTGGTATACAGCATGGGGGCCAGTACGCCCCGCGACCTCGTAGGCGTATCGACTATGGTCTCTAAGGTGGAAGACAAGATTACGTCTTTAATCAGTTCGAATCAAGATGTAGTAGACAGGATATACAAACAAGTAGCCCTTGAATCTCCGCTGGCACTGCTAAATACTGAATCTATAATTATGAATGCAATAACGTCTCTCTCTCATCAGATTAATGGGGCTGCAAACAATAGCAGGTGTGGGGCGCCTATTCATGACCCAGATTATATCGGGGGGATAGGTAAAGAACTCATAGTAGACGACATCAGTGGTGTCACATCATTCTACCCATCTGCATACCAAGAACACCTGAATTTTATCCCAGCGCCCACCACAGGATCAGGCTGCACTCGGATACCCTCATTTGATATGAGTGCTACCCACTACTGTTATACTCATAACGTGATATTGTCTGGCTGCATAGATCACTCACATTCACATCAATACTTAGCACTTGGTGTGCTTCGGACATCTGCAACAGGGAGGGTATTCTTTTCTACTCTACGTTCCATCAACTTAGATGACAACCAAAATCGGAAGTCCTGCAGTGTGAGTGCAACTCCTCTAGGTTGTGATATCCTGTGCTCTAAAGTCACGGAGGCTGAAGAAGAGGATTATAAGTCAGTTACCCCCACATCAATGGTGCACGGAAGGTTAGGTTTTGACGGTCAGTACCATGAGAAGGACTTAGACACCACAGTCTTATTTAAGGATTGGGTAGCAAATTACCCGGGAGTTGGGAGCGGATCTTTTATTGATGACCGTGTCTGGTTCCCAGTTTACGGAGGGTTGAAACCTAATTCGCCCAGCGACACTGCACAAGAAGGGAAATATGTAATATACAAGCGCTATAATAATACATGCCCTGATGGACAGGAATATCAAATCCGGATGGCTAAGTCTTCATACAAGCCTGGGCGATTCGGTGGAAAGCGTGTACAGCAAGCCATCTTATCTATCAAAGTGTCGGCATCTTTGGGTGAAGACCCGGTGCTGACTGTTCCACCCAATACAATTACACTCATGGGGGCCGAAGGAAGAGTTCTCACGGTAGGGACGTCTCACTTCTTGTATCAACGAGGGTCTTCATATTTCTCCCCTGCCTTATTATATCCTATGACAGTCCATAACAAAACAGCTACTCTTCATAATCCTTATACATTTAATGCCTTCACCCGGCCAGGTAGTGTCCCTTGTCAGGCATCAGCAAGATGCCCCAACCCGTGCATCACTGGAGTCTATACTGATCCGTACCCTTTGGTCTTCTATAGGAACCACACCTTGCGAGGGGTATTCGGGACAATGCTTGATGATGAACAAACAAGACTCAACCCCGTATCTGCAGTATTCGACAACATATCTCGCAGTCGTGTAACCCGAGTAAGTTCAAGCAGCACCAAGGCAGCATACACGACATCAACATGCTTCAAAGTTGTCAAGACCAATAAAGTTTATTGCCTCAGCATTGCCGAAATATCCAACACCCTATTTGGGGAATTCAGAATTGTTCCTTTGTTAGTTGAGATTCTAAAGGATGAAAGGGTT---------------------------------------------------------------------------------------------------------------------------------------
>ACW83057
ATGGACCGCGCGGTTAACAGAGTCGCGCTGGAGAATGAGGAAAGAGAAGCAAAGAACACATGGCGCCTGGTTTTCCGGATCGCAGTCTTACTTTTAATGGTAATGACTCTAGCTATCTCCGCAGCTGCCCTGGCATACAGTGCGGGGGCCAGTACGCCGCACGACCTCGCAGGCATATCGACTGTGATCTCCAAGACAGAGGATAAGGTTACGTCTTTACTCAGTTCGAGTCAAGATGTGATAGATAGGATATACAAGCAGGTGGCTCTTGAATCCCCACTGGCGCTACTAAACACTGAATCTATGATTATGAATGCAATAACCTCTCTTTCTTATCAAATTAACGGGGCTGCGAACAATAGCGGATGTGGGGCGCCTGTTCATGACCCAAATTATATCGGGGGGATAGGCAAAGAACTCATAGTGGACGACATCAGTGATGTCACATCATTTTATCCTTCTGCATATCAAGAACACTTGAATTTCATCCCGGCGCCTACTACAGGATCCGGTTGCACTCGGATACCCTCATTTGACATGAGCACCACCCATTATTGTTATACTCACAATGTGATACTATCCGGTTGCAGAGATCACTCACACTCACATCAATATTTAACACTTGGTGTGCTTCGGACATCTGCAACAGGAAGGGTATTCTTTTCTACTCTGCGCTCCATCAATTTAGATGACACCCAAAATCGGAAGTCTTGCAGTGTGAGTGCAACCCCTTTAGGTTGTGATATGCTGTGCTCTAAGGTCACAGGGACTGAAGAGGAGGATTACAAGTCAGTTGCCCCCACACCAATGGTGCACGGAAGGCTAGGGTTTGACGGTCAATACCATGAGAAGGACTTAGACACCACGGTCTTATTTAAGGATTGGGTGGCAAATTACCCAGGAGTGGGAGGAGGGTCTTTTATTGACAACCGTGTATGGTTCCCAGTTTACGGAGGGCTCAAACCCAATTCACCCAGTGACACTGCACAAGAAGGGAAATATGTAATATATAAGCGCCATAACAACACATGCCCCGATAAACAAGATTACCAAATTCGGATGGCTAAGTCTTCATATAAACCCGGGCGATTTGGTGGAAAGCGCGTACAGCAAGCCATCTTATCCATCAAAGTGTCAACATCCTTGGGTAAGGACCCGGTGCTGACTATTCCACCTAATACAATCACACTCATGGGAGCCGAAGGCAGAATCCTCACAGTAGGGACATCTCACTTCTTGTACCAACGAGGGTCTTCATATTTCTCCCCTGCCTTATTATATCCCATGACAGTAAATAACAAAACGGCTACTCTCCATAGTCCTTATACGTTTAATGCTTTCACTCGGCCAGGTAGTGCCCCTTGCCAGGCATCAGCAAGATGCCCCAACTCATGCATCACTGGAGTCTATACTGATCCATATCCCTTAATCTTCCATAGGAATCATACTCTACGAGGGGTTTTCGGGACGATGCTTGATGATGAACAAGCGAGACTTAACCCCGTATCTGCAGTATTCGACAACATATCCCGCAGTCGTGTCACCCGGGTGAGTTCAAGCAGCACCAAGGCAGCATACACAACATTGACATGTTTTAAAGTTGTCAAGACCAATAAAGCTTATTGTCTTAGTATTGCAGAAATATCCAATACCCTATTCGGGGAATTTAGGATCGTTCCCTTATTAGTTGAGATCCTCAAGGATGATAGAGTT---------------------------------------------------------------------------------------------------------------------------------------
>AFN61279
ATGGACCGTGCAGTCAGCAAAGTTGCGTTAGAGAATGAGGAAAGAGAAGCGAAGAGCACATGGCGCTTGGTTTTCCGGATCGCAGTTTTACTTTTAACAGTGGTGACCTTAGCTATCTCTGTAGCTGCCTTGGTATACAGCATGGGGGCCAGTACGCCCCGCGACCTCGTAGGCGTATCGACTATGGTCTCTAAGGTGGAAAACAAGATTACGTCTTTAATCAGTTCAAATCAAGATGTCGTAGACAGAATATACAAACAAGTAGCCCTTGAATTTCCACTGGCACTACTAAATACTGAATCTATAATTATGAATGCAATAACGTCTCTCTCTCATCAGATTAATGGGGCTGCAAACAATAGCAGGTGTGGGGCGCCTATTCATGACCCAGATTATATCGGGGGGATAGGTAAAGAACTCATAGTAGACGACATCAGTGGTGTCACATCATTCTACCCATCTGCATACCAAGAACACCTGAATTTTATCCCAGCGCCCACTACAGGATCAGGCTGCACTCGGATACCCTCATTTGATATGAGTGCTACCCACTACTGTTATACTCATAACGTGATATTGTCTGGCTGCATAGATCACTCACATTCACATCAATACTTAGCACTTGGTGTGCTTCGGACATCTGCAACAGGGAGGGTATTCTTTTCTACTCTACGTTCCATCAACTTAGATGACAACCAAAATCGGAAGTCCTGCAGCGTGAGTGCAACTCCTCTAGGTTGTGATATATTGTGCTCTAAAGTCACGGAGGCTGAAGAAGAGGATTATAAGTCAGTTACCCCCACATCAATGGTGCACGGAAGGTTAGGTTTTGACGGTCAGTACCATGAGAAGGACTTAGACACCACAGTCTTATTTAAGGATTGGGTAGCAAATTACCCGGGAGTTGGGAGTGGATCTTTTATTGATGACCGTGTCTGGTTCCCAGTTTACGGAGGGTTGAAACCTAATTCGCCCAGCGACACTGCACAAGAAGGGAAATATGTAATATACAAGCGCTATAATAACACATGCCCTGATGGACAGGAATATCAAATCCGGATGGCTAAGTCTTCATACAAGCCTGGGCGATTCGGTGGAAAGCGTGTACAGCAAGCCATCTTATCTATCAAAGTGTCGACATCTTTGGGTGAGGACCCGGTGCTGACTGTTCCACCCAATACAATTACACTCATGGGGGCTGAAGGAAGAGTTCTCACGGTAGGGACGTCTCACTTCTTGTATCAACGAGGGTCTTCATATTTCTCCCCTGCCTTATTATATCCTATGACAGTCCATAACAAAACAGCTACTCTTCATAATCCTTATACATTTAATGCCTTCACCCGGCCAGGTAGTGTCCCTTGTCAGGCATCAGCAAGATGCCCCAACCCGTGCATCACTGGAGTCTATACTGATCCGTACCCTTTGGTCTTCTATAGGAACCACACCTTGCGAGGGGTATTCGGGACAATGCTTGATGATGAACAAACAAGACTCAACCCCGTATCTGCAGTATTCGACAACATATCTCGCAGTCGTGTAACCCGAGTAAGTTCAAGCAGCACCAAGGCAGCATACACGACATCAACATGCTTCAAAGTTGTCAAGACCAATAAAGTTTATTGCCTCAGCATTGCCGAAATATCCAACACCCTATTTGGGGAATTCAGAATCGTTCCTCTGTTAGTTGAGATTCTAAAGGATGAAAGGGTT---------------------------------------------------------------------------------------------------------------------------------------
>AFS95134
ATGGAGCGGGGGGTCAGCCAAGTCGCACTCGAAAATGATGAGAGGGAGGCGAAGAACACATGGAGGCTGGTGTTCAGGGTGACTGTTCTTATCCTCACCGTAGTAACTCTTGCTATTTCCGCGGCTGCCCTTGCATTCAGCATGGAGGCCAGTACACCTCAGGATCTGGAAGGGATACCAGTAGCCATATCCAAGGCAGAAGATAAAATAACTTCTGCTCTCGGGGCCAGCCAAGATGTCATAGATAGGATATACAAACAGGTAGCATTAGAGTCTCCCTTAGCCCTGCTTAACACTGAGTCTACAATCATGAATGCCTTGACATCACTATCTTATCAGATCAATGGTGCAGCTAACAGTAGCGGATGTGGAGCCCCTATACACGACCCCGACTATATAGGAGGGATAGGTAAGGAGCTGATTGTAGATGATACAAGTGACGTGACGTCATTCTACCCATCTGCATTTCAGGAGCATCTTAATTTTATTCCTGCCCCCACCACAGGGTCCGGTTGTACCAGGATCCCATCTTTCGATATGAGCGCCACCCATTACTGTTACACTCACAACGTCATTKTATCAGGCTGTAGAGACCACTCACATTCTCATCAATACTTAGCCTTAGGAGTTCTAAGGACTTCAGCGACCGGTAGGGTGTTCTTCTCAACTCTTCGCTCAATTAACCTGGATGATACTCAGAATCGAAAATCGTGCAGTGTAAGCGCTACTCCATTAGGGTGTGACATGCTATGTTCTAAAGTCACGGAGACTGAGGAAGAGGATTACCAGTCAACAGACCCTACATTGATGGTACATGGGCGGCTAGGGTTTGATGGACAGTACCATGAGAGGGACTTAGATGTCCGCACCCTATTTGGAGACTGGGTGGCCAACTACCCCGGGGTTGGCGGTGGATCCTTTATAAACAATCGTGTCTGGTTCCCGGTATATGGTGGCTTGAAGCCGGGCTCCCCAACAGACAAGAAGCAAGAGGGGCAGTACGTTATTTACAAGAGGTATAATGATACGTGCCCTGATGATCAAGAGTATCAAGTTAGGATGGCCAAGTCGGCTTACAAACCCAACCGATTCGGTGGGAAGCGGGTCCAACAAGCAATCTTATCCATAGGAGTATCCACCACCCTTGCAGACGACCCGGTATTAACTGTGACCCCCAATACCATAACACTTATGGGGGCAGAAGGTCGGGTGATGACTGTTGGCACTTCTCATTACTTGTACCAGCGCGGGTCTTCTTATTATTCCCCTGCCGTGCTTTACCCATTGACCATCGAAAATAAGACTGTAACTCTTCAGGATCCTTATAAATTCAATGCATTCACTAGGCCGGGTAGTGTTCCATGTCAGGCATCTGCCAGATGTCCAAACTCATGTGTAACAGGAGTGTACACTGACCCGTATCCGATAGTGTTTCACAAGAATCACACGTTGCGGGGAGTGTTCGGCACGATGTTGGATGATGAGCAAGCCAGGCTGAACCCAGTCTCCGCGGTATTTGACTCTATCGCACGAAGTCGAGCAACTAGGGTGAGTTCCAGTAGCACAAAAGCGGCATATACTACATCCACCTGCTTCAAGGTAGTGAAGACAGGGAAAGTATACTGTCTAAGTATTGCTGAAATCTCAAATACATTATTCGGGGAGTTCAGAATAGTACCACTCTTGGTTGAGATTCTGAAGGATGAGGGGCGATCAGACACAAGATCAGCCTTGAATACTCGGGAGCACTCGGGCTGGCTGGACAGAGTCGCCGACCCAATCTTCTGTACGGTGGCAAACCAAACCGACTACCGACAGAAGCTGGAGCAATACGCGCAAAGTTGGCCT
>AAL18936
ATGGACCGCGCGGTTAACAGAGTCGTGCTGGAGAATGAGGAAAGAGAAGCAAAGAACACATGGCGCCTGGTTTTCCGGATCGCAGTCTTACTTTTAATGGTAATGACTCTAGCTATCTCCGCAGCTGCCCTGGCATACAGTACGGGGGCCAGTACGCCGCACGACCTCGCAGGCATATCGACTGTGATCTCCAAGACAGAAGATAAGGTTACATCTTTACTCAGTTTGAGTCAAGATGTGATAGATAAGATATACAAGCAGGTGGCTCTTGAATCCCCGCTGGCGCTACTAAACACTGAATCTATAATTATGAATGCAATAACCTCTCTTTCTTATCAAATTAACGGGGCTGCGAACAATAGCGGATGTGGGGCGCCTGTTCATGACCCAGATTATATCGGGGGGATAGGCAAAGAACTCATAGTGGACGACATCAGTGATGTCACATCATTTTATCCTTCTGCATATCAAGAACACTTGAATTTCATCCCGGCGCCTACTACAGGATCCGGTTGCACTCGGATACCCTCATTTGACATGAGCACCACCCATTATTGTTATACTCACAATGTGATACTATCCGGTTGCAGAGATCACTCACACTCACATCAATACTTAGCACTTGGTGTGCTTCGGACATCTGCAACAGGGAGGGTATTCTTTTCTACTCTGCGCTCCACCAATTTAGATGACACCCAAAATCGGAAGTCCTGCAGTGTGAGTGCAACCCCTTTAGGTTGTGATATGCTGTGCTCTAAGGTCACAGAGACTGAAGAGGAGGATTACAAGTCAGTTGCCCCCACATCAATGGTGCACGGAAGGCTAGGGTTTGACGGTCAATACCATGAGAAGGACTTAGACACCACGGTCTTATTTAAGGATTGGGTGGCAAATTACCCAGGAGCGGGAGGAGGGTCTTTTATTGACGACCGTGTATGGTTCCCAGTTTACGGAGGGCTCAAACCCAATTCACCCAGTGACACTGCACAAGAAGGGAAATATGTAATATACAAGCGCCATAACAACACATGCCCTGATGAACAAGATTACCAAATTCGGATGGCTAAGTCTTCATATAAACCCGGGCGATTTGGTGGAAAGCGCGTACAGCAAGCCATCCTATCCATCAAAGTGTCAACATCCTTGGGTAAGGACCCGGTGCTGACTATTCCACCTAATACAATCACACTCATGGGAGCCGAAGGCAGAATCCTCACAGTAGGGACATCTCACTTCTTGTACCAACGAGGGTCTTCATATTTCTCCCCTGCCTTATTATATCCCATGACAGTAAATAACAAAACGGCTACACTCCATAGTCCTTATACGTTTAATGCTTTCACTCGGCCAGGTAGTGTCCCTTGCCAGGCATCAGCAAGATGCCCCAACTCATGCATCACTGGGGTCTATACTGATCCATATCCCTTAATCTTCCATAGGAATCATACTCTACGAGGGGTCTTCGGGACGATGCTTGATGATGAACAAGCGAGACTTAACCCCGTATCTGCAGTATTCGACAACATATCTCGCAGTCGTGTCACCCGGGTGAGTTCAAGCAGCACCAAGGCAGCATACACGACATCGACATGTTTTAAAGTTGTCAAGACCAATAAAACTTATTGTCTTAGTATTGCAGAAATATCCAATACCCTATTCGGGGAATTTAGGATCGTTCCCTTATTAGTTGAGATCCTCAAGGATGATAGAGTT---------------------------------------------------------------------------------------------------------------------------------------
>ACY37953
ATGGACCGCGCAGTCAACAGAGTTGTGCTAGAGAATGAAGAAAGAGAAGCAAAGAATACGTGGCGCTTAGTTTTCCGGATCGCAGTTTTATTCTTAATAGTAACGACTTTAGCCATCTCTGCAGCTGCCCTGATATATAGCATGGGGGCTAGCACACCGAGCAACCTTGCAGGCATACCTACTGCAATCTCTAAGGCAGAGGATCGGATTACGTCCTTACTCAGCTCAAATCAAGATGTCGTAGATAGGATATATAAGCAGGTGGCCCTTGAGTCTCCGCTAGCGTTGCTTAACACTGAATCTATAATTATGAATGCAATAACGTCTCTCTCTTATCAAATTAATGGGGCTGCAAATAATAGTGGGTGTGGGGCACCTGTTCATGATCCAGATTATATCGGGGGGATAGGCAAAGAACTTATAGTAGACGACGTTAGTGACGTCACATCATTCTATCCATCTGCATACCAGGAACACCTGAATTTTATCCCAGCACCTACTACAGGATCAGGTTGCACACGGATACCCTCATTCGACATGAGTGCTACCCACTACTGTTATACCCACAACGTAATATTGTCTGGTTGCAGAGATCACTCACACTCACATCAGTACTTAGCACTCGGCGTGCTTCGGACATCTGCAACGGGGAGGGTATTCTTTTCTACTCTGCGTTCCATCAATTTGGATGATACTCAAAATCGGAAGTCCTGCAGTGTGAGTGCCACTCCTTTAGGTTGTGATATGCTATGCTCTAAGGTCACGGAGACTGAGGAAGAGGATTATAAGTCAGTCACTCCAACGTCAATGGTACATGGAAGGTTAGGGTTTGACGGTCAATATCATGAGGAGGATTTAGACATCACAGTCTTATTCAAGGATTGGGTGGCAAATTACCCAGGAGTGGGAGGTGGGTCCTTCATTGACGACCGTGTATGGTTCCCAGTTTATGGAGGGCTCGACCCCAACTCACCTAGCGACACTGCACAAGAAGGGAGATACGTAATCTACAAGCGCTATAATAACACATGCCCCGATGAACAGGATTACCAGATTCGAATGGCTAAATCTTCGTATAAGCCTAGGCGATTCGGTGGAAAGCGTGTACAGCAAGCTATCTTGTCTATCAAAGTGTCAACATCTCTAGGTGAGGACCCAGTGCTGACTGTACCGCCCAATACAGTTACACTCATGGGGGCCGAAGGCAGAGTCCTCACCGTAGGGACATCTCATTTCCTGTACCAACGAGGGTCTTCATACTTCTCTCCTGCCTTATTATACCCTATGACAGTAAACAATAAAACAGCTACTCTTCATAGTCCTTATACATTTAATGCTTTCACCCGGCCAGGTAGTGTCCCTTGTCAGGCATCAGCAAGATGTCCTAACTCATGTATCACTGGAGTCTATACTGATCCGTATCCCTTAATCTTCCATAGGAACCACACCTTGCGAGGGGTGTTCGGGACAATGCTTGATGATGAACAAGCAAGACTCAACCCCGTATCTGCAGTATTTGATAACATATCTCGCAGTCGCATGACTCGGGTAAGTTCAAGCAGCACTAAGGCAGCATACACGACGTCGACATGCTTTAAGGTCGTCAAGACCAATAAAGTTTATTGTCTTAGCATTGCCGAAATATCCAACACCTTATTCGGGGAATTCAGAATTGTCCCTTTACTGGTTGAGATTCTCAAAGATGATAGGGTT---------------------------------------------------------------------------------------------------------------------------------------
>AGA63513
ATGAACCGCGCAGTTAACAGAGTTGTGCTAGAGAACGAGGAAAAAGAAGCAAAGAATACATGGCGTTTGATTTTCCGGATCGCGGTCTTACTTCTAATGATAATGACTTTAGCTATCTCTACAGCTGCCCTGGTACACACCATGGGGGCTAGCACACCACGTGATCTCGCAGGCATACCAACTATGATCTCCAAGACAGAGGACAAGGTTATGGCTTTACTTAGTTCTAGTCAAGATGTGATAGATAGGATATATAAGCAGGTGGCTCTTGAATCCCCGCTGGCGCTGCTTAACACTGAATCTATAATTATGAATGCAATAACATCTCTCTCTTATCAAATCAACGGGGCTGCGAATAATAGCGGGTGTGGGGCGCCCGTTCATGACCCAGATTATATCGGGGGGATAGGCAAAGAACTCATAGTAGATGACACTAGTGATGTCATATCATTCTATCCTTCCGCATATCAAGAACACCTGAACTTCATCCCGGCGCCTACCACAGGGTCCGGTTGCACTCGGATACCCTCATTCGACATGAGCACTACTCACTACTGCTATACTCACAATGTGATAATGTCTGGTTGCAGAGATCACTCACATTCACATCAATACTTAGCACTTGGTGTGCTCCGGACATCTGCTACAGGGAGGGTATTTTTCTCCACTCTGCGTTCCATCAATTTGGATGACACTCAAAATCGGAAATCCTGTAGTGTAAGTGCAACTCCTTTAGGTTGTGATATACTGTGCTCTAAGGTCACAGAGACTGAGGAAGAGGATTATAGGTCAGTCACCCCCACATCAATGGTACACGGAAGATTAGGGTTTGACGGTCAATACCATGAGAGGGACTTAGACACCACAGTCTTATTTAAGGATTGGGTGGCAAATTACCCAGGGGTAGGAGGTGGGTCTTTCATTAACGACCGTGTATGGTTCCCAGTTTATGGAGGGCTTAAACCCAATTCGCCCAGCGACACTGCGCAAGAAGGGAAATATGTGATATACAAGCGCCATAATAACACATGCCCCGATGACCAAGATTACCAAATCCGGATGGCCAAGTCCTCATATAAACCGGGGCGGTTTGGTGGGAAGCGCGTACAACAGGCCATCCTATCTATCAAAGTATCAAAATCTTTAGGTGAGGACCCAGTGTTGACTATTCCACCTAATACAATTACACTCATGGGGGCCGAAGGCAGAATTCTCACGATAGGAACATCTCATTTCTTGTATCAACGAGGGTCTTCATACTTCTCACCCGCCTTATTATATCCTATGGCAGTATCTAACAAGACAGCTACCCTTCATAGTCCTTATATATTTAATGCCTTCACTCGGCCAGGTGTTGTCCCTTGCCAAGCATCAGCAAGATGCCCTAATTCATGTATCACTGGAGTCTATACTGATCCATATCCTTTAGTCTTCCATAAGAATCATACCCTACGAGGGGTCTTTGGGACAATGCTTGATGATGAACAAGCAAGACTCAACCCTGTGTCTGCAGTATTCGACAATGCATCCCGCAGTCGTGTAACCCGGGTGAGTTCAAGCAACACCAAGGCAGCATACACGACATCGACATGTTTTAAGGTTGTCAAGACCAACAAAGTTTATTGTCTTAGCATTGCAGAACTATCCAATACCCTATTCGGGGAATTTAGGATCGTCCCTTTACTAGTTGAGATCCTCAAGAATGATAGGGTT---------------------------------------------------------------------------------------------------------------------------------------
>AGL09139
ATGGACCGCGCGGTTGGCAGAGTCGTGCTGGAGAATGAGGAAAGAGAAGCAAAGAACACATGGCGCTTAGTTTTCCGGATCGCAGTCTTATTTTTAATGGTAATGACTCTAGCTATCTCCGCAGCTGCCCTGGCATACAGCATGGGGGCCAGTACGCCGCACGACCTCGCAGGCATATTGACTGTGATCTCTAAGACAGAAGATAAGGTTACGTCTTTACTCAGTTCAAGTCAAGATGTGACAAATAGGATATACAAGCAGGTAGCTCTTGAATCCCCGCTGGCACTACTAAACACTGAATCTATAATTATGAATGCAATAACCTCTCTTTCTTATCAAATTAACGGGGCCGAGAACAATAGCGGATGTGGTGCGCCTGTTCATGACCCAGATTATATCGGGGGGATAGGCAAAGAACTCATAGTGGACGACATCAGTGGTGTCACATCATTTTATCCTTCTGCATATCAAGAACACTTGAATTTCATCCCGGCGCCTACTACAGGATCCGGTTGCACTCGGATACCCTCATTTGACATGAGCACCACCCATTATTGTTATACTCACAATGTGATACTATCCGGTTGCAGAGATCACTCACACTCACATCAATACTTAGCACTTGGTGTGCTTCGGACATCTGCAACAGGGAGGGTATTCTTTTCTACTCTACGCTCCATCAATTTAGATGACACCCAAAATCGGAAGTCCTGCAGTGTGAGTGCAACCCCTTTAGGTTGTGATATGCTGTGCTCTAAGGTCACAGGGACTGAAGAGGAGGATTACAAGTCAGTTGCCCCCACATCAATGGTGCACGGAAGGCTAGGGTTCGACGGTCAATACCATGAGAAGGACTTAGACACCACGGTCTTATTTAAGGATTGGGTGGCAAATTACCCGGGAGTGGGAGGAGGGTCTTTTATTGACGGCCGTGTATGGTTCCCAGTTTACGGAGGGCTCAAACCCAATTCACCCAGTGACACTGCACAAGAAGGGAAATACGTAATATACAAGCGCCATAACAACACATGCCCCGATAAACAAGATTACCAAATTCGGATGGCTAAGTCCTCATATAAACCCGGGCGATTTGGTGGAAAGCGCGTACAGCAAGCCATCCTATCTATCAAAGTGTCAACATCCCTGGGTAAGGACCCGGTGCTGACTATTCCACCTAATACAATCACACTCATGGGAGCCGAAGGCAGAATCCTCACAGTAGGGACATCTCACTTCTTGTACCAACGAGGGTCTTCATATTTCTCCCCTGCCTTATTGTATCCCATGACAGTAAATAACAAAACGGCTACGCTCCATAGTCCTTATATGTTTAATGCTTTCACTCGGCCAGGTAGTGTCCCTTGCCAGGCATCAGCAAGATGCCCCAACTCATGCATTACTGGGGTCTATACCGATCCGTATCCCTTAATCTTCCATAGGAATCATACTCTACGAGGGGTCTTCGGGACGATGCTTGATGATGAACAAGCGAGGCTTAACCCCGTATCTGCAGTGTTTGACAACATATCTCGCAGTCGTGTCACCCGGGTGAGTTCGAGCAGCACCAAGGCAGCATACACGACATCGACATGTTTTAAAGTTGTCAAGACCAATAAAGTTTATTGTCTTAGTATCGCAGAAATATCCAATACCCTATTCGGGGAATTTAGGATCGTTCCCTTACTAGTTGAGATCCTCAAGGATGATAAAGTT---------------------------------------------------------------------------------------------------------------------------------------
>ADH10218
ATGGACCATGCAGTTAGCAGAGTTGCGCTAGAGAATGAAAAAAGAGAGGCAAAGAACACATGGCGCTTGGTTTTCCGGATCGCAGTTTTACTTTTAATAATAGTGACCTTAGTTATCTCCGCAGCCGCCTTGGCGTACAGCATGGGGGCTAGTACGCCGCGCGACCTCATAGGCATATCGACTGTGATCTCTAAGACGGAGGACAGGATTACGTCTTTACTCAGTTCGAATCAAGATGTAGTAGATAGAATATATAAGCAAGTGGCCCTTGAATCTCCGCTAGCATTGCTAAATACTGAATCTATAATCATGAATGCAATAACGTCTCTCTCTCATCAAATTAACGGGGCTGCCAATAGTAGCAGATGTGGGGCACCCGTTCATGACCCAGATTATATCGGGGGGATAGGTAAAGAACTCATAGTAGACGACACCAGTGATGTCACATCATTCTATCCATCTGCATACCAAGAACACCTGAATTTTATCCCGGCGCCCACTACAGGATCAGGTTGCACCCGGATACCCTCATTTGACATGAGTGCTACCCACTACTGTTATACTCACAATGTGATATTGTCTGGTTGCAGAGATCACTCACACTCACACCAATATTTAGCACTTGGTGTGCTTCGGACATCTGCAACGGGGAGGGTATTCTTTTCTACTCTGCGTTCCATCAATTTAGATGACACCCAGAATCGGAAGTCTTGCAGTGTGAGTGCGACTCCTCTAGGTTGCGATATACTGTGCTCTAAAGTCACAGAGACTGAAGAAGAGGATTATAAGTCAATTTCCCCAACATTAATGGTGCACGGAAGGTTAGGTTTTGACGGTCAATACCATGAGAAAGACTTAGACATCACTGTCTTATTCAAGGATTGGGTGGCAAATTACCCGGGAGTGGGAAGCGGATCCTTTATTGATGACCGCGTATGGTTCCCAGTTTATGGAGGGCTAAAGCCTAATTCGCCTATCGACACTGCACAAGAGGGGAAATATGTAATATACAAGCGCTATAATAACACATGCCCCGATGGACAAGAATATCAAATCCGGATGGCTAAGTCTTCGTACAAACCTGGGCGGTTCAGTGGAAAGCGCGTACAGCAAGCCATCTTATCTATCAAAGTGTCAACATCTTTAGGTGAGGACCCGGTGTTGACTGTCCCGCCTAATACAATCACACTCATGGGGGCCGAAGGCAGAGTTCTCACAGTAGGGACATCTCATTTCTTGTACCAACGAGGGTCTTCGTATTTCTCCCCCGCCTTATTATACCCTATGACAGTCTACAACAAAACAGCTACTCTTCATAGTCCTTATACATTTAATGCTTTCACCCGGCCAGGTATTGTCCCTTGTCAGGCATCAGCAAGGTGCCCCAACCCATGTATCACTGGAGTCTATACTGATCCGTACCCCTTGGTCTTCCATAGGAATCATACCTTGCGAGGGGTCTTCGGGACAATGCTTGATGATGAACAAGCAAGGCTCAACCCCGCATCTGCAGTATTCGGTAGCATATCCCGCAGTCGTGTAACCCGGGTGAGTTCAAGCAGCACCAAGGCAGCATACACGACATCGACATGTTTTAAAGTTGTCAAGACCAATAAAGTTTATTGTCTTAGCATTGCAGAAATATCTAATACCCTATTTGGGGAATTCAGGATCGTTCCTTTACTAGTTGAGATTCTTAAGGATGATAGGGTT---------------------------------------------------------------------------------------------------------------------------------------
>ACY37959
ATGGACCGCGCAGTCAACAGAGTTGTGCTAGAGAATGAAGAAAGAGAAGCAAAGAATACGTGGCGCTTAGTTTTCCGGATCGCAGTTTTATTCTTAATAGTAACGACTTTAGCCATCTCTGCAGCTGCCCTGATATATAGCATGGGGGCTAGCACACCGAGCAACCTTGCAGGCATACCTACTGCAATCTCTAAGGCAGAGGATCGGATTACGTCCTTACTCAGCTCAAATCAAGATGTCGTAGATAGGATATATAAGCAGGTGGCCCTTGAGTCTCCGCTAGCGTTGCTTAACACTGAATCTATAATTATGAATGCAATAACGTCTCTCTCTTATCAAATTAATGGGGCTGCAAATAATAGTGGGTGTGGGGCACCTGTTCATGATCCAGATTATATCGGGGGGATAGGCAAAGAACTTATAGTAGACGACGTTAGTGACGTCACATCATTCTATCCATCTGCATACCAGGAACACCTGAATTTTATCCCAGCACCTACTACAGGATCAGGTTGCACACGGATACCCTCATTCGACATGAGTGCTACCCACTACTGTTATACCCACAACGTAATATTGTCTGGTTGCAGAGATCACTCACACTCATATCAGTACTTAGCACTCGGCGTGCTTCGGACATCTGCAACGGGGAGGGTATTCTTTTCTACTCTGCGTTCCATCAATTTGGATGATACTCAAAATCGGAAGTCCTGCAGTGTGAGTGCCACTCCTTTAGGTTGTGATATGTTATGCTTTAAGGTCACGGAGACTGAGGAAGAGGATTATAAGTCAGTCACCCCAACGTCAATGGTACATGGAAGGTTAGGGTTTGACGGTCAATATCATGAGGAGGATTTAGACATCACAGTCTTATTCAAGGATTGGGTGGCAAATTACCCAGGAGTGGGAGGTGGGTCCTTCATTGACGACCGTGTATGGTTCCCAGTTTATGGAGGGCTCGACCCCAACTCACCTAGCGACACTGCACAAGAAGGGAGATACGTAATCTACAAGCGCTATAATAACACATGCCCCGATGAACAGGATTACCAGATTCGAATGGCTAAATCTTCGTATAAGCCTAGGCGATTCGGTGGAAAGCGTGTACAGCAAGCTATCTTGTCTATCAAAGTGTCAACATCTCTAGGTGAGGACCCAGTGCTGACTGTACCGCCCAATACAGTTACACTCATGGGGGCCGAAGGCAGAGTCCTCACCGTAGGGACATCTCATTTCCTGTACCAACGAGGGTCTTCATACTTCTCTCCTGCCTTATTATACCCTATGACAGTAAACAATAAAACAGCTACTCTTCATAGTCCTTATACATTTAATGCTTTCACCCGGCCAGGTAGTGTCCCTTGTCACGCATCAGCAAGATGTCCTAACTCATGTATCACTGGAGTCTATACTGATCCGTATCCCTTAATCTTCCATAGGAACCACACCTTGCGAGGGGTGTTCGGGACAATGCTTGATGATGAACAAGCAAGACTCAACCCCGTATCTGCAGTATTTGATAACATATCTCGCAGTCGCATGACTCGGGTAAGTTCAAGCAGCACTAAGGCAGCATACACGACGTCGACATGCTTTAAGGTCGTCAAGACCAATAAAGTTTATTGTCTTAGCATTGCCGAAATATCCAACACCTTATTCGGGGAATTCAGAATTGTCCCTTTACTGGTTGAGATTCTCAAAGATGATAGGGTT---------------------------------------------------------------------------------------------------------------------------------------
>AGA63519
ATGAACCGCGCAGTTAACAGAGTTGTGCTAGAGAACGAGGAAAAAGAGGCAAAGAATACATGGCGTTTGATTTTCCGGATCGCGGTCTTACTTCTAATGATAATGACTTTAGCTATCTCTACAGCTGCCCTGGTACACACCATGGGGGCTAGCACACCACGTGATCTCGCAGGCATACCAACTATGATCTCCAAGACAGAGGACAAGGTTATGGCCTTACTTAGTTCTAGTCAAGATGTGATAGATAGGATATATAAGCAGGTGGCTCTTGAATCCCCGCTGGCGCTGCTTAACACTGAATCTATAATTATGAATGCAATAACATCTCTCTCTTATCAAATCAACGGGGCTGCGAATAATAGCGGGTGTGGGGCGCCCGTTCATGACCCAGATTATATCGGGGGGATAGGCAAAGAACTCATAGTAGATGACACTAGTGATGTCACATCATTCTATCCTTCCGCATATCAAGAACACCTGAACTTCATCCCGGCGCCTACCACAGGGTCCGGTTGCACTCGGATACCCTCATTTGACATGAGCACTACTCACTACTGCTATACTCACAATGTGATGTTGTCTGGTTGCAGAGATCACTCACATTCACATCAATACTTAGCACTTGGTGTGCTCCGGACATCTGCTACAGGGAGGGTATTTTTCTCCACTCTGCGTTCCATCAATTTGGATGACACTCAAAATCGGAAGTCCTGCAGTGTAAGTGCAACTCCTTTAGGTTGTGATATACTGTGCTCTAAGGTCACAGAGACTGAGGAAGAGGATTATAGGTCAGTCACCCCCACATCAATGGTACACGGAAGATTAGGGTTTGATGGTCAATACCATGAGAGGGACTTAGACACCACAGTCTTATTTAAGGATTGGGTGGCAAATTACCCAGGGGTAGGAGGTGGGTCTTTCATTAACGACCGTGTATGGTTCCCAGTTTATGGAGGGCTTAAACCCAATTCGCCCAGCGACACTGCGCAAGAAGGGAAATATGTGATATACAAGCGCTATAATAACACATGCCCCGATGACCAAGATTACCAAATTCGGATGGCCAAGTCCTCATATAAACCGGGGTGGTTTGGTGGGAAGCGCGTACAACAGGCCATCCTATCTATCAAAGTATCAAAATCTTTAGGTGAGGACCCAGTGTTGACTATTCCACCTAATACAATTACACTCATGGGGGCCGAAGGCAGAATTCTCACGATAGGAACATCTCATTTCTTGTATCAACGAGGGTCTTCATACTTCTCACCCGCCTTATTATATCCTATGGCAGTATCTAACAAGACAGCTACCCTTCATAGTCCTTATATATTTAATGCCTTCACTCGGCCAGGTGTTGTCCCTTGCCAAGCATCAGCAAGATGCCCTAATTCATGTATCACTGGAGTCTATACTGATCCATATCCTTTAGTCTTCCATAAGAATCATACCCTACGAGGGGTCTTTGGGACAATGCTTGATGATGAACAAGCAAGACTCAACCCTGTGTCTGCAGTATTCGACAATGCATCCCGCAGTCGTGTAACCCGGGTGAGTTCAAGCAACACCAAGGCAGCATACACGACATCGACATGTTTTAAGGTTGTCAAGACCAACAAAGTTTATTGTCTTAGCATTGCAGAACTATCCAATACCCTATTCGGGGAATTTAGGATCGTCCCTTTACTAGTTGAGATCCTCAAGAATGATAGGGTT---------------------------------------------------------------------------------------------------------------------------------------
>AGL09133
ATGGACCGCGCGGTTGGCAGAGTCGTGCTGGAGAATGAGGAAAGAGAAGCAAAGAACACATGGCGCTTAGTTTTCCGGATCGCAGTCTTATTTTTAATGGTAATGACTCTAGCTATCTCCGCAGCTGCCCTGGCATACAGCATGGGGGCCAGTACGCCGCACGACCTCGCAGGCATATTGACTGTGATCTCTAAGACAGAAGATAAGGTTACGTCTTTACTCAGTTCAAGTCAAGATGTGACAAATAGGATATACAAGCAGGTAGCTCTTGAATCCCCGCTGGCACTACTAAACACTGAATCTATAATTATGAATGCAATAACCTCTCTTTCTTATCAAATTAACGGGGCCGAGAACAATAGCGGATGTGGTGCGCCTGTTCATGACCCAGATTATATCGGGGGGATAGGCAAAGAACTCATAGTGGACGACATCAGTGGTGTCACATCATTTTATCCTTCTGCATATCAAGAACACTTGAATTTCATCCCGGCGCCTACTACAGGATCCGGTTGCACTCGGATACCCTCATTTGACATGAGCACCACCCATTATTGTTATACTCACAATGTGATAATATCCGGTTGCAGAGATCACTCACACTCACATCAATACTTAGCACTTGGTGTGCTTCGGACATCTGCAACAGGGAGGGTATTCTTTTCTACTCTACGCTCCATCAATTTAGATGACACCCAAAATCGGAAGTCCTGCAGTGTGAGTGCAACCCCTTTAGGTTGTGATATGCTGTGCTCTAAGGTCACAGGGACTGAAGAGGAGGATTACAAGTCAGTTGCCCCCACATCAATGGTGCACGGAAGGCTAGGGTTCGACGGTCAATACCATGAGAAGGACTTAGACACCACGGTCTTATTTAAGGATTGGGTGGCAAATTACCCGGGAGTGGGAGGAGGGTCTTTTATTGACGGCCGTGTATGGTTCCCAGTTTACGGAGGGCTCAAACCCAATTCACCCAGTGACACTGCACAAGAAGGGAAATACGTAATATACAAGCGCCATAACAACACATGCCCCGATAAACAAGATTACCAAATTCGGATGGCTAAGTCCTCATATAAACCCGGGCGATTTGGTGGAAAGCGCGTACAGCAAGCCATCCTATCTATCAAAGTGTCAACATCCCTGGGTAAGGACCCGGTGCTGACTATTCCACCTAATACAATCACACTCATGGGAGCCGAAGGCAGAATCCTCACAGTAGGGACATCTCACTTCTTGTACCAACGAGGGTCTTCATATTTCTCCCCTGCCTTATTGTATCCCATGACAGTAAATAACAAAACGGCTACGCTCCATAGTCCTTATATGTTTAATGCTTTCACTCGGCCAGGTAGTGTCCCTTGCCAGGCATCAGCAAGATGCCCCAACTCATGCATTACTGGGGTCTATACCGATCCGTATCCCTTAATCTTCCATAGGAATCATACTCTACGAGGGGTCTTCGGGACGATGCTTGATGATGAACAAGCGAGGCTTAACCCCGTATCTGCAGTGTTTGACAACATATCTCGCAGTCGTGTCACCCGGGTGAGTTCGAGCAGCACCAAGGCAGCATACACGACATCGACATGTTTTAAAGTTGTCAAGACCAATAAAGTTTATTGTCTTAGTATCGCAGAAATATCCAATACCCTATTCGGGGAATTTAGGATCGTTCCCTTACTAGTTGAGATCCTCAAGGATGATAAAGTT---------------------------------------------------------------------------------------------------------------------------------------
>AER92763
ATGGACCGCGCAGTTAACAGAGTTGTGTTAGAGAATGAGGCAAGAGAAGCAAAGAACACATGGCGCCTGGTTTTCCGGATCGCAGTCTTATTTCTAATGACAATGACTTTAGTTATCTCTGCAGCTGCCCTGGTATATATCATGGGGGCCAGCACGCCACGCGACCTCGCAGGCGTATCAGTTGCAATCTCCAAGACGGAGGATAAGGTTTCATTTCTGCTCAGTTCAAGTCAAGATGTGATAGATAGGATATATAAGCAGGTGGCTCTTGAATCTCCGCTGGCGCTACTAAACACTGAGTCTATAATTATGAATGCAATAACATCCCTTTCTTATCAAATCAACGGGGCCGCGAATAATAGCGGGTGTGGGGCACCTGTTCATGACCCAGATTATATCGGGGGAGTCGGCAGAGAACTCATAGTAGATGACACCAGTGATGTCACATCATTCTATCCTTCCGCATATCAAGAACACTTGAATTTTATCCCGGCGCCTACGACAGGATCCGGCTGCACCCGGATACCCTCATTTGACATGAGTACTACTCACTACTGTTATACTCACAATGTTATACTATCCGGTTGTAGAGATCACTCACACTCACATCAATATTTAGCACTCGGTGTGCTTAGAATATCTGCGACAGGAAGGGTATTCTTCTCTACTCTGCGTTCCATCAATTTAGATGACAACCAAAATCGAAAGTCCTGCAGTGTGAGTGCGACTCCTTTAGGTTGCGATATACTGTGTTCTAAAGTCACAGAGACCGAGGAAGAGGATTACAAGTCTGCCACTCCCACCTCGATGGTGCACGGAAGGTTAGGGTTTGACGGCCAATACCATGAGAAAGACTTAGATGCCACAGTCTTATTCAAGGATTGGGTGGCAAATTACCCGGGAGTGGGAGGCGGGTCTTTTATTGACGACCGTGTATGGTTCCCAGTTTACGGAGGACTCAAACCTAATTCACCTAGCGACACTGCACAAGAAGGGAAATATGTGATATACAAGCGCTATAATAACACATGCCCTGATGAACAAGATTACCAAATCCGGATGGCCAAGTCCTCATATAAACCTGGGCGGTTTGGTGGAAAGCGCGTACAGCAAGCCATCCTATCTATCAAAGTATCAACATCTTTGGGTGAAGACCCGGTGTTGACTATTCCATCTAACACAATTACACTCATGGGGGCTGAAGGTAGGATTCTCACGGTAGGGACATCTCACTTCTTGTACCAACGAGGGTCTTCATATTTCTCCCCTGCCTTATTATACCCTATTGTAGTATACAACAAAACAGCTACTCTTCGCGACCCTTACACATTTAATGCCTTCACTCGGCCAGGTAGTGTCCCTTGCCAAGCATCAGCAAGATGCCCTAACTCATGCATCACTGGAGTCTATACTGATCCGTATCCCCTAGTCTTCAATCGGAATCATACCCTACGAGGGGTCTTCGGGACGATGCTTGATGATGAACAGGCAAGACTCAACCCCGTATCTGCAGTATTCGATAACATATCCCGCAGTCGAGTAACCCGGGTGAGTTCAAGCAGCACCAAGGCAGCATACACGACATCAACATGCTTTAAAGTTGTCAAGACCAATAAAATTTATTGTCTTAGCATTGCAGAAATATCCAACACCCTATTCGGGGAATTCAGAATTGTTCCTTTACTAGTTGAGATCCTCAAGGATGATAGAGTT---------------------------------------------------------------------------------------------------------------------------------------
>ACY92090
ATGGACCGCGCGGTTAACAGAGTCGTGCTGGAGAATGAGGAAAGAGAAGCAAAGAACACATGGCGCCTGGTTTTCCGGATCGCAGTCTTACTTTTAATGGTAATGACTCTAGCTATCTCCGCAGCTGCCCTGGCATACAGTATGGAGGCCAGTACGCCGCACGACCTTGCAGGCATATCGACTGTGATCTCTAAGACAGAAGATAAGGTTACGTCTTTACTCAGTTCGAGTCAAGATGTGATAGATAGGATATACAAGCAGGTGGCTCTTGAATCCCCGCTGGCGCTACTAAACACTGAATCTACAATTATGAATGCAATAACCTCTCTTTCTTATCAAATTAACGGGGCTGCGAACAATAGCGGATGTGGGGCGCCTGTTCATGACCCAGATTATATCGGGGGGATAGGCAAAGAACTCATAGTGGACGACATCAGTGATGTCACATCGTTTTATCCTTCTGCATATCAAGAACACCTGAATTTCATCCCGGCGCCTACTACAGGATCCGGTTGCACTCGGATACCCTCATTTGACATGAGCACCACCCATTATTGTTATACTCACAATGTAATACTATCCGGTTGCAGAGATCACTCACACTCACATCAATACTTAGCGCTTGGTGTGCTTCGGACATCTGCAACAGGGAGGGTATTCTTCTCTACTCTGCGCTCCATCAATTTAGATGATACCCAAAATCGGAAGTCCTGCAGTGTGAGTGCAACCCCTTTAGGTTGTGATATGCTGTGCTCTAAGGTCACAGGGACTGAAGAGGAGGATTACAAGTCAGCTGCCCCAACATCAATGGTGCACGGAAGGCTAGGGTTTGACGGTCAATACCATGAGAAGGACTTAGACACCACAGTCTTATTTAAGGATTGGGTGGCAAATTACCCAGGAGTGGGAGGAGGGTCTTTTATTGACGACCGTGTATGGTTCCCAGTTTACGGAGGGCTCAAACCCAATTCACCCAGTGACACTGCACAAGAAGGGAAATATGTAATATACAAGCGCCATAACAACACATGCCCCGATGGACAAGATTACCAAATTCGGATGGCTAAGTCTTCATATAAACCCGGGCGATTTGGTGGAAAGCGCGTACAGCAAGCCATATTATCCATCAAAGTGTCAACATCCTTGGGTAAGGACCCGGTGCTGACTATTCCACCTAATACAATCACACTCATGGGAGCCGAAGGCAGAATCCTCACAGTAGGGACATCTCACTTCTTGTACCAACGAGGGTCTTCATATTTCTCCCCTGCCTTATTATATCCCATGACAGTAAATAACAAAACGGCTACACTCCATAGTCCTTATACGTTTAATGCTTTCACTCGGCCAGGTAGTGTCCCTTGCCAGGCATCAGCAAGATGCCCCAACTCATGCATCACTGGGGTCTATACTGATCCATATCCCTTAATCTTCTATAGGAATCATACTCTACGAGGGGTCTTTGGGACGATGCTTGATGATGAACAAGCGAGACTTAACCCCGTATCTGCAGTATTCGACAACATATCCCGCAGTCGTGTCACCCGGGTGAGTTCAAGCAGCACCAAGGCAGCATACACGACATCGACATGTTTTAAAGTTGTCAAGACCAATAAAGCTTATTGTCTTAGTATTGCGGAGATATCCAATACCCTATTCGGGGAATTTAGGATCGTTCCCTTATTAGTTGAGATCCTCAAGGATGATAGAGTT---------------------------------------------------------------------------------------------------------------------------------------
>AFO83584
ATGGACCGCGCGGTTAACAGAGTCGTGCTGGAGAATGAGGAAAGAGAAGCAAAGAACACATGGCGCCTGGTTTTCCGGATCGCAGTCTTACTTTTAATGGTAATGACTCTAGCTATCTCCGCAGCTGCCCTGGCATACAGCATGGGGGCCAGTACGCCGCACGACCTCGCAGGCATATCGACTGTGATCTCCAAGACAGAAGATAAGGTTACATCTTTACTCAGTTCAAGTCAAGATGTGATAGATAGGATATACAAGCAGGTGGCTCTTGAATCCCCGCTGGCGCTACTAAACACTGAATCTATAATTATGAATGCAATAACCTCTCTTTCTTATCAAATTAACGGGGCTGCGAACAATAGCGGATGTGGGGCGCCTGTTCATGACCCAGATTATATCGGGGGGATAGGCAAAGAACTCATAGTGGACGACATCAGTGATGTCACATCATTTTATCCTTCTGCATATCAAGAACACTTGAATTTCATCCCGGCGCCTACTACAGGATCCGGTTGCACTCGGATACCCTCATTTGACATGAGCACCACCCATTATTGTTATACTCACAATGTGATACTATCTGGTTGCAGAGATCACTCACACTCACATCAATACTTAGCACTTGGTGTGCTTCGGACATCTGCAACAGGGAGGGTATTCTTTTCTACTCTGCGCTCCATCAATTTAGATGACACCCAAAATCGGAAGTCCTGCAGTGTGAGTGCAACCCCTTTAGGTTGTGATATGCTGTGCTCTAAGGTCACAGAGACTGAAGAGGAGGATTACAAGTCAGTTGCCCCCACATCAATGGTGCACGGAAGGCTAGGGTTTGACGGTCAATACCATGAGAAGGACTTAGACACCACGGTCTTATTTAAGGATTGGGTGGCAAATTACCCAGGAGTGGGAGGAGGGTCTTTTATTGACGACCGTGTATGGTTCCCAGTTTACGGAGGGCTCAAACCCAATTCACCCAGTGACACTGCACAAGAAGGGAAATATGTAATATACAAGCGCCATAACAACACATGCCCCGATGAACAAGATTACCAAATTCGGATGGCTAAGTCTTCATATAAACCCGGGCGATTTGGTGGAAAGCGCGTACAGCAAGCCATCTTATCCATCAAAGTGTCAACATCCTTGGGTAAGGACCCGGTGCTGACTATTCCACCTAATACAATCACACTCATGGGAGCCGAAGGCAGAATCCTCACAGTAGGGACATCTCACTTCTTGTACCAACGAGGGTCTTCATATTTCTCCCCTGCCTTATTATATCCCATGACAGTAAATAACAAAACGGCTACACTCCATAGTCCTTATATGTTTAATGCTTTCACTCGGCCAGGTAGTGTCCCTTGCCAGGCATCAGCAAGATGCCCCAACTCATGCATCACTGGGGTCTATACTGATCCATATCCCTTAATCTTCCATAGGAATCATACTCTACGAGGGGTCTTCGGGACGATGCTTGATGATGAACAAGCGAGACTTAACCCCGTATCTGCAGTATTCGACAACATATCTCGCAGTCGTGTCACCCGGGTGAGTTCAAGCAGCACCAAGGCAGCATACACGACATCGACATGTTTTAAAGTTGTCAAGACCAATAAAGCTTATTGTCTTAGTATTGCAGAAATATCCAATACCCTATTCGGGGAATTTAGGATCGTTCCCTTACTAGTTGAGATCCTCAAGGATGATAGAGTT---------------------------------------------------------------------------------------------------------------------------------------
>ABH10573
ATGGACCGCGCGGTTAACAGAGTCGTGCTGGAGAATGAGGAAAGAGAAGCAAAGAACACATGGCGCCTGGTTTTCCGGATCGCAGTTTTACTTTTAATGGTAATGACTCTAGCTATCTCCTCAGCTGCCCTGGCATACAGCACGGGGGCCAGTACGCCGCACGACCTCGCAAGCATATTGACTGTGATCTCCAAGACAGAAGATAAGGTTACGTCTTTACTCAGTTCAAGTCAAGACGTGATAGATAGGATATACAAGCAGGTGGCTCTTGAATCCCCGCTGGCACTACTAAACACTGAATCTGTAATTATGAATGCAATAACCTCTCTTTCTTATCAAATTAACGGGGCTGCGAACAATAGCGGATGTGGGGCGCCTGTTCATGACCCAGATTATATCGGGGGGATAGGCAAAGAACTCATAGTGGACGACATCAGTGATGTTACATCATTTTATCCTTCTGCATATCAAGAACACTTGAATTTCATCCCGGCACCTACTACAGGATCCGGTTGCACTCGGATACCCTCGTTTGACATGAGCACCACCCATTATTGTTATACTCACAATGTGATACTATCCGGTTGCAGAGATCACTCACACTCACATCAATACTTAGCACTTGGTGTGCTTCGGACATCTGCAACAGGGAGGGTATTCTTTTCTACTCTGCGCTCTATCAATTTAGATGACACCCAAAATCGGAAGTCCTGCAGTGTGAGTGCAACCCCTTTAGGTTGTGATATGCTGTGCTCCAAGGTCACAGGGACTGAAGAGGAGGATTACAAGTCAGTTGCCCCCACATCAATGGTGCACGGAAGGCTAGGGTTTGACGGTCAATACCATGAAAAGGACTTAGACACCACGGTCTTATTTAAGGATTGGGTGGCAAATTACCCAGGAGCGGGAGGAGGGTCTTTTATTGACGACCGTGTATGGTTCCCAGTTTACGGAGGGCTCAAACCCGATTCACCCAGTGACACTGCACAAGAAGGGAAATACGTAATATACAAGCGCCATAACAACACATGCCCCGATAAACAAGATTACCAAATTCGGAAGGCTAAGTCTTCATATAAACCCGGGCGATTTGGTGGGAAGCGCGTACAGCAAGCCATCTTATCCATCAAAGTGTCAACATCTTTGGGTAAGGACCCGGTGCTGACTATTCCACCTAATACAATCACACTCATGGGAGCCGAAGGCAGAATTCTCACAGTGGGGACATCTCACTTCTTGTACCAACGAGGGTCTTCATATTTCTCCCCTGCCTTATTATATCCCATGACAGTAAATAACAAAACGGCTACACTCCATAGTCCTTATACGTTTAATGCTTTCACTCGGCCAGGTAGTGTCCCTTGCCAGGCATCAGCAAGATGCCCCAACTCATGCATTACTGGAGTCTATACTGATCCATATCCCTTAATCTTCCATAGGAATCATACTCTACGAGGGGTCTTCGGAACGATGCTTGATGATGAACAAGCGAGACTTAACCCCGTATCCGCAGTATTCGACAACGTATCCCGCAGTCGTGTCACCCGGGTGAGTTCAAGCAGCACCAAGGCAGCATACACGACATCGACATGTTTCAAAGTTGTCAAGACCAATAAAACTTATTGTCTTAGTATTGCAGAAATATCCAATACCCTGTTCGGGGAATTTAGGATCGTTCCCTTACTAGTTGAGATCCTCAAGGATGATAGAGTT---------------------------------------------------------------------------------------------------------------------------------------
>AGL09199
ATGGACCGCGCGGTTAACAGAGTCGTGCTGGAGAATGAGGAAAGAGAAGCAAAGAACACATGGCGCCTAGTTTTCCGGATCGCAGTCTTACTTTTAATGGTAATGACTCTAGCTATCTCCGCAGTTGCCCTGGCATACAGCATGGGGGCCAGTACGCCGCACGACCTCGCAGGCATATCGACTGTGATCTCCAAGACAGAAGATAAGGTTACGTCTTTACTCAGTTCAAGTCAAGATGTGATAGATAGGATATACAAGCAGGTAGCTCTTGAATCCCCGCTGGCACTACTAAACACTGAATCTATAATTATGAATGCAATAACCTCTCTTTCTTATCAAATTAACGGGGCTGAGAACAATAGCGGATGTGGTGCGCCTGTTCATGACCCAGATTATATCGGGGGGATAGGCAAAGAACTCATAGTGGACGACATCAGTGATGTCACATCATTTTATCCTTCTGCATATCAAGAACACTTGAATTTCATCCCGGCGCCTACTACAGGATCCGGTTGCACTCGGATACCCTCATTTGACATGAGCACCACCCATTATTGTTATACTCACAATGTGATACTATCCGGTTGCAGAGATCACTCACACTCACATCAATACTTAGCACTTGGTGTGCTTCGGACATCTGCAACAGGGAGGGTATTCTTTTCTACTCTGCGCTCCATCAATTTAGATGACACCCAAAATCGGAAGTCCTGCAGTGTGAGTGCAACCCCTTTAGGTTGTGATATGCTGTGCTCTAAGGTCACAGGGACTGAAGAGGAGGATTACAAGTCAGTTGCCCCCACATCAATGGTGCACGGAAGGCTAGGGTTTGACGGCCAATACCATGAGAAGGACTTAGACACCACGGTCTTATTTAAGGATTGGGTGGCAAATTACCCGGGAGTGGGAGGAGGGTCTTTTATTGACGGCCGTGTATGGTTCCCAGTTTACGGAGGGCTCAAACCCAATTCACCCAGCGACACTGCACAAGAAGGGAAATATGTAATATACAAGCGCCATAACAACACATGCCCCGATGAACAAGATTACCAAATTCGGATGGCTAAGTCCTCATATAAACCCGGGCGATTTGGTGGAAAGCGCGTACAGCAAGCCATCCTATCCATCAAAGTGTCAACATCCCTGGGTAAGGACCCGGTGCTGACTATTCCACCTAATACAATCACACTCATGGGAGCCGAAGGCAGAATCCTCACAGTAGGGACATCTCACTTCTTGTACCAACGAGGGTCTTCATATTTCTCCCCCGCCTTATTGTATCCCATGACAGTAAATAACAAAACGGCTACACTCCATAGTCCTTACATGTTTAATGCTTTCACTCGGCCAGGTAGTGTCCCTTGCCAGGCATCAGCAAGATGCCCCAACTCATGCATTACTGGGGTCTATACCGATCCATATCCCTTAATCTTCCATAGGAATCATACTCTACGAGGGGTCTTCGGGACGATGCTTGATGATGAACAAGCGAGGCTTAACCCCGTATCTGCAGTATTTGACAACATATCTCGCAGTCGTGTCACCCGGGTGAGTTCAAGCAGCACCAAGGCAGCATACACGACATCGACATGTTTTAAAGTTGTCAAGACCAATAAAGCTTATTGTCTTAGTATCGCAGAAATATCCAATACCCTATTCGGGGAATTTAGGATCGTTCCCTTACTAGTTGAGATCCTCAAGGATGATAGAATT---------------------------------------------------------------------------------------------------------------------------------------
>AEX60734
ATGGACCGCGCGGTTAACAGAGTCGTGCTGGAGAATGAGGAAAGAGAAGCAAAGAACACATGGCGCCTGGTTTTCCGGATCGCAGTCTTACTTTTAATGGTAATGACTCTAGCTATCTCCGCAGCTGCCCTGGTATACAGTACGGGGGCCAGTACGCCGCACGACCTCGCAGGCATATCGACTGTGATCTCCAAGACAGAAGATAAGGTTACGTCTTTACTCAGTTCGAGTCAAGATGTGATAGATAGGATATACAAGCAGGTGGCTCTTGAATCCCCGCTGGCGCTACTAAACACTGAATCTATAATTATGAATGCAATAACCTCTCTTTCTTATCAAATTAACGGGGCTGCGAACAATAGCGGATGTGGGGCGCCTGTTCATGACCCAGATTATATCGGGGGGATAGGCAAAGAACTCATAGTGGACGACATCAGTGATGTCACATCATTTTATCCTTCTGCATATCAAGAACACTTGAATTTCATCCCGGCGCCTACTACAGGATCCGGTTGCACTCGGATACCCTCATTTGACATGAGCACCACCCATTATTGTTATACTCACAATGTGATACTATCCGGTTGCAGAGATCACTCACACTCACATCAATACTTAGCACTTGGTGTGCTTCGGACATCTGCAACAGGGAGGGTATTCTTTTCTACTCTGCGCTCCATCAATTTAGATGACACCCAAAATCGGAAGTCCTGCAGTGTGAGTGCAACCCCTTTAGGTTGTGATATGCTGTGCTCTAAGGTCACAGGGACTGAAGAGGAGGATTACAAGTCAGTTGCTCCCACATCAATGGTGCACGGAAGGCTAGGGTTTGACGGTCAATACCATGAGAAGGACTTAGACACCACGGTCTTATTTAAGGATTGGGTGGCAAATTACCCAGGAGCGGGAGGAGGGTCTTTTATTGACGACCGTGTATGGTTCCCAGTTTACGGAGGGCTCAAACCCAATTCACCCAGTGACACTGCACAAGAAGGGAAATATGTAATATACAAGCGCCATAACAACACATGCCCCGATGAACAAGATTACCAAATTCGGATGGCTAAGTCTTCATATAAACCCGGGCGATTTGGTGGAAAGCGCGTACAGCAAGCCATCTTATCCATCAAAGTGTCAACATCCTTGGGTAAGGACCCGGTGCTGACTATTCCACCTAATACAATCACACTCATGGGAGCCGAAGGCAGAATCCTCACAGTAGGGACATCTCACTTCTTGTACCAACGAGGGTCTTCATATTTCTCCCCTGCCTTATTATATCCCATGACAGTAAATAACAAAACGGCTACACTCCATAGTCCTTATACGTTTAATGCTTTCACTCGGCCAGGTAGTGTCCCTTGCCAGGCATCAGCAAGATGCCCCAACTCATGCATCACTGGGGTCTATACTGATCCATATCCCTTAATCTTCCATAGGAATCATACTCTACGAGGGGTCTTCGGGACGATGCTTGATGATGAACAAGCGAGACTTAACCCCGTATCTGCAGTATTCGACAACATATCCCGCAGTCGTGTCACCCGGGTGAGTTCAAGCAGCACCAAGGCAGCATACACGACATCGACATGTTTTAAAGTTGTCAAGACCAATAAAGCTTATTGTCTTAGTATTGCAGAAATATCCAATACCCTATTCGGGGAATTTAGGATCGTTCCCTTATTAGTTGAGATCCTCAAGGATGATAGAGTT---------------------------------------------------------------------------------------------------------------------------------------
>AAX45386
ATGGACCGCGCAGTTAGCCAAGTTGCGCTAGAGAATGATGAAAGAGAGGCAAAGAATACATGGCGCTTGGTATTCCGGATCGCAATCCTACTCTCAACGGTGGTGACCTTAGCCATCTCTGCAGCCGCCCTTGCATATAGCATGGAGGCCAGCACACCTAGCGATCTTGTAGGCATACCGACTGCGATCTCTAGAGCAGAGGAAAAGATTACATCTGCACTCGGTTCCAATCAAGATGTAGTAGATAGGATATATAAGCAGGTGGCCCTCGAATCTCCACTGGCATTGCTAAACACCGAATCTACAATTATGAATGCAATAACGTCTCTCTCTTATCAAATCAGTGGGGCCGCAAATAGCAGCGGATGTGGAGCACCCATTCATGATCCAGATTATATTGGAGGAATAGGTAAAGAACTTATTGTAGATGATGCTAGTGATGTCACATCATACTATCCCTCTGCGTTCCAAGAACACCTGAACTTCATCCCGGCGCCTACTACAGGATCAGGTTGCACTCGGATACCCTCATTTGACATGAGTGCTACCCATTACTGTTATACTCACAATGTGATATTATCTGGCTGCAGAGATCACTCACACTCACATCAATATTTAGCACTTGGTGTGCTTCGGACATCTGCAACAGGGAGGGTATTCTTTTCCACTCTGCGTTCCATCAATCTGGATGACACCCAAAATCGAAAGTCTTGCAGTGTGAGTGCAACCCCCTTGGGTTGTGATATGCTGTGCTCTAAAGTCACAGAGACTGAAGAAGGGGATTATAACTCAGCTATCCCCACGTCGATGGTACATGGAAGGTTAGGGTTCGACGGCCAATACCACGAGAAGGACCTAGATGTCACAACACTATTCGAGGACTGGGTGGCAAACTACCCAGGAGTAGGGGGCGGGTCTTTTATTGACAACCGCGTATGGTTCCCAGTTTACGGAGGGCTAAAACCCAATTCGCCCAGTGACACCGCACAGGAAGGGAAATATGTAATATACCAGCGACACAATGACACATGTCCAGATGAGCAAGATTATCAGATTCGAATGGCTAAGTCTTCATATAAGCCTGGGCGGTTTGGAGGGAAACGCGTACAGCAGGCCATCTTATCTATCAAAGTGTCAACATCCTTGGGCGAGGACCCGGTGCTGACTGTACCGCCCAACACAGTAACACTCATGGGGGCCGAAGGCAGAATTCTCACAGTAGGGACATCTCATTTCCTTTATCAGCGAGGGTCATCATACTTCTCTCCTGTCCTACTATATCCTATGATAGTCAGCAACAAAACAGCCACTCTTTATAGTCCTTATACATTCAATGCCTTCACTAGACCAGGTAGTGTCCCTTGCCAGGCTTCAGCAAGATGCCCTAATTCATGTGTTACCGGAGTCTATACTGATCCATATCCCTTGGTTTTCTATAGGAACCACACCTTGCGAGGGGTATTCGGGACGATGCTTGATGATAATCAAGCAAGACTCAACCCTGTATCTGCAGTATTTGACAGCATATCCCGCAGTCGCATAACCCGGGTGAGTTCAAGCAGCACCAAGGCAGCATACACAACATCAACATGTTTTAAAGTTGTAAAGACCAATAAAACCTATTGTCTCAGCATTGCCGAAATATCCAATACCCTCTTTGGGGAATTCAGAATCGTCCCTTTACTAGTTGAGATTCTCAAGGATGATGGGGTTAGAGAAGCCAGGTCTAGCCGGTTGAGT------------------------------------------------------------------------------------------------------------
>AGL09193
ATGGACCGCGCGGTTAACAGAGTCGTGCTGGAGAATGAGGAAAGAGAAGCAAAGAACACATGGCGCCTAGTTTTCCGGATCGCAGTCTTACTTTTAATGGCAATGATTCTAGCTATCTCCGCAGCTGCCCTGGCATACAGCATGGAGGCCAGCACGCCGCACGACCTCGCAGGCATATCGACTGTGATCTCCAAGACAGAAGACAAGGTTACGTCTTTGCTCAGTTCAGGTCAAGATGTGATAGATAGGATATACAAGCAGGTAGCTCTTGAATCCCCGCTGGCACTACTAAACACCGAATCTGTAATTATGAATGCAATAACCTCTCTTTCTTATCAAATTAACGGGGCTGAGAACAGTAGCAGATGCGGTGCGCCCGTTCATGACCCAGATTATATCGGGGGGATAGGCAAAGAACTCATAGTGGATGACATCAGTGATGTCACATCATTTTATCCTTCTGCATATCAAGAACACTTGAATTTCATCCCGGCGCCTACTACAGGATCTGGTTGCACTCGGATACCCTCATTTGACATGAGCACCACCCATTATTGTTATACTCACAATGTGATACTATCTGGTTGCAGAGATCACTCACACTCACATCAATACTTAGCACTTGGTGTGCTTCGGACATCTGCAACAGGGAGGGTATTCTTTTCCACTCTGCGCTCCATCAATCTAGATGACACTCAAAATCGGAAGTCCTGCAGTGTGAGTGCAACCCCCTTAGGTTGTGATATGCTGTGCTCTAAGGTCACAGAGACTGAAGAAGAGGATTACAAGTCAGTTGCCCCCACATCAATGGTGCACGGAAGGCTAGGGTTCGACGGTCAATACCATGAGAAAGACTTAGACACCACGGTCTTATTTAAGGATTGGGTGGCAAATTACCCGGGGGTGGGAGGAGGGTCTTTTATTGACGGCCGTGTATGGTTCCCAGTTTACGGAGGGCTCAAACCCAATTCACCCAGTGACACTGCACAAGAAGGGAAATATGTAATATACAAGCGCCATAACAACACATGCCCCGATAAACAAGATTACCAAATTCGGATGGCTAAGTCCTCATATAAACCTGCGCGATTTGGTGGAAAGCGCGTACAGCAAGCCATCCTATCCATCAAAGTGTCAACATCCCTGGGTAGGGACCCGGTGCTGACTATTCCACCTAATACAATCACACTCATGGGAGCCGAAGGCAGAATCCTCACAGTAGGGACATCTCACTTCTTGTATCAACGAGGGTCTTCATATTTCTCCCCTGCCTTATTATATCCCATGACAGTAAATAACAAAACGGCTACACTCCATAGTCCTTACATGTTTAATGCTTTCACTCGGCCAGGTAGTGTCCCTTGCCAGGCATCAGCAAGATGCCCCAACTCATGCATCACTGGGGTCTATACCGATCCATATCCCTTAATCTTCTATAGGAATCATACTCTACGAGGGGTCTTCGGGACGATGCTTGATGATGAACAAGCGAGGCTTAACCCCGTATCTGCAGTATTTGACAACATATCTCGCAGTCGTGTCACCCGGGTGAGTTCAAGCAGCACCAAGGCAGCATACACGACATCGACATGTTTTAAAGTTGTCAAGACTAATAAAGCTTATTGTCTTAGTATCGCAGAAATATCCAATACCCTATTCGGGGAGTTTAGGATCGTTCCCTTACTAGTAGAGATCCTCAAGGATGATAGAGTT---------------------------------------------------------------------------------------------------------------------------------------
>AHG97581
ATGGACCGCGCGGTTAACAGAGTCGTGCTGGAGAATGAAGAAAGAGAAGCAAAGAACACATGGCGCCTAGTTTTCCGGATCGCAGTCTTACTTTTAATGATAATGATTCTAGCTATCTCCGCGGCTGCCCTGGCATACAGCATGGAGGCCAGTACGCCACACGACCTCGCAGGCATATCGACTGTGATCTCCAAGACAGAAGATAAGGTTACGTCTTTACTCAGTTCAAGTCAAGATGTGATAGATAGGATATACAAGCAGGTAGCTCTTGAATCCCCGCTGGCACTACTAAACACCGAATCTGTAATTATGAATGCAATAACCTCTCTTTCTTATCAAATTAACGGGGCTGAGAACAGTAGCGGATGCGGTGCGCCCGTTCATGACCCAGATTATATCGGGGGGATAGGCAAAGAACTCATAGTGGACGACATTAGTGATGTCACATCATTTTATCCTTCTGCATATCAAGAACACTTGAATTTCATCCCGGCGCCTACTACAGGATCTGGTTGCACTCGGATACCCTCATTTGACATGAGCACCACCCATTATTGTTATACTCACAATGTGATACTATCTGGTTGCAGAGATCACTCACACTCACATCAATACTTAGCACTTGGTGTGCTTCGGACATCTGCAACAGGGAGGGTATTCTTTTCTACTCTGCGCTCCATCAATTTAGATGACACTCAAAATCGGAAGTCCTGCAGTGTGAGTGCAACCCCTTTAGGTTGTGATATGCTGTGCTCTAAGGTCACAGGGACTGAAGAGGAGGATTACAAGTCATTTGCCCCCACATCAATGGTGCACGGAAGGCTAGGATTTGACGGTCAATACCATGAGAAAGACTTAGACACCACGGTCTTATTTAAGGATTGGGTGGCAAATTACCCGGGGGTGGGAGGAGGGTCTTTTATTGACGGCCGTGTATGGTTCCCAGTTTACGGAGGGCTCAAACCCAATTCACCCAGTGACATTGCACAAGAAGGGAAATATGTAATATACAAGCGCCATAACAACACATGCCCCGATAAACAAGATTACCAAATTCGGATGGCTAAGTCCTCATATAAACCTGGGCGATTTGGTGGAAAGCGCGTACAGCAAGCCATCCTATCTATCAAAGTGTCAACATCCCTGGGTAAGGACCCGGTGCTGACTATTCCACCTAATACAATCACACTCATGGGAGCCGAAGGCAGAATCCTCACAGTAGGGACATCTCACTTCTTGTATCAACGAGGGTCTTCATATTTCTCCCCTGCCTTATTGTATCCCATGACAGTAAATAACAAAACGGCTACACTCCATAGTCCTTACATGTTTAATGCTTTCACTCGGCCAGGTAGTGTCCCTTGCCAGGCATCAGCAAGGTGCCCCAACTCATGCATCACTGGGGTCTATACCGATCCATATCCCTTAATCTTCTATAGGAATCATACTCTACGAGGGGTCTTCGGGACGATGCTTGATGATGAACAAGCGAGGCTTAACCCCGTATCTGCAGTATTTGACAACGTATCTCGCAGTCGTGTCACCCGGGTGAGTTCAAGCAGCACCAAGGCAGCATACACGACATCGACATGTTTTAAAGTTGTCAAGACTAATAAAGCTTATTGTCTTAGTATCGCAGAAATATCCAATACCCTATTCGGGGAATTTAGGATCGTTCCCTTGCTAGTTGAGATCCTCAAAGATGATAGAGTT---------------------------------------------------------------------------------------------------------------------------------------
>ACR14852
ATGGACCGTGCAGTTAGCAGAGTTGTGCTAGAGAATGAAGAAAGAGAGGCAAAGAACACGTGGCGCTTGGTTTTCCGGATCGCAGTTTTACTTTTAATAGTAATGACCTTAGCTATCTCTGCAGCTGCCCTGGTATACAGCATGGGGGCTAGTACGCCGCGCGATCTCGCAGGCATATCAACTGTGATCTCTAAGATGGAAGACAAGATTACGTCTTCACTCAGTTCAAATCAAGATGTAGTAGATAGGATATACAAGCAGGTGGCCCTTGAATCCCCGCTGGCGCTGCTAAATACTGAATCTATAATTATGAATGCAATAACGTCTCTCTCTTATCAAATTAACGGGGCTGCGAATAATAGCGGCTGTGGGGCGCCTGTTCATGACCCAGATTATATCGAGGGGATAGGCAAAGAACTCATAGTAGACGACACTAGTGATGTCACATCATTCTATCCTTCTGCATACCAAGAACACCTGAATTTTATCCCGGCACCTACCACAGGATCAGGTTGCACTCGGATACCCTCATTTGACATGAGTGCTACCCACTACTGTTATACTCACAATGTGATATTGTCTGGTTGCAGAGATCACTCACACTCACATCAATACTTAGCACTTGGTGTGCTTCGGACATCTGCAACAGGGAAGGTATTCTTTTCTACTCTGCGTTCCATCAATTTAGACGACACCCAAAATCGGAAGTCTTGCAGTGTGAGTGCAACTCCTCTAGGTTGTGACATGCTGTGCGCTAAAGTCACAGAGACTGAGGAAGAGGATTATAAGTCAGTTACCCCCACATCAATGGTGCATGGAAGGTTAGGTTTTGACGGTCAATACCATGAGAAGGACTTAGACATCACAGTCTTATTTAAGGATTGGGTGGCAAATTACCCGGGAGTGGGAGGTGGGTCTTTTATTGACGACCGTGTATGGTTCCCAGTTTACGGAGGGTTAAAACCTAATTCGCCTAGCGACACTGCACAAGAAGGGAAATATGTAATATACAAGCGCTATAATAACACATGCCCCGATGAACAAGATTACCAAATCCGGATGGCTAAATCTTCGTACAAGCCTGGGCGGTTCGGTGGGAAGCGCGTACAGCAAGCCATCTTATCCATCAAAGTGTCAACATCTTTGGGTGAGGACCCGGTGTTGACTGTTCCGCCTAACGCAATTACACTCATGGGGGCCGAAGGCAGGGCTCTCACAGTAGGGACATCTCATTTCTTATACCAACGAGGGTCTTCATATTTCTCCCCCGCTTTATTATATCCTATGACAGTCTATAACAAAACAGCTACTCTTCATAGCCCTTACACATTTAATGCTTTCACCCGGCCAGGTAGTGTCCCTTGTCAGGCATCAGCAAGATGCCCTAACTCATGTATCACTGGAGTCTACACTGATCCGTATCCTTTAGTCTTCCATAGGAATCATACCCTGAGAGGGGTCTTCGGGACAATGCTTGACGATGAACAAGCTAGACTCAACCCCGTATCTGCAGTATTCGACAACATATCCCGCAGTCGTGTAACCCGGGTAAGTTCAAGCAGTACTAAGGCAGCATACACGACATCGACATGTTTTAAAGTTGTCAAGACCAATAAAGCTTACTGTCTTAGCATTGCAGAAATATCCAATACCCTATTCGGGGAATTCAGGATCGTTCCTTTACTAGTTGAGATTCTTAAGGATGATAGGGTT---------------------------------------------------------------------------------------------------------------------------------------
>AFQ37803
ATGGACCGCGCAGTTAGCCAAGTTGCGTTAGAGAATGATGAGAGAGAGGCAAAGAATACATGGCGTTTGGTATTCCGGATCGCGATCCTGCTTCTAACAGTTGTGACCTTAGCCATCTCTGCAGCTGCCCTCGCGTATAGTATGGAGGCTAGCACACCTAGCGACCTTGTAGGCATACCGACTGCGATCTCTAGAGCAGAGGAAAGGATTACATCTGCACTCGGTTCCAACCAAGATGTAGTAGATAGGATTTATAAGCAGGTGGCCCTCGAATCTCCATTGGCATTGTTAAACACCGAGTCTACAATTATGAATGCAATAACGTCTCTCTCTTATCAGATCAATGGGGCTGCAAATAGCAGCGGGTGTGGGGCGCCTATTCATGACCCGGATTATATCGGGGGAATAGGTAAAGAACTTATTGTAGATGATGCTAGTGATGTCACTTCATTCTATCCCTCTGCGTTCCAAGAACACCTGAACTTTATCCCGGCGCCTACTACAGGATCAGGTTGCACTCGAATACCCTCATTTGACATGAGTGCTACCCACTATTGCTATACTCACAATGTGATATTATCTGGCTGCAGGGATCAATCGCACTCACATCAGTACCTAGCACTTGGCGTGCTTCGGACATCTGCAACAGGGAGGGTATTCTTTTCTACTCTGCGTTCCATTAACCTGGATGACACCCAAAACCGAAAGTCTTGCAGTGTGAGTGCAACTCCCTTAGGTTGTGATATGCTGTGCTCTAAGGTCACAGAGACTGAGGAAGAGGATTATAACTCAGCTATCCCAACATCGATGGTACATGGAAAGTTAGGGTTCGACGGCCAATACCATGAGAAGGACCTAGATGTCACAACACTATTCGGAGACTGGGTGGCGAATTACCCAGGAGTGGGGGGTGGATCCTTTATTGACAACCGTGTGTGGCTCCCAGTTTATGGAGGGCTAAAACCCAACTCGCCTAGTGACACTGCACAAGAAGGGAAATATGTAATATACAAGCGATACAATGACACATGTCCAGATGAGCAAGATTACCAGATTCGAATGGCTAAGTCTTCGTACAAGCCTGGGCGGTTTGGTGGGAAACGCGTGCAACAGGCCATCTTATCTATCAAAGTGTCTACATCCTTGGGCGAAGACCCGGTGCTGACTATACCGCCCAACACAATCACACTCATGGGGGCCGAAGGCAGAATTCTCACAGTAGGGACATCTCACTTCTTGTATCAACGAGGGTCATCATACTTCTCTCCTGCCTTATTATATCCTATGACAGTCAGCAACAAAACAGCCACTCTTCATAGTCCTTATACATTCAACGCCTTCACTCGACCAGGTAGTGTCCCTTGCCAGGCTTCAGCAAGATGCCCTAATTCATGTGTTACCGGGGTCTATACTGATCCATATCCCTTAGTCTTTTATAGGAACCATACCTTGCGAGGAGTATTCGGAACAATGCTTGATGATGTACAAGCAAGACTCAACCCTGTATCTGCAGTGTTCGACAGCATATCCCGCAGTCGCATAACCCGGGTGAGTTCAAGCAGCACCAAGGCAGCATACACGACATCAACGTGTTTTAAAGTTGTCAAGACCAATAAAACCTATTGTCTCAGCATTGCTGAAATATCCAACACCCTCTTCGGGGAATTCAGAATTGTCCCTTTACTAGTCGAGATTCTCAAGGATGATGGGGTCAGAGAGGCCAGGTCTGGCCGGTTGAGTCAGCTGCAAGAGGGTTGGAAAGATGACATTGTGTCACCTATCTTCTGCGACATCAAGAATCAAACCGAATGCCGGCGCGTGCTCGAATTCCATGTCGCCAGTTGGCCA
>ACJ10050
ATGGACCGCACAGTTAGCCAAGTTGCGTTAGAGAATGATGAAAGAGAGGCAAAAAATACATGGCGCTTGATATTCCGGATTGCAATCTTACTCTTAACAGTAGTGACCTTAGCTACATCTGTAGCCTCCCTTGTATATAGCATGGGCGCTAGCACACCTAGCGACCTTGTAGGCATACCGACCAGGATTTCCAGGGCAGAAGAAAAGATTACATCTGCACTTGGTTCCAATCAAGATGTAGTAGATAGGATATATAAGCAAGTGGCCCTTGAGTCTCCGTTGGCATTGTTAAACACTGAGACTACAATTATGAACGCAATAACATCTCTCTCTTATCAGATTAATGGAGCTGCGAACAACAGCGGGTGGGCGGCACCTATCCATGACCCAGATTTTATCGGGCGGATAGGCAAAGAACTCATTGTAGATGATGCTAGTGATGTCACATCATTCTATCCCTCTGCATTTCAAGAACATCTGAATTTTATCCCGGCGCCTACTACAGGATCAGGTTGCATTCGGATACCTTCATTTGACATGAGTGCTACCCATTACTGCTACACTCATAATATAATATCGTCTGGATGCAGAGATCACTCACACTCATATCAGTATTTAGCACTTGGTGTGCTCCGGACTTCTGCAACAGGGAGGATATTCTTTTCTACTCTGCGTTCCATCAATCTGGATGACACCCAGAATCGGAAGTCTTGCAGTGTGAGTGCAACTCCCTTAGGTTGTGATATGCTGTGCTCGAAAGTCACGGAGACAGAGGAAGAAGATTATAACTCAGCTGTCCCTACGCTGATGGTACATGGGAGGTTAGGGTTCGACGGCCAATACCACGAAAAGGACCTAGACGTCACAACATTATTTGAGGACTGGGTGGCCAACTACCCAGGAGTAGGGCGTGGATCTTTTATTGACAGCCGCGTATGGTTCTCAGTCTACGGAGGGCTGAAACCCAATTCACCCAGTGACACTGTACAGGAAGAGAAATATGTAATATACAAGCGATACAATGACACATGCCCAGATGAGCAAGACTACCAGATCCGAATGGCCAAGTCTTCGTATAAGCCCGGGCGGTTTGGTGGGAAACGCATACAGCAGGCTATCTTATCTATCAAGGTGTCAACATCTTTGGGCGAAGACCCAGTACTGACTGTACCGCCCAACACAGTCACACTCATGGGCGCCGAAGGCAGAATTCTCACAGTAGGGACATCTCATTTCTTGTATCAGCGAGGGTCATCATACTTCTCTCCCGCGTTATTATATCCTATGACAGTCAGCAACAAAACAGCCACTCTTCATAGTCCCTATACATTCAATGCCTTCACTCGGCCAGGTAGTATCCCTTGCCAGGCTTCAGCAAGATGCCCCAACTCGTGTGTTACTGGAGTCTATACAGATCCATATCCCCTAATCTTCTATAGGAACCACACCTTGCGAGGGCTATTCGGGACAATGCTTGATGGTGAACAAGCAAGACTTAATCCTGCGTCTGCAGTATTCGATAGCACATCCCGCAGTCGCATAACCCGAGTGAGTTCAAGCAGCACCAAAGCAGCATACACAACATCAACTTGTTTTAAAGTTGTCAAGACCAATAAGACCTATTGTCTCAGCATTGCTGAAATATCTAATACTCTCTTCGGAGAATTCAGAATCGTCCCGTTACTAGTTGAGATCCTCAAAAATGATGGGCTTAGAGAAGCCAGGTCTGGT---------------------------------------------------------------------------------------------------------------------
>AFY07433
ATGGATCGTGTAGTTAGCAGAGTCGTACTAGAGAACGAAGAAAGAGAAGCAAAGAACACATGGCGTTTGGTTTTCCGGATCGCAGTCTTATCTCTAGTAGTAATGACTTTAGCTATCTCTGTAGCCGCCCTGGTATACAGCATGGGGGCTAGCACACCGAGCGACCTTGCAGGCATATCGACAGTGATCTCTAAGGCAGAGGATAAGGTTACATCTTTACTCAGTTCAAATCAAGATGTGGTAGATAGGGTATATAAACAGGTGGCCCTTGAGTCCCCGCTGGCGTTGCTAAATACTGAATCTATAATTATGAATGCAATAACTTCTCTCTCTTACCAAATTAATGGGGCTGCAAATAATAGTGGGTGTGGGGCACCTGTTCATGACCCGGATTATATTGGGGGGATAGGCAAAGAACTCATAGTAGATGACACAAGTGATGTCACATCATTCTATCCTTCATCATACCAAGAACACCTGAATTTTATCCCGGCGCCTACTACAGGATCAGGCTGCACTCGGATACCCTCATTCGACATGAGCGCTACCCACTATTGTTATACTCACAATGTGATATTATCTGGTTGCAGAGATCACTCACACTCACATCAGTATTTAGCGCTAGGTGTACTTCGGACATCCGCAACAGGGAGGGTATTCTTTTCTACTCTGCGTTCCATCAATTTAGATGACACCCAAAATCGGAAGTCTTGCAGTGTGAGTGCGACTCCTTTAGGTTGTGATATGCTGTGCTCTAAAGTCACAGAGACTGAGGATGAGGATTATAAGTCAATTACCCCCACACCAATGGTGCATGGAAGGTTAGGGTTTGACGGTCAGTACCATGAGAAGGATTTAGACGTCACAGTCTTATTTAAGGATTGGGTTGCAAACTACCCGGGAGTGGGAGGAGGGTCTCTTATTGACGACCGTGTATGGTTCCCAGTTTATGGAGGGCTAAAACCCAATTCGCCTAGCGACACTGCACAAGAAGGGAGATATGTAATATACAAGCGCTATAATAACACATGCCCCGATGGACAAGATCACCAAGTTCAGATGGCTAAGTCTTCGTATAAGCCTGGACGGTTTGGTAGGAAGCGCGTACAGCAAGCCATCCTATCCATCAAAGTATCAACATCTTTAGGTGAGGACCCGGTGCTGACTGTACCGCCAAATACAGTTACACTCATGGGGGCCGAAGGCAGAGTCCTTACAGTAGGGACATCTCATTTCTTGTACCAACGAGGGTCTTCATACTTCTCTCCCGCCTTATTATACCCTATGACAGTACACAACAAAACAGCTACTCTTCATAGTCCTTATATATTTAATGCTTTCACTCGACCAGGTAGTGTCCCTTGCCAGGCATCAGCAAGGTGCCCTAACTCATGTATCACTGGAGTCTATACTGATCCGTATCCTTTAGTCTTCCATAAGAATCACACCTTGCGAGGGGTGTTCGGGACAATGCTTGATAATGAACAAGTAAGGCTCAACCCCGTATCTGCAGTATTTGATTACACATCTCGCAGTCGCATAACCCGGGTAAGTTCAAGCAGCACCAAGGCAGCATACACGACATCGACATGTTTTAAAGTTGTCAAGACCAATAAAGTTTATTGCCTTAGCATTGCAGAAATATCCAACACCCTATTTGGGGAATTCAGGATTGTCCCTTTACTGGTCGAGATCCTCAAGGATAATAGGGTT---------------------------------------------------------------------------------------------------------------------------------------
>ACR14858
ATGGACCATGCAGTCAGCAAAGTTGCGTTAGAAAATGAAGAAAGAGAAGCGAAGAGCACATGGCGCTTGGTTTTCCGGATCGCAGTTTTACTTTTAATAGTGGTGACCCTAGCCATCTCTGTAGCTGCCCTGGTATACAGCATGGGGGCTAGTACGCCCCGCGACCTCGTAGGCATATCGACTATGGTTTCTAAGGCGGAGGACAGGATTACGTCTTTACTCAGTTCGAACCAAGATGTAGTAGACAGAGTATACAAGCAAGTGGCCCTTGAATCTCCGTTGGCACTACTGAATACTGAATCTATAATCATGAATGCAATAACGTCTCTCTCTCATCAAATTAACGGGGCTGCAAACAATAGCAGGTGTGGGGCGCCTGTTCATGACCCAGATCATATCGGGGGGATAGGTAAAGAACTCATAGTAGACGACGTCAGTGGTGTCACATCATTCTACCCATCTGCATACCAAGAACACCTGAATTTTATCCCAGCGCCCACTACAGGATCAGGCTGCACTCGGATACCCTCATTTGATATGAGTGCTACCCACTACTGTTATACTCATAACGTGATATTGTCAGGCTGTATAGATCACTCACATTCACATCAATACCTAGCACTTGGTGTGCTTCGGACATCGGCAACAGGGAGGGTATTCTTTTCTACTCTGCGTTCCATCAACTTAGATGACACCCAAAATCGGAAATCTTGCAGTGTGAGTGCAACTCCTCTAGGCTGTGATATGCTGTGCTCTAAAGTCACAGAGGCTGAAGAAGAGGACTATAAGTCAGTTACCCCCACATCAATGGTGCACGGAAGGTTAGGTTTTGACGGTCAATACCATGAGAAAGACTTAGACACCACAGTCTTATTTAAGGATTGGGTGGCAAATTACCCGGGAGTGGGGAGTGGATCTTTTATTAATGACCGTGTATGGTTCCCAGTTTACGGAGGGTTGAAACCTAATTCGCCTAGCGACACAGCGCAAGAAGGGAAATATGTAATATACAAGCGCTATAATAACACATGCCCTGATGGACAGGAATATCAAATCCGGATGGCTAAGTCTTCGTACAAGCCTGGGCGATTTGGTGGAAAGCGTGTACAGCAAGCCATTTTATCCATCAAAGTGTCAACATCTTTGGGTGAGGATCCAGTGCTGACTGTTCCGCCTAATACAATTACACTCATGGGGGCCGAAGGCAGGGTTCTCACAGTAGGGACATCTCACTTCTTATACCAACGAGGGTCTTCGTATTTCTCCCCTGCCTTATTATATCCTATGACAGTTTATAACAAAACAGCCACTCTTCATAATCCTTATACATTTAATGCTTTCACCAGGCCAGGTAGTGTCCCTTGTCAGGCATCAGCAAGATGCCCCAACCCATGTATCACTGGAGTCTATACTGATCCGTACCCTTTGGTCTTCTATAGGAACCATACCTTGCGAGGGGTCTTCGGAACAATGCTTGATGATGAACAAGCAAGACTCAACCCCGTATCTGCAGTATTCGACAACATATCTCGCAGTCGTGTGACCCGAGTAAGCTCAAGCAGCACCAAGGCAGCATACACGACATCGACATGTTTCAAAGTTGTCAAGACCAATAAAGTTTATTGTCTTAGCATTGCAGAAATATCTAACACCCTATTTGGGGAATTCAGAATCGTTCCTTTGTTAGTTGAGATTCTAAAGGATGATAGGGTT---------------------------------------------------------------------------------------------------------------------------------------
>AGN32802
ATGGACCGTGTAGTTAGCCAAGTTGCGCTAGAGAACGATGAAAGAGAGGCGAAAAATACATGGCGCTTGGTATTTCGGACCGCAGTCATACTTTTAATAGTAGTGACCTTTTCCATCTCTGCTGCCGCCCTGATGTACAGTATGGAGGCTAGCACGCCTGGTGACCTTGTAGGCATACTGACTGCGATCTCCAGGGCAGAAGAAAAGATTACATCTGCACTCGGTTCCAATCAAGATATAGTAAATAGGATATATAAGCAGGTGGCCCTCGAATCTCCGTTGGCATTGCTCAACACCGAATCTATAATTATGAGTGCAATAACGTCCCTCTCTTACCAGATCAATAGAGCTGCAAATAACAGTGGGTGTGGGGCACCTGTTCATGACCCGGATTATATCGGAGGGATAGGTAAAGAACTCATTGTGGATGATGCTAGTGATGTCACATCATTCTATCCCTCTGCGTTCCAAGAACACCTGAATTTTATCCCGGCGCCCACTACAGGATCAGGTTGCACTCGGATACCCTCATTCGACATGAGTGCTACCCACTACTGTTACACTCATAATGTGATATTGTCTGGCTGCAGAGATCACTCACACTCACATCAGTATTTGGCACTTGGTGTGCTTCGGACATCTGCAACAGGGAGGGTATTCTTTTCTACTCTGCGTTCCATCAATTTGGATGACAACCAAAATCGGAAGTCTTGCAGTGTGAGTGCAACTCCCTTAGGTTGCGATATGTTGTGCTCTAAAGTCACGGAAACTGAGGAAGAAGATTATAATTCAGTTATCCCCACACCAATGGTACATGGGAGGCTGGGGTTTGACGGCCAATACCATGAGAAGGACCTGGATGTCGCAACATTATTTGGGGACTGGGTGGCAAATTACCCTGGGGTGGGAGGAGGGTCTTTTATTGACAACCGCGTATGGTTCCCAGTCTATGGAGGGCTAAAACCCAATTCGCCTAGTGACACTGCACAAGAGGGGAGATATGTAATATACAAGCGGTACAATGACACATGCCCAGATGAGCAAGACTACCAGATTCGGATGGCTAAGTCTTCATATAAGCCTGGGCGGTTTGGTGGGAAACGCGTACAGCAGGCCATCCTATCCATCAAGGTATCAACATCCTTGGGTGAGGACCCGGTGCTGACTGTACCGCCCAACACAATCACACTTATGGGGGCCGAAGGCAGAGTTCTCACAGTAGGGACATCTCATTTCTTTTACCAGCGAGGGTCATCATACTTCTCTCCCGCCTTATTATACCCTATGACAGTCGACAATAAAACAGCCACTCTTCATAGTCCTTATGCATTCAATGCTTTCACTCGGCCAGGTAGTGTCCCTTGCCAGGCTTCAGCCAGATGCCCTAACTCGTGTGTTACTGGAGTCTACACTGATCCATACCCCTTAGTCTTCCATAGGAACCACACTTTGCGAGGGGTATTCGGGACAATGCTTGATGATAAACAAGCAAGACTCAACCCCGTATCTGCAGTATTTGATAACATATCTCGCAGTCGCATAACCCGGGTGAGTTCAAGCAGTACCAAGGCAGCATACACGACATCAACATGTTTTAAAGTTGTCAAGACCAATAAAACCTATTGCCTCAGCATTGCAGAAATATCCAATACCCTCTTCGGGGAATTCAGGATTGTCCCTTTATTAGTCAAGATTCTCAAGGATGATGGGATT---------------------------------------------------------------------------------------------------------------------------------------
>ACJ10056
ATGGACCGCGCAGTTAGCCAAGTTGCGTTAGAGAATGATGAAAGAGAGGCAAAAAATACATGGCGCTTGATATTCCGGATTGCAATCTTACTCTTAACAGTAGTGACCTTAGCTACATCTGTAGCCTCCCTTGTATATAGCATGGGGCCTAGCACACCTAGCGACCTTGTAGGCATACCGACCAGGATTTCCAGGGCAGAAGAAAAGATTACATCTGCACTTGGTTCCAATCAAGATGTAGTAGATAGGATATATAAGCAAGTGGCCCTTGAGTCTCCGTTGGCATTGTTAAACACTGAGACTACAATTATGAACGCAATAACATCTCTCTCTTATCAGATTAATGGAGCTGCGAACAACAGCGGGTGGGGCGCACCTATCCATGACCCAGATTTTATCGGGGCAATAGGCAAAGAACTCATTGTAGATGATGCTAGTGATGTCACATCATTCTATCCCTCTGCATTTCAAGAACATCTGAATTTTATCCCGGCGCCTACTACAGGATCAGGTTGCATTCGGATACCTTCATTTGACATGAGTGCTACCCATTACTGCTACACTCATAATATAATATCGTCTGGATGCAGAGATCACTCACACTCATATCAGTATTTAGCACTTGGTGTGCTCCGGACTTCTGCAACAGGGAGGATATTCTTTTCTACTCTGCGTTCCATCAATCTGGATGACACCCAGAATCGGAAGTCTTGCAGTGTGAGTGCAACTCCCTTAGGTTGTGATATGCTGTGCTCGAAAGTCACGGAGACAGAGGAAGAAGATTATAACTCAGCTGTCCCTACGCTGATGGTACATGGGAGGTTAGGGTTCGACGGCCAATACCACGAAAAGGACCTAGACGTCACAACATTATTTGAGGACTGGGTGGCCAACTACCCAGGAGTAGGGGCTGGATCTTTTATTGACAGCCGCGTATGGTTCTCAGTCTACGGAGGGCTGAAACCCAATTCACCCAGTGACACTGTACAGGAAGAGAAATATGTAATATACAAGCGATACAATGACACATGCCCAGATGAGCAAGACTACCAGATCCGAATGGCCAAGTCTTCGTATAAGCCCGGGCGGTTTGGTGGGAAACGCATACAGCAGGCTATCTTATCTATCAAGGTGTCAACATCTTTGGGCGAAGACCCAGTACTGACTGTACCGCCCAACACAGTCACACTCATGGGGCCCGAAGGCAGAATTCTCACAGTAGGGACATCTCATTTCTTGTATCAGCGAGGGTCATCATACTTCTCTCCCGCGTTATTATATCCTATGACAGTCAGCAACAAAACAGCCACTCTTCATAGTCCCTATACATTCAATGCCTTCACTCGGCCAGGTAGTATCCCTTGCCAGGCTTCAGCAAGATGCCCCAACTCGTGTGTTACTGGAGTCTATACAGATCCATATCCCCTAATCTTCTATAGGAACCACACCTTGCGAGGGGTATTCGGGACAATGCTTGATGGTGAACAAGCAAGACTTAATCCTGCGTCTGCAGTATTCGATAGCACATCCCGCAGTCGCATAACCCGAGTGAGTTCAAGCAGCACCAAAGCAGCATACACAACATCAACTTGTTTTAAAGTTGTCAAGACCAATAAGACCTATTGTCTCAGCATTGCTGAAATATCTAATACTCTCTTCGGAGAATTCAGAATCGTCCCGTTACTAGTTGAGATCCTCAAAAATGATGGGGTTAGAGAAGCCAGGTCTGGT---------------------------------------------------------------------------------------------------------------------
>ACP39534
ATGGACCGCGCGGTTAACAGAGTCGTGCTGGAGAATGAGGAAAGAGAAGCAAAGAACACATGGCGCCTGGTTTTCCGGATCGCAGTCTTACTTTTAATGGTAATGACTCTAGCTATCTCCGCAGCTGCCCTGGTATACAGTACGGGGGCCAGTACGCCGCACGACCTCGCAGGCATATCGACTGTGATCTCCAAGACAGAAGATAAGGTTACGTCTTTACTCAGTTCGAGTCAAGATGTGATAGATAGGATATACAAGCAGGTGGCTCTTGAATCCCCGCTGGCGCTACTAAACACTGAATCTATAATTATGAATGCAATAACCTCTCTTTCTTATCAAATTAACGGGGCTGCGAACAATAGCGGATGTGGGGCGCCTGTTCATGACCCAGATTATATCGGGGGGATAGGCACAGAACTCATAGTGGACGACATCAGTGATGTCACATCATTTTATCCTTCTGCATATCAAGAACACTTGAATTTCATCCCGGCGCCTACTACAGGATCCGGTTGCACTCGGATACCCTCATTTGACATGAGCACCACCCATTATTGTTATACTCACAATGTGATACTATCCGGTTGCAGAGATCACTCACACTCATATCAATACTTAGCACTTGGTGTGCTTCGGACATCTGCAACAGGGAGGGTATTCTTTTCTACTCTGCGCTCCATCAATTTAGATGACACCCAAAATCGGAAGTCCTGCAGTGTGAGTGCAACCCCTTTAGGTTGTGATATGCTGTGCTCTAAGGTCACAGGGACTGAAGAGGAGGATTACAAGTCAGTTGCTCCCACATCAATGGTGCACGGAAGGCTAGGGTTTGACGGTCAATACCATGAGAAGGACTTAGACACCACGGTCTTATTTAAGGATTGGGTGGCAAATTACCCAGGAGCGGGAGGAGGGTCTTTTATTGACGACCGTGTATGGTTCCCAGTTTACGGAGGGCTCAAACCCAATTCACCCAGTGACACTGCACAAGAAGGGAAATATGTAATATACAAGCGCCATAACAACACATGCCCCGATGAACAAGATTACCAAATTCGGATGGCTAAGTCTTCATATAAACCCGGGCGATTTGGTGGAAAGCGCGTACAGCAAGCCATCTTATCCATCAAAGTGTCAACATCCTTGGGTAAGGACCCGGTGCTGACTATTCCACCTAATACAATCACACTCATGGGAGCCGAAGGCAGAATCCTCACAGTAGGGACATCTCACTTCTTGTACCAACGAGGGTCTTCATATTTCTCCCCTGCCTTATTATATCCCATGACAGTAAATAACAAAACGGCTACACTCCATAGTCCTTATACGTTTAATGCTTTCACTCGGCCAGGTAGTGTCCCTTGCCAGGCATCAGCAAGATGCCCCAACTCATGCATCACTGGGGTCTATACTGATCCATATCCCTTAATCTTCCATAGGAATCATACTCTACGAGGGGTCTTCGGGACGATGCTTGATGATGAACAAGCGAGACTTAACCCCGTATCTGCAGTATTCGACAACATATCCCGCAGTCGTGTCACCCGGGTGAGTTCAAGCAGCACCAAGGCAGCATACACGACATCGACATGTTTTAAAGTTGTCAAGACCAATAAAGCTTATTGTCTTAGTATTGCAGAAATATCCAATACCCTATTCGGGGAATTTAGGATCGTTCCCTTATTAGTTGAGATCCTCAAGGATGATAGAGTT---------------------------------------------------------------------------------------------------------------------------------------
>ACW19918
ATGGACCGCGCGGTTAACAGAGTCGTGCTGGAGAATGAGGAAAGAGAAGCAAAGAACACATGGCGCCTGGTTTTCCGGATCGCAGTCTTACTTTTAATGGTAATGACTCTAGCTATCTCCGCAGCTGCCCTGGCATACAGCACGGGGGCCAGTACGCCGCACGACCTCGCAGGCATATCGACTGTGATCTCCAAGACAGAAGATAAGGTTACGTCTTTACTCAGTTCAAGTCAAGATGTGATAGATAGGATATACAAGCAGGTGGCTCTTGAATCCCCGCTGGCGCTACTAAACACTGAATCTATAATTATGAATGCAATAACCTCTCTTTCTTATCAAATTAACGGGGCTGCGAACAATAGCGGATGTGGGGCGCCTGTTCATGACCCAGATTATATCGGGGGGATAGGCAAAGAACTCATAGTGGACGACATCAGTGATGTCACATCATTTTATCCTTCTGCATATCAAGAACACTTGAATTTCATCCCGGCGCCTACTACAGGATCCGGTTGCACTCGGATACCCTCATTTGACATGAGCACCACCCATTATTGTTATACTCACAATGTGATACTATCCGGTTGCAGAGATCACTCACACTCATATCAATACTTAGCACTTGGTGTGCTTCGGACATCTGCAACAGGGAGGGTATTCTTTTCTACTCTGCGCTCCGTCAATTTAGATGACACCCAAAATCGGAAGTCCTGCAGTGTGAGTGCAACCCCTTTAGGTTGTGATATGCTGTGCTCTAAGGTCACAGGGACTGAAGAGGAGGATTACAAGTCAGTTGCCCCCACATCAATGGTGCACGGAAGGCTAGGGTTTGACGGTCAATACCATGAGAAGGACTTAGACACCACGGTCTTATTTAAGGATTGGGTGGCAAATTACCCAGGAGCGGGAGGAGGGTCTTTTATTGACGACCGTGTATGGTTCCCAGTTTACGGAGGGCTCAAACCCAATTCACCCAGTGACACTGCACAAGAAGGGAAATATGTAATATACAAGCGCCATAACAACACATGCCCCGATGAACAAGATTACCAAATTCGGATGGCTAAGTCTTCATATAAACCCGGGCGATTTGGTGGAAAGCGCGTACAGCAAGCCATCTTATCCATCAAAGTGTCAACATCCTTGGGTAAGGACCCGGTGCTGACTATTCCACCTAATACAATCACACTCATGGGAGCCGAAGGCAGAATCCTCACAGTAGGGACATCTCACTTCTTGTACCAACGAGGGTCTTCATATTTCTCCCCTGCCTTATTATATCCCATGACAGTAAATAACAAAACGGCTACACTCCATAGTCCTTATACGTTTAATGCTTTCACTCGGCCAGGTAGTGTCCCTTGCCAGGCATCAGCAAGATGCCCCAACTCATGCATCACTGGGGTCTATACTGATCCATATCCCCTAATCTTCCATAGGAATCATACTCTACGAGGGGTCTTCGGGACGATGCTTGATGATGAACAAGCGAGACTTAACCCCGTATCTGCAGTATTCGACAACATATCCCGCAGTCGTGTCACCCGGGTGAGTTCAAGCAGCACCAAGGCAGCATACACGACATCGACATGTTTTAAAGTTGTCGAGACCAATAAAGCTTATTGTCTTAGTATTGCAGAAATATCCAATACCCTATTCGGGGAATTTAGGATCGTTCCCTTACTAGTTGAGATCCTCAAGGATGATAGAGTT---------------------------------------------------------------------------------------------------------------------------------------
>AFV46310
ATGGACCGCGCGGTTAACAGAGTCGTGCTAGAGAATGAGGAAAGAGAAGCAAAGAACACATGGCGCCTGGTTTTCCGGATCGCAGTCTTACTTTTAATGGTAATGACTCTAGCTATCTCTGCAGCTGCCCTGGCATACAGTATGGAGGCCAGTACGCCGCACGACCTTGCAGGCATATCGACTGTGATCTCTAAGACAGAAGATAAGGTTACGTCTTTACTCAGTTCGAGTCAAGATGTGATAGATAGGATATACAAGCAGGTGGCTCTTGAATCCCCGCTGGCGCTACTAAACACTGAATCTACAATTATGAATGCAATAACCTCTCTTTCTTATCAAATTAACGGGGCTGCGAACAATAGCGGGTGTGGGGCGCCTGTTCACGACCCAGATTATATCGGGGGGATAGGCAAAGAACTCATAGTGGACGACATCAGTGATGTCACATCATTTTATCCTTCTGCATATCAAGAACACCTGAATTTCATCCCGGCGCCTACTACAGGATCCGGTTGCACTCGGATACCCTCATTTGACATGAGCACCACCCATTATTGTTATACTCACAATGTAATACTATCCGGTTGCAGAGATCACTCACACTCACATCAATACTTAGCGCTTGGTGTGCTTCGGACATCTGCAACAGGGAGGGTATTCTTCTCTACTCTGCGCTCCATCAATTTAGATGATACCCAAAATCGGAAGTCCTGCAGTGTGAGTGCAACCCCTTTAGGTTGTGATATGCTGTGCTCTAAGGTCACAGGGACTGAAGAGGAGGATTACAAGTCAGCTGCCCCAACATCAATGGTGCACGGAAGGCTAGGGTTTGACGGTCAATACCATGAGAAGGAATTAGATACCACGGTCTTATTTAAGGATTGGGTGGCAAATTACCCAGGTGTGGGAGGAGGGTCTTTTATTGACGACCGTGTATGGTTCCCAGTTTACGGAGGGCTCAAACCCAATTCACCCAGTGACACTGCACAAGAAGGGAAATATGTAATATACAAGCGCCATAACAACACATGCCCCGATGGACAAGATCACCAAATTCGGATGGCTAAGTCTTCATATAAACCCGGGCGATTTGGTGGAAAGCGCGTACAGCAAGCCATATTATCCATCAAAGTGTCAACACTCTTGGGTAAGGACCCGGTGCTGACTATTCCACCTAATACAATCACACTCATGGGAGCCGAAGGCAGAATCCTCACAGTAGGGACATCTCACTTCTTGTACCAACGAGGGTCTTCATATTTCTCCCCTGCCTTATTATATCCCATGACAGTAAATAACAAAACGGCTACACTCCATAGTCCTTATACGTTTAACGCTTTCACTCGGCCAGGTAGTGTCCCTTGCCAGGCATCAGCAAGATGCCCCAACTCATGCATCACTGGGGTCTATACTGATCCATATCCCTTAATCTTCTATAGGAATCATACTCTACGAGGGGTCTTTGGGACAATGCTTGATGATGAACAAGCGAGACTTAACCCCGTATCTGCAGTATTCGACAACATATCCCGCAGTCGTGTCACCCGGGTGAGTTCAAGCAGCACCAAGGCAGCATACACGACATCGACTTGTTTCAAAGTTGTCAAGACCAATAAAGCTTATTGTCTTAGTATTGCAGAGATATCCAATACCCTATTCGGGGAATTTAGGATCGTTCCCTTATTAGTTGAGATCCTCAAGGATGATAGAGTT---------------------------------------------------------------------------------------------------------------------------------------
>AFQ37809
ATGGACCGCGCAGTTAGCCAAGTTGCGTTAGAGAATGATGAGAGAGAGGCAAAGAATACATGGCGTTTGGTATTCCGGATCGCGATCCTGCTTCTAACAGTTGTGACCTTAGCCATCTCTGCAGCTGCCCTTGCGTATAGTATGGAGGCTAGCACACCTAGCGACCTTGTAGGCATACCGACTGCGATCTCTAGAGCAGAGGAAAGGATTACATCTGCACTCGGTTCCAACCAAGATGTAGTAGATAGGATTTATAAGCAGGTGGCCCTCGAATCTCCATTGGCATTGCTAAACACCGAGTCTACAATTATGAATGCAATAACGTCTCTCTCTTATCAGATCAATGGGGCCGCAAATAGCAGCGGGTGTGGGGCACCTATTCATGATCCGGATTATATCGGGGGAATAGGTAAAGAACTTATTGTAGATGATGCTAGTGATGTCACATCATTCTATCCCTCTGCGTTCCAAGAACACCTGAACTTTATCCCGGCGCCTACTACAGGATCAGGTTGCACTCGAATACCCTCATTTGACATGAGTGCTACCCACTATTGCTATACTCACAATGTGATATTATCTGGCTGCAGGGATCACTCACACTCACATCAGTACCTAGCACTTGGCGTGCTTCGGACATCTGCAACAGGGAGGGTATTCTTTTCTACTCTGCATTCCATTAACCTGGATGACACCCAAAACCGAAAGTCTTGCAGTGTGAGTGCAACTCCCTTAGGTTGTGATATGCTGTGCTCTAAGGTCACAGAGACTGAGGAAGAGGATTATAATTCAGCTATCCCAACATCGATGGTACATGGAAGGTTAGGGTTCGACGGCCAATACCATGAGAAGGACCTAGATGTCACAACACTATTCGGAGACTGGGTGGCGAATTACCCAGGAGTAGGGGGTGGATCCTTTATTGACAATCGCGTGTGGTTCCCAGTATATGGAGGGCTAAAACCCAACTCGCCTAGTGACACTGCACAAGAAGGGAAATATGTAATATACAAGCGATACAATGACACATGTCCAGATGAGCAAGATTACCAGATTCGAATGGCTAAGTCTTCGTATAAGCCTGGGCGGTTCGGTGGGAAACGCGTGCAACAGGCCATCTTATCTATCAAAGTGTCTACATCCTTGGGCGAAGACCCGGTGCTGACTATACCGCCCAACACAATCACACTCATGGGGGCCGAAGGCAGAATTCTCACAGTAGGGACATCTCACTTCTTGTATCAACGAGGGTCATCATACTTCTCTCCTGCCTTATTATATCCTATGACAGTCAGCAACAAAACAGCCACTCTTCATAGTCCTTACACATTCAACGCCTTCACTCGACCAGGTAATGTCCCTTGCCAGGCCTCAGCAAGATGCCCTAATTCATGTGTTACCGGAGTCTATACTGATCCATATCCCTTAGTCTTTTATAGGAACCATACCTTGCGAGGAGTATTCGGAACAATGCTTGATGATAAACAAGCAAGACTCAACCCTGTATCTGCAGTATTCGACAGCATATCCCGCAGTCGCATGACCCGGGTGAGTTCAAGCAGCACCAAGGCAGCATACACGACATCAACGTGTTTTAAAGTTGTCAAGACCAATAAAACCTATTGTCCCAGCATTGCTGAAATATCCAACACCCTCTTCGGGGAATTCAGAATTGTCCCTTTACTAGTTGAGATTCTCAAGGATGATGGGGTCAGAGAGGCCAGGTCTGGTCGATTGAGTCAGCTGCAAGAGGGTTGGAAAGATGACATTGTGTCACCTATCTTCTGCGACATCAAGAATCAAACCGAATGCCGGCGCGTGCTCGAATTCCATGTCGCCAGTTGGCCA
>AAX45380
ATGGACCGCGCAGTTAGCCAAGTTGCGCTAGAGAATGATGAAAGAGAGGCAAAGAATACATGGCGCTTGGTATTCCGGATCGCAATCCTACTCTCAACGGTGGTGACCTTAGCCATCTCTGCAGCCGCCCTTGCATATAGCATGGAGGCCAGCACACCTAGCGATCTTGTAGGCATACCGACTGCGATCTCTAGAGCAGAGGAAAAGATTACATCTGCACTCGGTTCCAATCAAGATGTAGTAGATAGGATATATAAGCAGGTGGCCCTCGAATCTCCACTGGCATTGCTAAACACCGAATCTACAATTATGAATGCAATAACGTCTCTCTCTTATCAAATCAGTGGGGCCGCAAATAGCAGCGGATGTGGAGCACCCATTCATGATCCAGATTATATTGGAGGAATAGGTAAAGAACTTATTGTAGATGATGCTAGTGACGTCACATCATACTATCCCTCTGCGTTCCAAGAACACCTGAACTTTATCCCGGCGCCTACTACAGGATCAGGTTGCACTCGGATACCCTCATTTGACATGAGCGCTACCCACTACTGTTATACTCACAATGTGATATTATCTGGCTGCAAAGATCACTCACACTCACATCAATATTTAGCACTTGGTGTGCTTCGGACATCTGCAACAGGGAGGGTATTCTTTTCCACTCTGCGTTCCATCAATCTGGATGACACCCAAAATCGAAAGTCTTGCAGTGTGAGTGCAACCCCCTTGGGTTGTGATATGCTGTGCTCTAAAATCACAGAGACTGAAGAAGAGGATTATAACTCAGCTACCCCCACGTCGATGGTACATGGAAGGTTAGGGTTCGACGGCCAATACCACGAGAAGGACCTAGATGTCACAACACTATTCGAGGACTGGGTGGCAAACTACCCAGGAGTAGGGGGCGGGTCTTTTATTGACAACCGCGTATGGTTCCCAGTTTACGGAGGGCTAAAACCCAATTCGCCCAGTGACACCGCACAAGAAGGGAAATATGTAATATACCAGCGATATAATGACACATGTCCAGATGAGCAAGATTATCAGATTCAAATGGCTAAGTCTTCATATAAGCCTGGGCGGTTTGGAGGGAAACGCGTACAGCAGGCCATCTTATCTATCAAAGTGTCAACATCCTTGGGCGAGGACCCGGTGCTGACTGTACCGCCCAACACAGTAACACTCATGGGGGCTGAAGGCAGAGTTCTCACAGTAGGGACATCTCATTTCCTTTATCAGCGAGGGTCATCATACTTCTCCCCTGCCCTACTATATCCTATGATAGTCAGCAACAAAACAGCCACTCTTCATAGTCCTTATACATTCAATGCCTTCACTCGACCAGGTAATATCCCTTGCCAGGCTTCAGCAAGATGCCCTAACTCATGTGTTACCGGAGTCTATACTGATCCATATCCCTTGGTTTTCTATAGGAACCACACCTTGCGAGGGGTATTCGGGACGATGCTTGATGATAATCAAGCAAGACTCAACCCTGTATCTGCAGTATTTGACAGCATATCCCGCAGTCGCATAACCCGGGTGAGTTCAAGCAGCGCCAAGGCAGCATACACAACATCAACATGTTTTAAAGTTGTAAAGACCAATAAAACCTATTGTCTCAGCATTGCCGAAATATCCAATACCCTATTCGGGGAATACAGAATCGTCCCCTTACTAGTAGAGATTCTCAAGGATGATGGGGTTAGAGAAGCCAGGTCTAGCCGGTTGAGT------------------------------------------------------------------------------------------------------------
>AGL09103
ATGGACCACGCGGTCAACAGAGTCGTGTTGGAGAATGAGGAAAGGGAAGCAAAGAACACATGGCGCCTGGTTTTCCGGATCGCAGTCTTACTTTTAATGGTAATGACTCTAGCTATCTCCGCAGCTACCCTGGCATACAGTATGGGGGCCAGTACGCCGCGCGACCTAGCAGGCATATCGACTGTGATCTCTAAGACAGAAGATAAGGTTACGTCTTTACTCAGTTCGAGTCAAGATGTGATAGATAGGATATATAAGCAGGTGGCTCTTGAATCCCCGCTGGCGCTACTAAACACTGAATCTACAATTATGAATGCAATAACCTCTCTTTCTTATCAAATTAACGGGGCTGCGAACAATAGTGGATGTGGGGCACCTGTTCATGACCCGGATTATATCGGGGGGATAGGCAAAGAACTCATAGTGGACGACATCAGTGATGTCACATCATTTTATCCCTCTGCATATCAAGAACACTTGAATTTCATCCCGGCGCCTACTACAGGGTCCGGTTGCACTCGGATACCCTCGTTTGACATGAGCACCACCCATTATTGTTATACTCACAATGTGATACTATCCGGTTGCAGAGATCACTCACACTCATATCAATATTTAGCACTTGGTGTGCTTCGGACATCTGCAACAGGGAGGGTATTCTTTTCTACTCTGCGCTCCATCAATTTAGATGACACCCAAAATCGGAAGTCCTGCAGTGTGAGTGCAACCCCTCTAGGTTGTGATATGCTATGCTCTAAGGTCACAGGGACAGAAGAGGAGGATTACAAGTCAGTTGTCCCCACATCAATGGTGCATGGAAGGCTAGGGTTTGACGGTCAATACCATGAGAAGGACTTAGACACCACGGTCTTATTTAAGGATTGGGTGGCAAATTACCCAGGAGTGGGAGGAGGGTCTTTTATTAATGATCGTGTATGGTTCCCAGTTTACGGAGGGCTCAAGCCCAATTCACCCAGTGACATTGCACAAGAAGGGAAGTATGTAATATACAAGCGCCATAACAACACATGCCCCGATAAACAAGATTACCAAATTCGGATGGCTAAGTCTTCATATAAACCCGGGCGGTTTGGTGGAAAGCGCGTACAGCAAGCCATCTTATCCATCAAAGTGTCAACATCCTTGGGTAAGGACCCGGTGCTGACTATTCCACCTAATACAATCACACTCATGGGAGCCGAAGGCAGAATCCTCACAGTAGGGACATCTCACTTCTTGTACCAACGAGGGTCTTCATATTTCTCCCCTGCCTTATTATATCCCATGACAGTAAATAACAAAACGGCTACGCTCCATAGTCCTTATACGTTTAATGCTTTCACTCGGCCAGGTAGTGTCCCTTGCCAGGCATCAGCAAGATGCCCCAACTCATGCATCACTGGGGTCTATACTGATCCATATCCCTTAATCTTCCATAGGAATCATACTCTACGAGGGGTCTTCGGAACGATGCTTGATGATGAACAAGCGAGACTTAACCCCGTATCTGCAGTATTTGACAACATATCCCGCAGTCGTGTCACCCGGGTGAGTTCAAGCAGCACCAAGGCAGCATACACGACTTCGACATGTTTTAAAGTCGTCAAGACCAATAAAGCTTATTGTCTTAGTATTGCAGAAATATCCAATACCCTATTCGGGGAATTTAGAATCGTTCCTTTATTAGTTGAGATCCTCAAGGATGGTAGAGTT---------------------------------------------------------------------------------------------------------------------------------------
>AEY85016
ATGGACCGCGCAGTTAGCCAAGTTGCGTTAGAGAATGATGAGAGAGAGGCAAAGAATACATGGCGTTTGGTATTCCGGATCGCGATCCTGCTTTTAACAGTTGTGACCTTAGCCATCTCTGCAGCTGCCCTTGCATACAGTATGGAGGCTAGCACACCTAGCGACCTTATAGGCATACCAACTGCGATCTCTAGAGCAGAGGAAAGGATTACATCTGCACTCGGTTCCAACCAAGATGTAGTAGATAGGATTTATAAGCAGGTGGCCCTCGAATCTCCATTGGCATTGCTAAACACCGAGTCTACAATTATGAATGCAATAACGTCTCTCTCTTATCAGATCAATGGGGCCGCAAATAGCAGCGGGTGTGGGGCACCTATTCATGATCCGGATTATATCGGGGGAATAGGTAAAGAACTTATTGTGGATGATGCTAGTGATGTCACATCATTCTATCCCTCTGCGTTCCAAGAACACCTGAACTTCATCCCGGCGCCTACTACAGGATCAGGTTGCACTCGAATACCCTCATTTGACATGAGTGCTACCCACTACTGCTATACTCACAATGTGATATTATCTGGCTGCAGGGATCGCTCGCACTCACATCAGTACTTAGCACTTGGCGTGCTTCGGACATCTGCAACAGGGAGGGTATTCTTTTCTACTCTGCGTTCCATTAACCTGGATGACACCCAAAATCGAAAGTCTTGCAGTGTGAGTGCAACTCCCTTAGGTTGTGATATGCTGTGCTCTAAGGTCACAGAGACTGAGGAAGAGGATTATAATTCAGCTATCCCAACATCGATGGTACATGGGAGGTTAGGGTTCGACGGCCAATACCATGAGAAGGATCTAGACGTCACAACACTATTCGGAGACTGGGTGGCGAATTACCCAGGAGTAGGGGGTGGATCCTTTATTGACAACCGTGTGTGGTTCCCAGTTTATGGAGGGCTAAAACCCAACTCGCCTAGTGACACTGCACAAGAAGGGAAATATGTAATATTCAAGCGATACAATGACACATGTCCAGATGAGCAGGATTACCAGATTCGAATGGCTAAGTCTTCATATAAGCCTGGGCGGTTTGGTGGGAAACGCGTGCAACAGGCCATCTTATCTATCAAAGTGTCTACATCCTTGGGCGAGGACCCGGTGCTGACTGTACCGCCCAACACAGTCACACTCATGGGGGCTGAAGGCAGAATTCTCACAGTAGGGACATCTCATTTCTTGTACCAACGAGGGTCATCATACTTCTCTCCTGCCTTATTATATCCTATGACAGTCAGCAACAAAACAGCCACTCTTCATAGTCCTTATACATTCAATGCCTTCACTCGACCAGGTAGAGTCCCTTGCCAGGCTTCAGCAAGATGCCCTAATTCATGCGTTACCGGAGTCTATACTGACCCATATCCCTTAGTCTTTTATAGGAACCATACCTTGCGAGGAGTATTCGGGACAATGCTTGATGATGAACAAGCAAGACTCAACCCTGTATCTGCAGTATTCGACAGCATATCCCGCAGCCGCATAACCCGGGTGAGTTCAAGCAGCACCAAGGCAGCGTACACGACATCAACATGTTTTAAAGTTGTCAAGACCAATAAAACCTATTGTCTCAGCATTGCTGAAATATCCAACACCCTCTTCGGGGAATTCAGAATTGTCCCTCTACTAGTTGAGATTCTCAAGGATGATGGGGTCAGAGAGGCCAGGTCTGGCCGATTGGGTCAGCTGCAAGCGGGTTGGAAAGATGACATTGTATCACCTATCTTTTGTGATACTAAGAATCAAACTGAATACCGGCGTGAGCTCGAGTCTTACGCTGCCAGCTGGCCA
>ADK71032
ATGGACCGCGCGGTTAACAGAGTCGTGTCGGAGAACGAGGAAAGAGAAGCAAAAAACACATGGCGCCTGGTTTTCCGGATCGCAGTCTTACTTTTAATGGTAATGACTCTGGCTATCTCCGCAGCCGCCCTGGCATACAGTATGGGGGCCAGTACGCCGCACGACCTCGCAGGCATATCGACTGTGATCTCTAAAACAGAAGGTAAGGTTACGTCTTTACTCAGTTCGAGTCAAGATGTGATGGATAGGATATACAAGCAGGTGGCTCTTGAATCCCCGCTGGCGCTACTAAACACTGAATCTACAATTATGAATGCAATAACCTCTCTTTCTTATCAAATTAACGGGGCTGCGAACAATAGCGGATGTGGGGCGCCTGTTCATGACCCAGATTATATCGGGGGGATAGGCAAAGAACTCATAGTGGACGACATCAGTGATGTCACATCATTTTATCCTTCTGCATATCAAGAACACTTGAATTTCATCCCAGCGCCCACTACAGGATCCGGTTGCACTCGGATACCCTCATTTGACATGAGCACCACCCATTATTGTTATACTCACAATGTGATACTATCTGGTTGTAGAGATCACTCACACTCACATCAATATTTAGCACTTGGTGTGCTTCGGACATCTGCAACAGGGAGGGTATTCTTCTCTACTCTGCGCTCCATCAATTTAGATGACACCCAAAATCGGAAGTCCTGCAGTGTGAGTGCTACCCCTTTAGGTTGTGATATGCTGTGCTCTAAGGCCACAGGGACTGAAGAGGAGGATTACAAGTCAGTTGCCCCCACATCAATGGTGCACGGAAGGCTAGGGTTTGACGGTCAATATCATGAGAAGGACTTAGACACCACGGTCTTATTTAAGGATTGGGTGGCAAATTACCCAGGAGTGGGAGGAGGGTCTTTTATTGACGACCGTGTATGGTTCCCAGTTTACGGAGGGCTCAAACCCAATTCACCCAGTGACACTGCACAAGAAGGGAAATATGTAATATACAAGCGCCATAATAACACATGCCCCGATAAACAAGATTACCAAATTCGGATGGCTAAGTCTTCATATAAACCCGGGCGATTTGGTGGAAAGCGCGTACAGCAAGCCATCTTATCCATCAAAGTGTCAACATCCTTGGGTAAGGACCCGGTGCTGACTATTCCACCTAATACAATCACACTCATGGGAGCCGAAGGCAGAATCCTCACAGTAGGGACATCTCACTTCTTGTACCAACGAGGGTCTTCATATTTCTCCCCTGCCTTATTATATCCCATGACAGTAAATAACAAAACGGCTACACTCCATAGTCCTTATACGTTTAATGCTTTCACTCGGCCGGGTAGTGTCCCTTGCCAGGCATCAGCAAGATGCCCCAACTCATGCGTCACTGGGGTCTATACTGATCCATATCCCTTAATCTTCCATAGGAATCATACTCTACGAGGGGTCTTCGGGACGATGCTTGATGATGAACAAGCGAGACTTAACCCCGTATCTGCAGTATTCGACAACGTATCCCGCAGTCGTGTCACCCGGGTGAGTCCAAGCAGCACCAAGGCAGCATACACGACATCGACATGTTTTAAAGTTGTCAAGACCAATAAAGCTTATTGTCTTAGTATTGCAGAAATATCTAATACCCTATTCGGGGAATTTAGGATCGTTCCCTTATTGGTTGAGATCCTCAAGGATGATAGAGTTAGAGAAGCCAGGTCTGGC---------------------------------------------------------------------------------------------------------------------
>ADM49190
ATGGACCACACAGTTAACAGAGTTGTGCTAGAGAATGAGGAAAGAGAAGCAAAGAACACATGGCGCTTGGTTTTCCGGACCACAGTCTTACTTCTAATGGTAATGACTTTAGCTATCTCTATAGCCGTCCTGGTATATATCATGGGGGCCAGCACGCCGCGTGACCTCGCAGGTATATCGGCTGTGGTCTCCAAGACAGAAGATAAGGTTACATCTCTACTCAGTTCAAGTCAAGATGTAATAGATAGGATATATAAGCAGGTGGCTCTTGAATCCCCGCTGGCGTTACTAAACACTGAATCTATAATTATGAATGCAATAACTTCCCTCTCCTATCAAATCAACGGGGCTGCGAATAATAGCGGGTGTGGGGCGCCCGTTCATGACCCAGATTATATCGGGGGGATAGGCAAAGAACTCATAGTGGATGACACTAGTGATGTCACATCATTCTATCCTTCTGCATATCAAGAACACTTAAATTTTATCCCGGCTCCTACTACAGGATCCGGTTGCACACGGATACCCTCATTTGACATAAGCCCTACTCACTATTGTTACACTCACAATGTGATATTATCTGGTTGCAGAGATCACTCACATTCACATCAATACTTAGCACTTGGTGTACTTCGGACATCTGCAACAGGGAGGGTCTTCTTTTCTACTCTGCGTTCCATCAATTTAGATGACACCCAGAATCGGAAGTCCTGCAGCGTGAGTGCAACTCCTTTAGGTTGTGATATACTGTGCTCCAAAGTCACAGAGACTGAGGAAGAGGATTACAAGTCAGTCACCCCCACATCAATGGTGCACGGGAGGTTAGGGTTTGATGGTCAATACCATGAGAAGGACTTAGACACCACAGTCTTATTTAAGGATTGGGTGGCAAATTACCCGGGAGTTGGAGGTGGATCCTTTATTGACGACCGTGTATGGTTCCCAGTTTACGGAGGGCTTAAACCCAATTCGCCTAGTGACACTGCACAGGAAGGGAAATATGTAATATACAAGCGCTATAATAACACATGCCCCGATGAGCAAGATTACCAAATTCGGATGGCCAAGTCTTCTTATAAACCTGGGCGGTTCGGTGGAAAGCGTGTACAGCAAGCCATCCTATCTATCAAAGTATCAACATCTTTGGGTGAGGACCCGGTGCTGACTATTCCACCTAATACAATTACACTCATGGGGGCCGAAGGTAGAGTTCTCACAGTAGGGACATCCCACTTCTTGTACCAACGAGGCTCTTCATATTTCTCACCCGCCTTATTATACCCTATGACAGTGTATAATAAAACAGCTACTCTTCATAGTCCTTATACATTTAATGCCTTCACGCGGCCAGGTAGTGTCCCTTGCCAAGCATCTGCAAGATGTCCTAACCCATGTATCACAGGAGTCTATACTGATCCGTATCCCTTAGTCTTCCATAGGAATCATACCCTACGAGGGGTCTTCGGGACAATGCTTGATGATGAACAAGCAAGACTCAACCCCGTATCTGCAGTATTCGACAGCATATCCCGCAGTCGTGTAACTCAGGTGAGTTCAAGTAGCACCAGGGCAGCATACACGACATCGACATGTTTTAAAGTTGTCAAGACCAATAAAGCCTATTGTCTTAGCATCGCAGAAATATCCAATACCCTATTCGGGGAATTTAGGATCGTTCCCTTACTGGTTGAGATCCTCAAGGATGCTAGGACT---------------------------------------------------------------------------------------------------------------------------------------
>ACJ53753
ATGGACAGCGCAGTTAGCCAAGTTGCGCTAGAGAATGATAGAAGAGAAGCGAAGAGTACATGGCGCTTGGTTTTCCGGATCGCAACCTTACTTTTAATGGTAATAACCTTAGCCGTCTCTGCAGTCGCCCTGGCATATAGTATGGAGGCTAGCACACCTGGCGACCTTGTAAGCATACCGACTGCGATCTATAGGGCAGAGGAAAGGATTACATCTGCACTCGGTTCCAATCAAGATGTAGTAGATAGGATATACAAGCAAGTGGCCCTTGAGTCTCCATTGGCACTGCTAAATACCGAATCTATAATTATGAATGCAATAACGTCTCTCTCTTATCAAATCAATGGAGTCACAAATAATAGCGGGTGTGGGGCACCTGTTCATGACCCAGATTACATCGGGGGGATAGGTAAAGAACTTATTGTAGATGATACGAGTGACGTCACATCATTTTATCCCTCTGCATTCCAAGAACACCTGAATTTTATCCCGGCGCCCACTACAGGATCAGGCTGCACTCGGATACCCTCATTCGACATGAGTGCTACCCATTACTGTTACACTCACAATGTGATATTGTCTGGCTGCAGAGATCACTCACACTCACATCAGTATTTAGCACTTGGTGTGCTTCGGACATCTGCAACAGGGAGGGTATTCTTTTCTACTCTGCGTTCCATCAACTTGGATGACGCCCAAAATCGGAAGTCTTGCAGTGTGAGTGCAACTCCTTTAGGTTGTGATATGCTGTGCTCTAAAATCACAGAGACTGAGGAAGAGGATTATAAATCAGTTATCCCCACATCGATGGTACATGGAAGGTTCGGGTTTGACGGCCAATACCATGAGAAGGACCTAGACGTCACAACACTATTTAGGGACTGGGTGGCAAATTACCCAGGAGTAGGAGGTGGGTCTTTTATTAACAACCGCGTATGGTTCCCGGTCTACGGAGGGCTAAAACCCAGCTCGCCTAGTGACACTGCACAAGAAGGGAGATACGTAATATACAAGCGATACAATGACACATGCCCGGATGAGCAAGATTACCAGATTCGGATGGCTAAGTCATCGTATAAGCCTGGGCGGTTTGGTGGAAAACGCGTACAGCAGGCCATCCTATCCATCAAGGTGTCAACATCCTTGGGTGAGGACCCGGTGTTGACTGTACCGCCTAATACGGTCGCACTCACGGGGGCCGAAGGCAGAGTTCTCACAGTGGGGACATCTCATTTCTTATATCAGCGAGGGTCATCATACTTCTCTCCCGCTTTGTTATACCCTATGACAGTCAACAACAAAACAGCCACTCTTCATAATCCTTATACATTCAATGCTTTCACTCGGCCAGGTAGTGTCCCTTGCCAGGCTTCAGCAAGATGCCCCAACTCATGCGTTACCGGAGTCTATACTGATCCATATCCCTTAGTCTTCCATAGGAACCACACCTTGCGAGGGGTATTCGGAACAATGCTTGATGACAAACAAGCAAGACTCAACCCTGTATCTGCAGTATTTGATAACATATCCCGCAGTCGCATAACTCGGGTAAGTTCAAGCAGTACCAGGGCAGCATACACGACATCAACGTGTTTTAAAGTTGTCAAGACCAATAAAACCTATTGCCTCAGCATTGCAGAAATATCCAATACCCTCTTCGGGGAATTCAGAATTGTCCCCTTACTAGTTGAGATTCTCAAGGATGGTGGGGTT---------------------------------------------------------------------------------------------------------------------------------------
>AGL44388
ATGGACCGCGCAGTTAACAGAGTTGTGCTAGAGAATGAGGAAAGAGAAGCAAAGAACACATGGCGCTTGGTTTTCCGGATCGCAGTCTTACTTCTAATGGTAATGACTTTAGCTATCTCTGCAGCTGCCCTGGTATATACCATGGGGGCCAGCACGCCGCGCGACCTCGCAGGTATATCGACTGTGATCTCCAAGACAGAGGATAAGGTTACGTCTTTACTCAGTTCAAGTCAAGATGTGATAGATAGGATATATAAGCAGGTGGCTCTTGAATCCCCGCTGGCGCTACTAAACACTGAATCTATAATTATGAATGCAATAACATCCCTCTCTTATCAAATCAACGGGGCTGCGAATAATAGCGGGTGTGGGGCGCCTGTTCATGACCCAGATTATATCGGGGGGATAGGCAAAGAACTCATAGTAGATGACACTAGTGATGTCACATCATTCTATCCTTCTGCATATCAAGAACACTTGAATTTTATCCCGGCGCCTACTACAGGGTCCGGTTGCACTCGGATACCCTCATTTGACATGAGCGCTACTCACTACTGTTATACTCACAATGTGATATTATCTGGTTGCAGAGATCACTCACACTCACATCAATACTTAGCACTTGGTGTGCTTCGGACATCTGCAACAGGGAGGGTATTCTTTTCTACTCTGCGTTCCATCAATTTAGATGACACCCAAAATCGAAAGTCCTGCAGTGTGAGTGCAACTCCTTTAGGTTGTGATATGCTGTGCTCTAAAGTCACAGAGACCGAGGAAGAGGATTACAAGTCAGTCACCCCCACATCAATGGTGCACGGAAGGTTAGGGTTTGACGGTCAATACCATGAGAAGGACTTAGACACCACAGTCTTATTTAAGGATTGGGTGGCAAATTACCCGGGAGTAGGAGGTGGGTCTTTTATTGACGACCGTGTATGGTTCCCAGTTTATGGAGGGCTCAAACCCAATTCGCCTAGCGACATTGCACAAGAAGGGAAATATGTAATATACAAGCGCTATAATAACACATGCCCCGATGAACAAGATTACCAAATTCGGATGGCCGAGTCCTCGTATAAACCTGGGCGGTTTGGTGGAAAGCGCGTACAGCAAGCCATCCTATCTATCAAAGTATCAACGTCTTTGGGTGAGGACCCGGTGCTGACTATTCCACCTAATACAATTACACTCATGGGGGCCGAAGGCAGAGTTCTCACGGTAGGGACATCTCACTTCTTGTACCAACGAGGGTCTTCATATTTCTCACCCGCCTTATTATACCCTATGACAGTATCTAACAAAACAGCCACTCTTCATAGTCCTTATACATTTAATGCCTTCACTCGGCCAGGTGGTGTCCCTTGCCAAGCATCAGCAAGATGCCCTAACTCATGTATCACTGGAGTCTATACTGATCCGTATCCCTTAGTCTTCCATAGGAATCGTACCCTACGAGGGGTCTTCGGGACAATGCTTGATGATGAACAAGCAAGACTCAACCCCGTATCTGCAGTATTCGACAACATATCTCGCAGTCGTGTAACCCGGGTGAGTTCAAGCAGCACCAAGGCAGCATACACGACATCAACATGTTTCAAAGTTGTCAAGACCAATAAAGCTTATTGTCTTAGCATTGCAGAAATATCCAATACCCTATTCGGGGAATTTAGGATCGTTCCTTTACTAGTTGAGATCCTCAAGGATGATAGGGTT---------------------------------------------------------------------------------------------------------------------------------------
>AAX45422
ATGGACCGCGCAGTTAGCCAAGTTGCGCTAGAGAATGATGAAAGAGAGGCAAAAAATACATGGCGCTTGGTATTTCGGATCGCAATCCTACTCTCAACGGTGGTGACCTTAGCCATCTCTGCAGCCGCCCTTGCATATAGCATGGAGGCCAGCACACCTAGCGATCTTGTAGGCATACCGACTGCGATCTCTAGAGCAGAGGAAAAGATTACATCTGCACTCGGTTCCAATCAAGATGTAGTAGATAGGATATATAAGCAGGTGGCCCTCGAATCTCCACTGGCATTGCTAAACACCGAATCTACAATTATGAATGCAATAACGTCTCTCTCTTATCAAATCAGTGGGGCCGCAAATAGCAGCGGATGTGGAGCACCCATTCATGATCCAGATTATATTGGAGGAATAGGTAAAGAACTTATTGTAGATGATGTTAGTGACGTCACATCATACTATCCCTCTGCGTTCCAAGAACACCTGAACTTTATCCCGGCGCCTACTACAGGATCAGGTTGCACTCGGATACCCTCATTTGACATGAGCGCTACCCACTACTGTTATACTCACAATGTGATATTATCTGGCTGCAAAGATCACTCACACTCACATCAATATTTAGCACTTGGTGTGCTTCGGACATCTGCAACAGGGAGGGTATTCTTTTCCACTCTGCGTTCCATCAATCTGGATGACACCCAAAATCGAAAGTCTTGCAGTGTGAGTGCAACCCCCTTGGGTTGTGATATGCTGTGCTCTAAAATCACAGAGACTGAAGAAGAGGATTATAACTCAGCTATCCCCACGTCGATGGTACATGGAAGGTTAGGGTTCGACGGCCAATACCACGAGAAGGACTTAGATGTCACAACACTATTCGAGGACTGGGTGGCAAACTACCCAGGAGTAGGGGGCGGGTCTTTTATTGACAACCGCGTATGGTTCCCAGTTTACGGAGGGCTAAAACCCAATTCGCCCAGTGACACCGCACAAGAAGGGAAATATGTAATATACCAGCGATATAATGACACATGTCCAGATGAGCAAGATTATCAGATTCAAATGGCTAAGTCTTCATATAAGCCTGGGCGGTTTAGAGGGAAACGCATACAGCAGGCCATCTTATCTATCAAAGTGTCAACATCCTTGGGCGAGGACCCGGTGCTGACTGTACCGCCCAACACAGTAACACTCATGGGGGCTGAAGGCAGAGTTCTCACAGTAGGGACATCTCATTTCCTTTATCAGCGAGGGTCATCATACTTCTCCCCTGCCCTACTATATCCTATGATAGTCAGCAACAAAACAGCCACTCTTCATAGTCCTTATACATTCAATGCCTTCACTCGACCAGGTAATATCCCTTGCCAGGCCTCAGCAAGATGCCCTAACTCATGTGTTACCGGAGTCTATACTGATCCATATCCCTTGGTTTTCTATAGGAACCACACCTTGCGAGGGGTATTCGGGACGATGCTTGATGATAATCAAGCAAGACTCAACCCTGTATCTGCAGTATTTGACAGCATATCCCGCAGTCGCATAACCCGAGTGAGTTCAAGCAGCGTCAAGGCAGCATACACAACATCAACATGTTTTAAAGTTGTAAAGACCAATAAAACCTATTGTCTCAGCATTGCCGAAATATCCAATACCCTCTTCGGGGAATACAGAATCGTCCCCTTACTAGTAGAGATTCTCAAGGATGATGGGGTTAGAGAAGCCAGGTCTAGCCGGTTGAGT------------------------------------------------------------------------------------------------------------
>AGL09163
ATGGACCGCGCGGTTGGCAGAGTCGTGCTGGAGAATGAGGAAAGAGAAGCAAAGAACACATGGCGCTTAGTTTTCCGGATCGCAGTCTTATTTTTAATGGTAATGACTCTAGCTATCTCCGCAGCTGCCCTGGCATACAGCATGGGGGCCAGTACGCCGCACGACCTCGCAGGCATATCGACTGTGATCTCCAAGACAGAAGATAAGGTTACGTCTCTACTCAGTTCAAGTCAAGATGTGACAAATAGGATATACAAGCAGGTAGCTCTTGAATCCCCGCTGGCACTACTAAACACTGAATCCATAATTATGAATGCAATAACCTCTCTTTCTTATCAAATTAACGGGGCTGAGAACAATAGCGGATGTGGTGCGCCTGTTCATGACCCAGATTATATCGGGGGGATAGGCAAAGAACTCATAGTGGACGACATCAGTGGTGTCACATCATTTTATCCTTCTGCATATCAAGAACACTTGAATTTCATCCCGGCGCCTACTACAGGATCCGGTTGCACTCGGATACCCTCATTTGACATGAGCACCACCCATTATTGTTATACTCACAATGTGATATTATCCGGTTGCAGAGATCACTCACACTCACATCAATACTTAGCACTTGGTGTACTTCGGACATCTGCAACAGGGAGGGTATTCTTTTCTACTCTACGCTCCATCAATTTAGATGACACCCAAAATCGGAAGTCCTGCAGTGTGAGTGCAACCCCTTTAGGTTGTGATATGCTGTGCTCTAAGGTCACAGGGACTGAAGAGGAGGATTACAAGTCAGTTGCCCCCACGCCAATGGTGCACGGAAGGCTAGGGTTTGACGGTCAATACCATGAGAAGGACTTAGACACCACGGTCTTATTTAAGGATTGGGTGGCAAATTACCCGGGAGTGGGAGGAGGGTCTTTTATTGACGGCCGTGTATGGTTCTCAGTTTACGGAGGGCTCAAACCCAATTCACCCAGTGACACTGCACAAGAAGGGAAATACGTAATATACAAGCGCCATAACAACACGTGCCCCGATAAACAAGATTACCAAATTTGGATGGCTAAGTCCTCATATAAACCCGGGCGATTTGGTGGAAAGCGCGTACAGCAAGCCATCCTATCTATCAAAGTGTCAACATCCCTGGGTAAGGACCCGGTGCTGACTATTCCACCTAATACAATCACACTCATGGGAGCCGAAGGCAGAATCCTCACAGTAGGGACATCTCATTTCTTGTACCAACGAGGGTCCTCATATTTCTCCCCTGCCTTATTGTATCCCATGACAGTAAATAACAAGACGGCTACACTCAATAGTCCTTACATGTTTAATGCTTTCACTCGGCCAGGTAGTGTCCCTTGCCAGGCATCAGCAAGATGCCCCAACTCATGCATTACTGGGGTCTATACCGATCCATATCCCTTAATCTTCCATAGGAATCATACTCTACGAGGGGTCTTTGGGACGATGCTTGATGATGAACAAGCGAGGCTTAACCCCGTATCTGCAGTGTTTGACAACACATCTCGCAGTCGTGTCACCCGGGTGAGTTCGAGCAGCACCAAGGCAGCATACACGACATCGACATGTTTTAAAGTTGTCAAGACCAATAAAGTTTATTGTCTTAGTATTGCGGAAATATCCAATACCCTATTCGGGGAATTTAGGATCGTTCCCTTACTAGTTGAGATCCTCAAGGATGATAGAGTTCAAGAAGCTAGACCTGGCCGATTGAGCCAATCA------------------------------------------------------------------------------------------------------
>AAS67166
ATGGACCGCGCAGTTAGCCAAGTTGCGCTAGAGAATGATGAAAGAGAGGCAAAGAATACATGGCGCTTGGTATTCCGGATCGCGATCCTACTTTTAACAGTAGTGACCTTAGCCATCTCTGCAGCCGCCCTTGCATATAGTATGGAGGCTAGCACACCTAGCGACCTTATAGGCATACCGACTGCGATCTCTAGAGCAGAGGAAAAGATTACATCTGCACTCGGTTCCAACCAAGATGTAGTAGATAGGATATATAAGCAGGTGGCCCTCGAATCTCCATTGGCATTGCTAAACACCGAATCTACAATTATGAACGCAATAACATCTCTCTCTTATCAGATCAATGGAGCCGCAAATAGCAGCGGGTGCGGGGCACCTATTCATGATCCAGATTATATCGGGGGAATAGGTAAAGAACTTATTGTAGATGATGCTAGTGATGTCACGTCATTCTATCCCTCTGCGTTCCAAGAACACCTGAACTTTATCCCGGCGCCTACTACAGGATCAGGTTGCACTCGGATACCCTCATTTGACATGAGTGCTACCCACTACTGCTATACTCACAATGTGATATTATCTGGCTGCAGAGATCACTCGCACTCACATCAGTATTTAGCACTTGGCGTGCTTCGGACATCTGCAACAGGGAGGGTATTCTTTTCTACTCTGCATTCCATCAATCTGGATGACACCCAAAATCGAAAGTCTTGCAGTGTGAGTGCAACCCCCTTAGGTTGTGATATGCTGTGCTCTAAGGTCACAGAGACTGAGGAAGAGGATTATAATTCAGCTGTCCCAACGTCGATGGTACATGGAAGGTTAGGGTTCGACGGCCAATACCATGAGAAGGACCTAGACGTCACAACACTATTCGAGGACTGGGTGGCAAATTACCCAGGAGTAGGGGGCGGGTCTTTTATTGACAACCGCGTATGGTTCCCAGTTTACGGAGGGCTAAAACCCAACTCGCCTAGTGACACTGCACAAGAAGGGAAATATGTAATATACAAGCGATACAATGACACATGTCCAGATGAGCAAGATTACCAGATCCGAATGGCTAAGTCTTCGTATAAGCCTGGGCGGTTTGGTGGGAAACGCGTACAGCAGGCCATCTTATCTATCAAAGTGTCAACATCCTTGGGCGAGGACCCGGTGCTGACTGTACCGCCCAACACAGTCACACTCATGGGGGCTGAAGGCAGAGTTCTCACAGTAGGGACATCTCATTTCTTGTATCAACGAGGGTCATCATACTTCTCTCCTGCCTTATTATATCCTATGACAGTCAGCAACAAAACAGCCACTCTTCATAGTCCTTATACATTCGATGCCTTCACTCGACCAGGTAGTGTCCCTTGCCAGGCTTCAGCAAGATGCCCTAACTCATGTGTTACCGGAGTCTATACTGATCCATATCCCTTAGTCTTTTATAGGAACCACACCTTGCGAGGGGTATTCGGGACAATGCTTGATGATAAACAAGCAAGGCTCAACCCTGTATCTGCAGTATTTGACAGCATATCCCGCAGTCGCATAACCCGGGTGAGCTCAAGCAGCACCAAGGCAGCATACACGACATCAACGTGTTTTAAAGTTGTCAAGACCAATAAAACCTATTGTCTTAGCATTGCTGAAATATCCAATACCCTCTTCGGGGAATTCAGAATTGTCCCTTTACTAGTTGAGATTCTCAAGGATGATGGGGTTAGGGAGGCCAGGGCTGGCCGATTGAGTCAATTGCGAGAGGGTTGGAAAGATGACATTGTATCACCTATCTTTTGCGACGCCAAGAATCAAACTGAGTACCGGCGTGAGCTCGAGTCTTACGCTGCCAGCTGGCCA
>AFO83590
ATGGACCGCGCGGTTAACAGAGTCGTGCTGGAGAATGAGGAAAGAGAAGCAAAGAACACATGGCGCCTAGTTTTCCGGATCGCAGTCTTACTTTTAATGGTAATGACTCTAGCTATCTCCGCGGCTGCCCTGGCATACAGCATGGGGGCCAGTACGCCGCACGACCTCGCAGGCATATCGACTGTGATCTCCAAGACAGAAGATAAGGTTACGTCTTTACTCAGTTCAAGTCAAGATGTGATAGATAGGATATACAAGCAGGTAGCTCTTGAATCCCCGCTGGCACTACTAAACACCGAATCTATAATTATGAATGCAATAACCTCTCTTTCTTATCAAATTAACGGGGCTGAGAACAATAGCGGATGTGGTGCGCCTGTTCATGACCCAGATTATATCGGGGGGATAGGCAAAGAACTCATAGTGGACGACATCAGTGATGTCACATCATTTTATCCTTCTGCATATCAAGAACACTTGAATTTCATCCCGGCGCCTACTACAGGATCCGGTTGCACTCGGATACCCTCATTTGACATGAGCACCACCCATTATTGTTATACTCACAATGTGATACTATCCGGTTGCAGAGATCACTCACACTCACATCAATACTTAGCACTTGGTGTGCTTCGGACATCTGCAACAGGGAGGGTATTCTTTTCTACTCTGCGCTCCATCAATTTAGATGACACCCAAAATCGGAAGTCTTGCAGTGTGAGTGCAACCCCTTTAGGTTGTGATATGCTGTGCTCTAAGGTCACAGGGACTGAAGAGGAGGATTACAAGTCAGTTGCCCCCACATCAATGGTGCACGGAAGGCTAGGGTTTGACGGTCAATACCATGAGAAGGACTTAGACACCACGGTCTTATTTAAGGATTGGGTGGCAAATTACCCGGGAGTGGGAGGAGGGTCTTTTATTGACGGCCGTGTATGGTTCCCAGTTTACGGAGGGCTCAAACCCAATTCACCCAGTGACACTGCACAAGAAGGGAAATATGTAATATACAAGCGCCATAACAACACATGCCCCGATGAACAAGATTACCAAATTCGGATGGCTAAGTCTTCATATAAACCCGGGCGATTTGGTGGAAAGCGCATACAGCAAGCCATCCTATCCATCAAAGTGTCAACATCCCTGGGTAAGGACCCGGTGCTGACTATTCCACCTAATACAATCACACTCATGGGAGCCGAAGGCAGAATCCTCACAGTAGGGACATCTCACTTCTTGTACCAACGAGGGTCTTCATATTTCTCCCCTGCCTTATTGTATCCCATGACAGTAAATAACAAAACGGCTACACTCCATAGTCCTTACATGTTTAATGCTTTCACTCGGCCAGGTAGTGTCCCTTGCCAGGCATCAGCAAGATGCCCCAACTCATGCATTACTGGGGTCTATACCGATCCATATCCCTTAATCTTCCATAGGAATCATACTCTACGAGGGGTCTTCGGGACGATGCTTGATGATGAACAAGCGAGGCTTAACCCCGTATCTGCAGTATTTGACAACATATCTCGCAGTCGTGTCACCCGGGTGAGTTCAAGCAGCACCAAGGCAGCATACACGACATCGACATGTTTTAAAGTTGTCAAGACCAATAAAGCTTATTGTCTTAGTATCGCAGAAATATCCAATACCCTATTTGGGGAATTTAGGATCGTTCCCTTACTAGTTGAGATCCTCAAGGATGATAGAGTT---------------------------------------------------------------------------------------------------------------------------------------
>AAS67154
ATGGACCATGCAGTCAGCAAGGTTGCATTAGAGAACGAAGAAAGAGAAGCAAAGAACACATGGCGCTTAGTATTCCGGATCGCAGTTTTAATTTTAATAGTGGTGACCTTGGCTATCTCTGCAGTTACCCTGGTATACAGCACGGGAGCTAGCACGCCCCGCGACCTCGTAGGCATATCGACTGTAGTCTCTAAGGTGGAGGACAAGATTACGTCTTTACTCAGTTCAAATCAAGATGTAGTAGATAGAATATATAAGCAAGTAGCCCTTGAATCTCCGCTGGCACTACTAAATACTGAATCTATAATCATGAATGCAATAACGTCTCTCTCTCATCAAATCAATGGAGCTGCAAACAATAGCAGGTGCGGGGCGCCCGTTCATGACCCAGACTACATTGGGGGGATAGGCAAAGAACTCATAGTAGACGACATCAGTGGTGTCACATCATTCTACCCATCTGCATACCAAGAACACCTGAATTTTATCCCGGCACCCACTACAGGATCAGGTTGCACTCGGATACCCTCATTTGATATGAGTGCTACCCACTACTGTTATACTCACAACGTGATATTGTCTGGCTGCAGAGATCACTCACACTCACATCAATACTTAGCACTTGGTGTGCTTCGGACATCTGCAACAGGGAGGGTATTCTTTTCTACTCTGCGTTCCATCAATTTAGATGACACCCAAAATCGGAAGTCTTGCAGTGTGAGTGCAACTCCTTTAGGTTGTGATATGCTGTGCTCTAAAGTCACAGAGATTGAAGAGGAGGATTATAAGTCAGCTACTCCCACATCAATGGTGCATGGAAGGTTAGGATTTGACGGTCAGTATCATGATAAGGACTTACACGTCACAGCCTTATTTAAGGATTGGGTTGCCAATTATCCAGGAGTGGGAGGAGGGTCTCTTATTGGCGACCGTGTATGGTTCCCAGTTTATGGAGGGCTTAAACCCAATTCGCCTAGTGACATTGCACAAGAGGGGAGATATGTAATATATAAGCGCTATAATAACACATGCCCCGATGAACAGGATTACCAAGTTCGGATGGCTAAGTCTTCATATAAGCCTGGACGGTTTGGTGGAAAGCGCGTACAGCAAGCCATCTTATCTATCAAGGTGTCACCATCTTTGGGTGAGGACCCGGTGCTGACTGTTCCGCCTAATACAGTTACACTCATGGGGGCCGAAGGCAGAGTTCTCACAGTAGGGACATCTCACTTCTTGTACCAACGAGGGTCTTCGTATTTCTCTCCTGCCTTACTATATCCTATGACAGTCTATAACAAAACAGCTACTCTTCATAGTCCTTATACATTTAATGCTTTCACCCGGCCAGGTATTGTCCCTTGTCAGGCATCGGCAAGATGCCCCAATCCATGTATCACTGGAGTCTATACTGATCCGTACCCTTTGGTCTTCTATAGGAATCATACCTTGCGAGGGGTCTTCGGGACAATGCTTGATGATGAACAAGAAAGACTCAATCCCGTATCTGCAGTATTCGACAACATATCTCGCAGTCGTGTAACCCGAGTAAGTTCAAGCAGCACCAAGGCAGCATACACGACATCAACATGCTTTAAAGTTGTCAAGACCAATAAAGTTTATTGTCTGAGCATTGCAGAAATATCCAACACCCTATTTGGAGAATTCAGAATCGTTCCTTTATTAGTTGAGATTCTTAAGGATGACAGAGCTCAAGAAGCTAGATCTGGC---------------------------------------------------------------------------------------------------------------------
>AGL09169
ATGGACCGCACGGTCAACAGAGTCGTGCTGGAGAATGAGGAAAGAGAAGCAAAGAACACATGGCGCCTAGTTTTCCGGATCGCAGTCTTACTTTTAATGGTAATGATTCTAGCTATCTCCGCGGCTGCCCTGGCATACAGCATGGGGGCCAGTACGCCGCACGATCTCGCAGGCATATCGACTGTGATCTCCAAGACAGAAGATAAGGTTACGTCTTTACTCAGTTCAAGTCAAGATGTGATAGATAGGATATACAAGCAGGTAGCTCTTGAATCCCCGCTGGCACTACTAAACACTGAATCTATAATTACGAATGCAATAACCTCTCTTTCTTATCAAATTAACGGGGCTGAGAACAATAGCGGATGTGGTGCGCCTGTTCATGACCCAGATTATATCGGGGGGATAGGCAAAGAACTCATAGTGGACGACATCAGTGATGTCACATCATTTTATCCTTCTGCATATCAAGAACACTTGAATTTCATCCCGGCACCTACTACAGGATCCGGTTGCACTCGGATACCCTCATTTGACATGAGCACCACCCATTATTGTTATACTCACAATGTGATACTATCCGGTTGCAGAGATCACTCACACTCACATCAATACTTAGCACTTGGTGTGCTTCGGACATCTGCAACAGGGAGGGTATTCTTTTCAACTCTGCGCTCCATCAATTTAGATGACACCCAAAATCGGAAGTCCTGCAGTGTGAGTGCAACCCCTTTAGGTTGTGATATGCTGTGCTCCAAGGTCACAGGGACTGAAGAAGAGGATTACAAGTCAGTTGCCCCCACATCAATGGTGCATGGAAGGCTAGGGTTTGACGGTCAGTATCATGAGAAGGACTTAGACACCACGGTCTTATTTAAGGATTGGGTGGCAAATTACCCGGGAGTGGGAGGAGGGTCTTTTATTGACGGCCGTGTATGGTTCCCAGTTTACGGAGGGCTCAAACCCAATTCACCCAGTGACACTGCACAAGAAGGGAAATATGTAATATACAAGCGCCATAACAACACATGCCCCGATGAACAAGATTACCAAATTCGGATGGCCAAGTCTTCATATAAACCCGGGCGATTTGGTGGAAAGCGCGTACAGCAAGCCATCCTATCCATCAAAGTGTCAACATCCCTGGGTAAGGACCCGGTGCTGACTATTCCACCTAATACAATCACACTCATGGGAGCCGAAGGCAGAATCCTCACAGTAGGGACATCTCACTTCTTGTACCAACGAGGGTCTTCATATTTCTCCCCTGCCTTATTGTATCCCATGACAGTAAATAACAAAACTGCTACACTCCATAGTCCTTACATGTTTAATGCTTTCACTCGGCCAGGTAGTGTCCCCTGCCAGGCATCAGCAAGATGCCCCAACTCATGCATTACTGGGGTTTACACCGATCCATATCCCTTAATCTTCCATAGGAATCATACTCTACGAGGGGTCTTCGGGACGATGCTTGATGATGAACAAGCGAGGCTTAACCCTGTATCTGCAGTATTTGACAACATATCTCGCAGTCGTGTCACCCGGGTGAGTTCAAGCAGCACCAAGGCAGCATACACGACATCGACATGTTTTAAAGTTGTCAAGACCAATAAAGCTTATTGTCTTAGTATCGCAGAAATATCCAATACCCTATTCGGGGAATTTAGGATCGTTCCCTTACTAGTTGAGATCCTCAAGGATGATAGAGTT---------------------------------------------------------------------------------------------------------------------------------------
>AAZ76403
ATGGAGAGAGGGGTCAGCCAAGTTGCACTTGAGAATGATGAGAGGGAGGCAAAAAACACATGGAGGTTGGTGTTCAGGGTGACTGTTCTTCTTCTCACCATAGTGACTCTTGCCATCTCCGCAGCCGCCCTCGCATTCAGTATGAATGCTAGCACACCTCAGGACTTAGAAGGAATACCAGTAGCTATATCAAAGGCAGAGGATAAGATTACCTCTGCTATTGGAGCGAGCCAGGATGTAATAGACAGAATATACAAACAAGTGGCACTAGAGTCACCCCTAGCCCTGCTCAACACTGAATCCACGATCATGAACGCCTTGACATCACTGTCTTACCAAATCAATGGTGCGGCCAATGCCAGCGGATGTGGGGCCCCTGTACATGATCCTGATTACATCGGAGGGATAGGCAAGGAGCTGATTGTAGATGACACAAGTGATGTAACATCTTTCTACCCATCTGCATTCCAAGAACACCTTAATTTCATTCCTGCACCTACTACAGGATCCGGCTGTACCAGAATCCCATCTTTTGATATGAGTGCCACTCATTATTGCTATACACATAATGTCGTCTTGTCAGGGTGCAGAGATCATTCACATTCGCATCAATATCTAGCTTTAGGGGTTTTAAGGACTTCAGCAACTGGTAGAGTGTTCTTTTCGACCCTTCGATCAATCAATCTAGATGATACTCAGAACAGAAAGTCATGTAGCGTGAGCGCAACGCCCCTAGGGTGTGATATGTTATGTTCCAAGGTCACAGAGACTGAAGAGGAGGACTACCAATCGACAGACCCTACACTAATGGTACATGGGAGGCTAGGATTTGATGGGCAGTATCATGAGAGAGATTTGGACGTTCGCACTCTTTTTGGGGATTGGGTGGCTAATTACCCTGGGGTAGGTGGTGGATCCTTCATAAACAACCGTGTCTGGTTCCCAGTGTACGGTGGCTTGAAACCAGGCTCCCCAACAGACAAAAGGCAAGAGGGGCAGTATGCTATTTACAAGAGGTATAATGATACGTGCCCTGATGATCAGGAGTATCAGGTCAGGATGGCCAAGTCGGCATACAAGCCTAATCGATTCGGGGGGAAGCGAGTCCAACAGGCGATCTTATCCATAGGCGTATCAACCACCCTTGCAGATGATCCAGTGCTCACCGTGACTTCTAATACCATCACTCTCATGGGTGCTGAGGGTAGGGTGATGACTGTCGGGACCTCTCATTACTTGTATCAGCGCGGGTCTTCTTATTACTCCCCTGCCATACTTTATCCCTTGACCATTGCAAATAAGACTGCGACTCTCCAGGACCCTTATAAGTTCAATGCTTTCACAAGGCCGGGCAGTGTCCCGTGTCAAGCGTCCGCCAGGTGTCCAAATTCTTGTGTAACAGGGGTGTACACTGACCCGTATCCAATAATATTTCACAAGAATCACACACTGCGAGGAGTGTTTGGTACAATGTTGGATGACGAGCAAGCCAGGCTGAACCCAGTTTCTGCAGTATTTGATTCCATTGCACGGAGTCGAGTAACTAGGGTAAGCTCTAGCAGCACCAAAGCAGCATACACAACATCTACCTGCTTCCAAGTGGTAAAGACAAGGAAAATATACTGTCTAAGTATTGCTGAGACCTCTAATACACTATTCGGGGAGTTTAGAATAGTACCGCTACTAGTTGAGATCCTAAGAGATGAAGGGCGATCAGAGGCAAGATCAGCTCTGACCAATCAGGGACACCCAGGC---------------------------------------------------------------------------------------------
>AFV14975
ATGGACCGTGCAGTCAGCAAAGTTGCGTTAGAGAATGAGGAAAGAGAAGCGAAGAGCACATGGCGCTTGGTTTTCCGGATCGCAGTTTTACTTTTAACAGTGGTGACCTTAGCTATCTCTGTAGCCGCCTTGGTATACAGCATGGGGGCCAGTACGCCCCGCGACCTCGTAGGCGTATCGACTATGGTCTCTAAGGTGGAAGACAAGATTACGTCTTTAATCAGTTCAAATCAAGATGTAGTAGACAGAATATACAAACAAGTAGCCCTTGAATTTCCGCTGGCACTACTAAATACTGAATCTATAATTATGAATGCAATAACGTCTCTCTCTCATCAGATTAATGGAGCTGCAAACAATAGCAGGTGTGGGGCGCCTATTCATGACCCAGATTATATCGGGGGGATAGGTAAAGAACTCATAGTAGACGACATCAGTGGTGTCACATCATTCTACCCATCTGCATACCAAGAACACCTGAATTTTATCCCAGCGCCCACTACAGGATCAGGCTGCACTCGGATACCCTCATTTGATATGAGTGCTACCCACTACTGTTATACTCATAACGTGATATTGTCTGGCTGCATAGATCACTCACATTCACATCAATACTTAGCACTTGGTGTGCTTCGGACATCTGCAACAGGGAGGGTATTCTTTTCTACTCTACGTTCCATCAACTTAGATGACAACCAAAATCGGAAGTCCTGCAGTGTGAGTGCAACTCCTCTAGGTTGTGATATATTGTGCTCTAAAGTCACGGAGGCTGAAGAAGAGGATTATAAGTCAGTTACCCCCACATCAATGGTGCACGGAAGGTTAGGTTTTGACGGTCAGTACCATGAGAAGGACTTAGACACCACAGTCTTATTTAAGGATTGGGTAGCAAATTACCCGGGAGTTGGGAGCGGATCTTTTATTGATGACCGTGTCTGGTTCCCAGTTTACGGAGGGTTGAAACCTAATTCGCCCAGCGACACTGCACAAGAAGGGAAATATGTAATATACAAGCGCTATAATAACACATGCCCTGATGGACAGGAATATCAAATCCGGATGGCTAAGTCTTCATACAAGCCCGGGCGATTCGGTGGAAAGCGTGTACAGCAAGCCATCTTATCTATCAAAGTGTCGACATCTTTGGGTGAAGACCCGGTGCTGACTGTTCCACCCAATACAATTACACTCATGGGGGCCGAAGGAAGAGTTCTCACGGTAGGGACGTCTCACTTCTTGTATCAACGAGGGTCTTCATATTTCTCCCCTGCCTTATTATATCCTATGACAGTCCATAACAAAACAGCTACTCTTCATAATCCTTATACATTTAATGCCTTCACCCGGCCAGGTAGTGTCCCTTGTCAGGCATCAGCAAGATGCCCCAACCCGTGCATCACTGGAGTCTATACTGATCCGTACCCTTTGGTCTTCTATAGGAACCACACCTTGCGAGGGGTATTCGGGACAATGCTTGATGATGAACAAGCAAGACTCAACCCCGTATCTGCAGTATTCGACAACATATCTCGCAGTCGTGTAACCCGAGTAAGCTCAAGCAGCACCAAGGCAGCATACACGACATCAACATGCTTCAAAGTTGTCAAGACCAATAAAGTTTATTGCCTCAGCATTGCCGAAATATCCAACACCCTATTTGGGGAATTCAGAATCGTTCCTTTGTTAGTTGAGATTCTAAAGGATGAAAGGGTT---------------------------------------------------------------------------------------------------------------------------------------
>AEO72344
ATGGACCGCGCCGTTAGCCAAGTTGCGTTAGAGAATGATGAAAGAGAGGCAAAAAATACATGGCGCTTGATATTCCGGATTGCAATCTTATTCTTAACAGTAGTGACCTTGGCTATATCTGTAGCCTCCCTTTTATATAGCATGGGGGCTAGCACACCTAGCGATCTTGTAGGCATACCGACTAGGATTTCCAGGGCAGAAGAAAAGATTACATCTACACTTGGTTCCAATCAAGATGTAGTAGATAGGATATATAAGCAAGTGGCCCTTGAGTCTCCGTTGGCATTGTTAAAAACTGAGACCACAATTATGAACGCAATAACATCTCTCTCTTATCAGATTAATGGAGCTGCAAACAACAGTGGGTGGGGGGCACCTATCCATGACCCAGATTATATAGGGGGGATAGGCAAAGAACTCATTGTAGATGATGCTAGTGATGTCACATCATTCTATCCCTCTGCATTTCAAGAACATCTGAATTTTATCCCGGCGCCTACTACAGGATCAGGTTGCACTCGAATACCCTCATTTGACATGAGTGCTACCCATTACTGCTACACCCATAATGTAATATTGTCTGGATGCAGAGATCACTCACATTCATATCAGTATTTAGCACTTGGTGTGCTCCGGACATCTGCAACAGGGAGGGTATTCTTTTCTACTCTGCGTTCCACCAACCTGGACGACACCCAAAATCGGAAGTCTTGCAGTGTGAGTGCAACTCCCCTGGGTTGTGATATGCTGTGCTCGAAAGTCACGGAGACAGAGGAAGAAGATTATAACTCAGCTGTCCCTACGCGGATGGTACATGGGAGGTTAGGGTTCGACGGCCAGTACCATGAAAAGGACCTAGATGTCACAACATTATTCGGGGACTGGGTGGCCAACTACCCAGGAGTAGGGGGTGGATCTTTTATTGACAGCCGCGTATGGTTCTCAGTCTACGGAGGGTTAAAACCCAATTCACCCAGTGACACTGTACAGGAAGGGAAATATGTGATATACAAGCGATACAATGACACATGCCCAGATGAGCAAGACTACCAGATTCGAATGGCCAAGTCTTCGTATAAGCCTGGACGGTTTGGTGGGAAACGCATACAGCAGGCTATCTTATCTATCAAGGTGTCAACATCCTTAGGCGAAGACCCGGTACTGACTGTACCGCCCAACACAGTCACACTCATGGGGGCCGAAGGCAGAATTCTCACAGTAGGGACATCTCATTTCTTGTATCAACGAGGGTCATCATACTTCTCTCCCGCGTTATTATATCCTATGACAGTCAGCAACAAAACAGCCACTCTTCATAGTCCTTATACATTCAATGCCTTCACTCGGCCAGGTAGTATCCCTTGCCAGGCTTCAGCAAGATGCCCCAACCCGTGTGTTACTGGAGTCTATACAGATCCATATCCCCTAATCTTCTATAGAAACCACACCTTGCGAGGGGTATTCGGGACAATGCTTGATGGTGTACAAGCAAGACTTAACCCTGCGTCTGCAGTATTCGATAGCACATCCCGCAGTCGCATTACTCGAGTGAGTTCAAGCAATACCAAAGCAGCATACACAACATCAACTTGTTTTAAAGTGGTCAAGACTAATAAGACCTATTGTCTCAGCATTGCTGAAATATCTAATACTCTCTTCGGAGAATTCAGAATCGTCCCGTTACTAGTTGAGATCCTCAAAGATGACGGGGTTAGAGAAGCCAGGTCTGGC---------------------------------------------------------------------------------------------------------------------
>ACR14846
ATGGACCATGCAGTTAGCAGAGTTGCGCTAGAGAATGAAAAAAGAGAGGCAAAGAACACATGGCGCTTGGTTTTCCGGATCGCAGTTTTACTTTTAATAATAGTGACCTTAGTTATCTCCGCAGCCGCCTTGGCATACAGCATGGGGGCTAGTACGCCGCGCGACCTCATAGGCATGTCGACTGTGATCTCTAAGACGGAGGACAGGATTACGTCTTTACTCAGTTCGAATCAAGATGTAGTAGATAGAATATACAAGCAAGTGGCCCTTGAATCTCCGCTAGCACTGCTAAATACTGAATCTATAATCATGAACGCAATAACGTCTCTCTCTCATCAAATTAACGGGGCTGCAAATAGTAGCAGATGTGGGGCACCCGTTCATGACCCAGATTATATCGGGGGGATAGGTAAAGAACTCATAGTAGACGACACCAGTAATGTCACATCATTCTATCCATCTGCATACCAAGAACACCTGAATTTTATCCCGGCGCCCACTACAGGTTCAGGTTGCACCCGGATACCCTCATTTGACATGAGTGCTACCCACTACTGTTATACTCACAATGTGATATTGTCTGGTTGCAGAGATCACTCACACTCGCACCAATATTTAGCACTTGGTGTGCTTCGGACATCTGCAACGGGGAGGGTATTCTTTTCTACTCTGCGTTCCATCAATTTAGATGACACCCAGAATCGGAAGTCTTGCAGTGTGAGTGCGACTCCTCTAGGTTGCGATATACTGTGCTCTAAAGTCACAGAGACCGAAGAAGAGGATTATAAGTCAATTCCCCCAACATTGATGGTGCACGGAAGGTTAGGTTTTGACGGTCAATACCATGAGAAAGACTTAGACATCACTGTCTTATTTAAGGATTGGGTGGCAAATTACCCGGGAGTGGGAAGCGGATCCTTTATTGATGACCGCGTATGGTTCCCAGTTTATGGAGGGCTAAAACCTAATTCGCCTAGCGACACTGCGCAAGAGGGGAAATATGTAATATACAAGCGCTATAATAACACATGCCCCGATGGACAAGAATATCAAATCCGGATGGCTAAGTCTTCGTACAAACCTGGGCGGTTCGGTGGAAAGCGCGTACAGCAAGCCATCTTATCAATCAAAGTGTCAACATCTTTAGGTGAGGACCCGGTGTTGACTGTCCCGCCTAATACAATCACACTCATGGGGGCCGAAGGCAGAGTTCTCACAGTAGGGACATCTCATTTCTTGTACCAACGAGGGTCTTCGTATTTCTCCCCCGCCTTATTATACCCTATGACAGTCTACAACAAAACAGCTACTCTTCATAGTCCTTATACATTTAATGCTTTCACCCGGCCAGGTATTGTCCCTTGTCAGGCATCAGCAAGATGCCCCAACTCATGTATCACTGGAGTCTATACTGATCCGTACCCCTTGGTCTTCCATAGGAATCATACCTTGCGAGGAGTCTTCGGGACAATGCTTGATGATGAACAAGCAAGGCTCAACCCCGCATCTGCAGTATTCGGTAGCATATCCCGCAGTCGTGTAACCCGGGTGAGTTCAAGCAGCACCAAGGCAGCATACACGACATCGACATGTTTTAAAGTTGTCAAGACCAATAAAGTTTATTGTCTTAGCATTGCAGAAATATCTAATACCCTATTTGGGGAATTCAGGATCGTTCCTTTACTAGTTGAGATTCTTAAGGATGGTAGGGTT---------------------------------------------------------------------------------------------------------------------------------------
>AFX97630
ATGGACCATGCAGTCAGCAAAGTTGCGTTAGAAAATGAAGAAAGAGAAGCGAAGAGCACATGGCGCTTGGTTTTCCGGATCGCAGTTTTACTTTTAATAGTGGTGACCCTAGCTATCTCTGTAGCTGCCCTGGTATACAGCATGGGGGCTAGTACGCCCCGCGACCTCGTAGGCATATCGACTATGGTTTCTAAGGCGGAGGACAGGATTACGTCTTTACTCAGTTCAAACCAAGATGTAGTAGACAGAATATACAAGCAAGTGGCCCTTGAATCTCCGTTGGCACTACTAAATACTGAATCTATAATCATGAATGCAATAACGTCTCTCTCTCATCAAATTAACGGGGCTGCAAACAATAGCAGGTGTGGGGCGCCTGTTCATGACCCAGATTATATCGGGGGGATAGGTAAAGAACTCATAGTAGACGACATCAGTGGTGTCACATCATTCTACCCATCTGCATACCAAGAACACCTGAATTTTATCCCAGCGCCCACTACAGGATCAGGCTGCACTCGGATACCCTCATTTGATATGAGTGCTACCCACTACTGTTATACTCATAACGTGATATTGTCTGGCTGTATAGATCACTCACATTCACATCAATACTTAGCACTTGGTGTGCTTCGGACATCTGCAACAGGGAGGGTATTCTTTTCTACTCTACGTTCCATCAACTTGGATGACACCCAAAATCGGAAATCTTGCAGTGTGAGTGCAACTCCTCTAGGTTGTGATATACTGTGCTCTAAAGTCACAGAGGCTGAAGAAGAGGACTATAAGTCAGTTACCCCCACATCAATGGTGCACGGAAGGTTAGGTTTTGACGGTCAATACCATGAGAAGGACTTAGACACCACAGTCTTATTTAAGGATTGGGTGGCAAATTACCCGGGAGTGGGGAGTGGATCTTTTATTAATGACCGTGTATGGTTCCCAGTTTACGGAGGGTTGAAACCTAATTCGCCTAGCGACACAGCACAAGAAGGGAAATATGTAATATACAAGCGCTATAATAACACATGCCCTGATGGACAGGAATATCAAATCCGGATGGCTAAGTCTTCGTACAAGCCTGGGCGATTCGGTGGAAAGCGTGTACAGCAAGCCATCTTATCCATCAAAGTGTCAACATCTTTGGGTGAGGACCCAGTGCTGACTGTTCCGCCTAATACAATTACACTCATGGGGGCCGAAGGCAGGGTTCTCACAGTAGGGACATCTCACTTCTTGTACCAACGAGGGTCTTCGTATTTCTCCCCTGCCTTATTATATCCTATGACAGTCTATAACAAAACAGCCACTCTTCATAATCCTTATACGTTTAATGCTTTCACCCGGCCAGGTAGTGTCCCTTGTCAGGCATCAGCAAGATGCCCCAACCCATGTATCACTGGAGTCTATACTGATCCGTACCCTTTGGTCTTCTATAGGAACCATACCTTGCGAGGGGTCTTCGGAACAATGCTTGATGATGAACAAGCAAGACTCAACCCCGTATCTGCGGTATTCGACAACATATCTCGCAGTCGTGTAACCCGAGTAAGTTCAAGCAGCACCAAGGCAGCATACACGACATCGACATGTTTCAAAGTTGTCAAGACCAATAAAGTTTATTGTCTTAGCATTGCAGAAATATCTAACACCCTATTTGGGGAATTCAGAATCGTTCCTTTGTTAGTTGAGATTCTAAAGGATGATAGGGTT---------------------------------------------------------------------------------------------------------------------------------------
>AGH20661
ATGAACCGCGCAGTTAACAGAGTTGTGCTAGAGAACGAGGAAAAAGAGGCAAAGAATACATGGCGTTTGATTTTCCGGATCGCGGTCTTACTTCTAATGATAATGACTTTAGCTATCTCTACAGCTGCCCTGGTACACACCATGGGGGCTAGCACACCACGTGATCTCGCAGGCATACCAACTATGATCTCCAAGACAGAGGACAAGGTTATGGCCTTACTTAGTTCTAGTCAAGATGTGATAGATAGGATATATAAGCAGGTGGCTCTTGAATCCCCGCTGGCGCTGCTTAACACTGAATCTATAATTATGAATGCAATAACATCTCTCTCTTATCAAATCAACGGGGCTGCGAATAATAGCGGGTGTGGGGCGCCCGTTCATGACCCAGATTATATCGGGGGGATAGGCAAAGAACTCATAGTAGATGACACTAGTGATGTCACATCATTCTATCCTTCCGCATATCAAGAACACCTGAACTTCATCCCGGCGCCTACCACAGGGTCCGGTTGCACTCGGATACCCTCATTTGACATGAGCACTACTCACTACTGCTATACTCACAATGTGATATTGTCTGGTTGCAGAGATCACTCACATTCACATCAATACTTAGCACTTGGTGTGCTCCGGACATCTGCTACAGGGAGGGTATTTTTCTCCACTCTGCGTTCCATCAATTTGGATGACACTCAAAATCGGAAGTCCTGCAGTGTAAGTGCAGCTCCTTTAGGTTGTGATATACTGTGCTCTAAGGTCACAGAGACTGAGGAAGAGGATTATAGGTCAGTCACCCCCACATCAATGGTACACGGAAGATTAGGGTTTGATGGTCAATACCATGAGAGGGACTTAGACACCACAGTCTTATTTAAGGATTGGGTGGTAAATTACCCAGGGGTAGGAGGTGGGTCTTTCATTAACGACCGTGTATGGTTCCCAGTTTATGGAGGGCTTAAACCCAATTCGCCCAGCGACACTGCGCAAGAAGGGAAATATGTGATATACAAGCGCTATAATAACACATGCCCCGATGACCAAGATTACCAAATTCGGATGGCCAAGTCCTCATATAAACCGGGGTGGTTTGGTGGGAAGCGCGTACAACAGGCCATCCTATCTATCAAAGTATCAAAATCTTTAGGTGAGGACCCAGTGTTGACTATTCCACCTAATACAATTACACTCATGGGGGCCGAAGGCAGAATTCTCACGATAGGAACATCTCATTTCTTGTATCAACGAGGGTCTTCATACTTCTCACCCGCCTTATTATATCCTATGGCAGTATCTAACAAGACAGCTACCCTTCATAGTCCTTATATATTTAATGCCTTCACTCGGCCAGGTGTTGTCCCTTGCCAAGCATCAGCAAGATGCCCTAATTCATGTATCACTGGAGTCTATACTGATCCATATCCTTTAGTCTTCCATAAGAATCATACCCTACGAGGGGTCTTTGGGACAATGCTTGATGATGAACAAGCAAGACTCAACCCTGTGTCTGCAGTATTCGACAATGCATCCCGCAGTCGTGTAACCCGGGTGAGTTCAAGCAACACCAAGGCAGCATACACGACATCGACATGTTTTAAGGTTGTCAAGACCAACAAAGTTTATTGTCTTAGCATTGCAGAACTATCCAATACCCTATTCGGGGAATTTAGGATCGTCCCTTTACTAGTTGAGATCCTCAAGAATGATAGGGTT---------------------------------------------------------------------------------------------------------------------------------------
>AFX97636
ATGGACCATGCAGTCAGCAAAGTTGCGTTAGAAAATGAAGAAAGAGAAGCGAAGAGCACATGGCGCTTGGTTTTCCGGATCGCAGTTTTACTTTTAATAGTGGTGACCCTAGCTATCTCTGTAGCTGCCCTGGTATACAGCATGGGGGCTAGTACGCCCCGCGACCTCGTAGGCATATCGACTATGGTTTCTAAGGCGGAGGACAGGATTACGTCTTTACTCAGTTCAAACCAAGATGTAGTAGACAGAATATACAAGCAAGTGGCCCTTGAATCTCCGTTGGCACTACTAAATACTGAATCTATAATCATGAATGCAATAACGTCTCTCTCTCATCAAATTAACGGGGCTGCAAACAATAGCAGGTGTGGGGCGCCTGTTCATGACCCAGATTATATCGGGGGGATAGGTAAAGAACTCATAGTAGACGACATCAGTGGTGTCACATCATTCTACCCATCTGCATACCAAGAACACCTGAATTTTATCCCAGCGCCCACTACAGGATCAGGCTGCACTCGGATACCCTCATTTGATATGAGTGCTACCCACTACTGTTATACTCATAACGTGATATTGTCTGGCTGTATAGATCACTCACATTCACATCAATACTTAGCACTTGGTGTGCTTCGGACATCTGCAACAGGGAGGGTATTCTTTTCTACTCTACGTTCCATCAACTTGGATGACACCCAAAATCGGAAATCTTGCAGTGTGAGTGCAACTCCTCTAGGTTGTGATATACTGTGCTCTAAAGTCACAGAGGCTGAAGAAGAGGACTATAAGTCAGTTACCCCCACATCAATGGTGCACGGAAGGTTAGGTTTTGACGGTCAATACCATGAGAAGGACTTAGACACCACAGTCTTATTTAAGGATTGGGTGGCAAATTACCCGGGAGTGGGGAGTGGATCTTTTATTAATGACCGTGTATGGTTCCCAGTTTACGGAGGGTTGAAACCTAATTCGCCTAGCGACACAGCACAAGAAGGGAAATATGTAATATACAAGCGCTATAATAACACATGCCCTGATGGACAGGAATATCAAATCCGGATGGCTAAGTCTTCGTACAAGCCTGGGCGATTCGGTGGAAAGCGTGTACAGCAAGCCATCTTATCCATCAAAGTGTCAACATCTTTGGGTGAGGACCCAGTGCTGACTGTTCCGCCTAATACAATTACACTCATGGGGGCCGAAGGCAGGGTTCTCACAGTAGGGACATCTCACTTCTTGTACCAACGAGGGTCTTCGTATTTCTCCCCTGCCTTATTATATCCTATGACAGTCTATAACAAAACAGCCACTCTTCATAATCCTTATACGTTTAATGCTTTCGCCCGGCCAGGTAGTGTCCCTTGTCAGGCATCAGCAAGATGCCCCAACCCATGTATCACTGGAGTCTATACTGATCCGTACCCTTTGGTCTTCTATAGGAACCATACTTTGCGAGGGGTCTTCGGAACAATGCTTGATGATGAACAAGCAAGACTCAACCCCGTATCTGCGGTATTCGACAACATATCTCGCAGTCGTGTAACCCGAGTAAGTTCAAGCAGCACCAAGGCAGCATACACGACATCGACATGTTTCAAAGTTGTCAAGACCAATAAAGTTTATTGTCTTAGCATTGCAGAAATATCTAACACCCTATTTGGGGAATTCAGAATCGTTCCTTTGTTAGTTGAGATTCTAAAGGATGATAGGGTT---------------------------------------------------------------------------------------------------------------------------------------
>AEW24480
[truncated: 35,312 more chars]
