# Supplementary material for: FRESCo: finding regions of excess synonymous constraint in diverse viruses
Source: Genome Biol. 2015 Feb 17;16(1):38. doi: 10.1186/s13059-015-0603-7 (PMC4376164; doi:10.1186/s13059-015-0603-7)
Supplement: Additional file 4: — Sequence alignments (zip folder of FASTA alignments). [file 13059_2015_603_MOESM4_ESM.zip › alignments/Newcastle/L.fa.revtrans]

>AAX45417
ATGGCGAGCTCCGGTCCCGAGAGGGCGGAGCATCAGATTATCCTACCAGAATCACACCTGTCTTCACCATTAGTCAAGCACAAACTGCTCTATTACTGGAAATTAACTGGGCTACCACTCCCTGACGAATGTGACTTCGACCACCTCATTCTCAGCCGACAATGGAAGAAAATACTTGAATCAGCCTCCCCTGACACCGAGAGAATGATAAAACTTGGAAGGGCAGTGCACCAGACTCTCAACCACAATTCCAAGATAACCGGAGTACTCCATCCCAGGTGTTTAGAAGAATTGGCTAGTATTGAGGTTCCTGACTCAACCAACAAATTTCGGAAGATTGAGAAGAAAATCCAAATTCACAACACAAGGTATGGAGAACTGTTTACAAGACTGTGCACGCATGTAGAGAAGAAATTGTTGGGATCATCTTGGTCTAATAATGTCCCCCGGTCAGAAGAGTTCAACAGCATCCGTACAGATCCGGCATTCTGGTTTCACTCAAAATGGTCCACAACTAAGTTTGCATGGCTCCATATAAAACAGATTCAAAGGCATCTGATTGTGGCAGCAAGAACAAGGTCCGCAGTCAACAAATTGGTGACGCTGACTCATAAGGTAGGCCAAGTCTTTGTTACTCCTGAGCTTGTCATTGTGACACATACAGATGAGAACAAGTTCACGTGTCTTACCCAGGAGCTTGTGTTGATGTATGCAGATATGATGGAGGGCAGAGATATGGTCAACATAATATCATCCACGGCGGCACATCTCAGGAGCCTATCAGAGAAAATTGATGACATTCTGCGGTTAGTAGATGCCCTGGCAAAAGATCTAGGTAATCAAGTCTACGATGTTGTAGCACTCATGGAGGGATTTGCATACGGCGCCGTCCAGCTGCTTGAGCCGTCAGGTACATTCGCAGGGGATTTCTTCGCATTCAACCTGCAGGAGTTCAAAGACACGTTGATCGGACTCCTTCCTAAGGATATAGCAGAATCTGTGACTCACGCAATAGCCACTGTATTCTCCGGCTTAGAACAAAATCAAGCGGCTGAGATGCTGTGCCTGTTGCGTCTATGGGGCCACCCATTACTTGAGTCTCGTATTGCAGCAAAAGCAGTAAGGAGCCAAATGTGCGCACCAAAAATGGTAGACTTTGATATGATCCTCCAGGTATTGTCTTTCTTTAAAGGAACAATCATCAACGGATACAGAAAGAAGAATGCAGGTGTTTGGCCACGTGTCAAAGTAGATACGATATACGGGAAGGTCATTGGGCAGCTACACGCTGATTCAGCTGAGATTTCACACGATATCATGTTGAGAGAATACAAGAGTTTATCTGCGCTTGAATTCGAGCCATGTATAGAATACGACCCTATCACCAATCTGAGCATGTTTCTAAAAGACAAGGCGATCGCACACCCGAAAGACAACTGGCTCGCCTCGTTTAGGCGAAACCTTCTCTCTGAGGACCAGAAGAAACATGTAAAGGAGGCAACCTCTACTAACCGTCTCTTGATAGAGTTCTTAGAGTCAAATGATTTTGATCCATATAAGGAGATGGAATATCTGACGACCCTTGAGTACCTAAGAGATGACAATGTGGCAGTATCATATTCGCTCAAGGAGAAGGAAGTGAAGGTTAATGGGCGTATTTTTGCGAAGCTAACAAAGAAATTAAGGAACTGTCAAGTGATGGCGGAGGGGATCTTAGCTGACCAGATTGCACCTTTCTTTCAAGGGAATGGGGTCATTCAGGATAGCATATCTTTAACCAAGAGTATGCTAGCGATGAGTCAATTGTCTTTCAACAGCAATAAGAAACGTATCACTGACTGCAAAGAAAGAGTAGCCTCAAACCGCAATCACGATCAAAAGAGCAAGAATCGTCGGAGAGTTGCCACTTTTATAACAACTGACCTGCAAAAGTACTGTCTTAATTGGAGATATCAGACAATCAAACTGTTTGCTCATGCCATCAATCAGCTGATGGGCTTACCTCATTTCTTTGAATGGATTCATCTAAGGCTAATGGATACTACGATGTTTGTAGGAGACCCTTTCAATCCCCCAAGTGACCCAACCGACTGCGATCTCTCAAGAGTCCCGAATGATGACATATATATTGTCAGTGCTAGAGGGGGTATTGAGGGATTATGTCAGAAGCTATGGACAATGATCTCAATTGCTGCAATCCAACTTGCTGCAGCAAGATCACATTGTCGCGTCGCCTGTATGGTACAGGGTGACAATCAAGTAATAGCTGTAACGAGAGAGGTAAGGTCAGATGACTCCCCGGAAATGGTGTTAACACAATTGCATCAAGCCAGTGATAATTTCTTCAAGGAATTGATTCATGTTAATCATTTGATTGGCCATAATTTGAAGGATCGTGAAACGATCAGATCAGACACATTCTTCATATACAGCAAACGAATATTCAAAGATGGAGCAATACTCAGTCAAGTCCTCAAAAATTCATCTAAATTGGTGCTAATATCAGGTGACCTTAGTGAAAACACCGTAATGTCCTGTGCCAACATTGCATCTACTATAGCACGGCTATGCGAGAATGGGCTTCCAAAGGATTTCTGTTATTACTTAAACTACCTGATGAGTTGCGTGCAGACATACTTTGATTCTGAGTTTTCCATCACTAACAGCTCGCAACCCGATTCTAACCAGTCGTGGATTGAAGACATCTCTTTTGTGCACTCATATGTCCTGACCCCTGCTCAACTAGGGGGACTGAGCAACCTCCAATACTCAAGGCTCTACACGAGGAACATCGGTGACCCGGGAACTACTGCTTTTGCAGAGATCAAGCGATTAGAAGCAGTGGGGTTACTAAGTCCTAGTATTATGACTAACATCTTAACTAGGCCGCCTGGAAATGGAGATTGGGCCAGTCTGTGTAACGACCCTTACTCTTTCAATTTTGAGACTGTCGCGAGTCCAAATATTGTCCTTAAGAAACATACACAAAGAGTCCTATTTGAAACTTGTTCAAATCCCTTATTATCTGGCGTACATACAGAGGATAATGAGGCAGAAGAGAAGGCGTTGGCTGAATTTTTACTCAATCAAGAAGTAATTCATCCACGTGTCGCGCATGCTATCATGGAAGCAAGCTCTATAGGTAGGAGGAAGCAGATTCAAGGGCTTGTTGACACAACAAACACCGTAATCAAGATTGCATTAACTAGGAGGCCACTTGGCATCAAGAGGCTGATGCGGATAGTTAACTACTCGAGCATGCATGCAATGCTGTTTAGAGACGATGTTTTCTCATCTAACAGGTCTAACCACCCCTTAGTTTCCTCTAATATGTGTTCTCTGACGCTAGCAGACTATGCACGGAATAGAAGCTGGTCACCATTGACAGGGGGTAGAAAGATACTGGGTGTATCTAATCCTGATACTATAGAACTTGTAGAGGGTGAGATCCTTAGCGTCAGCGGGGGATGCACACGATGTGACAGCGGAGATGAACAATTCACTTGGTTCCATCTCCCGAGCAATATAGAACTGACCGATGACACCAGCAAGAATCCTCCGATGAGGGTGCCGTACCTCGGGTCAAAGACTCAAGAGAGGAGGGCCGCCTCGCTTGCGAAGATAGCTCATATGTCACCACATGTGAAAGCTGCTCTAAGGGCATCATCCGTGTTGATCTGGGCTTATGGAGACAACGAAATAAATTGGACTGCTGCTCTTAAAATTGCAAGATCTCGGTGTAATATAAACTCAGAGTATCTTCGACTATTGTCCCCCTTACCCACAGCTGGGAATCTCCAACATAGACTGGATGACGGCATAACTCAGATGACATTCACCCCTGCATCTCTCTACAGGGTATCACCTTATATTCACATATCCAATGATTCTCAAAGGTTATTCACGGAAGAAGGAGTCAAAGAGGGAAATGTAGTTTATCAGCAAATCATGCTCTTGGGTTTATCTCTAATCGAATCACTCTTCCCAATGACGACAACCAGGACATACGATGAGATCACATTGCACCTCCACAGTAAATTTAGCTGCTGTGTCAGGGAAGCACCGGTTGCAGTTCCTTTCGAGTTACTCGGGATGGCACCAGAACTAAGGACAGTCACCTCAAATAAGTTTATGTATGATCCTAGTCCTGTATCGGAGGGTGACTTTGCGAGACTTGACTTAGCTATCTTTAAGAGTTATGAGCTTAATCTAGAATCATATCCCACAATAGAACTAATGAACATTCTTTCAATATCCAGCGGGAAGTTAATCGGCCAGTCTGTGGTTTCTTATGATGAAGATACTTCCATAAAGAATGACGCCATAATAGTGTATGACAACACCCGGAATTGGATCAGCGAAGCTCAGAATTCAGATGTGGTCCGCCTATTCGAGTATGCAGCACTTGAAGTGCTTCTCGACTGTTCGTATCAGCTCTACTATCTGAGAGTAAGAGGCCTAGACAATATCGTGTTGTACATGAGTGACTTATATAAGAATATGCCAGGAATTCTACTTTCCAACATTGCAGCTACAATATCTCATCCCATCATTCATTCAAGATTGCATGCAGTAGGCCTGGTCAATCACGACGGGTCACACCAACTTGCAGACACAGATTTCATCGAAATGTCTGCAAAACTATTAGTCTCTTGCACTCGACGCGTGGTCTCAGGTTTATATGCAGGGAATAAGTATGATCTGCTGTTCCCGTCTGTCTTAGATGATAACCTGAGTGAGAAGATGCTTCAGCTGATATCACGGTTATGCTGCCTGTACACGGTGCTCTTTGCTACAACAAGAGAAATCCCGAAAATAAGAGGCTTATCTGCAGAAGAGAAGTGTTCAGTACTCACCGAGTACCTACTGTCAGATGCTGTGAAACCATTACTTAGTTCTGAGCAAGTGAGCTCTATCATGTCTCCTAACATAGTTACGTTCCCAGCTAATCTATATTACATGTCTCGGAAGAGCCTTAATTTGATTAGGGAAAGAGAAGACAGGGACACTATCTTGGCATTGTTGTTCCCCCAAGAGCCACTACTTGAGTTCCCCTTAGTACAAGATATTGGCGCTCGAGTGAAAGATCCATTCACCCGACAACCTGCAGCATTTTTACAAGAATTAGATTTGAGCGCTCCAGCAAGGTATGACGCATTTACACTTAGTCAGGTTCATTCTGAACACACATCACCAAATCCAGAGGACGACTACTTAGTACGATACCTGTTCAGAGGAATAGGGACCGCGTCCTCCTCTTGGTATAAGGCATCTCACCTTCTTTCTGTACCTGAGGTCAGATGTGCAAGGCACGGGAATTCCTTATACTTGGCAGAAGGAAGCGGAGCCATTATGAGTCTTCTCGAACTGCATGTGCCGCATGAGAATATCTATTACAATACGCTCTTCTCAAACGAGATGAACCCCCCACAGCGGCATTTCGGACCGACCCCAACACAGTTTCTGAATTCAGTTGTTTATAGGAATCTACAGGCGGAGGTACCATGTAAGGATGGATTTGTCCAGGAGTTCCGTCCATTATGGAGAGAGAATACAGAAGAAAGCGATCTGACCTCAGATAAAGCAGTGGGTTACATCACATCTGCAGTGCCCTACCGGTCTGTATCATTGCTGCACTGTGACATTGAGATTCCTCCAGGATCCAATCAAAGCTTACTGGATCAACTGGCTACCAATCTGTCTCTGATTGCCATGCATTCTATAAGGGAGGGCGGGGTCGTGATCATCAAAGTGTTGTATGCAATGGGATATTACTTCCACTTACTCATGAACTTGTTCACTCCGTGTTCTACGAAAGGATATATTCTCTCTAATGGCTATGCGTGTAGGGGGGATATGGAGTGTTACCTGGTATTTGTCATGGGCTATCGAGGTGGGCCTACATTTGTACACGAGGTAGTGAGGATGGCAAAAACTTTAGTGCAGCGGCACGGTACACTTTTGTCTAAATCAGATGAGATCACACTGACTAGGTTATTTACCTCACAGCGGCAGCGTGTAACAGACATCCTATCCAGTCCTTTACCGAGACTAATAAAGTTCTTGAGAAAGAATATCGATACTGCGCTAATTGAAGCCGGGGGACAACCCGTCCGTCCGTTCTGTGCAGACAGCTTGGTGAGGACACTAGCGGACACAACTCAGATGACCCAGATCATAGCTAGCCACATTGACACAGTCATCCGATCTGTGATCTACATGGAGGCTGAGGGTGATCTCGCCGACACAGTGTTCTTATTTACCCCCTACAATCTCTCTACAGACGGTAAAAAGAGAACATCACTTAAACAGTGCACAAGGCAGATCTTAGAGGTCACAATATTGGGTCTTAGAGCTGAAAATCTCAATAAAGTAGGTGATGTAGTCAGTCTAGTACTTAAAGGTATGATTTCTCTGGAGGACCTGATCCCTCTAAGAACATACTTGAAGCGTAGTACCTGCCCTAAGTATTTGAAGTCTGTTCTAGGTATTACTAAACTCAAAGAAATATTTACAGACACCTCTTTATTATACTTGACTCGTGCTCAACAAAAATTCTACATGAAAACTATAGGCAACGCAGTCAAGGGATACTACAGTAACTGTGACTCT
>AFQ37828
ATGGCGAGCTCCGGTCCCGAAAGGGCGGAGCATCAGATTATCCTACCAGAGTCACACCTGTCTTCACCATTGGTTAAACACAAACTACTCTATTACCGGAAATTAACTGGGCTACCGCTCCCTGATGAGTGTGACTTCGACCACCTCATTCTCAGCCGACAATGGAAGAAAATACTTGAATCGGCCTCTCCTGACACTGAGAGAATGATAAAACTTGGAAGGGCAGTACACCAGACTCTCAACCATGATTCCAGGATAACCGGAGTACTACATCCCAGGTGCTTAGAGGAACTGGCTAGTATTGAGGTCCCTGATTCAACCAACAAGTTTAGGATGATTGAGAAGAAGATCCAAATTCACAACACAAGATACGGAGAATTGTTCACAAGGCTGTGCACGCATGTAGAGAGGAAATTGTTGGGGTCCTCTTGGTCTAGTAATGTCCCCCGGTCAGAAGAGTTCAACAGCATCCGCACAGATCCGGCGTTCTGGTTTCACTCAAAATGGTCCACAGCCAAGTTCGCATGGCTCCATATAAAACAGATCCAAAGGCATCTGATTGTGGCAGCGAGAACAAGGTCCGCAGCTAACAAATTGGTGACGCTGACCCATAAGGTAGGCCAAGTCTTTGTTACCCCTGAGCTAGTCATTGTGACACATACAGATGAGAACAAGTTCACATGTCTTACCCAGGAACTTGTGTTGATGTATGCAGATATGATGGAGGGCAGAGATATGGTCAACATAATATCATCTACGGCAGCACATCTCAGGAGCCTATCAGAGAAAATTGATGACATTCTGCGGTTAGTAGATGCTCTGGCAAAAGATTTGGGCAATCAAGTCTACGATGTTGTAGCACTTATGGAGGGATTTGCATACGGCGCTGTCCAGCTGCTTGAGCCGTCAGGTACATTTGCGGGGGATTTCTTCGCATTCAACCTGCAGGAACTAAAAGACACTTTGATCGGCCTCCTCCCCAAGGATATAGCAGAGTCAGTGACTCACGCGATAGCGACTGTATTCTCTGGCTTAGAACAAAATCAAGCAGCCGAGATGTTGTGTCTGTTGCGTCTGTGGGGCCACCCACTACTCGAGTCCCGTATTGCAGCAAAAGCAGTAAGAAGCCAAATGTGCGCACCAAAAATGGTAGACTTTGATATGATCCTCCAGGTACTGTCTTTCTTTAAAGGAACAATCATCAATGGGTACAGAAAGAAGAATGCAGGTGTTTGGCCACGTGTCAAGGTAGACACGATATACGGGAAGGTCATTGGGCAGCTACACGCTGATTCAGCAGAGATTTCACACGATATCATGTTGAGAGAGTATAAGAGTTTATCTGCGCTGGAATTCGAGCCATGTATAGAATATGACCCTGTCACTAATCTGAGTATGTTCCTAAAAGACAAGGCGATCGCGCACCCGAAAGACAACTGGCTCGCCTCGTTTAGGCGAAACCTTCTTTCTGAGGACCAGAAGAAGCATGTTAAGGAGGCAACCTCGACTAACCGCCTCTTAATAGAGTTCTTAGAGTCAAATGATTTTGATCCGTATAAGGAGATGGAATATCTGACGACCCTTGAGTATCTAAGAGATGACAATGTGGCAGTATCATACTCGCTCAAAGAGAAGGAAGTGAAAGTTAATGGACGGATTTTCGCTAAGCTAACAAAGAAATTAAGGAACTGTCAAGTGATGGCAGAAGGGATCTTAGCAGACCAAATTGCACCCTTCTTTCAGGGAAATGGGGTCATCCAGGACAGCATATCTTTAACCAAGAGCATGCTAGCGATGAGTCAACTGTCTTTCAACAGCAACAAGAAACGTATAACTGACTGCAAAGAAAGAGTATCCTCAAACCGTAATCACGATCAGAAAAGCAAGAATCGTCGGAGAGTTGCCACTTTTATAACGACTGACCTGCAAAAGTACTGTCTTAATTGGAGATATCAGACAGTCAAATTGTTCGCTCATGCCATCAATCAACTGATGGGCCTACCTCACTTCTTTGAGTGGATTCATCTAAGGCTAATGGATACTACAATGTTCGTAGGAGACCCTTTCAATCCCCCAAGTGACCCGACTGACTGTGATCTCTCGAGAGTCCCGAATGATGACATATATATTGTTAGTGCTAGAGGGGGTATTGAGGGATTATGTCAGAAGTTGTGGACGATGATCTCGATTGCTGCAATCCAACTTGCTGCAGCAAGATCACATTGTCGTGTCGCCTGCATGGTACAGGGTGACAATCAAGTAATAGCTGTGACGAGAGAGGTAAGGTCAGATGACTCCCCTGAGATGGTGTTGACACAACTGCATCAAGCCAGTGACAATTTCTTCAAGGAATTGATTCATGTTAATCATTTGATTGGCCATAATTTGAAGGACCGTGAAACTATCAGGTCAGACACATTCTTCATATACAGCAAACGAATATTTAAAGATGGAGCAATACTCAGTCAGGTCCTCAAAAATTCATCCAAATTAGTGCTAGTATCAGGCGACCCTAGTGAAAATACCGTAATGTCTTGTGCCAACATTGCATCTACTATAGCACGGCTATGCGAAAACGGGCTTCCCAAGGATTTCTGTTATTACTTAAACTACCTAATGAGTTGCGTGCAGACGTACTTCGACTCTGAGTTTTCCATCACCAATAGCTCACACCCTGATTTTAACCAGTCGTGGATTGAAGACATCTCTTTCGTGCACTCATATGTCCTGACCCCTGCCCAGCTAGGGGGGCTGAGTAACCTTCAATACTCAAGGCTCTATACGAGAAACATCGGTGACCCGGGGACTACTGCTTTTGCAGAGGTCAAGCGACTAGAGGCAGTGGGGTTACTGAGTCCCAGCATCATGACTAACATCTTAACTAGGCCGCCCGGAAATGGAGACTGGGCCAGTCTGTGCAACGACCCATACTCTTTCAATTTTGAGACTGTTGCAAGTCCAAATATTGTCCTTAAGAAACATACACAAAGAGTCTTATTTGAAACCTGTTCAAATCCCCTATTATCTGGAGTGCATACAGAAGATAATGAGGCAGAGGAGAAGGCATTGGCTGAATTTTTACTCAATCAAGAAGTAATTCACCCACGAGTCGCGCATGCTATCATGGAAGCAAGCTCTGTAGGTAGGAGGAAGCAGATTCAGGGACTTGTTGACACAACAAATACCGTAATCAAGATTGCATTGACTAGAAGGCCACTTGGCATCAAAAGGCTGATGCGGATAGTTAATTACTCGAGCATGCATGCAATGCTGTTTAGAGACGATGTCTTCTCATCCAACAGGTCCAACCACCCTTTAGTCTCTTCTAGTATGTGTTCTCTGACGCTGGCAGACTATGCACGGAATAGAAGCTGGTCACCTTTGACAGGGGGTAGGAGGATCTTAGGTGTATCTAATCCTGATACCATAGAACTCGTGGAGGGTGAGATCCTTAGCGTCAGTGGAGGGTGCACAAGATGTGACAGCGGGGATGAGCAGTTCACTTGGTTCCATCTTCCGAGTAATATAGAACTGACTGATGACACCAGCAAGAACCCTCCGATGAGAGTGCCGTATCTAGGGTCAAAAACTCAAGAGAGGAGAGCCGCCTCGCTTGCGAAAATAGCTCACATGTCACCACATGTAAAAGCTGCTCTAAGGGCATCATCTGTGTTGATCTGGGCTTATGGAGACAACGAGGTAAATTGGACTGCTGCTCTTAAAATTGCCAGATCCCGGTGCAATATAAACTCAGAGTATCTTCGATTATTGTCACCCTTACCTACAGCTGGGAATCTCCAACATAGACTGGATGACGGCATAACCCAGATGACATTCACCCCTGCATCTCTCTACAGGGTGTCACCTTACATTCACATATCCAACGATTCTCAAAGGCTATTCACTGAGGAAGGAGTCAAGGAAGGGAACGTGGTTTATCAGCAAATCATGCTCTTGGGTTTATCTCTAATCGAGTCACTCTTCCCAATGACGACAGCCAGGACATATGATGAGATCACATTACACCTCCACAGTAAGTTTAGCTGCTGTATCAGAGAAGCACCTGTTGCAGTTCCTTTCGAGCTACTCGGGATGGCACCAGAACTAAGGACAGTGACCTCAAATAAGTTTATGTATGATCCTAGTCCTGTATCGGAGGGTGACTTTGCGAGACTTGACTTAGCTATCTTTAAGAGTTATGAGCTTAATTTAGAGTCATACCCCACAATAGAGCTAATGAACATTCTTTCAATATCCAGTGGGAAGCTGATTGGCCAGTCTGTGGTTTCCTATGATGAAGATACCTCCATAAAGAATGACGCCATAATAGTGTATGACAACACCCGGAATTGGATCAGCGAAGCCCAGAATTCAGATGTGGTCCGCTTATTTGAGTATGCAGCACTTGAAGTGCTCCTCGACTGTTCTTACCAGCTTTACTATCTGAGAGTAAGAGGTCTAGACAATATCGTGTTATATATGAGTGATCTATACAAGAATATGCCAGGAATTCTACTTTCCAACATTGCAGCTACAATATCTCATCCCATCATTCATTCAAGATTACATGCAGTAGGTCTAGTCAATCATGACGGGTCACACCAACTTGCAGACATAGATTTCATAGAAATGTCTGCGAAGCTGTTAGTCTCTTGCACTCGGCGCGTGGTCTCAGGCTTATACGCAGGGAATAAGTACGATCTGCTGTTCCCATCCGTCCTAGATGATAACCTGAGTGAGAAGATGCTCCAGCTGATATCCCGGCTATGCTGCCTGTACACGGTGCTCTTTGCTACAACAAGAGAGATCCCGAAAATAAGAGGCTTATCTGCGGAAGAGAAGTGTCCAGTACTTACTGAGTACCTACTGTCAGATGCTGTGAAACCACTACTTAGTTCTGAGCAAGTGAGCTCTATCATGTCCCCTAACATAGTCACATTCCCAGCTAATCTATACTACATGTCTCGGAAGAGCCTTAATTTGATCAGAGAAAGAGAAGACAGGGACACTATCTTGGCACTATTGTTCCCCCAAGAGCCATTACTCGAGTTCCCTTTAGTACAAGATATTGGCGCTCGAGTGAAAGATCCATTTACCCGACAACCTGCGGCGTTTTTACAGGAGTTAGATTTGAGCGCTCCAGCAAGGTATGACGCATTTACACTTAGTCAGGTTCATACTGAACACATATCACCGAGTCCAGAAGAAGACTACTTAGTACGATATCTGTTCAGAGGAATAGGAACCGCGTCCTCCTCTTGGTATAAGGCATCCCACCTTCTTTCTGTACCCGAGGTCAGGTGTGCAAGGCACGGAAATTCCTTATACTTGGCAGAGGGAAGCGGAGCTATCATGAGTCTTCTTGAACTGCATGTGCCGCATGAAACTATCTATTACAATACGCTCTTCTCAAATGAGATGAACCCTCCACAGCGACATTTTGGACCGACCCCAACACAGTTCCTGAACTCGGTTGTTTATAGGAATCTACAAGCAGAGGTGCCATGCAAGGATGGATTCGTTCAGGAGTTCCGTCCATTATGGAGAGAGAATACAGAAGAAAGCGACCTGACATCAGATAAAGCAGTGGGGTATATCACATCCGCGGTGCCCTACCGATCTGTATCATTGCTGCACTGTGACATTGAGATTCCTCCAGGATCCAACCAAAGCTTACTAGATCAACTGGCTACCAATCTATCTCTGATCGCCATGCATTCTGTAAGGGAAGGCGGGGTTGTGATCATCAAAGTGTTGTATGCAATGGGATATTACTTCCATCTACTCATGAATTTATTCACCCCGTGTTCCACAAAAGGATATATTCTTTCTAATGGCTATGCATGTAGAGGAGATATGGAGTGTTACCTGGTATTTGTCATGGGTTATCTAGGTGGGCCTACATTTGTACATGAGGTAGTGAGGATGGCAAAAACTTTAGTACAGCGACACGGCACACTTTTATCTAAATCAGATGAGATCACACTGACTAGGTTATTTACCGCACAGCGGCAGCGTGTTACAGATATCCTATCTAGCCCTTTACCGAGACTAATGAAGTTCTTGAGAAAAAATATCGATACTGCGCTGATAGAAGCCGGGGGACAGCCTGTCCGTCCATTCTGCGCAGAGAGCTTGGTGAGTACATTGGCGGACATAACTCAGATGACCCAGATCATTGCTAGTCACATTGACACAGTCATTAGATCTGTGATCTACATGGAGGCTGAGGGTGATCTCGCTAATACAGTATTCTTATTTACCCCTTACAATCTCTCTACAGACGGTAAAAAGAGAACATCACTTAAACAGTGCACACGGCAGATCTTAGAGGTCACAATACTGGGTCTTAGAGTAGAGAACCTCAATAAAGTAGGTGATGTAATCAGCCTAGTGCTTAAAGGTATGATTTCCCTAGGGGATCTCATCCCACTAAGAACATACTTGAAACGTAGTACTTGCCCTAAGTACTTGAAGGCTGTCCTAGGTATCACTAAACTCAAAGAAATGTTTACAGACACATCTTTATTATACTTGACTCGCGCTCAGCAAAAATTCTACATGAAAACTATAGGCAATGCAGTTAAAGGATATTACAGTAACTGTGACTCT
>AGL09170
ATGGCGGGCTCCGGTCCCGAAAGGGCAGAGCACCAGATCATCCTACCAGAGTCACATCTATCCTCTCCATTGGTCAAGCACAAATTGCTATACTACTGGAAATTGACCGGGCTACCGCTTCCTGATGAATGTGACTTTGATCATCTCATTATCAGCAGGCAATGGAAGAGAATACTGGAGTCGGCCACTCCTGACACAGAGAGAATGATAAAACTCGGGCGGGCAGTACACCAGACTCTCAACCACAATTCCAAGATAACCGGAGTGCTCCATCCCAGGTGTTTAGAAGAACTGGCTAGTATTGAAGTCCCTGATTCAACTAACAAATTCCGGAAGATTGAAAAGAAGATCCAGATTCACAACACAAGGTATGGAGACCTGTTCACAAAGCTGTGCACGCAAGTTGAGAAGAAATTGCTAGGATCATTTCAGTCCAATAATGTCCCACGATCAGAGGAATTCAGCAGCATCCGTACAGATCCGGCATTCTGGTTTCATTCAAAGTGGTCCAGAGCCAAGTTCGCGTGGCTCCATATAAAACAAGTCCAAAGGCATCTGATTGTAGCAGCAAGGACAAGGTCTGCAGTCAACAAGTTAGTAACATTAAGTCATAAGATAGGCCACGTCTTTGTTACTCCTGAGCTTGTCATCGTGACACATACAGATGAGAACAAGTTCACATGCCTCACCCAGGAACTTGTATTGATGTATGCAGATATGATGGAAGGCAGGGACATGGTCAATATAATATCTTCTACAGCAGCACATCTCAGGAACCTATCTGAGAAAATTGATGATATTCTGCGGTTAGTAGATGCTCTGGCAAAGGACTTAGGTAATCAAGTCTATGATGTTGTAGCATTAATGGAGGGATTCGCATACGGCGCCGTTCAGCTGCTTGAGCCATCAGGTACATTTGCAGGAGATTTCTTTGCATTTAACCTACAGGAGCTCAAAAACACGTTAATCGAACTTCTCCCAAATAATATAGCGGAAGCAGTAACTCACGCTATTGCCACTGTATTCTCCGGCTTAGAACAGAATCAAGCAGCTGAGATGTTGTGCTTGCTGCGTTTGTGGGGTCATCCATTGCTTGAGTCTCGTAGTGCGGCAAGAGCAGTCAGGAGCCAGATGTGCGCACCAAAGATGGTAGACTTCGATATGATCCTCCAGGTATTATCTTTCTTTAAAGGAACAATCATCAATGGGTACAGAAAGAAGAACTCAGGTGTGTGGCCGCGTGTCAAAGTAGATACAATATATGGAAATATCATTGGACAGCTACATGCTGATTCAGCAGAGATCTCACATGATGTCATGTTGAGGGAGTATAAGAGTTTATCTGCTCTTGAATTTGAGCCATGTATAGATTATGACCCTGTTACCAATCTAAGCATGTTCCTAAAAGACAAGGCAATTGCACATCCTAGTGATAACTGGCTCGCCTCATTTAGGCGGAACCTACTCTCTGAGGACCAGAAGAAACAGATAAAAGAGGCAACTTCAACGAACCGCCTCCTGATAGAGTTCCTAGAATCAAATGATTTTGATCCATATAAAGAAATGGAATACCTGACAACCCTCGAGTACTTAAGAGATGACAGTGTGGCAGTATCGTACTCACTCAAAGAGAAAGAGGTGAAAGTGAATGGGCGGATTTTTGCTAAATTAACAAAGAAACTAAGGAACTGCCAGGTAATGGCAGAAGGAATCCTAGCTGACCAGATTGCACCTTTCTTTCAGGGAAATGGGGTCATTCAAGATAGCATATCCTTGACAAAGAGTATGCTAGCGATGAGTCAACTGTCCTTTAACAGCAATAAGAAACGTATCACTGACTGCAAAGAGAGGGTTTCCTCAAACCGCAATCATGATCCCAAGAGCAAGAATCGTAGAAGAGTTGCCACTTTTATCACGACTGACCTACAGAAGTATTGTCTTAACTGGAGATATCAGACAGTCAAACTATTCGCCCATGCCATCAATCAGCTGATGGGCCTACCTCATTTCTTTGAGTGGATTCATCTTAGGCTGATGGACACTACAATGTTTGTAGGGGATCCTTTCAATCCTCCAAGTGACCCAACTGACTGTGATCTATCAAGAGTCCCAAATGATGATATATATATTGTCAGTGCTAGAGGGGGCATTGAGGGACTCTGTCAGAAGCTATGGACGATGATCTCAATTGCTGCAATCCAACTTGCTGCAGCAAGATCTCATTGTCGAGTTGCCTGCATGGTACAAGGTGACAATCAAGTAATAGCTGTAACGAGAGAGGTGAGATCAGATGATTCCCCGGATATGGTATTGACGCAGCTGCATCAAGCTAGTGATAATTTCTTCAAGGAATTGATTCATGTCAATCATCTGATTGGCCATAACCTGAAAGATCGTGAAACCATTAGATCAGACACATTCTTCATATACAGCAAACGAATATTCAAAGATGGAGCAATACTCAGTCAGGTCCTCAAAAATTCATCAAAATTGGTGCTAATATCAGGTGACCTTAGCGAAAACACTGTAATGTCCTGTGCCAACATTGCATCCACTGTAGCAAGACTATGTGAGAATGGGCTTCCTAAGGACTTCTGTTACTATCTGAACTACCTAATGAGTTGCGTGCAGACATACTTTGATTCGGAGTTTTCTATTACCCACAGCTCGCAGTCAGATTCCAACCAATCCTGGATCGAGGATATCTCTTTCGTACACTCATACGTGTTAACCCCTGCCCAGCTGGGGGGACTGAACAACCTTCAATACTCAAGGCTCTACACAAGGAATATTGGTGACCCAGGGACCACTGCTTTTGCAGAGGTCAAGCGACTAGAAGCAGTGGGGTTATTGAGTCCCAGCATCATGACTAACATCTTAACCAGGCCACCTGGCAATGGAGATTGGGCCAGCCTATGCAACGACCCATACTCTTTTAATTTTGAGACTGTTGCAAGCCCAAATATTGTCCTCAAGAAACATACACAGAAAGTCCTATTTGAGACATGTTCAAACCCCTTATTATCCGGGGTACATACAGAGGACAATGAGGCAGAAGAGAAAGCATTGGCTGAATTCTTACTCAATCAAGAAGTGATTCACCCACGTGTCGCACATGCTATCATGGAAGCAAGCTCTGTGGGTAGGAGAAAGCAGATTCAAGGGCTTGTTGACACAACGAACACTGTGATTAAGATTGCACTGACTAGGAGGCCCCTCGGTATCAAAAGACTGATGCGGATAATCAATTACTCGAGCATGCATGCAATGTTGTTCAGAGATGATATTTTCTTGTCCAATAGATCCAACCACCCATTAGTTTCTTCTAATATGTGCTCGCTGACGCTAGCAGATTATGCCCGGAACAGGAGCTGGTCACCCCTGACAGGGGGCAGGAAAATACTGGGTGTATCTAACCCCGATACCATAGAACTTGTGGAGGGAGAGATTCTCAGCGTCAGTGGAGGGTGCACAAAATGTGACAGCGGAGATGAGCAGTTTACTTGGTTCCATCTTCCAAGCAATATAGAGCTGACTGATGACACCAGCAAAAATCCCCCGATGAGAGTGCCATACCTCGGGTCAAAGACTCAAGAGAGGAGAGCCGCCTCGCTTGCGAAAATAGCCCACATGTCACCACACGTGAAAGCAGCACTAAGGGCATCATCCGTGTTAATCTGGGCTTATGGGGACAACGAAGTGAACTGGACTGCTGCTCTTAATATTGCAAGGTCTCGATGCAACATAAGCTCAGAGTATCTTCGGCTATTGTCACCCCTGCCCACAGCTGGGAATCTCCAACATAGATTGGATGATGGCATAACCCAGATGACATTTACCCCTGCATCTCTCTACAGAGTGTCGCCTTACGTTCACATATCCAATGATTCTCAAAGGTTATTCACCGAGGAGGGGGTCAAGGAGGGAAACGTGGTTTACCAACAAATTATGCTCTTGGGTTTATCTCTAATTGAATCACTCTTCCCAATGACGACAACCAGAACATATGATGAAATCACATTACACCTCCACAGTAAATTTAGCTGCTGTATCCGAGAAGCGCCTGTTGCGGTTCCTTTCGAGCTCTTCGGGCTGGCACCGGAATTAAGGATGGTAACCTCAAATAAGTTCATGTATGATCCTAGCCCTATATCAGAGAGGGATTTTGCGAGACTTGACTTAGCCATCTTCAAGAGTTATGAGCTTAATTTGGAATCATATTCCACGCTGGAGCTAATGAACATTCTTTCGATATCTAGCGGGAAATTGATTGGCCAATCCGTGGTTTCTTATGATGAAGATACTTCTATAAAGAATGATGCTATAATAGTGTATGACAACACACGAAATTGGATTAGTGAGGCACAGAACTCAGATGTGGTCCGCCTGTTTGAGTACGCAGCACTCGAAGTGCTCCTTGACTGTGCTTATCAACTCTACTATCTGAGGGTAAGAGGTCTAAATAACATTGTCTTATACATGAATGACTTATATAAGAACATGCCAGGGATCCTACTCTCCAATATTGCGGCCACGATATCCCACCCCCTCATTCACTCAAGGTTGAATGCAGTAGGTCTAATTAATCATGACGGGTCACACCAGCTTGCAGACATAGACTTCGTCGAGGTGTCTGCGAAATTGTTAGTCTCTTGCACTCGGCGCGTGGTCTCAGGTTTATATGCAGGGAATAAGTACGATCTGCTGTTTCCATCTGTCTTAGATGATAACCTGAGTGAGAAGATGCTTCAACTGATTTCTCGGTTATGCTGCCTGTACACAGTGCTCTTTGCTACAACAAGAGAAATCCCAAAAATAAGGGGCCTATCAGCAGAAGAGAAATGCTCAATACTCACTGAGTATCTACTGTCAGATGCTGTAAAACCGTTGCTTAGGTCCGAACAAGTGAGTTCTATCATGTCTCCCAACATAATCACGTTCCCAGCCAATCTATACTACATGTCTAGGAAGAGCCTTAATTTGATCAGGGAACGAGAGGACAGAGATACTATCTTGTCGTTGTTGTTCCCTCAGGAGCCACTGCTTGAGCTTCGCCCAGTACGGGACATTGGTGCTCGGGTGAAAGACCCGTTTACCCGACAACCCGCATCATTCATACAAGAGCTGGATCTGAGTGCCCCAGCAAGGTACGACGCATTTACACTGAGTAAGGTTTGCTTCGAGCACACACTACCGAACCCAAAGGAAGATTACCTAATACGATACTTGTTCAGAGGAATAGGGACTGCTTCATCTTCTTGGTATAAGGCATCTCATCTTCTATCCGTACCTGAGGTTAGGTGTGCAAGACATGGGAACTCATTATACTTAGCGGAAGGAAGCGGAGCCATCATGAGTCTTCTTGAATTGCATATACCACATGAGACTATCTATTACAATACACTTTTTTCGAATGAGATGAACCCTCCACAGCGACATTTTGGACCTACACCAACACAGTTTCTAAATTCGGTCGTTTATAGGAATCTACAAGCAGAAGTGCCATGTAAAGATGGATATGTCCAGGAGTTCTGCCCATTATGGAGAGAGAATGCAGAAGAAAGTGACCTGACCTCAGATAAGGCAGTTGGATATATCACATCTGTGGTACCCTACAGGTCTGTATCATTACTACATTGTGACATTGAGATTCCTCCAGGGTCCAGTCAAAGCTTATTAGATCAACTGGCTACTAATTTATCCCTGATTGCCATGCATTCCGTGAGAGAGGGCGGGGTAGTGATCATCAAAGTACTGTATGCAATGGGGTACTACTTCCATTTACTCATAAATTTATTCACTCCATGCTCCACGAAAGGATACATACTCTCCAATGGCTATGCCTGTAGAGGGGATATGGAGTGTTACCTGATATTCGTTATGGGCTGCTTAGGCGGGCCCACCTTTGTGCACGAAGTGGTAAGGATGGCAAAAACTCTAATACAACGACACGGTACACTTCTATCTAAATCAGATGAGATCACATTGACTAAGCTATTTACCTCACAGCAGCGTCGTGTAACAGATCTCCTATCCAGCCCTTTACCGAAGCTAATGAAGCTCTTAAGTGAAAATATTGATGCTGCACTAATTGAAGCCGGGGGACAGCCCGTCCGTCCATTCTGTGCAGAAAGTTTGGTGAGCACACTAACAAATATGACCCAGACAACTCAGATCATTGCCAGCCACATTGACACAGTCATTCGGTCCGTGATCTACATGGAAGCTGAGGGTGATCTCGCCGACACAGTGTTCTTATTTACTCCTTACAATCTATCCACAGACGGTAAAAAGAGAACATCACTTAAGCAGTGCACCAAACAGATCTTGGAAGTCACAATACTGGGTCTCAGAGCCAAAGATATCAATAAAGTAGGTGATGTAATCAGCTTAGTACTCAAAGGTGCGGTTTCCTTAGAGGACCTCATCCCATTAAGGACATACCTGAAGCGCAGTACCTGCCCTAAATACCTGAAAGCGGTCCTAGGTATTACTAAACTCAAAGAAATGTTCACAGATACCTCGTTACTGTACTTGACTCGCGCTCAACAAAAATTTTACATGAAGACCATAGGTAATGCTGCCAAGGGATATTACAGTAATAATGACTCT
>AFV14964
ATGGCGAGTCCCGGTCCTGAAAGAGCAGAGCATCAGATCATCCTACCAGAGTCACATCTATCCTCCCCATTAGTCAAGCACAAACTGCTCTACTACTGGAAATTAACTGGGCTACCACTCCCCGACGAATGCGACTTTGATCATCTCATTATCAGCAGGCAATGGAAGAAAATACTTGAGTCTGCCACTCCTGATATTGAGAGAATGATAAAACTCGGACGGGCAGTGCATCAGACTCTCAACCACAATTCCAAGATAACTGGAGTCCTCCATCCCAGGTGTTTAGAAGAACTGTCAAGTATTGAGGTCCCTGACTCAACCAACAAATTTCGGAAGATAGAAAAGAAGATCCAAATTCACAACACGAGGTACGGAGACCTGTTCGCCAGGCTGTGCACGCATGTCGAAAAGAAATTGCTAGGATCATCCCGATCTAGCAAAGTCCCACGATCGGAGGAGTTCAGCAGCATCCGTTCAGATCCAGCATTCTGGTTTCACTCAAAATGGTCCAGGGCCAAGTTCGCATGGCTCCATATAAAACAAATCCAGAGGCATCTGATTGTAGCAGCAAGAACAAGGTCTGCAGTCAACAAGTTAGTGACATTAACCCATAAGACAGGCCAAGTCTTTGTTACTCCTGAGCTTGTCATTGTGACTTATACGGATGAGAACAAGTTCACATGCCTCACCCAGGAACTTGTATTGATGTATGCAGATATGATGGAGGGCAGGGACATGGTCAACATAATATCATCTACAGCGACACATCTCAGAAATCTATCAGAGAAAATTGATGATATTCTGCGGTTAGTAGATGCCCTGTCAAAGGATTTGGGCAATCAAGTCTATGATGTTGTAGCATTGATGGAGGGATTTGCATATGGTGCTGTTCAGCTGCTTGAGCCGTCAGGTACATTCGCAGGAGATTTCTTCGCATTCAACCTGCAGGAGCTCAAAAACACTCTAATCGAACTCCTCCCAAATGATATAGCGGAATCAGTAACTCACGCAATTGCCTCCATATTCTCTGGCTTAGAACAGAATCAGGCAGCTGAGATGTTGTGCTTGTTGCGTTTGTGGGGTCACCCACTACTTGAGTCCCGTAGTGCAGCAAAAGCAGTCAGGAGCCAGATGTGCGCACCCAAAATGGTAGACTTTGATATGATCCTCCAAGTATTATCCTTCTTTAAGGGAACAATTATCAATGGATACAGGAAGAAGAATTCAGGTGTGTGGCCACGAGTCAAGATAGATACGATATATGGGAAGGTCATTGGGCAGCTACATGCTGACTCAGCAGAGATTTCACATGATGTCATGTTGAGAGAGTACAAAAGTTTATCTGCCCTTGAATTTGAGCCATGCATAGACTATGACCCTGTCACCAATCTAAGCATGTTTTTAAAGGACAAGGCAATTGCACATCCGAAAGATAACTGGCTCGCTTCATTTAGGCGGAACCTTCTTTCTGAGGACCAAAAGAAACAGGTGAAGGAGGCAACCTCAACTAATCGCCTCTTGATAGAGTTCTTAGAATCAAATGATTTTGATCCATATAAGGAGATGGAATACTTGACGACCCTTGAGTACCTAAGAGACGACAGTGTGGCGGTGTCGTACTCACTCAAGGAGAAGGAGGTGAAGGTTAATGGGCGGATTTTCGCTAAGTTGACAAAGAAATTAAGGAACTGCCAGGTAATGGCAGAAGGGATTCTAGCTGACCAGATTGCACCTTTTTTCCAGGGGAATGGGGTCATTCAAGATAGCATATCCTTGACTAAGAGTATGTTAGCGATGAGTCAGCTGTCTTTTAACAGCAACAGGAAACGCATCACTGACTGCAAGGAGAGGGTCTCCTCAAACCGCAATCACGATCCGAAGAGCAAGAATCGTCGAAGAGTTGCCACTTTTATCACGACTGACTTGCAAAAGTATTGTCTTAACTGGAGATACCAGACGGTTAAGCTATTCGCCCATGCTATCAATCAGCTAATGGGCCTACCTCACTTCTTCGAGTGGATTCATCTCAGATTAATGGACACTACAATGTTTGTAGGAGACCCTTTTAATCCTCCAAGTGACCCGACCGACTGTGATCTATCAAGAGTCCCGAATGATGATATATATATTGTCAGTGCTAGAGGGGGCATTGAGGGATTATGCCAGAAGCTATGGACAATGATCTCGATTGCTGCAATCCAACTTGCTGCAGCAAGATCGCATTGTCGAGTTGCCTGTATGGTGCAAGGTGACAATCAAGTAATAGCTGTAACAAGAGAAGTAAGATCAGATGACTCCCCAGATATGGTGTTGACACAGTTGCATCAAGCTAGTGATAATTTCTTCAAAGAACTGATTCATGTCAATCATCTGATTGGTCACAACCTGAAAGATCGTGAAACCATCAGGTCAGACACTTTCTTCATATACAGCAAGCGGATATTCAAAGACGGAGCAATACTCAGTCAGGTTCTCAAAAACTCATCTAAATTGGTGCTAACATCAGGGGACCTTAGTGAGAACACTGTAATGTCCTGTGCCAACATTGCATCCACTGTAGCACGGCTGTGTGAGAACGGGCTTCCTAAGGATTTCTGTTATTATTTAAACTACCTAATGAGTTGTGTGCAAACATACTTTGATTCAGAATTTTCTATTACTCACAGCTCGCAGCCGGAGTCCAACCAGTCTTGGATTGAGGACATCTCTTTTGTCCACTCGTACGTCTTAACCCCTGCCCAGCTAGGAGGACTGAGTAACCTTCAATACTCAAGGCTCTATACAAGGAATATTGGTGACCCGGGGACTACTGCTTTTGCAGAGGTCAAGCGACTAGAAGCAGTGGGATTGTTGAGTCCTAATATTATGACTAATATCTTAACTAGGCCACCTGGCAATGGAGACTGGGCCAGCCTATGCAACGATCCTTACTCATTTAATTTTGAGACTGTTGCAAGCCCAAATATTGTCCTTAAGAAACACACACAGAAAGTCTTGTTTGAGACTTGTTCAAACCCTTTATTATCAGGAGTACACACAGAGGACAATGAGGCAGAAGAGAAGGCACTGGCTGAATTCCTACTCAATCAAGAAGCGGTTCACCCACGTGTTGCACATGCTATCATGGAAGCAAGCTCTGTAGGTAGGAGAAAGCAGATTCAGGGACTTGTTGACACTACAAACACTGTGATTAAGATTGCACTGACCAGGAGACCTCTTGGTATCAAGAGGCTAACACGGATAATCAATTACTCGAGCATGCATGCAATGTTATTCAGAGATGATGTTTTCTTGCCTAATAGATCCAACCACCCATTAGTTTCGTCTGCTATGTGCTCGCTGACACTGGCAGACTATGCTCGGAACAGAAGCTGGTCACCTTTAACAGGGGGTAGGAAAATACTAGGTGTATCTAACCCCGATACCATAGAACTTGTGGAGGGAGAGATCCTTAGTGTCAGTGGGGGATGCACAAAATGTGACAGCGGAGATGAACAGTTTACTTGGTTTCATCTTCCAAGCAATATAGAGCTGACTGACGACACCAGCAAGAATCCCCCAATGAGAGTGCCGTATCTTGGGTCAAAGACCCAAGAGAGGAGGGCTGCCTCACTCGCAAAAATAGCTCATATGTCGCCACATGTGAAGGCAGCATTAAGGGCATCATCCGTGTTAATCTGGGCTTATGGGGACAACGAAGTTAATTGGACTGCTGCTCTTAAGATTGCAAGGTCTCGATGTAACATAAGCTCAGAGTATCTTCGGCTACTGTCACCCCTGCCCACAGCTGGGAATCTCCAACATAGATTGGATGATGGCATAACCCAGATGACATTTACCCCTGCATCTCTCTACAGAGTATCACCTTACATTCACATATCCAATGATTCCCAAAGACTATTTACTGAAGAAGGAATCAAAGAGGGGAATGTGGTTTATCAACAAATTATGCTCCTGGGCCTATCCCTAATTGAATCACTCTTCCCGATGACAACAACCAAGACGTATGATGAGATCACATTACACCTCCACAGTAAATTTAGCTGCTGTATCAGGGAAGCGCCTGTTGCTGTCCCCTTTGAGTTACTCGGGTTGGCACCAGAATTAAGGACGGTAACCTCAAATAAGTTCATGTATGACCCTAGCCCTATATCAGAGAGAGATTTTGCGAGACTTGACTTGGCTATCTTCAAGAGTTACGAGCTTAATTTAGAGTCATATTCCACAATGGAGCTAATGAACATTCTTTCAATATCCAGTGGAAAGTTGATCGGACAGTCTGTGGTTTCCTATGATGAAGATACTTCTATAAAGAATGATGCTATAATAGTGTATGATAACACGCGAAATTGGATTAGTGAAGCCCAGAATTCAGATGTGGTTCGCCTATTCGAGTATGCAGCGCTTGAAGTGCTCCTCGACTGCTCTTACCAACTCTACTATCTGAGAGTGAGAGGTCTCAACAATATCGTCTTATACATGAGTGACTTATACAAGAATATGCCAGGGATTTTACTCTCTAATATTGCGGCTACAATTTCTCATCCCATCATTCACTCAAGGTTGAATGCAGTAGGCCTGGTCAACCATGACGGGTCACACCAGCTTGCAGACACAGATTTCATTGAAATGTCTGCGAAATTGTTAGTCTCTTGTACTCGACGCGTGGTCTCAGGATTATATGCGGGGAATAAGTACGATCTGCTGTTCCCATCTGTTCTGGACGATAACCTGAGTGAGAAGATGTTTCAGCTGATTTCCCGGTTATGCTGTCTGTATACAGTACTTTTTGCTACAACAAGGGAGATCCCAAAAATCAGGGGCCTGTCAGCGGAAGAGAAATGCTCAATACTCACTGAGTACCTATTGTCGGACGCTGTGAAACCATTGCTTAAATCCGAACAAGTGAGCTCTATTATGTCTCCCAACATAATTACGTTCCCAGCCAATCTATATTACATGTCTAGGAAGAGCCTTAATTTAATCAGGGAGCGAGAGGACAGAGATGCCATTCTGGCGTTGTTGTTCCCCCAAGAACCACTGCTCGAGCTTCGTCCAGTCCAAGACATTGGTGCTCGATTGAGAGATCCTTTCACTCAACAACCTGCATCATTCATACAAGAACTAGATCTGAGTGCCCCAGCAAGGTATGATGCATTCACTCTTAGTGAAGTTCGCCCTGAGCACACATTGCCGAACCCAGAAGAGGATTACTTAGTACGGTATTTGTTCAGAGGAATAGGGACTGCTTCATCTTCTTGGTATAAGGTATCTCATCTTCTTTCTGTCCCTGAGGTCAGATGTGCGAGACATGGGAACTCCTTATACTTGGCAGAAGGAAGTGGAGCCATCATGAGTATTCTTGAGCTGCATATACCACACGAGACCATCTATTACAATACACTTTTCTCGAATGAGATGAACCCCCCACAGCGACATTTTGGACCGACCCCAACACAGTTTCTAAATTCGGTAGTTTATAGGAATCTACAGGCGGAGGTGCCATGCAAAGATGGATTTGTCCAGGAATTCTGCCCATTATGGAGAGAGAACGCAGAAGAAAGTGACTTGACCTCAGATAAGGCAGTGGGGTACATCACATCCGTGGTGCCCTATAGGTCTGTTTCATTACTACATTGTGACATTGAAATTCCTCCAGGGTCCAATCAAAGCCTGCTAGACCAACTGGCTACTAATTTATCTTTGATTGCCATGCACTCTGTAAGGGAGGGTGGAGTAGTGATCATCAAAGTACTGTATGTAATGGGATACTACTTTCATCTACTCATGAATTTGTTCACTCCGTGTTCCACAAAAGGATATATTCTCTCTAATGGGTATGCCTGTAGGGGGGATATGGAGTGTTACCTGATATTTGTCATGGGCTATTTAGGCGGGCCTACATTCGTAAATGAAGTAGTGAGGATGGCAAAAACTCTAATACAACAGCACGGTACACTTCTGTCTAAATCGGATGAGATCAAGTTAACTAAGCTATTTACCTCACAGCGGCATCGTGTAGTGGACATCCTCTCTAGCCCTTTACCAAGACTAATGAAGTATTTGAGAGAAAATATCGATGCTGCACTGATTGAGGCTGGAGGACAGCCCGTCCGTCCATTCTGTGCAGAGAGTTTAGTGGGCACATTGACAGATATGACTCAGATGGCTCAGATCATTGCCAGCCACATTGACACAGTTATTCGATCTGTGATTTATATGGAGGCTGAGGGTGACCTTGCTGACACAGTGTTCCTGTTTACTCCTTACAATCTCTCTACAGACGGTAAGAAGAGAACATCACTCAAACAGTGCACAAGGCAGATCCTAGAGGTCACTATATTGGGCCTCAGAGCCAGAGATCTCAACAAAGTAGGTGATATAATAGGCTTAATACTCAAAGGTATGGTTTCTCTGGAGGACCTCATCCCGCTAAGGACATACCTGAAGCACAGTACATGCCCGAAGTATTTGAAGGCAGTCCTCGGAATTACTAAACTCAAAGAGATGTTTACGGAAGCCTCTATACTATACTTGACTCGTGCTCAACAAAAATTCTACATGAAAACCATAGGTAATGCAGCCAAGGGATATTACAGTAACAATGACTCC
>AAO46780
ATGGCGAGCTCCGGTCCCGAGAGGGCGGAGCATCAGATTATCCTACCAGAGTCACACCTGTCTTCACCATTAGTCAAGCACAAACTACTCTATTACTGGAAATTAACTGGGCTACCACTCCCTGACGAGTGTGACTTCGACCACCTCATTCTCAGCCGACAATGGAAGAAAATACTTGAATCGGCCTCCCCTGACACTGAGAGAATGATAAAACTTGGAAGGGCAGTGCACCAGACTCTCAACCACAATTCCAAGATAACCGGAGTACTCCATCCCAGGTGTTTAGAAGAATTGGCTAGTATTGAGGTTCCTGACTCAACCAACAAGTTTCGGAAGATCGAGAAGAAAATCCAAATTCACAACACAAGGTATGGAGAACTGTTCACAAGACTGTGCACGCATGTAGAGAAGAAATTGTTGGGATCATCTTGGTCTAATAATGTCCCCCGGTCAGAAGAGTTCAACAGCATCCGTACAGATCCGGCATTCTGGTTTCACTCAAAATGGTCCACAACTAAGTTTGCATGGCTCCATATAAAACAGATTCAAAGGCATCTGATTGTGGCAGCAAGAACAAGGTCCGCAGCCAACAAATTGGTGACGCTGACCCATAAGGTAGGCCAAGTCTTTGTTACTCCTGAGCTTGTCATTGTGACACATACAGATGAGAACAAGTTCACGTGTCTTACCCAGGAACTTGTGTTGATGTATGCAGATATGATGGAGGGCAGAGATATGGTCAACATAATATCATCCACGGCGGCACATCTCAGGAGCCTATCAGAGAAAATTGATGACATTCTGCGGTTAGTAGATGCCCTGGCAAAAGATCTGGGTAATCAAGTCTACGATGTTGTAGCACTCATGGAGGGATTTGCATACGGCGCCGTCCAGCTGCTTGAGCCGTCAGGTACATTCGCAGGGGATTTCTTCGCATTCAACCTGCAGGAGCTCAAAGACACTTTGATCGGCCTCCTTCCTAAGGATATAGCAGAATCTGTGACTCACGCAATAGCCACTGTATTCTCTGGCTTAGAACAAAATCAAGCGGCTGAGATGCTGTGCCTGTTGCGTCTATGGGGCCACCCATTACTTGAGTCCCGTATTGCGGCAAAAGCAGTAAGGAGCCAAATGTGCGCACCAAAAATGGTAGACTTTGATATGATCCTCCAGGTATTGTCTTTCTTTAAAGGAACAATCATCAACGGATACAGAAAGAAGAATGCAGGTGTTTGGCCACGTGTCAAAGTAGATACGATATACGGGAAGGTCATTGGGCAGCTACACGCTGATTCAGCGGAGATTTCACACGATATCATGTTGAGAGAGTACAAGAGTTTATCTGCGTTTGAATTCGAGCCATGTATAGAATACGACCCTATCACCAATCTGAGCATGTTTCTAAAAGACAAGGCGATCGCACACCCGAAAGACAACTGGCTCGCCTCGTTTAGGCGAAACCTTCTCTCTGAGGACCAGAAGAAACATGTAAAGGAGGCAACCTCTACTAACCGTCTCTTGATAGAGTTCTTAGAGTCAAATGATTTTGATCCATATAAGGAGATGGAATATCTGACGACCCTTGAGTACCTAAGAGATGACAATGTGGCAGTATCATACTCGCTCAAGGAGAAGGAAGTGAAGGTTAATGGGCGGATTTTTGCTAAGCTAACAAAGAAATTAAGGAACTGTCAAGTGATGGCGGAAGGGATCTTAGCTGACCAGATTGCACCTTTCTTTCAAGGGAATGGGGTCATTCAGGATAGCATATCTTTAACCAAGAGTATGCTAGCGATGAGTCAATTGTCTTTCAACAGCAATAAGAAACGTATCACTGACTGCAAAGAAAGAGTAGCCTCAAACTGCAATCACGATCAAAAGAGCAAGAATCGTCGGAGAGTTGCCACTTTTATAACGACTGACCTGCAAAAGTACTGTCTTAATTGGAGATATCAGACAATCAAACTGTTCGCTCATGCCATCAATCAGCTGATGGGCTTACCTCACTTCTTCGAATGGATTCATCTAAGACTAATGGATACTACGATGTTTGTAGGAGACCCTTTCAATCCCCCAAGTGACCCAACTGACTGTGATCTCTCAAGAGTCCCAAATGATGACATATATATTGTCAGTGCTAGAGGGGGTATTGAGGGATTATGTCAGAAGCTATGGACAATGATCTCAATTGCTGCAATCCAACTTGCTGCAGCAAGATCACATTGTCGCGTCGCCTGTATGGTACAGGGTGACAATCAAGTAATAGCTGTAACGAGAGAGGTAAGGTCAGATGACTCCCCGGAAATGGTGTTAACACAATTGCATCAAGCCAGTGATAATTTCTTCAAGGAATTGATTCATGTTAATCATTTGATTGGCCATAATTTGAAGGATCGTGAAACAATCAGATCAGACACATTCTTCATATACAGCAAACGAATATTCAAAGATGGAGCAATACTCAGTCAAGTCCTCAAAAATTCATCTAAATTAGTGCTAATATCAGGCGACCTTAGTGAAAACACCGTAATGTCCTGTGCCAACATTGCATCTACTATAGCACGGCTGTGCGAGAACGGGCTTCCAAAGGATTTCTGTTATTACTTAAACTACCTGATGAGTTGCGTGCAGACATACTTTGATTCTGAGTTTTCCATCACTAACAGCTCGCACCCCGATTCTAACCAGTCGTGGATTGAAGACATCTCTTTTGTGCACTCATATGTCCTGACCCCTGCCCAGCTAGGGGGACTGAGCAACCTCCAATACTCAAGGCTCTACACGAGGAACATCGGTGACCCGGGAACTACTGCTTTTGCAGAGATCAAGCGATTAGAAGCAGTGGGGTTACTAAGTCCTAGTATTATGACTAACATCTTAACTAGGCCGCCTGGAAATGGAGATTGGGCCAGTCTGTGTAACGACCCTTACTCTTTCAATTTTGAGACTGTCGCGAGTCCAAATATTGTCCTTAAGAAACATACACAAAGAGTCCTATTTGAAACTTGTTCAAATCCCTTATTATCTGGCGTGCATACAGAGGATAATGAGGCAGAAGAGAAGGCGTTGGCTGAATTTTTACTCAATCAAGAAGTAATTCATCCACGTGTCGCGCATGCTATCATGGAAGCAAGCTCTATAGGTAGGAGGAAGCAGATTCAAGGGCTTGTTGACACAACAAACACCGTAATCAAGATTGCATTGACTAGGAGGCCACTTGGCATCAAGAGGCTGATGCGGATAGTTAACTACTCGAGCATGCATGCAATGCTGTTTAGAGACGATGTTTTCTCATCTAACAGGTCTAACCACCCCTTAGTTTCCTCTAATATGTGTTCTCTGACGCTAGCAGACTATGCACGGAATAGAAGCTGGTCACCATTGACGGGGGGTAGAAAGATACTGGGTGTATCTAATCCTGATACTATAGAACTTGTAGAGGGTGAGATCCTTAGCGTCAGCGGAGGATGCACAAGATGTGACAGCGGAGATGAACAATTCACTTGGTTCCATCTTCCGAGCAATATAGAACTGACCGATGACACCAGCAAGAATCCTCCGATGAGAGTGCCGTACCTCGGGTCAAAGACTCAAGAGAGGAGGGCCGCCTCGCTTGCGAAAATAGCTCATATGTCACCACATGTGAAAGCTGCTCTAAGGGCATCATCCGTGTTGATCTGGGCTTATGGGGATAATGAAGTAAATTGGACTGCTGCTCTTACGATTGCAAAATCTCGGTGTAATGTAAACTCAGAGTATCTTCGACTATTGTCCCCCTTACCCACAGCTGGGAATCTCCAACATAGACTGGATGACGGCATAACTCAGATGACATTCACCCCTGCATCTCTCTACAGGGTGTCACCTTATATTCACATATCCAATGATTCTCAAAGGTTATTCACGGAAGAAGGAGTCAAAGAGGGAAATGTAGTTTATCAGCAAATCATGCTCTTGGGTTTATCTCTAATCGAATCACTCTTCCCGATGACGACAACCAGGACATACGATGAGATCACATTGCACCTCCACAGTAAATTTAGCTGCTGTATCAGGGAAGCACCGGTTGCAGTTCCTTTCGAGTTACTCGGGATGGCACCAGAACTAAGGACAGTGACCTCAAATAAGTTTATGTATGATCCTAGTCCTGTATCGGAGGGTGACTTTGCGAGACTTGACTTAGCTATCTTTAAGAGTTATGAGCTTAATCTAGAATCATATCCCACAATAGAGCTAATGAACATTCTTTCAATATCCAGCGGGAAGTTAATCGGCCAGTCTGTGGTTTCTTATGATGAAGATACCTCCATAAAGAATGACGCCATAATAGTGTATGACAACACCCGGAATTGGATCAGCGAAGCTCAGAATTCAGATGTGGTCCGCCTATTCGAGTATGCAGCACTTGAAGTGCTTCTCGACTGTTCTTATCAGCTCTACTATCTGAGAGTAAGAGGCCTAGACAATATCGTGTTGTATATGAGTGACTTATATAAGAATATGCCAGGAATTCTACTTTCCAACATTGCAGCTACAATATCTCATCCCATCATTCATTCAAGATTGCATGCAGTAGGCCTGGTCAATCACGACGGGTCACACCAACTTGCAGACACAGATTTCATCGAAATGTCTGCAAAACTATTAGTCTCTTGCACTCGACGCGTGGTCTCAGGTTTATATGCAGGGAATAAGTATGATCTGCTGTTCCCGTCTGTCTTAGATGATAACCTGAGTGAGAAGATGCTTCAGCTGATATCTCGGTTATGCTGCCTGTATACGGTGCTCTTTGCTACAACAAGAGAGATCCCGAAAATAAGAGGCTTATCTGCAGAAGAGAAGTGTTCGGTACTTACTGAGTACCTACTGTCAGATGCTGTGAAACCATTACTTAGTTCTGAGCAAGTGAGCTCTATCATGTCTCCTAACATAGTTACGTTCCCAGCTAATCTATATTACATGTCTCGGAAGAGCCTTAATTTGATTAGGGAAAGAGAGGACAGGGACACTATCTTGGCATTGTTGTTCCCCCAAGAGCCACTACTTGAGTTCCCCTTAGTACAAGATATTGGCGCTCGAGTGAAAGATCCATTCACCCGACAACCTGCGGCGTTTTTACAAGAATTAGATTTGAGCGCTCCAGCAAGGTATGACGCATTTACACTTAGTCAGGTTCATTCTGAACACACACCACCAAATCCGGAGGACGACTACTTAGTACGATACCTGTTCAGAGGAATAGGGACCGCGTCCTCCTCTTGGTATAAGGCATCTCACCTTCTTTCTGTACCTGAGGTCAGATGTGCAAGGCACGGGAATTCCTTATACTTGGCAGAAGGAAGCGGAGCCATTATGAGTCTTCTCGAACTGCATGTGCCGCATGAGACTATCTATTACAATACGCTCTTCTCAAACGAGATGAACCCCCCACAGCGGCATTTCGGACCGACCCCAACACAGTTTCTGAATTCAGTTGTTTATAGGAATCTACAGGCGGAGGTACCATGTAGGGATGGATTTGTCCAGGAGTTCCGTCCATTATGGAGAGAGAATACAGAAGAAAGCGATCTGACCTCAGATAAAGCAGTGGGTTACATCACATCTGCAGTGCCCTACCGGTCTGTATCATTGCTGCACTGTGACATTGAGATTCCTCCAGGATCCAATCAAAGCTTACTGGATCAACTGGCTACCAATCTGTCTCTGATTGCCATGCATTCTGTAAGGGAGGGCGGGGTCGTGATCATCAAAGTGTTGTATGCAATGGGATATTACTTCCATCTACTCATGAACTTGTTCACTCCGTGTTCTACGAAAGGATATATTCTCTCTAATGGCTATGCATGTAGAGGGGATATGGAGTGTTACCTGGTATTTGTCATGGGCTATCGAGGTGGGCCTACATTTGTACATGAGGTAGTGAGGATGGCAAAAACTCTAGTGCAGCGGCACGGTACACTTTTGTCCAAATCAGATGAGATCACACTGACTAGGTTATTTACCTCACAGCGGCAGCGTGTAACAGACATCCTATCCAATCCTTTACCGAGACTAATAAAGTTCTTGAGAAAGAATATCGATACTGCGCTAATTGAAGCCGGGGGACAACCCGTCCGTCCATTCTGTGCAGAGAGCTTGGTGAGGACACTAGCGGACACAACTCAGATGACCCAGATCATCGCTAGTCACATTGACACAGTCATTCGATCTGTGATCTACATGGAGGCTGAGGGTGATCTCGCCGACACAGTGTTCTTATTTACCCCCTACAATCTCTCTACAGACGGTAAAAAGAGAACATCACTTAAACAGTGCACAAGGCAGATCTTAGAGGTCACAATATTGGGTCTTAGAGTTGAAAATCTCAATAAAGTAGGTGATGTAGTCAGTCTAGTACTTAAAGGTATGATTTCTCTGGAGGACCTGATCCCTCTAAGAACATACTTGAAGCGTAGTACCTGCCCTAAGTATTTGAAGTCTATTCTAGGTATTACTAAACTCAAAGAAATGTTTACAGACACCTCTTTATTATACTTGACTCGTGCTCAACAAAAATTCTACATGAAAACTATAGGCAACGCAGTCAAGGGATACTACAGTAACTGTGACTCT
>AFS50107
ATGGCGGGCTCCGGTCCCGAAAGGGCGGAGCATCAGATTATCCTACCAGAGTCACATCTGTCTTCACCATTGGTCAAGCACAAACTACTCTATTACTGGAAATTAACTGGGCTACCGCTCCCTGATGAGTGTGACTTCGACCACCTCATCCTCAGCCGACAATGGAAGAAAATACTTGAATCGGCCTCTCCTGACACTGAGAGAATGATAAAACTTGGAAGGGCAGTACACCAGACTCTCAACCATGATTCCAGGATAACCGGAGTACTACATCCCAGGTGCTTAGAGGAACTGGCTAGTATTGAGGTCCCTGATTCAACCAACAAGTTTCGGAAGATTGAGAAGAAGATCCAAATTCACAACACAAGATACGGAGAACTGTTCACAAGGCTGTGCACGCATGTAGAGAGGAAATTGTTGGGGTCCTCTTGGTCTAGTAATGTCCCCCGGTCAGAAGAGTTCAACAGCATCCGCACAGATCCGGCGTTCTGGTTTCACTCAAAATGGTCCACAGCCAAGTTCGCATGGCTCCATATAAAACAGATCCAAAGGCATCTGATTGTGGCAGCGAGAACAAGGTCCGCAGCTAACAAATTGGTGACGCTGACCCATAAGGTAGGCCAAGTCTTTGTTACTCCTGAGCTAGTCATTGTGACACATACAGATGAGAACAAGTTCACATGTCTTACCCAGGAACTTGTGTTGATGTATGCAGATATGATGGAGGGCAGAGATATGGTCAACATAATATCATCTACGGCGGCACATCTCAGGAGCCTATCAGAGAAAATTGATGACATTCTGCGGTTAGTAGATGCTCTGGCAAAAGATTTGGGCAATCAAGTCTACGATGTTGTAGCACTTATGGAGGGATTTGCATACGGCGCTGTCCAGCTGCTTGAACCGTCAGGTACATTTGCGGGGGATTTCTTCGCATTCAACCTGCAAGAACTAAAAGACACTTTGATCGGCCTCCTCCCCAAGGATATAGCAGAGTCAGTGACTCACGCGATAGCAACTGTATTCTCTGGCTTAGAACAAAATCAAGCAGCCGAGATGTTGTGTCTGTTGCGTCTGTGGGGCCACCCACTACTCGAGTCCCGTATTGCAGCAAAAGCAGTAAGAAGCCAAATGTGCGCACCAAAAATGGTAGACTTTGATATGATCCTCCAGGTACTGTCTTTCTTTAAAGGAACAATCATCAATGGGTACAGAAAGAAGAATGCAGGTGTTTGGCCACGTGTCAAGGTAGACACGATATACGGGAAGGTCATTGGGCAGCTACACGCTGATTCAGCAGAGATTTCACACGATATCATGTTGAGAGAGTATAAGAGTTTATCTGCGCTGGAATTCGAGCCATGTATAGAGTATGACCCTGTCACTAATCTGAGTATGTTCCTAAAAGACAAGGCGATCGCGCACCCGAAAGACAACTGGCTCGCCTCGTTTAGGCGAAACCTTCTTTCTGAGGACCAGAAGAAGCATGTTAAGGAGGCAACCTCGACTAACCGCCTCTTAATAGAGTTCTTAGAGTCAAATGATTTTGATCCGTATAAGGAGATGGAATATCTGACGACCCTTGAGTATCTAAGAGATGACAATGTGGCAGTATCATACTCGCTCAAAGAGAAGGAAGTGAAAGTTAATGGACGGATTTTCGCTAAGCTAACAAAGAAATTAAGGAACTGTCAAGTGATGGCAGAAGGGATCTTAGCAGACCAAATTGCACCCTTCTTTCAGGGAAATGGGGTCATCCAGGACAGCATATCTTTAACCAAGAGTATGCTAGCGATGAGTCAACTGTCTTTCAACAGCAACAAGAAACGTATAACTGACTGCAAAGAAAGAGTATCCTCAAACCGTAATCACGATCAGAAAAGCAAGAATCGTCGGAGAGTTGCCACTTTTATAACGACTGACCTGCAAAAGTACTGTCTTAATTGGAGATATCAGACAGTCAAATTGTTCGCTCATGCCATCAATCAGCTGATGGGCCTACCTCACTTCTTTGAGTGGATTCATCTAAGGCTAATGGATACTACAATGTTCGTAGGAGACCCTTTCAATCCCCCAAGTGACCCGACTGACTGTGATCTCTCGAGAGTCCCGAATGATGACATATATATTGTTAGTGCTAGAGGGGGTATTGAGGGATTATGTCAGAAGCTGTGGACGATGATCTCGATCGCTGCGATCCAACTTGCTGCAGCAAGATCACATTGTCGCGTCGCCTGCATGGTACAGGGTGACAATCAAGTAATAGCTGTGACGAGAGAGGTAAGGTCAGATGACTCCCCTGAGATGGTGTTGACACAACTGCATCAAGCCAGTGACAATTTCTTCAAGGAATTGATTCATGTTAATCATTTGATTGGCCATAATTTGAAGGACCGTGAAACTATCACGTCAGACACATTCTTCATATACAGCAAACGAATATTTAAAGATGGAACAATACTCAGTCAGGTCCTCAAAAATTCATCTAAATTAGTGCTAGTATCAGCGACCTTTAGTGAAAATACCGTAATGTCCTGTGCTAACATTGCATCTACTATAGCACGGCTATGCGAAAACGGGCTTCCCAAGGATTTCTGTTATTACTTAAACTACCTAATGAGTTGCGTGCAGACGTACTTCGACTCTGAGTTTTCCATCACCAACAGCTCACAACCTGATTTTAACCAGTCGTGGATTGAAGACATCTCTTTCGTGCACTCATATGTCCTGACCCCTGCCCAGCTAGGGGGACTGAGTAACCTTCAATACTCAAGGCTCTATACGAGAAACATCGGTGACCCGGGAACTACTGCTTTTGCAGAGGTCAAGCGACTAGAGGCAGTGGGGTTACTGAGTCCCAGCATCATGACTAACATCTTAACTAGGCCGCCCGGAAATGGAGACTGGGCCAGTCTGTGCAACGACCCATACTCTTTCAATTTTGAGACTGTTGCAAGTCCAAATATTGTCCTTAAGAAACATACACAAAGAGTCTTATTTGAAACCTGTTCAAATCCCCTATTATCTGGAGTGCATACAGAAGATAATGAGGCAGAGGAGAAGGCATTGGCTGAATTTTTACTCAATCAAGAAGTAATTCACCCACGAGTCGCGCATGCTATCATGGAAGCAAGCTCTGTAGGTAGGAGGAAGCAGATTCAGGGACTTGTTGACACAACAAATACCGTAATCAAGATTGCATTGACTAGAAGGCCACTTGGCATCAAAAGGCTGATGCGGATAGTTAACTACTCGAGCATGCATGCAATGCTGTTTAGAGACGATGTCTTCTCATCCAACAGGTCCAACCACCCTTTAGTCTCTTCTAGTATGTGTTCTCTGACGCTGGCAGACTATGCACGGAATAGAAGCTGGTCACCTTTGACAGGGGGTAGGAAGATCCTAGGTGTATCTAATCCTGATACCATAGAACTCGTGGAGGGTGAGATCCTTAGTGTCAGTGGAGGGTGCACAAGATGTGACAGCGGGGATGAGCAGTTCACTTGGTTCCATCTTCCGAGTAATATAGAACTGACCGATGACACCAGCAAGAACCCTCCAATGAGAGTGCCGTATCTAGGGTCAAAAACTCAAGAGAGGAGAGCCGCCTCGCTTGCGAAAATAGCTCATATGTCACCACATGTAAAAGCTGCTCTAAGGGCATCATCTGTGTTGATCTGGGCTTATGGAGACAACGAGGTAAATTGGACTGCTGCTCTTAAAATTGCCAGATCCCGGTGCAATATAAACTCAGAGTATCTTCGATTATTGTCACCCTTACCTACAGCTGGGAATCTCCAACATAGACTGGATGACGGCATAACCCAGATGACATTCACCCCGGCATCTCTCTACAGGGTGTCACCTTACATTCACATATCCAACGATTCTCAAAGGCTATTCACTGAGGAAGGAGTCAAGGAGGGGAACGTGGTTTATCAGCAAATCATGCTCTTGGGTTTATCTCTAATCGAGTCACTCTTCCCAATGACGACAACCAGGACATATGATGAGATCACATTACACCTCCACAGTAAGTTTAGCTGCTGTATCAGAGAAGCACCTGTTGCAGTTCCTTTCGAGCTACTCGGGATGGCACCAGAACTAAGGACAGTGACCTCAAATAAGTTTATGTATGATCCTAGTCCTGTATCGGAGGGTGACTTTGCGAGACTTGACTTAGCTATCTTTAAGAGTTATGAGCTTAATTTAGAGTCATACCCCACAATAGAGCTAATGAACATTCTTTCAATATCCAGTGGGAAGCTGATTGGCCAGTCTGTGGTTTCCTATGATGAAGATACCTCCATAAAGAATGACGCCATAATAGTGTATGACAACACCCGGAATTGGATCAGCGAAGCCCAGAATTCAGATGTGGTCCGCTTATTTGAGTATGCAGCACTTGAAGTGCTCCTCGACTGTTCTTACCAGCTTTACTATCTGAGAGTAAGAGGTCTAGACAATATCGTGTTATATATGAGTGATCTATACAAGAATATGCCAGGAATTCTACTTTCCAACATTGCAGCTACAATATCTCATCCCATCATTCATTCAAGATTACATGCAGTAGGTCTAGTCAATCATGACGGGTCACACCAACTTGCAGACACAGATTTCATAGAAATGTCTGCGAAGCTGTTAGTCTCTTGCACTCGGCGCGTGGTCTCAGGCTTATACGCAGGGAATAAGTATGATCTGCTGTTCCCATCCGTCCTAGATGATAACCTGAGTGAGAAGATGCTCCAGCTGATATCCCGGCTATGCTGCCTGTACACGGTGCTCTTTGCTACAACAAGAGAGATCCCGAAAATAAGAGGCTTATCTGCGGAAGAGAAGTGTTCAGTACTTACTGAGTACCTACTGTCAGATGCTGTGAAACCACTACTTAGTTCTGAGCAAGTGAGCTCTATCATGTCCCCTAACATAGTCACATTCCCAGCTAATCTATACTACATGTCTCGGAAGAGCCTTAATTTGATCAGAGAAAGAGAAGACAGGGACACTATCTTGGCACTATTGTTCCCCCAAGAGCCATTACTCGAGTTCCCTTTAGTACAAGATATTGGCGCTCGAGTGAAAGATCCATTTACCCGACAACCTGCGGCGTTTTTACAGGAGTTAGATTTGAGCGCTCCAGCAAGGTATGACGCATTTACACTTAGTCAGGTTCATGCTGAACACATATCACCAAGTCCAGAAGAAGACTACTTAGTACGATATCTGTTCAGAGGAATAGGAACCGCGTCCTCCTCTTGGTATAAGGCATCCCACCTTCTTTCTGTACCCGAGGTCAGGTGTGCAAGGCACGGAAATTCCTTATACTTGGCAGAGGGAAGCGGAGCTATCATGAGTCTTCTTGAACTGCATGTGCCGCATGAAACTATCTATTATAATACGCTCTTCTCAAATGAGATGAACCCTCCACAGCGACATTTTGGACCGACCCCAACACAGTTCCTGAACTCGGTTGTTTATAGGAATCTACAAGCAGAGGTACCATGCAAGGATGGATTCGTTCAGGAGTTCCGTCCATTATGGAGAGAGAATACAGAAGAAAGCGACCTGACATCAGATAAAGCAGTAGGGTATATCACATCCGCGGTGCCCTACCGATCTGTATCATTGCTGCACTGTGACATTGAGATTCCTCCAGGATCCAACCAAAGCTTACTAGATCAACTGGCTACCAATCTATCTCTGATTGCCATGCATTCTGTAAGGGAAGGCGGGGTTGTGATCATCAAAGTGTTGTATGCAATGGGATATTACTTCCATCTACTCATGAATTTATTCACCCCGTGTTCCACAAAAGGATATATTCTTTCTAATGGCTATGCATGTAGAGGAGATATGGAGTGTTACCTGGTATTTGTCATGGGTTATCTAGGTGGGCCTACATTTGTACATGAGGTAGTGAGGATGGCAAAAACTTTAGTACAGCGACACGGCACACTTTTGTCTAAATCAGATGAGATCACACTGACTAGGTTATTTACCGCACAGCGGCAGCGTGTTACAGATATCCTATCTAGCCCTTTACCGAGACTAATGAAGTTCTTGAGAAAAAATATCGATACTGCGCTGATAGAAGCCGGGGGACAGCCTGTCCGTCCATTCTGTGCAGAGAGCTTGGTGAGTACATTGGCGGACATAACTCAGATGACCCAGATCATTGCTAGTCACATTGACACAGTCATTAGATCTGTGATCTACATGGAGGCTGAGGGTGATCTCGCTGATACAGTATTCTTATTTACCCCTTACAATCTCTCTACAGACGGTAAAAAGAGAACATCACTTAAACAGTGCACACGGCAGATCTTAGAGGTCACAATACTGGGTCTTAGAGTAGAGAACCTCAATAAAGTAGGTGATGTAATCAGCCTAGTGCTTAAAGGTATGATTTCCCTAGAGGATCTCATCCCACTAAGAACATACTTGAAACGTAGTACTTGCCCTAAGTACTTGAAGGCTGTCCTAGGTATCACTAAACTCAAAGAAATGTTTACAGACACATCTTTATTATACTTGACTCGCGCTCAGCAAAAATTCTACATGAAAACTATAGGCAATGCAGTTAAAGGATATTACAGTAACTGTGACTCT
>AFQ37822
ATGGCGAGCTCCGGTCCTGAAAGGGCAGAGCATCAGATTATCCTACCAGAGTCACACCTGTCTTCACCATTGGTCAAGCACAAACTACTCTATTACTGGAAATTAACTGGGCTACCGCTTCCTGATGAATGTGACTTCGACCACCTCATTCTCAGCCGACAATGGAAAAAAATACTTGAATCGGCCTCTCCTGATACTGAGAGAATGATAAAACTCGGAAGGGCAGTACACCAAACTCTTAACCACAATTCCAGAATAACCGGAGTGCTCCACCCCAGGTGTTTAGAAGAACTGGCTAATATTGAGGTCCCAGATTCAACCAACAAATTTCGGAAGATTGAGAAGAAGATCCAAATTCACAACACGAGATATGGAGAACTGTTCACAAGGCTGTGTACGCATATAGAGAAGAAACTGCTGGGGTCATCTTGGTCTAACAATGTCCCCCGGTCAGAGGAGTTCAGCAGCATTCGTACGGATCCGGCATTCTGGTTTCACTCAAAATGGTCCACAGCCAAGTTTGCATGGCTCCATATAAAACAGATCCAGAGGCATCTGATGGTGGCAGCTAGGACAAGGTCTGCGGCCAACAAATTGGTGATGCTAACCCATAAGGTAGGCCAAGTCTTTGTCACTCCTGAACTTGTCGTTGTGACGCATACGAATGAGAACAAGTTCACATGTCTTACCCAGGAACTTGTATTGATGTATGCAGATATGATGGAGGGCAGAGATATGGTCAACATAATATCAACCACGGCGGTGCATCTCAGAAGCTTATCAGAGAAAATTGATGACATTTTGCGGTTAATAGACGCTCTGGCAAAAGACTTGGGTAATCAAGTCTACGATGTTGTATCACTAATGGAGGGATTTGCATACGGAGCTGTCCAGCTACTCGAGCCGTCAGGTACATTTGCAGGAGATTTCTTCGCATTCAACCTGCAGGAGCTTAAAGACATTCTAATTGGCCTCCTCCCCAATGATATAGCAGAATCCGTGACTCATGCAATCGCTACTGTATTCTCTGGTTTAGAACAGAATCAAGCAGCTGAGATGTTGTGTCTGTTGCGTCTGTGGGGTCACCCACTGCTTGAGTCCCGTATTGCAGCAAAGGCAGTCAGGAGCCAAATGTGCGCACCGAAAATGGTAGACTTTGATATGATCCTTCAGGTACTGTCTTTCTTCAAGGGAACAATCATCAACGGGTACAGAAAGAAGAATGCAGGTGTGTGGCCGCGAGTCAAAGTGGATACAATATATGGGAAGGTCATTGGGCAACTACATGCAGATTCAGCAGAGATTTCACACGATATCATGTTGAGAGAGTATAAGAGTTTATCTGCACTTGAATTTGAGCCATGTATAGAATATGACCCTGTCACAAACCTGAGCATGTTCCTAAAAGACAAGGCAATCGCACACCCCAACGATAATTGGCTTGCCTCGTTTAGGCGGAACCTTCTCTCCGAAGACCAGAAGAAACATGTAAAAGAAGCAACTTCGACTAATCGCCTCTTGATAGAGTTTTTAGAGTCAAATGATTTTGATCCATATAAAGAGATGGAATATCTGACGACCCTTGAGTACCTTAGAGATGACAATGTGGCAGTATCATACTCGCTCAAGGAGAAGGAAGTGAAAGTTAATGGACGGATCTTCGCTAAGCTGACAAAGAAGTTAAGGAACTGTCAGGTGATGGCGGAAGGGATCCTAGCCGATCAGATTGCACCTTTCTTTCAGGGAAATGGAGTCATTCAGGATAGCATATCCTTGACCAAGAGTATGCTAGCGATGAGTCAACTGTCTTTTAACAGCAATAAGAAACGTATCACTGACTGTAAAGAAAGAGTATCTTCAAACCGCAATCATGATCCGAAAAGCAAGAACCGTCGGAGAGTTGCAACCTTCATAACAACTGACCTGCAAAAGTACTGTCTTAATTGGAGATATCAGACAATCAAATTGTTCGCTCATGCCATCAATCAGTTGATGGGCCTACCTCACTTCTTCGAATGGATTCACCTAAGACTGATGGACACTACGATGTTCGTAGGAGACCCTTTCAATCCTCCAAGTGACCCTACTGACTGTGACCTCTCAAGAGTCCCTAATGATGACATATATATTGTCAGTGCCAGAGGGGGTATCGAAGGATTATGCCAGAAGCTATGGACAATGATCTCAATTGCTGCAATCCAACTTGCTGCAGCTAGATCGCATTGTCGTGTTGCCTGTATGGTACAGGGTGATAATCAAGTAATAGCAGTAACGAGAGAGGTAAGATCAGACGACTCTCCGGAGATGGTGTTGACACAGTTGCATCAAGCCAGTGATAATTTCTTCAAGGAATTAATTCATGTCAATCATTTGATTGGCCATAATTTGAAGGATCGTGAAACCATCAGGTCAGACACATTCTTCATATACAGCAAACGAATCTTCAAAGATGGTGCAATCCTCAGTCAAGTCCTCAAAAATTCATCTAAATTAGTGCTAGTGTCAGGTGATCTCAGTGAAAACACCGTAATGTCCTGTGCCAACATTGCCTCTACTGTAGCACGGCTATGCGAGAACGGGCTTCCCAAAGACTTCTGTTACTATTTAAACTATATAATGAGTTGTGTGCAGACATACTTTGACTCTGAGTTCTCCATCACCAGCAATTCGCACCCCGATCTTAATCAGTCGTGGATTGAGGACATCTCTTTTGTGCACTCATATGTTCTGACTCCTGCCCAATTAGGGGGACTGAGTAACCTTCAATACTCAAGGCTCTACACTAGAAATATCGGTGACCCGGGGACTACTGCTTTTGCAGAGATCAAGCGACTAGAAGCAGTGGGATTACTGAGTCCTAACATTATGACTAATATCTTAACTAGGCCGCCTGGGAATGGAGATTGGGCCAGTCTGTGCAACGACCCATACTCTTTCAATTTTGAGACTGTTGCAAGCCCAAATATTGTTCTTAAGAAACATACGCAAAGAGTCCTATTTGAAACTTGTTCAAATCCCTTATTGTCTGGAGTGCACACAGAGGATAATGAGGCAGAAGAGAAGGCATTGGCTGAATTCTTGCTTAATCAAGAGGTGATTCATCCCCGCGTTGCGCATGCCATCATGGAGGCAAGCTCTGTAGGTAGGAGAAAGCAAATTCAAGGGCTTGTTGACACAACAAACACCGTAATTAAGATTGCGCTTACTAGGAGGCCATTAGGCATCAAGAGGCTGATGCGGATAGTCAATTATTCTAGCATGCATGCAATGCTGTTTAGAGACGATGTTTTTTCCTCCAGTAGATCCAACCACCCCTTAGTCTCTTCTAATATGTGTTCTCTGACACTGGCAGACTATGCACGGAATAGAAGCTGGTCACCTTTGACGGGAGGCAGGAAAATACTGGGTGTATCTAATCCTGATACGATAGAACTCGTAGAGGGTGAGATTCTTAGTGTAAGCGGAGGGTGTACAAGATGTGACAGCGGAGATGAACAATTTACTTGGTTCCATCTTCCAAGCAATATAGAATTGACCGATGACACCAGCAAGAATCCTCCGATGAGGGTACCATATCTCGGGTCAAAGACACAGGAGAGGAGAGCTGCCTCACTTGCAAAAATAGCTCATATGTCGCCACATGTAAAGGCTGCCCTAAGGGCATCATCCGTGTTGATCTGGGCTTATGGGGATAATGAAGTAAATTGGACTGCTGCTCTTACGATTGCAAAATCTCGGTGCAATGTAAACTTAGAGTATCTTCGGTTACTGTCCCCTTTACCCACGGCTGGGAATCTTCAACATAGACTAGATGATGGTATAACTCAGATGACATTCACCCCTGCATCTCTCTACAGGGTGTCACCTTACATTCACATATCCAATGATTCTCAAAGGCTGTTCACTGAAGAAGGAGTCAAAGAGGGGAATGTGGTTTACCAACAGATCATGCTCTTGGGTTTATCTCTAATCGAATCGATCTTTCCAATGACAACAACCAGGACATATGATGAGATCACACTGCACCTACATAGTAAATTTAGTTGCTGTATCAGAGAAGCACCTGTTGCGGTTCCTTTCGAGCTACTTGGGGTGGTACCGGAACTGAGGACAGTGACCTCAAATAAGTTTATGTATGATCCTAGCCCTGTATCGGAGGGAGACTTTGCGAGACTTGACTTAGCTATCTTCAAGAGTTATGGGCTTAATCTGGAGTCATATCCCACGATAGAGCTAATGAACATTCTTTCAATATCCAGCGGGAAGTTGATTGGCCAGTCTGTGGTTTCTTATGATGAAGATACCTCCATAAAGAATGACGCCATAATAGTGTATGACAATACCCGAAATTGGATCAGTGAAGCTCAGAATTCAGATGTGGTCCGCCTATTTGAATATGCAGCACTTGAAGTGCTCCTCGACTGTTCTTACCAACTCTATTACCTGAGAGTAAGAGGCCTAGACAATATTGTCTTATATATGGGTGATTTATACAAGAATATGCCAGGAATTCTACTTTCCAACATTGCAGCTACAATATCTCATCCCGTCATTCATCCAAGGTTACATGCAGTGGGCCTGGTCAACCATGACGGATCACACCAACTTGCAGATACGGATTTTATCGAAATGTCTGCAAAACTATTAGTATCTTGCACCCGACGTGTGATATCCGGCTTATATTCAGGAAATAAGTATGATCTGCTGTTCCCATCTGTCTTAGATGATAACCTGAATGAGAAGATGCTTCAGCTGATATCCCGGTTATGCTGTCTGTACACGGTACTCTTTGCTACAACAAGAGAAATCCCGAAAATAAGAGGCTTAACTGCAGAAGAGAAATGTTCAGTACTCGCTGAGTATTTACTGTCGGATGCTGTGAAACCATTACTTAGCCCCGATCAAGTGAGCTCTATCATGTCTCCTAACATAATTACATTCCCAGCTAATCTGTACTACATGTCTCGGAAGAGCCTCAATTTGATCAGGGAAAGGGAGGACAGGGATACTATCCTGGCGTTGTTGTTCCCCCAAGAGCCATTATTAGAGTTCCCTTCTGTGCAAGATATTGGTGCTCGAGTGAAAGATCCATTCACCCGACAACCTGCGGCATTTTTGCAAGAGTTAGATTTGAGTGCTCCAGCAAGGTATGACGCATTCACACTTAGTCAGATTCATCCTGAACTCACATCTCCAAATCCGGAGGAAGACTACTTAGTACGATACTTGTTCAGAGGGATAGGGACTGCATCTTCCTCTTGGTATAAGGCATCTCATCTCCTTTCTGTACCCGAGGTAAGATGTGCAAGACACGGGAACTCCTTATACTTAGCTGAAGGGAGCGGAGCCATCATGAGTCTTCTCGAACTGCATGTACCACATGAAACTATCTATTACAATACGCTCTTTTCAAATGAGATGAACCCCCCGCAACGACATTTCGGGCCGACCCCAACTCAGTTTTTGAATTCGGTTGTTTATAGGAATCTACAGGCGGAGGTAACATGCAAAGATGGATTTGTCCAAGAGTTCCGTCCATTATGGAGAGAAAATACAGAGGAAAGTGACCTGACCTCAGATAAAGCAGTGGGGTATATTACATCTGCAGTGCCCTACAGATCTGTATCATTGCTGCATTGTGACATTGAAATTCCTCCAGGGTCCAATCAAAGCTTACTAGATCAACTAGCTATCAATTTATCTCTGATTGCCATGCATTCTGTAAGGGAGGGCGGGGTAGTAATCATCAAAGTGTTGTATGCAATGGGATACTACTTTCATCTACTCATGAACTTGTTTGCTCCGTGTTCCACAAAAGGATATATTCTCTCTAATGGTTATGCATGTCGAGGAGATATGGAGTGTTACCTGGTATTTGTCATGGGTTACCTGGGCGGGCCTACATTTGTACATGAGGTGGTGAGGATGGCAAAAACTCTGGTGCAGCGGCACGGTACGCTTTTGTCTAAATCAGATGAGATCACACTGACCAGGTTATTCACCTCACAGCGGCAGCGTGTGACAGACATCCTATCCAGTCCTTTACCAAGATTAATAAAGTACTTGAGGAAGAATATTGACACTGCGCTGATTGAAGCCGGGGGACAGCCCGTCCGTCCATTCTGTGCGGAGAGTCTGGTGAGCACGCTAGCGAACATAACTCAGATAACCCAGATCATCGCTAGCCACATTGGCACAGTTATCCGGTCTGTGATATATATGGAAGCTGAGGGTGATCTCGCTGACACAGTATTTCTATTTACCCCTTACAATCTCTCTACTGACGGGAAAAAGAGGACATCACTTAAACAGTGCACGAGACAGATCCTAGAGGTTACAATACTAGGTCTTAGAGTCGAAAATCTCAATAAAATAGGCGATATAATCAGCCTAGTGCTTAAAGGCATGATCTCCATGGAGGACCTTATCCCACTAAGGACATACTTGAAGCATAGTACCTGCCCTAAATATTTGAAGGCTGTCCTAGGTATTACCAAACTCAAGGAAATGTTTACAGACACTTCTGTACTGTACTTGACTCGTGCTCAACAAAAATTCTACATGAAAACTATAGGCAATGCAGTCAAAGGATATTACAGTAACTGTGACTCT
>AGO50492
ATGGCGAGCTCCGGTCCCGAAAGGGCGGAGCATCAGATTATCCTACCAGAGTCACACCTGTCTTCACCATTGGTCAAGCACAAACTACTCTACTACTGGAAATTAACTGGGCTACCGCTCCCTGATGAGTGTGACTTCGACCACCTCATTCTCAGCCGACAATGGAAGAAAATACTTGAATCGGCTTCTCCCGACACTGAGAGAATGATAAAACTTGGAAGGGCAGTACACCAGACTCTCAACCATAATTCCAGGATAACCGGAGTACTACATCCCAGGTGCTTAGAGGAACTGGCTAGTATTGAGGTCCCTGATTCAACCAACAAGTTTCGGAAGATTGAGAAGAAGATCCAAATTCACAACACAAGATACGGAGAACTGTTCACAAGGCTGTGCACGCATATAGAGAGGAAATTGTTGGGGTCGTCTTGGTCTAGTAACTTCCCCCGGTCAGAAGAGTTTAACAGCATCCGCACAGATCCGGCGTTCTGGTTTCACTCAAAATGGTCCACAGCCAAGTTTGCATGGCTCCATATAAAACAGATCCAAAGGCATCTGATCGTGGCAGCGAGAACAAGGTCCGCAGCTAACAAATTGGTGACGCTGACCCATAAGGTAGGCCAAGTCTTTGTTACTCCTGAGCTAGTCATTGTGACACATACAGATGAGAACAAGTTCACATGTCTTACCCAGGAACTTGTGTTGATGTATGCAGATATGATGGAGGGCAGAGATATGGTCAACATAATATCATCTACGGCGGCACATCTCAGAAGCCTATCAGAGAAAATTGACGATATTCTGCGGTTAGTAGATGCCCTGGCAAAAGATCTGGGCAATCAAGTCTACGATGTTGTAGCACTTATGGAGGGATTTGCATACGGTGCCGTCCAGCTGCTTGAGCCGTCAGGGACATTTGCGGGGGATTTCTTCGCATTCAACCTGCAGGAGCTAAAAGACACTTTGATCGGCCTCCTCCCCAAGGATATAGCAGAGTCAGTGACTCACGCGATAGCGACTGTATTCTCTGGCTTAGAACAAAATCAAGCAGCCGAGATGTTGTGTCTGTTGCGTCTGTGGGGCCACCCACTACTTGAGTCCCGTATTGCAGCAAAAGCAGTAAGGAGCCAAATGTGCGCACCAAAAATGGTAGACTTTGATATGATCCTCCAGGTACTGTCTTTCTTTAAAGGAACAATTATCAATGGGTACAGAAAGAAGAATGCAGGTGTTTGGCCACGTGTCAAGGTAGACACGATATACGGGAAAGTCATTGGGCAGCTACACGCTGATTCAGCAGAGATTTCACACGATATCATGTTGAGAGAGTATAAGAGTCTATCTGCGCTTGAATTCGAGCCATGTATAGAGTACGACCCTGTCACTAATCTGAGTATGTTCCTAAAAGATAAGGCGATTGCGCACCCGAAAGACAACTGGCTCGCCTCGTTTAGGCGAAACCTTCTTTCTGAGGACCAGAAGAAACAGGTTAAGGAAGCAACCTCGACTAACCGCCTCCTAATAGAGTTCTTAGAGTCAAATGATTTTGATCCGTATAAGGAGATGGAATATCTGACGACCCTTGAGTATCTAAGAGATGACAATGTGGCAGTATCATACTCGCTCAAAGAGAAGGAAGTGAAGGTTAATGGGCGGATTTTCGCTAAGCTGACAAAGAAATTAAGGAACTGTCAAGTGATGGCAGAAGGGATCTTAGCTGACCAGATTGCACCTTTCTTTCAGGGGAATGGGGTCATTCAGGATAGCATATCTTTAACCAAGAGTATGCTAGCGATGAGTCAGCTGTCTTTCAACAGCAACAAGAAACGTATAACTGACTGCAAAGAAAGAGTATCCTCAAACCGCAATCACGATCAGAAAAGCAAGAATCGTCGGAGAGTTGCCACTTTTATAACGACCGACTTGCAAAAGTACTGTCTTAATTGGAGATATCAGACAGTCAAATTGTTCGCTCATGCCATCAATCAGCTGATGGGCCTACCTCACTTCTTCGAGTGGATTCATCTAAGGCTAATGGATACTACAATGTTTGTAGGGGACCCTTTCAATCCCCCGAGTGACCCGACCGACTGTGATCTCTCAAGAGTCCCGAATGATGACATATACATTGTTAGTGCTAGAGGGGGTATTGAGGGATTATGTCAGAAGCTATGGACGATGATCTCAATTGCTGCGATCCAACTTGCTGCAGCAAGATCACATTGTCGCGTCGCCTGCATGGTACAGGGTGACAATCAGGTAATAGCTGTAACGAGAGAGGTAAGGTCAGATGACTCCCCAGAGATGGTGTTAACACAACTGCATCAAGCCAGTGACAATTTCTTCAAGGAATTGATTCATGTTAATCATTTGATTGGCCATAATTTGAAGGACCGTGAAACTATCAGGTCAGACACATTCTTCATATACAGCAAACGAATATTCAAAGATGGAGCAATACTCAGTCAGGTCCTCAAAAATTCATCTAAATTAGTGCTAGTATCAGGCGACCTTAGTGAGAATACCGTAATGTCCTGTGCCAACATTGCATCTACTATAGCACGGCTGTGCGAGAACGGGCTCCCCAAGGATTTCTGTTATTACTTAAACTACCTAATGAGCTGCGTGCAGACGTACTTCGACTCTGAGTTTTCCATCACCAACAGCTCACACCCTGATTTTAACCAGTCGTGGATTGAAGACATCTCTTTCGTGCACTCATATGTCCTGACCCCTGCCCAGTTAGGGGGACTGAGTAACCTTCAATACTCAAGGCTCTATACGAGAAACATCGGTGACCCGGGAACTACTGCTTTTGCAGAGGTCAAGCGACTAGAGGCAGTGGGGTTACTGAGTCCTAGCATTATGACTAACATCTTAACTAGGCCGCCCGGAAATGGAGATTGGGCTAGTCTGTGCAATGACCCATACTCTTTCAATTTTGAGACTGTTGCAAGTCCAAATATTGTCCTTAAGAAACATACACAAAGAGTCTTATTTGAAACCTGTTCAAATCCCCTATTATCTGGAGTGCATACAGAAGATAATGAGGCAGAGGAGAAGGCATTGGCTGAATTTTTACTCAATCAAGAAGTAATTCACCCACGGGTCGCGCATGCTATCATGGAAGCAAGCTCTGTAGGTAGGAGGAAGCAAATTCAGGGACTTGTTGACACGACAAATACCGTAATCAAGATTGCATTGACTAGAAGGCCACTTGGCATCAAAAGGCTGATGCGGATAGTTAACTACTCGAGCATGCATGCAATGCTGTTTAAAGACGATGTCTTCTCATCCAACAGATCCAACCACCCTTTAGTCTCTTCTAGTATGTGTTCTCTGACGCTGGCAGACTATGCACGGAATAGAAGCTGGTCACCTTTGACGGGGGGTAGGAAGATACTAGGTGTATCTAATCCTGATACCATAGAACTCGTGGAGGGTGAGATCCTTAGTGTCAGTGGAGGGTGCACAAGATGTGACAGCGGGGATGAGCAGTTCACTTGGTTCCATCTTCCGAGCAATATAGAACTGACCGATGACACCAGCAAGAACCCTCCGATGAGAGTGCCGTATCTTGGGTCAAAAACTCAAGAGAGGAGAGCTGCCTCGCTTGCGAAAATAGCTCATATGTCACCACATGTAAAAGCTGCTCTAAGGGCATCATCTGTGCTGATCTGGGCTTATGGAGACAACGAGGTAAATTGGACTGCTGCTCTTAAAATTGCCAGATCCCGGTGCAATATAAACTCAGAGTATCTTCGACTATTGTCACCTCTACCTACAGCTGGGAATCTCCAACATAGACTGGATGACGGCATAACTCAGATGACATTCACCCCTGCATCCCTCTACAGGGTGTCACCTTACATCCACATATCCAATGATTCTCAAAGGCTATTCACTGAGGAAGGAGTCAAGGAGGGGAACGTGGTTTATCAGCAAATCATGCTCTTGGGTTTATCTCTAATCGAATCACTCTTCCCAATGACGACAACCAGGACATATGATGAGATCACATTACACCTCCACAGTAAGTTTAGCTGCTGTATCAGAGAAGCACCTGTTGCAGTCCCTTTCGAGCTACTCGGGATGGCACCAGAACTAAGGACAGTGACCTCAAATAAGTTTATGTATGATCCTAGTCCTGTATCGGAGGGTGATTTTGCGAGACTTGACTTAGCTATCTTTAAGAGTTATGAGCTTAATTTAGAGTCATACCCCACAATAGAGCTAATGAACATTCTTTCAATATCTAGCGGGAAGCTGATTGGCCAGTCTGTGGTTTCCTATGATGAAGATACCTCCATAAAGAATGACGCCATAATAGTGTATGACAACACCCGGAATTGGATCAGCGAAGCCCAAAATTCAGATGTGGTCCGCTTATTTGAGTATGCAGCACTTGAAGTGCTCCTCGACTGTTCTTACCAGCTTTACTATCTGAGGGTAAGAGGTCTAGACAATATCGTGTTATATATGAGTGATCTATACAAGAATATGCCAGGAATTCTACTTTCCAACATTGCAGCTACAATATCTCATCCCATCATTCATTCAAGATTGCATGCAGTAGGCCTAGTCAATCATGACGGGTCACACCAACTTGCAGATACAGATTTCATAGAAATGTCTGCGAAGCTGTTAGTCTCTTGCACTCGACGCGTGGTCTCAGGTTTATATGCAGGGAATAAGTATGATCTGCTGTTCCCATCCGTCCTAGATGATAACCTGAGTGAGAAGATGCTCCAGCTGATATCCCGGTTATGCTGCCTGTATACGGTGCTCTTTGCTACAACAAGGGAGATCCCGAAAATAAGAGGCTTATCTGCAGAAGAGAAGTGTTCAGTACTTACTGAGTACCTACTGTCAGATGCTGTGAAACCACTACTTAGTTCTGAGCAAGTGAGTTCTATCATGTCCCCTAACATAGTCACATTCCCAGCTAATCTATACTACATGTCTCGGAAGAGCCTTAATTTGATCAGAGAAAGAGAGGACAGGGACACTATCTTGGCACTATTGTTCCCCCAAGAGCCATTACTCGAGTTCCCCTTAGTACAAGATATTGGCGCTCGAGTGAAAGACCCATTTACTCGACAACCTGCGGCGTTTCTACAGGAGTTAGATTTGAGCGCTCCAGCAAGGTATGACGCATTTACACTTAGTCAGGTTCATTCTGAACACATATCACCAAGTCCGGAAGAAGACTACTTAGTACGATACCTGTTCAGAGGAATAGGAACTGCGTCCTCCTCTTGGTATAAGGCATCCCACCTTCTTTCTGTACCCGAGGTCAGATGTGCAAGGCACGGGAATTCCTTATACTTGGCAGAAGGAAGCGGAGCCATCATGAGTCTTCTCGAACTGCATGTGCCGCATGAAACTATCTATTACAATACGCTCTTCTCAAATGAGATGAACCCTCCACAGCGACATTTCGGACCGACCCCGACACAGTTCCTGAACTCGGTTGTTTATAGGAATCTACAAGCAGAGGTACCATGCAAAGATGGATTCGTCCAGGAGTTCCGTCCATTATGGAGAGAGAATACAGAAGAAAGCGACCTGACATCAGACAAAGCAGTGGGGTATATCACATCCGCGGTGCCCTACCGGTCTGTATCATTGCTGCATTGTGACATTGAGATTCCTCCAGGATCCAACCAAAGCTTACTGGATCAACTGGCTACCAATCTATCTCTGATTGCCATGCATTCTGTAAGGGAAGGCGGGGTTGTGATCATCAAAGTGTTGTATGCAATGGGATATTACTTCCATCTACTCATGAACTTATTCACTCCGTGTTCCACAAAAGGATATATTCTTTCCAATGGCTATGCATGCAGAGGGGATATGGAATGTTACCTGGTATTTGTCATGGGTTATCTAGGTGGGCCCACATTTGTACATGAGGTAGTGAGGATGGCAAAAACTTTAGTGCAGCGGCACGGCACACTTTTGTCTAAATCAGATGAGATCACACTGACTAGGTTATTCACCTCACAGCGGCAGCGTGTAGCGGATATCTTATCTAGTCCTTTACCGAGACTAATAAAGTTCTTGAGAAAGAATATCGATACTGCGCTGATAGAAGCCGGGGGACAGCCTGTCCGTCCATTCTGCGCGGAGAGCTTGGTGAGCACATTGGCGGACATAACTCAGATGACCCAGATCATTGCTAGTCACATTGACACAGTCATTCGATCTGTGATCTACATGGAGGCTGAGGGTGATCTCGCTGATACAGTATTCTTATTTACCCCTTACAATCTCTCTACAGACGGTAAAAAGAGAACATCACTTAAACAGTGCACACGGCAGATCTTGGAGGTCACAATACTGGGTCTTAGAGTAGAGAACCTCAATAAAGTAGGTGATGTAATCAGCCTAGTGCTTAAAGGTATGATTTCCCTAGAGGATCTCATCCCACTAAGAACATACTTGAAACGTAGTACTTGCCCTAAGTACTTGAAGGCTGTCCTAGGTATCACTAAACTCAAAGAAATGTTTACAGACACATCTTTATTATACTTGACTCGTGCTCAACAGAAATTCTACATGAAAACTATAGGCAATGCAGTTAAGGGATATTATAGTAACTGTGACTCT
>AFN37167
ATGGCGAGCTCCGGTCCCGAAAGGGCAGAGCATCAGATCATCCTACCTGAGTCACATCTATCCTCTCCATTGGTCAAGCACAAATTGCTCTATTACTGGAAATTAACTGGGCTACCGCTTCCTGATGAATGTGACTTTGACCATCTTATTATCAGCAGACAATGGAAGAAAATACTTGAGTCGGCCGCTCCAGACACTGAGAGAATGATAAAACTCGGGCGAGCAGTACACCAGACTCTCAACCACAATTCCAAGATAACCGGAGTACTCCATCCTAGGTGTCTAGAAGAACTGGCTAGTATTGAGGTCCCTGATTCAACCAACAAATTTCGGAAGATTGAGAAGAAGATCCAGATTCACAACACAAGGTACGGAGAACTGTTCACAAGGCTGTGCACGAACGTTGAAAAGAAATTGCTAGGGTCATCTTGGTCTAGCAATGTCTCACGGTCAGAGGAATTCAACAGCATCCGCACAGATCCGGCATTCTGGTTTCACTCAAAATGGTCCAGAGCCAAGTTTGCATGGCTCCATATAAAACAAGTCCAAAGGCATTTGATTGTGGCAGCAAGAACAAGGTCCGCAGTCAACAAATTAGTGACGCTGACTCATAAACTAGGCCAAGTCTTTGTTACTCCTGAGCTTGTCATTGTGACACATACAGATGAGAACAAGTTCACATGCCTCACCCAGGAACTTGTTTTGATGTATGCAGATATGATGGAGGGCAGGGATATGGTCAACATAATATCCTCCACAGCGACACATCTCAGAAGCCTATCAGAGAAAATTGATGATATTCTGCGGTTAGTAGATGCTCTGGCAAAAGATTTGGGCAATCAAGTCTATGATGTTGTAGCACTAATGGAGGGATTCGCATACGGTGCCGTTCAGCTGCTTGAGCCGTCGGGTACGTTTGCAGGAGATTTCTTTGCATTCAACCTGCAGGAGCTCAAAGATACTCTAATCGAACTCCTCCCAAATGATGTAGCAGAATTAGTGACTCATGCAATCGCCACCGTATTCTCGGGCTTAGAGCAGAATCAAGCAGCTGAGATGTTGTGCCTGCTGCGTTTGTGGGGTCACCCACTGCTTGAGTCCCGTATTGCAGCAAAAGCAGTCAGGAGCCAGATGTGCGCACCAAAGATGATAGACTTCGATATGATCCTCCAGGTATTATCTTTCTTTAAGGGAACAATCATAAATGGATACAGAAAGAAGAACTCGGGTGTGTGGCCACATGTAAAAATGGATACGATATACGGGAAGGTCATTGGGCAGCTACACGCTGATTCAGCAGAGATTTCACATGATGTCATGTTGAGAGAGTACAAGAGTTTATCCGCACTTGAATTCGAGCCATGTATAGAATATGACCCTGTCACCAATCTAAGTATGTTCTTAAAAGACAAGGCAATCGCACATCCGAGAGATAACTGGCTCGCCTCATTTAGGCGAAACCTTCTTTCTGAGGACCAGAAAAGACATATAAAGGAGGCGACCTCAACTAACCGCCTCCTGATAGAATTCTTAGAATCAAATGATTTTGATCCATATAAGGAGATGGAATATTTGACAACCCTTGAGTACCTAAGAGATGACAATGTGGCAGTATCGTACTCACTCAAAGAGAAGGAGGTGAAAGTTAATGGGCGGATTTTCGCTAAGTTAACAAAGAAATTAAGAAACTGCCAGGTAATGGCAGAGGGAATTCTAGCTGACCAGATTGCACCTTTTTTCCAGGGAAATGGGGTCATTCAGGATAGCATATCGTTGACTAAGAGTATGTTAGCAATGAGTCAACTGTCCTTTAACAGCAATAAGAAACGTATCACTGACTGCAAAGAAAGGGTTTCCTCAAACCGCAATCACGATCCAAAGAGCAAGAATCGTCGAAGAGTTGCCACTTTTATCACGACTGACCTGCAAAAGTATTGTCTTAACTGGAGATATCAGACAGTCAAGCTATTCGCCCATGCCATCAATCAGCTGATGGGTCTACCTCACTTCTTCGAGTGGATTCATCTTAGATTAATGGACACTACGATGTTTGTAGGAGATCCTTTCAATCCTCCGAGTGACCCAACCGACTGTGATCTATCAAGAGTCCCAAATGATGACATATATATTGTCAGTGCTAGGGGGGGCATTGAGGGACTATGCCAGAAGCTATGGACAATGATCTCAATTGCTGCAATCCAACTTGCTGCAGCAAGATCGCATTGTCGAGTTGCCTGCATGGTACAAGGTGACAATCAAGTAATAGCTGTAACAAGAGAGGTAAGATCAGATGACTCCCCAGATATGGTGTTGACACAGTTGCATCAAGCCAGTGATAATTTCTTCAAAGAATTGATTCACGTCAATCATCTGATTGGCCACAACCTGAAAGATCGTGAAACCATCAGGTCAGACACATTCTTCATATACAGCAAACGAATATTCAAAGATGGAGCAATACTCAGTCAGGTCCTAAAAAACTCATCCAAATTAGTGCTAATATCAGGCGATCTTAGTGAGAACACTGTAATGTCCTGTGCCAACATTGCATCCACTATAGCACGGCTGTGCGAGAACGGGCTTCCTAAGGATTTCTGTTATTATTTAAACTACCTAATGAGTTGTGTGCAGACATACTTTGATTCTGAGTTCTCTATTACTCACAGCTCACAACCAGATTCCAACCAGTCTTGGATTGAGGACATCTCTTTTGTACATTCATACGTCTTAACCCCTGCCCAGCTGGGGGGACTGAGTAACCTTCAATACTCAAGGCTCTACACAAGGAACATCGGTGACCCGGGGACTACTGCTTTTGCAGAGGTCAAGCGATTAGAAGCAGTGGGGTTGCTGAGTCCTAGCATTATGACTAACATCTTAACTAGGCCACCTGGCAATGGAGATTGGGCCAGTCTGTGCAATGATCCATACTCCTTTAATTTTGAGACTGTCGCAAGCCCAAATATTGTCCTTAAGAAACATACACAGAAAGTCTTATTTGAGACTTGTTCAAACCCCTTATTATCCGGAGTTCATACAGAGGATAATGAGGCAGAAGAGAAGGCATTGGCTGAATTCTTACTCAATCAGGAAGTGGTTCACCCACGTGTCGCGCATGCTATCATGGAATCAAGCTCTGTAGGGAGGAGAAAGCAAATTCAAGGGCTTGTTGATACAACAAACACTGTGATCAAGATTGCACTGACTAGGAGGCCCCTCGGTATCAAGAGGCTGATGCGGATAATCAATTACTCGAGCATGCATGCAATGCTATTCAGAGATGATGTTTTCTTGTCCAATAGACCCAACCACCCCTTAGTCTCTTCTAATATGTGTTCGTTGACACTAGCAGATTACGCACGGAACAGAAGCTGGTCACCTCTGACAGGGGGTAGAAAGATACTGGGTGTATCTAATCCCGATACCATAGAACTTGTGGAGGGTGAGATTCTTAGTGTCAGTGGAGGGTGCACAAAATGTGACAGCGGAGATGAACAGTTCACTTGGTTTCATCTTCCAAGCAATATAGAGCTGACCGATGACACCAGCAAGAATCCTCCGATGAGAGTGCCATATCTCGGGTCAAAGACTCAAGAGAGGAGGGCTGCCTCACTTGCGAAAATAGCTCATATGTCACCACATGTGAAGGCAGCACTAAGGGCATCATCCGTGTTAATCTGGGCTTATGGAGACAACGAAGTAAACTGGACTGCTGCTCTTAAGATTGCAAGGTCTCGGTGCAATATAAGCTCAGAGTACCTTCGACTATTGTCACCCCTGCCCACAGCTGGAAATCTCCAACATAGACTGGATGATGGCATAACTCAGATGACATTTACCCCTGCATCTCTTTACAGGGTATCACCTTACATTCACATATCTAATGATTCTCAAAGGCTATTTACCGAAGAAGGAATCAAAGAGGGGAATGTAGTTTATCAACAAATTATGCTCTTGGGCTTATCACTAATTGAATCACTCTTCCCAATGACAACAACCAAGACATATGATGAAATCACATTACACCTCCACAGTAAATTTAGCTGCTGTATCAGGGAAGCACCTGTTGCGGTCCCTTTCGAGCTACTCGGATTGGCACCGGAATTAAGGGCAGTGACCTCAAATAAGTTCATGTATGATCCTAGCCCTGTATCAGAGAGAGACTTTGCGAGACTTGACTTAGCTATCTTCAAGAGTTACGAGCTTAATTTAGAGTCATATCCCACGATAGAGCTAATGAACATTCTTTCAATATCTAGTGGGAAGTTGATTGGCCAGTCCGTGGTTTCTTATGATGAAGATACCTCTATAAAGAATGACGCTATAATAGTGTATGACAACACGCGAAATTGGATCAGTGAAGCCCAGAATTCAGATGTGGTCCGCCTATTCGAGTATGCGGCACTCGAAGTGCTCCTCGACTGTTCTTATCAACTCTACTATCTGAGAGTGAGAGGCCTAAACAACATCGTCCTGTACATGAGTGATTTATACAAGAATATGCCAGGAATTCTACTCTCTAATATTGCGGCTACGATATCTCACCCCATCATTCATTCAAGGTTGAATGCAGTAGGTCTAGTCAACCATGACGGGTCACACCAGCTTGCAGACACAGATTTCATCGAAATGTCTGCAAAACTATTAGTCTCTTGCACTCGACGCGTGGTCTCAGGTTTATACGCAGGGAATAAGTACGATCTATTGTTTCCGTCTGTCTTGGATGATAACCTGAGTGAAAAGATGCTTCAGCTGATTTCCCGGTTATGCTGTCTGTACACAGTGCTCTTTGCTACAACAAGAGAAATCCCTAAGATAAGAGGCCTATCGGCGGAAGAAAAATGCTCAGTACTCACTGAGTACCTACTGTCAGATGCTGTAAAACCATTGCTTAGGTCTGAGCAAGTGAGCTGTATCATGTCTCCCAACATAATTACGTTCCCAGCCAATCTATATTACATGTCTAGGAAGAGCCTTAATTTGATCAGGGAACGAGAGGACAGGGATGCCATCTTGGCATTGTTGTTCCCTCAGGAACCACTGCTCGAGTTTCGTCCAGTGCAAGATATTGGTGTTCGAGTGAAAGATCCATTTACTCGACAACCTGCAGCGTTCATACAGGAGTTAGATTTGAGTGCTCCAGCAAGGTACGACGCATTTACACTTAATGAGGTTCGCTCCGAGCACACATTGCCGAACCCAGAGGAAGATTACTTGGTACGATACTTGTTCAGAGGAATAGGGACTGCGTCATCTTCTTGGTATAAGGCATCTCATCTTCTTTCTGTACCTGAGGTCAGATGTGCAAGATATGGGAACTCCTTATATTTGGCGGAAGGAAGTGGAGCCATTATGAGTCTTCTTGAATTGCATGTACCGCACGAGACCATCTATTATAATACGCTTTTCTCGAATGAGATGAACCCCCCACAGCGACATTTCGGACCGACCCCAACACAGTTTCTAAATTCAGTTGTTTATAGGAATCTACAGGCGGAAGTGCCATGCAAAGATGGATTTGTCCAGGAGTTCCGCCCATTATGGAGAGAGAATGCAGAAGAAAGTGACCTGACCTCAGATAAAGCAGTGGGATACATCACATCTGCAGTGCCCTACAGATCTGTATCATTACTACACTGTGACATAGAAATTCCTCCTGGATCCAATCAAAGCTTACTAGATCAACTAGCTACCAATTTATCTCTGATTGCCATGCACTCTGTAAGGGAGGGCGGGGTTGTAATCATCAAAGTACTGTATGCAATGGGATATTACTTCCATCTACTCATGAATTTATTCACTCCATGTTCCACAAAAGGATATATTCTCTCTAATGGCTATGCCTGTAGAGGGGATATGGAGTGTTATCTGATATTTGTCATGGGCTATTTAGGCGGGCCTACATTCGTGCATGAGGTGGTGAGGATGGCAAAAACTCTAGTACAGCGGCACGGTACACTTCTGTCTAAATCAGACGAAATTACATTGACTAGGTTATTTACCTCACAGCAGCATCGTGTAACAGACATCCTGTCCAGCCCTTTACCGAGACTAATGAAATTCTTGAGAGAGAACATTGATGCTGCACTGATTGAAGCTGGGGGACAGCCCGTCCGTCCATTCTGTGCAGAGAGTTTAGTGAGCACACTAACAGATATGACTCAGATGACCCAGATCATCGCCAGCCACATTGACACAGTCATTCGATCTGTGATCTACATGGAAGCTGAGGGTGACCTTGCTGACACAGTGTTCTTATTTACTCCTTACAATCTCTCTACAGACGGTAAAAAGAGAACATCACTTAAACAGTGCACAAGACAGATCTTAGAAGTCACAATACTGGGTCTCAGAGTCAAAGATCTCAATAAAGTAGGTGATGTAATTGGCTTAGTACTCCGAGGTATGGTTTCTCTGGAAGATCTCATCCCGCTGAGAACATACTTGAGGCGTAGTACTTGCCCTAAATATTTGAAGGCAGTCCTAGGTATTACTAAACTCAAAGAAATGTTCACAGACACCTCTTTATTATACTTGACTCGTGCTCAACAAAAATTCTATATGAAAACCATAGGCAATGCAGCCAAGGGATATTATAGTAACAATGACTCT
>AAS67155
ATGGCGAGCTCCGGTCCCGAAAGGGCAGAGCATCAGATCATCCTACCAGAATCACATCTATCTTCTCCATTAGTCAAGCACAAACTGCTCTACTACTGGAAATTAACTGGGTTACCGCTTCCCGACGAATGCGACTTTGATCATCTCATCATCAGCAGGCAATGGAAGAAAATACTTGAATCTGCCACTCCTGACATTGAGAGGATGATAAAACTCGGGCGGGCAGTGCATCAGACTCTCAACCACAATTCCAAGATAACCGGAGTACTCCACCCCAGGTGTTTAGAAGAACTGTCAAGTATTGAGGTCCCTGATTCGACCAACAAATTTCGGAAGATTGAAAAGAAGATCCAAATTCACAACATGAGGTATGGAGACCTGTTCGCCAGGCTGTGCACACACGTTGAAAAGAAATTGCTAGGATCGTCCCGATCTAGCAAAGTCCCACGATCAGAGGAGTTCAGCAGCATCCGTACAGATCCAGCATTCTGGTTTCACTCAAAATGGTCCAAAGCCAAGTTTGCATGGCTCCATATAAAACAGATCCAGAGGCATCTGATTGTAGCAGCAAGAACAAGGTCTGCAGTCAACAAGTTAGTGACATTAACCCATAAGATAGGCCAAGTCTTTGTTACTCCTGAGCTTGTCATTGTGACTCATACAGACGAGAACAAGTTCACATGCCTCACCCAAGAACTTGTATTGATGTATGCAGATATGATAGAGGGCAGGGACATGGTCAACATAATATCATCTACAGCGACACATCTTAGAAATCTATCAGAGAAAATTGATGATATTCTGCGGTTAGTAGATGCCCTGTCAAAGGATTTGGGCAACCAAGTCTATGATGTCGTAGCATTGATGGAGGGATTTGCATATGGTGCTGTTCAGCTGCTTGAGCCGTCAGGTACATTTGCAGGAGATTTCTTTGCATTCAACCTACAAGAGCTCAAAGACACTCTAATTGAACTCCTCCCAAATGATATAGTGGAATCGGTAACTCACGCAATTGCCTCCATATTCTCTGGCTTAGAACAGAATCAAGCAGCTGAGATGTTGTGTTTGTTGCGTTTGTGGGGTCACCCACTACTTGAGTCCCGTAGTGCAGCGAAAGCAGTCAGGAGCCAGATGTGCGCACCTAAGATGGTAGACTTCGATATGATCCTCCAAGTATTATCTTTCTTTAAGGGAACGATCATCAATGGATACAGGAAGAAGAATTCAGGTGTATGGCCACGAGTCAAGATAGATACGATATATGGGAAGGTCATTGGGCAGCTACATGCTGACTCAGCAGAGATTTCACATGATGTCATGTTGAGAGAGTACAAGAGTTTATCCGCCCTTGAATTTGAGCCATGTATAGACTATGACCCTGTCACCAATCTAAGTATGTTCTTAAAGGACAAGGCAATCGCACATCCGAAAGATAACTGGCTCGCCTCATTTAGGCGGAACCTTCTCTCTGAGGACCAGAAGAAACAGGTAAAGGAGGCAACCTCAACTAACCGTCTCTTAATAGAGTTCTTAGAATCAAATGATTTTGATCCATATAAGGAGATGGAATACTTGACAACCCTTGAGTACCTAAGAGATGACAGTGTGGCGGTATCGTACTCACTCAAAGAAAAGGAGGTGAAGGTTAATGGGCGGATTTTTGCTAAGTTGACAAAGAGATTAAGGAACTGCCAGGTAATGGCAGAAGGGATTCTAGCTGACCAGATTGCACCTTTTTTTCAGGGAAATGGGGTCATTCAAGATAGCATATCCTTGACTAAGAGTATGTTAGCGATGAGTCAACTGTCTTTTAACAGCAATAAGAAACGTATCACTGACTGCAAAGAGAGGGTTTCCTCAAACCGCAATCATGATCCGAAGAGCAAGAATCGTCGAAGAGTTGCCACTTTTATCACGACTGACCTGCAAAAGTACTGTCTTAACTGGAGATATCAGACAATTAAGCTATTCGCCCATGCTATCAATCAGCTGATGGGTCTACCTCACTTCTTCGAGTGGATTCATCTTAGACTAATGGATACTACAATGTTTGTAGGAGACCCCTTCAATCCTCCAAGTGACCCGACCGACTGTGATCTATCAAGAGTCCCAAATGATGATATATATATTGTCAGTGCTAGAGGAGGCATTGAGGGATTATGCCAGAAGCTATGGACAATGATCTCGATTGCTGCAATCCAACTTGCTGCAGCAAGATCGCACTGTCGAGTTGCCTGCATGGTACAAGGTGACAATCAAGTAATAGCTGTAACAAGAGAAGTAAGGTCAGATGACTCCCCAGATATGGTATTGACGCAGTTGCATCAAGCTAGTGATAATTTCTTCAAAGAACTGATCCATGTCAATCATCTGATTGGCCACAACCTGAAAGATCGTGAAACCATCAGATCAGACACATTCTTCATATACAGCAAGCGGATATTCAAAGACGGAGCAATACTCAGTCAGGTCCTCAAAAACTCATCTAAATTGGTACTAATATCAGGCGACCTTAGTGAAAACACTGTAATGTCTTGTGCCAACATTGCATCCACTGTAGCACGGCTATGTGAGAACGGGCTTCCTAAGGATTTTTGTTATTATTTAAACTACCTAATGAGTTGTGTGCAGACGTACTTTGATTCTGAATTTTCTATTACTCACAGCTCGCAACCAGATTCCAACCAGTCTTGGATTGAGGACATCTCTTTTGTACACTCGTATGTTTTAACCCCTGCCCAGCTAGGAGGACTGAGTAACCTTCAATACTCAAGGCTCTACACAAGGAATATTGGTGACCCAGGGACTACTGCTTTTGCAGAGGTCAAGCGGTTAGAAGCAGTGGGGTTGCTGAGTCCTAGCATTATGACTAATATCTTAACTAGGCCACCTGGCAATGGAGACTGGGCCAGCCTGTGCAACGATCCTTACTCTTTTAATTTTGAGACTGTCGCAAGTCCAAATATTGTCCTTAAGAAGCACACACAAAAAGTCTTATTTGAAACTTGTTCAAACCCTTTACTATCAGGAGTACACACAGAGGACAATGAGGCGGAAGAGAAGGCGCTGGCTGAATTCCTACTCAATCAAGAAGCGGTTCACCCACGTGTCGCACATGCTATCATGGAAGCAAGCTCTGTAGGTAGGAGAAAGCAAATTCAAGGGCTTGTTGACACTACAAACACTGTGATTAAAATTGCGCTGACCAGGAGACCCCTCGGTATCAAGAGGCTGACACGGATAATCAATTACTCGAGCATGCATGCAATGTTATTCAGAGATGATGTTTTCTTGCCTAATAGATCCAACCACCCATTAGTTTCGTCTGCTATGTGTTCGCTGACGCTAGCAGACTATGCTCGGAACAGAAGCTGGTCACCTTTAACAGGGGGTAGGAAAATACTGGGTGTATCTAACCCCGATACCATAGAACTTGTGGAGGGAGAGATCCTTAGTGTCAGTGGGGGATGCACAAAATGTGACAGCGGAGATGAACAATTTACTTGGTTTCATCTTCCAAGCAATATAGAGCTGACTGATGACACCAGCAAGAATCCCCCAATGAGAGTGCCGTATCTTGGGTCAAAGACCCAAGAGAGGAGGGCTGCCTCGCTCGCGAAAATAGCTCATATGTCGCCACATGTGAAGGCAGCACTAAGGGCATCATCCGTATTAATCTGGGCTTATGGGGACAACGAAGTAAATTGGACTGCTGCTCTTAAGATTGCAAGGTCTCGATGTAACATAAGCTCAGAGTATCTTCGGCTACTGTCACCCCTGCCCACAGCTGGGAATCTCCAACATAGGTTGGATGATGGCATAACTCAGATGACATTTACCCCTGCATCTCTCTACAGAGTATCACCTTACATTCACATATCCAATGATTCCCAAAGACTATTTACTGAAGAAGGAATCAAAGAGGGAAATGTGGTTTATCAACAAATTATGCTCCTGGGCCTATCCCTAATTGAATCACTCTTCCCAATGACAACAACCAAGACATATGATGAGATCACATTACACCTCCACAGTAAATTTAGCTGCTGTATCAGGGAAGCGCCTGTTGCTGTCCCCTTTGAGTTACTCGGGTTGGCACCAGAACTAAGGACGGTAACCTCAAATAAGTTCATGTATGATCCTAGCCCTATATCAGAGAGAGATTTTGCGAGACTTGACTTGGCTATCTTCAAGAGTTACGAGCTTAATTTAGAGTCATATTCCACAATGGAGCTAATGAACATTCTTTCAATATCTAGTGGGAAGTTGATTGGACAGTCCGTGGTTTCCTATGATGAAGATACCTCTATAAAGAATGATGCTATAATAGTGTATGATAACACACGAAATTGGATTAGTGAAGCCCAGAACTCAGATGTGGTTCGCCTATTTGAGTATGCAGCGCTCGAAGTGCTCCTCGATTGTTCTTATCAACTCTACTACCTGAGAGTGAGAGGTCTCAACAATATCGTCTTATACATGAGTGACTTATACAAGAATATGCCAGGGATTTTACTCTCTAATATTGCGGCTACAATTTCTCACCCCATCATTCACTCAAGGTTGAATGCAGTAGGTCTGGTCAACCATGACGGGTCACACCAGCTTGCAGACACAGATTTCATTGAAATGTCTGCGAAGTTGCTAGTCTCCTGCACTCGACGCGTGGTCTCAGGCTTATATGCGGGGAATAAGTATGATCTGCTGTTCCCATCTGTTTTGGATGATAACCTTAGTGAGAAGATGTTTCAGCTGATTTCCCGGTTATGCTGTCTTTATACAGTACTTTTTGCTACAACAAGAGAGATCCCAAAAATAAGGGGGCTGTCAGCGGAAGAAAAATGCTCAGTACTCACTGAGTACTTATTGTCAGATGCTGTGAAACCATTGCTTAAGTCCGAACAGGTGAGCTCTATTGTGTCTCCCAACATAATTACGTTCCCAGCCAATCTATATTACATGTCTAGGAAGAGCCTTAATTTAATCAGAGAACGAGAGGACAGAGATGCCATCCTGACGTTGTTGTTCCCCCAAGAACCACTGCTCGAGCTTCGTTCAATACAAGACATTGGTGCTCGAGTGAGAGATCCTTTTACTCAACAACCTGCATCATTCATACAAGAGCTAGATCTAAGTGCTCCAGCAAGGTATGACGCATTTACCCTTAGTGAGGTCCATTTCGAGCACATATTGCCGAACCCAGGAGAGGATTACTTAGTACGGTATTTGTTCAGAGGAATAGGGACTGCTTCATCTTCTTGGTATAAGGTATCTCATCTTCTTTCTGTCCCTGAGGTCAGATGTGCAAGACATGGGAACTCCTTATACTTGGCGGAAGGAAGTGGAGCCATCATGAGTATTCTTGAGCTGCATATACCACATGAGACCATCTACTACAATACGCTTTTCTCGAATGAGATGAACCCCCCACAGCGACATTTCGGACCGACCCCTACACAGTTTCTAAATTCAGTCGTTTATAGGAATCTACAGGCGGAAGTGCCATGCAAAGATGGATTTGTCCAGGAATTCTGCCCATTATGGAGAGAAAATGCAGAAGAAAGTGACTTGACCTCGGATAAGGCAGTGGGATACATAACATCTGTGGTGCCCTATAGGTCTGTTTCATTACTACATTGTGATATTGAAATTCCTCCAGGGTCCAATCAAAGCCTGCTAGATCAACTGGCTACTAATTTATCTTTGATTGCCATGCATTCTGTAAGGGAGGGTGGAGTAGTAATCATCAAAGTACTGTATGTAATGGGATACTACTTTCATCTACTCATGAATTTATTCACTCCGTGTTCCACAAAAGGATATATTCTCTCCAATGGCTATGCCTGTAGAGGGGATATGGAGTGTTACCTGGTATTTGTCATGGGCTATTTAGGCGGGCCTACATTCGTAAACGAAGTAGTGAGGATGGCAAAAACTCTAATACAACAGCACGGTACACTTCTGTCTAAATCAGATGAGATTATGTTAACCAAGCTATTTACCTCACAGCAGCATCGTGTAGTAGACATCCTATCCAGCCCTTTACCGAGATTAATGAAGTTTTTGAGAGAAAATATTGATGCTGCACTGATTGAAGCTGGGGGACAGCCCGTCCGTCCATTCTGTGCAGAGAGTTTAGTGGGCACATTGGCAGATATGACTCAGATGACTCAGATCATTGCCAGCCACATTGACACAGTCATTCGATCTGTGATTTACATGGAGGCTGAGGGTGATCTTGCTGATACAGTGTTCTTGTTTACTCCTTACAATCTCTCTACAGACGGTAAGAAGAGAACATCACTCAAACAGTGCACAAGGCAGATCCTAGAGGTCACTATATTGGGTCTCAGAGCCAGAGATCTCAACAAAGTAGGTGATGTAATAGGCTTAATACTCAGAGGTATGGTTTCTCTGGAGGACCTCATCCCGCTAAGGACATACCTGAAGCACAGTACATGCCCGAAGTATTTGAAGGCGGTCCTAGGAATTACCAAGCTCAAAGAAATGTTCACAGAAACCTCTTTACTATACTTGACTCGTGCTCAACAAAAATTCTACATGAAAACCATAGGTAATGCAGCCAAGGGATATTACAGCAACGATGACTCC
>AEI54970
ATGGCGAGCTCCGGTCCTGAAAGGGCAGAGCATCAGATTATCCTACCAGAGTCACACCTGTCTTCACCATTGGTCAAGCACAAACTACTTTATTACTGGAAATTAACTGGGCTACCGCTTCCTGATGAATGTGACTTCGACCACCTCATTCTCAGCAGACAATGGAAAAAAATACTTGAATCGGCCTCTCATGATACTGAGAGAATGATAAAACTCGGAAGGGCAGTACACCAAACTCTCAACCACAATTCTAGAATAACCGGAGTACTCCACCCCAGGTGTTTAGAAGAACTGGCTAGTATTGAGGTCCCTGATTCAACCAACAAATTTCGGAAGATTGAGAAGAAGATCCAAATTCACAACACGAGATATGGAGAACTGTTCACAAGGCTGTGTACGCATATAGAGAAGAAACTGCTGGGGTCATCCTGGTCTAACAATGTCCCCCGGTCAGAGGAGTTCAACAGCATCCGTACGGATCCGGCATTCTGGTTTCACTCAAAATGGTCCACAGCCAAGTTTGCATGGCTCCATATAAAACAGATCCAGAGGCATCTGATTGTGGCAGCTAGGACAAGGTCTGCGGCCAACAAATTGGTGATGCTAACCCATAAGGTAGGCCAAGTCTTTGTCACTCCTGAACTTGTCATTGTGACGCATACGAATGAGAACAAGTTCACATGTCTTACCCAGGAACTTGTATTGATGTATGCAGATATGATGGAGGGCAGAGATATGGTCAACATAATATCAACCACGGCGGTGCATCTCAGAAGCTTATCAGAGAAAATTGATGACATTTTGCAGTTAATAGACGCTCTGGCAAAAGACTTGGGTAATCAAGTCTACGATGTTGTATCACTAATGGAGGGATTTGCATACGGAGCTGTCCAGCTGCTCGAGCCGTCAGGTACATTTGCAGGAGATTTCTTCGCATTCAACCTGCAGGAGCTTAAAGACATTCTAATCGGCCTCCTCCCCAATGATATAGCAGAATCCGTGACTCATGCAATAGCTACTGTATTCTCTGGTTTAGAACAGAATCAAGCAGCTGAGATGTTGTGCCTGTTGCGTCTGTGGGGTCACCCACTGCTTGAGTCCCGTATTGCAGCAAAGGCAGTCAGGAGCCAAATGTGCGCACCGAAAATGGTGGACTTTGATATGATCCTTCAGGTACTGTCTTTCTTCAAGGGAACAATCATCAACGGGTACAGAAAGAAGAATGCAGGTGTGTGGCCGCGAGTCAAAGTGGATACAATATATGGGAAGGTCATTGGGCAACTACATGCAGATTCAGCAGAGATTTCACACGATATCATGTTGAGAGAGTATAAGAGTTTATCTGCACTTGAATTTGAGCCATGTATAGAATACGACCCTGTCACTAACCTGAGCATGTTCCTAAAAGACAAGGCAATCGCACACCCTAACGATAATTGGCTTGCCTCGTTTAGGCGGAACCTTCTCTCCGAAGACCAGAAGAAACATGTAAAAGAAGCAACTTCGACTAATCGCCTCTTGATAGAGTTTTTAGAGTCAAATGATTTTGATCCATATAAGGAGATGGAATATCTGACGACCCTTGAGTACCTTAGAGATGACGATGTGGCAGTATCATACTCGCTCAAAGAGAAGGAAGTGAAAGTTAATGGACGGATCTTCGCTAAGCTGACAAAGAAGTTAAGGAACTGTCAGGTGATGGCGGAAGGGATCCTAGCCGACCAGATTGCACCTTTCTTTCAGGGAAATGGAGTCATTCAGGATAGCATATCTTTGACCAAGAGTATGCTAGCGATGAGTCAACTGTCTTTTAACAGCAATAAGAAACGTATCACTGACTGTAAAGAAAGAGTATCTTCAAACCGCAATCATGATCCGAAGAGCAAGAACCGTCGGAGAGTTGCAACCTTCATAACAACTGACCTGCAAAAGTACTGTCTTAATTGGAGATATCAGACAATCAAAATGTTCGCTCATGCCATCAATCAGTTGATGGGCCTACCTCACTTCTTCGAGTGGATTCACCTAAGACTGATGGACACTACAATGTTCGTAGGAGACCCTTTCAATCCTCCAAGTGACCCTACTGACTGTGACCTCTCAAGAGTCCCTAATGATGACATATATATTGTCAGTGCCAGAGGGGGTATCGAAGGATTATGTCAGAAGCTATGGACAATGATCTCTATTGCTGCAATCCAACTTGCTGCAGCTAGATCGCATTGTCGCGTTGCCTGTATGGTACAGGGTGATAATCAAGTAATAGCAGTAACGAGAGAGATAAGCTCAGACGACTCTTCGGAGATGGTGTTGACACAGTTGCATCAAGCCAGTGATAATTTCTTCAAGGAATTAATTCATGTCAATCATTTGATTGGCCATAATTTGAAGGATCGTGAAACCATCAGGTCAGACACATTCTTCATATACAGCAAACGAATCTTCAAAGATGGAGCAATCCTCAGTCAAGTCCTCAAAAATTCATCTAAATTGGTACTGGTGTCAGGTAATCTCAGTGAAAACACCGTAATGTCCTGTGCCAACATTGCCTCTACTGTAGCACGGCTATGCGAGAACGGGCTTCCCAAGGACTTCTGTTACTATTTAAACTATATAATGAGTTGCGTGCAGACATACTTTGACTCTGAGTTCTCCATCACCAACAATTCGCACCCCGATCTTAACCAGTCGTGGATTGAGGACATTTCTTTTGTGCACTCATATGTTCTGACTCCTGCCCAATTAGGGGGACTTAGTAACCTTCAATACTCAAGGCTCTACACTAGAAATATCGGTGACCCGGGGACTACTGCTTTTGCAGAGATCAAGCGACTAGAAGCAGTGGGATTACTGAGTCCTAACATTATGACTAATATCTTAACTAGGCCGCCTGGGAATGGAGATTGGGCCAGTCTTTGCAACGACCCATACTCTTTCAATTTTGAGACTGTTGCAAGCCCAAACATCGTTCTTAAGAAACATACGCAAAGAGTCCTATTTGAAACTTGTTCAAATCCCTTATTGTCTGGAGTGCACACAGAGGATAATCAGGCAGAAGAGAAGGTATTGGCTGAATTCTTACTTAATCAAGTGGTGATTCATCCCCGTGTTGCGCATGCTATCATGGAGGCAAGCTCTGTAGGTAGGAGAAAGCAAATTCAAGGGCTCGTTGACACAACAAACACCGTAATTAAGATTGCACTTACTAGGAGGCCACTAGGCATCAAGAGGCTGATGCGGATAGTCAATTATTCTAGCATGCATGCAATGCTGTTTAGAGACGATGTTTTTTCCTCCAATAGATCCAACCACCTCTTAGTCTCTTCTAATATGTGTTTTCTGACACTGGCAGACTATGCACGGAATAGAAGCTGGTCACCTTTGACGGGAGGCAGGCAAATACTGGGTGTATCTAATCCTGATACGATAGAACTCGTAGAGGGTGAGATTCTTAGTGTAAGCGGAGGGTGCACTAGATGTGACAGCGGAGATGAACAGTTTACTTGGTTCCATCTTCCAAGCAATATAGCATTGACCGATGACACCAGCAAGAATCCTCCGATGAGAGTACCATATCTCGGGTCAAAGACACAGGAGAGGAGAGCTGCCTCACTTGCGAGAATAGCTCATATGTCGCCACATGTGAAGGCTGCCCTAAGGGCATCATTCGTGTTGATCTGGGCTTGTGGGGATAATGAAGTAAATTGGACTTCTGCTCTTACGATTGCAAAATCTCGGTGTAATATAAACTTCGAGTATCTTCGGTTATTGTCCCCTTTACCCACGGCTGGGAATCTTCAACATAGACTAGATGACGGTATAACTCAGATGACAGTCACCCCTGCATCTCTCTACAGGGTGTCACCTTACATTCACATATCCAATGATTCTCAAAGGCTATTCACTGAAGAAGGAGTCAAAGAGGGGAATGTGGTTTATCAACAGATCATGCTCTTGGGTTTATCTCTAATCGAATCGATCTTTCCAAGGACGACAACCAGGACATATGATGAGATCACATTGCATCTACATAGTAAATTTAGTTGCTGTATCAGGGAAGCACCTGTTGCGGTTCCTTTCGAGCTACTTGGGGTGGCACCGGAGCTAAGGACAGTGACCTCAAATAAGTTTATGTATGATCCTAGCCCTGTATCGGAGGGAGACTTTGCGAGACTTGACTTAGCTATCTTCAAGAGTTATGAGCTTAATCTGGAGTCATATCCCACGATAGAGCTAATGAACATTCTTTCAATATCCAGCGGGAAGTTGATTGGCCAGTCTGTGGTTTCTTATGATGAAGATACCTCCATAAAGAATGACGCCATAATAGTGTATGACAATACCCGAAATTGGATCAGTGAAGCTCAGAATTCAGATGTGGTCCGCTTATTTGAATATGCAGCACTTGAAGTGCTCCTCGACTGTTCTTACCAACTCTATTATCTGAGAGTAAGAGGCCTAGACAATATTGTCTTATATATGGGTGATTTATACAAGAATATGCCAGGAATTCTACTTTCCAACATTGCAGCTACAATATCTCATCCCGTCATTCATTCAAGGTTACATGCAGTGGGCCTGGTCAACCATGACGGATCACACCAACTTGCAGATACGGATTTTATCGAAATGTCTGCAAAACTGTTAGTATCTTGCACTCGACGTGTGATCTCCGGCTTATATTCAGGGAATAAGTATGATCTGCTGTTCCCATCTGTCTTAGATGATAACCTGAATGAGAAGATGCTTCAGCTGATATCCCGGTTATGCTGTCTGTACACGGTACTCTTTGCTACAACAAGAGAAATCCCGAAAATAAGAGGCTTATCTGCAGAAGAGAAATGTTCAGTACTTACTGAGTATCTACTGTCGGATGCTGTGAAACCATTACTTAGCCCTGATCAGGTGAGCTCTATCATGTCTCCTAACATAATTACATTCCCAGCTAATCTGTACTACATGTCTCGGAAGAGCCTCAATTTGATCAGGGAAAGGGAGGACAGGGATACTATCCTGGCGTTGTTGTTCCCCCAAGAGCCATTATTAGAGTTCCCTTCTGTGCAAGATATTGGTGCTCGAGTGAAAGATCCATTCACCCGACAACCTGCGGCATTTTTGCAAGAGTTAGATTTGAGTGCTCCAGCAAGGTATGACGCATTCACACTTAGTCAGATTCATCCTGAGCTCACATCACCAAATCCGGAGGAAGACTACTTAGTACGATACTTGTTCAGAGGAATAGGGACTGCATCCTCCTCTTGGTATAAGGCATCCCATCTCCTTTCTGTACCCGAGGTAAGAAGTGCAAGACACGGGAACTCCTTATACTTAGCTGAAGGAAGCGGAGCCATCATGAGTCTTCTCGAACTGCATGTACCACATGAAACTATCTATTACAATACGCTCTTTTCAAATGAGATGAACCCCCCGCAGCGACATTTCGGGCCGACCCCAACCCAGTTTTTGAATTCGGTTGTTTATAGGAACCTACAGGCGGAGGTAACATGCAAGGATGGATTTGTCCAAGAGTTCCGTCCACTATGGAGAGAAAATACAGAGGAAAGCGACCTGACCTCAGATAAAGCAGTGGGGTATATTACATCTGCAGTGCCCTACAGATCTGTATCATTGCTGCATTGTGACATTGAAATCCCTCCAGGGTCCAATCAAAGCTTACTAGATCAACTAGCTATCAATTTATCTCTGATTGCCATGCATTCCGTAAGGGAGGGCGGGGTAGTGATCATCAAAGTGTTGTATGCAATGGGATACTACTTTCATCTACTCATGAACTTGTTCGCTCCGTGTTCCACAAAAGGATACATTCTCTCTAATGGTTATGCATGTAGAGGGGATATGGAGTGTTACCTGGTATTTGTCATGGGTTACCTGGGCGGGCCTACATTTGTACACGAGGTGGTGAGGATGGCAAAAACTCTGGTACAGCGGCACGGTACGCTTTTGTCCAAATCAGATGAGATCACACTGACCAGGTTATTCACCTCACAGCGGCAGCGTGTGACAGACATCCTATCCAGTCCTTTACCAAGATTAATAAAGTACTTGAGAAAGAATATTGACACTGCGCTGATTGAAGCTGGGGGACAGCCCGTCCGTCCATTCTGTGCAGAGAGTTTGGTGAGCACGCTAGCGGACATAACTCAGATAACCCAGATCATTGCTAGTCACATTGACACGGTCATCCGGTCTGTGATATATATGGAAGCTGAGGGTGATCTCGCTGACACAGTATTTCTATTTACCCCTTACAATCTCTCTACTGACGGGAAAAAGAGAACATCACTTAAACAGTGCACGAGACAGATCCTAGAGGTTACAATACTGGGTCTTAGAGTCGAAGATCTCAATAAAATAGGCGATGTAATCAGCCTAGTGCTTAAAGGCATGATCTCCATGGAGGACCTTATCCCACTAAGGACATACTTGAAGCATAGTACCTGCTCTAAATATTTGAAGGCTGTCCTAGGTATTACCAAACTCAAAGAAATGTTTACAGACACCTCTGTATTGTACTTGACTCGTGCTCAACAAAAATTCTACATGAAAACTATAGGCAATGCAGTCAAAGGATATTACAGTAACTGTGACTCT
>ADD69952
ATGGCGGGCTCCGGTCCCGAAAGGGCAGAGCACCAGATCATCCTACCAGAGTCACATCTATCCTCTCCATTGGTCAAGCACAAATTGCTATACTACTGGAAATTGACTGGGCTACCGCTTCCTGATGAATGCGACTTTGATCATCTCATTATCAGCAGGCAATGGAAGAGAATACTGGAGTCGGCCACTCCTGACACAGAGAGAATGATAAAACTCGGGCGGGCAGTGCACCAGACTCTCAACCACAGTTCCAAGATAACCGGAGTGCTCCATCCCAGGTGTTTAGAAGAACTGGCTAGTATTGAGGTCCCTGATTCAACTAACAAATTCCGGAAGATTGAAAAGAAGATCCAGATTCACAACACAAGGTATGGAGACCTGTTCACAAAGCTGTGCACGCATGTTGAGAAGAAATTGCTAGGATCATCCCGGTCTAATAATGTCTCACGATCAGAGGAATTCAGCAGCATCCGTACAGATCCGGCATTCTGGTTTCACTCAAAATGGTCCAGAGCCAAGTTCGCGTGGCTCCATATAAAACAAGTCCAAAGGCATCTGATTGTAGCAGCAAGGACAAGGTCTGCAGTCAACAAGTTAGTAACATTAAGTCATAAGATAGGCCAAGTCTTTGTTACTCCTGAGCTTGTCATTGTGACACATACAGATGAGAACAAGTTCACATGCCTCACCCAGGAACTTGTATTGATGTATGCGGATATGATGGAAGGCAGGGACATGGTCAATATAATATCTTCTACAGCAGCACATCTCAGAAACCTATCCGAGAAAATTGATGATGTTCTGCGGTTGGTAGATGCTCTGGCAAAGGACTTAGGTAATCAAGTCTATGATGTTGTAGCATTGATGGAGGGATTCGCGTACGGTGCCGTTCAGCTGCTTGAGCCATCAGGTACATTTGCAGGAGATTTTTTTGCATTTAACCTACAGGAGCTCAAAGACACTTTAATCGAACTTCTCCCAAATAATATAGCGGAATCAGTAACTCACGCTATTGCCACTGTATTCTCCGGCTTAGAACAGAATCAAGCAGCTGAGATGTTGTGCTTGCTGCGTTTGTGGGGCCACCCATTGCTCGAGTCTCGTAGTGCAGCAAGAGCAGTCAGGAGCCAGATGTGCGCACCAAAGATGGTAGACTTCGATATGATCCTCCAGGTATTATCTTTCTTTAAAGGAACAATCATCAATGGATACAGAAAGAAGAACTCAGGTGTGTGGCCGCGTGTCAAAGTAGATACAATATACGGGAACATCAGTGGGCAGCTACATGCTGATTCAGCAGAGATCTCACATGATGTCATGTTGAGGGAGTACAAGAGTTTATCTGCTCTTGAATTTGAGCCATGTATAGATTATGACCCTGTTACCAACCTAAGCATGTTCCTAAAAGACAAGGCAATCGCACATCCTAGTGATAACTGGCTCGCCTCATTTAGGCGGAACCTGCTCTCTGAGGACCAGAAGAAACAGATAAAAGAGGCAACTTCAACTAACCGCCTCCTGATAGAGTTCTTAGAATCAAATGACTTTGATCCATATAAAGAAATGGAATACCTGACAACCCTCGAGTACCTAAGAGATGACAGTGTGGCAGTATCGTACTCACTCAAAGAGAAAGAGGTGAAAGTGAATGGGCGGATTTTTGCTAAGTTAACAAAGAAACTAAGGAACTGCCAGGTAATGGCAGAAGGAATTCTAGCTGACCAGATTGCACCTTTCTTTCAGGGAAATGGGGTCATTCAAGATAGCATATCCTTGACAAAGAGTATGTTAGCGATGAGTCAACTGTCCTTTAACAGCAATAAGAAACGTATCACTGACTGCAAGGAGAGGGTTTCCTCAAACCGCAATCATGATCCGAAGAGCAAGAATCGTAGAAGAGTTGCCACTTTTATCACGACTGACCTACAAAAGTATTGTCTTAACTGGAGATATCAGACAGTCAAACTATTCGCCCATGCCATCAATCAGCTGATGGGCCTACCTCATTTCTTTGAGTGGATCCATCTTAGGCTGATGGACACTACAATGTTTGTAGGGGATCCTTTCAATCCTCCAAGTGACCCGACTGACTGTGATCTATCAAGAGTCCCAAATGATGACATATATATTGTCAGTGCTAGAGGGGGCATTGAGGGACTCTGCCAGAAGCTATGGACGATGATCTCAATTGCTGCAATCCAACTTGCTGCAGCAAGATCTCATTGTCGAGTTGCCTGCATGGTACAAGGTGACAATCAAGTAATAGCTGTAACGAGAGAGGTAAGATCAGATGATTCCCCGGATATGGTGTTGACGCAGTTGCATCAAGCTAGTGATAATTTCTTCAAGGAATTGATTCATGTCAATCATCTGATTGGCCATAACCTGAAGGATCGTGAAACCATTAGATCAGACACATTCTTCATTTACAGCAAACGAATATTCAAAGATGGAGCAATACTCAGTCAGGTCCTCAAAAATTCATCTAAATTGGTGCTAATATCAGGCGACCTTAGCGAAAACACTGTAATGTCCTGTGCCAACATTGCATCCACTGTAGCACGACTATGTGAGAATGGGCTTCCTAAGGATTTCTGTTACTATTTGAACTACCTAATGAGTTGCGTGCAGACATACTTTGATTCGGAGTTTTCTATTACCCACAGCTCGCAATCAGGTTCCAACCAGTCCTGGATCGAGGATATCTCTTTCGTACACTCATACGTGTTAACCCCTGCCCAGCTGGGGGGACTGAGCAACCTTCAATACTCAAGGCTCTACACAAGGAATATTGGTGACCCAGGGACCACTGCTTTCGCAGAGGCCAAGCGACTAGAAGCAGTGGGGTTGCTGAGTCCCAGCATCATGACTAACATCTTAACCAGGCCACCTGGCAATGGAGACTGGGCCAGCCTATGCAACGACCCATACTCTTTTAATTTTGAGACTGTTGCAAGCCCAAATATTGTCCTCAAGAAACATACACAGAAAGTCCTATTTGAGACATGTTCAAACCCCTTATTATCCGGGGTACATACAGAGGACAATGAGGCAGAAGAGAAAGCATTGGCTGAATTCTTACTCAATCAAGAAGTGATTCACCCACGTGTCGCACATGCTATCATGGAAGCAAGCTCGGTGGGTAGGAGAAAGCAAATTCAAGGGCTTGTTGACACAACGAACACTGTGATTAAGATTGCACTGACTAGGAGGCCACTCGGTATCAAAAGGCTGATGCGGATAATCAATTACTCGAGCATGCATGCAATGTTGTTCAGAGATGAAATTTTCTTATCCAATAGATCCAACCACCCATTAGTTTCTTCTAATATGTGCTCGCTGACGCTAGCAGATTATGCCCGGAACAGAAGCTGGTCACCCGTGACAGGGGGCAGGAAAATACTGGGTGTATCCAACCCCGATACCATAGAACTTGTGGAGGGAGAGATTCTCAGCGTCAGTGGAGGGTGCACAAAATGTGACAGCGGAGATGAGCAGTTTACTTGGTTCCATCTTCCAAGCAATATAGAGCTGACTGATGACACCAGCAAAAATCCCCCGATGAGAGTGCCATATCTCGGGTCGAAGACTCAAGAGAGGAGAGCTGCCTCGCTTGCGAAAATAGCCCACATGTCACCACATGTGAAAGCAGCACTAAGGGCATCATCCGTGTTAATCTGGGCTTATGGGGACAACGAAGTGAACTGGACTGCTGCTCTTAATATTGCAAGGTCTCGATGCAACATAAGCTCAGAGTATCTTCGGCTATTGTCACCCCTGCCCACAGCTGGGAATCTCCAACATAGATTGGATGATGGCATAACCCAGATGACATTTACCCCTGCATCTCTCTACAGAGTGTCGCCTTACGTTCACATATCCAATGATTCTCAAAGGCTATTCACAGAAGAAGGGGTCAAAGAGGGAAACGTGGTTTACCAACAAGTTATGCTCTTGGGTTTATCTCTAATTGAATCACTCTTCCCAATGACAACAACCAGAACATATGATGAGATCACATTACACCTCCACAGTAAATTTAGCTGCTGTATCCGAGAAGCGCCTGTTGCGGTTCCTTTCGAGCTCCTCGGGCTGGCACCGGAATTAAGGATGGTAACCTCAAATAAGTTCATGTATGATCCTAGCCCTATATCAGAGAGAGATTTTGCGAGACTTGACTTAGCTATCTTCAAGAGTTACGAGCTTAATTTGGAATCATATTCCACGCTGGAGCTAATGAACATTCTTTCAATATCTAGCGGGAAATTGATTGGCCAGTCCGTGGTTTCTTATGATGAAGATACTTCTATAAAGAATGATGCTATAATAGTGTATGACAACACACGAAATTGGATTAGTGAGGCGCAGAACTCAGATGTGGTCCGCCTGTTTGAGTATGCAGCACTCGAAGTGCTCCTTGACTGTGCTTATCAACTCTACTATCTGAGGGTAAGGGGTCTAAACAACATCGTCCTATACATGAATGACTTATATAAGAACATGCCAGGGATCCTACTCTCCAATATTGCGGCCACGATATCCCACCCCATCATTCACTCAAGGTTGAATGCAGTAGGCCTAATTAACCATGACGGGTCACACCAGCTTGCAGATATAGACTTCGTCGAGGTGTCTGCGAGATTGTTAGTCTCTTGCACTCGACGCGTGGTTTCAGGCTTATATGCAGGGAATAAGTACGATCTGCTGTTTCCATCTGTCTTAGATGATAACCTGAATGAGAAGATGCTTCAACTGATTTCCCGATTATGCTGTCTGTACACAGTGCTCTTTGCTACAACAAGAGAAATCCCAAAAATAAGGGGCCTATCGGCAGAAGAGAAATGCTCAATACTCACTGAGTATCTACTGTCAGATGCTGTAAAACCATTGCTTAGGCCCGAACAAGTGAGTTCTATCATGTCTCCCAACATAATCACGTTCCCAGCCAATCTATATTACATGTCTAGGAAGAGCCTTAATTTGATCAGAGAAAGAGAGGACAGAGATACTATCTTGTCGTTGTTGTTCCCTCAGGAACCACTGCTTGAGCTTCGCCCAGTACAAGACATAGGTGCTCGAGTGAAAGACCCGTTTACCCGACAACCCGCATCATTCATACAAGAGCTAGATCTGAGTGCCCCAGCAAGGTACGACGCATTTACACTGAGTAAGGTTTGCTTCGAGCACACATTACCGAACCCAAAGGAAGATTACCTAGTACGGTACTTGTTCAGAGGAATAGGGACTGCTTCATCTTCTTGGTATAAGGCATCTCATCTTCTATCCGTACCTGAGGTCAGGTGTGCAAGACATGGGAGTTCCTTATACTTAGCGGAAGGAGGCGGAGCCATCATGAGTCTTCTTGAATTGCATATACCACATGAGACTATCTATTACAATACACTTTTCTCGAATGAGATGGACCCTCCACAGCGACATTTCGGACCTACACCAACACAGTTTCTAAACTCGGTCGTTTATAGGAATCTACAAGCGGAAGTGCCATGTAAAGAGGGATATGTCCAGGAGTTCTGCCCATTATGGAGAGAGAATGCAGAAGAAAGTGACCTGACCTCAGATAAGGCAGTTGGATATATCACATCTGTGGTACCCTACAGGTCTGTATCATTACTACATTGTGACATTGAGATTCCTCCAGGGTCCAATCAAAGCCTATTAGATCAACTGGCTACTAATTTATCCCTGATTGCCATGCATTCTGTGAGGGAGGGCGGGGTAGTGATCATCAAAGTACTGTATGCAATGGGGTACTACTTCCATTTACTCATGAATTTATTCACACCATGTTCCACGAAAGGATATATACTCTCCAATGGCTATGCCTGTAGAGGGGATATGGAGTGTTACCTGATATTCGTTATGGGCTACTTAGGCGGGCCCACCTTCGTGCACGAAGTGGTAAGGATGGCAAAAACTCTAATACAACGACACGGTACACTTCTATCTAAATCAGATGAAATTACATTGACTAAGCTATTTACCTCACAGCAGCGTCGTGTAACAGATATCCTATCCAGCCCTTTACCGAAGCTAATGAAGCTCTTGAGAGAAAATATTGATGCTGCACTAATTGAAGCCGGGGGACAGCCCGTCCGTCCATTCTGTGCAGAAAGTTTGGTGAGCACACTAACAGATATGACCCAGACAACTCAGATCATTGCCAGCCACATTGACACAGTCATTCGGTCTGTGATTTACATGGAGGCTGAGGGTGACCTCGCCGACACAGTGTTCTTATTTACTCCTTACAATCTATCCACAGACGGTAAAAAGAGAACATCACTTAAGCAGTGCACCAAACAGATCTTGGAAGTCACAATACTGGGTCTCAGAGCCAAAGATGTCAATAAAGTAGGTGATGTAATCAGCTTAGTACTCAGAGGTGCGGTTTCCCTAGAGGATCTCATCCCATTAAGGACATACCTGAAGCGCAGTACCTGCCCTAAATACCTGAAAGCGGTCCTAGGTATTACTAAGCTCAAAGAAATGTTCACAGATACCTCGTTACTGTACTTGACTCGTGCTCAACAAAAATTCTACATGAAAACCATAGGTAATGCTGCCAAGGGATATTACAGTAATAATGACTCT
>AEV40800
ATGGCGGGCTCCGGTCCCGAAAGGGCAGAGCACCGGATTATCCTACCAGAGTCACACCTATCCTCTCCATTGGTCAAGCACAAATTGCTCTACTACTGGAAATTGACTGGGCTACCGCTTCCTGATGAGTGCGACTTTGATTATCTCATTATCAGCAGACAATGGAAAAAAATACTGGAGTCGGCCACTCCTGACACAGAGAGAATGATAAAACTCGGGCGGGCTGTACACCAGACCCTCAACCACAATTCCAAGATAACCGGAGTGCTCCATCCCAGATGTTTAGAAGAACTGGCCAGTATTGAGGTCCCTGATTCAACTAACAAATTTCGGAAGATTGAAAAGAAGATCCAAATTCACAATACAAGGTACGGAGAGCTGTTCACAAAGCTGTGCACGCATGTTGAAAAGAAATTGTTAGGATCATCCCGGTCCAATAATGTCCCACGATCAGAAGAATTCAGCAGCATCCGTACTGATCCGGCATTCTGGTTTCACTCAAAATGGTCCAGAGCCAAGTTTGCATGGCTCCATATAAAACAGGTACAAAGGCATCTGATTGTGGCGGCAAGGACAAGGTCCGCAATCAACAAATTAGTAACATTGACTCATAAAATAGGCCATGTCTTTGTTACCCCTGAGCTCGTCATTGTGACACATACAGATGAAAACAAGTTCACATGCCTCACTCAAGAACTTGTATTGATGTATGCAGATATGATGGAGGGCAGGGACATGGTCAACATAATATCTTCCACGGCGGTACATCTCAGAAACCTATCCGAAAAAATTGATGATATTTTGCGGTTAGTAGATGCCCTGGCAAAAGATTTGGGTAATCAAGTATATGATGTTGTGGCATTAATGGAGGGGTTTGCATACGGTGCCGTGCAACTGCTTGAGCCGTCAGGTACATTTGCAGGGGACTTCTTCGCGTTCAACCTACAGGAGCTCAAAGACACTCTAATCGAACTTCTCCCAAATGATATAGCAGAGTCAGTAACTCACGCAATTGCCACTGTATTCTCTGGTCTAGAACAGAATCAAGCAGCTGAGATGTTGTGCCTGCTGCGCTTATGGGGCCATCCACTGCTTGAGTCCCGTTGTGCAGCAAGAGCGGTTAGAAACCAAATGTGCGCACCAAAGATGGTAGACTTCGACATGATCCTCCAGGTATTATCTTTCTTTAAGGGAACAATCATCAACGGATATAGAAAGAAGAACTCAGGTGTGTGGCCGCGTGTCAAAGTAGATACAATATACGGGAATGTAATTGGGCAGCTACATGCTGATTCAGCAGAGATCTCACATGATGTCATGTTGAGGGAGTACAAGAGTTTATCTGCCCTTGAATTTGAACCATGTATAGAGTATGACCCTGTTACCAATCTAAGCATGTTCCTAAAGGACAAGGCAATTGCACATCCGAATGATAACTGGCTTGCCTCATTTAGGCGGAACCTTCTCTCTGAGGACCAGAAGAAACAGATTAAAGAGGCAACCTCAACTAACCGCCTCCTGATAGAGTTCTTAGAATCAAATGATTTTGATCCATATAAAGAGATGGAATACCTGACAACCCTTGAGTACCTAAGAGATGACAGTGTGGCAGTATCGTACTCACTCAAAGAGAAGGAGGTAAAAGTGAATGGGCGGATCTTTGCTAAGCTAACAAAGAAACTAAGAAACTGCCAGGTAATGGCAGAAGGAATTCTAGCTGACCAGATTGCACCTTTCTTCCAGGGGAATGGGGTCATTCAAGATAGCATATCCTTAACTAAGAGCATGTTAGCGATGAGTCAATTGTCCTTTAACAGCAATAAGAAACGTATCACTGACTGCAAAGAGAGAGTTTCCTCAAACCGCAATCGTGACCCGAAGAGCAAGAATCGTCGAAGAGTCGCCACCTTTATCACGACCGACCTGCAAAAGTACTGTCTTAACTGGAGATATCAGACAGTTAAACTATTCGCCCATGCCATCAATCAGCTGATGGGCCTACCTCACTTCTTCGAGTGGATTCATCTTAGGCTAATGGACACTACAATGTTTGTTGGGGATCCTTTCAATCCTCCAAGTGACCCGACTGACTGTGATTTGTCAAGAGTCCCAAATGATGACATATATATTGTCAGTGCTAGGGGGGGCATTGAGGGACTCTGCCAGAAGCTATGGACAATGATTTCAATTGCTGCAATCCAACTTGCTGCAGCAAGATCTCATTGCCGAGTTGCCTGCATGGTACAAGGTGACAATCAAGTAATAGCTGTAACGAGAGAGGTAAGATCCGATGATTCTCCGGATATGGTGTTGACACAGTTGCATCAAGCTAGTGATAATTTCTTCAAGGAATTGATCCATGTCAATCATCTGATTGGTCATAACCTGAAGGATCGTGAAACCATCAGATCAGATACATTCTTCATATACAGCAAACGAATATTCAAAGATGGAGCAATACTCAGTCAGGTCCTCAAGAACTCATCTAAATTGGTGCTAATATCAGGCGACCTTAGTGAAAACACTGTAATGTCCTGTGCCAACATTGCATCCACTGTAGCACGACTATGTGAGAACGGGCTTCCTAAGGATTTCTGTTACTATTTGAACTACTTAATGAGTTGCGTGCAGACATACTTTGATTCGGAGTTTTCTATTACCCACAGCTCGCAACCAGATTCCAACCAGTCCTGGATCGAGGATATCTCGTTCGTACATTCATATGTGTTAACCCCTGCTCAGCTGGGGGGACTGAGCAACCTTCAATACTCAAGGCTCTACACAAGGAATATTGGTGACCCAGGGACTACAGCTTTCGCAGAGGTCAAGCGGTTAGAAGCAGTGGGGTTGCTGAGTCCTAGCATTATGACTAATATCTTAACCAGGCCACCTGGCAATGGAGATTGGGCCAGCCTGTGCAATGACCCGTACTCTTTCAATTTTGAGACTGTTGCAAGCCCAAATATTGTCCTCAAGAAGCATACACAGAAAGTCTTATTTGAGACTTGTTCAAATCCTTTATTATCTGGGGTACATACAGAGGACAATGAGGCGGAAGAGAAAGCATTGGCTGAATTCTTACTCAATCAAGAAGTGATTCACCCACGTGTTGCACATGCTATCATGGAAGCAAGCTCTGTGGGTAGGAGAAAGCAAATTCAAGGGCTTGTTGATACAACGAACACTGTGATTAAGATTGCACTGACTAGGAGGCCCCTCGGTATCAAGAGACTGATGCGGATAATCAATTACTCAAGCATGCATGCAATGTTATTCAGAGATGATATTTTCTTATCCAATAGATCCAACCATCCATTAGTTTCTTCTGATATGTGTTCGCTGACACTAGCAGATTACGCCCGGAACAGAAGCTGGTCACCCCTGACAGGGGGCAGGAAAATACTGGGTGTATCTAACCCTGATACCATAGAACTTGTAGAAGGAGAGATTCTCAGTGTCAGTGGAGGGTGCACAAAGTGTGACAGCGGAGATGAGCAGTTTACTTGGTTCCATCTTCCAAGCAATATAGAACTGACTGACGACACCAGCAAAAATCCCCCGATGAGAGTGCCATATCTCGGGTCGAAGACTCAAGAGAGGAGAGCTGCCTCGCTTGCAAAAATAGCTCATATGTCACCACATGTGAAAGCAGCGCTAAGGGCATCATCTGTGTTAATCTGGGCTTATGGGGATAACGAAGTAAACTGGACTGCCGCTCTTAATATTGCACGGTCTCGATGCAACATAAGCTCAGAGTATCTTCGGCTATTGTCACCCTTGCCCACAGCTGGGAATCTCCAACATAGATTGGATGATGGCATAACCCAGATGACATTTACCCCTGCATCCCTCTACAGAGTGTCACCTTATGTTCACATATCCAATGATTCTCAAAGGCTATTCACCGAAGAGGGGGTCAAAGAAGGGAACGTAGTTTATCAACAAATTATGCTCTTGGGTTTGTCTCTAATCGAATCGCTCTTCCCAATGACAACAACCAGAACATATGATGAGATCACGTTACACCTTCACAGTAAATTTAGCTGCTGTATCCGAGAAGCGCCTGTTGCGGTCCCTTTCGAGCTCCTCGGGTCGGCGCCGGAATTAAGGATGGTAACCTCAAACAAGTTCATGTATGATCCTAGCCCTATATCAGAGAGAGATTTCGCGAGACTTGACTTAGCTATCTTCAAGAGTTATGAGCTTAACTTGGAATCATATTCTACATTGGAGCTAATGAACATTCTTTCAATATCTAGCGGGAAGCTGATTGGCCAGTCCGTGGTTTCTTATGATGAGGATACTTCTATAAAGAATGATGCTATAATAGTATATGATAACACACGAAATTGGATTAGTGAGGCTCAGAATTCAGATGTGGTCCGCCTATTCGAGTACGCGGCACTCGAAGTGCTCCTTGACTGTTCTTATCAACTCTACTATCTGAGGGTGAGGGGTCTAAATAACATCGTCCTATACATGAATGACTTATATAAGAACATGCCAGGGATCCTACTCTCCAATATTGCGACTACGATATCCCATCCCATCATTCACTCAAGGTTGAACTCAGTAGGCCTAATTAACCATGACGGATCACACCAGCTTGCGGATATAGATTTCATCGAGGTTTCTGCGAAATTGTTAGTCTCCTGCACTCGACGCGTGGTCTCAGGCTTATATGCAGGGAATAAATATGATCTGCTGTTTCCATCTGTCTTAGATGATAACCTGAATGAGAAGATGCTCCAGCTGATTTCCCGATTGTGCTGTCTGTACACAGTGCTTTTTGCTACAACAAGAGAAATTCCAAAAATAAGAGGCCTATCGGCAGAAGAGAAATGCTCAATACTCACTGAGTACCTACTTTCAGATGCTGTAAAACCATTGCTTAAGTCTGAGCAAGTGAGCTCTATCATGTCTCCCAACATAATCACGTTTCCAGCCAATCTCTACTATATGTCCAGGAAGAGCCTTAATTTGATCAGGGAACGAGAGGACAGAGATACCATCTTGTCATTGTTGTTCCCTCAGGAACCACTGCTTGAGCTTCGTCCAGTACAAGACATTGGTGCCCGAGTGAAAGACCCGTTTACCCGACAGCCTGCATCATTCATACAGGAGCTAGATTTGAGTGCTCCTGCAAGGTACGATGCTTTTACACTTAGTAAGACTTGCTTCGAGCACACATTACCGGACCCAAAGGAAGATTACCTAGTACGGTACCTGTTCAGAGGAATAGGGACCGCTTCATCTTCTTGGTATAAGGCATCTCATCTATTATCTGTACCTGAGGTCAGGTATGCAAGACATGGGAACTCCTTATATCTGGCAGAAGGAAGTGGAGCCATCATGAGTCTTCTTGAATTGCATATACCACATGAGACGATCTATTACAATACGCTTTTCTCGAATGAGATGAACCCTCCACAGCGGCATTTCGGGCCTACACCAACACAGTTTCTAAATTCAGTCGTTTATAGGAATCTACAAGCAGAAGTGCCATGCAAAGATGGATATGTCCAGGAGTTCTGTCCGCTATGGAGAGAGAATGCAGAAGAAAGTGACCTGACCTCAGATAAAGCAGTCGGATATATCACATCTGTGGTACCCTACAGGTCTGTATCATTACTACATTGTGACATTGAAATCCCTCCGGGGTCCAATCAAAGCTTATTAGATCAACTAGCTACCAACTTATCTCTGATTGCCATGCATTCTGTGAGAGAGGGCGGGGTAGTGATCATCAAAGTACTGTATGCAATGGGATACTACTTTCATCTACTCATGAACTTATTCACTCCGTGTTCAACAAAGGGATACATACTCTCCAACGGCTATGCCTGTAGAGGGGATATGGAGTGTTACCTGATATTTGTTATGGGCTACTTAGGCGGGCCTACATTCGTGCATGAAGTGGTAAGGATGGCAAAAACTCTAATACAACGACACGGTACACTTCTATCCAAATCAGATGAAATTACATTGACTAGGCAATTCACCTCACAACAGCGTCGTGTAACAGATATCTTATCCAGCCCTTTACCGAGGCTAATGAAGTTCTTGAGAGAAAACATTGATGCTGCACTAATTGAAGCCGGGGGACAGCCCGTCCGTCCATTCTGTGCGGAAAGTTTAGTGAGCACGTTAACAGATAAGACCCAGACGACTCAGATAATTGCCAGCCACATTGACACAGTTATTCGATCTGTGATCTACATGGAGGCTGAGGGTGACCTTGCCGACACAGTGTTCTTATTTACCCCCTACAATCTCTCTACAGACGGGAAGAAGAGAACATCACTTAAGCAATGCACAAGACAGATCTTGGAAGTCACAATACTGGGTCTCAGAGCCAAAGATATCAATAAGGTAGGTGATGTAATTAGCTTGGTACTCAGAGGTGCAGTTTCTCTAGAGGACCTCATCCCATTAAGGACATACCTGAAGCGCAGTACCTGCCCTAAGTACCTGAAGGCGGTCCTAGGCATTACCAAACTCAAAGAAATGTTCACAGATACCTCTCTACTATACCTGACTCGTGCCCAGCAAAAATTCTACATGAAAACCATAGGTAATGCTGCCAAAGGATATTACAGTAATAATGACTCT
>AGL09176
ATGGCGGGCTCCGGTCCCGAGAGGGCAGAGCACCAGATCATCCTACCAGAGTCACATTTATCCTCTCCATTGGTCAAGCACAAATTGCTATACTACTGGAAATTGACCGGGCTACCGCTTCCTGATGAATGCGACTTTGATCATCTCATTATCAGCAGGCAATGGAAGAGAATACTGGAGTCAGCCACTCCTGACACAGAGAGAATGATAAAACTCGGGCGGGCGGTGCACCAGACTCTCAATCACAATTCCAAGATGACTGGAGTGCTCCATCCCAGGTGTTTAGAAGAACTGGCTAGTATTGAGGTCCCTGATTCAACTAACAAATTCCGGAAGATTGAAAAGAAGATCCAGATTCACAACACAAGATATGGAGACCTGTTCACAAAGCTGTGCATGCAAGTTGAGAAGAAATTGCTAGGATCATCTCTGTCTAATAATGTCCCACGATCAGAGGAATTCAACAGCATCCGTACAGATCCGGCATTCTGGTTTCACTCAAAATGGTCCAGAGCCAAGTTCGCGTGGCTCCATATAAAACAAGTCCAAAGGCATCTGATTGTAGCAGCGAGGACAAGGTCCGCAGTCAACAAGTTAGTAACATTAAATCATAAGATAGGCCATGTCTTTATTACTCCTGAGCTTGTCATTGTGACACACACAGATGAGAACAAGTTCACATGCCTCACACAGGAACTTGTATTGATGTATGCGGATATGATGGAAGGCAGGGATATGGTCAATATAATATCTTCTACAGCAGCACATCTCAGGAACCTATCCGAGAAAATTGATGATATTCTGCGGTTAGTAGATGCTCTGGCAAAGGACTTAGGTAATCAAGTCTATGATGTTGTAGCATTAATGGAGGGATTCGCATACGGTGCCGTTCAGCTGCTTGAGCCATCAGGTACATTTGCAGGAGATTTCTTTGCATTTAACCTACAGGAGCTCAAAAACACGTTAATCGAACTTCTCCCCAATAATATAGCGGAAGCAGTAACTCACGCTATTGCCACTGTATTCTCTGGCTTAGAACAGAATCAAGCAGCTGAGATGTTGTGCTTGCTGCGTTTGTGGGGTCATCCATTGCTTGAGTCTCGTAGTGCAGCAAGAGCAGTCAGGAGCCAGATGTGCGCACCAAAGATGGTAGACTTCGATATGATCCTCCAGGTATTATCTTTCTTTAAAGGAACAATCATCAATGGATACAGAAAAAAGAACTCAGGTGTGTGGCCACGTGTCAAAGTAGATACAATATATGGAAATATCATTGGGCAGCTACATGCTGATTCAGCAGAGATCTCACATGATGTCATGTTGAGAGAGTACAAGAGTTTATCTGCTCTTGAATTTGAGCCATGTATAGATTATGACCCTGTTACCAATCTAAGCATGTTCCTAAAAGACAAGGCAATCGCACATCCTAGTGATAACTGGCTCGCCTCATTTAGGCGGAACCTACTCTCTGAGGACCAGAAGAAACAGATAAAAGAGGCAACTTCAACTAACCGCCTCCTGATAGAGTTCTTAGAATCAAATGATTTCGATCCATATAAAGAAATGGAATACCTGACAACCCTCGAGTACCTAAGAGATGACAGTGTGGCAGTATCGTACTCACTCAAAGAGAAAGAGGTGAAAGTGAATGGGCGGATTTTTGCTAAATTAACAAAGAAACTAAGGAATTGCCAGGTAATGGCAGAAGGAATTCTAGCTGACCAGATTGCACCTTTCTTTCAGGGAAATGGGGTCATTCAAGATAGCATATCCTTGACAAAGAGTATGTTAGCGATGAGTCAACTGTCCTTTAACAGTAATAAGAAACGTATCGCTGACTGCAAAGAGAGGGTTTCCTCAAACCGCAATCATGATCCCAAGAGCAAGAATCGTAGAAGAGTTGCCACCTTTATCACGACTGACCTACAAAAGTATTGTCTTAACTGGAGATATCAGACAGTCAAACTATTCGCCCATGCCATCAATCAGCTGATGGGCCTACCTCATTTCTTTGAGTGGATTCATCTTAGGCTGATGGACACTACAATGTTTGTAGGGGATCCTTTCAATCCTCCAAGTGACCCGACCGACTGTGATCTATCAAGAGTCCCAAATGATGATATATATATTGTCAGTGCTAGAGGGGGCATTGAGGGACTCTGTCAGAAGCTATGGACGATGATCTCAATTGCTGCAATCCAACTTGCTGCAGCAAGATCTCATTGTCGAGTTGCCTGCATGGTACAAGGTGACAATCAAGTAATAGCTGTAACGAGAGAGGTGAGATCAGATGATTCCCCGGATATGGTATTGACGCAGTTGCATCAAGCTAGTGATAATTTCTTCAAGGAATTGATTCATGTCAATCATCTGATTGGCCATAACCTGAAGGATCGTGAAACCATTAGATCAGACACATTCTTCATATACAGCAAACGAATATTCAAAGATGGAGCAATACTCAGTCAGGTCCTCAAAAATTCATCTAAATTGGTGCTAATATCAGGTGACCTTAGCGAAAACACTGTAATGTCCTGTGCCAACATTGCATCCACTGTAGCACGACTATGTGAGAATGGGCTTCCTAAGGACTTCTGTTACTATTTGAACTACCTAATGAGTTGCGTGCAGACATACTTTGATTCGGAGTTTTCTATTACCCACAGCTCACAGTCAGATTCCAACCAGTCCTGGATCGAGGATATCTCTTTCGTACACTCATACGTGTTAACCCCTGCCCAGCTGGGGGGACTGAGTAACCTTCAATACTCAAGGCTCTACACAAGGAATATTGGTGACCCAGGGACCACTGCCTTTGCAGAGGTCAAGCGACTAGAAGCAGTAGGGTTGTTGAGTCCCAGCATCATGACTAACATCTTAACCAGGCCACCTGGCAATGGAGATTGGGCCAGCCTATGCAACGACCCATACTCTTTTAATTTTGAGACTGTTGCAAGCCCAAATATTGTCCTCAAGAAACATACACAGAAAGTCCTATTTGAGACATGTTCAAACCCCTTATTATCCGGGGTACATACAGAGGACAATGAGGCAGAAGAGAAAGCATTGGCTGAATTCTTACTCAATCAAGAAGTGATTCACCCACGTGTCGCACATGCTATCATGGAAGCAAGCTCTGTGGGTAGGAGAAAGCAAATTCAAGGGCTTGTCGACACAACGAACACTGTGATTAAGATTGCACTGACTAGGAGGCCCCTCGGTATCAAAAGACTGATGCGGATAATCAATTACTCAAGCATGCATGCAATGTTGTTCAGGGATGATATTTTCTTATCCAATAGATCCAACCACCCATTAGTTTCTTCTAATATGTGCTCGCTGACGCTAGCAGATTATGCTCGGAACAGAAGCTGGTCACCCCTGACAGGGGGCAGGAAAATACTGGGTGTATCCAACCCCGATACCATAGAACTTGTGGAGGGAGAGATTCTCAGCGTCAGTGGAGGGTGCACAAAATGTGACAGCGGAGATGAGCAGTTTACTTGGTTCCATCTTCCAAGCAATATAGAGTTGACTGATGACACCAGCAAAAATCCCCCGATGAGAGTGCCATATCTCGGGTCGAAGACTCAAGAGAGGAGAGCCGCCTCACTTGCGAAAATAGCCCATATGTCACCACATGTGAAAGCAGCGCTAAGGGCATCATCCGTGTTAATCTGGGCTTATGGGGACAATGAAGTGAACTGGACTGCTGCTCTTAATATTGCAAGGTCTCGATGCAACATAAGCTCAGAGTATCTTCGGCTATTGTCACCCCTGCCCACAGCTGGGAATCTCCAACATAGATTGGATGATGGCATAACCCAGATGACATTTACCCCTGCATCTCTCTACAGAGTGTCGCCTTACGTTCACATATCCAATGATTCTCAAAGGCTGTTCACCGAAGAAGGGGTCAAAGAGGGAAACGTGGTTTACCAACAAATTATGCTCTTGGGTTTATCTCTAATTGAGTCACTCTTCCCAATGACAACAACCAGAACATATGATGAGATCACATTACACCTCCACAGTAAATTTAGCTGCTGTATCCGAGAAGCGCCCGTCGCAGTTCCTTTTGAGCTCTTCGGACTGGTACCGGAATTGAGGATGGTAACCTCAAATAAGTTCATGTACGATCCTAGCCCTATATCAGAGAGGGATTTTGCGAGACTTGACTTAGCTATATTCAAGAGTTATGAGCTTAACTTGGAATCATATCCCACGCTGGAGCTAATGAACATTCTTTCGATATCTAGCGGGAAATTGATTGGCCAATCTGTGGTTTCTTATGATGAAGATACTTCTATAAAGAATGATGCTATAATAGTGTATGACAACACACGAAATTGGATTAGTGAGGCACAGAACTCAGATGTGGTCCGCCTGTTTGAGTATGCAGCACTCGAAGTGCTCCTTGACTGTGCTTATCAACTCTACTATCTGAGGGTAAGGGGTCTAAACAACATCGTCCTATACATGAATGACTTATATAAGAACATGCCAGGGATCCTACTCTCCAATATTGCGGCCACGATATCCCACCCCCTCATTCACTCAAGGTTGAATGCAGTAGGTCTAATTAATCATGACGGGTCACACCAGCTTGCAGATATAGACTTCGTCGAGGTGTCTGCGAAATTGTTAGTCTCCTGCACTCGACGCGTGGTCTCAGGTTTATATGCAGGGAATAAGTATGATCTGCTATTTCCATCTGTCTTAGATGATAACCTGAATGAGAAGATGCTTCAACTGATTTCCCGGTTATGCTGCCTGTATACAGTGCTCTTTGCTACAACAAGAGAAATCCCAAAAATAAGGGGCCTATCAGCAGAAGAGAAATGCTCAATACTCACTGAGTATCTACTGTCAGATGCTGTAAAACCGTTGCTTAGGTCCGAACAATTGAGTTCTATCATGTCTCCCAACATAATCACGTTCCCAGCCAATCTATACTACATGTCTAGGAAGAGCCTTAATTTGATCAGAGAACGAGAGGACAGAGATACTATCTTGTCGTTGTTGTTCCCTCAGGAGCCACTGCTTGAGCTTCGCCCAGTACGGGACATTGGTGCTCGAGTGAAAGACCCGTTTACCCGACAACCCGCATCATTCATACAAGAGCTGGATCTGAGTGCCCCAGCAAGGTACGACGCGTTTACACTGAGTAAGATTTGCTTCGAGGACACACTACCAAACCCAAAGGAAGATTACCTAGTACGATACTTGTTCAGAGGAGTAGGGACTGCTTCATCTTCTTGGTATAAGGCATCTCATCTTCTATCCGTATCTGAGGTTAGGTGTGCAAGACATGGGAACTCTTTATACTTAGCGGAAGGAAGCGGAGCCATCATGAGTCTTCTTGAATTGCATATACCACATGAGACTATCTATTACAATACACTTTTCTCGAATGAGATGAACCCTCCACAGCGACATTTCGGACCTACACCAACACAGTTTCTAAACTCGGTCGTTTATAGGAATCTACAAGCGGAAGTGCCATGTAAAGATGGATATGTCCAGGAGTTCTATCCATTATGGAGAGAGAATGCAGAAGAAAGTGATCTGACCTCAGATAAGGCAGTTGGATATATCACATCTGTGGTACCCTACAGGTCTGTATCATTACTACATTGTGACATTGAGATTCCTCCAGGGTCCAGTCAAAGCTTATTAGATCAACTGGCTACTAATTTATCCCTGATTGCCATGCATTCTGTGAGAGAGGGCGGGGTAGTGATCATCAAAGTACTGTATGCAATGGGGTACTACTTCCATTTACTCATGAATTTATTCACTCCATGTTCCACGAAAGGATACATACTTTCCAATGGCTACGCCTGTAGAGGGGATATGGAGTGTTACCTGATATTCGTTATGGGCTGCTTAGGCGGGCCCACTTTCGTGCACGAAGTGGTAAGGATGGCAAAAACTCTAATACAACGACACGGTACACTTCTATCTAAATCAGATGAAATCACATTGACTAAGCTATTTACCTCACAGCAGCGTCGTGTAACAGATCTCCTATCCAGCCCTTTACCGAAGCTAATGAAGCTCTTAAGTGAAAATATTGATGCTGCACTAATTGAAGCCGGGGGGCAGCCCGTCCGTCCATTTTGTGCAGAAAGTTTGGTGAGCACACTAACAAATACGACCCAGACAACTCTGATCATTGCCAGCCACATTGACACAGTCATCCGGTCCGTGATTTACATGGAGGCTGAGGGTGACCTCGCCGACACAGTGTTCTTATTAACTCCTTACAATCTATCCACAGACGGCAAAAAGAGAACATCACTTAAGCAGTGCACCAAACAGATCTTGGAAGTCACAATACTGGGTCTCAGAGCCAAAGACATCAATAAAGTAGGTGATGTAATCAGCTTAGTACTCAGAGGTGCGATTTCCCTAGAGGACCTCATCCCATTAAGGACATACCTGAAGCACAGTACCTGCCCTAAATACCTGAAAGCGGTCCTAGGTATTACTAAACTCAAAGAAATGTTCACAGGTACCTCGTTATTGTACTTGACTCGCGCTCAACAAAAATTCTACATGAAAACCATAGGTAATGCTGCCAAGGGATATTACAGTAATAATGACTCT
>ABZ80391
ATGGCGAGCTCCGGTCCTGAAAGGGCAGAGCATCAGATTATCCTACCAGAGTCACACCTGTCTTCACCATTGGTCAAGCACAAACTACTCTATTATTGGAAATTAACTGGGCTACCGCTTCCTGATGAATGTGACTTCGACCACCTCATTCTCAGCCGACAATGGAAAAAAATACTTGAATCAGCCTCTCCTGATACTGAGAGAATGATAAAACTCGGAAGGGCAGTACACCAAACTCTTAACCACAATTCCAGAATAACCGGAGTACTCCACCCCAGGTGTTTAGAAGAACTGGCTAATATTGAGGTCCCTGATTCAACCAACAAATTTCGGAAGATTGAGAAGAAGATCCAAATTCACAACACGAGATATGGAGAACTGTTCACAAGGCTGTGTACGCATATAGAGAAGAAACTGCTGGGGTCATCTTGGTCTAACAATGTCCCCCGGTCAGAGGAGTTCAGCAGCATTCGTACGGATCCGGCATTCTGGTTTCACTCAAAATGGTCCACAGCCAAGTTTGCATGGCTCCATATAAAACAGATCCAGAGGCATCTGATTGTGGCAGCTAGGACAAGGTCTGCGGCCAACAAATTGGTGATGCTAACCCATAAGGTAGGCCAAGTCTTTGTCACTCCTGAACTTGTTGTTGTGACGCATACGAATGAGAACAAGTTCACATGTCTTACCCAGGAACTTGTATTGATGTATGCAGATATGATGGAGGGCAGAGATATGGTCAACATAATATCAACCATGGCGGTGCATCTCAGAAGCTTATCAGAGAAAATTGATGACATTTTGCGGTTAATAGACGCTCTGGCAAAAGACTTGGGTAATCAAGTCTACGATGTTGTATCACTAATGGAGGGATTTGCATACGGAGCTGTCCAGCTACTCGAGCCGTCAGGTATATTTGCGGGAGATTTCTTCGCATTCAACCTGCAGGAACTTAAAGACATTCTAATTGGCCTCCTCCCCAATGATATAGCAGAATCCGTGACTCATGCAATCGCTACTGTATTCTCTGGTTTAGAACAGAATCAAGCAGCTGAGATGTTGTGCCTGTTGCGTCTGTGGGGTCACCCACTGCTTGAGTCCCGTATTGCAGCAAAGGCAGTCAGGAGCCAAATGTGCGCACCGAAAATGGTAGACTTTGATATGATCCTTCAGGTACTGTCTTTCTTCAAGGGAACAATCATCAACGGATACAGAAAGAAGAATGCAGGTGTGTGGCCGCGAGTCAAAGTGGATACAATATATGGGAAGGTCATTGGGCAACTACATGCAGATTCAGCAGAGATTTCACACGATATCATGTTGAGAGAGTATAAGAGTTTATCTGCACTTGAATTTGAGCCATGTATAGAATACGACCCTGTCACTAACCTGAGCATGTTCCTAAAAGACAAGGCAATCGCACACCCCAACGATAATTGGCTTGCCTCGTTTAGGCGGAACCTTCTCTCCGAAGACCAGAAGAAACATGTAAAGGAAGCGACTTCGACTAACCGCCTCTTGATAGAGTTTTTAGAGTCAAATGATTTTGATCCATATAAAGAGATGGAATATCTGACGACCCTTGAGTACCTTAGAGATGACAATGTGGCAGTATCATACTCGCTCAAAGAGAAGGAAGTGAAAGTTAATGGACGGATCTTCGCTAAGCTGACAAAGAAGTTAAGGAACTGTCAGGTGATGGCGGAAGGGATCCTAGCCGATCAGATTGCACCTTTCTTTCAGGGAAATGGAGTCATTCAGGATAGCATATCCTTGACCAAGAGTATGCTAGCGATGAGTCAACTGTCTTTTAACAGCAATAAGAAACGTATCACTGACTGTAAAGAAAGAGTATCTTCAAACCGCAATCATGATCCGAAAAGCAAGAACCGTCGGAGAGTTGCAACCTTCATAACAACTGACCTGCAAAAGTACTGTCTTAATTGGAGATATCAGACGATCAAATTGTTCGCTCATGCCATCAATCAGTTGATGGGCCTACCTCATTTCTTCGAGTGGATTCACCTAAGACTGATGGACACTACGATGTTCGTAGGAGACCCTTTCAATCCTCCAAGTGACCCTACTGACTGTGACCTCTCAAGAGTCCCTAATGATGACATATATATTGTCAGTGCCAGAGGGGGTATCGAAGGATTATGCCAGAAGCTATGGACAATGATCTCAATTGCTGCAATCCAACTTGCTGCAGCTAGATCGCATTGTCGTGTTGCCTGTATGGTACAGGGTGATAATCAAGTAATAGCAGTAACGAGAGAGGTAAGATCAGATGACTCTCCGGAGATGGTGTTGACACAGTTGCATCAAGCCAGTGATAATTTCTTCAAGGAATTAATCCATGTCAATCATTTGATTGGCCATAATTTGAAGGATCGTGAAACCATCAGGTCAGACACATTCTTCATATACAGCAAACGAATCTTCAAAGATGGAGCAATCCTCAGTCAAGTCCTCAAAAATTCATCTAAATTAGTGCTAGTGTCAGGTGATCTCAGTGAAAACACCGTAATGTCCTGTGCCAACATTGCCTCTACTGTAGCACGGCTATGCGAGAACGGGCTTCCCAAAGACTTCTGTTACTATTTAAATTATATAATGAGTTGTGTGCAGACATACTTTGACTCTGAGTTCTCCATCACCAACAATTCGCACCCCGATCTTAATCAGCCGTGGATTGAGGACATCTCTTTTGTGCACTCATATGTTCTGACTCCTGCCCAATTAGGGGGACTGAGTAACCTTCAATACTCAAGGCTCTACACTAGAAATATCGGTGACCCGGGGACTACTGCTTTTGCAGAGATCAAGCGACTAGAAGCAGTGGGACTACTGAGTCCTAACATTATGACTAATATCTTAACTAGGCCGCCTGGGAATGGAGATTGGGCCAGTCTGTGCAACGACCCATACTCTTTCAATTTTGAGACTGTTGCAAGCCCAAATATTGTTCTTAAGAAACATACGCAAAGAGTCCTATTTGAAACTTGTTCAAATCCCTTATTGTCTGGAGTGCACACAGAGGATAATGAGGCAGAAGAGAAGGCATTGGCTGAATTCTTGCTTAATCAAGAGGTGATTCATCCCCGCGTTGCGCATGCCATCATGGAGGCAAGCTCTGTAGGTAGGAGAAAGCAAATTCAAGGGCTTGTTGACACAACAAACACTGTAATTAAGATTGCGCTTACTAGGAGGCCATTAGGCATCAAGAGGCTGATGCGGATAGTCAATTATTCTAGCATGCATGCAATGCTGTTTAGAGACGATGTTTTTTCCTCTAGTAGATCCAACCACCCCTTAGTCTCTTCTAATATGTGTTCTCTGACACTGGCAGACTATGCACGGAATAGAAGCTGGTCACCTTTGACGGGAGGCAGGAAAATACTGGGTGTATCTAATCCTGATACGATAGAACTCGTAGAGGGTGAGATTCTTAGTGTAAGCGGAGGGTGTACAAGATGTGACAGCGGAGATGAACAATTTACTTGGTTCCATCTTCCAAGCAATATAGAATTGACCGATGACACCAGCAAGAATCCTCCGATGAGGGTACCATATCTCGGGTCAAAGACACAGGAGAGGAGAGCTGCCTCACTTGCGAAAATAGCTCATATGTCGCCACATGTGAAGGCTGCCCTAAGGGCATCATCCGTGTTGATCTGGGCTTATGGGGATAATGAAGTAAATTGGACTGCTGCTCTTACGATTGCAAAATCTCGGTGTAATGTAAACTTAGAGTATCTTCGGTTACTGTCCCCTTTACCCACGGCTGGGAATCTTCAACATAGACTAGATGATGGTATAACTCAGATGACATTCACCCCTGCATCTCTCTACAGGGTGTCACCTTACATTCACATATCCAATGATTCTCAAAGGCTGTTCACTGAAGAAGGAGTCAAAGAGGGGAATGTGGTTTACCAACAGATCATGCTCTTGGGTTTATCTCTAATCGAATCGATCTTTCCAATGACAACAACCAGAACATATGATGAGATCACACTGCACCTACATAGTAAATTTAGTTGCTGTATCAGGGAAGCACCTGTTGCGGTTCCTTTCGAGCTACTTGGGGTGGCACCGGAACTGAGGACAGTGACCTCAAATAAGTTTATGTATGATCCTAGCCCTGTATTGGAGGGAGACTTTGCGAGACTTGACTTAGCTATCTTCAAGAGTTATGAGCTTAATCTGGAGTCATATCCCACGATAGAGCTAATGAACATTCTTTCAATATCCAGCGGGAAGTTGATTGGCCAGTCTGTGGTTTCTTATGATGAAGATACCTCCATAAAGAATGATGCCATAATAGTGTATGACAATACCCGAAATTGGATCAGTGAAGCTCAGAATTCAGATGTGGTCCGCCTATTTGAATATGCAGCACTTGAAGTGCTCCTCGACTGTTCTTACCAACTCTATTACCTGAGAGTAAGAGGCCTAGACAATATTGTCTTATATATGGGTGATTTATACAAGAATATGCCAGGAATTCTACTTTCCAATATTGCAGCTACAATATCTCATCCTGTCATTCATTCAAGGTTACATGCAGTGGGCCTGGTCAACCATGACGGATCACACCAACTTGCAGATACGGATTTTATCGAAATGTCTGCAAAACTGTTAGTATCTTGCACCCGACGTGTGATCTCCGGCTTATATTCAGGAAATAAGTATGATCTGCTGTTCCCATCTGTCTTAGATGATAACCTGAATGAGAAGATGCTTCAGCTGATATCCCGGTTATGCTGTCTGTACACGGTACTCTTTGCTACAACAAGAGAAATCCCGAAAATAAGAGGCTTAACTGCAGAAGAGAAATGTTCAATACTCACTGGGTATTTACTGTCGGATGCTGTGAAACCATTACTTAGCCCCGATCAAGTGAGCTCTATCATGTCTCCTAACATAATTACATTCCCAGCTAATCTGTACTACATGTCTCGGAAGAGCCTCAATTTGATCAGGGAAAGGGAGGACAGGGATACTATCCTGGCGTTGTTGTTCCCCCAAGAGCCATTATTAGAGTTCCCTTCTGTGCAAGATATTGGTGCTCGAGTGAAAGATCCATTCACCCGACAACCTGCGGCATTTTTGCAAGAGTTAGATTTGAGTGCTCCAGCAAGGTATGACGCATTCACACTTAGTCAGATTCATCCTGAACTCACATCTCCAAATCCGGAGGAAGACTACTTAGTACGATACTTGTTCAGAGGGATAGGGACTGCATCTTCCTCTTGGTATAAGGCATCCCATCTCCTTTCTGTACCCGAGGTAAGATGTGCAAGACACGGGAACTCCTTATACTTGGCTGAAGGAAGCGGAGCCATCATGAGTCTTCTTGAACTGCATGTACCACATGAAACTATCTATTACAATACGCTCTTTTCAAATGAGATGAACCCCCCGCAACGACATTTCGGGCCGACCCCAACTCAGTTTTTGAATTCGGTTGTTTATAGGAATCTACAGGCGGAGGTAACATGCAAGGATGGATTTGTCCAAGAGTTCCGTCCATTATGGAGAGAAAATACAGAGGAAAGTGACCTGACCTCAGATAAAGCAGTGGGGTATATTACATCTGCAGTACCCTACAGATCTGTATCATTGCTGCATTGTGACATTGAAATTCCTCCAGGGTCCAATCAAAGCTTACTAGATCAACTAGCTATCAATTTATCTCTGATTGCCATGCATTCTGTAAGGGAGGGCGGGGTAGTAATCATCAAAGTGTTGTATGCAATGGGATACTACTTTCATCTACTCATGAACTTGTTTGCTCCGTGTTCCACAAAAGGATATATTCTCTCTAATGGTTATGCATGTCGAGGGGATATGGAGTGTTACCTGGTATTTGTCATGGGTTACCTGGGCGGGCCTACATTTGTACATGAGGTGGTGAGGATGGCAAAAACTCTGGTGCAGCGGCACGGCACGCTTTTGTCTAAATCAGATGAGATCACACTGACCAGGTTATTCACCTCACAGCGGCAGCGTGTGACAGACATCCTATCCAGTCCTTTACCAAGATTAATAAAGTACTTGAGGAAGAATATTGACACTGCGCTGATTGAAGCCGGGGGACAGCCCGTCCGTCCATTCTGTGCGGAGAGTCTGGTGAGCACGCTAGCGAACATAACTCAGATAACCCAGATCATCGCTAGTCACATTGACACAGTCATCCGGTCTGTGATATATATGGAAGCTGAGGGTGATCTCGCTGACACAGTATTTCTATTTACCCCTTACAATCTCTCTACTGACGGGAAAAAGAGGACATCACTTAAACAGTGCACGAGACAGATCCTAGAGGTTACAATACTAGGTCTTAGAGTCGAAAATCTCAATAAAATAGGCGATATAATCAGCCTAGTGCTTAAAGGCATGATCTCCATGGAGGACCTTATCCCACTAAGGACATACTTGAAGCATAGTACCTGCCCTAAATATTTGAAGGCTGTCCTAGGTATTACCAAACTCAAAGAAATGTTTACAGACACTTCTGTACTGTACTTGACTCGTGCTCAACAAAAATTCTACATGAAAACTATAGGCAATGCAGTCAAAGGATATTACAGTAACTGTGACTCC
>ADZ45538
ATGGCTGGCTCCGGTCCCGAAAGGGCAGAGCATCAGATCATCCTACCAGAGTCACATCTATCCTCTCCGTTGGTCAAGCACAAATTGCTCTATTACTGGAAATTGACTGGGCTACCGCTCCCTGATGAATGCGACTTTGATCATCTCATTATCAGCAGACAATGGAAGAAAATACTTGAATCTGCCACTCCTGACACTGAGAGAATGATAAAACTCGGGCGGGCGGTTCACCAGACTCTCAACCACAATTCCAAGATAACCGGAGTACTCCATCCCAGGTGTTTAGAAGAACTGGCTAGTATCGAGGTCCCTGATTCAACCAACAAATTTCGGAAGATCGAAAAGAAGATCCAAATTCATAACACAAGGTATGGAGACCTGTTCACAAGGCTGTGCACGCACGTTGAAAAGAAATTGCTAGGATCATCCCGGTCTAGCAATGTCCCACGATCAGAGGAGTTTAGCAGCATCCGTACAGATCCGGCATTCTGGTTTCACTCAAAATGGTCCAGAGCCAAGTTCGCATGGCTCCATATAAAACAGGTCCAGAGGCATCTGATTGTAGCAGCCAGAACAAGATCCGCAGCCAACAAGTTAGTGACGTTAACTCATAAGATAGGCCAAGTCTTTGTTACTCCTGAGCTTGTCGTCGTGACACATACAGATGAGAACAAGTTCACATGCCTCACCCAAGAACTTGTGCTGATGTATGCAGATATGATGGAAGGCAGAGACATGGTCAACATAATATCATCTCTGGCGATCCATCTCAGAAGTCTATCAGAGAAAATCGATGATATTCTGCGGTTGGTAGATGCTCTGGCAAAGGATTTGGGCAATCAAGTCTATGATGTTGTAGCATTAATAGAGGGATTCGCATACGGTGCTGTTCAGTTGCTTGAGCCGTCAGGTACATTTGCAGGGGATTTCTTTGCATTCAACCTACAGGAGCTCAAGGACACTCTGATCAAACTCCTCCCAAATGATATAGTGAAATCAATAACTCACGCAATCGCCACCATATTCTCTGGCTTAGAACAGAATCAAGCAGCTGAGATGTTGTGCTTGCTGCGTCTGTGGGGTCACCCACTGCTTGAGTCCCGTAGTGCAGCAAAAGCAGTCAGGAGCCAAATGTGCGCACCAAAGATGGTAGATTTCGATATGATCCTCCAGGTATTATCTTTCTTTAAGGGAACAATCATCAATGGATACAGAAAGAAGAACTCAGGTGTGTGGCCACGCGTCAAGATAGATACGATATACGGGAAGGTCATCGGGCAGCTCTACGCTGATTCAGCAAAGATTTCACATGATGTCATGTTGAGAGAGTACAAGAGTTTATCTGCCCTTGAGTTCGAGCCATGTATAGAATATGACCCTGTCACCAATCTAAGTATGTTCTTAAAGGACAAGGCAATCGCACATCCGAGAGATAACTGGCTCGCCTCATTCAGGCGGAACCTTCTCTCTGAAGACCAGAAGAAACAGGTTAAGGAGGCGACCTCAACTAATCGCCTCTTGATAGAGTTCTTAGAGTCAAATGATTTTGACCCATATAAGGAGATGGAATACCTGACAACCCTTGAGTACCTAAGAGATGACAGTGTGGCAGTATCGTACTCACTCAAAGAGAAGGAGGTGAAAGTTAATGGGCGGATTTTCGCTAAGTTGACAAAGAAATTAAGGAACTGCCAGGTAATGGCAGAAGGGATTTTAGCTGACCAGATTGCACCCTTTTTCCAGGGAAATGGGGTTATTCAAGATAGCATATCCTTGACTAAGAGTATGTTAGCGATGAGTCAATTGTCTTTTAACAGCAATAAGAAGCGTATCACCGACTGCAAAGAAAGGGTTTCCTCAAGCCGTAATCATGATCTGAAGAATAAGAATCGTCGAAGAGTTGCTACTTTTATCACGACTGACCTGCAAAAGTATTGTCTTAACTGGAGATATCAGACAGTTAAGCTATTCGCTCATGCCATCAATCAGCTGATGGGCCTACCGCACTTTTTCGAGTGGATTCATCTTAGACTAATGGACACCACGATGTTTGTAGGAGACCCTTTCAATCCTCCAAGTGACCCGACCGACTGTGACCTATCAAGAGTCCCAAATGATGATATATATATTGTCAGTGCTAGGGGGGGCATTGAGGGATTATGCCAGAAGCTATGGACAATGATCTCAATTGCTGCAATCCAACTTGCTGCAGCAAGATCGCATTGTCGAGTTGCCTGCATGGTACAAGGTGACAATCAAGTAATAGCTGTAACGAGAGAAGTAAGATCAGATGACTCACCGGATATGGTATTGACACAGTTGCATCAAGCTAGTGATAATTTCTTCAAAGAACTGATTCATGTCAATCATCTGATTGGCCATAACCTGAAAGATCGTGAAACCATCAGGTCAGATACATTCTTCATATACAGCAAACGAATATTCAAAGACGGAGCAATACTCAGCCAGGTCCTAAAAAACTCATCTAAATTAGTGCTGATATCAGGCGACCTTAGTGAAAACACTGTAATGTCCTGTGCCAACATTGCATCCACTGTGGCACGGTTATGTGAGAATGGGCTCCCTAAGGATTTCTGTTATTATTTAAACTACCTAATGAGTTGTGTGCAGACATATTTTGATTCTGAGTTTTCTATTACCCACGGCTCGCAACCAGATTCCAACCAATCTTGGATTGAGGACATCTCTTTCGTACACTCGTATGTTTTGACCCCTGCCCAGCTGGGAGGACTGAGCAACCTTCAATACTCAAGGCTCTACACAAGGAATATCGGCGACCCGGGGACTACTGCTTTCGCAGAGGTTAAGCGATTAGAAGCAGTTGAGTTGCTGAGTCCCAGCATTATGACTAACATCTTAACTAGGCCACCTGGCAGTGGAGACTGGGCCAGCTTGTGCAACGATCCTTACTCTTTTAATTTTGAGACTGTCGCAAGCCCAAATATTGTCCTTAAGAAACATACACAGAGAGTCTTATTTGAGACTTGTTCAAACCCTTTATTATCTGGAGTACATACAGAGGACAATGAGGCAGAAGAGAAGGCATTGGCTGAATACCTACTCAATCAAGAAGCGGTTCACCCACGTGTTGCACATGCTATCATGGAAGCAAGCTCTGTAGGTAGGAGAAAACAAATTCAAGGACTTGTTGACACGACAAACACTGTGATTAAGATTGCGCTGACCAGGAGGCCCCTCGGTATCAAGAGGCTGATGCGGATAGTCAATTACTCGAGCATGCATGCAATGTTATTCAGAGATGATGTGTTCTTGTCTAATAGATCCAACCACCCATTAGTCTCTTCTAATATGTGTTCGCTGACTCTAGCAGATTATGCCCGGAACAGAAGTTGGTCACCTTTGACAGGGGGTAGGAAAATACTAGGTGTATCTAACCCCGATACCATAGAACTTGTAGAGGGAGAGATTCTTAGTGTCAGTGGAGGGTGCACAAAATGTGACAGCGGAGATGAACAGTTTACTTGGTTTCATCTTCCAAGCAACATAGAACTGACTGGTGACACCAGCAAGAATCCCCCGATGAGAGTGCCGTACCTCGGATCAAAGACTCAAGAGAGGAGGGCTGCCTCGCTTGCAAAAATAGCTCATATGTCGCCACATGTGAAGGCAGCACTAAGGGCATCATCCGTATTAATCTGGGCCTATGGGGACAACGAAGTAAACTGGACTGCTGCTCTTAAGATTGCAAGGTCTCGATGTAACATAAGCTCAGAGTATCTTCGGCTATTGTCACCTCTGCCCACAGCTGGGAATCTCCAACACAGATTGGATGATGGCATAACCCAGATGACATTTACCCCTGCATCCCTCTACAGAGTATCACCTTACATCCACATATCTAATGATTCTCAAAGGCTATTTACTGAAGAAGGAATCAAAGAGGGGAATGTGGTTTATCAGCAAATTATGCTCCTGGGCTTATCCCTAATTGAATCACTCTTCCCAATGACAACAACCAAGACGTATGATGAGATCACATTACATCTCCACAGTAAATTTAGCTGCTGTATCAGGGAAGCGCCTGTTGCTGTTCCTTTCGAGCTACTCGGGTTAGCACCAGGATTAAGGACGGTAACTTCGAATAAGTTCATGTATGACCCTAGCCCTATATCAGAGAGAGATTTTGCGAGACTTGACTTGGCTATCTTCAAAAGTTACGAGCTTAATTTAGAGTCATATTCCACAATGGAGCTAATGAACATTCTCTCCATATCTAGTGGGAAGTTGATTGGCCAATCCGTGGTTTCATATGATGAGGATACCTCCATAAAGAATGACGCTATAATAGTGTATGACAACACACGAAATTGGATCAGTGAAGCCCAGAATTCAGATGTGGTCCGCCTATTCGAGTATGCGGCGCTCGAAGTGCTCCTCGACTGTTCTTATCAACTCTACTATCTGAGAGTGAGAGGTCTCAACAACATCGTCCTATACATGAGTGACTTATACAAGAATATGCCAGGGATTCTACTTTCTAATATCGCGGCTACGATATCCCATCCCATCATTCACTCAAGGTTGAATGCAGTAGGTCTAATTAACCATGACGGATCACACCAGCTTGCAGACACAGACTTTATCGAAATGTCTGCTAAACTGTTAGTTTCCTGCACTCGACGCGTGGTCTCAGGCTTATATGCAGGGAATAAATATGATCTGCTGTTTCCATCCGTCTTAGATGATAACCTGAATGAGAAGATGCTCCAGCTGATCTCCCGGTTATGCTGTCTGTACACGGTACTTTTTGCTACAACAAGAGAAATCCCAAAAATAAGGGGCCTGTCAGCGGAGGAAAAATGCTCAGTACTCACTGAGTACCTATTGTCAGATGCTGTGAAACCACTGCTTAGGTCCGAACAAGTGAGCTCTATCACGTCTCCCAACATAATTACGTTCCCAGCCAATCTATATTATATGTCTAGGAAGAGCCTTAATTTAATCAGGGAAAGAGAGGACAGAGATACTGTCTTGGCATTGTTGTTCCCCCAGGAGCCACTGCTTGAGCTTCGTCAGGTACAAGACATCGGTGCTCGAGTGAGAGATCCTTTCACTCGACAACCTGCGTCATTCATACACGAGTTACATCTGAGCGCTCCGGCAAGGTATGATGCATTTACCCTGAGTGAGGTTCGCTTCGAGCACACACTGCCGAGCTCGGAAGAAGATTACTTAGTACGATACTTGTTCAGAGGAATAGGGACTGCTTCATCATCTTGGTATAAGGCATCTCATCTTCTTTCCGTGCCTGAGGTCAGATGTGCAAGGCATGGGAACTCCTTGTACTTGGCGGAAGGAAGTGGAGCTATCATGAGTCTTCTTGAATTGCATATACCGCATGAGACCATCTATTACAACACGCTCTTCTCAAATGAGATGAACCCTCCGCAGCGACATTTTGGACCAACCCCAACACAGTTTCTAAATTCGGTCGTTTATAGGAATCTACAGGCGGAAGTGCCATGTAAAGATGGATTTGTCCAGGAGTTCTGCCCATTATGGAGGGAGAATGCAGAGGAAAGTGACCTGACCTCGGATAAAGCAGTGGGATATATCACATCTGTGGTGCCCTACAGGTCTGTATCATTACTACATTGTGACATCGAAATTCCTCCGGGGTCCAATCAAAGCTTACTAGATCAACTGGCTACCAATTTATCTCTGATTGCCATGCACTCTGTAAGGGAAGGCGGGGTAGTGATCATAAAAGTACTGTATATAATGGGATACTACTTCCATCTACTCGTGAACTTATTTACTCCATGTTCCACAAAAGGATATATTCTCTCCAATGGCTATGCCTGTAGAGGGGATATGGAGTGTTACCTGATATTTGTCATGGGCTATTTAGGCGGGCCTACATTCGTACACGAAGTGGTGAGGATGGCAAAAACTCTAATACAACAGCACGGTACACTTCTGTCTAAATCAGATGAGATTACATTAACTAGGCTATTTACCTCACAGCAGCATCGTGTAATAGACATCTTATCCAGCCCTATACCGAGACTAATGAAGTTCTTGAGGGAAAATATTGATGCTGCGCTGATTGAAGCCGGGGGACAGCCTGTCCGTCCATTCTGCGCAGAGAGTTTAGTGAGCACACTAACAGATATGACCCAGATGACTCAGATTATTGCCAGCCACATTGACACAGTCATTCGTTCTGTGATTTACATGGAGGCTGAGGGTGACCTTGCTGACACAGTGTTCTTGTTTACTCCTTACAATCTCTCCACAGATGGTAAAAAGAGGACATCACTCAAACAGTGCACAAGACAGATCCTAGAGGTCACAATACTGGGTCTCAGAGTCAAAGATCTCAATAAAGTAGGTGATGTAATAGGTTTAGTACTCAGGGGTACGATTTCTCTGGAGGACCTCATCCCACTAAGGACATACCTGAAACGCAGTACCTGCCCGAAGTATTTGAAGGCAGTCCTAGGGATTACTAAACTCAAAGAACTGTTCACAAATACCTCCTTACTATACTTGACTCGTGCTCAACAGAAATTCTACATGAAAACCATAGGTAACGCAGCCAAGGGATATTACAGTAACAATGGCTCC
>ACU30818
ATGGCGAGCTCCGGTCCTGAAAGGGCAGAGCATCAGATTATCCTACCAGAGTCACACCTGTCTTCACCATTGGTCAAGCACAAACTACTTTATTACTGGAAATTAACTGGGCTACCGCTTCCTGATGAATGTGACTTCGACCACCTCATTCTCAGCAGACAATGGAAAAAAATACTTGAATCGGCCTCTCCTGATACTGAGAGAATGATAAAACTCGGAAGGGCAGTACACCAAACTCTCAACCACAATTCTAGAATAACCGGAGTACTCCACCCCAGGTGTTTAGAAGAACTGGCTAGTATTGAGGTCCCTGATTCAACCAACAAATTTCGGAAGATTGAGAAGAAGATCCAAATTCACAACACGAGATATGGAGAACTGTTCACAAGGCTGTGTACGCATATAGAGAAGAAACTGCTGGGGTCATCCTGGTCTAACAATGTCCCCCGGTCAGAGGAGTTCAACAGCATCCGTACGGATCCGGCATTCTGGTTTCACTCAAAATGGTCCACAGCCAAGTTTGCATGGCTCCATATAAAACAGATCCAGAGGCATCTGATTGTGGCAGCTAGGACAAGGTCTGCGGCCAACAAATTGGTGATGCTAACCCATAAGGTAGGCCAAGTCTTTGTCACTCCTGAACTTGTCATTGTGACGCATACGAATGAGAACAAGTTCACATGTCTTACCCAGGAACTTGTATTGATGTATGCAGATATGATGGAGGGCAGAGATATGGTCAACATAATATCAACCACGGCGGTGCATCTCAGAAGCTTATCAGAGAAAATTGATGACATTTTGCAGTTAATAGACGCTCTGGCAAAAGACTTGGGTAATCAAGTCTACGATGTTGTATCACTAATGGAGGGATTTGCATACGGAGCTGTCCAGCTGCTCGAGCCGTCAGGTACATTTGCAGGAGATTTCTTCGCATTCAACCTGCAGGAGCTTAAAGACATTCTAATCGGCCTCCTCCCCAATGATATAGCAGAATCCGTGACTCATGCAATAGCTACTGTATTCTCTGGTTTAGAACAGAATCAAGCAGCTGAGATGTTGTGCCTGTTGCGTCTGTGGGGTCACCCACTGCTTGAGTCCCGTATTGCAGCAAAGGCAGTCAGGAGCCAAATGTGCGCACCGAAAATGGTGGACTTTGATATGATCCTTCAGGTACTGTCTTTCTTCAAGGGAACAATCATCAACGGGTACAGAAAGAAGAATGCAGGTGTGTGGCCGCGAGTCAAAGTGGATACAATATATGGGAAGGTCATTGGGCAACTACATGCAGATTCAGCAGAGATTTCACACGATATCATGTTGAGAGAGTATAAGAGTTTATCTGCACTTGAATTTGAGCCATGTATAGAATACGACCCTGTCACTAACCTGAGCATGTTCCTAAAAGACAAGGCAATCGCACACCCTAACGATAATTGGCTTGCCTCGTTTAGGCGGAACCTTCTCTCCGAAGACCAGAAGAAACATGTAAAAGAAGCAACTTCGACTAATCGCCTCTTGATAGAGTTTTTAGAGTCAAATGATTTTGATCCATATAAGGAGATGGAATATCTGACGACCCTTGAGTACCTTAGAGATGACGATGTGGCAGTATCATACTCGCTCAAAGAGAAGGAAGTGAAAGTTAATGGACGGATCTTCGCTAAGCTGACAAAGAAGTTAAGGAACTGTCAGGTGATGGCGGAAGGGATCCTAGCCGACCAGATTGCACCTTTCTTTCAGGGAAATGGAGTCATTCAGGATAGCATATCTTTGACCAAGAGTATGCTAGCGATGAGTCAACTGTCTTTTAACAGCAATAAGAAACGTATCACTGACTGTAAAGAAAGAGTATCTTCAAACCGCAATCATGATCCGAAGAGCAAGAACCGTCGGAGAGTTGCAACCTTCATAACAACTGACCTGCAAAAGTACTGTCTTAATTGGAGATATCAGACAATCAAACTGTTCGCTCATGCCATCAATCAGTTGATGGGCCTACCTCACTTCTTCGAGTGGATTCACCTAAGACTGATGGACACTACAATGTTCGTAGGAGACCCTTTCAATCCTCCAAGTGACCCTACTGACTGTGACCTCTCAAGAGTCCCTAATGATGACATATATATTGTCAGTGCCAGAGGGGGTATCGAAGGATTATGTCAGAAGCTATGGACAATGATCTCTATTGCTGCAATCCAACTTGCTGCAGCTAGATCGCATTGTCGCGTTGCCTGTATGGTACAGGGTGATAATCAAGTAATAGCAGTAACGAGAGAGGTAAGCTCAGACGACTCTCCGGAGATGGTGTTGACACAGTTGCATCAAGCCAGTGATAATTTCTTCAAGGAATTAATTCATGTCAATCATTTGATTGGCCATAATTTGAAGGATCGTGAAACCATCAGGTCAGACACATTCTTCATATACAGCAAACGAATCTTCAAAGATGGAGCAATCCTCAGTCAAGTCCTCAAAAATTCATCTAAATTGGTACTGGTGTCAGGTAATCTCAGTGAAAACACCGTAATGTCCTGTGCCAACATTGCCTCTACTGTAGCACGGCTATGCGAGAACGGGCTTCCCAAGGACTTCTGTTACTATTTAAACTATATAATGAGTTGCGTGCAGACATACTTTGACTCTGAGTTCTCCATCACCAACAATTCGCACCCCGATCTTAACCAGTCGTGGATTGAGGACATTTCTTTTGTGCACTCATATGTTCTGACTCCTGCCCAATTAGGGGGACTTAGTAACCTTCAATACTCAAGGCTCTACACTAGAAATATCGGTGACCCGGGGACTACTGCTTTTGCAGAGATCAAGCGACTAGAAGCAGTGGGATTACTGAGTCCTAACATTATGACTAATATCTTAACTAGGCCGCCTGGGAATGGAGATTGGGCCAGTCTTTGCAACGACCCATACTCTTTCAATTTTGAGACTGTTGCAAGCCCAAACATCGTTCTTAAGAAACATACGCAAAGAGTCCTATTTGAAACTTGTTCAAATCCCTTATTGTCTGGAGTGCACACAGAGGATAATGAGGCAGAAGAGAAGGCATTGGCTGAATTCTTGCTTAATCAAGAGGTGATTCATCCCCGTGTTGCGCATGCTATCATGGAGGCAAGCTCTGTAGGTAGGAGAAAGCAAATTCAAGGGCTTGTTGACACAACAAACACCGTAATTAAGATTGCACTTACTAGGAGGCCACTAGGCATCAAGAGGCTGATGCGGATAGTCAATTATTCTAGCATGCATGCAATGCTGTTTAGAGACGATGTTTTTTCCTCCAATAGATCCAACCACCCCTTAGTCTCTTCTAATATGTGTTCTCTGACACTGGCAGACTATGCACGGAATAGAAGCTGGTCACCTTTGACGGGAGGCAGGAAAATACTGGGTGTATCTAATCCTGATACGATAGAACTCGTAGAGGGTGAGATTCTTAGTGTAAGCGGAGGGTGCACAAGATGTGACAGCGGAGATGAACAGTTTACTTGGTTCCATCTTCCAAGCAATATAGAATTGACCGATGACACCAGCAAGAATCCTCCGATGAGAGTACCATATCTCGGGTCAAAGACACAGGAGAGGAGAGCTGCCTCACTTGCGAAAATAGCTCATATGTCGCCACATGTGAAGGCTGCCCTAAGGGCATCATCCGTGTTGATCTGGGCTTATGGGGATAATGAAGTAAATTGGACTGCTGCTCTTACGATTGCAAAATCTCGGTGTAATATAAACTTAGAGTATCTTCGGTTATTGTCCCCTTTACCCACGGCTGGGAATCTTCAACATAGACTAGATGACGGTATAACTCAGATGACATTCACCCCTGCATCTCTCTACAGGGTGTCACCTTACATTCACATATCCAATGATTCTCAAAGGCTATTCACTGAAGAAGGAGTCAAAGAGGGGAATGTGGTTTATCAACAGATCATGCTCTTGGGTTTATCTCTAATCGAATCGATCTTTCCAATGACGACAACCAGGACATATGATGAGATCACATTGCATCTACATAGTAAATTTAGTTGCTGTATCAGGGAAGCACCTGTTGCGGTTCCTTTCGAGCTACTTGGGGTGGCACCGGAGCTAAGGACAGTGACCTCAAATAAGTTTATGTATGATCCTAGCCCTGTATCGGAGGGAGACTTTGCGAGACTTGACTTAGCTATCTTCAAGAGTTATGAGCTTAATCTGGAGTCATATCCCACGATAGAGCTAATGAACATTCTTTCAATATCCAGCGGGAAGTTGATTGGCCAGTCTGTGGTTTCTTATGATGAAGATACCTCCATAAAGAATGACGCCATAATAGTGTATGACAATACCCGAAATTGGATCAGTGAAGCTCAGAATTCAGATGTGGTCCGCTTATTTGAATATGCAGCACTTGAAGTGCTCCTCGACTGTTCTTACCAACTCTATTATCTGAGAGTAAGAGGCCTAGACAATATTGTCTTATATATGGGTGATTTATACAAGAATATGCCAGGAATTCTACTTTCCAACATTGCAGCTACAATATCTCATCCCGTCATTCATTCAAGGTTACATGCAGTGGGCCTGGTCAACCATGACGGATCACACCAACTTGCAGATACGGATTTTATCGAAATGTCTGCAAAACTGTTAGTATCTTGCACTCGACGTGTGATCTCCGGCTTATATTCAGGGAATAAGTATGATCTGCTGTTCCCATCTGTCTTAGATGATAACCTGCATGAGAAGATGCTTCAGCTGATATCCCGGTTATGCTGTCTGTACACGGTACTCTTTGCTACAACAAGAGAAATCCCGAAAATAAGAGGCTTATCTGCAGAAGAGAAATGTTCAGTACTTACTGAGTATCTACTGTCGGATGCTGTGAAACCATTACTTAGCCCTGATCAGGTGAGCTCTATCATGTCTCCTAACATAATTACATTCCCAGCTAATCTGTACTACATGTCTCGGAAGAGCCTCAATTTGATCAGGGAAAGGGAGGACAGGGATACTATCCTGGCGTTGTTGTTCCCCCAAGAGCCATTATTAGAGTTCCCTTCTGTGCAAGATATTGGTGCTCGAGTGAAAGATCCATTCACCCGACAACCTGCGGCATTTTTGCAAGAGTTAGATTTGAGTGCTCCAGCAAGGTATGACGCATTCACACTTAGTCAGATTCATCCTGAGCTCACATCACCAAATCCGGAGGAAGACTACTTAGTACGATACTTGTTCAGAGGAATAGGGACTGCATCCTCCTCTTGGTATAAGGCATCCCATCTCCTTTCTGTACCCGAGGTAAGATGTGCAAGACACGGGAACTCCTTATACTTAGCTGAAGGAAGCGGAGCCATCATGAGTCTTCTCGAACTGCATGTACCACATGAAACTATCTATTACAATACGCTCTTTTCAAATGAGATGAACCCCCCGCAGCGACATTTCGGGCCGACCCCAACCCAGTTTTTGAATTCGGTTGTTTATAGGAACCTACAGGCGGAGGTAACATGCAAGGATGGATTTGTCCAAGAGTTCCGTCCACTATGGAGAGAAAATACAGAGGAAAGCGACCTGACCTCAGATAAAGCAGTGGGGTATATTACATCTGCAGTGCCCTACAGATCTGTATCATTGCTGCATTGTGACATTGAAATCCCTCCAGGGTCCAATCAAAGCTTACTAGATCAACTAGCTATCAATTTATCTCTGATTGCCATGCATTCCGTAAGGGAGGGCGGGGTAGTGATCATCAAAGTGTTGTATGCAATGGGATACTACTTTCATCTACTCATGAACTTGTTCGCTCCGTGTTCCACAAAAGGATACATTCTCTCTAATGGTTATGCATGTAGAGGGGATATGGAGTGTTACCTGGTATTTGTCATGGGTTACCTGGGCGGGCCTACATTTGTACACGAGGTGGTGAGGATGGCAAAAACTCTGGTACAGCGGCACGGTACGCTTTTGTCCAAATCAGATGAGATCACACTGACCAGGTTATTCACCTCACAGCGGCAGCGTGTGACAGACATCCTATCCAGTCCTTTACCAAGATTAATAAAGTACTTGAGAAAGAATATTGACACTGCGCTGATTGAAGCTGGGGGACAGCCCGTCCGTCCATTCTGTGCAGAGAGTTTGGTGAGCACGCTAGCGGACATAACTCAGATAACCCAGATCATTGCTAGTCACATTGACACGGTCATCCGGTCTGTGATATATATGGAAGCTGAGGGTGATCTCGCTGACACAGTATTTCTATTTACCCCTTACAATCTCTCTACTGACGGGAAAAAGAGAACATCACTTAAACAGTGCACGAGACAGATCCTAGAGGTTACAATACTGGGTCTTAGAGTCGAAGATCTCAATAAAATAGGCGATGTAATCAGCCTAGTGCTTAAAGGCATGATCTCCATGGAGGACCTTATCCCACTAAGGACATACTTGAAGCATAGTACCTGCTCTAAATATTTGAAGGCTGTCCTAGGTATTACCAAACTCAAAGAAATGTTTACAGACACCTCTGTATTGTACTTGACTCGTGCTCAACAAAAATTCTACATGAAAACTATAGGCAATGCAGTCAAAGGATATTACAGTAACTGTGACTCT
>ABG29402
ATGGCGGGCTCCGGTCCCGAAAGGGCAGAGCACCAGATCATCCTACCAGAGTCACATCTATCCTCTCCATTGGTCAAGCACAAATTGCTATACTACTGGAAATTGACTGGGCTACCGCTTCCTGATGAATGCGACTTTGATCATCTCATTATCAGCAGGCAATGGAAGAGAATACTGGAGTCGGCCACTCCTGACACAGAGAGAATGATAAAACTCGGGCGGGCAGTTCACCAGACTCTCAACCACAATTCCAAGATAACCGGAGTGCTCCATCCTAGGTGTTTAGAAGAACTGGCTAGTATTGAGGTCCCTGATTCAACTAACAAATTCCGGAAGATTGAAAAGAAGATCCAGATTCACAACACAAGGTATGGAGACCTGTTCACAAAGCTGTGCACACAAGTTGAGAAGAAATTGCTAGGGTCATCTCGGTCTAATAATGTCCCACGATCAGAGGAATTCAGCAGCATCCGTACAGATCCGGCATTCTGGTTTCACTCAAAATGGTCCAGAGCCAAGTTCGCGTGGCTCCATATAAAACAAGTCCAAAGGCATCTGATTGTAGCAGCAAGGACAAGGTCTGCAGTCAACAAGTTAGTAACATTAAGTCATAAGATAGGCCATGTCTTTGTTACTCCTGAGCTTGTCATTGTGACACATACAGATGAGAACAAGTTCACATGCCTCACCCAGGAACTTGTATTGATGTATGCGGATATGATGGAAGGCAGGGACATGGTCAATATAATATCTTCTACAGCAGCACATCTCAGAAACCTATCCGAGAAAATTGATGATATTCTGCGGTTAGTAGATGCTCTGGCAAAGGACTTAGGTAATCAAGTCTATGATGTTGTAGCATTAATGGAGGGATTCGCATACGGTGCCGTTCAGCTGCTTGAGCCATCAGGTACATTTGCAGGAGATTTCTTTGCATTTAACCTACAGGAGCTCAAAGACACGTTAATCGAACTTCTCCCAAATAATATAGCGGAATCAGTAACTCACGCTATTGCCACTGTATTCTCCGGCTTAGAACAGAATCAAGCAGCTGAGATGTTGTGCTTGCTGCGTTTGTGGGGTCACCCATTGCTTGAGTCTCGTAGTGCAGCAAGAGCAGTCAGGAGCCAGATGTGCGCACCAAAGATGGTAGACTTCGATATGATCCTCCAGGTATTATCTTTCTTTAAAGGAACAATCATCAATGGATACAGAAAGAAGAACTCAGGTGTGTGGCCGCGTGTCAAAGTAGATACAATATACGGAAATATCATTGGGCAGCTACATGCTGATTCGGCAGAGATCTCACATGATGTCATGTTGAGAGAGTACAAGAGTTTATCTGCTCTTGAATTTGAGCCATGTATAGATTATGACCCTGTTACCAATCTAAGCATGTTCCTAAAAGACAAGGCAATCGCACATCCTAGTGATAACTGGCTCGCCTCATTTAGGCGGAACCTACTCTCTGAGGACCAGAAGAAACAGATAAAAGAGGCAACTTCAACTAACCGCCTCCTGATAGAGTTCTTAGAATCAAATGATTTTGATCCATATAAAGAAATGGAATACCTGACAACCCTCGAGTACCTAAGAGATGACAGTGTGGCAGTATCGTACTCACTCAAAGAGAAAGAGGTGAAAGTGAATGGGCGGATTTTTGCTAAATTAACAAAGAAACTAAGGAACTGCCAGGTAATGGCAGAAGGAATTCTAGCTGACCAGATTGCACCTTTCTTTCAGGGAAATGGGGTCATCCAAGATAGCATATCCTTGACAAAGAGTATGTTAGCGATGAGTCAACTGTCCTTTAACAGCAATAAGAAACGTATCACTGACTGCAAAGAGAGGGTTTCCTCAAACCGCAATCATGATCCTAAGAGCAAGAATCGTAGAAGAGTTGCCACTTTTATCACGACTGACCTACAAAAGTATTGTCTTAACTGGAGATATCAGACAGTCAAACTATTCGCCCATGCCATCAATCAGCTGATGGGCCTACCTCATTTCTTTGAGTGGATTCATCTTAGGCTGATGGACACTACAATGTTTGTAGGGGATCCTTTCAATCCTCCAAGTGACCCGACTGACTGTGATCTATCAAGAGTCCCGAATGATGATATATATATTGTAAGTGCTAGAGGGGGCATTGAGGGACTCTGCCAGAAGCTATGGACGATGATCTCAATTGCTGCAATCCAACTTGCTGCAGCAAGATCTCATTGTCGAGTTGCCTGCATGGTACAAGGTGACAATCAAGTAATAGCTGTAACGAGAGAGGTAAGATCAGATGATTCCCCGGATATGGTGTTGACGCAGTTGCATCAAGCTAGTGATAATTTCTTCAAGGAATTGATTCATGTCAATCATCTGATTGGCCATAACCTGAAGGATCGTGAAACCATTAGATCAGACACATTCTTCATTTACAGCAAACGAATATTCAAAGATGGAGCAATACTCAGTCAGGTCCTCAAGAATTCATCTAAATTGGTGCTAATATCAGGCGACCTTAGCGAAAACACTGTAATGTCCTGTGCCAACATTGCATCCACTGTAGCACGACTATGTGAGAATGGGCTTCCTAAGGATTTCTGTTACTATTTGAATTACCTAATGAGTTGCGTGCAGACATACTTTGATTCGGAGTTTTCTATTACCCACAGCTCGCAATCAGGTTCCAACCAGTCCTGGATTGAGGATATCTCTTTCGTACACTCATACGTGTTAACCCCTGCCCAGCTGGGGGGACTGAGCAACCTTCAATACTCAAGGCTCTACACAAGGAATATTGGTGACCCAGGGACCACTGCTTTCGCAGAGGTCAAGCGACTAGAAGCAGTGGGGTTGCTGAGTCCCAGCATCATGACTAACATCTTAACCAGGCCACCTGGCAATGGAGACTGGGCCAGCCTATGCAACGACCCATACTCTTTTAATTTTGAGACTGTTGCAAGCCCAAATATTGTCCTCAAGAAACATACACAGAAAGTCCTATTTGAGACATGTTCAAACCCCTTATTATCCGGGGTACATACAGAGGACAATGAGGCAGAAGAGAAAGCATTGGCTGAATTCTTACTCAATCAAGAAGTGATTCACCCACGTGTCGCACATGCTATCATGGAAGCAAGCTCGGTGGGTAGGAGAAAGCAAATTCAAGGGCTTGTTGACACAACGAACACCGTGATTAAGATTGCACTGACTAGGAGGCCACTCGGTATCAAAAGGCTGATGCGGATAATCAATTACTCGAGCATGCATGCAATGTTGTTCAGAGATGATATTTTCTTATCCAATAGATCCAACCACCCATTAGTTTCTTCTAATATGTGCTCGCTGACGCTAGCAGATTATGCCCGGAACAGAAGCTGGTCACCCCTGACAGGGGGCAGGAAAATACTGGGTGTATCCAACCCCGATACCATAGAACTTGTGGAGGGAGAGATTCTCAGCGTCAGTGGAGGGTGCACAAAATGTGACAGCGGAGATGAGCAGTTTACTTGGTTCCATCTTCCAAGCAATATAGAGCTGACTGATGACACCAGCAAAAATCCCCCGATGAGAGTGCCATATCTCGGGTCGAAGACTCAAGAGAGAAGAGCCGCCTCGCTTGCGAAAATAGCCCACATGTCACCACATGTGAAAGCAGCACTAAGGGCATCATCCGTGTTAATCTGGGCTTATGGAGACAACGAAGTGAACTGGACTGCTGCTCTTAATATTGCAAGGTCTCGATGCAACATAAGCTCAGAGTATCTTCGGCTATTGTCACCCCTGCCCACAGCTGGGAATCTCCAACATAGATTGGATGATGGCATAACCCAGATGACATTTACCCCTGCATCTCTCTACAGAGTGTCGCCTTACGTCCACATATCCAATGATTCTCAAAGGCTATTCACCGAAGAAGGGGTCAAAGAGGGAAACGTGGTTTACCAACAAATTATGCTCTTGGGTTTATCTCTAATTGAATCACTCTTCCCAATGACAACAACCAGAACATATGATGAGATCACATTACACCTCCACAGTAAATTTAGCTGCTGTATCCGAGAAGCGCCTGTTGCGGTTCCCTTCGAGCTCTTCGGGCTGGCACCGGAATTAAGGATGGTAACCTCAAATAAGTTCATGTATGATCCTAGCCCTATATCAGAGAGAGATTTTGCGAGACTTGACTTAGCTATCTTCAAGAGTTATGAGCTTAATTTGGAATCATATTCCACGCTGGAGCTAATGAACATTCTTTCAATATCTAGCGGGAAATTGATTGGCCAATCCGTGGTTTCTTATGATGAAGATACTTCTATAAAGAATGATGCCATAATAGTGTATGACAACACACGAAATTGGATTAGTGAGGCGCAGAACTCAGATGTGGTCCGCCTGTTTGAGTATGCAGCACTCGAAGTGCTCCTTGACTGTGCTTATCAACTCTACTATCTGAGGGTAAGGGGTCTAAACAACATCGTCCTATACATGAATGACTTATATAAGAACATGCCAGGGATCCTACTCTCCAATATTGCGGCCACGATATCCCACCCCCTCATTCACTCAAGGTTGAATGCAGTAGGTCTAATTAACCATGACGGGTCACACCAGCTTGCAGATATAGACTTCGTCGAGGTGTCTGCGAAATTGTTAGTCTCTTGCACTCGACGCGTGGTCTCAGGCTTATATGCGGGGAATAAGTACGATCTGCTGTTTCCATCTGTCTTAGATGATAACCTGAGTGAGAAGATGCTTCAACTGATTTCCCGGTTATGCTGTCTGTACACAGTGCTCTTTGCTACAACAAGAGAAATCCCGAAAATAAGGGGCCTATCGGCAGAAGAGAAATGCTCAATACTCACTGAGTATCTACTGTCAGATGCTGTAAGGCCGTTGCTTAGGCCCGAACAAGTGAGTTCTATCATGTCTCCCAACATAATCACGTTCCCAGCCAATCTATATTACATGTCTAGGAAGAGCCTTAATTTGATCAGAGAACGAGAGGACAGAGATACTATCTTGTCGTTGTTGTTCCCTCAGGAACCACTGCTTGAGCTTCGCCCAGTACGAGACATTGGTGCTCGAGTGAAAGACCCGTTTACCCGACAACCCGCATCATTCGTACAAGAGCTAGATCTGAGTGCCCCAGCAAGGTACGACGCATTTACACTGAGTAAGGTTTGCTTCGAGCACACACTACCGAACCCAAAGGAAGATTACCTAGTACGGTACTTGTTCAGAGGAATAGGGACTGCTTCATCTTCTTGGTATAAGGCATCTCATCTTCTATCCGTACCTGAGGTCAGGTGTGCAAGACATGGGAACTCCTTATACTTAGCGGAAGGAAGCGGAGCCATCATGAGTCTTCTTGAATTGCATATACCACATGAGACTATCTATTACAATACACTTTTCTCAAATGAGATGAACCCTCCACAGCGACATTTCGGACCTACACCAACACAGTTTCTAAACTCGGTCGTTTATAGGAATCTACAAGCGGAAGTGCCATGTAAAGATGGATATGTCCAGGAGTTCTGTCCATTATGGAGAGAGAATGCAGAAGAAAGTGACCTGACCTCAGATAAGGCAGTTGGATATATCACATCTGTGGTACCCTATAGGTCTGTATCATTACTACATTGTGACATTGAGATTCCTCCAGGGTCCAGTCAAAGCTTATTAGATCAACTGGCTACTAATTTATCCCTGATTGCCATGCATTCTGTGAAAGAGGGTGGGGTAGTGATCATCAAAGTACTGTATGCAATGGGGTACTACTTCCATTTACTCATGAATTTATTCACTCCATGTTCCACGAAAGGATACATACTCTCCAATGGCTATGCCTGTAGAGGGGATATGGAGTGTTACCTGATATTCGTTATGGGCTACTTAGGCGGGCCCACCTTCGTGCACGAAGTGGTAAGGATGGCAAAAACTCTAATGCAACGACACGGTACACTTCTATCTAAATCAGATGAAATCACATTGACTAAGCTATTTACCTCACAACAGCGTCGTGTAACAGATCTCCTATCCAGCCCTTTACCGAAGCTAATGAAGCTCTTAAGTGAAAATATTGATGCTGCACTAATTGAAGCCGGGGGACAGCCCGTCCGTCCATTCTGTGCAGAAAGTTTGGTGAGCACACTAACAGATATGACCCAGACAACTCAGATCATTGCCAGCCACATTGACACAGTCATTCGCTCCGTGATTTACATGGAGGCTGAGGGTGACCTCGCCGACACAGTGTTCTTATTTACTCCTTACAATCTATCCACAGACGGTAAAAAGAGAACATCACTTAAGCAGTGCACCAAACAGATCTTGGAAGTCACAATACTGGGTCTCGGAGCCAAAGATATCAATAAAGTAGGTGATGTAATCAGCTTAGTGCTCAGAGGTGCGGTTTCCCTAGAGGACCTCATCCCATTAAGGACATACCTGAAGCGCAGTACCTGCCCTAAATACCTGAAAGCGGTCCTAGGTATTACTAAACTCAAAGAAATGTTCACAGATACCTCGTTACTGTACTTGACTCGTGCTCAACAAAAATTCTACATGAAAGCCATAGGTAATGCTGCCAAGGGATATTACAGTAATAATGACTCT
>AEV40794
ATGGCGGGCTCCGGTCCCGAAAGGGCAGAGCACCGGATTATCCTACCAGAGTCACATCTATCTTCTCCATTGGTCAAGCACAAATTGCTCTATTACTGGAAATTGACTGGGCTGCCGCTTCCTGATGAATGCGACTTTGATCATCTCATTATAAGCAGGCAATGGAAAAAAATACTGGAATCGGCCACTCCTGACACGGAAAGAATGATCAAACTCGGACGGGCAGTGCACCAGACCCTCAACCACAATTCCAAGATAACCGGAGTGCTCCATCCCAGGTGTTTAGAAGAACTGGCTAGTATTGAAATCCCTGACTCAACCAACAAATTTCGGAAGATTGAAAAGAAGATCCAAATTCATAATACAAGGTATGGAGAATTGTTCACAAAACTGTGCACGCATGTTGAAAAGAAATTGCTAGGATCATCCTGGTCTAATAATGTCCCACGATCAGAGGAATTCAGCAGCATCCGTACGGATCCGGCATTCTGGTTTCACTCAAAGTGGTCCAAAGCCAAGTTCGCATGGCTCCATATAAAACAGGTCCAAAGGCATCTGATTGTAGCAGCAAGAACAAGGTCTGCAGTCAACAAGTTAGTAACATTAACTCATAAGGTAGGCCACGTCTTTGTTACCCCTGAGCTTGTCATTGTGACACATACAGATGATAACAAGTTCACATGCCTCACCCAGGAACTTGTATTGATGTATGCAGATATGATGGAAGGCAGGGACATGGTCAACATAATATCTTCTACGGCGGCACATCTTAGGAACCTATCCGAGAAAATTGATGATATCCTGCGGTTAGTAGATGCCCTGGCAAAGGATTTGGGTAATCAAGTCTATGATGTTGTAGCATTAATGGAGGGATTCGCATACGGTGCCGTTCAGCTGCTTGAGCCTTCAGGTACATTTGCAGGAGATTTTTTTGCATTCAACCTACAGGAGCTCAAGGACACTCTAATCGAACTTCTCCCAAACAATATAGCGGAATCAGTAACTCACGCAATCGCCACTGTGTTCTCTGGCTTAGAACAGAATCAAGCAGCAGAGATGCTATGCTTGCTGCGTTTGTGGGGTCATCCACTGCTTGAGTCCCGTAGTGCAGCAAGAGCGGTCAGGAGCCAGATGTGCGCACCAAAGATGGTAGACTTCGATATGATCCTCCAGGTATTATCCTTCTTTAAAGGAACAATAATCAATGGATATAGAAAGAAGAACTCAGGTGTGTGGCCACGTGTCAAAGTAGATACAATATACGGGAATGTCATTGGGCAGCTACATGCTGATTCAGCAGAGATCTCACATGAGGTCATGTTAAGGGAGTACAAGAGTTTATCTGCCCTTGAATTTGAGCCATGTATAGAGTATGACCCTGTTACCAATCTAAGCATGTTCCTAAAAGATAAGGCAATCGCACATCCGAATGATAACTGGCTTGCCTCGTTTAGGCGGAACCTTCTCTCTGAGGACCAGAAGAAACAGATAAAGGAGGCGACCTCAACTAACCGCCTCCTGATAGAGTTTTTAGAGTCAAATGATTTTGATCCATACAAAGAGATGGAATACCTGACAACCCTTGAGTATCTAAGAGATGATAATGTGGCAGTATCGTACTCACTCAAAGAGAAGGAGGTGAAAGTGAATGGGCGAATTTTCGCTAAGCTAACAAAGAAACTAAGGAACTGCCAGGTAATGGCAGAAGGAATTCTAGCTGACCAGATTGCACCTTTCTTCCAGGGGAATGGTGTCATCCAAGATAGCATATCCTTGACTAAGAGTATGTTAGCAATGAGTCAACTGTCCTTTAACAGCAATAAGAAACGTATCACCGACTGCAAGGAAAGGGTTTCCTCAAACCGCAATCATGATCCAAAAAGCAAGAATCGTCGAAGGGTTGCCACTTTTATCACGACTGACCTGCAAAAGTATTGTCTTAACTGGAGATATCAGACAGTTAAATTATTCGCCCATGCCATCAATCAGCTGATGGGCCTACCCCACTTTTTCGAGTGGATTCATCTTAGATTAATGGACACTACGATGTTTGTAGGGGATCCTTTCAATCCTCCGAGTGACCCGACTGATTGTGACTTATCAAGAGTCCCAAATGATGACATATATATTGTCAGTGCTAGAGGGGGCATTGAGGGACTCTGCCAGAAGCTATGGACAATGATCTCAATTGCTGCAATCCAACTTGCTGCGGCAAGAGCTCATTGTCGAGTTGCCTGCATGGTACAAGGTGACAATCAAGTAATAGCTGTAACGAGAGAGGTAAGATCTGACGACTCCCCGGAAATGGTGTTGACACAGTTACATCAAGCTAGTGATAATTTCTTCAAGGAATTGATCCACGTCAATCATCTGATCGGCCATAACCTGAAGGATCGTGAAACCATCAGATCAGACACATTCTTTATATACAGCAAGCGAATATTCAAAGATGGAGCAATACTCAGTCAGGTTCTCAAGAACTCATCTAAATTGGTGCTAATATCAGGCGACCTTAGCGAAAACACTGTAATGTCCTGTGCCAATATTGCATCCACTGTAGCAAGACTTTGTGAGAACGGGCTTCCTAAGGATTTCTGCTACTATTTGAACTACCTAATGAGTTGCGTGCAGACATACTTTGATTCAGAATTTTCTATTACCCACAGCACTCAACCAGATTCCAACCAATCCTGGATCGAGGATATCTCTTTCGTACACTCATACGTGTTAACTCCTGCCCAGCTGGGGGGATTGAGCAACCTTCAATACTCAAGGCTCTACACAAGGAATATTGGTGATCCAGGGACTACTGCTTTCGCAGAGGTCAAGCGATTAGAAGCAGTAGGGTTGCTGAGTCCTAGCATTATGACTAACATCTTAACCAGACCACCTGGCAACGGAGACTGGGCCAGCCTGTGCAACGATCCGTACTCTTTCAATTTTGAGACTGTTGCAAGCCCCAACATTGTCCTCAAGAAACATACACAGAAAGTCTTATTCGAGACTTGCTCAAACCCCTTATTATCTGGGGTACACACAGAGGACAATGAGGCGGAAGAGAAAGCATTGGCTGAATTCTTACTCAACCAAGAAGTGATTCACCCACGTGTCGCACATGCTATCATGGAAGCAAGCTCTGTAGGTAGAAGAAAGCAAATTCAAGGGCTCGTTGACACAACGAACACTGTGATTAAGATTGCACTGACTAGGAGGCCCCTCGGTATTAAAAGGCTGATGCGGATAATCAATTACTCAAGCATGCATGCAATGTTATTCAGAGATGATATTTTCTTATCCAATAGATCCAACCACCCATTGGTTTCTTCCACTATGTGCTCGCTGACGCTTGCAGATTATGCCCGGAACAGAAGCTGGTCACCCCTGACAGGGGGCAGGAAAATACTGGGTGTATCTAACCCCGATACCATAGAACTTGTGGAGGGAGAGATTCTCAGTGTCAGTGGAGGGTGCACAAAGTGTGACAGTGGAGATGAGCAGTTTACTTGGTTCCATCTTCCAAGCAATATAGAGCTGACTGACGACACCAGCAAAAATCCCCCGATGAGAGTGCCGTATCTCGGGTCGAAGACTCAAGAGAGGAGAGCTGCCTCACTTGCGAAAATAGCTCATATGTCACCACATGTGAAAGCAGCACTAAGGGCATCATCCGTGTTAATCTGGGCTTATGGGGACAACGAAGTAAACTGGACTGCTGCTCTTAATATCGCAAGATCTCGATGCAACATAAGCTCAGAGTATCTTCGGCTATTGTCACCCCTGCCCACAGCTGGGAATCTCCAACATAGATTGGATGATGGCATAACCCAGATGACATTTACCCCTGCATCTCTCTACAGAGTATCACCTTATGTTCACATATCCAATGATTCTCAAAGGCTATTCACCGAAGAAGGGGTCAAAGAGGGGAATGTGGTTTATCAACAAATCATGCTCTTGGGTTTATCTCTAATTGAGTCGCTCTTCCCAATGACAACGACCAGAACGTATGATGAGATCACATTACACCTCCACAGCAAATTTAGCTGCTGTATCCGGGAAGCGCCTGTTGCGGTCCCCTTTGAACTCCTTGGGCTGGCACCAGAATTAAGGATGGTAACCTCAAATAAGTTCATGTATGATCCTAGCCCTATATCAGAGAAAGATTTTGCGAGACTTGACTTAGCTATCTTCAAGAGTTACGAGCTTAATCTGGAATCATATCCCACGCTGGAGCTAATGAACATCCTTTCAATATCTAGCGGGAAGTTGATTGGTCAGTCCGTGGTTTCTTACGATGAGGACACTTCTATAAAGAATGATGCTATAATAGTGTATGACAACACACGAAATTGGATTAGTGAGGCTCAGAATTCAGATGTGGTCCGCCTATTCGAGTATGCGGCACTTGAAGTGCTCCTTGACTGTTCCTACCAACTCTACTATCTGAGGGTGAGGGGCCTAAACAACATCGTCTTGTACATGAATGACTTATATAAGAACATGCCAGGAATCCTACTCTCCAATATTGCGACTACGATATCCCACCCCATCATTCACTCAAGGTTGAATGCAGTCGGCTTAATTAACCATGACGGGTCACACCAGCTTGCAGATATAGATTTCATTGAGATGTCGGCGAAATTGTTAGTCTCTTGCACTCGACGTGTGGTCTCAGGCTTATATGCAGGGAATAAGTACGATCTGCTGTTTCCGTCTGTCTTAGATGATAACCTGAATGAGAAGATGCTTCAGCTGATTTCCCGATTATGCTGTCTATACACAGTGCTCTTTGCTACAACAAGGGAAATCCCAAAAATAAGAGGCCTATCAGCAGAAGAAAAATGCTCAGTACTCACTGAGTACCTACTTTCAGATGCTGTGAAACCATTGCTTAGGTCCGAACAATTGAGCTCTGTCATGTCTCCCAACATAATTACGTTCCCAGCGAATCTATATTACATGTCTAGGAAGAGCCTTAATTTGATCAGGGAACGAGAGGACAGAGATACTATCTTGTCGTTGTTGTTCCCTCAGGAACCACTGCTTGAACTTCGTCCAGTACAAGACATTGGTGCTCGAGTGAAAGACCCGTTTACCCGGCAACCCGCATCATTCATACAAGAGCTAGATTTGAGCGCCCCAGCAAGGTATGACGCATTTACATTTAGTAGGGCTTGCTTCGAGCACACATTACCGAACCCAAGGGAAGATTACCTAGTACGGTACTTGTTCAGAGGAATAGGGACTGCCTCATCTTCTTGGTACAAGGCATCTCATCTTCTTTCCGTACCCGAGGTCAGATGTGCAAGACATGGGAACTCCTTATACTTGGCGGAAGGAAGCGGAGCTATCATGAGTCTTCTTGAATTGCATATACCACATGAGACTATCTATTATAATACGCTTTTCTCGAATGAGATGAACCCTCCACAGCGACATTTCGGACCTACACCAACACAGTTTCTAAATTCAGTCGTTTATAGGAATCTACAAGCGGAAGTGCCATGTAAAGACGGATATGTCCAGGAGTTTTGCCCACTATGGAGAGAGAATGCAGAAGAAAGCGACCTGACATCAGATAAAGCAGTTGGATATATCACATCTGTGGTACCCTACAGGTCTGTATCATTACTACATTGTGACATTGAAATTCCTCCGGGGTCCAATCAAAGCTTATTAGATCAACTGGCTACTAATATATCTCTGATTGCCATGCATTCTGTGAGGGAGGGCGGGGTAGTGATCATCAAAGTACTGTATGCAATGGGGTACTACTTTCATCTACTCATAAACTTATTCACTCCATGTTCCACAAAGGGATATATACTCTCCAACGGCTACGCCTGTAGAGGGGATATGGAGTGTTACCTGATCTTTGTGATGGGCCACTTAGGCGGGCCTACATTCGTGCACGAAGTGGTAAGGATGGCAAAAACTCTAATACAGCGACACGGTACACTTCTATCCAAATCAGATGAAATCACACTGACTAAGCTATTTACCTCACAGCAGCGTCGTGTAACAGATATCCTATCCAGCCCTTTACCGAGGCTAATGAAGTTCTTGAGGGAAAATATTGATGCTGCATTAATTGAAGCCGGGGGACAGCCTGTCCGTCCATTCTGTGCAGAAAGTTTAGTGAGCACGCTAACAGATATGACCCAGACGACTCAGATCATTGCCAGCCACATTGACACAGTCATTCGCTCTGTAATTTACATGGAAGCTGAGGGTGACCTTGCCGACACAGTGTTTTTATTTACACCCTACAATCTCTCTACAGACGGTAAAAAGAGAACATCACTTAAACAGTGCACAAGACAGATCTTGGAAGTCACAATACTGGGTCTCAGAGCCAAAGATGTCAATAAGGTCGGCAATCTAATTAGCTTGGTACTCAAAGGTGCGGTTTCTCTAGAGGACCTCATCCCATTAAGGACATATCTGAAGCGCAGTACCTGCCCTAAGTACCTGAAGGCGGTCCTAGGTATCACAAAACTCAAAGAAATGTTCACAGATACCTCCTTACTATACTTGACTCGTGCTCAACAAAAATTCTACATGAAAACCATAGGTAATGCTACCAAGGGGTATTACAGTAATAATGACTCT
>ADZ96699
ATGGCGGGCTCCGGTCCCGAAAGGGCAGAGCACCAGATCATCCTACCAGAGTCACATCTATCCTCTCCATTGGTCAAGCACAAATTGCTATACTACTGGAAATTGACTGGGCTACCGCTTCCTGATGAATGCGACTTTGATCATCTCATTATCAGCAGGCAATGGAAGAAAATACTGGAGTCGGCCACTCCTGACACAGAGAGAATGATAAAACTCGGGCGGGCAGTGCACCAGACTCTCAACCACAATTCCAAGATAACCGGAGTGCTCCATCCCAGGTGTTTAGAAGAACTGGCTAGTATTGAGGTCCCTGATTCAACTAACAAATTCCGGAAGATTGAAAAGAAGATCCAGATTCACAATACAAGGTATGGAGACCTGTTCACAAAGCTGTGCACGCACGTTGAGAAGAAATTGCTAGGATCATCCCGGTCTAATAATTTCCCACGATCAGAGGAATTCAGCAGCATCCGTACGGATCCGGCATTCTGGTTTCACTCAAGATGGTCCAGAGCCAAGTTCGCGTGGCTCCATATAAAACAGGTCCAAAGGCATCTGATTGTAGCAGCAAGAACAAGGTCCGCAGTCAACAAGTTAGTAACATTAAGTCATAAGATAGGCCACGTCTTTGTTACTCCTGAACTTGTCATTGTGACACATACAAATGAGAACAAGTTCACATGCCTCACCCAGGAACTTGTATTGATGTATGCAGATATGATGGAGGGCAGGGACATGGTCAACATAATATCTTCTACGGCGGCACATCTCAGAAACTTATCCGAGAAAATTGATGACATTCTGCGATTAGTAGATGCTCTGGCAAAGGAGTTGGGTAATCAAGTCTATGATGTTGTAGCATTAATGGAGGGATTCGCATACGGTGCCGTTCAGCTGCTTGAGCCATCAGGTACATTTGCAGGAGATTTCTTTGCATTCAACCTACAAGAGCTCAAAGACACTCTAATCGAACTTCTCCCAAATAATATAGCGGAATCAGTAACTCATGCAATTGCCACTGTATTCTCCGGCTTAGAACAGAATCAAGCAGCTGAGATGTTGTGCTTGCTGCGTTTGTGGGGTCACCCACTGCTTGAGTCCCGTAGTGCAGCAAGAGCAGTCAGGAGCCAGATGTGCGCACCAAAGATGGTAGACTTCGATATGATCCTCCAGGTATTATCTTTCTTTAAAGGAACCATCATCAATGGATACAGAAAGAAGAACTCATGTGTATGGCCACGTGTCAAAGTAGATACAATATACGGGAATGTCATTGGGCAGCTACACGCCGATTCAGCAGAGATCTCACATGATGTCATGTTGAGGGAGTATAAGAGTTTATCTGCCCTTGAATTTGAGCCATGTATAGATTATGACCCTGTTACCAATCTAAGCATGTTCCTAAAGGACAAGGCAATCGCACATCCTAGTGATAACTGGCTCGCTTCATTTAGGCGGAACCTTCTCTCTGAGGAACAGAAGAAACAGGTAAAGGAGGCAACTTCAACTAACCGCCTTCTGATAGAGTTCTTAGAATCAAATGATTTTGATCCATATAAAGAAATGGAATACTTGACAACCCTTGAGTACCTAAGAGATGACAGTGTGGCAGTATCGTACTCACTCAAAGAGAAGGAGGTGAAAGTGAATGGGCGGATTTTTGCTAAGTTAACAAAGAAACTAAGGAACTGCCAGGTAATGGCAGAAGGAATTCTAGCTGACCAGATCGCACCTTTCTTCCAGGGAAATGGGGTCATTCAAGATAGCATATCCTTGACCAAGAGTATGTTAGCGATGAGTCAACTGTCCTTTAACAGCAATAAGAAACGTATCACTGACTGCAAAGAGAGGGTTTCCTCACACCGCAATCATGATCCGAAGAGCAAGAATCGTCGAAGAGTTGCCACTTTTATCACAACTGACCTGCAAAAGTATTGTCTTAACTGGAGATATCAGACAGTTAAACTATTCGCCCATGCCATCAATCAGCTGATGGGCCTACCTCACTTCTTTGAGTGGATTCATCTTAGGCTGATGGACACTACAATGTTTGTAGGAGATCCTTTCAATCCTCCAAGTGACCCGACTGACTGTGATTTATCAAGAGTCCCAAATGATGACATATATATTGTCAGTGCTAGAGGGGGCATAGAGGGACTCTGCCAGAAGTTATGGACGATGATCTCAATTGCTGCAATTCAACTTGCTGCAGCAAGATCTCATTGTCGAGTTGCCTGCATGGTACAAGGTGACAATCAAGTAATAGCTGTAACGCGAGAGGTAAGATCAGATGATTCCCCGGATATGGTGTTGACACAGTTGCATCAAGCTAGTGATAATTTCTTCAAGGAATTGATTCATGTCAATCATCTGATTGGCCATAACCTGAAGGATCGTGAAACCATCAGATCAGATACATTCTTTATATACAGCAAACGAATATTCAAGGATGGGGCAATACTCAGTCAGGTCCTCAAAAACTCATCTAAATTGGTGCTAATATCAGGCGACCTTAGCGAAAACACTGTAATGTCCTGTGCCAACATTGCATCCACTGTAGCACGATTATGTGAGAACGGGCTTCCTAAGGATTTCTGTTACTATTTGAACTACCTAATGAGTTGCGTGCAGACATACTATGATTCGGAGTTTTCTATTACCCACAGCTCGCAACCAGATTCCAACCAGTCTTGGATCGAGGATATCTCTTTCGTACACTCATACGTGTTGACCCCTGCCCAGCTGGGGGGACTGAGCAACCTTCAATACTCAAGGCTCTACACAAGGAATATTGGTGACCCATGGACTACTGCTTTCGCAGAGGTCAAGCGATTAGAAGTAGTGGGGTTGCTGGGTCCTAGCAATATGACTAACATCTTAACCAGGCCACCTGGCAATGGAGACTGGGCCAGCCTATGCAACGACCCATACTCTTTTAATTTTGAGACTGTTGCAAGCCCAAATATTGTCCTCAAGAAACATACACAAAAAGTCTTATTTGAGACTTGTTCAAACCCCTTATTATCCGGGGTACATACAGAAGACAATGAGGCGGAAGAGAAAGCATTGGCTGAATTCTTACTCAATCAAGAAGTGATTCACCCACGTATCGCACATGCTATCATGGAAGCAAGCTCTGTGGGCAGGAGAAAGCAAATTCAAGGGCTTGTTGACACAACGAACACTGTGATTAAGATTGCACTGACTAGGAGGCCCCTCGGTATCAAAAGGCTGATGCGGATAATCAATTACTCGAGCATGCATGCAATGTTATTCAGAGATGATATTTTCTTGTCCAATAGATCCAACCACCCATTAGTTTCCTCCAATATGTGCTCGCTGACGCTCGCAGATTATGCCCGGAACAGAAGCTGGTCACCCCTGACAGGGGGCAGGAAAATACTAGGTGTATCTAACCCTGATACCATAGAACTTGTGGAGGGAGAGATTCTCAGCATCAGCGGAGGGTGCACAAAATGTGACAGCGGAGATGAGCAGTTTACTTGGTTCCATCTTCCAAGCAATATAGAGCTGACTGATGACACCAGCAAAAATCCCCCGATGAGAGTGCCATATCTCGGGTCGAGGACTCAGGAGAGAAGAGCTGCCTCGCTTGCGAAAATAGCTCATATGTCACCACATGTGAAAGCAGCACTAAGGGCGTCATCCGTGTTAATCTGGGCTTATGGGGACAACGAAGTGAACTGGACTGCTGCTCTTAATATTGCAAGGTCTCGATGCAACATAAGCTCAGAGTATCTTCGGCTATTGTCACCCCTGCCCACAGCTGGGAATCTCCAACATAGATTGGATGATGGCATAACCCAGATGACATTTACCCCTGCATCTCTCTACAGAGTGTCGCCTTACGTTCATATATCCAATGATTCTCAAAGGCTATTCACTGAAGAAGGGGTCAAAGAGGGGAACGTGGTCTACCAACAAATTATGCTCTTGGGTTTATCTCTAATTGAATCACTCTTCCCAATGACAACAACCAGAACATATGATGAGATCACATTACACCTCCACAGTAAATTTAGTTGCTGTATCCGGGAAGCGCCTGTTGCGGTTCCCTTCGAGCTCCTCGGGTTGGCACCGGAATTAAGGATGGTAACCTCAAATAAGTTCATGTATGATCCTAGCCCTATATCAGAGAGAGATTTTCCGAGACTCGACCTAGCTATCTTCAAGAGTTACGAGCTTAATTTGGAATCGTATCCTACGCTGGAGCTAATGAACATTCTTTCAATATCAAGCGGGAAGTTGATTGGCCAATCCGTGGTTTCTTATGATGAAGATACTTCTATAAAGAATGATGCTATAATAGTGTATGACAACACACGAAATTGGATTAGTGAGGCGCAGAACTCGGATGTGGTCCGCCTATTTGAGTATGCAGCACTCGAAGTGCTCCTTGACTGTGCTTATCAACTCTACTATCTGAGGGTGAGGGGTTTAAACAACATCGTCCTATACATGAACGACTTATATAAGAACATGCCAGGGATCCTACTCTCCAATATTGCGACCACGATATCCCACCCCATCATTCACTCAAGGTTGAATGCAGTAGGCCTAATTAACCATGACGGGTCACACCAGCTTGCAGATATAGACTTCATCGAGGTGTCTGCGAAATTGTTAGTCTCTTGCACTCGACGCGTGGTATCAGGCTTATATGCAGGGAATAAGTACGATCTGCTATTTCCATCTGTCTTAGATGATAACCTGAATGAGAAGATGCTTCAGCTGATTTCCCGATTATGCTGTCTGTACACAGTGATCTTTGCTACAACAAGAGAAATCCCAAAAATAAGGGGCCTATCGGCAGAAGAGAAATGCTCAGTACTCACTGAGTATCTACTGTCAGATGCTGTGAAACCACTGCTTAGGTCCGAACAAGTGAGCTCTATCATGTCTCCCAACATAATCACGTTCCCAGCCAATTTATATTACATGTCTAGGAAGAGCCTTAATTTAATCAGGGAACGAGAGGACAGAGATACTATCCTGTCATTGTCGTTCCCTCAGGAACCGCTGCTTGAGCTTCGTCCAGTACAAGACATTGGTGCTCGAGTGAAAGACCCGTTTACCCGACAACCCGCATCATTCATACAAGAGTTAGATTTGAGTGCTCCAGCAAGGTACGACGCATTTACACTTAGCAAGGTTTGCTTCGAGCACACATTACCGAACCCAAAAGAAGATTACCTAGTACGGTACTTGTTCAGAGGAATAGGGACTGCTTCATCTTCTTGGTACAAGGCATCTCATCTTCTATCCGTACCTGAGGTCAGGTGTGCAAGACATGGAAACTCCTTATACTTGGCGGAAGGAAGCGGAGCCATCATGAGTCTTCTTGAATTGCATATACCACATGAGACTATCTATTACAATACGCTTTTCTCGAATGAGATGAACCCTCCACAGCGACATTTCGGACCTACACCAACACAGTTTCTAAATTCGGTCGTTTATAGGAATCTACAAGCGGAAGTACCATGTAAAGATGGATATGTCCAGGAGTTCTGCCCATTATGGAGAGAGAATGCAGAAGAAAGTGACCTGACCTCAGATAAAGCAGTTGGATACATTACATCCGTGGTACCCTACAGGTCTGTATCATTACTACATTGTGACATTGAGATTCCTCCGGGGTCCAATCAAAGCTTATTAGATCAACTGGCTACCAATTTATCTCTGATTGCCATGCATTCTGTGAGGGAGGGCGGGGTAGTGATCATCAAAGTACTGTATGTAATGGGATACTATTTTCATCTACTCATGAATTTATTCACTCCATGTTCCACGAAAGGATATATACTCTCCAATGGCTATGCCTGTAGAGGGGATATGGAGTGTTACCTGGTATTTGTTATGGGCTGCTTAGGCGGGCCCACATTCGTGCACGAAGTGGTAAGGATGGCAAAAACTCTAATACAACGACACGGTACGCTTCTATCTAAATCAGATGAAATTACATTGACTAAGCTATTTACCTCACAGCAGCGTCGTGTAACAGACATCCTATCCAGCCCTTTACCGAGGTTAATGAAGCTCTTGAGAGAAAACATTGATGCTGCACTAATCGAGGCCGGGGGACAGCCTGTCCGGCCATTCTGTGCAGAAAGTTTAGTGAGCACACTAACGGATATGACTCAGACGACTCAGATCATTGCCAGCCACATTGACACAGTCATTCGGTCTGTAATTTACATGGAGGCTGAGGGTGACCTTGCCGACACAGTGTTCTTATTTACCCCTTACAATCTATCTACAGACGGTAAAAAGAGAACATCACTTAAGCAGTGCACAAGGCAGATCTTGGAAGTCACAATACTGGGTCTCAGAGTCAAAGATATCAATAAAGTAGGTGATGTAATTGGCTTAGTACTCAGAGGTGCGGTTTCTCTCGAAGACCTCATCCCATTAAGGACATACCTGAAGCACAGTACCTGCCCTAAATACCTGAAGGCGGTCCTAGGTATTACTAAACTCAAAGAAATGTTCACAGATACCTCTTTACTATACTTGACTCGTGCTCAACAAAAATTCTACATGAAGACCATAGGTAATGCTGTCAAGGGATATTACAGTAATAATGACTCT
>ACW83058
ATGGCGGGCTCCGGTCCCGAAAGGGCAGAGCACCAGATCATCCTACCAGAGTCACATCTATCCTCTCCATTGGTCAAGCACAAATTGCTATACTACTGGAAATTGACTGGGCATCCGCTTCCTGATGAATGCGACTTTGATCATCTCATTATCAGCAGGCAATGGAAGAGAATACTGGAGTCGGCCACTCCTGACACAGAGAGAATGATAAAACTCGGGCGGGCAGTGCACCAGACTCTCAACCACAATTCCAAGATAACCGGAGTGCTCCATCCCAGGTGTTTAGTAGAACTGGCTAGTATTGAGGTCCCAGATTCAACTAACAAATTCCGGAAGATTGAAAAGAAGATCCAGATTCACAACACAAGGTATGGAGACCTGTTCACAAAGCTGTGCACGCATGTTGAGAAGAAATTGCTAGGATCATCCCGGTCTAATAATGTCCCACGATCAGAGGAATTCAGTAGCATCCGTACAGATCCGGCATTCTGGTTTCACTCAAAATGGTCCAGAGCCAAGTTCGCGTCCCTCCATATAAAACAAGTCCAAAGGCATCTGATTGTAGCAGCAAGGACAAGGTCTGCAGTCAACAAGTTAGTAACATTAAATCATAAGATAGGCCACGTCTTTGTTACTCCTGAGCTTGTCATTGTGACACATACAGATGAGAACAAGTTCACATGCCTCACCCAGGAACTTGTATTGATGTATGCGGATATGATGGAAGGCAGGGACATGGTCAATATAATATCTTCTACAGCAGCACATCTCAGAAACCTATCCGAGAAAATTGATGATATTCTGCGATTAGTAGATGCCCTGGCAAAGGACTTAGGTAATCAAGTCTATGATGTTGTAGCATTAATGGAGGGATTTGCATACGGTGCCGTTCAGCTGCTTGAGCCATCAGGTACATTTGCAGGAGATTTCTTTGCATTTAACCTACAGGAGCTCAAAGACACGTTAATCGAACTTCTCCCAAATAATATAGCGGAATCAGTAACTCACGCTATTGCCACTGTATTCTCCGGCTTAGAACAGAATCAAGCAGCTGAGATGTTGTGCTTACTGCGTTTGTGGGGCCACCCATTGCTTGAGTCTCGTAGTGCAGCAAGAGCAGTCAGGAGCCAGATGTGCGCACCAAAGATGGTAGACTTCGATATGATCCTCCAGGTATTATCTTTCTTTAAAGGAACAATCATCAATGGATACAGAAAGAAGAATTCAGGTGTGTGGCCGCGTGTCAAAGTAGATACAATATACGGGAATATCATTGGGCAGCTGCATGCTGATTCAGCAGAGATCTCACATGATGTCATGTTGAGGGAGTACAAGAGTTTATCTGCTCTTGGATTTGAGCCATGTATAGATTATGACCCTGTTACCAATCTAAGCATGTTCCTAAAAGACAAGGCAATCGCACATCCTAGTGATAATTGGCTCGCCTCATTTAGGCGGAACCTACTCTCTGAGGACCAGAAGAAACAGACAAAAGAGGCAACTTCAACTAACCGCCTCCTGATAGAGTTCTTAGAATCAAATGATTTTGATCCATATAAAGAAATGGAATACCTGACAACCCTCGAGTACCTAAGAGATGACAGTGTGGCAGTATCGTACTCACTCAAAGAGAAAGAGGTGAAAGTGAATGGGCGGATTTTTGCTAAGTTAACAAAGAAACTAAGGAACTGCCAGGTAATGGCAGAAGGAATTCTAGCTGACCAGATTGCACCTTTCTTTCAGGGAAATGGGGTCATTCAAGATAGCATATCCTTGACAAAGAGTATGTTAGCGATGAGTCAACTGTCCTTTAACAGCAATAAGAAACGTATCACTGGCTGCAAAGAGAGGGTTTCCTCAGACCGCAATCATGATCCTAAGAGCAAGAATCGTAGAAGAGTTGCCACTTTTATCAGCACTGACCTACAAACGTATTGTCTTAACTGGAGATATCAGACAGTCAAACTATTCGCCCATACCATCAATCAGCTGATGGGCCTACCTCATTTCTTTGAGTGGATTCATCTTAGGCTGATGGACACTACAATGTTTGTAGGGGATCCTTTCAATGGTCCAAGTGACCCGACTGACTGTGATCTATCAAGAGTCCCGAATGATGATATATATATTGTCAGTGCTAGAGGGGGCATTGAGGGACTCTGCCAGAAGCTATGGACGATGATCTCGATTGCTGCAATCCAACTTGCTGCAGCAAGATCTCATTGTCGAGTTGCCTGCATGGTACAAGGTGATAATCAAGTAATAGCTGTAACGAGAGAGGTGAGATCAGACGATTCCCCGGATATGGTGTTGACGCAGTTGCATCAAGCTAGTGATAATTTCTTCAAGGAATTGATTCATGTCAATCATCTGATTGGCCATAACCTGAAGGATCGTGAAACCATTAGATCAGACACATTCTTCATATACAGCAAACGAATATTCAAAGATGGAACAATACTCAGTCAGGTCCTCAAAAATTCATCTAAATTGGTGCTAATATCAGGCGACCTTAGCGAGAACACTGTAATGTCTTGTGCCAACATTGCATCCACTGTGGCACGACTATGTGAGAATGGGCTTCCTAAGGATTTCTGTTACTATTTGAACTACCTAATGAGTTGCATGCAGACATACTTTGATTCGGAGTTTTCTATTACCCACAGCTCGCAATCAGATTCCAACCAGTGCTGGATCGAGGATATCTCTTTCGTACACTCATACGTGTTAACCCCTGCCCAGCTGGGGGGACTGAGCAACCTTCAATACTCAAGGCTCTACACAAGGAATATTGGTGACCCAGGGACCACTGCTTTTGCAGAGGTCAAGCGACTAGAAGCAGTGGGGTTGCTGAGTCCCAGCATCATGACTAACATCTTAACCAGGCCACCTGGCAATGGAGACTGGGCCAGCGTATGCAATGACCCATACTCTTTTAATTTTGAGACTGTTGCAAGCCCAAATATTGTCCTCAAGAAACATACACAGAAAGTCCTATTTGAGACATGTTCAAACCCTTTATTATCCGGGGTACATACAGAGGACAATGAGGCAGAAGAGAAAGCATTGGCTGAATTCTTACTCAATCAAGAAGTGATTCACCCACGTGTCGCACATGCTATCATGGAAGCAAGCTCTGTGGGTAGGAGAAAGCAAATTCAAGGGCTTGTTGACACAACGAACACTGTGATTAAGATTGCACTGACTAGGAGGCCCCTCGGTATCAAAAGACTGATGCGGATAATCAATTACTCGAGCATGCATGCAATGTTGTTCAGAGATGACATTTTCTTATCCAATAGATCCAACCACCCATTAGTTTCTTCTAATATGTGCTCGCTGACGCTAGCAGATTATGCCCGGAACAGAAGCTGGTCACCCCTGACAGGGGGCAGGAAAATACTGGGTGTATCCAACCCCGATACCATCGAACTTGTGGAGGGAGAGATTCTCAGCGTCAGTGGAGGGTGCACAAAATGTGACAGCGGAGATGAGCAGTTTACTTGGTTCCATCTTCCAAGCAATATAGAGCTGACTGATGACACCAGCAAAAATCCCCCGATGAGAGTGCCATATCTCGGGTCAAAGACTCAAGAGAGGAGAGCCGCCTCGCTTGCGAAAATAGCCCACATGTCACCACATGTGAAAGCAGCACTAAGGGCATCATCCGTGTTAATCTGGGCTTATGGGGACAACGAAGTGAACTGGACTGCTGCTCTTAATATTGCAAGGTCTCGATGCAACATAAGCTCAGAGTATCTTCGGCTATTGTCACCCCTGCCCACAGCTGGGAATCTCCAACATAGATTGGATGATGGCATAACCCAGATGACATTTACCCCCGCATCTCTCTACAGAGTGTCGCCTTACGTTCACATATCCAATGATTCTCAAAGGTTATTCACCGAAGAAGGGGTCAAAGAGGGAAACGTGGTTTACCAACAAATTATGCTCTTGGGTTTATCTCTAATTGAATCACTCTTCCCAATGACAACAACCAGAACATATGATGAGATCACATTACACCTCCACAGTAAATTTAGCTGCTGTATCCGAGAAGCTCCTGTTGCGGTCCCTTTCGAGCTCTTCCGGCTGGCACTGGAATTAAGGACGGTCCCCTCCCAGAAGGTACTGTATGATCCCAGTCCTATATCAGAGAGAGATTTTGCGAGACTTGACTTAGCTATCTTCAAGAGTTATGAGCTTAATTTGGAATCATATTCCACGCTGGAGCTAATGAACATTCTTTCAATATCTAGCGGGAAATTGATTGGCCAATCCGTGGTTTCTTATGATGAAGATACTTCTATAAAGAATGATGCTATAATAGTGTATGACAACACACGAAATTGGATTAGTGAGGCGCAGAACTCAGATGTGGTCCGCCTGTTTGAGTATGCAGCACTCGAAGTGCTCCTTGACTGTGCTTATCAACTGTACTATCTGAGGGTAAGGGGTGCAAACAACATCGTCCTATACATGAATGACTTATATAAGAACATGCCAGGGATCCTACTCTCCAATATTGCGGCCACGATATCCCACCCCCTCATTCACTCAAGGTTGAATGCAGTAGGTCTAATTAATCATGACGGGTCACACCAGCTTGCAGATATAGACTTCGTCGAGGTGTCTGCGAAATTGTTAGTCTCTTGCACTCGACGCGTGGTCTCAGGTTTATATGCAGGGAATAAGTACGATCTGCTGTTTCCATCTGTCTTAGATGATAACCTGAGTGAGAAGATGCTTCAACTGATTTCCCGGTTATGCTGCCTGTACACAGTGCTCTTTGCTACAACAAGAGAAATCCCAAAAATAAGGGGCCTATCAGCAGAAGAGAAATGCTCAATACTCACTGAGTATCTACTGTCAGATGCTGTAAAACCGTTGCTTAGGTCCGAACAATTGAGTTCTATCATGTCTCCCAACATAATCACGTTCCCAGCCAATCTATACTACATGTCTAGGAAGAGCCTTAATTTGATCAGAGAACGAGAGGACAGAGATACTATCTTGTCGTTGTTGTTCCCTCAGGAGCCACTGCTTGAGCTTCGCCCAGTACGGGACATTGGTGCTCGAGTGAAAGACCCGTTTACCAGACAACCCGCATCATTCATACAAGAGCTGGATCTGAGTGCCCCAGCAAGGTACGACGCATTTACACTGAGTAAGGTTTGCTTCGAGCACACACTACCAAACCCAAAGGAAGATTACCTAGTACGATACTTGTTCAGAGGAATAGGGACTGCTTCATCTTCTTGGTATAAGGCATCTCATCTTCTATCCGTATCTGAGGTTAGGTGTGCAAGACATGGGAACTCCTTATACTTAGCGGAAGGAAGCGGAGCCATCATGAGTCTTCTTGAATTGCATATACCACATGAGACTATCTATTACAATACACTTTTCTCGAATGAGATGAACCCTCCACAGCGACATTTCGGACCTACACCAACACAGTTTCTAAACTCGGTCGTTTATAGGAATCTACAAGCGGAAGTGCCATGTAAAGATGGATATGTCCAGGAGTTCTACCCATTATGGAGAGAGAATGCAGAAGAAAGTGACCTGACCTCAGATAAGGCAGTTGGATATATCACATCTGTGGTACCCTACAGGTCTGTATCATTACTACATTGTGACATTGAGATTCCTCCAGGGTCCAGTCAAAGCTTATTAGATCAACTGGCTACTAATTTATCCCTGATTGCCATGCATTCTGTGAGAGAGGGCGGGGTAGTGATCATCAAAGTACTGTATGCAATGGGGTACTACTTCCATTTACTCATGAATTTATTCACTCCATGTTCCACGAAAGGATACATACTCTCCAATGGCTATGCCTGTAGAGGGGATATGGAGTGTTACCTGATATTCGTTATGGGCTGCTTAGGCGGGCCCACTTTCGTGCACGAAGTGGTAAGGATGGCAAAAACTCTAATACAACGACACGGTACACTTCTATCTAAATCAGATGAAATCACATTGACTAAGCTATTTACCTCACAGCAGCGTCGTGTAACAGATCTCCTATCCAGCCCTTTACCGAAGCTAATGAAGCTCTTAAGTGAAAATATTGATGCTGCACTAATTGAAGCCGGGGGACAGCCCGTCCGTCCATTCTGTGCAGAAAGTTTGGTGAGCACACTAACAAATATGACCCAGACAACTCTGATCATTGCCAGCCACATTGACACAGTCATTCGGTCCGTGATTTACATGGAGGCTGAGGGTGACCTCGCCGACACAGTGTTCTTATTTACTCCTTACAATCTATCCACAGACGGTAAAAAGAGAACATCACTTAAGCAGTGCACCAAACAGATCTTGGAAGTCACAATACTGGGTCTCAGAGCCAAAGATATCAATAAAGTAGGTGATGTAATCAGCTTAGTACTCAGAGGTGCGGTTTCCCTAGAGGACCTCATCCCATTAAGGACATACCTGAAGCACAGTACCTGCCCTAAATACCTGAAAGCGGTCCTAGGTATTACTAAACTCAAAGAAATGTTCACAGATACCTCGTTACTGTACTTGACTCGTGCTCAACAAAAATTCTACATGAAAACCATAGGTAATGCTGCCAAGGGATATTACAGTAATAATGACTCT
>AFA36087
ATGGCAGGCTCCGGACCCGAAAGGGCAGAGCATCGAATAATCCTACCCGAATCTCACTTATCGTCTCCACTTGTCAAACATAAGTTACTGTATTATTGGAAACTGACTGGCCTACCCCTACCAGATGAGTGTGACTTTGACCATCTTATACTCAGCAGGCAATGGAAGAAGATCCTTGAATCGTCAACCCCAGACATTGAAAGAATGATTAAGTTAGGTCGCTCGGTGCATCAGACACTCAGCCATTCCACAAAAATCACTGGGATCTTACATCCTAGGTGTCTAGAAGACCTAGTAAGGCTAGATATTCCCGATTCAACAAACAAATTCAGAAGGATAGAAAAGAAGATTCAGATTCACAATACAAGGTATGGGGAACTATTCACCAAGCTCTGCTCTTATGTTGAAAAGAAGCTGCTAGGTTCTGCCTGGACACACAAGATCCGCCGCTCTGAAGAGTTTGATAGTCTCCGCACTGATCCAGCATTCTGGTTCCACTCTTCATGGTCCACTGCCAAATTCGCATGGCTTCATGTGAAGCAGATCCAGAGGCACTTGATTGTAGCCGCGCGGACAAGGTCTGCCTCCAGCAAGCTTGTGACACTGTCTCATCATTCAGGCCAAGTCTTTGTCACTCCTGAGCTAGTAATAGTAACGCATACGAATGAAAACAAGTTTACATGCCTCACGCAGGAACTTGTATTGATGTATGCGGACATGATGGAGGGAAGAGACATGGTGAATATAATCTCATCGACGGCAGTACACTTGCGATGTTTGGTGGGAAAGATTGATGATATCTTGAGGCTGGTGGATGCACTTGCTAGGGATCTGGGCAATCAGGTTTACGACGTTGTGGCACTGATGGAGGGTTTCGCATATGGTGCCGTGCAGCTCTTGGAACCATCAGGGACCTTTGCTGGCGACTTCTTTTCATTCAATCTACAAGAATTGAGGGATACTTTGATTGGTTTATTACCGCAGAAAATAGCCGATTCAGTGACACATGCTATTGCCAACATATTTTCTGGCCTTGAGCAAAACCAGGCAGCAGAGATGTTATGTTTATTGAGGTTATGGGGTCATCCGTTACTAGAGTCGCGAGCTGCTGCAAAAGCTGTTAGGGCCCAAATGTGTGCACCCAAAATGGTAGACTTTGATATGACTCTCCAGGTGCTGTCATTTTTTAAAGGAACTATCATCAATGGATATAGGAAGAAGAACGCCGGTGTCTGGCCAAGAGTTAAAAGACATACCATATATGGGAAGGTAATTGCTCAATTGCATGCTGACTCTGCCGAGATATCTCATGACATCATGTTAAGAGAATACAAGAATCTGTCTGCGATTGAATTTGAGTCTTGTATTGAGTACGATCCTGTCACTAACTTGAGCATGTTTCTAAAAGACAAGGCGATTGCGCATCCTAGAGACAACTGGCTCGCATCATTCAGGAGGAACTTGCTCTCAGAAGATCAGAAGAAAAATGTGCAGGATGCCACATCAACCAATCGGCTCTTAATAGAATTTCTAGAATCAAATGATTTTGATCCGTATAAAGAGATGGAATACTTAACAACACTTGAATACCTGCGAGATGATAACGTGGCAGTCTCTTACTCATTGAAAGAGAAGGAGGTGAAGGTTAACGGCCGCATATTCGCCAAGTTGACCAAGAAGCTGAGGAACTGCCAGGTCATGGCAGAAGGGATTCTCGCAGACCAGATTGCACCCTTCTTCCAGGGAAACGGGGTGATCCAAGACAGCATTTCTCTGACTAAGAGCATGCTAGCAATGAGCCAACTATCATACAATAGCAACAGGAAGCGTATCACCGATTGCAAGGAGAGAGTCTCCTCCAGCCGGAATCATGACCTCAAAGGGAAGCACCGACGAAGGGTTGCCACATTTATCACTACCGATCTCCAAAAGTACTGCTTGAACTGGCGGTATCAGACCATAAAGCTATTCGCTCATGCCATCAACCAACTAATGGGCCTACCACATTTCTTTGAGTGGATACACCTGAGGCTAATGGATACCACGATGTTCGTAGGCGACCCTTTCAACCCTCCGAGTGATCCGACTGACTGTGACCTAACCAAGGTCCCGAATGACGACATATATATTGTCAGTGCGAGAGGGGGTATTGAGGGGCTTTGCCAGAAGTTATGGACTATGATCTCAATTGCAGCTATTCAGTTGGCAGCAGCACGATCACATTGTCGCGTAGCATGTATGGTCCAAGGGGATAACCAAGTCATAGCTGTCACTAGAGAGGTCCGACCAGATGACTCTCCTGAGTCCGTTTTAACACAGCTTCATGAGGCTAGTGACAACTTCTTTAGAGAATTGATCCATGTCAATCATCTGATAGGGCACAACCTAAAAGACAGAGAGACTATCAGGTCAGATACTTTCTTCATCTATAGCAAGAGGATTTTTAAGGACGGTGCCATACTCAGTCAGGTCCTTAAGAATTCTTCAAAATTAGTACTGGTATCGGGAGATCTGGGTGAAAATACAGTGATGTCCTGTGCCAATATCTCATCGACTGTAGCACGGCTCTGCGAGAATGGCCTCCCAAAGGATTTCTGCTACTATCTCAACTACCTGATGAGTTGTATCCAAACGTACTTCGACTCCGAATTTTCAATTACTAGTTCTACTCAATCCGGCTCAAATCAATCGTGGATAAATGACATACCATTTGTCCATTCTTATGTCCTGACACCGGCACAACTGGGCGGGTTGAGCAATCTCCAATATTCGAGGCTCTACACCAGGAACATCGGGGACCCAGGGACGACAGCATTTGCTGAGGTGAAAAGGCTTGAAGCAGTAGGACTTTTAGGACCAAACATAATGACAAACATTCTGACTAGACCACCGGGGAACGGGGACTGGGCCAGCTTATGTAATGACCCCTATTCGTTCAATTTTGAGACAGTGGCCAGCCCGAATATCGTCCTCAAGAAACATACACAACGTGTTCTATTTGAGACATGCTCAAACCCGCTACTATCTGGAGTCCACACAGAAGACAATGAAGCAGAAGAGAAAGCATTGGCAGAATATTTATTGAATCAAGAGATGATCCACCCAAGAGTGGCTCATGCAATTATGGAAGCAAGCTCAGTCGGAAGAAGGAAGCAGATTCAAGGGTTAGTAGATACAACCAATACAGTCATAAAAATTGCGTTATCCAGAAAACCACTGGGGATCAAGAGGCTCACAAGGATAATAAATTACTCGAGCATGCATGCCATGCTCTTCCGAGATGATGTCTTCTTGTCTAATAGAACCAATCATCCGTTAGTTTCATCAGAGATGTGCTCTTTAGCGTTGGCAGACTATGCGAGGAACCGCAGTTGGTCACCCTTGACCGGGGGAAGAAAGATTCTAGGGGTCTCTAATCCTGACACGATTGAGCTGGTGGAAGGAGAAATACTAAGTATCAGTGGGGGTTGTACAAAGTGCGATAGCGGAGATGAACAATTCACATGGTTCCACCTTCCAAGCAATATTGAATTGACGGATGACACGAGCAAGAATCCTCCTATGAGGGTCCCTTACCTAGGCTCCAAAACTCAGGAAAGAAGAGCTGCATCTCTTGCAAAGATTGCGCATATGTCACCGCATGTTAAAGCAGCACTCAGAGCCTCCTCGGTACTAATCTGGGCATACGGTGACAACGACATCAACTGGACCGCTGCATTGAAGATGGCACGATCACGATGCAATATTTCATCAGAGTACCTCAGACTATTGTCACCTTTACCGACTGCAGGGAATCTCCAACACCGACTCGATGATGGTATCACCCAGATGACATTCACCCCTGCTTCTCTATATCGAGTGTCTCCATATGTCCATATATCAAATGACTCACAGAGACTGTTCACTGAGGAAGGTGTTAAGGAAGGGAACGTGGTATATCAGCAAATCATGCTCCTAGGGCTCTCACTGATCGAGTCATTATTTCCTATGACTGTCACAAAAACGTATGATGAAATTACTCTCCATCTACATAGCAAGTTTAGTTGTTGTATCCGTGAGGCGCCAGTGGCTGTCCCATTTGAGCTAACAGGTGTAGCACCAGATCTCAGGGTTGTAGCATCTAACAAATTCATGTATGATCCAAACCCAGTAACGGAAGGGGACTTCGCTAGGCTAGACCTTGCGATATTCAAGAGTTACGAATTGAATTTGGAGTCATATTCTACGATAGAGTTGATGAATATTCTTTCCATCTCTAGTGGGAAGTTGATTGGTCAATCGGTCGTATCTTATGATGAAGAAACATCCATTAAAAATGATGCAATAATCGTGTATGACAACACCCGCAACTGGATAAGTGAGGCTCAAAATTCAGATGTCGTCAGGCTATTCGAGTACGCAGCCCTTGAGGTCCTGCTTGATTGCTCTTACCAGCTATACTATCTTCGAGTACGCGGTTTGAATAATGTTGTATTATACATGAGTGATCTTTATAAGAATATGCCTGGCATCCTACTATCTAACATTGCTGCTACCATATCCCACCCGATCATACATTCACGTTTACACACCGTAGGGTTGATCAGCCATGATGGCTCACACCAACTTGCGGATACGGACTTCATTGGATTATCAGCTAAATTGCTCGTATCCTGCACGAGGAGAGTTGTCTCAGGGCTGTACGCGGGGAACAAGTATGATTTGCTTTTCCCTTCTGTCCTAGATGACAACCTGAATGAGAAGATGCTACAGCTGATCTCCCGACTTTGTTGTCTGTATACGGTGCTATTTGCGACCACGAGAGAGATCCCGAAAATAAGAGGATTGCCCGCAGAAGATAAATGTGCTATGTTAACAGAATACCTTCTATCTGATGCAGTGAGACCGCTTCTCAGTCCAGAGCAAGTAGATTCAATCACTTCTCCAAACATTGTAACATTCCCAGCTAACCTCTATTATATGTCCAGGAAAAGCCTTAATTTAATCAGAGAAAGAGAGGACAGGGACTCAATTCTAGCATTGATGTTCCCACAAGAACCGTTGTTTGAATTCCCATCAATCCAGGATATCGGTGCACGCGTCAAGGACCAATTGACAATGAAGCCTGCTGCATTCCTGCACGAGCTAGACTTAAGCGCTCCAGCACGGTACGATGCATACACATTAGAGCAAGCCCGATCTGACTGTGCATTTGCTGACATGGGGGAGGATCAATTAGTTCGATACCTATTTAGGGGAGTAGGAACAGCATCTTCATCCTGGTACAAAGCATCTCATTTATTATCTGTCCCAGAAATCAGGTGTGCTAGGCACGGAAATTCTCTGTATCTTGCTGAAGGAAGCGGGGCTATCATGAGCTTATTGGAGTTACATATACCGCACGAGACGATATACTACAATACACTCTTCTCTAATGAAATGAACCCACCACAGCGACACTTCGGTCCTACGCCAACACAGTTCCTTAACTCCGTGGTGTATAGAAACTTACAAGCCGAGGTCCCGTGCAAAGATGGATTTGTCCAGGAGTTTCGACCCTTATGGAGAGAGAACACAGAGGAGAGTGATTTGACATCAGATAAAGCTGTGGGGTATATTACATCTGTAGTACCTTACCGATCAGTGTCTCTGCTTCACTGCGACATTGAAATCCCGCCAGGATCTAATCAGAGCTTATTAGATCAACTGGCCACCAATTTGTCACTAATAGCGATGCACTCAGTGAGAGAGGGAGGTGTTGTAATTGTCAAAATACTGTACTCCATGGGCTACTATTTCCACTTGCTTGTGAACCTTTTCACCCCTTGCTCAGTCAAAGGATACGTTCTGTCCAACGGGTATGCCTGTAGGGGAGATATGGAGTGCTATATAGTATTCGTAATGGGATCTTTGGGCGGGCCTACCTTTGTTAATGAGGTAGTAAGGATGGCGAAGACATTGACACAGGGACACGGGACACTACTCGCCAAATCGGATGAGATGGCATTGATGGCGTTATTTACCTCGCAGAAGCAAAAAGTTAACAACATCCTATCAAGTCCTCTCCCGAGGTTGGTAAAGCTACTAAAACGCAATATTGACACCGCTTTGATCGAAGCCGGTGGACAGCCTGTTAGGCCGTTCTGCGCAGAAAGCTTAGTAAATACCCTCTCAGACATCACTCAAACCACGCAGGTGATTGCCAGCCACATTGATACAGTCATAAGATCAGTCATATACATGGAAGCGGAGGGTGACCTGGCTGACACTGTCTTCCTTTTCACACCGTACAATTTGTCCACCGATGGGAAGAAGAGAACATCGCTAAAACAGTGCACAAGACAAATCCTCGAGGTAACCATCCTCAGTCTTGGGGCAGAGGATCTCAATCGGGTGGGAGACATCATAAGCTTGATACTCAGAGGGACAATATCTCTAGAAGATCTTATACCGTTACGCACATATCTCAAGATGAGTACATGCCCTAAATATCTGAAATCTGTACTGGGCTTGACAAAACTTAGGGAGATGTTTTCTGATGGCTCCATGCTTTATTTAACACGGGCACAACAAAAGTTTTACATGAAGACTGTAGGGAATGCTATCAAAGGATATTACAACAGTAGCAAAAAT
>AGL09200
ATGGCGGGCTCCGGTCCCGAAAGGGCAGAGCACCAGATCATCCTACCAGAGTCACATCTATCCTCTCCATTGGTCAAGCACAAATTGCTATACTACTGGAAATTGACCGGACTACCGCTTCCTGATGAATGCGACTTTGATCATCTCATTATCAGCAGGCAATGGAAGAGAATACTGGAGTCGGCCACTCCTGACACAGAGAGAATGATAAAACTCGGGCGGGCAGTGCACCAGACTCTCAACCACAATTCCAAGATAACCGGGGTGCTCCATCCCAGGTGTTTAGAAGAACTGGCTAGTATTGAGGTCCCTGATTCAACTAACAAATTCCGGAAGATTGAAAAGAAGATCCAGATTCACAACACAAGGTATGGAGACCTGTTCACAAAGCTGTGCACACAAGTTGAGAAGAAATTGCTAGGATCATCTCGGTCTAATAATGTCCCACGATCAGAGGAATTCAGCAGCATCCGTACAGATCCGGCATTCTGGTTTCACTCAAAATGGTCCAGAGCCAAGTTCGCATGGCTCCATATAAAACAAGTCCAAAGGCATCTGATTGTAGCAGCAAGGACAAGGTCTGCAGTCAACAAGTTAGTAACATTAAGTCATAAGATAGGCCACGTCTTTGTTACTCCTGAGCTTGTCATTGTGACACATACAGATGAGAACAAGTTCACATGCCTCACCCAGGAACTTGTATTGATGTATGCGGATATGATGGAAGGCAGGGACATGGTCAATATAATATCTTCTACAGCAGCACATCTCAGGAACCTATCCGAGAAAATTGATGATATTCTGCGGTTAGTAGATGCTCTGGCAAAGGACTTAGGTAATCAAGTCTATGATGTTGTAGCATTAATGGAGGGATTCGCATACGGTGCCGTTCAGCTGCTTGAGCCATCAGGTACATTTGCAGGAGATTTCTTCGCATTTAACCTACAGGAGCTCAAAAACACGTTAATCGAACTTCTCCCAAATAATATAGCGGAAGCAGTAACTCACGCTATTGCCACTGTATTCTCCGGCTTAGAACAGAATCAGGCAGCTGAGATGTTGTGCTTGCTGCGTTTGTGGGGTCATCCATTGCTTGAGTCTCGTAGTGCAGCAAGAGCAGTCAGGAGCCAGATGTGCGCACCAAAGATGGTAGACTTCGATATGATCCTCCAGGTATTATCTTTCTTTAAAGGAACAATCATCAATGGATACAGAAAGAAGAACTCAGGTGTGTGGCCGCGTGTCAAAGTAGATACAATATATGGAAATATCATTGGGCAGCTACATGCTGATTCGGCAGAGATCTCACATGATGTCATGTTGAGGGAGTACAAGAGTTTATCTGCTCTTGAATTTGAGCCATGTATAGATTATGACCCTGTTACCAATCTAAGCATGTTCTTAAAAGACAAGGCAATCGCACATCCTAGTGATAACTGGCTCGCCTCATTTAGGCGGAACCTACTCTCTGAGGACCAGAAGAAACAGATAAAAGAGGCAACTTCAACTAACCGCCTCTTGATAGAGTTCTTAGAATCAAATGATTTTGATCCATATAAAGAAATGGAATACCTGACAACCCTCGAGTACCTAAGAGATGACAGTGTGGCAGTATCGTACTCACTCAAAGAGAAAGAGGTGAAAGTGAATGGGCGGATTTTTGCTAAATTAACAAAGAAACTAAGGAACTGCCAGGTAATGGCAGAAGGAATTCTAGCTGACCAGATTGCACCTTTCTTTCAGGGAAATGGGGTCATTCAAGATAGCATATCCTTGACAAAGAGTATGTTAGCGATGAGTCAACTGTCCTTTAACAGCAATAAGAAACGTATCACTGACTGCAAAGAGAGGGTTTCCTCAAACCGCAATCATGATCCCAAGAGCAAGAATCGTAGAAGAGTTGCCACTTTTATCACGACTGACCTACAAAAGTATTGTCTTAACTGGAGATATCAGACAGTCAAACTATTCGCCCATGCCATCAATCAGCTGATGGGCCTACCTCATTTCTTTGAATGGATTCATCTTAGGCTGATGGACACTACAATGTTTGTAGGGGATCCTTTCAATCCTCCAAGTGACCCGACTGACTGTGATCTATCAAGAGTCCCAAATGATGATATATATATTGTCAGTGCTAGAGGGGGCATTGAGGGACTCTGTCAGAAGCTATGGACGATGATCTCAATTGCTGCAATCCAACTTGCTGCAGCAAGATCTCATTGTCGAGTTGCCTGCATGGTACAAGGTGACAATCAAGTAATAGCTGTAACGAGAGAGGTGAGATCAGATGATTCCCCGGATATGGTATTGACGCAGTTGCATCAAGCTAGTGATAATTTCTTCAAGGAATTGATTCATGTCAATCATCTGATTGGCCATAACCTGAAGGATCGTGAAACCATTAGATCAGACACATTTTTCATATACAGCAAACGAATATTCAAAGATGGAGCAATACTCAGTCAGGTCCTTAAAAATTCATCTAAATTGGTGCTAATATCAGGTGACCTTAGCGAAAACACTGTAATGTCCTGTGCCAACATTGCATCCACTGTAGCACGACTATGTGAGAATGGGCTTCCTAAGGACTTCTGTTACTATTTGAACTACCTAATGAGTTGCGTGCAGACATACTTTGATTCGGAGTTTTCTATTACCCACAGCTCGCAGTCAGATTCCAACCAGTCCTGGATCGAGGATATCTCTTTCGTACACTCATACGTGTTAACCCCTGCCCAGCTGGGGGGACTGAGCAACCTTCAATACTCAAGGCTCTACACAAGGAATATTGGTGACCCAGGGACCACTGCTTTTGCAGAGGTCAAGCGACTAGAAGCAGTGGGGTTGTTGAGTCCCAGCATCATGACTAACATCTTAACCAGGCCACCTGGCAATGGAGATTGGGCCAGCCTATGCAACGACCCATACTCTTTTAATTTTGAGACTGTTGCAAGCCCAAATATTGTCCTCAAGAAACATACACAGAAAGTCCTATTTGAGACATGTTCAAACCCCTTATTATCTGGGGTACATACAGAGGACAATGAGGCAGAAGAGAAAGCATTGGCTGAATTCTTACTCAATCAAGAAGTGATTCACCCACGTGTTGCACATGCTATCATGGAAGCAAGCTCTGTGGGTAGGAGAAAGCAAATTCAAGGGCTTGTTGACACAACGAACACTGTGATTAAGATTGCACTGACTAGGAGGCCCCTCGGTATCAAAAGACTGATGCGGATAATCAATTACTCGAGCATGCATGCAATGTTGTTCAGAGATGATATTTTCTTATCCAATAGATCCAACCACCCATTAGTTTCTTCTAATATGTGCTCGCTGACGCTAGCAGATTATGCCCGGAACAGAAGCTGGTCACCCCTGACAGGGGGCAGGAAAATACTGGGTGTATCCAACCCCGATACCATAGAACTTGTGGAGGGAGAGATTCTCAGCGTCAGTGGAGGGTGCACAAAATGTGACAGCGGAGATGAGCAGTTTACTTGGTTCCATCTTCCAAGCAATATAGAGCTGACTGATGACACCAGCAAAAATCCCCCGATGAGAGTGCCATATCTCGGGTCAAAGACTCAAGAGAGGAGAGCCGCCTCGCTTGCGAAAATAGCCCACATGTCACCACATGTAAAAGCAGCACTAAGGGCATCATCCGTGTTAATCTGGGCTTATGGGGACAACGAAGTGAACTGGACTGCTGCTCTTAATATTGCAAGGTCTCGATGCAACATAAGCTCAGAGTATCTTCGGCTATTGTCACCCCTGCCCACAGCTGGGAATCTCCAACATAGATTGGATGATGGCATAACCCAGATGACATTTACCCCTGCATCTCTCTACAGAGTGTCGCCTTACGTTCACATATCCAATGATTCTCAAAGGTTATTCACCGAAGAAGGGGTCAAAGAAGGGAACGTGGTTTACCAACAAATTATGCTCTTGGGTTTATCTCTAATTGAATCACTCTTCCCAATGACAACAACCAGAACATATGATGAGATCACATTACACCTCCACAGTAAATTTAGCTGCTGTATCCGAGAAGCGCCTGTTGCGGTTCCTTTCGAGCTCCTCGGGCTGGCACCGGAATTAAGGATGGTAACCTCAAATAAGTTCATGTATGATCCTAGCCCTATATCAGAGAGGGATTTTGCGAGACTTGACTTAGCTATCTTCAAGAGTTATGAGCTTAATTTGGAATCATATTCCACGCTGGAGCTAATGAACATTCTATCGATATCTAGCGGGAAATTGATTGGCCAATCCGTGGTTTCTTATGATGAAGATACTTCTATAAAGAATGATGCTATAATAGTGTATGACAACACACGAAATTGGATTAGTGAGGCACAGAACTCAGATGTGGTCCGCCTGTTTGAGTATGCAGCACTCGAAGTGCTCCTTGACTGTGCTTATCAACTCTACTATCTGAGGGTAAGGGGTCTAAACAACATCGTCCTATACATGAATGACTTATATAAGAACATGCCGGGGATCCTACTCTCCAATATTGCGGCCACGATATCCCACCCCCTCATTCACTCAAGGTTGAATGCAGTAGGTCTAATTAATCATGACGGGTCACACCAGCTTGCAGATATAGACTTCGTCGAGGTGTCTGCGAAATTGTTAGTCTCTTGCACTCGACGCGTGGTCTCAGGTTTATATGCAGGGAATAAGTACGATCTGCTGTTTCCATCTGTCTTAGATGATAACCTGAGTGAGAAGATGCTTCAACTGATTTCCCGGTTATGCTGCCTGTACACAGTGCTCTTTGCTACAACAAGAGAAATCCCAAAAATAAGGGGCCTATCAGCAGAAGAGAAATGCTCAATACTCACTGAGTATCTCCTGTCAGATGCTGTAAAACCGTTGCTTAGGTCCGAACAAGTGAGTTCTATCATGTCTCCCAACATAATCACGTTCCCAGCCAATCTATACTACATGTCTAGGAAGAGCCTTAATTTGATCAGAGAACGAGAGGACAGAGATACTATCTTGTCGTTGTTGTTCCCTCAGGAGCCACTGCTTGAGCTTCGCCCAGTACGGGACATTGGTGCTCGAGTGAAAGACCCGTTTACCCGACAACCCGCATCATTCATACAAGAGCTGGATCTGAGTGCCCCAGCAAGGTACGACGCATTTACACTGAGTAAGGTTTGCTTCGAGCACACACTACCGAACCCAAAGGAAGATTACCTAGTACGATACTTGTTCAGAGGAATAGGGACTGCTTCATCTTCTTGGTATAAGGCATCTCATCTTCTATCCGTACCTGAGGTTAGGTGTGCAAGACATGGGAACTCCTTATACTTAGCGGAAGGAAGCGGAGCCATCATGAGTCTTCTTGAATTGCATATACCACATGAGACTATCTATTACAATACACTTTTCTCGAATGAGATGAACCCTCCACAGCGACATTTCGGACCTACACCAACACAGTTTCTGAACTCGGTTGTTTATAGGAATTTACAAGCGGAAGTGCCATGTAAAGATGGATATGTCCAGGAGTTCTACCCATTATGGAGAGAGAATGCAGAAGAAAGTGATCTGACCTCAGATAAGGCAGTTGGATATATCACATCTGTGGTACCCTACAGGTCTGTATCATTACTACATTGTGACATTGAGATTCCTCCAGGGTCCAGTCAAAGCTTATTAGATCAACTGGCTACTAATTTATCCCTGATTGCCATGCATTCTGTGAGAGAGGGCGGGGTAGTGATTATCAAAGTACTGTATGCAATGGGGTACTACTTCCATTTACTCATGAATTTATTCACTCCATGTTCCACGAAAGGATACATACTTTCCAATGGCTATGCCTGTAGAGGGGATATGGAGTGTTACCTGATATTCGTCATGGGCTGCTTAGGTGGGCCCACTTTCGTGCACGAAGTAGTAAGGATGGCAAAAACTCTAATCCAACGACACGGTACACTTCTATCTAAATCAGATGAAATCACATTGACTAAGCTATTTACCTCACAGCAGCTTCGTGTAACAGATCTCCTATCCAGCCCTTTACCGAAGCTAATGAAGCTCTTAAGTGAAAATATTGATGCTGCACTAATTGAAGCCGGGGGACAGCCCGTCCGTCCATTCTGTGCAGAAAGTTTGGTGAGCACACTAACAAATATGACCCAGACAACTCTGATCATTGCCAGCCACATTGACACAGTCATTCGGTCCGTGATTTACATGGAGGCTGAGGGTGACCTCGCCGACACAGTGTTCTTATTTACTCCTTACAATCTATCCACAGACGGTAAAAAGAGAACATCACTTAAGCAGTGCACCAAACAGATCTTGGAAGTCACAATACTGGGTCTCAGAGCCAAAGATATCAATAAAGTAGGTGATGTAATCAGCTTAGTACTCAGAGGTGCGGTTTCCCTAGAGGACCTCATCCCATTAAGGACATACCTGAAGCGCAGTACCTGCCCTAAATACCTGAAAGCGGTCCTAGGTATTACTAAACTCAAAGAAATGTTCACAGATACCTCGTTACTGTACTTGACTCGCGCTCAACAAAAATTCTACATGAAAACCATAGGTAATGCTGCCAAGGGATATTACAGTAATAATGACTCT
>ABG29396
ATGGCGAGCTCCGGTCCCGAAAGGGCAGAGCACCAGATCATCCTACCAGAGTCACATCTATCCTCTCCATTAGTCAAGCACAAATTGCTATACTACTGGAAATTGACTGGGCTACCGCTTCCTGATGAATGCGACTTTGATCATCTCATTATCAGCAGGCAATGGAAGAGAATACTGGAGTCGGCCACTCCTGACACAGAGAGAATGATAAAACTCGGGCGGGCAGTGCACCAGACTCTCAACCACAGTTCCAAGATAACCGGAGTGCTCCATCCCAGGTGTTTAGAAGAACTGGCTAGTATTGAGGTCCCTGATTCAACTAACAAATTCCGGAAGATTGAAAAGAAGATCCAGATTCACAACACAAGGTATGGAGACCTGTTCACAAAGCTGTGCACGCATGTTGAGAAGAAATTGCTAGGATCATCCCGGTCTAATAATGTCTCACGATCAGAGGAATTCAGCAGCATCCGTACAGATCCGGCATTTTGGTTTCACTCAAAATGGTCCAGAGCCAAGTTCGCGTGGCTCCATATAAAACAAGTCCAAAGGCATCTGATTGTAGCAGCAAGGACAAGGTCTGCAGTCAACAAGTTAGTAACATTAAGTCATAAGATAGGCCGCGTCTTTGTTACTCCTGAGCTTGTCATTGTGACACATACAGATGAGAACAAGTTCACATGCCTCACCCAGGAACTTGTATTGATGTATGCGGATATGCTGGAAGGCAGGGACATGGTCAATATAATATCTTCTACAGCAGCTCATCTCAGAAACCTATCCGAGAAAATTGATGATGTTCTGCGGCTGGTAGATGCTCTGGCAAAGGACTTAGGTAATCAAGTCTATGATGTTGTAGCATTGATGGAGGGATTCGCGTACGGTGCCGTTCAGCTGCTTGAGCCATCAGGTACATTTGCAGGAGATTTTTTTGCATTTAACCTACAGGAGCTCAAAGACACTTTAATCGAACTTCTCCCAAATAATATAGCGGAATCAGTAACTCACGCTATTGCCACTGTATTCTCCGGCTTAGAACAGAATCAAGCAGCTGAGATGTTGTGCTTGCTGCGTTTGTGGGGCCACCCATTGCTCGAGTCTCGTAGTGCAGCAAGAGCAGTCAGGAGCCAGATGTGCGCACCAAAGATGGTAGACTTCGATATGATCCTCCAGGTATTATCTTTCTTTAAAGGAACAATCATCAATGGATACAGAAAGAAGAACTCAGGTGTGTGGCCGCGTGTCAAAGTAGATACAATATACGGGAATATCATTGGGCAGCTACATGCTGATTCAGCAGAGATCTCACATGATGTCATGTTGAGAGAGTACAAGAGTTTATCTGCTCTTGAATTTGAGCCATGTATAGATTATGACCCTGTTACCAATCTAAGCATGTTCCTAAAAGACAAGGCAATCGCACATCCTAGTGATAACTGGCTCGCCTCATTTAGGCGGAACCTGCTCTCTGAGGACCAGAAGAAACAGATAAAAGAGGCAACTTCAACTAACCGCCTCCTGATAGAGTTCTTAGAATCAAATGATTTTGATCCATATAAAGAAATGGAATACCTGACAACCCTCGAGTACCTAAGAGATGACAGTGTGGCGGTATCGTACTCACTCAAAGAGAAAGAGGTGAAAGTGAATGGGCGGATTTTTGCTAAGTTAACAAAGAAACTAAGGAACTGCCAGGTAATGGCAGAAGGAATTCTAGCTGACCAGATTGCACCTTTCTTTCAGGGAAATGGGGTCATTCAAGATAGCATATCCTTGACAAAGAGTATGTTAGCGATGAGTCAACTGTCCTTTAACAGCAATAAGAAACGTGTCACTGACTGCAAGGAGAGGGTTTCCTCAAACCGCAATCATGATCCGAAGAGCAAGAATCGTAGAAGAGTTGCCACTTTTATCACGACTGACCTACAAAAGTATTGTCTTAACTGGAGATATCAGACAGTCAAACTATTCGCCCATGCTATCAATCAGCTGATGGGCCTACCTCATTTCTTTGAGTGGATCCATCTTAGGCTGATGGACACTACAATGTTTGTAGGGGATCCTTTCAATCCTCCAAGTGACCCGACTGACTGTGATCTATCGAGAGTCCCAAATGATGACATATATATTGTCAGTGCTAGAGGGGGCATTGAGGGACTCTGCCAGAAGCTATGGACGATGATCTCAATTGCTGCAATCCAACTTGCTGCAGCAAGATCTCATTGTCGAGTTGCCTGCATGGTACAAGGTGACAATCAAGTAATAGCTGTAACGAGAGAGGTAAGATCAGATGATTCCCCGGATATGGTGTTGACGCAGTTGCATCAAGCTAGTGATAATTTCTTCAAGGAATTGATTCATGTCAATCATCTGATTGGCCATAACCTGAAGGATCGTGAAACCATTAGATCAGACACATTCTTCACTTACAGCAAACGAATATTCAAAGATGGAGCAATACTCAGTCAGGTCCTCAAGAATTCATCTAAATTGGTGCTAATATCAGGCGACCTTAGCGAAAACACTGTAATGTCCTGTGCCAACATTGCATCCACTGTAGCACGACTATGTGAGAATGGGCTTCCTAAGGATTTCTGTTACTATTTGAATTACCTAATGAGTTGCGTGCAGACATACTTTGATTCGGAGTTTTCTATTACCCACAGCTCGCAATCAGGTTCCAACCAGTCCTGGATTGAGGATATCTCTTTCGTACGCTCATACGTGTTAACCCCTGCCCAGCTGGGGGGACTGAGCAACCTTCAATACTCAAGGCTCTACACAAGGAATATTGGTGACCCAGGGACCACTGCTTTCGCAGAGGTCAAGCGACTAGAAGCAGTGGGGTTGCTGAGTCCCAGCATCATGACTAACATCTTAACCAGGCCACCTGGCAATGGAGACTGGGCCAGCCTATGCAACGACCCATACTCTTTTAATTTTGAGACTGTTGCAAGCCCAAATATTGTCCTCAAGAAACATACACAGAAAGTCCTATTTGAGACATGTTCAAACCCCTTATTATCCGGGGTACATACAGAGGACAATGAGGCAGAAGAGAAAGCATTGGCTGAATTCTTACTCAATCAAGAAGTGATTCACCCACGTGTCGCACATGCTATCATGGAAGCAAGCTCGGTGGGTAGGAGAAAGCAAATTCAAGGGCTTGTTGACACAACGAACACCGTGATTAAGATTGCACTGACTAGGAGGCCACTCGGTATCAAAAGGCTGATGCGGATAATCAATTACTCGAGCATGCATGCAATGTTGTTCAGAGATGATATTTTCTTATCCAATAGATCCAACCACCCATTAGTTTCTTCTAATATGTGCTCGCTGACGCTAGCAGATTATGCCCGGAACAGAAGCTGGTCACCCCTGACAGGGGGCAGGAAAATACTGGGTGTATCCAACCCCGATACCATAGAACTTGTGGAGGGAGAGATTCTCAGCGTCAGTGGAGGGTGCACAAAATGTGACAGCGGAGATGAGCAGTTTACTTGGTTCCATCTTCCAAGCAATATAGAGCTGACTGATGACACCAGCAAAAATCCCCCGATGAGAGTGCCATATCTCGGGTCGAAGACTCAAGAGAGGAGAGCTGCCTCGCTTGCGAAAATAGCCCACATGTCACCACATGTGAAAGCAGCACTAAGGGCATCATCCGTGTTAATCTGGGCTTATGGGGACAACGAAGTGAACTGGACTGCTGCTCTTAATATTGCAAGGTCTCGATGCAACATAAGCTCAGAGTATCTTCGGCTATTGTCACCCCTGCCCACAGCTGGGAATCTCCAACATAGATTGGATGATGGCATAACCCAGATGACATTTACCCCTGCATCTCTCTACAGAGTGTCGCCTTACGTTCACATATCCAATGATTCTCAAAGGCTATTCACAGAAGAAGGGGTCAAAGAGGGAAACGTGGTTTACCAGCAAGTTATGCTCTTGGGTTTATCTCTAATTGAATCACTCTTCCCAATGACAACAACCAGAACATATGATGAGATCACATTACACCTCCACAGTAAATTTAGCTGCTGTATCCGAGAAGCGCCTGTTGCGGTTCCTTTCGAGCTCCTCGGGCTGGCACCGGAATTAAGGATGGTAACCTCAAATAAGTTCATGTATGATCCTAGCCCTATATCAGAGAGAGATTTTGCGAGACTTGACTTAGCTATCTTCAAGAGTTACGAGCTTAATTTGGAATCATATTCCACGCTGGAGCTAATGAACATTCTTTCAATATCTAGCGGGAAATTGATTGGCCAGTCCGTGGTTTCTTATGACGAAGATACCTCTATAAAGAATGATGCTATAATAGTGTATGACAACACACGAAATTGGATTAGTGAGGCGCAGAACTCAGATGTGGTCCGCCTGTTTGAGTATGCAGCACTCGAAGTGCTCCTTGACTGCGCTTATCAACTCTACTATCTGAGGGTAAGGGGTCTAAACAACATCGTCCTATACATGAATGACTTATATAAGAACATGCCAGGGATCCTACTCTCCAATATTGCGGCCACGATATCCCACCCCATCATTCACTCAAGGTTGAATGCAGTAGGCCTAATTAACCATGACGGGTCACACCAGCTTGCAGATATAGACTTCGTCGAGGTGTCTGCGAGATTGTTAGTCTCTTGCACTCGACGCGTGGTTTCAGGCTTATATGCAGGGAATAAGTACGATCTGCTGTTTCCATCTGTCTTAGATGATAACCTGAATGAGAAGATGCTTCAACTGATTTCCCGATTATGCTGTCTGTACACAGTGCTCTTTGCTACAACAAGAGAAATCCCAAAAATAAGGGGCCTATCGGCAGAAGAGAAATGCTCAATACTCACTGAGTATCTACTGTCAGATGCTGTAAAACCATTGCTTAGGCCCGAACAAGTGAGTTCTATCATGTCTCCCAACATAATCACGTTCCCAGCCAATCTATATTACATGTCTAGGAAGAGCCTTAATTTGATCAGAGAAAGAGAGGACAGAGATACTATCTTGTCGTTGTTGTTCCCTCAGGAACCACTGCTTGAGCTTCGCCCAGTACAAGACATAGGTGCTCGAGTGAAAGACCCGTTTACCCGACAACCCGCATCATTCATACAAGAGCTAGATCTGAGTGCCCCAGCAAGGTACGACGCATTTACACTGAGTAAGGTTTGCTTCGAGCACACATTACCGAACCCAAAGGAAGATTACCTAGTACGGTACTTGTTCAGAGGAATAGGGACTGCTTCATCTTCTTGGTATAAGGCATCTCATCTTCTATCCGTACCTGAGGTCAGGTGTGCAAGACATGGGAGTTCCTTATACTTAGCGGAAGGAAGTGGAGCCATCATGAGTCTTCTTGAATTGCATATACCACATGAGACTATCTATTACAATACACTTTTCTCGAATGAGATGAACCCTCCACAGCGACATTTCGGACCTACACCAACGCAGTTTCTAAACTCGGTCGTTTATAGGAATCTACAAGCGGAAGTGACATGTAAAGAGGGATATGTCCAGGAGTTCTGCCCATTATGGAGAGAGAATGCAGAAGAAAGTGACCTGACCACAGATAAAGCAGTTGGATATATCACATCTGTGGTACCCTACAGGTCTGTATCATTACTACATTGTGACATTGAGATTCCTCCAGGGTCCAATCAAAGCCTATTAGATCAACTGGCTACTAATTTGTCCCTGATTGCCATGCATTCTGTGAGGGAGGGCGGGGTAGTGATCATTAAAGTACTGTATGCAATGGGGTACTACTTCCATTTACTCATGAATTTATTCACTCCATGTTCCACGAAAGGATATATACTCTCCAACGGCTATGCCTGTAGAGGGGATATGGAGTGTTACCTGATATTCGTTATGGGCTACTTAGGCGGGCCCACCTTCGTGCACGAAGTGGTAAGGATGGCAAAAACTCTAATACAACGACACGGCACACTTCTATCTAAATCAGATGAAATTACATTGACTAAGCTATTTACCTCACAGCAGCGTCGTGTAACAGATATCCTATCCAGCCCTTTACCGAAGCTAATGAAGCTCTTGAGAGAAAATATTGATGCTGCACTAATTGAAGCCGGGGGACAGCCCGTCCGTCCATTCTGTGCAGAAAGTTTGGTGAGCACACTAACAGATATGACCCAGACAACTCAGATCATTGCCAGCCACATTGACACAGTCATTCGGTCTGTGATTTACATGGAGGCTGAGGGTGACCTCGCCGACACAGTGTTCTTATTTACTCCATACAATCTATCCACAGACGGTAAAAAGAGAACATCACTTAAGCAGTGCACCAAACAGATCTTGGAAGTCACAATACTGGGTCTCAGAGCCAAAGATATCAATAAAGTAGGTGATGTAATCAGCTTAGTACTCAGAGGTGCGGTTTCCCTAGAGGATCTCATCCCATTAAGGACATACCTGAAGCGCAGTACCTGCCCTAAATACCTGAAAGCGGTCCTAGGTATTACTAAGCTCAAAGAAATGTTCACAGATACCTCGTTACTGTACTTGACTCGTGCTCAACAAAAATTCTACATGAAAACCATAGGTAATGCTGCCAAGGGATATTACAGTAATAATGACTCT
>AEW24475
ATGGCGGGCTCCGGTCCCGAGAGGGCAGAGCACCAGATTATCCTACCAGAGTCACATTTATCCTCTCCATTGGTCAAGCACAAATTGCTATACTACTGGAAATTGACCGGGCTACCGCTTCCTGATGAATGCGACTTTGATCATCTCATTATCAGCAGGCAATGGAAGAGAATACTGGAGTCAGCCACTCCTGACACAGAGAGAATGATAAAACTTGGGCGGGCGGTGCACCAGACTCTCAACCACAATTCCAAGATGACTGGAGTGCTCCATCCCAGGTGTTTAGAAGAACTGGCTAGTATTGAGGTCCCTGATTCAACTAACAAATTCCGGAAGATTGAAAAGAAGATCCAGATTCACAACACAAGGTATGGAGACCTGTTCACAGAGCTGTGCATGCAAGTTGAGAAGAAATTGCTAGGATCATCTCTGTCTAATAATGCCCCACGATCAGAGGAATTCAGCAGCATCCGTACAGATCCGGCATTCTGGTTTCACTCAAAATGGTCCAGAGCCAAGTTCGCGTGGCTCCATATAAAACAAGTCCAAAGGCATCTGATTGTAGCAGCAAGGACAAGGTCCGCAGTCAACAAGTTAGTAACATTAAGTCATAAGATAGGCCACGTCTTTATTACTCCTGAGCTTGTCATTGTGACACACACAGATGAGAACAAGTTCACATGCCTCACCCAGGAACTTGTATTGATGTATGCGGATATGATGGAAGGCAGGGACATGGTTAATATAATATCTTCTACAGCAGCACATCTCAGGAACCTATCCGAGAAAATTGATGATATTCTGCGGTTAGTAGATGCTCTGGCAAAGGACTTAGGTAATCAAGTCTATGATGTTGTAGCATTAATGGAGGGATTCGCATACGGTGCCGTTCAGCTGCTTGAGCCATCAGGTACATTTGCAGGAGATTTCTTTGCATTTAACCTACAGGAGCTCAAAAACACGTTAATCGAACTTCTCCCAAATAATATAGCGGAAGCAGTGACTCACGCTATTGCTACTGTATTCTCTGGCTTAGAACAGAATCAAGCAGCTGAGATGTTGTGCTTGCTGCGTTTGTGGGGTCATCCATTGCTTGAGTCCCGTAGTGCAGCAAGAGCAGTCAGGAGCCAGATGTGCGCACCAAAGATGGTAGACTTCGATATGATCCTCCAGGTATTATCCTTCTTTAAAGGGACAATCATCAATGGATACAGAAAGAAGAACTCAGGCGTGTGGCCGCGTGTCAAAGTAGATACAATATATGGAAATATCATTGGGCAGCTACATGCTGATTCAGCAGAGATCTCACATGATGTCATGTTGAGGGAGTACAAGAGTTTATCTGCTCTTGAATTTGAGCCATGTATAGATTATGACCCTGTTACCAATTTAAGCATGTTCCTAAAAGACAAGGCAATCGCACATCCTAGTGATAACTGGCTCGCCTCATTTAGGCGGAACCTACTCTCTGAGGACCAGAAGAAACAGATAAAGGAGGCAACTTCAACTAACCGCCTCCTGATAGAGTTCTTAGAATCAAATGATTTTGATCCATATAAAGAAATGGAATACCTGACAACCCTCGAGTACCTAAGAGATGACAGTGTGGCAGTATCGTACTCACTCAAAGAGAAAGAGGTGAAAGTGAATGGGCGGATTTTTGCTAAATTAACAAAGAAACTAAGGAATTGCCAGGTAATGGCAGAAGGAATTCTAGCTGACCAGATTGCACCTTTCTTTCAGGGAAATGGGGTCATTCAAGATAGCATATCCTTGACAAAGAGTATGTTAGCGATGAGTCAACTGTCCTTTAACAGCAATAAGAAACGTATCGCTGACTGCAAAGAGAGGGTTTCCTCAAACCGCAATCATGATCCCAAGAGCAAAAATCGTAGAAGAGTTGCCACCTTTATCACGACTGACCTGCAAAAGTATTGTCTTAACTGGAGATATCAGACAGTCAAACTATTTGCCCATGCCATCAATCAGCTGATGGGCCTACCTCATTTCTTTGAGTGGATTCATCTTAGGCTGATGGACACTACAATGTTTGTAGGGGATCCTTTCAATCCTCCAAGTGACCCGACCGACTGTGATCTATCAAGAGTCCCAAATGATGATATATATATTGTCAGTGCTAGAGGGGGCATTGAGGGACTCTGTCAGAAGCTATGGACGATGATCTCAATTGCTGCAATCCAACTTGCTGCAGCAAGATCTCATTGTCGAGTTGCCTGCATGGTACAAGGTGACAATCAAGTAATAGCTGTAACGAGAGAGGTGAGATCAGATGATTCCCCGGATATGGTATTGACGCAGTTGCATCAAGCTAGTGATAATTTCTTCAAGGAATTGATTCATGTCAATCATCTGATTGGCCATAACCTGAAGGATCGTGAAACCATTAGATCAGACACATTCTTCATATACAGCAAACGAATATTCAAAGATGGAGCAATACTCAGTCAGGTCCTCAAAAATTCATCTAAATTGGTGCTAATATCAGGTGACCTTAGCGAAAACACTGTAATGTCCTGTGCCAACATTGCATCCACTGTAGCACGACTATGTGAGAATGGGCTTCCTAAGGACTTCTGTTACTATTTGAACTACCTAATGAGTTGCGTGCAGACATACTTTGATTCGGAATTTTCTATTACCCACAGCTCACAGTCAGATTCCAACCAGTCCTGGATCGAGGATATCTCTTTCGTACACTCATACGTGTTGACCCCTGCCCAGCTGGGGGGACTGAGTAACCTTCAATACTCAAGGCTCTACACAAGGAATATTGGTGACCCAGGGACCACTGCTTTTGCAGAGGTCAAGCGACTAGAAGCAGTGGGGTTGTTGAGTCCCAGCATCATGACTAACATCTTAACCAGGCCACCTGGCAATGGAGATTGGGCCAGCCTATGCAACGACCCATACTCTTTTAATTTTGAGACTGTTGCAAGCCCAAATATTGTCCTCAAGAAACATACACAGAAAGTCTTATTTGAGACATGTTCAAACCCCTTATTATCTGGGGTACATACAGAGGACAATGAGGCAGAAGAGAAAGCATTGGCTGAATTCTTACTCAATCAAGAAGTGATTCACCCACGTGTCGCACATGCTATCATGGAAGCAAGCTCTGTGGGTAGGAGAAAGCAGATTCAAGGGCTTGTTGACACAACAAACACTGTGATTAAGATTGCACTGACTAGGAGGCCCCTCGGTATCAAAAGACTGATGCGGATAATCAATTACTCAAGCATGCATGCAATGTTGTTCAGAGATGATATTTTCTTATCCAATAGATCCAACCACCCATTAGTTTCTTCTAATATGTGCTCGCTGACGCTAGCAGATTATGCCCGGAACAGAAGCTGGTCACCCCTGACAGGGGGCAGGAAAATACTGGGCGTATCCAACCCCGATACCATAGAACTTGTGGAGGGAGAGATTCTCAGCGTCAGTGGAGGGTGCACAAAATGTGACAGCGGAGATGAGCAGTTTACTTGGTTCCATCTTCCAAGCAATATCGAGTTGACTGATGACACCAGCAAAAATCCCCCGATGAGAGTGCCATATCTCGGGTCGAAGACTCAAGAGAGGAGAGCCGCCTCACTTGCGAAAATAGCCCACATGTCACCACATGTGAAAGCAGCACTAAGGGCATCATCCGTGTTAATCTGGGCTTATGGGGACAATGAAGTGAACTGGACTGCTGCTCTTAATATTGCAAGGTCTCGATGCAACATAAGCTCAGAGTATCTTCGGCTATTGTCGCCCCTGCCCACAGCTGGGAATCTCCAACATAGATTGGATGATGGCATAACCCAGATGACATTTACCCCTGCATCTCTCTACAGAGTGTCGCCTTACGTTCACATATCCAATGATTCTCAAAGGCTGTTCACCGAAGAAGGGGTCAAAGAGGGAAACGTGGTTTACCAACAAATTATGCTCTTGGGTTTATCTCTAATTGAATCACTCTTTCCAATGACAACAACCAGAACATATGATGAGATCACATTACACCTCCACAGTAAATTTAGCTGCTGTATCCGAGAAGCGCCTATTGCGGTTCCTTTCGAGCTCTTCGGGCTGGCACCGGAATTAAGGATGGTAACCTCAAATAAGTTCATGTATGATCCTAGCCCTATATCAGAGAGGGATTTTGCGAGACTTGACTTAGCTATCTTCAAGAGTTATGAGCTTAACTTGGAATCATATCCCACGCTGGAGCTAATGAACATTCTTTCGATATCTAGCGGGAAATTGATTGGCCAATCCGTGGTTTCTTATGATGAAGATACTTCTATAAAGAATGATGCTATAATAGTGTATGACAACACACGAAATTGGATTAGTGAGGCACAAAACTCAGATGTGGTCCGCCTGTTTGAGTATGCAGCACTCGAAGTGCTCCTTGACTGTGCTTATCAACTCTACTATCTGAGGGTGAGGGGTCTAAACAACATTGTCCTATACATGAATGACTTATATAAGAACATGCCAGGGATCCTACTCTCCAATATTGCGGCCACGATATCCCACCCCCTCATTCACTCAAGGCTGAATGCAGTAGGTCTAATTAATCATGATGGGTCACACCAGCTTGCAGATATAGACTTCGTCGAGGTGTCTGCAAAATTGTTAGTCTCCTGCACTCGACGTGTGGTCTCAGGTTTATATGCAGGGAATAAGTACGATCTGCTGTTTCCATCTGTCTTAGATGACAACCTGAATGAGAAGATGCTTCAACTGATTTCCCGGTTATGCTGCCTGTACACAGTGCTCTTTGCTACAACAAGAGAAATCCCAAAAATAAGGGGCCTATCAGCAGAAGAGAAATGCTCAATACTCACTGAGTATCTACTGTCAGATGCTGTAAAACCGTTGCTTAGGTCCGAACAATTGAGTTCTATCATGTCTCCCAACATAATCACGTTCCCAGCCAATCTATACTACATGTCTAGGAAGAGTCTTAATTTGATCAGAGAACGAGAGGACAGAGATACTATCTTGTCGTTGTTGTTCCCTCAGGAGCCACTGCTTGAGCTTCGCCCAGTACGGGACATTGGCGCTCGAGTGAAAGACCCGTTTACCCGACAACCCGCATCATTCATACAAGAGCTGGATCTGAGTGCCCCAGCAAGGTACGACGCATTTACACTGAGTAAGATTTGCTTCGAGCACACACTACCGAACCCAAAGGAAGATTACCTAGTACGATACTTGTTCAGAGGAATAGGGACTGCTTCATCTTCTTGGTATAAGGCATCTCATCTTCTATCCGTATCTGAGGTTAGGTGTGCAAGACATGGGAACTCCCTATACTTAGCGGAAGGAAGCGGAGCCATCATGAGTCTTCTTGAATTGCATATACCACATGAGACTATCTATTACAATACACTTTTCTCGAATGAGATGAACCCTCCACAGCGACATTTCGGACCTACACCAACACAGTTTCTGAACTCGGTCGTTTATAGGAATTTACAAGCGGAAGTGCCATGTAAAGATGGATATGTCCAGGAGTTCTACCCATTATGGAGAGAGAATGCAGAAGAAAGTGATCTGACCTCAGATAAGGCAGTTGGATATATCACATCTGTGGTACCCTACAGGTCTGTATCATTACTACATTGTGACATTGAGATTCCTCCAGGGTCCAGTCAAAGCTTATTAGATCAACTGGCTACTAATTTATCCCTGATTGCCATGCATTCTGTGAGAGAGGGCGGGGTAGTGATTATCAAAGTACTGTATGCAATGGGGTACTACTTCCATTTACTCATGAATTTATTCACTCCATGTTCCACGAAAGGATACATACTTTCCAATGGCTATGCCTGTAGAGGGGATATGGAGTGTTACCTGATATTCGTCATGGGCTGCTTAGGTGGGCCCACTTTCGTGCACGAAGTAGTAAGGATGGCAAAAACTCTAATCCAACGACACGGTACACTTCTATCTAAATCAGATGAAATCACATTGACTAAGCTATTTACCTCACAGCAGCTTCGTGTAACAGATCTCCTATCCAGCCCTTTACCGAAGCTAATGAAGCTCTTAAGTGAAAATATTGATGCTGCACTAATTGAAGCCGGGGGACAGCCCGTCCGTCCATTCTGTGCAGAAAGTTTGGTGAGCACACTAACAAATATGACCCAGACAACTCTGATCATTGCCAGCCACATTGACACAGTCATTCGGTCCGTGATTTACATGGAGGCTGAGGGTGACCTCGCCGACACAGTGTTCTTATTTACTCCTTACAATCTATCCACAGACGGTAAAAAGAGAACATCACTTAAGCAGTGCACCAAACAGATCTTGGAAGTCACAATACTGGGTCTCAGAGCCAAAGATATCAATAAAGTAGGTGATGTAATCAGCTTAGTACTCAGAGGTGCGATTTCCCTAGAGGACCTCATCCCATTAAGGACATACCTGAAGCACAGTACCTGCCCTAAATACCTGAAAGCGGTCCTAGGTATTACTAAACTCAAAGAAATGTTCACAGATACCTCGTTATTGTACTTGACTCGCGCTCAACAAAAATTCTACATGAAAACCATAGGTAATGCTGCCAAGGGATATTACAGTAATAATGACTCT
>AGL09074
ATGGCGGGCTCCGGTCCCGAAAGGGCAGAGCACCAGATCATCCTACCAGAGTCACATCTATCCTCTCCATTGGTCAAGCACAAATTGCTATACTACTGGAAATTGACCGGGCTACCGCTTCCTGATGAATGCGACTTTGATCATCTCATTATCAGCAGGCAATGGAAGAGAATACTGGAGTCAGCCACTCCTGACACAGAGAGAATGATAAAACTCGGGCGGGCAGTGCACCAGACTCTCAACCACAACTCCAAGATAACCGGAGTGCTCCATCCCAGGTGTTTAGAAGAACTGGCTAGTATTGAGGTCCCTGATTCAACTAACAAATTCCGGAAGATTGAAAAGAAGATCCAGATTCACAACACAAGGTATGGAGACCTGTTCACAAAGCTGTGCACGCAAGTTGAGAAGAAATTGCTAGGATCATCTCGGTCTAATAATGTCCCACGATCAGAGGAATTCAGCAGCATCCGTACAGATCCGGCATTCTGGTTTCACTCAAAATGGTCCAGAGCCAAGTTCGCGTGGCTCCATATAAAACAAGTCCAAAGGCATCTGATTGTAGCAGCAAGGACAAGGTCTGCAGTCAACAAGTTAGTAACATTAAGTCATAAGATAGGCCACGTCTTTGTTACTCCTGAGCTTGTCATTGTGACACATACAGATGAGAACAAGTTCACATGCCTCACCCAGGAACTTGTATTGATGTATGCGGATATGATGGAAGGCAGGGACATGGTCAATATAATATCTTCTACAGCAGCACATCTCAGGAACCTATCCGAGAAAATTGATGATATTCTGCGGTTAGTAGATGCTCTGGCAAAGGACTTAGGTAATCAAGTCTATGATGTTGTAGCATTAATGGAGGGATTCGCATACGGTGCCGTTCAGCTGCTTGAGCCATCAGGTACATTTGCAGGAGATTTCTTTGCATTTAACCTACAGGAGCTCAAAAACACGTTAATCGAACTTCTCCCAAATAATATAGCGGAAGCAGTAACTCACGCTATTGCCACTGTATTCTCCGGCTTAGAACAGAATCAAGCAGCTGAGATGTTGTGCTTGCTGCGTTTGTGGGGTCATCCATTGCTTGAGTCTCGTAGTGCAGCAAGAGCAGTCAGGAGCCAGATGTGCGCACCAAAGATGGTAGACTTCGATATGATCCTCCAGGTATTATCTTTCTTTAAAGGAACAATCATCAATGGATACAGAAAGAAGAACTCAGGTGTGTGGCCGCGTGTCAAAGTAGATACAATATATGGAAATATCATTGGGCAGCTACATGCTGATTCAGCAGAGATCTCACATGATGTCATGTTGAGGGAGTACAAGAGTTTATCTGCTCTTGAATTTGAGCCATGTATAGATTATGACCCTGTTACCAATCTAAGCATGTTCCTAAAAGACAAGGCAATCGCACATCCTAGTGATAACTGGCTCGCCTCATTTAGGCGGAACCTACTCTCTGAGGACCAGAAGAAACAGATAAAGGAGGCAACTTCAACTAACCGCCTCCTGATAGAGTTCTTAGAATCAAATGATTTTGATCCATATAAAGAGATGGAATACCTGACAACCCTCGAGTACCTAAGAGATGACAGTGTGGCAGTATCGTACTCACTCAAAGAGAAAGAGGTGAAAGTGAATGGGCGGATTTTTGCTAAATTAACAAAGAAACTAAGGAACTGCCAGGTAATGGCAGAAGGAATTCTAGCTGACCAGATTGCACCTTTCTTTCAGGGAAATGGGGTCATTCAAGATAGCATATCCTTGACAAAGAGTATGTTAGCGATGAGTCAACTGTCCTTTAACAGCAATAAGAAACGTATCACTGACTGCAAAGAGAGGGTTTCCTCAAACCGCAATCATGATCCCAAGAGCAAGAATCGTAGAAGAGTTGCCACTTTTATCACGACTGACCTACAAAAGTATTGTCTTAACTGGAGATATCAGACAGTCAAACTATTCGCCCATGCCATCAATCAGCTGATGGGCCTACCTCATTTCTTTGAGTGGATTCATCTTAGGCTGATGGACACTACAATGTTTGTAGGGGATCCTTTCAATCCTCCAAGTGACCCGACTGACTGTGATCTATCAAGAGTCCCAAATGATGATATATATATTGTCAGTGCTAGAGGGGGCATTGAGGGACTCTGTCAGAAGCTATGGACGATGATCTCGATTGCTGCAATCCAACTTGCTGCAGCAAGATCTCATTGTCGAGTTGCCTGCATGGTACAAGGTGACAATCAAGTAATAGCTGTAACGAGAGAGGTGAGATCAGATGATTCCCCGGATATGGTATTGACGCAGTTGCATCAAGCTAGTGATAATTTCTTCAAGGAATTGATTCATGTCAATCATCTGATTGGCCATAACCTGAAGGATCGTGAAACCATTAGATCAGACACATTCTTCATATACAGCAAACGAATATTCAAAGATGGAGCAATACTCAGTCAGGTCCTCAAAAATTCATCTAAATTGGTGCTAATATCAGGTGACCTTAGCGAAAACACTGTAATGTCCTGTGCCAACATTGCATCCACTGTAGCACGACTATGTGAGAATGGGCTTCCTAAGGACTTCTGTTACTATTTGAACTACCTAATGAGTTGCGTGCAGACATACTTTGATTCGGAGTTTTCTATTACCCACAGCTCGCAGTCAGATTCCAACCAGTCCTGGATCGAGGATATCTCTTTCGTACACTCATACGTGTTAACCCCTGCCCAGCTGGGGGGACTGAGCAACCTTCAATACTCAAGGCTCTACACAAGGAATATTGGTGACCCAGGGACCACTGCTTTTGCAGAGGTCAAGCGACTAGAAGCAGTGGGGTTGTTGAGTCCCAGCATCATGACTAACATCTTAACCAGGCCACCTGGCAATGGAGATTGGGCCAGCCTATGCAACGACCCATACTCTTTTAATTTTGAGACTGTTGCAAGCCCAAATATTGTCCTCAAGAAACATACACAGAAAGTCCTATTTGAGACATGTTCAAACCCCTTATTATCCGGGGTACATACAGAGGACAATGAGGCAGAAGAGAAAGCATTGGCTGAATTCTTACTCAATCAAGAAGTGATTCACCCACGTGTCGCACATGCTATCATGGAAGCAAGCTCTGTGGGTAGGAGAAAGCAAATTCAAGGGCTTGTTGACACAACGAACACTGTGATTAAGATTGCACTGACTAGGAGGCCCCTCGGTATCAAAAGACTGATGCGGATAATCAATTACTCAAGCATGCATGCAATGTTGTTCAGAGATGATATTTTCTTATCCAATAGATCCAACCACCCATTAGTTTCTTCTAATATGTGCTCGCTGACGCTAGCAGATTATGCCCGGAACAGAAGCTGGTCACCCCTGACAGGGGGCAGGAAAATACTGGGTGTATCCAACCCCGATACCATAGAACTTGTGGAGGGAGAGATTCTCAGCGTCAGTGGAGGGTGCACAAAATGTGACAGCGGAGATGAGCAGTTTACTTGGTTCCATCTTCCAAGCAATATAGAGCTGACTGATGACACCAGCAAAAATCCCCCGATGAGAGTGCCATATCTCGGGTCGAAGACTCAAGAGAGGAGAGCCGCCTCGCTTGCGAAAATAGCCCACATGTCACCACATGTGAAAGCAGCACTAAGGGCATCATCCGTGTTAATCTGGGCTTATGGGGACAACGAAGTGAACTGGACTGCTGCTCTTAATATTGCAAGGTCTCGATGCAACATAAGCTCAGAGTATCTTCGGCTATTGTCACCCCTGCCCACAGCTGGGAATCTCCAACATAGATTGGATGATGGCATAACCCAGATGACATTTACCCCTGCATCTCTCTACAGAGTGTCGCCTTACGTTCACATATCCAATGATTCTCAAAGGTTATTCACCGAAGAAGGGGTCAAAGAGGGGAACGTGGTTTACCAACAAATTATGCTCTTGGGTTTATCTCTAATTGAATCACTCTTCCCAATGACAACAACCAGAACATATGATGAGATCACATTACACCTCCACAGTAAATTTAGCTGCTGTATCCGAGAAGCGCCTGTTGCGGTTCCTTTCGAGCTCTTCGGGCTGGCACCGGAATTAAGGATGGTAACCTCAAATAAGTTCATGTATGATCCTAGCCCTATATCAGAGAGGGATTTTGCGAGACTTGACTTAGCTATCTTCAAGAGTTATGAGCTTAACTTGGAATCATATTCCACGCTGGAGCTAATGAACATTCTTTCGATATCTAGCGGGAAATTGATTGGCCAATCCGTGGTTTCTTATGATGAAGATACTTCTATAAAGAATGATGCTATAATAGTGTATGACAACACACGAAATTGGATTAGTGAGGCACAGAACTCAGATGTGGTCCGCCTGTTTGAGTATGCAGCACTCGAAGTGCTCCTTGACTGTGCTTATCAACTCTACTATCTGAGGGTAAGGGGTCTAAACAACATCGTCCTATACATGAATGACTTATATAAGAACATGCCAGGGATCCTACTCTCCAATATTGCGGCCACGATATCCCACCCCCTCATTCACTCAAGGTTGAATGCAGTAGGTCTAATTAATCATGACGGGTCACACCAGCTTGCAGATATAGACTTCGTCGAGGTGTCTGCGAAATTGTTAGTCTCTTGCACTCGACGCGTGGTCTCAGGTTTATATGCAGGGAATAAGTACGATCTGCTGTTTCCATCTGTCTTAGATGATAACCTGAGTGAGAAGATGCTTCAACTGATTTCCCGGTTATGCTGCCTGTACACAGTGCTCTTTGCTACAACAAGAGAAATCCCAAAAATAAGGGGCCTATCAGCAGAAGAGAAATGCTCAATACTCACTGAGTATCTACTGTCAGATGCTGTAAAACCGTTGCTTAGGTCCGAACAATTGAGTTCTATCATGTCTCCCAACATAATCACGTTCCCAGCCAATCTATACTACATGTCTAGGAAGAGCCTTAATTTGATCAGAGAACGAGAGGACAGAGATACTATCTTGTCGTTGTTGTTCCCTCAGGAGCCACTGCTTGAGCTTCGCCCAGTACGGGACATTGGTGCTCGAGTGAAAGACCCGTTTACCCGACAACCCGCATCATTCATACAAGAGCTGGATCTGAGTGCCCCAGCAAGGTACGACGCATTTACACTGAGTAAGGTTTGCTTCGAGCACACACTACCAAACCCAAAGGAAGATTACCTAGTACGATACTTGTTCAGAGGAATAGGGACTGCTTCATCTTCTTGGTATAAGGCATCTCATCTTCTATCCGTATCTGAGGTTAGGTGTGCAAGACATGGGAACTCCTTATACTTAGCGGAAGGAAGCGGAGCCATCATGAGTCTTCTTGAATTGCATATACCACATGAGACTATCTATTACAATACACTTTTCTCGAATGAGATGAACCCTCCACAGCGACATTTCGGACCTACACCAACACAGTTTCTAAACTCGGTCGTTTATAGGAATCTACAAGCGGAAGTGCCATGTAAAGATGGATATGTCCAGGAGTTCTACCCATTATGGAGAGAGAATGCAGAAGAAAGTGACCTGACCTCAGATAAGGCAGTTGGATATATCACATCTGTGGTACCCTACAGGTCTGTATCATTACTACATTGTGACATTGAGATTCCTCCAGGGTCCAGTCAAAGCTTATTAGATCAACTGGCTACTAATTTATCCCTGATTGCCATGCATTCTGTGAGAGAGGGCGGGGTAGTGATCATCAAAGTACTGTATGCAATGGGGTACTACTTCCATTTACTCATGAATTTATTCACTCCATGTTCCACGAAAGGATACATACTCTCCAATGGCTACGCCTGTAGAGGGGATATGGAGTGTTACCTGATATTCGTTATGGGCTGCTTAGGCGGGCCCACTTTCGTGCACGAAGTGGTAAGGATGGCAAAAACTCTAATACAACGACACGGTACACTTCTATCTAAATCAGATGAAATCACATTGACTAAGCTATTTACCTCACAGCAGCGTCGTGTAACAGATCTCCTATCCAGCCCTTTACCGAAGCTAATGAAGCTCTTAAGTGAAAATATTGATGCTGCACTAATTGAAGCCGGGGGACAGCCCGTCCGTCCATTCTGTGCAGAAAGTTTGGTGAGCACACTAACAAATATGACCCAGACAACTCTGATCATTGCCAGCCACATTGACACAGTCATTCGGTCCGTGATTTACATGGAGGCTGAGGGTGACCTCGCCGACACAGTGTTCTTATTTACTCCTTACAATCTATCCACAGACGGTAAAAAGAGAACATCACTTAAGCAGTGCACCAAACAGATCTTGGAAGTCACAATACTGGGTCTCAGAGCCAAAGATATCAATAAAGTAGGTGATGTAATCAGCTTAGTACTCAGAGGTGCGGTTTCCCTAGAGGACCTCATCCCATTAAGGACATACCTGAAGCACAGTACCTGCCCTAAATACCTGAAAGCGGTCCTAGGTATTACTAAACTCAAAGAAATGTTCACAGATACCTCGTTATTGTACTTGACTCGCGCTCAACAAAAATTCTACATGAAAACCATAGGTAATGCTGCCAAGGGATATTACAGTAATAATGACTCT
>AGL09146
ATGGCGGGCTCCGGTCCCGAGAGGGCAGAGCACCAGATCATCCTACCAGAGTCACATTTATCCTCTCCATTGGTCAAGCACAAATTGCTATACTACTGGAAATTGACCGGGCTACCGCTTCCTGATGAATGCGACTTTGATCATCTCATTATCAGCAGGCAATGGAAGAGAATACTGGAGTCAGCCACTCCTGACACAGAGAGAATGATAAAACTTGGGCGGGCGGTGCACCAGACTCTCAACCACAATTCCAAGATGACTGGAGTGCTCCATCCCAGGTGTTTAGAAGAACTGGCTAGTATTGAGGTCCCTGATTCAACTAACAAATTCCGGAAGATTGAAAAGAAGATCCAGATTCACAACACAAGGTATGGAGACCTGTTCACAAAGCTGTGCATGCAAGTTGAGAAGAAATTGCTAGGATCATCTCTGTCTAATAATGCCCCACGATCAGAGGAATTCAGCAGCATCCGTACAGATCCGGCATTCTGGTTTCACTCAAAATGGTCCAGAGCCAAGTTCGCGTGGCTCCATATAAAACAAGTCCAAAGGCATCTGATTGTAGCAGCAAGGACAAGGTCCGCAGTCAACAAGTTAGTAACATTAAGTCATAAGATAGGCCACGTCTTTATTACTCCTGAGCTTGTCATTGTGACACACACAGATGAGAACAAGTTCACATGCCTCACCCAGGAACTTGTATTGATGTATGCGGATATGATGGAAGGCAGGGACATGGTCAATATAATATCTTCTACAGCAGCACATCTCAGGAACCTATCCGAGAAAATTGATGATATTCTGCGGTTAGTAGATGCTCTGGCAAAGGACTTAGGTAATCAAGTCTATGATGTTGTAGCATTAATGGAGGGATTCGCATACGGTGCCGTTCAGCTGCTTGAGCCATCAGGTACATTTGCAGGAGATTTCTTTGCATTTAACCTACAGGAGCTCAAAAACACGTTAATCGAACTTCTCCCAAATAATATAGTGGAAGCAGTAACTCACGCTATTGCTACTGTATTCTCTGGCTTAGAACAGAATCAAGCAGCTGAGATGTTGTGCTTGCTGCGTTTGTGGGGTCATCCATTGCTTGAGTCTCGTAGTGCAGCAAGAGCAGTCAGGAGCCAGATGTGCGCACCAAAGATGGTAGACTTCGATATGATCCTCCAGGTATTATCTTTCTTTAAAGGGACAATCATCAATGGATACAGAAAGAAGAACTCAGGTGTGTGGCCGCGTGTCAAAGTAGATACAATATATGGAAATATCATTGGGCAGCTACATGCTGATTCAGCAGAGATCTCACATGATGTCATGTTGAGGGAGTACAAGAGCTTATCTGCTCTTGAATTTGAGCCATGTATAGATTATGACCCTGTTACCAATTTAAGCATGTTCCTAAAAGACAAGGCAATCGCACATCCTAGTGATAACTGGCTCGCCTCATTTAGGCGGAACCTACTCTCTGAGGACCAGAAGAAACAGATAAAGGAGGCAACTTCAACTAACCGCCTCCTGATAGAGTTCTTAGAATCAAATGATTTTGATCCATATAAAGAAATGGAATACCTGACAACCCTCGAGTACCTAAGAGATGACAGTGTGGCAGTATCGTACTCACTCAAAGAGAAAGAGGTGAAAGTGAATGGGCGGATTTTTGCTAAATTAACAAAGAAACTAAGGAATTGCCAGGTAATGGCAGAAGGAATTCTAGCTGACCAGATTGCACCTTTCTTTCAGGGAAATGGGGTCATTCAAGATAGCATATCCTTGACAAAGAGTATGTTAGCGATGAGTCAACTGTCCTTTAACAGCAATAAGAAACGTATTGCTGACTGCAAAGAGAGGGTTTCCTCAAACCGCAATCATGATCCCAAGAGCAAGAATCGTAGAAGAGTTGCCACTTTTATCACGACCGACCTGCAAAAGTATTGTCTTAACTGGAGATATCAGACAGTCAAACTGTTCGCCCATGCCATCAATCAGCTGATGGGCCTACCTCATTTCTTTGAGTGGATTCATCTTAGGCTGATGGACACTACAATGTTTGTAGGGGATCCTTTCAATCCTCCAAGTGACCCGACCGACTGTGATCTATCAAGAGTCCCAAATGATGATATATATATTGTCAGTGCTAGAGGGGGCATTGAGGGACTCTGTCAGAAGCTATGGACGATGATCTCAATTGCTGCAATCCAACTTGCTGCAGCAAGATCTCATTGTCGAGTTGCCTGCATGGTACAAGGTGACAATCAAGTAATAGCTGTAACGAGAGAGGTGAGATCAGATGATTCCCCGGATATGGTATTGACGCAGTTGCATCAAGCTAGTGATAATTTCTTCAAGGAATTGATTCATGTCAATCATCTGATTGGCCATAACCTGAAGGATCGTGAAACCATTAGATCAGACACATTCTTCATATACAGCAAACGAATATTCAAAGATGGAGCAATACTCAGTCAGGTCCTCAAAAATTCATCTAAATTGGTGCTAATATCAGGTGACCTTAGCGAAAACACTGTAATGTCCTGTGCCAACATTGCATCCACTGTAGCACGACTATGTGAGAATGGGCTTCCTAAGGACTTCTGTTACTATTTGAACTACCTAATGAGTTGCGTGCAGACATACTTTGATTCGGAGTTTTCTATTACCCACAGCTCACAGTCAGATTCCAACCAGTCCTGGATCGAGGATATCTCTTTCGTACACTCATACGTGTTAACCCCTGCCCAGCTGGGGGGACTGAGTAACCTTCAATACTCAAGGCTCTACACAAGGAATATTGGTGACCCAGGGACCACTGCTTTTGCAGAGGTCAAGCGACTAGAAGCAGTGGGGTTGTTGAGTCCCAGCATCATGACTAACATCTTAACCAGGCCACCTGGCAATGGAGATTGGGCCAGCCTATGCAACGACCCATACTCTTTTAATTTTGAGACTGTTGCAAGCCCAAATATTGTCCTCAAGAAACATACACAGAAAGTCTTATTTGAGACATGTTCAAACCCCTTATTATCCGGGGTACATACAGAGGACAATGAGGCAGAAGAGAAAGCATTGGCTGAATTCTTACTCAATCAAGAAGTGATTCACCCACGTGTCGCACATGCTATCATGGAAGCAAGCTCTGTGGGTAGGAGAAAGCAAATTCAAGGGCTTGTTGACACAACGAACACTGTGATTAAGATTGCACTGACTAGGAGGCCCCTCGGTATCAAAAGACTGATGCGGATAATCAATTACTCAAGCATGCATGCAATGTTGTTCAGAGATGATATTTTCTTATCCAATAGATCCAACCACCCATTAGTTTCTTCTAATATGTGCTCGCTGACGCTAGCAGATTATGCCCGGAACAGAAGCTGGTCACCCCTGACAGGGGGCAGGAAAATACTGGGCGTATCCAACCCCGATACCATAGAACTTGTGGAGGGAGAGATTCTCAGCGTCAGTGGAGGGTGCACAAAATGTGACAGCGGAGATGAGCAGTTTACTTGGTTCCATCTTCCAAGCAATATCGAGTTGACTGATGACACCAGCAAAAATCCCCCGATGAGAGTGCCATATCTCGGGTCGAAGACTCAAGAGAGGAGAGCCGCCTCACTTGCGAAAATAGCCCACATGTCACCACATGTGAAAGCAGCACTAAGGGCATCATCCGTGTTAATCTGGGCTTATGGGGACAATGAAGTGAACTGGACTGCTGCTCTTAATATTGCAAGGTCTCGATGCAACATAAGCTCAGAGTATCTTCGGCTATTGTCACCCCTGCCCACAGCTGGGAATCTCCAACATAGATTGGATGATGGCATAACCCAGATGACATTTACCCCTGCATCTCTCTACAGAGTGTCGCCTTACGTTCACATATCCAATGATTCTCAAAGGCTGTTCACCGAAGAAGGGGTCAAAGAGGGAAACGTGGTTTACCAACAAATTATGCTCTTGGGTTTATCTCTAATTGAATCACTCTTCCCAATGACAACAACCAGAACATATGATGAGATCACATTACACCTCCACAGTAAATTTAGCTGCTGTATCCGAGAAGCGCCTGTTGCGGTTCCTTTCGAGCTCTTCGGGCTGGCACCGGAATTAAGGATGGTAACCTCAAATAAGTTCATGTATGATCCTAGCCCTATATCAGAGAGGGATTTTGCGAGACTTGACTTAGCTATCTTCAAGAGTTATGAGCTTAACTTGGAATCATATTCCACGCTGGAGCTAATGAACATTCTTTCGATATCTAGCGGGAAATTGATTGGCCAATCCGTGGTTTCTTATGATGAAGATACTTCTATAAAGAATGATGCTATAATAGTGTATGACAACACACGAAATTGGATTAGTGAGGCACAGAACTCAGATGTGGTCCGCCTGTTTGAGTATGCAGCACTCGAAGTGCTCCTTGACTGTGCTTATCAACTCTACTATCTGAGGGTAAGGGGTCTAAACAACATCGTCCTATACATGAATGACTTATATAAGAACATGCCAGGGATCCTACTCTCCAATATTGCGGCCACGATATCCCACCCCCTCATTCACTCAAGGTTGAATGCAGTAGGTCTAATTAATCATGACGGGTCACACCAGCTTGCAGATATAGACTTCGTCGAGGTGTCTGCGAAATTGTTAGTCTCCTGCACCCGACGCGTGGTCTCAGGTTTATATGCAGGGAATAAGTACGATCTGCTGTTTCCATCTGTCTTAGATGATAACCTGAATGAGAAGATGCTTCAACTGATTTCCCGGTTATGCTGCCTGTACACAGTGCTCTTTGCTACAACAAGAGAAATCCCAAAAATAAGGGGCCTATCAGCAGAAGAGAAATGCTCAATACTCACTGAGTATCTACTGTCAGATGCTGTAAAACCGTTGCTTAGGTCCGAACAATTGAGTTCTATCATGTCTCCCAACATAATCACGTTCCCAGCCAATCTATACTACATGTCTAGGAAGAGCCTTAATTTGATCAGAGAACGAGAGGACAGAGATACTATCTTGTCGTTGTTGTTCCCTCAGGAGCCACTGCTTGAGCTTCGCCCAGTACGGGACATTGGTGCTCGAGTGAAAGACCCGTTTACCCGACAACCCGCATCATTCATACAAGAGCTGGATCTGAGTGCCCCAGCAAGGTACGACGCATTTACACTGAGTAAGATTTGCTTCGAGCACACACTACCGAACCCAAAGGAAGATTACCTAGTACGATACTTGTTCAGAGGAATAGGGACTGCTTCATCTTCTTGGTATAAGGCATCTCATCTTCTATCCGTGTCTGAGGTTAGGTGTGCAAGACATGGGAACTCCTTATACTTAGCGGAAGGAAGCGGAGCCATCATGAGTCTTCTTGAATTGCATATACCACATGAGACTATCTATTACAATACACTTTTCTCGAATGAGATGAACCCTCCACAGCGACATTTCGGACCTACACCAACACAGTTTCTAAACTCGGTCGTTTATAGGAATTTACAAGCGGAAGTGCCATGTAAAGATGGATATGTCCAGGAGTTCTACCCATTATGGAGAGAGAATGCAGAAGAAAGTGATCTGACCTCAGATAAGGCAGTTGGATATATCACATCTGTGGTACCCTACAGGTCTGTATCATTACTACATTGTGACATTGAGATTCCTCCAGGGTCCAGTCAAAGCTTATTAGATCAACTGGCTACTAATTTATCCCTGATTGCCATGCATTCTGTGAGAGAGGGCGGGGTAGTGATTATCAAAGTACTGTATGCAATGGGGTACTACTTCCATTTACTCATGAATTTATTCACTCCATGTTCCACGAAAGGATACATACTTTCCAATGGCTATGCCTGTAGAGGGGATATGGAGTGTTACCTGATATTCGTCATGGGCTGCTTAGGCGGGCCCACTTTCGTGCACGAAGTGGTAAGGATGGCAAAAACTCTAATACAACGACACGGTACACTTCTATCTAAATCAGATGAAATCACATTGACTAAGCTATTTACCTCACAGCAGCGTCGTGTAACAGATCTCCTATCCAGCCCTTTACCGAAGCTAATGAAGCTCTTAAGTGAAAATATTGATGCTGCACTAATTGAAGCCGGGGGACAGCCCGTCCGTCCATTCTGTGCAGAAAGCTTGGTGAGCACACTAACAAATATGACCCAGACAACTCTGATCATTGCCAGCCACATTGACACAGTCATTCGGTCCGTGATTTACATGGAGGCTGAGGGTGACCTCGCCGACACAGTGTTCTTATTTACTCCTTACAATCTATCCACAGACGGTAAAAAGAGAACATCACTTAAGCAGTGCACCAAACAGATCTTGGAAGTCACAATACTGGGTCTCAGAGCCAAAGATATCAATAAAGTAGGTGATGTAATCAGCTTAGTACTCAGAGGTGCGATTTCCCTAGAGGACCTCATCCCATTAAGGACATACCTGAAGCACAGTACCTGCCCTAAATACCTGAAAGCGGTCCTAGGTATTACTAAACTCAAAGAAATGTTCACAGATACCTCGTTATTGTACTTGACTCGCGCTCAACAAAAATTCTACATGAAAACCATAGGTAATGCTGCCAAGGGATATTACAGTAATAATGACTCT
>ACY37960
ATGGCGAGCTCCGGTCCCGAAAGGGCAGAGCATCAGATCATCCTACCAGAGTCACATCTATCTTCTCCATTGGTCAAGCACAAATTGCTCTATTACTGGAAATTAACTGGGCTACCACTTCCTGATGAATGTGACTTTGACCATCTTATTATCAGCAGACAATGGAAGAAAATACTTGAGTCAGCCACCCCGGACACTGAGAGGATGATAAAACTCGGACGAGCAGTACACCAGACTCTCAACCACAACTTCAAGATAACCGGAGTACTCCATCCCAGGTGTCTCGAAGAACTGGCTAGTATTGAGGTCCCTGACTCAACCAACAAATTTCGGAAGATCGAAAAGAAAATCCAGATCCACAACACAAGGTACGGAGAACTGTTCACAAGGTTGTGCACGAACGTTGAAAGTAAATTGCTAGGGTCATCTTGGTCTAGCAATGTCCCACGGTCAGAGGAATTTAACAGCATCCGTACAGATCCGGCATTTTGGTTTCACTCAAAATGGTCTAGAGCCAAGTTTGCATGGCTCCATATAAAACAGGTCCAAAGGCATTTGATCGTGGCAGCAAGAACGAGGTCTGCAGTCAACAAATTGGTGACGCTGACTCATAAGGCAGGCCAAGTCTTTGTTACTCCTGAGCTTGTCATTGTGACACATACAGATGAGAACAGGTTCACATGCCTCACCCAGGAGCTTGTTTTGATGTATGCGGATATGATGGAGGGCAGGGATATGGTCAACATAATATCCTCCACTGCAACACATCTCAGAAGCTTATCAGAGAAAATTGATGATATTCTACGGTTAGTAGATGCTCTGGCAAAAGATTTGGGCAATCAAGTCTATGATGTTGTAGCACTGATGGAAGGGTTCGCATACGGTGCCGTTCAGCTGCTTGAGCCGTCGGGTACGTTTGCAGGAGATTTCTTTGCATTCAACCTACAGGAGCTCAAAGATACTCTAATCGAACTTCTCCCAAATGATATCGCAGAATTAGTGACTCATACAATCGCTATCATATTCTCTGGCTTAGAGCAGAATCAAGCAGCTGAGATGTTATGCCTGCTTCGTTTGTGGGGTCACCCACTGCTTGAGTCCCGTATCGCAGCAAAAGCAGTCAGGAGCCAGATGTGCGCACCAAAGATGGTAGACTTCGATATGATCCTCCAGGTATTATCCTTCTTTAAGGGAACAATCATAAATGGATATAGGAAGAAGAACTCGGGTGTGTGGCCACGTGTCAAAATGGATACGATATACGGGAAGGTCATAGGGCAGCTACACGCTGATTCGGCAGAGATTTCACATGATGTCATGTTGAGGGAGTACAAGAGTCTATCTGCACTTGAATTCGAGCCATGTATAGAATATGACCCTGTCACCAATCTAAGCATGTTCTTAAAAGACAAAGCAATCGCACATCCGAGGGATAACTGGCTCGCCTCATTTAGGCGAAACCTTCTCTCTGAGGAACAGAAAAGACACATAAAGGAGGCGACCTCAACTAACCGCCTCCTGATAGAGTTCTTAGAATCAAACGATTTTGATCCGTATAAGGAGATGGAATATTTGACTACCCTTGAGTACCTAAGAGATGACAATGTGGCAGTGTCATACTCACTCAAAGAAAAGGAAGTGAAAGTTAATGGACGAATTTTCGCTAAGTTAACAAAGAAATTAAGGAACTGCCAGGTAATGGCAGAGGGAATTCTAGCTGACCAGATCGCACCTTTTTTCCAGGGAAATGGAGTCATTCAAGATAGCATATCTTTGACTAAGAGTATGTTGGCGATGAGTCAACTGTCCTTCAACAGCAATAAGAAACGTATCACTGACTGCAAAGAAAGGGTTTCCTCAACCCGCAATCACGATCCAAAAAGCAAGAATCGCCGAAGAGTTGCCACTTTTATCACGACGGATCTGCAAAAGTATTGTCTTAACTGGAGATATCAGACAGTCAAGCTATTTGCCCATGCCATCAATCAGCTGATGGGCCTACCTCACTTCTTCGAGTGGATTCATCTTAGACTAATGGACACTACGATGTTTGTAGGAGATCCTTTCAATCCTCCGAGTGACCCTACCGATTGTGATCTATCAAGAGTCCCAAATGATGACATATACATTGTCAGTGCTAGGGGGGGCATTGAGGGATTATGCCAGAAGCTATGGACAATGATCTCAATTGCCGCAATCCAACTTGCTGCGGCAAGATCGCACTGTCGAGTTGCCTGCATGGTACAAGGTGACAATCAAGTAATAGCTGTAACGAGAGAGGTAAGATCAGATGACTCTCCGGATATGGTGTTGGCACAGTTGCATCAAGCCAGTGATAATTTCTTCAAAGAGTTGATTCACGTCAATCATCTGATTGGCCACAACCTGAAAGATCGTGAAACCATCAGGTCAGACACATTCTTCATATACAGTAAGCGAATATTTAAAGATGGAGCAATACTCAGTCAGGTCCTCAAAAACTCATCCAAATTGGTGCTAATATCAGGTGATCTCAGTGAAAACACTGTAATGTCTTGTGCCAACATTGCATCCACTATAGCACGGCTGTGTGAGAACGGGCTTCCTAAGGATTTCTGTTATTATTTAAACTACCTAATGAGTTGCGTGCAGACATACTTTGATTCTGAGTTTTCTATTACTCACAACTCACAATCAGACTCCAACCAGTCTTGGATTGAGGATATCTCTTTCGTACACTCATACGTCTTAACCCCTGCCCAGCTAGGGGGACTGAGTAACCTTCAATACTCAAGGCTCTACACAAGGAACATCGGTGACCCGGGGACTACTGCTTTTGCAGAGGTCAAGCGACTAGAAGCAGTGGGGTTGTTGAGTCCTAGCATCATGACTAACATTCTAACTAGGCCACCTGGCAATGGAGATTGGGCCAGTCTGTGCAATGATCCATACTCCTTTAATTTTGAGACTGTCGCAAGCCCAAATATTGTCCTTAAGAAACACACACAGAAAGTCTTATTTGAAACTTGCTCAAACCCCTTATTATCCGGAGTACATACAGAGGATAATGAGGCAGAAGAGAAGGCATTGGCTGAATTCTTACTCAATCAGGAAGTGGTTCACCCGCGTGTCGCGCATGCTATCATGGAATCAAGCTCTGTAGGTAGGAGAAAACAAATTCAAGGACTTGTTGACACAACAAACACTGTGATCAAGATTGCGTTGACTAGAAGGCCCCTCGGTATCAAGAGGCTGATGCGGATAATCAATTATTCGAGCATGCATGCAATGTTATTCAGAGATGATGTCTTCTTATCCAACAGGCCCAACCACCCCTTAGTCTCTTCTAGTATGTGCTCGCTAACGCTAGCAGATTACGCACGGAACAGAAGCTGGTCACCTCTGACAGGAGGCAGAAAAATACTGGGTGTATCTAATCCCGATACCATAGAACTTGTCGAGGGTGAGATTCTTAGTGTCAGCGGAGGGTGCACAAAGTGTGATAGCGGAGATGAGCAGTTCACTTGGTTTCATCTTCCAAGCAATATAGAGTTGACTGATGACACCAGCAAGAATCCCCCGATGAGAGTGCCATATCTTGGGTCAAAGACTCAGGAGAGGAGGGCCGCTTCGCTTGCGAAAATAGCCCATATGTCACCACATGTGAAGGCAGCACTAAGGGCATCATCTGTGTTAATCTGGGCTTATGGAGACAACGAAATAAACTGGACTGCTGCTCTTAATATTGCAAGGTCTCGATGCAACATAAGCTCAGAGTACCTCCGACTATTGTCACCCCTGCCTACAGCTGGGAATCTCCAACATAGACTGGATGATGGCATAACCCAGATGACATTTACCCCTGCGTCTCTTTACAGGGTGTCACCTTACATTCACATATCTAATGATTCTCAAAGGCTATTTACCGAGGAAGGAATAAAGGAGGGGAATGTGGTTTATCAGCAGATTATGCTCTTGGGCTTATCACTAATTGAATCACTTTTCCCAATGACAACAACTAAGACATATGATGAAATCACATTACACCTCCACAGTAAATTTAGCTGCTGTATCAGGGAAGCACCTGTTGCGGTTCCTTTCGAGCTATTAGGGTTGGCACCAGAATTAAGGACAGTAACCTCAAATAAGTTCATGTATGATCCTAGCCCTGTATCAGAGAGAGACTTTGCGAGACTTGACCTAGCTATCTTCAAAAGTTACGAGCTCAATTTAGAGTCATATTCCACAATGGAGCTAATGAACATTCTCTCAATATCTAGTGGGAAGTTGATTGGCCAGTCCATGGTTTCTTACGATGAAGATACCTCTATAAAGAATGACGCTATAATAGTGTATGACAACACACGAAATTGGATCAGTGAAGCCCAGAATTCAGATGTGGTCCGCTTATTCGAGTATGCAGCACTCGAAGTGCTTCTCGACTGTTCGTATCAACTCTACTATCTGAGAGTGAGGGGCTTAAATAACATCGTCCTGTACATGAGTGATTTATACAAGAATATGCCAGGAATTCTACTCTCTAATATTGCGGCAACAATATCTCACCCCATCATTCATTCAAGGTTAAATGCAGTAGGTCTAGTCAACCATGACGGGTCACACCAGCTTGCAGACACAGATTTCATCGAAATGTCTGCAAAACTATTAGTCTCTTGCACTCGGCGCGTGGTTTCAGGTTTATATGCAGGGAATAAGTACGATCTATTGTTCCCGTCTGTCTTGGATGATAACCTGAGTGAAAAGATGCTTCAGCTAATTTCCCGATTATGTTGTCTGTACACAGTGCTCTTTGCGACAACAAGAGAAATTCCTAAAATAAGAGGCCTATCAGCGGAAGAAAAATGCTCAGTACTCACTGAGTACCTACTGTCAGATGTTGTGAAACCATTGCTTAAGTCTGAGCAAGTGAGCTCTATCATGTCTCCCAACATAATCACGTTCCCAGCCAATTTATATTACATGTCTAGGAAGAGCCTTAATTTGATCAGGGAAAGAGAGGACAGGGATACCATCTTAGCATTGTTGTTCCCTCAGGAACCACTGCTTGAGTTTTGTCCAGTGCAGGATATTGGTGCTCGAGTGAAAGATCCATTTACTCGACAACCTGCAGCGTTCATACAAGAGTTAGATTTGAGTGCTCCAGCGAGGTATGACGCATTTACACTTAGTGAGGTTCACTCCGAGCATACATTGCCAAATTCAGAGGAAGATTATTTAGTACGATACATGTTTAGAGGAATAGGGACTGCGTCATCTTCTTGGTATAAGGCATCTCATCTTCTTTCTGTACCTGAGGTCAGGTGTGCAAGACATGGGAACTCCCTATATTTGGCGGAGGGAAGTGGAGCCATTATGAGTCTTCTTGAATTGCATATACCACACGAGACCATCTACTATAATACGCTTTTCTCGAATGAGATGAACCCCCCACAGCGACACTTCGGACCGACCCCAACACAGTTTCTAAATTCAGTAGTTTATAGGAATCTACAGGCAGAAGTGCCGTGTAAAGATGGATTTGTCCAGGAATTCCGCCCATTGTGGAGAGAGAATGCAGAAGAGAGTGACCTGACCTCAGATAAAGCGGTGGGATACATCACATTTGCAGTGCCCTACAGATCTGTATCATTACTACATTGCGACATCGAAATTCCACCGGGATCTAATCAAAGCTTACTAGATCAACTGGCTACCAATTTATCGCTGATTGCCATGCATTCTGTAAGGGAGGGCGGAGTTGTGATCATCAAAGTACTGTATGCAATGGGATATTACTTCCATCTACTCATGAATTTATTCACTCCATGTTCCACAAAAGGATACATTCTCTCTAATGGCTATGCTTGCAGAGGGGATATGGAGTGTTACCTGATATTTGTCATGGGCTATTTAGGCGGGCCTACATTCGTGCACGAGGTGGTGAGGATGGCAAAAACTTTAGTGCAGCGGCATGGCACACTTCTGTCTAAATCAGACGAAATTACATTGACTAGGTTATTTACCTCACAGCGGCATCATGTAACAGACATCCTATCCAGCCCTTTGCCGAGACTAATGAAATTCTTGAGAGAGAACATTGATGCTGCACTGATTGAAGCTGGGGGACAGCCCGTCCGTCCGTTCTGTGCAGAGAGTTTAGTGAGCACACTAACAGATGTGACTCAGATGACCCAGATCATCGCCAGCCACATTGACACAGTCATTCGATCCGTAATCTACATGGAAGCCGAGGGTGACCTTGCTGATACAGTGTTCTTATTCACTCCTTACAATCTCTCTACAGACGGTAAGAAGAGAACATCACTTAAACAGTGCACAAGACAGATCTTAGAGGTCACAATACTAGGTCTCAGAGTCAAAGATCTCAATAAAGTAGGTGATGTAATTGGCTTAATACTCAAAGGTATGGTTTCTCTAGAGGACCTCATCCCGCTGAGGACATACTTGAAGCGTAGTACCTGCCCTAAATACTTGAAGGCAGTCCTAGGTATTACTAAGCTCAAAGAAATGTTCACAGACACCTCTTTATTATACTTGACTCGTGCTCAACAAAAATTCTATATGAAAACCATAGGCAATGCAGCCAAGGGATATTACAGTAACAATGACTCT
>AGL09140
ATGGCGGGCTCCGGTCCCGAAAGGGCAGAGCACCAGATCATCCTACCAGAGTCACATCTATCCTCTCCATTGGTCAAGCACAAATTGCTATACTACTGGAAATTAACCGGGCTACCGCTTCCTGATGAATGCGACTTTGATCATCTCATTATCAGCAGGCAATGGAAGAGAATACTGGAGTCGGCCACTCCTGACACAGAGAGAATGATAAAACTCGGGCGAGCAGTGCACCAGACTCTCAACCACAATTCCAAGATAACCGGAGTGCTCCATCCCAGGTGTTTAGAAGAACTGGCTAGTATTGAGGTCCCTGACTCAACTAACAAATTCCGGAAGATTGAAAAGAAGATCCAGATTCACAACACAAGGTATGGAGACCTGTTCACAAAGCTGTGCACGCAAGTTGAGAAGAAATTGCTAGGATCATCTCGGTCTAATAATGTCCCACGATCAGAGGAATTCAGCAGCATCCGTACAGATCCGGCATTCTGGTTTCACTCAAAATGGTCCAGAGCCAAGTTCGCGTGGCTCCATATAAAACAAGTCCAAAGGCATCTGATTGTAGCAGCAAGGACAAGGTCTGCAGCCAACAAGTTAGTAACATTAAGTCATAAGATAGGCCACGTCTTTGTTACTCCTGAGCTTGTCATTGTGACACATACAGATGAGAACAAGTTCACATGCCTCACCCAGGAACTTGTATTGATGTATGCGGATATGATGGAAGGCAGGGACATGGTCAATATAATATCTTCTACAGCAGCACATCTCAGGAACCTATCCGAGAAAATTGATGATATTCTGCGGTTAGTAGATGCTCTGGCAAAGGACTTAGGGAATCAAGTCTACGATGTTGTAGCATTAATGGAGGGATTCGCATACGGTGCCGTTCAGCTGCTTGAGCCATCGGGTACATTTGCAGGAGATTTCTTTGCATTCAACCTACAGGAGCTCAAAAACACGTTAATCGAACTTCTCCCAAATAATATAGCGGAAGCAGTAACTCACGCCATTGCCACTGTATTCTCCGGCTTAGAACAGAATCAAGCAGCTGAGATGTTATGCTTGCTGCGTTTGTGGGGTCATCCATTGCTTGAGTCTCGTAGTGCAGCAAGAGCAGTCAGGAGCCAGATGTGTGCACCAAAGATGGTAGACTTCGATATGATCCTCCAGGTATTATCCTTCTTTAAAGGAACAATCATCAATGGATACAGAAAGAAGAACTCAGGTGTGTGGCCGCGTGTCAAAGTAGATACAATATATGGAAATGTCATTGGGCAGCTACATGCTGATTCAGCAGAGATCTCACATGATGTCATGTTGAGGGAGTACAAGAGTTTATCTGCTCTTGAATTTGAGCCATGTATAGATTATGACCCTATTACCAATCTAAGCATGTTCCTAAAAGACAAGGCAATCGCACATCCTAGTGATAACTGGCTCGCCTCATTTAGGCGGAACCTACTCTCTGAGGACCAGAAGAAACAGATAAAAGAGGCAACTTCAACTAACCGTCTCCTGATAGAGTTCTTAGAATCAAATGATTTTGATCCATACAAAGAAATGGAATACCTGACAACCCTCGAGTACCTAAGAGATGACAGTGTGGCAGTATCGTACTCACTCAAAGAGAAAGAGGTGAAAGTGAATGGGCGGATTTTTGCTAAATTAACAAAGAAACTAAGGAACTGCCAGGTAATGGCAGAAGGAATTCTAGCTGACCAGATTGCACCTTTCTTTCAGGGAAATGGGGTCATTCAAGATAGCATATCCTTGACAAAGAGTATGTTAGCGATGAGTCAACTGTCCTTTAACAGCAATAAGAAACGTATCACTGACTGCAAAGAGAGGGTTTCCTCAAACCGCAATCATGATCCCAAGAGCAAGAATCGTAGAAGAGTTGCCACTTTTATCACGACTGACCTACAAAAGTATTGTCTTAACTGGAGATATCAGACAGTCAAACTATTCGCCCATGCCATCAATCAGCTGATGGGCCTACCTCATTTCTTTGAGTGGATTCATCTTAGACTGATGGACACTACAATGTTTGTAGGGGATCCTTTCAATCCTCCAAGTGACCCGACTGACTGTGATCTATCAAGAGTCCCAAATGATGATATATATATTGTCAGTGCTAGAGGGGGCATTGAGGGACTCTGTCAGAAGCTATGGACGATGATCTCAATTGCTGCAATCCAACTTGCTGCAGCAAGATCTCATTGTCGAGTTGCCTGCATGGTACAAGGTGACAATCAAGTAATAGCTGTAACGAGAGAGGTGAGATCAGATGATTCCCCGGATATGGTATTGACGCAGTTGCATCAAGCTAGTGATAATTTCTTCAAGGAATTGATTCATGTCAATCATCTGATTGGCCATAACCTGAAGGATCGTGAAACCATTAGATCAGACACATTCTTCATATACAGCAAACGAATATTCAAAGATGGAGCAATACTCAGTCAGGTCCTCAAAAATTCATCTAAATTGGTGCTAATATCAGGTGACCTTAGCGAAAACACTGTAATGTCCTGTGCCAACATTGCATCCACTGTAGCGCGACTATGTGAGAATGGGCTTCCTAAGGACTTCTGTTACTATTTGAACTACCTAATGAGTTGCGTGCAGACATACTTTGATTCGGAGTTTTCTATTACCCACAGCTCGCAGTCAGATTCCAACCAATCCTGGATCGAGGATATCTCTTTCGTACACTCATACGTGTTAACCCCTGCCCAGCTGGGGGGACTGAGCAACCTTCAATACTCAAGGCTCTACACAAGGAATATTGGTGACCCAGGGACCACTGCTTTTGCAGAGGTCAAGCGACTAGAAGCAGTGGGGTTGTTGAGTCCCAGCATCATGACCAACATCTTAACCAGGCCACCTGGCAATGGAGATTGGGCTAGCCTATGCAACGATCCATACTCTTTTAATTTTGAGACTGTTGCAAGCCCAAATATTGTCCTCAAGAAACATACACAGAAGGTCTTATTTGAGACATGTTCAAACCCCTTATTATCCGGGGTACATACAGAGGACAATGAGGCAGAAGAGAAAGCATTGGCTGAATTCTTACTCAATCAAGAAGTGATTCACCCACGTGTCGCACATGCTATCATGGAAGCAAGCTCTGTGGGTAGGAGAAAGCAAATTCAAGGGCTTGTTGACACAACGAACACTGTGATTAAGATTGCACTGACTAGGAGGCCCCTCGGTATCAAAAGACTGATGCGGATAATCAATTACTCGAGCATGCATGCAATGTTGTTCAGAGATGATATTTTCTTATCCAATAGGTCCAACCACCCATTAGTTTCTTCTAATATGTGCTCGCTGACGCTAGCAGATTATGCCCGGAACAGAAGCTGGTCACCCCTGACAGGGGGCAGGAAAATACTGGGTGTATCCAACCCCGATACCATCGAACTTGTGGAGGGAGAGATTCTCAGCGTCAGTGGAGGGTGCACAAAATGTGACAGCGGAGATGAGCAGTTTACTTGGTTCCATCTTCCAAGCAATATAGAGCTGACTGATGACACCAGCAAAAATCCCCCGATGAGAGTGCCATATCTCGGGTCAAAGACTCAAGAGAGGAGAGCCGCCTCGCTTGCGAAAATAGCCCACATGTCACCACATGTGAAAGCAGCACTAAGGGCATCATCCGTGTTAATCTGGGCTTATGGGGACAACGAAGTGAACTGGACTGCTGCTCTTAATATTGCAAGGTCTCGATGCAACATAAGCTCAGAGTATCTTCGGCTATTGTCACCCCTGCCCACAGCTGGGAATCTCCAACATAGATTGGATGATGGCATAACCCAGATGACATTTACCCCTGCATCTCTCTACAGAGTGTCGCCTTACGTTCACATATCCAATGATTCTCAAAGGTTATTCACCGAAGAAGGGGTCAAAGAGGGAAACGTGGTTTACCAACAAATTATGCTCTTGGGTTTATCTCTAATTGAATCACTCTTCCCAATGACAACAACCAGAACATATGATGAGATCACATTACACCTCCACAGTAAATTTAGCTGCTGTATCCGAGAAGCGCCTGTTGCGGTTCCTTTCGAGCTCTTCGGGCTGGCACCGGAATTAAGGATGGTAACCTCGAATAAGTTCATGTATGATCCTAGCCCTATATCAGAGAGGGATTTTGCGAGACTTGACTTAGCTATCTTCAAGAGTTATGAGCTTAATTTGGAATCGTATTCCACGCTGGAGCTAATGAACATTCTTTCGATATCTAGCGGGAAATTGATTGGCCAATCCGTGGTTTCTTATGATGAAGATACTTCCATAAAGAATGATGCTATAATAGTGTATGACAACACACGAAATTGGATTAGTGAGGCACAGAACTCAGATGTGGTCCGCCTGTTTGAGTATGCAGCACTCGAAGTGCTCCTTGACTGTGCTTATCAACTCTACTATCTGAGGGTAAGGGGTCTAAACAACATCGTCCTATACATGAATGACTTATATAAGAACATGCCAGGGATCCTACTCTCCAATATTGCGGCCACGATATCCCACCCCCTCATTCACTCAAGGTTGAATGCAGTAGGTCTAATTAATCATGACGGGTCACACCAGCTTGCAGATATAGACTTCGTCGAGGTGTCTGCGAAATTGTTAGTCTCTTGCACTCGACGCGTGGTCTCAGGTTTATATGCAGGGAATAAGTACGATCTGCTATTTCCATCTGTCTTAGATGATAACCTGAGTGAGAAGATGCTTCAACTGATTTCCCGGTTATGCTGCCTGTACACAGTGCTCTTTGCTACAACAAGAGAAATCCCAAAAATAAGGGGCCTATCAGCAGAAGAGAAATGCTCAATACTCACTGAGTATCTACTGTCAGATGCTGTAAAACCGTTGCTTAGGTCCGAACAAGTGAGTTCTATCATGTCTCCCAACATAATCACGTTCCCAGCCAATCTATACTACATGTCTAGGAAGAGCCTTAATTTGATCAGAGAGCGAGAGGACAGAGATACTATCTTGTCGTTGTTGTTCCCTCAGGAGCCACTGCTTGAGCTTCGCCCAATACGGGACATTGATGCTCGAGTGAAAGACCCGTTTACCCGACAACCCGCATCATTTATACAAGAGCTGGATCTGAGTGCCCCAGCAAGGTACGACGCATTTACACTGAGTAAGGTTTGCTTTGAGCACACACTACCGAACCCAAAGGAAGATTACCTAGTACGATACTTGTTCAGAGGAATAGGGACTGCTTCATCTTCTTGGTATAAGGCATCTCATCTTCTATCCGTACCTGAGGTTAGGTGTGCAAGACACGGGAACTCCTTATACTTGGCGGAAGGAAGCGGAGCCATCATGAGTCTTCTTGAATTGCATATACCACATGAGACTATCTATTACAATACACTTTTCTCGAATGAGATGAACCCTCCACAGCGACATTTCGGACCTACACCAACACAGTTTCTAAACTCGGTTGTTTATAGGAATCTACAAGCGGAAGTGCCATGTAAAGATGGATATGTCCAGGAGTTCTGCCCATTATGGAGAGAGAATGCAGAAGAAAGTGATCTGACCTCAGATAAGGCAGTTGGATATATCACATCTGTGGTACCCTACAGGTCTGTATCATTACTACATTGTGACATTGAGATTCCTCCAGGGTCCAGTCAAAGCTTATTAGATCAACTGGCTACTAATTTATCCCTGATTGCCATGCATTCTGTGAGAGAGGGCGGGGTAGTGATCATCAAAGTACTGTATGCAATGGGGTACTACTTCCATTTACTCATGAATTTATTCACTCCATGTTCCACGAAAGGATACATACTCTCCAACGGCTATGCCTGTAGAGGGGATATGGAGTGTTACCTGATATTCGTTATGGGCTGCTTAGGCGGGCCCACTTTCGTGCACGAAGTGGTAAGGATGGCAAAAACTCTAATACAACGACACGGTACACTTCTATCTAAATCAGATGAAATCACATTGACTGAGCTATTTACCTCACAGCAGCGTCGTGTAATAGATCTCCTATCCAGCCCTTTACCAAAGCTAATGAAGCTCTTAAGTGAAAATATTGATGCTGCGCTAATTGGAGCCGGGGGACAGCCCGTCCGTCCATTCTGTGCAGAAAGTTTGGTGAGCACCCTAACAAATATGACCCAGACAACTCAGATCATTGCCAGCCACATTGACACAGTCATTCGGTCCGTGATTTACATGGAAGCTGAGGGTGACCTCGCCGACACAGTGTTTTTATTTACTCCTTACAATCTCTCCACAGACGGTAAAAAGAGAACATCACTTAAGCAGTGCACCAAACAGATCTTGGAAGTCACAATATTGGGTCTCAGAGCCAAAGATATCAATAAAGTAGGTGATGTAATCAGCTTAGTACTCAGAGGTGCGGTTTCCCTAGAGGACCTCATCCCATTAAGGACATACCTGAAGCGCAGTACCTGCCCTAAATACCTGAAAGCGGTCCTAGGTATTACTAAACTCAAAGAAATGTTCACAGATACCTCGTTACTGTACTTGACCCGCGCTCAACAAAAATTTTACATGAAAACCATAGGTAATGCTGCCAAGGGATATTACAGTAATAATGACTCT
>ACR14865
ATGGCGAGCTCCGGTCCTGAAAGAGCAGAACATCAGATCATCCTACCAGAGTCACATCTATCCTCCCCATTAGTCAAGCACAAACTGCTCTACTACTGGAAATTAACTGGGCTACCACTCCCCGACGAATGCGACTTTGATCATCTCATTATCAGCAGGCAATGGAAGAAAATACTTGAGTCTGCCACTCCCGATACTGAGAGAATGATAAAACTCGGACGGGCAGTGCATCAGACTCTCAACCACAATTCCAAGATAACCGGAGTCCTCCATCCTAGGTGTTTAGAAGAACTGTCAAGTATTGAGGTCCCTGATTCAACCAACAAATTTCGGAAGATCGAAAAGAAGATCCAAATTCACAACACGAGGTACGGAGACCTGTTCGCCAGGCTGTGCGCGCATGTCGAGAAGAAATTGCTAGGATCATCCCGATCTAGCAAAGTCTCACGATCAGAGGAGTTCAGCAGCATCCATTCAGATCCAGCATTCTGGTTTCACTCAAAATGGTCCAGGGCCAAGTTTGCATGGCTCCATATAAAACAGATCCAGAGGCATCTGATTGTAGCAGCAAGAACAAGGTCTGCAGTCAACAAGTTAGTGACATTAACCCATAAGATAGGCCAAGTCTTTGTTACTCCTGAGCTCGTCATTGTGACTCATACGGATGAGAACAAGTTTACATGCCTCACCCAAGAACTTGTATTGATGTATGCAGATATGATGGAGGGCAGGGACATGGTCAGCATAATATCATCTACAGCGACACATCTCAGAAATCTATCAGAGAAAATTGATGATATTCTGCGGTTAGTAGATGCCCTGTCAAAGGATTTGGGCAATCAAGTCTATGATGTCGTAGCATTGATGGAGGGATTTGCATATGGTGCTGTTCAGCTGCTTGAGCCGTCAGGTACATTCGCAGGAGATTTCTTTGCATTCAACCTGCAGGAGCTCAAAGACACTCTAATCGAACTCCTCCCCAATGATATAGCGGAATCAGTAACTCACGCAATTGCCTCCATATTCTCTGGCTTAGAACAAAATCAAGCAGCTGAGATGTTGTGCTTGTTGCGTTTGTGGGGTCACCCACTACTTGAGTCCCGTAGTGCAGCAAAAGCAGTCAGGAGCCAGATGTGCGCACCTAAAATGGTAGACTTTGATATGATCCTCCAAGTATTATCCTTCTTTAAGGGAACAATCATCAATGGATACAGGAAGAAGAATTCAGGTGTGTGGCCACGAGTCAAGATAGATACGATATACGGGAAGGTCATCGGGCAGCTACATGCTGACTCAGCGGAGATTTCACATGATGTCATGTTGAGAGAGTACAAAAGTTTATCTGCCCTTGAATTTGAGCCATGTATAGACTATGACCCTGTCACCAATCTAAGCATGTTTTTAAAGGACAAGGCAATCGCACATCCGAGAGATAACTGGCTCGCCTCATTTAGGCGGAACCTTCTCTCTGAGGACCAGAAGAAACAGGTGAAGGAGGCAACCTCAACTAACCGCCTCTTGATAGAGTTCCTAGAATCAAATGATTTTGATCCATATAAAGAGATGGAATACTTGACAACCCTTGAGTACCTAAGAGATGACAGTGTGGCGGTATCGTACTCACTCAAGGAGAAGGAGGTGAAGGTTAATGGGCGGATTTTCGCCAAGTTGACAAAGAAATTAAGGAACTGCCAGGTAATGGCAGAAGGGATTCTAGCTGACCAGATTGCACCTTTTTTCCAGGGAAATGGGGTCATTCAAGATAGCATATCCTTGACCAAGAGTATGTTAGCGATGAGTCAACTGTCTTTTAACAGCAACAGGAAACGTATCACTGACTGCAAGGAGAGGGTCTCCTCAAACCGCAATCACGATCCGAAGAGCAAGAATCGTCGAAGAGTTGCCACTTTTATCACGACTGACTTGCAAAAGTATTGTCTTAACTGGAGATATCAGACGGTTAAGCTATTCGCCCATGCTATCAATCAGCTAATGGGCCTACCTCACTTCTTCGAGTGGATTCACCTCAGATTAATGGACACTACAATGTTTGTAGGAGACCCCTTCAATCCTCCAAGTGACCCGACCGACTGTGATCTATCAAGAGTCCCAAATGATGATATATATATTGTCAGTGCTAGAGGAGGCATTGAGGGATTATGCCAGAAGCTATGGACAATGATCTCAATTGCTGCAATCCAACTTGCTGCAGCAAGATCGCATTGCCGAGTTGCCTGTATGGTACAAGGTGACAATCAAGTAATAGCTGTAACAAGAGAAGTAAGATCAGATGACTCCCCAGATATGGTGTTGACACGGTTGCATCAAGCTAGTGATAATTTCTTCAAAGAACTGATTCACGTCAATCATCTGATCGGTCACAACCTGAAAGATCGTGAAACCATCAGGTCAGACACATTCTTCATATACAGCAAGCGGATATTCAAAGACGGAGCAATACTCAGTCAGGTCCTCAAAAACTCATCTAAATTGGTGCTGATATCAGGAGACCTTAGTGAAAACACTGTAATGTCCTGTGCCAACATTGCATCCACTGTAGCACGGCTATGTGAGAACGGGCTTCCTAAGGACTTCTGTTATTATTTAAACTACCTAATGAGTTGTGTGCAGACATATTTTGATTCAGAATTTTCTATTACTCACAGCTCGCAGCCGGATTCCAACCAGTCTTGGATTGAGGACATCTCTTTTGTCCACTCGTATGTCTTAACCCCTGCCCAGCTAGGAGGACTGAGTAACCTTCAATACTCAAGGCTCTATACAAGGAATATTGGTGACCCGGGGACTACTGCTTTTGCAGAGGTCAAGCGATTAGAAGCAGTGGGGTTGCTGAGTCCTAGCATTATGACTAATATCTTAACTAGGCCACCTGGCAATGGTGACTGGGCCAGCCTGTGCAACGATCCTTACTCATTTAATTTTGAGACTGTTGCAAGCCCAAATATTGTCCTTAAGAAACACACACAGAAAGTCTTATTTGAGACTTGTTCAAACCCTTTATTATCAGGAGTACACACAGAGGACAATGAGGCAGAAGAGAAGGCATTGGCTGAATTCCTACTCAGTCAAGAAGCTGTTCACCCACGTGTCGCACATGCTATCATGGTAGCAAGCTCTGTAGGTAGGAGAAAGCAGATTCAAGGACTTGTTGACACTACAAACACTGTGATTAAGATTGCACTGACCAGGAGACCCCTCGGTATCAAGAGGCTGACACGGATAATCAATTACTCGAGCATGCATGCAATGTTATTCAGAGATGATGTCTTCTTGCCTAAGAGATCCAACCACCCATTAGTTTCGTCTGCTATGTGCTCGCTGACACTAGCAGACTATGCCCGGAACAGAAGCTGGTCACCCTTAACAGGGGGTAGGAAGATACTAGGTGTATCTAACCCCGATACCATAGAACTTGTAGAGGGAGAGATCCTTAGTGTCAGTGGGGGATGCACAAAATGTGACAGCGGAGATGAACAGTTTACTTGGTTTCATCTTCCAAGCAATATAGAGCTGACTGACGACACCAGCAAGAATCCTCCAATGAGAGTGCCGTATCTTGGGTCAAAGACCCAAGAGAGGAGGGCTGCCTCACTTGCGAAAATAGCTCATATGTCGCCACATGTGAAGGCAGCATTAAGGGCATCATCTGTGTTAATCTGGGCTTACGGGGACAACGAAGTTAATTGGACTGCTGCTCTTAAGATTGCAAGGTCTCGATGCAACATAAGCTCAGAGTATCTTCGGCTACTGTCACCCCTGCCCACAGCTGGGAATCTCCAACATAGATTGGATGATGGCATAACCCAGATGACATTTACCCCTGCATCTCTCTACAGAGTATCACCTTACATTCACATATCCAATGATTCCCAAAGACTATTTACTGAAGAAGGAATCAAAGAAGGGAATGTGGTTTATCAACAAATTATGCTCCTGGGCCTATCCCTAATTGAATCACTCTTCCCGATGACAACAACCAAGACTTATGATGAGATCACATTACACCTCCACAGTAAATTTAGCTGCTGTATCAGGGAAGCGCCTGTTGCTGTCCCCTTCGAGTTACTCGGGATGGCACCAGAATTAAGGACGGTAACCTCAAATAAGTTCATGCATGATCCTAGCCCTATATCAGAGAGAGATTTTGCGAGACTTGACTTGGCTATCTTCAAGAGTTACGAGCTTAATTTAGAGTCATATTCCACAATGGAACTAATGAACATTCTTTCAATATCTAGCGGGAAGTTGATTGGACAGTCTGTGGTTTCCTATGATGAAGATACTTCTATAAAGAATGATGCTATAATAGTGTATGATAACACACGAAATTGGATTAGTGAAGCCCAGAATTCAGATGTGGTTCGCCTATTCGAGTATGCAGCGCTTGAAGTGCTCCTCGACTGTTCTTACCAACTCTACTATCTGAGAGTGAGAGGTCTCAACAACATCGTCCTATACATGAGTGACTTATACAAGAATATGCCAGGGATTTTACTCTCTAACATTGCGGCTACAATTTCTCATCCCATTATTCACTCAAGGTTGAATGCAGTAGGTCTGGTCAACCATGACGGGTCACACCAGCTTGCAGACACAGATTTCATTGAAATGTCTGCGAAATTGTTAGTCTCTTGCACTCGACGCGTGGTCTCAGGATTATATGCGGGGAATAAGTACGATCTGCTGTTCCCATCTGTTCTGGATGATAACCTGAGTGAGAAGATGTTTCAGCTGATTTCCCGGTTATGCTGTCTGTATACAGTACTTTTTGCTACAACAAGAGAGATCCCAAAAATAAGGGGCCTGTCAGCGGAAGAGAAATGCTCAGTACTCACTGAGTACCTATTGTCGGATGCTGTGAAACCATTGCTTAAATCCGAACAAGTGAGCTCTATTATGTCTCCCAACATAATTACGTTCCCAGCCAATCTATATTACATGTCTAGGAAGAGCCTTAATTTAATCAGGGAGCGAGAGGACAGAGATGCCATTCTGGCGTTGTTGTTCCCCCAAGAACCACTGCTCGAGCTTCGTCCAGTTCAAGACATTGGTGCTCGAGTGAGAGATCCTTTCACTCAACAACCTGCATCATTCATACAAGAACTAGATCTGAGTGCTCCAGCAAGGTATGATGCATTTACTCTTAGTGAGGTTCGCCCTGAGCACACATTGCCGAACCCAGAAGAGGATTACTTAGTACGGTATTTGTTCAGAGGAATAGGGACTGCTTCATCTTCTTGGTATAACGTATCTCATCTTCTTTCTGTCCCTGAGGTCAGATGTGCAAGACATGGGAACTCCTTATACTTGGCAGACGGAAGTGGAGCCATCATGAGTATTCTTGAGCTGCATATACCACACGAGACCATCTATTACAATACACTTTTTCTCGATGAGATGAACCCCCCACAGCGACATTTCGGACCGACCCCAACACAGTTTCTAAATTCAGTCGTTTATAGGAATCTACAGGCGGAAGTGCCATGCAAAGATGGATTTGTCCAGGAGTTCTGCCCATTATGGAGAGAGAATGCAGAAGAAAGTGACTTGACCTCAGATAAGGCAGTGGGATACATCACATCCGTGGTGCCCTATAGGTCTGTTTCATTATTACATTGTGACATTGAAATTCCTCCAGGGTCCAGTCAAAGCCTGTTAGACCAACTGGCTACTAATTTATCTTTGATTGCCATGCACTCTGTAAGGGAGGGTGGAGTAGTGATCATCAAAGTACTATATGTAATGGGATACTACTTTCATCTACTCGTGAATTTGTTCACTCCGTGTTCCACAAAAGGATATATTCTCTCTAATGGATATGCCTGTAGAGGGGATATGGAGTGTTACCTGATATTTGTCATGGGCTATCTAGGCGGGCCTACATTCGTAAATGAAGTAGTGAGGATGGCAAAAACTCTAATACAACAGCACGGTACACTTCTGTCTAAATCGGATGAGATTAAGTTAACTAAGCTATTTACCTCACAGCAGCATCGTGTGGTAGACATCCTTTCCAGCCCTTTACCGAGACTAATGAAGTATTTGAGAGAAAATATCGATGCTGCACTGATTGAGGCTGGGGGACAGCCCGTCCGCCCATTCTGTGCAGAGAGTTTAGTGGGCACATTGACAGATATGACTCAGATGGCTCAGATCATTGCCAGCCACATTGACACAGTTATTCGATCTGTGATTTACATGGAGGCTGAGGGTGACCTTGCTGACACAGTGTTCCTGTTTACTCCTTACAATCTCTCTACAGACGGTAAGAAGAGAACATCACTCAAACAGTGCACAAGGCAGATCCTAGAGGTCACTATATTGGGCCTCAGAGCCAGAGATCTCAACAAAATAGGTGATGTAATAGGCTTAATACTCAAAGGTATGGTTTCTCTGGAGGACATCATCCCACTAAGGACATACCTGAAGCACAGTACATGCCCGAAGTATTTGAAGGCAGTCCTCGGAATTACTAAACTCAAAGAGATGTTTACAGAAACCTCTTTACTATACTTGACTCGTGCTCAACAAAAATTCTACATGAAAACCATAGGTAATGCAGCCAAGGGATATTACAGTAACAATGACTCC
>AFQ37834
ATGGCGAGCTCCGGTCCTGAAAGGGCAGAGCATCAGATTATCCTACCAGAGTCACACCTGTCTTCACCATTGGTCAAGCACAAACTACTCTATTACTGGAAATTAACTGGGCTACCGCTTCCTGATGAATGTGACTTCGACCACCTCATTCTCAGCCGACAATGGAAAAAAATACTTGAATCGGCCTCTCCTGATACTGAGAGAATGATAAAACTCGGAAGGGCAGTACACCAAACTCTTAACCACAATTCCAGAATAACCGGAGTGCTCCACCCCAGGTGTTTAGAAGAACTGGCTAATATTGAGGTCCCAGATTCAACCAACAAATTTCGGAAGATTGAGAAGAAGATCCAAATTCACAACACGAGATATGGAGAACTGTTCACAAGGCTGTGTACGCATATAGAGAAGAAACTGCTGGGGTCATCTTGGTCTAACAATGTCCCCCGGTCAGAGGAGTTCAGCAGCATTCGTACGGATCCGGCATTCTGGTTTCACTCAAAATGGTCCACAGCCAAGTTTGCATGGCTCCATATAAAACAGATCCAGAGGCATCTGATGGTGGCAGCTAGGACAAGGTCTGCGGCCAACAAATTGGTGATGCTAACCCATAAGGTAGGCCAAGTCTTTGTCACTCCTGAACTTGTCGTTGTGACGCATACGAATGAGAACAAGTTCACATGTCTTACCCAGGAACTTGTATTGATGTATGCAGATATGATGGAGGGCAGAAATATGGTCAACATAATATCAACCACGGCGGTGCATCTCAGAAGCTTATCAGAGAAAATTGATGACATTTTGCGGTTAATAGACGCTCTGGCAAAAGACTTGGGTAATCAAGTCTACGATGTTGTATCACTAATGGAGGGATTTGCATACGGAGCTGTCCAGCTACTCGAGCCGTCAGGTACATTTGCAGGAGATTTCTTCGCATTCAACCTGCAGGAGCTTAAAGACATTCTAATTGGCCTCCTCCCCAATGATATAGCAGAATCCGTGACTCATGCGATCGCTACTGTATTCTCTGGTTTAGAACAGAATCAAGCAGCTGAGATGTTGTGTCTGTTGCGTCTGTGGGGTCACCCACTGCTTGAGTCCCGTATTGCAGCAAAGGCAGTCAGGAGCCAAATGTGCGCACCGAAAATGGTAGACTTTGATATGATCCTTCAGGTACTGTCTTTCTTCAAGGGAACAATCATCAACGGGTACAGAAAGAAGAATGCAGGTGTGTGGCCGCGAGTCAAAGTGGATACAATATATGGGAAGGTCATTGGGCAACTACATGCAGATTCAGCAGAGATTTCACACGATATCATGTTGAGAGAGTATAAGAGTTTATCTGCACTTGAATTTGAGCCATGTATAGAATATGACCCTGTCACAAACCTGAGCATGTTCCTAAAAGACAAGGCAATCGCACACCCCAACGATAATTGGCTTGCCTCGTTTAGGCGGAACCTTCTCTCCGAAGACCAGAAGAAACATGTAAAAGAAGCAACTTCGACTAATCGCCTCTTGATAGAGTTTTTAGAGTCAAATGATTTTGATCCATATAAAGAGATGGAATATCTGACGACCCTTGAGTACCTTAGAGATGACAATGTGGCAGTATCATACTCGCTCAAGGAGAAGGAAGTGAAAGTTAATGGACGGATCTTCGCTAAGCTGACAAAGAAGTTAAGGAACTGTCAGGTGATGGCGGAAGGGATCCTAGCCGATCAGATTGCACCTTTCTTTCAGGGAAATGGAGTCATTCAGGATAGCATATCCTTGACCAAGAGTATGCTAGCGATGAGTCAACTGTCTTTTAACAGCAATAAGAAACGTATCACTGACTGTAAAGAAAGAGTATCTTCAAACCGCAATCATGATCCGAAAAGCAAGAACCGTCGGAGAGTTGCAACCTTCATAACAACTGACCTGCAAAAGTACTGTCTTAATTGGAGATATCAGACAATCAAATTGTTCGCTCATGCCATCAATCAGTTGATGGGCCTACCTCACTTCTTCGAATGGATTCACCTAAGACTGATGGACACTACGATGTTCGTAGGAGACCCTTTCAATCCTCCAAGTGACCCTACTGACTGTGACCTCTCAAGAGTCCCTAATGATGACATATATATTGTCAGTGCCAGAGGGGGTATCGAAGGATTATGCCAGAAGCTATGGACAATGATCTTAATTGCTGCAATCCAACTTGCTGCAGCTAGATCGCATTGTCGTGTTGCCTGTATGGTACAGGGTGATAATCAAGTAATAGCAGTAACGAGAGAGGTAAGATCAGACGACTCTCCGGAGATGGTGTTGACACAGTTGCATCAAGCCAGTGATAATTTCTTCAAGGAATTAATTCATGTCAATCATTTGATTGGCCATAATTTGAAGGATCGTGAAACCATCAGGTCAGACACATTCTTCATATACAGCAAACGAATCTTCAAAGATGGAGCAATCCTCAGTCAAGTCCTCAAAAATTCATCTAAATTAGTGCTAGTGTCAGGTGATCTCAGTGAAAACACCGTAATGTCCTGTGCCAACATTGCCTCTACTGTAGCACGGCTATGCGAGAACGGGCTTCCCAAAGACTTCTGTTACTATTTAAACTATATAATGAGTTGTGTGCAGACATACTTTGACTCTGAGTTCTCCATCACCAACAATTCGCACCCCGATCTTAATCAGTCGTGGATTGAGGACATCTCTTTTGTGCACTCATATGTTCTGACTCCTGCCCAATTAGGGGGACTGAGTAACCTTCAATACTCAAGGCTCTACACTAGAAATATCGGTGACCCGGGGACTACTGCTTTTGCAGAGATCAAGCGACTAGAAGCAGTGGGATTACTGAGTCCTAACATTATGACTAATATCTTAACTAGGCCGCCTGGGAATGGAGATTGGGCCAGTCTGTGCAACGACCCATACTCTTTCAATTTTGAGACTGTTGCAAGCCCAAATATTGTTCTTAAGAAACATACGCAAAGAGTCCTATTTGAAACTTGTTCAAATCCCTTATTGTCTGGAGTGCACACAGAGGATAATGAGGCAGAAGAGGAGGCATTGGCTGAATTCTTGCTTAATCAAGAGGTGATTCATCCCCGCGTTGCGCATGCCATCATGGAGGCAAGCTCTGTAGGTAGGAGAAAGCAAATTCAAGGGCTTGTTGACACAACAAACACCGTAATTAAGATTGCGCTTACTAGGAGGCCATTAGGCATCAAGAGGCTGATGCGGATAGTCAATTATTCTAGCATGCATGCAATGCTGTTTAGAGACGATGTTTTTTCCTCCAGTAGATCCAACCACCCCTTAGTCTCTTCTAATATGTGTTCTCTGACACTGGCAGACTATGCACGGAATAGAAGCTGGTCACCTTTGACGGGAGGCAGGAAAATACTGGGTGTATCTAATCCTGATACGATAGAACTCGTAGAGGGTGAGATTCTTAGTGTAAGCGGAGGGTGTACAGGATGTGACAGCGGAGATGAACAATTTACTTGGTTCCATCTTCCAAGCAATATAGAATTGACCGATGACACCAGCAAGAATCCTCCGATGAGGGTACCATATCTCGGGTCAAAGACACAGGAGAGGAGAGCTGCCTCACTTGCAAAAATAGCTCATGTGTCGCCACATGTAAAGGCTGCCCTAAGGGCATCATCCGTGTTGATCTGGGCTTATGGGGATAATGAAGTAAATTGGACTGCTGCTCTTACGATTGCAAAATCTCGGTGCAATGTAAACTTAGAGTATCTTCGGTTACTGTCCCCTTTACCCACGGCTGGGAATCTTCAACATAGACTAGATGATGGTATAACTCAGATGACATTCACCCCTGCATCTCTCTACAGGGTGTCACCTTACATTCACATATCCAATGATTCTCAAAGGCTGTTCACTGAAGAAGGAGTCAAAGAGGGGAATGTGGTTTACCAACAGATCATGCTCTTGGGTTTATCTCTAATCGAATCGATCTTTCCAATGACAACAACCAGGACATATGATGAGATCACACTGCACCTACATAGTAAATTTAGTTGCTGTATCAGAGAAGCACCTGTTGCGGTTCCTTTCGAGCTACTTGGGGTGGTACCGGAACTGAGGACAGTGACCTCAAATAAGTTTATGTATGATCCTAGCCCTGTATCGGAGGGAGACTTTGCGAGACTTGACTTAGCTATCTTCAAGAGTTATGAGCTTAATCTGGAGTCATATCCCACGATAGAGCTAATGAACATTCTTTCAATATCCAGCGGGAAGTTGATTGGCCAGTCTGTGGTTTCTTATGATGAAGATACCTCCATAAAGAATGACGCCATAATAGTGTATGACAATACCCGAAATTGGATCAGTGAAGCTCAGAATTCAGATGTGGTCCGCCTATTTGAATATGCAGCACTTGAAGTGCTCCTCGACTGTTCTTACCAACTCTATTACCTGAGAGTAAGAGGCCTAGACAATATTGTCTTATATATGGGTGATTTATACAAGAATATGCCAGGAATTCTACTTTCCAACATTGCAGCTACAATATCTCATCCCGTCATTCATTCAAGGTTACATGCAGTGGGCCTGGTCAACCATGACGGATCACACCAACTTGCAGATACGGATTTTATCGAAATGTCTGCAAAACTATTAGTATCTTGCACCCGACGTGTGATATCCGGCTTATATTCAGGAAATAAGTATGATCTGCTGTTCCCATCTGTCTTAGATGATAACCTGAATGAGAAGATGCTTCAGCTGATATCCCGGTTATGCTGTCTGTACACGGTACTCTTTGCTACAACAAGAGAAATCCCGAAAATAAGAGGCTTAACTGCAGAAGAGAAATGTTCAATACTCACTGAGTATTTACTGTCGGATGCTGTGAAACCATTACTTAGCCCCGATCAAGTGAGCTCTATCATGTCTCCTAACATAATTACATTCCCAGCTAATCTGCACTACATGTCTCGGAAGAGCCTCAATTTGATCAGGGAAAGGGAGGACAGGGATACTATCCTGGCGTTGTTGTTCCCCCAAGAGCCATTATTAGAGTTCCCTTCTGTGCAAGATATTGGTGCTCGAGTGAAAGATCCATTCACCCGACAACCTGCGGCATTTTTGCAAGAGTTAGATTTGAGTGCTCCAGCAAGGAATGACGCATTCACACTTAGTCAGATTCATCCTGAACTCACATCTCCAAATCCGGAGGAAGACTACTTAGTACGATACTTGTTCAGAGGGATAGGGACTGCACCTTCCTCTTGGTATAAGGCATCTCATCTCCTTTCTGTACCCGAGGTAAGATGTGCAAGACACGGGAACTCCTTATACTTAGCTGAAGGGAGCGGAGCCATCATGAGTCTTCTCGAACTGCATGTACCACATGAAACTATCTATTACAATACGCTCTTTTCAAATGAGATGAACCCCCCGCAACGACATTTCGGGCCGACCCCAACTCAGTTTTTGAATTCGGTTGTTTATAGGAATCTACAGGCGGAGGTAACATGCAAAGATGGATTTGTCCAAGAGTTCCGTCCATTATGGAGAGAAAATACAGAGGAAAGTGACCTGACCTCAGATAAAGCAGTGGGGTATATTACATCTGCAGTGCCCTACAGATCTGTATCATTGCTGCATTGTGACATTGAAATTCCTCCAGGGTCCAATCAAAGCTTACTAGATCAACTAGCTATCAATTTATCTCTGATTGCCATGCATTCTGTAAGGGAGGGCGGGGTAGTAATCATCAAAGTGTTGTATGCAATGGGATACTACTTTCATCTACTCATGAACTTGTTTGCTCCGTGTTCCACAAAAGGATATATTCTCTCTAATGGTTATGCATGTCGAGGAGATATGGAGTGTTACCTGGTATTTGTCATGGGTTACCTGGGCGGGCCTACATTTGTACATGAGGTGGTGAGGATGGCAAAAACTCTGGTGCAGCGGCACGGTACGCTTTTGTCTAAATCAGATGAGATCACACTGACCAGGTTATTCACCTCACTGCGGCAGCGTGTGACAGACATCCTATCCAGTCCTTTACCAAGATTAATAAAGTACTTGAGGAAGAATATTGACACTGCGCTGATTGAAGCCGGGGGACAGCCCGTCCGTCCATTCAGTGCGGAGAGTCTGGTGAGCACGCTAGCGAACATAACTCAGATAACCCAGATCATCGCTAGCCACATTGACACAGTTATCCGGTCTGTGATATATATGGAAGCTGAGGGTGATCTCGCTGACACAGTATTTCTATTTACCCCTTACAATCTCTCTGCTGACGGGAAAAAGAGGACATCACTTAAACAGCGCACGAGACAGATCCTAGAGGTTACAATACTAGGTCTTAGAGTCGAAAATCTCAATAAAATAGGCGATATAATCAGCCTAGTGCTTAAAGGCATGATCTCCATGGAGGACCTTATCCCACTAAGGACATACTTGAAGCATAGTACCTGCCCTAAATATTTGAAGGCTGTCCTAGGTATTACCAAACTCAAAGAAATGTTTACAGACACTTCTGTACTGTACTTGACTCGTGCTCAACAAAAATTCTACATGAAAACTATAGGCAATGCAGTCAAAGGATATTACAGTAACTGTGACTCT
>AFS50119
ATGGCGGGCTCCGGTCCCGAAAGGGCGGAGCATCAGATTATCCTACGAGAGTCACATCTGTCTTCACCATTGGTCAAGCACAAACTACTCTATTACTGGAAATTAACCGGGCTACCGCTCCCTGATGAGTGTGACTTCGACCACCTCATTCTCAGCCGACAATGGAAGAAAATACTTGAATCGGCTTCTCCCGACACTGAGAGAATGATAAAACTTGGAAGGGCAGTACACCAGACTCTCAATCATAATTCCAGGATAACCGGAGTACTACATCCCAGGTGCTTAGAGGAACTGGCTAGTATTGAGGTCCCTGATTCAACCAACAAGTTTCGGAAGATTGAGAAGAAGATCCAAATTCACAACACAAGATACGGAGAACTGTTCACAAGGCTGTGCACGCATGTAGAGAGGAAACTGTTGGGGTCGTCTTGGTCTAGTAATGTCCCCCGGTCAGAAGAGTTCAACAGCATCCGCACAGATCCGGCGTTCTGGTTTCACTCAAAATGGTCCACAGCCAAGTTTGCATGGCTCCATATAAAACAGATCCAAAGGCATCTGATCGTGGCAGCGAGAACAAGGTCCGCAGCTAACAAATTGGTGACGCTGACTCATAAGGTAGGCCAAGTCTTTGTTACTCCTGAGCTAGTCATTGTGACACATACAGATGAGAACAAGTTCACATGTCTTACCCAGGAACTTGTGTTGATGTATGCAGATATGATGGAGGGCAGAGATATGGTCAACATAATATCATCTACGGCGGCACATCTCAGAAGCCTATCAGAGAAAATTGACGATATTCTGCGGTTAGTAGATGCCCTGACAAAAGATCTGGGCAATCAAGTCTACGATGTTGTAGCACTTATGGAGGGATTTGCATACGGTGCCGTCCAGCTGCTTGAGCCGTCAGGTACATTTGCGGGGGATTTCTTCGCATTCAACCTGCAGGAGCTAAAAGACACTTTGATCGGCCTCCTCCCCAAGGATATAGCAGAGTCAGTGACTCACGCGATAGCGACTGTATTCTCTGGCTTAGAACAAAATCAAGCAGCCGAGATGTTGTGTCTGTTGCGTCTGTGGGGCCACCCACTACTTGAGTCCCGTATTGCAGCAAGAGCAGTAAGGAGCCAAATGTGCGCACCAAAAATGGTAGACTTTGATATGATCCTCCAGGTACTGTCCTTCTTTAAAGGAACAATTATCAATGGGTACAGAAAGAAGAATGCAGGTGTTTGGCCACGTGTCAAGGTAGACACGATATACGGGAAAGTCATTGGGCAGCTACACGCTGATTCAGCAGAGATTTCACACGATATCATGTTGAGAGAGTACAAGAGTCTATCTGCGCTTGAATTCGAGCCATGTATAGAGTACGACCCTGTCACTAATCTGAGTATGTTCCTAAAAGACAAGGCGATCGCGCACCCGAAAGACAACTGGCTCGCCTCGTTTAGGCGAAACCTTCTTTCTGAGGACCAGAAGAAACATGTTAAGGAAGCAACCTCGACTAACCGCCTCCTAATAGAGTTCTTAGAGTCAAATGATTTTGATCCGTATAAGGAGATGGAATATCTGACGACCCTTGAGTATCTAAGAGATGACAATGTGGCAGTATCATATTCGCTCAAAGAGAAGGAAGTGAAGGTTAATGGGCGGATTTTCGCTAAGCTGACAAAGAAATTAAGGAACTGTCAAGTGATGGCAGAAGGGATCTTAGCTGACCAGATTGCACCTTTCTTTCAGGGGAATGGGGTCATTCAGGATAGCATATCCTTGACCAAGAGTATGCTAGCGATGAGTCAACTGTCTTTCAACAGCAACAAGAAACGTATAACTGACTGCAAAGAAAGAGTATCCTCAAACCGCAATCACGACCAGAAAAGCAAGAATCGTCGGAGAGTTGCCACTTTTATAACGACCGACCTGCAAAAGTACTGTCTTAATTGGAGATATCAGACAGTCAAATTGTTCGCTCATGCCATCAATCAGCTAATGGGCCTACCTCACTTCTTCGAGTGGATTCATCTAAGGCTAATGGATACTACAATGTTTGTAGGGGACCCTTTCAATCCCCCAAGTGACCCGACTGACTGTGATCTCTCAAGAGTCCCGAACGATGACATATACATTGTTAGTGCTAGAGGGGGTATTGAGGGATTATGTCAGAAGCTATGGACGATGATCTCAATTGCTGCGATCCAACTTGCTGCAGCAAGATCACATTGTCGCGTCGCCTGCATGGTACAGGGTGACAATCAAGTAATAGCTGTAACGAGAGAGGTAAGGTCAGATGACTCCCCAGAGATGGTGTTAACACAACTGCATCAAGCCAGTGACAATTTCTTCAAAGAATTGATTCATGTTAATCATTTGATTGGCCATAATTTAAAGGACCGTGAAACTATCAGGTCAGACACATTCTTCATATACAGCAAACGAATATTCAAAGATGGAGCAATACTCAGTCAGGTCCTCAAAAATTCATCTAAATTAGTGCTAGTATCACGCGACCTTAGTGAGAATACCGTAATGTCCTGTGCCAACATTGCATCTACTATAGCACGGCTGTGCGAGAACGGGCTCCCAAAGGATTTCTGTTATTACTTAAACTACATAATGAGTTGCGTGCAGACGTACTTCGACTCTGAGTTTTCCATCACCAACAGCTCACAACCTGATTTTAGCCAGTCGTGGATCGAAGACATCTCTTTGGTGCACTCATATGTCCTGACCCATGCCCAGTTAGGGGGACTGAGTAACATTCAATACTCAAGGCTCTATACGAGAAACATTGGTGACCCGGGAACTACTGCTTTTGCAGAGGTCAAGCGACTAGAGGCAGTGGGGTTACTGAGTCATAGCATTATGACTAACATCTTAACTAGGCCGCCCGGAAATGGAGATTGGGCCAGTCTGTGCAATGACCCATACTCTTTCAATTTTGAGACTGTTGCAAGTCCAAATATTGTCCTTAAGAAACATACACAAAGAGTCTTATTTGAAACCTGTTCAAATCCCTTATTATCTGGAGTGCATACAGAAGATAATGAGGCAGAGGAGAAGGCATTGGCTGAATTTTTACTCAATCAAGAAGTAATTCACCCACGAGTCGCGCATGCTATCATGGAAGCAAGCTCTGTAGGTAGGAGGAAGCAGATTCAGGGACTTGTTGACACGACAAATACCGTAATCAAGATTGCATTGACTAGAAGGCCACTTGGCATCAAAAGGCTGATGCGGATAGTTAACTACTCGAGCATGCATGCAATGCTGTTTAAAGACGATGTCTTCTCATCAAACAGATCCAACCATCCTTTAGTCTCTTCTAGTATGTGTTCTCTGACGCTGGCAGACTATGCACGGAATAGAAGCTGGTCACCTTTGACGGGGGGTAGGAAGATACTAGGTGTATCTAATCCTGATACCATAGAACTCGTGGAGGGTGAGATCCTTAGCGTCAGTGGAGGGTGCACAAGATGTGACAGCGGGGATGAGCAGTTCACTTGGTTCCATCTTCCGAGCAATATAGAACTGACCGATGACACCAGCAAGAACCCTCCGATGAGAGTGCCGTATCTTGGGTCAAAAACTCAAGAGAGGAGAGCTGCCTCGCTTGCGAAAATAGCTCATATGTCACCACATGTAAAAGCTGCTCTAAGGGCATCATCTGTGCTGATCTGGGCTTATGGAGACAACGAGGTAAATTGGACTGCTGCTCTTAAAATTGCCAGATCCCGGTGCAATATAAACTCAGAGTATCTTCGACTATTGTCACCTTTACCTACGGCTGGGAATCTCCAACATAGACTGGATGACGGCATAACTCAGATGACATTCACCCCTGCATCCCTCTACAGGGTGTCACCTTACATCCACATATCCAATGATTCTCAAAGGCTATTCACTGAGGAAGGAGTCAAGGAGGGGAACGTGGTTTATCAGCAAATCATGCTCTTGGGTTTATCTCTAATCGAATCACTCTTCCCAATGACGACAACCAGGACATATGATGAGATCACATTACACCTCCACAGTAAGTTTAGCTGCTGTATCAGAGAAGCACCTGTTGCAGTTCCTTTCGAGCTACTCGGGATGGCACCAGAACTAAGGACAGTGACCTCAAATAAGTTTATGTATGATCCTAGTCCTGTATCGGAGGGTGACTTTGCGAGACTTGACTTAGCTATCTTTAAGAGTTATGAGCTTAATTTAGAGTCATACCCCACAATAGAGCTAATGAACATTCTTTCAATATCTAGCGGGAAGCTGATTGGCCAGTCTGTGGTTTCCTATGATGAAGATACCTCCATAAAGAATGACGCCATAATAGTGTATGACAACACCCGGAATTGGATCAGCGAAGCCCAAAATTCAGATGTGGTCCGCTTATTGGAGTATGCAGCACTTGAAGTGCTCCTCGACTGTTCTTACCAGCTTTACTATCTGAGGGTAAGAGGTCTAGACAATATCGTGTTATATATGAGTGATCTATACAAGAATATGCCAGGAATTCTACTTTCCAACATTGCAGCTACAATATCTCATCCCATCATTCATTCAAGGTTACATGCAGTAGGTCTAGTCAATCATGACGGGTCACACCAACTTGCAGATACAGATTTCATAGAAATGTCTGCGAAGCTGTTAGTCTCTTGCACTCGACGCGTGGTCTCAGGTTTATATGCAGGGAATAAGTATGATCTGCTGTTCCCATCCGTCCTAGATGATAACCTGAGTGAGAAGATGCTCCAGCTGATATCCCGGTTATGCTGCCTGTACACGGTGCTCTTTGCTACAACAAGGGAGATCCCGAAAATAAGAGGCTTATCTGCGGAAGAGAAGTGTTCAGTACTTACTGAGTACCTACTGTCAGATGCTGTGAAACCACTACTTAGTTCTGAGCAAGTGAGTTCTATCATGTCCCCTAACATAGTCACATTCCCAGCTAATCTATACTACATGTCTCGGAAGAGCCTTAATTTGATCAGAGAAAGAGAGGACAGGGACACTATCTTGGCACTATTGTTCCCTCAAGAGCCATTACTCGAGTTCCCCTTAGTACAAGATATTGGCGCTCGAGTGAAGGACCCATTTACCCGACAACCTGCGGCGTTTTTACAGGAGTTAGATTTGAGCGCTCCAGCAAGGTATGACGCATTTACACTTAGTCAGGTTCATTCTGAACACATATCACCAAGCCCGGAAGAAGACTACTTAGTACGATACCTGTTCAGAGGAATAGGAACTGCGTCCTCCTCTTGGTATAAGGCATCCCACCTTCTTTCTGTACCCGAGGTCAGATGTGCAAGGCACGGGAATTCCTTATACTTGGCAGAAGGAAGCGGAGCCATCATGAGTCTTCTCGAACTGCATGTGCCGCATGAAACTATCTATTACAATACGCTCTTCTCAAATGAGATGAACCCTCCACAGCGACATTTCGGACCGACCCCAACACAGTTCCTGAACTCGGTTGTTTATAGGAATCTACAAGCAGAGGTACCATGCAAGGATGGATTCGTCCAGGAGTTCCGTCCATTATGGAGAGAGAATACAGAAGAAAGCGACCTGACATCAGACAAAGCAGTGGGGTATATCACATCCGCGGTGCCCTACCGGTCTGTATCATTGCTGCATTGTGACATTGAGATTCCTCCGGGATCCAACCAAAGCTTACTGGATCAACTGGCTACCAATCTATCTCTGATTGCCATGCATTCTGTAAGAGAAGGCGGGGTTGTGATCATCAAAGTGTTGTATGCAATGGGATATTACTTTCATCTACTCATGACTTTATTCACTCCGTGTTCCACAAAAGGATATATTCTTTCTAACGGCTATGCATGCAGAGGGGATATGGAATGTTACCTGGTATTTGTCATGGGTAATCTAGGTGGGCCTACATTTGTACATGAGGTAGTGAGGATGGCAAAAACCTTAGTGCAGCGGCACGGCACACTTTTGTTTAAATCAGATGAGATCACACTGACTAGGTTATTCACCTCACAGCGGCAGCGTGTAGCAGATATCTTATCTAGTCCTTTACCGAGACTAATAAAATTCTTGAGAAAAAATATCGATACTGCGCTGATAGAAGCCGGGGGACAGCCTGTCCGTCCATTCTGTGCGGAGAGCTTGGTGAGCACATTGGCGGACATAACTCAGATGACCCAGATCATTGCTAGTCACATTGACACAGTCATTCGATCTGTGATCTACATGGAGGCTGAGGGTGATCTTGCTGATACAGTATTCTTATTTACCCCTTACAATCTCTCTACAGACGGTAAAAAGAGAACATCACTTAAACAGTGCACACGGCAGATCTTAGAGGTCACAATACTGGGTCTTAGAGTAGAGAACCTCAATAAAGTAGGTGATGTAATCAGCCTAGTGCTTAAAGGTATGATTTCCCTAGAGGATCTCATCCCACTAAGAACATACTTGAAACGTAGTACTTGCCCTAAGTACTTGAAGGCTGTCCTAGGTATCACTAAACTCAAAGAAATGTTTACAGACACATCTTTATTATACTTGACTCGTGCTCAACAGAAATTCTACATGAAAACTATAGGCAATGCAGTTAAGGGATATTATAGTAACTGTGACTCT
>AEW24456
ATGGCGGGCTCCGGTCCCGAAAGGGCAGAGCACCAGATCATCCTACCAGAGTCACATCTATCCTCTCCATTGGTCAAACACAAATTGCTATACTACTGGAAATTGACTGGGCTACCGCTTCCTGATGAATGCGACTTTGATCATCTCATTATCAGCAGGCAATGGAAGAGAATACTGGAGTCGGCCACTCCTGACACAGAGAGAATGATAAAACTCGGGCGGGCAGTGCACCAGACTCTCAACCACAATTCCAAGATAACCGGAGTGCTCCATCCCAGGTGTTTAGAAGAACTGGCTAGTATTGAGGTCCCAGATTCAACTAACAAATTCCGGAAGATTGAAAAGAAGATCCAGATTCACAACACAAGGTATGGAGACCTGTTCACAAAGCTGTGCACGCATGTTGAGAAGAAATTGCTAGGATCATCCCGGTCTAATAATGTCCCACGATCAGAGGAATTTAGTAGCATCCGTACAGATCCGGCATTCTGGTTTCACTCAAAATGGTCCAGAGCCAAGTTCGCGTGGCTCCATATAAAACAAGTCCAAAGGCATCTGATTGTAGCAGCAAGGACAAGGTCTGCAGTCAACAAGTTAGTAACATTAAGTCATAAGATAGGCCACGTCTTTGTTACTCCTGAGCTTGTCATTGTGACACATACAGATGAGAACAAGTTCACATGCCTCACCCAGGAACTTGTATTGATGTATGCGGATATGATGGAAGGCAGGGACATGGTCAATATAATATCTTCTACAGCAGCACATCTCAGAAACCTATCCGAGAAAATTGATGATATTCTGCGATTAGTAGATGCCCTGGCAAAGGACTTAGGTAATCAAGTCTATGACGTTGTAGCATTAATGGAGGGATTCGCATACGGTGCTGTTCAGCTGCTTGAGCCATCAGGTACATTTGCAGGAGATTTCTTTGCATTTAACCTACAGGAGCTCAAAGACACTTTAATCGAACTTCTCCCAAATAATATAGCGGAATCAGTAACTCACGCTATTGCCACTGTATTCTCCGGCTTAGAACAGAATCAAGCAGCTGAGATGTTGTGCTTGCTACGTTTGTGGGGTCATCCATTGCTTGAGTCTCGTAGTGCAGCAAGAGCAGTCAGGAGCCAGATGTGCGCACCAAAGATGGTAGACTTCGATATGATCCTCCAGGTATTATCTTTCTTTAAAGGAACAATCATCAATGGATACAGAAAGAAGAATTCAGGTGTGTGGCCGCGTGTCAAAGTAGATACAATATACGGGAATATCATTGGGCAGCTGCATGCTGATTCAGCAGAGATCTCACATGATGTCATGTTGAGGGAGTACAAGAGTTTATCTGCTCTTGAATTTGAGCCATGTATAGATTATGACCCTGTTACCAATCTAAGCATGTTCCTAAAAGACAAGGCAATCGCACATCCTAGTGATAATTGGCTCGCCTCATTTAGGCGGAACCTACTCTCTGAGGACCAGAAGAAACAGATAAAAGAGGCAACTTCAACTAACCGCCTCTTGATAGAGTTCTTAGAATCAAATGATTTTGATCCATATAAAGAAATGGAATACCTGACAACCCTCGAGTACCTAAGAGATGACAGTGTGGCAGTATCGTACTCACTCAAAGAGAAAGAGGTGAAAGTGAATGGGCGGATTTTTGCTAAGTTAACAAAGAAACTAAGGAACTGCCAGGTAATGGCAGAAGGAATTCTAGCTGACCAGATTGCACCTTTCTTTCAGGGAAATGGGGTCATTCAAGATAGCATATCCTTGACAAAGAGTATGTTAGCGATGAGTCAACTGTCCTTTAACAGCAATAAGAAACGTATCACTGACTGCAAAGAGAGGGTTTCCTCGAACCGCAATCATGATCAGAAGAGCAAGAATCGTAGAAGAGTTGCCACTTTTATCACGACTGACCTACAAAAGTATTGTCTTAACTGGAGATATCAGACAGTCAAACTATTCGCCCATGCTATCAATCAGCTGATGGGCCTACCTCATTTCTTTGAGTGGATTCATCTTAGGCTGATGGACACTACAATGTTTGTAGGGGATCCTTTCAATCCTCCAAGTGACCCGACTGACTGTGATCTATCAAGAGTCCCAAATGATGACATATATATTGTCAGTGCTAGAGGGGGCATTGAGGGACTCTGCCAGAAGCTATGGACGATGATCTCAATTGCTGCAATCCAACTTGCTGCAGCAAGATCTCATTGTCGAGTTGCCTGCATGGTACAAGGTGACAATCAAGTAATAGCTGTAACGAGAGAGGTAAGATCAGATGATTCCCCGGATATGGTGTTGACGCAGTTGCATCAAGCTAGTGATAATTTCTTCAAGGAATTGATTCATGTCAATCATTTGATTGGCCATAACCTGAAGGATCGTGAAACCATTAGATCAGACACATTCTTCATATACAGCAAACGAATATTCAAGGACGGAGCAATACTCAGTCAGGTCCTCAAAAATTCATCTAAATTGGTGCTAATATCAGGCGACCTTAGCGAAAACACTGTAATGTCCTGTGCCAACATTGCATCCACTGTAGCACGACTATGTGAGAATGGGCTTCCTAAGGATTTCTGTTACTATTTGAACTACCTAATGAGTTGCGTGCAGACATACTTTGATTCGGAGTTTTCTATTACCCACAGCTCGCAATCAGATTCCAACCAGTCCTGGATCGAGGATATCTCTTTCGTACACTCATACGTGTTAACCCCTGCCCAGCTGGGGGGACTGAGCAACCTTCAATACTCAAGGCTCTACACAAGGAATATTGGTGACCCAGGGACCACTGCTTTCGCAGAGGTCAAGCGACTAGAAGCAGTGGGGTTGCTGAGTCCCAGCATCATGACTAACATCTTAACCAGGCCACCTGGCAATGGAGACTGGGCCAGCCTATGCAACGACCCATACTCTTTTAATTTTGAGACTGTTGCAAGCCCAAATATTGTCCTCAAGAAACATACACAGAAAGTCCTATTTGAGACATGTTCAAACCCCTTATTATCCGGGGTACATACAGAGGACAATGAGGCAGAAGAGAAAGCATTGGCTGAATTCTTACTCAATCAAGAAGTGATTCACCCACGTGTCGCACATGCTATCATGGAAGCAAGCTCTGTGGGTAGGAGAAAGCAAATTCAAGGGCTTGTTGACACAACGAACACTGTGATTAAGATTGCACTGACTAGGAGGCCCCTCGGTATCAAAAGGCTGATGCGGATAATCAATTACTCGAGCATGCATGCAATGTTGTTCAGAGATGATATTTTCTTATCCAATAGATCCAACCACCCATTAGTTTCTTCTAATATGTGCTCGCTGACGCTAGCAGATTATGCCCGGAACAGAAGCTGGTCACCCCTGACAGGGGGCAGGAAAATACTGGGTGTATCCAACCCTGATACCATAGAACTTGTGGAGGGAGAGATTCTCAGCGTCAGTGGAGGGTGCACAAAATGTGACAGCGGAGATGAGCAGTTTACTTGGTTCCATCTTCCAAGCAATATAGAGCTGACTGATGACACCAGCAAAAATCCCCCGATGAGAGTGCCATATCTCGGGTCGAAGACTCAAGAGAGGAGAGCTGCCTCGCTTGCGAAAATAGCCCACATGTCACCACATGTGAAAGCAGCACTAAGGGCATCATCCGTGTTAATCTGGGCTTATGGGGACAACGAAGTGAACTGGACTGCTGCTCTTAATATTGCAAGGTCTCGATGCAACATAAGCTCAGAGTATCTTCGGCTATTGTCACCCCTGCCCACAGCTGGGAATCTCCAACATAGATTGGATGATGGCATAACCCAGATGACATTTACCCCTGCATCTCTCTACAGAGTGTCGCCTTACGTTCACATATCCAATGATTCTCAAAGGCTATTCACCGAAGAAGGGGTCAAAGAGGGAAACGTGGTTTACCAACAAATTATGCTCTTGGGTTTATCCCTAATTGAATCACTCTTCCCAATGACAGCAACCAGAACATATGATGAGATCACATTACACCTCCACAGTAAATTTAGCTGCTGTATCCGAGAAGCGCCTGTTGCGGTTCCCTTCGAGCTCCTCGGGCTGGCACCGGAATTAAGGATGGTAACCTCAAATAAGTTCATGTATGATCCTAGCCCTATATCAGAGAGAGATTTCGCGAGACTTGACTTAGCTATCTTCAAGAGTTACGAGCTTAATTTGGAATCATATTCCACGCTGGAGCTAATGAACATTCTTTCAATATCTAGCGGGAAGTTGATTGGCCAATCCGTGGTTTCTTATGATGAAGATACCTCTATAAAGAATGATGCTATAATAGTGTATGACAACACACGAAATTGGATTAGTGAGGCGCAGAACTCAGATGTGGTCCGCCTGTTTGAGTATGCAGCACTCGAAGTGCTCCTTGACTGTGCTTATCAACTCTACTATCTGAGGGTAAGGGGTCTAAACAACATCGTCCTATACATGAATGACTTATATAAGAACATGCCAGGGATCCTACTCTCCAATATTGCGGCCACGATATCCCACCCCATCATTCACTCAAGGTTGAATGCAGTAGGCCTAATTAACCATGACGGGTCACACCAGCTTGCAGATATAGACTTCGTCGAGGTGTCTGCGAAATTGTTAGTCTCTTGCACTCGACGCGTGGTCTCAGGCTTATATGCAGGGAATAAGTACGATCTGCTGTTTCCATCTGTCTTAGATGATAACCTGAATGAGAAGATGCTTCAACTAATTTCCCGGTTATGCTGTCTGTACACAGTGCTCTTTGCTACAACAAGAGAAATCCCAAAAATAAGGGGCCTATCGGCAGAAGAGAAATGCTCAATACTCACTGAGTATCTACTGTCAGATGCTGTAAAACCATTGCTTAGGCCCGAACAAGTGAGTTCTATCATGTCTCCCAACATAATCACGTTCCCAGCCAATCTATATTACATGTCTAGGAAGAGCCTTAATTTGATCAGAGAACGAGAGGACAGAGATACTATCTTGTCATTGTTGTTCCCTCAGGAACCACTGCTTGAGCTTCGCCCAGTACGAGACATTGGTGCTCGAGTGAAAGACCCGTTTACCCGGCAACCCGCATCATTCATACAAGAGCTAGATCTGAGTGCCCCAGCAAGGTACGACGCATTTACACTGAGTAAGGTTTGCTTCGAGCATACATTACCGAACCCAAAGGAAGATTACCTAGTACGGTACTTGTTCAGAGGAATAGGGACTGCTTCATCTTCTTGGTATAAGGCATCTCATCTTCTATCCGTACCTGAGGTCAGGTGTGCAAGACATGGGAACTCCTTATACTTAGCGGAAGGAAGCGGAGCCATCATGAGTCTTCTTGAATTGCATATACCACATGAGACTATCTATTACAATACACTTTTCTCGAATGAGATGAACCCTCCACAGCGACATTTCGGACCTACACCAACACAGTTTCTAAACTCGGTCGTTTATAGGAATCTACAAGCGGAAGTGCCATGTAAAGATGGATATGTCCAGGAGTTCTGCCCATTATGGAGAGAGAATGCAGAAGAAAGTGACCTGACCTCAGATAAGGCAGTTGGATATATCACATCTGTGGTACCCTACAGATCTGTATCATTACTACATTGTGACATTGAGATTCCTCCAGGGTCCAATCAAAGCTTATTAGATCAACTGGCTACTAATTTATCCCTGATTGCCATGCATTCTGTGAGGGAGGGCGGGGTAGTGATCATCAAAGTACTGTATGCAATGGGGTACTACTTCCATTTACTCATGAATTTATTCACTCCATGTTCCACGAAAGGATATATACTCTCCAATGGCTATGCCTGTAGAGGGGATATGGAGTGTTACCTGATATTCGTTATGGGCTACTTAGGCGGGCCCACCTTCGTGCACGAAGTGGTAAGGATGGCAAAAACTCTAATACAACGACACGGTACACTCCTATCTAAATCAGATGAAATTACATTGACTAAGCTATTTACCTCACAGCAGCGTCATGTAACAGATATCCTATCCAGCCCTTTACCGAAGCTAATGAAGCTCTTGAGAGAAAATATTGATGCTGCACTAATTGAAGCCGGGGGACAGCCCGTCCGTCCATTCTGTGCGGAAAGTTTGGTGAGCACACTAACAGATATGACCCAGACAACTCAGATCATTGCCAGCCACATTGACACAGTCATTCGGTCTGTAATTTACATGGAGGCTGAGGGTGACCTCGCCGACACAGTGTTCTTATTTACTCCTTACAATCTATCCACAGACGGTAAAAAGAGAACATCACTTAAGCAGTGCACCAAACAGATCTTGGAAGTCACAATACTGGGTCTCAGAGCCAAAGATATCAATAAAGTAGGTGATGTAATCAGTTTAGTACTCAGAGGTGCGGTTTCCCTAGAGGACCTCATCCCATTAAGGACATACCTGAAGCGCAGTACCTGCCCTAAATACCTGAAAGCGGTCCTAGGTATTACTAAACTCAAAGAAATGTTCACAGATACCTCGTTACTGTACTTGACTCGTGCTCAACAAAAATTCTACATGAAAACCATAGGTAATGCTGCCAAGGGATATTACAGTAATAATGACTCT
>ACJ10063
ATGGCGAGCTCCGGTCCTGAAAGGGCAGAGCATCAGATTATCCTACCAGAGTCACACCTGTCTTCACCATTGGTCAAGCACAAACTACTTTATTACTGGAAATTAACTGGGCTACCGCTTCCTGATGAATGTGACTTCGACCACCTCATTCTCAGCAGACAATGGAAAAAAATACTTGAATCGGCCTCTCCTGATACTGAGAGAATGATAAAACTCGGAAGGGCAGTACACCAAACTCTCAACCACAATTCTAGAATAACCGGAGTACTCCACCCGAGGTGTTTAGAAGAACTGGCTAGTATTGAGGTCCCTGATTCAACCAACAAATTTCGGAAGATTGAGAAGAAGATCCAAATTCACAACACGAGATATGGAGAACTGTTCACAAGGCTGTGTACGCATATAGAGAAGAAACTGCTGGGGTCATCCTGGTCTAACAATGTCCCGCGGTCAGAGGAGTTCAACAGCATCCGTACGGATCCGGCATTCTGGTTTCACTCAAAATGGTCCACAGCCAAGTTTGCATGGCTCCATATAAAACAGATCCAGAGGCATCTGATTGTGGCAGCTAGGACAAGGTCTGCGGCCAACAAATTGGTGATGCTAACCCATAAGGTAGGCCAAGTCTTTGTCACTCCTGAACTTGTCATTGTGACGCATACGAATGAGAACAAGTTCACATGTCTTACCCAGGAACTTGTATTGATGTATGCAGATATGATGGAGGGCAGAGATATGGTCAACATAATATCAACCACGGCGGTGCATCTCAGAAGCTTATCAGAGAAAATTGATGACATTTTGCAGTTAATAGACGCTCTGGCAAAAGACTTGGGTAATCAAGTCTACGATGTTATATCACTAATGGAGGGATTTGCATACGGAGCTGTCCAGCTGCTCGAGCCGTCAGGTACATTTGCAGGAGATTTCTTCGCATTCAACCTGCAGGAGCTTAAAGACATTCTAATCGGCCTCCTCCCCAATGATATAGCAGAATCCGTGACTCATGCAATAGCTACTGTATTCTCTGGTTTAGAACAGAATCAAGCAGCTGAGATGTTGTGCCTGTTGCGTCTGTGGGCTCACCCACTGCTTGAGTCCCGTATTGCAGCAAAGGCAGTCAGGAGCCAAATGTGCGCACCGAAAATGGTGGACTTTGATATGATCCTTCAGGTACTGTCTTTCTTCAAGGGAACAATCATCAACGGGTACAGAAAGAAGAATGCAGGTGTGTGGCCGCGAGTCAAAGTGGATACAATATATGGGAAGGTCATTGGGCAACTACATGCAGATTCAGCAGAGATTTCACACGATATCATGTTGAGAGAGTATAAGAGTTTATCTGCACTTGAATTTGAGCCATGTATAGAATACGACCCTGTCACTAACCTGAGCATGTTCCTAAAAGACAAGGCAATCGCACACCCTAACGATAATTGGCTTGCCTCGTTTAGGCGGAACCTTCTCTCCGAAGACCAGAAGAAACATGTAAAAGAAGCAACTTCGACTAATCGCCTCTTGATAGAGTTTTTAGAGTCAAATGATTTTGATCCATATAAGGAGATGGAATATCTGACGACCCTTGAGTACCTTAGAGATGACGATGTGGCAGTATCATACTCGCTCAAAGAGAAGGAAGTGAAAGTTAATGGACGGATCTTCGCTAAGCTGACAAAGAAGTTAAGGAACTGTCAGGTGATGGCGGAAGGGATCCTAGCCGACCAGATTGCACCTTTCTTTCAGGGAAATGGAGTCATTCAGGATAGCATATCTTTGACCAAGAGTATGCTAGCGATGAGTCAACTGTCTTTTAACAGCAATAAGAAACGTATCACTGACTGTAAAGAAAGAGTATCTTCAAACCGCAATCATGATCCGAAGAGCAAGAACCGTCGGAGAGTTGCAACCTTCATAACAACTGACCTGCAAAAGTACTGTCTTAATTGGAGATATCAGACAATCAAATTGTTCGCTCATGCCATCAATCAGTTGATGGGCCTACCTCACTTCTTCGAGTGGATTCACCTAAGACTGATGGACACTACAATGTTCGTAGGAGACCCTTTCAATCCTCCAAGTGACCCTACTGACTGTGACCTCTCAAGAGTCCCTAATGATGACATATATATTGTCAGTGCCAGAGGGCGTATCGAAGGATTATGTCAGAAGCTATGGACAATGATCTCTATTGCTGCAATCCAACTTGCTGCAGCTAGATCGCATTGTCGCGTTGCCTGTATGGTACAGGGTGATAATCAAGTAATAGCAGTGACGAGAGAGGTAAGCTCAGACGACTCTCCGGAGATGGTGTTGACACAGTTGCATCAAGCCAGTGATAATTTCTTCAAGGAATTAATTCATGTCAATCATTTGATTGGCCATAATTTGAAGGATCGTGAAACCATCAGGTCAGACACATTCTTCATATACAGCAAACGAATCTTCAAAGATGGAGCAATCCTCAGTCAAGTCCTCAAAAATTCATCTAAATTGGTACTGGTGTCAGGTGATCTCAGTGAAAACACCGTAATGTCCTGTGCCAACATTGCCTCTACTGTAGCACGGCTATGCGAGAACGGGCTTCCCAAGGACTTCTGTTACTATTTAAACTATATAATGAGTTGCGTGCAGACATACTTTGACTCTGAGTTCTCCATCACCAACAATTCGCACCCGGATCTTAACCAGTCGTGGATTGAGGACATTTCTTTTGTGCACTCATATGTTCTGACTCCTGCCCAATTAGGGCGACTTAGTAACCTTCAATACTCAAGGCTCTACACTAGAAATATCGGTGACCCGGGCACTACTGCTTTTGCAGAGATCAAGCGACTAGAAGCAGTGGGATTACTGAGTCCTAACATTATGACTAATATCTTAACTAGGCCGCCTGGGAATGGAGATTGGGCCAGTCTTTGCAACGACCCATACTCTTTCAATTTTGAGACTGTTGCAAGCCCAAACATCGTTCTTAAGAAACATACGCAAAGAGTCCTATTTGAAACTTGTTCAAATCCCTTATTGTCTGGAGTGCACACAGAGGATAATGAGGCAGAAGAGAAGGCATTGGCTGAATTCTTGCTTAATCAAGAGGTGATTCATCCCGGTGTTGCGCATGCTATCATGGAGGCAAGCTCTGTAGGTAGGAGAAAGCAAATTCAAGGGCTTGTTGACACAACAAACACCGTAATTAAGATTGCACTTACTAGGAGGCCACTAGGCATCAAGAGGCTGATGCGGATAGTCAATTATTCTAGCATGCATGCAATGCTGTTTAGAGACGATGTTTTTTCCTCCAATAGATCCAACCACCCGTTAGTCTCTTCTAATATGTGTTCTCTGACACTGGCAGACTATGCACGGAATAGAAGCTGGTCACCTTTGACGGGAGGCAGGAAAATACTGGGTGTATCTAATCCTGATACGATAGAACTCGTAGAGGGTGAGATTCTTAGTGTAAGCGGAGGGTGCACAAGATGTGACAGCGGAGATGAACAGTTTACTTGGTTCCATCTTCCAAGCAATATAGAATTGACCGATGACACCAGCAAGAATCCTCCGATGAGAGTACCATATCTCGGGTCAAAGACACAGGAGAGGAGAGCTGCCTCACTTGCGAAAATAGCTCATATGTCGCCACATGTGAAGGCTGCCCTAAGGGCATCATCCGTGTTGATCTGGGCTTATGGGCATAATGAAGTAAATTGGACTGCTGCTCTTACGATTGCAAAATCTCGGTGTAATATAAACTTAGAGTATCTTCGGTTATTGTCCCGTTTACCCACGGCTGGGAATCTTCAACATAGACTAGATGACGGTATAACTCAGATGACATTCACCCGTGCATCTCTCTACAGGGTGTCACCTTACATTCACATATCCAATGATTCTCAAAGGCTATTCACTGAAGAAGGAGTCAAAGAGGGCAATGTGGTTTATCAACAGATCATGCTCTTGGGTTTATCTCTAATCGAATCGATCTTTCCAATGACGACAACCAGGACATATGATGAGATCACATTGCATCTACATAGTAAATTTAGTTGCTGTATCAGGGAAGCACCTGTTGCGGTTCCTTTCGAGCTACTTGGGCTGGCACCGGAGCTAAGGACAGTGACCTCAAATAAGTTTATGTATGATCCTAGCCCTGTATCGGAGGGAGACTTTGCGAGACTTGACTTAGCTATCTTCAAGAGTTATGAGCTTAATCTGGAGTCATATCCCACGATAGAGCTAATGAACATTCTTTCAATATCCAGCGGGAAGTTGATTGGCCAGTCTGTGGTTTCTTATGATGAAGATACCTCCATAAAGAATGACGCCATAATAGTGTATGACAATACCCGAAATTGGATCAGTGAAGCTCAGAATTCAGATGTGGTCCGCTTATTTGAATATGCAGCACTTGAAGTGCTCCTCGACTGTTCTTACCAACTCTATTATCTGAGAGTAAGAGGCCTAGACAATATTGTCTTATATATGGGTGATTTATACAAGAATATGCCAGGAATTCTACTTTCCAACATTGCAGCTACAATATCTCATCCCGTCATTCATTCAAGGTTACATGCAGTGGGCCTGGTCAACCATGACGGATCACACCAACTTGCAGATACGGATTTTATCGAAATGTCTGCAAAACTGTTAGTATCTTGCACTCGACGTGTGATCTCCGGCTTATATTCAGGGAATAAGTATGATCTGCTGTTCCCATCTGTCTTAGATGATAACCTGAATGAGAAGATGCTTCAGCTGATATCCCGGTTATGCTGTCTGTACACGGTACTCTTTGCTACAACAAGAGAAATCCCGAAAATAAGAGGCTTATCTGCAGAAGAGAAATGTTCAGTACTTACTGAGTATCTACTGTCGGATGCTGTGAAACCATTACTTAGCCCTGATCAGGTGAGCTCTATCATGTCTCCTAACATAATTACATTCCCAGCTAATCTGTACTACATGTCTCGGAAGAGCCTCAATTTGATCAGGGAAAGGGAGGACAGGGATACTATCCTGGCGTTGTTGTTCCCGCAAGAGCCATTATTAGAGTTCCCTTCTGTGCAAGATATTGGTGCTCGAGTGAAAGATCCATTCACCCGACAACCTGCGGCATTTTTGCAAGAGTTAGATTTGAGTGCTCCAGCAAGGTATGACGCATTCACACTTAGTCAGATTCATCCTGAGCTCACATCACCAAATCCGGAGGAAGACTACTTAGTACGATACTTGTTCAGAGGAATAGGGACTGCATCCTCCTCTTGGTATAAGGCATCCCATCTCCTTTCTGTACCCGAGGTAAGATGTGCAAGACACGGGAACTCCTTATACTTAGCTGAAGGAAGCGGAGCCATCATGAGTCTTCTCGAACTGCATGTACCACATGAAACTATCTATTACAATACGCTCTTTTCAAATGAGATGAACCCGCCGCAGCGACATTTCGGGCCGACCCGAACCCAGTTTTTGAATTCGGTTGTTTATAGGAACCTACAGGCGGAGGTAACATGCAAGGATGGATTTGTCCAAGAGTTCCGTCCACTATGGAGAGAAAATACAGAGGAAAGCGACCTGACCTCAGATAAAGCAGTGGGCTATATTACATCTGCAGTGCCCTACAGATCTGTATCATTGCTGCATTGTGACATTGAAATCCCTCCAGGGTCCAATCAAAGCTTACTAGATCAACTAGCTATCAATTTATCTCTGATTGCCATGCATTCCGTAAGGGAGGGCGGGCTAGTGATCATCAAAGTGTTGTATGCAATGGGATACTACTTTCATCTACTCATGAACTTGTTCGCTCCGTGTTCCACAAAAGGATACATTCTCTCTAATGGTTATGCATGTAGAGGGCATATGGAGTGTTACCTGGTATTTGTCATGGGTTACCTGGGCGGGCCTACATTTGTACACGAGGTGGTGAGGATGGCAAAAACTCTGGTACAGCGGCACGGTACGCTTTTGTCCAAATCAGATGAGATCACACTGACCAGGTTATTCACCTCACAGCGGCAGCGTGTGACAGACATCCTATCCAGTCCTTTACCAAGATTAATAAAGTACTTGAGAAAGAATATTGACACTGCGCTGATTGAAGCTGGGGCACAGCCCGTCCGTCCATTCTGTGCAGAGAGTTTGGTGAGCACGCTAGCGGACATAACTCAGATAACCCAGATCATTGCTAGTCACATTGACACAGTCATCCGGTCTGTGATATATATGGAAGCTGAGGGTGATCTCGCTGACACAGTATTTCTATTTACCCGTTACAATCTCTCTACTGACGGGAAAAAGAGAACATCACTTAAACAGTGCACGAGACAGATCCTAGAGGTTACAATACTGGGTCTTAGAGTCGAAGATCTCAATAAAATAGGCGATGTAATCAGCCTAGTGCTTAAAGGCATGATCTCCATGGAGGACCTTATCCCACTAAGGACATACTTGAAGCATAGTACCTGCTCTAAATATTTGAAGGCTGTCCTAGGTATTACCAAACTCAAAGAAATGTTTACAGACACCTCTGTATTGTACTTGACTCGTGCTCAACAAAAATTCTACATGAAAACTATAGGCAATGCAGTCAAAGGATATTACAGTAACTGTGACTCT
>BAI66078
ATGGCAGGCTCCGGGCCCGAAAGGGTGGAGCATCAAATCATCCTACCCGAATCTCACTTATCGTCTCCACTTGTCAAACATAAGTTACTGTACTACTGGAAACTGACCGGCCTACCCCTACCAGATGAGTGTGACTTTGACCATCTTATACTCAGCAGGCAATGGAAGAAGATCCTTGAATCGTCAACCCCAGACATCGAAAGAATGATTAAGCTAGGTCGCTCGGTGCATCAGACACTCAGCCATTCCTCAAAACTCACTGGGATCTTACATCCTAGGTGTCTAGAAGACCTAGTAAGGCTAGATATACCCGATTCAACAAACAAGTTCAGAAAGATAGAGAAGAAGATTCAGATTCACAATACAAGGTATGGGGAACTATTCACCAGACTCTGCTCTTATGTTGAAAAGAAGCTGCTAGGCTCTGCCTGGTCACACAAGATCCGCCGTTCTGAGGAATTTGACAGTCTCCGCACAGACCCAGCATTCTGGTTCCACTCTTCATGGTCCACCGCCAAATTCGCATGGCTTCATGTGAAGCAGATCCAGAGGCACTTGATTGTAGCCGCGCGGACGAGATCTGCCTCCAGCAAGCTTGTGACACTGTCTCATCATTCAGGCCAAGTCTTTATCACTCCTGAGCTAGTAATAGTAACGCATACGAATGAAAACAAGTTTACATGTCTCACGCAGGAACTTGTGTTGATGTATGCGGATATGATGGAGGGAAGAGACATGGTGAATATAATCTCATCAACGACGGTACACTTGCGTTGCTTGGCAGAGAAAATTGATGATATCTTGAGGCTGGTGGATGCACTTGCTAGGGATCTGGGCAATCAGGTTTACGACGTTGTGGCACTGATGGAGGGCTTCGCGTATGGTGCCGTGCAGCTCCTGGAACCGTCAGGGACCTTTGCTGGCGACTTCTTTTCATTCAATCTGCAAGAATTGAGGGATACTTTGATTTGTTTATTACCGCAGAAAATAGCCGACTCGGTGACACACGCTATCGCCAACATATTCTCTGGTCTTGAGCAAAACCAGGCAGCAGAGATGTTATGTCTATTGAGGTTATGGGGTCATCCGCTATTAGAGTCGCGAGCCGCTGCAAAAGCTGTTAGGGCCCAAATGTGTGCACCCAAAATGGTAGACTTTGATATGATTCTCCAGGTACTGTCATTTTTCAAAGGGACTATCATCAATGGATATAGGAAGAAGAACGCCGGTGTCTGGCCGAGGGTTAAAGCACATACCATATACGGGAAGGTAATTGCTCAATTGCATGCCGACTCTGCCGAGATATCTCATGACATCATGCTAAGGGAATACAAGAATCTGTCTGCGATTGAATTTGAGGCTTGTATTGAGTATGATCCTGTCACTAACTTGAGCATGTTTCTAAAAGACAAGGCGATCGCGCATCCGAGAGACAACTGGCTCGCATCCTTTAGGAGGAACTTGCTCTCAGAGGACCAGAAGAAAAATGTGCAGGACGCCACATCAACCAATCGACTCCTAATAGAATTCCTAGAATCAAATGATTTTGATCCGTATAAGGAGATGGAATACTTAACAACACTCGAATACCTGCGAGATGATAGCGTGGCAGTCTCTTACTCATTGAAAGAGAAGGAGGTGAAAGTTAACGGTCGCATATTCGCCAAGTTGACCAAGAAGCTGAGGAACTGCCAGGTCATGGCAGAAGGGATTCTCGCAGATCAGATTGCACCCTTCTTCCAGGGGAATGGGGTGATCCAAGACAGCATTTCTCTGACCAAGAGCATGCTAGCAATGAGCCAACTATCATATAATAGCAACAGGAAGCGTATCACCGACTGCAAGGAGAGGGTCTCCTCTAGCCGGAATCATGACCTCAAAGGGAAGCACCGACGAAGGGTTGCCACATTTATCACCACCGACCTACAGAAGTACTGCTTGAACTGGCGGTACCAGACTATAAAGCTATTCGCTCATGCCATCAACCAACTAATGGGTCTACCACATTTCTTTGAGTGGATACATCTGAGGCTCATGGATACCACGATGTTCGTGGGCGACCCCTTCAACCCTCCGAGTGATCCGACTGACTGTGACCTAACCAGGGTCCCGAACGACGACATATACATTGTCAGTGCGAGAGGGGGTATTGAGGGGCTTTGCCAGAAGTTGTGGACTATGATCTCGATTGCAGCTATTCAGTTGGCAGCAGCACGATCACATTGTCGCGTGGCATGTATGGTCCAAGGGGATAACCAAGTCATAGCTGTCACTAGAGAGGTCCGACCGGATGACTCTCCTGAGTCCGTTTTAACTCAGCTTCATGAGGCCAGTGACAACTTCTTCAGAGAATTGATCCATGTCAACCATCTGATAGGGCACAACCTAAAAGACAGAGAGACTATCAGGTCAGATACTTTCTTCATCTATAGCAAGAGGATTTTTAAGGATGGTGCCATACTCAGTCAGGTCCTCAAGAATTCTTCAAAATTAGTACTGGTATCGGGAGATCTGAGCGAAAATACAGTGATGTCCTGTGCCAACATCTCATCGACTGTGGCACGGCTATGCGAGAATGGCCTCCCAAAGGATTTCTGCTACTATCTTAACTACCTGATGAGTTGTATCCAAACATACTTTGACTCCGAATTTTCAATTACTAGTTCTACTCAATCCGGCTCAAATCAATCGTGGATAAATGACATACCATTTGTCCATTCGTATGTCCTGACACCGGCACAACTGGGCGGGTTGAGCAATCTCCAATACTCGAGGCTCTACACCAGGAACATCGGGGACCCAGGGACGACAGCATTTGCCGAGGTGAAAAGGCTCGAAGCAGTAGGACTTTTAAGTCCAAACATAATGACAAACATTCTGACTAGACCACCAGGGAACGGGGACTGGGCCAGCTTATGTAATGATCCTTATTCGTTCAATTTTGAGACAGTGGCCAGCCCGAATATCGTCCTCAAGAAACATACACAACGCGTATTATTTGAGACGTGCTCAAACCCACTACTATCTGGAGTCCACACGGAAGACAATGAGGCAGAGGAGAAAGCGTTGGCAGAGTATTTACTGAATCAAGAGGTGATCCACCCGAGAGTGGCCCATGCAATTATGGAAGCAAGCTCAGTCGGAAGGAGAAAGCAGATTCAGGGGCTAGTGGATACAACCAATACAGTCATAAAAATTGCTTTATCCAGAAAACCACTGGGGATCAAGAGGCTCACAAGGATAATAAATTACTCTAGCATGCATGCCATGCTTTTCCGAGATGATGTCTTCTTGTCCAATAGGGCCAATCATCCGCTGGTTTCATCAGATATGTGCTCTTTAACGTTGGCAGACTACGCGAGGAACCGCAGTTGGTCACCCTTGACCGGGGGAAGAAAGATTCTAGGGGTCTCCAATCCTGACACGATTGAGCTGGTGGAAGGAGAAATACTAAGTATCAGTGGGGGCTGTACAAGGTGTGATAGCGGAGACGAACAATTCACGTGGTTCCACCTCCCAAGCAATATTGAATTGACGGATGACACGAGCAAGAATCCTCCCATGAGGGTCCCTTATCTAGGCTCCAAAACTCAGGAAAGGCGAGCTGCATCTCTTGCAAAGATTGCACATATGTCACCGCATGTTAAAGCAGCACTTAGAGCCTCCTCGGTACTAATCTGGGCATATGGTGACAATGACATCAATTGGACCGCTGCATTGAAGCTGGCACGATCAAGATGCAATATTTCATCAGAGTACCTCAGACTATTGTCGCCTTTACCAACTGCAGGGAATCTCCAACACCGACTCGATGATGGCATCACCCAGATGACATTCACCCCTGCCTCTCTATATCGAGTGTCTCCATATGTCCATATATCAAACGACTCACAGAGGCTGTTCACTGAGGAGGGTGTTAAGGAAGGGAACGTGGTATATCAGCAGATCATGCTCCTGGGGCTCTCTCTGATAGAGTCATTATTCCCTATGACTGTCACAAAAACATATGATGAAATTACTCTCCACCTCCATAGCAAGTTCAGTTGTTGTATCCGTGAGGCACCAGTGGCTGTCCCATTTGAGCTAACAGGTATAGCACCAGATCTCAGAGTTGTAGCATCTAACAAATTTATGTATGATCCAAACCCAGTAGCGGAAGGGGACTTCGCTAGGTTAGATCTTGCAATATTCAAGAGTTATGAATTGAATTTAGAGTCATATTCCACGATAGAGTTGATGAATATTCTTTCCATCTCTAGCGGGAAGTTGATTGGTCAATCAGTGGTATCTTACGATGAAGAAACGTCCATTAAAAATGATGCAATAATAGTGTATGACAACACCCGCAACTGGATAAGCGAAGCTCAAAATTCAGATGTCGTCCGGCTATTCGAGTACGCAGCCCTTGAGGTCCTGCTTGATTGCTCTTACCAGCTATACTATCTTCGAGTGCGCGGTTTGGATAACGTTGTCTTATACATGAGCGATCTTTATAAGAATATGCCTGGCATCCTACTATCTAACATTGCTGCTACCATATCCCACCCGATCATACATTCACGTTTACACACCGTAGGGCTGATCAGCCATGATGGCTCACACCAACTTGCAGATACGGACTTCATTGAACTATCAGCCAAATTGCTCGTATCCTGCACGAGGAGAGTAGTCTCAGGGCTGTACGCAGGGAACAAGTATGATTTGCTTTTCCCTTCTGTCCTAGATGACAACCTGAATGAGAAGATGCTACAGCTGATCTCTCGACTTTGTTGCCTGTATACGGTGCTGTTTGCGACCACGAGAGAGATTCCGAAAATAAGAGGATTGCCCGCAGAAGAGAAGTGTGCTATGTTAACAGAATACCTTCTATCTGATGCAGTGAGGCCGCTCCTCAGTCCAGAGCAGGTAGATTCAATCACTTCTCCAAACATTGTAACATTCCCAGCTAACCTCTATTATATGTCCAGGAAAAGCCTCAATTTAATCAGAGAAAGAGAGGACAGGGACTCAATTCTAGCCTTGATGTTCCCACAAGAACCGTTGCTTGAATTCCCACCAGTCCAGGACATCGGTGCACGTGTCAAGGACCAATTGACAAGGAAGCCTGCTGCATTCCTGCACGAGCTAGACTTAAGCGCTCCAGCACGATACGATGCATACACGTTAGAGCAAGCCCGTTCTGACTGTGCACTTGCTGACATGGGGGAGGATCATTTAGTTCGATACCTGTTTAGGGGAGTAGGAACAGCATCTTCATCTTGGTACAAAGCATCTCATCTGTTATCTGTCCCGGAAATCAGGTGTGCCAGGCACGGCAATTCTCTGTATCTCGCTGAAGGAAGCGGGGCTATCATGAGCTTATTGGAGTTGCATATACCGCACGAGACGATATATTACAATACACTCTTCTCCAATGAAATGAACCCGCCACAGCGGCACTTCGGTCCTACGCCGACACAGTTCCTCAACTCCGTGGTGTATAGAAACTTACAAGCCGAGGTCCCGTGCAAAGATGGATTCGTCCAGGAGTTCCGACCCTTATGGAGAGAGAACACAGAGGAGAGTGATTTGACATCAGATAAAGCTGTGGGGTACATTACATCCGTAGTACCTTACCGATCAGTGTCTCTGCTTCACTGCGACATTGAAATCCCGCCAGGATCTAATCAGAGCTTATTAGATCAACTGGCCACCAATTTATCACTAATAGCGATGCACTCAGTGAGAGAGGGAGGTGTTGTAATTGTCAAAATACTGTACTCCATGGGCTACTATTTCCACTTGCTTGTGAATCTTTTCACCCCTTGCTCAGTTAAAGGGTACGTTCTATCCAATGGGTATGCCTGTAGGGGAGATATGGAATGCTATTTAGTATTCGTAATGGGGTATTTGGGCGGGCCCACCTTTGTTAATGAAGTAGTAAGGATGGCGAAGACATTGATACAGAGACACGGGACGCTACTCGCCAAATCAGATGAGATGGCATTGATGGCGTTATTTACCTCGCAGAAGCAAAGAGTTAACGACATCCTATCAAGCCCTCTCCCGAGGTTGGCAAAGCTACTAAGACGCAATATTGACACCGCATTGATTGAGGCCGGGGGACAGCCTGTGAGGCCGTTCTGTGCAGAAAGCTTAGTAAATACCCTCTCAGACATTACTCAAACCACGCAGGTGATTGCCAGCCACATTGATACAGTCATAAGATCAGTCATATATATGGAAGCAGAGGGTGATCTGGCCGACACTGTCTTCCTATTCACACCATACAATTTGTCCACCGATGGGAAGAAGAGAACATCGCTAAAGCAGTGCACAAGGCAAGTCCTCGAAGTAACCATCCTCGGTCTTGGGGCAGAGGATCTCAATCGGGTGGGAGACATCATAAGCTTGATACTCAGAGGGACAATATCTCTAGAAGACCTTATACCGCTACGCACATATCTCAAGAGGAGTACATGCCCTAAATATCTGAAATCTGTACTAGGCTTGACAAAACTCAGGGAGATGTTCTCCGACGGCTCCATGCTTTATTTAACACGAGCACAACAAAAATTTTACATGAAGACTGTAGGGAATGCTGTCAAAGGATATTACAACAGTAGCAAAAAT
>ADD62418
ATGGCGAGCTCCGGTCCCGAACGGACAGAGCATCAGATTATCCTACCAGAGTCACACCTGTCTTCACCATTGGTTAAGCACAAACTTCTCTATTACTGGAAACTAACTGGGCTACCGCTCCCTGACGAGTGCGACTTTGACCATCTCATTCTCAGCCGACAATGGAAGAAAATACTTGAATCGGCCTCTCCTGATACCGAGAGAATGATAAAACTTGGAAGGGCAGTGCACCAGACTCTCAACCACAATTCCAGGATAACCGGGATACTCCATCCCAGGTGTTTAGAAGAATTGGCTAGTATTGAAGTTCCTGACTCAACCAACAAGTTTCGGAAGATCGAGAAGAAGATCCAAATTCACAACACAAGGTATGGAGAACTATTCACAAGACTGTGCACACACGTAGATAAGAAATTGTTAGGATCATCTTGGTCTAATAATGTCCACCGGTCAGAGGAGTTCAACAGTATCCGTACAGATCCGGCATTTTGGTTTCACTCTAAATGGTCCATAGCCAAATTTGCATGGCTCCATATAAAACAGATTCAAAGGCATCTGATTGTGGCAGCAAGAACAAGGTCCGCTGCCAACAAATTAGTGACACTGACTCATAGGGTAGGCCAAATCTTTATTACTCCTGAGCTTGTCATTGTGACACATACAGATGAGAACAAGTTCACGTGCCTTACCCAGGAACTTGTGTTGATGTATGCAGATATGATGGAGGGTAGAGATATGGTCAACATAGTATCATCTACGGCAGTACATCTCAGGGGCCTATCAGAGAAAATTGATGACATTCTGCGGTTAGTAGATGCTCTATCAAAAGATTTGGGCAATCAAGTATACGATGTTGTAGCACTCATGGAGGGATTTGCATATGGTGCTGTCCAGCTTCTTGAACCGTCAGGTACATTTGCAGGGGATTTCTTCGCATTCAACCTGCAAGAGCTCAAAGACACCTTGATCAACCTACTTCCCAAGGATATAGCAGAGTCTGTGACTCATGCAATAGCCACTGTGTTCTCTGGCTTAGAACAAAATCAAGCAGCTGAGATGCTATGTCTGTTGCGTCTATGGGGCCATCCATTGCTTGAGTCCCGTATTGCGGCAAAAGCAGTAAGGAGCCAGATGTGCGCACCAAAAATGGTAGACTTCGATATGATCCTCCAGGTATTGTCTTTCTTTAAAGGAACAATCATCAATGGATACAGAAAGAAGAATGCAGGTGTTTGGCCACGTGTCAAAGTAGATACGATATATGGGAAGGTCATTGGGCAGCTACATGCTGATTCAGCAGAGATTTCACACGATATCATGTTGAGAGAGTATAAGAGTTTATCTGCGATTGAGTTCGAACCATGTATAGAATACGACCCCGTCACCAATCTGAGCATGTTTCTGAAAGACAAGGCAATCGCACATCCAAAAGACAACTGGCTTGCCTCATTTAGACGAAACCTTCTCTCTGAGGACCAGAAGAGACATGTAAAGGAGGCAACCTCGACTAACCGTCTCTTGATAGAGTTTTTGGAGTCAAATGATTTTGATCCATATAAGGAGATGGAATATCTAACAACCCTTGAGTACCTAAGAGATGACAATGTAGCAGTATCATACTCACTAAAAGAGAAGGAGGTGAAAGTAAATGGGCGGATTTTTGCTAAGCTAACAAAGAAGTTAAGGAACTGTCAAGTGATGGCAGAGGGGATCTTAGCTGACCAAATCGCACCCTTCTTTCAGGGGAATGGGGTCATTCAGGATAGCATATCTTTAACCAAGAGTATGCTAGCAATGAGTCAATTGTCTTTCAACAGCAATAAGAAACGTATCACTGACTGTAAGGAAAGAGTATCCTCCAACCGCAATCACGATCAGAAAAGCAAGAATCGTCGGAGAGTTGCCACTTTTATAACAACTGACCTGCAAAAGTACTGTCTTAACTGGAGATATCAGACAATCAAGCTGTTTGCTCATGCCATCAACCAGCTGATGGGCCTACCTCACTTCTTCGAATGGATTCATCTAAGACTAATGGATACCACGATGTTTGTAGGAGACCCTTTCAATCCCCCGAGTGACCCGACTGACTGTGATCTATCAAGAGTCCCAAATGATGACATATACATTGTCAGTGCTAGGGGGGGTATTGAGGGATTATGTCAGAAGCTATGGACAATGATCTCAATTGCCGCAATCCAACTTGCTGCAGCAAGATCACATTGTCGCGTTGCCTGCATGGTACAGGGTGACAATCAAGTAATAGCTGTAACGAGGGAGGTAAGGTCGGATGACTCCCCAGAGATGGTGTTAACACAATTGCATCAAGCCAGTGATAATTTCTTCAAGGAACTAATTCATGTTAATCATTTGATTGGCCATAACTTGAAGGATCGCGAAACCATTAGATCAGACACATTTTTCATATATAGCAAACGCGTATTCAAAGACGGAGCAATACTCAGTCAGGTCCTCAAAAATTCATCTAAATTAGTGCTAATATCAGGAGACCTTAGTGAAAACACCGTAATGTCCTGTGCCAACATTGCATCTACTATAGCACGGCTGTGTGAGAACGGGCTTCCAAAAGATTTCTGTTATTATTTAAACTACCTAATGAGTTGTGTGCAGACATACTTTGATTCTGAGTTTTCTATCACCAACAACTCGCACCCCGATTTTAACCAGTCGTGGATTGAAGACATCTCTTTTGTGCACGCATATGTCCTGACCCCTGCCCAGCTAGGGGGACTGAGTAACCTTCAATACTCAAGGCTCTACACGAGAAACATCGGTGATCCGGGAACTACTGCTTTTGCAGAGATCAAGCGATTAGAGGCAGTGGGGTTACTAAGTCCTAGCATTATGACTAACATCCTAACTAGGCCTCCCGGAAATGGAGATTGGGCCAGCCTGTGTAACGACCCATATTCTTTCAACTTCGAGACTGTCGCGAGTCCAAATATTGTCCTTAAGAAACACACACAGAGGGTCCTATTTGAGACCTGTTCAAATCCATTATTATCCGGAGTGCATACAGAGGATAATGAGGCAGAGGAGAAGGCATTGGCTGAATTTTTACTCAACCAAGAAGTAATTCATCCACGTGTTGCGCATGCTATCATGGAAGCAAGCTCTGTAGGTAGAAGGAAGCAGATTCAGGGGCTTGTTGACACAACAAACACCGTAATCAAGATTGCATTGACCAGGAGGCCGCTTGGCATCAAAAGGCTAATGCGGATAGTTAACTACTCGAGCATGCATGCAATGCTGTTTAGAGACGATGTTTTCTCATCCAACAGATCCAACCACCCCTTAGTTACTTCTGATATGTGTTCTCTGACGCTGGCAGACTATGCACGGAATAGAAGCTGGTCACCTTTGACGGGAGGTAGAAAGATACTGGGTGTAGCCAATCCTGATACCATAGAACTCGTAGAAGGTGAGATCCTTAGCGTCAGCGGAGGGTGCACAAGATGTGACAGTGGAGATGAACAATTCACTTGGTTCCACCTTCCAAGCAATATAGAACTGACTGACGACACCAGCAAGAACCCTCCGATGAGAGTACCGTACCTCGGGTCAAAGACTCAAGAAAGGAGAGCTGCCTCGCTTGCAAAAATAGCTCATATGTCACCACATGTGAAAGCTGCTCTAAGGGCATCATCCGTGTTGATCTGGGCTTATGGAGACAACGAAGTAAATTGGACTGCCGCTCTAAAAATTGCAAGATCTCGGTGCAATATAAACTCAGAGTATCTTCGACTCTTGTCACCATTACCCACAGCTGGGAATCTCCAACATAGACTAGATGACGGCATAACTCAGATGACATTCACCCCCGCATCTCTTTACAGGGTGTCACCTTACATTCACATATCCAATGATTCCCAAAGGTTGTTCACTGAAGAAGGGGTCAAAGAAGGGAATGTGGTTTATCAGCAAATTATGCTCCTGGGTTTATCTCTAATCGAGTCACTCTTCCCAATGACTACAACCAGGACATACGATGAGATTACATTGCATCTCCACAGTAAATTTAGCTGCTGTATCAGAGAAGCACCTGTTGCAGTTCCGTTCGAACTACTCGGGATGGTACCAGAATTAAGGACAGTGACCTCGAATAAGTTTATGTATGATCCTAGCCCTGTATCAGAGGGTGACTTTGCGAGACTTGACTTAGCTATCTTTAAGAGTTATGAGCTTAATCTAGAATCATATCCCACAATAGAGCTAATGAACATCTTGTCAATATCCAGTGGGAAGTTGATTGGCCAGTCTGTGGTTTCTTATGATGAAGATACCTCTATAAAGAATGACGCCATAATAGTGTATGACAACACCCGGAATTGGATCAGCGAAGCCCAGAATTCAGATGTGGTCCGCCTATTCGAGTATGCAGCACTTGAAGTGCTCCTCGACTGCTCTTATCAGCTCTACTATCTGAGAGTGAGAGGTCTAGATAATATCGTAATGTACATGAGTGACTTATATAAGAATATGCCAGGAATTCTACTTTCCAACATCGCAGCTACAATATCTCATCCCATCATTCACTCAAGATTACATGCAGTAGGCCTGGTCAATCATGACGGGTCACACCAGCTTGCAGACACAGATTTCATCGAAATGTCTGCAAAACTGTTAGTCTCCTGCACTCGACGCGTGGTCTCAGGTTTATATGCAGGGAATAAGTATGATCTGTTATTCCCATCTGTCTTAGATGATAACCTGAGTGAGAAGATGCTTCAATTGATATCTCGGTTATGCTGCCTGTATACAGTGCTCTTTGCTACAACAAGAGAGATCCCGAAAATAAGAGGCTTATCTGCGGAAGAGAAATGTTCAGTACTTACTGAGTACCTGCTGTCAGATGCTGTGAAACCATTACTTAGCTCTGAGCAAGTGAGCTCTATCATATCTCCAAACATAGTCACGTTCCCAGCTAATCTATATTACATGTCTCGGAAAAGCCTGAATTTGATCAGAGAAAGAGAGGACAGGGATACTATCTTGGCACTGTTGTTCCCCCAAGAGCCACTACTTGAATTCCCCTTGGTACAAGATATTGGTGCTCGAGTGAAAGATCCATTTACTCGACAGCCTGCGGCGTTCTTACAAGAATTGGATTTGAGCGCTCCAGCAAGGTATGATGCATTTACTCTTAGTCAGGTTCATTCTGAACACACATTACCAAATCCGGAGGAAGACTACTTAGTACGATATCTGTTCAGAGGAATAGGGACTGCGTCTTCTTCTTGGTATAAGGCATCTCATCTCCTCTCTGTACCCGAAGTCAGATGTGCAAGACACGGGAATTCTTTATACTTGGCAGAAGGAAGTGGAGCCATCATGAGTCTTCTCGAACTGCATGTACCGCATGAGACTATCTATTACAATACGCTCTTCTCAAATGAAATGAACCCACCACAGCGACATTTCGGACCAACCCCAACACAGTTTCTAAATTCAGTTGTTTATCGGAATTTACAGGCAGAGGTACCATGTAAGGATGGATTTGTCCAGGAGTTCCGCCCATTATGGAGAGAGAATATGGAAGAAAGCGATCTGACCTCAGATAAAGCAGTGGGTTATATCACATCTACAGTGCCCTACCGGTCTGTATCGTTGTTGCACTGTGACATTGAGATTCCTCCAGGATCCAATCAAAGCTTATTAGATCAACTGGCTACCAATTTGTCTTTAATTGCCATGCATTCTGTAAGGGAGGGCGGGGTCGTGATCATTAAAGTGTTGTATGCAATGGGATATTACTTCCATCTACTCATGAACTTGTTCGCTCCGTGTTCTACGAAAGGATACATCCTCTCTAATGGCTATGCATGCAGAGGGGATATGGAGTGTTACCTGGTATTTGTCATGGGCTATCTAGGTGGGTCCACATTTGTCCATGAGGTAGTGAGGATGGCAAAAACTCTGGTGCAGCGGCACGGTACGCTTTTGTCCAAATCAGATGAGATCACACTGACTAAGTTATTTACTTCACAGCGGCAGCGTGTGACAGACATCCTATCCAGTCCTTTACCGAGATTACTAAAGTTCTTGAGAAGGAATATTGATACTGCGTTGATTGAAGCTGGGGGACAGCCTGTCCGTCCATTTTGTGCAGAGAGCCTGGTGAGCACACTAGCAGACATAACTCAGATGACCCAGATCATCGCTAGTCACATTGACACAGTCATTCGATCTGTGATATACATGGAAGCTGAGGGTGATCTCGCTGACACAGTATTCTTATTTACCCCTTACAATCTATCTACAGATGGTAAAAAGAGAACATCACTTAAACAGTGCACAAGGCAGATCTTAGAGGTCACAATACTGGGTCTTAGAGTTGAAACTCTCAATAAAGTAGGTGAAGTAATCAGCCTAGTGCTCAAAGGTATGATTTCTCTAGAGGACTTGATCCCTCTAAGAACATACTTGAACCGTAGCACCTGCCCTAAGTATTTGAAGGCTGTCTTAGGTATTACTAAACTCAAAGAAATGTTTACAGACACCTCTTTATTGTACTTGACCCGCGCACAACAAAAATTCTACATGAAAACTATAGGCAATGCAATCAAGGGATATTACAGTAACTGTGACTCT
>ACZ72940
ATGGCAAGCTCCGGTCCCGAAAGGGCAGAGCATCAGATCATCCTACCAGAGTCACACCTATCCTCACCATTGGTCAAGCACAAACTGCTCTATTACTGGAAATTGACTGGGCTACCGCTTCCTGACGAATGTGACTTCGACCACCTCATTATCAGCCGACAATGGAAGAAAATACTTGAATCGGCCACTCCTGACACTGAGAGGATGATAAAACTCGGGCGGGCAGTACACCAGACTCTCAACCACAGTTCCAGGATAACCGGAGTACTCCATCCCAGGTGTTTAGAAGAACTGGCTAGTATTGAGGTCCCTGATTCAACCAACAAATTTCGGAAGATCGAGAAGAAGATCCAAATTCACAACACAAGGTATGGAGAACTGTTTACAAGGCTGTGCACGCATGTAGAAAAGAAATTGTTGGGGTCGTCCTGGTCTAGCAATGTCCCACGATCAGAGGAATTCAACAGCATCCGTACAGATCCGGCATTCTGGTTTCACTCAAAATGGTCCAGAGCTAAGTTTGCATGGCTCCATATAAAACAGGTCCAAAGGCACCTGATTGTAGCAGCAAGAACAAGGTCCGCAGTCAACAAATTAGTGACGCTGACCCATAAGATAGGCCAAGTCTTTGTTACTCCTGAGCTTGTCGTTGTGACACATACAGATGAGAACAAGTTCACATGCCTCACCCAGGAACTTGTGTTGATGTATGCGGATATGATGGAGGGCAGAGATATGGTCAACATAATATCATCCACGGCAGCACATCTCAAGAGCTTATCAGAGAAAATTGATGACATTCTGCGGTTAGTAGATGCTCTGGCAAAAGATTTGGGCAATCAAGTCTACGATGTTGTAGCACTAATGGAGGGATTCGCATACGGCGCCGTTCAGCTGCTGGAGCCGTCAGGTACATTTGCAGGGGATTTCTTCGCATTCAACCTGCAGGAGCTCAAAGATACTCTAATCGAGCTCCTTCCCAAGGATATAGCAGAGTCCGTGACTCACGCAATCGCCACCGTATTCTCTGGCTTAGAACAGAATCAAGCAGCTGAGATGTTGTGCCTGCTGCGTCTGTGGGGTCACCCACTGCTTGAGTCCCGTGTTGCAGCAAAAGCAGTCAGGAGCCAGATGTGCGCACCGAAGATGGTAGACTTCGATATGATCCTCCAGGTATTATCTTTCTTTAAGGGAACAATCATCAATGGATACAGAAAGAAGAATGCAGGTGTGTGGCCACGTGTCAAGATGGGTACGATATACGGGAAGGTCATTGGGCAGCTACACGCAGATTCAGCAGAGATTTCACATGATGTCATGTTGAGAGAGTACAAGAGTTTATCTGCACTTGAATTCGAGCCATGTATAGAATATGACCCCGTCACCAATCTAAGCATGTTTCTAAAAGACAAGGCAATCGCACACCCAAAAGATAACTGGCTCGCCTCGTTTAGGCGAAACCTTCTCTCTGAGGACCAGAAGAAACATGTTAAAGAGGCAACCTCGACTAACCGCCTCTTGATAGAGTTCTTAGAGTCAAATGATTTTGATCCATATAAGGAGATGGAATATCTGACGACCCTTGAGTACCTAAGAGATGACAACGTGGCAGTATCATACTCACTCAAAGAAAAGGAGGTGAAAGTTAATGGGCGGATTTTCGCTAAGTTAACAAAGAAACTAAGGAACTGTCAGGTAATGGCAGAAGGGATTCTAGCCGACCAGATTGCACCTTTTTTCCAGGGGAATGGGGTCATTCAGGATAGCATATCTTTGACTAAGAGTATGCTAGCGATGAGTCAACTGTCCTTCAACAGCAATAAGAAACGTATCACCGACTGCAAGGAAAGAGTATCCTCAACCCGCAATCACGATCCGAAGAGCAAGAATCGTCGGAGAGTTGCCACCTTTATTACAACTGACCTGCAAAAGTATTGTCTTAACTGGAGATATCAGACAGTCAAGCTGTTTGCTCATGCCATCAATCAGCTGATGGGCCTACCTCACTTCTTTGAGTGGATTCATCTTAGACTCATGGATACTACGATGTTTGTAGGAGACCCTTACAATCCTCCAAGTGACCCGACCGACTGTGATCTATCAAGAGTCCCAAATGATGACATATATATTGTCAGTGCTAGAGGGGGCATTGAGGGATTGTGCCAGAAGCTATGGACAATGATCTCAATTGCTGCAATCCAACTTGCTGCAGCAAGATCACATTGTCGTGTTGCCTGTATGGTACAAGGTGACAATCAAGTAATAGCTGTAACGAGAGAGGTAAGATCAGATGATTCCCCGGAGATGGTGTTAACACAATTGCACCAAGCCAGTGATAATTTCTTCAAGGAATTGATTCATGTCAATCATTTGATTGGCCATAATTTAAAAGATCGAGAAACCATCAGGTCAGACACATTCTTCATATACAGCAAACGAATATTCAAAGATGGAGCAATTCTCAGTCAGGTCCTCAAGAACTCATCTAAATTAGTGCTAATATCAGGCGACCTTAGTGAGAACACTGTAATGTCTTGTGCCAACATTGCATCCACTATAGCACGGCTGTGCGAGAACGGGCTTCCTAAGGATTTCTGTTACTATTTAAACTACCTAATGAGTTGTGTGCAGACATACTTTGATTCTGAGTTTTCCATCACTAACAACTCGCAACCCGATTCCAACCAATCGTGGATTGAGGACATCTCTTTCGTGCATTCATATGTCCTGACCCCTGCCCAGCTGGGGGGACTGAGTAACCTTCAATACTCAAGGCTCTACACAAGGAACATTGGTGACCCGGGGACTACTGCTTTTGCAGAGGTCAAGCGGTTAGAGGCAGTGGGGTTACTGAGTCCTAGCATTATGACTAATATCTTAACTAGGCCACCTGGAAATGGAGATTGGGCCAGTCTGTGCAACGATCCATATTCCTTTAATTTTGAGACTGTCGCGAGCCCAAATATTGTACTTAAGAAACATACACAGAAAGTCCTATTTGAAACTTGCTCAAATCCCCTATTATCCGGAGTACATACAGAGGATAATGAAGCAGAAGAGAAGGCATTGGCTGAATTCTTGCTCAATCAAGAAGTAATTCACCCACGCGTCGCGCATGCTATCATGGAAGCAAGCTCTGTAGGTAGGAGAAAGCAAATTCAGGGGCTTGTTGACACAACAAACACCGTGATTAAGATTGCGCTGACTAGGAGGCCACTCGGCATCAAGAGGCTGATGCGGATAGTCAATTACTCGAGCATGCATGCAATGCTATTTAGAGATGATGTTTTCTCGTCCAACAGATCCAACCACCCCTTAGTCTCTTCTAATATGTGTTCGCTGACGCTGGCAGATTATGCGCGGAACAGAAGCTGGTCACCTTTAACAGGAGGTAGAAAAATACTGGGTGTATCTAATCCTGATACCATAGAACTTGTAGAGGGTGAGATCCTCAGTGTCAGCGGAGGGTGCACAAAATGTGACAGCGGAGATGAACAGTTTACCTGGTTCCATCTTCCAAGCAATATAGAGCTGACCGATGACACCAGCAAGAATCCTCCGATGAGAGTGCCATATCTCGGATCAAAGACTCAAGAGAGGAGGGCCGCCTCGCTTGCGAAAATAGCCCATATGTCACCACATGTGAAGGCGGCACTAAGGGCATCATCTGTGTTAATCTGGGCTTATGGGGACAACGAAGTAAATTGGACTGCTGCTCTTAAGATTGCAAAGTCTCGGTGCAACATAAGTTCAGAGTATCTTCGACTATTGTCACCCCTGCCAACAGCCGGGAATCTCCAACATAGATTGGATGATGGCATAACCCAGATGACGTTTACCCCTGCATCTCTCTACAGAGTATCACCTTACATTCACATATCCAATGATTCTCAAAGGCTATTTACTGAAGAAGGAGTCAAGGAGGGGAATGTGGTTTATCAGCAAATTATGCTCTTGGGTTTATCTCTAATTGAGTCACTCTTCCCAATGACAACAACCAAGACATATGATGAAATCACATTGCACCTCCACAGTAAATTTAGCTGCTGTATCAGGGAAGCACCTGTTGCAGTTCCTTTCGAGCTACTCGGGTTGGCACCAGAACTAAGGGCGGTTACTTCGAATAAGTTTATGTACGATCCTAGCCCTGTATCGGAGGGAGACTTTGCGAGACTTGATCTAGCCATCTTTAAGAGTTATGAGCTGAATTTAGAGTCATATCCCACAATAGAGCTAATGAACATTCTTTCAATATCTAGTGGGAAGTTGATTGGCCAGTCTGTGGTTTCCTATGATGAAGATACCTCTATAAAGAATGACGCTATAATAGTGTATGACAACACACGAAATTGGATCAGCGAAGCTCAGAATTCAGATGTGGTCCGCCTATTCGAGTATGCGGCACTTGAAGTGCTCCTCGACTGCTCTTATCAACTCTACTATCTGAGGGTAAGAGGCCTAAACAATATCGTCCTATATATGAGTGATTTATACAAGAATATGCCAGGAATTTTACTCTCGAATATTGCGGCTACGATATCTCACCCCATCATCCATTCAAGGTTGAATGCAGTAGGTCTAGTCAACCATGACGGGTCACACCAACTTGCAGACACAGATTTCATTGAAATGTCTGCAAAACTGCTAGTCTCTTGCACTCGACGCGTGGTCTCAGGTTTATATGCAGGGAATAGGTATGACCTGCTGTTCCCATCTGTCTTAGATGATAACCTGAGTGAGAAGATGCTTCAGTTGATATCTCGGTTATGCTGTCTGTACACGGTGCTCTTTGCTACAACAAGAGAAATCCCGAAAATAAGAGGCTTATCTGCAGAAGAGAAATGCTCGGTACTTACTGAATACTTACTGTCAGATGCTGTGAAACCATTACTTAGGTCCGAGCAAGTGAGCTCTATCATGTCTCCCAACATAATTACATTCCCAGCCAATCTATATTACATGTCTAGGAAGAGCCTTAATTTGGTCAGGGAAAGAGAGGATAGGGATACTATCTTGGCATTGTTGTTCCCTCAAGAACCATTGCTCGAGTTTCCTTCAGTACAAGATATTGGTGCTCGAGTGAAAGATCCATTTACCCGACAACCTGCGGCGTTCTTACAAGAGTTAGATTTGAGTGCCCCAGCAAGGTATGACGCGTTTACACTTAGTCAGGTTCACTCTGAACACACATTGCCGAACCCAGAGGAAGACTATTTAGTACGATACTTGTTCAGAGGAATAGGGACTGCGTCCTCCTCTTGGTATAAGGCATCTCATCTTCTTTCTGTACCCGAGGTCAGATGTGCAAGGCATGGAAACTCCTTATACTTGGCAGAAGGAAGTGGAGCCATTATGAGTCTTCTTGAATTGCATGTACCGCATGAAACTATCTATTACAATACGCTTTTTTCTAATGAGATGAACCCCCCACAGCGACATTTCGGACCGACCCCAACACAGTTTCTAAATTCGGTCGTTTATAGGAATCTACAGGCGGAAGTACCATGCAAGGATGGATTTGTTCAGGAGTTCCACCCATTATGGAGAGAGAATACAGAAGAGAGTGACCTGACCTCAGATAAAGCGGTGGGATATATCACATCTGCAGTGCCTTACAGGTCTGTATCATTATTGCACTGTGACATTGAAATTCCTCCAGGATCCAATCAAAGCTTACTAGATCAACTGGCTACCAATTTATCCCTGATTGCCATGCACTCTGTAAGAGAGGGCGGGGTCGTTATCATCAAAGTACTGTATGCAATGGGGTACTACTTCCATCTACTCATGAATTTGTTCGCTCCATGTTCCACGAAAGGATATATTCTCTCTAATGGCTATGCATGTAGAGGGGATATGGAGTGTTACTTGATATTTGTCATGGGCTATCTAGGCGGGCCTACATTTGTGCACGAGGTGGTGAGGATGGCAAAAACTCTAGTACGGCGGCACGGTACACTTCTGTCTAAATCAGATGAAATTACACTGACTAGGTTATTTACCTCACAGCAGCATCGTGTAACAGACATCCTATCCAGCCCTTTACCGAGACTAATGAAGTTCTTGAGAGAGAATATTGATGCTGCGCTGATTGAAGCCGGGGGACAGCCTGTCCGTCCATTCTGTGCAGAGAGTTTAGTGAGCACACTAAAAGATATGACTCAGATGACCCAGATCATCGCCAGCCACATTGACACGGTCATTCGATCTGTGATCTACATGGAAGCTGAGGGTGATCTTGCCGACACAGTGTTCTTATTTACCCCTTACAATCTCTCTACAGACGGTAAAAAGAGGACATCACTTAAACAGTGCACAAGACAGATCCTAGAGGTCACAATACTGGGTCTCAGGGCCAAAGATCTCAATAAAGTAGGTGATGTAATCGGCCTAGTGCTCAGAGGTATGATTTCTCTGGAGGACCTAATCCCACTGAGAACATACTTGAAGCGTAGTACCTGCCCGAAGTATTTGAAGGCTGTCCTAGGTATTACTAAACTCAAAGAAATGTTCACAGACACCTCTTTATTATACTTGACTCGTGCTCAACAAAAATTCTACATGAAAACTATAGGCAATGCAGTCAAGGGATATTACAGTAACGGTAACTCT
>BAI66072
ATGGCAGGCTCCGGGCCCGAAAGGGTGGAGCATCAAATCATCCTACCCGAATCTCACTTATCGTCTCCACTTGTCAAACATAAGTTACTGTACTACTGGAAACTGACCGGCCTACCCCTACCAGATGAGTGTGACTTTGACCATCTTATACTCAGCAGGCAATGGAAGAAGATCCTTGAATCGTCAACCCCAGACATCGAAAGAATGATTAAGCTAGGTCGCTCGGTGCATCAGACACTCAGCCATTCCTCAAAACTCACTGGGATCTTACATCCTAGGTGTCTAGAAGACCTAGTAAGGCTAGATATACCCGATTCAACAAACAAGTTCAGAAAGATAGAGAAGAAGATTCAGATTCACAATACAAGGTATGGGGAACTATTCACCAGACTCTGCTCTTATGTTGAAAAGAAGCTGCTAGGCTCTGCCTGGTCACACAAGATCCGCCGTTCTGAGGAATTTGACAGTCTCCGCACAGACCCAGCATTCTGGTTCCACTCTTCATGGTCCACCGCCAAATTCGCATGGCTTCATGTGAAGCAGATCCAGAGGCACTTGATTGTAGCCGCGCGGACGAGATCTGCCTCCAGCAAGCTTGTGACACTGTCTCATCATTCAGGCCAAGTCTTTATCACTCCTGAGCTAGTAATAGTAACGCATACGAATGAAAACAAGTTTACATGTCTCACGCAGGAACTTGTGTTGATGTATGCGGATATGATGGAGGGAAGAGACATGGTGAATATAATCTCATCAACGACGGTACACTTGCGTTGCTTGGCAGAGAAAATTGATGATATCTTGAGGCTGGTGGATGCACTTGCTAGGGATCTGGGCAATCAGGTTTACGACGTTGTGGCACTGATGGAGGGCTTCGCGTATGGTGCCGTGCAGCTCCTGGAACCGTCAGGGACCTTTGCTGGCGACTTCTTTTCATTCAATCTGCAAGAATTGAGGGATACTTTGATTTGTTTATTACCGCAGAAAATAGCCGACTCGGTGACACACGCTATCGCCAACATATTCTCTGGTCTTGAGCAAAACCAGGCAGCAGAGATGTTATGTCTATTGAGGTTATGGGGTCATCCGCTATTAGAGTCGCGAGCCGCTGCAAAAGCTGTTAGGGCCCAAATGTGTGCACCCAAAATGGTAGACTTTGATATGATTCTCCAGGTACTGTCATTTTTCAAAGGGACTATCATCAATGGATATAGGAAGAAGAACGCCGGTGTCTGGCCGAGGGTTAAAGCACATACCATATACGGGAAGGTAATTGCTCAATTGCATGCCGACTCTGCCGAGATATCTCATGACATCATGCTAAGGGAATACAAGAATCTGTCTGCGATTGAATTTGAGGCTTGTATTGAGTATGATCCTGTCACTAACTTGAGCATGTTTCTAAAAGACAAGGCGATCGCGCATCCGAGAGACAACTGGCTCGCATCCTTTAGGAGGAACTTGCTCTCAGAGGACCAGAAGAAAAATGTGCAGGACGCCACATCAACCAATCGACTCCTAATAGAATTCCTAGAATCAAATGATTTTGATCCGTATAAGGAGATGGAATACTTAACAACACTCGAATACCTGCGAGATGATAGCGTGGCAGTCTCTTACTCATTGAAAGAGAAGGAGGTGAAAGTTAACGGTCGCATATTCGCCAAGTTGACCAAGAAGCTGAGGAACTGCCAGGTCATGGCAGAAGGGATTCTCGCAGATCAGATTGCACCCTTCTTCCAGGGGAATGGGGTGATCCAAGACAGCATTTCTCTGACCAAGAGCATGCTAGCAATGAGCCAACTATCATATAATAGCAACAGGAAGCGTATCACCGACTGCAAGGAGAGGGTCTCCTCTAGCCGGAATCATGACCTCAAAGGGAAGCACCGACGAAGGGTTGCCACATTTATCACCACCGACCTACAGAAGTACTGCTTGAACTGGCGGTACCAGACTATAAAGCTATTCGCTCATGCCATCAACCAACTAATGGGTCTACCACATTTCTTTGAGTGGATACATCTGAGGCTCATGGATACCACGATGTTCGTGGGCGACCCCTTCAACCCTCCGAGTGATCCGACTGACTGTGACCTAACCAGGGTCCCGAACGACGACATATACATTGTCAGTGCGAGAGGGGGTATTGAGGGGCTTTGCCAGAAGTTGTGGACTATGATCTCGATTGCAGCTATTCAGTTGGCAGCAGCACGATCACATTGTCGCGTGGCATGTATGGTCCAAGGGGATAACCAAGTCATAGCTGTCACTAGAGAGGTCCGACCGGATGACTCTCCTGAGTCCGTTTTAACTCAGCTTCATGAGGCCAGTGACAACTTCTTCAGAGAATTGATCCATGTCAACCATCTGATAGGGCACAACCTAAAAGACAGAGAGACTATCAGGTCAGATACTTTCTTCATCTATAGCAAGAGGATTTTTAAGGATGGTGCCATACTCAGTCAGGTCCTCAAGAATTCTTCAAAATTAGTACTGGTATCGGGAGATCTGAGCGAAAATACAGTGATGTCCTGTGCCAACATCTCATCGACTGTGGCACGGCTATGCGAGAATGGCCTCCCAAAGGATTTCTGCTACTATCTTAACTACCTGATGAGTTGTATCCAAACATACTTTGACTCCGAATTTTCAATTACTAGTTCTACTCAATCCGGCTCAAATCAATCGTGGATAAATGACATACCATTTGTCCATTCGTATGTCCTGACACCGGCACAACTGGGCGGGTTGAGCAATCTCCAATACTCGAGGCTCTACACCAGGAACATCGGGGACCCAGGGACGACAGCATTTGCCGAGGTGAAAAGGCTCGAAGCAGTAGGACTTTTAAGTCCAAACATAATGACAAACATTCTGACTAGACCACCAGGGAACGGGGACTGGGCCAGCTTATGTAATGATCCTTATTCGTTCAATTTTGAGACAGTGGCCAGCCCGAATATCGTCCTCAAGAAACATACACAACGCGTATTATTTGAGACGTGCTCAAACCCACTACTATCTGGAGTCCACACGGAAGACAATGAGGCAGAGGAGAAAGCGTTGGCAGAGTATTTACTGAATCAAGAGGTGATCCACCCGAGAGTGGCCCATGCAATTATGGAAGCAAGCTCAGTCGGAAGGAGAAAGCAGATTCAGGGGCTAGTGGATACAACCAATACAGTCATAAAAATTGCTTTATCCAGAAAACCACTGGGGATCAAGAGGCTCACAAGGATAATAAATTACTCTAGCATGCATGCCATGCTTTTCCGAGATGATGTCTTCTTGTCCAATAGGGCCAATCATCCGCTGGTTTCATCAGATATGTGCTCTTTAACGTTGGCAGACTACGCGAGGAACCGCAGTTGGTCACCCTTGACCGGGGGAAGAAAGATTCTAGGGGTCTCCAATCCTGACACGATTGAGCTGGTGGAAGGAGAAATACTAAGTATCAGTGGGGGCTGTACAAGGTGTGATAGCGGAGACGAACAATTCACGTGGTTCCACCTCCCAAGCAATATTGAATTGACGGATGACACGAGCAAGAATCCTCCCATGAGGGTCCCTTATCTAGGCTCCAAAACTCAGGAAAGGCGAGCTGCATCTCTTGCAAAGATTGCACATATGTCACCGCATGTTAAAGCAGCACTTAGAGCCTCCTCGGTACTAATCTGGGCATATGGTGACAATGACATCAATTGGACCGCTGCATTGAAGCTGGCACGATCAAGATGCAATATTTCATCAGAGTACCTCAGACTATTGTCGCCTTTACCAACTGCAGGGAATCTCCAACACCGACTCGATGATGGCATCACCCAGATGACATTCACCCCTGCCTCTCTATATCGAGTGTCTCCATATGTCCATATATCAAACGACTCACAGAGGCTGTTCACTGAGGAGGGTGTTAAGGAAGGGAACGTGGTATATCAGCAGATCATGCTCCTGGGGCTCTCTCTGATAGAGTCATTATTCCCTATGACTGTCACAAAAACATATGATGAAATTACTCTCCACCTCCATAGCAAGTTCAGTTGTTGTATCCGTGAGGCACCAGTGGCTGTCCCATTTGAGCTAACAGGTATAGCACCAGATCTCAGAGTTGTAGCATCTAACAAATTTATGTATGATCCAAACCCAGTAGCGGAAGGGGACTTCGCTAGGTTAGATCTTGCAATATTCAAGAGTTATGAATTGAATTTAGAGTCATATTCCACGATAGAGTTGATGAATATTCTTTCCATCTCTAGCGGGAAGTTGATTGGTCAATCAGTGGTATCTTACGATGAAGAAACGTCCATTAAAAATGATGCAATAATAGTGTATGACAACACCCGCAACTGGATAAGCGAAGCTCAAAATTCAGATGTCGTCCGGCTATTCGAGTACGCAGCCCTTGAGGTCCTGCTTGATTGCTCTTACCAGCTATACTATCTTCGAGTGCGCGGTTTGGATAACGTTGTCTTATACATGAGCGATCTTTATAAGAATATGCCTGGCATCCTACTATCTAACATTGCTGCTACCATATCCCACCCGATCATACATTCACGTTTACACACCGTAGGGCTGATCAGCCATGATGGCTCACACCAACTTGCAGATACGGACTTCATTGAACTATCAGCCAAATTGCTCGTATCCTGCACGAGGAGAGTAGTCTCAGGGCTGTACGCAGGGAACAAGTATGATTTGCTTTTCCCTTCTGTCCTAGATGACAACCTGAATGAGAAGATGCTACAGCTGATCTCTCGACTTTGTTGCCTGTATACGGTGCTGTTTGCGACCACGAGAGAGATTCCGAAAATAAGAGGATTGCCCGCAGAAGAGAAGTGTGCTATGTTAACAGAATACCTTCTATCTGATGCAGTGAGGCCGCTCCTCAGTCCAGAGCAGGTAGATTCAATCACTTCTCCAAACATTGTAACATTCCCAGCTAACCTCTATTATATGTCCAGGAAAAGCCTCAATTTAATCAGAGAAAGAGAGGACAGGGACTCAATTCTAGCCTTGATGTTCCCACAAGAACCGTTGCTTGAATTCCCACCAGTCCAGGACATCGGTGCACGTGTCAAGGACCAATTGACAAGGAAGCCTGCTGCATTCCTGCACGAGCTAGACTTAAGCGCTCCAGCACGATACGATGCATACACGTTAGAGCAAGCCCGTTCTGACTGTGCACTTGCTGACATGGGGGAGGATCATTTAGTTCGATACCTGTTTAGGGGAGTAGGAACAGCATCTTCATCTTGGTACAAAGCATCTCATCTGTTATCTGTCCCGGAAATCAGGTGTGCCAGGCACGGCAATTCTCTGTATCTCGCTGAAGGAAGCGGGGCTATCATGAGCTTATTGGAGTTGCATATACCGCACGAGACGATATATTACAATACACTCTTCTCCAATGAAATGAACCCGCCACAGCGGCACTTCGGTCCTACGCCGACACAGTTCCTCAACTCCGTGGTGTATAGAAACTTACAAGCCGAGGTCCCGTGCAAAGATGGATTCGTCCAGGAGTTCCGACCCTTATGGAGAGAGAACACAGAGGAGAGTGATTTGACATCAGATAAAGCTGTGGGGTACATTACATCCGTAGTACCTTACCGATCAGTGTCTCTGCTTCACTGCGACATTGAAATCCCGCCAGGATCTAATCAGAGCTTATTAGATCAACTGGCCACCAATTTATCACTAATAGCGATGCACTCAGTGAGAGAGGGAGGTGTTGTAATTGTCAAAATACTGTACTCCATGGGCTACTATTTCCACTTGCTTGTGAATCTTTTCACCCCTTGCTCAGTTAAAGGGTACGTTCTATCCAACGGGTATGCCTGTAGGGGAGATATGGAATGCTATTTAGTATTCGTAATGGGGTATTTGGGCGGGCCCACCTTTGTTAATGAAGTAGTAAGGATGGCGAAGACATTGATACAGAGACACGGGACGCTACTCGCCAAATCAGATGAGATGGCATTGATGGCGTTATTTACCTCGCAGAAGCAAAGAGTTAACGACATCCTATCAAGCCCTCTCCCGAGGTTGGCAAAGCTACTAAGACGCAATATTGACACCGCATTGATTGAGGCCGGGGGACAGCCTGTGAGGCCGTTCTGTGCAGAAAGCTTAGTAAATACCCTCTCAGACATTACTCAAACCACGCAGGTGATTGCCAGCCACATTGATACAGTCATAAGATCAGTCATATATATGGAAGCAGAGGGTGATCTGGCCGACACTGTCTTCCTATTCACACCATACAATTTGTCCACCGATGGGAAGAAGAGAACATCGCTAAAGCAGTGCACAAGGCAAGTCCTCGAAGTAACCATCCTCGGTCTTGGGGCAGAGGATCTCAATCGGGTGGGAGACATCATAAGCTTGATACTCAGAGGGACAATATCTCTAGAAGACCTTATACCGCTACGCACATATCTCAAGAGGAGTACATGCCCTAAATATCTGAAATCTGTACTAGGCTTGACAAAACTCAGGGAGATGTTCTCCGACGGCTCCATGCTTTATTTAACACGAGCACAACAAAAATTTTACATGAAGACTGTAGGGAATGCTGTCAAAGGATATTACAACAGTAGCAAAAAT
>AGG20310
ATGGCGGGCTCCGGTCCCGAAAGGGCAGAGCACCAGATCGTCCTACCAGAGTCACATCTATCCTCTCCATTGGTCAAGCACAAATTGCTATACTACTGGAAATTGACTGGGCTACTGCTTCCTGATGAATGCGACTTTGATCATCTCATTGTCAGCAGGCAATGGAAGGGAATACTGGAGTCGGCCACTCCTGACACAGAGAGAATGATAAAACTCGGGCGGGCAGTGCACCAGACTCTCAACCACAATTCCAAGATAACCGGAGTGCTCCATCCCAGGTGTTTAGAAGAACTGGCTAATATTGAGGTCCCAGATTCAACTAACAAATTCCGGAAGATTGAAAAGAAGATCCAGATTCACAACACAAGGTATGGAGACCTGTTCACAAAGCTGTGCACGCATGTTGAGAAGAAATTGCTAGGATCATCCCGGTCTAATAATGTCCCACGATCAGAGGAATTCAGTAGCATCCGTACAGATCCGGCATTCTGGTTTCACTCAAAATGGTCCAGAGCCAAGTTCGCGTGGCTCCATATAAAACAAGTCCAAAGGCATCTGATTGTGGCAGCAAGGACAAGGTCTGCAGTCAACAAGTTAGTAACATTAAGTCATAAGATAGGCCACGTCTTTGTTACTCCTGAGCTTGTCATTGTGACACATACAGATGAGAACAAGTTCACATGCCTCACCCAGGAACTTGTATTGATGTATGCGGATATGATGGAAGGCAGGGACATGGTCAATATAATATCTTCTACAGCAGCACATCTCAGAAACCTATCCGAGAAAATTGATGATATTCTGCGATTAGTAGATGCTCTGGCAAAGGACTTAGGTAATCAAGTCTATGACGTTGTAGCATTAATGGAGGGATTCGCATACGGTGCCGTTCAGCTGCTTGAGCCATCAGGTACATTTGCAGGAGATTTCTTTGCATTTAACCTACAGGAGCTCAAAGACACTTTAATCGAACTTCTCCCAAATAATATAGCGGAATCAGTAACTCACGCTATTGCCACTGTATTCTCCGGCTTAGAACAGAATCAAGCAGCTGAGATGTTGTGCTTGCTACGTTTGTGGGGTCACCCATTGCTTGAGTCTCGTAGTGCAGCAAGAGCAGTCAGGAGCCAGACGTGCGCACCAAAGATGGTAGACTTCGATATGATCCTCCAGGTATTATCTTTCTTTAAAGGAACAATCATCAATGGATACAGAAAGAAGAACTCAGGTGTGTGGCCGCGTGTCAAAGTAGATACAATATACGGGAATATCATTGGGCAGCTACATGCTGATTCAGCAGAGATCTCACATGATGTCATGTTGAGGGAGTACAAGAGTTTATCTGCTCTTGAATTTGAGCCATGTATAGATTATGACCCTGTTACCAATCTAAGCATGTTCCTAAAAGACAAGGCAATCGCACATCCTAGTGATAATTGGCTCGCCTCATTTAGGCGGAACCTACTCTCTGAGGACCAGAAGAAACAGATAGAAGAGGCAACTTCAACTAACCGCCTCCTGATAGAGTTCTTAGAATCAAATGATTTTGATCCATATAAAGAAATGGAATACCTGACAACCCTCGAGTACCTAAGAGATGACAGTGTGGCAGTATCGTACTCACTCAAAGAGAAAGAGGTGAAAGTGAATGGGCGGATTTTTGCTAAGTTAACAAAGAAACTAAGGAACTGCCAGGTAATGGCAGAAGGAATTCTAGCTGACCGGATTGCACCTTTCTTTCAGGGAAATGGGGTCATTCAAGATAGCATATCCTTGACAAAGAGTATGTTAGCGATGAGTCAACTGTCCTTTAACAGCAATAAGAAACGTATCGCTGACTGCAAAGAGAGGGTTTCCTCAAACCGCAATCATGATCAGAAGAGCAAGAATCGTAGGAGAGTTGCCACTTTTATCACGACTGACCTACAAAAGTATTGTCTTAACTGGAGATATCAGACAGTCAAACTATTCGCCCATACCATCAATCAGCTGATGGGCCTACCTCATTTCTTTGAGTGGATTCATCTTAGGCTGATGGACACTACAATGTTTGTAGGGGATCCTTTCAATCCTCCAAGTGACCCGACTGACTGTGATCTATCAAGAGTCCCAAATGATGACATATATATTGTCAGTGCTAGAGGGGGCATTGAGGGACTCTGCCAGAAGCTATGGACGATGATCTCAATTGCTGCAATCCAACTTGCTGCAGCAAGATCTCATTGTCGAGTTGCCTGCATGGTACAAGGTGACAATCAAGTAATAGCTGTAACGAGAGAGGTAAGATCAGATGATTCCCCGGATATGGTGTTGACGCAGTTGCATCAAGCTAGTGATAATTTCTTCAAGGAATTGATTCATGTCAATCATCTGATTGGCCATAACCTGAAGGATCGTGAAACCATTAGATCAGACACATTCTTCATATACAGCAAACGAATATTCAGAGATGGAGCAATACTCAGTCAGGTCCTCAAAAATTCATCTAAATTGGTGCTAATATCAGGCGACCTTAGCGAGGACACTGTAATGTCCTGTGCCAACATTGCATCCACTGTAGCACGACTATGTGAGAATGGGCTTCCTAAGGATTTCTGTTACTATTTGAACTACCTAATGAGTTGCGTGCAGACATACTTTGATTCGGAGTTTTCTATTACCCACAGCTCGCAATCAGATTCCAATCAGTCCTGGATCGAGGATATCTCTTTCGTACACTCATACGTGTTAACCCCTGCCCAGCTGGGGGGACTGAGCAACCTTCAATACTCAAGGCTCTACACAAGGAATATTGGTGACCCAGGGACCACTGCTTTCGCAGAGGTCAAGCGACTAGAAGCAGTGGGGTTGCTGAGTCCCAGCATCATGACTAACATCTTAACCAGGCCACCTGGCAATGGAGACTGGGCCAGCCTATGCAACGACCCATACTCTTTTAATTTTGAGACTGTTGCAAGCCCAAGTATTGTCCTCAAGAAACATACACAGAAAGTCCTATTTGAGACATGTTCAAACCCCTTATTATCCGGGGTACATACAGAGGACAATGAGGCAGAAGAGAAAGCATTGGCTGAATTCTTACTCAATCAAGAAGTGATTCACCCACGTGTCGCACATGCTATCATGGAAGCAAGCTCTGTGGGTAGGAGAAAGCAAATTCAAGGGCTTGTTGACACAACGAACACTGTGATAAAGATTGCACTGACTAGGAGGCCCCTCGGTGTCAAAAGGCTGATGCGGATAATCAATTACTCGAGCATGCATGCAATGTTGTTCAGAGATGATATTTTCTTATCCAATAGATCCAACCACCCATTAGTTTCTTCTAATATGTGCTCGCTGACGCTAGCAGATTATGCCCGGAACAGAAGCTGGTCACCCCTGACAGGGGGCAGGAAAATACTGGGTGTATCCAACCCCGATACCATAGAACTTGTGGAGGGAGAGATTCTCAGCGTCAGTGGAGGGTGCACAAAATGTGACAGCGGAGATGAGCAGTTTACTTGGTTCCATCTTCCAAGCAATATAGAGCTGACTGATGACACCAGCAAAAATCCCCCGATGAGAGTGCCATATCTCGGGTCGAAGACTCAAGAGAGGAGAGCTGCCTCGCTTGCGAAAATAGCCCACATGTCACCACATGTGAAAGCAGCACTAAGGGCATCATCCGTGTTAATCTGGGCTTATGGGGACAACGAAGTGAACTGGACTGCTGCTCTTAATGTTGCAAGGTCTCGATGCAACATAAGCTCAGAGTATCTTCGGCTACTGTCACCCCTGCCCACAGCTGGGAATCTCCAACATAGATTAGATGATGGCATAACCCAGATGACATTTACCCCTGCATCTCTCTACAGAGTGTCGCCTTACGTTCACATATCCAATGATTCTCAAAGGCTATTCACCGAAGAAGGGGTCAAAGAGGGAAACGTGGTTTACCAACAAATTATGCTCTTGGGTTTATCTCTAATTGAATCACTCTTCCCAATGACAACAACCAGAACATATGATGAGATCACATTACACCTCCACAGTAAATTTAGCTGCTGTATCCGAGAAGCGCCTGTTGCGGTTCCCTTCGAGCTCCTCGGGCTGGCACCGGAATTAAGGATGGTAACCTCAAATAAGTTCATGTATGATCCTAGCCCTATATCAGAGAGAGATTTTGCGAGACTTGACTTAGCTATCTTCAAGAGTTACGAGCTTAATTTGGAATCATATTCCACGCTGGAGCTAATGAACATTCTTTCAATATCTAGCGGGAAGTTGATTGGCCAATCCGTGGTTTCTTATGATGAAGATACTTCTATAAAGAATGATGCTACAATAGTGTATGACAACACACGAAATTGGATTAGTGAGGCGCAGAACTCAGATGTGGTCCGCCTGTTTGAGTATGCAGCACTCGAAGTGCTCCTTGACTGTGCTTATCAACTCTACTATCTGAGGGTAAGGGGTCTAAACAACATCGTCTTATACATGAATGACTTATATAAGAACATGCCAGGGATCCTACTCTCCAATATTGCGGCCACGATATCCCACCCCATCATTCACTCAAGGTTGAATGCAGTAGGCCTAATTAACCATGACGGGTCACACCAGCTTGCAGATATAGACTTCGTCGAGGTGTCTGCGAAATTGTTAGTCTCTTGCACTCGACGCGTGGTCTCAGGCTTATATGCAGGGAATAAGTACGATCTGCTGTTTCCATCTGTCTTAGATGATAACCTGAATGAGAAGATGCTTCAACTGATTTCCCGGTTATGCTGTCTGTACACAGTGCTCTTTGCTACAACAAGAGAAATCCCAAAAATAAGGGGCCTATCGGCAGAAGAGAAATGCTCGATACTCACTGAGTATCTACTGTCAGATGCTGTAAAACCATTGCTTAGGCCCGAACAAGTGAGTTCTATCATGTCTCCCAACATAATCACGTTCCCAGCCAATCTATATTACATGTCTAGGAAGAGCCTTAATTTGATCAGAGAACGAGAGGACAGAGATACTATCTTGTCATTGTTGTTCCCTCAGGAACCACTGCTTGAGCTTCGCCCAGTACGAGACATTGGTGCTCGAGTGAAAGACCCGTTTACCCGACAACCCGCATCATTCATACAAGAGCTAGATCTGAGTGCCCCAGCAAGGTACGACGCATTTACACTGAGTAAGGTTTGCTTCGAGCATACATTACTGAACTCAAAGGAAGATTATCTAGTACGGTACTTGTTCAGAGGAATAGGGACTGCTTCATCTTCTTGGTATAAGGCATCTCATCTTCTATCCGTACCTGAGGTCAGGTGTGCAAGACATGGGAACTCCTTATACTTAGCGGAAGGAAGCGGAGCCACCATGAGTCTTCTTGAATTGCATATACCACATGAGACTATCTATTACAATACACTTTTCTCGAATGAGATGAACCCTCCACAGCGACATTTCGGACCTACACCAACACAGTTTCTAAACTCGGTCGTTTATAGGAATCTACAAGCGGAAGTGCCATGTAAAGATGGATATGTCCAGGAGTTCTGCCCATTATGGAGAGAGAATGCAGAAGAAAGTGACCTGACCTCAGATAAGGCAGTTGGATATATCACATCTGTGGTACCCTACAGGTCTGTATCATTACTACATTGTGACATTGAGATTCCTCCAGGGTCCAATCAAAGCTTATTAGATCAACTGGCTACTAATTTATCCCTGATTGCCATGCATTCTGTGAGGGAGGGCGGGGTAGTAATCATCAAAGTACTGTATGCAATGGGGTACTACTTCCATTTACTCATGAATTTATTCACTCCATGTTCCACGAAAGGATATATACTCTCCAATGGCTATGCCTGTAGAGGGGATATGGAGTGTTACCTGATATTCGTTATGGGCTACTTAGGCGGGCCCACCTTCGTGCACGAAGTGGTAAGGATGGCAAAAACTCTAATACAACGACACGGTACACTTCTATCTAAATCAGATGAAATTACATTGACTAAGCTATTTACCTCACAGCAGCGTCGTGTAACAGATATCCTATCCAGCCCTTTACCGAAGCTAATGAAGCTCTTGAGAGAAAATATTGATGCTGCACTAATTGAAGCCGGGGGACAGCCCGTCCGTCCATTCTGTGCGGAAAGTTTGGTGAGCACACTAATAGATATGACCCAGACAACTCAGATCATTGCCAGCCACATTGACACAGTCATTCGGTCTGTAATTTACATGGAGGCTGAGGGTGACCTCGCCGACACAGTGTTCTTATTTACTCCTTACAATCTATCCACAGACGGTAAAAAGAGAACATCACTTAAGCAGTGCACCAAACAGATCTTGGAAGTCACAATACTGGGTCTCAGAGCCAAAGATATCAATAAAGTAGGTGATGTAATCAGTTTAGTACTCAGAGGTGCGGTTTCCCTAGAGGACCTCATCCCATTAAGGACATACCTGAAGCGCAGTACCTGCCCTAAATACCTGAAAGCGGTCCTAGGTATTACTAAACTTAAAGAAATGTTCACAGATACCTCGTTACTGTACTTGACTCGTGCTCAACAAAAATTCTACATGAAAACCATAGGTAATGCTGCCAAGGGATATTACAGTAATAATGACTCT
>AFX97655
ATGGCGAGCTCCGGTCCTGAAAGAGCAGAGCATCAGATTATCCTACCAGAGTCACATCTATCCTCTCCATTAGTCAAGCACAAACTGCTCTACTACTGGAAATTAACTGGGTTACCACTCCCTGACGAATGCGACTTTGATCATCTCATTATCAGCAGGCAATGGAAGAAAATACTTGAATCTGCCACTCCTGACATTGAGAGAATGATAAAACTCGGACGAGCAGTGCATCAGACTCTCAATCACAATTCCAAGATAACCGGAGTACTCCATCCCAGGTGTTTAGAAGAACTGTCAAGTATTGAGGTCCCTGATTCAACCAACAAATTTCGGAAGATCGAAAAGAAGATCCAAATTCACAACACGAGGTATGGAGACCTGTTCGCCAGGCTGTGCACGCACGTTGAAAAGAAATYGCTAGGATCATCCCGATCTAGCAAAGTCCCACGATCAGAGGAGTTCAGCAGCATCCGTACAGATCCAGCATTCTGGTTTCACTCAAAATGGTCCAGGGCCAAGTTTGCATGGCTCCATATAAAACAGATCCAGAGGCACCTGATTGTAGCAGCAAGAACAAGGTCTGCAGTCAACAAGTTAGTGACATTAACCCATAAGATAGGCCAAGTCTTTGTTACTCCTGAGCTTGTCATTGTAACTCATACAGATGAGAACAAGTTCACGTGCCTCACCCAAGAACTTGTATTGATGTATGCAGATATGATGGAGGGCAGGGACATGGTCAACATAATATCATCTACAGCAACACATCTCAGAAATCTATCAGAGAAAATTGATGATATTCTGCGGTTAGTAGATGCCCTGTCAAAGGATTTGGGCAATCAAGTCTATGATGTCGTGGCATTGATGGAGGGATTTGCATATGGTGCTGTTCAGCTGCTTGAGCCGTCAGGTACATTCGCAGGAGATTTCTTTGCATTCAACCTACAGGAGCTCAAAGACACTCTAATAGAACTTCTCCCAAATGATGTAGCGGAATCAGTAACTCACGCAATCGCCTCCATATTCTCTGGCTTAGAACAGAATCAAGCAGCTGAGATGCTGTGCTTGTTGCGTTTGTGGGGTCACCCACTACTTGAGTCCCGTAGTGCAGCAAAAGCAGTCAGGAGCCAGATGTGCGCACCTAAGATGGTAGACTTTGATATGATCCTCCAAGTATTATCCTTCTTTAAGGGAACAATCATCAATGGATACAGGAAGAAGAATTCAGGTGTGTGGCCACGAGTCAAGATAGATACGATTTATGGGAAGGTCATTGGGCAGCTACATGCCGACTCAGCAGAGATTTCACATGATGTCATGTTGAGAGAGTATAAAAGTTTATCTGCCCTTGAATTTGAGCCATGTATAGACTATGACCCAGTCACCAATCTAAGTATGTTCTTAAAAGACAAGGCAATCGCACATCCGAAAGATAACTGGCTCGCCTCATTTAGGCGGAACCTTCTCTCTGAGGACCAGAAGAAACAGGTAAAAGAGGCAACCTCAACTAACCGCCTCTTGATAGAGTTCTTAGAATCAAATGATTTTGATCCATATAAAGAGATGGAATACTTGACAACTCTTGAGTACCTAAGAGACGACAGTGTGGCGGTATCGTACTCACTCAAGGAGAAGGAGGTGAAGGTTAATGGGCGGATTTTCGCTAAGTTGACAAAGAAATTAAGGAACTGCCAGGTAATGGCAGAAGGGATTCTAGCTGACCAGATTGCACCTTTTTTCCAGGGGAATGGGGTCATTCAAGATAGCATATCCTTGACTAAGAGTATGTTAGCGATGAGTCAACTATCCTTTAACAGCAATAGGAAACGTATAACTGATTGCAAGGAGAGGGTTTCCTCAAACCGCAATCATGATCTGAAGAGCAAGAATCGTCGAAGAGTTGCCACTTTTATCACGACTGACTTGCAGAAGTATTGTCTTAACTGGAGATATCAGACAGTTAAGCTATTCGCCCATGCTATCAATCAGCTGATGGGCCTACCTCACTTTTTTGAGTGGATTCATCTCAGATTAATGGACACCACAATGTTTGTAGGAGACCCTTTCAATCCTCCAAGTGACCCGACCGACTGTGATCTATCAAGAGTCCCAAATGATGATATATATATTGTCAGTGCTAGAGGGGGCATTGAGGGATTATGCCAGAAGCTATGGACAATGATCTCAATTGCTGCAATCCAACTTGCTGCGGCAAGATCGCACTGTCGAGTTGCCTGCATGGTACAAGGTGACAATCAAGTAATAGCTGTAACAAGAGAAGTAAGATCAGATGACTCCCCAGATATGGTATTGACACAGTTGCATCAAGCTAGTGATAATTTCTTCAAAGAACTGATTCATGTCAATCATCTGATTGGTCACAACCTGAAAGATCGTGAAACCATCAGGTCAGACACATTCTTCATATACAGCAAGCGGATATTCAAGGACGGAGCAATACTCAGTCAGGTCCTCAAAAATTCATCTAAATTAGTGCTAATATCAGGAGACCTTAGTGAAAACACTGTAATGTCCTGTGCCAACATTGCATCCACTGTAGCACGGCTATGTGAGAACGGGCTTCCTAAGGATTTCTGTTATTACTTAAACTACCTAATGAGTTGTGTGCAGACGTACTTTGATTCTGAATTCTCTATTACTCACAGCTCGCAGCCAGATTCCAACCAGTCTTGGATTGAGGACATCTCTTTTGTACACTCGTATGTCTTAACCCCTGCCCAGCTAGGAGGACTAAGTAACCTTCAATACTCAAGGCTCTATACAAGGAATATTGGTGACCCGGGCACTACTGCTTTTGCAGAGGTCAAGCGATTAGAAGCAGTGGGGTTGCTGAGTCCTAGCATTATGACTAATATCTTAACTAGGCCACCTGGCAATGGAGACTGGGCCAGCCTGTGCAACGATCCTTACTCGTTTAATTTTGAGACTGTTGCAAGCCCAAATATTGTCCTTAAGAAGCACACACAAAAAGTCTTATTTGAGACTTGCTCAAACCCTTTATTATCAGGAGTACACACAGAGGACAATGAAGCAGAAGAGAAGGCACTGGCTGAATTCCTACTCAATCAAGAAGCGGTTCACCCACGTGTCGCACATGCTATCATGGAAGCAAGCTCTGTAGGTAGGAGAAAGCAAATTCAAGGACTTGTTGACACTACAAACACTGTTATTAAGATTGCGCTGACCAGGAGACCCCTCGGTATCAAGAGACTGACACGGATAATCAATTACTCGAGCATGCATGCAATGTTATTCAGAGATGATGTTTTCTTGCCTAATAGATCCAACCATCCATTAGTTTCGTCTGCTATGTGCTCGCTGACGCTAGCAGACTATGCCCGGAACAGAAGCTGGTCACCTTTAACAGGGGGTAGGAAAATACTGGGTGTATCTAACCCCGATACCATAGAACTTGTGGAGGGAGAGATCCTTAGTGTCAGTGGGGGATGCACAAAATGTGACAGCGGAGATGAACAGTTTACTTGGTTTCATCTTCCAAGCAATATAGAGCTGACTGATGACACCAGCAAGAATCCCCCAATGAGAGTGCCATATCTTGGGTCAAAGACTCAAGAGAGAAGGGCTGCCTCACTCGCGAAAATAGCCCATATGTCGCCACACGTGAAGGCAGCACTAAGGGCATCATCCGTGTTAATCTGGGCTTATGGGGACAACGAAGTAAATTGGACTGCTGCTCTTAAGATTGCAAGGTCTCGATGTAACATAAGCTCAGAGTATCTTCGACTACTGTCACCCCTGCCCACAGCTGGGAATCTCCAACATAGATTGGATGATGGCATAACCCAGATGACATTTACCCCTGCATCTCTCTACAGAGTATCACCTTATATTCACATATCCAATGATTCCCAAAGACTATTTACTGAAGAAGGAATCAAAGAAGGGAATGTGGTTTATCAACAAATTATGCTCTTGGGCCTATCCTTGATTGAATCACTCTTCCCAATGACAACAACCAAGACGTATGATGAGATCACATTACACCTCCACAGTAAATTTAGCTGCTGTATCAGGGAAGCGCCTGTTGCTGTCCCCTTTGAGTTACTCGGGTTGGCACCAGAATTAAGGACGGTAACCTCAAATAAGTTCATGTATGATCCTAGCCCTATATCAGAGAGAGATTTTGCGAGACTTGACTTGGCTATCTTCAAGAGTTACGAGCTTAATTTAGAGTCATATTCCACAATGGAGCTAATGAACATTCTTTCGATATCTAGTGGGAAGTTGATTGGACAGTCCGTGGTTTCCTATGATGAAGATACTTCTATAAAGAATGATGCTATAATAGTGTATGATAACACACGAAATTGGATTAGTGAAGCCCAGAATTCAGATGTGGTTCGCCTATTCGAGTATGCAGCGCTTGAAGTGCTTCTCGACTGTTCTTATCAACTCTACTATCTGAGAGTGAGAGGTCTCAACAACATCGTCTTATACATGAGTGACTTATACAAGAATATGCCAGGGATTTTACTCTCTAATATTGCGGCTACAATTTCTCACCCCATCATTCACTCAAGGTTGAATGCAGTAGGTCTGGTCAACCATGACGGGTCACACCAGCTTGCAGACACAGATTTCATTGAAATGTCTGCGAAATTATTAGTCTCTTGCACTCGACGCGTGGTTTCAGGCTTATATGCGGGGAATAAGTACGATCTGCTGTTCCCATCTGTTCTGGATGATAACCTGAGTGAGAAGATGTTTCAGCTGATTTCCCGGTTATGCTGTCTGTATACAGTACTTTTTGCTACAACAAGAGAGATCCCAAAAATAAGGGGCCTGTCAGCGGAAGAGAAATGCGCAGTACTTACTGAGTACTTATTGTCAGATGCTGTGAAACCATTGCTTAAGTCCGAACAAGTGGGCTCTATTATGTCTCCCAACATAATTACGTTCCCAGCCAATCTATATTACATGTCTAGGAAGAGCCTTAATTTAATCAGGGAACGAGAGGACAGAGATGCCATTCTGGCGTTGTTGTTCCCCCAAGAACCACTGCTCGAGCTTCGTCCAGTACAAGACATTGGTGCTCGAGTGAGAGATCCTTTCACTCAACAACCTGCATCATTCATACAAGAGCTAGATCTGAATGCTCCAGCAAGATATGATGCATTTACTCTTAGTGAGGTACACCCCGAGCACACACTGCCGAACCCAGAAGAGGATTACTTAGTACGGTATTTGTTCAGAGGGATAGGGACTGCTTCATCTTCTTGGTATAAGGTATCTCATCTTCTTTCTGTCCCTGAGGTCAGATGCGCAAGACATGGGAACTCCTTATACTTGGCGGAAGGAAGTGGAGCCATCATGAGTATTCTTGAGCTGCATATACCACACGAGACCATCTATTACAATACACTTTTCTCGAATGAGATGAACCCCCCACAGCGACATTTCGGACCAACCCCAACACAGTTTCTAAATTCAGTCGTTTATAGGAATCTACAGGCAGAAGTGCCATGCAAGGACGGGTTTGTCCAGGAATTTTGCCCATTATGGAGAGAGAATGCAGAAGAAAGTGACTTGACCTCGGATAAGGCAGTGGGATACATCACATCCGTGGTGCCCTATAGGTCTGTTTCATTACTACATTGTGACATTGAAATTCCTCCAGGGTCCAATCAAAGCCTGTTAGACCAACTGGCTACTAATTTATCTTTGATTGCCATGCACTCTGTAAGAGAGGGTGGAGTAGTGATCATTAAAGTACTGTATGTAATGGGATACTACTTTCATCTACTCATGAATTTGTTCACTCCATGTTCCACAAAAGGATATATTCTCTCTAATGGCTATGCCTGTAGAGGGGATATGGAGTGTTACCTGATATTTGTCATGGGCTATTTAGGCGGGCCTACATTCGTGAACGAAGTAGTGAGGATGGCAAAAACTCTAATACAACAGCACGGTACACTTCTGTCTAAATCAGACGAGATTAAGTTAACTAAGCTATTTACCTCACAGCAGCATCGTGTAGTAGACATCCTATCCAGCCCTTTACCGAGACTAATGAAGTATTTGAGAGAAAATATTGATGCTGCATTGATTGAAGCTGGGGGACAGCCCGTCCGTCCATTCTGTGCAGAGAGTTTAGTGGGCACATTGACAGATATGACTCAGACGGCTCAGATCATTGCCAGCCACATTGACACAGTCATCCGATCTGTGATTTACATGGAGGCTGAGGGTGACCTTGCTGACACAGTGTTCTTGTTTACTCCTTACAATCTCTCTACAGATGGTAAGAAGAGAACATCACTCAAACAGTGCACAAGGCAGATCCTAGAGGTCACTATATTGGGTCTCAGAGCCAGAGATCTCAATAAAGTAGGTGATGTAATAGGCTTAATACTCAGAGGTATGGTTTCTCTGGAGGACCTCATCCCGCTAAGGACATACCTGAAGCACAGTACATGCCCGAAGTACTTGAAGGCGGTCCTTGGAATTACTAAACTCAAAGAGATGTTCACAGAAACCTCTTTACTATACTTGACTCGTGCCCAACAAAAATTCTACATGAAAACCATAGGTAATGCAGCCAAGGGATATTACAGTAACAATGACTCC
>AEL75040
ATGGCGGGCTCCGGACCCGAAAGGGCAGAGCATCAGATTATCCTACCAGAGTCACATCTGTCCTCACCATTGGTCAAGCATAAATTGCTTTATTACTGGAAATTAACTGGGCTACCGCTTCCTGACGAATGTGACTTCGACCACCTTATTATCAGCCGACAATGGAAGAAGGTACTTGAATCGGCCACCCCTGACATTGAGAGAATGATAAAACTAGGGCGGGCAGTACACCAGACTCTCAACCACAATTCCAGGATAACCGGAGTACTCCATCCCCGGTGTTTAGAGGAACTGGCTAGTATTGAGGTTCCTGATTCAACCAACAAATTTCGGAAGATCGAGAAAAAGATCCAGATTCACAACACAAGGTATGGAGAACTGTTCACAAGATTATGCACGCATGTAGAAAAGAAACTATTGGGGTCATCTTGGTCTAACAATGTCCCACGGTCAGAGGAATTCAACAGCATCCGTACAGATCCGGCATTTTGGTTTCACTCAAAATGGTCCACAGCCAAATTTGCATGGCTCCATATAAAACAGGTCCAGAGGCATCTGATTGTAGCAGCAAGAACAAGGTCCGCAGTCAACAAATTAGTGACGCTGACCCATAAGGTAGGCCAAATCTTTGTTACTCCTGAGCTTGTCATTGTGACACATACAGATGAGAACAAGTTCACGTGTCTTACCCAGGAACTTGTGTTGATGTATGCAGATATGATGGAGGGCAGAGATATGGTCAGCATAATATCATCCACGGCGGCACATCTTAGGAGCTTATCAGAGAAAATTGATGATATTCTGCGGTTAGTAGATGCTCTGGCAAGAGATTTGGGCAATCAAGTCTACGATGTTGTAGCACTAATGGAGGGATTCGCATACGGCGCTGTTCAGCTGCTTGAACCGTCAGGTACATTTGCGGGGGATTTCTTCGCATTCAACCTGCAGGAGCTCAAAGATACTCTAACCGGACTCCTCCCCAAGGATATCGCAGAATCTGTGACTCACGCAATCGCAACCATATTCTCTGGCTTAGAACAAAATCAAGCAGCTGAGATGTTGTGCCTGTTGCGTCTGTGGGGTCACCCACTACTCGAGTCCCGTATTGCAGCAAAAGCAGTTAGGAGTCAAATGTGCGCACCAAAAATGGTAGACTTTGATATGATCCTCCAGGTATTATCTTTCTTTAAAGGAACAATCATCAATGGATATAGAAAGAAGAATGCAGGCGTGTGGCCACGTGTCAAGATAGATACGATATACGGGAAGGTCATAGGGCAGCTACACGCAGATTCTGCAGAGATTTCACATGATGTCATGTTGAGGGAATACAAGAGTTTATCTGCACTTGAATTCGAGCCATGTATAGAATATGACCCTGTCACCAATCTGAGCATGTTTTTAAAAGACAAGGCAATCGCACACCCGAAAGACAACTGGCTCGCTTCGTTTAGGCGAAACCTTCTCTCTGAGGACCAGAAGAAACATGTAAGAGAGGCAACCTCAACTAACCGCCTCTTGATAGAGTTCTTAGAGTCAAATGATTTTGATCCATATAAAGAGATGGAATATCTGACGACCCTTGAGTACCTAAGAGATGATAATGTGGCAGTATCATACTCACTCAAAGAAAAAGAGGTGAAAGTTAATGGGCGGATTTTCGCAAAGCTAACAAATAGATTAAGGAATTGTCAGGTAATGGCAGAAGGGATCCTAGCTGACCAGATTGCACCTTTCTTCCAGGGAAATGGGGTCATTCAGGATAGCATATCTTTGACTAAAAGTATGCTAGCGATGAGTCAACTGTCTTTCAACAGCAACAAGAAACGTATTACTGACTGCAAAGAAAGAGTATCCTCAAACCGCAATCATGATCCGAAGAGCAAGAATCGTCGGAGAGTTGCCACTTTTGTAACTACCGACCTGCAAAAGTATTGTCTCAATTGGAGATATCAGACAGTCAAGCTGTTCGCTCATGCCATCAATCAGCTGATGGGCTTACCTCACTTCTTCGAGTGGATTCATCTTAGACTAATGGATACTACGATGTTTGTAGGGGACCCTTTCAATCCTCCAAGTGACCCTACGGACTGTGATCTATCAAGAGTCCCAAATGATGACATATATATTGTCAGTGCTAGGGGAGGCATTGAGGGATTATGCCAGAAGCTATGGACAATGATCTCAATTGCTGCAATCCAGCTTGCTGCAGCAAGATCACATTGTCGCGTTGCCTGTATGGTACAAGGCGACAATCAAGTAATAGCTGTAACGAGAGAGGTAAGATCAGATGACTCCCCAGAGATGGTGTTAACACAATTGCATCAAGCCAGTGATAATTTCTTCAAGGAATTGATTCATGTCAATCATTTGATCGGCCATAATTTGAAGGATCGTGAAACCATCAGGTCAGACACGTTCTTCATATACAGCAAACGAATATTCAAAGATGGAGCAATACTCAGTCAGGTCCTCAAAAACTCATCTAAATTAGTGCTAATATCAGGCGACCTTAGTGAAAACACTGTAATGTCTTGTGCCAACATTGCATCTACTGTAGCACGGTTATGCGAGAACGGGCTTCCTAAGGATTTCTGTTATTACTTAAACTACTTAATGAGTTGCGTGCAGACATACTTCGATTCTGAATTTTCCATCACCAACAACTCGCAACTCGATTCTAACCAGTCGTGGATAGAGGACATTTCTTTTGTGCACTCATATGTCCTGACCCCTGCTCAACTGGGGGGACTGAGTAACCTTCAATACTCAAGGCTCTACACAAGGAACATCGGCGACCCGGGAACCACTGCTTTTGCAGAGATCAAGAGATTAGAGGCAGTGGGGTTACTGAGTCCTAGCATTATGACTAACATCTTAACTAGGCCGCCTGGAAATGGAGATTGGGCCAGTCTGTGCAACGATCCATACTCCTTTAATTTTGAGACTGTCGCAAGCCCAAATATTGTCCTTAAGAAACATACACAAAGAGTCCTATTTGAAACTTGCTCGAATCCCTTATTATCTGGAGTGCACACAGAGGATAATGAGGCAGAAGAGAAGGCATTGGCTGAATTCTTGCTCAATCAAGAAATGATTCATCCACGTGTCGCGCATGCTATCATGGAAGCAAGCTCTGTAGGTAGGAGAAAGCAAATTCAGGGGCTTGTTGACACAACAAACACCGTGATTAAGATTGCACTGACTAGGAGGCCACTCGGCATCAAGAGGCTGATGCGGATAGTCAATTATTCGAGCATGCATGCAATGCTATTTAGAGATGATGTTTTCTCGTCTAATAGATCCAACCATCCCTTAGTCTCTTCTGATATGTGTTCTCTGACACTGGCAGACTATGCACGGAACAGAAGCTGGTCACCTTTGACAGGGGGTAGAAAAATACTGGGTGTATCTAATCCTGATACCATAGAACTTGTAGAGGGTGAGATCCTTAGTGTCAGTGGAGGGTGCACAAGATGTGACAGTGGGGATGAACAGTTTACTTGGTTCCATCTTCCAAGCAATATAGAGCTAAACGATGACACCAGCAAGAATCCTCCAATGAGAGTGCCATATCTCGGGTCAAAGACTCAAGAGAGGAGAGCCGCCTCGCTTGCGAAAATAGCTCATATGTCACCACACGTGAAGGCGGCTCTAAGGGCGTCATCTGTGTTAATCTGGGCTTATGGGGACAACGAAATAAACTGGACTGCTGCTCTTAAGATTGCAAGGTCTCGGTGCAACATAAGCTCAGAGTACCTTCGACTATTGTCACCCTTGCCTACAGCTGGGAATCTCCAACATAGATTGGACGACGGCATAACTCAGATGACATTCACCCCTGCATCTCTATACAGGGTGTCACCTTACATTCATATATCTAATGATTCTCAAAGGCTATTTACTGAAGAAGGAGTCAAAGAGGGGAATGTGGTTTATCAGCAAATCATGCTCTTGGGTTTGTCCCTAATTGAGTCACTCTTCCCAATGACAACAACCAAGACATATGATGAAATCACATTGCACCTCCACAGTAAATTTAGCTGCTGTATCAGGGAAGCACCTGTTGCAGTTCCTTTCGAGCTACTCGGGGTGGCACCGGAACTAAGGGCAGTAACCTCAAATAAGTTTATGTATGATCCTAGCCCTGTATCAGAGGGAGACTTTGCGAGACTTGACTTAGCTATCTTTAAGAGTTATGAACTTAATTTAGAGTCATATTCCACAATAGAGCTAATGAACGTTCTTTCAATATCTAGTGGGAAGTTGATTGGCCAGTCTGTGGTTTCTTATGATGAAGATACCTCCATAAAGAATGACGCTATAATAGTGTATGACAACACACGGAATTGGATCAGCGAAGCTCAGAATTCAGATGTGGTCCGCCTATTCGAGTATGCGGCACTCGAAGTGCTCCTCGACTGTTCTTATCAACTCTACTATCTGAGAGTAAGAGGCCTGAACAATATCGTCCTGTACGTGAGTGATTTATACAAGAATATGCCAGGAATTCTACTCTCTAATATTGCAGCTACAATATCTCACCCTGTCATCCATTCAAGGTTGAATGCAGTAGGTCTGGTCAACCATGACGGGTCACACCAACTTGCAGACACAGATTTCATTGAAATGTCTGCAAAACTGCTAGTCTCTTGCACTCGACGCGTGGTCTCAGGTTTACATGCAGGGAATAAGTATGACCTGCTGTTCCCATCTGTCTTGGATGATAACCTAAGTGAGAAGATGCTTCAGTTGATATCCCAATTATGCTGTCTGTATACGGTGCTCTTTGCTACAACAAGAGAAATCCCGAAAATAAGAGGCTTATCTGCGGAAGAGAAATGTTCAGTACTTACTGAGTACCTACTGTCAGATGCTGTGAAACCATTACTTGGGTCCGAGCAAGTGAGCTCTATCATGTCTCCCAACATAGTTACGTTCCCAGCCAATCTGTATTACATGTCTAGGAAGAGCCTTAATTTGATCAGGGAGAGAGAGGACAGGGATACTATCTTGGCATTGTTGTTCCCTCAAGAACCGCTGCTCGAGTTTCCTCTGGTACGAGATATTGGTGCTCGTGTAAAAGATCCATTTACCCGACAACCTGCGGCGTTTTTACAAGAGTTAGATTTGAGTGCTCCGGCAAGGTATGACGCATTCACAATCAGTCAGGCGCATTCTGAACACATATTGCCAAACCCAGAGGAAGATCACTTAGTACGATACTTGTTCAGAGGAATAGGGACTGCGTCCTCCTCTTGGTATAAGGCATCCCATCTTCTTTCTGTACCCGAGGTCAGATGTGCAAGGCATGGGAACTCCTTATATTTAGCAGAAGGAAGTGGAGCCATCATGAGTCTTCTCGAATTGCATATACCACACGAAACTATCTATTACAATACACTTTTCTCGAACGAGATGAACCCCCCACAGCGACATTTCGGACCAACTCCAACACAGTTTCTGAATTCGGTTGTTTTTAGGAATTTACAGGCGGAAGTACCATGCAAGGATGGATTTGTCCAGGAGTTCCGTCCGTTATGGAGAGAGAATACAGAAGAAAGCGATCTGACCTCAGATAAAGCAGTGGGATATATCACATCTGTAGTGCCGTACAGGTCTGTATCATTGCTGCATTGTGACATTGAAATCCCTCCAGGATCTAATCAAAGCTTACTAGATCAGCTGGCTACCAATCTGTCTCTGATTGCCATGCATTCTGTGAAGGAGGGCGGGGTCGTGATTATCAAAGTACTGTATGCAATGGGATATTACTTCCACCTACTCATGAACTTGTTTACTCCATGTTCCACGAAAGGATATATTCTCTCTAATGGCTATGCCTGTAGAGGGGATATGGAGTGTTACCTGATATTTGTCATGGGCTACCTAGGCGGGCCTACATTTGTACATGAGGTGGTGAGGATGGCAAAAACGCTAGTACAGCGGCATGGCACACTTTTGTCTAAGTCAGATGAGATTACACTGACTAGGTTATTTACTTCACAGCAACAGCGTGTAACAGACATCCCATCCAGCCCTTTACCGAGACTAATGAAGTACTTGAGAGAGAATATTGATACTGCACTGATTGAAGCCGGGGGACAGCCTGTCCGTCCATTCTGTGCAGAGAGTTTAGTGAGCACACTAACAGACATGACTCAGACAACCCAGATCATCGCCAGCCACATTGATACAGTCATTCGATCTGTGATCTATATGGAAGCAGAGGGTGATCTTGCTGACACAGTATTCTTATTTACCCCTTACAACCTCTCTATGGACGGGAAAAAGAGAACATCACTTAAACAGTGCACAAGACAGATCTTAGAGGTCACAATACTGGGTCTCAGAGTCAAAAATCTCAATAAAGTAGGTGATGTAATCAGCCTAGTACTCAGAGGTATGATTTCTCTGGAGGACCTTCTCCCACTGAGAACCTACTTGAAGTGTAGTACCTGCCCTAAGTATTTGAAGGCTGTCCTAGGTATTACCAAACTCAAAGAAATGTTCACAGACGCCTCTTTATTATACTTGACTCGTGCTCAACAAAAATTCTACATGAAAACTATAGGCAATGCAGTCAAGGGATACTATAGTAACTGTGACTCT
>AEL75046
ATGGCGAGCTCCGGTCCTGAAAGGGCAGAGCATCAGATTATCCTACCAGAGTCACACCTGTCTTCACCATTGGTCAAGCACAAACTACTCTATTACTGGAAATTAACTGGGCTACCGCTTCCTGATGAATGTGACTTCGACCACCTCATTCTCAGTCGACAATGGAAAAAAATACTTGAATCGGCCTCTCCTGATACTGAGAGAATGATAAAACTCGGAAGGGCAGTACACCAAACTCTTAACCACAATTCCAGAATAACCGGAGTGCTCCACCCCAGGTGTTTAGAAGAACTGGCTAATATTGAGGTCCCAGATTCAACCAACAAATTTCGGAAGATTGAGAAGAAGATCCAAATTCACAACACGAGATATGGAGAACTGTTCACAAGGCTGTGTACGCATATAGAGAAGAAACTGCTGGGGTCATCTTGGTCTAACAATGTCCCCCGGTCAGAGGAGTTCAGCAGCATTCGTACGGATCCGGCATTCTGGTTTCACTCAAAATGGTCCACAGCCAAGTTTGCATGGCTCCATATAAAACAGATCCAGAGGCATCTGATGGTGGCAGCTAGGACAAGGTCTGCGGCCAACAAATTGGTGATGCTAACCCATAAGGTAGGCCAAGTCTTTGTCACTCCTGAACTTGTCGTTGTGACGCATACGAATGAGAACAAGTTCACATGTCTTACCCAGGAACTTGTATTGATGTATGCAGATATGATGGAGGGCAGAGATATGGTCAACATAATATCAACCACGGCGGTGCATCTCAGAAGCTTATCAGAGAAAATTGATGACATTTTGCGGTTAATAGACGCTCTGGCAAAAGACTTGGGTAATCAAGTCTACGATGTTGTATCACTAATGGAGGGATTTGCATACGGAGCTGTCCAGCTACTCGAGCCGTCAGGTACATTTGCAGGAGATTTCTTCGCATTCAACCTGCAGGAGCTTAAAGACATTCTAATTGGCCTCCTCCCCAATGATATAGCAGAATCCGTGACTCATGCAATCGCTACTGTATTCTCTGGTTTAGAACAGAATCAAGCAGCTGAGATGTTGTGTCTGTTGCGTCTGTGGGGTCACCCACTGCTTGAGTCCCGTATTGCAGCAAAGGCAGTCAGGAGCCAAATGTGCGCACCGAAAATGGTAGACTTTGATATGATCCTTCAGGTACTGTCTTTCTTCAAGGGAACAATCATCAACGGGTACAGAAAGAAGAATGCAGGTGTGTGGCCGCGAGTCAAAGTGGATACAATATATGGGAAGGTCATTGGGCAACTACATGCAGATTCAGCAGAGATTTCACACGATATCATGTTGAGAGAGTATAAGAGTTTATCTGCACTTGAATTTGAGCCATGTATAGAATATGACCCTGTCACCAACCTGAGCATGTTCCTAAAAGACAAGGCAATCGCACACCCCAACGATAATTGGCTTGCCTCGTTTAGGCGGAACCTTCTCTCCGAAGACCAGAAGAAACATGTAAAAGAAGCAACTTCGACTAATCGCCTCTTGATAGAGTTTTTAGAGTCAAATGATTTTGATCCATATAAAGAGATGGAATATCTGACGACCCTTGAGTACCTTAGAGATGACAATGTGGCAGTATCATACTCGCTCAAGGAGAAGGAAGTGAAAGTTAATGGACGGATCTTCGCTAAGCTGACAAAGAAGTTAAGGAACTGTCAGGTGATGGCGGAAGGGATCCTAGCCGATCAGATTGCACCTTTCTTTCAGGGAAATGGAGTCATTCAGGATAGCATATCCTTGACCAAGAGTATGCTAGCGATGAGTCAACTGTCTTTTAACAGCAATAAGAAACGTATCACTGACTGTAAAGAAAGAGTATCTTCAAACCGCAATCATGATCCGAAAAGCAAGAACCGTCGGAGAGTTGCAACCTTCATAACAACTGACCTGCAAAAGTACTGTCTTAATTGGAGATATCAGACAATCAAATTGTTCGCTCATGCCATCAATCAGTTGATGGGCCTACCTCACTTCTTCGAATGGATTCACCTAAGACTGATGGACACTACGATGTTCGTAGGAGACCCTTTCAATCCTCCAAGTGACCCTACTGACTGTGACCTCTCAAGAGTCCCTAATGATGACATATATATTGTCAGTGCCAGAGGGGGTATCGAAGGATTATGCCAGAAGCTATGGACAATGATCTCAATTGCTGCAATCCAACTTGCTGCAGCTAGATCGCATTGTCGTGTTGCCTGTATGGTACAGGGTGATAATCAAGTAATAGCAGTAACGAGAGAGGTAAGATCAGACGACTCTCCGGAGATGGTGTTGACACAGTTGCATCAAGCCAGTGATAATTTCTTCAAGGAATTAATTCATGTCAATCATTTGATTGGCCATAATTTGAAGGATCGTGAAACCATCAGGTCAGACACATTCTTCATATACAGCAAACGAATCTTCAAAGATGGAGCAATCCTCAGTCAAGTCCTCAAAAATTCATCTAAATTAGTGCTAGTGTCAGGTGATCTCAGTGAAAACACCGTAATGTCCTGTGCCAACATTGCCTCTACTGTAGCACGGCTATGCGAGAACGGGCTTCCCAAAGACTTCTGTTACTATTTAAACTATATAATGAGTTGTGTGCAGACATACTTTGACTCTGAGTTCTCCATCACCAACAATTCGCACCCCGATCTTAATCAGTCGTGGATTGAAGACATCTCTTTTGTGCACTCATATGTTCTGACTCCTGCCCAATTAGGGGGACTGAGTAACCTTCAATACTCAAGGCTCTACACTAGAAATATCGGTGACCCGGGGACTACTGCTTTTGCAGAGATCAAGCGACTAGAAGCAGTGGGATTACTGAGTCCTAACATTATGACTAATATCTTAACTAGGCCGCCTGGGAATGGAGATTGGGCCAGTCTGTGCAACGACCCATACTCTTTCAATTTTGAGACTGTTGCAAGCCCAAATATTGTTCTTAAGAAACATACGCAAAGAGTCCTATTTGAAACTTGTTCAAATCCCTTATTGTCTGGAGTGCACACAGAGGATAATGAGGCAGAAGAGAAGGCATTGGCTGAATTCTTGCTTAATCAAGAGGTGATTCATCCCCGCGTTGCGCATGCCATCATGGAGGCAAGCTCTGTAGGTAGGAGAAAGCAAATTCAAGGGCTTGTTGACACAACAAACACCGTAATTAAGATTGCGCTTACTAGGAGGCCATTAGGCATCAAGAGGCTGATGCGGATAGTCAATTATTCTAGCATGCATGCAATGCTGTTTAGAGACGATGTTTTTTCCTCCAGTAGATCCAACCACCCCTTAGTCTCTTCTAATATGTGTTCTCTGACACTGGCAGACTATGCACGGAATAGAAGCTGGTCACCTTTGACGGGAGGCAGGAAAATACTGGGTGTATCTAATCCTGATACGATAGAACTCGTAGAGGGTGAGATTCTTAGTGTAAGCGGAGGGTGTACAAGATGTGACAGCGGAGATGAACAATTTACTTGGTTCCATCTTCCAAGCAATATAGAATTGACCGATGACACCAGCAAGAATCCTCCGATGAGGGTACCATATCTCGGGTCAAAGACACAGGAGAGGAGAGCTGCCTCACTTGCAAAAATAGCTCATATGTCGCCACATGTAAAGGCTGCCCTAAGGGCATCATCCGTGTTGATCTGGGCTTATGGGGATAATGAAGTAAATTGGACTGCTGCTCTTACGATTGCAAAATCTCGGTGTAATGTAAACTTAGAGTATCTTCGGTTACTGTCCCCTTTACCCACGGCTGGGAATCTTCAACATAGACTAGATGATGGTATAACTCAGATGACATTCACCCCTGCATCTCTCTACAGGGTGTCACCTTACATTCACATATCCAATGATTCTCAAAGGCTGTTCACTGAAGAAGGAGTCAAAGAGGGGAATGTGGTTTACCAACAGATCATGCTCTTGGGTTTATCTCTAATCGAATCGATCTTTCCAATGACAACAACCAGGACATATGATGAGATCACACTGCACCTACATAGTAAATTTAGTTGCTGTATCAGAGAAGCACCTGTTGCGGTTCCTTTCGAGCTACTTGGGGTGGTACCGGAACTGAGGACAGTGACCTCAAATAAGTTTATGTATGATCCTAGCCCTGTATCGGAGGGAGACTTTGCGAGACTTGACTTAGCTATCTTCAAGAGTTATGAGCTCAATCTGGAGTCATATCCCACGATAGAGCTAATGAACATTCTTTCAATATCCAGCGGGAAGTTGATTGGCCAGTCTGTGGTTTCTTATGATGAAGATACCTCCATAAAGAATGACGCCATAATAGTGTATGACAATACCCGAAATTGGATCAGTGAAGCTCAGAATTCAGATGTGGTCCGCCTATTTGAATATGCAGCACTTGAAGTGCTCCTCGACTGTTCTTACCAACTCTATTACCTGAGAGTAAGAGGCCTAGACAATATTGTCTTATATATGGGTGATTTATACAAGAATATGCCAGGAATTCTACTTTCCAACATTGCAGCTACAATATCTCATCCCGTCATTCATTCAAGGTTACATGCAGTGGGCCTGGTCAACCATGACGGATCACACCAACTTGCAGATACGGATTTTATCGAAATGTCTGCAAAACTATTAGTATCTTGCACCCGACGTGTGATCTCCGGCTTATATTCAGGAAATAAGTATGATCTGCTGTTCCCATCTGTCTTAGATGATAACCTGAATGAGAAGATGCTTCAGCTGATATCCCGGTTATGCTGTCTGTACACGGTACTCTTTGCTACAACAAGAGAAATCCCGAAAATAAGAGGCTTAACTGCAGAAGAGAAATGTTCAATACTCACTGAGTATTTACTGTCGGATGCTGTGAAACCATTACTTAGCCCCGATCAAGTGAGCTCTATCATGTCTCCTAACATAATTACATTCCCAGCTAATCTGTACTACATGTCTCGGAAGAGCCTCAATTTGATCAGGGAAAGGGAGGACAGGGATACTATCCTGGCGTTGTTGTTCCCCCAAGAGCCATTATTAGAGTTCCCTTCTGTGCAAGATATTGGTGCTCGAGTGAAAGATCCATTCACCCGACAACCTGCGGCATTTTTGCAAGAGTTAGATTTGAGTGCTCCAGCAAGGTATGACGCATTCACACTTAGTCAGATTCATCCTGAACTCACATCTCCAAATCCGGAGGAAGACCACTTAGTACGATACTTGTTCAGAGGGATAGGGACTGCATCTTCCTCTTGGTATAAGGCATCTCATCTCCTTTCTGTACCCGAGGTAAGATGTGCAAGACACGGGAACTCCTTATACTTAGCTGAAGGGAGCGGAGCCATCATGAGTCTTCTCGAACTGCATGTACCACATGAAACTATCTATTACAATACGCTCTTTTCAAATGAGATGAACCCCCCGCAACGACATTTCGGGCCGACCCCAACTCAGTTTTTGAATTCGGTTGTTTATAGGAATCTACAGGCGGAGGTAACATGCAAAGATGGATTTGTCCAAGAGTTCCGTCCATTATGGAGAGAAAATACAGAGGAAAGTGACCTGACCTCAGATAAAGCAGTGGGGTATATTACATCTGCAGTGCCCTACAGATCTGTATCATTGCTGCATTGTGACATTGAAATTCCTCCAGGGTCCAATCAAAGCTTACTAGATCAACTAGCTATCAATTTATCTCTGATTGCCATGCATTCTGTAAGGGAGGGCGGGGTAGTAATCATCAAAGTGTTGTATGCAATGGGATACTACTTTCATCTACTCATGAACTTGTTTGCTCCGTGTTCCACAAAAGGATATATTCTCTCTAATGGTTATGCATGTCGAGGAGATATGGAGTGTTACCTGGTATTTGTCATGGGTTACCTGGGCGGGCCTACATTTGTACATGAGGTGGTGAGGATGGCAAAAACTCTGGTGCAGCGGCACGGTACGCTTTTGTCTAAATCAGATGAGATCACACTGACCAGGTTATTCACCTCACAGCGGCAGCGTGTGACAGACATCCTATCCAGTCCTTTACCAAGATTAATAAAGTACTTGAGGAAGAATATTGACACTGCGCTGATTGAAGCCGGGGGACAGCCCGTCCGTCCATTCTGTGCGGAGAGTCTGGTGAGCACGCTAGCGAACATAACTCAGATAACCCAGATCATCGCTAGCCACATTGACACAGTTATCCGGTCTGTGATATATATGGAAGCTGAGGGTGATCTCGCTGACACAGTATTTCTATTTACCCCTTACAATCTCTCTACTGACGGGAAAAAGAGGACATCACTTAAACAGTGCACGAGACAGATCCTAGAGGTTACAATACTAGGTCTTAGAGTCGAAAATCTCAATAAAATAGGCGATATAATCAGCCTAGTGCTTAAAGGCATGATCTCCATGGAGGACCTTATCCCACTAAGGACATACTTGAAGCATAGTACCTGCCCTAAATATTTGAAGGCTGTCCTAGGTATTACCAAACTCAAAGAAATGTTTACAGACACTTCTGTACTGTACTTGACTCGTGCTCAACAAAAATTCTACATGAAAACTATAGGCAATGCAGTCAAAGGATATTACAGTAACTGTGACTCT
>AFP86352
ATGGCGAGCTCCAGTCCCGAAAGGGCAGAGCATCAGATCATCCTACCAGAGTCACATCTATCCTCTCCACTGGTCAAACACAAGTTGCTATATTACTGGAAATTAACCGGGCTACCACTTCCTGAGGAGTGTGACTTTGATCACCTCATTATCAGTAGGCAATGGAAAAAAATACTCGAGTCGGCAACTCCTGACATAGAGAGAATGATAAAACTCGGAAGGACAGTACACCACACCCTCAACCATAATCTAAAGATAACCGGAGTACTCCATCCTAGGTGTCTAGAAGAACTGACTAGTATTGAGGTCCCCGACTCAACCAACAAGTTTCGGAAGATTGAGAAGAAGATCCAGATTCACAACACGAGGTATGGGGAATTGTTCACAAGGCTTTGCACACACATCGAAAATAAATTACTAGGATCATCTCGGTCTAGTAATGTCCTACGGTCTGAGGAATTCAACAGCATCCGTACAGACCCGGTATTCTGGTTCCACTCAAGATGGTCTAAGGCCAAGTTTGCATGGCTCCATATAAAACAGATCCAAAGGCACCTGATTGTGGCAGCGAGGACAAGGTCTGCTGTCAACAAGTTAGTGACGCTTACTCATAAGATAGGCCAAGTCTTTGTTACTCCTGAGCTTGTCATTGTGACACATACAGATGAGAACAAGTTCACATGCCTCACACAGGAACTTGTATTGATGTATGCAGATATGATGGAGGGCAGGGATATGGTCAACATAATATCGTCCACAGCGACACACCTCAAAAACTTATCAGAGAAGATTGATGACATCTTGCGGTTAGTAGATGCTCTGGCAAAAGACTTGGGCAATCAAGTCTACGATGTCGTAGCACTAATGGAGGGATTCGCATATGGTGCCGTTCAGCTGCTGGAGCCTTCTGGTACATTTGCAGGGGATTTTTTTGCATTCAATCTGCAAGAGCTCAAAGATACTCTAATTGAGCTCCTCCCAAATGATATAGCAGAATCAGTGACTCATGCGATCGCCACCGTATTCTCTGGCTTAGAACAGAATCAAGCAGCTGAGATGTTGTGCCTACTGCGTCTGTGGGGTCACCCACTGCTTGAGTCCCGTATTGCAGCAAGAGCAGTCAGAAGCCAGATGTGCGCACCAAAGATGGTGGATTTTGATATGATTCTCCAAGTACTATCTTTCTTCAAGGGAACAATCATCAATGGGTATAGAAAGAAGAACTCAGGTGTCTGGCCACGAGTCAAGACAGATACAATATACGGAAAGGTCATTGGGCAACTACACGCTGATTCAGCAGAGATTTCACATGATGTTATGCTGAGAGAGTACAAGAATTTATCTGCACTTGAATTCGAGCCATGTATAGAATATGACCCTGTCACCAATCTAAGCATGTTCTTAAAAGATAAGGCAATCGCACATCCGAAAGATAACTGGCTTGCATCATTTAGGCGGAACCTTCTCTCTGAAGACCAGAAGAAACATGTGAAAGACGCAACTTCAACTAATCGCCTCTTGATAGAGTTCTTAGAGTCAAATGATTTTGATCCATATAAGGAAATGGAATATCTAACAACCCTTGAGTACTTAAGAGACGACAATGCGGCAGTATCATACTCACTCAAAGAAAAAGAGGTGAAAGTTAATGGACGAATCTTTGCTAAACTGACAAAGAAATTAAGGAACTGTCAGGTAATGGCAGAAGGGATCTTAGCCGACCAGATTGCACCTTTTTTCCAGGGAAATGGGGTCATTCAAGACAGCATATCCTTGACTAAGAGCATGCTAGCGATGAGTCAACTATCGTTCAACAGCAATAAGAAACGTATCACCGACTGTAGAGAGAGGATCTCCTCAGGCCGTAATCACAACTCGAAGGGCAAGAATCGTCGGAGAGTTGCCACTTTTATTACGACTGACCTGCAAAAGTATTGTCTTAATTGGAGATATCAGACAATCAAGCTGTTTGCTCATGCCATCAATCAACTGATGGGCCTACCTCACTTTTTTGAGTGGATCCACCTGAGACTAATGGACACCACGATGTTTGTAGGGGACCCGTTCAATCCTCCAAGTGACCCCACCGATTGTGATCTATCAAGAGTCCCAAATGATGACATATATATTGTCAGTGCTAGGGGAGGCATTGAGGGATTATGCCAGAAGCTATGGACAATGATATCAATTGCTGCAATCCAACTTGCTGCAGCAAGGTCGCATTGTCGCGTTGCCTGTATGGTACAAGGTGACAATCAGGTAATAGCTATAACAAGAGAGGTAAGCTCGGATGACTCCCCAGATATGGTTTTAACACAGTTGCATCAAGCCAGTGATAATTTCTTCAAGGAGTTGATTCATGTCAATCATCTAATCGGCCATAACTTAAAAGATCGTGAAACTATCAGGTCAGACACATTCTTCATATACAGCAAACGAATATTCAAAGATGGAGCAATACTCAGTCAGGTCTTAAAAAACTCATCTAAATTGGTGCTGATATCAGGAGACCTTAGTGAAAACACCGTAATGTCTTGCGCTAATATTGCATCCACCATAGCACGGCTGTGTGAGAACGGGCTCCCTAAGGATTTCTGTTATTATTTGAACTATTTAATGAGCTGCGTGCAGACATATTTTGATTCTGAATTTTCCATCACAAACTGTTCGCAACCAGATTCCAACCAGTCGTGGATTGAAGACATCTCTTTCGTGCATTCATATGTCTTAACTCCTGCTCAGCTGGGAGGACTGAGTAACCTCCAATACTCAAGGCTATACACAAGAAACATTGGTGACCCGGGGACTACCGCTTTTGCAGAGATCAAGAGATTAGAAGCTGTGGGGTTGCTGAGTCCTAGCATCATGACTAACATATTAACTAGACCACCCGGAAATGGAGATTGGGCCAGTCTGTGCAACGATCCTTATTCCTTTAATTTTGAGACTGTTGCAAGCCCAAATATTGTCCTCAAGAAACATACACAGAAAGTCCTATTTGAAACTTGTTCGAATCCCTTATTGTCCGGAGTACACACAGAGGATAATGAGGCAGAAGAGAAGGCGCTGGCCGAGTTTTTACTCAATCAAGAAGCGGTTCATCCCCGTGTCGCACATGCTATCATGGAAGCAAGCTCAGTAGGTAGAAGGAAGCAGATTCAAGGGCTTGTTGATACGACAAACACTGTAATTAAGATTGCGCTGACCAGGAGACCCCTCGGTATCAAGAGGCTGATGCGGATAATCAATTACTCGAGCATGCATGCAATGCTATTCAGGGATGATGTTTTCTCGTCTAACAGATCCAACCATCCCCTCGTATCCTCTAACATGTGCTCGCTGACTCTGGCAGACTATGCACGGAACAGAAGCTGGTCACCTCTGACAGGGGGTAGAAAGATACTGGGTGTATCTAACCCTGATACCATAGAGCTTGTAGAGGGTGAAATTCTTAGTGTCAGCGGAGGGTGCACAAAATGCGATAGCGGAGATGAGCAATTTACCTGGTTCCACCTTCCGAGCAATATAGAGTTGACCGACGACACCAGCAAGAATCCTCCGATGAGAGTGCCATATCTCGGGTCAAAAACTCAAGAGAGGAGGGCAGCCTCGCTCGCAAAAATAGCCCATATGTCACCACATGTGAAGGCTGCTCTAAGGGCATCATCGGTGTTGGTCTGGGCTTATGGGGACAATGAAGTAAACTGGACTGCCGCTCTCAGGATTGCAAGGTCTCGGTGCAACATAAGCTCAGAGTACCTTCGACTATTGTCACCCTTACCTACAGCTGGAAATCTCCAACATAGACTGGATGATGGTATAACCCAGATGACATTTACCCCTGCATCTCTCTATAGGGTGGCACCTTACATCCACATATCCAATGATTCTCAAAGGCTATTTACCGAAGAAGGAGTCAAGGAGGGGAATGTGGTCTATCAACAAATTATGCTCTTGGGTTTATCCCTAATTGAATCACTTTTCCCGATGACAGCAACCAAGACGTATGATGAGATTACGTTACACCTCCACAGCAAATTTAGCTGCTGTGTCAGGGAAGCACCTGTTGCTGTTCCTTTTGAATTACTCGGGTTGGCACCAGAATTAAGGGCAGTAACCACAAATAAGTTCATGTATGATCCTAGCCCTGTATCAGAGAGAGACTTTGCGAGACTTGACTTAGCTATCTTCAAAAGTTATGAGCTTAATCTAGAGTCATATCCTACAATGGAGCTCATGAACATTCTTTCAATATCTAGTGGGAAATTGATTGGCCAGTCTGTGGTATCGTATGATGAAGATACCTCTATAAAGAATGATGCTATAATAGTGTATGACAACACACGAAATTGGATTAGTGAAGCTCAGAATTCAGATGTGGTCCGCCTATTTGAGTATGCAGCCCTTGAGGTGCTTCTCGACTGTTCTTATCAACTCTACTATCTACGAGTAAGAGGTTTAAACAACATCGTCCTATACATGAGTGATTTATACAAGAATATGCCGGGAATTCTGCTATCTAATATTGCAGCGACGATATCCCACCCCCTCATTCATTCAAGGTTGAGCGCAGTCGGCCTGGTTAACCATGACGGATCGCATCAGCTTGCAGACACAGACTTCATTGAAATGTCTGCAAGGCTGCTGGTCTCTTGCACTCGCCGTGTGGTCTCAGGTTTATATGCAGGGAATAAGTACGATCTGCTGTTCCCATCCGTCTTAGATGATAACCTAAGTGAGAAGATGCTTCAGCTGATCTCCCGGTTGTGCTGTCTATACACAGCACTTTTTGCTACAACAAGAGAAATCCCCAAAATAAGAGGCTTATCGGCGGAAGAGAAATGCTCAGTACTCACTGAATACCTGCTGTCGGATGCTGTAAAACCGTTGCTTAAATCCGAGCAAGTGAGCTCTATTATGTCCCCCAATATAATCACGTTTCCGGCTAATCTATATTACATGTCTAGAAAGAGCCTTAATTTGATCAGAGAACGAGAGGACAGGGATACTATCCTGGCATTATTGTTCCCTCAGGAACCACTGCTTGATTTTTGTCCAGTACAGGATATTGGTGCTAGAGTGAAAGATCCATTCACTCGACGACCAGCAGCATTCATACATGAGCTAGATTTTAGTGCTCCAGCAAGATATGATGCATTCACACTTAATGAGGTGCAGCCCGAACACACATTACCGAATCCAGAGGAAGATCACTTAGTACGATACTTGTTTAGAGGTATAGGGACTGCGTCATCCTCTTGGTATAAGGCATCCCATCTTCTTTCTGTACCTGAAGTCAGATGCGCAAGACATGGGAACTCCTTGTATTTGGCGGAAGGTAGTGGAGCTATTATGAGTCTCCTTGAACTGCATGTGCCCCATGAGACCATCTATTACAATACACTTTTTTCTAATGAGATGAATCCCCCACAGCGGCATTTCGGGCCGACTCCGACGCAATTTTTAAACTCGGTTGTCTATAGAAATCTACAGGCGGAAGTGCCATGTAAAGATGGGTTCGTCCAGGAGTTCCGACCATTATGGAGAGAGAATACAGAAGAAAGCGACTTGATCTCAGATAAAGCAGTGGGATACATCACATCTGTGGTGCCTTACAGATCTGTATCATTACTGCATTGTGACATCGAAATTCCTCCAGGATCTAATCAAAGCTTACTAGATCAGCTGGCCACCAATTTATCTCTGATTGCCATGCATTCTGTGAGGGAAGGTGGGGTCGTAATCATCAAAGTACTATATGCGATGGGATATTATTTCCATTTACTCTTGAATTTGTTTACTCCATGTTGCACGAGAGGGTATATCCTCTCGAATGGCTATGCATGTAGGGGAGATATGGAGTGTTACATGATATTCGTCATGGGCTGCCTAGGTGGGCCTACGTTTGTGCACGAGGTGGTGAGAATGGCAAAAACTCTAGTACAACGGCATGGCACGCTACTGTCTAAATCAGATGAGATCACATTAACTAGGTTATTTACCTCACAACAGCGTCGTGTGACTGACATCCTATCCAGCCCTCTGCCGAGGCTAATGAAGTTCTTGAGAGAGAATATAGATGCTGCGCTGATTGAAGCCGGGGGACAGCCCGTCCGTCCATTCTGTGCAGAGAGTTTAGTGAGTACATTAACAGATAGGACTCAGATGGCTCAGATCATCGCCAGTCACATTGATACGGTTATCCGATCTGTGATCTACATGGAAGTTGAGGGCGACCTTGCTGACACAGTTTTTTTATTTACTCCTTACAACCTCTCTACAGACGGTAAAAAGAGAACATCACTTAAACAGTGCACCAGGCAGATATTAGAGGTCACAATACTGGGTCTTGGAGTCAAGGATCTCAATAAAGTAGGTGATGTAATCAGCTTGATACTCAAAGGTATGGTTTCCCTGGAGGACCTCATCCCACTGAGGACATATTTGAAACGCAGTACCTGCCCTAAATACTTAAAGGCAGTTCTAGGCATCACCAAACTCAAAGAAATGTTCACAGAAACCTCCTTATTATACTTGTCTCGTGCTCAACAAAAATTCTATATGAAAACCATAGGCAATGCAGTCAAGGGATATTACAGTAGCAGTGACTCC
>AEW24469
ATGGCGGGCTCCGGTCCCGAGAGGGCAGAGCACCAGATCATCCTACCAGAGTCGCATTTATCCTCTCCATTGGTCAAGCACAAATTGCTATACTACTGGAAATTGACCGGGCTACCGCTTCCTGATGAATGCGACTTTGATCATCTCATTATCAGCAGGCAATGGAAGAGAATACTGGAGTCAGCTACTCCTGACACAGAGAGAATGATAAAACTTGGGCGGGCGGTGCACCAGACTCTCAACCACAATTCCAAGATGACTGGAGTGCTCCATCCCAGGTGCTTAGAAGAACTGGCTAGTATTGAGGTCCCTGATTCAACTAACAAATTCCGGAAGATTGAAAAGAAGATCCAGATTCACAACACAAGGTATGGAGACCTGTTCACAGAGCTGTGCATGCAAGTTGAGAAGAAATTGCTAGGATCATCTCTGTCTAATAATGCCCCACGATCAGAGGAATTCAGCAGTATCCGTACAGATCCGGCATTCTGGTTTCACTCAAAATGGTCCAGAGCCAAGTTCGCGTGGCTCCATATAAAACAAGTCCAAAGGCATCTGATTGTAGCAGCAAGGACAAGGTCCGCAGTCAACAAGTTAGTAACATTAAGTCATAAGATAGGCCACGTCTTTATTACTCCTGAGCTTGTCATTGTGACACACACAGATGAGAACAAGTTCACATGCCTCACCCAGGAACTTGTATTGATGTATGCGGATATGATGGAAGGCAGGGACATGGTCAATATAATATCTTCTACAGCAGCACATCTCAGGAACCTATCCGAGAAAATTGATGATATTCTGCGGTTAGTAGATGCTCTGGCAAAGGACTTAGGTAATCAAGTCTATGATGTTGTAGCATTAATGGAGGGATTCGCATACGGTGCCGTTCAGCTGCTTGAGCCATCAGGTACATTTGCAGGAGATTTCTTTGCATTTAACCTACAGGAGCTCAAAAACACGTTAATCGAACTTCTCCCAAATAATATAGCGGAAGCAGTGACTCACGCTATTGCTACTGTATTCTCTGGCTTAGAACAGAATCAAGCAGCTGAGATGTTGTGCTTGCTGCGTTTGTGGGGTCATCCATTGCTTGAGTCCCGTAGTGCAGCAAGAGCAGTCAGGAGCCAGATGTGCGCACCAAAGATGGTAGACTTCGATATGATCCTCCAGGTATTATCCTTCTTTAAAGGGACAATCATCAATGGATACAGAAAGAAGAACTCAGGCGTGTGGCCGCGTGTCAAAGTGGATACAATATATGGAAATATCATTGGGCAGCTACATGCTGATTCAGCAGAGATCTCACATGATGTCATGTTGAGGGAGTACAAGAGTTTATCTGCTCTTGAATTTGAGCCATGTATAGATTATGACCCTGTTACCAATTTAAGCATGTTCCTAAAAGACAAGGCAATCGCACATCCTAGTGATAACTGGCTCGCCTCATTTAGGCGGAACCTACTCTCTGAGGACCAGAAGAAACAGATAAAGGAGGCAACTTCAACTAACCGCCTCCTGATAGAGTTCTTAGAATCAAATGATTTTGATCCATATAAAGAAATGGAATACCTGACAACCCTCGAGTACCTAAGAGATGACAGTGTGGCAGTATCGTACTCACTCAAAGAGAAAGAGGTGAAAGTGAATGGGCGGATTTTTGCTAAATTAACAAAGAAACTAAGGAATTGCCAGGTAATGGCAGAAGGAATTCTAGCTGACCAGATTGCACCTTTCTTTCAGGGAAATGGGGTCATTCAAGATAGCATATCCTTGACAAAGAGTATGTTAGCGATGAGTCAACTGTCCTTTAACAGCAATAAGAAACGTATCGCTGACTGCAAAGAGAGGGTTTCCTCAAACCGCAATCATGATCCCAAGAGCAAAAATCGTAGAAGAGTTGCCACCTTTATCACGACTGACCTGCAAAAGTATTGTCTTAACTGGAGATATCAGACTGTCAAACTATTTGCCCATGCCATCAATCAGCTGATGGGCCTACCTCATTTCTTTGAGTGGATTCATCTTAGGCTGATGGACACTACAATGTTTGTAGGGGATCCTTTCAATCCTCCAAGTGACCCGACCGACTGTGATCTATCAAGAGTCCCAAATGATGATATATATATTGTCAGTGCTAGAGGGGGCATTGAGGGACTCTGTCAGAAGCTATGGACGATGATCTCAATTGCTGCAATCCAACTTGCTGCAGCAAGATCTCATTGTCGAGTTGCCTGCATGGTACAAGGTGACAATCAAGTAATAGCTGTAACGAGAGAGGTGAGATCAGATGATTCCCCGGATATGGTATTGACGCAATTGCATCAAGCTAGTGATAATTTCTTCAAGGAATTGATTCATGTCAATCATCTGATTGGCCATAACCTGAAGGATCGTGAAACCATTAGATCAGACACATTCTTCATATACAGCAAACGAATATTCAAAGATGGAGCAATACTCAGTCAGGTCCTCAAAAATTCATCTAAATTGGTGCTAATATCAGGTGACCTTAGCGAAAACACTGTAATGTCCTGTGCCAACATTGCATCCACTGTAGCACGACTATGTGAGAATGGGCTTCCTAAGGACTTCTGTTACTATTTGAACTACCTAATGAGTTGCGTGCAGACATACTTTGATTCGGAGTTTTCTATTACCCACAGCCCACAGTCAGATTCCAACCAGTCCTGGATCGATGATATCTCTTTCGTACACTCATACGTGTTGACCCCTGCCCAGCTGGGGGGACTGAGTAACCTTCAATACTCAAGGCTCTACACAAGGAATATTGGTGACCCAGGGACCACTGCTTTCGCAGAGGTCAAGCGACTAGAAGCAGTGGGGTTGTTGAGTCCTAGCATCATGACTAACATCTTAACCAGGCCACCTGGCAATGGAGATTGGGCCAGCCTATGCAACGACCCATACTCTTTTAATTTTGAGACTGTTGCAAGCCCAAATATTGTCCTCAAGAAACATACACAGAAAGTCTTATTTGAGACATGTTCAAACCCCTTATTATCCGGGGTACATACAGAGGACAATGAGGCAGAAGAGAAAGCATTGGCTGAATTCTTACTCAATCAAGAAGTGATTCACCCACGTGTCGCACATGCTATCATGGAAGCAAGCTCTGTGGGTAGGAGAAAGCAGATTCAAGGGCTTGTTGACACAACAAACACTGTGATTAAGATTGCACTGACTAGGAGGCCCCTCGGTATCAAAAGACTGATGCGGATAATCAATTACTCAAGCATGCATGCAATGTTGTTCAGAGATGATATTTTCTTATCCAATAGATCCAACCACCCATTAGTTTCTTCTAATATGTGCTCGCTGACGCTAGCAGATTATGCCCGGAACAGAAGCTGGTCACCCCTGACAGGGGGCAGGAAAATACTGGGCGTATCCAATCCCGATACCATAGAACTTGTGGAGGGAGAGATTCTCAGCGTCAGTGGAGGGTGCACAAAATGTGACAGCGGAGATGAGCAGTTTACTTGGTTCCATCTTCCAAGCAATATCGAGTTGACTGATGACACCAGCAAAAATCCCCCGATGAGAGTGCCATATCTCGGGTCGAAGACTCAAGAGAGGAGAGCCGCCTCACTTGCGAAAATAGCCCACATGTCACCACATGTGAAAGCAGCACTAAGGGCATCATCCGTGTTAATCTGGGCTTATGGGGACAATGAAGTGAACTGGACTGCTGCTCTTAATATTGCAAGGTCTCGATGCAACATAAGCTCAGAGTATCTTCGGCTATTGTCGCCCCTGCCCACAGCTGGGAATCTCCAACATAGATTGGATGATGGCATAACCCAGATGACATTTACCCCTGCATCTCTCTACAGAGTGTCGCCCTACGTTCACATATCCAATGATTCTCAAAGGTTGTTCACCGAAGAAGGGGTCAAAGAGGGAAACGTGGTTTACCAACAAATTATGCTCTTGGGTTTATCTCTAATTGAATCACTCTTTCCAATGACAACAACCAGAACATATGATGAGATCACATTACACCTCCACAGTAAATTTAGCTGCTGTATCCGAGAAGCGCCCATTGCGGTTCCTTTCGAGCTCTTCGGGCTGGCACCGGAATTAAGGATGGTAACCTCAAATAAGTTCATGTATGATCCTAGCCCTATATCAGAGAGGGATTTTGCGAGACTTGACTTAGCTATCTTCAAGAGTTATGAGCTTAACTTGGAATCATATCCCACGCTGGAGCTAATGAACATTCTTTCGATATCTAGCGGGAAATTGATTGGCCAATCCGTGGTTTCTTATGATGAAGATACTTCTATAAAGAATGATGCTATAATAGTGTATGACAACACACGAAATTGGATTAGTGAGGCACAAAACTCAGATGTGGTCCGCCTGTTTGAGTATGCAGCACTCGAAGTGCTCCTTGACTGTGCTTATCAACTCTACTATCTGAGGGTGAGGGGTCTAAACAACATTGTCCTATACATGAATGACTTATATAAGAACATGCCAGGGATCCTACTCTCCAATATTGCGGCCACGATATCCCACCCCCTCATTCACTCAAGGCTGAATGCAGTAGGTCTAATTAATCATGATGGGTCACACCAGCTTGCAGATATAGACTTCGTCGAGGTGTCTGCAAAATTGTTAGTCTCCTGCACTCGACGTGTGGTCTCAGGTTTATATGCAGGGAATAAGTACGATCTGCTGTTTCCATCTGTCTTAGATGACAACCTGAATGAGAAGATGCTTCAACTGATTTCCCGGTTATGCTGCCTGTACACAGTGCTCTTTGCTACAACAAGAGAAATCCCAAAAATAAGGGGCCTATCAGCAGAAGAGAAATGCTCAATACTCACTGAGTATCTACTGTCAGATGCTGTAAAACCGTTGCTTAGGTCCGAACAATTGAGTTCTATCATGTCTCCCAACATAATCACGTTCCCAGCCAATCTATACTACATGTCTAGGAAGAGTCTTAATTTGATCAGAGAACGAGAGGACAGAGATACTATCTTGTCGTTGCTGTTCCCTCAGGAGCCACTGCTTGAGCTTCGCCCAGTACGGGACATTGGTGCTCGAGTGAAAGACCCGTTTACCCGACAACCCGCATCATTCATACAGGAGCTGGATCTGAGTGCCCCAGCAAGGTACGACGCATTTACACTGAGTAAGATTTGCTTCGAGCACACACTACCGAACCCAAAGGAAGATTACCTAGTACGATACTTGTTCAGAGGAATAGGGACTGCTTCATCTTCTTGGTATAAGGCATCTCATCTTCTATCCGTATCTGAGGTTAGGTGTGCAAGACATGGGAACTCCCTATACTTAGCGGAAGGAAGCGGAGCCATCATGAGTCTTCTTGAATTGCATATACCACATGAGACTATCTATTACAATACACTTTTCTCGAATGAGATGAACCCTCCACAGGGACATTTCGGACCTACACCAACACAGTTTCTGAACTCGGTCGTTTATAGGAATTTACAAGCGGAAGTGCCATGTAAAGATGGATATGTCCAGGAGTTCTACCCATTATGGAGAGAGAATGCAGAAGAAAGTGATCTGACCTCAGATAAGGCAGTTGGATATATCACATCTGTGGTACCCTACAGGTCTGTATCATTACTACATTGTGACATTGAGATTCCTCCAGGGTCCAGTCAAAGCTTATTAGATCAACTGGCTACTAATTTATCCCTGATTGCCATGCATTCTGTGAGAGAGGGCGGGGTAGTGATTATCAAAGTACTGTATGCAATGGGGTACTACTTCCATTTACTCATGAATTTATTCACTCCATGTTCCACGAAAGGATACATACTTTCCAATGGCTATGCCTGTAGAGGGGATATGGAGTGTTACCTGATATTCGTCATGGGCTGCTTAGGTGGGCCCACTTTCGTGCACGAAGTAGTAAGGATGGCAAAAACTCTAATCCAACGACACGGTACACTTCTATCTAAATCAGATGAAATCACATTGACTAAGCTATTTACCTCACAGCAGCTTCGTGTAACAGATCTCCTATCCAGCCCTTTACCGAAGCTAATGAAGCTCTTAAGTGAAAATATTGATGCTGCACTAATTGAAGCCGGGGGACAGCCCGTCCGTCCATTCTGTGCAGAAAGTTTGGTGAGCACACTAACAAATATGACCCAGACAACTCTGATCATTGCCAGCCACATTGACACAGTCATTCGGTCCGTGATTTACATGGAGGCTGAGGGTGACCTCGCCGACACAGTGTTCTTATTTACTCCTTACAATCTATCCACAGACGGTAAAAAGAGAACATCACTTAAGCAGTGCACCAAACAGATCTTGGAAGTCACAATACTGGGTCTCAGAGCCAAAGATATCAATAAAGTAGGTGATGTAATCAGCTTAGTACTCAGAGGTGCGATTTCCCTAGAGGACCTCATCCCATTAAGGACATACCTGAAGCACAGTACCTGCCCTAAATACCTGAAAGCGGTCCTAGGTATTACTAAACTCAAAGAAATGTTCACAGATACCTCGTTATTGTACTTGACTCGCGCTCAACAAAAATTCTACATGAAAACCATAGGTAATGCTGCCAAGGGATATTACAGTAATAATGACTCT
>AGL09068
ATGGCGGGCTCCGGTCCCGAAAGGGCAGAGCACCAGATCATCCTACCAGAGTCACATCTATCCTCTCCATTGGTCAAGCACAAATTGCTATACTACTGGAAATTGACCGGGCTACCGCTTCCTGATGAATGCGACTTTGATCATCTCATTATCAGCAGGCAATGGAAGAGAATACTGGAGTCAGCCACTCCTGACACAGAGAGAATGATAAAACTCGGGCGGGCAGTGCACCAGACTCTCAACCACAACTCCAAGATAACCGGAGTGCTCCATCCCAGGTGTTTAGAAGAACTGGCTAGTATTGAGGTCCCTGATTCAACTAACAAATTCCGGAAGATTGAAAAGAAGATCCAGATTCACAACACAAGGTATGGAGACCTGTTCACAAAGCTGTGCACGCAAGTTGAGAAGAAATTGCTAGGATCATCTCGGTCTAATAATGTCCCACGATCAGAGGAATTCAGCAGCATCCGTACAGATCCGGCATTCTGGTTTCACTCAAAATGGTCCAGAGCCAAGTTCGCGTGGCTCCATATAAAACAAGTCCAAAGGCATCTGATTGTAGCAGCAAGGACAAGGTCTGCAGTCAACAAGTTAGTAACATTAAGTCATAAGATAGGCCACGTCTTTGTTACTCCTGAGCTTGTCATTGTGACACATACAGATGAGAACAAGTTCACATGCCTCACCCAGGAACTTGTATTGATGTATGCGGATATGATGGAAGGCAGGGACATGGTCAATATAATATCTTCTACAGCAGCACATCTCAGGAACCTATCCGAGAAAATTGATGATATTCTGCGGTTAGTAGATGCTCTGGCAAAGGACTTAGGTAATCAAGTCTATGATGTTGTAGCATTAATGGAGGGATTCGCATACGGTGCCGTTCAGCTGCTTGAGCCATCAGGTACATTTGCAGGAGATTTCTTTGCATTTAACCTACAGGAGCTCAAAAACACGTTAATCGAACTTCTCCCAAATAATATAGCGGAAGCAGTAACTCACGCTATTGCCACTGTATTCTCCGGCTTAGAACAGAATCAAGCAGCTGAGATGTTGTGCTTGCTGCGTTTGTGGGGTCATCCATTGCTTGAGTCTCGTAGTGCAGCAAGAGCAGTCAGGAGCCAGATGTGCGCACCAAAGATGGTAGACTTCGATATGATCCTCCAGGTATTATCTTTCTTTAAAGGAACAATCATCAATGGATACAGAAAGAAGAACTCAGGTGTGTGGCCGCGTGTCAAAGTAGATACAATATATGGAAATATCATTGGGCAGCTACATGCTGATTCAGCAGAGATCTCACATGATGTCATGTTGAGGGAGTACAAGAGTTTATCTGCTCTTGAATTTGAGCCATGTATAGATTATGACCCTGTTACCAATCTAAGCATGTTCCTAAAAGACAAGGCAATCGCACATCCTAGTGATAACTGGCTCGCCTCATTTAGGCGGAACCTACTCTCTGAGGACCAGAAGAAACAGATAAAGGAGGCAACTTCAACTAACCGCCTCCTGATAGAGTTCTTAGAATCAAATGATTTTGATCCATATAAAGAAATGGAATACCTGACAACCCTCGAGTACCTAAGAGATGACAGTGTGGCAGTATCGTACTCACTCAAAGAGAAAGAGGTGAAAGTGAATGGGCGGATTTTTGCTAAATTAACAAAGAAACTAAGGAACTGCCAGGTAATGGCAGAAGGAATTCTAGCTGACCAGATTGCACCTTTCTTTCAGGGAAATGGGGTCATTCAAGATAGCATATCCTTGACAAAGAGTATGTTAGCGATGAGTCAACTGTCCTTTAACAGCAATAAGAAACGTATCACTGACTGCAAAGAGAGGGTTTCCTCAAACCGCAATCATGATCCCAAGAGCAAGAATCGTAGAAGAGTTGCCACTTTTATCACGACTGACCTACAAAAGTATTGTCTTAACTGGAGATATCAGACAGTCAAACTATTCGCCCATGCCATCAATCAGCTGATGGGCCTACCTCATTTCTTTGAGTGGATTCATCTTAGGCTGATGGACACTACAATGTTTGTAGGGGATCCTTTCAATCCTCCAAGTGACCCGACTGACTGTGATCTATCAAGAGTCCCAAATGATGATATATATATTGTCAGTGCTAGAGGGGGCATTGAGGGACTCTGTCAGAAGCTATGGACGATGATCTCAATTGCTGCAATCCAACTTGCTGCAGCAAGATCTCATTGTCGAGTTGCCTGCATGGTACAAGGTGACAATCAAGTAATAGCTGTAACGAGAGAGGTGAGATCAGATGATTCCCCGGATATGGTATTGACGCAGTTGCATCAAGCTAGTGATAATTTCTTCAAGGAATTGATTCATGTCAATCATCTGATTGGCCATAACCTGAAGGATCGTGAAACCATTAGATCAGACACATTCTTCATATACAGCAAACGAATATTCAAAGATGGAGCAATACTCAGTCAGGTCCTCAAAAATTCATCTAAATTGGTGCTAATATCAGGTGACCTTAGCGAAAACACTGTAATGTCCTGTGCCAACATTGCATCCACTGTAGCACGACTATGTGAGAATGGGCTTCCTAAGGACTTCTGTTACTATTTGAACTACCTAATGAGTTGCGTGCAGACATACTTTGATTCGGAGTTTTCTATTACCCACAGCTCGCAGTCAGATTCCAACCAGTCCTGGATCGAGGATATCTCTTTCGTACACTCATACGTGTTAACCCCTGCCCAGCTGGGGGGACTGAGCAACCTTCAATACTCAAGGCTCTACACAAGGAATATTGGTGACCCAGGGACCACTGCTTTTGCAGAGGTCAAGCGACTAGAAGCAGTGGGGTTGTTGAGTCCCAGCATCATGACTAACATCTTAACCAGGCCACCTGGCAATGGAGATTGGGCCAGCCTATGCAACGACCCATACTCTTTTAATTTTGAGACTGTTGCAAGCCCAAATATTGTCCTCAAGAAACATACACAGAAAGTCCTATTTGAGACATGTTCAAACCCCTTATTATCCGGGGTACATACAGAGGACAATGAGGCAGAAGAGAAAGCATTGGCTGAATTCTTACTCAATCAAGAAGTGATTCACCCACGTGTCGCACATGCTATCATGGAAGCAAGCTCTGTGGGTAGGAGAAAGCAAATTCAAGGGCTTGTTGACACAACGAACACTGTGATTAAGATTGCACTGACTAGGAGGCCCCTCGGTATCAAAAGACTGATGCGGATAATCAATTACTCAAGCATGCATGCAATGTTGTTCAGAGATGATATTTTCTTATCCAATAGATCCAACCACCCATTAGTTTCTTCTAATATGTGCTCGCTGACGCTAGCAGATTATGCCCGGAACAGAAGCTGGTCACCCCTGACAGGGGGCAGGAAAATACTGGGTGTATCCAACCCCGATACCATAGAACTTGTGGAGGGAGAGATTCTCAGCGTCAGTGGAGGGTGCACAAAATGTGACAGCGGAGATGAGCAGTTTACTTGGTTCCATCTTCCAAGCAATATAGAGCTGACTGATGACACCAGCAAAAATCCCCCGATGAGAGTGCCATATCTCGGGTCGAAGACTCAAGAGAGGAGAGCCGCCTCGCTTGCGAAAATAGCCCACATGTCACCACATGTGAAAGCAGCACTAAGGGCATCATCCGTGTTAATCTGGGCTTATGGGGACAACGAAGTGAACTGGACTGCTGCTCTTAATATTGCAAGGTCTCGATGCAACATAAGCTCAGAGTATCTTCGGCTATTGTCACCCCTGCCCACAGCTGGGAATCTCCAACATAGATTGGATGATGGCATAACCCAGATGACATTTACCCCTGCATCTCTCTACAGAGTGTCGCCTTACGTTCACATATCCAATGATTCTCAAAGGTTATTCACCGAAGAAGGGGTCAAAGAGGGGAACGTGGTTTACCAACAAATTATGCTCTTGGGTTTATCTCTAATTGAATCACTCTTCCCAATGACAACAACCAGAACATATGATGAGATCACATTACACCTCCACAGTAAATTTAGCTGCTGTATCCGAGAAGCGCCTGTTGCGGTTCCTTTCGAGCTCTTCGGGCTGGCACCGGAATTAAGGATGGTAACCTCAAATAAGTTCATGTATGATCCTAGCCCTATATCAGAGAGGGATTTTGCGAGACTTGACTTAGCTATCTTCAAGAGTTATGAGCTTAACTTGGAATCATATTCCACGCTGGAGCTAATGAACATTCTTTCGATATCTAGCGGGAAATTGATTGGCCAATCCGTGGTTTCTTATGATGAAGATACTTCTATAAAGAATGATGCTATAATAGTGTATGACAACACACGAAATTGGATTAGTGAGGCACAGAACTCAGATGTGGTCCGCCTGTTTGAGTATGCAGCACTCGAAGTGCTCCTTGACTGTGCTTATCAACTCTACTATCTGAGGGTAAGGGGTCTAAACAACATCGTCCTATACATGAATGACTTATATAAGAACATGCCAGGGATCCTACTCTCCAATATTGCGGCCACGATATCCCACCCCCTCATTCACTCAAGGTTGAATGCAGTAGGTCTAATTAATCATGACGGGTCACACCAGCTTGCAGATATAGACTTCGTCGAGGTGTCTGCGAAATTGTTAGTCTCTTGCACTCGACGCGTGGTCTCAGGTTTATATGCAGGGAATAAGTACGATCTGCTGTTTCCATCTGTCTTAGATGATAACCTGAGTGAGAAGATGCTTCAACTGATTTCCCGGTTATGCTGCCTGTACACAGTGCTCTTTGCTACAACAAGAGAAATCCCAAAAATAAGGGGCCTATCAGCAGAAGAGAAATGCTCAATACTCACTGAGTATCTACTGTCAGATGCTGTAAAACCGTTGCTTAGGTCCGAACAATTGAGTTCTATCATGTCTCCCAACATAATCACGTTCCCAGCCAATCTATACTACATGTCTAGGAAGAGCCTTAATTTGATCAGAGAACGAGAGGACAGAGATACTATCTTGTCGTTGTTGTTCCCTCAGGAGCCACTGCTTGAGCTTCGCCCAGTACGGGACATTGGTGCTCGAGTGAAAGACCCGTTTACCAGACAACCCGCATCATTCATACAAGAGCTGGATCTGAGTGCCCCAGCAAGGTACGACGCATTTACACTGAGTAAGGTTTGCTTCGAGCACACACTACCAAACCCAAAGGAAGATTACCTAGTACGATACTTGTTCAGAGGAATAGGGACTGCTTCATCTTCTTGGTATAAGGCATCTCATCTTCTATCCGTATCTGAGGTTAGGTGTGCAAGACATGGGAACTCCTTATACTTAGCGGAAGGAAGCGGAGCCATCATGAGTCTTCTTGAATTGCATATACCACATGAGACTATCTATTACAATACACTTTTCTCGAATGAGATGAACCCTCCACAGCGACATTTCGGACCTACACCAACACAGTTTCTAAACTCGGTCGTTTATAGGAATCTACAAGCGGAAGTGCCATGTAAAGATGGATATGTCCAGGAGTTCTACCCATTATGGAGAGAGAATGCAGAAGAAAGTGACCTGACCTCAGATAAGGCAGTTGGATATATCACATCTGTGGTACCCTACAGGTCTGTATCATTACTACATTGTGACATTGAGATTCCTCCAGGGTCCAGTCAAAGCTTATTAGATCAACTGGCTACTAATTTATCCCTGATTGCCATGCATTCTGTGAGAGAGGGCGGGGTAGTGATCATCAAAGTACTGTATGCAATGGGGTACTACTTCCATTTACTCATGAATTTATTCACTCCATGTTCCACGAAAGGATACATACTCTCCAATGGCTATGCCTGTAGAGGGGATATGGAGTGTTACCTGATATTCGTTATGGGCTGCTTAGGCGGGCCCACTTTCGTGCACGAAGTGGTAAGGATGGCAAAAACTCTAATACAACGACACGGTACACTTCTATCTAAATCAGATGAAATCACATTGACTAAGCTATTTACCTCACAGCAGCGTCGTGTAACAGATCTCCTATCCAGCCCTTTACCGAAGCTAATGAAGCTCTTAAGTGAAAATATTGATGCTGCACTAATTGAAGCCGGGGGACAGCCCGTCCGTCCATTCTGTGCAGAAAGTTTGGTGAGCACACTAACAAATATGACCCAGACAACTCTGATCATTGCCAGCCACATTGACACAGTCATTCGGTCCGTGATTTACATGGAGGCTGAGGGTGACCTCGCCGACACAGTGTTCTTATTTACTCCTTACAATCTATCCACAGACGGTAAAAAGAGAACATCACTTAAGCAGTGCACCAAACAGATCTTGGAAGTCACAATACTGGGTCTCAGAGCCAAAGATATCAATAAAGTAGGTGATGTAATCAGCTTAGTACTCAGAGGTGCGGTTTCCCTAGAGGACCTCATCCCATTAAGGACATACCTGAAGCACAGTACCTGCCCTAAATACCTGAAAGCGGTCCTAGGTATTACTAAACTCAAAGAAATGTTCACAGATACCTCGTTATTGTACTTGACTCGCGCTCAACAAAAATTCTACATGAAAACCATAGGTAATGCTGCCAAGGGATATTACAGTAATAATGACTCT
>AEW24463
ATGGCGGGCTCCGGTCCTGAAAGGGCAGAGCACCAGATCATCCTACCAGAGTCACATCTATCCTCTCCATTGGTCAAGCACAAATTGCTATACTATTGGAAATTAACCGGGCTACCGCTTCCTGATGAATGCGACTTTGATCATCTCATCATCAGCAGGCAATGGAAGAGAATATTGGAGGCGGCCACTCCTGACACAGAGAGAATGATAAAACTCGGGCGAGCAGTGCACCAGACTCTCAACCACAATTCCAAGATAACCGGAGTGCTCCATCCCAGGTGTTTAGAAGAACTGGCTAGTATTGAGGTCCCTGATTCAACTAACAAATTCCGGAAGATTGAAAAGAAGATCCAGATTCACAACACAAGGTATGGAGACCTGTTCACAAAGCTGTGCACGCAAGTTGAGAAGAAATTGCTAGGATCATCTCGGTCTAATAATGTCCCACGATCAGAGGAATTCAGCAGCATCCGTACAGATCCGGCATTCTGGTTTCACTCAAAATGGTCCAGAGCCAAGTTCGCATGGCTCCACATAAAACAAGTCCAAAGGCATCTGATTGTAGCAGCAAGGACAAGGTCTGCAGCCAACAAGTTAGTAACATTGAGTCATAAGATAGGCCACGTCTTTGTTACTCCTGAGCTTGTCATTGTGACACATACAGATGAGAACAAGTTCACATGCCTCACCCAGGAACTTGTATTGATGTATGCGGATATGATGGAAGGCAGGGACATGGTCAATATAATATCTTCTACAGCAACACATCTCAGGAACCTATCCGAGAAAATTGATGATATTCTGCGGTTAGTAGATGCTCTGGCAAAGGACTTAGGTAATCAAGTCTACGATGTTGTAGCATTAATGGAGGGATTCGCATACGGTGCCGTTCAGCTGCTTGAGCCATCAGGTACATTTGCAGGAGATTTCTTTGCATTCAACCTACAGGAGCTCAAAAACACGTTAATCGAACTTCTCCCAAATAATATAGTGGAAGCAGTAACTCACGCCATTGCCACTGTATTTTCCGGCTTAGAACAGAACCAAGCAGCTGAGATGTTGTGCTTGCTGCGTTTGTGGGGTCATCCATTGCTTGAGTCTCGTAGTGCAGCAAGAGCAGTCAGGAGCCAGATGTGTGCACCAAAGATGGTAGACTTCGATATGATCCTTCAGGTATTATCTTTCTTTAAAGGAACGATCATCAATGGATACAGAAAGAAGAACTCAGGTGTGTGGCCGCGTGTCAAAGTAGGTACAATATATGGAAATGTCATTGGGCAGCTACATGCTGATTCAGCAGAGATCTCACATGATGTCATGTTGAGGGAGTACAAGAGTTTATCTGCTCTTGAATTTGAGCCGTGTATAGATTATGACCCTATTACCAATCTAAGCATGTTCCTAAAAGACAAGGCAATCGCACATCCTAGTGATAACTGGCTCGCCTCATTTAGGCGGAACCTACTCTCTGAGGACCAGAAGAAACAGATAAAAGAGGCAACTTCAACTAACCGTCTCCTGATAGAGTTCTTAGAATCAAATGATTTTGATCCATACAAAGAAATGGAATACCTGACAACCCTCGAGTACCTAAGAGATGACAGTGTGGCTGTATCGTATTCACTCAAAGAGAAAGAGGTGAAAGTGAATGGGCGGATTTTTGCTAAATTAACAAAGAAACTAAGGAACTGCCAGGTAATGGCAGAAGGAATTCTAGCTGACCAGATTGCACCTTTCTTTCAGGGAAATGGGGTCATTCAAGATAGCATATCCTTGACAAAGAGTATGTTAGCGATGAGTCAACTGTCCTTTAACAGCAATAAGAAGCGTATCACTGACTGCAAAGAGAGGGTTTCCTCAAACCGCAATCATGATCCCAAGAGCAAGAATCGTAGAAGAGTTGCCACTTTTATCACGACTGACCTACAAAAGTATTGTCTTAACTGGAGATATCAGACAGTCAAACTATTCGCCCATGCCATCAATCAGCTGATGGGCCTACCTCATTTCTTTGAGTGGATTCATCTTAGACTGATGGACACTACAATGTTTGTAGGGGATCCTTTCAATCCTCCAAGTGACCCGACTGACTGTGATCTATCAAGAGTCCCAAATGATGATATATATATTGTCAGTGCTAGAGGGGGCATTGAGGGACTCTGTCAGAAGCTATGGACGATGATCTCAATTGCTGCAATCCAACTTGCTGCAGCAAGATCTCATTGTCGAGTTGCCTGCATGGTACAAGGTGACAATCAAGTAATAGCTGTAACGAGAGAGGTGAGATCAGATGATTCCCCGGATATGGTATTGACGCAGTTGCATCAAGCTAGTGATAATTTCTTCAAGGAATTGATTCATGTCAATCATCTGATTGGCCATAACCTGAAGGATCGTGAAACCATTAGATCAGACACATTCTTCATATACAGCAAACGAATATTCAAAGATGGAGCAATACTCAGTCAGGTCCTCAAAAATTCATCTAAATTGGTGCTAATATCAGGTGACCTTAGCGAAAACACTGTAATGTCCTGTGCCAACATTGCATCCACTGTAGCGCGACTATGTGAGAATGGGCTTCCTAAGGACTTCTGTTACTATTTGAACTACCTAATGAGTTGTGTGCAGACATACTTTGATTCGGAGTTTTCTATTACCCACAGCTCGCAGTCAGATTCCAACCAATCCTGGATCGAGGATATCTCTTTCGTACACTCATATGTGTTAACCCCTGCCCAGCTGGGGGGACTGAGCAACCTTCAATACTCAAGGCTCTACACAAGGAATATTGGTGACCCAGGGACCACTGCTTTTGCAGAGGTCAAGCGACTAGAAGCAGTGGGGTTGTTGAGTCCCAGCATCATGACTAACATCTTAACCAGGCCACCTGGCAATGGAGATTGGGCTAGCCTATGCAACGACCCATACTCTTTTAATTTTGAGACTGTTGCAAGCCCAAATATTGTCCTCAAGAAACATACACAGAAGGTTCTATTTGAGACATGTTCAAACCCCTTATTATCCGGGGTACATACAGAGGACAATGAGGCAGAAGAGAAAGCATTGGCTGAATTCTTACTCAATCAAGAAGTGATTCACCCACGTGTCGCACATGCTATCATGGAAGCAAGCTCTGTGGGTAGGAGAAAGCAAATTCAAGGGCTTGTTGACACAACGAACACTGTGATTAAGATTGCACTGACTAGGAGGCCCCTCGGTATCAAAAGACTGATGCGGATAATCAATTACTCGAGCATGCATGCAATGTTGTTCAGAGATGATATTTTCTTATCCAATAGATCCAACCACCCATTAGTTTCTTCTAATATGTGCTCGCTGACGCTAGCAGATTATGCCCGGAACAGAAGCTGGTCACCCCTGACAGGGGGCCGGAAAATACTGGGTGTATCCAACCCCGATACCATCGAACTTGTGGAGGGAGAGATTCTCAGCGTCAGTGGAGGGTGCACAAAATGTGACAGCGGAGATGAGCAGTTTACTTGGTTCCATCTTCCAAGCAATATAGAGCTGACTGATGACACCAGCAAAAATCCCCCGATGAGAGTGCCATATCTCGGGTCAAAGACTCAAGAGAGGAGAGCCGCCTCACTTGCGAAAATAGCCCACATGTCACCACATGTGAAAGCAGCACTAAGGGCATCATCCGTGTTAATCTGGGCTTATGGGGACAACGAAGTGAACTGGACTGCTGCTCTTAATATTGCAAGGTCTCGATGCAACATAAGCTCAGAGTATCTTCGGCTATTGTCACCCCTGCCCACAGCTGGGAATCTCCAACATAGATTGGATGATGGCATAACCCAGATGACATTTACCCCTGCATCTCTCTACAGAGTGTCGCCTTACGTTCACATATCCAATGATTCTCAAAGGTTATTCACCGAAGAAGGGGTCAAAGAGGGAAACGTGGTTTACCAACAAATTATGCTCTTAGGTTTATCTCTAATTGAATCACTCTTCCCAATGACAACAACCAGAACATATGATGAGATCACATTACACCTCCACAGTAAATTTAGCTGCTGTATCCGAGAAGCGCCTGTTGCAGTTCCTTTCGAGCTCTTCGGGCTGGCACCGGAATTAAGGATGGTAACCTCGAATAAGTTCATGTATGATCCTAGCCCTATATCAGAGAGGGATTTTGCGAGACTTGACTTAGCTATCTTCAAGAGTTATGAGCTTAATTTGGAATCGTATTCCACGCTGGAGCTAATGAACATTCTTTCGATATCTAGCGGGAAATTGATTGGCCAATCCGTGGTTTCTTATGATGAAGATACTTCCATAAAGAATGATGCTATAATAGTGTATGACAACACACGAAATTGGATTAGTGAGGCACAGAACTCAGATGTGGTCCGCCTGTTTGAGTATGCAGCACTCGAAGTGCTCATTGACTGTGCTTATCAACTCTACTATCTGAGGGTAAGGGGTCTAAACAACATCGTCCTATACATGAATGACTTATATAAGAACATGCCAGGGATCCTACTCTCCAATATCGCGGCCACGATATCCCATCCCCTCATTCACTCAAGGTTGAATGCAGTAGGTCTAATTAATCATGACGGGTCACACCAGCTTGCAGATATAGACTTCGTCAAGGTGTCTGCGAAATTGTTAGTCTCTTGCACTCGACGCGTGGTCTCAGGTTTATATGCAGGGAATAAGTACGATCTGCTGTTTCCATCTGTCTTAGATGATAACCTGAGTGAGAAGATGCTTCAACTGATTTCCCGGTTATGCTGCCTGTACACAGTGCTCTTTGCTACAACAAGAGAAATCCCAAAAATAAGGGGCCTATCAGCAGAAGAGAAATGCTCAATACTCACTGAGTATCTACTGTCAGATGCTGTAAAGCCGTTGCTTAGGTCCGAACAAGTGAGTTCTATCATGTCTCCCAACATAATCACGTTCCCAGCCAATCTATACTACATGTCTAGGAAGAGCCTTAATTTGATCAGAGAGCGAGAGGACAGAGATACTATCTTGTCGTTGTTGTTCCCTCAGGAGCCACTGCTTGAGCTTCGCCCAATACGGGACATTGGTGCTCGAGTGAAAGACCCGTTTACCCGACAACCCGCATCATTTATACAAGAGCTGGATCTGAGTGCCCCAGCAAGGTACGACGCATTTACACTGAGTAAGGTTTGCTTTGAGCACACACTACCGAACCCAAAGGAAGATTACCTAGTACGATACTTGTTCAGAGGAATAGGGACTGCTTCATCTTCTTGGTATAAGGCATCTCATCTTCTATCCGTACCTGAGGTTAGGTGTGCAAGACATGGGAACTCCTTATACTTAGCGGAAGGAAGCGGAGCCATCATGAGTCTTCTTGAATTGCATATACCACATGAGACTATCTATTACAATACACTTTTCTCGAATGAGATGAACCCTCCACAGCGACATTTCGGACCTACACCAACACAGTTTCTAAACTCGGTTGTTTATAGGAATCTACAAGCGGAAGTGCCATGTAAAGATGGATATGTCCAGGAGTTCTGCCCATTATGGAGAGAGAATGCAGAAGAAAGTGATCTGACCTCAGATAAGGCAGTTGGATATATCACATCTGTGGTACCCTACAGGTCTGTATCATTACTACATTGTGACATTGAGATTCCTCCAGGGTCCAGTCAAAGCTTATTAGATCAACTGGCTACTAATTTATCCCTGATTGCCATGCATTCTGTGAGAGAGGGCGGGGTAGTGATCATCAAAGTACTGTATGCAATGGGGTACTACTTCCATTTACTCATGAATTTATTCACTCCATGTTCCACGAAAGGATACATACTCTCCAATGGCTATGCCTGTAGAGGGGATATGGAGTGTTACCTGATATTCGTTATGGGCTGCTTAGGCGGGCCCACTTTCGTGCACGAAGTAGTGAGGATGGCAAAAACTCTAATACAACGACACGGTACACTTCTATCTAAATCAGATGAAATCACATTGACTAAGCTATTTACCTCACAGCAGCGTCGTGTAATAGATCTCCTATCCAGCCCTTTACCAAAGCTAATGAAGCTCTTAAGTGAAAATATTGATGCTGCGCTAATTGAAGCCGGGGGACAGCCTGTCCGTCCATTCTGTGCAGAAAGTTTGGTGAGCACACTAACAAATATGACCCAGACAACTCAGATCATTGCCAGCCACATTGACACAGTCATTCGGTCCGTGATTTACATGGAAGCTGAGGGTGACCTCGCCGACACAGTGTTTTTATTTACTCCTTACAATCTCTCCACAGACGGTAAAAAGAGGACATCACTTAAGCAGTGCACCAAACAGATCTTGGAAGTCACAATATTGGGTCTCAGAGCCAAAGATATCAATAAAGTAGGTGATGTAATCAGCTTAGTTCTCAGAGGTGCGGTTTCCCTAGAGGACCTCATCCCATTAAGGACATACCTGAAGCGCAGTACCTGCCCTAAATACCTGAAAGCGGTCCTAGGTATTACTAAACTCAAAGAAATGTTCACAGATACCTCGTTATTGTACTTGACCCGCGCTCAACAAAAATTCTACATGAAAACTATAGGTAATGCTGTTAAGGGATATTACAGTAATAATGACTCT
>ACT22905
ATGGCGAGCTCCGGTCCCGAAAGGGCAGAGCATCAGATTATCCTACCAGAGTCACACCTGTCTTCACCGCTGGTCAAGCACAAACTACTCTATTACTGGAAATTGACTGGGCTACCACTTCCTGATGAATGTGACTTCGACCACCTCATTCTCAGCCGACAATGGAAGAAAATACTTGAATCGGCCTCCCCCGACACTGAGAGAATGATAAAACTCGGAAGGGCTGTACACCAGACTCTAAACCACAATTCTAGGATAACTGGAATACTCCATCCCAGGTGTTTAGAAGAACTGGCTAGTATTGAGGTTTCTGACTCAACCAACAAATTCCGGAAGATCGAAAAAAAGATCCAAATTCACAACACAAGATATGGAGAACTCTTCACGAGGCTGTGCACGCATGTCGAGAAGAAATTGCTGGGGCCATCTTGGTCTAACAATGTCCCCCGGTCAGAGGAGTTCAACTGCATCCGTGCAGATCCGGCATTCTGGTTTCACTCCAAATGGTCCACAGCCAAGTTTGCATGGCTCCATATAAAACAGATCCAAAGGCATCTGATTGTGGCAGCAAGAACAAGGTCTGCGGCCAACAAACTGGTGACGCTAACTCACAAGGTAGGACAGGTCTTTGTTACTCCTGAGCTTGTCATTGTGACACATACAGATGAGAACAAGTTCACGTGTCTTACCCAGGAACTTGTATTGATGTATGCGGATATGATGGAGGGCAGAGATATGGTCAACATAATATCATCCACGGCAGCACATCTAAGGAGCCTATCAGAGAAGATTGATGACATTCTGCGGTTAGTGGATGCTCTGGCAAAAGATTTGGGCAATCAAGTCTACGACGTTGTAGCATTAATGGAGGGATTTGCATACGGTGCTGTTCAGCTGCTAGAGCCATCAGGTACGTTTGCAGGGGATTTCTTCGCATTCAATCTGCAGGAGTTGAAAGACACCCTAATCAGTCTCCTCCCCAAGGACATAGCAGAATCCGTGACTCATGCAATAGCCACTGTGTTCTCTGGCTTGGAACAGAATCAAGCAGCTGAGATGTTGTGCCTACTGCGTCTGTGGGGTCATCCACTGCTTGAGTCCCGTATTGCGGCAAAGGCAGTTAGGAGCCAAATGTGTGCACCGAAAATGGTAGACTTTGATATGATCCTCCAGGTACTGTCTTTCTTTAAAGGAACAATCATCAACGGATATAGGAAGAAAAACGCAGGTGTGTGGCCACGGGTCAAGGTGGATACAATATACGGGAAGGTCATTGGGCAGCTACATGCTGATTCAGCAGAGATTTCACATGACATCATGTTGAGAGAATATAAGAGTTTATCTGCACTTGAATTTGAGCCATGTATAGAATATGACCCTGTCACTAATCTGAGCATGTTCTTAAAAGACAAGGCAATTGCACACCCAAACGATAATTGGCTCGCCTCGTTTAGGCGGAACCTTCTCTCTGAAGACCAGAAGAAACATGTTAAAGAGGCAACATCAACCAACCGCCTCTTGATAGAGTTCCTAGAGTCGAATGATTTTGATCCATATAAAGAGATGGAATATTTAACGACCCTTGAGTACCTAAGGGATGACAATGTGGCAGTATCATACTCACTCAAAGAGAAAGAAGTGAAAGTTAATGGGCGGATCTTTGCTAAGCTAACAAAGAAATTAAGGAACTGTCAGGTGATGGCAGAAGGGATCCTGGCTGACCAGATTGCACCTTTCTTTCAGGGGAATGGAGTCATTCAAGATAGCATATCTCTGACCAAGAGTATGCTGGCGATGAGTCAACTATCTTTTAATAGCAATAAGAAGCGTATCACTGACTGCAAGGAAAGAGTATCCTCAAACCGCAATCATGATCCAAAAAGCAAAAATCGTCGGAGAGTTGCCACCTTTATAACAACTGACCTGCAAAAGTACTGTCTTAATTGGAGATATCAGACAGTCAAGTTGTTCGCTCATGCCATCAATCAGCTGATGGGCCTACCCCACTTTTTTGAGTGGATTCATCTAAGACTAATGGACACTACAATGTTCGTAGGAGACCCTTTCAATCCTCCGAGTGACCCTACTGACTGTGATCTTTCAAGAGTCCCAAATGATGACATATATATTGTCAGTGCCAGAGGGGGTATCGAGGGATTATGTCAGAAGTTATGGACTATGATCTCAATTGCTGCAATCCAACTTGCTGCAGCGAGATCACACTGTCGCGTTGCCTGTATGGTACAGGGTGACAATCAAGTAATAGCTGTAACAAGGGAGGTTAGATCAGATGACTCCCCAGAGATGGTGTTAGCGCAATTGCATCAGGCCAGTGACAATTTCTTTAAGGAATTGATCCATGTTAATCATTTGATTGGCCATAACTTGAAGGATCGTGAAACCATCAGGTCAGACACATTCTTCATATACAGCAAGAGAATATTTAAAGACGGAGCAATACTCAGTCAAGTCCTCAAAAATTCATCTAAATTAGTGCTAGTGTCAGGTGACCTCAGTGAGAACACCGTAATGTCCTGTGCTAACATTGCATCTACCGTAGCACGACTATGTGAGAACGGGCTTCCTAAGGACTTCTGTTATTATTTAAACTACCTAATGAGTTGCGTGCAGACATACTTTGACTCTGAGTTTTCCATCACCAACAACTCACACCCCGATTTTAACCAGTCATGGATTGAGGATATTTCATTTGTGCACTCATATGTTCTGACCCCCGCCCAGTTGGGGGGACTGAGCAACCTTCAATACTCAAGGCTCTACACTAGAAACATCGGTGACCCGGGGACTACTGCTTTTGCAGAGATCAAGCGATTAGAGGCAGTGGGATTATTGAGTCCTAGCATCATGACTAACATCTTAACCAGACCGCCTGGAAATGGAGATTGGGCCAGTCTGTGCAACGATCCATACTCTTTCAATTTTGAGACTGTCGCAAGCCCAAATATTGTCCTTAAGAAGCATACACAAAGAGTCCTATTTGAAACTTGTTCAAATCCCTTATTATCTGGAGTGCACACAGAAGATAATGAGGCAGAGGAGAAGGCATTGGCTGAATTCTTGCTCAATCAAGAAGTGATTCATCCCCGTGTCGCACATGCCATCATGGAAGCAAGCTCTGTGGGTAGGAGGAAGCAAATTCAGGGGTTGGTTGACACAACAAACACTGTGATTAAAATCGCATTGACCAGAAGACCACTTGGCATCAAGAGGCTGATGCGGATAGTTAATTACTCGAGCATGCATGCAATGCTGTTTAGGGACGATGTTTTCTCATCCAACAGGTCCAATCACCCCTTAGTCTCTTCTAGTATGTGTTCTCTGACACTGGCAGACTATGCTCGGAATAGAAGCTGGTCACCCTTGACGGGAGGTAGGAAAATACTGGGTGTATCTAATCCTGATACCATAGAACTCGTAGAGGGCGAGATCCTTAGTGTAAGCGGAGGGTGTACGAAATGTGACAGCGGAGATGAACAATTTACTTGGTTCCATCTCCCGAGCAATATAGAATTGACCGATGACACCAGTAAGAATCCTCCGATGAGAGTACCATATCTCGGATCAAAGACTCAGGAGAGGAGAGCTGCTTCACTTGCGAAAATAGCTCATATGTCACCACATGTGAAGGCTGCGCTGAGGGCATCATCTGTGTTGATATGGGCTTACGGGGACAATGAAGTAAATTGGACTGCTGCTCTTAAGATTGCAAGGTCTCGGTGTAATATTAACTCAGAGTACCTTCGGCTATTGTCCCCTTTGCCCACGGCTGGGAATCTCCAACACAGGCTAGATGACGGCATAACTCAGATGACATTCACCCCTGCATCTCTCTATAGGGTATCACCTTACATTCACATATCCAATGATTCTCAAAGGTTATTCACTGAAGAAGGAGTCAAAGAGGGGAATGTAGTTTATCAGCAAATCATGCTCTTGGGTTTATCCCTAATCGAGTCACTCTTCCCAATGACAACAACTAGGACATATGATGAGATCACATTACACCTCCACAGCAAATTTAGCTGCTGTATCAGGGAAGCACCTGTTGCGGTTCCTTTCGAGCTACTCGGGGTGGCACCAGAACTAAGAACAGTGACCTCAAATAAGTTTATGTATGATCCTAGCCCTGTATCGGAGGGAGACTTTGCGAGACTTGACTTAGCCATCTTTAAGAGTTACGAGCTTAATTTAGAGTCATACCCCACAATAGAGTTAATGAATATTCTTTCAATATCCAGCGGGAAGTTGATTGGCCAGTCTGTGGTTTCTTATGATGAAGATACCTCCATAAAGAATGACGCTATAATAGTGTATGACAATACCCGGAATTGGATCAGCGAAGCTCAGAATTCAGATGTGGTCCGACTATTCGAGTATGCAGCACTTGAAGTGCTCCTCGACTGTTCTTATCAACTCTACTATCTGAGAGTAAGAGGCCTAGATAATATCGTCTTATACATGAGTGATTTGTATAAGAATATGCCAGGAATCCTACTTTCTAACATTGCAGCTACAATATCTCATCCCATCATTCATTCTCGGTTACATGCGGTAGGCTTAGTTAACCACGACGGATCACACCAACTTGCAGATACGGATTTCATTGAAATGTCTGCAAAACTGTTAGTCTCTTGCACCCGACGTGTGGTCTCAGGTTTATATTCAGGGAATAAGTATGACCTGCTGTTCCCGTCTGTCTTAGATGATAACCTGAATGAGAAGATGCTTCAGCTAATATCACGGTTATGCTGCCTGTACACGGTACTCTTTGCTACAACAAGAGAAATCCCGAAAATACGAGGCCTGTCTGCGGAAGAGAAATGTTCAGTACTTACTGAGTACTTACTGTCTGATGCTGTGAAACCATTACTTAGTCCCGAGCAAGTGAGTTCTATCACGTCCCCTAATATAGTTACGTTCCCAGCTAATCTGTACTACATGTCTCGGAAGAGTCTTAATTTGATCAGGGAAAGGGAGGACAGGGATACTATCTTAGCATTGTTATTCCCCCAAGAGCCACTACTCGAGTTCCCTTTAGTACAAGATATTGGTGCTCGAGTGAAGGATCCATTTACCCGACAACCTGCGGCATTCCTACAGGAGTTAGATCTGAGCGCTCCGGCCAGGTATGATGTATTTACGCTTAGTCAGGCTCATTCTGAACTCACATCGCCAAGTCCGGAGGAAGACTACTTAGTGCGTTACTTATTCAGAGGAATAGGGACTGCATCCTCATCTTGGTATAAGGCATCCCATCTCCTTTCCGTACCTGAGGTCAGATGTGCAAGGCATGGAAACTCTTTGTACTTGGCAGAAGGAAGTGGAGCCATCATGAGTCTTCTCGAACTGCATGTACCGCATGAGACTATCTATTATAATACGCTTTTTTCAAACGAGATGAATCCCCCACAGCGACATTTCGGACCGACCCCAACACAATTTTTGAATTCGGTTGTTTATAGGAATTTACAGGCAGAGGTACCATGTAAGGATGGTTTTGTCCAGGAGTTCCGTCCATTATGGAGAGAGAATACAGAGGAAAGCGACCTGACCTCAGATAAAGCAGTAGGGTATATAACATCTGCAGTGCCCTACCGGTCTGTATCATTGCTGCATTGTGACATTGAAATTCCTCCAGGATCCAATCAAAGCTTACTAGATCAACTAGCTACCAATTTGTCTCTGATTGCAATGCATTCTGTAAGGGAGGGCGGGGTAGTGATCATCAAGGTGTTATATGCGATGGGATACTATTTCCATCTACTCATGAACTTATTCACTCCGTGTTCCACAAAAGGATATATTCTCTCTAATGGTTATGCATGTCGAGGAGATATGGAGTGTTACCTGGTGTTTGTCATGGGTTATCTGGGCGGGCCCACATTTGTACACGAGGTGGTGAGGATGGCAAAAACTCTAGTACAGCGGCACGGTACACTTTTGTCTAAATCAGATGAGATTACACTGACTAGGTTATTCACTTCACAGCGGCAGCGTGTAACAGATATTTTATCCAGTCCTTTACCAAGACTAATAAAGTTTTTGAGAAAAAATATTGATACTGCACTGATTGAAGCCGGGGGACAACCCGTCCGTCCATTCTGTGCAGAGAGTTTAGTGAGCACACTAGCGGACATAACTCAGATGGCCCAGATCATCGCTAGCCATATTGACACAGTCATCCGGTCTGTGATCTACATGGAAGCTGAGGGTGATCTTGCTGACACAGTATTCTTATTTACCCCTTACAATCTCTCTGCGGACGGCAAAAAGAGAACATCACTTAAACAGTGCACGAGACAGATCTTAGAGGTCACGATACTAGGTCTCAGAGTCGAAAATCTCAATAAAGTGGGCGATGTAATTAGCCTAGTGCTTAAAGGTATGATCTCTCTGGAGGATCTTATCCCACTGCGGACATACTTGAAGCGTAGTACTTGCCCTAAGTACTTGAAGGCTGTCTTAGGTATTACTAAACTCAAAGAAATGTTTACAGACACCTCTTTATTATACTTGACTCGTGCTCAACAAAAATTCTACATGAAAACTATTGGCAATGCAGTCAAGGGGTACTACAGTAATTATGACTCT
>AEW24451
ATGGCGGGCTCCGGTCCCGAAAGGGCAGAGCACCAGATCATCCTACCAGAGTCACATCTATCCTCTCCATTGGTCAAGCACAAATTGCTATACTACTGGAAATTGACCGGGCTACCGCTTCCTGATGAATGCGACTTTGATCATCTCATTATCAGCAGGCAATGGAAGAGAATACTGGAGTCGGCCACTCCTGACATAGAGAGAATGATAAAACTCGGGCGGGCAGTGCACCAGACTCTCAACCACAATTCCAAGATAACCGGAGTGCTCCATCCCAGGTGTTTAGAAGAACTGGCTAGTATTGAGATCCCTGATTCAACTAACAAATTCCGGAAGATTGAAAAGAAGATCCAGATTCACAACACAAGGTATGGAGACCTGTTCACAAAGCTGTGCACGCAAGTTGAGAAGAAATTGCTAGGATCATCTCGGTCTAATAATGTCCCACGATCAGAGGAATTCAGCAGCATCCGTACAGATCCGGCATTCTGGTTTCACTCAAAATGGTCCGGAGCCAAGTTCGCGTGGCTCCATATAAAACAAGTCCAAAGGCATCTGATTGTAGCAGCAAGGACAAGGTCTGCAGTCAACAAGTTAGTAACATTAAGTCATAAGATAGGCCACGTCTTTGTTACTCCTGAGCTTGTCATTGTGACACATACAGATGAGAACAAGTTCACATGCCTCACCCAGGAACTTGTATTGATGTATGCGGATATGATGGAAGGCAGGGACATGGTCAACATAATATCTTCTACAGCAGCACATCTCAGGAACCTATCCGAGAAAATTGATGATATTCTGCGGTTAGTAGATGCTCTGGCAAAGGACTTAGGTAATCAAGTCTATGATGTTGTAGCATTAATGGAGGGATTCGCATACGGTGCCGTTCAGCTGCTTGAGCCATCAGGTACATTTGCAGGAGATTTCTTTGCATTTAACCTACAGGAGCTCAAAAACACGTTAATCGAACTTCTCCCAAATAATATAGCGGAAGCAGTAACTCACGCTATTGCCACTGTATTCTCCGGCTTAGAACAGAATCAAGCAGCCGAGATGTTGTGCTTGCTGCGTTTGTGGGGTCATCCATTGCTTGAGTCTCGTAGTGCAGCAAGAGCAGTCAGGAGCCAGATGTGCGCACCAAAGATGGTAGACTTCGATATGATCCTCCAGGTATTATCTTTCTTTAAAGGAACAATCATCAATGGATACAGAAAGAAGAACTCAGGTGTGTGGCCGCGTGTCAAAGTAGATACAATATATGGAAATATCATTGGGCAGCTACATGCTGATTCAGCAGAGATCTCACATGATGTCATGCTGAGGGAGTACAAGAGTTTATCTGCTCTTGAATTTGAGCCATGTATAGATTATGACCCTGTTACCAATCTAAGCATGTTCCTAAAAGACAAGGCAATCGCACATCCTAGTGATAACTGGCTCGCCTCATTTAGGCGGAACCTACTCTCTGAGGACCAGAAGAAACAGATAAAAGAAGCAACTTCAACTAACCGCCTCCTGATAGAGTTCTTAGAATCAAATGATTTTGATCCATATAAAGAAATGGAATACCTGACAACCCTCGAGTACCTAAGAGATGACAGTGTGGCAGTATCGTACTCACTCAAAGAGAAAGAGGTGAAAGTGAATGGGCGGATTTTTGCTAAATTAACAAAGAAACTAAGGAACTGCCAGGTAATGGCAGAAGGAATTCTAGCTGACCAGATTGCACCTTTCTTTCAGGGAAATGGGGTCATTCAAGATAGCATATCCTTGACAAAGAGTATGTTGGCGATGAGTCAACTGTCCTTTAACAGCAATAAGAAACGTATCACTGACTGCAAAGAGAGGGTTTCCTCAAACCGCAATCATGATCCCAAGAGCAAGAATCGTAGAAGAGTTGCCACTTTTATCACGACTGACCTACAAAAGTATTGTCTTAACTGGAGATATCAGACAGTCAAACTATTCGCCCATGCCATCAATCAGCTGATGGGCCTACCTCATTTCTTTGAGTGGATTCATCTTAGGCTGATGGACACTACAATGTTTGTAGGGGATCCTTTCAATCCTCCAAGTGACCCGACTGACTGTGATCTATCAAGAGTCCCAAATGATGATATATATATTGTCAGTGCTAGAGGGGGCATTGAGGGACTCTGTCAGAAGCTATGGACGATGATCTCAATTGCTGCAATCCAACTTGCTGCAGCAAGATCTCATTGTCGAGTTGCCTGCATGGTACAAGGTGACAATCAAGTAATAGCTGTAACGAGAGAGGTGAGATCAGATGATTCCCCGGATATGGTATTGACGCAGTTGCATCAAGCTAGTGATAATTTCTTCAAGGAATTGATTCATGTCAATCATCTGATTGGCCATAACCTGAAGGATCGTGAAACCATTAGATCAGACACATTCTTTATATACAGCAAACGAATATTCAAAGATGGAGCAATACTCAGTCAGGTCCTTAAAAATTCATCTAAACTGGTGCTAATATCAGGTGACCTTAGCGAAAACACTGTAATGTCCTGTGCCAACATTGCATCCACTGTAGCACGACTATGTGAGAATGGGCTTCCTAAGGACTTCTGTTACTATTTGAACTACCTAATGAGTTGCGTGCAGACATACTTTGATTCGGAGTTTTCTATTACCCACAGCTCGCAGTCAGATTCCAACCAATCCTGGATCGAGGATATCTCTTTCGTACACTCATACGTGTTAACCCCTGCTCAGCTGGGGGGACTGAGCAACCTTCAATACTCAAGGCTCTACACAAGGAATATTGGTGACCCAGGGACCACTGCTTTTGCAGAGGTCAAGCGACTAGAAGCAGTGGGGTTGTTGAGTCCCAGCATCATGACTAACATCTTAACCAGGCCACCTGGCAATGGAGATTGGGCCAGCCTATGCAACGACCCATACTCTTTTAATTTTGAGACTGTTGCAAGCCCAAATATTGTCCTCAAGAAACACACACAGAAAGTCCTATTTGAGACATGTTCAAACCCCTTATTATCCGGGGTACATACAGAGGACAATGAGGCAGAAGAGAAAGCATTGGCTGAATTCTTACTCAATCAAGAAGTGATTCACCCACGTGTCGCACATGCTATCATGGAAGCAAGCTCTGTGGGTAGGAGAAAGCAAATTCAAGGGCTTGTTGACACAACGAACACTGTGATTAAGATTGCACTGACTAGGAGGCCCCTCGGTATCAAAAGACTGATGCGGATAATCAATTACTCGAGCATGCATGCAATGTTGTTCAGAGATGATATTTTCTTATCTAATAGATCCAATCACCCATTAGTTTCTTCTAATATGTGCTCGCTGACGCTAGCAGATTATGCCCGGAACAGAAGCTGGTCACCCCTGACAGGGGGCAGGAAAATACTGGGTGTATCCAACCCCGATACCATAGAACTTGTGGAGGGAGAGATTCTCAGCGTCAGTGGAGGGTGCACAAAATGTGACAGCGGAGATGAGCAGTTTACTTGGTTCCATCTTGCAAGCAATATAGAGCTGACTGATGACACCAGCAAAAATCCCCCGATGAGAGTGCCATATCTCGGGTCAAAGACTCAAGAGAGGAGAGCCGCCTCGCTCGCGAAAATAGCCCACATGTCACCACATGTGAAAGCAGCACTAAGGGCATCATCCGTGTTAATCTGGGCTTATGGGGACAACGAAGTGAACTGGACTGCTGCTCTTAATATTGCAAGGTCTCGATGCAACATAAGCTCAGAGTATCTTCGGCTATTGTCACCCTTGCCCACAGCTGGGAATCTCCAACATAGATTGGATGATGGCATAACCCAGATGACATTTACCCCTGCATCTCTCTACAGAGTGTCGCCTTACGTTCACATATCCAATGATTCTCAAAGGTTATTCACCGAAGAAGGGGTCAAAGAGGGAAACGTGGTTTACCAACAAATTATGCTCTTGGGTTTATCTCTAATTGAATCACTCTTCCCAATGACAACAACCAGAACATATGATGAGATCACATTACACCTCCACAGTAAATTTAGCTGCTGTATCCGAGAAGCGCCTGTTGCGGTTCCTTTCGAGCTCTTCGGGCTGGCACCGGAATTAAGGATGGTAACCTCAAATAAGTTCATGTATGATCCTAGCCCTATATCAGAGAGGGATTTTGCGAGACTTGACTTAGCTATCTTCAAGAGTTATGAGCTTAATTTGGAATCATATTCCACGCTGGAGCTAATGAACATTCTTTCGATATCTAGCGGGAAATTGATTGGCCAATCCGTGGTTTCTTATGATGAAGATACTTCTATAAAGAATGATGCTATAATAGTATATGACAACACACGAAATTGGATTAGTGAGGCACAGAATTCAGATGTGGTCCGCCTGTTTGAGTATGCAGCACTCGAAGTGCTCCTTGACTGTGCTTATCAACTCTACTATCTGAGAGTAAGGGGTCTAAACAACATCGTCCTATACATGAATGACTTATATAAGAACATGCCAGGGATCCTACTCTCCAATATTGCGGCCACGATATCCCACCCCCTCATTCACTCAAGGTTGAATGCAGTAGGTCTAATTAATCATGACGGGTCACACCAGCTTGCAGATATAGACTTTGTCGAGGTGTCTGCGAAATTGTTAGTCTCTTGCACTCGACGCGTGGTCTCAGGTTTATATGCAGGGAATAAGTACGATCTGCTGTTTCCATCTGTCTTAGATGATAACCTGAATGAGAAGATGCTTCAACTGATTTCCCGGTTATGCTGCCTGTACACAGTGCTCTTTGCTACAACAAGAGAAATCCCAAAAATAAGGGGCCTATCAGCAGAAGAGAAATGCTCAATACTCACTGAGTATCTACTGTCAGATGCTGTAAAACCGTTGCTTAGGTCCGAACAAGTGAGTTCTATCATGTCTCCCAACATAATCACGTTCCCAGCCAATCTATACTACATGTCTAGAAAGAGCCTTAATTTGATCAGAGAACGGGAGGACAGAAATACTATCTTGTCGTTGTTGTTCCCTCAGGAGCCACTGCTTGAGCTTCGCCCAGTGCGGGACATTGGTGCTCGAGTGAAAGACCCGTTTACCCGACAACCCGCATCATTCATACAAGAGCTGGATCTGAGTGCCCCAGCAAGGTACGACGCATTTACACTGAGTAAGGTTTGCTTCGAGCACACACTACCGAACCCAAGGGAAGATTACCTAGTACGATACTTGTTCAGAGGAATCGGGACTGCTTCATCTTCTTGGTATAAGGCATCTCATCTTCTATCCGTACCTGAAGTTAGGTGTGCAAGACATGGGAACTCCTTATACTTAGCGGAAGGAAGCGGAGCCATCATGAGTCTTCTTGAACTGCATATACCACATGAGACTATCTATTACAATACACTTTTCTCGAATGAGATGAACCCTCCACAGCGACATTTCGGACCTACACCAACACAGTTTCTAAACTCGGTCGTTTATAGGAATCTACAAGCGGAAGTGCCATGTAAAGATGGATATGTCCAAGAGTTCTGCCCATTATGGAGAGAGAATGCAGAAGAAAGTGACCTGACCTCAGATAAGGCAGTTGGATATATCACATCTGTGGTACCCTACAGGTCTGTATCATTACTACATTGTGACATTGAGATTCCTCCAGGGTCCAGTCAAAGCTTATTAGATCAACTGGCTACTAATTTATCCCTGATTGCCATGCATTCTGTGAGAGAGGGCGGGGTAGTGATCATCAAAGTACTGTATGCAATGGGGTACTACTTCCATTTACTCATGAATTTATTCACTCCATGTTCCACGAAAGGATACATACTCTCCAATGGCTATGCCTGTAGAGGGGATATGGAGTGTTACCTGATATTCGTTATGGGCTGCTTAGGCGGGCCCACTTTCGTGCACGAAGTGGTAAGGATGGCAAAAACTCTAATACAACGACACGGTACACTTCTATCTAAATCAGATGAAATCACATTGACTAAGCTATTTACCTCACAGCAGCGTCGTGTAACAGATCTCCTATCCAGCCCTTTACCGAAGCTAATGAAGCTCTTAAGTGAAAATATTGATGCTGCACTAATTGAAGCCGGGGGACAGCCCGTCCGTCCATTCTGTGCAGAAAGTTTGGTGAGCACACTAACAAATATGACCCAGACAACTCAGATCATTGCCAGCCACATTGACACAGTCATCCGGTCCGTGATTTACATGGAGGCTGAGGGTGACCTTGCCGACACAGTGTTCTTATTTACTCCTTACAATCTATCCACAGACGGAAAAAAGAGAACATCACTTAAGCAGTGCACCAAACAGATCTTGGAAGTCACAATACTGGGTCTCAGAGCCAAAGATATCAATAAAGTAGGTGATGTAATCAGCTTAGTACTCAGAGGTGCGGTTTCCCTAGAGGACCTCATCCCATTAAGGACATACCTGAAGCGCAGTACCTGCCCTAAATACCTGAAAGCAGTCCTAGGTATCACTAAACTCAAAGAAATGTTCACAGATACCTCATTACTGTACTTGACTCGCGCTCAACAAAAATTCTACATGAAAACCATAGGTAATGCTGCCAAGGGATATTACAGTAATAATGACTCT
>AAU89281
ATGGCAAGCTCCGGTCCCGACAGGGCAGAGCATCAGATTATCCTACCAGAGTCACATCTGTCCTCACCATTGGTCAAACACAAACTGCTCTATTACTGGAAATTAACTGGGCTACCGCTTCCTGACGAATGTGACTTCGACCACCTCATTATCAGCCGACAATGGAAGAAAATACTTGAATCGGCCACACCTGACACTGAGAGGATGATAAAACTCGGGCGGGCAGTACACCAGACTCTCAACCACAGTTCTAGGATAACCGGAGTACTCCATCCCAGGTGTTTAGAAGAACTGGCTAGTATTGAGGTCCCTGATTCAACCAACAAATTTCGGAAGATCGAGAAGAAGATCCAAATTCACAACACAAGGTATGGAGAACTGTTCACAAGGCTGTGCACGCATGTAGAAAAGAAATTGTTGGGGTCGTCCTGGTCTAGCAATGTCCCGCGATCAGAGGAATTCAGCAGCATCCGTACAGATCCGGCATTCTGGTTTCACTCAAAATGGTCCAGAGCCAAGTTTGCATGGCTCCATATAAAACAGGTCCAAAGGCACCTGATTGTAGCAGCAAGAACAAGGTCCGCAGTCAACAAATTAGTGACGCTGACCCATAAGATAGGCCAAGTCTTTGTTACTCCTGAGCTTGTCATTGTGACACATACAGATGAAAACAAGTTCACATGCCTCACCCAAGAACTTGTGTTGATGTATGCGGATATGATGGAGGGCAGAGATATGGTCAACATAATATCATCCACGGCAGCACATCTCAAGAGCTTATCAGAGAAAATTGATGACATTCTGCGGTTAGTAGATGCTCTGGCAAAAGATTTAGGCAATCAAGTTTACGATGTTGTAGCACTAATGGAGGGATTCGCATACGGCGCCGTTCAGCTGCTTGAGCCGTCAGGTACGTTTGCAGGGGATTTCTTCGCATTCAACCTGCAGGAGCTCAAAGATACTCTAATCGAGCTCCTCCCCAAGGATATAGCAGAGTCCGTGACTCACGCAATCGCCACTGTATTCTCTGGCTTAGAACAGAATCAAGCAGCTGAGATGTTGTGCTTGCTGCGTCTGTGGGGTCACCCACTGCTTGAGTCCCGTATTGCAGCAAAAGCAGTCAGGAGCCAGATGTGCGCACCGAAGATGGTAGACTTCGATATGATCCTCCAGGTATTATCTTTCTTTAAGGGAACAGTCATCAATGGATACAGAAAGAAGAATGCAGGTGTGTGGCCACGTGTCAAGATGGGTACGATATACGGGAAGGTCATTGGGCAGCTACACGCAGATTCAGCAGAGATTTCACATGATGTCATGTTGAAAGAGTACAAGAGTTTATCTGCACTTGAATTCGAGCCATGTATAGAATATGACCCCGTCACCAATTTAAGCATGTTTCTAAAGGACAAGGCAATCGCGCACCCAAAAGATAACTGGCTCGCCTCGTTTAGGCGAAATCTTCTCTCTGAGGACCAGAAGAAACATGTTAAAGAGGCAACTTCGACTAACCGCCTCCTGATAGAGTTCTTAGAGTCAAATGATTTTGATCCATATAAGGAGATGGAGTATCTGACGACCCTTGAGTACCTAAGAGATGACAACGTGGCAGTATCATACTCACTCAAAGAAAAGGAGGTGAAAGTTAATGGGCGGATTTTCGCTAAGTTAACAAAGAAACTCAGGAACTGTCAGGTAATGGCAGAAGGGATTCTAGCCGATCAGATTGCACCTTTTTTCCAGGGAAATGGGGTCATTCAGGATAGCATATCTTTGACTAAGAGTATGCTAGCGATGAGTCAACTGTCCTTCAACAGCAATAAGAAACGTATCACCGACTGCAAGGAAAGAGTATCCCCAACCCGCAATCACGATCCGAAGAGCAAGAATCGTCGGAGAGTTGCCACCTTTATTACAACTGATCTGCAAAAGTATTGTCTTAACTGGAGATATCAGACAGTCAAGCTGTTTGCTCATGCCATCAATCAGCTGATGGGCCTACCACACTTCTTTGAGTGGATTCATCTTAGACTCATGGATACTACGATGTTTGTAGGAGACCCTTACAATCCTCCAAGTGACCCGACCGACTGTGATCTATCAAGAGTCCCAAATGACGACATATATATTGTCAGTGCTAGAGGGGGCATTGAGGGATTGTGCCAGAAGCTATGGACAATGATCTCAATTGCTGCAATCCAACTTGCTGCAGCAAGATCACATTGTCGTGTTGCCTGTATGGTACAAGGTGACAATCAAGTAATCGCTGTAACGAGAGAGGTAAGATCAGATGATTCCCCAGAGATGGTGTTAACACAATTGCACCAAGCCAGTGATAATTTCTTCAAGGAATTGATTCATGTCAATCATTTGATTGGCCATAATTTAAAAGATCGAGAAACCATCAGGTCAGACACATTCTTCATATACAGCAAACGAATATTCAAAGATGGAGCAATTCTCAGTCAGGTCCTCAAGAACTCATCTAAATTAGTGCTAATATCAGGCGACCTTAGTGAGAACACTGTAATGTCTTGTGCCAACATTGCATCCACTATAGCACGGCTGTGCGAGAACGGGCTTCCTAAGGATTTTTGTTACTATTTAAACTACCTAATGAGTTGTGTGCAGACATACTTTGATTCTGAGTTTTCCATCACTAACAACTCGCAACCCGATTCCAACCAGTCGTGGATTGAGGACATCTCTTTTGTGCATTCATATGTCCTGACCCCTGCCCAGCTGGGGGGACTGAGTAACCTTCAATACTCAAGGCTCTACACAAGGAACATCGGTGACCCGGGGACTACTGCTTTTGCAGAGGTCAAGCGATTAGAGGCAGTGGGGTTACTGAGTCCTAGCATTATGACTAATATCTTAACTAGGCCACCTGGAAATGGAGATTGGGCCAGTCTGTGCAACGATCCATATTCCTTTAATTTTGAGACTGTCGCGAGCCCGAATATTGTACTTAAGAAACATACACAGAAAGTCCTATTTGAAACTTGTTCAAATCCCCTATTATCCGGAGTACATACAGAGGATAATGAAGCAGAAGAGAAGGCGTTGGCTGAATTCTTGCTCAATCAAGAAGTAATTCACCCACGCGTCGCGCATGCTATCATGGAAGCAAGCTCTGTAGGTAGGAGAAAGCAAATTCAGGGGCTTGTTGATACAACAAACACCGTGATTAAGATTGCGCTGACTAGGAGGCCACTCGGCATCAAGAGGCTGATGCGGATAGTCAATTACTCGAGCATGCACGCAATGCTATTTAGAGATGATGTTTTCTCGTCCGACAGATCCAACCACCCCTTAGTCTCTTCTAATATGTGTTCGCTGACGCTGGCAGATTATGCGCGGAACAGAAGCTGGTCACCTTTAACAGGAGGTAGAAAAATACTGGGTGTATCTAATCCTGATACCATAGAACTTGTAGAGGGTGAGATCCTCAGTGTCAGCGGAGGGTGCACAAAATGTGACAGCGGAGATGAACAGTTTACCTGGTTCCATCTTCCAAGCAATATAGAGCTGACCGATGACACCAGCAAGAATCCTCCGATGAGAGTGCCATATCTCGGATCAAAGACTCAAGAGAGGAGGGCCGCCTCACTTGCGAAAATAGCCCATATGTCACCACATGTGAAGGCGGCACTAAGGGCATCATCTGTGTTAATCTGGGCTTATGGGGACAACGAAGTAAATTGGGCTGCTGCTCTTAAGATTGCAAAGTCTCGGTGCAACATAAGTTCAGAGTATCTTCGACTATTGTCACCCCTGCCGACAGCCGGGAATCTCCAACATAGATTGGATGATGGCATAACCCAGATGACGTTTACCCCTGCATCTCTCTACAGAGTATCACCTTACATTCACATATCCAATGATTCTCAAAGGCTATTTACTGAAGAAGGAGTCAAGGAGGGGAATGTGGTTTATCAGCAAATTATGCTCTTGGGTTTATCTCTAATTGAGTCACTCTTCCCAATGACAACAACCAAGACATATGATGAAATCACATTGCATCTCCACAGTAAATTTAGCTGCTGTATCAGGGAAGCACCTGTTGCAGTTCCTTTCGAGCTACTTGGGTTGGCACCAGAACTAAGGGCAGTTACTTCAAATAAGTTTATGTATGATCCTAGCCCTGTATCGGAGGGAGACTTTGCGAGACTTGATCTGGCTATCTTTAAGAGTTATGAGCTGAATTTAGAGTCATATCCCACAATAGAGCTAATGAACATTCTTTCAATATCTAGTGGGAAGTTGATTGGCCAGTCTGTGGTTTCCTATGATGAAGATACCTCTATAAAGAATGACGCTATAATAGTGTATGACAACACACGGAATTGGATCAGCGAAGCTCAGAATTCAGATGTGGTCCGCCTATTCGAATATGCAGCACTTGAAGTGCTCCTCGACTGTTCTTATCAACTCTACTATCTGAGGGTAAGAGGCCTGAACAATATCGTCCTATATATGAGTGATTTATACAAGAATATGCCAGGAATTTTACTCTCCAATATTGCGGCTACGATATCTCACCCCATCATCCATTCAAGGTTGAATGCAGTAGGTCTAGTCAACCATGACGGGTCACACCAACTTGCAGACACAGATTTCATTGAAATGTCTGCAAAACTGCTAGTCTCTTGCACTCGACGCGTGGTCTCAGGTTTATATGCAGGGAATAGGTATGATCTGCTATTCCCATCTGTCTTAGATGATAACCTGAGTGAGAAGATGCTTCAGTTGATATCTCGGTTATGCTGTCTGTACACGGTGCTCTTTGCTACAACAAGAGAAATCCCGAAAATAAGAGGCTTATCTGCAGAAGAGAAATGCTCGGTACTTACTGAATACTTACTGTCAGATGCTGTGAAACCATTACTTAGGTCCGAGCAAGTGAGCTCTATCATGTCTCCCAACATAATTACATTCCCAGCCAATCTATATTACATGTCTAGGAAGAGCCTTAATTTGATCAGGGAAAGAGAGGATAGGGATACTATCTTGGCATTGTTGTTCCCTCAAGAACCATTGCTCGAGTTTCCTTCAGTACAAGATATTGGTGCTCGAGTGAAAGATCCATTTACCCGACAACCTGCGGCGTTCTTACAAGAGTTAGATTTGAGTGCCCCAGCAAGATATGACGCGTTTACACTTAGTCAAGTTCACTCTGAACATACATTGCCGAACCCAGAGGAAGACTATTTAGTACGATACTTGTTCAGAGGAATAGGGACCGCGTCCTCCTCTTGGTATAAGGCATCTCATCTTCTTTCTGTACCCGAGGTCAGATGTGCAAGGCATGGAAACTCCTTATACTTGGCAGAAGGAAGTGGAGCCATTATGAGTCTTCTTGAATTGCATGTACCGCATGAAACTATCTATTACAATACGCTTTTTTCGAATGAGATGAACCCCCCACAGCGACATTTCGGACCGACCCCAACACAGTTTCTAAATTCGGTCGTTTATAGGAATCTACAGGCGGAAGTACCATGCAAGGATGGATTTGTTCAGGAGTTCCACCCATTGTGGAGAGAGAATACAGAAGAAAGTGACCTGACCTCAGATAAAGCGGTGGGATATATCACATCTGCAGTGCCTTACAGGTCTGTATCATTATTGCATTGTGACATTGAAATTCCTCCAGGATCCAATCAAAGCTTACTAGATCAACTGGCTACCAATTTATCCCTGATTGCCATGCACTCTGTAAGAGAGGGCGGGGTCGTTATCATCAAAGTACTGTATGCAATGGGGTACTACTTCCATCTACTCATGAATTTGTTTGCTCCATGTTCCACGAAAGGATATATTCTCTCTAATGGCTATGCATGTAGAGGGGATATGGAGTGTTACTTGATATTTGTCATGGGCTATCTAGGCGGGCCTACATTTGTGCACGAGGTGGTGAGGATGGCAAAAACTCTAGTACGGCGGCACGGTACACTTCTGTCTAAATCAGATGAAATTACACTGACTAGGTTATTTACCTCACAGCAGCATCGTGTAACAGACATCCTATCCAGCCCTTTACCGAGACTAATGAAGTTCTTGAGAGAGAATATTGATGCTGCGCTGATTGAAGCCGGGGGACAGCCTGTCCGTCCATTCTGTGCAGAGAGTTTGGTGAGCACACTAAAAGATATGACTCAGATGACCCAGATCATCGCCAGCCACATTGACACAGTCATTCGATCTGTGATCTACATGGAAGCTGAGGGTGATCTTGCCGACACAGTATTCTTATTTACCCCTTACAATCTCTCTACAGACGGTAAAAAGAGAACATCACTTAAACAGTGCACAAGACAGATCCTAGAGGTCACAATACTGGGTCTCAGGGCCAAAGATCTCAATAAAGTAGGTGATGTAATCGGCCTAGTGCTCAGAGGTATGATTTCTCTGGAGGACCTAATCCCACTGAGAACATACTTGAAGCGTAGTACCTGCCCGAAGTATTTAAAGGCTGTCCTAGGTATTACTAAACTCAAAGAAATGTTCACAGACACCTCTTTATTATACTTGACTCGTGCTCAACAAAAATTCTACATGAAAACTATAGGCAATGCAGCCAAGGGATATTACAGTAACGATAACTCT
>AFA36081
ATGGCAGGCTTCGGACCCGAAAGGGCAGAGCATCGAATAATCCTACCCGAATCTCATTTATCGTCTCCACTTGTCAAACATAAGTTACTGTATTATTGGAAACTGACTGGCCTACCCCTACCAGATGAGTGTGACTTTGACCATCTTATACTCAGCAGGCAATGGAAGAAGATCCTTGAATCATCAACCCCAGACATTGAAAGAATGATTAAGCTAGGTCGCTCGGTACATCAGACACTCAGCCATTCCACAAAAATCACTGGGATCTTACATCCTAGGTGTCTAGAAGACCTAGTAAGGCTAGATATTCCCGATTCAACAAACAGGTTCAGAAGGATAGAAAAGAAGATTCAGATTCACAACACAAGGTATGGGGAACTATTCACCAGACTCTGCTCTTATGTTGAAAAGAAGCTGCTAGGTTCTGCTTGGACACACAAGATCCGCCGTTCTGAAGAGTTTGACAGTCTCCGCACAGATCCGGCATTCTGGTTCCACTCTTCATGGTCCACCGCCAAATTCGCTTGGCTTCATGTGAAGCAGATCCAGAGGCACTTGATTGTAGCCGCGCGGACAAGGTCTGCCTCCAGCAAGCTTGTGACACTGTCTCATCATTCAGGCCAAGTCTTTGTCACTCCTGAGCTAGTAATAGTAACGCATACGAATGAAAACAAGTTTACATGTCTCACGCAGGAACTTGTATTGATGTATGCGGATATGATGGAGGGAAGAGACATGGTGAATATAATCTCATCGACAGCAGTACACTTGCGCTGCTTGGTGGAAAAGATTGATGATATCTTGAGGCTGGTGGACGCACTTGCTAGGGATCTGGGCAATCAGGTTTATGACGTTGTGGCACTGATGGAGGGCTTCGCATATGGTGCCGTGCAGCTCTTGGAACCGTCAGGGACCTTTGCTGGCGACTTCTTTTCATTCAATTTGCAAGAATTGAGGGACACTTTGATTGGTTTATTACCACAGAAAATAGCCGATTCAGTGACACATGCTATCGCCAACATATTCTCTGGCCTTGAGCAAAACCAGGCAGCAGAGATGTTATGTCTATTGAGGTTATGGGGTCATCCGCTACTAGAGTCACGAGCTGCTGCAAAAGCTGTTAGGGCCCAAATGTGTGCACCCAAAATGGTAGACTTTGATATGATTCTCCAGGTGCTGTCATTTTTTAAAGGAACTATCATCAACGGATATAGGAAGAAGAACGCCGGTGTCTGGCCAAGGGTTAAAAGACATACCATATATGGGAAGGTAATTGCTCAATTGCATGCCGACTCTGCCGAGATATCTCATGACATCATGTTAAGAGAATACAAGAATCTGTCTGCGATTGAATTTGAGGCTTGTATTGAGTACGATCCTGTCACTAACTTGAGCATGTTTCTAAAAGACAAGGCGATTGCGCATCCTAGAGACAACTGGCTCGCATCATTTAGGAGGAACTTGCTCTCAGAAGATCAGAAGAAAAATGTGCAAGATGCCACATCAACCAATCGGCTCTTAATAGAATTTCTAGAATCAAATGATTTTGATCCGTATAAGGAGATGGAATACTTAACAACACTTGAATACCTGCGAGATGATAACGTGGCAGTCTCTTACTCATTGAAAGAGAAGGAGGTGAAGGTTAATGGCCGCATATTCGCCAAGTTGACCAAGAAGCTGAGGAACTGCCAGGTCATGGCAGAAGGGATCCTCGCAGATCAGATTGCACCCTTCTTCCAGGGGAACGGGGTGATCCAAGACAGCATTTCTCTGACCAAGAGCATGCTAGCAATGAGCCAACTATCATACAATAGCAACAGGAAGCGTATCACTGATTGCAAGGAGAGGGTCTCCTCTAGCCGGAACCATGATCTCAAAGGGAAGCACCGGCGAAGGGTTGCCACATTTATCACTACCGATCTACAGAAATACTGCTTGAACTGGCGGTATCAGACCATAAAGCTATTCGCTCATGCCATCAACCAACTAATGGGCCTACCACATTTCTTTGAATGGATACACCTGAGGCTAATGGATACCACGATGTTCGTAGGCGACCCTTTCAACCCTCCGAGTGATCCGACTGACTGTGACCTAACCAAGGTCCCGAATGATGACATATATATTGTCAGTGCGAGAGGGGGTATTGAGGGGCTTTGCCAGAAGTTATGGACTATGATCTCAATTGCAGCTATTCAGTTGGCAGCAGCACGATCGCATTGTCGCGTAGCATGTATGGTCCAAGGGGATAACCAAGTCATAGCTGTCACTAGAGAGGTCCGACCAGATGATTCTCCTGAGTCCGTTTTAACACAGCTTCATGAGGCTAGTGACAACTTCTTTAGAGAATTGATCCATGTCAATCATCTGATAGGGCACAACCTAAAAGACAGAGAGACTATCAGGTCAGATACTTTCTTCATCTACAGCAAGAGGATTTTTAAGGACGGTGCCATACTCAGTCAGGTACTTAAGAATTCTTCAAAATTAGTACTGGTATCGGGAGATTTGGGCGAAAATACAGTGATGTCCTGTGCCAATATCTCATCGACTGTAGCACGGCTCTGCGAGAATGGTCTCCCAAAGGATTTCTGCTACTATCTCAACTACCTGATGAGTTGTATCCAAACGTACTTTGACTCCGAATTTTCAATTACTAGTTCTACTCAATCCGGCTCAAATCAATCGTGGATAAATGACATACCATTTGTCCATTCTTATGTCTTGACGCCAGCACAACTTGGCGGGTTGAGCAACCTCCAATATTCGAGGCTCTACACCAGGAACATCGGAGACCCAGGGACGACAGCATTTGCTGAGGTGAAAAGGCTCGAAGCAGTAGGACTTTTAGGACCAAACATAATGACAAACATTCTGACTAGACCGCCAGGGAACGGGGACTGGGCCAGCTTATGCAATGACCCCTATTCATTCAATTTTGAGACAGTGGCCAGCCCGAATATCGTCCTCAAGAAACATACACAACGTGTTCTGTTTGAGACATGCTCAAACCCGCTACTATCTGGAGTCCACACAGAAGACAATGAAGCAGAAGAGAAAGCATTGGCAGAGTATTTATTGAATCAAGAGATGATCCATCCAAGAGTGGCTCATGCAATTATGGAAGCAAGCTCAGTAGGAAGGAGAAAGCAGATTCAAGGGTTAGTGGATACAACCAATACAGTCATAAAAATTGCGCTATCTAGAAAACCACTGGGGATCAAGAGGCTCACAAGGATAATAAATTACTCGAGCATGCATGCCATGCTCTTCCGAGATGATGTCTTCCTGTCTAATAGAACCAATCATCCGCTAGTTTCATCAGAGATGTGCTCTTTAGCGTTGGCAGACTATGCGAGGAACCGCAGTTGGTCACCCTTGACCGGGGGAAGAAAGATTCTAGGGGTCTCTAATCCTGACACGATTGAGCTGGTGGAAGGAGAAATACTAAGTATCAGTGGGGGTTGTACAAAGTGCGATAGCGGAGATGAACAATTCACATGGTTCCACCTTCCAAGCAATATTGAATTGACGGATGACACGAGCAAGAATCCTCCTATGAGGGTCCCTTACCTAGGCTCCAAAACTCAGGAAAGAAGAGCTGCATCTCTTGCAAAGATTGCACATATGTCACCGCATGTTAAAGCAGCACTCAGAGCCTCTTCGGTACTAATCTGGGCATACGGTGACAACGACATCAATTGGACCGCTGCATTGAAGATGGCACGATCAAGATGCAATATTTCATCAGAGTACCTCAGACTATTGTCACCTTTACCGACTGCAGGGAATCTCCAACACCGACTCGATGATGGCATCACCCAGATGACATTCACCCCAGCTTCTCTATATCGAGTGTCTCCATATGTCCATATATCAAATGACTCACAGAGACTGTTCACTGAGGAAGGTGTTAAGGAAGGAAACGTGGTATATCAGCAAATCATGCTCCTAGGGCTCTCGCTGATCGAGTCATTATTCCCTATGACTGTCACAAAAACGTATGATGAAATTACCCTCCATCTTCATAGCAAGTTTAGTTGTTGTATCCGTGAGGCGCCAGTGGCTGTCCCATTTGAGCTAACAGGTGTAGCACCAGATCTCAGGGTTGTAGCATCTAACAAATTCATGTATGATCCAAACCCGGTAACGGAAGGAGACTTCGCTAGGTTAGATCTTGCGATATTCAAAAGTTATGAATTGAATTTGGAGTCATATTCTACGATAGAGTTGATGAATATTCTTTCTATCTCTAGTGGGAAGTTGATTGGTCAATCGGTCGTATCTTATGATGAAGACACGTCCATTAACAATGATGCAATAATAGTGTATGACAACACCCGCAACTGGATAAGTGAGGCTCAAAATTCAGATGTCGTCAGGCTATTCGAGTATGCAGCCCTTGAGGTCCTACTTGATTGCTCTTACCAGCTATACTATCTTCGAGTGCGCGGTTTGAATAATGTTGTATTATACATGAGTGATCTTTATAAGAATATGCCTGGCATCCTACTATCTAACATTGCTGCTACTATATCCCACCCGATCATACATTCACGTTTACACACCGTAGGGCTGATCAGCCATGATGGCTCACACCAACTTGCAGATACGGACTTCATTGGATTATCAGCTAAATTGCTCGTATCCTGCACGAGGAGAGTTGTCTCAGGGCTGTACGCAGGGAACAAGTATGATTTGCTTTTCCCTTCTGTCCTAGATGACAACCTGAATGAGAAGATGCTACAGCTGATCTCCCGACTTTGTTGTCTGTATACGGTGCTGTTTGCGACCACGAGAGAGATCCCGAAAATAAGAGGATTGCCCGCAGAAGATAAATGTGCTATGTTAACAGAGTACCTTCTATCTGATGCAGTGAGGCCGCTTCTCAGTCCAGAGCAAGTCGATTCAATCACTTCTCCAAACATTGTAACATTCCCAGCTAACCTCTATTATATGTCCAGGAAAAGCCTTAATTTAATCAGAGAAAGAGAGGACAGGGACTCAATTCTAGCATTGATGTTCCCACAAGAACCGTTGTTTGAATTCCCGTCAGTCCAGGATATCGGTGCACGTGTCAAGGACCAATTGACAATGAAGCCTGCTGCATTCCTGCACGAGCTAGACTTAAGCGCTCCAGCACGGTACGATGCATACACGTTAGAGCAAGCCCGATCTGACTGTGCACTTGCTGACATGGGGGAGGATCAATTAGTTCGATACCTATTTAGGGGAGTAGGAACAGCATCTTCATCCTGGTACAAAGCATCTCATTTATTATCTGTCCCAGAAATCAGGTGTGCTAGGCACGGAAATTCTCTGTATCTTGCTGAAGGAAGCGGGGCTATCATGAGCTTATTGGAGTTACATATACCGCACGAGACAATATACTACAATACACTCTTCTCCAATGAAATGAACCCACCACAGCGGCACTTCGGTCCTACGCCAACACAGTTCCTTAACTCTGTGGTGTATAGAAACTTACAAGCCGAGGTCCCGTGCAAAGATGGATTTGTCCAGGAGTTCCGACCCTTATGGAGAGAAAACACAGAGGAGAGTGACTTGACATCAGATAAAGCTGTGGGGTATATTACATCCGTAGTACCTTACCGATCAGTGTCTCTGCTTCACTGCGACATTGAGATCCCGCCAGGATCTAATCAGAGCTTATTAGATCAACTGGCTACCAATTTGTCACTAATAGCGATGCACTCAGTGAGAGAGGGAGGTGTTGTAATTGTCAAAATACTGTACTCCATGGGCTACTATTTCCACTTGCTTGTGAACCTTTTTACCCCTTGCTCAGTCAAAGGATACGTTCTGTCCAACGGGTATGCCTGTAGAGGAGATATGGAATGCTATGTAGTATTCGTAATGGGATCTTTGGGCGGGCCTACCTTTGTTAATGAGGTAGTAAGGATGGCGAAGACATTGACACAGAGACACGGGACACTACTCGCCAAATCAGATGAGATGGCATTGATGGCATTATTTACCTCGCAGAAGCAAAAAATTAACAATATCCTATCAAGCCCTCTCCCGAGGTTGGTAAAGCTACTAAAACGCACTATTGACACTGCTTTGATCGAGGCCGGTGGACAACCTGTGAGGCCGTTCTGCGCAGAAAGCTTAGTAAATACCCTCTCAGACATCACTCAGACCACGCAGGTGATTGCCAGCCACATTGATACAGTCATAAGATCAGTCATATACATGGAAGCAGAGGGTGACCTGGCTGACACTGTCTTCCTATTCACACCATACAATTTGTCCACCGATGGGAAAAAGAGAACATCGCTAAAACAGTGCACAAGGCAAATCCTCGAGGTAACCATCCTCGGTCTTGGGGCAGAAGATCTCAATCGGGTGGGAGACACCATAAGCTTGATACTCAGAGGGACAATATCTCTAGAAGATCTTATACCGTTACGCACATATCTCAAGATGAGTACATGCCCTAAATATCTGAAATCTGTACTGGGCTTGACAAGACTTAGGGAGATGTTTTCTGACAGCTCCATGCTTTACTTAACACGGGCACAACAAAAGTTTTACATGAAGACTGTAGGAAATGCCGTCAAAGGATATTACAACAGTAGCAAAAAT
>ACT22887
ATGGCGAGCTCCGGTCCCGAAAGGGCAGAGCATCAGATTATCCTACCAGAGTCACACCTGTCTTCACCGCTGGTCAAGCACAAACTACTCTATTACTGGAAATTGACTGGGCTACCACTTCCTGATGAATGTGACTTCGACCACCTCATTCTCAGCCGACAATGGAAGAAAATACTTGAATCGGCCTCCCCCGACACTGAGAGAATGATAAAACTCGGAAGGGCTGTACACCAGACTCTAAACCACAATTCTAGGATAACTGGAATACTCCACCCCAGGTGTTTAGAAGAACTGGCTAGTATTGAGGTTTCTGACTCAACCAACAAGTTCCGGAAGATCGAAAAAAAGATCCAAATTCACAACACAAGATATGGAGAACTCTTCACGAGGCTGTGCACGCATGTCGAGAAGAAATTGCTGGGGCCATCTTGGTCTAACAATGTCCCCCGGTCAGAGGAGTTCAACTGCATCCGTGCAGATCCGGCATTCTGGTTTCACTCCAAATGGTCCACAGCCAAGTTTGCATGGCTCCATATAAAACAGATCCAAAGGCATCTGATTGTGGCAGCAAGAACAAGGTCTGCGGCCAACAAACTGGTGACGCTAACTCATAAGGTAGGACAGGTCTTTGTTACTCCTGAGCTTGTCATTGTGACACATACAGATGAGAACAAGTTCACGTGTCTTACCCAGGAACTTGTATTGATGTATGCGGATATGATGGAGGGCAGAGATATGGTCAACATAATATCATCCACGGCAGCACATCTAAGAAGCCTATCAGAGAAGATTGATGACATTCTGCGGTTAGTGGATGCTCTGGCAAAAGATTTGGGCAATCAAGTCTACGACGTTGTAGCATTAATGGAGGGATTTGCATACGGTGCTGTTCAGCTGCTAGAGCCATCAGGTACGTTTGCAGGGGATTTCTTCGCATTCAATCTGCAGGAGTTGAAAGACACCCTAATCAGTCTCCTCCCCAAGGACATAGCAGAATCCGTGACTCATGCAATAGCCACTGTGTTCTCTGGCTTGGAACAGAATCAAGCAGCTGAGATGTTGTGCCTACTGCGTCTGTGGGGTCATCCACTGCTTGAGTCCCGTATTGCGGCAAAGGCAGTTAGGAGCCAAATGTGTGCACCGAAAATGGTAGACTTTGATATGATCCTCCAGGTACTGTCTTTCTTTAAAGGAACAATCATCAACGGATATAGGAAGAAAAACGCAGGTGTGTGGCCACGGGTCAAGGTGGATACAATATACGGGAAGGTCATTGGGCAGCTACATGCTGATTCAGCAGAGATTTCACATGACATCATGTTGAGAGAATATAAGAGTTTATCTGCACTTGAATTTGAGCCATGTATAGAATATGACCCTGTCACTAATCTGAGCATGTTCTTAAAAGACAAGGCAATTGCACACCCAAACGATAATTGGCTCGCCTCGTTTAGGCGGAACCTTCTCTCTGAAGACCAGAAGAAACATGTTAAAGAGGCAACATCAACCAACCGCCTCTTGATAGAGTTCCTAGAGTCGAATGATTTTGATCCATATAAAGAGATGGAATATTTAACGACCCTTGAGTACCTAAGGGATGACAATGTGGCAGTATCATACTCACTCAAAGAGAAAGAAGTGAAAGTTAATGGGCGGATCTTTGCTAAGCTAACAAAGAAATTAAGGAACTGTCAGGTGATGGCAGAAGGGATCCTGGCTGACCAGATTGCACCTTTCTTTCAGGGGAATGGAGTCATTCAAGATAGCATATCTCTGACCAAGAGTATGCTGGCGATGAGTCAACTATCTTTTAATAGCAATAAGAAGCGTATCACTGACTGCAAGGAAAGAGTATCCTCAAACCGCAATCATGATCCAAAAAGCAAAAATCGTCGGAGAGTTGCCACCTTTATAACAACTGACCTGCAAAAGTACTGTCTTAATTGGAGATATCAGACAGTCAAGTTGTTCGCTCATGCCATCAATCAGCTGATGGGCCTACCCCACTTTTTTGAGTGGATTCATCTAAGACTAATGGACACTACAATGTTCGTAGGAGACCCTTTCAATCCTCCAAGTGACCCTACTGACTGTGATCTTTCAAGAGTCCCAAATGATGACATATATATTGTCAGTGCCAGAGGGGGTATCGAGGGATTATGTCAGAAGTTATGGACTATGATCTCAATTGCTGCAATCCAACTTGCTGCAGCGAGATCACACTGTCGCGTTGCCTGTATGGTACAGGGTGACAATCAAGTAATAGCTGTAACAAGGGAGGTTAGATCAGATGACTCCCCAGAGATGGTGTTAGCGCAATTGCATCAGGCCAGTGACAATTTCTTTAAGGAATTGATCCATGTTAATCATTTGATTGGCCATAATTTGAAGGATCGTGAAACCATCAGGTCAGACACATTCTTCATATACAGCAAGAGAATATTTAAAGACGGAGCAATACTCAGTCAAGTCCTCAAAAATTCATCTAAATTAGTGCTAGTGTCAGGTGACCTTAGTGAGAACACCGTAATGTCCTGTGCTAACATTGCATCTACCGTAGCACGACTATGTGAGAACGGGCTTCCTAAGGACTTCTGTTATTATTTAAACTACCTAATGAGTTGCGTGCAGACATACTTTGACTCTGAGTTTTCCATCACCAACAACTCACACCCCGATTTTAACCAGTCATGGATTGAGGATATTTCATTTGTGCACTCATATGTTCTGACCCCCGCCCAGTTGGGGGGACTGAGCAACCTTCAATACTCAAGACTCTACACTAGAAACATCGGTGACCCGGGGACTACTGCTTTTGCAGAGATCAAGCGATTAGAGGCAGTGGGATTATTGAGTCCTAGCATCATGACTAACATCTTAACCAGACCGCCTGGAAATGGAGATTGGGCCAGTCTGTGCAACGATCCATACTCTTTCAATTTTGAGACTGTCGCAAGCCCAAATATTGTCCTTAAGAAGCATACACAAAGAGTCCTATTTGAAACTTGTTCAAATCCCTTATTATCTGGAGTGCACACAGAAGATAATGAGGCAGAGGAGAAGGCATTGGCTGAATTCTTGCTCAATCAAGAAGTGATTCATCCCCGTGTCGCGCATGCCATCATGGAAGCAAGCTCTGTGGGTAGGAGGAAGCAAATTCAGGGGTTGGTTGACACAACAAACACTGTGATTAAAATCGCATTGACCAGAAGACCACTTGGCATCAAGAGGCTGATGCGGATAGTTAATTACTCGAGCATGCATGCAATGCTGTTTAGGGACGATGTTTTCTCATCCAACAGGTCCAATCACCCCTTAGTCTCTTCTAGTATGTGTTCTCTGACACTGGCAGACTATGCTCGGAATAGAAGCTGGTCACCCTTGACGGGAGGTAGGAAAATACTGGGTGTATCTAATCCTGATACCATAGAACTCGTAGAGGGCGAGATCCTTAGTGTAAGCGGAGGGTGTACGAAATGTGACAGCGGAGATGAACAATTTACTTGGTTCCATCTCCCGAGCAATATAGAATTGACCGATGACACCAGTAAGAATCCTCCGATGAGAGTACCATATCTCGGATCAAAGACTCAGGAGAGGAGAGCTGCTTCACTTGCGAAAATAGCTCATATGTCACCACATGTGAAGGCTGCGCTGAGGGCATCATCTGTGTTGATATGGGCTTACGGGGACAATGAAGTAAATTGGACTGCTGCTCTTAAGATCGCAAGGTCTCGGTGTAATATTAACTCAGAGTACCTTCGGCTATTGTCCCCTTTGCCCACGGCTGGGAATCTCCAACACAGGCTAGATGACGGCATAACTCAGATGACATTCACCCCTGCATCTCTCTATAGGGTATCACCTTACATTCACATATCCAATGATTCTCAAAGGTTATTCACTGAAGAAGGAGTCAAAGAGGGGAATGTAGTTTATCAGCAAATCATGCTCTTGGGTTTATCCCTAATCGAGTCACTCTTCCCAATGACAACAACTAGGACATATGATGAGATCACATTACACCTCCACAGCAAATTTAGCTGCTGTATCAGGGAAGCACCTGTTGCGGTTCCTTTCGAGCTACTCGGGGTGGCACCAGAACTAAGAACAGTGACCTCAAATAAGTTTATGTATGATCCTAGCCCTGTATCGGAGGGAGACTTTGCGAGACTTGACTTAGCCATCTTTAAGAGTTACGAACTTAATTTAGAGTCATACCCCACAATAGAGTTAATGAATATTCTTTCAATATCCAGCGGGAAGTTGATTGGCCAGTCTGTGGTTTCTTATGATGAAGATACCTCCATAAAGAATGACGCTATAATAGTGTATGACAATACCCGGAATTGGATCAGCGAAGCTCAGAATTCAGATGTGGTCCGACTATTCGAGTATGCAGCACTTGAAGTGCTCCTCGACTGTTCTTATCAACTCTACTATCTGAGAGTAAGAGGCCTAGATAATATCGTCTTATACATGAGTGATTTGTATAAGAATATGCCAGGAATCCTACTTTCTAACATTGCAGCTACAATATCTCATCCCATCATTCATTCTAGGTTACATGCGGTAGGCCTAGTTAACCACGACGGATCACACCAACTTGCAGATACGGATTTCATTGAAATGTCTGCAAAACTGTTAGTCTCTTGCACCCGACGTGTGGTCTCAGGTTTATATTCAGGGAATAAGTATGACCTGCTGTTCCCGTCTGTCTTAGATGATAACCTGAATGAGAAGATGCTTCAGCTAATATCACGGTTATGCTGCCTGTACACGGTACTCTTTGCTACAACAAGAGAAATCCCGAAAATACGAGGCCTGTCTGCGGAAGAGAAATGTTCAGTACTTACTGAGTACCTACTGTCTGATGCTGTGAAACCATTACTTAGTCCCGAGCAAGTGAGTTCTATCACGTCCCCTAATATAGTTACGTTCCCAGCTAATCTGTACTACATGTCTCGGAAGAGTCTTAATTTGATCAGGGAAAGGGAGGACAGGGATACTATCTTAGCATTGTTATTCCCCCAAGAGCCACTACTCGAGTTCCCTTTAGTACAAGATATTGGTGCTCGAGTGAAGGATCCATTTACCCGACAACCTGCGGCATTCCTACAGGAGTTAGATCTGAGCGCTCCAGCCAGGTATGATGTATTTACGCTTAGTCAGGCTCATTCTGAACTCACATCGCCAAATCCGGAGGAAGACTACTTAGTGCGTTACTTATTCAGAGGAATAGGGACTGCATCCTCATCTTGGTATAAGGCATCCCATCTCCTTTCCGTACCTGAGGTCAGATGTGCAAGGCATGGAAACTCTTTGTACTTGGCAGAAGGAAGTGGAGCCATCATGAGTCTTCTCGAACTGCATGTACCGCATGAGACTATCTATTATAATACGCTCTTTTCAAACGAGATGAATCCCCCACAGCGACATTTCGGACCGACCCCAACACAATTTTTGAATTCGGTTGTTTATAGGAATTTACAGGCAGAGGTACCATGTAAGGACGGTTTTGTCCAGGAGTTCCGTCCATTATGGAGAGAGAATACAGAGGAAAGCGACCTGACCTCAGATAAAGCAGTAGGGTATATAACATCTGCAGTGCCCTACCGGTCTGTATCATTGCTGCATTGTGACATTGAAATTCCTCCAGGATCCAATCAAAGCTTACTAGATCAACTAGCTACCAATTTGTCTCTGATTGCAATGCATTCTGTAAGGGAAGGCGGGGTAGTGATCATCAAGGTGTTATATGCGATGGGATACTATTTCCATCTACTCATGAACTTATTCACTCCGTGTTCCACAAAAGGACATATTCTCTCTAATGGTTATGCATGTCGAGGAGATATGGAGTGTTACCTGGTGTTTGTCATGGGTTATCTGGGCGGGCCCACATTTGTACACGAGGTGGTGAGGATGGCAAAAACTTTAGTACAGCGGCACGGTACACTTTTGTCTAAATCAGATGAGATTACACTGACTAGGTTATTCACTTCACAGCGGCAGCGTGTAACAGATATTTTATCCAGTCCTTTACCAAGACTAATAAAGTTTTTGAGAAAAAATATTGATACTGCACTGATTGAAGCCGGGGGACAACCCGTCCGTCCATTCTGTGCAGAGAGTTTAGTGAGCACACTAGCGGACATAACTCAGATGGCCCAGATCATCGCTAGCCATATTGACACAGTCATCCGGTCTGTGATCTACATGGAAGCTGAGGGTGATCTTGCTGACACAGTATTCTTATTTACCCCTTACAATCTCTCTGCGGACGGCAAAAAGAGAACATCACTTAAACAGTGCACGAGACAGATCTTAGAGGTCACGATACTAGGTCTCAGAGTCGAAAATCTCAATAAAGTGGGCGATGTAATTAGCCTAGTGCTTAAAGGTATGATCTCTCTGGAGGATCTTATCCCACTGCGGACATACTTGAAGCGTAGTACTTGCCCTAAGTACTTGAAGGCTGTCTTAGGTATTACTAAACTCAAAGAAATGTTTACAGACACCTCTTTATTATACTTGACTCGTGCTCAACAAAAATTCTACATGAAAACTATTGGCAATGCAGTCAAGGGGTACTACAGTAATTATGACTCT
>ACK38026
ATGGCGAGCTCCGGTCCCGAAAGGGCAGAGCATCAGATCATCCTACCAGAGTCACATCTATCCTCTCCATTGGTCAAGCACAAACTGCTCTACTACTGGAAATTAACTGGGCTACCGCTCCCCGACGAATGCGACTTCGATCATCTCATTATCAGCAGGCAATGGAAGAAAATACTTGAATCTGCCACTCCTGATATTGAGAGGATGATAAAACTCGGGCGGGCAGTGCATCAGACTCTCAACCACAATTCCAAGATAATCGGAGTACTCCATCCCAGGTGTTTAGAAGAACTGTCTAGTATTGAGGTCCCTGATTCAACCAACAAATTTCGGAAGATTGAAAAGAAGATCCAAATTCACAACACAAGGTATGGAGACCTGTTCGCCAAGCTGTGCACGCATGTTGAAAAGAAATTGCTAGGATCATTCCAGTCTAGCAATGCCCTACGATCAAAAGAGTTCAGCAGCATCCGTACAGATCCAGCATTCTGGTTTCACTCAAAATGGTCCAGAGCCAAGTTTGCATGGCTCCATATAAAACAGGTCCAGAGGCATCTCATTGTAGCAGCAAGAACAAGGTCCGCAGTCAACAAGTTAGTGACGTTAACCCATAAGATAGGCCAAGTCTTTGTTACTCCTGAGCTTGTCATTGTGACACATACAGATGAGAACAAGTTCACATGCCTCACCCAAGAACTTGTACTGATGTATGCAGATATGATGGAAGGCAGGGACATGGTCAACATAATATCATCTACAGCGACACATCTCAAAAATCTATCAGAGAAGATTGATGATATTCTGCGGTTAGTAGATGCTCTGTCAAAGGATTTGGGCAATCAAGTCTATGATGTCGTAGCATTGATGGAGGGATTTGCATACGGTGCTGTTCAGCTGCTTGAACCGTCAGGTACATTTGCAGGAGATTTTTTTGCATTCAACCTACAAGAGCTCAAAGACACTCTAATCGAACTCCTCCCAAAAGATGTAGCGGAATCAGTAACTCACGCAATCGCCTCCATATTCTCTGGCTTAGAACAGAATCAAGCAGCTGAGATGTTGTGCTTGCTGCGTTTGTGGGGTCACCCACTGCTTGAGTCCCGTAGCGCAGCAAAAGCAGTCAGGAGCCAGATGTGCGCACCCAAGATGGTAGACTTCGATATGATCCTCCAGGTATTATCTTTCTTTAAGGGAACAATCATCAATGGATACAGGAAGAAGAATTCAGGTGTGTGGCCACGAGTCAAGATAGATACGATATACGGGAAGGTCATCGGGCAGCTATATGCTGATTCAGCAGAGATTTCACATGATGTCATGTTGAGAGAATACAAGAGTTTATCTGCCCTTGAATTTGAGCCATGTATAGAATATGACCCTGTTACCAATCTAAGTATGTTCTTAAAGGACAAGGCAATCGCACATCCGAAAGATAACTGGCTCGCCTCGTTTAGGCGGAACCTTCTCTCTGAGGACCAGAAGAAACAGGTAAAAGAGGCAACCTCAACTAACCGCCTCTTGATAGAGTTCTTAGAATCAAATGATTTTGATCCATATAAGGAGATGGAATACTTGACGACCCTTGAGTACCTAAGGGACGACAGTGTGGCAGTATCATACTCACTCAAAGAGAAGGAGGTGAAAGTTAATGGGCGGATTTTCGCTAAGTTGACAAAGAAATTAAGGAACTGCCAGGTAATGGCAGAAGGGATTCTAGCTGATCAGATTGCACCTTTTTTCCAAGGAAATGGGGTCATTCAAGATAGCATATCCTTGACTAAGAGTATGTTAGCGATGAGTCAACTGTCTTTTAACAGCAATAAGAAACGTATCACTGACTGCAAGGAGAGGGTTTCCTCAAACCGTAATCATGATCCGAAGAGCAAGAATCGTCGAAGAGTTGCCACTTTTATCACGACTGACCTGCAAAAGTATTGTCTTAACTGGAGATATCAGACAGTTAAGCTATTCGCCCATGCCATCAATCAGCTGATGGGCCTACCTCACTTCTTCGAGTGGATTCACCTTAGACTAATGGACACTACGATGTTTGTAGGAGATCCTTTCAATCCTCCAAGTGACCCGACCGACTGTGATCTATCAAGAGTCCCGAATGATGATATATATATTGTCAGTGCTAGAGGGGGCATTGAGGGATTATGCCAGAAGCTATGGACAATGATCTCAATTGCTGCAATCCAACTTGCTGCAGCAAGATCGCATTGTCGAGTTGCCTGCATGGTACAAGGTGACAATCAAGTAATAGCTGTAACAAGAGAAGTAAGATCAGATGACTCCCCAGATATGGTGTTGACACAGTTGCATCAAGCTAGTGATAATTTCTTCAAAGAACTGATTCATGTCAATCATCTGATTGGCCACAACCTGAAAGATCGTGAAACCATCAGGTCAGACACATTCTTCATATACAGCAAGCGGATATTCAAAGACGGAGCAATACTCAGTCAGGTCCTCAAAAACTCATCTAAATTGGTGCTAATATCAGGCGACCTTAGTGAAAACACTGTAATGTCCTGTGCCAACATTGCATCCACTGTAGCACGGCTATGTGAGAACGGGCTTCCTAAGGATTTCTGTTATTATTTAAACTACCTAATGAGTTGTGTGCAGACATATTTTGATTCTGAGTTTTCTATTACTCGCAGCTTTCAACCAGATTCCAACCAGTCCTGGATTGAGGACATCTCTTTCGTACACTCATATGTTTTAACCCCTGCCCAGCTAGGGGGACTGAGTAACCTTCAATACTCAAGGCTCTACACAAGGAATATTGGTGACCCGGGGACTACTGCTTTTGCGGAGGTCAAGCGATTAGAAACAGTGGGGTTGCTGAGTCCTAGCATTATGACTAATATCTTAACTAGGCCACCTGGTAATGGAGACTGGGCCAGCCTGTGCAACGATCCTTATTCTTTTAATTTTGAGACTGTCGCAAGCCCAAACATTGTCCTTAAGAAACATACACAAAAAGTCTTATTCGAGACTTGTTCAAACCCTTTATTATCCGGAGTACACACAGAGGACAATGAGGCAGAAGAGAAGGCATTGGCTGAATTCCTACTCAATCAAGAAGCGGTTCACCCACGTGTCGCACATGCTATCATGGAAGCAAGCTCTGTAGGTAGGAGAAAGCAAATTCAAGGGCTTGTTGACACTACAAACACTGTGATTAAGATTGCGCTGACCAGGAGGCCCCTTGGCATCAAGAGGCTGACACGGATAATCAATTACTCGAGCATGCATGCAATGTTATTCAGAGATGATGTTTTCTTGTCTAATAGATCCAACCACCCATTAGTTTCTTCTACTATGTGTTCGCTGACGCTAGCAGACTATGCCCGGAACAGAAGCTGGTCACCTTTGACAGGGGGTAGGAAAATACTGGGTGTATCTAACCCCGATACCATAGAACTTGTAGAGGGAGAGATTCTTAGTGTCAGTGGGGGGTGCGCAAAATGTGACAGCGGAGATGAACAGTTTACTTGGTTTCATCTTCCAAGCAATATAGAGCTAACTGATGACACCAGCAAGAATCCCCCGATGAGAGTGCCGTATCTCGGGTCAAAGACCCAAGAGAGGAGGGCTGCCTCGCTTGCAAAAATAGCTCATATGTCGCCACATGTGAAGGCAGCACTAAGGGCATCATCCGTGTTAATCTGGGCTTATGGGGACAACGAAGTAAACTGGACTGCTGCTCTTAAAATTGCAAGGTCTCGATGTAACATAAGCCCAGAGTATCTTCGGCTATTGTCACCCCTGCCCACAGCTGGGAATCTCCAACATAGATTGGATGATGGCATAACCCAGATGACATTTACCCCTGCATCTCTCTACAGAGTATCACCTTACATTCACATATCCAATGATTCCCAAAGACTATTTACTGAAGAAGGAATCAAGGAGGGGAATGTGGTTTATCAACAAATTATGCTCCTAGGCCTATCCCTAATTGAATCACTCTTCCCAATGACAACAACCAAGACGTATGATGAGATCACATTACACCTCCACAGTAAATTTAGCTGCTGTATCAGGGAAGCGCCTGTTGCTGTTCCTTTCGAGCTACTCGGGTTGGCACCAGAATTAAGGACAGTAACCTCAAATAAATTCATGTATGATCCTAGCCCTATATCAGAGAGAGATTTTGCGAGACTTGACTTGGCTATCTTCAAGAGTTACGAGCTTAATTTAGAGTCATATTCTACAATGGAGCTAATGAACATTCTCTCACTATCTAGTGGGAAGTTGATTGGCCAATCCGTGGTTTCCTATGATGAAGATACCTCTATAAAGAATGATGCTATAATAGTGTATGACAACACACGAAATTGGATTAGTGAAGCCCAGAATTCAGATGTGGTTCGCCTATTTGAGTATGCGGCGCTCGAAGTGCTCCTCGACTGTTCTTATCAACTCTACTATCTGAGAGTGAGAGGTCTCAACAACATCGTCTTATACATGAGTGACTTATACAAGAATATGCCAGGGATTTTACTCTCTAATATTGCGGCCACAATCTCTCACCCCATCATTCACTCAAGGTTGAATGCAGTAGGTCTAATCAACCATGACGGGTCACACCAGCTTGCAGACACAGATTTCATTGAAATGTCTGCGAAATTGTTAGTCTCTTGCACTCGACGCGTGGTCTCAGGCTTACATGCGGGGAATAAGTACGATCTGCTGTTCCCATCTGTTTTAGATGATAACCTGAATGAGAAGATGTTTCAGCTGATTTCTCGGTTATGCTGTCTGTATACAGTACTTTTTGCTACAACAAGAGAGATCCCAAAAATAAGGGGCCTGTCAGCAGAAGAAAAATGCTCAGTACTCACTGAGTACCTATTGTCAGATGCTGTGAAACCATTGCTTAGGTCCGAACAAGTGAGCTCTATCATGTCTCCCAACATAATTACGTTCCCAGCCAATCTATATTACATGTCTAGGAAGAGCCTTAATTTAATCAGGGAACGAGAGGACAGAGATGCCATCCTGGCGTTGTTGTTCCCCCAAGAACCACTGCTTGAGCTTCGTCCAGTACAAGACATTGGTGCTCGAGTGAAAGATCCTTTTACTCGACAACCTGCATCATTCATACAAGAGTTAGATCTGAGTGCTCCAGCAAGGTATGACGCATTTACCCTTAGTGAGACTCGCTTCGAGCACACATTGCCGAATCCAGAAGAGGATTACTTAGTACGGTATTTGTTCAGAGGAATAGGGACTGCTTCATCTTCTTGGTATAAGGTATCTCGTCTTCTTTCTGTCCCTGAGGTCAGATGTGCAAGACATGGGAACTCCTTATACCTGGCGGAAGGAAGTGGAGCCATCATGAGTCTTCTTGAGCTGCATATACCACACGAGACCATCTATTACAATACGCTTTTTTCAAATGAGATGAACCCCCCACAGCGACATTTCGGACCGACCCCAACACAGTTTCTAAATTCTGTCGTTTATAGGAATCTACAGGCAGAAGTGCCATGTAAAGATGGATTTGTCCAGGAGTTCTGCCCATTATGGAGAGAGAATGCGGAGGAAAGTGACCTGACCTCGGATAAGGCAGTGGGATACATCACATCTGTGGTACCCTACAGGTCTGTTTCATTACTACATTGTGACATTGAAATTCCCCCAGGGTCCAATCAAAGCCTGCTAGATCAACTGGCTACTAATTTATCTTTGATTGCCATGCATTCTGTAAGGGAGGGCGGAGTAGTGATCATCAAAGTACTGTATGTAATGGGATACTACTTTCATCTACTCATGAATTTATTCACTCCATGTTCCACAAAAGGATATATTCTCTCTAATGGCTATGCCTGTAGAGGGGATATGGAGTGTTACCTGATATTTGTCATGGGCTATTTAGGCGGGCCTACATTCGTGCATGAAGTAGTGAGGATGGCAAAAACTCTAACACAACGGCACGGTACACTTCTGTCTAAATCAGATGAGATTACATTAACTAAGCTATTTACCTCACAGCAGCGTCGTGTAATAGACATCCTATCCAGCCCTTTGCCGAGACTAATGAAGTTTTTGAGAGAAAATATTGATGCTGCACTGATTGAAGCCGGGGGACAGCCCGTCCGTCCATTCTGTGCAGAGAGTTTAGTGAGCACACTGACAGATATGACTCAGATGACTCAGATCATTGCCAGCCACATTGACACAGTCATTCGATCTGTGATTTACATGGAGGCTGAGGGTGACCTTGCTGACACAGTGTTCTTGTTTACTCCTTACAATCTTTCTACAGACGGTAAGAAGAGAACATCACTCAAACAATGCACAAGACAGATCCTAGAGGTCACAATACTGGGTCTCAGAGTCAGAGATCTCAATAAAGTTGGTGATGTAATAGGCCTAGTACTCAGAGGAATGGTTTCTCTGGAGGACCTCATCCCACTAAGGACATACCTGAAGCACAGCACATGCCCGAAGTATTTGAAGGCGGTCCTAGGGATTACTAAACTCAAAGAAATGTTCACAGAAACTTCTTTACTATACTTGACTCGTGCTCAACAAAAATTCTACATGAAAACCATAGGTAATGCAGCCAAGGGATATTATAGTAACAATGACTCC
>AAX45393
ATGGCGAGCTCCAGTCCCGAGAGGGCGGAGCATCAAATTATCCTACCAGAGTCACACCTGTCTTCACCATTAGTCAAGCACAAACTGCTCTATTACTGGAAATTAACTGGACTACCACTCCCTGACGAGTGTGACTTCGACCACCTCATTCTCAGCCGACAATGGAAGAAAATACTTGAATCGGCCTCCCCTGACACCGAGAGAATGATAAAACTTGGAAGGGCAGTGCACCAGACTCTCAACCACAATTCCAAGATAACCGGAGTACTCCATCCCAGGTGTTTAGAAGAATTGGCTAGTATTGAGGTTCCTGACTCAACCAACAAATTTCGGAAGATTGAGAAGAAAATCCAAATCCACAACACAAGGTATGGAGAACTGTTTACAAGACTGTGCACGCATGTAGAGAAGAAATTGTTGGGATCATCTTGGTCTAATAATGTCCCCCGGTCAGAAGAGTTCAACAGCATCCGCACAGATCCAGCATTCTGGTTTCACTCAAAATGGTCCACAACTAAGTTTGCATGGCTCCATATAAAACAGATTCAAAGGCATCTGATTGTGGCAGCAAGAACAAGGTCCGCAGCCAACAAATTGGTGACGCTGACTCATAAGGTAGGCCAAGTCTTTGTTACTCCTGAGCTTGTCATTGTGACACATACAGATGAGAACAAGTTCACGTGTCTTACCCAGGAGCTTGTGTTGATGTATGCAGATATGATGGAGGGCAGAGATATGGTCAACATAATATCATCCACGGCGGCACATCTCAGGAGCCTATCAGAGAAAATTGATGACATTCTGCGGTTAGTAGATGCCCTGGCAAAGGATCTAGGTAATCAAGTCTACGATGTTGTAGCACTCATGGAGGGATTTGCATACGGCGCCGTCCAGCTGCTTGAGCCGTCAGGTACATTCGCAGGGGATTTCTTCGCATTCAACCTGCAGGAGCTCAAAGACACTTTGATCGGCCTCCTTCCTAAGGATATAGCAGAATCTGTGACTCACGCAATAGCCACTGTATTCTCCGGCTTAGAACAAAATCAAGCGGCTGAGATGTTGTGCCTGTTACGTCTATGGGGCCACCCATTACTTGAGTCCCGTATTGCGGCAAAAGCAGTAAGGAGCCAAATGTGCGCACCAAAAATGGTAGACTTTGATATGATCCTCCAGGTATTGTCTTTCTTTAAAGGAACAATCATCAACGGTTACAGAAAGAAGAATGCAGGTGTTTGGCCACGTGTCAAAGTAGATACGATATACGGGAAGGTCATTGGGCAGCTACACGCTGATTCAGCGGAGATTTCACACGATATCATGTTGAGAGAGTACAAGAGTTTATCTGCGCTTGAATTCGAGCCATGTATAGAATACGACCCTATCACCAATTTGAGCATGTTTCTAAAGGACAAGGCGATCGCACACCCGAAAGACAACTGGCTCGCCTCGTTTAGGCGAAACCTTCTCTCTGAGGACCAGAAGAAACATGTAAAGGAGGCAACCTCTACTAACCGTCTCTTGATAGAGTTCTTAGAGTCAAATGATTTTGATCCATATAAGGAGATGGAATATCTGACGACCCTTGAGTACCTAAGAGATGACAATGTGGCAGTATCATACTCGCTCAAGGAGAAGGAAGTGAAGGTTAATGGGCGGATTTTTGCTAAGCTAACAAAGAAATTAAGGAACTGTCAAGTGATGGCGGAGGGGATCTTAGCTGACCAGATTGCACCTTTCTTTCAAGGGAATGGGGTCATTCAGGATAGCATATCTTTAACCAAGAGTATGCTAGCGATGAGTCAATTGTCTTTCAACAGCAATAAGAAACGTATCACTGACTGCAAAGAAAGAGTAGCCTCAAACCGCAATCACGATCAAAAGAGTAAGAATCGTCGGAGAGTTGCCACTTTTATAACAACTGACCTGCAAAAGTACTGTCTTAATTGGAGATATCAAACAATCAAACTGTTCGCTCATGCCATCAATCAGCTGATGGGCTTACCTCATTTCTTTGAATGGATTCATCTAAGACTAATGGATACTACGATGTTTGTAGGAGACCCTTTCAATCCCCCAAGTGACCCAACTGACTGTGATCTCTCAAGAGTCCCAAATGATGACATATATATTGTCAGTGCTAGAGGGGGTATTGAGGGATTATGTCAGAAGCTATGGACAATGATCTCAATTGCTGCAATCCAACTTGCTGCAGCAAGATCACATTGTCGCGTCGCCTGTATGGTACAGGGTGACAATCAAGTAATAGCTGTAACGAGAGAGGTAAGGTCAGATGACTCCCCGGAAATGGTGTTAACACAATTGCATCAAGCCAGTGATAATTTCTTCAAGGAATTGATTCATGTTAATCATTTGATTGGCCATAATTTGAAGGATCGTGAAACAATCAGATCAGACACATTCTTCATATACAGCAAACGAATATTCAAAGATGGAGCAATACTCAGTCAAGTCCTCAAAAATTCATCTAAATTGGTGCTAATATCAGGCGACCTTAGTGAAAACACCGTAATGTCCTGTGCCAACATTGCATCTACTATAGCACGGCTATGCGAGAACGGGCTTCCAAAGGATTTCTGTTATTACTTAAACTACCTGATGAGTTGCGTGCAGACATACTTTGATTCTGAGTTTTCCATCACTAACAGCTCGCAACCCGATTCTAACCAGTCGTGGATCGAAGACATCTCTTTTGTGCACTCATATGTCCTGACCCCTGCCCAACTAGGGGGACTGAGCAACCTCCAATACTCAAGGCTCTACACGAGGAACATCGGTGACCCTGGAACTACTGCTTTTGCAGAGATCAAGAGATTAGAAGCAGTGGGGTTACTAAGTCCTAGTATTATGACTAACATCTTAACTAGGCCGCCTGGAAATGGAGATTGGGCCAGTCTGTGTAACGACCCTTACTCTTTCAATTTTGAGACTGTCGCGAGTCCAAATATTGTCCTTAAGAAACATACACAAAGAGTCCTATTTGAAACTTGTTCAAATCCCTTATTATCTGGCGTGCATACAGAGGATAATGAGGCAGAAGAGAAGGCGTTGGCTGAATTTTTACTCAATCAAGAAGTAATTCATCCACGTGTCGCGCATGCTATCATGGAAGCAAGCTCTATAGGTAGGAGGAAGCAGATTCAAGGTCTTGTTGACACAACAAACACCGTAATCAAGATTGCATTGACTAGGAGGCCACTTGGCATCAAGAGGCTGATGCGGATAGTTAACTACTCGAGCATGCATGCAATGCTGTTTAGAGACGATGTTTTCTCATCTAACAGGTCTAACCACCCCTTAGTTTCCTCTAATATGTGTTCTCTGACGCTAGCAGACTATGCACGGAATAGAAGCTGGTCACCATTGACAGGGGGTAGAAAGATACTGGGTGTATCTAATCCTGATACTATAGAACTTGTAGAGGGTGAGATCCTTAGCGTCAGCGGAGGATGCACACGATGTGACAGTGGAGATGAACAATTCACTTGGTTCCATCTCCCGAGCAATATAGAACTGACTGATGACACCAGCAAGAATCCTCCGATGAGAGTGCCGTACCTCGGGTCAAAGACTCAAGAGAGGAGGGCCGCCTCGCTTGCGAAGATAGCTCATATGTCACCGCATGTGAAAGCTGCTCTAAGGGCATCATCCGTGTTGATCTGGGCTTATGGAGACAACGAAATAAATTGGGCTGCTGCTCTCAAAATTGCAAGATCTCGGTGCAATATAAACTCAGAGTATCTTCGACTATTGTCCCCCTTACCCACAGCTGGGAATCTTCAACATAGACTGGATGACGGCATAACTCAGATGACATTCACCCCTGCATCTCTCTACAGGGTATCACCTTATATTCACATATCCAATGATTCTCAAAGGTTATTCACGGAAGAAGGAGTCAAAGAGGGAAATGTAGTTTATCAGCAAATCATGCTCTTGGGTTTATCTCTAATCGAATCACTCTTCCCAATGACGACAACCAGGACATACGATGAGATCACATTGCACCTCCACAGTAAATTTAGCTGCTGTATCAGGGAAGCACCGGTTGCAGTTCCTTTCGAGTTACTCGGGATGGCACCAGAACTAAGGACAGTGACCTCAAATAAGTTTATGTATGATCCTAGTCCTGTATCGGAGGGTGACTTTGCGAGACTTGACTTAGCTATCTTTAAGAGTTATGAGCTTAATCTAGAATCATATCCCACAATAGAGCTAATGAACATTCTTTCAATATCCAGCGGGAAGTTAATCGGCCAGTCTGTGGTTTCTTATGATGAAGATACTTCCATAAAGAATGACGCCATAATAGTGTATGACAACACCCGGAATTGGATCAGCGAAGCTCAGAATTCAGATGTAGTCCGCCTATTCGAGTATGCAGCACTTGAAGTGCTTCTCGACTGTTCTTATCAGCTCTACTATCTGAGAGTAAGAGGCCTAGACAATATCGTGTTGTATATGAGTGACTTATATAAGAATATGCCAGGAATTCTACTTTCCAACATTGCAGCTACAATATCCCATCCCATCATTCATTCAAGATTGCATGCAGTAGGCCTGGTCAATCACGACGGGTCACACCAACTTGCAGACACAGATTTCATCGAAATGTCTGCAAAACTATTAGTCTCTTGCACTCGACGCGTGGTCTCAGGTTTATATGCAGGGAATAAGTATGATCTGCTGTTCCCGTCTGTCTTAGATGATAACCTGAGTGAGAAGATGCTTCAGCTGATATCACGGTTATGCTGCCTGTATACAGTGCTCTTTGCTACAACAAGAGAGATCCCGAAAATAAGAGGCTTATCTGCAGAAGAGAAATGTTCAGTACTCACCGAGTACCTACTGTCAGATGCTGTGAAACCATTACTTAGTTCTGATCAAGTGAGCTCTATCATGTCTCCTAACATAGTTACGTTCCCAGCTAATCTATATTACATGTCTCGGAAGAGCCTTAATTTGATTAGGGAACGAGAGGACAGGGACACTATCTTGGCATTGTTGTTCCCCCAAGAGCCACTACTTGAGTTCCCCTTAGTACAAGATATTGGCGCTCGAGCGAAAGATCCATTCACCCGACAACCTGCGGCGTTTTTACAAGAATTAGATTTGAGCGCTCCAGCAAGGTATGACGCATTTACACTTGGTCAGGTTCATTCTGAACACACATCACCAAATCCGGAGGACGACTACTTAGTACGATACCTGTTCAGAGGAATAGGGACCGCGTCCTCCTCTTGGTACAAGGCATCTCATCTTCTTTCTGTACCTGAGGTCAGATGTGCAAGGCACGGGAATTCCTTATACTTGGCAGAAGGAAGCGGAGCCATTATGAGTCTTCTCGAACTGCATGTGCCGCATGAGAATATCTATTACAATACGCTCTTCTCAAACGAGATGAACCCCCCACAGCGGCATTTCGGACCGACCCCAACACAGTTTCTGAATTCAGTTGTTTATAGGAATCTACAGGCGGAGGTACCATGTAAGGATGGATTTGTCCAGGAGTTCCGTCCATTATGGAGAGAGAATACAGAAGAAAGCGATCTGACCTCAGATAAAGCAGTGGGTTACATCACATCTGCAGTGCCTTACCGGTCTGTATCATTGCTGCACTGTGACATTGAGATTCCTCCAGGATCCAATCAAAGCTTACTGGATCAACTGGCTACCAATCTGTCTCTGATTGCCATGCATTCTATAAGGGAGGGCGGGGTTGTGATCATCAAAGTGTTGTATGCAATGGGATATTACTTCCATCTACTCATGAACTTGTTCACTCCGTGTTCTACGAAAGGATATATTCTCTCTAATGGCTATGCGTGTAGAGGGGATATGGAGTGTTACCTGGTATTTGTCATGGGCTATCGAGGTGGGCCTACATTTGTACATGAGGTAGTGAGGATGGCAAAAACTCTAGTGCAGCGGCACGGTACACTTTTGTCTAAATCAGATGAGATCACACTGACTAGGTTATTTACCTCACAGCGGCAGCGTGTAACAGACATCCTATCCAGTCCTTTACCGAGACTAGTAAAGTTCTTGAGAAAGAATATCGATACTGCGCTAATTGAAGCCGGGGGACAACCCGTCCGTCCGTTCTGTGCAGAGAGCTTGGTGAGGACACTAGCGGGCACAACTCAGATGACCCAGATCATAGCTAGCCACATTGACACAGTCATCCGATCTGTGATCTACATGGAGGCTGAGGGTGATCTCGCCGACACAGTGTTCTTATTTACCCCTTACAATCTCTCTACAGACGGTAAAAAGAGAACATCACTTAAACAGTGCACAAGGCAGATCTTAGAGGTTACAATATTGGGTCTTAGAGTTGAAAATCTCAATAAAATAGGTGATGTAGTCAGTCTAGTACTTAAAGGTATGATTTCTCTGGAGGACCTGATCCCTCTAAGAACATACTTGAAGCGTAGTACCTGCCCTAAGTATTTGAAGTCTGTTCTAGGTGTTACTAAACTCAAAGAAATATTTACAGACACCTCTTTATTATACTTGACTCGTGCTCAACAAAAATTCTACATGAAAACTATAGGCAACGCAGTCAAGGGATACTACAGTAACTGTGACTCT
>AHF22103
ATGGCGAGCTCCGGTCCCGAGAGGGCAGAGCACCAGATTATCCTACCAGAGTCACATCTGTCTTCACCATTGGTCAAGCACAAACTGCTCTATTACTGGAAATTAACAGGGCTACCACTTCCTGACGAATGCGACTTCGACCACCTTATTATCAGTCGACAATGGAAGAAAGTACTTGAATCGGCCACTCCTGACATTGAGAGAATGATAAAACTCGGGCGGTCAGTACACCAGACTCTCAACCACAATTCCAGGATAACTGGAGTACTACATCCCAGATGTTTAGAAGAATTGGCTAGTATTGAGGTCCCTGATTCAACCAACAAATTTCGGAAGATCGAAAAGAAGATCCAGATTCACAACACAAGGTATGGAGAACTATTCACTCGGCTGTGCACGCATGTAGAAAAGAAATTATTGGGGTCGTCTTGGTCTAGCAATGTCCCACGATCAGAGGAATTCAGCAGCATCCGTACAGATCCGGCATTCTGGTTTCATTCAAAATGGTCCACAGCCAAGTTTGCATGGCTCCATATAAAACAGGTCCAAAGGCATCTAATTGTAGCAGCAAGAACAAGATCCGCAGTCAACAAATTAGTAACGCTGACCCATAAGGTAGGCCAAGTATTTGTTACTCCTGAGCTTGTTATTGTGACACATACAGATGAGAACAAGTTCACGTGTCTTACCCAGGAACTTGTGTTGATGTATGCAGATATGATGGAGGGCAGAGATATGGTCAACATAATATCATCTACGGCAGCACATCTTAGGAGCTTATCAGAGAAAATTGATGACATTCTGCGGTTGATAGATGCTTTGGCAAAAGATTTGGGCAATCAGGTCTACGATGTTGTAGCACTAATGGAGGGGTTCGCATACGGCGCTGTTCAGCTGCTTGAGCCGTCAGGTACATTTGCAGGGGATTTCTTTGCCTTCAACCTGCAGGAGCTCAAAGATACTCTAATCGGACTCCTCCCCAAGGATATCACAGAATCTGTGACTCATGCAATCGCCACCGTATTCTCTGGCTTAGAACAAAATCAAGCAGCCGAGATGTTGTGCTTATTGCGTCTGTGGGGCCATCCACTGCTTGAGTCCCGCACTGCAGCAAAAGCAGTTAGGAGCCAAATGTGCGCACCAAAAATGGTAGACTTCGATATGATCCTCCAGGTACTGTCCTTCTTCAAAGGAACAATCATCAATGGATACAGAAAGAAGAATGCAGGTGTGTGGCCACGTGTCAAGGTGAATACGATATATGGGAAGGTCATTGGGCAACTACACGCTGATTCAGCAGAGATTTCACATGATGTCATGTTGAGAGAGTACAAAAGTTTATCTGCACTTGAATTCGAGCCATGTATAGAATATGACCCTGTCACCAATCTGAGCATGTTTCTAAAAGACAAGGCAATTGCACATCCGAAAGATAACTGGCTCGCTTCATTTAGGCGAAACCTTCTCTCTGAGGACCAGAAGAAACATGTGAAGGAGGCAACCTCAACTAATCGCCTCTTGATAGAGTTCTTAGAGTCAAATGATTTTGATCCATATAAGGAGATGGAATACCTGACGACCCTTGAGTACCTAAGAGATGATAATGTGGCAGTATCATACTCACTCAAAGAGAAGGAGGTAAAAGTTAATGGGCGGATTTTCGCTAAACTAACAAAGAAATTAAGAAACTGTCAGGTAATGGCAGAAGGGATCCTAGCTGACCAGATTGCACCTTTCTTCCAGGGAAACGGGGTCATTCAGGATAGCATATCCTTAACTAAGAGTATGCTTGCGATGAGTCAACTGTCTTTCAACAGCAATAAGAAACGTATCACTGACTGCAAGGAAAGAGTATCCTCAAGCCGCAATCATGATCCGAAGAGCAAGAATCGTCGGAGAGTTGCCACTTTCATAACAACTGACCTGCAAAAGTATTGTCTTAATTGGAGATATCAGACGGTCAAGCTGTTTGCTCACGCCATCAATCAACTGATGGGCCTACCTCACTTCTTCGAGTGGATCCATCTTAGACTAATGGACACTACGATGTTTGTAGGAGACCCTTTCAATCCTCCAAGTGACCCAACTGACTGTGATCTATCAAGAGTCCCAAATGACGACATATACATTGTCAGTGCTAGGGGGGGCATTGAGGGATTGTGTCAGAAGCTGTGGACAATGATCTCAATTGCTGCAATCCAACTTGCTGCAGCAAGATCACATTGTCGTGTTGCCTGTATGGTACAAGGTGACAATCAAGTAATAGCTGTAACGAGAGAGGTAAGATCAGACGACTCTCCGGAGATGGTATTAACGCAATTGCATCAAGCCAGTGATAATTTCTTCAAGGAATTGATCCATGTCAATCATTTAATTGGCCATAATTTGAAGGATCGTGAAACCATCAGGTCAGACACGTTCTTCATATACAGCAAACGAATATTCAAGGATGGAGCAATACTCAGTCAGGTCCTCAAAAACTCATCTAAATTAGTGCTGATATCAGGCGACCTTAGTGAAAACACCGTAATGTCTTGTGCCAACATTGCATCTACTATAGCGCGGCTGTGCGAGAACGGGCTTCCTAAGGATTTCTGTTATTACTTAAACTACCTAATGGGTTGCGTGCAGACATATTTTGATTCTGAGTTTTCCATCACTAACAACCCGCAACCCGATTCTAACCAGTCGTGGATTGAGGACATCTCTTTTGTGCATTCATATGTCCTGACCCCTGCCCAGCTGGGGGGGCTGAGCAACCTTCAATACTCAAGGCTCTACACAAGGAACATCGGTGATCCAGGAACTACTGCTTTTGCAGAGATCAAGCGATTAGAGGCAGTGGGGTTACTGAGTCCTAGCATTATGACTAACATCTTAACTAGGCCACCTGGTAATGGAGATTGGGCCAGTCTGTGCAATGATCCGTACTCCTTTAATTTTGAGACTGTCGCAAGCCCGAATATCGTCCTTAAGAAGCATACACAGAGGGTCCTATTTGAAACTTGTTCAAATCCCTTATTATCTGGAGTACATACAGAGGATAATGAGGCAGAAGAAAAGGCATTGGCTGAATTCTTGCTCAATCAAGAAGTGATTCACCCACGCGTCGCGCATGCCATCATGGAAGCGAGCTCTGTAGGCAGGAGAAAACAAATTCAGGGGCTTGTTGACACAACAAACACCGTGATTAAGATCGCACTGACTCGGAGGCCTCTCGGCATCAAGAGGCTGATGCGGATAGTCAATTACTCGAACATGCATGCAATGCTATTTAGAGACGATGTTTTCTCATCCAACAGATCCAACCACCCCTTAGTCTCTTCTAATATGTGTTCTCTTACGCTGGCAGATTATGCACGGAACAGAAGCTGGTCACCTTTGACGGGGGGCAGGAAGATACTGGGTGTATCTAATCCTGATACCATAGAACTTGTAGAGGGTGAGATCCTTAGTGTCAGCGGAGGGTGCACAAGATGTGATAGCGGAGATGAACAGTTTACTTGGTTCCATCTTCCAAGCAATATAGAACTGACCGCTGACACCAGCAAGAATCCTCCAATGCGAGTGCCATATCTCGGGTCAAAGACCCAAGAGAGGAGAGCTGCCTCGCTTGCAAAAATAGCTCATATGTCGCCACATGTGAAGGCGGCTCTGAGGGCATCATCTGTGTTAATCTGGGCTTATGGGGACAACGAAGTAAATTGGACTGCTGCTCTTAAGATTGCAAGGTCTCGGTGCAACATAAGCTCAGAGTATCTTCGACTGTTGTCACCCTTACCCACAGCTGGTAATCTCCAACATAGACTGGATGATGGCATAACTCAGACGACATTCACCCCTGCATCTCTATACAGGGTGTCACCTTACATTCACATATCTAATGATTCTCAAAGGCTATTCACTGAAGAAGGAGTCAAAGAAGGGAATGTGATTTATCAGCAAATCATGCTCTTGGGTTTATCTCTTATTGAGTCACTCTTCCCAATGACAACAACCAAGACATATGATGAAATCACATTACACCTCCACAGTAAATTTAGCTGCTGTATCAGGGAAGCATCTGTTGCAGTTCCATTCGAGCTACTCGGGGTGGCACCAGAACTAAGGGCAGTAACCTCAAATAAGTTTATGTATGATCCTAGCCCTGTATCAGAAGGAGACTTTGCGAGACTTGACTTAGCTATCTTTAAGGGTTATGAACTTAATTTAGAGTCGTATCCCACAATAGAGCTAATGAACATTCTTTCAATATCCTGTGGGAAGTTGATTGGCCAGTCTGTGGTTTCTTATGACGAAGATACCTCTATAAAGAATGACGCTATAATAGTGTATGACAACACACGGAATTGGATCAGCGAAGCTCAGAATTCAGATGTGGTCCGCCTATTCGAGTATGCGGCACTCGAAGTGCTCCTCGACTGTTCTTACCAACTCTACTATCTAAGAGTAAGAGGCCTAAACAATATTGTCTTATATATGAGTGATTTATACAAGAATATGCCAGGAATTCTACTCTCCAATATTGCAGCTACAATATCTCACCCCATCATCCATTCGAGGTTGAATGCAGTAGGTCTGGTCAACCATGACGGATCACACCAACTTGCAGACACAGATTTCATTGAAATGTCTGCAAAACTGCTAGTATCTTGCACTCGGCGCGTGGCATCAGGTTTATATGCAGGAAATAAGTATGACCTGCTGTTTCCATCTGTCTTAGATGATAACCTGAGTGAGAAGATGCTTCAGTTGATATCTCGGTTATGCTGTCTGTACACGGTGCTCTTTGCTACAACAAGAGAAATCCCGAAAATAAGAGGCTTATCCGCGGAAGAAAAATGTTCAGTACTCACTGAGTATCTACTGTCAGATGCTGTGAGACCATTACTTAGGTCCGAGCAAGTGAGCTCTATCATGTCTCCCAACATAGTTACGTTCCCAGCCAATCTGTATTACATGTCTAGGAAGAGCCTCAATTTGATCAGGGAAAGAGAGGACAGGGATACTATCTTGGCATTGTTGTTCCCTCAAGAACCACTGCTCGAGTTACCCTCGGTGCAAGATATTGGTGCTCGAGTGAAGGATCCATTTACCCGACAACCTGCGGCGTTTTTACTAGAGTTGGATTTGAGTGCTCCAGCAAGGTATGATGCATTTACACTTAATCAGGTTCATTCTGACCACACATTGCCGAACCCAAAGGAAGACTACTTAGTACGATACTTGTTCAGAGGAATAGGGACCGCGTCATCCTCTTGGTATAAGGCGTCCCATCTTCTTTCTGTACCCGAGGTCAGATGTGCAAGGCATGGAAACTCCTTATACTTAGCAGAAGGAAGTGGAGCCATCATGAGTCTTCTCGAATTGCATGTGCCACATGAGACTATCTATTACAATACGCTTTTCTCAAATGAGATGAACCCCCCACAGCGACATTTCGGACCGACCCCGACACAGTTCCTGAATTCAGTCGTTTATAGGAATTTACAGGCGGAAGTACCATGTAAGGATGGATTTGTCCAGGAATTCCGTCCATTATGGAGAGAGAATACAGAGGAAAGCGACCTGACCTCAGATAAAGCAGTGGGGTATATCACATCTGCAGTACCCTACAGGTCCGTATTACTGCTGCATTGTGACATTGAGATTCCTCCAGGATCCAGTCAAAGCTTACTAGATCAATTGGCTACCAATTTGTCCCTGATTGCCATGCATTCTGTAAGGGAGGGCGGGGTCGTGATCATCAAAGTACTGTATGCAATGGGATACTACTTCCATCTACTCATGAACTTGTTCGCTCCATGCTCTGCGAAAGGATATATTCTCTCTAATGGCTACGCATGTAGAGGCGATATGGAGTGTTACCTGGTATTTGTCATGGGCTCCCTTGGCGGACCTACATTTGTGCATGAGGTGGTGAGGATGGCAAAAACTCTAGTACAGCGGCACGGCACGCTTTTGTCTAAATCGGATGAGGTTATACTGACTAAGTTATTTACCTCACAGCAGCAGCGTGTAATAGAAATCCTATCCAGCCCTTTACCGAGACTAATGAAGTTCTTGAGAGAGAATATTGATACTGCGCTGATTGAAGCCGGGGGACAGCCTGTCCGTCCATTCTGTGCAGAGAGTTTAGTGAGCACACTAACAGACATGACTCAGATGACCCAGATCATTGCCAGCCACATTGACACAGTCATCCGATCTGTGATCTACATGGAAGCTGAGGGTGATCTTGCTGACACAGTATTCTTATTTACCCCTTACAATCTCTCTGTAGACGGAAAAAAGAGGACATCACTTAAACAGTGCACGAGACAGATCTTAGAGGTCACAATACTGGGTCTCAGAGTCAAAAATCTCGATAAGGTAGGTGATGTAATCAGCCTAGTGCTCAGAGGTATGATTTCCCTGGAGGACCTCATCCCGCTAAGAACATACTTGAAGCGTAGTACCTGCCCTAAGTATTTAAAGACTGTCCTAGGTGTTACTAAACTCAAAGAAATGTTCACAGACACTTCTTTATTATACTTGACGCGTGCTCAACAAAAATTGTACATGAAAACTATAGGCAATGCGGTCAAGGGATATTACAGTAACTGTGACTCT
>AGL94563
ATGGCGAGCTCCGGTCCCGAGAGGGCAGAGCACCAGATTATCCTACCAGAGTCACATCTGTCTTCACCATTGGTCAAGCACAAACTGCTCTATTACTGGAAATTAACAGGGCTACCACTTCCTGACGAATGCGACTTCGACCACCTTATTATCAGTCGACAATGGAAGAAAGTACTTGAATCGGCCACTCCTGACATTGAGAGAATGATAAAACTCGGGCGGTCAGTACACCAGACTCTCAACCACAATTCCAGGATAACTGGAGTACTACATCCCAGATGTTTAGAAGAATTGGCTAGTATTGAGGTCCCTGATTCAACCAACAAATTTCGGAAGATCGAAAAGAAGATCCAGATTCACAACACAAGGTATGGAGAACTATTCACTCGGCTGTGCACGCATGTAGAAAAGAAATTATTGGGGTCGTCTTGGTCTAGCAATGTCCCACGATCAGAGGAATTCAGCAGCATCCGTACAGATCCGGCATTCTGGTTTCATTCAAAATGGTCCACAGCCAAGTTTGCATGGCTCCATATAAAACAGGTCCAAAGGCATCTAATTGTAGCAGCAAGAACAAGATCCGCAGTCAACAAATTAGTAACGCTGACCCATAAGGTAGGCCAAGTATTTGTTACTCCTGAGCTTGTTATTGTGACACATACAGATGAGAACAAGTTCACGTGTCTTACCCAGGAACTTGTGTTGATGTATGCAGATATGATGGAGGGCAGAGATATGGTCAACATAATATCATCCACGGCAGCACATCTTAGGAGCTTATCAGAGAAAATTGATGACATTCTGCGGTTGATAGATGCTTTGGCAAAAGATTTGGGCAATCAGGTCTACGATGTTGTAGCACTAATGGAGGGATTCGCATACGGCGCTGTTCAGCTGCTTGAGCCGTCAGGTACATTTGCAGGGGATTTCTTTGCCTTCAACCTGCAGGAGCTCAAAGATACTCTAATCGGACTCCTCCCCAAGGATATCACAGAATCTGTGACTCATGCAATCGCCACCGTATTCTCTGGCTTAGAACAAAATCAAGCAGCCGAGATGTTGTGCTTATTGCGTCTGTGGGGCCATCCACTGCTTGAGTCCCGCACTGCAGCAAAAGCAGTTAGGAGCCAAATGTGCGCACCAAAAATGGTAGACTTCGATATGATCCTCCAGGTACTGTCCTTCTTCAAAGGAACAATCATCAATGGATACAGAAAGAAGAATGCAGGTGTGTGGCCACGTGTCAAGGTGAATACGATATATGGGAAGGTCATTGGGCAACTACACGCTGATTCAGCAGAGATTTCACATGATGTCATGTTGAGAGAGTACAAAAGTTTATCTGCACTTGAATTCGAGCCATGTATAGAATATGACCCTGTCACCAATCTGAGCATGTTTCTAAAAGACAAGGCAATTGCACATCCGAAAGATAACTGGCTCGCTTCATTTAGGCGAAACCTTCTCTCTGAGGACCAGAAGAAACATGTGAAGGAGGCAACCTCAACTAATCGCCTCTTGATAGAGTTCTTAGAGTCAAATGATTTTGATCCATATAAGGAGATGGAATACCTGACGACCCTTGAGTACCTAAGAGATGATAATGTGGCAGTATCATACTCACTCAAAGAGAAGGAGGTAAAAGTTAATGGGCGGATTTTCGCTAAACTAACAAAGAAATTAAGAAACTGTCAGGTAATGGCAGAAGGGATCCTAGCTGACCAGATTGCACCTTTCTTCCAGGGAAACGGGGTCATTCAGGATAGCATATCCTTAACTAAGAGTATGCTTGCGATGAGTCAACTGTCTTTCAACAGCAATAAGAAACGTATCACTGACTGCAAGGAAAGAGTATCCTCAAGCCGCAATCATGATCCGAAGAGCAAGAATCGTCGGAGAGTTGCCACTTTCATAACAACTGACCTGCAAAAGTATTGTCTTAATTGGAGATATCAGACGGTCAAGCTGTTTGCTCACGCCATCAATCAACTGATGGGCCTACCTCACTTCTTCGAGTGGATCCATCTTAGACTAATGGACACTACGATGTTTGTAGGAGACCCTTTCAATCCTCCAAGTGACCCAACTGACTGTGATCTATCAAGAGTCCCAAATGACGACATATACATTGTCAGTGCTAGGGGGGGCATTGAGGGATTGTGTCAGAAGCTGTGGACAATGATCTCAATTGCTGCAATCCAACTTGCTGCAGCAAGATCACATTGTCGTGTTGCCTGTATGGTACAAGGTGACAATCAAGTAATAGCTGTAACGAGAGAGGTAAGATCAGACGACTCTCCGGAGATGGTATTAACGCAATTGCATCAAGCCAGTGATAATTTCTTCAAGGAATTGATCCATGTCAATCATTTAATTGGCCATAATTTGAAGGATCGTGAAACCATCAGGTCAGACACGTTCTTCATATACAGCAAACGAATATTCAAGGATGGAGCAATACTCAGTCAGGTCCTCAAAAACTCATCTAAATTAGTGCTGATATCAGGCGACCTTAGTGAAAACACCGTAATGTCTTGTGCCAACATTGCATCTACTATAGCGCGGCTGTGCGAGAACGGGCTTCCTAAGGATTTCTGTTATTACTTAAACTACCTAATGGGTTGCGTGCAGACATATTTTGATTCTGAGTTTTCCATCACTAACAACCCGCAACCCGATTCTAACCAGTCGTGGATTGAGGACATCTCTTTTGTGCATTCATATGTCCTGACCCCTGCCCAGCTGGGGGGGCTGAGCAACCTTCAATACTCAAGGCTCTACACAAGGAACATCGGTGATCCAGGAACTACTGCTTTTGCAGAGATCAAGCGATTAGAGGCAGTGGGGTTACTGAGTCCTAGCATTATGACTAACATCTTAACTAGGCCACCTGGTAATGGAGATTGGGCCAGTCTGTGCAATGATCCGTACTCCTTTAATTTTGAGACTGTCGCAAGCCCGAATATCGTCCTTAAGAAGCATACACAGAGGGTCCTATTTGAAACTTGTTCAAATCCCTTATTATCTGGAGTACATACAGAGGATAATGAGGCAGAAGAAAAGGCATTGGCTGAATTCTTGCTCAATCAAGAAGTGATTCACCCACGCGTCGCGCATGCCATCATGGAAGCGAGCTCTGTAGGCAGGAGAAAACAAATTCAGGGGCTTGTTGACACAACAAACACCGTGATTAAGATCGCACTGACTCGGAGGCCTCTCGGCATCAAGAGGCTGATGCGGATAGTCAATTACTCGAACATGCATGCAATGCTATTTAGAGACGATGTTTTCTCATCCAACAGATCCAACCACCCCTTAGTCTCTTCTAATATGTGTTCTCTTACGCTGGCAGATTATGCACGGAACAGAAGCTGGTCACCTTTGACGGGGGGCAGGAAGATACTGGGTGTATCTAATCCTGATACCATAGAACTTGTAGAGGGTGAGATCCTTAGTGTCAGCGGAGGGTGCACAAGATGTGATAGCGGAGATGAACAGTTTACTTGGTTCCATCTTCCAAGCAATATAGAACTGACCGCTGACACCAGCAAGAATCCTCCAATGCGAGTGCCATATCTCGGGTCAAAGACCCAAGAGAGGAGAGCTGCCTCGCTTGCAAAAATAGCTCATATGTCGCCACATGTGAAGGCGGCTCTGAGGGCATCATCTGTGTTAATCTGGGCTTATGGGGACAACGAAGTAAATTGGACTGCTGCTCTTAAGATTGCAAGGTCTCGGTGCAACATAAGCTCAGAGTATCTTCGACTGTTGTCACCCTTACCCACAGCTGGTAATCTCCAACATAGACTGGATGATGGCATAACTCAGACGACATTCACCCCTGCATCTCTATACAGGGTGTCACCTTACATTCACATATCTAATGATTCTCAAAGGCTATTCACTGAAGAAGGAGTCAAAGAAGGGAATGTGATTTATCAGCAAATCATGCTCTTGGGTTTATCTCTTATTGAGTCACTCTTCCCAATGACAACAACCAAGACATATGATGAAATCACATTACACCTCCACAGTAAATTTAGCTGCTGTATCAGGGAAGCATCTGTTGCAGTTCCATTCGAGCTACTCGGGGTGGCACCAGAACTAAGGGCAGTAACCTCAAATAAGTTTATGTATGATCCTAGCCCTGTATCAGAAGGAGACTTTGCGAGACTTGACTTAGCTATCTTTAAGGGTTATGAACTTAATTTAGAGTCGTATCCCACAATAGAGCTAATGAACATTCTTTCAATATCCTGTGGGAAGTTGATTGGCCAGTCTGTGGTTTCTTATGACGAAGATACCTCTATAAAGAATGACGCTATAATAGTGTATGACAACACACGGAATTGGATCAGCGAAGCTCAGAATTCAGATGTGGTCCGCCTATTCGAGTATGCGGCACTCGAAGTGCTCCTCGACTGTTCTTACCAACTCTACTATCTAAGAGTAAGAGGCCTAAACAATATTGTCTTATATATGAGTGATTTATACAAGAATATGCCAGGAATTCTACTCTCCAATATTGCAGCTACAATATCTCACCCCATCATCCATTCGAGGTTGAATGCAGTAGGTCTGGTCAACCATGACGGATCACACCAACTTGCAGACACAGATTTCATTGAAATGTCTGCAAAACTGCTAGTATCTTGCACTCGGCGCGTGGCATCAGGTTTATATGCAGGAAATAAGTATGACCTGCTGTTTCCATCTGTCTTAGATGATAACCTGAGTGAGAAGATGCTTCAGTTGATATCTCGGTTATGCTGTCTGTACACGGTGCTCTTTGCTACAACAAGAGAAATCCCGAAAATAAGAGGCTTATCCGCGGAAGAAAAATGTTCAGTACTCACTGAGTATCTACTGTCAGATGCTGTGAGACCATTACTTAGGTCCGAGCAAGTGAGCTCTATCATGTCTCCCAACATAGTTACGTTCCCAGCCAATCTGTATTACATGTCTAGGAAGAGCCTCAATTTGATCAGGGAAAGAGAGGACAGGGATACTATCTTGGCATTGTTGTTCCCTCAAGAACCACTGCTCGAGTTACCCTCGGTGCAAGATATTGGTGCTCGAGTGAAGGATCCATTTACCCGACAACCTGCGGCGTTTTTACTAGAGTTGGATTTGAGTGCTCCAGCAAGGTATGATGCATTTACACTTAATCAGGTTCATTCTGAACACACATTGCCGAACCCAAAGGAAGACTACTTAGTACGATACTTGTTCAGAGGAATAGGGACCGCGTCATCCTCTTGGTATAAGGCGTCCCATCTTCTTTCTGTACCCGAGGTCAGATGTGCAAGGCATGGAAACTCCTTATACTTAGCAGAAGGAAGTGGAGCCATCATGAGTCTTCTCGAATTGCATGTGCCACATGAGACTATCTATTACAATACGCTTTTCTCAAATGAGATGAACCCCCCACAGCGACATTTCGGACCGACCCCGACACAGTTCCTGAATTCAGTCGTTTATAGGAATTTACAGGCGGAAGTACCATGTAAGGATGGATTTGTCCAGGAATTCCGTCCATTATGGAGAGAGAATACAGAGGAAAGCGACCTGACCTCAGATAAAGCAGTGGGGTATATCACATCTGCAGTACCCTACAGGTCCGTATCACTGCTGCATTGTGACATTGAGATTCCTCCAGGATCCAGTCAAAGCTTACTAGATCAATTGGCTACCAATTTGTCCCTGATTGCCATGCATTCTGTAAGGGAGGGCGGGGTCGTGATCATCAAAGTACTGTATGCAATGGGATACTACTTCCATCTACTCATGAACTTGTTCGCTCCATGCTCTGCGAAAGGATATATTCTCTCTAATGGCTACGCATGTAGAGGCGATATGGAGTGTTACCTGGTATTTGTCATGGGCTCCCTTGGCGGACCTACATTTGTGCATGAGGTGGTGAGGATGGCAAAAACTCTAGTACAGCGGCACGGCACGCTTTTGTCTAAATCGGATGAGGTTATACTGACTAAGTTATTTACCTCACAGCAGCAGCGTGTAATAGAAATCCTATCCAGCCCTTTACCGAGACTAATGAAGTTCTTGAGAGAGAATATTGATACTGCGCTGATTGAAGCCGGGGGACAGCCTGTCCGTCCATTCTGTGCAGAGAGTTTAGTGAGCACACTAACAGACATGACTCAGATGACCCAGATCATTGCCAGCCACATTGACACAGTCATCCGATCTGTGATCTACATGGAAGCTGAGGGTGATCTTGCTGACACAGTATTCTTATTTACCCCTTACAATCTCTCTGTAGACGGAAAAAAGAGGACATCACTTAAACAGTGCACGAGACAGATCTTAGAGGTCACAATACTGGGTCTCAGAGTCAAAAATCTCGATAAGGTAGGTGATGTAATCAGCCTAGTGCTCAGAGGTATGATTTCCCTGGAGGACCTCATCCCGCTAAGAACATACTTGAAGCGTAGTACCTGCCCTAAGTATTTAAAGACTGTCCTAGGTGTTACTAAACTCAAAGAAATGTTCACAGACACTTCTTTATTATACTTGACGCGTGCTCAACAAAAATTGTACATGAAAACTATAGGCAATGCGGTCAAGGGATATTACAGTAACTGTGACTCT
>AAX45411
ATGGCGAGCTCCGGTCCCGAGAGGGCGGAGCATCAGATTATCCTACCAGAATCACACCTGTCTTCACCATTAGTCAAGCACAAACTGCTCTATTACTGGAAATTAACTGGGCTACCACTCCCTGACGAGTGTGACTTCGACCACCTCATCCTCAGCCGACAATGGAAGAAAATACTTGAATCAGCCTCCCCTGACACCGAGAGAATGATAAAACTTGGAAGGGCAGTGCACCAGACTCTCAACCACAATTCCAAGATAATCGGAGTACTCCATCCCAGGTGTTTAGAAGAATTGGCTAGTATTGAGGTTCCTGACTCAACCAACAAATTTCGGAAGATTGAGAAGAAAATCCAAATTCACAACACAAGGTATGGAGAACTGTTTACAAGACTGTGCACGCATGTAGAGAAGAAATTGTTGGGATCATCTTGGTCTAATAATGTCCCCCGGTCAGAAGAGTTCAACAGCATCCGTACAGATCCGGCATTCTGGTTTCACTCAAAATGGTCCACAACTAAGTTTGCATGGCTCCATATAAAACAGATTCAAAGGCATCTGATTGTGGCAGCAAGAACAAGGTCCGCAGCCAACAAATTGGTGACGCTGACTCATAAGGTGGGCCAAGTCTTTGTTACTCCTGAGCTTGTCATTGTGACACATACAGATGAGAACAAGTTCACGTGCCTTACCCAGGAGCTTGTGTTGATGTATGCAGATATGATGGAGGGCAGAGATATGGTCAACATAATATCATCCACGGCGGCACATCTCAGGAGCCTATCAGAGAAAATTGATGACATTCTGCGGTTAGTAGATGCCCTGGCAAAAGATCTAGGTAATCAAGTCTACGATGTTGTAGCACTCATGGAGGGGTTTGCATACGGCGCCGTCCAGCTGCTTGAGCCGTCAGGTACATTCGCAGGGGATTTCTTCGCATTCAACCTGCATGAGCTCAAAGACACGTTGATCGGACTCCTTCCTAAGGATATAGCAGAATCTGTGACTCACGCAATAGCCACTGTATTCTCCGGCTTAGAACAAAATCAAGCGGCTGAGATGCTGTGCCTGTTGCGTCTATGGGGCCACCCATTACTTGAGTCCCGTATTGCAGCAAAAGCAGTAAGGAGCCAAATGTGCGCACCAAAAATGGTAGACTTTGATATGATCCTTCAGGTATTGTCTTTCTTTAAAGGAACAATCATCAACGGATACAGAAAGAAGAATGCAGGTGTTTGGCCACGTGTCAAAGTAGATACGATATACGGGAAGGTCATTGGGCAGCTACACGCTGATTCAGCTGAGATTTCACACGATATCATGTTGAGAGAGTACAAGAGTTTATCTGCGCTTGAATTCGAGCCATGTATAGAATACGACCCTATCACCAATCTGAGCATGTTTCTAAAGGACAAGGCGATCGCACACCCGAAAGACAACTGGCTCGCCTCGTTTAGGCGAAACCTTCTCTCTGAGGACCAGAAGAAACATGTAAAGGAGGCAACCTCTACTAACCGTCTCTTGATAGAGTTCTTAGAGTCAAATGATTTTGATCCATATAAGGAGATGGAATATCTGACGACCCTTGAGTACCTAAGAGATGACAATGTGGCAGTATCATATTCGCTCAAGGAGAAGGAAGTGAAGGTTAATGGGCGGATTTTTGCGAAGCTAACAAAGAAATTAAGGAACTGTCAAGTGATGGCGGAGGGGATCTTAGCTGACCAGATTGCACCTTTCTTTCAAGGGAATGGGGTCATTCAGGATAGCATATCTTTAACCAAGAGTATGCTAGCGATGAGTCAATTGTCTTTCAACAGCAATAAGAAACGTATCACTGACTGCAAAGAAAGAGTAGCCTCAAACCGCAATCACGATCAAAAGAGCAAGAATCGTCGGAGAGTTGCCACTTTTATAACAACTGACCTGCAAAAGTACTGTCTTAATTGGAGATATCAGACAATCAAACTGTTTGCTCATGCCATCAATCAGCTGATGGGCTTACCTCATTTCTTTGAATGGATTCATCTAAGGCTAATGGATACTACGATGTTTGTAGGAGACCCTTTCAATCCCCCAAGTGACCCAACTGACTGCGATCTCTCAAGAGTCCCGAATGATGACATATATATTGTCAGTGCTAGAGGGGGTATTGAGGGATTATGTCAGAAGCTATGGACAATGATCTCAATTGCTGCAATCCAACTTGCTGCAGCAAGATCACATTGTCGCGTCGCCTGTATGGTACAGGGTGACAATCAAGTAATAGCTGTAACGAGAGAGGTAAGGTCAGATGACTCCCCGGAGATGGTGTTAACACAATTGCATCAAGCCAGTGATAATTTCTTCAAGGAATTGATTCATGTTAATCATTTGATTGGCCATAATTTGAAGGATCGTGAAACAATCAGATCAGACACATTCTTCATATACAGCAAACGAATATTCAAAGATGGAGCAATACTCAGTCAAGTCCTCAAAAATTCATCTAAATTGGTGCTAATATCAGGCGACCTTAGTGAAAACACCGTAATGTCCTGTGCCAACATTGCATCTACTATAGCACGGCTATGCGAGAACGGGCTTCCAAAGGATTTCTGTTATTACTTAAACTACCTGATGAGTTGCGTGCAGACATACTTTGATTCTGAGTTTTCCATCACTAACAGCTCGCAACCCGATTCTAACCAGTCGTGGATTGAAGACATCTCTTTTGTGCACTCATATGTCCTGACCCCTGCTCAACTAGGGGGACTGAGCAACCTCCAATACTCAAGGCTCTACACGAGGAACATCGGTGACCCGGGAACTACTGCTTTTGCAGAGATCAAGCGATTAGAAGCAGTGGGGTTACTAAGTCCTAGTATTATGACTAACATCTTAACTAGGCCACCTGGAAATGGAGATTGGGCCAGTCTGTGTAACGACCCTTACTCTTTCAATTTTGAGACTGTCGCGAGTCCAAATATTGTCCTTAAGAAACATACACAAAGAGTCCTATTTGAAACTTGTTCAAATCCCTTATTATCTGGCGTACATACAGAGGATAATGAGGCAGAAGAGAAGGCGTTGGCTGAATTTCTACTCAATCAAGAAGTAATTCATCCACGTGTCGCGCATGCTATCATGGAAGCAAGCTCTATAGGTAGGAGGAAGCAGATTCAAGGGCTTGTTGACACAACAAACACCGTAATCAAGATTGCATTAACTAGGAGGCCACTTGGCATCAAGAGGCTGATGCGGATAGTTAACTACTCGAGCATGCATGCAATGCTGTTTAGAGACGATGTTTTCTCATCTAACAGGTCTAATCACCCCTTAGTTTCCTCTAATATGTGTTCTCTGACGCTAGCAGACTATGCACGGAATAGAAGCTGGTCACCATTGACAGGGGGTAGAAAGATACTGGGTGTATCTAATCCTGATACTATAGAACTTGTAGAGGGTGAGATCCTTAGCGTCAGCGGGGGATGCACACGATGTGACAGCGGAGATGAACAATTCACTTGGTTTCATCTCCCGAGCAATATAGAACTGACCGATGACACCAGCAAGAATCCTCCGATGAGGGTGCCGTACCTCGGGTCAAAGACTCAAGAGAGGAGGGCCGCCTCGCTTGCGAAGATAGCTCATATGTCACCACATGTGAAAGCTGCTCTAAGGGCATCATCCGTGTTGATCTGGGCTTATGGAGACAACGAAATAAATTGGACTGCTGCTCTTAAAATTGCAAGATCTCGGTGTAATATAAACTCAGAGTATCTTCGACTATTGTCCCCCTTACCCACAGCTGGGAATCTCCAACATAGACTGGATGACGGCATAACTCAGATGACATTCACCCCTGCATCTCTCTACAGGGTATCACCTTATATTCACATATCCAATGATTCTCAAAGGTTATTCACGGAAGAAGGAGTCAAAGAGGGAAATGTAGTTTATCAGCAAATCATGCTTTTGGGTTTATCTCTAATCGAATCACTCTTCCCAATGACGACAACCAGGACATACGATGAGATCACATTGCACCTCCACAGTAAATTTAGCTGCTGTGTCAGGGAAGCACCGGTTGCAGTTCCTTTCGAGTTACTCGGGATGGCACCAGAACTAAGGACAGTGACCTCAAATAAGTTTATGTATGATCCTAGTCCTGTATCGGAGGGTGACTTTGCGAGACTTGACTTAGCTATCTTTAAGAGTTATGAGCTTAATCTAGAATCATATCCCACAATAGAACTAATGAACATTCTTTCAATATCCAGCGGGAAGTTAATCGGCCAGTCTGTGGTTTCTTATGATGAAGATACTTCCATAAAGAATGACGCCATAATAGTGTATGACAACACCCGGAATTGGATCAGCGAAGCTCAGAATTCAGATGTGGTCCGCCTATTCGAGTATGCAGCACTTGAAGTGCTTCTCGACTGTTCGTATCAGCTCTACTATCTGAGAGTAAGAGGCCTAGACAATATCGTGTTGTACATGAGTGACTTATATAAGAATATGCCAGGAATTCTACTTTCCAACATTGCAGCTACAATATCTCATCCCATCATTCATTCAAGATTGCATGCAGTAGGCCTGGTCAATCACGACGGGTCACACCAACTTGCAGACACAGATTTCATCGAAATGTCTGCAAAACTATTAGTCTCTTGCACTCGACGCGTGGTCTCAGGTTTATATGCAGGGAATAAGTATGATCTGCTGTTCCCGTCTGTCTTAGATGATAACCTGAGTGAGAAGATGCTTCAGCTGATATCACGGTTATGCTGCCTGTATACGGTGCTCTTTGCTACAACAAGAGAAATCCCGAAAATAAGAGGCTTATCTGCAGAAGAGAAGTGTTCAGTACTCACCGAGTACCTACTGTCAGATGCTGTGAAACCATTACTTAGTTCTGAGCAAGTGAGCTCTATCATGTCTCCTAACATAGTTACGTTCCCAGCTAATCTATATTACATGTCTCGGAAGAGCCTTAATTTGATTAGGGAAAGAGAGGACAGGGACACTATCTTGGCATTGTTGTTCCCCCAAGAGCCACTACTTGAGTTCCCCTTAGTACAAGATATTGGCGCTCGAGTGAAAGATCCATTCACCCGACAACCTGCAGCATTTTTACAAGAATTAGATTTGAGCGCTCCAGCAAGGTATGACGCATTTACACTTAGTCAGGTTCATTCTGAACACACATCACCAAATCCAGAGGACGACTACTTAGTACGATACCTGTTCAGAGGAATAGGGACCGCGTCCTCCTCTTGGTATAAGGCATCTCACCTTCTTTCTGTACCTGAGGTCAGATGTGCAAGGCACGGGAATTCCTTATACTTGGCAGAAGGAAGCGGAGCCATTATGAGTCTTCTCGAACTGCATGTGCCGCATGAGAATATCTATTACAATACGCTCTTCTCAAACGAGATGAACCCCCCACAGCGGCATTTCGGACCGACCCCAACACAGTTTCTGAATTCAGTTGTTTATAGGAATCTACAGGCGGAGGTACCATGTAAGGATGGATTTGTCCAGGAGTTCCGTCCATTATGGAGAGAGAATACAGAAGAAAGCGATCTGACCTCAGATAAAGCAGTGGGTTACATCACATCTGCAGTTCCCTACCGGTCTGTATCATTGCTGCACTGTGACATTGAGATTCCTCCAGGATCCAATCAAAGCTTACTGGATCAACTGGCTACCAATCTGTCTCTGATTGCCATGCATTCTATAAGGGAGGGCGGGGTCGTGATCATCAAAGTGTTGTATGCAATGGGATATTACTTCCACTTACTCATGAACTTGTTCACTCCGTGTTCTACGAAAGGATATATTCTCTCTAATGGCTATGCGTGTAGAGGGGATATGGAGTGTTACCTGGTATTTGTCATGGGCTATCGAGGTGGGCCTACATTTGTACACGAGGTAGTGAGGATGGCAAAAACTCTAGTGCAGCGGCACGGTACACTTTTGTCTAAATCAGATGAGATCACACTGACTAGGTTATTTACCTCACAGCGGCAGCGTGTAACCGACATCCTATCCAGTCCTTTACCGAGACTAATAAAGTTCTTGAGAAAGAATATCGATACTGCGCTAATTGAAGCCGGGGGACAACCCGTCCGTCCGTTCTGTGCAGAGAGCTTGGTGAGGACGCTAGCGGACACAACTCAGATGACCCAGATCATAGCTAGCCACATTGACACAGTCATCCGATCTGTGATCTACATGGAGGCTGAGGGTGATCTCGCCGACACAGTGTTCTTATTTACCCCCTACAATCTCTCTACAGACGGTAAAAAGAGAACATCACTTAAACAGTGCACAAGGCAGATCTTAGAGGTCACAATATTGGGTCTTAGAGCTGAAAATCTCAATAAAGTAGGTGATGTAGTCAGTCTAGTACTTAAAGGTATGATTTCTCTGGAGGACCTGATCCCTCTAAGAACATACTTGAAGCGTAGTACCTGCCCTAAGTATTTGAAGTCTGTTCTAGGTATTACTAAACTCAAAGAAATATTTACAGACACCTCTTTATTATACTTGACTCGTGCTCAACAAAAATTCTACATGAAAACTATAGGCAACGCAGTCAAGGGATACTACAGTAACTGTGACTCT
>ACT22827
ATGGCGAGCTCTGGTCCCGAAAGGGCAGAGCATCAGATTATCCTACCAGAGTCACACCTGTCTTCACCGCTGGTCAAGCACAAACTACTCTATTACTGGAAATTGACTGGGCTACCACTTCCTGATGAATGTGACTTCGACCACCTCATTCTCAGCCGACAATGGAAGAAAATACTTGAATCGGCCTCCCCCGACACTGAGAGAATGATAAAACTCGGAAGGGCTGTACACCAGACTCTAAACCACAATTCTAGGATAACTGGAATACTCCACCCCAGGTGTTTAGAAGAACTGGCTAGTATTGAGGTTTCTGACTCAACCAACAAATTCCGGAAGATCGAAAAAAAGATCCAGATTCACAACACAAGATATGGAGAACTCTTCACGAGGCTGTGCACGCATGTCGAGAAGAAATTGCTGGGGCCATCCTGGTCTAACAATGTCCCCCGGTCAGAGGAGTTCAACTGCATCCGTGCAGATCCGGCATTCTGGTTTCACTCCAAATGGTCCACAGCCAAGTTTGCATGGCTCCATATAAAACAGATCCAAAGGCATTTGATTGTGGCAGCAAGAACAAGGTCTGCGGCCAACAAACTGGTGACGCTAACTCATAAGGTAGGACAGGTCTTTGTTACTCCTGAGCTTGTCATTGTGACACATACAGATGAGAACAAGTTCACGTGTCTTACCCAGGAACTTGTATTGATGTATGCGGATATGATGGAGGGCAGAGATATGGTCAACATAATATCATCCACGGCAGCACATCTAAGAAGCCTATCAGAGAAGATTGATGACATTCTGCGGTTAGTGGATGCTCTGGCAAAAGATTTGGGTAATCAAGTCTACGACGTTGTAGCATTAATGGAGGGATTTGCATACGGTGCTGTTCAGCTGCTAGAGCCATCAGGTACGTTTGCAGGGGATTTCTTCGCATTCAATCTGCAGGAGTTGAAAGACACCCTAATCAGTCTCCTCCCCAAGGACATAGCAGAATCCGTGACTCATGCAATAGCCACTGTGTTCTCTGGCTTGGAACAGAATCAAGCAGCTGAGATGTTGTGCCTACTGCGTCTGTGGGGTCATCCACTGCTTGAGTCCCGTATTGCGGCAAAGGCAGTTAGGAGCCAAATGTGTGCACCGAAAATGGTAGACTTTGATATGATCCTCCAGGTACTGTCTTTCTTTAAAGGAACAATCATCAACGGATATAGGAAGAAAAACGCAGGTGTGTGGCCACGGGTCAAGGTGGATACAATATACGGGAAGGTCATTGGGCAGCTACATGCTGATTCAGCAGAGATTTCACATGACATCATGTTGAGAGAATATAAGAGTTTATCTGCACTTGAATTTGAGCCATGTATAGAATATGACCCTGTCACTAATCTGAGCATGTTCTTAAAAGACAAGGCAATTGCACACCCAAACGATAATTGGCTCGCCTCGTTTAGGCGGAACCTTCTCTCTGAAGACCAGAAGAAACATGTTAAAGAGGCAACATCAACCAACCGCCTCTTGATAGAGTTCCTAGAGTCGAATGATTTTGATCCATATAAAGAGATGGAATATTTAACGACCCTTGAGTACCTAAGGGATGACAATGTGGCAGTATCATACTCACTCAAAGAGAAAGAAGTGAAAGTTAATGGGCGGATCTTTGCTAAGCTAACAAAGAAATTAAGGAACTGTCAGGTGATGGCAGAAGGGATCCTGGCTGACCAGATTGCACCTTTCTTTCAGGGGAATGGAGTCATTCAAGATAGCATATCTCTGACCAAGAGTATGCTGGCGATGAGTCAACTATCTTTTAATAGCAATAAGAAGCGTATCACTGACTGCAAGGAAAGAGTATCCTCAAACCGCAATCATGATCCAAAAAGCAAAAATCGTCGGAGAGTTGCCACCTTTATAACAACTGACCTGCAAAAGTACTGTCTTAATTGGAGATATCAGACAGTCAAGTTGTTCGCTCATGCCATCAATCAGCTGATGGGCCTACCCCACTTTTTTGAGTGGATTCATCTAAGACTAATGGACACTACAATGTTCGTAGGAGACCCTTTCAATCCTCCAAGTGACCCTACTGACTGTGATCTTTCAAGAGTCCCAAATGATGACATATATATTGTCAGTGCCAGAGGGGGTATCGAGGGATTATGTCAGAAGTTATGGACTATGATCTCAATTGCTGCAATCCAACTTGCTGCAGCGAGATCACACTGTCGCGTTGCCTGTATGGTACAGGGTGACAATCAAGTAATAGCTGTAACAAGGGAGGTTAGATCAGATGACTCCCCAGAGATGGTGTTAGCGCAATTGCATCAGGCCAGTGACAATTTCTTTAAGGAATTGATCCATGTTAATCATTTGATTGGCCATAATTTGAAGGATCGTGAAACCATCAGGTCAGACACATTCTTCATATACAGCAAGAGAATATTTAAAGACGGAGCAATACTCAGTCAAGTCCTCAAAAATTCATCTAAATTAGTGCTAGTGTCAGGTGACCTCAGTGAGAACACCGTAATGTCCTGTGCTAACATTGCATCTACCGTAGCACGACTATGTGAGAACGGGCTTCCTAAGGACTTCTGTTATTATCTAAACTACCTAATGAGTTGCGTACAGACATACTTTGACTCTGAGTTTTCCATCACCAACAACTCACACCCCGATTTTAACCAGTCATGGATTGAGGATATTTCATTTGTGCACTCATATGTTCTGACCCCCGCCCAGTTGGGGGGACTGAGCAACCTTCAATACTCAAGGCTCTACACTAGAAACATCGGTGACCCGGGGACTACTGCTTTTGCAGAGATCAAGCGATTAGAGGCAGTGGGATTATTGAGTCCTAGCATCATGACTAACATCTTAACCAGACCGCCTGGAAATGGAGATTGGGCCAGTCTGTGCAACGATCCATACTCTTTCAATTTTGAGACTGTCGCAAGCCCAAATATTGTCCTTAAGAAGCATACACAAAGAGTCCTATTTGAAACTTGTTCAAATCCCTTATTATCTGGAGTGCACACAGAAGATAATGAGGCAGAGGAGAAGGCATTGGCTGAATTCTTGCTCAATCAAGAAGTGATTCATCCCCGTGTCGCGCATGCCATCATGGAAGCAAGCTCCGTGGGTAGGAGGAAGCAAATTCAGGGGTTGGTTGACACAACAAACACTGTGATTAAAATCGCATTGACCAGAAGACCACTTGGCATCAAGAGGCTGATGCGGATAGTTAACTACTCGAGCATGCATGCAATGCTGTTTAGGGACGATGTTTTCTCATCCAACAGGTCCAATCACCCCTTAGTCTCTTCTAGTATGTGTTCTCTGACACTGGCAGACTATGCTCGGAATAGAAGCTGGTCACCCTTGACGGGTGGTAGGAAAATACTGGGTGTATCTAATCCTGATACCATAGAACTCGTAGAGGGCGAGATCCTTAGTGTAAGCGGAGGGTGTACGAAATGTGACAGCGGAGATGAACAATTTACTTGGTTCCATCTCCCGAGCAATATAGAATTGACCGATGACACCAGTAAGAATCCTCCGATGAGAGTACCATATCTCGGATCAAAGACTCAGGAGAGGAGAGCTGCTTCACTTGCGAAAATAGCTCATATGTCACCACATGTGAAGGCTGCGCTGAGGGCATCATCTGTGTTGATATGGGCTTACGGGGACAATGAAGTAAATTGGACTGCTGCTCTTAAGATTGCAAGGTCTCGGTGTAATATTAACTCAGAGTACCTTCGGCTATTGTCCCCTTTGCCCACGGCTGGGAATCTCCAACACAGGCTAGATGACGGCATAACTCAGATGACATTCACCCCTGCATCTCTCTATAGGGTATCACCTTACATTCACATATCCAATGATTCTCAAAGGTTATTCACTGAAGAAGGAGTCAAAGAGGGGAATGTAGTTTATCAGCAAATCATGCTCTTGGGTTTATCCCTAATCGAGTCACTCTTCCCAATGACAACAACTAGGACATATGATGAGATCACATTACACCTCCACAGCAAATTTAGCTGCTGTATCAGGGAAGCACCTGTTGCGGTTCCTTTCGAGCTACTCGGGGTGGCACCAGAACTAAGAACAGTGACCTCAAATAAGTTTATGTATGATCCTAGCCCTGTATCGGAGGGAGACTTTGCAAGACTTGACTTAGCCATCTTTAAGAGTTACGAGCTTAATTTAGAGTCATACCCCACAATAGAGTTAATGAATATTCTTTCAATATCCAGCGGGAAGTTGATTGGCCAGTCTGTGGTTTCTTATGATGAAGATACCTCCATAAAGAATGACGCTATAATAGTGTATGACAATACCCGGAATTGGATCAGCGAAGCTCAGAATTCAGATGTGGTCCGACTATTCGAATATGCAGCACTTGAAGTGCTCCTCGACTGTTCTTATCAACTTTACTATCTGAGAGTTAGAGGCCTAGATAATATCGTCTTATACATGAGTGATTTGTATAAGAATATGCCAGGAATCCTTTTTTCTAACATTGCAGCTACAATATCTCATCCCATCATTCATTCTAGGTTACATGCGGTAGGCCTAGTTAACCACGACGGATCACACCAACTTGCAGATACGGATTTCATTGAAATGTCTGCAAAACTGTTAGTCTCTTGCACCCGACGTGTGGTCTCAGGTTTATATTCAGGGAATAAGTATGACCTGCTGTTCCCGTCTGTCTTAGATGATAACCTGAATGAGAAGATGCTTCAGCTAATATCACGGTTATGCTGCCTGTACACGGTACTCTTTGCTACAACAAGAGAAATCCCGAAAATACGAGGTCTGTCTGCGGAAGAGAAATGTTCAGTACTTACTGAGTACCTACTGTCTGATGCTGTGAAACCATTACTTAGTCCCGAGCAAGTGAGTTCTATCACGTCCCCTAATATAGTTACGTTCCCAGCTAACCTGTACTACATGTCTCGGAAGAGTCTTAATTTGATCAGGGAAAGGGAGGACAGGGATACTATCTTAGCATTGTTATTCCCCCAAGAGCCACTACTCGAGTTCCCTTTAGTACAAGATATTGGTGCTCGAGTGAAGGATCCATTTACCCGACAACCTGCGGCATTCCTACAGGAGTTAGATCTGAGCGCTCCAGCCAGGTATGATGTATTTACGCTTAGTCAGGCTCATTCTGAACTCACATCGCCAAATCCGGAGGAAGACTACTTAGTGCGTTACTTATTCAGAGGAATAGGGACTGCATCCTCATCTTGGTATAAGGCATCCCATCTCCTTTCCGTACCTGAGGTCAGATGTGCAAGGCATGGAAACTCTTTGTACTTGGCAGAAGGAAGTGGAGCCATCATGAGTCTTCTCGAACTGCATGTACCGCATGAGACTATCTATTATAATACGCTCTTTTCAAACGAGATGAATCCCCCACAGCGACATTTCGGACCGACCCCAACACAATTTTTGAATTCGGTTGTTTATAGGAATTTACAGGCAGAGGTACCGTGTAAGGATGGTTTTGTCCAGGAGTTCCGTCCATTATGGAGAGAGAATACAGAGGAAAGCGACCTGACCTCAGATAAAGCAGTAGGGTATATCACATCTGCAGTGCCCTACCGGTCTGTATCATTGCTGCATTGTGACATTGAAATTCCTCCAGGATCCAATCAAAGCTTACTAGATCAACTAGCTACCAATTTGTCTCTGATTGCAATGCATTCTGTAAGGGAGGGCGGGGTAGTGATCATCAAGGTGTTATATGCGATGGGATACTATTTCCATCTACTCATGAACTTATTCACTCCGTGTTCCACAAAAGGATATATTCTCTCTAATGGTTATGCATGTCGAGGAGATATGGAGTGTTACCTGGTGTTTGTCATGGGTTATCTGGGCGGGCCCACATTTGTACACGAGGTGGTGAGGATGGCAAAAACTCTAGTACAGCGGCACGGTACACTTTTGTCTAAATCAGATGAGATTACACTGACTAGGTTATTCACTTCACAGCGGCAGCGTGTAACAGATATTTTATCCAGTCCTTTACCAAGACTAATAAAGTTTTTGAGAAAAAATATTGATACTGCACTGATTGAAGCCGGGGGACAACCCGTCCGTCCATTCTGTGCAGAGAGTTTAGTGAGCACACTAGCGGACATAACTCAGATGGCCCAGATCATCGCTAGCCATATTGACACAGTCATCCGGTCTGTGATCTACATGGAAGCTGAGGGTGATCTTGCTGACACAGTATTCTTATTTACCCCTTACAATCTCTCTGCGGACGGCAAAAAGAGAACATCACTTAAACAGTGCACGAGACAGATCTTAGAGGTCACGATACTAGGTCTCAGAGTCGAAAATCTCAATAAAGTGGGCGATGTAATTAGCCTAGTGCTTAAAGGTATGATCTCTCTGGAGGACCTTATCCCACTGCGGACATACTTGAAGCGTAGTACTTGCCCTAAGTACTTGAAGGCTGTCTTAGGTATTACTAAACTCAAAGAAATGTTTACAGACACCTCTTTATTATACTTGACTCGTGCTCAACAAAAATTCTACATGAAAACTATTGGCAATGCAGTCAAGGGGTACTACAGTAATTATGACTCT
>AFQ37840
ATGGCGAGCTCCGGTCCTGAAAGGGCAGAGCATCAGATTATCCTACCAGAGTCACACCTGTCTTCACCATTGGTCAAGCACAAACTACTCTATTACTGGAAATTAACTGGGCTACCGCTTCCTGATGAATGTGACTTCGACCACCTCATTCTCAGCCGACAATGGAAAAAAATACTTGAATCGGCCTCTCCTGATACTGAGAGAATGATAAAACTCGGAAGGGCAGTACACCAAACTCTTAACCACAATTCCAGAATAACCGGAGTGCTCCACCCCAGGTGTTTAGAAGAACTGGCTAATATTGAGGTCCCAGATTCAACCAACAAATTTCGGAAGATTGAGAAGAAGATCCAAATTCACAACACGAGATATGGAGAACTGTTCACAAGGCTGTGTACGCATATAGAGAAGAAACTGCTGGGGTCATCTTGGTCTAACAATGTCCCCCGGTCAGAGGAGTTCAGCAGCATCCGTACGGATCCGGCATTCTGGTTTCACTCAAAATGGTCCACAGCCAAGTTTGCATGGCTCCATATAAAACAGATCCAGAGGCATCTGATGGTGGCAGCTAGGACAAGGTCTGCGGCCAACAAATTGGTGATGTTAACCCATAAGGTAGGCCAAGTCTTTGTCACTCCTGAACTTGTCGTTGTGACGCATACGAATGAGAACAAGTTCACATGTCTTACCCAGGAACTTGTATTGATGTATGCAGATATGATGGAGGGCAGAGATATGGTCAACATAATATCAACCACGGCGGTGCATCTCAGAAGCTTATCAGAGAAAATTGATGACATTTTGCGGTTAATAGACGCTCTGGCAAAAGACTTGGGTAATCAAGTCTACGATGTTGTATCACTAATGGAGGGATTTGCATACGGAGCTGTCCAGCTACTCGAGCCGTCAGGTACATTTGCAGGAGATTTCTTCGCATTCAACCTGCAGGAGCTTAAAGACATTCTAATTGGCCTCCTCCCCAATGATATAGCAGAATCCGTGACTCATGCAATCGCTACTGTATTCTCTGGTTTAGAACAGAATCAAGCAGCTGAGATGTTGTGTCTGTTGCGTCTGTGGGGTCACCCACTGCTTGAGTCCCGTATTGCAGCAAAGGCAGTCAGGAGCCAAATGTGCGCACCGAAAATGGTAGACTTTGATATGATCCTTCAGGTACTGTCCTTCTTCAAGGGAACAATCATCAACGGGTACAGAAAGAAGAATGCAGGTGTGTGGCCGCGAGTCAAAGTGGATACAATATATGGGAAGGTCATTGGGCAACTACATGCAGATTCAGCAGAGATTTCACACGATATCATGTTGAGAGAGTATAAGAGTTTATCTGCACTTGAATTTGAGCCATGTATAGAATATGACCCTGTCACCAACCTGAGCATGTTCCTAAAAGACAAGGCAATCGCACACCCCAACGATAATTGGCTTGCCTCGTTTAGGCGGAACCTTCTCTCCGAAGACCAGAAGAAACATGTAAAAGAAGCAACTTCGACTAATCGCCTCTTGATAGAGTTTTTAGAGTCAAATGATTTTGATCCATATAAAGAGATGGAATATCTGACGACCCTTGAGTACCTTAGAGATGACAATGTGGCAGTATCATACTCGCTCAAGGAGAAGGAAGTGAAAGTTAATGGACGGATCTTCGCTAAGCTGACAAAGAAGTTAAGGAACTGTCAGGTGATGGCGGAAGGGATCCTAGCCGATCAGATTGCACCTTTCTTTCAGGGAAATGGAGTCATTCAGGATAGCATATCCTTGACCAAGAGTATGCTAGCGATGAGTCAACTGTCTTTTAACAGCAATAAGAAACGTATCACTGACTGTAAAGAAAGAGTATCTTCAAACCGCAATCATGATCCGAAAAGCAAGAACCGTCGGAGAGTTGCAACCTTCATAACAACTGACCTGCAAAAGTGCTGTCTTAATTGGAGATATCAGACAATCAAATTGTTCGCTCATGCCATCAATCAGTTGATGGGCCTACCTCACTTCTTCGAATGGATTCACCTAAGACTGATGGACACTACGATGTTCGTAGGAGACCCTTTCAATCCTCCAAGTGACCCTACTGACTGTGACCTCTTAAGAGTCCCTAATGATGACATATATATTGTCAGTGCCAGAGGGGGTATCGAAGGATTATGCCAGAAGCTATGGACAATGATCTCAATTGCTGCAATCCAACTTGCTGCAGCTAGATCGCATTGTCGTGTTGCCTGTATGGTACAGGGTGATAATCAAGTAATAGCAGTAACGAGAGAGGTAAGATCAGACGACTCTCCGGAGATGGTGTTGACACAGTTGCATCAAGCCAGTGATAATTTCTTCAAGGAATTAATTCATGTCAATCATTTGATTGGCCATAATTTGAAGGATCGTGAAACCATCAGGTCAGACACATTCTTCATATACAGCAAACGAATCTTCAAAGATGGAGCAATCCTCAGTCAAGTCCTCAAAAATTCATCTAAATTAGTGCTAGTGTCAGGTGATCTCAGTGAAAACACCGTAATGTCCTGTGCCAACATTGCCTCTACTGTAGCACGGCTATGCGAGAACGGGCTTCCCAAAGACTTCTGTTACTATTTAAACTATATAATGAGTTGTGTGCAGACATACTTTGACTCTGAGTTCTCCATCACCAACAATTCGCACCCCGATCTTAATCAGTCGTGGATTGAGGACATCTCTTTTGTGCACTCATATGTTCTGACTCCTGCCCAATTAGGGGGACTGAGTAACCTTCAACACTCAAGGCTCTACACTAGAAATATCGGTGACCCGGGGACTACTGCTTTTGCAGAGATCAAGCGACTAGAAGCAGTGGGATTACTGAGTCCTAACATTATGACTAATATCTTAACTAGGCCGCCTGGGAATGGAGATTGGGCCAGTCTGTGCAACGACCCATACTCTTTCAATTTTGAGACTGTTGCAAGCCCAAATATTGTTCTTAAGAAACATACGCAAAGAGTCCTATTTGAAACTTGTTCAAATCCCTTATTGTCTGGAGTGCACACAGAGGATAATGAGGCAGAAGAGAAGGCATTGGCTGAATTCTTGCTTAATCAAGAGGTGATTCATCCCCGCGTTGCGCATGCCATCATGGAGGCAAGCTCTGTAGGTAGGAGAAAGCAAATTCAAGGGCTTGTTGACACAACAAACACCGTAATTAAGATTGCGCTTACTAGGAGGCCATTAGGCATCAAGAGGCTGATGCGGATAGTCAATTATTCTAGCATGCATGCAATGCTGTTTAGAGACGATGTTTTTTCCTCCAGTAGATCCAACCACCCCTTAGTCTCTTCTAATATGTGTTCTCTGACACTGGCAGACTATGCACGGAATAGAAGCTGGTCACCTTTGACGGGAGGCAGGAAAATACTGGGTGTATCTAATCCTGATACGATAGAACTCGTAGAGGGTGAGATTCTTAGTGTAAGCGGAGGGTGTACAAGATGTGACAGCGGAGATGAACAATCTACTTGGTTCCATCTTCCAAGCAATATAGAATTGACCGATGACACCAGCAAGAATCCTCCGATGAGGGTACCATATCTCGGGTCAAAGACACAGGAGAGGAGAGCTGCCTCACTTGCAAAAATAGCTCATATGTCGCCACATGTAAAGGCTGCCCTAAGGGCATCATCCGTGTTGATCTGGGCTTATGGGGATAATGAAGTAAATTGGACTGCTGCTCTTACGATTGCAAAATCTCGGTGCAATGTAAACTTAGAGTATCTTCGGTTACTGTCCCCTTTACCCACGGCTGGGAATCTTCAACATAGACTAGATGATGGTATAACTCAGATGACATTCACCCCTGCATCTCTCTACAGGGTGTCACCTTACATTCACATATCCAATGATTCTCAAAGGCTGTTCACTGAAGAAGGAGTCAAAGAGGGGAATGTGGTTTACCAACAGATCATGCTCTTGGGTTTATCTCTAATCGAATCGATCTTTCCAATGACAACAACCAGGACATATGATGAGATCACACTGCACCTACATAGTAAATTTAGTTGCTGTATCAGAGAAGCACCTGTTGCGGTTCCTTTCGAGCTACTTGGGGTGGTACCGGAACTGAGGACAGTGACCTCAAATAAGTTTATGTATGATCCTAGCCCTGTATCGGAGGGAGACTTTGCGAGACTTGACTTAGCTATCTTCAAGAGTTATGAGCTTAATCTGGAGTCATATCCCACGATAGAGCTAATGAACATTCTTTCAATATCCAGCGGGAAGTTGATTGGCCAGTCTGTGGTTTCTTATGATGAAGATACCTCCATAAAGAATGACGCCATAATAGTGTATGACAATACCCGAAATTGGATCAGTGAAGCTCAGAATTCAGATGTGGTCCGCCTATTTGAATATGCAGCACTTGAAGTGCTCCTCGACTGTTCTTACCAACTCTATTACCTGAGAGTAAGAGGCCTAGACAATATTGTCTTATATATGGGTGATTTATACAAGAATATGCCAGGAATTCTACTTTCCAACATTGCAGCTACAATATCTCATCCCGTCATTCATTCAAGGTTACATGCAGTGGGCCTGGTCAACCATGACGGATCACACCAACTTGCAGATACGGATTTTATCGAAATGTCTGCAAAACTATTAGTATCTTGCACCCGACGTGTGATATCCGGCTTATATTCAGGAAATAAGTATGATCTGCTGTTCCCATCTGTCTTAGATGATAACCTGAATGAGAAGATGCTTCAGCTGATATCCCGGTTATGCTGTCTGTACACGGTACTCTTTGCTACAACAAGAGAAATCCCGAAAATAAGAGGCTTAACTGCAGAAGAGAAATGTTCAATACTCACTGAGTATTTACTGTCGGATGCTGTGAAACCATTACTTAGCCCCGATCAAGTGAGCTCTATCATGTCTCCTAACATAATTACATTCCCAGCTAATCTGTACTACATGTCTCGGAAGAGCCTCAATTTGATCAGGGAAAGGGAGGACAGGGATACTATCCTGGCGTTGTTGTTCCCCCAAGAGCCATTATTAGAGTTCCCTTCTGTGCAAGATATTGGTGCTCGAGTGAAAGATCCATTCACCCGACAACCTGCGGCATTTTTGCAAGAGTTAGATTTGAGTGCTCCAGCAAGGTATGACGCATTCACACTTAGTCAGATTCATCCTGAACTCACATCTCCAAATCCGGAGGAAGACTACTTAGTACGATACTTGTTCAGAGGGATAGGGACTGCATCTTCCTCTTGGTATAAGGCATCTCATCTCCTTTCTGTACCCGAGGTAAGATGTGCAAGACACGGGAACTCCTTATACTTAGCTGAAGGGAGCGGAGCCATCATGAGTCTTCTCGAACTGCATGTACCACATGAAACTATCTATTACAATACGCTCTTTTCAAATGAGATGAACCCCCCGCAACGACATTTCGGGCCGACCCCAACTCAGTTTTTGAATTCGGTTGTTTATAGGAATCTACAGGCGGAGGTAACATGCAAAGATGGATTTGTCCAAGAGTTCCGTCCATTATGGAGAGAAAATACAGAGGAAAGTGACCTGACCTCAGATAAAGCAGTGGGGTATATTACATCTGCAGTGCCCTACAGATCTGTATCATTGCTGCATTGTGACATTGAAATTCCTCCAGGGTCCAATCAAAGCTTACTAGATCAACTAGCTATCAATTTATCTCTGATTGCCATGCATCCTGTAAGGGAGGGCGGGGTAGTAATCATCAAAGTGTTGTATGCAATGGGATACTACTTTCATCTACTCATGAACTTGTTTGCTCCGTGTTCCACAAAAGGATATATTCTCTCTAATGGTTATGCATGTCGAGGAGATATGGAGTGTTACCTGGTATTTGTCATGGGTTACCTGGGCGGGCCTACATTTGTACATGAGGTGGTGAGGATGGCAAAAACTCTGGTGCAGCGGCACGGTACGCTTTTGTCTAAATCAGGTGAGATCACACTGACCAGGTTATTCACCTCACAGCGGCAGCGTGTGACAGACATCCTATCCAGTCCTTTACCAAGATTAATAAAGTACTTGAGGAAGAATATTGACACTGCGCTGATTGAAGCCGGGGGACAGCCCGTCCGTCCATTCTGTGCGGAGAGTCTGGTGAGCACGCTAGCGAACATAACTCAGATAACCCAGATCATCGCTAGCCACATTGACACAGTTATCCGGTCTGTGATATATATGGAAGCTGAGGGTGATCTCGCTGACACAGTATTTCTATTTACCCCTTACAATCTCTCTACTGACGGGAAAAAGAGGACATCACTTAAACAGTGCACGAGACAGATCCTAGAGGTTACAATACTAGGTCTTAGAGTCGAAAATCTCAATAAAATAGGCGATATAATCAGCCTAGTGCTTAAAGGCATGATCTCCATGGAGGACCTTATCCCACTAAGGACATACTTGAAGCATAGTACCTGCCCTAAATATTTGAAGGCTGTCCTAGGTATTACCAAACTCAAAGAAATGTTTACAGACACTTCTGTACTGTACTTGACTCGTGCTCAACAAAAATTCTACATGAAAACTATAGGCAATGCAGTCAAAGGATATTACAGTAACTGTGACTCT
>AAS67167
ATGGCGAGCTTCGGTCCCGAAAGGGCGGAGCATCAGATTATCCTACCAGAGTCACACCTGTCCTCACCATTGGTCAAGCACAAACTACTCTATTACTGGAAATTAACTGGGCTACCGCTCCCTGACGAGTGTGACTTCGACCACCTCATTCTCAGCCGACAATGGAAGAAAATACTTGAATCGGCCTCTCCTGACACTGAGAGAATGATAAAACTTGGAAGGGCAGTACACCAGACTCTCAACCACAATTCCAGGATAACCGGAGTACTCCATCCCAGGTGTTTAGAAGAACTGGCTAGTATTGAGGTCTCTGATTCGACCAACAAGTTTCGGAAGATCGAGAAGAAGATCCAAATTCACAACACAAGATATGGAGAACTGTTCACAAGGCTGTGCACGCATGTAGAGAGGAAATTGTTGGGGTCATCTTGGTCTAATAATGTCCCCCGGTCAGAAGAGTTCAACAGCATCCGTACAGATCCGGCATTCTGGTTTCACTCAAAATGGTCCACAGCCAAGTTTGCATGGCTCCATATAAAACAGATCCAAAGGCATCTGATTGTGGCAGCAAGAACAAGGTCCGCAGCTAACAAATTGGTGACGCTGACCCATAAGGTAGGCCAAGTCTTTGTTACTCCTGAGCTTGTCATTGTGACACATACAGATGAGAACAAGTTCACGTGTCTTACCCAGGAACTTGTGTTGATGTATGCAGATATGATGGAGGGCAGAGATATGGTCAACATAATATCATCTACGGCAGCACATTTCAGGAGCCTATCAGAGAAAATTGATGACATTCTGCGGTTAGTAGATGCTCTGGCAAAAGTTTTGGGCAATCAAGTCTACGATGTTGTAGCACTCATGGAGGGATTTGCATACGGCGCCGTCCAGCTGCTTGAGCCGTCAGGTACATTTGCAGGGGATTTCTTCGCATTCAACCTGCAGGAGCTCAAAGACACTTTGATCGGCTTCCTTCCCAAGGATATAGCAGAATCCGTGACTCACGCAATAGCCACTGTATTCTCTGGCTTAGAACAAAATCAAGCAGCTGAGATGTTGTGTCTGTTGCGTCTGTGGGGCCACCCACTACTTGAGTCCCGTATTGCAGCAAAAGCAGTAAGGAGCCAAATGTGCGCACCAAAAATGGTAGACTTTGATATGATCCTCCAGGTATTGTCTTTCTTTAAAGGAACAATCATCAACGGGTACAGAAAGAAGAATGCAGGTGTTTGGCCACGTGTCAAGGTGGATACGATATACGGGAAGGTCATTGGCCAGCTACACGCTGATTCAGCAGAGATTTCACACGATATCATGTTGAGAGAGTATAAGAGTTTATCTGCGCTTGAATTCGAGCCATGTATAGAATACGACCCTGTCACTAATCTGAGCATGTTCCTAAAAGACAAGGCGATTGCACACCCGAAAGACAACTGGCTCGCCTCGTTTAGGCGAAACCTTCTCTCTGAGGACCAAAAGAAACATGTAAAGGAGGCAACCTCGACTAACCGTCTCTTGATAGAGTTCTTAGAGTCGAATGATTTTGATCCATATAAGGAGATGGAATATCTGACGACCCTTGAGTATCTAAGAGATGACAATGTGGCAGTATCATACTCGCTAAAAGAGAAGGAGGTGAAGGTTAATGGGCGGATTTTCGCTAAGCTAACAAAGAAATTAAGGAACTGTCAAGTGATGGCAGAAGGGATCTTAGCTGACCAGATTGCACCTTTCTTTCAGGGGAATGGGGTCATTCAGGATAGCATATCTTTAACCAAGAGTATGCTAGCGATGAGTCAACTGTCTTTCAACAGCAATAAGAAACGTATCACTGACTGCAAAGAAAGAGTATCCTCAAACCGCAATCACGATCAGAAAAGCAAGAATCGTCGGAGAGTTGCCACTTTTATAACGACTGACCTGCAAAAGTACTGTCTTAATTGGAGATATCAGACAGTCAAACTGTTCGCTCATGCCATCAATCAGCTGATGGGCCTACCTCACTTCTTCGAGTGGATTCATCTAAGACTAATGGATACTACAATGTTTGTAGGAGACCCTTTCAATCCCCCAAGTGACCCTACTGACTGTGATCTCTCAAGAGTCCCAAATGATGACATATATATTGTCAGTGCTAGAGGGGGTATTGAGGGATTATGTCAGAAGCTATGGACAATGATCTCAATTGCTGCAATCCAACTTGCTGCAGCAAGATCACATTGTCGCGTCGCCTGTATGGTACAGGGTGACAATCAAGTAATAGCTGTAACGAGAGAGGTAAGGTCAGATGACTCCCCGGAGATGGTGTTAACACAACTGCATCAAGCCAGTGATAATTTCTTCAAGGAATTGATTCATGTTAATCATTCGATTGGCCATAATTTGAAGGATCGTGAAACTATCAGGTCAGACACATTTTTCATATACAGCAAACGGATATTCAAAGATGGAGCAATACTCAGTCAGGTCCTCAAAAATTCATCTAAATTAGTGCTAATATCAGGCGACCTTAGTGAAAACACCGTAATGTCCTGTGCCAACATTGCATCTACTATAGCACGGCTGTGCGAGAACGGGCTCCCCAAGGACTTCTGTTATTACTTAAACTACCTAATGAGTTGCGTGCAGACATACTTCGATTCTGAGTTTTCCATCACCAATAGCTCGCACCCTGATTTTAACCAGTCGTGGATTGAAGACATCTCTTTTGTGCACTCATATGTCCTGACCCCTGCCCAGCTAGGGGGACTGAGTAACCTTCAATACTCAAGGCTCTACACGAGAAACATCGGTGACCCGGGAACTACTGCTTTTGCAGAGATCAAGCGATTAGAGGCAGTGGGGTTACTGAGTCCTAGCATTATGACTAACATCTTAACTAGGCCGCCTGGGAATGGAGATTGGGCCAGTCTGTGCAATGACCCATACTCTTTCAATTTTGAGACTGTCGCGAGCCCGAATATCGTCCTCAAGAAACATACACAAAGAGTCTTATTTGAAACCTGTTCAAATCCCCTATTATCTGGAGTGCATACAGAAGATAATGAGGCAGAGGAGAAGGCATTGGCTGAATTTTTACTCAATCAAGAAGTAATTCATCCACGTGTCGCACATGCTATCATGGAAGCAAGCTCTGTAGGTAGGAGGAAGCAGATTCAGGGGCTTGTTGACACAACAAACACCGTAATCAAGATTGCATTGACTAGGAGGCCACTTGGCATCAAGAGGCTGATGCGGATAGTTAACTACTCGAGCATGCATGCAATGCTGTTTAGAGACGATGTTTTCTCATCCAACAGATCCAACCACCCCTTAGTCTCTTCTAATATGTGTTCTCTGACGCTGGCAGACTATGCACGGAATAGAAGCTGGTCACCTTTGACGGGGGGTAGAAAGATACTGGGCGTATCTAATCCTGATACCATAGAACTCGTAGAGGGTGAGATCCTTAGCGTCAGCGGAGGGTGCACAAGATGTGACAGCGGAGATGAACAGTTCACTTGGTTCCATCTTCCGAGCAATATAGAGCTGACCGATGACACCAGCAAGAATCCTCCGATGAGAGTGCCGTATCTCGGGTCAAAGACTCAAGAGAGGAGAGCTGCCTCGCTTGCGAAAATAGCTCATATGTCACCACATGTGAAAGCTGCTCTAAGGGCATCATCTGTGTTGATCTGGGCTTATGGAGACAACGAAGTAAATTGGACTGCTGCTCTTAAAATTGCAAGATCTCGGTGCAATATAAACTCAGAGTATCTTCGACTATTGTCACCCTTACCCACAGCTGGGAATCTCCAACATAGACTGGATGACGGCATAACTCAGATGACATTCACCCCTGCATCTCTCTACAGGGTGTCACCTTACATTCACATATCCAATGATTCTCAAAGGCTATTCACTGAAGAAGGAGTCAAGGAGGGGAATGTGGTTTATCAGCAAATCATGCTCTTGGGTTTATCTCTAATTGAGTCACTCTTCCCAATGACGACAACCAGGACATACGATGAGATCACATTGCACCTCCACAGTAAATTTAGCTGCTGTATCAGAGAAGCACCTGTTGCAGTTCCTTTCGAGCTACTTGGGGTGGCACCAGAACTAAGGCCAGTGACCTCAAATAAGTTTATGTATGATCCTAGTCCTGTATCGGAGGGTGACTTTGCGAGACTTGACTTAGCTATCTTCAAGAGTTATGAACTTAATTTAGAGTCATACCCCACAATAGAGCTAATGAACATTCTTTCAATATCCAGCGGGAAGTTGATTGGCCAGTCTGTGGTTTCTTATGATGAAGATACCTCCATAAAGAATGACGCCATAATAGTGTATGACAACACCCGGAATTGGATCAGCGAGGCTCAGAATTCAGATGTGGTCCGCCTATTCGAGTATGCAGCACTTGAAGTGCTCCTCGACTGTTCTTATCAGCTCTACTATCTGAGAGTAAGAGGCCTAGACAATATCGTGTTGTATATGAGTGATTTATACAAGAATATGCCAGGAATTCTACTTTCCAACATTGCAGCTACAATATCTCATCCCATCATTCATTCAAGATTACATGCAGTAGGCCTGGTCAATCATAACGGGTCACACCAACTTGCAGACACAGATTTCATCGAAATGTCTGCAAAACTGTTAGTCTCTTGCACTCGACGCGTGGTCTCAGGTTTATATGCAGGGAATAAGTATGATCTGCTGTTCCCATCTGTCTTAGATGATAACCTGAGTGAGAAGATGCTTCAGCTGATATCTCGGTTATGCTGCCTGTACACGGTGCTCTTTGCTACAACAAGAGAGATCCCGAAAATAAGAGGCTTATCTGCGGAAGAGAAGTGTTCAGTACTTACTGAGTACCTACTGTCAGATGCTGTGAAACCATTACTTAGTTCTGAGCAAGTGAGCTCTATCATGTCTCCTAACATAGTTACGTTCCCAGCTAATCTATACTACATGTCTCGGAAGAGCCTTAATTTGATCAGGGAAAGAGAGGACAGGGACACTATCTTGGCACTGTTGTTCCCCCAAGAGCCACTACTCGAGTTCCCCTTGGTACAAGATATTGGCGCTCGAGTGAAAGATCCATTTACCCGACAACCTGCGGCGTTTTTACAAGAGTTAGATTTGAGCGCTCCAGCAAGGTATGACGCATTTACACTTAGTCAGGTTCATTCTGAACACATATCACCAAGTCCGGAGGAAGACTACTTAGTACGATACCTATTCAGAGGAATAGGAACTGCATCCTCCTCTTGGTATAAGGCATCCCACCTTCTTTCTGTACCCGAGGTCAGATGTGCAAGGCACGGGAATTCCTTATACTTGGCAGAAGGAAGCGGAGCCATCATGAGTCTTCTCGAACTGCATGTACCGCATGAAACTATCTATTACAATACGCTCTTCTCAAATGAGATGAACCCCCCACAGCGACATTTCGGACCGACCCCAACACAGTTTCTGAATTCGGTTGTTTATAGGAATCTACAAGCGGAGGTACCATGTAAAGATGGATTTGTCCAGGAGTTCCGTCCATTATGGAGAGAGAATACAGAAGAAAGCGACCTGACCTCAGATAAAGCAGTGGGGTATATCACATCTGCAGTGCCCTACCGGTCTGTATCATTGCTGCATTGTGACATCGAGATTCCTCCAGGATCCAATCAAAGCTTACTAGATCAACTGGCTACCAATCTGTCTCTGATTGCCATGCATTCTGTAAGGGAGGGCGGGGTCGTGATCATCAAAGTGTTGTATGCAATGGGATATTACTTCCATCTACTCATGAACTTGTTCACTCCGTGTTCCACAAAAGGATATATTCTCTCTAATGGCTATGCATGTAGAGGGGATATGGAGTGTTACCTGGTATTTGTCATGGGTTATCTAGGTGGGCCTACATTTGTACACGAGGTAGTGAGGATGGCAAAAACTCTAGTGCAGAGGCACGGCACACTTTTGTCTAAGTCAGATGAGATCACACTGACTAGGTTATTTACCTCACAGCGGCAGCGTGTAACAGACATCCTATCCAGTCCTTTACCGAGACTAATGAAGTTCTTGAGAAAGAATATCGATACTGCGCTGATTGAAGCCGGAGGACAGCCCGTCCGTCCATTCTGTGCAGAGAGCTTGGTGAGCACATTAGCGGACATAACTCAGATGACTCAGATCATCGCTAGTCACATTGACACAGTCATTCGATCTGTGATCTACATGGAGGCTGAGGGTGATCTCGCTGACACAGTATTCTTATTTACCCCTTACAATCTCTCTACAGACGGTAAAAAGAGGACATCACTTAAACAGTGCACAAGGCAGATCTTAGAGGTCACAATACTGGGTCTTAGAGTTGAAAACCTCAATAAAGTAGGTGATGTAATCAGCCTAGTGCTTAAAGGTATGATTTCTCTAGAGGACCTTATCCCACTAAGAACGTACTTGAAGCGTAGTACCTGCCCTAAGTACTTGAAGGCTGTCCTAGGTATTACTAAACTCAAAGAAATGTTTACAGACACATCTTTATTATACTTGACTCGTGCTCAACAAAAATTCTACATGAAAACTATAGGCAATGCAGTCAAGGGATACTACAGTAACTGTGACTCT
>AEM55588
ATGGCGGGCTCCGGTCCCGAAAGGGCAGAGCACCAGATCATCCTACCAGAGTCACATCTATCCTCTCCATTGGTCAAGCACAAATTGCTATACTACTGGAAATTGACTGGGCTACCGCTTCCTGATGAATGCGACTTTGATCATCTCATTATCAGCAGGCAATGGAAGAGAATACTGGAGTCGGCCACTCCTGACACAGAGAGAATGATAAAACTCGGGCGGGCAGTGCACCAGACTCTCAACCACAATTCCAAGATAACCGGAGTGCTCCATCCCAGGTGTTTAGAAGAACTGGCTAGTATTGAGGTCCCAGATTCAACTAACAAATTCCGGAAGATTGAAAAGAAGATCCAGATTCACAACACAAGGTATGGAGACCTGTTCACAAAGCTGTGCACGCATGTTGAGAAGAAATTGCTAGGATCATCCCGGTCTAATAATGTCCCACGATCAGAGGAATTCAGTAGCATCCGTACAGATCCGGCATTCTGGTTTCACTCAAAATGGTCCAGAGCCAAGTTCGCGTGGCTCCATATAAAACAAGTCCAAAGGCATCTGATTGTGGCAGCAAGGACAAGGTCTGCAGTCAACAAGTTAGTAACATTAAGTCATAAGATAGGCCACGTCTTTGTTACTCCTGAGCTTGTCATTGTGACACATACAGATGAGAACAAGTTCACATGCCTCACCCAGGAACTTGTATTGATGTATGCGGATATGATGGAAGGCAGGGACATGGTCAATATAATATCTTCTACAGCAGCACATCTCAGAAACCTATCCGAGAAAATTGATGATATTCTGCGATTAGTAGATGCTCTGGCAAAGGACTTAGGTAATCAAGTCTATGACGTTGTAGCATTAATGGAGGGATTCGCATACGGTGCCGTTCAGCTGCTTGAGCCATCAGGTACATTTGCAGGAGATTTCTTTGCATTTAACCTACAGGAGCTCAAAGACACTTTAATCGAACTTCTCCCAAATAATATAGCGGAATCAGTAACTCACGCTATTGCCACTGTATTCTCCGGCTTAGAACAGAATCAAGCAGCTGAGATGTTGTGCTTGCTACGTTTGTGGGGTCACCCATTGCTTGAGTCTCGTAGTGCAGCAAGAGCAGTCAGGAGCCAGATGTGCGCACCAAAGATGGTAGACTTCGATATGATCCTCCAGGTATTATCTTTCTTTAAAGGAACAATCATCAATGGATACAGAAAGAAGAACTCAGGTGTGTGGCCGCGTGTCAAAGTAGATACAATATACGGGAATATCATTGGGCAGCTACATGCTGATTCAGCAGAGATCTCACATGATGTCATGTTGAGGGAGTACAAGAGTTTATCTGCTCTTGAATTTGAGCCATGTATAGATTATGACCCTGTTACCAATCTAAGCATGTTCCTAAAAGACAAGGCAATCGCACATCCTAGTGATAATTGGCTCGCCTCATTTAGGCGGAACCTACTCTCTGAGGACCAGAAGAAACAGATAAAAGAGGCAACTTCAACTAACCGCCTCCTGATAGAGTTCTTAGAATCAAATGATTTTGATCCATATAAAGAAATGGAATACCTGACAACCCTCGAGTACCTAAGAGATGACAGTGTGGCAGTATCGTACTCACTCAAAGAGAAAGAGGTGAAAGTGAATGGGCGGATTTTTGCTAAGTTAACAAAGAAACTAAGGAACTGCCAGGTAATGGCAGAAGGAATTCTAGCTGACCGGATTGCACCTTTCTTTCAGGGAAATGGGGTCATTCAAGATAGCATATCCTTGACAAAGAGTATGTTAGCGATGAGTCAACTGTCCTTTAACAGCAATAAGAAACGTATCGCTGACTGCAAAGAGAGGGTTTCCTCAAACCGCAATCATGATCAGAAGAGCAAGAATCGTAGGAGAGTTGCCACTTTTATCACGACTGACCTACAAAAGTATTGTCTTAACTGGAGATATCAGACAGTCAAACTATTCGCCCATACCATCAATCAGCTGATGGGCCTACCTCATTTCTTTGAGTGGATTCATCTTAGGCTGATGGACACTACAATGTTTGTAGGGGATCCTTTCAATCCTCCAAGTGACCCGACTGACTGTGATCTATCAAGAGTCCCAAATGATGACATATATATTGTCAGTGCTAGAGGGGGCATTGAGGGACTCTGCCAGAAGCTATGGACGATGATCTCAATTGCTGCAATCCAACTTGCTGCAGCAAGATCTCATTGTCGAGTTGCCTGCATGGTACAAGGTGACAATCAAGTAATAGCTGTAACGAGAGAGGTAAGATCAGATGATTCCCCGGATATGGTGTTGACGCAGTTGCATCAAGCTAGTGATAATTTCTTCAAGGAATTGATTCATGTCAATCATCTGATTGGCCATAACCTGAAGGATCGTGAAACCATTAGATCAGACACATTCTTCATATACAGCAAACGAATATTCAAAGATGGAGCAATACTCAGTCAGGTCCTCAAAAATTCATCTAAATTGGTGCTAATATCAGGCGACCTTAGCGAAAACACTGTAATGTCCTGTGCCAACATTGCATCCACTGTAGCACGACTATGTGAGAATGGGCTTCCTAAGGATTTCTGTTACTATTTGAACTACCTAATGAGTTGCGTGCAGACATACTTTGATTCGGAGTTTTCTATTACCCACAGCTCGCAATCAGATTCCAACCAGTCCTGGATCGAGGATATCTCTTTCGTACACTCATACGTGTTAACCCCTGCCCAGCTGGGGGGACTGAGCAACCTTCAATACTCAAGGCTCTACACAAGGAATATTGGTGACCCAGGGACCACTGCTTTCGCAGAGGTCAAGCGACTAGAAGCAGTGGGGTTGCTGAGTCCCAGCATCATGACTAACATCTTAACCAGGCCACCTGGCAATGGAGACTGGGCCAGCCTATGCAACGACCCATACTCTTTTAATTTTGAGACTGTTGCAAGCCCAAATATTGTCCTCAAGAAACATACACAGAAAGTCCTATTTGAGACATGTTCAAACCCCTTATTATCCGGGGTACATACAGAGGACAATGAGGCAGAAGAGAAAGCATTGGCTGAATTCTTACTCAATCAAGAAGTGATTCACCCACGTGTCGCACATGCTATCATGGAAGCAAGCTCTGTGGGTAGGAGAAAGCAAATTCAAGGGCTTGTTGACACAACGAACACTGTGATAAAGATTGCACTGACTAGGAGGCCCCTCGGTATCAAAAGGCTGATGCGGATAATCAATTACTCGAGCATGCATGCAATGTTGTTCAGAGATGATATTTTCTTATCCAATAGATCCAACCACCCATTAGTTTCTTCTAATATGTGCTCGCTGACGCTAGCAGATTATGCCCGGAACAGAAGCTGGTCACCCCTGACAGGGGGCAGGAAAATACTGGGTGTATCCAACCCCGATACCATAGAACTTGTGGAGGGAGAGATTCTCAGCGTCAGTGGAGGGTGCACAAAATGTGACAGCGGAGATGAGCAGTTTACTTGGTTCCATCTTCCAAGCAATATAGAGCTGACTGATGACACCAGCAAAAATCCCCCGATGAGAGTGCCATATCTCGGGTCGAAGACTCAAGAGAGGAGAGCTGCCTCGCTTGCGAAAATAGCCCACATGTCACCACATGTGAAAGCAGCACTAAGGGCATCATCCGTGTTAATCTGGGCTTATGGGGACAACGAAGTGAACTGGACTGCTGCTCTTAATATTGCAAGGTCTCGATGCAACATAAGCTCAGAGTATCTTCGGCTACTGTCACCCCTGCCCACAGCTGGGAATCTCCAACATAGATTAGATGATGGCATAACCCAGATGACATTTACCCCTGCATCTCTCTACAGAGTGTCGCCTTACGTTCACATATCCAATGATTCTCAAAGGCTATTCACCGAAGAAGGGGTCAAAGAGGGAAACGTGGTTTACCAACAAATTATGCTCTTGGGTTTATCTCTAATTGAATCACTCTTCCCAATGACAACAACCAGAACATATGATGAGATCACATTACACCTCCACAGTAAATTTAGCTGCTGTATCCGAGAAGCGCCTGTTGCGGTTCCCTTCGAGCTCCTCGGGCTGGCACCGGAATTAAGGATGGTAACCTCAAATAAGTTCATGTATGATCCTAGCCCTATATCAGAGAGAGATTTTGCGAGACTTGACTTAGCTATCTTCAAGAGTTACGAGCTTAATTTGGAATCATATTCCACGCTGGAGCTAATGAACATTCTTTCAATATCTAGCGGGAAGTTGATTGGCCAATCCGTGGTTTCTTATGATGAAGATACTTCTATAAAGAATGATGCTATAATAGTGTATGACAACACACGAAATTGGATTAGTGAGGCGCAGAACTCAGATGTGGTCCGCCTGTTTGAGTATGCAGCACTCGAAGTGCTCCTTGACTGTGCTTATCAACTCTACTATCTGAGGGTAAGGGGTCTAAACAACATCGTCTTATACATGAATGACTTATATAAGAACATGCCAGGGATCCTACTCTCCAATATTGCGGCCACGATATCCCACCCCATCATTCACTCAAGGTTGAATGCAGTAGGCCTAATTAACCATGACGGGTCACACCAGCTTGCAGATATAGACTTCGTCGAGGTGTCTGCGAAATTGTTAGTCTCTTGCACTCGACGCGTGGTCTCAGGCTTATATGCAGGGAATAAGTACGATCTGCTGTTTCCATCTGTCTTAGATGATAACCTGAATGAGAAGATGCTTCAACTGATTTCCCGGTTATGCTGTCTGTACACAGTGCTCTTTGCTACAACAAGAGAAATCCCAAAAATAAGGGGCCTATCGGCAGAAGAGAAATGCTCAATACTCACTGAGTATCTACTGTCAGATGCTGTAAAACCATTGCTTAGGCCCGAACAAGTGAGTTCTATCATGTCTCCCAACATAATCACGTTCCCAGCCAATCTATATTACATGTCTAGGAAGAGCCTTAATTTGATCAGAGAACGAGAGGACAGAGATACTATCTTGTCATTGTTGTTCCCTCAGGAACCACTGCTTGAGCTTCGCCCAGTACGAGACATTGGTGCTCGAGTGAAAGACCCGTTTACCCGACAACCCGCATCATTCATACAAGAGCTAGATCTGAGTGCCCCAGCAAGGTACGACGCATTTACACTGAGTAAGGTTTGCTTCGAGCATACATTACTGAACCCAAAGGAAGATTACCTAGTACGGTACTTGTTCAGAGGAATAGGGACTGCTTCATCTTCTTGGTATAAGGCATCTCATCTTCTATCCGTACCTGAGGTCAGGTGTGCAAGACATGGGAACTCCTTATACTTAGCGGAAGGAAGCGGAGCCATCATGAGTCTTCTTGAATTGCATATACCACATGAGACTATCTATTACAATACACTTTTCTCGAATGAGATGAACCCTCCACAGCGACATTTCGGACCTACACCAACACAGTTTCTAAACTCGGTCGTTTATAGGAATCTACAAGCGGAAGTGCCATGTAAAGATGGATATGTCCAGGAGTTCTGCCCATTATGGAGAGAGAATGCAGAAGAAAGTGACCTGACCTCAGATAAGGCAGTTGGATATATCACATCTGTGGTACCCTACAGGTCTGTATCATTACTACATTGTGACATTGAGATTCCTCCAGGGTCCAATCAAAGCTTATTAGATCAACTGGCTACTAATTTATCCCTGATTGCCATGCATTCTGTGAGGGAGGGCGGGGTAGTAATCATCAAAGTACTGTATGCAATGGGGTACTACTTCCATTTACTCATGAATTTATTCACTCCATGTTCCACGAAAGGATATATACTCTCCAATGGCTATGCCTGTAGAGGGGATATGGAGTGTTACCTGATATTCGTTATGGGCTACTTAGGCGGGCCCACCTTCGTGCACGAAGTGGTAAGGATGGCAAAAACTCTAATACAACGACACGGTACACTTCTATCTAAATCAGATGAAATTACATTGACTAAGCTATTTACCTCACAGCAGCGTCGTGTAACAGATATCCTATCCAGCCCTTTACCGAAGCTAATGAAGCTCTTGAGAGAAAATATTGATGCTGCACTAATTGAAGCCGGGGGACAGCCCGTCCGTCCATTCTGTGCGGAAAGTTTGGTGAGCACACTAATAGATATGACCCAGACAACTCAGATCATTGCCAGCCACATTGACACAGTCATTCGGTCTGTAATTTACATGGAGGCTGAGGGTGACCTCGCCGACACAGTGTTCTTATTTACTCCTTACAATCTATCCACAGACGGTAAAAAGAGAACATCACTTAAGCAGTGCACCAAACAGATCTTGGAAGTCACAATACTGGGTCTCAGAGCCAAAGATATCAATAAAGTAGGTGATGTAATCAGTTTAGTACTCAGAGGTGCGGTTTCCCTAGAGGACCTCATCCCATTAAGGACATACCTGAAGCGCAGTACCTGCCCTAAATACCTGAAAGCGGTCCTAGGTATTACTAAACTCAAAGAAATGTTCACAGATACCTCGTTACTGTACTTGACTCGTGCTCAACAAAAATTCTACATGAAAACCATAGGTAATGCTGCCAAGGGATATTACAGTAATAATGACTCT
>AEX55111
[truncated: 1,145,770 more chars]
