# Supplementary material for: FRESCo: finding regions of excess synonymous constraint in diverse viruses
Source: Genome Biol. 2015 Feb 17;16(1):38. doi: 10.1186/s13059-015-0603-7 (PMC4376164; doi:10.1186/s13059-015-0603-7)
Supplement: Additional file 4: — Sequence alignments (zip folder of FASTA alignments). [file 13059_2015_603_MOESM4_ESM.zip › alignments/Newcastle/M.fa.revtrans]

>AFV14961
ATGGACTCATCCAGAACAATCAGGCTGTATTTTGATTCTGCCCTACCCTCCAGCAGCCTGCTAGCATTCCCGATCGTCCTACAAGGCACGGGAGATGGGAAGAAGCGAATCACCCCACAATACAGGATCCAGCGTCTTGACTCATGGACAGACAGCAAGGAAGACTCAGTATTTATCACCACCTACGGATTCATCTTCCAAATTGGGAATGAGGAGGTCACTGTTGGCACGATCAATGACAATCCCAGACATGAGTTACTTTCCTCTGCAATGCTCTGCCTAGGAAGTGTCCCAAATGACGGAGATCTTGTCGAACTGGCGAGAGCCTGCCTCACCATGGTGATAACTTGCAAGAAGAGTGCGACTAATACTGAGAGAATAGTCTTCTCAGTAGTGCAGGCACCTCGAGTGCTGCAAAGCTGTATGGTTGTGGCAAACAAGTACTCATCAGTGAATGCAGTGAAGCATGTGAAAGCACCCGAAAAGATCCCTGGGAGCGGAACCCTAGAGTATAAAGTGAATTTCGTCTCTTTGACTGTAGTGCCGAGGAAGGATGTCTACAGGATCCCAACTGCAGCATTGAAAGTCTCTGGTTCAAGCCTGTATAATCTCGCGCTCAATGTCACTATTGATGTGGAGGTAGACCCGAAGAGCCCACTAGTCAAATCCCTTTCCAAGTCTGATAGCGGATACTATGCTAATCTTTTTTTGCATATCGGGCTTATGTCTACTGTAGATAAGAGGGGGAAGAAAGTGACATTCGACAAGATAGAAGAAAAGATAAGGAGACTCAATCTTTCTGTCGGGCTCAGTGATGTACTCGGACCTTCTGTGCTTGTGAAGGCAAGGGGTGCACGGACTAAGCTACTAGCACCTTTTTTCTCTAGCAGCGGGACGGCCTGCTATCCCATAGCAAATGCCTCTCCTCAGGTTGCTAAGATACTCTGGAGTCAAACTGCGCACCTGCGAAGTGTAAAAGTCATCATTCAAGCTGGTACCCAACGTGCTGTCGCAGTGACTGCTGACCATGAGGTCACCTCTACTAAGATAGAGAAGAGGCACACCATCACCAAGTACAATCCCTTTAAGAAG
>AGL09173
ATGGACTCATCCAGGACAATCGGGCTGTACTTTGATTCTGCCCTCCCTTCCAGTAGCCTATTAGCATTTCCGATTATCTTACAAGATACAGGAGACGGGAAGAAACAAATCACTCCACAATACAGGATCCAGCGTCTTGATTCGTGGACAGACAGTAAGGAAGACTCGGTATTTATCACCACCTATGGGTTCATCTTTCAAGTTGGGAATGAAGAAGCCACTGTCGGTGTGATCAATGACAATCCCAGGCATGAGCTACTCTCTTCCGCAATGCTCTGCTTAGGGAGTGTCCCGAACAACGGAGATCTTGTTGAGCTGGCGAGAGCCTGCCTCACCATGGTGGTAACCTGCAAGAAGAGTGCAACCAACACTGAGAGAATAGTCTTCTCAGTAGTGCAGGCACCTCGAGTGCTGCAAAATTGTATGGTTGTGTCAAATAGGTACTCATCAGTGAATGCAGTGAAGCATGTGAAGGCGCCCGAAAAGATCCCTGGGAGCGGAACCCTAGAGTATAAAGTGAATTTTGTCTCCTTGACTGTGGTGCCGAGAAGGGATGTCTACAGGATCCCAACTACAGTATTGAAAGTGTCTGGCTCGAGCCTGTACAATCTTGCGCTCAATGTCACTATTGATGTGGACGTGGATCCGAAGAGCCCGTTAGTCAAATCCCTTTCTAAGTCCGATAGCGGATACTATGCGAATCTTTTTCTGCATATCGGGCTTATGTCTACTGTAGATAAGAGAGGAAAGAAAGTGACATTTGACAAGATAGAGGAAAAGATAAGGAGACTCAATCTATCTGTTGGGCTCAGTGATGTGCTCGGACCCTCTGTGCTTGTGAAGGCGAGAGGTGCACGGACTAAGCTACTTGCTCCTTTCTTCTCTAGCAGTGGGACAGCCTGCTATCCTATAGCAAATGCCTCTCCCCAGGTTGCCAAGATACTCTGGAGCCAGACCGCGCACCTGCGGAGCGTGAAAGTCATCATTCAAGCCGGCACTCAGCGTGCTGTTGCAGTGACCGCTGATCATGAGGTAACCTCCACTAAGATAGAGAGGAGGCATGCCATTGCTAAATACAATCCTTTCAGAAAA
>AAO46784
ATGGACTCATCTAGGACAATCGGGCTGTACTTTGATTCTACCCTTCCTTCTAGCAACCTGCTAGCATTCCCGATAGTCCTACAAGACACAGGGGACGGGAAGAAGCAACTCGCCCCGCAATACAGGATCCAGCGTCTTGACTCGTGGACAGACAGCAAAGAAGACTCGGTATTCATCACCACCTATGGATTCATCTTTCAGGTTGGGAATGAAGAAGCCACTGTCGGCATGATCAATGATAATCCCAAGCGCGAGTTACTTTCCACTGCCATGCTATGCCTAGGGAGTGTACCAAATGTCGGAGATCTTGTTGAGCTGGCAAGGGCCTGCCTCACTATGGTGGTAACATGCAAGAAGAGTGCAACTAACACCGAGAGAATAGTCTTCTCAGTAGTGCAGGCACCCCAGGTGCTGCAAAGCTGTAGGGTTGTGGCAAACAAATACTCGTCGGTGAATGCAGTCAAGCACGTGAAAGCACCAGAGAAGATTCCTGGGAGCGGAACCCTAGAGTACAAAGTGAACTTTGTCTCTCTGACCGTGGTGCCAAGAAAGGACGTCTACAAGATACCAACTGCAGCACCTAAGGTCTCTGGCTCAAGTCTGCACAATCTTGCGCTCAATGTCACTATTGATGTGGAGGTAGACCCGAAGAGCCCGTTGGTCAAATCCCTTTCCAAGTCCGACAGTGGGTACTATGCTAATCTCTTCTTACATATTGGGTTTATGTCCACTGTAGATAAGAAGGGGAAGAAAGTGACATTTGACAAGCTGGAAAGGAAGATAAGGAGACTTGATCTATCTGTAGGGCTTAGTGACGTGCTCGGACCTTCCGTGCTTGTAAAGGCGAGAGGTGCACGGATTAAGCTGCTGGCACCTTTTTTCTCTAGCAGTGGGACAGCCTGCTATCCCATAGCAAATGCCTCTCCTCAGGTGGCCAAGATACTCTGGAGCCAAACCGCGTGCCTGCGGAGTGTAAAAGTCATTATCCAAGCGGGCACCCAGCGTGCTGTCGCAGTGACCGCCGACCACGAGGTTACCTCTACTAAGCTGGAGAAGGGGCATACCATTGCCAAATACAATCCCTTCAAGAAA
>ACK57515
ATGGACTCATCTAGGACAATCGGGCTATACTTTGATTCTGCCCTTCCTTCTAGCAGCCTGTTAGCATTCCCGATCATCCTACAAGACACAGGTGACGGGAAGAAGCAAATCGCCCCACAATATAGGATCCAGCGTCTTGACTTGTGGACAGATAGTAAAGAAGACTCGGTATTCATCACCACCTATGGATTCATCTTCCAGGTTAGGGATGAAGAAGTCGCTGTCGGCATGATCAATGATAATCCCAAGCGCGAGTTACTTTCCTCTGCGATGCTCTGCCTAGGAAGCGTCCCGAATATCGGAGATCTTGTCGAGCTGGCAAGGGCCTGCCTCACTATGGTGGTAACATGCAAGAAGAGTGCAACCAATACTGAGAGAATGGTCTTCTCGGTAGTGCAGGCACCCCAGGTGCTACAGAGCTGTATGGTCGTGGCGAACAAATATTCGTCAGTGAATGCAGTTAAGCATGTGAAAGCACCAGAGAAGATCCCTGGAAGCGGAACCCTAGAGTACAAGGTGAATTTTGTTTCTTTGACTGTGGTGCCGAAGAAGGACGTCTACAAGATCCCGACCGCAGTGTTGAAGGTATCTGGCTCGAGCCTGTACAATCTCGCACTCAATGTCACTATTGATGTGGAGGTAGACCCAAAGAGCCCATTAGTCAAATCTCTTTCCAGGTCCGACAGTGGATACTATGCTAATCTCTTCTTACATATCGGACTTATGTCCACTGTAGATAAGAGGGGAAGGAAAGTGACATTTGACAAGCTGGAGAGGAAGATAAGGAGACTCGATCTGTCTGTCGGGCTTAGTGATGTGCTTGGACCCTCTGTGCTCGTGAAGGCGAGAGGTGCACGAACTAGGCTGCTGGCACCGTTCTTCTCTGGCAGTGGGACAGCTTGCTATCCTATAGCAAATGCCTCTCCTCAGGTAGCCAAGATACTCTGGAGTCAAACCGCGTGCCTGCGGAGTGTAAAAGTCATTATCCAAGCGGGCACCCAACGCGCTGTCGCAGTGACTGCTGACCATGAGGTTACTTCTACTAAGATAGAGAAGGGGCATACCATCACTAAATACAATCCTTTCAAGAAA
>AFS50104
ATGGACTCATCTAGGACAATCGGGCTGTACTTTGATTCTGCCCTTCCTTCTAGCAACCTGTTAGCATTCCCGATCGTCCTACAAGACACAGGGGACGGGAAGAAACAAATCGCCCCGCAATACAGGATCCAGCGTCTTGACTCGTGGACAGACAGCAAAGAAGACTCGGTATTCATCACTACCTATGGATTCATCTTTCAGGTTGGGAATGAAGAAGCCACTGTCGGCATGATTAATGATAATCCCAAGCGCGAGTTACTTTCTGCTGCAATGCTCTGCCTGGGAAGTGTCCCAAATGTCGGAGATCTTGTTGAGCTGGCAAGGGCCTGCCTCACTATGGTTGTGACATGCAAGAAGAGTGCAACCAACACCGAGAGAATGGTCTTCTCAGTAGTGCAGGCACCCCAGGTGCTGCAAAGCTGCAGGGTTGTGGCAAACAAATACTCGTCGGTGAATGCAGTCAAGCACGTGAAAGCGCCAGAGAAGATCCCAGGGAGCGGAACTCTAGAGTACAAGGTGAATTTTGTCTCTTTGACCGTGGTGCCAAGGAAGGATGTCTACAAAATACCAACTGCAGCACTGAAGGTCTCCGGCTCGAGTCTGTACAATCTTGCGCTCAATGTCACTATTGATGTGGAGGTAGACCCGAAGAGCCCGTTGGTCAAATCTCTGTCCAGGTCCGACAGTGGACACTATGCTAATCTCTTCTTACATATTGGGCTTATGTCCACCGTAGACAAGAAGGGGAAGAAAGTGACATTTGACAGCCTGGAGAGGAAGATAAGGAGACTTGATCTATCTGTCGGGCTCAGTGACGTGCTTGGGCCTTCCGTACTTGTGAAGGCGAGGGGCGCAAGGACTAAGTTGCTGGCACCTTTCTTCTCTAGCAGTGGGACAGCCTGCTATCCCATAGCAAATGCCTCTCCTCAGGTGGCTAAGATACTCTGGAGTCAAACCGCATGCTTGCGGAGTGTCAAAGTAATTATCCAAGCAGGTACCCAGCGTGCCGTCGCAGTGACCGCTGACCACGAGGTCACCTCTACTAAGCTGGAGAAGGGGCATACCATTGCCAAATACAATCCTTTCAAGAAA
>AFV14967
ATGGACTCATCCAGAACAATCAGGCTGTACTTTGATTCTGCCCTACCTTCTAGCAGCCTGTTAGCATTCCCGATCGTCCTACAAGGCACGAGAGATGGGAAGAAGCGAATCACCCCACAATATAGGATCCAGCGTCTTGACTCGTGGACAGACAGCAAGGAAGACTCAGTATTTATCACCACCTACGGATTCATCTTCCAAATTGGGAATGAGGAGGCCACTGTTGGCACGATCAACGACAATCCCAGACATGAGTTACTTTCCTCTGCAATGCTCTGCCTAGGAAGTGTCCCAAATGACGGAGATCTTGTTGAACTGGCGAGAGCCTGCCTCACCATGGTGATAACTTGCAAGAAGAGTGCAACTAATACTGAGAGAATAGTCTTCTCAGTAGTGCAGGCACCTCGAGTGCTGCAAAGCTGCATGGTTGTGGCAAATAAATACTCATCAGTGAATGCAGTGAAGCATGTGAAAGCACCCGAAAAGATCCCTGGGAGCGGAACCCTAGAGTATAAAGTGAATTTCGTCTCTTTGACTGTAGTGCCGAGGAAAGATGTCTACAGGATCCCAACTGCAGCATTGAAAATCTCTGGTTCAAGCCTGTATAATCTCGCGCTCAATGTCACTATTGATGTGGAGGTAGACCCGAAGGGCCCGCTAGTCAAATCCCTTTCCAAGTCTGATAGCGGATACTATGCTAATCTCTTTTTGCATATCGGGCTTATGTCTACTGTAGATAAGAGGGGAAAGAAAGTGACATTCGACAAGATAGAAGAAAAGATAAGGAGACTCAATCTTTCTGTCGGGCTCAGTGATGTACTCGGACCTTCTGTGCTTGTGAAGGCGAGGGGTGCACGTACTAAGCTACTAGCACCTTTTTTCTCTAGCAGCGGGACGGCCTGCTATCCTATAGCAAATGCCTCTCCTCAGGTTGCTAAGATACTCTGGAGTCAAACCGCGCACCTGCGAAGTGTAAAAGTCATCATTCAAGCTGGCACTCAACGTGCTGTCGCAGTGACTGCTGACCATGAGGTCACCTCCACTAAGATAGAGAAGAGGCACACCATCGCCAAGTACAATCCCTTTAAGAAG
>AGL09179
ATGGACTCATCCAGGACAATCGGGCTGTACTTTGATTCTGCCCTCCCTTCCAGTAGCCTATTAGCATTTCCGATTATCTTACAAGATACAGGAGACGGGAAGAAACAAATCACTCCACAATACAGGATCCAGCGTCTTGATTCGTGGACAGACAGTAAGGAAGACTCGGTATTTATCACCACCTACGGGTTCATCTTTCAAGTAGGGAATGAAGAAGCCACTGTCGGTGTAATCAATGACAATCCCAGGCATGAGCTACTCTCTTCCGCAATGCTCTGCTTAGGGAGTGTCCCGAACAACGGAGATCTTGTTGAGCTGGCGAGAGCCTGCCTCACCATGGTGGTAACCTGCAAGAAGAGTGCAACTAACACTGAGAGAATAGTCTTCTCAGTAGTGCAGGCACCTCGAGTGCTGCAAAGTTGTATGGTTGTGTCAAATAGGTACTCATCAGTGAATGCAGTGAAGCATGTGAAGGCGCCCGAAAAGATCCCTGGGAGCGGAACCCTAGAGTATAAAGTGAATTTTGTCTCCTTGACTGTGGTGCCGAGAAGGGATGTCTACAGGATCCCAACTACAGTATTGAAAGTGTCTGGCTCGAGCCTGTACAATCTTGCGCTCAATGTCACTATTGATGTGGACGTGGATCCGAAGAGCCCGTTAGTCAAATCCCTTTCTAAGTCCGATAGCGGATACTATGCGAATCTTTTTCTGCATATCGGGCTTATGTCTACTGTAGATAAGAGAGGAAAGAAAGTGACATTTGACAAGATAGAGGAAAAGATAAGGAGACTCAATCTATCTGTTGGGCTCAGTGATGTGCTCGGACCCTCTGTGCTTGTGAAGGCGAGAGGTGCACGGACTAAGCTACTTGCTCCTTTCTTCTCTAGCAGTGGGACAGCCTGCTATCCTATAGCAAATGCCTCTCCCCAGGTTGCCAAGATACTCTGGAGCCAGACCGCGCACCTGCGGAGCGTGAAAGTCATCATTCAAGCCGGCACTCAGCGTGCTGTTGCAGTGACCGCTGATCATGAGGTAACCTCCACTAAGGTAGAGAGGAGGCATGCCATTGCTAAATACAATCCTTTCAGAAAA
>ABG29393
ATGGACTCATCTAGGACAATCGGGCTGTACTTTGATTCTGCCCTCCCTTCCAGCAGCCTGTTAGCATTTCCGATTGTCTTACAAGACACAGGAGACGGGAAGAAGCAAATCACCCCACAATACAGGATCCAGCGTCTTGATTCGTGGACAGACAGCAAGGAAGACTCGGTATTCATCACCACCTACGGGTTCATCTTTCAGATTGGGAATGAAGAAGCCACCGTCGGTGTGATCAATGACAATCCCAGGCACGAGCTACTCTCTTCCGCAATGCTCTGCTTAGGAAGTGTTCCGAACGACGGAGATCTTGTTGGGCTGGCGAGAGCCTGCCTCACCATGGTGGTAACTTGCAAGAAGAGTGCAACTAACACTGAGAGAATAGTCTTCTCAGTAGTGCAGGCACCTCGGGTGCTGCAAAGCTGTATGGTTGTGGCAAATAGGTACTCGTCAGTGAATGCAGTGAAGCATGTGAAGGCGCCAGAAAAGATCCCTGGGAGCGGAACCCTAGAGTATAAAGTGAATTTTGTCTCTTTGACCGTGGTGCCGAGAAGGGATGTCTACAGGATCCCAACTGCAGTATTGAAAGTGTCTGGCTCAAGCCTGTACAATCTTGCGCTCAATGTCACTATTGATGTGGACGTGGATCCGAAGAGCCCGTTAGTCAAATCCCTTTCTAAGTCCGAAAGCGGATACTATGCGAATCTTTTTCTGCATATCGGGCTTATGTCCACTGTAGATAAGAAGGGAAAGAAAGTGACATTTGACAAGATAGAGGAAAAGATAAGGAGACTCAATCTATCTGTCGGGCTCAGTGATGTGCTCGGACCCTCTGTGCTTGTGAAGGCGAGAGGTGCACGGACTAAGCTACTTGCTCCTTTCTTCTCTAGCAGTGGGACAGCCTGCTATCCTATAGCAAATGCCTCTCCCCAGGTTGCCAAGATACTCTGGAGCCAAACCGCGCACCTGCGGAGTGTGAAAGTCATCATTCAAGCCGGCACTCAGCGTGCTGTTGCAGTGACCGCTGATCATGAGGTAACCTCCACTAAGATAGAGAGGAGGCACGCCATTGCTAAATACAATCCTTTTAGGAAA
>AHG97579
ATGGACTCATCCAGGACAATCGGGCTGTACTTTGATTCTGCCCTCCCTTCCAGTAGCCTATTAGCATTTCCGATTATCTTACAAGATACAGGAGACGGGAAGAAACAAATCACTCCACAATACAGGATCCAGCGTCTTGATTCGTGGACAGACAGTAAGGAAGACTCGGTATTTATCACCACCTACGGGTTCATCTTTCAAGTTGGGAATGAAGAAGCCACTGTCGGTGTGATCAATGACAATCCCAGGCATGAGCTACTCTCTTCCGCAATGCTCTGCTTAGGGAGTGTCCCGAACAACGGAGATCTTGTTGAGCTGGCGAGAGCCTGCCTCACTATGGTGGTAACCTGCAAGAAGAGTGCAACTAACACTGAGAGAATAGTCTTCTCAGTAGTGCAGGCGCCTCGAGTGCTGCAAAATTGTATGGTTGTGGCAAATAGGTACTCATCAGTGAATGCAGTGAAGCATGTGAAGGCGCCCGAAAAGATCCCTGGGAGCGGAACCCTAGAGTATAAAGTGAATTTTGTCTCCTTGACTGTGGTGCCGAGAAGGGATGTCTACAGGATCCCAACTACAGTATTGAAAGTGTCTGGCTCGAGCCTGTACAATCTTGCGCTCAATGTCACTATTGATGTGGACGTGGATCCGAAGAGCCCGTTAGTCAAATCCCTTTCTAAGTCCGATAGCGGATACTATGCGAATCTTTTTCTGCATATTGGGCTTATGTCCACTGTAGATAAGAGAGGAAAGAAAGTGACATTTGACAAGATAGAGGAAAAGATAAGGAGACTCAATCTATCTGTTGGGCTCAGTGATGTGCTCGGGCCCTCTGTGCTTGTGAAGGCGAGAGGTGCACGGACTAAGCTACTTGCTCCTTTCTTCTCTAGCAGTGGGACAGCCTGCTATCCTATAGCAAATGCCTCTCCCCAGGTTGCCAAGATACTCTGGAGCCAGACCGCGCACCTGCGGAGCGTGAAAGTCATCATTCAAGCCGGCACTCAGCGTGCTGTTGCAGTGACCGCTGATCATGAGGTAACCTCCACTAAGATAGAGAGGAGGCATGCCATTGCTAAATACAATCCTTTCAGAAAA
>AFS64498
ATGAACTCATCCAGGACAATCGGGCTGTACTTTGATTCTGCCCTCCCTTCCAGCAGCCTGTTAGCATTTCCGATTGTCTTACAGGACACAGGAGACGGGAAGAAGCAAATCACCCCACAATACAGGATCCAGCGCCTTGACTCATGGACAGACAGCAAGGAAGACTCGGTATTCATCACCACCTACGGATTTATCTTCCAAACTGGGAATGAGGAAGCCACCGTCGGCATGATCAATGACAGTCCCAGGCATGAACTGCTCTCTTCTGCAATGCTCTGTCTAGGAAGCGTTCCGAACGACGGAGATCTAGTTGAGCTAGCGAGAGCCTGTCTCACTATGGTGATAACCTGCAAGAAGAGTGCAACTAACACTGAGAGAATAGTCTTCTCAGTTGTGCAGGCACCTCGGGTGTTGCAGGGCTGTATGGTTGTAGCAAATAGGTACTCGTCGGTGAATGCAGTGAAGCATGTGAGAGCACCAGAAAAGATCCCCGGGAGCGGGACCCTAGAGTATAAGGTGAATTTTGTCTCTTTGACTGTAGTGCCGAGGAGGGACGTCTACAGGGTCTCAACTGCAGTATTGAAAGTATCAGGTTCGAGCCTGTACAATCTCGCGCTCAATGTCACTATTGATGTAGAGGTGGACCCGAAGAGCCCGTTAGTCAAATCCCTCTCCAAGTCCGATAGCGGGTACTATGCGAATCTCTTTCTGCATATTGGGCTTATGTCCACTGTAGATAAGAAAGGAAGGAAAGTAACATTTGACAAGATAGAGGAAAAAATAAGAAGACTCAATCTATCTGTCGGGCTCAGTGATGTGCTCGGACCTTCTGTGCTTGTGAAAGCAAGAGGTGCGCGAACTAAGTTACTGGCTCCTTTTTTCTCCAGCAGTGGGACAGCCTGCTATCCCATAGCAAATGCCTCTCCACAGGTTGCTAAGATACTCTGGAGCCAAACCGCGCACCTGCGGAGCGTGAAAGTCATCATTCAAGCTGGCACTCAGCGCGCTGTCGCAGTGACCGCTGATCATGAAGTCACCTCTACTAAGATAGAGAAGAGACATACCATTGCTAAGTACAATCCCTTCAGGAAG
>AAS67158
ATGGACTCATCCAGGACAATCGGACTGTACTTTGATTCTGCCCTTCCTTCCAGCAGCCTGCTTGCTTTCCCGATCGTCCTACAAACCACAGGAGATGGGAAGAAGCAAATCACCCCACAATATAGGATCCAGCGTCTTGACTCGTGGACGGACAGCAAAGAAGATTCGGTATTTATCACCACCTACGGGTTCATCTTCCAAGTCGGGAATGAAGAAGTCACTGTCGGCACGATCAATGATAACCCTAGGCAAGAGTTACTTTCTTCTGCAATGCTCTGCCTAGGGAGTGTCCCTAATGACGGAGATCTCGTTGAGCTGGCGAGGGCCTGCCTCACTATGGTGGTAACGTGCAAGAAGAGTGCAACCAATACTGAGAGAATAGTCTTCTCGATAGTGCAGGCACCCCGGGTGCTGCAAAGCTGTATGGTTGTGGCAAATAGGTACTCATCAGTGAATGCAGTAAAGCATGTAAAAGCACCAGAGAAGATCCCCGGGAGCGGAACTCTAGAGTATAAGGTGAACTTTGTCTCTTTGACTGTGGTGCCGAGGAAGGATGTCTACAGGATCCCAACCGCAGCATTGAAAGTATCTGGCTCGAGCCTGTACAATCTTGCGCTCAATGTCACTATTGATGTGGAGGTGGACCCGAAGAGCCCATTAGTCAAATCCCTTTCCAAGTCCGATAGTGGATACTATGCTAATCTTTTCTTACATATCGGGCTTATGTCCACTGTAGATAAAAAGGGAAAGAAAGTGACATTTGACAAGCTGGAAAGGAAGATAAGAAGACTCAATCTATCTGTTGGGCTCAGTGATGTGCTCGGACCTTCTGTGCTTGTGAAGGCGAGAGGTGCACGGACTAAGCTGTTGGCACCTTTCTTCTCTAGCAGTGGGACAGCCTGCTACCCTATAGCAAATGCTTCTCCCCAGGTTGCTAAGATACTCTGGAGTCAAACTGCGCACCTGCGAAGTGTAAAGGTCATCATTCAAGCGGGCACCCAACGTGCTGTCGCAGTGACCGCTGACCATGAGGTTACCTCTACTAAGATAGAGAAGAGGCATACTATTGCTAAATACAACCCCTTCGAGAAA
>AFQ37825
ATGGACTCATCTAGGACAATCGGGCTATACTTTGATTCTGCCCTTCCTTCTAGCAACCTGTTAGCATTCCCGATTGTCCTACAAGACACAGGGGACGGGAAGAAACAAATCGCCCCGCAATACAGGATCCAGCGTCTTGACTCGTGGACAGACAGCAAAGAAGACTCGGTATTCATCACTACCTATGGATTCATCTTTCAGGTTGGGAATGAAGAAGCCACTGTCGGCATGATTAATGATAATCCCAAGCGCGAGTTACTTTCTGCTGCAATGCTCTGCCTGGGAAGTGTCCCAAATGTCGGAGATCTTGTTGAGCTGGCAAGGGCCTGCCTCACTATGGTTGTGACATGCAAGAAGAGTGCAACCAACACCGAGAGAATGGTCTTCTCAGTAGTGCAGGCACCCCAGGTGCTGCAAAGCTGCAGGGTTGTGGCAAACAAATACTCGTCGGTGAATGCAGTCAAGCACGTGAAAGCGCCAGAGAAGATCCCAGGGAGCGGGACTCTAGAGTACAAGGTGAATTTTGTTTCTTTGACCGTGGTGCCAAGGAAGGATGTCTACAAAATACCAACTGCAGCACTGAAGGTCTCCGGCTCGAGTCTGTACAATCTTGCGCTCAATGTCACTATTGATGTGGAGGTAGACCCGAAGAGCCCGTTGGTCAAGTCTCTGTCCAAGTCCGACAGTGGGTACTATGCTAACCTCTTCTTACATATTGGACTTATGTCCACCGTAGATAAGAAGGGGAAGAAAGTGACATTTGACAAGCTGGAGAGGAAGATAAGGAGACTTGATCTATCTGTCGGGCTCAGTGACGTGCTTGGGCCTTCCGTACTTGTGAAGGCGAGGGGCGCAAGGACTAAGTTGCTGGCACCTTTCTTCTCTAGCAGTGGGACAGCCTGCTATCCCATAGCAAATGCCTCTCCTCAGGTGGCTAAGATACTCTGGAGTCAAACCGCATGCTTGCGGAGTGTCAAAGTAATTATCCAAGCAGGTACCCAGCGCGCCGTCGCAGTGACCGCTGACCACGAGGTCACCTCTACTAAGCTGGAGAAGGGGCATACCATTGCCAAATACAATCCTTTCAAGAAA
>AFN37164
ATGGACTCATCCAGGGCAATCGGGCTGTACTTTGATTCTGCCCTTCCCTCCAGCAGCCTATTAGCATTTCCGATCGTCCTACAAGACACAGGAGATGGGAAGAAGCAAATCACCCCACAATACAGGATCCAGCGTCTTGACTCGTGGACAGACAGTAAAGAGGATTCGGTATTCATCACCACCTATGGATTCATCTTCCAAGTTGGGAATGAGGAAGTCACTGTCGGCATGATTAATGATAATCCCAGGCACGAGTTACTTTCCTCTGCAATGCTTTGCCTAGGAAGTGTCCCGAACGACGGTGATCTTGTTGAGCTGGCGAGGGCCTGCCTCACTATGGTGGTAACATGCAAGAAGAGTGCAACTAACACTGAGAGAATAGTCTTCTCGGTAGTGCAGGCGCCCCGAGTGCTGCAAAGCTGTATGGTCGTGGCCAATAGGTACTCATCAGTGAATGCAGTGAAGCATGTGAAAGCACCAGAGAAGATCCCTGGGAGCGGAACCTTAGAGTATAAGGTGAACTTTGTCTCTTTGACTGTGGTGCCGAGAAAGGATGTCTACAGGATCCCAACCGCAGCTTTGAAAGTATCTGGCTCAAGCCTGTACAATCTTGCGCTCAATGTCACTATTGATGTGGAGGTGGACCCGAAGAGCCCGTTAGTCAAATCCCTTTCCAAGTCTGATAGTGGATACTATGCTAATCTTTTCTTGCATATCGGGCTTATGTCCACTGTAGATAAGAAGGGAAAGAAAGTGACATTTGACAAGCTAGAGGGGAAGATAAGGAGACTCAATCTATCTGTCGGGCTCAGTGATGTGCTCGGACCTTCCGTGCTTGTGAAGGCGAGAGGTGCACGGACTAAGCTGTTGGCACCTTTCTTCTCTAGCAGTGGGACAGCCTGCTATCCTATAGCAAATGCCTCTCCCCAGGTTGCTAAGATACTCTGGAGTCAAACTGCACACCTGCGGAGTGTAAAAATTGTCATTCAAGCAGGCACCCAACGTGCTGTCGCAGTGACCGCTGATCATGAGGTTACCTCTACCAAGATAGAGAAGAGGCATACCATTGCTAAATACAATCCTTTCAAAAAA
>ACK57521
ATGGACTCATCTAGGACAATCGGGCTATACTTTGATTCTGCCCTTCCTTCTAGCAGCCTGTTAGCATTCCCGATCATCCTACAAGACACAGGTGACGGGAAGAAGCAAATCGCCCCACAATATAGGATCCAGCGTCTTGACTTGTGGACAGATAGTAAAGAAGACTCGGTATTCATCACCACCTATGGATTCATCTTCCAGGTTAGGGATGAAGAAGTCGCTGTCGGCATGATCAATGATAATCCCAAGCGCGAGTTACTTTCCTCTGCGATGCTCTGCCTAGGAAGCGTCCCGAATATCGGAGATCTTGTCGAGCTGGCAAGGGCCTGCCTCACTATGGTGGTAACATGCAAGAAGAGTGCAACCAATACTGAGAGAATGGTCTTCTCGGTAGTGCAGGCACCCCAGGTGCTACAGAGCTGTATGGTCGTGGCGAACAAATATTCGTCAGTGAATGCAGTTAAGCATGTGAAAGCACCAGAGAAGATCCCTGGAAGCGGAACCCTAGAGTACAAGGTGAATTTTGTTTCTTTGACTGTGGTGCCGAAGAAGGACGTCTACAAGATCCCGACCGCAGTGTTGAAGGTATCTGGCTCGAGCCTGTACAATCTCGCACTCAATGTCACTATTGATGTGGAGGTAGACCCAAAGAGCCCATTAGTCAAATCTCTTTCCAGGTCCGACAGTGGATACTATGCTAATCTCTTCTTACATATCGGACTTATGTCCACTGTAGATAAGAGGGGGAGGAAAGTGACATTTGACAAGCTGGAGAGGAAGATAAGGAGACTCGATCCGTCTGTCGGGCTTAGTGATGTGCTTGGACCCTCTGTGCTCGTGAAGGCGAGAGGTGCACGAACTAGGCTGCTGGCACCGTTCTTCTCTGGCAGTGGGACAGCTTGCTATCCTATAGCAAATGCCTCTCCTCAGGTAGCCAAGATACTCTGGAGTCAAACCGCGTGCCTGCGGAGTGTAAAAGTCATTATCCAAGCGGGCACCCAACGCGCTGTCGCAGTGACTGCTGACCATGAGGTTACTTCTACTAAGATAGAGAAGGGGCATACCATCACTAAATACAATCCTTTCAAGAAA
>AAS67152
ATGGACTCATCTAGGACAATTGGGCTGTACTTTGATTCTGCCCTTTCTTCTAGCAACCTGTTAGCATTTCCGATCGTCCTACAAGACACAGGAGATGGGAAGAAGCAAATCGCCCCGCAATATAGGATCCAGCGCCTTGACTCGTGGACTGATAGTAAGGAAGACTCAGTATTCATCACCACCTATGGATTCATCTTTCAAGTTGGGAATGAGGAAGCCACTGTCGGCATGATCGATGATAAACCCAAGCGCGAGTTACTTTCCGCTGCGATGCTCTGCCTAGGAAGCGTCCCAAATACCGGAGACCTTGTTGAGCTGGCAAGGGCCTGTCTCACTATGATGGTCACATGCAAGAAGAGTGCAACTAATACTGAGAGAATGGTTTTCTCAGTAGTGCAGGCACCCCAAGTGCTGCAAAGCTGTAGGGTTGTGGCAAACAAATACTCATCAGTGAATGCAGTCAAGCACGTGAAAGCGCCAGAGAAGATCCCCGGGAGTGGAACCCTAGAATACAAGGTGAACTTTGTCTCCTTGACTGTGGTACCGAAGAAGGATGTCTACAAGATCCCAACTGCAGCATTGAAAATCTCTGGCTCGAGCCTGTACAACCTCGCACTCAATGTCACTATTGACGTGGAGGTAGACCCGAAGAGCCCGTTGGTCAGATCCCTTTCTAAGTCTGATAGTGGATACTATGCTAATCTTTTTTTGCATATCGGGCTTATGTCCACTGTAGATAAGAAGGGAAAGAAAGTGTCATTTGACAAGATAGAGGGAAAGATAAGGAGACTCAATCTTTCTGTCGGGCTCAGTGATGTGCTCGGACCTTCTGTGCTTGTGAAGGCGAGAGGTGCACGGACTAAGCTACTGGCACCTTTTTTCTCTAGCAGCGGGACAGCCTGCTATCCTATAGCAAATGCCTCTCCTCAGGTTGCTAAGATACTCTGGAGTCAAACTGCGCACCTGCGAAGTGTAAAAGTCATCATTCAAGCTGGCACCCAACGTGCCGTCGCAGTGACTGCTGATCATGAGGTTACCTCTACTAAGATAGAAAAGAGGCACACCATTGCTAAGTACAACCCTTTTAAAAAG
>AFX97628
ATGGACTCATCCAGAACAATCAGGCTGTACTTTGATTCTGCCCTACCTTCCAGCAGCCTGTTAGCATTCCCGATCGTCCTACAAGGCACGGGAGATGGGAAGAAGCGAATCACCCCACAATACAGGATCCAGCGTCTTGACTCGTGGACAGACAGCAAGGAAGACTCAGTATTTATCACCACCTACGGATTCATCTTCCAAATTGGGAATGAGGAGGTCACTGTTGGCACGATCAATGACAATCCCAGACATGAGTTACTTTCCTCTGCAATGCTCTGCCTAGGAAGTGTCCCAAATGACGGAGATCTTGTTGAACTGGCGAGGGCCTGCCTCACCATGGTGATAACTTGCAAGAAGAGTGCAACTAATACTGAGAGAATAGTCTTCTCAGTAGTGCAGGCACCTCGAGTGCTGCAAAGCTGTATGGTTGTGGCAAATAAGTACTCATCAGTGAATGCAGTGAAGCATGTGAAAGCACCCGAAAAGATCCCTGGGAGCGGAACCCTAGAGTATAAAGTGAATTTCGTCTCTTTGACTGTAGTGCCGAGGAAGGATGTCTACAGGATCCCAACTGCAGCATTGAAAATCTCTGGTTCAAGCCTGTATAATCTCGCGCTCAATGTCACTATTGATGTGGAGGTAGACCCGAAGAGCCCGCTAGTCAAATCCCTTTCCAAGTCTGATAGCGGATACTATGCTAATCTTTTTTTGCATATCGGGCTTATGTCTACTGTAGATAAGAGGGGAAAGAAAGTGACATTTGACAAGATAGAAGAAAAGATAAGGAGACTCAATCTTTCTGTCGGGCTCAGTGATGTACTCGGACCTTCTGTGCTTGTGAAGGCGAGGGGTGCACGGACTAAGCTACTAGCACCTTTTTTCTCTAGCAGCGGGACGGCCTGCTATCCTATAGCAAATGCCTCTCCTCAGGTTGCTAAGATACTCTGGAGTCAAACTGCGCACCTGCGAAGTGTAAAAGTCATCATTCAAGCTGGCACCCAACGTGCTGTCGCAGTGACTGCTGACCATGAGGTTACCTCTACTAAGATAGAGAAGAGGCACACCATCGCCAAGTACAATCCCTTTAAGAAG
>ADM49188
ATGGACTCATCCAGGACAATCGGGTTATACTTTGATTCTGCTCTCCCATCCAGCAGCCTGTTAGCATTTCCGATTGTCTTACAAGACACAGGAGATGGGAAGAAACAAATCACCCCACAATACAGGATTCAGCGTCTTGACTCATGGACAGACAGTAAGGAAGACTCGGTATTCATCACCACCTATGGATTCATCTTCCAAATTGGGAATGAGGAAGTCACAGTTGGCGTGATCAATGATAATCCCAGGCATGAGTTACTTTCTTCTGCAATGCTCTGCTTGGGAAGCGTCCCGAACGACGGAGATCTTGTTGAGCTGGCGAGAGCCTGCCTCACTATGGTGATAACTTGCAAGAAAAGTGCAACTAATACTGAGAGAATAGTCTTCTCAGTGGTGCAGGCACCTCGGGTGCTGCAAAGCTGTATGGTTGTGGCAAATAGGTACTCATCGGTGAATGCAGTGAAGCATGTGAAAGCACCAGAAAAGATCCCTGGGAGCGGAGCCCTAGAGTATAAGGTGAATTTTGTCTCCTTGACTGTAGTGCCGAGGAGAGACGTCTACAGGATCCCGACTGCAGTATTGAAAGTATCCGGCTCAAGCCTGTACAATCTTGCGCTCAATGTCACCATTGATGTGGAGGTGGACCCGAAGAGCCCACTAGTCAAATCCCTATCCAAATCCGATAGTGGGTACTATGCGAATCTTTTTTTGCATATCGGGCTTATGTCTACTGTAGATAAGAAGGGAAAGAAAGTTACATTTGACAAGATAGAGGAAAAGATAAGAAGACTCAATCTGTCTGTCGGGCTCAGTGATGTGCTTGGACCCTCTGTGCTTGTGAAGGCGAGAGGTGCACGGACTAAGCTATTGGCTCCTTTCTTTTCTAGCAGTGGGACAGCCTGTTATCCTATAGCAAATGCCTCTCCCCAGGTTGCTAAAATACTCTGGAGTCAAACCGCGCACCTGCGGAGTGTGAAAGTCATCATTCAAGCTGGCACCCAGCGTGCTGTCGCAGTAACCGCTGATCATGAGGTCACCTCTACTAAGATAGAGAAGAGGCATACCATTGCCAAATACAATCCTTTCAGGAAA
>AGL09161
ATGGACTCATCCAGGACAATCGGGCTGTACTTTGATTCTGCCCTCCCTTCCAGCAGCCTATTAGCATTTCCGATTATCTTACAAGACACAGGAGACGGGAAGAAACAAATCACCCCACAATACAGGATCCAGCGTCTTGATTCATGGACAGACAGTAAAGAAGACTCGGTATTTATCACCACCTACGGGTTCATCTTTCAAGTTGGGAATGAAGAAGCCACCATCGGTGTGATCAATGACAATCCCAGGCACGAGCTACTCTCTTCCGCAATGCTCTGCTTAGGGAGTGTCCCGAACAACGGAGATCTTGTTGAACTGGCGAGAGCCTGCCTCACCATGGTGGTAACCTGCAAGAAGAGTGCAACTAACACTGAGAGAATAGTCTTCTCAGTAGTGCAGGCACCTAGGGTGCTGCAGAATTGTATGGTTGTGTCAAATAGGTACTCATCAGTGAATGCAGTGAAGCATGTGAAGGCGCCCGAAAAGATCCCTGGGAGCGGAACCCTAGAATATAAAGTGAATTTTGTCTCTTTGACTGTGGTGCCGAGAAGGGATGTCTACAGGATCCCAACTGCAGTATTGAAAGTGTCTGGCTCAAGCCTGTACAATCTTGCGCTCAATGTCACTATTGATGTGGACGTAGATCCGAAGAGCCCGTTAGTCAAATCCCTTTCGAAGTCCGATAGCGGATACTATGCGAATCTTTTTCTGCATATCGGGCTTATGTCCACTGTAGATAAGAGAGGAAAGAAAGTGACATTTGACAAGATAGAGGAAAAGATAAGGAGACTCAATCTATCTGTTGGGCTCAGTGATGTGCTCGGACCTTCTGTGCTTGTGAAGGCGAGAGGTGCACGGACTAAGCTACTTGCTCCTTTCTTCTCTAGCAGTGGGACAGCCTGCTATCCTATAGCAAATGCCTCTCCCCAGGTTGCCAAGATACTCTGGAGCCAGACCGCACACCTGCGGAGTGTGAAAGTCATCATTCAAGCCGGCACTCAGCGTGCTGTCGCAGTGACTGCTGACCATGAGGTAACCTCCACCAAGATAGAGAGGAGGCACGCCATTGCTAAATACAATCCTTTCAGGAAA
>AFP86349
ATGGACTCATCCAGGACAATTGGGCTATACTTTGATTCTGCCCTTCCTTCTAGCAGCCTGCTAGCATTCCCAATCATTATACAAGACGTAGGAGCTGGCAAGAAGCAAATCACTCCACAGTACAGGATTCAGCGTCTTGACTCGTGGACAGACAGCAAAGAAGATTCAGTATTTATCACCACCTACGGATTCATCTTCCAAGTCGGGAATGAGGAAGCCACGATCGGCACGATCAATGACAACCCCCGGCACGAACTACTCTCCTCTGCAATGCTCTGCTTAGGAAGTGTCCCAAACGACAGAGACCTTGTTGAACTGGCGAGGGCCTGTCTTACTATGGTAGTAACGTGTAAGAAGAGTGCAACTAATACTGAGAGATTGGTCTTCTCAGTAGTGCAGGCGCCCCGGGTGCTGCAAAGCTGTATGGTTGTGGCAAACAGATACTCATCAGTGAATGCAGTGAAACATGTGAAAGCACCTGAGAAGATCCCTGGGAGTGGAACTCTAGAGTATAAGGTAAATTTCGTCTCTTTGACTGTGGTGCCACGGAAAGATGTCTATCGTATCCCAACTGCGGCATTGAAAATATCTGGCTCGAGTCTGTACAACCTTGCGCTCAATGTTACTATTGATGTAGAGGTAGACCCGAAGAGCCCATTGGTCAAATCTCTTTCTAAGTCTGATAGTGGATACTACGCTAACCTCTTCCTGCATATCGGGCTTATGTCCACCATAGACAAAAAAGGAAGGAAAGTGACATTTGACAAATTGGAGAGGAAGATAAGGAGACTCGATCTATCTGTTGGGCTCAGTGATGTGCTTGGACCTTCTGTACTTGTGAAGGCTAGAGGTGCAAGAACCAAGTTGCTGGCACCCTTCTTCTCTAGCAGTGGGACAGCCTGTTATCCTATAGCAAATGCCTCCCCTCAAGTTGCGAAGATACTCTGGAGTCAAACTGCGCACCTGAGAAGTGTAAAGATTGTCATCCAAGCAGGCACCCAGCGTGCTGTTGCAGTGACTGCTGACCATGAGGTTACCTCTACCAGGATAGAAAAGAATCATACCATTGCCAAATATAATCCTTTTAAGAAA
>AGG20307
ATGGACTCATCCAGGACAATTGGGCTTTATTCTGATTCTGCCCTCCCTTCCAGCAGCCTGTTAGCATTTCCGATTGTCCTACAAGATACGGGAGACGGGAAGAAGCAAATCACCCCACAATACAGGATCCAGCGTCTTGATTCGTGGACAGACAGTAAGGAAGACTCGGTATTCATCACCACCTATGGGTTCATCTTTCAAATTGGGAATGAAGAAGCTACCGTCGGTGTGATCAATGACAATCCCAGGCACGAGCTACTCTCTTCCGCAATGCTCTGCTTAGGGAGTGTCCCGAACGACGGAGATCTTATTGAGCTGGCGAGAGCCTGCCTCACCATGGTGGTAACTTGCAAAAAGAGTGCAACTAACACTGAGAGAATAGTCTTTTCAGTAGTGCAGGCTCCTCGGGTGCTGCAAAGCTGTATGGTTGTGGCAAATAGGTACTCATCAGTGAATGCAGTGAAGCATGTGAAGGCGCCAGAAAAGATCCCTGGGAGCGGAACCCTAGAGTATAAAGTAAATTTTGTCTCTTTGACCGTGGTGCCAAGAAGGGATGTCTACAGGATCCCAACTGCAGTATTGAAAGTGTCTGGCTCAAGCCTGTACAATCTTGCGCTCAATGTCACTATTGATGTGGACGTGGATCCGAAGAGCCCGTTAGTCAAATCCCTTTCCAAGTCCGATAGCGGATACTATGCGAATCTTTTTCTGCATATCGGGCTTATGTCCACTGTAGATAAGAAGGGAAAGAAAGTGACATTTGACAAGATAGAGGAAAAGATAAGGAGATTCAATCTATCTGTCGGGCTCAGTGATGTGCTCGGACCTTCTGTGCTTGTGAAGGCGAGAGGTGCACGGACTAAGCTACTTGCTCCCTTTTTCTCTAGCAGTGGGACAGCCTACCATCCTATAGCAAATGCCTCTCCCCAGGTTGCCAAGATACTCTGGAGCCAAACTGCGCACCTGCGGAGTGTGAAAGTCATCATTCAAGCCGGCACTCAGCGTGCTGTCGCAGTGACCGCTGATCATGAGGTAACCTCCACTAAGATAGAGAGGAGGCATGCCATTGCTAAATACAATCCTTTCAGGAAA
>ABZ80388
ATGGACTCATCTAGGACAATTGGGCTGTACTTTGATTCTGCCCATTCTTCTAGCAACCTGTTAGCATTTCCGATCGTCCTACAAGACACAGGAGATGGGAAGAAGCAAATCGCCCCGCAATATAGGATCCAGCGCCTTGACTCGTGGACTGATAGTAAGGAAGACTCAGTATTCATCACCACCTATGGATTCATCTTTCAAGTTGGGAATGAGGAAGCCACTGTCGGCATGATCGATGATAAACCCAAGCGCGAGTTACTTTCCGCTGCGATGCTCTGCCTAGGAAGCGTCCCAAATACCGGAGACCTTGTTGAGCTGGCAAGGGCCTGTCTCACTATGATGGTCACATGCAAGAAGAGTGCAACTAATACTGAGAGAATGGTTTTCTCAGTAGTGCAGGCACCCCAAGTGCTGCAAAGCTGTAGGGTTGTGGCAAACAAATACTCATCAGTGAATGCAGTCAAGCACGTGAAAGCGCCAGAGAAGATCCCCGGGAGTGGAACCCTAGAATACAAGGTGAACTTTGTCTCCTTGACTGTGGTACCGAAGAAGGATGTCTACAAGATCCCAGCTGCAGTATTGAAGATTTCTGGCTCGAGTCTGTACAATCTTGCGCTCAATGTCACTATTAATGTGGAGGTAGACCCGAGGAGTCCTTTGGTTAAATCTCTGTCTAAGTCTGACAGCGGATACTATGCTAACCTCTTCTTGCATATTGGACTTATGACCACCGTAGATAGGAAGGGGAAGAAAGTGACATTTGACAAGCTGGAAAAGAAAATAAGGAGCCTTGATCTATCTGTCGGGCTCAGTGATGTGCTCGGGCCTTCCGTGTTGGTAAAAGCAAGAGGTGCACGGACTAAGCTTTTGGCACCTTTCTTCTCTAGCAGTGGGACAGCCTGCTATCCCATAGCAAATGCTTCTCCTCAGGTGGCCAAGATACTCTGGAGTCAAACCGCGTGCCTGCGGAGCGTTAAAATCATTATCCAAGCAGGTACCCAACGCGCTGTCGCAGTGACCGCTGACCACGAGGTTACCTCTACTAAGCTGGAGAAGGGGCACACCCTTGCCAAATACAATCCTTTTAAGAAA
>AEW24478
ATGGACTCATCCAGGACAATCGGGCTGTACTTTGATTCTGCCCTCCCTTCCAGTAGCCTATTAGCATTTCCGATTATCCTACAAGACACAGGAGACGGGAAGAAACAAATCACTCCACAATACAGGATCCAGCGTCTTGATTCGTGGACAGACAGTAAGGAAGACTCGGTATTTATCACCACCTACGGGTTCATCTTTCAAGTTGGGAATGAAGAAGCCACCGTCGGTGTGATCAATGACAATCCCAGACACGTGCTACTCTCTTCCGCAATGCTCTGCTTAGGGAGTGTCCCGAACAACGGAGATCTTGTTGAGCTGGCGAGAGCCTGCCTCACCATGGTGGTAACCTGCAAAAAGAGTGCTACTAACACTGAGAGAATAGTCTTCTCAGTAGTGCAGGCACCTCGAGTGCTGCAAAATTGTATGGTTGTGTCAAATAGGTACTCATCAGTGAATGCAGTGAAGCATGTGAAGGCGCCCGAAAAGATCCCTGGGAGCGGAACCCTAGAGTATAAAGTGAATTTTGTCTCCTTGACTGTGGTGCCGAGAAGGGATGTCTACAGGATCCCAACTGCAGTATTGAAAGTATCTGGCTCAAGCCTGTACAATCTTGCGCTCAATGTCACTATTGATGTGGACGTGGATCCGAAGAGCCCATTAGTCAAATCCCTTTCGAAGTCCGATAGCGGATACTATGCGAATCTTTTTCTGCATATCGGGCTTATGTCCACTGTAGATAAGAGAGGGAAGAAAGTGACATTTGACAAGATAGAGGAAAAGATAAGGAGACTCAATCTATCTGTTGGGCTCAGTGATGTGCTCGGACCCTCTGTGCTTGTGAAGGCGAGAGGTGCACGGACTAAGCTACTTGCTCCTTTCTTCTCTAGCAGTGGGACAGCCTGCTATCCTATAGCAAATGCCTCTCCCCAGGTTGCCAAGATACTCTGGAGCCAGACCGCGCACCTGCGGAGCGTGAAAGTCATCATTCAAGCCGGCACTCAGCGTGCTGTTGCAGTGACCGCTGATCATGAGGTAACCTCCACTAAGATAGAGAGGAGGCATGCCATTGCTAAATACAATCCTTTCAGAAAA
>AEV40797
ATGGACTCATCCAGGACAATCGGGCTGTACTTTGATTCTGCCCTCCCTTCCAGCAGCCTGTTAGCATTCCCGATTGTCTTACAAGACACAGGAGACGGGAAGAAACAAATCACCCCACAATACAGGATCCAGCGTCTTGATTCTTGGACAGACAGTAAGGAAGACTCGGTATTCATCACTACCTACGGATTCATCTTTCAAATTGGGAATGAAGAAGTCACCGTCGGTGTGATCAACAACAATCCCAGGCACGAGCTACTCTCTTCTGCAATGCTCTGCTTAGGAAGTGTCCCGAATGACGGAGATCTTGTTGAGCTGGCGAGAGCCTGCCTCACCATGGTGGTAACTTGCAAGAAGAGTGCAACTAATACTGAGAGAATAGTCTTCTCAGTAGTGCAGGCACCTCGGGTGCTGCAGAGCTGTATGGTTGTGGCAAATAGGTACTCCTCAGTGAATGCAGTGAAGCATGTGAAAGCACCGGAAAAGATTCCTGGGAGCGGAACCTTAGAGTATAAAGTGAATTTTGTCTCTTTGACTGTGGTGCCGAGAAGGGACGTCTACAGGATTCCGACTGCAGTGTTGAAAGTATCTGGCTCAAGCCTATACAACCTTGCGCTCAATGTTACTATTGACGTGGATGTGGATCCGAAGAGCCCATTGGTCAAATCCCTTTCTAAGTCTGATAGCGGGTATTACGCGAATCTTTTTCTGCATATCGGGCTTATGTCCACTGTAGATAAGAAGGGTAAGAAAGTGACATTTGACAAGATAGAAGAGAAGATAAGGAGACTCAATCTATCTGTCGGGCTCAGCGATGTGCTCGGACCCTCTGTGCTTGTGAAGGCGAGAGGTGTGCGGACTAAGCTACTTGCCCCTTTCTTCTCTAGCAGTGGAACAGCCTGCTATCCTATAGCAAATGCCTCCCCCCAGGTTGCCAAGATTCTCTGGAGCCAAACCGCACATCTGCGGAGTGTGAAAGTCATCATTCAAGCCGGCACTCAGCGTGCTGTCGCAGTGACCGCTGATCATGAGGTCACTTCCACTAAAATAGAGAAGAAGCATACCATTACCAAATACAATCCTTTCAGGAAA
>ABG29399
ATGGACTCATCCAGGACAATCGGGCTGTACTTTGATTCTGCCCTCCCTTCCAGCAGCCTGTTAGCATTTCCGATTGTCTTACAAGACACAGGAGACGGGAAGAAACAAATTACCCCACAATACAGGATCCAGCGTCTTGACTCGTGGACAGACAGTAAGGAAGACTCGGTATTCATCACCACCTACGGGTTCATCTTTCAAGTTGGGAATGAAGAAGCCACCGTCGGTGTGATCAATGACAATCCCAGGCACGAGCTACTCTCTTCCGCAATGCTCTGCTTAGGGAGTGTCCCGAACGACGGAGATCTTGTTGAGCTGGCGAGAGCCTGCCTCACCATGGTGGTAACCTGCAAGAAGAGTGCAACTAACACTGAGAGAATAGTCTTCTCAGTAGTGCAGGCACCTCGGGTGCTGCAAAGCTGTATGGTTGTGTCAAATAGGTACTCATCAGTGAATGCAGTGAAGCATGTGAAGGCGCCTGAAAAGATCCCTGGGAGCGGAACCCTAGAGTATAAAGTGAATTTTGTCTCTTTGACTGTGGTGCCGAGAAAGGATGTCTACAGGATCCCAACTGCAGTATTGAAAGTGTCTGGCTCAAGCCTGTACAATCTTGCGCTCAATGTCACTATTGATGTGGACGTGGATCCGAGGAGCCCGTTAGTCAAATCCTTTTTTAAGTCCGATAGCGGATACTATGCGAATCTTTTTCTGCATATCGGGCTTATGTCCACTGTAGATGGAAGGGAAAAGAAAGTGACATTTGACAAGATAGAGGAAAAGATAAGGAGACTCAATCTATCTGTTGGGCTCAGTGATGTGCTCGGACCCTCTGTGCTTGTGAAGGCGAGAGGTGCACGGACTAAGCTACTTGCTCCTTTCTTCTCTAGCAGTGGGACAGCCTGCTATCCTATAGCAAATGCCTCTCCCCAGGTTGCCAAGATACTCTGGAGCCAGACCGCGCACCTGCGGAGCGTGAAAGTCATCATTCAAGCCGGCACTCAGCGTGCTGTCGCAGTGACCGCTGATCATGAGGTAACCTCCACTAAGATAGAGAGGAGGCACGCCATTGCCAAATACAATCCTTTCAGGAAA
>AEV40791
ATGGACTCATCCAGGACAATCGGGCTGTATTTTGATTCTGCCCTCCCTTCCAGCAGCCTGCTAGCATTCCCGATTGTTTTACAAGACACAGGAGACGGGAAGAAGCAAATCACCCCACAATACAGGATCCAGCGTCTTGACTCGTGGACAGACAGTAGGGAAGACTCGGTATTCATCACCACCTACGGATTCATCTTTCAAATTGGGAATGAGGAAATCACAGCCGGTGTGATCAATGACAATCCCAGGCATGAGCTACTCTCTTCTGCAATGCTCTGCTTGGGAAGTGTCCCGAATGACGGAGATCTTGTTGAGCTGGCAAGAGCCTGCCTCACCATGGTGATAACTTGCAAGAAGAGTGCAACTAATACTGAGAGAATAGTCTTCTCAGTAGTGCAGGCACCTCGGGTGCTGCAAAGCTGTATGGTTGTGGCGAATAGGTACTCATCAGTGAATGCGGTGAAGCATGTGAAAGCACCAGAAAAGATCCCTGGGGGCGGAACCCTAGAGTATAAAGTAAATTTTGTCTCTTTGACTGTGGTGCCGAGAAGGGATGTCTACAGGATCCCAACTGCAGTATTAAAAGTATCTGGTTCAAGCCTATACAATCTTGCGCTCAATGTCACTATAGATGTGGATGTGGATCCGAAAAGCCCATTGGTCAAGTCCCTTTCTAAGTCTGATAGCGGATACTATGCGAATCTTTTTTTGCATATCGGGCTTATGTCCACTGTAGACAAGAAAGGAAAGAAAGTGACGTTTGACAAGATAGAGGGAAAGATAAGAAGACTCAATCTATCTGTCGGGCTCAGTGACGTGCTCGGACCCTCTGTGCTTGTGAAGGCGAGAGGTGCACGGACCAAGCTACTCGCCCCCTTCTTCTCTAGCAGTGGGACAGCCTGCTATCCTATAGCAAATGCCTCTCCTCAGGTTGCCAAGATACTCTGGAGCCAAACCGCGCACCTGCGGAGTGTGAAAGTCATCATTCAGGCCGGCACCCAGCGTGCTGTTGCAGTGACCGCTGATCACGAGGTAACCTCCACTAGAATAGAGAAGAAGCACGCTATTGCAAAATACAATCCTTTCAAGAAG
>AEW24472
ATGGACTCATCCAGGACAATCGGGCTGTACTTTGATTCTGCCCTCCCTTCCAGTAGCCTATTAGCATTTCCGATTATCCTGCAAGACACAGGAGACGGGAAGAAACAAATCACTCCACAATACAGGATCCAGCGTCTTGATTCGTGGACAGACAGTAAGGAAGACTCGGTATTTATCACCACCTACGGGTTCATCTTTCAAGTTGGGAATGAAGAAGCCACCGTCGGTGTGATCAATGACAATCCCAGACACGTGCTACTCTCTTCCGCAATGCTCTGCTTAGGGAGTGTCCCGAACAACGGAGATCTTGTTGAGCTGGCGAGAGCCTGCCTCACCATGGTGGTAACCTGCAAAAAGAGTGCTACTAACACTGAGAGAATAGTCTTCTCAGTAGTGCAGGCACCTCGAGTGCTGCAAAATTGTATGGTTGTGTCAAATAGGTACTCATCAGTGAATGCAGTGAAGCATGTGAAGGCGCCCGAAAAGATCCCTGGGAGCGGAACCCTAGAGTATAAAGTGAATTTTGTCTCTTTGACTGTGGTGCCGAGAAGGGATGTCTACAGGATCCCAACTGCAGTATTGAAAGTGTCTGGCTCAAGCCTGTACAATCTTGCGCTCAATGTCACTATTGATGTGGACGTGGATCCGAAGAGCCCATTAGTCAAATCCCTTTCGAAGTCCGATAGCGGATACTATGCGAATCTTTTTCTGCATATCGGGCTTATGTCCACTGTAGATAAGAGAGGGAAGAAAGTGACATTTGACAAGATAGAGGAAAAGATAAGGAGACTCAATCTATCTGTTGGGCTCAGTGATGTGCTCGGACCCTCTGTGCTTGTGAAGGCGAGAGGTGCACGGACTAAGCTACTTGCTCCTTTCTTCTCTAGCAGTGGGACAGCCTGCTATCCTATAGCAAATGCCTCTCCCCAGGTTGCCAAGATACTCTGGAGCCAGACCGCGCACCTGCGGAGCGTGAAAGTCATCATTCAAGCCGGCACTCAGCGTGCTGTTGCAGTGACCGCTGATCATGAGGTAACCTCCACTAAGATAGAGAGGAGGCATGCCATTGCTAAATACAATCCTTTCAGGAAA
>AGL09071
ATGGACTCATCCAGGACAATCGGGCTGTACTTTGATTCTGCCCTCCCTTCCAGCAGCCTATTAGCATTTCCGATTATCTTACAAGACACAGGAGACGGGAAGAAACAAATCACCCCACAATACAGGATCCAGCGTCTTGATTCGTGGACAGACAGTAAGGAAGACTCGGTATTTATCACCACCTACGGGTTCATCTTTCAAGTTGGGAATGAAGAAGCCACTGTCGGTGTGATCAATGACAATCCCAGGCACGAGCTACTCTCCTCCGCAATGCTCTGCTTAGGGAGTGTCCCGAACAACGGAGATCTTGTTGAGCTGGCGAGAGCCTGCCTCACCATGGTGGTAACCTGCAAGAAGAGTGCAACTAACACTGAGAGAATAGTCTTCTCAGTAGTGCAGGCACCTCGGGTGCTGCAAAATTGTATGGTTGTGTCAAATAGGTACTCATCAGTGAATGCAGTGAAGCATGTGAAGGCGCCCGAAAAGATCCCTGGGAGCGGAACCCTAGAGTATAAAGTGAATTTTGTCTCCTTGACTGTGGTGCCGAGAAGGGATGTCTACAGGATCCCAACTGCAGTATTGAAAGTGTCTGGCTCAAGCCTGTACAATCTTGCGCTCAATGTCACTATTGATGTGGACGTGGATCCGAAGAGCCCGTTAGTCAAATCCCTTTCTAAGTCCGATAGCGGATACTATGCGAATCTTTTTCTGCATATCGGGCTTATGTCCACTGTAGATAAGAGAGGAAAGAAAGTGACATTTGACAAGATAGAGGAAAAGATAAGGAGACTCAATCTATCTGTTGGGCTCAGTGATGTGCTCGGACCCTCTGTGCTTGTGAAGGCGAGAGGTGCACGGACTAAGCTACTTGCTCCTTTCTTCTCTAGCAGTGGGACAGCCTGCTATCCTATAGCAAATGCCTCTCCCCAGGTTGCCAAGATACTCTGGAGCCAGACCGCGCACCTGCGGAGCGTGAAAGTCATCATTCAAGCCGGCACTCAGCGTGCTGTCGCAGTGACCGCTGATCATGAGGTAACCTCCACTAAGATAGAGAGGAGGCACGCCATTGCTAAATACAATCCTTTCAGGAAA
>AGL09077
ATGGACTCATCCAGGACAATCGGGCTGTACTTTGATTCTGCCCTCCCTTCCAGCAGCCTATTAGCATTTCCGATTATCTTACAAGACACAGGAGACGGGAAGAAACAAATCACCCCACAATACAGGATCCAGCGTCTTGATTCGTGGACAGACAGTAAGGAAGACTCGGTATTTATCACCACCTACGGGTTCATCTTTCAAGTTGGGAATGAAGAAGCCACCGTCGGTGTGATCAATGACAATCCCAGGCACGAGCTACTCTCTTCCGCAATGCTCTGCTTAGGGAGTGTCCCGAACAACGGAGATCTTGTTGAGCTGGCGAGAGCCTGCCTCACCATGGTGGTAACCTGCAAGAAGAGTGCAACTAACACTGAGAGAATAGTCTTCTCCGTAGTGCAGGCACCTCGGGTGCTGCAAAATTGTATGGTTGTGTCGAATAGGTACTCATCAGTGAATGCAGTGAAGCATGTGAAGGCGCCCGAAAAGATCCCTGGGAGCGGAACCCTAGAGTATAAAGTGAATTTTGTCTCTTTGACTGTGGTGCCGAGAAGGGATGTCTACAGGATCCCAACTGCAGTATTGAAAGTGTCTGGCTCAAGCCTGTACAATCTTGCGCTCAATGTCACTATTGATGTGGACGTGGATCCGAAGAGCCCGTTAGTCAAATCCCTTTCTAAGTCCGATAGCGGATACTATGCGAATCTTTTTCTGCATATCGGGCTTATGTCCACTGTAGATAAGAGAGGAAAGAAAGTGACATTTGACAAGATAGAGGAAAAGATAAGGAGACTCAATCTATCTGTTGGGCTCAGTGATGTGCTTGGACCCTCTGTGCTTGTGAAGGCGAGAGGTGCACGGACTAAGCTACTTGCTCCTTTCTTCTCTAGCAGTGGGACAGCCTGCTATCCTATAGCAAATGCCTCTCCCCAGGTTGCCAAGATACTCTGGAGCCAGACCGCGCACCTGCGGAGCGTGAAAGTCATCATTCAAGCCGGCACTCAGCGTGCTGTCGCAGTGACCGCTGATCATGAGGTAACCTCCACTAAGATAGAGAGGAGGCACGCCATTGCTAAATACAATCCTTTCAGGAAA
>ACW83055
ATGGACTCATCCAGGACAATCGGGCTGTACTTTGATTCTGCCCTCCCTTCCAGCCGCCTGTTAGCATTTCCGATTGTCTTACAAGACACAGGAGACGGGAAGAAGCAAATCACCCCACAATACAGGATCCAGCGCCTTGGTTCGTGGACAGACAGTAAGGAAGACTCGGTATTCATCACCACCTACGGGTTCATCTTTGAAATTGGGAATGAAGAAGCCACTGTCGGTGTGATCAATGACAATCCCAAGCACGAGCTACTCTCTTCCGCAATGCTCTGCTTAGGGAGTGTCCCGAACGACGGAGATCTTGTTGAGCTGGCAAGAGCCTGCCTCACCATGGTGGTAACTTGCAAGAAGAGTGCAACTAACACTGAGAGAATAGTCTTCTCAGTAGTGCAGGCACCTCGGGTGCTGCAAAGCTGTATGGTTGTGGCAAATAGGTACTCATCAGTGAATGCAGTGAAGCATGTGAAGGCGCCAGAAAAGATCCCTGGGAGCGGAACCCTAGAGTATAAAGTGAATTTTGTCTCTTTGACCGTGGTGCCAAGAAGGGATGTCTACAGGATCCCAACTGCAGTATTGAAAGTGTCTGGCTCAAGCCTGTACAATCTTGCGCTCAATGTCACTATTGATGTGGACGTGGATCCGAAGAGCCCGTTAGTCAAATCCCTTTCTAAGTCCGATAGCGGATACTATGCGAATCTTTTTCTGCATATCGGGCTTATGTCCACTGTAGATAAGAAGGGAAAGAAAGTGACATTTGACAAGATAGAGGAAAAGATAAGGAGACTCAATCTATCTGTTGGGCTCAGTGATGTGCTCGGACCCTCTGTGCTTGTGAAGGCGAGAGGTGCACGGACTAAGCTACTTGCTGCTTTTTTCTCTAGCAGTGGGACAGCCTGCTATCCCATAGCAAATGCCTCTCCTCAGGTGGCCAAGATACTCTGGAGCCAAACCGCGTGCTTACGGAGTGTAAAAGTCATTATCCAAGCGGGCACCCAGGGTGCTGTCGCAGTGAGCGCCGACCACGAGGTTACCTCTACTAAGCTGGAGAAGGGGCATACCATTGCCAAATACAAACCCTTCAAGAAA
>AGL44386
ATGGACTCATCTAGGACAATCGGGCTGTACTTTGATTCTGCCCTCCCTTCCAGCAGCCTGTTAGCATTTCCGATTGTCTTACAAGACACAGGAGACGGGAAGAAGCAAATCACCCCACAATACAGGATCCAGCGTCTTGACTCATGGACAGACAGTAAGGAAGACTCGGTATTCATCACCACCTATGGATTCATCTTCCAAATTGGGAATGAGGAAGTCACCGTCGGCGTGATCAATGACAATCCCAGGCACGAGTTACTCTCTTCTGCAATGCTCTGCTTAGGAAGCGTCCCGAACGACGGAGATCTTGTTGAGCTGGCGAGAGCCTGCCTCACTATGGTGGTAACTTGCAAGAAGAGTGCAACTAATACTGAGAGAATAGTCTTCTCAGTAGTGCAGGCACCTCGGGTGCTGCAAAGCTGTATGGTTGTGGCAAATAGGTACTCATCGGTGAATGCAGTGAAGCATGTGAAAGCACCAGAAAAGATCCCTGGGGGCGGAACCCTAGAGTATAAGGTGAATTTTGTCTCTTTGACTGTGGTGCCGAGGAGGGACGTCTACAGGATCCCAACTGCAGTATTGAAAGTATCTGGCTCAAGCCTGTACAATCTTGCGCTCAATGTCACTATTGATGTAGAGGTGGACCCGAAGAGCCCGTTAGTCAAATACCTTTCTAAGTCCGATAGTGGGTACTATGCGAATCTTTTTCTGCATATCGGGCTTATGTCTACTGTAGATAAGAAAGGAAAGAAAGTGACATTTGACAAGATAGAGGAAAAGATAAGAAGACTCAATCTATCTGTCGGACTCAGTGATGTGCTCGGACCCTCTGTGCTTGTGAAGGCGAGAGGTGCACGGACTAAGCTACTGGCTCCTTTCTTCTCCAGCAGTGGGACAGCCTGCTATCCTATAGCAAATGCCTCTCCCCAGGTTGCTAAGATACTCTGGAGCCAAACCGCGCACCTGCGGAGTGTGAAAGTCATCATCCAAGCTGGCACCCAGCGTGCTGTCGCAGTGACCGCTGATCATGAGGTCACCTCTACTAGGATAGAGAAGAGGCACACCATTGCTAAATACAATCCTTTCAGGAAA
>AFS50110
ATGGACTCATCTAGGACAATCGGGCTGTACTTTGATTCTGCCCTTCCCTCTAGCAACCTGTTAGCATTCCCGATCGTCCTACAAGACACAGGGGACGGGAAGAAACAAATCGCCCCGCAATACAGGATCCAGCGTCTTGACTCGTGGACAGACAGCAAAGAAGACTCGGTATTCATCACTACCTATGGATTCATCTTTCAGGTTGGGAATGAAGAAGCCACTGTCGGCATGATTAATGATAATCCCAAGCGCGAGTTACTTTCTGCTGCAATGCTCTGCCTGGGAAGTGTCCCAAATGTCGGAGATCTTGTTGAGCTGGCAAGGGCCTGCCTCACTATGGTTGTGACATGCAAGAAGAGTGCAACCAACACCGAGAGAATGGTCTTCTCAGTAGTGCAGGCACCCCAAGTGCTGCAAAGCTGCAGGGTTGTGGCAAACAAATATTCGTCGGTGAATGCAGTCAAGCACGTGAAAGCGCCAGAGAAGATCCCCGGGAGCGGAACTCTAGAGTACAAGGTGAACTTTGTCTCTTTGACCGTGGTGCCGAGGAAGGATGTCTACAAAATACCAACTGCAGCACTGAAGGTCTCCGGCTCGAGTCTGTACAATCTTGCGCTCAATGTCACTATTGATGTGGAGGTAGACCCGAAGAGCCCGTTGGTCAAATCTCTGTCCAGGTCCGACAGTGGATACTATGCTAATCTCTTCTTACATATTGGGCTTATGTCCACCGTAGACAAGAAGGGGAAGAAAGTGACATTTGACAAGCTGGAGAGGAAGATAAGGAGACTTGATCTATCTGTCGGGCTCAGTGATGTGCTTGGACCTTCCGTACTTGTGAAGGCGAGGGGCGCAAGGACTAAGTTGCTGGCACCTTTCTTCTCTAGCAGTGGGACAGCCTGCTATCCCATAGCAAACGCCTCTCCTCAGGTGGCTAAGATACTCTGGAGTCAAACCGCGTGCCTGCGGAGTGTCAAAGTAATTATCCAAGCAGGTACCCAGCGCGCCGTCGCAGTGACCGCTGACCACGAGGTCACCTCTACTAAGCTGGAGAAGGGGCATACCATTGCCAAATACAATCCTTTCAAGAAA
>AFS50116
ATGGACTCATCTAGGACAATCGGGCTGTACTTTGATTCTGCCCTTCCTTCTAGCAACCTGTTAGCATTCCCGATCGTCCTACAAGACACAGGGGACGGGAAGAAACAAATCGCCCCGCAGTACAGGATCCAGCGCCTTGACTCGTGGACAGACAGCAAAGAAGACTCGGTATTCATCACTACCTATGGATTCATCTTTCAGGTTGGGAATGAAGAAGCCACTGTCGGCATGATCAATGATAATCCCAAGCGCGAGTTACTTTCTGCTGCAATGCTCTGCCTGGGAAGTGTCCCAAATGTCGGAGATCTTGTTGAGCTGGCAAGGGCCTGCCTCACTATGGTTGTGACGTGCAAGAAGAGTGCAACCAACACCGAGAGAATGGTCTTCTCAGTAGTACAGGCACCCCAGGTGCTGCAAAGCTGCAGGGTTGTGGCAAACAAGTACTCGTCGGTGAATGCAGTCAAGCACGTGAAAGCGCCAGAGAAGATCCCCGGGAGCGGAACTCTAGAGTACAAGGTGAATTTTGTCTCTTTGACCGTGGTGCCGAGGAAGGATGTCTACAAAATACCAACTGCAGCACTAAAGGTCTCCGGCTCGAGTCTGTACAATCTTGCGCTCAATGTCACTATTGATGTGGAGGTAGACCCGAAGAGCCCGTTGGTCAAATCTCTGTCCAGGTCCGACAGTGGACACTATGCTAATCTCTTCTTACATATTGGGCTTATGTCCACCGTAGACAAGAAGGGGAAGAAAGTGACATTTGACAGCCTGGAGAGGAAGATAAGGAGACTTGATCTATCTGTCGGGCTCAGTGACGTGCTTGGACCTTCCGTACTTGTGAAGGCGAGGGGCGCAAGGACTAAGCTGCTGGCACCTTTCTTCTCTAGCAGTGGGACAGCCTGCTATCCCATAGCAAATGCCTCTCCTCAGGTGGCTAAGATACTCTGGAGTCAAACCGCGTGCCTGCGGAGTGTCAAAGTAATTATCCAAGCAGGTACCCAGCGCGCTGTCGCAGTGACCGCTGACCACGAGGTCACCTCTACTAAGCTGGAGAAGGGGCATACCATTGCCAAATACAATCCTTTCAAGAAA
>AAX45408
ATGGACTCATCTAGGACAATCAGGCTGTACTTTGATTCTACCTTTCCTTCTAGCAACCTGCTAGCATTCCCGATAGTCCTACAAGACACAGGGGACGGGAAGAAGCAAATCGCCCCGCAATACAGGATCCAGCGTCTTGACTCGTGGACAGACAGCAAAGAAGACTCGGTATTCATCACCACCTATGGATTCATCTTTCAGGTTGGGAATGAAGAAGCCACTGTCGGCATGATCAATGATAATCCCAAGCGCGAGTTACTTTCCACTGCCATGCTATGCCTAGGGAGTGTACCAAATGTCGGAGATCTTGTTGAGCTGGCAAGGGCCTGCCTCACTATGGTGGTAACATGCAAGAAGAGTGCAACTAACACCGAGAGAATGGTCTTCTCAGTAGTGCAGGCACCCCAGGTGCTGCAAAGCTGTAAGGTTGTGGCAAACAAATACTCGTCGGTGAATGCAGTCAAGCACGTGAAAGCACCAGAGAAGATTCCTGGGAGCGGAGCCCTAGAGTATAAAGTGAACTTTGTCTCCCTGACCGTGGTGCCAAGAAAGGACGTCTACAAGATACCAACTGCAGCACTTAAGGTCTCTGGCTCAAGTCTGTACAATCTTGCGCTCAATGTCACTATTGATGTGGAGGTAGACCCGAAGAGCCCGTTGGTCAAATCCCTTTCCAAGTCCGACAGTGGGTACTATGTTAATCTCTTCTTACATATTGGGCTTATGTCTACTGTAGATAAGAAGGGAAAGAAAGTGACATTTGACAAGCTTGAAGGGAAGATAAGGAGACTTGATCTATCTGTAGGGCTTAGTGACGTGCTCGGACCTTCCGTGCTTGTAAAGGCGAGAGGTGCACGGACTAAGCTGCTGGCACCTTTCTTCTCTAGCAGTGGGACAGCCTGCTACCCCATAGCAAATGCCTCTCCTCAGGTGGCCAAGATACTCTGGAGCCAAACCGCGTGCTTACGGAGTGTAAAAGTCATTATCCAAGCGGGCACCCAGCGTGCTGTCGCAGTGACCGCCGACCACGAGGTTACCTCTACTAAGCTGGAGAAGGGGCATACCATTGCCAAATACAATCCCTTCAAGAAA
>AFQ37837
ATGGACTCATCTAGGACAATTGGGCTGTACTTTGATTCTGCCCATTCTTCTAGCAACCTGTTAGCATTTCCGATCGTCCTACAAGACACAGGAGATGGGAAGAAGCAAATCGCCCCGCAATATAGGATCCAGCGCCTTGACTTGTGGACTGATAGTAAGGAGGACTCAGTATTCATCACCACCTATGGATTCATCTTTCAAGTTGGGAATGAAGAAGCCACTGTCGGCATGATCGATGATAAACCCAAGCGCGAGTTACTTTCCGCTGCGATGCTCTGCCTAGGAAGCGTCCCAAATACCGGAGACCTTATTGAGCAGGCAAGGGCCTGTCTCACTATGATAGTCACATGCAAGAAGAGTGCAACTAATACTGAGAGAATGGTTTTCTCAGTAGTGCAGGCACCCCAAGTGCTGCAAAGCTGTAGGGTTGTGGCAAACAAATACTCATCAGTGAATGCAGTCAAGCACGTGAAAGCGCCAGAGAAGATTCCCGGGAGTGGAACCCTAGAATACAAGGTGAACTTTGTCTCCTTGACTGTGGTACCGAAGAAGGATGTCTACAAGATCCCTGCTGCAGTATTGAAGGTTTCTGGCTTGAGTCTGTACAATCTTGCGCTCAATGTCACTATTAATGTGGAGGTAGACCCGAGGAGTCCTTTGGTTAAATCTCTGTCTAAGTCTGACAGCGGATACTATGCTAACCTCTTCTTGCATATTGGACTTATGACCACCGTAGATAGGAAGGGGAAGAAAGTGACATTTGACAAGCTGGAAAAGAAAATAAAGAGCCTTGATCTATCTGTCGGGCTCAGTGATGTGCTCGGGCCTTCCGTGTTGGTAAAAGCAAGAGGTGCACGGACTAAGCTTTTGGCACCTTTCTTCTCTAGCAGTGGGACAGCCTGCTATCCCATAGCAAATGCTTCTCCTCAGGTGGCCAAGATACTCTGGAGTCAAACCGCGTGCCTGCGGAGCGTTAAAATCATTATCCAAGCAGGTACCCAACGCGCTGTCGCAGTGACCGCCGACCACGAGGTTACCTCTACTAAGCTGGAGAAGGGGCACACCCTTGCCAAATACAATCCTTTTAAGAAA
>AFQ37831
ATGGACTCATCTAGGACAATTGGGCTGTACTTTGATTCTGCCCATTCTTCTAGCAACCTGTTAGCATTTCCGATCGTCCTACAAGACACAGGAGATGGGAAGAAGCAAATCGCCCCGCAATATAGGATCCAGCGCCTTGACTTGTGGACTGATAGTAAGGAGGACTCAGTATTCATCACCACCTATGGATTCATCTTTCAAGTTGGGAATGAAGAAGCCACTGTCGGCATGATCGATGATAAACCCAAGCGCGAGTTACTTTCCGCTGCGATGCTCTGCCTAGGAAGCGTCCCAAATACCGGAGACCTTATTGAGCTGGCAAGGGCCTGTCTCACTATGATAGTCACATGCAAGAAGAGTGCAACTAATACTGAGAGAATGGTTTTCTCAGTAGTGCAGGCACCCCAAGTGCTGCAAAGCTGTAGGGTTGTGGCAAACAAATACTCATCAGTGAATGCAGTCAAGCACGTGAAAGCGCCAGAGAAGATTCCCGGGAGTGGAACCCTAGAATACAAGGTGAACTTTGTCTCCTTGACTGTGGTACCGAAGAAGGATGTCTACAAGATCCCTGCTGCAGTATTGAAGGTTTCTGGCTCGAGTCTGTACAATCTTGCGCTCAATGTCACTATTAATGTGGAGGTAGACCCGAGGAGTCCTTTGGTTAAATCTCTGTCTAAGTCTGACAGCGGATACTATGCTAACCTCTTCTTGCATATTGGACTTATGACCACCGTAGATAGGAAGGGGAAGAAAGTGACATTTGACAAGCTGGAAAAGAAAATAAGGAGCCTTGATCTATCTGTCGGGCTCAGTGATGTGCTCGGGCCTTCCGTGTTGGTAAAAGCAAGAGGTGCACGGACTAAGCTTTTGGCACCTTTCTTCTCTAGCAGTGGGACAGCCTGCTATCCCATAGCAAATGCTTCTCCTCAGGTGGCCAAGATACTCTGGAGTCAAACCGCGTGCCTGCGGAGCGTTAAAATCATTATCCAAGCAGGTACCCAACGCGCTGTCGCAGTGACCGCCGACCACGAGGTTACCTCTACTAAGCTGGAGAAGGGGCACACCCTTGCCAAATACAATCCTTTTAAGAAA
>AFV46308
ATGGACTCATCCAGGACAATTGGGCTGTACTTTGATTCTGCCCACCCTTCCAGCAGCCTGTTAGCATTTCCGATTGTCTTACAAGACACGGGAGACGGGAAGAAGCAAATCACCCCACAATACAGGATCCAGCGTCTTGATTCGTGGACAGACAGTAAGGAAGACTCGGTATTCATCACCACCTACGGGTTCATCTTTCAAATTGGGAATGAAGAAGCTACCGTCGGTGTGATCAATGACAATCCCAGGCACGAGCTACTCTCTTCCGCAATGCTCTGCTTAGGGAGTGTCCCGAACGACGGAGATCTTGTTGAGCTGGCGAGAGCCTGCCTCACCATGGTGGTAACTTGCAAAAAGAGTGCAACTAACACTGAGAGAATAGTCTTTTCAGTAGTGCAGGCTCCTCGGGTGCTGCAAAGCTGTATGGTTGTGGCAAATAGGTACTCATCAGTGAATGCAGTGAAGCATGTGAAGGCGCCAGAAAAGATCCCTGGGAGCGGAACCCTAGAGTATAAAGTAAATTTTGTCTCTTTGACCGTGGTGCCAAGAAGGGATGTCTACAGGATCCCAACTGCAGTATTGAAAGTGTCTGGCTCAAGCCTGTACAATCTTGCGCTCAATGTCACTATTGATGTGGACGTGGATCCGAAGAGCCCGTTAGTCAAATCCCTCTCCAAGTCCGATAGCGGATACTATGCGAATCTTTTTCTGCATATCGGGCTTATGTCCACTGTAGATAAGAAGGGAAAGAAAGTGACATTTGACAAGATAGAGGAAAAGATAAGGAGACTCAATCTATCCGTCGGGCTCAGTGATGTGCTCGGACCTTCTGTGCTTGTGAAGGCGAGAGGTGCACGGACTAAGCTACTTGCTCCCTTTTTCTCTAGCAGTGGGACAGCCTGCTATCCTATAGCAAATGCCTCTCCCCAGGTTGCCAAGATACTCTGGAGCCAAACTGCGCACCTGCGGAGTGTGAAAGTCATCATTCAGGCCGGCACTCAGCGTGCTGTCGCAGTGACCGCTGATCATGAGGTAACCTCCACTAAGATAGAAAGGAGGCATGCCATTGCTAAATACAACCCTTTCAGGAAA
>AGL09149
ATGGACTCATCCAGGACAATCGGGCTGTACTTTGATTCTGCCCTCCCTTCCAGTAGCCTATTAGCATTTCCGATTATCTTACAAGATACAGGAGACGGGAAGAAACAAATCACTCCACAATACAGGATCCAGCGTCTTGATTCGTGGACAGACAGTAAGGAAGACTCGGTATTTATCACCACCTACGGGTTCATCTTTCAAGTTGGGAATGAAGAAGCCACTGTCGGTGTGATCAATGACAATCCCAGGCATGAGCTACTCTCTTCCGCAATGCTCTGCTTAGGGAGTGTCCCGAACAACGGAGATCTTGTTGAGCTGGCGAGAGCCTGCCTCACCATGGTGGTAACCTGCAAGAAGAGTGCAACTAACACTGAGAGAATAGTCTTCTCAGTAGTGCAGGCACCTCGAGTGCTGCAAAATTGTATGGTTGTGTCAAATAGGTACTCATCAGTGAATGCAGTGAAGCATGTGAAGGCGCCCGAAAAGATCCCTGGGAGCGGAACCCTAGAGTATAAAGTGAATTTTGTCTCCTTGACTGTGGTGCCGAGAAGGGATGTCTACAGGATCCCAACTACAGTATTGAAAGTGTCTGGCTCGAGCCTGTACAATCTTGCGCTCAATGTCACTATTGATGTGGACGTGGATCCGAAGAGCCCGTTAGTCAAATCCCTTTCTAAGTCCGATAGCGGATACTATGCGAATCTTTTTCTGCATATCGGGCTTATGTCCACTGTAGATAAGAGAGGAAAGAAAGTGACATTTGACAAGATAGAGGAAAAGATAAGGAGACTCAATCTATCTGTTGGGCTCAGTGATGTGCTCGGACCCTCTGTGCTTGTGAAGGCGAGAGGTGCACGGACTAAGCTACTTGCTCCTTTCTTCTCTAGCAGTGGGACAGCCTGCTATCCTATAGCAAATGCCTCTCCCCAGGTTGCCAAGATACTCTGGAGCCAGACCGCGCACCTGCGGAGCGTGAAAGTCATCATTCAAGCCGGCACTCAGCGTGCTGTTGCAGTGACCGCTGATCATGAGGTAACCTCCACTAAGATAGAGAGGAGGCATGCCATTGCTAAATACAATCCTTTCAGAAAA
>AEI54967
ATGGACTCATCTAGGACAAATGGGCTGTACTTTGATTCTGCCCATTCTTCTAGCAACCTGTTAGCATTTCCGATCGTCATACAAGACACAGGAGATGGGAAGAAGCAAATCGCCCCGCAATATAGGATCCAGCGCCTTGACTCGTGGACTGATAGTAAAGAAGATTCAGTATTCATCACCACCTATGGATTCATCTTTCAGGTTGGGAATGAAGAAGCCACTGTCGGCATGATCAATGATAATCCCAAGCGCGAGTTACTTTCCGCCGCGATGCTCTGCCTAGGAAGCGTCCCAAATACCGGAGACCTTGTTGAGCTGGCAAGGGCCTGTCTCACTATGGTAGTCACATGCAAGAAGAGTGCAACTAATGCTGAGAGAATGGTTTTCTCAGTAGTGCAGGCACCCCAAGTGCTGCAAAGCTGTAAGGTTGTGGCAAACAAATACTCATCAGTGAATGCAGTCAAGCACGTGAAAGCGCCAGAGAAGATCCCCGGGAGTGGAACCCTAGAATACAAGGTGAACTTTGTCTCCTTGACTGTGGTACCGAAGAAGGATGTCTACAAGATCCCAACTGCAGTATTGAAGGTTTCTGGCTCGAGTCTGTACAATCTTGCGCTCAATGTCACTATTAATGTGGAGGTAGACCCGAGGAGTCCTTTGGTTAAATCTCTGTCTAAGTCTGACAGCGGATACTATGCTAACCTCTTCTTGCATATTGGACTGATGACCACCGTAGATAGGAAGGGGAAGAAAGTGACTTTTGACAAGCTAGAAAAGAAGATAAGGAGCCTTGATCTATCTGTCGGGCTCAGTGATGTGCTCGGACCTTCCGTGCTGGTAAAAGCAAGAGGTGCACGGACCAAGCTTTTGGCACCTTTCTTCTCTAGCAGTGGGACAGCCTGCTATCCCATAGCAAATGCCTCTCCTCAGGTGGCCAAGATACTCTGGAGTCAAACCGCGTGCCTGCGGAGCGTTAAAATCATTATCCAAGCAGGTACCCAACGCGCTGTCGCAGTGACCGCTGACCACGAGGTTACCTCTACTAAGCTGGAGAAGGGGCACACCTTTGCCAAATACAATCCTTTTAAGAAA
>ACJ10060
ATGGACTCATCTAGGACAATTGGGCTGTACTTTGATTCTGCCCATTCTTCTAGCAACCTGTTAGCATTTCCGATCGTCATACAAGACACAGGAGATGGGAAGAAGCAAATCGCCCGGCAATATAGGATCCAGCGCCTTGACTCGTGGACTGATAGTAAAGAAGATTCAGTATTCATCACCACCTATGGATTCATCTTTCAGGTTGGGAATGAAGAAGCCACTGTCGGCATGATCAATGATAATCCCAAGCGCGAGTTACTTTCCGCCGCGATGCTCTGCCTAGGAAGCGTCCCAAATACCGGAGACCTTGTTGAGCTGGCAAGGGCCTGTCTCACTATGGTAGTCACATGCAAGAAGAGTGCAACTAATACTGAGAGAATGGTTTTCTCAGTAGTGCAGGCACCCGAAGTGCTGCAAAGCTGTAGGGTTGTGGCAAACAAATACTCATCAGTGAATGCAGTCAAGCACGTGAAAGCGCCAGAGAAGATCCCGGGCAGTGGAACCCTAGAATACAAGGTGAACTTTGTCTCCTTGACTGTGGTACCGAAGAAGGATGTCTACAAGATCCCAACTGCAGTATTGAAGGTTTCTGGCTCGAGTCTGTACAATCTTGCGCTCAATGTCACTATTAATGTGGAGGTAGACCCGAGGAGTCCTTTGGTTAAATCTCTGTCTAAGTCTGACAGCGGATACTATGCTAACCTCTTCTTGCATATTGGACTGATGACCACCGTAGATAGGAAGGGCAAGAAAGTGACTTTTGACAAGCTAGAAAAGAAGATAAGGAGCCTTGATCTATCTGTCGGGCTCAGTGATGTGCTCGGACCTTCCGTGCTGGTAAAAGCAAGAGGTGCACGGACCAAGCTTTTGGCACCTTTCTTCTCTAGCAGTGGGACAGCCTGCTATCCCATAGCAAATGCCTCTCCTCAGGTGGCCAAGATACTCTGGAGTCAAACCGCGTGCCTGCGGAGCGTTAAAATCATTATCCAAGCAGGTACCCAACGCGCTGTCGCAGTGACCGCTGACCACGAGGTTACCTCTACTAAGCTGGAGAAGGGCCACACCTTTGCCAAATACAATCCTTTTAAGAAA
>ADD62415
ATGGACTCATCCAGGACAATCGGGCTGTACCTCGATTCTGCCCTTCCTTCTAGCAACCTGTTAGCATTCCCAATCGTCCTACAAGACACAGGGGACGGGAAGAAGCAAATCGCCCCACAATACAGGATCCAGCGGCTCGACTCGTGGACAGACAGCAAAGAAGACTCGGTATTCATCACCACCTATGGATTCATCTTCCAGGTTGGGAGTGAAGGAGCCACTGTCGGCATGATCAATGATAATCCCAAGCGTGAGTTACTTTCCTCTGCAATGCTTTGCCTGGGGAGTGTCCCGAATGTCAGAGATCTTGTTGAGCTGGCAAGGGCCTGCCTCACTATGGTGGTGACATGCAAGAAGAGTGCAACTAATACCGAGAGAATGGTCTTCTCAGTAGTGCAAGCACCCCAGGTGCTGCAAAGCTGTAGGGTTGTGGCAAACAAGTACTCGTCAGTGAATGCAGTCAAGCACGTGAAGGCGCCAGAGAAGATTCCTGGTAGCGGAACCCTAGAGTACAAGGTGAATTTTGTCTCTCTGACCGTGGTGCCGAGGAAGGATGTCTACAAGATACCAACTGCAGCACTAAAGGTCTCTGGCTCGAGCCTGTACAATCTTGCGCTCAATGTCACTATTGATGTGGAGGTAGACCCAAAGAGCCCATTGGTCAAATCTCTTTCTAAATCTGACAGTGGGTACTATGCTAATCTCTTCTTACATATTGGGCTTATGTCCACTGTGGATAAGAAGGGGAAGAAAGTGACATTTGACAAGCTGGAGAGGAAGATAAGGAGACTTGATCTATCTGTAGGGCTCAGTGACGTGCTTGGACCTTCCGTGCTTGTGAAAGCAAGAGGTGCACGGACTAAGCTGCTGGCACCTTTCTTCTCTAGCAGTGGGACAGCCTGCTACCCCATAGCAAACGCCTCTCCTCAGGTGGCTAAGATACTCTGGAGTCAAACCGCAGGCCTGCGGAGTGTAAAAGTCATTATCCAAGCAGGCACCCAGCGTGCCGTCGCAGTGACCGCTGACCATGAGGTTACCTCTACTAAGCTGGAGAAGGAGCATACCATTGCCAAATACAATCCTTTCAAGAAA
>ACJ10066
ATGGACTCATCTAGGACAATTGGGCTGTACTTTGATTCTGCCCATTCTTCTAGCAACCTGTTAGCATTTCCGATCGTCATACAAGACACAGGAGATGGGAAGAAGCAAATCGCCCCGCAATATAGGATCCAGCGCCTTGACTCGTGGACTGATAGTAAAGAAGATTCAGTATTCATCACCACCTATGGATTCATCTTTCAGGTTGGGAATGAAGAAGCCACTGTCGGCATGATCAATGATAATCCCAAGCGCGAGTTACTTTCCGCCGCGATGCTCTGCCTAGGAAGCGTCCCAAATACCGGAGACCTTGTTGAGCTGGCAAGGGCCTGTCTCACTATGGTAGTCACATGCAAGAAGAGTGCAACTAATACTGAGAGAATGGTTTTCTCAGTAGTGCAGGCACCCCAAGTGCTGCAAAGCTGTAGGGTTGTGGCAAACAAATACTCATCAGTGAATGCAGTCAAGCACGTGAAAGCGCCAGAGAAGATCCCCGGGAGTGGAACCCTAGAATACAAGGTGAACTTTGTCTCCTTGACTGTGGTACCGAAGAAGGATGTCTACAAGATCCCAACTGCAGTATTGAAGGTTTCTGGCTCGAGTCTGTACAATCTTGCGCTCAATGTCACTATTAATGTGGAGGTAGACCCGAGGAGTCCTTTGGTTAAATCTCTGTCTAAGTCTGACAGCGGATACTATGCTAACCTCTTCTTGCATATTGGACTGATGACCACCGTAGATAGGAAGGGGAAGAAAGTGACTTTTGACAAGCTAGAAATGAAGATAAGGAGCCTTGATCTATCTGTCGGGCTCAGTGATGTGCTCGGACCTTCCGTGCTGGTAAATGCAAGAGGTGCACGGACCAAGCTTTTGGCACCTTTCTTCTCTAGCAGTGGGACAGCCTGCTATCCCATAGCAAATGCCTCTCCTCAGGTGGCCAAGATACTCTGGAGTCAAACCGCGTGCCTGCGGAGCGTTAAATTCATTATCCAAGCAGGTACCCAACGCGCTGTCGCAGTGACCGCTGACCACGAGGTTACCTCTACTAAGCTGGAGAAGGGGCACACCCTTGCCAAATACAATCCTTTTAAGAAA
>BAI66075
ATGGATTCATCTAGGACAATCGGGTTATACTTCGATTCTGCCCTACCATCAAGTAGCCTTCTGGCCTTTCCAATCGTCCTTCAGGACACAGGAGATGGGAAGAAGCAGATTGCCCCACAGTATCGGATACAGCGCCTGGATTCCTGGACAGACAGCAAGGAGGACTCGGTGTTCATCACCACATACGGATTCATCTTTCAGGTCGGGAGTGAGGAAACTTCTGTAGGGATGATAAATGACAACCCGCGGCGTGAACTGCTATCCGCTGCCATGTTGTGTCTGGGCAGTGTCCCCAATGCGGGAGATCTTGTGGAGCTGGCGAGGGCTTGTCTGGCTATGGTGATAACATGCAAAAAGAGTGCCACGAATACAGAGAGGATGGTCTTCTCGGTGGTGCAAGCGCCGCAGGTGTTGCAGAGTTGCAGGGTGGTTGCAAATAAATACTCCTCTGTGAATGCAGTAAAGCATGTGAAGGCTCCTGAGAAGATACCGGGCAGCGGGACACTTGAATACAAGGTAAATTTCGTGTCGCTGACCGTAGTACCCAAAAAGGACGTTTACAAGATTCCAACCGCAGCGCTCAAGGTGTCTGGATCAAGTCTCTACAATCTTGCGCTAAATGTCACTATTGATGTGGAGGTAGATCACAAAAGCCCGCTGGTAAAATCACTGTCTAAATCAGAGAACGGGTACTACGCAAACCTCTTTCTGCACATTGGGCTTATGTCAACGGTAGACAAGAAAGGAAGAAAGGTGACATTCGACAAGTTGGAAAGGAAGCTCCGGAGGCTCGATCTGTCCGTGGGGCTCAGCGATGTACTTGGGCCATCTATCTTAGTCAAAGCAAGAGGTGCACGTACTAAGCTCCTGGCACCATTTTTCTCAAGCAGCGGAACCGCATGTTATCCGATTGCCAATGCATCCCCTCAGGTGGCAAAGATACTGTGGAGTCAGACAGCGAGCCTGCGCAGCGTCAAAGTGATCATTCAAGCTGGCACACAGAGGGCTGTGGCTGCGACTGCAGACCACGAGGTAACATCCACCAAGCTGGAGAAAGGGCATACTATTGCCAAATACAACCCGTTCAAAAAG
>ADD69949
ATGGACTCATCCAGGACAATCGGGCTGTACTTTGATTCTGCCCTCCCTTCCAGCAGCCTGTTAGCATTTCCGATTGTCTTACAAGACACAGGAGACGGGAAGAAGCAAATCACCCCACAATACAGGATCCAGCGTCTTGATTCGTGGACAGACAGTAAGGAAGACTCGGTATTCATCACCACCTACGGGTTCATCTTTCAAATTGGGAATGAAGAAGCCACCGTCGGTGTGATCAATGACAATCCCAGGCACGAGCTACTCTCTTCCGCAATGCTCTGCTTAGGGAGTGTCCCGAACGACGGAGATCTTGTTGAGCTGGCGAGAGCCTGCCTCACCATGGTGGTAACTTGCAAGAAGAGTGCAACTAACACTGAGAGAATAGTCTTCTCAGTAGTGCAGGCACCTCGGGTGCTGCAAAGCTGTATGGTTGTGTCAAATAGGTACTCATCAGTGAATGCAGTGAAGCATGTGAAGGCGCCAGAAAAGATCCCTGGGAGCGGAACCCTAGAGTATAAAGTGAATTTTGTCTCTTTGACCGTGGTGCCGAGAAGGGATGTCTACAGGATCCCAACTGCAGTATTGAAAGTGTCTGGCTCAAGCCTGTACAATCTTGCGCTCAATGTCACTATTGATGTGGACGTGGATCCGAAGAGCCCGTTAGTCAAATCCCTTTCTAAGTCCGATAGCGGATACTATGCGAATCTTTTTCTGCATATCGGGCTTATGTCCACTGTAGATGGAAGGGAAAAGAAAGTGACATTTGACAAGATAGAGGAAAAGATAAGGAGACTCAATCTATCTGTCGGGCTCAGTGATGTGCTCGGACCCTCTGTGCTTGTGAAGGCGAGAGGTGCACGGACTAAGCTACTTGCTCCTTTCTTCTCTAGCAGTGGGACAGCCTGCTATCCTATAGCAAATGCCTCTCCCCAGGTTGCCAAGATACTCTGGAGCCAAACCGCGCACCTGCGGAGTGTGAAAGTCATCATTCAAGCCGGTACTCAGCGTGCTGTCGCAGTGACCGCTGATCATGAGGTAACCTCCACTAAGATAGAGAGGAGGCACGCCATTGCTAAATACAATCCTTTCAGGAAA
>AFX97652
ATGGACTCATCCAGAACAATCAGGCTGTATTTTGATTCCGCCCTACCTTCCAGCAGCCTGCTAGCATTCCCGATTGTCCTACAAGGCACAGGAGACGGGAAGAAGCGAATCACCCCTCAATACAGGATCCAGCGTCTTGACTCGTGGACAGACAGCAAGGAAGACTCAGTATTTATCACCACTTACGGATTCATCTTCCAAATTGGGAATGAAGAGGCCACCGTTGGCACGATCAACGACAATCCCAGACATGAGTTACTTTCTTCAGCAATGCTCTGCCTAGGAAGTGTCCCGAATGACGGAAATCTTATTGAACTGGCGAGGGCATGCCTCACCATGGCGATAACTTGCAAGAAAAGTGCAACTAATACTGAGAGAATAGTCTTCTCAGTAGTACAGGCACCTCGAGTGCTGCAAAGCTGTATGGTTGTGGCAAATAAGTACTCATCAGTGAATGCAGTGAAGCATGTGAAAGCACCTGAGAAGATCCCCGGGAGCGGAACCCTAGAGTATAAAGTGAATTTCGTCTCTTTGACTGTAGTGCCGAGGAAGGATGTCTACAGGATCCCAACTGCAGCATTGAAAATCTCTGGTTCAAGCCTGTACAACCTCGCGCTCAATGTCACTATTGATGTGGAGGTAGACCCGAAGAGCCCACTAGTCAAGTCTCTTTCTAAGTCTGATAGTGGATACTATGCTAATCTTTTTTTGCATATCGGGCTTATGTCTACTGTAGATAAGAGGGGAAAGAAAGTAACATTTGACAAGATAGAAGGAAAGATAAGGAGACTCAATCTTTCTGTCGGGCTCAGTGATGTACTCGGACCTTCTGTGCTTGTGAAGGCAAGGGGTGCACGGACTAAGCTACTGGCACCTTTTTTCTCCAGCAGCGGGACGGCCTGCTATCCTATAGCAAATGCCTCTCCTCAGGTTGCCAAGATACTCTGGAGTCAAACTGCGCACCTGCGAAGTGTAAAAGTCATCATTCAAGCTGGCACCCAACGTGCTGTCGCAGTGACTGCTGACCATGAGGTTACCTCTACTAAGATAGAGAAGAGGCACACCATTGCCAAGTACAATCCCTTTAAGAAG
>AFX97658
ATGGACTCATCCAGAACAATCAGGCTGTACTTTGATTCTGCCCTACCTTCCAGCAGCCTGTTAGCATTCCCGATCGTCCTACAAGGCACGGGAGATGGGAAGAAACGAATCACCCCACAATACAGGATCCAGCGTCTTGACTCATGGACAGACAGCAAGGAAGACTCAGTATTTATCACCACCTACGGATTCATCTTCCAAATTGGGAATGAGGAGGTCACTGTTGGCACGATCAATGACAATCCCAGACATGAGCTACTTTCCTCTGCAATGCTCTGCCTAGGAAGTGTCCCAAATGACGGAGATCTTGTTGAACTGGCGAGGGCCTGCCTCACCATGGCGATAACTTGTAAGAAGAGTGCAACTAATACTGAGAGAATAGTCTTCTCAGTAGTGCAGGCACCTCGAGTGTTGCAAAGCTGCATGGTTGTGGCAAATAAGTACTCATCAGTGAATGCAGTGAAACATGTGAAGGCACCTGAAAAGATCCCCGGGAGCGGAACCCTAGAGTATAAAGTGAATTTTGTCTCTTTGACTGTAGTGCCGAAGAAGGATGTCTACAGGATCCCAACTGCAGCATTGAAAATTTCTGGTTCAAGCCTATATAATCTCGCGCTCAATGTCACTATTGATGTGGAGGTAGACCCGAAGAGCCCGCTAGTCAAATCCCTTTCCAAGTCTGACAGCGGATACTATGCTAATCTTTTTTTGCATATCGGGCTTATGTCTACTGTAGATAAGAGGGGAAAGAAAGTGACATTTGACAAGATAGAAGAAAAGATAAGGAGACTCAATCTTTCAGTCGGGCTCAGTGATGTACTCGGACCTTCCGTGCTTGTGAAGGCGAGGGGTGCACGGACTAAACTACTAGCACCTTTTTTCTCTAGCAGCGGGACGGCCTGCTATCCTATAGCAAATGCTTCTCCTCAAGTTGCTAAGATACTCTGGAGTCAAACTGCGCATCTGCGAAGTGTAAAAGTCATCATTCAAGCTGGCACCCAACGTGCTGTCGCAGTGACTGCCGACCATGAGGTTACCTCCACCAAGATAGAAAAGAGGCACACCATCGCCAAGTACAATCCTTTTAAGAAG
>AEY80138
ATGGACTCATCCAGGACAATCGGGCTGTACTTTGATTCTGCCCTCCCTTCCAGCAGCCTATTAGCATTTCCGATTATCTTACAAGACACAGGAGACGGGAAGAAACAAATCACCCCACAATACAGGATCCAGCGTCTTGATTCGTGGACAGACAGTAAGGAAGACTCGGTATTTATCACCACCTACGGGTTCATCTTTCAAGTTGGGAATGAAGAAGCCACCGTCGGTGTGATCAATGACAATCCCAGGCACGAGCTACTCTCTTCCGCAATGCTCTGCTTAGGGAGTGTCCCGAACAACGGAGATCTTGTTGAGCTGGCGAGAGCCTGCCTCACCATGGTGGTAACCTGCAAGAAGAGTGCAACTAACACTGAGAGAATAGTCTTCTCAGTAGTGCAGGCACCTCGGGTGCTGCAAAATTGTATGGTTGTGTCGAATAGGTACTCATCAGTGAATGCAGTGAAGCATGTGAAGGCGCCCGAAATGATCCCTGGGAGCGGAGCCCTAGAGTATGAAGTGATATTTGTCTCTTTGACTGTGGTGCCGAGAAGGGATGTCTACAGGATCCCAACTGCAGTATTGAAAGTGTCTGGCTCAAGCCTGTACAATCTTGCGCTCAATGTCACTATTGATGTGGACGTGGATCCGAAGAGCCCGCTAGTCAAATCCCTTTCTAAGTCTGATAGCGGATACTATGCGAATCTTTTTCTGCATATCGGGCTTATGTCCACTGTAGATAAGAGAGGAAAGAAAGTGACATTTGACAAGATAGAGGAAAAGATAAGGAGACTCAATCTATCTGTTGGGCTCAGTGATGTGCTCGGACCCTCTGTGCTTGTGAAGGCGAGAGGTGCACGGACTAAGCTACTTGCTCCTTTCTTCTCTAGCAGTGGGACAGCCTGCTATCCTATAGCAAATGCCTCTCCCCAGGTTGCCAAGATACTCTGGAGCCAGACCGCGCACCTGCGGAGCGTGAAAGTCATCATTCAAGCCGGCACTCAGCGTGCTGTCGCAGTGACCGCTGATCATGAGGTAACCTCCACTAAGATAGAGAGGAGGCACGCCATTGCTAAATACAATCCTTTCAGGAAA
>ADM45867
ATGGACTCATCCAGGACAATCGGGCTGTACTTTGATTCTGCCCTCCCTTCCAGCAGCCTATTAGCATTTCCGATTATCTTGCAAGACACAGGAGACGGGAAGAAACAAATCACCCCACAATACAAGATCCAGCGTCTTGATTCGTGGACAGACAGTAAGGAAGACTCGGTATTTATCACCACCTACGGGTTCATCTTCCAGGTTGGGAATGAAGAAGCCACCGTCGGTGTGATCAATGACAATCCCAGGCACGAGCTACTCTCTTCCGCAATGCTTTGCTTAGGGAGTGTCCCGAACAACGGAGATCTTGTTGAGCTGGCGAGAGCCTGTCTCACTATGGTGGTAACCTGCAAGAAGAGTGCAACTAACACTGAGAGAATAGTCTTCTCAGTAGTGCAGGCACCTCGGGTGCTGCAAAATTGTATGGTTGTGTCAAATAGGTACTCATCAGTGAATGCAGTGAAGCATGTGAAGGCGCCCGAAAAGATCCCTGGGAGCGGAACCCTAGAGTATAAAGTGAATTTTGTCTCTTTGACTGTGGTGCCGAGAAGGGATGTCTACAGGATCCCAACTGCAGTATTGAAAGTGTCTGGCTCAAGCCTGTACAATCTTGCGCTCAATGTCACTATTGACGTGGACGTGGATCCGAAGAGCCCGTTAGTCAAATCCCTTTCTAAGTCCGATAGCGGATACTATGCGAATCTTTTTCTGCATATCGGGCTTATGTCCACTGTAGATAAGAGAGGAAAGAAAGTGACATTTGACAAGATAGAGGAAAAGATAAGGAGACTCAATCTATCTGTTGGGCTCAGTGATGTGCTCGGACCCTCTGTGCTTGTGAAGGCGAGAGGTGCACGGACTAAGCTACTTGCTCCTTTCTTCTCTAGCAGTGGGACAGCCTGCTATCCTATAGCAAATGCCTCTCCCCAGGTTGCCAAGATACTCTGGAGCCAGACCGCGCACCTGCGGAGCGTGAAAGTCATCATTCAAGCCGGCACTCAGCGTGCTGTCGCGGTGACCGCTGATCATGAGGTAACCTCCACTAAGATAGAGAGGAGGCACGCCATTGCTAAATACAATCCTTTCAGGAAA
>AEB80427
ATGGACTCATCTAGGACAATCGGGTTATACTTCGATTCTGCCCTACCATCAAGCAGCCTTCTGGCCTTTCCAATCGTCCTTCAGGACACAGGAGATGGAAAAAAGCAGATTGCCCCACAGTATCGGATACAGCGCTTGGATTCCTGGACAGACAGCAAGGAGGACTCGGTGTTCATCACCACATACGGATTCATCTTTCAGGTCGGGAGTGAGGAAACTTCTGTGGGGATGATAAATGACAACCCGCGGCGTGAACTGCTATCCGCTGCCATGTTGTGTCTGGGCAGTGTCCCCAATGCGGGAGATCTTGTGGAGCTGGCGAGGGCTTGTCTAGCTATGGTGATAACATGCAAAAGGAGTGCCACGAATACAGAAAGGATGGTCTTCTCGGTGGTGCAAGCGCCGCAGGTGTTGCAGAGTTGCAGGGTGGTTGCAAACAAGTACTCCTCTGTGAATGCAGTAAAACATGTGAAGGCTCCTGAGAAGATACCGGGCAGCGGGACACTTGAATACAAGGTAAATTTCGTGTCGCTGACCGTAGTACCCAAAAAGGATGTTTACAAGATTCCAACCGCAGCGCTCAAGGTGTCTGGATCAAGTCTCTACAATCTTGCGCTAAATGTCACTATTGATGTGGAGGTGGATCATAAAAGCCCGCTGGTAAAGTCACTGTCTAAATCAGAGAACGGGTACTACGCAAACCTCTTTCTGCACATTGGGCTTATGTCAACGGTAGACAAGAAAGGGAGAAAGGTGACATTTGACAAGTTGGAAAGGAAGCTCCGGAGGCTCGATCTGTCCGTGGGACTCAGTGATGTACTTGGGCCATCTATCTTAGTCAAAGCAAGAGGTGCACGTACTAAGCTTCTGGCACCATTTTTCTCAAGCAGCGGAACCGCATGTTATCCGATTGCCAATGCATCCCCTCAGGTGGCAAAGATACTGTGGAGTCAGACAGCAAGCCTGCGCAGCGTCAAAGTGATTATTCAAGCTGGCACACAGAGGGCTGTGGCTGTGACTGCAGACCACGAGGTAACATCCACCAAGCTGGAGAAAGGGCATACTATTGCCAAATACAATCCGTTCAAAAAG
>BAI66069
ATGGATTCATCTAGGACAATCGGGTTATACTTCGATTCTGCCCTACCATCAAGTAGCCTTCTGGCCTTTCCAATCGTCCTTCAGGACACAGGAGATGGGAAGAAGCAGATTGCCCCACAGTATCGGATACAGCGCCTGGATTCCTGGACAGACAGCAAGGAGGACTCGGTGTTCATCACCACATACGGATTCATCTTTCAGGTCGGGAGTGAGGAAACTTCTGTAGGGATGATAAATGACAACCCGCGGCGTGAACTGCTATCCGCTGCCATGTTGTGTCTGGGCAGTGTCCCCAATGCGGGAGATCTTGTGGAGCTGGCGAGGGCTTGTCTGGCTATGGTGATAACATGCAAAAAGAGTGCCACGAATACAGAGAGGATGGTCTTCTCGGTGGTGCAAGCGCCGCAGGTGTTGCAGAGTTGCAGGGTGGTTGCAAATAAATACTCCTCTGTGAATGCAGTAAAGCATGTGAAGGCTCCTGAGAAGATACCGGGCAGCGGGACACTTGAATACAAGGTAAATTTCGTGTCGCTGACCGTAGTACCCAAAAAGGACGTTTACAAGATTCCAACCGCAGCGCTCAAGGTGTCTGGATCAAGTCTCTACAATCTTGCGCTAAATGTCACTATTGATGTGGAGGTAGATCACAAAAGCCCGCTGGTAAAATCACTGTCTAAATCAGAGAACGGGTACTACGCAAACCTCTTTCTGCACATTGGGCTTATGTCAACGGTAGACAAGAAAGGAAGAAAGGTGACATTCGACAAGTTGGAAAGGAAGCTCCGGAGGCTCGATCTGTCCGTGGGGCTCAGCGATGTACTTGGGCCATCTATCTTAGTCAAAGCAAGAGGTGCACGTACTAAGCTCCTGGCACCATTTTTCTCAAGCAGCGGAACCGCATGTTATCCGATTGCCAATGCATCCCCTCAGGTGGCAAAGATACTGTGGAGTCAGACAGCGAGCCTGCGCAGCGTCAAAGTGATCATTCAAGCTGGCACACAGAGGGCTGTGGCTGTGACTGCAGACCACGAGGTAACATCCACCAAGCTGGAGAAAGGGCATACTATTGCCAAATACAACCCGTTCAAAAAG
>AAX45366
ATGGACTCATCTAGGACAATCAAGCTGTACTTTGATTCTACCTTTCCTTCTAGCAACCTGCTAGCATTCCCGATAGTCCTACAAGACACAGGGGACGGGAAGAAGCAAATCGCCCCGCAATACAGGATCCAGCGTCTTGACTCGTGGACAGACAGCAAAGAAGACTCGGTATTCATCACCACCTATGGATTCATCTTTCAGGTTGGGAATGAAGAAGCCACTGTCGGCATGATCAATGATAATCCCAAGCGCGAGTTACTTTCCACTGCCATGCTATGCCTAGGGAGTGTACCAAATGTCGGAGATCTTGTTGAACTGGCAAGGGCCTGCCTCACTATGGTGGTAACATGCAAGAAGAGTGCAACTAACACCGAGAGAATGGTCTTCTCAGTAGTGCAGGCACCCCAGGTGCTGCAAAGCTGTAAGGTTGTGGCAAACAAATACTCGTCGGTGAATGCAGTCAAGCACGTGAAAGCACCAGAGAAGATTCCTGGGAGCGGAGCCCTAGAGTATAAAGTGAACTTTGTCTCCCTGACCGTGGTGCCAAGAAAGGACGTCTACAAGATACCAACTGCAGCACTTAAGGTCTCTGGCTCAAGTCTGTACAATCTTGCGCTCAATGTCACTATTGATGTGGAGGTAGACCCGAAGAGCCCGTTGGTCAAATCCCTTTCCAAGTCCGACAGTGGGTACTATGTTAATCTCTTCTTACATATTGGGCTTATGTCTACTGTAGATAAGAAGGGAAAGAAAGTGACATTTGACAAGCTTGAAGGGAAGATAAGGAGACTTGATCTATCTGTAGGGCTTAGTGACGTGCTCGGACCTTCCGTGCTTGTAAAGGCGAGAGGTGCACGGACTAAGCTGCTGGCACCTTTCTTCTCTAGCAGTGGGACAGCCTGCTACCCCATAGCAAATGCCTCTCCTCAGGTGGCCAAAATACTCTGGAACCAAACCGCGTGCTTACGGAGTGTAAAAGTCATTATCCAAGCGGGCACCCAGCGTGCTGTCGCAGTGACCGCAGACCACGAGGTTACCTCTACTAAGCTGGAGAAGGGGCATACCATTGCCAAATACAATCCCTTCAAGAAA
>AEL75043
ATGGACTCATCTAGGACAATTGGGCTGTACTTTGATTCTGCCCATTCTTCTAGCAACCTGTTAGCATTTCCGATCGTCCTACAAGACACAGGAGATGGGAAGAAGCAAATCGCCCCGCAATATAGGATCCAGCGCCTTGACTTGTGGACTGATAGTAAGGAGGACTCAGTATTCATCACCACCTATGGATTCATCTTTCAAGTTGGGAATGAAGAAGCCACTGTCGGCATGATCGATGATAAACCCAAGCGCGAGTTACTTTCCGCTGCGATGCTCTGCCTAGGAAGCGTCCCAAATACCGGAGACCTTATTGAGCTGGCAAGGGCCTGTCTCACTATGATAGTCACATGCAAGAAGAGTGCAACTAATACTGAGAGAATGGTTTTCTCAGTAGTGCAGGCACCCCAAGTGCTGCAAAGCTGTAGGGTTGTGGCAAACAAATACTCATCAGTGAATGCAGTCAAGCACGTGAAAGCGCCAGAGAAGATTCCCGGGAGTGGAACCCTAGAATACAAGGTGAACTTTGTCTCCTTGACTGTGGTACCGAAGAAGGATGTCTACAAGATCCCTGCTGCAGTATTGAAGGTTTCTGGCTCGAGTCTGTACAATCTTGCGCTCAATGTCACTATTAATGTGGAGGTAGACCCGAGGAGTCCTTTGGTTAAATCTCTGTCTAAGTCTGACAGCGGATACTATGCTAACCTCTTCTTGCATATTGGACTTATGACCACCGTAGATAGGAAGGGGAAGAAAGTGACATTTGACAAGCTGGAAAAGAAAATAAGGAGCCTTGATCTATCTGTCGGGCTCAGTGATGTGCTCGGGCCTTCCGTGTTGGTAAAAGCAAGAGGTGCACGGACTAAGCTTTTGGCACCTTTCTTCTCTAGCAGTGGGACAGCCTGCTATCCCATAGCAAATGCTTCTCCTCAGGTGGCCAAGATACTCTGGAGTCAAACCGCGTGCCTGCGGAGCGTTAAAATCATTATCCAAGCAGGTACCCAACGCGCTGTCGCAGTGACCGCCGACCACGAGGTTACCTCTACTAAGCTGGAGAAGGGGCACACCCTTGCCAAATACAATCCTTTTAAGAAA
>AGL09065
ATGGACTCATCCAGGACAATCGGGCTGTACTTTGATTCTGCCCTCCCTTCCAGTAGCCTATTAGCATTTCCGATTATCTTACAAGACACAGGAGACGGGAAGAAACAAATCACCCCACAATACAGGATCCAGCGTCTTGATTCGTGGACAGACAGTAAGGAAGACTCGGTATTTATCACCACCTACGGGTTCATCTTTCAAGTTGGGAATGAAGAAGCCACTGTCGGTGTGATCAATGACAATCCCAGGCACGAGCTACTCTCTTCCGCAATGCTCTGCTTAGGGAGTGTCCCGAACAACGGAGATCTTGTTGAGCTGGCGAGAGCCTGCCTCACCATGGTGGTAACCTGCAAGAAGAGTGCAACTAACACTGAGAGAATAGTCTTCTCAGTAGTGCAGGCACCTCGGGTGCTGCAAAATTGTATGGTTGTGTCAAATAGGTACTCATCAGTGAATGCAGTGAAGCATGTGAAGGCGCCCGAAAAGATCCCTGGGAGCGGAACCCTAGAGTATAAAGTGAATTTTGTCTCCTTGACTGTGGTGCCGAGAAGGGATGTCTACAGGATCCCAACTGCAGTATTGAAAGTGTCTGGCTCAAGCCTGTACAATCTTGCGCTCAATGTCACTATTGATGTGGACGTGGATCCGAAGAGCCCGTTAGTCAAATCCCTTTCTAAGTCCGATAGCGGATACTATGCGAATCTTTTTCTGCATATCGGGCTTATGTCCACTGTAGATAAGAGAGGAAAGAAAGTGACATTTGACAAGATAGAGGAAAAGATAAGGAGACTCAATCTATCTGTTGGGCTCAGTGATGTGCTCGGACCCTCTGTGCTTGTGAAGGCGAGAGGTGCACGGACTAAGCTACTTGCTCCTTTCTTCTCTAGCAGTGGGACAGCCTGCTATCCTATAGCAAATGCCTCTCCCCAGGTTGCCAAGATACTCTGGAGCCAGACCGCGCACCTGCGGAGCGTGAAAGTCATCATTCAAGCCGGCACTCAGCGTGCTGTCGCAGTGACCGCTGATCATGAGGTAACCTCCACTAAGATAGAGAGGAGGCACGCCATTGCTAAATACAATCCTTTCAGGAAA
>AEW24460
ATGGACTCATCCAGGACAATCGGGCTGTACTTTGATTCTGCCCTCCCTTCCAGCAGCCTATTAGCATTTCCGATTATCTTACAAGACACAGGAGACGGGAAGAAACAAATCACCCCACAATACAGGATCCAGCGTCTTGATTCGTGGACAGACAGTAAAGAAGACTCGGTATTTATCACCACCTACGGGTTCATCTTTCAGGTTGGGAATGAAGAAGCCACCGTCGGTGTGATCAATGATAATCCCAGGCACGAGCTACTCTCTTCCGCAATGCTCTGCTTAGGGAGTGTCCCGAACAACGGAGATCTTGTTGAACTGGCGAGAGCCTGCCTCACCATGGTGGTAACCTGCAAGAAGAGTGCAACTAACACTGAGAGAATAGTCTTCTCAGTAGTGCAGGCACCTAGGGTGCTGCAAAGTTGTATGGTTGTGTCAAATAGGTACTCATCAGTGAATGCAGTGAAGCATGTGAAGGCGCCCGAAAAGATCCCTGGGAGCGGAACCCTAGAGTATAAAGTGAATTTTGTCTCTTTGACTGTGGTGCCGAGAAGGGATGTCTACAGGATCCCAACTGCAGTATTGAAAGTGTCTGGCTCAAGCCTGTACAATCTTGCGCTCAATGTCACTATTGATGTGGACGTAGATCCGAAGAGCCCGTTAGTCAAATCCCTTTCGAAGTCCGATAGCGGATACTATGCGAATCTTTTTCTGCATATCGGGCTTATGTCCACTGTAGATAAGAGAGGAAAGAAAGTGACATTTGACAAGATAGAGGAAAAGATAAGGAGACTCAATCTATCTATTGGGCTCAGTGATGTGCTCGGACCTTCTGTGCTTGTGAAGGCGAGAGGTGCACGGACTAAGCTACTTGCTCCTTTCTTCTCTAGCAGTGGGACAGCCTGCTATCCTATAGCGAATGCCTCTCCCCAGGTTGCCAAGATACTCTGGAGCCAGACCGCACACCTGCGGAGTGTGARAGTCATCATTCAAGCCGGCACTCAGCGTGCTGTCGCAGTGACCGCTGATCATGAGGTAACCTCCACCAAGATAGAGAGGAGGCACGCCATTGCTAAATACAATCCTTTCAGGAAA
>AEW24466
ATGGACTCATCCAGGACAATCGGGCTGTACTTTGATTCTGCCCTCCCTTCCAGTAGCCTATTAGCATTTCCGATTATCCTGCAAGACACAGGAGACGGGAAGAAACAAATCACTCCACAATACAGGATCCAGCGTCTTGATTCGTGGACAGACAGTAGGGAAGACTCGGTATTTATCACCACCTACGGGTTCATCTTTCAAGTTGGGAATGAAGAAGCCACCGTCGGTGTGATCAATGACAATCCCAGACACGTGCTACTCTCTTCCGCAATGCTCTGCTTAGGGAGTGTCCCGAACAACGGAGATCTTGTTGAGCTGGCGAGAGCCTGCCTCACCATGGTGGTAACCTGCAAAAAGAGTGCTACTAACACTGAGAGAATAGTCTTCTCAGTAGTGCAGGCACCTCGAGTGCTGCAAAATTGTATGGTTGTGTCAAATAGGTACTCATCAGTGAATGCAGTGAAGCATGTGAAGGCGCCCGAAAAGATCCCTGGGAGCGGAACCCTAGAGTATAAAGTGAATTTTGTCTCTTTGACTGTGGTGCCGAGAAGGGATGTCTACAAGATCCCAACTGCAGTATTGAAAGTGTCTGGCTCAAGCCTGTACAATCTTGCGCTCAATGTCACTATTGATGTGGACGTGGATCCGAAGAGCCCATTAGTCAAATCCCTTTCGAAGTCCGATAGCGGATACTATGCGAATCTTTTTCTGCATATCGGGCTTATGTCCACTGTAGATAAGAGAGGGAAGAAAGTGACATTTGACAAGATAGAGGAAAAGATAAGGAGACTCAATCTATCTGTTGGGCTCAGTGATGTGCTCGGACCCTCTGTGCTTGTGAAGGCGAGAGGTGCACGGACTAAGCTACTTGCTCCTTTCTTCTCTAGCAGTGGGACAGCCTGCTATCCTATAGCAAATGCCTCTCCCCAGGTTGCCAAGATACTCTGGAGCCAGACCGCGCACCTGCGGAGCGTGAAAGTCATCATTCAAGCCGGCACTCAGCGTGCTGTTGCAGTGACCGCTGATCATGAGGTAACCTCCACTAAGATAGAGAGGAGGCATGCCATTGCTAAATACAATCCTTTCAGGAAA
>ACB37231
ATGGACTCATCTAGGACAATTGGGCTGTACTTTGATTCTGCCCATTCTTCTAGCAACCTGTTAGCATTTCCGATCGTCCTACAAGGCACAGGAGATGGGAAGAAGCAAATCGCCCCGCAATATAGGATCCAGCGCCTTGACTTGTGGACTGATAGTAAGGAGGACTCAGTATTCATCACCACCTATGGATTCATCTTTCAAGTTGGGAATGAAGAAGCCACTGTCGGCATGATCGATGATAAACCCAAGCGCGAGTTACTTTCCGCTGCGATGCTCTGCCTAGGAAGCGTCCCAAATACCGGAGACCTTATTGAGCTGGCAAGGGCCTGTCTCACTATGATAGTCACATGCAAGAAGAGTGCAACTAATACTGAGAGAATGGTTTTCTCAGTAGTGCAGGCACCCCAAGTGCTGCAAAGCTGTAGGGTTGTGGCAAACAAATACTCATCAGTGAATGCAGTCAAGCACGTGAAAGCGCCAGAGAAGATTCCCGGGAGTGGAACCCTAGAATACAAGGTGAACTTTGTCTCCTTGACTGTGGTACCGAAGAAGGATGTCTACAAGATCCCAGCTGCAGTATTGAAGGTTTCTGGCTCGAGTCTGTACAATCTTGCGCTCAATGTCACTATTAATGTGGAGGTAGACCCGAGGAGTCCTTTGGTTAAATCTCTGTCTAAGTCTGACAGCGGATACTATGCTAACCTCTTCTTGCATATTGGACTTATGACCACCGTAGATAGGAAGGGGAAGAAAGTGACATTTGACAAGCTGGAAAAGAAAATAAGGAGCCTTGATCTATCTGTCGGGCTCAGTGATGTGCTCGGGCCTTCCGTGTTGGTAAAAGCAAGAGGTGCACGGACTAAGCTTTTGGCACCTTTCTTCTCTAGCAGTGGGACAGCCTGCTATCCCATAGCAAATGCTTCTCCTCAGGTGGCCAAGATACTCTGGAGTCAAACCGCGTGCCTGCGGAGCGTTAAAATCATTATCCAAGCAGGTACCCAACGCGCTGTCGCAGTGACCGCCGACCACGAGGTTACCTCTACTAAGCTGGAGAAGGGGCACACCCTTGCCAAATACAATCCTTTTAAGAAA
>ABM88263
ATGGACTCATCTAGGACAATTGGGTTATACTTTGATTCTGCCCTTCCTTCTAGCAACCTGTTAGCATTCCCGATTGTCCTACGAGATGTAGGAGATGGAAAGAAGCAAATTACTCCGCAATATAGGATCCGGCGTCTTGACTCGTGGACAGACAGTAAAGAAGACTCGGTATTCATCACTACCTACGGATTCATCTTCCAGGTTGGGAATGAAGAAGTCACTGTCGGCATGATCAATGATAATCCCAAGCGAGAGTTACTCTCCGCTGCGATGCTCTGCCTAGGAAGCGTCCCGAATGTTGGAGATCCTGTTGAGCTGGCAAGGGCCTGCCTCACTATGGTGGTAACATGCAAGAAGAGTGCAACTAATACTGAGAGAATGGTCTTCTCAGTAGTGCAGGCACCCCGGGTGCTGCAAAGCTGTAGGGTCGTGGCAGACAAATACTCGTCAGTGAATGCAGTTAAGCACGTGAAAGCACCAGAGAAGATCCCTGGGAGTGAAACCCTAGAGTACAAGGTGAATTTTGTCTCTTTGACTGTGGTGCCGAAGAAGGATGTCTACAAGATCCCAACCGCAGTATTGAAGGTATCCGGCTCGAGCCTGTATAATCTTGCGCTCAATGTCACTATTGATGTGGAGGTAGACCCAAAGAGCCCGTTAGTCAAGTCCCTTTCTAGGTCCGACAGTGGATACTATGCTAATCTCTTCTTACATATCGGACTTATGTCCACTGTAGATAAGAGGGGAAAGAAAGTGACATTTGACCAGCTGGAGAGGAAGATAAGGAGACTTGATCTATCTGTCGGGCTCAGTGATGTGCTCGGACCTTCTGTGCTTGTGAAGGCGAGAGGTGCACGGACTAGGCTGCTGGCACCTTTCTTCTCTAACAGCGGGACAGCCTGCTACCCTATAGCAAATGCCTCTCCTCAGGTAGCTAAGATACTCTGGAGTCAGACCGCGTGCCTGCGGAGTGTAAAAATCATTATTCAAGCGGGCACCCAACGCGCTGTCGCAGTGACTGCTGACCATGAGGTTACCTCCACTAAGATAGAGAAGAGGCATACCATCGCTAAATACAATCCCTTCAAGAAA
>ACT22884
ATGGATTCATCTAGGACAATCGGGCTATACCTTGATTCTGCCCTTCCCTCCAGTAACCTGTTAGCATTCCCGATCGTCTTACAGGACACGGGAGATGGAAAGAAGCAAATCGCCCCGCAATATAGGATCCAGCGTCTTGACTCGTGGACCGATAGTAAAGAAGATTCGGTATTCATCACCACCTATGGATTCATCTTCCAGGTCGGAAATGAGGAAGCCACTGTCGGTATGATCAATGATAATCCCAAGCGCGAGTTACTTTCTGCTGCAATGCTTTGTCTAGGAAGTGTTCCAAATGTCGGGGATCTCGTCGAACTGGCAAGGGCTTGCCTCACTATGGTAGTCACATGCAAGAAGAGTGCAACTAATACTGAGAGAATGGTTTTCTCAGTGGTACAGGCACCCCAAGTGCTACAAAGCTGCAGGGTTGTGGCAAACAAATACTCGTCAGTGAATGCCGTCAAGCACGTGAAAGCGCCAGAGAAGATCCCTGGGAGCGGGAACCTAGAATACAAGGTGAACTTTGTCTCTTTGACCGTGGTACCGAGGAAGGATGTCTACAAGATCCCAACCGCAGCATTGAAGGTTTCTGGTTCGAGTCTGTATAATCTTGCGCTCAATGTCACCATTGATGTGGAGGTGGACCCGAAGAGTCCGCTGGTTAAATCACTATCCAAGTCCGACAGTGGATACTACGCTAACCTCTTCTTGCATATCGGACTTATGTCCACTGTAGATAAGAAGGGGAAGAAAGTGACGTTCGACAAGCTAGAAAGGAAGATAAGGAGACTTGACCTATCTGTCGGGCTCAGTGACGTGCTCGGACCTTCTGTGTTGGTGAAAGCAAGAGGCGCACGAACTAAGTTGCTGGCACCTTTCTTCTCTAGCAGTGGAACAGCCTGCTACCCCATAGCAAATGCCTCTCCTCAGGTAGCCAAGATACTCTGGAGTCAAACCGCGTGCCTGCGGAGTGTCAAAGTCATCATCCAAGCAGGCACCCAACGCGCTGTCGCAGTGACCGCTGACCATGAGGTTACCTCTACCAAGCTGGAAAAGGGGCATACCATTGCCAAATACAATCCTTTCAGAAAA
>ACR14838
ATGGACTCATCCAGAACAATCAGGCTGTACTTTGATTCTGCCCTACCTTCCAGCAGCCTGTTAGCATTCCCGATAGTCCTACAAGGCACAGGAGATGGGAAGAAGCGAATCACCCCACAATACAGGATCCAGCGTCTTGACTCGTGGACAGACAGCAAGGAAGACTCAGTATTTATCACCACATACGGATTCATCTTCCAAATTGGGAATGAGGAGGTCACCGTCGGCACGATCAGTGACAATCCCAGACATGAGCTACTTTCCTCTGCAATGCTCTGCCTAGGAAGTGTCCCAAATGACGGAGATCTTGTTGAACTGGCAAGAGCCTGCCTCACCATGGTGATAACTTGTAAGAAGAGTGCAACTAATACTGAGAGAATAGTCTTCTCAATAGTGCAGGCACCTCGAGTGCTGCAAAGCTGTATGGTTGTGGCAAATAAGTACTCATCAGTGAATGCAGTGAAGCATGTGAAAGCACCCGAAAAGATCCCTGGGAGCGGGACCCTAGAGTATAAAGTGAATTTCGTCTCTTTGACTGTAGTGCCGAGGAAGGATGTCTACAGGATCCCAACTGCAGCATTGAAAATCTCTGGTTCAAGCCTGTATAATCTCGCGCTCAATGTCACTATTGATGTGGAGGTAGACCCGAAGAGCCCGCTAGTCAAATCCCTTTCTAAGTCTGATAGCGGATACTATGCTAATCTTTTTTTGCATATCGGGCTTATGTCTACTGTAGATAAGAAGGGAAAGAAAGTGACATTCGACAAGATAGAAGAAAAGATAAGGAGACTCAATCTTTCTGTCGGGCTCAGTGATGTGCTCGGACCTTCTGTGCTTGTAAAGGCGAGGGGTGCACGGACTAAGCTACTAGCACCTTTTTTCTCTAGCAGCGGGACGGCCTGCTATCCTATAGCAAATGCCTCTCCTCAGGTTGCTAAGATACTCTGGAGTCAAACTGCGCACCTGCGAAGTGTAAAAGTCATCATTCAAGCAGGCACCCAACGTGCTGTCGCAGTGACTGCTGACCATGAGGTCACCTCTACTAAGATAGAGAAGAGGCACACCATCGCCAAGTACAATCCTTTTAAGAAG
>AGA63517
ATGGACTCATCCAGGACAATCGGGTTGTACTTTGACTCTGCCCTCCCCTCTAGCAGCCTGTTAGCATTTCCAATTGTCTTACAAGACACAGGAGATGGGAAGAAGCAAATCACCCCACAATACAGGATCCAGCGTCTTGACTCATGGACAGACAGCAAGGAAGACTCGGTATTCATCACCACCTACGGATTTATCTTCCAAATCGGGAATGAGGAAGCCACTGTCGGCATGATCAATGACAATCCCAAGCGCGAGTTACTCTCTTCTGCGATGCTCTGCTTAGGAAGCGTCCTGAACAACGGAGATCTTGTTGAGCTGGCAAGAGCCTGTCTCACTATGGTGGTAACCTGCAAGAAGAGTGCAACTAATACTGAGAGAATAGTCTTTTCAGTAGTGCAGGCGCCTCGGGTGCTGCAAAGCTGTATGGTTGTGGCAAATAGGTATTCATCGGTGAATGCAGTGAAGCATGTGAAAGCACCAGAAAAGATCCCTGGGAGCGGAACCTTAGAGTATAAGGTGAATTTCGTCTCTTTAACTGTGGTGCCGAGGAGGGACGTCTACAGGATCCCAACTGCAGTATTGAAAGTATCTGGCTCAAGCCTGTACAATCTTGCGCTCAATGTCACCATTGACGTAGAGGTGGACCCGAGGAGCCCGCTAATCAAATCCCTTTCTAAGTCTGATAGCGGGTACTATGCGAATCTTTTTTTGCATATCGGGCTTATGTCTACTGTAGATAAGAGAGGGAAGAAAGTAACATTTGACAAGATAGAGGAAAAGATAAGAAGACTCAATCTATCTGTCGGGCTCAGTGATGTGCTCGGACCCTCTGTACTTGTGAAAGCAAGAGGTGCACGAACTAAGCTACTGGCTCCTTTCTTCTCTAGCAGTGGGACAGCCTGTTATCCTATAGCAAATGCCTCTCCCCAGGTTGCTAAGATACTCTGGAGCCAAACTGCACACCTGCAGAGTGTGAAAGTCATCATCCAAGCTGGTACCCAGCGTGCTGTTGCAGTGACCGCTGATCATGAGGTCACCACTACTAAAATAGAGAAGAGGCACACCATTGCTAAATACAATCCTTTCAAGAAA
>AEZ00716
ATGGACTCATCCAGGACAATCGGGCTGTACTTTGATTCTGCCCTCCCTTCCAGCAGCCTGTTAGCATTCCCGATTGTCTTACAAGACACAGGAGACGGGAAGAAGCAAATCACCCCACAATACAGGATCCAGCGTCTTGATTCGTGGACAGACAGTAAGGAAGACTCGGTATTCATCACCACCTACGGGTTCATCTTTCAAATTGGGAATGAAGAAGCCACCGTCGGTGTGATCAATGATAATCCCAAGCATGAACTACTCTCTTCCGCAATGCTATGCTTAGGGAGTGTTCCGAACGACGGAGATCCTGTTGAGCTGGCGAGAGCCTGCCTCACCATGGTGGTAACTTGCAAGAAGAGTGCAACTAACACTGAGAGAATAGTCTTCTCAGTAGTGCGGGCACCTCGGGTGCTGCAAAGCTGTATGGTTGTGGCAAATAGGTACTCATCAGTGAATGCAGTGAAGCATGTGAAGGCGCCAGAAAAGATCCCTGGGAGCGGAACCCTAGAGTATAAAGTGAATTTTGTCTCTTTGACCGTGGTGCCGAGAAGGGATGTCTACAGGATCCCAACTGCAGTATTGAAAGTGTCTGGCTCAAGCTTGTACAATCTCGCGCTCAATGTCACTATTGATGTAGACGTGGATCCGAAGAGCCCGTTAGTCAAATCCCTTTCTAAGTCCGATAGCGGATACTATGCGAATCTTTTTCTGCATATCGGGCTTATGTCCACTGTAGATAAGAAGGGAAAGAAAGTGACATTTGACAAGATAGAGGAAAAGATAAGGAGACTCAATCTATCTGTCGGGCTCAGTGATGTGCTTGGGCCTTCTGTGCTGGTGAAGGCGAGAGGTGCACGGACTAAGCTACTTGCTCCCTTCTTCTCTAGCAGTGGGACAGCCTGCTATCCTATAGCAAATGCCTCTCCACAGGTTGCCAAGATACTCTGGAGCCAAACTGCGCACCTGCGGAGCGCGAAAGTCATCATTCAAGCCGGCACTCAGCGCGCTGTCGCAGTGACCGCTGATCATGAGGTAACCTCCACCAAGATAGAGAAGAGGCATGCCATTGCTAAATACAATCCTTTCAGGAAA
>AHF22100
ATGGACTCATCTAGGACAATCGGGCTATACTTTGATTCTGCCCTTCCTTCTAGCAGCCTGTTAGCATTCCCGATCATCCTACAAGACACAGGTGACGGGAAGAAGCAAATCGCCCCACAATATAGGATCCAGCGTCTTGACTTGTGGACAGATAGTAAAGAAGACTCGGTATTCATCACCACCTATGGATTCATCTTCCAGGTTAGGGATGAAGAAGTCGCTGTCGGCATGATCAATGATAATCCCAAGCGCGAGTTACTTTCCTCTGCGATGCTCTGCCTAGGAAGCGTCCCGAATATCGGAGATCTTGTCGAGCTGGCAAGGGCCTGCCTCACTATGGTGGTAACATGCAAGAAGAGTGCAACCAATACTGAGAGAATGGTCTTCTCGGTAGTGCAGGCACCCCAGGTGCTACAGAGCTGTATGGTCGTGGCGAACAAATATTCGTCAGTGAATGCAGTTAAGCATGTGAAAGCACCAGAGAAGATCCCTGGAAGCGGAACCCTAGAGTACAAGGTGAATTTTGTTTCTTTGACTGTGGTGCCGAAGAAGGACGTCTACAAGATCCCGACCGCAGTGTTGAAGGTATCTGGCTCGAGCCTGTACAATCTCGCACTCAATGTCACTATTGATGTGGAGGTAGACCCAAAGAGCCCATTAGTCAAATCTCTTTCCAGGTCCGACAGTGGATACTATGCTAATCTCTTCTTACATATCGGACTTATGTCCACTGTAGATAAGAGGGGAAGGAAAGTGACATTTGACAAGCTGGAGAGGAAGATAAGGAGACTCGATCTGTCTGTCGGGCTTAGTGATGTGCTTGGACCCTCTGTGCTCGTGAAGGCGAGAGGTGCACGAACTAGGCTGCTGGCACCGTTCTTCTCTGGCAGTGGGACAGCTTGCTATCCTATAGCAAATGCCTCTCCTCAGGTAGCCAAGATACTCTGGAGTCAAACCGCGTGCCTGCGGAGTGTAAAAGTCATTATCCAAGCGGGCACCCAACGCGCTGTCGCAGTGACTGCTGACCATGAGGTTACTTCTACTAAGATAGAGAAGGGGCATACCATCACTAAATACAATCCTTTCAAGAAA
>ACK38023
ATGGACTCATCCAGAACAATCGGGCTGTACTTTGACTCTGCCCTCCCTTCCAGCAGCCTGTTAGCATTCCCGATCGTCTTACAAGACACAGGAGATGGGAAGAAACGAATCACCCCACAATACAGGATCCAGCGTCTTGACTCGTGGACAGACAGTAAGGAAGACTCAGTATTTATCACCACCTATGGATTCATCTTCCAAATTGGGAATGAAGGGGTCACTGTTGGCATGATCAACGACAATCCCAGACACGAGTTACTTTCCTCTGCAATGCTCTGCCTAGGGAGTGTCCCGAATGACGGAGATCTTGTTGAACTGGCAAGGGCCTGCCTCACTATGGCGGTAACTTGCAAGAAGAGTGCAACTAATACTGAGAGAATAGTCTTCTCAGTAGTGCAGGCACCTCGGGTGCTGCAAAGCTGTATGGTTGTGGCAAATGGGTACTCATCAGTAAATGCAGTGAAGCATGTGAAAGCACCCGAGAAGATCCCTGGGAGCGGAACCCTAGAGTATAAAGTGAATTTCGTCTCTTTGACTGTGGTGCCGAGGAAGGATGTCTACAGGATCCCAACTGCAGCATTGAAAATCTCTGGCTCAAGCCTATACAACCTCGCGCTCAATGTCACTATTGACGTGGAGGTAGACCCGAAGAGCCCGCTAGTCAAATCCCTTTCTAAGTCTGATAGTGGATACTATGCTAATCTTTTTTTGCATATCGGGCTTATGTCTACTGTAGATAGGAAGGGAAAGAAAGTGACATTTGACAAGATAGAAGGAAAGATAAGAAGACTCAATCTATCTGTCGGGCTCAGTGATGTGTTCGGACCTTCTGTGCTTGTGAAGGCGAGAGGTGCACGAACTAAGCTACTGGCACCTTTTTTCTCTAGCAGTGGGACAGCCTGCTATCCTATAGCAAATGCCTCTCCTCAGGTTGCTAAGATACTCTGGAGTCAAACTGCGCACCTGCGGAGTGTAAAGGTCATCATTCAAGCTGGCACCCAACGTGCTGTTGCAGTGACTGCTGATCATGAGGTTACCTCTACTAAGATAGAGAAGAAGCACACTATTGCTAAGTACAATCCTTTCAAGAAG
>AGL94560
ATGGACTCATCTAGGACAATCGGGCTATACTTTGATTCTGCCCTTCCTTCTAGCAGCCTGTTAGCATTCCCGATCATCCTACAAGACACAGGTGACGGGAAGAAGCAAATCGCCCCACAATATAGGATCCAGCGTCTTGACTTGTGGACAGATAGTAAAGAAGACTCGGTATTCATCACCACCTATGGATTCATCTTCCAGGTTAGGGATGAAGAAGTCGCTGTCGGCATGATCAATGATAATCCCAAGCGCGAGTTACTTTCCTCTGCGATGCTCTGCCTAGGAAGCGTCCCGAATATCGGAGATCTTGTCGAGCTGGCAAGGGCCTGCCTCACTATGGTGGTAACATGCAAGAAGAGTGCAACCAATACTGAGAGAATGGTCTTCTCGGTAGTGCAGGCACCCCAGGTGCTACAGAGCTGTATGGTCGTGGCGAACAAATATTCGTCAGTGAATGCAGTTAAGCATGTGAAAGCACCAGAGAAGATCCCTGGAAGCGGAACCCTAGAGTACAAGGTGAATTTTGTTTCTTTGACTGTGGTGCCGAAGAAGGACGTCTACAAGATCCCGACCGCAGTGTTGAAGGTATCTGGCTCGAGCCTGTACAATCTCGCACTCAATGTCACTATTGATGTGGAGGTAGACCCAAAGAGCCCATTAGTCAAATCTCTTTCCAGGTCCGACAGTGGATACTATGCTAATCTCTTCTTACATATCGGACTTATGTCCACTGTAGATAAGAGGGGAAGGAAAGTGACATTTGACAAGCTGGAGAGGAAGATAAGGAGACTCGATCTGTCTGTCGGGCTTAGTGATGTGCTTGGACCCTCTGTGCTCGTGAAGGCGAGAGGTGCACGAACTAGGCTGCTGGCACCGTTCTTCTCTGGCAGTGGGACAGCTTGCTATCCTATAGCAAATGCCTCTCCTCAGGTAGCCAAGATACTCTGGAGTCAAACCGCGTGCCTGCGGAGTGTAAAAGTCATTATCCAAGCGGGCACCCAACGCGCTGTCGCAGTGACTGCTGACCATGAGGTTACTTCTACTAAGATAGAGAAGGGGCATACCATCACTAAATACAATCCTTTCAAGAAA
>AAX45420
ATGGACTCATCTAGGACAATCAGGCTGTACTTTGATTCTACCTTTCCTTCTAGCAACCTGCTAGCATTCCCGATAGTCCTACAAGACACAGGGGACGGGAAGAAGCAAATCGCCCCGCAATACAGGATCCGGCGTTTTGGCTCGTGGACTGACAGCAAAGAAGACTCGGTATTCATCACCACCTATGGATTCATCTTTCAGGTTGGGAATGAAGAAGCCACTGTCGGCATGATCAATGATAATCCCAAGCGCGAGTTACTTTCCACTGCCATGCTATGCCTAGGGAGTGTACCAAATGTCGGAGATCTTGTTGAGCTGGCAAGGGCCTGCCTCACTATGGTGGTAACATGCAAGAAGAGTGCAACTAACACCGAGAGAATGGTCTTCTCAGTAGTGCAGGCACCCCAGGTGCTGCAAAGCTGTAAGGTTGTGGCAAACAAATACTCGTCGGTGAATGCAGTCAAGCACGTGAAAGCACCAGAGAAGATTCCTGGGAGCGGAGCCCTAGAGTATAAAGTGAACTTTGTCTCCCTGACCGTGGTGCCAAGAAAGGACGTCTACAAGATACCAACTGCAGCACTTAAGGTCTCTGGCTCAAGTCTGTACAATCTTGCGCTCAATGTCACTATTGATGTGGAGGTAGACCCGAAGAGCCCGTTGGTCAAATCCCTTTCCAAGTCCGACAGTGGGTACTATGTTAATCTCTTCTTACATATTGGGCTTATGTCTACTGTAGATAAGAAGGGAAAGAAAGTGACATTTGACAAGCTTGAAGGGAAGATAAGGAGACTTGATCTATCTGTAGGGCTTAGTGACGTGCTCGGACCTTCCGTGCTTGTAAAGGCGAGAGGTGCACGGACTAAGCTGCTGGCACCTTTCTTCTCTAGTAGTGGGACAGCCTGCTATCCCATAGCAAATGCCTCTCCTCAGGTGGCCAAGATACTCTGGAGCCAAACCGCGTGCTTACGGAGTGTAAAAGTCATTATCCAAGCGGGCACCCAGCGTGCTGTCGCAGTGACCGCCGACCACGAGGTTACCTCTACTAAGCTGGAGAAGGGGCATACCATTGCCAAATACAATCCCTTCAAGAAA
>AEM55585
ATGGACTCATCCAGGACAATCGGGCTGTACTTTGATTCTGCCCTCCCTTCCAGCAGCCTGTTAGCATTTCCGATTGTCTTACAAGACACAGGAGACGGGAAGAAGCAAATCACCCCACAATACAGGATCCAGCGTCTTGATTCGTGGACAGACAGTAAGGAAGACTCGGTATTCATCACCACCTACGGGTTCATCTTTCAAATTGGGAATGAAGAAGCCACCGTCGGTGTGATCAATGACAATCCCAGGCACGAGCTACTCTCTTCCGCAATGCTCTGCTTAGGGAGTGTCCCGAACGACGGAGATCTTGTTGAGCTGGCGAGAGCCTGCCTCACCATGGTGGTAACTTGCAAGAAGAGTGCAACTAACACTGAGAGAATAGTCTTCTCAGTAGTGCAGGCACCTCGGGTGCTGCAAAGCTGTATGGTTGTGGCAAATAGGTACTCATCAGTGAATGCAGTGAAGCATGTGAAGGCGCCGGAAAAGATCCCTGGGAGCGGAACCCTAGAGTATAAAGTGAATTTTGTCTCTTTGACCGTGGTGCCGAGAAGGGATGTCTACAGGATCCCAACTGCAGTATTGAAAGTGTCTGGCTCAAGCCTGTACAATCTTGCGCTCAATGTCACTATTGATGTGGACGTGGATCCGAAGAGCCCGTTAGTCAAATCCCTTTCTAAGTCCGATAGCGGATACTATGCGAATCTTTTTCTGCATATCGGGCTTATGTCCACTGTAGATAAGAAGGGAAAGAAAGTGACATTTGACAAGATAGAGGAAAAGATAAGGAGACTCAATCTATCTGTCGGGCTCAGTGATGTGCTCGGACCCTCTGTGCTTGTGAAGGCGAGAGGTGCACGGACTAAGCTACTTGCTCCTTTCTTCTCTAGCAGTGGGACAGCCTGCTATCCTATAGCAAATGCCTCTCCCCAGGTTGCCAAGATACTCTGGAGCCAAACTGCGCACCTGCGGAGTGTGAAAGTCATCATTCAAGCCGGCACTCAGCGTGCTGTCGCAGTGACCGCTGATCATGAGGTAACCTCCACTAAGATAGAGAGGAGGCATGCCATTGCTAAATACAATCCTTTCAGGAAA
>ABV60358
ATGGACTCATCTAGGACAATTGGGCTGTACTTTGATTCTGCCCATTCTTCTAGCAACCTGTTAGCATTTCCGATCGTCCTACAAGACACAGGAGATGGGAAGAAGCAAATCGCCCCGCAATATAGGATCCAGCGCCTTGACTTGTGGACTGATAGTAAGGAGGACTCAGTATTCATCACCACCTATGGATTCATCTTTCAAGTTGGGAATGAAGAAGCCACTGTCGGCATGATCGATGATAAACCCAAGCGCGAGTTACTTTCCGCTGCGATGCTCTGCCTAGGAAGCGTCCCAAATACCGGAGACCTTATTGAGCTGGCAAGGGCCTGTCTCACTATGATAGTCACATGCAAGAAGAGTGCAACTAATACTGAGAGAATGGTTTTCTCAGTAGTGCAGGCACCCCAAGTGCTGCAAAGCTGTAGGGTTGTGGCAAACAAATACTCATCAGTGAATGCAGTCAAGCACGTGAAAGCGCCAGAGAAGATTCCCGGGAGTGGAACCCTAGAATACAAGGTGAACTTTGTCTCCTTGACTGTGGTACCGAAGAAGGATGTCTACAAGATCCCAGCTGCAGTATTGAAGGTTTCTGGCTCGAGTCTGTACAATCTTGCGCTCAATGTCACTATTAATGTGGAGGTAGACCCGAGGAGTCCTTTGGTTAAATCTCTGTCTAAGTCTGACAGCGGATACTATGCTAACCTCTTCTTGCATATTGGACTTATGACCACCGTAGATAGGAAGGGGAAGAAAGTGACATTTGACAAGCTGGAAAAGAAAATAAGGAGCCTTGATCTATCTGTCGGGCTCAGTGATGTGCTCGGGCCTTCCGTGTTGGTAAAAGCAAGAGGTGCACGGACTAAGCTTTTGGCACCTTTCTTCTCTAGCAGTGGGACAGCCTGCTATCCCATAGCAAATGCTTCTCCTCAGGTGGCCAAGATACTCTGGAGTCAAACCGCGTGCCTGCGGAGCGTTAAAATCATTATCCAAGCAGGTACCCAACGCGCTGTCGCAGTGACCGCCGACCACGAGGTTACCTCTACTAAGCTGGAGAAGGGGCACACCCTTGCCAAATACAATCCTTTTAAGAAA
>ABZ80394
ATGGACTCATCTAGGACAATTGGGCTGTACTTTGATTCTGCCCATTCTTCTAGCAACCTGTTAGCATTTCCGATCGTCCTACAAGACACAGGAGATGGGAAGAAGCAAATCGCCCCGCAATATAGGATCCAGCGCCTTGACTCGTGGACTGATAGTAAGGAAGACTCAGTATTCATCACCACCTATGGATTCATCTTTCAAGTTGGGAATGAGGAAGCCACTGTCGGCATGATCGATGATAAACCCAAGCGCGAGTTACTTTCCGCTGCGATGCTCTGCCTAGGAAGCGTCCCAAATACCGGAGACCTTGTTGAGCTGGCAAGGGCCTGTCTCACTATGATGGTCACATGCAAGAAGAGTGCAACTAATACTGAGAGAATGGTTTTCTCAGTAGTGCAGGCACCCCAAGTGCTGCAAAGCTGTAGGGTTGTGGCAAACAAATACTCATCAGTGAATGCAGTCAAGCACGTGAAAGCGCCAGAGAAGATCCCCGGGAGTGGAACCCTAGAATACAAGGTGAACTTTGTCTCCTTGACTGTGGTACCGAAGAAGGATGTCTACAAGATCCCAGCTGCAGTATTGAAGATTTCTGGCTCGAGTCTGTACAATCTTGCGCTCAATGTCACTATTAATGTGGAGGTAGACCCGAGGAGTCCTTTGGTTAAATCTCTGTCTAAGTCTGACAGCGGATACTATGCTAACCTCTTCTTGCATATTGGACTTATGACCACCGTAGATAGGAAGGGGAAGAAAGTGACATTTGACAAGCTGGAAAAGAAAATAAGGAGCCTTGATCTATCTGTCGGGCTCAGTGATGTGCTCGGGCCTTCCGTGTTGGTAAAAGCAAGAGGTGCACGGACTAAGCTTTTGGCACCTTTCTTCTCTAGCAGTGGGACAGCCTGCTATCCCATAGCAAATGCTTCTCCTCAGGTGGCCAAGATACTCTGGAGTCAAACCGCGTGCCTGCGGAGCGTTAAAATCATTATCCAAGCAGGTACCCAACGCGCTGTCGCAGTGACCGCTGACCACGAGGTTACCTCTACTAAGCTGGAGAAGGGGCACACCCTTGCCAAATACAATCCTTTTAAGAAA
>AFV46454
ATGGATTCATCCAGGACAATCGGGCTGTACTTTGATTCTGCCCTCCCTTCCAGCAGCCTGTTAGCATTTCCGATTGTCTTACAAGACACAGGAGACGGGAAGAAGCAAATCACCCCACAATACAGGATCCAGCGTCTTGATTCGTGGACAGACAGTAAGGAAGACTCGGTATTCATCACCACCTACGGGTTCATCTTTCAAATTGGGAATGAAGAAGCCACCGTCGGTGTGATCAATGACAATCCCAGGCACGAGCTACTCTCTTCCGCAATGCTCTGCTTAGGGAGTGTACCGAACGACGGAGATCTTGTTGAGCTGGCGAGAGCCTGCCTCACCATGGTGGTAACTTGCAAGAAGAGTGCAACTAACACTGAGAGAATAGTCTTCTCAGTAGTGCAGGCACCTCGGGTGCTGCAAAGCTATATGGTTGTGGCAAATAGGTACTCATCAGTGAATGCAGTGAAGCATGTGAAGGCACCAGAAAAGATCCCTGGGAGCGGAACCTTAGAGTATAAAGTGAATTTTGTCTCTTTGACCGTGGTGCCAAGAAGGGATGTCTACAGGATCCCAAATGCAGTATTGAAAGTGTCTGGCTCAAGCCTGTACAATCTTGCGCTCAATGTCACTATTGATGTGGACGTGGATCCGAAGAGCCCGTTAGTCAAATCCCTTTCCAAGTCCGATAGCGGATACTATGCGAATCTTTTTCTGCATATCGGGCTTATGTCCACTGTAGATAAGAAAGGAAAGAAAGTGACATTTGACAAGATAGAGGAAAAGATAAGGAGACTCAATCTATCTGTCGGGCTCAGTGATGTGCTCGGACCCTCTGTGCTTGTGAAGGCGAGAGGTGCACGGACTAAGCTACTTGCTCCTTTCTTCTCTAGCAGTGGGACAGCCTGCTATCCTATAGCAAATGCCTCTCCCCAGGTTGCCAAGATACTCTGGAGCCAAACTGCGCACCTGCGGAGTGTGAAAGTCATCATTCAAGCCGGCACTCAGCGTGCTGTCGCAGTGACCGCTGATCATGAGGTAACCTCCACTAAGATAGAGAGGAGGCATGCCATTGCTAAATACAATCCTTTCAGGAAA
>AFX97646
ATGGACTCATCCAGAACAATCAGGCTGTACTTTGATTCTGCCCTACCTTCCAGCAGCCTGTTAGCATTCCCGATCGTCCTACAAGGCACGGGAGATGGGAAGAAACGAATCACCCCACAATACAGGATCCAGCGTCTTGACTCATGGACAGACAGCAAGGAAGACTCAGTATTTATCACCACCTACGGATTCATCTTCCAAATTGGGAATGAGGAGGTCACTGTTGGCACGATCAATGACAATCCCAGACATGAGCTACTTTCCTCTGCAATGCTCTGCCTAGGAAGTGTCCCAAATGACGGAGATCTTGTTGAACTGGCGAGGGCCTGCCTCACCATGGCGATAACTTGTAAGAAGAGTGCAACTAATACTGAGAGAATAGTCTTCTCAGTAGTGCAGGCACCTCGAGTGCTGCAAAGCTGCATGGTTGTGGCAAATAAGTACTCATCAGTGAATGCAGTGAAACATGTGAAGGCACCTGAAAAGATCCCCGGGAGCGGAACCCTAGAGTATAAAGTGAATTTCGTCTCTTTGACTGTAGTGCCGAGGAAGGATGTCTACAGGATCCCAACTGCAGCATTGAAAATCTCTGGTTCAAGCCTATATAATCTCGCGCTCAATGTCACTATTGATGTGGAGGTAGACCCGAAGAGCCCGCTAGTCAAATCCCTTTCCAAGTCTGACAGCGGATACTATGCTAATCTTTTTTTGCATATCGGGCTTATGTCTACTGTAGATAAGAGGGGAAGGAAAGTGACATTTGACAAGATAGAAGAAAAGATAAGGAGACTCAATCTTTCAGTCGGGCTCAGTGATGTACTCGGACCTTCCGTGCTTGTGAAGGCGAGGGGTGCACGGACTAAACTACTAGCACCTTTTTTCTCTAGCAGCGGGACGGCCTGCTATCCTATAGCAAATGCTTCTCCTCAAGTTGCTAAGATACTCTGGAGTCAAACTGCGCATCTGCGAAGTGTAAAAGTCATCATTCAAGCTGGCACCCAACGTGCTGTCGCAGTGACTGCCGACCATGAGGTTACCTCCACCAAGATAGAGAAGAGGCACACCATCGCCAAGTACAATCCCTTTAAGAAG
>AAX45378
ATGGACTCATCTAGGACAATCAGGCTGTACTTTGATTCTACCTTTCCTTCTAGCAACCTGCTAGCATTCCCGATAGTCCTACAAGACACAGGGGACGGGAAGAAGCAAATCGCCCCGCAATACAGGATCCAGCGTCTTGACTCGTGGACAGACAGCAAAGAAGACTCGGTATTCATCACCACCTATGGATTCATCTTTCAGGTTGGGAATGAAGAAGCCACTGTCGGCATGATCAATGATAATCCCAAGCGCGAGTTACTTTCCACTGCCATGCTATGCCTAGGGAGTGTACCAAATGTCGGAGATCTTGTTGAGCTGGCAAGGGCCTGCCTCACTATGGTGGTAACATGCAAGAAGAGTGCAACTAACACCGAGAGAATGGTCTTCTCAGTAGTGCAGGCACCCCAGGTGCTGCAAAGCTGTAAGGTTGTGGCAAACAAATACTCGTCGGTGAATGCAGTCAAGCACGTGAAAGCACCAGAGAAGATTCCTGGGAGCGGAGCCCTAGAGTATAAAGTGAACTTTGTCTCCCTGACCGTGGTGCCAAGAAAGGACGTCTACAAGATACCAACTGCAGCACTTAAGGTCTCTGGCTCAAGTCTGTACAATCTTGCGCTCAATGTCACTATTGATGTGGAGGTAGACCCGAAGAGCCCGTTGGTCAAATCCCTTTCCAAGTCCGACAGTGGGTACTATGTTAATCTCTTCTTACATATTGGGCTTATGTCTACTGTAGATAAGAAGGGGAAGAAAGTGACATTTGACAAGCTTGAAAGGAAGATAAGGAGACTTGATCTATCTGTAGGGCTTAGTGACGTGCTCGGACCTTCCGTGCTTGTAAAGGCGAGAGGTGCACGGACTAAGCTGCTGGCACCTTTCTTCTCTAGCAGTGGGACAGCCTGCTATCCCATAGCAAATGCCTCTCCTCAGGTGGCCAAGATACTCTGGAGCCAAACCGCGTGCTTACGGAGTGTAAAAGTCATTATCCAAGCGGGCACCCAGCGTGCTGTCGCAGTGACCGCCGACCACGAGGTTACCTCTACTAAGCTGGAGAAGGGGCATACCATTGCCAAATACAATCCCTTCAAGAAA
>AFA36072
ATGGACTCATCTAGGACAATTGGGTTATACTTCGATTCTGCCTTACCATCAAGTAGCCTTCTTGCCTTTCCAATCGTCCTTCAGGACACAGGAGATGGGAAGAAACAGATTGCCCCACAGTATCGGATACAGCGCCTGGATTCCTGGACAGACAGCAGGGAAGACTCAGTGTTCATCACCACATACGGATTCATCTTTCAGGTCGGGAGTGAGGAAACTTCTGTGGGGATGATAAATGACAGCCCGCGACGTGAAATGCTATCTGCTGCCATGTTGTGTCTGGGCAGTGTTCCCAATACGGGAGATCTTGTGGATCTGGCGAGGGCTTGTCTGGCTATGGTGGTAACATGCAAAAAGAGTGCCACGAATACAGAGAGGATGGTCTTCTCTGTGGCGCAAGCGCCGCAGGTGCCGCAGAGCTGCAGGGTGGTTGCAAACAAATACTCCTCTGTGAATGCAGTAAAGCACGTGAGGGCTCCTGAAAAAATACCGGGCAGCGGGTCACTTGAATACAAGATAAATTTTGTGTCACTGACTGTAGTACCCAGAAAGGACGTCTACAAGATTCCAACCGCAGCGCTCAAGGTTTCTGGATCAAGTCTCTACAATCTTGCACTAAATGTCACTATTGATGTGGAGGTAGATCATAAAAGCCCGCTGGTAAAATCATTGTCTAAGTCAGAGAGCGGGTACTACGCAAATCTCTTTTTGCACATCGGGCTCATGTCAACAGTAGACAAGAAAGGAAGGAAGGTGACATTTGACAAATTGGAAAGGAAGATCCGGAGGCTTGATCTATCTGTGGGGCTCAGTGATGTGCTCGGGCCATCTGTCTTAGTCAAAGCAAGAGGTGCACGTACTAAACTCCTGGCGCCATTCTTCTCTAGCAGCGGAACCGCATGCTATCCAATTGCCAATGCGTCCCCTCAAGTGGCAAAGATACTGTGGAGCCAGACGGCGAGCCTGCGCGGCGTCAAAGTGATCATTCAAGCTGGCACACAGAGGGCTGTGGCTGTGACTGCAGACCACGAGGTAACATCCACCAAATTGGAGAAAGGGCATACTATTGCCAAATACAACCCATTCAAAAAG
>AFV14997
ATGGACTCGTCCAGAACAATCAGGCTGTACTTTGATTCTGCCCTACCTTCCAGCAGCCTGTTAGCATTCCCGATCGTCCTACAAGGCACAGGGGATGGGAAGAAGCGAATCACCCCACAATACAGGATCCAGCGTCTTGACTCGTGGACAGACAGCAAGGAAGACTCAGTATTTATCACCACCTACGGATTCATCTTCCAAATTGGGAATGAGGAGGTCAATGTTGGCACGATCAATGACAATCCCAGACATGAGTTACTTTCCTCTGCAATGCTCTGCCTAGGAAGTGTCCCAAATGACGGAGATCTTGTTGAATTAGCGAGAGCCTGCCTCACCATGGTGATAACTTGCAAGAAGAGTGCAACTAATACTGAGAGAATAGTCTTCTCAGTAGTACAGGCACCTCGAGTGCTGCAAAGCTGTATGGTTGTGGCAAATAAGTACTCATCGGTGAATGCAGTGAAGCATGTGAAAGCACCCGAAAAGATCCCTGGGAGCGGGACCCTAGAGTATAAAGTGAATTTCGTCTCTTTGACTGTAGTGCCGAGGAAAGATGTCTACAGGATCCCAACTGCAGCATTGAAAATCTCTGGTTCAAGCCTGTATAATCTCGCGCTCAATGTCACTATTGATGTGGAGGTAGACCCGAGGAGCCCGCTAGTCAAATCCCTTTCCAAGTCTGATAGCGGATACTATGCTAATCTTTTTTTGCATATCGGGCTTATGTCTACTGTAGATAAGAGGGGAAGGAAAGTGACATTTGACAAGATAGAAGAAAAGATAAGGAGACTCAATCTTTCTGTCGGGCTCAGTGATGTACTCGGACCTTCTGTGCTTGTGAAGGCGAGGGGTGCACGGACTAAGCTATTAGCACCTTTTTTCTCTAGCAGCGGGACGGCCTGCTATCCTATAGCAAATGCCTCTCCTCAGGTTGCTAAAATACTCTGGAGTCAAACTGCGCACCTGCGAAGTGTAAAAGTCATCATTCAAGCTGGCACCCAACGTGCTGTCGCAGTGACTGCTGACCATGAGGTTACCTCTACTAAGATAGAGAAGAGGCACACCATCGCCAAGTACAATCCCTTTAAGAAG
>AAX45372
ATGGACTCATCTAGGACAATCAGGCTGTACTTTGATTCTACCTTTCCTTCTAGCAACCTGCTAGCATTCCCGATAGTCCTACAAGACACAGGGGACGGGAAGAAGCAAATCGCCCCGCAATACAGGATCCGGCGTCTTGACTCGTGGACAGACAGCAAAGAAGACTCGGTATTCATCACCACCTATGGATTCATCTTTCAGGTTGGGAATGAAGAAGCCACTGTCGGCATGATCAATGATAATCCCAAGCGCGAGTTACTTTCCACTGCCATGCTATGCCTAGGGAGTGTACCAAATGTCGGAGATCTTGTTGAGCTGGCAAGGGCCTGCCTCACTATGGTGGTAACATGCAAGAAGAGTGCAACTAACACCGAGAGAATGGTCTTCTCAGTAGTGCAGGCACCCCAGGTGTTGCAAAGCTGTAAGGTTGTGGCAAACAAATACTCGTCGGTGAATGCAGTTAAGCACGTGAGAGCACCAGAGAAGATTCCTGGGAGCGGAGCCCTAGAGTATAAAGTGAACTTTGTCTCCCTGACCGTAGTGCCAAGAAAGGACGTCTACAAGATACCAACTGCAGCACTTAAGGTCTCTGGCTCAAGTCTGTACAATCTTGCGCTCAATGTCACTATTGATGTGGAGGTAGACCCGAAGAGCCCGTTGGTCAAATCCCTTTCCAAGTCCGACAGTGGGTACTATGTTAATCTCTTCTTACATATTGGGCTTATGTCTACTGTAGATAAGAAGGGAAAGAAAGTGACATTTGACAAGCTTGAAGGGAAGATAAGGAGACTTGATCTATCTGTAGGGCTTAGTGACGTGCTCGGACCTTCCGTGCTTGTAAAGGCGAGAGGTGCACGGACTAAGCTGCTGGCACCTTTCTTCTCTAGTAGTGGGACAGCCTGCTATCCCATAGCAAATGCCTCTCCTCAGGTGGCCAAGATACTCTGGAGCCAAACCGCGTGCTTACGGAGTGTAAAAGTCATTATCCAAACGGGCACCCACCGTGCTGTCCTAGGGACCGTCGACCACGAGGTTACCTCTACTAAGCTGGAGAATGGGCATACCATTGCCAAATACAATCCCTTCAAGAAA
>AAK55549
ATGGACTCATCTAGGACAATTGGGCTGTACTTTGATTCTGCCCATTCTTCTAGCAACCTGTTAGCATTTCCGATCGTCCTACAAGACACAGGAGATGGGAAGAAGCAAATCGCCCCGCAATATAGGATCCAGCGCCTTGACTCGTGGACTGATAGTAAGGAAGACTCAGTATTCATCACCACCTATGGATTCATCTTTCAAGTTGGGAATGAGGAAGCCACTGTCGGCATGATCGATGATAAACCCAAGCGCGAGTTACTTTCCGCTGCGATGCTCTGCCTAGGAAGCGTCCCAAATACCGGAGACCTTGTTGAGCTGGCAAGGGCCTGTCTCACTATGATGGTCACATGCAAGAAGAGTGCAACTAATACTGAGAGAATGGTTTTCTCAGTAGTGCAGGCACCCCAAGTGCTGCAAAGCTGTAGGGTTGTGGCAAATAAATACTCATCAGTGAATGCAGTCAAGCACGTGAAAGCGCCAGAGAAGATCCCCGGGAGTGGAACCCTAGAATACAAGGTGAACTTTGTCTCCTTGACTGTGGTACCGAAGAAGGATGTCTACAAGATCCCAGCTGCAGTATTGAAGATTTCTGGCTCGAGTCTGTACAATCTTGCGCTCAATGTCACTATTAATGTGGAGGTAGACCCGAGGAGTCCTTTGGTTAAATCTCTGTCTAAGTCTGACAGCGGATACTATGCTAACCTCTTCTTGCATATTGGACTTATGACCACCGTAGATAGGAAGGGGAAGAAAGTGACATTTGACAAGCTGGAAAAGAAAATAAGGAGCCTTGATCTATCTGTCGGGCTCAGTGATGTGCTCGGGCCTTCCGTGTTGGTAAAAGCAAGAGGTGCACGGACTAAGCTTTTGGCACCTTTCTTCTCTAGCAGTGGGACAGCCTGCTATCCCATAGCAAATGCTTCTCCTCAGGTGGCCAAGATACTCTGGAGTCAAACCGCGTGCCTGCGGAGCGTTAAAATCATTATCCAAGCAGGTACCCAACGCGCTGTCGCAGTGACCGCTGACCACGAGGTTACCTCTACTAAGCTGGAGAAGGGGCACACCCTTGCCAAATACAATCCTTTTAAGAAA
>AGL09095
ATGGACTCATCCAGGATAATCGGGCTGTACTTTGATTCTGCCCTCCCTTCCAGCAGCCTGTTAGCATTTCCGATTGTCTTACAAGACACAGGAGACGGGAAGAAGCAAATCACCCCACAATACAGGATCCAGCGTCTTGATTCATGGACAGACAGTAAGGAAGACTCGGTGTTCATCACCACATACGGGTTCATCTTTCAAATTGGGAATGAAGAAGCCACCATCGGTGTGATCAATGACAATCCCAGGCACGAGCTACTCTCTTCCGCAATGCTCTGCTTAGGGAGTGTCCCGAACGACGGAGATCTTGTTGAGCTGGCGAGAGCCTGCCTCACCATGGTGGTAACTTGCAAGAAGAGTGCAACTAACACTGAGAGAATAGTCTTCTCAGTAGTGCAGGCACCTCGGGTGCTGCAAAGCTGTATGGTTGTGGCAAATAGGTACTCATCAGTGAATGCAGTGAAGCATGTGAAGGCACCAGAAAAGATCCCTGGGAGCGGGACCCTAGAGTATAAAGTGAATTTTGTCTCCTTGACCGTGGTGCCAAGAAGGGATGTATACAGGATCCCAACTGCAGTATTGAAAGTGTCTGGCTCAAGCCTGTACAATCTTGCGCTCAATGTCACTATTGATGTGGACGTGGATCCGAAGAGCCCGTTAGTCAAATCCCTTTCCAAGTCCGATAGCGGATACTATGCGAATCTTTTTCTGCATATCGGGCTTATGTCCACTGTAGATAAGAAGGGAAAGAAAGTGACATTTGACAAGATAGAGGAAAAGATAAGGAGACTCAATTTATCTGTCGGGCTCAGTGATGTGCTCGGACCCTCTGTGCTTGTGAAGGCGAGAGGTGCACGGACTAAGCTACTTGCTCCTTTCTTCTCTAGCAGTGGGACAGCATGCTATCCTATAGCAAATGCCTCTCCCCAGGTTGCCAAGATACTCTGGAGCCAAACTGCGCACCTGCGGAGTGTGAAAGTCATCATTCAAGCCGGCACCCAGCGTGCCGTCGCAGTGACCGCCGACCACGAGGTAACCTCCACTAAGATAGAGAGGAGGCATGCCATTGCTAAATACAATCCTTTCAGGAAA
>AAS67140
ATGGACTCATCCAGGACAATCGGACTGTACTTTGATTCTGCCCTTCCCTCCAGCAGCCTGCTTGCTTTCCCGATCGTCCTACAAGCCACAGGAGATGGGAAGAAGCAAATCACCCCACAATATAGGATCCAAAGGCTAGACTCGTGGACTGACAGCAGAGAAGATTCGGTATTTATCACTACCTATGGATTCATCTTCCAAGTCGGGAATGAAGAAGTCACCGTCGGCATGATCAATGATAATCCAAGGCAAGAGTTACTCTCCTCTGCAATGCTCTGCCTAGGGAGTGTCCCTAATGACGGGGACCTTGTTGAGCTGGCGAGGGCCTGCCTTACTATGGTGGTGACATGCAAGAAGAGTGCAACCAATACTGAGAGAATAGTCTTCTCGATAGTGCAGGCACCCCGGGTGCTGCAAAGCTGTATGGTTGTGGCAAATAGGTACTCATCGGTGAACGCAGTAAAGCATGTAAAAGCACCAGAGAAGATCCCCGGAAGCGGAACTCTAGAGTATAAGGTGAACTTTGTCTCTTTGACTGTGGTGCCACGGAAGGACGTCTACAGGATCCCTACCGCGGCATTAAAAGTATCTGGCTCGAGCCTGTACAATCTTGCGCTCAATGTCACTATTGATGTGGAGGTGGCTCCGAATAGCCCATTAGTCAAATCTCTTTCCAAGTCCGATAGTGGATATTATGCTAACCTTTTCTTACATATCGGGCTTATGTCCACTGTGGATAAAAAGGGAAAGAAAGTGACATTTGACAAGTTGGAAAAGAAGATAAGAAGACTCAATCTATCTGTCGGGCTCAGTGATGTGCTCGGGCCTTCCGTGCTTGTGAAGGCGAGAGGTGCACGGACTAAGCTGTTGGCACCTTTCTTCTCTAGCAGTGGGACAGCCTGCTACCCTATAGCCAATGCCTCCCCTCAGGTTGCTAAGATACTCTGGAGTCAGACTGCGCACCTGCGAAGTGTAAAGGTCATCATTCAGGCAGGCACCCAACGTGCTGTCGCAGTGACTACTGATCACGAGGTTACCTCCACCAAGATAGAAAAGAGGCATACTATTGCTAAGTACAATCCCTTCAAGAAA
>AAX45402
ATGGACTCATCTAGGACAATCAGGCTGTACTTTGATTCTACCTTTCCTTCTAGCAACCTGCTAGCATTCCCGATAGTCCTACAAGACACAGGGGACGGGAAGAAGCAAATCGCCCCGCAATACAGGATCCAGCGTCTTGACTCGTGGACAGACAGCAAAGAAGACTCGGTATTCATCACCACCTATGGATTCATCTTTCAGGTTGGGAATGAAGAAGCCACTGTCGGCATGATCAATGATAATCCCAAGCGCGAGTTACTTTCCACTGCCATGCTATGCCTAGGGAGTGTACCAAATGTCGGAGATCTTGTTGAGCTGGCAAGGGCCTGCCTCACTATGGTGGTAACATGCAAGAAGAGTGCAACTAACACCGAGAGAATGGTCTTCTCAGTAGTGCAGGCACCCCAGGTGCTGCAAAGCTGTAAGGTTGTGGCAAACAAATACTCGTCGGTGAATGCAGTCAAGCACGTGAAAGCACCAGAGAAGATTCCTGGGAGCGGAGCCCTAGAGTATAAAGTGAACTTTGTCTCCCTGACCGTGGTGCCAAGAAAGGACGTCTACAAGATACCAACTGCAGCACTTAAGGTCTCTGGCTCAAGTCTGTACAATCTTGCGCTCAATGTCACTATTGATGTGGAGGTAGACCCGAAGAGCCCGTTGGTCAAATCCCTTTCCAAGTCCGACAGTGGGTACTATGTTAATCTCTTCTTACATATTGGGCTTATGTCTACTGTAGATAAGAAGGGAAAGAAAGTGACATTTGACAAGCTTGAAGGGAAGATAAGGAGACTTGATCTATCTGTAGGGCTTAGTGACGTGCTCGGACCTTCCGTGCTTGTAAAGGCGAGAGGTGCACGGACTAAGCTGCTGGCACCTTTCTTCTCTAGCAGTGGGACAGCCTGCTACCCCATAGCAAATGCCTCTCCTCAGGTGGCCAAGATACTCTGGAGCCAAACCGCGTGCTTACGGAGTGTAAAAGTCATTATCCAAGCGGGCACCCAGCGTGCTGTCGCAGTGACCGCCGACCACGAGGTTACCTCTACTAAGCTGGAGAAGGGGCATACCATTGCCAAATACAATCCCTTCAAGAAA
>AHF58480
ATGGACTCATCCAGGACAATCGGGTTATACTTTGATTCTGCTCTCCCATCCAGCAGCCTGTTAGCATTTCCGATTGTCTTACAAGACACAGGAGATGGGAAGAAACAAATCACCCCACAATACAGGATTCAGCGTCTTGACTCATGGACAGACAGTAAGGAAGACTCGGTATTCATCACCACCTATGGATTCATCTTCCAAATTGGGAATGAGGAAGTCACAGTCGGCGTGATCAATGATAATCCCAGGCATGAGTTACTCTCTTCTGCAATGCTCTGCTTGGGAAGCGTCCCGAACGACGGAGATCTTGTTGAGCTGGCGAGAGCCTGCCTCACTATGGTGATAACTTGCAAGAAAAGTGCAACTAATACTGAGAGAATAGTCTTCTCAGTGGTGCAGGCACCTCGGGTGCTGCAAAGCTGTATGGTTGTGGCAAATAGGTACTCATCGGTGAATGCAGTGAAGCATGTGAAAGCACCAGAAAAGATCCCTGGGAGCGGAACCCTAGAGTATAAGGTGAATTTTGTCTCCTTGACTGTGGTGCCGAGGAGAGACGTCTACAGGATCCCGACTGCAGTATTGAAAGTATCCGGCTCAAGCCTGTACAATCTTGCGCTCAATGTCACCATTGATGTGGAGGTGGACCCGAAGAGCCCACTAGTCAAATCCCTATCCAAGTCCGATAGTGGGTACTATGCGAATCTTTTTTTGCATATTGGGCTTATGTCTACTGTAGATAAGAAGGGAAAGAAAGTTACATTTGACAAGATAGAGGAAAAGATAAGAAGACTCAATCTGTCTGTCGGGCTCAGTGATGTGCTTGGACCCTCTGTGCTTGTGAAGGCGAGAGGTGCACGGACTAAGCTATTGGCTCCTTTCTTTTCCAGCAGTGGGACAGCCTGTTATCCTATAGCAAATGCCTCTCCCCAGGTTGCTAAAATACTCTGGAGCCAAACCGCGCACCTGCGGAGTGTGAAAGTCATCATTCAAGCTGGCACCCAGCGTGCTGTCGCAGTAACCGCTGATCATGAGGTCACCTCTACTAAGATAGAGAAGAGGCATACCATTGCAAAATACAATCCTTTCAGGAAA
>AEW24453
ATGGACTCATCCAGGACAATCGGGCTGTACTTTGATTCTGCCCTCCCTTCCAGCAGCCTGTTAGCATTTCCGATTGTCTTACAAGACACAGGAGACGGGAAGAAGCAAATCACCCCACAATACAGGATCCAGCGTCTTGATTCGTGGACAGACAGTAAGGAAGACTCGGTATTCATCACCACCTACGGGTTCATCTTTCAAATTGGGAATGAAGAAGCCACCGTCGGTGTGATCAATGACAATCCCAGGCACGAGCTACTCTCTTCCGCAATGCTCTGCTTAGGGAGTGTCCCGAATGACGGAGATCTTGTTGAGCTGGCGAGAGCCTGCCTCACCATGGTGGTAACTTGCAAGAAGAGTGCAACTAACACTGAGAGAATAGTCTTCTCAGTAGTGCAGGCACCTCGGGTGCTGCAAAGCTGTATGGTTGTGGCAAATAGGTACTCATCAGTGAATGCAGTGAAGCATGTGAAGGCGCCAGAAAAGATCCCTGGGAGCGGAACCCTAGAGTATAAAGTGAATTTTGTCTCTTTGACCGTGGTGCCAAGAAGGGATGTCTACAGGATCCCAACTGCAGTATTGAAAGTGTCTGGCTCAAGCCTGTACAATCTTGCGCTCAATGTCACTATTGATGTGGACGTGGATCCGAAGAGCCCGTTAGTCAAATCCCTTTCCAAGTCCGATAGCGGATACTATGCGAATCTTTTTCTGCATATCGGGCTTATGTCCACTGTAGATAAGAAGGGAAAGAAAGTGACATTTGACAAGATAGAGGAAAAGATAAGGAGACTCAATCTATCTGTCGGGCTTAGTGATGTGCTCGGACCCTCTGTGCTTGTGAAGGCGAGAGGTGCACGGACTAAGCTACTTGCTCCTTTCTTCTCTAGCAGTGGGACAGCCTGCTATCCTATAGCAAATGCCTCTCCCCAGGTTGCCAAGATACTCTGGAGCCAAACTGCGCACCTGCGGAGTGTGAAAGTCATCATTCAAGCCGGCACTCAGCGTGCTGTCGCAGTGACCGCTGATCATGAGGTAACCTCCACTAAGGTAGAGAGGAGGCATGCCATTGCTAAATACAATCCTTTCAGGAAA
>AAS67146
ATGGACTCATCCAGGACAATCGGGCTGTACTTTGATTCTGCCCTCCCTTCCAGCAGCCTGTTAGCATTCCCGATCGTCCTACAAGACACAGGAGATGGGAAGAAGCAAATCACCCCACAATACAGGATCCAGCGTCTTGACTCGTGGACAGACAGTAAGGAAGACTCGGTATTTATCACCACCTACGGATTCATCTTCCAAATTGGGAATGAAGAAGTCACCGTCGGCATGATCAACGACAATCCCAGGCACGAGTTACTTTCTTCTGCGATGCTCTGCCTAGGAAGTGTCCCGAACGATGGAGATCTTGTTGAACTGGCGAGGGCCTGCCTCACTATGGTGGTAACTTGCAAGAAGAGTGCGACTAATACTGAAAGAATAGTCTTCTCAGTAGTGCAGGCACCTCGGGTGCTGCAAAGCTGTATGGTTGTGGCAAATAGGTACTCATCAGTGAATGCAGTGAAGCATGTGAAAGCACCCGAGAAGATCCCTGGGAGCGGAACCCTAGAGTATAAGGTGAATTTTGTCTCTTTGACTGTGGTGCCGAGGAAAGACGTCTATAGGATCCCAACTGCAGCATTGAAAATATCTGGCTCAAGCCTATACAATCTCGCGCTCAATGTCACTATTGATGTGGAGGTAGACCCGAAGAGCCCGTTAGTCAAATCCCTTTCTAAGTCTGATAGTGGATACTATGCTAATCTTTTTTTGCATATCGGGCTTATGTCCACTGTAGATAAGAAGGGAAAGAAAGTGACATTTGACAAGATAGAGGGAAAGATAAGAAGACTCAATCTATCTGTCGGGCTCAGTGATGTGCTCGGACCTTCTGTGCTTGTGAAGCCGAGAGGTGCACGGACTAAGCTACTGGCACCTTTCTTCTCTAGCAGTGGGACAGCCTGCTATCCTATAGCAAATGCCTCTCCCCAGGTTGCTAAAATACTCTGGAGCCAAACTGCGCACCTGCGGAGTGTAAAAGTCATCATTCAAGCTGGCACCCAACGTGCTGTCGCAGTGACTGCTGATCATGAGGTTACCTCTACCAAGATAGAGAAGAAACACACCATTGCTAAATACAATCCTTTCAAAAAG
>AEX01228
ATGGACTCATCTCGGACAATCGGGCTGTACTTTGATTCTGCCCTCCCTTCCAGCAGCCTGCTAGCATTTCCGATTATCCTACAAGACACAGGAGATGGGAAGAAGCAAATCACCCCACAATACAGGATCCAACGTCTTGACTCATGGACAGACAGCAAGGAGGACTCGGTATTTATCACCACCTACGGATTCATCTTCCAAATTGGGAATGAGGAAGCCACCGTCGGCATGATCAATGACAATCCCAGACACGAGTTACTCTCTTCTGCGATGCTCTGCCTAGGAAGCGTCCCGAACGACAGAGATCTTGTTGAGCTGGCAAGAGCCTGCCTCACTATGGTGATAAATTGTAAGAAGAGTGCAACTAATACTGAGAGAATAGTCTTCTCAGTAGTGCAGGCACCTCGGGTGCTGCAAAGCTGTATGGTTGTGGCAAATAGGTATTCGTCGGTGAATGCAGTGAAGCATGTGAAAGCACCAGAAAAGATTCCTGGAAGCGGAACCCTAGAATATAAGGTGAATTTCGTCTCTTTGACTGTGGTGCCGAGGAGGGACGTCTACAGGATCCCAACTGCAGTATTGAAAGTATCTGGCTCAAGCCTGTACAATCTTGCGCTCAATGTCACTATTGATGTGGAGGTGGACCCGAAGAGCCCTTTAGTCAAATCCCTTTCTAAGTCTGATAGTGGGTACTATGCGAATCTTTTTCTGCATATCGGGCTTATGTCTACTGTCGATAGGAAAGGGAGGAAAGTGACATTTGACAAGATAGAGGAAAAAATAAGGAGACTCAATCTTTCTGTCGGGCTCAGTGATGTGCTCGGACCCTCTGTACTTGTGAAGGCAAGAGGTGCAAGGACTAAGCTACTGGCTCCTTTCTTTTCTAGCAGTGGGACAGCCTGCTATCCTATAGCAAATGCCTCTCCCCAGGTTGCTAAGATACTATGGAGCCAAACTGCACACCTGCGGAGTGTAAAAGTCATCATCCAAGCTGGCACTCAGCGTGCTGTCGCAGTGACCGCGGATCATGAGGTCACCTCAACTAGAATAGAGAAGAAACACACCATCGCCAAATACAATCCCTTCAAGAAA
>ACT22890
ATGGATTCATCTAGGACAATCGGGCTATACCTTGATTCTGCCCTTCCCTCCAGTAACCTGTTAGCATTCCCGATCGTCTTACAGGACACGGGAGATGGAAAGAAGCAAATCGCCCCGCAATATAGGATCCAGCGTCTCGACTCGTGCACCGATAGCAAAGAAGATTCGGTATTCATCACCACCTATGGATTCATCTTCCAGGTCGGAAATGAGGAAGCCACTGTCGGTATGATCAATGATAATCCCAAGCGCGAGTTACTTTCCGCTGCAATGCTTTGTCTAGGAAGTGTTCCAAATGTCGGGGATCTCGTCGAACTGGCAAGGGCTTGCCTCACTATGGTAGTCACATGCAAGAAGAGTGCAACTAATACTGAGAGAATGGTTTTCTCAGTGGTACAGGCACCCCAAGTGCTACAAAGCTGCAGGGTTGTGGCAAACAAATACTCGTCAGTGAATGCCGTCAAGCACGTGAAAGCGCCAGAGAAGATCCCTGGGAGCGGGAACCTAGAGTACAAGGTGAACTTTGTCTCTTTGACCGTGGTACCGAGGAAGGATGTCTACAAGATCCCAACCGCAGCATTGAAGGTTTCTGGTTCGAGTCTGTATAATCTTGCGCTCAATGTCACCATTGATGTGGAGGTGGACCCGAAGAGTCCGCTGGTTAAATCACTATCCAAGTCCGACAGTGGATACTACGCTAACCTCTTCTTGCATATCGGACTTATGTCCACTGTAGATAAGAAGGGGAAGAAAGTGACGTTCGACAAGCTAGAAAGGAAGATAAGGAGACTTGACCTATCTGTCGGGCTCAGTGACGTGCTCGGACCTTCTGTGTTGGTGAAAGCAAGAGGCGCACGAACTAAGTTGCTGGCACCTTTCTTCTCTAGCAGTGGAACAGCCTGCTACCCCATAGCAAATGCCTCTCCTCAGGTAGCCAAGATACTCTGGAGTCAAACCGCGTGCCTGCGGAGTGTCAAAGTCATCATCCAAGCAGGCACCCAACGCGCTGTCGCAGTGACCGCTGACCATGAGGTTACCTCTACCAAGCTGGAAAAGGGGCATACCATTGCCAAATACAATCCTTTCAGAAAA
>ACT22896
ATGGATTCATCCAGGACAATCGGGCTGTACTTTGATTCTGCCCTTCCTTCTAGCAACCTGTTAGCATTCCCGATCGTCTTACAGGACACAGGAGATGGAAAGAAGCAAATCGCCCCGCAATATAGGATCCAGCGCCTTGACTCGTGGACCGATAGCAAAGATGACTCAGTCTTCATCACCACCTATGGATTCATCTTTCAGGTCGGTAATGAGGAAGCCACTGTCGGTATGATCAATGATAATCCCAAGCGCGAGTTACTTTCCGCTGCGATGCTCTGCCTAGGAAGTGTCCCAAACGTCGGGGATCTCGTTGAGCTGGCAAGAGCCTGCCTCACTATGGTAGTCACATGCAAGAAGAGTGCAACTAATACTGAGAGAATGGTTTTCTCAGTAGTGCAGGCACCCCAAGTGCTGCAAAGCTGCAGGGTTGTGGCAAACAAATACTCGTCAGTGAATGCTGTCAAACATGTGAAAGCGCCAGAGAAGATCCCTGGGGGCGGGAACCTAGAGTACAAGGTAAATTTTGTCTCTTTGACCGTGGTACCAAGGAAGGATGTCTATAAGATCCCAACCGCGGCATTGAAGGTTTCTGGTTCGAGTCTGTATAATCTTGCGCTCAATGTCACCATTGATGTGGAGGTGGACCCGAAGAGCCCGTTGGTTAAATCGCTATCCAAGTCCGACAGCGGATACTACGCTAACCTCTTCTTGCATATCGGACTTATGTCCACTGTAGATAAGAAGGGGAAGAAAGTGACATTCGACAAGCTGGAAAAGAAGATAAGGAGACTTGATCTATCTGTCGGGCTCAGTGACGTGCTCGGACCTTCCGTGTTGGTGAAGGCAAGAGGTGCACGGACTAGGTTGCTGGCACCTTTCTTCTCTAGCAGTGGAACAGCCTGCTACCCCATAGCAAATGCCTCCCCTCAGGTAGCCAAGATACTCTGGAGCCAGACCGCGTGCCTGCGGAGTGTCAAAGTCATCATTCAAGCAGGCACCCAACGTGCCGTCGCGGTGACTGCTGACCACGAGGTTACCTCTACCAAGCTGGAAAAGGGGCATACCATTGCCAAATACAATCCCTTCAGGAAA
>AEZ00704
ATGGACTCATCCAGGACAATCGGACTGTACTTTGATTCTGCCCTTCCTTCCAGCAGCCTGCTTGCTTTCCCGATCGTCCTACAAACCACAGGAGATGGGAAGAAGCAAATCACCCCACAATATAGGATCCAGCGTCTTGACTCGTGGACGGACAGCAAAGAAGATTCGGTATTTATCACCACCTACGGATTCATCTTCCAAGTCGGGAATGAAGAAGTCACTGTCGGCACGATCAATGATAACCCCAGGCAAGAGTTACTTTCTTCTGCAATGCTCTGCCTAGGGAGTGTCCCTAATGACGGAGATCTCGTTGAGCTGGCGAGGGCCTGCCTCACTATGGTGGTAACGTGCAAGAAGAGTGCAACCAATACTGAGAGAATAGTCTTCTCGATAGTGCAGGCACCCCGGGTGCTGCAAAGCTGTATGGTTGTGGCAAATAGGTACTCATCAGTGAATGCAGTAAAGCATGTAAAAGCACCAGAGAAGATCCCCGGGAGCGGAACTCTAGAGTATAAGGTGAACTTTGTCTCTTTGACTGTGGTGCCGAGGAAGGATGTCTACAGGATCCCAACCGCAGCATTGAAAGTATCTGGCTCGAGCCTGTACAATCTTGCGCTCAATGTCACTATTGATGTGGAGGTGGACCCGAAGAGCCCATTAGTCAAATCCCTTTCCAAGTCTGATAGTGGATACTATGCTAATCTTTTCTTACATATCGGGCTTATGTCCACTGTAGATAAAAAGGGAAAGAAAGTGACATTTGACAAGCTGGAAAGGAAGATAAGAAGACTCAATCTATCTGTTGGGCTCAGTGATGTGCTCGGACCTTCCGTGCTTGTGAAGGCGAGAGGTGCACGGACTAAGCTGTTGGCACCTTTCTTCTCTAGCAGTGGGACAGCCTGCTACCCTATAGCAAATGCCTCTCCCCAGGTTGCTAAGATACTCTGGAGTCAAACTGCGCACCTGCGAAGTGTAAAGGTCATCATTCAAGCGGGCACCCAACGTGCTGTCGCAGTGACCGCTGACCATGAGGTTACCTCTACTAAGATAGAGAAGAGGCATACTATTGCTAAATACAACCCCTTCAAGAAA
>AGR34130
ATGGACTCATCTAGGACAATTGGGCTGTACTTTGATTCTGCCCATTCTTCTAGCAACCTGTTAGCATTTCCGATCGTCCTACAAGACACAGGAGATGGGAAGAAGCAAATCGCCCCGCAATATAGGATCCAGCGCCTTGACTTGTGGACTGATAGTAAGGAGGACTCAGTATTCATCACCACCTATGGATTCATCTTTCAAGTTGGGAATGAAGAAGCCACTGTCGGCATGATCGATGATAAACCCAAGCGCGAGTTACTTTCCGCTGCGATGCTCTGCCTAGGAAGCGTCCCAAATACCGGAGACCTTATTGAGCTGGCAAGGGCCTGTCTCACTATGATAGTCACATGCAAGAAGAGTGCAACTAATACTGAGAGAATGGTTTTCTCAGTAGTGCAGGCACCCCAAGTGCTGCAAAGCTGTAGGGTTGTGGCAAACAAATACTCATCAGTGAATGCAGTCAAGCACGTGAAAGCGCCAGAGAAGATTCCCGGGAGTGGAACCCTAGAATACAAGGTGAACTTTGTCTCCTTGACTGTGGTACCGAAGAAGGATGTCTACAAGATCCCAGCTGCAGTATTGAAGGTTTCTGGCTCGAGTCTGTACAATCTTGCGCTCAATGTCACTATTAATGTGGAGGTAGACCCGAGGAGTCCTTTGGTTAAATCTCTGTCTAAGTCTGACAGCGGATACTATGCTAACCTCTTCTTGCATATTGGACTTATGACCACCGTAGATAGGAAGGGGAAGAAAGTGACATTTGACAAGCTGGAAAAGAAAATAAGGAGCCTTGATCTATCTGTCGGGCTCAGTGATGTGCTCGGGCCTTCCGTGTTGGTAAAAGCAAGAGGTGCACGGACTAAGCTTTTGGCACCTTTCTTCTCTAGCAGTGGGACAGCCTGCTATCCCATAGCAAATGCTTCTCCTCAGGTGGCCAAGATACTCTGGAGTCAAACCGCGTGCCTGCGGAGCGTTAAAATCATTATCCAAGCAGGTACCCAACGCGCTGTCGCAGTGACCGCCGACCACGAGGTTACCTCTACTAAGCTGGAGAAGGGGCACACCCTTGCCAAATACAATCCTTTTAAGAAA
>ACK38031
ATGGACTCATCCAGAACAATCGGGCTGTACTTTGACTCTGCCCTCCCTTCCAGCAGCCTGTTAGCATTCCCGATCGTCTTACAAGACACAGGAGATGGGAAGAAACGAATCACCCCACAATACAGGATCCAGCGTCTTGACTCGTGGACAGACAGTAAGGAAGACTCAGTATTTATCACCACCTATGGATTCATCTTCCAAATTGGGAATGAAGGGGTCACTGTTGGCATGATCAACGACAATCCCAGACACGAGTTACTTTCCTCTGCAATGCTCTGCCTAGGGAGTGTCCCGAATGACGGAGATCTTGTTGAACTGGCAAGGGCCTGCCTCACTATGGCGGTAACTTGCAAGAAGAGTGCAACTAATACTGAGAGAATAGTCTTCTCAGTAGTGCAGGCACCTCGGGTGCTGCAAAGCTGTATGGTTGTGGCAAATGGGTACTCATCAGTAAATGCAGTGAAGCATGTGAAAGCACCCGAGAAGATCCCTGGGAGCGGAACCCTAGAGTATAAAGTGAATTTCGTCTCTTTGACTGTGGTGCCAAGGAAGGATGTCTACAGGATCCCAACTGCAGCATTGAAAATCTCTGGCTCAAGCCTATACAACCTCGCGCTCAATGTCACTATTGACGTGGAGGTAGACCCGAAGAGCCCGCTAGTCAAATCCCTTTCTAAGTCTGATAGTGGATACTATGCTAATCTTTTTTTGCATATCGGGCTTATATCTACTGTAGATAGGAAGGGAAAGAAAGTGACATTTGACAAGATAGAAGGAAAGATAAGAAGACTCAATCTATCTGTCGGGCTCAGTGATGTGTTCGGACCTTCTATGCTTGTGAAGGCGAGAGGTGCACGAACTAAGCTACTGGCACCTTTTTTCTCTAGCAGTGGGACAGCCTGCTATCCTATAGCAAATGCCTCTCCTCAGGTTGCTAAGATACTCTGGAGTCAAACTGCGCACCTGCGGAGTGTAAAGGTCATCATTCAAGCTGGCACCCAACGTGCTGTTGCAGTGACTGCTGATCATGAGGTTACCTCTACTAAGATAGAGAAGAAGCACACTATTGCTAAGTACAATCCTTTCAAGAAG
>AFV46449
ATGGATTCATCCAGGACAATCGGGCTGTACTTTGATTCTGCCCTCCCTTCCAGCAGCCTGTTAGCATTTCCGATTGTCTTACAAGACACAGGAGACGGGAAGAAGCAAATCACCCCACAATACAGGATCCAGCGTCTTGATTCGTGGACAGACAGTAAGGAAGACTCGGTATTCATCACCACCTACGGGTTCATCTTTCAAATTGGGAATGAAGAAGCCACCGTCGGTGTGATCAATGACAATCCCAGGCACGAGCTACTCTCTTCCGCAATGCTCTGCTTAGGGAGTGTACCGAACGACGGAGATCTTGTTGAGCTGGCGAGAGCCTGCCTCACCATGGTGGTAACTTGCAAGAAGAGTGCAACTAACACTGAGAGAATAGTCTTCTCAGTAGTGCAGGCACCTCGGGTGCTGCAAAGCTGTATGGTTGTGGCAAATAGGTACTCATCAGTGAATGCAGTGAAGCATGTGAAGGCGCCAGAAAAGATCCCTGGGAGCGGAACCTTAGAGTATAAAGTGAATTTTGTCTCTTTGACCGTGGTGCCAAGAAGGGATGTCTACAGGATCCCAAATGCAGTATTGAAAGTGTCTGGCTCAAGCCTGTACAATCTTGCGCTCAATGTCACTATTGATGTGGACGTGGATCCGAAGAGCCCGTTAGTCAAATCCCTTTCCAAGTCCGATAGCGGATACTATGCGAATCTTTTTCTGCATATCGGGCTTATGTCCACTGTAGATAAGAAAGGAAAGAAAGTGACATTTGACAAGATAGAGGAAAAGATAAGGAGACTCAATCTATCTGTCGGGCTCAGTGATGTGCTCGGACCCTCTGTGCTTGTGAAGGCGAGAGGTGCACGGACTAAGCTACTTGCTCCTTTCTTCTCTAGCAGTGGGACAGCCTGCTATCCTATAGCAAATGCCTCTCCCCAGGTTGCCAAGATACTCTGGAGCCAAACTGCGCACCTGCGGAGTGTGAAAGTCATCATTCAAGCCGGCACTCAGCGTGCTGTCGCAGTGACCGCTGATCATGAGGTAACCTCCACTAAGATAGAGAGGAGGCATGCCATTGCTAAATACAATCCTTTCAGGAAA
>ACT22818
ATGGATTCATCCAGGACAATCGGGCTGTACTTTGATTCTGCCCTTCCTTCTAGCAACCTGTTAGCATTCCCGATCGTCTTACAGGACACAGGAGATGGAAAGAAGCAAATCGCCCCACAATATAGGATCCAGCGCCTTGACTCGTGGACCGATAGCAAAGATGACTCAGTCTTCATCACCACCTATGGATTCATCTTTCAGGTCGGGAATGAGGAAGCCACTGTCGGTATGATCAATGATAATCCCAAGCGCGAGTTACTTTCCGCTGCGATGCTCTGCCTAGGAAGTGTCCCAAACGTCGGGGATCTCGTTGAGCTGGCAAGAGCCTGCCTCACTATGGTAGTCACATGCAAGAAGAGCGCAACTAATACTGAGAGAATGGTCTTCTCAGTGGTGCAGGCACCCCAAGTGCTGCAAAGCTGCAGGGTTGTGGCAAACAAATACTCGTCAGTGAATGCTGTCAAACATGTGAAAGCGCCAGAGAAGATCCCTGGGGGCGGGAACCTAGAGTACAAGGTAAATTTTGTCTCTTTGACCGTGGTACCGAGGAAGGATGTCTACAAGATCCCAACCGCAGCATTGAAGGTTTCTGGTTCGAGTCTGTATAATCTTGCGCTCAATGTCACCATTGATGTGGAGGTGGACCCTAAGAGCCCGTTGGTTAAATCGCTATCCAAGTCCGACAGTGGATACTACGCTAACCTCTTCTTGCATATCGGACTTATGTCCACTGTAGATAAGAAGGGGAAGAAAGTGACATTCGACAAGCTGGAAAAGAAGATAAGGAGACTTGATCTATCTGTCGGGCTCAGTGACGTGCTCGGACCTTCCGTGTTGGTGAAGGCAAGAGGTGCACGGACTAAGTTGCTGGCACCTTTCTTCTCTAGCAGTGGAACAGCCTGCTACCCCATAGCAAATGCCTCCCCTCAGGTAGCCAAGATACTCTGGAGCCAAACCGCGTGCCTGAGGAGTGTCAAAGTCATCATCCAAGCAGGCACCCAACGTGCCGTCGCGGTGACTGCTGACCACGAGGTTACCTCTACCAAGCTGGAAAAGGGGCATACCATTGCCAAATACAATCCTTTCAGGAAA
>AEX55108
ATGGACTCATCCAGGACAGTCGGGCTGTACTTTGATTCTGCCCTCCCTTCCAGCAGCTTATTAGCATTTCCAATTGTCCTACAAGACACAGGAGACGGGAAGAAGCAGATCACCCCACAATATAGGATTCAGCGTCTTGACTCATGGACAGACAGTAAGGAAGACTCGGTATTCATCACCACCTACGGATTTATCTTTCAAATTGGGAATGAGGAAGTCACTGTCGGCGTGATCAATGACAACCCCAGACACGAACTACTCTCCTCTGCAATGCTTTGCTTAGGAAGCGTCCCAAATGATGGAGATCTTGTCGAGCTGGCGAGAGCCTGCCTCACTATGATGGTAACCTGTAAGAAAAGTGCAACTAATACTGAGAGAATAGTCTTCTCGGTAGTACAGGCACCTCGGGTGCTGCAGAGCTGTATGGTTGTGGCAAATAAGTACTCATCGGTGAATGCAGTGAAGCATGTGAAAGCACCAGAAAAGATCCCCGGGAGCGGAACCTTAGAATATAAGGTAAATTTTGTCTCTCTGACTGTGGTGCCGAGGAGAGATGTCTACAGGATCCCAACAGCGGTATTGAAAGTATCCGGCTCAAGCCTATACAATCTTGCGCTCAATGTCACTATTGATGTGGAGGTGGACTCGAAGAGCCCCTTAGTCAAATCCCTCTCTAAGTCCGATAGTGGGTACTATGCGAATCTTTTCTTGCATATCGGGCTGATGTCTACTGTGGACAAGAAGGGAAAGAAAGTGACATTTGACAAGATAGAGGAAAAAATAAGAAGACTCAACCTATCTGTCGGGCTCAGTGATGTGCTTGGACCTTCTGTGCTTGTGAAGGCGAGAGGTGCACGGACGAAGCTATTGGCTCCTTTCTTTTCCAGCAGCGGGACAGCTTGCTATCCCATAGCAAATGCCTCTCCCCAAGTTGCTAAGATACTCTGGAGCCAAACCGCGCACCTGCGGAGTGTGAAAGTCATCATTCAAGCTGGCACCCAGCGTGCTGTTGCAGTAACCGCCGATCATGAGGTCACCTCCACTAAGATAGAGAAGAGGCACACCATTGCTAAATATAATCCTTTCAGGAAA
>AGL09167
ATGGACTCATCCAGGACAATCGGGCTGTACTTTGATTCTGCCCTCCCTTCCAGCAGCCTATTAGCATTTCCGATTATCTTACAAGACACAGGAGACGGGAAGAAACAAATCACCCCACAATACAGGATCCAGCGTCTTGATTCGTGGACAGACAGTAAGGAAGACTCGGTATTTATCACCACCTACGGGTTCATCTTTCAGGTGGGGAATGAAGAAGCCACCGTCGGTGTGATCAATGACAATCCCAGGCACGAGCTACTCTCTTCCGCAATGCTTTGCTTAGGGAGTGTCCCGAACAACGGAGATCTTGTTGAGCTGGCGAGAGCCTGCCTCACCATGGTGGTAACCTGCAAGAAGAGTGCAACTAACACTGAGAGAATAGTCTTCTCAGTAGTGCAGGCACCTCGGGTGCTGCAAAATTGTATGGTTGTGTCAAATAGGTACTCATCAGTGAATGCAGTGAAGCATGTGAAGGCGCCCGAAAAGATCCCTGGGAGCGGAACCCTAGAGTATAAAGTGAATTTTGTCTCTTTGACTGTGGTGCCGAGAAGGGATGTCTACAGGATCCCAACTGCAGTATTGAAAGTGTCTGGCTCAAGCCTGTACAATCTTGCGCTCAATGTCACTATTGATGTGGACGTGGATCCGAAGAGCCCGTTGGTCAAATCCCTTTCTAAGTCCGATAGCGGGTACTATGCGAATCTTTTTCTGCATATCGGGCTTATGTCCACTGTAGACAAGAGAGGAAAGAAAGTGACATTTGACAAGATAGAGGAAAAGATAAGGAGACTCAATTTATCTGTTGGGCTCAGTGATGTGCTCGGACCCTCTGTGCTTGTGAAGGCGAGAGGTGCACGGACTAAGCTACTTGCTCCTTTCTTCTCTAGCAGTGGGACAGCCTGCTATCCTATAGCAAATGCCTCTCCCCAGGTTGCCAAGATACTCTGGAGCCAGACTGCGCACCTGCGGAGCGTGAAAGTCATCATTCAAGCCGGCACTCAGCGTGCTGTCGCGGTGACCGCTGATCATGAGGTAACCTCCACTAGGATAGAGAGGAGGCACGCCATTGCTAAATACAATCCTTTCAGGAAA
>ACT22812
ATGGATTCATCTAGGACAATCGGGCTATACCTTGATTCTGCCCTTCCCTCCAGTAACCTGTTAGCATTCCCGATCGTCTTACAGGACACGGGAGATGGAAAGAAGCAAATCGCCCCGCAATATAGGATCCAGCGTCTTGACTCGTGGACCGATAGTAAAGAAGATTCGGTATTCATCACCACCTATGGATTCATCTTCCAGGTCGGAAATGAGGAAGCCATTGTCGGTATGATCAATGATAATCCCAAGCGCGAGTTACTTTCTGCTGCAATGCTTTGTCTAGGAAGTGTTCCAAATGTCGGGGATCTCGTCGAACTGGCAAGGGCTTGCCTCACTATGGTAGTCACATGCAAGAAAAGTGCAACTAATACTGAGAGAATGGTTTTCTCAGTGGTACAGGCACCCCAAGTGCTACAAAGCTGCAGGGTTGTGGCAAACAAATACTCGTCAGTGAATGCCGTCAAGCACGTGAAAGCGCCAGAGAAGATCCCTGGGAGCGGGAACCTAGAGTACAAGGTGAACTTTGTCTCTTTGACCGTGGTACCGAGGAAGGATGTCTACAAGATCCCAACCGCAGCATTGAAGGTTTCTGGTTCGAGTCTGTATAATCTTGCGCTCAATGTCACCATTGATGTGGAGGTGGACCCGAAGAGTCCGCTGGTTAAATCACTATCCAAGTCCGACAGTGGATACTACGCTAACCTCTTCTTGCATATCGGACTTATGTCCACTGTAGATAAGAAGGGGAAGAAAGTGACGTTCGACAAGCTAGAAAGAAAGATAAGGAGACTTGACCTATCTGTCGGGCTCAGTGACGTGCTCGGACCTTCTGTGTTGGTGAAAGCAAGAGGCGCACGAACTAAGTTGCTGGCACCTTTCTTCTCTAGCAGTGGAACAGCCTGCTACCCCATAGCAAATGCCTCTCCTCAGGTAGCCAAGATACTCTGGAGTCAAACCGCGTGCCTGCGGAGTGTCAAAGTCATCATCCAAGCAGGCACCCAACGCGCTGTCGCAGTGACCGCTGACCATGAGGTTACCTCTACCAAGCTGGAAAAGGGGCATACCATTGCCAAATACAATCCTTTCAGAAAA
>AFH08724
ATGGACTCATCCAGAACAATCGGGCTGTACTTTGATTCTGCCCTCCCCTCTAGCAGCCTGTTAGCATTCCCGATCGTCCTACAAGACACAGGAGATGGGAAGAAGAAAATCACCCCACAATACAGAATCCAGCGTCTTGACTCATGGACAGACAGTAAGGAAGACTCGGTATTCATCACCACCTACGGATTTATCTTCCAAATAGGGAATGAAGAGGTCACTGTCGGTATGATCAATGACAATCCCAGACATGAGTTACTTTCCTCTGCAATGCTCTGCCTAGGAAGTGTCCCGAATGACGGAGATCTTGTTAAATTGGCGAGGGCCTGCCTCACTATGGTGATAACTTGCAAGAAGAGTGCAACTAATACTGAGAGAATAGTCTTCTCAGTAATGCAGGCACCTCAGGTGCTGCAAAGCTGTATGGTTGTGGCAAATAAGTACTCGTCAGTGAATGCAGTGAAGCACGTTAAAGCACCCGAGAAGATCCCTGGGAGCGGAACCCTAGAGTATAAAGTGAACTTTGTCTCTTTGACTGTGGTACCGAGGAAGGATGTCTACAAGATCCCAACTGCAGCATTAAGAATATCTGGCTCAAGTCTATATAATCTCGCACTCAATGTCACTATTGATGTGGAAGTAGATCCAAAGAGCCCGCTAGTCAAATCTCTTTCTAAGTCTGACAGTGGATACTATGCTAATCTTTTTTTGCATATCGGGCTTATGTCCACTGTAGACAAGAAGGGAAAGAAAGTGACATTTGACAAGATAGAGGAGAAGATAAGAAGACTCAATCTATCTGTTGGGCTCAGTGATGTGCTCGGACCTTCTGTGCTTGTGAAGGCGAGAGGTGCACGGACTAAGCTACTGGCACCTTTTTTCTCCAGCAGCGGGACGGCCTGCTATCCTATAGCAAATGCCTCCCCTCAGGTTGCCAAGATACTCTGGAGTCAAACCGCGCACCTGCGGAGTGTAAAAGTCATCATTCAAGCTGGCACCCAACGTGCTGTTGCAGTGACTGCCGATCATGAAGTCACCTCTACTAAGATAGAGAAGAGGCACACCATTGCCAAATACAATCCTTTCAAGAAG
>AFV46444
ATGGACTCATCCAGGACAATCGGGCTGTACTTTGATTCTGCCCTCCCTTCCAGCAGCCTGTTAGCATTTCCAATTGTCTTACAAGACACAGGAGATGGGAAGAAGCAAATCACCCCACAATACAGGATCCAGCGTCTTGATTCATGGACAGACAGTAAGGAAGACTCGGTATTCATCACCACCTACGGGTTCATCTTTCAAATTGGGAATGAAGAAGCCACCGTCGGTGTGATCAATGACAATCCCAGGCACGAGCTACTCTCCTCCGCGATGCTCTGCTTAGGGAGTGTCCCGAACGACGGAGATCTTGTTGAGCTGGCGAGAGCCTGCCTCACCATGGTTGTAACTTGCAAGAAGAGTGCAACTAACACTGAGAGAATAGTCTTCTCAGTAGTGCAGGCACCTCGGGTGCTGCAAAGCTGTATGGTTGTGTCAAATAGGTACTCATCAGTGAATGCAGTGAAGCATGTGAAGGCGCCTGAAAAGATCCCTGGGAGCGGAACCCTAGAGTATAAAGTGAATTTTGTCTCTTTGACCGTGGTGCCGAAAAGGGATGTCTACAGGATCCCAACTGCAGTATTGAAAGTGTCTGGCTCAAGCCTGTACAATCTTGCGCTCAATGTCACTATTGATGTGGACGTGGATCCGAAGAGCCCGTTAGTCAAATCCCTTTCTAAGTCCGATAGCGGATACTATGCGAATCTTTTTCTGCATATCGGGCTTATGTCCATTGTAGATAAGAAGGGAAAGAAAGTGACATTTGACAAGATAGAGGAAAAGATAAGGAGACTCAATCTATCTGTCGGGCTCAGTGATGTGCTCGGACCCTCTGTGCTTGTGAAGGCGAGAGGTGCACGGACTAAGCTACTTGCTCCTTTCTTCTCTAGCAGTGGGACAGCCTGCTATCCTATAGCAAATGCCTCTCCCCAGGTTGCCAAGATACTATGGAGCCAAACCGCGCACCTGCGGAGTGTGAAAGTCATCATTCAAGCCGGCACTCAGCGTGCTGTCGCAGTGACCGCTGATCATGAGGTAACCTCCACTAAGATAGAGAGGAGGCACGCCATTGCTAAATACAATCCTTTCAGGAAA
>AEX55102
ATGGACTCATCCAGAACAGTCGGGCTGTACTTTGACTCTGCCCTCCCTTCCAGCAGCTTACTAGCATTTCCAATTGTCCTACAAGACACAGGAGACGGGAAGAAGCAGATCACCCCACAATATAGGATTCAGCGTCTTGACTCATGGACTGACAGCAAGGAAGACTCGGTATTCATCACCACCTACGGATTTATCTTTCAAGTTGGGAATGAGGAAGTCACTGTCGGCGTGATCAATGACAATCCCAGACACGAATTACTCTCCTCTGCAATGCTTTGCTTAGGAAGCGTCCCAAATGACGGAGATCTTGTTGAGCTGGCGAGAGCCTGCCTCACTATGGTGGTAACCTGCAAGAAAAGTGCAACTAATACTGAGAGAATAGTTTTCTCAGTAGTACAGGCACCTCGGGTGCTGCAGAGCTGTATGGTTGTGGCGAATAAGTACTCATCGGTGAATGCAGTGAAGCATGTGAAAGCACCAGAAAAGATCCCTGGGAGCGGAACCTTAGAGTATAAGGTGAATTTTGTCTCCCTGACTGTGGTGCCGAGGAGAGATGTCTACAGGATCCCAACAGCGGTATTGAAAGTATCCGGCTCAAGCCTGTACAATCTTGCGCTCAATGTCACTATTGATGTGGAGGTGGACTCGAAGAGCCCTTTAGTCAAATCCCTCTCTAAGTCCGATAGTGGGTACTATGCGAATCTTTTCTTGCATATCGGGCTGATGTCTACTGTAGACAAGAAGGGAAAGAAAGTGACATTTGACAAGATAGAGGAAAAAATAAGAAGACTCAACCTATCTGTCGGGCTCAGTGATGTGCTTGGACCTTCTGTGCTTGTGAAGGCGAGAGGTGCACGGACGAAGCTATTGGCTCCTTTCTTTTCCAGCAGCGGGACAGCTTGCTATCCTATAGCAAATGCCTCTCCCCAGGTTGCTAAGATACTCTGGAGCCAAACCGCGCACCTGCGGAGTGTGAAAGTCATCATTCAAGCTGGTACCCAGCGTGCTGTTGCAGTAACCGCCGATCATGAGGTCACCTCCACTAAGATAGAGAAGAGGCACACCATTGCTAAATATAATCCTTTCAGGAAA
>AFV14991
ATGGACTCGTCCAGAACAATCAGGCTGTACTTTGATTCTGCCCTACCTTCCAGCAGCCTGTTAGCATTCCCGATCGTCCTACAAGGCACAGGGGATGGGAAGAAGCGAATCACCCCACAATACAGGATCCAGCGTCTTGACTCGTGGACAGACAGCAAGGAAGACTCAGTATTTATCACCACCTACGGATTCATCTTCCAAATTGGGAATGAGGAGGTCAATGTTGGCACGATCAATGACAATCCCAGACATGAGTTACTTTCCTCTGCAATGCTCTGCCTAGGAAGTGTCCCAAATGACGGAGATCTTGTTGAATTAGCGAGAGCCTGCCTCACCATGGTGATAACTTGCAAGAAGAGTGCAACTAATACTGAGAGAATAGTCTTCTCAGTAGTACAGGCACCTCGAGTGCTGCAAAGCTGTATGGTTGTGGCAAATAAGTACTCATCGGTGAATGCAGTGAAGCATGTGAAAGCACCCGAAAAGATCCCTGGGAGCGGGACCCTAGAGTATAAAGTGAATTTCGTCTCTTTGACTGTAGTGCCGAGGAAAGATGTCTACAGGATCCCAACTGCAGCATTGAAAATCTCTGGTTCAAGCCTGTATAATCTCGCGCTCAATGTCACTATTGATGTGGAGGTAGACCCGAGGAGCCCGCTAGTCAAATCCCTTTCCAAGTCTGATAGCGGATACTATGCTAATCTTTTTTTGCATATCGGGCTTATGTCTACTGTAGATAAGAGGGGAAGGAAAGTGACATTTGACAAGATAGAAGAAAAGATAAGGAGACTCAATCTTTCTGTCGGGCTCAGTGATGTACTCGGACCTTCTGTGCTTGTGAAGGCGAGGGGTGCACGGACTAAGCTATTAGCACCTTTTTTCTCTAGCAGCGGGACGGCCTGCTATCCTATAGCAAATGCCTCTCCTCAGGTTGCTAAAATACTCTGGAGTCAAACTGCGCACCTGCGAAGTGTAAAAGTCATCATTCAAGCTGGCACCCAACGTGCTGTCGCAGTGACTGCTGACCATGAGGTTACCTCTACTAAGATAGAGAAGAGGCACACCATCGCCAAGTACAATCCCTTTAAGAAG
>ADF59239
ATGGACTCATCCAGAACAATCAGGCTGTACTTTGATTCTGCCCTACCCTCCAGCAGCCTGTTAGCATTCCCGATCGTCCTGCAAGGCACGGGAGATGGGAAGAAGCGAATCGCCCCACAATACAGGATCCAGCGTCTTGACTCGTGGACAGACAGCAAGGAAGACTCAGTATTTATCACCACCTACGGATTTATCTTCCAAATTGGGAATGAGGAGGTCACTGTTGGCACGATCAATGACAATCCCAGACATGAGTTACTTTCCTCTGCAATGCTCTGCCTAGGAAGTGTCCCAAATGACGGAGATCTTGTTGAGCTGGCGAGAGCCTGCCTCACCATGGTGATAACTTGCAAGAAGAGTGCAACTAATACTGAGAGAATAGTCTTCTCAGTAGTGCAGGCACCTCGAGTGCTGCAAAGCTGTATGGTTATGGCAAATAAGTACTCATCAGTGAATGCAGTGAAGCATGTGAAAGCACCCGAAAAGATCCCTGGGAGCGGAACCCTAGAGTATAAAGTGAATTTCGTCTCTTTGACTGTAGTCCCGAGGAAGGATGTCTACAGGATCCCAACTGCAGCATTGAAAATCTCTGGTTCAAGCCTGTATAATCTTGCGCTCAATGTCACTATTGATGTGGAGGTAGACCCGAAGAGCCCGCTAGTCAAATCCCTTTCCAAGTCTGATAGCGGATACTATGCTAATCTTTTTTTGCATATCGGGCTTATGTCTACTGTAGATAAGAGGGGAAAGAAAGTGACATTCGACAAGATAGAAGAAAAGATAAGGAGACTCAATCTTTCTGTCGGGCTCAGTGATGTACTCGGACCTTCTGTGCTTGTGAAGGCGAGGGGTGCACGGACTAAGCTACTAGCACCTTTTTTCTCTAGTAGCGGGACGGCCTGCTATCCTATAGCAAATGCCTCTCCTCAGGTTGCCAAGATACTCTGGAGTCAAACTGCGCACCTGCGAAGTGTAAAAGTCATCATTCAAGCTGGCACCCAACGTGCTGTCGCAGTGACTGCTGACCATGAGGTTACCTCTACTAAGATAGAGAAGAGGCACACCATCGCCAAGTACAATCCCTTTAAGAAG
>AFX97670
ATGGACTCATCTAGAACAATCAGGCTGCACTTTGATGCTGCCCTACCTTCCAGCAGCCTGTTAGCATTCCCGATCGTCCTACAAGGCACGGGCGATGGGAAGAAGCGAATCACCCCACAATACAGGATCCAGCGCCTTGACTCATGGACAGACAGCAGGGAAGACTCAGTATTTATCACCACCTACGGATTCATCTTCCAAATTGGGAATGAAGAGGTCACTGTTGGCACGATCAATGACAATCCCAGACATGAGTTACTTTCCTCAGCAATGCTCTGCCTAGGAAGTGTGCCGAATGACGGAGATCTTGTTGAACTGGCGAGGGCCTGCCTCACCATGGCGGTAACTTGCAAAAAAAGTGCAACTAATACTGAGAGAATAGTCTTCTCAGTAGTGCAGGCACCTCGAGTGCTGCAAAGCTGTATGGTTGTGGCAAATAAGTACTCATCAGTGAATGCAGTGAAGCACGTGAAAGCACCCGAGAAGATCCCTGGGAGCGGAACCCTAGAGTATAAAGTGAATTTTGTCTCCTTGACCGTAGTGCCGAGGAAGGATGTCTACAGGATCCCAACTGCAGCATTGAAAATCTCTGGTTCAAGCCTGTACAACCTCGCGCTCAATGTCACTATTGACGTGGAGGTAGACCCGAAGAGCCCGCTAGTCAAATCTCTTTCTAAGTCTGATAGTGGATACTATGCTAATCTGTTCTTGCATATCGGACTCATGTCTACTGTAGATAAGAGGGGAAAGAAAGTTACATTTGACAAGATAGAAGAAAAGATAAGGAGACTCAATCTATCCGTCGGGCTCAGTGATGTACTCGGACCTTCTGTGCTTGTGAAGGCGAGGGGTGCACGGACTAAGCTACTGGCACCCTTTTTCTCCAGCAGCGGGACGGCCTGCTATCCTATAGCAAATGCCTCCCCTCAGGTTGCTAAGATACTCTGGAGTCAAACTGCGCACCTGCGAAGCGTAAAAGTCATCATTCAAGCTGGCACCCAACGTGCCGTCGCAGTGACCGCCGACCACGAGGTCACCTCCACCAAGATAGAGAAGAGGCACACCATTGCCAAGTACAATCCCTTTAAGAAG
>AFV14985
ATGGATTCGTCCAGAACAATCAGGCTGTACTTTGATTCTGCCCTACCCTCCAGCAGCCTGTTAGCATTCCCGATCGTCCTACAAGGCACGGGAGATGGGAAGAAGCGAATCACCCCACAATACAGGATCCAGCGTCTTGACTCGTGGACAGACAGCAAGGAAGACTCAGTATTTATCACCACCTACGGATTCATCTTCCAAATTGGGAATGAGGAGGTCAATGTTGGCACGATCGATGACAATCCCAGACATGAGTTACTTTCCTCTGCAATGCTCTGCCTAGGAAGTGTCCCAAATGACGGAGATCTTGTTGAATTAGCGAGAGCCTGCCTCACCATGGTGATAACTTGCAAGAAGAGTGCAACTAATACTGAGAGAATAGTCTTCTCAGTAGTGCAGGCACCTCGAGTGCTGCAAAGCTGTATGGTTGTGGCAAATAAGTACTCATCAGTGAATGCAGTGAAGCATGTGAAGGCACCCGAAAAGATCCCTGGGAGCGGAACCCTAGAGTATAAAGTGAATTTCGTCTCTTTGACTGTAGTGCCGAGGAAGGATGTCTACAGGATCCCAACTGCAGCCTTGAAAATCTCTGGTTCAAGCCTGTATAATCTCGCGCTCAATGTCACTATTGATGTGGAGGTAGACCCGAAGAGCCCGCTAGTCAAATCCCTTTCCAGGTCTGATAGCGGATACTATGCTAATCTTTTTTTGCATATCGGGCTTATGTCTACTGTAGACAAGAGGGGAAGGAAAGTGACATTCGACAAAATAGAAGAAAAGATAAGGAGACTCAATCTTTCTGTCGGGCTCAGTGATGTACTCGGACCTTCCGTGCTTGTGAAGGCGAGGGGTGCACGGACTAAGCTATTAGCACCTTTTTTCTCTAGCAGCGGGACGGCCTGCTATCCTATAGCAAATGCCTCTCCTCAGGTTGCTAAAATACTCTGGAGTCAAACTGCGCACCTGCGAAGTGTAAAAGTCATCATTCAAGCTGGCACCCAACGTGCTGTCGCAGTGACTGCTGACCATGAGGTTACCTCTACTAAGATAGAGAAGAGGCACACCATCGCCAAGTACAACCCCTTTAAGAAG
>ADZ45535
ATGGACTCATCCAGGACGATCGGGCTGTACTTTGATTCTGCCCTCCCTTCTAGCAGCCTGTTAGCATTCCCGATCGTCTTACAGGACACGGGAGATGGGAAGAAGCAAATCACCCCACAATACAGGATCCAGCGTCTTGACTCATGGACGGACAGTAGGGAAGACTCGGTATTCATCACCACTTACGGATTCATCTTCCAAATTGGAAATGAAGAGGTCACTGTCGGCATGATCAACGACAATCCCAGGCACGAGTTACTCTCTTCTGCAATGCTCTGCCTGGGAAGTGTCCCGAACGACGGAGACCTTGTTGAACTGGCGAGGGCCTGCCTCACTATGGTGGTAACCTGCAAGAAGAGTGCAACTAATACTGAGAGAATAGTCTTCTCAGTAGTGCAGGCACCTCGGGTGCTGCAAAGCTGTATGGTTGTGGCAAATAGGTACTCATCAGTGAATGCAGTGAAGCATGTGAAAGCACCCGAGAAGATCCCTGGGAGCGGAACTCTAGAGTATAAGGTGAACTTTGTCTCTCTGACTGTGGTGCCGAGGAAGGACGTTTACAGGATCCCAACTGCAGCATTGAAAATATCTGGCTCAAGCCTGTACAATCTCGCGCTCAATGTCACTATTGATGTGGAGGTAGACCCACGGAGCCCGTTAGTCAAATCCCTTTCTAAGTCTGATAGTGGACACTATGCTAATCTTTTTTTGCATATCGGGCTTATGTCTACTGTAGATAAGAAGGGAAAGAAAGTGACATTTGACAAGATAGAGGAAAAGATAAGAAGACTCAATCTATCTGTCGGGCTCAGTGATGTGCTCGGACCTTCTGTGCTTGTGAAGGCAAGAGGCGCACGGACTAAGCTACTGGCACCTTTTTTCTCTAGCAGCGGGACAGCCTGCTATCCTATAGCAAATGCCTCTCCTCAGGTTGCTAAGATACTCTGGAGTCAAACTGCGCACCTGCGGAGTGTAAAAGTCATTATTCAAGCAGGCACCCAACGTGCTGTTGCAGTGACTGCTGATCATGAGGTTACCTCAACCAAAATAGAGAAGAGGCACACCATTGCTAAATACAATCCTTTCAAAAAA
>ACK57497
ATGGACTCATCTAGGACAATCGGGCTATACTTTGATTCTGCCCTTCCTTCTAGCAGCCTGTTAGCATTCCCGATCATCCTACAAGACACAGGTGACGGGAAGAAGCAAATCGCCCCACAATATAGGATCCAGCGTCTTGACTTGTGGACAGATAGTAAAGAAGACTCGGTATTCATCACCACCTATGGATTCATCTTCCAGGTTAGGGATGAAGAAGTCGCTGTCGGCATGATCAATGATAATCCCAAGCGCGAGTTACTTTCCTCTGCGATGCTCTGCCTAGGAAGCGTCCCGAATATCGGAGATCTTGTCGAGCTGGCAAGGGCCTGCCTCACTATGGTGGTAACATGCAAGAAGAGTGCAACCAATACTGAGAGAATGGTCTTCTCGGTAGTGCAGGCACCCCAGGTGCTACAGAGCCGTATGGTCGTGGCGAACAAATATTCGTCAGTGAATGCAGTTAAGCATGTGAAAGCACCAGAGAAGATCCCTGGAAGCGGAACCCTAGAGTACAAGGTGAATTTTGTTTCTTTGACTGTGGTGCCGAAGAAGGACGTCTACAAGATCCCGACCGCAGTGTTGAAGGTATCTGGCTCGAGCCTGTACAATCTCGCACTCAATGTCACTATTGATGTGGAGGTAGACCCAAAGAGCCCATTAGTCAAATCTCTTTCCAGGTCCGACAGTGGATACTATGCTAATCTCTTCTTACATATCGGACTTATGTCCACTGTAGATAAGAGGGGAAGGAAAGTGACATTTGACAAGCTGGAGAGGAAGATAAGGAGACTCGATCTGTCTGTCGGGCTTAGTGATGTGCTTGGACCCTCTGTGCTCGTGAAGGCGAGAGGTGCACGAACTAGGCTGCTGGCACCGTTCTTCTCTGGCAGTGGGACAGCTTGCTATCCTATAGCAAATGCCTCTCCTCAGGTAGCCAAGATACTCTGGAGTCAAACCGCGTGCCTGCGGAGTGTAAAAGTCATTATCCAAGCGGGCACCCAACGCGCTGTCGCAGTGACTGCTGACCATGAGGTTACTTCTACTAAGATAGAGAAGGGGCATACCATCACTAAATACAATCCTTTCAAGAAA
>ADF59233
ATGGATTCATCTAGGACAATCGGGCTGTACTTTGATTCTGCCCTTCCCTCTAGCAACCTGTTAGCATTCCCGATCGTCCTACAAGACACAGGGGACGGGAAGAAACAAATCGCCCCGCAATACAGGATCCAGCGTCTTGACTCGTGGACAGACAGCAAAGAAGACTCGGTATTCATCACTACCTATGGATTCATCTTTCAGGTTGGGAATGAAGAAGCCGCTGTTGGCATGATTAATGATAATCCCAAGCGCGAGTTACTTTCTGCTGCAATGCTCTGCCTGGGAAGTGTCCCAAATGTCGGAGATCTTGTTGAGCTGGCAAGGGCCTGCCTCACTATGGTTGTGACATGCAAGAAGAGTGCAACCAACACTGAGAGAATGGTCTTCTCAGTAGTGCAGGCACCCCAGGTGCTGCAAAGCTGCAGGGTTGTGGCAAACAAATACTCGTCGGTGAATGCAGTCAAGCACGTGAAAGCGCCAGAGAAGATCCCAGGGAGCGGAACTCTAGAGTACAAGGTGAACTTTGTCTCTTTGACCGTGGTGCCGAGGAAGGATGTCTACAAAATACCAACTGCAGCACTGAAGGTCTCCGGCTCGAGTCTGTACAATCTTGCGCTCAATGTCACTATTGATGTAGAGGTGGACCCGAAGAGCCCGTTGGTCAAATCTCTGTCCAGGTCCGACAGTGGATACTATGCTATTCTCTTCTTCCACATTGAGGTTATGTCCACCGTAGACAAGAAAGGAAAGAAAGTGACATTTGTCATGCTGGAGAGGAAGATAAGGAGACTTGATCTATCTGTCGAGCTCAGTGACGTGCCTGGACCTTCCGTACTTGTGAAGGCGAGGGGCGCAAGGACTAAGTTGCTGGCACCTTTCTTCTCTAGCAGTGTGACAGCCTGCTATCCCATAGCAAATGCCTCTCCTCAGGTGGCCAAGATAATATGGAGTCAAACCGGGTGCCTGCGGAGTGTCAAAGTAATTATCCAAGCAGGTACCCAGCGGGCCGTCGCAGTGACCGCTGACCACGAAGTCACCTCTACCAAGCTGGAGAAGGGGCATACCATTGCCAAATACAATCCTTTCAAGAAA
>AGL09083
ATGGACTCATCCAGGACAATCGGGCTGTACTTTGATTCTGCCCTCCCTTCCAGCAGCCTGTTAGCATTTCCGATTGTCTTACAAGACACAGGAGACGGGAAGAAGCAAATCACCCCACAATACAGGATCCAGCGTCTTGATTCGTGGACAGACAGTAAGGAAGACTCGGTATTCATCACCACCTACGGGTTCATCTTTCAAATTGGGAATGAAGAAGCCACCGTCGGTGTGATCAATGACAATCCCAGGCACGAGCTACTCTCTTCCGCAATGCTCTGCTTAGGGAGTGTCCCGAACGACGGAGATCTTGTTGAGCTGGCGAGAGCCTGCCTCACTATGGTGGTAACTTGTAAGAAGAGTGCAACCAACACCGAGAGAGTAGTCTTCTCAGTAGTGCAGGCACCTCGGGTGCTGCAAAGCTGTATGGTTGTGGCAAATAGGTACTCATCAGTGAATGCAGTGAAACATGTGAAGGCGCCAGAAAAGATCCCTGGGAGCGGAACCTTAGAATATAAAGTGAATTTTGTCTCTTTGACCGTGGTGCCAAGAAGGGATGTCTACAGGATCCCAACTGCAGTATTGAAAGTGTCTGGCTCAAGCCTGTACAATCTTGCGCTCAATGTCACTATTGATGTGGACGTGGATCCGAAGAGCCCGTTAGTCAAATCCCTTTCCAAGTCCGATAGCGGATACTATGCGAATCTTTTTCTGCATATCGGGCTTATGTCCACTGTAGATAAGAAGGGAAAGAAAGTGACATTTGACAAGATAGAGGAAAAGATAAGGAGACTCAATCTATCTGTCGGGCTCAGTGATGTGCTCGGACCCTCTGTGCTTGTGAAGGCGAGAGGTGCACGGACTAAGCTACTTGCTCCCTTCTTCTCTAGCAGTGGGACAGCCTGCTATCCTATAGCAAATGCCTCTCCCCAGGTTGCCAAGATACTCTGGAGCCAAACTGCGCACCTGCGGAGTGTGAAAGTCATCATTCAGGCCGGCACTCAGCGTGCTGTCGCAGTGACCGCTGATCATGAGGTAACCTCCACTAAGGTAGAGAGGAGGCATGCCATTGCTAAATACAATCCTTTCAAGAAA
>ACR14844
ATGGATTCATCCAGAACAATCGGGTTGTACTTTGATTCTGCCCTCCCTTCCAGCAGCCTGTTAGCATTCCCGATCGTCTTACAAGACACAGGAGATGGGAAAAAGCGAATCACCCCACAATACAGGATCCAGCGTCTTGACTCGTGGACAGACAGTAAGGAAGACTCAGTATTTGTCACTACCTACGGATTCATCTTCCAAATTGGGAATGAAGAGGCCACTGTTGGCACGATCAACGACAATCCCAGACACGAGTTACTTTCCTCTGCAATGCTCTGCCTAGGAAGTGTCCCGAACGATGGAGATCTTGTTGAACTGGCGAAGGCCTGCCTTGCTATGACAGTAACTTGCAAGAAGAGTGCAACTAATACTGAGAGAATAGTCTTCTCAGTAGTGCGGGCACCTCAGGTGCTGCAAAGCTGTATGGTTGTAGCAAATAGGTACTCATCAGTGAATGCAGTGAAGAATGTGAAAGCACCAGAGAAGATCCCTGGGAGCGGAACCCTAGAGTACAAAGTGAATTTTGTCTCTTTGACTGTAGTGCCGAGGAAGGACGTTTACAGGATCCCGACTACAGCGTTGAAAATCTCTGGCTCAAGCCTGTACAACCTCGCGCTCAATGTCACTATTGATGTGGATGTAGACCCGAAGAGCCCACTAGTCAAATCTCTTTCTAAGTCGGATAGTGGATACTATGCTAATCTTTTTTTGCATATCGGGCTTATGTCTACTGTAGATAAGAAGGGAAAGAAAGTGACATTCGACAAGATAGAGGGAAAGATAAGAAGACTCAATCTATCTGTCGGGCTCAGTGATGTGCTCGGACCTTCTGTGCTTGTGAAGGCAAGAGGTGCACGGACTAAGCTACTGGCACCTTTTTTCTCTAGCAGTGGGACAGCCTGTTATCCTATAGCAAATGCTTCTCCTCAGGTTGCTAAGATACTCTGGAGTCAAACTGCACACCTGCGGAGCGTAAAAGTCATCATTCAAGCCGGCACCCAACGTGCTGTCGCAGTGACTGCTGATCATGAGGTTACCTCTACTAAGATAGAGAAGAGGCACACCATTGCTAAGTACAATCCCTTCAAGAAG
>ACK57503
ATGGACTCATCTAGGACAATCGGGCTATACTTTGATTCTGCCCTTCCTTCTAGCAGCCTGTTAGCATTCCCGATCATCCTACAAGACACAGGTGACGGGAAGAAGCAAATCGCCCCACAATATAGGATCCAGCGTCTTGACTTGTGGACAGATAGTAAAGAAGACTCGGTATTCATCACCACCTATGGATTCATCTTCCAGGTTAGGGATGAAGAAGTCGCTGTCGGCATGATCAATGATAATCCCAAGCGCGAGTTACTTTCCTCTGCGATGCTCTGCCTAGGAAGCGTCCCGAATATCGGAGATCTTGTCGAGCTGGCAAGGGCCTGCCTCACTATGGTGGTAACATGCAAGAAGAGTGCAACCAATACTGAGAGAATGGTCTTCTCGGTAGTGCAGGCACCCCAGGTGCTACAGAGCTGTATGGTCGTGGCGAACAAATATTCGTCAGTGAATGCAGTTAAGCATGTGAAAGCACCAGAGAAGATCCCTGGAAGCGGAACCCTAGAGTACAAGGTGAATTTTGTTTCTTTGACTGTGGTGCCGAAGAAGGACGTCTACAAGATCCCGACCGCAGTGTTGAAGGTATCTGGCTCGAGCCTGTACAATCTCGCACTCAATGTCACTATTGATGTGGAGGTAGACCCAAAGAGCCCATTAGTCAAATCTCTTTCCAGGTCCGACAGTGGATACTATGCTAATCTCTTCTTACATATCGGACTTATGTCCACTGTAGATAAGAGGGGAAGGAAAGTGACATTTGACAAGCTGGAGAGGAAGATAAGGAGACTCGATCTGTCTGTCGGGCTTAGTGATGTGCTTGGACCCTCTGTGCTCGTGAAGGCGAGAGGTGCACGAACTAGGCTGCTGGCACCGTTCTTCTCTGGCAGTGGGACAGCTTGCTATCCTATTGCAAATGCCTCTCCTCAGGTAGCCAAGATACTCTGGAGTCAAACCGCGTGCCTGCGGAGTGTAAAAGTCATTATCCAAGCGGGCACCCAACGCGCTGTCGCAGTGACTGCTGACCATGAGGTTACTTCTACTAAGATAGAGAAGGGGCATACCATCACTAAATACAATCCTTTCAAGAAA
>AFU34343
ATGGACTCATCTAGGACAATCGGGCTGTACTTTGATTCTACCCTTCCTTCTAGCAACCTGCTAGCATTCCCGATAGTCCTACAAGACACAGGGGACGGGAAGAAGCAAATCGCCCCGCAATACAGGATCCAGCGTCTTGACTCGTGGACAGACAGCAAAGAAGACTCGGTATTCATCACCACCTATGGATTCATCTTTCAGGTTGGGAATGAAGAAGCCACTGTCGGCATGATCAATGATAATCCCAAGCGCGAGTTACTTTCCACTGCCATGCTATGCCTAGGGAGTGTACCAAATGTCGGAGATCTTGTTGAGCTGGCAAGGGCCTGCCTCACTATGGTGGTAACATGCAAGAAGAGTGCAACTAACACCGAGAGAATGGTCTTCTCAGTAGTGCAGGCACCCCAGGTGCTGCAAAGCTGTAAGGTTGTGGCAAACAAATACTCGTCGGTGAATGCAGTCAAGCACGTGAAAGCACCAGAGAAGATTCCTGGGAGCGGAACCCTAGAGTACAAAGTGAACTTTGTCTCTCTGACCGTGGTGCCAAGAAAGGACGTCTACAAGATACCAACTGCAGCACTTAAGGTCTCTGGCTCAAGTCTGTACAATCTTGCGCTCAATGTCACTATTGATGTGGAGGTAGACCCGAAGAGCCCGTTGGTCAAATCCCTTTCCAAGTCCGACAGTGGGTACTATGCTAATCTCTTCTTACATATTGGGCTTATGTCCACTGTAGATAAGAAGGGGAAGAAAGTGACATTTGACAAGCTGGAAAGGAAGATAAGGAGACTTGATCTATCTGTAGGGCTTAGTGACGTGCTCGGACCTTCCGTGCTTGTAAAGGCGAGAGGTGCACGGACTAAGCTGCTGGCACCTTTCTTCTCTAGCAGTGGGACAGCCTGCTATCCCATAGCAAATGCCTCTCCTCAGGTGGCCAAGATACTCTGGAGCCAAACCGCGTGCCTGCGGAGTGTAAAAGTCATTATCCAAGCGGGCACCCAGCGTGCTGTCGCAGTGACCGCCGACCACGAGGTTACCTCTACTAAGCTGGAGAAGGGGCATACCATTGCCAAATACAATCCCTTCAAGAAA
>AAS67164
ATGGACTCATCTAGGACAATCGGGCTGTACTTTGATTCTGCCCTTCCTTCTAGCAACCTGTTAGCATTCCCGATCGTCCTACAAGACACAGGGGACGGGAAGAAGCAAATCGCCCCGCAATATAGGATCCAGCGTCTTGACTCGTGGACAGACAGCAAAGAGGACTCGGTGTTCATCACTACCTATGGATTCATCTTTCAGGTTGGGAATGAAGAAGCCACTGTCGGCATGATCAATGATAATCCCAAGCGCGAGTTACTTTCCGCTGCAATGCTCTGCCTAGGAAGTGTCCCAAATGTCGGAGATCTTGTCGAGCTGGCAAGGGCCTGCCTCACTATGGTAGTAACATGCAAGAAGAGTGCAACTAACAACGAGAGAATGGTCTTCTCAGTAGTGCAGGACCCCCAGGTGCTGCAAAGCTGCAGGGTTGTGGCAAACAAATACTCGCCGGTGAATGCAGTCAAGTACGTGAAACCGCCAGAGAAGATCCCTGGGATCGGAACCCTAGAGTACCAGGTGAACTTTGTCTCCTTGCCCGTGGTACCGATGCAGGATGTCTACAAGATACCAACTGCAGCACTAAAGGTCTCTGGCTCGAGTCTGCACAATCTTGCGCTCAATGTCACTATTGATGTGGAGGTAGACCCGAAGAGCCCGTTGGTCAAATCTCTTTCCAAGTCCGACAGTGGATACTATGCTAATCTCTTCTTACATATTGGGCTTATGTCCACTGTAGATAAGAAGGGGAAGAAAGTGACATTTGACAAGCTGGAGAGGAAGATAAGGAGACTTGATCTATCTGTCGGGCTCAGTGACGTGCTCGGACCTTCCGTACTTGTGAAGGCGAGAGGTGCAAGGACTAAGCTGCTGGCACCTTTCTTCTCTAGCAGTGGGACAGCCTGCTATCCCATAGCAAATGCCTCTCCTCAGGTGGCTAAGATACTCTGGAGTCAAACTGCGTGCCTGCGGAGTGTCAAAGTCATTATCCAAGCAGGTACCCAGCGCGCTGTCGCAGTGACCGCTGACCATGAGGTTACCTCTACTAAGCTGGAGAAGGGGCATACCATTGCCAAATACAATCCTTTCAAGAAA
>AAS67134
ATGGACTCATCCAGGACAATCGGACTGTACTTTGATTCTGCCCTTCCTTCCAGCAGCTTGCTTGCTTTCCCGATCGTCTTACAGACTACAGGAGATGGGAAGAAGCAAATCACCCCACAATATAGGATCCAGCGTCTTGACTTGTGGACGGACAGCAAAGAAGATTCGGTATTCATCACCACCTACGGATTCATTTTCCAAGTCGGGGACGAAGAAGCCACTGTCGGCACGATCAATGATAACCCCAGGCAAGAGTTACTTTCTTCTGCAATGCTCTGCCTAGGGAGTGTTCCTAATGACGGAAATCTCATTGAGCTGGCAAGGGCCTGCCTCACTATGGTGATAACGTGCAAGAAGAGTGCAACCAATACTGAGAGAATGGTCTTCTCAATAGTGCAGGCACCCCAGGTGCTGCAAAGCTGTATGGTTGTGGCAAATAAGTACTCATCAGTAAATGCAGTAAAACATGTAAAAGCACCAGAGAAGATCCCCGGGAGCGGAACTCTAGAGTTTAAGGTGAACTTTGTCTCTTTGACTGTAGTGCCAAGGAAGGATGTCTACAGGATCCCTACCGCAGCATTGAAAGTATCTGGCTCGAGCCTGTATAATCTTGCGCTCAATGTCACTATTGATGTGGAAGTGGACCCAAAGAGCCCATTAGTCAAATCCCTTTCCAAGTCCGATGGCGGATATTATGCCAATCTCTTCTTACATATCGGGCTTATGTCCACTGTAGATAAAAAGGGAAAGAAAGTGACATTTGACAAGCTGGAAGAGAAGATAAGAAGACTCAATCTATCTGTTGGGCTCAGTGATGTGCTCGGACCTTCCGTGCTCGTGAAGGCGAGAGGTGCACGGACCAAGCTGCTGGCACCTTTTTTCTCTAGCAGTGGGACAGCTTGTTACCCTATAGCAAATGCTTCTCCCCAGGTTGCCAAGATACTTTGGAGTCAAACTGCGCACCTGCGAAGTGTAAAGGCCATCATTCAAGCGGGCACCCAACGTGCTGTCGCAGTGACCTCTGACCATGAGGTTACCTCTACCAAGATAGAGAAGGGGTGCGCCATTGCTAAATACAACCCTTTCAAGAAA
>AEW24448
ATGGACTCATCCAGGACAATCGGGCTGTACTTTGATTCTGCCCTCCCTTCCAGCAGCCTATTAGCATTTCCGATTATCTTACAAGACACAGGAGACGGGAAGAAACAAATCACCCCACAATACAGGATCCAGCGTCTTGATTCGTGGACAGACAGTAAGGAAGACTCGGTATTTATCACCACCTACGGGTTCATTTTTCAAGTTGGGAATGAAGAAGCCACCGTCGGTGTGATCAATGACAATCCCAGGCACGAGCTACTCTCTTCCGCAATGCTCTGCTTAGGGAGTGTCCCGAACAACGGAGATCTTGTTGAGTTGGCAAGAGCCTGCCTCACCATGGTGGTAACCTGCAAGAAGAGTGCAACTAACACTGAGAGAATAGTCTTCTCAGTAGTGCAGGCACCTCGGGTGCTGCAAAATTGTATGGTTGTGTCGAATAGGTACTCATCAGTGAATGCAGTGAAGCATGTGAAGGCGCCCGAAAAGATCCCTGGGAGCGGAACCCTAGAGTATAAAGTGAATTTTGTCTCTTTGACTGTGGTGCCGAGAAGGGATGTCTACAGGATCCCAACTGCAGTATTGAAAGTGTCTGGCTCAAGCCTGTACAATCTTGCGCTCAATGTCACTATTGATGTGGACGTGGATCCGAAGAGCCCGTTAGTCAAATCCCTTTCTAAGTCCGATAGCGGATATTATGCGAATCTTTTTCTGCATATCGGGCTTATGTCCACTGTAGATAAGAGAGGAAAGAAAGTGACATTTGACAAGATAGAGGAAAAGATAAGGAGACTCAATCTATCTGTTGGGCTCAGTGATGTGCTCGGACCCTCTGTGCTTGTGAAGGCGAGAGGTGCACGGACTAAGCTACTTGCTCCTTTCTTCTCTAGCAGTGGGACAGCTTGCTATCCTATAGCAAATGCCTCTCCCCAGGTTGCCAAGATACTCTGGAGCCAGACCGCGCACCTGCGGAGCGTGAAAGTCATCATTCAAGCCGGCACTCAGCGTGCTGTCGCAGTGACCGCTGATCATGAGGTAACCTCCACTAAGATAGAGAGGAGGCACGCCATTGCTAAATACAATCCTTTCAGGAAA
>AGL09089
ATGGACTCATCCAGGACAATCGGGCTGTACTTTGATTCTGCCCTCCCTTCCAGCAGCCTATTAGCATTTCCGATTATCTTACAAGACACAGGAGACGGGAAGAAACAAATCACCCCACAATACAGGATCCAGCGTCTTGATTCGTGGACAGACAGTAAGGAAGACTCGGTATTTATCACCACCTACGGGTTCATCTTTCAAGTTGGGAATGAAGAAGCCACCGTCGGTGTGATCAATGACAATCCCAGGCACGAGCTACTCTCTTCCGCAATGCTCTGCTTAGGGAGTGTCCCGAACAACGGAGATCTTGTTGAGCTGGCGAGAGCCTGCCTCACCATGGTGGTAACCTGCAAGAAGAGTGCAACTAACACTGAGAGAATAGTCTTCTCAGTAGTGCAGGCACCTAGGGTGCTGCAAAATTGTATGGTTGTGTCAAATAGGTACTCATCAGTGAATGCAGTGAAGCATGTGAAGGCGCCCGAAAAGATCCCTGGGAGCGGAACCCTAGAGTATAAAGTGAATTTTGTCTCTTTGACTGTGGTGCCGAGAAGGGATGTCTACAGGATCCCAACTGCAGTATTGAAAGTGTCTGGCTCAAGCCTGTACAATCTTGCGCTCAATGTCACTATTGATGTGGACGTGGATCCGAAGAGCCCGTTAGTCAAATCCCTTTCTAAGTCCGATAGCGGATACTATGCGAATCTTTTTATGCATATCGGGCTTATGTCCACTGTAGATAAGAGAGGAAAGAAAGTGACATTTGACAAGATAGAGGAAAAGATAAGGAGACTCAATCTATCTGTTGGGCTCAGTGATGTGCTCGGACCCTCTGTGCTTGTGAAGGCGAGAGGTGCACGGACTAAGCTACTTGCTCCTTTCTTCTCTAGCAGTGGGACAGCCTGCTATCCTATAGCAAATGCCTCTCCCCAGGTTGCCAAGATACTCTGGAGCCAGACCGCGCACCTGCGGAGTGTGAAAGTCATCATTCAAGCCGGCACTCAGCGTGCTGTCGCAGTGACCGCTGATCATGAGGTAACCTCCACCAAGATAGAGAGGAGGCACGCCATTGCTAAATACAATCCTTTCAGGAAA
>AFQ37789
ATGGACTCATCCAGGACAATCGGGCTGTACTTTGACTCCGCCCTCCCTTCCAGCAGCCTGTTAGCATTTCCGATTGTCTTACAAGACACAGGAGATGGGAAGAAGCAAATCACCCCACAATACAGGATCCAGCGTCTTGACTCGTGGACAGACAGTAAGGAAGACTCGGTATTCATCACCACCTACGGGTTCATCTTTCAGATTGGGAATGAAGAAGCCACCGTCGGCGTGATCAACGACAATCCCAGGCATGAGCTGCTCTCTTCCGCAATGCTCTGCTTGGGGAGTGTCCCGAACGACGGAGATCTTGTTGAGCTGGCGAGAGCCTGCCTCACCATGGTGGTAACTTGCAAGAAGAGTGCAACCAACACTGAGAGAATAGTCTTCTCAATAGTGCAGGCACCTCGGGTGCTGCAAAGTTGTATGGTTGTGGCAAATAGGTACTCATCAGTGAATGCAGTGAAGCATGTGAAGGCACCAGAAAAGATCCCTGGGAGCGGAACCCTAGAGTATAAAGTGAATTTTGTCTCTTTGACCGTGGTGCCGAGAAGGGATGTCTACAGGATCCCAACTGCAGTATTGAAAGTGTCTGGCTCAAGCCTGTACAATCTTGCGCTCAATGTCACTATTGATGTGGACGTGGATCCGAAGAGCCCGTTAGTCAAATCCCTTTCTAAGTCCGATAGCGGATACTATGCGAATCTTTTTCTGCATATCGGGCTCATGTCCACTGTAGATAAGAAGGGAAAGAAAGTGACGTTTGACAAGATAGAGGAAAAGATAAGGAGACTCAATCTATCTGTCGGGCTCAGTGATGTGCTCGGACCTTCTGTGCTGGCGAAGGCGAGAGGTGCACGGACTAAGCTACTTGCTCCTTTCTTCTCTAGCAGTGGGACAGCCTGCTATCCCATAGCAAATGCCTCTCCCCAGGTTGCCAAGATACTCTGGAGCCAAACCGCGCACCTGCGGAGTGTGAAAGTCATCATTCAGGCCGGCACCCAGCGTGCTGTCGCAGTGACCGCTGATCGCGAGGTAACCTCCACTAAGATAGAGAAGAGGCACACCATTGCTAAATACAATCCTTTCAGGAAA
>AEY85020
ATGGACTCATCCAGGACAATCGGGCTGTACTTTGATTCTGCCCTCCCTTCCAGCAGCCTGTTAGCATTTCCGATTGTCTTACAAGACACAGGAGACGGGAAAAAGCAAATCACCCCACAATACAGGATCCAGCGTCTTGATTCGTGGACAGACAGTAAGGAAGACTCGGTATTCATCACCACCTATGGGTTCATCTTTCAAATTGGGAATGAAGAAGCCACCGTCGGTGTGATCAATGACAATCCCAGGCACGAGCTACTCTCTTCCGCAATGCTCTGCTTAGGGAGTGTCCCGAACGACGGAGATCTTGTTGAGCTGGCGAGAGCCTGCCTCACCATGGTGGTAACTTGCAAGAAGAGTGCAACTAACACTGAGAGAATAGTCTTCTCAGTAGTGCAGGCACCTCGGGTGCTGCAAAGCTGTATGGTTGTGGCAAATAGGTACTCATCAGTGAATGCAGTGAAGCATGTGAAGGCGCCAGAAAAGATCCCTGGGAGCGGAACCCTAGAGTATAAAGTGAATTTTGTCTCTTTGACCGTGGTGCCAAGAAGGGATGTCTACAGGATCCCAACTGCAGTATTGAAAGTGTCTGGCTCAAGCCTGTACAATCTTGCGCTCAATGTCACTATTGATGTGGACGTGGATCCGAAGAGCCCGTTAGTCAAATCCCTTTCCAAGTCCGATAGCGGATACTATGCGAATCTTTTTCTGCACATCGGGCTTATGTCCACTGTAGATAAGAAGGGAAAGAAAGTGACATTTGACAAGATAGAGGAAAAGATAAGGAGACTCAATCTATCTGTCGGGCTCAGTGATGTGCTTGGACCCTCTGTGCTTGTGAAGGCGAGAGGCGCACGGACTAAGCTACTTGCTCCTTTCTTCTCTAGCAGTGGGACAGCTTGCTATCCTATAGCAAATGCCTCTCCCCAGGTTGCCAAGGTACTCTGGAGCCAAACTGCGCACCTGCGGAGTGTGAAAGTCATCATTCAAGCCGGCACTCAGCGTGCTGTCGCAGTGACCGCTGATCATGAGGTAACCTCCACTAAGGTAGAGAGGAGGCATGCCATTGCTAAATACAATCCCTTCAGGAAA
>AFQ37795
ATGGACTCATCCAGGACAATCGGGCTGTACTTTGATTCTGCCCTCCCTTCCAGCAGCCTGTTAGCATTTCCGATTGTCCTACATGACACCGGAGATGGGAAGAAACAAATTACCCCACAATACAGGATCCAGCGTCTTGACTCGTGGACAGACAGTAAGGAAGACTCGGTATTCATCACCACCTACGGGTTCATCTTTCAAGTTGGGAATGAAGAAGCCACCGTCGGTGTGATCAATGACAATCCCAGGCACGAGCTGCTCTCTTCCGCAATGCTCTGCTTAGGGAGTGTCCCGAACGACGGGGATCTTGTTGAGCTGGCGAGAGCCTGCCTCACCATGGTGATAACCTGCAAGAAGAGTGCAACTAACACTGAGAGGATAGTCTTCTCAGTAGTGCAGGCACCTCGGGTGCTGCAAAGCTGTATGGTTGTGTCAAACAGGTACTCATCAGTGAATGCAGTGAAGCATGTGAAGGCGCCTGAAAAGATCCCTGGGAGTGGAACCCTTGAGTACAAAGTGAATTTTGTCTCTCTGACTGTGGTGCCGAGAAGAGATGTCTACAGGATCCCAACTGCAGTTTTGAAAGTGTCTGGCTCAAGCCTGTACAATCTTGCGCTCAATGTCACTATTGATGTGGACGTGGATCCGAAGAGCCCGTTAGTCAAATCCCTTTCTAAGTCCGATAGCGGATACTATGCGAATCTTTTTCTGCATATCGGGCTTATGTCCACTGTAGATAGGAAGGGAAAGAAAGTGACATTTGACAAGATAGAGGAGAAGATAAGGAGACTCAGTCTATCTGTTGGGCTCAGTGATGTGCTCGGACCCTCCGTGCTTGTGAAGGCGAGAGGTGCACGGACTAAGCTACTTGCTCCTTTCTTCTCTAGCAGTGGGACAGCCTGCTATCCTATAGCAAATGCCTCTCCCCAGGTTGCCAAGATACTCTGGAGCCAGACTGCGCACCTGCGGAGCGTGAAAGTCATCATTCAAGCCGGCACTCAGCGTGCTGTCGCAGTGACCGCCGATCATGAGGTAACCTCCACTAAGATAGAGAGGAGGCACGCCATTGCCAAATACAATCCTTTCAGGAAA
>ACT22902
ATGGATTCATCTAGGACAATCGGGCTATACCTTGATTCTGCCCTTCCCTCCAGTAACCTGTTAGCATTCCCGATCGTCTTACAGGACACGGGAGATGGAAAGAAGCAAATCGCCCCGCAATATAGGATCCAGCGTCTTGACTCGTGGACCGATAGTAAAGAAGATTCGGTATTCATCACCACCTATGGATTCATCTTCCAGGTCGGAAATGAGGAAGCCACTGTCGGTATGATCAATGATAATCCCAAGCGCGAGTTACTTTCTGCTGCAATGCTTTGTCTAGGAAGTGTTCCAAATGTCGGGGATCTCGTCGAACTGGCAAGGGCTTGCCTCACTATGGTAGTCACATGCAAGAAGAGTGCAACTAATACTGAGAGAATGGTTTTCTCAGTGGTACAGGCACCCCAAGTGCTACAAAGCTGCAGGGTTGTGGCAAACAAATACTCGTCAGTGAATGCCGTCAAGCACGTGAAAGCGCCAGAGAAGATCCCTGGGAGCGGGAACCTAGAGTACAAGGTGAACTTTGTCTCTTTGACCGTGGTACCGAGGAAGGATGTCTACAAGATCCCAACCGCAGCATTGAAGGTTTCTGGTTCGAGTCTGTATAATCTTGCGCTCAATGTCACCATTGATGTGGAGGTGGACCCGAAGAGTCCGCTGGTTAAATCACTATCCAAGTCCGACGGTGGATACTACGCTAACCTCTTCTTGCATATCGGACTTATGTCCACTGTAGATAAGAAGGGGAAGAAAGTGACGTTCGACAAGCTAGAAAGGAAGATAAGGAGACTTGACCTATCTGTCGGGCTCAGTGACGTGCTCGGACCTTCTGTGTTGGTGAAGGCAAGAGGCGCACGAACTAAGTTGCTGGCACCTTTCTTCTCTAGCAGTGGAACAGCCTGCTACCCCATAGCAAATGCCTCTCCTCAGGTAGCCAAGATACTCTGGAGTCAAACCGCGTGCCTGCGGAGTGTCAAAGTCATCATCCAAGCAGGCACCCAACGCGCTGTCGCAGTGACCGCTGACCATGAGGTTACCTCTACCAAGCTGGAAAAGGGGCATACCATTGCCAAATACAATCCTTTCAGAAAA
>AFV15003
ATGGACTCATCCAGAACAATCAGGCTGTATTTTGATTCCGCCCTACCCTCCAGCAGCCTGCTAGCATTCCCGATCGTCCTACAAGGCACGGGAGATGGGAAGAAGCGAATCACCCCACAATACAGGATCCAGCGTCTTGACTCATGGACAGACAGCAAGGAAGACTCAGTATTTATCACCACCTACGGATTCATCTTTCAAATTGGGAATGAGGAGGTCACTGTTGGCACGATCAATGACAATCCCAGACATGAGTTACTTTCCTCTGCAATGCTCTGCCTAGGAAGTGTCCCAAATGACGGAGATCTTGTCGAACTGGCGAGAGCCTGCCTCACCATGGTGATAACTTGCAAGAAGAGTGCGACTAATACTGAGAGAATAGTCTTCTCAGTAGTGCAGGCACCTCGAGTGCTGCAAAGCTGTATGGTTGTGGCAAACAAGTACTCATCAGTGAATGCAGTGAAGCATGTGAAAGCACCCGAAAAGATCCCTGGGAGCGGAACCCTAGAGTATAAAGTGAATTTCGTCTCTTTGACTGTAGTGCCGAGGAAGGATGTCTACAGGATCCCAACTGCAGCATTGAAAATCTCTGGTTCAAGCCTGTATAATCTCGCGCTCAATGTCACTATTGATGTGGAGGTAGACCCGAAGAGCCCACTAGTCAAATCCCTTTCTAAGTCTGATAGCGGATACTATGCTAATCTTTTTTTGCATATCGGGCTTATGTCTACTGTAGATAAGAGGGGAAAGAAAGTGACATTCGACAAGATAGAAGAAAAGATAAGGAGACTCAATCTTTCTGTCGGGCTCAGTGATGTACTCGGACCTTCTGTGCTTGTGAAGGCAAGGGGTGCACGGACTAAGCTACTAGCACCTTTTTTCTCTAGCAGCGGGACAGCCTGCTATCCCATAGCAAATGCCTCTCCTCAGGTTGCTAAGATACTCTGGAGTCAAACTGCGCACCTGCGAAGTGTAAAAGTCATCATTCAAGCTGGTACCCAACGTGCTGTCGCAGTAACTGCTGACCATGAAGTTACCTCTACTAAGATAGAGAAGAGGCACACCATCACCAAGTACAATCCCTTTAAGAAG
>AAX45390
ATGGACTCATCTAGGACAATCAGGCTGTACTTTGATTCTACCTTCCCTTCTAGCAACCTGCTAGCATTCCCGATAGTCTTACAAGACACAGGGGACGGGAAGAAGCAAATCGCCCCGCAATACAGGATCCAGCGTCTTGACTCGTGGACAGACAGCAAAGAAGACTCGGTATTCATCACCACCTATGGATTCATCTTTCAGGTTGGGAATGAAGAAGCCACTATCGGCATGATCAATGATAATCCCAGGCGCGAGTTACTTTCCACTGCCATGCTATGCCTAGGGAGTGTACCAAATGTCGGAGATCTTGTTGAGCTGGCAAGGGCCTGCCTCACTATGGTGGTAACATGCAAGAAGAGTGCAACTAACACCGAGAGAATGGTCTTCTCAGTAGTGCAGGCACCCCAGGTGCTGCAAAGTTGTAGGGTTGTGGCAAACAAATACTCGTCGGTGAATGCAGTCAAACATGTGAAAGCACCAGAGAAGATTCCTGGGAGCGGAGCCCTAGAGTACAAAGTGAACTTTGTCTCTCTGACCGTGGTGCCAAGAAAGGACGTCTACGAGATACCAACTGCAGCACTTAAGGTCTCTGGCTCAAGTCTGTACAATCTTGCGCTCAATGTCACTATTGATGTGGAGGTAAACCCGAAGAGCCCGTTGGTCAAATCCCTTTCCAAGTCCGACAGTGGGTACTATGCTAATCTCTTCTTACATATTGGGCTTATGTCCACTGTAGATAAGAGGGGAAAGAAAGTGACATTTGACAAGCTGGAAAGGAAGATAAGGAGACTTGATCTATCTGTAGGGCTTAGTGACGTGCTCGGACCTTCCGTGCTTGTAAAGGCGAGAGGTGCACGGACTAAGCTGCTGGCACCTTTCTTCTCTAGCAGTGGGACAGCCTGCTATCCCATAGCAAATGCCTCTCCTCAGGTGGCCAAGATACTCTGGAGTCAAACCGCGTGCTTGCGGAGTGTAAAAATCATTATCCAAGCAGGCACCCAGCGTGCTGTCGCAGTGACTGCCGACCACGAGGTTACCTCTACTAAGCTGGAGAAGGGGCATACCATTGCCAAATACAATCTCTTCAAGAAA
>ACU30815
ATGGACTCATCTAGGACAATTGGGCTGTACTTTGATTCTGCCCATTCTTCTAGCAACCTGTTAGCATTTCCGATCGTCATACAAGACACAGGAGATGGGAAGAAGCAAATCGCCCCGCAATATAGGATCCAGCGCCTTGACTCGTGGACTGATAGTAAAGAAGATTCAGTATTCATCACCACCTATGGATTCATCTTTCAGGTTGGGAATGAAGAAGCCACTGTCGGCATGATCAATGATAATCCCAAGCGCGAGTTACTTTCCGCCGCGATGCTCTGCCTAGGAAGCGTCCCAAATACCGGAGACCTTGTTGAGCTGGCAAGGGCCTGTCTCACTATGGTAGTCACATGCAAGAAGAGTGCAACTAATACTGAGAGAATGGTTTTCTCAGTAGTGCAGGCACCCCAAGTGCTGCAAAGCTGTAGGGTTGTGGCAAACAAATACTCATCAGTGAATGCAGTCAAGCACGTGAAAGCGCCAGAGAAGATCCCCGGGAGTAGAACCCTAGAATACAAGGTGAACTTTGTCTCCTTGACTGTGGTACCGAAGAAGGATGTCTACAAGATCCCAACTGCAGTATTGAAGGTTTCTGGCTCGAGTCTGTACAATCTTGCGCTCAATGTCACTATTAATGTGGAGGTAGACCCGAGGAGTCCTTTGGTTAAATCTCTGTCTAAGTCTGACAGCGGATACTATGCTAACCTCTTCTTGCATATTGGACTGATGACCACCGTAGATAGGAAGGGGAAGAAAGTGACTTTTGACAAGCTAGAAAAGAAGATAAGGAGCCTTGATCTATCTGTCGGGCTCAGTGATGTGCTCGGACCTTCCGTGCTGGTAAAAGCAAGAGGTGCACGGACCAAGCTTTTGGCACCTTTCTTCTCTAGCAGTGGGACAGCCTGCTATCCCATAGCAAATGCCTCTCCTCAGGTGGCCAAGATACTCTGGAGTCAAACCGCGTGCCTGCGGAGCGTTAAAATCATTATCCAAGCAGGTACCCAACGCGCTGTCGCAGTGACCGCTGACCACGAGGTTACCTCTACTAAGCTGGAGAAGGGGCACACCTTTGCCAAATACAATCCTTTTAAGAAA
>ACZ72937
ATGGACTCATCAGGACATAGGGGGCTGTACTTGGATTCTACCCTTCCTTCCAGCAACCTGTTAGCGTTCCCAATCGTCTGCAAGGATACAGGAGATGGGAAGAGGCGAATCACCCCGCAATATAGGATCCAGCGTCTTGACTCGTGGACAGACAGTAGGGAAGATTCTGTATTTATCACCACCTATGGATTCATCTTCCAGGTTGGGAGTGAGGAGGTCACTGCCGGCATGATCAATGATTACCCAAAACACGAGTTACTTTCCTCTGCGATGCTCTGCCTAGGAAGTGTCCCGAATGACGGGGATCTTGTTGAGCTGGCGAGGGCCTGCCTTACTATGGTGGTAACATGCAAGAAGAGTGCAACTAATACTGAGAGAATGGTCTTCTCAGTAGTGCAAGCGCCCCGGATACTGCAAAGCTGTATGGTTGTGGCGAACAGATACTCATCAGTGAATGCAGTTAAGCATGTGAAAGCACCAGAGAAGATTCCTGGGAGCGGAGCCCTAGAGTATAAGGTGAACTTTGTCTCTCTGACTGTGGTGCCGAGGAAGGATGTCTACAGGATCCCAACTGCAGCATTGAAAGTATCTAGCTCGAGCCTGTACAATCTTGCGCTCAATGTCACCATTGATGTGGAGGTGGACTCGAAGAGCCCGTTAGTTAAATCCCTTTCAAAGTCCGACAGGGGATACTATGCTAATCTCTTCTTGCATATCGGACTTATGTCCACTGTGGATAAGAAAGGGAAGAAAGTGACATTTGACAAGCTGGAGAGGAAGATAAGGAGACTCGATCTATCTGTCGGGCTCAGTGATGTGCTAGGACCTTCTGTGCTTGTGAAGGCGAGAGGTGTACGGACTAGGCTACTAGCACCTTTCTTCTCTAGCAGTGGAACAGCCTGCTATCCTATAGCAAATGCCTCTCCTCAGGTAGCTAAGATACTCTGGAGTCAAACTGCGCGCCTGCGGAGTGTAAAAGTCATTATCCAAGCGGGCACCCAACGTGCCGTCGCAGTGACCGCTGACCACGAGGTTACCTCCACCAAGATAGAGAAGCGGCATACCATTTCCAAATACAATCCTTTCAAAAAA
>AFA36078
ATGGACTCGTCTAGGACAATCGGGCTATACTTCGATTCTGCCCTACCGTCAAGTAGCCTTCTGGCCTTTCCAATCATTCTTCAGGACACAGGGGATGGGAAGAGGCAAATTGCCCCACAATATCGGATACAGCGCCTGGATTCCTGGACAGACAGCAAGGAGGACTCGGTGTTCATCACCACATACGGATTCATCTTTCAGGTCGGGAGTGAGGAAACTTCTGTGGGGATGATAAATGACAGCCCGCGACGTGAAATGCTATCTGCTGCCATGTTGTGTCTGGGCAGTGTTCCCAATACGGGAGATCTTGTGGATCTGGCGAGGGCTTGTCTGGCTATGGTGGTAACATGCAAAAAGAGTGCCACGAATACAGAGAGGATGGTCTTCTCTGTGGCGCAAGCGCCGCAGGTGCTGCAGAGCTGCAGGGTGGTTGCAAACAAATACTCCTCTGTGAATGCAGTAAAGCACGTGAGGGCTCCTGAAAAAATACCGGGCAGCGGGTCACTTGAATACAAGATAAATTTTGTGTCACTGACTGTAGTACCCAGAAAGGACGTTTACAAGATTCCAACCGCAGCGCTCAAGGTTTCTGGATCAAGTCTCTACAATCTTGCACTAAATGTCACTATTGATGTGGAGGTAGATCATAAAAGCCCGCTGGTAAAATCATTGTCTAAGTCAGAGAACGGGTACTACGCAAATCTCTTTTTGCACATCGGGCTCATGTCAACAGTAGACAAGAAAGGAAGGAAGGTGACATTTGACAAATTGGAAAGGAAGATCCGGAGGCTTGATCTATCTGTGGGGCTCAGTGATGTGCTCGGGCCATCTGTCTTAGTCAAAGCAAGAGGTGCACGTACTAAACTCCTGGCGCCATTCTTCTCAAGCAGCGGAACCGCATGCTATCCAATTGCCAATGCGTCCCCTCAAGTGGCAAAGATACTGTGGAGCCAGACGGCGAGCCTGCGCAGCGTCAAGGTGATCATTCAAGCTGGCACACAGAGGGCTGTGGCTGTGACTGCAGACCACGAGGTAACATCCACCAAATTGGAGAAAGGGCATACTATTGCCAAATACAACCCATTCAAAAAG
>AAZ76401
ATGGACTCATCTAGGACAATCGGGTTATACTTCGATTCTGCCCTACCATCAAGTAGCCTTCTGGCCTTTCCAATCGTCCTTCAGGACACAGGAGATGGGAAAAAGCAGATTGCCCCACAGTATCGGATACAGCGCTTGGATTCCTGGACAGACAGCAAGGAGGACTCGGTGTTCATCACCACATACGGATTCATCTTTCAGGTCGGGAGTGAGGAAACTTCTGTGGGGATGATAAATGACAACCCGCGGCGTGAATTGCTATCCGCTGCCATGTTGTGTCTGGGCAGTGTCCCCAATGCGGGAGATCTTGTGGAGCTGGCGAGGGCTTGTCTAGCTATGGCGATAACATGCAAAAAGAGTGCCACGAATACAGAGAGGATGGTCTTCTCGGTGGTGCAAGCGCCGCAGGTGTTGCAGAGTTGCAGGGTGGTTGCAAACAAATACTCCTCCGTGAATGCAGTTAAACATGTGAAGGCTCCTGAGAAGATACCGGGCAGCGGGGCACTTGAATACAAGGTAAATTTCGTGTCGCTGACCGTAGTACCCAAAAAGGATGTTTACAAGATTCCAACCGCAGCGCTCAAGGTGTCTGGATCAAATCTCTACAATCTGGCGCTAAATGTCACTATTGATGTGGAGGTGGATCATAAAAGCCCGCTGGTAAAGTCACTGTCTAAATCAGAGAACGGGTACTACGCAAACCTCTTTCTGCACATTGGGCTTATGTCAACGGTAGACAAGAAAGGAAGAAAGGTGACATTCGACAAGTTGGAAAGGAAGCTCCGGAGGCTCGATCTGTCCGTGGGGCTCAGTGATGTACTTGGGCCATCTATCTTAGTCAAAGCAAGAGGTGCACGTACTAAGCTCCTGGCACCATTTTTCTCAAGCAGCGGAACCGCATGTTATCCGATTGCCAATGCATCCCCTCAGGTGGCAAAGATACTGTGGAGTCAGACAGCGAGCCTGCGCAGCGTCAAAGTGATTATTCAATCTGGCACACAGAGGGCTGTGGCTGTGACTGCAGACCACGAGGTAACATCCACCAAGCTGGAGAAAGGGCATACTATTGCCAAATACAACCCGTTCAAAAAG
>ACT22824
ATGGATTCATCTAGGACAATCGGGCTATACCTTGATTCTGCCCTTCCCTCCAGCAACCTGTTAGCATTCCCGATCGTCTTACAGGACACGGGAGATGGAAAGAAGCAAATCGCCCCGCAATATAGGATCCAGCGTCTTGACTCGTGGACCGATAGTAAAGAAGATTCGGTATTCATCACCACCTATGGATTCATCTTCCAGGTCGGAAATGAGGAAGCCACTGTCGGCATGATCAATGATAATCCCAAGCGCGAGTTACTTTCTGCTGCAATGCTTTGTCTAGGAAGTGTTCCAAATGTCGGGGATCTCGTCGGACTGGCAAGGGCTTGCCTCACTATGGTAGTCACATGCAAGAAAAGTGCAACTAATACTGAGAGAATGGTTTTCTCAGTGGTACAGGCACCCCAAGTGCTACAAAGCTGCAGGGTTGTGGCAAACAAATACTCGTCAGTGAATGCCGTCAAGCACGTGAAATCGCCAGAGAAGATCCCTGGGAGCGGGAACCTAGAGTACAAGGTGAACTTTGTCTCTTTGACCGTGGTACCGAGGAAGGATGTCTACAAGATCCCAACCGCAGCATTGAAGGTTTCTGGTTCGAGTCTGTATAATCTTGCGCTCAATGTCACCATTGATGTGGAGGTGGACCCGAAGAGTCCGCTGGTTAAATCACTATCCAAGTCCGACAGTGGATACTACGCTAACCTCTTCTTGCATATCGGACTTATGTCCACTGTAGATAAGAAGGGGAAGAAAGTGACGTTCGACAAGCTAGAAAGGAAGATAAGGAGACTTGACCTATCTGTCGGGCTCAGTGACGTGCTCGGACCTTCTGTGTTGGTGAAAGCAAGAGGCGCACGAACTAAGTTGCTGGCACCTTTCTTCTCTAGCAGTGGAACAGCCTGCTACCCCATAGCAAATGCCTCTCCTCAGGTAGCCAAGATACTCTGGAGTCAAACCGCGTGCCTGCGGAGTGTCAAAGTCATCATCCAAGCAGGCACCCAACGCGCTGTCGCAGTGACCGCTGACCATGAGGTCACCTCTACCAAGCTGGAAAAGGGGCATACCATTGCCAAATACAATCCTTTCAGAAAA
>ACR14832
ATGGACTCGTCCAGAACAATCAGGCTGTACTTTGATTCTGCCCTACCTTCCAGCAGCCTGTTAGCATTCCCGATCGTCCTACAAGGCACGGGGGATGGGAAGAAGCGAATCACCCCACAATACAGGATCCAGCGTCTTGACTCGTGGACAGACAGCAAGGAAGACTCAGTATTTATCACCACCTACGGATTCATCTTCCAAATTGGGAATGAGGAGGTCAATGTTGGCACGATCAATGACAATCCCAGACATGAGTTACTTTCCTCTGCAATGCTCTGCCTAGGAAGTGTCCCAAATGACGGAGATCTTGTTGAATTAGCGAGAGCCTGCCTCACCATGGTGATAACTTGCAAGAAGAGTGCAACTAATACTGAGAGAATAGTCTTCTCAGTAGTACAGGCACCTCGAGTGCTGCAAAGCTGTATGGTTGTGGCAAATAAGTACTCATCAGTGAATGCAGTGAAGCATGTGAAAGCACCCAAAAAGATCCCTGGGAGCGGGACCCTAGAGTATAAAGTGAATTTCGTCTCTTTGACCGTAGTGCCGAGGAAGGATGTCTACAGGATCCCAACTGCAGCATTGAGAATCTCTGGTTCAAGCCTGTATAATCTCGCGCTCAATGTCACTATTGATGTGGAGGTAGACCCGAAGAGCCCGCTAGTCAAATCCCTTTCCAAGTCTGATAGCGGATACCATGCTAATCTTTTTTTGCATATCGGGCTTATGTCTACTGTAGATAAGAGGGGAAGGAAAGTGACATTTGACAAGATAGAAGAAAAGATAAGGAGACTCAATCTTTCCGTCGGGCTCAGTGATGTGCTCGGACCTTCTGTGCTTGTGAAGGCGAGGGGTGCACGGACTAAGCTATTAGCACCTTTCTTCTCTAGCAGCGGGACGGCCTGCTATCCCATAGCAAATGCCTCTCCTCAGGTTGCTAAAATACTCTGGAGTCAAACTGCGCACCTGAGAAGTGTAAAAGTCATCATTCAAGCTGGCACCCAACGTGCTGTCGCAGTGACTGCTGACCATGAAGTTACCTCTACTAAGATAGAGAAGAGGCACACCATCGCCAAGTACAATCCCTTTAAGAAG
>AFX97664
ATGGACTCATCTAGAACAATCAGGCTGCACTTTGATGCTGCCCTACCTTCCAGCAGCCTGTTAGCATTCCCAATCGTCCTACAAGGCACGGGCGATGGGAAGAAGCGAATCACCCCACAATACAGGATCCAGCGTCTTGACTCATGGACAGACAGCAAGGAAGACTCAGTATTTATCACCACCTACGGATTCATCTTCCAAATTGGGAATGAAGAGGTCACTGTTGGCACGATCAACGACAATCCCAGACATGAGTTACTTTCCTCAGCAATGCTCTGCCTAGGAAGTGTGCCGAATGACGGAGATCTTGTTGAACTGGCGAGGGCCTGCCTCACCATGGTGGTAACTTGCAAGAAAAGTGCAACTAATACTGAGAGGATAGTCTTCTCAGTAGTGCAGGCACCTCGAGTGCTGCAAAGCTGTATGGTTGTGGCAAATAAGTACTCATCAGTGAATGCAGTGAAGCACGTGAAAGCACCCGAGAAGATCCCTGGGAGCGGAACCCTAGAGTATAAAGTGAATTTTGTCTCCTTGACCGTAGTGCCGAGGAAGGATGTCTACAGGATCCCAACTGCAGCATTGAAAATCTCTGGTTCAAGCCTGTACAACCTCGCGCTCAATGTCACTATTGACGTGGAGGTAGACCCGAAGAGCCCGCTAGTCAAATCTCTTTCTAAGTCTGATAGTGGATACTATGCTAATCTGTTCTTGCATATCGGACTCATGTCTACTGTAGATAAGAGGGGAAAGAAAGTTACATTTGACAAGATAGAAGAAAAGATAAGGAGACTCAATCTATCTGTCGGGCTCAGTGATGTACTCGGACCTTCTGTGCTTGTGAAGGCGAGGGGTGCACGGACTAAGCTACTGGCACCCTTTTTTTCCAGCAGCGGGACGGCCTGCTATCCTATAGCAAATGCCTCCCCTCAGGTTGCTAAGATACTCTGGAGTCAAACTGCGCACCTGCGAAGCGTAAAAGTCATCATTCAAGCTGGCACCCAACGTGCCGTCGCAGTGACCGCCGACCACGAGGTCACCTCCACCAAGATAGAGAAGAGGCACACCATTGCCAAGTACAATCCCTTTAAGAAG
>AAZ76407
ATGGACTCATCTAGGACAATCGGGCTGTACTTTGATTCTGCCCTTCCTTCTAGCAGCCTGTTAGCATTCCCGATCGTCCTACAAGACACAGGGAACGGGAAGAAGCAATTCGCCCCGCAATACAGGATCCAGCGTCTTGACTCGTGGACAGACAGCAAAGAAGACTCGGTATTCATCACCACCTATGGGTTCATCTTTCAGGTTGGGAATGAAGAAGCCACTGTTGGCATGATCAATGATAATCCCAAGCGCGAGTTACTTTCTGCTGCAATGCTCTGCCTAGGAAGTGTCCCAAATGTCGGAGATCTTGTTGAGCTGGCAAGGGCCTGCCTCACTATGGTGGTAACATGCAAGAAGAGTGCAACTAACACTGAGAGAATGGTCTTCTCAGTAGTGCAGGCACCCCAAGTGCTGCAAAGCTGTAGGGCTGTGGCAAACAAGTACTCGTCGGTGAATGCAGTCAAGCACGTGAAAGCGCCAGAGAAGATTCCTGGGAGCGGAACCCTAGAGTACAAGGTGAATTTTGTCTCTCTGACTGTGGTGCCGAGGAAGGATGTCTACAAGATACCAACTGCAGCACTAAAGGTCTCTGGCTCGAGTCTGTACAATCTTGCGCTCAATGTCACTATTGATGTGGAGGTGGACCCGAAGAGCCCGTTGGTCAAATCTCTTTCCAAGTCTGACAGTGGGTACTATGCTAATCTCTTCTTACATATTGGGCTTATGTCCACTGTAGATAAGAAGGGGAAGAAAGTGACATTTGACAAGCTGGAGAGGAAGATAAGGAGACTTGATCTATCTGTGGGGCTCAGTGACGTGCTCGGACCTTCCGTGCTTGTGAAAGCGAGAGGTGCACGGACTAAGCTGCTGGCACCTTTCTTCTCTAGCAGTGGGACAGCCTGCTATCCCATAGCAAATGCCTCTCCTCAGGTGGCTAAGATACTCTGGAGTCAAACTGCGTGCCTGCGGAGTGTAAAAGTCATTATCCAAGCAGGCACCCAGCGTGCTGTCGCAGTGACCGCTGACCACGAGGTTACCTCTACTAAGCTGGAGAAGGGGCATACCATTGCCAAATACAATCCCTTCAAGAAG
>ADF59227
ATGGACTCATCCAGAACAATCAGGCTGTATTTTGATTCTGCCCTACCCTCCAGCAGCCTGTTAGCATTCCCGATCGTCCTACAAGGCACGGGAGATGGGAAGAAGCGAATCACCCCACAATACAGGATCCAGCGTCTTGACTCATGGACAGACAGCAAGGAAGACTCAGTATTTATCACCACCTACGGATTCATCTTCCAAATTGGGAATGAGGAGGTCACTGTTGGCACGATCAATGACAATCCCAGACATGAGTTACTTTCCTCTGCAATGCTCTGCCTAGGAAGTGTCCCAAATGACGGAGATCTTGTCGAACTGGCGAGAGCCTGCCTCACCATGGTGATAACTTGCAAGAAGAGTGCGACTAATACTGAGAGAATAGTCTTCTCAGTAGTGCAGGCACCTCGAGTGCTGCAAAGCTGTATGGTTGTGGCAAATAAGTACTCATCAGTGAATGCAGTGAAGCATGTGAAAGCACCCGAAAAGATCCCTGGGAGCGGAACCCTAGAGTATAAAGTGAATTTCGTCTCTTTGACTGTAGTGCCGAGGAAGGATGTCTACAGGATCCCAACTGCAGCATTGAAAATCTCTGGTTCAAGCCTGTATAATCTCGCGCTCAATGTCACTATTGATGTGGAGGTAGACCCGAAGAGCCCACTAGTCAAATCCCTTTCCAAGTCTGATAGCGGATACTATGCTAATCTTTTTTTGCATATCGGGCTTATGTCTACTGTAGATAAGAGGGGAAAGAAAGTGACATTCGACAAGATAGAAGAAAAGATAAGGAGACTCAATCTTTCTGTCGGGCTCAGTGATGTACTCGGACCTTCTGTGCTTGTGAAGGCGAGGGGTGCACGGACTAAGCTACTAGCACCTTTTTTCTCTAGCAGCGGGACGGCCTGCTATCCCATAGCAAATGCCTCTCCTCAGGTTGCTAAGATACTCTGGAGTCAAACTGCGCACCTGCGAAGTGTAAAAGTCATCATTCAAGCTGGTACCCAACGTGCTGTCGCAGTGACTGCTGACCATGAGGTTACCTCTACTAAGATAGAGAAGAGGCACACCATCGCCAAGTACAATCCCTTTAAGAAG
>ABG56151
ATGGACTCATCCAGGACAATCGGGCTGTACTTTGATTCTGCCCTCCCTTCCAGCAGCCTGTTAGCATTTCCGATTGTCTTACAAGACACAGGAGACGGGAAGAAGCAAATCACCCCACAATACAGGATCCAGCGTCTTGATTCGTGGACAGATAGTAAGGAAGACTCGGTGTTCATCACTACCTATGGGTTCATCTTTCAAATTGGGAATGAAGAAGCCACCGTCGGTGTGATCAATGACAATCCCAGGCACGAGCTACTCTCTTCCGCAATGCTCTGCTTAGGGAGTGTCCCGAACGACGGAGATCTTGTTGAGCTGGCGAGGGCCTGCCTCACCATGGTAGTAACTCGCAAGAAGAGTGCAACTAACACTGAGAGAATAGTCTTCTCAGTAGTGCAGGCACCTCGGGTACTACAAAGCTGTATGGTTGTGGCAAATAGGTACTCATCAGTGAATGCAGTGAAGCATGTGAAGGCGCCAGAAAAGATCCCTGGGAGCGGAACCCTAGAGTATAAAGTGAATTTTGTCTCTTTGACCGTGGTGCCGAGAAGGGATGTCTACAGGATCCCAACTGCAGTATTGAAAGTGTCTGGCTCGAGCCTATACAATCTTGCGCTCAATGTCACTATTGATGTGGACGTGGATCCGAAGAGCCCGTTAGTCAAATCCCTTTCTAAGTCTGATAGCGGATACTATGCGAATCTTTTCTTGCATATCGGGCTTATGGCCACTGTAGATAAGAAGGGAAAGAAAGTGACATTTGACAAGATAGAGGAAAAGATAAGGAGACTCAATCTATCTGTCGGGCTCAGTGATGTGCTCGGACCCTCTGTGCTTGTGAAGGCGAGAGGTGCACGGACTAAGCTACTTGCTCCTTTCTTCTCTAGCAGTGGGACAGCCTGCTATCCTATAGCAAATGCCTCTCCCCAGGTTGCCAAGATACTCTGGAGCCAAACCGCGCACCTGCGGAGTGTGAAAGTCATCATTCAAGCCGGCACTCAGCGTGCTGTCGCAGTGACCGCTGATCATGAGGTAACCTCCACTAAGATAGAGAAGAGGCACGCCATTGCTAAATACAATCCTTTCAGGAAA
>ADF59222
ATGGACTCATCTAGGACAATCGGGCTGTACTTTGATTCTGCCCTTCCTTCTAGCAACCTGTTAGCATTCCCGATCGTCCTACAAGACATAGGGGACGGGAAGAAACAAATCGCCCCGCAATATAGGATCCAGCGTCTTGACTCGTGGACAGACAGTAAGGAAGACTCGGTATTCATCACTACCTATGGATTCATCTTTCAGGTTGGGAATGAAGAAGCCACTGTAGGCATGATTAATGATAATCCCAAGCGCGAGTTACTTTCTGCTGCAATGCTCTGCCTGGGAAGTGTCCCAAATGTCGGAGATCTTGTTGAGCTGGCAAGGGCCTGCCTCACTATGGTTGTGACATGCAAGAAGAGTGCAACCAACACCGAGAGAATGGTCTTCTCAGTAGTGCAGGCACCCCAGGTGCTGCAAAGCTGCAAGGTTGTGGCAAACAAATACTCGTCGGCAAATGCAGTCAAGCACGTGAAAGCGCCAGAGAAGATCCCCGGGAGCGGAACTCTAGAGTACAAGGTGAACTTTGTCTCTTTGACCGTGGTGCCGAGGAAGGATGTCTACAAAATACCAACTGCAGCACTGAAGGTCTCCGGCTCGAGTCTGTACAATCTTGCGCTCAATGTCACCATTGATGTGGAAGTAGACCCGAAGAGCCCGTTGGTCAAATCTCTGTCCAGGTCCGACAGTGGATACTATGCTAATCTCTTCTTACATATTGGGCTTATGTCCACCGTAGACAAGAAGGGGAAGAAAGTGACATTTGACAAGCTGGAGAGGAAGATAAGGAGACTTGATCTAACTGTAGGGCTCAGTGACGTGCTTGGACCTTCCGTACTTGTGAAGGCGAGGGGCGCAAGGACTAAGTTGCTGGCACCTTTCTTCTCTAGCAGTGGGACAGCCTGCTATCCCATAGCAAACGCCTCTCCTCAGGTGGCTAAGATACTCTGGAGTCAAACCGCGTGCCTGCGGAGTGTCAAAGTAATTATCCAAGCAGGTACCCAGCGCGCCGTCGCAGTGACCGCTGACCACGAGGTCACCTCTACCAAGCTGGAGAAGGGGCATACCATTACCAAATACAATCCTTTCAAGAAA
>AEA10392
ATGGACTCATCCAGGACAATCGGGCTGTACTTTGATTCTGCCCTCCCTTCCAGCAGCCTATTAGCATTTCCGATTATCTTACAAGACACAGGAGACGGGAAGAAACAAATCACCCCACAATACAGGATCCAGCGTCTTGATTCGTGGACAGACAGTAAGGAAGACTCGGTATTTATCACCACCTACGGGTTCATTTTTCAAGTTGGGAATGAAGAAGCCACCGTCGGTGTGATCAATGACAATCCCAGGCACGAGCTACTCTCTTCCGCAATGCTCTGCTTAGGGAGTGTCCCGAACAACGGAGATCTTGTTGAGTTGGCAAGAGCCTGCCTCACCATGGTGGTAACCTGCAAGAAGAGTGCAACTAACACTGAGAGAATAGTCTTCTCAGTAGTGCAGGCACCTCGGGTGCTGCAAAATTGTATGGTTGTGTCGAATAGGTACTCATCAGTGAATGCAGTGAAGCATGTGAAGGCGCCCGAAAAGATCCCTGGGAGCGGAACCCTAGAGTATAAAGTGAATTTTGTCTCTTTGACTGTGGTGCCGAGAAGGGATGTCTACAGGATCCCAACTGCAGTATTGAAAGTGTCTGGCTCAAGCCTGTACAATCTTGCGCTCAATGTCACTATTGATGTGGACGTGGATCCGAAGAGCCCGTTAGTCAAATCCCTTTCTAAGTCCGATAGCGGATATTATGCGAATCTTTTTCTGCATATCGGGCTTATGTCCACTGTAGATAAGAGAGGAAAGAAAGTGACATTTGACAAGATAGAGGAAAAGATAAGGAGACTCAATCTATCTGTTGGGCTCAGTGATGTGCTCGGACCCTCTGTGCTTGTGAAGGCGAGAGGTGCACGGACTAAGCTACTTGCTCCTTTCTTCTCTAGCAGTGGGACAGCTTGCTATCCTATAGCAAATGCCTCTCCCCAGGTTGCCAAGATACTCTGGAGCCAGACCGCGCACCTGCGGAGCGTGAAAGTCATCATTCAAGCCGGCACTCAGCGTGCTGTCGCAGTGACCGCTGATCATGAGGTAACCTCCACTAAGATAGAGAGGAGGCACGCCATTGCTAAATACAATCCTTTCAGGAAA
>ACV74271
ATGGACTCATCCAGAACAATCGGGCTGTACTTTGATTCTGCCCTACCTTCCAGCAGCCTGTTAGCATTCCCGATCGTCCTACAAGACACGGGAGATGGGAAGAAGCGAATCACCCCACAATACAGGATCCAGCGTCTTGACTCGTGGACAGACAGCAAGAAAGACTCAGTATTTATCACCACCTACGGATTCATCTTCCAAATTGGGAATGAGGAGGTCACTGTAGGCACGATCAATGACAATCCCAGACACGAGTTACTTTCCTCTGCAATGCTCTGCCTAGGAAGTGTCCCGAATGACGGAGATCTTGTTGAACTGGCGAGGGCCTGCCTCACTATGGCGATAACTTGCAAGAAGAGTGCAACTAATACTGAGAGAATAGTCTTCTCAATAGTGCAGGCACCTCGGGTGCTGCAAAGCTGTATGGTTGTGGCAAATAGGTACTCATCAGTGAATGCAGTGAAGCATGTGAAAGCACCCGAGAAGATCCCTGGGAGCGGAACCCTAGAGTATAAAGTGAATTTCGTCTCTTTGACTGTAGTGCCGAGGAAGGATGTCTACAAGATCCCAACTGCAGCATTGAAAATCTCTGGCTCCAGCCTGTACAACCTCGCGCTCAATGTCACTATTGACGTGGAGGTAGACCCGAAGAGCCCGCTAGTCAAATCCCTTTCTAAGTCTGATAGTGGATACTATGCTAATCTTTTTTTGCATATCGGGCTTATGTCCACTGTAGATAAGAAGGGAAAGAAAGTGACATTTGACAAGATAGAGGGAAAGATAAGGAGACTCAATCTTTCTGTCGGGCTCAGTGATGTGCTCGGACCTTCTGTGCTTGTGAAGGCGAGAGGTGCACGGACTAAGCTACTGGCACCTTTTTTCTCTAGCAGCGGGACAGCCTGCTATCCTATAGCAAATGCCTCTCCTCAGGTTGCTAAGATACTCTGGAGTCAAACTGCGCACCTGCGGAGTGTAAAAGTCATCATTCAAGCTGGCACCCAACGTGCTATCGCAGTGACTGCTGATCATGAGGTTACCTCTACTAAGATAGAAAAGAGGCACACCATTGCTAAGTACAATCCCTTCAAAAAG
>ACY92088
ATGGACTCATCCAGGACAATTGGGCTGTACTTTGATTCTGCCCTCCCTTCCAGCAGCCTGTTAGCATTTCCGATTGTCTTACAAGACACGGGAGACGGGAAGAAGCAAATCACCCCACAATACAGGATCCAGCGTCTTGATTCGTGGACAGACAGTAAGGAAGACTCGGTATTCATCACCACCTACGGGTTCATCTTTCAAATTGGGAATGAAGAAGCCACCGTCGGTGTGATCAATGACAATCCTAGGCACGAGCTACTCTCTTCCGCAATGCTCTGCTTAGGGAGTGTCCCGAACGACGGAGATCTTGTTGAGCTGGCGAGAGCCTGCCTCACCATGGTGGTAACTTGCAAAAAGAGTGCAACTAACACTGAGAGAATAGTCTTTTCAGTAGTGCAGGCTCCTCGGGTGCTGCAAAGCTGTATGGTTGTGGCAAATAGGTACTCAGCGGTGAATGCAGTGAAGCATGTGAAGGCGCCAGAAAAGATCCCTGGGAGCGGAACCCTAGAGTATAAAGTGAATTTTGTCTCTTTGACCGTGGTGCCAAGAAGGGATGTCTACAGGATCCCAACTGCAGTATTGAAAGTGTCTGGCTCAAGCCTGTACAATCTTGCGCTCAATGTCACTATTGATGTGGACGTGGATCCGAAGAGCCCGTTAGTCAAATCCCTTTCCAAGTCCGATAGCGGATACTATGCGAATCTTTTTCTGCATATCGGGCTTATGTCCACTGTAGATAAGAAGGGAAAGAAAGTGACATTTGACAAGATAGAGGAAAAGATAAGGAGACTCAATCTATCCGTCGGGCTCAGTGATGTGCTCGGACCTTCTGTGCTTGTGAAGGCGGGAGGTGCACGGACTAAGCTACTTGCTCCCTTTTCCTCTAGCAGTGGGACAGCCTGCTATCCTATAGCAAATGCCTCTCCCCAGGTTGCCAAGATACTCTGGAGCCAAACTGCGCACTTGCGGAGTGTGAAAGTCATCATTCAGGCTGGCACTCAGCGTGCTGTCGCGGTGACCGCGGATCATGAGGTAACCTCCACTAAAATAGAGAGGAGGCATGCCATTGCTAAATACAATCCTTTCAGGAAA
>ACV74277
ATGGACTCATCCAGAACAATCGGGCTGTACTTTGATTCTGCCCTACCTTCCAGCAGCCTGTTAGCATTCCCGATCGTCCTACAAAACACGGGAGATGGGAAGAAGCGAATCACCCCACAATACAGGATCCAGCGTCTTGACTCGTGGACAGACAGCAAGGAAGACTCAGTATTTATCACCACCTACGGATTCATCTTCCAAATTGGGAATGAGGAGGTCACTGTAGGCACGATCAATGACAATCCCAGACACGAGTTACTTTCTTCTGCAATGCTCTGCCTAGGAAGTGTCCCGAATGACGGAGATCTTGTTGAGCTGGCGAGGGCCTGCCTCACTATGGCGATAACTTGCAAGAAGAGTGCAACTAATACTGAGAGAATAGTCTTCTCAGTATTGCAGGCACCTCGGGTGCTGCAAAGCTGTATGGTTGTGGCGAATAGGTACTCATCAGTGAATGCAGTGAAGCATGTGAAAGCACCTGAGAAGATCCCTGGGAGCGGAACCCTAGAGTATAGAGTGAATTTCGTCTCTTTGACTGTAGTGCCGAAGAAGGATGTCTACAAGATCCCAACTGCAGCATTGAAAATCTCTGGCTCCAGCCTGTACAACCTCGCACTCAATGTCACTATTGACGTGGAGGTAGACCCGAAGAGCCCGTTGGTCAGATCCCTTTCTAAGTCTGATAGTGGATACTATGCTAATCTTTTTTTGCATATCGGGCTTATGTCCACTGTAGATAAGAAGGGAAAGAAAGTGTCATTTGACAAGATAGAGGGAAAGATAAGGAGACTCAATCTTTCTGTCGGGCTCAGTGATGTGCTCGGACCTTCTGTGCTTGTGAAGGCGAGAGGTGCACGGACTAAGCTACTGGCACCTTTTTTCTCTAGCAGCGGGACAGCCTGCTATCCTATAGCAAATGCCTCTCCTCAGGTTGCTAAGATACTCTGGAGTCAAACTGCGCACCTGCGAAGTGTAAAAGTCATCATTCAAGCTGGCACCCAACGTGCCGTCGCAGTGACTGCTGATCATGAGGTTACCTCTACTAAGATAGAAAAGAGGCACACCATTGCTAAGTACAACCCTTTTAAAAAG
>AFV14979
ATGGATTCGTCCAGAACAATCAGGCTGTACTTTGATTCTGCCCTACCCTCCAGCAGCCTGTTAGCATTCCCGATCGTCCTACAAGGCACGGGAGATGGGAAGAAGCGAATCACCCCACAATACAGGATCCAGCGTCTTGACTCGTGGACAGACAGCAAGGAAGACTCAGTATTTATCACCACCTACGGATTCATCTTCCAAATTGGGAATGAGGAGGTCAATGTTGGCACGATCGATGACAATCCCAGACATGAGTTACTTTCCTCTGCAATGCTCTGCCTAGGAAGTGTCCCAAATGACGGAGATCTTGTTGAATTAGCAAGAGCCTGCCTCACCATGGTGATAACTTGCAAGAAGAGTGCAACTAATACTGAGAGAATAGTCTTCTCAGTAGTGCAGGCACCTCGAGTGCTGCAAAGCTGTATGGTTGTGGCAAATAAGTACTCATCAGTGAATGCAGTGAAGCATGTGAAGGCACCCGAAAAGATCCCTGGGAGCGGAACCCTAGAGTATAAAGTGAATTTCGTCTCTTTGACTGTAGTGCCGAGGAAGGATGTCTACAGGATCCCAACTGCAGCCTTGAAAATCTCTGGTTCAAGCCTGTATAATCTCGCGCTCAATGTCACTATTGATGTGGAGGTAGACCCGAAGAGCCCGCTAGTCAAATCCCTTTCCAGGTCTGATAGCGGATACTATGCTAATCTTTTTTTGCATATCGGGCTTATGTCTACTGTAGACAAGAGGGGAAGGAAAGTGACATTCGACAAAATAGAAGAAAAGATAAGGAGACTCAATCTTTCTGTCGGGCTCAGTGATGTACTCGGACCTTCTGTGCTTGTGAAGGCGAGGGGTGCACGGACTAAGCTATTAGCACCTTTTTTCTCTAGCAGCGGGACGGCCTGCTATCCTATAGCAAATGCCTCTCCTCAGGTTGCTAAAATACTCTGGAGTCAAACTGCGCACCTGCGAAGTGTAAAAGTCATCATTCAAGCTGGCACCCAACGTGCTGTCGCAGTGACTGCTGACCATGAGGTTACCTCTACTAAGATAGAGAAGAGGCACACCATCGCCAAGTACAACCCCTTTAAGAAG
>CAI56195
ATGGACTCATCCAGAACAATCGGGTTGTACTTTGATTCTGCCCTCCCTTCCAGCAGCCTGTTAGCATTCCCGATCGTCTTACAAGACACAGGAGATGGGAAGAAACGAATCACCCCACAATACAGGATCCAGCGTCTTGACTCGTGGACAGACAGTAAGGAAGACTCAGTATTTATCACCACCTACGGATTCATCTTCCAAATTGGGAATGAAGAGGTCACTGTTGGCATGATCAACGACAATCCCAGACACGAGTTACTTTCCTCTGCAATGCTCTGCCTAGGAAGTGTCCCGAATGACGGAGATCTTGTTGAACTGGCAAGGGCCTGCCTCACTATGGCGGTAACATGCAAGAAGAGTGCAACTAATACTGAGAGAATAGTCTTCTCAGTAGTGCAGGCACCTCGGGTGCTGCAAAGCTGTATGGTTGTGGCAAATAGGTACTCATCAGTGAATGCAGTGAAGCATGTGAAAGCACCCGAGAAGATCCCTGGGAGCGGAACCCTAGAGTATAAAGTGAATTTTGTCTCTTTGACTGTGGTGCCGAGGAAGGATGTCTACAGGATCCCAACTGCAGCATTGAAAATCTCTGGCTCAAGCCTATACAACCTCGCGCTCAATGTCACTATTGACGTGGAGGTAGACCCGAAGAGCCCGCTAGTCAAATCCCTTTCTAAGTCTGATAGTGGATACTATGCTAATCTTTTTTTGCATATCGGGCTTATGTCTACTGTAGATAGGAAGGGAAAGAAAGTGACATTTGACAAGATAGAAGGAAAGATAAGAAGACTCAATCTATCTGTCGGGCTCAGTGATGTGCTCGGACCTTCTGTGCTTGTGAAGGCGAGAGGTGCACGAACTAAGCTACTGGCACCTTTTTTCTCTAGCAGCGGGACAGCCTGCTATCCTATAGCAAATGCCTCTCCTCAGGTTGCTAAGATACTCTGGAGTCAAACTGCGCACCTGCGGAGTGTAAAGGTCATCATTCAAGCTGGCACCCAACGTGCTGTCGCAGTGACTGCTGATCATGAGGTTACCTCTACTAAGATAGAGAAGAAGCACACCATTGCTAAGTACAATCCTTTCAAGAAG
>ADH10204
ATGGACTCATCCAGGACAATCGGGCTGTACTTTGATTCTGCCCTCCCTTCCAGCAGCCTGTTAGCATTTCCGATTGTCTTACAAGACACAGGAGACGGGAAGAAGCAAATCACCCCACAATATAGGATCCAGCGTCTTGACTCGTGGACAGACAGTAAGGAAGACTCGGTATTCATCACCACCTACGGATTCATCTTTCAAATTGGGAATGAAGAGGTCACTGTCGGTGTGATCAATGACAATCCTAGGCACGAGCTACTCTCTTCCGCAATGCTCTGCTTAGGAAGTGTCCCGAACGACGGAGATCTTGTTGAGCTGGCGAGAGCCTGCCTCACCATGGTGGTAACTTGCAAAAAGAGTGCAACTAATACTGAGAGAATAGTCTTCTCAGTAGTGCAGGCACCTCGGGTGCTGCAAAGCTGTATGGTTGTGGCAAATAGGTATTCATCAGTGAATGCAGTGAAGCATGTGAAAGCACCAGAAAAGATCCCTGGGAGCGGAACCTTAGAGTATAAAGTGAATTTTGTCTCTTTAACCGTGGTGCCGAGAAGGGACGTCTACAGGATCCCGACTGCAATATTGAGAGTGTCTGGCTCAAGCCTGTACAATCTTGCGCTCAATGTCACTATTGATGTGGATGTGGATCCAAAGAGCCCGTTAGTCAAATCCCTTTCTAGGTCCGATAGCGGATACTATGCAAATCTTTTCCTGCACATCGGGCTTATGTCCACTGTAGATAAGAAGGGAAAGAAAGTGACATTTGACAAGATAGAGGAAAAGATAAGGAGACTCAATCTATCTGTCGGGCTCAGTGATGTACTCGGACCTTCTGTGCTTGTGAAGGCGAGAGGTGCACGGACTAAGCTACTGGCACCTTTCTTCTCTAGCAGTGGGACAGCCTGCTATCCTATAGCAAATGCCTCTCCCCAGGTTGCCAAGATACTCTGGAGCCAAGCCGCGCACCTGCGGAGTGTGAAAGTCATCATTCAAGCCGGCACTCAGCGTGCTGTTGCAGTGACCGCTGATCACGAGGTCACCTCCACTAAGGTAGAGAAGAGGCACACCATTGCTAAATACAATCCTTTCAGGAAA
>AGL09125
ATGGACTCATCCAGGACAATCGGGCTGTACTTTGATTCTGCCCTCCCTTCCAGCAGCCTGTTAGCATTTCCGATTGTCCTACAAGACACAGGGGACGGGAAGAAGCAAATCACCCCACAATACAGGATCCAGCGTCTTGATTCGTGGACAGACAGCAAGGAAGACTCTGTATTCATCACCACCTACGGGTTCATCTTTCAAATTGGAAATGAAGAAGCCACCGTCGGTGTGATCAATGACAATCCCAGGCACGAGCTACTCTCTTCCGCAATGCTCTGTTTAGGGAGTGTCCCGAACGACGGAGATCTTGTTGAGCTGGCGAGGGCCTGCCTCACCATGGTGGTAACTTGCAAGAAGAGTGCAACTAACACTGAGAGAATAGTCTTCTCAGTAGTGCAGGCACCTCGGGTGCTGCAAAGCTGTATGGTTGTGGCAAATAGGTACTCATCAGTGAATGCAGTGAAGCATGTGAAGGCGCCAGAAAAGATCCCTGGGAGCGGAACCCTAGAGTATAAAGTGAATTTTGTCTCTTTGACCGTGGTGCCGAGAAGGGATGTCTACAGGATCCCAACTGCAGTATTGAAAGTGTCTGGCTCAAGCCTGTACAATCTTGCACTCAATGTCACTATTGATGTGGACGTGGATCCGAAGAGCCCGTTAGTCAAATCCCTTTCCAAGTCCGATAGCGGATACTATGCGAATCTTTTTCTGCATATCGGGCTTATGTCCACTGTAGATAAGAAGGGAAAGAAAGTGACATTTGACAAGATAGAGGAAAAGATAAGGAGACTCAATCTATCTGTCGGGCTCAGTGATGTGCTCGGACCCTCTGTGCTTGTGAAGGCGAGAGGTGCACGGACTAAGCTACTTGCTCCTTTCTTCTCTAGCAGTGGGACAGCCTGCTATCCTATAGCAAATGCCTCTCCCCAGGTTGCCAAGATACTCTGGAGTCAAACTGCGCACCTGCGGAGTGTGAAAGTTATCATTCAAGCCGGCACTCAGCGTGCTGTCGCAGTGACCGCTGATCATGAGGTAACCTCCACTAAGGTAGAGAGGAGGCATGCCATTGCTAAATACAATCCTTTCAGGAAA
>AER92750
ATGGACTCATCCAGAACAATCGGGCTGTATTTTGATTCTGCCCTCCCTTCTAGCAGCCTGTTAGCATTTCCGATTGTCTTACAAGACACTGGAGACGGGAAAAAGCAAATCACCCCACAATACAGGATCCAGCGTCTTGACTCATGGACAGACAGTAAGGAAGACTCGGTATTTATCACCACCTACGGGTTCATCTTCCAAATTGGGAATGAAGAAATCACCGGTGGTGTGATCAATGACAATCCCAGGCATGAGCTACTCTCTTCTGCAATGCTCTGCTTAGGAAGCGTCCCGAACGATGGAGATCTTGTTGAGCTGGCGAGAGCATGCCTCACTATGGTGGTAACTTGCAAGAAGAGCGCAACTAATACTGAGAGAATAGTCTTCTCAATAGTGCAGGCACCTCGGGTGCTGCAGAGCTGTATGGTTGTGGCGAATAGGTACTCATCGGTGAATGCAGTGAAGCATGTGAAAGCACCGGAAAGGATCCCTGGGAGCGGAACCCTAGAGTACAAGGTGAATTTTGTCTCTTTGACCGTAGTGCCAAGGAGGGACGTCTATAGGATCTCAACTGCAGTATTGAAAGTATCTGGCTCAAGCCTGTACAACCTTGCGCTCAATGTCACTATTGATGTGGAGGTGGACCCGAAGAGCCCGCTAGCCAAATCTCTCTCTAAGTCTGATAGTGGGTACTATGCGAATCTTTTTCTGCATATCGGGCTTATGTCCACTGTAGATAAGAAGGGAAAGAAAGTGACATTTGACAAGATAGAGGAAAAGATAAGGAGACTCAATTTATCCGTCGGACTCAGTGATGTGCTCGGACCCTCTGTTCTTGTGAAGGCAAGGGGTGCACGGACTAAGCTATTGGCTCCCTTCTTTTCCAGCAGTGGGACAGCCTGCTACCCGATAGCAAATGCCTCTCCCCAAGTTGCTAAGATACTCTGGAGCCAAACCGCGCACCTGCGGAGTGTGAAAGTCATCATTCAAGCCGGCACCCAGCGTGCTGTCGCAGTGACTGCTGATCATGAGGTCACCTCTACGAAGATAAAGAAGAGGCACTCCATTGCTAAATACAATCTGTTCAGGAAA
>AEL75037
ATGGACTCATCTAGGACAATTGGGTTATACTTTGATTCTGCCCTTCCTTCTAGCAACCTGTTAGCATTCCCGATTGTCCTACGAGATGTAGGAGATGGAAAGAAGCAAATTACTCCGCAATATAGGATCCGGCGTCTTGACTCGTGGACAGACAGTAAAGAAGACTCGGTATTCATCACTACCTACGGATTCATCTTCCAGGTTGGGAATGAAGAAGTCACTGTCGGCATGATCAATGATAATCCCAAGCGAGAGTTACTCTCCGCTGCGATGCTCTGCCTAGGAAGCGTCCCGAATGTTGGAGATCCTGTTGAGCTGGCAAGGGCCTGCCTCACTATGGTGGTAACATGCAAGAAGAGTGCAACTAATACTGAGAGAATGGTCTTCTCAGTAGTGCAGGCACCCCGGGTGCTGCAAAGCTGTAGGGTCGTGGCAGACAAATACTCGTCAGTGAATGCAGTTAAGCACGTGAAAGCACCAGAGAAGACCCCTGGGAGTGAAACCCTAGAGTACAAGGTGAATTTTGTCTCTTTGACTGTGGTGCCGAAGAAGGATGTCTACAAGATCCCAACCGCAGTATTGAAGGTATCCGGCTCGAGCCTGTATAATCTTGCGCTCAATGTCACTATTGATGTGGAGGTAGACCCAAAGAGCCCGTTAGTCAAGTCCCTTTCTAGGTCCGACAGTGGATACTATGCTAATCTCTTCTTACATATCGGACTTATGTCCACTGTAGATAAGAGGGGAAAGAAAGTGACATTTGACCAGCTGGAGAGGAAGATAAGGAGACTTGATCTATCTGTCGGGCTCAGTGATGTGCTCGGTCCTTCTGTGCTTGTGAAGGCGAGAGGTGCACGGACTAGGCTGCTGGCACCTTTCTTCTCTAACAGCGGGACAGCCTGCTACCCTATAGCAAATGCCTCTCCTCAGGTAGCTAAGATACTCTGGAGTCAGACCGCGTGCCTGCGGAGTGTAAAAATCATTATTCAAGCGGGCACCCAACGCGCTGTCGCAGTGACTGCTGACCATGAGGTTACCTCTACTAAGATAGAGAAGAGGCATACCATCGCTAAATACAATCCCTTCAAGAAA
>AER92756
ATGGACTCATCCAGGACAATCGGGCTGTACTTTGATTCTGCTCTCCCTTCCAGCAGCCTGTTAGCATTTCCGATCATCCTACAAGACATAGGAAACGGGAAGAAGCAGATCACCCCACAATATAGAATCCAGCGTCTTGACTCATGGACAGACAGCAAAGAAGACTCGGTATTCATCACAACCTATGGATTCATCTTCCAAGTTGGGAATGAGGAAGTCACCGTCGGCATGATCAATGACAATCCCAGACATGAGCTACTCTCCTCTGCAATGCTCTGCTTAGGAAGCGTCCCAAATGACGGAGATCTTGTTGAGCTGGCGAGAGCCTGCCTCACTATGGTGATAACTTGCAAGAAGAGTGCAACCAACACTGAGAGAATAGTCTTCTCAGTAGTGCAGGCACCTCGGGTGTTACAAAGCTGTATGGTTGTAGCAAACAGGTACTCATCAGTGAATGCAGTGAAGCATGTGAAAGCACCAGAAAAGATCCCTGGGAGCGGAACCTTAGAATATAGGGTGAATTTTGTTTCTTTGACTGTGGTGCCGAGGAGAGATGTGTATAGGGTTTCAACTGCAGTGCTCAAAGTATCCGGCTCAAGCCTGTACAATCTTGCGCTTAATGTCACTATTGACGTGGATGTGGACCCGAAGAGCCCGTTAGTTAAATCCCTTTCTAAGTCCGATAGTGGGTATTATGCGAATCTTTTTTTGCATATCGGGCTTATGTCCACTGTAGATAAGAAGGGAAGGAAAGTGACATTTGACAAGATAGAGGAAAAGATAAGAAGACTCAATCTATCTGTCGGGCTCAGTGATGTGCTCGGACCTTCTGTGCTTGTGAAGGCAAGGGGTGCACGAACTAAGCTACTGGCTCCTTTCTTCTCAAGCGGCGGGACAGCCTGCTATCCTATAGCAAATGCCTCTCCCCAGGTTGCTAAGATACTCTGGAGCCAAACTGCGCACCTGCGGAGCGTGAAAGTCATCATTCAAGCTGGCACTCAGCGCGCCGTCGCAGTAACCGCTGATCATGAGGTCACCTCTACCAGGATAGAGAAGAGGCACACCATTGCTAAGTACAATCCTTTCAGGAAA
>AAL18934
ATGGACTCATCCAGGACAATCGGGCTGTACTTTGATTCTGCCCTCCCTTCCAGCAGCCTGTTAGCATTTCCGATTGTCTTACAAGACACAGGAGACGGGAAGAAGCAAATCACCCCACAATACAGGATCCAGCGCCTTGATTCGTGGACAGACAGTAAGGAAGACTCGGTATTCATCACCACCTACGGGTTCATCTTTCAAATTGGGAATGAAGAAGCCACTGTCGGTGTGATCAATGACAATCCCAAGCACGAGCTACTCTCTTCCGCAATGCTCTGCTTAGGGAGTGTCCCGAACGACGGAGATCTTGTTGAGCTGGCAAGAGCCTGCCTCACCATGGTGGTAACTTGCAAGAAGAGTGCAACTAACACTGAGAGAATAGTCTTCTCAGTAGTGCAGGCACCTCGGGTGCTGCAAAGCTGTATGGTTGTGGCAAATAGGTACTCATCAGTGAATGCAGTGAAGCATGTGAAGGCGCCAGAAAAGATCCCTGGGAGCGGAACCCTAGAGTATAAAGTGAATTTTGTCTCTTTGACCGTGGTGCCAAGAAGGGATGTCTACAGGATCCCAACTGCAGTATTGAAAGTGTCTGGCTCAAGCCTGTACAATCTTGCGCTCAATGTCACTATTGATGTGGACGTGGATCCGAAGAGCCCGTTAGTCAAATCCCTTTCTAAGTCCGATAGCGGATACTATGCGAATCTTTTTCTGCATATCGGGCTTATGTCCACTGTAGATAAGAAGGGAAAGAAAGTGATATTTGACAAGATAGAGGAAAAGATAAGGAGACTCAATCTATCCGTCGGGCTCAGTGATGTGCTCGGACCCTCTGTGCTTGTGAAGGCGAGAGGTGCACGGACTAAGTTACTTGCTCCTTTCTTCTCTAGCAGTGGGACAGCCTGCTATCCTATAGCAAATGCCTCTCCCCAGGTTGCCAAGATACTCTGGAGCCAAACTGCGCACTTGCGGAGTGTGAAAGTCATCATTCAAGCCGGCACTCAGCGTGCTGTCGCAGTGACCGCTGATCATGAGGTAACCTCCACTAAGATAGAGAGGAGGCATGCCATTGCTAAATACAATCCTTTCAGGAAA
>AAW62248
ATGGACTCATCCAGGACAATCGGGTTATACTTTGACTCTGCCCTCCCATCCAGCAGCCTGTTAGCATTTCCGATTGTCTTACAAGACACAGGAGACGGGAAGAAACAAATCACCCCACAGTACAGGATTCAGCGTCTTGACTCATGGACAGACAGTAAGGAAGACTCGGTATTCATCACCACCTATGGATTCATCTTCCAAATTGGGAATGAGGAAGTCACTGTCGGCGTGATCAATGATAATCCCAGGCATGAGCTACTCTCTTCTGCAATGCTCTGCTTGGGAAGCGTCCCGAACGATGGAGATCTTGTTGAGCTGGCGAGAGCCTGCCTCACTATGGTGATAACTTGCAAGAAAAGTGCAACTAATACTGAGAGAATAGTCTTCTCAGTGGTGCAGGCACCTCGGGTGCTGCAAAGCTGTATGGTTGTGGCAAATAGGTACTCATCGGTGAATGCAGTGAAGCATGTGAAAGCACCAGAAAAGATCCCTGGGAGCGGAACCCTAGAGTATAAGGTGAATTTTGTCTCCTTGACTGTAGTACCGAGGAGAGACGTCTACAGGATCCCGACTGCAGTATTGAAAGTATCCGGCTCAAGCCTGTACAATCTTGCGCTCAATGTCACCATTGATGTGGAGGTGGACCCGAAGAGCCCACTAGTCAAATCCCTATCCAAATCCGATAGTGGATACTATGCGAATCTTTTTTTGCATATCGGGCTTATGTCTACTGTAGATAAGAAGGGAAAGAAAGTTACATTTGACAAGATAGAGGAAAAGATAAGAAGACTCAATCTGTCTGTTGGGCTCAGTGATGTGCTTGGACCTTCTGTGCTCGTGAAGGCGAGAGGTGCACGGACTAAGCTATTAGCTCCTTTCTTCTCCAGCAGCGGGACAGCCTGTTATCCTATAGCAAATGCCTCTCCCCAGGTTGCTAAAATACTCTGGAGCCAAACTGCGCACCTGCGGAGTGTGAAAGTCATCATTCAAGCTGGCACCCAGCGTGCTGTCGCAGTAACCGCCGATCATGAGGTCACCTCTACTAAGATAGAGAAGAGGCATGCCATTGCCAAATACAATCCTTTCAGGAAA
>AGS48083
ATGGACTCATCTAGGACAATCGGGCTGTACTTTGATTCTACCCTTCCTTCTAGCAACCTGCTAGCATTCCCGATAGTCCTACAAGACACAGGGGACGGGAAGAAGCAAATCGCCCCGCAATACAGGATCCAGCGTCTTGACTCGTGGACAGACAGCAAAGAAGACTCGGTATTCATCACCACCTATGGATTCATCTTTCAGGTTGGGAATGAAGAAGCCACTGTCGGCATGATCAATGATAATCCCAAGCGCGAGTTACTTTCCACTGCCATGCTATGCCTAGGGAGTGTACCAAATGTCGGAGATCTTGTTGAGCTGGCAAGGGCCTGCCTCACTATGGTGGTAACATGCAAGAAGAGTGCAACTAACACCGAGAGAATGGTCTTCTCAGTAGTGCAGGCACCCCAGGTGCTGCAAAGCTGTAGGGTTGTGGCAAACAAATACTCGTCGGTGAATGCAGTCAAGCACGTGAAAGCACCAGAGAAGATTCCTGGGAGCGGAACCCTAGAGTACAAAGTGAACTTTGTCTCTCTGACCGTGGTGCCAAGAAAGGACGTCTACAAGATACCAACTGCAGCACTTAAGGTCTCTGGCTCAAGTCTGTACAATCTTGCGCTCAATGTCACTATTGATGTGGAGGTAGACCCGAAGAGCCCGTTGGTCAAATCCCTTTCCAAGTCCGACAGTGGGTACTATGCTAATCTCTTCTTACATATTGGGCTTATGTCCACTGTAGATAAGAAGGGGAAGAAAGTGACATTTGACAAGCTGGAAAGGAAGATAAGGAGACTTGATCTATCTGTAGGGCTTAGTGACGTGCTCGGACCTTCCGTGCTTGTAAAGGCGAGAGGTGCACGGACTAAGCTGCTGGCACCTTTCTTCTCTAGCAGTGGGACAGCCTGCTATCCCATAGCAAATGCCTCTCCTCAGGTGGCCAAGATACTCTGGAGCCAAACCGCGTACCTGCGGAGTGTAAAAGTCATTATCCAAGCGGGCACCCAGCGTGCTGTCGCAGTGACCGCCGACCACGAGGTTACCTCTACTAAGCTGGAGAAGGGGCATACCATTGCCAAATACAATCCCTTCAAGAAA
>ABY20967
ATGGACTCATCCAGGACAATCGGGCTGTACTTCGATTCCACCCTTCCTTCCAGCAACCTGTTAGCATTCCCGATCGTCCTACAAGACACAAGAGATGGGAAGAAGCAAATCACCCCGCAATATAGGATCCAGCGTCTTGACTCGTGGACAGACAGTAAAGAAGATTCGGTATTTATCACCACCTATGGATTCATCTTCCAGGTTGGGAGTGAGGAAGTCACTGTCGGCATGATCAATGATAATCCCAAGCACGAGTTACTTTCCTCTGCGATGCTCTGCCTAGGAAGTGTCCCGAATGATGGAGATCTTGTTGAGCTGGCGAGGGCCTGCCTTACTATGGTGGTAACATGCAAGAAGAGTGCGACTAATACTGAGAGAATGGTCTTCTCGGTAGTGCAAGCACCCCGGGTACTGCAAAGCTGTACGGTTGTGGCGAACAGATACTCGTCAGTGAATGCAGTTAAGCACGTGAAAGTACCAGAGAAGATCCCTGGGAGCGGAACCCTAGAGTACAAGGTGAACTTTGTCTCTCTGACTGTGGTGCCGAGGAAGGATGTCTACAGGATCCCAACCGCGGCATTGAAAGTGTCTGGCTCGAGCCTGTACAATCTTGCGCTCAATGTCACTATTGATGTGGAGGTGGACCCGAAGAGCCCGTTAGTCAAATCCCTTTCCAAGTCCGACAGTGGATACTACGCTAATCTCTTCTTGCATATCGGACTTATGTCCACTGTAGATAAGAAGGGGAAGAAAGTGACATTTGACAAGCTGGAGAGGAAGATAAGGAGACTCGATCTATCCGTCGGGCTCAGTGATGTGCTCGGACCTTCCGTGCTTGTGAAGGCGAGAGGTGCACGGACTAGGCTGCTGGCACCTTTTTTCTCTAGCAGTGGGACAGCCTGCTATCCTATAGCAAATGCCTCTCCTCAGGTAGCTAAGATACTCTGGAGTCAAACTGCGCGCCTGCGGAGTGTAAAAGTCATCATCCAAGCGGGCACCCAACGCGCTGTCGCAGTGACTGCTGACCATGAGGTTACCTCTACTAAGATAGAGAAGAGGCATACCATTGCTAAATACAATCCTTTCAAGAAA
>AHG26217
ATGGACTCATCCAGGACAGTCGGGCTGTACTTTGATTCTGCCCTCCCTTCCAGCAGCTTATTAGCATTTCCAATTGTCCTACAAGACACAGGAGACGGGAAGAAGCAGATCACCCCACAATACAGGATTCAGCGTCTTGATTCGTGGACAGACAGTAAGGAAGACTCGGTATTCATCACCACCTACGGATTTATCTTTCAAATTGGGAATGAGGAAGTCACTGTCGGCGTGATCAATGACAATCCCAGACACGAATTACTCTCCTCTGCAATGCTCTGCTTAGGAAGTGTCCCAAATGACGGAGATCTTGTTGAGCTGGCGAGAGCCTGCCTCACTATGGTGGTAACCTGCAAGAAAAGTGCAACTAATACTGAGAGAATAGTCTTCTCAGTAGTACAGGCACCTCGGGTGCTGCAGAGCTGTATGGTTGTGGCAAATAGGTACTCATCGGTGAATGCAGTGAAGCATGTGAAAGCACCAGAAAAGATCCCTGGGAGCGGAACCCTAGAGTATAAGGTGAATTTTGTCTCTCTGACTGTGGTGCCGAGGAGAGATGTCTACAGGATCCCAACTGCAGTATTGAAAGTATCCGGCTCAAGCCTGTACAATCTTGCACTCAATGTCACTATTGATGTAGAGGTGGACCCGAAGAGCCCTTTAGTCAAATCCCTCTCTAAGTCCGATAGTGGGTACTATGCGAATCTTTTCCTGCACATCGGGCTTATGTCTACTGTAGATAAGAAGGGAAAGAAAGTGACATTTGACAAGATAGAGGAAAAGATAAGAAGACTCAATCTATCTGTCGGGCTCAGTGATGTGCTTGGACCCTCTGTGCTTGTGAAGGCGAGAGGTGCACGGACAAAGCTATTGGCCCCTTTCTTTTCCAGCAGCGGGACAGCTTGCTATCCTATAGCAAATGCCTCTCCCCAGGTTGCTAAGATACTCTGGAGCCAAACCGCGCACCTGCGGAGTGTGAAAGTCATCATTCAAGCTGGCACCCAGCGTGCTGTCGCAGTAACCGCTGATCATGAGGTCACCTCCACTAAGATAGAGAAGAGGCACACCATTGCTAAATATAATCCTTTCAGGAAA
>AEA10386
ATGGACTCATCTAGGACAATCGGGCTATACTTTGATTCTGCCCTTCCTTCTAGCAGCCTGTTAGCATTCCCGATCATCCTACAAGACACAGGTGACGGGAAGAAGCAAATCGCCCCACAATATAGGATCCAGCGTCTTGACTTGTGGACAGATAGTAAAGAAGACTCGGTATTCATCACCACCTATGGATTCATCTTCCAGGTTAGGGATGAAGAAGTCGCTGTCGGCATGATCAATGATAATCCCAAGCGCGAGTTACTTTCCTCTGCGATGCTCTGCCTAGGAAGCGTCCCGAATATCGGAGATCTTGTCGAGCTGGCAAGGGCCTGCCTCACTATGGTGGTAACATGCAAGAAGAGTGCAACCAATACTGAGAGAATGGTCTTCTCGGTAGTGCAGGCACCCCAGGTGCTACAGAGCTGTATGGTCGTGGCGAACAAATATTCGTCAGTGAATGCAGTTAAGCATGTGAAAGCACCAGAGAAGATCCCTGGAAGCGGAACCCTAGAGTACAAGGTGAATTTTGTTTCTTTGACTGTGGTGCCGAAGAAGGACGTCTACAAGATCCCGACCGCAGTGTTGAAGGTATCTGGCTCGAGCCTGCACAATCTCGCACTCAATGTCACTATTGATGTGGAGGTAGACCCAAAGAGCCCATTAGTCAAATCTCTTTCCAGGTCCGACAGTGGATACTATGCTAATCTCTTCTTACATATCGGACTTATGTCCACTGTAGATAAGAGGGGAAGGAAAGTGACATTTGACAAGCTGGAGAGGAAGATAAGGAGACTCGATCTGTCTGTCGGGCTTAGTGTTGTGCTTGGACCCTCTGTGCTCGTGAAGGCGAGAGGTGCACGAACTAGGCTGCTGGCACCGTTCTTCTCTGGCAGTGGGACAGCTTGCTATCCTATAGCAAATGCCTCTCCTCAGGTAGCCAAGATACTCTGGAGTCAAACCGCGTGCCTGCGGAGTGTAAAAGTCATTATCCAAGCGGGCACCCAACGCGCTGTCGCAGTGACTGCTGACCATGAGGTTACTTCTACTAAGATAGAGAAGGGGCATACCATCACTAAATACAATCCTTTCAAGAAA
>AEZ00710
ATGGACTCGTCCAGGACAATCGGGCTGTACTTTGATTCTGCCCTCCCTTCCAGCAGCCTGTTGGCATTCCCGATTGTCTTACAAGACACAGGAGACGGGAAGAAGCAAATCACCCCACAATACAGGATCCAGCGTCTTGATTCATGGACAGACAGTAAGGAAGATTCGGTATTCATCACCACCTACGGATTCATCTTTCAAATTGGGAATGAAGAAGCCACCGTCGGTGTGATCAATGACAATCCCAGGCATGAGCTACTCTCTTCTGCAATGCTCTGCTTAGGGAGTGTCCCGAATGACGGAGATCTCGTTGAGCTGGCGAGAGCCTGCCTCACCATGATGGTAACTTGCAAGAAGAGTGCAACTAATACTGAGAGAATAGTCTTCTCAGTAGTGCAGGCACCTCGGGTGCTGCAAAGCTGTATGGTTGTGGCAAATAGGTACTCATCAGTGAATGCAGTGAAGCATGTGAAAGCACCAGAAAAGATACCTGGGAGCGGGACCCTAGAGTATAAAGTGAATTTTGTCTCTTTGACTGTGGTGCCGAGAAGGGACGTCTACAGGATCCCAACTGCAGTATTGAAAGTATCTGGCTCAAGCCTATACAATCTTGCGCTCAATGTCACTATTGATGTGGATGTGGATCCGAAGAGCCCGTTGGTCAAATCCCTTTCTAAGTCCGATAGTGGATACTATGCGAATCTTTTTCTGCATATTGGGCTTATGTCCACTGTAGACAAAAAGGGAAAGAAAGTGACATTTGACAAGATAGAGGAAAAGATAAGAAGACTCAATCTATCTGTCGGGCTCAGTGATGTGCTCGGACCCTCTGTGCTTGTGAAGGCGAGAGGTGCGCGGACTAAGTTACTTGCCCCTTTTTTCTCTAGCAGTGGGACAGCCTGCTATCCTATAGCAAATGCCTCTCCCCAGGTTGCCAAGATACTCTGGAGCCAAACCGCGCACCTGCGGAGTGTGAAAGTCATCATTCAAGCCGGCACTCAACGTGCTGTCGCAGTGACCGCTGATCACGAGGTCACCTCCACTAGAATAGAGAAGAGGCACACCATTGCTAAATACAATCCCTTCAGGAAA
>AAS67128
ATGGACTCATCCAGGACAATCGGGTTGTACTTTGATTCTGCCCTTCCTTCTAGCAGCCTGTTAGCATTTCCGATTGTCTTACAAGACACAGGAGACGGGAAGAAGCAAATCACCCCACAATACAGGATCCAGCGTCTTGACTCGTGGACAGACAGTAAGGAAGATTCGGTATTCATCACCACTTACGGATTCATCTTTCGAATTGGGAACGAAGAAGTCACCGTCGGTGTGATCAATGACAATCCCAGGCACGAGCTACTCTCTTCTGCAATGCTCTGCTTGGGAAGTGTCCCGAACGACGGAGATCTTGTTGAGCTGGCGAGAGCCTGCCTCAACATGGTAGTAACTTGCAAGAAGAGTGCAACTAATACTGAGAGAATAGTCTTCTCAGTAGTGCAGGCACCTCGGGTGCTGCAAAGCTGTATGGTTGTGGCGAATAGATACTCATCAGTGAATGCAGTGAAGCATGTGAAAGCACCAGAAAAGATCCCTGGGGGCGGAACCCTAGAGTATAAAGTGAACTTTGTCTCTTTGACTGTGGTGCCGAGAAGGGACGTCTACCGGATCCCAACTGCAGTATTGAAAGTATCCGGCTCGAGGCTGTACAATCTTGCGCTCAATGTCACTATTGATGTGGATGTAGATCCGAAGAGCCCGTTAGTCAAATCCCTTTCTAAGTCCGATAGCGGATACTATGCGAATCTTTTTTTGCATATCGGGCTTATGTCCACTGTAGATAAGAAGGGAAAGAAAGTGACATTTGACAAGATAGAGGAAAAGATAAGAAGACTCAATCTATCTGTCGGGCTCAGTGATGTGCTCGGACCTTCTGTGCTTGTGAAGGTGAGAGGTGCACGGACTAAGCTACTGGCTCCTTTCTTCTCCAGCAGTGGGACAGCCTGCTATCCTATAGCAAATGCCTCTCCTCAGGTTGCTAAGATACTCTGGAGTCAAACTGCGCACTTGCGGAGCGTGAAAGTCATCATTCAAGCTGGCACCCAGCGTGCTGTCGCAGTGACCGCTGATCATGAGGTCACCTCTACTAAGATAGAGAAGAGGCACACCATTGCTAAATACAATCCTTTCAAAAAA
>AGL09185
ATGGACTCATCCAGGACAATCGGGCTGTACTTTGATTCTGCCCTCCCTTCCAGTAGCCTATTAGCATTTCCGATTATCCTGCAAGACACAGGAGACGGGAAGAAACAAATCACTCCACAATACAGGATCCAGCGTCTTGATTCGTGGACAGACAGTAAGGAAGACTCGGTATTTATCACCACCTACGGGTTCATCTTTCAAGTTGGGAATGAAGAAGCCACCGTCGGTGTGATCAATGACAATCCCAGACACGTGCTACTCTCTTCCGCAATGCTCTGCTTAGGGAGTGTCCCGAACAACGGAGATCTTGTTGAGCTGGCGAGAGCCTGCCTCACCATGGTGGTAACCTGCAAAAAGAGTGCTACTAACACTGAGAGAATAGTCTTCTCAGTAGTGCAGGCACCTCGAGTGCTGCAAAATTGTATGGTTGTGTCAAATAGGTACTCATCAGTGAATGCAGTGAAGCATGTGAAGGCGCCCGAAAAGATCCCTGGGAGCGGAACCCTAGAGTATAAAGTGAATTTTGTCTCTTTGACTGTGGTGCCGAGAAGGGATGTCTACAGGATCCCAACTGCAGTATTGAAAGTGTCTGGCTCAAGCCTGTACAATCTTGCGCTCAATGTCACTATTGATGTGGACGTGGATCCGAAGAGCCCATTAGTCAAATCCCTTTCGAAGTCCGATAGCGGATACTATGCGAATCTTTTTCTGCATATCGGGCTTATGTCCACTGTAGATAAGAGAGGGAAGAAAGTGACATTTGACAAGATAGAGGAAAAGATAAGGAGACTCAATCTATCTGTTGGGCTCAGTGATGTGCTCGGACCCTCTGTGCTTGTGAAGGCGAGAGGTGCACGGACTAAGCTACTTGCTCCTTTCTTCTCTAGCAGTGGGACAGCCTGCTATCCTATAGCAAATGCCTCTCCCCAGGTTGCCAAGATACTCTGGAGCCAGACTGCGCACCTGCGGAGCGTGAAAGTCATCATTCAAGCCGGCACTCAGCGCGCTGTTGCAGTGACCGCTGATCATGAGGTAACCTCCACTAAGATAGAGAGGAGGCATGCCATTGCTAAATACAATCCTTTCAGGAAA
>ADI78951
ATGGACTCATCCAGGACAATCGGACTGTACTTTGATTCTGCCCTTCCTTCCAGCAGCCTGCTTGGTTTTCCGATTGTCCTTCAAAACACAGGAGGTGGGAAGAAGCAAATCCCCCCACCATATAGGATCCAACGGGTTGGATTGTGGGCAGGCAGCAAAGAAGGTTTGGTTTTTTTCCCCACATACGGGTTCATTTTTCAAATTGGAAAAGAAGAAGTCACCGTTGGCACGATTAACGATAAACCCAGGCAAGAGTTAATTTTTTTTGCAATGGTTTGCCTTGGGGGGGTCCCTTATGGCGGGGAATTCGTTGAGCCGGGGAGGGCCTGCCTCGCTATGGGGGTAACGTGCAAGAAGGGGGCAAACCATTATGAGAGAATAGTTTTTTCGATAGGGCAGGCCCCCCGGGGGGTGGAAAACTGTAAGGTTGTGGCAAATAGGTACTCATCAGTGAAAGCAGTTAAGCCAGTAAAAGCCCCCGAGAAGATTCCCGGGAACGGAAATTTAGAGTATAAGGTGAACTTTGTCTCTTTGACTGTGGTGCCGAGGAAGGATGTCTACAGGATCCCAACCGCAGCATTGAAAGTATCTGGCTCGAGCCTGTATAATCTTGCGCTCAATGTCACTATTGATGTGGAGGTGGATCCGAAGAGCCCATTAGTCAAATCCCTTTCCAAGTCCGATAGTGGATACTATGCTAACCTTTTTTTACATATCGGGCTTATGTCCACTGTAGATAAAAAGGGAAAGAAAGTGACATTTGACAAGCTGGAAAGGAAGATAAGAAGACTCAATCTATCTGTTGGGCTCAGTGATGTGCTCGGACCTTCCGTGCTTGTGAAGGCGAGAGGTGCACGGACTAAGCTGTTGGCACCTTTCTTCTCTAGCAGTGGGACAGCCTGCTACCCTATAGCAAATGCTTCTCCCCAGGTTGCTAAGATACTCTGGAGTCAGACTGCGCACCTGCGAAGTGTAAAGGTCATCATTCAAGCAGGCACCCAACGTGCTGTCGCAGTGACCGCTGATCATGAGGTTACCTCTACTAAGATAGAGAAGAGGCATACTATTGCTAAATACAACCCTTTTAAGAAA
>ADQ64394
ATGGACTCGTCCAGGACAATCGGGCTGTATTTCGATTCTACCCTTCCTTCCAGCAACCTGCTAGCATTCCCGATTGTCCTACAAGACACAGGGGACGGGAAGAAGCAAATCACCCCACAGTATAGGATCCAGCGCCTTGATCTATGGACAGACAGTAAAGAAGATTCAGTATTTATCACCACCTATGGATTCATCTTCCAGGTTGGGAGTGAGGAGGCCACTGTTGGCATGATCAATGACAATCCCAAGCGCAGGTTGCTTTCTTCCGCAATGCTCTGCCTAGGGAGTGTTCCAAATGACGGAGATCTTGTTGAGCTGGCGAGGGCCTGCCTTACTATGGTGATAACATGCAAGAAAAGTGCAACTAATACTGAGAGAATGGTCTTCTCAGTAGTGCAGGCACCCCGGGTGCTGCAAAGCTGCATGGTTGTGGCAAACAGATACTCGTCTGTGAATGCAGTTAAGCACGTGAAGGCACCAGAGAAGATCCCTGGGAGCGGAACCCTAGAATACAAGGTGAATTTTGTATCTCTGACCGTGGTGCCCAGAAAGGACATCTATAGGATCCCAACCGCAGCATTGAAAGTGTCTGGCGCAAGCCTGTATAATCTTGCCCTCAATGTCACTATTGATGTGGAAGTAGACCCGAAGAGCCCATTAGTCAGATCCCTTACTGAATCTGGCAGTGGATACTACGCTAATCTCTTCTTGCATATCGGACTTTTATCCACTGTGGATAAGAAAGGGAAGAAGGTGACATTTGACAAGCTGGAAGAAAAGATAAGGAGACTCAATCTATCCGTCGGGCTCAGTGATGTGCTCGGACCTTCCGTGCTTGTGAAGGCGAGGGGTGCACGGACTAAACTGCTGGCACCTTTCTTCTCTAGCAGCGGGACAGCCTGTTATCCTATAGCAAATGCCTCTCCTCAAGTAGCTAAGATACTCTGGAGTCAAACAGCACACCTGCGGAGCGTAAAGGTCATTATTCAAGCGGGCACACAACGCGCCGTCGCGATGACTGCTGACCATGAAGTTACCTCTACCAAGATCGAGAAGAGACACACCATTGCTAAATATAATCCTTTCAAGAAG
>AFA36066
ATGGACTCGTCTAGGACAATCGGGCTATACTTCGATTCTGCCCTACCGTCAAGTAGCCTTCTGGCCTTTCCAATCATTCTTCAGGACACAGGAGATGGGAAGAGGCAAATTGCCCCACAATATCGGATACAGCGCCTGGATTCCTGGACAGACAGCAAGGAGGACTCGGTGTTCATCACCACATACGGATTCATCTTCCAGGTAGGGAGTGAGGAAACTTCTGTGGGGATGATAAATGACAGCCCGCGACGTGAAATGCTATCTGCTGCCATGTTGTGTCTGGGCAGTGTTCCCAATACGGGAGATCTTGTGGATCTGGCGAGGGCTTGTCTGGCTATGGTGGTAACATGCAAAAAGAGTGCCACGAATACAGAGAGGATGGTCTTCTCTGTGGCGCAAGCGCCGCAGGTGCTGCAGAGCTGCAGGGTGGTTGCAAACAAATACTCCTCTGTGAATGCAGTAAAGCACGTGAGGGCTCCTGAGAAAATACCGGGCAGCGGGACACTTGAATACAAGATAAATTTTGTGTCACTGACTGTAGTACCCAGAAAGGACGTTTACAAAATTCCAACCACAGCGCTCAAGGTTTCTGGATCAAGTCTCTACAATCTTGCACTAAATGTCACTATTGATGTGGAGGTAGATCATAAAAGCCCGCTGGTAAAATCACTGTCTAAGTCAGAGAACGGGTACTACGCAAATCTCTTTTTGCACATCGGGCTTATGTCAACAGTAGACAAGAAAGGAAGGAAGGTGACATTTGACAAATTGGAAAGGAAGATCCGGAGGCTTGATCTATCTGTGGGGCTCAGTGATGTGCTCGGGCCATCTATCTTAGTCAAAGCAAGAGGTGCACGTACTAAACTCCTGGCGCCATTCTTCTCAAGCAGCGGAACCGCATGCTATCCAATTGCCAATGCGTCCCCTCAAGTGGCAAAGATACTGTGGAGCCAGACGGCGAGCCTGCGCAGCGTCAAGGTGATCATTCAAGCTGGCACACAGAGGGCTGTGGCTGTGACTGCAGACCACGAGGTAACATCCACCAAATTAGAGAAAGGGCATACTATTGCCAAATACAACCCGTTCAAAAAG
>ADZ96702
ATGGACTCATCTAGGACAATCGGGCTGTACTTTGATTCTGCCCTCCCTTCCAGCAGCCTGTTAGCATTTCCGATTGTCTTACAAGACACAGGAGACGGGAAGAAGCAAATCACCCCACAATACAGGATCCAGCGTCTTGATTCGTGGACAGACAGCAAGGAAGACTCGGTATTCATCACCACCTACGGGTTCATCTTTCAGATTGGGAATGAAGAAGCCACCGTCGGTGTGATCAATGACAATCCCAGGCACGAGCTACTCTCTTCCGCAATGCTCTGCTTAGGAAGTGTTCCGAACGACGGAGATCTTGTTGGGCTGGCGAGAGCCTGCCTCACCATGGTGGTAACTTGCAAGAAGAGTGCAACTAACACTGAGAGAATAGTCTTCTCAGTAGTGCAGGCACCTCGGGTGCTGCAAAGCTGTATGGTTGTGGCAAATAGGTACTCGTCAGTGAATGCAGTGAAGCATGTGAAGGCGCCAGAAAAGATCCCTGGGAGCGGAACCCTAGAGTATAAAGTGAATTTTGTCTCTTTGACCGTGGTGCCGAGAAGGGATGTCTACAGGATCCCAACTGCAGTATTGAAAGTGTCTGGCTCAAGCCTGTACAATCTTGCGCTCAATGTCACTATTGATGTGGACGTGGATCCGAAGAGCCCGTTAGTCAAATCCCTTTCTAAGTCCGAAAGCGGATACTATGCGAATCTTTTTCTGCATATCGGGCTTATGTCCACTGTAGATAAGAAGGGAAAGAAAGTGACATTTGACAAGATAGAGGAAAAGATAAGGAGACTCAATCTATCTGTCGGGCTCAGTGATGTGCTCGGACCCTCTGTGCTTGTGAAGGCGAGAGGTGCACGGACTAAGCTACTTGCTCCTTTCTTCTCTAGCAGTGGGACAGCCTGCTATCCTATAGCAAATGCCTCTCCCCAGGTTGCCAAGATACTCTGGAGCCAAACCGCGCACCTGCGGAGTGTGAAAGTCATCATTCAAGCCGGCACTCAGCGTGCTGTTGCAGTGACCGCTGATCATGAGGTAACCTCCACTAAGATAGAGAGGAGGCACGCCATTGCTAAATACAATCCTTTTAGGAAA
>AFX98108
ATGGACTCATCTAGGACAATTGGGCTGTACTTTGATTCTGCCCATTCTTCTAGCAACCTGTTAGCATTTCCGATCGCCATACAAGACACAGGAGATGGGAAGAAGCAAATCGCCCCGCAATATAGGATCCAGCGCCTTGACTCGTGGACTGATAGTAAAGAAGATTCAGTATTCATCACCACCTATGGATTCATCTTTCAGGTTGGGAATGAAGAAGCCACTGTCGGCATGATCAATGATAATCCCAAGCGCGAGTTACTTTCCGCCGCGATGCTCTGCCTAGGAAGCGTCCCAAATACCGGAGACCTTGTTGAGCTGGCAAGGGCCTGTCTCACTATGGTAGTCACATGCAAGAAGAGTGCAACTAATACTGAGAGAATGGTTTTCTCAGTAGTGCAGGCACCCCAAGTGCTGCAAAGCTGTAGGGTTGTGGCAAACAAATACTCATCAGTGAATGCAGTCAAGCACGTGAAAGCGCCAGAGAAGATCCCCGGGAGTAGAACCCTAGAATACAAGGTGAACTTTGTCTCCTTGACTGTGGTACCGAAGAAGGATGTCTACAAGATCCCAACTGCAGTATTGAAGGTTTCTGGCTCGAGTCTGTACAATCTTGCGCTCAATGTCACTATTAATGTGGAGGTAGACCCGAGGAGTCCTTTGGTTAAATCTCTGTCTAAGTCTGACAGCGGATACTATGCTAACCTCTTCTTGCATATTGGACTGATGACCACCGTAGATAGGAAGGGGAAGAAAGTGACTTTTGACAAGCTAGAAAAGAAGATAAGGAGCCTTGATCTATCTGTCGGGCTCAGTGATGTGCTCGGACCTTCCGTGCTGGTAAAAGCAAGAGGTGCACGGACCAAGCTTTTGGCACCTTTCTTCTCTAGCAGTGGGACAGCCTGCTATCCCATAGCAAATGCTTCTCCTCAGGTGGCCAAGATACTCTGGAGTCGAACCGCGTGCCTGCGGAGCGTTAAAATCATTATCCAAGCAGGTACCCAACGCGCTGTCGCAGTGACCGCTGACCACGAGGTTACCTCTACTAAGCTGGAGAAGGGGCACACCTTTGCCAAATACAATCCTTTTAAGAAA
>AFN61277
ATGGACTCATCTAGAACAATCAGGCTGCACTTTGATGCTGCCCTACCTTCCAGCAGCCTGTTAGCATTCCCGATCGTCCTACAAGGCACGGGCGATGGGAAGAAGCGAATCACCCCACAATACAGGATCCAGCGTCTTGACTCATGGACAGACAGCAAGGAAGACTCAGTATTTATCACCACCTATGGATTCATCTTCCAAATTGGGAATGAAGAGGTCACTGTTGGCACGATCAACGACAATCCCAGACATGAGTTACTTTCCTCAGCAATGCTCTGCCTAGGAAGTGTGCCGAATGACGGAGATCTTGTTGAACTGGCGAGGGCCTGCCTCACCATGGTGGTAACTTGCAAGAAAAGTGCAACTAATACTGAGAGAATAGTCTTCTCAGTAGTGCAGGCACCTCGAGTGCTGCAAAGCTGTATGGTTGTGGCAAATAAGTACTCATCAGTGAATGCAGTGAAGCACGTGAAAGCACCCGAGAAGATCCCTGGGAGCGGAACCCTAGAGTATAAAGTGAATTTTGTCTCCTTGACCGTAGTGCCGAGGAAGGATGTCTACAGGATCCCAACTGCAGCATTGAAAATCTCTGGTTCAAGCCTGTACAACCTCGCGCTCAATGTCACTATTGACGTGGAGGTAGACCCGAAGAGCCCGCTAGTAAAATCTCTTTCTAAGTCTGATAGTGGATACTATGCTAATCTGTTCTTGCATATCGGACTCATGTCTACTGTAGATAAGAGGGGAAAGAAAGTTACATTTGACAAGATAGAAGAAAAGATAAGGAGACTCAATCTATCCGTCGGGCTCAGTGATGTACTCGGACCCTCTGTGCTTGTGAAGGCGAGGGGTGCACGGACTAAGCTACTGGCACCTTTTTTCTCCAGTAGCGGGACGGCCTGCTATCCTATAGCAAATGCCTCCCCTCAGGTTGCTAAGATACTCTGGAGTCAAACTGCGCACCTGCGAAGTGTAAAAGTCATCATTCAAGCTGGCACCCAACGTGCCGTCGCAGTGACCGCCGACCACGAGGTCACCTCCACCAAGATAGAGAAGAGGCACACCATTGCCAAGTACAATCCCTTTAGGAAG
>AFA36084
ATGGACTCGTCTAGGACAATCGGGCTATACTTCGATTCTGCCCTACCATCAAGCAGCCTTCTGGCCTTTCCAATCATTCTTCAGGACACAGGAGATGGGAAGAGGCAAATTGCCCCACAGTATCGGATACAGCGCCTAGATTCCTGGACAGACAGCAAGGAGGACTCGGTGTTCATCACCACATACGGATTCATCTTCCAGGTCGGGAGTGAGGAAACTTCTGTGGGAATGATACATGACAACCCGCGACGTGAAATGCTATCCGCTGCCATGTTGTGTCTGGGCAGTGTTCCCAATACGGGAGATCTTGTGGATCTGGCGAGGGCTTGTCTGGCTATGGTGGTAACATGCAAAAAGAGTGCCACAAATACAGAGAGGATGGTCTTTTCTGTGGCGCAAGCGCCGCAGGTGCTGCAGAGCTGCAGGGTGGTTGCAAACAAGTACTCCTCTGTGAATGCAGTAAAGCACGTGAAGGCTCCTGAGAAAATACCGGGCAGCGGGACACTTGAATACAAGATAAATTTTGTGTCACTGACTGTAGTACCCAAAAAGGACGTTTACAAGATTCCAACCGCAGCGCTCAAGGTGTCTGGATCAAGTCTTTACAATCTTGCACTAAATGTCACTATTGATGTGGAGGTAGATCATAAAAGCCCGCTGGTAAAATCACTGTCTAAGTCAGAGAATGGGTACTACGCAAATCTCTTCTTGCACATCGGGCTTATGTCAACAGTAGACAAGAAAGGAAGAAAGGTGACATTTGACAAATTGGAAAGGAAGATCCGGAGGCTCGATCTATCCGTGGGGCTCAGTGATGTACTCGGGCCATCTGTCTTAGTCAAAGCAAGAGGTGCACGTACTAAACTCCTGGCGCCATTCTTCTCAAGCAGCGGAACCGCATGCTATCCAATTGCCAATGCGTCCCCTCAGGTGGCAAAGATACTGTGGAGTCAGACGGCGAGCCTGCGCAGCGTCAAGGTGATCATTCAAGCTGGCACACAGAGGGCTGTGGCTGTGACCGCAGACCACGAGGTAACATCCACCAAATTGGAGAAAGGGCATACTATTGCCAAATACAACCCGTTCAAAAAG
>AFN61271
ATGGACTCATCTAGAACAATCAGGCTGCACTTTGATGCTGCCCTACCTTCCAGCAGCCTGTTAGCATTCCCGATCGTCCTACAAGGCACGGGCGATGGGAAGAAGCGAATCACCCCACAATACAGGATCCAGCGTCTTGACTCATGGACAGACAGCAAGGAAGACTCAGTATTTATCACCACCTACGGATTCATCTTCCAAATTGGGAATGAAGAGGTCACTGTTGGCACGATCAACGACAATCCCAGACATGAGTTACTTTCCTCAGCAATGCTCTGCCTAGGAAGTGTGCCGAATGACGGAGATCTTGTTGAACTGGCGAGGGCCTGCCTCACCATGGTGGTAACTTGCAAGAAAAGTGCAACTAATACTGAGAGAATAGTCTTCTCAGTAGTGCAGGCACCTCGAGTGCTGCAAAGCTGTATGGTTGTGGCAAATAAGTACTCATCAGTGAATGCAGTGAAGCACGTGAAAGCACCCGAGAAAATCCCTGGGAGCGGAACCCTAGAGTATAAAGTGAATTTTGTCTCCTTGACCGTAGTGCCGAGGAAGGATGTCTACAGGATCCCAACTGCAGCATTGAAAATCTCTGGTTCAAGCCTGTACAACCTCGCGCTCAATGTCACTATTGACGTGGAGGTAGACCCGAAGAGCCCGCTAGTCAAATCTCTTTCTAAGTCTGATAGTGGATACTATGCTAATTTGTTCTTGCATATCGGACTCATGTCTACTGTAGACAAGAGGGGAAAGAAAGTTACATTTGACAAGATAGAAGAAAAGATAAGGAGACTCAATCTATCCGTCGGGCTCAGCGATGTACTCGGACCCTCTGTGCTTGTGAAGGCGAGGGGTGCACGGACTAAGCTACTGGCACCCTTTTTCTCCAGCAGCGGGACGGCCTGCTATCCTATAGCAAATGCCTCCCCTCAGGTTGCTAAGATACTCTGGAGTCAAACTGCGCACCTGCGAAGTGTAAAAGTCATCATTCAAGCTGGCACCCAACGTGCCGTCGCAGTGACCGCCGACCACGAGGTCACCTCCACCAAGATAGAGAAGAGGCACACCATTGCCAAGTACAATCCCTTTAAGAAG
>AFS95132
ATGGACTCATCTAGGACAATCGGGTTATACTTCGATTCTGCCCTACCATCAAGCAGCCTTTTGGCTTTTCCGATCGTCCTTCAGGATACAGGAGACGGAAAGAAACAGATTGCCCCACAGTATCGGATACAGCGCCTGGACTCCTGGACAGACAGTAAAGAGGACTCAGTGTTCATCACCACATACGGATTCATATTCCAGGTCGGAAATGAGGAGACATCTGTGGGAATGATCAATGACAACCCACGGCGCGAACTCTTGTCCGCTGCCATGCTGTGTCTAGGCAGTGTCCCTAATGCAGGAGATCTTGTAGAGTTGGCAAGGGCTTGTCTGGCCATGGTGATAACATGCAAGAAGAGTGCCACAAATACGGAAAGGATGGTCTTCTCAGTGGTGCAAGCACCACAGGTCCTACAGAGCTGCAGAGTGGTCGCCAACAAGTATTCCTCCGTTAACGCGGTTAAACATGTGAAGGCTCCCGAGAAGATACCGGGTAGCGGGACACTTGAGTACAAGGTAAACTTCGTGTCATTAACTGTGGTGCCTAAGAAAGATGTCTACAAGATCCCGACTGCAGCACTCAAAGTATCTGGCTCAAGTCTTTACAATCTTGCACTGAATGTCACTATTGATGTGGAAGTAGACCACAAGAGCCCGTTGGTGAAATCACTATCTAAGTCAGAGAATGGATACTATGCGAACCTCTTCCTGCATATAGGACTTATGTCAACAATGGACAAGAAGGGAAGAAAGGTGACGTTTGACAAGCTAGAGAGGAAACTTCGAAGGCTTGACCTGTCTGTGGGACTCAGTGATGTGCTCGGGCCCTCTGTCCTAGTCAAAGCAAGAGGTGCGCGTACCAAGCTCCTCGCTCCATTCTTCTCGAGCAGCGGGACTGCATGTTATCCGATTGCCAATGCATCCCCTCAGGTGGCAAAGATACTATGGAGTCAGACAGCCAGCCTGCGCAGTGTCAAAGTGATCATTCAAGCAGGCACACAGAGGGCTGTGGCTGTGACTGCTGACCATGAGGTGACCTCCACCAAGCTCGAGAAAGGGCACACCATTGCCAAATACAACCCGTTCAAGAAA
>AEJ32557
ATGGACTCATCTAGGACAATCGGGTTATACTTCGATTCTGCCCTACCATCAAGCAGCCTTCTGGCCTTTCCAATCGTCCTTCAGGACACAGGAGATGGAAAAAAGCAGATTGCCCCACAGTATCGGATACAGCGCCTGGATTCCTGGACAGACAGCAAGGAGGACTCGGTGTTCATCACCACATACGGATTCATCTTTCAGGTCGGGAGTGAGGAAACTTCTGTGGGGATGATAAATGACAACCCGCGGCGTGAACTGCTATCCGCTGCCATGTTGTGTCTGGGCAGTGTCCCCAATGCGGGAGATCTTGTGGAGCTGGCGAGGGCTTGTCTAGCTATGGTGATAACATGCAAAAAGAGTGCCACGAATACAGAGAGGATGGTCTTCTCGGTGGTGCAAGCGCCGCAGGCGTTGCAGAGTTGCAGGGTGGTTGCAAACAAATACTCCTCTGTGAATGCAGTAAAACATGTGAAGGCTCCTGAGAAGATACCGGGCAGCGGGACACTTGAATACAAGGTAAATTTCGTGTCGCTGACCGTAGTACACCAAAAGGATGTTTACAAGACTCCAACCGCAGCGCTCAAGGTGCCTGGATCAAGTCTCTACAATCTTGCGCTAAATGTCACTATTGATGTGGAGGTGGATCATAAAAGCCCGCTGGTAAAGTCACTGTCTAAATCAGAGAACGGGTACTACGCAAACCTCTTTCTGCACATTGGGCTTATGTCAACGGTAGACAAGAAAGGGAGAAAGGTGACATTTGACAAGTTGGAAAGGAAGCTCCGGAGGCTCGACCTGTCCGAGGGGCTCAGTGATGTACTTGGGCCATCTATTTTAGTCAAAGCAAGAGGTGCACGTACTAAGCTTCTGGCACCATTTTTCTCAAGCAGCGGAACTGCATGTTATCCGATTGCCAATGCATCCCCTCAGGTGGCAAAGATACTGTGGAGTCAGACAGCGAGCCTGCGTAGCGTCAAAGTGATTATTCAAGCTGGCACACAGAGGGCTGTGGCTGTGACTGCAGACCACGAGGTAACATCCACCAAGTTGGAGAAAGGGCATACTATTGCCAAATACAATCCGTTCAAAAAG
>CAB51324
ATGGACTCATCTAGGACAATTGGGCTGTACTTTGATTCTGCCCATTCTTCTAGCAACCTGTTAGCATTTCCGATCGTCCTACAAGACACAGGAGATGGGAAGAAGCAAATCGCCCCGCAATATAGGATCCAGCGCCTTGACTTGTGGACTGATAGTAAGGAGGACTCAGTATTCATCACCACCTATGGATTCATCTTTCAAGTTGGGAATGAAGAAGCCACTGTCGGCATGATCGATGATAAACCCAAGCGCGAGTTACTTTCCGCTGCGATGCTCTGCCTAGGAAGCGTCCCAAATACCGGAGACCTTATTGAGCTGGCAAGGGCCTGTCTCACTATGATAGTCACATGCAAGAAGAGTGCAACTAATACTGAGAGGATGGTTTTCTCAGTAGTGCAGGCACCCCAAGTGCTGCAAAGCTGTAGGGTTGTGGCAAACAAATACTCATCAGTGAATGCAGTCAAGCACGTGAAAGCGCCAGAGAAGATTCCCGGGAGTGGAACCCTAGAATACAAGGTGAACTTTGTCTCCTTGACTGTGGTACCGAAGAAGGATGTCTACAAGATCCCAGCTGCAGTATTGAAGGTTTCTGGCTCGAGTCTGTACAATCTTGCGCTCAATGTCACTATTAATGTGGAGGTAGACCCGAGGAGTCCTTTGGTTAAATCTCTGTCTAAGTCTGACAGCGGATACTATGCTAACCTCTTCTTGCATATTGGACTTATGACCACCGTAGATAGGAAGGGGAAGAAAGTGACATTTGACAAGCTGGAAAAGAAAATAAGGAGCCTTGATCTATCTGTCGGGCTCAGTGATGTGCTCGGGCCTTCCGTGTTGGTAAAAGCAAGAGGTGCACGGACTAAGCTTTTGGCACCTTTCTTCTCTAGCAGTGGGACAGCCTGCTATCCCATAGCAAATGCTTCTCCTCAGGTGGCCAAGATACTCTGGAGTCAAACCGCGTGCCTGCGGAGCGTTAAAATCATTATCCAAGCAGGTACCCAACGCGCTGTCGCAGTGACCGCCGACCACGAGGTTACCTCTACTAAGCTGGAGAAGGGGCACACCCTTGCCAAATACAATCCTTTTAAGAAA
>ACY37951
ATGGACTCATCCAGGACAATCGGGCTGTATTTTGATTCTGCCCTCCCCTCCAGCAGCCTACTAGCATTCCCGATCGTCCTACAAGACACAGGGGACGGGAAGAAGCAAATCACCCCACAATACAGGATCCAGCGTCTTGACTCGTGGACAGACAGTAAAGAAGATTCAGTATTCATTACCACTTATGGATTCATCTTCCAAGTTGGGAATGAAGAAGTCACTGTTGGCATGATCAATGGTAATCCCAGGCACGAATTACTCTCTTCTGCAATGCTTTGCCTAGGGAGTGTCCCGAACGACAGTGATCTTGTTGAGCTGGCGAGGGCCTGCCTCACTATGGTGATAACATGCAAGAAGAGTGCAACTAATACTGAGAGAATAGTCTTCTCAGTAGTGCAGGCACCCCGTGTGCTGCAAAGCTGTATGGTTGTGGCAAACAGGTACTCGTCAGTGAATGCAGTGAAGCATGTGAAAGCACCAGAGAAGATCCCTGGGTGCGGAACCCTAGAGTATAAGGTGAACTTTGTCTCCTTGACTGTGGTGCCAAAAAAGGATGTCTACAGGATCCCAGCGGCAGCTTTGAAAGTATCTGGCTCGAGCCTGTATAATCTTGCACTTAACGTCACTATTGATGTGGAGGTGGACCCGAAGAGCCCATTGGTCAAATCCCTTTCTAGGTCCGATAATGGATACTATGCTAATCTTTTCTTGCATATCGGGCTTATGTCCACTGTAGATAAGCGGGGAAAGAAAGTGACATTTGACAAGCTAGAGGAGAAGATAAGGAGACTCAATCTATCTGTCGGGCTCAGTGATGTGCTCGGACCCTCCGTGCTTGTGAAGGCGAGAGGTGCACGGACTAAGCTGTTGGCACCTTTCTTCTCTAGCAGTGGGACAGCCTGCTATCCTATAGCAAATGCCTCTCCCCAGGTTGCTAAAAAACTCTGGAGTCAAACTGCACATCTGCGGAGTGTGAAAGTCGTCATCCAAGCAGGCACCCAACGTGCTGTCGCAGTGACCGCCGATCATGAGGTTACTTCTACCAAGATAGAGAAGAAGTATATCATTGCTAAATACAATCCTTTCAAAAAA
>AGA63511
ATGGACTCATCCAGGACAATCGGGTTGTACTTTGACTCTGCCCTCCCCTCTAGCAGCCTGTTAGCATTTCCAATTGTCTTACAAGACACAGGAGATGGGAAGAAGCAAATCACCCCACAATACAGGATCCAGCGTCTTGACTCATGGACAGACAGCAAGGAAGACTCGGTATTCATCACCACCTACGGATTTATCTTCCAAATCGGGAATGAGGAAGCCACTGTCGGCATGATCAATGACAATCCCAAGCGCGAGTTACTCTCTTCTGCGATGCTCTGCTTAGGAAGCGTCTTGAACAACGGAGATCTTGTTGAGCTGGCAAGAGCCTGTCTCACTATGGTGGTAACCTGTAAGAAGAGTGCAACTAATACTGAGAGAATAGTCTTTTCAGTAGTGCAGGCGCCTCGGGTGCTGCAAAGCTGTATGGTTGTGGCAAATAGGTATTCATCGGTGAATGCAGTGAAGCATGTGAAAGCACCAGAAAAGATCCCTGGGAGCGGAACCTTAGAGTATAAGGTGAATTTCGTCTCTTTAACTGTGGTGCCGAGGAGGGACGTCTACAGAATCCCAACTGCAGTATTGAAAGTATCTGGCTCAAGCCTGTACAATCTTGCGCTCAATGTCACCATTGACGTAGAGGTGGACCCGAGGAGCCCGCTAATCAAATCCCTTTCTAAGTCTGATAGCGGGTACTATGCGAATCTTTTTTTGCATATCGGGCTTATGTCTACTGTAGATAAGAGAGGGAAGAAAGTAACATTTGACAAGATAGAGGAAAAGATAAGAAGACTCAATCTATCTGTCGGGCTCAGTGATGTGCTCGGACCCTCTGTACTTGTGAAAGCAAGAGGTGCACGAACTAAGCTACTGGCTCCTTTCTTCTCTAGCAGTGGGACAGCCTGTTATCCTATAGCAAATGCCTCTCCCCAGGTTGCTAAGATACTCTGGAGCCAAACTGCACACCTGCAGAGTGTGAAAGTCATCATCCAAGCTGGTACCCAGCGTGCTGTTGCAGTGACCGCTGATCATGAGGTCACCACCACTAAAATAGAGAAGAGGCACACCATTGCTAAATACAATCCTTTCAAGAAA
>ACY37957
ATGGACTCATCCAGGACAATCGGGCTGTATTTTGATTCTGCCCTCCCCTCCAGCAGCCTACTAGCATTCCCGATCGTCCTACAAGACACAGGGGACGGGAAGAAGCAAATCACCCCACAATACAGGATCCAGCGTCTTGACTCGTGGACAGACAGTAAAGAAGATTCAGTATTCATTACCACTTATGGATTCATCTTCCAAGTTGGGAATGAAGAAGTCACTGTTGGCATGATCAATGGTAATCCCAGGCACGAATTACTCTCTTCTGCAATGCTTTGCCTAGGGAGTGTCCCGAACGACAGTGATCTTGTTGAGCTGGCGAGGGCCTGCCTCACTATGGTGATAACATGCAAGAAGAGTGCAACTAATACTGAGAGAATAGTCTTCTCAGTAGTGCAGGCACCCCGTGTGCTGCAAAGCTGTATGGTTGTGGCAAACAGGTACTCGTCAGTGAATGCAGTGAAGCATGTGAAAGCACCAGAGAAGATCCCTGGGTGCGGAACCCTAGAGTATAAGGTGAACTTTGTCTCCTTGACTGTGGTGCCAAAAAAGGATGTCTACAGGATCCCAGCGGCAGCTTTGAAAGTATCTGGCTCGAGCCTGTATAATCTTGCACTTAACGTCACTATTGATGTGGAGGTGGACCCGAAGAGCCCATTGGTCAAATCCCTTTCTAGGTCCGATAATGGATACTATGCTAATCTTTTCTTGCATATCGGGCTTATGTCCACTGTAGATAAGCGGGGAAAGAAAGTGACATTTGACAAGCTAGAGGAGAAGATAAGGAGACTCAATCTATCTGTCGGGCTCAGTGATGTGCTCGGACCCTCCGTGCTTGTGAAGGCGAGAGGTGCACGGACTAAGCTGTTGGCACCTTTCTTCTCTAGCAGTGGGACAGCCTGCTATCCTATAGCAAATGCCTCTCCCCAGGTTGCTAAAAAACTCTGGAGTCAAACTGCACATCTGCGGAGTGTGAAAGTCGTCATCCAAGCAGGCACCCAACGTGCTGTCGCAGTGACCGCCGATCATGAGGTTACTTCTACCAAGATAGAGAAGAAGTATATCATTGCTAAATACAATCCTTTCAAAAAA
>AAY68571
ATGGACTCATCTAGGACAATTGGGCTGTACTTTGATTCTGCCCATTCTTCTAGCAACCTGTTAGCATTTCCGATCGTCATACAAGACACAGGAGATGGGAAGAAGCAAATCGCCCCGCAATATAGGATCCAGCGCCTTGACTCGTGGACTGATAGTAAAGAAGATTCAGTATTCATCACCACCTATGGATTCATCTTTCAGGTTGGGAATGAAGAAGCCACTGTCGGCATGATCAATGATAATCCCAAGCGCGAGTTACTTTCCGCCGCGATGCTCTGCCTAGGAAGCGTCCCAAATACCGGAGACCTTGTTGAGCTGGCAAGGGCCTGTCTCACTATGGTAGTCACATGCAAGAAGAGTGCAACTAATACTGAGAGAATGGTTTTCTCAGTAGTGCAGGCACCCCAAGTGCTGCAAAGCTGTAGGGTTGTGGCAAACAAATACTCATCAGTGAATGCAGTCAAGCACGTGAAAGCGCCAGAGAAGATCCCCGGGAGTGGAACCCTAGAATACAAGGTGAACTTTGTCTCCTTGACTGTGGTACCGAAGAAGGATGTCTACAAGATCCCAACTGCAGTATTGAAGGTTTCTGGCTCGAGTCTGTACAATCTTGCGCTCAATGTCACTATTAATGTGGAGGTAGACCCGAGGAGTCCTTTGGTTAAATCTCTGTCTAAGTCTGACAGCGGATACTATGCTAACCTCTTCTTGCATATTGGACTGATGACCACCGTAGATAGGAAGGGGAAGAAAGTGACTTTTGACAAGCTAGAAAAGAAGATAAGGAGCCTTGATCTATCTGTCGGGCTCAGTGATGTGCTCGGACCTTCCGTGCTGGTAAAAGCAAGAGGTGCACGGACCAAGCTTTTGGCACCTTTCTTCTCTAGCAGTGGGACAGCCTGCTATCCCATAGCAAATGCCTCTCCTCAGGTGGCCAAGATACTCTGGAGTCAAACCGCGTGCCTGCGGAGCGTTAAAATCATTATCCAAGCAGGTACCCAACGCGCTGTCGCAGTGACCGCTGACCACGAGGTTACCTCTACTAAGCTGGAGAAGGGGCACACCCTTGCCAAATACAATCCTTTTAAGAAA
>ADN67563
ATGGGCTCATCTAGGACAATCGGGTTATACCTCGATTCTGCCCTACCATCAAGCAGCCTTCTGGCCTTTCCAATCGTCCTTCAGGACACAGGAGATGGAAAAAAGCAGATTGCCCCACAGTATCGGATACAACGCTTGGATTCCTGGACAGACAGCAAGGAGGACTCGGTGTTCATCACCACATACGGATTCATCTTTCAGGTCGGGAGTGAGGAAACTTCTGTGGGGATGATAAATGACAACCCGCGGCGTGAACTGCTATCCGCTGCCATGTTGTGTCTGGGCAGTGTCCCCAATGCGGGAGATCTTGTGGAGCTGGCGAGGGCTTGTCTAGCTATGGTGATAACATGCAAAAAGAGTGCCACGAATACAGAAAGGATGGTCTTCTCGGTGGTGCAAGCGCCGCAGGTGTTGCAGAGTTGCAGGGTGGTTGCAAACAAGTACTCCTCTGTGAATGCAGTAAAACATGTGAAGGCTCCTGAGAAGATACCGGGCAGCGGGACACTTGAATACAAGGTAAATTTCGTGTCGCTGACCGTAGTACCCAAAAAGGATGTTTACAAGATTCCAACCGCAGCGCTCAAGGTGTCTGGATCAAGTCTCTACAATCTTGCGCTAAATGTCACTATTGATGTGGAGGTGGATCATAAAAGCCCGCTGGTAAAGTCACTGTCTAAATCAGAGAACGGGTACTACGCAAACCTCTTTCTGCACATTGGGCTTATGTCAACGGTAGACAAGAAAGGGAGAAAGGTGACATTTGACAAGTTGGAAAGGAAGCTCCGGAGGCTCGATCTGTCCGTGGGACTCAGTGATGTACTTGGGCCATCTATCTTAGTCAAAGCAAGAGGTGCACGTACTAAGCTTCTGGCACCATTTTTCTCAAGCAGCGGAACCGCATGTTATCCGATTGCCAATGCATCCCCTCAGGTGGCAAAGATACTGTGGAGTCAGACAGCAAGCCTGCGCAGCGTCAAGGTGATTATTCAAGCTGGCACACAGAGGGCTGTGGCTGTGACTGCAGACCACGAGGTAACATCCGCCAAGCTGGAGAAAGGGCATACTATTGCCAAATACAATCCGTTCAAAAAG
>AGL09137
ATGGACTCATCTAGGACAATCGGGCTGTACTTTGATTCTGCCCTCCCTTCCAGCAGCCTATTAGCATTTCCGATTATCTTACAAGACACAGGAGACGGGAAGAAACAAATCACCCCACAATACAGGATCCAGCGTCTTGATTCGTGGACAGACAGTAAGGAAGACTCGGTATTTATCACCACCTACGGGTTCATCTTCAAAGTTGGGAATGAAGAAGCCACCGTCGGTGTGATCAATGACAATCCCAGGCACGAGCTACTCTCTTCCGCAATGCTCTGCTTAGGGAGTGTCCCGAACAACGGAGATCTTGTTGAGCTGGCGAGAGCCTGCCTCACCATGGTGGTAACCTGCAAGAAGAGTGCAACTAACACTGAGAGAATAGTCTTCTCGGTAGTGCAGGCACCTAGGGTGCTGCAGAATTGTATGGTTGTGTCAAATAGGTACTCATCAGTGAATGCAGTGAAGCATGTGAAGGCGCCCGAAAAGATCCCTGGGAGCGGAACCCTAGAGTATAAAGTGAATTTTGTCTCTTTGACTGTGGTGCCGAGAAGGGATGTCTACAGGATCCCAACTGCAGTATTGAAAGTGTCTGGCTCAAGCCTGTACAATCTTGCGCTCAATGTCACTATTGATGTGGACGTGGATCCAAAGAGCCCGTTAGTCAAATCCCTTTCTAAGTCCGATAGCGGATACTATGCGAATCTTTTTCTGCATATCGGGCTTATGTCCACTGTAGATAAGAGAGGAAAGAAAGTGACATTTGACAAGATAGAGGAAAAGATAAGGAGACTCAATCTATCTGTTGGGCTCAGTGATGTGCTTGGACCTTCTGTGCTTGTGAAGGCGAGAGGTGCACGGACTAAGCTACTTGCTCCTTTCTTCTCTAGCAGTGGGACAGCCTGCTATCCTATAGCAAATGCCTCTCCCCAGGTTGCCAAGATACTCTGGAGCCAGACCGCGCACCTGCGGAGTGTGAAAGTCATCATTCAAGCCGGCACTCAGCGGGCTGTCGCAGTGACCGCTGATCATGAGGTAACCTCCACCAAGATAGAGAGGAGGCACGCCATTGCTAAATACAATCCTTTCAGGAAA
>ADH10216
ATGGATTCATCCAGAACAATCGGGTTGTACTTTGATTCTGCCCTCCCTTCCAGCAGCCTGTTAGCATTCCCGATCGTCTTACAAGACACAGGAGATGGGAAAAAGCGAATCACCCCACAATACAGGATCCAGCGTCTTGACTCGTGGACAGACAGTAAGGAAGACTCAGTATTTATCACTACCTACGGATTCATCTTCCAAATTGGGAATGAAGAGGCCACTGTTGGCACGATCAACGACAATCCCAGACACGAGTTACTTTCCTCCGCAATGCTCTGCCTAGGAAGTGTCCCGAATGATGGAGATCTTGTTGAACTGGCGAAGGCCTGCCTCACTATGACAGTAACTTGCAAGAAGAGTGCAACTAATACTGAGAGAATAGTCTTCTCAGTAGTGCAGGCACCTCGGGTGCTGCAAAGCTGTATGGTTGTAGCAAATAGGTACTCATCAGTGAATGCAGTGAAGAATGTGAAAGCACCAGAGAAGATCCCTGGGAGCGGAACCCTAGAGTACAAAGTGAATTTTGTCTCTTTGACTGTAGTGCCGAGGAAGGACGTTTACAGGATCCCGACTACAGCATTGAAAATCTCTGGCTCAAGCCTGTACAACCTCGCGCTCAATGTCACTATTGATGTGGAGGTAGACCCGAAGAGCCCACTAGTCAAATCTCTTTCTAAGTCGGATAGTGGATACTATGCTAATCTTTTTTTGCATATCGGGCTTATGTCTACTGTAGATAAGAAGGGAAAGAAAGTGACATTCGACAAGATAGAAGGAAAGATAAGAAGACTCAATCTATCTGTCGGGCTCAGTGATGTGCTCGGACCTTCTGTGCTTGTGAAGGCAAGAGGTGCACGGACTAAGCTACTGGCACCTTTTTTCTCTAGCAGTGGGACAGCCTGTTATCCGATAGCAAATGCTTCTCCTCAGGTTGCTAAGATACTCTGGAGTCAAACTGCACACCTGCGGAGCGTAAAAGTCATCATTCAAGCCGGCACCCAACGTGCTGTCGCAGTGACTGCTGATCATGAGGTTACCTCTACTAAGATAGAGAAGAGGCACACCATTGCTAAGTACAATCCCTTCAAGAAG
>AER92762
ATGGACTCATCCAGGACAATCGGGCTGTACTTTGATTCTGCCCTCTCTTCCAGTAGCTTGTTAGCATTTCCGATTATCTTACAAGACACAGGAGACGGGAAGAAGCAAATCACCCCACAATACAGGATCCAGCGTCTTGACTCATGGACAGACAGCAAGGATGACTCGGTATTCATCACCACCTACGGATTCATCTTCCAAACTGGGAATGAGGAAGCCACCGTCGGCGTGATCAATGACAGCCCCAGGCATGAACTACTCTCTTCTGCAATGCTCTGCCTAGGAAGCGTCCCAAACGACGGGGATCTTGTTGAGCTAGCGAGAGCCTGCCTCACTATGGTAATAACTTGCAAGAAGAGTGCAACTAACACTGAGAGAATAGTCTTCTCAGTTGTGCAGGCACCACGGGTGCTGCAAAGCTGTACGGTTGTGGCAAATAGGTACTCGTCGGTGAATGCAGTGAAGCATGTACGAGCACCAGAAAAGATCCCTGGGAGCGGGACCCTAGCGTATAAGGTGAATTTTGTCTCTTTGACCGTGGTGCCGAGGAGGGACGTCTACAAGGTCTCAACTACAGTATTGAAGGTATCTGGCTCAAGCCTGTACAATCTCGCGCTCAATGTCACTATTGATGTAGAGGTGGACCCGAAGAGCTCGTTAGTCAAATCCCTCTCCAAGTCTGATAGTGGGTACTATGCGAATCTTTTTCTGCATATCGGGCTTATGTCCACTGTAGATAGGAAGGGAAAGAAAGTGACATTTGACAAGATAGAGGAAAAAATAAGAAGACTCAATCTATCTGTCGGGCTCAGCGATGTGCTCGGACCCTCTGTGCTTGTGAAGGCAAGAGGTGCGCGAACTAAGTTACTGGCTCCTTTCTTCTCCAGTAGTGGGACAGCTTGCTATCCCATAGCAAATGCCTCTCCACAGGTTGCTAAGATACTCTGGAGCCAAACCGCGCACCTGAGGAGTGTGAAGGTCATCATTCAAGCAGGCACCCAGCGCGCTGTCGCAGTGACCGCTGATCATGAGGTTACCTCTACCAAGATAGAGAAGAGACACACCATTGCTAGATACAATCCCTTCAGGAAG
>AEJ32563
ATGGACTCATCCAGGACAGTCGGGCTGTACTTTGATTCTGCCCTCCCTTCCAGCAGCCTGTTAGCATTTCCGATTGTCCTACAAGACACCGGAGATGGGAAGAAACAAATTACCCCACAATACAGGATCCAGCGTCTTGACTCGTGGACAGACAGTAAGGAAGACTCGGTATTCATCACCACCTATGGATTCATCTTTCAAGTTGGGAATGAAGAAGCCACCGTCGGTGTGATCAATGACAATCCCAGGCACGAGCTGCTCTCTTCCGCAATGCTCTGCTTAGGGAGTGTCCCGAACGACGGGGATCTTGTTGAGCTGGCGAGAGCCTGCCTCACCATGGTGATAACCTGCAAGAAGAGTGCAACTAACACTGAGAGGATAGTCTTCTCAGTAGTGCAGGCACCTCGGGTGCTGCAAAGCTGTATGGTTGTGTCAAACAGGTACTCATCAGTGAATGCAGTGAAGCATGTGAAGGCGCCTGAAAAGATCCCTGGGAGTGGAACCCTTGAGTACAAAGTGAATTTTGTCTCTCTGACTGTGGTGCCGAGAAGAGATGTCTACAGAATCCCAACTGCAGTTTTGAAAGTGTCTGGCTCAAGCCTGTACAATCTTGCGCTCAATGTCACTATTGATGTGGACGTGGATCCGAAGAGCCCGTTAGTCAAATCCCTCTCTAAGTCCGATAGCGGATACTATGCGAATCTTTTTCTGCATATCGGGCTTATGTCCACTGTAGATAGGAAGGGAAAGAAAGTGACATTTGACAAGATAGAGGAGAAGATAAGGAGACTCAGTCTATCTGTTGGGCTCAGTGATGTGCTTGGACCCTCCGTGCTTGTGAAGACGAGAGGTGCACGGACTAAGCTACTTGCTCCTTTCTTCTCTAGCAGTGGGACAGCCTGCTATCCTATAGCAAATGCCTCTCCCCAGGTTGCCAAGATACTCTGGAGCCAGACTGCGCACCTGCGGAGCGTGAAAGTCATCATTCAAGCTGGCACTCAGCGTGCTGTCGCAGTGACCGCCGATCATGAGGTAACCTCCACTAAGATAGAGAGGAGGCACGCCATTGCCAAATACAATCCTTTCAGGAAA
>AGL09131
ATGGACTCATCTAGGACAATCGGGCTGTACTTTGATTCTGCCCTCCCTTCCAGCAGCCTATTAGCATTTCCGATTATCTTACAAGACACAGGAGACGGGAAGAAACAAATCACCCCACAATACAGGATCCAGCGTCTTGATTCGTGGACAGACAGTAAGGAAGACTCGGTATTTATCACCACCTACGGGTTCATCTTCAAAGTTGGGAATGAAGAAGCCACCGTCGGTGTGATCAATGACAATCCCAGGCACGAGCTACTCTCTTCCGCAATGCTCTGCTTAGGGAGTGTCCCGAACAACGGAGATCTTGTTGAGCTGGCGAGAGCCTGCCTCACCATGGTGGTAACCTGCAAGAAGAGTGCAACTAACACTGAGAGAATAGTCTTCTCGGTAGTGCAGGCACCTAGGGTGCTGCAGAATTGTATGGTTGTGTCAAATAGGTACTCATCAGTGAATGCAGTGAAGCATGTGAAGGCGCCCGAAAAGATCCCTGGGAGCGGAACCCTAGAGTATAAAGTGAATTTTGTCTCTTTGACTGTGGTGCCGAGAAGGGATGTCTACAGGATCCCAACTGCAGTATTGAAAGTGTCTGGCTCAAGCCTGTACAATCTTGCGCTCAATGTCACTATTGATGTGGACGTGGATCCGAAGAGCCCGTTAGTCAAATCCCTTTCTAAGTCCGATAGCGGATACTATGCGAATCTTTTTCTGCATATCGGGCTTATGTCCACTGTAGATAAGAGAGGAAAGAAAGTGACATTTGACAAGATAGAGGAAAAGATAAGGAGACTCAATCTATCTGTTGGGCTCAGTGATGTGCTTGGACCTTCTGTGCTTGTGAAGGCGAGAGGTGCACGGACTAAGCTACTTGCTCCTTTCTTCTCTAGCAGTGGGACAGCCTGCTATCCTATAGCAAATGCCTCTCCCCAGGTTGCCAAGATACTCTGGAGCCAGACCGCGCACCTGCGGAGTGTGAAAGTCATCATTCAAGCCGGCACTCAGCGGGCTGTCGCAGTGACCGCTGATCATGAGGTAACCTCCACCAAGATAGAGAGGAGGCACGCCATTGCTAAATACAATCCTTTCAGGAAA
>ADH10210
ATGGACTCATCCAGGACAATCGGGCTGTACTTTGATTCTGCCCTCCCTTCCAGCAGCCTGTTAGCATTTCCGATTGTCTTACAAGACACAGGAGACGGGAAGAAGCAAATCACCCCACAATATAGGATCCAGCGTCTTGACTCGTGGACAGACAGTAAGGAAGACTCGGTATTCATCACCACCTACGGATTCATCTTTCAAATTGGGAATGAAGAGGTCACTGTCGGTGTGATCAATGACAATCCTAGGCACGAGCTACTCTCTTCCGCAATGCTCTGCTTAGGAAGTGTCCCGAACGACGGAGATCTTGTTGAGCTGGCGAGAGCCTGCCTCACCATGGTGGTAACTTGCAAAAAGAGTGCAACTAATACTGAGAGAATAGTCTTCTCAGTAGTGCAGGCACCTCGGGTGCTGCAAAGCTGTATGGTTGTGGCAAATAGGTATTCATCAGTGAATGCAGTGAAGCATGTGAAAGCACCAGAAAAGATCCCTGGGAGCGGAACCTTAGAGTATAAAGTGAATTTTGTCTCTTTGACCGTGGTGCCGAGGAGGGACGTCTACAGGATCCCGACTGCAATATTGAGAGTGTCTGGCTCAAGCCTGTACAATCTTGCGCTCAATGTCACTATTGATGTGGATGTGGATCCGAAGAGCCCGTTAGTCAAATCCCTTTCTAGGTCCGATAGCGGATACTATGCAAATCTTTTTCTGCACATCGGGCTTATGTCCACTGTAGATAAGAAGGGAAAGAAAGTGACATTTGACAAGATAGAGGAAAAGATAAGGAGACTCAATCTATCTGTCGGGCTCAGTGATGTACTCGGACCTTCTGTGCTTGTGAAGGCGAGAGGTGCACGGACTAAGCTACTTGCTCCTTTTTTCTCTAGCAGTGGGACAGCCTGCTATACTATAGCAAATGCCTCTCCCCAGGTTGCCAAGATACTCTGGAGCCAAACCGCGCACCTGCGGAGTGTGAAAGTCATCATTCAAGCCGGCACTCAGCGTGCTGTTGCAGTGACCGCTGATCACGAGGTCACCTCCACTAAGGTAGAGAAGAGGCACACCATTGCTAAATACAATCCTTTCAGGAAA
>AEX60732
ATGGACTCATCCAGGACAATCGGGCTGTACTTTGATTCTGCCCTCCCTTCCAGCAGCCTGTTAGCATTTCCGATTGTCTTACAAGACACAGGAGACGGGAAGAAGCAAATCACCCCACAATACAGGATCCAGCGTCTTGATTCGTGGACAGACAGTAAGGAAGACTCGGTATTCATCACCACCTACGGGTTCATCTTTCAAATTGGGAATGAAGAAGCCACCGTCGGTGTGATCAATGACAATCCCAGGCACGAGCTACTCTCTTCCGCAATGCTCTGCTTAGGGAGTGTCCCGAACGACGGAGATCTTGTTGAGCTGGCGAGAGCCTGCCTCACCATGGTGGTAACTTGCAAGAAGAGTGCAACTAACACTGAGAGAATAGTCTTCTCAGTAGTGCATGCACCTCGGGTGCTGCAAAGCTGTATGGTTGTGGCAAATAGGTACTCATCAGTGAATGCAGTGAAGCATGTGAAGGCGCCAGAAAAGATCCCTGGGAGCGGAACCCTAGAGTATAAAGTGAATTTTGTCTCTTTGACCGTGGTGCCAAGAAGGGATGTCTACAGGATCCCAACTGCAGTATTGAAAGTGTCTGGCTCAAGCCTGTACAATCTTGCGCTCAATGTCACTATTGATGTGGACGTGGATCCGAAGAGCCCGTTAGTCAAATCCCTTTCCAAGTCCGATAGCGGATACTATGCGAATCTTTTTCTGCATATCGGGCTTATGTCCACTGTAGATAAGAAAGGAAAGAAAGTGACATTTGACAAGATAGAGGAAAAGATAAGGAGACTCAATCTATCTGTCGGGCTCAGTGATGTGCTAGGACCCTCTGTGCTTGTGAAGGCGAGAGGTGCACGGACTAAGCTACTTGCTCCTTTCTTCTCTAGCAGTGGGACAGCCTGCTATCCTATAGCAAATGCCTCTCCCCAGGTTGCCAAGATACTCTGGAGCCAAACTGCGCACCTGCGGAGTGTGAAAGTCATCATTCAAGCCGGCACTCAGCGTGCTGTCGCAGTGACCGCTGATCATGAGGTAACCTCCACTAAGATAGAGAGGAGGCATGCCATTGCTAAATACAATCCTTTCAGGAAA
>ABH10571
ATGGACTCATCCAGGACAATCGGGCTGTACTTTGATTCTGCCCTCCCTTCCAGCAGCCTGTTAGCATTTCCGATTGTCTTACAAGACACAGGAGACGGGAAGAAGCAAATCACCCCACAATACAGGATCCAGCGTCTTGATTCGTGGACAGACAGTAAGGAAGACTCGGTATTCATCACCACCTACGGGTTCATCTTTCAAATTGGGAATGAAGAAGCCACCGTTGGTGTGATCAATGATAATCCCAGGCACGAGCTACTCTCTTCCGCAATGCTCTGTTTAGGGAGTGTCTCGAATGACGGAAATCTTGTTGAGCTGGCGAGAGCCTGCCTCACTATGGTGGTAACTTGTAAGAAGAGTGCAACTAACACTGAGAGAATAGTATTCTCAGTAGTGCAGGCACCTCGGGTGCTGCAAAGCTGTATGGTTGTGGCAAATAGGTACTCATCAGTAAATGCAGTGAAGCACGTGAAGGCGCCAGAAAAGATCCCTGGGAGCGGAACCCTAGAGTATAAAGTGAATTTTGTCTCTTTGACCGTGGTGCCGAGAAGGGATGTCTACAGGATCCCAACTGCAGTATTGAGGGTGTCTGGCTCAAGCCTGTACAATCTTGCGCTCAATGTCATTATTGATGTGGACGTGGATCCGAAGAGCCCGTTAGTCAGATCCCTTTCTAAGTCCGATAGCGGATACTATGCGAATCTCTTTCTGCATATCGGGCTTATGTCCACTGTAGATAAGAAGGGAAAGAAAGTGACATTTGACAAGATAGAAGAAAAGATAAGGAGACTCAATCTATCTGTCGGGCTCAGTGATGTGCTCGGACCATCTGTGCTTGTGAAGGCGAGAGGTGCACGGACTAAGCTACTTGCTCCTTTCTTCTCTAGCAGTGGGACAGCCTGCTATCCTATAGCAAATGCCTCTCCCCAGGTTGCCAAGATACTCTGGAGCCAAACCGCGCACCTGCGGAGTGTGAAAGTCATCATTCAAGCCGGCACTCAGCGTGCTGTCGCAGTGACCGCTGATCATGAGGTAACCTCCACTAAGATAGAGAGGAGGCATGCCATTGCTAAATACAATCCTTTCAGGAAA
>AAX45432
ATGGACTCATCTAGGACAATCGGGCTGTACTTTGATTCTACCCTTCCTTCTAGCAACCTGCTAGCATTCCCGATCGTCCTACAAGATACAGGAGATGGGAAGAAGCAAATCGTCCCGCAATACAGGATCCAGCGTCTTGACTCGTGGACAGAGAGCAAAGAAGACTCAGTATTCATCACCACCTACGGATTCATCTGTCAGGTCGGGAGTGAAGAAGCCACTGTCGGCATGATCAATGATAATCCCAAGCGCGAGTTACTTTCCGCTGCTATGCTCTGCCTAGGGAGTGTACCGAATGTCGGGGATCTTGTTGAGCTGGCAAGGGCCTGCCTCACTATGGCGGTGACATGCAAGAAGAGTGCAACTAACACTGAGAGAATGGTCTTCTCAGTAGTGCAGGCACCCCAGGTACTGCAAAGCTGTAGGGTTGTGGCAAACAAATACTCGTCGGTGAACGCAGTCAAACACGTGAGAGCGCCAGAGAAGATCCCTGGGAGTGGAACCCTAGAGTACAAAGTAAACTTTGTCTCTCTGACCGTGGTGCCAAGAAAGGACGTCTACAAGATACCAACTGCAGCACTTAAGGTCTCTGGCTCCAGTCTGTACAATCTTGCGCTCAATGTCACGATTGATGTGGAAGTAGACCCGAAGAGCCCGTTGGTCAAATCTCTTTCAAAGTCAGACAGTGGGTACTATGCTAATCTCTTCTTACATATTGGGCTTATGTCCACTATAGATAAGAAGGGGAAGAAAGTGACATTTGACAAGCTGGAAAGGAAGATACGGAGACTTGATCTATCTGTAGGACTCAGTGACGTGCTCGGGCCTTCCGTACTTATAAAGGCGAGAGGTGCACGGACTAAGCTGCTGGCACCTTTCTTCTCCAGCAGCGGGACAGCCTGCTATCCCATAGCAAATGCCTCTCCACAGGTGGCCAAGATACTCTGGAGCCAAACTGCGTGCCTGCGGAGTGTAAAAGTCATCATCCAAGCAGGCACCCAGCGCGCTGTTGCAGTGACCGCCGACCACGAGGTTACTTCCACCAAGCTAGAGAAGGGGCACACTATTGCCAAATACAATCCCTTCAAGAAA
>ACW83049
ATGGACTCATCTAGGACAATTGGGCTGTACTTTGATTCTGCCCATTCTTCTAGCAACCTGTTAGCATTTCCGATCGTCCTACAAGACACAGGAGATGGGAAGAAGCAAATCGCCCCGCAATATAGGATCCAGCGCCTTGACTTGTGGACTGATAGTAAGGAGGACTCAGTATTCATCACCACCTATGGATTCATCTTTCAAGTTGGGAATGAAGAAGCCACTGTCGGCATGATCGATGATAAACCCAAGCGCGAGTTACTTTCCGCTGCGATGCTCTGCCTAGGAAGCGTCCCAAATACCGGAGACCTTATTGAGCTGGCAAGGGCCTGTCTCACTATGATAGTCACATGCAAGAAGAGTGCAACTAATACTGAGAGAATGGTTTTCTCAGTAGTGCAGGCACCCCAAGTGCTGCAAAGCTGTAGGGTTGTGGCAAACAAATACTCATCAGTGAATGCAGTCAAGCACGTGAAAGCGCCAGAGAAGATTCCCGGGAGTGGAACCCTAGAATACAAGGTGAACTTTGTCTCCTTGACTGTGGTACCGAAGAAGGATGTCTACAAGATCCCAGCTGCAGTATTGAAGGTTTCTGGCTCGAGTCTGTACAATCTTGCGCTCAATGTCACTATTAATGTGGAGGTAGACCCGAGGAGTCCTTTGGTTAAATCTCTGTCTAAGTCTGACAGCGGATACTATGCTAACCTCTTCTTGCATATTGGACTTATGACCACCGTAGATAGGAAGGGGAAGAAAGTGACATTTGACAAGCTGGAAAAGAAAATAAGGAGCCTTGATCTATCTGTCGGGCTCAGTGATGTGCTCGGGCCTTCCGTGTTGGTAAAAGCAAGAGGTGCACGGACTAAGCTTTTGGCACCTTTCTTCTCTAGCAGTGGGACAGCCTGCTATCCCATAGCAAATGCTTCTCCTCAGGTGGCCAAGATACTCTGGAGTCAAACCGCGTGCCTGCGGAGCGTTAAAATCATTATCCAAGCAGGTACCCAACGCGCTGTCGCAGTGACCGCCGACCACGAGGTTACCTCTACTAAGCTGGAGAAGGGGCACACCCTTGCCAAATACAATCCTTTTAAGAAA
>AFH08718
ATGGACTCATCCAGAACAATCGGGCTGCACTTTGACTCTGCCCTTCCCTCTAGTAGCCTGTTAGCATTCCCGATCGTCTTACAAGACACAGGAGATGGGAAGAAGAAAATCACCCCACAATACAGAATCCAGCGTCTTGACTCATGGACAGACAGTAAGGAAGACTCGGTATTCATCACCACCTATGGATTTATCTTCCAAATAGGGAATGAAGAGGTCACTGTCGGTATGATCAACGACAATCCCAGACACGAGTTACTTTCCTCTGCAATGCTCTGCCTAGGAAGTGTCCCGAATGACGGAGATCTTGTTAAACTGGCGAGGGCCTGCCTCACTATGGTGATAACTTGCAAGAAGAGTGCAACTAATACTGAGAGAATAGTCTTCTCAGTAATGCAGGCTCCTCAGGTGCTGCAAAGCTGCATGGTTGTGGCAAATAAGTACTCGTCAGTGAATGCAGTGAAGCATGTTAAAGCACCCGAGAAGATCCCTGGGAGTGGAACCCTAGAGTATAAAGTGAACTTTGTTTCTTTGACTGTGGTGCCGAGAAAAGATGTCTACAAGATCCCAACTGCAGCACTGAAAATATCTGGCTCAAGCCTATATAATCTCGCACTCAATGTCACCATTGATGTGGAGGTAGATCCGAAGAGCCCGCTAGTCAAATCTCTTTCTAAGTCTAACAGCGGATACTATGCCAATCTTTTTTTGCATATCGGGCTTATGTCCACTGTAGACAAGAAGGGAAAGAAAGTGACATTTGACAAGATAGAGGGAAAGATAAGAAGACTCGATCTATCTGTCGGGCTCAGTGATGTGCTCGGACCTTCTGTGCTTGTGAAGGCGAGAGGTGCACGGACTAAGCTACTAGCACCTTTTTTCTCCAGCAGCGGGACGGCCTGCTATCCTATAGCAAATGCCTCCCCTCAGGTTGCCAAGATACTCTGGAGTCAAACCGCGCACCTGCGGAGTGTAAAAGTCATTATTCAAGCTGGCACCCAACGTGCGATTGCAGTGACTGCTGATCATGAAGTCACCTCTACTAGGATAGAGAAGAGGCACACCATTGCTAAATACAATCCTTTCAAGAAG
>AFO83582
ATGGACTCATCCAGGACAATCGGGCTGTACTTTGATTCTGCCCTCCCTTCCAGCAGCCTGTTAGCATTTCCGATTGTCTTACAAGACACAGGAGACGGGAAGAAGCAAATCACCCCACAATATAGGATCCAGCGTCTTGACTCGTGGACAGACAGTAAGGAAGACTCGGTATTCATCACCACCTACGGATTCATCTTTCAAATTGGGAATGAAGAGGTCACTGTCGGTGTGATCAATGACAATCCTAGGCACGAGCTACTCTCTTCCGCAATGCTCTGCTTAGGAAGTGTCCCGAACGACGGAGATCTTGTTGAGCTGGCGAGAGCCTGCCTCACCATGGTGGTAACTTGCAAAAAGAGTGCAACTAATACTGAGAGAATAGTCTTCTCAGTAGTGCAGGCACCTCGGGTGCTGCAAAGCTGTATGGTTGTGGCAAATAGGTATTCATCAGTGAATGCAGTGAAGCATGTGAAAGCACCAGAAAAGATCCCTGGGAGCGGAACCTTAGAGTATAAAGTGAATTTTGTCTCTTTAACCGTGGTGCCGAGAAGGGACGTCTACAGGATCCCGACTGCAATATTGAGAGTGTCTGGCTCAAGCCTGTACAATCTTGCGCTCAATGTCACTATTGATGTGGATGTGGATCCAAAGAGCCCGTTAGTCAAATCCCTTTCTAGGTCCGATAGCGGATACTATGCAAATCTTTTCCTGCACATCGGGCTTATGTCCACTGTAGATAAGAAGGGAAAGAAAGTGACATTTGACAAGATAGAGGAAAAGATAAGGAGACTCAATCTATCTGTCGGGCTCAGTGATGTACTCGGACCTTCTGTGCTTGTGAAGGCGAGAGGTGCACGGACTAAGCTACTTGCTCCTTTCTTCTCTAGCAGTGGGACAGCCTGCTATCCTATAGCAAATGCCTCTCCCCAGGTTGCCAAGATACTCTGGAGCCAAACCGCGCACCTGCGGAGTGTGAAAGTCATCATTCAAGCCGGCACTCAGCGTGCTGTCGCAGTGACCGCTGATCATGAGGTAACCTCCACTAAGATAGAGAAGAGGCACGCCATTGCTAAATACAATCCTTTCAGGAAA
>AAX45384
ATGGACTCATCTAGGACAATCAGGCTGTACTTTGATTCTACCTTTCCTTCTAACAACCTGCTAGCATTCCCGATAGTCTTACAAGACACAGGGGACGGGAAGAAGCAAATCGCCCCGCAATACAGGATCCAGCGTCTTGACTCGGGGACAGACAGCAAAGAAGACTCGGTATTCATCACCACCTATGGATTCATCTTTCAGGTTGGGAATGAAGAAGCCACTATCGGCATGATCAATGATAATCCCAGGCGCGAGTTACTTGCCACTGCCATGCTATGCCTAGGGAGTGTACCAAATGTCGGAGATCTTGTTGAGCTGGCAAGGGCCTGCCTCACTATGGTGGTAACATGCAAGAAGAGTGCAACTAACACCGAGAGAATGGTCTTCTCAGTAGTGCAGGCACCCCAGGTGCTGCAAAGTTGTAGGGTTGTGGCAAACAAATACTCGTCGGTGAATGCAGTCAAACACGTGAAAGCACCAGAGAAGATTCCTGGGAGCGGAGCCCTAGAGTACAAAGTGAACTTTGTCTCTCTGACCGTGGTGCCAAGAAAGGACGTCTACAAGATACCAACTGCAGCACTTAAGGTCTCTGGCTCAAGTCTGTACAATCTTGCGCTCAATGTCACTATTGATGTGGAGGTAAACCCGAAGAGCCCGTTGGTCAAATCCCTTTCCAAGTCCGACAGTGGGTACTATGCTAATCTCTTCTTACATATTGGGCTTATGTCCACTGTAGATAAGAGGGGAAAGAAAGTGACATTTGACAAGCTGGAAAGGAAGATAAGGAGACTTGATCTATCTGTAGGGCTTAGTGACGTGCTCGGACCTTCCGTGCTTGTAAAGGCGAGAGGTGCACGGACTAAGCTGCTGGCACCTTTCTTCTCTAGCAGTGGGACAGCCTGCTATCCCATAGCAAATGCCTCTCCTCAGGTGGCCAAGATACTCTGGAGTCAAACCGCGTGCTTGCGGAGTGTAAAAATCATTATCCAAGCAGGCACCCAGCGTGCTGTCGCAGTGACTGCCGACCACGAGGTTACCTCTACTAAGCTGGAGAAGGGGCATACCATTGCCAAATACAATCTCTTCAAGAAA
>ABD67474
ATGGACTCATCCAGGACAATCGGGCTGTACTTTGATTCTGCCCTCCCTTCCAGCAGCCTGTTAGCATTTCCGATTGTCTTACAAGACACAGGAGGCGGGAAGAAGCAAATCACCCCACAATACAGGATCCAGCGTCTTGATTCGTGGACAGACAGTAAGGAAGACTCGGTATTCATCACTACCTACGGGTTCATCTTTCAAATTGGGAATGAAGAAGCCACCGTCGGTGTGATCAATGACAATCCCAGGCACGAGCTACTCTCTTCCGCAATGCTCTGCTTAGGGAGTGTCCCGAACGACGGAGATCTTGTTGAGCTGGCGAGAGCCTGCCTCACCATGGTGGTAACTTGCAAGAAGAGTGCAACTAACACTGAGAGAATAGTCTTCTCAGTAGTGCAGGCACCTCGGGTGCTGCAAAGCTGTATGGTTGTGGCAAATAGGTACTCATCAGTGAATGCAGTGAAGCATGTGAAGGCGCCAGAAAAGATCCCTGGGAGCGGAACCCTAGAGTATAAAGTGAATTTTGTCTCTTTGACCGTGGTGCCAAGAAGGGATGTCTACAGGATCCCAACTGCAGTATTGAAAGTGTCTGGCTCAAGCCTGTACAATCTTGCGCTCAATGTCACTATTGATGTGGACGTGGATCCGAAGAGCCCGTTAGTCAAATCCCTTTCCAAGTCCGATAGCGGATACTATGCGAATCTTTTTCTGCATATCGGGCTTATGTCCACTGTAGATAAGAAAGGAAAGAAAGTGACATTTGACAAGATAGAGGAAAAGATAAGGAGACTCAATCTATCTGTCGGGCTCAGTGATGTGCTCGGACCCTCTGTGCTTGTGAAGGCGAGAGGTGCACGGACTAAGCTACTTGCTCCTTTCTTCTCTAGCAGTGGGACAGCCTGCTATCCTATAGCAAATGCCTCTCCCCAGGTTGCCAAGATACTCTGGAGCCAAACTGCGCACCTGCGGAGTGTGAAAGTCATCATTCAAGCCGGCACTCAGCGTGCTGTCGCAGTGACCGCTGATCATGAGGTAACCTCCACTAAGATAGAGAGGAGGCATGCCATTGCTAAATACAATCCTTTCAGGAAA
>AFO83588
ATGGACTCATCCAGGACAATCGGGCTGTACTTTGATTCTGCCCTCCCTTCCAGCAGCCTATTAGCATTTCCGATTATCTTACAAGACACAGGAGACGGGAAGAAACAAATCACCCCACAATACAGGATCCAGCGTCTTGATTCGTGGACAGACAGTAAGGAAGACTCGGTATTTATCACCACCTACGGGTTCATCTTTCAAGTTGGGAATGAAGAAGCCACCGTCGGTGTGATCAATGACAATCCCAGGCACGAGCTACTCTCTTCCGCAATGCTCTGCTTAGGGAGTGTCCCGAACAACGGAGATCTTGTTGAGCTGGCGAGAGCCTGCCTCACCATGGTGGTAACCTGCAAGAAGAGTGCAACTAACACTGAGAGAATAGTCTTCTCAGTAGTGCAGGCACCTCGGGTGCTGCAAAATTGTATGGTTGTGTCGAATAGGTACTCATCAGTGAATGCAGTGAAGCATGTGAAGGCGCCCGAAAAGATCCCTGGGAGCGGAACCCTAGAGTATAAAGTGAATTTTGTCTCTTTGACTGTGGTGCCGAGAAGGGATGTCTACAGGATCCCAACTGCAGTATTGAAAGTGTCTGGCTCAAGCCTGTACAATCTTGCGCTCAATGTCACTATTGATGTGGACGTGGATCCGAAGAGCCCGTTAGTCAAATCCCTTTCTAAGTCCGATAGCGGATACTATGCGAATCTTTTTCTGCATATCGGGCTTATGTCCACTGTAGATAAGAGAGGAAAGAAAGTGACATTTGACAAGATAGAGGAAAAGATAAGGAGACTCAATCTATCTGTTGGGCTCAGTGATGTGCTCGGACCCTCTGTGCTTGTGAAGGCGAGAGGTGCACGGACTAAGCTACTTGCTCCTTTCTTCTCTAGCAGTGGGACAGCCTGCTATCCTGTAGCAAATGCCTCTCCCCAGGTTGCCAAGATACTCTGGAGCCAGACCGCGCACCTGCGGAGCGTGAAAGTCATCATTCAAGCCGGCACTCAGCGTGCTGTCGCAGTGACCGCTGATCATGAGGTAACCTCCACTAAGATAGAGAGGAGGCACGCCATTGCTAAATACAATCCTTTCAGGAAA
>AGL09119
ATGGACTCATCCAGGACAATTGGGCTGTACTTTGATTCTGCCCTCCCTTCCAGCAGCCTGTTAGCATTTCCGATTGTCTTACAAGACACAGGAGACGGGAAGAAGCAAATCACCCCACAATACAGGATCCAGCGTCTTGATTCGTGGACAGACAGTAAGGAAGACTCGGTATTCATCACCACCTACGGGTTCATCTTTCAAATTGGGAATAAAGAAGCTACCGTCGGTGTGATTAATGACAATCCCAGGCACGAGCTACTCTCTTCCGCAATGCTCTGCTTAGGGAGTGTCCCGAACGACGGAGATCTTGTTGAGCTGGCGAGAGCCTGCCTCACCATGGTGGTAACGTGCAAGAAGAGTGCAACTAACACTGAGAGAATAGTCTTCTCAGTAGTGCAGGCACCTCGGTTGCTGCAAAGCTGTATGGTTGTGGCAAATAGGTACTCATCAGTGAATGCAGTGAAGCATGTGAAGGCACCAGAAAAGATCCCTGGGAGCGGAACCCTAGAGTATAAAGTGAATTTTGTCTCTTTGACCGTGGTACCAAGAAGGGATGTCTACAGGATCCCAACTGCAGTATTGAAAGTGTCTGGCTCAAGCCTGTACAATCTTGCGCTCAATGTCACTATTGATGTGGATGTGGATCCAAAGAGCCCGTTAGTCAAATCCCTTTCCAAGTCCGATAGCGGGTACTATGCGAATCTTTTTCTGCATATCGGGCTTCTGTCCACTGTAGATAAGAAGGGGAAGAAAGTGACATTTGACAAGATAGAGGAAAAGATAAGGAGACTCAATCTATCTGTCGGGCTCAGTGATGTGCTCGGACCCTCTGTGCTTGTGAAGGCGAGAGGTGTACGGACCAAGCTACTTGCTCCTTTCTTCTCTAGCAGTGGAACAGCCTGCTATCCTATAGCAAATGCCTCTCCCCAGGTTGCCAAGATACTCTGGAGCCAAACTGCGCACCTGCGGAGTGTGAAAGTCATCATTCAAGCCGGCACTCAGCGTGCTGTCGCAGTGACCGCTGATCATGAGGTAACTTCCACTAAGATAGAGAGGAGGCATGCCATTGCTAAATACAATCCTTTCAGGAAA
>ACR14856
ATGGACTCATCCAGAACAATCAGGCTGTACTTTGATTCTGCCCTACCTTCCAGCAGCCTGTTAGCATTCCCGATCGTCCTACAAGGCACAGGAGATGGGAAGAAGCGAATCACCCCACAATACAGGATCCAGCGTCTTGACTTGTGGACAGACAGCAAGGAAGACTCAGTATTTATCACCACCTACGGATTCATCTTCCAAATTGGGAATGAGGAGGTCACCGTTGGCACGATCAGTGACAATCCCAGACATGAGCTACTTTCCTCTGCAATGCTCTGCCTAGGAAGTGTCCCAAATGACGGAGATCTTGTTGAACTGGCAAGAGCCTGCCTCACCATGGTGATAACTTGTAAGAAGAGTGCAACTAATACTGAGAGAATAGTCTTCTCAATAGTGCAGGCACCTCGAGTGCTGCAAAGCTGTATGGTTGTGGCAAATAAGTACTCATCAGTGAATGCAGTGAAGCATGTGAAAGCACCCGAAAAGATCCCTGGGAGCGGGACCCTAGAGTATAAAGTGAATTTCGTCTCTTTGACTGTAGTGCCGAGGAAGGATGTCTACAGGATCCCAACTGCAGCATTGAAAATCTCTGGTTCAAGCCTGTATAATCTCGCGCTCAATGTCACTATTGATGTGGAGGTAGACCCGAAGAGCCCGCTAGTCAAATCCCTTTCTAAGTCTGATAGCGGATACTATGCTAATCTTTTTTTGCATATCGGGCTTATGCCTACTGTAGATAAGAAGGGAAAGAAAGTGACATTCGACAAGATAGAAGAAAAGATAAGGAGACTCAATCTTTCTGTCGGGCTCAGTGATGTGCTCGGACCTTCTGTGCTTGTAAAGGCGAGGGGTGCACGGACTAAGCTACTAGCACCTTTTTTCTCTAGCAGCGGGACGGCCTGCTATCCTATAGCAAATGCCTCTCCTCAGGTTGCTAAGATACTCTGGAGTCAAACTGCGCACTTGCGAAGTGTAAAAGTCATCATTCAAGCAGGCACCCAACGTGCTGTCGCAGTGACTGCTGACCATGAGGTCACCTCTACTAAGATAGAGAAGAGGCACACCATCGCCAAGTACAATCCTTTTAAGAAG
>AFQ37807
ATGGACTCATCTAGGACAATCGGGCTGTACTTTGATTCTGCCCTTCCCTCTAGCAACCTGTTAGCATTCCCGATCGTCCTACAAGACACAGGGGACGGGAAGAAACAAATCGCCCCGCAATACAGGATCCAGCGTCTTGACTCGTGGACTGACAGCAAAGAAGACTCGGTATTCATCACTACCTATGGATTCATCTTTCAGGTTGGGAATGAAGAAGCCACTGTCGGCATGATTAATGATAATCCCAAGCGCGAGTTACTTTCTGCTGCAATGCTCTGCCTGGGAAGTGTCCCAAATGTCGGAGATCTTGTTGAGCTGGCAAGGGCCTGCCTCACTATGGTTGTGACATGCAAGAAGAGTGCAACCAACACCGAGAGAATGGTCTTCTCAGTAGTGCAGGCACCCCAGGTGCTGCAAAGCTGCAGAGTTGTGGCAAACAAATACTCGTCGGTGAATGCAGTCAAGCACGTGAAAGCGCCAGAGAAGATCCCCGGGAGCGGAACTCTAGAGTACAAGGTGAACTTTGTCTCTTTGACCGTGGTGCCGAAGAAGGATGTCTACAAAATACCAACTGCAGCACTGAAGGTCTCCGGCTCGAGTCTGTACAATCTTGCGCTCAATGTCACTATTGATGTGGAGGTAGACCCGAAGAGCCCGTTGGTCAAATCTCTGTCCAGGTCCGACAGTGGATACTATGCTAATCTCTTCTTACATATTGGGCTTATGTCCACCGTAGACAAGAAGGGGAAGAAAGTGACATTTGACAAGCTGGAGAGGAAGATAAGGAGACTTGATCTATCTGTCGGGCTCAGTGACGTGCTTGGACCTTCCGTACTTGTGAAGGCGAGGGGCGCAAGGACTAAGTTGCTGGCACCTTTCTTCTCTAGCAGTGGGACAGCCTGCTATCCCATAGCAAACGCCTCTCCTCAGGTGGCTAAGATACTCTGGAGTCAAACCGCGTGCCTGCGGAGTGTCAAAGTAATCATCCAAGCAGGTACCCAGCGCGCCGTCGCAGTGACCGCTGACCACGAGGTCACCTCTACTAAGCTGGAGAAGGGGCATACCATTGCCAAATACAATCCTTTCAAGAAA
>ACR14850
ATGGACTCATCTAGGACAATCGGGCTGTACTTTGATTCTGCCCTCCCTTCTAGCAGCCTGTTAGCATTCCCGATCGTCTTACAAGACACGGGAGATGGGAAGAAGCAAATCACCCCACAATACAGGATCCAGCGTCTTGACTCGTGGACGGACAGTAAGGAAGACTCGGTATTCATCACCACTTACGGATTCATCTTCCAAATTGGGAATGAAGAGGTCACTGTCGGCATGATCAACGACAATCCCAGGCACGAGTTGCTCTCTTCTGCAATGCTCTGCCTAGGAAGTGTCCCGAACGACGGAGATCTTGTTGAACTGGCGAGGGCCTGCCTCACTATGGTGGTAACCTGCAAGAAGAGTGCAACTAATACTGAGAGAATAGTCTTCTCAGTAGTGCAGGCACCTCGAGTGCTGCAAAGCTGTATGGTCGTGGCGAATAGGTACTCATCAGTGAATGCAGTGAAACATGTGAAAGCACCCGAGAAGATCCCTGGGAGCGGAACTCTAGAGTATAAGGTGAATTTTGTCTCTCTGACTGTGGTGCCGAGGAAGGACGTTTACAGGATCCCAACTGCAGCATTGAAAATATCTGGCTCAAGCCTGTACAATCTCGCGCTCAATGTCACTATTGATGTGGAGGTAGACCCACGGAGCCCGTTAGTCAAATCCCTTTCTAAGTCTGATAGTGGATACTATGCTAATCTTTTTTTGCATATCGGGCTTATGTCTACTGTAGATAAGAAGGGAAAGAAAGTGACATTTGACAAGATAGAGGAAAAGATAAGAAGACTCAATCTATCTGTCGGGCTCAGTGATGTGCTCGGACCTTCTGTGCTTGTGAAGGCAAGAGGTGCACGGACTAAGCTACTGGCTCCTTTTTTCTCTAGCAGCGGGACAGCCTGCTATCCTATAGCAAATGCCTCTCCTCAGGTTGCTAAGATACTCTGGAGTCAAACTGCGCACCTGCGGAGTGTAAAAGTCATCATTCAAGCAGGTACCCAACGTGCTGTCGCAGTGACTGCTGATCATGAGGTTACCTCTACCAAAATAGAGAAGAGGCACACCATTGCTAAATACAATCCTTTCAAGAAA
>ACK57509
ATGGACTCATCTAGGACAATCGGGCTATACTTTGATTCTGCCCTTCCTTCTAGCAGCCTGTTAGCATTCCCGATCATCCTACAAGACACAGGTGACGGGAAGAAGCAAATCGCCCCACAATATAGGATCCAGCGTCTTGACTTGTGGACAGATAGTAAAGAAGACTCGGTATTCATCACCACCTATGGATTCATCTTCCAGGCTAGGGATGAAGAAGTCGCTGTCGGCATGATCAATGATAATCCCAAGCGCGAGTTACTTTCCTCTGCGATGCTCTGCCTAGGAAGCGTCCCGAATATCGGAGATCTTGTCGAGCTGGCAAGGGCCTGCCTCACTATGGTGGTAACATGCAAGAAGAGTGCAACCAATACTGAGAGAATGGTCTTCTCGGTAGTGCAGGCACCCCAGGTGCTACAGAGCTGTATGGTCGTGGCGAACAAATATTCGTCAGTGAATGCAGTTAAGCATGTGAAAGCACCAGAGAAGATCCCTGGAAGCGGAACCCTAGAGTACAAGGTGAATTTTGTTTCTTTGACTGTGGTGCCGAAGAAGGACGTCTACAAGATCCCGACCGCAGTGTTGAAGGTATCTGGCTCGAGCCTGTACAATCTCGCACTCAATGTCACTATTGATGTGGAGGTAGACCCAAAGAGCCCATTAGTCAAATCTCTTTCCAGGTCCGACAGTGGATACTATGCTAATCTCTTCTTACATATCGGACTTATGTCCACTGTAGATAAGAGGGGAAGGAAAGTGACATTTGACAAGCTGGAGAGGAAGATAAGGAGACTCGATCTGTCTGTCGGGCTTAGTGATGTGCTTGGACCCTCTGTGCTCGTGAAGGCGAGAGGTGCACGAACTAGGCTGCTGGCACCGTTCTTCTCTGGCAGTGGGACAGCTTGCTATCCTATAGCAAATGCCTCTCCTCAGGTAGCCAAGATACTCTGGAGTCAAACCGCGTGCCTGCGGAGTGTAAAAGTCATTATCCAAGCGGGCACCCAACGCGCTGTCGCAGTGACTGCTGACCATGAGGTTACTTCTACTAAGATAGAGAAGGGGCATACCATCACTAAATACAATCCTTTCAAGAAA
>AGH20659
ATGGACTCATCCAGGACAATCGGGTTGTACTTTGACTCTGCCCTCCCCTCTAGCAGCCTGTTAGCATTTCCAATTGTCTTACAAGACACAGGAGATGGGAAGAAGCAAATCACCCCACAATACAGGATCCAGCGTCTTGACTCATGGACAGACAGCAAGGAAGACTCGGTATTCATCACCACCTACGGATTTATCTTCCAAATCGGGAATGAGGAAGCCACTGTCGGCATGATCAATGACAATCCCAAGCGCGAGTTACTCTCTTCTGCGATGCTCTGCTTAGGAAGCGTCCTGAACAACGGAGATCTTGTTGAGCTGGCAAGAGCCTGTCTCACTATGGTGGTAACCTGCAAGAAGAGTGCAACTAATACTGAGAGAATAGTCTTTTCAGTAGTGCAGGCGCCTCGGGTGCTGCAAAGCTGTATGGTTGTGGCAAATAGGTATTCATCGGTGAATGCAGTGAAGCATGTGAAAGCACCAGAAAAGATCCCTGGGAGCGGAACCTTAGAGTATAAGGTGAATTTCGTCTCTTTAACTGTGGTGCCGAGGAGGGACGTCTACAGGATCCCAACTGCAGTATTGAAAGTATCTGGCTCAAGCCTGTACAATCTTGCGCTCAATGTCACCATTGACGTAGAGGTGGACCCGAGGAGCCCGCTAATCAAATCCCTTTCTAAGTCTGATAGCGGGTACTATGCGAATCTTTTTTTGCATATCGGGCTTATGTCTACTGTAGATAAGAGAGGGAAGAAAGTAACATTTGACAAGATAGAGGAAAAGATAAGAAGACTCAATCTATCTGTCGGGCTCAGTGATGTGCTCGGACCCTCTGTACTTGTGAAAGCAAGAGGTGCACGAACTAAGCTACTGGCTCCTTTCTTCTCTAGCAGTGGGACAGCCTGTTATCCTATAGCAAATGCCTCTCCCCAGGTTGCTAAGATACTCTGGAGCCAAACTGCACACCTGCAGAGTGTGAAAGTCATCATCCAAGCTGGTACCCAGCGTGCTGTTGCAGTGACCGCTGATCATGAGGTCACCACTACTAAAATAGAGAAGAGGCACACCATTGCTAAATACAATCCTTTCAAGAAA
>AHF22094
ATGGACTCATCTAGGACAATCGGGCTATACTTTGATTCTGCCCTTCTTTCTAGCAGCCTGTTAGCATTCCCGATCATCCTACAAGACACAGGTGACGGGAAGAAGCAAATCGCCCCACAATATAGGATCCAGCGTCTTGACTTGTGGACAGATAGTAAAGAAGACTCGGTATTCATCACCACCTATGGATTCATCTTCCAGGTTAGGGATGAAGAAGTCGCTGTCGGCATGATCAATGATAATCCCAAGCGCGAGTTACTTTCCTCTGCGATGCTCTGCCTAGGAAGCGTCCCGAATATCGGAGATCTTGTCGAGCTGGCAAGGGCCTGCCTCACTATGGTGGTAACATGCAAGAAGAGTGCAACCAATACTGAGAGAATGGTCTTCTCGGTAGTGCAGGCACCCCAGGTGCTACAGAGCTGTATGGTCGTGGCGAACAAATATTCGTCAGTGAATGCAGTTAAGCATGTGAAAGCACCAGAGAAGATCCCTGGAAGCGGAACCCTAGAGTACAAGGTGAATTTTGTTTCTTTGACTGTGGTGCCGAAGAAGGACGTCTACAAGATCCCGACCGCAGTGTTGAAGGTATCTGGCTCGAGCCTGTACAATCTCGCACTCAATGTCACTATTGATGTGGAGGTAGACCCAAAGAGCCCATTAGTCAAATCTCTTTCCAGGTCCGACAGTGGATACTATGCTAATCTCTTCTTACATATCGGACTTATGTCCACTGTAGATAAGAGGGGAAGGAAAGTGACATTTGACAAGCTGGAGAGGAAGATAAGGAGACTCGATCTGTCTGTCGGGCTTAGTGATGTGCTTGGACCCTCTGTGCTCGTGAAGGCGAGAGGTGCACGAACTAGGCTGCTGGCACCGTTCTTCTCTGGCAGTGGGACAGCTTGCTATCCTATAGCAAATGCCTCTCCTCAGGTAGCCAAGATACTCTGGAGTCAAACCGCGTGCCTGCGGAGTGTAAAAGTCATTATCCAAGCGGGCACCCAACGCGCTGTCGCAGTGACTGCTGACCATGAGGTTACTTCTACTAAGATAGAGAAGGGGCATACCATCACTAAATACAATCCTTTCAAGAAA
>ADZ96696
ATGGACTCATCCAGGACAATCGGGCTGTACTTTGATTCTGCCCTCCCTTCCAGCAGCCTGTTAGCATTTCCGATTGTCTTACAAGACACAGGAGACGGGAAGAAGCAAATCACCCCACAATATAGGATCCAGCGTCTTGACTCGTGGACAGACAGTAAGGAAGACTCGGTATTCATCACCACCTACGGATTCATCTTTCAAATTGGGAATGAAGAGGTCACTGTCGGTGTGATCAATGACAATCCTAGGCACGAGCTACTCTCTTCCGCAATGCTCTGCTTAGGAAGTGTCCCGAACGACGGAGATCTTGTTGAGCTGGCGAGAGCCTGCCTCACCATGGTGGTAACTTGCAAAAAGAGTGCAACTAATACTGAGAGAATAGTCTTCTCAGTAGTGCAGGCACCTCGGGTGCTGCAAAGCTGTATGGTTGTGGCAAATAGGTATTCATCAGTGAATGCAGTGAAGCATGTGAAAGCACCAGAAAAGATCCCTGGGAGCGGAACCTTAGAGTATAAAGTGAATTTTGTCTCTTTAACCGTGGTGCCGAGAAGGGACGTCTACAGGATCCCGACTGCAATATTGAGAGTGTCTGGCTCAAGCCTGTACAATCTTGCGCTCAATGTCACTATTGATGTGGATGTGGATCCAAAGAGCCCGTTAGTCAAATCCCTTTCTAGGTCCGATAGCGGATACTATGCAAATCTTTTCCTGCACATCGGGCTTATGTCCACTGTAGATAAGAAGGGAAAGAAAGTGACATTTGACAAGATAGAGGAAAAGATAAGGAGACTCAATCTATCTGTCGGGCTCAGTGATGTACTCGGACCTTCTGTGCTTGTGAAGGCGAGAGGTGCACGGACTAAGCTACTGGCACCTTTCTTCTCTAGCAGTGGGACAGCCTGCTATCCTATAGCAAATGCCTCTCCCCAGGTTGCCAAGATACTCTGGAGCCAAGCCGCGCACCTGCGGAGTGTGAAAGTCATCATTCAAGCCGGCACTCAGCGTGCTGTTGCAGTGACCGCTGATCACGAGGTCACCTCCACTAAGGTAGAGAAGAGGCACACCATTGCTAAATACAATCCTTTCAGGAAA
>AFY07431
ATGGACTCATCCAGGACAATCGGACTGTACTTTGATTCTGCTCTTCCTTCCAGCAGCCTGCTTGCTTTCCCGATCGTCCTACAAACCACAGGAGATGGGAAGAAGCAAATCACCCCACAATATAGGATCCAGCGGCTGGACTCGTGGACAGACAGCAAAGAAGATTCGGTATTTATCACCACCTACGGATTCATCTTCCAAGTCGGAAATGAAGAAGTCACTGTCGGCACGATCAACGATAGTCCAAGGCAAGAGTTACTTTCTTCTGCAATGCTCTGCCTAGGGAGTGTCCCTAATGACGGGGATCTCGTTGAGCTGGCGAGGGCCTGCCTCGCTATGGTGGTAACGTGCAAGAAGAGTGCAACTAATACTGAGAGAATAGTCTTCTCAATAATGCAGGCACCCCGGGTGTTGCAAAGCTGTATGGTTGTGGCAAATAGGTACTCATCAGTGAATGCAGTAAAGCATGTAAAAGCACCAGAGAAGATCCCCGGGAGCGGAACTCTAGAGTATAAGGTGAACTTTGTCTCTTTGACTGTGGTGCCGAGGAAGGATGTCTACAGGATCCCAACCGCAGCATTGAAAGTATCTGGCTCGAGCCTGTATAATCTTGCGCTCAATGTCACTATTGATGTGGAAGTGGATCCGAAGAGCCCATTAGTTAAATCCCTTTCCAAGTCCGATAGTGGATACTATGCTAACCTTTTCTTACATATCGGGCTTATGTCCACTGTAGATAAAAAGGGAAAGAAAGTGACATTTGACAAGCTGGAAGGGAAGATAAGAAGACTCAATCTATCTGTTGGGCTCAGTGATGTGCTCGGACCTTCCGTGCTTGTGAAGGCGAGAGGTGCACGGACTAAGCTGTTGGCACCTTTCTTCTCTAACAGTGGGACAGCCTGCTACCCTATAGCAAATGCTTCTCCCCAGGTTGCAAAGATACTCTGGAGTCAGACTGCGCACCTGCGAAGTGTAAAGGTCATCATTCAAGCAGGCACCCAACGTGCTGTCGCAGTGACCGCTGATCATGAGGTTACCTCTACTAAGATAGAGAAGAGGCATACTATTGCTAAATACAACCCTTTTAAGAAA
>ACJ10054
ATGGACTCATCTAGGACAATTGGGCTGTACTTTGATTCTGCCCATTCTTCTAGCAACCTGTTAGCATTTCCGATCGTCATACAAGACACAGGAGATGGGAAGAAGCAAATCGCCCCGCAATATAGGATCCAGCGCCTTGACTCGTGGACTGATAGTAAAGAAGATTCAGTATTCATCACCACCTATGGATTCATCTTTCAGGTTGGGAATGAAGAAGCCACTGTCGGCATGATCAATGATAATCCCAAGCGCGAGTTACTTTCCGCCGCGATGCTCTGCCTAGGAAGCGTCCCAAATACCGGAGACCTTGTTGAGCTGGCAAGGGCCTGTCTCACTATGGTAGTCACATGCAAGAAGAGTGCAACTAATACTGAGAGAATGGTTTTCTCAGTAGTGCAGGCACCCCAAGTGCTGCAAAGCTGTAGGGTTGTGGCAAACAAATACTCATCAGTGAATGCAGTCAAGCACGTGAAAGCGCCAGAGAAGATCCCCGGGAGTGGAACCCTAGAATACAAGGTGAACTTTGTCTCCTTGACTGTGGTACCGAAGAAGGATGTCTACAAGATCCCAACTGCAGTATTGAAGGTTTCTGGCTCGAGTCTGTACAATCTTGCGCTCAATGTCACTATTAATGTGGAGGTAGACCCGAGGAGTCCTTTGGTTAAATCTCTGTCTAAGTCTGACAGCGGATACTATGCTAACCTCTTCTTGCATATTGGACTGATGACCACCGTAGATAGGAAGGGGAAGAAAGTGACTTTTGACAAGCTAGAAAAGAAGATAAGGAGCCTTGATCTATCTGTCGGGCTCAGTGATGTGCTCGGACCTTCCGTGCTGGTAAAAGCAAGAGGTGCACGGACCAAGCTTTTGGCACCTTTCTTCTCTAGCAGTGGGACAGCCTGCTATCCCATAGCAAATGCCTCTCCTCAGGTGGCCAAGATACTCTGGAGTCAAACCGCGTGCCTGCGGAGCGTTAAAATCATTATCCAAGCAGGTACCCAACGCGCTGTCGCAGTGACCGCTGACCACGAGGTTACCTCTACTAAGCTGGAGAAGGGGCACACCCTTGCCAAATACAATCCTTTTAAGAAA
>ADQ64388
ATGGACTCATCCAGGACAATCGGGCTGTATTTCGATTCTACCCTTCCTTCCAGCAACCTGCTAGCATTCCCGATTGTCCTACAAGACACAGGGGACGGGAAGAAGCAAATCACCCCACAATATAGGATCCAGCGCCTTGATCTATGGACAGACAGTAAAGAAGATTCAGTATTTATCACCACCTATGGATTCATCTTCCAGGTTGGGAGTGAGGAGGCTACTATTGGCATGATCGATGACAATCCCAAGCGCAGGTTGCTTTCTTCTGCGATGCTCTGCCTAGGGAGTGTTCCGAATGACGGAGATCTTGTTGAGCTGGCGAGGGCCTGCCTTACTATGGTGATAACATGCAAGAAAAGTGCAACTAATACTGAGAGAATGGTCTTCTCAGTAGTGCAGGCACCCCGGGTGCTACAAAGCTGCATGGTTGTGGCAAACAGATACTCGTCTGTGAACGCAGTTAAGCACGTGAAGGCACCAGAGAAGATCCCTGGGAGCGGAACCCTAGAATACAAAGTGAACTTTGTATCTCTGACTGTGGTGCCTAGAAAGGACATCTATAGGATCCCGACTGCAGCACTGAAAGTGTCTGGTGCAAGTCTGTATAATCTTGCCCTCAATGTCACCATTGATGTGGAAGTAGACCCGAAAAGTCCGTTAGTCAGATCCCTCACTGAATCTGCCAATGGATACTACGCTAATCTCTTTTTGCATATCGGACTTTTATCCACCGTGGATAGGAAAGGAAAGAAGGTGACGTTTGACAAGCTGGAAGAGAAAATAAGGAGGCTCAATCTATCCATCGGGCTCAGTGATGTGCTCGGACCTTCCGTGCTTGTGAAGGCAAGGGGTGCACGAACTAAACTGCTGGCACCTTTCTTTTCTAGCAGCGGGACAGCCTGTTATCCTATAGCAAATGCCTCTCCTCAAGTAGCTAAGATACTCTGGAGTCAAACAGCACGCCTGCGGAGCGTAAAGGTCATCATTCAAGCGGGCACACAACGCGCCGTTGCGATGACTGCTGACCATGAAGTCACCTCTACCAAGATTGAGAAGAGATACACTATTGCTAAATATAATCCTTTCAAGAAG
>AGL09197
ATGGACTCATCCAGGACAATCGGGCTGTACTTTGATTCTGCCCTCCCTTCCAGCAGCCTATTAGCATTTCCGATTATCTTACAAGACACAGGAGACGGGAAGAAACAAATCACCCCACAATACAGGATCCAGCGTCTTGATTCGTGGACAGACAGTAAGGAAGACTCGGTATTTATCACCACCTACGGGTTCATCTTTCAAGTTGGGAATGAAGAAGCCACCGTCGGTGTGATCAATGACAATCCCAGGCACGAGCTACTCTCTTCCGCAATGCTCTGCTTAGGGAGTGTCCCGAACAACGGAGATCTTGTTGAGCTGGCGAGAGCCTGCCTCACCATGGTGGTAACCTGCAAGAAGAGTGCAACTAACACTGAGAGAATAGTCTTCTCCGTAGTGCAGGCACCTCGGGTGCTGCAAAATTGTATGGTTGTGTCGAATAGGTACTCATCAGTGAATGCAGTGAAGCATGTGAAGGCGCCCGAAAAGATCCCTGGGAGCGGAACCCTAGAGTATAAAGTGAATTTTGTCTCTTTGACTGTGGTGCCGAGAAGGGATGTCTACAGGATCCCAACTGCAGTATTGAAAGTGTCTGGCTCAAGCCTGTACAATCTTGCGCTCAATGTCACTATTGATGTGGACGTGGATCCGAAGAGCCCGTTAGTCAAATCCCTTTCTAAGTCCGATAGCGGATACTATGCGAATCTTTTTCTGCATATCGGGCTTATGTCCACTGTAGATAAGAGAGGAAAGAAAGTGACATTTGACAAGATAGAGGAAAAGATAAGGAGACTCAATCTATCTGTTGGGCTCAGTGATGTGCTTGGACCCTCTGTGCTTGTGAAGGCGAGAGGTGCACGGACTAAGCTACTTGCTCCTTTCTTCTCTAGCAGTGGGACAGCCTGCTATCCTATAGCAAATGCCTCTCCCCAGGTTGCCAAGATACTCTGGAGCCAGACCGCGCACCTGCGGAGCGTGAAAGTCATCATTCAAGCCGGCACTCAGCGTGCTGTCGCAGTGACCGCTGATCATGAGGTAACCTCCACTAAGATAGAGAGGAGGCACGCCATTGCTAAATACAATCCTTTCAGGAAA
>AGN32800
ATGGACTCATCTAGGACAATCGGGCTATACTTTGATTCTGCCCTTCCTTCTAGCAGCCTGTTAGCATTCCCGATCATCCTACAAGACACAGGTGACGGGAAGAAGCAAATCGCCCCACAATATAGGATCCAGCGTCTTGACTTGTGGACAGATAGTAAAGAAGACTCGGTATTCATCACCACCTATGGATTCATCTTCCAGGTTAGGGATGAAGAAGTCGCTGTCGGCATGACCAATGATAATCCCAAGCGCGAGTTACTTTCCTCTGCGATGCTCTGCCTAGGAAGCGTCCCGAATATCGGAGATCTTGTCGAGCTGGCAAGGGCCTGCCTCACTATGGTGGTAACATGCAAGAAGAGTGCAACCAATACTGAGAGAATGGTCCTCTCGGTAGTGCAGGCACCCCAGGTGCTACAGAGCTGTATGGTCGTGGCGAACAAATATTCGTCAGTGAATGCAGTTAAGCATGTGAAAGCACCAGAGAAGATCCCTGGAAGCGGAACCCTAGAGTACAAGGTGAATTTTGTTTCTTTGACTGTGGTGCCGAAGAAGGACGTCTACAAGATCCCGACCGCAGTGTTGAAGGTATCTGGCTCGAGCCTGTACAATCTCGCACTCAATGTCACTATTGATGTGGAGGTAGACCCAAAGAGCCCATTAGTCAAATCTCTTTCCAGGTCCGACAGTGGATACTATGTTAATCTCTTCTTACATATCGGACTTATGTCCACTGTAGATAAGAAGGGAAGGAAAGTGACATTTGACAAGCTGGAGAGGAAGATAAGGAGACTCGATCTGTCTGTCGGGCTTAGTGATGTGCTTGGACCCTCTGTGCTCGTGAAGGCGAGAGGTGCACGAACTAGGCTGCTGGCACCGTTCTTCTCTGGCAGTGGGACAGCTTGCTATCCTATAGCAAATGCCTCTCCTCAGGTAGCCAAGATACTCTGGAGTCAAACCGCGTGCCTGCGGAGTGTAAAAGTCATTATCCAAGCGGGCACCCAACGCGCTGTCGCAGTGACTGCTGACCATGAGGTTACTTCTACTAAGATAGAGAAGGGGCATACCATCACTAAATACAATCCTTTCAAGAAA
>AFV96174
ATGGACTCATCCAGAACAGTCGGGCTGTACTTTGACTCTGCCCTCCCTTCCAGCAGCTTACTAGCATTTCCAATTGTCCTACAAGACACAGGAGACGGGAAGAAGCAGATCACCCCACAATATAGGATTCAGCGTCTTGACTCATGGACTGACAGTAGGGAAGACTCGGTATTCATCACCACCTACGGATTCATCTTTCAAATTGGGAATGAGGAAATCACAGCCGGTGTGATCAATGACAATCCCAGGCATGAGCTACTCTGCTCTGTAACGTTCAGCGTGGGAGATGTCCCGAAGGACGGAGATCTTGTTGAGCTGGCAAGAGCCTGCCTCACTATGGTGGTAACCTGCAAGAAAAGTGCAACTAATACTGAGGGAAGGGTACAAGCAGTATTTCAGGCACCTCGGGAATTACACAACTTTATGGTAGTGGCTAATAATTACTCATTGGTGCATACAGTGAAATATGTGATATCACCAGAAAAGCTCCCTGGGAGCGGAACCTTAGAGTATAAGGTGAATTTTGTCTCCCTGACTGTGACACCGTACATAGATCACTACAACATACCAACTGCAGTATTGAAAGTATCCGGTTCAAGCCCATACAATCTTGCGCTCAATGTCACTATAGATGTGGATGTGGACTCGAAAAGCCCATTGGTCAAGTCCCTTTCTAAGTCTGATAGCGGATACTATGCGAATCTTTTTTTGCATATCGGGCTTATGTCCACTGTAGACAAGAAAGGAAAGAAAGTGACGTTTGACAAGATAGAGGGAAAGATAAGAAGACTCAATCTATCTGTCGGGCTCAGTGACGTGCTCGGACCCTCTGTGCTTGTGAAGGCGAGAGGTGCACGGACCAAGCTATTGTCTCCCTTCTTCTCTAGCAGTGGGACAGCCTGCTATCCTATAGCAAATGCCTCTCCTCAGGTTGCCAAGATACTCTGGAGCCAAACCGCGCACCTGCGGAGTGTGAAAGTCATCATTCAGGCCGGCACCCAGCGTGCTGTTGCAGTGACCGCTGATCACGAGGTAACCTCCACTAGAATAGAGAAGAAGCACGCTATTGCAAAATACAATCCTTTCAAGAAG
>ABK63992
ATGGACTCATCCAGGACAATCGGACTGTACTTTGATTCTGCCCTTCCTTCCAGCAGCTTGCTTGCCCTCCCGATCGTCTTACAGACTACAGGAGATGGGAAGAAGCAAATCACCCCACAATATAGGATCCAGCGTCTTGACTTGTGGACGGACAGCAAAGAAGATTCGGTATTCATCACCACCTACGGATTCATTTTCCAAGTCGGGGACGAAGAAGCCACTGTCGGCACGATCAATGATAACCCCAGGCAAGAGTTACTTTCTTCTGCAATGCTCTGCCTAGGGAGTGTTCCTAATGACGGAAATCTCATTGAGCTGGCAAGGGCCTGCCTCACTATGGTGATAACGTGCAAGAAGAGTGCAACCAATACTGAGAGAATGGTCTTCTCAATAGTGCAGGCACCCCAGGTGCTGCAAAGCTGTATGGTTGTGGCAAATAAGTACTCATCAGTAAATGCAGTAAAACATGTAAAAGCACCAGAGAAGATCCCCGGGAGCGGAACTCTAGAGTTTAAGGTGAACTTTGTCTCTTTGACTGTAGTGCCAAGGAAGGATGTCTACAGGATCCCTACCGCAGCATTGAAAGTATCTGGCTCGAGCCTGTATAATCTTGCGCTCAATGTCACTATTGATGTGGAAGTGGACCCAAAGAGCCCATTAGTCAAATCCCTTTCCAAGTCCGATGGCGGATATTATGCCAATCTCTTCTTACATATCGGGCTTATGTCCACTGTAGATAAAAAGGGAAAGAAAGTGACATTTGACAAGCTGGAAGAGAAGATAAGAAGACTCAATCTATCTGTTGGGCTCAGTGATGTGCTCGGACCTTCCGTGCTCGTGAAGGCGAGAGGTGCACGGACCAAGCTGCTGGCACCTTTTTTCTCTAGCAGTGGGACAGCTTGTTACCCTATAGCAAATGCTTCTCCCCAGGTTGCCAAGATACTTTGGAGTCAAACTGCGCACCTGCGAAGTGTAAAGGTCATCATTCAAGCGGGCACCCAACGTGCTGTCGCAGTGACCTCTGACCATGAGGTTACCTCTACCAAGATAGAGAAGAGGTGCGCCATTGCTAAATACAACCCTTTCAAGAAA
>ACW19916
ATGGACTCATCCAGGACAATCGGGCTGTACTTTGATTTTGCCCTCCCTTCCAGCAGCCTGTTAGCATTTCCGATTGTCTTACAAGACACAGGAGACGGGAAGAAGCAAATCACCCCACAATACAGGATCCAGCGTCTTGATTCGTGGACAGACAGTAAGGAAGACTCGGTATTCATCATCACCTACGGGTTCATCTTTCAAATTGGGAATGAAGAAGCCACCGTCGGTGTGATCAATGACAATCCCAGGCACGAGCTACTCTCTTCCGCAATGCTCTGCTTAGGGAGTGTCCCGAACGACGGAGATCTTGTTGAGCTGGCGAGAGCCTGCCTCACCATGGTGGTAACTTGCAAGAAGAGTGCAACTAACACTGAGAGAATAGTCTTCTCAGTAGTGCAGGCACCTCGGGTGCTGCAAAGCTGTATGGTTGTGGCAAATAGGTACTCATCAGTGAATGCAGTGAAGCATGTGAAGGCGCCGGAAAAGATCCCTGGGAGCGGAACCCTAGAGTATAAAGTGAATTTTGTCTCTTTGACCGTGGTGCCGAGAAGGGATGTCTACAGGATCCCAACTGCAGTATTGAAAGTGTCTGGCTCAAGCCTGTACAATCTTGCGCTCAATGTCACTATTGATGTGGACGTGGATCCGAAGAGCCCGTTAGTCAAATCCCTTTCTAAGTCCGATAGCGGATACTATGCGAATCTTTTTCTGCATATCGGGCTTATGTCCACTGTAGATAAGAAGGGAAAGAAAGTGACATTTGACAAGATAGAGGAAAAGATAAGGAGACTCAATCTATCTGTCGGGCTCAGTGATGTGCTCGGACCCTCTGTGCTTGTGAAGGCGAGAGGTGCACGGACTAAGCTACTTGCTCCTTTCTTCTCTAGCAGTGGGACAGCCTGCTATCCTATAGCAAATGCCTCTCCCCAGGTTGCCAAGATACTCTGGAGCCAAACTGCGCACCTGCGGAGTGTGAAAGTCATCATTCAAGCCGGCACTCAGCGTGCTGTCGCAGTGACCGCTGATCATGAGGTAACCTCCACTAAGATAGAGAGGAGGCATGCCATTGCTAAATACAATCCTTTCAGGAAA
>AEZ00722
ATGGACTCATCCAGAACAATCAGGCTGTACTTTGATTCTGCCCTACCTTCCAGCAGCCTGTTAGCATTCCCGATCGTCCTACAAGGCACGGGAGATGGGAAGAAGCGAATCACCCCACAATACAGGATCCAGCGTCTTGACTCGTGGACAGACAGCAAGGAAGACTCAGTATTTATCACCACCTACGGATTCATCTTCCAAATTGGGAATGAGGAGGTCACTGTTGGCACGATCAATGACAATCCCAGACATGAGTTACTTTCCTCTGCAATGCTCTGCCTAGGAAGTGTCCCAAATGACGGAGATCTCGTTGAACTGGCGAGAGCCTGCCTCACCATGGCGATAACTTGCAAGAAGAGTGCAACTAATACTGAGAGAATAGTCTTCTCAGTAGTGCAGGCACCTCGAGTGCTGCAAAGCTGTATGGTTGTGGCAAATAAGTACTCATCAGTGAATGCAGTGAAGCATGTGAAAGCACCCGAAAAGATCCCTGGGAGCGGAACCCTAGAGTATAAAGTGAATTTCGTCTCTTTGACTGTAGTGCCGAGGAAGGATGTCTACAGGATTCCAACTGCAGCATTGAAAATCTCTGGTTCAAGCCTATATAATCTCGCACTCAATGTCACTATTGATGTGGAGGTAGACCCGAAGAGTCCGCTAGTCAAATCCCTTTCCAAGTCTGATAGCGGATACTATGCTAATCTTTTTTTGCATATCGGGCTTATGTCTACTGTAGATAAGAGGGGAAAGAAAGTGACATTTGACAAGATAGAAGAAAAGATAAGGAGACTCAATCTTTCTGTCGGGCTCAGTGATGTACTCGGACCTTCTGTGCTTGTGAAGGCGAGGGGTGCACGGACTAAGCTACTAGCACCTTTTTTCTCTAGCAGCGGGACGGCCTGCTATCCTATAGCAAATGCTTCTCCTCAGGTTGCTAAGATACTCTGGAGTCAAACTGCGCACCTGCGAAGTGTAAAAGTCATTATTCAAGCTGGCACCCAACGTGCTATCGCAGTGACTGCTGACCATGAGGTTACCTCTACTAAGATAGAGAAGAGGCACAACATCGCCAAGTACAATCCCTTTAAGAAG
>AFQ37783
ATGGACTCATCCAGGACAATTGGGCTGTACTTTGATTCTGCCCTCCCTTCCAGCAGCCTGCTAGCATTCCCGATTGTCTTACAAGACACAGGAGACGGGAAGAAACAAATCACCCCACAATACAGGATCCAGCGTCTTGATTCTTGGACAGACAGTAAGGAAGACTCGGTATTCATCACTACCTACGGGTTCATCTTTCAAATTGGGAATGAAGAAGTCACCGTCGGTGTAATCAACAACAATCCCAGGCATGAGCTACTCTCCTCTGCAATGCTCTGCTTAGGAAGTGTCCCGAATGACAGAGATCTTGTTGAGCTGGCGAGAGCCTGCCTCACCATGGTGGTAACTTGCAAGAAGAGTGCAACTAATACTGAGAGAATAGTCTTCTCAGTAGTGCAGGCACCTCAGGTGCTGCAGAGCTGTATGGTTGTGGCAAATAGGTACTCCTCAGTGAATGCAGTGAAGCATGTAAAAGCACCTGAAAAGATTCCTGGGAGCGGAACCCTAGAGTATAAAGTGAATTTTGTCTCTTTGACTGTGGTGCCGAGAAGGGACGTCTACAGGATTCCAACTGCAGTGTTGAAAGTATCTGGCTCAAGCCTATACAATCTTGCACTCAATGTTACTATTGATGTGGATGTGGATCCGAAGAGCCCATTGGTCAAATCCCTTTCTAGGTCTGATAGCGGATATTACGCGAATCTTTTTCTGCATATCGGGCTTATGTCCACTGTAGATAAGAAGGGTAAGAAAGTGACATTTGACAAGATAGAAGAGAAGATAAGGAGACTTAATCTATCTGTCGGGCTCAGTGATGTGCTCGGACCCTCTGTGCTTGTGAAGGCGAGAGGTGCGCGGACTAAGCTACTTGCCCCTTTCTTCTCTAGCAGTGGAACAGCCTGCTATCCTATAGCAAATGCCTCTCCCCAGGTTGCCAAGATTCTCTGGAGCCAGACCGCACATCTGCGGAGTGTGAAAGTCATCATTCAAGCCGGCACTCAGCGTGCTGTCGCAGTGACCGCTGATCACGAGGTCACTTCCACTAAAATAGAGAAGAAGCATACCATTGCCAAATACAATCCTTTCAGGAAA
>AEY85014
ATGGACTCATCTAGGACAATCGGGCTGTACTTTGATTCTGCCCTTCCTTCTAGCAGCCTGTTAGCATTCCCGATCGTCCTACAAGACACAGGGGACGGGAAGAAACAAATCGCCCCGCAGTATAGGATCCAGCGCCTTGACTCGTGGACAGACAGCAAAGAAGACTCGGTATTCATCACTACCTATGGATTCATCTTTCAGGTTGGGAGTGAAGAAGCTACTGTCGGCATGATCAATGATAATCCCAAGCGCGAGTTACTTTCCGCTGCAATGCTCTGCCTAGGAAGTGTCCCAAATGTCGGAGATCTTGTTGAGCTGGCAAGGGCATGCCTCACTATGGTTGTGACATGCAAGAAGAGTGCAACCAACACCGAGAGAATGGTCTTCTCAGTAGTGCAGGCACCCCAGGTGCTGCAAAGCTGCAGGGTTGTGGCAAATAAGTACTCGTCGGTGAATGCAGTCAAGCACGTGAAAGCGCCAGAGAAGATCCCCGGGAGCGGAACTCTAGAGTACAAGGTGAACTTTGTCTCTTTGACCGTGGTGCCGAGGAAGGATGTCTACAAAATACCAACTGCAGCACTAAAGGTCTCCGGCTCGAGTCTGTACAATCTTGCGCTCAATGTCACTATTGATGTGGAGGTAGACCCGAAGAGCCCGTTGGTCAAATCCCTGTCCAAGTCCGACAGTGGATACTATGCTAATCTCTTCTTACATATTGGGCTTATGTCCACCGTAGACAAGAAGGGGAAGAGAGTGACATTTGACAAGCTGGAGAGGAAGATAAGGAGACTTGACCTATCTGTCGGGCTCAGTGACGTGCTTGGACCTTCCGTACTTGTGAAGGCGAGGGGCGCAAGGACTAAGCTGCTGGCACCTTTCTTCTCTAGCAGTGGGACAGCCTGCTATCCCATAGCAAATGCCTCTCCTCAGGTGGCTAAGATACTCTGGAGTCAAACGGCGTGCCTGCGGAGTGTCAAAGTAATTATCCAAGCAGGTACCCAGCGCGCTGTCGCAGTGACCGCTGACCACGAGGTCACCTCTACTAAGCTGGAGAAGGGGCATACCATTGCCAAATACAATCCTTTCAAGAAA
>AAX45414
ATGGACTCATCTAGGACAATCAAGCTGTACTTTGATTCTACCTTTCCTTCTAGCAACCTGCTAGCATTCCCGATAGTCCTACAAGACACAGGGGACGGGAAGAAGCAAATCGCCCCGCAATACAGGATCCAGCGTCTTGACTCGTGGACAGACAGCAAAGAAGACTCGGTATTCATCACCACCTATGGATTCATCTTTCAGGTTGGGAATGAAGAAGCCACTGTCGGCATGATCAATGATAATCCCAAGCGCGAGTTACTTTCCACTGCCATGCTATGCCTAGGGAGTGTACCAAATGTCGGAGATCTTGTTGAGCTGGCAAGGGCCTGCCTCACTATGGTGGTAACATGCAAGAAGAGTGCAACTAACACCGAGAGAATGGTCTTCTCAGTAGTGCAGGCACCCCAGGTGCTGCAAAGCTGTAAGGTTGTGGCAAACAAATACTCGTCGGTGAATGCAGTCAAGCACGTGAAAGCACCAGAGAAGATTCCTGGGAGCGGAGCCCTAGAGTATAAAGTGAACTTTGTCTCCCTGACCGTGGTGCCAAGAAAGGACGTCTACAAGATACCAACTGCAGCACTTAAGGTCTCTGGCTCAAGTCTGTACAATCTTGCGCTCAATGTCACTATTGATGTGGAGGTAGACCCGAAGAGCCCGTTGGTCAAATCCCTTTCCAAGTCCGACAGTGGGTACTATGTTAATCTCTTCTTACATATTGGGCTTATGTCTACTGTAGATAAGAAGGGAAAGAAAGTGACATTTGACAAGCTTGAAGGGAAGATAAGGAGACTTGATCTATCTGTAGGGCTTAGTGACGTGCTCGGACCTTCCGTGCTTGTAAAGGCGAGAGGTGCACGGACTAAGCTGCTGGCACCTTTCTTCTCTAGTAGTGGGACAGCCTGCTATCCCATAGCAAATGCCTCTCCTCAGGTGGCCAAGATACTCTGGAGCCAAACCGCGTGCTTACGGAGTGTAAAAGTCATTATCCAAGCGGGCACCCAGCGTGCTGTCGCAGTGACCGCCGACCACGAGGTTACCTCTACTAAGCTGGAGAAGGGGCATACCATTGCCAAATACAATCCCTTCAAGAAA
>AGL09101
ATGGACTCATCCAGGACAATTGGGCTGTACTTTGATTCTGCCCTCCCTTCCAGCAGCCTGTTAGCATTTCCGATTGTCTTACAAGACACAGGAGACGGGAAGAAACAAATCACCCCACAATACAGGATCCAGCGTCTCGATTCGTGGACAGACAGTAAGGAAGACTCGGTATTCATCACCACCTACGGGTTCATCTTTCAAATTGGGAATGAAGAAGCCACCGTCGGTGTGATCAATGACAATCCCAAGCACGAGCTACTCTCTTCCGCAATGCTCTGCTTAGGGAGTGTCCCGAACGACGGAGATCTTGTTGAGCTGGCGAGAGCCTGCCTCACCATGGTGGTAACTTGCAAGAAGAGTGCAACTAACACTGAGAGAATAGTCTTCTCAGTAGTGCAGGCACCTCGAGTGCTGCAAAGCTGTATGGTTGTGGCAAATAGGTACTCATCAGTGAATGCAGTGAAGCATGTGAAGGCACCAGAAAAGATTCCTGGGAGCGGAACCCTAGAGTATAAAGTGAATTTTGTCTCTTTGACCGTGGTGCCAAGAAGGGATGTCTACAGGATCCCAACTGCAGTATTGAAAGTGTCTGGCTCGAGCCTGTACAATCTTGCGCTCAATGTCACTATTGATGTGGACGTGGATCCAAAGAGCCCGTTAGTCAAATCCCTCTCCAAGTCCGATAGCGGATACTATGCGAATCTTTTTCTGCATATCGGGCTTATGTCCACTGTAGATAAGAAGGGAAAGAAAGTGACATTTGACAAGATAGAGGAAAAGATAAGGAGACTCAATCTATCTGTCGGGCTCAGTGATGTGCTCGGACCCTCTGTGCTTGTGAAGGCGAGAGGTGCACGGACTAAGCTACTCGCTCCTTTCTTCTCTAGCAGTGGGACAGCCTGCTATCCTATAGCAAATGCCTCTCCCCAGGTTGCCAAGATACTCTGGAGCCAAACTGCGCACCTGCGGAGTGTGAAAGTCATCATTCAAGCCGGCACTCAGCGTGCTGTCGCAGTGACTGCTGATCATGAAGTAACCTCCACTAAGATAGAGAGGAGGCATGCCATTGCTAAATACAATCCTTTCAGGAAA
>AGL09107
ATGGACTCATCCAGGACAATCGGGCTGTACTTTGATTCTGCCCTCCCTTCCAGCAGCCTATTAGCATTTCCGATTATCTTACAAGACACAGGAGACGGGAAGAAACAAATCACCCCACAATACAGGATCCAGCGTCTTGATTCGTGGACAGACAGTAAAGAAGACTCGGTATTTATCACCACCTACGGGTTCATCTTTCAAGTTGGGAATGAAGAAGCCACCGTCGGTGTGATCAATGATAATCCCAGGCACGAGCTACTCTCTTCCGCAATGCTCTGCTTAGGGAGTGTCCCGAACAATGGAGATCTTGTTGAACTGGCGAGAGCCTGCCTCACCATGGTGGTAACCTGCAAGAAGAGTGCAACTAACACTGAGAGAATAGTCTTCTCAGTAGTGCAGGCACCTAGGGTGCTGCAGAATTGTATGGTTGTGTCAAATAGGTACTCATCAGTGAATGCAGTGAAGCATGTGAAGGCGCCCGAAAAGATCCCTGGGAGCGGAACCCTAGAGTATAAAGTGAATTTTGTCTCTTTGACTGTGGTGCCGAGAAGGGATGTCTACAGGATCCCAACTGCAGTATTGAAAGTGTCTGGCTCAAGCCTGTACAATCTTGCGCTCAATGTCACTATTGATGTGGACGTAGATCCGAAGAGCCCGTTAGTCAAATCCCTTTCTAAGTCCGATAGCGGATACTATGCGAATCTTTTTCTGCATATCGGGCTTATGTCCACTGTAGATAAGAGAGGAAAGAAAGTGACATTTGACAAGATAGAGGAAAAGATAAGGAGACTCAATCTATCTGTTGGGCTCAGTGATGTGCTCGGACCTTCTGTGCTTGTGAAGGCGAGAGGTGCACGGACTAAGCTACTTGCTCCTTTCTTCTCTAGCAGTGGGACAGCCTGCTATCCTATAGCAAATGCCTCTCCCCAGGTTGCCAAGATACTCTGGAGCCAGACCGCGCACCTGCGGAGTGTGAAAGTCATCATTCAAGCCGGCACTCAGCGTGCTGTCGCAGTGACCGCTGATCATGAGGTAACCTCCACCAAGATAGAGAGGAGGCACGCCATTGCTAAATACAATCCTTTCAGGAAA
>ADK71030
ATGGACTCATCTAGGACAATTGGGCTGTACTTTGATTCTGCCCATTCTTCTAGCAACCTGTTAGCATTTCCGATCGTCCTACAAGGCACAGGAGATGGGAAGAAGCAAATCGCCCCGCAATATAGGATCCAGCGCCTTGACTTGTGGACTGATAGTAAGGAAGACTCAGTATTCATCACCACCTATGGATTCATCTTTCAAGTTGGGAATGAAGAAGCCACTGTCGGCATGATCGATGATAAACCCAAGCGCGAGTTACTTTCCGCTGCGATGCTCTGCCTAGGAAGCGTCCCAAATACCGGAGACCTTATTGAGCTGGCAAGGGCCTGTCTCACTATGATAGTCACATGCAAGAAGAGTGCAACTAATACTGAGAGAATGGTTTTCTCAGTAGTGCAGGCACCCCAAGTGCTGCAAAGCTGTAGGGTTGTGGCAAACAAATACTCATCAGTGAATGCAGTCAAGCACGTGAAAGCGCCAGAGAAGATTCCCGGGAGTGGAACCCTAGAATATAAGGTGAACTTTGTCTCCTTGACTGTGGTACCGAAGAAGGATGTCTACAAGATCCCAGCTGCAGTATTGAAGGTTTCTGGCTCGAGTCTGTACAATCTTGCGCTCAATGTCACTATTAATGTGGAGGTAGACCCGAGGAGTCCTTTGGTTAAATCTCTGTCTAAGTCTGACAGCGGATACTATGCTAACCTCTTCTTGCATATTGGACTTATGACCACCGTAGATAGGAAGGGGAAGAAAGTGACATTTGACAAGCTGGAAAAGAAAATAAGGAGCCTTGATCTATCTGTCGGGCTCAGTGATGTGCTCGGGCCTTCCGTGTTGGTAAAAGCAAGAGGTGCACGGACTAAGCTTTTGGCACCTTTCTTCTCTAGCAGTGGGACAGCCTGCTATCCCATAGCAAATGCTTCTCCTCAGGTGGCCAAGATACTCTGGAGTCAAACCGCGTGCCTGCGGAGCGTTAAAATCATTATCCAAGCAGGTACCCAACGCGCTGTCGCAGTGACCGCCGACCACGAGGTTACCTCTACTAAGCTGGAGAAGGGGCACACCCTTGCCAAATACAATCCTTTTAAGAAA
>ACJ53751
ATGGACTCATCTAGGACAATTGGGTTATACTTTGATTCTGCCCTTCCTTCTAGCAACCTGTTAGCATTCCCGATTGTCCTACGAGATGTAGGAGATGGAAAGAAGCAAATTGCTCCGCAATATAGGATCCGGCGGCTTGACTCGTGGACAGACAGTAAAGAAGACTCGGTATTCATCACTACCTACGGATTCATCTTCCAGGTTGGGAATGAAGAAGTCACTGTCGGCATGATCAATGATAATCCCAAGCGAGAGTTACTCTCCGCTGCGATGCTCTGCCTAGGAAGCGTCCCGAATGTTGGAGATCCTGTTGAGCTGGCAAGGGCCTGCCTCACTATGGTGGTAACATGCAAGAAGAGTGCAACTAATACTGAGAGAATGGTCTTCTCAGTAGTGCAGGCACCCCGGGTGCTGCAAAGCTGTAGGGTCGTGGCAGACAAATACTCGTCAGTGAATGCAGTTAAGCACGTGAAAGCACCAGAGAAGATCCCTGGGAGTGAAACCCTAGAGTACAAGGTGAATTTTGTCCCTTTGACTGTGGTGCCGAAGAAGGATGTCTACAAGATCCCAACCGCAGTATTGAAGGTATCCGGCTCGAGCCTGTATAATCTTGCGCTCAATGTCACTATTGATGTGGAGGTAGACCCAAAGAGCCCGTTAGTCAAGTCCCTTTCTAGGTCCGACAGTGGATACTATGCTAATCTCTTCTTACATATCGGACTTATGTCCACTGTAGATAAGAGGGGAAAGAAAGTGACATTTGACCAGCTGGAGAGGAAGATAAGGAGACTTGATCTATCTGTCGGGCTCAGTGATGTGCTCGGACCTTCTGTGCTTGTGAAGGCGAGAGGTGCACGGACTAGGCTGCTGGCACCTTTCTTCTCTAACAGCGGGACAGCCTGCTACCCTACAGCAAATGCCTCTCCTCAGGTAGCTAAGATACTCTGGAGTCAGACCGCGTGCCTGCGGAGTGTAAAAATCATTATTCAAGCGGGCACCCAACGCGCTGTCGCAGTGACTGCTGACCATGAGGTTACCTCTACTAAGATAGAGAAGAGGCATACCATCGCTAAATACAATCCCTTCAAGAAA
>ACJ53757
ATGGACTCATCTAGGACAATTGGGTTATACTTTGATTCTGCCCTTCCTTCTAGCAACCTGTTAGCATTCCCGATTGTCCTACGAGATGTAGGAGATGGAAAGAAGCAAATTACTCCGCAATATAGGATCCGGCGTCTTGACTCGTGGACAGACAGTAAAGAAGACTCGGTATTCATCACTACCTACGGATTCATCTTCCAGGTTGGGAATGAAGAAGTCACTGTCGGCATGATCAATGATAATCCCAAGCGAGAGTTACTCTCCGCTGCGATGCTCTGCCTAGGAAGCGTCCCGAATGTTGGAGATCCTGTTGAGCTGGCAAGGGCCTGCCTCACTATGGTGGTAACATGCAAGAAGAGTGCAACTAATACTGAGAGAATGGTCTTCTCAGTAGTGCAGGCACCCCGGGTGCTGCAAAGCTGTAGGGTCGTGGCAGACAAATACTCGTCAGTGAATGCAGTTAAGCACGTGAAAGCACCAGAGAAGATCCCTGGGAGTGAAACCCTAGAGTACAAGGTGAATTTTGTCTCTTTGACTGTGGTGCCGAAGAAGGATGTCTACAAGATCCCAACCGCAGTATTGAAGGTATCCGGCTCGAGCCTGTATAATCTTGCGCTCAATGTCACTATTGATGTGGAGGTAGACCCAAAGAGCCCGTTAGTCAAGTCCCTTTCTAGGTCCGACAGTGGATACTATGCTAATCTCTTCTTACATATCGGACTTATGTCCACTGTAGATAAGAGGGGAAAGAAAGTGACATTTGACCAGCTGGAGAGGAAGATAAGGAGACTTGATCTATCTGTCGGGCTCAGTGATGTGCTCGGACCTTCTGTGCTTGTGAAGGCGAGAGGTGCACGGACTAGGCTGCTGGCACCTTTCTTCTCTAACAGCGGGACAGCCTGCTACCCTATAGCAAATGCCTCTCCTCAGGTAGCTAAGATACTCTGGAGTCAGACCGCGTGCCTGCGGAGTGTAAAAATCATTATTCAAGCGGGCACCCAACGCGCTGTCGCAGTGACTGCTGACCATGAGGTTACCTCTACTAAGATAGAGAAGAGGCATACCATCGCTAAATACAATCCCTTCAAGAAA
>AGL09143
ATGGACTCATCCAGGACAATCGGGCTGTACTTTGATTCTGCCCTCCCTTCCAGTAGCCTATTAGCATTTCCGATTATCCTACAAGACACAGGAGACGGGAAGAAACAAATCACTCCACAATACAGGATCCAGCGTCTTGATTCGTGGACAGACAGTAAGGAAGACTCGGTATTTATCACCACCTACGGGTTCATCTTTCAAGTTGGGAATGAAGAAGCCACTGTCGGTGTGATCAATGACAATCCCAGGCACGAGCTACTCTCTTCCGCAATGCTCTGCTTAGGGAGTGTCCCGAACAACGGAGATCTTGTTGAGCTGGCGAGAGCCTGCCTCACCATGGTGGTAACCTGCAAGAAGAGTGCAACTAACACTGAGAGAATAGTCTTCTCAGTAGTGCAGGCACCTCGAGTGCTGCAAAATTGTATGGTTGTGTCAAATAGGTACTCATCAGTGAATGCAGTGAAGCATGTGAAGGCGCCCGAAAAGATCCCTGGGAGCGGAACCCTAGAGTATAAAGTGAATTTTGTCTCCTTGACTGTGGTGCCGAGAAGGGATGTCTACAGGATCCCAACTGCAGTATTGAAAGTGTCTGGCTCAAGCCTGTACAATCTTGCGCTCAATGTCACTATTGATGTGGACGTGGATCCGAAGAGCCCGTTAGTCAAATCCCTTTCTAAGTCCGATAGCGGATACTATGCGAATCTTTTTCTGCATATCGGGCTTATGTCCACTGTAGATAAGAGAGGGAAGAAAGTGACATTTGACAAGATAGAGGGAAAGATAAGGAGACTCAATCTATCTGTTGGGCTCAGTGATGTGCTCGGACCCTCTGTGCTTGTGAAGGCGAGAGGTGCACGGACTAAGCTACTTGCTCCTTTCTTCTCTAGCAGTGGGACAGCCTGCTATCCTATAGCAAATGCCTCTCCCCAGGTTGCCAAGATACTCTGGAGCCAGACCGCGCACCTGCGGAGCGTGAAAGTCATCATTCAAGCCGGCACTCAGCGTGCTGTTGCAGTGACCGCTGATCATGAGGTAACCTCCACTAAGATAGAGAGGAGGCATGCCATTGCTAAATACAATCCTTTCAGAAAA
>AGO50489
ATGGACTCATCTAGGACAATCGGGCTGTACTTTGATTCTGCCCTTCCTTCTAGCAACCTGTTAGCATTCCCGATCGTCCTACAAGACACAGGGGACGGGAAGAAACAAATCGCCCCGCAGTACAGGATCCAGCGCCTTGACTCGTGGACAGACAGCAAAGAAGACTCGGTATTCATCACTACCTATGGATTCATCTTTCAGGTTGGGAATGAAGAAGCCACTGTCGGCATGATCAATGATAATCCCAAGCGCGAGTTACTTTCTGCTGCAATGCTCTGCCTGGGAAGTGTCCCAAATGTCGGAGATCTTGTTGAGCTGGCAAGGGCCTGCCTCACTATGGTTGTGACATGCAAGAAGAGTGCAACCAACACCGAGAGAATGGTCTTCTCAGTAGTACAGGCACCCCAGGTGCTGCAAAGCTGCAGGGTTGTGGCAAACAAGTACTCGTCGGTGAATGCAGTCAAGCACGTGAAAGCGCCAGAGAAGATCCCCGGGAGCGGAACTCTAGAGTACAAGGTGAATTTTGTCTCTTTGACCGTGGTGCCGAGGAAGGATGTCTACAAAATACCAACTGCAGCACTAAAGGTCTCCGGCTCGAGTCTGTACAATCTTGCGCTCAATGTCACTATTGATGTGGAGGTAGACCCGAAGAGCCCGTTGGTCAAATCTCTGTCCAAGTCCGACAGTGGATACTATGCTAATCTCTTCTTACATATTGGGCTTATGTCCACCGTAGACAAGAAGGGGAAGAAAGTGACATTTGACAAGCTGGAGAGGAAGATAAGGAGACTTGACCTATCTGTCGGGCTCAGTGACGTGCTTGGACCTTCCGTACTTGTGAAGGCGAGGGGTGCAAGGACTAAGCTGCTGGCACCTTTCTTCTCTAGCAGTGGGACAGCCTGCTATCCCATAGCAAATGCCTCTCCTCAGGTGGCTAAGATACTCTGGAGTCAAACCGCGTGCCTGCAGAGTGTCAAAGTAATTATCCAAGCAGGTACCCAGCGCGCTGTCGCAGTGACCGCTGACCACGAGGTCACCTCTACTAAGCTGGAGAAGGGGCATACCATTACCAAATACAATCCTTTCAAGAAA
>AEO72342
ATGGACTCATCTAGGACAATTGGGCTGTACTTTGATTCTGCCCATTCTTCTAGCAACCTGTTAGCATTTCCGATCGTCCTACAAGACACAGGAGATGGGAAGAAGCAAATCGCCCCGCAATATAGGATCCAGCGCCTTGACTTGTGGACTGATAGTAAGGAGGACTCAGTATTCATCACCACCTATGGATTCATCTTTCAAGTTGGGAATGAAGAAGCCACTGTCGGCATGATCGATGATAAACCCAAGCGCGAGTTACTTTCCGCTGCGATGCTCTGCCTAGGAAGCGTCCCAAATACCGGAGACCTTATTGAGCTGGCAAGGGCCTGTCTCACTATGATAGTCACATGCAAGAAGAGTGCAACTAATACTGAGAGAATGGTTTTCTCAGTAGTGCAGGCACCCCAAGTGCTGCAAAGCTGTAGGGTTGTGGCAAACAAATACTCATCAGTGAATGCAGTCAAGCACGTGAAAGCGCCAGAGAAGATTCCCGGGAGTGGAACCCTAGAATACAAGGTGAACTTTGTCTCCTTGACTGTGGTACCGAAGAAGGATGTCTACAAGATCCCTGCTGCAGTATTGAAGGTTTCTGGCTCGAGTCTGTACAATCTTGCGCTCAATGTCACTATTAATGTGGAGGTAGACCCGAGGAGTCCTTTGGTTAAATCTCTGTCTAAGTCTGACAGCGGATACTATGCTAACCTCTTCTTGCATATTGGACTTATGACCACCGTAGATAGGAAGGGGAAGAAAGTGACATTTGACAAGCTGGAAAAGAAAATAAGGAGCCTTGATCTATCTGTCGGGCTCAGTGATGTGCTCGGGCCTTCCGTGTTGGTAAAAGCAAGAGGTGCACGGACTAAGCATTTGGCACCTTTCTTCTCTAGCAGTGGGACAGCCTGCTATCCCATAGCAAATGCTTCTCCTCAGGTGGCCAAGATACTCTGGAGTCAAACCGCGTGCCTGCGGAGCGTTAAAATCATTATCCAAGCAGGTACCCAACGCGCTGTCGCAGTGACCGCCGACCACGAGGTTACCTCTACTAAGCTGGAGAAGGGGCACACCCTTGCCAAATACAATCCTTTTAAGAAA
>AAX45426
ATGGACTCATCTAGGACAATCGGGCTGTACTTTGATTCTACCCTTCCTTCTAGCAACCTGCTAGCATTCCCGATCGTCCTACAAGATACAGGAGATGGGAAGAAGCAAATCGTCCCGCAATACAGGATCCAGCGTCTTGACTCGTGGACAGAGAGCAAAGAAGACTCAGTATTCATCACCACCTACGGATTCATCTGTCAGGTCGGGAGTGAAGAAGCCACTGTCGGCATGATCAATGATAATCCCAAGCGCGAGTTACTTTCCGCTGCTATGCTCTGCCTAGGGAGTGTACCGAATGTCGGGGATCTTGTTGAGCTGGCAAGGGCCTGCCTCACTATGGCGGTGACATGCAAGAAGAGTGCAACTAACACTGAGAGAATGGTCTTCTCAGTAGTGCAGGCACCCCAGGTTCTGCAAAGCTGTAGGGTTGTGGCAAACAAATACTCGTCGGTGAACGCAGTCAAACACGTGAGAGCGCCAGAGAAGATCCCTGGGAGTGGAACCCTAGAGTACAAAGTAAACTTTGTCTCTCTGACCGTGGTGCCAAGAAAGGACGTCTACAAGATCCCAACTGCAGCACTTAAGGTCTCTGGCTCCAGTCTGTACAATCTTGCGCTCAATGTCACGATTGATGTGGAAGTAGACCCGAAGAGCCCGTTGGTCAAATCTCTTTCAAAGTCAGACAGTGGGTACTATGCTAATCTCTTCTTACATATTGGGCTTATGTCCACTATAGATAAGAAGGGGAAGAAAGTGACATTTGACAAGCTGGAAAGGAAGATACGGAGACTTGATCTATCTGTAGGACTCAGTGACGTGCTCGGGCCTTCCGTACTTATAAAGGCGAGAGGTGCACGGACTAAGCTGCTGGCACCTTTCTTCTCCAGCAGCGGGACAGCCTGCTATCCCATAGCAAATGCCTCTCCACAGGTGGCCAAGATACTCTGGAGCCAAACTGCGTGCCTGCGGAGTGTAAAAGTCATCATCCAAGCAGGCACCCAGCGCGCTGTTGCAGTGACCGCCGACCACGAGGTTACTTCCACCAAGCTAGAGAAGGGGCACACTATTGCCAAATACAATCCCTTCAAGAAA
>AAX45396
ATGGACTCATCTAGGACAATCAGGCTGTACTTTGATTCTACCTTTCCTTCTAGCAGCCTGCTAGCATTCCCGATAGTCCTACAAGACACAGGGGACGGGAAGAAACAAATCGCCCCGCAATACAGGATCCAGCGTCTTGACTCGTGGACAGACAGCAAAGAAGACTCGGTATTCATCACCACCTATGGATTCATCTTTCAGGTTGGGAATGAAGAAGCCACTGTCGGCATGATCAATGATAATCCCAAGCGCGAGTTACTTTCCACTGCCATGCTATGCCTAGGGAGTGTACCAAATGTCGGAGATCTTGTTGAGCTGGCAAGGGCCTGCCTCACTATGGTGGTAACATGCAAGAAGAGTGCAACTAACACTGAGAGAATGGTCTTCTCAGTAGTGCAGGCACCCCAGGTGCTGCAAAGCTGTAAGGTTGTGGCAAACAAATACTCGTCGGTGAATGCAGTCAAGCACGTGAAAGCACCAGAGAAGATTCCTGGGAGCGGAGCCCTAGAGTATAAAGTGAACTTTGTCTCCCTGACCGTGGTGCCAAGAAAGGACGTCTACAAGATACCAACTGCAGCACTTAAGGTCTCTGGCTCAAGTCTGTACAATCTTGCGTTCAATGTCACTATTGATGTGGAGGTAGACCCGAAGAGCCCGTTGGTCAAATCCCTTTCCAAGTCCGACAGTGGGTACTATGTTAATCTCTTCTTACATATTGGGCTTATGTCTACTGTAGATAAGAAGGGAAAGAAAGTGACATTTGACAAGCTTGAAGGGAAGATAAGGAGACTTGACCTATCTGTAGGGCTTAGTGACGTGCTCGGACCTTCCGTGCTTGTAAAGGCGAGAGGTGCACGGACTAAGCTGCTGGCACCTTTCTTCTCTAGCAGTGGGACAGCCTGCTATCCCATAGCAAATGCCTCTCCTCAGGTGGCCAAGATACTCTGGAGCCAAACCGCGTGCTTACGGAGTGTAAAAGTCATTATCCAAGCGGGCACCCAGCGTGCTGTCGCAGTGACCGCCGACCACGAGGTTACCTCTACTAAGCTGGAGAAGGGGCATACCATTGCCAAATACAATCCCTTCAAGAAA
>ADI70522
ATGGACTCATCTAGGACAATCGGGCTGTACTTTGATTCTGCCCTTCCTTCTAGCAACCTGTTAGCATTCCCGATCGTCCTACAAGACACAGGGGACGGGAAGAAACAAATCGCCCCGCAGTACAGGATCCAGCGCCTTGACTCGTGGACAGACAGCAAAGAAGACTCGGTATTCATCACTACCTATGGATTCATCTTTCAGGTTGGGAATGAAGAAGCCACTGTCGGCATGATCAATGATAATCCCAAGCGCGAGTTACTTTCTGCTGCAATGCTCTGCCTAGGAAGTGTCCCAAATGTCGGAGATCTTGTTGAGCTGGCAAGGGCCTGCCTCACTATGGTTGTGACATGCAAGAAGAGTGCAACCAACACCGAGAGAATGGTCTTCTCAGTAGTACAGGCACCCCAGGTGCTGCAAAGCTGCAGGGTTGTGGCAAACAAGTACTCGTCGGTGAATGCAGTCAAGCACGTGAAAGCGCCAGAGAAGATCCCCGGGAGCGGAACTCTAGAGTACAAGGTGAACTTTGTCTCTTTGACCGTGGTGCCGAGGAAGGATGTCTACAAAATACCAACTGCAGCACTAAAGGTCTCCGGCTCGAGTCTGTACAATCTTGCGCTCAATGTCACTATCGATGTGGAGGTAGACCCGAAGAGCCCGTTGGTCAAATCTCTGTCCAAGTCTGACAGTGGATACTATGCTAATCTCTTCTTACATATTGGGCTTATGTCCACCGTAGACAAGAAGGGGAAGAAAGTGACATTTGACAAGCTGGAGAGGAAGATAAGGAGACTTGACCTATCTGTCGGGCTCAGTGACGTGCTTGGACCTTCCGTACTTGTGAAGGCGAGGGGCGCAAGGACTAAGCTGCTGGCACCTTTCTTCTCTAGCAGTGGGACAGCCTGCTATCCCATAGCAAATGCCTCTCCTCAGGTGGCTAAGATACTCTGGAGTCAAACCGCGTGCCTGCGGAGTGTCAAAGTAATTATCCAAGCAGGTACCCAGCGCGCTGTCGCAGTGACCGCTGACCACGAGGTCACCTCTACTAAGCTGGAGAAGGGGCATACCATCGCCAAATACAATCCTTTCAAGAAA
>AFV14973
ATGGACTCATCTAGAACAATCAGGCTGCACTTTGATGCTGCCCTACCTTCCAGCAGCCTGTTAGCATTCCCGATCGTCCTACAAGGCACGGGCGATGGGAAGAAGCGAATCACCCCACAATACAGGATCCAGCGTCTTGACTCATGGACAGACAGCAAGGAAGACTCAGTATTTATCACCACCTACGGATTCATCTTCCAAATTGGGAATGAAGAGGTCACTGTTGGCACGATCAACGACAATCCCAGACATGAGTTACTTTCCTCAGCAATGCTCTGCCTAGGAAGTGTGCCGAATGACGGAGATCTTGTTGAACTGGCGAGGGCCTGCCTCACCATGGTGGTAACTTGCAAGAAAAGTGCAACTAATACTGAGAGAATAGTCTTCTCAGTAGTGCAGGCACCTCGAGTGCTGCAAAGCTGTATGGTTGTGGCAAATAAGTACTCATCAGTGAATGCAGTGAAGCACGTGAAAGCACCTGAGAAGATCCCTGGGAGCGGAACCCTAGAGTATAAAGTGAATTTTGTCTCCTTGACCGTAGTGCCGAGGAAGGATGTCTACAGGATCCCAACTGCAGCATTGAAAATCTCTGGTTCAAGCCTGTACAACCTCGCGCTCAATGTCACTATTGACGTGGAGGTAGACCCGAAGAGCCCGCTAGTAAAATCTCTTTCTAAGTCTGATAGTGGATACTATGCTAATCTGTTCTTGCATATCGGACTCATGTCTACTGTAGATAAGAGGGGAAAGAAAGTTACATTTGACAAGATAGAAGAAAAAATAAGGAGACTCAATCTATCCGTCGGGCTCAGTGATGTACTCGGACCTTCTGTGCTTGTGAAGGCGAGGGGTGCACGGACTAAGCTACTGGCACCCTTTTTCTCCAGCAGCGGGACGGCCTGCTATCCTATAGCAAATGCCTCCCCTCAGGTTGCTAAGATACTCTGGAGTCAAACTGCGCACCTGCGAAGTGTAAAAGTCATCATTCAAGCTGGCACCCAACGTGCCGTCGCAGTGACCGCCGACCACGAGGTCACCTCCACCAAGATAGAGAAGAGGCACACCATTGCCAAGTACAATCCCTTTAAGAAG
>AFK25761
ATGGATTCATCTAGGACAATCGGGTTATACTTCGATTCTGCCCTACCATCAAGTAGCCTTCTGGCCTTTCCAATCGTCCTTCAGGACACAGGAGATGGGAAGAAGCAGATTGCCCCACAGTATCGGATACAGCGCCTGGATTCCTGGACAGACAGCAAGGAGGACTCGGTGTTCATCACCACATACGGATTCATCTTTCAGGTCGGGAGTGAGGAAACTTCTGTAGGGATGATAAATGACAACCCGCGGCGTGAACTGCTATCCGCTGCCATGTTGTGTCTGGGCAGTGTCCCCAATGCGGGAGATCTTGTGGAGCTGGCGAGGGCCTGTCTGGCTATGGTGATAACATGCAAAAAGAGTGCCACGAATACAGAGAGGATGGTCTTCTCGGTGGTGCAAGCGCCGCAGGTGTTGCAGAGTTGCAGGGTGGTTGCAAATAAATACTCCTCTGTGAATGCAGTAAAGCATGTGAAGGCTCCTGAGAAGATACCGGGCAGCGGGACACTTGAATACAAGGTAAATTTCGTGTCGCTGACCGTAGTACCCAAAAAGGACGTTTACAAGATTCCAACCGCAGCGCTCAAGGTGTCTGGATCAAGTCTCTACAATCTTGCGCTAAATGTCACTATTGATGTGGAGGTAGATCACAAAAGCCCGCTGGTAAAATCACTGTCTAAATCAGAGAACGGGTACTACGCAAACCTCTTTCTGCACATTGGGCTTATGTCAACGGTAGACAAGAAAGGAAGAAAGGTGACATTCGACAAGTTGGAAAGGAAGCTCCGGAGGCTCGATCTGTCCGTGGGGCTCAGCGATGTACTTGGGCCATCTATCTTAGTCAAAGCAAGAGGTGCACGTACTAAGCTCCTGGCACCATTTTTCTCAAGCAGCGGAACCGCATGTTATCCGATTGCCAATGCATCCCCTCAGGTGGCAAAGATACTGTGGAGTCAGACAGCGAGCCTGCGCAGCGTCAAAGTGATCATTCAAGCTGGCACACAGAGGGCTGTGGCTGCGACTGCAGACCACGAGGTAACATCCACCAAGCTGGAGAAAGGGCATACTATTGCCAAATACAACCCGTTCAAAAAG
>ACJ10048
ATGGACTCATCTAGGACAATTGGGCTGTACTTTGATTCTGCCCATTCTTCTAGCAACCTGTTAGCATTTCCGATCGTCATACAAGACACAGGAGATGGGAAGAAGCAAATCGCCCCGCAATATAGGATCCAGCGCCTTGACTCGTGGACTGATAGTAAAGAAGATTCAGTATTCATCACCACCTATGGATTCATCTTTCAGGTTGGGAATGAAGAAGCCACTGTCGGCATGATCAATGATAATCCCAAGCGCGAGTTACTTTCCGCCGCGATGCTCTGCCTAGGAAGCGTCCCAAATACCGGAGACCTTGTTGAGCTGGCAAGGGCCTGTCTCACTATGGTAGTCACATGCAAGAAGAGTGCAACTAATACTGAGAGAATGGTTTTCTCAGTAGTGCAGGCACCCCAAGTGCTGCAAAGCTGTAGGGTTGTGGCAAACAAATACTCATCAGTGAATGCAGTCAAGCACGTGAAAGCGCCAGAGAAGATCCCCGGGAGTGGAACCCTAGAATACAAGGTGAACTTTGTCTCCTTGACTGTGGTACCGAAGAAGGATGTCTACAAGATCCCAACTGCAGTATTGAAGGTTTCTGGCTCGAGTCTGTACAATCTTGCGCTCAATGTCACTATTAATGTGGAGGTAGACCCGAGGAGTCCTTTGGTTAAATCTCTGTCTAAGTCTGACAGCGGATACTATGCTAACCTCTTCTTGCATATTGGACTGATGACCACCGTAGATAGGAAGGGCAAGAAAGTGACTTTTGACAAGCTAGAAAAGAAGATAAGGAGCCTTGATCTATCTGTCGGGCTCAGTGATGTGCTCGGACCTTCCGTGCTGGTAAAAGCAAGAGGTGCACGGACCAAGCTTTTGGCACCTTTCTTCTCTAGCAGTGGGACAGCCTGCTATCCCATAGCAAATGCCTCTCCTCAGGTGGCCAAGATACTCTGGAGTCAAACCGCGTGCCTGCGGAGCGTTAAAATCATTATCCAAGCAGGTACCCAACGCGCTGTCGCAGTGACCGCTGACCACGAGGTTACCTCTACTAAGCTGGAGAAGGGCCACACCCTTGCCAAATACAATCCTTTTAAGAAA
>AFQ37813
ATGGACTCATCTAGGACAATCGGGCTGTACTTTGATTCTACCCTTCCTTCTAGCAACCTGCTAGCATTCCCGATAGTCCTACAAGACACAGGGGACGGGAAGAAGCAAATCGCCCCGCAATACAGGATCCAGCGTCTTGACTCGTGGACAGACAGCAAAGAAGACTCGGTATTCATCACCACCTATGGATTCATCTTTCAGGTTGGGAATGAAGAAGCCACTGTCGGCATGATCAATGATAATCCCAAGCGCGAGTTACTTTCCACTGCCATGCTATGCCTAGGGAGTGTACCAAATGTCGGAGATCTTGTTGAGCTGGCAAGGGCCTGCCTCACTATGGTGGTAACATGCAAGAAGAGTGCAACTAACACCGAGAGAATGGTCTTCTCAGTAGTGCAGGCACCCCAGGTGCTGCAAAGCTGTAGGGTTGTGGCAAACAAATACTCGTCGGTGAATGCAGTCAAGCACGTGAAAGCACCAGAGAAGATTCCTGGGAGCGGAACCCTAGAGTACAAAGTGAACTTTGTCTCTCTGACCGTGGTGCCAAGAAAGGACGTCTACAAGATACCAACTGCAGCACTTAAGGTCTCTGGCTCAAGTCTGTACAATCTTGCGCTCAATGTCACTATTGATGTGGAGGTAGACCCGAAGAGCCCGTTGGTCAAATCCCTTTCCAAGTCCGACAGTGGGTACTATGCTAATCTCTTCTTACATATTGGGCTTATGTCCACTGTAGATAAGAAGGGGAAGAAAGTGACATTTGACAAGCTGGAAAGGAAGATAAGGAGACTTGATCTATCTGTAGGGCTTAGTGACGTGCTCGGACCTTCCGTGCTTGTAAAGGCGAGAGGTGCACGGACTAAGCTGCTGGCACCTTTCTTCTCTAGCAGTGGGACAGCCTGCTATCCCATAGCAAATGCCTCTCCTCAGGTGGCCAAGATACTCTGGAGCCAAACCGCGTACCTGCGGAGTGTAAAAGTCATTATCCAAGCGGGAACCCAGCGTGCTGTCGCAGTGACCGCCGACCACGAGGTTACCTCTACTAAGCTGGAGAAGGGGCATACCATTGCCAAATACAATCCCTTCAAGAAA
>AFX97634
ATGGACTCATCCAGAACAATCAGGCTGTACTTTGATTCTGCCCTACCTTCCAGCAGCCTGTTAGCATTCCCGATCGTCCTACAAGGCACGGGAGATGGGAAGAAGCGAATCACCCCACAATACAGGATCCAGCGTCTTGACTCGTGGACAGACAGCAAGGAAGACTCAGTATTTATCACCACCTACGGATTCATCTTCCAAATTGGGAATGAGGAGGTCACTGTTGGCACGATCAATGACAATCCCAGACATGAGTTACTTTCCTCTGCAATGCTCTGCCTAGGAAGTGTCCCAAATRACGGAGATCTTGTTGAACTGGCGAGGGCCTGCCTCACCATGGTGATAACTTGCAAGAAGAGTGCAACTAATACTGAGAGAATAGTCTTCTCAGTAGTGCAGGCACCTCGAGTGCTGCAAAGCTGTATGGTTGTGGCAAATAAGTACTCATCAGTGAATGCAGTGAAGCATGTGAAAGCACCCGAAAAGATCCCTGGGAGCGGAACCCTAGAGTATAAAGTGAATTTCGTCTCTTTGACTGTAGTGCCGAGGAAGGATGTCTACAGGATCCCAACTGCAGCATTGAAAATCTCTGGTTCAAGCCTGTATAATCTCGCGCTCAATGTCACTATTGATGTGGAGGTAGACCCGAAGAGCCCGCTAGTCAAATCCCTTTCCAAGTCTGATAGCGGATACTATGCTAATCTTTTTTTGCATATCGGGCTTATGTCTACTGTAGATAAGAGGGGAAAGAAAGTGACATTTGACAAGATAGAAGAAAAGATAAGGAGACTCAATCTTTCTGTCGGGCTCAGTGATGTACTCGGACCTTCTGTGCTTGTGAAGGCGAGGGGTGCACGGACTAAGCTACTAGCACCTTTTTTCTCTAGCAGCGGGACGGCCTGCTATCCTATAGCAAATGCCTCTCCTCAGGTTGCTAAGATACTCTGGAGTCAAACTGCGCACCTGCGAAGTGTAAAAGTCATCATTCAAGCTGGCACCCAACGTGCTGTCGCAGTGACTGCTGACCATGAGGTTACCTCTACTAAGATAGAGAAGAGGCACACCATCGCCAAGTACAATCCCTTTAAGAAG
>AFY23210
ATGGACTCATCCAGAACAGTCGGGCTGTACTTTGACTCTGCCCTCCCTTCCAGCAGCTTACTAGCATTTCCAATTGTCCTACAAGACACAGGAGACGGGAAGAAGCAGATCACCCCACAATATAGGATTCAGCGTCTTGACTCATGGACTGACAGTAGGGAAGACTCGGTATTCATCACCACCTACGGATTCATCTTTCAAATTGGGAATGAGGAAATCACAGCCGGTGTGATCAATGACAATCCCAGGCATGAGCTACTCTGCTCTGTAACGTTCAGCGTGGGAGATGTCCCGAAGGACGGAGATCTTGTTGAGCTGGCAAGAGCCTGCCTCACTATGGTGGTAACCTGCAAGAAAAGTGCAACTAATACTGAGGGAAGGGTACAAGCAGTATTTCAGGCACCTCGGGAATTACACAACTTTATGGTAGTGGCTAATAATTACTCATTGGTGCATACAGTGAAATATGTGATATCACCAGAAAAGCTCCCTGGGAGCGGAACCTTAGAGTATAAGGTGAATTTTGTCTCCCTGACTGTGACACCGTACATAGATCACTACAACATACCAACTGCAGTATTGAAAGTATCCGGTTCAAGCCCATACAATCTTGCGCTCAATGTCACTATAGATGTGGATGTGGACTCGAAAAGCCCATTGGTCAAGTCCCTTTCTAAGTCTGATAGCGGATACTATGCGAATCTTTTTTTGCATATCGGGCTTATGTCCACTGTAGACAAGAAAGGAAAGAAAGTGACGTTTGACAAGATAGAGGGAAAGATAAGAAGACTCAATCTATCTGTCGGGCTCAGTGACGTGCTCGGACCCTCTGTGCTTGTGAAGGCGAGAGGTGCACGGACCAAGCTATTGTCTCCCTTCTTCTCTAGCAGTGGGACAGCCTGCTATCCTATAGCAAATGCCTCTCCTCAGGTTGCCAAGATACTCTGGAGCCAAACCGCGCACCTGCGGAGTGTGAAAGTCATCATTCAGGCCGGCACCCAGCGTGCTGTTGCAGTGACCGCTGATCACGAGGTAACCTCCACTAGAATAGAGAAGAAGCACGCTATTGCAAAATACAATCCTTTCAAGAAG
>ACJ10042
ATGGACTCATCTAGGACAATTGGGCTGTACTTTGATTCTGCCCATTCTTCTAGCAACCTGTTAGCATTTCCGATCGTCATACAAGACACAGGAGATGGGAAGAAGCAAATCGCCCGGCAATATAGGATCCAGCGCCTTGACTCGTGGACTGATAGTAAAGAAGATTCAGTATTCATCACCACCTATGGATTCATCTTTCAGGTTGGGAATGAAGAAGCCACTGTCGGCATGATCAATGATAATCCCAAGCGCGAGTTACTTTCCGCCGCGATGCTCTGCCTAGGAAGCGTCCCAAATACCGGAGACCTTGTTGAGCTGGCAAGGGCCTGTCTCACTATGGTAGTCACATGCAAGAAGAGTGCAACTAATACTGAGAGAATGGTTTTCTCAGTAGTGCAGGCACCCGAAGTGCTGCAAAGCTGTAGGGTTGTGGCAAACAAATACTCATCAGTGAATGCAGTCAAGCACGTGAAAGCGCCAGAGAAGATCCCGGGGAGTGGAACCCTAGAATACAAGGTGAACTTTGTCTCCTTGACTGTGGTACCGAAGAAGGATGTCTACAAGATCCCAACTGCAGTATTGAAGGTTTCTGGCTCGAGTCTGTACAATCTTGCGCTCAATGTCACTATTAATGTGGAGGTAGACCCGAGGAGTCCTTTGGTTAAATCTCTGTCTAAGTCTGACAGCGGATACTATGCTAACCTCTTCTTGCATATTGGACTGATGACCACCGTAGATAGGAAGGGGAAGAAAGTGACTTTTGACAAGCTAGAAAAGAAGATAAGGAGCCTTGATCTATCTGTCGGGCTCAGTGATGTGCTCGGACCTTCCGTGCTGGTAAAAGCAAGAGGTGCACGGACCAAGCTTTTGGCACCTTTCTTCTCTAGCAGTGGGACAGCCTGCTATCCCATAGCAAATGCCTCTCCTCAGGTGGCCAAGATACTCTGGAGTCAAACCGCGTGCCTGCGGAGCGTTAAAATCATTATCCAAGCAGGTACCCAACGCGCTGTCGCAGTGACCGCTGACCACGAGGTTACCTCTACTAAGCTGGAGAAGGGGCACACCCTTGCCAAATACAATCCTTTTAAGAAA
>AGL09191
ATGGACTCATCCAGGACAATCGGGCTGTACTTTGATTCTGCCCTCCCTTCCAGTAGCCTATTAGCATTTCCGATTATCCTGCAAGACACAGGAGACGGGAAGAAACAAATCACTCCACAATACAGGATCCAGCGTCTTGATTCGTGGACAGACAGTAAGGAAGACTCGGTATTTATCACCACCTACGGGTTCATCTTTCAAGTTGGGAATGAAGAAGCCACCGTCGGTGTGATCAATGACAATCCCAGACACGTGCTACTCTCTTCCGCAATGCTCTGCTTAGGGAGTGTCCCGAACAACGGAGATCTTGTTGAGCTGGCGAGAGCCTGCCTCACCATGGTGGTAACCTGCAAAAAGAGTGCTACTAACACTGAGAGAATAGTCTTCTCAGTAGTGCAGGCACCTCGAGTGCTGCAAAATTGTATGGTTGTGTCAAATAGGTACTCATCAGTGAATGCAGTGAAGCATGTGAAGGCGCCCGAAAAGATCCCTGGGAGCGGAACCCTAGAGTATAAAGTGAATTTTGTCTCTTTGACTGTGGTGCCGAGAAGGGATGTCTACAGGATCCCAACTGCAGTATTGAAAGTGTCTGGCTCAAGCCTGTACAATCTTGCGCTCAATGTCACTATTGATGTGGACGTGGATCCGAAGAGCCCATTAGTCAAATCCCTTTCGAAGTCCGATAGCGGATACTATGCGAATCTTTTTCTGCATATCGGGCTTATGTCCACTGTAGATAAGAGAGGGAAGAAAGTGACATTTGACAAGATAGAGGAAAAGATAAGGAGACTCAATCTATCTGTTGGGCTCAGTGATGTGCTCGGACCCTCTGTGCTTGTGAAGGCGAGAGGTGCACGGACTAAGCTACTTGCTCCTTTCTTCTCTAGCAGTGGGACAGCCTGCTATCCTATAGCAAATGCCTCTCCCCAGGTTGCCAAGATACTCTGGAGCCAGACTGCGCACCTGCGGAGCGTGAAAGTCATCATTCAAGCCGGCACTCAGCGCGCTGTTGCAGTGACCGCTGATCATGAGGTAACCTCCACTAAGATAGAGAGGAGGCATGCCATTGCTAAATACAATCCTTTCAGGAAA
>ACR14862
ATGGACTCATCCAGAACAATCAGGCTGTACTTTGATTCTGCCCTACCTTCCAGCAGCCTGTTAGCATTCCCGATCGTCCTACAAGGCACAGGAGATGGGAAGAAGCGAATCACCCCACAATACAGGATCCAGCGTCTTGACTCGTGGACAGACAGCAAGGAAGACTCAGTATTTATCACCACCTACGGATTCATCTTCCAAATTGGGAATGAGGAGGTCACCGTTGGCACGATCAGTGACAATCCCAGACATGAGCTACTTTCCTCTGCAATGCTCTGCCTAGGAAGTGTCCCAAATGACGGAGATCTTGTTGAACTGGCAAGAGCCTGCCTCACCATGGTGATAACTTGTAAGAAGAGTGCAACTAATACTGAGAGAATAGTCTTCTCAATAGTGCAGGCACCTCGAGTGCTGCAAAGCTGTATGGTCGTGGCAAATAAGTACTCATCAGTGAATGCAGTGAAGCATGTGAAAGCACCCGAAAAGATCCCTGGGAGCGGGACCCTAGAGTATAAAGTGAATTTCGTCTCTTTGACTGTAGTGCCGAGGAAGGATGTCTACAGGATCCCAACTGCAGCATTGAAAATCTCTGGTTCAAGCCTGTATAATCTCGCGCTCAATGTCACTATTGATGTGGAGGTAGACCCGAAGAGCCCGCTAGTCAAATCCCTTTCTAAGTCTGATAGCGGATACTATGCTAATCTTTTTTTGCATATCGGGCTTATGTCTACTGTAGATAAGAAGGGAAAGAAAGTGACATTCGACAAGATAGAAGAAAAGATAAGGAGACTCAATCTTTCTGTCGGGCTCAGTGATGTGCTCGGACCTTCTGTGCTTGTAAAGGCGAGGGGTGCACGGACTAAGCTACTAGCACCTTTTTTCTCTAGCAGCGGGACGGCCTGCTATCCTATAGCAAATGCCTCTCCTCAGGTTGCTAAGATACTCTGGAGTCAAACTGCGCACCTGCGAAGTGTAAAAGTCATCATTCAAGCAGGCACCCAACGTGCTGTCGCAGTGACTGCTGACCATGAGGTCACCTCTACTAAGATAGAGAAGAGGCACACCATCGCCAAGTACAATCCTTTTAAGAAG
>AFQ37819
ATGGACTCATCTAGGACAATTGGGCTGTACTTTGATTCTGCCCATTCTTCTAGCAACCTGTTAGCATTTCCGATCGTCCTACAAGACACAGGAGATGGGAAGAAGCAAATCGCCCCGCAATATAGGATCCAGCGCCTTGACTCGTGGACTGATAGTAAGGAAGACTCAGTATTCATCACCACCTATGGATTCATCTTTCAAGTTGGGAATGAGGAAGCCACTGTCGGCATGATCGATGATAAACCCAAGCGCGAGTTACTTTCCGCTGCGATGCTCTGCCTAGGAAGCGTCCCAAATACCGGAGACCTTGTTGAGCTGGCAAGGGCCTGTCTCACTATGATGGTCACATGCAAGAAGAGTGCAACTAATACTGAGAGAATGGTTTTCTCAGTAGTGCAGGCACCCCAAGTGCTGCAAAGCTGTAGGGTTGTGGCAAACAAATACTCATCAGTGAATGCAGTCAAGCACGTGAAAGCGCCAGAGAAGATCCCCGGGAGTGGAACCCTAGAATACAAGGTGAACTTTGTCTCCTTGACTGTGGTACCGAAGAAGGATGTCTACAAGATCCCAGCTGCAGTATTGAAGATTTCTGGCTCGAGTCTGTACAATCTTGCGCTCAATGTCACTATTAATGTGGAGGTAGACCCGAGGAGTCCTTTGGTTAAATCTCTGTCTAAGTCTGACAGCGGATACTATGCTAACCTCTTCTTGCATATTGGACTTATGACCACCGTAGATAGGAAGGGGAAGAAAGTGACATTTGACAAGCTGGAAAAAAAAATAAGGAGCCTTGATCTATCTGTCGGGCTCAGTGATGTGCTCGGGCCTTCCGTGTTGGTAAAGGCAAGAGGTGCACGGACTAAGCTTTTGGCACCTTTCTTCTCTAGCAGTGGGACAGCCTGCTATCCCATAGCAAATGCTTCTCCTCAGGTGGCCAAGATACTCTGGAGTCAAACCGCGTGCCTGCGGAGCGTTAAAATCATTATCCAAGCAGGTACCCAACGCGCTGTCGCAGTGACCGCTGACCACGAGGTTACCTCTACTAAGCTGGAGAAGGGGCACACCCTTGCCAAATACAATCCTTTTAAGAAA
>ACR49220
ATGGACTCATCAGGACATAGGGGGCTGTACTTGGATTCTACCTTTCCTTCCAGCAACCTGTTAGCGTTCCCAATCGTCTGCAAGGATACAGGAGATGGGAAGAGGCGAATCACCCCGCAATATAGGATTCTTTTTCTTGACTCGTGGACAGACAGTAGGGAAGATTCTGTATTTATCACCACCTATGGATTCATCTTCCAGGTTGGGAGTGAGGAGGTCACTGCCGGCATGATCAATGATTACCCAAAACACGAGTTACTTTCCTCTGCGATGCTCTGCCTAGGAAGTGTCCCGAATGACGGGGTTCTTGTTGAGCTGGCGAGGGCCTGCCTTACTATGGTGGTAACATGCAAGAAGAGTGCAACTAATACTGAGAGAATGGTCTTCTCAGTAGTGCAAGCGCCCCGGATACTGCAAAGCTGTATGGTTGTGGCGAACAGATACTCATCAGTGAATGCAGTTAAGCATGTGAAAGCACCAGAGAAGATTCCTGGGAGCGGAGCCCTAGAGTATAAGGTGAACTTTGTCTCTCTGACTGTGGTGCCGAGGAAGGATGTCTACAGGATCCCAACTGCAGCATTGAAAGTATCTAGCTCGAGCCTGTACAATCTTGCGCTCAATGTCACCATTGATGTGGAGGTGGACTCGAAGAGCCCGTTAGTTAAATCCCTTTCAAAGTCCGACAGGGGATACTATGCTAATCTCTTCTTGCATATCGGACTTATGTCCACTGTGGATAAGAAAGGGAAGAAAGTGACATTTGACAAGCTGGAGAGGAAGATAAGGAGACTCGATCTATCTGTCGGGCTCAGTGATGTGCTAGGACCTTCTGTGCTTGTGAAGGCGAGAGGTGTACGGACTAGGCTACTAGCACCTTTCTTCTCTAGCAGTGGAACAGCCTGCTATCCTATAGCAAATGCCTCTCCTCAGGTAGCTAAGATACTCTGGAGTCAAACTGCGCGCCTGCGGAGTGTAAAAGTCATCATCCAAGCGGGCACCCAACGTGCCGTCGCAGTGACCGCTGACCACGAGGTTACCTCCACCAAGATAGAGAAGAGGCATACCATTGCTAAATACAATCCTTTCAAAAAA
>ABF18951
ATGGACTCATCCAGGACAATCGGGCTGTACTTTGATTCTGCCCTCCCTTCCAGCAGCCTGTTAGCATTTCCGATTGTCTTACAAGACACAGGAGACGGGAAGAAGCAAATCACCCCACAATGCAGGATCCAGCGTCTTGATTCGTGGACAGACAGTAAGGAAGACTCGGTATTCATCACCACCTACGGGTTCATCTTTCAAGTTGGGAATGAAGAAGCCACCGTCGGTGTGATCAATGACAATCCCAGGCACGAGCTACTATCTTCCGCAATGCTCTGCTTAGGGAGTGTCCCGAACGATGGAGATCTTGTTGAGCTGGCGAGAGCCTGCCTCACCATGGTGGTCACCTGCAAGAAGAGTGCAACTAACACTGAGAGAATAGTCTTCTCAGTAGTGCAGGCACCTCGGGTGCTGCAAAGCTGTATGGTAGTGTCAAATAGGTACTCACCAGTGAATGCAGTGAAGCATGTGAAGGCGCCCGAAAAGATCCCTGGGAGCGGAACCCTAGAGTATAAAGTGAATTTTGTCTCTTTGACTGTGGTGCCGAGAAAGGATGTCTACAGGATCCCAACTGCAGTATTGAAAGTGTCTGGCTCAAGCCTGTACAATCTTGCGCTCAATGTCACTATTGATGTGGACGTGGATCCGAAGAGCCCGTTAGTCAAATCCCTTTCTAAGTCCGATAGCGGATACTATGCGAATCTTTTTCTGCATATCGGGCTTATGTCCACTGTAGATAAGAAGGGAAAGAAAGTGACATTTGACAAGATAGAGGAAAAGATAAGGAGACTCAATCTATCTGTTGGGCTCAGTGATGTGCTCGGACCCTCTGTGCTTGTGAAGGCGAGAGGTGCACGGACTAAGCTACTTGCTCCTTTTTTCTCTAGCAGTGGGACAGCCTGCTACCCTATAGCAAATGCCTCTCCCCAGGTTGCCAAGATACTCTGGAGCCAGACCGCGCACCTGCGGAGCGTGAAAGTCATCATTCAAGCCGGCACTCAGCGTGCTGTCGCAGTGACCGCCGATCATGAGGCAACCTCCACTAAGATAGAGAGGAGGCACGCCATTGCTAAATACAATCCTTTCAGGAAA
>ABX57749
ATGGACTCATCCAGGACAATCGGGCTGTACTTTGATTCTGCCCTCCCTTCCAGCAGCCTGTTAGCATTTCCGATTGTCTTACAAGACACAGGAGACGGGAAGAAGCAAATCACCCCACAATGCAGGATCCAGCGTCTTGATTCGTGGACAGACAGTAAGGAAGACTCGGTATTCATCACCACCTACGGGTTCATCTTTCAAATTGGGAATGAAGAAGCCACTGTCGGTGTGATCAATGACAATCCCAGGCACGAGCTACTCTCTTCCGCAATGCTCTGCTTAGGGAGTGTCCCGAACGACGGAGATCTTGTTGAGCTGGCGAGAGCCTGCCTCACCATGGTGGTAACTTGCAAGAAGAGTGCAACTAACACTGAGAGAATAGTCTTCTCAGTAGTGCAGGCACCTCGGGTGCTGCAAAGCTGTATGGTTGTGGCAAATAGGTACTCATCAGTGAATGCAGTGAAGCATGTGAAGGCGCCAGAAAAGATCCCTGGGAGCGGGACCCTAGAGTATAAAGTGAATTTTGTCTCTTTGACCGTGGTGCCAAGAAGGGATGTCTACAGGATCCCAACTGCAGTATTGAAAGTATCTGGCTCAAGCCTGTACAATCTTGCGCTCAATGTCACTATTGATGTGGACGTGGATCCGAAGAGCCCGTTAGTCAAATCCCTTTCCAAGTCCGATAGCGGATACTATGCGAATCTTTTTCTGCATATCGGGCTTATGTCCACTGTAGATAAGAAGGGAAAGAAAGTGACATTTGACAAGATAGAGGAAAAGATAAGGAGACTCAATCTATCTGTCGGGCTCAGTGATGTGCTCGGACCCTCTGTGCTTGTGAAGGCAAGAGGTGCACGGACTAAGCTACTTGCTCCTTTCTTCTCTAGCAGTGGGACAGCCTGCTATCCTATAGCAAATGCCTCTCCCCAGGTTGCCAAGATACTCTGGAGCCAAACTGCGCACCTGCGGGGTGTGAAAGTCATCATTCAAGCCGGCACTCAGCGTGCTGTCGCGGTGACCGCTGATCATGAGGTAACCTCCACTAAGATAGAGAGGAGGCATGCCATTGCTAAATACAATCCTTTCAGGAAA
>ADG27331
ATGGACTCATCTAGGACAATTGGGCTGTACTTTGATTCTGCCCATTCTTCTAGCAACCTGTTAGCATTTCCGATCGTCCTACAAGACACAGGAGATGGGAAGAAGCAAATCGCCCCGCAATATAGGATCCAGCGCCTAGACTCGTGGACTGATAGTAAAGAAGACTCAGTATTCATCACCACCTATGGATTCATCTTTCAGGTTGGGAATGAAGAAGCCACCGTCGGCATGATCAATGATAATCCCAAGCGTGAGTTACTTTCCGCTGCGATGCTCTGCCTAGGAAGCGTCCCAAATACCGGAGACCTTGTTGAGCTGGCAAGGGCCTGTCTCACTATGGTAGTCACGTGCAAGAAGAGTGCAACTAATACTGAGAGAATGGTTTTCTCAGTAATGCAGGCACCCCAAGTGCTGCAAAGCTGTAGGGTTGTGGCAAACAAATACTCATCAGTGGATGCAGTCAAGCACGTGAAAGCGCCAGAGAAGATCCCCGGGAGTGGAACCCTAGAATACAAGGTGAACTTTGTCTCCTTGACTGTGGTACCGAAGAAGGATGTCTACAAGATCCCAACTGCAGTATTGAAGGTTTCTGGCTCTAGTCTGTACAATCTTGCGCTCAATGTCACTATTAACGTGGAGGTAGACCCGAGGAGTCCTTTGGTTAAATCTCTGTCTAAGTCTGACAGCGGATACTATGCTAACCTCTTCTTGCATATTGGACTTATGACCACCGTAGATAGGAGGGGGAAGAAAGTGACTTTTGACAAGCTAGAAAAGAAGATAAGGAGCCTTGATCTATCTGTCGGGCTCAGCGATGTGCTCGGACCTTCTGTGCTGGTAAAAGCAAGAGGTGCACGGACTAAGCTTTTGGCACCTTTCTTCTCTAGCAGTGGGACAGCCTGCTATCCCATAGCAAATGCCTCTCCTCAGGTGGCCAAGATACTCTGGAGTCAAACCGCGTGCCTGCGGAGCGTTAAAATCATTATCCAAGCAGGTACCCAACGCGCTGTCGCAGTGACCGCTGACCACGAGGTTACCTCCACTAAGCTGGAGAAGGGGCACACCCTTGCCAAATACAATCCTTTTAAGAAA
>ACT22830
ATGGATTCATCTAGGACAATCGGGCTATACCTTGATTCTGCCCTTCCCTCCAGTAACCTGTTAGCATTCCCGATCGTCTTACAGGACACGGGAGATGGAAAGAAGCAAATCGCCCCGCAATATAGGATCCAGCGTCTTGACTCGTGGACCGATAGTAAAGAAGACTCAGTATTCATCACCACCTATGGATTCATCTTCCAGGTCGGAAATGAGGAAGCCACTGTCGGTATGATCAATGATAATCCCAAGCGCGAGTTACTTTCTGCTGCAATGCTTTGTCTAGGAAGTGTCCCAAATGTCGGGGATCTCGTCGAACTGGCAAGGGCCTGCCTCACTATGGTAGTCACATGCAAGAAGAGTGCAACTAATACTGAGAGAATGGTTTTCTCAGTGGTGCAGGCACCCCAAGTGCTACAAAGCTGCAGGGTTGTGGCAAACAAATACTCGTCAGTGAATGCCGTCAAGCACGTGAAAGCGCCAGAGAAAATCCCTGGGAGTGGGAACCTAGAGTACAAGGTGAACTTTGTCTCTTTGACCGTGGTACCGAGGAAGGATGTCTACAAGATCCCAACTGCAGCATTGAAGGTTTCTGGTTCGAGTCTGTATAATCTTGCGCTCAATGTCACCATTGATGTGGAGGTGGACCCGAAGAGTCCGCTGGTTAAATCACTATCCAAGTCCGACAGTGGATACTACGCTAACCTCTTCTTGCATATCGGACTTATGTCCACTGTAGATAAGAAGGGGAAGAAAGTGACGTTTGACAAGCTGGAAAGGAAGATAAGGAGACTTGACCTATCTGTCGGGCTCAGTGACGTGCTCGGACCTTCTGTGTTGGTGAAGGCAAGAGGCGCACGAACTAAGTTGCTGGCACCTTTCTTCTCTAGCAGTGGAACAGCCTGCTACCCCATAGCAAATGCCTCTCCTCAGGTAGCCAAGATACTCTGGAGTCAAACCGCGTGCCTGCGGAGTGTCAAAGTCATCATCCAAGCAGGCACCCAACGCGCTGTCGCAGTGACCGCTGACCATGAGGTTACCTCTACCAAGCTGGAAAAGGGGCATACCATTGCCAAATACAATCCTTTCAGAAAA
>AGL09155
ATGGACTCATCCAGGACAATCGGGCTGTACTTTGATTCTGCCCTCCCTTCCAGTAGCCTACTAGCATTTCCGATTATCTTACAAGATACAGGAGACGGGAAGAAACAAATCACTCCACAATACAGGATCCAGCGTCTTGATTCGTGGACAGACAGTAAGGAAGACTCGGTATTTATCACCACCTACGGGTTCATCTTTCAAGTTGGGAATGAAGAAGCCACTGTCGGTGTGATCAATGACAATCCCAGGCATGAGCTACTCTCTTCCGCAATGCTCTGCTTAGGGAGTGTCCCGAACAACGGAGATCTTGTTGAGCTGGCGAGAGCCTGCCTCACCATGGTGGTAACCTGCAAGAAGAGTGCAACTAACACTGAGAGAATAGTCTTCTCAGTAGTGCAGGCACCTCGAGTGCTGCAAAATTGTATGGTTGTGTCAAATAGGTACTCATCAGTGAATGCAGTGAAGCATGTGAAGGCGCCCGAAAAGATCCCTGGGAGCGGAACCCTAGAGTATAAAGTGAATTTTGTCTCCTTGACTGTGGTGCCGAGAAGGGATGTCTACAGGATCCCAACTACAGTATTGAAAGTGTCTGGCTCGAGCCTGTACAATCTTGCGCTCAATGTCACTATTGATGTGGACGTGGATCCGAAGAGCCCGTTAGTCAAATCCCTTTCTAAGTCCGATAGCGGATACTATGCGAATCTTTTTCTGCATATCGGGCTTATGTCCACTGTAGATAAGAGAGGAAAAAAAGTGACATTTGACAAGATAGAGGAAAAGATAAGGAGACTCAATCTATCTGTTGGGCTCAGTGATGTGCTCGGACCCTCTGTGCTTGTGAAGGCGAGAGGTGCACGGACTAAGCTACTTGCTCCTTTCTTCTCTAGCAGTGGGACAGCCTGCTATCCTATAGCAAATGCCTCTCCCCAGGTTGCCAAGATACTCTGGAGCCAGACCGCGCACCTGCGGAGCGTGAAAGTCATCATTCAAGCCGGCACTCAGCGTGCTGTTGCAGTGACCGCTGATCATGAGGTAACCTCCACTAAGATAGAGAGGAGGCATGCCATTGCTAAATACAATCCTTTCAGAAAA
>AFP65853
ATGGACTCATCTAGGACAATCGGGCTGTACTTTGATTCTACCCTTCCTTCTAGCAACCTGCTAGCATTCCCGATAGTCCTACAAGACACAGGGGACGGGAAGAAGCAACTCGCCCCGCAATACAGGATCCAGCGTCTTGACTCGTGGACATACAGCAAAGAAGACTCGGTATTCATCACCACCTATGGATTCATCTTTCAGGTTGGGAATGAAGAAGCCACTGTCGGCATGATCAATGATAATCCCAAGCGCGAGTTACTTTCCACTGCCATGCTATGCCTAGGGAGTGTACCAAATGTCGGAGATCTTGTTGAGCTGGCAAGGGCCTGCCTCACTATGGTGGTAACATGCAAGAAGAGTGCAACTAACACCGAGAGAATAGTCTTCTCAGTAGTGCAGGCACCCCAGGTGCTGCAAAGCTGTAGGGTTGTGGCAAACAAATACTCGTCGGTGAATGCAGTCAAGCACGTGAAAGCACCAGAGAAGATTCCTGGGAGCGGAACCCTAGAGTACAAAGTGAACTTTGTCTCTCTGACCGTGGTGCCAAGAAAGGACGTCTACAAGATACCAACTGCAGCACTTAAGGTCTCTGGCTCAAGTCTGTACAATCTTGCGCTCAATGTCACTATTGATGTGGAGGTAGACCCGAAGAGCCCGTTGGTCAAATCCCTTTCCAAGTCCGACAGTGGGTACTATGCTAATCTCTTCTTACATATTGGGCTTATGTCCACTGTAGATAAGAAGGGGAAGAAAGTGACATTTGACAAGCTGGAAAGGAAGATAAGGAGACTTGATCTATCTGTAGGGCTTAGTGACGTGCTTGGACCTTCCGTGCTTGTAAAGGCGAGAGGTGCACGGACTAAGCTGCTGGCACCTTTCTTCTCTAGCAGTGGGACAGCCTGCTATCCCATAGCAAATGCCTCTCCTCAGGTGGCCAAGATACTCTGGAGCCAAACCGCGTGCCTGCGGAGTGTAAAAGTCATTATCCAAGCGGGCACCCAGCGTGCTGTCGCAGTGACCGCCGACCACGAGGTTACCTCTACTAAGCTGGAGAAGGGGCATACCATTGCCAAATACAATCCCTTCAAGAAA
>ACN93803
ATGGACTCGTCTAGGACAATCGGGCTATACTTCGATTCTGCCCTACCATCAAGTAGTCTTCTGGCCTTTCCAATCATTCTTCAGGACACAGGAGATGGGAAGAGGCAAATTGCCCCACAGTATCGGATACAGCGCCTGGATTCCTGGACAGACAGCAAGGAGGACTCGGTGTTCATCACCACATACGGATTCATCTTCCAGGTCGGGAGTGAGGAAACTTCTGTGGGGATGATAAATGACAACCCGCGACGTGAAATGCTATCCGCTGCTATGTTGTGTCTGGGCAGTGTTCCCAATACGGGAGATCTTGTGGATCTGGCGAGGGCTTGTCTGGCTATGGTGGTAACATGCAAAAAGAGTGCCACGAATACAGAGAGGATGGTCTTCTCTGTGGCGCAAGCGCCGCAGGTGCTACAGAGCTGCAGGGTGGTTGCAAACAAATACTCCTCTGTGAATGCAGTAAAGCACGTGAAGGCTCCTGAGAAAATACCGGGCAGCGGGACACTTGAATACAAGATAAATTTTGTGTCACTGACTGTAGTATCCAAAAAGGACGTTTACAAGATTCCAACCGCAGCGCTCAAGGTGTCTGGATCAAGTCTCTACAATCTTGCACTAAATGTCACTATTGACGTGGAGGTAGATCATAAAAGCCCGCTGGTAAAATCACTGTCTAAGTCAGAGAACGGGTACTACGCAAATCTCTTTTTGCACATCGGGCTTATGTCAACAGTAGACAAGAAAGGAAGAAAGGTGACATTTGACAAATTGGAAAGGAAGATCCGGAGGCTCGATCTATCCGTGGGGCTCAGTGATGTACTCGGGCCATCTGTCTTAGTCAAAGCAAGAGGTGCACGTACTAAACTCCTGGCGCCATTCTTCTCAAGCAGCGGAACCGCATGCTATCCAATTGCCAATGCATCCCCTCAGGTGGCAAAGATACTGTGGAGCCAGACGGCGAGCCTGCGCAGCGTCAAGGTGATCATTCAAGCTGGCACACAGAGGGCTGTGGCTGTGACTGCAGACCACGAGGTAACATCCACCAAATTGGAAAAAGGGCATACTATTGCCAAATACAACCCGTTCAAAAAG
>AFV34050
ATGGACTCATCTAGGACAATCGGGCTGTACTTTGATTCTACCCTTCCTTCTAGCAACCTGCTAGCATTCCCGATAGTCCTACAAGACACAGGGGACGGGAAGAAGCAAATCGCCCCGCAATACAGGATCCAGCGTCTTGACTCGTGGACAGACAGCAAAGAAGACTCGGTATTCATCACCACCTATGGATTCATCTTTCAGGTTGGGAATGAAGAAGCCACTGTCGGCATGATCAATGATAATCCCAAGCGCGAGTTACTTTCCACTGCCATGCTATGCCTAGGGAGTGTACCAAATGTCGGAGATCTTGTTGAGCTGGCAAGGGCCTGCCTCACTATGGTGGTAACATGCAAGAAGAGTGCAACTAACACCGAGAGAATGGTCTTCTCAGTAGTGCAGGCACCCCAGGTGCTGCAAAGCTGTAGGGTTGTGGCAAACAAATACTCGTCGGTGAATGCAGTCAAGCACGTGAAAGCACCAGAGAAGATTCCTGGGAGCGGAACCCTAGAGTACAAAGTGAACTTTGTCTCTCTGACCGTGGTGCCAAGAAAGGACGTCTACAAGATACCAACTGCAGCACTTAAGGTCTCTGGCTCAAGTCTGTACAATCTTGCGCTCAATGTCACTATTGATGTGGAGGTAGACCCGAAGAGCCCGTTGGTCAAATCCCTTTCCAAGTCCGACAGTGGGTACTATGCTAATCTCTTCTTACATATTGGGCTTATGTCCACTGTAGATAAGAAGGGGAAGAAAGTGACATTTGACAAGCTGGAAAGGAAGATAAGGAGACTTGATCTATCTGTAGGGCTTAGTGACGTGCTCGGACCTTCCGTGCTTGTAAAGGCGAGAGGTGCACGGACTAAGCTGCTGGCACCTTTCTTCTCTAGCAGTGGGACAGCCTGCTATCCCATAGCAAATGCCTCTCCTCAGGTGGCCAAGATACTCTGGAGCCAAACCGCGTGCCTGCGGAGTGTAAAAGTCATTATCCAAGCGGGCACCCAGCGTGCTGTCGCAGTGACCGCCGACCACGAGGTTACCTCTACTAAGCTGGAGAAGGGGCATACCATTGCCAAATACAATCCCTTCAAGAAA
>AGL09113
ATGGACTCATCCAGGACAATCGGGCTGTACTTTGATTCTGCCCTCCCTTCCAGCAGCCTGTTAGCATTTCCGATTGTCTTACAAGACACAGGAGACGGGAAGAAGCAAATCACCCCACAATACAGGATCCAGCGTCTTGATTCGTGGACAGACAGTAAGGAAGACTCGGTATTCATCACCACCTACGGGTTCATCTTTCAAATTGGGAATGAAGAAGCCACCGTCGGTGTGATCAATGACAATCCCAGGCACGAGCTACTCTCTTCCGCAATGCTCTGCTTAGGGAGTGTCCCGAACGACGGAGATCTTGTTGAGCTGGCGAGAGCCTGCCTCACCATGGTGGTAACGTGCAAGAAGAGTGCAACTAACACTGAGAGAATAGTCTTCTCAGTAGTGCAGGCACCTCGGGTGCTGCAAAGCTGTATGGTTGTGGCAAATAGGTACTCATCAGTGAATGCAGTGAAGCATGTGAAGGCGCCAGAAAAGATCCCTGGGAGCGGAACCCTAGAGTATAAAGTGAATTTTGTCTCTTTGACCGTGGTGCCAAGAAGGGATGTCTACAGGATCCCAACTGCAGTATTGAAAGTGTCTGGCTCAAGCCTGTACAATCTTGCGCTCAATGTCACTATTGATGTGGACGTGGATCCAAAGAGCCCGTTAGTCAAATCCCTTTCCAAGTCCGATAGCGGATACTATGCGAATCTTTTTCTGCATATCGGGCTTATGTCCACTGTAGATAAGAAGGGAAAGAAAGTGACATTTGACAAGATAGAGGAAAAGATAAGGAGACTCAATCTATCTGTCGGGCTCAGTGATGTGCTCGGACCCTCTGTGCTTGTGAAGGCGAGAGGTGTACGGACCAAGCTACTTGCTCCTTTCTTCTCTAGCAGTGGAACAGCCTGCTATCCTATAGCAAATGCCTCTCCCCAGGTTGCCAAGATACTCTGGAGCCAAACTGCGCACCTGCGGAGTGTGAAAGTCATCATTCAAGCCGGCACTCAGCGTGCTGTCGCAGTGACCGCTGATCATGAGGTAACTTCCACTAAGATAGAGAGGAGGCATGCCATTGCTAAATACAATCCTTTCAGGAAA
>AFQ37801
ATGGACTCATCTAGGACAATCGGGCTGTACTTTGATTCTGCCCTTCCTTCTAGCAACCTGTTAGCATTCCCGATCGTCCTACAAGACACAGGGGACGGGAAGAAACAAATCGCCCCGCAATACAGGATCCAGCGTCTTGACTCGTGGACAGACAGCAAAGAAGACTCGGTATTCATCACTACCTATGGATTCATCTTTCAGGTTGGGAATGAAGAAGCCACTGTCGGCATGATTAATGATAATCCCAAGCGCGAGTTACTTTCTGCTGCAATGCTCTGCCTGGGAAGTGTCCCAAATGTCGGAGATCTTGTTGAGCTGGCAAGGGCCTGCCTCACTATGGTTGTGACATGCAAGAAGAGTGCAACCAACACCGAGAGAATGGTCTTCTCAGTAGTGCAGGCACCCCAGGTGCTGCAAAGCTGCAGGGTTGTGGCAAACAAATACTCGTCGGTGAATGCAGTCAAGCACGTGAAAGCGCCAGAGAAGATCCCAGGGAGCGGGACTCTAGAGTACAAGGTGAATTTTGTCTCTTTGACCGTGGTGCCAAGGAAGGATGTCTACAAAATACCAACTGCAGCACTGAAGGTCTCCGGCTCGAGTCTGTACAATCTTGCGCTCAATGTCACTATTGATGTGGAGGTAGACCCGAAGAGCCCGTTGGTCAAATCTCTGTCCAGGTCCGACAGTGGATACTATGCTAATCTCTTCTTACATATTGGACTTATGTCCACCGTAGACAAGAAGGGGAAGAAAGTGACATTTGACAAGCTGGAGAGGAAGATAAGGAGACTTGATCTATCTGTCGGGCTCAGTGACGTGCTTGGGCCTTCCGTACCTGTGAAGGCGAGGGGCGCAAGGACTAAGTTGCTGGCACCTTTCTTCTCTAGCAGTGGGACAGCCTGCTATCCCATAGCAAATGCCTCTCCTCAGGTGGCTAAGATACTCTGGAGTCAAACCGCATGCTTGCGGAGTGTCAAAGTAATTATCCAAGCAGGTACCCAGCGCGCCGTCGCAGTGACCGCTGACCACGAGGTCACCTCTACTAAGCTGGAGAAGGGGCATACCATTGCCAAATACAATCCTTTCAAGAAA
>AAC28373
ATGGACTCATCTAGGACAATTGGGCTGTACTTTGATTCTGCCCATTCTTCTAGCAACCTGTTAGCATTTCCGATCGTCCTACAAGGCACAGGAGATGGGAAGAAGCAAATCGCCCCGCAATATAGGATCCAGCGCCTTGACTTGTGGACTGATAGTAAGGAGGACTCAGTATTCATCACCACCTATGGATTCATCTTTCAAGTTGGGAATGAAGAAGCCACTGTCGGCATGATCGATGATAAACCCAAGCGCGAGTTACTTTCCGCTGCGATGCTCTGCCTAGGAAGCGTCCCAAATACCGGAGACCTTATTGAGCTGGCAAGGGCCTGTCTCACTATGATAGTCACATGCAAGAAGAGTGCAACTAATACTGAGAGAATGGTTTTCTCAGTAGTGCAGGCACCCCAAGTGCTGCAAAGCTGTAGGGTTGTGGCAAACAAATACTCATCAGTGAATGCAGTCAAGCACGTGAAAGCGCCAGAGAAGATTCCCGGGAGTGGAACCCTAGAATACAAGGTGAACTTTGTCTCCTTGACTGTGGTACCGAAGAAGGATGTCTACAAGATCCCAGCTGCAGTATTGAAGGTTTCTGGCTCGAGTCTGTACAATCTTGCGCTCAATGTCACTATTAATGTGGAGGTAGACCCGAGGAGTCCTTTGGTTAAATCTTTGTCTAAGTCTGACAGCGGATACTATGCTAACCTCTTCTTGCATATTGGACTTATGACCACCGTAGATAGGAAGGGGAAGAAAGTGACATTTGACAAGCTGGAAAAGAAAATAAGGAGCCTTGATCTATCTGTCGGGCTCAGTGATGTGCTCGGGCCTTCCGTGTTGGTAAAAGCAAGAGGTGCACGGACTAAGCTTTTGGCACCTTTCTTCTCTAGCAGTGGGACAGCCTGCTATCCCATAGCAAATGCTTCTCCTCAGGTGGCCAAGATACTCTGGAGTCAAACCGCGTGCCTGCGGAGCGTTAAAATCATTATCCAAGCAGGTACCCAACGCGCTGTCGCAGTGACCGCCGACCACGAGGTTACCTCTACTAAGCTGGAGAAGGGGCACACCCTTGCCAAATACAATCCTTTTAAGAAA
>ABG29387
ATGGACTCATCTAGGACAATCGGGCTGTACTTTGATTCTGCCCTCCCTTCCAGCAGCCTGTTAGCATTTCCGATTGTCTTACAAGACACAGGGGACGGGAAGAAGCAAATCACCCCACAATACAGGATCCGGCGTCTTGATTCGTGGACAGACAGCAAGGAAGACTCAGTATTCATCACCACCTACGGGTTCATCTTTCAGATTGGGAATGAAGAAGCCACCGTCGGTGTGATCAATGACAATCCCAGGCACGAGCTACTCTCTTCCGCAATGCTCTGCTTAGGAAGTGTTCCGAACGACGGAGATCTTGTTGGGCTGGCGAGAGCCTGCCTCACCATGGTGGTAACTTGCAAGAAGAGTGCAACTAACACTGAGAGAATAGTCTTCTCAGTAGTGCAGGCACCTCGGGTGCTGCAAAGCTGTATGGTTGTGGCAAATAGGTACTCGTCAGTGAATGCAGTGAAGCATGTGAAGGCGCCAGAAAAGATCCCTGGGAGCGGAACCCTAGAGTATAAAGTGAATTTTGTCTCTTTGACCTTGGTGCCGAGAAGGGATGTCTACAGGATCCCAACTGCAGTATTGAAAGTGTCTGGCTCAAGCCTGTCAAATCTTGCGCTCAATGTCACTATTGATGTGGACGTGGATCCGAAGAGCCCGTTAGTCAAATCCCTTTCTAAGTCCGAAAGCGGATACTATGCGAATCTTTTTCTGCATATCGGGCTTATGTCCACTGTAGATAAGAAGGGAAAGAAAGTGACATTTGACAAGATAGAGGAAAAGATAAGGAGACTCAATCTATCTGTCGGGCTCAGTGATGTGCTCGGACCCTCTGTGCTTGTGAAGGCGAGAGGTGCACGGACTAAGCTACTTGCTCCTTTCTTCTCTAGCAGTGGGACAGCCTGCTATCCTATAGCAAATGCCTCTCCCCAGGTTGCCAAGATACTCTGGAGCCAAACCGCGCACCTGCGGAGTGTGAAAGTCATCATTCAAGCCGGCACTCAGCGTGCTGTTGCAGTGACCGCTGATCATGAGGTAACCTCCACTAAGATAGAGAGGAGGCACGCCATTGCTAAATACAATCCTTTTAGGAAA
>AAW30678
ATGGACTCATCTAGGACAATTGGGCTGTACTTTGATTCTGCCCATTCTTCTAGCAACCTGTTAGCATTTCCGATCGTCCTACAAGGCACAGGAGATGGGAAGAAGCAAATCGCCCCGCAATATAGGATCCAGCGCCTTGACTTGTGGACTGATAGTAAGGAGGACTCAGTATTCATCACCACCTATGGATTCATCTTTCAAGTTGGGAATGAAGAAGCCACTGTCGGCATGATCGATGATAAACCCAAGCGCGAGTTACTTTCCGCTGCGATGCTCTGCCTAGGAAGCGTCCCAAATACCGGAGACCTTATTGAGCTGGCAAGGGCCTGTCTCACTATGATAGTCACATGCAAGAAGAGTGCAACTAATACTGAGAGAATGGTTTTCTCAGTAGTGCAGGCACCCCAAGTGCTGCAAAGCTGTAGGGTTGTGGCAAACAAATACTCATCAGTGAATGCAGTCAAGCACGTGAAAGCGCCAGAGAAGATTCCCGGGAGTGGAACCCTAGAATATAAGGTGAACTTTGTCTCCTTGACTGTGGTACCGAAGAAGGATGTCTACAAGATCCCAGCTGCAGTATTGAAGGTTTCTGGCTCGAGTCTGTACAATCTTGCGCTCAATGTCACTATTAATGTGGAGGTTGACCCGAGGAGTCCTTTGGTTAAATCTCTGTCTAAGTCTGACAGCGGATACTATGCTAACCTCTTCTTGCATATTGGACTTATGACCACCGTAGATAGGAAGGGGAAGAAAGTGACATTTGACAAGCTGGAAAAGAAAATAAGGAGCCTTGATCTATCTGTCGGGCTCAGTGATGTGCTCGGGCCTTCCGTGTTGGTAAAAGCAAGAGGTGCACGGACTAAGCTTTTGGCACCTTTCTTCTCTAGCAGTGGGACAGCCTGCTATCCCATAGCAAATGCTTCTCCTCAGGTGGCCAAGATACTCTGGAGTCAAACCGCGTGCCTGCGGAGCGTTAAAATCATTATCCAAGCAGGTACCCAACGCGCTGTCGCAGTGACCGCCGACCACGAGGTTACCTCTACTAAGCTGGAGAAGGGGCACACCCTTGCCAAATACAATCCTTTTAAGAAA
