# Supplementary material for: FRESCo: finding regions of excess synonymous constraint in diverse viruses
Source: Genome Biol. 2015 Feb 17;16(1):38. doi: 10.1186/s13059-015-0603-7 (PMC4376164; doi:10.1186/s13059-015-0603-7)
Supplement: Additional file 4: — Sequence alignments (zip folder of FASTA alignments). [file 13059_2015_603_MOESM4_ESM.zip › alignments/Newcastle/NP.fa.revtrans]

>AAS67156
ATGTCATCCGTATTTGACGAATACGAGCAACTCCTCGCTGCTCAGACTCGCCCTAATGGAGCTCACGGAGGAGGAGAGAAAGGGAGCACTTTAAAAGTTGAGGTCCCAGTATTCACTCTTAATAGTGACGATCCAGAAGATAGATGGAATTTTTCGGTATTCTGTCTTCGGATTGCCGTTAGCGAGGATGCCAACAAGCCACTCAGGCAAGGTGCTCTTATATCCCTCTTGTGCTCCCATTCTCAAGTGATGAGGAACCATGTTGCCCTTGCAGGGAAACAGAATGAGGCCACACTGGCTATTCTTGAGATTGATGGGTTTACCAACAGCACGCCCCAGTTCAACAACAGGAGTGGAGTGTCCGAGGAGAGAGCACAGAGATTCATGGTGATAGCCGGGTCTCTCCCTCGGGCATGCAGTAACGGTACTCCGTTCGTCACAGCTGGGGTTGAAGATGATGCACCAGAAGATATCACTGACACTCTGGAAAGGATCCTATCTATCCAGGCTCAGGTATGGGTCACAGTAGCGAAGGCCATGACTGCATATGAGACAGCAGATGAGTCGGAAACAAGAAGAATCAATAAGTATATGCAGCAAGGCAGAGTCCAAAAGAAATACATCCTCCACCCCGTATGCAGGAGTGCAATTCAACTCACAATCAGACATTCTTTGGCAGTTCGCATTTTCTTAGTTAGCGAGCTTAAGAGAGGCCGCAATACGGCAGGTGGGAGCTCCACATATTACAACTTAGTAGGGGATGTAGACTCATACATTAGGAACACCGGGCTTACTGCATTCTTCTTGACACTCAAATATGGAATTAATACCAAGACATCGGCTCTTGCACTCAGCAGCCTCACAGGCGATATCCAAAAAATGAAGCAGCTCATGCGTTTATATCGGATGAAGGGAGAAAATGCACCATACATGACATTGCTAGGTGACAGTGACCAGATGAGCTTTGCACCAGCTGAGTATGCACAACTTTATTCTTTTGCCATGGGCATGGCATCAGTCTTAGATAAAGGAACTGGCAAATACCAATTCGCCAGAGACTTTATGAGCACATCATTCTGGAGACTTGGGGTGGAATATGCTCAGGCTCAGGGGAGTAGCATCAATGAGGACATGGCTGCTGAGCTAAAACTAACCCCGGCAGCAAGGAGAGGCCTGACAGCTGCTGCCCAACGAGTGTCCGAGGAAATTGGCAGCGTGGATATTCCTACTCAACAGGCCGGGGTCCTCACTGGACTCAGCGACGGAGGCCCCCAAGCCCCACAGGGCGGATCGAACAAGTCGCAAGGGCAACCGGATGCCGGGGACGGAGAGACCCAATTCTTGGATTTGATGAGAGCGGTGGCGAATAGCATGCGAGAAGCACAAAACTCCGCACCGAGCACCACCCATCCAGAGCCTCCCCCAACTCCTGGGCCATCCCCAGACAACGACACCGACTGGGGGTAC
>AGL09171
ATGTCGTCTGTTTTCGACGAATACGAGCAGCTCCTTGCTGCTCAGACCCGCCCTAACGGAGCCCATGGAGGGGGAGAGAAAGGGAGCACTTTAAAAGTTGAGGTCCCAGTATTTACCCTAAACAGTGATGATCCAGAGGATAGATGGAACTTTGCGGTATTCTGTCTTCGGATTGCCGTTAGTGAGGATGCCAACAAACCACTCAGGCAAGGTGCTCTTATATCCCTCTTATGCTCCCATTCTCAGGTGATGAGAAACCATGTTGCCCTTGCAGGAAAACAGAATGAGGCCACACTAGCCGTTCTTGAGATCGATGGTTTTGCTAATAATGTGCCCCAGTTCAACAATAGGAGTGGAGTGTCTGAGGAGAGAGCACAGAGATTCATGGTAATCGCAGGATCTCTCCCTCGGGCATGCAGCAACGGTACTCCGTTTGTCACGGCTGGGGTTGAAGATGATGCACCAGAAGATATCACTGACACTCTGGAAAGGATCCTATCTGTCCAAGTCCAGGTATGGGTCACGGTAGCAAAGGCCATGACTGCATATGAGACAGCAGATGAGTCAGAAACAAGAAGAATAAATAAGTATATGCAGCAGGGTAGAGTTCAGAAGAAGTACATCCTTCATCCTGTATGCAGGAGTGCAATTCAACTCATAATCAGACATTCTCTGGCAGTCCGTATTTTCCTGGTTAGTGAGCTCAAGAGGGGCCGTAATACAGCAGGTGGGAGCTCTACATATTACAACTTGGTCGGGGATGTAGACTCATACATCAGAAATACCGGGCTTACTGCGTTTTTCCTAACACTCAAATATGGAATCAATACCAAGACGTCAGCCCTCGCACTCAGCAGCCTCACGGGTGATATCCAAAAAATGAAACAGCTCATGCGTTTATATCGGATGAAAGGTGAAAATGCACCATACATGACATTGTTAGGTGACAGTGACCAGATGAGCTTTGCGCCAGCCGAATATGCACAACTTTATTCTTTTGCCATGGGCATGGCATCAGTCCTAGATAAGGGAACTGGCAAGTACCAATTTGCCAGGGACTTTATGAGCACATCGTTCTGGCGACTTGGAGTAGAGTATGCTCAGGCTCAGGGAAGTAGTATCAATGAAGACATGGCTGCTGAGTTAAAACTAACCCCAGCAGCAAGGAGAGGCCTGGCGGCTGCTGCCCAACGAGTATCTGAAGAAATCGGCAGCATGGACATTCCTACTCAACAAGCAGGAGTCCTCACCGGGCTCAGTGACGAAGGCCCCCGAACTTCACAGGGCGGATCAAACAAGCCGCAAGGGCAACCAGATGCTGGGGATGGGGAGACCCAATTCCTGGATTTTATGAGAGCAGTGGCGAACAGCATGCGGGAATCGCCTAATCCTGCACAGAGCACCACTCATCTAGAGCCTCCCCCGACCCCTGGGGCATCCCAAGACAACGACACTGACTGGGGGTAC
>AFS64496
ATGTCGTCTGTCTTCGACGAATACGAGCAGCTCCTCGCTGCCCAGACCCGTCCTAACGGAACTCACGGAGGAGGAGAGAAAGGGAGCACTTTAAAAGTTGAAGTCCCAGTATTTACTCTTAACAGTGATGATCCAGAGGATAGATGGAATTTTGCGGTATTCTGTCTTCGGATTGCTGTTAGCGAGGATGCCAACAAACCACTCAGACAAGGTGCTCTCATATCTCTCCTATGCTCCCATTCTCAGGTGATGAGAAACCATGTTGCCCTTGCAGGGAAACAGAATGAGGCCTCACTGGTTGTTCTTGAGATCGATGGTTTTACCAACAATGTGCCCCAGTTCAACAATAGGAGCGGAGTGTCTGAAGATAGAGCGCAGAGATTCATGGTAATAGCAGGATCTCTCCCTCGGGCATGCAGCAATGGTACTCCGTTCGTCACAGCTGGGGCTGAAGATGATGCACCTGAAGATATCACTGACACTCTGGATAGAATCTTATCTATCCAAGCTCAGGTATGGGTCACAGTAGCAAAGGCCATGACTGCGTATGAGACAGCAGATGAGTCAGAAACAAGAAGAATCAATAAGTATATGCAGCAGGGCAGAGTTCAGAAGAAGTACATCCTCCACCCTGTATGCAGGAGCGCAATTCAACTCACAATCAGACATTCTCTAGCAGTCCGCATTTTCTTAGTTAGTGAACTTAAGAGAGGCCGCAACACAGCAGGTGGGAGCTCTACATACTACAACTTAGTGGGGGACGTAGACTCATACATCAGAAACACTGGGCTTACTGCATTCTTCCTAACACTCAAATACGGAATCAATACCAAGACGTCAGCCCTTGCACTCAGCAGCCTCACGGGCGATATCCAAAAAATGAAACAACTCATGCGGTTATATCGGATGAAAGGAGAAAATGCACCGTATATGACATTGTTGGGTGACAGTGACCAGATGAGCTTTGCACCAGCTGAGTATGCACAACTTTATTCCTTTGCCATGGGCATGGCATCAGTCTTAGATAAGGGAACTGGCAAATACCAATTTGCCAGGGACTTTATGAGCACATCATTCTGGAGGCTTGGAGTAGAGTATGCTCAGGCTCAGGGAAGTAGCATCAATGAAGACATGGCTGCTGAACTAAAACTGACTCCGGCAGCAAGGAGAGGTCTGGCGGCTGCTGCCCAACGAGTGTCTGAAGAAATTGGCAGCATGGATATTCCTACTCAACAGGTGGGGGTCCTCACCGGGCTCAGCAACGAAGTCCCTCGAGCTCCACAGGGTGGGTTGAACAAGCTGCAAGGGCAACCAGACGTCGGGGATGGAGAGACCCAATTCCTAGATTTTATGAGAGCAGTGGCGAACAGCGTGCGAGAAGCGTCAAATCCCGCACAAAACGTCACCCCTCTAGAGCCTCCCCCAACTCCTGGGCCATCCCAAGATAATGACACTGACTGGGGGTAC
>AFV14965
ATGTCATCCGTCTTTGACGAATATGAGCAGCTCCTCGCTGCTCAGACCCGCCCTAATGGAGCTCACGGAGGGGGAGAGAAAGGGAGCACTTTAAAAGTTGAGGTCCCAGTATTCACTCTTAACAGTGATGATCCAGAAGATAGATGGAATTTTTCGGTATTCTGTCTTCGGATTGCTGTTAGTGAAGATGCCAACAAACCGCTCAGGCAAGGTGCTCTCATATCCCTCTTATGCTCCCATTCTCAAGTGATGAGAAACCATGTTGCCCTTGCAGGGAAACAGAATGAAGCCACACTGGCTGTTCTTGAGATCGACAGTTTTACCAACAGTGTGCCTCAATTCAACAACAGGAGCGGAGTGTCTGAAGAGAGAGCACAGAGATTCATGGTGATAGCAGAGTCTCTCCCTCGGGCATGCAGTAACAATACTCCGTTCGTTACAGCTGGAGTTGAAAATGATGTGCCAGAAGATATCACCGACACTCTGGAAAGAATCTTATCTATCCAGGCTCAGGTATGGGTCACAGTAGCAAAGGCCATGACTGCATATGAGACAGCAGATGAGTCAGAAACAAGAAGGATCAACAAGTATATGCAGCAAGGTAGAGTCCAGAAGAAATACATCCTCCATCCTGTATGCAGGAGTGCAATTCAACTCACAATCAGACATTCTCTAGCAGTCCGCATTTTTTTAGTTAGTGAGCTTAAGAGGGGCCGCAATACGGCAGGTGGGAGTTCCACGTATTACAACTTAGTTGGGGATGTAGACTCATACATAAGGAACACCGGGCTTACCGCATTCTTCCTGACACTCAAGTATGGAATCAATACCAAGACATCAGCCCTTGCACTCAGCAGCCTCACAGGTGATATCCAAAAAATGAAACAGCTCATGCGTTTATATCGGATGAAAGGAGAAAATGCACCATACATGACATTGCTAGGTGACAGCGACCAGATGAGCTTCGCACCAGCTGAATATGCACAACTCTACTCTTTTGCTATGGGCATGGCATCAGTCTTAGATAAGGGAACTGGTAAATACCAATTCGCCAGAGACTTCATGAGTACATCATTCTGGAGACTCGGGGTGGAGTATGCTCAGGCTCAGGGAAGTAGCATCAATGAGGATATGGCTGCTGAATTGAAACTAACTCCAGCAGCAAGGAGGGGCCTGGCAGCTGCTGCCCAACGAGTATCTGAGGAAATTGGCAATGTGGATATTCCTACTCAACAGGCCGGGGTCCTTACTGGGCTCAGCGACAAAGGTCCCCGAGCTCCGCAGGGTGGACCGAGCAGGTTGCAAGAGCAACCGGACGCTGGGGATGGAGAGACCCAATTCCTGGACTTGATGAGAGCAGTGGCAAACAGCATGCGAGAAGCGCCAGACTCTGCACAGAGCACCATTCACCCGGAGCCTCTCCCAACCCATGGGCCACCTCAGGACAACGACACCGACTGGGGGTAC
>AAS67150
ATGTCGTCTGTCTTTGAAGAGTATGAGCAGCTCCTCGCTGCTCAAACTCGCCCTAATGGAACTCACGGAGGAGGAGAGAAAGGGAGCACTTTAAAAGTTGAGGTCCCAGTATTCACTCTTAACAGTGATGATCCAGAAGATAGATGGAATTTTGCGGTATTCTGTCTTCGGATTGCTGTTAGTGAGGATGCCAACAAACCGCTCAGGCAAGGTGCTCTCATATCCCTCTTATGCTCCCATTCTCAAGTGATGAGAAACCATGTTGCCCTCGCAGGGAAACAGAATGAGGCCACACTGGCTGTTCTTGAGATCGACAGTTTTAGCAACAGTGTGCCACAGTTCAACAACAGGAGTGGAGTGTCTGAAGAGAGAGCACAGAGATTCATGGTGATAGCAGAGTCTCTCCCTCGGGCATGCAGTAACAGTACTCCATTCGTTACAGCCGGAGTTGAAAATGATGTGCCAGAAGATATCACTGACACTCTGGAAAGAATCTTATCCATCCAGGCTCAGGTATGGGTCACAGTAGCAAAAGCCATGACTGCATATGAGACAGCAGATGAGTCAGAAACAAGAAGGATCAACAAGTATATGCAGCAAGGTAGAGTCCAGAAGAAGTACATCCTCCATCCTGTATGCAGGAGTGCAATTCAACTTACAATCAGACATTCTCTAGCAGTCCGCATTTTTCTAGTTAGTGAGCTTAAGAGAGGCCGCAATACAGCAGGTGGGAGCTCCACGTATTACAATTTAGTTGGGGATGTAGACTCATACATAAGGAACACCGGGCTTACCGCATTCTTCCTGACACTCAAGTATGGAATCAATACCAAGACATCAGCCCTTGCACTCAGCAGCCTCACAGGTGATATCCAAAAAATGAAACAGCTCATGCGTTTATATCGGATGAAAGGAGAAAATGCACCGTACATGACATTGCTAGGCGATAGCGACCAGATGAGCTTCGCACCAGCTGAATATGCACAACTCTATTCTTTTGCCATGGGCATGGCATCGGTCTTAGACAAGGGAACTGGTAAATACCAATTCGCCAGAGACTTCATGAGTACATCATTCTGGAGACTCGGAGTGGAGTATGCTCAGGCTCAGGGGAGTAGCATCAATGAGGATATGGCTGCTGAGCTGAAACTAACTCCAGCAGCAAGGAGGGGCCTGGCAGCTGCTGCCCAACGAGTATCTGAGGAAATTGGCAATGTGGATATTCCTACTCAACAGGCCGGGGTCCTCACCGGGCTCAGCAACGAAGGTCCCCGAGCTCCGCAGAGTGGACCGAGCGGGTCGCAAGGGCAACCAGATGCCCGGGATGGGGAGGCCCAATTCCTGGACCTGATGAGAGCAGTGGCAAACAGCATGCGAGAAGCACCTGACTCTGCACAGAGCACCATCCAACCGGAGCCTTTCCCAACTCATGAGCCATCTCAGGACAACGATACCGACTGGGGGTAC
>AFS50108
ATGTCTTCTGTATTCGATGAGTATGAGCAGCTCCTCGCAGCTCAGACTCGCCCCAACGGAGCTCTTGGCGGAGGAGAGAAGGGGAGTACCTTAAAAGTAGAAGTCCCGGTATTCACTCTCAACAGTGACGACCCAGAAGATAGATGGAACTTTGCAGTATTTTGTCTTCGGATCGCTGTTAGCGAGGATGCCAATAAACCACTCAGGCAGGGTGCTCTCATATCTCTCTTATGCTCCCACTCTCAAGTGATGAGGAACCATGTTGCCCTTGCAGGGAAACAGAATGAGGCCACACTGGCTGTTCTTGAGATCGATGGTTTTACCAACGGCGTGCCACAGTTCAACAACAGGAGTGGAGTGTCTGAAGAGAGAGCACAGAGATTTATGATGATAGCAGGCTCTCTCCCCCGGGCATGCAGCAACGGTACCCCGTTCGTCACAGCTGGGGTTGAAGACGATGCACCAGAAGACATCACTGATACCCTAGAGAGGATTCTCTCTATCCAGGCTCAAGTATGGGTCACGGTGGCCAAGGCCATGACTGCATATGAGACAGCAGATGAGTCAGAAACAAGAAGAATCAATAAGTACATGCAGCAAGGCAGGGTCCAGAAGAAGTACATCCTCCATCCTGTATGCAGGAGTGCAATCCAACTCACGATCAGACAGTCTCTGGCGGTTCGCATTTTCCTGGTCAGTGAGCTTAAGAGAGGCCGTAACACGGCAGGTGGGACTTCCACCTATTACAACTTGGTAGGGGATGTAGACTCATATATTAGGAACACCGGGCTTACTGCGTTCTTCCTGACACTTAAGTATGGAATTAACACCAAGACATCAGCCCTTGCGCTTAGCAGCCTTTCAGGAGATATCCAAAAAATGAAGCAGCTCATGCGCTTGTACCGAATGAAAGGAGATAATGCGCCGTATATGACATTGCTCGGTGACAGTGACCAGATGAGCTTTGCGCCCGCCGAGTACGCACAACTTTACTCCTTTGCCATGGGTATGGCGTCAGTCCTAGATAAAGGAACTGGTAAATACCAATTTGCCAGGGACTTTATGAGTACATCATTCTGGAGACTTGGAGTAGAGTACGCCCAGGCTCAAGGAAGTAGCATCAATGAGGATAGGGCTGCCGAGCTAAAGCTAACCCCAGCAGCAAGGAGAGGCCTAGCAGCCGCTGCCCAACGAGTGTCTGAGGATACCAGCAGCATAGACATGCCCACTCAACAAGCCGGAGTCCTTACTGGACTCAGTGAGGGGGGATCCCAAGCCCCACAAGGTGGATCAAACAGATCACAAGGGCAACCGGGCACCGGGGATGGGGAGACCCAATTTCTGGATCTGATGAGAGCGGTGGCAAATAGCATGAGAGAAGCGCCAAACTCCGCGCAAGGCACCCCCCAATCGGGGCCTCCCCCAACTCCTGGGCCTTCCCAAGACAACGACACCGACTGGGGGTAC
>AFQ37823
ATGTCTTCTGTATTCGATGAGTACGAGCAGCTCCTCGCAGCTCAGACTCGCCCCAACGGAGCCCTCGGCGGAGGAGAGAAGGGGAGTACCTTAAAAGTAGAAGTCCCGGTATTCACTCTCAACAGTGACGACCCAGAAGATAGATGGAACTTTGCAGTATTTTGTCTTCGGATTGCTGTTAGCGAAGATGCCAATAAACCACTCAGGCAGGGTGCTCTCATATCTCTCTTATGCTCCCACTCTCAAGTGATGAGGAACCATGTTGCCCTTGCAGGGAAACAGAATGAGGCCACACTGGCTGTTCTTGAGATCGATGGTTTTACCAACGGCGTGCCACAGTTCAACAACAGGAGCGGAGTGTCCGAGGAGAGAGCACAAAGATTTATGATGATAGCAGGCTCTCTCCCCCGGGCATGCAGCAACGGTACCCCGTTCGTCACAGCTGGGGTTGAAGACGATGCACCAGAAGACATCACTGATACCCTGGAGAGGATTCTCTCTATCCAGGCTCAAGTATGGGTCACGGTGGCCAAGGCCATGACTGCATATGAGACAGCAGATGAGTCAGAAACAAGAAGAATCAATAAGTACATGCAGCAAGGCAGGGTCCAGAAGAAGTACATCCCCCATCCTGTATGCAGGAGTGCAATCCAACTCACAATCAGGCAGTCTCTGGCGGTTCGCATTTTCCTGGTCAGTGAGCTTAAGAGAGGCCGTAACACGGCAGGTGGGACTTCCACCTACTACAACTTGGTAGGGGATGTAGACTCATATATTAGGAACACCGGGCTTACTGCGTTCTTCCTGACACTTAAGTATGGAATTAACACCAAGACATCAGCCCTTGCGCTTAGCAGCCTTTCAGGAGATATCCAAAAAATGAAGCAGCTCATGCGCTTGTATCGAATGAAAGGAGATAATGCGCCGTATATGACATTGCTCGGTGACAGTGACCAGATGAGCTTTGCGCCCGCCGAGTACGCACAACTTTACTCCTTTGCCATGGGTATGGCGTCAGTCCTAGATAAAGGAACAGGCAAATACCAATTTGCCAGGGACTTTATGAGCACATCATTCTGGAGACTTGGAGTAGAGTACGCCCAGGCTCAAGGAAGCAGCATCAATGAGGATATGGCTGCCGAGCTAAAGCTAACCCCAGCAGCAAGGAGAGGCCTAGCAGCCGCTGCCCAACGAGTGTCTGAGGATACCAGCAGCATAGACATGCCCACTCAACAAGCCGGAGTCCTTACTGGACTCAGTGAGGGGGGATCCCAAGCCCCACAAGGTGGATCAAACAGATCACAAGGGCAACCGGATACCGGGGATGGGGAGACCCAATTTCTGGATCTGATGAGAGCGGTGGCAAATAGCATGAGAGAAGCGCCAAACTCCGCGCAAGGCACCCCCCAATCGGGGCCTCCCCCAACTCCTGGGCCTTCCCAAGACAACGACACCGACTGGGGGTAT
>AFS50102
ATGTCTTCTGTATTCGATGAGTACGAGCAGCTCCTCGCAGCTCAGACTCGCCCCAACGGAGCCCTCGGCGGAGGAGAGAAGGGGAGTACCTTAAAAGTAGAAGTCCCGGTATTCACTCTCAACAGTGACGACCCAGAAGATAGATGGAACTTTGCAGTATTTTGTCTTCGGATTGCTGTTAGCGAGGATGCCAATAAACCACTCAGGCAGGGTGCTCTCATATCTCTCTTATGCTCCCACTCCCAAGTGATGAGGAACCATGTTGCCCTTGCAGGGAAACAGAATGAGGCCACACTGGCTGTTCTTGAGATCGATGGTTTTACCAACGGCGTGCCACAGTTCAACAACAGGAGCGGAGTGTCCGAGGAGAGAGCACAAAGATTTATGATGATAGCAGGCTCTCTCCCCCGGGCATGCAGCAACGGTACCCCGTTCGTCACAGCTGGGGTTGAAGACGATGCACCAGAAGACATCACTGATACCCTGGAGAGGATTCTCTCTATCCAGGCTCAAGTATGGGTCACGGTGGCCAAGGCCATGACTGCATATGAGACAGCAGATGAGTCAGAAACAAGAAGAATCAATAAGTACATGCAGCAAGGCAGGGTCCAGAAGAAGTACATCCTCCATCCTGTATGCAGGAGTGCAATCCAACTCACAATCAGACAGTCTCTGGCGGTTCGCATTTTCCTGGTCAGTGAGCTTAAGAGAGGCCGTAACACGGCAGGTGGGACTTCCACCTACTACAACTTGGTAGGGGATGTAGACTCATATATTAGGAACACCGGGCTTACTGCGTTCTTCCTGACACTTAAGTATGGAATTAACACCAAGACATCAGCCCTTGCGCTTAGCAGCCTTTCAGGAGATATCCAAAAAATGAAGCAGCTCATGCGCTTGTATCGAATGAAAGGAGATAATGCGCCGTATATGACATTGCTCGGTGACAGTGACCAGATGAGCTTTGCGCCCGCCGAGTACGCACAACTTTACTCCTTTGCCATGGGTATGGCGTCAGTCCTAGATAAAGGAACTGGTAAATACCAATTTGCCAGGGACTTTATGAGCACATCATTCTGGAGACTTGGAGTAGAGTACGCCCAGGCTCAAGGAAGCAGCATCAATGAGGATATGGCTGCCGAGCTAAAGCTAACCCCAGCAGCAAGGAGAGGCCTAGCAGCCGCTGCCCAACGAGTGTCTGAGGATACCAGCAGCATAGACATGCCCACTCAACAAGCCGGAGTCCTTACTGGACTCAGTGAGGGGGGATCCCAAGCCCCACAAGGTGGATCAAACAGATCACAAGGGCAACCGGATACCGGGGATGGGGAGACCCAATTTCTGGATCTGATGAGAGCGGTGGCAAATAGCATGAGAGAAGCGCCAAACTCCGCGCAAGGCACCCCCCAATCGGGGCCTCCCCCAACTCCTGGGCCTTCCCAAGACAATGACACCGACTGGGGGTAC
>AAX45418
ATGTCTTCTGTATTCGATGAGTACGAGCAGCTCCTCGCGGCTCAGACTCGCCCCAATGGAGCTCATGGCGGAGGAGAGAAGGGGAGCACCTTAAAGGTAGAAGTCCCGGTATTCACTCTCAACAGTGATGACCCAGAAGATAGATGGAACTTTGCAGTGTTTTGTCTTCGGATCGCTGTTAGTGAGGATGCCAATAAACCACTTAGGCAAGGTGCTCTCATATCTCTCTTATGTTCCCACTCTCAAGTGATGAGGAACCATGTTGCCCTTGCGGGAAAGCAGAATGAGGCCACACTGGCTGTTCTTGAGATCGATGGTTTTACCAACGGCGTGCCCCAGTTCAACAACAGGAGTGGAGTGTCTGAAGAGAGAGCACAGAGATTTATGATGATAGCAGGGTCTCTCCCTCGGGCATGCAGCAACGGTACCCCGTTCGTCACAGCTGGGGTTGAAGATGATGCACCAGAAGACATTACTGATACCCTGGAGAGGATCCTCTCTATCCAGGCTCAAGTATGGGTCACGGTGGCAAAGGCCATGACTGCATATGAGACAGCGGATGAGTCAGAAACAAGAAGAATCAATAAGTACATGCAGCAAGGCAGGGTCCAGAAGAAGTACATCCTCCACCCCGTATGCAGGAGCGCAATCCAACTCACAATCAGACAGTCTCTGGCGGTCCGCATCTTTTTGGTTAGCGAGCTTAAGAGAGGCCGCAACACGGCAGGTGGGACCTCCACCTATTACAACTTGGTGGGGGATGTAGACTCATACATCAGGAACACTGGGCTAACTGCATTCTTCCTGACACTTAAATATGGAATTAACACCAAGACATCAGCCCTTGCACTTAGCAGCCTCTCAGGCGATATCCAGAAAATGAAGCAGCTCATGCGCTTGTATCGGATGAAAGGAGATAATGCGCCGTACATGACATTGCTCGGTGACAGTGACCAGATGAGCTTTGCACCTGCCGAGTATGCACAACTTTACTCCTTTGCCATGGGTATGGCATCAGTCCTAGATAAAGGAACTAGCAAATACCAATTTGCCAGAGACTTTATGAGCACATCATTCTGGAGACTTGGAGTAGAGTACGCTCAGGCTCAAGGAAGTAGCATCAATGAGGATATGGCCGCCGAGTTAAAGCTAACCCCAGCAGCAAGGAGAGGCCTGGCAGCTGCTGCCCAAAGAGTGTCTGAGGATACCAGCAGCATGGACATGCCCACCCAACAAGCCGGGGTCCTCACTGGACTCAGCGACGGAGGCTCCCAAGCCCCCCAAGGTGCACTGAACAGATCACAAGGGCAACCGGACACCGGGGACGGAGAGACCCAATTTCTAGATCTGATGAGAGCGGTGGCAAACAGCATGAGAGAAGCGCCAAACTCTGCGCAGGGCACCCCTCAACCGGGGCCTCCCCCAACCCCTGGGCCCTCTCAAGACAATGACACCGACTGGGGGTAC
>ADM49186
ATGTCGTCTGTCTTCGATGAATACGAACAGCTCCTCGCTGCTCAGACCCGCCCTAACGGAACTCATGGAGGAGGAGAGAAAGGGAGCACTTTAAAAGTTGAGGTCCCAGTATTTACTCTTAACAGTGACGATCCAGAGGATAGATGGAACTTTGCGGTATTCTGTCTTCGGATTGCTGTTAGCGAGGACGCCAACAAACCACTCAGGCAGGGTGCTCTCATATCTCTCCTATGCTCCCACTCTCAGGTGATGAGAAACCATGTTGCCCTTGCAGGGAAACAGAATGAGGCCACACTGGCTGTTCTTGAGATCGATGGTTTCATTAACAGTGTGCCCCAGTTCAACAATAGGAGTGGAGTGTCTGAGGAGAGAGCACAGAGATTCATGGTAATAGCAGGATCTCTTCCTCGGGCGTGCAGTAACGGTACCCCGTTCGTCACGGCTGGGGTTGAAGATGATGCACCAGAAGATATCACTGACACTTTGGAAAGAATCCTATCTGTCCAAGCTCAGGTATGGATCACAGTAGCAAAGGCCATGACTGCATATGAGACAGCAGATGAGTCAGAAACAAGAAGAATCAATAAGTATATGCAGCAGGGTAGAATTCAGAAGAAGTACATCCTCCACCCCGTATGCAGGAGTGCAATTCAACTCACAATCAGACATTCTCTGGCAGTCCGCATTTTCTTAGTCAGTGAGCTTAAAAGAGGCCGCAATACAGCAGGTGGGAGTTCCACATATTACAACTTAGTTGGGGATGTAGACTCCTACATCAGGAACACCGGGCTTACTGCATTCTTCTTAACACTCAAGTATGGAATCAATACAAAGACATCAGCCCTTGCACTCAGCAGCCTCACAGGTGATATCCAAAAAATGAAACAGCTCATGCGTTTATATCGGATGAAGGGAGAAAATGCACCGTACATGACATTGTTAGGTGACAGTGACCAGATGAGCTTTGCACCAGCTGAGTATGCACAACTTTATTCCTTCGCCATGGGCATGGCATCAGTCTTGGATAAGGGAACTGGCAAGTACCAATTCGCCAGGGATTTTATGAGCACATCATTCTGGAGACTCGGGGTAGAGTATGCTCAGGCTCAGGGAAGTAGCATTAATGAAGACATGGCTGCTGAGCTTAAGCTAACTCCGGCAGCAAGGAGAGGCCTGGCTGCTGCTGCCCAACGAGTATCTGAGGAAATCGGCAGCATGGATATTCCTACTCAACAGGCAGGAGTCCTCACCGGACTTAGCGACGAAGGCCCCCGAGCCCCACAGGGCAGATCGAACAAGTCTCAAGGGCAACCAGATACCGGGGATGGGGAGACCCAATTCCTGGATCTGATGAGAGCGGTGGCAAACAGCATGCGAGAAGCGTCAAATCCCGCACAGAGCACCGCCCATCCGGAGCCTCCCCCTACTCCTGGGCCACCTCAAGATAACGACACTGACTGGGGGTAC
>ACT22900
ATGTCTTCTGTATTTGACGAATACGAGCAGCTCCTCGCAGCTCAGACTCGCCCTAATGGAGCTCATGGCGGAGGAGAGAAAGGGAGCACTTTAAAAGTAGAAGTCCCGGTTTTCACTCTTAATAGTGATGATCCTGAAGACAGGTGGAACTTTGCGGTATTCTGTCTTAGGATTGCTGTTAGCGAAGATGCCAACAAACCACTCAGGCAAGGTGCTCTCATATCTCTCTTATGCTCTCACTCACAGGTGATGAGGAACCATGTTGCCCTTGCGGGTAAACAGAATGAGGCCACACTGGCCATTCTTGAGATTGATGGTTTTGCCAACGGTGTGCCCCAATTCAATAATAGGAGTGGAGTGTCTGAAGAGAGAGCCCAGAGGTTCATGATGATAGCGGGTTCTCTCCCTCGAGCATGCAGCAATGGTACCCCATTCGTCACAGCTGGAGCAGAGGATGATGCACCTGAAGACATCACCGATACCCTAGAGAGGATCCTTTCTATCCAGGCTCAAGTGTGGGTCACAGTAGCAAAGGCCATGACTGCATATGAGACAGCAGATGAGTCAGAAACGAGAAGGATCAATAAGTATATGCAGCAAGGTAGGGTCCAGAAGAGGTACATCCTCCACCCTGTATGCAGGAGCGCAATCCAACTTACGATCAGACAGTCTCTCGCAGTCCGCATCTTCCTGGTTAGCGAGCTTAAGAGAGGCCGCAACACAGCAGGAGGGACCTCCACTTATTACAACTTGGTGGGGGATGTAGACTCATACATCAGGAACACCGGGCTTACTGCATTCTTCCTGACACTCAAGTACGGAATCAACACCAAGACATCAGCCCTTGCACTTAGTAGCCTCACAGGTGACATCCAGAAGATGAAGCAGCTCATGCGCTTGTATCGGATGAAAGGAGATAATGCACCGTACATGACATTGCTTGGTGACAGTGACCAGATGAGCTTTGCACCTGCTGAGTATGCGCAACTTTACTCCTTTGCCATGGGTATGGCATCAGTCCTAGATAAAGGGACTGGCAAGTATCAATTCGCCAGAGACTTTATGAGCACGTCATTCTGGAGACTCGGAGTAGAGTATGCTCAGGCTCAGGGAAGTAGCATCAACGAGGATATGGCCGCCGAGCTAAAACTAACCCCGGCGGCAAGGAGAAGCCTGGCAGCTGCTGCCCAACGAGTATCTGAGGAGACCAGCAACATAGACATGCCCACTCAACAAGCCGGAGTCCTCACTGGGCTCAGCGAGGGGGGCTCCCAAGCTCCGCAAGGTGGACCGAACAGATCTCAAGGGCAACCAGACGCCGGGGATGGGGAGACCCAATTCCTGGATCTGATGAGAGCAGTGGCAAACAGCATGAGGGAAGCGCCAAGCTCTGCACAGGGTACACCTCAACCAGGCCCTCCCCCAACTCCTGGGCAATCCCAAGAGAACGACACCGATTGGGGGTAC
>AFX97626
ATGTCATCCGTCTTTGACGAATACGAGCAGCTCCTCGCTGCTCAGACTCGCCCTAATGGAGCTCACGGAGGGGGAGAGAAAGGGAGCACTTTAAAAGTTGAGGTCCCAGTATTCACTCTTAACAGTGATGATCCAGAAGATAGATGGAATTTTTCGGTATTCTGTCTTCGGATTGCTGTTAGTGAGGATGCCAACAAACCGCTCAGGCAAGGTGCTCTCATATCCCTCTTATGCTCCCATTCTCAAGTGATGAGAAACCATGTTGCCCTTGCAGGGAAACAGAATGAAGCCACACTGGCTGTTCTTGAGATCGACAGTTTTACCAACAGTGTGCCCCAGTTTAACAACAGGAGCGGAGTGTCTGAAGAGAGAGCACAGAGATTCATGGTGATAGCAGAGTCTCTCCCCCGGGCATGCAGTAACAATACTCCGTTCGTTACAGCTGGAGTTGAAAATGATGTGCCAGAAGATATCACTGACACTCTGGAAAGAATCTTATCTATCCAGGCTCAGGTATGGGTCACAGTAGCAAAGGCCATGACTGCATATGAGACAGCAGATGAGTCAGAAACAAGAAGGATCAACAAGTATATGCAGCAAGGTAGAGTCCAGAAGAAGTACATCCTCCATCCCGTATGCAGGAGTGCAATTCAACTCACAATCAGACATTCTCTAGCAGTCCGCATTTTTTTAGTTAGTGAGCTTAAGAGGGGCCGCAATACGGCAGGTGGGAGTTCCACGTATTACAACTTAGTTGGGGATGTAGACTCATACATAAGGAACACCGGGCTTACCGCATTCTTCCTGACACTCAAGTATGGAATCAATACCAAGACATCAGCCCTTGCACTCAGCAGCCTCACAGGTGATATCCAAAAAATGAAACAGCTCATGCGTTTATATCGGATGAAAGGAGAAAATGCACCGTACATGACATTGCTAGGTGACAGCGACCAGATGAGCTTCGCACCAGCTGAATATGCACAACTCTACTCTTTTGCCATGGGCATGGCATCAGTCTTAGATAAGGGAACTGGTAAATACCAATTCGCCAGAGACTTCATGAGTACATCATTCTGGAGACTCGGGGTGGAGTATGCTCAGGCTCAGGGGAGTAGCATCAATGAGGATATGGCTGCTGAATTGAAACTAACTCCAGCAGCAAGGAGGGGCCTGGCAGCTGCTGCCCAACGAGTATCTGAGGAAATTGGCAATATGGATATTCCTACTCAACAGGCCGGGGTCCTTACTGGGCTCAGCGACAAAGGTCCCCGAGCTCCGCAGGGTGGACCGAGCAGGTCGCAAGGGCAACCGGACGCTGGGGATGGGGAGACCCAATTCCTGGACCTGATGAGAGCAGTGGCAAACAGCATGCGAGAAGCGCCAGATTCTGCACAGAGCACCATTCACCCGGAGCCTCTCCCAACTCATGGGCCATCTCAGGACAACGACACCGACTGGGGGTAC
>AFN37162
ATGTCGTCCGTATTCGATGAATACGAGCAGCTCCTCGCTGCTCAGACTCGCCCCAATGGAGCTCACGGAGGAGGAGAGAGAGGGAGCACTTTAAGAGTTGAGGTCCCAGTATTCACTCTTAACAGTGACGATCCAGAAGATAGATGGAATTTTGCGGTATTCTGTCTTCGGATTGCTGTTAGCGAGGACGCCAACAAACCGCTCAGGCAAGGTGCTCTCATATCCCTCCTGTGCTCCAATTCTCAAGTGATGAGGAACCATGTTGCCCTTGCAGGAAAACAGAATGAGGCTACACTGACTGTTCTTGAGATCGATGGTTTTACCAACAGCGTGCCTCAGTTCAACAACAGGAGTGGGGTGTCTGAGGAGAGAGCACAGAGATTCATGGTGATAGCAGGGTCTCTCCCTCGGGCGTGCAGTAACGGTACTCCGTTCGTCACGGCTGGGGTTGAAGATGATGCACCAGAAGATATCACTGATACTCTGGAAAGAATCCTGTCTATCCAGGCTCAGGTATGGGTCACAGTAGCGAAGGCCATGACTGCATATGAGACAGCAGATGAGTCGGAAACAAGAAGAATCAATAAGTACATGCAGCAAGGCAGAGTCCAGAAGAAGTACATCCTCCACCCTGTATGCAGGAGTGCAATTCAACTCACAATCAGACATTCTCTGGCAGTCCGCATTTTCTTAGTTAGCGAGCTTAAGAGAGGCCGCAATACGGCAGGTGGGAGCTCCACGTATTACAACTTAGTAGGGGATGTAGACTCATACATCAGGAACACCGGACTTACTGCATTCTTCCTTACACTCAAATATGGAATTAATACCAAGACATCAGCCCTAGCACTCAGCAGCCTCACAGGCGATATCCAAAAGATGAAGCAGCTCATGCGTTTATATCGAATGAAGGGAGAAAATGCGCCGTACATGACATTGCTAGGTGACAGTGATCAGATGAGCTTTGCACCGGCTGAGTATGCACAGCTTTATTCTTTTGCCATGGGCATGGCATCAGTCTTAGATAAAGGAACTGGCAAATACCAATTCGCCAGAGACTTCATGAGCACATCATTCTGGAGACTCGGGGTGGAGTATGCTCAGGCTCAGGGGAGTAGCATCAACGAAGACATGGCTGCTGAGCTAAAACTAACCCCGGCAGCAAGAAGGGGCCTGGCAGCTGCTGCCCAACGAGTGTCTGAGGAAACTGGCAGCGTGGATATTCCTACTCAACAAGCCGGGGTCCTCACTGGGCTCAGCGATGGAGGCCCCCGAGCCTCTCAGGGTGGATCGAACAAGTCGCAAGGGCAACCAGATGCCGGAGATGGGGAGACCCAATTCTTGGATTTGATGAGAGCAGTGGCGAACAGCATGCGAGAAGCGCCAAACTCCGCACAGAGCACCACCCACCCGGAACCCCCCCCGACTCCCGGGCCATCACAAGATAACGACACTGACTGGGGGTAC
>ACJ10040
ATGTCTTCCGTATTTGACGAGTACGAACAGCTCCTCGCGGCTCAGACTCGCCCGAATGGAGCTCATGGAGGAGGGGAAAAGGGGAGTACCTTAAAAGTAGACGTCCCAGTATTCACTCTTAACAGTGATGACCCAGAAGATAGGTGGAACTTTGCGGTATTCTGCCTCCGGATTGCTGTTAGCGAAGATGCCAACAAACCACTCAGGCAAGGTGCTCTCATATCTCTTTTATGCTCCCACTCACAAGTGATGAGGAACCATGTTGCCCTTGCAGGGAAACAGAATGAAGCCACATTGGCCGTGCTTGAGATTGATGGCTTTGCCAACGGTATGCCCGAGTTCAACAATAGGAGTGGAGTGTCTGAAGAGAGAGCACAGAGATTCGCGATGATAGCAGGGTCTCTCCCTCGGGCATGCAGTAATGGCACCCGGTTCGTCACAGCCGGGGCCGAAGATGATGCACCAGAAGACATCACCGATACCCTGGAGAGGATCCTCTCTATCCAGGCCCAAGTATGGGTCACAGTAGCAAAAGCCATGACTGCGTATGAGACTGCAGATGAGTCAGAAACAAGACGAATCAATAAGTATATGCAGCAAGGCAGGGTCCAAAAGAAATACATCCTCTACCCGGTATGCAGGAGCACAATCCAACTCACGATCAGACAGTCTCTTGCAGTCCGCATCTTTTTGGTTAGCGAGCTCAAGAGAGGCCGCAACACGGCAGGTGGTACCTCTACTTATTATAACCTAGTAGGGGACGTAGACTCATATATCAGGAATACCGGGCTTACTGCATTCTTCTTGACACTCAAGTACGGAATCAACACCAAGACATCAGCCCTTGCACTTAGTAGCCTCTCAGGCGACATCCAGAAGATGAAGCAGCTCATGCGTTTATATCGGATGAAAGGAGATAATGCGCCGTACATGACATTGCTTGGTGATAGTGACCAGATGAGCTTTGCGCCTGCCGAGTATGCACAACTTTACTCCTTCGCCATGGGTATGGCATCAGTCCTAGATAAAGGTACTGGGAAATACCAATTTGCCAGGGACTTTATGAGCACATCATTCTGGAGACTTGGAGTAGAGTACGCTCAGGCTCAGGGAAGTAGCATTAACGAGGATATGGCTGCCGAGCTAAAGTTAACCCGAGCAGCAAGGAGAGGCCTGGCAGCTGCTGCCCAACGAGTCTCTGAGGAGACCAGCAGCATAGACATGCCTACTCAACAAGTCGGAGTCCTCACTGGGCTCAGCGAGGGGGGGTCCCAAGCCCTACAAGGCGGATCGAATAGATCGCAAGGGCAACCAGAAGCCGGGGATGGGGAGACCCAATTCCTGGATCTGATGAGAGCGGTAGCAAATAGCATGAGGGAAGCGCCAAACTCTGCACAGGGCACTCCCGAATCGGGGCCTCCCGCAACTCCTGGGCCATCCCAAGATAACGACACCGACTGGGGGTAT
>AGL09177
ATGTCGTCTGTTTTCGACGAATACGAGCAGCTCCTTGCTGCTCAGACCCGCCCTAACGGAGCCCATGGAGGGGGAGAGAAAGGGAGCACTTTAAAAGTTGAGGTCCCAGTATTTACCCTAAACAGTGATGATCCAGAAGATAGATGGAACTTTGCGGTATTCTGTCTTCGAATTGCCGTTAGTGAGGATGCCAACAAACCACTCAGGCAAGGTGCTCTTATATCCCTCTTATGCTCCCATTCTCAGGTGATGAGAAACCATGTTGCCCTTGCAGGAAAACAGAATGAGGCCACACTAGCTGTTCTTGAGATCGATGGTTTTGCTAATAATGTGCCCCAGTTCAACAATAGGAGCGGAGTGTCTGAGGAGAGAGCACAGAGATTCATGGTAATCGCAGGATCTCTCCCTCGGGCATGCAGCAACGGTACTCCGTTTGTCACGGCTGGGGTTGAAGATGATGCACCAGAAGATATCACTGACACTCTGGAAAGGATCCTATCTGTCCAAGTCCAGGTATGGGTCACGGTAGCAAAGGCCATGACTGCATATGAGACAGCAGATGAGTCAGAAACAAGAAGAATAAATAAGTATATGCAGCAGGGTAGAGTTCAGAAGAAGTACATCCTTCATCCTGTATGCAGGAGTGCAATTCAACTCATAATCAGACATTCTCTGGCAGTCCGTATTTTCCTGGTTAGTGAGCTCAAGAGGGGCCGTAATACAGCAGGTGGGAGCTCTACATATTACAACTTGGTCGGGGATGTAGACTCATACATCAGAAATACCGGGCTTACTGCGTTTTTCCTAACACTCAAATATGGAATCAATACCAAGACGTCAGCCCTCGCACTCAGCAGCCTCACAGGTGATATCCAAAAAATGAAACAGCTCATGCGTTTATATCGGATGAAAGGTGAAAATGCACCATACATGACATTGTTAGGTGACAGTGACCAGATGAGCTTTGCGCCAGCCGAATATGCACAACTTTATTCTTTTGCCATGGGCATGGCATCAGTCTTAGATAAGGGAACTGGCAAGTACCAATTTGCCAGGGACTTTATGAGCACATCGTTCTGGCGACTTGGAGTAGAGTATGCTCAGGCTCAGGGAAGTAGTATCAATGAAGACATGGCTGCTGAGTTAAAACTAACCCCAGCAGCAAGGAGAGGCCTGGCGGCTGCTGCCCAACGAGTATCTGAAGAAATCGGCAGCATGGACATTCCTACTCAACAAGCAGGAGTCCTCACCGGGCTCAGTGACGAAGGCCCCCGAACTTCACAGGGCGGATCAAACAAGCCGCAAGGGCAACCAGATGCTGGGGATGGGGAGACCCAATTCCTGGATTTTATGAGAGCAGTAGCGAACAGCATGCGGGAATCGCCCAATCCTGCACAGAGCACCACTCATCTAGAGCCTCCCCCAACCCCTGGGGCATCCCAAGACAACGACACTGACTGGGGGTAC
>ADH10214
ATGTCGTCCGTCTTTGACGAATACGAGCAGCTCCTCGCTGCTCAGACTCGTCCTAATGGAGCTCATGGAGGAGGAGAGAAAGGGAGCACTTTAAAAGTTGAGGTCCCAGTATTCACTCTTAACAGTGATGATCCAGAAGATAGATGGAATTTTGCGGTATTCTGTCTTCGGATTGCTGTTAGTGAGGATGCCAACAAACCGCTCAGGCAAGGTGCTCTCATATCCCTTTTATGCTCTCATTCCCAAGTGATGAGAAACCATGTTGCCCTTGCAGGGAAACAGAATGAGGCCACACTGGCTGTTCTTGAGATTGACAGTTTTACCAACAATGTGCCCCAGTTCAACAACAGGAGCGGAGTGTCTGAAGAGAGAGCACAGAGATTCATGGTGATAGCAGGATCTCTCCCCCGGGCATGCAGTAACAATACTCCATTCGTTACAGCTGGAATTGAAGATGATGTGCCAGAAGACATCACTGACACCCTGGAGAGAATCTTATCTATCCAGGCTCAGGTATGGGTCACAGTAGCAAAAGCCATGACTGCATATGAGACAGCAGATGAGTCAGAAACAAGAAGGATCAATAAGTATATGCAGCAAGGTAGAGTCCAGAAGAAGTACATCCTCCATCCCGTATGCAGGAGTGCAATTCAACTCACAATCAGACATTCTCTGGCGGTCCGCATTTTTTTAGTTAGTGAGCTTAAGAGAGGCCGCAATACGGCAGGTGGGAGCTCTACGTATTACAACTTAGTTGGGGATGTAGATTCATACATAAGGAACACAGGGCTTACTGCATTCTTCCTGACACTCAAGTATGGGATCAATACTAAGACATCAGCCCTTGCACTCAGTAGTCTCACAGGTGATATCCAAAAAATGAAGCAACTTATGCGTTTATATCGGATGAAAGGAGAAAATGCACCGTACATGACATTGCTAGGTGACAGCGACCAGATGAGCTTCGCACCGGCCGAATACGCACAACTCTATTCTTTTGCCATGGGCATGGCATCAGTCTTAGATAAGGGAACCGGTAAATACCAATTCGCCAGAGACTTCATGAGCACATCATTTTGGAGACTCGGGGTAGAGTATGCTCAGGCTCAGGGAAGTAGCATCAATGAGGATATGGCTGCTGAGCTAAAATTAACTCCGGCAGCAAGGAGGGGCCTGGCAGCTGCTGCCCAACGAGTATCTGAGGAAATTGGCAACATGGACATCCCTGCTCAACAGGCCGGGGTCCTCACTGGGCTCAGCGATGAAGGTCCCCGAGCCCCGCAGGGTGGACCGAGCAAACCACAAAGGCAACCGGACGCCGGGGATGGAGAGACACAATTCCTGGACCTGATGAGAGCAGTAGCAAATAGCATGCGAGAAGCGCCAGACTCTGCACAGAGCACTATTCATCCGGAGCCCCCCTCAACTCACGGGCCATCTCAGGACAACGACACTGACTGGGGGTAC
>BAI66067
ATGTCCTCCGTATTCGATGAATACGAGCAACTCCTTGCTGCTCAGACACGCCCTAATGGATCTCATGGGGGGGGAGAGAAGGGTAGTACCCTCAAAGTGGAAGTGCCAGTCTTCACACTCAACAGTGATGACCCGGAGGACAGGTGGAACTTTGCAGTCTTCTGCCTTCGGATTGCAGTCAGTGAGGATGCAAACAAGCCTCTGAGGCAAGGAGCACTTATATCTCTACTGTGCTCTCACTCGCAAGTGATGAGGAACCATGTGGCACTGGCTGGAAAGCAAAGTGAGGCAACACTGGCAATACTTGAGATTGACGGATTCTCAAATGGTATGCCGCAGTTTAACAACAGGAGTGGCGTATCTGAGGAGAGGGCCCAGAGATTCATGATGATAGCAGGCTCCCTGCCTCGCGCATGCAGCAATGGGACCCCGTTTGTCACGGCCGGAGTGGAGGATGATGCCCCTGAAGACATAACTGACACTCTTGAGAGAATCCTCTCCATCCAGGTTCAAGTCTGGGTTACTGTTGCCAAAGCCATGACAGCTTATGAGACCGCAGATGAGTCAGAGACCAGAAGAATAAACAAGTACATGCAACAGGGCAGGGTCCAGAAGCGGTACATCCTCCACCCGGTGTGTAGAAGTGCGATCCAGCTTACCATCAGACAGTCACTAGCTGTCAGAATCTTCCTAGTGAGTGAGCTCAAGAGAGGTCGTAATACTGCTGGCGGCACCTCAACTTATTACAACCTCGTGGGAGATGTGGACTCATACATCAGGAACACTGGTCTTACCGCATTCTTCCTCACACTCAAGTATGGTATTAACACCAAGACATCCGCGCTTGCACTGAGCAGCCTCTCCGGTGACATCCAAAAGATGAAACAGCTAATGCGCTTGTATCGGATGAAAGGGGAGAATGCCCCATACATGACTCTACTGGGTGACAGCGACCAAATGAGCTTCGCACCAGCAGAATATGCCCAGCTGTATTCATTTGCAATGGGTATGGCATCTGTATTGGACAAAGGAACTGTCAAATACCAGTTTGCTAGGGATTTCATGAGCACCTCGTTCTGGCGACTTGGGGTGGAATATGCTCAGGCACAGGGCAGTAGTATCAACGAAGACATGGCCGCTGAATTGAAACTAACACCGGCAGCAAGAAGAGGGCTTGCGGCAGCAGCTCAGAGAGTGTCCGAGGATGCCAGCAACATGGACCTTCCAACCCAGCAAGCAGGTGTCCTGACAGGGCTAAGTGACAGCACACCCCCTGCTCAACCAGGCGGTCCCAGCAAACCACAGAGCTCTGCCGATGGAAATGATGGTGAGACCCAGTTTCTTGATCTGATGCGGGCAGTCGCTAACAGCATGAGGGATGCCCCCAACTCGGCACAGGGCAGCCCCCAGCCTGCTCCCCCCCCAACCCCCGGAGGGGGTCAGGACAACGACACCGACTGGGGATAC
>ADZ45533
ATGTCGTCTGTCTTCGACGAATACGAGCAGCTCCTCGCTGCTCAGACCCGCCCTAATGGAGCTCACGGAGGAGGAGAAAAAGGGAGCACCTTAAAAGTTGAGGTCCCAGTATTCACTCTTAACAGTGATGATCCAGAAGATAGATGGAATTTTGCGGTATTTTGTCTTCGGATCGCTGTTAGTGAGGATGCCAACAAACCGCTCAGGCAAGGTGCTCTCATATCCCTCCTATGCTCCCATTCTCAGGTGATGAGAAACCATGTTGCCCTTGCAGGGAAGCAAAACGAGGCCACACTGGCTGTTCTTGAGATTGATGGTTTTACCAACAGTATGCCCCAGTTCAACAACAGAAGCGGAGTGTCTGAGGAGAGGGCACAGAGATTTATGGTGATAGCGGGGTCTCTTCCCCGGGCATGCAGTAACGGTACTCCGTTCGTTACAGCTGGAGTTGAAGATGATGCGCCAGAAGATATCACTGACACTCTGGAAAGAATACTATCTATCCAGGCTCAGATATGGGTCACAGTAGCAAAGGCCATGACTGCATATGAGACAGCAGATGAGTCAGAAACAAGAAGGATCAATAAGTATATGCAGCAAGGTAGAGTCCAGAAGAAGTACATCCTCCACCCCGTATGCAGGAGTGCAATTCAACTCACAATCAGGCATTCTCTGGCAGTCCGCATTTTCTTAGTTAGTGAGCTTAAAAGAGGCCGCAATACGGCAGGTGGGAGCTCCACATATTACAACTTAGTTGGGGATGTAGACTCGTACATCAGGAACACCGGGCTTACCGCATTCTTCCTGACACTCAAGTATGGAATCAATACCAAGACATCAGCCCTTGCACTCAGCAGCCTCGCAGGTGATATCCAAAAAATGAAACAGCTTATGCGTCTATATAGGATGAAAGGGGAAAATGCACCGTACATGACATTGTTAGGTGACAGTGACCAGATGAGCTTTGCACCAGCTGAATATGCACAACTTTATTCTTTTGCCATGGGCATGGCATCGGTCTTAGATAAGGGAACTGGTAAATACCAATTCGCCAGAGACCTCATGAGCACATCATTCTGGAGACTTGGGGTGGAGTATGCTCAGGCACAGGGAAGCAGCATCAATGAGGATATGGCTGCTGAGCTGAAACTAACTCCAGCAGCAAGGAGAGGCCTGGCAGCTGCTGCCCAACGGGTGTCTGAGGAAATTGGCAGTGTGGATATTCCTACTCAACAGGCCGGGGTCCTCACTGGGCTCAGCGACGAAGGTCTTCGAGCCCCACAAGGTGGACCGACTAAGTCGCAGGGGCAACCGGATGCCGGGGATGGGGAGACCCAATTCTTGGACTTGATGAGAGCAGTTGCGAATAGCATGCGAGAAGCGCCAAATTCTGCACAGAGCACCACCCGCCCGGAGCCCCCTCCATCTCCTGGGGCATCCCAAGACAATGGCACCGACTGGGGGTAC
>AGG20305
ATGTCGTCTGTTTTCGACGAATACGAGCAACTCCTCGCTGCTCAGACCCGCCCTAACGGAACTCATGGAGGGGGAGAGAAAGGGAGCACTTTAAAAGTTGAGGTCCCAGTATTTACCCTAAACAGTGATGATCCAGAGGATAGATGGAATTTTGCGGTATTCTGTCTTCGGATTGCTGTTAGCGAGGATGCCAACAAACCACTCAGGCAAGGTGCTCTTATATCCCTCTTATGCTCCCATTCTCAGGTGATGAGAAACCATGTTGCCCTTGCAGGGAAACAGAATGAGGCCACACTGGCTGTTCTTGAGATCGATGGTTTTGCTAACAGTGTGCCCCAGTTCAACAATAGGAGTGGAGTGTCTGAGGAGAGAGCACAGAGATTCATGGTAATCGCAGGATCTCTCCCTCGGGCATGCAGCAACGGTACTCCGTTTGTCACAGCTGGGGTAGAAGATGATGCACCAGAAGATATCACTGACACTCTGGAAAGAATCCTATCTATCCAAGTTCAGGTATGGGTCACAGTAGCAAAGGCCATGACTGCATATGAGACAGCAGATGAGTCAGAAACAAGAAGAATAAATAAGTATATGCAGCAAGGTAGAGTTCAGAAGAAGTACATCCTTCATCCTGTATGCAGGAGTGCAATTCAACTCACAATCAGACATTCTCTGGCAGTCCGTATTTTCCTAGTTAGTGAGCTCAAGAGGGGCCGCAATACAGCAGGTGGGAGCTCTACATATTACAACTTGGTCGGGGATGTAGACTCATACATCAGAAACACCGGGCTTACTGCATTTTTCCTAACACTCAAATATGGAATCAATACCAAGACGTCAGCCCTCGCACTCAGCAGCCTCACAGGTGATATCCAAAAAATGAAACAGCTCATGCGTTTATATCGGATGAAAGGTGAAAATGCACCATACATGACATTGTTAGGTGACAGTGACCAGATGAGCTTTGCACCAGCTGAGTATGCACAACTCTATTCTTTTGCCATGGGCATGGCATCAGTCTTAGATAAGGGAACTGGCAAGTACCAATTCGCCAGGGACTTTATGAGCACATCATTCTGGAGACTTGGAGTAGAGTATGCTCAGGCTCAGGGAAGTAGCATCAATGAGGACATGGCTGCTGAGCTAAAACTAACCCCGGCAGCAAGGAGAGGCCTGGCAGCTGCTGCCCAACGAGTATCCGAAGAAATCGGCAGCATGGACATTCCCACTCAACAGGCGGGAGTCCTCACCGGGCTCAGTGACGAAGGCCCCCGAACTCCACAGGGTGGATCAAACAAGCCGCAAGGGCAACCAGGTGCCGGGGATGGGGAGACCCAATTCTTGGATTTTATGAGAGCAGTGGCGAACAGCATGCGGGAAGCGCCAAATCCTGCACAGAGCACCACCCATCCAGAGCCTCCCCCAACCCCTGGGGCATCCCAAGACAACGACACTGACTGGGGGTAC
>AAZ76399
ATGTCCTCCGTATTCGATGAATACGAGCAACTCCTTGCTGCTCAGACACGCCCTAATGGATCTCATGGGGGAGGAGAGAAGGGTAGTACCCTCAAAGTGGAAGTGCCAGTCTTCACACTCAACAGTGATGACCCGGAGGACAGGTGGAACTTTGCAGTCTTCTGCCTTCGGATTGCAGTCAGTGAGGATGCAAACAAGCCTCTGAGGCAAGGAGCACTTATATCTCTACTGTGCTCTCACTCGCAAGTGATGAGGAACCATGTGGCACTGGCTGGAAAGCAAAGTGAGGCAACACTGGCAATACTTGAGATTGACGGATTCTCAAATGGTATGCCGCAGTTTAACAACAGAAGTGGCGTATCCGAGGAAAGGGCCCAGAGGTTCATGATGATAGCAGGCTCCCTGCCTCGTGCATGCAGCAATGGGACCCCGTTTGTCACGGCCGGAGTGGAGGATGATGCCCCTGAAGACATAACTGACACTCTTGAGAGAATCCTCTCCATCCAGGTTCAAGTCTGGGTTACTGTTGCCAAAGCCATGACAGCTTACGAGACCGCAGATGAGTCAGAGACCAGAAGAATAAACAAGTACATGCAACAGGGCAGGGTCCAGAAACGGTACATCCTCCACCCGGTGTGTAGAAGTGCGATCCAGCTTACCATCAGACAGTCACTAGCTGTCAGAATCTTCCTAGTGAGTGAGCTCAAGAGAGGTCGTAATACTGCTGGTGGCACCTCAACTTATTACAACCTCGTGGGAGATGTGGACTCGTACATCAGGAACACTGGTCTTACCGCATTCTTCCTCACACTCAAGTACGGTATTAACACCAAGACATCTGCGCTTGCACTGAGCAGCCTCTCCGGTGACATCCAAAAGATGAAACAGCTAATGCGCTTGTATCGGATGAAAGGGGAGAATGCCCCGTACATGACCCTACTGGGTGACAGCGACCAAATGAGCTTCGCACCAGCAGAATATGCCCAGCTGTATTCATTTGCAATGGGTATGGCATCTGTATTGGACAAAGGAACTGTCAAATACCAGTTTGCTAGGGATTTCATGAGCACATCATTCTGGCGACTTGGGGTGGAATATGCTCAGGCACAGGGCAGTAGTATCAACGAAGACATGGCCGCTGAATTGAAGCTAACACCGGCAGCAAGAAGAGGGCTTGCGGCAGCAGCTCAGAGAGTGTCCGAGGATGCCAGCAACATGGACCTTCCAACCCAGCAAGCAGGTGTCTTGACAGGGCTAAGTGACAGCACACCCTCTGCTCAACCAAGCGGTCCCAGCAAACCACAGAGCTCCGCCGATGGAAATGATGGTGAGACCCAGTTTCTTGATCTAATGCGGGCAGTCGCTAACAGCATGAGGGACGCCCCCAACTCGGCACAGGGCAGCCCCCAGCCTGCTCCCCCCCCAACCCCCGGAGGGGGCCAGGACAACGACACCGACTGGGGATAC
>ABF18949
ATGTCGTCTGTTTTCGACGAATACGAGCAGCTCCTCGCTGCTCAGACCCGCCCTAACGGAGCTCATGGAGGGGGAGAGAAAGGGAGCACTTTAAAAGTTGAGGTCCCAGTATTTACCCTAAACAGTGATGATCCAGAGGATAGATGGAATTTTGCGGTATTCTGTCTTCGGATTGCTGTTAGCGAGGATGCCAACAAACCACTCAGGCAAGGTGCTCTTATATCCCTCTTATGCTCCCATTCTCAGGTGATGAGAAACCATGTTGCCCTTGCAGGGAAACAGAATGAGGCCACACTGGCTGTTCTTGAGATCGATGGTTTTGCTAACAGTGTGCCCCAGTTCAACAATAGGAGTGGAGTGTCCGAGGAGAGAGCACAGAGATTCATGGTAATCGCAGGATCCCTCCCTCGGGCATGCAGCAACGGTACTCCGTTTGTCACAGCTGGGGTTGAAGACGATGCACCAGAAGATATCACTGACACTCTGGAAAGAATCCTATCTATCCAAGTCCAGGTATGGGTCACGGTAGCAAAGGCCATGACTGCATATGAGACAGCAGATGAGTCAGAAACAAGAAGAATAAATAAGTATATGCAGCAAGGTAGAGTTCAGAAGAAGTACATCCTTCATCCTGTATGCAGGAGTGCAATTCAACTCACAATCAGACATTCTCTGGCAGTCCGTATTTTCCTAGTTAGTGAGCTCAAGAGGGGCCGTAATACAGCAGGTGGGAGCTCTACATATTACAACTTGGTCGGGGATGTAGACTCATACATCAGAAACACCGGGCTTACTGCATTTTTCCTAACGCTCAAATATGGAATCAATACCAAGACGTCAGCCCTCGCACTCAGCAGCCTCACAGGTGATATCCAAAAAATGAAACAGCTCATGCGTTTATATCGGATGAAAGGTGAAAATGCACCATACATGACATTGTTAGGTGACAGTGACCAGATGAGCTTTGCACCAGCCGAATATGCACAACTTTATTCTTTTGCCATGGGCATGGCATCGGTCTTAGATAAGGGGACTGGCAAGTACCAATTCGCCAGGGACTTTATGAGCACATCATTCTGGAGACTTGGAGTAGAGTATGCTCAGGCTCAGGGAAGTAGCATCAATGAGGACATGGCTGCTGAGTTAAAACTAACCCCGGCAGCAAGGAGAGGCCTGGCAGCTGCCGCCCAACGAGTATCTGAAGAAGTCGGCAGCATGGACATTCCTACTCAACAAGCGGGAGTCCTCACCGGGCTCAGTGACGAGGGCCCCCGAACTTCACAGGGCGGATCAAACAAGCCGCAAGGGCAACCAGATGCCGGGGATGGGGAGACCCAATTCTTGGATTTTATGAGAGCAGTGGCGAACAGCATGCGGGAAGCGCCAAATCCTGCACAGAGCACCACCCATCCAGAGCCCCCCCCAACCCCTGGGGCGTCCCAAGACAACGACACTGACTGGGGGTAC
>AFP86347
ATGTCTTCCGTCTTTGACGAGTACGAGCAGCTCCTCGCTGCTCAGACCCGCCCTAATGGAGCCCACGGAGGAGGGGAGAAAGGGAGCACTTTAAAAGTTGAGGTTCCAGTATTCACACTCAACAGTGACGATCCGGAGGATAGGTGGAATTTTGCTGTATTCTGTCTTCGAATTGCTGTTAGTGAGGATGCCAACAAACCGCTCAGGCAAGGTGCTCTCATTTCCCTCCTGTGTTCTCATTCCCAGGTGATGAGGCACCATGTTGCCCTTGCAGGAAAGCAAAACGAGGCAACACTGGCAGTCCTTGAGATTGATGGTTTTACCAACAGTGTGCCCCAGTTCAACAACAGGAGTGGAGTATCTGAAGAGAAAGCACAGAGATTTATGATGATAGCAGGGTCTCTTCCTCGGGCATGCAGTAATGGTACTCCGTTTGTCACGGCTGGCGTTGAGGATGATGCACCAGAGGACATCACCGACACCTTGGAAAGAATCCTATCCATCCAGGCTCAAATATGGGTCACAGTAGCAAAGGCCATGACTGCATATGAGACGGCAGATGAGTCAGAAACAAGAAGAATCAATAAATATATGCAGCAGGGCAGGGTCCAAAAGAAATACATTCTCCATCCCGTATGCAGGAGTGCAATTCAACTCACAATCAGACATTCTCTGGCAGTTCGCATCTTCTTAGTTAGCGAGCTTAAGAGAGGTCGCAATACAGCAGGTGGGAGCTCCACATATTACAACTTAGTAGGGGATGTGGACTCGTACATCAGGAATACCGGGCTCACTGCATTCTTCTTAACACTCAAATATGGAATTAATACCAAAACATCAGCCCTTGCTCTGAGCAGTCTCACGGGAGACATCCAAAAAATGAAGCAGCTCATGCGTCTATATCGGATAAAAGGGGAAAATGCACCATACATGACTTTGTTAGGTGACAGTGACCAGATGAGCTTTGCACCAGCTGAATATGCGCAGCTCTACTCTTTTGCCATGGGCATGGCATCAGTTCTAGATAAAGGAACTGGCAAATATCAATTCGCCAGAGACTTCATGAGCACATCATTCTGGAGGCTTGGAGTGGAGTATGCTCAGGCTCAGGGGAGTAGCATCAATGAGGACATGGCTGCTGAGTTAAAACTAACCCCGGCAGCAAGGAGAGGCCTGGCAGCTGCCGCCCAACGAGCGTCCGAGGAGAGTGGTAGCATGGATGTTCCTGCTCAACAAGCTGGGGTTCTCACTGGGCTCAGCGACAGCGGCCCCCGGACCCCACAAAGTGGATCGGGCAAGTTACAAGAGCAACCAGGTGCCGGGGATGGGGAGACTCAATTCTTGGACTTAATGAGAGCAGTAGCAAATAGCATGCGAGAGGCGCCAAACTCCTCACAGAGCACCACCCATCCAGAGCCTCCCCCAACCCCTGGGCCGCCTCAAGACAACGACACTGATTGGGGGTAC
>AEV40795
ATGTCATCTGTCTTTGACGAATACGAGCAGCTCCTTGCTGCCCAGACCCGCCCTAACGGAACTCACGGAGGAGGAGAGAAAGGGAGCACCTTAAAAGTTGAGGTCCCAGTATTCACCCTTAACAGTGATGATCCGGAGGATAGATGGAATTTCGCGGTATTCTGTCTTCGGATTGCTGTTAGTGAGGATGCCAACAAACCACTCAGGCAAGGTGCTCTTATATCCCTCTTATGCTCTCATTCTCAGGTGATGAGGAACCATGTTGCCCTTGCAGGGAAACAGAATGAGGCCACACTGGCTGTTCTTGAGATCGACGGTTTTACCAACAATGTGCCCCAGTTCAACAATAGGAGTGGAGTGTCTGAGGAGAGAGCACAGAGATTCATGGTAATAGCAGGATCTCTTCCTCGGGCATGCAGTAACGGTACCCCGTTCGTCACGGCTGGGGTTGAAGATGATGCACCAGAAGATATCACCGACACTCTGGATAGAATCCTATCTATCCAAGCTCAGGTATGGGTCACAGTAGCCAAGGCCATGACTGCATATGAGACAGCAGATGAATCAGAAACAAGAAGAATAAATAAGTATATGCAGCAAGGTCGAGTTCAGAAGAAGTACATCCTTCACCCTGTATGCAGGAGTGCGATTCAACTCACAATCAGACATTCTCTGGCGGTCCGTATTTTCCTGGTTAGTGAACTCAAAAGGGGCCGCAATACAGCAGGTGGGAGCTCTACATATTACAACTTGGTTGGAGATGTAGACTCATACATCAGAAACACCGGGCTTACTGCATTCTTCCTAACACTCAAATATGGAATCAATACCAAGACGTCAGCCCTTGCACTCAGCAGCCTCACAGGTGATATCCAGAAAATGAAACAGCTCATGCGTTTGTATCGGATGAAAGGTGAAAATGCACCGTACATGACATTGTTAGGTGACAGTGACCAGATGAGTTTCGCACCAGCTGAGTATGCACAACTTTATTCTTTCGCCATGGGCATGGCATCAATCCTAGACAAGGGGACTGGCAAGTACCAGTTTGCCAGGGACTTCATGAGCACATCATTCTGGAGACTCGGAGTAGAGTATGCTCAGGCTCAGGGAAGTAGCATCAATGAGGACATGGCTGCTGAGCTTAAACTAACCCCAGCAGCAAGGAGAGGCCTGGCAGCTGCTGCCCAACGAGTATCCGAAGAAATCGGCAGCATGGATATTCCTACCCAACAGGCAGGGGTCCTCACCGGACTCAGTGATGAAGGCCCACGAGCTTCACAGGGCGGTTCGAACAAGCCGCAAGGGCAACCGGACACTGGGGATGGAGAGACCCAATTCTTGGACTTTATGAGAGCAGTGGCGAACAGCATGCGGGAAGCACCAAACTCCGCACAGAGCACCACTAATCCGGAGCCTCCCCCAACTCCTGGGCCATCCCAAGACAACGACACTGACTGGGGGTAC
>ABZ80386
ATGTCTTCCGTATTCGACGAGTACGAACAGCTCCTCGCGGCTCAGACTCGCCCCAATGGAGCTCATGGAGGGGGGGAGAAAGGGAGTACCTTAAAAGTAGACGTCCCGGTATTCACTCTTAACAGTGATGACCCAGAAGATAGGTGGAGCTTTGTGGTATTCTGCCTCCGGATTGCTGTTAGCGAAGATGCCAACAAACCACTCAGGCAAGGTGCTCTCATATCTCTTTTATGCTCCCACTCACAGGTAATGAGGAACCATGTTGCCCTTGCAGGGAAACAGAATGAAGCCACATTGGCCGTGCTTGAGATTGATGGCTTTGCCAACGGCACGCCCCAGTTCAACAATAGGAGTGGAGTGTCTGAAGAGAGAGCACAGAGATTTGCGATGATAGCAGGATCTCTCCCTCGGGCATGCAGCAACGGCACCCCGTTCGTCACAGCCGGGGCTGAAGATGATGCACCAGAAGACATCACCGATACCCTGGAGAGGATCCTCTCTATCCAGGCTCAAGTATGGGTCACAGTAGCAAAAGCCATGACTGCGTATGAGACTGCAGATGAGTCGGAAACAAGGCGAATCAATAAGTATATGCAGCAAGGCAGGGTCCAAAAGAAATACATCCTCTACCCCGTATGCAGGAGCACAATCCAACTCACGATCAGACAGTCTCTTGCAGTCCGCATCTTTTTGGTTAGCGAGCTCAAGAGAGGCCGCAACACGGCAGGTGGTACCTCTACTTATTATAACCTAGTAGGGGACGTAGACTCATATATCAGGAATACCGGGCTTACTGCATTCTTCTTGACACTCAAGTACGGAATCAACACCAAGACATCAGCCCTTGCACTTAGTAGCCTCTCAGGCGACATCCAGAAGATGAAGCAGCTCATGCGTTTGTATCGGATGAAAGGAGATAATGCGCCGTACATGACATTACTTGGTGATAGTGACCAGATGAGCTTTGCGCCTGCCGAGTATGCACAACTTTACTCCTTTGCCATGGGTATGGCATCAGTCCTAGATAAAGGTACTGGGAAATACCAATTTGCCAGGGACTTTATGAGCACATCATTCTGGAGACTTGGAGTAGAGTACGCTCAGGCTCAGGGAAGTAGCATTAACGAGGATATGGCTGCCGAGCTAAAGCTAACCCCGGCAGCAAGGAGGGGCCTGGCAGCTGCTGCCCAACGAGTCTCCGAGGTGACCAGCAGCATAGACATGCCTACTCAACAAGTCGGAGTCCTCACTGGGCTTAGCGAGGGGGGATCCCAAGCCCTACAAGGCGGATCGAATAGATCGCAAGGGCAACCAGAAGCCGGGGATGGGGAGACCCAATTCCTGGATCTGATGAGAGCGGTAGCAAATAGCATGAGGGAGGCGCCAAACTCTGCACAGGGCACTCCCCAATCGGGGCCTCCCCCAACTCCTGGGCCATCCCAAGATAACGACACCGACTGGGGGTAT
>AEW24470
ATGTCGTCTGTTTTCGACGAATACGAGCAGCTCCTTGCTGCTCAGACCCGCCCCAACGGAGCCCATGGAGGGGGAGAGAAAGGGAGCACTTTAAAAGTTGAGGTCCCAGTATTTACCCTAAACAGTGATGATCCAGAGGATAGATGGAACTTTGCGGTATTCTGTCTTCGGATTGCTGTTAGTGAGGATGCCAACAAACCACTCAGGCAAGGTGCTCTTATATCCCTCTTATGCTCCCATTCTCAGGTGATGAGAAACCATGTTGCCCTTGCAGGAAAACAGAATGAGGCCACACTAGCTGTTCTTGAGATCGATGGTTTTGCTAACAGTGTACCCCAGTTCAACAATAGGAGTGGAGTGTCCGAGGAGAGAGCACAGAGATTCATGGTAATCGCAGGATCTCTCCCTCGGGCATGCAGCAACGGTACTCCGTTTGTCACGGCTGGGGTTGAAGATGATGCACCAGAAGATATCACTGACACTCTGGAAAGGATCCTATCTGTCCAAGTCCAGGTATGGGTCACGGTAGCAAAGGCCATGACTGCATATGAGACAGCAGATGAGTCAGAAACAAGAAGAATAAATAAGTATATGCAGCAGGGTAGAGTTCAGAAGAAGTACATCCTTCATCCTGTATGCAGGAGTGCAATTCAACTCATAATCAGACATTCTTTGGCAGTCCGTATTTTCCTGGTTAGTGAGCTCAAGAGGGGCCGTAATACAGCAGGTGGGAGCTCTACATATTACAACTTGGTCGGGGATGTAGACTCATACATCAGAAATACCGGGCTTACTGCGTTTTTCCTAACACTCAAATATGGAATCAATACCAAGACGTCAGCCCTCGCACTCAGCAGCCTCACAGGTGATATCCAAAAAATGAAACAGCTCATGCGTTTATATCGGATGAAAGGTGAAAATGCACCATACATGACATTATTAGGTGACAGTGACCAGATGAGTTTTGCGCCAGCCGAATATGCACAACTTTATTCTTTTGCCATGGGCATGGCATCAGTCTTAGATAAGGGAACTGGCAAGTACCAATTTGCCAGGGACTTTATGAGTACATCATTCTGGCGACTTGGAGTAGAGTATGCTCAGGCTCAGGGAAGTAGTATCAATGAGGACATGGCTGTTGAGTTAAAACTAACCCCAGCAGCAAGGAGAGGCCTGGCAGCTGCTGCCCAACGAGTATCTGAAGAAATCGGCAGCATGGACATTCCTACTCAACAAGCAGGAGTCCTCACCGGGCTCAGTGACGAAGGCCCCCGAACTCCACAGGGCGGATCAAACAAGCCGCAAGGGCAACCAGATGCTGGGGATGGGGAGACCCAATTCCTGGATTTTATGAGAGCAGTGGCAAACAGCATGCGGGAAGCGCCAAATCCTGCACAGAGCACCACCCATCTAGAGCCTCCCCCGACCCCTGGGGCATCCCAAGACAACGACACTGACTGGGGGTAC
>ABG29397
ATGTCGTCTGTTTTCGACGAATACGAGCAGCTCCTCGCTGCTCAGACCCGCCCTAACGGAGCTCATGGAGGGGGAGAGAAAGGGAGCACTTTAAAAGTTGAGGTCCCAGTATTTACCCTAAACAGTGATGATCCAGAGGATAGATGGAATTTTGCGGTATTCTGTCTTCGGATTGCTGTTAGCGAGGATGCCAACAAACCACTCAGGCAAGGTGCTCTTATATCCCTCTTGTGCTCCCATTCTCAGGTGATGAGAAACCATGTTGCTCTTGCAGGGAAACAGAATGAGGCCACACTGGCTGTTCTTGAGATCGATGGTTTTGCTAACAGTGTGCCCCAGTTCAACAATAGGAGTGGAGTGTCTGAGGAGAGAGCACAGAGATTCATGGTAATCGCAGGATCTCTCCCTCGGGCATGCAGCAACGGTACTCCGTTTGTCACAGCTGGGGTTGAAGATGATGCACCAGAAGATATCACTGACACTCTGGAAAGAATCCTATCTATCCAAGTCCAGGTATGGGTCACGGTAGCAAAGGCCATGACTGCATATGAGACAGCAGATGAGTCAGAAACAAGAAGAATAAATAAGTATATGCAGCAAGGTAGAGTTCAGAAGAAGTACATCCTTCATCCTGTATGCAGGAGTGCAATTCAACTCACAATCAGACATTCTCTGGCAGTCCGTATTTTCCTAGTTAGTGAGCTCAAGGGGGGCCGTAATACAGCAGGTGGGAGCTCTACATATTACAACTTGGTCGGGGATGTAGACTCATACATCAGAAACACCGGGCTTACTGCATTTTTCCTAACACTCAAATATGGAATCAATACCAAGACGTCAGCCCTCGCACTCAGCAGCCTCACAGGTGATATCCAAAAAATGAAACAGCTCATGCGTTTATATCGGATGAAAGGTGAAAATGCACCATACATGACATTGTTAGGTGACAGTGACCAGATGAGCTTTGCACCAGCCGAATATGCACAACTTTATTCTTTTGCCATGGGCATGGCATCAGTCTTAGATAAGGGAACTGGCAAGTACCAATTCGCCAGGGACTTTATGAGCACATCATTCTGGAGACTTGGAGTAGAGTATGCTCAGGCTCAGGGAAGTAGCATCAATGAGGACATGGCTGCTGAGTTAAAACTAACCCCGGCAGCAAGGAGAGGCCTGGCAGCTGCTGCCCAACGAGTATCTGAAGAAATCGGCAGCATGGACATTCCTACTCAACAAGCGGGAGTCCTCACCGGGCTCAGTGACGAAGGCCCCCGAACTCCACAGGGCGGATCAAACAAGCCGCAAGGGCAACCAGATGCCGGGGATGGGGAGACCCAATTCTTGGATTTTATGAGAGCGGTGGCGAACAGCATGCGGGAAGCACCAAATCCTGCACAGAGCACCACCCATCCAGAGCCTCCCCCAACCCCTGGGGCATCCCAAGACAACGACACCGACTGGGGGTAC
>CAB51322
ATGTCTTCCGTATTTGATGAGTACGAACAGCTCCTCGCGGCTCAGACTCGCCCCAATGGAGCTCATGGAGGGGGAGAAAAAGGGAGTACCTTAAAAGTAGACGTCCCGGTATTCACTCTTAACAGTGATGACCCAGAAGATAGATGGAGCTTTGTGGTATTCTGCCTCCGGATTGCTGTTAGCGAAGATGCCAACAAACCACTCAGGCAAGGTGCTCTCATATCTCTTTTATGCTCCCACTCACAGGTAATGAGGAACCATGTTGCCCTTGCAGGGAAACAGAATGAAGCCACATTGGCCGTGCTTGAGATTGATGGCTTTGCCAACGGCACGCCCCAGTTCAACAATAGGAGTGGAGTGTCTGAAGAGAGAGCACAGAGATTTGCGATGATAGCAGGATCTCTCCCTCGGGCATGCAGCAACGGAACCCCGTTCGTCACAGCCGGGGCCGAAGATGATGCACCAGAAGACATCACCGATACCCTGGAGAGGATCCTCTCTATCCAGGCTCAAGTATGGGTCACAGTAGCAAAAGCCATGACTGCGTATGAGACTGCAGATGAGTCGGAAACAAGGCGAATCAATAAGTATATGCAGCAAGGCAGGGTCCAAAAGAAATACATCCTCTACCCCGTATGCAGGAGCACAATCCAACTCACGATCAGACAGTCTCTTGCAGTCCGCATCTTTTTGGTTAGCGAGCTCAAGAGAGGCCGCAACACGGCAGGTGGTACCTCTACTTATTATAACCTGGTAGGGGACGTAGACTCATACATCAGGAATACCGGGCTTACTGCATTCTTCTTGACACTCAAGTACGGAATCAACACCAAGACATCAGCCCTTGCACTTAGTAGCCTCTCAGGCGACATCCAGAAGATGAAGCAGCTCATGCGTTTGTATCGGATGAAAGGAGATAATGCGCCGTACATGACATTACTTGGTGATAGTGACCAGATGAGCTTTGCGCCTGCCGAGTATGCACAACTTTACTCCTTTGCCATGGGTATGGCATCAGTCCTAGATAAAGGTACTGGGAAATACCAATTTGCCAGGGACTTTATGAGCACATCATTCTGGAGACTTGGAGTAGAGTACGCTCAGGCTCAGGGAAGTAGCATTAACGAGGATATGGCTGCCGAGCTAAAGCTAACCCCAGCAGCAAGGAGGGGCCTGGCAGCTGCTGCCCAACGGGTCTCCGAGGAGACCAGCAGCATAGACATGCCTACTCAACAAGTCGGAGTCCTCACTGGGCTTAGCGAGGGGGGGTCCCAAGCTCTACAAGGCGGATCGAATAGATCGCAAGGGCAACCAGAAGCCGGGGATGGGGAGACCCAATTCCTGGATCTGATGAGAGCGGTAGCAAATAGCATGAGGGAGGCGCCAAACTCTGCACAGGGCACTCCCCAATCGGGGCCTCCCCCAACTCCTGGGCCATCCCAAGATAACGACACCGACTGGGGGTAT
>ABG29391
ATGTCGTCTGTTTTTGACGAATACGAGCAGCTCCTCGCTGCCCAGACCCGCCCTAACGGAACTCATGGAGGGGGAGAGAAAGGGAGCACTTTAAAAGCTGAGGTCCCAGTATTTACCCTAAACAGTGATGATCCAGAGGATAGATGGAATTTTGCTGTATTCTGTCTCCGGATTGCTGTTAGCGAGGATGCCAACAAACCACTCAGGCAAGGTGCTCTTATATCCCTCTTATGCTCTCATTCTCAGGTGATGAGAAACCATGTTGCCCTTGCAGGGAAACAGAATGAAGCCACACTGGCTGTTCTTGAGATCGATGGTTTTGCTAACAATGTGCCCCAGTTCAACAATAGGAGTGGAGTGTCTGAGGAGAGAGCGCAGAGATTCATGGTAATCGCAGGATCTCTTCCTCGGGCGTGCAGTAATGGTACTCCGTTTGTCACAGCTGGGGTTGAAGATGATGCACCAGAAGATATCACTGACACTCTGGAAAGAATCCTATCTATCCAAGTTCAGGTATGGGTCACAGTAGCAAAGGCCATGACTGCATATGAGACAGCAGATGAGTCAGAAACAAGAAGAATAAATAAGTATATGCAGCAAGGTAGAGTTCAGAAGAAATACATCCTTCATCCTGTATGCAGGAGTGCAATTCAACTCACAATCAGACATTCTCTGGCAGTCCGTATTTTCCTAGTTAGTGAGCTCAAGAGGGGCCGCAATACAGCAGGTGGGAGCTCTACATATTACAACTTGGTCGGGGATGTAGACTCATACATCAGAAACACCGGGCTTACTGCATTTTTCCTAACACTCAAATATGGAATCAATACCAAGACGTCAGCTCTCGCACTCAGCAGCCTCACAGGTGATATCCAAAAAATGAAACAGCTCATGCGTTTATATCGGATGAAAGGTGAAAATGCACCATACATGACATTGTTAGGTGACAGTGACCAGATGAGCTTTGCACCAGCTGAGTATGCACAACTCTATTCTTTTGCCATGGGCATGGCATCAGTCTTAGATAAGGGAGCTGGCAAGTACCAATTCGCCAGGGACTTTATGAGCACATCATTCTGGAGACTTGGAGTAGAGTATGCTCAGGCTCAGGGAAGTAGCATCAATGAGGATATGGCTGCTGAGCTAAAACTAACCCCGGCAGCAAGGAGAGGCCTGGCAGCTGCTGCCCAACGAGTATCTGAAGAAATCGGCAGCGTGGACATTCCTACTCAACAGGCGGGAGTCCTCACCGGGCTCAGTGACGAAAACCCCCGAACTCCACAGGGCGGATCAAACAAGCCGCAAGGGCAACCAGATGCCGGGGATGGGGAGACCCAATTTTTGGATTTTATGAGAGCAGTGGCGAACAGCATGCGGGAAGCGCCAAATCCTGCACAGAGCACCACCCATCCAGAGCCTCCCCCAACCCCTGGGGCATCCCAAGACAACGACACCGACTGGGGGTAC
>AFA36082
ATGTCTTCCGTATTCGATGAATACGAGCAACTCCTTGCATCTCAGACGCGCCCTAATGGATCTCATGGGGGGGGAGAAAAAGGTAGTACCCTCAAAGTGGAAGTGCCAGTCTTCACACTCAACAGTGATGACCCGGAGGACAGGTGGAACTTTGCAGTCTTCTGCCTCCGGATTGCAGTCAGTGAAGATGCAAACAAGCCTCTGAGACAAGGAGCACTTATATCTCTATTGTGCTCTCACTCGCAAGTGATGAGGAACCATGTGGCATTGGCTGGAAGGCAAAATGAGGCAACACTGGCAATACTTGAGATTGACGGATTCTCAAATGGCGTGCCGCAGTTTAACAACAGGAGTGGCGTATCGGAGGAGAGGGCCCAGAGGTTCATGATGATAGCAGGCTCCTTGCCTCGAGCATGCAGCAATGGGACCCCGTTTGTCACGGCCGGAGTGGAGGATGATGCCCCTGAAGACATAACTGATACTCTTGAGAGAATCCTCTCTATCCAGGTTCAAGTCTGGGTCACTGTTGCCAAAGCCATGACAGCATATGAGACGGCAGATGAGTCAGAGACCAGAAGAATAAATAAGTACATGCAACAGGGTAGGGTCCAGAAGCGGTGCATCCTCCACCCGGTGTGTAGGAGTGCAATCCAGCTTACCATCAGACAGTCACTCGCTGTCAGGATCTTCCTAGTAAGTGAGCTCAAGAGAGGTCGTAACACTGTTGGCGGCACCTCAACTTATTACAACCTCGTGGGAGATGTGGACTCATATATCAGGAACACTGGTCTCACTGCATTCTTCCTCACACTCAAGTATGGTATTAACACCAAGACATCCGTGCTTGCGCTGAGCAGCCTCTCTGGCGACATCCAAAAGATGAAGCAACTAATGCGATTGTACCGGATGAAAGGGGAGAATGCTCCATACATGACCCTACTGGGTGACAGCGACCAGATGAGCTTCGCACCAGCAGAATATGCCCAGCTATACTCATTTGCAATGGGTATGGCATCTGTATTGGACAAAGGAACTGTCAAGTACCAGTTTGCTAGGGATTTTATGAGCACCTCATTTTGGCGACTTGGGGTGGAATATGCTCAGGCACAGGGCAGTAGTATCAATGAAGACATGGCCGCTGAATTGAAGCTAACACCGGCAGCAAGAAGAGGGCTTGCGGCAGCAGCCCAGAGAGTGTCCGAGGATGCCAGCAACATGGATCTTCCAACACAACAAGCAGGTGTCCTGACAGGGCTAAGTGACAGCACACCTCCTGCCCAGCCAGGCGGTCCCAGCAAACCACAGGGCTCTGCCGATGGAAATGAAGGTGAGACCCAATTCCTTGATCTAATGCGGGCGGTTGCCAACAGTATGAGGGATGCCCCCAACTCGGCACAGGGCAGCTCCCAGCCTGCTCCCCCCCCACCCCCCGGAGGAAATCAGGACAACGACACCGACTGGGGATAT
>AEW24476
ATGTCGTCTGTTTTCGACGAATACGAGCAGCTCCTTGCTGCTCAGACCCGCCCCGACGGAGCCCATGGAGGGGGAGAGAAAGGGAGCACTTTAAAAGTTGAGGTCCCAGTATTTACCCTAAACAGTGATGATCCAGAGGATAGATGGAACTTTGCGGTATTCTGTCTTCGGATTGCTGTGAGTGAGGATGCCAACAAACCGCTCAGGCAAGGGGATCTTATATCCCTCTTATGCTCCCATTCTCAGGTGATGAGAAACCATGTTGCCCTTGCAGGAAAACAGAATGAGGCCACACTAGCTGTTCTTGAGATCGATGGTTTTGCTAACAGTGTGCCCCAGTTCAACAATAGGAGTGGAGTGTCCGAGGAGAGAGCACAGAGATTCATGGTAATCGCAGGATCTCTCCCTCGGGCATGCAGCAACGGTACTCCGTTTGTCACGGCTGGGGTTGAAGATGATGCACCAGAAGATATCACTGACACTCTGGAAAGGATCCTATCTGTCCAAGTCCAGGTATGGGTCACGGTAGCAAAGGCCATGACTGCATATGAGACAGCAGATGAGTCAGAAACAAGAAGAATAAATAAGTATATGCAGCAGGGTAGAGTTCAGAAGAAGTACATCCTTCATCCTGTATGCAGGAGTGCAATTCAAATCATAATCAGACATTCTCTGGCAGTCCGTATTTTCCTGGTTAGTGAGCTCAAGAGGGGCCGTAATACAGCAGGTGGGAGCTCTACATATTACAACTTGGTCGGGGATGTAGACTCATACATCAGAAATACCGGGCTTACTGCGTTTTTCCTAACACTCAAATATGGAATCAATACCAAGACATCAGCCCTCGCACTCAGCAGCCTCACAGGTGATATCCAAAAAATGAAACAGCTCATGCGTTTATATCGGATGAAAGGTGAAAATGCACCATACATGACATTATTAGGTGACAGTGACCAGATGAGTTTTGCGCCAGCCGAATATGCACAACTTTATTCTTTTGCCATGGGCATGGCATCAGTCTTAGATAAGGGAACTGGCAAGTACCAATTTGCCAGGGACTTTATGAGCACATCATTCTGGCGACTTGGAGTAGAGTATGCTCAGGCTCAGGGAAGTAGTATCAATGAGGATATGGCTGCTGAGTTAAAACTAACCCCAGCAGCAAGGAGAGGCCTGGCAGCTGTTGCCCAACGAGTATCTGAAGAAATCGGCAGCATGGACATTCCTACTCAACAAGCAGGAGTCCTCACCGGGCTCAGTGACGAAGGCCCCCGAACTCCACAGGGCGGATCAAACAAGCCGCAAGGGCAACCAGATGCTGGGGATGGGGAGACCCAATTCCTGGATTTTATGAGAGCAGTGGCGAACAGCATGCGGGAAGCGCCAAATCCTGTACAGAGCACCACCCATCTGGAGCCTCCCCCAACCCCTGGGGCATCCCAAGACAACGACACTGACTGGGGGTAC
>AGL09075
ATGTCGTCTGTTTTCGACGAATACGAGCAGCTCCTCGCTGCTCAGACCCGCCCTAACGGAGCTCATGGAGGGGGAGAGAAAGGGAGCACTTTAAAAGTTGAGGTCCCAGTATTTACCCTAAACAGTGATGATCCAGAGGATAGATGGAACTTTGCGGTATTCTGTCTTCGGATTGCTGTTAGCGAGGATGCCAACAAACCACTCAGGCAAGGTGCTCTTATATCCCTCTTATGCTCCCATTCTCAGGTGATGAGAAACCATGTTGCCCTTGCAGGGAAACAGAATGAGGCCGCACTGGCTGTTCTTGAGATCGATGGTTTTGCTAACAGTGTGCCCCAGTTCAACAATAGGAGTGGAGTGTCCGAGGAGAGAGCACAGAGATTCATGGTAATCGCAGGATCTCTCCCTCGGGCATGCAGCAACGGTACTCCGTTTGTCACGGCTGGGGTTGAAGACGATGCACCAGAAGATATCACCGACACACTGGAAAGGATCCTATCTATCCAAGTCCAGGTATGGGTCACGGTAGCAAAGGCCATGACTGCATATGAGACAGCAGATGAGTCAGAAACAAGAAGAATAAATAAGTATATGCAGCAAGGTAGAGTTCAGAAGAAGTACATCCTTCATCCTGTATGCAGGAGTGCAATTCAACTCACAATCAGACATTCTCTGGCAGTCCGTATTTTCCTGGTTAGTGAGCTCAAGAGGGGCCGCAATACAGCAGGTGGGAGCTCCACATATTACAACTTGGTCGGGGATGTAGACTCATACATCAGAAACACCGGGCTTACTGCATTTTTCCTAACACTCAAATATGGAATCAATACCAAGACGTCAGCCCTCGCACTTAGCAGCCTCACAGGTGATATCCAAAAAATGAAACAGCTCATGCGTTTATATCGGATGAAAGGTGAAAATGCACCATACATGACATTGTTAGGTGACAGTGACCAAATGAGCTTTGCACCAGCCGAATATGCACAACTTTATTCTTTTGCCATGGGCATGGCATCAGTCTTAGATAAGGGAACTGGCAAGTACCAATTTGCCAGGGACTTTATGAGCACATCATTCTGGAGACTTGGAGTAGAGTATGCTCAGGCTCAGGGAAGTAGTATCAATGAGGACATGGCTGCTGAGTTAAAACTAACCCCGGCAGCAAGGAGAGGCCTGGCAGCTGCTGCCCAACGAGTATCTGAAGAGATCGGCAGCATGGACATTCCTACTCAACAAGCAGGAGTCCTCACCGGGCTCAGTGACGAAGGCCCCCGAACTCCACAGGGCGGATCAAACAAGCTGCAGGGGCAACCAGATGCTGGGGACGGGGAGACCCAATTCCTGGATTTTATGAGAGCAGTGGCAAACAGCATGCGGGAAGCGCCAAATCCTGCACAGAGCACCACCCATCTAGAGCCTCCCCCAACCCCTGGGGCATCCCAAGACAACGACACTGACTGGGGGTAC
>AGL09147
ATGTCGTCTGTTTTCGACGAATACGAGCAGCTCCTTGCTGCTCAGACCCGCCCTAACGGAGCCCATGGAGGGGGAGAGAAAGGGAGCACTTTAAAAGTTGAGGTCCCAGTATTTACCCTAAACAGTGATGATCCAGAGGATAGATGGAACTTTGCGGTATTCTGTCTTCGGATTGCCGTTAGTGAGGATGCCAACAAACCACTCAGGCAAGGTGCTCTTATATCCCTCTTATGCTCCCATTCTCAGGTGATGAGAAACCATGTTGCCCTTGCAGGAAAACAGAATGAGGCCACACTAGCTGTTCTTGAGATCGATGGTTTTGCTAATAATGTGCCCCAGTTCAACAACAGGAGTGGAGTGTCCGAGGAGAGAGCACAGAGATTCATGGTAATCGCAGGATCTCTCCCTCGGGCATGCAGCAACGGTACCCCGTTTGTCACGGCTGGGGTTGAAGATGATGCACCAGAAGATATCACTGACACTCTGGAAAGGATCCTATCTGTCCAAGTCCAGGTATGGGTCACGGTAGCAAAGGCCATGACTGCATATGAGACAGCAGATGAGTCAGAAACAAGAAGAATAAATAAGTATATGCAGCAGGGTAGAGTTCAGAAGAAGTACATCCTTCATCCTGTATGCAGGAGTGCAATTCAACTCATAATCAGACATTCTCTGGCAGTCCGTATTTTCCTGGTTAGTGAGCTCAAGAGGGGCCGTAATACAGCAGGTGGGAGCTCTACATATTACAACTTGGTCGGGGATGTAGACTCATACATCAGAAATACCGGGCTTACTGCGTTTTTCCTAACACTCAAATATGGAATCAATACCAAGACGTCAGCCCTCGCACTCAGCAGCCTCACAGGTGATATCCAAAAAATGAAACAGCTCATGCGTTTATATCGGATGAAAGGTGAAAATGCACCATACATGACATTGTTAGGTGACAGTGACCAGATGAGCTTTGCGCCAGCCGAATATGCACAACTTTATTCTTTTGCCATGGGCATGGCATCAGTCTTAGATAAGGGAACTGGCAAGTACCAATTTGCCAGGGACTTTATGAGCACATCATTCTGGCGACTTGGAGTAGAGTATGCTCAGGCTCAGGGAAGTAGTATCAATGAAGACATGGCTGCTGAGTTAAAACTAACCCCAGCAGCAAGGAGAGGCCTGGCAGCTGCTGCCCAACGAGTATCTGAAGAAATCGGCAGCATGGACATTCCTACTCAACAAGCAGGAGTCCTCACCGGGCTCAGTGACGAAGGCCCCCGAACTCCACAGGGCGGATCAAACAAGCCGCAAGGGCAACCAGATGCTGGGGATGGGGAGACCCAATTCCTGGATTTTATGAGAGCAGTGGCGAACAGCATGCGGGAAGCGCCAAATCCTGCACAGAGCACCACCCATCCAGAGCCTCCCCCAACCCCTGGGGCATCCCAAGACAACGACACTGACTGGGGGTAC
>AGL09141
ATGTCGTCTGTTTTCGACGAATACGAGCAGCTCCTTGCTGCTCAGACCCGCCCTAACGGAGCCCATGGAGGGGGAGAGAAAGGGAGCACTTTAAAAGTTGAGGTCCCAGTATTTACCCTAAACAGTGATGATCCAGAGGATAGATGGAACTTTGCGGTATTCTGTCTTCGGATTGCTGTTAGTGAGGATGCCAACAAACCACTCAGGCAAGGTGCTCTTATATCCCTCTTATGCTCCCATTCTCAGGTGATGAGAAACCATGTTGCCCTTGCAGGAAAACAGAATGAGGCCACACTAGCTGTTCTTGAGATCGATGGTTTTGCTAACAGTGTACCCCAGTTCAACAATAGGAGTGGAGTGTCCGAGGAGAGAGCACAGAGATTCATGGTAATCGCAGGATCTCTCCCTCGGGCATGCAGCAACGGTACTCCGTTTGTCACGGCTGGGGTTGAAGATGATGCACCAGAAGATATCACTGACACTCTGGAAAGGATCCTATCTGTCCAAGTCCAGGTATGGGTCACGGTAGCAAAGGCCATGACTGCATATGAGACAGCAGATGAGTCAGAAACAAGAAGAATAAATAAGTATATGCAGCAGGGTAGAGTTCAGAAGAAGTACATCCTTCATCCTGTATGCAGGAGTGCAATTCAACTCATAATCAGACATTCTCTGGCAGTCCGTATTTTCCTGGTTAGTGAGCTCAAGAGGGGCCGTAATACAGCAGGTGGGAGCTCTACATATTACAACTTGGTCGGGGATGTAGACTCATACATCAGAAATACCGGGCTTACTGCGTTTTTCCTAACACTCAAATATGGAATCAATACCAAGACGTCAGCCCTCGCACTCAGCAGCCTCACAGGTGATATCCAAAAAATGAAACAGCTCATGCGTTTATATCGGATGAAAGGTGAAAATGCACCATACATGACATTGTTAGGTGACAGTGACCAGATGAGCTTTGCGCCAGCCGAATATGCACAACTTTATTCTTTTGCCATGGGCATGGCATCAGTCTTAGATAAGGGAACTGGCAAGTACCAATTTGCCAGGGACTTTATGAGCACATCATTCTGGCGACTTGGAGTAGAGTATGCTCAGGCTCAGGGAAGTAGTATCAATGAGGACATGGCTGCTGAGTTAAAACTAACCCCAGCAGCAAGGAGAGGCCTGGCAGCTGCTGCCCAACGAGTATCTGAAGAAATCGGCAGCATGGACATTCCTACTCAACAAGCAGGAGTCCTCACCGGGCTCAGTGACGAAGGCCCCCGAACTCCACAGGGCGGATCAAACAAGCCGCAAGGGCAACCAGATGCTGGGGATGGGGAGACCCAATTCCTGGATTTTATGAGAGCAGTGGCGAACAGCATGCGGGAAGCGCCAAATCCTGCACAGAGCACCACCCATCTAGAGCCTCCCCCGACCCCTGGGGCATCCCAAGACAACGACACTGACTGGGGGTAC
>AFQ37835
ATGTCTTCTGTATTCGATGAGTACGAGCAGCTCCTCGCAGCTCAGACTCGCCCCAACGGAGCCCTCGGCGGAGGAGAGAAGGGGAGTACCTTAAAAGTAGAAGTACCGGTATTCACTCTCAACAGTGACGACCCAGAAGATAGATGGAACTTTGCAGTATTTTGTCTTCGGATTGCTGTTAGCGAGGATGCCAATAAACCACTCAGGCAGGGTGCTCTCATATCTCTCTTGTGCTCCCACTCTCAAGTGATGAGGAACCATGTTGCCCTTGCAGGGAAACAGAATGAGGCCACACTGGCTGTTCTTGAGATCGATGGTTTTACCAACGGCGTGCCACAGTTCAACAACAGGAGCGGAGTGTCCGAGGAGAGAGCACAAAGATTTATGATGATAGCAGGCTCTCTCCCCCGGGCATGCAGCAACGGTACCCCGTTCGTCACAGCTGGGGTTGAAGACGATGCGCCAGAAGACATCACTGATACCCTGGAGAGGATTCTCTCTATCCAGGCTCAAGTATGGGTCACGGTGGCCAAGGCCATGACTGCATATGAGACAGCAGATGAGTCAGAAACAAGAAGAATCAATAAGTACATGCAGCAAGGCAGGGTCCAGAAGAAGTACATCCTCCATCCTGTATGCAGGAGTGCAATCCAACTCACAATCAGGCAGTCTCTGGCGGTTCGCATTTTCCTGGTCAGTGAGCTTAAGAGAGGCCGTAACACGGCAGGTGGGACTTCCACCTACTACAACTTGGTAGGGGATGTAGACTCATATATTAGGAACACCGGGCTTACTGCGTTCTTCCTGACACTTAAGTACGGAATTAACACCAAGACATCAGCCCTTGCGCTTAGCAGCCTTTCAGGAGATATCCAAAAAATGAAGCAGCTCATGCGCCTGTATCGAATGAAAGGAGATAATGCGCCGTATATGACACTGCTCGGTGACAGTGACCAGATGAGCTTTGCGCCCGCCGAGTACGCACAACTTTACTCCTTTGCCATGGGTATGGCGTCAGTCCTAGATAAAGGAACTGGCAAATACCAATTTGCCAGGGACTTTATGAGCACATCATTCTGGAGACTTGGAGTAGAGTACGCCCAGGCTCAAGGAAGCAGCATCAATGAGGATATGGCTGCCGAGCTAAAGCTAACCCCAGCAGCAAGGAGAGGCCTAGCAGCCGCTGCCCAACGAGTGTCCGAGGATACCAGCAGCATAGACATGCCCACTCAACAAGCCGGAGTCCTTACTGGACTCAGTGAGGGGGGATCCCAAGCCCCACAAGGTGGATCAAACAGATCACAAGGGCAACCGGATACCGGGGATGGGGAGACCCAATTTCTGGATCTGATGAGAGCGGTGGCAAATAGCATGAGAGAAGCGCCAAACTCCGCGCAAGGCACCCCCCAATCGGGGCCTCCCCCAACTCCTGGGCCTTCCCAAGACAACGACACCGACTGGGGGTAT
>AGL09105
ATGTCGTCTGTTTTCGACGAATACGAGCAGCTCCTTGCTGCTCAGACCCGCCCTAACGGAGCTCATGGAGGGGGAGAGAAAGGGAGCACTTTAAAAGTTGAGGTCCCAGTATTTACCCTAAACAGTGATGATCCAGAGGATAGATGGAACTTTGCGGTATTCTGTCTTCGGATTGCTGTTAGCGAGGATGCCAACAAACCACTCAGGCAAGGTGCTCTTATATCCCTCTTATGCTCCCATTCTCAGGTGATGAGAAACCATGTTGCCCTTGCAGGGAAACAGAATGAGGCCACACTGGCTGTTCTTGAGATCGATGGTTTTGCTAACAGTGTGCCCCAGTTCAACAATAGGAGTGGAGTGTCCGAAGAGAGAGCACAGAGATTCATGGTAATCGCAGGATCTCTCCCTCGGGCATGCAGCAACGGTACTCCGTTTGTCACGGCTGGGGTTGAAGACGATGCACCAGAAGATATCACTGACACTCTGGAAAGGATCCTATCTGTCCAAGTCCAGGTATGGGTCACAGTAGCAAAGGCCATGACTGCATATGAGACAGCAGATGAGTCAGAAACAAGAAGAATAAATAAGTATATGCAGCAAGGTAGAGTTCAGAAGAAGTACATCCTTCATCCTGTATGCAGGAGTGCAATTCAACTCACAATCAGACATTCTCTGGCAGTCCGTATTTTCCTGGTTAGTGAGCTCAAGAGGGGCCGCAATACAGCAGGTGGAAGCTCTACATATTACAACTTGGTCGGGGATGTAGACTCATACATCAGAAACACCGGGCTTACTGCATTTTTCCTAACACTCAAATATGGAATCAATACCAAGACGTCAGCCCTCGCACTCAGCAGCCTCACAGGTGATATCCAAAAAATGAAACAGCTCATGCGTTTATATCGGATGAAAGGTGAAAATGCACCATACATGACATTGTTAGGTGACAGTGACCAGATGAGCTTTGCACCAGCCGAATATGCACAACTTTATTCTTTTGCCATGGGCATGGCATCAGTCTTAGATAAGGGAACTGGCAAGTACCAATTTGCCAGGGACTTTATGAGCACATCATTCTGGAGACTTGGAGTAGAGTATGCTCAGGCTCAGGGAAGTAGTATCAATGAGGACATGGCTGCTGAGTTAAAACTAACCCCGGCAGCAAGGAGAGGCCTGGCAGCTGCTGCCCAACGAGTATCTGAAGAAATCGGCAGCATAGACATTCCTACTCAACAAGCAGGAGTCCTCACCGGGCTCAGTGACGAAGGCCCCCGAACTCCGCAGGGCGGATCAAACAAGCCGCAAGGGCAACCAGATGCTGGGGATGGGGAGACCCAATTCCTGGATTTTATGAGAGCAGTGGCGAACAGCATGCGGGAAGCGCCAAATCCTACACAGAGCACCACCCATCTAGAGCCTCCCCCAACCCCTGGGGCATCCCAAGACAACGACACTGACTGGGGGTAC
>ACR14860
ATGTCATCCGTCTTTGACGAATACGAGCAGCTGCTTGCTGCTCAGACTCGCCCTAATGGAGTTCACGGAGGGGGAGAGAAAGGGAGCACTTTAAAAGTTGAGGTCCCAGTATTCACTCTTAACAGTGATGATCCAGAAGATAGATGGAATTTTTCAGTATTCTGTCTTCGGATTGCTGTTAGTGAGGATGCCAACAAACCGCTCAGGCAAGGTGCTCTCATATCCCTCTTATGCTCCCATTCTCAAGTGATGAGAAACCATGTTGCCCTTGCAGGGAAACAGAATGAAGCCACATTGGCTGTTCTTGAGATCGACAGTTTTACCAACAGTGTGCCTCAGTTCAACAACAGGAGCGGAGTGTCTGAAGAGAGAGCACAGAGATTCATGGTGATAGCAGAGTCTCTCCCCCGGGCATGCAGTAACAATACTCCGTTCGTTACAGCTGGAGTTGAAAATGATGTGCCAGAAGATATCACTGACACTCTGGAAAGAATCTTATCTATCCAGGCTCAGGTATGGGTCACAGTAGCAAAGGCAATGACTGCATATGAGACAGCAGATGAGTCAGAAACAAGAAGGATCAACAAGTATATGCAGCAAGGTAGAGTCCAGAAGAAGTACATCCTCCATCCCGTATGCAGGAGTGCAATTCAACTCACAATCAGACATTCTCTAGCAGTCCGCATTTTTTTAGTTAGTGAGCTTAAGAGGGGCCGCAATACGGCAGGTGGGAGTTCCACGTATTACAACTTAGTTGGGGATGTAGACTCATACATAAGGAACACCGGGCTTACTGCATTCTTCCTGACACTCAAGTATGGAATCAATACCAAGACATCAGCCCTTGCACTCAGCAGCCTCACAGGTGATATCCAAAAAATGAAACAGCTCATGCGTTTATATCGGATGAAAGGAGAAAATGCACCGTACATGACATTGCTAGGTGACAGCGACCAGATGAGCTTCGCACCAGCTGAATATGCACAACTCTACTCTTTTGCCATGGGCATGGCATCAGTCTTAGATAAGGGAACTGGTAAATACCAATTCGCCAGAGACTTCATGAGTACATCATTCTGGAGACTCGGGGTGGAGTATGCTCAGGCTCAGGGAAGCAGCATCAATGAGGATATGGCTGCTGAATTGAAACTAACTCCAGCAGCAAGGAGGGGCCTGGCAGCTGCTGCCCAACGAGTATCTGAGGAAATTGGCAATATGGATATTCCTACTCAACAGGCCGGGGTCCTTACTGGGCTCAGCGACAAAGGTCCCCGAGCTCCGCAGGGTGGACCGAGCAGGTCGCAAGGGCAACCGGATGCTGGGGATGGGGAGACCCAATTCTTAGACCTGATGAGAGCAGTGGCAAACAGCATGCGAGAAGCGCCAGATTCTGCACAGAGCACCATTCACCCGGAGCCTCTCCCAACTCATGTGCCACCCCAGGACAACGACACCGACTGGGGGTAC
>ADD69947
ATGTCGTCTGTTTTCGACGAATACGAGCAGCTCCTCGCTGCCCAGACCCGCCCTAACGGAACTCATGGAGGGGGAGAGAAAGGGAGCACTTTAAAAGTTGAGGTCCCAGTATTTACCCTAAACAGTGATGATCCAGAGGATAGATGGAATTTTGCTGTATTCTGTCTTCGGATTGCTGTTAGCGAGGATGCCAACAAACCACTCAGGCAAGGTGCTCTTATATCCCTCTTATGCTCTCATTCTCAGGTGATGAGAAACCATGTTGCCCTTGCAGGGAAACAGAATGAAGCCACACTGGCTGTTCTTGAGATCGATGGTTTTGCTAACAGTGTGCCCCAGTTCAACAATAGGAGTGGAGTGTCTGAGGAGAGAGCACAGAGATTCATGGTAATCGCAGGATCTCTTCCTCGGGCGTGCAGTAACGGTACTCCGTTTGTCACAGCTGGGGTTGAAGATGATGCACCAGAAGATATCACTGACACTCTGGAAAGAATCCTATCTATCCAAGTTCAGGTATGGGTCACAGTAGCAAAGGCCATGACTGCATATGAGACAGCAGATGAGTCAGAAACAAGAAGAATAAATAAGTATATGCAGCAAGGTAGAGTCCAGAAGAAATACATCCTTCATCCTGTATGCAGGAGTGCAATTCAACTCACAATCAGACATTCTCTGGCAGTCCGTATTTTCTTAGTTAGTGAGCTCAAGAGGGGCCGCAATACAGCAGGTGGGAGCTCTACATATTACAACTTGGTCGGGGATGTAGACTCATACATCAGAAACACCGGGCTCACTGCATTTTTCCTAACACTCAAATATGGAATCAATACCAAGACGTCAGCCCTCGCACTCAGCAGCCTCACAGGTGATATCCAAAAAATGAAACAGCTCATGCGTTTATATCGGATGAAAGGTGAAAATGCACCATACATGACATTGTTAGGTGACAGTGACCAGATGAGCTTTGCACCAGCTGAGTATGCACAACTCTATTCTTTTGCCATGGGCATGGCATCAGTCTTAGATAAGGGAACTGGCAAGTACCAATTCGCCAGGGACTTTATGAGCACATCATTCTGGAGACTTGGAGTAGAGTATGCTCAGGCTCAGGGAAGTAGCATCAATGAGGATATGGCTGCTGAGCTAAAACTAACCCCGGCAGCAAGGAGAGGCCTGGCAGCTGCTGCCCAACGAGTATCTGAAGAAATCGGCAGCATGGACATTCCTACTCAACAGGCGGGAGTCCTCACCGGGCTCAGTGACGAAGGCCCCCGAACTCCACAGGGCGGATCAAACAAGCCGCAAGGGCAACCAGATGCCGGGGATGGGGAGACCCAATTCTTGGATTTTGTGAGAGCAGTGGCGAACAGCATGCGGGAAGCGCCAAATCCTGCACAGAGCACCACCCATCCAGAGCCTCCCCCAACCCCTGGGGCATCCCAAGACAACGACACTGACTGGGGGTAC
>AEI54965
ATGTCTTCCGTATTTGACGAGTACGAACAGCTCCTCGCGGCTCAGACTCGCCCCAATGGAGCTCATGGAGGAGGGGAAAAGGGGAGTACCTTAAAAGTAGACGTCCCAGTATTCACTCTTAACAGTGATGACCCAGAAGATAGGTGGAACTTTGCGGTATTCTGCCTCCGGATTGCTGTTAGCGAAGATGCCAACAAACCACTCAGGCAAGGTGCTCTCATATCTCTTTTATGCTCCCACTCACAAGTGATGAGGAACCATGTTGCCCTTGCAGGGAAACAGAATGAAGCCACATTGGCCGTGCTTGAGATTGATGGCTTTGCCAACGGTATGCCCCAGTTCAACAATAGGAGTGGAGTGTCTGAAGAGAGAGCACAGAGATTCGCGATGATAGCAGGGTCTCTCCCTCGGGCATGCAGTAATGGCACCCCGTTCGTCACAGCCGGGGCCGAAGATGATGCACCAGAAGACATCACCGATACCCTGGAGAGGATCCTCTCTATCCAGGCCCAAGTATGGGTCACAGTAGCAAAAGCCATGACTGCGTATGAGACTGCAGATGAGTCAGAAACAAGACGAATCAATAAGTATATGCAGCAAGGCAGGCTCCAAAAGAAATACATCCTCTACCCCGTATGCAGGAGCACAATCCAACTCACGATCAGACAGTCTCTTGCAGTCCGCATCTTTTTGGTTAGCGAGCTCAAGAGAGGCGGCAACACGGCAGGTGGTACCTCTACTAATTATAGCCTAGTAGGTGACGTAGACTCATATATCAGGAATACCGGGCTAACTGCATTCTTCTTGACACTCAAGTACGGAATCAACACAAAGACATCAGCCCTTGCACTTAGTAGCCTCTCAGGCGACATCCAGAAGATGAAGCAGCTCATGCGTTTATATCGGATGAAAGGAGATAATGCGCCGTACATGACATTGCTTGGTGATAGTGACCAGATGAGCTTTGCGCCTGCCGAGTATGCACAACTTTACTCCTTCGCCATGGGTATGGCATCAGTCCTAGATAAAGGTACTGGGAAATACCAATTTGCCAGGGACTTTATGAGCACATCATTCTGGAGACTTGGAGTAGAGTACGCTCAGGCTCAGGGAAGTAGCATTAACGAGGATATGGCTGCCGAGCTAAAGTTAACCCCAGCAGCAAGGAGAGGCCTGGCAGCTGCTGCCCAACGAGTCTCTGAGGAGACCAGCAGCATAGACATGCCTACTCAACAAGTCGGAGTCCTCACTGGGCTCAGCGAGGGGGGGTCCCAAGCCCTACAAGGCGGATCGAATAGATCGCAAGGGCAACCAGAAGCCGGGGATGGGGAGACCCAATTCCTGGATCTGATGAGAGCGGTAGCAAATAGCATGAGGGAAGCGCCAAACTCTGCACAGGGCACTCCCCAATCGGGGCCTCCCCCAACTCCTGGGCCATCCCAAGATAACGACACCGACTGGGGGTAT
>ADD62413
ATGTCTTCTGTATTCGACGAGTACGAGCAGCTCCTCGCAGCTCAGACCCGCCCTAATGGAACTCATGGCGGAGGAGAGAAGGGGAGCACCTTAAAAGTAGAGGTCCCGGTATTTACTCTCAACAGTGATGACCCAGAAGATAGATGGAATTTTGCAGTATTTTGTCTTCGGATTGCTGTTAGCGAGGATGCCAACAAACCACTTAGGCAAGGTGCTCTCATATCTCTCTTATGTTCCCACTCTCAAGTGATGAAGAACCATGTTGCGCTTGCGGGGAAACAGAATGAGGCCACACTGGCTGTTCTTGAGATCGACGGTTTTGCCAACGATGTGCCCCAGTTTAACAACAGAAGCGGAGTGTCTGAAGAGAGAGCGCAAAGATTTTTGGTGATAGCAGGATCTCTCCCTCGAGCATGCAGCAACGGTACCCCGTTTGTCACTGCTGGGGTTGAGGATGATGCACCAGAAGACATCACTGATACCCTAGAGAGGATCCTCTCTATCCAGGCCCAAGTATGGGTCACGGTGGCAAAGGCCATGACTGCATATGAGACAGCAGATGAGTCAGAAACAAGAAGAATCAATAAGTACATGCAGCAAGGCAGGGTCCAGAAAAAGTGCATCCTCCACCCCGTATGCAGGAGCGCAATCCAGCTCACAATCAGACAGTCTCTGGCGGTCCGCATCTTCTTGGTTAGCGAGCTTAAGAGGGGCCGTAACACGGCAGGTGGGACCTCTACCTACTACAACTTGGTAGGGGATGTGGATTCATACATCAGGAACACTGGGCTTACTGCATTCTTCCTGACACTTAAATATGGAATTAATACCAAGACATCAGCCCTTGCACTTAGTAGCCTCTCAGGTGATATCCAGAAAATGAAGCAGCTCATGCGCTTGTATCGGATGAAAGGAGATAATGCGCCGTACATGACATTGCTTGGTGACAGTGACCAGATGAGCTTTGCACCTGCCGAGTATGCACAGCTTTATTCCTTTGCCATGGGTATGGCATCAGTCTTAGACAAAGGAACTGGCAAATACCAATTTGCTAGGGACTTTATGAGTACATCATTCTGGAGACTTGGAGTAGAATACGCTCAGGCTCAAGGAAGTAGCATCAATGAGGATATGGCTGCCGAGCTAAAGCTAACCCCATCAGCAAGGAGAGGCCTAGCAGCTGCTGCCCAAAGAGTATCTGAGGAGATCAGCAGCATAGAAACGCCCACCCAACAAGCTGGGGTCCTCACCGGGCTCAGTGATGAAGGCTCCCAAGCCTCAAAAGGTGGATCAAACAGATCACAAGGGCAACCGGAGGCCAGAGATGGGGAGACCCAATTTCTGGATCTGATGAGAGCGGTGGCAAACAGCATGAGAGAATCACCAAACTCTGCGCAGAGCACCCCCCAATCGGGGCCTCCCCCAACTCCTGGGCCCTCTCAAGACAATGACACTGACTGGGGTTAT
>ACJ10064
ATGTCTTCCGTATTTGACGAGTACGAACAGCTCCTCGCGGCTCAGACTCGCCCCAATGGAGCTCATGGAGGAGGGGAAATGGGGAGTACCTTAAATGTAGACGTCCCAGTATTCACTCTTAACAGTGATGACCCAGAAGATAGGTGGAACTTTGCGGTATTCTGCCTCCGGATTGCTGTTAGCGAAGATGCCAACAAACCACTCAGGCAAGGTGCTCTCATATCTCTTTTATGCTCCCACTCACAAGTGATGAGGAACCATGTTGCCCTTGCAGGGAAACAGAATGAAGCCACATTGGCCGTGCTTGAGATTGATGGCTTTGCCAACGGTATGCCCCAGTTCAACAATAGGAGTGGAGTGTCTGAAGAGAGAGCACAGAGATTCGCGATGATAGCAGGGTCTCTCCCTCGGGCATGCAGTAATGGCACCCCGTTCGTCACAGCCGGGGCCGAAGATGATGCACCAGAAGACATCACCGATACCCTGGAGAGGATCCTCTCTATCCAGGCCCAAGTATGGGTCACAGTAGCAAATGCCATGACTGCGTATGAGACTGCAGATGAGTCAGAAACAAGACGAATCAATAAGTATATGCAGCAAGGCAGGGTCCAAATGAAATACATCCTCTACCCCGTATGCAGGAGCACAATCCAACTCACGATCAGACAGTCTCTTGCAGTCCGCATCTTTTTGGTTAGCGAGCTCAAGAGAGGCCGCAACACGGCAGGTGGTACCTCTACTTATTATAACCTAGTAGGGGACGTAGACTCATATATCAGGAATACCGGGCTTACTGCATTCTTCTTGACACTCAAGTACGGAATCAACACCAAGACATCAGCCCTTGCACTTAGTAGCCTCTCAGGCGACATCCAGAAGATGAAGCAGCTCATGCGTTTATATCGGATGAAAGGAGATAATGCGCCGTACATGACATTGCTTGGTGATAGTGACCAGATGAGCTTTGCGCCTGCCGAGTATGCACAACTTTACTCCTTCGCCATGGGTATGGCATCAGTCCTAGATAAAGGTACTGGGAAATACCAATTTGCCAGGGACTTTATGAGCACATCATTCTGGAGACTTGGAGTAGAGTACGCTCAGGCTCAGGGAAGTAGCATTAACGAGGATATGGCTGCCGAGCTAAAGTTAACCCCAGCAGCAAGGAGAGGCCTGGCAGCTGCTGCCCAACGAGTCTCTGAGGAGACCAGCAGCATAGACATGCCTACTCAACAAGTCGGAGTCCTCACTGGGCTCAGCGAGGGGGGGTCCCAAGCCCTACAAGGCGGATCGAATAGATCGCAAGGGCAACCAGAAGCCGGGGATGGGGAGACCCAATTCCTGGATCTGATGAGAGCGGTAGCAAATAGCATGAGGGAAGCGCCAAACTCTGCACAGGGCACTCCCCAATCGGGGCCTCCCCCAACTCCTGGGCCATCCCAAGATAACGACACCGACTGGGGGTAT
>AEX55106
ATGTCGTCTGTCTTTGATGAATATGAACAGCTCCTCGCTGCCCAGACCCGCCCTAACGGGACTCATGGAGGAGGAGAGAAAGGAAGCACTTTAAAAGTCGAGGTCCCAGTATTTACTCTTAACAGCGATGACCCAGAGGATAGATGGAATTTTGTGGTGTTCTGTCTTCGGATTGCTGTTAGCGAAGATGCCAACAAACCACTCAGGCAAGGTGCTCTCATATCTCTCCTATGCTCCCATTCTCAGGTGATGAGGAACCATGTTGCTCTTGCAGGGAAACAGAATGAGGCCACGCTTGCTGTTCTTGAGATCGATGGTTTTACCAACAATGTGCCCCAGTTCAACAACAGGAGTGGAGTGTCTGAGGAGAGAGCACAGAGATTCATGGTAATAGCAGGGTCTCTTCCTCGGGCATGCAGTAACGGTACTCCGTTTGTCACGGCTGGGGTTGAAGATGATGCACCAGAAGATATCACTGACACTTTGGAGAGAATCCTATCTATCCAAGCTCAGGTATGGGTCACAGTAGCAAAGGCTATGACTGCATATGAGACAGCGGATGAGTCAGAAACAAGAAGAATTAATAAGTATATGCAGCAAGGTAGAATTCAGAAGAAGTACATCCTCCATCCTGTGTGCAGGAGTGCAATTCAACTTACGATCAGACATTCTCTGGCAGTCCGTATTTTCTTAGTTAGTGAGCTCAAGAAGGGCCGCAATACAGCAGGTGGGAGTTCCACATATTATAACTTAGTAGGGGATGTAGACTCATACATCAGAAACACCGGGCTTACTGCATTCTTCTTAACGCTCAAGTACGGGATCAATACCAAGACGTCAGCCCTTGCACTCAGCAGCCTCACAGGTGACATCCAAAAAATGAAACAGCTCATGCGTTTATATCGGATGAAAGGAGAAAATGCACCATACATGACGTTGTTAGGTGACAGCGACCAGATGAGCTTTGCACCAGCTGAGTATGCACAACTCTATTCTTTTGCCATGGGCATGGCATCAGTTTTGGATAAAGGAACTGGCAAGTACCAATTTGCCAGGGACTTTATGAGCACATCATTCTGGAGACTTGGGGTAGAGTATGCTCAGGCCCAGGGGAGTAGCATCAATGAGGACATGGCTGCCGAGCTAAAGCTAACCCCGGCAGCAAGGAGGGGCCTGGCAGCTGCTGCCCAACGAGTATCTGAGGAAATCAGTGGCATGGATATTCCCACTCAACAGGTAGGAGTCCTCACCGGACTCAGCGACGAAGGTCCCCGAGCCTCACAGGGCGGACCGAGCAAGACGCAGGGGCAACCGGACGCCGGGGATGGGGAGACCCAATTCCTGGACATGATGAGAGCGGTGGCAAACAGCATGCGAGAAGCGCCAAATCCCCCACAGGGCACCCCCCATCTGGAGCCCCCCCCAACTCCTGGGCCATCCCAAGAAAACGACATTGACTGGGGTTAC
>AGL94558
ATGTCTTCCGTATTTGATGAGTACGAGCAGCTCCTTGCGGCACAGACTCGCCCTAATGGAGCTCATGGAGGGGGAGAGAAGGGGAGCACCTTAAAAGTTGAAGTCCCAGTATTCACTCTCAACAGTGACGACCCAGAAGATAGATGGAACTTTGCGGTATTCTGCCTTCGGATTGCTGTTAGCGAGGATGCCAACAAGCCACTCAGACAAGGTGCTCTCATATCTCTCTTATGTTCCCACTCTCAAGTGATGAGGAACCATGTTGCTCTTGCAGGGAAACAGGATGAAGCCACACTGGCCGTTCTTGAGATCGATGGCTTTACCAACAGCGTGCCCCAGTTCAACAACAGGAGTGGAGTGTCTGAAGAGAGAGCACAGAGATTCATGATGATAGCAGGGTCTCTCCCTCGGGCGTGCAGCAATGGTACCCCGTTCATCACGGCTGGGGTTGAAGATGATGCACCAGAAGATATCACTGATACTCTAGAGAGAATCCTCTCTATCCAGGCTCAAATATGGGTTACGGTAGCAAAGGCCATGACTGCATATGAGACAGCAGATGAGTCGGAAACAAGAAGAATCAATAAATATATGCAGCAAGGCAGAGTCCAGAAGAGGTACATCCTCCACCCCGTGTGCAGGAGTGCAATTCAACTCACAATCAGACAGTCTCTAGCAGTCCGCATCTTCTTGGTTAGCGAGCTTAAGAGAGGCCGCAACACGGCAGGTGGGAGCTCCACATATTACAACCTAGTAGGGGATGTAGACTCATACATCAGGAACACCGGGCTTACTGCATTCTTCCTGACACTCAAGTATGGAATCAACACCAAGACTTCAGCCCTCGCACTCAGCAGCCTTGCAGGCGATATCCAAAAAATGAAACAGCTCATGCGTTTATATCGGATGAAAGGAGATAATGCGCCGTACATGACATTGCTAGGTGACAGTGACCAAATGAGCTTTGCACCAGCTGAGTATGCACAACTTTACTCTTTTGCCATGGGTATGGCATCAGTCCTGGATAAAGGGACTGGCAAGTACCAATTCGCCAGAGACTTTATGAGCACATCATTCTGGAGACTTGGAGTAGAGTATGCTCAGGCCCAGGGAAGTAGCATTAATGAGGATATGGCTGCCGAGCTAAAGCTAACCCCAGCAGCAAGGAGGGGCCTGGCAGCCGCTGCCCAACGAGTGTCTGAGGAGACTGGCAGCATGGATATTCCTACTCAACAAGCCGGGGTCCTCACCGGGCTCAGCGACAAAGGCCCCCAAGCCCCACAAGGCGGATCGAACAGGCCGCAAGGACAACCGGACGCCGGGGACGGGGAGACCCAATTTTTGGACCTTATGAGAGCGGTAGCAAACAGTATGAGAGAAGCGCCAAGCTCTGCGCAGAGCACCACCCAGCCAGAGCCCCCCTCAACTCCTGGACCATCTCAAGATAACGACACCGACTGGGGGTAT
>ABV60356
ATGTCTTCCGTATTTGATGAGTACGAACAGCTCCTCGCGGCTCAGACTCGCCCCAATGGAGCTCATGGAGGGGGAGAAAAAGGGAGTACCTTAAAAGTAGACGTCCCGGTATTCACTCTTAACAGTGATGACCCAGAAGATAGATGGAGCTTTGTGGTATTCTGCCTCCGGATTGCTGTTAGCGAAGATGCCAACAAACCACTCAGGCAAGGTGCTCTCATATCTCTTTTATGCTCCCACTCACAGGTAATGAGGAACCATGTTGCCATTGCAGGGAAACAGAATGAAGCCACATTGGCCGTGCTTGAGATTGATGGCTTTGCCAACGGCACGCCCCAGTTCAACAATAGGAGTGGAGTGTCTGAAGAGAGAGCACAGAGATTTGCGATGATAGCAGGATCTCTCCCTCGGGCATGCAGCAACGGAACCCCGTTCGTCACAGCCGGGGCAGAAGATGATGCACCAGAAGACATCACCGATACCCTGGAGAGGATCCTCTCTATCCAGGCTCAAGTATGGGTCACAGTAGCAAAAGCCATGACTGCGTATGAGACTGCAGATGAGTCGGAAACAAGGCGAATCAATAAGTATATGCAGCAAGGCAGGGTCCAAAAGAAATACATCCTCTACCCCGTATGCAGGAGCACAATCCAACTCACGATCAGACAGTCTCTTGCAGTCCGCATCTTTTTGGTTAGCGAGCTCAAGAGAGGCCGCAACACGGCAGGTGGTACCTCTACTTATTATAACCTGGTAGGGGACGTAGACTCATACATCAGGAATACCGGGCTTACTGCATTCTTCTTGACACTCAAGTACGGAATCAACACCAAGACATCAGCCCTTGCACTTAGTAGCCTCTCAGGCGACATCCAGAAGATGAAGCAGCTCATGCGTTTGTATCGGATGAAAGGAGATAATGCGCCGTACATGACATTACTTGGTGATAGTGACCAGATGAGCTTTGCGCCTGCCGAGTATGCACAACTTTACTCCTTTGCCATGGGTATGGCATCAGTCCTAGATAAAGGTACTGGGAAATACCAATTTGCCAGGGACTTTATGAGCACATCATTCTGGAGACTTGGAGTAGAGTACGCTCAGGCTCAGGGAAGTAGCATTAACGAGGATATGGCTGCCGAGCTAAAGCTAACCCCAGCAGCAATGAAGGGCCTGGCAGCTGCTGCCCAACGGGTCTCCGACGATACCAGCAGCATATACATGCCTACTCAACAAGTCGGAGTCCTCACTGGGCTTAGCGAGGGGGGGTCCCAAGCTCTACAAGGCGGATCGAATAGATCGCAAGGGCAACCAGAAGCCGGGGATGGGGAGACCCAATTCCTGGATCTGATGAGAGCGGTAGCAAATAGCATGAGGGAGGCGCCAAACTCTGCACAGGGCACTCCCCAATCGGGGCCTCCCCCAACTCCTGGGCCATCCCAAGATAACGACACCGACTGGGGGTAT
>AAY68569
ATGTCTTCCGTATTTGACGAGTACGAACAGCTCCTCGCGGCTCAGACTCGCCCCAATGGAGCTCATGGAGGAGGGGAAAAGGGGAGTACCTTAAAAGTAGACGTCCCAGTATTCACTCTTAACAGTGATGACCCAGAAGATAGGTGGAACTTTGCGGTATTCTGCCTCCGGATTGCTGTTAGCGAAGATGCCAACAAACCACTCAGGCAAGGTGCTCTCATATCTCTTTTATGCTCCCACTCACAAGTGATGAGGAACCATGTTGCCCTTGCAGGGAAACAGAATGAAGCCACATTGGCCGTGCTTGAGATTGATGGCTTTGCCAACGGTATGCCCCAGTTCAACAATAGGAGTGGAGTGTCTGAAGAGAGAGCACAGAGATTCGCGATGATAGCAGGGTCTCTCCCTCGGGCATGCAGTAATGGCACCCCGTTCGTCACAGCCGGGGCCGAAGATGATGCACCAGAAGACATCACCGATACCCTGGAGAGGATCCTCTCTATCCAGGCCCAAGTATGGGTCACAGTAGCAAAAGCCATGACTGCGTATGAGACTGCAGATGAGTCAGAAACAAGACGAATCAATAAGTATATGCAGCAAGGCAGGGTCCAAAAGAAATACATCCTCTACCCCGTATGCAGGAGCACAATCCAACTCACGATCAGACAGTCTCTTGCAGTCCGCATCTTTTTGGTTAGCGAGCTCAAGAGAGGCCGCAACACGGCAGGTGGTACCTCTACTTATTATAACCTAGTAGGGGACGTAGACTCATATATCAGGAATACCGGGCTTACTGCATTCTTCTTGACACTCAAGTACGGAATCAACACCAAGACATCAGCCCTTGCACTTAGTAGCCTCTCAGGCGACATCCAGAAGATGAAGCAGCTCATGCGTTTATATCGGATGAAAGGAGATAATGCGCCGTACATGACATTGCTTGGTGATAGTGACCAGATGAGCTTTGCGCCTGCCGAGTATGCACAACTTTACTCCTTCGCCATGGGTATGGCATCAGTCCTAGATAAAGGTACTGGGAAATACCAATTTGCCAGGGACTTTATGAGCACATCATTCTGGAGACTTGGAGTAGAGTACGCTCAGGCTCAGGGAAGTAGCATTAACGAGGATATGGCTGCCGAGCTAAAGTTAACCCCAGCAGCAAGGAGAGGCCTGGCAGCTGCTGCCCAACGAGTCTCTGAGGAGACCAGCAGCATAGACATGCCTACTCAACAAGTCGGAGTCCTCACTGGGCTCAGCGAGGGGGGGTCCCAAGCCCTACAAGGCGGATCGAATAGATCGCAAGGGCAACCAGAAGCCGGGGATGGGGAGACCCAATTCCTGGATCTGATGAGAGCGGTAGCAAATAGCATGAGGGAAGCGCCAAACTCTGCACAGGGCACTCCCCAATCGGGGCCTCCCCCAACTCCTGGGCCATCCCAAGATAACGACACCGACTGGGGGTAT
>BAI66073
ATGTCCTCCGTATTCGATGAATACGAGCAACTCCTTGCTGCTCAGACACGCCCTAATGGATCTCATGGGGGGGGAGAGAAGGGTAGTACCCTCAAAGTGGAAGTGCCAGTCTTCACACTCAACAGTGATGACCCGGAGGACAGGTGGAACTTTGCAGTCTTCTGCCTTCGGATTGCAGTCAGTGAGGATGCAAACAAGCCTCTGAGGCAAGGAGCACTTATATCTCTACTGTGCTCTCACTCGCAAGTGATGAGGAACCATGTGGCACTGGCTGGAAAGCAAAGTGAGGCAACACTGGCAATACTTGAGATTGACGGATTCTCAAATGGTATGCCGCAGTTTAACAACAGGAGTGGCGTATCTGAGGAGAGGGCCCAGAGATTCATGATGATAGCAGGCTCCCTGCCTCGCGCATGCAGCAATGGGACCCCGTTTGTCACGGCCGGAGTGGAGGATGATGCCCCTGAAGACATAACTGACACTCTTGAGAGAATCCTCTCCATCCAGGTTCAAGTCTGGGTTACTGTTGCCAAAGCCATGACAGCTTATGAGACCGCAGATGAGTCAGAGACCAGAAGAATAAACAAGTACATGCAACAGGGCAGGGTCCAGAAGCGGTACATCCTCCACCCGGTGTGTAGAAGTGCGATCCAGCTTACCATCAGACAGTCACTAGCTGTCAGAATCTTCCTAGTGAGTGAGCTCAAGAGAGGTCGTAATACTGCTGGCGGCACCTCAACTTATTACAACCTCGTGGGAGATGTGGACTCATACATCAGGAACACTGGTCTTACCGCATTCTTCCTCACACTCAAGTATGGTATTAACACCAAGACATCCGCGCTTGCACTGAGCAGCCTCTCCGGTGACATCCAAAAGATGAAACAGCTAATGCGCTTGTATCGGATGAAAGGGGAGAATGCCCCATACATGACTCTACTGGGTGACAGCGACCAAATGAGCTTCGCACCAGCAGAATATGCCCAGCTGTATTCATTTGCAATGGGTATGGCATCTGTATTGGACAAAGGAACTGTCAAATACCAGTTTGCTAGGGATTTCATGAGCACCTCGTTCTGGCGACTTGGGGTGGAATATGCTCAGGCACAGGGCAGTAGTATCAACGAAGACATGGCCGCTGAATTGAAACTAACACCGGCAGCAAGAAGAGGGCTTGCGGCAGCAGCTCAGAGAGTGTCCGAGGACGCCAGCAACATGGACCTTCCAACCCAGCAAGCAGGTGTCCTGACAGGGCTAAGTGACAGCACACCCCCTGCTCAACCAGGCGGTCCCAGCAAACCACAGAGCTCTGCCGATGGAAATGATGGTGAGACCCAGTTTCTTGATCTGATGCGGGCAGTCGCTAACAGCATGAGGGATGCCCCCAACTCGGCACAGGGCAGCCCCCAGCCTGCTCCCCCCCCAACCCCCGGAGGGGGTCAGGACAACGACACCGACTGGGGATAC
>AFX97650
ATGTCGTCCGTCTTTGATGAATACGAGCAGCTCCTCGCTGCTCAGACTCGCCCTAATGGAGCTCACGGAGGGGGAGAGAAAGGGAGCACTCTAAAAGTTGAGGTCCCAGTATTCACTCTTAACAGTGATGATCCAGAAGATAGATGGAATTTTGCGGTATTCTGTCTTCGAATTGCTGTTAGTGAGGATGCCAACAAACCGCTCAGACAAGGTGCTCTCATATCCCTCTTGTGCTCCCATTCTCAAGTGATGAGAAATCATGTTGCCCTCGCAGGGAAACAGAATGAGGCCACACTGGCTGTTCTTGAGATCGACAGTTTCACCAACAGTGTGCCCCAGTTCAACAATAGGAGCGGAGTGTCTGAAGAGAGGGCACAGAGATTCATGGTGATAGCAGAGTCTCTCCCCCGGGCATGCAGTAACAGTACTCCGTTCATTACAGCTGGAGTTGAAAATGATGTGCCAGAAGATATCACTGACACTCTGGAAAGAATCCTATCTATCCAGGCTCAGGTATGGGTCACAGTAGCAAAAGCCATGACTGCATATGAGACAGCAGATGAGTCAGAAACAAGAAGGATCAACAAGTATATGCAGCAGGGTAGAGTCCAGAAGAAGTACATCCTCCATCCCGTATGCAGGAGTGCAATTCAACTCACAATCAGACATTCTCTAGCAGTCCGAATTTTCTTAGTTAGTGAGCTTAAGAGAGGCCGCAATACGGCAGGTGGGAGCTCCACGTATTACAACTTAGTCGGGGATGTAGACTCATACATAAGGAACACCGGGCTTACCGCATTCTTCCTGACACTCAAGTATGGGATCAATACCAAGACATCAGCCCTTGCACTCAGCAGCCTCACAGGTGATATCCAAAAAATGAAACAGCTCATGCGTTTATATCGGATGAAAGGAGAAAATGCACCGTACATGACATTGCTAGGTGACAGCGACCAGATGAGCTTCGCACCAGCTGAATATGCACAACTCTATTCTTTTGCCATGGGCATGGCATCAGTCTTAGATAAGGGAACTGGTAAATACCAATTCGCTAGAGACTTCATGAGTACATCATTCTGGAGACTCGGGGTGGAATATGCTCAGGCTCAGGGGAGTAGCATCAATGAGGATATGGCTGCTGAGCTGAAACTAACTCCGGCAGCAAGGAGAGGCCTGGCAGCTGCTGCCCAACGCGTATCTGAGGAAATTGGCAATGTGGATATTCCTACTCAACAGGCCGGGGTCCTCACTGGGCTCAGCGACAAAGGTCCCCGAGCTCCGCAGAGTGGACCGAGCAGGTCGCAAGGGCAACCGGACGCCGGGGATGGGGAGACCCAATTCTTGGACCTGATGAGAGCAGTGGCAAACAGCATGCGAGAAGCGCCAGACTCTGCACAGAGCACCATTCATCCTGAGCCTCTCTCAACTCATGGGCCATCTCAGGACAACGACACCGACTGGGGGTAC
>ACN93801
ATGTCTTCCGTATTCGATGAATATGAGCAACTCCTTGCTTCTCAGACGCGCCCTAATGGATCTCATGGGGGGGGAGAAAAAGGTAGTACCCTCAAAGTGGAAGTGCCAGTCTTCACACTCAACAGTGATGACCCGGAGGACAGGTGGAACTTTGCAGTCTTCTGCCTCCGGATTGCAGTCAGTGAGGATGCAAACAAGCCTCTGCGACAAGGAGCACTTATATCTCTATTGTGCTCTCACTCTCAAGTGATGAGGAACCATGTGGCATTGGCTGGAAGGCAAAATGAGGCAACACTGGCAATACTTGAGATTGACAGATTCTCAAATGGTGTGCCGCAGTTTAACAACAGGAGTGGCGTATCGGAGGAGAGGGCCCAGAGGTTCATGATGATAGCAGGCTCCCTGCCTCGTGCATGCAGCAATGGGACCCCGTTTGTCACGGCCGGAGTGGAGGATGATGCCCCTGAAGACATAACTGATACTCTTGAGAGAATCCTCTCTATCCAGGTTCAAGTCTGGGTCACTGTTGCCAAAGCCATGACAGCATATGAGACGGCAGATGAGTCAGAGACCAGGAGAATAAATAAGTACATGCAACAGGGTAGGGTCCAGAAGCGGTGCATCCTCCATCCGGTGTGTAGGAGTGCAATCCAGCTCACCATCAGACAGTCACTCGCTGTCAGGATCTTCCTAGTAAGTGAGCTCAAAAGAGGTCGTAATACTGCTGGCGGTACCTCAACTTATTACAACCTCGTGGGAGATGTGGACTCATACATCAGGAACACTGGTCTCACTGCATTCTTCCTCACACTCAAGTATGGTATTAACACCAAGACATCCGTGCTTGCACTGAGCAGCCTCTCTGGCGACATCCAAAAGATGAAGCAACTAATGCGCTTGTACCGGATGAAAGGGGAGAATGCCCCATACATGACCCTACTGGGTGACAGCGACCAGATGAGCTTTGCACCAGCAGAATATGCCCAGCTATATTCATTTGCAATGGGTATGGCATCTGTATTGGACAAAGGAACTGTCAAGTACCAGTTTGCTAGGGATTTCATGAGCACCTCATTTTGGCGACTTGGGGTGGAATATGCTCAGGCACAGGGCAGTAGTATCAACGAAGACATGGCCGCTGAATTGAAGCTAACACCGGCAGCAAGAAGAGGGCTTGCGGCAGCAGCCCAGAGAGTGTCCGAGGATGCCAGCAACATGGATCTTCCAACACAACAAGCAGGTGTCCTGACAGGGCTAAGTGACAGCACACCTCCTGCCCAACCAGGCGGTCCCAGCAAAACACAGGGCTCTGCCGATGGAAATGAAGGTGAGACCCAGTTCCTTGATTTAATGCGGGCAGTCGCCAACAGTATGAGAGATGCCCCCAACTCGGCACAGGGCAGCTCCCAGCCTGCTCCCCCCCCAACCCCCGGAGGGAATCAGGACAACGACACCGACTGGGGATAT
>AAZ76405
ATGTCTTCCGTATTTGATGAGTACGAGCAGCTCCTTGCGGCTCAGACTCGCCCCAATGGAGCTCATGGCGGAGGAGAGAAGGGGAGCACCTTAAAAGTAGAAGTCCCGGTATTCACTCTCAACAGCGACGACCCAGAAGATAGATGGAATTTTACAGTATTTTGTCTTCGGATTGCTGTTAGCGAGGATGCCAACAAACCACTTAGGCAAGGTGCTCTCATATCTCTCTTATGTTCCCACTCTCAAGTGATGAGGAACCATGTTGCTCTTGCGGGGAAACAGAATGAGGCCACACTGGCTGTTCTTGAGATCGATGGTTTTACCAACGACGTGCCCCAGTTCAACAACAGGAGTGGAGTGTCTGAAGAGAGAGCGCAAAGATTTATGATGATAGCAAGGTCTCTCCCTCGGGCATGCAGCAACGGTACCCCGTTTGTCACAGCTGGGGTTGAGGATGATGCGCCAGAAGACATCACTGATACCCTGGAGAGGATCCTCTCTATCCAGGCCCAAGTATGGGTCACGGTGGCAAAGGCCATGACTGCATATGAGACAGCAGATGAGTCAGAAACAAGAAGAATCAATAAGTACATGCAGCAAGGCAGGGTCCAGAAGAAATACATCCTCCACCCTGTATGCAGGAGCGCAATCCAGCTCACGATCAGACAGTCTCTGGCAGTCCGCATCTTCTTGGTTAGCGAGCTTAAGAGAGGCCGTAACACGGCAGGTGGGACCTCTACCTATTACAACTTGGTAGGGGATGTAGACTCATACATCAGGAATACTGGGCTTACTGCATTCTTCCTGACACTTAAATATGGAATTAACACCAAGACATCAGCCCTTGCACTTAGCAGCCTCTCAGGCGATATCCAGAAAATGAAGCAGCTCATGCGCTTGTATCGGATGAAAGGAGATAATGCGCCATACATGACATTGCTCGGTGACAGTGACCAGATGAGCTTTGCACCTGCCGAGTATGCACAACTTTACTCCTTTGCCATGGGTATGGCATCAGTCCTGGATAAAGGAACTGGCAAATACCAATTTGCCAGGGACTTTATGAGCACATCATTCTGGAGACTTGGAGTAGAGTACGCTCAGGCCCAAGGAAGTAGCATCAATGAAGATATGGCTGCCGAGCTAAAGCTAACCCCAGCTGCAAGGAGAGGCCTGGCAGCTGCTGCCCAAAGAGTGTCTGAGGAGACCAGCAGCATGGAAATGCCCACCCAGCAAGCCGGGGTCCTCACTGGGCTCAGTGACGGAGGCTCCCAAGCCCCACAAGGTGGATTAAACAGATCACAAGGGCAACCGGACACCGGGGATGGGGAGACCCAATTTTTGGATCTGATGAGAGCGGTGGCAAATAGCATGAGAGAAGCGCCAAACTCTGCGCAGGGCACCCCTCAACCGGGGCCTCCCCAAACTCCTGGGCCTTCTCAAGACAATGACACTGACTGGGGGTAT
>AFX97656
ATGTCATCCGTTTTTGACGAATACGAGCAGCTCCTCGCTGCTCAGACTCGCCCTAATGGAGCTCACGGAGGGGGAGAGAAAGGGAGCACTTTAAAAGTTGAGGTCCCAGTATTCACTCTTAACAGTGATGATCCAGAAGATAGATGGAATTTTTCAGTATTCTGTCTTCGGATTGCTGTTAGTGAGGATGCCAACAAACCGCTCAGGCAAGGTGCTCTCATATCCCTCTTATGCTCCCATTCTCAAGTGATGAGAAACCATGTTGCCCTTGCAGGGAAACAGAATGAAGCCACACTGGCTGTTCTTGAGATCGACAGTTTTACCAACAGTGTGCCCCAGTTCAACAACAGGAGCGGAGTGTCTGAGGAGAGAGCACAGAGATTCATGGTGATAGCAGAGTCTCTCCCCCGGGCATGCAGTAACAATACTCCGTTCGTTACAGCTGGAGTTGAAAATGATGTGCCAGAAGATATCACTGACACTCTGGAGAGAATCTTATCTATCCAGGCTCAGGTATGGGTCACAGTAGCAAAGGCCATGACTGCATATGAGACAGCAGATGAGTCAGAAACAAGAAGGATTAACAAGTATATGCAACAAGGTAGAGTCCAGAAGAAGTACATCCTCCATCCCGTATGCAGGAGTGCAATTCAACTCACAATCAGACATTCTCTAGCAGTCCGCATTTTTTTAGTTAGTGAGCTTAAGAGGGGCCGCAATACGGCAGGTGGGAGTTCCACGTATTACAACTTAGTTGGGGATGTAGACTCATACATAAGGAACACCGGGCTTACCGCATTCTTCCTGACACTCAAGTATGGAATCAATACCAAGACATCAGCCCTTGCACTCAGCAGCCTCACGGGTGATATCCAAAAAATGAAACAGCTCATGCGTTTATATCGGATGAAAGGAGAAAATGCACCGTACATGACATTGCTAGGTGACAGTGACCAGATGAGCTTCGCACCAGCTGAATATGCACAACTCTACTCTTTTGCCATGGGCATGGCATCAGTCTTAGACAAGGGAACTGGTAAATACCAATTTGCCAGAGACTTCATGAGTACATCATTCTGGAGGCTCGGGGTGGAGTACGCTCAGGCTCAGGGGAGCAGCATCAATGAAGATATGGCTGCTGAGCTGAAACTAACTCCAGCAGCAAGGAGGGGCCTGGCAGCTGCTGCCCAACGAGTATCTGAGGAAATTGGCAATGTGGATATTCCTACTCAACAGGCCGGGGTCCTTACTGGGCTCAGCGACAAAGGTCCCCGAGCTCCGCAGGGTGGACCGAGCAGGTCGCAAGGGCAATCGGACGCTGGGGATGGTGAGACCCAATTCCTGGACCTGATGAGAGCAGTGGCAAACAGCATGCGAGAAGCGCCAGATTCTGCACAGAGCACCATTCACCCGGAGCCTCTCCCAACTCACGGGCCATCTCAGGACAACGATACCGACTGGGGGTAC
>AEY80136
ATGTCGTCTGTTTTCGACGAATACGAGCAGCTCCTCGCTGCTCAGACCCGCCCTAACGGAGCTCATGGAGGGGGAGAGAAAGGGAGCACTTTAAAGGTTGAGGTCCCAGTATTTACCCTAAACAGTGATGATCCAGAGGATAGATGGAACTTTGCGGTATTCTGTCTTCGGATTGCTGTTAGCGAGGATGCCAACAAACCACTCAGGCAAGGTGCTCTTATATCCCTCTTATGCTCCCATTCTCAGGTGATGAGAAACCATGTTGCCCTTGCAGGGAAACAGAATGAGGCCACACTGGCTGTTCTTGAGATCGATGGTTTTGCTAACAGTGTGCCCCAGTTCAACAATAGGAGTGGGGTGTCCGAGGAAAGAGCACAGAGATTCATGGTAATCGCAGGATCTCTCCCTCGGGCATGCAGCAACGGTACTCCGTTTGTCACGGCTGGGGTTGAAGATGATGCACCAGAAGATATCACTGACACTCTAGAAAGGATCCTATCTGTCCAAGTCCAGGTATGGGTCACGGTAGCAAAGGCCATGACTGCATATGAGACAGCAGATGAGTCAGAAACAAGAAGAATAAATAAGTATATGCAGCAAGGTAGAGTTCAGAAGAAGTACATCCTTCATCCTGTATGCAGGAGTGCAATTCAACTCACAATCAGACATTCTCTGGCAGTCCGTATTTTCCTGGTTAGTGAGCTCAAGAGGGGCCGTAATACAGCAGGTGGGAGCTCTACATATTACAATTTGGTCGGGGATGTAGACTCATACATCAGAAACACCGGGCTTACTGCATTTTTCCTAACACTCAAATATGGAATCAATACCAAGACGTCAGCCCTCGCGCTCAGCAGCCTCACAGGTGATATCCAAAAAATGAAACAGCTCATGCGTTTATATCGGATGAAAGGTGAAAATGCACCATACATGACATTGTTAGGTGACAGTGACCAGATGAGCTTTGCACCAGCCGAATATGCACAACTTTATTCTTTTGCCATGGGCATGGCATCAGTCTTAGATAAGGGAACTGGCAAGTACCAATTTGCCAGGGACTTTATGAGCACATCATTCTGGAGACTTGGAGTAGAGTATGCTCAGGCTCAGGGAAGTAGTATCAATGAGGACATGGCTGCTGAGTTAAAACTAACCCCGGCAGCAAGGAGAGGCCTGGCAGCTGCTGCCCAACGAGTATCTGAAGAAATCGGCAGCATGGACATTCCTACTCAACAAGCAGGAGTCCTCACCGGGCTCAGTGACGAAGGCCCCCGAACTCCACAGGGCGGATCAAACAAGCTGCAAGGGCAACCAGATGCTGGGGATGGGGAGACCCAATTCCTGGATTTTATGAGAGCAGTGGCGAACAGCATGCGGGAAGCGCCAAATCCTGCACAGAGCACCACCCATCTAGAGCCTCCCCCAACCCCTGGGGCATCCCAAGACAACGACACTGACTGGGGGTAC
>ADM45865
ATGTCGTCTGTTTTCGACGAATACGAGCAGCTCCTCGCTGCTCAGACCCGCCCTAACGGAGCTCATGGAGGGGGAGAGAAAGGGAGCACTTTAAAAGTTGAGGTCCCAGTATTTACCCTAAACAGTGATGACCCAGAGGATAGATGGAACTTTGCGGTATTCTGTCTTCGGATTGCTGTTAGCGAGGATGCCAACAAACCACTCAGGCAAGGTGCTCTTATATCCCTCTTATGCTCCCATTCTCAGGTGATGAGAAACCATGTTGCCCTTGCAGGGAAACAGAATGAGGCCACACTGGCTGTTCTTGAGATCGATGGTTTTGCTAACAGTGTGCCCCAGTTCAACAATAGGAGTGGAGTGTCCGAGGAGAGAGCACAGAGATTCATGGTAATCGCAGGATCTCTCCCTCGGGCATGCAGCAACGGTACTCCGTTTGTCACGGCTGGGGTTGAAGATGATGCACCAGAAGATATTACTGACACTCTGGAAAGGATCCTATCTGTCCAAGTTCAGGTATGGGTCACGGTAGCAAAGGCCATGACTGCATATGAGACAGCAGATGAGTCAGAAACAAGAAGAATAAATAAGTATATGCAGCAAGGTAGAGTTCAGAAGAAGTACATCCTTCATCCTGTATGCAGGAGTGCAATTCAACTCACAATCAGACATTCTCTGGCAGTCCGTATTTTCCTGGTTAGTGAGCTCAAGAGGGGCCGTAATACAGCAGGTGGGAGCTCTACATATTATAACTTGGTCGGGGATGTAGACTCATACATCAGAAACACCGGGCTTACTGCATTTTTCCTAACACTCAAATATGGAATCAATACCAAGACGTCAGCCCTCGCACTCAGCAGCCTCACAGGTGATATCCAAAAAATGAAACAGCTCATGCGTTTATATCGGATGAAAGGTGAAAATGCACCATACATGACATTGTTAGGTGACAGTGACCAGATGAGCTTTGCACCAGCCGAATATGCACAGCTTTATTCTTTTGCCATGGGCATGGCATCAGTCTTAGATAAAGGAACTGGCAAGTACCAATTTGCCAGGGACTTTATGAGCACATCATTCTGGAGACTTGGGGTAGAGTATGCTCAGGCTCAGGGAAGTAGTATCAATGAGGACATGGCTGCTGAGTTAAAACTAACCCTGGCAGCAAGGAGAGGCCTGGCAGCTGCTGCCCAACGAGTATCTGAAGAAATCGGCAGCATGGACATTCCTACTCAACAAGCAGGAGTCCTCACCGGGCTCAGCGACGAAGGCCCCCGAACTCCACAGGGCGGATCAAACAAGCCGCAAGGGCAACCAGACGCTAGGGATGGGGAGACCCAATTCTTGGATTTTATGAGAGCAGTGGCGAACAGCATGCGGGAAGCGCCAAATCCTGCACAGAGCACCACCCGCCCAGAGCCCCCCCCAACCCCTGGGGCATCCCAAGACAACGACACTGACTGGGGGTAC
>AEL75041
ATGTCCTCCGTATTTGATGAGTACGAACAGCTCCTCGCGGCTCAGACTCGCCCCAACGGAGCTCATGGAGGGGGAGAAAAAGGGAGTACCTTAAAAGTAGACGTCCCGGTATTCACTCTTAACAGTGATGACCCAGAAGATAGATGGAGCTTTGTGGTATTCTGCCTCCGGATTGCTGTTAGCGAAGATGCCAACAAACCACTCAGGCAAGGTGCTCTCATATCTCTTTTATGCTCCCACTCACAGGTAATGAGGAACCATGTTGCCCTTGCAGGGAAACAGAATGAAGCCACATTGGCCGTGCTTGAGATTGATGGCTTTGCCAACGGCACGCCCCAGTTCAATAATAGGAGTGGAGTGTCTGAAGAGAGAGCACAGAGATTTGCGATGATAGCAGGATCTCTCCCTCGGGCATGCAGCAACGGAACCCCGTTCGTCACAGCCGGGGCCGAAGATGATGCACCAGAAGACATCACCGATACCCTGGAGAGGATCCTCTCTATCCAGGCTCAAGTATGGGTCACAGTAGCAAAAGCCATTACTGCGTATGAGACTGCAGATGAGTCGGAAACAAGGCGAATCAATAAGTATATGCAGCAAGGCAGGGTCCAAAAGAAATACATCCTCTACCCCGTATGCAGGAGCACAATCCAACTCACGATCAGACAGTCTCTTGCAGTCCGCATCTTTTTGGTTAGCGAGCTCAAGAGAGGCCGCAACACGGCAGGTGGTACCTCTACTTATTATAACCTGGTAGGGGACGTAGACTCATACATCAGGAATACCGGGCTTACTGCATTCTTCTTGACACTCAAGTACGGAATCAACACCAAGACATCAGCCCTTGCACTTAGTAGCCTCTCAGGCGACATCCAGAAGATGAAGCAGCTCATGCGTTTGTATCGGATGAAAGGAGATAATGCGCCGTACATGACATTACTTGGTGATAGTGACCAGATGAGCTTTGCGCCTGCCGAGTATGCACAACTTTACTCCTTTGCCATGGGTATGGCATCAGTCCTAGATAAAGGTACTGGGAAATACCAATTTGCCAGGGACTTTATGAGCACATCATTCTGGAGACTTGGAGTAGAGTACGCTCAGGCTCAGGGAAGTAGCATTAACGAGGATATGGCTGCCGAGCTAAAGCTAACCCCAGCAGCAAGGAGGGGCCTGGCAGCTGCTGCCCAACGGGTCTCCGAGGAGACCAGCAGCATAGACATGCCTACTCAACAAGTCGGAGTCCTCACTGGGCTTAGCGAGGGGGGGTCCCAAGCTCTACAAGGCGGATCGAATAGATCGCAAGGGCAACCAGAAGCCGGGGATGGGGAGACCCAATTCCTGGATCGGATGAGAGCGGTAGCAAATAGCATGAGGGAGGCGCCAAACTCTGCACAGGGCACTCCCCAATCGGGGCCTCCCCCAACTCCTGGGCCATCCCAAGATAACGACACCGACTGGGGGTAT
>ACB37229
ATGTCTTCCGTATTTGATGAGTACGAACAGCTCCTCGCGGCTCAGACTCGCCCCAATGGAGCTCATGGAGGGGGAGAAAAAGGGAGTACCTTAAAAGTAGACGTCCCGGTATTCACTCTTAACAGTGATGACCCAGAAGATAGATGGAGCTTTGTGGTATTCTGCCTCCGGATTGCTGTTAGCGAAGATGCCAACAAACCACTCAGGCAAGGTGCTCTCATATCTCTTTTATGCTCCCACTCACAGGTAATGAGGAACCATGTTGCCCTTGCAGGGAAACAGAATGAAGCCACATTGGCCGTGCTTGAGATTGATGGCTTTGCCAACGGCACGCCCCAGTTCAACAATAGGAGTGGAGTGTCTGAAGAGAGAGCACAGAGATTTGCGATGATAGCAGGATCTCTCCCTCGGGCATGCAGCAACGGAACCCCGTTCGTCACAGCCGGGGCCGAAGATGATGCACCAGAAGACATCACCGATACCCTGGAGAGGATCCTCTCTATCCAGGCTCAAGTATGGGTCACAGTAGCAAAAGCCATGACTGCGTATGAGACTGCAGATGAGTCGGAAACAAGGCGAATCAATAAGTATATGCAGCAAGGCAGGGTCCAAAAGAAATACATCCTCTACCCCGTATGCAGGAGCACAATCCAACTCACGATCAGACAGTCCCTTGCAGTCCGCATCTTTTTGGTTAGCGAGCTCAAGAGAGGCCGCAACACGGCAGGTGGTACCTCTACTTATTATAACCTGGTAGGGGACGTAGACTCATACATCAGGAATACCGGGCTTACTGCATTCTTCTTGACACTCAAGTACGGAATCAACACCAAGACATCAGCCCTTGCACTTAGTAGCCTCTCAGGCGACATCCAGAAGATGAAGCAGCTCATGCGTTTGTATCGGATGAAAGGAGATAATGCGCCGTACATGACATTACTTGGTGATAGTGACCAGATGAGCTTTGCGCCTGCCGAGTATGCACAACTTTACTCCTTTGCCATGGGTATGGCATCAGTCCTAGATAAAGGTACTGGGAAATACCAATTTGCCAGGGACTTTATGAGCACATCATTCTGGAGACTTGGAGTAGAGTACGCTCAGGCTCAGGGAAGTAGCATTAACGAGGATATGGCTGCCGAGCTAAAGCTAACCCCAGCAGCAAGGAGGGGCCTGGCAGCTGCTGCCCAACGGGTCTCCGAGGAGACCAGCAGCATAGACATGCCTACTCAACAAGTCGGAGTCCTCACTGGGCTTAGCGAGGGGGGGTCCCAAGCTCTACAAGGCGGATCGAATAGATCGCAAGGGCAACCAGAAGCCGGGGATGGGGAGACCCAATTCCTGGATCTGATGAGAGCGGTAGCAAATAGCATGAGGGAGGCGCCAAACTCTGCACAGGGCACTCCCCAATCGGGGCCTCCCCCAACTCCTGGGCCATCCCAAGATAACGACCCCGACTGGGGGTAT
>AAX45364
ATGTCTTCTGTATTCGATGAGTACGAGCAGCTCCTCGCGGCTCAGACTCGACCCAATGGAGCTCATGGCGGAGGAGAGAAGGGGAGCACCTTAAAAGTAGAAGTCCCGGTATTCACTCTCAACAGTGATGACCCAGAAGATAGATGGAACTTTGCAGTGTTTTGTCTTCGGATCGCTGTTAGCGAGGATGCCAATAAACCACTTAGGCAAGGTGCTCTCATATCTCTCTTATGTTCCCACTCTCAAGTGATGAGGAACCATGTTGCCCTTGCGGGAAAGCAGAATGAGGCCACACTGGCTGTTCTTGAGATCGATGGTTTTACCAACGGCGTGCCCCAGTTCAACAACAGGAGTGGAGTGTCTGAAGAGAGAGCACAGAGATTTATGATGATAGCAGGGTCTCTCCCTCGGGCATGCAGCAACGGTACCCCGTTCGTCACAGCTGGGGTTGAAGATGATGCACCAGAAGACATTACTGATACCCTGGAGAGGATCCTATCTATCCAGGCTCAAGTAAGGGTCACGGTGGCAAAGGCCTTGATTGCATATGAGACAGCGGATGAGTCAGAAACAAGAAGAATCAATAAGTACATGCAGCAAGGCAGGGTCCAGAAGAAGTACATCCTCCACCCCGTATGCAGGAGCGCAATCCAACTCACAATCAGACAGTCTCTGGCGGTCCGCATCTTTTTGGTTAGCGAGCTTAAGAGAGGCCGCAACACGGCAGGTGGGACCTCCACCTATTACAACTTGGTGGGGGATGTAGACTCATACATCAGGAACACTGGGCTAACTGCATTCTTCCTGACACTTAAATATGGAATTAACACCAAGACATCAGCCCTTGCACTTAGCAGCCTCTCAGGCGATATCCAGAAAATGAAGCAGCTCATGCGCTTGTATCGGATGAAAGGAGATAATGCGCCGTACATGACATTGCTCGGTGACAGTGACCAGATGAGCTTTGCACCTGCCGAGTATGCACAACTTTACTCCTTTGCCATGGGTATGGCATCAGTCCTAGATAAAGGAACTAGCAAATACCAATTTGCCAGAATCTTTATGAGCACATCATTCTGGAGACTTGGAGTAGAGTACGCTCAGGCTCAAGGAAGTAGCATCAATGAGGATATGGCCGCCGAGTTAAAGCTAACCCCAGCAGCAAGGAGAGGCCTGGCAGCTGCTGCCCAAAGAGTGTCTGAGGATACCAGCAGCATGGACATGCCCACCCAACAAGCCGGGGTCCTCACTGGACTCAGCGACGGAGGCTCCCAAGCCCCCCAAGGTGCACTGAACAGATCACAAGGGCAACCGGACACCGGGGACGGGGAGACCCAATTTCTAGATCTGATGAGAGCGGTGGCAAACAGCATGAGAGAAGCGCCAAACTCTGCGCAGGGCACCCCTCAACCGGGGCCTCCCCCAACCCCTGGGCCCTCTCAAGACAATGACACCGACTGGGGGTAC
>AGL09069
ATGTCGTCTGTTTTCGACGAATACGAGCAGCTCCTTGCTGCTCAGACCCGCCCTAACGGAGCTCATGGAGGGGGAGAGAAAGGGAGCACTTTAAAAGTTGAGGTCCCAGTATTTACCCTAAACAGTGATGATCCAGAGGATAGATGGAACTTTGCGGTATTCTGTCTTCGGATTGCTGTTAGCGAGGATGCCAACAAACCACTCAGGCAAGGTGCTCTTATATCCCTCTTATGCTCCCATTCTCAGGTGATGAGAAACCATGTTGCCCTTGCAGGAAAACAGAATGAGGCCACACTGGCTGTTCTTGAGATCGATGGTTTTGCTAACAGTGTGCCCCAGTTCAACAATAGGAGTGGAGTGTCCGAGGAGAGAGCACAGAGATTCATGGTAATCGCAGGATCTCTCCCTCGGGCATGCAGCAACGGTACTCCGTTTGTCACGGCTGGGGTTGAAGATGATGCACCAGAAGATATCACTGACACTCTGGAAAGGATCCTATCTGTCCAAGTCCAGGTATGGGTCACGGTAGCAAAGGCCATGACTGCATATGAGACAGCAGATGAGTCAGAAACAAGAAGAATAAATAAGTATATGCAGCAGGGTAGAGTTCAGAAGAAGTACATCCTTCATCCTGTATGCAGGAGTGCAATTCAACTCACAATCAGACATTCTCTGGCAGTCCGTATTTTCCTGGTTAGTGAGCTCAAGAGGGGCCGTAATACAGCAGGTGGGAGCTCTACATATTACAACTTGGTCGGGGATGTAGACTCATACATCAGAAATACCGGGCTTACTGCGTTTTTCCTAACACTCAAATATGGAATCAATACCAAGACGTCAGCCCTCGCACTCAGCAGCCTCACAGGTGATATCCAAAAAATGAAACAGCTCATGCGTTTATATCGGATGAAAGGTGAAAATGCACCATACATGACATTGTTAGGTGACAGTGACCAGATGAGCTTTGCACCAGCCGAATATGCACAACTTTATTCTTTTGCCATGGGCATGGCATCAGTCTTAGATAAGGGAACTGGCAAGTACCAATTTGCCAGGGACTTTATGAGCACATCATTCTGGAGACTTGGAGTAGAGTATGCTCAGGCTCAGGGAAGTAGTATCAATGAGGACATGGCTGCTGAGTTAAAACTAACCCCGGCAGCAAGGAGAGGCCTGGCAGCTGCTGCCCAACGAGTATCTGAAGAAATCGGCAGCATGGACATTCCTACTCAACAAGCAGGAGTCCTCACCGGGCTCAGTGACGAAGGCCCCCGAACTCCACAGGGCGGATCAAACAAGCCGCAAGGGCAACCAGATGCTGGGGATGGGGAGACCCAATTCCTGGATTTTATGAGAGCAGTGGCGAACAGCATGCGGGAAGCGCCAAATCCTGCACAGAGCACCACCCATCTAGAGCCTCCCCCAACCCCTGGGGCATCCCAAGACAATGACACTGACTGGGGGTAC
>AAS67138
ATGTCGTCCGTATTTGACGAATACGAGCAACTCCTCGCTGCTCAGACTCGCCCGAATGGAGCTCACGGAGGAGGAGAGAAAGGGAGCACTTTGAAAGTTGAGGTCCCAGTATTTACTCTTAATAGTGACGATCCGGAAGATAGATGGAATTTTTCGGTATTCTGTCTTCGGATTGCTGTTAGTGAGGATGCCAACAAGCCACTCAGGCAAGGTGCTCTTATATCCCTCTTGTGCTCCCATTCCCAAGTGATGAGGAACCATGTTGCCCTTGCAGGGAAACAGAATGAGGCTACGCTGGCGATTCTTGAGATTGATGGGTTTGCTAACAGCACACCTCAGTTCAACAACAGGAGTGGAGTGTCCGAGGAGAGAGCACAGAGATTTATGGTGATAGCCGGGTCGCTCCCTCGGGCATGCAGCAACGGTACTCCGTTCGTCACAGCCGGGGTTGAAGATGATGCACCAGAAGATATCACTGACACTCTGGAAAGGATCCTATCTATCCAGGCTCAGATATGGGTCACAGTAGCGAAGGCTATGACTGCATATGAGACAGCAGATGAGTCAGAAACAAGAAGAATTAATAAGTATATGCAGCAAGGCAGAGTCCAAAAGAAGTATATCCTCCATCCCGTATGCAGGAGTGCAATTCAACTCACAATCAGGCACTCTTTGGCAGTTCGCATTTTCTTAGTTAGCGAGCTTAAGAGAGGCCGCAATACGGCAGGTGGGAGCTCCACATATTACAACTTAGTAGGGGATGTAGACTCGTACATCAGGAACACTGGGCTTACTGCATTCTTCTTGACACTCAAATATGGAATTAATACGAAGACATCAGCTCTCGCACTCAGCAGCCTCACAGGTGATATCCAAAAAATGAAGCAGCTCATGCGTTTATATCGGATGAAGGGAGAAAATGCACCGTACATGACATTACTAGGTGACAGTGACCAGATGAGCTTTGCACCAGCTGAGTACGCACAACTTTATTCTTTTGCCATGGGCATGGCATCAGTCTTAGATAAAGGAACTGGCAAATACCAATTCGCCAGGGACTTTATGAGCACATCGTTCTGGAGACTTGGGGTGGAATATGCTCAGGCTCAGGGGAGTAGCATTAATGAGGATATGGCTGCTGAGCTAAAATTAACCCCGGCAGCAAGGAGGGGCCTGGCAGCTGCCGCTCAACGAGTGTCTGAGGAAATCGGCAGCATGGATGTTCCTACTCAACAGGCCGGGGTCCTCACCGGACTCAGCGATGTAGGCCCCCAGGCCTCACAGGGCGAATCGAGCAAGCCAAAAGGGCAACCGAATGCCGGGGACGGAGAGACCCAATTCTTGGATTTGATGAGAGCGGTGGCAAACAGCATGCGAGAAGCACAAAACTCTGCACCGGGCACTACCCCTCCAGAGCCCCCCCCAACACCTGGGCCATCCCCAGACAATGACACCGACTGGGGGTAC
>AAK55547
ATGTCTTCCGTATTCGACGAGTACGAACAGCTCCTCGCGGCTCAGACTCGCCCCAATGGAGCTCATGGAGGGGGGGAGAAAGGGAGTACCTTAAAAGTAGACGTCCCGGTATTCACTCTTAACAGTGATGACCCAGAAGATAGGTGGAGCTTTGTGGTATTCTGCCTCCGGATTGCTGTTAGCGAAGATGCCAACAAACCACTCAGGCAAGGTGCTCTCATATCTCTTTTATGCTCCCACTCACAGGTAATGAGGAACCATGTTGCCCTTGCAGGGAAACAGAATGAAGCCACATTGGCCGTGCTTGAGATTGATGGCTTTGCCAACGGCACGCCCCAGTTCAACAATAGGAGTGGAGTGTCTGAAGAGAGAGCACAGAGATTTGCGATGATAGCAGGATCTCTCCCTCGGGCATGCAGCAACGGCACCCCGTTCGTCACAGCCGGGGCTGAAGATGATGCACCAGAAGACATCACCGATACCCTGGAGAGGATCCTCTCTATCCAGGCTCAAGTATGGGTCACAGTAGCAAAAGCCATGACTGCGTATGAGACTGCAGATGAGTCGGAAACAAGGCGAATCAATAAGTATATGCAGCAAGGCAGGGTCCAAAAGAAATACATCCTCTACCCCGTATGCAGGAGCACAATCCAACTCACGATCAGACAGTCTCTTGCAGTCCGCATCTTTTTGGTTAGCGAGCTCAAGAGAGGCCGCAACACGGCAGGTGGTACCTCTACTTATTATAACCTAGTAGGGGACGTAGACTCATATATCAGGAATACCGGGCTTACTGCATTCTTCTTGACACTCAAGTACGGAATCAACACCAAGACATCAGCCCTTGCACTTAGTAGCCTCTCAGGCGACATCCAGAAGATGAAGCAGCTCATGCGTTTGTATCGGATGAAAGGAGATAATGCGCCGTACATGACATTACTTGGTGATAGTGACCAGATGAGCTTTGCGCCTGCCGAGTATGCACAACTTTACTCCTTTGCCATGGGTATGGCATCAGTCCTAGATAAAGGTACTGGGAAATACCAATTTGCCAGGGACTTTATGAGCACATCATTCTGGAGACTTGGAGTAGAGTACGCTCAGGCTCAGGGAAGTAGCATTAACGAGGATATGGCTGCCGAGCTAAAGCTAACCCCGGCAGCAAGGAGGGGCCTGGCAGCTGCTGCCCAACGAGTCTCCGAGGTGACCAGCAGCATAGACATGCCTACTCAACAAGTCGGAGTCCTCACTGGGCTTAGCGAGGGGGGATCCCAAGCCCTACAAGGCGGATCGAATAGATCGCAAGGGCAACCAGAAGCCGGGGATGGGGAGACCCAATTCCTGGATCTGATGAGAGCGGTAGCAAATAGCATGAGGGAGGCGCCAAACTCTGCACAGGGCACTCCCCAATCGGGGCCTCCCCCAACTCCTGGGCCATCCCAAGATAACGACACCGACTGGGGGTAT
>AGL09063
ATGTCGTCTGTTTTCGACGAATACGAGCAGCTCCTTGCTGCTCAGACCCGCCCTAACGGAGCTCATGGAGGGGGAGAGAAAGGGAGCACTTTAAAAGTTGAGGTCCCAGTATTTACCCTAAACAGTGATGATCCAGAGGATAGATGGAACTTTGCGGTATTCTGTCTTCGGATTGCTGTTAGCGAGGATGCCAACAAACCACTCAGGCAAGGTGCTCTTATATCCCTCTTATGCTCCCATTCTCAGGTGATGAGAAACCATGTTGCCCTTGCAGGAAAACAGAATGAGGCCACACTGGCTGTTCTTGAGATCGATGGTTTTGCTAACAGTGTGCCCCAGTTCAACAATAGGAGTGGAGTGTCCGAGGAGAGAGCACAGAGATTCATGGTAATCGCAGGATCTCTCCCTCGGGCATGCAGCAACGGTACTCCGTTTGTCACGGCTGGGGTTGAAGATGATGCACCAGAAGATATCACTGACACTCTGGAAAGGATCCTATCTGTCCAAGTCCAGGTATGGGTCACGGTAGCAAAGGCCATGACTGCATATGAGACAGCAGATGAGTCAGAAACAAGAAGAATAAATAAGTATATGCAGCAGGGTAGAGTTCAGAAGAAGTACATCCTTCATCCTGTATGCAGGAGTGCAATTCAACTCACAATCAGACATTCTCTGGCAGTCCGTATTTTCCTGGTTAGTGAGCTCAAGAGGGGCCGTAATACAGCAGGTGGGAGCTCTACATATTACAACTTGGTCGGGGATGTAGACTCATACATCAGAAATACCGGGCTTACTGCGTTTTTCCTAACACTCAAATATGGAATCAATACCAAGACGTCAGCCCTCGCACTCAGCAGCCTCACAGGTGATATCCAAAAAATGAAACAGCTCATGCGTTTATATCGGATGAAAGGTGAAAATGCACCATACATGACATTGTTAGGTGACAGTGACCAGATGAGCTTTGCACCAGCCGAATATGCACAACTTTATTCTTTTGCCATGGGCATGGCATCAGTCTTAGATAAGGGAACTGGCAAGTACCAATTTGCCAGGGACTTTATGAGCACATCATTCTGGAGACTTGGAGTAGAGTATGCTCAGGCTCAGGGAAGTAGTATCAATGAGGACATGGCTGCTGAGTTAAAACTAACCCCGGCAGCAAGGAGAGGCCTGGCAGCTGCTGCCCAACGAGTATCTGAAGAAATCGGCAGCATGGACATTCCTACTCAACAAGCAGGAGTCCTCACCGGGCTCAGTGACGAAGGCCCCCGAACTCCACAGGGCGGATCAAACAAGCCGCAAGGGCAACCAGATGCTGGGGATGGGGAGACCCAATTCCTGGATTTTATGAGAGCAGTGGCGAACAGCATGCGGGAAGCGCCAAATCCTGCACAGAGCACCACCCATCTAGAGCCTCCCCCAACCCCTGGGGCATCCCAAGACAATGACACTGACTGGGGGTAC
>AEW24464
ATGTCGTCTGTTTTCGACGAATACGAGCAGCTCCTTGCTGCTCAGACCCGCCCCAACGGAGCCCATGGAGGGGGAGAGAAAGGGAGCACTTTAAAAGTTGAGGTCCCAGTATTTACCCTAAACAGTGATGATCCAGAGGATAGATGGAACTTTGCGGTATTCTGTCTTCGGATTGCTGTTAGTGAGGATGCCAACAAACCACTCAGGCAAGGTGCTCTTATATCCCTCTTATGCTCCCATTCTCAGGTGATGAGAAACCATGTTGCCCTTGCAGGAAAACAGAATGAGGCCACACTAGCTGTTCTTGAGATCGATGGTTTTGCTAACAGTGTACCCCAGTTCAACAATAGGAGTGGAGTGTCCGAGGAGAGAGCACAGAGATTCATGGTAATCGCAGGATCTCTCCCTCGGGCATGCAGCAACGGTACTCCGTTTGTCACGGCTGGGGTTGAAGATGATGCACCAGAAGATATCACTGACACTCTGGAAAGGATCCTATCTGTCCAAGTCCAGGTATGGGTCACGGTAGCAAAGGCCATGACTGCATATGAGACAGCAGATGAGTCAGAAACAAGAAGAATAAATAAGTATATGCAGCAGGGTAGAGTTCAGAAGAAGTACATCCTTCATCCTGTATGCAGGAGTACAATTCAACTCATAATCAGACATTCTTTGGCAGTCCGTATTTTCCTGGTTAGTGAGCTCAAGAGGGGCCGTAATACAGCAGGTGGGAGCTCTACATATTACAACTTGGTCGGGGATGTAGACTCATACATCAGAAACACCGGGCTTACTGCGTTTTTCCTAACACTCAAATATGGAATCAATACCAAGACGTCAGCACTCGCACTCAGCAGCCTCACAGGTGATATCCAAAAAATGAAACAGCTCATGCGTTTATATCGGATGAAAGGTGAAAATGCACCATACATGACATTATTAGGTGACAGTGACCAGATGAGTTTTGCGCCAGCCGAATATGCACAACTTTATTCTTTTGCCATGGGCATGGCATCAGTCTTAGATAAGGGAACTGGCAAGTACCAATTTGCCAGGGACTTTATGAGTACATCATTCTGGCGACTTGGAGTAGAGTATGCTCAGGCTCAGGGAAGTAGTATCAATGAGGACATGGCTGCTGAATTAAAACTAACCCCAGCAGCAAGGAGAGGCCTGGCAGCTGCTGCCCAACGAGTATCTGAAGAAATCGGCAGCATGGACATTCCTACTCAACAAGCAGGAGTCCTCACCGGGCTCAGTGACGAAGGCCCCCGAACTCCACAGGGCGGATCAAACAAGCCGCAAGGGCAACCAGATGCTGGAGATGGGGAGACCCAATTCCTGGATTTTATGAGAGCAGTGGCAAACAGCATGCGGGAAGCGCCAAATCCTGCACAGAGCACCACCCATCTAGAGCCTCCCCCGACCCCTGGGGCATCCCAAGACAACGACACTGACTGGGGGTAC
>AFK25759
ATGTCCTCCGTATTCGATGAATACGAGCAACTCCTTGCTGCTCAGACACGCCCTAATGGATCTCATGGGGGGGGAGAGAAGGGTAGTACCCTCAAAGTGGAAGTGCCAGTCTTCACACTCAACAGTGATGACCCGGAGGACAGGTGGAACTTTGCAGTCTTCTGCCTTCGGATTGCAGTCAGTGAGGATGCAAACAAGCCTCTGAGGCAAGGAGCACTTATATCTCTACTGTGCTCTCACTCGCAAGTGATGAGGAACCATGTGGCACTGGCTGGAAAGCAAAGTGAGGCAACACTGGCAATACTTGAGATTGACGGATTCTCAAATGGTATGCCGCAGTTTAACAACAGGAGTGGCGTATCTGAGGAGAGGGCCCAGAGATTCATGATGATAGCAGGCTCCCTGCCTCGCGCATGCAGCAATGGGACCCCGTTTGTCACGGCCGGAGTGGAGGATGATGCCCCTGAAGACATAACTGACACTCTTGAGAGAATCCTCTCCATCCAGGTTCAAGTCTGGGTTACTGTTGCCAAAGCCATGACAGCTTATGAGACCGCAGATGAGTCAGAGACCAGAAGAATAAACAAGTACATGCAACAGGGCAGGGTCCAGAAGCGGTACATCCTCCACCCGGTGTGTAGAAGTGCGATCCAGCTTACCATCAGACAGTCACTAGCTGTCAGAATCTTCCTAGTGAGTGAGCTCAAGAGAGGTCGTAATACTGCTGGCGGCACCTCAACTTATTACAACCTCGTGGGAGATGTGGACTCATACATCAGGAACACTGGTCTTACCGCATTCTTCCTCACACTCAAGTATGGTATTAACACCAAGACATCCGCGCTTGCACTGAGCAGCCTCTCCGGTGACATCCAAAAGATGAAACAGCTAATGCGCTTGTATCGGATGAAAGGGGAGAATGCCCCATACATGACTCTACTGGGTGACAGCGACCAAATGAGCTTCGCACCAGCAGAATATGCCCAGCTGTATTCATTTGCAATGGGTATGGCATCTGTATTGGACAAAGGAACTGTCAAATACCAGTTTGCTAGGGATTTCATGAGCACCTCGTTCTGGCGACTTGGGGTGGAATATGCTCAGGCACAGGGCAGTAGTATCAACGAAGACATGGCCGCTGAATTGAAACTAACACCGGCAGCAAGAAGAGGGCTTGCGGCAGCAGCTCAGAGAGTGTCCGAGGACGCCAGCAACATGGACCTTCCAACCCAGCAAGCAGGTGTCCTGACAGGGCTAAGTGACAGCACACCCCCTGCTCAACCAGGCGGTCCCAGCAAACCACAGAGCTCTGCCGATGGAAATGATGGTGAGACCCAGTTTCTTGATCTGATGCGGGCAGTCGCTAACAGCATGAGGGATGCCCCCAACTCGGCACAGGGCAGCCCCCAGCCTGCTCCCCCCCCAACCCCCGGAGGGGGTCAGGACAACGACACCGACTGGGGATAC
>ACT22882
ATGTCTTCTGTATTTGACGAATACGAGCAGCTCCTCGCAGCTCAGACTCGCCCTAATGGAGCTCATGGCGGAGGAGAGAAAGGGAGCACCTTAAAAGTAGAAGTCCCGGTTTTCACTCTTAATAGTGATGATCCTGAAGACAGGTGGAACTTTGCGGTATTCTGTCTTAGGATTGCTGTTAGCGAAGATGCCAACAAACCACTCAGGCAAGGTGCTCTCATATCTCTCTTATGCTCTCACTCACAGGTGATGAGGAACCATGTTGCCCTTGCGGGTAAACAGAATGAGGCCACACTGGCCGTTCTTGAGATTGATGGTTTTGCCAACGGTGTGCCCCAATTCAATAATAGGAGTGGAGTGTCTGAAGAGAGAGCACAGAGGTTCATGATGATAGCGGGTTCTCTCCCTCGAGCATGCAGCAATGGTACCCCATTCGTCACAGCTGGAGCAGAGGATGATGCACCTGAAGACATCACCGATACCCTAGAGAGGATCCTTTCTATCCAGGCTCAAGTGTGGGTCACAGTAGCAAAGGCCATGACTGCATATGAGACAGCAGATGAGTCAGAAACGAGAAGGATCAATAAGTATATGCAGCAAGGTAGGGTCCAGAAGAGGTACATCCTCCACCCTGTATGCAGGAGCGCAATCCAACTTACGATCAGACAGTCTCTTGCAGTCCGCATCTTCCTGGTTAGCGAGCTTAAGAGAGGCCGCAACACAGCAGGAGGGACCTCCACTTATTACAACTTGGTGGGGGATGTAGACTCATACATCAGGAACACCGGGCTTACTGCATTCTTCCTGACACTCAAGTACGGAATCAACACCAAGACATCAGCCCTTGCACTTAGTAGCCTCACAGGTGACATCCAGAAGATGAAGCAGCTCATGCGCTTGTATCGGATGAAAGGAGATAATGCACCGTACATGACATTGCTTGGTGACAGTGACCAGATGAGCTTTGCACCTGCTGAGTATGCGCAACTTTACTCCTTTGCCATGGGTATGGCATCAGTCCTAGATAAAGGGACTGGCAAGTATCAATTCGCCAGAGACTTTATGAGCACGTCATTCTGGAGACTCGGAGTAGAGTATGCTCAGGCTCAGGGAAGTAGCATCAATGAGGATATGGCCGCCGAGCTAAAACTAACCCCAGCGGCAAGGAGAGGCCTGGCAGCTGCTGCCCAACGAGTATCTGAGGAGACCAGCAACATAGACATGCCCACTCAACAAGCCGGAGTCCTCACTGGGCTCAGCGAGGGGGGCTCCCAAGCTCCGCAAGGTGGACCGAACAGATCTCAAGGGCAACCAGACGCCGGGGATGGGGAGACCCAATTCCTGGATCTGATGAGAGCAGTGGCAAACAGCATGAGGGAAGCGCCAAGCTCTGCACAGGGTACACCTCAACCAGGCCCTCCCCCAACTCCTGGGCAATCCCAAGAGAACGACACCGATTGGGGGTAC
>ABM88261
ATGTCTTCCGTATTTGACGAGTACGAACAGCTCCTCGCGGCTCAGACTCGCCCTAATGGAGCTCACGGAGGAGGAGAGAAGGGGAGCACCTTAAAAGTTGAAGTCCCGGTATTCACTCTTAACAGTGACGACCCAGAAGATAGATGGAACTTTGCAGTATTCTGTCTTAGGATTGCTGTTAGCGAAGATGCCAACAAACCACTCAGACAAGGTGCTCTCATATCTCTCTTATGCTCCCATTCTCAAGTGATGAGGAACCATGTCGCCCTTGCAGGGAAACAGAATGAGGCCACACTGGCTGTTCTTGAGATCGATGGTTTCACCAACAGCGTGCCTCAATTCAACAACAGGAGTGGAGTGTCTGAGGAGAGAGCACAGAGATTCTTGATGATAGCAGGGTCCCTCCCTCGGGCATGCAGCAACGGTACCCCGTTCACCACAGCTGGGGTTGAAGATGATGCACCAGAAGACATCACTGATACTCTGGAAAGAATCATCTCTATCCAGGCTCAAGTATGGGTCACGGTAGCAAAGGCCATGACTGCATATGAGACAGCGGATGAGTCGGAAACAAGAAGAATCAATAAGTATATGCAGCAAGGCAGAGTCCAGAAGAAGTACATCCTCCACCCCGTATGTAGGAGCGCAATTCAACTCACGATTAGACAATCTCTGGCAGTCCGCATTTTCTTGGTTAGCGAGCTTAAGAGAGGCCGCAACACGGCAGGTGGAAGTTCCACTTATTATAGCTTGGTAGGGGACATAGACTCATACATCAGGAACACCGGGCTTACTGCATTCTTCCTGACACTCAAGTATGGAATCAACACCAAGACATCAGCCCTTGCACTCAGCAGCCTCGCAGGCGATATCCAAAAAATGAAGCAGCTCATGCGTCTATATCGGATGAAAGGAGATAATGCGCCGTACATGACACTGCTCGGTGACAGTGACCAGATGAGCTTTGCACCGGCTGAGTATGCACAACTCTACTCTTTTGCAATGGGTATGGCATCCGTCCTAGACAAAGGAACTGGCAAGTACCAGTTCGCCAGAGACTTTATGAGCACATCATTCTGGAGACTTGGAGTAGAGTATGCTCGGGCTCAGGGAAGCAGCATCAATGAGGATATGGCTGCCGAGCTAAAGCTGACCCCAGCGGCAAGGAGGGGCCTGGCAGCTGCTGCCCAACGAGCGTCCGAGGAGACCGGCAGCATGGACATTCCCACTCAACAAGCTGGGGTCCTCACAGGGCTCAGCGACGGAGGCCCTCAAGCCCCACAAGGTGGACTGAACAGGTCGCAAGGGCAACCGGACGCCGGAGATGGGGAGACCCAATTTTTAGATTTGATGAGAGCAGTGGCAAATAGTATGAGAGAAGCGCCAAACTCTGTGCAGAACACCACTCAGCAGGAGCCTCCATCTACTCCTGGGCCATCTCAAGACAACGACACCGACTGGGGATAC
>ACK38028
ATGTCGTCAGTCTTTGACGAATACGAGCAGCTCCTCGCTGCTCAGACTCGCCCTAATGGAGCTCACGGAGGAGGAGAGAAAGGGAGCACGTTAAAAGTTGAGGTCCCAGTATTCACTCTTAACAGTGATGATCCAGAAGATAGATGGAATTTTACGGTATTCTGTCTTCGGATTGCTGTTAGTGAGGATGCCAACAAACCGCTCAGGCAAGGTGCTCTCATATCTCTCTTATGCTCCCATTCTCAAGTGATGAGAAACCATGTTGCCCTTGCAGGGAAACAGAATGAGGCCACACTAGCCGTTCTTGAGATCGACGGTTTTACCAACAGTGTGCCCCAGTTCAACAACAGGAGCGGAGTGTCTGAAGAGAGAGCACAGAGATTCATGGTGATAGCAGGGTCTCTCCCCCGGGCATGCAGTAACGGTACTCCGTTCGTTACAGCTGGAGTTGAAGATGATGCGCCAGAAGATATCACTGACACTCTAGAAAGAATCTTATCTATCCAGGCTCAGGTATGGGTCACAGTAGCAAAGGCCATGACTGCATATGAGACAGCAGATGAGTCAGAAACAAGAAGGATCAATAAGTATATGCAGCAAGGTAGAGTCCAGAAGAAGTACATCCTCCATCCCGTATGCAGGAGTGCAATTCAACTCACAATCAGACATTCTCTGGCAGTCCGCATTTTCTTAGTTAGTGAGCTTAAGAGAGGCCGCAATACGGCAGGTGGGAGCTCCACGTATTACAACTTAGTTGGGGATGTAGACTCATACATAAGGAACACCGGGCTTACTGCATTCTTCCTGACACTCAAGTATGGAATCAATACCAAGACATCAGCCCTTGCACTCAGCAGCCTCACAGGTGATATCCAAAAAATGAAACAGCTCATGCGTTTATATCGGATGAAAGGAGAAAATGCACCGTACATGACATTGTTAGGTGACAGTGACCAGATGAGCTTCGCACCAGCTGAATATGCACAACTCTATTCTTTTGCCATGGGCATGGCATCGGTCTTAGATAAGGGAACTGGTAAATACCAATTCGCCAGAGACTTCATGAGCACATCATTCTGGAGACTCGGGGTGGAGTATGCTCAGGCTCAGGGAAGTAGCATCAATGAGGATATGGCTGCTGAGCTGAAACTAACTCCAGCAGCAAGGAGGGGCCTGGCAGCTGCTGCCCAACGAGTATCTGAGGAAATTGGCAATGTGGATATTCCTACTCAACAGGCCGGGGTCCTCACTGGGCTCAGCGACGAAGGTCCCCGAGCCCCGCAGGGTGGATCGAGCAAGTCGCAAGGGCAACCAGATGCCGGGGATGGGGAGACCCAATTCCTGGACCTGATGAGAGCAGTGGCAAATAGCATGCGAGAAGCGCCAGACTCTGCACAGAGCATCATTCATCTGGAGCCTCCCTCAACTCATGAGCCATCTCAGGATAACGACACCGACTGGGGGTAC
>AEZ00714
ATGTCGTCTGTTTTCGACGAATACGAGCAGCTCCTCGCTGCTCAGACCCGCCCTAACGGAACTCATGGAGGGGGAGAGAAAGGGAGCACTTTAAAAGTTGAGGTCCCAGTATTTACCCTAAACAGTGATGATCCAGAGGATAGATGGAATTTTGCGGTATTCTGTCTTCGGATTGCTGTTAGCGAGGATGCCAACAAACCACTCAGGCAAGGTGCTCTTATATCCCTCTTATGCTCCCATTCTCAGGTGATGAGAAACCATGTTGCCCTTGCAGGGAAACAGAATGAGGCCACACTGGCTGTTCTTGAGATCGATGGTTTTGTTAACAGTGTGCCTCAGTTCAACAATAGGAGTGGAGTGTCTGAGGAGAGAGCACAGAGATTCATGGTAATCGCAGGATCTCTCCCTCGGGCATGCAGCAACGGTACTCCGTTTGTCACAGCTGGGGTTGAAGATGATGCACCAGAAGATATCACTGACACTCTGGAAAGAATCCTATCTATCCAAGTTCAGGTATGGGTCACAGTAGCAAAGGCCATGACTGCATATGAGACAGCAGATGAGTCAGAAACAAGAAGAATAAATAAGTATATGCAGCAAGGTAGAGTTCAGAAGAAGTACATCCTTCATCCGGTATGCAGGAGTGCAATTCAACTCACAATCAGACATTCTCTGGCAGTCCGTATTTTCCTAGTTAGTGAGCTCAAGAGGGGCCGCAATACAGCAGGTGGGAGCTCTACATATTACAACTTGGTCGGGGATGTAGACTCATACATCAGAAACACCGGGCTTACTGCATTTTTCCTAACACTCAAATATGGAATCAATACCAAGACGTCAGCCCTCGCACTCAGCAGCCTCACAGGTGATATCCAAAAAATGAAACAGCTCATGCGTTTATATCGGATGAAAGGTGAAAATGCACCATACATGACATTGTTAGGTGACAGTGACCAGATGAGCTTTGCACCAGCTGAGTATGCACAACTTTATTCTTTTGCCATGGGCATGGCATCAGTCCTAGATAAGGGAACTGGCAAGTACCAATTTGCCAGGGACTTTATGAGCACATCATTCTGGAGACTTGGAGTAGAGTATGCTCAGGCTCAGGGAAGTAGCATCAATGAGGACATGGCTGCTGAGCTAAAACTAACCCCGGCAGCAAGGAGAGGCCTGGCAGCTGCTGCCCAACGAGTATCTGAAGAAATCGGCAGCATGGACATTCCTACTCAACAGGCGGGAGTCCTCACTGGGCTCAGTGACGAAGGCCCTCGAACTCCACAGGGCGGATCAAACAAGCCGCAAGGGCAACCAGATGCCGGGGATGGGGAGACCCAATTCTTGGACCTTATGAGAGCAGTGGCGAACAGCATGCGGGAAGCACCAAATCCTGCACAGAGCACCACCCATCCAGAGCCTCCCCAAACCCCTGGGGCATCCCAAGACAACGACACTGACTGGGGGTAC
>AEW24457
ATGTCGTCTGTTTTCGACGAATACGAGCAGCTCCTCGCTGCTCAGACCCGCCCTAACGGAACTCATGGAGGGGGAGAGAAAGGGAGCACTTTAAAAGTTGAGGTCCCAGTATTCACCCTAAACAGTGATGATCCAGAGGATAGATGGAATTTTGCGGTATTCTGTCTTCGGATTGCTGTTAGCGAGGATGCCAACAAACCACTCAGGCAAGGTGCTCTTATATCCCTCTTATGCTCCCATTCTCAGGTGATGAGAAACCATGTTGCCCTTGCAGGGAAACAGAATGAGGCCACACTGGCTGTTCTTGAGATCGATGGTTTTGCTAACAGTGTGCCCCAGTTCAACAATAGGAGTGGAGTGTCTGAGGAGAGAGCACAGAGATTCATGGTAATCGCAGGATCTCTCCCTCGGGCGTGCAGCAACGGTACTCCGTTTGTCACGGCTGGGGTTGAAGATGATGCACCAGAAGATATCACTGACACTCTGGAAAGAATCCTATCTATCCAAGTTCAGGTATGGGTCACAGTAGCAAAGGCCATGACTGCATATGAGACAGCAGATGAGTCAGAAACAAGAAGAATAAATAAGTATATGCAGCAAGGTCGAGTTCAGAAGAAGTACATCCTTCATCCTGTATGCAGGAGTGCGATTCAACTCACAATCAGACATTCTCTGGCAGTCCGTATTTTCCTAGTTAGTGAGCTCAAGAGGGGCCGCAATACAGCAGGTGGGAGCTCTACATATTACAACTTGGTCGGGGATGTAGACTCATACATCAGGAACACCGGGCTTACTGCATTTTTCCTAACACTCAAATATGGAATCAATACCAAGACGTCAGCCCTCGCACTCAGCAGCCTCACAGGTGATATCCAAAAAATGAAACAGCTCATGCGTTTATATCGGATGAAAGGTGAAAATGCACCATACATGACATTGTTAGGTGACAGTGACCAGATGAGCTTTGCACCAGCTGAGTATGCACAACTTTATTCTTTTGCCATGGGCATGGCATCAGTCTTAGATAAGGGAACTGGCAAGTACCAATTCGCCAGGGACTTTATGAGCACATCATTCTGGAGACTTGGAGTCGAGTATGCTCAGGCCCAGGGAAGTAGCATTAATGAGGACATGGCTGCTGAGCTAAAACTAACCCCGGCAGCAAGGAGAGGCCTGGCAGCTGCTGCCCAACGAGTATCCGAAGAAATCGGCAGCATGGACATTCCCACTCAACAGGCGGGAGTCCTCACCGGGCTCAGTGACGAAGGCCCCCGAACTCCACAGGGCGGATCAAACAAGCCGCAAGGGCAACCAGATGCTGGGGATGGGGAGACCCAATTCTTGGATTTTATGAGAGCAGTGGCGAACAGCATGCGGGAAGCGCCAAATCCTGCACAGAGCACCACCCATCCAGAGCCTCCCCCAACCCCTGGGGCATCCCAAGACAACGACACTGACTGGGGGTAC
>ACR14836
ATGTCATCCGTCTTTGACGAATACGAGCAGCTGCTTGCTGCTCAGACTCGCCCTAATGGAGTTCACGGAGGGGGAGAGAAAGGGAGCACTTTAAAAGTTGAGGTCCCAGTATTCACTCTTAACAGTGATGATCCAGAAGATAGATGGAATTTTTCAGTATTCTGTCTTCGGATTGCTGTTAGTGAGGATGCCAACAAACCGCTCAGGCAAGGTGCTCTCATATCCCTCTTATGCTCCCATTCTCAAGTGATGAGAAACCATGTTGCCCTTGCAGGGAAACAGAATGAAGCCACATTGGCTGTTCTTGAGATCGACAGTTTTACCAACAGTGTGCCTCAGTTCAACAACAGGAGCGGAGTGTCTGAAGAGAGAGCACAGAGATTCATGGTGATAGCAGAGTCTCTCCCCCGGGCATGCAGTAACAATACTCCGTTCGTTACAGCTGGAGTTGAAAATGATGTGCCAGAAGATATCACTGACACTCTGGAAAGAATCTTATCTATCCAGGCTCAGGTATGGGTCACAGTAGCAAAGGCAATGACTGCATATGAGACAGCAGATGAGTCAGAAACAAGAAGGATCAACAAGTATATGCAGCAAGGTAGAGTCCAGAAGAAGTACATCCTCCATCCCGTATGCAGGAGTGCAATTCAACTCACAATCAGACATTCTCTAGCAGTCCGCATTTTTTTAGTTAGTGAGCTTAAGAGGGGCCGCAATACGGCAGGTGGGAGTTCCACGTATTACAACTTAGTTGGGGATGTAGACTCATACATAAGGAACACCGGGCTTACTGCATTCTTCCTGACACTCAAGTATGGAATCAATACCAAGACATCAGCCCTTGCACTCAGCAGCCTCACAGGTGATATCCAAAAAATGAAACAGCTCATGCGTTTATATCGGATGAAAGGAGAAAATGCACCGTACATGACATTGCTAGGTGACAGCGACCAGATGAGCTTCGCACCAGCTGAATATGCACAACTCTACTCTTTTGCCATGGGCATGGCATCAGTCTTAGATAAGGGAACTGGTAAATACCAATTCGCCAGAGACTTCATGAGTACATCATTCTGGAGACTCGGGGTGGAGTATGCTCAGGCTCAGGGAAGCAGCATCAATGAGGATATGGCTGCTGAATTGAAACTAACTCCAGCAGCAAGGAGGGGCCTGGCAGCTGCTGCCCAACGAGTATCTGAGGAAATTGGCAATATGGATATTCCTACTCAACAGGCCGGGGTCCTTACTGGGCTCAGCGACAAAGGTCCCCGAGCTCCGCAGGGTGGACCGAGCAGGTCGCAAGGGCAACCGGATGCTGGGGATGGGGTGACCCAATTCTTAGACCTGATGAGAGCAGTGGCAAACAGCATGCGAGAAGCGCCAGATTCTGCACAGAGCACCATTCACCCGGAGCCTCTCCCAACTCATGTGCCATCCCAGGACAACGACACCGACTGGGGGTAC
>AEM55584
ATGTCGTCTGTTTTCGACGAATACGAGCAACTCCTCGCTGCTCAGACCCGCCCTAACGGAACTCATGGAGGGGGAGAGAAAGGGAGCACTTTAAAAGTTGAGGTCCCAGTATTTACCCTAAACAGTGATGATCCAGAGGATAGATGGAATTTTGCGGTATTCTGTCTTCGGATTGCTGTTAGCGAGGATGCCAACAAACCACTCAGGCAAGGTGCTCTTATATCCCTCTTATGCTCCCATTCTCAGGTGATGAGAAACCATGTTGCCCTTGCAGGGAAACAGAATGAGGCCACACTGGCTGTTCTTGAGATCGATGGTTTTGCTAACAGTGTGCCCCAGTTCAACAATAGGAGTGGAGTGTCTGAGGAGAGAGCACAGAGATTCATGGTAATCGCAGGATCTCTCCCTCGGGCATGCAGCAACGGTACTCCGTTTGTCACAGCTGGGGTAGAAGATGATGCACCAGAAGATATCACTGACACTCTGGAAAGAATCCTATCTATCCAAGTTCAGGTATGGGTCACAGTAGCAAAGGCCATGACTGCATATGAGACAGCAGATGAGTCAGAAACAAGAAGAATAAATAAGTATATGCAGCAAGGTAGAGTTCAGAAGAAGTACATCCTTCATCCTGTATGCAGGAGTGCAATCCAACTCACAATCAGACATTCTCTGGCAGTCCGTATTTTCCTAGTTAGTGAGCTCAAGAGGGGCCGCAATACAGCAGGTGGGAGCTCTACATATTACAACTTGGTCGGGGATGTAGACTCATACATCAGAAACACCGGGCTTACTGCATTTTTCCTAACACTCAAATATGGAATCAATACCAAGACGTCAGCCCTCGCACTCAGCAGCCTCACAGGTGATATCCAAAAAATGAAACAGCTCATGCGTTTATATCGGATGAAAGGTGAAAATGCACCATACATGACATTGTTAGGTGACAGTGACCAGATGAGCTTTGCACCAGCTGAGTATGCACAACTCTATTCTTTTGCCATGGGCATGGCATCAGTCTTAGATAAGGGAACTGGCAAGTACCAATTCGCCAGGGACTTTATGAGCACATCATTCTGGAGACTTGGAGTAGAGTATGCTCAGGCTCAGGGAAGTAGCATCAATGAGGACATGGCTGCTGAGCTAAAACTAACCCCGGCAGCAAGGAGAGGCCTGGCAGCTGCTGCCCAACGAGTATCCGAAGAAATCGGCAGCATGGACATTCCCACTCAACAGGCGGGAGTCCTCACCGGGCTCAGTGACGAAGGCCCCCGAACTCCACAGGGTGGATCAAACAAGCCGCAAGGGCAACCAGGTGCCGGGGATGGGGAGACCCAATTCTTGGATTTTATGAGAGCAGTGGCGAACAGCATGCGGGAAGCGCCAAATCCTGCACAGAGCACCACCCATCCAGAGCCTCCCCCAACCCCTGGGGCATCCCAAGACAACGACACTGACTGGGGGTAC
>AHF58478
ATGTCATCTGTCTTTGATGAATACGAACAGCTCCTCGCTGCTCAGACCCGCCCTAACGGAACTCATGGAGGAGGAGAGAAAGGGAGCACTTTAAAAGTTGAGGTCCCAGTATTTACTCTTAACAGTGACGATCCAGAGGATAGATGGAACTTTGCGGTATTCTGTCTTCGGATTGCTGTTAGCGAGGATGCCAACAAACCACTCAGGCAGGGTGCTCTCATATCTCTCCTATGCTCCCACTCTCAGGTGATGAGAAACCATGTTGCCCTTGCAGGGAAACAGAATGAGGCCACACTGGCTGTGCTTGAGATCGATGGTTTCACCAACAGTGTGCCCCAGTTCAACAACAGGAGTGGAGTGTCTGAGGAGAGAGCACAGAGATTCATGGTAATAGCAGGATCTCTTCCTCGGGCGTGCAGTAACAGTACTCCGTTCGTCACGGCTGGGGTAGAAGATGATGCACCAGAAGATATCACTGACACTCTGGATAGAATCCTATCTGTCCAAGCTCAGGTATGGATCACAGTAGCAAAGGCCAGGACTGCATATGAGACAGCAGATGAGTCAGAAACAAGAAGAATCAATAAGTATATGCAGCAAGGTAGAATTCAGAAGAAGTACATCCTCCACCCCGTATGCAGGAGTGCAATTCAACTCACAATCAGACATTCTCTGGCAGTCCGTATTTTCTTAGTCAGTGAGCTTAAAAGAGGCCGCAATACAGCAGGTGGGAGTTCCACATATTACAACTTAGTTGGGGATGTAGACTCATACATCAGGAACACCGGGCTTACTGCATTCTTCTTAACACTCAAGTACGGAATCAATACAAAGACATCAGCCCTTGCACTCAGCAGCCTCACAGGTGATATCCAAAAAATGAAACAGCTCATGCGTTTATATCGGATGAAGGGAGAAAATGCACCGTACATGACATTATTAGGTGACAGTGACCAGATGAGCTTTGCACCAGCTGAATATGCACAACTTTATTCCTTTGCCATGGGCATGGCATCAGTCTTGGATAAGGGAACTGGCAAGTACCAATTCGCCAGGGACTTTATGAGCACATCATTCTGGAGACTCGGGGTAGAGTATGCTCAGGCTCAGGGAAGTAGCATTAATGAGGACATGGCTGCTGAGCTTAAGCTAACCCCGGCAGCAAGGAGAGGCCTGGCTGCTGCTGCCCAACGAGTATCTGAGGAAATCGGCAGCATGGATATTCCTACTCAACAGGCAGGAGTCCTCACCGGACTTAGCGACGAAGGCCCCCGAGCCCCACAGGGCGGATCGAACAAGTCTCAAGGGCAACCAGATGCCGGGGATGGGGAGACCCAATTCCTGGATTTGATGAGAGCGGTGGCAAACAGCATGCGAGAAGCGCCAAATCCCGCACAGAGCACCACCCATCCAGAGCCTCCCCCAACTCCTGGGCCACCTCAAGATAACGACACTGACTGGGGGTAC
>ABZ80392
ATGTCTTCCGTATTCGACGAGTACGAACAGCTCCTCGCGGCTCAGACTCGCCCCAATGGAGCTCATGGAGGGGGGGAGAAAGGGAGTACCTTAAAAGTAGACGTCCCGGTATTCACTCTTAACAGTGATGACCCAGAAGATAGGTGGAGCTTTGTGGTATTCTGCCTCCGGATTGCTGTTAGCGAAGATGCCAACAAACCACTCAGGCAAGGTGCTCTCATATCTCTTTTATGCTCCCACTCACAGGTAATGAGGAACCATGTTGCCCTTGCAGGGAAACAGAATGAAGCCACATTGGCCGTGCTTGAGATTGATGGCTTTGCCAACGGCACGCCCCAGTTCAACAATAGGAGTGGAGTGTCTGAAGAGAGAGCACAGAGATTTGCGATGATAGCAGGATCTCTCCCTCGGGCATGCAGCAACGGCACCCCGTTCGTCACAGCCGGGGCTGAAGATGATGCACCAGAAGACATCACCGATACCCTGGAGAGGATCCTCTCTATCCAGGCTCAAGTATGGGTCACAGTAGCAAAAGCCATGACTGCGTATGAGACTGCAGATGAGTCGGAAACAAGGCGAATCAATAAGTATATGCAGCAAGGCAGGGTCCAAAAGAAATACATCCTCTACCCCGTATGCAGGAGCACAATCCAACTCACGATCAGACAGTCTCTTGCAGTCCGCATCTTTTTGGTTAGCGAGCTCAAGAGAGGCCGCAACACGGCAGGTGGTACCTCTACTTATTATAACCTAGTAGGGGACGTAGACTCATATATCAGGAATACCGGGCTTACTGCATTCTTCTTGACACTCAAGTACGGAATCAACACCAAGACATCAGCCCTTGCACTTAGTAGCCTCTCAGGCGACATCCAGAAGATGAAGCAGCTCATGCGTTTGTATCGGATGAAAGGAGATAATGCGCCGTACATGACATTACTTGGTGATAGTGACCAGATGAGCTTTGCGCCTGCCGAGTATGCACAACTTTACTCCTTTGCCATGGGTATGGCATCAGTCCTAGATAAAGGTACTGGGAAATACCAATTTGCCAGGGACTTTATGAGCACATCATTCTGGAGACTTGGAGTAGAGTACGCTCAGGCTCAGGGAAGTAGCATTAACGAGGATATGGCTGCCGAGCTAAAGCTAACCCCGGCAGCAAGGAGGGGCCTGGCAGCTGCTGCCCAACGAGTCTCCGAGGTGACCAGCAGCATAGACATGCCTACTCAACAAGTCGGAGTCCTCACTGGGCTTAGCGAGGGGGGATCCCAAGCCCTACAAGGCGGATCGAATAGATCGCAAGGGCAACCAGAAGCCGGGGATGGGGAGACCCAATTCCTGGATCTGATGAGAGCGGTAGCAAATAGCATGAGGGAGGCGCCAAACTCTGCACAGGGCACTCCCCAATCGGGGCCTCCCCCAACTCCTGGGCCATCCCAAGATAACGACACCGACTGGGGGTAT
>AAS67126
ATGTCGTCTGTCTTCGACGAATATGAGCAGCTCCTCGCTGCTCAGACCCGCCCTAACGGAACTCACGGAGGAGGTGAGAAAGGGAGCACTTTAAAAGTTGAGGTCCCAGTATTTACCCTTAACAGTGATGATCCAGAGGATAGGTGGAATTTTGCGGTATTCTGTCTTCGGATTGCTGTTAGCGAGGATGCCAACAAACCACTTAGGCAAGGTGCTCTTATATCCCTCTTATGCTCCCATTCTCAGGTGACGAGAAACCACGTTGCCCTTGCAGGGAAACAGAATGAGGCCACACTGGCTGTTCTTGAGATCGACGGTTTTACCAACAGTGTGCCTCAGTTCAACAATAGGAGCGGAGTGTCTGAGGAGAGAGCACAGAGATTCATGGTAATAGCAGGGTCTCTCCCTCGGGCATGCAGTAACGGTACTCCGTTCGTCACAGCTGGGGTTGAAGATGATGCACCAGAAGACATCGCCGACACTCTGGAAAGAATCCTATCTATCCAAGCTCAGGTATGGGTCACAGTAGCAAAGGCCATGACTGCATATGAGACAGCAGCTGAGTCGGAACCAAGAAGAATCAATAAGTATATGCAGCAAGGTAGAGTCCAAAAGAAATACATCCTCCACCCCGTATGCAGGAGTGCAATTCAACTCACAATTAGACATTCTTTGGCAGTTCGCATCTTCCTAGTCAGCGAGCTCAAGAGAGGCCGCAATACGACAGGTGGGAGCTCCACATATTATAACTTAGTAGGGGATGTAGATTCATATATCAGGAACACCGGGCTCACTGCATTCTTCTTGACACTCAAATATGGGATTAATACCAAGACATCAGCTCTTGCACTCAGCAGCCTCACAGGCGATATCCAAAAAATGAAGCAGCTCATGCGTTTATATCGGATGAAGGGAGAAAATGCACCGTACATGACATTGCTAGGTGACAGTGACCACATGAGCTTTGCGCCTGCTGAGTATGCACAACTTTACTCCTTCGCCATGGGTATGGCATCAGTCCTAGATAAAGGTACTGGGAAATACCAATTTGCCAGGGACTTTATGAGCACATCATTCTGGAGACTTGGAGTAGAGTACGCTCAGGCTCAGGGAAGTAGCATTAACGAGGATATGGCTGCCGAGCTAAAGCTAACCCCAGCAGCAAGGAGAGGCCTGGCAGCTGCTGCCCAACGAGTCTCCGAAGAGACCAGCAGCATAGACATGCCTACTCAACAAGTCGGAGTCCTCACTGGGCTCAGCGAGGGGGGGTCCCAAGCCCTACAAGGCGGATCGAATAGATCGCAAGGGCAACCAGAAGCCGGGGATGGGGAGACCCAATTCCTGGATCTGATGAGAGCGGTAGCAAATAGCATGAGGGAAGCGCCAAACTCTGCACAGGGCACTCCCCAATCGGGGCCCCCCCCAACTCCTGGGCCATCCCAAGATAACGACACCGACTGGGGGTAT
>AAX45406
ATGTCTTCTGTATTCGATGAGTACGAGCAGCTCCTCGCGGCTCAGACTCGCCCCAATGGAGCTCATGGCGGAGGAGAGAAGGGGAGCACCTTAAAGGTAGAAGTCCCGGTATTCACTCTCAACAGTGATGACCCAGAAGATAGATGGAACTTTGCAGTGTTTTGTCTTCGGATCGCTGTTAGCGAGGATGCCAATAAACCACTTAGGCAAGGTGCTCTCATATCTCTCTTATGTTCCCACTCTCAAGTGATGAGGAACCATGTTGCCCTTGCGGGAAAGCAGAATGAGGCCACACTGGCTGTTCTTGAGATCGATGGTTTTACCAACGGCGTGCCCCAGTTCAACAACAGGAGTGGAGTGTCTGAAGAGAGAGCACAGAGATTTATGATGATAGCAGGGTCTCTCCCTCGGGCATGCAGCAACGGTACCCCGTTCGTCACAGCTGGGGTTGAAGATGATGCACCAGAAGACATTACTGATACCCTGGAGAGGATCCTCTCTATCCAGGCTCAAGTATGGGTCACGGTGGCAAAGGCCATGACTGCATATGAGACAGCGGATGAGTCAGAAACAAGAAGAATCAATAAGTACATGCAGCAAGGCAGGGTCCAGAAGAAGTACATCCTCCACCCCGTATGCAGGAGCGCAATCCAACTCACAATCAGACAGTCTCTGGCGGTCCGCATCTTTTTGGTTAGCGAGCTTAAGAGAGGCCGCAACACGGCAGGTGGGACCTCCACCTATTACAACTTGGTGGGGGATGTAGACTCATACATCAGGAACACTGGGCTGACTGCATTCTTCCTGACACTTAAATATGGAATTAACACCAAGACATCAGCCCTTGCACTTAGCAGCCTCTCAGGCGATATCCAGAAAATGAAGCAGCTCATGCGCTTGTATCGGATGAAAGGAGATAATGCGCCGTACATGACATTGCTCGGTGACAGTGACCAGATGAGCTTTGCACCTGCCGAGTATGCACAACTTTACTCCTTTGCCATGGGTATGGCATCAGTCCTAGATAAAGGAACTAGCAAATACCAATTTGCCAGAGACTTTATGAGCACATCATTCTGGAGACTTGGAGTAGAGTACGCTCAGGCTCAAGGAAGTAGCATCAATGAGGATATGGCCGCCGAGTTAAAGCTAACCCCAGCAGCAAGGAGAGGCCTGGCAGCTGCTGCCCAAAGAGTGTCTGAGGATACCAGCAGCATGGACATGCCCACCCAACAAGCCGGGGTCCTCACTGGACTCAGCGACGGAGGCTCCCAAGCCCCCCAAGGTGCACTGAACAGATCACAAGGGCAACCGGACACCGGGGACGGGGAGACCCAATTTCTAGATCTGATGAGAGCGGTGGCAAACAGCATGAGAGAAGTGCCAAACTCTGCGCAGGGCACCCCTCAACCGGGGCCTCCCCCAACCCCTGGGCCCTCTCAAGACAATGACACCGACTGGGGGTAC
>AAX45394
ATGTCTTCTGTATTCGATGAGTACGAGCAGCTCCTCGCGGTTCAGACTCGCCCCAATGGAGCTCATGGCGGAGGAGAGAAGGGGAGCACCTTAAAGGTAGAAGTCCCGGTATTCACTCTCAACAGTGATGACCCAGAAGATAGATGGAATTTTGCAGTGTTTTGTCTTCGGATCGCTGTTAGCGAGGATGCCAATAAACCACTTAGGCAAGGTGCTCTCATATCTCTCTTATGTTCCCACTCTCAAGTGATGAGGAACCATGTTGCCCTTGCGGGAAAGCAGAATGAGGCCACACTAGCTGTTCTTGAGATCGATGGTTTTACCAACGGCGTGCCCCAGTTCAACAACAGGAGTGGAGTGTCTGAAGAGAGAGCACAGAGATTTATGATGATAGCAGGGTCTCTCCCTCGGGCATGCAGCAACGGTACCCCGTTCGTCACAGCTGGGGTTGAAGATGATGCACCAGAAGACATTACTGATACCCTGGAGAGGATCCTCTCTATCCAGGCTCAAGTATGGGTCACGGTGGCAAAGGCCATGACTGCATATGAGACAGCGGATGAGTCAGAAACAAGAAGAATCAATAAGTACATGCAGCAAGGCAGGGTCCAGAAGAAGTACATCCTCCACCCCGTATGCAGGAGCGCAATCCAACTCACAATCAGACAGTCTCTGGCGGTCCGCATCTTTTTGGTTAGCGAGCTTAAGAGAGGCCGCAACACGGCAGGTGGGACCTCCACCTATTACAACTTGGTGGGGGATGTAGACTCATACATCAGGAACACTGGGCTAACTGCATTCTTCCTGACACTTAAATATGGAATTAACACCAAGACATCAGCCCTTGCACTTAGCAGCCTCTCAGGCGATATCCAGAAAATGAAGCAGCTCATGCGCTTGTATCGGATGAAAGGAGATAATGCGCCGTACATGACATTGCTCGGTGACAGTGACCAGATGAGCTTTGCACCTGCCGAGTATGCACAACTTTACTCCTTTGCCATGGGTATGGCATCAGTCCTAGATAAAGGAACTAGCAAATACCAATTTGCCAGAGACTTTATGAGCACATCATTCTGGAGACTTGGAGTAGAGTACGCTCAGGCTCAAGGAAGTAGCATCAATGAGGATATGGCCGCCGAGTTAAAGCTAACCCCAGCAGCAAGGAGAGGCCTGGCAGCTGCTGCCCAAAGAGTGTCTGAGGATACCAGCAGCATGGACATGCCCACCCAACAAGCCGGGGTCCTCACTGGACTCAGCGACGGAGGCTCCCAAGCCCCCCAAGGTGCACTGAACAGATCACAAGGGCAACCGGACACCGGGGACGGGGAGACCCAATTTCTAGATCTGATGAGAGCGGTGGCAAACAGCATGAGAGAAGCGCCAAACTCTGCGCAGGGCACCCCTCAACCGGGGCCTCCTCCAACCCCTGGGCCCTCTCAAGACAATGACACCGACTGGGGGTAC
>ADI70520
ATGTCTTCTGTATTCGATGAGTACGAGCAGCTCCTCGCAGCTCAGACTCGCCCCAATGGAGCTCTTGGCGGAGGAGAGAAGGGGAGTACCTTAAAAGTAGAAGTCCCGGTGTTCACTCTCAACAGTGACGACCCAGAAGATAGATGGAATTTTGCAGTATTTTGTCTTCGGATTGCTGTTAGCGAGGATGCCAATAAACCACTCAGGCAGGGTGCTCTCATATCTCTCTTATGCTCCCACTCTCAAGTGATGAGGAACCATGTTGCCCTTGCAGGGAAACAGAATGAGGCCACACTGGCTGTTCTTGAGATCGATGGTTTTACCAACGGCGTGCCACAGTTCAACAACAGGAGTGGAGTGTCCGAAGAGAGAGCACAGAGATTTATGATGATAGCAGGCTCTCTCCCCCGGGCATGCAGCAATGGTACCCCGTTCGTCACAGCTGGGGTTGAAGACGATGCACCAGAAGACATCACTGATACCCTGGAGAGGATTCTCTCTATCCAGGCTCAAGTATGGGTCACGGTGGCCAAGGCCATGACTGCATATGAGACAGCAGATGAGTCAGAAACAAGAAGAATCAATAAGTACATGCAGCAAGGCAGGGTCCAGAAGAAGTACATCCTCCATCCTGTGTGCAGGAGTGCAATCCAACTCACAATCAGACAGTCTCTGGCAGTTCGCATTTTCCTGGTCAGTGAGCTTAAGAGAGGCCGTAACACAGCAGGTGGGACTTCCACCTATTACAACTTGGTAGGGGATGTAGACTCATATATTAGGAACACCGGGCTTACTGCGTTCTTCCTGACACTTAAGTATGGAATTAACACCAAGACATCAGCCCTTGCGCTTAGCAGCCTTTCAGGAGATATCCAAAAAATGAAGCAGCTCATGCGCTTGTATCGAATGAAAGGAGATAATGCGCCGTATATGACATTGCTCGGTGACAGTGACCAGATGAGCTTTGCACCCGCCGAGTACGCACAACTTTACTCCTTTGCCATGGGTATGGCGTCAGTCCTAGATAAAGGAACTGGTAAATACCAATTTGCCAGGGACTTTATGAGCACATCATTCTGGAGACTTGGAGTAGAGTACGCCCAGGCTCAAGGAAGCAGCATCAATGAGGATATGGCTGCCGAGCTAAAGCTAACCCCAGCAGCAAGGAGAGGCCTAGCAGCTGCTGCCCAACGAGTGTCTGAGGAGACCAGCAGCATAGACATGCCCACTCAACAAGCAGGAGTCCTTACTGGACTCAGTGACGGGGGATCCCAAGCCTCACAAGGTGGATCAAACAGATCACAAGGGCAACCGGACACCGGGGATGGGGAGACCCAATTTCTGGATTTGATGAGAGCGGTGGCAAATAGCATGAGAGAAGCGCCAAACTCCGCGCAGGGCACCCCCCAATCGGGGCCTCCCCCAACTCCTGGGCCTTCCCAAGACAATGACACCGACTGGGGGTAC
>AFV46452
ATGTCGTCTGTTTTCGACGAATACGAGCAGCTCCTCGCTGCTCAGACCCGCCCTAACGGAACTCATGGAGGGGGAGAGAAAGGGAGCACTTTAAAAGTTGAGGTCCCAGTATTCACCCTAAACAGTGATGATCCAGAGGATAGATGGAATTTTGCGGTATTCTGTCTTCGGATTGCTGTTAGCGAGGATGCCAACAAACCACTCAGGCAAGGTGCTCTTATATCCCTCTTATGCTCCCATTCTCAGGTGATGAGAAACCATGTTGCCCTTGCAGGGAAACAGAATGAGGCCACACTGGCTGTTCTTGAGATCGATGGTTTTGCTAACAGTGTGCCCCAGTTCAACAATAGGAGTGGAGTGTCTGAGGAGAGAGCACAGAGATTCATGGTAATCGCAGGATCTCTCCCTCGGGCGTGCAGCAACGGTACTCCGTTTGTCACGGCTGGGGTTGAAGATGATGCACCAGAAGATATCACTGACACTCTGGAAAGAATCCTATCTATCCAAGTTCAGGTATGGGTCACAGTAGCAAAGGCCATGACTGCATATGAGACAGCAGATGAGTCAGAAACAAGAAGAATAAATAAGTATATGCAGCAAGGTCGAGTTCAGAAGAAGTACATCCTTCATCCTGTATGCAGGAGTGCAATTCAACTCACAATCAGACATTCTCTGGCAGTCCGTATTTTCCTAGTTAGTGAGCTCAAGAGGGGCCGCAATACAGCAGGTGGGAGCTCTACATATTACAACTTGGTCGGGGATGTAGACTCATACATCAGGAACACCGGGCTTACTGCATTTTTCCTAACACTCAAATATGGAATCAATACCAAGACGTCTGCCCTCGCACTCAGCAGCCTCACAGGTGATATCCAAAAAATGAAACAGCTCATGCGTTTATATCGGATGAAAGGTGAAAATGCACCATACATGACATTGTTAGGTGACAGTGACCAGATGAGCTTTGCACCAGCTGAGTATGCACAACTTTATTCTTTCGCCATGGGCATGGCATCAGTCTTAGATAAGGGAACTGGCAAGTACCAATTCGCCAGGGACTTTATGAGCACATCATTCTGGAGACTTGGAGTAGAGTATGCTCAGGCCCAGGGAAGTAGCATTAATGAGGACATGGCTGCTGAGCTAAAACTAACCCCGGCAGCAAGGAGAGGCCTGGCAGCTGCTGCCCAACGAGTATCCGAAGAAATCGGCAGCATGGACATTCCCACTCAACAGGCGGGAGTCCTCACCGGGCTCAGTGACGAAGGCCCCCGAACTCCACAGGGCGGATCAAACAAGCCGCAAGGGCAACCAGATGCTGGGGACGGGGAGACCCAATTCTTGGATTTTATGAGAGCAGTGGCGAACAGCATGCGGGAAACGCCAAATCCTGCACAGAGCACCACCCATCCAGAGCCTCCCCCAACCCCTGGGGCATCCCAAGACAACGACACTGACTGGGGGTAC
>AFQ37829
ATGTCTTCCGTATTTGATGAGTACGAACAGCTCCTCGCGGCTCAGACTCGCCCCAATGGAGCTCATGGAGGGGGAGAAAAAGGGAGTACCTTAAAAGTAGACGTCCCGGTATTCACTCTTAACAGTGATGACCCAGAAGATAGATGGAGCTTTGTGGTATTCTGCCTCCGGATTGCTGTTAGCGAAGATGCCAACAAACCACTCAGGCAAGGTGCTCTCATATCTCTTTTATGCTCCCACTCACAGGTAATGAGGAACCATGTTGCCCTTGCAGGGAAACAGAATGAAGCCACATTGGCCGTGCTTGAGATTGATGGCTTTGCCAACGGCACGCCCCAGTTCAACAATAGGAGTGGAGTGTCTGAAGAGAGAGCACAGAGATTTGCGATGATAGCAGGATCTCTCCCTCGGGCATGCAGCAACGGAACCCCGTTCGTCACAGCCGGGGCCGAAGATGATGCACCAGAAGACATCACCGATACCCTGGAGAGGATCCTCTCTATCCAGGCTCAAGTATGGGTCACAGTAGCAAAAGCCATGACTGCGTATGAGACTGCAGATGAGTCGGAAACAAGGCGAATCAATAAGTATATGCAGCAAGGCAGGGTCCAAAAGAAATACATCCTCTACCCCGTATGCAGGAGCACAATCCAACTCACGATCAGACAGTCTCTTGCAGTCCGCATCTTTTTGGTTAGCGAGCTCAAGAGAGGCCGCAACACGGCAGGTGGTACCTCTACTTATTATAACCTGGTAGGGGACGTAGACTCATACATCAGGAATACCGGGCTTACTGCATTCTTCTTGACACTCAAGTACGGAATCAACACCAAGACATCAGCCCTTGCACTTAGTAGCCTCTCAGGCGACATCCAGAAGATGAAGCAGCTCATGCGTTTGTATCGGATGAAAGGAGATAATGCGCCGTACATGACATTACTTGGTGATAGTGACCAGATGAGCTTTGCGCCTGCCGAGTATGCACAACTTTACTCCCTTGCCATGGGTATGGCATCAGTCCTAGATAAAGGTACTGGGAAATACCAATTTGCCAGGGACTTTATGAGCACATCATTCTGGAGACTTGGAGTAGAGTACGCTCAGGCTCAGGGAAGTAGCATTAACGAGGATATGGCTGCCGAGCTAAAGCTAACCCCAGCAGCAAGGAGGGGCCTGGCAGCTGCTGCCCAACGGGTCTCCGAGGAGACCAGCAGCATAGACATGCCTACTCAACAAGTCGGAGTCCTCACTGGGCTTAGCGAGGGGGGGTCCCAAGCTCTACAAGGCGGATCGAATAGATCGCAAGGGCAACCAGAAGCCGGGGATGGGGAGACCCAATTCCTGGATCTGATGAGAGCGGTAGCAAATAGCATGAGGGAGGCGCCAAACTCTGCACAGGGCACTCCCCAATCGGGGCCTCCCCCAACTCCTGGGCCATCCCAAGATAACGACACCGACTGGGGGTAT
>AFX97644
ATGTCATCCGTCTTTGACGAATACGAGCAGCTCCTCGCTGCTCAGACTCGCCCTAATGGAGCTCACGGAGGGGGAGAGAAAGGGAGCACTTTAAAAGTTGAGGTCCCAGTATTCACTCTTAACAGTGATGATCCAGAAGATAGATGGAATTTTTCAGTATTCTGTCTTCGGATTGCTGTTAGTGAGGATGCCAACAAACCGCTCAGGCAAGGTGCTCTCATATCCCTCTTATGCTCCCATTCTCAAGTGATGAGAAACCATGTTGCTCTTGCAGGGAAACAGAATGAAGCCACACTGGCTGTTCTTGAGATCGACAGTTTTACCAACAGTGTGCCCCAGTTCAACAACAGGAGCGGAGTGTCTGAGGAGAGAGCACAGAGATTCATGGTGATAGCAGAGTCTCTCCCCCGGGCATGCAGTAACAATACTCCGTTCGTTACAGCTGGAGTTGAAAATGATGTGCCAGAAGATATCACTGACACTCTGGAGAGAATCTTATCTATCCAGGCTCAGGTATGGGTCACAGTAGCAAAGGCCATGACTGCATATGAGACAGCAGATGAGTCAGAAACAAGAAGGATTAACAAGTATATGCAACAAGGTAGAGTCCAGAAGAAGTACATCCTCCATCCCGTATGCAGGAGTGCAATTCAACTCACAATCAGACATTCTCTAGCAGTCCGCATTTTTTTAGTTAGTGAGCTTAAGAGGGGCCGCAATACGGCAGGTGGGAGTTCCACGTATTACAACTTAGTTGGGGATGTAGACTCATACATAAGGAACACCGGGCTTACCGCATTCTTCCTGACACTCAAGTATGGAATCAATACCAAGACATCAGCCCTTGCACTCAGCAGCCTCACGGGTGATATCCAAAAAATGAAACAGCTCATGCGTTTATATCGGATGAAAGGAGAAAATGCACCGTACATGACATTGCTAGGTGACAGTGACCAGATGAGCTTCGCACCAGCTGAATATGCACAACTCTACTCTTTTGCCATGGGCATGGCATCAGTCTTAGACAAGGGAACTGGTAAATACCAATTCGCCAGAGACTTCATGAGTACATCATTCTGGAGGCTCGGGGTGGAGTACGCTCAGGCTCAGGGGAGCAGCATCAATGAAGATATGGCTGCTGAGCTGAAACTAACTCCAGCAGCAAGGAGGGGCCTGGCAGCTGCTGCCCAACGAGTATCTGAGGAAATTGGCAATGTGGATATTCCTACTCAACAGGCCGGGGTCCTTACTGGGCTCAGCGACAAAGGTCCCCGAGCTCCGCAGGGTGGACCGAGCAGGTCGCAAGGGCAATCGGACGCTGGGGATGGTGAGACCCAATTCCTGGACCTGATGAGAGCAGTGGCAAACAGCATGCGAGAAGCGCCAGATTCTGCACAGAGCACCACTCACCCGGAGCCTCTCCCAACTCACGGGCCATCTCAGGACAACGACACCGACTGGGGGTAC
>AFV14995
ATGTCATCCGTCTTTGACGAATACGAGCAGCTCCTTGCTGCTCAGACTCGCCCTAATGGAGTTCACGGAGGGGGAGAGAAAGGGAGCACTTTAAAAGTTGAGGTCCCAGTATTCACTCTTAACAGTGATGATCCAGAAGATAGATGGAATTTTTCGGTATTCTGTCTTCGGATTGCTGTTAGTGAGGATGCCAACAAACCGCTCAGGCAAGGTGCTCTCATATCCCTCTTATGCTCCCATTCTCAAGTGATGAGAAACCATGTTGCCCTTGCAGGGAAACAGAATGAAGCCACACTGGCTATTCTTGAGATTGACAGTTTTACCAACAGTGTGCCCCAGTTCAACAACAGGAGCGGAGTGTCTGAAGAGAGAGCACAGAGATTCATGGTGATAGCAGAGTCTCTCCCCCGGGCATGCAGCAACAACACTCCGTTCGTTACAGCTGGAGTTGAGAATGATGTGCCAGAAGATATCACTGACACTCTGGAAAGAATCTTATCTATCCAGGCTCAGGTGTGGGTCACAGTAGCAAAGGCCATGACTGCATACGAGACAGCAGATGAGTCAGAAACAAGAAGGATCAACAAGTATATGCAGCAAGGTAGAGTCCAGAAGAAGTACATCCTCCATCCCGTATGCAGGAGTGCAATTCAACTCACAATCAGACATTCTCTAGCAGTCCGCATTTTTTTAGTTAGTGAGCTTAAGAGGGGCCGCAATACGGCAGGTGGGAGTTCCACATATTACAACTTAGTTGGGGATGTAGACTCATACATAAGGAACACCGGGCTTACCGCATTCTTCCTGACACTCAAGTATGGAATCAATACCAAGACATCAGCCCTTGCACTCAGCAGCCTCACAGGTGATATCCAAAAAATGAAACAGCTCATGCGTTTGTATCGGATGAAAGGAGAAAATGCACCGTACATGACATTGCTTGGTGACAGCGACCAGATGAGCTTCGCACCAGCTGAATATGCACAACTCTACTCTTTTGCTATGGGCATGGCATCAGTCTTAGATAAGGGAACTGGTAAATACCAATTCGCCAGAGATTTCATGAGTACATCATTCTGGAGACTCGGGGTGGAGTATGCTCAGGCTCAGGGAAGTAGCATCAATGAGGATATGGCTGCTGAATTGAAACTAACTCCAGCAGCAAGGAGGGGCCTGGCAGCTGCTGCCCAACGAGTATCTGAGGAAATTGGCAATATGGATATTTCTACTCAACAGGCCGGGGTCCTTACTGGGCTCAGCGACAAGGGTCCCCGAGCTCCGCAGGGTGGACCGAGCAGGTCGCAAGGGCAACCGGACGCTGGGGATGGGGAGACCCAATTCCTGGACCTGATGAGAGCAGTAGCAAACAGCATGCGAGAAGCGCCAGATTCTGCACAGAACACCATTCACCCGGAGCCTCTCTCAACTCATGGACCATCTCAGGACAACGACACCGACTGGGGGTAC
>ACT22894
ATGTCTTCTGTGTTTGACGAGTACGAGCAGCTCCTCGCAGCTCAGACTCGCCCTAATGGAGCTCATGGCGGAGGAGAGAAAGGGAGCACCTTAAAGGTAGAAGTTCCGGTTTTCACTCTTAACAGTGATGACCCAGAAGACAGGTGGAACTTTGCGGTATTCTGTCTTCGGATTGCTGTTAGCGAAGATGCAAACAAGCCACTCAGGCAGGGTGCTCTCATATCTCTCCTATGCTCCCACTCACAAGTGATGAGGAACCATGTTGCCCTTGCGGGCAAACAAAATGAGGCCACACTGGCCGTTCTTGAGATTGACGGTTTTGCCAACGGTGTGCCCCAATTTAATAACAGGAGTGGAGTGTCTGAAGAGAGAGCACAGAGGTTCATGATGATAGCAGGGTCTCTCCCTCGGGCGTGCAGCAATGGTACCCCATTCGTCACAGCTGGAGTCGAGGATGATGCACCTGAAGACATCACCGATACCCTAGAGAGGATCCTTTCTATCCAGGCTCAAGTATGGGTCACAGTAGCAAAGGCCATGACTGCATACGAGACAGCAGATGAGTCAGAAACGAGAAGGATCAATAAGTATATGCAACAGGGTAGGGTCCAGAAGAAGTACATCCTCCACCCTGTATGCAGGAGCGCAATCCAACTCACGATCAGACAGTCTCTTGCAGTCCGCATCTTCCTGGTTAGTGAGCTTAAGAGAGGCCGCAACACAGCAGGTGGGACCTCCACTTATTACAACTTGGTAGGGGATGTAGACTCATACATCAGGAATACCGGGCTTACTGCATTCTTCCTGACACTCAAGTACGGAATCAACACCAAGACATCAGCCCTTGCGCTTAGTAGCCTTACAGGTGACATCCAGAAGATGAAGCAGCTTATGCGCTTGTATCGGATGAAAGGAGATAATGCACCGTACATGACATTGCTTGGTGACAGTGACCAGATGAGCTTTGCACCTGCCGAGTATGCGCAACTCTACTCCTTTGCCATGGGTATGGCATCAGTCCTAGATAAAGGGACTGGCAAGTATCAATTCGCCAGAGACTTTATGAGCACATCATTTTGGAGACTCGGAGTAGAGTATGCTCAGGCTCAGGGAAGTAGCATCAATGAGGATATGGCCGCTGAGCTAAAGCTAACTCCAGCGGCAAGGAGAGGCCTGGCAGCTGCTGCCCAACGAGTGTCTGAGGACACTAGTAGCATAGACATGCCCACTCAACAAGTCGGAGTCCTCACTGGACTCAGCGAGGGGGGCTCCCAAGCCCCGCAAGGTGGACCGAACAGATCGCAAGGGCAACCAGATGCCGGGGATGGGGAGACCCAATTCCTGGATCTGATGAGAGCAGTGGCAAATAGCATGAGAGAAGCGCCAAACTCCGCACAGGGTACACCCCAACCAGGCCCTCCCCCAACTCCCGGGCAATCCCAAGAGAACGACACCGACTGGGGGTAT
>AAX45370
ATGTCTTCTGTATTCGATGAGTACGAGCAGCTCCTCGCGGCTCAGACTCGCCCCAATGGAGCTCATGGCGGAGGAGAGAAGGGGAGCACCTTAAAGGTAGAAGTCCCGGTATTCACTCTCAACAGTGATGACCCAGAAGATAGATGGAACTTTGCAGTGTTTTGTCTTAGGATCGCTGTTAGCGAGGATGCCAATAAACCACTTAGACAAGGTGCTCTCATATCTCTCTTATGTTCCCACTCTCAAGTGATGAGGAACCATGTTGCCCTTGCGGGAAAGCAGAATGAGGCCTCACTGGCTGTTCTTGAGATTGATGGTTTTACCAACGGCGTGCCCCAGTTCAACAACAGGAGTGGAGTGTCTGAAGAGAGAGCACAAAGATTTATGATGATAGCAGGATCTCTCCCTCGGGCATGCAGCAACGGTACCCCGTTTGTCACAGCTGGGGTTGAAGATGATGCACCAGAAGACATTACTGATACCCTGGAGAGGATCCTCTCTATCCAGGCTCAAGTATGGGTCACAGTAGCAAAGGCCATGACTGCATATGAGACAGCGGATGAGTCAGAAACAAGAAGAATCAATAAGTACATGCAGCAAGGCAGGGTCCAGAAGAAGTACATCCTCCACCCCGTATGCAGGAGCGCAATCCAACTCACAATCAGACAGTCTCTGGCGGTCCGCATCTTTTTGGTTAGCGAGCTTAAGAGAGGCCGCAACACGGCAGGTGGGACCTCCACCTATTACAACTTGGTGGGGGATGTAGACTCATACATCAGGAACACTGGGCTAACTGCATTCTTCCTGACACTTAAATATGGAATTAACACCAAGACATCAGCCCTTGCACTTAGCAGCCTATCAGGCGATATCCAGAAAATGAAGCAGCTCATGCGCTTGTATCGGATGAAAGGAGATAATGCGCCGTACATGACATTGCTCGGTGACAGTGACCAGATGAGCTTTGCACCTGCCGAGTATGCACAACTTTATTCCTTTGCCATGGGTATGGCATCAGTCCTAGATAAAGGAACTAGCAAATACCAATTTGCCAGAGATTTTATGAGCACATCATTCTGGAGACTTGGAGTAGAGTACGCTCAGGCTCAAGGAAGTAGCATCAATGAGGATATGGCCGCCGAGTTAAAGCTAACCCCAGCAGCAAGGAGAGGCCTGGCAGCTGCTGCCCAAAGAGTGTCTGAGGATACCAGCAGCATGGACATGCCCACCCAACAAGCCGGGGTCCTCACTGGACTCAGCGACGGAGGCTCCCAAGCCTCCCAAGGTGCACTGAACAGATCACAAGGGCAACCGGACACCGGGGACGGGGAGACCCAATTTCTAGATCTGATGAGAGCGGTGGCAAACAGCATGAGAGAAGCGCCAAACTCTGCACAGGGCACCCCTCAACCGGGGCCTCCCCCAACCCCTGGGCCCTCTCAAGACAATGACACCGATTGGGGGTAC
>AGL09093
ATGTCGTCTGTTTTCGACGAATATGAGCAGCTCCTCGCTGCTCAGACCCGCCCTAACGGAACTCATGGAGGGGGGGAGAAAGGGAGCACTTTGAAAGTTGAGGTCCCGGTATTCACTCTAAACAGTGATGATCCGGAGGATAGGTGGAATTTTGTGGTATTCTGTCTTCGGATTGCTGTTAGCGAGGATGCCAACAAACCACTCAGGCAAGGTGCTCTTATATCCCTCTTATGCTCCCATTCTCAGGTGATGAGAAACCACGTTGCCCTTGCAGGGAAACAGAATGAGGCCACATTGGCTGTTCTCGAGATCGATGGTTTTGCTAACAGTGTGCCCCAGTTCAACAATAGGAGTGGGGTGTCTGAGGAGAGAGCACAGAGATTCATGGTAATCGCAGGATCTCTCCCTCGGGCGTGCAGCAACGGTACTCCGTTTGTCACGGCTGGGGTTGAAGATGATGCACCAGAAGATATCACTGACACCCTGGAAAGGATCCTATCTATCCAAGTTCAGGTATGGGTCACAGTAGCAAAGGCCATGACTGCATATGAGACAGCAGATGAGTCAGAAACAAGAAGAATAAATAAGTATATGCAGCAAGGTCGAGTTCAGAAGAAGTACATCCTTCATCCTGTCTGCAGGAGTGCAATTCAACTTACAATCAGACATTCTCTGGCAGTCCGTATCTTCCTAGTTAGTGAGCTCAAGAGGGGCCGCAATACAGCAGGTGGGAGCTCTACATATTACAACTTGGTCGGGGATGTAGACTCATACATCAGGAACACCGGGCTTACTGCATTTTTCCTAACACTCAAATATGGAATCAATACCAAGACATCAGCCCTCGCACTCAGCAGCCTCACAGGTGATATCCAAAAAATGAAACAGCTCATGCGTTTATATCGGATGAAAGGTGAAAATGCACCATACATGACATTGTTAGGTGACAGTGACCAGATGAGCTTTGCACCAGCTGAGTATGCACAACTCTATTCTTTTGCCATGGGCATGGCATCAGTCTTAGATAAGGGAACTGGCAAGTACCAATTTGCCAGGGACTTTATGAGCACATCATTCTGGAGACTTGGAGTAGAGTATGCTCAGGCCCAGGGAAGTAGCATTAATGAGGACATGGCTGCTGAGCTAAAACTAACCCCGGCAGCAAGGAGAGGCCTAGCAGCTGCTGCCCAACGAGTATCTGAAGAAATCGGCAGCATGGACATTCCCACTCAACAGGCGGGAGTCCTCACCGGGCTCAGTGACGAAGGCCCTCGAACTCCACAGGGCGGATCAAATAAGCCGCAAGGGCAACCAGACGCTGGGGATGGGGAGACCCAATTCTTGGATTTTATGAGAGCAGTGGCGAACAGCATGCGGGAAGCGCCAAATCCTGCACAGAGCACCACCCATCCAGAGCCCCCCCCAACCCCTGGGGCATCCCAAGACAACGACACTGACTGGGGGTAC
>ACR14830
ATGTCATCCGTCTTTGACGAATACGAGCAGCTCCTTGCTGCTCAGACTCGCCCTAATGGAGTTCACGGAGGGGGAGAGAAAGGGAGCACTTTAAAAGTTGAGGTCCCAGTATTCACTCTTAACAGTGATGATCCAGAAGATAGGTGGAATTTTTCGGTATTCTGTCTTCGGATTGCTGTTAGTGAGGATGCCAACAAACCGCTCAGGCAAGGTGCTCTCATATCCCTCTTATGCTCCCATTCTCAAGTGATGAGAAACCATGTTGCCCTTGCAGGGAAACAGAATGAAGCCACACTGGCTATTCTTGAGATTGACAGTTTTACCAACAGTGTGCCCCAGTTCAACAACAGGAGCGGAGTGTCTGAAGAGAGAGCACAGAGATTCATGGTGATAGCAGAGTCTCTCCCCCGGGCATGCAGCAACAACACTCCGTTCGTTACAGCTGGAGTTGAGAATGATGTGCCAGAAGATATCACTGACACTCTGGAAAGAATCTTATCTATCCAGGCTCAGGTATGGGTCACAGTAGCAAAGGCCATGACTGCATATGAGACAGCAGATGAGTCAGAAACAAGAAGGATCAACAAGTATATGCAGCAAGGTAGAGTCCAGAAGAAGTACATCCTCCATCCCGTATGCAGGAGTGCAATTCAACTCACAATCAGACATTCTCTAGCAGTCCGCATTTTTTTAGTTAGTGAGCTCAAGAGGGGCCGCAATACGGCAGGTGGGAGTTCCACATATTACAACTTAGTTGGGGATGTAGACTCATACATAAGGAACACCGGGCTTACCGCATTCTTCCTGACACTCAAATATGGAATCAATACCAAGACATCAGCCCTTGCACTCAGCAGCCTCACAGGTGATATCCAAAAAATGAAACAGCTCATGCGTTTGTATCGGATGAAAGGAGAAAATGCACCGTACATGACATTGCTAGGTGACAGCGACCAGATGAGCTTCGCACCAGCTGAATATGCACAACTCTACTCTTTTGCCATGGGCATGGCATCAGTCTTAGATAAGGGAACTGGTAAATACCAATTCGCCGGAGACTTCATGAGTACATCATTCTGGAGACTCGGGGTGGAGTATGCTCGGGCTCAGGGAAGTAGCATCAATGAGGATATGGCTGCTGAATTGAAACTAACTCCAGCAGCAAGGAGGGGCCTGGCAGCTGCTGCCCAACGAGTATCTGAGGAAATTGGCAATATGGATATTTCTACTCAACAGGCCGGGGTCCTTACTGGGCTCAGCGACAAGGGTCCCCGAGCCCCGCAGGGTGGACCGAGCAGGTCGCAAGGGCAACCGGACGCTGGGGATGGGGAGACTCAATTCCTGGACCTGATGAGAGCAGTGGCAAACAGCATGCGAGAAGCGCCAGATTCTGCACAGAGCACCATTCACCCGGAACCTCTCTCAACTCATGGGCCATCTCAGGACAACGACACCGACTGGGGGTAC
>AEW24458
ATGTCGTCTGTTTTCGACGAATACGAGCAGCTCCTTGCTGCTCAGACCCGCCCTAACGGAGCTCATGGAGGGGGAGAGAAAGGGAGCACTTTAAAAGTTGAGGTCCCAGTATTTACCCTAAATAGTGATGATCCAGAGGATAGATGGAACTTTGCGGTATTCTGTCTTCGGATTGCTGTTAGCGAGGATGCCAATAAACCACTCAGGCAAGGTGCTCTTATATCCCTCTTATGCTCCCATTCTCAGGTGATGAGAAACCATGTTGCCCTTGCAGGGAAACAGAATGAGGCCACACTGGCCGTTCTTGAGATTGATGGTTTTGCTAACAGTGTGCCCCAGTTCAACAATAGGAGTGGAGTGTCCGAAGAGAGAGCACAGAGATTCATGGTAATCGCAGGATCTCTCCCTCGGGCATGCAGCAACGGTACTCCGTTTGTCACGGCTGGGGTTGAAGACGATGCACCAGAAGATATCACTGACACTCTGGAAAGGATCCTATCTGTCCAAGTCCAGGTATGGGTCACAGTAGCAAAGGCCATGACTGCATATGAGACAGCAGATGAGTCAGAAACAAGAAGAATAAACAAGTATATGCAGCAAGGTAGAGTTCAGAAGAAGTACATCCTTCATCCTGTATGCAGGAGTGCAATTCAACTCACAATCAGACATTCTCTGGCAGTCCGTATTTTCCTGGTTAGTGAGCTCAAGAGGGGCCGCAATACAGCAGGTGGAAGCTCTACATATTACAACTTGGTCGGGGATGTAGACTCATACATCAGAAACACCGGGCTTACTGCATTTTTCCTAACACTCAAATATGGAATCAATACCAAGACGTCAGCCCTCGCACTCAGCAGCCTCACAGGTGATATCCAAAAAATGAAACAGCTCATGCGTTTATATCGGATGAAAGGTGAAAATGCACCATACATGACATTGTTAGGTGACAGTGACCAGATGAGCTTTGCACCAGCCGAATATGCACAACTGTATTCTTTTGCCATGGGCATGGCATCAGTCTTAGATAAGGGAACTGGCAAGTACCAATTTGCCAGGGACTTTATGAGCACATCATTCTGGAGACTTGGAGTAGAGTATGCTCAGGCTCAGGGAAGTAGTATCAATGAGGACATGGCTGCTGAGTTAAAACTAACCCCGGCAGCAAGGAGAGGCCTAGCAGCTGCTGCCCAACGAGTATCTGAAGAAATCGGCAGCATAGACATTCCTACTCAACAAGCAGGAGTCCTCACCGGGCTCAGTGACGAAGGCCCCCGAACTCCGCAGGGCGGATCAAACAAGCCGCAAGGGCAACCAGATGCCGGGGATGGGGAGACCCAATTCCTGGATTTTATGAGAGCAGTGGCGAACAGCATGCGGGAAGCGCCAAATCCTACACAGAGCACCACCCATCCAGAGCCTCCCCCAACCCCTGGGGCATCCCAAGACAACGACACTGACTGGGGGTAC
>AFV14977
ATGTCATCCATCTTTGACGAATACGAGCAGCTCCTTGCTGCTCAGACTCGCCCTAATGGAGTTCACGGAGGGGGAGAGAAAGGGAGCACTTTAAAAGTTGAGGTCCCAGTATTCACTCTTAATAGTGATGATCCAGAAGATAGATGGAACTTTTCGGTATTCTGTCTTCGGATTGCTGTTAGTGAGGATGCCAACAAACCGCTCAGGCAAGGTGCTCTCATATCCCTCTTATGCTCCCATTCTCAAGTGATGAGAAACCATGTTGCCCTTGCAGGGAAACAGAATGAAGCCACACTGGCTATTCTTGAGATTGACAGTTTTACCAACAGTGTGCCCCAGTTCAACAACAGGAGCGGAGTGTCTGAAGAGAGAGCACAGAGATTCATGGTGATAGCAGAGTCTCTCCCTCGAGCATGCAGTAACAATACTCCGTTCGTTACAGCTGGAGTTGAAAATGATGTGCCAGAAGATATCACTGACACTCTGGAAAGAATCTTATCTATCCAGGCTCAGGTATGGGTCACAGTAGCAAAGGCCATGACTGCATATGAGACAGCAGATGAGTCTGAAACAAGAAGGATCAACAAGTATATGCAGCAAGGTAGAGTCCAGAAGAAATACATCCTCCATCCCGTATGTAGGAGTGCAATTCAACTCACAATCAGACATTCTCTAGCAGTCCGCATTTTTTTAGTTAGTGAGCTTAAGAGGGGCCGCAATACGGCAGGTGGGAGTTCCACATATTACAACTTAGTTGGGGATGTAGACTCATACATAAGGAACACCGGGCTTACCGCATTCTTCCTGACACTCAAGTATGGAATCAATACCAAGACATCAGCCCTTGCACTCAGCAGCCTCACAGGTGATATCCAAAAAATGAAACAGCTCATGCGTTTGTATCGGATGAAAGGAGAAAATGCACCGTACATGACATTGCTAGGTGACAGCGACCAGATGAGCTTCGCACCAGCTGAATATGCACAACTCTACTCTTTTGCCATGGGCATGGCATCAGTCTTAGATAAGGGAACTGGTAAATACCAATTCGCCAGAGACTTCATGAGTACATCATTCTGGAGACTCGGGGTGGAGTATGCTCAGGCTCAGGGAAGTAGCATCAATGAGGATATGGCTGCTGAATTGAAACTAACTCCAGCAGCAAGGAGGGGCCTGGCAGCTGCTGCCCAACGAGTATCTGAGGAAATTGGCAATATGGATATTTCAACTCAACAGGCCGGGGTCCTTACTGGGCTCAGCGACAAGGGTCCCCGAGCTCCGCAGGGTGGACCGAGCAGGTCGCAAGGGCAACCGGACGCTGGGGATGGGGAGACCCAATTCCTGGACCTGATGAGAGCAGTGGCAAACAGCATGCGAGAAGCGCCAGATTCTGCACAGAGCACCATCCACCCGGAGCCTCTCTCAACTCATGGGCCATCTCAGGACAACGACACTGACTGGGGGTAC
>AGL09099
ATGTCGTCTGTTTTCGACGAATACGAGCAGCTCCTCGCTGCTCAGACCCGCCCTAACGGAACTCATGGAGGGGGAGAGAAAGGGAGCACTTTAAAAGTTGAGGTCCCAGTATTCACCCTAAACAGTGATGATCCAGAGGATAGATGGAATTTTGCGGTGTTCTGTCTTCGAATTGCTGTTAGCGAGGATGCCAACAAACCACTCAGGCAAGGTGCTCTTATATCCCTCTTATGTTCCCATTCTCAGGTGATGAGAACCCATGTTGCCCTTGCAGGGAAACAGAATGAGGCCACACTGACTGTTCTTGAGATCGATGGTTTTGTTAACAGTGTGCCCCAGTTCAACAATAGGAGTGGAGTGTCTGAGGAGAGAGCACAGAGATTCATGGTAATCGCAGGATCGCTCCCTCGGGCGTGCAGCAACGGTACTCCGTTTGTCACGGCTGGGGTTGAAGATGATGCACCAGAAGATATCACAGATACTCTGGAAAGAATCCTATCTATCCAAGTTCAGGTGTGGGTCACAGTAGCAAAGGCCATGACTGCATATGAGACAGCAGATGAGTCAGAAACAAGAAGAATAAATAAGTATATGCAGCAAGGTCGAGTTCAGAAGAAGTACATCCTTCATCCTGTATGCAGGAGTGCAATTCAACTCACAATCAGACATTCTCTGGCAGTCCGTATCTTCCTAGTTAGTGAGCTCAAGAGGGGCCGCAATACAGCAGGTGGGAGCTCTACATATTACAACTTGGTCGGGGATGTAGACTCATACATCAGGAACACCGGGCTTACTGCATTTTTCCTAACACTCAAATATGGAATCAATACTAAGACATCAGCCCTCGCACTCAGTAGCCTCACAGGTGATATCCAAAAAATGAAACAGCTCATGCGTTTATATCGGATGAAAGGTGAAAATGCACCATACATGACATTGTTAGGTGACAGTGACCAGATGAGCTTTGCACCAGCTGAGTATGCACAACTTTATTCTTTTGCCATGGGTATGGCATCAGTCTTAGATAAGGGAACTGGCAAGTACCAATTCGCCAGAGACTTTATGAGCACATCATTCTGGAGACTTGGGGTAGAGTATGCTCAGGCCCAGGGAAGCAGCATTAATGAGGACATGGCTGCTGAGCTAAAACTAACCCCGGCAGCAAGGAGAGGCCTGGCAGCTGCTGCCCAACGAGTATCTGAAGAAATCGGCAGCATGGACATTCCCACTCAACAGGCGGGAGTCCTCACCGGGCTCAGTGACGAAGGCCCCCGAACTCCACAGGGCGGATCAAACAAGCCGCAAGGGCAACCAGATGCTGGGGATGGGGAGACCCAATTCTTGGATTTTATGAGAGCAGTGGCGAACAGCATGCGGGAAGCGCCAAATCCTGCACAGAGCACCACCCACCCGGAGCCTCCCCCAACCCCTGGGGCATCCCAAGACAACGACACCGACTGGGGGTAC
>AAS67144
ATGTCGTCCGTCTTTGACGAATACGAGCAGCTCCTCGCTGCTCAGACCCGCCCTAACGGAGCTCACGGAGGAGGAGAGAGAGGGAGCACTTTGAAAGTTGAGGTCCCAGTATTCACTCTTAACAGTGATGATCCAGAGGATAGATGGAATTTTGCGGTATTCTGTCTTCGGATTGCTGTTAGCGAGGATGCCAACAAGCCGCTCAGGCAAGGTGCTCTCATATCCCTCCTATGCTCCCATTCTCAGGTGATGAGAAACCATGTTGCCCTTGCAGGGAAACAGAACGAGGCCACACTGGCTGTTCTTGAGATCGATGGTTTTACCAATAGTGTGCCCCAATTCAACAACAGGAGCGGAGTGTCTGAGGAGAGGGCACAGAGATTCCTGGTGATAGCAGGATCTCTTCCCCGGGCATGCAGTAACGGCACTCCGTTCGTTACAGCTGGAGTTGAAGATGATGCGCCAGAAGATATCACTGACACTCTGGAAAGAATCCTATCTATCCAGGCCCAGGTATGGGTCACAGTAGCAAAGGCCATGACTGCATATGAGACAGCAGATGAGTCAGAAACAAGAAGGATCAATAAGTATATGCAGCAAGGTAGAGTCCAGAAGAAGTATATCCTCCACCCCGTATGCAGGAGTGCAATTCAACTCACAATCAGACATTCTCTGGCAGTCCGCATTTTCTTAGTTAGTGAGCTTAAGAGAGGCCGCAATACGGCAGGTGGGAGCTCTACATATTACAACTTAGTTGGGGATGTAGACTCATACATCAGGAACACCGGGCTTACTGCATTCTTCCTGACACTCAAGTATGGAATCAATACCAAGACATCAGCTCTTGCACTCAGCAGCCTTACAGGTGATATCCAAAAAATGAAACAGCTCATGCGTTTATATCGGATGAAAGGAGAGAATGCACCGTATATGACATTGTTAGGTGACAGTGACCAGATGAGCTTTGCACCAGCTGAGTATGCACAACTTTATTCTTTTGCCATGGGCATGGCATCGGTCTTAGATAAGGGAACTGGTAAATACCAATTCGCCAGAGACTTTATGAGCACATCATTCTGGAGACTTGGGGTGGAGTATGCCCAGGCTCAGGGAAGTAGCATCAATGAGGACATGGCTGCTGAGCTGAAACTAACCCCGGCAGCAAGGAGAGGTCTGGCAGCTGCTGCCCAACGAGTATCCGAGGAAATTGGCAGTGTGGACATTCCTACTCAACAGGCCGGGGTTCTCACTGGGCTCAGCGACGAAGGCCCCCGAGCCCCACAGGGTGGATCGAGCAAGTCGCAGGGGCAACCGGATGCTGGGGACGGGGAGGCCCAATTCTTGGATTTGATGAGAGCAGTGGCGAATAGCATGCGAGAAGCGCCAAACTCCGCACAGAGCACCACTCATCCGGAGCCCCCCTCAACTCCTGGGCCATCTCAAGACAATGACACCGACTGGGGGTAC
>AEB80425
ATGTCCTCCGTATTCGATGAATACGAGCAACTCCTTGCTGCTCAGACACGCCCTAATGGATCTCATGGGGGGGGAGAGAAGGGTAGTACCCTCAAAGTGGAAGTGCCAGTCTTCACACTCAACAGTGATGACCCGGAAGACAGGTGGAACTTTGCAGTCTTCTGCCTTCGGATTGCAGTCAGTGAGGATGCAAACAAGCCTCTGAGGCAAGGAGCACTTATATCTCTACTGTGCTCTCACTCACAAGTGATGAGGAACCATGTGGCACTGGCTGGAAAGCAAAGTGAGGCAACACTGGCAATACTTGAGATTGATGGATTCTCAAATGGTATGCCGCAGTTCAACAACAGAAGTGGCGTATCTGAGGAAAGGGCCCAGAGGTTCATGATGATAGCGGGCTCCCTGCCTCGTGCATGCAGCAATGGGACCCCGTTTGTCACGGCCGGAGTGGAGGATGATGCCCCTGAAGACATAACTGACACTCTTGAGAGAATCCTCTCCATCCAGGTTCAAGTCTGGGTTACTGTTGCCAAAGCCATGACAGCTTACGAGACCGCAGATGAGTCAGAGACCAGAAGAATAAACAAGTACATGCAACAGGGCAGGGTCCAGAAGCGGTTCATCCTCCACCCGGTGTGTAGAAGTGCGATCCAGCTTACCATCAGACAGTCACTAGCTGTCAGAATCTTCCTAGTGAGTGAGCTCAAGAGAGGTCGTAATACTGCTGGCGGCACCTCAACTTATTACAACCTCGTGGGAGATGTGGACTCGTACATCAGGAACACTGGTCTTACCGCGTTCTTCCTCACACTCAAGTATGGTATTAACACCAAGACATCTGCGCTTGCACTGAGCAGCCTCTCCGGTGACATCCAAAAGATGAAACAGCTAATGCGCTTGTATCGGATGAAAGGGGAGAATGCCCCGTACATGACTCTACTGGGTGACAGCGACCAAATGAGCTTCGCACCAGCAGAATATGCCCAGCTGTATTCATTTGCAATGGGTATGGCATCTGTATTGGACAAAGGAACTGTCAAATACCAGTTTGCTAGGGATTTCATGAGCACATCATTCTGGCGACTTGGGGTGGAATATGCTCAGGCACAGGGCAGTAGTATCAACGAAGACATGGCCGCTGAATTGAAGCTAACACCGGCAGCAAGAAGAGGGCTTGCGGCAGCAGCTCAGAGAGTGTCCGAGGATGCTAGCAACATGGACCTTCCAACCCGGCAAGCAGGTGTCCTGACAGGGCTAAGTGACAGCACACCCTCTGCTCAACCAGGCGGTCCCGGCAAACCGCAGAGCTCTGCCGATGGAAATGATGGTGAGACCCAGTTTCTTGATCTAATGCGGGCAGTCGCTAACAGCATGAGGGACGCCCCCAACTCGGCACAGGGCAGCCCCCAGCCTGCTCCCCCCCCAACCCCCGGAGGGGGCCAGGACAACGACACCGACTGGGGATAC
>AEY85012
ATGTCTTCTGTATTCGATGAGTACGAGCAGCTCCTCGCAGCTCAGACTCGCCCCAATGGAGCTTTTGGCGGAGGAGAGAAGGGGAGTACCTTAAAAGTAGAAGTCCCGGTATTCACTCTCAACAGTGACGACCCAGAAGATAGATGGAATTTTGCAGTATTTTGTCTTCGGATTGCTGTTAGCGAGGATGCCAATAAACCACTCAGGCAGGGTGCTCTCATATCTCTCTTATGCTCCCACTCTCAAGTGATGAGGAACCATGTTGCCCTTGCAGGGAAACAGAATGAGGCCACACTGGCTGTTCTTGAGATCGATGGTTTTACCAACGGCGTGCCACAGTTCAACAACAGGAGTGGAGTGTCCGAAGAGAGAGCACAGAGATTTATGATGATAGCAGGCTCTCTCCCCCGGGCATGCAGCAACGGTACCCCGTTCGTCACAGCTGGGGTTGAAGACGATGCACCAGAAGACATCACTGATACCCTGGAGAGGATTCTCTCTATCCAGGCTCAAGTATGGGTCACGGTGGCCAAGGCCATGACTGCATATGAGACAGCAGATGAGTCAGAAACAAGAAGAATCAATAAGTACATGCAGCAAGGCAGGGTCCAGAAGAAGTACATCCTCCATCCTGTATGCAGGAGTGCAATCCAACTCACAATCAGACAGTCTCTGGCAGTTCGTATTTTCCTGGTCAGTGAGCTTAAGAGAGGCCGTAACACGGCAGGTGGGACTTCCACCTATTACAACTTGGTAGGGGATGTAGACTCATATATTAGGAACACCGGGCTTACTGCGTTCTTCCTGACACTTAAGTATGGAATTAACACCAAGACATCAGCCCTTGCGCTTAGCAGCCTTTCAGGAGATATCCAGAAAATGAAGCAGCTCATGCGCTTGTATCGAATGAAAGGAGATAATGCGCCGTATATGACATTGCTCGGTGACAGTGACCAGATGAGCTTTGCACCCGCCGAGTACGCACAACTTTACTCTTTTGCCATGGGTATGGCGTCAGTCCTAGATAAAGGAACTGGTAAATACCAATTTGCCAGGGACTTTATGAGCACATCATTCTGGAGACTTGGAGTAGAGTACGCCCAGGCTCAAGGAAGCAGCATCAATGAGGATATGGCTGCCGAGCTAAAGCTAACCCCAGCAGCAAGGAGAGGCCTAGCAGCTGCTGCCCAACGAGTGTCTGAGGAGACCAGCAGCATAGATATGCCCACTCAACAAGCCGGAGTCCTTACTGGACTCAGTGACGGGGGATCCCAAGCCCCACAAGGTGGATCAAACAGATCACAAGGGCAACCAGACACCGGGGATGGGGAGACCCAATTCCTGGATCTGATGAGAGCGGTGGCAAATAGCATGAGAGAAGCGCCAAACTCCGCGCAGGGCACCCCCCAATCGGGGCCTCCCCCTACTCCTGGGCCTTCCCAAGACAATGACACCGACTGGGGGTAC
>AEZ00708
ATGCCGTCTGTCTTCGACGAATACGAGCAGCTCCTCGCTGCTCAGACCCGCCCTAATGGAACTCACGGAGGAGGAGAGAAAGGGAGTACTTTAAAAGTTGAGGTCCCAGTATTTACCCTTAACAGTGATGATCCAGAGGACAGATGGAATTTTGCGGTATTCTGTCTTCGGATCGCTGTTAGCGAGGATGCCAACAAACCACTCAGGCAAGGTGCTCTTATATCCCTCTTATGCTCCCATTCTCAGGTGATGAGGAACCACGTTGCCCTTGCAGGGAAACAGAATGAGGCCACGCTGGCTGTTCTTGAGATCGATGGGTTTACCAACAGTGTGCCCCAGTTCAACAATAGGAGTGGAGTGTCTGAGGAGAGAGCACAGCGATTCATGGTAATAGCAGGATCTCTCCCTCGGGCATGCAGTAACGGTACTCCGTTCGTCACGGCTGGGGTTGAAGATGATGCACCAGAAGATATCACCGACACTCTGGAAAGAATCCTATCTATCCAAGCTCAGGTATGGGTCACAGTAGCAAAGGCCATGACTGCATATGAGACAGCAGATGAATCAGAAACAAGAAGAATAAATAAGTATACGCAGCAAGGTAGAGTTCAGAAGAAGTACATCCTTCATCCTGTATGCAGGAGTGCAATTCAACTCACAATCAGACATTCTCTGGCAGTCCGTATTTTCCTAGTTAGTGAACTCAAGAGGGGCCGCAATACAGCAGGTGGGAGCTCCACATATTACAACTTAGTCGGGGATGTAGACTCATACATTAGAAACACCGGGCTTACTGCATTCTTCCTAACACTCAAATATGGAATCAATACCAAGACATCAGCCCTTGCACTCAGCAGCCTCACAGGCGACATCCAAAAAATGAAACAGCTCATGCGTTTATATCGGATGAAAGGTGAAAATGCACCGTACATGACATTGTTAGGTGACAGTGACCAGATGAGCTTCGCACCAGCTGAGTATGCGCAACTTTATTCTTTTGCCATGGGCATGGCATCAGTCTTAGATAAGGGGACTGGCAAGTACCAGTTTGCTAGGGACTTTATGAGCACATCATTCTGGAGACTTGGAGTAGAGTATGCTCAGGCTCAGGGAAGCAGCATCAATGAGGACATGGCTGCTGAGCTAAAACTAACCCCGGCAGCAAGGAGAGGCCTGGCAGCTGCTGCCCAACAAGTATCTGAAGAAATTGGCAGCATGGATATTCCTACTCAACAGGCGGGGGTCCTCACCGGGCTCAGTGACGAAGGCCCCCGAGCCCCACAGGGCGGATCAAACAAGCCGCAAGGGCAACCGGATGCCGGGGATGGGGAGACCCAATTCTTGGATTTTATGAGAGCAGTGGCGAACAGCATGCGGGAAGCGCCAAATCCCGCACAGAGCACCACCCATCCGGAGCCTCCCCCGACTCCCGGGCCATCCCAAGACAACGACACTGACTGGGGGTAC
>AEA10384
ATGTCTTCCGTATTTGATGAGTACGAGCAGCTCCTTGCGGCACAGACTCGCCCTAATGGAGCTCATGGAGGGGGAGAGAAGGGGAGCACCTTAAAAGTTGAAGTCCCAGTATTCACTCTCAACAGTGACGACCCAGAAGATAGATGGAACTTTGCGGTATTCTGCCTTCGGATTGCTGTTAGCGAGGATGCCAACAAGCCACTCAGACAAGGTGCTCTCATATCTCTCTTATGTTCCCACTCTCAAGTGATGAGGAACCATGTTGCTCTTGCAGGGAAACAGGATGAAGCCACACTGGCCGTTCTTGAGATCGATGGCTTTACCAACAGCGTGCCCCAGTTCAACAACAGGAGTGGAGTGTCTGAAGAGAGAGCACAGAGATTCATGATGATAGCAGGGTCTCTCCCTCGGGCGTGCAGCAATGGTACCCCGTTCATCACGGCTGGGGTTGAAGATGATGCACCAGAAGATATCACTGATACTCTAGAGAGAATCCTCTCTATCCAGGCTCAAATATGGGTTACGGTAGCAAAGGCCATGACTGCATATGAGACAGCAGATGAGTCGGAAACAAGAAGAATCAATAAATATATGCAGCAAGGCAGAGTCCAGAAGAGGTACATCCTCCACCCCGTGTGCAGGAGTGCAATTCAACTCACAATCAGACAGTCTCTAGCAGTCCGCATCTTCTTGGTTAGCGAGCTTAAGAGAGGCCGCAACACGGCAGGTGGGAGCTCCACATATTACAACCTAGTAGGGGATGTAGACTCATACATCAGGAACACCGGGCTTACTGCATTCTTCCTGACACTCAAGTATGGAATCAACACCAAGACTTCAGCCCTCGCACTCAGCAGCCTTGCAGGCGATATCCAAAAAATGAAACAGCTCATGCGTTTATATCGGATGAAAGGAGATAATGCGCCGTACATGACATTGCTAGGTGACAGTGACCAAATGAGCTTTGCACCAGCTGAGTATGCACAACTTTACTCTTTTGCCATGGGTATGGCATCAGTCCTGGATAAAGGGACTGGCAAGTACCAATTCGCCAGAGACTTTATGAGCACATCATTCTGGAGACTTGGAGTAGAGAATGCTCAGGCCCAGGGAAGTAGCATTAATGAGGATATGGCTGCCGAGCTAAAGCTAACCCCAGCAGCAAGGAGGGGCCTGGCAGCCGCTGCCCAACGAGTGTCTGAGGAGACTGGCAGCATGGATATTCCTACTCAACAAGCCGGGGTCCTCACCGGGCTCAGCGACAAAGGCCCCCAAGCCCCACAAGGCGGATCGAACAGGCCGCAAGGACAACCGGACGCCGGGGACGGGGAGACCCAATTTTTGGACCTTATGAGAGCGGTAGCAAACAGTATGAGAGAAGCGCCAAGCTCTGCGCAGAGCACCACCCAGCCAGAGCCCCCCTCAACTCCTGGACCATCTCAAGATAACGACACCGACTGGGGGTAT
>AGR34131
ATGTCTTCCGTATTTGATGAGTACGAACAGCTCCTCGCGGCTCAGACTCGCCCCAATGGAGCTCATGGAGGGGGAGAAAAAGGGAGTACCTTAAAAGTAGACGTCCCGGTATTCACTCTTAACAGTGATGACCCAGAAGATAGATGGAGCTTTGTGGTATTCTGCCTCCGGATTGCTGTTAGCGAAGATGCCAACAAACCACTCAGGCAAGGTGCTCTCATATCTCTTTTATGCTCCCACTCACAGGTAATGAGGAACCATGTTGCCCTTGCAGGGAAACAGAATGAAGCCACATTGGCCGTGCTTGAGATTGATGGCTTTGCCAACGGCACGCCCCAGTTCAACAATAGGAGTGGAGTGTCTGAAGAGAGAGCACAGAGATTTGCGATGATAGCAGGATCTCTCCCTCGGGCATGCAGCAACGGAACCCCGTTCGTCACAGCCGGGGCCGAAGATGATGCACCAGAAGACATCACCGATACCCTGGAGAGGATCCTCTCTATCCAGGCTCAAGTATGGGTCACAGTAGCAAAAGCCATGACTGCGTATGAGACTGCAGATGAGTCGGAAACAAGGCGAATCAATAAGTATATGCAGCAAGGCAGGGTCCAAAAGAAATACATCCTCTACCCCGTATGCAGGAGCACAATCCAACTCACGATCAGACAGTCTCTTGCAGTCCGCATCTTTTTGGTTAGCGAGCTCAAGAGAGGCCGCAACACGGCAGGTGGTACCTCTACTTATTATAACCTGGTAGGGGACGTAGACTCATACATCAGGAATACCGGGCTTACTGCATTCTTCTTGACACTCAAGTACGGAATCAACACCAAGACATCAGCCCTTGCACTTAGTAGCCTCTCAGGCGACATCCAGAAGATGAAGCAGCTCATGCGTTTGTATCGGATGAAAGGAGATAATGCGCCGTACATGACATTACTTGGTGATAGTGACCAGATGAGCTTTGCGCCTGCCGAGTATGCACAACTTTACTCCTTTGCCATGGGTATGGCATCAGTCCTAGATAAAGGTACTGGGAAATACCAATTTGCCAGGGACTTTATGAGCACATCATTCTGGAGACTTGGAGTAGAGTACGCTCAGGCTCAGGGAAGTAGCATTAACGAGGATATGGCTGCCGAGCTAAAGCTAACCCCAGCAGCAAGGAGGGGCCTGGCAGCTGCTGCCCAACGGGTCTCCGAGGAGACCAGCAGCATAGACATGCCTACTCAACAAGTCGGAGTCCTCACTGGGCTTAGCGAGGGGGGGTCCCAAGCTCTACAAGGCGGATCGAATAGATCGCAAGGGCAACCAGAAGCCGGGGATGGGGAGACCCAATTCCTGGATCTGATGAGAGCGGTAGCAAATAGCATGAGGGAGGCGCCAAACTCTGCACAGGGCACTCCCCAATCGGGGCCTCCCCCAACTCCTGGGCCATCCCAAGATAACGACACCGACTGGGGGTAT
>AEZ00702
ATGTCGTCCGTATTTGACGAATACGAGCAACTCCTCGCTGCTCAGACTCGCCCTAATGGAGCTCACGGAGGAGGAGAGAAAGGGAGCACTTTAAAAGTTGAGGTCCCAGTATTCACTCTTAATAGTGACGATCCAGAAGATAGATGGAATTTTTCGGTATTCTGTCTTCGGATTGCCGTTAGCGAGGATGCCAACAAGCCACTCAGGCAAGGTGCTCTTATATCCCTCTTGTGCTCCCATTCTCAAGTGATGAGGAACCATGTTGCCCTTGCAGGGAAACAGAATGAGGCCACACTGGCTATTCTTGAGATTGATGGGTTTACCAACAGCACGCCCCAGTTCAACAACAGGAGTGGAGTGTCCGAGGAGAGAGCACAGAGATTCATGGTGATAGCCGGGTCTCTCCCTCGGGCATGCAGTAACGGTACTCCGTTCGTCACAGCTGGGGTTGAAGATGATGCACCAGAAGATATCACTGACACTCTGGAAAGGATCCTATCTATCCAGGCTCAGGTATGGGTCACAGTAGCGAAGGCCATGACTGCATATGAGACAGCAGATGAGTCGGAAACAAGAAGAATCAATAAGTATATGCAGCAAGGCAGAGTCCAAAAGAAATACATCCTCCACCCCGTATGCAGGAGTGCAATTCAACTCACAATCAGACATTCTTTGGCAGTTCGCATTTTCTTAGTTAGCGAGCTTAAGAGAGGCCGCAATACGGCAGGTGGGAGCTCCACATATTACAACTTAGTAGGGGATATAGACTCATACATCAGGAACACCGGGCTTACTGCATTCTTCTTGACACTCAAATATGGAATTAATACCAAGACATCAGCTCTTGCACTCAGCAGCCTCACAGGCGATATCCAAAAAATGAAGCAGCTCATGCGTCTATATCGGATGAAGGGAGAAAATGCACCGTATATGACATTGCTAGGTGACAGTGACCAGATGAGCTTTGCACCAGCTGAGTATGCACAACTTTATTCTTTTGCCATGGGCATGGCATCAGTCTTAGATAAAGGAACTGGCAAATACCAATTCGCCAGAGACTTTATGAGCACATCATTCTGGAGACTTGGGGTGGAATATGCTCAGGCTCAGGGGAGTAGCATCAATGAGGACATGGCTGCTGAGCTAAAACTAACCCCGGCAGCAAGGAGAGGTCTGGCAGCTGCTGCCCAACGAGTGTCCGAGGAAATTGGCAGCGTGGATATTCCTACTCAACAGGCCGGGGTCCTCACTGGACTCAGCGACGGAGGCCCCCAAGCCCCACAGGGCGGATCGAGCAAGTCGCAAGGGCAACCGGATGCCGGGGACGGAGAGACCCAATTCTTGGATTTAATGAGAGCGGTGGCGAATAGCATGCGAGAAGCACAAAACTCCGCACCGAGCACCACCCATCCAGAGCCTCCCCAAACTCCTGGGCCATCCCCAGACAACGACACCGACTGGGGGTAC
>AEX01226
ATGTCGTCTGTCTTCGACGAGTACGAGCAGCTCCTCGCTGCTCAGACTCGTCCTAACGGAACTCACGGAGGAGGAGAGAAAGGGAGCACTCTAAAAGTTGAGGTCCCAGTATTTACTCTTAACAGTGATGATCCAGAGGATAGATGGAATTTTGCGGTATTCTGTCTCCGGATTGCTGTCAGCGAGGATGCCAACAAGCCACTCAGGCAAGGTGCTCTCATATCTCTCCTATGCTCTCATTCTCAGGTGATGAGAAACCACGTTGCCCTTGCAGGGAGACAGAATGAGGCCACACTAGTTGTTCTTGAGATTGACGGATTTGCCAACAATGTGCCTCAGTTCAATAACAGGAGTGGAGTGTCTGAGGATAGAGCACAGAGATTCATGGTAATAGCAGGGTCTCTTCCTCGGGCATGTAGTAACGGTACTCCGTTCGTCACAGCTGGGGTTGAAGATGATGCACCAGAAGATATCACTGACACTCTGGAGAGAATCCTATCCATTCAAGCTCAGGTGTGGGTCACAGTAGCGAAGGCCATGACTGCATATGAGACAGCAGATGAGTCAGAAACAAGAAGAATCAATAAGTATATGCAGCAAGGTAGAGTCCAGAAAAAGTATATCCTTCATCCTGTATGCAGGAGTGCAATTCAACTCACGATTAGGCATTCTCTAGCAGTCCGTATTTTCTTAGTTAGCGAGCTTAAGAGAGGCCGCAATACAGCAGGTGGGAGCTCCACATATTACAACTTGGTTGGGGATGTAGACTCATACATCAGAAACACCGGGCTTACCGCATTCTTCCTAACACTCAAGTACGGAATCAATACCAAGACATCAGCCCTTGCACTCAGCAGCCTCACAGGTGATATCCAAAAAATGAAACAGCTCATGCGTTTATACCGGATGAAAGGAGAAAATGCGCCATACATGACATTGCTAGGTGACAGTGACCAGATGAGCTTTGCACCTGCTGAATACGCACAACTTTATTCTTTTGCCATGGGCATGGCATCAGTCCTAGACAAGGGAACAGGCAAGTACCAGTTCGCCAGGGACTTTATGAGCACATCTTTCTGGAGACTTGGGGTGGAGTATGCTCAGGCTCAGGGAAGTAGCATCAATGAGGACATGGCTGCTGAGCTAAAACTAACCCCGGCAGCGAGGAGAGGCCTGGCAGCTGCTGCCCAACGAGTATCTGAGGAAACCGGCAGCATGGATATTCCCACTCAACAGGCAGGGGTCCTCACTGGACTCAGTGACGAGAGCCCCCGAGCCCCACAGGGCGGATCGAACAAAACGCAAGGGCAACCAGATGCCGGGGATGGGGAGACCCAATTCTTGGACTTGATGAGAGCGGTGGCGAACAGCATGAGAGAAGCACAAAATCCCGCACAGGGCACCACTCCTCCGGATCCCCCCCCAACTCCTGGGACGTCCCAAGACAACGACACTGACTGGGGATAC
>AAX45412
ATGTCTTCTGTATTCGATGAGTACGAGCAGCTCCTCGCGGCTCAGACTCGCCCCAATGGAGCTCATGGCGGAGGAGAGAAGGGGAGCACCTTAAAGGTAGAAGTCCCGGTATTCACTCTCAACAGTGATGACCCAGAAGATAGATGGAACTTTGCAGTGTTTTGTCTTCGGATCGCTGTTAGCGAGGATGCCAATAAACCACTTAGGCAAGGTGCTCTCATATCTCTCTTATGTTCCCACTCTCAAGTGATGAGGAACCATGTTGCCCTTGCGGGAAAGCAGAATGAGGCCACACTGGCTGTTCTTGAGATCGATGGTTTTACCAACGGCGTGCCCCAGTTCAACAACAGGAGTGGAGTGTCTGAAGAGAGAGCACAGAGATTTATGATGATAGCAGGGTCTCTCCCTCGGGCATGCAGCAACGGTACCCCGTTCGTCACAGCTGGGGTTGAAGATGATGCACCAGAAGACATTACTGATACCCTGGAGAGGATCCTCTCTATCCAGGCTCAAGTATGGGTCACGGTGGCAAAGGCCATGACTGCATATGAGACAGCGGATGAGTCAGAAACAAGAAGAATCAATAAGTACATGCAGCAAGGCAGGGTCCAGAAGAAGTACATCCTCCACCCTGTATGCAGGAGCGCAATCCAACTCACAATCAGACAGTCTCTGGCGGTCCGCATCTTTTTGGTTAGCGAGCTTAAGAGAGGCCGCAACACGGCAGGTGGGACCTCCACCTATTACAACTTGGTGGGGGATGTAGACTCATACATCAGGAACACTGGGCTAACTGCATTCTTCCTGACACTTAAATATGGAATTAACACCAAGACATCAGCCCTTGCACTTAGCAGCCTCTCAGGCGATATCCAGAAAATGAAGCAGCTCATGCGCTTGTATCGGATGAAAGGAGATAATGCGCCGTACATGACATTGCTCGGTGACAGTGACCAGATGAGCTTTGCACCTGCCGAGTATGCACAACTTTACTCCTTTGCCATGGGTATGGCATCAGTCCTAGATAAAGGAACTAGCAAATACCAATTTGCCAGAGACTTTATGAGCACATCATTCTGGAGACTTGGAGTAGAGTACGCTCAGGCTCAAGGAAGTAGCATCAATGAGGATATGGCCGCCGAGTTAAAGCTAACCCCAGCAGCAAGGAGAGGCCTGGCAGCTGCTGCCCAAAGAGTGTCTGAGGATACCAGCAGCATGGACATGCCCACCCAACAAGCCGGGGTCCTCACTGGACTCAGCGACGGAGGCTCCCAAGCCCCCCAAGGTGCACTGAACAGATCACAAGGGCAACCGGACACCGGGGACGGGGAGACCCAATTTCTAGATCTGATGAGAGCGGTGGCAAACAGCATGAGAGAAGCGCCAAACTCTGCGCAGGGCACCCCTCAACCGGGGCCTCCCCCAACCCCTGGGCCCTCTCAAGACAATGACACCGACTGGGGGTAC
>AFH08722
ATGTCATCCGTCTTTGACGAGTACGAGCAACTCCTTGCTGCTCAAACCCGCCCCAATGGAGCCCAAGGAGGAGGAGAGAAAGGGAGCACTTTAAAAGTTGAGGTCCCAGTATTCACTCTTAACAGCGATGATCCAGAAGATAGATGGAATTTTGCGGTATTTTGTCTTCGGATTGCTGTTAGCGAGGACGCCAACAAACCGCTCAGACAAGGCGCTCTCATATCCCTCTTATGCTCCCATTCTCAAGTGATGAGAAATCATGTAGCCCTTGCAGGAAGGCAGAACGAGGCCACACTGGCTGTTCTTGAGATCGATGGTTTTACCGACAATGTGCCCCAGTTCAACAACAGGAGCGGAGTGTCTGAAGAGAGGGCACAGAGATTCATGGTGATAGCAGGGTCCCTTCCCCGGGCATGCAGCAACAGTACTCCATTCATTACAGCTGGAGTTGAAGATGATGCGCCGGAAGATATCACTGACACTCTGGAAAGAATCCTATCTATCCAGGCTCAGGTATGGGTCACAGTAGCAAAGGCCATGACTGCATATGAGACAGCAGATGAGTCAGAAACAAGGAGGATCAATAAATATATGCAGCAAGGTAGAGTCCAGAAGAAGTATATCCTCCACCCCGTATGCAGGAGTGCAATTCAACTCACAATCAGACATTCCCTGGCAGTCCGCATTTTCTTAGTTAGTGAGCTTAAGAGGGGCCGCAATACGGCAGGTGGGAGCTCTACATATTACAACTTAGTTGGGGATGTGGACTCATACATAAGGAACACCGGGCTGACTGCGTTCTTCCTGACACTTAAGTATGGAATCAATACCAAGACATCAGCCCTTGCACTCAGCAGCCTCACAGGTGATATCCAAAAAATGAAACAGCTCATGCGTCTATATCGGATGAAAGGAGAAAACGCACCGTACATGACATTGTTAGGCGACAGTGACCAGATGAACTTCGCACCAGCTGAATATGCACAACTCTATTCTTTTGCCATGGGCATGGCATCGGTCCTAGATAAGGGAACTGGTAAATACCAATTCGCCAGAGACTTTATGAGCACATCATTTTGGAGACTCGGAGTGGAGTATGCTCAGGCGCAGGGAAGTAGCATCAATGAGGATATGGCTGCTGAACTGAAGCTAACTCCAGCAGCAAGGAGGGGCTTGGCAGCTGCTGCCCAACGCGTATCTGAGGAAATTGGCAGTGTGGACATTCCCACTCAACAGGCCGGGGTCCTCACTGGGCTCAGCGATGAAGGCCCCCGAGGCTCACAGGGTGGATCGAGCAAGTCGCAAGGACAACCGGATGCCGGAGATGGAGAGACCCAATTCCTGGACCTGATGAGAACAGTGGCAAACAGCATGCGAGAATCACCAAATTCTACACAGAGCACCACTCACCAGGAGCCCCCCCCGACTCCTGGGCTACCCCAAGACAACGACATCGACTGGGGGTAC
>AGO50487
ATGTCTTCTGTATTCGATGAGTACGGGCAGCTCCTCGCAGCTCAGACTCGCCCCAATGGAGCTCTTGGCGGAGGAGAGAAGGGGAGTACCTTAAAAGTAGAAGTCCCGGTGTTCACTCTCAACAGTGTCGACCCAGAAGATAGATGGAATTTTGCAGTATTTTGTCTTCGGATTGCTGTTAGCGAGGATGCCAATAAACCACTCAGGCAGGGTGCTCTCATATCTCTCTTATGCTCCCATTCTCAAGTGATGAGGAACCATGTTGCCCTTGCGGGGAAACAGAATGAGGCCACACTGGCTGTTCTTGAGATCGATGGTTTTACCAACGGCGTGCCACAGTTCAACAACAGGAGTGGAGTGTCCGAAGAGAGAGCACAGAGATTTATGATGATAGCAGGCTCTCTCCCCCGGGCATGCAGCAATGGTACCCCGTTCGTCACAGCTGGGGTTGAAGACGATGCACCAGAAGACATCACTGATACCCTGGAGAGGATTCTCTCTATCCAGGCTCAAGTATGGGTCACGGTGGCCAAGGCTATGACTGCATATGAGACAGCAGATGAGTCAGAAACAAGAAGAATCAATAAGTACATGCAGCAAGGCAGGGTCCAGAAGAAGTACATCCTCCATCCTGTGTGCAGGAGTGCAATCCAACTCACAATCAGACAGTCTCTGGCAGTTCGCATTTTCTTGGTTAGTGAGCTTAAGAGAGGCCGTAACACGGCAGGTGGGACTTCCACCTATTACAACTTGGTAGGGGATGTAGACTCATATATTAGGAACACCGGGCTTACTGCGTTCTTCCTGACACTTAAGTATGGAATTAACACCAAGACATCAGCCCTTGCGCTTAGCAGCCTTTCAGGAGATATCCAAAAAATGAAGCAGCTCATGCGCTTGTATCGAATGAAAGGAGATAATGCGCCGTATATGACATTGCTCGGTGACAGTGACCAGATGAGCTTTGCACCCGCCGAGTACGCACAACTTTACTCTTTTGCCATGGGTATGGCGTCAGTCCTAGATAAAGGAACTGGTAAATACCAATTTGCCAGGGACTTTATGAGCACATCATTCTGGAGACTTGGAGTAGAGTACGCCCAGGCTCAAGGAAGCAGCATCAATGAGGACATGGCTGCCGAGCTAAAGCTAACCCCAGCAGCAAGGAGAGGCCTAGCAGCTGCTGCCCAACGAGTGTCTGAGGAGACCAGCAGCATAGACATGCCCACTCAACAAGCAGGAGTCCTTACTGGACTCAGTGACGGGGGATCCCAAGCCCCACAAGGTGGATCAAACAGATCACAAGGGCAACCGGACACCGGGGATGGGGAGACCCAATTTCTGGATTTGATGAGAGCGGTGGCAAATAGCATGAGAGAAGCGCCAAACTCCGCGCAGGGCACCCCCCAATCGGGGCCTCCCCCAACCCCTGGGCCTTCTCAAGACAATGACACCGACTGGGGGTAC
>AEX55100
ATGTCGTCTGTCTTTGATGAATATGAACAGCTCCTTGCTGCTCAGACCCGCCCCAACGGGACTCATGGAGGAGGAGAAAAAGGAAGCACTTTAAAAGTTGAGGTCCCAGTATTTACTCTTAACAGCGATGATCCAGAGGATAGATGGAATTTTGCGGTGTTCTGTCTTCGGATTGCTGTTAGCGAGGATGCCAACAAACCACTAAGACAAGGTGCTCTCATATCCCTCCTATGCTCCCATTCTCAGGTGATGAGGAACCACGTTGCCCTTGCAGGGAGACAGAATGAGGCCACACTTGCTGTTCTTGAGATCGATGGTTTTACCAACAATGTACCCCAGTTCAACAACAGGAGTGGAGTGTCTGAGGAGAGGGCACAGAGATTCATGGTAATAGCAGGGTCTCTTCCTCGGGCATGCAGTAACGGTACTCCGTTTGTCACGGCTGGGGTTGAAGATGATGCACCAGAAGACATCACTGACACTTTGGAGAGAATCCTATCTATCCAAGCTCAGGTGTGGGTCACAGTAGCAAAAGCAATGACTGCATACGAGACAGCAGATGAGTCAGAAACAAGAAGAATTAATAAGTATATGCAGCAAGGTAGAATTCAGAAGAAGTACATCCTCCATCCTGTATGCAGGAGTGCAATCCAACTTACGATCAGACATTCTCTGGCAGTCCGTATTTTCCTAGTTAGTGAGCTCAAGAGGGGCCGCAATACAGCAGGTGGGAGTTCCACATATTACAACTTAGTAGGGGATGTAGACTCATACATCAGAAACACTGGGCTTACTGCATTCTTCCTGACGCTCAAATACGGGATCAATACCAAGACATCAGCCCTTGCACTCAGCAGCCTCACAGGTGACATCCAAAAAATGAAACAGCTCATGCGTTTATATCGGATGAAAGGAGAAAATGCACCATACATGACGTTGTTAGGTGACAGCGACCAGATGAGCTTTGCACCAGCTGAGTATGCACAACTCTATTCTTTTGCCATGGGCATGGCATCAGTTTTGGATAAAGGAACTGGCAAGTACCAATTTGCCAGGGACTTTATGAGCACATCATTCTGGAGACTTGGGGTAGAGTATGCTCAGGCCCAGGGGAGTAGCATCAATGAGGACATGGCTGCCGAGCTAAAGCTAACCCCGGCAGCAAGGAGGGGCCTGGCAGCTGCTGCCCAACGAGTATCTGAGGAAATCAGTGGCATGGATATTCCCACTCAACAGGTAGGAGTCCTCACCGGACTCAGCGACGAAGGTCCCCGAGCCTCACAGGGCGGACCGAGCAAGACGCAGGGGCAACCGGACGCCGGGGATGGGGAGACCCAATTCCTGGACATGATGAGAGCGGTGGCAAACAGCATGCGAGAAGCGCCAAATCCCCCACAGGGCACCCCCCATCTGGAGCCCCCCCCAACTCCTGGGCCATCCCAAGAAAACGACATTGACTGGGGTTAC
>AFV46447
ATGTCGTCTGTTTTCGACGAATACGAGCAGCTCCTCGCTGCTCAGACCCGCCCTAACGGAACTCATGGAGGGGGAGAGAAAGGGAGCACTTTAAAAGTTGAGGTCCCAGTATTTACCCTAAACAGTGATGATCCAGAGGATAGATGGAATTTTGCGGTATTCTGTCTTCGGATTGCTGTTAGCGAGGATGCCAACAAACCACTCAGGCAAGGTGCTCTTATATCCCTCTTATGCTCCCATTCTCAGGTGATGAGAAACCATGTTGCCCTTGCAGGGAAACAGAATGAGGCCACACTGGCTGTTCTTGAGATCGATGGTTTTACTAACAGTGTGCCCCAGTTCAACAATAGGAGTGGAGTGTCTGAGGAGAGAGCACAGAGATTCATGGTAATCGCAGGATCTCTCCCTCGGGCATGCAGCAACGGTACTCCGTTTGTCACGGCTGGGGTTGAAGATGATGCACCAGAAGATATCACTGACACTCTGGAAAGAATCCTATCTATCCAAGTTCAGGTATGGGTCACAGTAGCAAAGGCCATGACTGCATATGAGACAGCAGATGAGTCAGAAACAAGAAGGATAAATAAGTATATGCAGCAAGGTCGAGTTCAGAAGAAGTACATCCTTCATCCTGTATGCAGGAGTGCAATTCAACTCACAATCAGACATTCTCTGGCAGTCCGTATTTTCCTAGTTAGTGAGCTCAAGAGGGGCCGCAATACAGCAGGTGGGAGCTCTACATATTACAACTTGGTCGGGGATGTAGACTCATACATCAGGAACACCGGGCTTACTGCATTTTTCCTAACACTCAAATATGGAATCAATACCAAGACGTCAGCCCTCGCACTCAGCAGCCTCACAGGTGATATCCAAAAAATGAAACAGCTCATGCGTTTGTATCGGATGAAAGGTGAAAATGCACCATACATGACATTGTTAGGTGACAGTGACCAGATGAGCTTTGCACCAGCTGAGTATGCACAACTTTATTCTTTTGCCATGGGCATGGCATCAGTCTTAGATAAGGGAACTGGCAAGTACCAATTCGCCAGGGACTTTATGAGCACATCATTCTGGAGACTTGGAGTGGAGTATGCTCAGGCCCAGGGAAGTAGCATTAATGAGGACATGGCTGCTGAGCTAAAACTAACCCCGGCAGCAAGGAGAGGCCTGGCAGCTGCTGCCCAACGAGTATCCGAAGAAATCGGCAGCATGGACATTCCCACTCAACAGGCGGGAGTCCTCACCGGGCTCAGTGACGAAGGCCCCCGAACTCCACAGGGCGGATCAAACAAGCCGCAAAGGCAACCAGATGCCGGGGATGGGGAGACTCAATTCTTGGATTTTATGAGAGCAGTGGCGAACAGCATGCGGGAAGCGCCAAATCCTGCACAGAGCACCACCCATCCAGAGCCTCCCCCAACCCCTGGGGCATCCCAAGACAATGACACTGACTGGGGGTAC
>AFQ37817
ATGTCTTCCGTATTCGACGAGTACGAACAGCTCCTCGCGGCTCAGACTCGCCCCAATGGAGCTCATGGAGGGGGGGAGAAAGGGAGTACCTTAAAAGTAGACGTCCCGGTATTCACTCTTAACAGTGATGACCCAGAAGATAGGTGGAGCTTTGTGGTATTCTGCCTCCGGATTGCTGTTAGCGAAGATGCCAACAAACCACTCGGGCAAGGTGCTCTCATATCTCTTTTATGCTCCCACTCACAGGTAATGAGGAACCATGTTGCCCTTGCAGGGAAACAGAATGAAGCCACATTGGCCGTGCTTGAAATTGATGGCTTTGCCAACGGCACGCCCCAATTCAACAATAGGAGTGGAGTGTCTGAAGAGAGAGCACACAGATTTGCGATGATAGCAGGATCTCTCCCTCGGGCATGCAACAACGGCACCCCGTTCGTCACAGCCGGAGCTGAAGATGATGCACCAGAAGACATCACCGATACCCTGGAGAGGATCCTCTCTATCCAGGCTCAAGTATGGGTCACAGTATCAAAAGCCATGACTGCGTATGAGACTGCAGATGAGTCGGAAACAAGGCGAATCAATAAGTATATGCAGCAAGGCATGGTCCAAAAGAAGTACATCCTCTACCCCGTATGCAGGAGCACGATCCAACTCACGATCAGACAGTCTCTTGCAGTCCGCATCTTTTTGGATAGCGAGCTCAAGAGAGGCCGCAACACGGCAGGTGGTACCTCTACTTATTATAACCTAGTACGGGACGTAGACTCATATATCAGGAATACCGGGCTTACTGCATTCGTCTTGACGCTCAAGTACCGAATCCACACCAAGACATCAACCCTTGCACTGAGTGGCCTCTCAGGCGACATCCAGAAGATGAAGCAGCTCATGCGTTTGTATCGGATGAAAGGAGATAATGCGCCGTACATGACATTACTTGGTGATAGTGACCAGATGAGCTTTGCACCTGCCGAGTATGCACAACTTTACTCCTTTGCCATGGGTATGGCATCAGTCCTAGATAAAGGTACTGGGAAATACCAATTTGCCAGGGACTTTATGAGCACATCATTCTGGAGACTTGGAGTAGAGTACGCTCAGGCTCAGGGAAGTAGCATTAACGAGGATATGGCTGCCGAGCTAAAGCTAACCCCGGCAGCAAGGAGGGGCCTGGCAGCTGCTGCCCAACGAGTCTCCGAGGTGACCAGCAGCATAGACATGCCTACTCAACAAGTCGGAGTCCTCACTGGGCTTAGCGAGGGGGGATCCCAAGCCCTACAAGGCGGATCGAATAGATCGCAAGGGCAACCAGAAGCCGGGGATGGGGAGACCCAATTCCTGGATCTGATGAGAGCGGTAGCAAATAGCATGAGGGAGGCGCCAAACTCTGCACAGGGCACTCCCCAATCGGGGCCTCCCCCAACTCCCGGGCCATCCCAAGATAACGACACCGACTGGGGGTAT
>ADH10202
ATGTCGTCTGTCTTCGATGAATACGAGCAGCTCCTAGCTGCTCAGACTCGCCCTAACGGAACTCATGGAGGAGGAGAGAAAGGGAGCACTTTAAAAGTTGAGGTCCCAGTATTTACCCTTAACAGTGATGATCCAGAGGATAGATGGAATTTTGCGGTATTCTGTCTTCGGATTGCTGTTAGCGAGGATGCCAACAAACCACTCAGGCAAGGTGCTCTTATATCCCTCTTATGCTCCCATTCTCAGGTGATGAGAAACCACGTTGCCCTTGCAGGGAAGCAGAATGAGGCCACACTGGCTGTTCTTGAGATCGACGGCTTTACCAACAGTGTGCCCCAGTTCAACAATAGGAGTGGAGTGTCTGAAGAGAGAGCACAAAGATTCATGGTAATAGCAGGATCTCTCCCTCGGGCATGCAGCAATGGTACTCCGTTTGTCACAGCTGGGGTTGAAGATGATGCACCAGAAGATATCACTGACACTCTGGAAAGAATCTTATCTATCCAAGTTCAGGTATGGGTCACAGTAGCAAAGGCCATGACTGCATATGAGACAGCAGATGAGTCGGAAACAAGAAGAATAAACAAATATATGCAGCAAGGTAGAGTTCAGAAGAAGTACATCCTTCACCCCGTATGCAGGAGTGCAATTCAACTCACAATCAGACATTCTCTGGCAGTCCGTATTTTCCTAGTCAGTGAGCTCAAGAGGGGCCGCAATACAGCAGGTGGGAGCTCTACATATTACAACTTAGTCGGGGATGTAGACTCATACATCAGAAACACCGGGCTTACTGCATTCTTCTTAACACTCAAATATGGAATCAATACCAAGACGTCAGCCCTCGCACTCAGCAGCCTCACAGGTGATATCCAAAAAATGAAACAGCTCATGCGTTTATATCGGATAAAAGGTGAAAATGCACCATACATGACATTGTTAGGTGATAGTGACCAGATGAGCTTCGCACCAGCTGAGTATGCACAACTTTATTCTTTTGCCATGGGCATGGCATCAGTCTTGGATAAGGGAACTGGCAAATACCAATTTGCCAGGGACTTTATGAGCACATCATTCTGGAGACTCGGAGTGGAGTATGCTCAGGCTCAGGGAAGTAGTATCAATGAGGACATGGCTGCTGAGCTAAAGCTAACCCCGGCAGCAAGGAGAGGCCTGGCAGCTGCCGCCCAACGAGTATCTGAAGAAATTGGCAGTATGGATATTCCTACTCAACAAGCAGGGGTCCTCACCGGGCTCAGTGACGAAGGCCCCCGAGCCCCACAGGGCGGATCAAACAAGCCGCAAGGGCAACCGGATGCCGGGGATGGGGAGACCCAATTCTTGGATTTTATGAGAGCAGTGGCGAACAGCATGCGGGAAGCGCCAAATCCCGCACAGAGCACCACCCATCCAGAGCCTCCCCCCAACCCTGGGGCATCCCAAGACAACGACACTGACTGGGGGTAC
>AFV14989
ATGTCATCCGTCTTTGACGAATACGAGCAGCTCCTTGCTGCTCAGACTCGCCCTAATGGAGTTCACGGAGGGGGAGAGAAAGGGAGCACTTTAAAAGTTGAGGTCCCAGTATTCACTCTTAACAGTGATGATCCAGAAGATAGATGGAATTTTTCGGTATTCTGTCTTCGGATTGCTGTTAGTGAGGATGCCAACAAACCGCTCAGGCAAGGTGCTCTCATATCCCTCTTATGCTCCCATTCTCAAGTGATGAGAAACCATGTTGCCCTTGCAGGGAAACAGAATGAAGCCACACTGGCTATTCTTGAGATTGACAGTTTTACCAACAGTGTGCCCCAGTTCAACAACAGGAGCGGAGTGTCTGAAGAGAGAGCACAGAGATTCATGGTGATAGCAGAGTCTCTCCCCCGGGCATGCAGCAACAACACTCCGTTCGTTACAGCTGGAGTTGAGAATGATGTGCCAGAAGATATCACTGACACTCTGGAAAGAATCTTATCTATCCAGGCTCAGGTGTGGGTCACAGTAGCAAAGGCCATGACTGCATACGAGACAGCAGATGAGTCAGAAACAAGAAGGATCAACAAGTATATGCAGCAAGGTAGAGTCCAGAAGAAGTACATCCTCCATCCCGTATGCAGGAGTGCAATTCAACTCACAATCAGACATTCTCTAGCAGTCCGCATTTTTTTAGTTAGTGAGCTTAAGAGGGGCCGCAATACGGCAGGTGGGAGTTCCACATATTACAACTTAGTTGGGGATGTAGACTCATACATAAGGAACACCGGGCTTACCGCATTCTTCCTGACACTCAAGTATGGAATCAATACCAAGACATCAGCCCTTGCACTCAGCAGCCTCACAGGTGATATCCAAAAAATGAAACAGCTCATGCGTTTGTATCGGATGAAAGGAGAAAATGCACCGTACATGACATTGCTTGGTGACAGCGACCAGATGAGCTTCGCACCAGCTGAATATGCACAACTCTACTCTTTTGCTATGGGCATGGCATCAGTCTTAGATAAGGGAACTGGTAAATACCAATTCGCCAGAGATTTCATGAGTACATCATTCTGGAGACTCGGGGTGGAGTATGCTCAGGCTCAGGGAAGTAGCATCAATGAGGATATGGCTGCTGAATTGAAACTAACTCCAGCAGCAAGGAGGGGCCTGGCAGCTGCTGCCCAACGAGTATCTGAGGAAATTGGCAATATGGATATTTCTACTCAACAGGCCGGGGTCCTTACTGGGCTCAGCGACAAGGGTCCCCGAGCTCCGCAGGGTGGACCGAGCAGGTCGCAAGGGCAACCGGACGCTGGGGATGGGGAGACCCAATTCCTGGACCTGATGAGAGCAGTAGCAAACAGCATGCGAGAAGCGCCAGATTCTGCACAGAACACCATTCACCCGGAGCCTCTCTCAACTCATGGACCATCTCAGGACAACGACACCGACTGGGGGTAC
>ADK71028
ATGTCTTCCGTATTTGATGAGTACGAACAGCTCCTCGCGGCTCAGACTCGCCCCAATGGAGCTCATGGAGGGGGAGAAAAAGGGAGTACCTTAAAAGTAGACGTCCCAGTATTCACTCTTAACAGTGATGACCCAGAAGATAGGTGGAACTTTGCGGTATTCTGCCTCCGGATTGCTGTTAGCGAAGATGCCAACAAACCACTCAGGCAAGGTGCTCTCATATCTCTTTTATGCTCCCACTCACAAGTGATGAGGAACCATGTTGCCCTTGCAGGGAAACAGAATGAAGCCACATTGGCCGTGCTTGAGATTGATGGCTTTGCCAACGGTATGCCCCAGTTCAACAATAGGAGTGGAGTGTCTGAAGAGAGAGCACAGAGATTCGCGATGATAGCAGGGTCTCTCCCTCGGGCATGCAGTAATGGCACCCCGTTCGTCACAGCCGGGGCCGAAGATGATGCACCAGAAGACATCACCGATACCCTGGAGAGGATCCTCTCTATCCAGGCGCAAGTATGTGTCACAGTAGCAAAAGCCATGACTGCGTATGAGACTGCAGATGAGTCGGAAACAAGGCGAATCAATAAGTATATGCAGCAAGGCAGGGTCCAAAAGAAATACATCCTCTACCCCGTATGCAGGAGCACAATCCAACTCACGATCAGACAGTCTCTTGCAGTCCGCATCTTTTTGGTTAGCGAGCTCAAGAGAGGCCGCAACACGGCAGGTGGTACCTCTACTTATTATAACCTGGTAGGGGACGTAGACTCATACATCAGGAATACCGGGCTTACTGCATTCTTCTTGACACTCAAGTACGGAATCAACACCAAGACATCAGCCCTTGCACTTAGTAGCCTCTCAGGCGACATCCAGAAGATGAAGCAGCTCATGCGTTTGTATCGGATGAAAGGAGATAATGCGCCGTACATGACATTACTTGGTGATAGTGACCAGATGAGCTTTGCGCCTGCCGAGTATGCACAACTTTACTCCTTTGCCATGGGTATGGCATCAGTCCTAGATAAAGGTACTGGGAAATACCAATTTGCCAGGGACTTTATGAGCACATCATTCTGGAGACTAGGAGTAGAGTACGCTCAGGCTCAGGGAAGTAGCATTAACGAGGATATGGCTGCCGAGCTAAAGCTAACCCCAGCAGCAAGGAGGGGCCTGGCAGCTGCTGCCCAACGGGTCTCCGAGGAGACCAGCAGCATAGACATGCCTACTCAACAAGTCGGAGTCCTCACTGGGCTTAGCGAGGGGGGGTCCCAAGCTCTACAAGGCGGATCGAATAGATCGCAAGGGCAACCAGAAGCCGGGGATGGGGAGACCCAATTCCTGGATCTGATGAGAGCGGTAGCAAATAGCATGAGGGAGGCGCCAAACTCTGCACAGGGCACTCCCCAATCGGGGCCTCCCCCAACTCCTGGGCCATCCCAAGATAACGACACCGACTGGGGGTAT
>ADF59237
ATGTCATCTGTCTTTGACGAATACGAGCAGCTCCTCGCTGCTCAGACTCGCCCTAATGGAGCTCATGGAGGGGGAGAGAAAGGGAGCACTTTAAAAGTTGAGGTCCCAGTATTCACTCTTAACAGTGATGATCCAGAAGATAGATGGAATTTTTCGGTATTCTGTCTTCGGATTGCTGTTAGTGAGGATGCCAACAAACCGCTCAGGCAAGGTGCTCTCATATCCCTCTTATGCTCCCATTCTCAAGTGATGAGAAACCATGTTGCCCTTGCAGGGAAACAGAATGAAGCCACACTGGCTGTTCTTGAGATCGACAGTTTTACCAACAGTGTGCCTCAGTTCAACAACAGGAGCGGAGTGTCTGAGGAGAGAGCACAGAGATTCATGGTGATAGCAGAGTCTCTCCCTCGGGCATGCAGTAACAATACTCCGTTCGTTACAGCTGGAGTTGAAAATGATGTGCCAGAAGATATCACTGACACTCTGGAAAGAATCTTATCTATCCAGGCTCAGGTATGGGTCACAGTAGCAAAGGCCATGACTGCATATGAGACAGCAGATGAATCAGAAACAAGATGGATCAACAAGTATATGCAGCAAGGTAGAGTCCAGAAGAAGTACATCCTCCATCCCGTATGCAGGAGTGCAATTCAACTCACAATCAGACATTCTCTAGCAGTCCGCATTTTTTTAGTTAGTGAGCTTAAGAGGGGCCGCAATACGGCAGGTGGGAGTTCCACGTATTACAACTTAGTTGGGGATGTAGACTCATACATAAGGAACACCGGGCTTACCGCATTCTTCCTGACACTCAAGTATGGAATCAATACCAAGACGTCAGCCCTTGCACTCAGCAGCCTCACAGGTGGTATCCAAAAAATGAAACAGCTCATGCGTTTATATCGGATGAAAGGAGAAAATGCACCGTACATGACATTGCTAGGTGACAGCGACCAGATGAGCTTTGCACCAGCTGAATATGCACAACTCTACTCTTTTGCCATGGGCATGGCATCAGTCTTAGATAAGGGAACTGGTAAATACCAATTCGCCAGAGACTTCATGAGTACATCATTCTGGAGACTCGGGGTGGAGTATGCTCAGGCTCAGGGAAGTAGCATCAATGAGGATATGGCTGCTGAATTGAAACTAACTCCAGCAGCAAGGAGGGGCCTGGCAGCTGCTGCCCAACGAGTATCTGAGGAAATTGGCAATATGGATATTCCTACTCAACAGGCCGGGGTCCTTACTGGGCTCAGCGACAAAGGTCCCCGAGCTCCGCAGGGTGGACCGAGCAGGTCGCAAGGGCAACCGGACGCTGGGGATGGGGAGACCCAATTCCTGGACCTGATGAGAGCAGTGGCAAACAGCATGCGAGAAGCACCAGATTCTGCACAGAGCACCATTCACCCGGAGCCTCTCTCAACTCATGGGCCATCTCAGGACAACGACACCGACTGGGGGTAC
>AFV14983
ATGTCATCCATCTTTGACGAATACGAGCAGCTCCTTGCTGCTCAGACTCGCCCTAATGGAGTTCACGGAGGGGGAGAGAAAGGGAGCACTTTAAAAGTTGAGGTCCCAGTATTCACTCTTAATAGTGATGATCCAGAAGATAGATGGAACTTTTCGGTATTCTGTCTTCGGATTGCTGTTAGTGAGGATGCCAACAAACCGCTCAGGCAAGGTGCTCTCATATCCCTCTTATGCTCCCATTCTCAAGTGATGAGAAACCATGTTGCCCTTGCAGGGAAACAGAATGAAGCCACACTGGCTATTCTTGAGATTGACAGTTTTACCAACAGTGTGCCCCAGTTCAACAACAGGAGCGGAGTGTCTGAAGAGAGAGCACAGAGATTCATGGTGATAGCAGAGTCTCTCCCCCGGGCATGCAGTAACAATACTCCGTTCGTTACAGCTGGAGTTGAAAATGATGTGCCAGAAGATATCACTGACACTCTGGAAAGAATCTTATCTATCCAGGCTCAGGTATGGGTCACAGTAGCAAAGGCCATGACTGCATATGAGACAGCAGATGAGTCTGAAACAAGAAGGATCAACAAGTATATGCAGCAAGGTAGAGTCCAGAAGAAATACATCCTCCATCCCGTATGCAGGAGTGCAATTCAACTCACAATCAGACATTCTCTAGCAGTCCGCATTTTTTTAGTTAGTGAGCTTAAGAGGGGCCGCAATACGGCAGGTGGGAGTTCCACATATTACAACTTAGTTGGGGATGTAGACTCATACATAAGGAACACCGGGCTTACCGCATTCTTCCTGACACTCAAGTATGGAATCAATACCAAGACATCAGCCCTTGCACTCAGCAGCCTCACAGGTGATATCCAAAAAATGAAACAGCTCATGCGTTTGTATCGGATGAAAGGAGAAAATGCACCGTACATGACATTGCTAGGTGACAGCGACCAGATGAGCTTCGCACCAGCTGAATATGCACAACTCTACTCTTTTGCCATGGGCATGGCATCAGTCTTAGATAAGGGAACTGGTAAATACCAATTCGCCAGAGACTTCATGAGTACATCATTCTGGAGACTCGGGGTGGAGTATGCTCAGGCTCAGGGAAGTAGCATCAATGAGGATATGGCTGCTGAATTGAAACTAACTCCAGCAGCAAGGAGGGGCCTGGCAGCTGCTGCCCAACGAGTATCTGAGGAAATTGGCAATATGGATATTTCAACTCAACAGGCCGGGGTCCTTACTGGGCTCAGCGACAAGGGTCCCCGAGCTCCGCAGGGTGGACCGAGCAGGTCGCAAGGGCAACCGGACGCTGGGGATGGGGAGACCCAATTCCTGGACCTGATGAGAGCAGTGGCAAACAGCATGCGAGAAGCGCCAGATTCTGCACAGAGCACCATCCACCCGGAGCCTCTCTCAACTCATGGGCCATCTCAGGACAACGACACTGACTGGGGGTAC
>ADF59231
ATGTCTTCTGTATTCGATGAGTACGAGCAACTCCTCGCAGCTCAGACTCGCCCCAACGGAGCCCTTGGCGGAGGAGAGAAGGGGAGTACCTTAAAAGTAGAAGTCCCGGTATTCACTCTCAACAGTGACGACCCAGAAGATAGATGGAACTTTGCAGTATTTTGTCTTCGGATTGCTGTTAGCGAGGATGCCAATAAACCACTCAGGCAGGGTGCTCTCATATCTCTCTTATGCTCCCACTCCCAAGTGATGAGGAACCATGTTGCCCTTGCAGGGAAACAGAATGAGGCCACACTGGCTGTTCTTGAGATCGATGGTTTTACCAACGGCGTGCCACAGTTCAACAACAGGAGTGGAGTGTCCGAAGAGAGAGCACAAAGATTTATGATGATAGCAGGCTCTCTCCCCCGGGCATGCAGCAACGGTACCCCGTTCGTCACAGCTGGGGTTGAAGACGATGCACCAGAAGACATCACTGATACCCTGGAGAGGATCCTCTCTATCCAGGCTCAAGTATGGGTCACGGTGGCCAAGGCCATGACTGCATATGAGACAGCAGATGAGTCAGAAACAAGAAGAATCAATAAGTACATGCAGCAAGGCAGGGTCCAGAAGAAGTACATCCTCCATCCTGTATGCAGGAGTGCAATCCAACTCACAATCAGACAGTCTCTGGCGGTTCGCATTTTCCTGGTCAGTGAGCTTAAGAGAGGCCGTAACACGGCAGGTGGGACTTCCACCTATTACAACTTGGTAGGGGATGTAGACTCATATATTAGGAACACCGGGCTTACTGCGTTCTTCCTGACACTTAAGTATGGAATTAACACCAAGACATCAGCCCTTGCGCTTAGCAGCCTTTCAGGAGATATCCAAAAAATGAAGCAGCTCATGCGCTTGTATCGAATGAAAGGAGATAATGCGCCGTATATGACATTGCTCGGTGACAGTGACCAGATGAGCTTTGCGCCCGCCGAGTACGCACAACTTTACTCCTTTGCCATGGGTATGGCGTCAGTCCTAGACAAAGGAACTGGTAAATACCAATTTGCCAGGGACTTTATGAGCACATCATTCTGGAGACTTGGAGTAGAGTACGCCCAGGCTCAAGGAAGCAGCATCAATGAGGATATGGCTGCCGAGCTAAAGCTAACCCCAGCAGCAAGGAGAGGCCTAGCAGCCGCTGCCCAACGAGTGTCTGAAGATACCAGCAGCATAGACATGCCCACTCAACAAGCCGGAGTCCTTACTGGACTCAGTGAGGGGGGATCCCAAGCCCCACAAGGTGGATCAAACAGATCACAAGGGCAACCGGATACCGGGGATGGGGAGACCCAATTTCTGGATTTGATGAGAGCGGTGGCAAATAGCATGAGAGAAGCGCCAAACTCCGCGCAAGGTACCCCCCAATCGGGGCCTCCCCCAACTCCTGGGCCTTCCCAAGACAATGACACCGACTGGGGGTAC
>ACK57495
ATGTCTTCCGTATTTGATGAGTACGAGCAGCTCCTTGCGGCACAGACTCGCCCTAATGGAGCTCATGGAGGGGGAGAGAAGGGGAGCACCTTAAAAGTTGAAGTCCCAGTATTCACTCTCAACAGTGACGACCCAGAAGATAGATGGAACTTTGCGGTATTCTGCCTTCGGATTGCTGTTAGCGAGGATGCCAACAAGCCACTCAGACAAGGTGCTCTCATATCTCTCTTATGTTCCCACTCTCAAGTGATGAGGAACCATGTTGCTCTTGCAGGGAAACAGGATGAAGCCACACTGGCCGTTCTTGAGATCGATGGCTTTACCAACAGCGTGCCCCAGTTCAACAACAGGAGTGGAGTGTCTGAAGAGAGAGCACAGAGATTCATGATGATAGCAGGGTCTCTCCCTCGGGCGTGCAGCAATGGTACCCCGTTCATCACGGCTGGGGTTGAAGATGATGCACCAGAAGATATCACTGATACTCTAGAGAGAATCCTCTCTATCCAGGCTCAAATATGGGTTACGGTAGCAAAGGCCATGACTGCATATGAGACAGCAGATGAGTCGGAAACAAGAAGAATCAATAAATATATGCAGCAAGGCAGAGTCCAGAAGAGGTACATCCTCCACCCCGTGTGCAGGAGTGCAATTCAACTCACAATCAGACAGTCTCTAGCAGTCCGCATCTTCTTGGTTAGCGAGCTTAAGAGAGGCCGCAACACGGCAGGTGGGAGCTCCACATATTACAACCTAGTAGGGGATGTAGACTCATACATCAGGAACACCGGGCTTACTGCATTCTTCCTGACACTCAAGTATGGAATCAACACCAAGACTTCAGCCCTCGCACTCAGCAGCCTTGCAGGCGATATCCAAAAAATGAAACAGCTCATGCGTTTATATCGGATGAAAGGAGATAATGCGCCGTACATGACATTGCTAGGTGACAGTGACCAAATGAGCTTTGCACCAGCTGAGTATGCACAACTTTACTCTTTTGCCATGGGTATGGCATCAGTCCTGGATAAAGGGACTGGCAAGTACCAATTCGCCAGAGACTTTATGAGCACATCATTCTGGAGACTTGGAGTAGAGTATGCTCAGGCCCAGGGAAGTAGCATTAATGAGGATATGGCTGCCGAGCTAAAGCTAACCCCAGCAGCAAGGAGGGGCCTGGCAGCCGCTGCCCAACGAGTGTCTGAGGAGACTGGCAGCATGGATATTCCTACTCAACAAGCCGGGGTCCTCACCGGGCTCAGCGACAAAGGCCCCCAAGCCCCACAAGGCGGATCGAACAGGCCGCAAGGACAACCGGACGCCGGGGACGGGGAGACCCAATTTTTGGACCTTATGAGAGCGGTAGCAAACAGTATGAGAGAAGCGCCAAGCTCTGCGCAGAGCACCACCCAGCCAGAGCCCCCCTCAACTCCTGGACCATCTCAAGATAACGACACCGACTGGGGGTAT
>AGL09159
ATGTCGTCTGTTTTCGACGAATATGAGCAGCTCCTTGCTGCTCAGACCCGCCCTAACGGAGCTCATGGAGGGGGAGAGAAAGGGAGCACTTTAAAAGTTGAGGTCCCAGTATTTACCCTAAACAGTGATGATCCAGAGGATAGATGGAACTTTGCGGTATTCTGTCTTCGGATTGCTGTTAGCGAGGATGCCAACAAACCACTCAGGCAAGGTGCTCTTATATCCCTCTTATGCTCCCATTCTCAGGTGATGAGAAACCATGTTGCCCTTGCAGGGAAACAGAATGAGGCCACACTGGCTGTTCTTGAGATTGATGGTTTTGCTAACAGTGTGCCCCAGTTCAACAATAGGAGTGGAGTGTCCGAAGAGAGAGCACAGAGATTCATGGTAATCGCAGGATCTCTCCCTCGGGCATGCAGCAACGGTACTCCGTTTGTCACGGCTGGGGTTGAAGACGATGCACCAGAAGATATCACTGACACTCTGGAAAGGATCCTATCTGTCCAAGTCCAGGTATGGGTCACAGTAGCAAAGGCCATGACTGCATATGAGACAGCAGATGAGTCAGAAACAAGAAGAATAAACAAGTATATGCAGCAAGGTAGAGTTCAGAAGAAGTACATCCTTCATCCTGTATGCAGGAGTGCAATTCAACTCACAATCAGACATTCTCTGGCAGTCCGTATTTTCCTGGTTAGTGAGCTCAAGAGGGGCCGCAATACAGCAGGTGGAAGCTCTACATATTACAACTTGGTCGGGGATGTAGACTCATACATCAGAAACACCGGGCTTACTGCATTTTTTCTAACACTCAAATATGGAATCAATACCAAGACGTCAGCCCTCGCACTCAGCAGCCTCACAGGTGATATCCAAAAAATGAAACAGCTCATGCGTTTATATCGGATGAAAGGTGAAAATGCACCATACATGACATTGTTAGGTGACAGTGACCAGATGAGCTTTGCACCAGCCGAATATGCACAACTTTATTCTTTTGCCATGGGCATGGCATCAGTCTTAGATAAGGGAACTGGCAAGTACCAATTTGCCAGGGACTTTATGAGCACATCATTCTGGAGACTTGGAGTAGAGTATGCTCAGGCTCAGGGAAGTAGTATCAATGAGGACATGGCTGCTGAGTTAAAACTAACCCCGGCAGCAAGGAGAGGCCTAGCAGCTGCTGCCCAACGAGTATCTGAAGAAATCGGCAGCATAGACATTCCTACTCAACAAGCAGGAGTCCTCACCGGGCTCAGTGACGAAGGCCCCCGAACTCCGCAGGGCGGATCAAACAAGCCGCAAGGGCAACCAGATGCCGGGGATGGGGAGACCCAATTCCTGGATTTTATGAGAGCAGTGGCGAACAGCATGCGGGAAGCGCCAAATCCTACACAGAGCACCACCCATCTAGAGCCTCCCCCAACCCCTGGGGCATCCCAAGACAACGACACTGACTGGGGGTAC
>AFQ37799
ATGTCTTCTGTATTCGATGAGTACGAGCAGCTCCTCGCAGCTCAGACTCGCCCCAACGGAGCCCTCGGCGGAGGAGAGAAGGGGAGTACCTTAAAAGTAGAAGTCCCGGTATTCACTCTCAACAGTGACGACCCAGAAGATAGATGGAACTTTGCAGTATTTTGTCTTCGGATTGCTGTTAGCGAGGATGCCAATAAACCACTCAGGCAGGGTGCTCTCATATCTCTCTTATGCTCCCACTCCCAAGTGATGAGGAACCATGTTGCCCTTGCAGGGAAACAGAATGAGGCCACACTGGCTGTTCTTGAGATCGATGGTTTTACCAACGGCGTGCCACAGTTCAACAACAGGAGCGGAGTGTCCGAGGAGAGAGCACAAAGATTTATGATGATAGCAGGCTCTCTCCCCCGGGCATGCAGCAACGGTACCCCGTTCGTCACAGCTGGGGTTGAAGACGATGCACCAGAAGACATCACTGATACCCTGGAGAGGATTCTCTCTATCCAGGCTCAAGTATGGGTCACGGTGGCCAAGGCCATGACTGCATATGAGACAGCAGATGAGTCAGAAACAAGAAGAATCAATAAGTACATGCAGCAAGGCAGGGTCCAGAAGAAGTACATCCTCCATCCTGTATGCAGGAGTGCAATCCAACTCACAATCAGACAGTCTCTGGCGGTTCGCATTTTCCTGGTCAGTGAGCTTAAGAGAGGCCGTAACACGGCAGGTGGGACTTCCACCTACTACAACTTGGTATGGGATGTAGACTCATATATTAGGAACACCGGGCTTACTGCGTTCTTCCTGACACTTAAGTATGGAATTAACACCAAGACATCAGCCCTTGCGATTAGCAGCCTTTCAGGAGATATCCAAAAAATGAAGCAGCTCATGCGCTTGTATGGAATGAAAGGAGATAATGCGCCGTATATGACATTGCTCGGTGACAGTGACCAGATGAGCTTTGCGCCCGCCGAGTACGCACAACTTTACTCCTTTGCCATGGGTATGGCGTCAGTCCTAGATAAAGGAACTGGCAAATACCAATTTGCCAGGGACTTTATGAGCACATCATTCTGGAGACTTGGAGTAGAGTACGCCCAGGCTCAAGGAAGCAGCATCAATGAGGATATGGCTGCCGAGATAAAGCTAACCCCAGCAGCAAGGAGAGGCCTAGCAGCCGCTGCCCAACGAGTGTCTGAGGATACCAGCAGCATAGACATGCCCACTCAACAAGCCGGAGTCCTTACTGGACTCAGTGAGGGGGGATCCCAAGCCCCACAAGGTGGATCAAACAGATCACAAGGGCAACCGGATACCGGGGATGGGGAGACCCAATTTCTGGATCTGATGAGAGCGGTGGCAAATAGCATGAGAGAAGCGCCAAACTCCGCGCAAGGCACCCCCCAATCGGGGCCTCCCCCAACTCCTGGGCCTTCCCAAGACAACGACACCGACTGGGGGTAT
>AGL09081
ATGTCGTCTGTTTTCGACGAATACGAGCAGCTTCTCGCTGCTCAGACCCGCCCTAACGGAACTCATGGAGGGGGAGAGAAAGGGAGCACTTTAAAAGTTGAAGTCCCAGTATTCACCCTAAACAGTGATGATCCAGAGGATAGATGGAATTTTGCGGTATTCTGTCTTCGGATTGCTGTTAGCGAGGATGCCAACAAACCACTCAGGCAAGGTGCTCTTATATCCCTCTTATGCTCCCATTCTCAGGTGATGAGAAACCATGTTGCCCTTGCAGGGAAACAGAATGAGGCCACACTGGCTGTTCTTGAGATCGATGGTTTTGCTAACAGTGTGCCCCAGTTCAACAATAGGAGTGGAGTGTCTGAGGAGAGAGCACAGAGATTCATGGTAATCGCAGGATCTCTCCCTCGGGCGTGCAGCAACGGTACTCCGTTTGTCACGGCTGGGGTTGAAGATGATGCACCAGAAGATATCACTGACACTCTGGAAAGAATCCTATCTATCCAAGTTCAGGTATGGGTCACAGTAGCAAAGGCCATGACTGCATATGAGACAGCAGATGAGTCAGAAACAAGAAGAATAAATAAGTATATGCAGCAAGGTCGAGTTCAGAAGAAGTACATCCTTCATCCTGTATGCAGGAGTGCAATTCAACTCACAATCAGACATTCTCTGGCAGTCCGTATTTTCCTAGTTAGTGAGCTCAAGAGGGGCCGCAATACAGCAGGTGGGAGCTCTACATATTACAACTTGGTCGGGGATGTAGACTCATACATCAGGAACACCGGGCTCACTGCATTTTTCCTAACACTCAAATATGGAATCAATACCAAGACGTCTGCCCTCGCACTCAGCAGCCTCACAGGTGATATCCAAAAAATGAAACAGCTCATGCGTTTATATCGGATGAAAGGTGAAAATGCACCATACATGACATTGTTAGGTGACAGTGACCAGATGAGCTTTGCACCAGCTGAGTATGCACAACTTTATTCTTTTGCCATGGGCATGGCATCAGTCTTAGATAAGGGAACTGGCAAGTACCAATTCGCCAGGGACTTTATGAGCACATCATTCTGGAGACTTGGAGTAGAGTATGCTCAGGCCCAGGGAAGTAGCATTAATGAGGACATGGCTGCTGAGCTAAAACTAACCCCGGCAGCAAGGAGAGGCCTGGCAGCTGCTGCCCAACGAGTATCCGAAGAAATCGGCAGCATGGACATTCCCACTCAACAGGCGGGAGTCCTCACCGGGCTCAGTGACGAAGGCCCCCGAACTCCACAGGGCGGATCAAACAAGCCGCAAGGGCAACCAGATGCTGGGGACGGGGAGACCCAATTCTTGGATTTTATGAGAGCAGTGGCAAACAGCATGCGGGAAGCGCCAAACCCTGCACAGAGCACCACCCATCCAGAGGCTCCCCCAACCCCTGGGGCATCCCAAGACAACGACACTGACTGGGGGTAC
>AGL09087
ATGTCGTCTGTTTTCGACGAATACGAGCAGCTCCTTGCTGCTCAGACCCGCCCTAACGGAGCTCATGGAGGGGGAGAGAAAGGGAGCACTTTAAAAGTTGAGGTCCCAGTATTTACCCTAAACAGTGATGATCCAGAGGATAGATGGAACTTTGCGGTATTCTGTCTTCGGATTGCTGTTAGCGAGGATGCCAACAAACCACTCAGGCAAGGTGCTCTTATATCCCTCTTATGCTCCCATTCTCAGGTGATGAGAAACCATGTTGCCCTTGCAGGGAAACAGAATGAGGCCACACTGGCTGTTCTTGAGATCGATGGTTTTGCTAACAGTGTGCCCCAGTTCAACAATAGGAGTGGAGTGTCCGAGGAGAGAGCACAGAGATTCATGGTAATCGCAGGATCTCTCCCTCGGGCATGCAGCAACGGTACTCCGTTTGTCACGGCTGGGGTTGAAGACGATGCACCAGAAGATATCACTGACACTCTGGAAAGGATCCTATCTGTCCAAGTCCAGGTATGGGTCACAGTAGCAAAGGCCATGACTGCATATGAGACAGCAGATGAGTCAGAAACAAGAAGAATAAATAAGTATATGCAGCAAGGTAGAGTTCAGAAGAAGTACATCCTTCATCCTGTATGCAGGAGTGCAATTCAACTCACAATCAGACATTCTCTGGCAGTCCGTATTTTCCTGGTTAGTGAGCTCAAGAGGGGCCGCAATACAGCAGGTGGAAGCTCTACATATTACAACTTGGTCGGGGATGTAGACTCATACATCAGAAACACCGGGCTTACTGCATTTTTCCTAACACTCAAATATGGAATCAATACCAAGACGTCAGCTCTCGCACTCAGCAGCCTCACAGGTGATATCCAAAAAATGAAACAGCTCATGCGTTTATATCGGATGAAAGGTGAAAATGCACCATACATGACATTGTTAGGTGACAGTGACCAGATGAGCTTTGCACCAGCTGAATATGCACAACTTTATTCTTTTGCCATGGGCATGGCATCAGTCTTAGATAAGGGAACTGGCAAGTACCAATTTGCCAGGGACTTTATGAGCACATCATTCTGGAGACTTGGAGTAGAGTATGCTCAGGCTCAGGGAAGTAGTATCAATGAGGACATGGCTGCTGAGTTAAAACTAACCCCGGCAGCAAGGAGAGGCCTGGCAGCTGCTGCCCAACGAGTATCTGAAGAAATCGGTAGCATAGACATTCCTACTCAACAAGCAGGAGTCCTCACCGGGCTCAGTGACGAAGGCCCCCGAACTCCGCAGGGCGGATCAAACAAGCCGCAAGGGCAACCAGATGCTGGGGATGGGGAGACCCAATTCCTGGATTTTATGAGAGCAGTGGCGAACAGCATGCGGGAAGCGCCAAATCCTACACAGAGCACCACCCATCTAGAGCCTCCCCCAACCCCTGGGGCATCCCAAGACAACGACACTGACTGGGGGTAC
>AEV40789
ATGTCATCTGTCTTCGATGAATACGAGCAGCTCCTTGCTGCTCAGACCCGCCCTAACGGAACTCACGGAGGAGGAGAGAAAGGGAGCACTTTGAAAGTTGAGGTCCCAGTATTTACCCTTAACAGTGATGATCCAGAGGATAGATGGAATTTTGCGGTATTCTGTCTTCGGATTGCTGTTAGCGAGGATGCCAACAAACCACTCAGGCAAGGTGCTCTTATATCCCTCCTGTGCTCCCATTCTCAAGTGATGAGAAACCACGTTGCTCTTGCAGGGAAACAGAATGAGGCCACGCTGGCCGTTCTTGAGATTGATGGTTTTACCAACAGTGTGCCTCAGTTCAACAATAGGAGTGGAGTGTCTGAGGAGAGGGCACAGAGGTTCATGGTAATAGCAGGATCTCTCCCTCGGGCATGCAGCAACGGTACCCCATTTGTCACGGCTGGGGTTGAAGATGATGCACCAGAAGATATCACCGACACTTTGGAGAGAATCCTATCTCTCCAAGCTCAGGTATGGGTCACAGTCGCAAAGGCCATGACTGCATACGAGACGGCAGACGAATCAGAAACAAGAAGAATAAATAAGTATATGCAGCAGGGTAGAGTCCAGAAGAAGTACATCCTTCACCCTGTATGCAGAAGTGCAATTCAACTCACTATCAGACACTCCCTGGCAGTCCGTATTTTCCTAGTTAGTGAACTCAAGAGGGGCCGCAATACAGCGGGTGGGAGCTCCACATATTACAACTTAGTCGGGGATGTAGACTCATACATCAGAAACACTGGGCTTACTGCATTCTTCCTAACACTCAAATATGGAATCAATACTAAGACATCAGCCCTTGCACTTAGCAGTCTCGCAGGTGATATCCAAAAAATGAAACAGCTCATGCGTTTGTATCGGATGAAAGGTGAGAATGCACCATACATGACGTTGTTAGGTGACAGTGACCAGATGAGTTTTGCGCCAGCTGAGTATGCACAACTTTACTCTTTTGCCATGGGTATGGCATCGGTCTTAGATAAGGGAACTGTCAAGTACCAGTTCGCCAGGGACTTTATGAGCACATCATTCTGGAGACTTGGAGTAGAGTACGCCCAGGCTCAGGGAAGTAGCATCAATGAGGACATGGCTGCTGAGCTAAAACTAACCCCGGCAGCAAGGAGAGGTCTGGCAGCCGCTGCCCAACGAGTATCTGAAGAAATCGGCAGCATGGACATCCCCACTCAACAAGCAGGGGTCCTCACCGGGCTTAGCGATGAAGGCCCCCGAGCCCCACAGGGCGGATCGAACAAGCCGCAAGGGCAACCGGACGCCGGGGATGGGGAGACCCAATTCTTGGATTTTATGAGAGCAGTGGCTAACAGCATGCGGGAAGCGCCAAATCCCGCGCAGAGCACTACCCAACCGGATCCCCCCCCAACTCCCGGGCCATCCCAAGACAACGACACCGACTGGGGGTAC
>AFU34341
ATGTCTTCTGTATTCGATGAGTACGAGCAGCTCCTCGCGGCTCAGACTCGCCCCAATGGAGCTCATGGCGGAGGAGAGAAGGGGAGCACCTTAAAGGTAGAAGTCCCGGTATTCACTCTCAACAGTGATGACCCAGAAGATAGATGGAACTTTGCAGTGTTTTGTCTTCGGATTGCTGTTAGCGAGGATGCCAACAAACCACTTAGGCAAGGTGCTCTCATATCTCTCTTATGTTCCCACTCTCAAGTGATGAGGAACCATGTTGCCCTTGCGGGGAAACAGAATGAGGCCACACTGGCTGTTCTTGAGATCGATGGTTTTACCAACGGCGTGCCCCAGTTCAACAACAGGAGTGGAGTGTCTGAAGAGAGAGCACAGAGATTTATGATGATAGCAGGGTCTCTCCCTCGGGCATGCAGCAACGGTACCCCGTTCGTCACAGCTGGGGTTGAAGATGATGCACCAGAAGACATTACTGATACCCTGGAGAGGATCCTCTCTATCCAGGCTCAAGTATGGGTCACGGTGGCAAAGGCCATGACTGCATATGAGACAGCAGATGAGTCAGAAACAAGAAGAATCAATAAGTACATGCAGCAAGGCAGGGTCCAGAAGAAGTACATCCTCCACCCCGTATGCAGGAGCGCAATCCAACTCACAATCAGACAGTCTCTGGCGGTCCGCATCTTTTTGGTTAGCGAGCTTAAGAGAGGCCGCAACACGGCAGGTGGGACCTCCACCTATTACAACTTGGTGGGGGATGTAGACTCATACATCAGGAACACTGGGCTAACTGCATTCTTCCTGACACTTAAATATGGAATTAACACCAAGACATCAGCCCTTGCACTTAGCAGCCTCTCAGGCGATATCCAGAAAATGAAGCAGCTCATGCGCTTGTATCGGATGAAAGGAGATAATGCGCCGTACATGACATTGCTCGGTGACAGTGACCAGATGAGCTTTGCACCTGCCGAGTATGCACAACTTTACTCCTTTGCCATGGGTATGGCATCAGTCCTAGATAAAGGAACTAGCAAATACCAATTTGCCAGGGACTTTATGAGCACATCATTCTGGAGACTTGGAGTAGAGTACGCTCAGGCTCAAGGAAGTAGCATCAATGAGGATATGGCCGCCGAGCTAAAGCTAACCCCAGCAGCAAGGAGAGGCCTGGCAGCTGCTGCCCAAAGAGTGTCTGAGGAGACCAGCAGCATGGACATGCCCACCCAACAAGCCGGGGTCCTCACTGGACTCAGCGACGGAGGCTCCCAAGCCCCCCAAGGTGCACTGAACAGATCACAAGGGCAACCGGACACCGGGGATGGGGAGACCCAATTTCTGGATCTGATGAGAGCGGTGGCAAATAGCATGAGAGAAGCGCCAAACTCTGCGCAGGGCACCCCTCAACCGGGGCCTCCCCCAACCCCTGGGCCCTCTCAAGACAATGACACCGACTGGGGGTAC
>AGL09153
ATGTCGTCTGTTTTCGACGAATACGAGCAGCTCCTTGCTGCTCAGACCCGCCCTAACGGAGCCCATGGAGGGGGAGAGAAAGGGAGCACTTTAAAAGTTGAGGTCCCAGTATTTACCCTAAACAGTGATGATCCAGAGGATAGATGGAACTTTGCGGTATTCTGTCTTCGGATTGCCGTTAGTGAGGATGCCAACAAACCACTCAGGCAAGGTGCTCTTATATCCCTCTTATGCTCCCATTCTCAGGTGATGAGAAACCATGTTGCCCTTGCAGGAAAACAGAATGAGGCCACACTAGCTGTTCTTGAGATCGATGGTTTTGCTAATAATGTGCCCCAGTTCAACAATAGGAGTGGAGTGTCCGAGGAGAGAGCACAGAGATTCATGGTAATCGCAGGATCTCTCCCTCGGGCATGCAGCAACGGTACTCCGTTTGTCACGGCTGGGGTTGAAGATGATGCACCAGAAGATATCACTGACACTCTGGAAAGGATCCTATCTGTCCAAGTCCAAGTGTGGGTCACGGTAGCAAAGGCCATGACTGCATATGAGACAGCAGATGAGTCAGAAACAAGAAGAATAAATAAGTATATGCAGCAGGGTAGAGTTCAGAAGAAGTACATCCTTCATCCTGTATGCAGGAGTGCAATTCAACTCATAATCAGACATTCTCTGGCAGTCCGTATTTTCCTGGTTAGTGAGCTCAAGAGGGGCCGTAATACAGCAGGTGGGAGCTCTACATATTACAACTTGGTCGGGGATGTAGACTCATACATCAGAAATACCGGGCTTACTGCGTTTTTCCTAACACTCAAATATGGAATCAATACCAAGACGTCAGCCCTCGCACTCAGCAGCCTCACAGGTGATATCCAAAAAATGAAACAGCTCATGCGTTTATATCGGATGAAAGGTGAAAATGCACCATACATGACATTGTTAGGTGACAGTGACCAGATGAGCTTTGCGCCAGCCGAATATGCACAACTTTATTCTTTTGCCATGGGCATGGCATCAGTCTTAGATAAGGGAACTGGCAAGTACCAATTTGCCAGGGACTTTATGAGCACATCATTCTGGCGACTTGGAGTAGAGTATGCTCAGGCTCAGGGAAGTAGTATCAATGAAGACATGGCTGCTGAGTTAAAACTAACCCCAGCAGCAAGGAGAGGCCTGGCAGCAGCTGCCCAACGAGTATCTGAAGAAATCGGCAGCATGGACATTCCTACTCAACAAGCAGGAGTCCTCACCGGGCTCAGTGACGAAGGCCCCCGAACTCCACAGGGCGGATCAAACAAGCCGCAAGGGCAACCAGATGCTGGGGATGGGGAGACCCAATTCCTGGATTTTATGAGAGCAGTGGCGAACAGCATGCGGGAATCGCCTAATCCTGCACAGAGCACCACTCATCTAGAGCCTCCCCCGACCCCTGGGGCATCCCAAGACAACGACACTGACTGGGGGTAC
>AFQ37793
ATGTCGTCTGTTTTCGACGAATACGAGCAGCTCCTCGCTGCTCAGACCCGCCCTAACGGAGCTCATGGAGGGGGAGAGAAAGGGAGCACTTTAAAAGTTGAGGTCCCAGTATTTACCCTAAACAGTGATGATCCAGAGGATAGATGGAATTTTGCGGTATTCTGTCTTCGGATTGCTGTTAGCGAGGATGCCAACAAACCACTCAGGCAAGGTGCTCTTATATCCCTCTTGTGCTCCCATTCTCAGGTGATGAGAAACCATGTTGCTCTTGCAGGGAAACAGAATGAGGCCACACTGGCTGTTCTTGAGATCGATGGTTTTGCTAACAGTGTGCCCCAGTTCAACAATAGGAGTGGAGTGTCTGAGGAGAGAGCACAGAGATTCATGGTAATCGCAGGATCTCTCCCTCGGGCATGTAGCAACGGTACTCCGTTTGTCACAGCTGGGGTTGAAGATGATGCACCAGAAGATATCACTGACACTCTGGAAAGAATCCTATCTATCCAAGTCCAGGTATGGGTCACGGTAGCAAAGGCCATGACTGCATATGAGACAGCAGATGAGTCAGAAACAAGAAGAATAAATAAGTATATGCAGCAAGGTAGAGTTCAGAAGAAGTACATCCTTCATCCTGTATGCAGGAGTGCAATTCAACTCACAATCAGACACTCTCTGGCAGTCCGTATTTTCCTAGTTAGTGAGCTCAAGAGGGGCCGTAATACAGCAGGTGGAAGCTCTACATATTACAACTTGGTCGGGGATGTAGACTCATACATCAGAAACACCGGGCTTACTGCATTTTTCCTAACACTCAAATATGGAATCAATACCAAGACGTCAGCCCTCGCACTCAGCAGCCTCACAGGCGATATCCAAAAAATGAAACAGCTCATGCGTTTATATCGGATGAAAGGTGAAAATGCACCATACATGACATTGTTAGGTGACAGTGACCAGATGAGCTTTGCACCAGCCGAATATGCACAACTTTATTCTTTTGCCATGGGCATGGCATCAGTCTTGGATAAGGGAACTGGCAAGTACCAATTCGCCAGGGACTTTATGAGCACATCATTCTGGAGACTTGGAGTAGAGTATGCTCAGGCTCAGGGAAGTAGCATCAATGAGGACATGGCTGCTGAGTTAAAACTAACCCCGGCAGCGAGGAGAGGCCTGGCAGCTGCTGCCCAACGAGTATCTGAAGAAATCGGCAGCATAGACATTCCTACTCAACAAGCGGGAGTCCTCACCGGGCTCAGTGATGAAGGCCCCCGAACTCCACAGGGCGGATCAAACAAGCCGCAAGGACAACCAGATGCCGGGGATGGGGAGACCCAATTCTTAGATTTTATGAGAGCGGTGGCGAACAGCATGCGGGAAGCACCAAATCCTGCACAGAGCACCACCCATCCAGAGCCTCCCCCGACCCCTGGGGCATCCCAAGACAACGACACCGACTGGGGGTAC
>AFH08716
ATGTCATCCGTCTTTGACGAGTACGAGCAACTCCTTGCTGCTCAAACCCGCCCCAACGGAGCCCACGGAGGAGGAGAGAAAGGGAGCACTTTAAAAGTTGAGGTCCCAGTATTCACTCTTAACAGTGATGATCCAGAAGATAGATGGAATTTTGCGGTATTTTGTCTTCGGATTGCTGTTAGCGAGGACGCCAACAAACCGCTCAGACAAGGTGCTCTCATATCCCTCTTATGCTCCCACTCTCAAGTGATGAGAAATCATGTTGCCCTTGCAGGGAAGCAGAACGAGGCCACACTGGCTGTTCTTGAGATCGATGGTTTTACCGACAATGTGCCCCAGTTCAACAACAGGAGCGGAGTGTCCGAAGAGAGGGCACAGAGATTCATGGTGATAGCAGGGTCTCTTCCCCGGGCATGCAGTAACGGTACTCCGTTCATTACAGCTGGAGTTGAAGATGATGCGCCAGAAGATATCACCGACACTCTGGAAAGAATCCTATCTATCCAGGCTCAAGTATGGGTCACAGTAGCAAAGGCCATGACTGCATATGAGACAGCAGATGAGTCAGAAACGAGGAGGATCAATAAATATATGCAGCAAGGTAGAGTCCAGAAGAAGTATATCCTCCACCCCGTCTGCAGGAGTGCAATTCAACTCACAATCAGACATTCTCTGGCAGTCCGCATTTTCTTAGTTAGTGAGCTTAAGAGGGGCCGCAATACGGCAGGTGGGAGCTCTACATATTACAACTTAGTTGGGGATGTAGACTCATACATAAGGAACACCGGGCTAACTGCATTCTTCCTGACACTTAAGTATGGAATCAATACCAAGACATCAGCCCTTGCACTCAGCAGCCTCACAGGTGATATCCAAAAGATGAAACAGCTTATGCGCCTATATCGGATGAAAGGAGAAAATGCGCCGTACATGACGTTGCTAGGCGACAGTGACCAGATGAGCTTCGCACCAGCTGAATATGCACAACTCTATTCTTTTGCCATGGGCATGGCATCGGTCTTAGATAAGGGAACTGGCAAATACCAATTCGCCAGGGACTTTATGAGCACATCATTTTGGAGACTCGGAGTGGAGTATGCTCAGGCTCAGGGAAGTAGCATCAATGAGGATATGGCTGCTGAACTGAAACTAACTCCAGCAGCAAGGAGGGGCTTGGCAGCTGCTGCCCAACGCGTATCTGAGGAAATTGGTAGTGTGGACATTCCCACTCAACAGGCTGGGGTCCTCACTGGGCTCAGCGACGAAGGCCCCCGAGGCCTACAGGGTGGATCGAGCAAGTCGCAAGGACAACCGGATGCCGGGGATGGAGAGACCCAATTCCTGGATTTGATGAGAGCAGTGGCAAACAGTATGCGAGAAGCACCAAATTCTACACAGAGCACTACTCACCTGGAGCCTCCCCCAACTCCTGAGCCACCCCAGGACAACGACATCGACTGGGGGTAC
>AHG26215
ATGTCGTCTGTCTTTGATGAATATGAACAGCTCCTCGCTGCTCAGACCCGCCCTAATGGAACTCATGGAGGAGGAGAAAAAGGAAGCACTTTAAAAGTTGAGGTCCCAGTATTTACTCTTAACAGCGATGATCCAGAGGATAGATGGAATTTTGCGGTGTTCTGTCTTCGGATTGCTGTTAGCGAGGATGCCAACAAACCACTCAGGCAAGGTGCTCTCATATCTCTCCTATGCTCCCATTCTCAAGTGATGAGGAACCATGTTGCCCTTGCAGGGAAACAGAATGAGGCCACACTTGCTGTTCTTGAAATCGATGGTTTTACCAACAATATGCCCCAGTTCAACAACAGGAGTGGAGTGTCTGAGGAGAGAGCACAGAGATTCATGGTAATAGCAGGGTCTCTTCCTCGGGCATGCAGTAACGGTACTCCGTTTGTCACGGCTGGGGTCGAAGATGATGCACCAGAAGATATCACTGACACTTTGGAAAGAATCCTATCTATCCAAGCTCAGGTATGGGTCACAGTAGCAAAGGCCATGACTGCATATGAGACAGCAGATGAGTCAGAAACAAGAAGAATTAATAAGTATATGCAGCAAGGTAGAATTCAGAAGAAGTACATCCTCCACCCTGTATGCAGGAGCGCAATTCAACTTACGATCAGACATTCTCTGGCAGTCCGTATTTTCCTAGTTAGTGAGCTCAAAAGGGGCCGCAATACAGCAGGTGGGAGTTCCACATACTACAATTTAGTAGGGGATGTAGACTCATACATCAGAAACACCGGGCTTACTGCATTCTTCCTAACGCTCAAGTACGGAATCAATACCAAGACATCAGCCCTTGCACTCAGCAGCCTCACAGGTGATATCCAAAAAATGAAACAGCTCATGCGTTTATATCGGATGAAAGGAGAAAATGCACCGTACATGACGTTGTTAGGTGACAGTGACCAGATGAGCTTTGCACCAGCTGAGTATGCACAACTCTATTCTTTTGCCATGGGCATGGCATCAGTTTTGGATAAAGGAACTGGCAAGTACCAATTCGCCAGGGACTTTATGAGCACATCATTCTGGAGACTTGGGGTAGAGTATGCTCAGGCTCAGGGGAGTAGCATCAATGAGGACATGGCTGCCGAGCTTAAGCTAACCCCGGCAGCAAGGAGGGGCCTGGCAGCTGCTGCCCAACGAGTGTCTGAGGAAATCGGTGGCATGGATATCCCCACTCAACAGGTGGGGGTCCTCACCGGACTCAGCGACGAAGGCCCCCTAGCCTCACAGGGCGGATCGAGCAAGACGCAGGGGCAACCAGATGCCGGGGATGGGGAGACCCAATTCCTGGACTTGATGAGAGCGGTGGCAAACAGCATGCGAGAAGCGCCAAATTCCACACAGGGCACCCCCCATCTGGAGCCTCCCCCAACTCCTGGGCCATCCCAAGAAAACGACACTGACTGGGGGTAC
>BAI66661
ATGTCCTCCGTATTCGATGAATACGAGCAACTCCTTGCTGCTCAGACACGCCCTAATGGATCTCATGGGGGGGGAGAGAAGGGTAGTACCCTCAAAGTGGAAGTGCCAGTCTTCACACTCAACAGTGATGACCCGGAGGACAGGTGGAACTTTGCAGTCTTCTGCCTTCGGATTGCAGTCAGTGAGGATGCAAACAAGCCTCTGAGGCAAGGAGCACTTATATCTCTACTGTGCTCTCACTCGCAAGTGATGAGGAACCATGTGGCACTGGCTGGAAAGCAAAGTGAGGCAACACTGGCAATACTTGAGATTGACGGATTCTCAAATGGTATGCCGCAGTTTAACAACAGGAGTGGCGTATCTGAGGAGAGGGCCCAGAGATTCATGATGATAGCAGGCTCCCTGCCTCGCGCATGCAGCAATGGGACCCCGTTTGTCACGGCCGGAGTGGAGGATGATGCCCCTGAAGACATAACTGACACTCTTGAGAGAATCCTCTCCATCCAGGTTCAAGTCTGGGTTACTGTTGCCAAAGCCATGACAGCTTATGAGACCGCAGATGAGTCAGAGACCAGAAGAATAAACAAGTACATGCAACAGGGCAGGGTCCAGAAGCGGTACATCCTCCACCCGGTGTGTAGAAGTGCGATCCAGCTTACCATCAGACAGTCACTAGCTGTCAGAATCTTCCTAGTGAGTGAGCTCAAGAGAGGTCGTAATACTGCTGGCGGCACCTCAACTTATTACAACCTCGTGGGAGATGTGGACTCATACATCAGGAACACTGGTCTTACCGCATTCTTCCTCACACTCAAGTATGGTATTAACACCAAGACATCCGCGCTTGCACTGAGCAGCCTCTCCGGTGACATCCAAAAGATGAAACAGCTAATGCGCTTGTATCGGATGAAAGGGGAGAATGCCCCATACATGACTCTACTGGGTGACAGCGACCAAATGAGCTTCGCACCAGCAGAATATGCCCAGCTGTATTCATTTGCAATGGGTATGGCATCTGTATTGGACAAAGGAACTGTCAAATACCAGTTTGCTAGGGATTTCATGAGCACCTCGTTCTGGCGACTTGGGGTGGAATATGCTCAGGCACAGGGCAGTAGTATCAACGAAGACATGGCCGCTGAATTGAAACTAACACCGGCAGCAAGAAGAGGGCTTGCGGCAGCAGCTCAGAGAGTGTCCGAGGACGCCAGCAACATGGACCTTCCAACCCAGCAAGCAGGTGTCCTGACAGGGCTAAGTGACAGCACACCCCCTGCTCAACCAGGCGGTCCCAGCAAACCACAGAGCTCTGCCGATGGAAATGATGGTGAGACCCAGTTTCTTGATCTGATGCGGGCAGTCGCTAACAGCATGAGGGATGCCCCCAACTCGGCACAGGGCAGCCCCCAGCCTGCTCCCCCCCCAACCCCCGGAGGGGGTCAGGACAACGACACCGACTGGGGATAC
>AFV15001
ATGTCATCAGTCTTTGACGAATACGAGCAGCTCCTCGCTGCTCAGACTCGCCCTAATGGAGCTCATGGAGGGGGAGAGAAAGGGAGCACTTTAAAAGTTGAGGTCCCAGTATTCACTCTTAACAGTGATGATCCAGAAGATAGATGGAATTTTTCGGTATTCTGTCTTCGGATTGCTGTTAGTGAGGATGCCAACAAACCGCTCAGGCAAGGTGCTCTCATATCCCTCTTATGCTCCCATTCTCAAGTGATGAGAAACCATGTTGCCCTTGCAGGGAAACAGAATGAAGCCACACTGGCTGTTCTTGAGATCGACAGTTTTACCAACAGTGTGCCTCAGTTCAACAACAGGAGCGGAGTGTCTGAAGAGAGAGCACAGAGATTCATGGTGATAGCAGAGTCTCTCCCCCGGGCATGCAGTAACAATACTCCGTTCGTTACAGCTGGAGTTGAAAATGATGTGCCAGAAGATATCACTGATACTCTGGAAAGAATCTTATCTATCCAGGCTCAGGTATGGGTCACAGTAGCGAAGGCCATGACTGCATATGAGACAGCAGATGAGTCAGAAACAAGAAGGATCAACAAATATATGCAGCAAGGCAGAGTCCAGAAGAAGTACATCCTCCATCCCGTATGTAGGAGTGCAATTCAACTCACAATCAGACATTCTCTAGCAGTCCGCATTTTTTTAGTTAGTGAGCTTAAGAGGGGTCGCAATACAGCAGGTGGGAGTTCCACGTATTACAACTTAGTTGGGGATGTAGACTCATACATAAGGAACACCGGGCTTACCGCATTCTTCCTGACACTCAAGTATGGAATCAATACCAAGACATCAGCCCTTGCACTCAGCAGCCTCACAGGGGATATCCAAAAAATGAAACAACTCATGCGTTTATATCGGATGAAAGGAGAAAATGCACCGTACATGACATTGCTAGGTGACAGCGACCAGATGAGCTTCGCACCAGCTGAATATGCACAACTCTACTCTTTTGCCATGGGCATGGCATCAGTCTTAGATAAGGGAACTGGTAAATACCAATTTGCCAGAGACTTCATGAGTACATCATTCTGGAGACTCGGGGTGGAGTATGCTCAGGCTCAGGGAAGTAGCATCAATGAGGATATGGCTGCTGAATTGAAACTAACTCCAGCAGCAAGGAGGGGCCTGGCAGCTGCCGCCCAACGAGTATCTGAGGAAATTGGCAATATGGATATTCCTACTCAACAGGCCGGGGTCCTTACTGGGCTCAGTGACAAAGGTCCCCGAGCTCCGCAGGGTGGACCGAGCAGGTCGCAAGGGCAACCGGACGTTGGGGACGGGGAGACCCAATTCCTGGATCTGATGAGAGCAGTGGCAAACAGCATGCGAGAAGCGCCAGATTCTGCACAGAGCACCATTCACCCGGAGCCTCCCCCAACTCATGGGTCATCTCAGGACAACGACACTGACTGGGGGTAC
>ACK57519
ATGTCTTCCGTATTTGATGAGTACGAGCAGCTCCTTGCGGCACAGACTCGCCCTAATGGAGCTCATGGAGGGGGAGAGAAGGGGAGCACCTTAAAAGTTGAAGTCCCAGTATTCACTCTCAACAGTGACGACCCAGAAGATAGATGGAACTTTGCGGTATTCTGCCTTCGGATTGCTGTTAGCGAGGATGCCAACAAGCCACTCAGACAAGGTGCTCTCATATCCCTCTTATGTTCCCACTCTCAAGTGATGAGGAACCATGTTGCTCTTGCAGGGAAACGGGATGAAGCCACACTGGCCGTTCTTGAGATCGATGGCTTTACCAACAGCGTGCCCCAGTTCAACAACAGGAGTGGAGTGTCTGAAGAGAGAGCACAGAGATTCATGATGATAGCAGGGTCTCTCCCTCGGGCGTGCAGCAATGGTACCCCGTTCATCACGGCTGGGGTTGAAGATGATGCACCAGAAGATATCACTGATACTCTAGAGAGAATCCTCTCTATCCAGGCTCAAATATGGGTTACGGTAGCAAAGGCCATGACTGCATATGAGACAGCAGATGAGTCGGAAACAAGAAGAATCAATAAATATATGCAGCAAGGCAGAGTCCAGAAGAGGTACATCCTCCACCCCGTGTGCAGGAGTGCAATTCAACTCACAATCAGACAGTCTCTAGCAGTCCGCATCTTCTTGGTTAGCGAGCTTAAGAGAGGCCGCAACACGGCAGGTGGGAGCTCCACATATTACAACCTAGTAGGGGATGTAGACTCATACATCAGGAACACCGGGCTTACTGCATTCTTCCTGACACTCAAGTATGGAATCAACACCAAGACTTCAGCCCTCGCACTCAGCAGCCTTGCAGGCGATATCCAAAAAATGAAACAGCTCATGCGTTTATATCGGATGAAAGGAGATAATGCGCCGTACATGACATTGCTAGGTGACAGTGACCAAATGAGCTTTGCACCAGCTGAGTATGCACAACTTTACTCTTTTGCCATGGGTATGGCATCAGTCCTGGATAAAGGGACTGGCAAGTACCAATTCGCCAGAGACTTTATGAGCACATCATTCTGGAGACTTGGAGTAGAGTATGCTCAGGCCCAGGGAAGTAGCATTAATGAGGATATGGCTGCCGAGCTAAAGCTAACCCCAGCAGCAAGGAGGGGCCTGGCAGCCGCTGCCCAACGAGTGTCTGAAGGAGACTGGCAGCGCGGATATTCTTATCAACAAGCCGGGGTCCTCACCGGGATCAGCGACAAAGGCCCCCAAGCCCCACAAGGCGGATCGAACAGGCCGCAAGGACAACCGGACGCCGGGGACGGGGAGACCCAATTTTTGGACCTTATGAGAGCGGTAGCAAACAGTATGAGAGAAGCGCCAAGCTCTGCGCAGAGCACCACCCAGCCAGAGCCCCCCTCAACTCCTGGACCATCTCAAGATAACGACACCGACTGGGGGTAT
>ACU30813
ATGTCTTCCGTATTTGACGAGTACGAACAGCTCCTCGCGGCTCAGACTCGCCCCAATGGAGCTCATGGAGGAGGGGAAAAGGGGAGTACCTTAAAAGTAGACGTCCCAGTATTCACTCTTAACAGTGATGACCCAGAAGATAGGTGGAACTTTGCGGTATTCTGCCTCCGGATTGCTGTTAGCGAAGATGCCAACAAACCACTCAGGCAAGGTGCTCTCATATCTCTTTTATGCTCCCACTCACAAGTGATGAGGAACCATGTTGCCCTTGCAGGGAAACAGAATGAAGCCACATTGGCCGTGCTTGAGATTGATGGCTTTGCCAACGGTATGCCCCAGTTCAACAATAGGAGTGGAGTGTCTGAAGAGAGAGCACAGAGATTCGCGATGATAGCAGGGTCTCTCCCTCGGGCATGCAGTAATGGCACCCCGTTCGTCACAGCCGGGGCCGAAGATGATGCACCAGAAGACATCACCGATACCCTGGAGAGGATCCTCTCTATCCAGGCCCAAGTATGGGTCACAGTAGCAAAAGCCATGACTGCGTATGAGACTGCAGATGAGTCAGAAACAAGACGAATCAATAAGTATATGCAGCAAGGCAGGGTCCAAAAGAAATACATCCTCTACCCCGTATGCAGGAGCACAATCCAACTCACGATCAGACAGTCTCTTGCAGTCCGCATCTTTTTGGTTAGCGAGCTCAAGAGAGGCCGCAACACGGCAGGTGGTACCTCTACTTATTATAACCTAGTAGGGGACGTAGACTCATATATCAGGAATACCGGGCTTACTGCATTCTTCTTGACACTCAAGTACGGAATCAACACCAAGACATCAGCCCTTGCACTTAGTAGCCTCTCAGGCGACATCCAGAAGATGAAGCAGCTCATGCGTTTATATCGGATGAAAGGAGATAATGCGCCGTACATGACATTGCTTGGTGATAGTGACCAGATGAGCTTTGCGCCTGCCGAGTATGCACAACTTTACTCCTTCGCCATGGGTATGGCATCAGTCCTAGATAAAGGTACTGGGAAATACCAATTTGCCAGGGACTTTATGAGCACATCATTCTGGAGACTTGGAGTAGAGTACGCTCAGGCTCAGGGAAGTAGCATTAACGAGGATATGGCTGCCGAGCTAAAGTTAACCCCAGCAGCAAGGAGAGGCCTGGCAGCTGCTGCCCAACGAGTCTCTGAGGAGACCAGCAGCATAGACATGCCTACTCAACAAGTCGGAGTCCTCACTGGGCTCAGCGAGGGGGGGTCCCAAGCCCTACAAGGCGGATCGAATAGATCGCAAGGGCAACCAGAAGCCGGGGATGGGGAGACCCAATTCCTGGATCTGATGAGAGCGGTAGCAAATAGCATGAGGGAAGCGCCAAACTCTGCACAGGGCACTCCCCAATCGGGGCCTCCCCCAACTCCTGGGCCATCCCAAGATAACGACACCGACTGGGGGTAT
>AEX60730
ATGTCGTCTGTTTTCGACGAATACGAGCAGCTCCTCGCTGCTCAGACCCGCCCTAACGGAACTCATGGAGGGGGAGAGAAAGGGAGCACTTTAAAAGTTGAGGTCCCAGTATTTACCCTAAACAGTGATGATCCAGAGGATAGATGGAATTTTGCGGTATTCTGTCTTCGGATTGCTGTTAGCGAGGATGCCAACAAACCACTCAGGCAAGGTGCTCTTATATCCCTCTTATGCTCCCATTCTCAGGTGATGAGAAACCATGTTGCCCTTGCAGGGAAACAGAATGAGGCCACACTGGCTGTTCTTGAGATCGATGGTTTTGCTAACAGTGTGCCCCAGTTCAACAATAGGAGTGGAGTGTCTGAGGAGAGAGCACAGAGATTCATGGTAATCGCAGGATCTCTCCCTCGGGCATGCAGCAACGGTACTCCGTTTGTCACGGCTGGGGTTGAAGATGATGCACCAGAAGATATCACTGACACTCTGGAAAGAATCCTATCTATCCAAGTTCAGGTATGGGTCACAGTAGCAAAGGCCATGACTGCATATGAGACAGCAGATGAGTCAGAAACAAGAAGAATAAATAAGTATATGCAGCAAGGTCGAGTTCAGAAGAAGTACATCCTTCATCCTGTATGCAGGAGTGCAATTCAACTCACAATCAGACATTCTCTGGCAGTCCGTATTTTCCTAGTTAGTGAGCTCAAGAGGGGCCGCAATACAGCAGGTGGGAGCTCTACATATTACAACTTGGTCGGGGATGTAGACTCATACATCAGGAACACCGGGCTTACTGCATTTTTCCTAACACTCAAATATGGAATCAATACCAAGACGTCAGCCCTCGCACTCAGCAGCCTCACAGGTGATATCCAAAAAATGAAACAGCTCATGCGTTTATATCGGATGAAAGGTGAAAATGCACCATACATGACATTGTTAGGTGACAGTGACCAGATGAGCTTTGCACCAGCTGAGTATGCACAACTTTATTCTTTTGCCATGGGCATGGCATCAGTCTTAGATAAGGGAACTGGCAAGTACCAATTCGCCAGGGACTTTATGAGCACATCATTCTGGAGACTTGGAGTAGAGTATGCTCAGGCCCAGGGAAGTAGCATTAATGAGGACATGGCTGCTGAGCTAAAACTAACCCCGGCAGCAAGGAGAGGCCTAGCAGCTGCTGCCCAACGAGTATCCGAAGAAATCGGCAGCATGGACATTCCCACTCAACAGGCGGGAGTCCTCACCGGGCTCAGTGACGAAGGCCCCCGAACTCCACAGGGCGGATCAAACAAGCCGCAAGGGCAACCAGATGCCGGGGATGGGGAGACCCAATTCTTGGATTTTATGAGAGCAGTGGCGAACAGCATGCGGGAAGCGCCAAATCCTGCACAGAGCACCACCCATCCAGAGCCTCCCCCAACCCCTGGGGCATCCCAAGACAACGACACTGACTGGGGGTAC
>AFX97668
ATGTCGTCCGTCTTTGACGAATACGAGCAGCTCCTCGCTGCTCAGACTCGCCCTAATGGAGCTCACGGAGGGGGAGAGAAAGGGAGCACTCTAAAGGTTGAGGTCCCAGTATTCACTCTTAACAGTGATGATCCAGAAGATAGATGGAATTTTGCGGTATTCTGTCTCCGGATTGCTGTTAGTGAGGATGCCAACAAACCGCTCAGGCAAGGTGCTCTCATATCTCTTTTATGCTCCCATTCTCAAGTGATGAGAACCCATGTTGCCCTCGCAGGGAAACAGAATGAGGCCACACTGGCTGTTCTTGAGATCGACAGTTTTACCAACAGTGTGCCCCAGTTCAACAACAGGAGTGGAGTGTCTGAAGAGAGAGCACAGAGATTCATGGTGATAGCAGAGTCTCTCCCCCGGGCATGCAGTAACAGTACTCCATTCGTTACAGTTGGAGTCGAAAATGATGTGCCAGAAGATATAACTGACACTCTGGAAAGAATCTTATCTATCCAGGCTCAGGTATGGGTCACAGTAGCAAAAGCCATGACTGCGTATGAGACAGCAGATGAGTCAGAAACAAGAAGGATCAATAAGTATATGCAGCAGGGTAGAGTCCAGAAGAAATACATCCTCCATCCCGTATGCAGGAGTGCAATTCAACTCACAATCAGACATTCTCTAGCAGTCCGCATTTTTTTAGTTAGTGAGCTTAAGAGAGGTCGCAATACGGCAGGTGGGAGCTCCACATATTACAACTTAGTTGGGGATGTAGACTCATACATAAGGAACACCGGACTTACTGCATTCTTCCTGACTCTCAAGTACGGAATCAATACCAAGACATCAGCCCTTGCACTCAGCAGCCTCACAGGTGATATCCAAAAAATGAAACAGCTCATGCGTTTATATCGGATGAAAGGAGAAAATGCACCGTACATGACATTGCTAGGTGACAGTGACCAGATGAGCTTCGCACCAGCTGAATACGCACAACTCTATTCTTTCGCCATGGGCATGGCATCAGTCTTGGATAAGGGAACTGGTAAATACCAATTCGCCAGAGACTTCATGAGTACATCATTCTGGAGGCTCGGGGTGGAATATGCTCAGGCTCAGGGGAGTAGCATCAACGAAGATATGGCTGCTGAGCTGAAACTAACTCCAGCAGCAAGGAGGGGCCTGGCAGCTGCTGCCCAACGAGTATCTGAGGAAATTGGTAATGCGGATATTCCTACTCAACAGGCTGGGGTCCTTACTGGGCTCAGCGACAAAGGTCCCCGAGCTCTGCAGGGTGGACCAAGCAGGCTGCAAGGGCAACCGGACGCTGGGGATGGGGAGACCCAATTCTTGGACCTGATGAGAGCAGTGGCAAACAGCATGCGAGAAGCACCAGATTCTGCACAGAGCACCATTCATCCGGAGCCTCTCTCAACTCATGGGCCATCTCAGGACAACGACACCGACTGGGGGTAC
>ACZ72935
ATGTCTTCTGTATTCGACGAATACGAGCAGCTCCTCGCAGCTCAGACTCGCCCTAATGGAGCTCACGGAGGAGGGGAGAAGGGGAGCACTTTAAAAGTTGAGATCCCAGTATTCACTCTTAACAGTGACGATCCGGAAGATAGATGGAATTTTGCGGTATTCTGCCTTCGGATTGCTGTTAGCGAGGATGCCAACAAACCACTCCGGCAGGGTGCCCTCATATCTCTCTTATGCTCCCACTCTCAAGTGATGAGGAACCATGTTGCCCTTGCAGGGAAACAGAATGAGGCCACACTGGCTGTTCTTGAGATCGATGGTTTTACCAACAGTGTGCCCCAGTTCAACAACAGGAGTGGAGTGTCTGAAGAGAGAGCACAGAGATTCATGGTGATAGCAGGGTCTCTCCCTCGGGCATGCAGCAATGGTACTCCTTTCGTCACAGCTGGGGTTGAAGATGATGCACCAGAAGACATCACCGATACTCTGGAAAGAATCCTATCTATCCAGGCTCAAGTATGGGTCACAGTAGCAAAGGCTATGACTGCGTATGAGACAGCAGATGAGTCGGAAAACAGAAGGATCAATAAGTATATGCAGCAAGGCAGAGTCCAGAAGAAGTACATCCTCCACCCCGTATGCAGGAGTGCGATTCAACTCACGATCAGACATTCCCTGGCAGTCCGCATTTTCTTGGTCAGTGAGCTTAAGAGAGGCCGCAACACGGCAGGTGGGAGCTCCACCTATTACAACTTGGTAGGGGATGTAGACTCATATATCAGGAATACCGGGCTTACTGCATTCTTCCTGACACTCAAATATGGGATTAATACCAAGACATCAGCCCTTGCACTCAGCAGCCTCACAGGCGATATCCAAAAAATGAAGCAACTCATGCGTTTATATCGGATGAAAGGAGAGAATGCGCCGTATATGACATTACTCGGTGACAGCGATCAGATGAGCTTTGCACCGGCTGAGTATGCACAACTTTACTCTTTTGCCATGGGTATGGCATCAGTCCTAGATAGAGGAACTGGCAGATACCAGTTTGCCAGAGACTTTATGAGCACATCATTCTGGAGACTTGGAGTAGAGTATGCTCAGGCTCAGGGAAGTAGCATCAATGAGGATATGGCTGCTGAGTTAAAACTAACCCCAGCGGCAAGGAGGGGCTTAGCAGCTGCTGCCCAACGGGTGTCCGAGGAGACCGGCAGCGTGGATATTCCTACTCAACAAGCCGGGGTCCTCACCGGGCTCAGTGACGGAGGTCCTCGAGCCCCACAAGGCGGATCAAACAGGTCGCAAGAGCAACCGGCACCTGGAGATGGGGAGACCCAATTTCTGGATTTGATGAGATCGGTGGCAAATAGCATGCGAGAAACGTCAAACTCCGCACAGAGCACTAACCAACTGGAGCCTCCCTCGACCCCTGGGCCGTCCCAAGGCAATGACACCGATTGGGGGTAC
>ACT22828
ATGTCTTCTGTATTTGACGAGTACGAGCAGCTCCTCGCAGCTCAGACTCGCCCTAATGGAGCTCATGGCGGAGGAGAAAAAGGGAGCACCTTAAAAGTAGAAGTCCCGGTCTTCACTCTTAATAGTGATGACCCAGAAGACAGGTGGAACTTTGCGGTATTCTGTCTTAGGATTGCTGTTAGCGAAGATGCCAACAAGCCACTCAGGCAAGGTGCTCTCATATCTCTCTTATGCTCTCACTCACAGGTGATGAGGAACCATGTTGCCCTTGCGGGTAAACAGAATGAGGCCACACTGGCCGTTCTTGAGATTGATGGTTTTGCCAACGGTGTGCCCCAATTCAATAACAGGAGTGGAGTGTCTGAAGAGAGAGCACAGAGGTTCATGATGATAGCGGGTTCTCTCCCTCGGGCGTGCAGCAATGGTACCCCATTCGTCACAGCTGGAGCAGAGGATGATGCACCTGAAGACATCACCGATACCCTAGAGAGGATCCTTTCTATCCAGGCTCAAGTGTGGGTCACAGTAGCAAAGGCCATGACTGCATATGAGACAGCAGATGAGTCAGAAACGAGAAGGATCAATAAGTATATGCAGCAAGGTAGGGTCCAGAAGAGGTACATCCTCTACCCTGTATGCAGGAGCGCAATCCAACTTACGATCAGACAGTCTCTTGCAGTCCGCATCTTCCTGGTTAGCGAGCTTAAGAGAGGCCGCAACACAGCAGGTGGGACCTCCACTTATTACAACTTGGTGGGGGATGTAGACTCATACATCAGGAACACCGGGCTTACTGCATTCTTCCTGACACTCAAGTACGGAATCAACACCAAGACATCAGCCCTTGCACTTAGTAGCCTCACAGGTGACATCCAGAAGATGAAGCAGCTCATGCGCTTGTATCGGATGAAAGGAGATAATGCACCGTACATGACATTGCTCGGTGACAGTGACCAGATGAGCTTTGCACCTGCTGAGTATGCGCAACTTTACTCCTTTGCCATGGGTATGGCATCAGTCCTAGATAAAGGGACTGGCAAGTATCAATTCGCCAGAGACTTTATGAGCACGTCATTCTGGAGACTCGGAGTAGAGTATGCTCAGGCTCAGGGAAGTAGCATCAACGAGGATATGGCCGCTGAGCTAAAACTAACCCCAGCGGCAAGGAGAGGCCTGGCAGCTGCTGCCCAACGAGTATCTGAGGAGACCAGCAACATAGACATGCCCACTCAACAAGCCGGAGTCCTCACTGGGCTCAGCGAGGGGGGCTCCCAAGCTCCGCAAGGTGGACCGAACAGATCCCAAGGGCAACCAGACGCCGGGGATGGGGAGACCCAATTCCTGGATCTGATGAGAGCAGTGGCAAACAGCATGAGAGAAGCGCCAAGCTCTGCGCAGGGTACACCTCAACCAGGCCCTCCCACAACTCCTGGGCAATCCCAAGAGAACGACACCGATTGGGGGTAC
>AFA36076
ATGTCCTCCGTATTCGATGAATACGAGCAACTCCTTGCTGCTCAGACACGCCCTAATGGATCTCATGGGGGGGGAGAGAAGGGTAGTACCCTCAAAGTGGAAGTGCCAGTCTTCACACTCAACAGTGATGACCCGGAGGACAGGTGGAACTTTGCAGTCTTCTGCCTTCGGATTGCAGTCAGTGAGGATGCAAACAAGCCTCTGAGGCAAGGAGCACTTATATCTCTACTGTGCTCTCACTCGCAAGTGATGAGGAACCATGTGGCACTGGCTGGAAAGCAAAGTGAGGCAACACTGGCAATACTTGAGATTGACGGATTCTCAAATGGTATGCCGCAGTTTAACAACAGGAGTGGCGTATCTGAGGAGAGGGCCCAGAGATTCATGATGATAGCAGGCTCCCTGCCTCGCGCATGCAGCAATGGGACCCCGTTTGTCACGGCCGGAGTGGAGGATGATGCCCCTGAAGACATAACTGACACTCTTGAGAGAATCCTCTCCATCCAGGTTCAAGTCTGGGTTACTGTTGCCAAAGCCATGACAGCTTATGAGACCGCAGATGAGTCAGAGACCAGAAGAATAAACAAGTACATGCAACAGGGCAGGGTCCAGAAGCGGTACATCCTCCACCCGGTGTGTAGAAGTGCGATCCAGCTTACCATCAGACAGTCACTAGCTGTCAGAATCTTCCTAGTGAGTGAGCTCAAGAGAGGTCGTAATACTGCTGGCGGCACCTCAACTTATTACAACCTCGTGGGAGATGTGGACTCATACATCAGGAACACTGGTCTCACTGCATTCTTCCTCACACTCAAGTATGGTATTAACACCAAGACATCCGCGCTTGCACTGAGCAGCCTCTCTGGCGACATCCAAAAGATGAAGCAACTAATGCGCTTGTACCGGATGAAAGGGGAGAATGCCCCATACATGACCCTACTGGGTGACAGCGACCAGATGAGCTTCGCACCAGCAGAATATGCCCAGCTATATTCATTTGCAATGGGTATGGCATCTGTATTGGACAAAGGAACTGTCAAATACCAGTTTGCTAGAGATTTCATGAGCACCTCATTTTGGCGACTTGGGGTGGAATATGCTCAGGCACAGGGCAGTAGTATCAACGAAGACATGGCCGCTGAATTGAAGCTAACACCGGCAGCAAGAAGAGGGCTTGCGGCAGCAGCCCAGAGAGTGTCCGAGGATGCCAGCAACATGGATCTTCCAACCAAACAAGCAGGTGTCTTGACAGGGCTAAGTGACAGCACACCTCCTGCCCAACCGGGCGGTCTCAGCAAACCACAGGGCTCTGCCGATGGAAATGAAGGTGAGACCCAATTCCTTGATCTAATGCGGGCGGTTGCCAACAGTATGAGGGATGCCCCAAACTCAGCACAGGGCAGCTCCCAACCTGCTCCCCCCCCCACTCCCGGAGGGAATCAGGACAATGACACCGACTGGGGATAT
>AAX45400
ATGTCTTCTGTATTCGATGAGTACGAGCAGCTCCTCGCGGCTCAGACTCGCCCCAATGGAGCTCATGGCGGAGGAGAGAAGGGGAGCACCTTAAAGGTAGAAGTCCCGGTATTCACTCTCAACAGTGATGACCCAGAAGATAGATGGAACTTTGCAGTGTTTTGTCTTCGGATCGCTGTTAGCGAGGATGCCAATAAACCACTTAGGCAAGGTGCTCTCATATCTCTCTTATGTTCCCACTCTCAAGTGATGAGGAACCATGTTGCCCTTGCGGGAAAGCAGAATGAGGCCACACTGGCTGTTCTTGAGATCGATGGTTTTACCAACGGCGTGCCCCAGTTCAACAACAGGAGTGGAGTGTCTGAAGAGAGAGCACAGAGATTTATGATGATAGCAGGGTCTCTCCCTCGGGCATGCAGCAACGGTACCCCGTTCGTCACAGCTGGGGTTGAAGATGATGCACCAGAAGACATTACTGATACCCTGGAGAGGATCCTCTCTATCCAGGCTCAAGTATGGGTCACGGTGGCAAAGGCCATGACTGCATATGAGACAGCGGATGAGTCAGAAACAAGAAGAATCAATAAGTACATGCAGCAAGGCAGGGTCCAGAAGAAGTACATCCTCCACCCCGTATGCAGGAGCGCAATCCAACTCACAATCAGACAGTCTCTGGCGGTCCGCATCTTTTTGGTTAGCGAGCTTAAGAGAGGCCGCAACACGGCAGGTGGGACCTCCACCTATTACAACTTGGTGGGGGATGTAGACTCATACATCAGGAACACTGGGCTGACTGCATTCTTCCTGACACTTAAATATGGAATTAACACCAAGACATCAGCCCTTGCACTTAGCAGCCTCTCAGGCGATATCCAGAAAATGAAGCAGCTCATGCGCTTGTATCGGATGAAAGGAGATAATGCGCCGTACATGACATTGCTCGGTGACAGTGACCAGATGAGCTTTGCACCTGCCGAGTATGCACAACTTTACTCCTTTGCCATGGGTATGGCATCAGTCCTAGATAAAGGAACTAGCAAATACCAATTTGCCAGAGACTTTATGAGCACATCATTCTGGAGACTTGGAGTAGAGTACGCTCAGGCTCAAGGAAGTAGCATCAATGAGGATATGGCCGCCGAGTTAAAGCTAACCCCAGCAGCAAGGAGAGGCCTGGCAGCTGCTGCCCAAAGAGTGTCTGAGGATACCAGCAGCATGGACATGCCCACCCAACAAGCCGGGGTCCTCACTGGACTCAGCGACGGAGGCTCCCAAGCCCCCCAAGGTGCACTGAACAGATCACAAGGGCAACCGGACACCGGGGACGGGGAGACCCAATTTCTAGATCTGATGAGAGCGGTGGCAAACAGCATGAGAGAAGTGCCAAACTCTGCGCAGGGCACCCCTCAACCGGGGCCTCCCCCAACCCCTGGGCCCTCTCAAGACAATGACACCGACTGGGGGTAC
>AFX97662
ATGTCGTCCGTCTTTGACGAATACGAGCAGCTCCTCGCTGCTCAGACTCGCCCTAATGGAGCTCACGGAGGGGGAGAGAAAGGGAGCACTCTAAAGGTTGAGGTCCCAGTATTCACTCTTAACAGTGATGATCCAGAAGATAGATGGAATTTTGCGGTATTCTGTCTCCGGATTGCTGTTAGTGAGGATGCCAACAAACCGCTCAGGCAAGGTGCTCTCATATCTCTCTTATGCTCCCATTCTCAAGTGATGAGAAACCATGTTGCCCTCGCAGGGAAACAGAATGAGGCCACACTGGCTGTTCTTGAGATCGACAGTTTTACCAACAGTGTGCCCCAGTTCAACAACAGGAGCGGAGTGTCTGAAGAGAGAGCACAGAGATTCATGGTGATAGCAGAGTCTCTCCCCCGGGCATGCAGTAACAGTACTCCGTTCGTTACAGTTGGAGTCGAAAATGATGTGCCAGAAGATATAACTGACACTCTGGAAAGAATCTTATCTATCCAGGCTCAGGTATGGGTCACAGTAGCAAAAGCCATGACTGCGTATGAGACAGCAGATGAGTCAGAAACAAGAAGGATCAATAAGTATATGCAGCAGGGTAGAGTCCAGAAGAAATACATCCTCCATCCCGTATGCAGAAGTGCAATTCAACTCACAATCAGACATTCTCTAGCAGTCCGCATTTTTTTAGTTAGTGAGCTTAAGAGAGGTCGCAATACGGCAGGTGGGAGCTCCACATATTACAACTTAGTTGGGGATGTAGACTCATACATAAGGAACACCGGACTTACTGCATTCTTCCTGACTCTCAAGTACGGAATCAATACCAAGACATCAGCCCTTGCACTCAGCAGCCTCACAGGTGATATCCAAAAAATGAAACAGCTCATGCGTTTATATCGGATGAAAGGAGAAAATGCACCGTACATGACATTGCTAGGTGACAGTGACCAGATGAGCTTCGCACCAGCTGAATATGCACAACTCTATTCTTTCGCCATGGGCATGGCATCAGTCTTGGATAAGGGAACTGGTAAATACCAATTCGCCAGAGACTTCATGAGTACATCATTCTGGAGGCTCGGGGTGGAATATGCTCAGGCTCAGGGGAGTAGCATCAACGAAGATATGGCTGCTGAGCTGAAACTAACTCCAGCAGCAAGGAGGGGCCTGGCAGCTGCTGCCCAACGAGTATCTGAGGAAATTGGCAATGCGGATATTCCTACTCAACAGGCTGGGGTCCTTACTGGGCTCAGCGACAAAGGTCCCCGAGCTCCGCAGGGTGGACCAAGCAGGCTGCAAGGGCAACCGGACGCTGGGGATGGGGAGACCCAATTCTTGGACCTGATGAGAGCAGTGGCAAACAGCATGCGAGAAGCGCCAGATTCTGCACAGAGCACCATTCATCCGGAGCCTCTCTCAACTCATGGGCCATCTCAGGACAACGACACCGACTGGGGGTAC
>ACT22822
ATGTCTTCTGTATTTGACGAATACGAGCAGCTCCTCGCAGCTCAGACTCGCCCTAATGGAGCTCATGGTGGAGGAGAGAAAGGGAGCACCTTAAAAGTAGAAGTCCCGGTTTTCACTCTTAATAGTGATGATCCTGAAGACAGGTGGAACTTTGCGGTATTCTGTCTTAGGATTGCTGTTAGCGAAGATGCCAACAAGCCACTCAGGCAAGGTGCTCTCATATCTCTCTTATGCTCTCACTCACAAGTGATGAGGAACCATGTTGCCCTTGCGGGTAAACAGAATGAGGCCACACTGGCCGTTCTTGAGATTGATGGTTTTGTCAACGGTGTGCCCCAATTCAATAATAGGAGTGGAGTGTCTGAAGAGAGAGCACAGAGGTTCATGATGATAGCGGGTTCTCTTCCTCGAGCATGCAGCAATGGTACCCCATTCGTCACAGCTGGAGCAGAGGATGATGCACCTGAAGACATCACCGATACCCTAGAGAGGATCCTTTCTATCCAGGCTCAAGTGTGGGTCACAGTAGCAAAGGCCATGACTGCATATGAGACAGCAGATGAGTCAGAAACGAGAAGGATCAATAAGTATATGCAGCAAGGTAGGGTCCAGAAGAGATACATCCTCCACCCTGTATGCAGGAGCGCAATCCAACTTACGATCAGACAGTCTCTTGCAGTCCGCATCTTCCTGGTTAGCGAGCTTAAGAGAGGCCGCAACACAGCAGGAGGGACCTCCACTTATTACAACTTGGTGGGGGATGTAGACTCATACATCAGGAACACCGGGCTTACTGCATTCTTCCTGACACTCAAGTACGGAATCAATACCAAGACATCAGCCCTTGCACTTAGTAGCCTCACAGGTGACATCCAGAAGATGAAGCAGCTCATGCGCTTGTATCGGATGAAAGGAGATAATGCACCGTACATGACATTGCTTGGTGACAGTGACCAGATGAGCTTCGCACCTGCTGAGTATGCGCAACTTTACTCCTTTGCCATGGGTATGGCATCAGTCCTAGATAAAGGGACTGGCAAGTATCAATTCGCCAGAGACTTTATGAGCACGTCATTCTGGAGACTCGGAGTAGAGTATGCTCAGGCTCAGGGAAGTAGCATCAACGAGGATATGGCCGCTGAGCTAAAACTAACCCCAGCGGCAAGGAGAGGCCTGGCAGCTGCTGCCCAACGAGTGTCTGAGGAGACCAGCAACATAGACATGCCCACTCAACAAGCCGGAGTCCTCACTGGGCTCAGCGAGGGGGGCTCCCAAGCTCCGCAAGGTGGACCGAACAGATCTCAAGGGCAACCAGACGCCGGGGATGGGGAGACCCAATTCCTGGATCTGATGAGAGCAGTGGCAAACAGCATGAGGGAAGCGCCAAGCTCTGCACAGGGTACACCTCAACCAGGCCCTCCCCCAACTCCTGGGCAATCCCAAGAGAACGACACCGATTGGGGGTAC
>AFA36070
ATGTCCTCCGTATTCGATGAATACGAGCAACTCCTTGCTGCTCAGACACGCCCTAATGGATCTCATGGGGGGGGAGAGAAGGGTAGTACCCTCAAAGTGGAAGTGCCAGTCTTCACACTCAACAGTGATGACCCGGAGGACAGGTGGAACTTTGCAGTCTTCTGCCTTCGGATTGCAGTCAGTGAGGATGCAAACAAGCCTCTGAGGCAAGGAGCACTTATATCTCTACTGTGCTCTCACTCGCAAGTGATGAGGAACCATGTGGCACTGGCTGGAAAGCAAAGTGAGGCAACACTGGCAATACTTGAGATTGACGGATTCTCAAATGGTATGCCGCAGTTTAACAACAGGAGTGGCGTATCTGAGGAGAGGGCCCAGAGATTCATGATGATAGCAGGCTCCCTGCCTCGCGCATGCAGCAATGGGACCCCGTTTGTCACGGCCGGAGTGGAGGATGATGCCCCTGAAGACATAACTGACACTCTTGAGAGAATCCTCTCCATCCAGGTTCAAGTCTGGGTTACTGTTGCCAAAGCCATGACAGCTTATGAGACCGCAGATGAGTCAGAGACCAGAAGAATAAACAAGTACATGCAACAGGGCAGGGTCCAGAAGCGGTACATCCTCCACCCGGTGTGTAGAAGTGCGATCCAGCTTACCATCAGACAGTCACTAGCTGTCAGAATCTTCCTAGTGAGTGAGCTCAAGAGAGGTCGTAATACTGCTGGCGGCACCTCAACTTATTACAACCTCGTGGGAGATGTGGACTCATACATCAGGAACACTGGTCTTACCGCATTCTTCCTCACACTCAAGTATGGTATTAACACCAAGACATCCGCGCTTGCACTGAGCAGCCTCTCCGGTGACATCCAAAAGATGAAACAGCTAATGCGCTTGTATCGGATGAAAGGGGAGAATGCCCCATACATGACTCTACTGGGTGACAGCGACCAAATGAGCTTCGCACCAGCAGAATATGCCCAGCTGTATTCATTTGCAATGGGTATGGCATCTGTATTGGACAAAGGAACTGTCAAATACCAGTTTGCTAGGGATTTCATGAGCACCTCGTTCTGGCGACTTGGGGTGGAATATGCTCAGGCACAGGGCAGTAGTATCAACGAAGACATGGCCGCTGAATTGAAACTAACACCGGCAGCAAGAAGAGGGCTTGCGGCAGCAGCCCAGAGAGTGTCCGAAGATACCAGCAACATGGACCTTCCAACTCAGCAAGCAGGTGTCCTGACAGGGCTAAGTGACAGCACACCCCCTGCTCAATCAGGCGGTCCCATCAAACCACAGAGCTCTGCCGATGGAAATGACGGTGAGACCCAGTTTCTTGATCTGATGCGGGCAGTCGCCAACAGCATGAGGGATGCCCCCAACTCAGCACAGAGCAGCACCCAGCTTGCTCCCCCCCCAACTCCCGGAGGGGATCAGGACAACGACACCGACTGGGGATAC
>AFV46442
ATGTCGTCTGTTTTCGACGAATACGAGCAGCTCCTTGCTGCTCAGACCCGCCCTAACGGAACTCATGGAGGGGGAGAGAAAGGGAGCACTTTGAAAGTTGAGGTCCCAGTATTTACCCTAAACAGTGATGATCCAGAGGATAGATGGAATTTCGCGGTATTCTGTCTTCGGATTGCTGTTAGCGAGGATGCCAACAAACCACTCAGGCAAGGTGCTCTTATATCCCTCTTATGCTCCCATTCTCAGGTGATGAGAAACCATGTTGCCCTTGCAGGGAAACAGAATGAGGCCACACTGGCTGTTCTTGAGATCGATGGTTTTGCTAACAGTGTGCCCCAGTTCAACAATAGGAGTGGAGTGTCTGAGGAGAGAGCACAGAGATTCATGGTAATCGCAGGATCTCTCCCTCGGGCATGCAGCAACGGTACTCCGTTTGTCACAGCTGGGGTTGAAGATGATGCACCAGAAGATATCACTGACACCCTGGAAAGAATCCTATCTATCCAAGTTCAGGTATGGGTCACAGTAGCAAAGGCCATGACTGCATATGAGACAGCAGATGAGTCAGAAACAAGAAGAATAAATAAGTATATGCAGCAAGGTAGAGTTCAGAAGAAGTACATCCTTCATCCTGTATGCAGGAGTGCAATTCAACTCACAATCAGACATTCTCTGGCAGTCCGTATTTTCCTAGTTAGTGAGCTCAAGAGGGGCCGCAATACAGCAGGTGGGAGCTCTACATATTACAACTTGGTCGGGGATGTAGACTCATACATCAGAAACACCGGGCTTACTGCATTTTTCCTAACACTCAAATATGGAATCAATACCAAGACGTCAGCCCTCGCACTCAGCAGTCTCACAGGTGACATCCAAAAAATGAAACAGCTCATGCGTTTATATCGGATGAAAGGTGAAAATGCACCATACATGACATTGTTGGGTGACAGTGACCAGATGAGCTTTGCACCAGCTGAGTATGCACAACTTTATTCTTTTGCCATGGGCATGGCATCAGTCTTAGATAAGGGAACTGGCAAGTACCAATTTGCCAGGGACTTTATGAGCACATCATTCTGGAGACTTGGAGTAGAGTATGCTCAGGCTCAGGGAAGTAGCATCAATGAGGACATGGCTGCTGAGTTAAAGCTAACCCCGGCAGCAAGGAGAGGCCTGGCAGCTGCTGCCCAACGAGTATCTGAAGAAATCGGCAGCATGGACATTCCTACTCAACAGGCGGGAGTCCTCACCGGGCTCAGTGACGAAGGCCCCCGAACTCCACAGGGCGGATCAAACAAGCCGCAAGGGCAACCAGATGCTGGGGATGGGGAGACCCAATTCTTGGATTTTATGAGAGCAGTGGCGAACAGCATGCGAGAAGCGCCAAATCCTGCACAGAGCACCACCCATCCAGAGCCTCCCCCAACCCCCGGGGCATCCCAAGACAACGGCACTGACTGGGGGTAC
>CAI56193
ATGTCGTCAGTCTTTGACGAATACGAGCAGCTCCTCGCTGCTCAGACTCGCCCTAATGGAGCTCACGGAGGAGGAGAGAAAGGGAGCACGTTAAAAGTTGAGGTCCCAGTATTCACTCTTAACAGTGATGATCCAGAAGATAGATGGAATTTTACGGTATTCTGCCTTCGGATTGCTGTTAGTGAGGATGCCAACAAACCGCTCAGGCAAGGTGCTCTCATATCCCTCTTATGCTCCCATTCTCAAGTGATGAGAAACCATGTTGCCCTTGCAGGGAAACAGAATGAGGCCACACTGGCCGTTCTTGAGATCGACGGTTTTACCAACAGTGTGCCCCAGTTCAACAACAGGAGCGGAGTGTCTGAAGAGAGAGCACAGAGATTCATGGTGATAGCAGGGTCTCTCCCCCGGGCATGCAGTAACGGTACTCCGTTCGTTACAGCTGGAGTTGAAGATGATGCGCCAGAAGATATCACTGACACTCTGGAAAGAATCTTATCTATCCAGGCTCAGGTATGGGTCACAGTAGCAAAGGCCATGACTGCATATGAGACAGCAGATGAGTCAGAAACAAGAAGGATCAATAAGTATATGCAGCAAGGTAGAGTCCAGAAGAAGTACATCCTCCATCCCGTATGCAGGAGTGCAATTCAACTCACAATCAGACATTCTCTGGCAGTCCGCATTTTCTTAGTTAGTGAGCTTAAGAGAGGCCGCAATACGGCAGGTGGGAGCTCCACGTATTACAACTTAGTTGGGGATGTAGACTCATACATAAGGAACACCGGGCTTACTGCATTCTTCCTGACACTCAAGTATGGAATCAATACCAAGACATCAGCCCTTGCACTCAGCAGCCTCACAGGTGATATCCAAAAAATGAAACAGCTCATGCGTTTATATCGGATGAAAGGAGAAAATGCACCGTACATGACATTGTTAGGTGACAGTGACCAGATGAGCTTCGCACCAGCTGAATATGCACAACTCTATTCTTTTGCCATGGGCATGGCATCGGTCTTAGATAAGGGAACTGGTAAATACCAATTCGCCAGAGACTTCATGAGCACATCATTCTGGAGACTCGGGGTGGAGTATGCTCAGGCTCAGGGAAGTAGCATCAATGAGGATATGGCTACTGAGCTGAAACTAACTCCAGCAGCAAGGAGGGGCCTGGCAGCTGCTGCCCAACGAGTATCTGAGGAAATTGGCAATGTGGATATTCCTACTCAACAGGCCGGGGTCCTCACTGGGCTCAGCGACGAAGGTCCCCGAGCCCCGCAGGGTGGATCGAGCAAGTCGCAAGGGCAACCAGATGCCGGGGATGGGGAGACCCAATTCCTGGACCTGATGAGAGCAGTGGCAAATAGCATGCGAGAAGCGCCAGACTCTGCACAGAGCACCATTCATCTGGAGCCTCCCTCAACTCATGAGCCATCTCAGGACAACGACACCGACTGGGGGTAC
>ADZ96694
ATGTCGTCTGTCTTCGATGAATACGAGCAGCTCCTAGCTGCTCAGACTCGCCCTAACGGAACTCATGGAGGAGGAGAGAAAGGGAGCACTTTAAAAGTTGAGGTCCCAGTATTTACCCTTAACAGTGATGATCCAGAGGATAGATGGAATTTTGCGGTATTCTGTCTTCGGATTGCTGTTAGCGAGGATGCCAACAAACCACTCAGGCAAGGTGCTCTTATATCCCTCTTATGCTCCCATTCTCAGGTGATGAGAAACCACGTTGCCCTTGCAGGGAAGCAGAATGAGGCCACACTGGCTGTTCTTGAGATCGACGGCTTTACCAACAGTGTGCCCCAGTTCAACAATAGGAGTGGAGTGTCTGAAGAGAGAGCACAAAGATTCATGGTAATAGCAGGATCTCTCCCTCGGGCATGCAGCAATGGTACTCCGTTTGTCACAGCTGGGGTTGAAGATGATGCACCAGAAGATATCACTGACACTCTGGAAAGAATCTTATCTATCCAAGTTCAGGTATGGGTCACAGTAGCAAAGGCCATGACTGCATATGAGACAGCAGATGAGTCGGAAACAAGAAGAATAAACAAATATATGCAGCAAGGTAGAGTTCAGAAGAAGTACATCCTTCACCCCGTATGCAGGAGTGCAATTCAACTCACAATCAGACATTCTCTGGCAGTCCGTATTTTCCTAGTCAGTGAGCTCAAGAGGGGCCGCAATACAGCAGGTGGGAGCTCTACATATTACAACTTAGTCGGGGATGTAGACTCATACATCAGAAACACCGGGCTTACTGCATTCTTCTTAACACTCAAATATGGAATCAATACCAAGACGTCAGCCCTCGCACTCAGCAGCCTCACAGGTGATATCCAAAAAATGAAACAGCTCATGCGTTTATATCGGATAAAAGGTGAAAATGCACCATACATGACATTGTTAGGTGATAGTGACCAGATGAGCTTCGCACCAGCTGAGTATGCACAACTTTATTCTTTTGCCATGGGCATGGCATCAGTCTTGGATAAGGGAACTGGCAAATACCAATTTGCCAGGGACTTTATGAGCACATCATTCTGGAGACTCGGAGTGGAGTATGCTCAGGCTCAGGGAAGTAGTATCAATGAGGACATGGCTGCTGAGCTAAAGCTAACCCCGGCAGCAAGGAGAGGCCTGGCAGCTGCCGCCCAACGAGTATCTGAAGAAATTGGCAGTATGGATATTCCTACTCAACAAGCAGGGGTCCTCACCGGGCTCAGTGACGAAGGCCCCCGAGCCCCACAGGGCGGATCAAACAAGCCGCAAGGGCAACCGGATGCCGGGGATGGGGAGACCCAATTCTTGGATTTTATGAGAGCAGTGGCGAACAGCATGCGGGAAGCGCCAAATCCCGCACAGAGCACCACCCATCCAGAGCCTCCCCCCAACCCTGGGGCATCCCAAGACAACGACACTGACTGGGGGTAC
>ADF59225
ATGTCATCTGTCTTTGACGAATACGAGCAGCTCCTCGCTGCTCAGACTCGCCCTAATGGAGCTCACGGAGGGGGAGAGAAAGGGAGCACTTTAAAAGTTGAGGTCCCAGTATTCACTCTTAACAGTGATAATCCAGAAGATAGATGGAATTTTTCGGTATTCTGTCTTCGGATTGCTGTTAGTGAGGATGCCAACAAACCGCTCAGGCAAGGTGCTCTCATATCCCTCTTATGCTCCCATTCTCAAGTGATGAGAAACCATGTTGCCCTTGCAGGGAAACAGAATGAAGCCACACTGGCTGTTCTTGAGATCGACAGTTTTACCAACAGTGTGCCTCAGTTCAACAACAGGAGCGGAGTGTCTGAAGAGAGAGCACAGAGATTCATGGTGATAGCAGAGTCTCTCCCCCGGGCATGCAGTAACAATACTCCGTTCGTTACAGCTGGAGTTGAAAATGATGTGCCAGAAGATATCACTGACACTCTGGAAAGAATCTTATCTATCCAGGCTCAGGTATGGGTCACAGTAGCGAAGGCCATGACTGCATATGAGACAGCAGATGAGTCAGAAACAAGAAGGATCAACAAGTATATGCAGCAAGGCAGAGTCCAGAAGAAGTACATCCTCCATCCCGTATGCAGGAGTGCAATTCAACTCACAATCAGACATTCTCTAGCAGTCCGCATTTTTTTAGTTAGTGAGCTTAAGAGGGGCCGCAATACAGCAGGTGGGAGTTCCACGTATTACAACTTAGTTGGGGATGTAGACTCGTACATAAGGAACACCGGGCTTACCGCATTCTTCCTGACACTCAAGTATGGAATCAATACCAAGACATCAGCCCTTGCACTCAGCAGCCTCACAGGTGATATCCAAAAAATGAAACAGCTCATGCGTTTATATCGGATGAAAGGAGAAAATGCACCGTACATGACATTGCTAGGTGACAGCGACCAGATGAGCTTCGCACCAGCTGAATATGCACAACTCTACTCTTTTGCCATGGGCATGGCATCAGTCTTAGATAAGGGAACTGGTAAATACCAATTTGCCAGAGACTTCATGAGTACATCATTCTGGAGACTCGGGGTGGAGTATGCTCAGGCTCAGGGAAGTAGCATCAATGAGGATATGGCTGCTGAATTGAAACTAACTCCAGCAGCAAGGAGGGGCCTGGCAGCTGCCGCCCAACGAGTATCTGAGGAAATTGGCAATATGGATATTCCTACTCAACAGGCCGGGGTCCTTACTGGGCTCAGTGACAAAGGTCCCCGAGCTCCGCAGGGTGGACCGAGCAGGTCGCAAGGGCAACCGGACGCTGGGGACGGGGAGACCCAATTCCTGGACCTGATGAGAGCAGTGGCAAACAGCATGCGAGAAGCGCCAGATTCTGCACAGAGCACCATTCACCCGGAGCCTCTCCCAACTCATGGGCCATCTCAGGACAACGACACCGACTGGGGGTAC
>AFN61269
ATGTCGTCCGTCTTTGACGAATACGAGCAGCTCCTCGCTGCTCAGACTCGCCCTAATGGAGCTCACGGAGGGGGAGAGAAAGGGAGCACTCTAAAGGTTGAGGTCCCAGTATTCACTCTTAACAGTGATGATCCAGAAGATAGATGGAATTTTGCGGTATTCTGTCTCCGGATTGCTGTTAGTGAGGATGCCAACAAACCGCTCAGGCAAGGTGCTCTCATATCTCTCTTATGCTCCCATTCTCAAGTGATGAGAAACCATGTTGCCCTCGCAGGGAAACAGAATGAGGCCACACTGGCTGTTCTTGAGATCGACAGTTTTACCAACAGTGTGCCCCAGTTCAACAACAGGAGTGGAGTGTCTGAGGAGAGAGCACAGAGATTCATGGTGATAGCAGAGTCTCTCCCCCGGGCATGCAGTAACAGTACTCCGTTCGTTACAGTTGGAGTTGAAAATGATGTGCCAGAAGATATAACTGACACTCTGGAAAGAATCTTATCTATCCAGGCTCAGGTATGGGTCACAGTAGCAAAAGCCATGACTGCGTATGAGACAGCAGATGAGTCAGAAACAAGAAGGATCAATAAGTATATGCAGCAGGGTAGAGTCCAGAAGAAGTACATCCTCCATCCCGTATGCAGGAGTGCAATTCAACTCACAATCAGACATTCTCTAGCAGTCCGCATTTTTTTAGTTAGTGAGCTTAAGAGAGGTCGCAATACGGCAGGTGGGAGCTCCACATATTACAACTTAGTTGGGGATGTAGACTCATACATAAGGAACACCGGACTTACTGCATTCTTCCTGACTCTCAAGTACGGAATCAATACCAAGACATCAGCCCTTGCACTCAGCAGCCTCACAGGTGATATCCAAAAAATGAAACAGCTCATGCGTTTATATCGGATGAAAGGAGAAAATGCACCGTACATGACATTGCTAGGTGACAGTGACCAGATGAGCTTCGCACCAGCTGAATATGCACAACTCTATTCTTTCGCCATGGGCATGGCATCAGTCTTGGATAAGGGAACTGGTAAATACCAATTCGCCAGAGACTTCATGAGTACATCATTCTGGAGGCTCGGGGTGGAATATGCTCAGGCTCAGGGGAGTAGCATCAACGAAGATATGGCTGCTGAGCTGAAACTAACTCCAGCAGCAAGGAGGGGCCTGGCAGCTGCTGCCCAACGAGTATCTGAGGAAATTGGCAATGCGGATATTCCTACTCAACAGGCTGGGGTCCTTACTGGGCTCAGCGACAAAGGCCCCCGAGCCCCGCAGGGTGGACCAAGCAGGCCGCAAGGGCAACCGGACGCTGGGGATGGGGAGACCCAATTCTTGGACCTGATGAGAGCAGTGGCAAACAGCATGCGAGAAGCGCCAGATTCTGCACAGAGCACCATTCATCCGGAGCCTCTCTCAACTCATGGGCCATCTCAGGACAACGACACCGACTGGGGGTAC
>ADF59220
ATGTCTTCTGTATTCGATGAGTACGAGCAGCTCCTCGCAGCTCAGACTCGCCCCAACGGAGCTCTTGGCGGGGGAGAGAAGGGGAGTACCTTAAAAGTAGAAGTCCCGGTATTCACTCTCAACAGTGACGACCCAGAAGATAGATGGAACTTTGCAGTATTTTGTCTTCGGATCGCTGTCAGCGAGGATGCCAATAAACCACTCAGGCAGGGTGCTCTCATGTCTCTCTTATGCTCCCACTCCCAAGTGATGAGGAACCATGTTGCCCTTGCAGGGAAACAGAATGAGGCCACACTGGCTGTTCTTGAGATCGATGGTTTTACCAACGGCGTGCCACAGTTCAACAACAGGAGTGGAGTGTCCGAAGAGAGAGCACAGAGATTTATGATGATAGCAGGCTCTCTCCCCCGGGCATGCAGCAACGGTACCCCGTTCGTCACAGCTGGGGTTGAAGACGATGCACCAGAAGACATCACTGATACCCTAGAGAGGATTCTCTCTATCCAGGCTCAAGTATGGGTCACGGTGGCCAAGGCCATGACTGCATATGAGACAGCAGATGAGTCAGAAACAAGAAGAATCAATAAGTACATGCAGCAAGGCAGGGTCCAGAAGAAGTACATCCTCCATCCTGTATGCAGGAGTGCAATCCAACTCACAATCAGACAGTCTCTGGCGGTTCGCATTTTCCTGGTCAGTGAGCTTAAGAGAGGCCGTAACACGGCAGGTGGGACTTCCACCTATTACAACTTGGTAGGGGATGTAGACTCATATATTAGGAACACCGGGCTTACTGCGTTCTTCCTGACACTTAAGTATGGAATTAACACCAAGACATCAGCCCTTGCGCTTAGCAGCCTTTCAGGAGATATCCAAAAAATGAAGCAGCTCATGCGCTTGTACCGAATGAAAGGAGATAATGCGCCTTATATGACATTGCTCGGTGACAGTGACCAGATGAGCTTTGCGCCCGCAGAGTACGCACAACTTTACTCCTTTGCCATGGGTATGGCGTCAGTCCTAGACAAAGGAACTGGTAAATACCAATTTGCCAGGGACTTTATGAGCACATCATTCTGGAGACTTGGAGTAGAGTACGCCCAGGCTCAAGGAAGTAGCATCAATGAGGATATGGCTGCCGAGCTAAAGCTAACCCCAGCAGCAAGGAGAGGCCTAGCGGCCGCTGCCCAACGAGTGTCTGAGGATACCAGCAGCATAGACATGCCCACTCAACAAGCCGGAGTCCTTACTGGACTCAGTGAGGGGGGATCCCAAGCCCCACAAGGTGGATCAAACAGATCACAAGGGCAACCGGACACCGGGGATGGGGAGACCCAATTTCTGGATCTGATGAGAGCGGTGGCAAATAGCATGAGAGAAGCGCCAAACTCCGCGCAAGGCACCCCCCAATCGGGGCCTCCCCCACCTCCTGGGCCGTCCCAAGACAATGACACCGACTGGGGGTAC
>AEA10390
ATGTCGTCTGTTTTCGATGAATACGAGCAGCTCCTCGCTGCTCAGACCCGCCCTAACGGAGCTCATGGAGGGGGAGAGAAAGGGAGCACTTTAAAAGTTGAGATCCCAGTATTTACCCTAAACAGTGATGATCCAGAGGATAGATGGAACTTTGCGGCATTCTGTCTTCGGATTGCTGTTAGCGAGGATGCCAACAAACCGCTCAGGCAAGGTGCTCTTATATCCCTCTTATGCTCCCATTCTCAGGTGATGAGAAACCATGTTGCCCTTGCAGGGAAACAGAATGAGGCCACACTGGCTGTTCTTGAGATCGATGGTTTTGCTAACAGTGTGCCCCAGTTCAACAATAGGAGTGGAGTGTCCGAGGAGAGAGCACAGAGATTCATGGTAATCGCAGGATCTCTCCCTCGGGCATGCAGCAACGGTACTCCGTTTGTCACGGCTGGGGTTGAAGATGATGCACCAGAAGATATCACTGACACTCTGGAAAGGATCCTATCTGTCCAAGTCCAGGTATGGGTCACGGTAGCAAAGGCCATGACTGCATATGAGACAGCAGATGAGTCAGAAACAAGAAGAATAAATAAGTATATGCAGCAAGGTAGAGTTCAGAAGAAGTACATCCTTCATCCTGTATGCAGGAGTGCAATTCAACTCACAATCAGACATTCTCTGGCAGTCCGTATTTTCCTGGTTAGTGAGCTCAAGAGGGGCCGTAATACAGCAGGTGGGAGCTCTACATATTACAACTTGGTCGGGGATGTAGACTCATACATCAGAAACACCGGGCTTACTGCATTTTTCCTAACACTCAAATATGGAATCAATACCAAGACGTCAGCCCTCGCACTCAGCAGCCTCACAGGTGATATCCAAAAAATGAAACAGCTCATGCGTTTATATCGGATGAAAGGTGAAAATGCACCATACATGACATTGTTAGGTGACAGTGACCAGATGAGCTTTGCACCAGCTGAATACGCACAACTTTATTCTTTTGCCATGGGCATGGCATCAGTCTTAGATAAGGGAACTGGCAAGTACCAATTTGCCAGGGACTTTATGAGCACATCATTCTGGAGACTTGGAGTAGAGTATGCTCAGGCTCAGGGAAGTAGTATCAATGAGGACATGGCTGCTGAGTTAAAACTAACCCCGGCAGCAAGGAGAGGCCTGGCAGCTGCTGCCCAACGAGTATCTGAAGAAATCGGCAGCATGGACATTCCTACTCAACAAGCAGGAGTCCTCACCGGGCTCAGTGACGAAGGCCCCCGCACTCCACAGGGCGGATCAAACAAGCCGCAAGGGCAACCAGATGCTGGGGATGGGGAGACCCAATTCTTGGATTTTATGAGAACAGTGGCAAACAGCATGCGGGAAGCGCCAAATCCTGTACAGAGCACCACCCATCTAGAGCCTCCCCCAACCCCTGGGGCATCCCAAGACAACGACACTGACTGGGGGTAT
>ACT22888
ATGTCTTCTGTATTTGACGAATACGAGCAGCTTCTCGCGGCTCAGACTCGCCCTAATGGAGCTCATGGCGGAGGAGAGAAAGGGAGCACCTTAAAAGTAGAAGTCCCGGTTTTCACTCTTAATAGTGATGATCCTGAAGACAGGTGGAACTTTGCGGTATTCTGTCTCAGGATTGCTGTTAGCGAAGATGCCAACAAACCACTCAGGCAAGGTGCTCTCATATCTCTCTTATGCTCTCACTCACAGGTGATGAGGAACCATGTTGCCCTTGCGGGTAAACAGAATGAGGCCACACTGGCCGTTCTTGAGATTGATGGTTTTGCCAACGGTGTGCCCCAATTCAATAATAGGAGTGGAGTGTCTGAAGAGAGAGCACAGAGGTTCATGATGATAGCGGGTTCTCTCCCTCGAGCATGCAGCAATGGTACCCCATTCGTCACAGCTGGAGCAGAGGATGATGCACCTGAAGACATCACCGATACCCTAGAGAGGATCCTTTCTATCCAGGCTCAAGTGTGGGTCACAGTAGCAAAGGCCATGACTGCATATGAGACAGCAGATGAGTCAGAAACGAGAAGGATCAATAAGTATATGCAGCAAGGTAGGGTCCAGAAGAGGTACATCCTCTACCCTGTATGCAGGAGCGCAATCCAACTTACGATCAGACAGTCTCTTGCAGTCCGCATCTTCCTGGTTAGCGAGCTTAAGAGAGGCCGCAACACAGCAGGAGGGACCTCCACTTATTACAACTTGGTGGGGGATGTAGACTCATACATCAGGAACACCGGGCTTACTGCATTCTTCCTGACACTCAAGTACGGAATCAACACCAAGACATCAGCCCTTGCACTTAGTAGCCTCACAGGTGACATCCAGAAGATGAAGCAGCTCATGCGCTTGTATCGGATGAAAGGAGATAATGCACCGTACATGACATTGCTTGGTGACAGTGACCAGATGAGCTTTGCACCTGCTGAGTATGCGCAACTTTACTCCTTTGCCATGGGTATGGCATCAGTCCTAGATAAAGGGACTGGCAAGTATCAATTCGCCAGAGACTTTATGAGCACGTCATTCTGGAGACTCGGAGTAGAGTATGCTCAGGCTCAGGGAAGTAGCATCAACGAGGATATGGCCGCCGAGCTAAAACTAACCCCAGCGGCAAGGAGAGGCCTGGCAGCTGCTGCCCAACGAGTATCTGAGGAGACCAGCAACATAGACATGCCCACTCAACAAGCCGGAGTCCTCACTGGGCTCAGCGAGGGAGGCTCCCAAGCTCCGCAAGGTGGACCGAACAGATCTCAAGGGCAACCAGACGCCGGGGATGGGGAGACCCAATTCCTGGATCTGATGAGAGCAGTGGCAAACAGCATGAGGGAAGCGCCAAGCTCTGCACAGGGTACACCTCAACCAGGCCCTCCCCCAACTCCTGGGCAATCCCAAGAGAACGACACCGATTGGGGGTAC
>ADH10208
ATGTCGTCTGTCTTCGATGAATACGAGCAGCTCCTAGCTGCTCAGACTCGCCCTAACGGAACTCATGGAGGAGGAGAGAAAGGGAGCACTTTAAAAGTTGAGGTCCCAGTATTTACCCTTAACAGTGATGATCCAGAGGATAGATGGAATTTTGCGGTATTCTGTCTTCGGATTGCTGTTAGCGAGGATGCCAACAAACCACTCAGGCAAGGTGCTCTTATATCCCTCTTATGCTCCCATTCTCAGGTGATGAGAAACCACGTTGCCCTTGCAGGGAAGCAGAATGAGGCCACACTGGCTGTTCTTGAGATCGACGGCTTTACCAACAGTGTGCCCCAGTTCAACAATAGGAGTGGAGTGTCTGAAGAGAGAGCACAAAGATTCATGGTAATAGCAGGATCTCTCCCTCGGGCATGCAGCAATGGTACTCCGTTTGTCACAGCTGGGGTTGAAGATGATGCACCAGAAGATATCACTGACACTCTGGAAAGAATCCTATCTATCCAAGTTCAGGTATGGGTCACAGTAGCAAAGGCCATGACTGCATATGAGACAGCAGATGAGTCGGAAACAAGAAGAATAAACAAATATATGCAGCAAGGTAGAGTTCAGAAGAAGTACATCCTTCACCCCGTATGCAGGAGTGCAATTCAACTCACAATCAGACATTCTCTGGCAGTCCGTATTTTCCTAGTCAGTGAGCTCAAGAGGGGCCGCAATACAGCAGGTGGGAGCTCTACATATTACAACTTAGTCGGGGATGTAGACTCATACATCAGAAACACCGGGCTTACTGCATTCTTCTTAACACTCAAATATGGAATCAATACCAAGACGTCAGCCCTCGCACTCAGCAGCCTCACAGGTGATATCCAAAAAATGAAACAGCTCATGCGTTTATATCGGATAAAAGGTGAAAATGCACCATACATGACATTGTTAGGTGACAGTGACCAGATGAGCTTCGCACCAGCTGAGTATGCACAACTTTATTCTTTTGCCATGGGCATGGCATCAGTCTTGGATAAGGGAACTGGCAAGTACCAATTTGCCAGGGACTTTATGAGCACATCATTCTGGAGACTCGGAGTGGAGTATGCTCAGGCTCAGGGAAGTAGTATCAATGAGGACATGGCTGCTGAGCTAAAACTAACCCCGGCAGCAAGGAGAGGCCTGGCAGCTGCCGCCCAACGAGTATCTGAAGAAATTGGCAGTATGGATATTCCTACTCAACAAGCGGGGGTCCTCACCGGGCTCAGTGACGAAGGCCCCCGAGCCCCACAGGGCGGATCAAACAAGCCGCAAGGGCAACCGGATGCCGGGGATGGGGAGACCCAATTCTTGGATTTTATGAGAGCAGTGGCGAACAGCATGCGGGAAGCGCCAAATCCCGCACAGAGCACCACCCATCCAGAGCCTCCCCCAACCCCTGGGGCATCCCAAGACAACGACACTGACTGGGGGTAC
>AGL09129
ATGTCGTCTGTTTTCGACGAATACGAGCAGCTCCTTGCTGCTCAGACCCGCCCTAACGGAGCTCATGGAGGGGGAGAGAAAGGGAGCACTTTAAAAGTTGAGGTCCCAGTATTTACCCTAAACAGTGATGATCCAGAGGATAGATGGAACTTTGCGGTATTCTGTCTTCGGATTGCTGTTAGCGAGGATGCCAACAAACCACTCAGGCAAGGTGCTCTTATATCCCTCTTATGCTCCCATTCTCAAGTGATGAGAAACCATGTTGCCCTTGCAGGGAAACAGAATGAGGCCACACTGGCTGTTCTTGAGATCGATGGTTTTGCTAACAGTGTGCCCCAATTCAACAATAGGAGTGGAGTGTCCGAGGAGAGAGCACAGAGATTCATGGTAATCGCAGGATCTCTCCCTCGGGCATGCAGCAACGGTACTCCGTTTGTCACGGCTGGGGTTGAAGACGATGCACCAGAAGATATCACTGACACTCTGGAAAGGATCCTATCTGTCCAAGTCCAGGTATGGGTCACAGTAGCAAAGGCCATGACTGCATATGAGACAGCAGATGAGTCAGAAACAAGAAGAATAAATAAGTATATGCAGCAAGGTAGAGTTCAGAAGAAGTACATCCTTCATCCTGTATGCAGGAGTGCAATTCAACTCACAATCAGACATTCTCTGGCAGTCCGTATTTTCCTGGTTAGTGAGCTCAAGAGGGGCCGCAATACAGCAGGTGGAAGCTCTACATATTACAACTTGGTCGGGGATGTAGACTCATACATCAGAAACACCGGGCTTACTGCATTTTTCCTAACACTCAAATATGGAATCAATACTAAGACGTCAGCCCTCGCACTCAGCAGCCTCACAGGTGATATCCAAAAAATGAAACAGCTCATGCGTTTATATCGGATGAAAGGTGAAAATGCACCATACATGACATTGTTAGGTGACAGTGACCAGATGAGCTTTGCACCAGCCGAATATGCACAACTTTATTCTTTTGCCATGGGCATGGCATCAGTCTTAGATAAGGGAACTGGCAAGTACCAATTTGCCAGGGACTTTATGAGCACATCATTCTGGAGACTTGGAGTAGAGTATGCTCAGGCTCAGGGAAGTAGTATCAATGAGGACATGGCTGCTGAGTTAAAACTAACCCCGGCAGCAAGGAGAGGCCTGGCAGCTGCTGCCCAACGAGTATCTGAAGAAATCGGCAGCATAGATATTCCTACTCAACAAGCAGGAGTCCTCACCGGGCTCAGTGACGAAGGCCCCCGAACTCCGCAGGGCGGATCAAACAAGCCGCAAGGGCAACCAGATGCTGGGGATGGGGAGACCCAATTCCTGGATTTTATGAGAGCAGTGGCGAACAGCATGCGGGAAGCGCCAAATCCTGCACAGAGCACCACCCATCTAGAGCCTCCCCCAACCCCTGGGGCATCCCAAGACAACGACACTGACTGGGGGTAC
>ACV74275
ATGTCGTCTGTCTTTGAAGAGTATGAGCAGCTCCTCGCTGCTCAAACTCGCCCTAATGGAACTCACGGAGGAGGAGAGAAAGGGAGCACTTTAAAAGTTGAGGTCCCAGTATTCACTCTTAACAGTGATGATCCAGAAGATAGATGGAATTTTGCGGTATTCTGTCTTCGGATTGCTGTTAGTGAGGATGCCAACAAACCGCTCAGGCAAGGTGCTCTCATATCCCTCTTATGCTCCCATTCTCAAGTGATGAGAAACCATGTTGCCCTCGCAGGGAAACAGAATGAGGCCACACTGGCTGTTCTTGAGATCGACAGTTTTAGCAACAGTGTGCCACAGTTCAACAACAGGAGTGGAGTGTCTGAAGAGAGAGCACAGAGATTCATGGTGATAGCAGAGTCTCTCCCTCGGGCATGCAGTAACAGTACTCCATTCGTTACAGCCGGAGTTGAAAATGATGTGCCAGAAGATATCACTGACACTCTGGAAAGAATCTTATCCATCCAGGCTCAGGTATGGGTCACAGTAGCAAAAGCCATGACTGCATATGAGACAGCAGATGAGTCAGAAACAAGAAGGATCAACAAGTATATGCAGCAAGGTAGAGTCCAGAAGAAGTACATCCTCCATCCTGTATGCAGGAGTGCAATTCAACTTACAATCAGACATTCTCTAGCAGTCCGCATTTTTCTAGTTAGTGAGCTTAAGAGAGGCCGCAATACAGCAGGTGGGAGCTCCACGTATTACAATTTAGTTGGGGATGTAGACTCATACATAAGGAACACCGGGCTTACCGCATTCTTCCTGACACTCAAGTATGGAATCAATACCAAGACATCAGCCCTTGCACTCAGCAGCCTCACAGGTGATATCCAAAAAATGAAACAGCTCATGCGTTTATATCGGATGAAAGGAGAAAATGCACCGTACATGACATTGCTAGGCGATAGCGACCAGATGAGCTTCGCACCAGCTGAATATGCACAACTCTATTCTTTTGCCATGGGCATGGCATCGGTCTTAGACAAGGGAACTGGTAAATACCAATTCGCCAGAGACTTCATGAGTACATCATTCTGGAGACTCGGAGTGGAGTATGCTCAGGCTCAGGGGAGTAGCATCAATGAGGATATGGCTGCTGAGCTGAAACTAACTCCAGCAGCAAGGAGGGGCCTGGCAGCTGCTGCCCAACGAGTATCTGAGGAAATTGGCAATGTGGATATTCCTACTCAACAGGCCGGGGTCCTCACCGGGCTCAGCAACGAAGGTCCCCGAGCTCCGCAGAGTGGACCGAGCGGGTCGCAAGGGCAACCAGATGCCCGGGATGGGGAGGCCCAATTCCTGGACCTGATGAGAGCAGTGGCAAACAGCATGCGAGAAGCACCTGACTCTGCACAGAGCACCATCCAACCGGAGCCTTTCCCAACTCATGAGCCATCTCAGGACAACGATACCGACTGGGGGTAC
>ACY37949
ATGTCGTCCGTATTCGATGAATACGAGCAGCTCCTCGCTGCTCAGACTCGTCCTAATGGAGCTCACGGAGGGGGAGAGAGAGGGAGCACTTTAAAAGTTGAGGTCCCAGTATTCACTCTTAACAGTGACGATCCAGAAGATAGATGGAATTTTGCGGTATTCTGTCTTCGGATTGCTGTTAGCGAGGATGCCAACAAACCGCTCAGGCAAGGTGCTCTCATATCCCTTTTATGCTCCCATTCCCAAGTGATGAGGAACCATGTTGCCCTTGCAGGAAAACAGAATGAGGCCACACTGGCTGTTCTTGAAATCGATGGTTTTACCAACAGCGTGCCCCAGTTCAACAACAGGAGTGGAGTGTCTGAGGAGAGAGCACAGAGATTCATGGTAATAGCAGGGTCCCTCCCTCGGGCATGCAGTAACGGTACTCCATTCGTCACGGCTGGGGTTGAAGATGATGCACCAGAAGATATCACTGATACTCTGGAAAGAATCTTATCTATCCAGGCTCAAGTATGGGTCACAGTAGCAAAGGCTATGACCGCGTATGAGACAGCAGATGAGTCGGAAACAAGAAGAATCAATAAGTATATGCAGCAAGGCAGGGTCCAGAAGAAGTGCATCCTCCACCCCGTATGTAGGAGTGCGATTCAACTCACAATCAGACATTCTCTGGCAGTCCGTATTTTCTTAGTCAGCGAACTTAAGAGGGGCCGCAATACGGCAGGTGGGAGCTCCACATATTACAACTTAGTAGGGGATGTAGACTCATACATCAGGAACACTGGGCTTACTGCATTCTTCCTGACACTTAAATATGGAATTAACACTAAGACATCAGCCCTAGCACTCAGCAGCCTCACAGGCGATATCCAAAAAATGAAGCAGCTCATGCGTTTATATCGGATGAAGGGAGAAAATGCGCCGTACATGACATTGCTAGGTGACAGTGATCAGATGAGCTTTGCACCAGCTGAGTATGCACAGCTTTACTCTTTTGCCATGGGCATGGCGTCAGTCTTGGATAAAGGAACTGGTAAATACCAATTTGCCAGAGATTTTATGAGCACATCATTCTGGAGACTCGGAGTGGAGTATGCTCAGGCGCAGGGGAGTAGCATCAATGAGGACATGGCTGCTGAGCTAAAATTAACCCCGGCAGCAAGGAGGGGCCTGGCAGCTGCTGCCCAACGAGTGTCTGAGGAAGCTGGCAGCGTGGATATTCCTACTCAACAAGCCAGAGTCCTCACTGGGCTCAGCGACGGAAGCCCCCGAGCCTCACAAGGCAGATCGAACGAGCCGCAAGGGCAACCAGACGTCGGAGATGGAGAGACCCAATTCTTGGACTTGATGAGAGCAGTGGCGAATAGCATGCGAGAAGCACCAAACTCCTCACAGAGCACCACCCATCCGGAGCCTCCCCCAACTCCTGGGCCATCACAAGACAACGACACTGACTGGGGGTAC
>AFQ37781
ATGTCATCTGTCTTTGACGAATACGAGCAGCTCCTTGCTGCCCAGACCCGCCCTAACGGAACTCACGGAGGAGGAGAGAAAGGGAGCACCTTAAGAGTTGAGGTCCCAGTATTCACCCTTAACAGTGATGATCCGGAGGATAGATGGAATTTCGCGGTATTCTGTCTTCGGATTGCTGTTAGTGAGGATGCCAACAAACCACTCAGGCAAGGTGCTCTTATATCCCTCTTATGCTCCCATTCTCAGGTGATGAGAAACCATGTTGCCCTTGCAGGGAAACAGAACGAGGCCACGTTGGCTATTCTTGAGATCGACGGTTTTACCAATAATGTGCCCCAATTCAACAATAGGAGTGGAGTATCTGAGGAGAGAGCACAGAGATTCATGGTAATAGCAGGATCTCTTCCTCGGGCATGCAGTAACGGTACCCCGTTCGTCACGGCTGGGGTTGAAGATGATGCACCAGAAGATATCACTGACACTCTGGATAGAATCCTATCTATTCAAGCTCAGGTATGGGTTACAGTAGCAAAGGCCATGACTGCATATGAAACAGCAGATGAATCAGAAACAAGAAGAATAAATAAGTATATGCAGCAAGGTCGAGTTCAGAAGAAGTACATCCTTCACCCTGTATGCAGGAGTGCAATTCAACTCACGATCAGACATTCTCTGGCAGTCCGTATTTTCCTGGTTAGTGAACTCAAAAGGGGCCGCAATACAGCAGGTGGGAGCTCTACATATTACAACTTGGTTGGGGATGTAGACTCATACATCAGAAACACCGGGCTTACTGCATTCTTCCTAACACTCAAATATGGAATCAATACCAAGACGTCAGCCCTTGCACTCAGCAGCCTCACAGGTGATATCCAGAAAATGAAACAGCTCATGCGTTTGTATCGGATGAAAGGTGAAAATGCACCGTACATGACATTGTTAGGTGACAGTGACCAGATGAGTTTCGCACCAGCTGAGTATGCACAACTTTATTCTTTCGCCATGGGTATGGCATCAATCCTAGACAAGGGGACTGGCAAGTACCAGTTTGCCAGGGACTTCATGAGCACATCATTCTGGAGACTCGGAGTAGAGTATGCTCAGGCTCAGGGAAGTAGTATTAATGAAGACATGGCTGCTGAGCTTAAACTAACCCCGGCAGCAAGGAGAGGCCTGGCAGCTGCTGCCCAACGAGTATCCGAAGAGATCGGCAGTATGGATATTCCTACCCAACAGGCAGGGGTCCTCACCGGACTCAGTGATGAAGGCCCACGAGCTTCACAGGGCGTCTCGAATAAGCCGCAAGGGCAACCGGATACCGGGGATGGAGAGACCCAATTCTTGGACTTTATGAGAGCAGTGGCGAACAGCATGCGGGAAGCACCAAATCCCGCACAGAGCACCACCAATCCGGAGCCTCCCCCAACTCCCGGGCCATCCCAAGACAACGACACCGACTGGGGGTAC
>ADI78952
ATGTCGTCCGTATTTGACGAATACGAGCAACTCCTCGCTGCTCAGACTCGCCCTAATGGAGCCCACGGAGGAGGAGAGAAAGGGAGCACTTTGAAAGTTGAGGTCCCAGTATTTACTCTTAATAGTGACGATCCAGAAGATAGATGGAATTTTTCAGTATTCTGTCTTCGGATTGCCGTTAGTGAGGATGCCAACAAGCCACTCAGGCAAGGTGCTCTTATATCCCTCTTATGCTCCCATTCTCAAGTGATGAGGAACCATGTTGCCCTTGCAGGGAAACAGAATGAGGCCACACTGGCTATTCTTGAGATTGATGGGTTTGCCAACAGCACACCCCAGTTCAACAACAGGAGTGGAGTGTCCGAGGAGAGAGCACAGAGATTCATGGTGATAGCCGGGTCTCTCCCTCGGGCATGCAGCAACGGTACTCCGTTCGTCACAGCCGGGGTTGAAGATGATGCACCAGAAGACATCACTGACACTCTGGAAAGGATCCTATCTATCCAGGCTCAGGTATGGGTCACAGTAGCGAAGGCTATGACTGCATATGAGACAGCAGATGAGTCGGAAACAAGAAGAATCAATAAGTATATGCAGCAAGGCAGAGTCCAAAAGAAATACATCCTCCACCCTGTATGCAGGAGTGCAATTCAACTCACAATCAGGCATTCTTTGGCAGTTCGCATTTTCTTAGTTAGCGAGCTTAAGAGAGGCCGCAATACGGCAGGTGGGAGCTCCACATATTACAACTTAGTAGGGGATGTAGACTCATACATCAGGAACACTGGGCTTACTGCATTCTTCTTGACACTCAAATATGGAATTAATACCAAGACGTCAGCTCTTGCACTCAGCAGCCTCACAGGCGATATCCAAAAAATGAAGCAGCTCATGCGTTTATATCGGATGAAGGGAGAAAATGCACCGTACATGACATTGCTAGGCGACAGTGACCAGATGAGCTTTGCACCAGCTGAGTATGCACAACTTTATTCTTTTGCCATGGGCATGGCATCAGTCTTAGATAAAGGAACTGGCAAATACCAATTCGCCAGAGACTTTATGAGCACATCATTCTGGAGACTTGGGGTAGAATATGCTCAGGCTCAGGGGAGTAGCATCAATGAGGACATGGCTGCTGAGCTAAAACTAACCCCGGCAGCAAGGAGAGGCCTGGCAGCTGCTGCCCAACGAGTGTCCGAGGAAATTGGCAGCATGGATGTTCCTACTCAACAGGCCGGGGTCCTCACTGGACTCAGTGACGGAGGCCCCCAAGCCCCACAGGGCGGATCGAACAAGTCGAAAGGGCAACCGGATGCCGGGGACGGAGAGACCCAATTCTTGGATTTGATGAGAGCGGTGGCAAATAGCATGCGAGAAGCACAAAATTCCGCACCGAGCACCACCCATCCAGAGCCTCCCCCAACTCCTGGGCCATCCCCAGACAACGACACCGACTGGGGGTAC
>AFQ37787
ATGTCGTCTGTCTTCGACGAATACGAGCAGCTCCTCGCTGCTCAGACCCGCCCTAACGGAACTCATGGAGGGGGGGAGAAAGGGAGCACTTTAAAAGTTGAGGTTCCAGTATTTACCCTTAACAGTGATGATCCAGAGGATAGATGGAACTTTGCGGTATTCTGTCTTCGGATTGCTGTTAGCGAGGATGCCAACAAACCACTTAGGCAAGGTGCTCTTATATCCCTCTTATGCTCCCACTCTCAGGTGATGAGGAACCACGTTGCCCTTGCAGGGAAACAGAATGAGGCTACACTGGCTGTTCTTGAGATCGATAGTTTTGCCAACAGTGTGCCCCAGTTCAACAATAGGAGTGGAGTGTCTGAGGAAAGAGCACAGAGATTCATGGTAATAGCAGGATCTCTCCCTCGGGCATGCAGCAACGGTACTCCGTTTGTCACAGCTGGGGTTGAAGATGATGCACCAGAAGATATCACTGACACTCTGGAAAGAATTCTATCTATCCAGGCTCAGGTATGGGTCACAGTAGCGAAGGCTATGACTGCATATGAGACAGCAGATGAGTCGGAAACAAGAAGAATAAATAAGTATATGCAGCAAGGTAGAGTTCAGAAGAAATACATCCTTCACCCTGTATGCAGGAGTGCAATTCAACTCACAATCAGACATTCTCTGGCAGTCCGTATTTTCCTAGTTAGTGAGCTCAAGAGGGGCCGCAATACAGCAGGTGGGAGCTCTACATATTACAACTTGGTCGGGGATGTAGACTCATACATCAGAAACACCGGGCTTACTGCATTTTTCCTAACACTCAAATATGGAATCAATACCAAGACGTCAGCCCTCGCACTCAGCAGCCTCACAGGTGATATCCAAAAAATGAAACAGCTCATGCGTTTATATCGGATGAAAGGTGAAAATGCACCATACATGACATTGTTAGGTGACAGTGACCAGATGAGCTTTGCACCAGCTGAGTATGCACAACTTTATTCTTTTGCCATGGGCATGGCATCAGTCTTAGATAAGGGAACTGGCAAGTACCAATTCGCCAGGGACTTTATGAGCACATCATTCTGGAGACTTGGAGTAGAGTATGCTCAGGCTCAGGGAAGTAGCATCAATGAGGACATGGCTGCTGAGCTAAAACTAACCCCGGCAGCGAGGAGAGGCCTGGCAGCTGCTGCCCAGCGAGTATCCGAGGAAATCGGCAGCATGGACATTCCCACTCAACAGGCGGGAGTCCTCACCGGGCTCAGTGACGAAGGCCCCCGAACTCCACAGGGCGGATCAAACAAGCCGCAAGGGCAACCGGATGCCGGGGATGGGGAGACCCAATTCTTGGATTTTATGAGAGCAGTGGCGAACAGCATGCGGGAAGCGCCAAATCCCGCACAGAGCACCACCCATCCAGATCCTCCCCCAACCCCTGGGGCATCCCAAGACAACGACACCGACTGGGGGTAC
>AEL75035
ATGTCTTCCGTATTTGACGAGTACGAACAGCTCCTCGCGGCTCAGACTCGCCCTAATGGAGCTCACGGAGGAGGAGAGAAGGGGAGCACCTTAAAAGTTGAAGTCCCGGTATTCACTCTTAACAGTGACGACCCAGAAGATAGATGGAACTTTGCAGTATTCTGTCTTAGGATTGCTGTTAGCGAAGATGCCAACAAACCACTCAGACAAGGTGCTCTCATATCTCTCTTATGCTCCCATTCTCAAGTGATGATGAACCATGTCGCCCTTGCAGGGAAACAGAATGAGGCCACACTGGCTGTTCTTGAGATCGATGGTTTCACCAACAGCGTGCCTCAATTCAACAACAGGAGTGGAGTGTCTGAGGAGAGAGCACAGAGATTCTTGATGATAGCAGGGTCCCTCCCTCGGGCATGCAGCAACGGTACCCCGTTCATCACAGCTGGGGTTGAAGATGATGCACCAGAAGACATCACTGATACTCTGGAAAGAATCATCTCTATCCAGGCTCAAGTATGGGTCACGGTAGCAAAGGCCATGACTGCATATGAGACAGCGGATGAGTCGGAAACAAGAAGAATCAATAAGTATATGCAGCAAGGCAGAGTCCAGAAGAAGTACATCCTCCACCCCGTATGTAGGAGCGCAATTCAACTCACGATTAGACAATCTCTGGCAGTCCGCATTTTCTTGGTTAGCGAGCTTAAGAGAGGCCGCAACACGGCAGGTGGAAGTTCCACTTATTATAGCTTGGTAGGGGACATAGACTCATACATCAGGAACACCGGGCTTACTGCATTCTTCCTGACACTCAAGTATGGAATCAACACCAAGACATCAGCCCTTGCACTCAGCAGCCTCGCAGGCGATATCCAAAAAATGAAGCAGCTCATGCGTCTATATCGGATGAAAGGAGATAATGCGCCGTACATGACACTGCTCGGTGACAGTGACCAGATGAGCTTTGCACCGGCTGAGTATGCACAACTCTACTCTTTTGCAATGGGTATGGCATCCGTCCTAGACAAAGGAACTGGCAAGTACCAGTTCGCCAGAGACTTTATGAGCACATCATTCTGGAGACTTGGAGTAGAGTATGCTCGGGCTCAGGGAAGCAGCATCAATGAGGATATGGCTGCCGAGCTAAAGCTGACCCCAGCGGCAAGGAGGGGCCTGGCAGCTGCTGCCCAACGAGCGTCCGAGGAGACCGGCAGCATGGACATTCCCACTCAACAAGCTGGGGTCCTCACAGGGCTCAGCGACGGAGGCCCTCAAGCCCCACAAGGTGGACTGAACAGGTCGCAAGGGCAACCGGACGCCGGAGATGGGGAGACCCAATTTTTAGATTTGATGAGAGCAGTGGCAAATAGTATGAGAGAAGCGCCAAACTCTGTGCAGAACACCACTCAGCAGGAGCCTCCATCTACTCCTGGGCCATCTCAGGACAACGACACCGACTGGGGATAC
>AER92754
ATGACGTCTATCTTCGATGAATATGAGCAGCTCCTCGCTGCTCAGACCCGCCCCAATGGAACCCACGGAGGAGGAGAGAAAGGGAGCACTTTAAAAGTTGAAGTCCCAGTGTTTACTCTTAACAGTGATGATCCAGAGGATAGATGGAATTTTGCGGTATTCTGTCTTCGGATCGCTGTTAGCGAGGATGCCAACAAACCACTCAGACAAGGTGCTCTTATATCTCTCTTATGCTCTCATTCTCAAGTGATGAGAAATCATGTTGCCCTTGCAGGGAAACAGAATGAGGCCACACTGGCTGTTCTTGAGATCGATGGTTTTACCAATAGTGTGCCCCAGTTCAACAACAGGAGTGGAGTGTCTGAGGATAGAGCGCAGAGATTCATGGTAATAGCAGGGTCTCTCCCTCGAGCGTGTAGTAACGGTACTCCGTTTGTCACAGCTGGGGTTGAAGATGATGCACCAGAAGATATCACTGACACTCTTGAAAGAATCCTGTCTATCCAAGCTCAGGTATGGGTCACAGTAGCAAAGGCCATGACTGCATACGAGACAGCAGATGAATCAGAAACAAGAAGAATCAATAAGTATATGCAGCAGGGTAGAGTTCAGAAGAGATACATCCTCCACCCCGTGTGCAGGAGTGCAATTCAACTCACAATCAGACATTCCCTGGCAGTCCGTATTTTCTTAGTTAGTGAGCTCAAGCGAGGCCGCAATACAGCAGGTGGGAGCTCCACATATTACAACTTAGTCGGGGATGTGGACTCGTACATCAGAAACACCGGGCTTACTGCATTCTTCCTAACACTCAAGTATGGAATCAATACCAAGACGTCAGCCCTTGCACTCAGCAGCCTCACAGGTGATATCCAAAAGATGAAACAGCTCATGAGGTTATATCGGATGAAAGGGGAAAATGCACCGTATATGACTTTGTTAGGTGACAGTGACCAGATGAGTTTTGCACCAGCTGAGTATGCACAACTTTATTCTTTTGCCATGGGTATGGCATCAGTCTTGGATAAGGGAACTGGCAAATACCAATTTGCCAGGGACTTTATGAGTACATCATTCTGGAGACTTGGGGTAGAGTATGCCCAGGCTCAAGGAAGTAGCATCAATGAGGACATGGCTGCTGAGCTAAAACTAACCCCAGCGGCAAGGAGAGGCCTGGCGGCTGCTGCCCAACGAGTATCCGAAGAGATCAGCAGCGTGGATATTCCCACTCAACAGGCAGGGGTCCTCACCGGACTCAGCAGTGAAAGCCCCCGCGCACCACAGGGCGGACCGAACAAGCTGCAAGGGCAACCAGATGCTGGGGATGGGGAGACCCAATTCATGGATCTGATGAGAGCGGTGGCAAACAGCATGCGAGAAGCACCAACTCCTGCACAGAGCACCACCCATCTGGAGCCCCCCTCAACTCCTGGCCCATCCCAAGACAACGACACCGACTGGGGTTAC
>AGS48081
ATGTCTTCTGTATTCGATGAGTACGAGCAGCTCCTCGCGGCTCAGACTCGCCCCAATGGAGCTCATGGCGGAGGAGAGAAGGGGAGCACCTTAAAGGTAGAAGTCCCGGTATTCACTCTCAACAGTGATGACCCAGAAGATAGATGGAACTTTGCAGTGTTTTGTCTTCGGATTGCTGTTAGCGAGGATGCCAACAAACCACTTAGGCAAGGTGCTCTCATATCTCTCTTATGTTCCCACTCTCAAGTGATGAGGAACCATGTTGCCCTTGCGGGGAAACAGAATGAGGCCACACTGGCTGTTCTTGAGATCGATGGTTTTACCAACGGCGTGCCCCAGTTCAACAACAGGAGTGGAGTGTCTGAAGAGAGAGCACAGAGATTTATGATGATAGCAGGGTCTCTCCCTCGGGCATGCAGCAACGGTACCCCGTTCGTCACAGCTGGGGTTGAAGATGATGCACCAGAAGACATTACTGATACCCTGGAGAGGATCCTCTCTATCCAGGCTCAAGTATGGGTCACGGTGGCAAAGGCCATGACTGCATATGAGACAGCAGATGAGTCAGAAACAAGAAGAATCAATAAGTACATGCAGCAAGGCAGGGTCCAGAAGAAGTACATCCTCCACCCCGTATGCAGGAGCGCAATCCAACTCACAATCAGACAGTCTCTGGCGGTCCGCATCTTTTTGGTTAGCGAGCTTAAGAGAGGCCGCAACACGGCAGGTGGGACCTCCACCTATTACAACTTGGTGGGGGATGTAGACTCATACATCAGGAACACTGGGCTAACTGCATTCTTCCTGACACTTAAATATGGAATTAACACCAAGACATCAGCCCTTGCACTTAGCAGCCTCTCAGGCGATATCCAGAAAATGAAGCAGCTCATGCGCTTGTATCGGATGAAAGGAGATAATGCGCCGTACATGACATTGCTCGGTGACAGTGACCAGATGAGCTTTGCACCTGCCGAGTATGCACAACTTTACTCCTTTGCCATGGGTATGGCATCAGTCCTAGATAAAGGAACTAGCAAATACCAATTTGCCAGGGACTTTATGAGCACATCATTCTGGAGACTTGGAGTAGAGTACGCTCAGGCTCAAGGAAGTAGCATCAATGAGGATATGGCCGCCGAGCTAAAGCTAACCCCAGCAGCAAGGAGAGGCCTGGCAGCTGCTGCCCAAAGAGTGTCTGAGGAGACCAGCAGCATGGACATGCCCACCCAACAAGCCGGGGTCCTCACTGGACTCAGCGACGGAGGCTCCCAAGCCCCCCAAGGTGCACTGAACAGATCACAAGGGCAACCGGACACCGGGGATGGGGAGACCCAATTTCTGGATCTGATGAGAGCGGTGGCAAATAGCATGAGAGAAGCGCCAAACTCTGCGCAGGGCACCCCTCAACCGGGGCCTCCCCCAACCCCTGGGCCCTCTCAAGACAATGACACCGACTGGGGGTAC
>AFV14959
ATGTCATCAGTCTTTGACGAATACGAGCAGCTCCTCGCTGCTCAGACTCGCCCCAATGGAGCTCACGGAGGGGGAGAGAAAGGGAGCACTTTAAAGGTTGAGGTCCCAGTATTCACTCTTAACAGTGATGATCCAGAAGATAGATGGAATTTTTCGGTATTCTGTCTTCGGATTGCTGTTAGTGAGGATGCCAACAAACCGCTCAGGCAAGGTGCTCTCATATCCCTCTTATGCTCCCATTCTCAAGTGATGAGAAACCATGTTGCCCTTGCAGGGAAACAGAATGAAGCCACACTGGCTGTTCTTGAGATCGACAGTTTTACCAACAGTGTGCCTCAGTTCAACAACAGGAGCGGAGTGTCTGAAGAGAGAGCACAGAGATTCATGGTGATAGCAGAGTCTCTCCCCCGGGCATGCAGTAACAATACTCCGTTCGTTACAGCTGGAGTTGAAAATGATGTGCCAGAAGATATCACTGATACTCTAGAAAGAATCTTATCTATCCAGGCTCAGGTATGGGTCACAGTAGCGAAGGCCATGACTGCATATGAGACAGCAGATGAGTCAGAAACAAGAAGGATTAACAAATATATGCAGCAAGGCAGAGTCCAGAAGAAGTACATCCTCCATCCCGTATGCAGGAGTGCAATTCAACTCACAATCAGACATTCTCTAGCAGTCCGCATTTTTTTAGTTAGTGAGCTTAAGAGGGGTCGCAATACAGCAGGTGGGAGTTCCACGTATTACAACTTAGTTGGGGACGTAGACTCATACATAAGGAACACCGGGCTTACCGCATTCTTCCTGACACTCAAGTATGGAATCAATACCAAGACATCAGCCCTTGCACTCAGCAGCCTCACAGGAGATATCCAAAAAATGAAGCAGCTCATGCGTTTATATCGGATGAAAGGAGAAAATGCACCGTACATGACATTGCTAGGTGACAGCGACCAGATGAGCTTCGCACCAGCTGAATATGCACAACTCTACTCTTTTGCCATGGGCATGGCATCAGTCTTAGATAAGGGAACTGGTAAATACCAATTTGCCAGAGACTTCATGAGTACATCATTCTGGAGACTCGGGGTGGAGTATGCTCAGGCTCAGGGAAGTAGCATCAATGAGGATATGGCCGCTGAATTGAAACTAACTCCAGCAGCAAGGAGGGGCCTGGCAGCTGCCGCCCAACGAGTATCTGAGGAAATTGGCAATATGGATATTCCTACTCAACAGGCCGGGGTCCTTACTGGGCTCAGTGACAAAGGTCCCCGAGCTCCGCAAGGTGGACCGAGCAGGTCGCAAGGGCAACCGGACGCTGGGGACGGGGAGACCCAATTCCTGGACCTGATGAGAGCAGTGGCAAACAGCATGCGAGAAGCGCCAGATTCTGCACAGAGCACCATTCACCCGGAGCCTCTCCCAACTCATGGGCCATCTCAGGACAACGACACAGACTGGGGGTAC
>AGL09189
ATGTCGTCTGTTTTCGACGAATACGAGCAGCTCCTTGCTGCTCAGACCCGCCCCAACGGAGCCCATGGAGGGGGAGAGAAAGGGAGCACTTTAAAAGTTGAGGTCCCAGTATTTACCCTAAACAGTGATGATCCAGAGGATAGATGGAACTTTGCGGTATTCTGTCTTCGGATTGCTGTTAGTGAGGATGCCAATAAACCACTCAGGCAAGGTGCTCTTATATCCCTCTTATGCTCCCATTCTCAGGTGATGAGAAACCATGTTGCCCTTGCAGGAAAACAGAATGAGGCCACACTAGCTGTTCTTGAGATCGATGGTTTTGCTAACAGTGTACCCCAGTTCAACAATAGGAGTGGAGTGTCCGAGGAGAGAGCACAGAGATTCATGGTAATCGCAGGATCTCTCCCTCGGGCATGCAGCAACGGTACTCCGTTTGTCACGGCTGGGGTTGAAGATGATGCACCAGAAGATATCACTGACACTCTGGAAAGGATCCTATCTGTCCAAGTCCAGGTATGGGTCACGGTAGCAAAGGCCATGACTGCATATGAGACAGCAGATGAGTCAGAAACAAGAAGAATAAATAAGTATATGCAGCAGGGTAGAGTTCAGAAGAAGTACATCCTTCATCCTGTATGCAGGAGTGCAATTCAACTCATAATCAGACATTCTTTGGCAGTCCGTATTTTCCTGGTTAGTGAGCTCAAGAGGGGCCGTAATACAGCAGGTGGGAGCTCTACATATTACAACTTGGTCGGGGATGTAGACTCATACATCAGAAATACCGGGCTTACTGCGTTTTTCCTAACACTCAAATATGGAATCAATACCAAGACGTCAGCCCTCGCACTCAGCAGCCTCACAGGTGATATCCAAAAAATGAAACAGCTCATGCGTTTATATCGGATGAAAGGTGAAAATGCACCATACATGACATTATTAGGTGACAGTGACCAGATGAGTTTTGCGCCAGCCGAATATGCACAACTTTATTCTTTTGCCATGGGCATGGCATCAGTCTTAGATAAGGGAACTGGCAAGTACCAATTTGCCAGGGACTTTATGAGTACATCATTCTGGCGACTTGGAGTAGAGTATGCTCAGGCTCAGGGAAGTAGTATCAATGAGGACATGGCTGCTGAGTTAAAACTAACCCCAGCAGCAAGGAGAGGCCTGGCAGCTGCTGCCCAACGAGTATCTGAAGAAATCGGCAGCATGGACATTCCTACTCAACAAGCAGGAGTCCTCACCGGGCTCAGTGACGAAGGCCCCCGAACTCCACAGGGCGGATCAAACAAGCTGCAAGGGCAACCAGATGCTGGGGATGGGGAGACCCAATTCCTGGATTTTATGAGAGCAGTGGCAAACAGCATGCGGGAAGCGCCAAATCCTGCACAGAGCACCACCCATCTAGAGCCTCCCCCGACCCCTGGGGCATCCCAAGACAACGACACTGACTGGGGGTAC
>AEZ00720
ATGTCATCCGTCTTTGACGAATACGAGCAGCTCCTCGCTGCTCAGACTCGCCCTAATGGAGCTCACGGAGGGGGAGAGAAAGGGAGCACTTTAAAAGTTGAGGTCCCAGTATTCACTCTTAACAGTGATGATCCAGAAGATAGATGGAATTTTTCGGTATTTTGTCTTCGGATTGCTGTTAGTGAGGATGCCAACAAACCTCTCAGGCAAGGTGCTCTCATATCCCTCTTATGCTCCCATTCTCAAGTGATGAGAAACCATGTTGCCCTTGCAGGGAAACAGAATGAAGCCACACTGGCTGTTCTTGAGATCGACAGTTTTACCAACAGTGTGCCTCAGTTCAACAACAGGAGCGGAGTGTCTGAAGAGAGAGCACAGAGATTCATGGTGATAGCAGAGTCTCTCCCCCGGGCATGCAGTAACAATACTCCGTTCGTTACAGCTGGAGTTGAGAATGATGTGCCAGAAGATATCACTGACACTCTGGAAAGAATCTTATCTATCCAGGCTCAGGTATGGGTCACAGTAGCAAAGGCCATGACTGCATATGAGACAGCAGATGAGTCAGAAACAAGAAGGATCAACAAGTATATGCAGCAAGGTAGAGTCCAGAAGAAGTACATCCTCCATCCCGTATGCAGGAGTGCAATCCAACTCACAATCAGACATTCTCTAGCAGTCCGCATTTTTTTAGTTAGTGAGCTTAAGAGGGGCCGCAATACGGCAGGTGGGAGTTCCACGTATTACAACTTAGTTGGGGATGTAGACTCATACATAAGGAACACCGGGCTTACCGCATTCTTCCTGACACTCAAGTATGGAATCAATACCAAGACATCAGCCCTTGCACTCAGCAGCCTCGCAGGTGATATCCAAAAAATGAAACAGCTCATGCGTTTATATCGGATGAAAGGAGAAAATGCACCGTACATGACATTGCTAGGTGACAGCGACCAGATGAGCTTCGCACCAGCTGAATATGCACAACTCTACTCTTTTGCTATGGGCATGGCATCAGTCTTAGATAAGGGAACTGGTAAATACCAATTCGCCAGAGACTTCATGAGTACATCATTCTGGAGACTCGGGGTGGAGTATGCTCAGGCTCAGGGGAGTAGCATCAATGAGGATATGGCTGCTGAGCTGAAACTAACTCCAGCAGCAAGAAGGGGCCTGGCAGCTGCTGCCCAACGAGTATCTGAGGAAATTGGCAATGTGGATATTCCTACTCAACAGGCCGGGGTTCTTACTGGGCTCAGCGACAAAGGTCCCCGAGCTCCGCAGGGTGGGCCGAGCAGGTCGCAAGGGCAACCGGACGCTGGGGATGGGGAGACCCAATTCCTGGACCTGATGAGAGCAGTGGCAAACAGCATGCGAGAAGCGCCAGATTCTGCACAGAGCACCATTCACCCGGAGCCTCTCTCAACTCAGGGGCCATCTCAGGACAACGACACCGACTGGGGGTAC
>AEO72340
ATGTCTTCCGTATTTGATGAGTACGAACAGCTCCTCGCGGCTCAGACTCGCCCCAATGGAGCTCATGGAGGGGGAGAAAAAGGGAGTACCTTAAAAGTAGACGTCCCGGTATTCACTCTTAACAGTGATGACCCAGAAGATAGATGGAGCTTTGTGGTATTCTGCCTCCGGATTGCTGTTAGCGAAGATGCCAACAAACCACTCAGGCAAGGTGCTCTCATATCTCTTTTATGCTCCCACTCACAGGTAATGAGGAACCATGTTGCCCTTGCAGGGAAACAGAATGAAGCCACATTGGCCGTGCTTGAGATTGATGGCTTTGCCAACGGCACGCCCCAGTTCAACAATAGGAGTGGAGTGTCTGAAGAGAGAGCACAGAGATTTGCGATGATAGCAGGATCTCTCCCTCGGGCATGCAGCAACGGAACCCCGTTCGTCACAGCCGGGGCCGAAGATGATGCACCAGAAGACATCACCGATACCCTGGAGAGGATCCTCTCTATCCAGGCTCAAGTATGGGTCACAGTAGCAAAAGCCATGACTGCGTATGAGACTGCAGATGAGTCGGAAACAAGGCGAATCAATAAGTATATGCAGCAAGGCAGGGTCCAAAAGAAATACATCCTCTACCCCGTATGCAGGAGCACAATCCAACTCACGATCAGACAGTCTCTTGCAGTCCGCATCTTTTTGGTTAGCGAGCTCAAGAGAGGCCGCAACACGGCAGGTGGTACCTCTACTTATTATAACCTGGTAGGGGACGTAGACTCATACATCAGGAATACCGGGCTTACTGCATTCTTCTTGACACTCAAGTACGGAATCAACACCAAGACATCAGCCCTTGCACTTAGTAGCCTCTCAGGCGACATCCAGAAGATGAAGCAGCTCATGCGTTTGTATCGGATGAAAGGAGATAATGCGCCGTACATGACATTACTTGGTGATAGTGACCAGATGAGCTTTGCGCCTGCCGAGTATGCACAACTTTACTCCTTTGCCATGGGTATGGCATCAGTCCTAGATAAAGGTACTGGGAAATACCAATTTGCCAGGGACTTTATGAGCACATCATTCTGGAGACTTGGAGTAGAGTACGCTCAGGCTCAGGGAAGTAGCATTAACGAGGATATGGCTGCCGAGCTAAAGCTAACCCCAGCAGCAAGGAGGGGCCTGGCAGCTGCTGCCCAACGGGTCTCCGAGGAGACCAGCAGCATAGACATGCCTACTCAACAAGTCGGAGTCCTCACTGGGCTTAGCGAGGGGGGGTCCCAAGCTCTACAAGGCGGATCGAATAGATCGCAAGGGCAACCAGAAGCCGGGGATGGGGAGACCCAATTCCTGGATCTGATGAGAGCGGTAGCAAATAGCATGAGGGAGGCGCCAAACTCTGCACAGGGCACTCCCCAATCGGGGCCTCCCCCAACTCCTGGGCCATCCCAAGATAACGACACCGACTGGGGGTAT
>ABY20969
ATGTCTTCCGTATTCGACGAATATGAGCAGCTCCTCGCGGCTCAGACTCGCCCTAATGGAGCTCACGGAGGAGGAGAAAAGGGGAGCACTTTAAAAGTTGAGGTCCCGGTATTCACTCTTAACAGTGATGATCCAGAAGACAGATGGAATTTTGCGGTATTCTGTCTTCGGATTGCTGTTAGCGAGGATGCCAACAAACCACTCAGGCAAGGTGCTCTCATATCTCTCTTATGCTCCCACTCTCAAGTGATGAGGAACCATGTTGCCCTTGCAGGGAAACAGAATGAGGCCACACTGGCTGTTCTTGAGATCGATGGTTTTACCAACAGTGTGCCCCAGTTCAACAACAGGAGTGGAGTGTCTGAAGAGAGAGCACAGAGATTCTTGATGATAGCAGGATCTCTCCCTCGAGCATGCAGCAATGGTACTCCGTTCGTCACAGCTGGGGTTGAAGATGATGCACCAGAAGATATCACTGATACTCTGGAAAGAATCCTATCTATCCAGGCTCAAGTATGGGTCACGGTAGCAAAGGCCATGACTGCATATGAGACAGCAGATGAGTCGGAAACAAGAAGAATCAATAAATATATGCAGCAAGGCAGAGTCCAGAAGAAGTACATCCTCCACCCCGTATGCAGGAGTGCAATTCAACTCACGATCAGACATTCCCTGGCAGTCCGCATTTTCTTAGTTAGCGAGCTTAAGAGAGGCCGCAACACGGCAGGTGGGAGCTCCACCTATTACAACTTGGTAGGGGATGTAGACTCATACATCAGGAACACCGGGCTTACTGCATTCTTCCTGACACTCAAATATGGGATTAATACCAAGACATCAGCCCTTGCACTCAGCAGCCTCACAGGCGATATCCAAAAAATGAAGCAGCTCATGCGTTTATATCGGATAAAAGGAGAAAATGCGCCATACATGACATTGCTAGGTGACAGTGACCAGATGAGCTTTGCACCAGCTGAGTATGCACAACTTTACTCTTTCGCCATGGGCATGGCATCAGTCCTAGATAAAGGAACTGGCAAATACCAATTTGCCAGAGACTTTATGAGCACATCATTTTGGAGACTTGGAGTAGAGTATGCTCAGGCTCAGGGAAGTAGCATCAATGAGGATATGGCTGCCGAGCTAAAACTAACCCCAGCAGCAAGGAGGGGCCTGGCAGCTGCTGCCCAACGAGTGTCTGAGGAGACCGGCAGCATGGATATTCCTACTCAACAAGCCGGGGTCCTCACCGGGCTCAGCGACGGAGGCCCTCGAGCCCCACAAGGTGGATCAAACAGGCCGCAAGGGCAACCGGATGCCGGAGATGGGGAGACCCAATTCCTGGATTTGATGAGAGCGGTGGCAAATAGCATGCGAGAAGCGCCAAACTCCGCACAGAGCACCACCCAACCGGAGCCTCCTTCAACTCCTGGGCCGTCCCAAGGCAATGACACCGACTGGGGGTAC
>ACK38019
ATGTCGTCAGTCTTTGACGAATACGAGCAGCTCCTCGCTGCTCAGACTCGCCCTAATGGAGCTCACGGAGGAGGAGAGAAAGGGAGCACGTTAAAAGTTGAGGTCCCAGTATTCACTCTTAACAGTGATGATCCAGAAGATAGATGGAATTTTACGGTATTCTGTCTTCGGATTGCTGTTAGTGAGGATGCCAACAAACCGCTCAGGCAAGGTGCTCTCATATCTCTCTTATGCTCCCATTCTCAAGTGATGAGAAACCATGTTGCCCTTGCAGGGAAACAGAATGAGGCCACACTAGCCGTTCTTGAGATCGACGGTTTTACCAACAGTGTGCCCCAGTTCAACAACAGGAGCGGAGTGTCTGAAGAGAGAGCACAGAGATTCATGGTGATAGCAGGGTCTCTCCCCCGGGCATGCAGTAACGGTACTCCGTTCGTTACAGCTGGAGTTGAAGATGATGCGCCAGAAGATATCACTGACACTCTAGAAAGAATCTTATCTATCCAGGCTCAGGTATGGGTCACAGTAGCAAAGGCCATGACTGCATATGAGACAGCAGATGAGTCAGAAACAAGAAGGATCAATAAGTATATGCAGCAAGGTAGAGTCCAGAAGAAGTACATCCTCCATCCCGTATGCAGGAGTGCAATTCAACTCACAATCAGACATTCTCTGGCAGTCCGCATTTTCTTAGTTAGTGAGCTTAAGAGAGGCCGCAATACGGCAGGTGGGAGCTCCACGTATTACAACTTAGTTGGGGATGTAGACTCATACATAAGGAATACCGGGCTTACTGCATTCTTCCTGACACTCAAGTATGGAATCAATACCAAGACATCAGCCCTTGCACTCAGCAGCCTCACAGGTGATATCCAAAAAATGAAACAGCTCATGCGTTTATATCGGATGAAAGGAGAAAATGCACCGTACATGACATTGTTAGGTGACAGTGACCAGATGAGCTTCGCACCAGCTGAATATGCACAACTCTATTCTTTTGCCATGGGCATGGCATCGGTCTTAGATAAGGGAACTGGTAAATACCAATTCGCCAGAGACTTCATGAGCACATCATTCTGGAGACTCGGGGTGGAGTATGCTCAGGCTCAGGGAAGTAGCATCAATGAGGATATGGCTGCTGAGCTGAAACTAACTCCAGCAGCAAGGAGGGGCCTGGCAGCTGCTGCCCAACGAGTATCTGAGGAAATTGGCAATGTGGATATTCCTACTCAACAGGCCGGGGTCCTTACTGGGCTCAGCAACGAAGGTCCCCGAGCCCCGCAGGGTGGATCGAGCAAGTCGCAAGGGCAACCAGATGCCGGGGATGGGGAGACCCAATTCCTGGACCTGATGAGAGCAGTGGCAAATAGCATGCGAGAAGCGCCAGACTCTGCACAGAGCATCATTCATCTGGAGCCTCCCTCAACTCATGAGCCATCTCAGGATAACGACACCGACTGGGGGTAC
>AAW62246
ATGTCGTCTGTCTTCGATGAATACGAACAGCTCCTCGCTGCTCAGACCCGCCCTAACGGAACTCATGGAGGAGGAGAGAAAGGAAGCACTTTAAAAGTTGAGGTCCCAGTATTTACTCTTAACAGTGACGATCCAGAGGATAGATGGAACTTTGCGGTATTCTGTCTTCGGATTGCTGTTAGCGAGGACGCCAACAAACCACTCAGGCAGGGTGCTCTCATATCTCTCCTATGCTCCCACTCTCAGGTGATGAGAAACCATGTTGCCCTTGCAGGGAAACAGAATGAGGCCACACTGGCTGTTCTTGAGATCGATGGCTTCACTGACAGTGTGCCCCAGTTCAACAACAGGAGTGGAGTGTCTGAGGAGAGAGCACAGAGATTCATGGTAATAGCAGGATCTCTTCCTCGGGCGTGCAGTAACGGTACCCCGTTCGTCACGGCTGGGGTTGAAGATGATGCACCAGAAGATATCACTGACACTTTGGAAAGAATCCTATCTGTCCAAGCTCAGGTATGGATCACAGTAGCAAAGGCCATGACTGCATATGAGACAGCAGATGAGTCAGAAACAAGAAGAATCAATAAGTATATGCAGCAGGGTAGAATTCAGAAGAAGTACATCCTCCACCCCGTATGCAGGAGTGCAATTCAACTCACAATCAGACACTCTCTGGCAGTCCGTATTTTCTTAGTCAGTGAGCTTAAAAGAGGCCGCAATACAGCAGGTGGGAGTTCCACATATTACAACTTAGTTGGGGATGTAGACTCCTATATCAGGAACACCGGGCTTACTGCATTCTTCTTAACACTCAAGTATGGAATCAATACAAAGACATCAGCCCTTGCACTCAGCAGCCTCACAGGTGATATCCAAAAAATGAAACAGCTCATGCGTTTATATCGGATGAAGGGAGAAAATGCACCGTACATGACATTGTTAGGTGACAGTGACCAGATGAGCTTTGCACCAGCTGAGTATGCACAACTTTATTCCTTCGCCATGGGCATGGCATCAGTCTTGGATAAGGGAACTGGCAAGTACCAATTCGCCAGGGATTTTATGAGCACATCATTCTGGAGACTCGGGGTAGAGTATGCTCAGGCTCAGGGAAGTAGCATTAATGAGGACATGGCTGCTGAGCTTAAGCTAACTCCGGCAGCAAGGAGAGGCCTGGCTGCTGCTGCCCAACGAGTATCTGAGGAAATCGGCAGCGTGGATATTCCTACTCAACAGGCAGGAGTCCTCACCGGACTTAGCGACGAAGGCCCCCGAGCCCCACAGGGCAGATCAAACAAGCCTCAAGGACAACCAGATGCCGGGGATGGGGAGGCCCAATTCCTGGATTTGATGAGAGCGGTGGCAAACAGCATGCGAGAAGCGCCAAGCCCCGCACAGAGCACCGCCCATCCGGAGCCTCCTCCTACTCCTGGGCCACCTCAAGATAACGACACTGACTGGGGGTAC
>ADQ64392
ATGTCTTCCGTATTCGATGAGTATGAGCAGCTCCTCGCGGCTCAGACCCGCCCCAATGGAACTCACGGAGGAGGAGAAAAAGGAAGTACCTTAAAAGTTGAGATCCCGGTATTCACTCTTAACAGCGATGATCCAGAGGACAGATGGAATTTTGCAGTGTTCTGTCTTCGTATTGCCGTTAGCGAGGATGCCAACAAACCACTCAGGCAAGGTGCTCTCATATCACTCTTATGCTCCCATTCACAAGTGATGAGAAACCATGTTGCCCTTGCAGGGAAGCAGAATGAGGCCACACTAGCCGTTCTTGAGATTGATGGATTCGCTAACAATGTGCCTCAATTCAACAATAGGAGTGGAGTGTCTGAGGAGAGAGCACAGAGATTCTTGATGATAGCAGGATCTCTCCCCCGAGCATGCAGCAATGGTACTCCGTTTGTCACGGCTGGAGTTGAAGATGATGCACCGGAAGATATCACCGATACTCTGGAAAGAATCCTCTCCATCCAGGCTCAGGTATGGGTCACTGTAGCAAAAGCCATGACTGCATATGAGACAGCAGATGAGTCGGAGACGAGGAGAATAAATAAATACATGCAGCAAGGCAGAGTACAGAAGAAATACATTATCCACCCCGTATGCAGGAGTGCAATTCAACTCACGATCAGACATTCTCTGGCAGTCCGCATCTTCTTGGTTAGCGAACTTAAGAGAGGCCGCAACACGGCGGGTGGAAGCTCGACGTATTACAACTTAGTAGGGGATGTCGACTCATACATCAGAAATACCGGGCTTACCGCATTCTTCCTGACACTCAAATACGGGATTAATACCAAGACATCAGCCCTCGCACTCAGCAGCCTCACAGGCGATATCCAAAAAATGAAGCAGCTCATGCGTTTATATCGGATGAAAGGAGAAAATGCGCCATACATGACGTTGCTGGGTGATAGTGACCAAATGAGTTTTGCACCAGCTGAGTACGCACAACTTTACTCCTTTGCCATGGGCATGGCATCAGTCCTGGACAAAGGAACCGGCAAATACCAATTTGCCAGAGACTTTATGAGTACATCGTTTTGGAGGCTTGGAGTAGAGTATGCTCAGGCCCAGGGAAGTAGCATCAATGAGGATATGGCTGCCGAGCTAAAACTGACTCCAGCAGCAAGGAGGGGCTTGGCAGCTGCTGCCCAGCGAGTGTCCGAAGAGGCCGGTAGCATGGACATTCCTGCCCAACAAGCCGGGGTCCTCACTGGGCTCAGCGACGGAGGCACTCGAGCCCCACAAGATGGATCGAATGGACCGCAGAGACTACCGGACACCGGGGATGGGGAGACTCAATTCCTGGATCTGATGAGAGCAGTGGCAAATAGCATGCGAGAAGTGCCAAACTCCGCACAGAACGCCACCCCACCGGAGCCTCCCCCAACTCCCGGGCCGTCTCAAGACAATGACACCGACTGGGGGTAC
>ABD65475
ATGTCGTCTGTTTTCGACGAATACGAGCAGCTCCTCGCTGGTCAGACCCGCCCTAACGGAACTCATGGAGGGGGAGAGAAAGGGAGCACTTTAAAAGTTGAGGTCCCAGTATTTACCCTAAACAGTGATGATCCAGAGGATAGATGGAATTTTGCGGTATTCTGTCTTCGGATTGCTGTTAGCGAGGATGCCAACAAACCACTCAGGCAAGGTGCTCTTATATCCCTCTTATGCTCCCATTCTCAGGTGATGAGAAACCATGTTGCCCTTGCAGGGAAACAGAATGAGGCCACACTGGCTGTTCTTGAGATCGATGGTTTTGCTAACAGTGTGCCCCAGTTCAACAATAGGAGTGGAGTGTCTGAGGAGAGAGCACAGAGATTCATGGTAATCGCAGGATCTCTCCCTCGGGCATGCAGCAACGGTACTCCGTTTGTCACGGCTGGGGTTGAAGATGATGCACCAGAAGATATCACTGACACTCTGGAAAGAATCCTATCTATCCAAGTTCAGGTATGGGTCACAGTAGCAAAGGCCATGACTGCATATGAGACAGCAGATGAGTCAGAAACAAGAAGAATAAATAAGTATATGCAGCAAGGTCGAGTTCAGAAGAAGTACATCCTTCATCCTGTATGCAGGAGTGCAATTCAACTCACAATCAGACATTCTCTGGCAGTCCGTATTTTCCTAGTTAGTGAGCTCAAGAGGGGCCGCAATACAGCAGGTGGGAGCTCTACATATTACAACTTGGTCGGGGATGTAGACTCATACATCAGGAACACCGGGCTTACTGCATTTTTCCTAACACTCAAATATGGAATCAATACCAAGACGTCAGCCCTCGCACTCAGCAGCCTCACAGGTGATATCCAAAAAATGAAACAGCTCATGCGTTTATATCGGATGAAAGGTGAAAATGCACCATACATGACATTGTTAGGTGACAGTGACCAGATGAGCTTTGCACCAGCTGAGTATGCACAACTTTATTCTTTTGCCATGGGCATGGCATCAGTCTTAGATAAGGGAACTGGCAAGTACCAATTCGCCAGGGACTTTATGAGCACATCATTCTGGAGACTTGGAGTAGAGTATGCTCAGGCCCAGGGAAGTAGCATTAATGAGGACATGGCTGCTGAGCTAAAACTAACCCCGGCAGCAAGGAGAGGCCTGGCAGCTGCTGCCCAACGAGTATCCGAAGAAATCGGCAGCATGGACATTCCCACTCAACAGGCGGGAGTCCTCACCGGGCTCAGTGACGAAGGCCCCCGAACTCCACAGGGCGGATCAAACAAGCCGCAAGGGCAACCAGATGTCGGGGATGGGGAGACTCAATTCTTGGATTTTATGAGAGCAGTGGCGAACAGCATGCGGGAAGCGCCAAATCCTGCACAGAGCACCACCCATCCAGAGCCTGCCCCAACCCCTGGGGCATCCCAAGACAACGACACTGACTGGGGGTAC
>AFX98107
ATGTCTTCCGTATTTGACGAGTACGAACAGCTCCTCGCGGCTCAGACTCGCCCTAATGGAGCTCACGGAGGAGGAGAGAAGGGGAGCACCTTAAAAGTTGAAGTCCCGGTATTCACTCTTAACAGTGACGACCCAGAAGATAGATGGAACTTTGCAGTATTCTGTCTTAGGATTGCTGTTAGCGAAGATGCCAACAAACCACTCAGACAAGGTGCTCTCATATCTCTCTTATGCTCTCATTCCCAAGTGATGAGGAACCATGTCGCCCTTGCAGGGAAGCAGAATGAGGCCACACTGGCTGTTCTTGAGATCGATGGTTTCACCAACAGCGTGCCTCAATTCAACAACAGGAGTGGAGTGTCTGAGGAGAGAGCACAGAGATTCTTGATGATAGCAGGGTCCCTCCCTCGGGCATGCAGCAACGGTACCCCGTTCGTCACAGCTGGGGTTGAAGATGATGCACCAGAAGACATCACTGATACTCTGGAAAGAATCATCTCTATCCAGGCTCAAGTATGGGTCACGGTAGCAAAGGCCATGACTGCATATGAGACAGCGGATGAGTCGGAAACAAGAAGAATCAATAAGTATATGCAGCAAGGCAGAGTCCAGAAGAAGTACATCCTCCACCCCGTATGTAGGAGCGCAATTCAACTCACGATTAGACAATCTCTGGCAGTCCGCATTTTCTTGGTTAGCGAGCTTAAGAGAGGCCGCAACACGGCAGGTGGAAGTTCCACTTATTATAGCTTGGTAGGGGACATAGACTCATACATCAGGAACACCGGGCTTACTGCATTCTTCCTGACACTCAAGTATGGAATTAACACCAAGACATCAGCCCTTGCACTCAGCAGCCTCGCAGGCGATATCCAAAAAATGAAGCAGCTCATGCGTCTATATCGGATGAAAGGAGATAATGCGCCGTACATGACACTGCTCGGTGACAGTGACCAGATGAGCTTTGCACCGGCTGAGTATGCACAACTCTACTCTTTTGCAATGGGTATGGCATCCGTCCTAGACAAAGGAACTGGCAAGTACCAGTTCGCCAGAGACTTTATGAGCACATCATTCTGGAGACTTGGAGTAGAGTATGCTCGGGCTCAGGGAAGCAGCATCAATGAGGATATGGCTGCCGAGCTAAAGCTGACCCCAGCGGCAAGGAGGGGCCTGGCAGCTGCTGCCCAACGAGCGTCCGAGGAGACCGGCAGCATGGACATTCCCACTCAACAAGCTGGGGTCCTCACAGGGCTCAGCGACGGAGGCCCTCGAGCCCCACAAGGTGGACTGAACAGGTCGCAAGGGCAACCGGACGCCGGAGATGGGGAGACCCAATTTTTAGATTTGATGAGAGCAGTGGCAAATAGTATGAGAGAAGCGCCAAACTCTGTGCAGAACACCACTCAGCAGGAGCCTCCATCTACTCCTGGGCCATCTCAAGACAACGACACCGACTGGGGATAC
>ABG56149
ATGTCGTCTGTCTTTGACGAATACGAGCAGTTCCTCGCTGCTCAGACCCGCCCTAACGGAACTCATGGAGGGGGAGAGAAAGGGAGCACTTTAAAAGTTGAGGTCCCAGTATTTGCCCTTAACAGTGATGACCCAGAGGATAGATGGAATTTTGCGGTATTCTGTCTTCGGATTGCTGTTAGCGAGGATGCCAACAAACCACTCAGGCAAGGTGCTCTTATATCCCTCTTATGCTCCCATTCTCAGGTGATGAGAAACCATGTTGCCCTTGCAGGGAAACAGAATGAGGCCACACTGGCTGTTCTTGAGATCGATGGTTTTGCTAACAGTGTGCCCCAGTTTAACAATAGGAGTGGAGTGTCTGAGGAGAGAGCACAGAGATTCATGGTAATAGCAGGATCTCTCCCTCGGGCATGCAGTAACGGTACTCCGTTTGTCACAGCTGGGGTTGAAGATGATGCACCAGAAGATATCACTGACACTCTGGAAAGAATCCTATCTATCCAAGTTCAGGTATGGGTCACAGTAGCAAAGACCATGACTGCATATGAGACAGCAGATGAGTCAGAAACAAGAAGAATAAATAGGTATATGCAGCAAGGTAGAGTTCAGAAGAAGTACATCCTTCACCCTGTATGCAGGAGCGCAATTCAACTCACAATCAGACACTCTCTGGCAGTCCGTATTTTCTTAGTTAGTGAGCTCAAGAGGGGCCGCAATACAGCAGGTGGGAGCTCTACATATTACAACTTGGTCGGGGATGTAGACTCATACATCAGAAACACCGGGCTTACTGCATTTTTCCTAACACTCAAATATGGAATCAATACCAAGACGTCAGCCCTCGCACTCAGCAGCCTCACAGGTGATATCCAAAAAATGAAACAGCTCATGCGTTTATATCGGATGAAAGGTGAAAACGCACCATACATGACATTGTTAGGTGACAGTGACCAGATGAGCTTTGCACCAGCTGAGTATGCACAACTTTATTCTTTTGCCATGGGCATGGCATCAGTCTTGGATAAGGGAACTGGCAAGTACCAATTTGCCAGGGACTTTATGAGCACATCATTCTGGAGACTTGGAGTAGAGTATGCCCAGGCTCAGGGAAGTAGCATCAATGAGGACATGGCTGCTGAGCTAAAACTAACCCCGGCAGCAAGGAGAGGCCTGGCAGCTGCTGCCCAACGAGTATCTGAAGAAATCGGCAGCATGGACATTCCTACCCAACAAGCGGGAGTCCTCACCGGGCTCAGTGACGAAGGCCCCCGAACCCCACAGGGCGGATCAAACAAGCCGCAAGGGCAACCGGATGCCGGGGATGGGGAGACCCAATTCTTGGATTTTATGAGAGCAGTGGCGAACAGCATGCGGGAAGCGCCAAATCCAGCACAGAGCACCACCCATCCAGAGCCTCCCCCAACCCCTGGGGCATCCCAAGACAACGACACTGATTGGGGATAC
>AFA36064
ATGTCTTCCGTATTCGATGAATATGAGCAACTCCTTGCTTCTCAGACGCGCCCTAATGGATCTCATGGGGGGGGAGAAAAAGGTAGTACCCTCAAAGTGGAAGTGCCAGTCTTCACACTCAACAGTGATGACCCGGAGGACAGGTGGAACTTTGCAGTCTTCTGCCTCCGGATTGCAGTCAGTGAGGATGCAAACAAGCCTCTGAGACAAGGAGCACTTATATCTCTATTGTGCTCTCACTCACAAGTGATGAGGAACCATGTGGCATTGGCTGGAAGGCAAAATGAGGCAACACTGGCAATACTTGAGATTGACGGATTCTCAAGTGGCGTGCCGCAGTTTAACAACAGGAGTGGCGTATCGGAGGAGAGGGCCCAGAGGTTCATGATGATAGCAGGCTCCCTACCTCGTGCATGCAGCAATGGGACCCCGTTTGTCACGGCCGGAGTGGAGGATGATGCCCCTGAAGACATAACTGATACTCTTGAGAGAATCCTCTCTATCCAGGTTCAAGTCTGGGTCACTGTTGCCAAAGCCATGACAGCATATGAGACGGCAGATGAGTCAGAGACCAGAAGAATAAATAAGTACATGCAACAGGGTAGGGTCCAGAAGCGGTGCATCCTCCACCCGGTGTGTAGGAGTGCAATCCAGCTTACCATCAGACAGTCACTCGCTGTCAGGATCTTCCTAGTAAGTGAGCTCAAGAGAGGTCGTAATACTGCTGGCGGCACATCAACTTATTACAACCTCGTGGGAGATGTGGACTCATACATCAGGAACACTGGTCTCACTGCATTCTTCCTCACACTCAAGTATGGTATTAACACCAAGACATCCGTGCTTGCACTGAGCAGCCTCTCTGGCGACATCCAAAAGATGAAGCAACTAATGCGCTTGTACCGGATGAAAGGGGAGAATGCCCCATACATGACCCTATTGGGTGACAGCGACCAGATGAGCTTCGCACCAGCAGAATATGCCCAGCTATATTCATTTGCAATGGGTATGGCATCTGTATTGGACAAAGGAACTGTCAAATACCAGTTTGCTAGGGATTTCATGAGCACCTCATTTTGGCGACTTGGGGTGGAATATGCTCAGGCACAGGGCAGTAGTATCAACGAAGACATGGCCGCTGAATTGAAGCTAACACCGGCAGCAAGAAGAGGGCTTGCGGCAGCAGCCCAGAGAGTGTCCGAGGATGCCAGCAACATGGATCTTCCAACACAACAAGCAGGTGTCCTGACAGGGCTAAGTGACAGCACACCTCCTGCCCAACCAGGCGGTCCCAGCAAACCACAGGGCTCTGCCGATGGAAATGAAGGTGAGACCCAATTCCTTGATCTAATGCGGGAGGTTGCCAACAGTATGAGGGATGCCCCAAACTCGGCACAGGGCAGCTCCCAACCTGCTCCCCCCCCCACCCCCGGAGGGAATCAGGACAATGACACCGACTGGGGATAT
>AAL18932
ATGTCGTCTGTTTTCGACGAATACGAGCAGCTCCTTGCTGCTCAGACCCGCCCTAACGGAACTCATGGAGGGGGAGAGAAAGGGAGCACTTTAAAAGTTGAGGTCCCAGTATTTACCCTAAACAGTGATGATCCGGAAGATAGATGGAATTTTGCGGTATTCTGTCTTCGGATTGCTGTTAGCGAGGATGCCAACAAACCACTCAGGCAAGGTGCTCTTATATCCCTCTTATGCTCCCATTCTCAGGTGATGAGAAACCATGTTGCCCTTGCAGGGAAACAGAATGAGGCCACACTGGCTGTTCTTGAGATCGATGGTTTTGCTAACAGTGTGCCCCAGTTCAACAATAGGAGTGGAGTGTCTGAGGAGAGAGCACAGAGATTCATGGTAATCGCAGGATCTCTCCCTCGGGCATGCAGCAACGGTACTCCGTTTGTCACGGCTGGGGTTGAAGATGATGCACCAGAAGATATCACTGACACTCTGGAAAGAATCCTATCTATCCAAGTTCAGGTATGGGTCACAGTAGCAAAGGCCATGACTGCATATGAGACAGCAGATGAGTCAGAAACAAGAAGAATAAATAAGTATATGCAGCAAGGTCGAGTTCAGAAAAAGTACATCCTTCATCCTGTATGCAGGAGTGCAATTCAACTCACAATCAGACATTCTCTGGCAGTCCGTATTTTCCTAGTTAGTGAGCTCAAGAGGGGCCGCAATACAGCAGGTGGGAGCTCTACATATTACAACTTGGTCGGGGATGTAGACTCATACATCAGGAACACCGGGCTTACTGCATTTTTCCTAACACTCAAATATGGAATCAATACCAAGACGTCAGCCCTCGCACTCAGCAGCCTCACAGGTGATATCCAAAAAATGAAACAGCTCATGCGTTTATATCGGATGAAAGGTGAAAATGCACCATACATGACATTGTTAGGCGACAGTGACCAGATGAGCTTTGCACCAGCTGAGTATGCACAACTTTATTCTTTTGCCATGGGCATGGCATCAGTCTTAGATAAGGGAACTGGCAAGTACCAATTCGCCAGGGACTTTATGAGCACATCATTCTGGAGACTTGGAGTAGAGTATGCTCAGGCCCAGGGAAGTAGCATTAATGAGGACATGGCTGCTGAGCTAAAACTAACCCTGGCAGCAAGGAGAGGCCTGGCAGCTGCTGCCCAACGAGTATCCGAAGAAATCGGCAGCATGGACATTCCCACTCAACAGGCGGGAGTCCTCACCGGGCTCAGTGACGAAGGCCCCCGAACTCCACAGGGCGGATCAAACAAGCCGCAAGGGCAACCAGATGCCGGGGATGGGGAGACCCAATTCTTGGATTTTATGAGAGCAGTGGCGAACAGCATGCGGGAAGCGCCAAATCCTGCACAGAGCACCACCCATCCAGAGCCTCCCCCAACCCCTGGGGCATCCCAAGACAACGACACTGACTGGGGGTAC
>ADZ96700
ATGTCGTCTGTTTTTGACGAATACGAGCAGCTCCTCGCTGCCCAGACCCGCCCTAACGGAACTCATGGAGGGGGAGAGAAAGGGAGCACTTTAAAAGCTGAGGTCCCAGTATTTACCCTAAACAGTGATGATCCAGAGGATAGATGGAATTTTGCTGTATTCTGTCTCCGGATTGCTGTTAGCGAGGATGCCAACAAACCACTCAGGCAAGGTGCTCTTATATCCCTCTTATGCTCTCATTCTCAGGTGATGAGAAACCATGTTGCCCTTGCAGGGAAACAGAATGAAGCCACACTGGCTGTTCTTGAGATCGATGGTTTTGCTAACAATGTGCCCCAGTTCAACAATAGGAGTGGAGTGTCTGAGGAGAGAGCGCAGAGATTCATGGTAATCGCAGGATCTCTTCCTCGGGCGTGCAGTAATGGTACTCCGTTTGTCACAGCTGGGGTTGAAGATGATGCACCAGAAGATATCACTGACACTCTGGAAAGAATCCTATCTATCCAAGTTCAGGTATGGGTCACAGTAGCAAAGGCCATGACTGCATATGAGACAGCAGATGAGTCAGAAACAAGAAGAATAAATAAGTATATGCAGCAAGGTAGAGTTCAGAAGAAATACATCCTTCATCCTGTATGCAGGAGTGCAATTCAACTCACAATCAGACATTCTCTGGCAGTCCGTATTTTCCTAGTTAGTGAGCTCAAGAGGGGCCGCAATACAGCAGGTGGGAGCTCTACATATTACAACTTGGTCGGGGATGTAGACTCATACATCAGAAACACCGGGCTTACTGCATTTTTCCTAACACTCAAATATGGAATCAATACCAAGACGTCAGCTCTCGCACTCAGCAGCCTCACAGGTGATATCCAAAAAATGAAACAGCTCATGCGTTTATATCGGATGAAAGGTGAAAATGCACCATACATGACATTGTTAGGTGACAGTGACCAGATGAGCTTTGCACCAGCTGAGTATGCACAACTCTATTCTTTTGCCATGGGCATGGCATCAGTCTTAGATAAGGGAGCTGGCAAGTACCAATTCGCCAGGGACTTTATGAGCACATCATTCTGGAGACTTGGAGTAGAGTATGCTCAGGCTCAGGGAAGTAGCATCAATGAGGATATGGCTGCTGAGCTAAAACTAACCCCGGCAGCAAGGAGAGGCCTGGCAGCTGCTGCCCAACGAGTATCTGAAGAAATCGGCAGCGTGGACATTCCTACTCAACAGGCGGGAGTCCTCACCGGGCTCAGTGACGAAAACCCCCGAACTCCACAGGGCGGATCAAACAAGCCGCAAGGGCAACCAGATGCCGGGGATGGGGAGACCCAATTTTTGGATTTTATGAGAGCAGTGGCGAACAGCATGCGGGAAGCGCCAAATCCTGCACAGAGCACCACCCATCCAGAGCCTCCCCCAACCCCTGGGGCATCCCAAGACAACGACACCGACTGGGGGTAC
>ACY92086
ATGTCGTCTGTTTTTGACGAGTACGAGCAGCTCCTCGCTGCTCAGACCCGCCCTAACGGAACTCATGGAGGGGGAGAGAAAGGGAGCACTTTAAAAGTTGAGGTCCCAGTATTCACCCTAAACAGTGATGATCCAGAGGATAGATGGAATTTTGCGGTATTCTGTCTTCGGATTGCTGTTAGCGAGGATGCCAACAAACCACTCAGGCAAGGTGCTCTTATATCTCTCTTATGCTCCCATTCTCAGGTGATGAGAAACCATGTTGCCCTTGCAGGGAAACAAAATGAGGCCACACTGGCTGTTCTTGAGATCGATGGTTTTGCTAACAGTGTGCCCCAGTTCAACAATAGGAGTGGAGTGTCTGAGGAAAGAGCACAGAGATTCATGGTAATCGCAGGATCTCTCCCTCGGGCGTGCAGCAACGGTACTCCGTTTGTCACGGCTGGGGTTGAAGATGATGCACCAGAAGATATCACTGACACTCTGGAAAGAATCCTATCTATCCAAGTTCAGATATGGGTCACAGTAGCAAAGGCCATGACTGCATATGAGACAGCAGATGAGTCAGAAACAAGAAGAATAAATAAGTATATGCAGCAAGGTCGAGTTCAGAAGAAGTACATCCTTCATCCTGTATGCAGGAGTGCAATTCAACTCACAATCAGACATTCTCTGGCAGTCCGTATCTTCCTAGTTAGTGAGCTCAAGAGGGGCCGCAATACAGCAGGTGGGAGCTCCACATACTACAACTTGGTCGGGGATGTAGACTCATACATCAGGAACACCGGGCTTACTGCATTTTTCCTAACACTCAAATATGGAATCAATACCAAGACGTCAGCCCTCGCACTCAGCAGCCTCACAGGTGATATCCAAAAAATGAAACAGCTCATGCGTTTATATCGGATGAAAGGTGAAAATGCACCATACATGACATTGTTAGGTGACAGTGACCAGATGAGCTTTGCACCTGCTGAGTATGCACAACTTTATTCTTTTGCCATGGGCATGGCATCAGTCTTAGATAAGGGAACTGGCAAGTACCAATTCGCCAGGGACTTTATGAGCACATCATTCTGGAGACTTGGAGTAGAGTATGCTCAGGCCCAGGGAAGTAGCATTAATGAGGACATGGCTGCTGAGCTAAAACTAACCCCGGCAGCAAGGAGAGGCCTGGCAGCTGCTGCCCAACGAGTATCCGAAGAAATCGGCAGCATGGACATTCCCACTCAACAGGCGGGAGTCCTCACCGGGCTCAGTGATGAAGGCCCCCGAACTCCACAGGGCGGATCAAGCAAGCCGCAAGGACAACCAGATGCTGGGGATGGGGAGACCCAATTCTTGGACTTTATGAGAGCAGTGGCGAACAGCGTGCGGGAAGCGCCAAATCCTGTACAGAGCACCACCCATCCAGAACCCCCCCCGACCCCTGAGGCATCCCAAGACAACGACACTGACTGGGGTTAC
>AFN61275
ATGTCGTCCGTCTTTGACGAATATGAGCAGCTCCTCGCTGCTCAAACTCGCCCTAATGGAGCTCACGGAGGGGGAGAGAAAGGTAGCACTCTAAAAGTTGAGGTCCCAGTATTCACTCTTAACAGTGATGATCCAGAAGATAGATGGAATTTTGCGGTATTCTGTCTCCGGATTGCTGTTAGTGAGGATGCCAACAAACCGCTCAGGCAAGGTGCTCTCATATCTCTCTTATGCTCCCATTCTCAAGTGATGAGAAACCATGTTGCCCTCGCAGGGAAACAGAATGAGGCCACACTGGCTGTTCTTGAGATCGACAGTTTTACCAACAGTGTGCCCCAGTTCAACAACAGGAGTGGAGTGTCTGAAGAGAGAGCACAGAGATTCATGGTGATAGCAGAGTCTCTCCCCCGGGCATGCAGTAACAGTACTCCGTTCGTTACAGTTGGAGTCGAAAATGATGTGCCAGAAGATATAACTGACACTCTGGAAAGAATCTTATCTATCCAGGCTCAGGTATGGGTCACAGTAGCAAAAGCCATGACTGCGTATGAGACAGCAGATGAGTCAGAAACAAGAAGGATCAATAAGTATATGCAGCAGGGTAGAGTCCAGAAGAAGTACATCCTCCATCCCGTATGCAGGAGTGCAATTCAACTCACAATCAGACATTCTCTAGCAGTCCGCATTTTTTTAGTTAGTGAGCTTAAGAGAGGTCGCAATACGGCAGGTGGGAGCTCCACATATTACAACTTAGTTGGGGATGTAGACTCATACATAAGGAACACCGGACTTACTGCATTCTTCCTGACTCTCAAGTACGGAATCAATACCAAGACATCAGCCCTTGCACTCAGCAGCCTCACAGGTGATATCCAAAAAATGAAACAGCTCATGCGTTTATATCGGATGAAAGGAGAAAATGCACCGTACATGACATTGCTAGGTGACAGTGACCAGATGAGCTTCGCACCAGCTGAATATGCACAACTCTATTCTTTTGCCATGGGCATGGCATCAGTCCTGGATAAGGGAACTGGTAAATACCAATTCGCCAGAGACTTCATGAGTACATCATTCTGGAGGCTCGGGGTGGAATATGCTCAGGCTCAGGGGAGCAGCATCAACGAAGATATGGCTGCTGAGCTGAAACTAACTCCAGCAGCAAGGAGGGGCCTGGCAGTTGCTGCCCAACGAGTATCCGAGGAAACTGGCAATGCGGATATTCCTACTCAACAGGCTGGGGTCCTTACTGGGCTCAGCGACAAAAGTCCCCGAGCTCCGCAGGGTGGACCAAGCAGGCCGCAAGGGCAACCGGACGCTGGGGATGGGGAGACCCAATTCTTGGACCTGATGAGAGCAGTGGCAAACAGCATGCGGGAAGCGCCAGATTCTGCACAGAGCACCATTCATCCGGAGCCTCTCTTAACTCATGGGTCATCTCAGGACAACGACACCGACTGGGGGTAC
>ACJ10058
ATGTCTTCCGTATTTGACGAGTACGAACAGCTCCTCGCGGCTCAGACTCGCCCGAATGGAGCTCATGGAGGAGGGCAAAAGGGCAGTACCTTAAAAGTAGACGTCCCAGTATTCACTCTTAACAGTGATGACCCAGAAGATAGGTGGAACTTTGCGGTATTCTGCCTCCGGATTGCTGTTAGCGAAGATGCCAACAAACCACTCAGGCAAGGTGCTCTCATATCTCTTTTATGCTCCCACTCACAAGTGATGAGGAACCATGTTGCCCTTGCAGGGAAACAGAATGAAGCCACATTGGCCGTGCTTGAGATTGATGGCTTTGCCAACGGTATGCCCGAGTTCAACAATAGGAGTGGAGTGTCTGAAGAGAGAGCACAGAGATTCGCGATGATAGCAGGGTCTCTCCCTCGGGCATGCAGTAATGGCACCCGGTTCGTCACAGCCGGGCCCGAAGATGATGCACCAGAAGACATCACCGATACCCTGGAGAGGATCCTCTCTATCCAGGCCCAAGTATGGGTCACAGTAGCAAAAGCCATGACTGCGTATGAGACTGCAGATGAGTCAGAAACAAGACGAATCAATAAGTATATGCAGCAAGGCAGGGTCCAAAAGAAATACATCCTCTACCCGGTATGCAGGAGCACAATCCAACTCACGATCAGACAGTCTCTTGCAGTCCGCATCTTTTTGGTTAGCGAGCTCAAGAGAGGCCGCAACACGGCAGGTGGTACCTCTACTTATTATAACCTAGTAGGGGACGTAGACTCATATATCAGGAATACCGGGCTTACTGCATTCTTCTTGACACTCAAGTACGGAATCAACACCAAGACATCAGCCCTTGCACTTAGTAGCCTCTCAGGCGACATCCAGAAGATGAAGCAGCTCATGCGTTTATATCGGATGAAAGGAGATAATGCGCCGTACATGACATTGCTTGGTGATAGTGACCAGATGAGCTTTGCGCCTGCCGAGTATGCACAACTTTACTCCTTCGCCATGGGTATGGCATCAGTCCTAGATAAAGGTACTGGGAAATACCAATTTGCCAGGGACTTTATGAGCACATCATTCTGGAGACTTGGAGTAGAGTACGCTCAGGCTCAGGGAAGTAGCATTAACGAGGATATGGCTGCCGAGCTAAAGTTAACCCGAGCAGCAAGGAGAGGCCTGGCAGCTGCTGCCCAACGAGTCTCTGAGGAGACCAGCAGCATAGACATGCCTACTCAACAAGTCGGAGTCCTCACTGGGCTCAGCGAGGGCGGGTCCCAAGCCCTACAAGGCGGATCGAATAGATCGCAAGGGCAACCAGAAGCCGGGCATGGGCAGACCCAATTCCTGGATCTGATGAGAGCGGTAGCAAATAGCATGAGGGAAGCGCCAAACTCTGCACAGGGCACTCCCGAATCGGGCCCTCCCGCAACTCCTGGGCCATCCCAAGATAACGACACCGACTGGGCGTAT
>ABK63990
ATGTCGTCTGTATTTGACGAATACGAGCAACTCCTTGCTGCTCAGACTCGCCCTAATGGAGCTCATGGAGGAGGAGAGAAAGGGAGCACTTTAAAAGTTGAGGTCCCAGTATTCACTCTTAATAGTGATGATCCAGAAGACAGATGGAATTTTTCGGTATTCTGTCTTCGGATTGCCGTTAGCGAGGATGCCAACAAGCCACTCAGGCAAGGCGCTCTTATATCCCTCTTGTGTTCTCATTCTCAAGTGATGAGGAACCATGTTGCCCTTGCAGGGAAACAGAATGAGGCCACGCTGGCTATTCTTGAGATTGATGGATTTACCAACGGCACGCCCCAGTTCAACAACAGGAGTGGAGTATCCGAGGAGAGAGCACAGAGATTTATGGTGATAGCTGGGTCTCTCCCTCGAGCATGCAGTAACGGTACTCCGTTCGCTACAGCTGGGGTTGAAGATGATGCACCAGAAGATATTACTGACACTCTAGAAAGGATCCTATCTATCCAGGCTCAGGTATGGGTCACAGTAGCAAAGGCCATGACTGCATATGAGACAGCAGACGAGTCGGAAACAAGAAGAATCAATAAGTATATGCAGCAAGGTAGAGTCCAAAAGAAATACATCCTCCACCCCGTATGCAGGAGTGCAATTCAACTCACAATTAGTCATTCTTTGGCAGTTCGCATCTTCCTAGTCAGCGAGCTCAAGAGAGGCCGCAATACGACAGGTGGGAGCTCCACATATTATAACTTAGTAGGGGATGTAGATTCATATATCAGGAACACCGGGCTCACTGCATTCTTCTTGACACTCAAATATGGGATTAATACCAAGACATCAGCTCTTGCACTCAGCAGCCTCACAGGCGATATCCAAAAAATGAAGCAGCTCATGCGTTTATATCGGATGAAGGGAGAAAATGCACCGTACATGACATTGCTAGGTGACAGTGACCAAATGAGCTTTGCACCAGCTGAGTATGCACAACTATATTCTTTTGCCATGGGTATGGCATCAGTCTTAGATAAAGGAACTGGCAAATACCAATTCGCCAGAGACTTTATGAGCACATCATTCTGGAGACTTGGGGTGGAATATGCTCAGGCTCAGGGGAGTAGCATCAATGAGGACATGGCCGCTGAGCTCAAACTAACCCCGGCAGCGAGGAGAGGCCTGGCAGCTGCCGCCCAACGAGTGTCTGAGGAAATCAGCAGCGTGGATATTCCCATTCAACGGGCCGGGGTCCTCACTGGACTCAGCGACGGAGGCCCCCAAGCCCCACAAGGCGGACCGAACAAGTCACAAGGGCAGCTGGATGTCGGGGACGGAGAGACCCAATTCCTGGATTTGATGAGAGCAGTGGCGAATAGCATGCGAGAAGCTCAAAACTCCGCACCGAGCACCACCCATCCAGAACCTCCCCCAACTCCTGGGCCGTCCCCAGACAACGACACTGACTGGGGGTAC
>AFS95130
ATGTCCTCCGTATTCGATGAGTACGAGCAACTCCTTGCCTCTCAGACACGCCCCAACGGAGCCCATGGGGGAGGAGAGAAGGGCAGTACCCTCAAAGTGGAAGTGCCGGTCTTCACACTCAACAGCGACGATCCAGAAGACCGATGGAATTTTGCGGTCTTCTGCCTCCGGATCGCAGTCAGTGAGGATGCAAACAAGCCCTTACGACAAGGGGCACTCATCTCCCTACTGTGCTCTCATTCACAGGTGATGAGGAACCATGTGGCACTTGCTGGGAAGCAGAACGAGGCAACACTGGCAATACTTGAAATCGATGGATTCTCAAATGGCATGCCTCAGTTCAACAACAGAAGTGGCGTATCCGAAGAGAGAGCCCAGAGATTCATGATGATAGCTGGCTCCCTGCCTCGTGCATGCAGCAACGGGACCCCATTTGTCACGGCCGGGGTAGAGGACGATGCCCCTGAGGATATAACTGACACTCTTGAAAGAATTCTCTCCATCCAAGTTCAGGTATGGGTCACAGTCGCCAAAGCTATGACGGCCTATGAGACTGCGGATGAGTCAGAGACCAGAAGAATAAACAAGTATATGCAACAGGGCAGGGTCCAGAAACGGTACATTCTCCATCCAGTGTGTAGGAGTGCAATCCAGCTTACCATCAGACAGTCGCTAGCAGTCAGAATCTTCCTGGTGAGCGAACTCAAGAGGGGTCGCAACACTGCCGGCGGCACTTCAACTTATTACAATCTTGTAGGGGACGTAGATTCATATATCAGGAACACTGGTCTCACCGCATTCTTCCTTACACTCAAATACGGCATCAACACCAAGACATCCGCACTCGCACTAAGCAGTCTCTCTGGTGACATTCAGAAGATGAAGCAACTAATGCGCTTGTATCGGATGAAGGGAGAGAATGCCCCATACATGACCTTGCTGGGTGACAGCGACCAAATGAGCTTTGCGCCGGCAGAGTATGCTCAGCTGTACTCATTCGCAATGGGTATGGCCTCCATATTAGACAAGGGGACTGTCAAATACCAGTTTGCGAGGGACTTCATGAGCACCTCATTCTGGCGGCTTGGAGTAGAGTATGCTCAGGCACAGGGGAGCAGTATCAATGAAGACATGGCTGCTGAGTTGAAGCTGACACCAGCAGCAAGGAGGGGGCTCGCGGCCGCAGCCCAGAGAGTGTCAGAGGATACTAGCAACATGGACCTCCCAACTCAGCAAGCAGGTGTTCTAACAGGGTTAAGCGATAGTACACCTGCTGCACCACCGAGTGCTTCTAACAGACCGCAGAATCCCACCGACGGAGGCGACGGTGAGACTCAGTTCCTTGACCTAATGAGGGCAGTTGCCAACAGCATGAGAGAGGCCCCCAACTCGGCCCAGGGCAGCTCCCAGCCTGCCCCTCCTCCGACTCCTGGAGGGGGTCCGGACAACGACACCGACTGGGGCTAT
>AFV46306
ATGTCGTCTGTTTTTGACGAGTACGAGCAGCTCCTCGCTGCTCAGACCCGGCCCAACGGAACCCATGGAGGGGGAGAGAAAGGGAGCACTTTAAAAGTTGAGGTCCCAGTATTCACCCTAAACAGTGATGATCCAGAGGATAGATGGAATTTTGCGGTATTCTGTCTTCGGATTGCTGTTAGCGAGGATGCCAACAAACCACTCAGGCAAGGTGCTCTTATATCCCTCTTATGCTCCCATTCTCAGGTGATGAGAAACCATGTTGCCCTTGCAGGGAAACAAAATGAGGCCACACTGGCTGTCCTTGAGATCGATGGTTTTGCTAACAGTGTGCCCCAGTTCAACAATAGGAGTGGAGTGTCTGAGGAAAGAGCACAGAGATTCATGGTGATCGCAGGATCTCTCCCTCGGGCGTGCAGCAACGGTACTCCGTTTGTCACGACTGGGGTTGAAGATGATGCACCAGAAGATATCACTGACACTCTGGAAAGAATCCTATCTATCCAAATTCAGGTATGGGTCACAGTAGCAAAGGCCATGACTGCATATGAGACAGCAGATGAGTCAGAAACAAGAAGGATAAATAAATACATGCAGCAAGGTCGAGTTCAGAAGAAGTACATCCTTCATCCTGTATGCAGGAGTGCAATTCAACTCACAATCAGACATTCTCTGGCAGTCCGTATCTTCCTAGTTAGTGAGCTCAAGAGGGGCCGCAATACAGCACGTGGGAGCTCTACATATTATAACTTGGTCGGGGATGTAGACTCATACATCAGGAACACCGGGCTTACTGCATTTTTTCTAACACTCAAATATGGAATCAATACCAAGACGTCAGCCCTCGCACTCAGCAGCCTCACAGGTGATATCCAAAAAATGAAACAGCTCATGCGTTTATATCGGATGAAAGGTGAAAATGCACCATACATGACATTGTTAGGTGACAGTGACCAGATGAGCTTTGCACCTGCTGAGTATGCACAACTTTATTCTTTTGCCATGGGCATGGCATCAGTCTTAGATAAGGGAACTGGCAAGTACCAATTCGCCAGGGACTTTATGAGCACATCATTCTGGAGACTTGGAGTAGAGTATGCTCAGGCTCAGGGAAGTAGCATTAATGAGGACATGGCTGCTGAGCTAAAACTAACCCCGGCAGCAAGGAGAGGCTTGGCAGCTGCTGCCCAACGAGTATCCGAAGAAATCGGCAGCATGGACATTCCCACTCAACAGGCGGGAGTCCTCACTGGGCTCAGTGATGAAGGCCCCCGAACTCCACAGGGTGGATCAAACAAGCTGCAAGGACAACCAGATGCTGGGGAAGGGGAGACCCAATTCTTGGATTTTATGAGAGCAGTGGCGAACAGCATGCGGGAAGCGCCAAATCCTGTACAGAGCACCACTCATCCAGAGCCTCCCCCAACCCCTGGGGCATCCCAAGACAACGACATTGACTGGGGATAC
>ADN67561
ATGTCCTCTGTATTCGATGAATACGAGCAACTCCTTGCTGCTCAGACACGCCCTAATGGATCTCATGGGGGGGGAGAGAAGGGTAGTACCCTCAAAGTGGAAGTGCCAGTCTTCACACTCAACAGTGATGACCCGGAAGACAGGTGGAACTTTGCAGTCTTCTGCCTTCGGATTGCAGTCAGTGAGGATGCAAACAAGCCTCTGAGGCAAGGAGCACTTATATCTCTACTGTGCTCTCACTCACAAGTGATGAGGAACCATGTGGCACTGGCTGGAAAGCAAAGTGAGGCAACACTGGCAATACTTGAGATTGATGGATTCTCAAATGGTATGCCGCAGTTCAACAACAGAAGTGGCGTATCTGAGGAAAGGGCCCAGAGGTTCATGATGATAGCGGGCTCCCTGCCTCGTGCATGCAGCAATGGGACCCCGTTTGTCACGGCCGGAGTGGAGGATGATGCCCCTGAAGACATAACTGACACTCTTGAGAGAATCCTCTCCATCCAGGTTCAAGTCTGGGTTACTGTTGCCAAAGCCATGACAGCTTACGAGACCGCAGATGAGTCAGAGACCAGAAGAATAAACAAGTACATGCAACAGGGCAGGGTCCAGAAGCGGTTCATCCTCCACCCGGTGTGTAGAAGTGCGATCCAGCTTACCATCAGACAGTCACTAGCTGTCAGAATCTTCCTAGTGAGTGAGCTCAAGAGAGGTCGTAATACTGCTGGCGGCACCTCAACTTATTACAACCTCGTGGGAGATGTGGACTCGTACATCAGGAACACTGGTCTTACCGCGTTCTTCCTCACACTCAAGTATGGTATTAACACCAAGACATCTGCGCTTGCACTGAGCAGCCTCTCCGGTGACATCCAAAAGATGAAACAGCTAATGCGCTTGTATCGGATGAAAGGGGAGAATGCCCCGTACATGACTCTACTGGGTGACAGCGACCAAATGAGCTTCGTACCAGCGGAATATGCCCAGCTGTATTCATTTGCAATGGGTATGGCATCTGTATTGGACAAAGGAACTGTCAAATACCAGTTTGCTAGGGATTTCATGAGCACATCATTCTGGCGACTTGGGGTGGAATATGCTCAGGCACAGGGCAGTAGTATCAACGAAGGCATGGCCGCTGAATTGAAGCTAACACCGGCAGCAAGAAGAGGGCTTGCGGCAGCAGCTCAGAGAGTGTCCGAGGATGCTAGCAACATGGACCTTCCAACCCAGCAAGCAGGTGTCCTGACAGGGCTAAGTGACAGCACACCCTCTGCTCAACCAGGCGGTCCCGGCAAACCGCAGAGCTCTGCCGATGGAAATGATGGTGAGACCCAGTTTCTTGATCTAATGCGGGCAGTCGCTAACAGCATGAGGGACGCCCCCAACTCGGCACAGGGCAGCCCCCAGCCTGCTCCCCCCCCAACCCCCGGAGGGGGCCAGGACAACGACACCGACTGGGGATAC
>AEJ32555
ATGTCCTCCGTATTCGATGAATACGAGCAACTCCTTGCTGCTCAGACACGCCCTAATGGATCTCATGGGGGGGGAGAGAAGGGTAGTACCCTCAAAGTGGAAGTGCCAGTCTTCACACTCAACAGTGATGACCCGGAAGACAGGTGGAACTTTGCAGTCTTCTGCCTTCGGATTGCAGTCAGTGAGGATGCAAACAAGCCTCTGAGGCAAGGAGCACTTATATCTCTACTGTGCTCTCACTCGCAAGTGATGAGGAACCATGTGGCACTGGCTGGAAAGCAAAGTGAGGCAACACTGGCAATACTTGAGATTGATGGATTCTCAAATGGTATGCCGCAGTTCAACAACAGAAGTGGCGTATCTGAGGAAAGGGCCCAGAGGTTCATGATGATAGCGGGCTCCCTGCCTCGTGCATGCAGCAATGGGACCCCGTTTGTCACGGCCGGAGTGGAGGATGATGCCCCTGAAGACATAACTGACACTCTTGAGAGAATCCTCTCCATCCAGGTTCAAGTCTGGGTTACTGTTGCCAAAGCCATGACAGCTTACGAGACCGCAGATGAGTCAGAGACCAGAAGAATAAACAAGTACATGCAACAGGGCAGGGTACAGAAGCGGTTCATCCTCCACCCGGTGTGTAGAAGTGCGATCCAGCTTACCATCAGACAGTCACTAGCTGTCAGAATCTTCCTAGTGAGTGAGCTCAAGAGAGGTCGTAATACTGCTGGCGGCACCTCAACTTATTACAACCTCGTGGGAGATGTGGACTCGTACATCAGGAACACTGGTCTTACCGCGTTCTTCCTCACACTCAAGTATGGTATTAACACCAAGACATCTGCGCTTGCACTGAGCAGCCTCTCCGGTGACATCCAAAGGATGAAACAACTAATGCGCTTGTATCGGATGAAAGGGGAGAATGCCCCGTACATGACTCCACTGGGTGACAGCGACCAAATGAGCTTCGCACCAGCAGAATATGCCCAGCTGTATTCATTTGCAATGGGTATGGCATCTGTATTGGACAAAGGAACTGTCAAATACCAGTTTGCTAGGGATTTCATGAGCACATCATTCTGGCGACTTGGAGTGGAATATGCTCAGGCACAGGGCAGCAGTATCAACGAAGACATGGCCGCCGAATTGAAGCTAACACCGGCAGCAAGAAGAGGGCTTGCGGCAGCAGCTCAGAGAGTGTCCGAGGATGCTAGCAACATGGACCTTCCAACCCAGCAAGCAGGTGTCCTGACAGGGCTAAGTGACAGCACACCCTCTGCTCAACCAGGCGGTCCCAGCAAACCGCAGAGCTCTGCTGATGGAAATGACGGTGAGACCCAGTTTCTTGATCTAATGCGGGCAGTCGCTAACAGCATGAGGGACGCCCCCAACTCGGCACAGGGCAGCCCCCAGCCTGCTCCCCCCCCAACCCCCGGAGGGGGCCAGGACAACGACACCGACTGGGGATAC
>ACY37955
ATGTCGTCCGTATTCGATGAATACGAGCAGCTCCTCGCTGCTCAGACTCGTCCTAATGGAGCTCACGGAGGGGGAGAGAGAGGGAGCACTTTAAAAGTTGAGGTCCCAGTATTCACTCTTAACAGTGACGATCCAGAAGATAGATGGAATTTTGCGGTATTCTGTCTTCGGATTGCTGTTAGCGAGGATGCCAACAAACCGCTCAGGCAAGGTGCTCTCATATCCCTTTTATGCTCCCATTCCCAAGTGATGAGGAACCATGTTGCCCTTGCAGGAAAACAGAATGAGGCCACACTGGCTGTTCTTGAAATCGATGGTTTTACCAACAGCGTGCCCCAGTTCAACAACAGGAGTGGAGTGTCTGAGGAGAGAGCACAGAGATTCATGGTAATAGCAGGGTCCCTCCCTCGGGCATGCAGTAACGGTACTCCATTCGTCACGGCTGGGGTTGAAGATGATGCACCAGAAGATATCACTGATACTCTGGAAAGAATCTTATCTATCCAGGCTCAAGTATGGGTCACAGTAGCAAAGGCTATGACCGCGTATGAGACAGCAGATGAGTCGGAAACAAGAAGAATCAATAAGTATATGCAGCAAGGCAGGGTCCAGAAGAAGTGCATCCTCCACCCCGTATGTAGGAGTGCGATTCAACTCACAATCAGACATTCTCTGGCAGTCCGTATTTTCTTAGTCAGCGAACTTAAGAGGGGCCGCAATACGGCAGGTGGGAGCTCCACATATTACAACTTAGTAGGGGATGTAGACTCATACATCAGGAACACTGGGCTTACTGCATTCTTCCTGACACTTAAATATGGAATTAACACTAAGACATCAGCCCTAGCACTCAGCAGCCTCACAGGCGATATCCAAAAAATGAAGCAGCTCATGCGTTTATATCGGATGAAGGGAGAAAATGCGCCGTACATGACATTGCTAGGTGACAGTGATCAGATGAGCTTTGCACCAGCTGAGTATGCACAGCTTTACTCTTTTGCCATGGGCATGGCGTCAGTCTTGGATAAAGGAACTGGTAAATACCAATTTGCCAGAGATTTTATGAGCACATCATTCTGGAGACTCGGAGTGGAGTATGCTCAGGCGCAGGGGAGTAGCATCAATGAGGACATGGCTGCTGAGCTAAAATTAACCCCGGCAGCAAGGAGGGGCCTGGCAGCTGCTGCCCAACGAGTGTCTGAGGAAGCTGGCAGCGTGGATATTCCTACTCAACAAGCCAGAGTCCTCACTGGGCTCAGCGACGGAAGCCCCCGAGCCTCACAAGGCAGATCGAACGAGCCGCAAGGGCAACCAGACGTCGGAGATGGAGAGACCCAATTCTTGGACTTGATGAGAGCAGTGACGAATAGCATGCGAGAAGCACCAAACTCCTCACAGAGCACCACCCATCCGGAGCCTCCCCCAACTCCTGGGCCATCACAAGACAACGACACTGACTGGGGGTAC
>AGA63515
ATGTCGTCTGTCTTCGACGAGTACGAGCAGCTCCTTGCTGCTCAGACCCGCCCTAACGGAACTCAGGGAGGAGGAGAGAAAGGAAGCACTCTAAAAGTTGAGATCCCGGTATTTACTCTTAACAGTGATGATCCAGAGGATAGGTGGAATTTTGCGGTATTCTGTCTTCGGATTGCTGTCAGCGAGGACGCCAACAAGCCACTCAGGCAAGGTGCTCTCATATCTCTCCTATGCTCTCATTCTCAGGTGATGAGAAACCATGTTGCTCTTGCGGGGAAACAGAATGAGGCCACACTGGCTGTCCTTGAGATCGATGGTTTTACCAACAACGTGCCTCAGTTCAACAACAGGAGCGGAGTATCTGAGGAGAGAGCACAGAGATTCATGGTAATAGCAGGATCTCTACCTCGGGCATGTAGTAACGGTACTCCGTTCGTCACAGCTGGGGTTGAAGATGATGCACCAGAAGATATCACTGACACTCTAGAAAGAATCCTATCTATCCAAGCTCAGGTATGGGTCACAGTAGCAAAGGCCATGACTGCATATGAGACAGCAGATGAGTCAGAAACAAGAAGAATCAATAAGTATATGCAGCAAGGTAGAGTTCAGAAGAAGTATGTCCTCCATCCCGTATGCAGGAGTGCAATCCAACTCACAATCAGGTATTCTCTGGCAGTCCGTATTTTCTTAGTCAGTGAGCTTAAGAGAGGCCGTAATACAGCAGGTGGGAGCTCCACATACTACAACTTGGTTGGGGACGTAGACTCATACATCAGAAACACCGGGCTTACTGCATTCTTTCTAACGCTCAAGTACGGAATCAATACCAAGACATCTGCTCTTGCACTCAGCAGTCTCACAGGTGATATCCAAAAAATGAAACAGCTCATGCGTTTATATCGGATGAAAGGCGAAAATGCACCGTACATGACATTGTTAGGTGACAGTGACCAGATGAACTTTGCACCAGCAGAGTATGCACAACTTTATTCTTTTGCCATGGGCATGGCATCAGTCCTGGACAAGGGAACTGGCAAGTACCAATTCGCCAGGGACTTTATGAGCACATCATTCTGGAGACTCGGGGTAGAGTATGCACAGGCTCAGGGAAGTAGCATCAATGAGGACATGGCTGCTGAGCTGAAACTAACCCCGGCAGCAAGGAGAGGCCTGGCAGCTGCTGCCCAACGAGTATCTGAGGAAATTGGCACCATGGATGTTCCTACTCAACAAGCAGGGGTCCTTACTGGACTCAGTGACGAAGGCCCCCGAGTCTCTCAGGGCGGATCGAACAGACCGCAAGGACAACCAGATGCTGGGGATGGAGAGACCCAGTTCTTGGACTTGATGAGAGCGGTGGCGAACAGCATGCGAGAAGCGCAAAATCCCGCTCAGAGCACCACCCTTCCAGAACCTCCCCCAACCCCGGGGACGTCCCAAGATAATGACACTGATTGGGGGTAC
>AGL09135
ATGTCGTCTGTTTTCGACGAATACGAGCAGCTCCTTGCTGCTCAGACCCGCCCTAACGGAGCTCATGGAGGGGGAGAGAAAGGGAGCACTTTAAAAGTTGAGGTCCCAGTATTTACCCTAAACAGTGATGATCCAGAGGATAGATGGAACTTTGCGGTATTCTGTCTTCGGATTGCTGTTAGCGAGGATGCCAACAAACCACTCAGGCAAGGTGCTCTTATATCCCTCTTATGCTCCCATTCTCAGGTGATGAGAAACCATGTTGCCCTTGCAGGGAAACAGAATGAGGCCACACTGGCTGTTCTTGAGATCGATGGTTTTGCTAACAGTGTGCCCCAATTCAACAATAGGAGTGGAGTGTCCGAGGAGAGAGCACAGAGATTCATGGTAATCGCAGGATCTCTCCCTCGGGCATGCAGCAACGGTACTCCGTTTGTCACGGCTGGGGTTGAAGACGATGCACCAGAAGATATCACTGACACTCTGGAAAGGATCCTATCTGTCCAAGTCCAGGTATGGGTCACAGTAGCAAAGGCCATGACTGCATATGAGACAGCAGATGAGTCAGAAACAAGAAGAATAAATAAGTATATGCAGCAAGGTAGAGTTCAGAAGAAGTACATCCTTCATCCTGTATGCAGGAGTGCAATTCAACTCACAATCAGACATTCTCTGGCAGTCCGTATTTTCCTGGTTAGTGAGCTCAAGAGGGGCCGCAATACAGCAGGTGGAAGCTCTACATATTACAACTTGGTCGGGGATGTAGACTCATACATCAGAAACACCGGGCTTACTGCATTTTTCCTAACACTCAAATATGGAATCAATACTAAGACGTCAGCCCTCGCACTCAGCAGCCTCACAGGTGATATCCAAAAAATGAAACAGCTCATGCGTTTATATCGGATGAAAGGTGAAAATGCACCATACATGACATTGTTAGGTGACAGTGACCAGATGAGCTTTGCACCAGCCGAATATGCACAACTTTATTCTTTTGCCATGGGCATGGCATCAGTCTTAGATAAGGGAACTGGCAAGTACCAATTTGCCAGGGACTTTATGAGCACATCATTCTGGAGACTTGGAGTAGAGTATGCTCAGGCTCAGGGAAGTAGTATCAATGAGGACATGGCTGCTGAGTTAAAACTAACCCCGGCAGCAAGGAGAGGCCTGGCAGCTGCTGCCCAACGAGTATCTGAAGAAATCGGCAGCATAGACATTCCTACTCAACAAGCAGGAGTCCTCACCGGGCTCAGTGACGAAGGCCCCCGAACTCCGCAGGGCGGATCAAACAAGCCGCAAGGGCAACCAGATGCTGGGGATGGGGAGACCCAATTCCTGGATTTTATGAGAGCAGTGGCGAACAGCATGCGGGAAGCGCCAAATCCTGCACAGAGCACCACCCATCCAGAGCCTCCCCCAACCCCTGGGGCATCCCAAGACAACGACACTGACTGGGGGTAC
>AGL09123
ATGTCGTCTGTTTTCGACGAATACGAGCAGCTCCTCGCTGCTCAGACCCGCCCTAACGGAACTCATGGAGGGGGAGAGAAAGGGAGCACTTTAAAAGTTGAGGTCCCAGTATTCACCCTAAACAGTGATGATCCAGAGGATAGATGGAATTTTGCGGTATTCTGTCTTCGGATTGCTGTTAGCGAGGATGCCAATAAGCCACTCAGGCAAGGTGCTCTTATATCCCTCTTATGCTCCCATTCTCAGGTGATGAGAAACCATGTTGCCCTTGCAGGGAAACAGAATGAGGCCACACTGGCTGTTCTTGAGATCGATGGTTTTGCTAACAATGTGCCCCAGTTCAACAATAGGAGTGGAGTGTCTGAGGAGAGAGCGCAGAGATTCATGGTAATCGCAGGATCTCTCCCTCGGGCGTGCAGCAATGGTACTCCGTTTGTCACGGCTGGGGTTGAAGATGATGCACCAGAAGATATCACTGACACTCTGGAAAGAATCCTGTCTATCCAAGTTCAGGTATGGGTCACAGTAGCAAAGGCCATGACTGCATATGAGACAGCAGATGAGTCAGAAACAAGAAGAATAAATAAGTATATGCAGCAAGGTCGAGTTCAGAAGAAGTACATCCTTCATCCTGTATGCAGGAGTGCAATTCAACTCACAATCAGACATTCTCTGGCAGTCCGTATTTTCTTAGTTAGTGAGCTCAAGAGGGGTCGCAATACAGCAGGTGGGAGCTCTACATATTACAACTTGGTCGGGGATGTAGACTCATACATCAGGAACACTGGGCTTACTGCATTTTTCCTAACACTCAAATATGGAATCAATACCAAGACGTCAGCCCTCGCACTCAGCAGCCTCACAGGTGATATCCAAAAAATGAAACAGCTCATGCGTTTATATCGGATGAAAGGTGAAAATGCACCATACATGACATTGTTAGGTGACAGTGACCAGATGAGCTTTGCACCAGCTGAGTATGCACAACTTTATTCTTTTGCCATGGGCATGGCATCAGTCTTAGATAAGGGAACTGGCAAGTACCAATTCGCCAGGGACTTTATGAGCACATCATTCTGGAGACTTGGAGTAGAGTATGCTCAGGCCCAGGGAAGTAGCATTAATGAGGACATGGCTGCTGAGCTAAAACTAACCCCGGCAGCAAGGAGAGGCCTGGCAGCTGCTGCCCAACGAGTATCCGAAGAAATCGGCAGCATGGACATTCCCACTCAACAGGCGGGAGTCCTCACCGGGCTCAGTGACGAAGGCTCCCGAACTTCACAGGGCGGATCAAACAAGCCGCAAGGGCAACCAGATGCTGGGGATGGGGAGACCCAATTCTTGGATTTTATGAGAGCAGTGGCGAACAGCATGCGGGAAGCGCCAAATCCTGCACAGAGCACCACCCATCCTGAGCCTCCCCAGACCCCCGGGGCATCCCAAGACAACGACACTGACTGGGGGTAC
>ACV74269
ATGTCGTCTGTCTTTGACGAGTACGAGCAGCTCCTCGCTGCTCAGACTCGCCCTAATGGAACTCATGGAGGAGGAGAGAAAGGGAGCACTTTAAAAGTTGAGGTCCCAGTATTCACTCTTAACAGTGATGATCCAGAAGATAGATGGAATTTTGCGGTATTCTGTCTTCGGATTGCTGTTAGTGAGGATGCCAACAAACCGCTCAGGCAAGGTGCTCTCATATCCCTCTTATGCTCCCATTCTCAAGTGATGAGAAACCATGTTGCCCTCGCAGGGAAACAGAATGAGGCCACACTGGCTGTTCTTGAGATCGACAGTTTTAACAACAGTGTGCCCCAGTTCAACAACAGGAGCGGAGTGTCTGAAGAGAGAGCACAGAGATTCATGGTGATAGCAGAGTCTCTCCCTCGGGCATGCAGTAACAGTACTCCGTTCGTTACAGCTGGAGTTGAAAATGATGTGCCAGAAGATATCACTGACACTCTGGAAAGAATCTTATCTATCCAGGCTCAGGTATGGGTCACAGTAGCAAAAGCCATGACTGCATATGAGACAGCAGATGAGTCAGAAACAAGAAGGATCAACAAGTATATGCAGCAAGGTAGAGTCCAGAAGAAGTACATCCTCCATCCTGTATGCAGGAGTGCAATTCAACTTACAATCAGACATTCTCTAGCAGTCCGCATTTTTCTAGTTAGTGAGCTTAAGAGAGGCCGCAATACAGCAGGTGGGAGCTCCACGTATTACAACTTAGTTGGGGATGTAGACTCATACATAAGGAACACCGGGCTTACCGCATTCTTCCTGACACTCAAGTATGGAATCAATACCAAGACATCAGCCCTTGCACTCAGCAGCCTCACAGGTGATATCCAAAAAATGAAACAGCTCATGCGTTTATATCGGATGAAAGGAGAAAATGCACCGTACATGACATTGCTAGGTGATAGCGACCAGATGAGCTTCGCACCAGCTGAATATGCACAACTCTATTCTTTTGCCATGGGCATGGCATCGGTCTTAGACAAGGGAACTGGTAAATACCAATTCGCCAGAGACTTCATGAGTACATCATTCTGGAGACTCGGGGTGGAGTATGCTCAGGCTCAAGGGAGTAGCATCAATGAGGATATGGCTGCTGAGCTGAAACTAACTCCAGCAGCAAGGAGGGGTTTGGCAGCTGCTGCCCAACGAGTATCTGAGGAAATTGGCAATGTGGATATTCCTACTCAACAGGCCGGGGTCCTCACCGGGCTCAGTGACGAAGGTCCCCGAGCCCCGCAGAGTGGACCGAACAGGTCGCAAGGGCAACCAGATGCCCGGGATGGGGAGACCCAATTCCTGGACCTGATGAGAGCAGTGGCAAACAGCATGCGAGAAGCACCAGATTCTGCACAGAGCACCATCCACCCGGAGCCTCTCCCAACTCATGGGCCATCCCAGGACAACGATGCCGACTGGGGGTAC
>AER92760
ATGTCGTCGATCTTCGACGAATACGAGCAGCTCCTCGCTGCCCAGACCCGCCCTAACGGAACTCACGGAGGAGGAGAGAAAGGGAGCACTTTAAAGGTTGAAGTCCCAGTATTTACTCTTAACAGTGATGATCCGGAGGATAGATGGAATTTTGCGGTATTCTGTCTTCGGATTGCTGTTAGTGAGGATGCCAACAAACCACTCAGACAAGGTGCTCTCATATCTCTCCTATGCTCCCATTCTCAGGTGATGAGAAACCACGTTGCTCTTGCAGGGAAACAGAATGAGGCCACACTGGCTGTTCTTGAGATCGATGGTTTTGTCAACAGCGCGCCCCAGTTCAACAACAGAAGTGGAGTGTCTGAGGAGAGAGCGCAGAGATTCATGGTAATAGCAGGATCTCTCCCTCGGGCATGTAGTAATGGTACCCCATTTGTCACAGCTGGGGCGGAAGATGATGCACCGGAAGATATCACTGATACGCTGGATAGAATCTTGTCTATCCAAGCTCAGGTATGGGTCACAGTAGCAAAGGCCATGACTGCATATGAGACAGCAGATGAGTCAGAAACAAGGAGAATCAATAAGTATATGCAGCAGGGCAGAGTTCAGAAGAAGTACATCCTTCACCCTGTATGCAGGAGTGCGATTCAACTCACAATCAGACATTCTCTGGCAGTCCGCATCTTCTTAGTGAGTGAACTTAAGAGAGGCCGCAATACAGCGGGTGGAAGCTCTACATATTACAACTTAGTGGGGGACGTAGACTCATACATCAGGAACACTGGACTTACTGCATTCTTCTTAACACTCAAATACGGAATCAATACCAAGACATCAGCTCTTGCACTCAGCAGCCTCACGGGCGATATCCAAAAAATGAAACAACTCATGCGTCTATATCGGATGAAAGGAGAAAATGCGCCGTACATGACATTGTTGGGTGACAGTGACCAGATGAGCTTTGCACCAGCCGAGTATGCACAACTTTATTCTTTTGCCATGGGCATGGCATCAGTCTTAGACAAGGGAACTGGCAAATACCAATTTGCCAGGGACTTTATGAGCACATCATTCTGGAGGCTTGGAGTAGAGTATGCTCAGGCTCAGGGAAGCAGCATCAATGAAGACATGGCGGCTGAACTAAAACTGACCCCGGCAGCAAGGAGGGGTCTGGCAGCCGCTGCCCAACGAGCATCCGAAGAGATTGGCGGCATAGATACCCCCACTCAACAGGTTGGGGTCCTCACTGGGCTCAGCAACGAAGTCCCTCGAGTTCCACAGGGCGGGTCAAACAAGCCGCAAGGGCAACCAGACTCTGGGGATGGGGAAACCCAATTCTTGGACCTGATGAGAGCAGTGGCGAACAGCATGCGAGAAGCGCCAAATCCCGCGCAAAGCATCACCCATCCGGAGCCCCCCCCAACTCCCGGGCCCTCCCAAGACAACGACACTGACTGGGGGTAC
>AEJ32561
ATGTCGTCTGTTTTCGACGAATACGAGCAGCTCCTCGCTGCTCAGACCCGCCCTAACGGAGCTCATGGAGGGGGAGAGAAAGGGAGCACTTTAAAAGTTGAGGTCCCAGTATTTACCCTAAACAGTGATGATCCAGAGGATAGATGGAATTTTGCGGTATTCTGTCTTCGGATTGCTGTTAGCGAGGATGCCAACAAACCACTCAGGCAAGGTGCTCTTATATCCCTCTTATGCTCCCATTCTCAGGTGATGAGAAACCATGTTGCTCTTGCAGGGAAACAGAATGAGGCCACACTGGCTGTTCTTGAGATCGATGGTTTTGCTAACAGTGTGCCCCAGTTCAACAATAGGAGTGGAGTGTCTGAGGAGAGAGCACAGAGATTCATGGTAATCGCAGGATCTCTCCCTCGGGCATGTAGCAACGGTACTCCGTTTGTCACAGCTGGGGTTGAAGATGATGCACCAGAAGATATCACTGACACTCTGGAAAGAATCCTATCTATCCAAGTCCAGGTATGGGTCACGGTAGCAAAGGCCATGACTGCATATGAGACAGCAGATGAGTCAGAAACAAGAAGAATAAATAAGTATATGCAGCAAGGTAGAGTTCAGAAGAAGTACATCCTTCATCCTGTATGCAGGAGTGCAATTCAACTCACAATCAGACACTCTCTGGCAGTCCGTATTTTCCTAGTTAGTGAGCTCAAGAGGGGCCGTAATACAGCAGGTGGGAGCTCTACATATTACAACTTGGTCGGGGATGTAGACTCATACATCAGAAACACCGGGCTTACTGCATTTTTCCTAACACTCAAATATGGAATCAATACCAAGACGTCAGCCCTCGCACTCAGCAGCCTCACAGGTGATATCCAAAAAATGAAACAGCTCATGCGTTTATATCGGATGAAAGGTGAAAATGCACCATACATGACATTGTTAGGTGACAGTGACCAGATGAGCTTTGCACCAGCCGAATATGCACAACTTTATTCTTTTGCCATGGGCATGGCATCAGTCTTGGATAAGGGAACTGGCAAGTACCAATTCGCCAGGGACTTTATGAGCACATCATTCTGGAGACTTGGAGTAGAGTATGCTCAGGCTCAGGGAAGTAGCATCAATGAGGACATGGCTGCTGAGTTAAAACTAACCCCGGCAGCAAGGAGAGGCCTGGCAGCTGCTGCCCAACGAGTATCTGAAGAAATCGGCAGCATAGACATTCCTACTCAACAAGCGGGAGTCCTCACCGGGCTCAGTGATGAAGGCCCCCGAACTCCACAGGGCAGTTCAAACAAGCCGCAAGGACAACCAGATGCCGGGGATGGGGAGACCCAATTCTTAGATTTTATGAGAGCGGTGGCGAACAGCATGCGGGAAGCACCAAATCCTGCACAGAGCACCACCCACCCAGAGCCTCCCCCAACCCCTGGGGCATCCCAAGACAACGACACCGACTGGGGGTAC
>AAX45430
ATGTCCTCTATATTCGATGAGTACGAGCAGCTCCTCGCGGCTCAGACTCGCCCCAATGGAGCTCATGGCGGAGGAGAGAAGGGGAGCACCTTAAAAATAGAGGTCCCGGTATTTACTCTCAACAGTGATGACCCGGAAGATAGATGGAACTTCGCAGTGTTTTGTCTTCGGATTGCTGTTAGCGAGGATGCCAACAAACCACTTAGGCAAGGTGCTCTCATATCTCTCTTATGTTCCCACTCTCAGGTGATGAGGAACCATGTTGCCCTTGCGGGGAAACAGAATGAGGCCACACTGGCTATTCTTGAGATCGATGGTTTTACCGACGGCGTGCCCCAGTTTAACAACAGGAGCGGGGTGTCTGAAGAGAGAGCACAGAGATTTATGATGATAGCAGGGTCTCTCCCTCGGGCATGCAGCAACGGTACCCCGTTCGTCACAGCTGGGGTTGAGGGTGATGCACCAGAAGACATTACTGATACCTTGGAGAGGATCCTTTCTATCCAGGCTCAAGTATGGGTCACGGTGGCAAAGGCCATGACTGCATATGAGACAGCAGATGAGTCAGAAACAAGAAGAATCAATAAGTATATGCAGCAAGGTAGGGTCCAGAAGAAGTACATCCTCCACCCCGTATGCAGGAGCGCAATCCAACTCACAATCAGACAGTCTCTAGCGGTCCGCATCTTCTTGGTTAGCGAGCTTAAGAGAGGCCGCAACACGGCAGGTGGGACCTCCACCTATTACAACTTGGTGGGGGATGTAGACTCATACATCAGGAACACCGGGCTCACTGCATTCTTCCTGACACTTAAATATGGAATTAACACCAAGACATCAGCCCTTGCACTTAGCAGCCTCTCAGGCGATATCCAAAAAATGAAGCAGCTCATGCGCTTATATCGGATGAAAGGGGATAATGCGCCGTATATGACATTGCTCGGTGACAGTGACCAGATGAGCTTTGCACCCGCTGAGTATGCACAACTCTACTCATTTGCCATGGGCATGGCATCAATCCTAGATAAAGGAACTAGCAAGTACCAATTCGCCAGGGACTTTATGAGCACATCATTCTGGAGACTTGGAGTAGAGTACGCTCAAGCTCAAGGAAGTAGCATAAATGAGGATATGGCCGCCGAGCTAAAGCTAACCCCAGCAGCAAGGAGAGGCTTGGCAGCTGCTGCCCAAAGAGTGTCTGAGGAGACCAGCAGCATAGATATGCTCACCCAACAAGCCGGGGTCCTCACCGGACTCAATAACGGAGGCTCCCAAGCCCCCCAAGGTGCACCGAACAGATCACAAGGGCAACAGGACACTGGGGACGGGGAGACCCAATTTCTGGATCTGATGAGAGCGGTGGCAAATAGCATGAGAGAAGCGCCAAACTCTGCGCAGGGCAACCCCCAACTGGGGCCTCCCCCAACCCCTGGGACCTCCCCAGACAATGACACCGACTGGGGGTAC
>AFO83586
ATGTCGTCTGTTTTCGACGAATACGAGCAGCTCCTCGCTGCTCAGACCCGCCCTAACGGAGCTCATGGAGGGGGAGAGAAAGGGAGCACTTTAAAAGTTGAGGTCCCAGTATTTACCCTAAACAGTGATGATCCAGAGGATAGATGGAACTTTGCGGTATTCTGTCTTCGGATTGCTGTTAGCGAGGATGCCAACAAACCACTCAGGCAAGGTGCTCTTATATCCCTCTTATGCTCCCATTCTCAGGTGATGAGAAACCATGTTGCCCTTGCAGGGAAACAGAATGAGGCCACACTGGCTGTTCTTGAGATCGATGGTTTTGCTAACAGTGTGCCCCAGTTCAACAATAGGAGTGGAGTGTCCGAGGAGAGAGCACAGAGATTCATGGTAATCGCAGGATCTCTCCCTCGGGCATGCAGCAACGGTACTCCGTTCGTCACGGCTGGGGTTGAAGATGATGCACCAGAAGATATCACTGACACTCTGGAAAGGATCCTATCTGTCCAAGTCCAGGTATGGGTCACGGTAGCAAAGGCCATGACTGCATATGAGACAGCAGATGAGTCAGAAACAAGAAGAATAAATAAGTATATGCAGCAAGGTAGAGTTCAGAAGAAGTACATCCTTCATCCTGTATGCAGGAGTGCAATTCAACTCACAATCAGACATTCTCTGGCAGTCCGTATTTTCCTGGTTAGTGAGCTCAAGAGGGGCCGTAATACAGCAGGTGGGAGCTCTACATATTACAACTTGGTCGGGGATGTAGACTCATACATCAGAAACACCGGGCTTACTGCATTTTTCCTAACACTCAAATATGGAATCAATACCAAGACGTCAGCCCTCGCACTCAGCAGCCTCACAGGTGATATCCAAAAAATGAAACAGCTCATGCGCTTATATCGGATGAAGGGTGAAAATGCACCATACATGACATTGTTAGGTGACAGTGACCAGATGAGCTTTGCACCAGCCGAATATGCACAACTTTATTCTTTTGCCATGGGCATGGCATCAGTCTTAGATAAGGGAACTGGCAAGTACCAATTTGCCAGGGACTTTATGAGCACATCATTCTGGAGACTTGGAGTAGAGTATGCTCAGGCTCAGGGAAGTAGTATCAATGAGGACATGGCTGCTGAGTTAAAACTAACCCCGGCAGCAAGGAGAGGCCTGGCAGCTGCTGCCCAACGAGTATCTGAAGAAATCGGCAGCATGGACATTCCTACTCAACAAGCAGGAGTCCTCACCGGGCTCAGTGACGAAGGCCCCCGAACTCCACAGGGCGGATCAAACAAGCCGCAAGGGCAACCAGATGCTGGGGATGGGGAGACCCAATTCCTGGATTTTATGAGAGCAGTGGCGAACAGCATGCGGGAAGCGCCAAATCCTGCACAGAGCACCACCCATCTAGAGCCTCCCCCAACCCCTGGGGCATCCCAAGACAACGACACTGACTGGGGGTAC
>AFO83580
ATGTCGTCTGTCTTCGATGAATACGAGCAGCTCCTAGCTGCTCAGACTCGCCCTAACGGAACTCATGGAGGAGGAGAGAAAGGGAGCACTTTAAAAGTTGAGGTCCCAGTATTTACCCTTAACAGTGATGATCCAGAGGATAGATGGAATTTTGCGGTATTCTGTCTTCGGATTGCTGTTAGCGAGGATGCCAACAAACCACTCAGGCAAGGTGCTCTTATATCCCTCTTATGCTCCCATTCTCAGGTGATGAGAAACCACGTTGCCCTTGCAGGGAAGCAGAATGAGGCCACACTGGCTGTTCTTGAGATCGACGGCTTTACCAACAGTGTGCCCCAGTTCAACAATAGGAGTGGAGTGTCTGAAGAGAGAGCACAAAGATTCATGGTAATAGCAGGATCTCTCCCTCGGGCATGCAGCAATGGTACTCCGTTTGTCACTGCTGGGGTTGAAGATGATGCACCAGAAGATATCACTGACACTCTGGAAAGAATCTTATCTATCCAAGTTCAGGTATGGGTCACAGTAGCAAAGGCCATGACTGCATATGAGACAGCAGATGAGTCGGAAACAAGAAGAATAAACAAATATATGCAGCAAGGTAGAGTTCAGAAGAAGTACATCCTTCACCCTGTATGCAGGAGTGCAATTCAACTCACAATCAGACATTCTCTGGCAGTCCGTATTTTCCTAGTCAGTGAGCTCAAGAGGGGCCGCAATACAGCAGGTGGGAGCTCTACATATTACAACTTGGTCGGGGATGTAGACTCATACATCAGAAACACCGGGCTTACTGCATTTTTCCTAACACTCAAATATGGAATCAATACCAAGACGTCAGCCCTCGCACTCAGCAGCCTCACAGGTGATATCCAAAAAATGAAACAGCTCATGCGTTTATACCGGATGAAAGGTGAAAATGCACCATACATGACATTGTTAGGTGACAGTGACCAGATGAGCTTTGCACCAGCTGAGTATGCACAACTTTATTCTTTTGCCATGGGCATGGCATCAGTCTTAGATAAGGGAACTGGCAAGTACCAATTCGCCAGGGACTTTATGAGCACATCATTCTGGAGACTTGGAGTAGAGTATGCTCAGGCTCAGGGAAGTAGCATCAATGAGGACATGGCTGCTGAGCTAAAACTAACCCCGGCAGCAAGGAGAGGCCTGGCAGCTGCTGCCCAAAGAGTATCTGAAGAAATTGGCGGTATGGATATTCCTACTCAACAAGCGGGGGTCCTCACCGGGCTCAGTGACGAAGGCCCCCGAGCCCCACAGGGCGGATCAAACAAGCCGCAAGGGCAACCGGATGCCGGGGATGGGGAGACCCAATTCTTGGATTTTATGAGAGCAGTGGCGAACAGCATGCGGGAAGCGCCAAATCCCGCACAGAGCACCACCCATCCAGAGCCTCCCCCAACCCCTGGGGCATCCCAAGACAACGACACTGACTGGGGGTAC
>AAX45388
ATGTCTTCTGTATTCGATGAGTACGAGCAGCTCCTCGCGGCTCAGACTCGCCCCAATGGAGCTCATGGCGGAGGAGAGAAGGGGAGCACCTTAAAGGTAGAAGTCCCGGTATTCACTCTCAACAGTGATGACCCAGAAGATAGATGGAACTTTGCAGTGTTTTGTCTTCGGATTGCTGTTAGCGAGGATGCCAACAAACCACTTAGGCAAGGTGCTCTCATATCTCTCTTATGTTCCCACTCTCAAGTGATGAGGAACCATGTTGCCCTTGCGGGAAAGCAGAATGAGGCCACACTGGCTGTTCTTGAGATCGATGGTTTTACCAACAGCGTGCCCCAGTTCAACAACAGGAGTGGAGTGTCTGAAGAGAGAGCACAGAGATTTATGATGATAGCAGGGTCTCTCCCTCGGGCATGCAGCAACGGTACCCCGTTCGTCACAGCTGGGGTTGAAGATGATGCACCAGAAGACATTACTGATACCCTGGAGAGGATCCTCTCTATCCAGGCTCAAGTATGGGTCACGGTGGCAAAGGCCGTGACTGCATATGAGACAGCAGATGAGTCAGAAACAAGAAGAATCAATAAGTACATGCAGCAAGGCAGAGTCCAGAAGAAGTACATCCTCCACCCCGTATGCAGGAGCGCAATCCAACTCACAATCAGACAGTCTCTGGCGGTCCGCATCTTCTTGGTTAGCGAGCTTAAGAGAGGCCGCAACACGGCAGGTGGGACCTCCACCTATTACAACTTGGTGGGGGATGTAGACTCATACATCAGGAACACTGGGCTAACTGCATTCTTCCTGACACTTAAATATGGAATTAACACCAAGACATCAGCCCTTGCACTTAGCAGCCTCTCAGGCGATATCCAAAAAATGAAGCAGCTCATGCGCTTGTATCGGATGAAAGGAGATAATGCGCCGTACATGACATTGCTCGGTGACAGTGACCAGATGAGCTTTGCACCTGCCGAGTATGCACAGCTTTACTCCTTTGCCATGGGTATGGCATCAGTCCTAGATAAAGGAACTAGCAAATACCAATTTGCCAGAGACTTTATGAGCACATCATTCTGGAGACTTGGAGTAGAGTACGCTCAGGCTCAAGGAAGTAGCATCAATGAGGATATGGCCGCCGAGTTAAAGCTAACCCCAGCAGCAAGGAGAGGCCTGGCAGCTGCTGCCCAAAGAGTGTCTGAGGATACCAGCAGCATGGACATGCCCACTCAACAAGCCGGGGTCCTCACTGGACTCAGCGACGGAGGCTCCCAAGCCCCCCAAGGTGCACTGAGCAGATCACAAGGGCAACCGGACACCGGGGACGGGGAGACCCAATTTCTGGATCTGATGAGAGCGGTGGCAAATAGCATGAGAGAAGCGCCAAACTCTGCGCAGGGCACCCCTCAACCGGGGCCTCCCCCAACCCCCGGGCCCTCTCAAGACAATGACACCGACTGGGGGTAC
>AGL09195
ATGTCGTCTGTTTTCGACGAATACGAGCAGCTCCTCGCTGCTCAGACCCGCCCTAACGGAGCTCATGGAGGGGGAGAGAAAGGGAGCACTTTAAAAGTTGAGGTCCCAGTATTTACCCTAAACAGTGATGATCCAGAGGATAGATGGAACTTTGCGGTATTCTGTCTTCGGATTGCTGTTAGCGAGGATGCCAACAAACCACTCAGGCAAGGTGCTCTTATATCCCTCTTATGCTCCCATTCTCAGGTGATGAGAAACCATGTTGCCCTTGCAGGGAAACAGAATGAGGCCGCACTGGCTGTTCTTGAGATCGATGGTTTTGCTAACAGTGTGCCCCAGTTCAACAATAGGAGTGGAGTGTCCGAGGAGAGAGCACAGAGATTCATGGTAATCGCAGGATCTCTCCCTCGGGCATGCAGCAACGGTACTCCGTTTGTCACGGCTGGGGTTGAAGACGATGCACCAGAAGATATCACCGACACACTGGAAAGGATCCTATCTATCCAAGTCCAGGTATGGGTCACGGTAGCAAAGGCCATGACTGCATATGAGACAGCAGATGAGTCAGAAACAAGAAGAATAAATAAGTATATGCAGCAAGGTAGAGTTCAGAAGAAGTACATCCTTCATCCTGTATGCAGGAGTGCAATTCAACTCACAATCAGACATTCTCTGGCAGTCCGTATTTTCCTGGTTAGTGAGCTCAAGAGGGGCCGCAATACAGCAGGTGGGAGCTCCACATATTACAACTTGGTCGGGGATGTAGACTCATACATCAGAAACACCGGGCTTACTGCATTTTTCCTAACACTCAAATATGGAATCAATACCAAGACGTCAGCCCTCGCACTTAGCAGCCTCACAGGTGATATCCAAAAAATGAAACAGCTCATGCGTTTATATCGGATGAAAGGTGAAAATGCACCATACATGACATTGTTAGGTGACAGTGACCAAATGAGCTTTGCACCAGCCGAATATGCACAACTTTATTCTTTTGCCATGGGCATGGCATCAGTCTTAGATAAGGGAACTGGCAAGTACCAATTTGCCAGGGACTTTATGAGCACATCATTCTGGAGACTTGGAGTAGAGTATGCTCAGGCTCAGGGAAGTAGTATCAATGAGGACATGGCTGCTGAGTTAAAACTAACCCCGGCAGCAAGGAGAGGCCTGGCAGCTGCTGCCCAACGAGTATCTGAAGAGATCGGCAGCATGGACATTCCTACTCAACAAGCAGGAGTCCTCACCGGGCTCAGTGACGAAGGCCCCCGAACTCCACAGGGCGGATCAAACAAGCTGCAGGGGCAACCAGATGCTGGGGACGGGGAGACCCAATTCCTGGATTTTATGAGAGCAGTGGCAAACAGCATGCGGGAAGCGCCAAATCCTGCACAGAGCACCACCCATCTAGAGCCTCCCCCAACCCCTGGGGCATCCCAAGACAACGACACTGACTGGGGGTAC
>AGN32798
ATGTCTTCCGTATTTGATGAGTACGAGCAGCTCCTTGCGGCACAGACTCGCCCTAATGGAGCTCATGGAGGGGGAGAGAAGGGGAGCACCTTAAAAGTTGAAGTCCCAGTATTCACTCTCAACAGTGACGACCCAGAAGATAGATGGAACTTTGCGGTATTCTGCCTTCGGATTGCTGTTAGCGAGGATGCCAACAAGCCACTCAGACAAGGTGCTCTCATATCTCTCTTATGTTCCCACTCTCAAGTGATGAGGAACCATGTTGCTCTTGCAGGGAAACAGGATGAAGCCACACTGGCCGTTCTTGAGATCGATGGCTTTACCAACAGCGTGCCCCAGTTCAACAACAGGAGTGGAGTGTCTGAAGAGAGAGCACAGAGATTCATGATGATAGCAGGGTCTCTCCCTCGGGCGTGCAGCAATGGTACCCCGTTCATCACGGCTGGGGTTGAAGATGATGCACCAGAAGATATCACTGATACTCTAGAGAGAATCCTCTCTATCCAGGCTCAAATATGGGTTACGGTAGCAAAGGCCATGACTGCATATGAGACAGCAGATGAGTCGGAAACAAGAAGAATCAATAAATATATGCAGCAAGGCAGAGTCCAGAAGAGGTACATCCTCCACCCCGTGTGCAGGAGTGCAATTCAACTCACAATCAGACAGTCTCTAGCAGTCCGCATCTTCTTGGTTAGCGAGCTTAAGAGAGGCCGCAACACGGCAGGTGGGAGCTCCACATATTACAACCTAGTAGGGGATGTAGACTCATACATCAGGAACACCGGGCTTACTGCATTCTTCCTGACACTCAAGTATGGAATCAACACCAAGACTTCAGCCCTCGCACTCAGCAGCCTTGCAGGCGATATCCAAAAAATGAAACAGCTCATGCGTTTATATCGGATGAAAGGAGATAATGCGCCGTACATGACATTGCTAGGTGACAGTGACCAAATGAGCTTTGCACCAGCTGAGTATGCACAACTTTACTCTTTTGCCATGGGTATGGCATCAGTCCTGGATAGAGGGACTGGCAAGTACCAATTCGCCAGAGACTTTATGAGCACATCATTCTGGAGACTTGGAGTAGAGTATGCTCAGGCCCAGGGAAGTAGCATTAATGAGGATATGGCTGCCGGGCTAAAGCTAACCCCAGCAGCAAGGAGGGGCCTGGCAGCCGCTGCCCAACGAGTGTCTGAGGAGACTGGCAGCATGGATATTCCTACTCAACAAGCCGGGGTCCTCACCGGGCTCAGCGACAAAGGCCCCCAAGCCCCACAAGGCGGATCGAACAGGCCGCAAGGACAACCGGACGCCGGGGACGGGGAGACCCAATTTTTGGACCTTATGAGAGCGGTAGCAAACAGTATGAGAGAAGCGCCAAGCTCTGCGCAGAGCACCACCCAGCCAGAGCCCCCCTCAACTCCTGGACCATCTCAAGATAACGACACCGACTGGGGGTAT
>AAX45382
ATGTCTTCTGTATTCGATGAGTACGAGCAGCTCCTCGCGGCTCAGACTCGCCCCAATGGAGCTCATGGCGGAGGAGAGAAGGGGAGCACCTTAAAGGTAGAAATCCCGGTATTCACTCTCAACAGCGATGACCCAGAAGATAGATGGAACTTTGCAGTGTTTTGTCTTCGGATTGCTGTTAGCGAGGATGCCAACAAACCACTTAGGCAAGGTGCTCTCATATCTCTCTTATGTTCCCACTCTCAAGTGATGAGGAACCATGTTGCCCTTGCGGGAAAGCAGAATGAGGCCACACTGGCTGTTCTTGAGATCGATGGTTTTACCAACAGCGTGCCCCAGTTCAACAACAGGAGTGGAGTGTCTGAAGAGAGAGCACAGAGATTTATGATGATAGCAGGGTCTCTCCCTCGGGCATGCAGCAACGGTACCCCGTTCGTCACAGCTGGGGTTGAAGATGATGCACCAGAAGACATTACTGATACCCTGGAGAGGATCCTCTCTATCCAGGCTCAAGTATGGGTCACGGTGGCAAAGGCCATGACTGCATATGAGACAGCAGATGAGTCAGAAACAAGAAGAATCAATAAGTACATGCAGCAAGGCAGAGTCCAGAAGAAGTACATCCTCCACCCCGTATGCAGGAGCGCAATCCAACTCACAATCAGACAGTCTCTGGCGGTCCGCATCTTCTTGGTTAGCGAGCTTAAGAGAGGCCGCAACACGGCAGGTGGGACCTCCACCTATTACAACTTGGTGGGGGATGTAGACTCATACATCAGGAACACTGGGCTAACTGCATTCTTCCTGACACTTAAATATGGAATTAACACCAAGACATCAGCCCTTGCACTTAGCAGCCTCTCAGGCGATATCCAAAAAATGAAGCAGCTCATGCGCTTGTATCGGATGAAAGGAGATAATGCGCCGTACATGACATTGCTCGGTGACAGTGACCAGATGAGCTTTGCACCTGCCGAGTATGCACAGCTTTACTCCTTTGCCATGGGTATGGCATCAGTCCTAGATAAAGGAACTAGCAAATACCAATTTGCCAGAGACTTTATGAGCACATCATTCTGGAGACTTGGAGTAGAGTACGCTCAGGCTCAAGGAAGTAGCATCAATGAGGATATGGCCGCCGAGTTAAAGCTAACCCCAGCAGCAAGGAGAGGCCTGGCAGCTGCTGCCCAAAGAGTGTCTGAGGATACCAGCAGCATGGACATGCCCACTCAACAAGCCGGGGTCCTCACTGGACTCAGCGACGGAGGCTCCCAAGCCCCCCAAGGTGCACTGAGCAGATCACAAGGGCAACCGGACACCGGGGACGGGGAGACCCAATTTCTGGATCTGATGAGAGCGGTGGCAAATAGCATGAGAGAAGCGCCAAACTCTGCGCAGGGCACCCCTCAACCGGGGCCTCCCCCAACCCCCGGGCCCTCTCAAGACAATGACACCGACTGGGGGTAC
>ACR14854
ATGTCATCCGTCTTTGACGAATACGAGCAGCTGCTTGCTGCTCAGACTCGCCCTAATGGAGTTCACGGAGGGGGAGAGAAAGGGAGCACTTTAAAAGTTGAGGTCCCAGTATTCACTCTTAACAGTGATGATCCAGAAGATAGATGGAATTTTTCAGTATTCTGTCTTCGGATTGCTGTTAGTGAGGATGCCAACAAACCGCTCAGGCAAGGTGCTCTCATATCCCTCTTATGCTCCCATTCTCAAGTGATGAGAAACCATGTTGCCCTTGCAGGGAAACAGAATGAAGCCACATTGGCTATTCTTGAGATCGACAGTTTTACCAACAGTGTGCCTCAGTTCAACAACAGGAGCGGAGTGTCTGAAGAGAGAGCACAGAGATTCATGGTGATAGCAGAGTCTCTCCCCCGGGCATGCAGTAACAATACTCCGTTCGTTACAGCTGGAGTTGAAAATGATGTGCCAGAAGATATCACTGACACTCTGGAAAGAATCTTATCTATCCAGGCTCAGGTATGGGTCACAGTAGCAAAGGCAATGACTGCATATGAGACAGCAGATGAGTCAGAAACAAGAAGGATCAACAAGTATATGCAGCAAGGTAGGGTCCAGAAGAAGTACATCCTCCATCCCGTATGCAGGAGTGCAATTCAACTCACAATCAGACATTCTCTAGCAGTCCGCATTTTTTTAGTTAGTGAGCTTAAGAGGGGCCGCAATACGGCAGGTGGGAGTTCCACGTATTACAACTTAGTTGGGGATGTAGACTCATACATAAGGAACACCGGGCTTACTGCATTCTTCCTGACACTCAAGTATGGAATCAATACCAAGACATCAGCCCTTGCACTCAGCAGCCTCACAGGTGATATCCAAAAAATGAAACAGCTCATGCGTTTACATCGGATGAAAGGAGAAAATGCACCGTACATGACATTGCTAGGTGACAGCGACCAGATGAGCTTCGCACCAGCTGAATATGCACAACTCTACTCTTTTGCCATGGGCATGGCATCAGTCTTAGATAGGGGAGCTGGTAAATACCAATTCGCCAGAGACTTCATGAGTACATCATTCTGGAGACTCGGGGTGGAGTATGCTCAGGCTCAGGGAAGCAGCATCAATGAGGATATGGCTGCTGAATTGAAGCTAACTCCAGCAGCAAGGAGGGGCCTGGCAGCTGCTGCCCAACGAGTATCTGAGGAAATTGGCAATATGGATATTCCTACTCAACAGGCCGGGGTCCTTACTGGGCTCAGCGACAAAGGTCCCCGAGCTCCGCAGGGTGGACCGAGCAGGTCGCAAGGGCAACCGGAGCCTGGGGATGGGGAGACCCAATTCTTAGACCTGATGAGAGCAGTGGCAAACAGCATGCGAGAAGCGCCAGATTCTGCACAGAGCACCATTCACCCGGAGCCTCTCCCAACTCATGTGCCACCCCAGGACAACGACACGACTGGGGGGTAC
>AFQ37805
ATGTCTTCCGTGTTCGATGAATACGAGCAACTCCTCGCTGCTCAGACGCGCCCCAATGGATCTCATGGGGGGGGAGAGAAGGGTAGTACCCTCAAAGTGGAAGTGCCAGTCTTCACACTCAACAGTGATGACCCGGAGGATAGGTGGAGCTTTGCAGTCTTCTGCCTTCGGATTGCAGTCAGTGAGGACGCAAACAAGCCTCTGAGACAAGGAGCACTTATATCTCTATTGTGCTCTCACTCGCAAGTGATGAGGAACCATGTGGCACTGGCTGGAAGGCAAAATGAGGCGACATTGGCAATGCTTGAGATTGACGGATTCTCAAATGGTGTGCCTCAGTTTAACAACAGGAGTGGCGTATCGGAAGAGAGAGCCCAGAGGTTCATGATGATAGCAGGCTCCTTGCCTCGTGCATGCAGCAATGGGACCCCGTTTGTCACGGCCGGAGTAGAGGATGATGCCCCTGAAGACATAACTGACACTCTTGAGAGAATCCTCTCCATCCAGGTCCAAGTCTGGGTCACTGTTGCCAAAGCCATGACAGCTTATGAGACAGCAGATGAGTCAGAGACCAGAAGAATAAACAAGTACATGCAACAGGGTAGGGTTCAGAAGCGGTACATCCTCCACCCGGTGTGTAGGAGTGCGATCCAGCTTACCATCAGACAGTCACTAGCTGTCAGAATCTTCCTAGTGAGTGAGCTTAAGAGAGGTCGTAATACTGCTGGTGGCACCTCAACTTATTACAACCTCGTGGGAGATGTGGACTCATACATCAGGAACACTGGTCTCACTGCATTCTTCCTCACACTCAAGTATGGTATTAACACCAAGACATCCGCGCTTGCGCTGAGCAGCCTCTCTGGCGACATCCAAAAGATGAAACAACTAATGCGCTTGTACCGGATGAAAGGGGAGAATGCCCCATACATGACCCTACTGGGTGACAGTGACCAGATGAGCTTCGCACCAGCAGAATATGCCCAGCTATATTCATTTGCAATGGGTATGGCATCTATATTAGACAAAGGAACCGTCAAATACCAGTTTGCTAGGGATTTCATGAGCACCTCATTCTGGCGACTCGGGGTGGAATATGCTCAGGCACAGGGTAGTAGTATCAACGAAGACATGGCCGCTGAATTGAAGCTGACACCGGCAGCAAGAAGAGGGCTTGCGGCAGCAGCCCAGAGAGTGTCCGAAGATACCAGCAACATGGACCTTCCAACTCAGCAAGCAGGTGTCATGACAGGGCTAAGTGACAGCACACCCCCTGCTCAATCAGGCGGTCCCATCAAACCACAGAGCTCTGCCGATGGAAATGATGGTGAGACCCAGTTTCTTGATCTGATGCGGGCAGTCGCCAACAGCATGAGGGATGCGCCAAACTCCGCGCAAGGCACCCCCCAATCGGGGCCTCCCCCAACTCCTGGGCCTTCCCAAGACAACGACACCGACTGGGGGTAT
>ADQ64386
ATGTCTTCTGTATTCGATGAGTATGAGCAGCTCCTCGCAGCTCAGACCCGCCCCAATGGAACCCACGGAGGAGGAGAAAAAGGAAGTACCTTAAAGGTCGAGATCCCGGTATTCACTCTTAACAGCGATGATCCAGAGGACAGATGGAACTTTGCAGTGTTCTGTCTTCGTATTGCCGTTAGCGAGGATGCCAACAAACCACTCAGGCAAGGTGCTCTCATATCACTCTTATGCTCTCATTCACAAGTGATGAGAAACCATGTTGCCCTTGCAGGGAAGCAGAATGAGGCCACACTAGCTGTTCTTGAGATTGATGGGTTTGCTAACAATGTGCCTCAATTCAACAATAGGAGTGGAGTGTCTGAGGAGAGAGCACAGAGATTCCTGATGATAGCAGGATCTCTCCCCCGAGCATGCAGCAATGGTACTCCGTTTGTCACGGCCGGAGTTGAAGATGATGCACCGGAAGATATTACCGATACTCTGGAAAGAATTCTCTCCATCCAGGCTCAGGTATGGGTCACTGTAGCAAAAGCCATGACTGCATATGAGACAGCAGATGAGTCGGAGACGAGGAGAATAAATAAATACATGCAGCAAGGCAGAGTACAGAAGAAATACCTTATCCACCCCGTATGCAGGAGTGCAATTCAACTCACGATCAGACATTCTCTGGCAGTCCGCATCTTCTTGGTTAGCGAACTTAAGAGAGGCCGCAACACGGCGGGCGGAAGCTCGACGTATTACAACCTAGTAGGGGATGTCGACTCATACATCAGAAACACCGGGCTTACCGCATTCTTCCTGACACTCAAATACGGGATTAATACCAAGACATCAGCCCTCGCACTCAGCAGCCTCACAGGCGATATCCAGAAAATGAAGCAGCTCATGCGTTTATATCGGATGAAAGGAGAAAATGCGCCATACATGACATTGCTAGGTGATAGTGACCAAATGAGTTTTGCACCAGCTGAATACGCACAACTTTACTCCTTTGCCATGGGCATGGCATCAGTCTTGGACAAAGGGACCGGCAAATACCAATTTGCCAGAGACTTTATGAGTACATCGTTTTGGAGGCTTGGAGTAGAGTATGCTCAGGCCCAGGGAAGTAGCATCAATGAAGATATGGCTGCCGAGCTAAAACTGACTCCAGCAGCAAGGAGGGGCTTGGCAGCTGCTGCCCAGCGAGTGTCCGAGGAGGCCGGTAGCATGGACATTCCTGCCCAACAAGCCGGGGTCCTCACTGGGCTCAGTGATGGAGGCACCCGAGCCCCACAAGATGGATCAAATGGACCGCAGAGACTACCGGACACCGGGGATGGGGAGACTCAATTCCTGGATCTGATGAGAGCAGTGGCAAATAACATGCGGGAAGTGCCAAACTCCGCGCAGAGCGCCACCCCGCCGGATCCTCCCCCAACTCCCGGGCCGTCTCAAGACAATGATACTGACTGGGGGTAC
>ACT22810
ATGTCTTCTGTATTTGACGAATACGAGCAGCTCCTCGCAGCTCAGACTCGCCCTAATGGAGCTCATGGTGGAGGAGAGAAAGGGAGCACCTTAAAAGTAGAAGTCCCGGTTTTCACTCTTAATAGTGATGATCCTGAAGACAGGTGGAACTTTGCGGTATTCTGTCTTAGGATTGCTGTTAGCGAAGATGCCAACAAGCCACTCAGGCAAGGTGCTCTCATATCTCTCTTATGCTCTCACTCACAAGTGATGAGGAACCATGTTGCCCTTGCGGGTAAACAGAATGAGGCCACACTGGCCGTTCTTGAGATTGATGGTTTTGCCAACGGTGTGCCCCAATTCAATAATAGGAGTGGAGTGTCTGAAGAGAGAGCACAGAGGTTCATGATGATAGCGGGTTCTCTTCCTCGAGCATGCAGCAATGGTACCCCATTCGTCACAGCTGGAGCAGAGGATGATGCACCTGAAGACATCACCGATACCCTAGAGAGGATCCTTTCTATCCAGGCTCAAGTGTGGGTCACAGTAGCAAAGGCTATGACTGCATATGAGACAGCAGATGAGTCAGAAACGAGAAGGATCAATAAGTATATGCAGCAAGGTAGGGTCCAGAAGAGGTACATCCTCTACCCTGTATGCAGGAGCGCAATCCAACTTACGATCAGACAGTCTCTTGCAGTCCGCATCTTCCTGGTTAGCGAGCTTAAGAGAGGCCGCAACACAGCAGGAGGGACCTCCACTTATTACAACTTGGTGGGGGATGTAGACTCATACATCAGGAACACCGGGCTTACTGCATTCTTCCTGACACTCAAGTACGGAATCAACACCAAGACATCAGCCCTTGCACTTAGTAGCCTCACAGGTGACATCCAGAAGATGAAGCAGCTCATGCGCTTGTATCGGATGAAAGGAGATAATGCACCGTACATGACATTGCTTGGTGACAGTGACCAGATGAGCTTTGCACCTGCTGAGTATGCGCAACTTTACTCCTTTGCCATGGGTATGGCATCAGTCCTAGATAAAGGGACTGGCAAGTATCAATTCGCCAGAGACTTTATGAGCACGTCATTCTGGAGACTCGGAGTAGAGTATGCTCAGGCTCAGGGAAGTAGCATCAACGAGGATATGGCCGCTGAGCTAAAACTAACCCCAGCAGCAAGGAGAGGCCTGGCAGCTGCTGCCCAACGAGTATCTGAGGAGACCAGCAACATAGACATGCCCACTCAACAAGCCGGAGTCCTCACTGGGCTCAGCGAGGGGGGCTCCCAAGCTCCGCAAGGTGGACCGAACAGATCTCAAGGGCAACCAGACGCCGGGGATGGGGAGACCCAATTCCTGGATCTGATGAGAGCAGTGGCAAACAGCATGAGGGAAGCGCCAAGCTCTGCACAGGGTACACCTCAACCAGGCCCTCCCCCAACTCCTGGGCAATCCCAAGAGAACGACACCGATTGGGGGTAC
>AGH20657
ATGTCGTCTGTCTTCGACGAGTACGAGCAGCTCCTTGCTGCTCAGACCCGCCCTAACGGAACTCAGGGAGGAGGAGAGAAAGGAAGCACTCTAAAAGTTGAGATCCCGGTATTTACTCTTAACAGTGATGATCCAGAGGATAGGTGGAATTTTGCGGTATTCTGTCTTCGGATTGCTGTCAGCGAGGACGCCAACAAGCCACTCAGGCAAGGTGCTCTCATATCTCTCCTATGCTCTCATTCTCAGGTGATGAGAAACCATGTTGCTCTTGCGGGGAAACAGAATGAGGCCACACTGGCCGTCCTTGAGATCGATGGTTTTACCAACAACGTGCCTCAGTTCAACAACAGGAGCGGAGTATCTGAGGAGAGAGCACAGAGATTCATGGTAATAGCAGGATCTCTACCTCGGGCATGTAGTAACGGTACTCCGTTCGTCACAGCTGGGGTTGAAGATGATGCACCAGAAGATATCACTGACACTCTAGAAAGAATCCTATCTAACCAAGCTCAGGTATGGGTCACAGTAGCAAAGGCCATGACTGCATATGAGACAGCAGATGAGTCAGAAACAAGAAGAATCAATAAGTATATGCAGCAAGGTAGAGTTCAGAAGAAGTATGTCCTCCATCCCGTATGCAGGAGTGCAATCCAACTCACAATCAGGTATTCTCTGGCAGTCCGTATTTTCTTAGTCAGTGAGCTTAAGAGAGGCCGTAATACAGCAGGTGGGAGCTCCACATACTACAACTTGGTTGGGGACGTAGACTCATACATCAGAAACACCGGGCTTACTGCATTCTTTCTAACGCTCAAGTACGGAATCAATACCAAGACATCTGCTCTTGCACTCAGCAGTCTCACAGGTGATATCCAAAAAATGAAACAGCTCATGCGTTTATATCGGATGAAAGGCGAAAATGCACCGTACATGACATTGTTAGGTGACGGTGACCAGATGAACTTTGCACCAGCAGAGTATGCACAACTTTATTCTTTTGCCATGGGCATGGCATCAGTCCTGGACAAGGGAACTGGCAAGTACCAATTCGCCAGGGACTTTATGAGCACATCATTCTGGAGACTCGGGGTAGAGTATGCACAGGCTCAGGGAAGTAGCATCAATGAGGACATGGCTGCTGAGCTGAAACTAACCCCGGCAGCAAGGAGAGGCCTGGCAGCTGCTGCCCAACGAGTATCTGAGGAAATTGGCACCATGGATGTTCCTACTCAACAAGCAGGGGTCCTTACTGGACTCAGTGACGAAGGCCCCCGAGTCTCTCAGGGCGGATCGAACAGACCGCAAGGACAACCAGATGCTGGGGATGGAGAGACCCAGTTCTTGGACTTGATGAGAGCGGTGGCGAACAGCATGCGAGAAGCGCAAAATCCCGCTCAGAGCACCACCCTTCCAGAACCTCCCCCAACCCCGGGGACGTCCCAAGATAATGACACTGATTGGGGGTAC
>ACJ10052
ATGTCTTCCGTATTTGACGAGTACGAACAGCTCCTCGCGGCTCAGACTCGCCCCAATGGAGCTCATGGAGGAGGGGAAAAGGGGAGTACCTTAAAAGTAGACGTCCCAGTATTCACTCTTAACAGTGATGACCCAGAAGATAGGTGGAACTTTGCGGTATTCTGCCTCCGGATTGCTGTTAGCGAAGATGCCAACAAACCACTCAGGCAAGGTGCTCTCATATCTCTTTTATGCTCCCACTCACAAGTGATGAGGAACCATGTTGCCCTTGCAGGGAAACAGAATGAAGCCACATTGGCCGTGCTTGAGATTGATGGCTTTGCCAACGGTATGCCCCAGTTCAACAATAGGAGTGGAGTGTCTGAAGAGAGAGCACAGAGATTCGCGATGATAGCAGGGTCTCTCCCTCGGGCATGCAGTAATGGCACCCCGTTCGTCACAGCCGGGGCCGAAGATGATGCACCAGAAGACATCACCGATACCCTGGAGAGGATCCTCTCTATCCAGGCCCAAGTATGGGTCACAGTAGCAAAAGCCATGACTGCGTATGAGACTGCAGATGAGTCAGAAACAAGACGAATCAATAAGTATATGCAGCAAGGCAGGGTCCAAAAGAAATACATCCTCTACCCCGTATGCAGGAGCACAATCCAACTCACGATCAGACAGTCTCTTGCAGTCCGCATCTTTTTGGTTAGCGAGCTCAAGAGAGGCCGCAACACGGCAGGTGGTACCTCTACTTATTATAACCTAGTAGGGGACGTAGACTCATATATCAGGAATACCGGGCTTACTGCATTCTTCTTGACACTCAAGTACGGAATCAACACCAAGACATCAGCCCTTGCACTTAGTAGCCTCTCAGGCGACATCCAGAAGATGAAGCAGCTCATGCGTTTATATCGGATGAAAGGAGATAATGCGCCGTACATGACATTGCTTGGTGATAGTGACCAGATGAGCTTTGCGCCTGCCGAGTATGCACAACTTTACTCCTTCGCCATGGGTATGGCATCAGTCCTAGATAAAGGTACTGGGAAATACCAATTTGCCAGGGACTTTATGAGCACATCATTCTGGAGACTTGGAGTAGAGTACGCTCAGGCTCAGGGAAGTAGCATTAACGAGGATATGGCTGCCGAGCTAAAGTTAACCCCAGCAGCAAGGAGAGGCCTGGCAGCTGCTGCCCAACGAGTCTCTGAGGAGACCAGCAGCATAGACATGCCTACTCAACAAGTCGGAGTCCTCACTGGGCTCAGCGAGGGGCGGTCCCAAGCCCTACAAGGCGGATCGAATAGATCGCAAGGGCAACCAGAAGCCGGGGATGGGGAGACCCAATTCCTGGATCTGATGAGAGCGGTAGCAAATAGCATGAGGGAAGCGCCAAACTCTGCACAGGGCACTCCCCAATCGGGGCCTCCCCGAACTCCTGGGCCATCCCAAGATAACGACACCGACTGGGGCTAT
>ACK57507
ATGTCTTCCGTATTTGATGAGTACGAGCAGCTCCTTGCGGCACAGACTCGCCCTAATGGAGCTCATGGAGGGGGAGAGAAGGGGAGCACCTTAAAAGTTGAAGTCCCAGTATTCACTCTCAACAGTGACGACCCAGAAGATAGATGGAACTTTGCGGTATTCTGCCTTCGGATTGCTGTTAGCGAGGATGCCAACAAGCCACTCAGACAAGGTGCTCTCATATCTCTCTTATGTTCCCACTCTCAAGTGATGAGGAACCATGTTGCTCTTGCAGGGAAACAGGATGAAGCCACACTGGCCGTTCTTGAGATCGATGGCTTTACCAACAGCGTGCCCCAGTTCAACAACAGGAGTGGAGTGTCTGAAGAGAGAGCACAGAGATTCATGATGATAGCAGGGTCTCTCCCTCGGGCGTGCAGCAATGGTACCCCGTTCATCACGGCTGGGGTTGAAGATGATGCACCAGAAGATATCACTGATACTCTAGAGAGAATCCTCTCTATCCAGGCTCAAATATGGGTTACGGTAGCAAAGGCCATGACTGCATATGAGACAGCAGATGAGTCGGAAACAAGAAGAATCAATAAATATATGCAGCAAGGCAGAGTCCAGAAGAGGTACATCCTCCACCCCGTGTGCAGGAGTGCAATTCAACTCACAATCAGACAGTCTCTAGCAGTCCGCATCTTCTTGGTTAGCGAGCTTAAGAGAGGCCGCAACACGGCAGGTGGGAGCTCCACATATTACAACCTAGTAGGGGATGTAGACTCATACATCAGGAACACCGGGCTTACTGCATTCTTCCTGACACTCAAGTATGGAATCAACACCAAGACTTCAGCCCTCGCACTCAGCAGCCTTGCAGGCGATATCCAAAAAATGAAACAGCTCATGCGTTTATATCGGATGAAAGGAGATAATGCGCCGTACATGACATTGCTAGGTGACAGTGACCAAATGAGCTTTGCACCAGCTGAGTATGCACAACTTTACTCTTTTGCCATGGGTATGGCATCAGTCCTGGATAAAGGGACTGGCAAGTACCAATTCGCCAGAGACTTTATGAGCACATCATTCTGGAGACTTGGAGTAGAGTATGCTCAGGCCCAGGGAAGTAGCATTAATGAGGATATGGCTGCCGAGCTAAAGCTAACCCCAGCAGCAAGGAGGGGCCTGGCAGCCGCTGCCCAACGAGTGTCTGAGGAGACTGGCAGCATGGATATTCCTACTCAACAAGCCGGGGTCCTCACCGGGCTCAGCGACAAAGGCCCCCAAGCCCCACAAGGCGGATCGAACAGGCCGCAAGGACAACCGGACGCCGGGGACGGGGAGACCCAATTTTTGGACCTTATGAGAGCGGTAGCAAACAGTATGAGAGAAGCGCCAAGCTCTGCGCAGAGCACCACCCAGCCAGAGCCCCCCTCAACTCCTGGACCATCTCAAGATAACGACACCGACTGGGGGTAT
>ACK57501
ATGTCTTCCGTATTTGATGAGTACGAGCAGCTCCTTGCGGCACAGACTCGCCCTAATGGAGCTCATGGAGGGGGAGAGAAGGGGAGCACCTTAAAAGTTGAAGTCCCAGTATTCACTCTCAACAGTGACGACCCAGAAGATAGATGGAACTTTGCGGTATTCTGCCTTCGGATTGCTGTTAGCGAGGATGCCAACAAGCCACTCAGACAAGGTGCTCTCATATCTCTCTTATGTTCCCACTCTCAAGTGATGAGGAACCATGTTGCTCTTGCAGGGAAACAGGATGAAGCCACACTGGCCGTTCTTGAGATCGATGGCTTTACCAACAGCGTGCCCCAGTTCAACAACAGGAGTGGAGTGTCTGAAGAGAGAGCACAGAGATTCATGATGATAGCAGGGTCTCTCCCTCGGGCGTGCAGCAATGGTACCCCGTTCATCACGGCTGGGGTTGAAGATGATGCACCAGAAGATATCACTGATACTCTAGAGAGAATCCTCTCTATCCAGGCTCAAATATGGGTTACGGTAGCAAAGGCCATGACTGCATATGAGACAGCAGATGAGTCGGAAACAAGAAGAATCAATAAATATATGCAGCAAGGCAGAGTCCAGAAGAGGTACATCCTCCACCCCGTGTGCAGGAGTGCAATTCAACTCACAATCAGACAGTCTCTAGCAGTCCGCATCTTCTTGGTTAGCGAGCTTAAGAGAGGCCGCAACACGGCAGGTGGGAGCTCCACATATTACAACCTAGTAGGGGATGTAGACTCATACATCAGGAACACCGGGCTTACTGCATTCTTCCTGACACTCAAGTATGGAATCAACACCAAGACTTCAGCCCTCGCACTCAGCAGCCTTGCAGGCGATATCCAAAAAATGAAACAGCTCATGCGTTTATATCGGATGAAAGGAGATAATGCGCCGTACATGACATTGCTAGGTGACAGTGACCAAATGAGCTTTGCACCAGCTGAGTATGCACAACTTTACTCTTTTGCCATGGGTATGGCATCAGTCCTGGATAAAGGGACTGGCAAGTACCAATTCGCCAAAGACTTTATGAGCACATCATTCTGGAGACTTGGAGTAGAGTATGCTCAGGCCCAGGGAAGTAGCATTAATGAGGATATGGCTGCCGAGCTAAAGCTAACCCCAGCAGCAAGGAGGGGCCTGGCAGCCGCTGCCCAACGAGTGTCTGAGGAGACTGGCAGCATGGATATTCCTACTCAACAAGCCGGGGTCCTCACCGGGCTCAGCGACAAAGGCCCCCAAGCCCCACAAGGCGGATCGAACAGGCCGCAAGGACAACCGGACGCCGGGGACGGGGAGACCCAATTTTTGGACCTTATGAGAGCGGTAGCAAACAGTATGAGAGAAGCGCCAAGCTCTGCGCAGAGCACCACCCAGCCAGAGCCCCCCTCAACTCCTGGACCATCTCAAGATAACGACACCGACTGGGGGTAT
>AAO46779
ATGTCTTCCGTATTTGATGAGTACGAACAGCTCCTCGCGGCTCAGACTCGCCCCAATGGAGCTCATGGAGGGGGAGAAAAAGGGAGTACCTTAAAAGTAGACGTCCCGGTATTCACTCTTAACAGTGATGACCCAGAAGATAGATGGAGCTTTGTGGTATTCTGCCTCCGGATTGCTGTTAGCGAAGATGCCAACAAACCACTCAGGCAAGGTGCTCTCATATCTCTTTTATGCTCCCACTCACAGGTAATGAGGAACCATGTTGCCCTTGCAGGGAAACAGAATGAAGCCACATTGGCCGTGCTTGAGATTGATGGCTTTGCCAACGGCACGCCCCAGTTCAACAATAGGAGTGGAGTGTCTGAAGAGAGAGCACAGAGATTTGCGATGATAGCAGGATCTCTCCCTCGGGCATGCAGCAACGGAACCCCGTTCGTCACAGCCGGGGCCGAAGATGATGCACCAGAAGACATCACCGATACCCTGGAGAGGATCCTCTCTATCCAGGCTCAAGTATGGGTCACAGTAGCAAAAGCCATGACTGCGTATGAGACTGCAGATGAGTCGGAAACAAGGCGAATCAATAAGTATATGCAGCAAGGCAGGGTCCAAAAGAAATACATCCTCTACCCCGTATGCAGGAGCACAATCCAACTCACGATCAGACAGTCTCTTGCAGTCCGCATCTTTTTGGTTAGCGAGCTCAAGAGAGGCCGCAACACGGCAGGTGGTACCTCTACTTATTATAACCTGGTAGGGGACGTAGACTCATACATCAAGAATACCGGGCTTACTGCACTCTTCTTGACACTCAAGTACGGAATCAACACCAAGACATCAGCCCTTGCACTTAGTAGCCTCTCAAGCGACATCCAGAAAATGAAGCAGCTCATGCGTTTGTATCGGATGAAAGGAGATAATGCGCCGTACATGACATTACTTGGTGATAGTGACCAGATGAGCTTTGCGCCTGCCGAGTATGCACAACTTTACTCCTTTGCCATGGGTATGGCATCAGTCCTAGATAAAGGTACTGGGAAATACCAATTTGCCAGGGACTTTATGAGCACATCATTCTGGAGACTTGGAGTAGAGTACGCTCAGGCTCAGGGAAGTAGCATTAACGAGGATATGGCTGCCGAGCTAAAGCTAACCCCAGCAGCAAGGAGGGGCCTGGCAGCTGCTGCCCAACGGGTCTCCGAGGAGACCAGCAGCATAGACATGCCTACTCAACAAGTCGGAGTCCTCACTGGGCTTAGCGAGGGGGGGTCCCAAGCTCTACAAGGCGGATCGAATAGATCGCAAGGGCAACCAGAAGCCGGGGATGGGGAGACCCAATTCCTGGATCTGATGAGAGCGGTAGCAAATAGCATGAGGGAGGCGCCAAACTCTCGACAGGGCACTCCCCAATCGGGGCCTCCCCCAACTCCTGGGCCATCCCAAGATAACGACACCGACTGGGGGTAT
>AER92748
ATGTCGTCTGTATTCGACGAATACGAGCAGCTCTTAGCTGCTCAGACCCGCCCCAACGGAACCTATGGAGGAGGAGAGAAAGGGAGCACTTTAAAAGTTGAAGTCCCAGTATTTACCCTTAACAGTGATGATCCAGAAGACAGATGGAATTTTGCGGTATTCTGTCTTCGGATTGCTGTTAGCGAGGATGCCAACAAGCCACTCAGGCAAGGCGCTCTCATATCTCTCCTATGCTCCCATTCTCAGGTGATGAGGAACCATGTTGCCCTTGCAGGGAAACAGAATGAGGCCACACTGGCTGTTCTTGAGATTGATGGTTTTATCGACGGTGTGCCCCAATTCAACAACAGAAGTGGGGTGTCTGAGGATAGGGCGCAGAGATTCACGGTGATTGCAGGATCTCTCCCTCGAGCATGCAGTAACGGTACTCCGTTCGTCACAGCTGGGGTTGAAGATGATGCACCAGAAGATATCACTGACACTCTGGAAAGAATCTTATCTATCCAGGCTCAGGTATGGGTCACAGTAGCAAAGGCCATGACTGCATACGAGACAGCAGATGAATCGGAAACGAGAAGAATCAACAAGTATATGCAGCAAGGTAGAGTTCAGAAGAAGTACATTCTCCATCCCGTATGCAGGAGTGCAATCCAACTCACAATCAGACATTCTCTGGCAGTCCGTATTTTCTTAGTTAGTGAGCTTAAGAGAGGCCGCAATACAGCAGGTGGGAGCTCCACATATTACAATTTAGTTGGGGATGTAGACTCATACATCAGAAACACCGGGCTTACTGCATTCTTCCTAACACTCAAGTACGGAATCAATACCAAGACTTCAGCCCTTGCACTCAGCAGCCTCACGGGTGATATCCAGAAAATGAAACAACTCATGCGTTTATATCGGATGAAAGGGGAAAATGCACCATATATGACACTGTTAGGTGACAGTGACCAGATGAGTTTTGCACCAGCTGAGTATGCACAACTTTATTCTTTTGCAATGGGCATGGCATCAGTCTTGGATAAGGGAACTGGCAAGTACCAATTCGCCAGGGACTTTATGAGCACATCATTCTGGAGACTCGGGGTAGAGTATGCCCAGGCTCAAGGAAGTAGCATCAATGAGGACATGGCTGCTGAGCTAAAACTAACTCCGGCAGCAAGGAGAGGCCTGGCAGCCGCCGCCCAACGAGTATCTGAAGAAATCGGTAGCGTGGATATTCCCACCCAACAGGCGGGAGTCCTTACCGGTCTCAGCAATGAAGGCCTCCGAGCCCCACAGGGCGGATCGAATAAGCTGCAAGGTCAACCAGATGCCGGGGACGGGGAGACCCAATTCTTGGACCTGATGAGGGCAGTGGCAAACAGCATGCGAGAAGCGCCAAGTCCCGCACAGAGCACCACCCGTCCAGAACCTCCCCCAACTCCTGGACCATCCCAGGACAACGACACTGACTGGGGGTAC
>ACW19914
ATGTCGTCTGTTTTCGACGAATACGAGCAACTCCTCGCTGCTCAGACCCGCCCTAACGGAACTCATGGAGGGGGAGAGAAAGGGAGCACTTTAAAAGTTGAGGTCCCAGTATTTACCCTAAACAGTGATGATCCAGAGGATAGATGGAATTTTGCGGTATTCTGTCTTCGGATTGCTGTTAGCGAGGATGCCAACAAACCACTCAGGCAAGGTGCTCTTATATCCCTCTTATGCTCCCATTCTCAGGTGATGAGAAACCATGTTGCCCTTGCAGGGAAACAGAATGAGGCCACACTGGCTGTTCTTGAGATCGATGGTTTTGCTAACAGTGTGCCCCAGTTCAACAATAGGAGTGGAGTGTCTGAGGAGAGAGCACAGAGATTCATGGTAATCGCAGGATCTCTCCCTCGGGCATGCAGCAACGGTACTCCGTTTGTCACAGCTGGGGTAGAAGATGATGCACCAGAAGATATCACTGACACTCTGGAAAGAATCCTATCTATCCAAGTTCAGGTATGGGTCACAGTAGCAAAGGCCATGACTGCATATGAGACAGCAGATGAGTCAGAAACAAGAAGAATAAATAAGTATATGCAGCAAGGTAGAGTTCAGAAGAAGTACATCCTTCATCCTGTATGCAGGAGTGCAATTCAACTCACAATCAGACATTCTCTGGCAGTCCGTATTTTCCTAGTTAGTGAGCTCAAGAGGGGCCGCAATACAGCAGGTGGGAGCTCTACATATTACAACTTGGTCGGGGATGTAGACTCATACATCAGAAACACCGGGCTTACTGCATTTTTCCTAACACTCAAATATGGAATCAATACCAAGACGTCAGCCCTCGCACTCAGCAGCCTCACAGGTGATATCCAAAAAATGAAACAGCTCATGCGTTTATATCGGATGAAAGGTGAAAATGCACCATACATGACATTGTTAGGTGACAGTGACCAGATGAGCTTTGCACCAGCTGAGTATGCACAACTCTATTCTTTTGCCATGGGCATGGCATCAGTCTTAGATAAGGGAACTGGCAAGTACCAATTCGCCAGGGACTTTATGAGCACATCATTCTGGAGACTTGGAGTAGAGTATGCTCAGGCTCAGGGAAGTAGCATCAATGAGGACATGGCTGCTGAGCTAAAACTAACCCCGGCAGCAAGGAGAGGCCTGGCAGCTGCTGCCCAACGAGTATCCGAAGAAATCGGCAGCATGGACATTCCCACTCAACAGGCGGGAGTCCTCACCGGGCTCAGTGACGAAGGCCCCCGAACTCCACAGGGTGGATCAAACAAGCCGCAAGGGCAACCAGGTGCCGGGGATGGGGAGACCCAATTCTTGGATTTTATGAGAGCAGTGGCGAACAGCATGCGGGAAGCGCCAAATCCTGCACAGAGCACCACCCATCCAGAGCCTCCCCCAACCCCTGGGGCATCCCAAGACAACGACACTGACTGGGGGTAC
>AFS50114
ATGTCTTCTGTATTCGATGAGTACGAGCAGCTCCTCGCAGCTCAGACTCGCCCCAATGGAGCTCTTGGCGGAGGAGAGAAGGGGAGTACCTTAAAAGTAGAAGTCCCGGTGTTCACTCTCAACAGTGACGACCCAGAAGATAGATGGAATTTTGCAGTATTTTGTCTTCGGATTGCTGTTAGCGAGGATGCCAATAAACCACTCAGGCAGGGTGCTCTCATATCTCTCTTATGCTCCCACTCTCAAGTGATGAGGAACCATGTTGCCCTTGCGGGGAAACAGAATGAGGCCACACTGGCTGTTCTTGAGATCGATGGTTTTACCAACGGCGTGCCACAGTTCAACAACAGGAGTGGAGTGTCCGAAGAGAGAGCACAGAGATTTATGATGATAGCAGGCTCTCTCCCCCGGGCATGCAGCAATGGTACCCCGTTCGTCACAGCTGGGGTTGAAGACGATGCACCAGAAGACATCACTGATACCCTGGAGAGGATTCTCTCTATCCAGGCTCAAGTATGGGTCACGGTGGCCAAGGCTATGACTGCATATGAGACAGCAGATGAGTCAGAAACAAGAAGAATCAATAAGTACATGCAGCAAAGCAGGGTCCAGAAGAAGTACATCCTCCATCCTGTGTGCAGGAGTGCAATCCAACTCACAATCAGACAGTCTCTGGCAGTTCGCATTTTCCTGGTCAGTGAGCTTAAGAGAGGCCGTAACACGGCAGGTGGGACTTCCACCTATTACAACTTGGTAGGGGATGTAGACTCATATATTAGGAACACCGGGCTTACTGCGTTCTTCCTGACACTTAAGTATGGAATTAACACCAGGACATCAGCCCTTGCGCTTAGCAGCCTTTCAGGAGATATCCAAAAAATGAAGCAGCTCATGCGCTTGTACCGAATGAAAGGAGATAATGCGCCGTATATGACATTGCTCGGTGACAGTGACCAGATGAGCTTTGCGCCCGCCGAGTACGCACAACTTTACTCCTTTGCCATGGGTATGGCGTCAGTCCTAGATAAAGGAACTGGTAAATACCAATTTGCCAGGGACTTTATGAGTACATCATTCTGGAGACTTGGAGTAGAGTACGCCCAGGCTCAAGGAAGTAGCATCAATGAGGATAGGGCTGCCGAGCTAAAGCTAACCCCAGCAGCAAGGAGAGGCCTAGCAGCTGCTGCCCAACGAGTGTCTGAGGAGACCAGCAGCATAGACATGCCCACTCAACAAGCAGGAGTCCTTACTGGACTCAGTGACGGGGGATCCCAAGCCCCACAAGGTGGATCAAACAGATCACAAGGGCAACCGGACACCGGGGATGGGGAGACCCAATTTCTGGATTTGATGAGAGCGGTAGCAAATAGCATGAGAGAAGCGCCAAACTCCGCGCAGGGCACCCCCCAATCGGGGCCTCCCCCAACCCCTGGGCCTTCTCAAGACAATGATACCGACTGGGGGTAC
>ADG27328
ATGTCTTCCGTATTTGACGAGTACGAACAGCTCCTCGCAGCTCAGACTCGCCCCAATGGAGCTCATGGAGGAGGGGAAAAGGGGAGTACCTTAAAAGTAGACGTCCCGGTATTCACTCTTAACAGTGATGACCCAGAAGATAGGTGGAACTTTGCGGTATTCTGCCTCCGGATTGCTGTTAGCGAAGATGCCAACAAACCACTCAGGCAAGGTGCTCTCATATCTCTTTTATGCTCCCACTCACAAGTGATGAGGAACCATGTTGCCCTTGCAGGGAAACAGAATGAAGCCACATTGGCCGTGCTTGAGATTGATGGCTTTGCCAACGGTATGCCCCAGTTCAACAATAGGAGTGGAGTGTCTGAAGAGAGAGCACAGAGATTCGCGATGATAGCAGGGTCTCTCCCTCGGGCATGCAGTAATGGCACCCCGTTCGTCACAGCCGGGGCCGAAGATGATGCACCAGAAGATATCACTGATACCCTGGAGAGGATCCTCTCTATCCAGGCCCAAGTATGGGTCACAGTAGCAAAAGCCATGACTGCGTATGAGACTGCAGATGAGTCAGAAACAAGACGAATCAATAAGTATATGCAGCAAGGCAGGGTCCAAAAGAAATACATCCTCTACCCCGTATGCAGGAGCACAATCCAACTCACGATCAGACAGTCTCTTGCAGTCCGCATCTTTTTGGTTAGCGAGCTCAAGAGAGGCCGCAACACGGCAGGTGGTACCTCTACTTATTATAACCTAGTAGGGGACGTAGACTCATATATCAGGAATACCGGGCTTACTGCATTCTTCTTGACACTCAAGTACGGAATCAACACCAAGACATCAGCCCTTGCACTTAGTAGCCTCTCAGGCGACATTCAGAAGATGAAGCAGCTCATGCGTTTGTATCGGATGAAAGGAGATAATGCACCCTACATGACATTGCTTGGTGATAGTGACCAGATGAGCTTTGCGCCTGCTGAGTATGCACAACTTTACTCCTTCGCCATGGGTATGGCATCAGTCCTAGATAAAGGTACTGGGAAATACCAATTTGCCAGGGATTTTATGAGCACATCATTCTGGAGACTTGGAGTAGAGTACGCTCAGGCTCAGGGAAGTAGCATTAACGAGGATATGGCTGCCGAGCTAAAGCTAACCCCAGCAGCAAGGAGAGGCCTGGCAGCTGCTGCCCAACGAGTCTCCGAAGAGACCAGCAGCATAGACATGCCTACTCAACAAGTCGGAGTCCTCACTGGGCTCAGCAAGGGGGGGTCCCAAGCCCTACAAGGCGGATCGAATAGATCGCAAGGGCAACCAGAAGCCGGGGATGGGGAGACCCAATTCCTGGATCTGATGAGAGCGGTAGCAAATAGCATGAGGGAAGCGCCAAACTCTGCACAGGGCACTCCCCAATCGGGGCCCCCCCCAACTCCTGGGCCATCCCAAGATAACGACACCGACTGGGGGTAT
>AFP65851
ATGTCTTCTGTATTCGATGAGTACGAGCAGCTCCTCGCGGCTCAGACTCGCCCCAATGGAGCTCATGGCGGAGGAGAGAAGGGGAGCACCTTAAAGGTAGAAGTCCCGGTATTCACTCTCAACAGTGATGACCCAGAAGATAGATGGAACTTTGCAGTGTTTTGTCTTCGGATTGCTGTTAGCGAGGATGCCAACAAACCACTTAGGCAAGGTGCTCTCATATCTCTCTTATGTTCCCACTCTCAAGTGATGAGGAACCATGTTGCCCTTGCGGGGAAACAGAATGAGGCCACACTGGCTGTTCTTGAGATCGATGGTTTTACCAACGGCGTGCCCCAGTTCAACAACAGGAGTGGAGTGTCTGAAGAGAGAGCACAGAGATTTATGATGATAGCAGGGTCTCTCCCTCGGGCATGCAGCAACGGTACCCCGTTCGTCACAGCTGGGGTTGAAGATGATGCACCAGAAGACATTACTGATACCCTGGAGAGGATCCTCTCTATCCAGGCTCAAGTATGGGTCACGGTGGCAAAGGCCATGACTGCATATGAGACAGCAGATGAGTCAGAAACAAGAAGAATCAATAAGTACATGCAGCAAGGCAGGGTCCAGAAGAAGTACATCCTCCACCCCGTATGCAGGAGCGCAATCCAACTCACAATCAGACAGTCTCTGGCGGTCCGCATCTTTTTGGTTAGCGAGCTTAAGAGAGGCCGCAACACGGCAGGTGGGACCTCCACCTATTACAACTTGGTGGGGGATGTAGACTCATACATCAGGAACACTGGGCTAACTGCATTCTTCCTGACACTTAAATATGGAATTAACACCAAGACATCAGCCCTTGCACTTAGCAGCCTCTCAGGCGATATCCAGAAAATGAAGCAGCTCATGCGCTTGTATCGGATGAAAGGAGATAATGCGCCGTACATGACATTGCTCGGTGACAGTGACCAGATGAGCTTTGCACCTGCCGAGTATGCACAACTTTACTCCTTTGCCATGGGTATGGCATCAGTCCTAGATAAAGGAACTAGCAAATACCAATTTGCCAGGGACTTTATGAGCACATCATTCTGGAGACTTGGAGTAGAGTATGCTCAGGCTCAAGGAAGTAGCATCAATGAGGATATGGCCGCCGAGCTAAAGCTAACCCCAGCAGCAAGGAGAGGCCTGGCAGCTGCTGCCCAAAGAGTGTCTGAGGAGACCAGCAGCATGGACATGCCCACCCAACAAGCCGGGGTCCTCACTGGACTCAGCGACGGAGGCTCCCAAGCCCCCCAAGGTGCACTGAACAGATCACAAGGGCAACCGGACACCGGGGACGGGGAGACCCAATTTCTGGATCTGATGAGAGCGGTGGCAAATAGCATGAGAGAAGCGCCAAACTCTGCGCAGGGCACCCCTCCACCGGGGCCTCCCCCAACCCCTGGGCCCTCTCAAGACAATGACACCGACTGGGGGTAC
>AGL44384
ATGTCGTCTGTCTTCGATGAATACGAGCAGCTCCTCGCTGCTCAGACCCGCCCTAACGGAACTCACGGAGGAGGAGAGAAAGGGAGCACTTTAAAAGTTGAGGTCCCAGTATTTACTCTTAACAGTGATGATCCAGAGGATAGATGGAATTTTGCGGTATTCTGTCTTCGGATTGCTGTTAGCGAGGATGCCAACAAACCACTCAGGCAAGGTGCTCTCATATCTCTCCTATGCTCCCATTCTCAGGTGATGCGAAACCACGTTGCCCTTGCAGGGAAACAGAATGAGGCCACACTGGCTGTTCTTGAGATCGATGGTTTTACCAACAGTGTGCCCCAGTTCAACAACAGGAGTGGAGTGTCTGAGGAAAGAGCACAGAGATTCATGGTAATAGCAGGATCTCTTCCTCGGGCATGCAGTAACGGTACTCCGTTCGTCACAGCTGGGGTTGAAGATGATGCACCAGAAGATATCACTGACACTCTGGAAAGAATCCTATCTATCCAAGCTCAGGTATGGGTCACAGTAGCAAAGGCCATGACTGCATATGAGACAGCAGATGAGTCAGAAACAAGAAGAATCAATAAGTATATGCAGCAAGGTAGAGTTCAGAAGAAGTACATCCTCCACCCCGTATGCAGGAGTGCAATTCAACTCACAATCAGACATTCTCTGGCGGTCCGTATTTTCTTAGTTAGTGAGCTTAAGAGAGGCCGCAATACAGCAGGTGGGAGCTCCACATATTACAACTTAGTTGGGGATGTAGACTCATACATCAGAAACACCGGGCTTACTGCATTCTTCCTAACCCTCAAGTACGGGATCAATACCAAGACGTCAGCCCTTGCACTCAGCAGCCTCACAGGTGATATCCAAAAAATGAAACAGCTCATGCGTTTGTATCGGATGAAAGGAGAAAATGCACCGTACATGACATTGTTAGGTGACAGTGACCAGATGAGCTTTGCACCAGCTGAGTATGCACAACTTTATTCTTTTGCCATGGGTATGGCATCAGTCTTGGATAAGGGAACTGGCAAGTACCAATTCGCCAGGGACTTTATGAGCACATCATTCTGGAGACTTGGGGTAGAGTATGCTCAGGCTCAGGGAAGTAGCATCAATGAGGACATGGCTGCTGAGCTAAAGCTAACCCCGGCAGCAAGGAGAGGCCTGGCAGCTGCTGCCCAACGAGTATCTGAGGAAATCGGCAGCATGGATATTCCTACTCAACAGGCGGGGGTCCTCACCGGACTCAGCGACGAAGGCCCCCGAGCCCCACAGGGCGGATCGAACAAGCCGCAAGGGCAACCAGATGCCGGGGATGGGGAGACCCAATTCTTGGACTTGATGAGAGCGGTGGCGAACAGCATGCGAGAAGTGCCAAATCCCGCACAGAGCACCACCCACCCGGAGCCCCCCCCAACTCCTGGGCCATCCCAAGACAACGACACTGACTGGGGGTAC
>AFV34048
ATGTCTTCTGTATTCGATGAGTACGAGCAGCTCCTCGCGGCTCAGACTCGCCCCAATGGAGCTCATGGCGGAGGAGAGAAGGGGAGCACCTTAAAGGTAGAAGTCCCGGTATTCACTCTCAACAGTGATGACCCAGAAGATAGATGGAACTTTGCAGTGTTTTGTCTTCGGATTGCTGTTAGCGAGGATGCCAACAAACCACTTAGGCAAGGTGCTCTCATATCTCTCTTATGTTCCCACTCTCAAGTGATGAGGAACCATGTTGCCCTTGCGGGGAAACAGAATGAGGCCACACTGGCTGTTCTTGAGATCGATGGTTTTACCAACGGCGTGCCCCAGTTCAACAACAGGAGTGGAGTGTCTGAAGAGAGAGCACAGAGATTTATGATGATAGCAGGGTCTCTCCCTCGGGCATGCAGCAACGGTACCCCGTTCGTCACAGCTGGGGTTGAAGATGATGCACCAGAAGACATTACTGATACCCTGGAGAGGATCCTCTCTATCCAGGCTCAAGTATGGGTCACGGTGGCAAAGGCCATGACTGCATATGAGACAGCAGATGAGTCAGAAACAAGAAGAATCAATAAGTACATGCAGCAAGGCAGGGTCCAGAAGAAGTACATCCTCCACCCCGTATGCAGGAGCGCAATCCAACTCACAATCAGACAGTCTCTGGCGGTCCGCATCTTTTTGGTTAGCGAGCTTAAGAGAGGCCGCAACACGGCAGGTGGGACCTCCACCTATTACAACTTGGTGGGGGATGTAGACTCATACATCAGGAACACTGGGCTAACTGCATTCTTCCTGACACTTAAATATGGAATTAACACCAAGACATCAGCCCTTGCACTTAGCAGCCTCTCAGGCGATATCCAGAAAATGAAGCAGCTCATGCGCTTGTATCGGATGAAAGGAGATAATGCGCCGTACATGACATTGCTCGGTGACAGTGACCAGATGAGCTTTGCACCTGCCGAGTATGCACAACTTTACTCCTTTGCCATGGGTATGGCATCAGTCCTAGATAAAGGAACTAGCAAATACCAATTTGCCAGGGACTTTATGAGCACATCATTCTGGAGACTTGGAGTAGAGTACGCTCAGGCTCAAGGAAGTAGCATCAATGAGGATATGGCCGCCGAGCTAAAGCTAACCCCAGCAGCAAGGAGAGGCCTGGCAGCTGCTGCCCAAAGAGTGTCTGAGGAGACCAGCAGCATGGACATGCCCACCCAACAAGCCGGGGTCCTCACTGGACTCAGCGACGGAGGCTCCCAAGCCCCCCAAGGTGCACTGAACAGATCACAAGGGCAACCGGACACCGGGGATGGGGAGACCCAATTTCTGGATCTGATGAGAGCGGTGGCAAATAGCATGAGAGAAGCGCCAAACTCTGCGCAGGGCACCCCTCAACCGGGGCCTCCCCCAACCCCTGGGCCCTCTCAAGACAATGACACCGACTGGGGGTAC
>ACJ53749
ATGTCTTCCGTATTTGACGAGTACGAACAGCTCCTCGCGGCTCAGACTCGCCCTAATGGAGCTCACGGAGGAGGAGAGAAGGGGAGCACCTTAAAAGTTGAAGTCCCGGTATTCACTCTTAACAGTGACGACCCAGAAGATAGATGGAACTTTGCAGTATTCTGTCTTAGGATTGCTGTTAGCGAAGATGCCAACAAACCACTCAGACAAGGTGCTCTCATATCTCTCTTATGCTCCCATTCTCAAGTGATGAGGAACCATGTCGCCCTTGCAGGGAAACAGAATGAGGCCACACTGGCTGTTCTTGAGATCGATGGTTTCACCAACAGCGTGCCTCAATTCAACAACAGGAGTGGAGTGTCTGAGGAGAGAGCACAGAGATTCTTGATGATAGCAGGGTCCCTCCCTCGGGCATGCAGCAACGGTACCCCGTTCATCACAGCTGGGGTTGAAGATGATGCACCAGAAGACATCACTGATACTCTGGAAAGAATCATCTCTATCCAGGCTCAAGTATGGGTCACGGTAGCAAAGGCCATGACTGCATATGAGACAGCGGATGAGTCGGAAACAAGAAGAATCAATAAGTATATGCAGCAAGGCAGAGTCCAGAAGAAGTACATCCTCCACCCCGTATGTAGGAGCGCAATTCAACTCACGATTAGACAATCTCTGGCAGTCCGCATTTTCTTGGTTAGCGAGCTTAAGAGAGGCCGCAACACGGCAGGTGGAAGTTCCACTTATTATAGCTTGGTAGGGGACATAGACTCATACATCAGGAACACCGGGCTTACTGCATTCTTCCTGACACTCAAGTATGGAATCAACACCAAGACATCAGCCCTTGCACTCAGCAGCCTCGCAGGCGATATCCAAAAAATGAAGCAGCTCATGCGTCTATATCGGATGAAAGGAGATAATGCGCCGTACATGACACTGCTCGGTGACAGTGACCAGATGAGCTTTGCACCGGCTGAGTATGCACAACTCTACTCTTTTGCAATGGGTATGGCATCCGTCCTAGACAAAGGAACTGGCAAGTACCAGTTCGCCAGAGACTTTATGAGCACATCATTCTGGAGACTTGGAGTAGAGTATGCTCGGGCTCAGGGAAGCAGCATCAATGAGGATATGGCTGCCGAGCTAAAGCTGACCCCAGCGGCAAGGAGGGGCCTGGCAGCTGCTGCCCAACGAGCGTCCGAGGAGACCGGCAGCATGGACATTCCCACTCAACAAGCTGGGGTCCTCACAGGGCTCAGCGACGGAGGCCCTCAAGCCCCACAAGGTGGACTGAACAGGTCGCAAGGGCAACCGGACGCCGGAGATGGGGAGACCCAATTTTTAGATTTGATGAGAGCAGTGGCAAATAGTATGAGAGAAGCGCCAAACTCTGTGCAGAACACCACTCAGCAGGAGCCTCCATCTACTCCTGGGCCATCTCAAGACAACGACACCGACTGGGGATAC
>AGA63509
ATGTCGTCTGTCTTCGACGAGTACGAGCAGCTCCTTGCTGCTCAGACCCGCCCTAACGGAACTCAGGGAGGAGGAGAGAAAGGAAGCACTCTAAAAGTTGAGATCCCGGTATTTACTCTTAACAGTGATGATCCAGAGGATAGGTGGAATTTTGCGGTATTCTGTCTTCGGATTGCTGTCAGCGAGGACGCCAACAAGCCACTCAGGCAAGGTGCTCTCATATCTCTCCTATGCTCTCATTCTCAGGTGATGAGAAACCATGTTGCTCTTGCGGGGAAACAGAATGAGGCCACACTGGCTGTCCTTGAGATAGATGGTTTTACCAACAACGTGCCTCAGTTCAACAACAGGAGCGGAGTGTCTGAGGAGAGAGCACAGAGATTCATGGTAATAGCAGGATCTCTACCTCGGGCATGTAGTAACGGTACTCCGTTCGTCACAGCTGGGGTTGAAGATGATGCACCAGAAGATATCACTGACACTCTAGAAAGAATCCTATCTATCCAAGCTCAGGTATGGGTCACAGTAGCAAAGGCCATGACTGCATATGAGACAGCAGATGAGTCAGAAACAAGAAGAATCAATAAGTATATGCAGCAAGGTAGAGTTCAGAAGAAGTATGTCCTCCATCCCGTATGCAGGAGTGCAATCCAACTCACAATCAGGTATTCTCTGGCAGTCCGTATTTTCTTAGTCAGTGAGCTTAAGAGAGGCCGTAATACAGCAGGTGGGAGCTCCACATACTACAACTTGGTTGGGGACGTAGACTCATACATCAGAAACACCGGGCTTACTGCATTCTTTCTAACGCTCAAGTACGGAATCAATACCAAGACATCTGCTCTTGCACTCAGCAGTCTCACAGGTGATATCCAAAAAATGAAACAGCTCATGCGTTTATATCGGATGAAAGGCGAAAATGCACCGTACATGACATTGTTAGGTGACAGTGACCAGATGAACTTTGCACCAGCAGAGTATGCACAACTTTATTCTTTTGCCATGGGCATGGCATCAGTCCTGGACAAGGGAACTGGCAAGTACCAATTCGCCAGGGACTTTATGAGCACATCATTCTGGAGACTCGGGGTAGAGTATGCACAGGCTCAGGGAAGTAGCATCAATGAGGACATGGCTGCTGAGCTGAAACTAACCCCGGCAGCAAGGAGAGGCCTGGCAGCTGCTGCCCAACGAGTATCTGAGGAAATTGGCACCATGGATGTTCCTACTCAACAAGCAGGGGTCCTTACTGGACTCAGTGACGAAGGCCCCCGAGTCTCTCAGGGCGGATCGAACAGACCGCAAGGACAACCAGACGCTGGGGATGGAGAGACCCAGTTCTTGGACTTGATGAGAGCGGTGGCGAACAGCATGCGAGAAGCGCAAAATCCCGCTCAGAGCACCACCCTTCCAGAACCTCCCCCAACCCCGGGGACGTCCCAAGATAATGACACTGATTGGGGGTAC
>AEY85018
ATGTCGTCTGTTTTCGACGAATACGAGCAGCTCCTTGCTGCTCAGACCCGCCCTAACGGAACTCATGGAGGGGGAGAGAAAGGGAGCACTTTAAAAGTTGAGGTCCCAGTATTCACCCTAAACAGTGATGATCCAGAGGATAGATGGAATTTTGCGGTATTCTGTCTTCGGATTGCTGTTAGCGAGGATGCCAACAAACCACTCAGGCAAGGTGCTCTTATATCCCTCTTATGCTCCCATTCTCAGGTGATGAGAAACCATGTTGCCCTTGCAGGGAAACAGAATGAGGCCACACTGGCTATTCTTGAGATCGATGGTTTTGCTAACAGTGTGCCCCAGTTCAACAATAGGAGTGGAGTGTCTGAGGAGAGAGCACAGAGATTCATGGTAATCGCAGGATCTCTCCCTCGGGCGTGCAGCAACGGTACTCCGTTTGTCACGGCTGGGGTTGAAGATGATGCACCAGAAGATATCACTGACACTCTGGAAAGAATCCTATCTATCCAAGTTCAGGTATGGGTCACAGTAGCAAAGGCCATGACTGCATATGAGACAGCAGATGAGTCAGAAACAAGAAGAATAAATAAGTATATGCAGCAAGGTCGAGTTCAGAAGAAGTACATCCTTCATCCTGTATGCAGGAGTGCAATTCAACTCACAATCAGACATTCTCTGGCAGTCCGTATTTTCCTAGTTAGTGAGCTCAAGAGGGGCCGCAATACAGCAGGTGGGAGCTCTACATATTACAACTTGGTCGGGGATGTAGACTCATACATCAGGAACACCGGGCTTACTGCATTTTTCCTAACACTCAAATATGGAATCAATACCAAGACGTCAGCCCTCGCACTCAGCAGCCTCACAGGTGATATCCAAAAAATGAAACAGCTCATGCGTTTATATCGGATGAAAGGTGAAAATGCACCATACATGACATTGTTAGGTGACAGTGACCAGATGAGCTTTGCACCAGCTGAGTATGCACAACTTTATTCTTTTGCCATGGGCATGGCATCAGTCTTAGATAAGGGAACTGGCAAGTACCAATTCGCCAGGGACTTTATGAGCACATCATTCTGGAGACTTGGAGTAGAGTATGCTCAGGCCCAGGGAAGTAGCATTAATGAGGACATGGCTGCTGAGCTAAAACTAACCCCGGCAGCAAGGAGAGGCCTGGCAGCTGCTGCCCAACGAGTATCCGAAGAAATCGGCAGCATGGACATTCCCACTCAACAGGCGGGAGTCCTCACCGGGCTCAGTGACGAAGGCCCCCGAACTCCACAGGGCGGACCAAACAAGCCGCAAGGGCAACCAGATGCTGGGGATGGGGAGACCCAATTCTTGGATTTTATGAGAGCAGTGGCGAACAGCATGCGGGAAGCGCCAAATCCTGCACAGAGCACCACCCGTCCAGAGCCTCCCCCAACCCCTGGGGCATCCCAAGACAACGACACTGACTGGGGGTAC
>ACJ53755
ATGTCTTCCGTATTTGACGAGTACGAACAGCTCCTCGCGGCTCAGACTCGCCCTAATGGAGCTCACGGAGGAGGAGAGAAGGGGAGCACCTTAAAAGTTGAAGTCCCGGTATTCACCCTTAACAGTGACGACCCAGAAGATAGATGGAACTTTGCAGTATTCTGTCTTAGGATTGCTGTTAGCGAAGATGCCAACAAACCACTCAGACAAGGTGCTCTCATATCTCTCTTATGCTCCCATTCTCAAGTGATGAGGAACCATGTCGCCCTTGCAGGGAAACAGAATGAGGCCACACTGGCTGTTCTTGAGATCGATGGTTTCACCAACAGCGTGCCTCAATTCAACAACAGGAGTGGAGTGTCTGAGGAGAGAGCACAGAGATTCTTGATGATAGCAGGGTCCCTCCCTCGGGCATGCAGCAACGGTACCCCGTTCATCACAGCTGGGGTTGAAGATGATGCACCAGAAGACATCACTGATACTCTGGAAAGAATCATCTCTATCCAGGCTCAAGTATGGGTCACGGTAGCAAAGGCCATGACTGCATATGAGACAGCGGATGAGTCGGAAACAAGAAGAATCAATAAGTATATGCAGCAAGGCAGAGTCCAGAAGAAGTACATCCTCCACCCCGTATGTAGGAGCGCAATTCAACTCACGATTAGACAATCTCTGGCAGTCCGCATTTTCTTGGTTAGCGAGCTTAAGAGAGGCCGCAACACGGCAGGTGGAAGTTCCACTTATTATAGCTTGGTAGGGGACATAGACTCATACATCAGGAACACCGGGCTTACTGCATTCTTCCTGACACTCAAGTATGGAATCAACACCAAGACATCAGCCCTTGCACTCAGCAGCCTCGCAGGCGATATCCAAAAAATGAAGCAGCTCATGCGTCTATATCGGATGAAAGGAGATAATGCGCCGTACATGACACTGCTCGGTGACAGTGACCAGATGAGCTTTGCACCGGCTGAGTATGCACAACTCTACTCTTTTGCAATGGGTATGGCATCCGTCCTAGACAAAGGAACTAGCAAGTACCAGTTCGCCAGAGACTTTATGAGCACATCATTCTGGAGACTTGGAGTAGAGTATGCTCGGGCTCAGGGAAGCAGCATCAATGAGGATATGGCTGCCGAGCTAAAGCTGACCCCAGCGGCAAGGAGGGGCCTGGCAGCTGCTGCCCAACGAGCGTCCGAGGAGACCGGCAGCATGGACATTCCCACTCAACAAGCTGGGGTCCTCACAGGGCTCAGCGACGGAGGCCCTCAAGCCCCACAAGGTGGACTGAACAGGTCGCAAGGGCAATCGGACGCCGGAGATGGGGAGACCCAATTTTTAGATTTGATGAGAGCAGTGGCAAATAGTATGAGAGAAGCGCCAAACTCTGTGCAGAACACCACTCAGCAGGAGCCTCCATCTACTCCTGGGCCATCTCAAGACAACGACACCGACTGGGGATAC
>AAS67162
ATGTCTTCTGTATTCGATGAGTACGAGCAGCTCCTCGCAGCTCAGACTCGCCCCAATGGAGCTCTTGGCGGAGGAGAGAAGGGGAGCACTTTAAAAGTAGAAGTCCCGGTATTCACTCTCAACAGTGACGACCCAGAAGATAGATGGAACTTTTCAGTATTTTGTCTTCGGATTGCTGTTAGCGAGGATGCCAATAAACCACTCAGGCAAGGTGCTCTCATATCTCTCTTATGTTCCCACTCTCAAGTGATGAGGAATCATGTTGCCCTTGCGGGGAAACAGAATGAGGCCACACTGGCTGTTCTTGAGATCGATGGTTTTACCAACGGCGTACCCCAGTTCAACAACAGGAGTGGAGTGTCTGAAGAGAGAGCACAGAGATTTATGATGATAGCAGGGTCTCTCCCTCGGGCATGCAGCAACGGTACCCCGTTCGTCACAGCTGGGGTTGAAGATGATGCACCAGAAGACATCACTGATACCCTGGAGAGGATCCTCTCTATCCAGGCTCAAGTATGGGTCACGGTGGCAAAGGCCATGACTGCATATGAGACAGCAGATGAGTCAGAAACAAGAAGAATCAATAAGTACATGCAGCAAGGTAGGGTCCAGAAGAAGTACATCCTCCACCCCGTATGCAGGAGTGCAATCCAACTCACAATCAGACAGTCTCTGGCGGTCCGCATCTTCCTGGTTAGTGAGCTTAAGAGAGCGCGCAACACGGCAGGTGGGACTTCCACCTATTACAACTTGGTAGGGGATGTAGACTCATACATCAGGAACACCGGGCTTACTGCATTCTTCCTGACACTTAAGTATGGAATTAACACCAAGACATCAGCCCTTGCACTTAGCAGCCTCTCAGGCGATATCCAAAAAATGAAGCAGCTCATGCGCTTGTATCGGATGAAAGGAGATAATGCGCCGTATATGACATTGCTCGGTGACAGTGACCAGATGAGCTTTGCACCCGCCGAGTATGCACAACTTTACTCTTTTGCCATGGGTATGGCATCAGTCTTAGATAAAGGAACTGGCAAATACCAATTCGCCAGAGACTTTATGAGCACATCATTCTGGAGACTTGGAGTAGAGTACGCTCAGGCTCAGGGAAGTAGCATCAATGAGGATATGGCTGCCGAGCTAAAGCTAACCCCAGCAGCAAGGAGAGGCCTGGCAGCTGCTGCCCAACGAGTGTCTGAGGAGACCAGCAGCATGGACATGCCCACTCAACAAGCCGGGGTCCTCACTGGGCTCAGTGACGGAGGCTCCCAAGCCCCACAAGGTGGATCGAACAGATCACAAGGGCAACCGGACACCGGGGATGGGGAGACCCAATTTCTGGATCTGATGAGAGCGGTGGCAAATAGCATGAGAGAATCGCCAAACTCCGCGCAGGGCACCCCTCAACCGGGGCCTCCCCCAACTCCTGGGCCTTCCCAAGACAATGACACCGACTGGGGGTAC
>AGL09165
ATGTCGTCTGTTTTCGACGAATACGAGCAGCTCCTCGCTACTCAGACCCGCCCTAACGGAGCTCATGGAGGGGGAGAGAAAGGGAGCACTTTAAAAGTTGAGGTCCCAGTATTTACCCTAAACAGTGATGATCCAGAGGATAGATGGAACTTTGCGGTATTCTGTCTTCGGATTGCTGTTAGCGAGGATGCCAACAAACCACTCAGGCAAGGTGCTCTTATATCCCTCTTATGCTCCCATTCTCAGGTGATGAGAAACCATGTTGCCCTTGCAGGTAAACAGAATGAGGCCACACTGGCTGTTCTTGAGATCGATGGTTTTGCTAACAGTGTGCCCCAGTTCAACAACAGGAGTGGAGTGTCTGAGGAGAGAGCACAGAGATTCATGGTAATCGCAGGATCTCTCCCTCGGGCATGCAGCAACGGTACTCCGTTTGTCACGGCTGGGGTTGAAGATGATGCACCAGAAGATATTACTGACACTCTGGAAAGGATCCTATCTGTCCAAGTTCAGGTATGGGTCACGGTAGCAAAGGCCATGACTGCATATGAGACAGCAGATGAGTCAGAAACAAGAAGAATAAATAAGTATATGCAGCAAGGTAGAGTTCAGAAGAAGTACATCCTTCATCCTGTATGCAGGAGTGCAATTCAACTCACAATCAGACACTCTCTGGCAGTCCGTATTTTCCTGGTTAGTGAGCTCAAGAGGGGCCGTAATACAGCAGGTGGGAGCTCTACATATTACAACTTGGTCGGGGATGTAGACTCATACATCAGAAACACCGGGCTTACTGCATTTTTCCTAACACTCAAATATGGAATCAATACCAAGACGTCAGCCCTCGCACTCAGCAGCCTCACAGGTGATATCCAAAAAATGAAACAGCTCATGCGTTTATATCGAATGAAAGGTGAAAATGCACCATACATGACATTGCTAGGTGACAGTGACCAGATGAGCTTTGCACCAGCCGAATATGCACAACTTTATTCTTTTGCCATGGGCATGGCGTCAGTCTTAGATAAGGGAACTGGCAAGTACCAATTTGCCAGGGACTTCATGAGCACATCATTCTGGAGACTTGGAGTAGAGTATGCTCAGGCTCAGGGAAGTAGTATCAATGAGGACATGGCTGCTGAGTTAAAACTAACCCCGGCAGCAAGGAGAGGCCTGGCAGCTGCTGCCCAACGAGTATCTGAAGAAATCAGCAGCATGGACATTCCTACTCAACAAGCAGGGGTCCTCACCGGGCTCAGCGACGAAGGCCCCCGAACTCCACAGGGCGGATCAAACAAGCCGCAAGGGCAACCAGACGCTGGGGATGGGGAGACCCAATTCTTGGATTTTATGAGAGCAGTGGCGAACAGCATGCGGGAAGCGCCAAATCCTGCACAGAGCACCACCCGCCCAGAGCCCCCCCCAACCCCTGGGGCATCCCAAGACAACGACACTGACTGGGGGTAC
>AAX45424
ATGTCCTCTATATTCGATGAGTACGAGCAGCTCCTCGCGGCTCAGACTCGCCCCAATGGAGCTCATGGCGGAGGAGAGAAGGGGAGCACCTTAAAAATAGAGGTCCCGGTATTTACTCTCAACAGTGATGACCCGGAAGATAGATGGAACTTCGCAGTGTTTTGTCTTCGGATTGCTGTTAGCGAGGATGCCAACAAACCACTTAGGCAAGGTGCTCTCATATCTCTCTTATGTTCCCACTCTCAGGTGATGAGGAACCATGTTGCCCTTGCGGGGAAACAGAATGAGGCCACACTGGCTATTCTTGAGATCGATGGTTTTACCGACGGCGTGCCCCAGTTTAACAACAGGAGCGGGGTGTCTGAAGAGAGAGCACAGAGATTTATGATGATAGCAGGGTCTCTCCCTCGGGCATGCAGCAACGGTACCCCGTTCGTCACAGCTGGGGTTGAGGGTGATGCACCAGAAGACATTACTGATACCTTGGAGAGGATCCTTTCTATCCAGGCTCAAGTATGGGTCACGGTGGCAAAGGCCATGACTGCATATGAGACAGCAGATGAGTCAGAAACAAGAAGAATCAATAAGTATATGCAGCAAGGTAGGGTCCAGAAGAAGTACATCCTCCACCCCGTATGCAGGAGCGCAATCCAACTCACAATCAGACAGTCTCTAGCGGTCCGCATCTTCTTGGTTAGCGAGCTTAAGAGAGGCCGCAACACGGCAGGTGGGACCTCCACCTATTACAACTTGGTGGGGGATGTAGACTCATACATCAGGAACACCGGGCTCACTGCATTCTTCCTGACACTTAAATATGGAATTAACACCAAGACATCAGCCCTTGCACTTAGCAGCCTCTCAGGCGATATCCAAAAAATGAAGCAGCTCATGCGCTTATATCGGATGAAAGGGGATAATGCGCCGTATATGACATTGCTCGGTGACAGTGACCAGATGAGCTTTGCACCCGCTGAGTATGCACAACTCTACTCATTTGCCATGGGCATGGCATCAATCCTAGATAAAGGAACTAGCAAGTACCAATTCGCCAGAGACTTTATCAGCTCATCATTCTGGAGACTTGGAGTAGAGTACGCTCAGGCTCAAGGAAGTAGCATAAATGAGGATATGGCCGCCGAGCTAAAGCTAACCCCAGCAGCAAGGAGAGGCTTGGCAGCTGCTGCCCAAAGAGTGTCTGAGGAGACCAGCAGCATAGATATGCTCACCCAACAAGCCGGGGTCCTCACCGGACTCAATAACGGAGGCTCCCAAGCCCCCCAAGGTGCACCGAACAGATCACAAGGGCAACAGGACACTGGGGACGGGGAGACCCAATTTCTGGATCTGATGAGAGCGGTGGCAAATAGCATGAGAGAAGCGCCCAACTCTGCGCAGGGCAACCCCCAACTGGGGCCTCCCCCAACCCCTGCGACCTCCCAAGACAATGACACCGACTGGGGGTAC
>AHG97577
ATGTCGTCTGTTTTCGACGAATACGAGCAGCTCCTTGCTGCTCAGACCCGCCCCAACGGAGCCCATGGAGGGGGAGAGAAAGGGAGCACTTTAAAAGTTGAGGTCCCAGTATTTACCCTAAACAGTGATGATCCAGAGGATAGATGGAACTTTGCGGTATTCTGTCTTCGGATTGCTGTTAGTGAGGATGCCAACAAACCACTCAGGCAAGGTGCTCTTATATCCCTCTTATGCTCCCATTCTCAGGTGATGAGAAACCATGTTGCCCTTGCAGGAAAACAGAATGAGGCCACACTAGCTGTTCTTGAGATCGATGGTTTTGCTAACAGTGTACCCCAGTTCAACAATAGGAGTGGAGTGTCCGAGGAGAGAGCACAGAGATTCATGGTAATCGCAGGATCTCTCCCTCGGGCATGCAGCAACGGTACTCCGTTTGTCACGGCTGGGGTTGAAGATGATGCACCAGAAGATATCACTGACACTCTGGAAAGGATCCTATCTGTCCAAGTCCAGGTATGGGTCACGGTAGCAAAGGCCATGACTGCATATGAGACAGCAGATGAGTCAGAAACAAGAAGAATAAATAAGTATATGCAGCAGGGTAGAGTTCAGAAGAAGTACATCCTTCATCCTGTATGCAGGAGTGCAATTCAACTCATAATCAGACATTCTCTGGCAGTCCGTATTTTCCTGGTTAGTGAGCTCAAGAGGGGCCGTAATACAGCAGGTGGGAGCTCTACATATTACAACTTGGTCGGGGATGTAGACTCATACATCAGAAATACCGGGCTTACTGCGTTTTTCCTAACACTCAAATATGGAATCAATACCAAGACGTCAGCCCTCGCACTCAGCAGCCTCACAGGTGATATCCAAAAAATGAAACAGCTCATGCGTTTATATCGGATGAAAGGTGAAAATGCACCATACATGACATTGTTAGGTGACAGTGACCAGATGAGCTTTGCGCCAGCCGAATATGCACAACTTTATTCTTTTGCCATGGGCATGGCATCAGTCTTAGATAAGGGAACTGGCAAGTACCAATTTGCCAGGGACTTTATGAGCACATCATTCTGGCGACTTGGAGTAGAGTATGCTCAGGCTCAGGGAAGTAGTATCAATGAGGACATGGCTGCTGAGTTAAAACTAACCCCAGCAGCAAGGAGAGGCCTGGCGGCTGCTGCCCAACGAGTATCTGAAGAAATCGGCAGCATGGACATTCCTACTCAACAAGCAGGAGTCCTCACCGGGCTCAGTGACGAAGGCCCCCGAACTCCACAGGGCGGATCAAACAAGCTGCAAGGGCAACCAGATGCTGGGGATGGGGAGACCCAATTCCTGGATTTTATGAGAGCAGTGGCAAACAGCATGCGGGAAGCGCCAAATCCTGCACAGAGCACCACCCATCTAGAGCCTCCCCCAACCCCTGGGGCATCCCAAGACAACGACACTGACTGGGGGTAC
>ABH10569
ATGTCGTCTGTCTTCGACGAATATGAGCAGCTCTTAGCTGCTCAGACCCGCCCTAACGGAACTCATGGAGGGGGGGAGAAAGGGAGCACTTTAAAAGTTGAGGTCCCAGTATTCACCCTAAATAGTGATGATCCAGAGGATAGATGGAATTTTGCGGTATTCTGTCTTCGGATTGCTGTTAGCGAGGATGCCAACAAACCACTCAGGCAAGGTGCTCTTATATCCCTCTTATGCTCCCATTCTCAGGTGATGAGAAACCATGTTGCTCTTGCAGGGAAACAGAATGAGGCCACACTGGCTGTTCTTGAAATCGATGGTTTTGCTAACAGTGTGCCTCAGTTCAACAATAGGAGTGGAGTGTCTGAGGAGAGAGCACAGAGATTCATGGTAATCGCAGGATCTCTCCCTCGAGCATGCAGCAACGGTACTCCATTTGTCACAGCTGGGGTTGAAGATGATGCACCAGAAGATATCACTGACACTCTGGAAAGAATCCTATCTATCCAAGTGCAGGTATGGGTCACAGTAGCAAAGGCCATGACTGCATATGAGACAGCAGATGAGTCAGAAACAAGAAGAATAAATAAGTATATGCAGCAAGGTAGAGTTCAGAAGAAGTATATCCTTCATCCTGTATGCAGGAGTGCAATTCAACTCACAATCAGACATTCTCTAGCAGTCCGTATTTTCCTAGTTAGTGAGCTTAAGAGGGGCCGCAATACAGCAGGTGGGAGCTCTACATATTACAACTTGGTCGGGGATGTAGACTCATACATCAGAAACACCGGGCTTACTGCATTTTTCTTAACACTCAAATATGGAATCAATACCAAGACGTCAGCCCTCGCACTCAGCAGCCTCACAGGTGACATCCAAAAAATGAAACAGCTCATGCGTTTATATCGGATGAAAGGCGAAAATGCACCATACATGACATTGTTAGGTGACAGTGATCAGATGAGCTTTGCACCAGCTGAGTATGCACAACTTTATTCTTTTGCCATGGGCATGGCATCAGTCTTAGATAAGGGAACTGGCAAGTACCAATTCGCCAGGGACTTCATGAGCACATCATTCTGGAGACTTGGAGTAGAGTATGCTCAGGCTCAGGGAAGCAGCATCAATGAGGACATGGCTGCTGAGCTAAAACTAACCCCAGCGGCAAGGAGAGGCCTGGCAGCTGCTGCCCAACGAGTATCTGAAGAAATCAGCAGTATGGACATTCCTACTCAACAGGCGGGAGTCCTCACCGGGCTCAGTGACGAAGGCCCCCGAATTCCACAGGGCGGATCAAACAAGCCGCAAGGGCAACCAGATGCCGGGGATGGGGAGACCCAATTCTTGGATTTTATGAGAGCAGTGGCGAACAGCATGCGAGAAGCGCCAAATCCTGCACAGAACACCACCCATCCAGAACCTCCCCCAACCCCTGGGGTATCCCAAGACAACGACACTGACTGGGGGTAT
>AEW24446
ATGTCGTCTGTTTTCGATGAATACGAGCAGCTCCTCGCTGCTCAGACCCGCCCTAACGGAGCTCATGGAGGGGGAGAGAAAGGGAGCACTTTAAAAGTTGAGATCCCAGTATTTACCCTAAACAGTGATGATCCAGAGGATAGATGGAACTTTGCGGCATTCTGTCTTCGGATTGCTGTTAGCGAGGATGCCAACAAACCGCTCAGGCAAGGTGCTCTTATATCCCTCTTATGCTCCCATTCTCAGGTGATGAGAAACCATGTTGCCCTTGCAGGGAAACAGAATGAGGCCACACTGGCTGTTCTTGAGATCGATGGTTTTGCTAACAGTGTGCCCCAGTTCAACAATAGGAGTGGAGTGTCCGAGGAGAGAGCACAGAGATTCATGGTAATCGCAGGATCTCTCCCTCGGGCATGCAGCAACGGTACTCCGTTTGTCACGGCTGGGGTTGAAGATGATGCACCAGAAGATATCACTGACACTCTGGAAAGGATCCTATCTGTCCAAGTCCAGGTATGGGTCACGGTAGCAAAGGCCATGACTGCATATGAGACAGCAGATGAGTCAGAAACAAGAAGAATAAATAAGTATATGCAGCAAGGTAGAGTTCAGAAGAAGTACATCCTTCATCCTGTATGCAGGAGTGCAATTCAACTCACAATCAGACATTCTCTGGCAGTCCGTATTTTCCTGGTTAGTGAGCTCAAGAGGGGCCGTAATACAGCAGGTGGGAGCTCTACATATTACAACTTGGTCGGGGATGTAGACTCATACATCAGAAACACCGGGCTTACTGCATTTTTCCTAACACTCAAATATGGAATCAATACCAAGACGTCAGCCCTCGCACTCAGCAGCCTCACAGGTGATATCCAAAAAATGAAACAGCTCATGCGTTTATATCGGATGAAAGGTGAAAATGCACCATACATGACATTGTTAGGTGACAGTGACCAGATGAGCTTTGCACCAGCTGAATACGCACAACTTTATTCTTTTGCCATGGGCATGGCATCAGTCTTAGATAAGGGAACTGGCAAGTACCAATTTGCCAGGGACTTTATGAGCACATCATTCTGGAGACTTGGAGTAGAGTATGCTCAGGCTCAGGGAAGTAGTATCAATGAGGACATGGCTGCTGAGTTAAAACTAACCCCGGCAGCAAGGAGAGGCCTGGCAGCTGCTGCCCAACGAGTATCTGAAGAAATCGGCAGCATGGACATTCCTACTCAACAAGCAGGAGTCCTCACCGGGCTCAGTGACGAAGGCCCCCGCACTCCACAGGGCGGATCAAACAAGCCGCAAGGGCAACCAGATGCTGGGGATGGGGAGACCCAATTCTTGGATTTTATGAGAACAGTGGCAAACAGCATGCGGGAAGCGCCAAATCCTGTACAGAGCACCACCCATCTAGAGCCTCCCCCAACCCCTGGGGCATCCCAAGACAACGACACTGACTGGGGGTAC
>AFV14971
ATGTCGTCCGTCTTTGACGAATATGAGCAGCTCCTCGCTGCTCAGACTCGCCCTAATGGAGCTCACGGAGGGGGAGAGAAAGGTAGCACTCTAAAGGTTGAGGTCCCAGTATTCACTCTTAACAGTGATGATCCAGAAGATAGATGGAATTTTGCGGTATTCTGTCTCCGGATTGCTGTTAGTGAGGATGCTAACAAACCGCTCAGGCAAGGTGCTCTCATATCTCTCTTATGCTCCCATTCTCAAGTGATGAGAAACCATGTTGCCCTCGCGGGGAAACAGAATGAGGCCACACTGGCTGTTCTTGAGATCGACAGTTTTACCAACAGTGTGCCCCAGTTCAACAACAGGAGTGGAGTGTCTGAAGAGAGAGCACAGAGATTCATGGTGATAGCAGAGTCTCTCCCCCGGGCATGCAGTAACAGTACTCCGTTCGTTACAGTTGGAGTCGAAAATGATGTGCCAGAAGATATAACTGACACTCTGGAAAGAATCTTATCTATCCAGGCTCAGGTATGGGTCACAGTAGCAAAAGCCATGACTGCGTATGAGACAGCAGATGAGTCAGAAACAAGAAGGATCAATAAGTATATGCAGCAGGGTAGAGTCCAGAAGAAGTACATCCTCCATCCCGTATGCAGGAGTGCAATTCAACTTACAATCAGACATTCTCTAGCAGTCCGCATTTTTTTAGTTAGTGAGCTTAAGAGAGGTCGCAATACGGCAGGTGGGAGCTCCACATATTACAACTTAGTTGGGGATGTAGACTCATACATAAGGAACACCGGACTTACTGCATTCTTCCTGACTCTCAAGTACGGAATCAATACCAAGACATCAGCCCTTGCACTCAGCAGCCTCACAGGTGATATCCAAAAAATGAAACAGCTCATGCGTTTATATCGGATGAAAGGAGAAAATGCACCGTACATGACATTGCTAGGTGACAGTGACCAGATGAGCTTCGCACCAGCTGAATATGCACAACTCTATTCTTTCGCCATGGGCATGGCATCAGTCTTGGATAAGGGAACTGGTAAATACCAATTCGCCAGAGACTTCATGAGTACATCATTCTGGAGGCTCGGGGTGGAATATGCTCAGGCTCAGGGGAGCAGCATCAATGAAGATATGGCTGCTGAGCTGAAACTAACTCCGGCAGCAAGGAGGGGCCTGGCAGTTGCTGCCCAACGAGTATCCGAGGAAACTGGCAATGCGGATATTCCTACTCAACAGGCTGGGGTCCTTACTGGGCTCAGCGACAAAAGTCCCCAAGCTCCGCAGGGTGGACCAAGCAGGCCGCAAGGGCAACCGGACGCTGGGGATGGGGAGACCCAATTCTTGGACCTGATGAGAGCAGTGGCAAACAGCATGCGAGAAGCGCCAGATTCTGCACAGAGCACCATTCATCCGGAGCCTCTCTTAACTCATGGGCCATCTCAGGACAACGACACCGACTGGGGGTAC
>AFX97632
ATGTCATCCGTCTTTGACGAATACGAGCAGCTCCTCGCTGCTCAGACTCGCCCTAATGGAGCTCACGGAGGGGGAGAGAAAGGGAGCACTTTAAAAGTTGAGGTCCCAGTATTCACTCTTAACAGTGATGATCCAGAAGATAGATGGAATTTTTCGGTATTCTGTCTTCGGATTGCTGTTAGTGAGGATGCCAACAAACCGCTCAGGCAAGGTGCTCTCATATCCCTCTTATGCTCCCATTCTCAAGTGATGAGAAACCATGTTGCCCTTGCAGGGAAACAGAATGAAGCCACACTGGCTGTTCTTGAGATCGACAGTTTTACCAACAGTGTGCCCCAGTTCAACAACAGGAGCGGAGTGTCTGAAGAGAGAGCACAGAGATTCATGGTGATAGCAGAGTCTCTCCCCCGGGCATGCAGTAACAATACTCCGTTCGTTACAGCTGGAGTTGAAAATGATGTGCCAGAAGATATCACTGACACTCTGGAAAGAATCTTATCTATCCAGGCTCAGGTATGGGTCACAGTAGCAAAGGCCATGACTGCATATGAGACAGCAGATGAGTCAGAAACAAGAAGGATCAACAAGTATATGCAGCAAGGTAGAGTCCAGAAGAAGTACATCCTCCATCCCGTATGCAGGAGTGCAATTCAACTCACAATCAGACATTCTCTAGCAGTCCGCATTTTTTTAGTTAGTGAGCTTAAGAGGGGCCGCAATACGGCAGGTGGGAGTTCCACGTATTACAACTTAGTTGGGGATGTAGACTCATACATAAGGAACACCGGGCTTACCGCATTCTTCCTGACACTCAAGTATGGAATCAATACCAAGACATCAGCCCTTGCACTCAGCAGCCTCACAGGTGATATCCAAAAAATGAAACAGCTCATGCGTTTATATCGGATGAAAGGAGAAAATGCACCGTACATGACATTGCTAGGTGACAGCGACCAGATGAGCTTCGCACCAGCTGAATATGCACAACTCTACTCTTTTGCCATGGGCATGGCATCAGTCTTAGATAAGGGAACTGGTAAATACCAATTCGCCAGAGACTTCATGAGTACATCATTCTGGAGACTCGGGGTGGAGTATGCTCAGGCTCAGGGGAGTAGCATCAATGAGGATATGGCTGCTGAATTGAAACTAACTCCAGCAGCAAGGAGGGGCCTGGCAGCTGCTGCCCAACGAGTATCTGAGGAAATTGGCAATATGGATATTCCTACTCAACAGGCCGGGGTCCTTACTGGGCTCAGCGACAAAGGTCCCCGAGCTCCGCAGGGTGGACCGAGCAGGTCGCAAGGGCAACCGGACGCTGGGGATGGGGAGACCCAATTCCTGGACCTGATGAGAGCAGTGGCAAACAGCATGCGAGAAGCGCCAGATTCTGCACAGAGCACCATTCACCCGGAGCCTCTCCCAACTCATGGGCCATCTCAGGACAACGACACCGACTGGGGGTAC
>AHF22098
ATGTCTTCCGTATTTGATGAGTACGAGCAGCTCCTTGCGGCACAGACTCGCCCTAATGGAGCTCATGGAGGGGGAGAGAAGGGGAGCACCTTAAAAGTTGAAGTCCCAGTATTCACTCTCAACAGTGACGACCCAGAAGATAGATGGAACTTTGCGGTATTCTGCCTTCGGATTGCTGTTAGCGAGGATGCCAACAAGCCACTCAGACAAGGTGCTCTCATATCTCTCTTATGTTCCCACTCTCAAGTGATGAGGAACCATGTTGCTCTTGCAGGGAAACAGGATGAAGCCACACTGGCCGTTCTTGAGATCGATGGCTTTACCAACAGCGTGCCCCAGTTCAACAACAGGAGTGGAGTGTCTGAAGAGAGAGCACAGAGATTCATGATGATAGCAGGGTCTCTCCCTCGGGCGTGCAGCAATGGTACCCCGTTCATCACGGCTGGGGTTGAAGATGATGCACCAGAAGATATCACTGATACTCTAGAGAGAATCCTCTCTATCCAGGCTCAAATATGGGTTACGGTAGCAAAGGCCATGACTGCATATGAGACAGCAGATGAGTCGGAAACAAGAAGAATCAATAAATATATGCAGCAAGGCAGAGTCCAGAAGAGGTACATCCTCCACCCCGTGTGCAGGAGTGCAATTCAACTCACAATCAGACAGTCTCTAGCAGTCCGCATCTTCTTGGTTAGCGAGCTTAAGAGAGGCCGCAACACGGCAGGTGGGAGCTCCACATATTACAACCTAGTAGGGGATGTAGACTCATACATCAGGAACACCGGGCTTACTGCATTCTTCCTGACACTCAAGTATGGAATCAACACCAAGACTTCAGCCCTCGCACTCAGCAGCCTTGCAGGCGATATCCAAAAAATGAAACAGCTCATGCGTTTATATCGGATGAAAGGAGATAATGCGCCGTACATGACATTGCTAGGTGACAGTGACCAAATGAGCTTTGCACCAGCTGAGTATGCACAACTTTACTCTTTTGCCATGGGTATGGCATCAGTCCTGGATAAAGGGACTGGCAAGTACCAATTCGCCAGAGACTTTATGAGCACATCATTCTGGAGACTTGGAGTAGAGTATGCTCAGGCCCAGGGAAGTAGCATTAATGAGGATATGGCTGCCGAGCTAAAGCTAACCCCAGCAGCAAGGAGGGGCCTGGCAGCCGCTGCCCAACGAGTGTCTGAGGAGACTGGCAGCATGGATATTCCTACTCAACAAGCCGGGGTCCTCACCGGGCTCAGCGACAAAGGCCCCCAAGCCCCACAAGGCGGATCGAACAGGCCGCAAGGACAACCGGACGCCGGGGACGGGGAGACCCAATTTTTGGACCTTATGAGAGCGGTAGCAAACAGTATGAGAGAAGCGCCAAGCTCTGCGCAGAGCACCACCCAGCCAGAGCCCCCCTCAACTCCTGGACCATCTCAAGATAACGACACCGACTGGGGGTAT
>AFY07429
ATGTCGTCCGTATTTGATGAATACGAGCAACTCCTCGCTGCTCAGACTCGCCCCAATGGAGCCCACGGAGGAGGAGAGAAAGGGAGCACTTTGAAAGTTGAGGTCCCAGTATTTACTCTTAATAGTGACGATCCAGAAGATAGATGGAATTTTTCAGTATTCTGTCTTCGGATTGCCGTTAGTGAGGATGCCAACAAGCCACTCAGGCAAGGTGCTCTTATATCCCTCTTATGCTCCCATTCTCAAGTGATGAGGAACCATGTTGCCCTTGCAGGGAAACAGAATGAGGCCACACTGGCTATTCTTGAGATTGATGGGTTTGCCAACAGCACACCCCAGTTCAACAACAGGAGTGGAGTGTCCGAGGAGAGAGCACAGAGATTCATGGTGATAGCTGGGTCTCTCCCTCGGGCATGCAGCAACGGTACTCCGTTCGTCACAGCCGGGGTTGAAGATGATGCACCAGAAGACATCACTGACACTCTGGAAAGGATCCTATCTATCCAGGCTCAGATATGGGTCACAGTAGCGAAGGCTATGACTGCATATGAGACAGCAGATGAGTCGGAAACAAGAAGAATCAATAAATATATGCAGCAAGGCAGAGTCCAAAAGAAATATATCCTCCACCCTGTATGTAGGAGTGCAATTCAACTCACAATCAGGCATTCTTTGGCAGTTCGCATTTTCTTAGTTAGCGAGCTTAAGAGAGGCCGCAATACGGCAGGTGGGAGCTCCACATATTACAACTTAGTAGGGGATGTAGACTCATACATCAGGAACACCGGGCTTACTGCATTCTTCTTGACACTCAAATATGGAATTAATACCAAGACATCAGCTCTTGCACTCAGCAGCCTCACAGGCGATATCCAAAAAATGAAGCAGCTCATGCGTTTATATCGGATGAAGGGGGAAAATGCACCGTACATGACATTGCTAGGCGACAGTGACCAGATGAGCTTTGCACCAGCTGAGTATGCACAACTTTATTCTTTTGCCATGGGCATGGCATCAGTCTTAGATAAAGGAACTGGCAAATACCAATTCGCCAGAGACTTTATGAGCACATCATTCTGGAGACTTGGGGTAGAATATGCTCAGGCTCAGGGGAGTAGCATCAATGAGGACATGGCTGCTGAGCTAAAACTGACCCCGGCAGCAAGGAGAGGCCTGGCAGCTGCTGCCCAAAGAGTGTCCGAGGAAATTGGCAGCATGGATGTTCCTACTCAACAGGCCGGGGTCCTCACTGGACTCAGTGATGGAGGCCTCCAAGCCCCACAGGGCGGATTGAACAAGTCAAAAGGGCAACCGGATGCTGGGGACGGAGAGACCCAATTTTTGGATTTGATGAGAGCGGTGGCAAATAGCATGCGAGAAGCACAAAATTCCGCACCGAGCACCACCCACCCAGAGCCCCCCCCAACTCCCGGGCCATCCCCAGACAACGACACAGACTGGGGGTAC
>ACR14842
ATGTCGTCCGTCTTTGACGAATACGAGCAGCTCCTCGCTGCTCAGACTCGTCCTAATGGAGCTCACGGAGGAGGAGAGAAAGGGAGCACTTTAAAAGTTGAGGTCCCAGTATTCACTCTTAACAGTGATGATCCAGAAGATAGATGGAATTTTGCGGTATTCTGTCTTCGGATTGCTGTTAGTGAGGATGCCAACAAACCGCTCAGGCAAGGTGCTCTCATATCCCTTTTATGCTCTCATTCTCAAGTGATGAGAAACCATGTTGCCCTTGCAGGGAAACAGAATGAGGCCACACTGGCTGTTCTTGAGATTGACAGTTTTACCAACAATGTGCCTCAGTTCAACAACAGGAGCGGAGTGTCTGAAGAGAGAGCACAGAGATTCATGGTGATAGCAGGATCTCTCCCCCGGGCATGCAGTAACAATACTCCGTTCGTTACAGCTGGAATTGAAGATGATGTGCCAGAAGACATCACTGATACCCTGGAAAGAATCTTATCTATCCAGGCTCAGGTATGGGTCACAGTAGCAAAAGCCATGACTGCATATGAGACAGCAGATGAGTCAGAAACAAGAAGGATCAATAAGTATATGCAGCAAGGTAGAGTCCAGAAGAAGTACATCCTCCATCCCGTATGCAGGAGTGCAATTCAACTCACAATCAGACATTCTCTGGCAGTCCGCATTTTTTTAGTTAGTGAGCTTAAGAGAGGCCGCAATACGGCAGGTGGGAGCTCTACGTATTACAACTTAGTTGGGGATGTAGATTCATACATAAGGAACACAGGGCTTACCGCATTCTTCCTGACACTCAAGTATGGGATCAATACTAAGACATCAGCCCTTGCACTCAGTAGTCTCACAGGTGATATCCAAAAAATGAAGCAACTTATGCGTTTATATCGGATGAAAGGAGAAAATGCACCGTACATGACATTGCTAGGTGACAGCGACCAGATGAGCTTCGCACCGGCCGAATATGCACAACTCTATTCTTTTGCCATGGGCATGGCATCAGTCTTAGATAAGGGAACCGGTAAATACCAATTCGCCAGAGACTTCATGAGCACATCATTTTGGAGACTCGGGGTAGAGTATGCTCAGGCTCAGGGAAGTAGCATCAATGAGGATATGGCTGCTGAGCTAAAATTAACTCCGGCAGCAAGGAGGGGCCTGGCAGCTGCTGCCCAACGAGTATCTGAGGAAATTGGCAAAATGGACATCCCTGTTCAACAGGCCGGGGTCCTCACTGGGCTCAGCGATGAAGGTCCCCGAGCCCCGCAGGGTGGACCGAGCAAACCACAAAGGCAACCGGACACCGGGGATGGAGAGACACAATTCCTGGACCTGATGAGAGCAGTAGCAAATAGCATGCGAGAAGCGCCAGACTCTGTACAGAGCACCATTCATCCGGAGCCCCCCTCAACTCACGGGCCATCTCAGGACAACGACACTGACTGGGGGTAC
>AFQ37811
ATGTCTTCTGTATTCGATGAGTACGAGCAGCTCCTCGCGGCTCAGACTCGCCCCAATGGAGCTCATGGCGGAGGAGAGAAGGGGAGCACCTTAAAGGTAGGAGTCCCGGTATTCACTCTCAACAGTGATGACCCAGAAGATAGATGGAACTTTGCAGTGTTTTGTCTTCGGATTGCTGTTAGCGAGGATGCCAACAAACCACTTAGGCAAGGTGCTCTCATATCTCTCTTATGTTCCCACTCTCAAGTGATGAGGAACCATGTTGCCCTTGCGGGGAAACAGAATGAGGCCACACTGGCTGTTCTTGAGATCGATGGTTTTACCAACGGCGTGCCCCAGTTCAACAACAGGAGTGGAGTGTCTGAAGAGAGAGCACAGAGATTTATGATGATAGCAGGGTCTCTCCCTCGGGCATGCAGCAACGGTACCCCGTTCGTCACAGCTGGGGTTGAAGATGATGCACCAGAAGACATTACTGATACCCTGGAGAGGATCCTCTCTATCCAGGCTCAAGTATGGGTCACGGTGGCAAAGGCCATGGCTGCATATGAGACAGCAGATGAGTCAGAAACAAGAAGAATCAATAAGTACATGCAGCAAGGCAGGGTCCAGAAGAAGTACATCCTCCACCCCGTATGCAGGAGCGCAATCCAACTCACAATCAGACAGTCTCTGGCGGTCCGCATCTTTTTGGTTAGCGAGCTTAAGAGAGGCCGCAACACGGCAGGTGGGACCTCCACCTATTACAACTTGGTGGGGGATGTAGACTCATACATCAGGAACACTGGGCTAACTGCATTCTTCCTGACACTTAAATATGGAATTAACACCAAGACATCAGCCCTTGCACTTAGCAGCCTCTCAGGCGATATCCAGAAAATGAAGCAGCTCATGCGCTTGTATCGGATGAAAGGAGATAATGCGCCGTACATGACATTGCTCGGTGACAGTGACCAGATGAGCTTTGCACCTGCCGAGTATGCACAACTTTACTCCTTTGCCATGGGTATGGCATCAGTCCTAGATAAAGGAACTAGCAAATACCAATTTGCCAGGGACTTTATGAACACATCATTCTGGAGACTTGGAGTAGAGTACGCTCAGGCTCAAGGAAGTAGCATCAATGAGGATATGGCCGCCGAGCTAAAGCTAACCCCAGCAGCAAGGAGAGGCCTGGCAGCTGCTGCCCAAAGAGTGTCTGAGGAGACCAGCAGCATGGACATACCCACCCAACAAGCCGGGGTCCTCACTGGACTCAGCGACGGAGGCTCCCAAGCCCCCCAAGGTGCACTGAACAGATCACAAGGGCAACCGGACACCGGGGATGGGGAGACCCAATTTCTGGATCTGATGAGAGCGGTGGCAAATAGCATGAGAGAAGCGCCAAACTCTGCGCAAGGCACCCCTCAACCGGGGCCTCCCCCAACCCCTGGGCCCTCTCAAGACAACGACACCGACTGGGGGTAT
>AAU89276
ATGTCTTCCGTATTCGACGAATACGAGCAGCTCCTCGCGGCTCAGACTCGCCCTAATGGAGCTCACGGAGGAGGAGAAAAGGGGAGCACTTTAAAAGTTGAGGTCCCGGTATTCACTCTTAACAATGATGATCCAGAAGACAGATGGAATTTTGCGGTATTCTGTCTTCGGATTGCTGTTAGTGAGGATGCCAACAAACCACTCAGGCAAGGTGCTCTCATATCTCTCTTATGCTCCCATTCTCAAGTGATGAGGAACCATGTTGCCCTTGCAGGGAAACAGAATGAGGCCACACTGGCTGTTCTTGAAATCGATGGTTTTACCAACAGTGTGCCCCAGTTCAACAACAGGAGTGGAGTGTCTGAAGAGAGAGCACAGAGATTCTTGATGATAGCAGGATCTCTCCCTCGAGCATGCAGCAATGGTACTCCGTTCGTCACAGCTGGGGTTGAAGATGATGCACCAGAAGATATCACCGATACTCTGGAAAGAATCCTATCTATCCAGGCTCAAGTATGGGTCACGGTAGCAAAGGCCATGACTGCATATGAGACAGCAGATGAATCGGAAACAAGAAGAATCAATAAATATATGCAGCAAGGCAGAGTCCAGAAGAAGTACATCCTTCACCCCGTATGCAGGAGTGCAATTCAACTCACGATCAGACATTCTCTGGCAGTCCGCATTTTCTTAGTTAGCGAGCTTAAGAGAGGCCGCAACACGGCAGGTGGGAGCTCCACCTATTACAACTTGGTAGGGGATGTAGACTCATACATCAGGAACACCGGGCTTACTGCATTCTTCCTGACACTCAAATATGGGATTAATACCAAGACATCAGCCCTTGCACTCAGCAGCCTCACAGGCGATATCCAAAAAATGAAGCAGCTCATGCGCTTATATCGGATGAAAGGAGAAAATGCGCCATACATGACGTTGCTAGGTGACAGCGACCAGATGAGCTTTGCACCAGCTGAGTATGCACAACTTTACTCTTTCGCCATGGGCATGGCATCAGTCCTAGATAAAGGAACTGGCAAATACCAATTTGCCAGAGACTTTATGAGCACATCATTTTGGAGACTTGGAGTAGAGTATGCTCAGGCTCAGGGAAGTAGCATCAATGAGGATATGGCTGCCGAGCTAAAACTAACCCCAGCAGCAAGGAGGGGCCTGGCAGCTGCTGCCCAACGAGTGTCTGAGGAGACCGGCAGCATGGATATTCCTACTCAACAAGCCGGGGTCCTCACCGGGCTCAGCGATGGAGACCCTCGTGCCCCACAAGGTGGATCAAACAGGCCGCAAGGGCAACCGGATGCCGGAGATGGGGAGACCCAATTCCTGGATTTGATGAGAGCGGTGGCAAATAGCATGCGAGAAACGCCAAACTCCGCACAGAGCACCACTCAACCGGAGCCTCCCTCAACTCCTGGGCCGTCCCAAGGCAATGACACCGACTGGGGGTAT
>AHF22092
ATGTCTTCCGTATTTGATGAGTACGAGCAGCTCCTTGCGGCACAGACTCGCCCTAATGGAGCTCATGGAGGGGGAGAGAAGGGGAGCACCTTAAAAGTTGAAGTCCCAGTATTCACTCTCAACAGTGACGACCCAGAAGATAGATGGAACTTTGCGGTATTCTGCCTTCGGATTGCTGTTAGCGAGGATGCCAACAAGCCACTCAGACAAGGTGCTCTCATATCTCTCTTATGTTCCCACTCTCAAGTGATGAGGAACCATGTTGCTCTTGCAGGGAAACAGGATGAAGCCACACTGGCCGTTCTTGAGATCGATGGCTTTACCAACAGCGTGCCCCAGTTCAACAACAGGAGTGGAGTGTCTGAAGAGAGAGCACAGAGATTCATGATGATAGCAGGGTCTCTCCCTCGGGCGTGCAGCAATGGTACCCCGTTCATCACGGCTGGGGTTGAAGATGATGCACCAGAAGATATCACTGATACTCTAGAGAGAATCCTCTCTATCCAGGCTCAAATATGGGTTACGGTAGCAAAGGCCATGACTGCATATGAGACAGCAGATGAGTCGGAAACAAGAAGAATCAATAAATATATGCAGCAAGGCAGAGTCCAGAAGAGGTACATCCTCCACCCCGTGTGCAGGAGTGCAATTCAACTCACAATCAGACAGTCTCTAGCAGTCCGCATCTTCTTGGTTAGCGAGCTTAAGAGAGGCCGCAACACGGCAGGTGGGAGCTCCACATATTACAACCTAGTAGGGGATGTAGACTCATACATCAGGAACACCGGGCTTACTGCATTCTTCCTGACACTCAAATATGGAATCAACACCAAGACTTCAGCCCTCGCACTCAGCAGCCTTGCAGGCGATATCCAAAAAATGAAACAGCTCATGCGTTTATATCGGATGAAAGGAGATAATGCGCCGTACATGACATTGCTAGGTGACAGTGACCAAATGAGCTTTGCACCAGCTGAGTATGCACAACTTTACTCTTTTGCCATGGGTATGGCATCAGTCCTGGATAAAGGGACTGGCAAGTACCAATTCGCCAGAGACTTTATGAGCACATCATTCTGGAGACTTGGAGTAGAGTATGCTCAGGCCCAGGGAAGTAGCATTAATGAGGATATGGCTGCCGAGCTAAAGCTAACCCCAGCAGCAAGGAGGGGCCTGGCAGCCGCTGCCCAACGAGTGTCTGAGGAGACTGGCAGCATGGATATTCCTACTCAACAAGCCGGGGTCCTCACCGGGCTCAGCGACAAAGGCCCCCAAGCCCCACAAGGCGGATCGAACAGGCCGCAAGGACAACCGGACGCCGGGGACGGGGAGACCCAATTTTTGGACCTTATGAGAGCGGTAGCAAACAGTATGAGAGAAGCGCCAAGCTCTGCGCAGAGCACCACCCAGCCAGAGCCCCCCTCAACTCCTGGACCATCTCAAGATAACGACACCGACTGGGGGTAT
>ACT22816
ATGTCTTCTGTGTTTGACGAGTACGAGCAGCTCCTCGCAGCCCAGACTCGCCCTAATGGAGCTCATGGCGGAGGAGAGAAAGGGAGCACCTTAAAGGTAGAAGTTCCGGTTTTCACTCTTAACAGTGATGACCCAGAAGACAGGTGGAACTTTGCGGTATTCTGTCTTCGGATTGCTGTTAGCGAAGATGCAAACAAGCCACTCAGGCAGGGTGCTCTCATATCTCTCCTATGCTCCCACTCACAAGTGATGAGGAACCATGTTGCCCTTGCGGGTAAACAGAATGAGGCCACACTGGCCGTTCTTGAGATTGACGGTTTTGCCAACGGTGTGCCCCAATTCAATAACAGGAGCGGAGTGTCTGAAGAGAGAGCACAGAGGTTCATGATGATAGCAGGGTCTCTCCCTCGGGCGTGCAGCAACGGTACTCCATTCGTCACAGCTGGAGTCGAGGATGATGCACCTGAAGACATCACCGATACCCTAGAGAGGATCCTCTCTATCCAGGCTCAAGTATGGGTCACAGTAGCAAAGGCCATGACTGCATACGAGACAGCAGATGAGTCAGAAACGAGAAGGATCAATAAGTATATGCAACAGGGTAGGGTCCAGAAGAAGTACATCCTCTACCCCGTATGCAGGAGCGCAATCCAACTCACGATCAGACAGTCTCTTGCAGTCCGCATCTTCCTGGTTAGCGAGCTTAAGAGAGGCCGCAACGCAGCAGGTGGGACCTCCACTTACTACAACTTGGTAGGGGATGTAGACTCATACATCAGGAATACCGGGCTTACTGCATTCTTCCTGACACTCAAGTACGGAATCAACACCAAGACATCAGCCCTTGCGCTTAGTAGCCTCACAGGTGACATCCAGAAGATGAAGCAGCTTATGCGTTTGTATCGGATGAAAGGAGATAATGCACCGTACATGACATTGCTTGGTGACAGTGACCAGATGAGCTTTGCACCTGCCGAGTATGCGCAACTCTACTCCTTTGCCATGGGTATGGCATCAGTCCTAGATAAAGGGACTGGCAAGTATCAATTCGCCAGAGACTTTATGAGCACATCATTTTGGAGACTCGGAGTAGAGTATGCTCAGGCTCAGGGAAGTAGCATCAACGAGGATATGGCCGCTGAGCTAAAGCTAACTCCAGCGGCAAGGAGAGGCCTGGCAGCTGCTGCCCAACGAGTGTCTGAGGAGACTGGTAGCATAGACATGCCCACTCAACAAGCCGGAGTCCTCACTGGACTCAGCGAGGGGGGCTCCCAAGCCCCGCAAGGTGGACCGAACAGATCGCAAGGGCAACCAGATGCCGGGGATGGGGAGACCCAATTCCTGGATCTGATGAGAGCAGTGGCAAATAGCATGAGAGAAGCGCCAAACTCTGCACAGGGTACACCTCAACCAGGCCCTCCCCCAACTCCTGGGCAATCCCAAGAGAACGACACCGACTGGGGATAT
>AFY23213
ATGTCATCTGTCTTCGATGAATACGAGCAGCTCCTTGCTGCTCAGACCCGCCCTAACGGAACTCACGGAGGAGGAGAGAAAGGGAGCACTTTGAAAGTTGAGGTCCCAGTATTTACCCTTAACAGTGATGATCCAGAGGATAGATGGAATTTTGCGGTATTCTGTCTTCGGATTGCTGTTAGCGAAGATGCCAACAAACCACTAAGACAAGGTGCTCTCATATCCCTCCTATGCTCCCATTCTCAAGTGATGAGAAACCACGTTGCTCTTGCAGGGAAACAGAATGAGGCTACGCTGGCCGTTCTTGAGATTGATGGTTTTACCAACAATGTACCCCAGTTCAACAACAGGAGTGGAGTGTCTGAGGAGAGGGCACAGAGATTCATGGTAATAGCAGGGTCTCTTCCTCGGGCATGCAGCAACGGTACCCCATTTGTCACGGCTGGGGTTGAAGATGATGCACCAGAAGATATCACCGACACTTTGGAGAGAATCCTATCTCTCCAAGCTCAGGTATGGGTCACAGTCGCAAAGGCCATGACTGCATACGAGACGGCAGATGAATCAGAAACAAGAAGAATAAATAAGTATATGCAGCAGGGTAGAGTCCAGAAGAAGTACATCCTCCACCCTGTATGCAGAAGTGCAATTCAACTCACTATCAGACACTCCCTGGCAGTCCGTATTTTCCTAGTTAGTGAACTCAAGAGGGGCCGCAATACAGCGGGTGGGAGCTCCACATATTACAACTTAGTCGGGGATGTAGACTCATACATCAGAAACACTGGGCTTACTGCATTCTTCCTCACACTCAAATATGGAATCAATACTAAGACATCAGCCCTTGCACTTAGCAGTCTCGCAGGTGATATCCAAAAAATGAAACAGCTCATGCGTTTATATCGGATGAAAGGAGAAAATGCACCATACATGACGTTGTTAGGTGACAGCGACCAGATGAGCTTTGCACCAGCTGAGTATGCACAACTCTATTCTTTTGCCATGGGCATGGCATCAGTTTTGGATAAAGGAACTGGCAAGTACCAATTTGCCAGGGACTTTATGAGCACATCATTCTGGAGACTTGGGGTAGAGTATGCTCAGGCCCAGGGGAGTAGCATCAATGAGGACATGGCTGCCGAGCTAAAGCTAACCCCGGCAGCAAGGAGGGGCCTGGCAGCTGCTGCCCAACGAGTATCTGAGGAAATCAGTGGCATGGATATTCCCACTCAACAGGTAGGAGTCCTCACCGGACTCAGCGACGAAGGTCCCCGAGCCTCACAGGGCGGACCGAGCAAGACGCAGGGGCAACCGGACGCCGGGGATGGGGAGACCCAATTCCTGGACATGATGAGAGCGGTGGCAAACAGCATGCGAGAAGCGCCAAATCCCCCACAGGGCACCCCCCATCTGGAGCCCCCCCCAACTCCTGGGCCATCCCAAGAAAACGACATTGACTGGGGTTAC
>ACK57513
ATGTCTTCCGTATTTGATGAGTACGAGCAGCTCCTTGCGGCACAGACTCGCCCTAATGGAGCTCATGGAGGGGGAGAGAAGGGGAGCACCTTAAAAGTTGAAGTCCCAGTATTCACTCTCAACAGTGACGACCCAGAAGATAGATGGAACTTTGCGGTATTCTGCCTTCGGATTGCTGTTAGCGAGGATGCCAACAAGCCACTCAGACAAGGTGCTCTCATATCTCTCTTATGTTCCCACTCTCAAGTGGTGAGGAACCATGTTGCTCTTGCAGGGAAACAGGATGAAGCCACACTGGCCGTTCTTGAGATCGATGGCTTTACCAACAGCGTGCCCCAGTTCAACAACAGGAGTGGAGTGTCTGAAGAGAGAGCACAGAGATTCATGATGATAGCAGGGTCTCTCCCTCGGGCGTGCAGCAATGGTACCCCGTTCATCACGGCTGGGGTTGAAGATGATGCACCAGAAGATATCACTGATACTCTAGAGAGAATCCTCTCTATCCAGGCTCAAATATGGGTTACGGTAGCAAAGGCCATGACTGCATATGAGACAGCAGATGAGTCGGAAACAAGAAGAATCAATAAATATATGCAGCAAGGCAGAGTCCAGAAGAGGTACATCCTCCACCCCGTGTGCAGGAGTGCAATTCAACTCACAATCAGACAGTCTCTAGCAGTCCGCATCTTCTTGGTTAGCGAGCTTAAGAGAGGCCGCAACACGGCAGGTGGGAGCTCCACATATTACAACCTAGTAGGGGATGTAGACTCATACATCAGGAACACCGGGCTTACTGCATTCTTCCTGACACTCAAGTATGGAATCAACACCAAGACTTCAGCCCTCGCACTCAGCAGCCTTGCAGGCGATATCCAAAAAATGAAACAGCTCATGCGTTTATATCGGGTGAAAGGAGATAATGCGCCGTACATGACATTGCTAGGTGACAGTGACCAAATGAGCTTTGCACCAGCTGAGTATGCACAACTTTACTCTTTTGCCATGGGTATGGCATCAGTCCTGGATAAAGGGACTGGCAAGTACCAATTCGCCAGAGACTTTATGAGCACATCATTCTGGAGACTTGGAGTAGAGTATGCTCAGGCCCAGGGAAGTAGCATTAATGAGGATATGGCTGCCGAGCTAAAGCTAACCCCAGCAGCAAGAAGGGGCCTGGCAGCCGCTGCCCAACGAGTGTCTGAGGAGACTGGCAGCATGGATATTCCTACTCAACAAGCCGGGGTCCTCACCGGGCTCAGCGACAAAGGCCCCCAAGCCCCACAAGGCGGATCGAACAGGCCGCAAGGACAACCGGACGCCGGGGACGGGGAGACCCAATTTTTGGACCTTATGAGAGCGGTAGCAAACAGTATGAGAGAAGCGCCAAGCTCTGCGCAGAGCACCACCCAGCCAGAGCCCCCCTCAACTCCTGGACCATCTCAAGATAACGACACCGACTGGGGGTAT
>ACJ10046
ATGTCTTCCGTATTTGACGAGTACGAACAGCTCCTCGCGGCTCAGACTCGCCCCAATGGAGCTCATGGAGGAGGGCAAAAGGGCAGTACCTTAAAAGTAGACGTCCCAGTATTCACTCTTAACAGTGATGACCCAGAAGATAGGTGGAACTTTGCGGTATTCTGCCTCCGGATTGCTGTTAGCGAAGATGCCAACAAACCACTCAGGCAAGGTGCTCTCATATCTCTTTTATGCTCCCACTCACAAGTGATGAGGAACCATGTTGCCCTTGCAGGGAAACAGAATGAAGCCACATTGGCCGTGCTTGAGATTGATGGCTTTGCCAACGGTATGCCCCAGTTCAACAATAGGAGTGGAGTGTCTGAAGAGAGAGCACAGAGATTCGCGATGATAGCAGGGTCTCTCCCTCGGGCATGCAGTAATGGCACCCCGTTCGTCACAGCCGGGCCCGAAGATGATGCACCAGAAGACATCACCGATACCCTGGAGAGGATCCTCTCTATCCAGGCCCAAGTATGGGTCACAGTAGCAAAAGCCATGACTGCGTATGAGACTGCAGATGAGTCAGAAACAAGACGAATCAATAAGTATATGCAGCAAGGCAGGGTCCAAAAGAAATACATCCTCTACCCCGTATGCAGGAGCACAATCCAACTCACGATCAGACAGTCTCTTGCAGTCCGCATCTTTTTGGTTAGCGAGCTCAAGAGAGGCCGCAACACGGCAGGTGGTACCTCTACTTATTATAACCTAGTAGGGGACGTAGACTCATATATCAGGAATACCGGGCTTACTGCATTCTTCTTGACACTCAAGTACGGAATCAACACCAAGACATCAGCCCTTGCACTTAGTAGCCTCTCAGGCGACATCCAGAAGATGAAGCAGCTCATGCGTTTATATCGGATGAAAGGAGATAATGCGCCGTACATGACATTGCTTGGTGATAGTGACCAGATGAGCTTTGCGCCTGCCGAGTATGCACAACTTTACTCCTTCGCCATGGGTATGGCATCAGTCCTAGATAAAGGTACTGGGAAATACCAATTTGCCAGGGACTTTATGAGCACATCATTCTGGAGACTTGGAGTAGAGTACGCTCAGGCTCAGGGAAGTAGCATTAACGAGGATATGGCTGCCGAGCTAAAGTTAACCCCAGCAGCAAGGAGAGGCCTGGCAGCTGCTGCCCAACGAGTCTCTGAGGAGACCAGCAGCATAGACATGCCTACTCAACAAGTCGGAGTCCTCACTGGGCTCAGCGAGGGCGGGTCCCAAGCCCTACAAGGCGGATCGAATAGATCGCAAGGGCAACCAGAAGCCGGGCATGGGCAGACCCAATTCCTGGATCTGATGAGAGCGGTAGCAAATAGCATGAGGGAAGCGCCAAACTCTGCACAGGGCACTCCCCAATCGGGCCCTCCCCCAACTCCTGGGCCATCCCAAGATAACGACACCGACTGGGCGTAT
>ACR14848
ATGTCGTCTGTCTTCGACGAATACGAGCAGCTCCTCGCTGCTCAGACCCGCCCTAACGGGGCTCACGGAGGAGGAGAGAAAGGGAGCACCTTAAAAGTTGAGGTCCCAGTATTCACTCTTAACAGTGATGATCCAGAAGATAGATGGAATTTTGCGGTATTTTGTCTTCGGATTGCTGTTAGCGAGGATGCCAACAAACCGCTCAGGCAAGGTGCTCTCATATCCCTCCTATGCTCCCATTCTCAGGTGATGAGAAACCATGTTGCCCTTGCAGGGAAACAGAACGAGGCCACACTGGCTGTTCTTGAGATCGATGGTTTTACCAGCAATGTGCCCCAGTTCAACAACAGGAGCGGAGTGTCCGAGGAGAGGGCACAGAGATTTATGGTGATAGCGGGGTCTCTCCCCCGGGCATGCAGTAACGGTACTCCGTTCGTTACAGCTGGAGTTGAAGATGATGCGCCAGAAGATATCACTGACACTCTGGAAAGAATACTATCTATCCAGGCTCAGGTATGGGTCACAGTAGCAAAGGCCATGACTGCATATGAGACAGCAGATGAGTCAGAAACAAGAAGGATCAATAAGTATATGCAGCAAGGTAGAGTCCAGAAGAAGTACATCCTCCACCCCGTATGCAGGAGTGCAATTCAACTCACAATCAGACATTCTCTGGCAGTCCGCATTTTCTTAGTTAGTGAGCTTAAGAGAGGCCGCAATACAGCAGGTGGGAGCTCCACATATTACAACTTAGTTGGGGATGTAGACTCGTACATCAGGAATACCGGGCTTACCGCATTCTTCCTGACACTCAAGTATGGAATCAATACCAAGACATCAGCCCTTGCACTCAGCAGCCTCACAGGTGATATCCAAAAAATGAAACAGCTCATGCGTTTATATCGAATGAAAGGGGAAAATGCACCGTACATGACATTGTTAGGTGACAGTGACCAGATGAGCTTTGCACCAGCTGAGTATGCACAACTTTATTCTTTTGCCATGGGCATGGCATCGGTCTTAGATAAGGGAACTGGCAAATACCAATTCGCCAGAGACTTCATGAGCACATCATTCTGGAGACTTGGGGTGGAGTATGCTCAGGCACAGGGAAGTAGCATCAATGAGGATATGGCTGCTGAGCTGAAATTAACTCCAGCAGCAAGGAGAGGCCTGGCAGCTGCTGCCCAACGAGTATCTGAGGAAATTGGCAGTGTGGATATTCCTACTCAGCAGGCCGGGGTCCTCGCTGGGCTCAGCGACGAAGGTCCCCGAGCCCCACAAGGTGGATCGACCAAGTCGCAAGGGCAACCGGATGCCGGGGATGGGGAGACCCAATTCTTGGACTTGATGAGAGCAGTTGCGAATAGCATGCGAGAAGCGCCAAATTCTGCACAGAGCACCACCCACCCGGAGCCCCCCCCAACTCCTGGGGCATCTCAAGACAATGGCACCGACTGGGGGTAC
>ACR49218
ATGTCTTCTGTATTCGACGAATACGAGCAGCTCCTCGCAGCTCAGACTCGCCCTAATGGAGCTCACGGAGGAGGGGAGAAGGGGAGCACTTTAAAAGTTGAGATCCCAGTATTCACTCTTAACAGTGACGATCCGGAAGATAGATGGAATTTTGCGGTATTCTGCCTTCGGATTGCTGTTAGCGAGGATGCCAACAAACCACTCCGGCAGGGTGCCCTCATATCTCTCTTATGCTCCCACTCTCAAGTGATGAGGAACCATGTTGCCCTTGCAGGGAAACAGAATGAGGCCACACTGGCTGTTCTTGAGATCGATGGTTTTACCAACAGTGTGCCCCAGTTCAACAACAGGAGTGGAGTGTCTGAAGAGAGAGCACAGAGATTCATGGTGATAGCAGGGTCTCTCCCTCGGGCATGCAGCAATGGTACTCCTTTCGTCACAGCTGGGGTTGAAGATGATGCACCAGAAGACATCACCGATACTCTGGAAAGAATCCTATCTATCCAGGCTCAAGTATGGGTCACAGTAGCAAAGGCTATGACTGCGTATGAGACAGCAGATGAGTCGGAAAACAGAAGGATCAATAAGTATATGCAGCAAGGCAGAGTCCAGAAGAAGTACATCCTCCACCCCGTATGCAGGAGTGCGATTCAACTCACGATCAGACATTCCCTGGCAGTCCGCATTTTCTTGGTCAGTGAGCTTAAGAGAGGCCGCAACACGGCAGGTGGGAGCTCCACCTATTACAACTTGGTAGGGGATGTAGACTCATATATCAGGAATACCGGGCTTACTGCATTCTTCCTGACACTCAAATATGGGATTAATACCAAGACATCAGCCCTTGCACTCAGCAGCCTCACAGGCGATATCCAAAAAATGAAGCAACTCATGCGTTTATATCGGATGAAAGGAGAGAATGCGCCGTATATGACATTACTCGGTGACAGCGATCAGATGAGCTTTGCACCGGCTGAGTATGCACAACTTTACTCTTTTGCCATGGGTATGGCATCAGTCCTAGATAGAGGAACTGGCAGATACCAGTTTGCCAGAGACTTTATGAGCACATCGTTCTGGAGACTTGGAGTAGAGTATGCTCAGGCTCAGGGAAGTAGCATCAATGAGGATATGGCTGCTGAGTTAAAACTAACCCCAGCGGCAAGGAGGGGCTTAGCAGCTGCTGCCCAACGGGTGTCCGAGGAGACCGGCAGCGTGGATATTCCTACTCAACAAGCCGGGGTCCTCACCGGGCTCAGTGACGGAGGTCCTCGAGCCCCACAAGGCGGATCAAACAGGTCGCAAGAGCAACCGGCACCTGGAGATGGGGAGACCCAATTTCTGGATTTGATGAGATCGGTGGCAAATAGCATGCGAGAAACGACAAACTCCGCACAGAGCACTAACCAACTGGAGCCTCCCTCGACCCCTGGGCCGTCCCAAGACAATGACACCGATTGGGGGTAC
>ACW83053
ATGTCGTCTGTTTTCGACGAATACGAGCAGCTCCTCGCTGCTCAGACCCGCCCTAACGGAGCTCATGGAGGGGGAGAGAAAGGGAGCACTTTAAAAGTTGAGGTCCCAGTATTTACCCTAAACAGTGATGATCCGGAAGATAGATGGAATTTTGCGGTATTCTGTCTTCGGATTGCTGTTAGCGAGGATGCCAACAAACCACTCAGGCAAGGTGCTCTTATATCCCTCTTATGCTCCCATTCTCAGGTGATGAGAAACCATGTTGCCCTTGCAGGGAAACAGAATGAGGCCACACTGGCTGTTCTTGAGATCGATGGTTTTGCTAACAGTGTGCCCCAGTTCAACAATAGGAGTGGAGTGTCCGAGGAGAGAGCACAGAGATTCATGGTAATCGCAGGATCCCTCCCTCGGGCATGCAGCAACGGTACTCCGTTTGTCACGGCTGGGGTTGAAGACGATGCACCAGAAGATATCACTGACACTCTGGAAAGAATCCTATCTATCCAAGTCCAGGTATGGGTCACGGTAGCAAAGGCCATGACTGCATATGAGACAGCAGATGAGTCAGAAACAAGAAGAATAAATAAGTATATGCAGCAAGGTAGAGTTCAGAAAAAGTACATTCTTCATCCTGTATGCAGGAGTGCAATTCAACTCACAATCAGACATTCTCTGGCAGTCCGTATTTTCCTAGTTAGTGAGCTCAAGAGGGGCCGTAATACAGCAGGTGGGAGCTCTACATATTACAACTTGGTCGGGGATGTAGACTCATACATCAGAAACACCGGGCTTACTGCATTTTTCCTAACGCTCAAATATGGAATCAATACCAAGACGTCAGCCCTCGCACTCAGCAGCCTCACAGGTGATATCCAAAAAATGAAACAGCTCATGCGTTTATATCGGATGAAAGGTGAAAATGCACCATACATGACATTGTTAGGCGACAGTGACCAGATGAGCTTTGCACCAGCTGAGTATGCACAACTTTATTCTTTTGCCATGGGCATGGCATCGGTCTTAGATAAGGGGACTGGCAAGTACCAATTCGCCAGGGACTTTATGAGCACATCATTCTGGAGACTTGGAGTAGAGTATGCTCAGGCCCAGGGAAGTAGCATTAATGAGGACATGGCTGCTGAGCTAAAACTAACCCCGGCAGCAAGGAGAGGCCTAGCAGCTGCCGCCCAACGAGTATCCGAAGAAATCGGCAGCATGGACATTCCTACTCAACAAGCGGGAGTCCTCACCGGGCTCAGTGACGAGGGCCCCCGAACTTCACAGGGCGGATCAAACAAGCCGCAAGGGCAACCAGATGCCGGGGATGGGGAGACCCAATTCTTGGATTTTATGAGAGCAGTGGCGAACAGCATGCGGGAAGCGCCAAATCCTGCACAGAGCACCACCCATCCAGAACCTCCTCCAACCCCTGGGGCGTCCCAAGACAACGACACTGACTGGGGGTAC
>ABX57747
ATGTCGTCTGTTTTCGACGAATACGAGCAGCTCCTCGCTGCTCAGACCCGCCCTAACGGAGCTCATGGAGGGGGAGAGAAAGGGAGCACTTTAAAAGTTGAGGTCCCAGTATTTACCCTAAACAGTGATGATCCAGAGGATAGATGGAATTTTGCGGTATTCTGTCTTCGGATTGCTGTTAGCGAGGATGCCAACAAACCACTCAGGCAAGGTGCTCTTATATCCCTCTTATGCTCCCATTCTCAGGTGATGAGAAACCATGTTGCCCTTGCAGGGAAACAGAATGAGGCCACACTGGCTGTTCTTGAGATCGATGGTTTTGCTAACAGTGTGCCCCAGTTCAACAATAGGAGTGGAGTGTCCGAGGAGAGAGCACAGAGATTCATGGTAATCGCAGGATCCCTCCCTCGGGCATGCAGCAACGGTACTCCGTTTGTCACAGCTGGGGTTGAAGATGATGCACCAGAAGATATCACTGACACTCTGGAAAGAATCCTATCTATCCAAGTTCAGGTATGGGTCACAGTAGCAAAGGCCATGACTGCATATGAGACAGCAGATGAGTCAGAAACAAGAAGAATAAATAAGTATATGCAGCAAGGTAGAGTTCAGAAGAAGTACATCCTTCATCCTGTATGCAGGAGTGCAATTCAACTCACAATCAGACATTCTCTGGCAGTCCGTATTTTCCTAGTTAGTGAGCTCAAGAGGGGCCGTAATACAGCAGGTGGGAGCTCTACATATTACAACTTGGTCGGGGATGTAGACTCATACATCAGAAACACCGGGCTTACTGCATTTTTCCTAACGCTCAAATATGGAATCAATACCAAGACGTCAGCCCTCGCACTCAGCAGCCTCACAGGTGATATCCAAAAAATGAAACAGCTCATGCGTTTATATCGGATGAAAGGTGAAAATGCACCATACATGACATTGTTAGGTGACAGTGACCAGATGAGCTTTGCACCAGCCGAATATGCACAACTTTATTCTTTTGCCATGGGCATGGCATCGGTCTTAGATAAGGGGACTGGCAAGTACCAATTCGCCAGGGACTTTATGAGCACATCATTCTGGAGACTTGGAGTAGAGTATGCTCAGGCTCAGGGAAGTAGCATCAATGAGGACATGGCTGCTGAGTTAAAACTAACCCCGGCAGCAAGGAGAGGCCTGGCAGCTGCCGCCCAACGAGTATCTGAAGAAGTCGGCAGCATGGACATTCCTACTCAACAAGCGGGAGTCCTCACCGGGCTCAGTGACGAGGGCCCCCGAACTTCACAGGGCGGATCAAACAAGCCGCAAGGGCAACCAGATGCCGGGGATGGGGAGACCCAATTCTTGGATTTTATGAGAGCAGTGGCGAACAGCATGCGGGAAGCGCCAAATCCTGCACAGAGCACCACCCATCCAGAGCCCCCCCCAACCCCTGGGGCGTCCCAAGACAACGACACTGACTGGGGGTAC
>AGL09183
ATGTCGTCTGTTTTCGACGAATACGAGCAGCTCCTTGCTGCTCAGACCCGCCCCAACGGAGCCCATGGAGGGGGAGAGAAAGGGAGCACTTTAAAAGTTGAGGTCCCAGTATTTACCCTAAACAGTGATGATCCAGAGGATAGATGGAACTTTGCGGTATTCTGTCTTCGGATTGCTGTTAGTGAGGATGCCAATAAACCACTCAGGCAAGGTGCTCTTATATCCCTCTTATGCTCCCATTCTCAGGTGATGAGAAACCATGTTGCCCTTGCAGGAAAACAGAATGAGGCCACACTAGCTGTTCTTGAGATCGATGGTTTTGCTAACAGTGTACCCCAGTTCAACAATAGGAGTGGAGTGTCCGAGGAGAGAGCACAGAGATTCATGGTAATCGCAGGATCTCTCCCTCGGGCATGCAGCAACGGTACTCCGTTTGTCACGGCTGGGGTTGAAGATGATGCACCAGAAGATATCACTGACACTCTGGAAAGGATCCTATCTGTCCAAGTCCAGGTATGGGTCACGGTAGCAAAGGCCATGACTGCATATGAGACAGCAGATGAGTCAGAAACAAGAAGAATAAATAAGTATATGCAGCAGGGTAGAGTTCAGAAGAAGTACATCCTTCATCCTGTATGCAGGAGTGCAATTCAACTCATAATCAGACATTCTTTGGCAGTCCGTATTTTCCTGGTTAGTGAGCTCAAGAGGGGCCGTAATACAGCAGGTGGGAGCTCTACATATTACAACTTGGTCGGGGATGTAGACTCATACATCAGAAATACCGGGCTTACTGCGTTTTTCCTAACACTCAAATATGGAATCAATACCAAGACGTCAGCCCTCGCACTCAGCAGCCTCACAGGTGATATCCAAAAAATGAAACAGCTCATGCGTTTATATCGGATGAAAGGTGAAAATGCACCATACATGACATTATTAGGTGACAGTGACCAGATGAGTTTTGCGCCAGCCGAATATGCACAACTTTATTCTTTTGCCATGGGCATGGCATCAGTCTTAGATAAGGGAACTGGCAAGTACCAATTTGCCAGGGACTTTATGAGTACATCATTCTGGCGACTTGGAGTAGAGTATGCTCAGGCTCAGGGAAGTAGTATCAATGAGGACATGGCTGCTGAGTTAAAACTAACCCCAGCAGCAAGGAGAGGCCTGGCAGCTGCTGCCCAACGAGTATCTGAAGAAATCGGCAGCATGGACATTCCTACTCAACAAGCAGGAGTCCTCACCGGGCTCAGTGACGAAGGCCCCCGAACTCCACAGGGCGGATCAAACAAGCTGCAAGGGCAACCAGATGCTGGGGATGGGGAGACCCAATTCCTGGATTTTATGAGAGCAGTGGCAAACAGCATGCGGGAAGCGCCAAATCCTGCACAGAGCACCACCCATCTAGAGCCTCCCCCAACCCCTGGGGCATCCCAAGACAACGACACTGACTGGGGGTAC
>AAW30676
ATGTCTTCCGTATTTGATGAGTACGAACAGCTCCTCGCGGCTCAGACTCGCCCCAATGGAGCTCATGGAGGGGGAGAAAAAGGGAGTACCTTAAAAGTAGACGTCCCGGTATTCACTCTTAACAGTGATGACCCAGAAGATAGATGGAGCTTTGTGGTATTCTGCCTCCGGATTGCTGTTAGCGAAGATGCCAACAAACCACTCAGGCAAGGTGCTCTCATATCTCTTTTATGCTCCCACTCACAGGTAATGAGGAACCATGTTGCCCTTGCAGGGAAACAGAATGAAGCCACATTGGCCGTGCTTGAGATTGATGGCTTTGCCAACGGCACGCCCCAGTTCAACAATAGGAGTGGAGTGTCTGAAGAGAGAGCACAGAGATTTGCGATGATAGCAGGATCTCTCCCTCGGGCATGCAGCAACGGAACCCCGTTCGTCACAGCCGGGGCCGAAGATGATGCACCAGAAGACATCACCGATACCCTGGAGAGGATCCTCTCTATCCAGGCTCAAGTATGGGTCACAGTAGCAAAAGCCATGACTGCGTATGAGACTGCAGATGAGTCGGAAACAAGGCGAATCAATAAGTATATGCAGCAAGGCAGGGTCCAAAAGAAATACATCCTCTACCCCGTATGCAGGAGCACAATCCAACTCACGATCAGACAGTCTCTTGCAGTCCGCATCTTTTTGGTTAGCGAGCTCAAGAGAGGCCGCAACACGGCAGGTGGTACCTCTACTTATTATAACCTGGTAGGGGACGTAGACTCATACATCAGGAATACCGGGCTTACTGCATTCTTCTTGACACTCAAGTACGGAATCAACACCAAGACATCAGCCCTTGCACTTAGTAGCCTCTCAGGCGACATCCAGAAGATGAAGCAGCTCATGCGTTTGTATCGGATGAAAGGAGATAATGCGCCGTACATGACATTACTTGGTGATAGTGACCAGATGAGCTTTGCGCCTGCCGAGTATGCACAACTTTACTCCTTTGCCATGGGTATGGCATCAGTCCTAGATAAAGGTACTGGGAAATACCAATTTGCCAGGGACTTTATGAGCACATCATTCTGGAGACTTGGAGTAGAGTACGCTCAGGCTCAGGGAAGTAGCATTAACGAGGATATGGCTGCCGAGCTAAAGCTAACCCCAGCAGCAAGGAGGGGCCTGGCAGCTGCTGCCCAACGGGTCTCCGAGGAGACCAGCAGCATAGACATGCCTACTCAACAAGTCGGAGTCCTCACTGGGCTTAGCGAGGGGGGGTCCCAAGCTCTACAAGGCGGATCGAATAGATCGCAAGGGCAACCAGAAGCCGGGGATGGGGAGACCCAATTCCTGGATCTGATGAGAGCGGTAGCAAATAGCATGAGGGAGGCGCCAAACTCTGCACAGGGCACTCCCCAATCGGGGCCTCCCCCAACTCCTGGGCCATCCCAAGATAACGACACCGACTGGGGGTAT
>AGL09117
ATGTCATCTGTTTTCGACGAATACGAGCAGCTCCTTGCTGCTCAGACCCGCCCTAACGGAACTCATGGAGGGGGAGAGAAAGGGAGCACTTTAAAAGTTGAGGTCCCAGTATTCACCCTAAACAGTGATGATCCAGAGGATAGATGGAATTTTGCGGTATTCTGTCTTCGGATTGCTGTTAGCGAGGATGCCAACAAGCCACTCAGGCAAGGTGCTCTTATATCCCTCTTATGTTCCCATTCTCAGGTGATGAGAAACCATGTTGCCCTTGCAGGGAAACAGAATGAGGCCACACTGGCTGTTCTTGAGATCGATGGTTTTGCTAACAGTGTGCCCCAGTTCAACAATAGGAGTGGAGTGTCTGAGGAGAGAGCACAGAGATTCATGGTAATCGCGGGATCTCTCCCTCGGGCATGCAGCAACGGTACTCCGTTTGTCACAGCTGGGGTTGAAGATGATGCACCAGAAGATATCACTGATACTCTGGAAAGAATCCTATCTATTCAAGTTCAGATATGGGTCACAGTAGCAAAGGCCATGACTGCATATGAGACAGCAGATGAGTCAGAAACAAGAAGAATAAATAAGTATATGCAGCAAGGTCGAGTTCAGAAGAAGTACATCCTTCATCCTGTATGCAGGAGTGCAATTCAACTCACAATCAGACATTCTCTGGCAGTCCGTATCTTCCTAGTTAGTGAGCTCAAGAGGGGCCGCAACACGGCAGGTGGGAGCTCTACATATTACAACCTGGTCGGGGATGTAGACTCATACATCAGGAACACCGGGCTTACTGCATTTTTCCTAACACTCAAATATGGAATCAATACCAAGACATCAGCCCTCGCACTCAGCAGCCTCACAGGTGATATCCAAAAAATGAAACAGCTCATGCGTTTATATCGGATGAAAGGTGAAAATGCACCATACATGACATTGTTAGGTGACAGTGACCAGATGAGCTTTGCACCAGCTGAGTATGCGCAACTTTATTCTTTTGCCATGGGTATGGCATCAGTCTTAGATAAGGGAACTGGCAAGTACCAATTCGCCAGAGACTTTATGAGCACATCATTCTGGAGACTTGGAGTAGAGTATGCTCAGGCCCAGGGAAGTAGCATTAATGAGGACATGGCTGCTGAGCTAAAACTAACCCCAGCAGCAAGGAGAGGCCTGGCAGCTGCTGCCCAACGAGTATCTGAAGAAATCGGCAGCATGGACATTCCCACTCAACAGGCGGGAGTCCTCACCGGGCTCAGTGACGAAGGCCCCCGAACTCCACAGGGCGGATCAAACAAGCCGCAAGGGCAACCAGATGCTGGGGATGGGGAGACCCAATTCTTGGATTTTATGAGAGCAGTGGCGAACAGCATGCGGGAAGCGCCAAATCCTGCACAGAGCACCACCCATCCAGAGCCTCCCCCAACCCCTGGGGCGTCCCAAGACAACGACACTGACTGGGGGTAC
>AGL09111
ATGTCATCTGTTTTCGACGAATACGAGCAGCTCCTTGCTGCTCAGACCCGCCCTAACGGAACTCATGGAGGGGGAGAGAAAGGGAGCACTTTAAAAGTTGAGGTCCCAGTATTCACCCTAAACAGTGATGATCCAGAGGATAGATGGAATTTTGCGGTATTCTGTCTTCGGATTGCTGTTAGCGAGGATGCCAACAAGCCACTCAGGCAAGGTGCTCTTATATCCCTCTTATGTTCCCATTCTCAGGTGATGAGAAACCATGTTGCCCTTGCAGGGAAACAGAATGAGGCCACACTGGCTGTTCTTGAGATCGATGGTTTTGCTAACAGTGTGCCCCAGTTCAACAATAGGAGTGGAGTGTCTGAGGAGAGAGCACAGAGATTCATGGTAATCGCGGGATCTCTCCCTCGGGCATGCAGCAACGGTACTCCGTTTGTCACAGCTGGGGTTGAAGATGATGCACCAGAAGATATCACTGATACTCTGGAAAGAATCCTATCTATTCAAGTTCAGATATGGGTCACAGTAGCAAAGGCCATGACTGCATATGAGACAGCAGATGAGTCAGAAACAAGAAGAATAAATAAGTATATGCAGCAAGGTCGAGTTCAGAAGAAGTACATCCTTCATCCTGTATGCAGGAGTGCAATTCAACTCACAATCAGACATTCTCTGGCAGTCCGTATCTTCCTAGTTAGTGAGCTCAAGAGGGGCCGCAACACGGCAGGTGGGAGCTCTACATATTACAACCTGGTCGGGGATGTAGACTCATACATCAGGAACACCGGGCTTACTGCATTTTTCCTAACACTCAAATATGGAATCAATACCAAGACATCAGCCCTCGCACTCAGCAGCCTCACAGGTGATATCCAAAAAATGAAACAGCTCATGCGTTTATATCGGATGAAAGGTGAAAATGCACCATACATGACATTGTTAGGTGACAGTGACCAGATGAGCTTTGCACCAGCTGAGTATGCGCAACTTTATTCTTTTGCCATGGGTATGGCATCAGTCTTAGATAAGGGAACTGGCAAGTACCAATTCGCCAGAGACTTTATGAGCACATCATTCTGGAGACTTGGAGTAGAGTATGCTCAGGCCCAGGGAAGTAGCATTAATGAGGACATGGCTGCTGAGCTAAAACTAACCCCAGCAGCAAGGAGAGGCCTGGCAGCTGCTGCCCAACGAGTATCTGAAGAAATCGGCAGCATGGACATTCCCACTCAACAGGCGGGAGTCCTCACCGGGCTCAGTGACGAAGGCCCCCGAACTCCACAGGGCGGATCAAACAAGCCGCAAGGGCAACCAGATGCTGGGGATGGGGAGACCCAATTCTTGGATTTTATGAGAGCAGTGGCGAACAGCATGCGGGAAGCGCCAAATCCTGCACAGAGCACCACCCATCCAGAGCCTCCCCCAACCCCTGGGGCATCCCAAGACAACGACACTGACTGGGGGTAC
>AAS67132
ATGTCGTCTGTATTTGACGAATACGAGCAACTCCTTGCTGCTCAGACTCGCCCTAATGGAGCTCATGGAGGAGGAGAGAAAGGGAGCACTTTAAAAGTTGAGGTCCCAGTATTCACTCTTAATAGTGATGATCCAGAAGACAGATGGAATTTTTCGGTATTCTGTCTTCGGATTGCCGTTAGCGAGGATGCCAACAAGCCACTCAGGCAAGGCGCTCTTATATCCCTCTTGTGTTCTCATTCTCAAGTGATGAGGAACCATGTTGCCCTTGCAGGGAAACAGAATGAGGCCACGCTGGCTATTCTTGAGATTGATGGATTTACCAACGGCACGCCCCAGTTCAACAACAGGAGTGGAGTATCCGAGGAGAGAGCACAGAGATTTATGGTGATAGCTGGGTCTCTCCCTCGAGCATGCAGTAACGGTACTCCGTTCGCTACAGCTGGGGTTGAAGATGATGCACCAGAAGATATTACTGACACTCTAGAAAGGATCCTATCTATCCAGGCTCAGGTATGGGTCACAGTAGCAAAGGCCATGACTGCATATGAGACAGCAGACGAGTCGGAAACAAGAAGAATCAATAAGTATATGCAGCAAGGTAGAGTCCAAAAGAAATACATCCTCCACCCCGTATGCAGGAGTGCAATTCAACTCACAATTAGACATTCTTTGGCAGTTCGCATCTTCCTAGTCAGCGAGCTCAAGAGAGGCCGCAATACGACAGGTGGGAGCTCCACATATTATAACTTAGTAGGGGATGTAGATTCATATATCAGGAACACCGGGCTCACTGCATTCTTCTTGACACTCAAATATGGGATTAATACCAAGACATCAGCTCTTGCACTCAGCAGCCTCACAGGCGATATCCAAAAAATGAAGCAGCTCATGCGTTTATATCGGATGAAGGGAGAAAATGCACCGTACATGACATTGCTAGGTGAGAGTGACCAGATGAGCTTTGCACCAGCTGAGTATGCACAACTATATTCTTTTGCCATGGGTATGGCATCAGTCTTAGATAAAGGAACTGGCAAATACCAATTCGCCAGAGACTTTATGAGCACATCATTCTGGAGACTTGGGGTGGAATATGCTCAGGCTCAGGGGAGTAGCATCAATGAGGACATGGCCGCTGAGCTCAAACTAACCCCGGCAGCAAGGAGAGGCCTGGCAGCTGCCGCCCAACGAGTGTCTGAGGAAATCAGCAGCGTGGATATTCCCATTCAACAGGCCGGGGTCCTCACTGGACTCAGCGACGGAGGCCCCCAAGCCCCACAAGGCGGACCGAACAAGTCACAAGGGCAGCTGGATGTCGGGGACGGAGAGACCCAATTCCTGGATTTGATGAGAGCAGTGGCGAATAGCATGCGAGAAGCTCAAAACTCCGCACCGAGCACCACCCATCCAGAACCTCCCCCAACTCCTGGGCCGTCCCCAGACAACGACACTGACTGGGGGTAC
>AFV96172
ATGTCATCTGTCTTCGATGAATACGAGCAGCTCCTTGCTGCTCAGACCCGCCCTAACGGAACTCACGGAGGAGGAGAGAAAGGGAGCACTTTGAAAGTTGAGGTCCCAGTATTTACCCTTAACAGTGATGATCCAGAGGATAGATGGAATTTTGCGGTATTCTGTCTTCGGATTGCTGTTAGCGAAGATGCCAACAAACCACTAAGACAAGGTGCTCTCATATCCCTCCTATGCTCCCATTCTCAAGTGATGAGAAACCACGTTGCTCTTGCAGGGAAACAGAATGAGGCTACGCTGGCCGTTCTTGAGATTGATGGTTTTACCAACAATGTACCCCAGTTCAACAACAGGAGTGGAGTGTCTGAGGAGAGGGCACAGAGATTCATGGTAATAGCAGGGTCTCTTCCTCGGGCATGCAGCAACGGTACCCCATTTGTCACGGCTGGGGTTGAAGATGATGCACCAGAAGATATCACCGACACTTTGGAGAGAATCCTATCTCTCCAAGCTCAGGTATGGGTCACAGTCGCAAAGGCCATGACTGCATACGAGACGGCAGATGAATCAGAAACAAGAAGAATAAATAAGTATATGCAGCAGGGTAGAGTCCAGAAGAAGTACATCCTCCACCCTGTATGCAGAAGTGCAATTCAACTCACTATCAGACACTCCCTGGCAGTCCGTATTTTCCTAGTTAGTGAACTCAAGAGGGGCCGCAATACAGCGGGTGGGAGCTCCACATATTACAACTTAGTCGGGGATGTAGACTCATACATCAGAAACACTGGGCTTACTGCATTCTTCCTCACACTCAAATATGGAATCAATACTAAGACATCAGCCCTTGCACTTAGCAGTCTCGCAGGTGATATCCAAAAAATGAAACAGCTCATGCGTTTATATCGGATGAAAGGAGAAAATGCACCATACATGACGTTGTTAGGTGACAGCGACCAGATGAGCTTTGCACCAGCTGAGTATGCACAACTCTATTCTTTTGCCATGGGCATGGCATCAGTTTTGGATAAAGGAACTGGCAAGTACCAATTTGCCAGGGACTTTATGAGCACATCATTCTGGAGACTTGGGGTAGAGTATGCTCAGGCCCAGGGGAGTAGCATCAATGAGGACATGGCTGCCGAGCTAAAGCTAACCCCGGCAGCAAGGAGGGGCCTGGCAGCTGCTGCCCAACGAGTATCTGAGGAAATCAGTGGCATGGATATTCCCACTCAACAGGTAGGAGTCCTCACCGGACTCAGCGACGAAGGTCCCCGAGCCTCACAGGGCGGACCGAGCAAGACGCAGGGGCAACCGGACGCCGGGGATGGGGAGACCCAATTCCTGGACATGATGAGAGCGGTGGCAAACAGCATGCGAGAAGCGCCAAATCCCCCACAGGGCACCCCCCATCTGGAGCCCCCCCCAACTCCTGGGCCATCCCAAGAAAACGACATTGACTGGGGTTAC
>AAX45376
ATGTCTTCTGTATTCGATGAGTACGAGCAGCTCCTCGCGGCTCAGACTCGCCCCAATGGAGCTCATGGCGGAGGAGAGAAGGGGAGCACCTTAAAGGTAGAAGTCCCGGTATTCACTCTCAACAGTGATGACCCAGAAGATAGATGGAACTTTGCAGTGTTTTGTCTTCGGATTGCTGTTAGCGAGGATGCCAATAAACCACTTAGGCAAGGTGCTCTCATATCTCTCTTATGTTCTCACTCTCAAGTGATGAGGAACCATGTTGCCCTTGCGGGAAAGCAGAATGAGGCCACACTGGCTGTTCTTGAGATCGATGGTTTTACCAACGGTGTGCCCCAGTTCAACAACAGGAGTGGAGTGTCTGAAGAGAGAGCACAGAGATTTATGATGATAGCAGGGTCTCTCCCTCGGGCATGCAGCAACGGTACCCCGTTCGTCACAGCTGGGGTTGAAGATGATGCACCAGAAGACATTACTGATACCCTGGAGAGGATCCTCTCTATCCAGGCTCAAGTATGGGTCACGGTGGCAAAGGCCATGACTGCATATGAGACAGCGGATGAGTCAGAAACAAGAAGAATCAATAAGTACATGCAGCAAGGCAGGGTCCAGAAGAAGTACATCCTCCACCCCGTATGCAGGAGCGCAATCCAACTCACAATCAGACAGTCTCTGGCGGTCCGCATCTTTTTGGTTAGCGAGCTTAAGAGAGGCCGCAACACGGCAGGTGGGACCTCCACCTATTACAACTTGGTGGGGGATGTAGACTCATACATCAGGAACACTGGGCTAACTGCATTCTTCCTGACACTTAAATATGGAATTAACACCAAGACATCAGCCCTTGCACTTAGCAGCCTCTCAGGCGATATCCAGAAAATGAAGCAGCTCATGCGCTTGTATCGGATGAAAGGAGATAATGCGCCGTACATGACATTGCTCGGTGACAGTGACCAGATGAGCTTTGCACCTGCCGAGTATGCACAACTTTACTCCTTTGCCATGGGTATGGCATCAGTCCTAGATAAAGGAACTAGCAAATACCAATTTGCCAGAGACTTTATGAGCACATCATTCTGGAGACTTGGAGTAGAGTACGCTCAGGCTCAAGGAAGTAGCATCAATGAGGATATGGCCGCCGAGTTAAAGCTAACCCCAGCAGCAAGGAGAGGCCTGGCAGCTGCTGCCCAAAGAGTGTCTGAGGATACCAGCAGCATGGACATGCCCACCCAACAAGCCGGGGTCCTCACTGGACTCAGCGACGGAGGCTCCCAAGCCCCCCAAGGTGCACTGAACAGATCACAAGGGCAACCGGACACCGGGGACGGGGAGACCCAATTTCTAGATCTGATGAGAGCGGTGGCAAACAGCATGAGAGAAGCGCCAAACTCTGCGCAGGGCACCCCTCAACCGGGGCCTCCCCCAACCCCTGGGCCCTCTCAAGACAATGACACCGACTGGGGGTAC
>ABG29385
ATGTCATCTGTTTTCGACGAATACGAGCAGCTCCTCGCTGCTCAGACCCGCCCTAACGGAACTCATGGAGGGGGAGAGAAAGGGAGCACCTTAAAAGTTGAGGTCCCAGTATTTACCCTAAACAGTGATGATCCAGAGGATAGATGGAATTTTGCGGTATTCTGTCTTCGGATTGCTGTTAGCGAGGATGCCAACAAACCACTCAGGCAAGGTGCTCTTATATCCCTCTTATGCTCCCATTCTCAGGTGATGAGAAATCATGTTGCCCTTGCAGGGAAACAGAATGAGGCCACACTGGCTGTTCTTGAGATCGATGGTTTTGCTAACAGTGTGCCCCAGTCCAACAATAGGAGTGGAGTGTCTGAGGAGAGAGCACAGAGATTCATGGTAATCGCAGGATCTCTCCCTCGGGCATGCAGCAACGGTACTCCGTTTGTCACAGCTGGGGTTGAAGATGATGCACCAGAGGATATCACTGACACTCTGGAAAGAATCCTATCTATCCAAGTTCAGGTATGGGTCACAGTAGCAAAGGCCATGACTGCTTATGAGACAGCAGATGAGTCAGAAACAAGAAGAATAAATAAGTATATGCAGCAAGGTAGAGTTCAGAAGAAGTACATCCTTCATCCTGTATGCAGGAGTGCAATTCAACTCACAATCAGACATTCTCTGGCAGTCCGTATTTTCCTAGTTAGTGAGCTCAAGAGGGGCCGCAATACAGCAGGTGGGAGCTCTACATATTATAACTTGGTCGGGGATGTAGACTCATACATCAGAAACACCGGGCTTACTGCATTTTTCCTAACACTCAAATATGGAATCAATACCAAGACGTCAGCCCTCGCACTCAGCAGCCTCACAGGTGATATCCAAAAAATGAAACAGCTCATGCGTTTATATCGGATGAAAGGTGAAAATGCACCATACATGACATTGTTAGGTGACAGTGACCAGATGAGCTTTGCACCAGCTGAGTATGCACAACTTTATTCTTTTGCCATGGGCATGGCATCAGTCTTAGATAAGGGAACTGGCAAGTACCAATTCGCCAGGGACTTTATGAGCACATCATTCTGGAGACTTGGAGTAGAGTATGCTCAGGCTCAGGGAAGTAGCATCAATGAGGACATGGCTGCTGAGCTAAAACTAACCCCGGCAGCAAGGAGAGGCCTGGCAGCTGCTGCCCTACGAGTATCTGAAGGAATCGGCAGCATGGACATTCCTACTCAACAGGCGGGAGTCCTCACCGGGCTCAGTGACGAAGGCCCCCGAACTTCACAGGGCGGATCAAACAAGCCGCAAGGGCAACCAGATGCCGGAGATGGGGAGACCCAATTCTTGGATTTTATGAGAGCAGTGGCGAACAACATGCGGGAAGCGCCAAATCCTGCACAGAACACCACCCATCCTGAGCCTCCCCAAACCCCTGGGGCATCCCAAGACAACGACACCGACTGGGGGTAC
>AAC28371
ATGTCTTCCGTATTTGATGAGTACGAACAGCTCCTCGCGGCTCAGACTCGCCCCAATGGAGCTCATGGAGGGGGAGAAAAAGGGAGTACCTTAAAAGTAGACGTCCCGGTATTCACTCTTAACAGTGATGACCCAGAAGATAGATGGAGCTTTGTGGTATTCTGCCTCCGGATTGCTGTTAGCGAAGATGCCAACAAACCACTCAGGCAAGGTGCTCTCATATCTCTTTTATGCTCCCACTCACAGGTAATGAGGAACCATGTTGCCATTGCAGGGAAACAGAATGAAGCCACATTGGCCGTGCTTGAGATTGATGGCTTTGCCAACGGCACGCCCCAGTTCAACAATAGGAGTGGAGTGTCTGAAGAGAGAGCACAGAGATTTGCGATGATAGCAGGATCTCTCCCTCGGGCATGCAGCAACGGAACCCCGTTCGTCACAGCCGGGGCAGAAGATGATGCACCAGAAGACATCACCGATACCCTGGAGAGGATCCTCTCTATCCAGGCTCAAGTATGGGTCACAGTAGCAAAAGCCATGACTGCGTATGAGACTGCAGATGAGTCGGAAACAAGGCGAATCAATAAGTATATGCAGCAAGGCAGGGTCCAAAAGAAATACATCCTCTACCCCGTATGCAGGAGCACAATCCAACTCACGATCAGACAGTCTCTTGCAGTCCGCATCTTTTTGGTTAGCGAGCTCAAGAGAGGCCGCAACACGGCAGGTGGTACCTCTACTTATTATAACCTGGTAGGGGACGTAGACTCATACATCAGGAATACCGGGCTTACTGCATTCTTCTTGACACTCAAGTACGGAATCAACACCAAGACATCAGCCCTTGCACTTAGTAGCCTCTCAGGCGACATCCAGAAGATGAAGCAGCTCATGCGTTTGTATCGGATGAAAGGAGATAATGCGCCGTACATGACATTACTTGGTGATAGTGACCAGATGAGCTTTGCGCCTGCCGAGTATGCACAACTTTACTCCTTTGCCATGGGTATGGCATCAGTCCTAGATAAAGGTACTGGGAAATACCAATTTGCCAGGGACTTTATGAGCACATCATTCTGGAGACTTGGAGTAGAGTACGCTCAGGCTCAGGGAAGTAGCATTAACGAGGATATGGCTGCCGAGCTAAAGCTAACCCCAGCAGCAATGAAGGGCCTGGCAGCTGCTGCCCAACGGGTCTCCGACGATACCAGCAGCATATACATGCCTACTCAACAAGTCGGAGTCCTCACTGGGCTTAGCGAGGGGGGGTCCCAAGCTCTACAAGGCGGATCGAATAGATCGCAAGGGCAACCAGAAGCCGGGGATGGGGAGACCCAATTCCTGGATCTGATGAGAGCGGTAGCAAATAGCATGAGGGAGGCGCCAAACTCTGCACAGGGCACTCCCCAATCGGGGCCTCCCCCAACTCCTGGGCCATCCCAAGATAACGACACCGACTGGGGGTAT
>ACW83047
ATGTCTTCCGTATTTGATGAGTACGAACAGCTCCTCGCGGCTCAGACTCGCCCCAATGGAGCTCATGGAGGGGGAGAAAAAGGGAGTACCTTAAAAGTAGACGTCCCGGTATTCACTCTTAACAGTGATGACCCAGAAGATAGATGGAGCTTTGTGGTATTCTGCCTCCGGATTGCTGTTAGCGAAGATGCCAACAAACCACTCAGGCAAGGTGCTCTCATATCTCTTTTATGCTCCCACTCACAGGTAATGAGGAACCATGTTGCCCTTGCAGGGAAACAGAATGAAGCCACATTGGCCGTGCTTGAGATTGATGGCTTTGCCAACGGCACGCCCCAGTTCAACAATAGGAGTGGAGTGTCTGAAGAGAGAGCACAGAGATTTGCGATGATAGCAGGATCTCTCCCTCGGGCATGCAGCAACGGAACCCCGTTCGTCACAGCCGGGGCCGAAGATGATGCACCAGAAGACATCACCGATACCCTGGAGAGGATCCTCTCTATCCAGGCTCAAGTATGGGTCACAGTAGCAAAAGCCATGACTGCGTATGAGACTGCAGATGAGTCGGAAACAAGGCGAATCAATAAGTATATGCAGCAAGGCAGGGTCCAAAAGAAATACATCCTCTACCCCGTATGCAGGAGCACAATCCAACTCACGATCAGACAGTCTCTTGCAGTCCGCATCTTTTTGGTTAGCGAGCTCAAGAGAGGCCGCAACACGGCAGGTGGTACCTCTACTTATTATAACCTGGTAGGGGACGTAGACTCATACATCAGGAATACCGGGCTTACTGCATTCTTCTTGACACTCAAGTACGGAATCAACACCAAGACATCAGCCCTTGCACTTAGTAGCCTCTCAGGCGACATCCAGAAGATGAAGCAGCTCATGCGTTTGTATCGGATGAAAGGAGATAATGCGCCGTACATGACATTACTTGGTGATAGTGACCAGATGAGCTTTGCGCCTGCCGAGTATGCACAACTTTACTCCTTTGCCATGGGTATGGCATCAGTCCTAGATAAAGGTACTGGGAAATACCAATTTGCCAGGGACTTTATGAGCACATCATTCTGGAGACTTGGAGTAGAGTACGCTCAGGCTCAGGGAAGTAGCATTAACGAGGATATGGCTGCCGAGCTAAAGCTAACCCCAGCAGCAAGGAGGGGCCTGGCAGCTGCTGCCCAACGGGTCTCCGAGGAGACCAGCAGCATAGACATGCCTACTCAACAAGTCGGAGTCCTCACTGGGCTTAGCGAGGGGGGGTCCCAAGCTCTACAAGGCGGATCGAATAGATCGCAAGGGCAACCAGAAGCCGGGGATGGGGAGACCCAATTCCTGGATCTGATGAGAGCGGTAGCAAATAGCATGAGGGAGGCGCCAAACTCTGCACAGGGCACTCCCCAATCGGGGCCTCCCCCAACTCCTGGGCCATCCCAAGATAACGACACCGACTGGGGGTAT
