# Supplementary material for: FRESCo: finding regions of excess synonymous constraint in diverse viruses
Source: Genome Biol. 2015 Feb 17;16(1):38. doi: 10.1186/s13059-015-0603-7 (PMC4376164; doi:10.1186/s13059-015-0603-7)
Supplement: Additional file 4: — Sequence alignments (zip folder of FASTA alignments). [file 13059_2015_603_MOESM4_ESM.zip › alignments/Newcastle/P.fa.revtrans]

>AFV14960
------ATGGCCACTTTTACCGACGCTGAGATAGAAGATATATTTGAGACCAGTGGAACTGTCATTGACAGTATAATCACGGCCCAGGGCAGGTCAGCAGAGGCTGTCGGGAGGAGCGCGGCACCGCAGGGCGGGACAAGGGCCCCGAGCGTGGCACGAGAGAAGCACGGGAGTACCCAGCCATCCGCCGGCCAGGACAACCCCAACCAACAAGACAAACCAGACAAACAGCCACCCGCATCCGAGCAGGCGACTCCACACAGCGATCCCCTGACCGCACCCAAAGAACCGCTTCTCACCCAGGCCGCAGGCGACGCTGGCGACACACAGCTCAAGACCGGAGCAAGCAGCTCTCTTTTGTCAATGCTTGACAAGCTGAGCAACAAATCGTCTAATGCTAAAAAGGGGCCAAGGTCGATCCCCCAAGAGAGCCACCATCAACCTCCGGCCCAACAACACGGGAATCAGTCGAGCCGCGGAAACAACCAGGAAGGACCGCAG------------CATCAGGCCAAAGCTGCTCCTGGAAGCCGGGGCACAGACGCGAGCACAGCATATCATGGACAATGGAAGGAGTCACAACCATCAGCTGGTGCAACCCCTCATGTGCTCCAGTCAGGGCGGAGCCAAGACAGTACTCCTGTACCTGTGGAGCATGTCCAACTACCTGTCGACTTTGTGCAGGCGATGATGTCTATGATGGAGGCGTTATCACAGAAGGTAAGTAAAATTGACTATCAGCTAGACCTAGTCTCGAAGCAGACATCCTCCATCCCTATGATGCGATCTGAAATCCAACAGCTTAAAACATCTGTTGCAATCATGGAGGCCAATTTAGGCATGATGAAGATTCTGGACCCTGGTTGTGCCAACATTTCGTCCTTAAGTGATCTACGAGCAGTCGCTAGATCCCATCCAGTTTTAGTTTCAGGCCCCGGAGATCCATCCCTTTATGTGACACAAAGGGGTGAAATGACACTCAATAAACTATCGCAACCGGTACAGCATCCTTCTGAGTTAATTAAATCTGCCATGGTAAGCGGGCCTGATATGGGAGTGGAGAAGGACACTGTCCGTGCATTAATCACATCGCGCCCGATGCATCCAAGCTCCTCGGCCAAGCTCCTGAGCAAGTTGGACGCAGCCAAGTCGATCGAAGAGATCAGAAAGGTCAAGCGCCTTGCGCTGAATGGT
>AFS64497
------ATGGCCACCTTTACAGATGCGGAGATAGACGACATATTTGAGACCAGTGGGACCGTTATTGATAGCATAATCACGGCCCAGGGTAAGTCAGCAGAGACCGTCGGAAGGAGCGCAATTCCACAAGGCAAGACCAAGGCTCTGAGCACTGCATGGGAGAAGCACGGGAGTGTCCAATCAAATGCCGGCCAGGACGCCCCCGACCAACAAGCCAGACCAGACAAACAGCCGTCCGCACCCGAGCAGGCGGCCCAACACAGTGACCCGCCGGCCACATCCACCGAGTCCTCTCCCACCCAGGCTGCAGGCGAGGCCGGCGACATACAGCTCAAGACCGGAGCAAGCAACTCTCTTCTGTCCATGCTTGACAAGCTGAGCAATAAATCGTCCAATGCTAAAAAGGGCCCAAGGTCAGGCCCCCAAGAAGGGCACCATCAACCTCCGGTCCCACAACAAGGGAACCAGCCGAGCCATGGAAGCAACCAGGAAAGACCGCAG------------CACCAGGCCAAGGCTATCCCTGGAAACCGGGGCACAGACGCGAACACAGCATATCATGGACTATGGAAGGAGTCACAACCATCAGCTGGTGCAACCCCTCATGTGCCCCAGTCAGGGCAGAACCAAGACAATACTCCTGCACCTGTGGATCATGTCCAGCTACCTGTCGACTTTGTGCAAATGATGATGTCTATGATGGAGGCATTATCACAGAAGGTAAGTAAAGTTGACTATCAACTAGATCTAGTCTTAAAACAGACATCTTCTATCCCTATGATGCGGTCTGAAATCCAACAGCTTAAAACATCTGTTGCGATCATGGAAGCCAACTTAGGCATGATGAAAATTCTGGACCCCGGTTGCGCCAACATTTCATCCTTAAGTGATCTCCGGGCGGTAGCCCGATCTCATCCAGTTTTAATTTCGGGCCCTGGAGACCCATCTCCTTATGTGACACAAGGGGGTGAAATGACACTCAATAAACTCTCACAACCGGTACAGCACCCTTCAGAGCTAGTTAAATCTGCTACTGCAGGTGGGCCTGATATGGCAGTGGAGAAGGACACTGTCCGTGCATTAATCACCTCTCGCCCAATGCATCCAAGCTCCTCAGCTAAGCTCCTGAGCAAGCTGGATGCAGCCAGGTCGATTGAAGAGATCAGGAAGATCAAACGCCTTGCACTGAATGGT
>AFS50103
------ATGGCCACCTTCACAGATGCGGAAATCGACGAGCTATTTGAAACCAGTGGAACTGTCATAGACAGCATAATTACGGCCCAGGGGAAACCAGTAGAGACTGTTGGAAGGAGTGCAATCCCACAAGGCAAAACCAAGGCGCTGAGCGCAGCATGGGAGAAACACGGGAGTATCCAGCCACCAGCCAACCAAGACACCCCCGACCGACAAGACAAATCAGACAAACAACCGTCTGTACCTGAGCAAATGGCTCCACACGACAGCCCGCCAGCCACATCCACCGACCAGCTCCCCACCCAGGCCGCGGACGAAGCCGGCGACACACAACTCAAGACCGGAGCGAGCAACTCCCTGCTGTCCATGCTTGACAAGCTCAGCAACAAGTCGTCCAATGCTAAAAAGGGCCCCTGGCCGAGCCCCCAGGAAAGGCATCATCAACGTCCACCGCAACAGCAGGGGAGCCAACCAAGCCGCGGAAACAATCAAGAGAGACCGCAG------------AACCAGGCCAAAGCCGCCCCTGGAAACCAGGGCACAGACGCGAACACAGCATATCATGGACAATGGGAGGAGTCACAACTATCAGCTGGTGCAACCCATCATGCTCTCCGATCAGGGCAGAGCCAAGACAATACTCCTGCACCTGTGGATCATGTCCAGCTACCTGTCGACTTTGTGCAAGCGATGATGTCTATGATGGAGGCGATATCACAGAGGGTAAGTAAAGTTGACTACCAGTTGGACCTTGTCCTAAAACAGACATCTTCCATCCCCATGATGCGGTCCGAAATCCAGCAGCTGAAAACATCTGTTGCAGTCATGGAAGCCAATTTGGGCATGATGAAGATTCTGGATCCTGGTTGTGCCAATGTTTCATCTCTAAGTGATCTAAGGGCAGTCGCCCGATCCCACCCAGTTTTAGTTTCTGGCCCCGGAGACCCATCTCCTTATGTGACTCAAGGAGGTGAAATGGCGCTTAATAAACTCTCGCAACCGGTGCAACACCCCTCTGAGTTGGTTAAACCTGTCATGGCAGGCGGGCCCGACGTAGGAGTGGAGAGAGACACCGTCCGTGCATTGATCATGTCACGCCCTATGCATCCGAGCTCCTCAGCTAAGCTCCTGAGCAAGCTGGATGCAGCTGGATCGATTGAAGAGATCAGAAAAATCAAGCGCCTTGCACTGAATGGC
>AAX45413
------ATGGCCACCTTTACAGATGCGGAGATCGACGAGCTATTCGAGACCAGTGGAACTGTCATCGACAGCATAATTACGGCCCAGGGAAAACCAGTAGAGACTGTTGGAAGGAGTGCAATCCCACAAGGCAAAACTAAGGCTTTGAGCGCAGCATGGGAGAAGCATGGGAGCATCCAGTCACCAGCCAGCCAAGACACCCCTGATCGACAGGACAGATCAGATAAACAACTGTCCACACCCGAGCAAGCGAGTCCAAACGACAGCCCCCCAGCCACATCCACCGACCAGCCTCCCACTCAGGCTGCAGATGAGGCCGGCGATACACAGCTCAAGACCGGAGCAAGCAACTCTCTGCTGTCGATGCTTGATAAACTCAGCAATAAGTCATCTAATGCTAAAAAGGGCCCAGTGTCGAGCCCTCAAAAAAAGCATCATCAACGTCTGACTCAACAACAGGGGAGTCAACAAAGCCGCGGAAACAGCCAAGAGAGACCGCAG------------AGCCAGGCCAAGGCCATCCCTGGAAACCAGGTCACAGACGTGAACACAGCATATCATGGACAATGGGAGGAGTCACAACTATCAGTTGGTGCAACCCATCATGCTCTCCGATCAGAGCAGAGCCAAGACAATACTCCTGCACCTGCGGATCATGTCCAGCTACCTGTCGACTTTGTGCAGGCGATGATGTCTATGATGGAGGCAATATCACAGAGGGTAAGTAAAGTTGACTATCAGCTGGACCTTGTCTTGAAACAGACATCTTCTATCCCCATGATGCGGGCTGAAATCCAGCAGCTGAAAACGTCTGTTGCGGTCATGGAAGCCAATTTGGGTATGATGAAGATCCTGGACCCTGGTTGTGCCAACGTTTCATCTCTAAGTGATCTACGGGCAGTTGCCCGATCCCACCCGGTTTTAATTTCTGGCCCCGGAGACCCATCTCCTTATGTGACCCAAGGGGGTGAAATGGCACTCAATAAACTCTCGCAACCGGTGCAACGCCCCTATGAATTGATTAAACCCGCCACGGCAAGCGGGCCAGATATAGGAGTGGAGAAAGACACTGTCCGTGCATTGATCATGTCACGCCCTATGCATCCGAGCTCTTCAGCTAGGCTCTTGAGCAAACTGGACGCAGCCGGATCGATTGAGGAAATCAGAAAAATCAAGCGCCTTGCACTGAATGGC
>AFV14966
------ATGGCCACTTTTACCGATGCTGAGATAGAGGATATATTTGAGACCAGTGGAACTGTCATCGACAGTATAATTACAGCCCAGGGCAGATCAGCAGAGACTGTCGGGAAGAGCGCAATCCCACAAGGCAAGACAAAGGCCCCGAGCACAGCACGGGAGAAGCACGGGAGCATCCAGCCATCCGCCGGCCAGGACACCTCCAACCAACAAGACGAACCAAAAAAACAGCCACCCGCATCCGAGCAGGTGACTCCACACAACAATCCTCCGACCGCACCCAAAGAACCGCTCCCGACTCAGGCCGCAGGTGATGCTGGCGACACACAGCTCAAGACCGGAGCAAGCAACTCTCTTTTGTCAATGCTTGACAAGCTGAGCAACAAATCGTCTAATGCTAAAAAGGGGCCAAGGTCGATCCCCCAGGAGAGCCACCATCAACCTCCGGCCCAACAACACGAGAATCAGTCGAGCCGTGGAAACAACCAGGAAGGACCGCAG------------CATCAGGCCAAAGCTGCCCCTGGAAGCCGGGGCACAGACGCGAGCATAGCATATCATGGACAATGGAAGGAGTCACAACTATCAGCTGGTGCAACCCCTCATGTGCTCCAGTCAGGGCGGAGCCAAGACAGTACTCCTGTACCTGTGGAGCATGTCCAACTACCTGTCGACTTTGTGCAGGCGATGATGTCTATGATGGAGGCGTTATCACAGAAGGTAAGTAAAATTGACTATCAGTTAGACCTAGTCTCAAAGCAGACATCCTCCATCCCTATGATGCGATCTGAAATCCAACAGCTGAAAACATCTGTTGCAATCATGGAGGCCAATTTAGGCATGATGAAAATTCTGGACCCTGGTTGTGCCAATATTTCATCCTTAAGTGATCTACGAGCAGTCGCCCGATCCCATCCAGTTTTAGTTTCGGGCCCCGGAGATCCATCCCTTTACGTGACACAAAAGGGTGAAATGACACTCAACAAACTCTCGCAACCTGTACAGCATCCTTCTGAGTTAATTAAATCTGCCATGGTAAGCGGGCCCGATATGGGAGTGGAGAAGGACACTGTCCGTGCATTAATCACATCGCGCCCGATGCATCCAAGCTCCTCAGCTAAGCTCCTGAGTAAGTTGGACGCGGCCAAGTCGATCGAAGAGATCAGAAAGGTCAAGCGCCTTGCGCTGAATGGT
>AFS50109
------ATGGCCACCTTCACAGATGCGGAAATCGACGAGCTATTTGAAACCAGTGGAACTGTCATAGACAGCATAATTACGGCCCAGGGGAAACCAGTAGAGACTGTCGGAAGGAGTGCAATCCCACAAGGCAAAACCAAGGCGCTGAGCGCAGCATGGGAGAAGTACGGGAGCATCCAGCCACCAGCCAACCAAGACACCCCCGACCGACAAGACAAATCAGACAAACAACCGTCTGTACCTGAGCAAATGGCTCCACACGACAGCCCGCCAGCCACATCCGCCGACCAGCTCCCCACCCAGGCCGCGGACGAAGCCGGCGACACACAACTCAAAACCGGAGCGAGCAACTCCTTGCTGTCTATGCTTGATAAGCTCAGCAATAAGTCGTCCAATGCTAAAAAGGGCCCTTGGTCGAGCCCCCAGGAAGGGCATCATCAACGTCCGCCGCAACAGCAGGGGAGCCAACCAAGCCGCGGAAACAGTCAAGAGAGACCGCAG------------AACCAGGTCAAGGCCGCCCCTGGAAACCAGGGCACAGACGCGAACACAGCATATCATGGACAATGGGAGGAGTCACAACTATCAGCTGGTGCAACCCATCATGCTCTCCGATCAGGGCAGAGCCAAGACAATACTCCTGCACCTGTGGATCATGTCCAGCTACCTGTCGACTTTGTGCAAGCGATGATGTCTATGATGGAGGCGATATCACAGAGGGTAAGTAAAGTTGACTACCAGTTGGACCTTGTTCTAAAACAGACATCCTCCATCCCCATGATGCGGTCTGAAATCCAGCAGCTGAAAACATCCGTTGCGGTCATGGAGGCCAATTTGGGCATGATGAAGATTCTGGATCCTGGTTGTGCCAATGTTTCATCTCTAAGTGATCTACGGGCAGTCGCCCGATCCCACCCAGTTTTAGTTTCTGGCCCCGGAGACCCATCTCCTTATGTGACTCAAGGAGGTGAAATGGCGCTTAATAAACTCTCGCAACCGGTGCAACATCCCTCTGAGTTGGTTAAACCTGCCATGGCAGGCGGGCCCGACATAGGAGTGGAGAGAGACACCGTCCGTGCATTGATCATGTCACGCCCTATGCATCCGAGCTCCTCAGCTAAGCTCCTGAGCAAGCTGGATGCCGCTGGATCGATTGAAGAGATCAGGAAAATCAAGCGCCTTGCACTGAATGGC
>AGL09178
------ATGGCTACCTTTACAGATGCGGAGATAGATGACATATTTGAGACCAGTGGGACTGTCATTGATAGCATAATTACGGCCCAGGGCAAATCAGCTGAGACCGTCGGAAGAAGCGCGATCCCGCAGGGCAAGACCAAAGCTCTAAGCACAGTATGGGAGAAGCACGGGAGTGTCCAGCCACACGCCAGTCAGGACGTCCCCGACCAACAAGACAGAACAGAAAAACAGCCACCCACACCTGAGCAGGCGACCCCACACAACAACCCGCCGACCACACCCACCGAACCGCCCTCCACCCAGGCCGCAAGCGAGACCAGCGACACACAGCTCAAAACCGGAGCAAGCAACTCCCTTCTGTCCATGCTCGACAAATTGAGCAATAAATCGTCCAATGCTAAAAAGGGCCCATGGTCGGGTCCCCAAGAAGGGCATCACCAATCTCCGGCCCAACAACATGGGAACCAGCCGAGCCATGGAAGCAACCAGGGAAGACCACAG------------CACCAGGCCAAGGCCGTCCCTGGAAACCGGGGCATAGACGAGAACACAGCATATCATGGACAACGGAAGGAGTCACAACCATCAGCTGGTGCAACCCCTCATGCGCCCCAGTCAGGGCAGAGCCAAGACAATATTCCTGTACCTGTGGATCGTGTCCAGCTACCTGCCGACTTTGCGCAGGCGATGATGTCTATGATGGAGGCATTATCTCAGAAGGTAAGTAAAGTTGATCATCAGCTGGACCTGGTCTTGAAACAGACATCCTCTATTCCTATGATGCGATCTGAAATCCAACAGCTCAAGACATCTGTTGCGATCATGGAAGCTAACTTAGGCATGATGAAAATTCTGGACCCTGGTTGTGCCAACGTTTCATCTTTAAGTGATCTCCGGGCAGTAGCCCGATCCCACCCAGTCCTAGTTTCGGGCCCCGGAGACCCATCTCCTTACGTGACACAAGAGGGTGAAATGACGCTCAATAAACTCTCACAACCAGTGCAGCACCCTTCTGAATTGATTAAGTCTGCCACCGCAAACGGGCCTGACATGGGAGTGGAGAAGGACACTGTCCGCGCATTAATCACCTCACGCCCGATGCATCCAAGCTCCTCGGCTAAGCTCCTGAGCAAGCTAGATGCAGCCAAGTCAATTGAAGAGATCAGGAAGATCAAGCGCCTTGCGCTGAATGGT
>AFQ37824
------ATGGCCACCTTCACAGATGCGGAAATCGACGAGCTATTTGAAACCAGTGGAACTGTCATAGACAGCATAATTACGGCCCAGGGGAAACCAGTAGAGACTGTTGGAAGGAGTGCAATCCCACAAGGCAAAACCAAGGCGCTGAGCGCAGCATGGGAGAAACACGGGAGCATCCAGCCACCAGCCAACCAAGACACCCCCGACCGACAAGACAAATCAGACAAACAACCGTCTGTACCTGAGCAAATGGCTCCACACGACAGCCCGCCAGCCACATCCACCGACCAGCTCCCCACCCAGGCCGCGGACGAAGCCGGCGACACACAACTCAAGACCGGAGCGAGCAACTCCCTGCTGTCCATGCTTGACAAGCTCAGCAACAAGTCGTCCAATGCTAAAAAGGGCCCCTGGCCGAGCCCCCAGGAAGGGCATCATCAACGTCCACCGCAACAGCAGGGGAGCCAACCAAGCCGCGGAAACAATCAAGAGAGACCGCAG------------AACCAGGCCAAGGCCGCCCCTGGAAACCAGGGCACAGACGCGAACACAGCATATCATGGACAATGGGAGGAGTCACAACTATCAGCTGGTGCAACCCATCATGCTCTCCGATCAGGGCAGAGCCAAGACAATACTCTTGCACCTGTGGATCATGTCCAGCTACCTGTCGACTTTGTGCAAGCGATGATGTCTATGATGGAGGCGATATCACAGAGGGTAAGTAAAGTTGACTACCAGTTGGACCTTGTCCTAAAACAGACATCCTCCATCCCCATGATGCGGTCTGAAATCCAGCAGCTGAAAACATCTGTTGCAGTCATGGAAGCCAATTTGGGCATGATGAAGATTCTGGATTCTGGTTGTGCCAATGTTTCATCTCTTAGTGATCTAAGGGCAGTCGCCCGATCCCACCCAGTTTTAGTTTCTGGCCCCGGAGACCCATCTCCTTATGTGACTCAAGGAGGTGAAATGGCGCTTAATAAACTCTCGCAACCGGTGCAACACCCCTCTGAGTTGGTTAAACCTGTCATGGCAGGCGGGCCCGACGTAGGAGTGGAGAGAGACACCGTCCGTGCATTGATCATGTCACGCCCTATGCATCCGAGCTCCTCAGCTAAGCTCCTGAGCAAGCTGGATGCAGCTGGATCGATTGAAGAGATCAGGAAAATCAAGCGCCTTGCACTGAATGGC
>AAX45419
------ATGGCGACCTTTACAGATGCGGAGATCGACGAGCTATTCGAGACCAGTGGAACTGTCATCGACAGCATAATTACGGCCCAGGGAAAACCAGTAGAGACTGTTGGAAGGAGTGCAATCCCACAAGGCAAAACTAAGGCTTTGAGCGCAGCATGGGAGAAGCATGGGAGCATCCAGTCACCAGCCAGCCAAGACACCCCTGATCGACAGGACAGATCAGATAAACAACTGTCCACACCCGAGCAAGCGAGTCCAAACGACAGCCCCCCAGCCACATCCACCGACCAGCCTCCCACTCAGGCTGCAGATGAGGCCGGCGATACACAGCTCAAGACCGGAGCAAGCAACTCTCTGCTGTCGATGCTTGATAAACTCAGCAATAAGTCATCTAATGCTAAAAAGGGCCCAGTGTCGAGCCCTCAAAAAAAGCATCATCAACGTCTGACTCAACAACAGGGGAGTCAACAAAGCCGCGGAAACAGCCAAGAGAGACCGCAG------------AGCCAGGCCAAGGCCATCCCTGGAAACCAGGTCACAGACGTGAACACAGCATATTATGGACAATGGGAGGAGTCACAACTATCAGTTGGTGCAACCCATCATGCTCTCCGATCAGAGCAGAGCCAAGACAATACTCCTGCACCTGCGGATCATGTCCAGCTACCTGTCGACTTTGTGCAGGCGATGATGTCTATGATGGAGGCAATATCACAGAGGGTAAGTAAAGTTGACTATCAGCTGGACCTTGTCTTGAAACAGACATCTTCTATCCCCATGATGCGGTCTGAAATCCAGCAGCTGAAAACGTCTGTTGCGGTCATGGAAGCCAATTTGGGTATGATGAAGATCCTGGACCCTGGTTGTGCCAACGTTTCATCTCTAAGTGATCTACGGGCAGTTGCCCGATCCCACCCGGTTTTAATTTCTGGCCCCGGAGACCCATCTCCTTATGTGACCCAAGGGGGCGAAATGGCACTCAATAAACTCTCGCAACCGGTGCAACGCCCCTCTGAATTGATTAAACCCGCCACGGCAAGCGGGCCAGATATAGGAGTGGAGAAAGACACTGTCCGTGCATTGATCATGTCACGCCCTATGCATCCGAGCTCTTCAGCTAGGCTCTTGAGCAAACTGGACGCAGCCGGATCGATTGAGGAAATCAGAAAAATCAAGCGCCTTGCACTGAATGGC
>ACT22901
------ATGGCTACCTTTACCGATGCAGAGATTGACGAGCTGTTTGAGACCAGTGGAACTGTCATTGACAGCATAATTACAGCCCAGGGCAAGCCGGTAGAGACTGTTGGAAGGAGTGCAATCCCACAAGGCAAGACCAAGGCTCTGAGCGCAGCATGGGAGAAGCATGGGAACATCCAGTCACCGGCTACCCAAGACAACCCTGATCAACAAGACAGATCCGATAAACAACCGTCCACACCTGAGCATGTGATTCTGCATGACGGCCAGCCAACCACATCTGCTGATCAATCTCCCACTCAGGCCGCAGACGAAGCCAGCGACACGCAGCTCAAGACCGGAGCAAGCAACTCCCTGCTATCGATGCTGGACAAGCTCAGCAACAAGTCATCCAATGCTAAAAAGGGCCCATGGTCAAGCCCCCAAGAAGGGAATCATCACCGGCCGACTCAACAGCAGGGGTATCAACCCAGTCGCGGAAACAGCCAGGAGAGACCACAG------------AACCAGGTCAGGGCCGCCCCTGGAAACCAGGGCACAGACGTGAACACAGCATATCATGGACAATGGGAGGAGTCACAACCATCAGCTGGTGCAACCCCTCATGCTCTCCGATCAGGGCAGAGCCAAGACAATACTCCTGCACTTGTGGATCATGTCCAGCTACCTGTCGACTTTGTGCAGGCGATGATGTCTATGATGGAGGTGATATCACAGAGAGTAAGTAAGATTGACTATCAGCTAGACCTTGTCTTGAAACAGACATCCTCCATCCCCATGATGCGGTCTGAAATCCAGCAACTAAAAACATCTGTTGCGGTCATGGAAGCCAATTTGGGTATGATGAAGATTCTGGATCCTGGTTGTGCTAACGTTTCATCTCTAAGTGACTTACGAGCAGTTGCCCGATCTCACCCAGTTTTAGTTTCAGGCCCCGGAGATCCATCTCCTTATGTCACTCAAGGAGGTGAAATGGCACTTAATAAACTTTCGCAACCAGTGCAACATCCGTCTGAATTAATTAAACCTGCCACAATAGGCGGGCCTGATATAGGAGTAGAGAAGGACACTGTCCGTGCACTGATCATGTCACGCCCGATGCACCCGAGCTCTTCAGCCAAACTCCTGAGTAAGCTAGATGCAGCCGGGTCAATCGAAGAAATCAGAAAAATCAAGCGCCTTGCACTTAATGGC
>ADM49187
------ATGGCCACTTTTACAGATGCGGAGATAGACGATATATTTGAGACCAGTGGGACCGTTATTGACAGCATAATTACGGCTCAGGGTAAGTCAGCAGAGACCGTCGGAAGAAGCGCAATCCCACAAGGCAAGACCAAAGCCCTGAGCACAGCATGGGAGAAGCATGGGAGCGCCCAGCCACACGCCAGCCAGGACAACCCCGACCAGCAGGTCAAATCAGATAAACAGTCGTCCACATCCGAGCAGGTGACCCCACACAACACCCTGCTGGTCACACCCACCGAACCGCCCCCCACTCAGGCCACAGGTGAGGCTGGTGACACACAGCTCAAGACCGGAGCAAGCAACTCTCTTCTGTCCATGCTTGACAAGCTGAGTAATAAATCGTCCAATGCTAAAAAGGGCCCAAAGACAGGCCCTCAAGAAGGATACCACCAGCCCCCGGCCCAACAACAAGGGAACCTGTCGAGCCACGGAAGCAACCAGGAAAGGCCGCAG------------CAACAGGCCAAGGCCGTCCCTGGAAGCCGGGGCACAGACGCGAACACAGCATATCATGGACAACGGAAGGAGTCACAACCGTCAGCTGGTGCAACCCCTCATGCGCCCCAGTCAGGGCAGAGCCACGACCATACTCCTGCACCTGTGGATCATGTCCAGCTACCTGTCGACTTTGTGCAGGCGATGATGTCTATGATGGAGGCATTATCACAGAAGGTAGGTAAAGTCGACTATCAGCTAGACCTAGTCTTGAAACAGACCTCCTCCATCCCTATGATGCGATCTGAAATCCAGCAGCTTAAAACATCTGTTGCAATCATGGAGGCCAATTTAGGCATGATGAAAATTCTGGATCCTGGTTGTGCCAACGTTTCATCTTTAAGCGATCTCCGGGCAGTAGCCCGATCCCACCCAGTTTTAATTTCAGGCCCTGGAGACCCATCTCCCTACGTGACACAAGGGGGCGAAATGGCGCTCAATAAACTATCTCAACCGGTACAGCACCCTTCTGATCTAATTAAACCCGCCGCCGCAAATGGGCCTGACATGGGGGTGGAGAAAGATACTGTCCGTGCATTAATTACCTCGCGCCCGATGCATCCAAGCTCCTCAGCTAAGCTCCTGAGCAAGCTGGATGCAGCCAGGTCGATTGAAGAGATCAGGAAGATCAAACGCCTTGCGCTGAATGGT
>AFX97627
------ATGGCCACTTTTACCGATGCTGAGATAGAGGATATATTTGAGACCAGTGGAACTGTCATTGACAGTATAATTACGGCCCAGGGCAGATCAGCAGAGACTGTCGGGAAGAGCGCAATCCCGCAAGGCAAGACAAAGGCCCTGAGCATAGCACGGGAGAAGCACGGGAGCATCCAGCCATCCGCCGGCCAGGACACCTCCAACCAACAAGACAAACCAGACAAACAGCCACCCGCATCCGAGCAGGTGACTCCACACAACGATCCTCTGACCGCACCCAAAGAACCGCTCCCCACTCAGGCTGCAGGTGATGCTGGCGACACACAGCTCAAGACCGGAGCAAGCAACTCTCTTTTGTCAATGCTTGACAAGCTGAGCAACAAATCGTCTAATGCTAAAAAGGGGCCAAGGTCGATCCCCCAGGAGGGCCACCATCAACCTCCGGCCCAACAACACGGGAATCAGTCGAGCCGTGGAAACAACCAGGAAGGACCGCAG------------CATCAGGCCAAAGCTGCCCCTGGAAGCCGGGGCACAGACGCGAGCACAGCATATCATGGACAATGGAAGGAGTCACAACTATCAGCTGGTGCAACCCCTCATGTGCTCCAGTCAGGGCGGAGCCAAGACAGTACTCCTGTACCTGTGGAGCATGTCCAACTACCTGTCGACTTTGTGCAGGCGATGATGTCTATGATGGAGGCGTTATCACAGAAGGTAAGTAAAATTGACTATCAGCTAGACCTAGTCTCAAAGCAGACATCCTCCATCCCTATGATGCGATCTGAAATCCAACAGCTTAAAACATCTGTTGCAATCATGGAGGCCAATTTAGGCATGATGAAAATTCTGGACCCTGGTTGTGCCAACATTTCGTCCTTAAGTGATCTACGAGCAGTCGCTCGATCCCATCCAGTTTTAGTTTCGGGCCCCGGAGATCCATCCCTTTACGTGACACAAAGGGGTGAAATGACACTCAATAAACTCTCGCAACCGGTACAGCATCCTTCTGAGTTAATTAAATCTGCCATGGTAAGCGGGCCCGATATGGGAGTGGAGAAGGACACTGTCCGTGCATTAATCACATCGCGCCCGATGCATCCAAGCTCCTCGGCTAAGCTCCTGAGTAAGTTGGACGCGGCCAAGTCGATCGAAGAGATCAGAAAGGTCAAGCGCCTTGCGCTGAATGGT
>AFV15002
------ATGGCCACCTTTACCGACGCTGAGATAGAGGATATATTTGAGACCAGTGGAACTGTCATTGACAGTATAATTACGGCCCAGGGCAGGTCAGCAGAGGCAGTCGGGAAGAGTGCAATCCCGCAAGGCAAGACAAAGGCCCCGAGCATAGCACGGGAGAAGCACGGGAGCACCCAGCCATCCGCCGGCCAGGACAACCCCAACCAACAAGACAAACCAGACAAACAGCCACCCGCATCCGAGCAGGCGACTCCACACGACGATCCCCTGACCGCACCCAAAGAACCGCTTCCCACTCAGGCCGCAGGCGACACTGGCGACACACAGCTCAAGACCGGAGCAAGCAGCTCTCTTCTGTCAATGCTTGACAAGCTGAGCAACAAATCGTCTAATGCTAAAAAGGGGCCAAGGTCGATCCCCCAGGAGAACCACCATCAACTTCCGGCCCAACAACACGGGAATCAGTCGAGCCGCGGAAACAACCAGGAAGGACCGCAG------------CATCAGGCCAAAGCTGCTCCTGGAAGCCGGGGCACAGACGCGAGCACAGCATATCATGGACAATGGAAGGAGTCACAACCATCAGCTGGTGCAACCCCTCATGTGCTCCAGTCAGGGCGGAGCCAAGACAGTACTCCTGTACCTGTGGAGCATGTCCAACTACCTGTCGACTTTGTGCAGGCGATGATGTCTATGATGGAGGCGTTATCACAGAAGGTAAGTAAAATTGACTATCAGCTAGACCTAGTCTCTAAGCAGACATCCTCCATCCCTATGATGCGATCTGAAATCCAACAGCTTAAAACATCTGTTGCAATCATGGAGGCCAATTTAGGCATGATGAAGATTCTGGACCCTGGTTGTGCCAACATTTCGTCCTTAAGTGATCTACGAGCAGTCGCTAGATCCCATCCAGTTTTAGTTTCAGGCCCTGGAGATCCATCCCTTTACGTGACACAAAGGGGTGAAATGACACTCAATAAACTCTCGCAACCGGTACAGCATCCTTCTGAGTTAATTAAATCTGCCATGGTAAGCGGGCCTGATATGGGAGTGGAGAAGGACACTGTCCGTGCATTAATCACATCGCGCCCGATGCACCCAAGCTCCTCGGCCAAGCTCCTGAGCAAGTTGGACGCAGCCAAGTCGATCGAAGAGATCAGAAAGGTCAAGCGCCTTGCGCTGAATGGT
>AFN37163
------ATGGCTACCTTTACAGATGCGGAGATAGATGATATATTTGAGACCAGTGGAACTGTCATTGACAGCATAATTACGGCCCAGGGTAAATCAGCAGAGACTGTCGGAAGGAGCGCAATCCCACAAGGCAAGACCAAAGCGCTGAGCATAGCATGGGAGAAGCATGGGAGCATCCAACCATCCGCCAGCCAGGACAACCCCGACCAACAGGATAGACCAGACAAACAGCTATCCACACCTGAGCAGGCGACCCCACACAACAGCTCGCCAGCCACATCCGCCGAACCGCTCCCCACTCAGGCCGCAGGTGAGGCCGGCGACACACAGCTCAAGACCGGAGCAAGCAACTCTCTTCTGTCTATGCTCGACAAGCTGAGCAATAAACCATCTAATGCTAAAAAGGGCCCATGGTCGAGTCCCCAGGAAGGATATCATCAACCTCCGACCCAACAACATGGGGATCAGCCGAACCGCGGAAACAGCCAGGAGAGGCTGCGG------------CACCAAGCCAAGGCCGCCCCTGGAAGCCGGGGCACAGACGCGAGCACAGCATATCATGGACAATGGAAGGAGTCACAACTATCAGCTGGTGCAACCCCTCATGTGCTCCAATCAGGGCAGAGCCAAGACAGTACTCCTGTACCTGTGGATCATGTCCAGCCACCTGTCGACTTTGTGCAGGCGATGATGACTATGATGGAGGCGTTATCACAGAAGGTAAGTAAAGTCGACTATCAGCTAGACCTAGTCTTAAAGCAGACATCCTCCATCCCTATGATGCGGTCTGAAATCCAACAGCTAAAAACATCTGTTGCGGTCATGGAAGCTAATTTAGGCATGATGAAAATTCTGGACCCTGGTTGTGCTAACATTTCATCCTTAAGTGATCTGCGGGCAGTCGCCCGGTCCCACCCAGTTTTAATTTCAGGCCCCGGAGATCCGTCCCCCTACGTGACACAAGGGGGTGAGATGACACTCAATAAACTCTCACAACCAGTACAACACCCTTCCGAGTTAATTAAATCTGCCACAGCGGGCGGACCTGATATGGGAGTGGAAAAGGACACTGTCCGTGCATTGATCACCTCGCGCCCGATGCATCCAAGCTCCTCAGCTAAGCTCCTGAGTAAGCTGGATGCAGCCGGGTCGATTGAAGAGATCAGAAAGATCAAACGCCTTGCGCTGAATGGT
>AHF58479
------ATGGCCACTTTTACAGATGCGGAGATAGACGATATATTTGAGACCAGTGGGACCGTTATTGACAGCATAATTACGGCTCAGGGTAAATCAGCAGAGACCGTCGGAAGAAGCGCAATCCCACAAGGCAAGACCAAAGCCCTGAGCACAGCATGGGAGAAGCATGGGATCGCCCAGCCGCACGCCAGCCAGGACAACCCCGACCAGCAGGTCAGATCAGATAAACAGTCGTCCACACCCGAGCAGGTGACCCCACACAACACCCCGCTGGTCACACCCACCGAACCGCCCCCCACTCAGGCCACGGGTGAGGCTGGTGACACACAGCTCAAGACCGGAGCAAGCAACTCTCTTCTGTCCATGCTTGACAAGCTGAGTAATAAATCGTCCAATGCTAAAAAGGGCCCAAAGACAGGCCCTCAAGAAGGACACCACCAGTCCCCGGTCCAACAACAAGGGAACCTGTCGAGCCACGGAAGCAACCAGGAAAGGCCGCAG------------CAACAGGCCAAGGCCGTCCCTGGAAGCCGGGGCACAGACGCGAACACAGCATATCATGGACAGCGGAAGGAGTCACAACCATCAGCTGGTGCAACCCCTCATGCGCCCCAGTCAGGGCAGAGCCACGACCATACTCCTGCACCTGTGGATCATGTCCAGCTACCTGTCGACTTTGTGCAGGCGATGATGTCTATGATGGAGGCATTATCACAGAAGGTAGGTAAAGTCGACTATCAGCTAGACCTAGTCTTGAAACAGACCTCCTCCATCCCTATGATGCGATCTGAAATCCAGCAGCTTAAAACATCTGTTGCAATCATGGAGGCCAACTTAGGCATGATGAAAATTCTGGATCCTGGTTGTGCTAACGTTTCATCCTTAAGTGATCTCCGGGCAGTAGCCCGATCCCACCCAGTTTTAATTTCAGGCCCTGGAGACCCATCTCCTTACGTGACACAAGGGGGCGAAATGGCGCTCAATAAACTCTCTCAACCGGTACAGCACCCTTCTGATCTAATTAAACCCGCCGCTGCAAATGGGCCTGACATGGGGGTGGAGAAGGATACTGTCCGTGCATTAATTACCTCGCGCCCGATGCATCCAAGCTCCTCAGCTAAGCTCCTGAGCAAGCTGGATGCAGCCAGGTCGATTGAAGAGATCAGGAAGATCAAACGCCTTGCGCTGAATGGT
>AEW24477
------ATGGCTACTTTTACAGATGCGGAGATAGATGACATATTTGAGACCAGTGGGACCGTCATTGATAGCATAATTACGGCCCAGGGCAAATCAGCTGAGACCGTCGGAAGAAGCGCGATCCCGCAGGGCAAGACCAAAGGTCCAAGCACAGCATGGGAGAAACACGGGAGTATCCAGCTACACGCCAGTCAGGACGCCCCTGACCAACAAGACAGAGCAGAAAAACAGCCATCCACACCTGAGCAGGCGACTCCACACAACAACCCGCCGATCACATCCACTGAACCGCCCCCCACTCAGGCCGCAAGCGAGACCAGCGACACACAGCTCAAAACCGGAGCAAGCAACTCCCTTCTGTCCATGCTCGACAAATTGAGCAATAAATCGTCTAATGCTAAAAAGGGCCCATGGTCGGGTCCCCAAGAAGGGCATCACCAATCTCCGGCCCAACAACACGGGAACCAGCCGAGCCATGGAAGCAACCAGGGAAGACCACAG------------CACCAGGCCAAGGCCGTCCCTGGAAACCGGGGCATAGACGAGAACACAGCATATCATGGACAACGGAAGGAGTCACAACCATCAGCTGGTGCAACCCCTCATGCGCCCCAGTCAGGGCAGAGCCAAGACAATATTCCTGTACCTGTGGATCGTGTCCAGCTACCTGCCGACTTTGCGCAGGCGATGATGTCTATGATGGAGGCATTATCTCAGAAGGTAAGTAAAGTTGATCATCAGCTGGACCTAGTCTTGAAACAGACATCCTCTATTCCTATGATGCGATCTGAAATCCAACAGCTCAAGACATCTGTTGCGATCATGGAAGCTAACTTAGGCATGATGAAAATTCTGGACCCTGGTTGTGCCAACGTTTCATCCTTAAGTGATCTCCGGGCAGTAGCCCGATCCCACCCAGTCCTAGTTTCAGGCCCCGGAGACCCATCTCCTTACGTGACACAAGAAGGTGAAATGACGCTCAATAAACTCTCACAACCAGTGCAGCACCCTTCTGAATTGATTAAGTCTGCCACCGCAAGCGGGCCTGACATGGGAGTGGAGAAGGACACTGTCCGCGCATTAATCACCTCACGCCCGATGCATCCAAGCTCCTCGGCTAAGCTCCTGAGCAAGCTAGATGCAGCCAAGTCAATTGAGGAGATCAGGAAGATCAAACGCCTTGCGCTGAATGGT
>AFP86348
------ATGGCTGCCTTTACGGACGCAGAGATAGATGACATATTTGAGACCAGTGGAACTGTAATCGACAGTATAATTACCGCCCAGGGGAAATCGGCAGATACTGTCGGGAGGAGTGCAATTCCACAAGGCAAGACCAAAGCGCTGAGCACAGCATGGGAGAAACACGGGAGCATCCAACCATCCGCCTGCCAAGGAACCCCCAATCAACATGACAAATCAGACAAACAGTCGTGCACGCCCGAACAGGCAAACCCACTCAATGACTCGCCTACTGCGTCCATCGAGCCATCCCCCACCCAGGCCACAGATGACACCGACGATACGCAGCTCAAGACCGGAGCAAGTAACTCTCTTCTGTCTATGCTCGACAAGCTAAGCAATAAGTCGTCTAATGCTAAAAAGGGCTCATGGTCGAGTCTCCAAGAAGGGAACCATCAACCTCCCATTCAACAGCAGGGGAACCAGCCGAGCCGTGGACACAACCAAGAAAGACCGCAG------------CAACAGGCCAAGGCCGCCCCTGGAAGCCAGGGCACAGGCGCGAACACAGCATATCATGGACAGTGGAAGGAGTCACAACCATCAGTTGGTGCAACCCCTCATGCGCTCCAGTCAGGGCAGATCCAAGACAGTACTCCTGTTCCTGCGGATCATGTCCAGCCACCTGTCGACTTTGTGCAGGCAATGATGTCTATGATGGAAGCGCTATCTCAGAAGGTAAGTAAGGTTGACTATCAACTGGACTTAGTCTTAAAACAGACATCCTCTATCCCTATGATACGGTCTGAAATCCAACAGCTTAAAACATCTGTTGCGGTCATGGAAGCCAATCTAGGCATGATGAAAATTCTGGACCCTGGTTGCGCTAATGTATCATCCTTAAGTGATCTGAGGGCAGTTGCTCGATCCCACCCCGTTTTAATTTCAGGCCCAGGGGATCCATCACCTTATGTGACACAAGGGGGTGAAATGTTGCTCAATAAACTTTCACAACCGGTCCAGCATCCCTCTGAATTAATTAAACCTGCCAAGGCAGCCGGACCTGATATGGGAGTAGAAAAAGACACTGTCCGCGCATTGATCACATCGCGTCCAATGCATCCAAGCTCCTCAGCCAAGCTCCTAAGCAAGCTAGATGCAGCCGGGTCAATTGAGGAGATCAGAAAAATCAAACGACTTGCACTGAATGGT
>AGG20306
------ATGGCCACTTTTACAGATGCGGAGATAGATGACATATTTGAGACCAGTGGGACTGTCATTGACAGCATAATTACGGCCCAGGGCAAATCAGCTGAGACCGTCGGAAGAAGCGCGATCCCGCAGGGCAAGACCAAAGCTCTAAGCACAGCATGGGAGAAGCACGGGAGCGTCCAGCCACACGCCAGTCAGGACGCCCCTGACCAACAAGACAGAACAGAAAAACAGCCATCCACACCTGAGCAGGCGACTCCACACAACAACCCGCCGATCACATCCACTGAACCGCCTCCCACTCAGGCCGCAAGCGAGACCAGCGACACACAGCTCAAGACCGGAGCAAGCAACTCCCTTCTGTCCATGCTCGACAAACTGAGCAATAAATCGTCCAATGCTAAGAAGGGCCCATGGTCGGGTCCCCAAGAAGGGCATCACCAACCTCCGGCCCAACAACACGGGAACCAGCCGAGCTATGGAAGCAACCAGGGAAGACCGCAG------------CATCAGGCCAAGGCCGTCCCTGGAAACCGGGGCACAGACGAGAACACAGCATATCATGGACAACGGAAGGAGTCACAACCATCAGCTGGTGCAACCCCTCATGCGCCCCAGTCAGGGCAGAGCCAAGACAATACTCCTGTACCTGTGGATCGTGTCCAGCTACCTGCCGACTTTGCGCAGGCGATGATGTCTATGATGGAGGCATTATCACAGAAGGTAAGTAAAGTTGATCATCAGCTGGACCTAGTCTTGAAACAGACATCCTCCATTCCTATGATGCGATCTGAAATCCAACAGCTCAAGACATCTGTTGCGATCATGGAAGCTAACTTAGGCATGATGAAAATTCTGGACCCTGGTTGTGCTAACGTTTCATCCTTAAGTGATCTCCGGGCAGTAGCCCGATCCCACCCAGTCCTAGTTTCAGGCCCCGGAGACCCATCTCCTTACATGACACAAGGGGGCGAAATGACGCTCAATAAACTCTCACAACCGGTGCAGCACCCCTCTGAATTGATTAAGTCTGCCACTGCAAGTGGGCCTGACATGGGAGTGGAGAAGGACACTGTCCGCGCATTAATCACCTCGCGCCCGATGCATCCAAGCTCCTCGGCTAAGCTCCTGAGCAAGCTAGATGCAGCCAGGTCAATCGAAGAGATCAGGAAGATCAAACGCCTTGCGCTGAATGGT
>AAS67151
------ATGGCCACTTTTACCGATGCTGAGATAGAGGATATATTTGAGACCAGTGGAACTGTCATTGACAGCATAATTGCGGCCCAGGGCAGATCAGCAGAGACCGTTGGAGGGAGCGCAATCCCGCAAGGCAAGACAAAGGCCCTGAGCATGGCATGGGAGAAGCATGGGAGCATCCAGCCGTCCGCTGGCCAGGACACCTCCAGCCAACAGGACAAACCAGACAAACAGCCATCCACATCTGAGCAGGCGACTCCACACAATGACCCTCTGACCGCACCCAAAGAACCGCTCCCCACTCAGGCCGCAGGTGATGCCGGCGATACACAGCTCAAGACCGGAGCAAGCAACTCTCTTTTGTCAATGCTTGACAAGCTGAGCAACAAGTCGTCTAATGCTAAAAAGGGGCCAAGGTCGAGCCCCCAGGAGGGCCACCATCAACCTCTGGCCCAACAACACGGGAATCAGTCGAGCCGTGGAAACAACCAGGAAGGACCGCAG------------CACCAGGCCAAAGCTGCCCCTGGAAGCCGGGGCACAGACGTGAGCACAGCATATCATGGACAATGGAAGGAGTCACAACTATCAGCTGGTGCAACCCCTCATGCTCTCCGATCAAGGCAGAGCCAAGACAATACCCTTGTATCTGCGGATCATGTCCAGCCACCTGTAGACTTTGTGCAAGCGATGATGTCTATGATGGAGGCGATATCACAGAGAGTAAGTAAGGTTGACTATCAGCTAGATCTTGTCTTGAAACAGACATCCTCCATCCCTATGATGCGGTCCGAAATCCAACAGCTGAAAACATCTGTTGCAGTCATGGAAGCCAACTTGGGAATGATGAAGATTCTGGATCCCGGTTGTGCCAACATTTCATCTCTGAGTGATCTACGGGCAGTTGCCCGAGCTCACCCGGTTTTAGTTTCAGGCCCTGGAGACCCATCTCCCTATGTGATACAAGGAGGCGAAATGGCACTTAATAAACTTTCGCAACCAGTGCCACATCCATCTGAATTGATTAAACCCGCCACTGCATGCGGGCCTGATATAGGAGTGGAGAGGGACACTGTCCGTGCATTGATCATGTCACGCCCAATGCACCCGAGTTCTTCAACCAAGCTCCTAAGCAAGTTAGATGCAGCCGGGTCGATCGAGGAAATCAGGAAAATCAAGCGCCTTGCTCTAAATGGC
>AEV40796
------ATGGCCACCTTTACAGATGCGGAGATAGATGATATCCTTGAGACCAGTGGGACTGTCATTGACAGCATAATCACGGCCCAGGGCAAACCAGCTGAGACTGTCGGAAGGAGCGCAACCCCACAGGGCAAGACCAAGGCTCTGAGCACAGCATGGGAGAAGCAGGGGGGCATCCAGCCACATGCCGGCCAGGATGTTCCTGACCAACAAGACAGAGCGGACAAACAGCCGTCCACACCTGAGCAGGCTACCTTACACAACAACCCGCCAGTCACACCTACCGGACCGCCTCCCACCCAGACCACAAGCGAGACAGGCGACGCGCAGCTCAAGACCGGAGCGAGCAGTTCCCTTCTGTCTATGCTTGACAAGCTGAGCAATAAATCGTCCAATGCTAAAAAGGGCCCATGGTCAGGTCCCCAAGAAGGGCACCACCAACCTCAGGCACAGCAACATGGGGACCAGCCGAGCCAAGGAAGCAACCAGGAAAGACCGCAG------------TATCAAGCCAAGGCTGTCCCTGGGAGCCGGGGCATAGACGCGAACACAGCATATCATGGACAACGGAAGGAGTCACAACCATCAGCTGGTGCAACCCCTCATGTGCCCCAGTCAGGGCAGAGCCAAGACAATACCCCTGCACCTGTGGATCGTGTCCAGCTACCTGTCGACTTTGTGCAGGCGATGATGTCTATGATGGAGGCATTATCACAGAAGGTAAGTAAAGTTGATCATCAGCTAGACTTAGTCTTGAAACAGACATCTTCCATTCCTATGATGCGGTCCGAAATACAACAGCTCAAAACATCTGTTGCGATCATGGAAGCCAACTTAGGCATGATGAAAATTCTGGACCCTGGCTGTGCTAACGTTTCATCCTTAAGTGATCTCCGAGCAGTAGCCCGATCCCACCCTGTCCTAGTTTCAGGCCCCGGGGACCCGTCTCCTTACGTGACACAAGGGGGTGAAATGACGCTCAATAAACTCTCACAACCGGTACAACATCCTTCTGAACTAATTAAGTCTGCCACTGCAAGCGGGCCTGACATGGGAGTGGAAAAAGACACTGTCCGTGCATTAATCACCTCGCGCCCGATGCATCCAAGCTCTTCAGCTAAGCTCCTAAGCAAGCTAGATGCAGCCAAGTCAATTGAGGAGATCAGGAAGATCAAACGCCTTGCGCTGAATGGT
>AEV40790
------ATGGCCACTTTTACAGACGCGGAGATAGATGATATACTTGAGACCAGTGGGACTGTCATTGACAGCATAATAACGGCCCAGGGCAAACCAGCCGAGACCGTCGGAAGGAGTGCAATCCCGCAAGGCAAGACCAAGGCTCTGAGCACAGCATGGGAGAAGCACGGGGGCGCCCAGCCACACGACGGCCAGGACACTCCCGACCAACAGGACAGAACGGACAAACAGCCATCCGCACCTGAGCAGGCGACCCCACACAACAACCCGCCAGCTACACCCACCGAACTGCCCCCCACCCAGGCCGCAAGCGAGACCGGCGACACACAGCTCAAGACCGGGGCAAGCAATTCCCTCCTGTCCATGCTTGACAAGCTGAGCAATAAATCGTCCAATGCTAAAAAGGGCCCACGGTCAGGTCCCCAAGAAGGGCACCACCAGCCTTTGGCTCGACAACAAGGGAGCCAGCCGAGCCATGGAAGCAACCAGGAAAGACCGCAG------------CACCAGCCCAAGGCCGTCCCTGGAAGCCAGGGCACAGACGTGAACACAGCATATCATGGACAACGGAAGGAGTCACAACCATCAGCTGGTGCAACCCCTCGTGTGCCCCCGTCCGGGCAGAGCCAAGACAATACTCCTGTACCTGCGGATCGTGTCCAGCTACCTGCCGACTTTGTGCAGGTGATGATGTCTATGATGGAGGCATTATCACAGAAGGTAAGTAAAGTTGATCATCAGCTAGACCTAGTCTCGAAACAGACATCCTCCATTCCTATGATGCGATCCGAAATCCAACAGCTCAAAACATCTGTTGCAATCATGGAGGCCAATTTAGGCATGATGAAAATTCTAGACCCTGGTTGTGCCAACGTTTCATCCTTAAGTGATCTCCGAGCAGTAGCCCGATCCCACCCAGTCTTAGTTTCAGGCCCCGGAGACCCATCTCCTTATGTGACGCAAGGGGGCGAAATGGCGCTCAATAAACTCTCGCAGCCGGTACAGCATCCTTCTGAGCTAATTAAGTCTGCCGCTGCAAGCGGGCCAGACATGGGAGTAGAGAAGGACACTGTCCGTGCATTAATCACCTCGCGTCCGATGCATCCAAGCTCCTCAGCTAAGCTCCTGAGCAAGTTAGATGCAGCCAAGTCAATTGAAGAGATCAGGAAGATCAAACGCCTTGCGCTGAATGGT
>ABG29398
------ATGGCTACCTTTACAGATGCAGAGATAGATGACATATTAGAGACCAGTGGGACTGTCATTGACAGCATAATTACGGCCCAGGGCAAATCAGCCGAGACCGTCGGAAGAAGCGCGATCCCGCAGGGCAAGACCAAAGCTCTAAGCACAGCATGGGAGAAGCACGGGAGTGTCCAGCCACACACCAGTCAGGACGCCCCTGACCAACAAGACAGAACAGAAAAACAGCCATCCACACCTGAGCAGGCGACTCCACACAACAACCCGCCGATCACATCCACTGAACCGCCTCCCACTCAGGCCGCAAGCGAGACCAGCGACACACAGCTCAAGACCGGAGCAAGCAACTCCCTTCTGTCCATGCTCGACAAATTGAGCAATAAATCGTCTAATGCTAAAAAGGGCCCATGGTCGGGTCCCCAAGAAGGGCATCACCAACCTCCGGCCCAACAACACGGGAACCAGCCGAGCTATGGAAGCAACCAGGGAAGACTGCAG------------CACCAGGCCAAGGCCGTCCCTGGAAACCGGGGCATAGACGAGAACACAGCATATCATGGACAACGGAAGGAGTCACAACCATCAGCTGGTGCAACCCCTCATGCGCCCCAGTCAGGGCAGAGCCAAGACAATACTCCTGTACCTGTGGATCGTGTCCAGCTACCTGCCGACTTTGCGCAGGCGATGATGTCTATGATGGAGGCATTATCACAGAAGGTAAGTAAAATTGATCATCAGCTGGACCTAGTCTTGAAACAGACATCCTCTATGCCTATGATGCGATCTGAAATCCAACAGCTCAAGACATCTGTTGCGATCATGGAAGCTAACTTAGGCATGATGAAAATTCTGGACCCTGGTTGTGCCAACGTTTCATCCTTAAGTGATCTCCGGGCAGTAGCCCGATCCCACCCAGTCCTAGTTTCAGGCCCCGGAGACCCATCTCCTTATGTGACACAAGGGGGTGAAATGACGCTCAATAAACTCTCACAACCGGTGCAGCATCCCTCTGAATTGATTAAGTCTGCCACTGCAAGCGGGCCTGACATGGGAGTGGAGAAGGACACTATCCGCGCATTAATCACCTCACGCCCGATGCATCCAAGCTCCTCGGCTAAGCTCCTGAGCAAGCTAGATGCAGCCAAGTCAATTGAAGAGATCAGGAAGATCAAGCGCCTTGCGCTGAATGGT
>AEX55107
------ATGGCCACCTTTACAGATGCAGAGATCGACGAGCTATTTGAGACAAGTGGAACTGTCATTGACAACATAATTACAGCCCAGGGTAAACCAGCAGAGACTGTTGGAAGGAGTGCAATCCCACAAGGCAAGACCAAGGTGCTGAGCGCAGCATGGGAGAAGCATGGGAGCATCCAGCCACCGGCCAGTCAAGACAACCCCGATCGACAGGACAGATCTGACAAACAACCATCCACACCCGAGCAAACGACCCCGCATGACAGCCCGCCGGCCACATCCGCCGACCAGCCCCCCACCCAGGCCACAGACGAAGCCGTCGACACACAGTTCAGGACCGGAGCAAGCAACTCTCTGCTGTTGATGCTTGACAAGCTCAGCAATAAATCGTCCAATGCTAAAAAGGGCCCAAGGACGGGCCCCCAAGAAGGACACCACCAACCTCCTGCCCAACAACACGGGAATCCGCCCAGCCATGGAAGCAACCAGGAAAGACCGCAG------------CACCAGGCCAAGGCCACCTCTGGAAGCCTGGGCACAGACGCGAGCACAGCATATCATGGACAACGGAAGGGGTCACAACCATCAGCTGGTGCAACCCCTCATGTGCCCCAGTTAGGGCAGAGCCAAGACAATACTCCTGCACTTGTGGATCATGTCCAGCTACCTGTCGACTTTGTGCAGGCGATGATGTCTACGATGGAGGCATTATCACAGAAGGTAGGTAAAGTCGACTATCAGCTGGACCTAGTCCTGAAACAGACATCCTCTATCCCTATGATGCGATCTGAAATCCAACAGCTTAAAACATCTGTTGCGATCATGGAAGCCAACTTAGGCATGATGAAAATTCTGGACCCTGGTTGTGCTAACGTTTCATCCTTGAGTGATCTCCGGGCAGTAGCTCGATTCCACCCAGTTTTAATTTCGGGCCCCGGAGACCCATCCCCTTACGTGACACAAGGGGGCGAAATGGCGCTCAATAAACTCTCACAACCGGTACAGCATCCCTCGGATCTAGTTAAACCTGCCACTGCAAACGGGCCTGATATGGGGGTAGAGAAGGACACTGTCCGTGCATTAATTACCTCGCGCCCGATGCATCCAAGCTCCTCTGCTAGGCTCCTGAGCAAGCTAGATGCAGCCAGGTCAATTGAAGAGATCAGGAAGATCAAACGCCTTGCGCTGAATGGT
>AEW24471
------ATGGCTACTTTTACAGATGCGGAGATAGATGACATATTTGAGACCAGTGGGACTGTCATTGATAGCATAATTACGGCCCAGGGCAAATCAGCTGAGACCGTCGGAAGAAGCGCGATCCCGCAGGGCAAGACCAAAGGTCCAAGCACAGCATGGGAGAAACACGGGAGTGTCCAGCTACACGCCAGTCAGGACGCCCCTGACCAACAAGACAGAACAGAAAAACAGCCATCCACACCTGAGCAGGCGACTCCACACAACAACCCGCCGATCACATCCACTGAACCGCCCCCCACTCAGGCCGCAAGCGAGACCAGCGACACACAGCTCAAAACCGGAGCAAGCAACTCCCTTCTGTCCATGCTCGACAAATTGAGCAATAAATCGTCTAATGCTAAAAAGGGCCCATGGTCGGGTCCCCAAGAAGGGCATCACCAATCTCCGGCCCAACAACACGGGAACCAGCCGAGCCATGGAAGCAACCAGGGAAGACCACAG------------CACCAGGCCAAGGCCGTCCCTGGAAACCGGGGCATAGACGAGAACACAGCATATCATGGACAACGGAAGGAGTCACAACCATCAGCTGGTGCAACCCCTCATGCGCCCCAGTCAGGGCAGAGCCAAGACAATATTCCTGTACCTGTGGATCGTGTCCAGCTACCTGCCGACTTTGCGCAGGCGATGATGTCTATGATGGAGGCATTATCTCAGAAGGTAAGTAAAGTTGATCATCAGCTGGACCTAGTCTTGAAACAGACATCCTCTATTCCTATGATGCGATCTGAAATCCAACAGCTCAAGACATCTGTTGCGATCATGGAAGCTAACTTAGGCATGATGAAAATTCTGGACCCTGGTTGTGCCAACGTTTCATCCTTAAGTGATCTCCGGGCAGTAGCCCGATCCCACCCAGTCCTAGTTTCAGGCCCCGGAGACCCATCTCCTTACGTGACACAAGAGGGTGAAATGACGCTCAATAAACTCTCACAACCAGTGCAGCACCCTTCTGAATTGATTAAGTCTGCCACCGCAAGCGGGCCCGACATGGGAGTGGAGAAGGACACTGTCCGCGCATTAATCACCTCACGCCCGATGCATCCAAGCTCCTCGGCTAAGCTCCTGAGCAAGCTAGATGCAGCCAAGTCAATTGAGGAGATCAGGAAGATCAAACGCCTTGCGCTGAATGGT
>AGL09070
------ATGGCTACTTTTACAGATGCGGAGATAGATGACATATTTGAGACCAGTGGGACTGTCATTGACAGCATAATTACGGCCCAGGGCAAATCAGCTGAGACCGTCGGAAGAAGCGCGATCCCGCAGGGCAAGACCAAAGCTCTAAGCACAGCATGGGAGAAGCACGGGAGTGTCCAGCCACACGCCAGTCAGGACGCCCCTGACCAACAAGACAGAACAGAAAAACAGCCATCCACACCTGAGCAGGCGACTCCACACAACAACCCGCCGATCACATCCACTGAACCGCCCCCCACTCAGGCCGCAAGCGAGACCAGCGACACACAGCTCAAGACCGGAGCAAGCAACTCCCTTCTGTCCATGCTCGACAAATTGAGCAATAAATCGTCTAATGCTAAAAAGGGCCCATGGTCGGGTCCCCAAGAAGGGCATCACCAATCTCCGGCCCAACAACACGGGAACCAGCCGAGCCATGGAAGCAACCAGGGAAGACCACAG------------CACCAGGCCAAGGCCGTCCCTGGAAACCGGGGCATAGACGAGAACACAGCATATCATGGACAACGGAAGGAGTCACAACCATCAGCTGGTGCAACCCCTCATGCGCCCCAGTCAGGGCAGAGCCAAGACAATATTCCTGTACCTGTGGATCGTGTCCAGCTACCTGCCGACTTTGCGCAGGCGATGATGTCTATGATGGAGGCATTATCACAGAAGGTAAGTAAAGTTGATCATCAGCTGGACCTAGTCTTGAAACAGACATCCTCTATTCCTATGATGCGATCTGAAATCCAACAGCTCAAGACATCTGTTGCGATCATGGAAGCTAACTTAGGCATGATGAAAATTCTGGACCCTGGTTGTGCCAACGTTTCATCCTTAAGTGATCTCCGGGCAGTAGCCCGATCCCACCCAGTCCTAGTTTCAGGCCCCGGAGACCCATCTCCTTACGTGACACAAGGGGGTGAAATGACGCTCAATAAACTCTCACAACCAGTGCAGCACCCTTCTGAATTGATTAAGTCTGCCACTGCAAGCGGGCCTGACATGGGAGTGGAGAAGGACACTGTCCGCGCATTAATCACCTCACGCCCGATGCATCCAAGCTCCTCGGCTAAGCTCCTGAGCAAGCTAGATGCAGCCAGGTCAATTGAAGAGATCAGGAAGATCAAACGCCTTGCGCTGAATGGT
>ABZ80387
------ATGGCCACCTTTACAGATGCAGATATCGACGAGCTATTTGAGACAAGTGGAACTGTCATTGACAACATAATTACAGCCCAGGGTAAACCAGCAGAGACTGTTGGAAGGAGTGCAATCCCACAAGGCAAGACCAAGGTGCTGAGCGCAGCATGGGAGAAGCATGGGAGCATCCAGCCACCGGCCAGTCAAGACAACCCCGATCGACAGGACAGATCTGACAAACAACCATCCACACCCGAGCAAACGACCCCGCATGACAGCCCGCCGGCCACATCCGCTGACCAGCCCCCCACCCAGGCCACAGACGAAGCCGTCGACACACAGCTCAGGACCGGAGCAAGCAACTCTCTGCTGTTGATGCTTGACAAGCTCAGCAATAAATCGTCCAATGCTAAAAAGGGCCCATGGTCGAGCCCCCAAGAGGGGAATCACCAACGTCCGACTCAACAGCAGGGGAGTCAACCCAGTCGCGGAAACAGCCAGGAAAGACTGCAG------------AACCAAGTCAAGGCCGCCCCTGGAAACCAGGGCACAGACGTGAACACAGCATATCATGGACAATGGGAGGAGTCACAACTATCAGCTGGTGCAACCCCTCATGCTCTCCGATCAAGGCAGAGCCAAGACAATACCCTTGTATCTGCGGATCATGTCCAGCCACCTGTAGACTTTGTGCAAGCGATGATGTCTATGATGGAGGCGATATCACAGAGAGTAAGTAAGGTTGACTATCAGCTAGATCTTGTCTTGAAACAGACATCCTCCATCCCTATGATGCGGTCCGAAATCCAACAGCTGAAAACATCTGTTGCAGTCATGGAAGCCAACTTGGGAATGATGAAGATTCTGGATCCCGGTTGTGCCAACATTTCATCTCTGAGTGATCTACGGGCAGTTGCCCGATCTCACCCGGTTTTAGTTTCAGGCCCTGGAGACCCATCTCCCTATGTGATACAAGGAGGCGAAATGGCACTTAATAAACTTTCGCAACCAGTGCCACATCCATCTGAATTGATTAAACCCGCCACTGCATGCGGGCCTGATATAGGAGTGGAGAGGGACACTGTCCGTGCATTGATCATGTCACGCCCAATGCACCCGAGTTCTTCAGCCAAGCTCCTAAGCAAGTTAGATGCAGCCGGGTCGATCGAGGAAATCAGGAAAATCAAGCGCCTTGCTCTAAATGGC
>AGL09076
------ATGGCTACTTTTACAGATGCGGAGATAGATGACATATTTGAGACCAGTGGGGCTGTCATTGACAGCATAATTACGGCCCAGGGCAAATCAGCTGAGACCGTCGGAAGAAGCGCGATCCCGCAGGGCAAGACCAAAGCTCTAAGCACAGCATGGGAGAAGCACGGGAGTGCCCAGCCACATGCCAGTCAGGACGCCCCCGACCAACAAGACAGAACAGAAAAACAGCCATCCACACCTGAGCAGGCGACCCCACACAACAACCCGCCGATCACATCCACTGAACCGCCCCCCACTCAGGCCGCAAGTGAGACCAGCGACACACAGCTCAAAACCGGAGCAAGCAACTCCCTTCTGTCCATGCTCGACAAATTGAGCAGTAAATCGTCTAATGCTAAAAAGGGCCCATGGTCGGGTCCCCAAGAAGGGCATCACCAATCTCCGGCCCAACAACACGGGAACCAGCCGAGCTATGGAAGCAACCAGGGAAGACCACAG------------CACCAGGCCAAGGCCGTCCCTGGAAACCGGGGCATAGACGAGAACACAGCATATCATGGACAACGGAAGGAGTCACAACCATCAGCTGGTGCAACCCCTCATGCGCCCCAGTCAGGGCAGAGCCAAGACAATATTCCTGCACCTGTGGATCGTGTCCAGCTACCTGCCGACTTTGCGCAGGCGATGATGTCTATGATGGAGGCATTATCACAGAAAGTAAGTAAAGTTGATCATCAGCTGGACCTAGTCTTGAAACAGACATCCTCTATTCCTATGATGCGATCTGAAATCCAACAGCTCAAGACGTCTGTTGCGATCATGGAAGCTAACTTAGGCATGATGAAAATTCTGGACCCTGGTTGTGCCAACGTTTCATCCTTAAGTGATCTCCGGGCAGTAGCCCGATCCCACCCAGTCCTAGTTTCAGGCCCCGGAGACCCATCTCCTTACGTGACACAAGGGGGTGAAATGACGCTCAATAAACTCTCACAACCGGTGCAGCACCCTTCTGAATTGATTAAGTCTGCCACCGCAAGCGGGCCTGACATGGAAGTGGAGAAGGACACTGTCCGCGCATTAATCACCTCACGCCCGATGCATCCAAGCTCCTCGGCTAAGCTCCTGAGCAAGCTAGATGCAGCCAGGTCAATTGAAGAGATCAGGAAGATCAAACGCCTTGCGCTGAATGGT
>ADZ96695
------ATGGCCACTTTCACGGATGCGGAGATAGATGACATATTTGAGACCAGTGGGACTGTCATTGACAGCATAATTACGGCCCAGGGTAAATCTGCTGAGACCGTCGGAAGGAGCGCAATCCCGCAAGGCAAGACCAAAGCCCCGAGCACAGCATGGGAGAAGCACGGGAGCGTCCAGCCACACGCCAACCAGGACACTCCTGACCAACAAGACAGAACAGAAAAACAGCCATCCACATCTGAGCAGGCGACCCCACACAACAACCCGCCGGTCACACCCACCGAACCGCCCCCCACCCAGGCCGCAAGCGAGACCAACGACACACAGCTCAAGACCGGAGCAAGCAACTCCCTTCTGTCCATGCTCGACAAGCTGAGCAATAAATCGTCCAATGCTAAAAAGGGCTCATGGTCGGGCCCCCAAGAAGGGCATCACCAACTTCCGGGCCAACAACACGGGATCCAGCCGAGCCATGGAAGCAACCAGGGAAGACCGCAG------------CACCAAGCCAAGGCCGTCCCTGGAAGCCGGGGCACAGACGAGAACACAGCATATCATGGACAATGGAAGGAGTCACAACTATCAGCTGGTGCAACCCCTCATGTGCCCCAGTCAGGGCAGAGCCAAGACAATACTCTTGTACCTGTGGATCGTGTCCAGCTACCTGCCGACTTTGTGCAGGCGATGATGTCTATGATGGAAGCATTATCACAGAAGGTAAGTAAAGTTGATCATCAGCTAGACCTAGTCTTGAAACAGACATCCTCCATTCCTATGATGCGATCTGAAATCCAACAGCTAAAAACATCTGTTGCGATCATGGAAGCCAACTTAGGTATGATGAAAATTCTGGACCCTGGTTGTGCTAACGTTTCATCCTTAAGTGATCTCCGGGCAATAGCCCGATCCCACCCAGTCCTAGTTTCAGGCCCCGGAGACCCATCTCCTTACGTGACACAAGGGGGTGAAATGACGCTCAATAAACTCTCGCAACCGGTACAGCACCCTTCTGAACTAATTAAGTCTGCCACTGCAAGCGGGCCTGACATGGGAGTGGAGAAGGATACTGTTCGTGCCTTAATCACCTCGCGCCCGATGCATCCAAGCTCCTCGGCTAAGCTCTTGATCAAGCTAGATGCTGCCAGGTCAATTGAAGAGATCAGGAAGATCAAACGCCTTGCGCTGAATGGT
>ABG29392
------ATGGCCCACTTTACAGATGCAGAGATAGATGACATATTTGAGACCAGTGGGACTGTCATTGACAGTATAATTACGGCCCAGGGCAAATCAGCTGAGACCGTCGGAAGAAGCGCGATCCCGCAGGGCAAGACCAAAGCTCTAAGCACAGCATGGGAGAAGCACGGGAGTGTCCAGCCACACACCAATCAGGACGCCCCTGACCAACAAGACAGAACAGAAAAACAGCCATCCACACCTGAGCAGGCGACTCCACACAACAACCCGCCGATCACATCCACTGAACCGCCTCCCACTCAGGCCGCAAGCGAGACCAGCGACACACAGCTCAAGACCGGAGCAAGCAACTCCCTTCTGTCCATGCTCGACAAACTGAGCAATAAATCGTCCAATGCTAAAAAGGGCCCGTGGTCGGGTCCTCAAGAAGGGCATCACCAACCTCCGACCCAACAACACGGGAACCAGCCGAGCTATGGAAGCAACCAGGGAAGACCGCAG------------CACCAGGCCAAGGCCGTCCCTGGAAACCGGGGCACAGACGAGAACACAGCATATCATGGACAACGGAAGGAGTCACAACCATCAGCTGGTGCAACCCCTCATGCGCCCCAATCAGGGCAGAGCCAAGACAATACTCCTGTACCTGTGGATCGTGTCCAGCTACCTGCCGACTTTGCGCAGGCGATGATGTCTATGATGGAGGCATTATCACAGAAGGTAAGTAAAGTTGATCATCAGCTGGACCTAGTCTTGAAACAGACATCCTCCATTCCTATGATGCGATCTGAAATCCAACAGCTCAAGACATCTGTTGCGATCATGGAAGCTAACTTAGGCATGATGAAAATTCTGGACCCTGGTTGTGCTAACGTTTCATCCTTAAGTGATCTCCGGGCAGTAGCCCGATCCCACCCAGTCCTAGTTTCAGGCCCCGGAGACCCATCTCCTTACGTGACACAAGGGGGTGAAATGACGCTCAATAAACTCTCACAACCGGTGCAGCACCCCTCTGAATTGATTAAGTCTGCCACTGCAAGCGGGCCTGACATGGGAGTGGAGAAGGACACTGTCCGCGCATTGATCACCTCGCGCCCGATGCATCCAAGCTCCTCGGCTAAGCTCCTGAGCAAGCTAGATGCAGCCAGGTCAATTGAAGAGATCAGGAAGATCAAGCGCCTTGCGCTGAATGGT
>AGL09172
------ATGGCTACCTTTACAGATGCGGAGATAGATGACATATTTGAGACCAGTGGGACTGTCATTGATAGCATAATTACGGCCCAGGGCAAATCAGCTGAGACCGTCGGAAGAAGCGCGATCCCGCAGGGCAAGACCAAAGCTCTAAGCACAGTATGGGAGAAGCACGGGAGTGCCCAGCCACACGCCAGTCAGGACGTCCCCGACCAACAAGACAGAACAGAAAAACAGCCATCCACACCTGAGCAGGCGACCCCACACAACAACCCGCCGACCACACCCACCGAACCGCCCTCCACCCAGGCCGCAAGCGAGACCAGCGACACACAGCTCAAAACCGGAGCAAGCAACTCCCTTCTGTCCATGCTCGACAAATTGAGCAATAAATCGTCCAATGCTAAAAAGGGCCCATGGTCGGGTCCCCAAGAAGGGCATCACCAATCTCCGGCCCAACAACACGGGAACCAGCCGAGCCATGGAAGCAACCAGGGAAGACCACAG------------CACCAGGCCAAGGCCGTCCCTGGAAACCGGGGCATAGACGAGAACACAGCATATCATGGACAACGGAAGGAGTCACAACCATCAGCTGGTGCAACCCCTCATGCGCCCCAGTCAGGGCAGAGCCAAGACAATATTCCTGTACCTGTGGATCGTGTCCAGCTACCTGCCGACTTTGCGCAGGCGATGATGTCTATGATGGAGGCATTATCTCAGAAGGTAAGTAAAGTTGATCATCAGCTGGACCTGGTCTTGAAACAGACATCCTCTATTCCTATGATGCGATCTGAAATCCAACAGCTCAAGACATCTGTTGCGATCATGGAAGCTAACTTAGGCATGATGAAAATTCTGGACCCTGGTTGTGCCAACGTTTCATCTTTAAGTGATCTCCGGGCAGTAGCCCGATCCCACCCAGTCCTAGTTTCGGGCCCCGGAGACCCATCTCCTTACGTGACACAAGAGGGTGAAATGACGCTCAATAAACTCTCACAACCAGTGCAGCACCCTTCTGAATTGATTAAGTCTGCCACCGCAAACGGGCCTGACATGGGAGTGGAGAAGGACACTGTCCGCGCATTAATCACCTCACGCCCGATGCATCCAAGCTCCTCGGCTAAGCTCCTGAGCAAGCTAGATGCAGCCAAGTCAATTGAAGAGATCAGGAAGATCAAGCGCCTTGCGCTGAATGGT
>AGL09142
------ATGGCTACTTTTACAGATGCGGAGATAGATGACATATTTGAGACCAGTGGGACTGTCATTGATAGCATAATTACGGCCCAGGGCAAATCAGCTGAGACCGTCGGAAGAAGCGCGATCCCGCAGGGCAAGACCAAAGGTCTAAGCACAGCATGGGAGAAGCACGGGAGTGTCCAGCCACACGCCAGTCAGGACGCCCCTGACCAACCAGACAGAACAGAAAAACAGCCATCCACACCTGAGCAGGCGACTCCACACAACAACCCGCCGATCACATCCACTGAACCGCCCCCCACTCAGGCCGCAAGCGAGACCAGCGACACACAGCTCAAAACCGGAGCAAGCAACTCCCTTCTGTCCATGCTCGACAAATTGAGCAATAAATCGTCTAATGCTAAAAAGGGCCCATGGTCGAGTCCCCAAGAAGGGCATCACCAATCTCCGGCCCAACAACACGGGAACCAGCCGAGCCATGGAAGCAACCAGGGAAGACCACAG------------CACCAGGCCAAGGCCGTCCCTGGAAACCGGGGCATAGACGAGAACACAGCATATCATGGACAACGGAAGGAGTCACAACCATCAGCTGGTGCAACCCCTCATGCGCCCCAGTCAGGGCAGAGCCAAGACAATATTCCTGTACCTGTGGATCGTGTCCAGCTACCTGCCGACTTTGCGCAGGCGATGATGTCTATGATGGAGGCATTATCTCAGAAGGTAAGTAAAGTTGATCATCAGCTGGACCTAGTCTTGAAACAGACATCCTCTATTCCTATGATGCGATCTGAAATCCAACAGCTCAAGACATCTGTTGCGATCATGGAAGCTAACTTAGGCATGATGAAAATTCTGGACCCTGGTTGTGCCAACGTTTCATCCTTAAGTGATCTCCGGGCAGTAGCCCGATCCCACCCAGTCCTAGTTTCAGGCCCCGGAGACCCATCTCCTTACGTGACACAAGAAGGTGAAATGACGCTCAATAAACTCTCACAACCAGCGCAGCACCCTTCTGAATTGATTAAGTCTGCCACCGCAAGCGGGCCTGACATGGGAGTGGAGAAGGACACTGTCCGCGCATTAATCACCTCACGCCCGATGCATCCAAGCTCCTCGGCTAAGCTCCTGAGCAAGCTAGATGCAGCCAAGTCAATTGAAGAGATCAGGAAGATCAAACGCCTTGCGCTGAATGGT
>AGL44385
------ATGGCCACTTTTACAGATGCAGAGATAGACGATATATTTGAGACCAGTGGGACTGTTATTGACAGCATAATTACGGCCCAGGGTAAATCAGCAGAGGCCGTCGGAAGGAGCGCAATCCCACAAGGCAAGACCAAAGCTCTGAGCACAGCATGGGAGAAGCATGGGAGCGTCCAGCCACACGCCAGCCAGGACACCCCCGACCAACAAGCCAGATCAGACAAACAGTCATCCACACCTGAGCAGGCGACCTTACACAACAACCCGCCGGCCACATCCACCGAACCGCCCCCCACTCAGGCCGCAGGCGAAGCCGGCGACACACAGCTCAAGACCGGAGCAAGCAACTCTCTTCTGTCCATGCTTGACAAGCTGAGCAATAAATCGTCCAATGCTAAAAAGGGCCCAAGGACGGGTCCCCAAGAAGGACACCACCAACCTCCGGCCCAACAACACGGGAACCAGCCGAGCCATGGAAGCAACCAGGAAAGACCGCAG------------CACCAGGCCAAGGCCGTCCTTGGAAGCCGGGGCACAGACGCGAACACAGCATATCATGGACAACGGAAGGAGTCACAACCATCAGCTGGTGCAACCCCTCATGCGCCCCAGTCAGGGCAGAGCCAAGACAATACTCCTGCACCTGTGGATCATGCCCAGCTACCTGTCGACTTTGTGCAGGCGATGATGTCTATGATGGAGGCATTATCGCAAAAGGTAAGTAAAGTTGACTATCAGCTAGACCTAGTCTTGAAACAGACATCCTCCATCCCCATGATGCGATCTGAAATCCAACAGCTTAAAACATCTGTTGCGATCATGGAAGCCAACTTAGGCATGATGAAAATTCTGGACCCTGGTTGTGCTAACGTTTCATCCTTAAGTGATCTCCGGGCAGTAGCCCGATCCCACCCAGTTTTAATTTCAGGCCCTGGAGACCCATCTCCTTACGTGACACAAGGGGGCGAAATGACGCTCAATAAACTCTCGCAACCGGTACAGCACCCTTCTGAGCTAATTAAATCTGCCACTGCAAGCGGGCCTGACATGGGAGTGGAGAAGGACACTGTCCGTGCATTAATCACCTCGCGCCCGATGCATCCAAGCTCCTCAGCTAAGCTCCTGAGCAAGCTGGATGCAGCCAGGTCGATTGAAGAGATCAGGAAGATCAAACGCCTTGCGCTGAATGGT
>AFS50115
------ATGGCCACCTTTACAGATGCGGAAATCGACGAGCTATTTGAAACCAGTGGAACTGTCATTGACAGCATAATTACGGCCCAGGGGAAACCAGTAGAGACTGTTGGAAGGAGTGCAATCCCACAAGGCAAAACCAAGGCGCTGAGCGCAGCATGGGAGAAGCACGGGAGTATCCAGCCACCAGCCAGCCAAGACACCCCCGATCGACCAGACAAATCAGACAAACAACCGTCTGTACCCGAGCAAATGGCTCCACACGACAGCTCGCCAGCCACATCCACTGACCAGCTCCCCACCCAGGCTGCGGACGAAGCCGGCGACACACAACTCAAGACCGGAGCGAGCAACTCCTTGCTGTCCATGCTTGATAAGCTCAGCAATAAGTCGTCCAATGCTAAAAAGGGCCCTTGGTCGAGCCCCCAGGAAGGGCATCATCAACGTCCGCCGCAACAGCAGGGGAGCCAACCAAGCCGCGGAAACAGCCAAGAGAGACCGCAG------------AACCAGGTCAAGGCCGCCCCTGGAAACCAGGGCACAGACGCGAACACAGCATATCATGGACAATGGGAGGAGTCACAACTATCAGCTGGTGCAACCCATCATGCTCTCCGATCAGGGCAGAGCCAAGACAATACTCCTGCAACTGTGGATCATGTCCAGCTACCTGTCGACTTTGTGCAAGCGATGATGTCTATGATGGAGGCGATATCACAGAGGGTAAGTAAAGTTGACTACCAGTTGGACCTTATCCTAAAACAGACATCTTCCATCCCCATGATGCGGTCTGAAATCCAGCAGCTGAAAACATCCGTTGCGGTCATGGAAGCCAATTTGGGCATGATGAAGATTCTGGATCCTGGTTGTGCCAATGTTTCATCTCTAAGTGATCTACGGGCGGTCGCCCGATCCCACCCAGTTTTAGTTTCTGGCCCCGGAGACCCATCTCCTTATGTGACTCAAGGAGGTGAAATGGCGCTTAATAAACTCTCGCAACCGGTGCAACATCCCTCTGAGTTGGTTAAACCTGCCATGGCAGGCGGGCCCGACATAGGAGTGGAGAGAGACACCGTCCGTGCATTGATCATGTCACGCCCTATGCATCCGAGCTCCTCAGCTAAGCTCCTGAGCAAGCTGGATGCAGCTGGATCGATTGAAGAGATCAGGAAAATCAAGCGCCTTGCACTGAATGGC
>ACT22817
------ATGGCCACCTTTACTGATGCAGAGATCGACGAGCTATTTGAGACCAGTGGAACTGTCATTGACAGCATAATCACAGCCCAGGGCAAGCCGGTAGAGACTGTTGGAAGGAGTGCAATCCCACAAGGCAAAACCAAAGCGTTGAGCGCAGCATGGGAGAAGCATGGGAGCATCCAGTCACCGGCTAGCCAAGACAATCCTGATCAACAGGACAGATCCGATAAACAACCGTCCACACCTGAGCATGCGACTCTGCATGACGGCCCGCCAACCACATCTGCAGATCAGCCTCCCACTCAGGCTGCAGACGAGGCCAGCGACACACAGCTCAAGACCGGAGCAAGCAACTCCCTGCTATCGATGCTGGACAAGCTCAGCAATAAGTCATCCAATGCTAAAAAGGGCCCATGGTCAAGCCCCCAAGAGGGGAATCATCATCGTCCGACTCAACAGCAGGGGAATCAACCCAGTCGCGGAAACAGTCAGGAGAGACCGCAG------------AACCAGGCCAAGGCCGCCCCTGGAAACCAGGGCACAGACGTGAACATAGTATATCATGGACAACGGGAGGAGTCACAACCATCAGCTGGTGCAACCCTTCATGCTCTCCGATCAGGGCAGAGCCAAGACAATACTCCTGCACCTGTGGATCATGTCCAGCTACCTGTCGACTTTGTGCAGGCGATGATGTCTATGATGGAGGCGATATCACAGAGAGTAAGTAAAATTGACTATCAGCTAGACCTTGTCCTGAAACAGACATCATCCATCCCCATGATGCGGTCTGAAGTCCAGCAGTTAAAAACATCTGTTGCGGTCATGGAAGCCAATTTGGGTATGATGAAGATTCTGGACCCCGGTTGTGCTAATGTCTCATCTCTAAGTGACCTACGAGCAGTTGCTCGATCTCATCCAGTTTTAGTTTCAGGCCCCGGAGACCCGTCTCCTTATGTGACTCAAGGAGGTGAAATGGCACTTAATAAACTTTCGCAACCAGTGCAACATCCGTCTGAATTAATTAAACCTGCCATAATAGGCGGGCCTGATATAGGAGTAGAGAAGGATACTGTCCGTGCATTGATCATGTCACGCCCGATGCATCCGAGCTCTTCGGCCAAGCTCTTGAGCAAGCTAGATGCAGCCGGATCGATCGAAGAAATCAGAAAAATCAAGCGCCTTGCACTTAATGGC
>AFQ37836
------ATGGCCACCTTTACAGATGCAGAGATCGACGAGCTATTTGAGACAAGTGGAACTGTCATTGACAACATAATTACAGCCCAGGGTAAACCAGCAGAGACTGTTGGAAGGAGTGCAATCCCACAAGGCAAGACCAAGGTGCTGAGCGCAGCATGGGAGAAGCATGGGAGCATCCAGCCACCGGCCAGTCAAGACAACCCCGATCGACAGGACAGATCTGACAAACAACCATCCACACCCGAGCAAACGACCCCGCATGACAGCCCGCCGGCCACATCCGCCGACCAGCCCCCCACCCAGGCCACAGACGAAGCCGTCGACACACAGCTCAGGACCGGAGCAAGCAACTCTCTGCTGTTGATGCTTGACAAGCTCAGCAATAAATCGTCCAATGCTAAAAAGGGCCCATGGTCGAGCCCCCAAGAGGGGAATCACCAACGTCCGACTCAACAGCAGGGGAGTCAACCCAGTCGCGGAAACAGTCAGGAAAGACCGCAG------------AACCAAGTCAAGGCCGCCCCTGGAAACCAGGGCACAGACGTGAACACAGCATATCATGGACAATGGGAGGAGTCACAACTATCAGCTGGTGCAACCCCTCATGCTCTCCGATCAAGGCAGAGCCAAGACAATACCCTTGTATCTGCGGATCATGTCCAGCCACCTGTAGACTTTGTGCAAGCGATGATGTCTATGATGGAGGCGATATCACAGAGAGTAAGTAAGGTCGACTATCAGCTAGATCTTGTCTTGAAACAGACATCCTCCATCCCTATGATGCGGTCCGAAATCCAACAGCTGAAAACATCTGTTGCAGTCATGGAAGCCAACTTGGGAATGATGAAGATTCTGGATCCCGGTTGTGCCAACATTTCATCTCTGAGTGATCTACGGGCAGTTGCCCGATCTCACCCGGTTTTAGTTTCAGGCCCTGGAGACCCCTCTCCCTATGTGACACAAGGAGGCGAAATGGCACTTAATAAACTTTCGCAACCAGTGCCACATCCATCTGAATTGATTAAACCCGCCACTGCATGCGGGCCTGATATAGGAGTGGAAAAGGACACTGTCCGTGCATTGATCATGTCACGCCCAATGCACCCGAGTTCTTCAGCCAAGCTCCTAAGCAAGTTAGATGCAGCCGGGTCGATCGAGGAAATCAGGAAAATCAAGCGCCTTGCTCTAAATGGC
>ACR14861
------ATGGCCACCTTCACCGATGCTGAGATAGAGGATATATTTGAGACCAGTGGAACTGTCATTGACAGTATAATCACAGCCCAGGGTAGATCAGCAGAGACTGTCGGGAAGAGCGCAATCCCGCAAGGCAAGACAAAGGCCCTGAGCACAGCACGGGAGAAGCACGGGAGCATCCAGCCATCCGCCGGCCAGGACACCCCCAACCAACAAAACAAACCAGACAAACAGCCACCCGCATCCGAGCAGGTGACTCCACACAACGATCCTCTGACCGCACCCAAAGAACCTCTCCCCACTCAGGCTGCAGGTGATGCTGGCGACACACAGCTCAAGACCGGAGCAAGCAACTCTCTTTTGTCAATGCTTGACAAGCTGAGCAACAAATCGTCCAATGCTAAAAAAGGGCCAAGATCGATCCCCCAGGAGAGCCACCATCAACCTCCGGCCCAACAACACGGGAATCAGGCGAGCCGCGGAAACAACCAGGAAGGACCGCAG------------CATCAGGCCAAAGCTGCCCCTGGAAGCCGGGGCACAGACGCGAGCACAGCATATCATGGACAATGGAAGGAGTCACAACTATCAGCTGGTGCAACCCCTCATGTGCTCCAGTCAGGGCGGAGCCAAGACAGTACTCCTGTACCTGTGGAGCATGTCCAACTACCTGTCGACTTTGTGCAGGCGATGATGTCTATGATGGAGGCGTTATCACAGAAGGTAAGTAAAATTGACTATCAGCTAGACCTAGTCTCAAAGCAGACATCCTCTATCCCTATGATGCGATCTGAAATCCAACAGCTTAAAACATCTGTTGCAATCATGGAGGCCAATTTAGGCATGATGAAAATTCTGGACCCTGGTTGTGCCAACATTTCGTCCTTAAGTGATCTACGAGCAGTTGCTCGATCCCATCCAGTTTTAGTTTCGGGCCCCGGAGATCCATCCCTTTACGTGACACAGAGGGGTGAAATGACACTCAATAAACTCTCGCAACCGGTACAGCATCCTTCTGAGTTAATTAAATCTGCCATGGTAAGCGGGCCCGATATGGGAGTGGAGAAGGACACTGTCCGTGCATTAATCACATCGCGCCCGATGCATCCAAGCTCCTCGGCTAAGCTCCTGAGTAAGTTGGACGCGGCCAAGTCGATCGAAGAGATCAGAAAGGTCAAGCGCCTTGCGCTGAATGGT
>AFQ37830
------ATGGCCACCTTTACAGATGCAGAGATCGACGAGCTATTTGAGACAAGTGGAACTGTCATTGACAACATAATTACAGCCCAGGGTAAACCAGCAGAGACTGTTGGAAGGAGTGCAATCCCACAAGGCAAGACCAAGGTGCTGAGCGCAGCATGGGAGAAGCATGGGAGCATCCAGCCACCGGCCAGTCAAGACAACCCCGATCGACAGGACAGATCTGACAAACAACCATCCACACCCGAGCAAACGACCCCGCATGACAGCCCGCCGGCCACATCCGCCGACCAGCCCCCCACCCAGGCCACAGACGAAGCCGTCGACACACAGCTCAGGACCGGAGCAAGCAACTCTCTGCTGTTGATGCTTGACAAGCTCAGCAATAAATCGTCCAATGCTAAAAAGGGCCCATGGTCGAGCCCCCAAGAGGGGAATCACCGACGTCCGACTCAACAGCAGGGGAGTCAACCCAGTCGCGGAAACAGTCAGGAAAGACCGCAG------------AACCAAGTCAAGGCCGCCCCTGGAAACCAGGGCACAGACGTGAACACAGCATATCATGGACAATGGGAGGAGTCACAACTATCAGCTGGTGCAACCCCTCATGCTCTCCGATCAAGGCAGAGCCAAGACAATACCCTTGTATCTGCGGATCATGTCCAGCCACCTGTAGACTTTGTGCAAGCGATGATGTCTATGATGGAGGCGATATCACAGAGAGTAAGTAAGGTCGACTATCAGCTAGATCTTGTCTTGAAACAGACATCCTCCATCTCTATGATGCGGTCCGAAATCCAACAGCTGAAAACATCTGTTGCAGTCATGGAAGCCAACTTGGGAATGATGAAGATTCTGGATCCCGGTTGTGCCAACATTTCATCTCTGAGTGATCTACGGGCAGTTGCCCGATCTCACCCGGTTTTAGTTTCAGGCCCTGGAGACCCCTCTCCCTATGTGACACAAGGAGGCGAAATGGCACTTAATAAACTTTCGCAACCAGTGCCACATCCATCTGAATTGATTAAACCCGCCACTGCATGCGGGCCTGATATAGGAGTGGAAAAGGACACTGTCCGTGCATTGATCATGTCACGCCCAATGCACCCGAGTTCTTCAGCCAAGCTCCTAAGCAAGTTAGATGCAGCCGGGTCGATCGAGGAAATCAGGAAAATCAAGCGCCTTGCTCTAAATGGC
>AGL09148
------ATGGCCACTTTTACAGATGCGGAGATAGATGACATACTTGAGACCAGTGGGACTGTCATTGACAGCATAATTACGGCCCAGGGCAAACCAGCTGAGACCGTTGGAGGAAGCGCGATCCCGCAGGGCAAGACCAAAGCTCTAAGCACAGCATGGGAGAAGCACGGGAGTGTCCAGCCACACGCCAGTCAGGACGTCCCCGACCAACAAGACAGAACAGAAAAACAGCCATCCACACCTGAGCAGGCGACCCCACACAACAGCCCGCCGACCACACCCACCGAACCGCCCTCCACTCAGGCCGCAAGCGAGACCAGCGACACACAGCTCAAAACCGGAGCAAGCAACTCCCTTCTGTCCATGCTCGACAAATTGAGCAATAAATCGTCTAATGCTAAAAAGGGCCCATGGTCGGGTCCCCAAGAAGGGCATCACCAATCTCCGGCCCAACAACACGGGAACCAGCCGAGCCATGGAAGCAACCAGGGAAGACCACAG------------CACCAGGCCAAGGCCGTCCCTGGAAACCGGGGCATAGACGAGAACACAGCATATCATGGACAACGGAAGGAGTCACAACCATCAGCTGGTGCAACCCCTCATGCGCCCCAGTCAGGGCAGAGCCAAGACAATATTCCTGTACCTGTGGATCGTGTCCAGCTACCTGCCGACTTTGCGCAGGCGATGATGTCTATGATGGAGGCATTATCTCAGAAGGTAAGTAAAGTTGATCATCAGCTGGACCTGGTCTTGAAACAGACATCCTCTATTCCTATGATGCGATCTGAAATCCAACAGCTCAAGACATCTGTTGCGATCATGGAAGCTAACTTAGGCATGATGAAAATTCTGGACCCTGGTTGTGCCAACGTTTCATCTTTAAGTGATCTCCGGGCAGTAGCCCGATCCCACCCAGTCCTAGTTTCGGGCCCCGGAGACCCATCTCCTTACGTGACACAAGAGGGTGAAATGACGCTCAATAAACTCTCACAACCAGTGCAGCACCCTTCTGAATTGATTAAGTCTGCCACCGCAAGCGGGCCTGACATGGGAGTGGAGAAGGACACTGTCCGCGCATTAATCACCTCACGCCCGATGCATCCAAGCTCCTCGGCTAAGCTCCTGAGCAAGCTAGATGCAGCCAAGTCAATTGAAGAGATCAGGAAGATCAAGCGCCTTGCGCTGAATGGT
>AEI54966
------ATGGCCACCTTTACAGATGCGGAGATCGACGAGCTATTTGAGACAAGTGGAACTGTCATTGACAACATAATTACAGCCCAAGGTAAACCAGCAGAGACTGTTGGAAGGAGTGCAATCCCACATGGCAAAACCAAGGCGCTGAGCGCAGCATGGGAGAAGCATGGGAGCATCCAGCCACCGGCCAGTCAAGACACCCCTGATCGGCAGGACAGATCTGACAAACAACCATCCACACCCGAGCAAGCGACCCCGCATGACAGCCCGCCGGCCACATCCGCCGACCAGCCCCCCACCCAGGCCACAGACGAAGCCGTCGACACACAGCTCAGGACCGGAGCAAGCAACTCTCTGCTGTTGATGCTTGACAAGCTCAGCAATAAATCGTCCAATGCTAAAAAGGGCCCATGGTCGAGCCCCCAAGAGGGGAACCACCAACGTCCGACTCAACAGCAGGGAAGTCAACCCAGCCGCGGAAACAGTCAGGAAAGACCGCAG------------AACCAAGTCAAGGCCGCCCCTGGAAACCAGGGCACAGACGCGAACACAGCATATCATGGACAATGGGAGGAGTCACAACTATCAGCTGGTGCAACCCCTCATGCTCTCCGATCAAGGCAGAGCCAAGACAATACCCTTGTATCTGCGGATCATGTCCAGCCACCTGTAGACTTTGTGCAAGCGATGATGTCTATGATGGAGGCAATATCACAGAGAGTAAGTAAGGTTGACTATCAGCTAGATCTTGTCTTGAAACAGACATCCTCCATCCCTATGATGCGGTCCGAAATCCAACAGCTGAAAACATCTGTTGCAGTCATGGAAGCCAATTTGGGAATGATGAAGATTCTGGATCCCGGTTGTGCCAACGTTTCATCTCTGAGTGATCTACGGGCAGTTGCCCGATCTCACCCGGTTTTAGTTTCAGGCCCTGGAGACCCATCTCCCTATGTGACTCAAGGAGGCGAAATGGCACTTAATAAACTTTCGCAACCAGTGCCACATCCATCTGAATTGATTAAACCCGCCACTGCATGCGGGCCTGATATAGGAGTGGAAAAGGACACTGTCCGTGCATTGATCATGTCACGCCCAATGCACCCGAGTTCTTCAGCCAAGCTCCTAAGCAAGCTAGATGCAGCCGGGTCGATCGAGGAAATCAGGAAAATCCAGCGCCTTGCACTAAATGGC
>ADD62414
------ATGGCCACCTTTACAGATGCGGAAATCGACGAGCTATTTGAGACCAGCGGAACCGTCATTGACAGCATAATTACGGCCCAGGGGAAACCTGTAGAGACTGTTGGAAGGAGTGCGATCCCACAAGGCAAAACCAAGGCGCTGAGCGCAGCATGGGAGAATCACGGGACCGTCCAGTCTCCGGCCAGCCAAGACAACCCTGATCATCAGGACAGATCAGACAAACGACTGTCCACAGCCGAGCAAGTGAGTCCACATGACAGCCCACCAGCCGCATCCACCGACCAGATCCTCACTCAGGTTGCAGACGAAGCTGGCAACACACAACTAAAGACCGGAGCAAGCAATTCTCTGTTGTCGATGCTTGATAAGCTCAGCAATAAGTCGTCTAATGCTAAAAAGGGCCCACGGTCGAGCCCCCAGGAAGAGCATCATCAACGTCCGACTCTACAACAGGGGAGTCAACCAAGCCGTGGAAACAGTCAAGAGAGACCGCAG------------AACCAGGCCAAGGCCGCCCTTGGAAACCAGGGCACAGACGCGAACACAGCATATCATGGACAATGGGAGGAGTCACAACTATCAGCTGGTGCAACCCATCATGCTCTCCGATCAGGGCAGAGCCAAGACAATACTCCTGCATCTGTGGATCATGTCCAGCTACCTGTCGACTTTGTGCAGGCGATGATGGCTATGATGGAGGCAATATCACAGAGAGTAAGTAAAGTTGACTATCAGCTGGACCTTGTCTTGAAACAGACTTCTTCCATCCCCATGATGCGGTCCGAAATCCAGCAGCTGAAAACATCTGTTGCGGTCATGGAAGCCAATTTGGGTATGATGAAAATTCTGGATCCTGGTTGTGCCAACGTTTCATCTCTAAGTGACCTAAGGGCGGTTGCCCGATCCCACCCAGTTCTAATTTCTGGCCCCGGAGACCCATCTCCTTATGTGACTCAAGGAGGTGAAATGACACTTAATAAACTTTCGCAACCAGTGCAACATCCCTCTGAGTTGATTAAGCCCGCCACGGCAAGCGGGCCTGATATAGGAGTGGAGAGAGACACTGTCCGTGCATTGATCATGTCACGCCCTATGCATCCGAGTTCCTCAGCTAAGCTCCTGAGCAAGCTGGATGCAGCCGGATCGATTGAAGAAATAAGGAAAATCAAGCGCCTTGCACTGAATGGC
>AGL94559
------ATGGCCACCTTTACAGACGCGGAGATTGACGATCTATTTGAAACCAGTGGGACTGTCATTGACAGCATAATTACGGCCCAGGGCAACCCAGCGGGGACCGTTGGAAGGAGCGCAATCCCACAAGGCAAAACCAAAGCATTGAGTGCAGCATGGGAGAAACATGAGAGCATCCAACCATCGGCCAGCCAAGACACCCCTGATAGACAAGACAGACCAGACAAACAACCGTCCACACCTAGACAGGCGACTCCACACAACAATTCGCCAGCCACATCTACTGACCAGCCTCCTACCCAGGCCGCAGACGAAGCCGGCGACACACAACTCAAGACCGGAGCAAGCAGCTCTCTTCTGTCGATGCTTGACAAGCTTAACAATAAATCGTCCAATGCTAAAAAGGGCCCATGGTTGAGTCCCCAGGAAGGGCATCATCAACTTCCAACCCAACAGCAGGGGAGTCGACCGAGCCGCAGAAACAGTCAGGAGAGACCGCAG------------AACCAGGTCAAGGCCGCCCCTGGAGACCGGGGCACAGACGCGAACACAGCATATCATGGACAATGGGAGGAGTCACAACTATCAGCTGGTGCAATCCCTCATGCTCTCCGGTCAGGGCAGAGCCAAGACAATACTCCTGCACCTGTGGATCATGCCCAGCTACCTGTCGACTTTGTGCAGGCGATGATGTCTATGATGGAGGCGATATCACAGAGGGTAAGTAAAGTTGACCATCAGCTAGACCTTATCTTAAAACAAACATCCTCTATCCCCATGATGCGGTCTGAAATCCAACAGCTGAAAACATCCGTTGCGGTCATGGAAGCCAATTTAGGCATGATGAAAATTCTGGACCCTGGTTGTGCTAATGTTTCATCTCTAAGTGATCTACGGGCAGTCGCTCGATCCCACCCAGTTTTAGTTTCAGGCCCCGGAGACCCATCCCCTTATGTGACACAAGGGGGTGAAATGGCACTCAATAAACTTTCACAACCAGTGCAACATCTGTCTGAGTTGATTAAACCTGCCACGGTAAGCGGGCCTGATATAGGAGTGGAGAGGGACACTGTCCGTGCATTGATCACCTCACGTCCAATGCATCCGAGCTCTTCAGCTAAACTCCTGAGTAAGCTGGATGCAGCCGGGTCGATCGAAGAAATCAGAAAAATCAAGCGCCTTGCGCTGAATGGC
>BAI66074
------ATGGCTACGTTCACGGACGCAGAGATAGACGAGTTGTTCGAGACAAGCGGGACTGTCATTGACAGCATCATCACAGCTCAGGGCAAACCAGTGGAGACTGTAGGGCGGAGCGCCATTCCACAAGGGAAGACGAAAGCCCTCAGTCTAGCCTGGGAGAAGCACGGCAACGTGAACGCCCCAGCTGCCCAAGAATCAGCTGGAGAGCAGGACCAGCCCGGGCAGAACCAGGCCAGCAGCAGCAACCGGGCACCCCCGGAAGAAGGACTCCATCCGTCCCAAGCCCAAGCCGCCGCACAGCCCCAAGAGGATGCAAATGAATCCCAACTTAAGACAGGGGCAAGCAGCTCACTACTCTCCATGCTCGACAAGCTCAGCAACAAGTCATCGAATGCTAAAAAGGGCCCACCTCAGAGCCCTCCACAGCAGGCCCCCCACCCCCAAGGGAGCCCCACAGCGGAACAAGCCCAACGTGGGGCCAATCAGGGGAGGGCTCAGTGGGAGACGGGGCACCAGGTCGCCCCAGGCCCTGGACTCCCGGGCACCGGCGTGAACACAGCATTTCCTGGACAATGGGGGGGGTCACCACAATCAGCTGGTGCAACCCAGCATGCTCCCCGATCAGGGCAGAACCAAGACAGTACTCCTGTGTCTGTGGATCATGTCCAGCTACCTGTAGACTTTGTGCAGGCGATGATGTCTATGATGGAGGCGATCTCACAGAGGGTAAGCAAGATTGATTATCAATTGGATCTAGTTCTCAAGCAAACCTCATCTATCCCGACCATGAGATCGGAAATACAACAATTGAAGACATCGGTTGCAGTGATGGAAGCAAACCTAGGAATGATGAAGATTCTAGACCCCGGCTGTGCAAACGTGTCCTCTCTGAGCGATCTACGCGCAGTGGCTAAATCTCACCCCGTGTTAGTTGCAGGTCCAGGTGACCCGTCACCCTACGTGACGCAAGGAGGAGAGATTGCTCTTAACAAGCTGTCGCAGCCAGTACCCCACCCATCGGACCTTATAAAGCATGCAACTTCTGGCGGCCCGGACATAGGGATTGAGAGGGACACTGTTCGTGCGCTTATTCTATCAAGACCTATGCACCCGAGCTCGTCAAGCAAATTGCTCAGCAAGCTCGACTCAGCAGGGTCAATTGAAGAGATCAGGAAGATCAAGCGCCTTGCACTGAATGGA
>ADD69948
------ATGGCCACTTTTACAGATGCGGAGATAGATGACATATTTGAGACCAGTGGGACTGTCATTGACAGCATAATTACGGCCCAGGGCAAATCAGCTGAGACCGTCGGAAGGAGCGCGATCCCGCAGGGCAAGACCAAAGCTCTAAGCACAGCATGGGAGAAGCACGGGAGTGTCCAGCCACACGCTAGTCAGGACGCCTCTGACCAACAAGACAGAATAGAAAAACAGCCATCCACACCTGAGCAGGCGACTCTACACAACAACCCGCCGATCACATCCACTGAACCGCCTCCCACTCAGGCCGCAAGCGAGACCAGCGACACACAGCTCAAGACCGGAGCAAGCAACTCCCTTCTGTCCATGCTCGACAAACTGAGCAATAAATCGTCCAATGCTAAAAAGGGCCCATGGACGGGTCCCCAAGAAGGGCATCACCAACCTCCGGCCCAACAACACGGGAACCAGCCGAGCTATGGAAGCAACCAGGGAAGACCGCAG------------CACCAGGCCAAGGCCGTCCCTGGGAACCGGGGCACAGACGAGAACACAGCATATCATGGACAACGGAAGGAGTCACAACCATCAGCTGGTGCAACCCCTCATGCGCCCCAGTCAGGGCAGAGCCAAGACGATACTCCTGTACCTGTGGATCGTGTCCAGCTACCTGCCGACTTTGCGCAGGCGATGATGTCTATGATGGAGGCATTATCACAAAAGGTAAGTAAAGTTGATCATCAGCTGGACCTAGTCTTGAAACAGACATCCTCCATCCCTATGATGCGATCTGAAATCCAACAGCTCAAGACATCTGTTGCGATCATGGAAGCTAACTTAGGCATGATGAAAATTCTGGACCCTGGTTGTGCTAACGTTTCATCCTTAAGTGATCTCCGGGCAGTAGCCCGATCCCACCCAGTCCTAGTTTCAGGCCCCGGAGACCCATCTCCTTACGTGACACAAGGGGGTGAAATGACGCTCAATAAACTCTCACAACCGGTGCAGCACCCCTCCGAATTGATTAAGTCTGCCACTGCAAGCGGGCCTGACATGGGAGTGGAGAAGGACACTGTCCGCGCATTAATCACCTCGCGCCCGATGCATCCAAGCTCCTCGGCTAAGCTCCTGAGCAAGCTAGATGCAGCCAGGTCAATTGAAGAGATCAGGAAGATCAAACGCCTTGCGCTGAATGGT
>AFX97651
------ATGGCCACTTTCACTGATGCTGAGATAGAGGATATATTCGAGACCAGTGGAACTGTCATTGACAGCATAATTACGGCCCAGGTCAGATCAACAGAGACTGTCGGGAAGAGCGCAATCCCGCAAGGCAAGACAAAGGCCCTGAGCATAGCATGGGAGAAGCAGGGGAGCATCCAGCCATCCACTGGCCAGGACACATCCAACCAACAGGACAAACCAGACAAACAGCCATCCGCATTCGAGCAGGCGACTCCACACAATGATCCTCTAACCGCACCTAAAGAACCGCTCCCAGCTCAGGCCGCAGGTGATGCTGGCGACACACAGCTCAAGACCGGAGCAAGCAACTCTCTTTTGTCAATGCTTGACAAGCTGAGCAACAAGTCGTCTAATGCTAAAAAGGGGCCAAGGTCGGTCTCCCAGGAAGGCCACCATCAACCTCCGGCCCAACAACACGGGAATCAGCCGAGCCGTGGAAACAACCAGGAAGGACCGCAG------------CACCAGGTCAAAGCTGCTCCTGGAAGCCGGGGCACAGACGCGAACACAGCATATCATGGACAATGGAAGGAGTCACAACTATCAGCTGGTGCAACCCCTCATGTGCTCCAGTCAGGGCGGAGCCAAGACAGTACTCCTGTACCTGTGGAGCATGTCCAACTACCTGTCGACTTTGTGCAGGCGATGATGTCCATGATGGAGGCGTTATCACAGAAGGTAAGTAAGATTGACTATCAGCTAGACCTAGTCTCAAAGCAGACATCCTCCATCCCTATGATGCGATCTGAGATCCAACAGCTTAAAACATCTGTTGCAATCATGGAGGCCAATTTAGGCATGATGAAAATTCTGGACCCTGGTTGTGCCAACGTTTCGTCCCTAAGTGATCTACGAGCAGTCGCTCGATCCCATCCAGTTTTAGTTTCAGGCCCCGGGGATCCATCCATTTACGTGACACAAAGGGGTGAAATGACACTCAATAAGCTCTCGCAACCGGTACAGCACCCTTCTGAGTTAATTAAATCTGCCATGGTGAGCGGGCCCGATATGGGAGTGGAGAAGGACACTGTCCGTGCATTAATCACATCGCGCCCGATGCATCCGAGCTCCTCGGCTAAGCTCCTGAGTAAGTTGGATGCAGCCAAGTCGATCGAAGAGATCAGAAAGGTCAAGCGCCTTGCGCTGAATGGT
>AEY80137
------ATGGCTACTTTTACAGATGCGGAGATAGATGACATATTTGAGACCAGTGGGACTGTCATTGACAGCATAATTACGGCCCAGGGCAAATCAGCTGAGACCGTCGGAAGAAGCGCGATCCCGCAGGGCAAGACCAAAGCTCTAAGCACAGCATGGGAGAAGCACGGGAGTGTCCAGCCACATGCCAGTCAGGACGCCCCTGACCAACAAGACAGAACAGAAAAACAGCCATCCACACCTGAGCAGGCGACTCCACACAACAACCCGCCGATCACATCCACTGAACCGCCCCCCACTCAGGCCGCAAGCGAGACCAGCGACACACAGCTCAAAACCGGAGCAAGCAACTCCCTTCTGTCCATGCTCGACAAATTGAGCAATAAATCGTCTAATGCTAAAAAGGGCCCATGGTCGGGTCCTCAAGAAGGGCATCACCAATCTCCGGCCCAACAACACGGGAACCAGCCGAGCTATGGAAGCAACCAGGGAAGACCACAG------------CACCAGGCCAAGGCCGTCCCTGGAAACCGGGGCATAGACGAGAACACAGCATATCATGGACAACGGAAGGAGTCACAACCATCAGCTGGTGCAACCCCTCATGCGCCCCAGTCAGGGCAGAGCCAAGACAATATTCCTGTACCTGTGGATCGTGTCCAGCTACCTGCCGACTTTGCGCAGGTGATGATGTCTATGATGGAGGCATTATCACAGAAGGTAAGTAAAGTTGATCATCAGCTGGACCTAGTCTTGAAACAGACATCCTCTATTCCTATGATGCGATCTGAAATCCAACAGCTCAAGACATCTGTTGCGATCATGGAAGCTAACTTAGGCATGATGAAAATTCTGGACCCTGGTTGTGCCAACGTTTCATCCTTAAGTGATCTCCGGGCAGTAGCCCGATCCCACCCAGTCCTAGTTTCAGGCCCCGGAGACCCATCTCCTTACGTGACACAAGGGGGTGAAATGACGCTCAATAAACTCTCACAACCGGTGCAGCACCCTTCTGAATTGATTAAGTCTGCCACTGCAAGCGGGCCTGACATGGGAGTGGAGAAGGACACTGTCCGCGCATTAATCACCTCACGCCCGATGCATCCAAGCTCCTCGGCTAAGCTCCTGAGCAAGCTAGATGCAGCCAGGTCAATTGAAGAGATCAGGAAGATCAAACGCCTTGCGCTGAATGGT
>AFX97657
------ATGGCCACTTTTACCGATGCTGAGATAGAGGATATATTTGAGACCAGTGGAACTGTCATTGACAGCATAATTACGGCCCAGGGCAGATCAGCAGAGACTGTCGGGAAGAGCGCAATCCCGCAAGGCAAGACAAAGGCCCTGAGCATAGCACGGGAGAAGCACGGGAGCATCCAGCCATCCGCCAGCCAGGACACCCCCAACCAACAAGACAAACCAGACAAACAGCCACCCGCATCCGAGCAGGTGACTCCACACAACGATCCTCCGACCGCACCCAAAGAACCGCTCTCCACTCAGGCCGCAGGTGATGCCGGCGACACACAGCTCAAGACCGGAGCAAGCAACTCTCTTTTGTCAATGCTTGACAAGCTGAGCAACAAATCGTCTAATGCTAAAAAGGGGCCAAGGTCGATCCCCCAGGAGGGCCACCATCAACCTCTGGCCCAACAACACGGGACTCAGCCGAGCCGTGGAAACAACCAGGAAGGACCGCAG------------CATCAGGCCAAAGCTGCCCCTGGAAGCCGGGGCACAGACGCGAGCACAGCATATCATGGACAATGGAAGGAGTCACAACCATCAGCTGGTGCAACCCCTCATGTGCTCCAGTCAGGGCGGAGCCAAGACAGTACTCCTGTACCTGTGGAGCATGTCCAACTACCTGTCGACTTTGTGCAGGCGATGATGTCTATGATGGAGGCGTTATCACAGAAGGTAAGTAAAATTGACTATCAGCTAGACCTAGTCTCAAAGCAGACATCCTCCATCCCTATGATGCGATCTGAAATCCAACAACTTAAAACATCTGTTGCAATCATGGAGGCCAATTTAGGCATGATGAAAATTCTGGACCCTGGTTGTGCCAACATTTCGTCCTTAAGCGATCTACGAGCGGTCGCTCGATCCCATCCAGTTTTAGTTTCGGGCCCCGGAGATCCATCCCTTTACGTGACACAAAGGGGTGAAATGACACTCAATAAACTCTCGCAACCGGTACAGCATCCTTCTGAGTTAATTAAATCTGCCATGGTAAACGGGCCCGATATGGGAGTAGAGAAGGACACTGTCCGTGCATTAATCACATCGCGCCCGATGCATCCAAGCTCCTCGGCTAAGCTCCTGAGTAAATTGGACGCGGCCAAGTCGATCGAAGAGATCAGAAAGGTCAAGCGCCTTGCGCTGAATGGT
>AEL75042
------ATGGCCACCTTTACAGATGCAGAGATCGACGAGCTATTTGAGACAAGTGGAACTGTCATTGACAACATAATTACAGCCCAGGGTAAACCAGCAGAGACTGTTGGAAGGAGTGCAATCCCACAAGGCAAGACCAAGGTGCTGAGCGCAGCATGGGAGAAGCATGGGAGCATCCAGCCACCGGCCAGTCAAGACAACCCCGATCGACAGGACAGATCTGACAAACAACCATCCACACCCGAGCAAACGACCCCGCATGACAGCCCGCCGGCCACATCCGCCGACCAGCCCCCCACCCAGGCCACAGACGAAGCCGTCGACACACAGCTCAGGACCGGAGCAAGCAACTCTCTGCTGTTGATGCTTGACAAGCTCAGCAATAAATCGTCCAATGCTAAAAAGGGCCCATGGTCGAGCCCCCAAGAGGGGAATCACCAACGTCCGACTCAACAGCAGGGGAGTCAACCCAGTCGCGGAAACAGTCAGGAAAGACCGCAG------------AACCAAGTCAAGGCCGCCCCTGGAAACCAGGGCACAGACGTGAACACAGCATATCATGGACAATGGGAGGAGTCACAACTATCAGCTGGTGCAACCCCTCATGCTCTCCGATCAAGGCAGAGCCAAGACAATACCCTTGTATCTGCGGATCATGTCCAGCCACCTGTAGACTTTGTGCAAGCGATGATGTCTATGATGGAGGCGATATCACAGAGAGTAAGTAAGGTCGACTATCAGCTAGATCTTGTCTTGAAACAGACATCCTCCATCCCTATGATGCGGTCCGAAATCCAACAGCTGAAAACATCTGTTGCAGTCATGGAAGCCAACTTGGGAATGATGAAGATTCTGGATCCCGGTTGTGCCAACATTTCATCTCTGAGTGATCTACGGGCAGTTGCCCGATCTCACCCGGTTTTAGTTTCAGGCCCTGGAGACCCCTCTCCCTATGTGACACAAGGAGGCGAAATGGCACTTAATAAACTTTCGCAACCAGTGCCACATCCATCTGAATTGATTAAACCCGCCACTGCATGCGGGCCTGATATAGGAGTGGAAAAGGACACTGTCCGTGCATTGATCATGTCACGCCCAATGCACCCGAGTTCTTCAGCCAAGCTCCTAAGCAAGTTAGATGCAGCCGGGTCGATCGAGGAAATCAGGAAAATCAAGCGCCTTGCTCTAAATGGC
>AEW24452
------ATGGCCACTTTTACAGATGAGGAGATAGATGACATATTTGAGACCAGTGGGACTGTCATTGACAGCATAATTACGGCCCAGGGCAAATCAGCTGAGACCGTTGAAAGAAGCGCGATCCCGCAGGGCAAGACCAAAGCTCTAAGTACAGCATGGGAGAAGCACGGGAGTGTCCAGCCACACGCCAGTCAGGACGCCCCTGACCAACAAGACAGAACAGAAAAACAGCCATCCACACCTGAGCAGGCGACTCCACACAACAACCCGCCGATCACATCCACCGAACCACCTCCCACTCAGGCCGCAAGCGAGACCAGCGACACACAGCTCAAGACTGGGGCAAGCAACTCCCTTCTGTCCATGCTCGACAAACTGAGCAATAAATCGTCCAATGCTAAAAAGGGCCCATGGTCGGGTTCCCAAGAAGGGCATCACCAACCTCCGGCCCAACAACGCGGGAACCAGCCGAGCTATGGAAGCAACCAGGGAAGAACGCAG------------CATCAGGCCAAGGCCGTCCCTGGAAACCGGGGCACAGACGAGAACACAGCATATCATGGACAACGGAAGGAGTCACAACCATCAGCTGGTGCATCCCCTCATGCGCCCCAGTCAGGGCAGAGCCAAGACAATACTCCTGCACCTGTGGATCGTGTCCAGCTACCTGCCGACTTTGCGCAGGCGATGATGTCTATGATGGAGGCATTATCACAGAAGGTAAGTAAAGTTGATCATCAGCTGGACCTAGTCTTGAAACAGACATCCTCCATTCCTATGATGCGATCTGAAATCCAACAGCTCAAGACATCTGTTGCGATCATGGAAGCTAACTTAGGCATGATGAAAATTCTGGACCCTGGTTGTGCTAACGTTTCATCCTTAAGTGATCTCCGGGCAGTAGCCCGATCCCATCCAGTCCTAGTTTCAGGCCCTGGAGACCCATCTCCTTATGTGACACAAGGGGGTGAAATGACGCTCAATAAACTCTCACAACCGGTGCAGCACCCCTCTGAATTGATTAAGTCTGCCACTGCAAGCGGGCCTGACATGGGAGTGGAGAAGGACACTGTCCGCGCATTAATCACCTCGCGCCCGATGCATCCAAGCTCCTCGGCTAAGCTCCTGAGCAAGCTAGATGCAGCCAGGTCAATTGAAGAGATCAGGAAGATCAAACGCCTTGCGCTGAATGGT
>ADM45866
------ATGGCTACTTTTACAGATGCGGAGATAGATGACATATTTGAGACCAGTGGGTCTGTTATTGACAGCATAATTACGGCCCAGGGCAAATCAGCCGAGACCGCCGGAAGAAGCGCGATCCCGCAGGGCAAGACCAAAGCTCCAAGCACAGCATGGGAGAAGCACGGGAGTGTCCAGCTACACGCCAGCCAGGACGCCCCTGACCAACAAGACAGAACAGAAAAACAGCCATCCACACCCGAGCAGGCGACTCCACACAACAACCCGCCGATCACGTCCACCGAACCGCCCCCCACTCAGGCCGCAAGCGAGACCAGCGACACACAGCTCAAAACCGGAGCAAGCAACTCCCTTCTGTCCATGCTCGACAAATTGAGCAATAATTCGTCCAATGCTAAAAAGGGCCCATGGTCGGGTCCCCAAGAAGGGCATCACCAATCTCCGGCCCAACAACACGGGAACCAGCCGAGCTATGGAAGCAACCAGGGAAGACCACAG------------CACCAGGCCAAGGCCGTCCCTGGAAACCGGGGCATAGACGAGAACACAGCATATCATGGACAACGGAAGGAGTCACAACCATCAGCTGGTGCAACCCCTCATGCGCCCCAGTCAGGGCAGAGCCAAGACAATATTCCTGTACCTGTGGATCATGTCCAGCCACCTGCCGACTTTGCGCAGGCGATGATGTCTATGATGGAGGCATTATCACAGAAGGTAAGTAAAGTTGATCATCAGCTGGACCTAGTCTTGAAACAGACATCCTCTATTCCTATGATGCGATCTGAAATCCAACAGCTCAAGACATCTGTTGCGATCATGGAAGCTAACTTAGGCATGATGAAAATTCTGGACCCTGGTTGTGCCAACGTTTCATCTTTAAGTGATCTCCGGGCAGTAGCCCGATCCCACCCAGTCCTAGTTTCAGGCCCCGGAGACCCATCTCCTTACGTGACACAAGGGGGTGAAATGACGCTCAATAAACTCTCACAACCGGTGCAGCACCCTTCTGAATTGATTAAGTCTGCCACTGCAAGCGGGCCTGACATGGGAGTGGAGAAGGACACTGTCCGCGCATTAATCACCTCACGCCCGATGCATCCAAGCTCCTCGGCTAAGCTCCTGAGCAAGCTAGATGCAGCCAGGTCAATTGAAGAGATCAGGAAGATCAAACGCCTTGCGCTGAATGGT
>BAI66068
------ATGGCTACGTTCACGGACGCAGAGATAGACGAGTTGTTCGAGACAAGCGGGACTGTCATTGACAGCATCATCACAGCTCAGGGCAAACCAGTGGAGACTGTAGGGCGGAGCGCCATTCCACAAGGGAAGACGAAAGCCCTCAGTCTAGCCTGGGAGAAGCACGGCAACGTGAACGCCCCAGCTGCCCAAGAATCAGCTGGAGAGCAGGACCAGCCCGGGCAGAACCAGGCCAGCAGCAGCAACCGGGCACCCCCGGAAGAAGGACTCCATCCGTCCCAAGCCCAAGCCGCCGCACAGCCCCAAGAGGATGCAAATGAATCCCAACTTAAGACAGGGGCAAGCAGCTCACTACTCTCCATGCTCGACAAGCTCAGCAACAAGTCATCGAATGCTAAAAAGGGCCCACCTCAGAGCCCTCCACAGCAGGCCCCCCACCCCCAAGGGAGCCCCACAGCGGAACAAGCCCAACGTGGGGCCAATCAGGGGAGGGCTCAGTGGGAGACGGGGCACCAGGTCGCCCCAGGCCCTGGACTCCCGGGCACCGGCGTGAACACAGCATTTCCTGGACAATGGGGGGGGTCACCACAATCAGCTGGTGCAACCCAGCATGCTCCCCGATCAGGGCAGAACCAAGACAGTACTCCTGTGTCTGTGGATCATGTCCAGCTACCTGTAGACTTTGTGCAGGCGATGATGTCTATGATGGAGGCGATCTCACAGAGGGTAAGCAAGATTGATTATCAATTGGATCTAGTTCTCAAGCAAACCTCATCTATCCCGACCATGAGATCGGAAATACAACAATTGAAGACATCGGTTGCAGTGATGGAAGCAAACCTAGGAATGATGAAGATTCTAGACCCCGGCTGTGCAAACGTGTCCTCTCTGAGCGATCTACGCGCAGTGGCTAAATCTCACCCCGTGTTAGTTGCAGGTCCAGGTGACCCGTCACCCTACGTGACGCAAGGAGGAGAGATTGCTCTTAACAAGCTGTCGCAGCCAGTACCCCACCCATCGGACCTTATAAAGCATGCAACTTCTGGCGGCCCGGATATAGGGATTGAGAGGGACACTGTTCGTGCGCTTATTCTATCAAGACCTATGCACCCGAGCTCGTCAAGCAAATTGCTCAGCAAGCTCGACTCAGCAGGGTCAATTGAAGAGATCAGGAAGATCAAGCGCCTTGCACTGAATGGA
>AAX45365
------ATGGCCACCTTTACAGATGCGGAAATCGACGAGCTATTCGAGACCAGTGGAACTGTCATCGACAGCATAATTACGGCCCAGGGAAAACCAGTAGAGACTGTTGGGAGGAGTGCAATCCCACAAGGCAAAACCAAGGCTTTGAGCGCAGCATGGGAGAAGCATGGGAGCATCCAGTCACCAGCCAGCCAAGACACCCCTGATCGACAGGACAGATCAGATAAACAACTGTCCACACCCGAGCAAGCGAGTCCAAACGACAGCCCCCCAGCCACATCCACCGACCAGCCTCCCACTCAGGCTGCAGATGAGGCCGGCGATACACAGCTCAAGACCGGAGCAAGCAACTCTCTGTTGTCGATGCTTGATAAACTCAGCAATAAGTCATCTAATGCTAAAAAGGGCCCAGTGTCGAGCCCTCAAAAAAAGCATCATCAACGTCTGACTCAACAACAGGGGAGTCAACAAAGCCGCGGAAACAGCCAAGAGAGACCGCAG------------AGCCAGGCCAAGGCCATCCCTGGAAACCAGGTCACAGACGTGAACACAGCATATCATGGACAATGGGAGGAGTCACAACTATCAGTTGGTGCAACCCATCATGCTCTCCGATCAGAGCAGAGCCAAGACAATACTCCTGCACCTGCGGATCATGTCCAGCTACCTGTCGACTTTGTGCAGGCGATGATGTCTATGATGGAGGCAATATCACAGAGGGTAAGTAAAGTTGACTATCAGCTGGACCTTGTCTTGAAACAGACATCTTCTATCCCCATGATGCGGTCTGAAATCCAGCAGCTGAAAACGTCTGTTGCGGTCATGGAAGCCAATTTGGGTATGATGAAGATCCTGGACCCTGGTTGTGCCAACGTTTCATCTCTAAGTGATCTACGGGCAGTTGCCCGATCCCACCCGGTTTTAATTTCTGGCCCCGGAGACCCATCTCCTTATGTGACCCAAGGGGGTGAAATGGCACTCAATAAACTCTCGCAACCGGTGCAACGCCCCTCTGAATTGATTAAACTCGCCACGGCAAGCGGGCCAGATATAGGAGTGGAGAAAGACACTGTCCGTGCATTGATCATGTCACGCCCTATGCATCCGAGCTCTTCAGCTAGGCTCCTGAGCAAACTGGACGCAGCCGGATCGATTGAGGAAATCAGAAAAATCAAGCGCCTTGCACTGAATGGC
>AGL09064
------ATGGCTACTTTTACAGATGCGGAGATAGATGACATATTTGAGACCAGTGGGACTGTCATTGACAGCATAATTACGGCCCAGGGCAAATCAGCTGAGACCGTCGGAAGAAGCGCGATCCCGCAGGGCAAGACCAAAGCTCTAAGCACAGCATGGGAGAAGCACGGGAGTGTCCAGCCACACGCCAGTCAGGACGCCCCTGACCAACAAGACAGAACAGAAAAACAGCCATCCACACCTGAGCAGGCGACTCCACACAACAACCCGCCGATCACATCCACTGAACCGCCCCCCACTCAGGCCGCAAGCGAGACCAGCGACACACAGCTCAAGACCGGAGCAAGCAACTCCCTTCTGTCCATGCTCGACAAATTGAGCAATAAATCGTCTAATGCTAAAAAGGGCCCATGGTCGGGTCCCCAAGAAGGGCATCACCAATCTCCGGCCCAACAACACGGGAACCAGCCAAGCCATGGAAGCAACCAGGGAAGACCACAG------------CACCAGGCCAAGGCCGTCCCTGGAAACCGGGGCATAGACGAGAACACAGCATATCATGGACAACGGAAGGAGTCACAACCATCAGCTGGTGCAACCCCTCATGCGCCCCAGTCAGGGCAGAGCCAAGACAATATTCCTGTACCTGTGGATCGTGTCCAGCTACCTGCCGACTTTGCGCAGGCGATGATGTCTATGATGGAGGCATTATCACAGAAGGTAAGTAAAGTTGATCATCAGCTGGACCTAGTCTTGAAACAGACATCCTCTATTCCTATGATGCGATCTGAAATCCAACAGCTCAAGACATCTGTTGCGATCATGGAAGCTAACTTAGGCATGATGAAAATTCTGGACCCTGGTTGTGCCAACGTTTCATCCTTAAGTGATCTCCGGGCAGTAGCCCGATCCCACCCAGTCCTAGTTTCAGGCCCCGGAGACCCATCTCCTTACGTGACACAAGGGGGTGAAATGACGCTCAATAAACTCTCACAACCAGTGCAGCACCCTTCTGAATTGATTAAGTCTGCCACTGCAAGTGGGCCTGACATGGGAGTGGAGAAGGACACTGTCCGCGCATTAATCACCTCACGCCCGATGCATCCAAGCTCCTCGGCTAAGCTCCTGAGCAAGCTAGATGCAGCCAGGTCAATTGAAGAGATCAGGAAGATCAAACGCCTTGCGCTGAATGGT
>ACJ10065
------ATGGCCACCTTTACAGATGCGGAGATCGACGAGCTATTTGAGACAAGTGGAACTGTCATTGACAACATAATTACAGCCCAAGGTAAACCAGCAGAGACTGTTGGAAGGAGTGCAATCCCACATGGCAAATCCAAGGCGCTGAGCGCAGCATGGGAGAAGCATGGGAGCATCCAGCCACCGGCCAGTCAAGACACCCCTGATCGGCAGGACAGATCTGACAAACAACCATCCACACCCGAGCAAGCGACCCCGCATGACAGCCCGCCGGCCACATCCGCCGACCAGCCCCCCACCCAGGCCACAGACGAAGCCGTCGACACACAGCTCAGGACCGGAGCAAGCAACTCTCTGCTGTTGATGCTTGACAAGCTCAGCAATAAATCGTCCAATGCTAAATACGGCCCATGGTCGAGCCCCCAAGAGGGGAACCACCAACGTCCGACTCAACAGCAGGGAAGTCAACCCAGCCGCGGAAACAGTCAGGAAAGACCGCAG------------AACCAAGTCAAGGCCGCCCCTGGAAACCAGGGCACAGACGCGAACACAGCATATCATGGACAATGGGAGGAGTCACAACTATCAGCTGGTGCAACCCCTCATGCTCTCCGATCAAGGCAAAGCCAAGACAATACCCTTGTATCTGCGGATCATTTCCAGCCACCTGTAGACTTTGTGCAAGCGATGATGTCTATGATGGAGGCAATATCACAGAGAGTAAGTAAGGTTGACTATCAGCTAGATCTTGTCTTGAAACAGACATCCTCCATCCCTATGATGCGGTCCGAAATCCAACAGCTGAAATCATCTGTTGCAGTCATGGAAGCCAATTTGGGAATGATGAAGATTCTGGATCCCGGTTGTGCCAACGTTTCATCTCTGAGTGATCTACGGGCAGTTGCCCGATCTCACCCGGTTTTAGTTTCAGGCCCTGGAGACCCATCTCCCTATGTGACTCAAGGAGGCGAAATGGCACTTAATAAACTTTCGCAACCAGTGCCACATCCATCTGAATTGATTAAACCCGCCACTGCATGCGGGCCTGATATAGGAGTGGAAATGGACACTGTCCGTGCATTGATCATGTCACGCCCAATGCACCCGAGTTCTTCAGCCAAGCTCCTAAGCAAGCTAGATGCAGCCGGGTCGATCGAGGAAATCAGGAAATTCAAGCGCCTTGCACTAAATGGC
>AEW24465
------ATGGCTACTTTTACAGATGCGGAGATAGATGACATATTTGAGACCAGTGGGACTGTCATTGATAGCATAATTACGGCCCAGGGCAAATCAGCTGAGACCGCCGGAAGAAGCGCGATCCCGCAGGGCAAGACCAAAGGTCCAAGCACAGCATGGGAGAAACACGGGAGTGTCCAGCTACACGCCAGTCAGGACGCCCCTGACCAACAAGACGGAACAGAAAAACAGCCATCCACACCTGAGCAGGCGACTCCACACAACAACCCGCCGATCACATCCACTGAACCGCCTCCCACTCAGGCCGCAAGCGAGACCAGCGACACACAGCTCAAAACCGGAGCAAGCAACTCCCTTCTGTCCATGCTCGACAAATTGAGCAATAAATCGTCTAATGCTAAAAAGGGCCCATGGTCGGGTCCCCAAGAAGGGCATCACCAATCTCCGGCCCAACAACACGGGAACCAGCCGAGCCATGGAAGCAACCAGGGAAGACCACAG------------CACCAGGCCAAGGCCGTCCCTGGAAACCGGGGCATAGACGAGAACACAGCATATCATGGACAACGGAAGGAGTCACAACCATCAGCTGGTGCAACCCCTCATGCGCCCCAGTCAGGGCAGAGCCAAGACAATATTCCTGTACCTGTGGATCGTGTCCAGCTACCTGCCGACTTTGCGCAGGCGATGATGTCTATGATGGAGGCATTATCTCAGAAGGTAAGTAAAGTTGATCATCAGCTGGACCTAGTCTTGAAACAGACATCCTCTATTCCTATGATGCGATCTGAAATCCAACAGCTCAAGACATCTGTTGCGATCATGGAAGCTAACTTAGGCATGATGAAAATTCTGGACCCTGGTTGTGCCAACGTTTCATCCTTAAGTGATCTCCGGGCAGTAGCCCGATCCCACCCAGTCCTAGTTTCAGGCCCCGGAGACCCATCTCCTTACGTGACACAAGAAGGTGAAATGACGCTCAATAAACTCTCACAACCAGTGCAGCACCCTTCTGAATTGATTAAGTCTGCCACCGCAAGCGGGCCCGACATGGGAGTGGAGAAGGACACTGTCCGCGCATTAATCACCTCACGCCCGATGCATCCAAGCTCCTCGGCTAAGCTCCTGAGCAAGCTAGATGCAGCCAAGTCAATTGAGGAGATCAGGAAGATCAAACGCCTTGCGCTGAATGGT
>ACB37230
------ATGGCCACCTTTACAGATGCAGAGATCGACGAGCTATTTGAGACAAGTGGAACTGTCATTGACAACATAATTACAGCCCAGGGTAAACCAGCAGAGACTGTTGGAAGGAGTGCAATCCCACAAGGCAAGACCAAGGTGCTGAGCGCAGCATGGGAGAAGCATGGGAGCATCCAGCCACCGGCCAGTCAAGACAACCCCGATCGACAGGACAGATCTGACAAACAACCATCCACACCCGAGCAAACGACCCCGCATGACAGCCCGCCGGCCACATCCGCCGACCAGCCCCCCACCCAGGCCACAGACGAAGCCGTCGACACACAGCTCAGGACCGGAGCAAGCAACTCTCTGCTGTTGATGCTTGACAAGCTCAGCAATAAATCGTCCAATGCTAAAAAGGGCCCATGGTCGAGCCCCCAAGAGGGGAATCACCAACGTCCGACTCAACAGCAGGGGAGTCAACCCAGTCGCGGAAACAGTCAGGAAAGACCGCAG------------AACCAAGTCAAGGCCGCCCCTGGAAACCAGGGCACAGACGTGAACACAGCATATCATGGACAATGGGAGGAGTCACAACTATCAGCTGGTGCAACCCCTCATGCTCTCCGATCAAGGCAGAGCCAAGACAATACCCTTGTATCTGCGGATCATGTCCAGCCACCTGTAGACTTTGTGCAAGCGATGATGTCTATGATGGAGGCGATATCACAGAGAGTAAGTAAGGTTGACTATCAGCTAGATCTTGTCTTGAAACAGACATCCTCCATCCCTATGATGCGGTCCGAAATCCAACAGCTGAAAACATCTGTTGCAGTCATGGAAGCCAACTTGGGAATGATGAAGATTCTGGATCCCGGTTGTGCCAACATTTCATCTCTGAGTGATCTACGGGCAGTTGCCCGATCTCACCCGGTTTTAGTTTCAGGCCCTGGAGACCCCTCTCCCTATGTGACACAAGGAGGCGAAATGGCACTTAATAAACTTTCGCAACCAGTGCCACATCCATCTGAATTGATTAAACCCGCCACTGCATGCGGGCCTGATATAGGAGTGGAAAAGGACACTGTCCGTGCATTGATCATGTCACGCCCAATGCACCCGAGTTCTTCAGCCAAGCTCCTAAGCAAGTTAGATGCAGCCGGGTCGATCGAGGAAATCAGGAAAATCAAGCGCCTTGCTCTAAATGGC
>ABM88262
------ATGGCCACCTTCACGGATGCAGAGATCGACGATCTATTTGAAACCAGTGGAACTGTCATTGACAGCATAATTACGGCCCAAGGCAACCCAGTAGAGACTGTTGGAAGGAGCGCAATCCCACAAGGCAAAACTAAAGCATTGAGTGCAGCATGGGAGAAACATGGAAGCACCCAACCGCCGGCCGGCCAAGACACCCCTGATCGAATGGACAGATCAGACAAACAACCATCCCCACCCGAACAGGCAACCACACACAACAGCCCGCCAGCCACATCCACCGACCAGCCCCCCACCCAGGCCGCAGGCGAAGCCGGTGACACACAGCTCAAGACTGGAGCAAGCAACTCCCTCCTGTCAATGCTCGACAAGCTTAGCAATAAATCGTCCAATGCTAAAAAGGGCCCACGGTCGAGTCCCCAGGAAGGGCACCACCAACCTCCGACCCAGCAGCAAGGGAGTCAACAGAGCCGCGGAAACAGTCAGGAGAGATCGCAA------------AACCAGGTCAAGGCCGCCTCTGGAGACCAGGGCACAGACGCGAACACAGCATATCATGGACAATGGGAGGAGTCACAACCATCAGCTGGTGCAATCCCTCATGCTCTCCGGTCAGGGCAGAGCCAAGACAATACTCCTGCATCTGTGGATCATGTCCAGCTACCTGTCGACTTTGTGCAGGCGATGATGTCTATGATGGAGGCGATATCACAGAAGGTAAATAAAGTCGACTATCAGCTAGACCTTGTCTCAAAGCAGACATCCTCCATCCCCATGATGCGATCTGAAATCCAACAGCTGAAAACATCCGTTGCGGTCATGGAAGCCAACCTGGGCATGATGAAGATTCTGGACCCTGGTTGTGCTAACGTTTCATCTTTAAGTGACCTACGGGCGGTCGCCCGCTCTCACCCAGTTTTAGTTTCAGGCCCCGGAGACCCATCTCCTTATGTGACACAAGGGGGTGAATTGATACTCAATAAACTCTCGCAACCAGTGCAACATCCTTCTGAGTTGATTAAACCTGCCACGATAAGCGGGCCTGATATAGGAGTGGAGAAGGACACTGTCCGTGCATTGATCACCTCACGCCCAATGCATCCGAGCTCTTCAGCTAAGCTCCTGAGTAAGCTGGATGCAGCCGGGTCGATAGAAGAAATTAGGAAAATCAAACGCCTTGCGCTGAATGGC
>AGL09160
------ATGGCTACTTTTACAGATGCGGAGATAGATGACATATTTGAGACCAGTGGGGCTGTCATTGACAGCATAATTACGGCCCAGGGCGAATCAGCCGAGACCGCCGGAAGAGGCGCGATCCCGCAGGGCAAGACCAAAGCTCTAAGCACAGCATGGGAGAAGCACGGGAGTGTCCAGCCACACGCCAGTCAGGACGCCCCTGACCAACAAGGCAGAACAGAAAAACAGCCATCCACACCCGAGCAGGCGACTCCACACAACAACCCGCCAATCACATCCACTGAACCGCCCCCCACTCAGGCCGCAAGCGAGGCCAGCGACACACAGCTCAAAACCGGAGCAAGCAACTCCCTTCTGTCCATGCTCGACAAATTGAGCAATAAATCGTCTAATGCTAAAAAGGGCCCATGGTCGGGTCCCCAAGAAGGGCATCACCAATCTCCGGCCCAACAACACGGGAACCAGCCGAGCCATGGAAGCAACCAGGGAAGACCACAG------------CACCAGGCCAAGGCCGCCCCTGGAAACCGGGGCATAGACGAGAACACAGCATATCATGGACAACGGAAGGAGTCACAACCATCAGCTGGTGCAACCCCTCATGCGCCCCAGTCAGGGCAGAGCCAAGACAATATTCCTGTACCTGTGGATCGTGTCCAGCTACCTGCCGACTTTGCGCAGGTGATGATGTCTATGATGGAGGCATTATCACAGAAGGTAAGTAAAGTTGATCATCAGCTGGACCTAGTCTTAAAACAGACATCCTCTATTCCTATGATGCGATCTGAAATCCAACAACTCAAGACATCTGTTGCGATCATGGAAGCTAACTTAGGCATGATGAAAATTCTGGATCCTGGTTGTGCCAACGTTTCATCCTTAAGTGATCTCCGGGCAGTAGCCCGATCCCACCCAGTCCTAGTTTCAGGCCCCGGAGACCCATCTCCTTACGTGACACAAGGGGGTGAAATGACGCTCAATAAACTCTCACAACCGGTGCAGCACCCCTCTGAGTTGATTAAGTCTGCCACTGCAAGCGGGCCTGACATGGGAGTGGAGAAGGACACTGTCCGCGCATTAATCACCTCACGCCCGATGCATCCAAGCTCCTCGGCTAAGCTCCTGAGCAAGCTAGATGCAGCCAGGTCAGTTGAAGAGATCAGGAAGATCAAACGCCTTGCGCTGAATGGT
>AFQ37812
------ATGGCCACCTTTACAGATGCGGAGATCGACGAGCTATTTGAGACCAGTGGAACTGTCATTGACAGCATAATTACGGCCCAGGGAAAACCAGTAGAGACTGTTGGAAGGAGTGCAATCCCACAAGGCAAAACTAAGGCTTTGAGCGCAGCATGGGAGAAGCATGGGAGCATCCAGTCACCAGCCAGCCAAGACACCCCTGATCGACAGGACAGATCAGATAAACAACTGTCCACACCCGAGCAAGCGAGTCCAAACGACAGCCCCCCAGCCACATCCACTGACCAGCCTCCCACTCAGGCTGCAGATGAGGCCGGCGATACACAGCTCAAGACCGGAGCAAGCAACTCTCTGCTGTCGATGCTTGATAAACTCAGCAATAAGTCATCTAATGCTAAAAAGGGCCCAGGGTCGAGCCCTCAAGAAAGGCATCATCAACGTCTGACTCAACAACAGGGGAGTCAACAAAGCCGCGGAAACAGCCAAGAGAGACCGCAG------------AACCAGGCCAAGGCCATCCCTGGAAACCAGGTCACAGACGCGAACACAGCATATCATGGACAATGGGAGGAGTCACAACTATCAGCTGGTGCAACCCAGCATGCTCTCCGATCAGAGCAGAGCCAAGACAATACTCCTGCACCTGTGGATCATGTCCAGCTACCTGTCGACTTTGTGCAGGCGATGATGTCTATGATGGAGGCGATATCACAGAGGGTAAGTAAAGTTGACTATCAGCTGGACCTTGTCTTGAAACAGACATCTTCTATCCCCATGATGCGATCTGAAATCCAGCAGCTGAAAACGTCTGTTGCGGTCATGGAAGCCAATTTGGGCATGATGAAGATCCTGGACCCTGGTTGTGCCAACGTTTCATCTCTAAGTGATCTACGGGCAGTTGCCCGATCCCACCCGGTTTTAATTTCTGGCCCCGGAGACCCATCTCCTTATGTGAACCAAGGGGGCGAAATGGCACTCAATAAACTTTCGCAACCGGTGCAACACCCCTCTGAATTGATTAAACCCGCCACGGCAAGCGGGCCTGATATAGGAGTGGAGAAAGACACTGTCCGTGCATTGATCATGTCACGCCCTATGCATCCGAGCTCTTCAGCTAGGCTCTTGAGCAAACTGGACGCAGCCGGATCGATTGAGGAAATCAGAAAAATCAAGCGCCTTGCACTGAATGGC
>ACT22883
------ATGGCTACCTTTACCGATGCAGAGATTGACGAGCTGTTTGAGACCAGTGGAACTGTCATTGACAGCATAATTACAGCCCAGGGCAAGCCGGTAGAGACTGTTGGAAGGAGTGCAATCCCACAAGGCAAGACCAAGGCTCTGAGCGCAGCATGGGAGAAGCATGGGAACATCCAGTCACCGGCTAGCCAAGACAACCCTGATCAACAAGACAGATCCGATAAACAACCGTCCACACCTGAGCATGTGATTCCGCATGACGGCCAGCCAACCACATCTGCTGATCAATCTCCCACTCAGGCTGCAGACGAAGCCAGCGACACGCAGCTCAAGACCGGAGCAAGCAACTCTCTGCTATCGATGCTGGACAAGCTCAGCAATAAGTCATCCAATGCTAAAAAGGGCCCATGGTCAAGCCCCCAAGAAGGGAATCACCACCGGCCGACTCAACAGCAGGGGTATCAACCCAGTCGCGGAAACAGCCAGGAGAGACCACAG------------AACCAGGTCAAGGCCGCCCCTGGAAACCAGGGCACAGACGTGAACACAGCATATCATGGACAATGGGAGGAGTCACAACCATCAGCTGGTGCAACCCCTCATGCTCTCCGATCAGGGCAGAGCCAAGACAATACTCCTGCACTTGTGGATCATGTCCAGCTACCTGTCGACTTTGTGCAGGCGATGATGTCTATGATGGAGGTGATATCACAGAGAGTAAGTAAGATTGACTATCAGCTAGACCTTGTCTTGAAACAGACATCCTCCATCCCCATGATGCGGTCCGAAATCCAGCAACTAAAAACATCTGTTGCGGTCATGGAAGCCAATTTGGGTATGATGAAGATTCTGGATCCTGGTTGTGCTAACGTTTCATCTCTAAGTGACTTACGAGCAGTTGCCCGATCTCACCCAGTTTTAGTTTCAGGCCCCGGAGATCCATCTCCTTATGTCACTCAAGGAGGTGAAATGGCACTTAATAAACTTTCGCAACCAGTGCAACATCCGTCTGAATTAATTAAACCTGCCACAATAGGCGGGCCTGATATAGGAGTAGAGAAGGACACTGTCCGTGCACTGATCATGTCACGCCCGATGCACCCGAGCTCTTCAGCCAAACTCCTGAGTAAGCTAGATGCAGCCGGGTCAATCGAAGAAATCAGAAAAATCAAGCGCCTTGCACTTAATGGC
>ACK38029
------ATGGCCACCTTTACCGACGCTGAGATAGAGGATATATTTGAGACCAGTGGAACTGTCATTGACAGCATAATTGCGGCCCAGGGCAAATCAGCAGAGACTGTCGGGAAGAGCGCAATCCCACAAGGCAAGACAAAGGCTCTGAGCACAGCACGGGAGAAGCACGAGAGCACCCAACCATCCGCTGGCCAGGACACCTCCGACCAACAGGACAGACCAGACAAACAGCCATCCACACCTGAGCAGGCGACCCCACACAACGGCCCGCCGACCGCATCCAAAGAACCGCTTCCCACTCAGGCCGCAGGCGATGCCGGCGACACACAGCTCAAGACCGGAGCAAGCAACTCTCTTTTGTCTATGCTTGACAAGCTGAGCAATAAATCGTCTAATGCTAAAAAGGGACCAAGGTCGAGCCCCCAGGAAGGCCACCATCAACCCCTGGCCCAACAACACGGGAATCAGTCGAGTCGTGGAAACAACCAGGAAGGACCGCAG------------CACCAGGCCAAAGCCGCCCCTGGAAGCCGGGGCACAGACGCGAGCACAGCATATCATGGACAATGGAAGGAGTCACAACCGTCAGCTGGTGCAACCCCTCATGTGCTCCAGTCAGGGCAGAACCAAGACAGTACTCCTGTACCTGTGGATCATGTCCAACTACCTGTCGACTTTGTGCAGGCGATGATGTCTATGATGGAGGCGTTATCACAGAAGGTAAGTAAAGTTGACTATCAGCTAGACCTAATCTCAAAGCAGACATCCTCCATCCCTATGATGCGATCTGAAATCCAACAGCTTAAAACATCTGTTGCGATCATGGAAGCCAATTTAGGTATGATGAAAATTCTAGACCCTGGTTGTGCTAACGTTTCATCCCTAAGTGATCTACGGGCAGTCGCTCGATCCCACCCAGTTTTAGTTTCGGGCCCCGGAGATCCGTCCCTTTACGTGACACAAGGAGGTGAAATAACACTCAATAAACTCTCACAACCGGTACAGCACCCTTCTGAGTTAATTAAATCTGCCACGGTAAGCGGGCCTGATATGGGAGTGGAGAAGGACACTGTCCGTGCATTAATTACTTCGCGTCCGATGCATCCAAGCTCCTCGGCTAAGCTCCTGAGTAAGCTGGACGCAGCCAAGTCGATCGAAGAGATCAGAAAGATCAAACGCCTTGCGCTGAATGGT
>AEZ00715
------ATGGCCACTTTTACAGATGCGGAGATAGATGACATATTTGAGACCAGTGGGACTGTCATTGACAGCATAATTACGGCCCAAGGCAAATCAGCTGAGACCGTCGGAAGAAGCGCGATCCCGCAGGGCAAGACCAAAGCTCTAAGCACAGCATGGGAAAAGCACGGGAGTGTCCAGCCACACGCCAGTCAGGACGTCCCTGACCAACAAGACAGAACAGAAAAACAGCCATCTACACCTGAGCAGGCGATTCTACACAACAGCCCGCCAATCACATCCACCGAACCGCCTCCCACTCAAGCCGCAAGCGAGACTAGCGGCACACAGCTCAAGACCGGAGCAAGCAACTCCCTTCTGTCCATGCTCGACAAACTGAGCAATAAATCGTCCAATGCTAAAAAGGGCCCATGGTCGAGTCCCCAAGAAGGGCATCACCAACTTCCGGCCCAACAACACGGGAACCAGCTGAGCTATGGAAGCAACCAGGGAAGACCGCAG------------CATCAGGCCAAAGCCGTCCCTGGAAACCGGGGCACAGACGAGAACACAGCATATCATGGACAACAGAAGGAGTCACAACCATCAGCTGGTGCAACCCCTCATGCGCCCCAGTCAGGGCAGAGCCAAGACAATACTCCTGTACCTGTGGATCGTGTCCAGCTACCTGCCGACTTTGCGCAGGCGATGATGTCTATGATGGAGGCATTATCACAGAAGGTAAGTAAAGTTGATCATCAGCTGGACCTAGTCTTAAAACAGACATCCTCTATTCCTATGATGCGATCTGAAATCCAACAGCTCAAGACATCTGTTGCGATCATGGAAGCTAACTTAGGCATGATGAAAATTCTGGATCCTGGTTGTGCTAACGTTTCATCCTTAAGTGATCTCCGGGCAGTAGCCCGATCCCACCCAGTCCTAGTTTCAGGCCCCGGGGACCCATCTCCTTACGTGACACAAGGGGGTGAAATGACGCTCAATAAACTCTCACAACCAGTGCAGCACCCCTCTGAACTGATTAAGTCTGCCACTGCAAGCGGGCCTGACATGGGAGTGGAGAAGGACACTGTCCGCGCATTAATCACCTCGCGCCCGATGCATCCAAGCTCCTCAGCTAAGCTCCTGAGCAAGCTAGATGCAGCCAGGTCAATTGAAGAGATCAGGAAGATCAAACGCCTTGCACTAAATGGT
>ACK38020
------ATGGCCACCTTTACCGATGCTGAGATAGAGGATATATTTGAGACCAGTGGAACTGTCATTGACAGCATAATTGCGGCCCAGGGCAAATCAGCAGAGACTGTCGGGAAGAGCGCAATCCCACAAGGCAAGACAAAGGCTCTGAGCACAGCACGGGAGAAGCACGAGAGCACCCAACCATCCGCTGGCCAGGACACCTCCGACCAACAGGACAGACCAGACAAACAGCCATCCACACCTGAGCAGGCGACCCCACACAACGGCCCGCCGACCGCATCCAAAGAACCGCTTCCCACTCAGGCCGCAGGCGATGCCGGCGACACACAGCTCAAGACCGGAGCAAGCAACTCTCTTTTGTCTATGCTTGACAAGCTGAGCAATAAATCGTCTAATGCTAAAAAGGGGCCAAGGTCGAGCCCCCAGGAAGGCCACCATCAACCCCTGGCCCAACAACACGGGAATCAGTCGAGTCGTGGAAACAACCAGGAAGGACCGCAG------------CACCAGGCCAAAGCCGCCCCTGGAAGCCGGGGCACAGACGCGAGCACAGCATATCATGGACAATGGAAGGAGTCACAACCGTCAGCTGGTGCAACCCCTCATGTGCTCCAGTCAGGGCAGAACCAAGACAGTACTCCTGTACCTGTGGATCATGTCCAACTACCTGTCGACTTTGTGCAGGCGATGATGTCTATGATGGAGGCGTTATCACAGAAGGTAAGTAAAGTTGACTATCAGCTAGACCTAATCTCAAAGCAGACATCCTCCATCCCTATGATGCGATCTGAAATCCAACAGCTTAAAACATCTGTTGCGATCATGGAAGCCAATTTAGGTATGATGAAAATTCTAGACCCTGGTTGTGCTAACGTTTCATCCCTAAGTGATCTACGGGCAGTCGCTCGATCCCACCCAGTTTTAGTTTCGGGCCCCGGAGATCCGTCCCTTTACGTGACACAAGGAGGTGAAATAACACTCAATAAACTCTCACAACCGGTACAGCACCCTTCTGAGTTAATTAAATCTGCCACGGTAAGCGGGCCTGATATGGGAGTGGAGAAGGACACTGTCCGTGCATTAATTACTTCGCGTCCGATGCATCCAAGCTCCTCGGCTAAGCTCCTGAGTAAGCTGGACGCAGCCAAGTCGATCGAAGAGATCAGAAAGATCAAACGCCTTGCGCTGAATGGT
>AFA36071
------ATGGCCACGTTCACAGACGCAGAGATAGATGAGCTGTTCGAGACGAGCGGGACTGTCATTGACAGCATTATCACAGCTCAGGGCAAACCAGTGGAGACTGTAGGGCGGAGCGCCATTCCACAAGGGAAAACGAAGGCCCTCAGTCTAGCCTGGGAGAAGCATGGCAACACGAACACCCCGGCTGCCCAAGAATCAGCCGGAGAACAGGACCAGCACGGGCAGAACCAGGCCAGCAACAGCAACCGGGCAACCCCAGAAGAAGGACCCCATTCGTCCCAAGCCCAGGCCGCCACACAGCCCCAAGAGGATGCAAACGAATCCCAACTCAAAACAGGGGCAAGCAGCTCACTACTCTCTATGCTCGATAAGCTCAGCAACAAGTCATCGAATGCTAAAAAGGGCCCACCTCAGAGTCCTCCGCAGCAGGCCCTCCACTCCAAAGGGAGCCCCGCAGTGGAACAAACCCAACATGGGGCCAATCAGGGGAGGGCTCAGCGGGAAATGGGGCACCAGGCCGCCCCAAGCCCTGGACCCCCGGGCACCGGCGTGAACACAGCATTTCCTGGACAATGGGGGGTGTCACCACAATCAGCTGGTGCAACCCAGCCTGCTCCCCAATCAGGGCAGAACCAAGGCAGTACTCCTGTGTCTGTGGATCATGTCCAGCCACCTGTAGACTTTGTGCAGGCGATGATGTCTATGATGGAGGCGATCTCACAGAGGGTAAGCAAGATTGATTATCAATTGGATCTAGTGCTCAAGCAAACCTCATCTATCCCGACCATGAGATCGGAAATACAACAATTGAAGACATCGGTTGCAGTGATGGAAGCAAACTTAGGAATGATGAAGATTCTAGACCCCGGTTGTGCAAACGTGTCCTCTCTGAGTGATCTACGCGCAGTGGCTAAATCTCACCCCGTGTTAATTGCAGGTCCAGGTGACCCATCACCCTATGTAACACAGGGAGGAGAAATCGCTCTTAACAAACTGTCACAGCCAGTACCCCACCCATCAGACCTTATAAAGCATGCAACTTCTGGCGGCCCAGATATAGGGATTGAGAGGGACACTGTTCGTGCACTTATTCTATCGAGACCTATGCACCCGAGCTCATCAAGCAAATTACTCAGCAAGCTCGACTCAGCAGGGTCAGTTGAAGAGATCAGGAAGATCAAGCGCCTCGCATTGAATGGA
>AEM55583
------ATGGCCACTTTTACAGATGCGGAGATAGATGACATATTTGAGACCAGTGGGACTGTCATTGACAGCATAATTACGGCCCAGGGCAAATCAGCTGAGACCGTCGGAAGAAGCGCGATCCCGCAGGGCAAGACCAAAGCTCTAAGCACAGCATGGGAGAAGCACGGGAGCGTCCAGCCACACGCCAGTCAGGACGCCCCTGACCAACAAGACAGAACAGAAAAACAGCCATCCACACCTGAGCAGGCGACTCCACACAACAACCCGCCGATCACATCCACTGAACCGCCTCCCACTCAGGCCGCAAGCGAGACCAGCGACACACAGCTCAAGACCGGAGCAAGCAACTCCCTTCTGTCCATGCTCGACAAACTGAGCAATAAATCGTCCAATGCTAAAAAGGGCCCATGGTCGGGTCCCCAAGAAGGGCATCACCAACCTCCGGCCCAACAACACGGGAACCAGCCGAGCTATGGAAGCAACCAGGGAAGACCGCAG------------CATCAGGCCAAGGCCGTCCCTGGAAACCGGGGCACAGACGAGAACACAGCATATCATGGACAACGGAAGGAGTCACAACCATCAGCTGGTGCAACCCCTCATGCGCCCCAGTCAGGGCAGAGCCAAGACAATACTCCTGTACCTGTGGATCGTGTCCAGCTACCTGCCGACTTTGCGCAGGCGATGATGTCTATGATGGAGGCATTATCACAGAAGGTAAGTAAAGTTGATCATCAGCTGGACCTAGTCTTGAAACAGACATCCTCCATTCCTATGATGCGATCTGAAATCCAACAGCTCAAGACATCTGTTGCGATCATGGAAGCTAACTTAGGCATGATGAAAATTCTGGACCCTGGTTGTGCTAACGTTTCATCCTTAAGTGATCTCCGGGCAGTAGCCCGATCCCACCCAGTCCTAGTTTCAGGCCCCGGAGACCCATCTCCTTACATGACACAAGGGGGTGAAATGACGCTCAATAAACTCTCACAACCGGTGCAGCACCCCTCTGAATTGATTAAGTCTGCCACTGCAAGTGGGCCTGACATGGGAGTGGAGAAGGACACTGTCCGCGCATTAATCACCTCGCGCCCGATGCATCCAAGCTCCTCGGCTAAGCTCCTGAGCAAGCTAGATGCAGCCAGGTCAATTGAAGAGATCAGGAAGATCAAACGCCTTGCGCTGAATGGT
>ACK57520
------ATGGCCACCTTTACAGACGCGGAGATTGACGATCTATTTGAAACCAGTGGGGCTGTCATTGGCAGCATAATTACGGCCCAGGGCAACCCAGCGGGGACCGTTGGTAGGAGCGCAATCCCACAAGGCAAAACCAAAGCATTGAGTGCAGCATGGGAGAAACATGAGAGCATCCAACCATCGGCCAGCCAAGACACCCCTGATAGACAAGACAGACCAGACAAACAACCGTCCACACCTAGACAGGCGACTCCACACAACAATTCGCCAGCCACATCTACTGACCAGCCTCCTACCCAGGCCGCAGACGAAGCCGGCGACACACAACTCAAGACCGGAGCAAGCAGCTCTCTTCTGTCGATGCTTGACAAGCTTAGCAATAAATCGTCCAATGCTAAAAAGGGCCCATGGTTGAGTCCCCAGGAAGGGCATCATCAACTTCCAACCCAACAGCAGGGGAGTCGACCGAGCCGCAGAAACAGTCAGGAGAGACCGCAG------------AACCAGGTCAAGGCCGCCCCTGGAGACCGGGGCACAGACGCGAACACAGCATATCATGGACAATGGGAGGAGTCACAACTATCAGCTGGTGCAATCCCTCATGCTCTCCGGTCAGGGCAGAGCCAAGACAATACTCCTGCACCTGTGGATCATGCCCAGCTACCTGTCGACTTTGTGCAGGCGATGATGTCTATGATGGAGGCGATATCACAGAGGGTAAGTAAAGTTGACCATCAGCTAGACCTTATCTTAAAACAAACATCCTCTATCCCCATGATGCGGTCTGAAATCCAACAGCTGAAAACATCCGTTGCGGTCATGGAAGCCAATTTAGGCATGATGAAAATTCTGGACCCTGGTTGTGCTAATGTTTCATCTCTAAGTGATCTACGGGCAGTCGCTCGATCCCACCCAGTTTTAGTTTCAGGCCCCGGAGACCCATCCCCTTATGTGACACAAGGGGGTGAAATGGCACTCAATAAACTTTCACAACCAGTGCAACATCTGTCTGAGTTGATTAAACCTGCCACGGTAAGCGGGCCTGATATAGGAGTGGAGAGGGACACTGTCCGTGCATTGATCACCTCACGTCCAATGCATCCGAGCTCTTCAGCTAAACTCCTGAGTAAGCTGGATGCAGCCGGGTCGATCGAAGAAATCAGAAAAATCAAGCGCCTTGCGCTGAATGGC
>ABV60357
------ATGGCCACCTTTACAGATGCAGAGATCGACGAGCTATTTGAGACAAGTGGAACTGTCATTGACAACATAATTACAGCCCAGGGTAAACCAGCAGAGACTGTTGGAAGGAGTGCAATCCCACAAGGCAAGACCAAGGTGCTGAGCGCAGCATGGGAGAAGCATGGGAGCATCCAGCCACCGGCCAGTCAAGACAACCCCGATCGACAGGACAGATCTGACAAACAACCATCCACACCCGAGCAAACGACCCCGCATGACAGCCCGCCGGCCACATCCGCCGACCAGCCCCCCACCCAGGCCACAGACGAAGCCGTCGACACACAGTTCAGGACCGGAGCAAGCAACTCTCTGCTGTTGATGCTTGACAAGCTCAGCAATAAATCGTCCAATGCTAAAAAGGGCCCATGGTCGAGCCCCCAAGAGGGGAATCACCAACGTCCGACTCAACAGCAGGGGAGTCAACCCAGTCGCGGAAACAGTCAGGAAAGACCGCAG------------AACCAAGTCAAGGCCGCCCCTGGAAACCAGGGCACAGACGTGAACACAGCATATCATGGACAATGGGAGGAGTCACAACTATCAGCTGGTGCAACCCCTCATGCTCTCCGATCAAGGCAGAGCCAAGACAATACCCTTGTATCTGCGGATCATGTCCAGCCGCCTGTAGACTTTGTGCAAGCGATGATGTCTATGATGGAGGCGATATCACAGAGAGTAAGTAAGGTTGACTATCAGCTAGATCTTGTCTTGAAACAGACATCCTCCATCCCTATGATGCGGTCCGAAATCCAACAGCTGAAAACATCTGTTGCAGTCATGGAAGCCAACTTGGGAATGATGAAGATTCTGGATCCCGGTTGTGCCAACATTTCATCTCTGAGTGATCTACGGGCAGTTGCCCGATCTCACCCGGTTTTAGTTTCAGGCCCTGGAGACCCCTCTCCCTATGTGACACAAGGAGGCGAAATGGCACTTAATAAACTTTCGCAACCAGTGCCACATCCATCTGAATTGATTAAACCCGCCACTGCATGCGGGCCTGATATAGGAGTGGAAAAGGACACTGTCCGTGCATTGATCATGTCACGCCCAATGCACCCGAGTTCTTCAGCCAAGCTCCTAAGCAAGTTAGATGCAGCCGGGTCGATCGAGGAAATCAGGAAAATCAAGCGCCTTGCTCTAAATGGC
>AFA36077
------ATGGCCACGCTCACAGACGCAGAGATAGAGGAGTTGTTCGAGACAAGCGGGACTGTCATTGACAGTATAATCACAGCTCAGGGCAAACCAGTGGAGACTGTAGGGCGGAGTGCCATTCCGCAAGGGAAGACGAAAGCCCTCAGTCTAGCCTGGGAGAAGCACGGCAACATGAACGCCCCAGCTGCCCAAGAATCAGTTGGAGAGCAGGACCAGCCCGGGAAGAACCAAGCCAGCAACAGCAACCGGGAACCCCCAGAAGAAGGACCCCGTCTGTCCCAAACCCAGGCCGCCGCACAGCCCCAAGAGGATGCAGATGAACCCCAACTTAAAACAGGGGCAAGCAGCTCACTACTCTCTATGCTCGACAAACTTAGCAACAAGTCATCGAATGCTAAAAAGGGCCCACCTCAGAGCCCTCTACAGCAGGCCTCCCACCCCCAAGGGAGTCCCGCAGCGGAACAAGCCCAACATGGAGTCAATCAGGGGAGGGCTCAATGGGAGACGGGGCACCAGGTCGCCCCAGGCCCTGGACTCCCGGGCACCGGCGTGAACACAGCATTTCCTGGACAATGGGGGGTGTCACAACAATCAGCTGGTGCAACCCAGCATGCTCCCCGATCAGGGCAGAACCAAGGCAGTACTCCTGTGTCTGTGGATCATGTCCAGCTACCTGTCGACTTTGTGCAAGCGATGATGTCTATGATGGAGGCGATCTCACAGAGGGTAAACAAGATTGATTATCAATTGGATTTAGTTCTCAAGCAAACTTCATCTATCCCGACCATGAGATCGGAAATACAACAATTAAAGACATCGGTTGCAGTGATGGAAGCAAACCTAGGAATGATGAAGATTCTAGACCCCGGCTGTGCAAATGTGTCCTCTCTAAGCGATCTACGCGCAGTGGCTAAATCTCACCCCGTGTTAATTGCAGGTCCAGGTGACCCGTCACCCTACGTGACTCAGGGAGGAGAGATTGCCCTTAACAAACTGTCGCAGCCAGTATCCCACCCATCAGACCTCATAAAGCATGCAACTTCTGGCGGCCCGGATATAGGGATTGAGAGGGACACTGTTCGTGCACTTATTCTATCAAGACCTATGCACCCTAGTTCGTCAAGCAAATTACTCAGCAAGCTCGACTCAGCAGGGTCAATTGAAGAGATCAGGAAGATCAAGCGCCTTGCATTGAATGGA
>ABZ80393
------ATGGCCACCTTTACAGATGCAGATATCGACGAGCTATTTGAGACAAGTGGAACTGTCATTGACAACATAATTACAGCCCAGGGTAAACCAGCAGAGACTGTTGGAAGGAGTGCAATCCCACAAGGCAAGACCAAGGTGCTGAGCGCAGCATGGGAGAAGCATGGGAGCATCCAGCCACCGGCCAGTCAAGACAACCCCGATCGACAGGACAGATCTGACAAACAACCATCCACACCCGAGCAAACGACCCCGCATGACAGCCCGCCGGCCACATCCGCTGACCAGCCCCCCACCCAGGCCACAGACGAAGCCGTCGACACACAGCTCAGGACCGGAGCAAGCAACTCTCTGCTGTTGATGCTTGACAAGCTCAGCAATAAATCGTCCAATGCTAAAAAGGGCCCATGGTCGAGCCCCCAAGAGGGGAATCACCAACGTCCGACTCAACAGCAGGGGAGTCAACCCAGTCGCGGAAACAGCCAGGAAAGACTGCAG------------AACCAAGTCAAGGCCGCCCCTGGAAACCAGGGCACAGACGTGAACACAGCATATCATGGACAATGGGAGGAGTCACAACTATCAGCTGGTGCAACCCCTCATGCTCTCCGATCAAGGCAGAGCCAAGACAATACCCTTGTATCTGCGGATCATGTCCAGCCACCTGTAGACTTTGTGCAAGCGATGATGTCTATGATGGAGGCGATATCACAGAGAGTAAGTAAGGTTGACTATCAGCTAGATCTTGTCTTGAAACAGACATCCTCCATCCCTATGATGCGGTCCGAAATCCAACAGCTGAAAACATCTGTTGCAGTCATGGAAGCCAACTTGGGAATGATGAAGATTCTGGATCCCGGTTGTGCCAACATTTCATCTCTGAGTGATCTACGGGCAGTTGCCCGATCTCACCCGGTTTTAGTTTCAGGCCCTGGAGACCCATCTCCCTATGTGATACAAGGAGGCGAAATGGCACTTAATAAACTTTCGCAACCAGTGCCACATCCATCTGAATTGATTAAACCCGCCACTGCATGCGGGCCTGATATAGGAGTGGAGAGGGACACTGTCCGTGCATTGATCATGTCACGCCCAATGCACCCGAGTTCTTCAGCCAAGCTCCTAAGCAAGTTAGATGCAGCCGGGTCGATCGAGGAAATCAGGAAAATCAAGCGCCTTGCTCTAAATGGC
>ADI70521
------ATGGCCACCTTTACAGATGCGGAAATTGACGAGCTATTTGAAACCAGTGGAACTGTCATTGACAGCATAATTACGGCCCAGGGGAAACCAGTAGAGACTGTTGGAAGGAGTGCAATCCCACAAGGCAAAACCAAGGCGCTGAGCGCAGCATGGGAGAAGCACGGGAGTATCCAGCCACCAGCCAGCCAAGACACCCCCGACCGACCAGACAAATCAGACAAACAACCGTCTGTACCCGAGCAAATGGCTCCACACGACAGCGCGCCAGCCACATCCACTGACCAGCTCCCCACCCAAGCTGCGGACGAAGCCGGCGACACACCACTCAAGACCGGAGCGAGCAACTCCTTGCTGTCCATGCTTGATAAGCTCAGCAATAAGTCGTCCAATGCTAAAAAGGGCCCTTGGTCGAGCCCCCAGGAAGAGCATCATCAACGTCCGCCGCAACAGCAGGGGAGCCAACCAAGCCGCGGAAACAGCCAAGAGAGACCGCAG------------AACCAGGTCAAGGCCGCCCCTGGAAACCGGGGCACAGACGCGAACACAGCATATCATGGACAATGGGAGGAGTCACAACTATCAGCTGGTGCAACCCATCATGCTCTCCGATCAGGGCAGAGCCAAGACAATACTCCTGCACCTGTGGATCATGTCCAGCTACCTGTCGACTTTGTGCAAGCGATGATGTCTATGATGGAGGCGATATCACAGAGGGTAAGTAAAGTTGACTACCAGTTGGACCTTGTCCTAAAACAGACATCTTCCATCCCCATGATGCGGTCTGAAATCCAGCAGCTGAAAACATCCGTTGCGGTCATGGAAGCCAATTTGGGCATGATGAAGATTCTGGATCCTGGTTGTGCCAATGTTTCATCTCTAAGTGATCTACGGGCAGTCGCCCGATCCCACCCAGTTCTAGTTTCTGGCCCCGGAGACCCATCTCCTTATGTGACTCAAGGAGGTGAAATGGCGCTTAATAAACTCTCGCAACCGGTGCAACATCCCTCTGAGTTGGTTAAACCTGCCATGGCAGGCGGGCCCGACATAGGAGTGGAGAGAGACACCGTCCGTGCATTGATCATGTCACGCCCTATGCATCCGAGCTCCTCAGCTAAGCTCCTGAGCAAGCTGGATGCAGCTGGATCGATTGAAGAGATCAGGAAAATCAAGCGCCTTGCACTGAATGGC
>AAX45425
------ATGGCCACCTTTACAGATGCGGAAATCGACGAGCTCTTTGAGACCAGTGGAACTGTCATTGACAGTATAATTACTGCCCAAGGAAAACCAGTAGAGACTGTCGGAAGGAGTGCAATCCCACAAGGCAAAACCAAGGCTTTGAGCACAGCATGGGAGAAACACAGGAGCATCCAGTCTCCAGCCAGCCAGGACACCTCCGATCGACAGGATAGACCAGACAAACCGCTGTCCACACCCGAGCAAGCGAGTCCGAACGACAGCCTGCCTGCCACATCCACCGACCAGCCTCCCACTCAGAACGCAGATGAAGCCAGCGACACACAGCTCAAGACCGGAGCAAGCAACTCTCTGTTATCGATGCTTGATAAACTCAGCAATAAGTCATCTAATGCTAAAAAGGGCCCATGGTCGAGCCCTCAGGAAGGGCACAACCAACGTCTGAATCAACAACAGGGGAGCCAACCGAGCCGCGGGAACAGTCAAGAGAGACCGCAG------------AACCAGGCCAAGGTCATCCCTGGAAACCAGGTCACAGACGCGAACACAGCATATCATGGACAATGGGAGGAGTCACAACTATCAGCTGGTGCAACCCATCATGCTCTCCGATTAGAGCAGAGCCAAGACAATACTCCTGTATCTGTGGATCATGTCCAGTTACCTGTCGACTTTGCGCAGGCGATGATGTCTATGATGGAGGCGATATCACAGAGGGTAAGTAAAGTTGACTATCAACTGGACCTTGTCTTGAAACAGACTTCTTCCATCCCCATGATGCGGTCTGAAATCCAGCAACTGAAGACGTCTGTTGCGGTCATGGAAGCCAATTTGGGCATGATGAAGATCCTAGATCCTGGTTGTGCCAATGTTTCATCTCTAAGTGATCTACGGGCAGTTGCTCGATCCCACCCGGTTTTAATTTCTGGCCCCGGAGACCCATCTCCTTATGTGACCCAAGGAGGCGAAATGGCACTCAATAAACTCTCGCAGCCGGTGCAACACCCCTCTGAATTGATCAAACCTGCCATGGCAAGCGGGCCTGATATAGGATTGGAGAAAGACACTGTCCGTGCATTGATCATGTCACGCCCTATGCACCCGAGCTCTTCAACTAAGCTCTTGAGCAAACTGGACGCAGCCGGATCGATTGAGGAAATTAGGAAAATTAAGCGCCTTGCACTGAATGGT
>AFX97645
------ATGGCCACTTTTACCGATGCTGAGATAGAGGATATATTTGAGACCAGTGGAACTGTCATTGACAGCATAATTACGGCCCAGGGCAGATCAGCAGAGACTGTCGGGAAGAGCGCAATCCCGCAAGGCAAGACAAAGGCCCTGAGCATAGCACGGGAGAAGCACGGGAGCATCCAGCCATCCGCCAGCCAGGACACCCCCAACCAACAAGACAAACCAGACAAACAGCCACCCGCATCCGAGCAGGTGACTCCACACAACGATCCTCTGACCGCACCCAAAGAACCGCTCCCCACTCAGGCCGCAGGTGATGCTGGCGACACACAGCTCAAGACCGGAGCAAGCAACTCTCTTTTGTCAATGCTTGACAAGCTGAGCAACAAATCGTCTAATGCTAAAAAGGGGCCAAGGTCGATCCCCCAGGAGGGCCACCATCAACCTCTGGCCCAACAACACGGGACTCAGTCGAGCCGTGGAAACAACCAGGAAGGACCGCAG------------CATCAGGCCAAAGCTGCCCCTGGAAGCCGGGGCACAGACGCGAGCACAGCATATCATGGACAATGGAAGGAGTCACAACTATCAGCTGGTGCAACCCCTCATGTGCTCCAGTCAGGGCGGAGCCAAGACAGTACTCCTGTACCTGTGGAGCATGTCCAACTACCTGTCGACTTTGTGCAGGCGATGATGTCTATGATGGAGGCGTTATCACAGAAGGTAAGTAAAATTGACTATCAGCTAGACCTAGTCTCAAAGCAGACATCCTCCATCCCTATGATGCGATCTGAAATCCAACAACTTAAAACATCTGTTGCAATCATGGAGGCCAATTTAGGCATGATGAAAATTCTGGACCCTGGTTGTGCCAACATTTCGTCCTTAAGTGATCTACGAGCGGTCGCTCGATCCCATCCAGTTTTAGTTTCGGGCCCCGGAGATCCATCCTTTTACGTGACACAAAGGGGTGAAATGACACTCAATAAACTCTCGCAACCGGTACAGCATCCTTCTGAGTTAATTAAATCTGCCATGGTAAACGGGCCCGATATGGGAGTAGAGAAGGACACTGTCCGTGCATTAATCACATCGCGCCCGATGCATCCAAGCTCCTCGGCTAAGCTCCTGAGTAAATTGGACGCGGCCAAGTCGATCGAAGAGATCAGAAAGGTCAAGCGCCTTGCGCTGAATGGT
>AAX45377
------ATGGCCACCTTTACAGATGCGGAGATCGACGAGCTATTCGAGACCAGTGGAACTGTCATTGACAGCATAATTACGGCCCAGGGAAAACCAGTAGAGACTGTTGGAAGGAGTGCAATCCCACAAGGCAAAACTAAGGCTTTGAGCGCAGCATGGGAGAAGCATGGGAGCGTCCAGTCACCAGCCAGCCAAGACACCCCTGATCGACAGGACAGATCAGATAAACAACTGTCCACACCCGAGCAAGCGAGTCCAAACGACAGCCCCCCAGCCACATCCACTGACCAGCCTCCCACTCAGGCTGCAGATGAGGCCGGCGATACACAGCTCAAGACCGGAGCAAGCAACTCTCTGCTGTCGATGCTTGATAAACTCAGCAATAAGTCATCTAATGCTAAAAAGGGCCCAGGGTCGAGCCCTCAAAAAAGGCATCATCAACGTCTGACTCAACAACAGGGGAGTCAACAAAGCCGCGGAAACAGCCAAGAGAGACCGCAG------------AGCCAGGCCAAGGCCATCCCTGGAAACCAGGTCACAGACGTGAACACAGCATATCATGGACAATGGGAGGAGTCACAACTATCAGTTGGTGCAACCCATCATGCTCTCCGATCAGAGCAGAGCCAAGACAATACTCCTGCACCTGTGGATCATGTCCAGCTACCTGTCGACTTTGTGCAGGCGATGATGTCTATGATGGAGGCAATATCACAGAGGGTAAGTAAAGTTGACTATCAGCTGGACCTTGTCTTGAAACAGACATCTTCTATCCCCATGATGCGGTCTGAAATCCAGCAGCTGAAAACGTCTGTTGCGGTCATGGAAGCCAATTTGGGTATGATGAAGATCCTGGACCCTGGTTGTGCCAACGTTTCATCTCTAAGTGATCTACGGGCAGTTGCCCGATCCCACCCGGTTTTAATTTCTGGCCCCGGAGACCCATCTCCTTATGTGACCCAAGGGGGCGAAATGGCACTCAATAAACTCTCGCAACCGGTGCAACGCCCCTATGAATTGATTAAACCCGCCACGGCAAGCGGGCCAGATATAGGAGTGGAGAAAGACACTGTCCGTGCATTGATCATGTCACGCCCTATGCATCCGAGCTCTTCAGCTAGGCTCTTGAGCAAACTGGACGCAGCCGGATCGATTGAGGAAATCAGAAAAATCAAGCGCCTTGCACTGAATGGC
>AFV14996
------ATGGCCACTTTTACCGATGCTGAGATAGAGGATATATTTGAGACCAGTGGAACTGTCATTGACAGTATAATTACGGCCCAGGGCAGATCAGCGGAGACTGCCGGGAAGAGCGCAGCCCCGCAAGGCAAGACAAAGGCCCCGAGCATAGCACGGGAGAAGCACGGGAGCATCCAGCCATCCGCCGGCCAGGACATCTCCAACCAACAAGACAAACCAGACAAACAGCCATCCGCATCCGAGCAGGTGACTCCACACAACGATCCCCTGACCGCACCCAGAGAACCACTCCCCACCCAGGCCACAGGCGATGCTGGTGACACACAGCTCAAGACCGGAGCAAGCAACTCTCTTTTGTCAATGCTTGACAAGCTGAGCAACAAATCGTCCAATGCTAAAAAGGGGCCAAGGTCAATCCCCCAGGAGAGCCACCATCAACCTCCGGCCCAACAACACGGGAATCAGTCGAGCCGTGGAAACAACCAAGAAGGACCGCAG------------CATCAGGCCAAAGCTGCCCCTGGAAGCCGGGGCACAGACGCGAGCACAGCATATCATGGACAATGGAAGGAGTCACAACTATCAGCTGGTGCAACCCCTCATGTGCTCCAGTCAGGGCGGAGCCAAGACAGTACTCCTGTACCTGTGGAGCATGTCCAATTACCTGTCGACTTTGTGCAGGCGATGATGTCTATGATGGAGGCGTTATCACAAAAGGTAAGTAAAATTGACTATCAGCTAGACCTAGTCTCAAAGCAGACATCCTCCATCCCTATGATGCGATCTGAAATCCAACAGCTTAAAACATCTGTTGCAATCATGGAGGCCAATTTAGGCATGATGAAAATTCTGGACCCTGGTTGTGCCAACATTTCGTCCTTAAGTGATCTACGAGCAGTCGCTCGATCCCACCCAGTTTTAGTTTCGGGCCCCGGAGATCCATCCCTTTACGTGACACAAAAGGGTGAAATGACACTCAATAAACTCTCGCAACCGGTACAGCATCCTTCTGAGTTAATTAAATCTGCCATGGTAAGCGGGCCCGATATGGGAGTGGAGAAGGACACTGTCCGTGCATTAATCACATCGCGCCCGATGCATCCAAGCTCCTCGGCTAAGCTCCTGAGTAAGTTGGACGCAGCCAAGTCGATCGAAGAGATCAGAAAGGTCAAGCGCCTTGCGCTGAATGGT
>AFV14990
------ATGGCCACTTTTACCGATGCTGAGATAGAGGATATATTTGAGACCAGTGGAACTGTCATTGACAGTATAATTACGGCCCAGGGCAGATCAGCGGAGACTGCCGGGAAGAGCGCAGCCCCGCAAGGCAAGACAAAGGCCCCGAGCATAGCACGGGAGAAGCACGGGAGCATCCAGCCATCCGCCGGCCAGGACATCTCCAACCAACAAGACAAACCAGACAAACAGCCATCCGCATCCGAGCAGGTGACTCCACACAACGATCCCCTGACCGCACCCAGAGAACCACTCCCCACCCAGGCCACAGGCGATGCTGGTGACACACAGCTCAAGACCGGAGCAAGCAACTCTCTTTTGTCAATGCTTGACAAGCTGAGCAACAAATCGTCCAATGCTAAAAAGGGGCCAAGGTCAATCCCCCAGGAGAGCCACCATCAACCTCCGGCCCAACAACACGGGAATCAGTCGAGCCGTGGAAACAACCAAGAAGGACCGCAG------------CATCAGGCCAAAGCTGCCCCTGGAAGCCGGGGCACAGACGCGAGCACAGCATATCATGGACAATGGAAGGAGTCACAACTATCAGCTGGTGCAACCCCTCATGTGCTCCAGTCAGGGCGGAGCCAAGACAGTACTCCTGTACCTGTGGAGCATGTCCAATTACCTGTCGACTTTGTGCAGGCGATGATGTCTATGATGGAGGCGTTATCACAAAAGGTAAGTAAAATTGGCTATCAGCTAGACCTAGTCTCAAAGCAGACATCCTCCATCCCTATGATGCGATCTGAAATCCAACAGCTTAAAACATCTGTTGCAATCATGGAGGCCAATTTAGGCATGATGAAAATTCTGGACCCTGGTTGTGCCAACATTTCGTCCTTAAGTGATCTACGAGCAGTCGCTCGATCCCACCCAGTTTTAGTTTCGGGCCCCGGAGATCCATCCCTTTACGTGACACAAAAGGGTGAAATGACACTCAATAAACTCTCGCAACCGGTACAGCATCCTTCTGAGTTAATTAAATCTGCCATGGTAAGCGGGCCCGATATGGGAGTGGAGAAGGACACTGTCCGTGCATTAATCACATCGCGCCCGATGCATCCAAGCTCCTCGGCTAAGCTCCTGAGTAAGTTGGACGCAGCCAAGTCGATCGAAGAGATCAGAAAGGTCAAGCGCCTTGCGCTGAATGGT
>AAX45371
------ATGGCCACCTTTACAGATGCGGAGATCGACGAGCTATTCGAGACCAGTGGAACTGTCATCGACAGCATAATTACGGCCCAGGGAAAACCAGTAGAGACTGTTGGAAGGAGTGCAATCCCACAAGGCAAAACTAAGGCTTTGAGCGCAGCATGGGAGAAGCATGGGAGCATTCAGTCACCAGTCAGCCAAGACACCCCTGATCGACAGGACAGATCAGATAAACAACTGTCCACACCCGAGCAAGCGAGTCCAAACGACAGCCCCCCAGCCACATCTACCGACCAGCCTCCCACTCAGGCTGCAGATGAGGCCGGCGATACACAGCTCAAGACCGGAGCAAGCAACTCTCTGCTGTCGATGCTTGATAAACTCAGCAGTAAGTCATCTAATGCTAAAAAGGGCCCAGTGTCGAGCCCTCAAAAAAAGCATCATCAACGTCTGACTCAACAACAGGGGAGTCAACAAAGCCGCGGAAACAGCCAAGAGAGACCGCAG------------AGCCAGGCCAAGGCCATCCATGGAAACCAGGTCACAGACGTGAACACAGCATATCATGGACAATGGGAGGAGTCACAACTATCAGTTGGTGCAACCCATCATGCTCTCCGATCAGAGCAGAGCCAAGACAATACTCCTGCACCTGCGGATCATGTCCAGCTACCTGTCGACTTTGTGCAGGCGATGATGTCTATGATGGAGGCAATATCACAGAGGGTAAGTAAAGTTGACTATCAGCTGGACCTTGTCTTGAAACAGACATCTTCTATCCCCATGATGCGGTCTGAAATCCAGCAGCTGAAAACGTCTGTTGCGGTCATGGAAGCCAATTTGGGTATGATGAAGATCCTGGACCCTGGTTGTGCCAACGTTTCATCTCTAAGTGATCTACGGGCAGTTGCCCGATCCCACCCGGTTTTAATTTCTGGCCCCGGAGACCCATCTCCTTATGTGACCCAAGGGGGCGAAATGGCACTCAATAAACTCTCGCAACCGGTGCAACGCCCCTCTGAATTGATTAAACCCGCCACGGCAAGCGGGCCAGATGTAGGAGTGGAGAAAGACACTGTCCGTGCATTGATCATGTCACGCCCTATGCATCCGAGCTCTTCAGCCAGGCTCTTGAGCAAACTGGACGCAGCCGGATCGATTGAGGAAATCAGAAAAATCAAGCGCCTTGCACTGAATGGC
>AAK55548
------ATGGCCACCTTTACAGATGCAGAGATCGACGAGCTATTTGAGACAAGTGGAACTGTCATTGACAACATAATTACAGCCCAGGGTAAACCAGCAGAGACTGTTGGAAGGAGTGCAATCCCACAGGGCAAGACCAAGGTGCTGAGCGCAGCATGGGAGAAGCATGGGAGCATCCAGCCACCGGCCAGTCAAGACAACCTCGATCGACAGGACAGATCTGACAAACAACCATCCACACCCGAGCAAACGACCCCGCACGACAGCCCGCCGGCCACATCCGCTGACCAGCCCCCCACCCAGGCCACAGACGAAGCCGTCGACACACAGCTCAGGACCGGAGCAAGCAACTCTCTGCTGTTGATGCTTGACAAGCTCAGCAATAAATCGTCCAATGCTAAAAAGGGCCCATGGTCGAGCCCCCAAGAGGGGAATCACCAACGTCCGACTCAACAGCAGGGGAGTCAACCCAGTCGCGGAAACAGCCAGGAAAGACTGCAG------------AACCAAGTCAAGGCCGCCCCTGGAAACCAGGGCACAGACGTGAACACAGCATATCATGGACAATGGGAGGAGTCACAACTATCAGCTGGTGCAACCCCTCATGCTCTCCGATCAAGGCAGAGCCAAGACAATACCCTTGTATCTGCGGATCATGTCCAGCCACCTGTAGACTTTGTGCAAGCGATGATGTCTATGATGGGGGCGATATCACAGAGAGTAAGTAAGGTTGACTATCAGCTAGATCTTGTCTTGAAACAGACATCCTCCATCCCTATGATGCGGTCCGAAATCCAACAGCTGAAAACATCTGTTGCAGTCATGGAAGCCAACTTGGGAATGATGAAGATTCTGGATCCCGGTTGTGCCAACATTTCATCTCTGAGTGATCTACGGGCAGTTGCCCGATCTCACCCGGTTTTAGTTTCAGGCCCTGGAGACCCATCTCCCTATGTGATACAAGGAGGCGAAATGGCACTTAATAAACTTTCGCAACCAGTGCCACATCCATCTGAATTGATTAAACCCGCCACTGCATGCGGGCCTGATATAGGAGTGGAGAGGGACACTGTCCGTGCATTGATCATGTCACGCCCAATGCACCCGAGTTCTTCAGCCAAGCTCCTAAGCAAGTTAGATGCAGCCGGGTCGATCGAGGAAATCAGGAAAATCAAGCGCCTTGCTCTAAATGGC
>AGL09094
------ATGGCCACTTTTACAGATGCGGAGATAGATGACATATTTGAGACCAGTGGGACTGTCATTGACAGCATAATTACGGCCCAGGGCAAATCAGCTGAGACTGTTGGAAGAAGCGCGATCCCGCAGGGCAAGACCAAAGCGCTAAGCACAGCATGGGAGAAGCACGGGAGTGTCCAGCCACATGCCAGTCAGGACGCACCTGACCAACAAGACAGAACAGAGAAACAGCCATCCACACCTGAGCAGGCGACTCTACACAACAATCCGCCGATCACACCTACTGAACTGCCTCCCACTCAGGCCGCAAGCGAGACCAGCGACACACAGCTCAAGACTGGGGCAAGCAACTCCCTTCTGTCCATGCTCGACAAACTGAGCAATAAATCGTCCAATGCTAAAAAGGGCCCGTGGTCGGGTTCCCAAGAGGGGCATCACCAACCTCCGGCCCAACAGCACGGGAACCAGCCGAGCTATGGAAGCAACCAGGGAAGACCGCAG------------CATCAGGCCAAGGCCGCCCCTGGAAACCGGGGCACAGACGAGAACACAGCATATCATGGACAACGGAAGGAGTCACAACCATCAGCTGGTGCAACCCCTCATGCGCCCCAGTCAGGGCAGAGCCAAGACAATACTCTTGCACCTGTGGATCGTGTCCAGCTACCTGCCGACTTTGCGCAGGCGATGATGTCTATGATGGAGGCATTATCACAGAAGGTAAGTAAAGTTGATCATCAGCTGGACCTAGTCTTGAAACAGACATCCTCCATTCCTATGATGCGATCTGAAATCCAACAGCTCAAGACATCTGTTGCGATCATGGAAGCTAACTTAGGCATGATGAAAATTCTGGACCCTGGTTGTGCTAATGTTTCATCTTTAAGTGATCTCCGGGCAGTAGCCCGATCCCATCCAGTCCTAATTTCAGGCCCTGGAGACCCATCTCCTTACGTGACACAAGGGGGTGAAATGACGCTCAATAAACTCTCACAACCGGTGCAGCACCCCTCTGAATTGATTAAGTCTGCCACTGCAAGCGGGCCTGACATGGGGGTGGAGAAGGACACTGTCCGCGCATTAATCACCTCGCGCCCGATGCATCCAAGCTCCTCGGCTAAGCTCCTGAGTAAACTAGATGCAGCCAGGTCAATTGAAGAGATCAGGAAGATCAAACGCCTTGCGCTGAATGGT
>AFQ37818
------ATGGCCACCTTTACAGATGCAGAGATCGACGAGCTATTTGAGACAAGTGGAACTGTCATTGACAACATAATTACAGCCCAGGGTAAACCAGCAGAGACTGTTGGAAGGAGTGCAATCCCACAAGGCAAGACCAAGGTGCTGAGCGCAGCATGGGAGAAGCATGGGAGCATCCAGCCACCGGCCAGTCAAGACAACCCCGATCGACAGGACAGATCTGACAAACAACCATCCACACCCGAGCAAACGACCCCGCATGACAGCCCGCCGGCCACATCCGCCGACCAGCCCCCCACCCAGGCCACGGACGAAGCCGTCGACACACAGCTCAGGACCGGAGCAAGCAACTCTCTGCTGTTGATGCTTGACAAGCTCAGCAATAAATCGTCCAATGCTAAAAAGGGCCCATGGTCGAGCCCCCAAGAGGGGAATCACCAACGTCCGACTCAACAGCAGGGGAGTCAACCCAGTCGCGGAAACAGTCAGGAAAGACCGCAG------------AACCAAGTCAAGGCCGCCCCTGGAAACCAGGGCACAGACGTGAACACAGCATATCATGGACAATGGGAGGAGTCACAACTATCAGCTGGTGCAACCCCTCATGCTCTCCGATCAAGGCAGAGCCAAGACAATACCCTTGTATCTGCGGATCATGTCCAGCCACCTGTAGACTTTGTGCAAGCGATGATGTCTATGATGGAGGCGATATCACAGAGAGTAAGTAAGGTCGACTATCAGCTAGATCTTGTCTTGAAACAGACATCCTCCATCCCTATGATGCGGTCCGAAATCCAACAGCTGAAAACATCTGTTGCAGTCATGGAAGCCAACTTGGGAATGATGAAGATTCTGGATCCCGGTTGTGCCAACATTTCATCTCTGAGTGATCTACGGGCAGTTGCCCGATCTCACCCGGTTTTAGTTTCAGGCCCTGGAGACCCCTCTCCCTATGTGACACAAGGAGGCGAAATGGCACTTAATAAACTTTCGCAACCAGTGCCACATCCATCTGAATTGATTAAACCCGCCACTGCATGCGGGCCTGATATAGGAGTGGAAAAGGACACTGTCCGTGCATTGATCATGTCACGCCCAATGCACCCGAGTTCTTCAGCCAAGCTCCTAAGCAAGTTAGATGCAGCCGGGTCGATCGAGGAAATCAGGAAAATCAAGCGCCTTGCTCTAAATGGC
>AEW24459
------ATGGCTACTTTTACAGATGCGGAGATAGATGACATATTTGAGACCAGTGGGGCTGTCATTGACAGCATAATTACGGCCCAGGGCAAATCAGCCGAGACCGTTGGAAGAAGCGCGATCCCGCAGGGCAAGACCAAAGCTCTAAGCACAGCATGGGAGAAGCACGGGAGTGTCCAGCCACACGCCAGTCAGGACGCCCCTGACCAACAAGACAGAACAGAAAAACAGCCATCCACACCTGAGCAGGCGACTCCACACAACAACCCGCCGATCACATCCACTGAACCGCCCCCCACTCAGGCCGCAAGCGAGGCCAGCGACACACAGCTCAAAACCGGAGCAAGCAACTCCCTTCTGTCCATGCTCGACAAATTGAGCAATAAATCGTCTAATGCTAAAAAGGGCCCATGGTCGGGTCCCCAAGAAGGGCATCACCAATCTCTGGCCCAACAACACGGGAACCAGCCGAGCCATGGAAGCAACCAGGGAAGACCACAG------------CACCAGGCCAAGGCCGCCCCTGGAAACCGGGGCATAGACGAGAACACAGCATATCATGGACAACGGAAGGAGTCTCAACTATCAGCTGGTGCAACCCCTCATGCGCCCCAGTCAGGGCAGAGCCAAGACAATATTCCTGTACCTGTGGATCGTGTCCAGCTACCTGCCGACTTTGCGCAGGCGATGATGTCTATGATGGAGGCATTATCACAGAAGGTAAGTAAAGTTGATCATCAGCTGGACCTAGTCTTAAAACAGACCTCCTCTATTCCTATGATGCGATCTGAAATCCAACAACTCAAGACATCTGTTGCGATCATGGAAGCTAACTTAGGCATGATGAAAATTCTGGATCCTGGTTGTGCCAACGTTTCATCCTTAAGTGATCTCCGGGCAGTAGCCCGATCCCACCCGGTCCTAGTTTCAGGCCCCGGAGACCCATCTCCTTACGTGACACAAGGGGGTGAAATGACGCTCAATAAACTCTCACAACCGGTGCAGCACCCCTCTGAGTTGATTAAGTCTGCCACTGCAAGTGGGCCTGACATGGGAGTGGAGAAGGACACTGTCCGCGCATTAATCACCTCACGCCCGATGCATCCAAGCTCCTCGGCTAAGCTCCTGAGCAAGCTAGATGCAGCCAGGTCAGTTGAAGAGATCAGGAAGATCAAACGCCTTGCGCTGAATGGT
>AAX45401
------ATGGCCACCTTTACAGATGCGGAGATCGACGAGCTATTCGAGACCAGTGGAACTGTCATCGACAGCATAATTACGGCCCAGGGAAAACCAGTAGAGACTGTTGGAAGGAGTGCAATCCCACACGGCAAAACTAAGGCTTTGAGCGCAGCATGGGAGAAGCATGGGAGCATCCAGTCACCAGCCAGCCAAGACACCCCTGATCGACAGGACAGATCAGATAAACAACTGTCCACACCCGAGCAAGCGAGTCCAAACGACAGCCCCCCAGCCACATCCACTGACCAGCCTCCCACTCAGGCTGCAGATGAGGCCGGCGATACACAGCTCAAGACCGGAGCAAGCAACTCTCTGCTGTCGATGCTTGATAAACTCAGCAATAAGTCATCTAATGCTAAAAAGGGCCCAGTGTCGAGCCCTCAAAAAAAGCATCATCAACGTCTGACTCAACAACAGGGGAGTCAACAAAGCCGCGGAAACAGCCAAGAGAGACCGCAG------------AGCCAGGCCAAGGCCATCCCTGGAAACCAGGTCACAGACGTGAACACAGCATATCATGGACAATGGGAGGAGTCACAACTATCAGTTGGTGCAACCCATCATGCTCTCCGATCAGAGCAGAGCCAAGACAATACTCCTGCACCTGCGGATCATGTCCAGCTACCTGTCGACTTTGTGCAGGCGATGATGTCTATGATGGAGGCAATATCACAGAGGGTAAGTAAAGTTGACTATCAGCTGGACCTTGTCTTGAAACAGACATCTTCTATCCCCATGATGCGGTCTGAAATCCAGCAGCTGAAAACGTCTGTTGCGGTCATGGAAGCCAATTTGGGTATGATGAAGATCCTGGACCCTGGTTGTGCCAACGTTTCATCTCTAAGTGATCTACGGGCAGTTGCCCGATCCCACCCGGTTTTAATTTCTGGCCCCGGAGACCCATCTCCTTATGTGACCCAAGGGGGCGAAATGGCACTCAATAAACTCTCGCAACCGGTGCAACGCCCCTCTGAATTGATTAAACCCGCCACGGCAAGCGGGCCAGATATAGGAGTGGAGAAAGACACTGTCCGTGCATTGATCATGTCACGCCCTATGCATCCGAGCTCTTCAGCTAGGCTCTTGAACAAACTGGACGCAGCCGGATCGATTGAGGAAATCAGAAAAATCAAGCGCCTTGCACTGAATGGC
>ACW83054
------ATGGCCACTTTTACAGATGCGGAGATAGATGACATATTTGAGACCAGTGGGACTGTCATTGACAGCATAATTACGGCCCAGGACAAATCAGCTGAGACCGTCGGAAGAAGCGCGATCCCGCAGGGCAAGACCAAAGCTCTAAGCATAGCATGGGAGAAGCACGGAAATGTCCAGCCACACGCCAGTCAGGACGCCCCTGACCAACAAGACAGAACAGAAAAACAGCCATCCACACCTGAGCAGGCGACTCCACACAACAACCCGCCGATCACATCCACTGAACCGCCTCCCACTCAGGCCGCAAGCGAGACCAGCGACACACAGCTCAAGACTGGAGCAAGCAACTCCCTTCTGTCCATGCTCGACAAATTGAGCAATAAATCGTCTAATGCTAAAAAGGGCCCATTGTCGAGTTCCCAAGAAGGGCATCACCAACCTCCGGCCCAACAACACGGGAACCAACCGAGCTATGGAAGCAGCCAGGGAAGACCGCAG------------CATCAGGCCAAGGCCGTCCCTGGAAACCGGGGCACAGACGAGAACACAGCATATCATGGACAACGGAAGGAGTCACAACCATCAGCTGGTGCAACCCCTCATGCGCCCCAGTCAGGGCAGAGCCAAGACAATACTCCTGTACCTGTGGATCGTGTCCAGCTACCTGCCGACTTTGCGCAGGCGATGATGTCTATGATGGAGGCATTATCACAGAAGGTAAGTAAAGTTGATCATCAGCTGGACCTAGTCTTGAAACAGACATCCTCCATTCCTATGATGCGATCTGAAATCCAACAGCTCAAGACATCTGTTGCGATCATGGAAGCTAACTTAGGCATGATGAAAATTCTGGACCCTGGTTGTGCTAACGTTTCATCCTTAAGTGATCTCCGGGCAGTAGCCCGATCCCACCCAGTCCTAGTTTCAGGCCCCGGAGACCCATCTCCTTACGTGACACAAGGGGGTGAAATGACGCTCAATAAACTCTCACAACCGGTGCAGCACCCCTCTGAATTGATTAAGTCTGCCACTGCAAGCGGGCCTGACATGGGAGTGGAGAAGGACACTGTCCGCGCATTAATCACCTCGCGCCCGATGCATCCGAGCTCCTCGGCTAAGCTCCTGAGCGAGCTAGATGCAGCCAGGTCAATTGAAGAGATCAGGAAGATCAAACGCCTTGCGCTGAATGGT
>ACR14831
------ATGGCCACTTTTACCGATGCTGAGATAGAGGATATATTTGAGACCAGTGGAACTGTCATTGACAGTATAATTACGGCCCAGGGCAGATCAGCAGAGACTGCCGGGAAGAGCGCAGCCCCGCAAGGCAAGACAAAGGCCCCGAACATAGCACGGGAGAAGCACGGGAGCATCCAGCCATCCGCCGGCCAGGACATCTCCAACCAACAAGACAAACCAGACAAACAGCCACCCGCATCCGAGCAGGTGACTCCACACAACGATCCCCTGACCGCACCCAGAGAACTACTCCCCACCCAGGCCGCAGGCGATGCTGGTGACACACAGCTCAAGACCGGAGCAAGCAACTCTCTTTTGTCAATGCTTGACAAGCTGAGCAACAAATCGTCCAATGCTAAAAAGGGGCCAAGGTCGATCCCCCAGGAGAGCCACCATCAACCTCCGGTCCAACAACACGGGAATCAGTCGAGCCGTGGAAACAACCAGGAAGGACCGCAG------------CAACAGGCCAAAGCTGCCCCTGGAAGCCGGGGCACAGACGCGAGCACAGCATATCATGGACAATGGAAGGAGTCACAACTATCAGCTGGTGCAACCCCTCATGTGCTCCAGTCAGGGCGGAGCCAAGACAGTACTCCTGTACCTGTGGAGCATGTCCAATTACCTGTCGACTTTGTGCAGGCGATGATGTCTATGATGGAGGCGTTATCACAAAAGGTAAGTAAAATTGACTATCAGCTAGACCTAGTCTCAAAGCAGACATCCTCCATCCCTATGATGCGATCTGAAATCCAACAGCTTAAAACATCTGTTGCAATCATGGAGGCCAATTTAGGCATGATGAAAATTCTGGACCCTGGTTGTGCCAACATTTCGTCCTTAAGTGATCTACGAGCAGTCGCTCGATCCCACCCAGTTTTAATTTCGGGCCCCGGAGATCCATCCCTTTACGTGACACAAAAGGGTGAAATGACACTCAATAAACTCTCGCAACCGGTACAGCATCCTTCTGAGTTAATTAAATCTGCCATGGTAAGCGGGCCCGATATGGGAGTGGAGAAGGACACTGTCCGTGCATTAATCACATCGCGCCCGATGCATCCAAGCTCCTCGGCTAAGCTCCTGAGTAAGTTGGACGCAGCCAAGTCGATCGGAGAGATCAGAAAGGTCAAGCACCTTGCGCTGAATGGT
>AAS67145
------ATGGCCACCTTTACAGATGCTGAGATAGACGATATACTTGAGACCAGTGGAACTGTCATTGACAGCATAATTACGGCCCAGGGCAAATCAGCAGAGACTGTCGGGAGGAGCGCAATCCCGCAAGGCAAGACCAAAGCCCTGAGCACAGCACGGGAGAAGCATGGGAGCATCCAGCCATCCGCCGGCCAGGACACCTCCGACCAACAGGATAGATCAGACAAACAGCCATCCACACCTGAGCAGGCGACCCCACACAACAACTCACCGGCCACATCCATCGAACCGCTCCCTACTCAGGCCGCAGGCGAGGCCGGCGACACACAGCTCAGGACCGGAGCAAGCAACTCTCTCTTGTCCATGCTTGACAAGCTGAGCAATAAATCGTCTAATGCTAAAAAGGGGCCACGGTCGAGCCCCCAGGAAGGACATCATCAACCTCCGGCCCAACAGCACGGGAATCAACCGAGCCGTGGAAACAATCAGGAAAGACCGCAG------------CACCAGGCCAAATCCGCCCCTGGAAGCCGGGGCACAGACGCGAGCACAGCATATCATGGACAATGGAAGGAGTCACAACTATCAGCTGGTGCAACCCCTCGTGTGCTCCAGTCAGGGCAGAGCCAAGACAGTACCCCTGCACCTGTGGATCATGTCCAACTACCTGTCGACTTTGTGCAGGCGATGATGTCTATGATGGAGGCGTTATCACAGAAAGTAAGTAAAGTTGACTATCAGCTAGACCTAGTCTCAAAGCAGACATCCTCCATCCCTATGATGCGATCTGAAATCCAACAGCTTAAAACATCTGTTGCGATCATGGAAGCCAATTTAGGAATGATGAAAATTCTGGACCCTGGTTGTGCTAACGTCTCATCCTTAAGTGATCTACGGGCGGTCGCCCGATCCCACCCAGTTTTAGTCTCAGGCCCTGGAGATCCATCCCCTTACGTGACACAAGGGGGTGAAATGACACTCAATAAACTCTCGCAACCGGTACAGCACCCTTCTGAATTAATTAAATCTGCCACGGCAAGCGGGCCTGATATGGGCGTGGAGAAGGACACTGTCCGTGCATTAATCACCTCGCGCCCGATGCATCCAAGCTCCTCAGCTAAGCTCCTGAGTAAGCTGGATGCAGCCAGGTCGATTGAAGAGATCAGAAAGATCAAACGCCTTGCGCTGAATGGT
>AAX45407
------ATGGCCACCTTTACAGATGCGGAGATCGACGAGCTATTCGAGACCAGTGGAACTGTCATCGACAGCATAATTACGGCCCAGGGAAAACCAGTAGAGACTGTTGGAAGGAGTGCAATCCCACACGGCAAAACTAAGGCTTTGAGCGCAGCATGGGAGAAGCATGGGAGCATCCAGTCACCAGCCAGCCAAGACACCCCTGATCGACAGGACAGATCAGATAAACAACTGTCCACACCCGAGCAAGCGAGTCCAAACGACAGCCCCCCAGCCACATCCACTGACCAGCCTCCCACTCAGGCTGCAGATGAGGCCGGCGATACACAGCTCAAGACCGGAGCAAGCAACTCTCTGCTGTCGATGCTTGATAAACTCAGCAATAAGTCATCTAATGCTAAAAAGGGCCCAGTGTCGAGCCCTCAAAAAAAGCATCATCAACGTCTGACTCAACAACAGGGGAGTCAACAAAGCCGCGGAAACAGCCAAGAGAGACCGCAG------------AGCCAGGCCAAGGCCATCCCTGGAAACCAGGTCACAGACGTGAACACAGCATATCATGGACAATGGGAGGAGTCACAACTATCAGTTGGTGCAACCCATCATGCTCTCCGATCAGAGCAGAGCCAAGACAATACTCCTGCACCTGCGGATCATGTCCAGCTACCTGTCGACTTTGTGCAGGCGATGATGTCTATGATGGAGGCAATATCACAGAGGGTAAGTAAAGTTGACTATCAGCTGGACCTTGTCTTGAAACAGACATCTTCTATCCCCATGATGCGGTCTGAAATCCAGCAGCTGAAAACGTCTGTTGCGGTCATGGAAGCCAATTTGGGTATGATGAAGATCCTGGACCCTGGTTGTGCCAACGTTTCATCTCTAAGTGATCTACGGGCAGTTGCCCGATCCCACCCGGTTTTAATTTCTGGCCCCGGAGACCCATCTCCTTATGTGACCCAAGGGGGCGAAATGGCACTCAATAAACTCTCGCAACCGGTGCAACGCCCCTCTGAATTGATTAAACCCGCCACGGCAAGCGGGCCAGATATAGGAGTGGAGAAAGACACTGTCCGTGCATTGATCATGTCACGCCCTATGCATCCGAGCTCTTCAGCTAGGCTCTTGAACAAACTGGACGCAGCCGGATCGATTGAGGAAATCAGAAAAATCAAGCGCCTTGCACTGAATGGC
>AEZ00709
------ATGGCCACTTTTACAGACGCGGAGATAGATGATATACTTGAGACCAGTGGGACTGTCATTGACAGCATAATCACGGCCCAGGGTAAACCAGCTGAGACCGTCGGAAGGAGCGCAATCCCACAAGGCAAGACCAAGGCTCCAAGCACAACATGGGAGAAGCACGGGAGCGTCCAGCCACACGCCAGCCAGGACGCTCCTGAGCAACAAGACGGAACAGACAAACAGCCATCCACACCTGAGCAGGCGGCCCCACACAACAGCCCGTCGGTCACATCCACCGAACCACCTCCCACTCAGGCCGCGGGCGAGACCGGCGACACACAGCTCAAGACCGGAGCAAGCAACTCCCTTCTGTCCATGCTTGACAAGCTGAGCAATAAATCTTCTAATGCTAAAAAGGGCCCATGGTCGGGTCCCCAAGAAGGGCACCACCAACTTCCGGCCCAACAACACGGGAACCAGCCGAGCCATGGAAGCAACCAGGAAAGACCGCAG------------CACCAGGCCAAGGCCGTCCCTGGAAGCCGGGGCACAGGCGCGAACACAGCATATCATGGACAACGGAAGGAGTCACAACCATCAGCTGGTGCAACCCCTCATGTGCCCCAGTCAGGGCAGAGCCAAGACAATACTCCTGCACCTGTGGATCGTGTCCAGCTACCTGCCGACTTTGTGCAGGCGATGATGTCTATGATGGAGGCATTATCACAGAAGGTAAGTAAAATTGATCATCAGCTAGACCTAGTCTTGAAACAGACATCCTCCATTCCTATGATGCGATCTGAAATCCAACAGCTCAAAACATCTGTTGCGATCATGGAGGCCAACTTAGGCATGATGAAAATTCTAGACCCTGGTTGTGCTAACGTTTCATCCTTAAGTGATCTCCGAGCAGTAGCCCGATCCCACCCAGTCCTAGTTTCAGGCCCCGGAGACCCATCTCCTTACGTAACACAAGGGGGTGAAATGACGCTTAATAAACTTTCGCAACCGGTACAGCATCCTTCTGAACTAATTAAGTCTGCCACTGCAAGCGGGCCTGACATGGGAGTAGAGAAGGACACTGTCCGCGCATTAATCACCTCGCGCCCGATGCATCCAAGCTCCTCGGCTAAGCTCTTGAGCAAGCTAGATGCAGCCAAGTCAATTGAAGAGATCAGGAAGATCAAACGCCTTGCGCTGAATGGT
>AAO46781
------ATGGCCACCTTTACAGATGCAGAGATCGACGAGCTATTTGAGACAAGTGGAACTGTCATTGACAACATAATTACAGCCCAGGGTAAACCAGCAGAGACTGTTGGAAGGAGTGCAATCCCACAAGGCAAGACCAAGGTGCTGAGCGCAGCATGGGAGAAGCATGGGAGCATCCAGCCACCGGCCAGTCAAGACAACCCCGATCGACAGGACAGATCTGACAAACAACCATCCACACCCGAGCAAACGACCCCGCATGACAGCCCGCCGGCCACATCCGCCGACCAGCCCCCCACCCAGGCCACAGACGAAGCCGTCGACACACAGCTCAGGACCGGAGCAAGCAACTCTCTGCTGTTGATGCTTGACAAGCTCAGCAATAAATCGTCCAATGCTAAAAAGGGCCCATGGTCGAGCCCCCAAGAGGGGAATCACCAACGTCCGACTCAACAGCAGGGGAGTCAACCCAGTCGCGGAAACAGTCAGGAAAGACCGCAG------------AACCAAGTCAAGGCCGCCCCTGGAAACCAGGGCACAGACGTGAACACAGCATATCATGGACAATGGGAGGAGTCACAACTATCAGCTGGTGCAACCCCTCATGCTCTCCGATCAAGGCAGAGCCAAGACAATACCCTTGTATCTGCGGATCATGTCCAGCCACCTGTAGACTTTGTGCAAGCGATGATGTCTATGATGGAGGCGATATCACAGAGAGTAAGTAAGGTCGACTATCAGCTAGATCTTGTCTTGAAACAGACATCCTCCATCCCTATGATGCGGTCCGAAATCCAACAGCTGAAAACATCTGTTGCAGTCATGGAAGCCAACTTGGGAATGATGAAGATTCTGGATCCCGGTTGTGCCAACATTTCATCTCTGAGTGATCTACGGGCAGTTGCCCGATCTCACCCGGTTTTAGTTTCAGGCCCTGGAGACCCCTCTCCCTATGTGACACAAGGAGGCGAAATGGCACTTAATAAACTTTCGCAACCAGTGCCACATCCATCTGAATTGATTAAACCCGCCACTGCATGCGGGCCTGATATAGGAGTGGAAAAGGACACTGTCCGTGCATTGATCATGTCACGCCCAATGCACCCGAGTTCTTCAGCCAAGCTCCTAAGCAAGTTAGATGCAGCCGGGTCGATCGAGGAAATCAGGAAAATCAAGCGCCTTGCTCTAAATGGC
>AEZ00703
------ATGGCTACCTTTACAGATGCGGAGATAGACGATATACTTGAGACCAGTGGAACTGTCATTGACAGCATAATCACGGCCCAGGGTAAATCAGCAGAGACTTTCGGAAGGAGCGCAATCCCGCAAGGTAAGACCAAAGCACTGAGCACAGCATGGGAGAAACATGGGAGCATCCAACCATCCGCCAGTCAGGACACCCCTGACCAACAGGATGGATCAGACAAACAGCCATCCACACCTAAGCAGGCGACCTCATACAACAGCCCGCCAGTCACACCCACCGAACCGCTCCCAACTCAGGCCGCGGGCGAGGCCGGCGACGCGCAGCTCAAGACCGGAGCAAGCAACTCTCTTTTGTCCATGCTCGACAAGCTGAGCAATAAATCGTCTAATACTAAAAAGGGGGCATGGTCAAGTCCTCAAGAAGGACATCACCAACCTCCGGCCAAACAACATGGGAATCAGCCGAGCCATGGGAACCACCAGGAAAAATCTCAG------------CACCAGGCCAAGGCCGCCCCTGGAAGCCGGGGCACAGACGTGAACACAGCATATCATGGACAACAGAAGGAGTCACAACTATCAGCTGGTGCAATCCCTCATGCGCTCCAGTCAGGGCAGAGCCAAGACAATATTCCTGTATCTGTGGATCATGTCCAGCCACCTGTCGACTTTGTGCAGGCGATGATGTCTACGATGGAGGCGTTATTGCAGAAGGTAAATAAAGTTGACTATCAGCTAGATCTAGTCTTGAAGCAGACATCCTCCATCCCTATGATGCGAACTGAAATCCAACAGCTGAAAACATCTGTTGCGGTCATGGAAGCCAATTTAGGCATGATGAAAATTCTGGACCCTGGTTGTGCTAACATTTCATCCTTAAGCGATCTACGGGCAGTCGCTCGATCCCACCCAGTTTTAGTTTCAGGCCCCGGAGATCCGTCTCCTTATGTGACACAAGGAGGTGAATTGACACTCAATAAACTCTCGCAACCGGTACAATACCCTTCCGAGTTAATTAAATCTGCCACGGCAAGCGGGCCTGACATGGGAGTGGAGAAGGACACCGTCCGTGCGTTGATCACTTCACGCCCGATGCATCCGAGCTCCTCAGCTAAGCTCCTGAGTAAGCTGGATGCAGCCGGGTCGATTGAGGAGATCAGGAAGATCAAACGCCTTGCGCTGAATGGT
>AEX01227
------ATGGCCACTTTCACAGATGCGGAGATAGACGATATATTTGAGACCAGTGGGACTGTCATAGACAGCATAATTACGGCTCAGGGCAAATCAGCAGAGACCGTCGGGAGAAGTGCAATCCCACAGGGCAAGACCAAGGCTCTGAGCATGGCGTGGGAGAAGCATGGGAGCGCCCAACCACACTCCAGCCAGGACAGCCCTGACCAACAAGCCAGACCTGACAAACAGCCACCCACACCAGAGCAGGCAACCCCGCACGACAACCCGCCGGCCACAACCACCGAACCACCCCCCACCCAGGCCACAGGCGAGGCCAGCGACACACAGCTCAAGACCGGGGCAAGCAACTCCCTCCTGTCCATGCTTGACAAGCTGAGCAATAAATCATCCAATGCTAAAAAGGGCCCAAGGACAGGTCCTCAGGAAGGACACCACCAACCTCTAGCCTACCAACACAGGAGCCAGCCGAGCCATGGGAGCAACCAAGAAAGACCGCAG------------CACCAAGCCGGGATCGTCTCTGGAAGCCGGGGCACAGACGCGAGCACAGCATATCATGGACAACAGAAGGAGTCACAACCATCAGCTGGTGCAACCCCTCATGCGCCCCCATCAGGGCAGAACCAAGACAGTACTCCTGCATCTGTAGATCATGTCCAGCTACCTGTCGACTTTGTGCAGGCGATGATGTCTACGATGGAGGCATTATCACAAAAGGCGAGTAAAATCGACTATCAGCTAGACCTAGTTTTGAAACAGACATCCTCCATCCCTATGATGCGATCTGAAATCCAACAGCTTAAAACATCTGTCGCGATCATGGAAGCTAACTTAGGCATGATGAAAATTCTGGACCCTGGTTGTGCTAACATTTCATCCTTAAGTGATCTCCGAGCAGTAGCCCGATCTCACCCAGTTTTAATTTCAGGTCCCGGAGACCCATCTCCTTACGTGACACAAGGGGGTGAAATGGCTCTTAATAAACTCTCGCAACCGATACAGCACCATTCTGAGCTAATCAAATCCACCGCTGTAAGCGGGCCTGACATAGGAGTGGAGAAGGACACTGTCCGTGCATTAATCACCTCGCGCCCGATGCATCCAAGCTCCTCGGCTAAGCTCCTAAGCAAGTTGGATGCAGCCAGGTCGATTGACGAGATCAGGAAGATCAAACGCCTTGCGCTGAACGGT
>AGR34132
------ATGGCCACCTTTACAGATGCAGAGATCGACGAGCTATTTGAGACAAGTGGAACTGTCATTGACAACATAATTACAGCCCAGGGTAAACCAGCAGAGACTGTTGGAAGGAGTGCAATCCCACAAGGCAAGACCAAGGTGCTGAGCGCAGCATGGGAGAAGCATGGGAGCATCCAGCCACCGGCCAGTCAAGACAACCCCGATCGACAGGACAGATCTGACAAACAACCATCCACACCCGAGCAAACGACCCCGCATGACAGCCCGCCGGCCACATCCGCCGACCAGCCCCCCACCCAGGCCACAGACGAAGCCGTCGACACACAGCTCAGGACCGGAGCAAGCAACTCTCTGCTGTTGATGCTTGACAAGCTCAGCAATAAATCGTCCAATGCTAAAAAGGGCCCATGGTCGAGCCCCCAAGAGGGGAATCACCAACGTCCGACTCAACAGCAGGGGAGTCAACCCAGTCGCGGAAACAGTCAGGAAAGACCGCAG------------AACCAAGTCAAGGCCGCCCCTGGAAACCAGGGCACAGACGTGAACACAGCATATCATGGACAATGGGAGGAGTCACAACTATCAGCTGGTGCAACCCCTCATGCTCTCCGATCAAGGCAGAGCCAAGACAATACCCTTGTATCTGCGGATCATGTCCAGCCACCTGTAGACTTTGTGCAAGCGATGATGTCTATGATGGAGGCGATATCACAGAGAGTAAGTAAGGTTGACTATCAGCTAGATCTTGTCTTGAAACAGACATCCTCCATCCCTATGATGCGGTCCGAAATCCAACAGCTGAAAACATCTGTTGCAGTCATGGAAGCCAACTTGGGAATGATGAAGATTCTGGATCCCGGTTGTGCCAACATTTCATCTCTGAGTGATCTACGGGCAGTTGCCCGATCTCACCCGGTTTTAGTTTCAGGCCCTGGAGACCCCTCTCCCTATGTGACACAAGGAGGCGAAATGGCACTTAATAAACTTTCGCAACCAGTGCCACATCCATCTGAATTGATTAAACCCGCCACTGCATGCGGGCCTGATATAGGAGTGGAAAAGGACACTGTCCGTGCATTGATCATGTCACGCCCAATGCACCCGAGTTCTTCAGCCAAGCTCCTAAGCAAGTTAGATGCAGCCGGGTCGATCGAGGAAATCAGGAAAATCAAGCGCCTTGCTCTAAATGGC
>AFV46448
------ATGGCCACTTTTACAGATGCGGAGATAGATGACATATTTGAGACCAGTGGGACTGTCATTGACAGCATAATTACGGCCCAGGGCAAATCAGCTGAGACCGTTGGAAGAAGCGCGATCCCGCAGGGCAAGACCAAAGCTCTAAGCACAGCATGGGAGAAGCACGGGAGTGTCCAGCCACACGCCAGTCAGGACGCCCCTGACCAACAAGACAGAACAGAAAAACAGCCATCCACACCTGAGCAGGCGACTCTACACAACAACCCGCCGATCACATCCACAGAACCGCCTCCCACTCAGGCCGCAAGCGAGACCAGCGACACACAGCTCAAGACTGGGGCAAGCAACTCCCTTCTGTCCATGCTCGACAAACTGAGCAATAAATCGTCCAATGCTAAAAAGGGCCCATGGTCGGGTTCCCAAGAAGGGCATCACCAACCTCCGGCCCAACAACACGGGAACCAGCCGAGCTATGGAAGCAACCAGGGAAGACCGCAG------------CATCAGGCCAAGGCCGTCCCTGGAAACCGGGGCACAGACGAGAACACAGCATATCATGGACAACGGAAGGAGTCACAACCATCAGCTGGTGCAACCCCTCATGCGCCCCAGTCAGGGCAGAGCCAAGACAATACTCCTGTACCTGTGGATCGTGTCCAGCTACCTGCCGACTTTGCGCAGGCGATGATGTCTATGATGGAGGCATTATCACAGAAGGTAAGTAAAGTTGATCATCAGCTGGACCTAGTCTTGAAACAGACATCCTCCATTCCTATGATGCGATCTGAAATCCAACAGCTCAAGACATCTGTTGCGATCATGGAAGCTAACTTAGGCATGATGAAAATTCTGGACCCTGGTTGTGCTAACGTTTCATCCTTAAGTGATCTCCGGGCAGTAGCCCGATCCCACCCAGTCCTAGTTTCAGGCCCCGGAGACCCATCTCCTTACGTGACACAAGGGGGTGAAATGACGCTCAATAAACTCTCACAACCGGTGCAGCACCCCTCTGAATTGATTAAGTCTGCCACTGCAAGCGGGCCCGACATGGGAGTGGAGAAGGACACTGTCCGCGCATTAATCACCTCGCGCCCGATGCATCCAAGCTCCTCGGCTAAGCTCCTGAGCAAGCTAGATGCAGCCAGGTCAATTGAAGAGATCAGGAAGATCAAACGCCTTGCGCTGAATGGT
>AFH08723
------ATGGCCACCTTTACAGATGCTGAGATAGAGGATATACTAGAGACCAGTGGAACCGTCATTGACAGCATAATTACGGCCCAGGGCAAATCAGCAGAGAATGTCGGGAGGAGCACAACCCCACAAGGCAAGACCAAGGCTCCGAACACGGCACAAGAGAAGCACGGGAACACCCAGCCACCAGCCGGCCAGGACACCTCCGAACAACAAGACAGACCAGACAAACAGCCATCCACACCTGAACAGGCGACCCAACACGACAACCTGCCGACCGCACTCAACGAACCGCTTCCCACTCAGGCCGCAGGCGAGGCTGGCGACACACAGCTCAAGACCGGAGCGAGCAATTCTCTTCTGTCTATGCTTGACAAGCTGAGCAGTAAATCGTCTAATGCTAAAAAGGGACCACGGTCAAATCCCCAGGAAGGCCATCATCAACCCTTGGTCCAACAACACGGGAGCCAGCCAAGCCGTGGAAACAACCAGGAGAGACCACAG------------CACCAGGCCAAAGCCGCCCCTGGAAGCCGGGGCACAGACGCGAGCACAGCATATCATGGACAACGGAAGGAGTCACAACCATCAGTTGGTGCAACCCCTCATGTGCTCCAGTCAGGGCAAAGCCAAGACAGTACTCCTGCATCTGCGGATCATGTCCAACCACCTGTCGACTTTGTGCAAGCGATGATGTCTATGATGGAGGCATTATCACAGAAGGTAAGTAAAGTTGACTATCAGTTAGACCTAGTCTTAAAGCAGACATCCTCCATCCCCATGATGCGATCTGAAATCCAACAGCTTAAAACATCTGTAGCGATCATGGAAGCTAATTTAGGCATGATGAAGATTCTGGACCCCGGTTGTGCTAATGTTTCATCTTTGAGTGACCTACGGGCAGTTGCCCGATCCCACCCAGTCTTAATTTCAGGCCCCGGAGATCCATCCCCTTATGTGACGCAAGGGGGTGAAATGACACTCAATAAACTCTCGCAACCGGTCAAGAACCCTTCTGAGTCAATCAAATCTGCTATGATGAGCGGATCCGATATTGGAGTGGAGAAGGATACAGTCCGTGCATTAATTACCTCACGCCCGATGCATCCAAACTCCTCAACCAAGCTCCTGAACAAGCTGGATGCAGCCAAGTCGATCGAAGAGATCAGAAAGATCAAACGCCTCGCGCTGAATGGC
>AFV46443
------ATGGCCACTTTTACAGATGCGGAGATAGATGACATATTTGAGACCAGTGGGACTGTCATTGACAGCATAATTACGGCCCAGGGCAAAGCAGCTGAGACTGTCGGAAGAAGCGCGATCCCGCAGGGCAAGACCAAAGCTCTAAGCACAGCATGGGAGAAGCACGGGAGTGTCCAGCCACACGCCAGTCAGGACACCCCTGACCAACAAGACAGAACAGAAAAACAGCCATCCACACCTGAGCAGGCGACTCTACACAACAACCCGCCGATCACATCCACTGAACCGCCTCCCACTCAGGCCGCAAGCGAGACCAGTGACACACAGCTCAAGACCGGAGCAAGCAACTCCCTTCTGTCTATGCTCGACAAATTGAGCAATAAATCGTCTAATGCTAAAAAGGGCCCATGGTCGGGTCCCCAAGAAGGGCATCACCAACCTCCGGCCCAACAACACGGGAACCAGCCGAGCTATGGAAGCAACCAGGGAAGACCGCAG------------CACCAGGCCAAGGCCGTCCCTGGAAACCGGGGCACAGACGAGAACACAGCATATCATGGACAACGGAAGGAGTCACAACCATCAGCTGGTGCAACCCCTCATGCGCCCCAGTCAGGGCAGAGCCAAGACAATACTCCTGTACCTGTGGATCGTGTCCAGCTACCTGCCGACTTTGCGCAGGCGATGATGTCTATGATGGAGGCATTATCACAGAAAGTAAGTAAAGTTGATCATCAGCTGGACCTAGTCCTGAAACAGACATCCTCCATTCCTATGATGCGATCTGAAATCCAACAGCTCAAGACATCTGTTGCGATCATGGAAGCTAACTTAGGCATGATGAAAATTCTGGACCCTGGTTGTGCTAACATTTCATCCTTAAGTGATCTCCGGGCAGTAGCCCGATCCCACCCAGTTCTAGTTTCAGGCCCCGGAGACCCATCTCCTTACGTGACACAAGGGGGTGAAATGACGCTCAATAAACTCTCACAACCGGTGCAGCACCCCTCTGAATTGATTAAGTCTGCCGCTGCAAGCGGACCTGACATGGGAGTGGAGAAGGACACTGTCCGCGCATTAATCACCTCGCGCCCGATGCATCCAAGCTCCTCGGCTAAGCTCCTGAGCAAGCTAGATGCAGCCAGGTCAATTGAAGAGATCAGGAAGATCAAACGCCTTGCGCTGAATGGT
>AEX55101
------ATGGCCACCTTTACAGATGCAGAGATCGACGAGCTATTTGAGACAAGTGGAACTGTCATTGACAACATAATTACAGCCCAGGGTAAACCAGCAGAGACTGTTGGAAGGAGTGCAATCCCACAAGGCAAGACCAAGGTGCTGAGCGCAGCATGGGAGAAGCATGGGAGCATCCAGCCACCGGCCAGTCAAGACAACCCCGATCGACAGGACAGATCTGACAAACAACCATCCACACCCGAGCAAACGACCCCGCATGACAGCCCGCCGGCCACATCCGCCGACCAGCCCCCCACCCAGGCCACAGACGAAGCCGTCGACACACAGTTCAGGACCGGAGCAAGCAACTCTCTGCTGTTGATGCTTGACAAGCTCAGCAATAAATCGTCCAATGCTAAAAAGGGCCCAAGGACGGGCCCCCAAGAAGGACACCACCAACCTCCTGCCCAACAACACGGGAATCCGCCCAGCCATGGAAGCAACCAGGAAAGACCGCAG------------CACCAGGCCAAGGCCACCTCTGGAAGCCTGGGCACAGACGCGAGCACAGCATATCATGGACAACGGAAGGGGTCACAACCATCAGCTGGTGCAACCCCTCATGTGCCCCAGTTAGGGCAGAGCCAAGACAATACTCCTGCACTTGTGGATCATGTCCAGCTACCTGTCGACTTTGTGCAGGCGATGATGTCTACGATGGAGGCATTATCACAGAAGGTAGGTAAAGTCGACTATCAGCTGGACCTAGTCCTGAAACAGACATCCTCTATCCCTATGATGCGATCTGAAATCCAACAGCTTAAAACATCTGTTGCGATCATGGAAGCCAACTTAGGCATGATGAAAATTCTGGACCCTGGTTGTGCTAACGTTTCATCCTTGAGTGATCTCCGGGCAGTAGCTCGATTCCACCCAGTTTTAATTTCGGGCCCCGGAGACCCATCCCCTTACGTGACACAAGGGGGCGAAATGGCGCTCAATAAACTCTCACAACCGGTACAGCATCCCTCGGATCTAGTTAAACCTGCCACTGCAAACGGGCCTGATATGGGGGTAGAGAAGGACACTGTCCGTGCATTAATTACCTCGCGCCCGATGCATCCAAGCTCCTCTGCTAGGCTCCTGAGCAAGCTAGATGCAGCCAGGTCAATTGAAGAGATCAGGAAGATCAAACGCCTTGCGCTGAATGGT
>ADF59238
------ATGGCCACTTTTACCGATGCTGAGATAGAGGATATATTTGAGACCAGTGGAACTGTCATTGACAGTATAATTACGGCCCAGGGCAGATCAGCAGAGACTGTCGGGAAGAGCGCAATCCCGCAAGGCAAGACAAAGGCCCCGAGCATAGCACGGGAGAAGCACGGGAGCATCCAGCCATCCGCCGGCCAGGACACCCCCAACCAACAAGACAAACCAGACAAACAGCCACCCGCATTCGAGCAGGCGACTCCACACAACGATCCTCCGACCGCACCCAAAGAACCGCTCCCCACCCAGGCCGCAGGCGATGCTGGCGACACACAGCTCAAGACCGGAGCAAGCAACTCTCTTTTGTCAATGCTTGACAAGCTGAGCAACAAATCGTCTAATGCTAAAAAGGGGCCAAGGTCGATCCCCCAGGAGAGCCACCATCAACCTCCGGCCCAACAACACGGGAATCAGTCGAGCCGTGGAAACAACCAGGAAGGACCGCAG------------CATCAGGCCAAAGCTGCCCCTGGAAGCCGGGGCACAGACGCGAGCACAGCATATCATGGACAATGGAAGGAGTCACAACTATCAGCTGGTGCAACCCCTCATGTGCTCCAGTCAGGGCGGAGCCAAGACAGTACTCCTGTACCTGTGGAGCATGTCCAACTACCTGTCGACTTTGTGCAGGCGATGATGTCTATGATGGAGGCGTTATCACAGAAGGTAAGTAAAATTGACTATCAGCTAGACCTAGTCTCAAAGCAGACATCCTCCATCCCTATGATGCGATCTGAAATCCAACAGCTTAAAACATCTGTTGCAATCATGGAGGCCAATTTAGGCATGATGAAAATTCTGGACCCTGGTTGTGCCAACATTTCGTCCTTAAGTGATCTACGAGCAGTCGCTCGATCCCATCCAGTTTTAGTTTCGGGCCCCGGAGATCCATCCCCTTACGTGACACAAAGGGGCGAAATGACACTCAATAAACTCTCGCAACCGGTACAGCATCCTTCTGAGTTAATTAAATCTGCCATGGTAAGCGGGCCCGATATGGGAGTGGAGAAGGACACTGTCCGTGCATTAATCACATCGCGCCCGATGCATCCAAGCTCCTCGGCTAAGCTCCTGAGTAAGTTGGACGCGGCCAAGTCGATCGAAGAGATCAGAAAGGTCAAGCGCCTTGCGCTGAACGGT
>ADZ45534
------ATGGCCACCTTTACAGATGCTGAGATAGATGATATACTTGAGACCAGTGGAACTGTCATCGACAGCATAATCACAGCCCAAGGCAAATCAGCGGAGACTGTCGGGAGGAGCGCAATCCCACAAGGCAAGACCAAAGCTCCGAGCACAGCGTGGGAGAAGCATGGGAACATCCAGCCATCCGCTGGCCAGGACACCTCCGACCAACAGGATAGACCGGACAAGCAGCCATCCACTCCCGAGCAGGCGACCCCACACAACAACCCGCCAGCCACATCCAATAAACCGCCTCCCACTCAGACCGCAGGCGAGGCCGACGACGTGCAGCTCAAGACCGGAGCAAGCAACTCTCTTCTGTCTATGCTTGACAAGCTGAGCAATAAATCGTCTAATGCTAAAAAGGGCCCACAGGTGAGTCCCCAGGAGGGCCATCATCAACCTCCGGCCCTTCAACATGGGAATCAGCTGGGCCGTGGAAACAACCAGGAAAGACCGCAG------------CACCAGGCAAAAGCCGCCTCTGGAAGCCGGGGCACAGACGCGAGCACAGCATATCATGGACAATGGAAGGAGTCACCACCATCAGCTGGTGTAACCCCTCATGTGCTCCAGTCAGGGCAGAGCCAAGACAGTACTCCTGTACCTGTGGATCATGTCCAATTACCTGTCGACTTTGTGCAGGCGATGATGTCTATGATGGAGGCGTTATCACAGAAGGTAAGTAAAGTTGACTATCAGCTAGACCTAGTCTCAAAGCAGACATCTTCTATTCCAATGATGCGATCTGAAATCCAACAGCTTAAAACATCTGTTGCGATCATGGAAGCCAATTTAGGCATGATGAAGATTCTGGACCCTGGTTGTGCTAACGTTTCATCCTTAAGTGATCTACGAGCAGTCGCCCGATCCCACCCAGTTTTAGTTTCAGGCCCCGGAGATCCATCCCCATACGTGACACAAGGGGGTGAAATGACACTTAATAAACTCTCGCAACCGGTACAGCACCCTTCTGAGTTAATTAAATCTGCCACAGCAAGCGGACCTGATATGGAAGTGGAGAAGGACACTGTCCGTGCATTAATCACCTCACGCCCGATGCACCCAAGCTCCTCAACTAAGCTCCTGAGTAAGCTGGACGCAGCCAGGTCGATCGAAGAGATCAGAAAGATCAAACGCCTTGCGCTGAATGGT
>AFV14984
------ATGGCCACTTTTACCGACGCTGAGATAGAGGATATATTTGAGACCAGTGGAACTGTCATTGACAGTATAATTACGGCCCAGGGCAGATCAGCAGAGATTGCCGGGAAGAGTGCAACCTCGCAAGGCAAGACAAAGGCCCCGAGCATAGCACGAGAGAAGCACGGGAGCATCCAGCCATCCGCCGGCCAGGACATCTCCAACCAACAAGACAAACCAGACAAACAGCCACCCGCATCTGAGCAGGTGACTCCACACAACGATCCCCTGACCGCACCCAGAGAGCCGCTCCCCACTCAGGCCGCAGGCGACGCTAGTGACACACAGCTCAAGACCGGAGCAAGCAACTCTCTTTTGTCAATGCTTGACAAGCTGAGCAACAAATCGTCCAATGCTAAAAAGGGGCCAAAGTCGATCCCCCAGGAGAGCCACCATCAACCTCCGGCCCAACAACACGGGAATCAGTCGAGTCGTGGAAACAACCAGGAAGGACCGCAG------------CACCAGGCCAAAGCTGCCCCTGGAAGCCGGGGCACAGACGCGAGCACAGCATATCATGGACAATGGAAGGAGTCACAACTATCAGCTGGTGCAACCCCTCATGTGCTCCAGTCAGGGCGGAGCCAAGACAGTACTCCTGTACCTGTGGAGCATGTCCAATTACCTGTCGACTTTGTGCAGGCGATGATGTCTATGATGGAGGCGTTATCACAAAAGGTAAGTAAAATCGACTATCAGCTAGACCTAGTCTCAAAGCAGACATCTTCCATCCCTATGATGCGATCTGAAATCCAACAGCTTAAAACATCTGTTGCAATCATGGAGGCCAATTTAGGCATGATGAAAATTCTGGACCCTGGTTGTGCCAACATTTCGTCCTTAAGTGATCTACGAGCAGTCGCTCGATCCCATCCAGTTTTAGTTTCGGGCCCCGGAGATCCTTCCCTCTACGTGACACAAAAGGGTGAAATGACACTCAATAAACTCTCGCAACCGGTACAGCATCCTTCTGAGTTAATTAAATCTGCCATGGTAAGCGGGCCCGATATGGGAGTGGAGAAGGACACTGTCCGTGCATTAATCACATCGCGCCCGATGCATCCAAGCTCCTCGGCTAAGCTCCTGAGTAAGTTGGACGCGGCCAAGTCGATCGAAGAGATCAGAAAGGTCAAGCGCCTTGCGCTGAATGGG
>ACK57496
------ATGGCCACCTTTACAGACGCGGAGATTGACGATCTATTTGAAACCAGTGGGACTGTCATTGACAGCATAATTACGGCCCAGGGCAACCCAGCGGGGACCGTTGGAAGGAGCGCAATCCCACAAGGCAAAACCAAAGCATTGAGTGCAGCATGGGAGAAACATGGGAGCATCCAACCATCGGCCAGCCAAGACACCCCTGATAGACAAGACAGACCAGACAAACAACCGTTCACACCTAGACAGGCGACTCCACACAACAATTCGCCAGCCACATCTACTGACCAGCCTCCTACCCAGGCCGCAGACGAAGCCGGCGACACACAACTCAAGACCGGAGCAAGCAGCTCTCTTCTGTCGATGCTTGACAAGCTTAGCAATAAATCGTCCAATGCTAAAAAGGGCCCATGGTTGAGTCCCCAGGAAGGGCATCATCAACTTCCAACCCAACAGCAGGGGAGTCGACCGAGCCGCAGAAACAGTCAGGAGAGACCGCAG------------AACCAGGTCAAGGCCGCCCCTGGAGACCGGGGCACAGACGCGAACACAGCATATCATGGACAATGGGAGGAGTCACAACTATCAGCTGGTGCAATCCCTCATGCTCTCCGGTCAGGGCAGAGCCAAGACAATACTCCTGCACCTGTGGATCATGCCCAGCTACCTGTCGACTTTGTGCAGGCGATGATGTCTATGATGGAGGCGATATCACAGAGGGTAAGTAAAGTTGACCATCAGCTAGACCTTATCTTAAAACAAACATCCTCTATCCCCATGATGCGGTCTGAAATCCAACAGCTGAAAACATCCGTTGCGGTCATGGAAGCCAATTTAGGCATGATGAAAATTCTGGACCCTGGTTGTGCTAATGTTTCATCTCTAAGTGATCTACGGGCAGTCGCTCGATCCCACCCAGTTTTAGTTTCAGGCCCCGGAGACCCATCCCCTTATGTGACACAAGGGGGTGAAATGGCACTCAATAAACTTTCACAACCAGTGCAACATCTGTCTGAGTTGATTAAACCTGCCACGGTAAGCGGGCCTGATATAGGAGTGGAGAGGGACACTGTCCGTGCATTGATCACCTCACGTCCAATGCATCCGAGCTCTTCAGCTAAACTCCTGAGTAAGCTGGATGCAGCCGGGTCGATCGAAGAAATCAGAAAAATCAAGCGCCTTGCGCTGAATGGC
>ADF59232
------ATGGCCACCTTCACAGATGCGGAAATCGACGAGCTATTTGAAACCAGTGGAACTGTCATAGACAGCATAATTACAGCCCAGGGGAAACCAGTGGAGACTGTTGGAAGGAGTGCAATCCCACAAGGCAAAACCAAGGCGCTGAGCGCAGCATGGGAGAAGCACGGGGGCACCCAGCCACCAGCCAACCAAGACACCCCCGACCGACAAGACAAATCAGACAAACAACCGTCTGCACCCGAGCAAATGGCTCCACACGACAGCCCGCCAGCCACATCCACCGACCAGCTCCCCACCCAGGTCGCGAACGAAGCCGGCGACACACAACTCAAGACCGGAGCGAGCAACTCCCTGCTGTCCATGCTTGACAAACTCAGCAACAAGTCGTCCAATGCTAAAAAAGGCCCTTGGTCGAGCCCCCAGGAAGGGCATCATCAACGTCCACCGCAACAGCAGGGGAGCCAACCAAGCCGCGGAAACAGTCAAGAGAGACCGCAG------------AACCAGGTCAAGGCCGCCCCTGGAAACCAGGGCACAGACGCGAACACAGCATATCATGGACAATGGGAGGAGTCACAACTATCAGCTGGTGCAACCCATCATGCTCTCCGATCAGGGCAGAGCCAAGACAATACTCCTGCACCTGTGGATCATGTCCAGCTACCTGTCGACTTTGTGCAAGCGATGATGTCTATGATGGAGGCAATATCACAGAGGGTAAGTAAAGTTGACTACCAGTTGGACCTTGTCCTAAAACAGACATCCTCCATCCCCATGATGCGGTCTGAAATCCAGCAGCTGAAAACATCCGTTGCAGTCATGGAAGCCAATTTGGGCATGATGAAGATTCTGGATCCTGGTTGTGCCAATGTTTCATCTCTAAGTGATCTAAGGGCAGTCGCCCGATCCCACCCAGTTTTAGTTTCTGGCCCCGGAGACCCATCTCCTTATGTGACTCAAGGAGGTGAAATGGCACTTAATAAACTCTCGCAACCGGTGCAACACCCCTCTGAGTTGGTTAAACCTGCCATGGCAGGCGGGCCCGACATAGGAGTGGAGAGAGACACCGTCCGTGCATTGATCATGTCACGCCCTATGCATCCGAGCTCCTCAGCTAAGCTCCTGAGCAAGCTGGATGCAGCTGGATCGATTGAAGAGATCAGGAAAATCAAGCGCCTTGCACTGAATGGC
>AGL09082
------ATGGCCACTTTTACAGATGCAGAGATAGATGACATATTTGAGACCAGTGGGACTGTCATCGACAGCATAATTACGGCCCAGGGCAAATCAGCTGAGACCGTTGGAAGAAGCGCGATCCCGCAGGGCAAGACCAAAGCTCTAAGCACAGCATGGGAGAAGCACGGGAGTGTCCAGCCACACGCCAGTCAGGACTCCCCTGACCAACAAGACAGAACAGAAAAACAGCCATCCACACCTGAGCAGGCGACTCCACACAACAACCCGCCGATCACATCCACCGAACCGCCTCCCACTCAGGCCGCAAGCGAGACCAGCGACACACAGCTCAAGACTGGGGCAAGCAACTCCCTTCTGTCCATGCTCGACAAACTGAGCAATAAATCGTCCAATGCTAAAAAGGGCCCATGGTCGGGTTCTCAAGAAGGGCATCACCAACCTCCGGCCCAACAACACGGGAACCAGCCGAGCTATGGAAGCAACCAGGGAAGACCGCAG------------CATCAGGCCAAGGCCGTCCCTGGAAACCGGGGCACAGACGAGAACACAGCATATCATGGACAACGGAAGGAGTCACAACCATCAGCTGGTGCAACCCCTCATGCGCCCCAGTCAGGGCAGAGCCAAGACAATACTCCTGCACCTGTGGATCGTGTCCAGCTACCTGCCGACTTTGCGCAGGCGATGATGTCTATGATGGAGGCATTATCACAGAAGGTAAGTAAAGTTGATCATCAGCTGGACCTAGTCTTGAAACAGACATCCTCCATTCCTATGATGCGATCTGAAATCCAACAGCTCAAGACATCTGTTGCGATCATGGAAGCTAACTTAGGCATGATGAAAATTCTGGACCCTGGTTGTGCTAACGTTTCATCCTTAAGTGATCTCCGGGCAGTAGCCCGATCCCATCCAGTCCTAGTTTCAGGCCCTGGAGACCCATCTCCTTATGTGACACAAGGGGGTGAAATGACACTCAATAAACTCTCACAACCGGTGCAGCACCCCTCTGAATTGATTAAGTCTGCCACTACAAGCGGGCCTGACATGGGAGTGGAGAAGGACACTGTCCGCGCATTAATCACCTCACGCCCGATGCATCCAAGCTCCTCGGCTAAGCTCCTGAGCAAGCTAGATGCAGCCAGGTCAATTGAAGAGATCAGGAAGATCAAACGCCTTGCGCTGAATGGT
>AFU34342
------ATGGCCACCTTTACAGATGCGGAGATCGACGAGCTATTTGAGACCAGTGGAACTGTCATTGACAGCATAATTACGGCCCAGGGAAAACCAGTAGAGACTGTTGGAAGGAGTGCAATCCCACAAGGCAAAACTAAGGCTTTGAGCGCAGCATGGGAGAAGCATGGGAGCATCCAGTCACCAGCCAGCCAAGACACCCCTGATCGACAGGACAGATCAGATAAACAACTGTCCACACCCGAGCAAGCGAGTCCAAACGACAGCCCCCCAGCCACATCCACTGACCAGCCTCCCACTCAGGCTGCAGATGAGGCCGGCGATACACAGCTCAAGACCGGAGCAAGCAACTCTCTGCTGTCGATGCTTGATAAACTCAGCAATAAGTCATCTAATGCTAAAAAGGGCCCAGGGTCGAGCCCTCAAGAAAGGCATCATCAACGTCTGACTCAACAACAGGGGAGTCAACAAAGCCGCGGAAACAGCCAAGAGAGACCGCAG------------AACCAGGCCAAGGCCATCCCTGGAAACCAGGTCACAGACGCGAACACAGCATATCATGGACAATGGGAGGAGTCACAACTATCAGCTGGTGCAACCCATCATGCTCTCCGATCAGAGCAGAGCCAAGACAATACTCCTGCACCTGTGGATCATGTCCAGCTACCTGTCGACTTTGTGCAGGCGATGATGTCTATGATGGAGGCGATATCACAGAGGGTAAGTAAAGTTGACTATCAGCTGGACCTTGTCTTGAAACAGACATCTTCTATCCCCATGATGCGGTCTGAAATCCAGCAGCTGAAAACGTCTGTTGCGGTCATGGAAGCCAATTTGGGCATGATGAAGATCCTGGACCCTGGTTGTGCCAACGTTTCATCTCTAAGTGATCTACGGGCAGTTGCCCGATCCCACCCGGTTTTAATTTCTGGCCCCGGAGACCCATCTCCTTATGTGACCCAAGGGGGCGAAATGGCACTCAATAAACTTTCGCAACCGGTGCAACACCCCTCTGAATTGATTAAACCCGCCACGGCAAGCGGGCCTGATATAGGAGTGGAGAAAGACACTGTCCGTGCATTGATCATGTCACGCCCTATGCATCCGAGCTCTTCAGCTAGGCTCTTGAGCAAACTGGACGCAGCCGGATCGATTGAGGAAATCAGAAAAATCAAGCGCCTTGCACTGAATGGC
>AAS67139
------ATGGCCACCTTTACAGATGCGGAGATAGACGATATACTTGAGACCAGTGGTGCCGTCATTGACAGCATAATCACAGCCCAGGGTAAACCAACAGAGACCCTCGGAAAGGGCGCAATCCAGCAAGGCGATACAAAAGCACTGAGCACAGCACGGGAGAAACACGGAGACATCCAATCACCCGCTAGTCAGGACTCCCCTGACCAACAGGATGGGTCAGGCAAACAGCCGTCTACGCCTAAGCAGGCGACCTCACACAACAGCCCTTCAGCCACACCCGCCGAATCGCCCCCCACTCAGGCCGCGGGCGAGGCCGGCGACACGCAGCTCAAGACCGGAGCAAGCAACTCTCTTTTGTCCATGCTAGACAAGCTGAGCAATAAATCGTCTAATACTAAAAAGGGCTCACGGTCAAGTCCTCAAGGAGGACATCACCAACCTCTGGCCAAACAACATGGGAATCAGCTGAACCACGGGAACCACCAGGGAAAATCTCAG------------CACCAGGCCAAGGTCGCCCCTGGAAGCCGGGGCACAGACGTGAACATAGCATATCATGGACAACAGAAGGAGTCACAACTATCAGCTGGTGCAATCCCTCATGCGCTCCAATCAGGGCAGAGCCAAGACAATACTCTTGTATCTGTGGATCATGTCCAGCCACCTGTCGACTTTGCGCAGGCAATGATGTCTACGATGGAGGCGTTATTGCAGAAGGTAAATAGAGTTGACTATCAGCTAGAGCTAATCTTGAAGCAGACATCCTCCATCCCTATGATGCGGACTGAAATCCAACAGTTGAAAACATCTGTTGCAGTCATGGAGGCCAATTTAGGCATGATGAAAATTCTGGACCCTGGTTGTGCTAACATTTCATCCTTAAGCGATCTACGGGCAGTCGCTCGATCCCACCCAGTTTTAGTTTCAGGCCCCGGAGATCCGTCCCCTTATGTGACACAAGGTGGCGAAGTGACGCTCAATAAGCTCTCGCAACCAGTACAACACCCTTCCGAGTTAATTAAACCCGCCGCAACAAGCGGACCTGACATGAGTGTGGAGAAAGACACCGTCCGTGCATTGATCACTTCACGCCCGATGCATCCGAGCTCCTCAGCCAAGCTCCTGAGTAAGCTAGATGCAGCCAAGTCGATCGAGGAGATTAGGAAGATCAAACGCCTTGCGCTGAATGGT
>AEW24447
------ATGGCTACTTTTACAGATGCGGAGATAGATGACATATTTGAGACCAGTGGGACTGTCATTGACAGCATAATTACGGCCCAGGGCAAATCAGCTGAGACCGTCGGAAGAAGCGCGATCCCACAGGGCAAGACCAAAGCTCTAAGCACAGCATGGGAGAAGCACGGGAGTGTCCAGCCACACGCTAGTCAGGACGCCCCTGACCAGCAAGACAGAACAGAAAAACAGCCATCCACACCTGAGCAGGCGACTCCACACAACAACCCGCCGATCACATCCACTGAACCGCCCCCCACCCAGGCCGCAAGCGAGACCAGCGACACACAGCTCAAAACCGGAGCAAGCAACTCCCTTCTATCCATGCTTGACAAATTGAGCAATAAATCGTCTAATGCTAAAAAGGGCCCATGGTCGGGTCCCCAAGAAGGGCATTACCAATCTCCGGCCCAACAACACGGGAACCAGCCGAGCTATGGAAGCAACCAGGGAAGACCACAG------------CACCAGGCCAAGGCCGTCCCTGGAAACCGGGGCATAGACGAGAACACAGCATATCATGGACAACGGAAGGAGTCACAACCATCAGCTGGTGCAACCCCTCATGCGCCCCAGTCAGGGCAGAGCCAAGACAATATTCCTGTACCTGTGGATCGTGTCCAGCTACCTGCCGACTTTGCGCAGGCAATGATGTCTATGATGGAGGCATTATCACAGAAGGTAAGTAAAGTTGATCATCAGCTGGACCTAGTCTTGAAGCAGACATCCTCTATTCCTACGATGCGATCTGAAATCCAACAGCTCAAGACATCTGTTGCGATCATGGAAGCTAACTTAGGCATGATGAAAATTCTGGACCCTGGTTGTGCCAACGTTTCATCCTTAAGTGATCTCCGGGCAGTAGCCCGATCCCACCCAGTCCTAGTTTCAGGCCCCGGAGACCCATCTCCTTACGTGACACAAGGGGGTGAAATGACGCTCAATAAACTCTCACAACCGGTGCAGCACCCTTCTGAATTGATTAAGTCTGCCACTGCAAGCGGGCCTGACATGGGAGTAGAGAAGGACACTGTCCGCGCATTAATCACCTCACGCCCGATGCATCCAAGCTCCTCGGCTAAGCTCCTGAACAAGCTAGATGCAGCCAGGTCAATTGAAGAGATCAGGAAGATCAAACGCCTTGCGCTGAATGGT
>AHG97578
------ATGGCTACCTTTACAGATGCGGAGATAGATGACATATTTGAGACCAGTGGGACTGTCATTGATAGCATAATTACGGCCCAGGGCAAATCAGCCGAGACCGTCGGAAGAAGCGCGATCCCGCAGGGCAAGACCAAAGCTCTAAGCACAGTATGGGAGAAGCACGGGAGTGCCCAGCCACACGCCAGTCAGGACGTCCCCGACCAACAAGACAGAACAGAAAAACAGCCATCCACACCTGAGCAGGCAACCCCACACAACAACCCGCCAACCACACCCACCGAACCGCCCTCCACCCAGGCCGCAAGCGAGACCAGCGACACACAGCTCAAAACCGGAGCAAGCAACTCCCTTCTGTCCATGCTCGACAAATTGAGCAATAAATCGTCTAATGCTAAAAAGGGCCCATGGTCGGGTCCCCAAGAAGGGCATCACCAATCTCCGGCCCAACAACACGGGAACCAGCCGAGCCATGGAAGCAACCAGGGAAGACCACAG------------CACCAGGTCAAGGCCGTCCCTGGAAACCGGGGCATAGACGAGAACACAGCATATCATGGACAACGGAAGGAGTCACAACCATCAGCTGGTGCAACCCCTCATGCGCCCCAGTCAGGGCAGAGCCAAGACAATATTCCTGTACCTGTGGATCGTGTCCAGCTACCTGCCGACTTTGCGCAGGCGATGATGTCTATGATGGAGGCATTATCTCAGAACGTAAGTAAAGTTGATCATCAGCTGGACCTGGTCTTGAAACAGACATCCTCTATTCCTATGATGCGATCTGAAATCCAACAGCTCAAGACATCTGTTGCGATCATGGAAGCTAACTTAGGCATGATGAAAATTCTGGACCCTGGTTGTGCCAACATTTCATCTTTAAGTGATCTCCGGGCAGTAGCCCGATCCCACCCAGTCCTAGTTTCGGGCCCCAGAGACCCATCTCCTTACGTGACACAAGAGGGTGAAATGACGCTCAATAAACTCTCACAACCAGTGCAGCACCCTTCTGAATTGATTAAGTCTGCCACCGCAAGCGGGCCTGACATGGGAGTGGAGAAGGACACTGTCCGCGCATTAATCACCTCACGCCCGATGCATCCAAGCTCCTCGGCTAAGCTCCTGAGCAAGCTAGATGCAGCCAAGTCAATTGAAGAGATCAGGAAGATCAAGCGCCTTGCGCTGAATGGT
>ACR14843
------ATGGCCACTTTTACCGATGCTGAGATAGAAGATATACTTGAGACCAGTGGAGCTGTCATCGACAGCATAATTACGGCCCAGGGCAAATCAGTAGAGACTGTCGGGAAGAGTGCAATCCCGCAAGGCAAGACAAAGGCTCCGATCACAGCACGAGAGAAGCACGGGAGCATCCAACCATCCGCTGGACAAGACACCTCCGACCAACAGGACAGACCAGACAAGCAGCCATCCACACCCGAGCAGGCGACCCCACACAACGACCTACCAGCCGCACCCAAAGAACCGCTTCCCACTCAGGCCGCAGATAATGCCGGCGACACACAGCTCAAGACCGGAGCAAGCAACTCCCTTTTGTCCATGCTTGACAAGCTGAGCAACAAATCGTCTAATGCTAAAAAGGGGCCAAGGTCGAGCCCCCAGGAAGGCCACCATCAACCTCTGGCCCAGCAACACGGGAATCAGTCGAGCCGTGGAAACAACCAGGAAGGACCGCAG------------CACCAGGCCAAAGCCGCCCCTGGAAGCCGGGGCACAGACGCGAGCACAGCATATCATGGACAATGGAAGGAGTCACAACCATCAGCTGGTGCAATCCCTCATGTGCTCCAGTCAGGGCAGAGCCAAGACAGTACTCCTGTACCTGTGGATCATGTCCAATTACCTGTCGACTTTGTGCAGGCGATGATGTCTATGATGGAGGCATTATCACAGAAGGTAAGTAAAGTTGACTATCAGCTAGACCTAGTCTCAAAGCAGACATCCTCCATCCCTATGATGCGATCTGAAATCCAACAGCTCAAAACATCTGTTGCGATCATGGAAGCTAATTTAGGCATGATGAAAATTCTAGACCCTGGTTGTGCTAATGTTTCATCCTTGAGTGATCTACGGGCAGTCGCTCGATCCCACCCAGTTTTAGTTTCGGGCCCCGGAGATCCATCCCTTTACGTGACACAAGGAGGTGAAATGGCACTCAATAAACTCTCGCAACCAGTACAGCACCCTTCTGAGTTAATTAAATCTGCCACGGTGAGCGGGCCTGACATGGGAGTGGAGAAGGACACTGTCCGCGCATTAATCACTTCACGTCCGATGCATCCAAGCTCCTCGGCCAAGCTCCTGAGCAAGCTGGACGCAGCCAAGTCTATCGAAGAGATCAGAAAGATCAAACGCCTTGCGCTGAATGGT
>AGL09088
------ATGGCTACTTTTACAGATGCGGAGATAGATGACATATTTGAGACCAGTGGGGCTGTCATTGACAGCATAATTACGGCCCAGGGCAAATCAGCTGAGACCGTCGGAAGAAGCGCGATCCCGCAGGGCAAGACCAAAGCTCTAAGCACAGCATGGGAGAAGCACGGGAGTGTCCAGCCACACGCCAGTCAGGACGCCCCTGACCAACAAGACAGAACAGAAAAACAGCCATCCACACCTGAGCAGGCGACTCCACACAACAACCCGCCGATCACATCCACTGAACCGCCCCCCACTCAGGCCGCAAGCGAGACCAGCGACACACAGCTCAAAACCGGAGCAAGCAACTCCCTTCTGTCCATGCTCGACAAATTGAGCAATAAATCGTCTAATGCTAAAAAGGGCCCATGGTCGGGTCCCCAAGAAGGGCATCACCAATCTCCGGCCCAACAACACGGGAACCAGCCGAGCCATGGAAGCAACCAGGGAAGACCACAG------------CACCAGGCCAAGGCCGTCCCTGGAAACCGGGGCATAGACGAGAACACAGCATATCATGGACAACGGAAGGAGTCACAACCATCAGCTGGTGCAACCCCTCATGCGCCCCAGTCAGGGCAGAGCCAAGACAATATTCCTGTACCTGTGGATCGTGTCCAGCTACCTGCCGACTTTGCGCAGGCGATGATGTCTATGATGGAGGCATTATCACAGAAGGTAAGTAAAGTTGATCATCAGCTGGACCTAGTCTTGAAACAGACATCCTCTATTCCTATGATGCGATCTGAAATCCAACAGCTCAAGACATCTGTTGCGATCATGGAAGCTAACTTAGGCATGATGAAAATTCTGGACCCTGGTTGTGCCAACGTTTCATCCTTAAGTGATCTCCGGGCAGTAGCCCGATCCCACCCAGTCCTAGTTTCAGGCCCCGGAGACCCATCTCCTTACGTGACACAAGGGGGTGAAATGACGCTCAATAAACTCTCACAACCGGTGCAGCACCCCTCTGAGTTGATTAAGTCTGCCACTGCAAGCGGGCCTGACATGGGAGTGGAGAAGGACACTGTCCGCGCATTAATCACTTCACGCCCGATGCATCCAAGCTCCTCGGCTAAGCTCCTGAGCAAGCTAGATGCAGCCAGGTCAATTGAAGAGATCAGGAAGATCAAACGCCTTGCGCTGAATGGT
>AFQ37794
------ATGGCTACTTTTACAGATGCGGAGATAGATGACATATTAGAGACCAGTGGGACTGTCATTGACAGCATAATTACGGCCCAGGGCAAATCAGCTGAGACCGTCGGAAGAAGCGCGATCCCGCAGGGCAAGACCAAAGCTCTAAGCACAGCATGGGAGAAGCACGGGGGTGTCCAGCCACACACCAGTCAGGACGCCCCTGACCAACAAGACAAAACAGAAAAACAGCCATCCACACCTGAACAGGCAACTCTACACAACAACCCGCCGGTCACACCTACTGAACCGACTCCCACTCAGGCCGCAAGCGAGACCAGCGACACACAGCTCAAGACCGGAGCAAGCAACTCCCTTCTGTCCATGCTCGACAAATTGAGCAATAAATCGTCTAATGCTAAAAAGGGCCCATGGTCGAGTCCCCAAGAAGGGCATCACCACCATCCGGCCCAACAACACGGGAACCAGCCGTGCTATGGAAGCAACCAGGGAAGATTGCAG------------CACCAGGCCAAGGCCGTCCCTGGAAACCGGGGCATAGACGAGAACACAGCATATCATGGACAACAGAAGGAGTCACAACCATCAGCTGGTGCAACCCCTCATGCGCCCCAGTCAGGGCAGAGCCAAGACAATACTCCTGTACCTGTGGATCATGTCCAGCTACCTGCCGACTTTGCGCAGGCGATGATGTCTATGATGGAGGCATTATCACAGAAGGTAAGTAAAATTGATCATCAGCTGGACCTAGTCTTGAAACAGACATCCTCTATTCCTATGATGCGATCTGAAATCCAACAGCTCAAGACATCTGTTGCGATCATGGAAGCTAACTTAGGCATGATGAAAATTCTGGACCCTGGTTGTGCCAACGTTTCATCCTTAAGTGATCTCCGGGCAGTAGCCCGATCTCACCCAGTCCTAGTTTCAGGCCCCGGAGACCCATCTCCTTATGTGACACAAGGAGGTGAAATGATGCTCAATAAACTCTCGCAACCGGTGCAGCATCCCTCCGAATTGATTAAGTCTGCCACTGCAAGCGGGCCTGACATGGGAGTGGAGAAGGACACTGTCCGCGCATTAATCACCTCACGCCCGATGCATCCAAGCTCCTCGGCTAAGCTCCTGAGCAAGCTAGATGCAGCCAAGTCAATTGAAGAGATCAGGAAGATCAAACGCCTTGCGCTGAATGGT
>AGL09154
------ATGGCTACCTTTACAGATGCGGAGATAGATGACATATTTGAGACCAGTGGGACTGTCATTGATAGCATAATTACGGCCCAGGGCAAATCAGCCGAGACCGTCGGAAGAAGCGCGATCCCGCAGGGCAAGACCAAAGCTCTAAGCACAGTATGGGAGAAGCACGGGAGTGTCCAGCCACACGCCAGTCAGGACGTCCCTGACCAACAAGACAGAACAGAAAAACAGCCATCCACACCTGAGCAGGCAACCCCACACAACAACCCGCCGACCACACCCACCGAACCGCCCTCCACTCAGGCCGCAAGCGAGACCAGCGACACACAGCTCAAAACCGGAGCAAGCAACTCCCTTCTGTCCATGCTCGACAAATTGAGCAATAAATCGTCTAATGCTAAAAAGGGCCCATGGTCGGGTCCCCAAGAAGGGCATCACCAATCTCCGGCCCAACAACACGGGAACCAGCCGAGCCATGGAAGCAACCAGGGAAGACCACAG------------CACCAGGTCAAGGCCGTCCCTGGAAACCGGGGCATAGACGAGAACACAGCATATCATGGACAACGGAAGGAGTCACAACCATCAGCTGGTGCAACCCCTCATGCGCCCCAGTCAGGGCAGAGCCAAGACAATATTCCTGTACCTGTGGATCGTGTCCAGCTACCTGCCGACTTTGCGCAGGCGATGATGTCTATGATGGAGGCATTATCTCAGAAGGTAAGTAAAGTTGATCATCAGCTGGACCTGGTCTTGAAACAGACATCCTCTATTCCTATGATGCGATCTGAAATCCAACAGCTCAAGACATCTGTTGCGATCATGGAAGCTAACTTAGGCATGATGAAAATTCTGGACCCTGGTTGTGCCAACATTTCATCTTTAAGTGATCTCCGGGCAGTAGCCCGATCCCACCCAGTCCTAGTTTCGGGCCCCGGAGACCCATCTCCTTACGTGACACAAGAGGGTGAAATGACGCTCAATAAACTCTCACAACCAGTGCAGCACCCTTCTGAATTAATTAAGTCTGCCACCGCAAGCGGGCCTGACATGGGAGTGGAGAAGGACACTGTCCGCGCATTAATCACCTCACGCCCGATGCATCCAAGCTCCTCGGCTAAGCTCCTGAGCAAGCTAGATGCAGCCAAGTCAATTGAAGAGATCAGGAAGATCAAGCGCCTTGCGCTGAATGGT
>AAS67133
------ATGGCCACCTTTACAGACGCGGAGATAGACGACATACTTGAGATCAGCGGAACTGTCATTGACAGCATAATCACGGTTCAGGGCAAATCAGCAGAGACCCTCGGAAAGAGCGCAGCCCCACAAGGCAAGACCAAAGCACCGAGCACAACATGGGAGAAACATGGGGACACCCAACCATCCGCCAGTCGGGACACCCCCGACCAACAAGATGGACCAGACAAACAGCCATCCACACCCAAGCAGGCAATCCCACACAACAGCCCGCCAGCCACACCCACCGAACCACTCCTCTCTCAGGCTGCGAGCGAGGCTGGTGACGCGCAACTCAAGACCGGAGCAAGCAACTCTCTTCTGTCCATGCTTGACAAGCTGAGCAATAAGTCGCCTAATACTAAAAAGGGCCCATGGTCAAGTCCTCAAGAAGGACATCATCAACCTCCGACCAAGCAACATGGGGATCGGCCGAGTCATGGGTGTCACCAGGAGAAGTCCCAG------------CTCCATGCCGGGGCCGCCCCTGGAAGCCGGGGCACAGACGTGAACACAGCATATCATGGACAACAGAAGGAGTCACAACTATCAGCTGGTGCAACCCCTCATGTGCTCCAGTCAGGGCAGAGCCAAGACAATACTCCTGTATCTGTGGATCATGTCCGGCCACCTGCCGACTTTGTGCAGGCGATGATGTCTACGATGGAGGCGTTATTGCAGAAGGTAAATAAAGTTGATTATCAGCTAGACCTAATCTTGAAGCAGACATCCTCCATCCCTATGATGCGAACAGAAATCCAACAGCTGAAAACATCTGTTGCGGTTATGGAAGCCAATTTGGGCATGATGAAAATTCTGGACCCTGGTTGTGCTAACATTTCATCCTTAAGCGATCTACGGGCAGTCGCTCGATCCCACCCAGTTTTAGTTTCAGGCCCCGGAGATCCGTCTCCCTATGTGACACAAGGAGGTGAATTGACACTCAATAAACTCTCGCAACCGGTACAACACCCTTCCGAGTTAATTAAATCTGCCGCGGCAAGCGGGCCTGACATAGGAGTAGAGAAAGACACTGTCCGTGCATTGATCACTTCACGCCCGATGCATCCAAGCTCCTCAGCCAAGCTCCTGAGTAAGCTGGATGCAGCCAGGTCAATTGAGGAGATCAGGAAGATCAAGCGCCTTGCGTTGAATGGT
>AEB80426
------ATGGCCACGTTCACGGACGCAGAGATAGACGAGCTGTTCGAGACAAGCGGGACTGTCATTGACAGCATCATCACAGCTCAGGGCAAACCAGTGGAGACTGTAGGGCGGAGCGCCATCCCACAAGGGAAGACGAAAGCCCTCAGTCTAGCCTGGGAGAAGCACGGCAACGCGAACGCCCCGGCTGTCCAAGAATCAGCCGGAGAGCAGGACCAGCCCGGGCAGAACCAGGCCAGCAACAGCAACCGGGCACCCCCGGAAGAAGGACCCCATCCGTCCCAAGCCCAGGCCGCCGCACAGCCTCAAGAGGATGCAAATGAATCCCAACTTAAGACAGGGGCAAGCAGCTCACTACTCTCCATGCTCGACAAACTCAGCAACAAGTCATCGAATGCTAAAAAGGGCCCACCTCAGAGCCTTCCACAGCAGGCTCCCCACCCCCAAGGGAGCCCCACAGCGGAACAAGCCCAACGTGGGGCCAATCAGGGGAGGGCCCAGTGGGAGACGGGGCACCAGGTCGCCCCAGGCCCTGGACTCCCGGGCACCGGCGTGAACACAGCATTTCCTGGACAATGGGGGGGGTCACCACAATCAGCTGGTGCAACCCAGCATGCTCCCCGATCAGGGCAGAACCAAGACAGTACTCCTGTGTCTGCGGATCATGTCCAGCTACCTGTAGACTTTGTGCAGGCGATGATGTCTATGATGGAGGCGATCTCACAGAGGGTAAGCAAGATTGATTACCAATTGGATCTAGTCCTCAAGCAAACCTCATCCATCCCGACCATGAGATCGGAAATACAGCAATTGAAGACATCGGTTGCAGTGATGGAAGCAAACCTAGGAATGATGAAGATTCTAGACCCCGGCTGTGCAAACGTGTCCTCTCTGAGCGATCTACGCACAGTGGCTAAATCTCACCCCGTGTTAGTTGCAGGTCCAGGCGACCCGTCACCCTACGTGACGCAAGGAGGAGAGATTGCTCTTAACAAGCTGTCGCAGCCAGTACCCCACCCATCGGACCTTATAAAGCATGCAACTTCTGGCGGCCCGGATATAGGGATTGAAAGGGACACTGTTCGTGCGCTTATTCTATCAAGACCTATGCACCCGAGCTCGTCAAGCAAATTGCTCAGCAAGCTCGACTCAGCAGGGTCAATTGAAGAGATCAGGAAGATCAAGCGCCTTGCACTGAATGGA
>AGL09124
------ATGGCCACTTTTACAGATGCGGAGATAGATGACATATTTGAGACTAGTGGGACTGTCATTGACAGCATAATTACGGCCCAGGGCAAATCAACTGAGACCGTTGGAAGAAGCGCGATCCCGCAGGGCAAGACCAAAGCTCTAAGCACAGCATGGGAGAAGCACGGGAGTGTCCAGCCACACGCTAGTCAGGACGGCCCTGACCAACAAGACAGAACAGAAAAACAGCCATCTACACCTGAGCAGGCGACTCCACACAACAACCCGCCGATCACATCCACCGAACCGCCTCTCACTCAGGCCGCAAGCGAGACCGGCGACACACAGCTCAAGACTGGGGCAAGCAACTCCCTTCTATCCATGCTCGACAAACTGAGCAATAAATCGTCCAATGCTAAAAAGGGCCCATGGTCGGGTTCCCAAGAAGGGCATCACCAACCTCCGGCCCAACAACACGGGAACCAGCCGAGCTATGGAAGCAACCAGGGAAGGCCGCAG------------CATCAGGCCAGGGCCGCCCCTGGAAACCGGGGCACAGACGAGAACACAGTATATCATGGACAACGGAAGGAGTCACAACCATCAGCTGGTGCAACCCCTCATGCGCCCCAGTCAGGGCAGAGCCAAGACAATACTCCTGCACCTGTGGATCGTGTCCAGCTACCTGCCGACTTTGCGCAGGCGATGATGTCTATGATGGAGGCATTGTCACAGAAGGTAAGTAAAGTTGATCACCAGCTGGACCTAGTCTTGAAACAGACATCCTCCATTCCTATGATGCGATCTGAAATCCAACAGCTCAAGACATCTGTTGCGATCATGGAAGCTAACTTAGGCATGATGAAAATTCTGGACCCTGGTTGTGCTAACGTTTCATCCTTAAGTGATCTCCGGGCAGTAGCCCGATCCCATCCAGTCCTAGTTTCAGGCCCTGGAGACCCATCTCCTTACGTGACACAAGGGGGTGAAATGACGCTCAATAAACTCTCACAACCGGTGCAGCACCCCTCTGAATTGATTAAGTCTGCTACTGCAAGCGGGCCTGACATGGGGGTGGAGAAGGACACTGTCCGCGCATTAATCACCTCACGCCCGATGCATCCAAGCTCCTCGGCTAAGCTCCTGAGCAAGCTAGATGCAGCTAGGTCAATTGAAGAGATCAGGAAGATCAAACGCCTTGCGCTGAATGGT
>ACU30814
------ATGGCCACCTTTACAGATGCGGAGATCGACGAGCTATTTGAGACAAGTGGAACTGTCATTGACAACATAATTACAGCCCAAGGTAAACCAGCAGAGACTGTTGGAAGGAGTGCAATCCCGCATGGCAAAACCAAGGCGCTGAGCGCAGCATGGGAGAAGCATGGGAGCATCCAGCCACCGGCCAGTCAAGACACCCCTGATCGACAGGACAGATCTGACAAACAACCATCCACACCCGAGCAAGCGACCCCGCATGACAGCCCGCCGGCCACATCCGCCGACCAGCCCCCCGCCCAGGCCACAGACGAAGACGTCGACACACAGCTCAGGACCGGAGCAAGCAACTCTCTGCTGTTGATGCTTGACAAGCTCAGCAATAAATCGTCCAATGCTAAAAAGGGCCCATGGTCGAGCCCCCAAGAGGGGAACCACCAACGTCCGACTCAACAGCAGGGAAGTCAACCCAGCCGCGGAAACAGTCAGGAAAGACCGCAG------------AACCAAGTCAAGGCCGCCCCTGGAAACCAGGGCACAGACGCGAACACAGCATATCATGGACAATGGGAGGAGTCACAACTATCAGCTGGTGCAACCCCTCATGCTCTCCGATCAAGGCAGAGCCAAGACAATACCCTTGTATCTGCGGATCATGTCCAGCCACCTGTAGACTTTGTGCAAGCGATGATGTCTATGATGGAGGCAATATCACAGAGAGTAAGTAAGGTTGACTATCAGCTAGATCTTGTCTTGAAACAGACATCCTCCATCCCTATGATGCGGTCCGAAATCCAACAGCTGAAAACATCTGTTGCAGTCATGGAAGCCAATTTGGGAATGATGAAGATTCTGGATCCCGGTTGTGCCAACGTTTCATCTCTGAGTGATCTACGGGCAGTTGCCCGATCTCACCCGGTTTTAGTTTCAGGCCCTGGAGACCCATCTCCCTATGTGACTCAAGGAGGCGAAATGGCACTTAATAAACTTTCGCAACCAGTGCCACATCCATCTGAATTGATTAAACCCGCCACTGCATGCGGGCCTGATATAGGAGTGGAAAAGGACACTGTCCGTGCATTGATCATGTCACGCCCAATGCACCCGAGTTCTTCAGCCAAGCTCCTAAGCAAGCTAGATGCAGCCGGGTCGATCGAGGAAATCAGGAAAATCAAGCGCCTTGCACTAAATGGC
>AFY23214
------ATGGCCACCTTTACAGATGCAGAGATCGACGAGCTATTTGAGACAAGTGGAACTGTCATTGACAACATAATTACAGCCCAGGGTAAACCAGCAGAGACTGTTGGAAGGAGTGCAATCCCACAAGGCAAGACCAAGGTGCTGAGCGCAGCATGGGAGAAGCATGGGAGCATCCAGCCACCGGCCAGTCAAGACAACCCCGATCGACAGGACAGATCTGACAAACAACCATCCACACCCGAGCAAACGACCCCGCATGACAGCCCGCCGGCCACATCCGCCGACCAGCCCCCCACCCAGGCCACAGACGAAGCCGTCGACACACAGTTCAGGACCGGAGCAAGCAACTCTCTGCTGTTGATGCTTGACAAGCTCAGCAATAAATCGTCCAATGCTAAAAAGGGCCCAAGGACGGGCCCCCAAGAAGGACACCACCAACCTCCTGCCCAACAACACGGGAATCCGCCCAGCCATGGAAGCAACCAGGAAAGACCGCAG------------CACCAGGCCAAGGCCACCTCTGGAAGCCTGGGCACAGACGCGAGCACAGCATATCATGGACAACGGAAGGGGTCACAACCATCAGCTGGTGCAACCCCTCATGTGCCCCAGTTAGGGCAGAGCCAAGACAATACTCCTGCACTTGTGGATCATGTCCAGCTACCTGTCGACTTTGTGCAGGCGATGATGTCTACGATGGAGGCATTATCACAGAAGGTAGGTAAAGTCGACTATCAGCTGGACCTAGTCCTGAAACAGACATCCTCTATCCCTATGATGCGATCTGAAATCCAACAGCTTAAAACATCTGTTGCGATCATGGAAGCCAACTTAGGCATGATGAAAATTCTGGACCCTGGTTGTGCTAACGTTTCATCCTTGAGTGATCTCCGGGCAGTAGCTCGATTCCACCCAGTTTTAATTTCGGGCCCCGGAGACCCATCCCCTTACGTGACACAAGGGGGCGAAATGGCGCTCAATAAACTCTCACAACCGGTACAGCATCCCTCGGATCTAGTTAAACCTGCCACTGCAAACGGGCCTGATATGGGGGTAGAGAAGGACACTGTCCGTGCATTAATTACCTCGCGCCCGATGCATCCAAGCTCCTCTGCTAGGCTCCTGAGCAAGCTAGATGCAGCCAGGTCAATTGAAGAGATCAGGAAGATCAAACGCCTTGCGCTGAATGGT
>AFX97669
------ATGGCAACTTTTACTGATGCTGAGATAGAGGATATATTTGAGACCAGTGGAACTGTCATTGACAGTATAATTACGGCCCAGAGCAGACCAGCAGAGACTGTCGGGAAGAGCGCAATCCCGCAAGGTAAGACAAAGGCCCCGAGCATAGCATGGGAGAAGCACGGGAGCATCCAGCCATCTGCTGGCCAAGACACCTCCAACCAACAGGACAAACCAGACAAACAGCCATCCGCATCTGAGCAGGTGACCCCACACAATGATCCTCCAACTGTACCTAAAGACCCGCTCCCCACCCAGGCTGCAGGTGATGCTGGTGACACACAGCTCAAGACCGGAGCAAGCAACTCTCTTTTGTCAATGCTTGACAAGCTGAGCAACAAATCATCTAATGCTAAAAAGGGGCCAAGGTCGATCCCCCAGGAGGGCCACCATCAGTCTCCGGCCCACCAACACGGGAATCAGCCGAGCCGTGGAAACAACCAGGAGGGACCGCAG------------CACCAAGCCAAAGCTGCCCCTGGAAGCCGGGGCACAGACGCGAGCACAGCATATCATGGACAATGGAAGGAGTCACAACTATCAGCTGGTGCAACCCCTCATGCGCTCCAGTCAGAGCGGAGCCAAGACAGTACTCCTGTACCTGTGGAGCATGTCCAACTACCTGTCGACTTTGTGCAGGCGATGATGTCTATGATGGAGGCATTATCACAGAAGGTAAGTAAAATTGACTATCAGCTAGACCTAGTCTCAAAGCAGACATCCTCCATCCCTATGATGCGATCTGAAATCCAACAGCTTAAAACATCTGTTGCAATCATGGAGGCCAATTTAGGCATGATGAAAATTCTAGACCCTGGTTGTGCCAACGTTTCGTCCTTAAGTGATCTACGAGCAGTTGCTCGATCCCATCCAGTTTTAGTTTCGGGCCCCGGAGACCCATCCCTTTACGTGACACAAAGGGGTGAAATGACACTCAATAAGCTCTCGCAACCGGTACAGCACCCTTCTGAGTTAATTAAATCTGCCATAGTGAGCGGGCCCGATATGGGAGTGGAGAAGGACACTGTCCGTGCATTAATCACATCGCGCCCGATGCATCCAAGCTCCTCGGCCAAGCTCCTGAGTAAGTTGGATGCAGCCAAGTCGATCGAAGAGATCAGGAAGGTCAAGCGCCTTGCACTGAATGGT
>ACZ72936
------ATGGCCACCTTTACAGATGCTGAGATCGACGATATACTCGAGACCAGCGGAACTGTCATTGACAGCATAATTACGGCCCAGGGCAAATCGGCAGAGACTGTCGGAAGGAGTGCAATCCCGCAAGGCAAGACCAAAGCGTTAAGCGCAGCATGGGAGAAGCATGGGAGCATCCAACCACCGGCCAGCCAAGATACCCTTGACCAACAGGATAGATCAGACAAGCAGCCATCCACACCTGAACAGGCGACTCCACATAACAGTTCGCCAGCCACATCCACCGACCAGCCCCTCACCCAGGCTGCAGGCGAGATCGGCGACGCACAGCTTAAAACCGGAGCAAGCAACTCCCTTTTGTCGATGCTTGACAAACTTAGCAATAAGTCGTCTAATGCTAAAAAGGGCCCATGGTCGAATCCCCAAGAAGGGCATCTTCAACCACCGGTCCAACAGCAAGGGAGCCAATCGAGCCGCGGGAACAATCAGGAAAGACCGCAG------------AACCCGGCCAAGGCCGCCCCTGGAGACCGGGGCACAGACGCGAACACAGCATATCCTGGACAATGGAAGGAGTCACAACTATCAGCTGGTGTAAACCCCCATGCGCTCCGGTCAGGGCAGAGCCAAGACAATACCCCTGCACCTGCGGATCATGTCCAGCTACCTGTCGACTTTGCGCATGCGATGATGTCTATGATGGAGGCATTATCACAGAGGGTAAGTAAGGTTGATTATCAGCTAGACCTAGTTTTAAAGCAGACATCTTCTATCCCCATGATGCGGTCTGAAATCCAACAGCTAAAAACAGCAGTTGCGGTCATGGAAGCCAATCTGGGTATGATGAAAATTCTGGACCCTGGTTGTGCTAACGTTTCATCTCTAAGTGACTTACGGGCAGTCGCCCGATCACACCCAGTTTTAATTTCAGGCCCCGGAGATCCATCACCTTATGTGACACAAGGGGGCGAAATGACACTCAACAAACTTTCACAACCAGTGCAACATCCCTCTGAGTTAATTAAACCTGCCACGGCTAGCGGGCCTGATATGGGAGTGGAGAAGGACACTGTCCGGGCATTAATCTCCTCACGTCCAATGCATCCGAGCTCCTCAGCTAAGCTCCTGAGGAAGTTGGATGCAGCCGGGTCGATTGAAGAAATCAGGAAAATCAAGCGCCTTGCGCTGAACGCC
>AFX98111
------ATGGCCACCTTCACGGATGCAGAGATTGACGATCTATTTGAAACCAGTGGAACTGTCATTGACAGCATAATTACGGCCCAAGGCAACCCAGTAGAGACTGTTGGAAGGAGCGCAATCCCACAAGGCAAAACTAAAGCATTGAGTGCAGCATGGGAGAAACATGGAAGCACCCAACCGCCGGCCGGCCAAGACACCCCTGATCGAATGGACAGATCAGACAAACAACCATCCCCACCCGAACAGGCAACCACACACAACAGCCCGCCAGCCACATCCACCGACCAGCCCCCCACCCAGGCCGCAGGCGAAGCCGGTGACACACAGCTCAAGACTGGAGCAAGCAACTCCCTACTGTCGATGCTCGACAAGCTCAGCAATAAATCGTCCAATGCTAAAAAGGGCCCACGGTCGAGTCCCCAGGAAGGGCACCACCAACCTCCGACCCAGCAGCAAGGGAGTCAACAGAGCCGCGGAAACAGTCAGGAGAGATCGCAA------------AACCAGGTCAAGGCCGCCTCTGGAGACCAGGGCACAGACGCGAACACAGCATATCATGGACAATGGAAGGAGTCACAACCATCAGCTGGTGCAATCCCTCATGCTCTCCGGTCAGGGCAGAGCCAAGACAATACTCCTGCATCTGTGGATCATGTCCAGCTACCCGTCGACTTTGTGCAGGCGATGATGTCTATGATGGAGGCGATATCACAGAAGGTAAATAAAGTCGACTATCAGCTAGACCTTGTCTCGAAGCAGACATCCTCCATCCCCATGATGCGATCTGAAATCCAACAGCTGAAAACATCCGTTGCGGTCATGGAAGCCAACCTGGGCATGATGAAGATTCTGGACCCTGGTTGTGCTAACGTTTCATCTTTAAGTGACGTACGGGCGGTCGCCCGCTCTCACCCAGTTTTAGTTTCAGGCCCCGGAGACCCATCTCCTTATGTGACACAAGGGGGTGAATTGATACTCAATAAACTCTCGCAACCAGTGCAACATCCTTCTGAGTTGATTAAACCTGCCACGATAAGCGGGCCTGATATAGTAGTGGAGAAGGACACTGTCCGTGCATTGATCACCTCACGCCCAATGCATCCGAGCTCTTCAGCTAAGCTCCTGAGTAAGCTGGATGCAGCCGGGTCGATAGAAGAAATTAGGAAAATCAAACGCCTTGCGCTGAATGGC
>ACT22829
------ATGGCTACCTTTACCGATGCAGAGATTGACGAGCTATTTGAGACCAGTGGAACTGTCATTGACAGCATAATTACAGCCCAGGGCAAGCCGATAGAGACTGTTGGAAGGAGTGCAATCCCACAAGGCAAGACCAAGGCTCTGAGCGCAGCATGGGAGAAGCATGGGAACATCCAGTCACCGGCTAGCCAAGACAACCCTGATCAACAAGACAGATCCGATAAACAACCGTCCACACCTGAGCATGTGATTCTGCATGACGGCCAGCCAACCACATCTGCTGATCAATCTCCCACTCAGGCTGCAGACGAAGCCAGCGACACGCAGCTCAAGACCGGAGCAAGCAACTCTCTGCTATCGATGCTGGACAAGCTCAGCAATAAGTCATCCAATGCTAAAAAGGGCCCATGGTCAAGCTCCCAAGAAGGGAATCATCACCGGCCGACCCAACAGCAGGGGTATCAACCCAGTCGCGGAAACAGCCAGGAGAGACCACAG------------AACCAGGTCAAGGCCGCCCCTGGAAACCAGGGCACAGACGTGAACACAGCATATCATGGACAATGGGAGGAGTCACAACCATCAGCTGGTGCAACCCTTCATGCTCTCCGATCAGGGCAGAGCCAAGACAATACTCCTGCACTTGTGGATCATGTCCAGCTACCTGTCGACTTTGTGCAGGCGATGATGTCTATGATGGAGGTGATATCACAGAGAGTAAGTAAGATTGACTATCAGCTAGACCTTGTCTTGAAACAGACATCCTCCATCCCCATGATGCGGTCCGAAATCCAGCAGCTAAAAACATCTGTTGCTGTCATGGAAGCCAATTTGGGTATGATGAAGATTCTGGATCCTGGTTGTGCTAACGTTTCATCTCTAAGTGACTTACGAGCAGTTGCCCGATCTCATCCAGTTTTAGTTTCAGGCCCCGGAGATCCATCTCCCTATGTCACTCAAGGAGGTGAAATGGCACTTAATAAACTTTCGCAACCAGTGCAACATCCGTCTGAATTAATTAAACCTGCCACAATAGGCGGGCCTGATATAGGAGTAGAGAAGGACACTGTCCGTGCACTGATCATGTCACGCCCGATGCACCCGAGCTCTTCAGCTAAACTCCTGAGTAAGCTAGATGCCGCCGGGTCGATCGAAGAAATCAGAAAAATCAAGCGCCTTGCACTTAATGGC
>AFV14978
------ATGGCCACTTTCACCGACGCTGAGATAGAGGATATATTTGAGACCAGTGGAACTGTCATTGACAGTATAATTACGGCCCAGGGCAGATCAGCAGAGATTGCCGGGAAGAGTGCAACCTCGCAAGGCAAGACAAAGGCCCCGAGCATAGCACGAGAGAAGCACGGGAGCATCCAGCCATCCGCCGGCCAGGACATCTCCAACCAACAAGACAAACCAGACAAACAGCCACCCGCATCTGAGCAGGTGACTCCACACAACGATCCCCTGACCGCACCCAGAGAACCGCTCCCCACTCAGGTCGCAGGCGACGCTAGTGACACACAGCTCAAGACCGGAGCAAGCAACTCTCTTTTGTCAATGCTTGACAAGCTGAGCAACAAATCGTCCAATGCTAAAAAGGGGCCAAAGTCGATCCCCCAGGAGAGCCACCATCAACCTCCGGCCCAACAACACGGGAATCAGTCGAGTCGTGGAAACAACCAGGAAGGACCGCAG------------CACCAGGCCAAAGCTGCCCCTGGAAGCCGGGGCACAGACGCGAGCACAGCATATCATGGACAATGGAAGGAGTCACAACTATCAGCTGGTGCAACCCCTCATGTGCTCCAGTCAGGGCGGAGCCAAGACAGTACTCCTGTACCTGTGGAGCATGTCCAATTACCTGTCGACTTTGTGCAGGCGATGATGTCTATGATGGAGGCGTTATCACAAAAGGTAAGTAAAATCGACTATCAGCTAGACCTAGTCTCAAAGCAGACATCTTCCATCCCTATGATGCGATCTGAAATCCAACAGCTTAAAACATCTGTTGCAATCATGGAGGCCAATTTAGGCATGATGAAAATTCTGGACCCTGGTTGTGCCAACATTTCGTCCTTAAGTGATCTACGAGCAGTCGCTCGATCCCATCCAGTTTTAGTTTCGGGCCCCGGAGATCCTTCCCTCTACGTGACACAAAAGGGTGAAATGACACTCAATAAACTCTCGCAACCGGTACAGCATCCTTCTGAGTTAATTAAATCTGCCATGGTAAGCGGGCCCGATATGGGAGTGGAGAAGGACACTGTCCGTGCATTAATCACATCGCGCCCGATGCATCCAAGCTCCTCGGCTAAGCTCCTGAGTAAGTTGGACGCGGCCAAGTCGATCGAAGAGATCAGAAAGGTCAAGCGCCTTGCGCTGAATGGG
>ACR14837
------ATGGCCACCTTCACCGATGCTGAGATAGAGGATATATTTGAGACCAGTGGAACTGTCATTGACAGTATAATCACGGCCCAGGGTAGATCAGCAGAGACTGTCGGGAAGAGCGCAATCCCGCAAGGCAAGACAAAGGCCCTGAGCACAGCACGGGAGAAGCACGGGAGCATCCAGCCATCCGCCGGCCAGGACACCCCCAACCAACAAGACAAACCAGACGAACAGCCACCCGCATCCGAGCAGGTGACTCCACACAACGATCCTCTGACCACCCCCAAAGAACCTCTCCCCACTCAGGCTGCAGGTGATGCTGGCGACACACAGCTCAAGACCGGAGCAAGCAACTCTCTTTTGTCAATGCTTGACAAGCTGAGCAACAAATCGTCTAATGCTAAAAAAGGGCCAAGGCCGATCCCCCAGGAGAGCCATCATCAACCTCCGGCCCAACAACACGGGAATCAGGCGAGCCGCGGAAACAACCAGGAAGGACCGCAG------------CATCAGGCCAAAGCTGCCCCTGGAAGCCGGGGCACAGACGCGAGCACAGCATATCATGGACAATGGAAGGAGTCACAACTATCAGCTGGTGCAACCCCTCATGTGCTCCAGTCAGGGCGGAGCCAAGACAGTACTCCTGTACCTGTGGAGCATGTCCAACTACCTGTCGACTTTGTGCAGGCGATGATGTCTATGATGGAGGCGTTATCACAGAAGGTAAGTAAAATTGACTATCAGCTAGACCTAGCCTCAAAGCAGACATCCTCTATCCCTATGATGCGATCTGAAATCCAACAGCTTAAAACATCTGTTGCAATCATGGAGGCCAATTTAGGCATGATGAAAATTCTGGACCCTGGTTGTGCCAACATTTCGTCCTTAAGTGATCTACGAGCAGTTGCTCGATCCCATCCAGTTTTAGTTTCGGGCCCCGGAGATCCATCCCTTTACGTGACACAGAGGGGTGAAATGACACTCAATAAACTCTCGCAACCGGTACAGCATCCTTCTGAGTTAATTAAATCTGCCATGGTAAGCGGGCCCGATATGGGAGTGGAGAAGGACACTGTCCGTGCATTAATCACATCGCGCCCGATGCATCCAAGCTCCTCGGCTAAGCTCCTGAGTAAGTTGGACGCGGCCAAGTCGATCGAAGAGATCAGAAAGGTCAAGCGCCTTGCGCTGAATGGT
>AFX97663
------ATGGCAACTTTTACTGATGCTGAGATAGAGGATATATTTGAGACCAGTGGAACTGTCATTGACAGTATAATTACGGCCCAGAGCAGACCAGCAGAGACTGTCGGGAAGAGCGCAATCCCGCAAGGTAAGACAAAGGCCCTGAGCATAGCATGGGAGAAGCACGGGAGCATCCAGCCATCTGCTGGCCAAGACACCTCCAACCAACAGGACAAACCAGACAAACAGCCATCCGCATCTGAGCAGGCGACCCCACACAATGATCCTCCAACTGTACCTAAAGACCCGCTCCCCACCCAGGCTGCAGGTGATGCTGGTGACACACAGCTCAAGACCGGAGCAAGCAACTCTCTTTTGTCAATGCTTGACAAGCTGAGCAACAAATCATCTAATGCTAAAAAGGGGCCAAGGTTAATCCCCCAGGAGGGCCACCATCAGTCTCCGGCCCACCAACACGGGAATCAGCCGAGCCGTGGAAACAACCAGGAGGGACCGCAA------------CACCAAGCCAAAGCTGCCCCTGGAAGCCGGGGCACAGACGCGAGCACAGCATATCATGGACAATGGAAGGAGTCACAACTATCAGCTGGTGCAACCCCTCATGCGCTCCAGTCAGAGCGGAGCCAAGACAGTACTCCTGTACCTGTGGAGCATGTCCAACTACCTGTCGACTTTGTGCAGGCGATGATGTCTATGATGGAGGCATTATCACAGAAGGTAAGTAAAATTGACTATCAGCTAGACCTAGTCTCAAAGCAGACATCCTCCATCCCTATGATGCGATCTGAAATCCAACAGCTTAAAACATCTGTTGCAATCATGGAGGCCAATTTAGGCATGATGAAAATTCTAGACCCTGGTTGTGCCAACGTTTCGTCCCTAAGTGATCTACGAGCAGTTGCTCGATCCCATCCAGTTTTAGTTTCGGGCCCCGGAGACCCATCCCTTTACGTGACACAAAGGGGTGAAATGACACTCAATAAGCTCTCGCAACCGGTACAGCACCCTTCTGAGTTAATTAAATCTGCCATGGTGAGCGGGCCCGATATGGGAGTGGAGAAGGACACTGTCCGTGCATTAATCACATCGCGCCCGATGCATCCAAGCTCCTCGGCTAAGCTCCTGAGTAAGTTGGATGCAGCCAAGTCGATCGAAGAGATCAGGAAGGTCAAGCGCCTTGCACTGAATGGT
>ACT22823
------ATGGCTACCTTTACCGATGCAGAGATTGACGAGCTGTTTGAGACCAGTGGAACTGTCATTGACAGCATAATTACAGCCCAGGGCAAGCCGGTAGAGACTGTTGGAAGGAGTGCAATCCCACAAGGCAAGACCAAGGCTCTGAGCGCAGCATGGGAGAAGCATGGGAACATCCAGTCACCGGCTAGCCAAGACAACCCTGATCAACAAGACAGATCCGACAAACAACCGTCCACACCTGAGCATGTGATTCTGCATGACGGCCAGCCAACCACATCTGCTGATCAATCTCCCACTCAGGCTGCAGACGAAGCCAGCGACACGCAGCTCAAGACCGGAGCAAGCAACTCTCTGCTATCGATGCTGGACAGGCTCAGCAATAAGTCATCCAATGCTAAAAAGGGCCCATGGTCAAGCCCCCAAGAAGGGAATCATCACCGGCCGACTCAACAGCAGGGGTATCAACCCAGTCGCGGAAACAGCCAGGAGAGACCACAG------------AACCAGGCCAAGGCCGCCCCTGGAAACCAGGGCACAGACGTGAACACAGCATATCATGGACAATGGGAGGAGTCACAACCATCAGCTGGTGCAACCCCTCATGCTCTCCGATCAGGGCAGAGCCAAGACAATACTCCTGCACTTGTGGATCATGTCCAGCTACCTGTCGACTTTGTGCAGGCGATGATGTCTATGATGGAGGTGATATCACAGAGAGTAAGTAAGATTGACTATCAGCTAGACCTTGTCTTGAAACAGACATCCTCCATCCCCATGATGCGGTCCGAAATCCAGCAACTAAAAACATCTGTTGCGGTCATGGAAGCCAATTTGGGTATGATGAAGATTCTGGATCCTGGTTGTGCTAACGTTTCATCTCTAAGTGACTTACGAGCAGTTGCCCGATCTCACCCAGTTTTAGTTTCAGGCCCCGGAGATCCATCTCCTTATGTCACTCAAGGAGGTGAAATGGCACTTAATAAACTTTCGCAACCAGTGCAACATCCGTCTGAATTAATTAAACCTGCCACAATAGGCGGGCCTGATATAGGAGTAGAGAAGGACACTGTCCGTGCACTGATCATGTCACGCCCGATGCACCCGAGCTCTTCAGCCAAACTCCTGAGTAAGCTAGATGCAGCCGGGTCAACCGAAGAAATCAGAAAAATCAAGCGCCTTGCACTTAATGGC
>AAZ76406
------ATGGCCACCTTTACAGATGCGGAAATCGACGAGCTATTTGAAACCAGCGGAACTGTCATTGACAACATAATTACGGCCCAGGGGAAACCAGTAGAGACTGTTGGAAGGAGTGCAATCCCGCAAGGGAAAACCAAGGCGTTGAGCGCAGCATGGGAGAAGCATGGGAGCGTCCAGTCCCCGGCCAGCCAAGACAACCCTGATCGAGAGGACAGATCAGACAAACAACTGTCCACACCCGAGCAAGTGAGTCCACATGACAGCCCGCCAGCCACATCCACCGATCAGCCCCCCACCCAGGCCGCAGACGAAACCGGTGACACACAGCTCAAGACTGGAGCAAGCAACTCTCTGTTGTCGATGCTTGATAAGCTCAGCAATAAGTCGTCTAATGCTAAAAAGGGCCCATGGTCGAGCCCCCAGGAAGGGCACCATCAACGTCCGACTCGACAACAGGGGAGTCAACCAAGCCGCGGAAACAGTCAAGAGAGACCACAG------------AACCAGGCCAAGGCCGCCCTTGGAAACCAGGGCATAGACGTGAACACAGCATATCATGGACAATGGGAGGAGTCACAACTATCAGCTGGTGCAACCCATCATGCTCTCCGATCAGGGCAGAGCCAAGACAATACTCCTGCACCTGTGGATCATGTCCAGCTACCTGTCGACTTTGTGCAGGCGATGATGTCTATGATGGAGGCGATATCACAGAGGGTAAGTAAAGTTGACTATCAGCTGGACCTTGTCTTGAAACAGACATCTTCCATCCCCTTGATGCGGTCTGAAATCCAGCAGCTGAAAACATCTGTTGCAGTCATGGAAGCCAACTTGGGTATGATGAAGATTCTGGACCCTGGTTGTGCCAACGTTTCATCTCTAAGTGATCTACGGGCAGTTGCCCGATCTCACCCAGTACTAGTTTCTGGCCCCGGAGACCCATCTCCTTATGTGACTCAGGGGGGTGAAATGGCACTTAATAAACTTTCGCAACCAGTGCAACATCCCTCTGAGTTGATTAAACCCGCCGCGGCAAGCGGGCCTGATATAGGAGTGGAGAGAGACACTGTCCGTGCATTGATCATGTCACGCCCTATGCATCCGAGCTCCTCAGCTAAGCTCTTGAGCAAGCTGGATGCAGCCGGATCGATTGAAGAAATCAGGAAAATCAAGCGCCTTGCACTGAATGGC
>ADF59226
------ATGGCCACTTTTACCGATGCTGAGATAGAGGATATATTTGAGACCAGTGGAACTGTCATTGACAGTATAATTACGGCCCAGGGCAGATCAGCAGAGGCTGTCGGGAAGAGCGCAATCCCGCAAGGCAAGACAAAGGCCCCGAGCATAGCACGGGAGAAGCACGGGAGCACCCAGCCATCCGCCGGCCAGGACACCCCCAACCAACAAGACAAACCAGACAAACAGCCACCCACATCCGAGCAGGCGACTCCACACAACGATCCCCCGACCGCACCCAAAGAACCGCTCCCCACCCAGGCCGCAGGCGACGCTGGCGACACACAGCTCAAGACCGGAGCAAGCAGCTCTCTTTTGTCAATGCTTGACAAGCTGAGCAACAAATCGTCTAATGCTAAAAAGGGGCCAAGGTCGATCCCCCAGGAGAGCCACCATCAACCTCCGGCCCAACAACACGGGAATCAGTCGAGCCGCGGAAACAACCAGGAAGGACCGCAG------------CATCAGGCCAAAGCTGCTCCTGGAAGCCGGGGCACAGACGCGAGCACAGCATATCATGGACAATGGAAGGAGTCACAACTATCAGCTGGTGCAACCCCTCATGTGCTCCAGTCAGGGCGGAGCCAAGACAGTACTCCTGTACCTGTGGAGCATGTCCAACTACCTGTCGACTTTGTGCAGGCGATGATGTCTATGATGGAGGCGTTATCACAGAAGGTAAGTAAAATTGACTATCAGCTAGACCTAGTCTCAAAGCAGACATCCTCCATCCCTATGATGCGATCTGAAATCCAACAGCTTAAAACATCTGTTGCAATCATGGAGGCCAATTTAGGCATGATGAAGATTCTGGACCCTGGTTGTGCCAACATTTCGTCCTTAAGTGATCTACGAGCAGTCGCTAGATCCCATCCAGTTTTAGTTTCGGGCCCCGGAGATCCATCCCTTTACGTGACACAAAGGGGTGAAATGACACTCAATAAACTCTCGCAACCGGTACAGCATCCTTCTGAGTTAATTAAATCTGCCATGGTAAGCGGGCCTGATATGGGAGTGGAGAAGGACACTGTCCGTGCATTAATCACATCGCGCCCGATGCATCCAAGCTCCTCGGCTAAGCTCCTGAGCAAGTTGGACGCAGCCAAGTCGATCGAAGAGATCAGAAAGGTCAAGCGCCTTGCGCTGAATGGT
>AFO83587
------ATGGCTACTTTTACAGATGCGGAGATAGATGACATATTTGAGACCAGTGGGACTGTCATTGACAGCATAATTACGGCCCAGGGCAAATCAGCTGAGACCGTCGGAAGAAGCGCGATCCCGCAGGGCAAGACCAAAGCTCTAAGCACAGCATGGGAGAAGCACGGGAGTGTCCAGCCACACGCCAGTCAGGACGCCCCTGACCAACAAGACAGAACAGAAAAACAGCCATCCATACTTGAGCAGGCGACTCCACACAACAACCCGCCGATCACATCCACTGAACCGCCCCCCACTCAGGCCGCAAGCGAGACCAGCGACACACAGCTCAAAACCGGAGCAAGCAACTCCCTTCTGTCCATGCTCGACAAATTGAGCAATAAATCGTCTAATGCTAAAAAGGGCCCATGGTCGGGTCCCCAAGAAGGGCATCACCAATCTCCGGCCCAACAACACGGGAACCAGCCGAGCTATGGAAGCAACCAGGGAAGACCACAG------------CACCAGGCCAAGGCCGTCCCTGGAAACCGGGGCATAGACGAGAACACAGCATATCATGGACAACGGAAGGAGTCACAACCATCAGCTGGTGCAACCCCTCATGCGCCCCAGTCAGGGCAGAGCCAAGACAATATTCCTGTACCTGTGGATCGTGTCCAGCTACCTGCCGACTTTGCGCAGGCGATGATGTCTATGATGGAGGCATTATCACAGAAGGTAAGTAAAGTTGATCATCAGCTGGACCTAGTCTTGAAACAGACATCCTCTATTCCTATGATGCGATCTGAAATCCAACAGCTCAAGACATCTGTTGCGATCATGGAAGCTAACTTAGGCATGATGAAAATTCTGGACCCTGGTTGTGCCAACGTTTCATCCTTAAGTGATCTCCGGGCAGTAGCCCGATCCCACCCGGTCCTAGTTTCAGGCCCCGGAGACCCATCTCCTTACGTGACACAAGGGGGTGAAATGACGCTCAATAAACTCTCACAACCGGTGCAGCACCCTTCTGAATTGATTAAGTCTGCCACTGCAAGCGGGCCTGACATGGGAGTGGAGAAGGACACTGTCCGCGCATTAATCACCTCACGCCCGATGCATCCAAGCTCCTCGGCTAAGCTCCTGAGCAAGCTAGATGCAGCCAGGTCAATTGAAGAGATCAGGAAGATCAAACGCCTTGCGCTGAATGGT
>ABG56150
------ATGGCCACTTTTACAGATGCAGAGATAGATGACATATTTGAGACTAGTGGGACTGTCATTGACAGCATAATTACGGCCCAGGGCAAATCAGCTGAGACCGTCGGAAGAAGCGCAATTCCACAAGGCAAGACCAAAGCTCTGAGCACAGCATGGGAGAAGCACGGGAGCGTCCAGCCACACGCCAGCCAGGACGCTCCTGATCGACAAGACAAAACAGAAAAACAGCCATCCTCACCTGAGCAGGCGACTCCACACAACAACCCGCCGACCACATCTACCGAACCGCCTCCCACTCAGGCCGCAAGCGAGACCAGTGACACACAGCTCAAGACCGGAGCAAGCAACTCCCTTCTGTCCATGCTCGATAAACTGAGCAATAAATCGTCCAATGCTAAAAAGGGCCCATGGTCGGGTCCCCAAGAAGGGCATCACCAACCTCCGGCCCAACAACATGGGAACCAGCCGAGCTATGGAAGCAACCAGGGAAGACCGCAG------------CACCAGGCCAAGGCCGTCCCTGGAAACCGGGGCACAGACGAGAACACAGCATATCATGGACAACGGAAGGAGTCACAACCATCAGCTGGTGCAACCCCTCCTGTGCCCCAGTCAGGGCAGAGCCAAGACAATACTCCTGTACCTGTGGATCGTGTCCAGCTACCTGCCGACTTTGCGCAGGCGATGATGTCTATGATGGAGGCATTATCACAGAAGGTAAGTAAAGTTGATCATCAGCTGGACCTAGTCTTGAAACAGACATCCTCCATTCCTATGATGCGATCTGAAATCCAACAGCTCAAGACATCTGTTGCGATCATGGAAGCTAACTTAGGCATGATGAAAATTCTGGACCCTGGTTGTGCTAACGTTTCATCCTTAAGTGATCTCCGGGCAGTAGCCCGATCCCACCCAGTTTTAGTTTCAGGCCCTGGAGACCCATCTCCTTACGTGACACAAGGGGGTGAAATGACGCTCAATAAACTCTCGCAACCGGTGCAGCACCCCTCTGAATTAATCAAGTCTGCCACTGCAAGCGGGCCTGACATGGGAGTGGAGAAGGACACTGTCCGCGCATTAATCACCTCACGCCCGATGCACCCAAGTTCCTCGGCTAAGCTCCTGAGCAAGCTAGATGCAGCCAGGTCAATTGAAGAGATCAGGAAGATCAAACGCCTTGCGCTGAATGGT
>ADF59221
------ATGGCCACCTTCACAGATGCGGAAATCGACGAGCTATTTGAAACCAGTGGAACTGTCATAGACAGCATAATTACGGCCCAAGGGAAACCAGCAGAGACTGTCGGAAGGAGTGCAATCCCACAAGGCAAAACCAAGGCGCTGAGCGCAGCATGGGAGAAGCACGGGAGCATCCAGCCACCAGCCAACCAAGACACCCCCGACCGACAAGACAAATCAGACAAACAACCGTATGTACCTGAGCAAATGGCTCCACACGACAGCCCGCCAGCCACATCCGCCGACCAGCTCCCCACCCAGGCCGCGGACGAAGCCGGCGACACACAACTCAAGACCGGAGCGAGCAATTCCTTGCTGTCTATGCTTGATAAGCTCAGCAATAAGTCGTCCAATGCTAAAAAGGGCCCTTGGTCGAGCCCCCAGGAAGGGCATCATCAACGTCCGCCGCAACAGCAGGGGAGCCAACCAAGCCGCGGAAACAGTCAAGAGAGACTGCGG------------AACCAGGTCAAGGCCGCCCCTGGAAACCAGGGCACAGACGCGAACACAGCATATCATGGACAATGGGAGGAGTCACAACTATCAGCTGGTGCAACCCATCATGCTCTCCGATCAGGGCAGAGCCAAGACAATACTCCTGCACCTGTGGATCATGTCCAGCTACCTGTCGACTTTGTGCAATCGATGATGTCTATGATGGAGGCGATATCACAGAGGGTAAGTAAAGTTGACTACCAGTTGGATCTTGTCCTAAAACAGACATCCTCCATTCCCATGATGCGGTCTGAAATCCAGCAGCTGAAAACATCCGTTGCGGTCATGGAAGCCAATTTGGGCATGATGAAGATTCTGGATCCTGGTTGTGCCAATGTTTCATCTCTAAGTGATCTACGGGCAGTCGCTCGATCCCACCCAGTTTTAATTTCTGGCCCCGGAGACCCATCTCCTTATGTGACTCAAGGAGGTGAAATGGCGCTTAATAAACTCTCGCAACCGGTGCAACATCCCTCTGAGTTGATTAAGCCTGCCATGGCAGGCGGGCCCGACATAGGAGTGGAGAGAGACACTGTCCGTGCATTGATCATGTCACGCCCTATGCATCCGAGCTCCTCAGCTAAGCTCCTGAACAAGCTGGATGCAGCTGGATCGATTGGAGAGATCAGGAAAATCAAGCGCCTTGCACTGAATGGC
>AEA10391
------ATGGCTACTTTTACAGATGCGGAGATAGATGACATATTTGAGACCAGTGGGACTGTCATTGACAGCATAATTACGGCCCAGGGCAAATCAGCTGAGACCGTCGGAAGAAGCGCGATCCCACAGGGCAAGACCAAAGCTCTAAGCACAGCATGGGAGAAGCACGGGAGTGTCCAGCCACACGCTAGTCAGGACGCCCCTGACCAGCAAGACAGAACAGAAAAACAGCCATCCACACCTGAGCAGGCGACTCCACACAACAACCCGCCGATCACATCCACTGAACCGCCCCCCACCCAGGCCGCAAGCGAGACCAGCGACACACAGCTCAAAACCGGAGCAAGCAACTCCCTTCTATCCATGCTTGACAAATTGAGCAATAAATCGTCTAATGCTAAAAAGGGCCCATGGTCGGGTCCCCAAGAAGGGCATTACCAATCTCCGGCCCAACAACACGGGAACCAGCCGAGCTATGGAAGCAACCAGGGAAGACCACAG------------CACCAGGCCAAGGCCGTCCCTGGAAACCGGGGCATAGACGAGAACACAGCATATCATGGACAACGGAAGGAGTCACAACCATCAGCTGGTGCAACCCCTCATGCGCCCCAGTCAGGGCAGAGCCAAGACAATATTCCTGTACCTGTGGATCGTGTCCAGCTACCTGCCGACTTTGCGCAGGCAATGATGTCTATGATGGAGGCATTATCACAGAAGGTAAGTAAAGTTGATCATCAGCTGGACCTAGTCTTGAAGCAGACATCCTCTATTCCTACGATGCGATCTGAAATCCAACAGCTCAAGACATCTGTTGCGATCATGGAAGCTAACTTAGGCATGATGAAAATTCTGGACCCTGGTTGTGCCAACGTTTCATCCTTAAGTGATCTCCGGGCAGTAGCCCGATCCCACCCAGTCCTAGTTTCAGGCCCCGGAGACCCATCTCCTTACGTGACACAAGGGGGTGAAATGACGCTCAATAAACTCTCACAACCGGTGCAGCACCCTTCTGAATTGATTAAGTCTGCCACTGCAAGCGGGCCTGACATGGGAGTAGAGAAGGACACTGTCCGCGCATTAATCACCTCACGCCCGATGCATCCAAGCTCCTCGGCTAAGCTCCTGAACAAGCTAGATGCAGCCAGGTCAATTGAAGAGATCAGGAAGATCAAACGCCTTGCGCTGAATGGT
>ACV74270
------ATGGCCACTTTTACTGATGCTGAGATAGAGGATATATTTGAGACCAGTGGAACTGTCATTGACAGCATAATTATAGCCCATGGCAAATCAGCAGAGACCGTCGGGAAGAACGCAATCCCGCAAGGCAAGACAAAGGCCCCGAGCATAGCACGGGAGAAGCATGGGAGCATCCAGCCGTCCGCTGGCCAGGACACCTCCAACCAACAGGACAAACCAGACAAACAGCCATCCACATCTGAGCAGGCGACTCCACACAATGACCCTCTGACCGCACCCAAAGAACCGCTCCCCACTCAGGCCGCAGGTGATGCCGGCGATACACAGCTCAAGACCGGAGCAAGCAACTCTCTTTTGTCAATGCTTGACAAGCTGAGCAACAAGTCGTCTAATGCTAAAAAGGGGCCAAGGTCGAGCCCCCAGGAGGGCCACCATCAACCTCTGGCCCAACAACACGGGAATCAGTCGAGCCGTGGAAACAACCAGGAAGGACCGCAG------------CACCAAGCCAAAGCTGCCCCTGGAAGCCGGGGCACAGACGTGAGCACAGCATATCATGGACAATGGAAGGAGTCACAACTATCAGCTGGTGCAACCCCTCATGTGCTCCAGTCAGGGCGGAGCCAAGACAGTACTCCTGTACCTGTGGAGCATGTCCAACTACCTGTCGACTTTGTGCAGGCGATGATGTCTATGATGGAGGCGTTGTCACAGAAGGTAAGTAAAATTGACTATCAGCTAGACCTAGTCTCAAAGCAGACATCCTCCATCCCTATGATGCGATCTGAAATCCAACAGCTTAAAACATCTGTTGCAATCATGGAAGCCAATTTAGGCATGATGAAAATTCTGGACCCTGGTTGTGCTAACGTCTCGTCCTTAAGTGATCTACGGGCAGTCGCTCGATCCCACCCAGTTTTAGTTTCGGGCCCCGGAGATCCATCCCTTTACGTGACACAAAGGGGTGAAATGACACTCAATAAACTCTCGCAACCGGTACAGCACCCTTCTGAGTTAATTAAATCTGCCATGGTAAGCGGGCCCGACATGGGAGTGGAGAAGGAAACTGTCCGTGCATTAATTACATCGCGCCCGATGCATCCAAGCTCCTCGGCTAAGCTTCTGAGTAAGTTGGACGCAGCCAAGTCAGTCGAAGAGATCAGAAAGGTCAAGCGTCTTGCGCTGAATGGT
>AFQ37788
------ATGGCCACTTTTACAGATGCGGAGATAGATGACATATTTGAGACCAGTGGGACTGTCATTGACAGCATAATTACGGCCCAGGGCAAATCAGCTGAGACCGTCGGAAGAAGCGCAATCCCGCAAGGCAAGACTAAAGCTCTGAGCACAGCATGGGAGAAGCACGGGGGCGTCCAGCCTCACGCCAGCCAGGACGCTCCTGACCAACAAGACAGGACAGAGAAACAGCCATCCATGCCTGAGCAGGCGACTTTACACAACAACCCGCCGATCACATCCACCGAACCGCCTCCCACTCAGGCCGCAAGCGAGACCAGCGACACACAGCTCAAGACTGGAGCAAGCAACTCCCTTCTGTCCATGCTCGACAAACTGAGCAATAAATCGTCCAATGCTAAAAAGGGCCCATGGCCGGGTCCCCAGGAAGGGCATCACCAACCTCCGGCCCAACAACACGGGAACCAGCCGAGCCATGGAAGCAACCAGGGGAGACCGCAG------------CACCCGGCCAAGGCCGTCCCTGGAAGCCGGGGCACAGACGAGAACACAGCATATCATGGACAATGGAAGGAGTCACAACCATCAGCTGGTGCAACCCCTCATGTGCTCCAGTCAGGGCAGAGCCAAGACAATACTCCTGTACCTGTGGATCGTGTCCAACTACCTGCCGACTTTGTGCAAGCGATGATGTCTATGATGGAGGCATTATCACAGAAGGTAAGTAAAGTTGATCATCAGCTAGACCTAGTCTTGAAACAGACATCCTCCATTCCTATGATGCGATCTGAGATCCAACAGCTCAAAACATCTGTTGCGATCATGGAAGCCAACTTAGGCATGATGAAAATTCTGGACCCTGGTTGTGCTAACGTTTCATCCTTAAGTGATCTCCGGGCAGTAGCCCGATCCCACCCAGTCCTAGTTTCAGGCCCCGGAGACCCATCTCCTTACGTGACACAAGGGGGTGAAATGACGCTCAATAAACTCTCACAACCGGTACAACACCCCTCTGAATTAATTAAGTCTGCCACTGCAAGCGGGCCTGACATGGGAGTGGAGAAGGACACTGTCCGCGCATTAATCACCTCGCGTCCGATGCACCCAAGCTCCTCGGCTAGGCTCCTGAGCAAGTTAGATGCAGCCAAGTCAATTGAAGAGATCAGGAAGATCAAACGCCTTGCGCTGAATGGT
>ACV74276
------ATGGCCACTTTTACCGATGCTGAGATAGAGGATATATTTGAGACCAGTGGAACTGTCATTGACAGCATAATTGCGGCCCAGGGCAGATCAGCAGAGACCGTTGGAGGGAGCGCAATCCCGCAAGGCAAGACAAAGGCCCTGAGCATGGCATGGGAGAAGCATGGGAGCATCCAGCCGTCCGCTGGCCAGGACACCTCCAGCCAACAGGACAAACCAGACAAACAGCCATCCACATCTGAGCAGGCGACTCCACACAATGACCCTCTGACCGCACCCAAAGAACCGCTCCCCACTCAGGCCGCAGGTGATGCCGGCGATACACAGCTCAAGACCGGAGCAAGCAACTCTCTTTTGTCAATGCTTGACAAGCTGAGCAACAAGTCGTCTAATGCTAAAAAGGGGCCAAGGTCGAGCCCCCAGGAGGGCCACCATCAACCTCTGGCCCAACAACACGGGAATCAGTCGAGCCGTGGAAACAACCAGGAAGGACCGCAG------------CACCAGGCCAAAGCTGCCCCTGGAAGCCGGGGCACAGACGTGAGCACAGCATATCATGGACAATGGAAGGAGTCACAACTATCAGCTGGTGCAACCCCTCATGTGCTCCAGTCAGGGCGGAGCCAAGACAGTACTCCTGTACCTGTGGAGCATGTCCAACTACCTGTCGACTTTGTGCAGGCGATGATGTCTATGATGGAGGCGTTGTCACAGAAGGTAAGTAAAATTGACTATCAGCTGGACCTAGTCTCAAAGCAGACATCCTCCATCCCTATGATGCGATCTGAAATCCAACAGCTTAAAACATCTGTTGCAATCATGGAAGCCAATCTAGGCATGATGAAAATTCTGGACCCTGGTTGTGCTAACGTTTCGTCCTTAAGTGATCTACGGGCAGTCGCTCGATCTCACCCAGTTTTAGTTTCGGGCCCCGGAGATCCATCCCTTTACGTGACACAAAGGGGTGAAATGACACTCAATAAACTCTCGCAACCGGTACAGCACCCTTCTGAGTTAATTAAATCTGCCATGGTAAGCGGGCCCGACATGGGAGTGGAGAAGGAAACTGTCCGTGCATTAATTACATCGCGCCCGATGCATCCAAGCTCCTCGGCTAAGCTTCTGAGTAAGTTGGACGCAGCAAAGTCAGTCGAAGAGATCAGAAAGGTCAAGCGTCTTGCGCTGAATGGT
>ADH10209
------ATGGCCACTTTCACGGATGCGGAGATAGATGACATATTTGAGACCAGTGGGACTGTCATTGACAGCATAATTACGGCCCAGGGTAAATCTGCTGAGACCGTCGGAAGGAGCACAATCCCGCAAGGCAAGACCAAAGCCCTGAGCACAGCATGGGAGAAGCACGGGAGCGTCCAGCCACACGCCAGTCAGGACACTCCTGACCAACAAGACAGAACAGAAAAACAGCCATCCACATCTGAGCAGGCGACTTCACACAACAACCCGCCGGTCACACCCACCGAACCGCCCCCCACCCAGGCCGCAAGCGAGACCAACGACACACAGCTCAAGACCGGAGCAAGCAACTCCCTTCTGTCCATGCTCGACAAGCTGAGCAATAAATCGTCCAATGCTAAAAAGGGCTCATGGTCGGGTCCCCAAGAAGGGCATCACCAACTTCCGGGCCAACAACACGGGATCCAGCCGAGCCATGGAAACAACCAGGGAAGACCGCAG------------CACCAAGCCAAGGCCGCCCCTGGAAGCCGGGGCACAGACGAGAACACAGCATATCATGGACAATGGAAGGAGTCACAACTATCAGCTGGTGCAACCCCTCATGTGCCCCAGTCAGGGCAGAGCCAAGACAATACTCTTGTACCTGTGGATCGTGTCCAGCTATCTGCCGACTTTGTGCAGGCGATGATGTCTATGATGGAAGCATTATCACAGAAGGTAAGTAAAGTTGATCATCAGCTAGACCTAGTCTTGAAACAGACGTCCTCCATTCCTATGATGCGATCTGAAATCCAACAGCTAAAAACATCTGTTGCGATCATGGAGGCCAACTTAGGTATGATGAAAATTCTGGACCCTGGTTGTGCTAACGTTTCATCCTTAAGTGATCTCCGGGCAGTAGCCCGATCCCACCCAGTCTTAATTTCAGGCCCCGGAGACCCATCTCCTTACGTGACACAGGGGGGTGAAATGACGCTCAATAAACTCTCGCAACCGGTACAGCACCCTTCTGAACTAATTAAGTCTGCCACTGCAAGCGGGCCTGACATGGGAGTGGAGAAGGATACTGTTCGTGCCTTAATCACCTCGCGCCCGATGCATCCAAGCTCCTCGGCTAAGCTCTTGAGCAAGCTAGATGCAGCCAGGTCAATTGAAGAGATCAGGAAGATCAAACGCCTTGCGCTGAATGGT
>CAI56194
------ATGGCCACCTTTACCGATGCTGAGATAGAGGATATATTTGAGACCAGTGGAACTGTCATTGACAGCATAATTGCGGCCCAGGGCAAATCAGCAGAGACTGTCGGGAAGAGCGCAATCCCACAAGGCAAGACAAAGGCTCTGAGCACAGCACGGGAGAAGCATGAGAGCATCCAACCATCCGCTGGCCAGGACACCTCCGACCAACAGGACAGACCGGACAAACAGCTATCCACACCTGAGCAGGCGACCCCACACAACGGCCCGCCGACCGCATCCAAAGAACCGCTTCCCACTCAGGCCGCAGGCGATGCCGGCGACACACAGCTCAAGACCGGAGCAAGCAACTCTCTTTTGTCTATGCTTGACAAGCTGAGCAATAAATCGTCTAATGCTAAAAAGGGGCCAAGGTCGAGCCCCCAGGAAGGCCATCATCAACCTCTGGCCCAACAACACGGGAATCAGTCGAGTCGTGGAAACAACCAGGAAGGACCGCAG------------CACCAGGCCAAAGCCGCCCCTGGAAGCCGGGGCACAGACGCGAGCACAGCATATCATGGACAATGGAAGGAGTCACAACCGTCAGCTGGTGCAACCCCTCATGTGCTCCAGTCAGGGCAGAGCCAAGACAGTACTCCTGTACCTGTGGATCATGTCCAACTACCTGTCGACTTTGTGCAGGCGATGATGTCTATGATGGAGGCGTTATCACAGAAGGTAAGTAAAGTTGACTATCAGCTAGACCTAATCTCAAAGCAGACATCCTCCATCCCTATGATGCGATCTGAAATCCAGCAGCTTAAAACATCTGTTGCGATCATGGAAGCCAATTTAGGTATGATGAAAATTCTAGACCCTGGTTGTGCTAACGTTTCATCCCTAAGTGATCTACGGGCAGTCGCTCGATCCCACCCAGTTTTAGTTTCGGGCCCCGGAGATCCGTCCCTTTACGTGACACAAGGAGGTGAAATAACACTCAATAAACTCTCACAACCGGTACAGCACCCTTCTGAGTTAATTAAATCTGCCACGGTAAGCGGGCCTGATATGGGAGTGGAGAAGGACACTGTCCGTGCATTAATTACTTCGCGTCCGATGCATCCAAGCTCCTCGGCTAAGCTCCTGAGTAAGCTGGACGCAGCCAAGTCGATCGAAGAGATCAGAAAGATCAAACGCCTTGCGCTGAATGGT
>ACT22889
------ATGGCTACCTTTACCGATGCAGAGATTGACGAGCTGTTTGAGACCAGTGGAATTGTCATTGACAGCATAATTACAGCCCAGGGCAAGCCGGTAGAGACTGTTGGAAGGAGTGCAATCCCACAAGGCAAGACCAAGGCTCTGAGCGCAGCATGGGAGAAACATGGGAACATCCAGTCACCGGCTAGCCAAGACAACCCTGATCAACAAGACAGATCCGATAAACAACCGTCCACACCTGAGCATGTGATTCTGCATGACGGCCAGCCAACCACATCTGCTGATCAATCTCCCACTCAGGCTGCAGACGAAGCCAGCGACACGCAGCTCAAGACCGGAGCAAGCAACTCTCTGCTATCGATGCTGGACAAGCTCAGCAATAAGTCATCCAATGCTAAAAAGGGCCCATGGTCAAGCCCCCAAGAAGGGAATCATCACCGGCCGACTCAACAGCAGGGGTATCAACCCAGTCGCGGAAACAGCCAAGAGAGACCACAG------------AACCAGGTCAAGGCCGCCCCTGGAAACCAGGGCACAGACGTGAACACAGCATATCATGGACAATGGGAGGAGTCACAACCATCAGCTGGTGCAACCCCTCATGCTCTCCGATCAGGGCAGAGCCAAGACAATACTCCTGCACTTGTGGATCATGTCCAGCTACCTGTCGACTTTGTGCAGGCGATGATGTCTATGATGGAGGTGATATCACAGAGAGTAAGTAAGATTGACTATCAGCTAGACCTTGTCTTGAAACAGACATCCTCCATCCCCATGATGCGGTCCGAAATCCAGCAACTAAAAACATCTGTTGCGGTCATGGAAGCCAATTTGGGTATGATGAAGATTCTGGATCCTGGTTGTGCTAACGTTTCATCTCTAAGTGACTTACGAGCAGTTGCCCGATCTCACCCAGTCTCAGTTTCAGGCCCCGGAGATCCATCTCCTTATGTCACTCAAGGAGGTGAAATGGCACTTAATAAACTTTCGCAACCAGTGCAACATCCGTCTGAATTAATTAAACCAGCCACAATAGGCGGGCCTGATATAGGAGTAGAAAAGGACACTGTCCGTGCACTGATCATGTCACGCCCGATGCACCCGAGCTCTTCAGCCAAACTTCTGAGTAAGCTAGATGCAGCCGGGTCAATCGAAGAAATCAGAAAAATCAAGCGCCTTGCACTTAATGGC
>AAL18933
------ATGGCCACTTTTACAGATGCGGAGATAGATGACATATTTGAGACCAGTGGGACTGTCATTGACAGCATAATTACGGCCCAGGACAAATCAGCTGAGACCGTTGAAAGAAGCGCGATCCCGCAGGGCAAGACCAAAGCTCTAAGCACAGCATGGGAGAAGCACGGGAGTGTCCAGCCACACGCCAGTCAGGACGCCCCTGACCAACAAGACAGAACAGAAAAACAGCCATCCACACCTGAGCAGGTGACTCTACACAACAACCCGCCGATCACATCCACTGGACCGCCTCCCACTCAGGCCGCAAGCGAGACCAGCGACACACAGCTCAAGACTGGAGCAAGCAACTCCCTTCTGTCCATGCTCGACAAACTGAGCAATAAATCGTCCAATGCTAAAAAGGGCCCATGGTCGGGTTCCCAAGAAGGGCATCACCAACCTCCGGCCCAACAACACGGGGACCAGCCGAGCTATGGAAGCAACCAGGGAAGACCGCAG------------CATCAGGCCAAGGCCGTCCCTGGAAACCGGGGCACAGACGAGAACACAGCATATCATGGACAACGGAAGGAGTCACAACTATCAGCTGGTGCAACCCCTCATGCGCCCCAGTCAGGGCAGAGCCAAGACAATACTCCTGTACCTGTGGATCGTGTCCAGCTATCTGCCGACTTTGCGCAGGCGATGATGTCTATGATGGAGGCATTATCACAGAAGGTAAGTAAAGTTGATCATCAGCTGGACCTAGTCTTGAAACAGACATCCTCCATTCCTATGATGCGATCTGAAATCCAACAGCTCAAGACATCTGTTGCGATCATGGAAGCTAACTTAGGCATGATGAAAATTCTGGACCCTGGTTGTGCTAACGTTTCATCCTTAAGTGATCTCCGGGCAGTAGCCCGATCCCACCCAGTCCTAGTTTCAGGCCCCGGAGACCCATCTCCTTACGTGACACAAGGGGGTGAAATGACGCTCAATAAACTCTCACAACCGGTGCAGCACCCCTCTGAATTGATTAAGTCTGCCACTGCAAGCGGGCCTGACATGGGAGTGGAGAAGGACACTGTCCGCGCATTAATCACCTCGCGCCCGATGCATCCGAGCTCCTCGGCTAAGCTCCTGAGCAAGCTAGATGCAGCCAGGTCAATTGAAGAGATCAGGAAGATCAAACGCCTTGCGCTGAATGGT
>AFQ37782
------ATGGCCACCTTTACAGATGCGGAGATAGATGATATCCTTGAGACCAGTGGGACTGTCATTGATAGCATAATCACGGCCCAGGGCAAACCAGCTGAGACTGTCGGAAGGAGCGCAATCCCACAGGGCAAGACCAAGGCTCTGAGCACAGCATGGGAGAAGCACGGGGGCGTCCAGCCACATGCCAGCCAGGACATTCCTGACCAACAAGACAGAGCGGACAAACAGCCGTCCACACCTGAGCAGGCTACCTTACACAACAACCCACCAGTCACACCCACCGGACCGCCTCCCACCCAGGCCACAAGCGAGACAGGCGACACGCAGCTCAAGACCGGAGCGAGCAGTTCCCTTCTGTCTATGCTTGACAAGCTGAGCAATAAATCGTCCAATGCTAAAAAGGGCCCATGGTCAGGTCCCCAAGAAGGGTACCACCAACCTCCGGCACAGCAACCTGGGGACCAGCCGAGCCAAGGAAGCAACCAGGAAAGACCGCAG------------CATCAGGCCAAGGCTGTCTCTGGGAGCCGGGGCATAGACGCGAACACAGCATATCATGGACAACGGAAGGAGTCACAACCATCAGCTGGTGCAACCCTTCATGTGCCCCAGTCAGGGCAGAACCAAGACAATACTCCTGCACCTGTGGATCATGTCCAGCTACCTGTCGACTTTGTGCAGGCGATGATGTCTATGATGGAGGCATTATCACAGAAGGTAGGTAAAGTTGATCATCAGCTAGACTTAATCTTGAAACAGACATCTTCTATTCCTATGGTGCGATCCGAAATACAACAGCTCAAAACATCTGTTGCAATCATGGAAGCCAACTTAGGCATGATGAAGATTCTGGACCCTGGCTGTGCTAACGTGTCATCCTTAAGTGATCTCCGAGCAGTAGCCCGATCCCACCCTGCCCTAGTTTCAGGCCCCGGAGACCCGTCTCCTTATGTGACACAAGGGGGTGAAATGACGCTCAATAAACTCTCACAACCGGTACAGCATCCCTCTGAACTAATTAAGTCTGCCACTGCAAGCGGGCCTGACATGGGGGTGGAAAAGGACACCGTCCGTGCATTAATCACCTCGCGCCCGATGCATCCAAGCTCTTCAGCTAAGCTCCTAAGCAAGCTAGAAGCAGCCAAATCAATTGAGGAGATCAGGAAGATCAAACGCCTTGCGCTGAATGGT
>ADI78953
------ATGGCCACCTTTACAGATGCAGAGATAGACGACATACTTGAGACCAGTGGAACCGTCATTGACAGCATAATCACGGCCCAGGGCAAATCAACAGAGAACTTCGGAAGGAGCGCAATACCGCAAGGTAAGACAAAAGCACCGAGCACAGCATGGGAGAAACATGGGGACATCCAACCATCCGCTAGTCAGGACACCCTTGACCAACAGGATGGATCAGACAAACAGCCGTCCACACCCAAGCAGGCGACCTCACACAACAGCCCGCCAGCCACACCCACCGAACCGCCCCCCACTCAGGCCGCGGGCGAGGCTGGCGACGCGCAGCTCAAGACCGGAGCAAGCAACCCTCTTTTGTCCATGCTCGACAAGCTGAGCAATAAATCGTCTAATACTAAAAAGGGCCCATGGTCAAGTCCTCAAGGAGGACATCACCAACCTCTGGCCAAACAACATGGGAATCAGCCGAGCCACGGGAACCACCAGGAAAAATCTCAG------------CACCAGGCCAAGGCCGCCCCTGGAAGCCGGGGCACAGACGTGAACACAGCATATCATGGACAACAGAAGGAGTCACAACTATCAGCTGGTGCAATCCCTCATGCGCTCCAGTCAGGGCAGAGCCAAGACAATACTCCTGTATCTGTGGATCATGTCCAGCCACCTGTCGACTTTGTGCAGGCAATGATGTCTACGATGGAGGCGTTATTGCAGAAGGTAAATAAAGTTGACTATCAGCTAGATCTAGTCTTGAAGCAGACATCCTCCATCCCTATGATGCGAACTGAAATCCAACAGCTGAAAACATCTGTTGCGGTCATGGAAGCCAATTTAGGCATGATGAAAATTCTGGACCCTGGTTGTGCTAACATTTCATCCTTAAGCGATCTACGGGCAGTCGCTCGATCCCACCCAGTTTTAGTTTCAGGCCCCGGAGATCCGTCTCCTTATGTGACACAAGGAGGTGAATTGACACTCAATAAACTCTCGCAACCAGTACAATACCCTTCCGAGTTAATTAAATCCGCCGCGGCAAGCGGGCCTGACATGGGAGTGGAGAAAGACACTGTCCGTGCATTGATCACTTCACGCCCGATGCATCCGAGCTCCTCAGCTAAGCTCCTGAGTAAGCTGGATGCAGCCAGGTCGATTGAGGAGATCAGGAAAATCAAACGCCTTGCGCTGAATGGT
>ACY92087
------ATGGCCACTTTTACAGATGCGGAGATAGATGACATATTTGAGACCAGTGGGACTGTCATCGACAGCATAATTACGGCCCAGGGCAAATCAGCTGAGACCGTTGGAAGAAGTGCGATCCCGCAGGGCAAGACCAAAGCTCTAAGCACAGCATGGGAGAAGCACGGGAGTATCCAGCCACACACCAGTCAGGACGCCTCTGACCAACAAGACAGAACAGAGAAACAGCCATCCACACCTGAGCAGGCGACTCTACACAACAATCCGCCGATCGCATCCACTGAACCGCCTCCCACTCAGGCCGCAAGCGAGACCAGCGACACACAGCTCAAGACTGGGGCAAGCAACTCCCTTCTGTCCATGCTCGACAAACTGAGTAATAAATCGTCCAATGCTAAAAAGGGCCCATGGTCGGGATCTCAAGAAGGGCATCACCAACCTCCGGCCCAACAACACGGGAACCAGCTGAGCTATGGAAGCAACCAGGGAAGACCGCAG------------CATCAGGTCAAGGCCGTCCCTGGAAACCGGGGCACAGACGAGAGCACAGCATATCATGGACAACGGAAGGAGTCACAACCATCAGCTGGTGCAACCCCTCATGCGCCCCAGTCAGGGCAGAGCCAAGACAATACTCCTGCACCTGTGGATCGTGTCCAGCTACCTGCCGACTTTGCGCAGGCGATGATGTCTATGATGGAGGCATTATCACAGAAGGTAAGTAAAGTTGATCATCAGCTGGACCTAGTCTTGAAACAGACATCCTCCATTCCTATGATGCGATCTGAAATCCAACAGCTCAAGACATCTGTTGCAATCATGGAAGCTAACTTAGGCATGATGAAAATTTTGGACCCTGGTTGTGCTAATGTTTCATCCTTAAGTGATCTCCGGGCAGTAGCCCGATCCCATCCAGTCCTAGTTTCAGGCCCTGGAGACCCATCTCCTTACGTGACACAAGGGGGTGAAATGACGCTCAATAAACTCTCACAACCGGTGCAGCATCCCTCTGAATTGATTAAGTCTGCCACTGCAAGCGGGCCTGACATGGGAGTGGAGAAGGACACTGTCCGCGCATTAATCACCTCACGCCCGATGCATCCAAGCTCCTCGGCTAAGCTCCTGAGCAAGCTAGATGCAGCCAGGTCAATTGAAGAGATCAGGAAGATCAAACGCCTTGCGCTGAATGGT
>ACN93802
------ATGGCCACGCTCACAGACGCAGAGATAGAGGAGCTGTTCGAGACAAGCGGAACTGTCATTGACAGCATAATCACAGCTCAGGGCAGACCAGTGGAGACTGTAGGACGGAGTGCCATTCCACAAGGGAAGACGAAGGCCCTCAGTCTAGCCTGGGAGAAGCACGGCAACACGAACACCCCAGCCGCCCAAGAATCAGCTGGAGAACAGGACCAGCCTGGGCAGAACCAAGTCAGCAACAGCAACCAGGAACCCCCAGAAGAAGGACCCCGTCCGTCCCAAGCCCAGGCCGCCGCACAGCCCCATGAGGATGTGGACGAACCCCAACTTAAAACAGGGGCAAGCAGCTCACTACTCTCCATGCTCGACAAACTTAGCAACAAGTCATCGAATGCTAAAAAGGGCCCACCTCAGAGCCCTCTACAGCAGGCCTCTCACCCCCAAGGGAGTCCCGCAGCGGAACAGGCCCAACATGGGGTCAATCAGGGGAGGGCTCAGTGGGAGACGGGGCACCAGGTCGCCCCAGGCCCTGGACTCCCGGGCACCGGCGTGAACACAGCATTTCCTGGACAATGGGGGGTGTCACAACAATCAGCTGGTGCAACCCAGCATGCTCCCCGATCAGGGCAGAACCAAGGCAGTACTCCTGTGTCTGTGGATCATGTCCAGCTACCTGTAGACTTTGTGCAGGCGATGATGTCTATGATGGAGGCGATCTCACAGAGGGTAAACAAGATTGATTATCAATTGGATTTAGTTCTCAAGCAAACTTCATCTATCCCGACCATGAGATCGGAAATACAACAATTAAAGACATCGGTTGCAGTGATGGAAGCAAACCTAGGAATGATGAAGATTCTGGACCCCGGCTGTGCAAATGTGTCCTCTCTAAGCGATCTACGTGCAGTGGCTAAATCTCACCCTGTGTTAATTGCAGGTCCAGGTGACCCGTCACCCTACGTGACGCAGGGAGGAGAGATCGCCCTTAACAAACTGTCACAGCCAGTATCCCACCCATCAGACCTCATAAAGCATGCAACTTCTGGCGGCCCGGATATAGGGATTGAGAGGGACACTGTTCGTGCACTTATTCTGTCAAGACCTATGCACCCTAGTTCGTCAAGCAAACTACTCAGCAAGCTCGACTCAGCAGGGTCAATTGAAGAGATCAGGAAGATCAAGCGCCTTGCATTGAATGGA
>AEJ32556
------ATGGCCACGTTCACGGACGCAGAGATAGACGAGCTGTTCGAGACAAGCGGGACTGTCATTGACAGCATCATCACAGCTCAGGGCAAACCAGTGGAGACTGTAGGGCGGAGTGCCATCCCACAAGGGAAGACGAAAGCCCTCAGTCTAGCCTGGGAGAAGCACGGCAATGCGAACGCCCCAGCTGTCCAAGAATCAGCCGGAGAGCAGGACCAGCCCGGGCAGAACCAGGCCAGCAACAGCAACCGGGCACCCCCGGAAGAAGGACCCCATCCGTCCCAAGCCCAGGCCGCCGCACAGCCTCAAGAGGATGCAAATGAATCCCAACTTAAGACAGGGGCAAGCAGCTCACTACTCTCCATGCTCGACAAACTCAGCAACAAGTCATCGAATGCTAAAAAGGGCCCACCTCAGAGCCCTCCACAGCAGGCTCCCCACCCCCAAGGGAGCCCCACAGCGGAACAAGCCCAACGTGGGGCCAATCAGGGGAGGGCCCAGTGGGAGACGGGGTACCAGGTCGCCCCAGGCCCTGGACTCCCGGGCACCGGCGCGAACACAGCATTTCCTGGACAATGGGGGGGGTCACCACAATCAGCTGGTGCAACCCAGCATGCTCCCCGATCAGGGCAGAACCAAGACAGTACTCCTGTGTCTGTGGATCATGTCCAGCTACCTGTAGACTTTGTGCAGGCGATGATGTCTATGATGGAGGCGATCTCACAGAGGGTAAGCAAGATTGATTATCAATTGGATATAGTCCTCAAGCAAACCTCATCCATCCCGACTATGAGATCGGAGATACAGCAATTGAAGACATCGGTTGCAGTGATGGAAGCAAACCTAGGAATGATGAAGATTCTAGACCCCGGCTGTGCGAACGTGTCCTCTCTGAGTGATCTACGCGCAGTGGCTAAATCTCACCCCGTGTTAGTTGCAGGTCCAGGTGACCCGTCACCCTACGTGACGCAAGGAGGAGAGATTGCTCTTAACAAGCTGTCGCAGCCAGTACCCCACCCATCGGACCTTATAAAGCATGCAACTTCTGGCGGCCCGGATATTGGGATTGAAAGGGACACTGTTCGTGCGCTTATCCTATCAAGACCTATGCACCCGAGCTCGTCAAGCAAATTGCTCAGCAAGCTCGACTCAGCAGGGTCAATTGAAGAGATCAGGAAGATCAAGCGCCTTGCACTGAATGGA
>AER92755
------ATGGCCACCTTCACAGATGCAGAAATAGACGATATACTTGAGACCAGTGGGACTGTTATCGACAGCATAATTACGGCCCAGGGTAAGTCGGTCGAGACCATCGGAAAGAGCACAATTCCGCAAGGCAAGACTAAAGCTTTGAGCACAGCATGGGAGAAACACGGGAACGTCCAGCCCCAAGCCAGCCATGACACCCCCGACCAACAAGCCAGGTCGGACGAACAGCTATCCACACCCGAGCAGGCAAACCCACACAACAACCCGCTAGCCACATCTACCGAGTTACCCCCCACTCAGGCCGCAGGCGAGACTGGTGACACACAGCTCAAGACCGGAGCAAGCAACTCTCTTCTGTCTATGCTTGACAAGCTGAGCAATAAATCGTCTAATGCTAAAAAGGGCCCAAGGTCTGGTCCCCAGGAAGGACACCACCAACCTCTGATCCAGCAACACGGAAACCAGCCAAGCCATGGAAGCAACCAGGAAAGACCGCAG------------CACCAGGCCAAGGCCATCCCTGGAAGCCGGGGCACAGACGCGAACACAGCATATCATGGACAACGGAAGGAGTCACAACCATCAGCTGGTGCAACCCCTCATGCGCCCCAGTCAGGGCAGAGCCAAGACAATACTCCTGCACCTGTGGATCATGTCCAGCTACCTGTCGACTTTGCGCAGGTGATGATGTCTACGATGGAGGCATTATCACAGAAGGTAAATAAAGTTGACTATCAGCTAGACCTAGTCCTGAAACAGACATCTTCCATCCCTATGATGCGATCTGAAATCCAACAGCTTAAAACATCTGTTGCAATCATGGAAGCCAACTTAGGCATGATGAAAATTCTGGACCCTGGTTGTGCTAACATTTCATCCTTGAGTGATCTCCGGGCAGTAGCCCGATCCCACCCAGTTTTAATTTCAGGCCCCGGAGACCCATCTCCTTATGTGACACAAGGGGGCGAATTGACACTCAATAAACTCTCGCAACCGGTACAGCATCCTTCTGAGCTAATTAAATCTGCCGCTGCAAGCGGGCCTGACATGGGAGTAGAGAAGGACACCGTCCGTGCATTAATCACCTCGCGCCCAATGCATCCAAATTCCTCCGCTAAGCTCCTGAGCAAGCTAGATGCAGCCAGGTCGATTGAAGAGATCAGGAAGATCAAACGCCTTGCGCTGAATGGT
>ADH10203
------ATGGCCACTTTCACGGATGCGGAGATAGATGACATATTTGAGACCAGTGGGACTGTCATTGACAGCATAATTACGGCCCAGGGTAAATCTGCTGAGACCGTCGGAAGGAGCGCAATCCCGCAAGGCAAGACCAAAGCCCCGAGCACAGCATGGGAGAAGCACGGGAGCGTCCAGCCACACGCCAACCAGGACACTCCTGACCAACAAGACAGAACAGAAAAACAGCCATCCACATCTGAGCAGGCGACCCCACACAACAACCCGCCGGTCACACCCACCGAACCGCCCCCCACCCAGGCCGCAAGCGAGACCAACGACACACAGCTCAAGACCGGAGCAAGCAACTCCCTTCTGTCCATGCTCGACAAGCTGAGCAATAAATCGTCCAATGCTAAAAAGGGCTCATGGTCGGGCCCCCAAGAAGGGCATCACCAACTTCCGGGCCAACAACACGGGATCCAGCCGAGCCATGGAAGCAACCAGGGAAGACCGCAG------------CACCAAGCCAAGGCCGTCCCTGGAAGCCGGGGCACAGACGAGAACACAGCATATCATGGACAATGGAAGGAGTCACAACTATCAGCTGGTGCAACCCCTCATGTGCCCCAGTCAGGGCAGAGCCAAGACAATACTCTTGTACCTGTGGATCGTGTCCAGCTACCTGCCGACTTTGTGCAGGCGATGATGTCTATGATGGAAGCATTATCACAGAAGGTAAGTAAAGTTGATCATCAGCTAGACCTAGTCTTGAAACAGACATCCTCCATTCCTATGATGCGATCTGAAATCCAACAGCTAAAAACATCTGTTGCGATCATGGAAGCCAACTTAGGTATGATGAAAATTCTGGACCCTGGTTGTGCTAACGTTTCATCCTTAAGTGATCTCCGGGCAATAGCCCGATCCCACCCAGTCCTAGTTTCAGGCCCCGGAGACCCATCTCCTTACGTGACACAAGGGGGTGAAATGACGCTCAATAAACTCTCGCAACCGGTACAGCACCCTTCTGAACTAATTAAGTCTGCCACTGCAAGCGGGCCTGACATGGGAGTGGAGAAGGATACTGTTCGTGCCTTAATCACCTCGCGCCCGATGCATCCAAGCTCCTCGGCTAAGCTCTTGATCAAGCTAGATGCTGCCAGGTCAATTGAAGAGATCAGGAAGATCAAACGCCTTGCGCTGAATGGT
>AGS48082
ATGGAGATGGCCACCTTTACAGATGCGGAGATCGACGAGCTATTTGAGACCAGTGGAACTGTCATTGACAGCATAATTACGGCCCAGGGAAAACCAGTAGAGACTGTTGGAAGGAGTGCAATCCCACAAGGCAAAACTAAGGCTTTGAGCGCAGCATGGGAGAAGCATGGGAGCATCCAGTCACCAGCCAGCCAAGACACCCCTGATCGACAGGACAGATCAGATAAACAACTGTCCACACCCGAGCAAGCGAGTCCAAACGACAGCCCCCCAGCCACATCCACTGACCAGCCTCCCACTCAGGCTGCAGATGAGGCCGGCGATACACAGCTCAAGACCGGAGCAAGCAACTCTCTGCTGTCGATGCTTGATAAACTCAGCAATAAGTCATCTAATGCTAAAAAGGGCCCAGGGTCGAGCCCTCAAGAAAGGCATCATCAACGTCTGACTCAACAACAGGGGAGTCAACAAAGCCGCGGAAACAGCCAAGAGAGACCGCAG------------AACCAGGCCAAGGCCATCCCTGGAAACCAGGTCACAGACGCGAACACAGCATATCATGGACAATGGGAGGAGTCACAACTATCAGCTGGTGCAACCCATCATGCTCTCCGATCAGAGCAGAGCCAAGACAATACTCCTGCACCTGTGGATCATGTCCAGCTACCTGTCGACTTTGTGCAGGCGATGATGTCTATGATGGAGGCGATATCACAGAGGGTAAGTAAAGTTGACTATCAGCTGGACCTTGTCTTGAAACAGACATCTTCTATCCCCATGATGCGGTCTGAAATCCAGCAGCTGAAAACGTCTGTTGCGGTCATGGAAGCCAATTTGGGCATGATGAAGATCCTGGACCCTGGTTGTGCCAACGTTTCATCTCTAAGTGATCTACGGGCAGTTGCCCGATCCCACCCGGTTTTAATTTCTGGCCCCGGAGACCCATCTCCTTATGTGACCCAAGGGGGCGAAATGGCACTCAATAAACTTTCGCAACCGGTGCAACACCCCTCTGAATTGATTAAACCCGCCACGGCAAGCGGGCCTGATATAGGAGTGGAGAAAGACACTGTCCGTGCATTGATCATGTCACGCCCTATGCATCCGAGCTCTTCAGCTAGGCTCTTGAGCAAACTGGACGCAGCCGGATCGATTGAGGAAATCAGAAAAATCAAGCGCCTTGCACTGAATGGC
>AEZ00721
------ATGGCCACTTTTACCGATGCTGAGATAGAGGATATATTTGAGACCAGTGGAACTGTCATTGACAGTATAATTACGGCCCAGGGCAGATCAGCAGAGACTGTCGGGAAGAGCGCAACCCCGCAAGGCAAGACAAAGGCCCCGAGCACAGCACGGGAGAAGCACGGGAGCATCCAGCCATCCGCCGGCCAGGACACCTCCAACCAACAAGACAAACCAAACAAACAACCACCCGCATCCGAGCAGGTGACTCCACACAACGACCCTCTGACCGCACCCAAAGAACCGCTCCCCACTCAGGCCGCAGGTGACGCTGGCGACACACAGCTCAAGACCGGAGCAAGCAACTCTCTTTTGTCAATGCTTGACAAGCTGAGCAACAAATCGTCTAATGCTAAAAAGGGGCCAAGGTCGATCCCCCAGGAGGGCCACCATCAACCTCCGGCCCAACAACACGGGAATCAGTTGAGCCGTGGAAACAACCAGGAAGGACTGCAG------------CATCAGGCCAAAGCTGCCCCTGGAAGCCGGGGCACAGACGCGAGCACAGCATATCATGGACAATGGAAGGAGTCACAACTATCAGCTGGTGCAACCCCTCATGTGCTCCAGTCAGGGCGGAGCCAAGACAGTACTCCTGTACCTGTGGAGCATGTCCAACTACCTGTCGACTTTGTGCAGGCGATGATGTCTATGATGGAGGCGTTATCACAGAAGGTAAGTAAAATTGACTATCAGCTAGACCTAGTCTCAAAGCAGACATCCTCCATCCCTATGATGCGATCTGAAATCCAACAGCTTAAAACATCTGTTGCAATCATGGAGGCCAATTTAGGCATGATGAAAATTCTGGACCCTGGTTGTGCCAACATTTCGTCCTTAAGTGATCTACGAGCAGTCGCTCGATCCCATCCAGTTTTAGTTTCGGGCCCCGGAGATCCGTCCCTTTACGTGACACAAAGGGGTGAAATGACACTCAATAAACTCTCGCAACCGGTACAGCATCCTTCTGAGTTAATTAAATCTGCCATGGTAAGCGGGCCCGATATGGGAGTGGAAAAGGACACTGTCCGTGCATTAATCACATCGCGCCCGATGCATCCAAGCTCCTCGGCTAAGCTCCTAAGTAAGTTGGACGCGGCCAAGTCGATCGAAGAGATCAGAAAGGTCAAGCGCCTTGCGCTGAATGGT
>AEO72341
------ATGGCCACCTTTACAGATGCAGAGATCGACGAGCTATTTGAGACAAGTGGAACTGTCATTGACAACATAATTACAGCCCAGGGTAAACCAGCAGAGACTGTTGGAAGGAGTGCAATCCCACAAGGCAAGACCAAGGTGCTGAGCGCAGCATGGGAGAAGCATGGGAGCATCCAGCCACCGGCCAGTCAAGACAACCCCGATCGACAGGACAGATCTGACAAACAACCATCCACACCCGAGCAAACGACCCCGCATGACAGCCCGCCGGCCACATCCGCCGACCAGCCCCCCACCCAGGCCACAGACGAAGCCGTCGACACACAGTTCAGGACCGGAGCAAGCAACTCTCTGCTGTTGATGCTTGACAAGCTCAGCAATAAATCGTCCAATGCTAAAAAGGGCCCATGGTCGAGCCCCCAAGAGGGGAATCACCAACGTCCGACTCAACAGCAGGGGAGTCAACCCAGTCGCGGAAACAGTCAGGAAAGACCGCAG------------AACCAAGTCAAGGCCGCCCCTGGAAACCAGGGCACAGACGTGAACACAGCATATCATGGACAATGGGAGGAGTCACAACTATCAGCTGGTGCAACCCCTCATGCTCTCCGATCAAGGCAGAGCCAAGACAATACCCTTGTATCTGCGGATCATGTCCAGCCACCTGTAGACTTTGTGCAAGCGATGATGTCTATGATGGAGGCGATATCACAGAGAGTAAGTAAGGTCGACTATCAGCTAGATCTTGTCTTGAAACAGACATCCTCCATCCCTATGATGCGGTCCGAAATCCAACAGCTGAAAACATCTGTTGCAGTCATGGAAGCCAACTTGGGAATGATGAAGATTCTGGATCCCGGTTGTGCCAACATTTCATCTCTGAGTGATCTACGGGCAGTTGCCCGATCTCACCCGGTTTTAGTTTCAGGCCCTGGAGACCCCTCTCCCTATGTGACACAAGGAGGCGAAATGGCACTTAATAAACTTTCGCAACCAGTGCCACATCCATCTGAATTGATTAAACCCGCCACTGCATGCGGGCCTGATATAGGAGTGGAAAAGGACACTGTCCGTGCATTGATCATGTCACGCCCAATGCACCCGAGTTCTTCAGCCAAGCTCCTAAGCAAGTTAGATGCAGCCGGGTCGATCGAGGAAATCAGGAAAATCAAGCGCCTTGCTCTAAATGGC
>ABY20968
------ATGGCCACCTTTACAGATGCGGAGATCGACGATATATTTGAGACCAGCGGAACTGTCATTGACAGCATAATTACGGCCCAGGGTAAATCAGCAGAGACTGTCGGGAGGAGCGCAATCCCACAAGGCAAGACCAAAGCGTTAAGCGCAGCATGGGAGAAGCATGGGAGCATCCAACCACCGGCCAGCCAAGATACCCTTGACCAACAGGATAGATCAGACAAGCAGCCATCCACACCTGAACAGGCGACTCCACATAACAGCCCGCCAGCCACATCCACCGACCAGCCCCCCACCCAGGCCGCAGGCGAGGCCGGCGACACACAGCTCAAGACCGGAGCAAGCAACTCACTTTTGTCGATGCTCGACAAGCTTAGCAATAAATCGTCTAATGCTAAAAAGGGCCCATGGGCGAGTCCCCAGGAAGGGCATCATCAACCTCCGGCCCAACAGCAGGGGAGTCAACCGAGCCGCGGGAACAATCAGGAAAGACCGCAG------------AACCAGGCCAAGGCCGCCCCTGGAGACCGGGGCACAGACGCGAACACAGCATATCCTGGACAATGGAAGGAGTCACAACTATCAGCTGGTGTAACCCCTCATGCGCTCCGGTCAGGGCAGAGCCAAGACAATACTCCTGCACCTGTGGATCATGTCCAGCTACCTGTCGACTTTGTGCAGGCGATGATGTCTATGATGGAGGCGTTATCACAGAGGGTAAGTAAAGTTGACTATCAGCTAGACCTAGTTTTAAAACAGACATCCTCCATCCCCATGATGCGGTCTGAAATCCAACAGCTAAAAACATCCGTTGCGGTCATGGAAGCCAATTTGGGCATGATGAAAATTCTGGACCCTGGTTGTGCTAACGTTTCATCTCTAAGTGATTTACGGGCAGTCGCCCGATCCCACCCAGTTTTAATTTCAGGTCCCGGAGATCCATCTCCTTATGTGACGCAAGGGGGCGAAATGACACTCAATAAACTTTCACAACCAGTGCTACATCCGTCTGAGTTAATTAAACCTGCCACGGCAAGCGGGCCTGACATGGGAGTGGAGAAGGACACTGTCCGTGCATTGATCACCTCACGTCCGATGCATCCGAGCTCCTCAGCTAAGCTCCTGAGTAAGCTGGATGCAGCCGGGTCGATTGAAGAGATCAGGAAAATCAAGCGCCTTGCGCTGAATGGC
>AAW62247
------ATGGCCACTTTTACAGATGCGGAGATAGACGATATATTTGAGACCAGTGGGACCGTTATTGACAGCATAATTATGGCTCAGGGTAAATCAGCAGAGACCGTCGGAAGAAGCGCACTCCCACAAGGCAAGACCAAAGCCCCGAGCACAGCACGGGAGAAGCATGGGAGCGCCCAGCCACACGCCAGCCAGGACAACCCCGACCAGCAGGTCAAATCAGATAAACAGTCGTCCACATCTGAACAGGTGATCCCACACAACACCCCGCTGGTCACACCCACCGAACCGTCCCCCACTCAGGCCACAGATGAGGCTGGCGACACACAGCTCAAGACCGGAGCAAGCAACTCTCTTCTGTCCATGCTTGACAAGCTGAGTAATAAATCGTCCAATGCTAAAAAGGGCCCAAGGACAGGCCCCCAAGAAGGGCACCACCAGCCCCCGGCCCAACAACAAGGGAACCTGTCGAGCCACGGAAGCAACCAGGAAAGGCCGCAG------------CAACAGGCCAAGACCGTCCCTGGAAGCCAGGGCACAGACGCGAACACAGCATATCATGGACAACGGAAGGAGTCACAACCATCAGCTGGTGCAACCCCTCATGCGCCCCAGTCAGGGCAGAGCCACGACAATACTCCTGCACCTGTGGATCATGTCCAGCTACCTGTCGACTTTGTGCAGGCGATGATGTCTATGATGGAGGCATTATCACAGAAAGTAAGTAAAGTCGACTATCAGCTAGACCTAGTCTTGAAACAGACCTCCTTCATCCCTATGATGCGATCTGAAATCCAGCAGCTAAAAACATCTGTTGCTATCATGGAGGCCAACTTAGGCATGATGAAAATTCTGGATCCTGGTTGTGCTAACGTTTCATCTTTAAGCGATCTCCGGGCAGTAGCCCGATCCCACCCAGTTTTAATTTCAGGCCCTGGAGACCCATCTCCCTACGTGACACAAGGGGGCGAAATGGCACTCAATAAACTCTCTCAACCGGTACAGCACCCTTCTGATCTAATCAAACCCGCCGCTGCAAATGGGCCTGACATAGGGGTGGAGAAAGATACTGTCCGTGCATTAATTACCTCGCGCCCGATGCATCCAAGCTCCTCAGCTAAGCTCCTGAGCAAGCTGGATGCAGCCAGGTCGATTGAAGAGATCAGGAAGATCAAACGCCTTGCGCTGAATGGT
>AGL09190
------ATGGCCACTTTTACAGATGCGGAGATAGATGACATACTTGAGACCAGTGGGACTGTCATTGACAGCATAATTACGGCCCAGGGCAAATCAGCTGAGACCGTCGGAAGAAGCGCGATCCCGCAGGGCAAGACCAAAGGTCCAAGCACAGCATGGGAGAAACACGGGAGTGTCCAGCTACACGCCAGTCAGGACGCCCCTGACCAACAAGACAGAACAGAAAAACAGCCATCCACACCTGAGCAGGCGACTCCACACAACAACCCGCCGATCACATCCACTGAACCGCCCCCCACTCAGGCCGCAAGCGAGACCAGCGACACACAGCTCAAAACCGGAGCAAGCAACTCCCTTCTGTCCATGCTCGACAAATTGAGCAATAAATCGTCTAATGCTAAAAAGGGCCCATGGTCGGGTCCCCAAGAAGGGCATCACCAATCTCCGGCCCAACAACACGGGAACCAGCCGAGCCATGGAAGCAACCAGGGAAGACCACAG------------CACCAGGCCAAGGCCGTCCCTGGAAACCGGGGCATAGACGAGAACACAGCATATCATGGACAACGGAAGGAGTCACAACCATCAGCTGGTGCAACCCCTCATGCGCCCCAGTCAGGGCAGAGCCAAGACAATATTCCTGTACCTGTGGATCGTGTCCAGCTACCTGCCGACTTTGCGCAGGCGATGATGTCTATGATGGAGGCATTATCTCAGAAGGTAAGTAAAGTTGATCATCAGCTGGACCTAGTCTTGAAACAGACATCCTCTATTCCTATGATGCGATCTGAAATCCAACAGCTCAAGACATCTGTTGCGATTATGGAAGCTAACTTAGGCATGATGAAAATTCTGGACCCTGGTTGTGCCAACGTTTCATCCTTAAGTGATCTCCGGGCAGTAGCCCGATCCCACCCAGTCCTAGTTTCAGGCCCCGGAGACCCATCTCCTTACGTGACACAAGAAGGTGAAATGACGCTCAATAAACTCTCACAACCAGTGCAGCACCCTTCTGAATTGATTAAGTCTGCCACCGCAAGCGGGCCCGACATTGGAGTGGAGAAGGACACTGTCCGCGCATTAATCACCTCACGCCCGATGCATCCAAGCTCCTCGGCTAAGCTCCTGAGCAAGCTAGATGCAGCCAAGTCAATTGAGGAGATCAGGAAGATCAAACGCCTTGCGCTGAATGGT
>AAS67127
------ATGGCCACCTTTACAGATGCAGAGATCGACGATCTATTTGAGACCAGTGGAACTGTCATTGACAGCATAATTACAGCCCAGGGTAAATCAGCAGAGACCGTCGGAAGGAGCGCAATCCCACAAGGCAAGACCAAGGTTCTGAGCACAGCATGGGAGAAGCACGGGAGCATCCAACCACCCGCCAGCCAGGACGCCCCCGATCAACAGGACAGAACAGACAAACAACCATCCACACCTGAGCAGGCGACCCCACATAACAACCCGCCGGCCACATCCTCCGAACCGCCCCCCACCCAGGCCGCAGGCGAAGCCGGCGACACACAGCTCAAGACCGGAGCAAGCAACTCCCTCCTGTCTATGCTTGACAAGCTGAGCAATAAATCGTCCAATGCTAAAAAGGGCCCATGGTCGGGTCCCCAAGAAGGGCATCACCAACCTCCGGCCAAACAACACGGGAACCAGCCGACCCACGGAACCAACCAGGAAAGACCGCAG------------AACCAGGCCAAGGCCGCCCCTGGAAGCCGGGGCACAGACGTGAACACAGCATATCATGGACAACAGGAGGATTCACAACTATCAGCTGGTGCAACCCCTCATTTGCCCCAATCAGGGCAAAGCCAAAACAATACTCCTGTACCTGTGGATCATTTCCACCTACCTGCCGACTTTGTGCAGGCAATAATTTCTATAATGGAGGCATTATCACAAAAGGTAATTAAATTTGACTATCAGCTAGACCTAGTCTTGAAACAGACATCCTCCATCCCTATGATGCGATCCGAAATCCAACAGCTCAAAACATCTGTTGCGGTCATGGAAGCCAACTTAGGCATGATGAAAATTCTGGACCCCGGTTGTGCTAACATTTCATCCTTAAGTGATCTACGGGCAGTCGCCCGATCCCACCCAGTTTTAGTTTCAGGCCCCGGAGACCCATCTCCTTATGTGACACAAGGAGGTGAAATGGCACTCAATAAACTCTCGCAACCAGTACAACATCCTTCTGAATTAATTAAATCTGCCACGGCAAGCGGGCCTGATATAGGAGTGGAGAAGGACACTGTCCGTGCATTGATCACCTCACGCCCGATGCATCCGAGCTCCTCAGCTAAGCTCCTGAGCAAGCTGGATGCAGCCGGGTCGATTGAGGAGATCAGGAAGATCAAACGCCTTGCGCTGAATGGT
>AFA36065
------ATGGCCACGCTCACAGACGCAGAGATAGAGGAGTTGTTCGAGACAAGCGGGACTGTCATTGACAGCATAATCACAGCTCAGGGCAAACCAGTGGAGACTGTAGGGCGGAGTGCCATTCCACAAGGGAAGACAAAGGCCCTCAGTCTAGCCTGGGAGAAGCACGGCAACATGAACGCCCCAGCTGCCCAAGAATCAGTTGGAGAGCAGGACCAGCCCGGGCAGGACCAAGCCAGCAACAGCAACCGGGAACCCCCAGAAGAAGGACCCCGTCCGTCCCAAACCCAGGCCGCCGCACAGCCCCAAGAGGATGCAGACGAACCCCAACTTAAAACAGGGGCAAGCAGCTCACTACTCTCTATGCTCGACAAACTTAGCAACAAGTCATCGAATGCTAAAAAGGGCCCAACTCAGAGCCCTCTACAGCAGGCCTCCCACCCCCAAGGGAGTCCCACAGCGGAACAAGCCCAACATGGAGTCAATCAGGGGAGGGCTCAGTGGGAGACGGGGCACCAGGTCGCCCCAGGCCCTGGACTCCCGGGCACCGGCGTGAACACAGCATTTCCTGGACAATGGGGGGTGTCACAACAATCAGCTGGTGCAACCCAGCATGCTCCCCGATCAGGGCAGAACCAAGGCAGTACTCCTGTGTCTGTGGATCATGTCCAGCTACCTGTCGACTTTGTGCAAGCGATGATGTCTATGATGGAGGCGATCTCACAGAGGGTAAACAAGATTGATTATCAATTGGATTTAGTTCTCAAGCAAACTTCATCTATCCCGACCATGAGATCGGAAATACAACAATTAAAGACATCGGTTGCAGTGATGGAAGCAAACCTAGGAATGATGAAGATTCTAGACCCCGGCTGTGCAAATGTATCCTCTCTAAGCGATCTACGTGCAGTGGCTAAATCTCACCCCGTGTTAATTGCAGGTCCAGGTGACCCGTCACCCTACGTGACTCAGGGAGGAGAGATTGCCCTTAACAAACTGTCGCAGCCAGTATCCCACCCATCAGACCTCATAAAGCATGCAACCTCTGGCGGCCCGGATATAGGGATTGAGAGGGACACTGTTCGTGCACTTATTCTATCAAGACCTATGCACCCTAGTTCGTCAAGCAAATTACTCAGCAAGCTCGACTCAGCAGGGTCAATTGAAGAGATCAGGAAGATCAAGCGCCTTGCATTGAATGGA
>ADZ96701
------ATGGCCCACTTTACAGATGCAGAGATAGATGACATATTTGAGACCAGTGGGACTGTCATTGACAGTATAATTACGGCCCAGGGCAAATCAGCTGAGACCGTCGGAAGAAGCGCGATCCCGCAGGGCAAGACCAAAGCTCTAAGCACAGCATGGGAGAAGCACGGGAGTGTCCAGCCACACACCAATCAGGACGCCCCTGACCAACAAGACAGAACAGAAAAACAGCCATCCACACCTGAGCAGGCGACTCCACACAACAACCCGCCGATCACATCCACTGAACCGCCTCCCACTCAGGCCGCAAGCGAGACCAGCGACACACAGCTCAAGACCGGAGCAAGCAACTCCCTTCTGTCCATGCTCGACAAACTGAGCAATAAATCGTCCAATGCTAAAAAGGGCCCGTGGTCGGGTCCTCAAGAAGGGCATCACCAACCTCCGACCCAACAACACGGGAACCAGCCGAGCTATGGAAGCAACCAGGGAAGACCGCAG------------CACCAGGCCAAGGCCGTCCCTGGAAACCGGGGCACAGACGAGAACACAGCATATCATGGACAACGGAAGGAGTCACAACCATCAGCTGGTGCAACCCCTCATGCGCCCCAATCAGGGCAGAGCCAAGACAATACTCCTGTACCTGTGGATCGTGTCCAGCTACCTGCCGACTTTGCGCAGGCGATGATGTCTATGATGGAGGCATTATCACAGAAGGTAAGTAAAGTTGATCATCAGCTGGACCTAGTCTTGAAACAGACATCCTCCATTCCTATGATGCGATCTGAAATCCAACAGCTCAAGACATCTGTTGCGATCATGGAAGCTAACTTAGGCATGATGAAAATTCTGGACCCTGGTTGTGCTAACGTTTCATCCTTAAGTGATCTCCGGGCAGTAGCCCGATCCCACCCAGTCCTAGTTTCAGGCCCCGGAGACCCATCTCCTTACGTGACACAAGGGGGTGAAATGACGCTCAATAAACTCTCACAACCGGTGCAGCACCCCTCTGAATTGATTAAGTCTGCCACTGCAAGCGGGCCTGACATGGGAGTGGAGAAGGACACTGTCCGCGCATTGATCACCTCGCGCCCGATGCATCCAAGCTCCTCGGCTAAGCTCCTGAGCAAGCTAGATGCAGCCAGGTCAATTGAAGAGATCAGGAAGATCAAGCGCCTTGCGCTGAATGGT
>AEY85019
------ATGGCCACTTTTACAGATGCGGAGATAGATGACATATTTGAGACCAGTGGGACTGTCATTGACAGCATAATTACGGCCCAGGGCAAATCAGCTGAGACCGTTGGAAGAAGCGCGATCCCGCAGGGCAAGACCAAAGCTCTAAGCACAGCATGGGAGCAGCACGGGAGTGTCCAGCCACATGCCAGTCAGGATGCCCCTGACCAACAAGACAGAACAGAAAAACAGCCATCCACACCTGAGCAGGCGACTCCACACAACAACCCGCCGATCACATCCACCGAACCGCCTCCCACTCAGGCCGCAAGCGAGACCAGCGACACACAGCTCAAGACTGGGGCAAGCAGCTCCCTTCTGTCCATGCTCGACAAACTGAGCAATAAATCGTCCAATGCTAAAAAGGGCCCATGGTCGGGTTCCCAAGAAGGGCAGCACCAACCTCCGGCCCAACAACACGGGAACCAGCCGAGCTATGGAAGCAACCAGGGAAGACCGCAG------------CATCAGGCCAAGGCCGTCCCTGGAAACCGGGGCACAGACGAGAACACAGCATATCATGGACAACGGAAGGAGTCACAACCATCAGCTGGTGCAACCCCTCATGCGCCCCAGTCAGGGCAGAGCCAAGACAATACTCCTGCACCTGTGGATCGTGTCCAGCTACCTGCCGACTTTGCGCAGGCGATGATGTCTATGATGGAGGCATTATCACAGAAGGTAAGTAAAGTTGATCATCAGCTGGACCTAGTCTTGAAACAGACATCCTCCATTCCTATGATGCGATCTGAAATCCAACAGCTCAAGACATCTGTTGCGATCATGGAAGCTAACTTAGGCATGATGAAAATTCTGGACCCTGGTTGTGCTAACGTTTCATCCTTAAGTGATCTCCGGGCAGTAGCCCGATCCCATCCAGTCCTAGTTTCGGGCCCTGGAGACCCATCTCCTTACGTGACACAAGGGGGTGAAATGACGCTCAATAAACTCTCACAACCGGTGCAGCACCCCTCTGAATTGATTAAGTCTGCCACTGCAAGCGGGCCTGACATGGGAGTGGAGAAGGACACTGTCCGCGCATTAATCACCTCGCGCCCGATGCATCCAAGCTCCTCGGCTAAGCTCCTGAGCAAGCTAGATGCAGCCAGGTCAATTGAAGAGATCAGGAAGATCAAACGCCTTGCGCTGAATGGT
>CAB51323
------ATGGCCACCTTTACAGATGCAGAGATCGACGAGCTATTTGAGACAAGTGGAACTGTCATTGGCAACATAATTACAGCCCAGGGTAAACCAGCAGAGACTGTTGGAAGGAGTGCAATCCCACAAGGCAAGACCAAGGTGCTGAGCGCAGCATGGGAGAAGCATGGGAGCATCCAGCCACCGGCCAGTCAAGACAACCCCGATCGACAGGACAGATCTGACAAACAACCATCCACACCCGAGCAAACGACCCCGCATGACAGCCCGCCGGCCACATCCGCCGACCAGCCCCCCACCCAGGCCACAGACGAAGCCGTCGACACACAGCTCAGGACCGGAGCAAGCAACTCTCTGCTGTTGATGCTTGACAAGCTCAGCAATAAATCGTCCAATGCTAAAAAGGGCCCATGGTCGAGCCCCCAAGAGGGGAATCACCAACGTCCGACTCAACAGCAGGGGAGTCAACCCAGTCGCGGAAACAGTCTGGAAAGACCGCAG------------AACCAAGTCAAGGCCGCCCCTGGAAACCAGGGCACAGACGTGAACACAGCATATCATGGACAATGGGAGGAGTCACAACTATCAGCTGGTGCAACCCCTCATGCTCTCCGATCAAGGCAGAGCCAAGACAATACCCTTGTATCTGCGGATCATGTCCAGCCACCTGTAGACTTTGTGCAAGCGATGATGTCTATGATGGAGGCGATATCACAGAGAGTAAGTAAGGTTGACTATCAGCTAGATCTTGTCTTGAAACAGACATCCTCCATCCCTATGATGCGGTCCGAAATCCAACAGCTGAAAACATCTGTTGCAGTCATGGAAGCCAACTTGGGAATGATGAAGATTCTGGATCCCGGTTGTGCCAACATTTCATCTCTGAGTGATCTACGGGCAGTTGCCCGATCTCACCCGGTTTTAGTTTCAGGCCCTGGAGACCCCTCTCCCTATGTGACACAAGGAGGCGAAATGGCACTTAATAAACTTTCGCAACCAGTGCCACATCCATCTGAATTGATTAAACCCGCCACTGCATGCGGGCCTGATATAGGAGTGGAAAAGGACACTGTCCGTGCATTGATCATGTCACGCCCAATGCACCCGAGTTCTTCAGCCAAGCTCCTAAGCAAGTTAGATGCAGCCGGGTCGATCGAGGAAATCAGGAAAATCAAGCGCCTTGCTCTAAATGGC
>AFN61276
------ATGGCAACTTTTACTGATGCTGAGATAGAGGATATATTTGAGACCAGTGGAACTGTCATTGACAGTATAATTACGGCCCAGAGCAGACCAGCAGAGACTGTCGGGAAGAGCGCAATCCCGCAAGGCAAGACAAAGGTCCTGAGCACAGCATGGGAGAAGCACGAGAGCATCCAGCCATCTGCTGGCCAAGACACCTCCAATCAACAGGACAAACCAGACAAACAGCCATCCGCATCTGAGCAGGCGACCCCACACAATGACCCTCCAGCTGCACCCAAAGACCCGCTCCCCACCCAGGCGGCAGGTGATGCTGGTGACATACAGCTCAAGACCGGAGCAAGCAACTCTCTTTTGTCAATGCTTGACAAGCTGAGCAACAAATCATCTAATGCTAAAAAGGGGCCAAGGTCGATCCCCCAGGAGGGCCACCATCAGTCTCCGGCCCACCAACACGGGAATCAGCCGAGCCGTGGAAACAACCAGGAGGGACCGCAG------------CACCAAGTCAAAGCTGCCCCTGGAAGCCGGGGCACAGACGCGAGCACAGCATATCATGGACAATGGAAGGAGTCACAACTATCAGCTGGTGCAACCCCTCATGCGCTCCAGTCAGAGCAGAGCCAAGACAGTACTCCTGTACCTGTGGAGCATGTCCAACTACCTGTCGACTTTGTGCAGGCGATGATGTCTATGATGGAGGCGTTATCACAGAAGGTAAGTAAAATTGACTATCAGCTAGACCTAGTCTCAAAGCAGACATCCTCCATCCCTATGATTCGATCTGAAATCCAACAGCTTAAAACATCTGTTGCAATCATGGAGGCCAATTTAGGCATGATGAAAATTCTAGACCCTGGTTGCGCCAACGTTTCGTCCTTAAGTGATCTACGAGCAGTTGCTCGATCCCATCCAGTTTTAGTTTCGGGCCCCGGAGACCCATCCCTTTACGTGACACAAAGGGGTGAAATGACACTCAATAAGCTCTCGCAACCGGTACAGCACCCTTCTGAGTTAATTAAATCTGCCATGGTGAGCGGGCCCGATATAGGAGTGGAGAAGGACACTGTCCGTGCATTAATCACATCGCGCCCGATGCATCCAAGCTCCTCGGCTAAGCTCCTGAGTAAGTTGGATGCAGCCAAGTCGATCGAAGAGATCAGGAAGGTCAAGCGCCTTGCACTGAATGGT
>AFN61270
------ATGGCAACTTTTACTGATGCTGAGATAGAGGATATATTTGAGACCAGTGGAACTGTCATTGACAGTATAATTACGGCCCAGAGCAGACCAGCAGAGACTGTCGGGAAGAGCGCAATCCCGCAAGGTAAGACAAAGGCCCTGAGCATAGCATGGGAGAAGCACGGGAGCATCCAGCCATCTGCTGGCCAAGACACCTCCAACCAACAGGACAAACCAGACAAACAGCCATCCGCATCTGAGCAGGCGACCCCACACAATGATCCTCTAACTGTACCTAAAGACCCGCTCCCCACCCAGGCTGCAGGTGATGCTGGTGACACACAGCTCAAGACCGGAGCAAGCAACTCTCTGTTGTCAATGCTTGACAAGCTGAGCAACAAATCATCTAATGCTAAAAAGGGGCCAAGGTCGATCCCCCAGGAGGGCCACCATCAGTCTCCGGCCCACCAACACGGGAATCAGCCGAGCCGTGGAAACAACCAGGAGGGACCGCAG------------CACCAAGCCAAAGCTGCCCCTGGAAGCCGGGGCACAGACGCGAGCACAGCATATCATGGACAATGGAAGGAGTCACAACTATCAGCTGGTGCAACCCCTCATGCGCTCCAGTCAGAGCGGAGCCAAGACAGTACTCCTGTACCTGTGGAGCATGTCCAACTACCTGTCGACTTTGTGCAGGCGATGATGTCTATGATGGAGGCGTTATCACAGAAGGTAAGTAAAATTGACTATCAGCTAGACCTAGTCTCAAAGCAGACATCCTCCATCCCTATGATGCGATCTGAAATCCAACAGCTTAAAACATCTGTTGCAATCATGGAGGCCAATTTAGGCATGATGAAAATTCTAGACCCTGGTTGTGCCAACGTTTCGTCCTTAAGTGATCTACGAGCAGTTGCTCGATCCCATCCAGTTTTAGTTTCGGGCCCCGGAGACCCATCCCTTTACGTGACACAAAGGGGTGAAATGACACTCAATAAGCTCTCGCAACCGGTACAGCACCCTTCTGAGTTAATTAAATCTGCCATGGTGAGCGGGCCCGATATGGGAGTGGAGAAGGACACTGTCCGTGCATTAATCACATCGCGCCCGATGCATCCAAGCTCCTCGGCTAAGCTCCTGAGTAAGTTGGATGCAGCCAAGTCGATCGAAGAGATCAGGAAAGTCAAGCGCCTTGCACTGAATGGT
>ACR14855
------ATGGCCACCTTCACCGATGCTGAGATAGAGGATATATTTGAGACCAGTGGAACTGTCATTGACAGTATAATCACAGCCCAGGGTAGATCAGCAGAGACTGTCGGGAAGAGCGCAATCCCGCAAGGCAAGACAAAGGCCCTGAGCACAGCACGGGAGAAGCACGGGAGCATCCAGCCATCCGCCGGCCAGGACACCCCCAACCAACAAGACAAACCAGACAAACAGCCACCCGCATCCGAGCAGGTGACTCCACACAACGATCCCCTGACCGCACCCAAAGAACCTCTCCCCACTCAGCTGGCAGGTGATGCTGGCGACACACAGCTCAAGACCGGAGCAAGCAACTCTCTTTTGTCAATGCTTGACAAGCTGAGCAACAAATCGTCTAATGCTAAAAAAGGGCCAAGGTCGATCCCCCAGGAGGGTCATCATCAACCTCCGGCCCAACAACACGGGAATCAGGCGAGCCGCGGAAACAACCAGGAAGGACCGCAG------------CTTCAGGCCAAAGCTGCCCCTGGAAGCCGGGGCACAGACGCGAGCACAGCATATCATGGACAATGGAAGGAGTCACAACTATCAGCTGGTGCAACCCCTCATGTGCTCCAGTCAGGGCGGAGCCAAGACAGTACTCCTGTACCTGTGGAGCATGTCCAACTACCTGTCGACTTTGTGCAGGCGATGATGTCTATGATGGAGGCGTTATCACAGAAGGTAAGTAAAATTGACTATCAGCTAGACCTAGTCTCAAAGCAGACATCCTCTATCCCTATGATGCGATCTGAAATCCAACAGCTTAAAACATCTGTTGCAATCATGGAGGCCAATTTAGGCATGATGAAAATTCTGGACCCTGGTTGTGCCAACATTTCGTCCTTAAGTGATCTACGAGCAGTTGCTCGATCCCATCCAGTTTTAGTTTCGGGCCCCGGAGATCCATCCCTTTACGTGACACAGAGGGGTGAAATGACACTCAATAAACTCTCGCAACCGGTACAGCATCCTTCTGAGTTAATTAAATCTGCCATGGTAAGCGGGCCCGATATGGGAGTGGAGAAGGACACTGTCCGTGCATTAATCACATCGCGCCCGATGCATCCAAGCTCCTCGGCTAAGCTCCTGAGTAAGTTGGACGCGGCCAAGTCGATCGAAGAGATCAGAAAGGTCAAGCGCCTTGCGCTGAATGGT
>AFA36083
------ATGGCCACGCTCACAGACGCAGAGATAGAGGAGTTGTTCGAGACAAGCGGGACTGTCATTGACAGCATAATCACAGCTCAGGGCAAACCAGTGGAGACTGTAGGGCGTAGTGCCATTCCACAAGGGAAGACGAAGGCCCTCAGCCTAGCCTGGGAGAAGCACGGCAACACGAACGCCCCAGCTGCCCAAGAATCAGTTGGAGAACAGGATCAGCCCGGGCAGAACCAAGCCGGCAACAGCAACCGGGAGCCCCCAGAAGAAGGACCCCGTCCGTCCCAAGCCCAGGCCGCCGCACAGCCCCAAGAGGATGTGGACGAACCCCAACTTAAAACAGGGGCAAGCAGCTCACTACTCTCTATGCTCGACAAACTTAGCAACAAGTCATCGAATGCTAAAAAGGGCCCACCTCTGAGCCCTCTACAGCAGGCCTCCCACCCTCAAGGGAATCCCGCAGCGGAACAAGCCCAACATGGGGTCAATCAGGGGAGGGCTCAGTGGGAGACGGGGCACCAGGTCGCCCCAGGCCCTGGACTCCCGGGCACCGGCGCGAACACAGCATTTCCTGGACAATGGGGGGTGTCACAACAATCAGCTGGTGCAACCCAGCCTGCTCCCCGATCAGGGCAAAACCAAGGCAGTACTCCTGTGTCTGTGGATCATGTCCAGTTACCTGTAGACTTTGTGCAGGCGATGATGTCTATGATGGAGGCGATCTCACAGAGGGTAAACAAGATTGATTATCAATTGGATTTAGTTCTCAAGCAAACTTCATCTATCCCGACCATGAGATCGGAAATACAACAATTAAAGACATCGGTTGCAGTGATGGAAGCCAACCTAGGAATGATGAAGATTCTAGACCCCGGCTGTGCAAATGTGTCCTCTCTAAGTGATCTACGTGCAGTGGCTAAATCTCATCCCGTGTTAATTGCAGGTCCAGGTGACCCGTCACCATACGTGACGCAGGGAGGAGAGATCGCCCTTAACAAACTGTCGCAGCCAGTATCTCACCCATCAGATCTCATAAAGCATGCAACTTCTGGCGGCCCGGATATAGGGATTGAGAGAGACACTGTTCGTGCACTTATTCTATCAAGACCTATGCACCCTAGTTCGTCAAGCAAATTACTCAGCAAGCTAGACTCAGCGGGGTCAATTGAAGAGATCAGGAAGATCAAGCGCCTTGCATTGAATGGA
>AFS95131
------ATGGCCACGTTCACGGATGCGGAAATAGATGAGCTGTTTGAAACGAGTGGAACTGTCATTGACAGCATCATCACGGCCCAAGGCAAGCCCGTAGAAACGGTGGGGCGGAGTGCCATTCCACAAGGGAAGACAAAGGCCCTAAGCCTGGCCTGGGAAAAGCATGGCAACGCAAATGCCTCGGGTGCCCAAGAAGCAACCGGGAAGCAGGATCCACCGGGGCAAGACCAGGCCGACAGCAGTAGCCAGGCACGCCAAGGAGAAGGCCCCCAAGCGCCCCAAGCTCAACCCGCCGCACAACTCCAAGAAGACACGGGTGAATCCCAGCTCAAGACAGGGGCAAGCTCCTCACTGCTGTCCATGCTCGACAAACTCAGCAGCAAGTCGTCGAATGCTAAAAAGGGCCCACAGCAGAATCCCTTGCAACTGACCCCTCACTCTCAAGAGGGTCCCGCGATGGAACAAGCCCAACGTGGGACCAACCAGGGGAAGGCTCAGTGGGAGACAGGCCATCAGGCCGCACCAAGCCATGGACCCCTGGGCACAGGCGCGAACACAGCATCTCATGGACAATGGGAGGGGTCACCACAATCAGCTGGTGCAACCCATCATGCTCTCCGATCAGGGCAGAACCAAGACAATACTCCTGTGTTTGCGGATCATGTCCCGCTACCTGTAGACTTTGTGCAAGCGATGATGTCTATGATGGAGGCGATATCGCAGCGGGTAAGCAAGATTGATTATCAATTGGACCTTGTTCTCAAGCAAACATCGTCTATCCCGACCATGAGATCAGAAATACAACAGTTGAAAACATCAGTCGCAGTGATGGAGGCAAATCTAGGAATGATGAAAATTCTAGACCCCGGCTGTGCAAACGTGTCCTCTCTGAGTGATCTACGTGCAGTGGCTAAATCTCACCCTGTATTAGTTGCAGGCCCAGGCGATCCGTCGCCTTACGTGACACAAGGGGGGGAGATTGCTCTCAACAAGCTATCTCAGCCAGTGCCTCACCCGTCTGATCTCATAAAGCATGCAGCTTCTGGTGGCCCTGACATAGGGATTGAGAGGGACACTGTCCGTGCGCTTATCTTATCAAGACCTATGCACCCCAGCTCCTCGAGCAAACTGCTCAGCAAACTCGACTCAGCAGGGTCAATTGAAGAGATCAGGAAGATCAAGCGCCTAGCGCTAAATGGG
>AFV46307
------ATGGCCACTTTTACAGATGCGGAGATAGATGACATATTTGAGACCAGTGGGACTGTCATCGACAGCATAATTACGGCCCAGGGCAAATCAGCTGAGACCGTTGGAAGAAGCGCGATCCCGCAGGGCAAGACCAAAGCTCTAAGCACAGCATGGGAGAAGCACGAGAGTATCCAGCCACATGCCAACCAGGACGCCCCTGACCAACAAGACAGAACAGAAAAACAGCCATCCACACCTGAGCAAGCGACTCCACACAACAATCCGCCGATCGCATCCACTGAACCGCCTCCCACTCAGGCCGCAAGCGAGACCAGTGACACACAGCTCAAGACTGGGGCAAGCAACTCCCTTCTGTCCATGCTCGACAAACTGAGTAATAAATCGTCCAATGCTAAAAAGGGCCCATGGTCGGGATCCCAAGAAGGGCATCACCAACCTCCGGCCCAACAACACGGGAACCAGCCGAGCCATGGAAGCAACCAGGGAAGACCGCAG------------CACCAGGCCAAGGCTGTCCCTGGAAACCGGGGCACAGACGAGAACACAGCATATCATGGACAACGGAAGGAGTCACAACCATCAGCTGGTGCAACCCCTCATGCGCCCCAGTCAGGGCAGAGCCAAGACAATACTCCTGCACCTGTGGATCGTGTCCAGCCACCTGCCGACTTTGCGCAGGCGATGATGTCTATGATGGAGGCATTATCACAGAAGGTAAGTAAGGTTGATCATCAGCTGGACTTAGTCTTGAAACAGACATCCTCCATTCCTATGATGCGATCTGAAATCCAACAGCTCAAGACATCTGTTGCGATCATGGAAGCTAACTTAGGCATGATGAAAATTCTGGACCCTGGTTGTGCTAATGTTTCATCCTTAAGTGATCTCCGGGCAGTAGCCCGATCCCATCCAGTCCTAGTTTCAGGCCCTGGAGACCCATCTCCTTACGTGACACAAGGGGGTGAAATGATGCTCAATAAACTCTCACAACCGGTGCAGCACCCCTCTGAATTGATTAAGTCTGCCACTGCAAGCGGGCCTGACATAGGAGTGGAGAAGGACACTGTCCGCGCATTAATCACCTCGCGCCCGATGCATCCAAGCTCCTCGGCTAAGCTCCTGAGCAAGCTAGATGCAGCCAGGTCAATTGAAGAGATCAGGAAGATCAAACGCCTTGCGCTGAATGGT
>AEL75036
------ATGGCCACCTTCACGGATGCAGAGATCGACGATCTATTTGAAACCAGTGGAACTGTCATTGACAGCATAATTACGGCCCAAGGCAACCCAGTAGAGACTGTTGGAAGGAGCGCAATCCCACAAGGCAAAACTAAAGCATTGAGTGCAGCATGGGAGAAACATGGAAGCACCCAACCGCCGGCCGGCCAAGACACCCCTGATCGAATGGACAGATCAGACAAACAACCATCCCCACCCGAACAGGCAACCACACACAACAGCCCGCCAGCCACATCCACCGACCAGCCCCCCACCCAGGCCGCAGGCGAAGCCGGTGACACACAGCTCAAGACTGGAGCAAGCAACTCCCTCCTGTCAATGCTCGACAAGCTTAGCAATAAATCGTCCAATGCTAAAAAGGGCCCACGGTCGAGTCCCCAGGAAGGGCACCACCAACCTCCGACCCAGCAGCAAGGGGGTCAACAGAGCCGCGGAAACAGTCAGGAGAGATCGCAA------------AACCAGGTCAAGGCCGCCTCTGGAGACCAGGGCACAGACGCGAACACAGCATATCATGGACAATGGAAGGAGTCACAACCATCAGCTGGTGCAATCCCTCATGCTCTCCGGTCAGGGCAGAGCCAAGACAATACTCCTGCATCTGTGGATCATGTCCAGCTACCTGTCGACTTTGTGCAGGCGATGATGTCTATGATGGAGGCGATATCACAGAAGGTAAATAAAGTCGACTATCAGCTAGACCTTGTCTCAAAGCAGACATCCTCCATCCCCATGATGCGATCTGAAATCCAACAGCTGAAAACATCCGTTGCGGTCATGGAAGCCAACCTGGGCATGATGAAGATTCTGGACCCTGGTTGTGCTAACGTTTCATCTTTAAGTGACCTACGGGCGGTCGCCCGCTCTCACCCAGTTTTAGTTTCAGGCCCCGGAGACCCATCTCCTTATGTGACACAAGGGGGTGAATTGATACTCAATAAACTCTCGCAACCAGTGCAACATCCTTCTGAGTTGATTAAACCTGCCACGATAAGCGGGCCTGATATAGGAGTGGAGAAGGACACTGTCCGTGCATTGATCACCTCACGCCCAATGCATCCGAGCTCTTCAGCTAAGCTCCTGAGTAAGCTGGATGCAGCCGGGTCGATAGAAGAAATTAGGAAAATCAAACGCCTTGCGCTGAATGGC
>AGA63510
------ATGGCAACTTTTACAGATGCAGAAATAGATGACATATTTGAGACCAGTGGGACTGTCATTGACAGCATAATCATGGCCCAGGGCAAATCTGCAGAGACTGTCGGAGGGAGCACAACCCCACAAGGCAAGACCAGAGCTCCGAGCATAGCATGGGAGAAGCACGAGAGCGCCCGGCCACACGTCAGCCAGGACAACCTCGACCAACAAGCTAGATCAGACGAACATTCACCCATACCTGAGCAGGTAACCCCACACGACAACCCGACCGCCACAACCACCGAACTGCCCCCCACCCAGGCCACAGGCGGGGCCAGCGACATACAGCTCAAGACCGGAGCAAGCAACTCTCTTCTATCCATGCTTGACAAGCTTAGCAATAAATCATCCAATGCTAAAAAGGGCCCGAATACAGGTCCCCAGGAGGGACACTTCCAATCTCCGACCCGACAACACGAGAACCGGCTGAGTCATGGAAGCAATCAGGAAAGACCGCAG------------CACCAGGCCAAGGCCGTCCCTGGAAACCGGGGCACAGACGCGAGCACAGCATATCATGGACAACGGAAGGAGTCACAACCATCAGCTGGTGCAACCCCTCATGCGCCCCGGTTAGGGCAGAGCCAAGACAATGCTCCTGCACCTGTGGATCATGTCCAGCTACCTGTCGACTTTGTGCAGGCGATGATGTCTATGATGGAGGCATTATCACAAAAGGTAAGTAAAGTCGACTATCAGCTAGACCTGGTCTTGAAACAGACATCCTCTATTCCTATGATGCGATCTGAAATCCAACAGCTTAAAACATCTGTTGCAATTATGGAAGCCAACTTAGGCATGATGAAAATTCTGGACCCTGGTTGTGCTAACATTTCATCCTTAAGCGACCTCCGAGCAGTAGCCCGATCCTACCCAGTTTTAATTTCAGGCCCCGGAGACCCATCACCTTACGTGACACAAGGGGGCGAATTGACACTCAATAAACTCTCGCAACCGGTACAACACCCTTCTGAGTTAATTAAATCTGCCACTGCATGCGGGCCTGACATGGGAGTGGAGAAGGATACTGTCCGCGCATTAATCACTTCGCGCCCGATGCATCCAAGCTCCTCAGCTAAACTCCTGAGCAAGCTGGATGCAGCCATGTCGATTGAAGAGATTAGGAAGATCAAACGCCTTGCGCTTAATGGT
>ACY37950
------ATGGCCACCTTTACAGATGCAGAGATAGATGATATATTTGAGACCAGTGGAACTGTCATTGACAGCATAATTACGGCCCAGGGCAAATCAGCAGAGACTGTCGGAAGGAGCGCAATCCCACAAGGCAAGACCAAAGCGCCGAGCACAGCATGGGAGAAGCACGGGAGCATCCAACCATCCGCCAGTCAGGACAACCCCGACCGGCAGGATGGACCAGACAAACAGCCTTCCACGCCTGATCAGGCAACCCCGCACGACGGCCCGCCGATCACATCCGCCGAACCGCTCTCTGCCCAGGCCGCAGGCGCAGCCGGTGATACACAGCTCAAAACTGGAGCAAGCAACTCTCTTTTGTCCATGCTCGACAAGCTGAGCAATAAGTCATCCAATGCTAAAAAGGGCCCACGGTCGAGCCCACAGGAAGGATATCATCAACCTCCGACCCAACAACAGGGGAATCAGCTGAGCCGCGGAAGCAACCAGGAAAGATCGCAG------------TACCAAGCCAAGGCCGTCCCTGGAAGCCGGGGCACAGACGCGAACACAGCATATCATGGACAACGGAAGGAGTCACAACCATCAGCTGGTGCAACCCCTCATGTGCTCCAATCAGGACGGAGCCCAGACAATACTCCTGTACCTGTGGATCATGTCCAGCCACCTGTCGACTTTGTGCAGGCGATGATGACTATGATGGAGGCGTTATCACAGAAAGTAAGTAAAGTTGACTATCAGCTAGACTTAGTCTTAAAGCAGACATCCTCCATCCCTATGATGCGGTCTGAAATCCAACAGCTTAAGACATCTGTCGCAGTAATGGAAGCTAATTTAGGCATGATGAAAATTCTGGACCCTGGTTGTGCTAACATTTCATCTTTAAGTGACCTGCGGGCAGTTGCCCGATCCCACCCGGTTTTAGTTTCAGGCCCCGGAGATCCGTCCCCCTACGTGACACAAGGGGGTGAGATGACACTCAATAAACTCTCGCAACCAATACAACACCCTTCTGAGTTGATTAAATCTGCCACGGCGGGTGGGCCTGATATGGGAGTGGAGAAGGACACTGTCCGTGCATTGATCACCTCGCGCCCGATGCATCCAAGTTCCTCAGCTAAGCTCCTGAGTAAGCTGGATGCAGCCGGGTCGATTGACGAGATCAGAAAGATTAAACGCCTTGCGCTGAATGGT
>AGA63516
------ATGGCCACTTTTACAGATGCAGAGATAGATGACATATTTGAGACCAGTGGGACTGTCATTGACAGCATAATCACGGCCCAGGGCAAATCTGCAGAGACTGTCGGAAGGAGCACAACCCCACAAGGCAAGACCAGAGCTCCGAGCATAGCATGGGAGAAGCACGAGAGCGCCCGGCCACACGTCAGCCAGGACAACCTCGACCAACAAGCTAGATCAGACGAACATTCACCCATACCTGAGCAGGTAACCCCACATGACAACCCGACCGCCACAACCACCGAACTGCCCCCCACCCAGGCCACAGGCGGGGCCAGCGACATACAGCTCAAGACCGGAGCAAGCAACTCTCTTCTATCCATGCTTGACAAGCTTAGCAATAAATCATCCAATGCTAAAAAGGGCCCGAATACAGGTCCCCAAGAGGGACACTACCAATCTCCGGCCCTACAACACGAGAACCGGCTGAGTCATGGAAGCAATCAGGAAAGACCGCAG------------CACCAGGCCAAGGCCGTCCCTGGAAACCGGGGCACAGACGCGAGCACAGCATATCATGGACAACGGAAGGAGTCACAACCATCAGCTGGTGCAACCCCTCATGCGCCCCGGTTAGGGCAGAGCCAAGACAATGCTCCTGCACCTGTGGATCATGTCCAGCTACCTGTCGACTTTGTGCAGGCGATGATGTCTATGATGGAGGCATTATCACAAAAGGTAAGTAAAGTCGACTATCAGCTAGACCTGGTCTTGAAACAGACATCCTCTATCCCTATGATGCGATCTGAAATCCAACAGCTTAAAACATCTGTTGCAATTATGGAAGCCAACTTAGGCATGATGAAAATTCTGGACCCTGGTTGTGCTAACATTTCATCCTTAAGCGACCTCCGAGCAGTAGCCCGATCCTACCCAGTTTTAATTTCAGGCCCCGGAGACCCATCACCTTACGTGACACAAGGGGGCGAATTGACACTCAATAAACTCTCGCAACCGGTACAACACCCTTCTGAGTTAATTAAATCTGCCACTGCATGCGGGCCTGACATGGGAGTGGAGAAGGATACTGTCCGCGCATTAATCACTTCGCGCCCGATGCATCCAAGCTCCTCAGCTAAACTCCTGAGCAAGCTGGATGCAGCCATATCGATTGAAGAGATTAGGAAGATCAAACGCCTTGCGCTTAATGGT
>ACY37956
------ATGGCCACCTTTACAGATGCAGAGATAGATGATATATTTGAGACCAGTGGAACTGTCATTGACAGCATAATTACGGCCCAGGGCAAATCAGCAGAGACTGTCGGAAGGAGCGCAATCCCACAAGGCAAGACCAAAGCGCTGAGCACAGCATGGGAGAAGCACGGGAGCATCCAACCATCCGCCAGTCAGGACAACCCCGACCGGCAGGATGGACCAGACAAACAGCCATCCACGCCTGATCAGGCAACCCCGCACGACGGCTCGCCGATCACATCCGCCGAACCGCTCTCTGCCCAGGCCGCAGGCGCAGCCGGCGATACACAGCTCAAAACTGGAGCAAGCAACTCTCTTTTGTCCATGCTCGACAAGCTGAGCAATAAGTCATCCAATGCTAAAAAGGGCCCACGGTCGAGCCCACAGGAAGGATATCATCAACCTCCGACCCAACAACAGGGGAATCAGCTGAGCCGCGGAAGCAACCAGGAAAGATCGCAG------------TACCAAGCCAAGGCCGTCCCTGGAAGCCGGGGCACAGACGCGAACACAGCATATCATGGACAACGGAAGGAGTCACAACCATCAGCTGGTGCAACCCCTCATGTGCTCCAATCAGGACGGAGCCCAGACAATACTCCTGTACCTGTGGATCATGTCCAGCCACCTGTCGACTTTGTGCAGGCGATGATGACTATGATGGAGGCGTTATCACAGAAAGTAAGTAAAGTTGACTATCAGCTAGACTTAGTCTTAAAGCAGACATCCTCCATCCCTATGATGCGGTCTGAAATCCAACAGCTTAAGACATCTGTCGCAGTAATGGAAGCTAATTTAGGCATGATGAAAATTCTGGACCCTGGTTGTGCTAACATTTCATCTTTAAGTGACCTGCGGGCAGTTGCCCGATCCCACCCGGTTTTAGTTTCAGGCCCCGGAGATCCGTCCCCCTACGTGACACAAGGGGGTGAGATGACACTCAATAAACTCTCGCAACCAATACAACACCCTTCTGAGTTGATTAAATCTGCCACGGCGGGTGGGCCTGATATGGGAGTGGAGAAGGACACTGTCCGTGCATTGATCACCTCGCGCCCGATGCATCCAAGTTCCTCAGCTAAGCTCCTGAGTAAGCTGGATGCAGCCGGGTCGATTGACGAGATCAGAAAGATTAAACGCCTTGCGCTGAATGGT
>AEA10385
------ATGGCCACCTTTACAGACGCGGAGATTGACGATCTATTTGAAACCAGTGGGACTGTCATTGACAGCATAATTACGGCCCAGGGCAACCCAGCGGGGACCGTTGGAAGGAGCGCAATCCCACAAGGCAAAACCAAAGCATTGAGTGCAGCATGGGAGAAACATGAGAGCATCCAACCATCGGCCAGCCAAGACACCCCTGATAGACAAGACAGACCAGACAAACAACCGTCCACACCTAGACAGGCGACTCCACACAACAATTCGCCAGCCACATCTACTGACCAGCCTCCTACCCAGGCCGCAGACGAAGCCGGCGACACACAACTCAAGACCGGAGCAAGCAGCTCTCTTCTGTCGATGCTTGACAAGCTTAACAATAAATCGTCCAATGCTAAAAAGGGCCCATGGTTGAGTCCCCAGGAAGGGCATCATCAACTTCCAACCCAACAGCAGGGGAGTCGACCGAGCCGCAGAAACAGTCAGGAGAGACCGCAG------------AACCAGGTCAAGGCCGCCCCTGGAGACCGGGGCACAGACGCGAACACAGCATATCATGGACAATGGGAGGAGTCACAACTATCAGCTGGTGCAATCCCTCATGCTCTCCGGTCAGGGCAGAGCCAAGACAATACTCCTGCACCTGTGGATCATGCCCAGCTACCTGTCGACTTTGTGCAGGCGATGATGTCTATGATGGAGGCGATATCACAGAGGGTAAGTAAAGTTGACCATCAGCTAGACCTTATCTTAAAACAAACATCCTCTATCCCCATGATGCGGTCTGAAATCCAACAGCTGAAAACATCCGTTGCGGTCATGGAAGCCAATTTAGGCATGATGAAAATTCTGGACCCTGGTTGTGCTAATGTTTCATCTCTAAGTGATCTACGGGCAGTCGCTCGATCCCACCCAGTTTTAGTTTCAGGCCCCGGAGACCCATCCCCTTATGTGACACAAGGGGGTGAAATGGCACTCAATAAACTTTCACAACCAGTGCAACATCTGTCTGAGTTGATTAAACCTGCCACGGTAAGCGGGCCTGATATAGGAGTGGAGAGGGACACTGTCCGTGCATTGATCACCTCACGTCCAATGCATCCGAGCTCTTCAGCTAAACTCCTGAGTAAGCTGGATGCAGCCGGGTCGATCGAAGAAATCAGAAAAATCAAGCGCCTTGCGCTGAATGGC
>ADN67562
------ATGGCCACGTTCACGGACGCAGAGATAGACGAGCTGTTCGAGACAAGCGGGACTGTCATTGACAGCATCATCACAGCTCAGGGCAAACCAGTGGAGACTGTAGGGCGGAGCGCCATCCCACAAGGGAAGACGAAAGCTCTCAGTCTAGCCTGGGAGAAGCACGGCAACGCGAACGCCCCGTCTGTCCAAGAATCAGCCGGAGAGCAGGACCAGCCCGGGCAGAACCAGGCCAGCAACAGCAACCGGGCACCCCCGGAAGAAGGACCCCATCCGTCCCAAGCCCAGGCCGTCGCACAGCCTCAAGAGGATGCAAATGAATCCCAACTTAAGACAGGGGCAAGCAGCTCACTACTCTCCATGCTCGACAAACTCAGCAACAAGTCATCGAATGCTAAAAAGGGCCCACCTCAGAGCCTTCCACAGCAGGCTCCCCACCCCCAAGGGAGCCCCACAGCGGAACAAGCCCAACGTGGGGCCAATCAGGGGAGGGCCCAGTGGGAGACGGGGCACCAGGTCGCCCCAGGCCCTGGACTCCCGGGCACCGGCGTGAACACAGCATTTCCTGGACAATGGGGGGGGTCACCACAATCAGCTGGTGCAACCCAGCATGCTCCCCGATCAGGGCAGAACCAAGACAGTACTCCTGTGTCTGCGGATCATGTCCAGCTACCTGTAGACTTTGTGCAGGCGATGATGTCTATGATGGAGGCGATCTCACAGAGGGTAAGCAAGATTGATTACCAATTGGATCTAGTCCTCAAGCAAACCTCATCCATCCCGACCATGAGACCGGAAATACAGCAATTGAAGACATCGGTTGCAGTGATGGAAGCAAACCTAGGAATGATGAAGATTCTAGACCCCGGCTGTGCAAACGTGTCCTCTCTGAGCGATCTACGCACAGTGGCTAAATCTCACCCCGTGTTAGTTGCAGGTCCAGGCGACCCGTCACCCTACGTGACGCAAGGAGGAGAGATTGCTCTTAACAAGCTGTCGCAGCCAGTACCCCACCCATCGGACCTTATAAAGCATGCAACTTCTGGCGGCCCGGATATAGGGATTGAAAGGGACACTGTTCGTGCGCTTATTCTATCAAGACCTATGCACCCGAGCTCGTCAAGCAAATTGCTCAGCAAGCTCGACTCAGCAGGGTCAATTGAAGAGATCAGGAAGATCAAGCGCCTTGCACTGAATGGA
>ACT22811
------ATGGCTACCTTTACCGATGCAGAGATTGACGAGCTGTTTGAGACCAGTGGAACTGTCATTGACAGCATAATTACAGCCCAGGGCAAGCCGGTAGAGACTGTTGGAAGGAGTGCAATCCCACAAGGCAAGACCAAGGCTCTGAGCGCAGCATGGGAGAAGCATGGGAACATCCAGTCACCGGCTAACCAAGACAACCCTGATCAACAAGACAGATCCGACAAACAACCGTCCACACCTGAGCATGTGATTCTGCATGACGGCCAGCCAACCACATCTGCTGATCAATCTCCCACTCAGGCTGCAGACGAAGCCAGCGACACGCAGCTCAAGACCGGAGCAAGCAACTCTCTGCTATCGATGCTGGACAGGCTCAGCAATAAGTCATCCAATGCTAAAAAGGGCCCATGGTCAAGCCCCCAAGAAGGGAATCATCACCGGCCGACTCAACAGCAGGGGTATCAACCCAGTCGCGGAAACAGCCAGGAGAGACCACAG------------AACCAGGCCAAGGCCGCCCCTGGAAACCAGGGCACAGACGTGAACACAGCATATCATGGACAATGGGAGGAGTCACAACCATCAGCTGGTGCAACCCCTCATGCTCTCCGATCAGGGCAGAGCCAAGACAATACTCCTGCACTTGTGGATCATGTCCAGCTACCTGTCGACTTTGTGCAGGCGATGATGTCTATGATGGAGGTGATATCACAGAGAGTAAGTAAGATTGACTATCAGCTAGACCTTGTCTTGAAACAGACATCCTCCATCCCCATGATGCGGTCCGAAATCCAGCAACTAAAAACATCTGTTGCGGTCATGGAAGCCAATTTGGGTATGATGAAGATTCTGGATCCTGGTTGTGCTAACGTTTCATCTCTAAGTGACTTACGAGCAGTTGCCCGATCTCACCCAGTTTTAGTTTCAGGCCCCGGAGATCCATCTCCTTATGTCACTCAAGGAGGTGAAATGGCACTTAATAAACTTTCGCAACCAGTGCAACATCCGTCTGAATTAATTAAACCTGCCACAATAGGCGGGCCTGATATAGGAGTAGAGAAGGACACTGTCCGTGCACTGATCATGTCACGCCCGATGCACCCGAGCTCTTCAGCCAAACTCCTGAGTAAGCTAGATGCAGCCGGGTCAACCGAAGAAATCAGAAAAATCAAGCGCCTTGCACTTAATGGC
>AGL09136
------ATGGCCACTTTTACAGATGCGGAGATAGATGACATACTTGAGACCAGTGGGACTGTCATTGACAGCATAATTACGGCCCAGGGCAAATCAGCTGAGACCGTCGGAAGAAGCGCGATCCCGCAGGGCAAGACCAAAGCTCTAAGCACAGCATGGGAGAAGCACGGGAGTGTCCAGCCACACGCCAGTCAGGACGTCCCTGACCAACAAGACAGAACAGAAAAACAGCCATCCACACCTGAGCAGGCGACTCCGCACAACAACCCGCCGATCACATCTACTGAATCGCCCCCCCCTCAGGCCGCAAGCGAGACCAGCGACACACAGCTCAAAACCGGAGCAAGCAACTCCCTTCTGTCCATGCTCGACAAATTGAGCAATAAATCGTCTAATGCTAAAAAGGGCCCATGGTCGGGTCCCCAAGAAGGGCATCACCAATCTCCGGCCCAACAACACGGGAACCAGCCGAGCCATGGAAGCAACCAGGGAAGACCACAG------------CACCAGGCCAAGGCCGTCCCTGGAAACCGGGGCATAGACGAGAACACAGCATATCATGGACAACGGAAGGAGTCACAACCATCAGCTGGTGCAACCCCTCATGCGCCCCAGTCAGGGCAGAGCCAAGACAATATTCCTGTACCTGTGGATCGTGTCCAGCTACCTGCCGACTTTGCGCAGGCGATGATGTCTATGATGGAGGCATTATCACAGAAGGTAAGTAAAGTTGATCATCAGCTGGACCTAGTCTTGAAACAGACATCCTCTATTCCTATGATGCGATCTGAAATCCAACAGCTCAAGACATCTGTTGCGATCATGGAAGCTAACTTAGGCATGATGAAAATTCTGGACCCCGGTTGTGCCAACGTTTCATCCTTAAGTGATCTCCGGGCAGTAGCCCGATCCCACCCAGTCCTAGTTTCAGGCCCCGGAGACCCATCTCCTTACGTGACACAAGGGGGTGAAATGACGCTCAATAAACTCTCACAACCGGTGCAGCACCCCTCTGAGTTGATTAAGTCTGCCACTGCAAGCGGGCCTGACATGGGAGTGGAGAAGGACACTGTCCGCGCATTAATCACCTCACGCCCGATGCATCCAAGCTCCTCGGCTAAGCTCCTGAGCAAGCTAGATGCAGCCAGGTCAATTGAAGAGATCAGGAAGATCAAACGCCTTGCGCTGAATGGT
>ADH10215
------ATGGCCACTTTTACCGATGCCGAGATAGAAGATATACTTGAGACCAGTGGAGCTGTCATCGACAGCATAATTACGGCTCAGGGCAAATCAGTAGAGACTGTCGGGAAGAGTGCAATCCCGCAAGGCAAGACAAAGGCTCCGATCACAGCACGAGAGAAGCACGGGAGCATCCAACCATCCGCTGGACAGGACACCTCCGACCAGCAGGACAGACCAGACAAGCAGCCATCCACACCCGAGCAGGCGACCCCACACAACGACCTGCCAGCCGCACCCAAAGAACCGCTTCCCACTCAGGCCGCAGATAATGCCGGCGACACACAGCTCAAGACCGGAGCAAGCAACTCCCTTTTGTCCATGCTTGACAAGCTGAGCAACAAATCGTCTTATGCTAAAAAGGGGCTAAGGTCGAGCCCCCAGGAAGGCCACCATCAACCTCTGGCCCAGCAACACGGGAATCAGTCGAGCCGTGGAGACAACCAGGAAGGACCGCAG------------CACCAGGCCAAAGCCGCCCCTGGAAGCCGGGGCACAGACGCGAGCACAGCATATCATGGACAATGGAAGGAGTCACAACCATCAGCTGGTGCAATCCCTCATGTGCTCCAGTCAGGGCAGAGCCAAGACAGTACTCCTGTACCTGTGGATCATGTCCAATTACCTGTCGACTTTGTGCAGGCGATGATGTCTATGATGGAGGCGTTATCACAGAAGGTAAGTAAAGTTGACTATCAGCTAGACCTAGTCTCAAAGCAGACATCCTCCATCCCTATGATGCGATCTGAAATCCAACAGCTTAAAACATCTGTTGCGATCATGGAAGCCAATTTAGGCATGATGAAAATTCTAGACCCTGGTTGTGCTAATGTTTCATCCTTAAGTGATCTACGGGCAGTCGCTCGGTCCCACCCAGTTTTAGTTTCGGGCCCCGGAGATCCATCCCTTTACGTGACACAAGGAGGTGAAATGGCACTCAATAAACTCTCGCAACCAGTACAGCACCCTTCTGAGTTAATTAAATCTGCCACGGTGAGCGGGCCTGACATGGGAGTGGAGAAGGACACTGTCCGCGCATTAATCACTTCACGTCCGATGCATCCAAGCTCCTCGGCCAAGCTCCTGAGCAAGCTGGACGCAGCCAAGTCTATCGAAGAGATCAGAAAGATCAAACGCCTTGCGCTGAACGGT
>AAY68570
------ATGGCCACCTTTACAGATGCGGAGATCGACGAGCTATTTGAGACAAGTGGAACTGTCATTGACAACATAATTACAGCCCAAGGTAAACCAGCAGAGACTGTTGGAAGGAGTGCAATCCCACATGGCAAAACCAAGGCGCTGAGCGCAGCATGGGAGAAGCATGGGAGCATCCAGCCACCGGCCAGTCAAGACACCCCTGATCGGCAGGACAGATCTGACAAACAACCATCCACACCCGAGCAAGCGACCCCGCATGACAGCCCGCCGGCCACATCCGCCGACCAGCCCCCCACCCAGGCCACAGACGAAGCCGTCGACACACAGCTCAGGACCGGAGCAAGCAACTCTCTGCTGTTGATGCTTGACAAGCTCAGCAATAAATCGTCCAATGCTAAAAAGGGCCCATGGTCGAGCCCCCAAGAGGGGAACCACCAACGTCCGACTCAACAGCAGGGAAGTCAACCCAGCCGCGGAAACAGTCAGGAAAGACCGCAG------------AACCAAGTCAAGGCCGCCCCTGGAAACCAGGGCACAGACGCGAACACAGCATATCATGGACAATGGGAGGAGTCACAACTATCAGCTGGTGCAACCCCTCATGCTCTCCGATCAAGGCAGAGCCAAGACAATACCCTTGTATCTGCGGATCATGTCCAGCCACCTGTAGACTTTGTGCAAGCGATGATGTCTATGATGGAGGCAATATCACAGAGAGTAAGTAAGGTTGACTATCAGCTAGATCTTGTCTTGAAACAGACATCCTCCATCCCTATGATGCGGTCCGAAATCCAACAGCTGAAAACATCTGTTGCAGTCATGGAAGCCAATTTGGGAATGATGAAGATTCTGGATCCCGGTTGTGCCAACGTTTCATCTCTGAGTGATCTACGGGCAGTTGCCCGATCTCACCCGGTTTTAGTTTCAGGCCCTGGAGACCCATCTCCCTATGTGACTCAAGGAGGCGAAATGGCACTTAATAAACTTTCGCAACCAGTGCCACATCCATCTGAATTGATTAAACCCGCCACTGCATGCGGGCCTGATATAGGAGTGGAAAAGGACACTGTCCGTGCATTGATCATGTCACGCCCAATGCACCCGAGTTCTTCAGCCAAGCTCCTAAGCAAGCTAGATGCAGCCGGGTCGATCGAGGAAATCAGGAAAATCAAGCGCCTTGCACTAAATGGC
>AEJ32562
------ATGGCTACTTTTACAGATGCGGAGATAGATGACATATTAGAGACCAGTGGGACTGTCATTGACAGCATAATTACGGCCCAGGGCAAATCAGCTGAGACCGTCGGAAGAAGCGCGATCCCGCAGGGCAAGACCAAAGCTCTAAGCACAGCATGGGAGAAGCACGGGAGTGTCCAGCCACACACCAGCCAGGACGCCCCCGACCAACAAGACAAAACAGAAAAACAGCCATCCACACCTGAACAGGCGACTCTACACAACAACCCGCCGGTCACACCCACTGAACCGCCTCCCACTCAGGCCGCAAGCGAGACCAGCGACACACAGCTCAAGACCGGAGCAAGCAACTCCCTTCTGTCCATGCTCGACAAATTGAGCAATAAATCGTCTAATGCTAAAAAGGGCCCATGGTCGAGTCCCCAAGAAGGGCATCACCACCCTCCGGCCCAACAACACGGGAACCAGCCGTGCTATGGAAGCAACCAGGGAAGATTGCAG------------CACCAGGCCAAGGCCGTCCCTGGAAACCGGGGCATAGACGAGAACACAGCATATCATGGACAACAGAAGGAGTCACAACCATCAGCTGGTGCAACCCCTCATGCGCCCCAGTCAGGGCAGAGCCAAGACAATACTCCTGTACCTGTGGATCATGTCCAGCTACCTGCCGACTTTGCGCAGGCGATGATGTCTATGATGGAGGCATTATCACAGAAGGTAAGTAAAATTGATCATCAGCTGGACCTAGTCTTGAAACAGACATCCTCTATTCCTATGATGCGATCTGAAATCCAACAGCTCAAGACATCTGTTGCGATCATGGAAGCTAACTTAGGCATGATGAAAATTCTGGACCCTGGATGTGCCAACGTTTCATCCTTAAGTGATCTCCGGGCAGTAGCCCGATCCCACCCAGTCCTAGTTTCAGGCCCCGGAGACCCATCTCCTTATGTGACACAAGGAGGTGAAATGACGCTCAATAAACTCTCGCAACCGGTGCAGCATCCCTCCGAATTGATTAAGTCTGCCACTGCAAGCGGGCCTGACATGGGAGTGGAGAAGGACACTGTCCGCGCATTAATCACCTCACGCCCGATGCATCCAAGCTCCTCGGCTAAGCTCCTGAGCAAGCTAGATGCAGCCAAGTCAATTGAAGAGATCAGGAAGATCAAACGCCTTGCGCTGAATGGT
>ADK71029
------ATGGCCACCTTTACGGATGCAGAGATCGACGAGCTATTTGAGACAAGTGGAACTGTCATTGACAACATAATTACAGCCCAGGGTAAACCAGCAGAGACTGTTGGAAGGAGTGCAATCCCACAAGGCAAGACCAAGGTGCTGAGCGCAGCATGGGAGAAGCATGGGAGCATCCAGCCACCGGCCAGTCAAGACAACCCCGATCGACAGGACAGATCTGACAAACAACCATCCACACCCGAGCAAACGACCCCGCATGACAGCCCGCCGGCCACATCCGCCGACCAGCCCCCCACCCAGGCCACAGACGAAGCCGTCGACACACAGCTCAGGACCGGAGCAAGCAACTCTCTGCTGTTGATGCTTGACAAGCTCAGCAATAAATCGTCCAATGCTAAAAAGGGCCCATGGTCGAGCCCCCAAGAGGGGAATCACCAACGTCCGACTCAACAGCAGGGGAGTCAACCCAGTCGCGGAAACAGTCAGGAAAGACCGCAG------------AACCAAGTCAAGGCCGCCCCTGGAAACCAGGGCACAGACGTGAACACAGCATATCATGGACAATGGGAGGAGTCACAACTATCAGCTGGTGCAACCCCTCATGGTCTCCGATCAAAGCAGAGCCAAAACAATACCCTTGTATCTGCGGATCATGTCCAGCCACCTGTAGACTTTGTGCAAGCGATGATGTCTATGATGGAGGCGATATCACAGAGAGTAAGTAAGGTTGACTATCAGCTAGATCTTGTCTTGAAACAGACATCCTCCATCCCTATGATGCGGTCCGAAATCCAACAGCTGAAAACATCTGTTGCAGTCATGGAAGCCAACTTGGGAATGATGAAGATTCTGGATCCCGGTTGTGCCAACATTTCATCTCTGAGTGATCTACGGGCAGTTGCCCGATCTCACCCGGTTTTAGTTTCAGGCCCTGGAGACCCCTCTCCCTATGTGACACAAGGAGGCGAAATGGCACTTAATAAACTTTCGCAACCAGTGCCACATCCATCTGAATTGATTAAACCCGCCACTGCATGCGGGCCTGATATAGGAGTGGAGAGGGACACTGTCCGTGCATTGATCATGTCACGCCCAATGCACCCGAGTTCTTCAGCCAAGCTCCTAAGCAAGTTAGATGCAGCCGGGTCGATCGAGGAAATCAGGAAAATCAAGCGCCTTGCTCTAAATGGC
>AGL09130
------ATGGCTACTTTTACAGATGCGGAGATAGATGACATATTTGAGACCAGTGGGGCTGTCATTGACAGCATAATTACGGCCCAGGGCAAATCAGCTGAGACCGTCGGAAGAAGCGCGATCCCGCAGGGCAAGACCAAAGCTCTAAGCACAGCATGGGAGAAGCACGGGAGTGTCCAGCCACACGCCAGTCAGGACGTCCCTGACCAACAAGACAGAACAGAAAAACAGCCATCCACACCTGAGCAGGCGACTCCGCACAACAACCCGCCGATCACATCCACTGAATCGCCCCCCCCTCAGGCCGCAAGCGAGACCAGCGACACACAGCTCAAAACCGGAGCAAGCAACTCCCTTCTGTCCATGCTCGACAAATTGAGCAATAAATCGTCTAATGCTAAAAAGGGCCCATGGTCGGGTCCCCAAGAAGGGCATCACCAATCTCCGGCCCAACAACACGGGAACCAGCCGAGCCATGGAAGCAACCAGGGAAGACCACAG------------CACCAGGCCAAGGCCGTCCCTGGAAACCGGGGCATAGACGAGAACACAGTATATCATGGACAACGGAAGGAGTCACAACCATCAGCTGGTGCAACCCCTCATGCGCCCCAGTCAGGGCAGAGCCAAGACAATATTCCTGTACCTGTGGATCGTGTCCAGCTACCTGCCGACTTTGCGCAGGCGATGATGTCTATGATGGAGGCATTATCACAGAAGGTAAGTAAAGTTGATCATCAGCTGGACCTAGTCTTGAAACAGACATCCTCTATTCCTATGATGCGATCTGAAATCCAACAGCTCAAGACATCTGTTGCGATCATGGAAGCTAACTTAGGCATGATGAAAATTCTGGACCCCGGTTGTGCCAACGTTTCATCCTTAAGTGATCTCCGGGCAGTAGCCCGATCCCACCCAGTCCTAGTTTCAGGCCCCGGAGACCCATCTCCTTACGTGACACAAGGGGGTGAAATGACGCTCAATAAACTCTCACAACCGGTGCAGCACCCCTCTGAGTTGATTAAGTCTGCCACTGCAAGCGGGCCTGACATGGGAGTGGAGAAGGACACTGTCCGCGCATTAATCACCTCACGCCCGATGCATCCAAGCTCCTCGGCTAAGCTCCTGAGCAAGCTAGATGCAGCCAGGTCAATTGAAGAGATCAGGAAGATCAAACGCCTTGCGCTGAATGGT
>ABH10570
------ATGGCCACTTTTACAGATGCGGAGATAGATGACATATTTGAGACCAGTGGGACTGTCATTGACAGCATAATCACGGCCCAGGGCAAATCAGCTGAGACTGTCGGAAGAAGCGCGACCCCGCAGAGCAAGACCAAAGCTCCAAGCACAGCATGGGAGAAGCACGGGAGTGTCCAGCCACACGCTAGTCAGGACGCCCCTGACCAGCAAGACAGAACAGAAAAACAGCCATCCACACCTGAGCAGGCGACTCTACACAACGACCCGCCGATCACATCCACTGAACCGCCTCCCACTCAGGCCGCAAGCGAGACCAGCGGCACACAGCTCAAGACCGGAGCAAGCAACTCCCTTCTGCCCATGCTCGACAAACTGAGCAATAAGTCGTCCAATGCTAAAAAGGGCCCACGGTCGGGTCCCCAAGAGGGGCATCACCAACCTCCGGCCCAACAACACGGGAATCAGCCGAGCTATGGAAGCAACCAGGGAAGACCGCAA------------CATCAGGCCAAGGCCGTCCCTGGAAACCGGGGCACAGACGAGAACACAGCATATCATGGACAACAGAAGGAGTCACAACCATCAGCTGGTGCAACCCCTCATGTGCCCCAGTTAGGGCAGAGCCAAGACAATACTCCTGTACCTGTGGATCGTGTCCAGCTACCTGCCGACTTTGCGCAGGCGATGATGTCTATGATGGAGGCATTATCACAGAAGGTAAGTAAAGTTGATCATCAGCTGGACCTAATCTTGAAACAGACATCCTCCATTCCTATGATGCGATCTGAAATCCAACAGCTCAAGACATCTGTTGCGATCATGGAAGCTAACTTAGGTATGATGAAAATTCTGGACCCTGGTTGTGCTAACGTCTCATCCTTAAGTGATCTCCGGGCAGTAGCCCGATCCCACCCAGTCCTAGTTTCAGGCCCCGGAGACCCATCTCCTTACGTGACACAAGGGGGTGAAATGACGCTCAATAAACTCTCACAACCGGTGCAGCACCCCTCTGAACTGATTAAGTCTGCCACTGCAAGCGGGCCTGACATGGGAGTGGAGAAGGACACTGTCCGCGCATTAATCGCCTCGCGCCCGATGCATCCAAGCTCCTCGGCTAAGCTCCTGAGCAAGCTAGATGCAGCCAGGTCAATTGAAGAGATCAGGAAGATCAAACGCCTTGCGCTGAATGGT
>AAX45431
------ATGGCCACCTTTACAGATGCGGAAATCGACGAGCTCTTTGAGACCAGTGGAACTGTCATTGACAGTATAATTACTGCCCAAGGAAAACCAGTAGAGACTGTCGGAAGGAGTGCAATCCCACAAGGCAAAACCAAGGCTTTGAGCACAGCATGGGAGAAACACAGGAGCATCCAGTCTCCAGCCAGCCAGGACACCTCCGATCGACAGGATAGACCAGACAAACCGCTGTCCACACCCGAGCAAGCGAGTCCGAACGACAGCCTGCCTGCCACATCCACCGACCAGCCTCCCACTCAGAACGCAGATGAAGCCAGCGACACACAGCTCAAGACCGGAGCAAGCAACTCTCTGTTATCGATGCTTGATAAACTCAGCAATAAGTCATCTAATGCTAAAAAGGGCCCATGGTCGAGCCCTCAGGAAGGGCACAACCAACGTCTGAATCAACAACAGGGGAGCCAACCGAGCCGCGGGAACAGTCAAGAGAGACCGCAG------------AACCAGGCCAAGGTCATCCCTGGAAACCAGGTCACAGACGCGAACACAGCATATCATGGACAATGGGAGGAGTCACAACTATCAGCTGGTGCAACCCATCATGCTCTCCGATTAGAGCAGAGCCAAGACAATACTCCTGTATCTGTGGATCATGTCCAGTTACCTGTCGACTTTGCGCAGGCGATGATGTCTATGATGGAGGCGATATCACAGAGGGTAAGTAAAGTTGACTATCAACTGGACCTTGTCTTGAAACAGACTTCTTCCATCCCCATGATGCGGTCTGAAATCCAGCAACTGAAGACGTCTGTTGCGGTCATGGAAGCCAATTTGGGCATGATGAAGATCCTAGATCCTGGTTGTGCCAATGTTTCATCTCTAAGTGATCTACGGGCAGTTGCTCGATCCCACCCGGTTTTAATTTCTGGCCCCGGAGACCCATCTCCTTATGTGACCCAAGGAGGCGAAATGGCACTCAATAAACTCTCGCAGCCGGTGCAACACCCCTCTGAATTGATCAAACCTGCCATGGCAAGCGGGCCTGATATAGGATTGGAGAAAGACACTGTCCGTGCATTGATCATGTCACGCCCTATGCACCCGAGCTCTTCAACTAAGCTCTTGAGCAAACTGGACGCAGCCGGATCGATTGAGGAAATTAGGAAAATTAAGCGCCTTGCACTGAATGGT
>AEX60731
------ATGGCCACTTTTACAGATGCGGAGATAGATGACATATTTGAGACCAGTGGGACTGTCATTGACAGCATAATTACGGCCCAGGGCAAATCAGCTGAGACCGTTGGAAGAAGCGCGATCCCGCAGGGCAAGACCAAAGCTCTAAGCACAGCATGGGAGAAGCACGGGAGTGTCCAGCCACACGCCAGTCAGGACGCCCCTGACCAACAAGACAGAACAGAAAAACAGCCATCCACACCTGAGCAGGCGACTCTACACAACAACCCGCCGATCACATCCACTGAACCGCCTCCCACTCAGGCCGCAAGCGAGACCAGCGACACACAGCTCAAGACTGGGGCAAGCAACTCCCTTCTGTCCATGCTCGACAAACTGAGCAATAAATCGTCCAATGCTAAAAAGGGCCCATGGTCGGGTTCCCAAGAAGGGCATCACCAACCTCCGGCCCAACAACACGGGAACCAGCCGAGCTATGGAAGCAACCAGGGAAGACCGCAG------------CATCAGGCCAAGGCCGTCCCTGGAAACCGGGGCACAGACGAGAACACAGCATATCATGGACAACGGAAGGAGTCACAACCATCAGCTGGTGCAACCCCTCATGCGCCCCAGTCAGGGCAGAGCCAAGACAATACTCCTGTACCTGTGGATCGTGTCCAGCTACCTGCCGACTTTGCGCAGGCGATGATGTCTATGATGGAGGCATTATCACAGAAGGTAAGTAAAGTTGATCATCAGCTGGACCTAGTCTTGAAACAGACATCCTCCATTCCTATGATGCGATCTGAAATCCAACAGCTCAAGACATCTGTTGCGATCATGGAAGCTAACTTAGGCATGATGAAAATTCTGGACCCTGGTTGTGCTAACGTTTCATCCTTAAGTGATCTCCGGGCAGTAGCCCGATCCCACCCAGTCCTAGTTTCAGGCCCCGGAGACCCATCTCCTTACGTGACACAAGGGGGTGAAATGACGCTCAATAAACTCTCACAACCGGTGCAGCACCCCTCTGAATTGATTAAGTCTGCCACTGCAAGCGGGCCTGACATGGGAGTGGAGAAGGACACTGTCCGCGCATTAATCACCTCGCGCCCGATGCATCCAAGCTCCTCGGCTAAGCTCCTGAGCAAGCTAGATGCAGCCAGGTCAATTGAAGAGATCAGGAAGATCAAACGCCTTGCGCTGAATGGT
>AFO83581
------ATGGCCACTTTCACGGATGCGGAGATAGATGACATATTTGAGACCAGTGGGACTGTCATTGACAGCATAATTACGGCCCAGGGTAAATCTGCTGAGACCGTCGGAAGGAGCGCAATCCCGCAAGGCAAGACCAAAGCCCCGAGCACAGCATGGGAGAAGCACGGGAGCGTCCAGCCACACGCCAACCAGGACACTCCTGACCAACAAGACAGAACAGAAAAACAGCCATCCACATCTGAGCAGGCGACCCCACACAACAACCCGCCGGTCACACCCACCGAACCGCCCCCCACCCAGGTCGCAAGCGAGACCAACGACACACAGCTCAAGACCGGAGCAAGCAACTCCCTTCTGTCCATGCTCGACAAGCTGAGCAATAAATCGTCCAATGCTAAAAAGGGCTCATGGTCGGGCCCCCAAGAAGGGCATCACCAACTTCCGGGCCAACAACACGGGATCCAGCCGAGCCATGGAAGCAACCAGGGAAGACCGCAG------------CACCAAGCCAAGGCCGTCCCTGGAAGCCGGGGCACAGACGAGAACACAGCATATCATGGACAATGGAAGGAGTCACAACTATCAGCTGGTGCAACCCCTCATGTGCCCCAGTCAGGGCAGAGCCAAGACAATACTCTTGTACCTGTGGATCGTGTCCAGCTACCTGCCGACTTTGTGCAGGCGATGATGTCTATGATGGAAGCATTATCACAGAAGGTAAGTAAAGTTGATCATCAGCTAGACCTAGTCTTGAAACAGACATCCTCCATTCCTATGATGCGATCTGAAATCCAACAGCTAAAAACATCTGTTGCGATCATGGAAGCCAACTTAGGTATGATGAAAATTCTGGACCCTGGTTGTGCTAACGTTTCATCCTTAAGTGATCTCCGGGCAATAGCCCGATCCCACCCAGTCCTAGTTTCAGGCCCCGGAGACCCATCTCCTTACGTGACACAAGGGGGTGAAATGACGCTCAATAAACTCTCGCAACCGGTACAGCACCCTTCTGAACTAATTAAGTCTGCCACTGCAAGCGGGCCTGACATGGGAGTGGAGAAGGATACTGTTCGTGCCTTAATCACCTCGCGCCCGATGCATCCAAGCTCCTCGGCTAAGCTCTTGATCAAGCTAGATGCTGCCAGGTCAATTGAAGAGATCAGGAAGATCAAACGCCTTGCGCTGAATGGT
>AAX45389
------ATGGCCACCTTTACAGATGCGGAGATCAACGAGCTATTTGAGACCAGTGGAACTGTCATTGACAGCATAATTACGGCCCAGGGAAAACCAGCAGAGACCGTTGGAAGGAGTGCAATTCCACAAGGCAAAAATAAGGCTTTGAGCGCAGCATGGGAGAAGCATGGGAGCATCCAGTCACCAGCCAGCCAAGACACCCCTGATCGACAGGACAGATCAGATAAACAACTGTCCACACCCGAGCAAGCGAGTCCAAATGACAGCCCCCCAGCCACATCCACTGACCAGCCTCCCACTCAGGCTGTAGATGAGGCCGGCGATACACAGCTCAAGACCGGAGCAAGCAACTCTCTGCTGTCGATGCTTGATAAACTCAGCAATAAGTCATCTAATGCTAAAAAGGGCCCAGGGTCGAGCCCTCAAAAAAGGCATCATCAACGTCTGACTCAACAACAGGGGAGTCAACAAAGCCGCGGAAACAGCCAAGAGAGACCGCAG------------AACCAGGTCAAGGCCATCCCTGGAAACCAGGTCACAGACGCGAACACAGCATATCATGGACAATGGGAGGAGTCACAACTATCAGCTGGTGCAACCCATCATGCTCTCCGATCAGAGCAGAGCCAAGACAATACTCCTGCACCTGTGGATCATGTCCAGCTACCTGTCGACTTTGTGCAGGCGATGATGTCTATGATGGAGGCGATATCACAGAGGGTAAGTAAAGTTGACTATCAGCTGGACCTTGTCTTGAAACAGACATCTTCTATCCCCATGATGCGATCTGAAATCCAGCAGCTGAAAACGTCTGTTGCGGTCATGGAAGCCAATTTGGGTATGATGAAGATCCTGGACCCTGGTTGTGCCAACGTTTCATCTCTAAGTGATCTACGGGCAGTTGCCCGATCCCACCCGGTTTTAATTTCTGGCCCCGGAGACCCATCTCCTTATGTGACCCAAGGGAGCGAAATGGCACTCAATAAACTCTCGCAACCGGTGCAACGCCCCTCTGAATTGATCAAACCCGCCACGGCAAGCGGGCCAGATATAGGAGTGGAGAAAGACACTGTCCGTGCATTGATCATGTCACGCCCTATGCATCCGAGCTCTTCAGCTAGGCTCTTGAGCAAACTGGACGCAGCCGGATCGATTGAGGAAATCAGAAAAATCAAGCGCCTTGCACTGAATGGC
>AFH08717
------ATGGCCACTTTTACAGATGCTGAGATAGAGGATATACTAGAGACCAGCGGAACCGTCATTGACAGCATAATTACGGCCCAGGGCAAATCAGCAGAGAATGTTGGGAAGGGCGCAATCCCACAAGGTAAGACCAAGGCTCCGAGCACGGCACGAGAGAAACATGGGAACATCCAGCCACCTGCTGGCCAGGACACCCCTGAACAACAAGACAGGCCAGACAAACAGCCATCCACACCTGAGCAGGCGACCCAATACGACAACCCGCCGATCGCATCCAACGAACCGCCTCCCACTCAGGCCGCAGGCGAGGCTGGCGACACACAGCTCAGGACTGGAGCAAGCAATTCTCTTCTGTCTATGCTTGACAAGCTGAGCAGTAAATCGTCTAATGCTAAAAAAGGGCCACGGTCAAACCCCCAGGAAGGCCACCATCAACCTCTGGCCCAACAACACGGGAGTCAGTCGAGCCGTGGAAACAACCAGGAGAGACCACAG------------CACCAGGCCAAAGCCGCCCCTGGAAGCCGGGGCACAGACGCGAGCACAGCATATCATGGACAATGGAAGGAGTCACAACCATCAGCTGGTGCAACCCCTCATGCGCTCCAGTCAGGGCAAAGCCAAGACAGTACTCCTGCATCTGCGGATTATGTCCAACCACCTGCCGACTTTGTGCAAGCAATGATGTCTATGATGGAGGCATTGTCACAGAAGGTAAGTAAAGTTGATTATCAGTTGGACCTAGTCTTAAAGCAGACATCCTCCATCCCCATGATGCGATCTGAAATCCAACAGCTTAAAACATCTGTAGCGATCATGGAAGCCAATTTAGGCATGATGAAGATTCTGGACCCTGGTTGTGCCAACGTTTCATCTTTGAGTGATCTACGGGCAGTCGCCCGATCCCACCCAGTTTTAATTTCGGGCCCCGGAGATCCATCCCCTTACGTGACGCAAGGGGGTGAAATGACACTCAATAAACTCTCGCAACCGGTCAAGAACCCCTCCGAGCTAATCAAATCTGCCACGACAAGCGGGTCCGACATTGGGGTGGAGAAGGACACAGTCCGTGCATTGATTGCCTCACGCCCGATGCATCCAAACTCCTCAGCCAAGCTCCTGAATAAGCTGGATGCAGCCAAGTCGATTGAAGAGATCAGAAAGATCAAGCGCCTTGCGCTGAATGGC
>AGL09196
------ATGGCTACTTTTACAGATGCGGAGATAGATGACATATTTGAGACCAGTGGGACTGTCATCGACAGCATAATTACGGCCCAGGGCAAATCAGCTGAGACTGTCGGAAGAAGCGCGATCCCGCAGGGCAAGACCAAAGCTCCAAGCACAGCACGGGAGAAGCACGGGAGTGCCCAGCCACATGCCAGTCAGGACGCCCCCGACCAACAAGACAGAACAGAAAAACAGCCATCCACACCTGAGCAGGCGACCCCACACAACAACCCGCCGATCACATCCACTGAACCGCCCCCCACTCAGGCCGCAAGTGAGACCAGCGACACACAGCTCAAAACCGGAGCAAGCAACTCCCTTCTGTCCATGCTCGACAAATTGAGCAGTAAATCGTCTAATGCTAAAAAGGGCCCATGGTCGGGTCCCCAAGAAGGGCATCACCAATCTCCGGCCCAACAACACGGGAACCAGCCGAGCTATGGAAGCAACCAGGGAAGACCACAG------------CACCAGGCCAAGGCCGTCCCTGGAAACCGGGGCATAGACGAGAACACAGCATATCATGGACAACGGAAGGAGTCACAACCATCAGCTGGTGCAACCCCTCATGCGCCCCAGTCAGGGCAGAGCCAAGACAATATTCCTGCACCTGTGGATCGTGTCCAGCTACCTGCCGACTTTGCGCAGGCGATGATGTCTATGATGGAGGCATTATCACAGAAAGTAAGTAAAGTTGATCATCAGCTGGACCTAGTCTTGAAACAGACATCCTCTATTCCTATGATGCGATCTGAAATCCAACAGCTCAAGACGTCTGTTGCGATCATGGAAGCTAACTTAGGCATGATGAAAATTCTGGACCCTGGTTGTGCCAACGTTTCATCCTTAAGTGATCTCCGGGCAGTAGCCCGATCCCACCCAGTCCTAGTTTCAGGCCCCGGAGACCCATCTCCTTACGTGACACAAGGGGGTGAAATGACGCTCAATAAACTCTCACAACCGGTGCAGCACCCTTCTGAATTGATTAAGTCTGCCACCGCAAGCGGGCCTGACATGGAAGTGGAGAAGGACACTGTCCGCGCATTAATCACCTCACGCCCGATGCATCCAAGCTCCTCGGCTAAGCTCCTGAGCAAGCTAGATGCAGCCAGGTCAATTGAAGAGATCAGGAAGATCAAACGCCTTGCGCTGAATGGT
>AAX45383
------ATGGCCACCTTTACAGATGCGGAGATCAACGAGCTATTTGAGACCAGTGGAACTGTCATTGACAGCATAATTACGGCCCAGGGAAAACCAGCAGAGACCGTTGGAAGGAGTGCAATTCCACAAGGCAAAAATAAGGCTTTGAGCGCAGCATGGGAGAAGCATGGGAGCATCCAGTCACCAGCCAGCCAAGACACCCCTGATCGACAGGACAGATCAGATAAACAACTGTCCACACCCGAGCAAGCGAGTCCAAATGACAGCCCCCCAGCCACATCCACTGACCAGCCTCCCACTCAGGCTGTAGATGAGGCCGGCGATACACAGCTCAAGACCGGAGCAAGCAACTCTCTGCTGTCGATGCTTGATAAACTCAGCAATAAGTCATCTAATGCTAAAAAGGGCCCAGGGTCGAGCCCTCAAAAAAGGCATCATCAACGTCTGACTCAACAACAGGGGAGTCAACAAAGCCGCGGAAACAGCCAAGAGAGACCGCAG------------AACCAGGTCAAGGTCATCCCTGGAAACCAGGTCACAGACGCGAACACAGCATATCATGGACAATGGGAGGAGTCACAACTATCAGCTGGTGCAACCCATCATGCTCTCCGATCAGAGCAGAGCCAAGACAATACTCCTGCACCTGTGGATCATGTCCAGCTACCTGTCGACTTTGTGCAGGCGATGATGTCTATGATGGAGGCGATATCACAGAGGGTAAGTAAAGTTGACTATCAGCTGGACCTTGTCTTGAAACAGACATCTTCTATCCCCATGATGCGATCTGAAATCCAGCAGCTGAAAACGTCTGTTGCGGTCATGGAAGCCAATTTGGGTATGATGAAGATCCTGGACCCTGGTTGTGCCAACGTTTCATCTCTAAATGATCTACGGGCAGTTGCCCGATCCCACCCCGTTTTAATTTCTGGCCCCGGAGACCCATCTCCTTATGTGACCCAAGGGAGCGAAATGGCACTCAATAAACTCTCGCAACCGGTGCAACGCCCCTATGAATTGATTAAACCCGCCACGGCAAGCGGGCCAGATATAGGAGTGGAGAAAGACACTGTCCGTGCATTGATCATGTCACGCCCTATGCATCCGAGCTCTTCAGCTAGGCTCTTGAGCAAACTGGACGCAGCCGGATCGATTGAGGAAATCAGAAAAATCAAGCGCCTTGCACTGAATGGC
>ACJ10059
------ATGGCCACCTTTACAGATGCGGAGATCGACGAGCTATTTGAGACAAGTGGAACTGTCATTGACAACATAATTACAGCCCAAGGTAAACCAGCAGAGACTGTTGGAAGGAGTGCAATCCCACATGGCAAAACCAAGGCGCTGAGCGCAGCATGGGAGAAGCATGGGAGCATCCAGCCACCGGCCAGTCAAGACACCCCTGATCGGCAGGACAGATCTGACAAACAACCATCCACACCCGAGCAAGCGACCCGGCATGACAGCCCGCCGGCCACATCCGCCGACCAGCCCGCCACCCAGGCCACAGACGAAGCCGTCGACACACAGCTCAGGACCGGAGCAAGCAACTCTCTGCTGTTGATGCTTGACAAGCTCAGCAATAAATCGTCCAATGCTAAAAAGGGCCCATGGTCGAGCCCGCAAGAGGGCAACCACCAACGTCCGACTCAACAGCAGGGAAGTCAACCCAGCCGCGGAAACAGTCAGGAAAGACCGCAG------------AACCAAGTCAAGGCCGCCCCTGGAAACCAGGGCACAGACGCGAACACAGCATATCATGGACAATGGGAGGAGTCACAACTATCAGCTGGTGCAACCCGTCATGCTCTCCGATCAAGGCAGAGCCAAGACAATACCCTTGTATCTGCGGATCATGTCCAGCCACCTGTAGACTTTGTGCAAGCGATGATGTCTATGATGGAGGCAATATCACAGAGAGTAAGTAAGGTTGACTATCAGCTAGATCTTGTCTTGAAACAGACATCCTCCATCCCTATGATGCGGTCCGAAATCCAACAGCTGAAAACATCTGTTGCAGTCATGGAAGCCAATTTGGGAATGATGAAGATTCTGGATCCCGGTTGTGCCAACGTTTCATCTCTGAGTGATCTACGGGCAGTTGCCCGATCTCACCCGGTTTTAGTTTCAGGCCCTGGAGACCCATCTCCCTATGTGACTCAAGGAGGCGAAATGGCACTTAATAAACTTTCGCAACCAGTGCCACATCCATCTGAATTGATTAAACCCGCCACTGCATGCGGGCCTGATATAGGAGTGGAAAAGGACACTGTCCGTGCATTGATCATGTCACGCCCAATGCACCCGAGTTCTTCAGCCAAGCTCCTAAGCAAGCTAGATGCAGCCGGGTCGATCGAGGAAATCAGGAAAATCAAGCGCCTTGCACTAAATGGC
>AFQ37806
------ATGGCCACGTTCACAGACGCAGAGATAGATGAGCTGTTCGAGACGAGCGGGACTGTCATTGACAGCATTATCACAGCTCAGGGCAAACCAGTGGAGACTGTAGGGCGGAGCGCCATTCCACAAGGGAAGACGAAGGCCCTCAGTCTAGCCTGGGAGAAGCATGGCAACACGAACACCCCAGTTGCCCAAGAATCAGCCGGAGAACAGGACAGCACGGGCAGAACCAGGCCAGCAACCAACCAGGCAACCCCAGAAGAGGGACCGCCATTCGTCCCGACCGCCCAGGCCGCCACACAGCCCCAAGAGGATGCAAACGAATCCCAACTCAGAACAGGGGCAAGCAGCTCATTACTCTCTATGCTCGACAAACTCAGCAACAAATCATCGAATGCTAAAAAGGGCCCACCTCAGAGTCCTCCACAGCAGCGCCCTCTACTCCAAAGGGAGCTGCAGTGGAACAAACCCAACCATGGGGCCAATCAGGGGAGGCAGCGG------------AACGGGGCCCAGGCCGCCCCTGGACCCCCGGGCACCGGCGTGAACACAGCATTTCCTGGACAATGGGAGGAGTCACAACTATCAGCTGGTGCAACCCATCATGCTCTCCGATCAGGGCAGAGCCAAGACAATACTCCTGCACCTGTGGATCATGTCCAGCTACCTGTCGACTTTGTGCAAGCGATGATGTCTATGATGGAGGCGATATCACAGAGGGTAAGTAAAGTTGACTACCAGTTGGACCTTGTCCTAAAACAGACATCCTCCATCCCCATGATGCGGTCTGAAATCCAGCAGCTGAAAACATCCGTTGCGGTCATGGAAGCCAATTTGGGCATGATGAAGATTCTGGATCCTGGTTGTGCCAATGTTTCATCTCTAAGTGATCTACGGGCAGTCGCCCGATCTCACCCAGTTTTAGTTTCTGGCCCCGGAGACCCATCTCCTTATGTGACCCAAGGAGGTGAAATGGCGCTTAATAAACTCTCGCAACCGGTGCAACATCCCTCTGAGTTGGTTAAACCTGCCATAGCAGGCGGGCCCGACATAGGAGTGGAGAGAGACACCGCCCGTGCATTGATCATGTCACGCCCTATGCATCCGAGCTCCTCAGCTAAGCTCCTGAGCAAGCTGGATGCAGCTGGATCGATTGAAGAGATCAGGAAAATCAAGCGCCTTGCACTGAATGGC
>AFQ37800
------ATGGCCACCTTCACAGATGCGGAAATCGACGAGCTATTTGAAACCAGTGGAACTGTCATAGACAGCATAATTACGGCCCAGGGGAAACCAGTAGAGACTGTTGGAAGGAGTGCAATCCCACAAGGCAAAACCAAGGCGCTGAGCGCAGCATGGGAGAAACACGGGAGCATCCAGCCACCAGCCAACCAAGACACCCCCGACCGACAAGACAAATCAGACAAACAACCGTCTGTACCTGAGCAAATGGCTCCACACGACAGCCCGCCAGCCACATCCACCGACCAGCTCCCCACCCAGGCCGCGGACGAAGCCGGCGACACACAACTCAAGACCGGAGCGAGCAACTCCCTGCTGTCCATGCTTGACAAGCTCAGCAACAAGTCGTCCAATGCTAAAAAGGGCCCCTGGCCGAGCCCCCAGGAAGGGCATCATCAACGTCCACCGCAACAGCAGGGGAGCCAACCAAGCCGCGGAAACAATCAAGAGAGACCGCAG------------AACCAGGCCAAGGCCGCCCCTGGAAACCAGGGCACAGACGCGAACACAGCATATCATGGACAATGGGAGGAGTCACAACTATCAGCTGGTGCAACCCATCATGCTCTCCGATCAGGGCAGAGCCAAGACAATACTCCTGCACCTGTGGATCATGTCCAGCTACCTGTCGACTTTGTGCAAGCGATGATGTCTATGATGGAGGCGATATCACAGAGGGTAAGTAAAGTTGACTACCAGTTGGACCTTGTCCTAAAACAGACATCCTCCATCCCCATGATGCGGTCTGAAATCCAGCAGCTGAAAACATCTGTTGCAGTCATGGAAGCCAATTTGGGCATGATGAAGATTCTGGATCCTGGTTGTGCCAATGTTTCATCTCTAAGTGATCTAAGGGCAGTCGCCCGATCCCACCCAGTTTTAGTTTCTGGCCCCGGAGACCCATCTCCTTATGTGACTCAAGGAGGTGAAATGGCGCTTAATAAACTCTCGCAACCGGTGCAACACCCCTCTGAGTTGGTTAAACTTGTCATGGCAGGCGGGCCCGACGTAGGAGTGGAGAGAGACACCGTCCGTGCATTGATCATGTCACGCCCTATGCATCCGAGCTCCTCAGCTAAGCTCCTGAGCAAGCTGGATGCAGCTGGATCGATTGAAGAGATCAGGAAAATCAAGCGCCTTGCACTGAATGGC
>AGH20658
------ATGGCCACTTTTACAGATGCAGAGATAGATGACATATTTGAGACCAGTGGGACTGTCATTGACAGCATAATCACGGCCCAGGGCAAATCTGCAGAGACTGTCGGAAGGAGCACAACCCCACAAGGCAAGACCAGAGCTCCGAGCATAGCATGGGAGAAGCACGAGAGCGCCCGGCCACACGTCAGCCAGGACAACCTCGACCAACAAGCTAGATCAGACGAACATTCACCCATACCTGAGCAGGTAACCCCACATGACAACCCGACCGCCACAACCACCGAACTGCCCCCCACCCAGGCCACAGGCGGGGCCAGCGACATACAGCTCAAGACCGGAGCAAGCAACCCTCTTCTATCCATGCTTGACAAGCTTAGCAATAAATCATCCAATGCTAAAAAGGGCCCGAATACAGGTCCCCAAGAGGGACACTACCAATCTCCGGCCCTACAACACGAGAACCGGCTGAGTCATGGAAGCAATCAGGAAAGACCGCAG------------CACCAGGCCAAGGCCGTCCCTGGAAACCGGGGCACAGACGCGAGCACAGCATATCATGGACAACGGAAGGAGTCACAACCATCAGCTGGTGCAACCCCTCATGCGCCCCGGTTAGGGCAGAGCCAAGACAATGCTCCTGCACCTGTGGATCATGTCCAGCTACCTGTCGACTTTGTGCAGGCGATGATGTCTATGATGGAGGCATTATCACAAAAGGTAAGTAAGGTCGACTATCAGCTAGACCTGGTCTTGAAACAGACATCCTCTATCCCTATGATGCGATCTGAAATCCAACAGCTTAAAACATCTGTTGCAATTATGGAAGCCAACTTAGGCATGATGAAAATTCTGGACCCTGGTTGTGCTAACATTTCATCCTTAAGCGACCTCCGTGCAGTAGCCCGATCCTACCCAGTTTTAATTTCAGGCCCCGGAGACCCATCACCTTACGTGACACAAGGGGGCGAATTGACACTCAATAAACTCTCGCAACCGGTACAACACCCTTCTGAGTTAATTAAATCTGCCACTGCATGCGGGCCTGACATGGGAGTGGAGAAGGATACTGTCCGCGCATTAATCACTTCGCGCCCGATGCATCCAAGCTCCTCAGCTAAACTCCTGAGCAAGCTGGATGCAGCCATATCGATTGAAGAGATTAGGAAGATCAAACGCCTTGCGCTTAATGGT
>AFY07430
------ATGGCCACCTTTACAGATGCAGAGATAGACGACATACTTGAGACCAGTGGAACCGTCATTGACAGCATAATCACGGCCCAGGGCAAATCAACAGAGAACTTCGGAAGGAGTGCAATACCGCAAGGTAAGACAAAAGCACCGAGCACAGCATGGGAGAAACATGGAGACATCCAACCATCCGCTAGTCAGGACTCCCTTGACCAACAGGATGGATCAGACAAACAGCCGTCCACACCCAAGCAGGCGACCTCACACAACAGCCCGCCAGCCACACCCACCGAACCGCCCCCCACTCAGGCCGCGGGCGAGGCTGGCGATGCGCAGCTCAAGACCGGAGCAAGCAACTCTCTTTTGTCCATGCTCGACAAGCTGAGCAATAAATCGTCTAATACTAAAAAGGGCCCATGGTCAAGTCCTCAAGGAGGACATCACCAACCTCTGGCCAAACAACATGGGAATCAGCCGAGCCACGGGAACCAACAGGAAAAATCTCAG------------CACCAGACCAAGGCCGCCCCTGGAAGCCGGGGCACAGACGTGAACACAGCATATCATGGACAACAGAAGGAGTCACAACTATCAGCTGGTGCAATCCCTCATGCGCTCCAGTCAGGGCAGAGCCAAGACAATACTCCTGTATCTGTGGATCATGTCCAACCACCTGTCGACTTTGTGCAGGCAATGATGTCTACGATGGAGGCGTTATTGCAGAAGGTAAATAAAGTTGACTATCAGCTAGATCTAGTCTTGAAGCAGACATCCTCCATCCCTATGATGCGAACTGAAATCCAACAGCTGAAAACATCTGTTGCGGTCATGGAAGCCAATTTAGGCATGATGAAAATTCTGGACCCTGGTTGTGCTAACATTTCATCCTTAAGCGATCTACGGGCAGTCGCTCGATCCCACCCAGTTTTAGTTTCAGGCCCCGGAGATCCGTCTCCTTACGTGACACAAGGAGGTGAATTGACACTCAATAAACTCTCGCAACCGGTACAATACCCTTCCGAGTTGATTAAATCTGCCGCGGCAAGTGGGCCTGACATGGGAGTGGAGAAAGACACTGTCCGTGCATTGATCACTTCACGCCCGATGCATCCGAGCTCCTCAGCTAAACTCCTGAGTAAGCTGGATGCAGCCGGGTCGATTGAGGAGATCAGGAAAATCAAACGCCTTGCGCTGAATGGT
>ACJ10053
------ATGGCCACCTTTACAGATGCGGAGATCGACGAGCTATTTGAGACAAGTGGAACTGTCATTGACAACATAATTACAGCCCAAGGTAAACCAGCAGAGACTGTTGGAAGGAGTGCAATCCCACATGGCAAAACCAAGGCGCTGAGCGCAGCATGGGAGAAGCATGGGAGCATCCAGCCACCGGCCAGTCAAGACACCCCTGATCGGCAGGACAGATCTGACAAACAACCATCCACACCCGAGCAAGCGACCCCGCATGACAGCCCGCCGGCCACATCCGCCGACCAGCCCCGCACCCAGGCCACAGACGAAGCCGTCGACACACAGCTCAGGACCGGAGCAAGCAACTCTCTGCTGTTGATGCTTGACAAGCTCAGCAATAAATCGTCCAATGCTAAAAAGGGCCCATGGTCGAGCCCCGAAGAGGGGAACCACCAACGTCCGACTCAACAGCAGGGAAGTCAACCCAGCCGCGGAAACAGTCAGGAAAGACCGCAG------------AACCAAGTCAAGGCCGCCCCTGGAAACCAGGGCACAGACGCGAACACAGCATATCATGGACAATGGGAGGAGTCACAACTATCAGCTGGTGCAACCCCTCATGCTCTCCGATCAAGGCAGAGCCAAGACAATACCCTTGTATCTGCGGATCATGTCCAGCCACCTGTAGACTTTGTGCAAGCGATGATGTCTATGATGGAGGCAATATCACAGAGAGTAAGTAAGGTTGACTATCAGCTAGATCTTGTCTTGAAACAGACATCCTCCATCCCTATGATGCGGTCCGAAATCCAACAGCTGAAAACATCTGTTGCAGTCATGGAAGCCAATTTGGGAATGATGAAGATTCTGGATCCCGGTTGTGCCAACGTTTCATCTCTGAGTGATCTACGGGCAGTTGCCCGATCTCACCCGGTTTTAGTTTCAGGCCCTGGAGACCCATCTCCCTATGTGACTCAAGGAGGCGAAATGGCACTTAATAAACTTTCGCAACCAGTGCCACATCCATCTGAATTGATTAAACCCGCCACTGCATGCGGGCCTGATATAGGAGTGGAAAAGGACACTGTCCGTGCATTGATCATGTCACGCCCAATGCACCCGAGTTCTTCAGCCAAGCTCCTAAGCAAGCTAGATGCAGCCGGGTCGATCGAGGAAATCAGGAAAATCAAGCGCCTTGCACTAAATGGC
>ACK57502
------ATGGCCACCTTTACAGACGCGGAGATTGACGATCTATTTGAAACCAGTGGGACTGTCATTGACAGCATAATTACGGCCCAGGGCAACCCAGCGGGGACCGTTGGAAGGAGCGCAATCCCACAAGGCAAAACCAAAGCATTGAGTGCAGCATGGGAGAAACATGAGAGCATCCAACCATCGGCCAGCCAAGACACCCCTGATAGACAAGACAGACCAGACAAACAACCGCCCACACCTAGACAGGCGACTCCACACAACAATTCGCCAGCCACATCTACTGACCAGCCTCCTACCCAGGCCGCAGACGAAGCCGGCGACACACAACTCAAGACCGGAGCAAGCAGCTCTCTTCTGTCGATGCTTGACAAGCTTAGCAATAAATCGTCCAATGCTAAAAAGGGCCCATGGTTGAGTCCCCAGGAAGGGCATCATCAACTTCCAACCCAACAGCAGGGGAGTCGACCGAGCCGCAGAAACAGTCAGGAGAGACCGCAG------------AACCAGGTCAAGGCCGCCCCTGGAGACCGGGGCACAGACGCGAACACAGCATATCATGGACAATGGGAGGAGTCACAACTATCAGCTGGTGCAATCCCTCATGCTCTCCGGTCAGGGCAGAGCCAAGACAATACTCCTGCACCTGTGGATCATGCCCAGCTACCTGTCGACTTTGTGCAGGCGATGATGTCTATGATGGAGGCGATATCACAGAGGGTAAGTAAAGTTGACCATCAGCTAGACCTTATCTTAAAACAAACATCCTCTATCCCCATGATGCGGTCTGAAATCCAACAGCTGAAAACATCCGTTGCGGTCATGGAAGCCAATTTAGGCATGATGAAAATTCTGGACCCTGGTTGTGCTAATGTTTCATCTCTAAGTGATCTACGGGCAGTCGCTCGATCCCACCCAGTTTTAGTTTCAGGCCCCGGAGACCCATCCCCTTATGTGACACAAGGGGGTGAAATGGCACTCAATAAACTTTCACAACCAGTGCAACATCTGTCTGAGTTGATTAAACCTGCCACGGTAAGCGGGCCTGATATAGGAGTGGAGAGGGACACTGTCCGTGCATTGATCACCTCACGTCCAATGCATCCGAGCTCTTCAGCTAAACTCCTGAGTAAGCTGGATGCAGCCGGGTCGATCGAAGAAATCAGAAAAATCAAGCGCCTTGCGCTGAATGGC
>ACW83048
------ATGGCCACCTTTACAGATGCAGAGATCGACGAGCTATTTGAGACAAGTGGAACTGTCATTGACAACATAATTACAGCCCAGGGTAAACCAGCAGAGACTGTTGGAAGGAGTGCAATCCCACAAGGCAAGACCAAGGTGCTGAGCGCAGCATGGGAGAAGCATGGGAGCATCCAGCCACCGGCCAGTCAAGACAACCCCGATCGACAGGACAGATCTGACAAACAACCATCCACACCCGAGCAAACGACCCCGCATGACAGCCCGCCGGCCACATCCGCCGACCAGCCCCCCACCCAGGCCACAGACGAAGCCGTCGACACACAGCTCAGGACCGGAGCAAGCAACTCTCTGCTGTTGATGCTTGACAAGCTCAGCAATAAATCGTCCAATGCTAAAAAGGGCCCATGGTCGAGCCCCCAAGAGGGGAATCACCAACGTCCGACTCAACAGCAGGGGAGTCAACCCAGTCGTGGAAACAGTCAGGAAAGACCGCAG------------AACCAAGTCAAGGCCGCCCCTGGAAACCAGGGCACAGACGTGAACACAGCATATCATGGACAATGGGAGGAGTCACAACTATCAGCTGGTGCAACCCCTCATGCTCTCCGATCAAGGCAGAGCCAAGACAATACCCTTGTATCTGCGGATCATGTCCAGCCACCTGTAGACTTTGTGCAAGCGATGATGTCTATGATGGAGGCGATATCACAGAGAGTAAGTAAGGTTGACTATCAGCTAGATCTTGTCTTGAAACAGACATCCTCCATCCCTATGATGCGGTCCGAAATCCAACAGCTGAAAACATCTGTTGCAGTCATGGAAGCCAACTTGGGAATGATGAAGATTCTGGATCCCGGTTGTGCCAACATTTCATCTCTGAGTGATCTACGGGCAGTTGCCCGATCTCACCCGGTTTTAGTTTCAGGCCCTGGAGACCCCTCTCCCTATGTGACACAAGGAGGCGAAATGGCACTTAATAAACTTTCGCAACCAGTGCCACATCCATCTGAATTGATTAAACCCGCCACTGCATGCGGGCCTGATATAGGAGTGGAAAAGGACACTGTCCGTGCATTGATCATGTCACGCCCAATGCACCCGAGTTCTTCAGCCAAGCTCCTAAGCAAGTTAGATGCAGCCGGGTCGATCGAGGAAATCAGGAAAATCAAGCGCCTTGCTCTAAATGGC
>ACW19915
------ATGGCCACTTTTACAGATGCGGAGATAGATGACATATTTGAGACCAGTGGGACTGTCATTGACAGCATAATTACGGCCCAGGGCAAATCAGCTGAGACCGTCGGAAGAAGCGCGATCCCGCAGGGCAAGACCAAAGCTCTAAGCACAGCATGGGAGAAGCACGGGAGCGTCCAGCCACACGCCAGTCAGGACGCCCCTGACCAACAAGACAGAACAGAAAAACAGCCATCCACACCTGAGCAGGCGACTCCACACAACAACCCGCCGATCACATCCACTGAACCGCCTCCCACTCAGGCCGCAAGCGAGACCAGCGACACACAGCTCAAGACCGGAGCAAGCAACTCCCTTCTGTCCATGCTCGACAAACTGAGCAATAAATCGTCCAATGCTAAGAAGGGCCCATGGTCGGGTCCCCAAGAAGGGCATCACCAACCTCCGGCCCAACAACACGGGAACCAGCCGAGCTATGGAAGCAACCAGGGAAGACCGCAG------------CATCAGGCCAAGGCCGTCCCTGGAAACCGGGGCACAGACGAGAACACAGCATATCATGGACAACGGAAGGAGTCACAACCATCAGCTGGTGCAACCCCTCATGCGCCCCAGTCAGGGCAGAGCCAAGACAATACTCCTGTACCTGTGGATCGTGTCCAGCTACCTGCCGACTTTGCGCAGGCGATGATGTCTATGATGGAGGCATTATCACAGAAGGTAAGTAAAGTTGATCATCAGCTGGACCTAGTCTTGAAACAGACATCCTCCATTCCTATGATGCGATCTGAAATCCAACAGCTCAAGACATCTGTTGCGATCATGGAAGCTAACTTAGGCATGATGAAAATTCTGGACCCTGGTTGTGCTAACGTTTCATCCTTAAGTGATCTCCGGGCAGTAGCCCGATCCCACCCAGTCCTAGTTTCAGGCCCCGGAGACCCATCTCCTTACATGACACAAGGGGGCGAAATGACGCTCAATAAACTCTCACAACCGGTGCAGCACCCCTCTGAATTGATTAAGTCTGCCACTGCAAGTGGGCCTGACATGGGAGTGGAGAAGGACACTGTCCGCGCATTAATCACCTCGCGCCCGATGCATCCAAGCTCCTCGGCTAAGCTCCTGAGCAAGCTAGATGCAGCCAGGTCAATCGAAGAGATCAGGAAGATCAAACGCCTTGCGCTGAATGGT
>AER92749
------ATGGCCACTTTTACAGATGCGGAGATTGACGATATACTTGAGACCAGTGGGACTGTCATTGACAGCATAATTACGGCTCAGGGTAAGTCAGTAGAGACCGTCGGAAGGAGCGCAACCCCACAAGGCAAGACCAAAGCCCCGAGCACAGCACGGGAGAAGCACGGGAGCGCCCAGCCGCACACCAGCCAGGACAACCCCGACCAACAGGCCGGACCAGACGGACAGCCATCCACACACGAGCAGGCGACCCCACACAACAACCCGCCGGCCATATCCACCGAATCGCCCCCCACTCAGGCCGCAGGCGAGGTCGATGACACACAGCTCAGGACCGGAGCAAGCAACTCTCTCCTGTCCATGCTCGACAAGCTGAGCAATAAGTCATCCAATGCTAAAAAGGGCTCAAGGTCAGGTCCCCAAGAAGGGCACTACCTACCTCTGGTCCAGCAACACGAGAACCAGCCGAGCCGTGGAAGCAACCAGGAAAGACCGCAG------------CACCAAGCCAAGGCCATCCCTGGAAGCCGGGCCACAGACGCGAACACAGCATATCATGGACAACGGAAGGAGTCACAACCGTCAGCTGGTGCAACCCTTCGTGCGCCCCAGTCAGGGCAGAGCCAAGACAATACTCCTGCACCTGTGGATCATGTCCAGCCACCTGTCGACTTTGTGCAGGCGATGATGTCCATGATGGAGGCATTATCACAGAAGGTGAGTAAAGTTGACTATCAGTTGGACTTAGTCTTGAAACAGACATCTTCTATCCCTATGATGCGATCTGAAATCCAACAGCTTAAAACATCTGTTGCGATCATGGAAGCCAACTTAGGCATGATGAAAATTCTGGACCCTGGTTGCGCTAACATTTCATCCTTAAGTGACCTCCGGGCAGTAGCCCGATCCCACCCAGTTTTAATTTCAGGCCCCGGAGACCCATCCCCTTATGTGACGCAAGGGGGTGAAATGACGCTCAATAAACTCTCGCAACCTGTACAGCACCCCTCAGAGCTAATTAAGTCTGCCACTGCAAGCGGGCCTGACATGGGAGTCGAGAAAGACACTGTCCGTGCACTAATCACTTCACGCCCGATGCACCCAAGCTCTTCAGCTAAGCTTCTGAGCAAACTGGATGCAGCCAGATCGATTGAAGAGATAAGGAAGATCAAACGCCTTGCGCTGAATGGC
>ACK57508
------ATGGCCACCTTTACAGACGCGGAGATTGACGATCTATTTGAAACCAGTGGGACTGTCATTGACAGCATAATTACGGCCCAGGGCAACCCAGCGGGGACCGTTGGAAGGAGCGCAATCCCACAAGGCAAAACCAAAGCATTGAGTGCAGCATGGGAGAAACATGAGAGCATCCAACCATCGGCCAGCCAAGACACCCCTGATAGACAAGACAGACCAGACAAACAACCGTTCACACCTAGACAGGCGACTCCACACAACAATTCGCCAGCCACATCTACTGACCAGCCTCCTACCCAGGCCGCAGACGAAGCCGGCGACACACAACTCAAGACCGGAGCAAGCAGCTCTCTTCTGTCGATGCTTGACAAGCTTAGCAATAAATCGTCCAATGCTAAAAAGGGCCCATGGTTGAGTCCCCAGGAAGGGCATCATCAACTTCCAACCCAACAGCAGGGGAGTCGACCGAGCCGCAGAAACAGTCAGGAGAGACCGCAG------------AACCAGGTCAAGGCCGCCCCTGGAGACCGGGGCACAGACGCGAACACAGCATATCATGGACAATGGGAGGAGTCACAACTATCAGCTGGTGCAATCCCTCATGCTCTCCGGTCAGGGCAGAGCCAAGACAATACTCCTGCACCTGTGGATCATGCCCAGCTACCTGTCGACTTTGTGCAGGCGATGATGTCTATGATGGAGGCGATATCACAGAGGGTAAGTAAAGTTGACCATCAGCTAGACCTTATCTTAAAACAAACATCCTCTATCCCCATGATGCGGTCTGAAATCCAACAGCTGAAAACATCCGTTGCGGTCATGGAAGCCAATTTAGGCATGATGAAAATTCTGGACCCTGGTTGTGCTAATGTTTCATCTCTAAGTGATCTACGGGCAGTCGCTCGATCCCACCCAGTTTTAGTTTCAGGCCCCGGAGACCCATCCCCTTATGTGACACAAGGGGGTGAAATGGCACTCAATAAACTTTCACAACCAGTGCAACATCTGTCTGAGTTGATTAAACCTGCCACGGTAAGCGGGCCTGATATAGGAGTGGAGAGGGACACTGTCCGTGCATTGATCACCTCACGTCCAATGCATCCGAGCTCTTCAGCTAAACTCCTGAGTAAGCTGGATGCAGCCGGGTCGATCGAAGAAATCAGAAAAATCAAGCGCCTTGCGCTGAATGGC
>AGL09118
------ATGGCCACTTTTACAGATGCGGAGATAGATGACATACTTGAGACCAGTGGGACTGTCATTGACAGCATAATTACGGCCCAGGGCAAACCAGCTGAGACCGTTGGAGGAAGCGCGATCCTGCAGGGCAAGACCAAAGCTCTGAGCACAGCATGGGAGAAGCACGGGAGTGTCCAGCCACACGCCAGTCAGGTCGCCCCTGACCAACAAGACGGAACAGAAAAACAGTCATCCACACCTGAGCAGACAACTCCACACAACAATCCGCCGATCACATCCACCGAACCGCCTCCCACCCAGGCCGTAAGCGAGACCAGCGACACACAGCTCAAGACTGGGGCAAGCAACTCCCTTCTGTCCATGCTCGACAAACTGAGCAACAAATCGTCCAATGCTAAAAAGGGCCCATGGTCGGGTTCCCAGGAAGGGCATCACCAACCTCCGGCCCAACAACATGGGAACCAGCCGAGCTATGGAAGCAACCACGGAAGACCGCAG------------CATCATGCCAAGGCCCTCCCTGGAAACCGGGGCACAGACGAGAACACAGCATATCATGGACAACGGAAGGAGTCACAACCATCAGCTGGTGCAACCCCTCATGCGCCCCAGTCAGGGCAGAGCCAAGACAATACTCCTGCACCTGTGGATCGTGTCCAGTTACCTGCCGACTTTGCGCAGGCGGTGATGTCTATGATGGAGGCATTATCACAGAAGGTAAGTAAAGTTGATCATCAGCTGGACCTAGTCTTGAAGCAGACATCCTCCATTCCTATGATGCGATCTGAAATCCAACAGCTCAAGACATCTGTTGCGATCATGGAAGCTAACTTAGGCATGATGAAAATTCTGGACCCTGGTTGTGCTAACGTTTCATCCTTAAGTGATCTCCGGGCAGTAGCCCGATCCCATCCAGTCCTAGTTTCAGGCCCTGGAGACCCATCTCCTTACGTGACACAAATGGGTGAAATGACACTCAATAAACTCTCACAACCGGTGCAGCACCCCTCTGAATTGATTAAGTCTGCCACTGCAAGCGGGCCTGACATGGGAGTGGAGAAGGACACTGTCCGCGCACTAATCGCCTCGCGCCCGATGCATCCAAGCTCCTCGGCTAAGCTCCTGAGCAAGCTAGATGCAGCCAGGTCAATTGAAGAGATCAGGAAGATCAAACGCCTTGCGCTGAATGGT
>AAZ76400
------ATGGCCACGTTCACGGACGCAGAGATAGACGAGCTGTTCGAGACAAGCGGAACTGTCATTGACAGCATCATCACAGCTCAGGGCAAACCAGTGGAGACTGTAGGGCGGAGCGCCATCCCACAAGGGAAGACGAAAGCCCTCAGTCTAGCCTGGGAGAAGCACGGCAACGCGAACGCCCAGGCCGTCCAAGAATCAGCTGGAGAGCAGGACCAGCCCGGGCAGAACCAGGCCAGCAACAGCAACCGGGCACCCCCGGAAGAAGGACCCCATCCGTCCCAAGCCCAGCCCGCCGCACAGCCCCAAGAGGACGCAAATGAATCCCAACTTAAGACAGGGGCAAGCAGCTCACTACTCTCCATGCTTGACAAACTCAGCAACAAGTCATCGAATGCTAAAAAGGGCCCACCTCAGAGCCATCCACAGCAGGCCCCCCACCCCCAAGGGAGCCCCACAGCGGAACAAGCCCAACGTGGGGCCAACCAGGGGAGGGCCCAGTGGGAGACGGGGCACCCGGTCGCCCTAGGCCCTGGACTCCCGGGCACCGGCGTGAACACAGCATTTCCTGGACAATGGGGGGGGTCACCACAATCAGCTGGTGCAACCCAGCATGCTCCCCGATTAGGGCAGAACCAAGACAGTACTCCTGTGTCTGTGGATCATGTCCAGCTACCTGTAGACTTTGTGCAGGCGATGATGTCTATGATGGAGGCGATCTCACAGAGGGTAAGCAAGATTGATTATCAATTGGATCTAGTTCTCAAGCAAACCTCATCTATCCCGACCATGAGATCGGAAATACAACAATTGAAGACATCGGTTGCAGTGATGGAAGCAAACCTAGGAATGATGAAGATTCTAGACCCCGGCTGTGCAAACGTGTCCTCTCTGAGCGATCTACGCGCAGTGGCTAAATCTCACCCAGTGTTGGTTGCAGGTCCAGGTGACCCGTCACCCTACGTGACGCAAGGAGGAGAGGTTGCTCTTAACAAGCTGTCGCAGCCCGTACCCCACCCATCGGACCTTATAAAGCATGCAACTTCTGGCGGCCCGGATATAGGGATTGAGAGGGACACTGTTCGTGCGCTTATTCTATCAAGACCCATGCACCCGAGCTCGTCAAGCAGATTGCTCAGCAAGCTCGACTCAGCAGGGTCAATTGAAGAGATCAGGAAGATCAAGCGCCTTGCACTGAATGGA
>ADG27329
------ATGGCCACCTTTACAGATGCGGAGATCGACGAGCTATTTGAGACAAGTGGAACTGTCATTGACAACATAATTACAGCCCAGGGTAAACCAGCAGAGACTGTTGGAAAGAGTGCAATCCCACATGGCAAAACCAAGGCGCTGAGCGCAGCATGGGAGAAGCATGGGAGCATCCAGCCACCGGCCAGTCAAGACACCCCTGATCGACAGGACAGATCTGACAAACAACCATCCACACCCGAGCAAGCGACCCCGCATGACAGCCCGCCGGCCACATCCGCCGACCAGCCCCCCGCCCAGGCCACAGACGAAGTCGTCGACACACAGCTCAGGACCGGAGCAAGCAACTCTCTGCTGTTGATGCTTGACAAGCTCAGCAATAAATCGTCCAATGCTAAAAAGGGCCCATGGTCGAGCCCCCAAGAGGGGAACCACCAACGTCCGACTCAACAGCAGGGAAGTCAACCCAGCCGCGGAAACAGCCAGGAAAGACCGCAG------------AACCAAGTCAAGGCCGCCCCTGGAAACCAGGGCACAGACGCGAACACAGCATATCATGGACAATGGGAGGAGTCACAACTATCAGCTGGTGCAACCCCTCATGCTCTCCGATCAAGGCAGAGCCAAGACAATACCCTTGTATCTGCGGATCATGTCCAGCCACCTGTAGACTTTGTGCAAGCGATGATGTCTATGATGGAGGCAATATCACAGAGAGTAAGTAAGGTTGACTATCAGCTAGATCTTGTCTTGAAACAGACATCCTCCATCCCTATGATGCGGTCCGAAATCCAACAGCTGAAAACATCTGTTGCAGTCATGGAAGCCAATTTGGGAATGATGAAGATTCTGGATCCCGGTTGTGCCAACGTTTCATCTCTGAGTGATCTACGGGCAGTTGCCCGATCTCACCCGGTTTTAGTTTCAGGCCCTGGAGACCCATCTCCCTATGTGACTCAAGGAGGCGAAATGGCACTTAATAAACTTTCGCAACCAGTGCCACATCCATCTGACTTGATTAAACCCGCCACTGCATGCGGGCCTGATATAGGAGTGGAAAAGGACACTGTCCGTGCATTGATCATGTCACGCCCAATGCACCCGAGTTCTTCAGCCAAGCTCCTAAGCAAGCTAGATGCAGCCGGGTCGATCGAGGAAATCAGGAAAATCAAGCGCCTTGCACTAAATGGC
>ACP39532
------ATGGCCACTTTTACAGATGCGGAGATAGATGACATATTTGAGACCAGTGGGACTGTCATTGACAGCATAATTACGGCCCAGGGCAAATCAGCTGAGACCGTTGGAAGAAGCGCGATCCCGCAGGGCAAGACCAAAGCTCTAAGCACAGCATGGGAGAAGCACGGGAGTGTCCAGCCACACGCCAGTCAGGACGCCCCTGACCAACAAGACAGAACAGAAGAACAGCCATCCACACCTGAGCAGGCGACTCTACACAACAACCCGCCGATCACATCCACTGAACCGCCTCCCACTCAGGCCGCAAGCGAGACCAGCGACACACAGCTCAAGACTGGGGCAAGCAACTCCCTTCTGTCCATGCTCGACAAACTGAGCAATAAATCGTCCAATGCTAAAAAGGGCCCATGGTCGGGTTCCCAAGAAGGGCATCACCAACCTCCGGCCCAACAACACGGGAACCAGCCGAGCTATGGAAGCAACCAGGGAAGACCGCAG------------CATCAGGCCAAGGCCGTCCCTGGAAACCGGGGCACAGACGAGAACACAGCATATCATGGACAACGGAAGGAGTCACAACCATCAGCTGGTGCAACCCCTCATGCGCCCCAGTCAGGGCAGAGCCAAGACAATACTCCTGTACCTGTGGATCGTGTCCAGCTACCTGCCGACTTTGCGCAGGCGATGATGTCTATGATGGAGGCATTATCACAGAAGGTAAGTAAAGTTGATCATCAGCTGGACCTAGTCTTGAAACAGACATCCTCCATTCCTATGATGCGATCTGAAATCCAACAGCTCAAGACATCTGTTGCGATCATGGAAGCTAACTTAGGCATGATGAAAATTCTGGACCCTGGTTGTGCTAACGTTTCATCCTTAAGTGATCTCCGGGCAGTAGCCCGATCCCACCCAGTCCTAGTTTCAGGCCCCGGAGACCCATCTCCTTACGTGACACAAGGGGGTGAAATGACGCTCAATAAACTCTCACAACCGGTGCAGCACCCCTCTGAATTGATTAAGTCTGCCACTGCAAGCGGGCCTGACATGGGAGTGGAGAAGGACACTGTCCGCGCATTAATCACCTCGCGCCCGATGCATCCAAGCTCCTCGGCTAAGCTCCTGAGCAAGCTAGATGCAGCCAGGTCAATTGAAGAGATCAGGAAGATCAAACGCCTTGCGCTGAATGGT
>ACT22895
------ATGGCCACCTTTACTGATGCAGAGATCGACGAGTTATTTGAGACCAGTGGAACTGTCATTGACAGCATAATCACAGCCCAGGGCAAGCCGATAGAGACTGTTGGAAGGAGTGCAATCCCGCAAGGCAAAACCAAAGCGTTGAGTGCAGCATGGGAGAAGCACGGGAGCATCCAGTCACCGGCCAGCCAAGACAATCCTGATCAACAGGACAGATCCGATAAACAACCGTCCACACCTGAGCATGCGACTCTGCATGACAGCCCGCCAACCACATCTGCAGATCAGCCTCCCACTCAGGCCGCAGACGAGGCCAGCGACACACAGCTCAAGACCGGAGCAAGCAGCTCCCTGCTATCGATGCTGGACAAGCTCAGCAATAAGTCATCCAATGCTAAAAAGGGCCCATGGTCAAGCCCCCAAGAGGGGAATCATCATCGTCCGACTCAACAGCAGGGGAATCAACCCAGTCGCGGAAACAGTCAGGAGAGACCGCAG------------AACCAGGCCAGGGCCGCCCCTGGAAACCAGGGCACAGACGTGAACATAGCATATCATGGACAACGGGAGGAGTCACAACCATCAGCTGGTGCAACCCTTCATGCTCTCCGATCAGGGCAGAGCCAAGACAATACTCCTGCACCTGTGGATCATGTCCAGCTACCTGTCGACTTTGTGCAGGCGATGATGTCTATGATGGAGGCGATATCACAGAGAGTAAGCAAAATTGACTATCAGCTAGACCTTGTCCTGAAACAGACATCATCCATCCCTATGATGCGGTCTGAAATCCAGCAGTTAAAAACATCTGTTGCGGTCATGGAAGCCAATTTGGGTATGATGAAGATTCTGGACCCCGGTTGTGCTAATGTCTCATCTCTAAGTGACCTACGAGCAGTTGCTAGATCTCATCCAGTTTTAGTTTCAGGCCCCGGTGACCCGTCTCCTTATGTGACTCAAGGAGGTGAAATGGCACTTAATAAACTTTCGCAACCAGTGCAACATCCGTCTGAATTAATTAAACCTGCCATAATAGGCGGGCCTGATATAGGAGTAGAGAAGGATACTGTCCGTGCACTGATCATGTCACGCCCGATGCATCCGAGCTCTTCGGCCAAGCTCTTGAGCAAGCTAGATGCAGCCGGGTCGATCGAAGAAATCAGAAAAATCAAGCGCCTTGCACTTAATGGC
>AGL09100
------ATGGCCACTTTTACAGATGCGGAGATAGATGACATATTTGAGACCAGTGGGACTGTCATTGACAGCATAATTACGGCCCAGGGCAAACCAGCTGAGACCGCTGGAGGAAGCGCGATCCCGCAGGGCAAGACCAAAGCTCTGAGCACAGCATGGGAGAAGCACGGGAGCGCCCAGCCACACGCCAGTCAGGTCACCCCTGACCAACAAGACAGAACAGAAAAACAGTCATCCACACCTGAGCATACGACTCCACACAACAATCCGCCGATCACATCCACCGAACCGCCTCCCACCCAGGCCGTAAGCGAGACCAGTGACACACAGCTCAAGACTGGGGCAAGCAACTCCCTTCTGTCCATGCTTGACAAACTGAGCAATAAATCGTCCAATGCTAAAAAGGGCCCATGGTCGGGTTCCCAAGAAGGGCATCACCAACTTCCGGCCCAACAACACGGGAACCAGCCGAGCTATGGAAGCAACCAGGGAAGACCGCAG------------CACCATGCCAAGGCCCTCCCTGGAAACCGGGGCACAGACGAGAACACAGCATATCATGGACAACGGAAGGAGTCACAACCATCAGCTGGTGCAACCCCTCATGCGCCCCAATCAGGGCAGAGCCAAGACAATACTCCTGCACCTGTGGATCGTGTCCAGTTACCTGCCGACTTTGCGCAGGCGATGATGTCTATGATGGAGGCATTATCACAGAAGGTAAGTAAAGTTGATCATCAGCTGGACCTAGTCTTGAAACAGACATCCTCCATTCCTATGATGCGATCTGAAATCCAACAGCTCAAGACATCCGTTGCGATCATGGAAGCTAACTTAGGCATGATGAAAATTCTGGACCCTGGTTGTGCTAACGTTTCATCCTTAAGTGATCTCCGGGCAGTAGCCCGATCCCATCCAGTCCTAGTTTCAGGCCCTGGAGACCCATCTCCTTACGTGACACAAAGGGGTGAAATGGCACTCAATAAACTCTCACAACCGGTGCAGCACCCCTCTGAATTGATTAAGTCTGCCACTGCAAGCGGGCCTGACATGGGAGTGGAGAAGGACACTGTCCGCGCACTAATCACCTCGCGCCCGATGCATCCAAGCTCCTCGGCTAAACTCCTAAGCAAGCTAGATGCAGCCAGGTCAATTGAAGAGATCAGGAAGATCAAACGCCTTGCACTGAATGGT
>AGL09106
------ATGGCTACTTTTACAGATGCGGAGATAGATGACATATTTGAGACCAGTGGGGCTGTCATTGACAGCATAATTACGGCCCAGGGCAAATCAGCCGAGACCGTCGGAAGAAGCGCGATCCCGCAGGGCAAGACCAAAGCTCTAAGCACAGCATGGGAGAAGCACGGGAGTGTCCAGCCACACGCCAGTCAGGACGCCCCTGACCAACAAGACAGAACAGAAAAACAGCCATCCACACCTGAGCAGGCGACTCCACACAACAACCCGCCGATCACATCCACTGAACCGCCCCCCACTCAGGCCGCAAGCGAGACCAGCGACACACAGCTCAAAACCGGAGCAAGCAACTCCCTTCTGTCCATGCTCGACAAATTGAGCAATAAATCGTCTAATGCTAAAAAGGGCCCATGGTCGGGTCCCCAAGAAGGGCATCACCAATCTCCGGCCCAACAACACGGGAACCAGCCGAGCCATGGAAGCAACCAGGGAAGACCACAG------------CACCAGGCCAAGGCCGTCCCTGGAAACCGGGGCATAGACGAGAACACAGCATATCATGGACAACGGAAGGAGTCACAACCATCAGCTGGTGCAACCCCTCATGCGCCCCAGTCAGGGCAGAGCCAAGACAATATTCCTGTACCTGTGGATCGTGTCCAGCTACCTGCCGACTTTGCGCAGGCGATGATGTCTATGATGGAGGCATTATCACAGAAGGTAAGTAAAGTTGATCATCAGCTGGACCTAGTCTTGAAACAGACATCCTCTATTCCTATGATGCGATCTGAAATCCAACAGCTCAAGACATCTGTTGCGATCATGGAAGCTAACTTAGGCATGATGAAAATTCTGGATCCTGGTTGTGCCAACGTTTCATCCTTAAGTGATCTCCGGGCAGTAGCCCGATCCCACCCAGTCCTAGTTTCAGGCCCCGGAGACCCATCTCCTTACGTGACACAAGGGGGTGAAATGACGCTCAATAAACTCTCACAACCGGTGCAGCACCCCTCTGAGTTGATTAAGTCTGCCACTGCAAGCGGGCCTGACATGGGAGTGGAGAAGGACACTGTCCGCGCATTAATCACCTCACGCCCGATGCATCCAAGCTCCTCGGCTAAGCTCCTGAGCAAGCTAGATGCAGCCAGGTCAGTTGAAGAGATCAGGAAGATCAAACGCCTTGCGCTGAATGGT
>AEY85013
------ATGGCCACCTTTACAGATGCGGAGATCGACGAGCTATTTGAAACCAGTGGAACTGTCATTGACAGCATAATTACGGCTCAGGGGAAACCAGTAGAGACTGTTGGAAGGAGTGCAATCCCACAAGGCAAAACCAAGGCGCTGAGCGCAGCATGGGAGAAGCACGGGGGCACCCAGCCACCAGCCAACCAAGACACCCCCGACCGACAAGACAAATCAGACAAACACCCGTCTGTACCCGAGCAAATGGCTCCACACGATGGCCCGCCGGCTACATCCACCGACCAGCTCCCCACCCAGGCTGCGGACGAAGCCGGCGACACACAACTCAAGACCGGAGCAAGCAACTCCTTGCTGTCCATGCTTGATAAGCTCAGCAATAAGTCGTCCAATGCTAAAAAGGGCCCTTGGTCGAGCCCCCAGGAGGGGCGTCATCAACGTCCGCCGCAACAGCAGGGGAGCCAACCAAGCCGCGGAAACAGTCAAGAGAGACCGCAG------------AACCAGGTCAAGGCCGCCTCTGGAAACCAGGGCACAGACGCGAACATAGCATATCATGGACAATGGGAGGAGTCACAACTATCAGCTGGTGCAACCCATCATGCTCTCCGATCAGGGCAGAGCCAAGACAATACTCCTGCACCTGTGGATCATGTCCAGCTACCTGTCGACTTTGTGCAAACGATGATGTCTATGATGGAGGCGATATCACAGAGGGTAAGTAAAGTTGACTACCAGTTGGACCTTGTCCTAAAACAGACATCTTCCATCCCCATGATGCGGTCCGAAATCCAGCAGCTGAAAACATCCGTTGCGGTCATGGAAGCCAATTTGGGCATGATGAAGATTCTGGATCCTGGTTGTGCCAACGTTTCATCTCTAAGTGATCTACGGGCAGTCGCCCGATCCCACCCTGTTTTAGTTTCTGGCCCCGGAGACCCATCTCCTTATGTGACTCAAGGAGGTGAAATGGCGCTTAATAAACTCTCGCAACCGGTGCAACATCCCTCTGAGTTGGTTAAACCTGCCATGGCAGGCGGGCCCGACATAGGAGTGGAGAGAGACACCGTCCGTGCATTGATCATGTCACGCCCTATGCATCCGAGCTCCTCAGCTAAGCTCCTAAGCAAGCTAGATGCAGCTGGATCGATTGAAGAGATCAGGAAAATCAAGCGCCTTGCACTGAATGGC
>AFV34049
------ATGGCCACCTTTACAGATGCGGAGATCGACGAGCTATTTGAGACCAGTGGAACTGTCATTGACAGCATAATTACGGCCCAGGGAAAACCAGTAGAGACTGTTGGAAGGAGTGCAATCCCACAAGGCAAAACTAAGGCTTTGAGCGCAGCATGGGAGAAGCATGGGAGCATCCAGTCACCAGCCAGCCAAGACACCCCTGATCGACAGGACAGATCAGATAAACAACTGTCCACACCCGAGCAAGCGAGTCCAAACGACAGCCCCCCAGCCACATCCACTGACCAGCCTCCCACTCAGGCTGCAGATGAGGCCGGCGATACACAGCTCAAGACCGGAGCAAGCAACTCTCTGCTGTCGATGCTTGATAAACTCAGCAATAAGTCATCTAATGCTAAAAAGGGCCCAGGGTCGAGCCCTCAAGAAAGGCATCATCAACGTCTGACTCAACAACAGGGGAGTCAACAAAGCCGCGGAAACAGCCAAGAGAGACCGCAG------------AACCAGGCCAAGGCCATCCCTGGAAACCAGGTCACAGACGCGAACACAGCATATCATGGACAATGGGAGGAGTCACAACTATCAGCTGGTGCAACCCATCATGCTCTCCGATCAGAGCAGAGCCAAGACAATACTCCTGCACCTGTGGATCATGTCCAGCTACCTGTCGACTTTGTGCAGGCGATGATGTCTATGATGGAGGCGATATCACAGAGGGTAAGTAAAGTTGACTATCAGCTGGACCTTGTCTTGAAACAGACATCTTCTATCCCCATGATGCGGTCTGAAATCCAGCAGCTGAAAACGTCTGTTGCGGTCATGGAAGCCAATTTGGGCATGATGAAGATCCTGGACCCTGGTTGTGCCAACGTTTCATCTCTAAGTGATCTACGGGCAGTTGCCCGATCCCACCCGGTTTTAATTTCTGGCCCCGGAGACCCATCTCCTTATGTGACCCAAGGGGGCGAAATGGCACTCAATAAACTTTCGCAACCGGTGCAACACCCCTCTGAATTGATTAAACCCGCCACGGCAAGCGGGCCTGATATAGGAGTGGAGAAAGACACTGTCCGTGCATTGATCATGTCACGCCCTATGCATCCGAGCTCTTCAGCTAGGCTCTTGAGCAAACTGGACGCAGCCGGATCGATTGAGGAAATCAGAAAAATCAAGCGCCTTGCACTGAATGGC
>ACJ53750
------ATGGCCACCTTCACGGATGCAGAGATCGACGATCTATTTGAAACCAGTGGAACTGTCATTGACAGCATAATTACGGCCCAAGGCAACCCAGTAGAGACTGTTGGAAGGAGCGCAATCCCACAAGGCAAAACTAAAGCATTGAGTGCAGCATGGGAGAAACATGGAAGCACCCAACCGCCGGCCGGCCAAGACACCCCTGATCGAATGGACAGATCAGACAAACAACCATCCCCACCCGAACAGGCAACCACACACAACAGCCCGCCAGCCACATCCACCGACCAGCCCCCCACCCAGGCCGCAGGCGAAGCCGGTGACACACAGCTCAAGACTGGAGCAAGCAACTCCCTCCTGTCAATGCTCGACAAGCTTAGCAATAAATCGTCCAATGCTAAAAAGGGCCCACGGTCGAGTCCCCAGGAAGGGCACCACCAACCTCCGACCCAGCAGCAAGGGAGTCAACAGAGCCGCGGAAACAGTCAGGAGAGATCGCAA------------AACCAGGTCAAGGCCGCCTCTGGAGACCAGGGCACAGACGCGAGCACAGCATATCATGGACAATGGAAGGAGTCACAACCATCAGCTGGTGCAATCCCTCATGCTCTCCGGTCAGGGCAGAGCCAAGACAATACTCCTGCATCTGTGGATCATGTCCAGCTACCTGTCGACTTTGTGCAGGCGATGATGTCTATGATGGAGGCGATATCACAGAAGGTAAATAAAGTCGACTATCAGCTAGACCTTGTCTCAAAGCAGACATCCTCCATCCCCATGATGCGATCTGAAATCCAACAGCTGAAAACATCCGTTGCGGTCATGGAAGCCAACCTGGGCATGATGAAGATTCTGGACCCTGGTTGTGCTAACGTTTCATCTTTAAGTGACCTACGGGCGGTCGCCCGCTCTCACCCAGTTTTAGTTTCAGGCCCCGGAGACCCATCTCCTTATGTGACACAAGGGGGTGAATTGATACTCAATAAACTCTCGCAACCAGTGCAACATCCTTCTGAGTTGATTAAACCTGCCACGATAAGCGGGCCTGATATAGGAGTGGAGAAGGACACTGTCCGTGCATTGATCACCTCACGCCCAATGCATCCGAGCTCTTCAGCTAAGCTCCTGAGTAAGCTGGATGCAGCCGGGTCGATAGAAGAAATTAGGAAAATCAAACGCCTTGCGCTGAATGGC
>ACJ53756
------ATGGCCACCTTCACGGATGCAGAGATCGACGATCTATTTGAAACCAGTGGAACTGTCATTGACAGCATAATTACGGCCCGAGGCAACCCAGTAGAGACTGTTGGAAGGAGCGCAATCCCACAAGGCAAAACTAAAGCATTGAGTGCAGCATGGGAGAAACATGGAAGCACCCAACCGCCGGCCGGCCAAGACACCCCTGATCGAATGGACAGATCAGACAAACAACCATCCCCACCCGAACAGGCAACCACACACAACAGCCCGCCAGCCACATCCACCGACCAGCCCCCCACCCAGGCCGCAGGCGAAGCCGGTGACACACAGCTCAAGACTGGAGCAAGCAACTCCCTCCTGTCAATGCTCGACAAGCTTAGCAATAAATCGTCCAATGCTAAAAAGGGCCCACGGTCGAGTCCCCAGGAAGGGCACCACCAACCTCCGACCCAGCAGCAAGGGAGTCAACAGAGCCGCGGAAACAGTCAGGAGAGATCGCAA------------AACCAGGTCAAGGCCGCCTCTGGAGACCAGGGCACAGACGCGAACACAGCATATCATGGACAATGGAAGGAGTCACAACCATCAGCTGGTGCAATCCCTCATGCTCTCCGGTCAGGGCAGAGCCAAGACAATACTCCTGCATCTGTGGATCATGTCCAGCTACCTGTCGACTTTGTGCAGGCGATGATGTCTATGATGGAGGCGATATCACAGAAGGTAAATAAAGTCGACTATCAGCTAGACCTTGTCTCAAAGCAGACATCCTCCATCCCCATGATGCGATCTGAAATCCAACAGCTGAAAACATCCGTTGCGGTCATGGAAGCCAACCTGGGCATGATGAAGATTCTGGACCCTGGTTGTGCTAACGTTTCATCTTTAAGTGACCTACGGGCGGTCGCCCGCTCTCACCCAGTTTTAGTTTCAGGCCCCGGAGACCCATCTCCTTATGTGACACAAGGGGGTGAATTGATACTCAATAAACTCTCGCAACCAGTGCAACATCCTTCTGAGTTGATTAAACCTGCCACGATAAGCGGGCCTGATATAGGAGTGGAGAAGGACACTGTCCGTGCATTGATCACCTCACGCCCAATGCATCCGAGCTCTTCAGCTAAGCTCCTGAGTAAGCTGGATGCAGCCGGGTCGATAGAAGAAATTAGGAAAATCAAACGCCTTGCGCTGAATGGC
>AGO50488
------ATGGCCACCTTTACAGATGCGGAAATCGACGAGCTATTTGAAACCAGTGGAACTGTCATTGACAGCATAATTACGGCCCAGGGGAAACCAGTAGAGACTGTTGGAAGGAGTGCAATCCCACAAGGCAAAACCAAGGCGCTGAGCGCAGCATGGGAGAAGCACGGGAGCATCCAGCCGCCAGCCAGCCAAGACACCCCCGACCGACCAGACAAATCAGACAAACAACCGTCTGTACCCGAGCAAATGGCTCCACACGACAGCTCGCCAGCCACATCCACTGACCAGCTCCCCACCCAGGCTGCGGACGAAGCCGGCGACACACAACTCAAGACCGGAGCGAGCAACTCCTTGCTGTCCATGCTTGATAAGCTCAGCAATAAGTCGTCCAATGCTAAAAAGGGCCCTTGGTCGAGCCCCCAGGAAGGGCATCATCAACGTCCGCCGCAACAGCAAGGGAGCCAACCAAGCCGCGGAAACAGCCAAGAGAGACCGCAG------------AACCAGGTCAAGGCCGCCCCTGGAAACCAGGGCACAGACGCGAACACAGCATATCATGGACAATGGGAGGAGTCACAACCATCAGCTGGTGCAACCCATCATGCTCTCCGATCAGGGCAGAGCCAAGACAATACTCCTGCACCTGTGGATCATGTCCAGCTACCTGTCGACTTTGTGCAAGCGATGATGTCTATGATGGAGGCGATATCACAGAGGGTAAGTAAAGTTGACTACCAGTTGGACCTTATCCTAAAACAGACATCTTCTATCCCCATGATGCGGTCTGAAATCCAGCAGCTGAAAACATCCGTTGCGGTCATGGAAGCCAATTTGGGCATGATGAAGATTCTGGATCCTGGTTGTGCCAATGTTTCATCTCTAAGTGATCTACGGGCGGTCGCCCGATCCCACCCAGTTTTAGTTTCTGGCCCCGGAGACCCATCTCCTTATGTGAATCAAGGAGGTGAAATGGCGCTTAATAAACTCTCGCAACCGGTGCAACATCCCTCTGAGTTGGTCAAACCTGCCATGGCAGGCGGGCCCGACATAGGAGTGGAGAGAGACACCGTCCGTGCATTGATCATGTCACGCCCTATGCATCCGAGCTCCTCAGCTAAGCTCCTGAGCAAGCTGGATGCAGCTGGATCGATTGAAGAGATCAGGAAAATCAAGCGCCTTGCACTGAATGGC
>AAX45395
------ATGGCCACCTTTACAGATGCGGAGATCGACGAGCTATTCGAGACCAGTGGAACTGTCATCGACAGCATAATTACGGCCCAGGGAAAACCAGTAGAGACTGTTGGAAGGAGTGCAATCCCACAAGGCAAAACTAAGGCTTTGAGCGCAGCATGGGAGAAGCATGGGAGCATCCAGTCACCAGCCAGCCAAGACACCCCTGATCGACAGGACAGATCAGATAAACAACTGTCCACACCCGAGCAAGCGAGTCCAAACGACAGCCCCCCAGCCACATCCACCGACCAGCCTCCCACTCAGGCTGCAGATGAGGCCGGCGATACACAGCTCAAGACCGGAGCAAGCAACTCTCTGCTGTCGATGCTTGATAAACTCAGCAATAAGTCATCTAATGCTAAAAAGGGCCCAGTGTCGAGCCCTCAAAAAAAGCATCATCAACGTCTGACTCAACAACAGGGGAGTCAACAAAGCCGCGGAAACAGCCAAGAGAGACCGCAG------------AGCCAGGCCAAGGCCATCCCTGGAAACCAGGTCACAGACGTGAACACAGCATATCATGGACAATGGGAGGAGTCACAACTATCAGTTGGTGCAACCCATCATGCTCTCCGATCAGAGCAGAGCCAAGACAATACTCCTGCACCTGCGGATCATGTCCAGCTACCTGTCGACTTTGTGCAGGCGATGATGTCTATGATGGAGGCAATATCACAGAGGGTAAGTAAAGTTGACTATCAGCTGGACCTTGTCTTGAAACAGACATCTTCTATCCCCATGATGCGGTCTGAAATCCAGCAGCTGAAAACGTCTGTTGCGGTCATGGAAGCCAATTTGGGTATGATGAAGATCCTGGACCCTGGTTGTGCCAACGTTTCATCTCTAAGTGATCTACGGGCAGTTGCCCGATCCCACCCGGTTTTAATTTCTGGCCCCGGAGACCCATCTCCTTATGTGACCCAAGGGGGCGAAATGGCACTCAATAAACTCTCGCAACCGGTGCAACGCCCCTCTGAATTGATTAAACCCGCCACGGCAAGCGGGCCAGATATAGGAGTGGAGAAAGACACTGTCCGTGCATTGATCATGTCACGCCCTATGCATCCGAGCTCTTCAGCTAGGCTCTTGAGCAAACTGGACGCAGCCGGATCGGTTGAGGAAATCAGAAAAATCAAGCGCCTTGCACTGAATGGC
>AGL09166
------ATGGCTACTTTTACAGATGCGGAGATAGATGACATATTGGAGACCAGCGGGACTGTTATTGACAGCATAATTACGGCCCAGGGCAAATCAGCTGAGACCGTCGGAAGAAGCGCGATCCCGCAGGGCAAGACCAAAGCTCTAAGCACAGCATGGGAGAAGCACGGGAGTGTCCAGCCACATGCCAGTCAGGACGCCCCTGACCAACAAGACAGAACAGAAAAACAGCCATCCACACCCGAGCAGGCGACTCCACACAACAACCTGCCGATCATGTCCACTGAACCGCCCCCAACTCAGGCAGCAAGCGAGACCAGCGACACACAGCTCAAAACCGGAGCAAGCAACTCCCTTCTGTCCATGCTCGACAAATTGAGCAATAAATCGTCTAATGCTAAAAAGGGCCCATGGTCGGGTCCCCAAGAAGGGCATCACCAATCTCCGGCCCAACAACACGGGGACCAGCCGAGCTATGGAAGCAACCAGGGAAGACCACAG------------CACCAGGCCAAGGCCATCCCTGGAAACCGGGGCATAGACGAGAACACAGCATATCATGGACAACGGAAGGAGTCACAACCATCAGCTGGTGCAACCCCTCATGCGCCCCAGTCAGGGCAGAGCCAAGACAATATTCCTGTACCTGTGGATCATGTCCAGCCACCTGCCGACTTTGCGCAGGCGATGATGTCTATGATGGAGGCATTATCACAGAAGGTAAGTAAAGTTGATCATCAGCTGGACCTAGTCTTGAAACAGACATCCTCTATTCCTATGATGCGATCTGAAATCCAACAGCTCAAGACATCTGTTGCGATCATGGAAGCTAACTTAGGCATGATGAAAATTCTGGACCCTGGTTGTGCCAACGTTTCATCTTTAAGTGATCTCCGGGCAGTAGCCCGATCCCACCCAGTCCTAGTTTCAGGCCCCGGAGACCCATCTCCTTACGTGACACAAGGGGGTGAAATGACGCTCAATAAACTCTCACAACCGGTGCAGCACCCTTCTGAATTGATTAAGTCTGCCACTGCAAGCGGGCCTGACATGGGAGTGGAGAAGGACACTGTCCGCGCATTAATCACCTCACGCCCGATGCATCCAAGCTCCTCGGCTAAGCTCCTGAGCAAGCTAGATGCAGCCAGGTCAATTGAAGAGATCAGGAAGATCAAACGCCTTGCGCTGAATGGT
>AFV96173
------ATGGCCACCTTTACAGATGCAGAGATCGACGAGCTATTTGAGACAAGTGGAACTGTCATTGACAACATAATTACAGCCCAGGGTAAACCAGCAGAGACTGTTGGAAGGAGTGCAATCCCACAAGGCAAGACCAAGGTGCTGAGCGCAGCATGGGAGAAGCATGGGAGCATCCAGCCACCGGCCAGTCAAGACAACCCCGATCGACAGGACAGATCTGACAAACAACCATCCACACCCGAGCAAACGACCCCGCATGACAGCCCGCCGGCCACATCCGCCGACCAGCCCCCCACCCAGGCCACAGACGAAGCCGTCGACACACAGTTCAGGACCGGAGCAAGCAACTCTCTGCTGTTGATGCTTGACAAGCTCAGCAATAAATCGTCCAATGCTAAAAAGGGCCCAAGGACGGGCCCCCAAGAAGGACACCACCAACCTCCTGCCCAACAACACGGGAATCCGCCCAGCCATGGAAGCAACCAGGAAAGACCGCAG------------CACCAGGCCAAGGCCACCTCTGGAAGCCTGGGCACAGACGCGAGCACAGCATATCATGGACAACGGAAGGGGTCACAACCATCAGCTGGTGCAACCCCTCATGTGCCCCAGTTAGGGCAGAGCCAAGACAATACTCCTGCACTTGTGGATCATGTCCAGCTACCTGTCGACTTTGTGCAGGCGATGATGTCTACGATGGAGGCATTATCACAGAAGGTAGGTAAAGTCGACTATCAGCTGGACCTAGTCCTGAAACAGACATCCTCTATCCCTATGATGCGATCTGAAATCCAACAGCTTAAAACATCTGTTGCGATCATGGAAGCCAACTTAGGCATGATGAAAATTCTGGACCCTGGTTGTGCTAACGTTTCATCCTTGAGTGATCTCCGGGCAGTAGCTCGATTCCACCCAGTTTTAATTTCGGGCCCCGGAGACCCATCCCCTTACGTGACACAAGGGGGCGAAATGGCGCTCAATAAACTCTCACAACCGGTACAGCATCCCTCGGATCTAGTTAAACCTGCCACTGCAAACGGGCCTGATATGGGGGTAGAGAAGGACACTGTCCGTGCATTAATTACCTCGCGCCCGATGCATCCAAGCTCCTCTGCTAGGCTCCTGAGCAAGCTAGATGCAGCCAGGTCAATTGAAGAGATCAGGAAGATCAAACGCCTTGCGCTGAATGGT
>AFV14972
------ATGGCAACTTTTACTGATGCTGAAATAGAGGATATATTTGAGACCAGTGGAACTGTCATTGAAAGTATAATTACGGCCCAGAGCAGACCAGCAGAGACTGTCGGGAAGAGCGCAATCCCGCAAGGTAAGACAAAGGTCCTGAGCATAGCATGGGAGAAGCACGAGAGCATCCAGCCATCTGCTGGCCAAGACACCTCCAATCAACAGGACAAACCAGACAAACAGCCATCCGCATCTGAGCAGGCGACCCCACACAATGATCCTCTAGCTGTACCTAAAGACCCGCTCCCCACCCAGGCGGCAGGTGATGCTGGTGACACACAGCTCAAGACCGGAGCAAGCAACTCTCTTTTGTCAATGCTTGACAAGCTGAGCAACAAATCATCTAATGCTAAAAAGGGGCCAAGGTCGATCCCCCAGGAGGGCCACCATCAGTCTCCGGCCCACCAACACGGGAATCAGCCGAGCCGTGGAAACAACCAGGAGGGACCGCAG------------CACCAAGCCAAAGCTGCCCCTGGAAGCCGGGGCACAGACGCGAGCACAGCATATCATGGACAATGGAAGGAGTCACAACTATCAGCTGGTGCAACCCCTCATGCGCTCCAGTCAGAGCGGAGCCAAGACAGTACTCCTGTACCTGTGGAGCATGTCCAACTACCTGTCGACTTTGTGCAGGCGATGATGTCTATGATGGAGGCGTTATCACAGAAGGTAAGTAAAATTGACTATCAGCTAGACCTAGTCTCAAAGCAGACATCCTCCATCCCTATGATGCGATCTGAAATCCAACAGCTTAAAACATCTGTTGCAATCATGGAGGCCAATTTAGGCATGATGAAAATTCTAGACCCTGGTTGCGCCAATGTCTCGTCCTTAAGTGATCTACGAGCAGTTGCTCGATCCCATCCAGTTTTAGTTTCGGGCCCCGGAGACCCATCCCTTTACGTGACACAAAGGGGTGAAATGACACTCAATAAGCTCTCGCAACCGGTACAGCACCCTTCTGAGTTAATTAAATCTGCCATGGTGAGCGGGCCCGATATGGGAGTGGAGAAGGACACTGTCCGTGCATTAATCACATCGCGCCCGATGCATCCAAGCTCCTCGGCCAAGCTCCTGAGTAAGTTGGATGCAGCCAAGTCGATCGAAGAGATCAGGAAGGTCAAGCGCCTTGCACTGAATGGT
>AGN32799
------ATGGCCACCTTTACAGACGCGGAGATTGACGATCTATTTGAAACCAGTGGGACTGTCATTGACAGCATAATTACGGCCCAGGGCAACCCAGCGGGGACCGTTGGAAGGAGCGCAATCCCACAAGGCAAAACCAAAGCATTGAGTGCAGCATGGGAGAAACATGAGAGCATCCAACCATCGGCCAGCCAAGACACCCCAGATAGACAAGACAGACCAGACAAACAACCGTTCACACCTAGACAGGCGACTCCACACAACAATTCGCCAGCCACATCTACTGACCAGCCTCCTACCCAGGCCGCAGACGAAGCCGGCGACACACAACTCAAGACCGGAGCAAGCAGCTCTCCTCTGTCGATGCTTGACAAGCTTAACAATAAATCGTCCAATGCTAAAAAGGGCCCATGGTTGAGTCCCCAGGAAGGGCATCATCAACTTCCAACCCAACAGCAGGGGAGTCGACCGAGCCGCAGAAACAGTCAGGAGAGACCGCAG------------AACCAGGTCAAGGCCGCCCCTGGAGACCGGGGCACAGACGCGAACACAGCATATCATGGACAATGGGAGGGGTCACAACTATCAGCTGGTGCAATCCCTCATGCTCTCCGGTCAGGGCAGAGCCAAGACAATACTCCTGCACCTGTGGATCATGCCCAGCTACCTGTCGACTTTGTGCAGGCGATGATGTCTATGATGGAGGCGATATCACAGAGGGTAAGTAAAGTTGACCATCAGCTAGACCTTATCTTAAAACAAACATCCTCTATCCCCATGATGCGGTCTGAAATCCAACAGCTGAAAACATCCGTTGCGGTCATGGAAGCCAATTTAGGCATGATGAAAATTCTGGACCCTGGTTGTGCTAATGTTTCATCTCTAAGTGACCTACGGGCAGTCGCTCGATCCCACCCAGTTTTAGTTTCAGGCCCCGGAGACCCATCCCCTTATGTGACACAAGGGGGTGAAATGGCACTCAATAAACTTTCACAACCAGTGCAACATCTGTCTGAGTTGATTAAACCTGCCACGGTAAGCGGGCCTGATATAGGAGTGGAGAGGGACACTGTCCGTGCATTGATCACCTCACGTCCAATGCATCCGAGCTCTTCAGCTAAACTCCTGAGTAAGCTGGATGCAGCCGGGTCGATCGAAGAGATCAGAAAAATCAAGCGCCTTGCGCTGAATGGC
>AFK25760
------ATGGCTACGTTCACGGACGCAGAGATAGACGAGTTGTTCGAGACAAGCGGGACTGTCATTGACAGCATCATCACAGCTCAGGGCAAACCAGTGGAGACTGTAGGGCGGAGCGCCATTCCACAAGGGAAGACGAAAGCCCTCAGTCTAGCCTGGGAGAAGCACGGCAACGTGAACGCCCCAGCTGCCCAAGAATCAGCTGGAGAGCAGGACCAGCCCGGGCAGAACCAGGCCAGCAGCAGCAACCGGGCACCCCCGGAAGAAGGACTCCATCCGTCCCAAGCCCAAGCCGCCGCACAGCCCCAAGAGGATGCAAATGAATCCCAACTTAAGACAGGGGCAAGCAGCTCACTACTCTCCATGCTCGACAAGCTCAGCAACAAGTCATCGAATGCTAAAAAGGGCCCACCTCAGAGCCCTCCACAGCAGGCCCCCCACCCCCAAGGGAGCCCCACAGCGGAACAAGCCCAACGTGGGGCCAATCAGGGGAGGGCTCAGTGGGAGACGGGGCACCAGGTCGCCCCAGGCCCTGGACTCCCGGGCACCGGCGTGAACACAGCATTTCCTGGACAATGGGGGGGGTCACCACAATCAGCTGGTGCAACCCAGCATGCTCCCCGATCAGGGCAGAACCAAGACAGTACTCCTGTGTCTGTGGATCATGTCCAGCTACCTGTAGACTTTGTGCAGGCGATGATGTCTATGATGGAGGCGATCTCACAGAGGGTAAGCAAGATTGATTATCAATTGGATCTAGTTCTCAAGCAAACCTCATCTATCCCGACCATGAGATCGGAAATACAACAATTGAAGACATCGGTTGCAGTGATGGAAGCAAACCTAGGAATGATGAAGATTCTAGACCCCGGCTGTGCAAACGTGTCCTCTCTGAGCGATCTACGCGCAGTGGCTAAATCTCACCCCGTGTTAGTTGCAGGTCCAGGTGACCCGTCACCCTACGTGACGCAAGGAGGAGAGATTGCTCTTAACAAGCTGTCGCAGCCAGTACCCCACCCATCGGACCTTATAAAGCATGCAACTTCTGGCGGCCCGGACATAGGGATTGAGAGGGACACTGTTCGTGCGCTTATTCTATCAAGACCTATGCACCCGAGCTCGTCAAGCAAATTGCTCAGCAAGCTCGACTCAGCAGGGTCAATTGAAGAGATCAGGAAGATCAAGCGCCTTGCACTGAATGGA
>AFX97633
------ATGGCCACTTTTACCGATGCTGAGATAGAGGATATATTTGAGACCAGTGGAACTGTCATTGACAGTATAATTACGGCCCAGGGCAGATCAGCAGAGACTGTCGGGAAGAGCGCAATCCCGCAAGGCAAGACAAAGGCCCTGAGCATAGCACGGGAGAAGCACGGGAGCATCCAGCCATCCGCCGGCCAGGACACCTCCAACCAACAAGACAAATCAGACAAACAGCCACCCGCATCCGAGCAGGTGACTCCACACAACGATCCTCTGACCGCACCCAAAGAACCGCTCCCCACTCAGGCCGCAGGTGATGCTGGCGACACACAGCTCAAGACCGGAGCAAGCAACTCTCTTTTGTCAATGCTTGACAAGCTGAGCAACAAATCGTCTAATGCTAAAAAGGGGCCAAGGTCGATCCCCCAGGAGGGCCACCATCAACCTCCGGCCCAACAACACGGGAATCAGTCGAGCCGTGGAAACAACCAGGAAGGACCGCAG------------CATCAGGCCAAAGCTGCCCCTGGAAGCCGGGGCACAGACGCGAGCACAGCATATCATGGACAATGGAAGGAGTCACAACTATCAGCTGGTGCAACCCCTCATGTGCTCCAGTCAGGGCGGAGCCAAGACAGTACTCCTGTACCTGTGGAGCATGTCCAACTACCTGTCGACTTTGTGCAGGCGATGATGTCTATGATGGAGGCGTTATCACAGAAGGTAAGTAAAATTGACTATCAGCTAGACCTAGTCTCAAAGCAGACATCCTCCATCCCTATGATGCGATCTGAAATCCAACAGCTTAAAACATCTGTTGCAATCATGGAGGCCAATTTAGGCATGATGAAAATTCTGGACCCTGGTTGTGCCAACATTTCGTCCTTAAGTGATCTACGAGCAGTCGCTCGATCCCATCCAGTTTTAGTTTCGGGCCCCGGAGATCCATCCCTTTACGTGACACAAAGGGGTGAAATGACACTCAATAAACTCTCGCAACCGGTACAGCATCCTTCTGAGTTAATTAAATCTGCCATGGTAAGCGGGCCCGATATGGGAGTGGAGAAGGACACTGTCCGTGCATTAATCACATCGCGCCCGATGCATCCAAGCTCCTCGGCTAAGCTCCTGAGTAAGTTGGACGCGGCCAAGTCGATCGAAGAGATCAGAAAGGTCAAGCGCCTTGCGCTGAATGGT
>AHF22099
------ATGGCCACCTTTACAGACGCGGAGATTGACGATCTATTTGAAACCAGTGGGACTGTCATTGACAGCATAATTACGGCCCAGGGCAACCCAGCGGGGACCGTTGGAAGGAGCGCAATCCCACAAGGCAAAACCAAAGCATTGAGTGCAGCATGGGAGAAACATGAGAGCATCCAACCATCGGCCAGCCAAGACACCCCTGATAGACAAGACAGACCAGACAAACAACCGTCCACACCTAGACAGGCGACTCCACACAACAATTCGCCAGCCACATCTACTGACCAGCCTCCTACCCAGGCCGCAGACGAAGCCAGCGACACACAACTCAAGACCGGAGCAAGCAGCTCTCTTCTGTCGATGCTTGACAAGCTTAACAATAAATCGTCCAATGCTAAAAAGGGCCCATGGTTGAGTCCCCAGGAAGGGCATCATCAACTTCCAACCCAACAGCAGGGGAGTCGACCGAGCCGCAGAAACAGTCAGGAGAGACCGCAG------------AACCAGGTCAAGGCCGCCCCTGGAGACCGGGGCACAGACGCGAACACAGCATATCATGGACAATGGGAGGAGTCACAACTATCAGCTGGTGCAATCCCTCATGCTCTCCGGTCAGGGCAGAGCCAAGACAATACTCCTGCACCTGTGGATCATGCCCAGCTACCTGTCGACTTTGTGCAGGCGATGATGTCTATGATGGAGGCGATATCACAGAGGGTAAGTAAAGTTGACCATCAGCTAGACCTTATCTTAAAACAAACATCCTCTATCCCCATGATGCGGTCTGAAATCCAACAGCTGAAAACATCCGTTGCGGTCATGGAAGCCAATTTAGGCATGATGAAAATTCTGGACCCTGGTTGTGCTAATGTTTCATCTCTAAGTGATCTACGGGCAGTCGCTCGATCCCACCCAGTTTTAGTTTCAGGCCCCGGAGACCCATCCCCTTATGTGACACAAGGGGGTGAAATGGCACTCAATAAACTTTCACAACCAGTGCAACATCTGTCTGAGTTGATTAAACCTGCCACGGTAAGCGGGCCTGATATAGGAGTGGAGAGGGACACTGTCCGTGCATTGATCACCTCACGTCCAATGCATCCGAGCTCTTCAGCTAAACTCCTGAGTAAGCTGGATGCAGCCGGGTCGATCGAAGAAATCAGAAAAATCAAGCGCCTTGCGCTGAATGGC
>AAS67157
------ATGGCTACCTTTACAGATGCGGAGATAGACGATATACTTGAGACCAGTGGAACTGTCATTGACAGCATAATCACGGCCCAGGGTAAATCAGCAGAGACTTCCGGAAGGAGCGCAATCCCGCAAGGCAAGACCAAAGCACTGAGCACAGCATGGGAGAAACATGGGAGCATCCAACCATCCGCCAGTCAGGACACCCCTGACCAACAGGATGGATCAGACAAACAGCCATCCACACCTAAGCAGGCGACCTCACACAACAGCCCGCCAGTCACACCCACCGAACCGCCCCCCACTCAGGCCGCGGGCGAGGCCGGCGACGCGCAGCTCAAGACCGGAGCAAGCAACTCTCTTTTGTCCATGCTCGACAAGCTGAGCAATAAATCGTCTAAAACTAAAAAGGGCCCATGGTCAAGTCATCAAGAAGGACATCACCAACCTCCGGCCAAACAACATGGGAATCAGCCGAGCCATGGGAACCACCAGGAAAAATCCCAG------------CACCAGGCCAAGGCCGCCCCTGGAAGCCGGGGCACAGACGTGAACACAGCATATCATGGACAACAGAAGGAGTCACAACTATCAGCTGGTGCAACCCCTCATGCGCTCCAGTCAGGGCAGAGCCAAGACAATACTCCTGTATCTGTGGATCATGTCCAGCCACCTGTCGACTTTGTGCAGGCGATGATGTCTACGATGGAGGCGTTATTGCAGAAGGTAAATAAAGTTGACTATCAGCTAGATCTAGTCTTGAAGCAGACATCCTCCATCCCTATGATGCGAACTGAAATCCAACAGCTAAAAACATCTGTTGCGGTCATGGAAGCCAATTTAGGCATGATGAAAATTCTGGACCCTGGTTGTGCTAACATTTCATCCTTAAGCGATCTACGGGCAGTCGCTCGATCCCACCCAGTTTTAGTTTCAGGCCCCGGAGATCCGTCTCCTTATGTGACACAAGGAGGTGAATTGACACTCAATAAACTCTCGCAACCGGTACAATACCCTTCCGAGTTAATTAAATCTGCCACGGCAAGCGGGCCTGACATGGGAGTGGAGAAGGACACTGTCCGTGCATTGATCACTTCACGCCCGATGCATCCGAGCTCCTCAGCTAAGCTCCTGAGTAAGCTGGATGCAGCCGGGTCGATTGAAGAGATCAGGAAGATCAAACGCCTTGCGCTGAATGGT
>AGL09184
------ATGGCCACTTTTACAGATGCGGAGATAGATGACATATTTGAGACCAGTGGGACTGTCATTGATAGCATAATTACGGCCCAGGGCAAATCAGCTGAGACCGTCGGAAGAAGCGCGATCCCGCAGGGCAAGACCAAAGGTCCAAGCACAGCATGGGAGAAACACGGGAGTGTCCAGCTACACGCCAGTCAGGACGCCCCTGACCAACAAGACAGAACAGAAAAACAGCCATCCACACCTGAGCAGGCGACTCCACACAACAACCCGCCGATCACATCCACTGAACCGCCCCCCACTCAGGCCGCAAGCGAGACCAGCGACACACAGCTCAAAACCGGAGCAAGCAACTCCCTTCTGTCCATGCTCGACAAATTGAGCAATAAATCGTCCAATGCTAAAAAGGGCCCATGGTCGGGTCCCCAAGAAGGGCATCACCAATCTCCGGCCCAACAACACGGGAACCAGCCGAGCCATGGAAGCAACCAGGGAAGACCACAG------------CACCAGGCCAAGGCCGTCCCTGGAAACCGGGGCATAGACGAGAACACAGCATATCATGGACAACGGAAGGAGTCACAACCATCAGCTGGTGCAACCCCTCATGCGCCCCAGTCAGGGCAGAGCCAAGACAATATTCCTGTACCTGTGGATCGTGTCCAGCTACCTGCCGACTTTGCGCAGGCGATGATGTCTATGATGGAGGCATTATCTCAGAAGGTAAGTAAAGTTGATCATCAGCTGGACCTAGTCTTGAAACAGACATCCTCTATTCCTATGATGCGATCTGAAATCCAACAGCTCAAGACATCTGTTGCGATTATGGAAGCTAACTTAGGCATGATGAAAATTCTGGACCCTGGTTGTGCCAACGTTTCATCCTTAAGTGATCTCCGGGCAGTAGCCCGATCCCACCCAGTCCTAGTTTCAGGCCCCGGAGACCCATCTCCTTACGTGACACAAGAAGGTGAAATGACGCTCAATAAACTCTCACAACCAGTGCAGCACCCTTCTGAATTGATTAAGTCTGCCACCGCAAGCGGGCCCGACATTGGAGTGGAGAAGGACACTGTCCGCGCATTAATCACCTCACGCCCGATGCATCCAAGCTCCTCGGCTAAGCTCCTGAGCAAGCTAGATGCAGCCAAGTCAATTGAGGAGATCAGGAAGATCAAACGCCTTGCGCTGAATGGT
>AAU89277
------ATGGCCACCTTTACAGATGCGGAGATCGACGATATATTTGAGACCAGCGGAACTGTCATTGACAGCATAATTACGGCCCAGGGTAAATCAGCAGAGACTGTCGGGAGGAGCGCAATCCCACAAGGCAAGACCAAAGCGTTAAGCGCAGCATGGGAGAAGCATGGGAGCATCCAACCACCGGCCAGCCAGGATAACCTTGACCAACAGGATAGATCAGACAAACAGCCATCCACACCTGAACAGGCGACTCCACATAACAGCCCGCCGGCCACATCTACCGACCAGCCCCCCACCCAGGCCGCAGGCGAGGCCGGCGACACACAGCTCAAGACCGGAGCAAGCAACTCACTTTTGTCGATGCTCGACAAGCTTAGCAATAAATCGTCTAATGCTAAAAAGGGCCCATGGTCGAGTCCCCAGGAAGGGCATCATCAACCTCCGCCCCAACAGCAGGGGAGTCAACCGAGCCGCGGGAACAATCAGGAAAGACCGCAA------------AACCAGGCCAAGGCCGCCCCTGGAGACCGGGGCACAGACGCGAGCACAGCATATCCTGGACAATGGAAGGAGTCACAACTATCAGCTGGTGTAACCCCTCATGCGCCCCGGTCAGGGCAGAGCCAAGACAATACTCCTGCACTTGTGGATCATGTCCAGCTACCTGTCGACTTTGTGCAGGCGATGATGTCTATGATGGAGGCGTTATCACAGAGGGTAAGTAAAGTTGACTATCAGTTAGACCTAGTTTTAAAACAGACATCCTCCATCCCCATGATGCGGTCCGAAATCCAGCAGCTAAAAACATCCGTTGCGGTCATGGAAGCCAATTTGGGCATGATGAAAATTCTGGACCCTGGTTGTGCTAACGTTTCTTCTCTAAGTGATCTACGGGCAGTTGCCCGATCCCATCCAGTTTTAATTTCAGGTCCCGGAGATCCATCTCCTTATGTGACGCAAGGGGGTGAAATGGCACTCAATAAACTTTCACAACCAGTGCTACATCCTTCTGAGTTAATTAAACCTGCCACGGCAAGCGGGCCTGACATGGGAGTAGAGAAGGACACTGTCCGTGCATTGATCACCTCACGTCCGATGCATCCGAGCTCCTCAGCTAAGCTCCTGAGTAAGCTGGATGCAGCCGGGTCGATTGAAGAGATCAGGAAAATCAAGCGCCTTGCGCTGAATGGC
>AHF22093
------ATGGCCACCTTTACAGACGCGGAGATTGACGATCTATTTGAAACCAGTGGGACTGTCATTGACAGCATAATTACGGCCCAGGGCAACCCAGCGGGGACCGTTGGAAGGAGCGCAATCCCACAAGGCAAAACCAAAGCATTGAGTGCAGCATGGGAGAAACATGAGAGCATCCAACCATCGGCCAGCCAAGACACCCCTGATAGACAAGACAGACCAGACAAACAACCGTTCACACCTAGACAGGCGACTCCACACAACAATTCGCCAGCCACATCTACTGACCAGCCTCCTACCCAGGCCGCAGACGAAGCCGGCGACACACAACTCAAGACCGGAGCAAGCAGCTCTCTTCTGTCGATGCTTGACAAGCTTAACAATAAATCGTCCAATGCTAAAAAGGGCCCATGGTTGAGTCCCCAGGAAGGGCATCATCAACTTCCAACCCAACAGCAGGGGAGTCGACCGAGCCGCAGAAACAGTCAGGAGAGACCGCAG------------AACCAGGTCAAGGCCGCCCCTGGAGACCGGGGCACAGACGCGAACACAGCATATCATGGACAATGGGAGGAGTCACAACTATCAGCTGGTGCAATCCCTCATGCTCTCCGGTCAGGGCAGAGCCAAGACAATACTCCTGCACCTGTGGATCATGCCCAGCTACCTGTCGACTTTGTGCAGGCGATGATGTCTATGATGGAGGCGATATCACAGAGGGTAAGTAAAGTTGACCATCAGCTAGACCTTATCTTAAAACAAACATCCTCTATCCCCATGATGCGGTCTGAAATCCAACAGCTGAAAACATCCGTTGCGGTCATGGAAGCCAATTTAGGCATGATGAAAATTCTGGACCCTGGTTGTGCTAATGTTTCATCTCTAAGTGATCTACGGGCAGTCGCTCGATCCCACCCAGTTTTAGTTTCAGGCCCCGGAGACCCATCCCCTTATGTGACACAAGGGGGTGAAATGGCACTCAATAAACTTTCACAACCAGTGCAACATCTGTCTGAGTTGATTAAACCTGCCACGGTAAGCGGGCCTGATATAGGAGTGGAGAGGGACACTGTCCGTGCATTGATCACCTCACGTCCAATGCATCCGAGCTCTTCAGCTAAACTCCTGAGTAAGCTGGATGCAGCCGGGTCGATCGAAGAAATCAGAAAAATCAAGCGCCTTGCGCTGAATGGC
>ACJ10041
------ATGGCCACCTTTACAGATGCGGAGATCGACGAGCTATTTGAGACAAGTGGAACTGTCATTGACAACATAATTACAGCCCAAGGTAAACCAGCAGAGACTGTTGGAAGGAGTGCAATCCCACATGGCAAAACCAAGGCGCTGAGCGCAGCATGGGAGAAGCATGGGAGCATCCAGCCACCGGCCAGTCAAGACACCCCTGATCGGCAGGACAGATCTGACAAACAACCATCCACACCCGAGCAAGCGACCCGGCATGACAGCCCGCCGGCCACATCCGCCGACCAGCCCGCCACCCAGGCCACAGACGAAGCCGTCGACACACAGCTCAGGACCGGAGCAAGCAACTCTCTGCTGTTGATGCTTGACAAGCTCAGCAATAAATCGTCCAATGCTAAAAAGGGCCCATGGTCGAGCCCGCAAGAGGGGAACCACCAACGTCCGACTCAACAGCAGGGAAGTCAACCCAGCCGCGGAAACAGTCAGGAAAGACCGCAG------------AACCAAGTCAAGGCCGCCCCTGGAAACCAGGGCACAGACGCGAACACAGCATATCATGGACAATGGGAGGAGTCACAACTATCAGCTGGTGCAACCCGTCATGCTCTCCGATCAAGGCAGAGCCAAGACAATACCCTTGTATCTGCGGATCATGTCCAGCCACCTGTAGACTTTGTGCAAGCGATGATGTCTATGATGGAGGCAATATCACAGAGAGTAAGTAAGGTTGACTATCAGCTAGATCTTGTCTTGAAACAGACATCCTCCATCCCTATGATGCGGTCCGAAATCCAACAGCTGAAAACATCTGTTGCAGTCATGGAAGCCAATTTGGGAATGATGAAGATTCTGGATCCCGGTTGTGCCAACGTTTCATCTCTGAGTGATCTACGGGCAGTTGCCCGATCTCACCCGGTTTTAGTTTCAGGCCCTGGAGACCCATCTCCCTATGTGACTCAAGGAGGCGAAATGGCACTTAATAAACTTTCGCAACCAGTGCCACATCCATCTGAATTGATTAAACCCGCCACTGCATGCGGGCCTGATATAGGAGTGGAAAAGGACACTGTCCGTGCATTGATCATGTCACGCCCAATGCACCCGAGTTCTTCAGCCAAGCTCCTAAGCAAGCTAGATGCAGCCGGGTCGATCGAGGAAATCAGGAAAATCAAGCGCCTTGCACTAAATGGC
>ACK57514
------ATGGCCACCTTTACAGACGCGGAGATTGACGATCTATTTGAAACCAGTGGGACTGTCATTGACAGCATAATTACGGCCCAGGGCAACCCAGCGGGGACCGTTGGAAGGAGCGCAATCCCACAAGGCAAAACCAAAGCATTGAGTGCAGCATGGGAGAAACATGAGAGCATCCAACCATCGGCCAGCCAAGACACCCCTGATAGACAAGACAGACCAGACAAACAACCGTCCACACCTAGACAGGCGACTCCACACAACAATTCGCCAGCCACATCTACTGACCAGCCTCCTACCCAGGCCGCAGACGAAGCCGGCGACACACAACTCAAGACCGGAGCAAGCAGCTCTCTTCTGTCGATGCTTGACAAGCTTAGCAATAAATCGTCCAATGCTAAAAAGGGCCCATGGTTGAGTCCCCAGGAAGGGCATCATCAACTTCCAACCCAACAGCAGGGGAGTCGACCGAGCCGCAGAAACAGTCAGGAGAGACCGCAG------------AACCAGGTCAAGGCCGCCCCTGGAGACCGGGGCACAGACGCGAACACAGCATATCATGGACAATGGGAGGAGTCACAACTATCAGCTGGTGCAATCCCTCATGCTCTCCGGTCAGGGCAGAGCCAAGACAATACTCCTGCACCTGTGGATCATGCCCAGCTACCTGTCGACTTTGTGCAGGCGATGATGTCTATGATGGAGGCGATATCACAGAGGGTAAGTAAAGTTGACCATCAGCTAGACCTTATCTTAAAACAAACATCCTCTATCCCCATGATGCGGTCTGAAATCCAACAGCTGAAAACATCCGTTGCGGTCATGGAAGCCAATTTAGGCATGATGAAAATTCTGGACCCTGGTTGTGCTAATGTTTCATCTCTAAGTGATCTACGGGCAGTCGCTCGATCCCACCCAGTTTTAGTTTCAGGCCCCGGAGACCCATCCCCTTATGTGACACAAGGGGGTGAAATGGCACTCAATAAACTTTCACAACCAGTGCAACATCTGTCTGAGTTGATTAAACCTGCCACGGTAAGCGGGCCTGATATAGGAGTGGAGAGGGACACTGTCCGTGCATTGATCACCTCACGTCCAATGCATCCGAGCTCTTCAGCTAAACTCCTGAGTAAGCTGGATGCAGCCGGGTCGATCGAAGAAATCAGAAAAATCAAGCGCCTTGCGCTGAATGGC
>ACJ10047
------ATGGCCACCTTTACAGATGCGGAGATCGACGAGCTATTTGAGACAAGTGGAACTGTCATTGACAACATAATTACAGCCCAAGGTAAACCAGCAGAGACTGTTGGAAGGAGTGCAATCCCACATGGCAAAACCAAGGCGCTGAGCGCAGCATGGGAGAAGCATGGGAGCATCCAGCCACCGGCCAGTCAAGACACCCCTGATCGGCAGGACAGATCTGACAAACAACCATCCACACCCGAGCAAGCGACCCCGCATGACAGCCCGCCGGCCACATCCGCCGACCAGCCCCCCACCCAGGCCACAGACGAAGCCGTCGACACACAGCTCAGGACCGGAGCAAGCAACTCTCTGCTGTTGATGCTTGACAAGCTCAGCAATAAATCGTCCAATGCTAAAAAGGGCCCATGGTCGAGCCCCCAAGAGGGCAACCACCAACGTCCGACTCAACAGCAGGGAAGTCAACCCAGCCGCGGAAACAGTCAGGAAAGACCGCAG------------AACCAAGTCAAGGCCGCCCCTGGAAACCAGGGCACAGACGCGAACACAGCATATCATGGACAATGGGAGGAGTCACAACTATCAGCTGGTGCAACCCCTCATGCTCTCCGATCAAGGCAGAGCCAAGACAATACCCTTGTATCTGCGGATCATGTCCAGCCACCTGTAGACTTTGTGCAAGCGATGATGTCTATGATGGAGGCAATATCACAGAGAGTAAGTAAGGTTGACTATCAGCTAGATCTTGTCTTGAAACAGACATCCTCCATCCCTATGATGCGGTCCGAAATCCAACAGCTGAAAACATCTGTTGCAGTCATGGAAGCCAATTTGGGAATGATGAAGATTCTGGATCCCGGTTGTGCCAACGTTTCATCTCTGAGTGATCTACGGGCAGTTGCCCGATCTCACCCGGTTTTAGTTTCAGGCCCTGGAGACCCATCTCCCTATGTGACTCAAGGAGGCGAAATGGCACTTAATAAACTTTCGCAACCAGTGCCACATCCATCTGAATTGATTAAACCCGCCACTGCATGCGGGCCTGATATAGGAGTGGAAAAGGACACTGTCCGTGCATTGATCATGTCACGCCCAATGCACCCGAGTTCTTCAGCCAAGCTCCTAAGCAAGCTAGATGCAGCCGGGTCGATCGAGGAAATCAGGAAAATCAAGCGCCTTGCACTAAATGGC
>ACR14849
------ATGGCCACCTTTACAGATGCTGAGATAGATGATATATTTGAGACCAGTGGAACTGTCATTGACAGCATAATCACGGCCCAGGGCAAACCAGCAGAGACTGTCGGGAGAAGCGCAATCCCACAAGGCAAGACCAAAGCTCTGAGCATAGCGTGGGAGAAGCATGGGAACATCCAGCCATCCGCTGGCCAGGACACCTCTGACCAACAGGATAGACCGGACAAACAGCCTTCCACACCTGAGCAGGCGACCCCACACAACAACCCGCCGGCCACATCCAATGAACCGCTTCCCACTCAGACCGCAGGCGAGGCCGGCGACGCGCAGCTCAGGACCGGAGCAAGCAACTCTCTTTTGTCCATGCTTGACAAGCTGAGCAATAAGTCGTCTAATGCTAAAAAGGGCCCACGGTCGAGCCCCCAGGAGGGCCATCATCAACCTCCGGCCCAACAACATGGGAATCAGCTGGGCCGTGGAAACAACCAGGAAAGACCGCAG------------CCCCAGGCCAAAGCCGCCCTTGGAAGCCGGGGCACAGACGCGAGCACAGCATATCATGGACAATGGAAGGAGTCACAACCATCAGCTGGTGCAACCCCTCATGTGCTCCAGTCAGGGCAGAGCCAAGACAGTACTCCTGTACCTGTGGATCATGTCCAACTACCTGTCGACTTTGTGCAGGCAATGATGTCTATGATGGAGGCATTATCACAGAAGGTAAGTAAAGTTGACTATCAGCTAGACTTAGTCTCAAAGCAGACATCCTCTATCCCTATGATGCGATCTGAAATCCAACAGCTTAAAACATCTGTTGCGATCATGGAAGCCAATTTAGGCATGATGAAAATTCTGGACCCTGGTTGTGCTAACGTTTCATCCTTAAGTGATCTACGAGCAGTCGCCCGATCCCACCCAGTTTTAGTTTCAGGCCCTGGAGATCCATCCCCTTACGTGACACAAGGGGGTGAAATGACACTCAATAAACTCTCGCAACCGGTACAGCACCCTTCTGAGTTAATTAAATCTGCCACAGCAAGCGGACCTGATATGGAAGTGGAGAAGGACACTGTCCGTGCATTAATCACCTCGCGCCCGATGCATCCAAGCTCCTCAACTAAGCTCCTGAGTAAGCTGGACGCAGCCAGGTCGATTGAAGAGATCAGAAAGATCAAGCGCCTTGCGCTGAATGGT
>AFV46453
------ATGGCCACTTTTACTGATGCGGAGATAGATGACATATTTGAGACCAGTGGGACTGTCATTGACAGCATAATTACGGCCCAGGACAAATCAGCTGAGACCGTTGGAAGAAGCGCGATCCCGCAGGGCAAGACCAAAGCTCTAAGCACAGCATGGGAGAAGCACGGGAGTGTCCAGCCACACGCCAGTCAGGACGCCCCTGACCAACAAGACAGAACAGAAAAACAGCCATCCACACCTGAGCAGGCGACTCCACACAACAACCCGCCGATCACATCCATCGAACCGCCTCCCACTCAGGCCGCAAGCGAGACCAGCGACACACAGCTCAAGACTGGGGCAAGCAACTCCCTTCTGTCCATGCTCGACAAACTGAGCAATAAATCGTCCAATGCTAAAAAGGGCCCATGGTCGGGTTCCCAAGAAGGGCATCACCAACCTCCGGCCCAACAACACGGGAACCAGCCGAGCTATGGAAGCAACCAGGGAAGACCGCAG------------CATCAGGCCAAGGCCGTCCCTGGAAACCGGGGCACAGACGAGAACACAGCATATCATGGACAACGGAAGGAGTCACAACCATCAGCTGGTGCAACCCCTCATGCGCCCCAGTCAGGGCAGAGCCAAGACAATACTCCTGCACCTGCGGATCGTGTCCAGCTACCTGCCGACTTTGCGCAGGCGATGATGTCTATGATGGAGGCATTATCACAGAAGGTAAGTAAAGTTGATCATCAGCTGGACCTAGTCTTGAAACAGACATCCTCCATTCCTATGATGCGATCTGAAATCCAACAGCTCAAGACATCTGTTGCGATCATGGAAGCTAACTTAGGCATGATGAAAATTCTGGACCCTGGTTGTGCTAACGTTTCATCCTTAAGTGATCTCCGGGCAGTAGCCCGATCCCATCCAGTCCTAGTTTCAGGCCCTGGAGACCCATCTCCTTACGTGACACAAGGGGGTGAAATGACGCTCAATAAACTCTCACAACCGGTGCAGCACCCCTCTGAATTGATTAAGTCTGCCACTGCAAGCGGGCCTGACATGGGAGTGGAGAAGGACACTGTCCGCGCATTAATCACCTCGCGCCCGATGCATCCAAGCTCCTCGGCTAAGCTCCTGAGCAAGCTAGATGCAGCCAGGTCAATTGAAGAGATCAGGAAGATCAAACGCCTTGCGCTGAATGGT
>ABF18950
------ATGGCCACCTTTACAGATGCGGAGATAGATGACATATTTGAGACCAGTGGGACTGTCATTGACAGCATAATTACGGCCCAGGGCAAATCAGTTGAGACCGTCGGAAGAAGCGCGATCCCGCAGGGCAAGACCAAAGCTCTAAGCATAGCATGGGAGAAGCACGGGAGTGTCCAGCCACACGCCAGTCAGGACGCCCCTGACCAACAAGACAGAACAGAAAAACAGCCATCCACACCTGAGCAGGCGACTCCACACAACAACCCGCCGATCACATCCACTGAACCGCCTCCCACTCAGGCCCCAAGCGAGACCAGTGACACACAGCTCAAGACCGGAGCAAGCAACTCCCTTCTGTCCATGCTCGACAAATTGAGCAATAAATCGTCTAATGCTAAAAAGGGCCCATGGTCGGGTCCCCAAGAAGGGCATCACCAACCTCCGGCCCAACAACACGGGAACCAACCGAGCTATGGAAGCAGCCAGGGAAGACCGCAG------------CACCAGGCCAAGGCCGTCCCTGGAAACCGGGGCATAGACGAGAACACAGCATATCATGGACAATGGAAGGAGTCACAACCATCAGCTGGTGCAACCCCTCATGCGCCCCAGTCAGGGCAGAGCCAAGACAATACTCCTGTACCTGTGGATCGTGTCCAGCTACCTGCCGACTTTGCGCAGGCGATGATGTCTATGATGGAGGCATTATCACAGAAGGTAAGTAAAGTTGATCATCAGCTGGACCTAGTCTTGAAACAGACATCCTCTATTCCTATGATGCGATCTGAAATCCAACAGCTCAAGACATCTGTTGCGATCATGGAAGCTAACTTAGGCATGATGAAAATTCTGGACCCTGGTTGTGCCAACGTTTCATCCTTAAGTGATCTCCGGGCAGTAGCCCGATCCCACCCAGTCCTAGTTTCAGGCCCCGGAGACCCATCTCCTTACGTGACACAAGGGGGTGAAATGACGCTCAATAAACTCTCACAACCGGTGCAGCACCCCTCTGAATTGATTAAGCCTGCCACTGCAAGCGGGCCTGACATGGGAGTGGAGAAGGACACTGTCCGCGCATTAATCACCTCACGCCCGATGCATCCAAGCTCCTCGGCTAAGCTCCTGAGCGAGCTAGATGCAGCCAGGTCAATTGAAGAGATCAGGAAGATCAAACGCCTTGCGCTGAATGGT
>ABX57748
------ATGGCCACTTTTACAGATGCGGAGATAGATGACATATTTGAGACCAGTGGGACTGTCATTGACAGCATAATTACGGCCCAGGGCAAATCAGCTGAGACCGTCGGAAGAAGCGCGATCCCGCAGGGCAAGACCAAAGCTCTAAGCACAGCATGGGAGAAGCACGGGAGTGTCCAGCCACACGCCAGTCAGGATACCCCTGACCAACAAGACAGAACAGAAAAACAGCCATCCACACCTGAGCAGGCAACTCTACACAACAACCCGCCGATCACATCCACTGAACTGCCTCCCACTCAGGCCGCAAGCGAGACCAGCGACACACAGCTCAAGACCGGAGCAAGCAACTCCCTTCTGTCCATGCTCGACAAACTGAGCAATAAATCGTCCAATGCTAAAAAGGGCCCATTGTCGAGTCCCCAAGAAGGGCATCACCAACCTCCGGCCCAACAACACGGGAACCAGCCGAGCTATGGAAGCGACCAGGGAAGACCGCAG------------CACCAGGCCAAGGCCGTCCCTGGAAACCGGGGCACAGACGAGAACACAGCATATCATGGACAACGGAAGGAGTTACAACCATCAGCTGGTGCAACCCCTCATGCGCCCCAGTCAGGGCAGAGCCAAGACAATACTCCTGTACCTGTGGATCGTGTCCAGCTACCTGCCGACTTTGCGCAGGCGATGATGTCTATGATGGAGGCATTATCACAGAAGGTAAGTAAATTTGATCATCAGCTGGACCTAGTCTTGAAACAGACATCCTCCATTCCTATGATGCGATCTGAAATCCAACAGCTCAAGACATCTGTTGCGATCATGGAAGCCAACTTAGGCATGATGAAAATTCTGGACCCTGGTTGTGCTAACATTTCATCCTTAAGTGATCTCCGGGCAGTAGCCCGATCCCACCCAGTCCTAGTTTCAGGCCCTGGAGACCCATCTCCTTACGTGACACAAAGGGGTGAAATGACGCTCAATAAACTCTCACAACCGGTGCAGCACCCCTCTGAATTGATTAAGTCTGCCACTGCAAGCGGGCCTGACATGGGAGTGGAGAGGGACACTGTCCGCGCACTAATCACCTCGCGCCCGATGCATCCAAGCTCCTCGGCTAAGCTCCTGAGCAAGCTAGATGCAGCCAGGTCAATTGAAGAGATCAGGAAGATCAAACGCCTTGCGCTGAATGGT
>ACR49219
------ATGGCCACCTTTACAGATGCTGAGATCGACGATATACTCGAGACCAGCGGAACTGTCATTGACAGCATAATTACGGCCCAGGGCAAATCGGCAGAGACTGTCGGAAGGAGTGCAATCCCGCAAGGCAAGACCAAAGCGTTAAGCGCAGCATGGGAGAAGCATGGGAGCATCCAACCACCGGCCAGCCAAGATACCCTTGACCAACAGGATAGATCAGACAAGCAGCCATCCACACCTGAACAGGCGACTCCACATAACAGTTCGCCAGCCACATCCACCGACCAGCCCCTCACCCAGGCTGCAGGCGAGATCGGCGACGCACAGCTTAAAACCGGAGCAAGCAACTCCCTTTTGTCGATGCTTGACAAACTTAGCAATAAGTCGTCTAATGCTAAAAAGGGCCCATGGTCGAATCCCCAAGAAGGGCATCTTCAACCACCGGTCCAACAGCAAGGGAGCCAATCGAGCCGCGGGAACAATCAGGAAAGACCGCAG------------AACCCGGCCAAGGCCGCCCCTGGAGACCGGGGCACAGACGCGAACACAGCATATCCTGGACAATGGAAGGAGTCACAACTATCAGCTGGTGTAAACCCCCATGCGCTCCGGTCAGGGCAGAGCCAAGACAATACCCCTGCACCTGCGGATCATGTCCAGCTACCTGTCGACTTTGCGCATGCGATGATGTCTATGATGGAGGCATTATCACAGAGGGTAAGTAAGGTTGATTATCAGCTAGACCTAGTTTTAAAGCAGACATCTTCTATCCCCATGATGCGGTCTGAAATCCAACAGCTAAAAACAGCAGTTGCGGTCATGGAAGCCAATCTGGGTATGATGAAAATTCTGGACCCTGGTTGTGCTAACGTTTCATCTCTAAGTGACTTACGGGCAGTCGCCCGATCACACCCAGTTTTAATTTCAGGCCCCGGAGATCCATCACCTTATGTGACACAAGGGGGCGAAATGACACTCAACAAACTTTCACAACCAGTGCAACATCCCTCTGAGTTAATTAAACCTGCCACGGCTAGCGGGCCTGATATGGGAGTGGAGAAGGACACTGTCCGGGCATTAATCTCCTCACGTCCAATGCATCCGAGCTCCTCAGCTAAGCTCCTGAGGAAGTTGGATGCAGCCGGGTCGATTGAAGAAATCAGGAAAATCAAGCGCCTTGCGCTGAACGCC
>ADQ64393
------ATGGCCACCTTTACAGATGCAGAGATCGATGATATATTTAAGACCAGTGGAACCGTCATTGACAGCATAATTACGGCCCAGAGCAACCCAGCAGAGACCGTCGGGAGAAGCGCGATCCCGCAAGGCAAGACCAAAGCATTAAGCACAGCATGGGAGAAGCATGGGAGCACCCAACCGCCGGCCAGCCAGGACACCCCCGACCAACAGGACAGATCTGACAAGCAGCTAGCCACACCTGAACAGGCGAATCCACCCATCAGCCCTCCGGCCGCGTCCACCGACCAGCCCCCCACCCCGGCCACGGGAGAAGTCGGCGACACACAGCTCAAGACCGGGGCAAGCAACTCGCTGCTGTCGATGCTCGACAAACTTAGCAATAAATCGTCTAATGCTAAAAAGGGCCCACGGTCGAGTTCCCGGGAAAGGCGTCATCAGCCTCCGGCCCAACAGCAGGGGGGCCAGCCAAGCAGTGGGAACAATCAGGAGAGGCCGCGG------------ACCCAGGCCGGAGCCACCCCTGGAGACCGGGCCACAGACGCGAACACAGCATATCCTGGACAATGGAAGGAGTCACAACCATCAGCTGGTGTAACCCCTCATGTGCTCCGGTCAGGGCAGCGCCAAGACAATACTCCTGCACCTGTGGATCATGTCCAGCGACCTGTCGACTTTGTGCAAGCGGTGATGTCTTTGATGGAAGCGTTATCACAGAAGGTAAGTAAAATTGACTATCAGCTAGACCTAGTTCTAAAACAGACATCTTCTATCCCCATGATACGATCTGAGATCCAACAGCTAAAAACATCTGTTGCAGTCATGGAAGCCAATTTGGGCATGATGAAAATTCTGGATCCTGGTTGTGCTAACATTTCATCTTTGAGTGATTTACGGGCGGTCGCCCGATCCCACCCAGTTTTAATTTCAGGTCCTGGAGATCCGTCACCTTATGTGACTCAAGGGGGCGAAATAACACTCAATAAACTTTCACAACCGGTGCTACATCCCTCTGAGTTAATTAAACCTACCACGACAAGTGGGCCTGACATAGGAGTGGAGAGGGATACCGTTCGCGCATTGATCACCTCACGTCCGATGCATCCGAGCTCCTCAGCTAAGCTCCTGAGTAAGCTAGATGCAGCCGGGTCAATTGAAGAGATCAGGAAAATCAAGCGCCTTGCACTAAATGGT
>AAS67163
------ATGGCCACCTTTACAGATGCGGAGATCGACGAGCTATTTGAGACCAGTGGAACTGTCATTGACAGCATAATTACGGCCCAGGGGAAACCGGTAGAGACTGTTGGAAGGAGTGCAATCCCACAAGGCAAAACCAAGGCGCTGAGCGCAGCATGGGAGAAGCATGGGAGCGTCCAGTCACCAGCCAGCCAAGACACCCCTGATCGACAGGACAGATCAGACAAACAACTGTCCACACCTGAGCAAGTGACTCCACATGACAGCCCGCCAGCTACATCCACCGACCAGCCCCCCACCCAGGCTGCGGACGAAGCCGGCGACACACAACTCAAGACCGGAGCAAGCAACTCCCTGCTGTCCATGCTTGATAAGCTCAGCAATAAGTCGTCTAATGCTAAAAAGGGCCCATGGTCGAGCCCCCAGGAAGGGCATCATCAACGTCCGACTCAACAGCAGGGGAGTCAACCAAGCCGCGGAAACAGTCAAGAGAGACCGCAG------------AACCAGGTCAAGGCCGCCCCTGGAAGCCAGGGCACAGACGCGAACATAGCATATCATGGACAATGGGAGGAGTCACAACTATCAGCTGGTGCAACCCATCATGCTCTCCGATCAGGGCAAAGCCAAAACAATACTCCTGCACCTGTGGATCATGTCCAGCTACCTGTCAACTTTGTGCAAGCAATAATTTCTATGATGGAGGCAATATCACAAAGGGTAAGTAAAGTTGACTATCAGCTGGACCTTGTCTTGAAACAAACATCCTCCATCCCCATGATGCGGTCTGAAATCCAGCAGCTGAAAACATCCGTTGCGGTCATGGAAGCCAATTTGGGCATGATGAAGATTCTGGACCCTGGTTGTGCCAACGTTTCATCTCTAAGTGATCTACGGGCAGTCGCCCGATCCCACCCAGTTTTAGTTTCTGGCCCCGGAGACCCATCTCCTTATGTGACTCAAGGAGGTGAAATGGCGCTTAATAAACTCTCGCAACCAGTGCAACATCCCTCTGAGTTGATTAAACCCGCCATGGTAAGCGGGCCTGATATAGGAGTGGAGAAAGACACTGTCCGTGCATTGATCATGTCACGCCCTATGCATCCGAGCTCTTCAGCTAAGCTCCTGAGCAAGCTGGATGCAGCCGGATCGATTGAAGAAATCAGGAAAATCAAGCGCCTTGCACTGAATGGC
>AHG26216
------ATGGCCACTTTTACAGATGCGGAGATAGACGATATATTTGAGACTAGTGGGACTGTTATTGACAGCATAATTACAGCCCAGGGTAAACCAGTAGAGACCATCGGAAGGAGCGCAATCCCACAAGGCAAGACCAAGGCTCTGAGCGCAGCATGGGAGAAGCATGGGAGCGTCCAGCCACCGGCCAGTCAAGACAACCCCGATCGACAGGACAGATCTGACAAACAACCATCCACACCCGAGCAAACGACCCCGCATGACAGCCCGCCGGCCACATCCGCCGACCAGCCCCCCACCCAGGCCACAGACGAAGCCGTCGACACACAGTTCAGGACCGGAGCAAGCAACTCTCTGCTGTTGATGCTTGACAAGCTCAGCAATAAATCGTCCAATGCTAAAAAGGGCCCAAGGACGGGCCCCCAAGAAGGACACCACCAACCTCCTGCCCAACAACACGGGAATCCGCCCAGCCATGGAAGCAACCAGGAAAGACCGCAG------------CACCAGGCCAAGGCCACCTCTGGAAGCCTGGGCACAGACGCGAACACAGCATATCATGGACAACGGAAGGAGTCACAACCATCAGCTGGTGCAACCCCTCATGTGCCCCAGTCAGGGCAGAGCCAAGACAATACTCCTGCACTTGTGGATCATGTCCAGCTACCTGTCGACTTTGTGCAGGCGATGATGTCTATGATGGAGGCATTATCACAGAAGGTAGGTAAAGTCGACTATCAACTGGACCTAGTCTTGAAACAGACATCCTCCATCCCTATGATGCGATCTGAAATTCAACAGCTTAAAACATCTGTTGCGATCATGGAAGCCAACTTAGGCATGATGAAAATTCTGGACCCTGGTTGTGCTAACGTTTCATCCTTGAGTGATCTCCGGGCAGTGGCCCGATCCCATCCAGTTTTAGTTTCGGGCCCCGGAGACCCATCCCCTTACGTGACACAAGGGGGCGAAATGGCGCTCAATAAACTCTCACAACCGGTACAGCATCCTTCTGATCTAGTTAAACCTGCCACCGCAAACGGGGCTGACATGGGGGTGGAGAAGGACACTGTCCGTGCATTAATTACCTCGCGCCCGATGCATCCAAGCTCCTCTGCTAAGCTCCTGAGCAAGCTAGATGCAGCCAGGTCAATTGAAGAGATCAGGAAGATCAAACGCCTTGCGCTGAATGGT
>AAW30677
------ATGGCCACCTTTACGGATGCAGAGATCGACGAGCTATTTGAGACAAGTGGAACTGTCATTGACAACATAATTACAGCCCAGGGTAAACCAGCAGAGACTGTTGGAAGGAGTGCAATCCCACAAGGCAAGACCAAGGTGCTGAGCGCAGCATGGGAGAAGCATGGGAGCATCCAGCCACCGGCCAGTCAAGACAACCCCGATCGACAGGACAGATCTGACAAACAACCATCCACACCCGAGCAAACGACCCCGCATGACAGCCCGCCGGCCACATCCGCCGACCAGCCCCCCACCCAGGCCACAGACGAAGCCGTCGACACACAGCTCAGGACCGGAGCAAGCAACTCTCTGCTGTTGATGCTTGACAAGCTCAGCAATAAATCGTCCAATGCTAAAAAGGGCCCATGGTCGAGCCCCCAAGAGGGGAATCACCAACGTCCGACTCAACAGCAGGGGAGTCAACCCAGTCGCGGAAACAGTCAGGAAAGACCGCAG------------AACCAAGTCAAGGCCGCCCCTGGAAACCAGGGCACAGACGTGAACACAGCATATCATGGACAATGGGAGGAGTCACAACTATCAGCTGGTGCAACCCCTCATGCTCTCCGATCAAGGCAGAGCCAAGACAATACCCTTGTATCTGCGGATCATGTCCAGCCACCTGTAGACTTTGTGCAAGCGATGATGTCTATGATGGAGGCGATATCACAGAGAGTAAGTAAGGTTGACTATCAGCTAGATCTTGTCTTGAAACAGACATCCTCCATCCCTATGATGCGGTCCGAAATCCAACAGCTGAAAACATCTGTTGCAGTCATGGAAGCCAACTTGGGAATGATGAAGATTCTGGATCCCGGTTGTGCCAACATTTCATCTCTGAGTGATCTACGGGCAGTTGCCCGATCTCACCCGGTTTTAGTTTCAGGCCCTGGAGACCCCTCTCCCTATGTGACACAAGGAGGCGAAATGGCACTTAATAAACTTTCGCAACCAGTGCCACATCCATCTGAATTGATTAAACCCGCCACTGCATGCGGGCCTGATATAGGAGTGGAAAAGGACACTGTCCGTGCATTGATCATGTCACGCCCAATGCACCCGAGTTCTTCAGCCAAGCTCCTAAGCAAGTTAGATGCAGCCGGGTCGATCGAGGAAATCAGGAAAATCAAGCGCCTTGCTCTAAATGGC
>AFP65852
------ATGGCCACCTTTACAGATGCGGAGATCGACGAGCTATTTGAGACCAGTGGAACTGTCATTGACAGCATAATTACGGCCCAGGGAAAACCAGTAGAGACTGTTGGAAGGAGTGCAATCCCACAAGGCAAAACTAAGGCTTTGAGCGCAGCATGGGAGAAGCATGGGAGCATCCAGTCACCAGCCAGCCAAGACACCCCTGATCGACAGGACAGATCAGATAAACAACTGTCCACACCCGAGCAAGCGAGTCCAAACGACAGCCCCCCAGCCACATCCACTGACCAGCCTCCCACTCAGGCTGCAGATGAGGCCGGCGATACACAGCTCAAGACCGGAGCAAGCAACTCTCTGCTGTCGATGCTTGATAAACTCAGCAATAAGTCATCTAATGCTAAAAAGGGCCCAGGGTCGAGCCCTCAAGAAAGGCATCATCAACGTCTGACTCAACAACAGGGGAGTCAACAAAGCCGCGGAAACAGCCAAGAGAGACCGCAG------------AACCAGGCCAAGGCCATCCCTGGAAACCAGGTCACAGACGCGAACACAGCATATCATGGACAATGGGAGGAGTCACAACTATCAGCTGGTGCAACCCATCATGCTCTCCGATCAGAGCAGAGCCAAGACAATACTCCTGCACCTGTGGATCATGTCCAGCTACCTGTCGACTTTGTGCAGGCGATGATGTCTATGATGGAGGCGATATCACAGAGGGTAAGTAAAGTTGACTATCAGCTGGACCTTGTCTTGAAACAGACATCTTCTATCCCCATGATGCGGTCTGAAATCCAGCAGCTGAAAACGTCTGTTGCGGTCATGGAAGCCAATTTGGGCATGATGAAGATCCTGGACCCTGGTTGTGCCAACGTTTCATCTCTAAGTGATCTACGGGCAGTTGCCCGATCCCACCCGGTTTTAATTTCTGGCCCCGGAGACCCATCTCCTTATGTGACCCAAGGGGGCGAAATGGCACTCAATAAACTTTCGCAACCGGTGCAACACCCCTCTGAATTGATTAAACCCGCCACGGCAAGCGGGCCTGATATAGGAGTGGAGAAAGACACTGTCCGTGCATTGATCATGTCACGCCCTATGCATCCGAGCTCTTCAGCTAGGCTCTTGAGCAAACTGGACGCAGCCGGATCGATTGAGGAAATCAGAAAAATCAAGCGCCTTGCACTGAATGGC
>AER92761
------ATGGCCACCTTTACAGATGCGGAGATAGACGACATATTTGAAACCAGTGGGACCGTTATTGACAGCATAATTACGGCCCAAGGCAAGCCAGCAGAGACCGTTGGAAGGAGCGCAACTCCACAAGGCAAGACCAAGGCCCCGAGCACAGCATGGGAGAAACACGGGAGCGTCCAGCCAAACACCAGCCAGGACGCCCCCGACAAACAAGCCAGATCGGACAAACAGCCATCTGCACCTGAGCAGGCGACCCCACACAACGACCCGCCGGCCACGTCCACCGAATCGCCCCCCACTCAGGCCGCAGGCGAGGTCGGCGACATACAGCTCAAGACCGGAGCAAGCAACTCTCTTTTGTCCATGCTTGACAAGCTAAGCAATAAATCATCCAATGCTAAAAAGGGCCCAAAGTCGGGTCCCCAAGAAGGGCACCATCAACCTCTGGTCCCACAGCACGGGAACCAGCCGAACCATGGAAGCAACCAGGAAAGACCGCAG------------CACCAGGCCAAGGCCATCCCTGGAAGCCGGGGCACAGACGCGAACACAGCATATCATGGACTGTGGAAGGAGTCACGACCATCAGCTGGTGCAACCCCTCATGCGCCCCAATCAGAGCAGAGCCAAGACAATACTCCTGCACCTGTGGATCATGTCCAGCCACCTGTCGACTTTGTGCAAGTGATGATGTCTATGATGGAGGCATTATCACAGAAGGTAAGTAAAGTTGACTATCAACTAGACCTAATCTTGAAACAGACATCTTCTATCCCTATGATGCGGTCTGAAATCCAACAGCTTAAAACATCCGTTGCGATCATGGAAGCCAACCTAGGCATGATGAAAATTCTGGACCCCGGTTGCGCTAACATTTCATCCTTAAGTGATCTCCGGGCAGTAGCCCGATCTCATCCAGTTTTAATTTCAGGCCCTGGAGACCCATCTCCTTATGTGACGCAAGGGGGCGAAATGACACTCAATAAACTTTCGCAACCGGTACAACGCCCTTCAGAGCTAATTAAACCTGCTACTGCAGGTGGGCCTGACATGGGAGTGGAGAAGGACACTGTCCGTGCATTAATCGCCTCTCGCCCGATGCATCCAAGCTCCTCAGCTAAGCTACTGAGCAAGCTGGATGCAGCCAGGTCGATTGAAGAGATCAGGAAGATCAAACGCCTTGCGCTGAATGGT
>AGL09112
------ATGGCCACTTTTACAGATGCGGAGATAGATGACATACTTGAGACCAGTGGGACTGTCATTGACAGCATAATTACGGCCCAGGGCAAACCAGCTGAGACCGTTGGAGGAAGCGCGATCCTGCAGGGCAAGACCAAAGCTCTGAGCACAGCATGGGAGAAGCACGGGAGCGCCCAGCCACACGCCAGTCAGGTCGCCCCTGACCAACAAGACGGAACAGAAAAACAGTCATCCACACCTGAGCAGACAACTCCACACAACAATCCGCCGATCACATCCACCGAACCGCCTCCCACCCAGGCCGTAAGCGAGACCAGCGACACACAGCTCAAGACTGGGGCAAGCAACTCCCTTCTGTCCATGCTCGACAAACTGAGCAACAAATCGTCCAATGCTAAAAAGGGCCCATGGTCGGGTTCCCAGGAAGGGCATCACCAACCTCCGGCCCAACAACATGGGAACCAGCCGAGCTATGGAAGCAACCACGGAAGACCGCAG------------CATCATGCCAAGGCCCTCCCTGGAAACCGGGGCACAGACGAGAACACAGCATATCATGGACAACGGAAGGAGTCACAACCATCAGCTGGTGCAACCCCTCATGCGCCCCAGTCAGGGCAGAGCCAAGACAATACTCCTGCACCTGTGGATCGTGTCCAGTTACCTGCCGACTTTGCGCAGGCGGTGATGTCTATGATGGAGGCATTATCACAGAAGGTAAGTAAAGTTGATCATCAGCTGGACCTAGTCTTGAAGCAGACATCCTCCATTCCTATGATGCGATCTGAAATCCAACAGCTCAAGACATCTGTTGCGATCATGGAAGCTAACTTAGGCATGATGAAAATTCTGGACCCTGGTTGTGCTAACGTTTCATCCTTAAGTGATCTCCGGGCAGTAGCCCGATCCCATCCAGTCCTAGTTTCAGGCCCTGGAGACCCATCTCCTTACGTGACACAAGTGGGTGAAATGACACTCAATAAACTCTCACAACCGGTGCAGCACCCCTCTGAATTGATTAAGTCTGCCACTGCAAGCGGGCCTGACATGGGAGTGGAGAAGGACACTGTCCGCGCATTAATCACCTCACGCCCGATGCATCCAAGCTCCTCGGCTAAGCTCCTGAGCAAGCTAGATGCAGCCAGGTCAATTGAAGAGATCAGGAAGATCAAACGCCTTGCGCTGAATGGT
>ABK63991
------ATGGCTACCTTCACAGACGCGGAGATAGACGACATACTTGAGATCAGCGGAACTGTCATTGACAGCATAATCACGGTTCAGGGCAAATCAGCAGAGACCCTCGGAAAGAGCGCAGCCCCACAAGGCAAGACCAAAGCACCGAGCACAACATGGGAGAAACATGGGGACACCCAACCATCCGCCAGTCGGGACACCCCCGACCAACAAGATGGACCAGACAAACAGCCATCCACACCCAAGCAGGCAATCCCACACAACAGCCCGCCAGCCACACCCACCGAACCACTCCTCTCTCAGGCTGCGAGCGAGGCTGGTGACGCGCAACTCAAGACCGGAGCAAGCAACTCTCTTCTGTCCATGCTTGACAAGCTGAGCAATAAGTCGCCTAATACTAAAAAGGGCCCATGGTCAAGTCCTCAAGAAGGACATCATCAACCTCCGACCAAGCAACATGGGGATCGGCCGAGTCATGGGTGTCACCAGGAGAAGTCCCAG------------CTCCATGCCGGGGCCGCCCCTGGAAGCCGGGGCACAGACGTGAACACAGCATATCATGGACAACAGAAGGAGTCACAACTATCAGCTGGTGCAACCCCTCATGTGCTCCAGTCAGGGCAGAGCCAAGACAATACTCCTGTATCTGTGGATCATGTCCGGCCACCTGCCGACTTTGTGCAGGCGATGATGTCTACGATGGAGGCGTTATTGCAGAAGGTAAATAAAGTTGATTATCAGCTAGACCTAATCTTGAAGCAGACATCCTCCATCCCTATGATGCGAACAGAAATCCAACAGCTGAAAACATCTGTTGCGGTTATGGAAGCCAATTTGGGCATGATGAAAATTCTGGACCCTGGTTGTGCTAACATTTCATCCTTAAGCGATCTACGGGCAGTCGCTCGATCCCACCCAGTTTTAGTTTCAGGCCCCGGAGATCCGTCTCCCTATGTGACACAAGGAGGTGAATTGACACTCAATAAACTCTCGCAACCGGTACAACACCCTTCCGAGTTAATTAAATCTGCCGCGGCAAGCGGGCCTGACATAGGAGTAGAGAAAGACACTGTCCGTGCATTGATCACTTCACGCCCGATGCATCCAAGCTCCTCAGCCAAGCTCCTGAGTAAGCTGGATGCAGCCAGGTCAATTGAGGAGATCAGGAAGATCAAGCGCCTTGCGTTGAATGGT
>ABG29386
------ATGGCCACCTTTACAGATGCAGAGATAGATGACATATTTGAGACCAGTGGGACTGTCATTGACAGTATAATTACGGCCCAGGGCAAATCAGCTGAGACCGTCGGAAGAAGCGCGATCCCGCAGGGCAAGACCAAAGCTCTAAGCACAGCATGGGAGAAGCACGGGAGTGTCCAGCCACACACCAATCAGGACGCCCCTGACCAACAAGACAGAACAGAAAAACAGCCATCCACACCTGAGCAGGCGACTCCACACAACAACCCGCCGATCACATCCACTGAACCGCCTCCCACTCAGGCCGCAAGCGAGACCAGCGACACACAGCTCAAGACCGGAGCAAGCAACTCCCTTCTGTCCATGCTCGACAAACTGAGCAATAAATCGTCCAATGCTAAAAAGGGCCCGTGGTCGGGTCCTCAAGAAGGGCATCACCAACCTCCGACCCAACAACACGGGAACCAGCCGAGCTATGGAAGCAACCAGGGAAGACCGCAG------------CACCAGGCCAAGGCCGTCCATGGAAACCGGGGCACAGACGAGAACACAGCATATCATGGACAACGGAAGGAGTCACAACCATCAGCTGGTGCAACCCCTCATGCGCCCCAATCAGGGCAGAGCCAAGACAATACTCCTGTACCTGTGGATCGTGTCCAGCTACCTGCCGACTTTGCGCAGGCGATGATGTCTATGATGGAGGCATTATCACAGAAGGTAAGTAAAGTTGATCATCAGCTGGACCTAGTCTTGAAACAGACATCCTCCATTCCTATGATGCGATCTGAAATCCAACAGCTCAAGACATCTGTTGCGATCATGGAAGCTAACTTAGGCATGATGAAAATTCTGGACCCTGGTTGTGCTAACGTTTCATCCTTAAGTGATCTCCGGGCAGTAGCCCGATCCCACCCAGTCCTAGTTTCAGGCCCCGGAGACCCATCTCCTTACGTGACACAAGGGGGTGAAATGACGCTCAATAAACTCTCACAACCGGTGCAGCACCCCTCTGAATTGATTAAGTCTGCCACTGCAAGCGGGTCTGACATGGGAGTGGAGAAGGACACTGTCCGCGCATTGATCACCTCGCGCCCGATGCATCCAAGCTCCTCGGCTAAGCTCCTGAGCAAGCTAGATGCAGCCAGGTCAATTGAAGAGATCAGGAAGATCAAGCGCCTTGCGCTAAATGGT
>AAC28372
------ATGGCCACCTTTACAGATGCAGAGATCGACGAGCTATTTGAGACAAGTGGAACTGTCATTGACAACATAATTACAGCCCAGGGTAAACCAGCAGAGACTGTTGGAAGGAGTGCAATCCCACAAGGCAAGACCAAGGTGCTGAGCGCAGCATGGGAGAAGCATGGGAGCATCCAGCCACCGGCCAGTCAAGACAACCCCGATCGACAGGACAGATCTGACAAACAACCATCCACACCCGAGCAAACGACCCCGCATGACAGCCCGCCGGCCACATCCGCCGACCAGCCCCCCACCCAGGCCACAGACGAAGCCGTCGACACACAGTTCAGGACCGGAGCAAGCAACTCTCTGCTGTTGATGCTTGACAAGCTCAGCAATAAATCGTCCAATGCTAAAAAGGGCCCATGGTCGAGCCCCCAAGAGGGGAATCACCAACGTCCGACTCAACAGCAGGGGAGTCAACCCAGTCGCGGAAACAGTCAGGAAAGACCGCAG------------AACCAAGTCAAGGCCGCCCCTGGAAACCAGGGCACAGACGTGAACACAGCATATCATGGACAATGGGAGGAGTCACAACTATCAGCTGGTGCAACCCCTCATGCTCTCCGATCAAGGCAGAGCCAAGACAATACCCTTGTATCTGCGGATCATGTCCAGCCACCTGTAGACTTTGTGCAAGCGATGATGTCTATGATGGAGGCGATATCACAGAGAGTAAGTAAGGTTGACTATCAGCTAGATCTTGTCTTGAAACAGACATCCTCCATCCCTATGATGCGGTCCGAAATCCAACAGCTGAAAACATCTGTTGCAGTCATGGAAGCCAACTTGGGAATGATGAAGATTCTGGATCCCGGTTGTGCCAACATTTCATCTCTGAGTGATCTACGGGCAGTTGCCCGATCTCACCCGGTTTTAGTTTCAGGCCCTGGAGACCCCTCTCCCTATGTGACACAAGGAGGCGAAATGGCACTTAATAAACTTTCGCAACCAGTGCCACATCCATCTGAATTGATTAAACCCGCCACTGCATGCGGGCCTGATATAGGAGTGGAAAAGGACACTGTCCGTGCATTGATCATGTCACGCCCAATGCACCCGAGTTCTTCAGCCAAGCTCCTAAGCAAGTTAGATGCAGCCGGGTCGATCGAGGAAATCAGGAAAATCAAGCGCCTTGCTCTAAATGGC
>ADQ64387
------ATGGCTACCTTTACAGATGCAGAGATTGATGACATATTTAAAACCAGTGGGACCGTCATTGACAGCATAATTACGGCCCAGAGCAATCCAGCAGAGACCGTCGGGAAAAGCGCGATCCCGCAAGGCAAGACCAAAGCATTAAGCACAGCGTGGGAGAAGCATGGGGGCACCCAACCGCCGGCCAACCAGGACACCCCGGACCAACAGGACAGACCAGACAGGCAGCCAGCCACACCTGAACAGGCGAATCCGCCCACCAGCCCTCCGGCCGCGTCCGCCGAACATCCCCCCACCCCGGCCGTGGGAGAAGCCGGCGACACACAGCTCAAGACCGGGGCAAGCAACTCGCTGCTGTCGATGCTCGACAAACTCAGCAATAAATCATCTAATGCTAAAAAGGGCCCACGATCGAGTTCCAGGGAAAAGCGTCATCAGCTTCCTGCCCAACAGCAGGGGGGCCATCTAAGCCGTGGGAACAATCAGGAGAGGTCGCGG------------ACCCAGGCCGGAGCTACACCTGGAGACCGGGTCACAGACGCGAACACAGCATATCCTGGACAATGGAAGGAGTCACAACCATCAGCTGGTGTAACCCCTCATGTGCTCCGGTCAGGGCAGAGTCAAGACAATACTCCTGCACCTGTGGATCATGTCCAGCGACCTGTCGACTTTGTGCAAGCGGTGATGTCTTTAATGGAAGCGTTATCCCAGAAGGTAGGTAAAATTGACTATCAGCTAGACCTAGTTCTAAAACAGACATCTTCTATCCCCATGATACGATCTGAGATCCAACAGCTTAAAACATCTGTTGCAGTCATGGAAGCCAATTTGGGCATGATGAAAATTCTGGATCCTGGTTGCGCTAATATTTCATCTTTGAGTGATTTACGGGCGGTCGCCCGATCCCACCCAGTTTTAATTTCAGGTCCTGGAGATCCGTCACCTTATGTGACCCAAGGGGGTGAAATGGCGCTCAATAAGCTTTCACAACCGGTGCTACATCCCTCCGAGTTAATTAAACCTACCGCGGCAAGTGGGCCTGACATAGGAGTGGAGAGGGATACTGTTCGTGCATTGATCACCTCACGTCCGATGCATCCGAGCTCCTCAGCTAAGCTTCTGAGTAAGCTAGATGCAGCCGGGTCAATTGAGGAGATCAGGAAAATCAAGCGCCTCACACTAAATGGT
