# Supplementary material for: FRESCo: finding regions of excess synonymous constraint in diverse viruses
Source: Genome Biol. 2015 Feb 17;16(1):38. doi: 10.1186/s13059-015-0603-7 (PMC4376164; doi:10.1186/s13059-015-0603-7)
Supplement: Additional file 4: — Sequence alignments (zip folder of FASTA alignments). [file 13059_2015_603_MOESM4_ESM.zip › alignments/poliovirus/ns.fa.revtrans]

>AAQ04764
---GGATTCGGACACCAAAACAAAGCGGTGTACACTGCAGGTTACAAAATTTGCAACTAT
CACTTGGCCACTCAGGAAGATTTGCAAAACGCAGTGAACGTCATGTGGGATAGAGATCTC
TTAGTCACAGAATCAAGAGCCCAGGGCACCGATTCGATCGCAAGGTGCAATTGCAACGCA
GGAGTGTATTACTGTGAGTCTAGAAGGAAGTACTACCCAGTATCCTTCGTTGGCCCAACG
TTTCAATACATGGAGGCTAACGACTATTACCCAGCTAGGTACCAATCCCATTTGCTCATT
GGCCATGGATTCGCATCTCCAGGGGATTGTGGTGGCATACTCAGATGTCACCACGGGGTG
ATAGGGATCGTTACTGCTGGTGGAGAAGGGCTGGTTGCATTTGCAGACATTAGAGACTTG
TATGCCTATGAAGATGAGGCCATGGAGCAAGGAATTACAAATTACATCGAGTCACTTGGC
GCAGCATTCGGTAGTGGATTCACCCAGCAAATAGGGGACAAAGTATCAGAGATAGCAGGT
ATGGTAACTAGCACCATTACTGAAAAGCTGCTTAAAAATTTGATCAAGATTATCTCATCC
TTAGTTATCATTACCAGGAATTATGAGGACACTACCACTGTACTAGCTACTCTAGCTCTC
CTTGGTTGTGACATTTCGCCATGGCAATGGTTGAAAAAGAAGGCATGTGACATCCTTGAG
ATCCCGTACGTGATCAGACAAGGAGACAGTTGGTTGAAGAAATTCACTGAGGCATGTAAC
GCTGCCAAAGGATTGGAATGGGTGTCCAATAAAATTTCCAAATTCATTGACTGGTTGAAG
GAGAAAATCATCCCACAAGCGAGGGACAAACTTGAATTCGTCACCAAGCTCAAACAGTTG
GAAATGCTTGAAAACCAGGTGTCAACCATCCATCAATCGTGCCCTAGTCAGGAACATCAA
GAAGTCTTATTCAACAATGTTCGTTGGTTATCCATTCAATCAAAAAGATTCGCACCACTG
TATGCACTTGAAGCAAAGAGAATACAAAAATTGGAACACACCATTAACAATTACATACAG
TTCAAGAGCAAACACCGTATTGAACCAGTATGTTTGTTAGTACACGGCAGCCCAGGTACG
GGGAAGTCAGTTGCCACCAATCTGATTGCCAGGGCCATTGCTGAGAAAGAAAACACCTCC
ACTTACTCGCTACCTCCAGACCCTTCACACTTTGATGGCTACAAGCAACAGGGTGTGGTG
ATAATGGATGACCTCAATCAGAATCCCGACGGGGCCGACATGAAACTCTTCTGCCAAATG
GTGTCTACTGTAGAGTTCATTCCACCTATGGCCTCCCTGGAAGAAAAAGGCATCTTATTC
ACGTCCAATTATGTTTTGGCCTCCACCAATTCCAGTCGCATAACGCCACCGACAGTGGCT
CACAGTGACGCGCTAGCCAGAAGATTTGCCTTTGACATGGACATCCAAGTAATGGGGGAG
TACTCTAGAGATGGGAAACTGAATATGGCCATGGCCACCGAGATGTGCAAAAATTGTCAT
CAACCAGCAAAC---TTCAAGAGGTGTTGTCCTCTAGTGTGCGGTAAGGCTATTCAGTTA
ATGGACAAATCATCCAGGGTCAGGTACAGCATTGACCAAATCACCACCATGATCATCAAT
GAAAGGAACAGAAGGTCCAACATTGGCAATTGCATGGAAGCGCTGTTTCAAGGCCCGCTC
CAGTATAAGGATTTGAAGATTGACATTAAAACCAGCCCCCCACCAGAGTGCATCAACGAC
CTGCTTCAAGCTGTTGACTCGCAGGAGGTCAGGGACTATTGTGAAAAGAAAGGATGGATC
GTTAACATC---ACAAGTCAGGTTCAGACAGAGAGAAACATTAACCGGGCAATGACTATC
CTGCAAGCAGTGACAACCTTCGCCGCAGTGGCCGGTGTTGTGTACGTTATGTACAAATTG
TTTGCTGGACACCAGGGTGCGTATACAGGTCTACCAAGCAAGAAACCCAATGTGCCCACA
ATTAGAACAGCAAAAGTACAGGGACCAGGCTTTGATTATGCAGTGGCCATGGCTAAGAGA
AACATTGTTACAGCAACTACATCCAAAGGGGAGTTCACAATGCTTGGTGTTCACGACAAC
GTCGCTATTCTGCCAACCCATGCTGCACCAGGTGATAGCGTTGTGATAGACGGCAAGGAA
GTTGAAATTTTAGATGCGAAGGCCTTAGAAGACCAGGCAGGCACAAATCTTGAAATTACT
ATCATTACACTCAAGAGAAATGAGAAGTTTAGGGATATCAGACCACACATACCCACACAA
ATCACTGAGACAAATGATGGAGTCTTGATCGTGAACACTAGTAAGTACCCCAACATGTAT
GTCCCAGTTGGTGCTGTGACCGAACAAGGATATCTCAATCTCGGTGGCCGCCAAACCGCC
CGCACCTTGATGTACAACTTTCCAACCAGAGCGGGACAGTGCGGTGGTGTTATCACTTGT
ACAGGCAAGGTCATCGGGATGCATGTTGGAGGGAACGGTTCACACGGGTTCGCAGCAGCC
CTGAAGCGCTCTTACTTCACTCAGAGTCAAGGTGAAATTCAGTGGATGAGACCATCAAAA
GAAGTGGGTTATCCAATCATCAATGCCCCATCCAAGACAAAACTAGAGCCTAGTGCATTC
CATTATGTGTTTGAGGGTGTTAAAGAACCAGCAGTTCTGACCAAAAACGACCCGAGACTC
AAAACAGAGTTTGAAGAGGCTATCTTTTCCAAGTATGTAGGAAATAAGATCACTGAGGTG
GACGAGTACATGAAAGAGGCAGTGGACCACTATGCTGGCCAGCTTATGTCATTAGATGTT
AACACTGAACAAATGTGCTTAGAAGATGCAATGTATGGCACAGATGGTCTTGAGGCTTTA
GACTTGAGCACTAGTGCTGGTTACCCCTATGTAGCAATGGGTAAGAAAAAGAGGGACATC
TTGAATAAACAGACTAGAGATACCAAAGAAATGCAGAGACTATTGGACACCTATGGTATT
AATTTACCTTTAGTAACTTATGTGAAGGATGAACTTAGATCTAAAACCAAAGTTGAACAG
GGCAAATCCAGACTAATTGAAGCCTCAAGTTTGAATGATTCTGTGGCAATGAGAATGGCA
TTTGGCAACCTGTATGCAGCATTTCATAAGAACCCAGGTGTGGTAACAGGGTCAGCTGTT
GGTTGTGATCCAGACTTATTTTGGAGCAAGATACCAGTTTTGATGGAAGAAAAGCTTTTT
GCATTTGATTACACAGGGTATGATGCTTCACTCAGTCCCGCTTGGTTTGAGGCTCTCAAG
ATGGTGTTGGAGAAAATTGGATTTGGCGATAGAGTTGACTACATTGACTACCTAAATCAC
TCACACCATCTGTACAAAAACAAAACTTACTGTGTCAAGGGTGGCATGCCATCTGGTTGC
TCGGGCACTTCAATTTTCAATTCGATGGTTAACAATTTAATCATCAGGACACTCTTACTG
AAAACCTACAAGGGCATAGATTTAGACCACTTAAAGATGATAGCCTATGGTGATGACGTA
ATTGCTTCCTACCCCCATGAGGTTGACGCCAGTCTCCTAGCCCAATCAGGAAAAGACTAT
GGACTAACCATGACTCCAGCTGACAAATCAGCCACCTTTGAAAAAGTCACATGGGAGAAT
GTAACCTTCTTGAAAAGATTCTTTAGAGCAGATGAGAAATATCCATTCTTGATACATCCA
GTCATGCCAATGAAAGAAATTCATGAGTCCATCAGATGGACTAAGGATCCTAGAAACACC
CAGGATCACGTTCGCTCACTGTGCCTATTGGCCTGGCACAATGGCGAAGATGAATACAAC
AAATTTTTAGCTAAAATCAGGAGCGTGCCAATCGGCAGAGCTTTACTGCTCCCCGAATAC
TCTACATTGTACCGCCGTTGGCTCGATTCATTT
>AGS09870
---GGTCATGGGCACCAAAACAAGGCAGTGTACACGGCTGGTTACAAAATTTGCAACTAC
CACTTGGCCACTCAAGAGGACCTACAGAATGCAGTGAGCATAATGTGGAACAGAGATCTG
ATTGTTGTCGAATCCAAGGCTCAAGGGACTGATTCTATTGCCAGATGTAACTGTAGCGCG
GGTGTGTATTATTGTGAATCCAGGAGAAAATACTACCCAGTCTCTTTTATTGGCCCCACC
TTCCAGTACATGGAAGCAAATGATTACTACCCAGCAAGGTACCAATCACACATGTTAATT
GGTCATGGTTTTGCATCCCCAGGAGACTGCGGAGGAATCCTCAGGTGTCAACACGGGGTT
ATAGGCATAGTCACTGCAGGAGGGGAAGGTCTTGTTGCGTTCTCAGACATCAGAGATCTT
TACGCATATGAGGAGGAGGCTATGGAACAGGGCATCACTAACTACATAGAATCTCTAGGG
GCTGCCTTTGGGAGTGGCTTCACACAACAAATTGGGGACAAAATTTCAGAACTATCCAGC
ATGGTTACTAGCACCATCACAGAGAAATTGCTAAAGAACTTAATCAAAATTATTTCATCC
CTAGTGATTATTACTAGAAACTATGAGGATACCACCACAGTGTTAGCAACCCTTGCACTC
CTCGGCTGTGACGTTTCCCCCTGGCAATGGCTCAAGAAAAAGGCCTGTGACATTCTGGAG
ATCCCATATGTCATTCGTCAAGGAGATAGTTGGCTCAAGAAGTTCACGGAAGCATGTAAC
GCAGCCAAGGGCCTTGAGTGGGTGTCCAACAAGATCTCCAGGTTTATTGATTGGTTAAAA
GAGAAGATCATTCCCCAGGCAAGAGATAAAATTGAATTTGTGACAAAACTCAAACAGTTG
GAAATGTTAGAAAATCAAATATCCACAATACACCAATCGTGCCCGAGTCAAGAACACCAA
GAAATACTCTTCAACAATGTTAGGTGGCTATCCATCCAATCAAAGAGGTTCGCGCCATTG
TATGCAGTGGAGGCCAAGAGAATTCAAAAACTGGAGCACACAATCAATAACTACATACAG
TTCAAGAGCAAACACCGTATTGAACCAGTATGTCTGTTGGTGCATGGTAGTCCAGGAACA
GGCAAATCAGTGGCCACAAATTTGATTGCAAGAGCCATAGCCGAGAAAGAGAATACTTCT
ACTTATTCACTACCACCGGATCCCTCGCACTTTGACGGGTATAAACAACAAGGAGTGGTC
ATTATGGACGATCTAAATCAAAACCCAGATGGAGCTGACATGAAATTGTTTTGCCAAATG
GTATCCACAGTGGAGTTCATCCCTCCAATGGCCTCTCTGGAAGAAAAGGGAATCCTCTTT
ACATCCAACTATGTGCTGGCTTCCACTAATTCCAGTAGAATAACACCCCCAACTGTGGCC
CACAGCGACGCCTTGGCTAGGAGATTCGCCTTCGATATGGATATTCAGGTTATGGGAGAA
TATTCCAGAGATGGAAAACTCAATATGGCAATGGCCACTGAAATGTGTAAGAACTGTCAC
CAGCCTGCAAAT---TTTAAAAGATGTTGTCCTTTAGTGTGTGGTAAAGCAATTCAGTTG
ATGGATAAGTCATCTAGAGTCAGGTACAGTGTTGACCAAATCACCACTATGATTATTAAC
GAGCGAAACAGACGCTCCAACATCGGAAACTGTATGGAAGCTCTCTTTCAGGGTCCAATT
CAATACAGAGACCTTAAGATAGATATCAAAACTACTCCTCCTCCAGAATGCATAAATGAT
CTGCTGCAGGCTGTCGATTCCCAGGAGGTTAGGGAATATTGTGAGAAGAAGGGCTGGCTA
GTTAATATT---TCAAGTCAAGTGCAGTTGGAACGCAACATCAATAGGGCCATGACTATC
CTCCAGGCCGTCACCACTTTCGCCGCGGTGGCTGGTGTAGTTTATGTTATGTACAAGCTC
TTCGCAGGTCATCAAGGGGCGTATACTGGACTGCCAAATAAGAAGCCCAATGTCCCCACC
ATTAGGACAGCTAAAGTACAAGGCCCTGGGTTTGATTATGCAGTTGCTATGGCAAAAAGA
AATATTGTCACCGCCACCACTAGCAAGGGCGAATTCACCATGCTCGGGGTGCATGACAAT
GTGGCTGTACTTCCAACACATGCTTCACCAGGAGAAACTATGATCATAGATGGAAAGGAG
GTTGAAGTGCTAGACGCCAAAGCGTTAGAGGATCAAGCTGGAACAAATCTGGAAATCACC
ATCGTTACTCTTAAAAGAAATGAAAAGTTCAGGGACATTAGACCCCACATCCCCACCCAG
ATCACTGAGACGCATGACGGAGTTTTGATCGTGAACACTAGTAAGTACCCTAACATGTAC
GTACCCGTCGGTGCAGTGACCGAGCAAGGGTACTTGAATATGGGCGGGCGCCAAACAGCT
CGAACGCTCATGTACAATTTCCCAACCCGAGCTGGTCAGTGTGGTGGAATCATCACATGC
ACCGGTAAGGTGATCGGAATGCATGTTGGAGGGAATGGTTCACATGGGTTTGCTGCAGCC
CTAAAGCGATCTTACTTCGTCCAGAGTCAAGGTGAAATACAATGGATGAGACCATCCAAG
GAAGTGGGGTACCCGATTATCAATGCCCCATCCAAGACCAAATTGGAGCCCAGTGCTTTC
CATCATGTATTTGAGGGTGTTAAAGAACCTGCCGTGCTTACCAAGAACGACCCCAGATTG
AAAACAGATTTTGAAGAAGCAATCTTTTCCAAATATGTAGGAAACAAGATCACGGAAGTG
GATGAATACATGAAGGAGGCAGTCGATCATTACGCCGGTCAACTTATGTCCCTAGACATT
AATACAGATCAAATGTGCTTGGAAGATGCTATGTATGGTACTGATGGACTGGAGGCTCTA
GATCTTTCCACTAGCGCAGGCTACCCTTATGTAGCGATGGGCAAAAAGAAAAGGGATATA
CTAAATAAACAGACCAGAGACACCAAGGAAATGCAAAGATTATTGGACACTTACGGCATC
AACCTACCTTTAGTCACTTATGTCAAGGATGAACTTAGATCCAAAACCAAAGTGGAACAG
GGTAAATCCAGGTTAATCGAGGCCTCTAGCCTAAATGACTCTGTGGCAATGAGAATGGCT
TTCGGGAATCTGTATGCGTCCTTTCACAAGAACCCAGGTGTCATCACAGGGTCAGCAGTT
GGATGCGATCCAGACTTGTTTTGGAGTAAAATTCCAGTGCTTATGGAGGAAAAACTCTTT
GCATTCGACTACACAGGTTACGACGCTTCTCTCAGTCCAGCATGGTTTGAGGCCCTCAAG
ATGGTCTTAGAAAAGATTGGCTTTGGTGATAGAGTAGATTACATTGATTATCTCAATCAC
TCACACCATTTATATAAAAACCAAACTTACTGTGTTAAGGGCGGTATGCCATCTGGCTGC
TCAGGCACTTCAATATTCAACTCAATGATTAACAATTTGATTATTAGGACACTTTTACTG
AAAACCTACAAGGGCATAGATTTAGATCACCTGAAGATGATTGCCTATGGTGATGATGTA
ATTGCTTCCTACCCCCATGAGGTTGACGCTAGTCTCCTAGCCCAATCAGGAAAAGACTAT
GGACTAACCATGACTCCAGCTGACAAGTCAGCCACATTTGAAACAGTCACATGGGATAAT
GTAACATTCTTGAAAAGATTTTTCAGGGCAGATGAGAAGTATCCATTTCTGATACACCCA
GTAATGCCAATGAAGGAGATTCATGAATCAATTAGATGGACCAAAGATCCTAGAAATACC
CAGGATCACGTTCGCTCACTGTGCCTATTGGCTTGGCATAACGGCGAAGAAGAATATAAC
AAATTTTTAGCTAAAATTAGGAGTGTGCCAATCGGAAGAGCGCTATTGCTCCCTGAGTAC
TCTACATTGTACCGCCGTTGGCTTGACTCATTT
>AAN85443
---GGATTTGGACACCAAAACAAAGCTGTGTACACAGCTGGCTACAAAATTTGCAATTAC
CACCTAGCTACACAAGAAGACTTGCAAAATGCCGTGAGTGTCATGTGGAACAGAGACCTC
TTAGTGGCTGAATCAAGGGCCCTTGGCACCGACTCGATCGCAAGGTGCAGCTGTAACACG
GGTGTGTACTACTGTGAATCCAGGAGAAAATATTATCCAGTTTCTTTCATTGGGCCCACC
TTCCAATACATGGAAGCCAATGAATATTACCCGGCTAGATATCAATCACACATGCTTATT
GGTCATGGGTTTGCATCACCGGGTGATTGTGGTGGCATACTTAGATGTCAACACGGGGTG
ATAGGAATAATCACTGCTGGTGGGGAAGGCTTGGTTGCATTTTCAGACATTAGAGACCTG
TATGCTTATGAGGAGGAAGCTATGGAGCAGGGCATTTCCAACTATATTGAGTCACTTGGT
GCTGCATTTGGTAGTGGATTCACTCAACAAATTGGTGATAAAGTTTCCGAGCTAACCAGC
ATGGTAACTAGCACCATTACAGAGAAGTTGCTTAAAAACTTAATCAAAATTATCTCATCA
CTTGTGATCATTACCAGGAATTATGAGGACACTACCACAGTGCTTGCCACCCTCGCCCTC
CTTGGGTGCGACATCTCACCGTGGCAGTGGCTAAAGAAGAAGGCATGTGACATCCTGGAA
ATTCCATACGCCATCAAACAAGGAGATAGTTGGTTGAAGAAATTCACTGAGGCATGTAAT
GCTGCAAAGGGACTGGAGTGGGTGTCCAATAAGATATCCAAATTCATTAGTTGGTTGCAG
GATAAAATCATCCCACAAGCGAGAGACAAATTAGAGTTTGTCACTAAACTAAAGCAATTA
GAAATGCTTGAAAATCAGATTTCCACCATACACCAATCTTGTCCAAGTCAAGAACATCAG
GAGATCTTATTCAACAATGTGCGGTGGCTATCTATCCAGTCCAAGAGGTTTGCACCACTA
TATGCACATGAAGCTAAAAGGATTCAAAAGCTGGAGCATACCATAAATAATTACGTACAG
TTCAAGAGCAAGCACCGTATTGAGCCAGTATGTTTGTTAGTACATGGCAGTCCAGGGACA
GGAAAATCAGTTGCAACCAATCTAATTGCTAGAGCAATAGCCGAGAAAGAGAACACCTCC
ACATACTCACTGCCACCTGATCCGTCTCACTTTGATGGCTACAAGCAACAGGGTGTGGTT
ATTATGGATGACCTAAACCAAAATCCAGACGGAGCAGACATGAAACTTTTTTGTCAAATG
GTGTCCACTGTGGAGTTTATTCCACCGATGGCCTCGCTAGAAGAGAAAGGCATTTTGTTC
ACATCTAATTACGTTTTAGCCTCCACCAACTCCAGTCGGATCACACCACCCACGGTGGCT
CACAGTGATGCGCTGGCCAGGAGATTCGCATTTGACGTGGACATACAAGTCATGAGCGAG
TACTCCAGAGACGGAAAGCTCAACATGGCAATGGCTACTGAAATGTGCAAAAACTGTCAT
CAACCAGCAAAC---TTCAAAAGATGTTGTCCTTTAGTGTGTGGCAAGGCAATTCAGTTA
ATGGATAAATCTTCCAGGGTTAGATACAGCATTGATCAGATCACTACAATGATTGTTAAT
GAGAGAAACAGAAGATCAAACATTGGTAATTGCATGGAAGCTCTATTCCAGGGACCACTG
CAGTATAAAGATCTAAAAATAGATGTTAAGACCAGTCCCCCTCCGGAGTGTATCAACGAT
TTGCTCCAGGCAGTTGATTCCCAGGAAGTGAGAGATTACTGTGAAAAGAAAGGCTGGATT
GTTAACATT---ACCAGTCAGGTTCAAACAGAGAGGAACATCAACCGGGCGATGACTATC
CTACAAGCAGTAACTACTTTCGCTGCAGTAGCCGGTGTCGTGTACGTTATGTACAAGCTG
TTCGCTGGGCACCAGGGTGCATACACTGGTTTGCCAAATAAACGACCCAATGTACCCACT
ATCAGGACAGCAAAAGTGCAAGGCCCTGGGTTTGATTACGCAGTGGCCATGGCTAAAAGA
AACATTGTTACAGCAACCACCAGCAAAGGGGAGTTTACGATGTTGGGAGTCTATGATAAT
GTGGCCATCTTGCCAACCCACGCCTCACCTGGTGAAAGCATTGCGATCGACGGTAAAGAG
GTGGAAATTCTTGACGCCAAAGCCCTTGAAGATCAGGCAGGAACTAATCTTGAAATTACC
ATAATTACACTAAAGAGGAACGAGAAGTTCAGAGATATCAGGCCACACATTCCCACCCAA
ATCACCGAAACAAATGATGGAGTTTTGATCGTGAACACTAGTAAGTACCCCAACATGTAT
GTTCCCGTTGGTGCTGTGACCGAACAGGGGTATCTTAATCTCGGTGGACGACAAACCGCT
CGTACGCTAATGTACAACTTTCCAACTAGAGCAGGTCAGTGTGGTGGTGTCATCACGTGC
ACTGGTAAAGTCATTGGGATGCATGTTGGTGGGAACGGTTCACATGGGTTCGCGGCGGCC
CTAAAGCGGTCATACTTCACTCAGATTCAAGGTGAGATTCAATGGATGAAACCATCAAAA
GAAGTGGGATACCCGATCATAAATGCTCCGTCCAAAACCAAACTTGAACCCAGCGCTTTT
CACTATGTGTTTGAAGGGGTGAAGGAACCAGCAGTCCTTACCAAAAATGATCCCAGGCTC
AGGACAGACTTTGAAGAAGCAATATTCTCTAAGTATGTAGGCAACAAGATCACTGATGTG
GATGAGTACATGAAAGAGGCAGTGGATCATTACGCTGGCCAACTCATGTCTCTAGACATC
AACACAGAACAAATGTGCTTGGAGGACGCCATGTACGGCACCGATGGCCTGGAAGCACTT
GACTTGACCACTAGTGCTGGATACCCTTATGTAGCAATGGGAAAGAAAAAGAGAGACATC
TTGAATAAGCAGACTAGAGACACCAAGGAAATGCGGAGACTCTTAGATACTTATGGAATT
AACTTACCGCTTGTAACATATGTTAAAGATGAACTAAGGTCAAAAACTAAGGTGGAGCAG
GGAAAATCCAGATTGATTGAAGCCTCCAGTTTGAATGATTCAGTGGCCATGAGAATGGCA
TTTGGAAATCTCTATGCAGCATTTCACAAAAACCCAGGAGTTGTCACTGGCAGTGCAGTT
GGTTGTGATCCAGATCTATTTTGGAGCAAGATCCCAGTGCTAATGGAAGAGAAGCTCTTT
GCTTTTGACTACACAGGTTATGATGCATCACTCAGCCCGGCCTGGTTTGAGGCACTCAAA
ATGGTGCTAGAGAAAATCGGATTTGGGGACAGGGTGGATTATATTGATTACCTCAACCAT
TCCCACCACCTGTACAAAAACAAAACTTATTGCGTAAAAGGCGGCATGCCATCTGGCTGC
TCAGGCACATCAATTTTTAACTCAATGATTAACAACTTAATCATTAGGACACTCCTACTG
AAAACCTACAAGGGCATAGATTTAGATCACCTAAAGATGATTGCCTATGGTGATGATGTA
ATTGCTTCCTACCCCCATGAGGTTGATGCTAGTCTCCTAGCCCAATCAGGAAAAGACTAT
GGACTAACCATGACTCCAGCAGACAAGTCAGCTACCTTTGAAACAGTCACATGGGAGAAT
GTAACATTCTTGAAAAGATTCTTTAGAGCGGATGAGAAGTATCCCTTCCTCATACATCCA
GTAATGCCAATGAAGGAGATTCATGAATCAATTAGATGGACAAAGGATCCCAGAAACACA
CAGGATCACGTGCGCTCATTGTGCCTATTGGCCTGGCACAACGGCGAAGAAGAATACAAC
AAGTTCTTAGCTAAAATCAGGAGTGTGCCAATTGGGAGAGCTTTATTGCTCCCAGAGTAC
TCTACATTGTACCGCCGTTGGCTCGACTCTTTT
>AAN85442
---GGATTCGGACACCAAAACAAAGCGGTGTACACTGCAGGTTACAAAATTTGCAACTAC
CATTTGGCCACTCAGGAAGATTTGCAAAACGCAGTGAACGTCATGTGGAATAGAGACCTC
TTAGTCACAGAATCAAGAGCCCAGGGCACCGATTCAATCGCAAGGTGCAATTGCAACGCA
GGGGTGTACTACTGCGAGTCTAGAAGGAAATACTACCCAGTATCCTTCGTTGGCCCAACG
TTCCAGTACATGGAGGCTAATAACTATTACCCAGCTAGGTACCAGTCCCATATGCTCATT
GGCCATGGATTCGCATCTCCAGGGGATTGTGGTGGCATACTCAGATGTCACCACGGGGTG
ATAGGGATCATTACTGCTGGTGGAGAAGGGTTGGTTGCATTTACAGACATTAGAGACTTG
TATGCCTACGAAGAAGAAGCCATGGAACAAGGCATCACCAATTACATAGAGTCACTTGGG
GCCGCATTTGGAAGTGGATTTACTCAGCAGATTGGAGACAAAATAACAGAGTTGACTAAT
ATGGTGACCAGTACCATCACTGAAAAGCTACTTAAGAACTTGATCAAGATCATATCCTCA
CTAGTTATTATAACTAGGAATTATGAAGACACCACAACAGTGCTCGCTACCCTGGCCCTT
CTTGGGTGTGATGCTTCACCATGGCAGTGGCTTAGAAAGAAAGCATGCGATGTTCTGGAG
ATACCTTATGTCACCAAGCAAGGTGACAGTTGGTTGAAGAAGTTTACTGAAGCATGCAAC
GCAGCTAAGGGACTGGAGTGGGTGTCAAACAAAATCTCAAAATTCATTGATTGGCTCAAG
GAGAAAATTATCCCACAAGCTAGAGATAAGTTGGAATTTGTAACAAAACTTAGACAACTA
GAAATGCTGGAAAACCAAATCTCAACTATACACCAATCATGCCCTAGTCAGGAACACCAG
GAAATTCTATTCAATAATGTCAGATGGTTATCCATCCAGTCTAAGAGGTTTGCCCCTCTT
TACGCAGTGGAAGCCAAAAGAATACAGAAACTAGAGCATACCATTAACAACTACATACAG
TTCAAGAGCAAACACCGTATTGAACCAGTATGTTTGCTAGTACATGGCAGCCCCGGAACA
GGTAAATCTGTAGCAACCAACCTGATTGCTAGAGCCATAGCTGAAAGAGAAAACACGTCC
ACGTACTCGCTACCCCCGGATCCATCACACTTCGACGGATACAAACAACAGGGAGTGGTG
ATTATGGACGACCTGAATCAAAACCCAGATGGTGCGGACATGAAGCTGTTCTGTCAGATG
GTATCAACAGTGGAGTTTATACCACCCATGGCATCCCTGGAGGAGAAAGGAATCCTGTTT
ACTTCAAATTACGTTCTAGCATCCACGAACTCAAGCAGAATTTCCCCCCCCACTGTGGCA
CACAGTGATGCATTAGCCAGGCGCTTTGCGTTCGACATGGACATTCAGGTCATGAATGAG
TATTCTAGAGATGGGAAATTGAACATGGCCATGGCTACTGAAATGTGTAAGAACTGTCAC
CAACCAGCAAAC---TTTAAGAGATGCTGTCCTTTAGTGTGTGGTAAGGCAATTCAATTA
ATGGACAAATCTTCCAGAGTTAGATACAGTATTGACCAGATCACTACAATGATTATCAAT
GAGAGAAACAGAAGATCCAACATTGGCAATTGTATGGAGGCTTTGTTCCAAGGACCACTC
CAGTATAAAGACTTGAAGATTGACATCAAGACGAGTCCCCCTCCTGAATGTATCAATGAC
TTGCTCCAAGCAGTTGACTCCCAGGAGGTGAGAGATTACTGTGAGAAGAAGGGTTGGATA
GTCAACATC---ACCAGCCAGGTTCAAACAGAAAGGAACATCAACAGGGCAATGACAATT
CTACAAGCGGTGACAACCTTCGCCGCAGTGGCTGGAGTTGTCTATGTCATGTATAAACTG
TTTGCTGGACACCAGGGAGCATACACTGGTTTACCAAACAAAAAACCCAACGTGCCCACC
ATTAGGACAGCAAAGGTACAAGGGCCAGGGTTCGATTACGCAGTGGCTATGGCTAAAAGA
AACATTGTTACAGCAACTACTAGCAAGGGAGAGTTCACTATGTTAGGAGTCCACGACAAC
GTGGCTATTTTACCAACCCACGCTTCACCTGGTGAAAGCATTGTGATCGATGGCAAAGAA
GTGGAGATCTTGGATGCCAAAGCGCTCGAAGATCAAGCAGGAACCAATCTTGAAATCACT
ATAATCACTCTAAAGAGAAATGAAAAGTTCAGAGACATTAGACCACATATACCTACTCAA
ATCACTGAGACAAATGATGGAGTCTTGATCGTGAACACTAGCAAGTACCCCAATATGTAT
GTTCCTGTCGGTGCTGTGACTGAACAGGGATATCTAAATCTCGGTGGGCGCCAAACTGCT
CGTACTCTAATGTACAACTTTCCAACCAGAGCAGGACAGTGTGGTGGAGTCATCACATGT
ACTGGGAAAGTCATCGGGATGCATGTTGGTGGGAACGGTTCACACGGGTTTGCAGCGGCC
CTGAAGCGATCATACTTCACTCAGAGTCAAGGTGAAATCCAGTGGATGAGACCTTCGAAG
GAAGTGGGATATCCAATCATAAATGCCCCGTCCAAAACCAAGCTTGAACCCAGTGCTTTC
CACTATGTGTTTGAAGGGGTGAAGGAACCAGCAGTCCTCACTAAAAACGATCCCAGGCTT
AAGACAAACTTTGAGGAGGCAATTTTCTCCAAGTACGTGGGTAACAAAATTACTGAAGTG
GATGAGCACATGAAAGAGGCAGTAGACCACTATGCTGGCCAGCTCATGTCACTAGACATC
AACACAGAACAAATGTGCTTGGAGGATGCCATGTATGGCACTGATGGTCTAGAAGCACTT
GATTTGTCCACCAGTGCTGGCTACCCTTATGTAGCAATGGGAAAGAAGAAGAGAGATATC
TTGAACAAACAAACCAGAGACACTAAGGAAATGCAAAAACTGCTCGACACATATGGAATC
AACCTCCCACTGGTGACTTATGTAAAGGATGAACTTAGATCCAAAACAAAGGTTGAGCAG
GGGAAATCCAGATTAATTGAAGCTTCTAGTTTGAATGACTCAGTGGCAATGAGAATGGCT
TTTGGGAACCTATATGCTGCTTTTCACAAAAACCCAGGAGTGATAACAGGTTCAGCAGTA
GGGTGCGATCCAGATTTGTTTTGGAGCAAAATTCCGGTATTGATGGAAGAGAAGCTGTTT
GCCTTTGACTACACAGGGTATGATGCATCTCTCAGCCCTGCTTGGTTCGAGGCACTAAAG
ATGGTGCTTGAGAAAATCGGATTCGGAGACAGAGTTGACTACATCGACTACCTAAACCAC
TCACACCACCTGTACAAGAATAAAACATACTGTGTCAAGGGCGGTATGCCATCTGGTTGC
TCAGGCACTTCAATTTTTAACTCAATGATTAACAACTTGATTATCAGGACACTCTTACTG
AAAACCTACAAGGGCATAGATTTAGACCACCTAAAAATGATTGCCTATGGTGATGATGTA
ATTGCTTCCTACCCCCATGAAGTTGACGCTAGTCTCCTAGCCCAATCAGGAAAAGACTAT
GGACTAACTATGACTCCAGCTGACAAATCAGCTATATTTGAAACAGTCACATGGGAGAAT
GTAACATTCTTGAAGAGATTCTTCAGGGCAGACGAGAAATACCCATTTCTTATTCATCCA
GTAATGCCAATGAAGGAAATTCATGAATCAATTAGATGGACAAAAGATCCTAGGAACACT
CAGGATCACGTTCGCTCTCTGTGCCTATTAGCTTGGCACAATGGCGAAGAAGAATATAAC
AAATTCCTAGCTAAAATCAGGAGTGTGCCAATTGGAAGAGCTTTATTGCTCCCAGAGTAC
TCAACATTGTACCGCCGTTGGCTTGACTCATTT
>BAE20393
---GGTTTTGGACACCAAAACAAGGCAGTGTATGTGGCTGGTTACAAGATTGTTAATTAC
CATTTAGCTACAGCTAGCGATTTCAGGAACTGTGTTCGCAGTTTGTGGCAGAGAGATCTT
ATGGTTGTGGAATCAAAAGCACAAGGCATAGATCAGATTGCCAGGTGTTCATGCAGGTGC
GGCGTCTACTATTGTGAATCAAGAAACAAACACTATCCAATCACCATTTCATCACCAACA
TTCCAATGGATGGAAAAGAATGATTACTACCCAGCACGATATCAAACACACATAACCATC
GGAAGTGGATTTGCCGCCCCTGGCGACTGCGGTGGTGTTTTGCGATGTCAACACGGTGTC
ATGGGCCTGATCACTGCCGGTGGGGAGGGTGTAGTAGCTTTTGCAGACATACGGGATTTG
TATGTC---GAGGATGAGGCAATGGAACAGGGGGTCACCTCATACATAGAGTCCCTTGGT
GCGGCATTTGGTAGTGGGTTTACCAATCAAATTAGCGAGAAGGTGACTGAATTAACATCT
ATGGTGACTTCTATGTTCACTGAAAAACTATTGAAAAATTTAATCAAGTTGGTTAGCAGT
CTGGTTATAATTGTTAGAAACTATGAAGATACCACTACTGTGTTGGCAACTTTGGCTCTT
CTAGGTTGTGATGTGTCACCATGGGCATGGTTGAAGAAGAAAGTGTGTGACATATTGGAA
ATTCCATTTGTACTGAAACAAGGAGACTCATGGATGAAAAAGTTCACCGAAGCTTGCAAT
GCAGCCAAGGGATTGGAATGGATTAGTAACAAAATTTCCAAATTCATTGAGTGGATAAAG
AACAAAGTGATCCCTGAGGCAAAAGACAAAGTTGAATTCATATCCAAGCTGAAACAACTG
GGGATGTTGGAGAATCAGATCAATACCATACACCAATCATGCCCCAGTCAAGAACAGCAG
GAAATCTTGTTCAACAATGTGAGGTGGCTTGCAATTCAATCAAGGAGGTTCGCACCATTG
TACGCAGCGGAGGCTAAAAGAATTAGCAAACTTGAGAACACCATCAACAATTACATACAG
TTCAAGAGCAAACACCGTATTGAACCAGTATGTGTGCTAATTCATGGAAGCCCCGGTACT
GGCAAGTCAGTTGCCACTAGCCTAATGGGGAGAGCTATTGCTGAAAAGGAGAACACATCC
ACGTACTCATTACCCCCAGACCCCACGCACTTTGATGGCTACAAACAACAAGGAGTGGTG
ATCATGGACGACCTGAATCAAAATCCTGATGGGGCGGATATGAAATTGTTTTGCCAGATG
GTTTCCACAGTCGAGTTCATACCCCCAATGGCATCCCTGGAAGAAAAGGGCATTCTATTC
ACATCCGATTACGTTCTGGCATCCACTAACTCCAGCACCATAACACCCCCAACAGTCGCT
CACAGCGACGCCCTTTCACGCAGATTTGCCTTTGACATGGAAATTTGCCCAATGTCTCAG
TACACAGTAAAAGGTAAGCTTAACATGGCTGAGGCCACAAGAATCTGCAAGGACTGCCAC
CCACCAGCCAAC---TTCAAAAAGTGCTGCCCACTGGTGTGTGGGAAAGCCATACAGTTG
ATGGACAAATACACTAGACAGAGGTTTAGTGTTGACGAGTTGACCACTCTTGTCATTAAT
GAAAAAGTCAGGAGATCAAACATCGGCAACTGTATGGAAGCTCTGTTTCAAGGCCCGTTG
CAATATCGAGACCTAAAAATAGATATTAAGACTAGCCCACCCCCTGAGTGTATAAATGAC
CTGCTTCAAGCGGTTGACTCCCAGGAAGTTAGAGACTACTGTGAGAAAAAGGGATGGATA
GTTAATGTC---TCCAGTGACATCACAATTGAAAGAAACCTCAACAGGGCAATGACAATT
CTCCAAGCATTAACAACATTTGCTGCAGTAGCAGGCGTGGTTTACGTCATGTACAGGTTG
TTTGCGGGACAACAAGGGCCATATACAGGGTTGCCATCTAAGAAACCAAACATTCCTACC
ATCAGAACAGCTAAAGTCCAAGGCCCAGGCTTTGACTACGCTGTCGCCATGGCTAAGAGA
AATATTGTGACAGCCACCACCAGTAAAGGGGAGTTCACAATGCTTGGAGTTCATGACAAC
GTCGCTGTGTTGCCCACACACGCATCACCGGGAGAGACGATTGTCATTGATGGCAAGGAA
GTAGAGGTATTGGATGCAAAAGCACTAGAAGATCAAGCTGGGACTAATTTGGAAATTACC
ATTGTTACTCTCAAGAGAAATGAGAAATTCAGGGATATTAGACCCCACATTCCCACTCAA
ATCACTGAGACGAATGACGGAGTATTGATTGTGAACACTAGTAAGTACCCCAACATGTAC
GTACCTGTCGGTGCAGTGACCGAACAAGGGTATCTCAATTTGGGTGGGCGCCAAACAGCT
CGCACTCTTATGTATAACTTCCCAACCCGTGCCGGTCAATGTGGTGGAATCATCACCTGT
ACTGGCAAAGTCATTGGGATGCATGTTGGAGGGAACGGTTCACATGGGTTCGCTGCGGCC
CTAAAACGGTCATACTTCACTCAGAGTCAAGGTGAAATTCAGTGGATGAGACCATCAAAG
GAGGTCGGGTATCCTATCATCAATGCCCCTAGTAAGACCAAGCTGGAGCCCAGTGCTTTC
CATTACATCTTTGAGGGGGTTAAGGAACCAGCAGTTCTGACCAAGAACGACCCCAGACTA
AAAACAGACTTCGAGGAGGCTATCTTTTCTAAATATGTAGGCAACAAAATCACAGAGGTG
GATGAGTACATGAAAGAGGCCGTAGACCACTACGCAGGGCAACTGATGTCACTAGATATA
AACACTGACCAGATGTGTCTAGAGGACGCTATGTATGGAACTGATGGTTTAGAGGCCCTT
GACCTTACTACTAGTGCAGGGTATCCGTACGTAGCCCTTGGTAAGAAAAAGAGAGACATT
CTTAACAAGCAAACTAGAGACACCAAGGAAATGCAACGTCTCCTAGATACTTATGGAATT
AATCTACCACTAGTCACCTATGTGAAAGATGAACTTAGAAGCAAGAGCAAAGTGGAACAA
GGAAAATCCAGATTGATAGAGGCCTCCAGTCTAAATGACTCCGTAGCGATGAGAATGGCA
TTTGGTAACCTATATGCAGCCTTTCACAAAAACCCAGGAGTGGTCACAGGATCAGCAGTA
GGGTGTGACCCAGATCTATTTTGGAGCAAGATACCAGTCTTGATGGAAGAAAAGCTGTTT
GCATTCGATTATACAGGCTACGACGCTTCTCTCAGTCCCGCTTGGTTCGAAGCTCTCAAG
ATGGTGCTAGAAAAGATTGGTTTTGGTGACAGAGTGGACTACATTGACTACTTGAATCAT
TCACATCACTTGTACAAAAACAAAACATATTGTGTCAAGGGCGGCATGCCATCTGGCTGC
TCTGGCACTTCAATTTTTAACTCAATGATCAACAACTTAATTATCAGGACACTTTTGCTG
AAAACCTACAAGGGCATAGATTTAGACCACCTAAAGATGATCGCCTATGGTGATGATGTG
ATTGCTTCCTACCCCCACGAGGTTGACGCTAGTCTCCTAGCCCAATCAGGGAAAGACTAT
GGACTAACCATGACTCCAGCTGACAAATCAGCGACCTTTGAGAAAGTCACGTGGGAGAAT
GTAACATTCTTGAAAAGATTCTTCAGAGCAGATGAGAAGTACCCATTTTTGATACATCCA
GTGATGCCAATGAAAGAAATTCATGAATCAATCAGATGGACCAAGGATCCAAGGAACACC
CAGGATCATGTTCGCTCACTGTGCCTATTGGCTTGGCATAATGGCGAAGAAGAATACAAC
AAATTTCTAGCTAAAATTAGAAGTGTGCCAATTGGAAGAGCACTATTACTCCCTGAGTAC
TCAACTTTGTACCGCCGTTGGCTCGACTCGTTT
>ADK22846
---GGGTTTGGACATCAAAACAAGGCTATTTATGTAGCTGGATATAAGATTTGTAATTAT
CACCTGGCCACTCAAGAAGATATGGAACACGCAGTAGCCGTGATGTGGGACCGGGACCTC
ATGGTAGCAGAGAGTCGAGCCCAGGGAATTGACACCATTGCTAGGTGTTCTTGCAAGTGT
GGCGTGTACTACTGTGAGTCCATGCGCAAATACTACCCAGTGTCTGTGGAGGGTCCAACC
TTTAGGTACATGGATGCGAACGAGTATTACCCCGCTCGATACCAATCGCATATGCTTATA
GGAGCCGGGTTTGCAATGCCAGGCGACTGTGGAGGGATCCTACGATGCACCCACGGGGTG
ATGGGCCTGATCACTGCTGGTGGTGAAGGGGTCGTAGCATTTGCAGACGTAAGGGATTTA
TTTGCATATGAAGAAGAGGCCATGGAACAAGGCATTACTGATTACATCAGTGGGTTGGGA
GCAGCCTTTGGAGCAGGTTTCAGCACTGAGATTTCTAGCGGGATACAAGAACTGCAGGAA
ACTGTCCAGAATGTCATTACTGAAAAGTTGCTAAAAAACCTGGTTAAAATAGTGTCCGCA
CTAGTGATAGTGGCAAGGAACTATGAAGATTCCATAACTGTGCTGGCCACCCTCAGCTTA
TTGGGATGCGACTCCTCACCATGGCATTGGTTAAAAGAGAAGGTTTGCAACATACTAGGT
ATTCCATATGCAATGAAACAGGGCGACTCCTGGATGAAGAAGTTTTCAGATGCGTGTAAC
GCGGCCAAGGGCCTTGAATGGATTTCACAGAAGATAGGCAAGTTTATTGACTGGATAAAA
ACCAAAATTTTACCAGAGGCACAAGACAAAGTAGAATACTTGTCTAAATTGAAACACCTA
GACACACTTGAAAACCAGGTGACAACCCTGCACCAGTCGTGCCCCAGCCAAGAAGACCAA
GAAACACTGTTCAACAACATTCGTTGGCTAGCTATAAAGGCGAGAAAATTTGCTCCCTTG
TATGCCAGCGAGGCACGTCGCATTTTCAAAATGGAGAGCACCATTAACAATTACATACAG
TTCAAGACCAAACACCGCATTGAGCCCGTATGTTTGTTAATACATGGGACACCTGGCACT
GGTAAGTCTATAGCGACAGGACTAATAGGTAGAGCAATTGCCAAGCAGGCTAACACTAGT
ACTTACTCTCTCCCCCCAGACCCCTCTCACTTTGATGGATATAAACAACAAGGGGTCGTG
ATTATGGACGATCTAAATCAAAACCCAGATGGAGAGGACATGAAGCTGTTTTGCCAGATG
GTGTCGACAGTGGAATTTGTGCCACCGATGGCCAGTTTGGAGGAGAAAGGAATATTGTTT
ACATCAGACTACGTCCTTGCATCCACTAACTCATATACTATATCACCGCCTACGATATCA
GCTTCAGACGCGTTGGCCAGACGTTTTGCATTTGATGTGGACTTTGAAGTGATGTCACAA
TACAACAACAAAGGACACCTAAACATGGCAACTGCTACTAAGGCATGCACAGACTGTCAT
AAACCAGCGAAT---TTCTCCAGCTGTTGCCCTTTAGTGTGCGGAAAGGCCATTCAATTT
GTAGACAAAATGACACGCACCAGATACACTGTAGATGAGTTAACCACTTTGATTGTGAAT
GAGAGGAATAGAAGATACAACATTGGTAACTGTTTGGAAGCCTTGTTTCAAGGTCCACTG
GAATTTAAGGAGCCTAGGATTGACATAAAAACAACACCCCCACCACCCGCTATTGCAGAC
TTACTTCGGTCCGTTGACAGTGACCAGGTGCGAGAGTATTGCACCAAGCAAGGCTGGGTC
ACCGAGCTGCCATCATCATCACTTGTGGTGGAGAGACACCTTAACCGAGCCATGACGATT
GTGCAGGCCATATCTTCATTTGTGGCTGTCTCTGGCATGCTATACATTATTTACAAGTTG
TTTGCCAATTTCCAAGGGGCGTACACAGGTTTACCTAACCCAAAGCCCAAGGTCCCCACG
TTGCGTGCAGCCAAGGTACAAGGTCCAGCGTTTGACTATGCGGTTGCCATGGCGAGGCGT
AATATACTAACTGCAACAACCGACAAGGGCGAGTTCACTATGCTAGGCATTTATGACCGG
GTAGCTGTGTTGCCAACCCATTCCAGCCCCGGTGATACAGTGGTTATAGCTGGGAAGGAA
GTGAAGGTCAAAGACGCCAGGCGTCTTGTGGACACCAATGATGTGAATTTAGAAGTAACC
ATTGTTGAGCTTGACAGGAATGAAAAATTTAGAGACATTAGAGCACACATACCCCCAACT
ATATGTGAAACTAGTGAGGCCATACTGGCAGTAAACACCACGCGGTTCCCAAACATGTAC
ATCCCAGTTGGAGCTGTCGCTGAGCAAGGGATGCTAAACCTGGGGGGTAGGCCTACCAAC
CGAACCCTGATGTATAACTTCCCCACCAAGGCAGGTCAGTGTGGTGGCGTGGTAATGTCC
ACAGGCAAAGTGATTGGCATACACGTGGGGGGTAATGGCTCCCATGGGTTCGCCGCTGCA
CTGAAAAGATCGTACTTTACCAGTGAACAAGGTGAAATACAATGGATGAGACCCAGCAAA
GACGCTGGCTACCCAGTCATTAACACCCCTAATAAGACCAAGCTACAACCTAGTGTCTTT
CATAGTGTATTCCCGGGTGTTAAGGAACCCGCGGTCCTGACAAAATCAGATCCTAGACTT
GAAGTTGACTTTGAAGAGGCTATTTTCTCCAAATACGTGGGTAATGCTATCACAGAGGTG
GATGAGTACATGAAGGATGCTGTGGACCATTATGCTGGGCAACTAATGTCACTGGACATC
CCCACAGAGCAGATGTGTTTGGATGAGGCTTTGTACGGGACTGAAGGTCTTGAAGCCCTA
GACCTCACAACTAGTGCCGGCTACCCTTACGTTACCATGGGGAAAAGGAAGAGAGAAATT
CTGAACAAAGAAACACGTGATACCAAGGAGATGCAGCGCATGCTGGACAAGTACGGGATT
AATCTACCATTGGTCACGTACGTGAAGGACGAGTTGCGTAAGCCATCTAAGATCAAAGCA
GGGAAGTCCAGGTTGATAGAGGCCAGTTCGCTGAACGACTCAGTTGCAATGCGCCAAGCC
TTTGGGCACTTGTATGCCAAGTTTCATCAGAACCCTGGTATAGTGACCGGTAGTGCTGTA
GGGTGCGACCCTGATATTTTCTGGAGTAAGATACCAGTCATGCTTGACGGTCACCTATTT
GCCTTTGACTATACTGGTTATGATGCCTCTCTTTCACCAGCTTGGTTTGAAGCCCTCAAA
ATGGTGCTAGAGAAAATAGGATTTGGTGATCGTGTGGACTACATAGACTACCTCAATCAC
TCTCACCACCTGTACAAGAATAAATTATACTGTGTCAAGGGGGGGATGCCATCTGGATGC
TCTGGCACATCCATTTTTAACACAATGATCAACAATATAATCATTAGGACCCTCTTACTT
AAAACATATAAAGGGGTAGATCTTGATTCGCTTCGAATGATCGCCTATGGCGATGACGTC
TTAGCCAGCTACCCACACCAAATAGACGCAGGCCTCCTAGCTCAGACAGGAAAAGATTAT
GGCTTGCTAATGACTCCAGCAGACAAGGGAGCTACCTTTGAGGCTGTCACTTGGGAAACA
GCAACGTTCTTGAAACGGTTTTTCCGTGCTGATGAACAATTCCCATACCTAGTGCACCCA
GTTATGCCAATGTCAGAAATATACGAGTCAATTCGCTGGACTAAAGACCCAAAGAATACA
CAGGATCATGTGCGGTCTCTATGCCTATTGGCTTGGCACAACGGAGCCGTGGATTATAAC
AAATTTTTAGATCAAATAAGATCAGTCGCGGTCGGCCGCGCATTACTCCTACCGGAGTAC
ACAACACTGCGCCGCCGCTGGCTGGACTCTTTT
>AGA12392
---GGATTTGGACACCAAAACAAAGCTGTGTACACAGCTGGCTACAAAATTTGCAATTAC
CACCTAGCTACACAAGAAGACTTGCAAAATGCCGTGAGTGTCATGTGGAACAGAGACCTC
TTAGTGGCTGAATCAAGGGCCCTTGGCACCGACTCGATCGCAAGGTGCAGCTGTAACACG
GGAGTGTATTACTGTGAGTCCAAAAGGAAGTATTACCCAGTGACCTTTATAGGACCCACG
TTTCAGTACATGGAGGCTAATGATTACTACCCAGCTAGGTACCAATCCCACATGCTCATT
GGCCATGGTTTTGCATCACCAGGTGACTGTGGCGGTATTCTTAGATGCCAACACGGAGTA
ATCGGAATCATCACCGCTGGTGGAGAGGGTCTAGTTGCTTTTTCAGACATTAGGGATCTA
TATGCATATGAAGAAGAAGCTATGGAGCAAGGCATTTCCAACTACATTGAGTCTCTTGGA
GTCGCCTTTGGAAGTGGGTTCACCCAACAAATTGGAGACAAAATCTCAGAGCTAACTAGC
ATGGTCACCAGCACCATTACCGAGAAGTTGTTGAAAAACCTAATCAAAATAATCTCATCA
CTTGTGATCATTACTAGAAATTATGAGGACACTACCACAGTACTAGCCACCTTGGCACTC
CTTGGATGTGATGTGTCTCCCTGGCAATGGCTTAAGAAGAAGGCCTGTGACATACTGGAG
ATTCCATATGTCATGCGCCAGGGTGATAGCTGGTTAAAGAAGTTTACAGAAGCTTGCAAC
GCTGCCAAGGGTCTGGAGTGGGTCTCTAACAAAATATCTAAGTTTATTGATTGGTTGAAA
GAGAAGATCATACCCCAGGCTAGAGACAAATTGGAGTTCGTCACCAAGCTGAAACAATTA
GAAATGTTAGAAAATCAAATTGCCACCATCCACCAATCATGTCCCAGTCAGGAACACCAA
GAAATTTTGTTCAACAATGTCAGATGGTTGTCAATACAATCAAAAAGATTTGCCCCGCTC
TACGCCGTAGAGGCAAAAAGGATTCAGAAGCTAGAACACACCATTAACAACTACATACAG
TTTAAGAGCAAACACCGTATTGAACCAGTATGTCTGTTAGTCCACGGCAGCCCAGGAACA
GGTAAATCAGTGGCCACCAATTTGATTGCTAGGGCGATTGCAGAAAAGGAGAACACTTCC
ACATATTCACTACCACCAGACCCGTCCCATTTCGATGGCTATAAACAACAAGGAGTAGTA
ATTATGGATGATTTGAACCAGAATCCAGATGGGGCCGACATGAAATTATTCTGTCAGATG
GTTTCTACAGTGGAGTTTATACCACCAATGGCTTCATTAGAAGAGAAGGGCATTTTGTTC
ACATCAAACTATGTCCTGGCTTCCACCAATTCCAGCCGCATTACACCACCTACAGTTGCA
CACAGTGACGCCCTAGCCAGGCGCTTTGCATTTGACATGGACATTCAGGTTATGGGTGAG
TATTCCAGGGATGGTAAGTTGAATATGGCAATGGCAACAGAAATGTGTAAAAACTGCCAT
CAACCAGCAAAT---TTCAAGAGGTGTTGTCCATTAGTGTGCGGGAAGGCAATCCAGCTG
ATGGATAAGTCTTCTAGAGTTAGGTACAGTATAGATCAAATCACTACAATGATTATTAAT
GAGAAGAACAGGAGATCAAACATAGGTAATTGCATGGAAGCACTATTTCAGGGTCCCCTG
GAATACAAAGATCTGAAAATAGATATTAAGACCACTCCACCACCCGAATGCATCAATGAC
CTGTTACAATCAGTGGACTCCCAAGAAGTGAGAGATTACTGTGAGAGGAAAGGCTGGATT
GTGAACATT---ACCAGCCAGGTCCAGACTGAAAGAAACATCAATAGAGCAATGACTATT
CTACAAGCAGTAACCACGTTCGCGGCAGTTGCCGGAGTGGTGTATGTGATGTACAAACTC
TTTGCAGGACACCAGGGTGCCTATACAGGTCTCCCCAATAAGAGACCCAATGTGCCTACG
ATTAGGACCGCTAAGGTTCAAGGCCCAGGCTTTGACTACGCAGTTGCTATGGCTAAGAGA
AACATTCTTACAGCGACTACTTGCAAAGGGGAGTTCACTATGTTAGGAGTGCATGATAAT
GTAGCCATTTTACCAACACATGCCTCACCAGGGGAGACAATAGTTATTGATGGTAAAGAA
GTGGAGGTACTAGATGCCAAAGCACTAGAAGACCAGGCTGGAACCAATTTGGAGATCACA
ATCGTCACACTCAAAAGAAATGAGAAATTCAGAGACATCAGACCCCATATCCCAACCCAA
ATCACTGAGACGAACGATGGAGTCCTGATCGTGAACACTAGTAAGTACCCCAACATGTAT
GTCCCAGTCGGTGCTGTGACTGAACAGGGATATCTCAATCTCGGTGGCCGTCAAACTGCT
CGTACACTAATGTACAACTTTCCAACGAGGGCAGGTCAGTGCGGCGGTGTCATCACTTGC
ACTGGTAAGGTCATCGGGATGCACGTTGGAGGGAACGGTTCACATGGGTTCGCAGCGGCC
CTGAAACGGTCTTACTTCACTCAGAGTCAAGGTGAGATCCAATGGATGAGGCCATCGAAA
GAGGTTGGATATCCAATTATTAATGCCCCCAGCAAAACCAAATTAGAACCAAGTGCATTT
CACTACATATTTGAGGGAGTGAAGGAACCAGCAGTCCTGACCAAAAACGACCCTAGGCTC
AAAGTGGATTTTGAAGAGGCGATCTTCTCCAAGTACGTAGGCAACAAAATCACAGAAGTG
GATGAGTACATGAGGGAAGCTGTCGATCACTATGCTGGTCAATTGATGTCACTAGACATA
AACACCGACCAGATGTGTCTGGAGGATGCCATGTATGGCACCGATGGCTTGGAAGCCTTG
GACCTCACAACCAGCGCAGGATACCCTTACGTGGCCTTAGGGAAAAAGAAGAGGGACATT
CTGAACAAGCAAACTAGGGACACTAAAGAGATGCAAAGACTGTTAGATACCTATGGTATT
AACCTACCCTTAGTCACTTATGTGAAGGATGAATTAAGATCCAAAACCAAAGTCGAACAA
GGCAAATCAAGACTTATTGAAGCATCTAGTCTCAATGATTCAGTGGCTATGAGGATGGCA
TTTGGTAATCTCTACGCAGCCTTTCATAAGAACCCAGGAGTAGTAACTGGTAGTGCAGTG
GGTTGTGATCCAGATCTGTTTTGGAGCAAAATTCCAGTTCTCATGGAGGAAAAGCTGTTT
GCCTTTGATTACACCGGGTATGACGCCTCCCTGAGTCCAGCTTGGTTTGAAGCTCTTAAG
ATGGTTCTTGAGAAAATTGGCTTTGGTGATAGAGTGGACTACATTGACTACCTCAACCAC
TCTCACCATTTATATAAAAACAAGACATACTGTGTCAAAGGCGGCATGCCATCTGGCTGT
TCAGGCACATCAATTTTTAATTCAATGATTAATAATATCATAATCAGGACTCTCTTACTG
AAAACCTACAAGGGCATAGATTTAGACCACCTAAAGATGATAGCCTATGGTGATGATGTA
ATTGCTTCCTACCCCCATGAAGTAGACGCTAGTCTCCTAGCCCAATCAGGAAAAGACTAT
GGACTTACTATGACTCCAGCCGACAAATCTGTAACTTTTGAACAAGTCACATGGGAAAAT
GTAACATTCTTGAAGAGATTCTTCAGAGCAGATGAGAAGTATCCATTCCTTGTGCATCCA
GTGATGCCCATGAAGGAAATTCATGAATCAATCAGATGGACAAAAGATCCCAGAAATACA
CAGGATCACGTTCGCTCCTTGTGCTTATTGGCTTGGCATAATGGAGAAGAAGAATACAAC
AAATTTCTAGCTAAAATTAGAAGTGTGCCAATCGGACGAGCTTTATTGCTCCCGGAGTAT
TCAACATTGTACCGCCGTTGGCTCGATTCTTTT
>ABV00562
---GGCTTTGGGCATCAGAATAAAGCTGTGTACACTGCTGGTTACAAGATCTGCAACTAC
CATCTCGCCACTAAGGAGGATTTACAAAATGCTGTAAGCATCATGTGGAATAGAGACCTC
TTGGTTGTTGAATCAAAAGCTCAAGGTACTGACTCAATAGCAAGGTGCAATTGCAATGCA
GGGGTGTACTATTGTGAGTCCAGAAGGAAATACTACCATGTGTCGTTTGTGGGACCCACC
TTCCAATACATGGAGGCTAATGACTACTACCCAGCTAGATACCAATCCCACATGTTAATC
GGGCACGGCTTTGCCTCACCAGGTGACTGTGGTGGTATCCTTAGGTGTCAACATGGCGTC
ATCGGAATCGTGACAGCTGGTGGAGAGGGGCTAGTCGCATTCTCCGACATAAGGGACTTG
TATGCTTACGAGGAAGAGGCCATGGAGCAGGGCATTTCAAACTATATTGAGTCACTCGGT
GCTGCGTTCGGTAGTGGGTTCACTCAGCAAATAGGGGATAAGATATCAGAACTAACCAGC
ATGGTAACCAGCACGATTACAGAGAAGTTGCTTAAAAACCTAATCAAAATTATTTCATCT
CTGGTGATTATTACTAGAAATTACGAAGATACCACCACAGTGCTCGCCACTCTAGCTCTT
CTTGGGTGTGATGTTTCACCGTGGCAATGGCTGAAGAAGAAAGCATGTGACACTTTGGAG
ATTCCCTATGTTATTAGACAGGGTGATAGTTGGTTAAAAAAATTTACTGAGGCGTGCAAC
GCAGCTAAGGGGTTGGAATGGGTGTCCAACAAAATCTCAAAATTTATCGATTGGCTAAAA
GAAAGGATCATTCCACAAGCCAGGGATAAATTAGAGTTTGTCACCAAATTGAAACAACTT
GAGATGCTAGAGAACCAAATTGCGACCATTCACCAGTCGTGCCCTAGCCAAGAACATCAG
GAAATTCTGTTTAACAATGTGAGGTGGTTGTCCATACAGTCAAAAAGATTCGCTCCCCTA
TACGCAATGGAAGCGAAAAGAATACAGAAGCTAGAACACACAATCAACAATTACATACAG
TTCAAGAGCAAACACCGTATTGAACCAGTATGTTTATTGGTGCACGGCAGTCCTGGAACA
GGTAAATCAGTGGCCACCAACTTGATTGCTAGAGCAATTGCAGAGAAGGAAAACACATCC
ACCTACTCGCTACCTCCAGATCCATCCCATTTCGATGGATATAAACAACAGGGAGTAGTA
ATCATGGACGACTTGAATCAGAATCCCGATGGGGCTGACATGAAACTCTTTTGTCAAATG
GTGTCTACAGTAGAATTTATTCCACCAATGGCTTCATTAGAGGAAAAGGGCATTTTGTTC
ACGTCGAATTACGTCTTGGCTTCCACCAATTCTAGCCGCATTACACCACCAACAGTGGCA
CACAGTGACGCGCTAGCCAGACGGTTTGCATTTGACATGGACATTCAAGTCATGGGTGAA
TACTCCAGGGATGGAAAGTTGAACATGGCGATGGCTACAGAGATGTGCAAGAATTGCCAC
CAACCAGCAAAT---TTCAAAAAGTGCTGCCCACTTGTGTGCGGAAAAGCTATCCAATTG
ATGGACAAGTCATCCAGGGTCAGATACAGCATTGACCAAATTACCACCATGATCATTAAC
GAAAGAAACAGGAGGTCTAACATTGGTAACTGCATGGAAGCACTGTTTCAAGGCCCCCTG
CAGTACAAAGACTTAAAGATCGACATAAAGACTACACCCCCTCCCGAGTGTATAAACGAC
CTACTTCAAGCGGTCGACTCCCAGGAAGTGAGGGATTACTGTGAGAAGAAAGGATGGATT
GTCAACATT---ACTAGCCAGGTTCAAACTGAAAGAAACATTAACAGAGCAATGACCATA
TTACAAGCTGTCACCACTTTTGCAGCTGTCGCTGGAGTAGTGTATGTGATGTACAAGCTT
TTTGCAGGACAGCAGGGAGCCTACACTGGACTTCCCACCAAGCGGCCCAATGTCCCTACC
ATTAGGACAGCTAAAGTGCAAGGCCCAGGGTTTGATTACGCAGTGGCTATGGCCAAAAGA
AACATCCTCACAGCAACCACCAGTAAAGGGGAGTTCACAATGCTTGGGGTGCATGACAAC
GTGGCCATTCTACCAACTCATGCCTCACCAGGAGAGACAATAGTTATTGATGGAAAGGAA
GTGGAAGTCCTGGATGCCAAGGCGCTAGAGGATCAGGCCGGAACCAATTTGGAGATCACT
ATTGTCACCCTTAAAAGAAATGAGAAATTCAGGGATATCAGGCCACACATTCCTATGCAA
ATCACTGAGACAAATGATGGAGTTCTGATCGTGAACACTAGTAAGTACCCCAACATGTAT
GTCCCAGTTGGTGCTGTGACCGAGCAGGGATATCTCAATCTCGGTGGCCGTCAAACTGCT
CGCACTCTAATGTATAACTTTCCAACTAGAGCAGGTCAGTGTGGTGGTGTTATTACATGC
ACCGGAAAGGTCATCGGGATGCATGTTGGAGGGAACGGTTCGCATGGGTTTGCAGCGGCC
CTAAAGCGATCATACTTCACTCAAAGTCAAGGTGAAATTCAATGGATAAGACCTTCCAAA
GAGGTGGGATACCCGATCATCAATGCACCCTCCAAAACAAAACTGGAGCCCAGTGCCTTT
CACTATGTTTTTGAAGGTGTTAAAGAGCCTGCGGTCTTGACCAAGAATGACCCAAGACTC
AAAACTGATTTTGAAGAAGCCATTTTCTCAAAATATGTAGGCAACAAGATCACAGAGGTG
GATGAATACATGAGGGAAGCAGTGGATCACTATGCAGGACAACTGACGTCCTTGGACATC
AATACAGAGCAGATGTGTCTGGAAGATGCAATGTACGGCACTGATGGTCTTGAAGCATTA
GATCTCAGCACTAGCGCTGGTTATCCTTATGTGGCAATGGGAAAGAAGAAAAGAGATATT
TTAAACAAACAGACCAGAGACACCAAGGAAATGCAGAGACTTCTAGATACCTATGGAATC
AACCTACCACTGGTCACTTATGTAAAAGATGAACTTAGATCTAAAACCAAGGTGGAACAG
GGCAAGTCTAGATTAATTGAAGCCTCGAGCTTGAATGACTCAGTAGCCATGAGAATGGCT
TTTGGTAACCTTTATGCAGCATTTCACAAGAATCCAGGTGTAGTGACGGGATCAGCTGTT
GGGTGTGATCCAGACTTGTTTTGGAGCAAGATACCAGTGTTAATGGAAGAAAAACTTTTT
GCATTTGATTACACAGGTTATGATGCGTCTCTCAGCCCAGCCTGGTTTGAAGCACTAAAG
ATGGTGTTGGAGAAAATTGGATTTGGAGACAGAGTAGATTACATTGATTATCTAAATCAT
TCACATCATCTCTATAAAAACAAGACATACTGTGTCAAGGGCGGCATGCCATCTGGCTGC
TCAGGCACTTCAATCTTTAACTCAATGATCAACAACTTAATAATCAGGACACTCTTACTG
AAAACCTACAAGGGCATAGATTTGGATCACCTAAAAATGATTGCCTATGGTGATGATGTA
ATTGCTTCCTACCCCCATGAGGTTGACGCTAGTCTCCTAGCCCAATCAGGAAAAGACTAT
GGACTAACCATGACTCCAGCTGATAAATCAGCAACCTTTGAAAAAGTCACATGGGAGAAT
GTAACATTCCTGAAAAGATTCTTCAGAGCAGATGAAAAATACCCCTTCCTCATACATCCA
GTAATGCCAATGAAGGAAATTCATGAATCAATCAGATGGACAAAAGATCCTCGGAACACG
CAGGACCATGTACGCTCCTTGTGTCTATTGGCTTGGCACAACGGGGAAGAAGAATACAAC
AAATTTTTAGCTAAAATTAGGAGTGTGCCAATCGGAAGAGCTTTGTTGCTCCCAGAGTAC
TCAACATTGTACCGCCGTTGGCTCGACTCTTTT
>ADU20413
---GGATTCGGGCACCAAAACAAAGCAGTGTACACGGCTGGTTACAAAATCTGCAACTAC
CACCTGGCTACACAAGAAGACCTACAAAACGCCGTGAGCGTCATGTGGGACAGAGACCTC
TTAGTGGTTGAATCAAAGGCCTCTGGCATCGACTCAATCGCAAGGTGTAGCTGTAACGCA
GGCGTGTACTACTGTGAATCCAGAGGAAAGCACTATCCAGTCTCTTTCATCGGACCCACC
TTCCAATACATGGAGGCCAATGAGTATTACCCAGCTAGATATCAGTCACACATGCTTATT
GGTCATGGGTTTGCATCACCGGGTGATTGTGGTGGTATACTAAGGTGTCAACATGGGGTG
ATAGGACTAGTCACTGCTGGTGGGGAAGGTCTAGTTGCATTTTCAGACATCAGAGACTTA
TACGCTTATGAAGAGGAGGCCATGGAGCAGGGCATTTCCAACTATGTTGAGTCACTTGGT
GCCGCATTTGGTAGTGGATTCACTCAACAGATTAGTGACAAAGTATCCGAGCTGACCAGC
ATGGTAACTAGTACCATCACAGAGAAATTACTTAAAAATTTAATCAAAATTATCTCATCA
CTTGTGATTATCACCAGGAATTATGAAGATACCACCACAGTGTTTGCCACTCTTGCCCTC
CTTGGGTGTGATGTTTCACCGTGGCAGTGGTTGAAGAAAAAGGCATGTGATATCCTGGAA
ATTCCATATGCCATCAGACAAGGGGACAGTTGGTTGAAGAAGTTCACTGATGCATGCAAT
GCTGCAAAGGGACTGGAGTGGGTATCTAATAAGATATCCAAGTTCATCAGTTGGTTACAG
GACAAAATTATCCCACAAGCGAGAGACAAGTTAGAATTTGTTACCAAATTAAAGCAACTG
GAAATGCTTGAGAACCAAATTTCTACCATACACCAATCTTGCCCAAGTCAAGAACACCAG
GAGATTCTGTTCAACAATGTGCGGTGGCTGTCCATCCAGTCTAAGAAGTTTGCACCGTTA
TATGCTCATGAGGCCAGAAGGATACAAAAACTGGAACACACTATAAACAACTACATACAG
TTCAAGAGCAAACACCGTATTGAGCCAGTATGTTTGTTAATACACGGCAGCCCAGGGACT
GGGAAATCAGTTGCGACCAATCTAATTGCTAGGGCAATAGCCGAGAAAGAGAACACTTCC
ACTTACTCACTGCCACCTGATCCATCTCACTTTGATGGTTACAAGCAACAGGGCGTTGTC
ATTATGGACGACTTGAATCAGAATCCGGACGGGGCAGACATGAAACTTTTTTGTCAAATG
GTGTCAACCGTAGAATTTATCCCACCGATGGCCTCACTAGAGGAGAAAGGCATTTTGTTC
ACATCTAATTATGTGTTGGCCTCCACCAACTCCAGTCGGATTGCACCACCCACAGTGGCT
CACAGTAATGCATTGTCCAGGAGGTTTGCATTTGACATGGACATTCAAGTCATGAGCGAG
TATTCCAGAGATGGAAAGCTCAACATGGCAATGGCCACTGAGATGTGTAAAAACTGTCAT
CAGCCAGCAAAC---TTTAAAAGGTGCTGCCCTTTGGTGTGTGGTAAAGCAATTCAGTTA
ATGGATAAATCTTCCAGGGTTAGATACAGTGTTGACCAGATCACCACAATGATTGTTAAT
GAGAGAAATAGGAGATCAAACATTGGTAATTGCATGGAAGCTCTGTTCCAGGGGCCGCTA
CAATACAAGGATCTAAAAATAGATATCAAGACCAATCCCCCTCCGGAGTGCATCAATGAT
TTGCTCCAGGCAGTTGATTCTCAGGAAGTGAGAGATTATTGTGAGAAGAAAGGCTGGATT
GTTAATATA---ACCAGCCAGGTACAAACAGAGAGGAATATTAACCGGGCTATGACCATT
CTGCAGGCAGTGACCACCTTCGCTACAGTGGCTGGTGTTGTGTACGTCATGTACAAACTG
TTCGCCGGGCACCAGGGTGCGTACACGGGTTTACCTAACAGGCGACCCAATGTACCTACT
ATCAGAACAGCAAAAGTGCAAGGCCCCGGGTTTGATTACGCAGTGGCAATGGCTAAAAGA
AACATTGTTACAGCAACCACCAGCAAAGGAGAGTTTACAATGCTGGGAGTCTATGACAAC
GTAGCCATTTTGCCAACCCACGCCTCACCTGGTGAAAGCATTGTGATCAACGGAAAGGAA
ACGGAAATTATTGACGCCAAAGCCCTCGAGGATCAGGCAGGGACTAATCTTGAAATCACC
ATAGTCACACTAAAGAGGAATGAGAAGTTCAGAGACATCAGGCTACACATTCCCACCCAA
ATCACCGAAACAAACGACGGAGTTTTGATCGTGAACACTAGTAAGTACCCCAACATGTAT
GTTCCTGTTGGTGCTGTGACTGAACAGGGATATCTCAATCTCGGTGGGCGCCACACTGCT
CGTACGTTAATGTACAATTTTCCAACCAGAGCAGGACAGTGTGGTGGGGTCATCACTTGC
ACTGGTAAGGTCATCGGAATGCATGTTGGCGGGAACGGTTCACACGGGTTTGCAGCAGCC
CTAAAGCGGTCATACTTCACTCAGACCCAAGGTGAGATTCAATGGATGAAGCCATCAAAA
GAGGTGGGATACCCTATCATAAGCGCTCCATCCAAAACCAAACTTGAACCCAGTGCCTTC
CATCATGTATTTGAAGGGGTGAAGGAACCAGCGGTCCTCACTAAAAATGACCCCAGGCTC
AAGGTGGACTTTGAAGAAGCAATATTCTCCAAGTACGTGGGCAACAAGATTACTGAGGTG
GATGAATACATGAAAGAGGCAGTGGACCATTACGCCGGTCAACTCATGTCACTAGACATC
AACTCAGAACAAATGTGCCTGGAAGATGCCATGTATGGCACCGATGGCCTGGAAGCGCTT
GATTTGACCACTAGTGCTGGATACCCCTATGTGACAATGGGAAAGAAAAAGAGAGACATC
CTGAATAAACAGACAAGAGACACCAAGGAAATGCAAAGGCTCTTAGATGTTTACGGGATC
AACCTCCCACTCGTGACGTATGTCAAAGATGAGTTGAGGTCAAGAAATAAGGTGGAGTTA
GGAAAATCCAGATTAATTGAAGCCTCCAGCTTAAATGACTCAGTGGCCATGAGAATGGCA
TTCGGGAATCTCTATGCAGCATTTCACAAGAACCCAGGAGTTGTCACCGGCAGTGCAGTT
GGTTGTGATCCAGACTTGTTTTGGAGCAAGATCCCAGTGTTAATGGAAGAAAAGCTCTTT
GCTTTTGACTATACAGGTTATGATGCATCGCTCAGCCCGGCCTGGTTCGAGGCACTTAAA
ATGGTGCTGGAGAAAATCGGATTCGGGGATAGGGTGGATTACATTGATTACCTCAACCAT
TCTCATCATCTGTACAAAAACAAAACTTATTGCGTGAAGGGCGGCATGCCATCTGGCTGC
TCAGGCACGTCAATTTTCAATTCGATGATTAACAATTTGATTATTAGGACGCTCTTACTG
AAGACCTACAAGGGCATAGATTTAGACCACCTAAAGATGATTGCCTATGGTGATGATGTA
ATAGCTTCCTACCCCCATGAGGTTGATGCTAGTCTCCTAGCCCAATCAGGAAAAGACTAT
GGACTAACCATGACTCCAGCAGACAAATCAGCTACCTTTGAAACAGTCACATGGGAGAAC
GTAACATTCTTGAAGAGATTCTTCAGAGCGGATGAGAGGTATTCCTTCCTCATACATCCG
GTAATGCCAATGAAGGAGATTCACGAATCAATTAGATGGACAAAGGATCCTAGAAACACA
CAGGATCACGTACGCTCACTGTGCCTATTGGCTTGGCACAATGGCGAAGAAGAATACAAC
AAATTTTTAGCTAAAATCAGGAGTGTGCCAATTGGAAGAGCTTTGTTGCTCCCGGAATAC
TCTACATTATACCGCCGTTGGCTCGACTCTTTT
>AAN85444
---GGCTTTGGGCATCAGAATAAAGCTGTGTACACTGCTGGTTACAAGATCTGCAACTAC
CATCTCGCCACTAAGGAGGATTTACAAAATGCTGTAAGCATCATGTGGAATAGAGACCTC
TTGGTTGTTGAATCAAAAGCTCAAGGTACCGACTCAATAGCAAGGTGCAATTGCAATGCA
GGGGTGTACTATTGTGAGTCCAGAAGGAAATACTACCCTGTGTCGTTTGTGGGACCCACC
TTCCAATACATGGAGGCTAATGACTACTACCCAGCTAGATACCAATCCCACATGTTAATC
GGGCACGGCTTTGCCTCACCAGGTGACTGTGGTGGTATCCTTAGGTGTCAACATGGCGTC
ATCGGAATCGTGACAGCTGGTGGAGAGGGATTAGTCGCATTCTCTGACATAAGGGACTTG
TATGCTTACGAGGAAGAGGCCATGGAGCAGGGCATTTCAAACTATATTGAGTCACTCGGT
GCTGCGTTCGGTAGTGGGTTCACTCAGCAAATAGGGGATAAGATATCAGAACTAACCAGC
ATGGTGACCAGCACGATTACAGAGAAGCTACTTAAAAACCTAATCAAAATTATTTCATCT
CTGGTGATTATCACTAGAAATTACGAAGATACCACCACAGTGCTCGCCACTCTAGCTCTT
CTTGGGTGTGATGTTTCACCGTGGCAATGGCTGAAGAAGAAAGCATGTGACACTTTGGAG
ATTCCCTATGTTATTAGACAGGGTGATAGTTGGTTGAAAAAATTTACTGAGGCGTGCAAC
GCAGCTAAGGGGTTGGAATGGGTGTCCAACAAAATCTCAAAATTTATTGACTGGTTGAGA
GAAAGAATCATCCCACAAGCCAGGGACAAGCTTGAGTTTGTAACCAAATTGAAACAGTTG
GAAATGCTAGAGAATCAGATATCCACAATACACCAATCTTGTCCAAGTCAGGAACACCAG
GAAATTTTGTTCAACAATGTACGCTGGTTGTCCATTCAATCCAAGAGATTCGCTCCATTG
TACGCACTTGAGGCCAAGAGAATACAAAAGTTGGAACACACCATTAATAATTACATACAG
TTCAAGAGCAAACACCGTATTGAGCCAGTATGTTTGTTAGTGCATGGGAGCCCAGGTACA
GGAAAATCAGTTGCGACTAACCTAATTGCTAGAGCCATAGCTGAGAAAGAGAACACCTCC
ACCTACTCGCTACCACCGGACCCGTCTCACTTTGATGGATACAAACAACAAGGTGTGGTT
ATCATGGACGACCTAAACCAAAACCCGGATGGGGCAGATATGAAGCTCTTTTGTCAAATG
GTGTCCACTGTGGAGTTTATCCCACCTATGGCCTCGCTGGAAGAGAAAGGCATTCTGTTC
ACATCCAACTATGTTTTAGCCTCCACCAACTCCAGTCGCATCACACCACCTACAGTAGCC
CACAGTGACGCTCTGGCCAGGAGGTTCGCTTTCGATATGGATATTCAAGTGATGGGCGAG
TACTCCAGAGATGGTAAACTCAACATGGCAATGGCTACTGAGACGTGCAAGGACTGCCAC
CAACCAGCAAAC---TTCAAAAGATGCTGTCCTTTAGTGTGTGGTAAGGCAATTCAGTTA
ATGGACAAATCTTCCAGAGTTAGGTACAGTGTTGACCAGATTACTACAATGATTATCAAC
GAGAGAAACAGAAGATCTAACATTGGCAATTGCATGGAGGCTTTGTTCCAAGGACCACTC
CAGTACAAAGACCTGAAAATTGACATCAAGACGAGGCCCCCCCCTGAATGCATCAATGAT
CTGCTTCAAGCAGTTGACTCCCAGGAAGTGAGGGATTATTGTGAAAAGAAAGGATGGATC
GTCAACATC---ACTAGCCAAGTTCAAACAGAGAGAAACATTAACCGAGCAATGACCATT
TTGCAGGCAGTGACAACTTTCGCCGCAGTGGCTGGTGTCGTGTACGTCATGTACAAGTTA
TTCGCTGGACACCAGGGAGCATACACTGGTCTGCCAAACAAAAGACCCAATGTGCCCACC
ATTAGAGCAGCAAAAGTGCAAGGGCCTGGGTTTGACTATGCAGTGGCTATGGCTAAAAGA
AACATTGTTACAGCAACTACTAGCAAAGGGGAGTTCACAATGCTAGGAGTCCACGACAAC
GTGGCCATTTTACCAACTCATGCCTCACCTGGTGAGAGTATTGTAATTGATGGCAAAGAG
GTTGAAATCCTAGACGCTAAAGCCCTCGAAGATCAGGCAGGCACTAATCTGGAAATCACC
ATAATAACCCTCAAAAGAAATGAAAAGTTCAGAGATATCAGACAACACATACCCACTCAA
ATCACCGAGACGAATGATGGAGTTCTGATTGTGAACACTAGTAAGTACCCCAACATGTAT
GTTCCTGTCGGTGCTGTGACTGAGCAGGGATACCTAAATCTCGGTGGGCGCCAGACTGCT
CGTATTCTAATGTACAACTTTCCAACCAGAGCTGGTCAGTGTGGTGGAGTCATCACATGC
ACTGGGAAAGTCATCGGGATGCACGTTGGTGGGAATGGTTCACATGGGTTTGCAGCGGCC
CTGAAGCGGTCATACTTCACTCAGAGCCAAGGTGAAATCCAGTGGATGAGACCATCAAAG
GAGGCAGGGTATCCAATTATAAACGCCCCAACCAAGACCAAGCTCGAGCCCAGTGCTTTC
CACTATGTGTTTGAAGGAGTAAAGGAACCAGCAGTCCTCACAAAGAATGATCCCAGACTC
AAAACAGACTTTGAAGAAGCAATCTTCTCTAAGTATGTAGGGAACAAGATCACTGAGGTG
GATGAGTACATGAAAGAGGCAGTGGACCATTATGCTGGACAACTTATGTCGCTGGATATC
AGCACAGAGCAAATGTGTCTAGAAGACGCCATGTATGGTACTGATGGTCTGGAGGCGCTA
GATCTGTCTACCAGTGCCGGGTACCCCTACGTGGCAATGGGGAAGAAGAAGAGAGATATC
CTAAACAAGCAAACCAGAGACACCAAAGAAATGCAAAGACTTTTGGACGCTTACGGAATC
AACCTACCATTAGTGACATATGTCAAGGACGAGCTGAGGTCCAAAACAAAAGTGGAACAG
GGAAAATCCAGACTGATTGAAGCTTCCAGTCTAAATGACTCAGTGGCCATGAGAATGGCA
TTTGGAAACCTTTATGCAGCATTCCACAGGAATCCAGGGGTCGTCACTGGTAGTGCAGTT
GGATGCGATCCAGACCTATTCTGGAGCAAGATCCCAGTGTTGATGGAAGAAAAGCTATTT
GCCTTTGATTACACAGGATACGACGCATCACTTAGCCCAGCTTGGTTTGAGGCACTCAAG
ATGGTGTTAGAGAAAATTGGTTTTGGAGATAGAGTGGATTACATAGACTACCTTAACCAT
TCACACCACTTGTACAAAAACAAGATATATTGTGTTAAGGGCGGCATGCCATCTGGCTGC
TCCGGCACTTCAATTTTTAATTCAATGATTAACAATTTGATCATTAGGACGCTTTTACTG
AAAACCTACAAGGGCATAGATTTGGACCACTTAAAAATGATTGCCTATGGTGACGATGTA
ATAGCTTCCTATCCCCATGAGGTTGACGCTAGTCTCCTAGCCCAATCAGGAAAAGACTAT
GGACTAACCATGACTCCGGCAGATAAATCTGCCACTTTTGAGACAGTCACATGGGAGAAT
GTAACTTTCTTGAAAAGATTCTTCAGAGCAGATGAGAAATACCCCTTCCTCATACATCCA
GTAATGCCAATGAAGGAAATTCATGAATCAATCAGATGGACAAAAGATCCTCGGAATACG
CAGGACCATGTACGCTCCTTGTGTCTATTGGCTTGGCACAACGGGGAAGAAGAATACAAC
AAATTTTTAGCTAAAATTAGGAGTGTGCCAATCGGAAGAGCTTTGTTGCTCCCAGAGTAC
TCAACATTGTACCGCCGTTGGCTTGACTCATTT
>AGA18499
---GGATTTGGTCACCAGAACAAGGCCGTGTATGTTGCCGGGTACAAAATATGCAATTAC
CACTTGGCCACTCAGGAAGATATGCAGAATGCAGTTGCAGTGATGTGGGATCGCGACTTG
TTAGTCGCTGAGAGCAGAGCACAAGGCATAGACACCATAGCGAGGTGCAACTGCAGATGT
GGGGTGTACTACTGTGAGTCGATGAGGAGGTACTACCCAGTTACCGTAACAGGCCCCACA
TTTAGGTTCATGGAAGCTAATGATTATTATCCAGCAAGATACCAATCCCACATGCTAATT
GGCTCAGGGTTTGCAATGCCCGGTGACTGTGGGGGTATATTAAGATGCACCCACGGTGTG
ATGGGGCTCATTACAGCAGGTGGTGAGGGAGTGGTGGCCTTTGCTGACATTAGGGACTTG
TTTGCTTATGAGGAGGAGGCTATGGAGCAAGGCATTACTGACTATGTTAGTAGATTAGGA
AATGCATTTGGTGCTGGATTTAGTGCTGAGATTGCCAGCAGAATTGAGCAGTTACAAGAC
ACTGTGCAGAGTGTCATTACTGAGAAGCTCCTTAAGAACTTGGTGAAGATAGTGTCAGCC
CTGGTCATTGTGGTGCGAAATTATGAAGACTCCATTACCGTGCTGGCCACCCTCAGCCTT
TTGGGATGTGATGCTTCGCCATGGCAATGGCTTAAAGAAAAAGTTTGCAACATCCTTGGC
ATACCATTCGTAATGAAGCAGGGGGATTCATGGATGAAGAAGTTCTCAGATGCTTGCAAC
GCCGCTAAGGGATTGGAGTGGATTGCTGCTAAGATTAGCAAGTTCATTGACTGGATCAAG
GCTAAAGTGTTACCAGAGGCTCAGGACAAAGTTGAGTACCTGTCTAAGCTAAAGCACCTT
GACACTCTTGAAAATCAAGTGGCGACTCTTCATCAGTCGTGCCCAAGCCAGGGAGAACAA
GAGGTGCTGTTCAACAATATAAGATGGCTTGCTATAAAAGCTCGCAAATTTTGTCCACTC
TACGCCATGGAAGCGCGTCGTATTTTCAAAATGGAAGCCACCATTAACAATTACATACAG
TTCAAGACCAAACACCGCATTGAACCAGTATGTTTGTTAATTCATGGGGACCCTGGCACG
GGTAAGTCGATCGCCACCGGTCTCATAGGGCGGGCCATTGCCAAGCAAGCCAACACAAGC
ACATACTCCCTGCCGCCCGACCCGTCGCACTTTGATGGGTACAAGCAGCAGGGAGTGGTG
ATTATGGATGACCTGAATCAAAATCCAGATGGCGAGGACATGAAATTATTCTGTCAGATG
GTGTCAACTGTTGAGTTCATACCCCCCATGGCTAGCTTAGAAGAGAAGGGCATTCTGTTT
ACATCTGACTATGTCCTAGCCTCAACCAACTCACACACCATCACCCCCCCTACAATATCA
GCTTCAGATGCATTGTCCAGGAGATTTGCCTTTGACACTGATATTTGCCCTATGTCAGAA
TACACAGTTAGAGGTAAACTAAACATGGCACTGGCTACCCAAAAGTGCAAGGACTGCCAC
AAGCCTGCAAAT---TTCTCAACATGCTGCCCCCTTGTGTGTGGTAAGGCAATTCAGTTG
ATGGACAAAACCACCCGTGCTAGATACACCTTGGATGAGCTTACAACCCTAATGATTAAT
GAGAGAAACAGAAGACACAACATCGGGGGTTGTCTTGAAGCTCTGTTCCAAGGCCCACTA
GTGTTTAAAGAGCCCAAGATCGACATAAAAAACACGCCACCGCCACCTGCCATAGCAGAT
CTGCTACGGTCTGTTGATAGTGAGGAAGTCAGAGAATACTGCAAAGGTCAAGGGTGGGTT
ACTGAGGTGCCATCCTCAAGCGTCGTGATAGAACGGCACATTACTCGAGCACTTACTATA
GTTCAAGCAGTGTCATCATTTGTAGTAGTCTCAGGGATGCTATATATGATCTATAGGCTT
TTTGCTAACTTTCAAGGAGCATACACTGGCATGCCTAACCCTAAACCAAAGGTTCCAACA
TTGAGAGCTGCCAAGGTCCAAGGCCCAGTCTTTGATTACGCGGTTGCCATGGCACGGCGC
AACATTCTCACTGCTACAACATCCAAGGGGGAATTCACCATGCTTGGCATTTATGACCGA
GTTGCAGTTTTGCCCACACACTCCAACCCAGGAGACACCATAGTACTGGCGGGGCGTGAG
GTTAAGATAATAGATGCTAAAAGACTAGTGGACAATAATGAAGTAAACTTAGAGATTACA
GTTGTCACCCTTGACAGGAATGAGAAGTTTAGGGATATTCGTGCCCACTTGCCCACCACA
ATTCAAGAAACCAATGATGCAGTACTAGCCGTTAACACCAGTAAGTACCCCAACATGTTT
ATTCCCGTTGGCGCGGTGTCAGAGCAGGGAATGCTAAACCTTGGTGGTAGACCAACCAAC
CGCACCCTCATGTACAACTTCCCAACCAAGGCCGGACAGTGCGGTGGCGTGGTTATGGCC
ACAGGAAAAGTGATTGGAATACACGTGGGTGGCAACGGATCCCACGGCTTTGCTGCGGCC
CTGAAACGGTCCTACTTCAACGAGGAACAAGGAGAAATACAATGGATGAGGCCTAGTAGG
GATGCCGGATACCCGGTAATAAACGCCCCCTCCAAAACCAAGCTAGAACCTAGTGTATTT
CATGATGTGTTTGAGGGTACCAAGGAACCAGCGGTCCTGAACAAGAGCGATCCCCGCCTT
AAGGTAGACTTTGAGGAGGCAATTTTCTCAAAGTACATTGGCAACTCCATCTTAGAAGTG
GATGAGTATATGAGGGAGGCCGTTGACCACTACGCGGGGCAGCTAATGTCTTTGGATATC
CCCACTGAGCAGATGTGTCTGGAAGATGCCATGTACGGGACGGAGGGCCTTGAGGCCCTG
GACCTGACAACCAGCGCTGGGTACCCCTATGTGGCAATTGGGAAAAAGAAGAGGCAGATG
CTTAACAAGGAAACCAGAGACACTAAGGAGATGAAGAAGATGCTGGACAAATATGGCATA
AACCTACCCTTGGTGACCTATGTGAAAGATGAGTTGAGACCCAGGAGCAAGGTGGAAGCA
GGCAAATCGCGCCTAATTGAAGCCAGCTCTTTAAATGATTCGGTGGCCATGAGGCAAGCA
TTTGGCAACTTGTACGCAACCTTCCACAAGAACCCCGGTACTATCACAGGAAGCGCGGTT
GGCTGCGATCCAGATATATTCTGGAGTAAAATCCCTGTGTTACTGGATGGACAGTTATTT
GCATTTGATTACACTGGATATGATGCTTCATTGTCACCAGCATGGTTCGAGGCCCTCAAG
ATGGTACTGGAGAAAATTGGGTATGGTGACAGGGTTGACTACATTGACTACTTGAACCAT
TCACACCACCTGTTTAAAAACAAATTGTATTGTGTGAAAGGTGGTATGCCATCTGGGTGT
TCTGGCACTTCAATCTTCAATTCAATGATTAACAACATAATAATTAGGACATTGCTCCTA
AAGACATACAAAGGGGTTGACTTGGATTCACTTCGCATGATTGCGTATGGTGATGATGTC
TTAGCCAGTTATCCTCACAAAATAGATGCAGGCCTCCTAGCCCAAACAGGAAAAGAGTAC
GGCCTGCGCATGACACCCGCAGACAAGGGGGAAAGCTTTGATGATGTCACCTGGGAAACA
GCAACATTCCTGAAGAGGTTCTTCAGAGCGGACGAGCAATACCCCTTTTTGGTCCACCCA
GTAATGCCCATGAGAGAAATCCATGAGTCAATTAGATGGACAAAGGATCCTAGAAACACG
CAGGACCATGTCCGCTCCCTGTGCCTATTGGCCTGGCATAATGGGAAGGATGAGTATAAT
AAATTCTTAAATCAAGTGAGGTCAGTACCAGTTGGCCGAGCGCTACTATTGCCTGAGTAT
TCAACTCTGCGCCGTCGCTGGCTGGACTCATTT
>AGA18498
---GGATTTGGTCACCAGAACAAGGCCGTGTATGTTGCCGGGTACAAAATATGTAATTAC
CACTTGGCCACTCAGGAAGATATGCAGAATGCAGTTGCAGTGATGTGGGATCGCGACTTG
TTAGTCGCTGAGAGCAGAGCACAAGGCATAGACACCATAGCGAGGTGCAACTGCAGATGT
GGGGTGTACTACTGTGAGTCGATGAGGAGGTACTACCCAGTTACCGTAACAGGCCCCACA
TTTAGGTTCATGGAAGCTAATGATTATTACCCAGCAAGATACCAATCCCACATGCTAATT
GGCTCAGGGTTTGCAATGCCCGGTGACTGTGGGGGTATATTAAGATGCACCCACGGTGTG
ATGGGGCTCATTACAGCAGGTGGTGAGGGGGTGGTGGCCTTTGCTGACATTAGGGACTTG
TTTGCTTATGAGGAGGAGGCTATGGAGCAAGGCATTACTGACTATGTTAGTAGATTAGGA
AATGCATTTGGTGCTGGATTTAGTGCTGAGATTGCCAGCAGAATTGAGCAGTTACAAGAC
ACTGTGCAGAACGTCATTACTGAGAAGCTCCTTAAGAACTTGGTGAAGATAGTGTCAGCC
CTGGTCATTGTGGCGCGAAATTATGAAGACTCCATTACCGTGCTGGCCACCCTCAGCCTT
TTGGGATGTGATGCTTCGCCATGGCAATGGCTTAAAGAAAAAGTTTGCAACATCCTTGGC
ATACCATTCGTGATGAAGCAGGGGGATTCATGGATGAAGAAGTTCTCAGATGCTTGCAAC
GCCGCTAAGGGATTGGAGTGGATTGCTGCTAAGATTAGCAAGTTCATTGACTGGATCAAG
GCTAAAGTGTTACCAGAGGCTCAGGACAAAGTTGAGTACCTGTCTAAGCTAAAGCACCTT
GACACTCTTGAAAATCAAGTGGCGACTCTTCATCAGTCGTGCCCAAGCCAGGAAGAACAA
GAGGTGCTGTTCAACAATATAAGATGGCTTGCTATAAAAGCTCGCAAATTTTGTCCACTC
TACGCCATGGAAGCGCGTCGCATTTTCAAAATGGAAGCCACCATTAACAATTACATACAG
TTCAAGACCAAACACCGCATTGAACCAGTATGTTTGTTAATTCATGGGGACCCTGGCACG
GGTAAGTCGATCGCCACCGGTCTCATAGGGCGGGCCATTGCTAAGCAAGCCAACACAAGC
ACATACTCCCTGCCGCCCGACCCGTCGCACTTTGATGGGTACAAGCAGCAGGGAGTGGTG
ATTATGGATGACCTGAATCAAAATCCAGATGGCGAGGACATGAAATTATTCTGTCAGATG
GTGTCAACTGTTGAGTTCATACCCCCCATGGCTAGCTTAGAAGAGAAGGGCATTCTGTTT
ACGTCTGACTATGTCCTAGCCTCAACCAACTCACACACCATCACCCCCCCTACAATATCA
GCTTCAGACGCATTGTCCAGGAGATTTGCCTTTGACACTGATATTTGCCCTATGTCAGAA
TACACAGTTAGAGGTAAACTAAACATGGCACTGGCTACCCAAAAGTGCAAGGACTGCCAC
AAGCCTGCAAAT---TTCTCAACATGCTGCCCCCTTGTGTGCGGTAAGGCAATTCAGTTG
ATGGACAAAACCACCCGTGCTAGATACACCTTGGATGAGCTTACAACCCTAATGATTAAT
GAGAGAAACAGAAGACACAACATCGGGGGTTGTCTTGAAGCTCTGTTCCAAGGCCCACTA
GTGTTTAAAGAGCCTAAGATCGACATAAAAAACACGCCACCGCCACCTGCCATAGCAGAT
CTGCTACGGTCTGTTGATAGTGAGGAAGTCAGAGAATACTGCAAAGGTCAAGGGTGGGTT
ACTGAGGTGCCATCCTCAAGCGTCGTGATAGAACGGCACATTACTCGAGCACTTACTATA
GTTCAAGCAGTGTCATCATTTGTAGTAGTCTCAGGGATGCTATATATGATCTATAGGCTT
TTTGCTAACTTTCAAGGAGCATACACTGGCATGCCTAACCCTAAACCAAGGGTTCCAACA
TTGCGAGCTGCCAAGGTCCAAGGCCCAGTCTTTGATTACGCGGTTGCCATGGCACGGCGC
AACATTCTCACTGCTACAACATCCAAGGGGGAATTCACCATGCTTGGTATTTATGACCGA
GTTGCAGTTTTGCCCACACACTCCAACCCAGGAGACACCATAGTACTGGCAGGGCGTGAG
GTTAAGATAATAGATGCTAAAAGACTAGTGGACAATAATGAAGTAAACTTAGAGATTACA
GTTGTCACCCTTGACAGGAATGAGAAGTTTAGGGATATTCGTGCCCACTTGCCCACCACA
ATTCAGGAAACCAATGATGCAGTACTAGCCGTTAACACCAGTAAGTACCCCAACATGTTT
ATTCCCGTTGGCGCGGTGTCAGAGCAGGGAATGCTAAACCTCGGTGGTAGACCGACCAAC
CGCACCCTCATGTACAACTTCCCAACCAAGGCCGGACAGTGCGGTGGCGTGGTTATGGCC
ACAGGAAAAGTGATTGGAATACACGTGGGTGGTAACGGATCCCACGGCTTTGCTGCGGCC
CTGAAACGGTCCTACTTCAATGAGGAACAAGGAGAAATACAATGGATGAGGCCTAGTAGG
GATGCCGGATACCCGGTAATAAACGCCCCCTCCAAAACCAAGCTAGAACCAAGTGTATTT
CATGATGTGTTTGAGGGTACCAAGGAACCAGCGGTCCTGCACAAGAGCGATCCCCGTCTT
AAGGTAGACTTTGAGGAGGCAATTTTCTCAAAGTACATTGGCAATTCCATCTTAGAAGTG
GATGAGTATATGAGGGAGGCCGTTGACCACTACGCGGGGCAGCTAATGTCTTTGGATATC
CCCACTGAGCAGATGTGTCTGGAAGATGCCATGTACGGGACGGAGGGCCTTGAGGCCCTG
GACCTGACAACCAGCGCTGGGTACCCCTATGTGGCAATTGGGAAAAAGAAGAGGCAGATA
CTTAACAAGGAAACCAGAGACACTAAGGAGATGAAGAAGATGCTGGACAAATATGGCATA
AACCTACCCTTGGTGACCTATGTGAAAGATGAGTTGAGACCCAGGAACAAGGTGGAAGCA
GGCAAATCGCGCCTAATTGAAGCCAGCTCTTTAAATGATTCGGTGGCCATGAGGCAAGCA
TTTGGCAACTTGTACGCAACCTTCCACAAGAACCCCGGTACTATCACAGGAAGCGCGGTT
GGCTGCGATCCAGATATATTCTGGAGTAAAATCCCTGTGTTACTGGATGGACAGTTATTT
GCATTTGATTACACTGGATATGATGCTTCATTGTCACCAGCATGGTTCGAGGCCCTCAAG
ATGGTACTGGAGAAAATTGGGTATGGTGACAGGGTTGACTACATTGACTACTTGAACCAT
TCACACCACCTGTTTAAAAACAAATTGTATTGTGTGAAAGGAGGTATGCCATCTGGGTGT
TCTGGCACTTCAATCTTCAATTCAATGATTAACAACATAATAATTAGGACATTGCTCCTA
AAGACATACAAAGGGGTTGACTTGGATTCACTTCGCATGATTGCGTATGGTGATGATGTC
TTAGCCAGTTATCCTCACAAAATAGATGCAGGTCTCCTAGCCCAAACAGGAAAAGAGTAC
GGCCTGCGCATGACACCCGCAGACAAGGGGGAAAGCTTTGATGATGTTACCTGGGAAACT
GCAACATTCCTGAAGAGGTTCTTCAGAGCGGACGAGCAATACCCCTTTTTGGTTCACCCA
GTAATGCCCATGAGAGAAATCCATGAGTCCATTAGATGGACAAAGGATCCTAGAAACACG
CAGGACCATGTCCGCTCCCTGTGCCTATTGGCCTGGCATAATGGGAAGGATGAATATGAT
AAATTCTTAAATCAAGTGAGGTCAGTACCAGTTGGCCGAGCGCTACTATTGCCTGAGTAT
TCAACTCTGCGCCGTCGCTGGCTGGACTCATTT
>ADB12452
---GGATTCGGACACCAAAACAAAGCGGTGTACACTGCAGGTTACAAAATTTGCAACTAC
CATTTGGCCACTCAGGAAGATTTGCAAAACGCAGTGAAAGTCATGTGGAATAGAGACCTC
TTAGTCACAGAATCAAGAGCCCAGGGCACCGATTCAATCGCAAGGTGCAATTGCAACGCA
GGGGTGTACTACTGCGAGTCTAGAAGGAAATACTACCCAGTATCCTTCGTTGGCCCAACG
TTCCAGTACATGGAGGCTAATAACTATTACCCAGCTAGGTACCAGTCCCATATGCTCATT
GGCCATGGATTCGCATCTCCAGGGGATTGTGGTGGCATACTCAGATGTCACCACGGGGTG
ATAGGGATCATTACTGCTGGTGGAGAAGGGTTGGTTGCATTTACAGACATTAGAGACTTG
TATGCCTACGAAGAAGAAGCCATGGAACAAGGCATCACCAATTACATAGAGTCACTTGGG
GCCGCATTTGGAAGTGGATTTACTCAGCAGATTGGAGACAAAATAACAGAGTTGACTAAT
ATGGTGACCAGTACCATCACTGAAAAGCTACTTAAGAACTTGATCAAGATCATATCCTCA
CTAGTTATTATAACTAGGAATTATGAAGACACCACAACAGTGCTCGCTACCCTGGCCCTT
CTTGGGTGTGATGCTTCACCATGGCAGTGGCTTAGAAAGAAAGCATGCGATGTTCTGGAG
ATACCTTATGTCACCAAGCAAGGTGACAGTTGGTTGAAGAAGTTTACTGAAGCATGCAAC
GCAGCTAAGGGACTGGAGTGGGTGTCAAACAAAATCTCAAAATTCATTGATTGGCTCAAG
GAGAAAATTATCCCACAAGCTAGAGACAAGTTGGAATTTGTAACAAAACTTAGACAACTA
GAAATGCTGGAAAACCAAATCTCAACTATACACCAATCATGCCCTAGTCAGGAACACCAG
GAAATTCTATTCAATAATGTCAGATGGTTATCCATCCAGTCTAAGAGGTTTGCCCCTCTT
TACGCAGTGGAAGCCAAAAGAATACAGAAACTAGAGCATACCATTAACAACTACATACAG
TTCAAGAGCAAACACCGTATTGAACCAGTATGTTTGCTAGTACATGGCAGCCCCGGAACA
GGTAAATCTGTAGCAACCAACCTGATTGCTAGAGCCATAGCTGAAAGAGAAAACACGTCC
ACGTACTCGCTACCCCCGGATCCATCACACTTCGACGGATACAAACAACAGGGAGTGGTG
ATTATGGACGACCTGAATCAAAACCCAGATGGTGCGGACATGAAGCTGTTCTGTCAGATG
GTATCAACAGTGGAGTTTATACCACCCATGGCATCCCTGGAGGAGAAAGGAATCCTGTTT
ACTTCAAATTACGTTCTAGCATCCACGAACTCAAGCAGAATTTCCCCCCCCACTGTGGCA
CACAGTGATGCATTAGCCAGGCGCTTTGCGTTCGACATGGACATTCAGGTCATGAATGAG
TATTCTAGAGATGGGAAATTGAACATGGCCATGGCTACTGAAATGTGTAAGAACTGTCAC
CAACCAGCAAAC---TTTAAGAGATGCTGTCCTTTAGTGTGTGGTAAGGCAATTCAATTA
ATGGACAAATCTTCCAGAGTTAGATACAGTATTGACCAGATCACTACAATGATTATCAAT
GAGAGAAACAGAAGATCCAACATTGGCAATTGTATGGAGGCTTTGTTCCAAGGACCACTC
CAGTATAAAGACTTGAAGATTGACATCAAGACGAGTCCCCCTCCTGAATGTATCAATGAC
TTGCTCCAAGCAGTTGACTCCCAGGAGGTGAGAGATTACTGTGAGAAGAAGGGTTGGATA
GTCAACATC---ACCAGCCAGGTTCAAACAGAAAGGAACATCAACAGGGCAATGACAATT
CTACAAGCGGTGACAACCTTCGCCGCAGTGGCTGGAGTTGTCTATGTCATGTATAAACTG
TTTGCTGGACACCAGGGAGCATACACTGGTTTACCAAACAAAAAACCCAACGTGCCCACC
ATTAGGACAGCAAAGGTACAAGGGCCAGGGTTCGATTACGCAGTGGCTATGGCTAAAAGA
AACATTGTTACAGCAACTACTAGCAAGGGAGAGTTCACTATGTTAGGAGTCCACGACAAC
GTGGCTATTTTACCAACCCACGCTTCACCTGGTGAAAGCATTGTGATCGATGGCAAAGAA
GTGGAGATCTTGGATGCCAAAGCGCTCGAAGATCAAGCAGGAACCAATCTTGAAATCACT
ATAATCACTCTAAAGAGAAATGAAAAGTTCAGAGACATTAGACCACATATACCTACTCAA
ATCACTGAGACAAATGATGGAGTCTTGATCGTGAACACTAGCAAGTACCCCAATATGTAT
GTTCCTGTCGGTGCTGTGACTGAACAGGGATATCTAAATCTCGGTGGGCGCCAAACTGCT
CGTACTCTAATGTACAACTTTCCAACCAGAGCAGGACAGTGTGGTGGAGTCATCACATGT
ACTGGGAAAGTCATCGGGATGCATGTTGGTGGGAACGGTTCACACGGGTTTGCAGCGGCC
CTGAAGCGATCATACTTCACTCAGAGTCAAGGTGAAATCCAGTGGATGAGACCTTCGAAG
GAAGTGGGATATCCAATCATAAATGCCCCGTCCAAAACCAAGCTTGAACCCAGTGCTTTC
CACTATGTGTTTGAAGGGGTGAAGGAACCAGCAGTCCTCACTAAAAACGATCCCAGGCTT
AAGACAAACTTTGAGGAGGCAATTTTCTCCAAGTACGTGGGTAACAAAATTACTGAAGTG
GATGAGCACATGAAAGAGGCAGTAGACCACTATGCTGGCCAGCTCATGTCACTAGACATC
AACACAGAACAAATGTGCTTGGAGGATGCCATGTATGGCACTGATGGTCTAGAAGCACTT
GATTTGTCCACCAGTGCTGGCTACCCTTATGTAGCAATGGGAAAGAAGAAGAGAGATATC
TTGAACAAACAAACCAGAGACACTAAGGAAATGCAAAAACTGCTCGACACATATGGAATC
AACCTCCCACTGGTGACTTATGTAAAGGATGAACTTAGATCCAAAACAAAGGTTGAGCAG
GGGAAATCCAGATTAATTGAAGCTTCTAGTTTGAATGACTCAGTGGCAATGAGAATGGCT
TTTGGGAACCTATATGCTGCTTTTCACAAAAACCCAGGAGTGATAACAGGTTCAGCAGTA
GGGTGCGATCCAGATTTGTTTTGGAGCAAAATTCCGGTATTGATGGAAGAGAAGCTGTTT
GCCTTTGACTACACAGGGTATGATGCATCTCTCAGCCCTGCTTGGTTCGAGGCACTAAAG
ATGGTGCTTGAGAAAATCGGATTCGGAGACAGAGTTGACTACATCGACTACCTAAACCAC
TCACACCACCTGTACAAGAATAAAACATACTGTGTCAAGGGCGGTATGCCATCTGGTTGC
TCAGGCACTTCAATTTTTAACTCAATGATTAACAACTTGATTATCAGGACACTCTTACTG
AAAACCTACAAGGGCATAGATTTAGACCACCTAAAAATGATTGCCTATGGTGATGATGTA
ATTGCTTCCTACCCCCATGAAGTTGACGCTAGTCTCCTAGCCCAATCAGGAAAAGACTAT
GGACTAACTATGACTCCAGCTGACAAATCAGCTATATTTGAAACAGTCACATGGGAGAAT
GTAACATTCTTGAAGAGATTCTTCAGGGCAGACGAGAAATACCCATTTCTTATTCATCCA
GTAATGCCAATGAAGGAAATTCATGAATCAATTAGATGGACAAAAGATCCTAGGAACACT
CAGGATCACGTTCGCTCTCTGTGCCTATTAGCTTGGCACAATGGCGAAGAAGAATATAAC
AAATTCCTAGCTAAAATCAGGAGTGTGCCAATTGGAAGAGCTTTATTGCTCCCAGAGTAC
TCAACATTGTACCGCCGTTGGCTTGACTCATTT
>AGA18495
---GGATTTGGTCACCAGAACAAGGCCGTGTATGTTGCCGGGTACAAAATATGTAATTAC
CACTTGGCCACTCAGGAAGATATGCAGAATGCAGTTGCAGTGATGTGGGATCGCGACTTG
TTAGTCGCTGAGAGCAGAGCACAAGGCATAGACACCATAGCGAGGTGCAACTGCAGATGT
GGGGTGTACTACTGTGAGTCGATGAGGAGGTACTACCCAGTTACCGTAACAGGCCCCACA
TTTAGGTTCATGGAAGCTAATGATTATTACCCAGCAAGATACCAATCCCACATGCTAATT
GGCTCAGGGTTTGCAATGCCCGGTGACTGTGGGGGTATATTAAGATGCACCCACGGTGTG
ATGGGGCTCATTACAGCAGGTGGTGAGGGAGTGGTGGCCTTTGCTGACATTAGGGACTTG
TTTGCTTATGAGGAGGAGGCTATGGAGCAAGGCATTACTGACTATGTTAGTAGATTAGGA
AATGCATTTGGTGCTGGATTTAGTGCTGAGATTGCCAGCAGAATTGAGCAGTTACAAGAC
ACTGTGCAGAATGTCATTACTGAGAAGCTCCTTAAGAACTTGGTGAAGATAGTGTCAGCC
CTGGTCATTGTGGCGCGAAATTATGAAGACTCCATTACCGTGCTGGCCACCCTCAGCCTT
TTGGGATGTGATGCTTCGCCATGGCAATGGCTTAAAGAAAAAGTTTGCAACATCCTTGGC
ATACCATTCGTGATGAAGCAGGGGGATTCATGGATGAAGAAGTTCTCAGATGCTTGCAAC
GCCGCTAAGGGATTGGAGTGGATTGCTGCTAAGATTAGCAAGTTCATTGACTGGATCAAG
GCTAAAGTGTTACCAGAGGCTCAGGACAAAGTTGAGTACCTGTCTAAGCTAAAGCACCTT
GACACTCTTGAAAATCAAGTGGCGACTCTTCATCAGTCGTGCCCAAGCCAGGAAGAACAA
GAGGTGCTGTTCAACAATATAAGATGGCTTGCTATAAAAGCTCGCAAATTTTGTCCACTC
TACGCCATGGAAGCGCGTCGCATTTTCAAAATGGAAGCCACCATTAACAATTACATACAG
TTCAAGACCAAACACCGCATTGAACCAGTATGTTTGTTAATTCATGGGGACCCTGGCACG
GGTAAGTCGATCGCCACCGGTCTCATAGGGCGGGCCATTGCTAAGCAAGCCAACACAAGC
ACATACTCCCTGCCGCCCGACCCGTCGCACTTTGATGGGTACAAGCAGCAGGGAGTGGTG
ATTATGGATGACCTGAATCAAAATCCAGATGGCGAGGACATGAAATTATTCTGTCAGATG
GTGTCAACTGTTGAGTTCATACCCCCCATGGCTAGCTTAGAAGAGAAGGGCATTCTGTTT
ACGTCTGACTATGTCCTAGCCTCAACCAACTCACACACCATCACCCCCCCTACAATATCA
GCTTCAGATGCATTGTCCAGGAGATTTGCCTTTGATACTGATATTTGCCCTATGTCAGAA
TACACAGTTAGAGGTAAACTAAACATGGCACTGGCTACCCAAAAGTGCAAGGACTGCCAC
AAGCCTGCAAAT---TTCTCAACATGCTGCCCCCTTGTGTGCGGTAAGGCAATACAGTTG
ATGGACAAAACCACCCGTGCTAGATACACCTTGGATGAGCTTACAACCCTAATGATTAAT
GAGAGAAACAGAAGACACAACATCGGGGGTTGTCTTGAAGCTCTGTTCCAAGGCCCACTA
GTGTTTAAAGAGCCTAAGATCGACATAAAAAACACGCCACCGCCACCTGCCATAGCAGAT
CTGCTACGGTCTGTTGATAGTGAGGAAGTCAGAGAATACTGCAAAGGTCAAGGGTGGGTT
ACTGAGGTGCCATCCTCAAGCGTCGTGATAGAACGGCACATTACTCGAGCACTTACTATA
GTTCAAGCAGTGTCATCATTTGTAGTAGTCTCAGGGATGCTATATATGATCTATAGGCTT
TTTGCTAACTTTCAAGGAGCATACACTGGCATGCCTAACCCTAAACCAAGGGTTCCAACA
TTGCGAGCTGCCAAGGTCCAAGGCCCAGTCTTTGATTACGCGGTTGCCATGGCACGGCGC
AACATTCTCACTGCTACAACATCCAAGGGGGAATTCACCATGCTTGGTATTTATGACCGA
GTTGCAGTTTTGCCCACACACTCCAACCCAGGAGACACCATAGTACTGGCAGGGCGTGAG
GTTAAGATAATAGATGCTAAAAGACTAGTGGACAATAATGAAGTAAACTTAGAGATTACA
GTTGTCACCCTTGACAGGAATGAGAAGTTTAGGGATATTCGTGCCCACTTGCCCACCACA
ATTCAGGAAACCAATGATGCAGTACTAGCCGTTAACACCAGTAAGTACCCCAACATGTTT
ATTCCCGTTGGCGCGGTGTCAGAGCAGGGAATGCTAAACCTTGGTGGTAGACCGACCAAC
CGCACCCTCATGTACAACTTCCCAACCAAGGCCGGACAGTGCGGTGGCGTGGTTATGGCC
ACAGGAAAAGTGATTGGAATACACGTGGGTGGTAACGGATCCCACGGCTTTGCTGCGGCC
CTGAAACGGTCCTACTTCAATGAGGAACAAGGAGAAATACAATGGATGAGGCCTAGTAGG
GATGCCGGATACCCGGTAATAAACGCCCCCTCCAAAACCAAGCTAGAACCAAGTGTATTT
CATGATGTGTTTGAGGGTACCAAGGAACCAGCGGTCCTGCACAAGAGCGATCCCCGTCTT
AAGGTAGACTTTGAGGAGGCAATTTTCTCAAAGTACATTGGCAATTCCATCTTAGAAGTG
GATGAGTATATGAGGGAGGCCGTTGACCACTACGCGGGGCAGCTAATGTCTTTGGACATC
CCCACTGAGCAGATGTGTCTGGAAGATGCCATGTACGGGACAGAGGGCCTTGAGGCCCTG
GACCTGACAACCAGCGCTGGGTACCCCTATGTGGCAATTGGGAAAAAGAAGAGGCAGATA
CTTAACAAGGAAACCAGAGACACTAAGGAGATGAAGAAGATGCTGGACAAATATGGCATA
AACCTACCCTTGGTGACCTATGTGAAAGATGAGTTGAGACCCAGGAACAAGGTGGAAGCA
GGCAAATCGCGCCTAATTGAAGCCAGCTCTTTAAATGATTCGGTGGCCATGAGGCAAGCA
TTTGGCAACTTGTACGCAACCTTCCACAAGAACCCCGGTACTATCACAGGAAGCGCGGTT
GGCTGCGATCCAGATATATTCTGGAGTAAAATCCCTGTGTTACTGGATGGACAGTTATTT
GCATTTGATTACACTGGATATGATGCTTCATTGTCACCAGCATGGTTCGAGGCCCTCAAG
ATGGTACTGGAGAAAATTGGGTATGGTGACAGGGTTGACTACATTGACTACTTGAACCAT
TCACACCACCTGTTTAAAAACAAATTGTATTGTGTGAAAGGAGGTATGCCATCTGGGTGT
TCTGGCACTTCAATCTTCAATTCAATGATTAACAACATAATAATTAGGACATTGCTCTTA
AAGACATACAAAGGGGTTGACTTGGATTCACTTCGCATGATTGCGTATGGTGATGATGTC
TTAGCCAGTTATCCTCACAAAATAGATGCAGGTCTCCTAGCCCAAACAGGAAAAGAGTAC
GGCCTGCGCATGACACCCGCAGACAAGGGGGAAAGCTTTGATGATGTTACCTGGGAAACT
GCAACATTCCTGAAGAGGTTCTTCAGAGCGGACGAGCAATACCCCTTTTTGGTTCACCCA
GTAATGCCCATGAGAGAAATCCATGAGTCCATTAGATGGACAAAGGATCCTAGAAACACG
CAGGACCATGTCCGCTCCCTGTGCCTATTGGCCTGGCATAATGGGAAGGATGAATATGAT
AAATTCTTAAATCAAGTGAGGTCAGTACCAGTTGGCCGAGCGCTACTATTGCCTGAGTAT
TCAACTCTGCGCCGTCGCTGGCTGGACTCATTT
>AGA18494
---GGATTTGGTCACCAGAACAAGGCCGTGTATGTTGCCGGGTATAAAATATGTAATTAC
CACTTGGCCACTCAGGAAGATATGCAGAATGCAGTTGCAGTGATGTGGGATCGCGACTTG
TTAGTCGCTGAGGGCAGAGCACAAGGCATAGACACCATAGCGAGGTGCAACTGCAGATGT
GGGGTGTACTACTGTGAGTCAATGAGGAGGTACTACCCAGTTACCGTAACAGGCCCCACA
TTTAGGTTCATGGAAGCTAATGATTATTACCCAGCAAGATACCAATCCCACATGCTAATT
GGCTCAGGGTTTGCAATGCCCGGTGACTGTGGGGGTATATTAAGATGCACCCACGGTGTG
ATGGGGCTCATTACAGCAGGTGGTGAGGGAGTGGTGGCCTTTGCTGACATTAGGGACTTG
TTTGCTTATGAGGAGGAGGCTATGGAGCAAGGCATTACTGACTATGTTAGTAGATTAGGA
AATGCATTTGGTGCTGGATTTAGTGCTGAGATTGCCAGCAGAATTGAGCAGTTACAAGAC
ACTGTGCAGAACGTCATCACTGAGAAGCTCCTTAAGAACTTGGTGAAGATAGTGTCAGCC
CTGGTCATTGTGGCGCGAAATTATGAAGACTCCATTACCGTGCTGGCCACCCTCAGCCTT
TTGGGATGTGATGCTTCGCCATGGCAATGGCTTAAAGAAAAAGTTTGCAACATCCTTGGC
ATACCATTCGTGATGAAGCAGGGGGATTCATGGATGAAGAAGTTCTCAGATGCTTGCAAC
GCCGCTAAGGGATTGGAGTGGATTGCTGCTAAGATTAGCAAGTTCATTGACTGGATCAAG
GCTAAAGTGTTACCAGAGGCTCAGGACAAAGTTGAGTACCTGTCTAAGCTAAAGCACCTT
GACACTCTTGAAAATCAAGTGGCGACTCTTCATCAGTCGTGCCCAAGCCAGGAAGAACAA
GAGGTGCTGTTCAACAATATAAGATGGCTTGCTATAAAAGCTCGCAAATTTTGTCCACTC
TACGCCATGGAAGCGCGTCGCATTTTCAAAATGGAAGCCACCATTAACAATTACATACAG
TTCAAGACCAAACACCGCATTGAACCAGTATGTTTGTTAATTCATGGGGACCCTGGCACG
GGTAAGTCGATCGCCACCGGTCTCATAGGGCGGGCCATTGCTAAGCAAGCCAACACAAGC
ACATACTCCCTGCCGCCCGACCCGTCGCACTTTGATGGGTACAAGCAGCAGGGAGTGGTG
ATTATGGATGACCTGAATCAAAATCCAGATGGCGAGGACATGAAATTGTTCTGTCAGGTG
GTGTCAACTGTTGAGTTCATACCCCCCATGGCTAGCTTAGAAGAGAAGGGCATTCTGTTT
ACGTCTGACTATGTCCTAGCCTCAACCAACTCACACACCATTACCCCCCCTACAATATCA
GCTTCAGATGCATTGTCCAGGAGATTTGCCTTTGACACTGATATTTGCCCTATGTCAGAA
TACACAGTTAGAGGTAAACTAAACATGGCACTGGCTACCCAAAAGTGCAAGGACTGCCAC
AAGCCTGCAAAT---TTCTCAACATGCTGCCCCCTTGTGTGCGGTAAGGCAATTCAGTTG
ATGGACAAAACCACCCGTGCTAGATACACCTTGGATGAGCTTACAACCCTAATGATTAAT
GAGAGAAACAGAAGACACAACATCGGGGGTTGTCTTGAAGCTCTGTTCCAAGGCCCACTA
GTGTTTAAAGAGCCTAAGATCGACATAAAAAACACGCCACCGCCACCTGCCATAGCAGAT
CTGCTACGGTCTGTTGATAGTGAGGAAGTCAGAGAATACTGCAAAGGTCAAGGGTGGGTT
ACTGAGGTGCCATCCTCAAGCGTCGTGATAGAACGGCACATTACTCGAGCACTTACTATA
GTTCAAGCAGTGTCATCATTTGTAGTAGTCTCAGGGATGCTATATATGATCTACAGGCTT
TTTGCTAACTTTCAAGGAGCATACACTGGCATGCCTAACCCTAAACCAAAGGTTCCAACA
TTGCGAGCTGCCAAGGTCCAAGGCCCAGTCTTTGATTACGCGGTTGCCATGGCACGGCGC
AACATTCTCACTGCTACAACATCCAAGGGGGAATTCACCATGCTTGGTATTTATGACCGA
GTTGCAGTTTTGCCCACACACTCCAACCCAGGAGACACCATAGTACTGGCAGGGCGTGAG
GTTAAGATAATAGATGCTAAAAGACTAGTGGACAATAATGAAGTAAACTTAGAGATTACA
GTTGTCACCCTTGACAGGAATGAGAAGTTTAGGGATATTCGTGCCCACTTGCCCACCACA
ATTCAGGAAACCAATGATGCAGTACTAGCCGTTAACACCAGTAAGTACCCCAACATGTTT
ATTCCCGTTGGCGCGGTGTCAGAGCAGGGAATGCTAAACCTTGGTGGTAGACCGACCAAC
CGCACCCTCATGTACAACTTCCCAACCAAGGCCGGACAGTGCGGTGGCGTGGTTATGGCC
ACAGGAAAAGTGATTGGAATACACGTGGGTGGTAACGGATCCCACGGCTTTGCTGCGGCC
CTGAAACGGTCCTACTTCAATGAGGAACAAGGAGAAATACAATGGATGAGGCCTAGTAGG
GATGCCGGATACCCGGTAATAAACGCCCCCTCCAAAACCAAGCTAGAACCAAGTGTATTT
CATGATGTGTTTGAGGGTACCAAGGAACCAGCGGTCCTGCATAAGAGCGATCCCCGTCTT
AAGGTAGACTTTGAGGAGGCAATTTTCTCAAAGTACATTGGCAATTCCATCTTAGAAGTG
GATGAGTATATGAGGGAGGCCGTTGACCACTACGCGGGGCAGCTAATGTCTTTGGATATC
CCCACTGAGCAGATGTGTCTGGAAGATGCCATGTACGGGACGGAGGGCCTTGAGGCCCTG
GACCTGACAACCAGCGCTGGGTACCCCTATGTGGCAATTGGGAAAAAGAAGAGGCAGATA
CTTAACAAGGAAACCAGAGACACTAAGGAGATGAAGAAGATGCTGGACAAATATGGCATA
AACCTACCCTTGGTGACCTATGTGAAAGATGAGTTGAGACCCAGGAACAAGGTGGAAGCA
GGCAAATCGCGCCTAATCGAAGCCAGCTCTTTAAATGATTCGGTGGCCATGAGGCAAGCA
TTTGGCAACTTGTACGCAACCTTCCACAAGAACCCCGGTACTATCACAGGAAGCGCGGTT
GGCTGCGATCCAGATATATTCTGGAGTAAAATCCCTGTGTTACTGGATGGACAGTTATTT
GCATTCGATTACACTGGATATGATGCTTCATTGTCACCAGCATGGTTCGAGGCCCTCAAG
ATGGTACTGGAGAAAATTGGGTATGGTGACAGGGTTGACTACATTGACTACTTGAACCAT
TCACACCACCTGTTTAAAAACAAATTGTATTGTGTGAAAGGAGGTATGCCATCTGGGTGT
TCTGGCACTTCAATCTTCAATTCAATGATTAACAACATAATAATTAGGACATTGCTCCTA
AAGACATACAAAGGGGTTGACTTGGATTCACTTCGCATGATTGCGTATGGTGATGATGTC
TTGGCCAGTTATCCTCACAAAATAGATGCAGGCCTCCTAGCCCAAACAGGAAAAGAGTAC
GGCCTGCGCATGACACCCGCAGACAAGGGGGAAAGCTTTGATGATGTCACCTGGGAAACT
GCAACATTCCTGAAGAGGTTCTTCAGAGCGGACGAGCAATACCCCTTTTTGGTTCACCCA
GTAATGCCCATGAGAGAAATCCATGAGTCAATTAGATGGACAAAGGATCCTAGAAACACG
CAGGACCATGTCCGCTCCCTGTGCCTATTGGCCTGGCATAATGGGAAGGATGAATATGAT
AAATTCTTAAATCAAGTGAGGTCAGTACCAGTTGGCCGAGCGCTACTATTGCCTGAGTAT
TCAACTCTGCGCCGTCGCTGGCTGGACTCATTT
>AGA18497
---GGATTTGGTCACCAGAACAAGGCCGTGTATGTTGCCGGGTACAAAATATGTAATTAC
CACTTGGCCACTCAGGAAGATATGCAGAATGCAGTTGCAGTGATGTGGGATCGCGACTTG
TTAGTCGCTGAGAGCAGAGCACAAGGCATAGACACCATAGCGAGGTGCAACTGCAGATGT
GGGGTGTACTACTGTGAGTCGATGAGGAGGTACTACCCAGTTACCGTAACAGGCCCCACA
TTTAGGTTCATGGAAGCTAATGATTATTATCCAGCAAGATACCAATCCCACATGCTAATT
GGCTCAGGGTTTGCAATGCCCGGCGACTGTGGGGGTATATTAAGATGCACCCACGGTGTG
ATGGGGCTCATTACAGCAGGTGGTGAGGGAGTGGTGGCCTTTGCTGATATTAGGGACTTG
TTTGCTTATGAGGAGGAGGCTATGGAGCAAGGCATTACTGACTATGTTAGTAGATTAGGA
AATGCATTTGGTGCTGGATTTAGTGCTGAGATTGCCAGCAGAATTGAGCAGTTACAAGAC
ACTGTGCAGAGTGTCATTACTGAGAAGCTCCTTAAGAACTTGGTGAAGATAGTGTCAGCC
CTGGTCATTGTGGTGCGAAATTATGAAGACTCCATTACCGTGCTGGCCACCCTCAGCCTT
TTGGGATGTGATGCTTCGCCATGGCAATGGCTTAAAGAAAAAGTTTGCAACATCCTTGGC
ATACCATTCGTAATGAAGCAGGGGGATTCATGGATGAAGAAGTTCTCAGATGCTTGCAAC
GCCGCTAAGGGATTGGAGTGGATTGCTGCTAAGATTAGCAAGTTCATTGACTGGATCAAG
GCTAAAGTGTTACCAGAGGCTCAGGACAAAGTTGAGTACCTGTCTAAGCTAAAGCACCTT
GACACTCTTGAAAATCAAGTGGCGACTCTTCATCAGTCGTGCCCAAGCCAGGAAGAACAA
GAGGTGCTGTTCAACAATATAAGATGGCTTGCTATAAAAGCTCGCAAATTTTGTCCACTC
TACGCCATGGAAGCGCGTCGTATTTTCAAAATGGAAGCCACCATTAACAATTACATACAG
TTCAAGACCAAACACCGCATTGAACCAGTATGTTTGTTAATTCATGGGGACCCTGGCACG
GGTAAGTCGATCGCCACCGGTCTCATAGGGCGGGCCATTGCCAAGCAAGCCAACACAAGC
ACATACTCCCTGCCGCCCGACCCGTCGCACTTTGATGGGTACAAGCAGCAGGGAGTGGTG
ATTATGGATGACCTGAATCAAAATCCAGATGGCGAGGACATGAAATTATTCTGTCAGATG
GTGTCAACTGTTGAGTTCATACCCCCCATGGCTAGCTTAGAAGAGAAGGGCATTCTGTTT
ACATCCGACTATGTCCTAGCCTCAACCAACTCACACACCATCACCCCCCCTACAATATCA
GCTTCAGATGCATTGTCCAGGAGATTTGCCTTTGACACTGATATTTGCCCTATGTCAGAA
TACACAGTTAGAGGTAAACTAAACATGGCACTGGCTACCCAAAAGTGCAAGGACTGCCAC
AAGCCTGCAAAT---TTCTCAACATGCTGCCCCCTTGTGTGTGGTAAGGCAATTCAGTTG
ATGGACAAAACCACCCGTGCTAGATACACCTTGGATGAGCTTACAACCCTAATGATTAAT
GAGAGAAACAGAAGACACAACATCGGGGGTTGTCTTGAAGCTCTGTTCCAAGGCCCACTA
GTGTTTAAAGAGCCCAAGATCGACATAAAAAACACGCCACCGCCACCTGCCATAGCAGAT
CTGCTACGGTCTGTTGATAGTGAGGAAGTCAGAGAATACTGCAAAGGTCAAGGGTGGGTT
ACTGAGGTGCCATCCTCAAGCGTCGTGATAGAACGGCACATTACTCGAGCACTTACCATA
GTTCAAGCAGTGTCATCATTTGTAGTAGTTTCAGGGATGCTATATATGATCTATAGGCTT
TTTGCTAACTTTCAAGGAGCATACACTGGCATGCCTAACCCTAAACCAAAGGTTCCAACA
TTGAGAGCTGCCAAGGTCCAAGGCCCAGTCTTTGATTACGCGGTTGCCATGGCACGGCGC
AACATTCTCACTGCTACAACATCCAAGGGGGAATTCACCATGCTTGGCATTTATGACCGA
GTTGCAGTTTTGCCCACACACTCCAACCCAGGAGACACCATAGTACTGGCAGGGCGTGAG
GTTAAGATAATAGATGCTAAAAGACTAGTGGACAATAATGAGGTAAACTTAGAGATTACA
GTTGTCACCCTTGACAGGAATGAGAAGTTTAGGGATATTCGTGCCCACTTGCCCACCACA
ATTCAAGAAACCAATGATGCAGTACTAGCCGTTAACACCAGTAAGTACCCCAACATGTTT
ATTCCCGTTGGCGCGGTGTCAGAGCAGGGAATGCTAAACCTTGGTGGTAGACCAACCAAC
CGCACCCTCATGTACAACTTCCCAACCAAGGCCGGACAGTGCGGTGGCGTGGTTATGGCC
ACAGGAAAAGTGATTGGAATACACGTGGGTGGCAACGGATCCCACGGCTTTGCTGCGGCC
CTGAAACGGTCCTACTTCAACGAGGAACAAGGAGAAATACAATGGATGAGGCCTAGTAGG
GATGCCGGATACCCGGTAATAAACGCCCCCTCCAAAACCAAGCTAGAACCTAGTGTATTT
CATGATGTGTTTGAGGGTACCAAGGAACCAGCGGTCCTGAACAAGAGCGATCCCCGTCTT
AAGGTAGACTTTGAGGAGGCAATTTTCTCAAAGTACATTGGCAATTCCATCTTAGAAGTG
GATGAGTATATGAGGGAGGCCGTTGACCACTACGCGGGGCAGCTAATGTCTTTGGATATC
CCCACTGAGCAGATGTGTCTGGAAGATGCCATGTACGGGACGGAGGGCCTTGAGGCCCTG
GACCTGACAACCAGCGCTGGGTACCCCTATGTGGCAATTGGGAAAAAGAAGAGGCAGATA
CTTAACAAGGAAACCAGAGACACTAAGGAGATGAAGAAGATGCTGGACAAATATGGCATA
AACCTACCCTTGGTGACCTATGTGAAAGATGAGTTGAGACCCAGGAGCAAGGTGGAAGCA
GGCAAATCGCGCCTAATTGAAGCCAGCTCTTTAAATGATTCGGTGGCCATGAGGCAAGCA
TTTGGTAACTTGTACGCAACCTTCCACAAGAACCCCGGTACTATCACAGGAAGCGCGGTT
GGCTGCGATCCAGATATATTCTGGAGTAAAATCCCTGTGTTACTGGATGGACAGTTATTT
GCATTTGATTACACTGGATATGATGCTTCATTGTCACCAGCATGGTTCGAGGCCCTCAAG
ATGGTACTGGAGAAAATTGGGTATGGTGACAGGGTTGACTACATTGACTACTTGAACCAT
TCACACCACCTGTTTAAAAACAAATTGTATTGTGTGAAAGGAGGTATGCCATCTGGGTGT
TCTGGCACTTCAATCTTCAATTCAATGATTAACAACATAATAATTAGGACATTGCTCCTA
AAGACATACAAAGGGGTTGACTTGGATTCACTTCGCATGATTGCGTATGGTGATGATGTC
TTAGCCAGTTATCCTCACAAAATAGATGCAGGCCTCCTAGCCCAAACAGGAAAAGAGTAC
GGCCTGCGCATGACACCCGCAGACAAGGGGGAAAGCTTTGATGATGTCACCTGGGAAACT
GCAACATTCCTGAAGAGGTTCTTCAGAGCGGACGAGCAATACCCCTTTTTGGTCCACCCA
GTAATGCCCATGAGAGAAATCCATGAGTCAATTAGATGGACAAAGGATCCTAGAAACACG
CAGGACCATGTCCGCTCCCTGTGCCTATTGGCCTGGCATAATGGGAAGGATGAGTATAAT
AAATTCTTAAATCAAGTGAGGTCAGTACCAGTTGGCCGAGCGCTACTATTGCCTGAGTAT
TCAACTCTGCGCCGTCGCTGGCTGGACTCATTT
>AGA18496
---GGATTTGGTCACCAGAACAAGGCCGTGTATGTTGCCGGGTACAAAATATGTAATTAC
CACTTGGCCACTCAGGAAGATATGCAGAATGCAGTTGCAGTGATGTGGGATCGCGACTTG
TTAGTCGCTGAGAGCAGAGCACAAGGCATAGACACCATAGCGAGGTGCAACTGCAGATGT
GGGGTGTACTACTGTGAGTCGATGAGGAGGTACTACCCAGTTACCGTAACAGGCCCCACA
TTTAGGTTCATGGAAGCTAATGATTATTATCCAGCAAGATACCAATCCCACATGCTAATT
GGCTCAGGGTTTGCAATGCCCGGTGACTGTGGGGGTATATTAAGATGCACCCACGGTGTG
ATGGGGCTCATTACAGCAGGTGGTGAGGGAGTGGTGGCCTTTGCTGACATTAGGGACTTG
TTTGCTTATGAGGAGGAGGCTATGGAGCAAGGCATTACTGACTACGTTAGTAGATTAGGA
AATGCATTTGGTGCTGGATTTAGTGCTGAGATTGCCAGCAGAATTGAGCAGTTACAAGAC
ACTGTGCAGAATGTCATTACTGAGAAGCTCCTTAAGAACTTGGTGAAGATAGTGTCAGCC
CTGGTCATTGTGGCGCGAAATTATGAAGACTCCATTACCGTACTGGCCACCCTCAGCCTT
TTGGGATGTGATGCTTCGCCATGGCAATGGCTTAAAGAAAAAGTTTGCAACATCCTTGGC
ATACCATTCGTAATGAAGCAGGGGGATTCATGGATGAAGAAGTTCTCAGATGCTTGCAAC
GCCGCTAAGGGGTTGGAGTGGATTGCTGCTAAGATTAGCAAGTTCATTGACTGGATCAAG
GCTAAAGTGTTGCCAGAGGCTCAGGACAAAGTTGAGTACCTGTCTAAGCTAAAGCACCTT
GACACTCTTGAAAATCAAGTGGCGACTCTTCATCAGTCGTGCCCAAGCCAGGAAGAGCAA
GAGGTGCTGTTCAACAATATAAGATGGCTTGCTATAAAAGCTCGCAAATTTTGTCCACTC
TACGCCATGGAAGCGCGTCGTATTTTTAAAATGGAAGCCACCATTAACAATTACATACAG
TTCAAGACCAAACACCGCATTGAACCAGTATGTTTGTTAATTCATGGGGACCCTGGCACG
GGTAAGTCGATCGCCACCGGTCTCATAGGGCGGGCCATTGCTAAGCAAGCCAACACAAGC
ACATACTCCCTGCCGCCCGACCCGTCGCACTTTGATGGGTACAAACAGCAGGGAGTGGTG
ATTATGGATGACCTGAATCAAAATCCAGATGGCGAGGACATGAAATTATTCTGTCAGATG
GTGTCAACTGTCGAGTTCATACCCCCCATGGCTAGCTTAGAAGAGAAGGGCATTCTGTTT
ACGTCTGACTATGTCCTAGCCTCAACCAACTCACACACCATCACCCCCCCTACAATATCA
GCTTCAGATGCATTGTCCAGGAGATTTGCCTTTGACACTGATATTTGCCCTATGTCAGAA
TACACAGTTAGAGGTAAACTAAACATGGCACTGGCTACCCAAAAGTGCAAGGACTGCCAC
AAGCCTGCAAAT---TTCTCAACATGCTGCCCCCTTGTGTGCGGTAAGGCAATTCAGTTG
ATGGACAAAACCACTCGTGCTAGATACACCTTGGATGAGCTTACAACCCTAATGATTAAT
GAGAGAAACAGAAGACACAACATCGGGGGTTGTCTTGAAGCTCTGTTCCAAGGCCCACTA
GTGTTTAAAGAGCCCAAGATCGACATAAAAAACACGCCACCGCCACCTGCCATAGCAGAT
CTGCTACGATCTGTTGATAGTGAGGAAGTCAGAGAATACTGCAAAGGTCAAGGGTGGGTT
ACTGAGGTGCCATCCTCAAGCGTCGTGATAGAACGGCACATTACTCGGGCACTTACTATA
GTTCAAGCAGTGTCATCATTTGTAGTAGTCTCAGGGATGCTATATATGATCTATAGGCTT
TTTGCTAACTTTCAAGGAGCATACACTGGCATGCCTGACCCTAAACCAAAGGTTCCAACA
TTGAGAGCTGCCAAGGTCCAAGGCCCAGTCTTTGATTACGCGGTTGCCATGGCACGGCGC
AACATTCTCACTGCTACAACATCCAAGGGGGAATTCACCATGCTTGGCATTTATGACCGA
GTTGCAGTTTTGCCCACACACTCCAACCCAGGAGACACCATAGTACTGGCAGGGCGTGAG
GTTAAGGTAATAGATGCTAAAAGACTAGTGGACAATAATGAAGTAAACTTAGAGATTACA
GTTGTCACCCTTGACAGGAATGAGAAGTTTAGGGATATTCGTGCCCACTTGCCCACCACA
ATTCAGGAAACCAATGATGCAGTACTAGCCGTTAACACCAGTAAGTACCCCAACATGTTT
ATTCCCGTTGGCGCGGTGTCAGAGCAGGGAATGCTAAACCTTGGTGGTAGACCAACCAAC
CGCACCCTCATGTACAACTTCCCAACCAAGGCCGGACAGTGTGGTGGCGTGGTTATGGCC
ACAGGAAAAGTGATTGGAATACACGTGGGCGGCAACGGATCCCACGGCTTTGCTGCGGCC
CTGAAACGGTCCTACTTCAATGAGGAACAAGGAGAAATACAATGGATGAGGCCTAGTAGG
GATGCCGGATACCCGGTAATAAACGCCCCCTCCAAAACCAAGCTAGAACCAAGTGTATTT
CATGATGTGTTTGAGGGTACCAAGGAACCAGCGGTCCTGCACAAGAGTGATCCCCGTCTT
AAGGTAGACTTTGAGGAGGCAATTTTCTCAAAGTACATTGGCAATTCCATCTTAGAAGTG
GATGAGTATATGAGGGAGGCCGTTGACCACTACGCGGGGCAGCTAATGTCTTTGGATATC
CCCACTGAGCAGATGTGTCTGGAAGATGCCATGTACGGGACGGAGGGCCTTGAGGCCCTG
GACCTGACAACCAGCGCTGGGTACCCCTATGTGGCAATTGGGAAAAAGAAGAGGCAGATA
CTTAACAAGGAAACCAGAGACACTAAGGAGATGAAGAAGATGCTAGACAAATATGGCATA
AACCTACCCTTGGTGACCTATGTGAAAGATGAGTTGAGACCCAGGAGCAAGGTGGAAGCA
GGCAAATCGCGCCTAATTGAAGCCAGCTCTTTAAATGATTCGGTGGCCATGAGGCAAGCA
TTTGGCAACTTGTACGCTACCTTCCACAAGAACCCCGGCACTATCACAGGAAGCGCGGTT
GGCTGCGATCCAGATATATTCTGGAGTAAAATCCCTGTGTTACTGGATGGACAGTTATTT
GCATTTGATTACACTGGATATGATGCTTCATTGTCACCAGCATGGTTCGAGGCCCTCAAG
ATGGTACTGGAGAAAATTGGGTATGGTGACAGGGTTGACTACATTGACTACTTGAACCAT
TCACACCACCTGTTTAAAAACAAATTGTATTGTGTGAAAGGAGGTATGCCATCTGGGTGT
TCTGGCACTTCAATCTTCAATTCAATGATTAACAACATAATAATTAGGACATTGCTCCTA
AAGACATACAAAGGGGTTGACTTGGATTCACTTCGCATGATTGCGTATGGTGATGATGTC
TTAGCCAGTTATCCTCACAAAATAGATGCAGGCCTCCTAGCCCAAACAGGAAAAGAGTAC
GGCCTGCGCATGACACCCGCAGACAAGGGGGAAAGCTTTGATGATGTCACCTGGGAAACT
GCAACATTCCTGAAGAGGTTCTTCAGAGCGGACGAGCAATACCCCTTTTTGGTTCACCCA
GTAATGCCCATGAGAGAAATCCATGAGTCAATTAGATGGACAAAGGATCCTAGAAACACG
CAGGACCATGTCCGCTCCCTGTGCCTATTGGCCTGGCATAATGGGAAGGATGAATATGAT
AAATTCTTAAATCAAGTGAGGTCAGTACCAGTTGGCCGAGCGCTACTATTGCCTGAGTAT
TCAACTCTGCGCCGTCGCTGGCTGGACTCATTT
>AAL75969
---GGATTTGGACACCAAAACAAAGCTGTGTACACAGCTGGCTACAAAATTTGCAATTAC
CACCTGGCTACACAAGAGGACTTGCAAAATGCCGTGAGTGTCATGTGGAACAGGGACCTC
TTAGTGGCTGAATCAAGGGCCCTTGGCACCGATTCGATCGCAAGGTGCAGCTGTAACACG
GGTGTGTACTACTGTGAATCCAGGAGAAAATATTATCCAGTTTCTTTCATTGGGCCCACC
TTCCAATACATGGAAGCCAATGAATATTACCCGGCTAGATATCAATCACACATGCTTATT
GGTCACGGGTTTGCATCACCGGGTGACTGTGGTGGCATACTTAGATGTCAACACGGGGTG
ATAGGAATAATCACTGCTGGTGGGGAAGGCTTAGTTGCATTTTCAGACATTAGAGACCTC
TATGCTTATGAGGAAGAAGCTATGGAGCAGGGCATTTCCAACTATATTGAGTCACTTGGT
GCTGCATTTGGTAGCGGATTCACTCAACAAATTGGTGATAAAGTTTCCGAGCTAACCAGC
ATGGTAACTAGCACCATTACTGAGAAGTTGCTTAAAAACTTAATCAAAATTATCTCATCA
CTTGTGATCATTACCAGGAATTATGAGGACACTACCACAGTGCTTGCCACCCTCGCCCTC
CTTGGGTGCGACATCTCACCGTGGCAGTGGCTAAAGAAGAAGGCATGTGACATCCTGGAA
ATTCCATACGCCATCAAACAAGGAGATAGTTGGTTGAAGAAATTCACTGAGGCATGCAAT
GCCGCAAAGGGACTGGAGTGGGTGTCCAATAAAATATCCAAATTCATTAGTTGGTTGCAG
GATAAAATCATCCCACAAGCGAGAGACAAATTAGAGTTTGTCACCAAACTAAAGCAATTA
GAAATGCTTGAAAATCAAATTTCCACCATACACCAATCTTGTCCAAGTCAAGAACATCAG
GAGATCTTATTCAACAATGTGCGGTGGCTATCTATCCAGTCCAAGAGGTTTGCACCACTA
TATGCACATGAAGCTAAAAGGATTCAAAAGCTGGAGCATACCATAAATAATTACGTACAG
TTCAAGAGCAAGCACCGTATTGAGCCAGTATGTTTGTTAGTGCATGGTAGTCCAGGGACA
GGAAAATCAGTTGCAACCAATCTAATTGCTAGAGCGATAGCCGAGAAAGAGAACACCTCC
ACATACTCACTACCACCTGACCCATCTCACTTTGATGGCTACAAGCAACAGGGTGTGGTT
ATTATGGATGACCTAAACCAAAATCCAGACGGAGCAGACATGAAACTTTTTTGTCAAATG
GTGTCCACTGTGGAGTTTATTCCACCGATGGCCTCGCTAGAAGAGAAAGGCATTTTGTTC
ACATCTAATTACGTTTTGGCCTCCACCAACTCCAGTCGGATCACACCACCCACGGTGGCT
CACAGTGATGCGCTGGCCAGGAGATTCGCATTTGACGTGGACATACAAGTCATGAGCGAG
TACTCCAGAGATGGAAAGCTCAACATGGCAATGGCTACTGAAATGTGCAAAAATTGTCAT
CAACCAGCAAAC---TTCAAAAGATGTTGTCCTTTAGTGTGTGGCAAGGCAATTCAGTTA
ATGGATAAATCTTCCAGGGTTAGATACAGCATTGATCAGATCACTACAATGATTGTTAAT
GAGAGAAACAGAAGATCAAACATTGGTAATTGCATGGAAGCTCTATTCCAGGGACCACTG
CAGTATAAAGATCTAAAAATAGATGTTAAGACCAGTCCCCCTCCGGAGTGTATCAACGAT
TTGCTCCAGGCAGTTGATTCCCAGGAAGTGAGAGATTACTGTGAAAAGAAAGGCTGGATT
GTTAACATT---ACCAGTCAGGTTCAAACAGAGAGGAACATCATCCGGGCGATGACTATC
CTACAAGCAGTAACTACTTTCGCTGCAGTAGCCGGTGTCGTGTACGTTATGTACAAGCTG
TTTGCTGGGCACCAGGGTGCATACACTGGGTTGCCAAATAAACGACCCAATGTACCCACT
ATCAGGACAGCAAAAGTGCAAGGCCCTGGGTTTGATTACGCGGTGGCCATGGCTAAAAGA
AACATTGTTACAGCAACCACCAGCAAAGGGGAGTTTACGATGTTGGGAGTCTATGATAAT
GTGGCCATCTTGCCAACCCACGCCTCACCTGGTGAAAGCATTGTGATCGATGGTAAAGAG
GTGGAAATTCTTGACGCCAAAGCTCTTGAAGATCAGGCAGGAACTAATCTTGAAATTACC
ATAATTACACTAAAGAGAAACGAGAAGTTTAGAGATATCAGGCCACATATTCCCACCCAA
ATCACCGAAACAAATGATGGAGTTTTGATCGTGAACACCAGTAAGTACCCCAACATGTAT
GTTCCCGTTGGTGCTGTGACCGAACAGGGGTATCTTAATCTCGGTGGACGACAAACCGCT
CGTACGCTAATGTACAACTTTCCAACTAGAGCAGGTCAGTGTGGTGGTGTCATCACGTGC
ACTGGTAAGGTCATTGGGATGCATGTTGGTGGGAACGGTTCACATGGGTTCGCGGCGGCC
CTAAAGCGGTCATACTTCACTCAGATTCAAGGTGAGATTCAATGGATGAAACCATCAAAA
GAAGTGGGATACCCTATCATAAATGCTCCGTCCAAAACCAAACTTGAACCCAGCGCTTTT
CACCATGTGTTTGAAGGGGTGAAGGAACCAGCAGTCCTTACCAAAAATGATCCCAGGCTC
AGGWCAGACTTTGAAGAAGCAATATTCTCTAAGTATGTGGGCAACAAGATCACTGATGTG
GATGAGTACATGAAGGAGGCAGTGGATCATTACGCTGGCCAACTTATGTCTCTAGACATC
AACACAGAACAAATGTGCTTGGAGGACGCCATGTACGGCACTGATGGCCTGGAAGCACTT
GACTTGACCACTAGTGCTGGATACCCTTATGTAGCAATGGGAAAGAAAAAGAGAGACATC
TTGAATAAGCAGACTAGAGACACCAAGGAAATGCGGAGACTCTTAGATACTTATGGAATT
AACTTACCGCTAGTAACATATGTTAAAGATGAACTAAGGTCAAAAACTAAGGTGGAGCAG
GGAAAATCCAGATTGATTGAAGCCTCCAGTTTGAATGATTCAGTGGCCATGAGAATGGCA
TTTGGAAATCTCTATGCAGCGTTTCACAAAAACCCAGGAGTTGTCACTGGCAGTGCAGTT
GGTTGTGATCCAGATCTATTTTGGAGCAAGATCCCAGTGCTAATGGAAGAGAAGCTGTTT
GCCTTTGACTACACAGGGTATGATGCATCTCTCAGCCCTGCTTGGTTCGAGGCACTAAAG
ATGGTGCTTGAGAAAATCGGATTCGGAGATAGAGTTGACTACATCGACTACCTAAACCAC
TCACACCACCTGTACAAGAATAAAACGTACTGTGTCAAGGGCGGTATGCCATCTGGTTGC
TCAGGCACTTCAATTTTTAACTCAATGATTAACAACTTGATTATCAGGACACTCTTACTG
AAAACTTACAAGGGCATAGATTTAGACCACCTAAAAATGATTGCCTATGGTGATGATGTA
ATTGCTTCCTACCCCCATGAAGTTGACGCTAGTCTCCTAGCCCAATCAGGAAAAGACTAT
GGACTAACTATGACTCCAGCTGACAAATCAGCTATATTTGAAACAGTCACATGGGAAAAT
GTAACATTCTTGAAGAGATTCTTCAGGGCAGACGAGAAATACCCATTTCTTATTCATCCA
GTAATGCCAATGAAGGAAATTCATGAATCAATTAGATGGACAAAAGATCCTAGGAACACT
CAGGATCACGTTCGCTCTCTGTGCCTATTAGCTTGGCACAATGGCGAAGAAGAATATAAC
AAATTCTTAGCTAAAATCAGGAGTGTGCCAATTGGAAGAGCTTTATTGCTCCCTGAGTAC
TCAACATTGTACCGCCGTTGGCTTGACTCATTT
>AAQ10895
---GGATTCGGACACCAAAACAAAGCGGTGTACACTGCAGGTTACAAAATTTGCAACTAC
CATTTGGCCACTCAGGAAGATTTGCAAAACGCAGTGAACGTTATGTGGAATAGAGACCTC
TTAGTCACAGAGTCAAGAGCCCAGGGTACCGATTCAATCGCAAGGTGCAATTGCAACGCA
GGGGTGTATTACTGCGAGTCCAGAAGGAAATACTACCCAGTATCCTTCGTTGGCCCAACG
TTCCAGTACATGGAGGCTAATGACTATTACCCAGCTAGGTACCAGTCCCATATGCTTATT
GGCCATGGATTCGCGTCTCCAGGGGATTGTGGTGGCATACTCAGATGTCACCACGGGGTG
ATAGGGATCATTACTGCTGGTGGAGAAGGGTTGGTTGCATTTGCAGACATTAGAGACTTG
TATGTCTACGAAGAAGAAGCCATGGAACAAGGCATCACCAATTACATAGAGTCACTTGGG
GCCGCATTTGGAAGTGGATTTACTCAGCAGATTGGAGATAAAATAACAGAGTTGACTAAT
ATGGTGACCAGTACCATCACTGAAAAGCTACTTAAGAACTTGATTAAGATTATATCCTCA
CTGGTTATTATAACTAGGAACTATGAAGACACCACAACAGTGCTCGCTACCCTGGCCCTT
CTTGGGTGTGACGTTTCACCATGGCAGTGGCTTAGAAAGAAAGCATGCGATGTTCTGGAG
ATACCTTATGTCATCAAACAAGGTGACAGTTGGTTGAAGAAGTTTACTGAAGCATGCAAC
GCAGCTAAGGGACTGGAGTGGGTGTCAAACAAAATCTCGAAATTCATTGATTGGCTCAAG
GAGAAAATTATCCCACAAGCTAGAGATAAGTTGGAATTTGTAACAAAACTTAGACAACTA
GAAATGCTGGAAAATCAAATCTCAACTATACACCAATCATGCCCTAGCCAGGAACACCAG
GAAATTCTATTTAATAATGTCAGATGGTTATCCATCCAGTCTAAGAGGTTTGCCCCTCTC
TACGCAGTGGAAGCCAAAAGAATACAGAAACTAGAGCATACTATTAACAACTACATACAG
TTCAAGAGCAAACACCGTATTGAACCAGTATGTTTGCTAGTACATGGCAGCCCCGGAACA
GGTAAATCTGTAGCAACCAACCTGATTGCTAGAGCCATAGCTGAAAGAGAAAACACGTCC
ACGTACTCACTACCCCCGGACCCATCACACTTCGACGGATATAAACAACAGGGAGTGGTG
ATTATGGACGATCTGAATCAAAACCCAGATGGTGCGGACATGAAGCTGTTCTGTCAGATG
GTATCAACGGTGGAGTTTATACCACCCATGGCATCCCTGGAGGAGAAAGGAATCCTGTTT
ACTTCAAATTACGTTTTAGCATCCACGAACTCAAGCAGAATTTCCCCCCCCACTGTGGCA
CACAGTGATGCATTAGCCAGGCGCTTTGCGTTCGACATGGACATTCAGGTTATGAATGAG
TATTCTAGAGATGGAAAATTGAACATGGCCATGGCTACTGAAATGTGTAAGAACTGTCAC
CAACCAGCAAAC---TTTAAGAGATGCTGTCCTTTAGTGTGTGGTAAGGCAATTCAATTA
ATGGACAAATCTTCCAGAGTTAGATACAGTATTGACCAGATCACTACAATGATTATTAAT
GAGAGAAACAGAAGATCCAACATTGGCAATTGTATGGAGGCTTTGTTCCAAGGACCATTC
CAATATAAAGACTTGAAGATTGACATCAAGACGAGTCCCCCTCCTGAATGTATTAATGAT
TTGCTCCAAGCAGTTGACTCACAGGAGGTGAGAGATTACTGTGAGAAGAAGGGGTGGATA
GTTGACATC---ACCAGTCAGGTTCAAACAGAAAGGAACATCAACAGGGCAATGACAATT
CTACAAGCGGTGACAACCTTCGCCGCAGTGGCTGGAGTTGTCTATGTCATGTATAAACTG
TTTGCTGGACACCAGGGAGCATACACTGGTTTGCCAAACAAAAAACCCAACGTGCCCACC
ATTAGGACAGCAAAGGTACAAGGGCCAGGGTTCGATTACGCAGTGGCTATGGCTAAAAGA
AACATTGTTACAGCAACCACTAGCAAGGGAGAGTTCACTATGTTAGGAGTCCACGACAAC
GTGGCTATTTTACCAACTCACGCGTCACCTGGTGAAAGCATTGTGATCGATGGCAAAGAA
GTGGAGATCTTGGATGCCAAAGCGCTCGAAGATCAAGCAGGAACCAATCTTGAAATCACT
ATAATTACTCTAAAGAGGAATGAAAAGTTCAGAGACATTAGACCACATATACCTACTCAA
ATCACTGAAACAAATGATGGAGTCTTGATCGTGAACACTAGCAAGTACCCCAATATGTAT
GTTCCTGTCGGTGCTGTGACTGAACAGGGATATCTAAATCTCGGTGGGCGCCAAACTGCT
CGTACTCTAATGTACAACTTTCCAACCAGAGCAGGACAGTGTGGTGGAGTCATCACATGT
ACTGGGAAAGTCATCGGGATGCATGTTGGTGGGAACGGTTCACACGGGTTTGCAGCGGCC
CTGAAGCGATCATACTTCACTCAGAATCAAGGTGAAATCCAGTGGATGAGACCTTCGAAG
GAAGTGGGATATCCAATCATAAATGCCCCGTCCAAAACCAAGCTTGAACCCAGTGCTTTC
CACTATGTGTTTGAAGGGGTGAAGGAACCAGCAGTCCTCACTAAAAACGATCCCAGGCTT
AAGACAAACTTTGAGGAGGCAATTTTCTCCAAGTACGTGGGTAACAAAATTACTGAAGTG
GATGAGTACATGAAAGAGGCAGTAGACCACTATGCTGGCCAGCTCATGTCACTAGACATT
AACACAGAACAAATGTGCTTGGAGGATGCCATGTATGGCACTGATGGTCTAGAAGCACTT
GATTTGACCACCAGTGCTGGCTACCCTTATGTAGCTATGGGAAAGAAGAAGAGAGATATC
TTGAACAAACAAACCAGAGACACTAAGGAAATGCAAAAACTGCTCGACACATATGGAATC
AACCTCCCACTGGTGACTTATGTAAAGGATGAACTTAGATCCAAAACAAAGGTTGAGCAG
GGGAAATCCAGATTAATTGAAGCTTCTAGTTTGAATGACTCAGTGGCAATGAGAATGGCT
TTTGGGAACTTATATGCTGCTTTTCACAAAAACCCAGGAGTGATAACAGGTTCAGCAGTA
GGGTGCGATCCAGATTTGTTTTGGAGCAAAATTCCGGTATTGATGGAAGAGAAGCTGTTT
GCCTTCGACTACACAGGGTATGATGCATCTCTCAGCCCTGCGTGGTTTGAGGCACTAAAG
ATGGTGCTTGAGAAAATCGGATTCGGAGACAGAGTTGATTACATTGACTACCTAAACCAC
TCACACCACCTGTACAAGAACAAAACATACTGTGTCAAGGGCGGTATGCCATCAGGTTGC
TCAGGCACTTCAATTTTTAACTCAATGATTAACAACTTGATTATCAGGACACTCTTACTG
AAAACCTACAAGGGCATAGATTTAGACCACCTAAAAATGATTGCCTATGGTGATGATGTA
ATTGCTTCCTACCCCCATGAAGTTGACGCTAGTCTCCTAGCCCAATCAGGAAAAGACTAT
GGACTAACTATGACTCCAGCTGACAAATCAGCTACATTTGAAACAGTCACATGGGAGAAC
GTAACATTCTTGAAGAGATTTTTCAGGGCAGATGAGAAGTACCCATTTCTTGTTCATCCA
GTAATGCCAATGAAGGAAATTCATGAATCAATTAGATGGACAAAAGATCCTAGGAACACT
CAGGATCATGTTCGCTCTCTGTGCCTATTAGCTTGGCACAATGGCGAAGAAGAATATAAC
AAATTCCTAGCTAAAATCAGGAGTGTGCCAATTGGAAGAGCTTTATTGCTCCCAGAGTAC
TCAACATTGTACCGCCGTTGGCTTGACTCATTT
>AGA18493
---GGATTTGGTCACCAGAACAAGGCCGTGTATGTTGCCGGGTACAAAATATGTAATTAC
CACTTGGCCACTCAGGAAGATATGCAGAATGCAGTTGCAGTGATGTGGGATCGCGACTTG
TTAGTCGCTGAGAGCAGAGCACAAGGCATAGACACCATAGCGAGGTGCAACTGCAGATGT
GGGGTGTACTACTGTGAGTCGATGAGGAGGTACTACCCAGTTACCGTAACAGGCCCCACA
TTTAGGTTCATGGAAGCTAATGATTATTATCCAGCAAGATACCAATCCCACATGCTAATT
GGCTCAGGGTTTGCAATGCCCGGCGACTGTGGGGGTATATTAAGATGCACCCACGGTGTG
ATGGGGCTCATTACAGCAGGTGGTGAGGGAGTGGTGGCCTTTGCTGACATTAGGGACTTG
TTTGTTTATGAGGAGGAGGCTATGGAGCAAGGCATTACTGACTATGTTAGTAGATTAGGA
AATGCATTTGGTGCTGGATTTAGTGCTGAGATTGCCAGCAGAATTGAGCAGTTACAAGAC
ACTGTGCAGAACGTCATTACTGAGAAGCTCCTTAAGAACTTGGTGAAGATAGTGTCAGCC
CTGGTCATTGTGGCGCGAAATTATGAAGACTCCATTACCGTGCTGGCCACCCTCAGCCTT
TTGGGATGTGATGCTTCGCCATGGCAATGGCTTAAAGAAAAAGTTTGCAACATCCTTGGC
ATACCATTCGTGATGAAGCAGGGGGATTCATGGATGAAGAAGTTCTCAGATGCTTGCAAC
GCCGCTAAGGGATTGGAGTGGATTGCTGCTAAGATTAGCAAGTTCATTGACTGGATCAAG
GCTAAAGTGTTACCAGAGGCTCAGGACAAAGTTGAGTACCTGTCTAAGCTAAAGCACCTT
GACACTCTTGAAAATCAAGTGGCGACTCTTCATCAGTCGTGCCCAAGCCAGGAAGAACAA
GAGGTGCTGTTCAACAATATAAGATGGCTTGCTATAAAAGCTCGCAAATTTTGTCCACTC
TACGCCATGGAAGCGCGTCGCATTTTCAAAATGGAAGCCACCATTAACAATTACATACAG
TTCAAGACCAAACACCGCATTGAACCAGTATGTTTGTTAATTCATGGGGACCCTGGCACG
GGTAAGTCGATCGCCACCGGTCTCATAGGGCGGGCCATTGCTAAGCAAGCCAACACAAGC
ACATACTCCCTGCCGCCCGACCCGTCGCACTTTGATGGGTACAAGCAGCAGGGAGTGGTG
ATTATGGATGACCTGAATCAAAATCCAGATGGCGAGGACATGAAATTATTCTGTCAGATG
GTGTCAACTGTTGAGTTCATACCCCCCATGGCTAGCTTAGAAGAGAAGGGCATTCTGTTT
ACGTCTGACTATGTCCTAGCCTCAACCAACTCACACACCATCACCCCCCCTACAATATCA
GCTTCAGATGCATTGTCCAGGAGATTTGCCTTTGACACTGATATTTGCCCTATGTCAGAA
TACACAGTTAGAGGTAAACTAAACATGGCACTGGCTACCCAAAAGTGCAAGGACTGCCAC
AAGCCTGCAAAT---TTCTCAACATGCTGCCCCCTTGTGTGCGGTAAGGCAATTCAGTTG
ATGGACAAAACCACCCGTGCTAGATACACCTTGGATGAGCTTACAACCCTAATGATTAAT
GAGAGAAACAGAAGACACAACATCGGGGGTTGTCTTGAAGCTCTGTTCCAAGGCCCACTA
GTGTTTAAAGAGCCTAAGATCGACATAAAAAACACGCCACCGCCACCTGCCATAGCAGAT
CTGCTACGGTCTGTTGATAGTGAGGAAGTCAGAGAATACTGCAAAGGTCAAGGGTGGGTT
ACTGAGGTGCCATCCTCAAGCGTCGTGATAGAACGGCACATTACTCGAGCACTTACTATA
GTTCAAGCAGTGTCATCATTTGTAGTAGTCTCAGGGATGCTATATATGATCTATAGGCTT
TTTGCTAATTTTCAAGGAGCATACACTGGCATGCCTAACCCTAAACCAAAGGTTCCAACA
TTGCGAGCTGCCAAGGTCCAAGGCCCAGTCTTTGATTACGCGGTTGCCATGGCACGGCGC
AACATTCTCACTGCTACAACGTCCAAGGGGGAATTCACCATGCTTGGTATTTATGACCGA
GTTGCAGTTTTGCCCACACACTCCAACCCAGGAGACACCATAGTACTGGCAGGGCGTGAG
GTTAAGATAATAGATGCTAAAAGGCTAGTGGACAATAATGAAGTAAACTTAGAGATTACA
GTTGTCACCCTTGACAGGAATGAGAAGTTTAGGGATATTCGTGCCCACTTGCCCACCACA
ATTCAGGAAACCAATGATGCAGTACTAGCCGTTAACACCAGTAAGTACCCCAACATGTTT
ATTCCCGTTGGTGCGGTGTCAGAGCAGGGAATGCTAAACCTTGGTGGTAGACCGACCAAC
CGCACCCTCATGTACAACTTCCCAACCAAGGCCGGACAGTGCGGTGGCGTGGTTATGGCC
ACAGGAAAAGTGATTGGAATACACGTGGGTGGCAACGGATCCCACGGCTTTGCTGCGGCC
CTGAAACGGTCCTACTTCAATGAGGAACAAGGAGAAATACAATGGATGAGGCCTAGTAGG
GATGCCGGATACCCGGTAATAAACGCCCCCTCCAAAACCAAGCTAGAACCAAGTGTATTT
CATGATGTGTTTGAGGGTACCAAGGAACCAGCGGTCCTGCACAAGAGCGATCCCCGTCTT
AAGGTAGACTTTGAGGAGGCAATTTTCTCAAAGTACATTGGCAATTCCATCTTAGAAGTG
GATGAGTATATGAGGGAGGCCGTTGACCACTACGCGGGGCAGCTAATGTCTTTGGATATC
CCCACTGAGCAGATGTGTCTGGAAGATGCCATGTACGGGACGGAGGGCCTTGAGGCCCTG
GACCTGACAACCAGCGCTGGGTACCCCTATGTGGCAATTGGGAAAAAGAAGAGGCAGATA
CTTAACAAGGAAACCAGAGACACTAAGGAGATGAAGAAGATGCTGGACAAATATGGCATA
AACCTACCCTTGGTGACCTATGTGAAAGATGAGTTGAGACCCAGGAACAAGGTGGAAGCA
GGCAAATCGCGCCTAATTGAAGCCAGCTCTTTAAACGATTCGGTGGCCATGAGGCAAGCA
TTTGGCAACTTGTACGCAACCTTCCACAAGAACCCCGGTACTATCACAGGAAGCGCGGTT
GGCTGCGATCCAGATATATTCTGGAGTAAAATCCCTGTGTTACTGGATGGACAGTTATTT
GCATTTGATTACACTGGATATGATGCTTCATTGTCACCAGCATGGTTCGAGGCCCTCAAG
ATGGTACTGGAGAAAATTGGGTATGGTGACAGGGTTGACTACATTGACTACTTGAACCAT
TCACACCACCTGTTTAAAAACAAATTGTATTGTGTGAAAGGAGGTATGCCATCTGGGTGT
TCTGGCACTTCAATCTTCAATTCAATGATTAACAACATAATAATTAGGACATTGCTCCTA
AAGACATACAAAGGTGTTGACTTGGATTCACTTCGCATGATTGCGTATGGTGATGATGTC
TTAGCCAGTTATCCTCACAAAATAGATGCAGGCCTCCTAGCCCAAACAGGAAAAGAGTAC
GGCCTGCGCATGACACCCGCAGACAAGGGGGAAAGCTTTGATGATGTCACCTGGGAAACT
GCAACATTCCTGAAGAGGTTCTTCAGAGCGGACGAGCAATACCCCTTTTTGGTTCACCCA
GTAATGCCCATGAGAGAAATCCATGAGTCAATTAGATGGACAAAGGATCCTAGAAACACG
CAGGACCATGTCCGCTCCCTGTGCCTATTGGCCTGGCATAATGGGAAGGATGAATATGAT
AAATTCTTAAATCAAGTGAGGTCAGTACCAGTTGGCCGAGCGCTACTATTGCCTGAGTAT
TCAACTCTGCGCCGTCGCTGGCTGGACTCATTT
>AAQ02681
---GGATTTGGACACCAGAACAAGGCCGTTTACACGGCAGGTTACAAAATATGCAATTAC
CATCTAGCGACTCCAGAGGACATGGAAAAAGCAGTCAATGTTATGTGGGACAGAGACCTT
CTTGTTTGTGAAAGTGGAGCCCAGGGCACCGATACCATTGCCAGATGTTCATGTAAAGCA
GGTGTCTACTACTGTGAGTCCAAGAGGAAATATTACCCCATTTCAGTTTGTGGACCCACA
TTCCAGTACATGGAAGCTAACGATTTTTATCCAGCTAGATACCAGTCACATATGTTAATT
GGATATGGTTTTGCAAACCCAGGTGACTGTGGTGGCATCCTCAGGTGCCAACACGGTGTG
ATGGGCATTATCACTGCTGGTGGAGAAGGAGTCGTGGCTTTTGCAGACATTAGAGACCTT
TACATGTATGAAGAAGAAGCAATGGAGCAAGGGGTTACTGACTATGTTAACAGACTTGGA
ATGGCCTTTGGTGCGGGTTTCAGTGCAGAAGTGGCTAACAAAATCTCAGAGATCCAGAGC
ACTGTACAAAGTGTCCTTACAGAGAAACTCCTTAAGAATCTAATCAAGATTGTTTCCGCA
CTTGTGATTGTTGCTAGGAATTATGAAGATTCAATCACAGTGCTTGCCACACTTTCGCTC
CTTGGATGTGACGCTTCACCATGGCAATGGCTCAAAGAGAAATTGTGCAATATGATTGGT
ATCCCCTATGTGATGAGGCAGGGAGACTCATGGTTAAAAAAATTTACAGAGGCTTGTAAT
GCAGCTAAGGGGTTGGAATGGATCGCAAATAAGATTAGCAAATTTATCGATTGGATTAAA
GAGAAGGTACTCCCAGAAGCAAAAGACAAACTAGAGTACCTCTCCAAATTGAAACAGCTT
GAGATGATAGAGAACCAGATGGCTACATTGCACCAGTCATGCCCCAGCCAAGAGGAACAA
GAGGTTCTTTTTAACAATATCAGATGGTTAGCAATAAAAGCAAGAAAATTTGCACCTTTG
TATGCGGCTGAAGCACGCAGGATATTTAAATTGGAAACTTCCATTAACAACTATGTACAG
TTCAAGACCAAACACCGCATTGAACCAGTATGTCTTTTGATTCATGGAACACCAGGTACA
GGTAAATCAGTCGCTACAGGCCTTATTGGTAGAGCCATTGCCAAACAGGCAAATACTAGC
ACATATTCTCTACCACCTGACCCCTCACACTTTGATGGTTATAAGCAACAAGGTGTTGTG
ATCATGGATGACTTAAACCAGAACCCAGATGGAGAAGACATGAAACTATTCTGTCAAATG
GTATCCACAGTAGAGTTTATACCACCAATGGCTAGCTTAGAAGAGAAAGGTATCCTGTTT
ACTTCAGATTATGTGCTAGCCTCAACTAACTCCAACACAATCATACCTCCCACAGTGTCA
GCATCTGATGCATTATCTAGAAGATTTGCCTTTGACATGGACATATATCCGATGTCTGAG
TACACTACAAAAGGGAAGCTGAATATGGCTCTGGCTACCCAATTATGCAAAGACTGTCAC
AAACCAGCAAAT---TTTTCAACCTGCTGCCCTCTAGTGTGTGGAAAAGCTATTCAGTTA
ATGGACAAGAATACCAGAATGAGATATTCGCTAGATCAAATCACCACTATGATGATCAAT
GAGAGGAACAGACGGTACAACATAGGGGGTTGCTTGGAGGCACTGTTTCAAGGACCCATT
GAATTTAAAGATCTCAAAATAGATGTAGTATCCACACCGCCACCCTCAGCAATTTCAGAT
TTACTTAAGTCAGTAGATAACCAAGAAGTCAGAGATTATTGTAAACAACAGGGCTGGGTA
GTTGAGATTCCATCAAATTCTGTCACTATAGAGAGACACATCTCTCGTGCTACCAGTGTT
CTACAATCTCTGTCCACCTTTGCAGTAGTAGCAGGAATGGTTTATGTAGTCTATAAGCTC
TTTGCTGGGTTTCAGGGTGCGTACACAGGGCTTCCCAATGCAAAACCAAAGGTCCCCACA
ATCAGGGCGGCTAAAGTTCAAGGACCTGTTTTTGATTATGCAGTTGCAATGGCCAAAAAG
AACATTCTTACTGCCACTACAGAGAAAGGTGAATTCACAATGCTAGGTGTATATGACAGA
GTTGCGGTGCTCCCTACTCACTCAAACCCAGGTGAAACGGTAGTTATATCAGGGAAAGAA
GTGAAAATCCTGGATGCAAAAAGATTGGTTGACAATGATGAGATCAATCTTGAAATTACC
ATTATAACCTTAGATAGAAATGAGAAATTTAGAGACATTAGAACACACTTACCAACTCAA
ATTCACGAAACTAATGATGCCGTTCTTGCTGTAAACACCTCCAAATTTCCAAACATGTAT
ATCCCAGTTGGATCAGTTGTTGAACAGGGGATGTTAAATTTAGGGGGTAGACCCACAAAC
AGGACTCTAATGTATAACTTTCCAACTAAGGCAGGACAGTGTGGTGGTGTTTTAATGGCC
ACTGGTAAAGTAATTGGCATACACGTTGGTGGTAACGGGTCCCACGGTTTCGCTGCCGCA
CTTAAAAGAAGTTACTTCACTGAGGAACAGGGAGAAATTCAGTGGATGAGACCAAGCAAA
GATGCAGGCTACCCCATGATTAATGCACCATCAAAAACAAAATTAGAACCAAGTGTTTTC
TTTGATGTTTTTCCGGGTGAAAAAGAACCAGCTGTCTTGACCAAGAATGACCCCAGATTG
AAAGTTGATTTTGAGGAGGCCGTGTTCTCCAAATATATTGGGAACAAAATCACAGAGGTA
GACGAGTACATGAAAGAAGCTGTTGATCACTATGCTGGCCAATTAATGTCCCTTGATATA
CCCACAGAGCAAATGTGTTTAGAGGATGCTATGTATGGCACAGATGGCCTTGAAGCCTTG
GATTTAACAACCAGTGCTGGTTACCCTTATGTGGCCATTGGGAAAAAGAAAAGAGACATT
TTAAATAAACAGACAAGAGATACCAAAGAAATGCAAAAAATGTTAGATAAGTATGGAATA
AATCTACCATTAGTAACCTATGTTAAAGATGAGCTCAGATCCAAATCAAAAGTGGAACAA
GGCAAGTCCAGGTTAATTGAGGCAAGCTCTCTGAATGATTCTGTTGCTATGAGACAAGCC
TTTGGTCATTTGTATGCCAAATTTCATCAAAATCCAGGAATAACAACAGGTTCAGCAGTT
GGGTGTGATCCCGATGTCTTTTGGAGTAAGGTGCCAGTGATGCTAGACGGGGAGCTCTTT
GCCTTTGACTATACAGGTTATGATGCCTCACTCTCCCCAGCTTGGTTTGAGGCACTGAAG
ATGGTTTTAGAAAAGATTGGATTTGGTGACAGAGTTGATTTTATAGATTACTTAAATCAT
TCACACCATCTATACAGAAACAAATTATATTGTGTCAAAGGTGGGATGCCCTCAGGGTGC
TCCGGCACTTCAATCTTTAATTCCATGATTAACAATTTAATAATTAGAACATTGATGCTT
AAGACTTACAAAGGGGTGGATCTGGACTCCCTCCGTATGATTGCGTACGGAGATGACGTT
ATTGCATCTTACCCACACAAAATTGATGCTGGCCTCCTAGCCCAAGCAGGAAAAGACTAC
GGATTAGTTATGACACCAGCAGACAAGGGTGCTACTTTCACAGATGTAGATTGGAGTAAT
GTAACATTCCTCAAAAGATTCTTCAGAGCAGATGAGCAGTATCCTTTCCTTGTTCACCCA
GTAATGCCCATGAAAGACATTTACGAATCAATTAGGTGGACCAAAGATCCGCGAAACACT
CAGGATCATGTCCGATCATTGTGCCTATTGGCTTGGCACAATGGAGAAGAAACATACAAC
AAATTTCTAGCTCAAATTAGAAGTGTGCCAGTTGGCCGTGCTCTACTCCTACCGGAGTAT
TCTACTCTCCGCAGGCGCTGGCTCGATTCTTTT
>AGA12364
---GGATTTGGACACCAAAACAAAGCTGTGTACACGGCTGGCTACAAAATTTGCAATTAC
CACCTAGCCACACCAGAAGACTTGCAAAATGCCGTGAGTGTCATGTGGAACAGAGACCTC
TTAGTGGCTGAATCAAGGGCCCTTGGCACCGACTCGATCGCAAGGTGCAGCTGTAACACG
GGTGTGTACTACTGTGAATCCAGGAGAAAATATTATCCAGTTTCTTTCATTGGGCCCACC
TTCCAATACATGGAAGCCAATGAATATTACCCGGCTAGATATCAATCACACATGCTTATT
GGTCATGGGTTTGCATCACCGGGTGATTGTGGTGGCATACTTAGATGTCAACACGGGGTG
ATTGGAATAATCACTGCTGGTGGGGAAGGCTTGGTTGCATTTTCAGACATTAGAGACCTG
TATGCTTATGAGGAGGAAGCTATGGAGCAGGGCATTTCCAACTATATTGAGTCACTTGGT
GCTGCATTTGGTAGTGGATTCACTCAACAAATTGGTGATAAAGTTTCCGAGCTAACCAGC
ATGGTAACTAGCACCATTACAGAAAAGTTGCTTAAAAACTTAATCAAAATTATCTCATCA
CTTGTGATCATTACCAGGAATTATGAGGACATAACCACAGTGCTTGCCACCCTCGCCCTC
CTTGGGTGCGACATCTCACCGTGGCAGTGGCTAAAGAAGAAGGCATGTGACATCCTGGAA
ATTCCATACGCCATCAAACAAGGAGATAGTTGGTTGAAGAAATTCACTGAGGCATGTAAT
GCTGCAAAGGGACTGGAGTGGGTGTCCAATAAGATATCCAAATTCATTAGTTGGTTGCAG
GATAAAATCATCCCACAAGCGAGAGACAAATTAGAGTTTGTCACTAAACTAAAGCAATTA
GAAATGCTTGAAAATCAGATTTCTACCATACACCAATCTTGTCCAAGTCAAGAACATCAG
GAGATCTTATTCAACAATGTGCGGTGGCTATCTATCCAGTCCAAGAGGTTTGCACCACTA
TATGCACATGAAGCTAAAAGGATTCAAAAGCTGGAGCATACCATAAATAATTACGTACAG
TTCAAGAGCAAACACCGTATTGAACCAGTATGTTTGTTAGTACATGGCAGTCCAGGGACA
GGAAAATCAGTTGCAACCAATTTAATTGCTAGAGCAATAGCCGAGAAAGAGAACACCTCC
ACATACTCACTGCCACCTGATCCGTCTCACTTTGATGGCTACAAGCAACAGGGTGTGGTT
ATTATGGATGACCTAAACCAAAATCCAGACGGAGCAGACATGAAACTTTTTTGTCAAATG
GTGTCTACTGTGGAGTTTATTCCACCGATGGCCTCGCTAGAAGAGAAAGGCATTTTGTTC
ACATCTAATTACGTTTTAGCCTCCACCAACTCTAGTCGGATCACACCACCCACGGTGGCT
CACAGTGATGCGCTGGCCAGGAGATTCGCATTTGACGTGGACATACAAGTCATGAGCGAG
TACTCCAGAGACGGAAAGCTCAACATGGCAATGGCTACTGAAATGTGCAAAAACTGTCAT
CAACCAGCAAAC---TTCAAGAGATGCTGTCCTTTAGTGTGTGGTAAGGCAATTCAATTA
ATGGACAAATCTTCCAGAGTTAGATACAGTATTGACCAGATCACTACAATGATTATCAAT
GAGAGAAACAGAAGATCCAACATTGGCAATTGTATGGAGGCTTTGTTCCAAGGACCACTC
CAGTATAAAGATTTGAAGATTGACATCAAGACGAGTCCCCCTCCTGAATGTATCAATGAC
TTGCTCCAAGCAGTTGACTCCCAGGAGGTGAGAGATTACTGTGAGAAGAAGGGTTGGATA
GTCAACATC---ACCGGCCAGGTTCAAACAGAAAGGAACATTAACAGGGCTATGACAATT
CTACAAGCGGTGACAACCTTCGCCGCAGTGGCTGGTGTTGTCTATGTCATGTATAAACTG
TTTGCTGGACACCAGGGAGCATACACTGGTTTACCAAACAAAAAACCTAACGTGCCCACC
ATTAGGACAGCAAAGGTACAAGGGCCAGGGTTCGATTACGCAGTGGCTATGGCTAAAAGA
AACATTGTTACAGCAACTACTAGCAAGGGAGAGTTCACTATGTTAGGAGTCCACGACAAC
GTGGCTATTTTACCAACCCACGCTTCACCTGGTGAAAGCATTGTGATCGATGGCAAAGAA
GTGGAGATCTTGGATGCCAAAGCGCTCGAAGATCAAGCAGGAACCAATCTTGAAATCACT
ATAATCACTCTAAAGAGAAATGAAAAGTTCAGAGACATTAGACCACATATACCTACTCAA
ATCACCGAGACAAATGATGGAGTCTTGATCGTAAACACTAGCAAGTACCCCAACATGTAT
GTTCCTGTCGGTGCTGTAACTGAACAGGGATATCTAAATCTCGGTGGGCGCCAAACTGCT
CGCACTCTAATGTACAACTTTCCAACCAGAGCAGGACAGTGTGGCGGAGTCATCACATGT
ACTGGGAAAGTCATCGGGATGCATGTTGGTGGGAACGGTTCACACGGGTTTGCAGCGGCC
CTGAAGCGATCATACTTCACTCAGAGTCAAGGTGAAATCCAGTGGATGAGACCTTCGAAG
GAAGTGGGGTATCCAATCATAAATGCCCCGTCCAAAACCAAGCTTGAACCCAGTGCTTTC
CACTATGTGTTTGAAGGGGTGAAGGAACCAGCAGTCCTCACTAAAAACGATCCCAGGCTT
AAGACAAACTTTGAGGAGGCAATTTTCTCCAAGTACGTGGGTAACAAAATTACTGAAGTG
GATGAGTACATGAAAGAGGCAGTAGACCACTATGCTGGCCAGCTCATGACACTAGACATC
AACACAGAACAAATGTGCTTGGAGGATGCCATGTATGGCACTGATGGTCTAGAAGCACTT
GATTTGTCCACCAGTGCTGGCTACCCTTATGTAGCAATGGGAAAGAAGAAGAGAGATATT
TTGAACAAACAAACCAGAGACACCAAGGAAATGCAAAAACTGCTCGACACATATGGAATC
AACCTCCCACTGGTGACTTATGTAAAGGATGAACTTAGATCCAAAACAAAGGTTGAGCAG
GGGAAATCCAGGTTAATTGAAGCTTCTAGTTTGAATGACTCAGTGGCAATGAGAATGGCT
TTTGGGAACCTATATGCTGCTTTTCACAAAAACCCAGGAGTGATAACAGGTTCAGCAGTA
GGGTGCGATCCAGATTTGTTTTGGAGCAAAATTCCGGTATTGATGGAAGAGAAGCTGTTT
GCCTTTGACTACACAGGGTATGATGCATCTCTCAGCCCTGCTTGGTTCGAGGCACTAAAG
ATGGTGCTTGAGAAAATCGGGTTCGGAGACAGAGTTGACTACATCGACTACCTAAACCAC
TCACACCACCTGTACAAGAATAAAACATACTGTGTCAAGGGCGGTATGCCATCTGGTTGC
TCAGGCACTTCAATTTTTAACTCAATGATTAACAACTTGATTATCAGGACACTCTTACTG
AAAACCTACAAGGGCATAGATTTAGACCACCTAAAAATGATTGCCTATGGTGATGATGTA
ATTGCTTCCTACCCCCATGAAGTTGACGCTAGTCTCCTAGCCCAATCAGGAAAAGACTAT
GGACTAACTATGACTCCAGCTGACAAATCAGCTATATTTGAAACAGTCACATGGGAGAAT
GTAACATTCTTGAAGAGATTCTTCAGGGCAGACGAGAAATACCCATTTCTTATTCATCCA
GTAATGCCAATGAAGGAAATTCATGAATCAATTAGATGGACAAAAGATCCTAGGAACACT
CAGGATCACGTTCGCTCTCTGTGCCTATTAGCTTGGCACAATGGCGAAGAAGAATATAAC
AAATTCCTAGCTAAAATCAGGAGTGTGCCAATTGGAAGAGCTTTATTGCTCCCAGAGTAC
TCAACATTGTACCGCCGTTGGCTTGACTCATTT
>ACS34683
---GGATTTGGACACCAAAACAAAGCTGTGTACACAGCTGGCTACAAAATTTGCAATTAC
CACCTAGCTACACTAGAAGACTTGCAAAATGCCGTGAGTGTCATGTGGAACAGAGACCTC
TTAGTGGCTGAATCAAGGGCCCTTGGCACCGACTCGATCGCAAGGTGCAGCTGTAACACG
GGTGTGTACTACTGTGAATCCAGGAGAAAATATTATCCAGTTTCTTTCATTGGGCCCACC
TTCCAATACATGGAAGCCAATGAATATTACCCGGCTAGATATCAATCACACATGCTTATT
GGTCATGGGTTTGCATCACCGGGTGATTGTGGTGGCATACTTAGATGTCAACACGGGGTG
ATAGGAATAATCACTGCTGGTGGGGAAGGCTTGGTTGCATTTTCAGACATTAGAGACCTG
TATGCTTATGAGGAGGAAGCTATGGAGCAGGGCATTTCCAACTATATTGAGTCACTTGGT
GCTGCATTTGGTAGTGGATTCACTCAACAAATTGGTGATAAAGTTTCCGAGCTAACCAGC
ATGGTAACTAGCACCATTACAGAGAAGTTGCTTAAAAACTTAATCAAAATTATCTCATCA
CTTGTGATCATTACCAGGAATTATGAGGACACTACCACAGTGCTTGCCACCCTCGCCCTC
CTTGGGTGCGACATCTCACCGTGGCAGTGGCTAAAGAAGAAGGCATGTGACATCCTGGAA
ATTCCATACGCCATCAAACAAGGAGATAGTTGGTTGAAGAAATTCACTGAGGCATGTAAT
GCTGCAAAGGGACTGGAGTGGGTGTCCAATAAGATATCCAAATTCATTAGTTGGTTGCAG
GATAAAATCATCCCACAAGCGAGAGACAAATTAGAGTTTGTCACTAAACTAAAGCAATTA
GAAATGCTTGAAAATCAGATTTCCACCATACACCAATCTTGTCCAAGTCAAGAACATCAG
GAGATCTTATTCAACAATGTGCGGTGGCTATCTATCCAGTCCAAGAGGTTTGCACCACTA
TATGCACATGAAGCTAAAAGGATTCAAAAGCTGGAGCATACCATAAATAATTACGTACAG
TTCAAGAGCAAACACCGTATTGAGCCAGTATGTTTGTTAGTACATGGCAGTCCAGGGACA
GGAAAATCAGTTGCAACCAATCTAATTGCTAGAGCAATAGCCGAGAAAGAGAACACCTCC
ACATACTCACTGCCACCTGATCCGTCTCACTTTGATGGCTACAAGCAACAGGGTGTGGTT
ATTATGGATGACCTAAACCAAAATCCAGACGGAGCAGACATGAAACTTTTTTGTCAAATG
GTGTCCACTGTGGAGTTTATTCCACCGATGGCCTCGCTAGAAGAGAAAGGCATTTTGTTC
ACATCTAATTACGTTTTGGCCTCCACCAACTCCAGTCGGATCACACCACCCACGGTGGCT
CACAGTGATGCGCTGGCCAGGAGATTCGCATTTGACGTGGACATACAAGTCATGAGCGAG
TACTCCAGAGATGGAAAGCTCAACATGGCAATGGCTACTGAAATGTGCAAAAACTGTCAT
CAACCAGCAAAC---TTCAAAAGATGTTGTCCTTTAGTGTGTGGCAAGGCAATTCAGTTA
ATGGATAAATCTTCCAGGGTTAGATACAGCATTGATCAGATCACTACAATGATTGTTAAT
GAGAGAAACAGAAGATCAAACATTGGTAATTGTATGGAAGCTCTATTCCAGGGACCACTG
CAGTATAAAGATCTAAAAATAGATGTTAAGACCAGTCCCCCTCCGGAGTGTATCAACGAT
TTGCTCCAGGCAGTTGATTCCCAGGAAGTGAGAGATTACTGTGAAAAGAAAGGCTGGATT
GTTAACATT---ACCAGTCAGGTTCAAACAGAGAGGAACATCAACCGGGCGATGACTATC
CTACAAGCAGTAACTACTTTCGCTGCAGTAGCCGGTGTCGTGTACGTTATGTACAAGCTG
TTCGCTGGGCACCAGGGTGCATACACTGGTTTGCCAAATAAACGACCCAATGTACCCACT
ATCAGGACAGCAAAAGTGCAAGGCCCTGGGTTTGATTACGCAGTGGCCATGGCTAAAAGA
AACATTGTTACAGCAACCACCAGCAAAGGGGAGTTTACGATGTTGGGAGTCTATGATAAT
GTGGCCATCTTGCCAACCCACGCCTCACCTGGTGAAAGCATTGCGATCGACGGTAAAGAA
GTGGAAATTCTTGACGCCAAAGCCCTTGAAGATCAGGCAGGAACTAATCTTGAAATTACC
ATAATTACACTAAAGAGGAACGAGAAGTTCAGAGATATCAGGCCACACATTCCCACCCAA
ATCACCGAAACAAATGATGGAGTTTTGATCGTGAACACTAGTAAGTACCCCAACATGTAT
GTTCCCGTTGGTGCTGTGACCGAACAGGGGTATCTTAATCTCGGTGGACGACAAACCGCT
CGTACGCTAATGTACAACTTTCCAACTAGAGCAGGTCAGTGTGGTGGTGTCATCACGTGC
ACTGGTAAAGTCATTGGGATGCATGTTGGTGGGAACGGTTCACATGGGTTCGCGGCGGCC
CTAAAGCGGTCATACTTCACTCAGATTCAAGGTGAGATTCAATGGATGAAACCATCAAAA
GAAGTGGGATACCCGATCATAAATGCTCCGTCCAAAACCAAACTTGAACCCAGCGCTTTT
CACTATGTGTTTGAAGGGGTGAAGGAACCAGCAGTCCTTACCAAAAATGATCCCAGGCTC
AGGACAGACTTTGAAGAAGCAATATTCTCTAAGTATGTAGGCAACAAAATCACTGATGTG
GATGAGTACATGAAAGAGGCAGTGGATCATTACGCTGGCCAACTCATGTCTCTAGACATC
AACACAGAACAAATGTGCTTGGAGGATGCCATGTATGGCACTGATGGTCTAGAAGCACTT
GATTTGTCCACCAGTGCTGGCTACCCTTATGTAGCAATGGGAAAGAAGAAGAGAGATATC
TTGAACAAACAAACCAGAGACACTAAGGAAATGCAAAAACTGCTCGACACATATGGAATC
AACCTCCCACTGGTGACTTATGTAAAGGATGAACTTAGATCCAAAACAAAGGTTGAGCAG
GGGAAATCCAGATTAATTGAAGCTTCTAGTTTGAATGACTCAGTGGCAATGAGAATGGCT
TTTGGGAACCTATATGCTGCTTTTCACAAAAACCCAGGAGTGATAACAGGTTCAGCAGTA
GGGTGCGATCCAGATTTGTTTTGGAGCAAAATTCCGGTATTGATGGAAGAGAAGCTGTTT
GCCTTTGACTACACAGGGTATGATGCATCTCTCAGCCCTGCTTGGTTCGAGGCACTAAAG
ATGGTGCTTGAGAAAATCGGATTCGGGGACAGAGTTGACTACATCGACTACCTAAACCAC
TCACACCACCTGTACAAGAATAAAACATACTGTGTCAAGGGCGGTATGCCATCTGGTTGC
TCAGGCACTTCAATTTTTAACTCAATGATTAACAACTTGATTATCAGGACACTCTTACTG
AAAACCTACAAGGGCATAGATTTAGACCACCTAAAAATGATTGCCTATGGTGATGATGTA
ATTGCTTCCTACCCCCATGAAGTTGACGCTAGTCTCCTAGCCCAATCAGGAAAAGACTAT
GGACTAACTATGACTCCAGCTGACAAATCAGCTATATTTGAAACAGTCACATGGGAGAAT
GTAACATTCTTGAAGAGATTCTTCAGGGCAGACGAGAAATACCCATTTCTTATTCATCCA
GTAATGCCAATGAAGGAAATTCATGAATCAATTAGATGGACAAAGGATCCTAGGAACACT
CAGGATCACGTTCGCTCTCTGTGCCTATTAGCTTGGCACAATGGCGAAGAAGAATATAAC
AAATTCCTAGCTAAAATCAGGAGTGTGCCAATTGGAAGAGCTTTATTGCTCCCAGAGTAC
TCAACATTGTACCGCCGTTGGCTTGACTCATTT
>AGA12361
---GGATTTGGACACCAAAACAAAGCTGTGTACACAGCTGGCTACAAAATTTGCAACTAC
CACCTAGCTACACAAGAAGACTTGCAAAATGCCGTGAGTGTCATGTGGAACAGAGACCTC
TTAGTGGCTGAATCAAGGGCCCTTGGCACCGACTCGATCGCAAGGTGCAGCTGTAACACG
GGTGTGTACTACTGTGAATCCAGGAGAAAATATTATCCAGTTTCTTTCATTGGGCCCACC
TTCCAATACATGGAAGCCAATGAATATTACCCGGCTAGATATCAATCACACATGCTTATT
GGTCATGGATTTGCATCACCGGGTGATTGTGGTGGCATACTTAGATGTCAACACGGGGTG
ATAGGAATAATCACTGCTGGTGGGGAAGGCTTGGTTGCATTTTCAGACATTAGAGACCTG
TATGCTTATGAGGAGGAAGCTATGGAGCAGGGCATTTCCAACTATATTGAGTCACTTGGT
GCTGCATTTGGTAGTGGATTCACTCAACAAATTGGTGATAAAGTTTCCGAGCTAACCAGC
ATGGTAACTAGCACCATTACAGAGAAGTTGCTTAAAAACTTAATCAAAATTATCTCATCA
CTTGTGATCATTACCAGGAATTATGAGGACACTACCACAGTGCTTGCCACCCTCGCCCTT
CTTGGGTGCGACATCTCACCGTGGCAGTGGCTAAAGAAGAAGGCATGTGATATCCTGGAA
ATTCCATACGCCATCAAACAAGGAGATAGTTGGTTGAAGAAATTCACTGAGGCATGTAAT
GCTGCAAAGGGACTGGAGTGGGTGTCCAATAAGATATCCAAATTCATTAGTTGGTTGCAG
GATAAAATCATCCCACAAGCGAGAGACAAATTAGAGTTTGTCACTAAACTAAAGCAATTA
GAAATGCTTGAAAATCAGATTTCCACCATACACCAATCTTGTCCAAGTCAAGAACATCAG
GAGATCTTATTCAACAATGTGCGGTGGCTATCTATCCAGTCCAAGAGGTTCGCACCACTA
TATGCACATGAAGCTAAAAGGATTCAAAAGCTGGAGCATACCATAAATAATTACGTACAG
TTCAAGAGCAAGCACCGTATTGAGCCAGTATGTTTGTTAGTACATGGCAGTCCAGGGACA
GGAAAATCAGTTGCAACCAATCTAATTGCTAGAGCAATAGCCGAGAAAGAGAACACCTCC
ACATACTCACTGCCACCTGATCCGTCTCACTTTGATGGCTACAAGCAACAGGGTGTGGTT
ATTATGGATGACCTAAACCAAAATCCAGACGGAGCAGACATGAAACTTTTTTGTCAAATG
GTGTCCACTGTGGAGTTTATTCCACCGATGGCCTCGCTAGAAGAGAAAGGCATTTTGTTC
ACATCTAACTACGTTTTAGCCTCCACCAACTCCAGTCGGATCACACCACCCACGGTGGCT
CACAGTGATGCGCTGGCCAGGAGATTCGCATTTGACGTGGACATACAAGTCATGAGCGAG
TACTCCAGAGACGGAAAGCTCAACATGGCAATGGCTACTGAAATGTGCAAAAACTGTCAT
CAACCAGCAAAC---TTCAAAAGATGTTGTCCTTTAGTGTGTGGCAAGGCAATTCAGTTA
ATGGATAAATCTTCCAGGGTTAGATACAGCATTGATCAGATCACTACAATGATTGTTAAT
GAGAGAAACAGAAGATCAAACATTGGTAATTGCATGGAAGCTCTATTCCAGGGACCACTG
CAGTATAAAGATCTAAAAATAGATGTTAAGACCAGTCCCCCTCCGGAGTGTATCAACGAT
TTGCTCCAGGCAGTTGATTCCCAGGAAGTGAGAGATTACTGTGAAAAGAAAGGCTGGATT
GTTAACATT---ACCAGTCAGGTTCAAACAGAGAGGAACATCAACCGGGCGATGACTATC
CTACAAGCAGTAACTACTTTCGCTGCAGTAGCCGGTGTCGTGTACGTTATGTACAAGCTG
TTCGCTGGGCACCAGGGTGCATACACTGGTTTGCCAAACAAACGACCCAATGTACCCACT
ATCAGGACAGCAAAAGTTCAAGGTCCAGGGTTTGATTATGCTGTGGCCATGGCCAAGAGA
AACGTCCTCACGGCGACTACTTGCAAAGGAGAATTCACAATGCTTGGCGTTCATGACAAT
GTAGCTATTTTGCCAACACACGCCTCACCAGGTGAAACAATTGTCATCGATGGCAAGGAA
GTGGAAGTGCTAGATGCTAAAGCATTAGAAGATCAGGCTGGAACCAATTTGGAAATTACC
ATAGTTACCCTTAAGAGGAACGAGAAGTTTAGGGATATTAGACCTCACATTCCCACTCAG
ATTACCGAGACAAATGATGGAGTGTTGATCGTGAACACTAGTAAGTACCCCAACATGTAT
GTCCCTGTTGGTGCTGTGACTGAGCAGGGATATCTCAATCTCGGTGGACGCCAAACCGCT
CGTACACTGATGTACAACTTTCCAACCAGAGCGGGCCAGTGTGGTGGTGTTATCACGTGC
ACTGGCAAGGTGATCGGGATGCACGTTGGAGGGAACGGTTCACACGGGTTTGCAGCGGCC
CTGAAGCGATCTTACTTCACCCAGAGTCAAGGTGAGATCCAGTGGATGAGACCATCCAAA
GATGTTGGTTATCCCATCATTAATGCTCCCAGTAAAACTAAATTGGAACCGAGTGCATTT
CACTATATTTTTGAGGGTGTGAAAGAACCAGCAGTCTTAACTAAAAACGACCCCAGGCTC
AAGGTAGATTTTGAAGATGCAATCTTCTCTAAGTATGTGGGCAACAAGATCACTGAAGTG
GATGAATACATGAAAGAGGCAGTTGACCACTATGCTGGTCAGTTAATGTCTTTGGACATC
AACACTGATCAAATGTGTTTAGAGGACGCCATGTACGGTACTGATGGTCTGGAAGCTCTT
GACCTCACAACCAGTGCAGGGTATCCTTATGTGGCCTTAGGGAAAAAGAAAAGAGATATC
TTAAATAAACAAACCAGAGACACCAAGGAAATGCAGAGGCTACTCGACACCTATGGCATC
AACCTACCTTTAGTCACTTATGTCAAGGACGAGCTCAGATCCAAAAGTAAAGTTGAGCAA
GGAAAGTCCAGGCTCATCGAAGCATCTAGTCTCAATGATTCAGTGGCAATGAGGATGGCC
TTTGGTAACCTCTATGCAGCTTTCCACAAAAATCCAGGGGTGGTGACTGGTAGTGCAGTA
GGCTGTGACCCAGACCTGTTTTGGAGTAAGATCCCAGTTCTCATGGAAGAGAAGTTGTTT
GCCTTTGATTACACCGGGTACGACGCTTCCCTGAGCCCAGCCTGGTTCGAAGCTCTCAAG
ATGGTCCTAGAGAAAATAGGTTTTGGTGATAGGGTAGATTACATTGACTATCTTAATCAT
TCACACCACCTGTACAAAAATAAAACATACTGTGTCAAGGGCGGCATGCCATCTGGCTGT
TCAGGCACATCCATTTTTAATTCAATGATTAATAACATTATAATTAGGACACTATTATTG
AAAACCTACAAGGGCATAGATTTAGACCACCTAAAGATGATAGCCTATGGTGATGATGTA
ATTGCTTCCTACCCCCATGAAGTGGACGCTAGTCTCCTAGCCCAATCAGGAAAAGACTAT
GGACTCACAATGACTCCTGCTGATAAATCTGCAACTTTTGAGCAAGTCACATGGGAGAAT
GTAACATTCTTGAAGAGATTCTTTAGAGCAGATGAAAAGTATCCATTCCTCATACATCCA
GTGATGCCAATGAAGGAAATTCATGAATCAATCAGATGGACAAAGGATCCTAGGAATACC
CAGGATCACGTTCGCTCCCTATGCCTATTGGCTTGGCATAATGGAGAAGAAGAATACAAT
AACTTTCTAGCTAAAATTAGAAGCGTGCCAATCGGAAGAGCTTTGCTGCTCCCTGAGTAC
TCGACACTGTACCGCCGTTGGCTCGATTCATTT
>AGA12360
---GGATTTGGGCACCAAAACAAGGCGGTGTATACCGCAGGCTACAAGATATGCAACTAC
CACTTGGCCACACAGGAGGACTTACAAAATGCAGTGGCCGTTATGTGGAACAGAGATTTG
TTAGTCACAGAATCAAAAGCCCAGGGCACTGATTTAATTGCCAGGTGCAACTGCAATACA
GGGGTGTACTATTGTGAGTCTAGAAGAAAGTACTATCCAGTCTCTTTCATTGGTCCAACA
TTTCAGTACATGGAGGCAAACGACTACTATCCAGCTCGTTATCAATCTCACATGTTAATT
GGCCACGGTTTTGCATCACCAGGAGACTGCGGTGGCATCCTCAGATGCCAGCACGGAGTC
ATAGGAATCATCACTGCTGGTGGAGAGGGCTTGGTTGCCTTTTCTGACATTAGAGATTTG
TACGCCTATGAAGAGGAGGCTATGGAGCAAGGCATCTCTAATTACATTGAATCCCTTGGA
GCTGCGTTTGGGAGTGGATTCACCCAGCAAATTGGTGACAAAATCTCGGAGCTCACCAGC
ATGGTTACTAGCACAATCACGGAGAAACTTTTGAAAAATTTAATAAAAATAATTTCCTCA
CTTGTCATCATCACCAGAAACTACGAGGACACCACCACGGTGTTGGCCACTCTGGCACTT
CTTGGGTGTGATGTATCCCCCTGGCAATGGTTAAAGAAAAAGGCTTGTGATATACTGGAA
ATCCCATACGTCATGCGCCAAGGTGATAGCTGGCTGAAGAAATTCACAGAGGCGTGCAAT
GCTGCCAAGGGTTTAGAATGGGTGTCAAACAAAATATCTAAATTCATTGATTGGTTGAAA
GAGAAAATCATTCCACAAACCAGAGACAAACTAGAATTTGTCACAAAATTAAAGCAATTA
GAGATGCTGGAAAATCAAATCGCAACCATCCATCAGTCATGCCCAAGCCAGGAACATCAG
GAAATACTGTTCAACAATGTGAGATGGCTATCCATACAATCAAAGAGATTTGCACCACTC
TACGCGGTAGAAGCAAAGAGGATTCAGAAACTAGAGCACACTATTAATAATTACATACAG
TTCAAGAGCAAACATCGTATTGAGCCAGTATGTCTACTTGTGCACGGTAGTCCAGGAACA
GGCAAGTCAGTGGCTACCAATCTGATTGCTAGAGCAATAGCAGAGAAAGAGAACACCTCT
ACTTACTCACTACCACCAGATCCATCCCATTTCGATGGTTACAAGCAACAGGGCGTGGTG
ATTATGGATGATTTGAATCAAAACCCAGACGGGGCGGACATGAAGTTGTTCTGCCAAATG
GTCTCCACAGTAGAGTTCATACCACCAATGGCTTCATTAGAAGAGAAGGGCATTTTGTTC
ACGTCAAACTATGTCCTGGCCTCCACCAATTCCAGCCGAATCACCCCACCTACCGTTGCT
CACAGCGATGCCCTAGCCAGACGCTTTGCGTTTGACATGGACATTCAGGTTATGGGTGAG
TACTCTAGAGACGGTAAACTGAACATGGCAATGGCAACAGAAATGTGTAAAAACTGTCAC
CAACCAGCAAAC---TTTAAGAGATGTTGTCCGCTAGTGTGTGGGAAGGCCATTCAGTTG
ATGGACAAATCATCTAGGGTTAGATACAGCATTGACCAGATCACTACTATGATTATTAAT
GAGAGGAACAGAAGGTCAAACATAGGAAATTGTATGGAAGCATTGTTTCAAGGCCCATTA
CAATACAAAGACCTAAAAATTGACATCAAGACCACACCCCCACCTGAATGCATCAATGAC
TTGCTGCAGGCTGTTGACTCACAAGAAGTAAGAGAATATTGTGAAAAGAAAGGTTGGATA
GTGAACATC---ACTAGTCAAGTTCAAACTGAAAGAAACATCAACAGAGCAATGACCATC
TTGCAGGCCGTTACTACATTTGCAGCGGTTGCCGGGGTGGTGTATGTGATGTATAAACTC
TTTGCAGGACAACAAGGCGCTTACACGGGGCTTCCCAATAAAAGACCCAACGTTCCCACA
ATTAGGACAGCCAAAGTACAAGGCCCGGGCTTTGATTACGCTGTAGCCATGGCCAAAAGA
AACATTCTCACAGCCACCACCTGCAAGGGAGAATTCACAATGCTTGGTGTGCACGACAAT
GTGGCCATCCTACCAACACACGCCTCACCAGGTGAGACAATAGTCATTGATGGTAAGGAA
GTGGAGGTGTTAGACGCTAAAGCACTAGAAGACCAGGCTGGAACTAATCTAGAAATCACA
ATTGTTACTTTGAAGAGGAATGAAAAGTTCAGAGACATCAGACCTCACATCCCAACACAA
ATCACCGAGACGAATGATGGAGTGTTGATCGTGAACACTAGTAAGTACCCCAATATGTAT
GTCCCTGTCGGTGCTGTGACTGAACAGGGATACCTCAATCTCGGTGGTCGGCAAACCGCT
CGTACACTAATGTACAATTTTCCAACCAGAGCGGGCCAGTGCGGTGGGGTGATCACATGC
ACCGGAAAGGTCATCGGGATGCATGTTGGAGGGAACGGTTCACACGGGTTTGCAGCGGCC
CTGAAGCGATCTTACTTCACCCAGACTCAAGGTGAGATTCAGTGGATGAGACCATCAAAG
GAAGTCGGATACCCGATTATCAACGCCCCCAGCAAAACAAAATTAGAACCAAGTGCTTTC
CATTATGTGTTTGAGGGTGCGAAGGAACCAGCAGTCTTAACCAAAAACGATCCTAGGCTA
AAGGTAGATTTTGAAGAAGCAATTTTCTCCAAATATGTGGGTAACAAGATTACTGAAGTG
GATGATTATATGAAGGAAGCAGTTGATCACTACGCTGGTCAGTTGATGTCATTAGATATT
AATACTGAACAGATGTGCCTAGAAGATGCAATGTACGGCACTGATGGTCTAGAAGCACTA
GACCTCACAACCAGCGCAGGATACCCATATGTAGCCTTAGGGAAAAAGAAGAGAGATGTT
CTAAACAAGCAAACTAGAGATACCAAAGAGATGCAGAGGTTGTTAGACACCTATGGAATC
AACCTGCCCCTGGTCACCTATGTGAAAGATGAACTAAGATCTAAATCTAAGGTTGAACAA
GGGAAATCAAGACTTATTGAAGCATCCAGCCTTAATGACTCAGTGGCAATGAGAATGGCC
TTTGGCAATCTCTATGCAGCCTTCCACAAAAATCCAGGGGTGGTAACCGGTAGTGCAGTA
GGTTGTGACCCAGACCTATTTTGGAGCAAGATTCCCGTTCTAATGGAGGAGAAGTTGTTT
GCCTTTGATTATACAGGCTATGACGCCTCCTTGAGCCCAGCTTGGTTTGAGGCTCTTAAA
ATGGTCTTGGAGAAGATTGGTTTTGGTGATAGGGTAGATTATATAGATTATCTTAACCAC
TCACATCACCTATACAAAAACAAGACATACTGTGTCAAGGGTGGCATGCCATCTGGCTGC
TCGGGTACTTCCATATTCAACTCAATGATAAACAATATCATAATCAGGACACTTTTACTG
AAAACCTACAAGGGCATAGACTTAGACCACCTAAAGATGATAGCCTATGGTGATGATGTG
ATTGCTTCCTACCCCCATGAAGTGGACGCTAGTCTCCTAGCCCAATCAGGAAAAGACTAC
GGACTCACAATGACACCAGCTGACAAATCTGCAACTTTTAAGCAAGTCACATGGGAAAAT
GTAACATTCTTGAAAAGATTCTTCAGAGCAGATGAGAAGTACCCATTTCTGGTACATCCA
GTGATGCCTATGGAAGAAATTCATGAATCAATCAGATGGACTAAAGATCCCAGGAACACC
CAGGATCATGTCCGCTCCTTGTGCTTATTGGCATGGCACAATGGAGAGGAAGAATACAAT
AAATTTTTAGCTAAAATTAGGAGCGTTCCAATCGGACGAGCTTTACTGCTCCCAGAGTAC
TCAACACTGTACCGCCGTTGGCTCGACTCTTTT
>AGW83676
---GGGTCTGGACACCAGAACAAAGCTGTGTACACCACTGGGTACAAGATCTGCAATTAC
CATCTCGCCACTACAGAAGATCTACAAAATGCTGTGAGTATCATGTGGAATAGAGATCTC
TTGATCGCCAAATCAAATGCTCAAGGTACTGACTCAATAGCAAGGTGTAACTGCAGGGCA
GGAGTGTACTATTGCGAGTCCAGGAGGAAATACTACCCTGTGTCGTTTGTGGGACCCACC
TTCCAATACATGGAGGCAAACGAATATTACCCAGCTAGGTACCAGTCCCATATGTTGATC
GGGCACGGCTTTGCTTCACCAGGCGACTGTGGAGGCATCCTTAGGTGTCAACATGGTGTC
ATCGGAATCGTGACGGCTGGTGGTGAAGGACTGGTCGCGTTCTCTGACATAAGGGACTTG
CACGCTTACGAAGAGGAAGCCATGGAACAGGGTATCACAAACTACATTGAATCACTTGGT
GCAGCGTTTGGTAGTGGATTCACCCAGCAAATAGGGGATAAAATATCAGAACTAACCAGC
ATGGTAACCAGCACAATCACAGAGAAGTTGCTAAAGAATTTGATAAAGATAATTTCATCC
CTAGTGATCATCACTAGAAACTATGAAGACACCACCACAGTGCTCGCCACCCTGGCTCTA
CTTGGATGTGATGTTTCACCGTGGCAGTGGCTGAAGAAAAAGGCATGTGACATTCTGGAG
ATTCCCTATGTCATTAAACAAGGTGATAGTTGGTTGAAGAAATTCACCGAGGCGTGCAAC
GCAGCCAAGGGGCTGGAGTGGGTGTCCAACAAAATTTCAAAATTCATTGATTGGTTGAAG
GAAAGAATCATTCCCCAAGCTAGAGACAAGCTTGAGTTCGTAACCAAATTGAAGCAGCTT
GAGATGCTGGAGAACCAGATATCCACCATACACCAGTCATGTCCAAGCCAGGAACACCAA
GAGATTTTATTCAACAATGTGCGCTGGCTGTCCATTCAATCCAAGAGATTTGCCCCATTA
TACGCACTTGAGGCTAAGAGAATACAGAAGTTGGAACACACCATCAATAATTACATACAG
TTCAAGAGCAAACACCGTATTGAACCAGTATGTCTGCTAGTGCATGGAAGCCCAGGCACA
GGGAAATCAGTTGCCACTAATCTAATTGCCAGGGCCATAGCTGAAAAAGAAAATACCTCT
ACTTACTCACTACCACCAGATCCATCCCATTTTGATGGGTATAAACAACAAGGTGTGGTT
ATCATGGATGACCTAAACCAGAACCCGGATGGGGCAGACATGAAACTCTTTTGCCAAATG
GTGTCCACTGTGGAATTTATACCACCTATGGCCTCACTGGAGGAGAAAGGCATTTTGTTT
ACATCCAATTATGTTCTAGCCTCCACCAATTCCAGTCGAATCACACCACCAACAGTGGCA
CACAGTGATGCTCTGGCCAGGAGGTTCGCATTCGACATGGACATTCAAGTGATGAGTGAA
TACTCCAGAGATGGTAAGTTAAACATGGCAATGGCTACAGAGTTGTGTAAAAACTGTCAC
CAACCAGCGAAT---TTCAAACGATGCTGCCCTCTAGTGTGTGGTAAGGCAATCCAGTTG
ATGGATAAATCTTCTAGAGTTAGATATAGTGTAGACCAAATAACTACAATGATCATCAAT
GAGAGAAACAGAAGATCCAACATTGGCAATTGCATGGAAGCCTTGTTCCAAGGACCTCTC
CAATATAAGGACTTGAGGATAGATGTCAAGACGAGTCCCCCTCCCGAGTGCATCAATGAC
CTGCTCCAAGCGGTAGATTCCCAGGAAGTGAGAGATTACTGTGAAAAGAAAGGGTGGATA
GTTAACATT---ACCAGTCAAGTTCAAACAGAAAGGAACATCAGCAGGGCAATGACGATC
CTACAAGCAGTCACAACTTTCGCCGCCGTGGCTGGAGTTGTCTATGTTATGTATAAGCTA
TTTGCTGGGCACCAAGGAGCTTACACTGGGTTACCAAACAAGAAACCCAATGTGCCAACC
ATTAGAACGGCGAAGGTGCAGGGACCAGGGTTTGATTACGCAGTGGCAATGGCTAAAAGG
AATATTGTTACAGCAACAACTAGTAAAGGAGAGTTCACCATGCTGGGGGTCCATGACAAC
GTGGCCATTTTACCAACTCACGCTTCACCTGGCGAAAGTGTTGTGATCGATGGCAAGGAA
ATTGAGATCTTGGACGCCAAAGCACTCGAAGACCAGGCAGGGACCAACCTTGAAATCACT
ATAATCACTCTAAAAAGAAATGAAAAGTTCAGAGACATTAGACCACACATACCCACTCAA
ATCACTGAGACTAATGATGGAGTTTTGATCGTGAACACTAGCAAGTACCCCAATATGTAT
GTCCCTGTCGGTGCTGTGACTGAGCAGGGGTATCTTAATCTCGGTGGCCGCCAAACTGCT
CGCACTCTAATGTACCACTTTCCAACTAGGGCGGGGCAGTGTGGCGGAGTTATCACATGT
ACTGGGAAAGTCATCGGGATGCATGTTGGTGGGAACGGTTCACACGGGTTCGCAGCAGCA
CTGAAGCGATCATACTTCACTCAGAGTCAAGGTGAAATTCAGTGGATGAAGTCATCAAAG
GAAGTGGGATATCCAATTATAAACGCCCCGTCCAAAACCAAGCTTGAACCCAGCGCTTTC
CACTATGTGTTTGAGGGGGTAAAGGAACCAGCAGTCCTCACCAAAAACGACCCCAGACTC
AAGACAGATTTTGAGGAGGCAATTTTCTCCAAGTATGTGGGTAACAAAATCACAGAAGTG
GATGAGTACATGAAGGAAGCAGTGGATCACTACGCTGGTCAGCTTATGTCACTAGACATT
AACACAGAACAGATGTGCCTAGAAGATGCCATGTACGGCACCGATGGTCTAGAGGCACTC
GACTTATCCACTAGTGCCGGATACCCCTATGTGGCAATGGGAAAGAAGAAGAGAGACATC
TTGAACAAGCAGACCAGAGACACAAAAGAAATGCAAAAACTGCTCGATACATATGGAATC
AATCTCCCACTGGTGACTTACGTGAAGGATGAACTCAGGTCCAAAACCAAAGTTGAGCAA
GGGAAGTCTAGACTGATTGAAGCATCTAGTTTAAATGACTCAGTGGCAATGAGGATGGCT
TTTGGGAACTTGTACGCTGCTTTCCACAAGAACCCGGGGGTGGTAACAGGTTCAGCAGTA
GGGTGTGATCCGGATTTGTTCTGGAGCAAGATTCCGGTGTTGATGGAGGAAAAGCTGTTT
GCCTTCGATTACACTGGGTACGATGCATCCCTCAGCCCTGCATGGTTCGAGGCACTAAAG
ATGGTGCTCGAAAAGATCGGGTTCGGGGATAGAGTTGATTACATTGACTACCTAAACCAC
TCACACCACCTGTATAAAAACAAAACATACTGTGTCAAGGGCGGCATGCCATCTGGCTGC
TCGGGCACTTCAATTTTTAATTCAATGATCAACAATCTGATTATTAGGACGCTTTTACTG
AAAACCTACAAGGGCATAGACTTAGACCACCTAAAAATGATTGCCTATGGTGATGATGTA
ATTGCTTCCTACCCCCATGAGGTTGATGCTAGTCTCCTAGCCCAATCAGGAAAAGACTAC
GGATTGACAATGACCCCAGCTGACAAGTCAGCTACATTTGAAAAAGTCACATGGGAGAAT
GTAACATTCTTGAAGAGATTTTTCAGGGCAGATGAAAAGTACCCGTTTCTTGTGCACCCA
GTAATGCCAATGAAGGAAATTCATGAATCAATTAGATGGACAAAAGATCCCAGGAACACC
CAGGATCACGTGCGCTCTCTGTGCCTATTGGCTTGGCACAATGGCGAAGAAGAATACAAC
AAATTCCTAGCTAAAATCAGGAGTGTGCCAATTGGAAGAGCTTTATTGCTCCCAGAGTAC
TCAACGTTGTACCGCCGTTGGCTCGACTCTTTT
>AGA12362
---GGATTTGGACACCAAAACAAAGCTGTGTACACAGCTGGCTACAAAATTTGCAATTAC
CACCTAGCTACACAAGAAGACTTGCAAAATGCCGTGAGTGTCATGTGGAACAGAGACCTC
TTAGTGGTTGAATCAAGAGCTCAAGGCACTGATTCAATTGCCAGGTGCAACTGCAACACA
GGGATATACTATTGTGAATCTAGAAGAAAGTACTATCCAGTCACATTCATTGGCCCAACT
TTTCAATACATGGAAGCAAATGAGTACTACCCTGCCAGATATCAATCCCACATGCTAATC
GGCCATGGATTTGCCTCACCAGGAGATTGCGGAGGGATTCTCAGATGTCAACACGGGGTG
ATAGGTATTGTCACAGCCGGTGGTGAAGGCTTGGTTGCATTCTCAGACATTAGGGACCTT
TATGCCTATGAGGAGGAAGCCATGGAACAAGGCATTTCCAACTACATCGAATCTCTCGGT
GCTGCTTTTGGGAGCGGGTTCACACAGCAAATTGGAGACAAAATTTCAGAGCTCACCAGT
ATGGTGACCAGTACAATCACTGAAAAATTGTTGAAAAACCTCATAAAGATAATCTCATCT
TTGGTCATCATAACTAGAAATTACGAAGACACGACTACAGTGCTCGCCACCCTTGCGCTT
CTTGGTTGCGATGTGTCCCCGTGGCAGTGGCTTAAGAAGAAGGCTTGTGACATATTGGAA
ATCCCGTATGTTATGCGCCAGGGTGATAGTTGGCTAAAGAAATTCACAGAGGCATGCAAT
GCTGCCAAGGGGTTAGAATGGGTCTCAAACAAAATTTCCAAGTTCATTGACTGGTTGAAG
GAGAAAATCATTCCTCAAGCCAGAGACAAGTTAGAATTTGTCACAAAATTAAAGCAATTG
GAAATGTTAGAAAATCAAATTGCAACAATCCATCAATCGTGCCCTAGTCAAGAACATCAA
GAGATCCTATTTAACAATGTGAGATGGTTGTCCATACAGTCAAAGAGATTTGCCCCACTT
TATGCTATGGAGGCCAAAAGGATCCAGAAACTAGAACATACCATCAACAATTACATACAG
TTTAAGAGCAAACACCGTATTGAACCAGTATGTTTGTTGGTACACGGCAGCCCTGGGACA
GGCAAATCAGTGGCTACTAATCTAATTGCTAGAGCCATAGCAGAGAAGGAAAACACATCC
ACCTACTCACTACCACCGGACCCTTCCCACTTTGATGGTTATAAACAACAGGGGGTTGTA
ATAATGGATGATTTAAATCAGAACCCAGATGGGGCCGACATGAAGTTGTTTTGCCAAATG
GTCTCCACCGTGGAATTTATTCCACCAATGGCATCATTGGAAGAAAAAGGCATTCTGTTT
ACGTCAAATTATGTTCTGGCATCTACTAACTCTAGCCGGATCACTCCACCCACCGTAGCC
CATAGTGACGCCCTTGCCAGACGCTTTGCATTTGACATGGACATTCAAGTAATGGGCGAG
TATTCTAGAGATGGCAAATTGAACATGGCAATGGCAACTGAAATGTGTAAAAACTGTCAT
CAACCAGCAAAT---TTTAAAAGATGCTGTCCGTTGGTGTGTGGAAAAGCCATCCAACTA
ATGGACAAATCGTCCAGGGTTAGGTACAGTATTGACCAAATCACTACTATGATCATCAAT
GAGAGGAACAGAAGATCCAATATTGGCAATTGCATGGAAGCACTATTCCAGGGTCCTCTA
CAATACAAAGATCTAAAAATAGATATCAAAAGCACACCCCCGCCTGAGTGTATCAATGAT
CTGCTACAATCAGTGGATTCTCAAGAAGTAAGGGATTATTGTGAGAAAAAGGGATGGATA
GTCAACATC---ACTAGTCAAGTCCAGACCGAGAGGAACATAAACAGAGCAATGACCATC
CTCCAAGCAGTGACTACATTCGCAGCAGTTGCTGGCGTGGTGTACGTGATGTACAAGCTT
TTCGCAGGGCAACAGGGCGCCTACACAGGACTCCCAAACAAGAGACCCAACATCCCCACC
ATCAGAACTGCTAAGGTGCAAGGCCCAGGGTTTGATTACGCTGTGGCCATGGCTAAGAGA
AACATTCTCACAGCAACCACTTGTAAAGGGGAGTTTACAATGCTTGGGGTGCATGACAAC
GTGGCCATTTTGCCAACCCATGCGTCACCAGGAGAGACAATAGTTGTTGATGGTAAAGAA
GTAGAAGTGCTAGATGCTAAGGCACTGGAAGATCAAGCTGGAACCAATTTGGAGATCACC
ATAGTAACTCTCAAAAGGAACGAAAAGTTTAGAGACATCAGACCACACATCCCCACACAA
ATCACTGAGACAAATGATGGTGTGTTGATCGTGAACACTAGTAAGTACCCCAACATGTAT
GTTCCTGTCGGTGCTGTGACTGAGCAGGGGTATCTCAATCTCGGTGGACGCCAAACTGCT
CGTACTTTAATGTACAACTTTCCAACTAGGGCAGGTCAGTGCGGTGGAGTCATCACATGC
ACTGGAAAGGTGATCGGGATGCATGTTGGAGGGAACGGTTCACATGGGTTTGCAGCGGCC
CTAAAGCGATCATACTTCACTCAGAGTCAAGGTGAAATCCAGTGGATGAGACCATCTAAG
GTAGTTGGGTATCCTATCATCAATGCCCCCAGTAAAACCAAACTGGAACCAAGCGCGTTT
CACTATGTGTTTGAAGGTGTGAAAGAACCAGCAGTTTTGACCAAAAATGATCCCAGACTT
AAAGTGGACTTTGAAGATGCAATATTCTCCAAGTATGTTGGCAACAAGATTACCGAGGTA
GATGAATACATGAAGGAAGCTGTTGACCACTACGCTGGTCAATTAATGTCACTGGACATT
AACACAGACCAAATGTGCTTGGAAGATGCCATGTACGGCACTGACGGTCTAGAAGCTCTG
GACCTGACAACTAGTGCAGGATATCCTTATGTAGCTTTGGGAAAAAAGAAAAGAGATATC
TTAAACAAACAAACCAGAGACACTAAAGAAATGCAAAGGTTGTTGGACACCTATGGCATC
AACCTCCCCTTGGTTACCTATGTCAAAGATGAACTTAGATCTAAAAGTAAAGTTGAACAG
GGAAAGTCAAGGCTTATTGAAGCATCCAGTCTTAATGACTCAGTGGCAATGAGAATGGCA
TTTGGTAATCTCTACGCAGCTTTCCACAAAAACCCAGGAGTGGTGACTGGTAGTGCGGTT
GGTTGTGATCCAGATCTGTTTTGGAGCAAGATCCCAGTTCTCATGGAGGAGAAGTTGTTC
GCCTTTGATTACACCGGATACGACGCCTCCTTGAGCCCAGCCTGGTTCGAGGCTCTCAAG
ATGGTCCTGGAGAAAATTGGTTTTGGTGACAGGGTGGATTATATAGATTATCTCAATCAT
TCACACCATTTGTACAAAAATAAGACATATTGTGTTAAGGGTGGCATGCCATCTGGCTGC
TCTGGCACATCAATTTTCAATTCAATGATCAACAACATCATAATTAGGACGCTTTTACTG
AAAACCTACAAGGGCATAGATTTAGACCACCTAAAGATGATAGCCTATGGTGATGACGTG
ATTGCATCCTACCCCCATGAAGTAGACGCTAGTCTCCTAGCCCAATCAGGAAAAGACTAC
GGACTTACTATGACACCAGCTGACAAATCTGCAACTTTTGAGCAAGTCACATGGGAGAAC
GTAACATTCTTGAAAAGATTCTTCAGAGCAGATGAGAAGTATCCATTCCTAGTGCATCCA
GTGATGCCAATGAAAGAAATTCATGAATCAATCAGATGGACTAAAGATCCTAGAAATACA
CAAGATCATGTACGCTCCCTGTGCTTATTGGCGTGGCACAATGGTGAGGAAGAGTACAAT
AAATTTTTAGCTAAAATCAGAAGCGTGCCAGTCGGAAGAGCTTTACTGCTCCCTGAGTAC
TCAACGCTGTACCGCCGTTGGCTCGACTCTTTT
>AGS09859
---GGTCATGGGCACCAAAACAAGGCAGTGTACACGGCTGGTTACAAAATTTGCAACTAC
CACTTGGCCACCCAAGAGGACCTACAGAATGCAGTGAGCATAATGTGGAACAGAGATCTG
ATTGTTGTCGAATCCAAGGCTCAAGGGACTGATTCTATTGCCAGATGTAACTGTAGCGCG
GGTGTGTATTATTGTGAATCCAGAAGAAAATACTACCCAGTCTCTTTTATTGGCCCCACC
TTCCAGTACATGGAAGCAAATGATTACTACCCAGCAAGGTACCAATCACACATGTTAATT
GGTCATGGTTTTGCGTCCCCAGGAGACTGTGGAGGAATCCTCAGGTGTCAACACGGGGTT
ATAGGCATAGTCACTGCAGGAGGGGAAGGTCTTGTTGCGTTCTCAGACATCAGAGATCTT
TGCGCATATGAGGAGGAGGCTATGGAACAGGGCATCACTAACTACATAGAATCCCTAGGG
GCTGCCTTTGGGAGTGGCTTCACACAACAAATTGGGGACAAAATTTCAGAACTATCCAGC
ATGGTTACTAGCACCATCACAGAGAAATTGCTAAAGAATTTAATCAAAATTATTTCATCC
CTAGTGATTATTACTAGAAACTATGAGGATACCACCACAGTGTTAGCAACCCTTGCACTC
CTCGGCTGTGATGTTTCTCCCTGGCAATGGCTCAAGAAAAAGGCCTGTGACATTCTGGAG
ATCCCATATGTCATTCATCAAGGAGATAGTTGGCTCAAGAAGTTCACGGAAGCATGTAAC
GCAGCCAAGGGCCTTGAGTGGGTGTCTAACAAGATCTCCAGGTTTATTGATTGGTTAAAA
GAGAAGATCATTCCCCAGGCAAGAGATAAAATTGAATTTGTGACAAAACTCAAACAGTTG
GAAATGTTAGAAAATCAAATATCCACAATACACCAGTCGTGCCCAAGCCAAGAACACCAA
GAAATACTCTTCAACAATGTTAGGTGGCTATCCATCCAATCAAAGAGGTTCGCGCCATTG
TATGCAGTGGAGGCTAAGAGAATTCAAAAACTGGAGCACACAATCAATAACTACATACAG
TTCAAGAGCAAACACCGTATTGAGCCAGTATGTTTACTAGTGCATGGTAGTCCGGGGACA
GGAAAGTCAGTTGCCACAAACTTAATTGCTAGAGCCATAGCAGAGAAAGAAAACACGTCT
ACATATTCACTCCCACCAGACCCCTCTCACTTCGATGGTTACAAGCAACAAGGGGTGGTA
ATCATGGATGACCTGAATCAAAACCCAGACGGTGCTGATATGAAGCTGTTTTGCCAGATG
GTCTCTACAGTGGAGTTCATTCCACCAATGGCGTCTTTAGAGGAGAAGGGAATACTCTTC
ACTTCCAACTATGTGTTGGCTTCCACCAACTCCAGCAGAATCACCCCACCTACAGTAGCC
CACAGTGATGCTTTAGCCAGAAGATTCGCCTTCGATATGGACATCCAAGTCATGGGCGAA
TATTCTAGAGATGGGAAGCTGAATATGGCAATGGCAACTGAGATGTGTAAAAACTGCCAC
CAACCAGCTAAC---TTTAAGAGGTGTTGCCCCCTGGTCTGTGGTAAAGCAATTCAGTTA
ATGGACAAGTCCTCCCGAGTGAGGTATAGCATAGACCAAATAACTACCATGATTATCAAT
GAAAGAAACAGGCGCTCCAACATTGGAAATTGCATGGAAGCGCTATTTCAAGGACCACTT
CAGTACAAAGACCTCAAAATAGACATCAAAACCACACCACCACCTGAGTGCATAAATGAC
CTATTGCAAGCAGTAGACTCACAGGAAGTTAGAGATTATTGTGAGAGGAAAGGCTGGCTG
GTAAACGTC---TCAAGCCAAGTTCTGTTGGAACGCAACATCAACAGAGCAATGACAATC
CTTCAGGCTGTTACCACCTTCGCCGCAGTGGCTGGTGTAGTCTATGTGATGTACAAATTA
TTTGCAGGCCACCAGGGTGCATACACTGGGCTCCCCAATAAGAAACCCAATGTTCCCACC
ATTAGAACAGCAAAGGTGCAAGGACCAGGGTTTGACTATGCAGTTGCCATGGCGAAGAGG
AACATTGTCACTGCAACTACCAGCAAAGGAGAGTTTACTATGCTCGGGGTACACGACAAC
GTCGCGGTGTTACCGACCCACGCTTCACCAGGTGAAACTATATTGATAGATGGTAAAGAG
GTGGAAGTGTTGGATGCAAAGGCACTTGAGGACCAAGCAGGCACCAATTTAGAAATCACT
ATTGTCACCATCAAAAGAAATGAGAAGTTTAGAGACATTAGACCACATATACCAACCCAA
ATCACCGAGACGAATGATGGAGTACTGATCGTGAACACTAGTAAGTACCCCAACATGTAC
GTGCCCGTCGGTGCAGTGACCGAACAAGGGTATTTAAATTTAGGAGGGCGTCAAACTGCC
CGTACTCTGATGTACAACTTCCCAACTCGGGCTGGGCAGTGCGGTGGAATCATCACATGC
ACTGGCAAGGTCATTGGGATGCATGTTGGCGGGAACGGTTCACACGGGTTTGCTGCAGCC
CTAAAACGATCGTATTTCACCCAGAGTCAAGGTGAGATTCAGTGGATGAGACTTTCTAAA
GAGGTTGGATACCCAGTGATTAATGCACCAAGTAAGACCAAACTAGAACCCAGTGCCTTC
CATCACATCTTTGAGGGGGTGAAGGAGCCTGCAGTACTCACAAAAAATGACCCCAGACTG
AAAACAGACTTTGAAGAGGCCATCTTTTCTAAGTATGTAGGAAACAAGATTACTGAAGTG
GATGAGTACATGAAAGAAGCGGTGGATCACTATGCTGGGCAACTCATATCCTTGGATATC
AACACGGAGCAAATGTGTTTGGAGGATGCCATGTACGGGACTGACGGTTTGGAAGCTCTG
GATCTCACCACTAGTGCTGGATACCCTTATGTCGCCCTTGGCAAGAAAAAGAGGGACATA
CTCAATAAGCATACAAGGGACACCAAGGAAATGCAAAGGTTGTTGGATACCTATGGAATT
AACCTACCACTAGTCACATATGTGAAGGATGAGCTGAGAAGCAAGAGCAAGGTAGAGCAG
GGCAAATCCAGACTAATTGAAGCCTCCAGTCTGAACGACTCAGTTGCCATGAGAATGGCG
TTTGGTAATTTGTATGCAGCTTTCCACAAAAATCCAGGTGTAGTTACTGGCTCTGCTGTA
GGGTGTGACCCTGATCTATTTTGGAGCAAAATTCCAGTATTAATGGAAGAAAAACTTTTT
GCATTTGATTACACTGGATACGATGCTTCTCTCAGTCCCGCGTGGTTTGAAGCACTCAAG
ATGGTGCTGGAGAAGATTGGATTCGGAGACAGGGCTGATTACATTGACTACTTGAACCAC
TCCCACCACCTTTACAAAAATAAGACATACTGTGTCAAGGGCGGCATGCCATCTGGCTGC
TCAGGCACTTCAATTTTCAATTCAATGATCAATAATTTGATAATCAGGACGCTTTTACTG
AAAACCTACAAGGGCATAGATTTAGACCATCTAAAAATGATTGCCTATGGTGATGATGTG
ATTGCTTCCTATCCCCATGAGGTTGACGCTAGTCTCCTAGCCCAATCAGGTAAAGACTAT
GGACTAACTATGACACCAGCTGATAAATCAGCGACATTTGAAAAGGTCACATGGGAGAAT
GTAACATTCTTGAAGAGATTTTTTAGAGCAGATGAAAAGTACCCCTTTCTGGTACATCCA
GTAATGCCAATGAAGGAAATTCATGAATCAATCAGATGGACCAAAGATCCCAGAAACACA
CAGGATCACGTTCGCTCGCTGTGCCTATTGGCCTGGCACAATGGTGAGGAAGAATATAAC
AAATTTCTAGCTAAGATTAGAAGTGTGCCAATCGGAAGAGCGTTATTGCTCCCTGAGTAC
TCTACATTGTACCGCCGTTGGCTTGACTCATTT
>ACZ05038
---GGATTTGGGCACCAAAACAAAGCTGTGTACACAGCTGGTTACAAAATTTGCAATTAC
CACCTAGCTACACAAGAAGACTTGCAAAATGCCGTGAGTGTCATGTGGAACAGAGACCTC
TTAGTGGTTGAATCAAGGGCCCTTGGCACCGACTCGATTGCAAGGTGCAGCTGTAACACG
GGTGTGTACTACTGTGAATCCAGGAGAAAATATTATCCAGTTTCTTTCATTGGGCCCACC
TTCCAATACATGGAAGCCAATGAATATTACCCGGCTAGATATCAATCACACATGCTCATT
GGTCATGGGTTTGCATCACCGGGTGATTGTGGTGGCATACTTAGATGTCAACACGGGGTG
ATAGGAATAATCACTGCTGGTGGGGAAGGCTTGGTTGCATTTTCAGACATTAGAGACCTG
TATGCTTATGAGGAGGAAGCTATGGAGCAGGGCATTTCCAACTATATTGAGTCGCTTGGT
GCTGCATTCGGTAGTGGATTCACTCAACAAATTGGTGATAAAGTTTCCGAACTAACCAGC
ATGGTAACTAGCACCATTACAGAGAAGTTGCTTAAAAACTTAATCAAGATTATCTCATCA
CTTGTGATTGTTACCAGGAATTATGAGGACACTACCACAGTGCTTGCCACCCTCACCCTC
CTTGGGTGCGATATCTCACCGTGGCAGTGGCTAAAGAAGAAGGCATGTGACATCCTGGAA
ATTCCATACGCCATCAAACAAGGAGATAGCTGGTTGAAGAAATTCACTGAGGCATGTAAT
GCTGCAAAGGGACTGGAGTGGGTGTCCAATAAGATATCCAAATTCATTAGTTGGTTGCAG
GATAAAATCATCCCACAAGCGAGAGACAAATTGGAGTTTGTCACTAAACTTAAACAACTA
GAAATGCTGGAGAACCAAATCTCAACTATACACCAATCATGCCCTAGTCAGGAACACCAG
GAAATTCTATTCAATAATGTCAGATGGTTATCCATCCAGTCTAAGAGGTTTGCCCCTCTT
TACGCAGTGGAAGCCAAAAGAATACAGAAACTAGAGCACACCATTAACAACTACATACAG
TTCAAGAGCAAACACCGTATTGAACCAGTATGTTTGCTAGTACATGGCAGCCCCGGAACA
GGTAAATCTGTAGCAACCAACCTGATTGCTAGAGCCATAGCTGAAAGAGAGAACACGTCC
ACGTACTCACTACCCCCGGATCCATCACACTTCGACGGATACAAACAACAGGGAGTGGTG
ATTATGGACGACCTGAATCAAAACCCAGATGGTGCGGACATGAAGCTGTTCTGTCAGATG
GTATCAACAGTGGAGTTTATACCACCCATGGCATCCCTGGAGGAGAAAGGAATCCTGTTT
ACTTCAAATTACGTTCTAGCATCCACGAACTCAAGCAGAATTTCCCCCCCCACTGTGGCA
CACAGTGATGCATTAGCCAGGCGCTTTGCGTTCGACATGGACATTCAGGTCATGAGTGAA
TATTCTAGAGATGGGAAATTGAACATGGCCATGGCTACTGAAATGTGTAAGAACTGTCAC
CAACCAGCAAAC---TTTAAGAGATGCTGTCCTTTAGTGTGTGGTAAGGCAATTCAATTA
ATGGACAAATCTTCCAGAGTTAGATACAGTATTGACCAGATTACTACAATGATTATCAAT
GAGAGAAACAGAAGATCCAACATCGGCAATTGTATGGAGGCTTTGTTCCAAGGACCACTC
CAGTATAAAGACTTGAAGATTGACATCAAGACGAGTCCCCCTCCTGAATGTATTAATGAC
TTGCTCCAAGCGGTTGACTCCCAGGAGGTGAGAGATTACTGTGAGAAGAAGGGTTGGATA
GTCAACATC---ACCAGCCAGGTTCAAACAGAAAGGAACATCAACAGGGCAATGACGATT
CTACAAGCGGTGACAACCTTCGCCGCAGTGGCTGGAGTTGTCTATGTCATGTATAAACTA
TTTGCTGGACACCAGGGAGCATACACTGGTTTACCAAACAAAAAACCCAACGTGCCCACC
ATTAGGACAGCAAAGGTACAAGGGCCAGGGTTCGACTACGCAGTGGCTATGGCTAAAAGA
AACATTGTTACAGCAACTACTAGCAAGGGAGAGTTCACCATGTTAGGAGTCCACGACAAC
GTGGCTATTTTACCAACCCATGCTTCACCTGGTGAAAGCATCGTGATCGGTGGCAAAGAA
GTGGAGATCTTGGATGCCAAAGCGCTCGAAGATCAAGCAGGAACCAATCTTGAAATCACT
ATAATCACTCTAAAGAGAAATGAAAAGTTCAGAGATATTAGACCACATATACCTACTCAA
ATCACTGAGACAAACGATGGAGTCCTGATCGTGAACACTAGCAAGTACCCCAATATGTAC
GTTCCTGTCGGTGCTGTGACTGAGCAGGGATATCTAAATCTCAGTGGGCGCCAAACTGCT
CGTACTCTAATGTACAACTTTCCAACCAGAGCTGGTCAGTGTGGAGGAGTCATCACATGC
ACTGGGAAAGTCATCGGGATGCACGTTGGTGGGAATGGTTCACATGGGTTTGCAGCGGCC
CTGAAGCGGTCATACTTCACTCAGAGCCAAGGTGAAATCCAGTGGATGAGACCATCAAAG
GAGGCAGGGTATCCAATTATAAACGCCCCAACCAAGACCAAGCTCGAGCCCAGTGCTTTC
CACTATGTGTTTGAAGGAGTAAAGGAACCAGCAGTCCTTACAAAGAATGATCCCAGACTC
AAAACAGACTTTGAAGAAGCAATCTTCTCTAAGTATGTAGGGAACAAGATCACTGAGGTG
GATGAGTACATGAAAGAGGCAGTGGACCATTATGCTGGACAACTTATGTCGCTGGATATC
AGCACAGAGCAAATGTGTCTAGAAGACGCCATGTATGGTACTGATGGTCTGGAGGCGCTA
GATCTGTCTACCAGTGCCGGGTACCCCTACGTGGCAATGGGGAAGAAGAAGAGAGATATC
CTAAACAAGCAAACCAGAGATACCAAAGAAATGCAAAGACTTTTGGACACTTACGGAATC
AACCTACCATTAGTGACATATGTCAAGGACGAGCTGAGGTCCAAAACAAAAGTGGAACAG
GGAAAATCCAGACTGATAGAAGCTTCCAGCCTAAATGACTCAGTGGCCATGAGAATGGCA
TTTGGAAACCTTTATGCAGCATTCCACAGGAATCCAGGGGTCGTCACTGGTAGTGCAGTT
GGATGCGATCCAGACCTATTCTGGAGCAAGATCCCAGTATTGATGGAAGAAAAGCTATTT
GCCTTTGATTACACAGGATACGACGCATCACTTAGCCCAGCTTGGTTTGAGGCACTCAAG
ATGGTGTTAGAGAAAATTGGTTTTGGAGATAGAGTGGATTACATAGATTACCTTAACCAT
TCACACCACTTGTACAAAAACAAGATATATTGTGTTAAGGGCGGCATGCCATCTGGCTGC
TCCGGCACTTCAATTTTTAATTCAATGATTAACAATTTGATCATTAGGACGCTTTTACTG
AAAACCTACAAGGGCATAGATTTGGACCACTTAAAAATGATTGCTTATGGTGACGATGTA
ATAGCTTCCTATCCCCATGAGGTTGACGCTAGTCTCCTAGCCCAATCAGGAAAAGACTAT
GGACTAACCATGACTCCGGCAGATAAATCTGCCACTTTTGAGACAGTCACATGGGAGAAT
GTAACTTTCTTGAAGAGATTCTTCAGGGCAGATGAGAAATACCCCTTCCTCATACATCCA
GTAATGCCAATGAAGGAAATTCATGAATCAATCAGATGGACAAAAGATCCTCGGAACACG
CAGGACCATGTACGCTCCTTGTGTCTATTGGCTTGGCACAATGGGGAAGAAGAATACAAC
AAATTTTTAGCTAAAATTAGGAGTGTGCCAATCGGAAGAGCTTTGTTACTCCCAGAGTAC
TCAACATTGTACCGCCGTTGGCTTGACTCATTT
>AGV79289
---GGTTTCGGGCATCAAAACAAAGCAGTATACACAGCAGGATACAAGATCTGTAACTAT
CACTTGGCTACCCAAGAAGACTTGCAAAATGCAGTAAACATAATGTGGAACAGAGACCTC
CTGGTTACCGAGTCAAGGGCCCAGGGCACAGACTCAATTGCCAGATGCAACTGTAACACA
GGAGTGTACTATTGTGAATCCAGGAGGAAGTATTACCCAGTTTCTTTTATTGGTCCCACC
TTCCAGTACATGGAGGCAAATGATTATTACCCAGCTAGATATCAATCTCACATGTTGATT
GGACACGGTTTTGCTTCACCTGGCGACTGTGGCGGTATTCTGAGGTGCCGACATGGAGTT
ATAGGAATTATCACTGCTGGTGGTGAGGGCTTGGTTGCGTTCTCAGATATCAGAGATTTG
TATGCATATGAAGAAGAAGCTATGGAACAGGGTATTTCAAATTACATTGAGTCACTTGGC
GCTGCATTCGGCAGTGGCTTTACTCAACAAATCGGGGACAAAATTTCAGAGCTCACCAGC
ATGATTACCAGCACCATTACAGAGAAACTTTTGAAGAACCTGGTCAAGATAATTTCTTCA
CTAGTCATTATCACCAGAAACTATGAAGACACAACCACTGTGATTGCGACATTGGCCCTC
CTCGGCTGTGATATCTCACCTTGGCAATGGCTCAAGAAAAAGGCATGTGACATACTTGAA
ATCCCTTACGTGATGAGACAGGGAGACGGTTGGCTAAAGAAGTTCACAGAAGCGTGCAAT
GCAGCTAAGGGTTTGGAGTGGGTTTCGAACAAGATTTCAAAATTCATAGATTGGCTCAAG
GAAAAGATCATACCACAAGCTAGAGATAAATTAGAATTTGTAACCAAACTCAAACAACTG
GAAATGCTAGAAAATCAGATTTCAACAATTCATCAGTCGTGCCCCAGCCAGGAGCATCAA
GAAATCTTATTTAACAACGTGAGATGGCTCTCAATTCAGTCCAAAAGATTTGCCCCTCTG
TATGCAGTAGAGGCAAAGAGAATACAAAAATTGGAGCATACCATTAACAATTACATACAG
TTCAAGAGCAAACACCGTATTGAGCCAGTATGTTTGTTAGTCCATGGTAGCCCAGGGACC
GGTAAGTCGGTCGCAACCAATCTGATCGCTAGGGCAATAGCTGAGAAGGAAAACACCTCC
ACCTATTCCTTACCACCAGATCCATCCCACTTTGATGGATACAAACAACAGGGGGTAGTG
ATTATGGATGATCTCAATCAAAACCCAGATGGTGCGGACATGAAACTCTTTTGTCAGATG
GTATCTACGGTAGAATTCATACCTCCTATGGCTTCTTTGGAGGAGAAGGGCATCCTATTC
ACATCCAATTACGTGCTAGCGTCCACCAATTCCAGTCGGATTACGCCACCCACTGTAGCA
CACAGTGATGCGCTGGCTAGGAGGTTTGCCTTTGACATGGACATCCAAGTTATGGGAGAG
TACTCTAGAGATGGAAAATTGAACATGGCAATGGCCACTGAGATGTGCAAAAACTGCCAC
CAACCAGCAAAC---TTCAAAAGGTGTTGCCCACTAGTGTGTGGAAAAGCCATTCAATTA
ATGGACAAGTCCTCTAGGGTCAGGTATAGTATTGACCAAATTACCACCATGATCATTAAT
GAGAGAAATAGAAGATCAAACATTGGTAACTGCATGGAGGCACTATTCCAGGGGCCACTG
CAGTTCAAAGATCTGAAAATAGACATTAAGGCCAGTCCACCTCCAGAGTGCATCAATGAC
CTGCTCCAGGCAGTTGATTCCCAAGAAGTGAGGGACTACTGCGAGAAAAAGGGATGGATT
GTTAACATC---ACTAGTCAAGTTCAGACAGAGAGAAATATCAATAGAGCCATGACCATT
CTGCAAGCAGTCACCACCTTTGCTGCTGTAGCTGGAGTTGTTTACGTTATGTACAAATTA
TTTGCTGGTCACCAAGGAGCATACACCGGGTTGCCCAACAAGAGACCAAATGTGCCTACC
ATTAGAACGGCAAAAGTGCAGGGTCCAGGTTTTGATTATGCAGTGGCTATGGCAAAAAGA
AATATCCTCACAGCCACCACATGCAAAGGAGAGTTTACGATGTTGGGTGTTCACGATAAT
ATAGCAATCCTACCCACCCACGCGTCTCCAGGTGAAACTGTGGTAATTGATGGAAAGGAA
GTGGAGATCTTGGATGCCAAGGCCCTAGAGGATCAAGCAGGGACTAATCTGGAGATCACC
ATAATCACCCTCAAAAGAAACGAGAAATTTAGGGACATCAGACCCCACATTCCTACACAG
ATCACCGAGACCAACGATGGAGTTTTGATTGTGAACACTAGTAAGTACCCTAACATGTAT
GTCCCTGTCGGTGCTGTGACCGAGCAAGGATATCTTAATCTCGGTGGTCGTCAAACTGCT
CGTACTCTTATGTACAATTTTCCAACTAGAGCAGGCCAGTGTGGAGGAGTCATTACTTGC
ACTGGTAAGGTCATCGGGATGCATGTTGGAGGGAACGGTTCACACGGGTTTGCGGCGGCC
CTAAAGCGATCATACTTCATTCAAGATCAAGGTGAGATTCAATGGATGAGACCATCCAAG
GAAGTGGGATACCCCATAATCAATGCACCCTCAAAGACCAAACTTGAACCTAGCGCATTC
CACTATGTGTTTGAAGGGGTGAAGGAACCAGCGGTGCTTACTAAGAATGACCCTAGACTA
AAGACGGACTTCGAGGAAGCCATCTTCTCTAAGTATGTTGGTAACAAGATCACTGAGGTG
GATGAATACATGAAAGAGGCTGTAGACCATTATGCAGGGCAACTAATGTCCTTGGACATC
AACACTAATCAGATGTGTCTAGAGGATGCCATGTATGGCACCGATGGACTTGAGGCCTTA
GACCTCAGTACTAGTGCCGGTTATCCTTACGTGGCATTGGGAAAAAAGAAGAGAGACATT
CTTAACAAACAAACCAGAGACACCAAAGAGATGCAAAGGCTGTTGGACACTTATGGGATC
AATTTACCATTGGTCACATATGTGAAAGATGAACTCAGATCAAAGACCAAAGTGGAACAG
GGCAAGTCCAGATTGATTGAAGCCTCCAGCCTCAATGATTCAGTAGCCATGAGAATGGCT
TTCGGTAATTTGTATGCAGCTTTCCACAAAAACCCAGGTGTAGTAACCGGCTCTGCAGTC
GGTTGTGACCCAGATTTGTTCTGGAGCAAAGTACCAGTGCTCATGGAAGAGAAACTCTTC
GCATTTGACTACACAGGATACGATGCCTCACTCAGTCCCGCCTGGTTTGAAGCCCTTAAG
ATGGTGCTAGAGAAGATTGGATTTGGAGACAGAGTAGATTACATTGATTATCTCAATCAT
TCACACCATCTTTACAAAAATAAAACATACTGTGTAAAGGGCGGCATGCCATCTGGCTGC
TCGGGCACTTCAATTTTCAATTCAATGATAAATAATCTAATCATCAGGACACTCCTACTG
AAAACCTACAAGGGCATAGATTTAGACCACCTAAAGATGGTTGCCTATGGTGATGATGTG
ATTGCGTCCTATCCCCATGAGGTTGACGCTAGTCTCCTAGCCCAATCAGGAAAAGACTAT
GGACTAACCATGACTCCAGCTGACAAATCAGCAACATTTGAAAAAGTCACATGGGAGAAT
GTAACATTCTTAAAAAGATTCTTCAGAGCAGATGAGAAATATCCTTTCTTAATTCACCCA
GTAATGCCAATGAAGGAGATTCATGAATCAATTAGATGGACTAAAGATCCCAGGAACACC
CAGGATCACGTTCGCTCGCTGTGCTTATTGGCTTGGCACAATGGCGAAGAAGAGTATAAC
AAATTTTTAGCTAAAATCAGAAGTGTGCCAATTGGAAGAGCTTTGTTGCTCCCAGAGTAC
TCAACACTGTACCGCCGTTGGCTCGACTCTTTT
>ACZ05039
---GGATTTGGGCACCAAAACAAAGCTGTGTACACAGCTGGTTACAAAATTTGCAATTAC
CACCTAGCTACACAAGAAGACTTGCAAAATGCCGTGAGTGTCATGTGGAACAGAGACCTC
TTAGTAGCTGAATCAAGGGCCCTTGGCACCGACTCGATTGCAAGGTGCAGCTGTAACACG
GGCGTGTACTACTGTGAATCCAGGAGAAAATATTATCCAGTTTCTTTCATTGGGCCCACC
TTCCAATACATGGAAGCCAATGAATATTACCCGGCTAGATATCAATCACACATGCTCATT
GGTCATGGGTTTGCATCACCGGGTGATTGTGGTGGCATACTTAGATGTCAACACGGGGTG
ATAGGAATAATCACTGCTGGTGGGGAAGGCTTGGTTGCATTTTCAGACATTAGAGACCTG
TATGCTTATGAGGAGGAAGCCATGGAGCAGGGCATTTCCAACTATATTGAGTCGCTAGGT
GCTGCATTTGGTAGTGGATTCACTCAACAAATTGGTGATAAAGTTTCCGAGCTAACCAGC
ATGGTAACTAGCACCATTACAGAGAAGTTGCTTAAAAACTTAGTCAAAATCATCTCATCA
CTTGTGATCATTACCAGAAATTATGAGGACACTACCACAGTGCTTGCCACCCTCACCCTC
CTTGGGTGCGACATCTCACCGTGGCAGTGGTTAAAGAAGAAGGCATGTGACATCCTGGAA
ATTCCATACGCCATCAAACAAGGAGATAGCTGGTTGAAGAAATTCACTGAGGCATGTAAT
GCTGCAAAGGGACTGGAGTGGGTGTCCAATAAGATATCCAAATTCATTAGTTGGTTGCAG
GATAAAATCATCCCACAAGCGAGAGACAAATTAGAGTTTGTCACTAAGCTTAAACAACTA
GAAATGCTGGAGAACCAAATCTCAACTATACACCAATCATGCCCTAGTCAGGAACACCAG
GAAATTCTATTCAATAATGTCAGATGGTTATCCATCCAGTCTAAGAGGTTTGCCCCTCTT
TACGCAGTGGAAGCCAAAAGAATACAGAAACTAGAGCACACCATTAACAACTACATACAG
TTCAAGAGCAAACACCGTATTGAACCAGTATGTTTGCTAGTACATGGCAGCCCCGGAACA
GGTAAATCTGTAGCAACCAACCTGATTGCTAGAGCCATAGCTGAAAGAGAGAACACGTCC
ACGTACTCGCTACCCCCGGATCCATCACACTTCGACGGATACAAACAACAGGGAGTGGTG
ATTATGGACGACCTGAATCAAAACCCAGATGGTGCGGACATGAAGCTGTTCTGTCAGATG
GTATCAACAGTGGAGTTTATACCACCCATGGCATCCCTGGAGGAGAAAGGTATCCTGTTT
ACTTCAAATTACGTTCTAGCATCCACGAACTCAAGCAGAATTTCCCCCCCCACTGTGGCA
CACAGTGATGCATTAGCCAGGCGCTTTGCGTTCGACATGGACATTCAGGTCATGAGTGAA
TATTCTAGAGATGGGAAATTGAACATGGCCATGGCCACTGAAATGTGTAAGAACTGTCAC
CAACCAGCAAAC---TTTAAGAGATGCTGTCCTTTAGTGTGTGGTAAGGCAATTCAATTA
ATGGACAAATCTTCCAGAGTTAGATACAGTATTGACCAGATTACTACAATGATTATCAAT
GAGAGAAACAGAAGATCCAACATTGGCAATTGTATGGAGGCCTTGTTCCAAGGACCACTC
CAGTATAGAGACTTGAAGATTGACATCAAGACGAGTCCCCCTCCTGAATGTATTAATGAC
TTGCTCCAAGCGGTTGACTCCCAGGAGGTGAGAGATTACTGTGAGAAGAAGGGTTGGATA
GTCAACATC---ACCAGCCAGGTTCAAACAGAAAGGAACATCAACAGGGCAATGACGATT
CTACAAGCGGTGACAACCTTCGCCGCAGTGGCTGGAGTTGTCTATGTCATGTATAAACTA
TTTGCTGGACACCAGGGAGCATACACTGGTTTACCAAACAAAAAACCCAACGTGCCCACC
ATTAGGACAGCAAAGGTACAAGGGCCAGGGTTCGACTACGCAGTGGCTATGGCTAAAAGA
AACATTGTTACAGCAACTACTAGCAAGGGAGAGTTCACCATGTTAGGAGTCCACGACAAC
GTGGCTATTTTACCAACCCACGCTTCACCTGGTGAAAGCATTGTGATCGGTGGCAAAGAA
GTGGAGATCCTGGATGCCAAAGCGCTCGAAGATCAAGCAGGAACCAATCTTGAAATCACT
ATAATCACTCTAAAGAGAAATGAAAGGTTCAGAGACATTAGACCACATATACCTACTCAA
ATCACTGAGACAAATGATGGAGTCTTGATCGTGAACACTAGCAAGTACCCCAATATGTAC
GTTCCTGTCGGTGCTGTGACTGAGCAGGGATATCTAAATCTCGGTGGGCGCCAAACTGCT
CGTACTCTAATGTACAACTTTCCGACCAGAGCTGGTCAGTGTGGAGGAGTCATCACATGC
ACTGGGAAAGTCATCGGGATGCACGTTGGTGGGAATGGTTCACATGGGTTTGCAGCGGCC
CTGAAGCGGTCATACTTCACTCAGAGCCAAGGTGAAATCCAGTGGATGAGACCATCAAAG
GAGGCAGGGTATCCAATTATAAACGCCCCAACCAAGACCAAGCTCGAGCCCAGTGCTTTC
CACTATGTGTTTGAAGGAGTAAAGGAACCAGCAGTCCTTACAAAGAATGATCCCAGACTC
AAAACAGACTTTGAAGAAGCGATCTTCTCTAAGTATGTAGGGAACAAGATCACTGAGGTG
GATGAGTACATGAAAGAGGCAGTGGACCATTATGCTGGACAACTTATGTCGCTGGATATC
AGCACGGAGCAAATGTGTCTAGAAGACGCCATGTATGGTACTGATGGTCTGGAGGCGCTA
GATCTGTCTACCAGTGCCGGGTACCCCTACGTGGCAATGGGGAAGAAGAAGAGAGATATC
CTAAATAAGCAAACCAGAGATACCAAAGAAATGCAAAGACTTTTGGACGCTTATGGAATC
AACCTACCACTAGTGACATATGTCAAGGACGAGCTGAGGTCCAAAACAAAAGTGGAACAG
GGAAAATCCAGACTGATAGAAGCTTCCAGTCTAAATGACTCAGTGGCCATGAGAATGGCA
TTTGGAAACCTTTATGCAGCATTCCACAGGAATCCAGGGGTCGTCACTGGTAGTGCAGTT
GGATGCGATCCAGACCTATTCTGGAGCAAGATCCCAGTATTGATGGAAGAAAAGCTATTT
GCCTTTGATTACACAGGATACGACGCATCACTTAGCCCAGCTTGGTTTGAGGCGCTCAAG
ATGGTGTTAGAGAAAATTGGTTTTGGAGATAGAGTGGATTACATAGATTACCTTAACCAT
TCACACCACTTGTACAAAAACAAGATATATTGTGTTAAGGGCGGCATGCCATCTGGCTGC
TCCGGCACTTCAATTTTTAATTCAATGATTAACAATTTGATCATTAGGACGCTTTTACTG
AAAACCTACAAGGGCATAGATTTGGACCACTTAAAAATGATTGCCTATGGTGACGATGTA
ATAGCTTCCTATCCCCATGAGGTTGACGCTAGTCTCCTAGCCCAATCAGGAAAAGACTAT
GGACTAACCATGACTCCGGCAGATAAATCTGCCACTTTTGAGACAGTCACATGGGAGAAT
GTAACTTTCTTGAAGAGATTCTTCAGGGCAGATGAGAAATACCCCTTCCTCATACATCCA
GTAATGCCAATGAAGGAAATTCATGAATCAATCAGATGGACAAAAGATCCTCGGAACACG
CAGGACCATGTACGCTCCTTGTGTCTATTGGCTTGGCACAATGGGGAAGAAGAATACAAC
AAATTTTTAGCTAAAATTAGGAGTGTGCCAATCGGAAGAGCTTTGTTGCTCCCAGAGTAC
TCAACATTGTACCGCCGTTGGCTTGACTCATTT
>ABM54520
---GGATTTGGACACCAAAACCAAGCAGTTTATGTTGCTGGGTACAAAATAATGAACTAC
CACCTGGCCACCGCCGATGACTTTAGGCGCTGTGTAAGGTCCATGTGGGAGAGAGATTTG
TTAGTGGTAGAATCCAAAGCACAGGGAATTGACCAAATCGCTAGGTGCTCATGTACAACC
GGTGTTTACTATTGTTCATCACGAAGTAAGCACTACCCAATTACTGTTACTAGACCAACC
TTTCAGTGGATGGAGGCTAATGATTACTATCCGGCCAGATATCAATCACACATGACGATG
GGTCATGGCTTTGCTGAACCAGGGGATTGTGGTGGTATCCTCAGATGTCAACATGGAGTG
ATGGGACTCATTACTGCTGGTGGTAATGGGATTGTTGCCTTTGCCGATATTAGAGATCTA
TATGTA---GAGGAAGAAGCTATGGAGCAAGGCATCACCAGTTATGTGGAATCCCTGGGG
GCAGCATTCGGATGCGGATTCACTAATCAAATAAGTGAGAGGGTTACTGAAATTGCTTCA
ATGGTCAACAGTGTCATCACAGAGAAGTTACTAAAGAACTTGATCAAATTGATTAGTAGT
TTGGTGATAATTATCAGAAATTATGAAGATACCACAACTGTACTAGCAACTCTTGCTCTC
CTAGGTTGTGACGTGTCACCATGGTCTTGGCTCAGAAAGAAGGCTTGTGATATTCTAGAG
TTGCCTTACGTGTGTAGGCAAGGAGATTCCTGGTTGAAGAAATTCACTGAGGCCTGTAAT
GCAGCAAAAGGACTAGAATGGGTCAGTAATAAGTTGTCCAAGTTCATCGATTGGCTCAAG
ACCAAAATAATACCAGAAGCCAGGGACAAGGTAGAATACGTTACCAAACTGAAACAGTTG
GGCATGCTTGAGAACCAGATCAACACAATCCACCAGTCCTGTCCCAGTCAAGAGCAACAG
GAGACACTGTTTAACAATGTTAGATGGTTGGCAATTCAATCGCGACGCTTTGCACCATTA
TACGCCGTGGAGGCAAAGCGCATATCCAAATTGGAAAACACAATCAACAATTACATACAG
TTCAAGAGCAAACACCGTATTGAGCCAGTATGTATGCTAATACACGGCAATCCAGGCACA
GGCAAATCTATTGTTACCTCACTAGTCGGAAGGGCTATTGCGGAAAGAGAGAATACATCT
GTATATTCCCTACCCCCAGATCCCGCACATTTTGACGGGTACAAACAACAGGGAGTGGTC
ATAATGGATGACTTGAATCAGAACCCAGACGGAGAGGACATGAAACTCTTCTGCCAAATG
GTCTCCACAGTGGAATTCATCCCCCCGATGGCATCACTAGAGGAAAAAGGAATCCTGTTC
ACCTCAGATTATGTCCTTGCTTCCACCAATTCAGGTAGTATAGTACCACCAACAGTATCC
AGCGCAGATGCCCTGAGTAGAAGATTTGCCTTCGACATGGACGTATACACTATGTCCGAA
CATTCTATCAAAGGGAAGCTGAATATGGCAACTGCCACAGTGTTATGTAAAGAATGTCCC
AAACCAGCAAAT---TTCAAAAAATGTTGCCCTTTGATCTGCGGCAAGGCCATACAATTA
ATGGATAAACACACCAGACAAAGGTTCACCGTTGATGAGATTACAACCTTAATCATCAAC
GAGAAGATTAGACGGGCTAACATTGGTAACTGTATGGAAGCGCTGTTCCAAGGACCGATA
CAATATAAGGACCTGAAAATAGACATCAAGACCACCCCTCCACCGGAGTGTATTAATGAT
TTGCTGCAGTCTGTGGATAGTCAAGAAGTTAGAGACTACTGTGAGAAGAAAGGATGGATA
GTAAACATC---AATGGTGAGGTCCAGATGGAGCGCAATCTGAACAGGGCTATGACAATC
CTGCAGGCAATAACCACCTTTGCTGCAGTTGCTGGCGTTGTTTATGTGATGTATCGCCTA
TTTGCAGGCCAACAAGGACCATACACAGGATTACCCACAAGAAAACCAAATGTTCCAACC
ATTAGGACGGCTAAGGTTCAAGGTCCAGGTTTTGACTATGCAGTGGCAATGGCAAAAAGA
AATATCCTAACGGCCACCACTCAAAAAGGTGAATTCACCATGCTGGGAGTGCATGACAAC
GTAGCGATACTACCCACGCACGCATCACCAGATGAGACTATTGTGGTTGATGGGAAGGAA
ATAAAGATCATTGATGCACAAGCACTGGTGGACCAAGCAGGTACAAACTTGGAAATAACT
ATTGTTAAATTGGCTAGAAATGAGAAGTTTAGGGACATTAGACCACATATTCCAACCCAA
ATTACTGAGACAAATGATGGAGTCTTGATCGTGAACACTAGCAAGTACCCTAACATGTAT
GTCCCGGTCGGTGCTGTGACCGAGCAGGGATATCTCAATCTCGGTGGACGCCAAACTGCT
CGGACATTGATGTACAATTTTCCAACTAGAGCAGGCCAGTGTGGAGGGGTCATCACATGT
ACTGGTAAAGTCATCGGGATGCATGTTGGAGGGAACGGTTCACATGGGTTCGCAGCAGCC
CTAAAACGGTCATACTTCACTCAGAGTCAAGGTGAGATCCAATGGATGAGACCATCTAAG
GAGGTGGGCTACCCCATCATCAACGCCCCTTCCAAGACCAAGCTAGAACCCAGTGCCTTC
CATTATGTATTTGAGGGAGTCAAAGAGCCAGCGGTGCTAACCAAGAACGATCCCAGGCTG
AAGACAGATTTTGAGGAGGCCATTTTCTCGAAATACGTAGGAAACAAGATTACTGAGGTG
GATGAATACATGAAAGAAGCTGTTGATCACTACGCAGGACAACTCATGTCACTAGATATT
AACACAGAACAGATGTGTCTTGAGGATGCCATGTATGGGACTGATGGGCTCGAGGCTCTG
GATCTTAGCACCAGTGCTGGGTATCCCTATGTGGCATTAGGCAAGAAGAAAAGGGACATC
TTGAACAAGCAGACTAGAGATACAAAAGAGATGCAGAGACTACTAGACACCTATGGTATT
AATTTACCCTTAGTCACTTATGTGAAAGATGAACTCAGATCGAAAACTAAAGTAGAGCAA
GGTAAATCCAGACTGATTGAAGCCTCTAGTCTGAATGACTCCGTAGCAATGAGAATGGCT
TTCGGCAACCTGTACGCAGCTTTCCACAAAAATCCAGGAGTGGTGACAGGATCAGCTGTT
GGGTGTGACCCAGACTTGTTTTGGAGTAAAATACCAGTGCTAATGGAAGAGAAACTCTTT
GCTTTTGACTACACCGGCTATGATGCTTCACTTAGTCCAGCATGGTTCGAAGCACTTAAA
ATGGTGTTAGAGAAAATTGGGTTTGGTGATAGAGTGGACTACATAGACTACCTGAACCAT
TCACACCACCTATACAAAAACAAGACTTATTGTGTCAAGGGCGGCATGCCATCTGGCTGC
TCAGGCACTTCCATTTTCAACTCAATGATTAACAATCTAATTATTAGGACACTCTTACTG
AAAACCTACAAGGGCATAGATTTGGATCACCTAAAGATGATAGCCTATGGTGATGATGTA
ATTGCTTCCTACCCCCATGAGGTTGACGCTAGTCTCCTAGCCCAATCAGGAAAAGACTAT
GGACTAACCATGACACCTGCTGATAAATCAGCCATTTTTGAAACAGTCACATGGGAGAAT
GTAACATTCTTAAAGAGATTCTTTAGAGCAGATGAAAAGTATCCATTTTTGATACATCCT
GTAATGCCAATGAAAGAAATTCATGAATCAATTAGATGGACTAAGGATCCTAGAAACACT
CAGGATCATGTTCGCTCATTATGCCTATTGGCCTGGCATAATGGTGAAGAGGAATATAAT
AAGTTCTTAGCTAAAATCAGAAGTGTGCCAATCGGAAGAGCTTTGTTGCTCCCTGAGTAC
TCTACATTGTACCGCCGTTGGCTCGACTCATTT
>ABM54521
---GGATTTGGACATCAGAACCAGGCGGTCTACGTAGCTGGTTACAAAATACTCAACTAC
CATTTAGCAACTGCAGAAGACTTCAGACACTGCGTAAGAAGCATGTGGGAGAGAGACATA
ATGGTAGTGGAATCCAAAGCACAAGGAACTGACCAAATTGCCAGGTGCTCATGTGTGACG
GGCGTCTACTACTGCCTCTCACGCAACAAACATTATCCAGTCACCATCACAAGACCGACT
TTCCAATGGATGGAGGCTAATGAATATTACCCAGCTAGGTATCAGTCACACATGACGCTG
GGATATGGCTTTGCTGAACCAGGAGACTGCGGTGGAATTCTTAGGTGCCAACATGGAGTG
ATGGGGTTAGTTACTGCCGGCGGCAATGGAATCGTTGCATTTGCCGACATCAGAGACTTG
TATGTG---GAGGAGGAAGCAATGGAGCAAGGAATTTCCAGCTACGTGGAGTCTCTAGGA
GCAGCATTTGGATGTGGGTTTACTAACCAAATAAGTGAAAAAGTTACAGAAATTACCTCA
ATGGTGAATAGTGTTGTCACAGAGAAATTATTAAAAAACTTAGTCAAGTTAATCAGCAGC
TTAGTAATAATAATTAGGAATTACGAAGACACTACAACAGTCATGGCGACTCTTGCCCTA
TTGGGTTGTGACATCTCCCCCTGGTCTTGGCTCAGGAAGAAAGCTTGTGATATTTTGGAG
TTACCTTATGTGTGCAAACAAGGTGACTCCTGGTTAAAGAAATTCACTGAAGCTTGTAAT
GCAGCAAAAGGGTTAGAATGGATTAGTAACAAAATATCCAAGTTTATTGATTGGCTCAAG
ACGAAAATAATACCAGAGGCAAGAGACAAAGTGGAATACATCACCAAACTGAAGCAACTG
AGCATGCTTGAGAATCAAATCAACACAATACACCAATCATGTCCCAGTCAAGAGCAACAA
GAGGTGTTGTTCAACAATGTCAGATGGCTAGCAATCCAATCACGCCGATTTGCACCGCTG
TACGCAGTGGAAGCGAAGCGCATATCTAAATTGGAGAACACAATCAATAACTATATACAG
TTCAAGAGCAAACACCGTATTGAACCAGTATGTATGTTAATACATGGAAGCCCAGGCACT
GGCAAATCCATTGTCACGTCACTTGTTGGCAGAGCCATTGCAGAAAGAGAGAACACCTCT
GTTTATTCCCTCCCACCAGACCCTGCACATTTCGACGGTTACAAACAGCAGGGTGTTGTC
ATAATGGATGATTTAAACCAAAATCCAGATGGAGAGGACATGAAGCTCTTTTGCCAAATG
GTTTCCACAGTGGAGTTTATTCCACCAATGGCATCACTAGAGGAAAAGGGAATTCTCTTC
ACATCAGACTATGTCCTTGCATCAACCAACTCCGGTAGTATAGTGCCACCCACAGTGTCC
AGCGCTGATGCTTTGAGCAGAAGATTTGCTTTCGACATGGATGTGTACACTATGTCTGAG
CACTCCATCAAGGGTAAACTAAATATGGCCACAGCCACAGTTTTATGCAAGGACTGCCCC
AGGCCAGCTAAT---TTCAAAAAGTGTTGCCCTTTGATTTGTGGCAAGGCTATACAGCTG
ATGGACAAACACACCAGACAAAGGTTCACAGTTGATGAGATCACCACCCTAATCATCAAT
GAGAAAGTTAGAAGGGCAAATATTGGAAATTGCATGGAAGCCCTCTTTCAAGGACCTCCA
CAATATAAAGATCTGAAAATAGACATAAAAACCACCCCACCACCTGAGTGCATCAATGAT
CTATTACAGTCAGTGGATAGTCAAGAGGTTAGGGATTACTGTGAGAAAAAAGGATGGGTT
GTTAATGTA---AACAGTGAGGTTCAGATTGAACGCAATTTGAACAGAGCCATGACGATC
TTGCAAGCTATAACAACTTTCGCTGCTGTTGCAGGAGTTGTGTACGTCATGTATCGATTG
TTTGCAGGCCAGCAGGGACCATATACAGGTTTGCCCACACGAAAACCAAACATTCCCACC
ATCAGAACTGCTAAGGTGCAAGGTCCAGGTTTTGACTATGCAGTTGCCATGGCCAAGAGA
AACATCGTTACTGCAACAACCACTAAAGGGGAGTTTACAATGCTAGGTGTGCATGACAAT
GTGGCCGTCCTACCAACCCATGCTTCACCAGGAGATACTATAGTCATTGATGGTAAGGAA
GTGAGAATAATCGACGCCCAGGCTCTAGTAGATCAAGCTGGCACCAATCTGGAAATCACA
ATAATAACACTAGAAAGAAATGAAAAGTTCAGAGACATCAGGCCTCACATACCAACACAA
ATCACTGAGACCAATGATGGAGTCCTGATCGTAAACACTAGCAAGTACCCTAACATGTAC
ATCCCTGTTGGAGCAGTGACCGAACAAGGGTATCTGAACCTTGGGGGAAGACAAACAGCC
CGGACACTCATGTATCACTTTCCAACTAGAGCAGGACAATGTGGCGGTGTTGTCACTTGC
ACAGGAAAGGTCATTGGTATCCATGTTGGTGGGAATGGTTCCCACGGGTTTGCAGCAGCC
TTAAAACGATCATACTTCACACAAAACCAAGGTGAGATTCAATGGATGAGACCATCAAAA
GAAATAGGGTATCCCATCATCAACGCACCGACAAAAACAAAACTTGAACCTAGTGCTTTT
CATTATGTGTTTGATGGGGTGAAAGAACCTGCAGTTTTAACCAAGAATGATCCCAGACTT
AAGGTGGATTTCGAAGAAGCCATCTTTTCAAAATATGTAGGGAACAAAATCACTGAAGTG
GATGAGTACATGCGAGAGGCTGTAGATCATTATGCCGGCCAGTTAATGTCCCTAGACATA
AAGACAGAACAAATGTGCCTTGAAGACGCAATGTATGGCACTGATGGATTGGAAGCTCTT
GACCTTAGCACTAGTGCAGGGTACCCATATGTGGCTTTAGGAAAGAAGAAGAGAGACATA
CTCAACAAGCAAACTAGAGACACAAAAGAAATGAAGAGATTGCTAGACACTTATGGGATA
AATTTGCCCTTGGTTACTTATGTGAAGGATGAGCTCAGATCAAAATCCAAAATTGAGCAA
GGTAAATCAAGATTGATTGAAGCTTCCAGCCTAAATGATTCGGTAGCTATGAGGATGGCA
TTCGGTAATCTCTATGCAGCATTCCACAAAAACCCAGGTGTAGTGACCGGTAGTGCTGTT
GGTTGTGATCCAGACTTGTTTTGGAGTAAAATCCCAGTCATGATGGAAGAAAAGTTGTTT
GCTTTTGACTACACTGGCTATGACGCTTCACTCAGTCCCGCCTGGTTTGAAGCCTTGAAA
ATGGTCTTGGAGAAAATTGGCTTCGGGGATAGAGTTGATTACATCGACTACTTGAACCAT
TCACACCACCTCTATAAAAACAAAACTTACTGTGTGAAAGGTGGAATGCCATCAGGTTGT
TCCGGCACCTCAATCTTTAATTCCATGATCAACAATATAATCATTAGGACATTACTACTC
AAAACCTACAAGGGCATAGATTTAGACCACTTAAAGATGATTGCCTATGGTGATGATGTA
ATTGCATCCTACCCCCATGAAGTAGACGCTAGTCTCCTAGCCCAATCAGGAAAAGACTAT
GGACTTACTATGACACCAGCTGATAAGTCTGAAACGTTTCAGCAAGTCACATGGGATAAT
GTAACCTTTTTGAAAAGATTCTTCAGAGCAGATGAGAAGTACCCATTTCTAGTGCACCCT
GTCATGCCTATGAAGGAAATACATGAGTCCATTAGATGGACTAAGGATCCCAGGAACACA
CAGGATCACGTACGCTCCCTGTGCCTATTGGCGTGGCATAATGGAGAGCAAGAATATAAT
AAATTCTTAGCCAAAATAAGAAGTGTGCCAATCGGCAGAGCACTGTTGCTCCCTGAGTAC
TCAACATTGTACCGCCGTTGGCTCGACTCATTT
>AGA12561
---GGATTTGGACACCAAAACAAAGCTGTGTATACAGCTGGCTACAAAATTTGCAATTAC
CACCTAGCTACACAAGAGGACTTGCAAAATGCAGTGAGCATAATGTGGAATAGAGATCTA
TTAGTTACAGAGTCAAAAGCCCAAGGCACTGACTCAATTGCCAGGTGCACCTGTAATGCA
GGGGTGTACTATTGTGAGTCTAGAAGGAAATACTACCCAGTCTCATTCATCGGTCCAACT
TTCCAGTACATGGAAGCAAATGATTACTACCCTGCTAGATACCAATCCCACATGCTAATT
GGACACGGGTTTGCCTCACCAGGAGATTGTGGCGGGATTCTCAGGTGCCAACATGGAGTG
ATAGGTATCATCACAGCTGGCGGTGAAGGCTTGGTTGCATTTTCAGACATTAGAGACCTG
TACGCTTATGAAGAAGAAGCTATGGAGCAAGGCATTTCCAATTACATTGAATCTCTTGGC
GCCGCTTTTGGAAGTGGGTTCACACAACAGATTGGCGACAAAATCTCAGAGCTCACCAGC
ATGGTAACCAGTACCATCACTGAAAAGTTGTTGAAGAACCTTATAAAGATAATATCATCC
CTAGTCATTATCACTAGAAATTATGAGGACACAACCACAGTACTAGCTACCCTTGCACTT
CTTGGTTGTGACGTGTCTCCCTGGCAGTGGCTTAAGAAGAAAGCTTGCGACATTTTGGAG
ATCCCGTATGTGATGCGTCAGGGTGACAGCTGGTTGAAGAAGTTTACAGAGGCATGTAAT
GCTGCTAAAGGGTTGGAGTGGGTTTCAAATAAAATTTCCAAATTTATTGATTGGTTGAAA
GAGAAAATCATTCCTCAGGCCAGAGACAAGTTGGAGTTTGTCACCAAATTAAAGCAACTG
GAGATGTTGGAGAATCAGATCTCAACAATCCACCAGTCTTGTCCAAGTCAAGAGCATCAG
GAGATCCTGTTTAACAATGTGAGGTGGTTGTCCATTCAGTCGAAAAGATTCGCCCCTCTC
TACGCAGTAGAAGCAAAGAGAATCCAAAAGTTAGAGCACACTATCAACAATTACATACAG
TTCAAGAGCAAACACCGTATTGAGCCAGTATGTTTATTGGTGCATGGTAGCCCAGGAACA
GGCAAGTCAGTGGCCACCAATCTGATAGCCAGAGCAATAGCAGAGAAAGAGAACACCTCC
ACTTACTCACTGCCACCAGATCCATCCCACTTTGATGGTTACAAGCAGCAAGGAGTTGTG
ATAATGGATGATTTAAACCAGAACCCGGACGGTGCTGACATGAAGTTGTTTTGCCAGATG
GTTTCCACCGTGGAATTCATACCACCGATGGCATCCTTAGAGGAGAAGGGAATTTTATTC
ACTTCAAATTACGTCCTGGCATCCACCAACTCAAGCCGCATCACTCCACCCACTGTTGCT
CATAGCGACGCCCTCGCTAGGCGCTTTGCATTTGACATGGACATCCAAGTCATGGGTGAG
TACTCTAGGGATGGCAAATTGAATATGGCAATGGCAACTGAAATGTGTAAGAATTGTCAT
CAACCAGCGAAT---TTTAAAAGATGCTGCCCCTTGGTATGTGGAAAGGCCATCCAGCTG
ATGGACAAGTCATCTAGAGTTAGATACAGCATTGATCAGATCACAACCATGATCATCAAC
GAGAGAAACAGAAGATCAAACATCGGCAATTGCATGGAGGCATTGTTTCAGGGCCCTTTA
CAGTACAAAGATCTGAAAATAGATATTAAGACCACACCCCCACCCGAGTGCATCAATGAT
CTATTACAAGCAGTGGACTCTCAGGAGGTTAGAGACTACTGTGAGAAAAAGGGTTGGATA
GTTAACATA---ACTAGTCAGGTCCAAACTGAGAGAAATATTAGCAGAGCAATGACAATA
CTCCAGGCCGTCACCACCTTTGCGGCAGTTGCTGGGGTTGTGTACGTGATGTACAAGCTC
TTTGCAGGACACCAGGGTGCATATACGGGACTTCCCACCAAAAGACCCACCGTTCCCACC
ATCAGAACAGCCAAAGTTCAAGGCCCAGGCTTCGATTACGCAGTAGCTATGGCCAAGAGA
AACATTCTTACAGCAACCACTAGTAAGGGAGAGTTCACAATGCTCGGGGTCCATGACAAC
GTAGCCATTTTACCCACTCACGCTTCGCCAGGTGAAACAATTGTTATCGATGGCAGGGAA
GTGGAGGTGTTAGATGCCAAAGCACTGGAGGACCAGGCCGGCACTAACCTTGAAATCACA
ATAGTAACACTCAAGAGAAATGAAAAGTTCAGAGATATCAGACCTCACATCCCAACCCAA
ATCACTGAGACTAATGATGGAGTTTTGATTGTGAACACTAGCAAGTACCCCAACATGTAT
ATCCCTGTTGGTGCTGTGATCGAACAAGGGTATCTCAATCTTGGTGGCCGACAAACTGCT
CGGACTCTGATGTACAACTTTCCAACCAGAGCGGGACAGTGCGGTGGAGTAATCACGTGC
ACTGGGAAGGTCATTGGGATGCATGTCGGTGGGAACGGTTCACACGGGTTTGCAGCGGCC
CTGAAGCGATCATACTTCACTCAAAGTCAAGGTGAAATCCAGTGGATGAGACCATCAAAA
GAAGTGGGATACCCCATCATCAACGCCCCCAGTAAGACCAAATTGGAACCTAGTGCATTT
CATCATGTATTTGAGGGTGTGAAGGAGCCAGCGGTTTTAACCAAAAATGATCCCAGACTC
AAAGTCGATTTTGAGGAGGCAATCTTTTCCAAGTATGTGGGTAATAAAATTACTGAAGTG
GATGAATACATGAAAGAAGCAGTTGATCACTATGCAGGCCAGTTAATGTCTTTGGACATC
AACACTGACCAGATGTGCCTAGAGGATGCCATGTACGGCACTGATGGCCTAGAAGCTTTA
GATCTCACAACTAGTGCTGGATACCCCTACGTTGCCCTTGGGAAGAAGAAGAGGGATATC
TTGAATAAACAGACCAGAGACACCAAGGAGATGCAAAGGCTGCTAGACACTTATGGTATC
AATCTTCCCTTGGTCACCTACGTAAAAGATGAGTTGAGATCAAAGAACAAAGTTGAACAA
GGAAAATCTAGACTTATTGAGGCATCCAGTCTCAATGACTCGGTAGCAATGAGAATGGCT
TTTGGTAATCTCTATGCAGCCTTCCACAAGAATCCAGGGGTGGTGACTGGTAGTGCAGTG
GGTTGTGACCCGGATCTATTCTGGAGCAAAATCCCAGTGCTCATGGAAGAAAAGTTATTT
GCCTTTGACTACACGGGGTATGATGCTTCTTTGAGTCCAGCTTGGTTTGAGGCCCTCAAA
ATGGTATTGGAGAAAATTGGTTTTGGTGATAGAGTAGATTATATAGATTATCTCAACCAC
TCACACCACTTGTACAAAAACAAAACTTACTGTGTCAAGGGCGGCATGCCATCTGGCTGC
TCGGGCACATCGATTTTCAATTCCATGATTAACAACATCATAATTAGGACACTTTTACTG
AGAACCTACAAGGGCATAGATCTAGACCACCTAAAGATGATAGCCTATGGTGATGATGTA
ATTGCTTCCTACCCCCATGAAGTGGACGCTAGTCTCCTAGCCCAATCAGGAAAAGACTAT
GGACTCACCATGACACCAGCTGATAAATCTGCAACTTTTGAGCAAGTCACATGGGAGAAT
GTAACATTTTTGAAGAGGTTCTTTAGAGCAGATGAAAAGTACCCATTCCTTATACATCCA
GTGATGCCAATGAAGGAAATTCATGAATCAATCAGATGGACCAAAGATCCTAGAAACACT
CAGGATCACGTTCGCTCCTTGTGCCTATTGGCCTGGCACAATGGAGAGGAGGAATACAAT
AAATTTCTAGCTAAAATTAGAAGCGTGCCAATTGGACGAGCTTTATTGCTCCCAGAGTAC
TCAACATTGTACCGCCGTTGGCTCGATTCCTTT
>ACS34686
---GGCTTTGGGCATCAGAATAAAGCTGTGTACACAGCTGGTTACAAGATCTGCAACTAC
CATCTCGCCACTAAGGAGGATTTACAAAATGCTGTAAGCATCATGTGGAATAGAGACCTC
TTGGTTGTTGAATCAAATGCTCAAGGTACCGACTCAATAGCAAGGTGCAATTGCAATGTA
GGGGTGTACTATTGTGAGTCCAGAAGGAAATACTACCCTGTGTCGTTTGTGGGACCCACC
TTCCAATACATGGAGGCTAATGACTACTACCCAGCTAGATACCAATCCCACATGTTAATC
GGGCACGGCTTTGCCTCACCAGGTGACTGTGGTGGTATCCTTAGGTGTCAACATGGCGTC
ATCGGAATCGTGACAGCTGGTGGAGAGGGATTAGTCGCATTCTCTGACATAAGGGACTTG
TATGCTTACGAGGAAGAGGCCATGGAGCAGGGCATTTCAAACTATATTGAGTCACTCGGT
GCTGCGTTCGGTAGTGGGTTCACTCAGCAAATAGGGGATAAGATATCAGAACTAACCAGC
ATGGTAACTAGCACCATTACGGAGAAGTTGCTTAAAAACTTAATCAAAATTATCTCATCA
CTTGTGATCATTACCAGGAATTATGAGGACACTACCACAGTGCTTGCCACCCTCGCCCTC
CTTGGGTGCGACATCTCACCGTGGCAATGGCTAAAGAAGAAGGCATGTGACATCCTGGAA
ATTCCATACGCCATCAAACAAGGAGATAGTTGGTTGAAGAAATTCACTGAGGCATGTAAT
GCTGCAAAGGGACTGGAGTGGGTATCCAATAAGATATCCAAATTCATTAGTTGGTTGCAG
GATAAAATCATCCCACAAGCGAGAGACAAATTAGAGTTTGTCACTAAACTAAAGCAATTA
GAAATGCTTGAAAACCAGATTTCCACCATACACCAATCTTGTCCAAGTCAAGAACATCAG
GAGATCTTATTCAACAATGTGCGGTGGCTATCTATCCAGTCCAAGAGGTTTGCACCACTA
TATGCACATGAAGCTAAAAGGATTCAAAAGCTGGAGCACACCATAAATAATTACGTACAG
TTCAAGAGCAAGCACCGTATTGAGCCAGTATGTTTGTTAGTACATGGCAGTCCAGGGACA
GGAAAATCAGTTGCAACCAATCTAATTGCTAGAGCAATAGCCGAGAAAGAGAACACCTCC
ACATACTCACTGCCACCTGATCCGTCTCACTTTGATGGCTACAAGCAACAGGGTGTGGTT
ATTATGGATGACCTAAACCAAAATCCAGACGGAGCAGACATGAAACTTTTTTGTCAAATG
GTGTCCACTGTGGAGTTTATTCCACCGATGGCCTCGCTAGAAGAGAAAGGCATTTTGTTC
ACATCTAATTACGTTTTAGCCTCCACCAACTCCAGCCGGATCACACCACCCACGGTGGCT
CACAGTGATGCGCTGGCCAGGAGATTCGCATTTGACGTGGACATACAAGTCATGAGCGAG
TACTCCAGAGACGGAAAGCTCAACATGGCAATGGCTACTGAAATGTGCAAAAACTGTCAT
CAACCAGCAAAC---TTCAAAAGATGTTGTCCTTTAGTGTGTGGCAAGGCAATTCAGTTA
ATGGATAAATCTTCCAGGGTTAGATACAGCATTGATCAGATCACTACAATGATTGTTAAT
GAGAGAAACAGAAGATCAAACATTGGTAATTGCATGGAAGCTCTATTCCAGGGACCACTG
CAGTATAAAGATCTAAAAATAGATGTTAAGACCAGTCCCCCTCCGGAGTGTATCAACGAT
TTGCTCCAGGCAGTTGATTCCCAGGAAGTGAGAGATTACTGTGAAAAGAAAGGCTGGATT
GTTAACATT---ACCAGTCAGGTTCAAACAGAGAGGAACATCAACCGGGCGATGACTATC
CTACAAGCAGTAACTACTTTCGCTGCAGTAGCCGGTGTCGTGTATGTTATGTACAAGCTG
TTCGCTGGGCACCAGGGTGCATACACTGGTTTGCCAAATAAACGACCCAATGTACCCACT
ATCAGGACAGCAAAAGTGCAAGGCCCTGGGTTTGATTACGCAGTGGCCATGGCTAAAAGA
AACATTGTTACAGCAACCACCAGCAAAGGGGAGTTTACGATGTTGGGAGTCTATGATAAT
GTGGCCGTCTTGCCAACCCACGCCTCACCTGGTGAAAGCATTGCGATCGACGGTAAAGAG
GTGGAAATTCTTGACGCCAAAGCCCTTGAAGATCAGGCAGGAACTAATCTTGAAATTACC
ATAATTACACTAAAGAGGAACGAGAAGTTCAGAGATATCAGGCCACACATTCCCACCCAA
ATCACCGAAACAAATGATGGAGTTTTGATCGTGAACACTAGTAAGTACCCCAACATGTAT
GTTCCCGTTGGTGCTGTGACCGAACAGGGGTATCTTAATCTCGGTGGACGACAAACCGCT
CGTACGTTAATGTACAACTTTCCAACTAGAGCAGGTCAGTGTGGCGGTGTCATCACGTGC
ACTGGTAAAGTCATTGGGATGCATGTTGGTGGGAACGGTTCACATGGGTTCGCGGCGGCC
CTAAAGCGGTCATACTTCACTCAGATTCAAGGTGAGATTCAATGGATGAAACCATCAAAA
GAAGTGGGATACCCGATCATAAATGCTCCGTCCAAAACCAAACTTGAACCCAGCGCTTTC
CACTATGTGTTTGAAGGGGTGAAGGAACCAGCAGTCCTTACCAAAAATGATCCCAGGCTT
AGGACAGACTTTGAAGAAGCAATATTCTCTAAGTATGTAGGCAACAAGATCACTGATGTG
GATGAGTACATGAAAGAGGCAGTGGATCATTACGCTGGCCAACTCATGTCTCTAGACATC
AACACAGAACAAATGTGCTTGGAGGACGCCATGTACGGCACCGATGGCCTGGAAGCACTT
GACTTGACCACTAGTGCTGGATACCCTTATGTAGCAATGGGAAAGAAAAAGAGAGACATC
TTGAATAAGCAGACTAGAGACACCAAGGAAATGCGGAGACTCTTAGATACTTATGGAATT
AACTTACCGCTTGTAACATATGTTAAAGATGAACTAAGGTCAAAAACTAAGGTGGAGCAG
GGAAAATCCAGATTGATTGAAGCCTCCAGTTTGAATGATTCAGTGGCCATGAGAATGGCA
TTTGGAAATCTCTATGCAGCATTTCACAAAAACCCAGGAGTTGTCACTGGCAGTGCAGTT
GGTTGTGATCCAGATCTATTTTGGAGCAAGATCCCAGTGCTAATGGAAGAGAAGCTCTTT
GCTTTTGACTACACAGGTTATGATGCATCACTCAGCCCGGCCTGGTTTGAGGCACTCAAA
ATGGTGCTAGAGAAAATCGGATTTGGGGACAGGGTGGATTATATTGATTACCTCAACCAT
TCCCACCACCTGTACAAAAACAAAACTTATTGCGTAAAAGGCGGCATGCCATCTGGCTGC
TCAGGCACATCAATTTTTAACTCAATGATTAACAACATAATCATTAGGACACTCCTACTG
AAAACCTACAAGGGCATAGATTTAGATCACCTAAAGATGATTGCCTATGGTGATGATGTA
ATTGCTTCCTACCCCCATGAGGTTGATGCCAGTCTCCTAGCCCAATCAGGAAAAGACTAT
GGACTAACCATGACTCCAGCAGACAAGTCAGCTACCTTTGAAACAGTCACATGGGAGAAT
GTAACATTCTTGAAAAGATTCTTTAGAGCGGATGAGAAGTATCCCTTCCTCATACATCCA
GTAATGCCAATGAAGGAGATTCATGAATCAATTAGATGGACAAAGGATCCCAGAAACACA
CAGGATCACGTGCGCTCATTGTGCCTATTGGCCTGGCACAACGGCGAAGAAGAATACAAC
AAGTTCTTAGCTAAAATCAGGAGTGTGCCAATTGGGAGAGCTTTATTGCTCCCAGAGTAC
TCTACATTGTACCGCCGTTGGCTCGACTCTTTT
>AFS33289
---GGATTTGGGCATCAAAACAAGGCTGTCTACGTGGCTGGTTACAAGATTTGCAATTAC
CACTTAGCAACACAGGAAGACATGAGCAATGCAGTTGCTGTTATGTGGGACCGCGACCTA
ATGGTTGTAGAAAGCAGGGCCCAAGGAATTGACACCATAGCCAGGTGCTCGTGTAGGTGT
GGGGTGTATTACTGTGAGTCCATGAGAAAATACTACCCAATTACTGTGACCGGGCCCACG
TTCCGGTACATGGAAGCAAATGATTACTACCCTGCAAGATATCAATCGCACATGCTAATA
GGGTCTGGGTTTGCAATGCCAGGTGATTGTGGAGGAATACTACGGTGCACACACGGCGTC
ATGGGCCTAATTACAGCTGGCGGTGATGGTGTTGTTGCCTTTGCAGATATTAGAGACTTG
TTTGCCTATGAAGAGGAGGCCATGGAACAAGGAATAACAGATTACATCAGTGGTCTGGGG
GCGGCTTTTGGTGCGGGCTTTAGTACTGAGATTTCCAGTCGGATACAAGAACTGCAAGAG
ACAGTGCAGAGTGTTATTACAGAAAAACTGCTTAAGAACTTGGTTAAAATAGTGTCTGCG
CTAGTAATAGTGGCAAGAAACTACGAAGACTCGATAACTGTGCTGGCAACTCTTAGTCTG
CTGGGGTGCGACGCTTCACCGTGGTATTGGTTGAAAGAGAAGGTTTGTCACATATTGGGA
ATCCCATATGTGATGAAACAGGGTGAGTCCTGGATGAAAAAGTTTTCTGATGCGTGCAAC
GCAGCCAAGGGGTTGGAGTGGATAGCACAGAAGATAGGCAAATTCATTGATTGGATAAAG
ACTAAGATCTTGCCAGAGGCGCAAGACAAAGTGGAATATTTGTCTAAACTTAAGCACCTG
GACACATTAGAAAACCAAGTTGCCACACTACACCAATCATGTCCGAGTCAGGAAGACCAG
GAAGTAATATTCAATAACATACGGTGGCTGGCCATTAAAGCAAGAAAGTTCGCCCCCTTG
TATGCCAGTGAGGCACGCCGGATCTTCAAGATGGAAGCTACCATTAACAATTACATACAA
TTCAAGACCAAACACCGCATTGAACCTGTATGTTTGTTGATACATGGTACACCGGGTACC
GGCAAGTCTATTGCTACAGGGCTTATTGGTAGGGCGATTGCCAAGCAGGCCAATACCAGC
ACCTACTCGCTCCCTCCAGACCCATCACACTTTGATGGTTATAAACAACAGGGTGTAGTG
ATTATGGATGATCTTAATCAAAACCCAGACGGGGAGGATATGAAGCTGTTTTGTCAGATG
GTATCCACAGTGGAATTTGTACCACCAATGGCCAGTCTAGAGGAAAAAGGCATTCTATTC
ACATCAGATTACGTGCTTGCTTCCACCAACTCATATACTATATCACCACCAACAGTGTCT
GCCTCGGACGCGCTGGCTCGTCGCTTTGCGTTTGACGTGGATATTGAAGTGATGTCACAA
TACAACAATAAGGGCCACCTGAATATGGCGATTGCAACCAAGCCATGTAACGATTGCCAC
AAACCATCAAAT---TTCTCCAGTTGTTGCCCACTCGTTTGCGGCAAAGCCATTCAGTTT
GTAGATAAAGCAACTCGCACCAGATACACAGTAGATGAATTAACCACCCTTATCATAAAC
GAGAGAAACAGACGATACAATATTGGCAATTGTCTGGAAGCTCTATTTCAAGGCCCACTA
GAGTTTAAAGAACCCAAAATTGACATAAAGACAGCCCCACCACCACCTGCAATAGCTGAC
CTATTACGATCTGTCGATAGTGATCAAGTGCGTGAGTATTGCGCCAAGCAAGGCTGGGTC
ACTGAGTTGCCGTCGTCATCACTGGCAGTGGAGAGGCACCTTAGTCGGGCCATGACAATT
GTCCAAGCCGTTTCGTCCTTTGTGGTTGTTTCTGGCATGCTATACGTCATCTACAAGTTG
TTTGCTAATTTTCAGGGAGCATACACAGGTCTGCCTAACCAAAAACCCAAAGTCCCCACG
TTGCGAGTGGCTAAAGTGCAAGGTCCGGCATTTGACTACGCGGTCGCTATGGCAAAGCGC
AATATACTGACTGCAGTGACGGAGAGGGGTGAATTCACCATGCTTGGTATTCACGACAGA
GTGGCTGTTTTGCCTACCCACTCCAGTCCTGGAGAGACCATAGTCATAGCAGGGAAGGAA
GTGAAAATCAAAGATGCCAGGCGACTTGTAGATTCAAATGATGTAAACTTAGAAATAACC
ATAGTTGAACTAGATAGGAATGAAAAGTTTAGAGACATCAGGGCACACATACCAACAACT
ATATGTGAGACCAGTGAGGCTATATTAGCAGTGAATACCACGCGTTTCCCCAATATGTAC
ATCCCGGTGGGAGCCGTCACTGAGCAGGGGATGCTAAACTTGGGAGGCAGGCCCACCAAT
CGAACTTTGATGTACAACTTTCCCACTAAAGCAGGCCAGTGTGGTGGTGTGGTGATGTCC
ACAGGTAAGGTCATTGGCATACACGTGGGGGGTAATGGTTCCCATGGCTTTGCCGCAGCA
CTGAAGAGGTCATACTTTACCAGTGAGCAGGGTGAAATACAGTGGATGAGACCCAGCAAG
GATGCTGGTTATCCAGTCATTAACGCCCCTAGTAAAACCAAACTGCAGCCTAGCGTGTTT
CACGATGTGTTTCCGGGTGTCAAGGAGCCTGCAGTCCTGAGCAAATCAGACCCTAGACTT
GAGGTTGATTTTGAAGAGGCCATTTTCTCCAAGTATGTAGGCAATGCCATTACTGAAGTG
GACGAGTACATGAGGGAGGCTGTAGATCACTACGCTGGACAGCTTATGATACTGGATATT
CCCACAGACCAAATGTGCTTGGATGAAGCCTTGTATGGTACTGAAGGTCTTGAGGCCCTG
GATCTAACAACCAGTGCTGGCTACCCGTACGTGACCATGGGGAAAAGAAAGAGAGAGATC
TTGAACAAAGAAACACGTGACACCAAGGAGATGCAGCGCTTGCTGGACAAGTACGGGATT
AATTTACCGCTAGTCACGTACGTGAAGGATGAGTTGCGCAAGCCATCTAAGATCAAGGCA
GGGAAGTCTAGATTGATAGAGGCCAGCTCACTAAATGATTCAGTTGCCATGCGGCAAGCC
TTTGGCCACTTATATGCCAAGTTCCATCAAAACCCCGGCATAGTAACCGGCAGTGCTGTA
GGGTGCGACCCTGACATCTTTTGGAGCAAGGTACCAGTCATGCTCGATGGCCACTTGTTT
GCCTTTGACTACACTGGTTATGATGCCTCTCTCTCGCCAGCCTGGTTTGAAGCCCTCAAA
ATGGTGCTAGAGAATCTAGGATATGGTGATCGAGTGGATTATATAGACTATCTTAATCAC
TCTCACCACCTGTACAAGAACAAACTATACTGTGTCAAAGGAGGGATGCCATCCGGGTGT
TCCGGCACATCCATTTTCAACACAATGATCAACAACATAATTATTAGAACACTCCTGCTT
AAAACATATAAGGGGGTGGATCTTGATTCGTTGCGGATGATCGCCTATGGCGACGACGTC
CTAGCCAGTTACCCACACCAAATAGACGCAGGCCTCCTAGCTCAGACAGGAAAAGATTAT
GGCCTGCTAATGACACCGGCGGACAAAGGAACTACCTTTGAAGCCGTCACTTGGGAAACA
GCAACATTCCTGAAACGGTTTTTCCGTGCTGATGAACAATTCCCTTACCTAATACACCCA
GTTATGCCAATGACAGAAATACATGAATCAATCCGCTGGACCAAAGACCCGAAGAATACA
CAAGATCACGTGCGATCTCTATGTCTACTGGCTTGGCATAATGGAGCTGTGGAATATAAC
AAATTTTTAGACCAGATAAGATCGGTCGCGATTGGTCGCGCATTACTCCTACCGGAGTAC
ACAACATTGCGCCGCCGCTGGCTAGACTCTTTC
>ACN78836
---GGATTTGGACACCAAAACAAAGCTGTGTACACAGCTGGCTACAAAATTTGCAATTAC
CACCTAGCTACACAAGAAGACTTGCAAAATGCCGTGAGTGTCATGTGGAACAGAGACCTC
TTAGTGGCTGAATCAAGGGCCCTTGGCACCGACTCGATCGCAAGATGCAGCTGTAACACG
GGTGTGTACTACTGTGAATCCAGGAGAAAACATTATCCAGTTTCTTTCATTGGGCCCACC
TTCCAATACATGGAAGCCAATGAATATTACCCGGCTAGATATCAATCGCACATGCTTATT
GGTCATGGGTTTGCATCACCGGGTGATTGTGGTGGCATACTTAGATGTCAACACGGGGTG
ATAGGAATAATCACTGCTGGTGGGGAAGGCTTGGTTGCATTTTCAGACATTAGAGACCTG
TATGCTTATGAGGAGGAAGCTATGGAGCAGGGCATTTCCAACTATATTGAGTCACTTGGT
GCTGCATTTGGTAGTGGATTCACTCAACAAATTGGTGATAAAGTTTCCGAGCTAACCAGC
ATGGTAACTAGCACCATTACAGAGAAGTTGCTTAAAAACTTAATCAAAATTATCTCATCA
CTTGTGATCATTACCAGGAATTATGAGGACACTACCACAGTGCTTGCCACCCTCGCCCTC
CTTGGGTGCGACATCTCACCGTGGCAGTGGCTAAAAAAGAAGGCATGTGACATCCTGGAA
ATTCCATATGCCATCAAACAAGGAGATGGTTGGTTGAAGAAATTCACTGAGGCATGTAAT
GCTGCAAAGGGACTGGAGTGGGTGTCCAATAAGATATCCAAATTCATTAGTTGGTTGCAG
GATAAAATCATCCCACAAGCGAGAGACAAATTAGAGTTTGTCACTAAACTAAAGCAATTA
GAGATGCTTGAAAATCAGATTTCCACCATACACCAATCTTGTCCAAGTCAAGAACATCAG
GAGATCTTATTCAACAATGTGCGGTGGCTATCTATCCAGTCCAAGAGGTTTGCACCACTA
TATGCACATGAAGCTAAAAGGATTCAAAAGCTGGAGCATACTATAAATAATTACGTACAG
TTCAAGAGCAAGCACCGTATTGAGCCAGTATGTTTGTTAGTACATGGCAGTCCAGGGACA
GGAAAATCAGTTGCAACCAATCTAATTGCTAGAGCAATAGCCGAGAAAGAGAACACCTCC
ACATACTCACTGCCACCTGATCCGTCTCACTTTGATGGCTACAAGCAACAGGGCGTGGTT
ATTATGGATGACCTAAACCAAAATCCAGACGGAGCAGACATGAAACTTTTTTGTCAAATG
GTGTCCACTGTGGAGTTTATTCCACCGATGGCCTCGCTAGAAGAGAAAGGCATTTTGTTC
ACATCTAATTACGTTTTAGCCTCCACCAACTCCAGTCGGATTACACCACCCACGGTGGCT
CACAGTGATGCGCTGGCCAGGAGATTCGCATTTGACGTGGACATACAAGTCATGAGCGAG
TACTCCAGAGACGGAAAGCTCAATATGGCAATGGCTACTGAAATGTGCAAAAACTGTCAT
CAACCAGCAAAC---TTCAAAAGATGTTGTCCTTTAGTGTGTGGCAAGGCAATTCAGTTA
ATGGATAAATCTTCCAGGGTTAGATACAGCATTGATCAGATCACTACAATGATTGTTAAT
GAGAGAAACAGAAGATCGAACATTGGTAATTGCATGGAAGCTCTATTCCAGGGACCACTG
CAGTATAAAGATCTAAAAATAGATGTTAAGACCAGTCCCCCTCCGGAGTGTATCAACGAT
TTGCTCCAGGCAGTTGATTCCCAGGAAGTGAGAGATTACTGTGAAAAGAAAGGCTGGATT
GTTAACATT---ACCAGTCAGGTTCAAACAGAGAGGAACATCAACCGGGCGATGACTATC
CTACAAGCAGTAACTACTTTCGCTGCAGTGGCCGGTGTCGTGTACGTTATGTACAAGCTG
TTCGCTGGGCACCAGGGTGCATACACTGGTTTGCCAAATAAACGACCCAATGTACCCACT
ATCAGGACAGCAAAAGTGCAAGGCCCTGGGTTTGATTACGCAGTGGCCATGGCTAAAAGA
AACATCGTTACAGCAACCACCAGCAAAGGGGAGTTTACGATGTTGGGAGTCTATGATAAT
GTGGCCATCTTGCCGACCCACGCCTCACCTGGTGAAAGCATTGCGATCAACGGCAAAGAG
GTGGAAATTCTTGACGCCAGAGCCCTTGAAGACCAGGCAGGAACTAATCTTGAAATTACC
ATAATTACACTAAAGAGGAACGAGAAGTTCAGAGATATCAGGCCACACATTCCCGCTCAA
ATCACCGAAACAAATGATGGAGTTTTGATCGTGAACACTAGTAAGTACCCCAACATGTAT
GTTCCCGTTGGTGCTGTGACCGAACAGGGGTATCTTAATCTCGGTGGACGACAAACCGCT
CGTACGCTAATGTACAACTTTCCAACTAGAGCAGGACAGTGTGGTGGTGTCATCACGTGC
ACCGGTAAAGTCATTGGGATGCATGTTGGTGGGAACGGTTCGCATGGGTTCGCGGCGGCC
CTAAAGCGGTCATACTTCACTCAGATTCAAGGTGAGATTCAATGGATGAAACCATCAAAA
GAAGTGGGATACCCGATCATAAATGCTCCGTCCAAAACCAAACTTGAACCCAGCGCTTTT
CACTATGTGTTTGAAGGGGTGAAGGAACCAGCAGTCCTTACCAAAAATGATCCCAGGCTC
AGGACAGACTTTGAAGAAGCAATATTCTCTAAGTACGTGGGCAACAAGATCAATGATGTG
GATGAGTACATGAAAGAGGCAGTGGATCATTACGCTGGCCAACTCATGTCTCTAGACATC
AATACAGAACAAATGTGCTTGGAGGACGCCATGTACGGCACCGATGGCCTGGAAGCACTT
GACTTGACCACTAGTGCTGGATACCCTTATGTAGCAATGGGAAAGAAAAAGAGAGACATC
TTGAATAAGCAGACTAGAGACACCAAGGAAATGCGGAGACTCTTAGATACTTATGGAATT
AACTTACCGCTTATAACATATGTTAAAGATGAACTAAGGTCAAAAACTAAGGTGGAGCAG
GGAAAATCCAGATTGATTGAAGCCTCCAGTTTGAATGATTCAGTAGCCATGAGAATGGCA
TTTGGAAATCTCTATGCAGCATTTCACAAAAACCCCGGAGTTGTCACTGGCAGTGCAGTT
GGTTGTGATCCAGATCTATTTTGGAGCAAGATCCCAGTGTTAATGGAAGAGAAGCTCTTT
GCTTTTGACTACACAGGTTATGATGCATCACTCAGCCCGGCCTGGTTTGAGGCACTCAAA
ATGGTGCTAGAGAAAATCGGATTTGGGGACAGGGTGGATTATATTGATTACCTCAACCAT
TCCCACCACCTGTACAAAAACAAAACTTATTGCGTAAAAGGCGGCATGCCATCTGGCTGC
TCAGGCACATCAATTTTTAACTCAATGATTAACAACTTAATCATTAGGACACTCCTACTG
AAAACCTACAAGGGCATAGATCTAGATCACCTAAAGATGATTGCCTATGGTGATGATGTA
ATTGCTTCCTACCCCCATGAGGTTGATGCTAGTCTCCTAGCCCAATCAGGAAAAGACTAT
GGACTAACCATGACTCCAGCGGACAAGTCAGCTACCTTTGAAACAGTCACATGGGAGAAT
GTAACATTCTTGAAAAGATTCTTTAGAGCGGATGAGAAGTATCCCTTCCTCATACATCCA
GTAATGCCAATGAAGGAGATTCATGAATCAATTAGATGGACAAAGGATCCCAGAAACACA
CAGGATCACGTGCGCTCATTGTGCCTATTGGCCTGGCATAACGGCGAAGAAGAATACAAC
AAGTTCTTAGCTAAAATCAGGAGTGTGCCAATTGGAAGAGCTTTATTGCTCCCAGAGTAC
TCTACATTGTACCGCCGTTGGCTCGACTCTTTT
>ACN78837
---GGATTTGGACACCAAAACAAAGCTGTGTACACAGCTGGCTACAAAATTTGCAATTAC
CACCTAGCTACACAAGAAGACTTGCAAAATGCCGTGAGTGTCATGTGGAACAGAGACCTC
TTAGTGGCTGAATCAAGGGCCCTTGGCACCGACTCGATCGCAAGGTGCAGCTGTAACACG
GGTGTGTACTACTGTGAATCCAGGAGAAAATATTATCCAGTTTCTTTCATTGGGCCCACC
TTCCAATATATGGAAGCCAATGAATATTACCCGGCTAGATATCAATCACACATGCTTATT
GGTCATGGGTTTGCATCACCGGGTGATTGTGGTGGCATACTTAGATGTCAACACGGGGTG
ATAGGAATAATCACTGCTGGTGGGGAAGGCTTGGTTGCATTTTCAGACATTAGAGACCTG
TATGCTTATGAGGAGGAAGCTATGGAGCAGGGCATTTCCAACTATATTGAGTCACTTGGT
GCTGCATTTGGTAGTGGATTCACTCAACAAATTGGTGATAAAGTTTCCGAGCTAACCAGT
ATGGTAACTAGCACCATTACAGAGAAGTTGCTTAAAAACTTGATCAAAATTATCTCATCA
CTTGTGATCATTACCAGGAATTATGAGGACACTACCACAGTGCTTGCCACCCTCGCCCTC
CTTGGGTGCGACATCTCACCGTGGCAGTGGCTAAAGAAGAAGGCATGTGACATCCTGGAA
ATTCCATACGCCATCAAACAAGGAGATAGTTGGTTGAAGAAATTCACTGAGGCATGTAAT
GCTGCAAAGGGACTGGAGTGGGTGTCCAATAAGATATCCAAATTCATTAGTTGGTTGCAG
GATAAAATCATCCCACAAGCGAGAGACAAATTAGAGTTTGTCACTAAACTAAAGCAATTA
GAAATGCTTGAAAATCAGATTTCCACAATACACCAATCTTGTCCAAGTCAGGAACACCAG
GAAATTTTGTTCAACAATGTACGCTGGTTGTCCATTCAATCCAAGAGATTCGCTCCATTG
TACGCACTTGAGGCCAAGAGAATACAAAAGTTGGAACACACCATTAATAATTACATACAG
TTCAAGAGCAAACACCGTATTGAGCCAGTATGTTTGTTAGTGCATGGGAGCCCAGGTACA
GGAAAATCAGTTGCAACCAATCTAATTGCTAGAGCAATAGCCGAAAAAGAGAACACCTCC
ACATACTCACTGCCACCTGATCCGTCTCACTTTGATGGCTACAAGCAACAGGGTGTGGTT
ATTATGGATGACCTAAACCAAAACCCAGACGGAGCAGACATGAAACTTTTTTGTCAAATG
GTGTCCACTGTGGAGTTTATTCCACCGATGGCCTCGCTAGAAGAGAAAGGCATTTTGTTC
ACATCTAATTACGTTTTAGCCTCCACCAACTCCAGTCGGATCACACCACCCACGGTGGCT
CACAGTGATGCACTGGCCAGGAGATTCGCATTTGACGTGGACATACAAGTCATGAGCGAG
TACTCCAGAGACGGGAAGCTCAACATGGCAATGGCTACTGAAATGTGCAAAAACTGTCAT
CAACCAGCAAAC---TTCAAAAGATGTTGTCCTTTAGTGTGTGGCAAGGCAATTCAGTTA
ATGGATAAATCTTCTAGGGTTAGATACAGTATTGACCAGATCACTACAATGATTATCAAT
GAGAGAAACAGAAGATCCAACATTGGCAATTGTATGGAGGCTTTGTTCCAAGGACCACTC
CAGTATAAGGACTTGAAGATTGACATCAAGACGAGTCCCCCTCCTGAATGTATCAATGAC
TTGCTCCAAGCAGTTGACTCCCAGGAGGTGAGAGATTACTGTGAGAAGAAGGGTTGGATA
GTCAACATC---ACCAGTCAGGTTCAAACAGAAAGGAACATCAACAGGGCAATGACAATT
CTACAAGCGGTGACAACCTTCGCCGCAGTGGCTGGAGTTGTCTATGTCATGTATAAACTG
TTTGCTGGACACCAGGGAGCATACACTGGTTTACCAAACAAAAAACCCAACGTGCCTACC
ATTAGGACAGCAAAGGTACAAGGGCCAGGGTTCGATTACGCAGTGGCTATGGCTAAAAGA
AACATTGTTACAGCAACTACTAGCAAGGGAGAGTTCACTATGTTAGGAGTCCACGACAAC
GTGGCTATTTTACCAACCCACGCTTCACCTGGTGAAAGCATTGTGATCGATGGCAAAGAA
GTGGAGATCTTGGATGCCAAAGCGCTCGAAGATCAAGCAGGAACCAATCTTGAAATCACT
ATAATCACTCTAAAGAGAAATGAAAAGTTCAGAGACATTAGACCACATATACCTACTCAA
ATCACTGAGACAAATGATGGAGTCTTGATCGTGAACACTAGCAAGTACCCCAATATGTAT
GTTCCTGTCGGTGCTGTGACTGAACAGGGATATCTAAATCTCGGTGGGCGCCAAACTGCT
CGTACTCTAATGTACAACTTTCCAACCAGAGCAGGACAGTGTGGTGGAGTCATCACATGT
ACTGGGAAAGTCATCGGGATGCATGTTGGTGGAAACGGTTCACACGGGTTTGCAGCGGCC
CTGAAGCGATCATACTTCACTCAGAGTCAAGGTGAAATCCAGTGGATGAGACCTTCGAAG
GAAGTGGGATATCCAATCATAAATGCCCCGTCCAAAACCAAGCTTGAACCCAGTGCTTTC
CACTATGTGTTTGAAGGGGTAAAGGAACCAGCAGTCCTCACTAAAAACGATCCCAGGCTT
AAGACAAACTTTGAGGAGGCAATTTTCTCCAAGTACGTGGGTAACAAAATTACTGAAGTG
GATGAGCACATGAAAGAGGCAGTAGACCACTATGCTGGCCAGCTCATGTCACTAGACATT
AACACAGAACAAATGTGCTTGGAGGATGCCATGTATGGCACTGATGGTCTAGAAGCGCTT
GATTTGTCCACCAGTGCTGGCTACCCTTATGTAGCAATGGGGAAGAAGAAGAGAGATATC
TTGAACAAACAAACCAGAGACACTAAGGAAATGCAAAAACTGCTCGACACATATGGAATC
AACCTCCCACTGGTGACTTATGTAAAGGATGAACTTAGATCCAAAACAAAGGTTGAGCAG
GGAAAATCCAGATTAATTGAAGCTTCTAGTTTGAATGACTCAGTGGCAATGAGAATGGCT
TTTGGGAACCTATATGCTGCTTTTCACAAAAACCCAGGAGTGATAACAGGTTCAGCAGTA
GGGTGCGATCCAGATTTGTTTTGGAGCAAAATTCCGGTATTGATGGAAGAGAAGCTGTTT
GCCTTTGACTACACAGGGTATGATGCATCTCTCAGCCCTGCTTGGTTCGAGGCACTAAAG
ATGGTGCTTGAGAAAATCGGATTCGGAGACAGAGTTGACTACATCGACTACCTAAACCAC
TCACACCACCTGTACAAGAATAAAACATACTGTGTCAAGGGCGGTATGCCATCTGGTTGC
TCAGGCACTTCAATTTTTAACTCAATGATTAACAACTTGATTATCAGGACACTCTTACTG
AAAACCTACAAGGGCATAGATTTAGACCACCTAAAAATGATTGCCTATGGTGATGATGTA
ATTGCTTCCTACCCCCATGAAGTTGACGCTAGTCTCCTAGCCCAATCAGGAAAAGACTAT
GGACTAACTATGACTCCAGCTGACAAATCAGCTATATTTGAAACTGTCACATGGGAGAAT
GTAACATTCTTGAAGAGATTCTTCAGGGCAGACGAGAAATACCCATTTCTTATTCATCCA
GTAATGCCAATGAAGGAAATTCATGAATCAATTAGATGGACAAAAGATCCTAGGAACACT
CAGGATCACGTTCGCTCTCTGTGCCTATTAGCTTGGCACAATGGCGAAGAAGAATATAAC
AAATTCCTAGCTAAAATCAGGAGTGTGCCAATTGGAAGAGCTTTATTGCTCCCAGAGTAC
TCAACATTGTACCGCCGTTGGCTTGACTCATTT
>AFQ55937
---GGATTTGGCCACCAAAATAAAGCAGTCTACACTGCTGGATACAAAATCTGCAACTAC
CATCTAGCAACTCCAGAAGACATGGAAAAAGCAGTTAACATCATGTGGGATAGGGATCTC
TTGGTCTGTGAGAGTGGTGCTCAAGGCACAGACACTATTGCAAGATGTTCATGCAAAGCA
GGAATTTACTACTGTGAATCCAAAAGAAAATACTACCCTATCACAGTTTGTGGACCAACG
TTCCAGTACATGGAAGCCAATGATTTCTACCCAGCTAGATATCAGTCTCATATGCTACTT
GGTTATGGCTTTGCTAATCCTGGTGACTGTGGCGGAATCCTCAGATGCCAACACGGGGTG
ATGGGTATTATCACTGCTGGTGGTGAAGGAGTTGTGGCATTTGCCGATATTAGGGATTTA
TACATGTATGAAGAGGAAGTCATGGAGCAGGGTGTTACAGATTATGTCAACAGATTAGGG
ATGGCGTTTGGTGCTGGTTTCAGTGCAGAAGTGGCAAATAAAATCTCAGAGATACAAAGC
ACAGTCCAAAGTGTTCTCACAGAAAAGCTTTTGAAGAATCTTATAAAAATTGTCTCAGCT
CTTGTTATAGTGGCTAGAAATTATGAAGATTCAATCACAGTGTTGGCTACTCTCTCTCTC
CTAGGGTGTGATGCTTCCCCGTGGCAGTGGCTCAAAGAGAAACTTTGCAACATGATTGGT
ATTCCTTATGTTATGAAACAAGGGGATTCCTGGTTAAAGAAATTTACAGAAGCTTGTAAT
GCTGCTAAGGGATTGGAGTGGATTGCAAATAAAATTAGTAAGTTCATTGATTGGATCAAA
GAAAAAGTACTCCCAGAGGCGAGAGATAAACTGGAATACCTTTCTAAATTGAAACAGCTT
GAGATGATAGAAAATCAGATGGCTACACTACATCAGTCATGCCCTAGTCAGGAAGAGCAG
GAGGTTCTCTTCAACAATATTAGATGGCTGGCAATAAAAGCAAGAAAATTTGCACCTTTG
TATGCAGCTGAAGCTCGCAGAATATTCAAATTAGAAACATCCATCAACAATTACGTACAA
TTCAAGACCAAACACCGCATTGAACCAGTATGCTTGTTGATTCATGGAACACCCGGTACT
GGCAAGTCAGTCGCTACAGGCCTCATTGGAAGAGCAATTGCAAAGCAAGCAAACACCAGT
ACTTATTCTTTGCCCCCAGATCCTTCACATTTTGATGGTTATAAGCAACAGGGAGTTGTG
ATCATGGATGACCTAAACCAAAACCCAGATGGGGAGGATATGAAATTGTTCTGTCAAATG
GTCTCCACAGTGGAGTTCATACCACCAATGGCCAGCTTAGAAGAAAAGGGAATATTGTTC
ACCTCAGACTATGTGCTTGCCTCTACCAATTCTAATACAATAACACCTCCCACAGTATCA
GCATCTGACGCATTATCTAGAAGATTTGCTTTTGACATGGACATATACCCAATGTCTGAA
TATACAACAAAAGGGAAATTGAACATGGCATTGGCTACCCAATTGTGTAAAGACTGCCAT
AAACCAGCAAAC---TTCTCTACATGCTGCCCTCTGGTGTGTGGGAAAGCTATTCAGTTG
ATGGACAAAAACACCAGGATGAGATATTCTCTGGACCAGATTACCACTATGATGATCAAT
GAGAGAAACAGGAGGTACAACATTGGAGGTTGCTTAGAGGCACTATTCCAAGGCCCAATT
GAATTCAGAGATCTTAAGATCGATGTGGTTTCCACACCACCACCCTCAGCAATCTCAGAC
CTCCTCAAATCAGTAGATAATCAGGAAGTTAGGGATTATTGCAAACAACAGGGCTGGGTG
GTGGAGATCCCTTCAAACTCTGTCACCATTGAAAGACACATTTCCCGTGCAACTAGTATT
TTACAATCACTCTCCACTTTTGCAGTGGTGGCGGGCATGGTCTATGTAGTTTACAAACTC
TTTGCAGGATTTCAGGGCGCATACACAGGACTCCCTAATGCAAAACCAAAAGTCCCTACA
ATTAGAGCAGCCAAAGTTCAAGGGCCTGTATTTGATTATGCAGTTGCCATGGCTAAGAAG
AACATACTCACTGCTACCACAGAGAAGGGTGAATTCACTATGCTTGGTGTGTATGATAGA
GTTGCTGTGCTTCCCACTCACTCAAACCCAGGTGAGACCATAGTTATATCAGGAAAGGAG
GTGAAGATCTTAGACGCTAAAAGACTAGTTGATAGTGATGAAGTTAACCTTGAAATTACT
ATTATAACCTTAGACAGGAATGAAAAGTTTAGGGATATTAGAACTCACTTACCAACCCAA
ATCCATGAGACTAATGATGCAGTCCTCGCCGTGAACACCTCCAAATTCCCCAACATGTAC
ATCCCAGTAGGATCAGTTGTTGAACAGGGTATGCTAAATCTTGGAGGTAGGCCCACAAAC
AGAACCTTGATGTATAACTTCCCAACCAAGGCAGGACAGTGTGGTGGTGTTTTAATGGCA
ACCGGCAAGGTGATTGGCATACACGTCGGTGGCAACGGATCACATGGTTTCGCTGCCGCT
CTCAAAAGAAGTTACTTCACTGAAGAACAAGGAGAGATTCAATGGATGAGACCAAGCAAA
GATGCAGGTTACCCCATGATTAATGCGCCCTCAAAGACAAAATTGGAACCTAGTGTTTTC
TTTGATGTTTTTCCAGGAGAAAAAGAACCGGCTGTTTTAACTAAGAATGACCCCAGATTG
AAAGTTGATTTTGAAGAGGCTGTATTTTCTAAGTACATTGGAAACAAGATCACAGAGGTA
GATGAATACATGAAGGAAGCTGTCGATCATTATGCTGGTCAGTTAATGTCCCTTGATATA
CCCACAGAGCAAATGTGCTTGGAAGACGCCATGTATGGTACAGATGGTCTCGAAGCCTTG
GATTTAACAACTAGTGCTGGGTATCCTTATGTGGCTATTGGAAAGAGAAAGAGAGACATA
CTTAACAAACAAACCAGAGATACCAAAGAAATGCAGAAAATGCTAGATAAGTATGGAATT
AATCTACCATTGGTAACCTATGTCAAGGATGAACTTAGGTCTAAATCAAAAGTGGAACAG
GGTAAATCCAGATTGATTGAAGCAAGCTCCCTGAACGATTCAGTTGCTATGAGACAGGCG
TTTGGCCACTTATATGCCAAGTTCCATCAGAATCCAGGGATAATAACAGGTTCAGCAGTA
GGGTGTGATCCAGATGTCTTTTGGAGCAAGGTGCCAGTGATGTTAAATGGAGAACTCTTT
GCCTTTGATTACACAGGTTATGATGCTTCACTTTCTCCAGCTTGGTTCGAAGCTTTAAAA
ATGGTGTTGGAGAAGATTGGCTTTGGTGACCGGGTTGACTTCATAGATTATCTAAATCAT
TCACACCACTTATATAGGAACAAATTATATTGTGTCAAAGGTGGAATGCCCTCAGGGTGC
TCTGGCACCTCAATTTTCAATTCCATGATCAATAATCTGATAATTAGGACACTAATGTTA
AAAACTTACAAAGGAGTGGATCTTGACTCTCTCCGTATGATAGCATACGGGGATGACGTT
ATTGCATCATACCCACACAAAATTGATGCTGGCCTCCTAGCCCAAGCAGGAAAAGACTAT
GGATTAGTCATGACACCAGCAGACAAGGGTGCTACCTTCACAGATGTAGATTGGAGCAAT
GTGACATTTCTCAAAAGATTCTTCAGAGCAGATGAGCAGTATCCTTTCCTTGTTCACCCA
GTGATGCCTATGAAAGACATTTATGAATCAATTAGGTGGACCAAAGATCCGCGGAATACA
CAGGATCATGTCCGATCGTTGTGCTTATTGGCATGGCACAATGGAGAGGAAACTTACAAC
AAATTTTTAGCTCAGATTAGAAGCGTGCCAGTTGGTCGTGCTCTACTCCTACCGGAGTAT
TCTACTCTTCGCAGACGCTGGCTCGATTCTTTT
>ABM21506
---GGGTTTGGACACCAAAATAAGGCAGTATACGTGGCAGGATACAAGATTATGAACTAC
CACCTGGCAACGAGTGAAGACTACAGAAATTGTGTGAGGAGCTTGTGGGAACGTGACATC
ATGGTTGTGGAGTCTAGAGCACAAGGAGTGGACACTATTGCTAGATGTTCATGCAAGACC
GGGGTGTATTATTGTGAGTCTAGGAACAAACATTACCCCATCACAATCACTGCCCCAACC
TTCCAGTGGATGGAGAAAAACGATTTCTACCCAGCACGCTACCAATCTCACATGACTATG
GGCAGTGGATTCGCCGCCCCTGGGGACTGTGGTGGCATCTTGCGGTGTCAACACGGTGTC
ATGGGCCTTATCACTGCTGGTGGAAATGGTGTGGTTGCCTTTGCAGACATTAGAGACCTC
TATGTA---GAAAATGAAGCAATGGAGCAAGGAATCACTTCATACATTGAATCATTAGGA
GCAGCCTTTGGAAATGGTTTCACCAGTCAAATAGGGGAGAAAATTAATGAGATTTCATCC
ATGGTCAATTCAGTGCTCACGGAAAAATTGCTCAAAAACTTAATCAAGTTAGTTAGTAGT
TTAGTCATCATTGTTAGGAATTATGAAGATACAACCACAGTTCTAGCTACATTGGCTTTG
CTAGGGTGTGATGTGTCACCATGGGCCTGGCTGAAAAAGAAAGTTTGTGACATCCTGGAA
ATCCCGTTTGTTATGAGGCAGGGGGATTCTTGGATGAAGAAGTTTACTGAGGCTTGCAAT
GCAGCCAAGGGATTGGAATGGATCAGTAATAAAATATCCAAATTTGTTGAATGGATCAAG
AACAAGATCATTCCTGAAGCGAGAGACAAAGTGGAGTATGTCTCCAAACTCAAACAGCTT
GGAATGTTAGAAAACCAAATTAACACAATACATCAATCCTGTCCCAGTCAAGAACAGCAA
GAGGTGCTTTTCAACAATGTCAGGTGGTTGGCAATACAATCCAGACGTTTTGCACCACTC
TACGCGACAGAGGCAAAAAGAATCAGTAAACTAGAAAATACCATCAACAATTACATACAG
TTCAAGAGCAAACACCGTATTGAACCAGTATGTGTATTGATACATGGTAGCCCTGGTACT
GGCAAGTCCGTTGCCACCAGCTTGATGGGACGCGCCATTGCAGAGAAAGAGAACACTTCA
ACATACTCACTTCCCCCAGACCCAGCACATTTCGACGGTTACAAGCAACAAGGGGTTGTG
ATAATGGATGACTTGAATCAGAACCCTGATGGGTTGGACATGAAATTGTTCTGTCAAATG
GTCTCTACTGTAGAGTTCATCCCTCCAATGGCTTCACTAGAGGAAAAGGGCATTCTGTTT
ACATCAGACTATGTATTAGCTTCAACAAATTCCAGCACTATCACACCACCAACTGTTGCG
CACAGTGAAGCTTTGAGTCGAAGGTTCGCATTTGACATGGAAATATGTCCAATGTCTCAG
TACACCATAAAGGGCAAACTTAATATGGCTGAAGCAACACGAATATGCAAGGAGTGCCCT
CAACCAGCCAAT---TTTAAAAAGTGCTGCCCGTTGGTGTGCGGAAAAGCTATACAGTTA
ATGGATAAGTACACCAGACAGAGGTTTTCAGTGGATGAGTTAACTACCCTAGTCATCAAT
GAGAAAATTAGGAGAGCCAACATTGGGAACTGCATGGAAGCACTATTTCAGGGACCACTA
CAATACAAGGATCTTAAAATTGACATCAAAACTAGTCCACCACCTGAATGCATTAATGAT
TTGTTACAGTCGGTTGATTCTCAGGAAGTTAGAGATTACTGTGAGAAGAAAGGGTGGATA
GTAAACATT---TCAAGTGATGTCACTATTGAAAGAAACCTCAACAGGGCCATGACCATC
CTGCAAGCATTGACAACCTTCGCGGCTGTAGCTGGTGTTGTGTACGTAATGTACAGACTG
TTTGCCGGACAACAAGGGCCGTATACTGGACTGCCCAACAAGAAACCAAATGTTCCTACA
ATCAGGACCGCAAAGGTACAAGGTCCAGGTTTTGATTATGCTGTGGCNATGGCAAAAAGA
AATATCATCACAGCTACCACTTGCAAAGGAGAATTCACCATGCTAGGGGTTCATGACAAT
GTAGCAATATTACCCACCCATGCATCTCCAGGTGAGACCATTGTAATCGATGGTAAGGAG
GTGGAAGTTATAGATGCCAAAGCGTTAGAAGATCAAGCAGGGACTAATTTGGAGATAACC
ATCGTCACTCTTAAAAGAAATGAAAAGTTTAGAGATATCAGACCACACATTCCCACTCAA
ATTACAGAGACAAATGATGGAGTGTTGATCGTGAATACTAGTAAGTACCCCAATATGTAT
GTGCCCGTTGGTGCTGTGACTGAACAGGGATATCTCAATCTCGGTGGCCGCCAAACCGCT
CGTACTCTAATGTACAACTTTCCAACAAGAGCGGGCCAATGTGGTGGTGTCATCACTTGC
ACTGGCAAGGTCATCGGGATGCATGTTGGAGGGAACGGTTCACATGGGTTTGCAGCAGCC
CTGAAACGATCATACTTCACCCAAAATCAAGGTGAGATTCAGTGGATGAGACCATCCAAG
GAGGTAGGCTATCCAATTATCAATGCTCCATCAAAAACAAAATTGGAGCCTAGCGCCTTT
CACTATGTGTTTGAAGGGGTTAAGGAACCAGCAGTGCTTACCAAGAATGATCCCAGGCTA
AAAACTGACTTTGAGGAGGCCATCTTCTCTAAGTACGTGGGCAACAAAATTACTGAAGTG
GATGAATATATGAAGGAGGCAGTAGACCATTATGCAGGCCAGCTCATGTCCCTGGATATC
AATACTGAGCAAATGTGCTTAGAGGATGCCATGTATGGAACTGATGGTCTCGAGGCTTTG
GACCTCAGCACCAGTGCTGGTTATCCCTATGTAGCACTGGGTAAGAAGAAGAGAGACATT
CTGAATAAGCAAACTAGGGATACCAAAGAAATGCAGAGGCTGTTAGATACCTATGGTATC
AACCTACCACTAGTAACATATGTGAAAGATGAACTTACGTCTAAGACAAAAGTGGAGCAA
GGGAAATCCAGGTTAATTGAGGCATCTAGTCTAAATGACTCAGTAGCAATGAGAATGGCG
TTTGGACATCTATACGCTGCCTTCCACAAGAATCCAGGAGTGGTGACGGGGTCAGCAGTT
GGTTGTGATCCAGACTTGTTTTGGAGCAAAATACCAGTGCTCATGGAGGAAAAACTATTT
GCCTTTGATTACACAGGGTATGACGCTTCACTTAGCCCTGCCTGGTTTGAAGCTCTAAAA
ATGGTGCTAGAGAAAATTGGATTTGGTGATAGGGTTGACTACATTGATTACTTGAATCAT
TCGCACCATTTGTATAAAAACAAAACTTACTGCGTCAAGGGCGGCATGCCATCTGGCTGC
TCGGGCACTTCAATTTTCAATTCAATGATTAATAATTTGATCATCAGGACGCTTTTACTG
AAAACCTACAAGGGCATAGATTTAGACCACCTAAAGATGATAGCCTATGGTGATGATGTA
ATTGCTTCCTACCCCCATGAGGTTGACGCTAGTCTCCTAGCCCAATCAGGAAAAGACTAT
GGACTAACCATGACTCCAGCTGACAAATCAGCCACATTTGAAACAGTCACATGGGAGAAT
GTAACATTCCTGAAGAGATTTTTCAGAGCAGATGAGAAGTATCCCTTTCTGATACACCCA
GTAATGCCTATGAAGGAAATTCATGAATCAATCAGATGGACCAAAGATCCTAGGAACACC
CAGGATCATGTGCGCTCACTGTGCCTATTGGCTTGGCATAATGGTGAGGATGAATATAAT
AAATTTTTAGCTAAAATCAGAAGTGTGCCAATCGGAAGAGCATTGTTGCTCCCTGAGTAC
TCCACACTGTACCGCCGTTGGCTCGACTCATTT
>ABM21507
---GGTTTTGGACATCAACTCAAGGCAGTGTACGTGGCTGGCTATAAGATCATTAACTAC
CACTTAGCAACCCCAGAAGACTACAGGCATTGTGTAAAGAGTATGTGGGAACGAGACCTA
ATGGTTGTTGAGTCAAAAGCATTAGGAACTGACCAGATAGCCAGGTGCTCTTGTAAGATG
GGTGTTTACTACTGTGAGTCCAGGAACAAACACTATCCAATATCTATTACATCACCCACC
TTCCAGTGGATGGAAAAGAATGACTTCTATCCAGCGCGCTATCAAACGCACATGACCATT
GGTAGTGGTTTTGCTGCCCCTGGGGACTGTGGTGGTATCTTGCGATGCCAGCACGGTGTC
ATGGGCCTCATAACTGCAGGTGGTAACGGACTGGTAGCGTTTGCAGACATACGTGATCTC
TATGTG---GAAGAGGAAGCAATGGAACAGGGTATTACATCTTACATCGAGTCCCTTGGT
GCTGCCTTTGGAAGTGGGTTCACAAGTCAAATTGGAGAGAAAGTCAACGAGATCACCTCT
ATGATTAACTCCGTGGTGACGGAAAAGTTGCTCAAGCATCTAATCAAACTGGTCAGCAGC
ATGGTCATTATTGTTAGAAACTATGAGGATACTACAACAGTACTAGCCACCCTGGCACTG
TTGGGTTGTGATGTGTCTCCGTGGTCCTGGCTAAAGAAAAAGGTGTGTGACATCCTAGAA
ATTCCATTCGTGTTAAAACAGGGGGACTCTTGGATGAAAAAGTTCACAGAGGCATGTAAT
GCAGCTAAAGGGCTGGAATGGATTAGCAATAAGATTTCCAAATTCATCGAATGGATCAAA
AACACAATCATCCCTGAGGCTAAAGACAAAGTAGAATTTGTGTCTAAACTCAAACAACTG
GGAATGTTGGAGAACCAGATAAACACAATACACCAATCATGCCCCAGTCAGGAGCAACAG
GAGATACTTTTTAACAACGTTAGGTGGTTGGCAATACAATCCAGAAGATTCGCACCACTA
TACGCATTGGAAGCAAAGAGGATCAGCAAATTAGAGAATACCATTAATAACTACATACAG
TTCAAGAGCAAACACCGTATTGAACCAGTATGTGTACTAATACATGGCAGTCCTGGTACT
GGGAAGTCAGTAGCCACCAGCTTGATGGGACGTGCAATTGCGGAGAGAGAGAACACTTCA
ACATATTCACTACCCCCAGACCCAGCCCACTTTGATGGATACAAACAACAGGGCGTGGTA
ATTATGGATGATCTCAACCAAAATCCTGATGGGCTGGATATGAAGTTGTTTTGCCAAATG
GTGTCCACAGTAGAGTTTATTCCACCCATGGCTTCCCTAGAGGAGAAAGGAATACTGTTC
ACATCAGACTATGTTCTGGCTTCGACCAACTCAAGCACAATCACACCACCCACAGTGGCA
CACAGTGACGCCCTGAGTCGGAGATTCGCCTTTGACATGGAAATCTGTCCGATGTCCCAG
TATACTATCAAAGGGAAATTGAATATGGCAGAAGCCACAAGGTTGTGTAAGGAATGTCCC
CCACCTGCCAAC---TTCAAGAAATGCTGTCCATTGGTTTGTGGTAAAGCAATCCAGTTA
ATGGATAAGTATACAAGGCAGAGATTTAGCGTTGATGAGCTGACCACCCTGGTAGTGAAT
GAAAAGATAAGGAGGGCCAACATCGGCAATTGTATGGAAGCATTGTTCCAGGGACCCCTG
CAATATAAGGATCTAAAAATTGACATAAAAACCACCCCACCACCAGAGTGCATTAACGAC
TTACTCCAGTCAGTGGACTCACAGGAGGTCAGGGACTATTGTGAAAAGAAGGGTTGGATT
GTTAATATC---TCAAGTGATGTGTCAGTTGAAAGGAACTTAAATCGAGCCATGATCATT
TTGCAAGCGTTGACCACCTTTGCAGCTGTGGCTGGTGTTGTGTACGTGATGTACAGATTA
TTTGCTGGTCAACAGGGGGCTTATACTGGTTTGCCAAACAAGAAACCAAATGTACCAACC
ATAAGGACTGCCAAAGTTCAGGGGCCAGGGTTTGACTACGCTGTGGCAATGGCGAAGAGA
AACGTAGTCACTGCAACCACCACAAAGGGAGAATTCACCATGCTGGGAATCCACGATAAT
GTAGCCATTTTACCAACCCATGCTGCTCCAGGTGATAGCATAGTGATTGATGGGAAAGAA
GTGGAGGTGTTGGATGCCAAGGCCCTTGAGGATCAGGCCGGGACTAACCTAGAGATAACA
ATAGTCACTCTAAAAAGAAATGAGAAGTTCAGGGATATCAGACCACACATCCCAACCCAA
ATCACCGAGACAAATGATGGGGTGTTGATCGTGAACACTAGTAAGTACCCTAACATGTAT
GTCCCAGTCGGTGCTGTGACCGAGCAGGGGTATCTCAATCTTGGTGGCCGCCAAACTGCT
CGCACGTTGATGTACAACTTTCCAACAAGGGCAGGCCAGTGCGGAGGAGTTATCACTTGC
ACTGGCAAGGTCATTGGGATGCATGTTGGTGGGAATGGTTCACACGGGTTCGCAGCGGCC
CTAAAGCGATCTTACTTCACTCAAAGTCAAGGTGAAATACAGTGGATGAAGCCATCGAAA
GAAGTGGGTTATCCCATCATAAATGCCCCTTCAAAAACTAAATTAGAACCCAGTGCTTTT
CACTATGTGTTCGAGGGAGTTAAGGAACCAGCTGTGCTCACCAGAAACGACCCCAGATTG
AAGACAGACTTTGAAGAGGCCATCTTCTCCAAGTACGTGGGGAACAAAATCACTGAAGTG
GATGAGTACATGAAGGAAGCAGTGGACCATTATGCAGGACAGCTCATGTCTTTAGACATC
AATACTGAACAGATGTGTCTCGAGGATGCTATGTATGGAACCGATGGTCTTGAAGCATTA
GACCTGAGCACTAGTGCAGGTTATCCCTATGTAGCAATGGGAAAGAAAAAGAGAGACATT
TTGAACAAACAAACCAGAGACACTAAAGAGATGCAAAGGCTTTTGGACACCTACGGTATC
AACTTGCCCTTAGTTACCTATGTGAAAGATGAACTCAGATCAAGGACCAAAGTGGAACAA
GGAAAATCTAGGCTTATTGAGGCTTCAAGTTTGAATGACTCAGTGGCCATGAGAATGGCA
TTTGGCAATTTGTATGCCGCATTTCACAAGAATCCAGGTGTGGTGACAGGATCAGCCGTT
GGTTGTGACCCAGATTTGTTTTGGAGTAAGGTACCAGTTTTAATGGAAGAGAAACTTTTT
GCCTTTGATTACACAGGCTACGACGCCTCACTCAGTCCCGCTTGGTTTGAAGCTCTCAAA
ATGGTGTTGGAAAAAATTGGATTTGGTGACAGAGTAGACTACATAGATTACTTAAATCAC
TCACACCATCTTTACAAGAACAAGACATATTGTGTCAAGGGCGGCATGCCATCTGGCTGC
TCAGGCACTTCAATTTTCAATTCAATGATCAACAATTTAATAATCAGGACACTTTTACTA
AAAACCTACAAGGGCATAGATTTAGACCACTTGAAAATGATTGCCTATGGTGATGATGTA
ATTGCTTCCTACCCCCATGAGGTTGACGCTAGTCTCCTAGCCCAATCAGGAAAAGACTAT
GGACTAACCATGACCCCAGCTGACAAATCGGCTACTTTTGAAACAGTCACATGGGAGAAT
GTAACATTCTTGAAGAGATTTTTCAGGGCGGATGAGAAGTACCCATTTTTAATTCATCCA
GTGATGCCAATGAAAGAGATTCATGAATCAATTAGATGGACCAAAGATCCTAGAAACACC
CAGGATCATGTTCGCTCACTGTGCCTATTAGCTTGGCACAATGGTGAGGAAGAATACAAC
AAATTTCTAGCTAAAATTAGGAGTGTGCCAATCGGAAGAGCTTTATTGCTCCCTGAGTAC
TCTACACTGTACCGCCGATGGCTTGACTCATTT
>ABM21504
---GGCTTTGGACATCAAAACAAAGCTGTCTATACAGCTGGTTACAAAATCTGTAACTAC
CACTTGGCCACTCAAGATGATCTCCAGAACGCAGTGAACATCATGTGGAACAGAGACTTG
ATCGTTGTTGAGTCCAAAGCTCAGGGGATAGATTCCATCGCTAGATGCAACTGCAACACG
GGTGTATACTACTGTGAGTCTAGAAGAAAGTATTACCCAGTCTCCTTCGTTGGTCCCACC
TTCCAGTACATGGAAGCAAACGACTACTATCCAGCTAGATACCAATCTCACATGTTGATT
GGTCATGGGTTTGCGTCCCCAGGAGATTGTGGAGGAATTCTCAGGTGTCAACATGGAGTT
ATAGGTATAGTCACTGCAGGAGGGGAAGGCCTCGTTGCATTCTCAGACATTAGAGACCTC
TATGCCTATGAAGATGAGGCCATGGAGCAAGGAATTTCTAATTACATCGAATCCCTTGGA
GCCGCCTTTGGTAGTGGCTTCACTCAACAAATTGGGGATAAAATCTCGGAGTTGACTAGC
ATGGTCACCAGTACTATTACAGAGAAGTTACTCAAAAATTTGATTAAAATCATTTCATCT
TTAGTAATAATCACCAGAAACTATGAAGATACCACTACTGTATTGGCCACTCTGGCACTC
CTGGGCTGTGACATCTCTCCATGGCAATGGTTGAAAAAGAAAGCATGTGACATTTTGGAA
ATCCCATATGTTGTTCGCCAGGGAGATAGTTGGCTCAAGAAATTCACAGAAGCATGTAAT
GCAGCAAAGGGCTTGGAATGGGTGTCTAACAAAATTTCCAAATTCATTGATTGGTTAAAA
GAGAAGATTATTCCTCAAGCAAGAGATAAGCTTGAATTTGTGACGAAACTCAAGCAGTTG
GAAATGCTTGAGAATCAAATTTCCACCATCCACCAGTCCTGCCCAAGTCAAGAACACCAA
GAAATACTCTTTAACAATGTCAGGTGGTTATCCATCCAGTCGAAAAGATTTGCGCCATTG
TACGCAGTGGAGGCAAAGAGAATTCAAAAATTGGAACATACAATAAACAATTACATACAG
TTCAAGAGCAAACACCGTATTGAACCAGTATGTTTATTAGTACATGGCAGCCCAGGGACC
GGCAAATCAGTTGCTACAAACCTGATCGCTAGAGCCATAGCAGAGAAGGAAAACACATCC
ACATACTCCCTCCCACCAGACCCCTCTCACTTCGATGGCTACAAACAGCAAGGAGTGGTG
ATCATGGATGACTTGAATCAGAATCCAGATGGCGCAGACATGAAGTTGTTCTGTCAAATG
GTTTCCACAGTAGAGTTCATCCCACCGATGGCATCACTGGAGGAGAAAGGCATTTTGTTC
ACTTCCAACTACGTCCTAGCTTCTACCAATTCAAGCAGGATAGCACCACCGACAGTAGCA
CATAGTGACGCATTGTCCAGAAGGTTCGCATTTGATATGGACATTCAAGTCATGAATGAA
TACTCTAGAGATGGTAAACTGAATATGGCTATGGCCACAGAGATGTGCAAGAATTGTCAC
CAGCCCGCAAAC---TTCAAGAGATGCTGTCCTCTTGTGTGTGGTAAAGCAATCCAACTC
ATGGACAAGTCGTCTAGAGTCAGATACAGTGTAGACCAGATTACCACTATGATCATCAAT
GAGAGAAACAGACGCTCTAACATTGGGAATTGTATGGAAGCTCTGTTCCAGGGGCCACTA
CAATATAAAGATCTTAAAGTAGACATTAAGACTACACCCCCACCAGAGTGCATCACTGAT
CTACTACAAGCTGTTGACTCACAGGAAGTCAGGGATTATTGTGAGAAGAAAGGCTGGCTA
GTGAACATC---TCAAGTCAAGTACAATTGGAACGCAACATCAACAGAGCAATGACAATT
CTTCAGGCAGTCACCACATTTGCTGCAGTAGCCGGAGTAGTTTATGTGATGTATAAACTT
TTTGCAGGCCACCAAGGAGCATATACTGGTCTCCCAAATAAGAAACCTAACATTCCCACC
ATTAGAACAGCCAAAGTGCAGGGCCCAGGATTTGACTATGCAGTTGCCATGGCAAAGAGA
AACATCGTCACAGCAACCACCAGCAAGGGGGAATTTACCATGCTCGGAGTGCACGACAAT
GTTGCTGTGTTACCAACCCATGCATCACCAGGTGAGACCATAGTCATTGATGGCAAAGAG
ATTGAGGTATTGGACGCTAAAGCATTAGAGGATCAGGCTGGTACAAATCTGGAAATCACC
ATTGTCACTCTGAAAAGAAATGAAAAATTCAGAGACATCAGGCCCCATATTCCCACTCAA
ATCACCGAAACAAATGATGGAGTGTTGATCGTGAACACTAGTAAGTACCCCAATATGTAT
GTGCCTGTCGGTGCAGTGACCGAACAAGGGTACTTAAACTTGGGCGGGCGCCAAACTGCT
CGCACCCTAATGTACAACTTCCCAACCCGAGCTGGACAGTGTGGTGGGATCATCACTTGC
ACCGGTAAGGTTATCGGAATGCATGTTGGTGGGAACGGTTCACATGGGTTCGCTGCGGCC
CTGAAACGCTCATACTTCACTCAGAGTCAAGGTGAAATACAGTGGATGAGGCCATCAAAA
GAAGTTGGCTACCCAATCATCAATGCACCAAGCAAGACAAAATTGGAACCCAGTGCCTTC
CATTACATCTTTGAAGGAGTAAAGGAACCTGCAGTGTTAACCAAAAATGACCCCAGATTG
AAGACAGATTTTGAAGAGGCCATCTTCTCAAAGTATGTGGGAAACAAGATTACAGAGGTA
GATGAATACATGAAAGAAGCAGTGGATCATTACGCTGGCCAACTCATGTCTCTGGACATC
AATACTGAACAGATGTGCCTCGAGGATGCCATGTATGGCACTGATGGCTTAGAGGCTCTA
GACTTGAGTACTAGTGCTGGGTACCCTTATGTGGCCATGGGTAAGAAGAAGAGGGACATT
TTAAACAAACAGACCAGGGACACCAAAGAAATGCAAAGACTTCTAGACACTTATGGAATC
AACTTGCCCTTAGTTACTTATGTGAAAGATGAACTCAGATCAAAAACAAAGGTGGAGCAA
GGCAAATCCAGACTGATCGAGGCTTCGAGTCTTAACGACTCTGTTGCAATGAGAATGGCT
TTCGGCAACTTGTATGCAGCTTTTCACAAAAACCCAGGTGTGGTGACAGGATCAGCTGTT
GGGTGTGATCCAGATTTGTTTTGGAGTAAAATACCAGTTTTAATGGAGGAAAAACTCTTC
GCATTTGATTATACAGGCTATGATGCATCCCTCAGTCCAGCTTGGTTTGAGGCTCTCAAA
ATGGTACTGGAGAAAATCGGATTCGGAGACAGAGTAGATTACATTGACTACTTGAATCAC
TCCCATCACCTTTACAAAAACAAAACATATTGTGTCAAGGGTGGCATGCCATCTGGCTGC
TCAGGCACCTCAATTTTTAATTCTATGATCAACAACTTAATAATAAGGACACTCTTACTG
AAAACCTACAAGGGCATAGATTTGGACCACCTAAAGATGATTGCCTATGGTGATGATGTA
ATTGCCTCCTACCCCCATGAGGTTGACGCTAGTCTCCTAGCCCAATCAGGAAAAGACTAT
GGACTAACCATGACACCAGCTGACAAGTCAGCCACCTTCGAAACTGTCACATGGGAGAAT
GTAACTTTCTTAAAAAGATTCTTCAGGGCGGATGAAAAGTACCCATTTTTAGTACACCCA
GTGATGCCCATGAAAGAGATACACGAATCAATCAGATGGACCAAAGATCCTAGAAATACC
CAAGATCATGTTCGCTCACTGTGCTTATTGGCCTGGCACAATGGTGAGGAAGAATACAAC
AAATTTCTAGCTAAAATTAGGAGTGTGCCAATTGGAAGAGCTTTATTGCTCCCCGAGTAC
TCTACTTTGTACCGCCGTTGGCTCGACTCTTTT
>ABM21505
---GGATTTGGACATCAAAACAAAGCAGTGTATGTGGCAGGATACAAGATCATAAATTAC
CATCTCGCCACAAGTGAGGACTTCAGAAGGTGCGTGAGAAGTATGTGGGAACGCGACATC
ATGGTTGTGGAGTCAAAAGCACAGGGCACGGATGCAATTGCCAGATGTTCATGTAAAACT
GGAGTATATTACTGCGAATCCAGGAACAAGCACTATCCCATTACTATCACCGCACCCACA
TTTCAGTGGATGGAGAAGAATGAATATTACCCTGCACGTTACCAATCCCACATGACACTC
GGTAGCGGGTTTGCTGCCCCTGGGGACTGTGGTGGCATTTTGAGATGTCAACACGGTGTC
ATGGGCCTTATCACTGCCGGAGGAAATGGTGTGGTTGCCTTTGCCGACATCAGAGATTTA
TATGTA---GAAGAAGAAGCAATGGAGCAAGGGATTACCTCATATATTGAGTCTCTAGGG
GCAGCTTTTGGTAGCGGCTTCACTAGTCAAATTGGTGAGAAAATCAGTGAAATCACATCG
ATGGTCAACTCAGTGCTCACAGAAAAACTGCTAAAGAATCTGATTAAGCTAATTAGTAGT
CTAGTCATAATTGTCAGAAACTATGAAGACACAACCACAGTGCTGGCCACCTTGGCTCTG
CTTGGGTGTGATGTATCACCATGGACTTGGTTAAAGAAGAAAGTTTGTGACATCCTCGAG
ATTCCATTTGTGATGAAGCAGGGAGATTCATGGATGAAGAAATTTACAGAAGCTTGTAAT
GCAGCCAAAGGACTAGAGTGGATTAGTAACAAGATTTCCAAGTTTGTTGAGTGGATAAAG
AACAAAATCATCCCTGAGGCCAGAGACAAAGTTGAATTCGTTTCCAAACTAAAGCAGCTA
GGAATGTTAGAAAATCAGATTAACACAATACATCAGTCCTGCCCTAGCCAAGAGCAGCAA
GAGGTACTATTTAACAATGTCAGGTGGCTGGCGATTCAATCCAGGCGCTTTGCTCCACTA
TATGCAATGGAGGCAAAGAGAATCAGTAAACTAGAGAACACCATCAATAATTACATACAA
TTCAAGAGCAAACACCGTATTGAACCAGTATGTGTTTTGATACATGGTAGCCCTGGTACA
GGTAAGTCAGTTGCCACTAGTCTGATGGGACGTGCCATTGCAGATAAAGAGAATACTTCA
ACCTATTCACTCCCCCCAGATCCAGCTCACTTTGATGGTTACAAACAACAAGGTGTTGTG
ATAATGGATGACCTTAATCAAAATCCTGATGGACTTGACATGAAGTTATTCTGCCAAATG
GTCTCCACCGTGGAATTCATCCCACCGATGGCTTCATTGGAAGAAAAGGGTATACTATTT
ACATCAGACTACGTACTCGCATCAACCAATTCCAGTACCATCACACCACCAACAGTGGCA
CACAGTGATGCGTTGAGTCGGAGATTTGCATTTGACATGGAGATATGCCCGATGTCACAA
TACACTATCAAGGGTAAGCTGAACATGGCTGAAGCAACTAGATTGTGTAAAGAATGCCCC
CAACCAGCCAAT---TTCAAAAAGTGCTGCCCACTGGTGTGTGGAAAGGCCATACAACTA
ATGGACAAGTACACCAGACAAAGATTCTCAGTAGATGAACTGACCACCCTGGTTATCAAT
GAGAAAATCAGAAGGGCCAACATAGGGAATTGTATGGAAGCACTATTCCAAGGGCCACTG
CAATACAAAGACCTCAGGATCGATATCAAGACTAGTCCGCCCCCTGAATGTATCAGTGAT
TTATTACAATCAGTTGACTCCCAGGAAGTTAGAGACTATTGTGAAAAGAAGGGCTGGATA
GTCAATGTT---TCAAGTGATGTCACCATTGAGAGAAACTTAAACCGAGCAATGACCATC
TTGCAGGCACTCACAACTTTCGCAGCTGTTGCTGGTGTCGTGTATGTCATGTACAGACTG
TTTGCTGGCCAACAGGGACCGTACACTGGGCTACCCAACAAGAAGCCAAATATCCCCACA
ATTAGAACTGCAAAAGTGCAAGGTCCAGGCTTTGATTACGCTGTGGCCATGGCAAAGAGA
AACATCCTCACTGCCACGACTTGTAAGGGAGAGTTCACCATGTTAGGGGTGCACGACAAC
GTGGCGATACTACCAACCCACGCTGCCCCAGGTGACACCATCGTAATCGATGGAAAGGAA
GTGGAGATTCTAGACGCCAAGGCCCTTGAAGATCAGGCAGGGACTAATCTGGAGATCACA
ATTATTACCCTTAAGCGGAATGAGAAATTCAGGGATATCAGACCACATATTCCCACCCAG
ATCACCGAGACGAATGATGGAGTTCTGATCGTGAACACTAGTAAGTACCCCAACATGTAT
GTTCCTGTCGGTGCTGTAACTGAACAGGGATATCTCAATCTCGGTGGACGCCAGACAGCT
CGCACACTGATGTACAACTTCCCAACAAGAGCGGGACAATGTGGCGGTGTCATCACCTGC
ACTGGCAAAGTCATCGGGATGCATGTTGGAGGGAACGGTTCACATGGGTTTGCAGCGGCC
CTAAAACGATCATACTTCACTCAAAGTCAAGGTGAGATCCAGTGGATGAAACCTTCTAAG
GAAGTGGGGTACCCCATCATAAATGCTCCCTCTAAGACCAAACTTGAACCTAGTGCTTTT
CACTATGTATTTGAAGGGGTTAAAGAACCAGCTGTTCTTACCAAAAATGACCCCAGGCTT
AAAACTGACTTTGAGGAAGCCATCTTCTCCAAGTATGTAGGGAACAAAATCACCGAGGTT
GATGAGTACATGAAAGAAGCTGTGGACCATTACGCAGGACAGCTCATGTCTCTAGACATC
AACACAGAACAAATGTGTCTGGAAGATGCTATGTACGGTACTGATGGTCTTGAAGCCTTG
GACCTAAGTACTAGTGCCGGTTACCCCTACGTTGCAATGGGAAAGAAAAAGAGGGACATC
CTGAACAAACAGACCAGAGACACCAAGGAGATGCAAAGGCTCCTGGACACTTATGGAATC
AATCTTCCGCTAGTGACTTATGTCAAAGATGAACTCAGATCAAAAACTAAAGTGGAACAG
GGCAAGTCCAGGTTAATTGAAGCCTCAAGTCTTAATGATTCTGTGGCCATGAGAATGGCT
TTTGGAAACTTGTATGCAGCATTTCACAAAAACCCAGGAGTGGTGACGGGATCTGCAGTT
GGTTGTGACCCAGACCTGTTTTGGAGCAAAATTCCAGTACTAATGGAGGACAAACTTTTT
GCTTTTGATTACACCGGATATGATGCATCACTCAGCCCCGCCTGGTTTGAAGCTCTCAAG
ATGGTGCTAGAGAAGATCGGCTTTGGTGACAGAGTTGATTACATTGATTACCTCAATCAT
TCACACCACCTGTACAAAAACAAAACCTACTGTGTCAAGGGTGGCATGCCATCAGGTTGC
TCGGGCACATCAATTTTTAACTCAATGATCAACAATTTGATTATCAGGACACTCTTACTG
AAAACCTACAAGGGCATTGATTTAGACCACCTAAAAATGATAGCCTATGGTGATGATGTA
ATTGCTTCCTACCCCCATGAGGTTGACGCTAGTCTCCTAGCCCAATCAGGAAAAGACTAT
GGACTAACCATGACTCCAGCTGATAAGTCAGCAACATTTGAGACAGTCACATGGGAGAAT
GTAACCTTCTTGAAAAGATTTTTCAGGGCAGATGAGAAATACCCTTTCCTGGTACATCCA
GTGATGCCAATGAAAGAGATCCATGAATCAATTAGATGGACCAAGGATCCTAGGAACACC
CAGGACCATGTTCGCTCGCTGTGCTTATTGGCTTGGCACAACGGCGAAGAAGAATATAAC
AAATTTTTAGCTAAAATTAGAAGTGTGCCAATTGGAAGAGCATTACTGCTCCCAGAGTAC
TCAACATTGTACCGCCGTTGGCTCGACTCATTT
>ABV00555
---GGCTTTGGGCATCAGAATAAAGCTGTGTACACTGCTGGTTACAAGATCTGCAACTAC
CATCTCGCTACTAAGGAGGATTTACAAAATGCTGTAAGCATCATGTGGAATAGAGACCTC
TTGGTTGTTGAATCAAAAGCTCAAGGTACCGACTCAATAGCAAGGTGCAATTGCAATGCA
GGGGTGTACTATTGTGAGTCCAGAAGGAAATACTACCCTGTGTCGTTTGTGGGACCCACC
TTCCAATACATGGAGGCTAATGACTACTACCCAGCTAGATACCAATCCCACATGTTAATC
GGGCACGGCTTTGCCTCACCAGGTGACTGTGGTGGTATCCTTAGGTGTCAACATGGCGTC
ATCGGAATCGTGACAGCTGGTGGAGAGGGACTAGTCGCATTCTCTGACATAAGGGACTTG
TATGCTTACGAGGAAGAGGCCATGGAGCAGGGCATTTCAAACTATATTGAGTCACTCGGT
GCTGCGTTCGGTAGCGGGTTCACTCAGCAAATAGGGGATAAGATATCAGAACTAACCAGC
ATGGTGACCAGCACGATCACAGAGAAGCTACTTAAAAACCTAATCAAAATTATTTCATCT
CTGGTGATTATCACTAGAAATTACGAAGATACCACCACAGTGCTCGCCACTCTAGCTCTT
CTTGGGTGTGATGTTTCACCGTGGCAATGGCTGAAGAAGAAAGCATGTGACACTTTGGAG
ATTCCCTATGTTATTAGACAGGGTGATAGTTGGTTGAAGAAATTTACTGAGGCGTGCAAT
GCAGCTAAGGGGTTGGAATGGGTGTCCAACAAAATCTCAAAATTTATTGATTGGCTAAAA
GAAAGGATCATTCCACAAGCCAGGGATAAACTAGAGTTTGTCACCAAATTGAAACAACTT
GAAATGCTAGAGAACCAAATTGCGACCATTCACCAGTCGTGCCCTAGCCAAGAACATCAG
GAAATTCTGTTTAACAATGTGAGGTGGTTGTCCATACAGTCAAAAAGATTCGCTCCCCTA
TACGCAATGGAAGCGAAAAGAATACAGAAGCTAGAACACACAATCAACAATTACATACAG
TTCAAGAGCAAACACCGTATTGAACCAGTATGTTTATTGGTGCACGGTAGTCCTGGAACA
GGTAAATCAGTGGCTACCAACTTGATTGCTAGAGCAATTGCAGAGAAGGAAAACACATCC
ACCTACTCGCTACCTCCAGATCCATCCCATTTCGATGGATATAAACAACAGGGAGTAGTA
ATCATGGACGACTTGAATCAGAATCCTGATGGGGCTGACATGAAACTCTTTTGTCAAATG
GTGTCTACAGTAGAATTTATTCCACCAATGGCTTCATTAGAGGAAAAGGGCATTTTGTTC
ACGTCGAATTACGTCTTGGCCTCCACCAATTCTAGCCGCATTACACCACCAACAGTGGCA
CACAGTGACGCGCTAGCCAGACGGTTTGCATTTGACATGGACATTCAAGTCATGGGTGAA
TACTCCAGGGATGGAAAGTTGAACATGGCGATGGCTACAGAGATGTGCAAGAATTGCCAC
CAACCAGCAAAT---TTCAAAAGGTGCTGCCCACTTGTGTGCGGAAAAGCTATCCAATTG
ATGGACAAGTCATCCAGGGTCAGATACAGCATTGACCAAATTACCACCATGATCATTAAT
GAAAGAAATAGGAGATCCAACATTGGTAACTGCATGGAAGCATTGTTTCAAGGCCCCCTG
CAGTACAAAGACTTAAAGATTGACATAAAGACCACACCCCCTCCCGAGTGTATAAACGAC
CTACTTCAAGCGGTCGACTCCCAGGAAGTGAGGGATTACTGTGAGAAGAAAGGATGGATC
GTCAACATT---ACTAGCCAGGTTCAAACTGAAAGAAACATTAACAGAGCAATGACCATA
TTACAAGCTGTCACCACTTTTGCAGCTGTCGCTGGAGTAGTGTATGTGATGTACAAGCTT
TTTGCAGGACAGCAGGGAGCCTACACTGGACTTCCCACCAAACGGCCCAATGTCCCTACC
ATTAGGACAGCTAAAGTGCAAGGCCCAGGGTTTGATTACGCAGTGGCTATGGCCAAAAGG
AACATCCTCACAGCAACCACCAGTAAAGGGGAGTTCACAATGCTCGGGGTGCATGACAAC
GTGGCCATTCTACCAACTCATGCCTCACCAGGAGAGACAATAGTTATTGATGGAAAGGAA
GTGGAAGTCTTGGATGCCAAGGCGCTAGAGGATCAGGCCGGAACCAATTTGGAGATCACT
ATTGTCACCCTTAAAAGAAATGAGAAATTCAGGGACATCAGGCCACACATCCCTACGCAA
ATCACTGAGACAAATGATGGAGTTCTGATCGTGAACACTAGTAAGTACCCCAACATGTAT
GTCCCAGTTGGTGCTGTGACCGAGCAGGGATATCTCAATCTCGGTGGCCGTCAAACTGCT
CGCACTCTAATGTATAACTTTCCAACTAGAGCAGGTCAGTGTGGTGGTGTTATTACATGC
ACCGGAAAGGTCATCGGGATGCATGTTGGAGGGAACGGTTCGCATGGGTTTGCAGCGGCC
CTAAAGCGATCATACTTCACTCAGAGTCAAGGTGAAATTCAATGGATGAGGCCTTCCAAA
GAAGTGGGATACCCGATCATCAATGCACCTTCCAAAACAAAACTGGAGCCCAGTGCCTTT
CACTATGTTTTTGATGGTGTTAAGGAGCCTGCAGTCTTGACCAAGAATGACCCAAGACTC
AAAACCGATTTTGAAGAAGCCATTTTCTCAAAATATGTAGGCAACAAGATCACAGAGGTG
GATGAATACATGAGGGAAGCAGTGGATCACTATGCAGGACAACTGATGTCCTTGGACATC
AATACAGAGCAGATGTGTTTGGAAGATGCAATGTACGGCACTGATGGTCTTGAAGCATTA
GATCTCAGCACTAGTGCTGGTTATCCTTATGTGGCAATGGGAAAGAAGAAAAGAGATATT
TTAAACAAACAGACCAGAGACACCAAGGAAATGCAGAGACTTCTAGATACCTATGGAATC
AACCTACCACTGGTCACTTATGTAAAAGATGAACTTAGATCCAAAACCAAGGTGGAACAG
GGCAAGTCTAGATTAATTGAAGCCTCGAGCTTGAATGACTCAGTGGCCATGAGAATGGCT
TTTGGTAACCTTTATGCAGCATTCCACAAGAACCCAGGTGTAGTGACGGGATCAGCTGTT
GGGTGTGATCCAGACTTGTTTTGGAGCAAGATACCAGTGTTAATGGAAGAAAAACTTTTT
GYATTTGATTACACAGGTTATGATGCATCTCTCAGCCCAGCCTGGTTTGAAGCACTAAAG
ATGGTGTTGGAGAAAATTGGATTTGGAGACAGAGTAGATTACATTGATTATCTAAATCAT
TCACATCATCTCTATAAAAACAAAACATACTGTGTCAAGGGCGGCATGCCATCTGGCTGC
TCAGGCACTTCAATCTTTAACTCAATGATCAACAACTTAATAATCAGGACACTCTTACTA
AAAACCTACAAGGGCATAGATTTGGATCACCTGAAAATGATTGCCTATGGTGATGATGTA
ATTGCTTCCTACCCCCATGAGGTTGACGCTAGTCTCCTAGCCCAATCAGGAAAAGACTAT
GGACTAACCATGACTCCAGCTGACAAATCAGCAACCTTTGAAAAAGTCACATGGGAGAAT
GTAATATTCTTGAAAAGATTCTTCAGAGCAGATGAAAAATACCCCTTCCTTATACATCCA
GTAATGCCGATGAAGGAAATTCATGAATCAATCAGATGGACAAAAGATCCTCGGAATACG
CAGGACCATGTACGCTCCTTGTGTCTATTGGCTTGGCACAACGGGGAAGAAGAATACAAC
AAATTTTTAGCTAAAATTAGGAGTGTGCCAATCGGAAGAGCTTTGTTGCTCCCAGAGTAC
TCAACATTGTACCGCCGTTGGCTCGACTCATTT
>ABM21503
---GGTTTTGGTCACCAAAACAAAGCAGTTTACACAGCAGGATATAAAATATGCAATTAC
CACCTAGCTACACCTGAGGATTTGCAGAATGCTGTTAGTATAATGTGGAACAGAGACTTG
ATAATAGTTGAGTCGCGGGCACAGGGTACCGACTCGATTGCTAGGTGTACTTGCAACACT
GGTGTTTACTATTGTGAATCTAGGAGAAAATACTACCCAGTGTCTTTTGTGGGACCCACC
TTTCAGTACATGGAAGCCAACGATTACTACCCAGCAAGATACCAATCACACATGTTAATT
GGACATGGCTTTGCATCCCCAGGTGATTGTGGGGGTATATTGAGATGCCAGCACGGAGTC
ATCGGAATAATTACAGCTGGGGGGGAAGGTCTTGTTGCATTTTCTGACATCAGGGATTTA
CATGCGTACGAAGAGGAGGCCATGGAGCAAGGAATCACCAACTATATTGAATCTCTTGGT
GCAGCTTTTGGCAGTGGTTTCACACAGCAAATTGGAGATAAGATTTCAGAATTAACCACC
ATGATAACCAGTACCATCACTGAGAAGCTACTGAAGAATTTGATCAAGATCATCTCATCT
TTAGTAATTATCACCAGAAATTATGAGGATTCCACAACAGTGTTGGCCACACTGGCTCTT
CTGGGTTGCGATGTCTCTCCATGGCAATGGCTGAAAAAGAAAGCATGTGACATACTAGAG
ATACCTTACGTCATTCGCCAGGGAGATAGCTGGCTCAAGAAATTTACTGAAGCCTGCAAC
GCAGCAAAAGGGCTCGAGTGGGTCTCAAACAAAATTTCCAAATTTATTGATTGGCTTAAA
GAAAGGATAATCCCGCAGGCAAGAGATAAATTAGAGTTTGTTACAAAACTGAAACAATTG
GAGATGCTAGAGAATCAGATTTCCACGATTCATCAGTCTTGCCCAAGTCAGGAACACCAG
GAAATTCTCTTCAATAATGTTAGGTGGCTATCCATTCAGTCAAAAAGATTTGCACCATTA
TATGCAGCAGAAGCAAAGAGAATTCAAAAATTGGAGCACACTATTAATAATTACATACAA
TTCAAGAGCAAACACCGTATTGAACCAGTATGTCTATTAGTACATGGTAGTCCAGGGACA
GGTAAATCAGTGGCAACAAACCTCATTGCAAGGGCCATAGCTGAAAAGGAAAACACATCC
ACCTATTCTTTACCCCCAGACCCCTCTCACTTCGATGGGTATAAACAACAAGGGGTAGTG
ATCATGGACGACCTCAACCAGAATCCAGATGGAGCTGACATGAAATTGTTTTGCCAAATG
GTATCCACCGTGGAATTCATTCCACCTATGGCATCATTAGAAGAGAAAGGAATCCTCTTC
ACATCCAACTATGTTCTAGCGTCCACCAATTCCAGCAGGATTACACCACCCACGGTCGCC
CACAGTGACGCATTGGCTAGAAGGTTTGCATTTGACATGGACATCCAAGTTATGAATGAG
TACTCGAGAGATGGAAAACTGAATATGGCCATGGCCACAGAAATGTGCAAAAACTGTCAT
CAGCCAGCAAAT---TTCAAGAGGTGTTGTCCTCTGGTGTGTGGTAAAGCAATTCAGTTA
ATGGACAAATCGTCCAGAGTCAGGTATAGCATCGACCAAATTACTACTATGATTATTAAT
GAAAGGAACAGACGATCTAACATTGGCAATTGTATGGAAGCATTGTTCCAGGGACCACTT
CAATATAAGGACCTCAAAATAGACATTAAGACCACCCCCCCACCGGAATGTATCAATGAT
CTGCTACAAGCCGTGGATTCCCAAGAAGTTAGGGACTACTGTGAAAAGAAAGGTTGGTTG
GTGAATGTC---TCTAGTCAAGTTCACTTAGAGCGCAACATTAACAGGGCAATGACCATA
CTTCAGGCTGTTACTACTTTTGCTGCAGTAGCCGGAGTGGTCTACGTCATGTATAAGCTT
TTTGCAGGACACCAGGGTGCATACACTGGACTCCCCAACAAGAGACCTAACGTTCCCACT
ATCAGAACGGCTAAGGTGCAAGGCCCAGGATTTGACTATGCTGTTGCTATGGCAAAAAGA
AATATTGTTACCGCCACCACTAGTAAGGGAGAATTCACAATGCTTGGGGTGCACGACAAT
GTGGCTGTGTTACCAACCCATGCTTCACCAGGGGAAACAATAGTTATTGATGGAAAAGAA
GTTGAGGTGTTAGATGCTAAGGCGCTCGAAGACCAAGCGGGCACCAATTTGGAAATCACA
ATTGTTACTCTCAAGAGGAATGAGAAATTCAGAGACATTAGACCTCACATTCCCACTCAA
ATCACTGAGACGAATGATGGAGTGTTGGTCGTGAACACTAGTAAGTACCCCAACATGTAC
GTGCCCGTCGGTGCAGTGACCGAGCAAGGGTACTTGAATCTGGGCGGACGTCAAACTGCT
CGCACGCTCATGTACAACTTCCCAACCCGTGCTGGACAATGTGGTGGCATCATCACATGT
ACTGGTAAGGTAATAGGGATGCATGTTGGAGGGAACGGTTCACACGGGTTTGCTGCAGCC
CTGAAGCGATCTTACTTCACTCAGAGCCAAGGTGAAATACAGTGGATGAGACCATCTAAG
GAGGTTGGATACCCAATCATCAATGCACCGAGCAAAACCAAACTCGAGCCCAGCGCCTTC
CACTATGTATTTGAGGGTGTTAAAGAACCAGCCGTGCTCACCAAGAATGATCCTAGACTG
AAAACAGACTTTGAGGAGGCAATCTTCTCTAAATATGTAGGAAATAAGATCACTGAAGTG
GATGAATACATGAGAGAAGCAGTAGACCACTATGCAGGGCAACTCATGTCTCTAGACATT
AATACAGAACAAATGTGTCTGGAGGATGCTATGTATGGAACTGACGGTCTAGAGGCTTTA
GATCTGACCACCAGTGCAGGTTACCCCTACGTGGCCCTTGGGAAGAAAAAGAGAGACATC
CTAAACAAGCAAACCAGGGACACGAAGGAGATGCAAAGACTGTTGGACACGTATGGAATT
AATTTGCCATTGGTCACCTATGTTAAAGATGAACTAAGAAGCAAGAGCAAAGTGGAACAG
GGAAAGTCCAGGTTGATTGAAGCATCAAGCCTAAATGACTCAGTAGCAATGAGAATGGCT
TTTGGGAACCTGTACGCTGCTTTTCACAAAAATCCAGGGGTGATCACTGGTTCAGCCGTA
GGGTGTGATCCAGATTTGTTTTGGAGTAAGATCCCTGTGTTAATGGAGGAGAAGCTCTTT
GCTTTTGACTACACTGGTTATGATGCCTCACTTAGCCCTGCCTGGTTTGAAGCACTCAAG
ATGGTGTTAGAGAAGATTGGATTCGGGGATAGGGTTGATTATATAGATTACCTTAACCAT
TCACACCATCTTTACAAAAACAAAACTTACTGTGTCAAGGGTGGTATGCCATCTGGCTGC
TCAGGCACTTCAATTTTTAACTCAATGATCAATAATTTAATAATCAGGACACTCTTACTG
AAAACCTACAAGGGCATAGATTTGGACCATTTAAAGATGATTGCCTATGGTGATGATGTA
ATTGCTTCCTACCCCCATGAGGTTGACGCTAGTCTCCTAGCCCAATCAGGAAAAGACTAT
GGACTAACCATGACACCAGCAGACAAGTCTGAAACTTTTGAAACAGTCACATGGGAGAAT
GTCACTTTCTTGAAGAGATTTTTCAGAGCAGATGAGAAGTACCCATTTCTAGTACATCCT
GTAATGCCAATGAAAGAAATTCATGAATCAATCAGATGGACAAAAGATCCTAGAAACACT
CAGGACCATGTTCGCTCATTGTGCCTATTGGCCTGGCACAATGGTGAAGAAGAATACAAC
AAATTCTTAGCTAAGATTAGAAGTGTGCCAATTGGAAGAGCATTATTGCTCCCTGAGTAC
TCTACACTGTACCGCCGTTGGCTTGACTCCTTT
>ABV00557
---GGCTTTGGGCAACAGAATAAAGCTGTGTACACTGCTGGTTACAAGATCTGCAACTAC
CATCTCGCTACTAAGGAGGATTTACAAAATGCTGTAAGCATCATGTGGAATAGAGACCTC
TTGGTTGTTGAATCAAAAGCTCAAGGTACCGACTCAATAGCGAGGTGCAATTGCAATGCA
GGGGTGTACTATTGTGAGTCCAGAAGGAAATACTACCCTGTGTCGTTTGTGGGACCCACC
TTCCAATACATGGAGGCTAATGACTACTACCCAGCTAGATACCAATCCCACATGTTAATC
GGGCACGGCTTTGCCTCACCAGGTGACTGTGGTGGTATCCTTAGGTGTCAACATGGCGTC
ATCGGAATCGTGACAGCTGGTGGAGAGGGACTAGTCGCATTCTCTGACATAAGGGACTTG
TATGCTTACGAGGAAGAGGCCATGGAGCAGGGCATCTCAAACTATATTGAGTCACTCGGT
GCTGCGTTCGGTAGCGGGTTCACTCAGCAAATAGGGGATAAGATATCAGAACTAACCAGC
ATGGTGACCAGCACGATCACAGAGAAGCTACTTAAAAACCTAATCAAAATTATTTCATCT
CTGGTGATTATCACTAGAAATTACGAAGATACCACCACAGTGCTCGCCACTCTAGCTCTT
CTTGGGTGTGATGTTTCACCGTGGCAATGGCTGAAGAAGAAAGCATGTGACACTTTGGAG
ATTCCCTATGTTATTAGACAGGGTGATAGTTGGTTGAAAAAATTTACTGAGGCGTGCAAC
GCAGCTAAGGGGTTGGAATGGGTGTCCAACAAAATCTCAAAATTTATTGATTGGCTAAAA
GAAAGGATCATTCCACAAGCCAGGGATAAATTAGAGTTTGTCACCAAATTGAAACAACTT
GAAATGCTAGAGAACCAAATTGCGACCATTCACCAATCGTGCCCTAGCCAAGAACATCAG
GAAATTCTGTTTAACAATGTGAGGTGGTTGTCCATACAGTCAAAAAGATTCGCTCCCCTA
TACGCAATGGAAGCGAAAAGAATACAGAAGCTAGAACACACAATCAACAATTACATACAG
TTCAAGAGCAAACACCGTATTGAACCAGTATGTTTATTGGTGCACGGTAGTCCTGGAACA
GGTAAATCAGTGGCTACCAACTTGATTGCTAGAGCAATTGCAGAGAAGGAAAACACATCC
ACCTACTCGCTACCCCCAGATCCATCCCATTTCGATGGATATAAACAACAGGGAGTAGTA
ATCATGGACGACTTGAATCAGAATCCTGATGGGGCTGACATGAAACTCTTTTGTCAAATG
GTGTCTACAGTAGAATTTATTCCACCAATGGCTTCATTAGAGGAAAAGGGCATTTTGTTC
ACGTCGAATTACGTCTTGGCCTCCACCAATTCTAGCCGCATTACACCACCAACAGTGGCA
CACAGTGACGCGCTAGCCAGACGGTTTGCATTTGACATGGACATTCAAGTCATGGGTGAA
TACTCCAGGGATGGAAAGTTGAACATGGCGATGGCTACAGAGATGTGCAAGAATTGCCAC
CAACCAGCAAAT---TTCAAAAGGTGCTGCCCACTTGTGTGCGGAAAAGCTATCCAATTG
ATGGACAAGTCGTCCAGGGTCAGATACAGCATTGACCAAATTACCACCATGATCATTAAT
GAAAGAAATAGGAGATCCAATATTGGTAACTGCATGGAAGCATTGTTTCAAGGTCCCCTG
CAGTACAAAGACTTAAAGATTGACATAAAGACTACACCCCCTCCCGAGTGTATAAACGAC
CTACTTCAAGCGGTCGACTCCCAGGAAGTGAGGGATTACTGTGAGAAGAAAGGATGGATC
GTCAACATT---ACTAGCCAGGTTCAAACTGAAAGAAACATTAACAGAGCAATGACCATA
TTACAAGCTGTCACCACTTTTGCAGCTGTCGCTGGAGTAGTGTATGTGATGTACAAGCTT
TTTGCAGGACAGCAGGGAGCCTACACTGGACTTCCCACCAAACGGCCCAATGTCCCTACC
ATTAGGACAGCTAAAGTGCAAGGCCCAGGGTTTGATTACGCAGTGGCTATGGCCAAAAGG
AACATCCTCACAGCAACCACCAGTAAAGGGGAGTTCACAATGCTCGGGGTGCACGACAAC
GTGGCCATTCTACCAACTCATGCCTCACCAGGAGAGACAATAGTTATTGATGGAAAGGAA
GTGGAAGTCTTGGATGCCAAGGCGCTAGAGGATCAGGCCGGAACTAATTTGGAGATCACT
ATTGTCACCCTTAAAAGAAATGAGAAATTCAGGGACATCAGGCCACACATCCCTACGCAA
ATCACTGAGACAAATGATGGAGTTCTGATCGTGAACACTAGTAAGTACCCCAACATGTAT
GTCCCAGTTGGTGCTGTGACCGAGCAGGGATATCTCAATCTCGGTGGCCGTCAAACTGCT
CGCACTCTAATGTATAACTTTCCAACTAGAGCAGGTCAGTGTGGTGGTGTTATTACATGC
ACCGGAAAGGTCATCGGGATGCATGTTGGAGGGAACGGTTCGCATGGGTTTGCAGCGGCC
CTAAAGCGATCATACTTCACTCAGAGTCAAGGTGAAATTCAATGGATGAGGCCTTCCAAA
GAAGTGGGATACCCGATCATCAATGCACCCTCCAAAACAAAACTGGAGCCCAGTGCCTTT
CACTATGTTTTTGATGGTGTTAAGGAGCCTGCAGTCTTGACCAAGAATGACCCAAGACTC
AAAACTGATTTTGAAGAAGCCATTTTCTCAAAATATGTAGGCAACAAGATCACAGAGGTG
GATGAATACATGAGGGAAGCAGTGGATCACTATGCAGGACAACTGATGTCCTTGGACATC
AATACAGAGCAGATGTGTTTGGAAGATGCAATGTACGGCACTGATGGTCTTGAAGCATTA
GATCTCAGCACTAGTGCTGGTTATCCTTATGTGGCAATGGGAAAGAAGAAAAGAGATATT
TTAAACAAACAGACCAGAGATACCAAGGAAATGCAGAGACTTCTAGATACCTATGGAATC
AACCTACCACTGGTCACTTATGTAAAAGATGAACTTAGATCCAACACCAAGGTGGAACAG
GGCAAGTCTAGATTAATTGAAGCCTCGAGCTTGAATGACTCAGTGGCCATGAGAATGGCT
TTTGGTAACCTTTATGCAGCATTCCACAAGAATCCAGGTGTAGTGACGGGATCAGCTGTT
GGGTGTGATCCAGACTTGTTTTGGAGCAAGATACCAGTGTTAATGGAAGAAAAACTTTTT
GCATTTGATTACACAGGTTATGATGCATCTCTCAGCCCAGCCTGGTTTGAAGCACTAAAG
ATGGTGTTGGAGAAAATTGGATTTGGAGACAGAGTAGATTACATTGATTATCTAAATCAT
TCACATCATCTCTATAAAAACAAAACATACTGTGTCAAGGGCGGCATGCCATCTGGCTGC
TCAGGCACTTCAATCTTTAACTCAATGATCAACAACTTAATAATCAGGACACTCTTACTA
AAAACCTACAAGGGCATAGATTTGGATCACCTGAAAATGATTGCCTATGGTGATGATGTA
ATTGCTTCCTACCCCCATGAGGTTGACGCTAGTCTCCTAGCCCAATCAGGAAAAGACTAT
GGACTAACCATGACTCCAGCTGACAAATCAGCAACCTTTGAAAAAGTCACATGGGAGAAT
GTAACATTCTTGAAAAGATTCTTCAGAGCAGATGAAAAATACCCCTTCCTCATACATCCA
GTAATGCCAATGAAGGAAATTCATGAATCAATCAGATGGACAAAAGATCCTCGGAATACG
CAGGACCATGTACGCTCCTTGTGTTTATTGGCTTGGCACAACGGGGAAGAAGAATACAAC
AAATTTTTAGCTAAAATTAGGAGTGTACCAATCGGAAGAGCTTTGTTGCTCCCGGAGTAC
TCAACATTGTACCGCCGTTGGCTCGACTCATTT
>ABV00556
---GGCTTTGGGCATCAGAACAAAGCTGTGTACACTGCTGGTTACAAGATCTGCAACTAT
CATCTCGCTACTAAGGAGGATTTACAAAATGCTGTAAGCATCATGTGGAATAGAGACCTC
TTGGTTGTTGAATCAAAAGCTCAAGGTACCGACTCAATAGCAAGGTGCAATTGCAATGCA
GGGGTGTACTATTGTGAGTCCAGAAGGAAATACTACCCTGTGTCGTTTGTGGGACCCACC
TTCCAATACATGGAGGCTAATGACTACTACCCAGCTAGATACCAATCCCACATGTTAATC
GGGCACGGCTTTGCCTCACCAGGTGACTGTGGTGGTATCCTTAGGTGTCAACATGGCGTC
ATCGGAATCGTGACAGCTGGTGGAGAGGGACTAGTCGCATTCTCTGACATAAGGGACTTG
TATGCTTACGAGGAAGAGGCCATGGAGCAGGGCATTTCAAACTATATTGAGTCACTCGGT
GCTGCGTTCGGTAGCGGGTTCACTCAGCAAATAGGGGATAAGATATCAGAACTAACCAGC
ATGGTGACCAGCACGATCACAGAGAAGCTACTTAAAAACCTAATCAAAATTATTTCATCT
CTGGTGATTATCACTAGAAATTACGAAGATACCACCACAGTGCTCGCCACTCTAGCTCTT
CTTGGGTGTGATGTTTCACCGTGGCAATGGCTGAAGAAGAAAGCATGTGACACTTTGGAG
ATTCCCTATGTTATTAGACAGGGTGATAGTTGGTTGAAGAAATTTACTGAGGCGTGCAAC
GCAGCTAAGGGGTTGGAATGGGTGTCCAACAAAATCTCAAAATTTATTGATTGGCTAAAA
GAAAGGATCATTCCACAAGCCAGGGATAAACTAGAGTTTGTCACTAAATTGAAACAACTT
GAAATGCTAGAGAACCAAATTGCGACCATTCACCAGTCGTGCCCTAGCCAAGAACATCAG
GAAATTCTGTTTAACAATGTGAGGTGGTTGTCCATACAGTCAAAAAGATTCGCTCCCCTA
TACGCAATGGAAGCGAAAAGAATACAGAAGCTAGAACACACAATCAACAATTACATACAG
TTCAAGAGCAAACACCGTATTGAACCAGTATGTTTATTGGTGCACGGTAGTCCTGGAACA
GGTAAATCAGTGGCTACCAACTTGATTGCTAGAGCAATTGCAGAGAAGGAAAACACATCC
ACCTACTCGCTACCTCCAGATCCATCCCATTTCGATGGATATAAACAACAGGGAGTAGTA
ATCATGGACGACTTGAATCAGAATCCTGATGGGGCTGACATGAAACTCTTTTGTCAAATG
GTGTCTACAGTAGAATTTATTCCACCAATGGCTTCATTAGAGGAAAAGGGCATTTTGTTC
ACGTCGAATTACGTCTTGGCCTCCACCAATTCTAGCCGCATTACACCACCAACAGTGGCA
CACAGTGACGCGCTAGCCAGACGGTTTGCATTTGACATGGACATTCAAGTCATGGGTGAA
TACTCCAGGGATGGAAAGTTGAACATGGCGATGGCTACAGAGATGTGCAAGAATTGCCAC
CAACCAGCAAAT---TTCAAAAGGTGCTGCCCACTTGTGTGCGGAAAAGCTATCCAATTG
ATGGACAAGTCATCCAGGGTCAGATACAGCATTGACCAAATTACCACCATGATCATTAAT
GAAAGAAATAGGAGATCCAACATTGGTAACTGCATGGAAGCATTGTTTCAAGGCCCCCTA
CAGTACAAAGACTTAAAGATTGACATAAAGACTACACCCCCTCCCGAGTGTATAAACGAC
CTACTTCAAGCGGTCGACTCCCAGGAAGTGAGGGATTACTGTGAGAAGAAAGGATGGATC
GTCAACATT---ACTAGCCAGGTTCAAACTGAAAGAAACATTAACAGAGCAATGACCATA
TTACAAGCTGTCACCACTTTTGCAGCTGTCGCTGGAGTAGTGTATGTGATGTACAAGCTT
TTTGCAGGACAGCAGGGAGCCTACACTGGACTTCCCACCAAACGGCCCAATATCCCTACC
ATTAGGACAGCTAAAGTGCAAGGTCCAGGGTTTGATTACGCAGTGGCTATGGCCAAAAGG
AACATCCTCACAGCAACCACCAGTAAAGGGGAGTTCACAATGCTCGGGGTGCATGACAAC
GTGGCCATTCTACCAACTCATGCCTCACCAGGAGAGACAATAGTTGTTGATGGAAAGGAA
GTGGAAGTCTTGGATGCCAAGGCGCTAGAGGATCAGGCCGGAACCAATTTGGAGATCACT
ATTGTCACCCTTAAAAGAAATGAGAAATTCAGGGACATCAGGCCACACATCCCTACGCAA
ATCACTGAGACAAATGATGGAGTTCTGATCGTGAACACTAGTAAGTACCCCAACATGTAT
GTCCCAGTTGGTGCTGTGACCGAGCAGGGATATCTCAATCTCGGTGGCCGTCAAACTGCT
CGCACTCTAATGTATAACTTTCCAACTAGAGCAGGTCAGTGTGGTGGTGTTATTACATGC
ACCGGAAAGGTCATCGGGATGCATGTTGGAGGGAACGGTTCGCATGGGTTTGCAGCGGCC
CTAAAGCGATCATACTTCACTCAGAGTCAAGGTGAAATTCAATGGATGAGGCCTTCCAAA
GAAGTGGGATACCCGATCATCAATGCACCTTCCAAAACAAAACTGGAGCCCAGTGCCTTT
CACTATGTTTTTGATGGTGTTAAGGAGCCTGCAGTCTTGACCAAGAATGACCCAAGACTC
AAAACTGATTTTGAAGAAGCCATTTTCTCAAAATATGTAGGCAACAAGATCACAGAGGTG
GATGAATACATGAGGGAAGCAGTGGATCACTATGCAGGACAACTGATGTCCTTGGACATC
AATACAGAGCAGATGTGTTTGGAAGATGCAATGTACGGCACTGATGGTCTTGAAGCATTA
GATCTCAGCACTAGTGCTGGTTATCCTTATGTGGCAATGGGAAAGAAGAAAAGAGATATT
TTAAACAAACAGACCAGAGATACCAAGGAAATGCAGAGACTTCTAGATACCTATGGAATC
AACCTACCACTGGTCACTTATGTAAAAGATGAACTTAGATCCAACACCAAGGTGGAACAG
GGCAAGTCTAGATTAATTGAAGCCTCGAGCTTGAATGACTCAGTGGCCATGAGAATGGCT
TTTGGTAACCTTTATGCAGCATTCCACAAGAATCCAGGTGTAGTGACGGGATCAGCTGTT
GGGTGTGATCCAGACTTGTTTTGGAGCAAGATACCAGTGTTAATGGAAGAAAAACTTTTT
GTATTTGATTACACAGGTTATGATGCATCTCTCAGCCCAGCCTGGTTTGAAGCACTAAAG
ATGGTGTTGGAGAAAATTGGATTTGGAGACAGAGTAGATTACATTGATTATCTAAATCAT
TCACATCATCTCTATAAAAACAAAACATACTGTGTCAAGGGCGGCATGCCATCTGGCTGC
TCAGGCACTTCAATCTTTAACTCAATGATCAACAACTTAATAATCAGGACACTCTTACTA
AAAACCTACAAGGGCATAGATTTGGATCACCTGAAAATGATTGCCTATGGTGATGATGTA
ATTGCTTCCTACCCCCATGAGGTTGACGCTAGTCTCCTAGCCCAATCAGGAAAAGACTAT
GGACTAACCATGACTCCAGCTGACAAATCAGCAACCTTTGAAAAAGTCACATGGGAGAAT
GTAATATTCTTGAAAAGATTCTTCAGAGCAGATGAAAAATACCCCTTCCTTATACATCCA
GTAATGCCGATGAAGGAAATTCATGAATCAATCAGATGGACAAAAGATCCTCGGAATACG
CAGGACCATGTACGCTCCTTGTGTCTATTGGCTTGGCACAACGGGGAAGAAGAATACAAC
AAATTTTTAGCTAAAATTAGGAGCGTGCCAATCGGAAGAGCTTTGTTGCTCCCAGAGTAC
TCAACATTGTACCGCCGTTGGCTCGACTCATTT
>AGW83677
---GGGCTTGGTCACCAAAACAAAGCTGTGTACACCACTGGGTACAAGATCTGCAATTAC
CATCTTGCCACTACAGAAGATCTACAGAACGCTGTGAGTATCATGTGGAACAGGGACCTC
TTAATCGCCAAATCCAATGCTCAAGGTACTGACTCAATAGCAAGGTGCAACTGTAGGGCA
GGAGTGTACTATTGTGAGTCCAGGAGGAAATATTACCCTGTATCGTTTGTGGGACCCACC
TTCCAGTACATGGAGGCCAATGAATACTATCCAGCCAGATACCAGTCCCATATGTTGATT
GGGCACGGCTTTGCTTCACCAGGCGACTGCGGAGGCATCCTTAGGTGTCAACATGGTGTC
ATCGGGATTGTGACGGCCGGTGGTGAAGGATTAGTCGCGTTCTCTGACATAAGGGACTTG
CACGCTTACGAGGAGGAGGCTATGGAGCAGGGCATCTCAAATTACATTGAATCACTTGGT
GCAGCATTTGGCAGTGGATTCACCCAGCAAATAGGGGATAAAATATCAGAACTAACCAGC
ATGGTGACCAGCACGATTACAGAGAAGTTGCTAAAGAATTTGATAAAGATAATCTCGTCT
CTAGTGATCATCACTAGAAACTATGAAGATACCACCACAGTGCTCGCCACTTTGGCTCTA
CTTGGCTGCGATGTTTCACCGTGGCAATGGTTAAAGAAAAAGGCATGTGACATTCTGGAG
ATTCCCTATGTCATCAAACAAGGTGATAGTTGGCTGAAGAAATTCACTGAGGCGTGTAAC
GCAGCCAAGGGATTGGAGTGGGTGTCCAACAAAATCTCAAAATTTATTGATTGGCTGAAG
GAAAGAATCATTCCCCAGGCAAGAGACAAGCTCGAGTTTGTGACCAAATTGAAACAGTTA
GAGATGCTGGAGAACCAAATATCCACCATCCACCAGTCGTGTCCAAGCCAGGAACATCAA
GAGATTTTGTTCAACAATGTGCGCTGGCTATCCATTCAATCCAAGAGGTTTGCCCCATTG
TACGCACTTGAGGCCAAGAGGATACAGAAATTGGAACATACCATCAACAATTACATACAG
TTCAAGAGCAAACACCGTATTGAACCAGTATGTCTGCTAGTGCATGGAAGCCCAGGAACA
GGAAAATCAGTTGCCACCAATCTAATTGCCAGGGCCATAGCTGAAAAAAAAAACACCTCC
ACTTACTCGCTGCCACCGGATCCATCTCACTTCGATGGGTACAAACAACAAGGTGTGGTT
ATCATGGATGACCTAAATCAGAACCCGGATGGGGCAGATATGAAACTCTTTTGTCAGATG
GTGTCTACTGTGGAATTCATTCCACCCATGGCTTCATTGGAGGAGAAAGGCATTTTGTTC
ACATCTAATTATGTTCTAGCCTCAACCAACTCCAGTCGAATCACGCCACCAACAGTGGCA
CACAGTGATGCTCTGGCGAGGAGATTCGCCTTCGACATGGACATCCAGGTAATGAGTGAA
TACTCCAGGGATGGTAAGTTGAATATGGCAATGGCTACAGAATTGTGCAAAAAACTGTCA
TCAGCCAGCAAAATTTTTAAACGATGCTGCCCTCTAGTGTGTGGCAAGGCAATCCAGTTG
ATGGACAAATCTTCTAGAGTTAGATATAGTATTGACCAAATCACTACAATGATCATCAAT
GAGAGAAACAGAAGGTCCAACATCGGCAACTGCATGGAAGCCTTGTTCCAAGGACCTCTC
CAGTATAAAGACCTGAAAATAGATGTCAAAACGAGCCCTCCTCCTGAGTGCATCAACGAC
CTGCTCCAGGCGGTAGATTCCCAGGAAGTGAGGGATTACTGTGAAAAGAAAGGGTGGATA
GTTAACATC---ACCAGTCAAGTTCAAACAGAAAGGAACATCAACAGGGCAATGACAATC
CTACAAGCAGTCACAACTTTCGCTGCTGTGGCTGGAGTTGTCTATGTTATGTACAAGCTG
TTTGCTGGGCACCAAGGAGCTTACACTGGTCTACCAAACAAGAAACCCAATGTGCCAACC
ATTAGAGCAGCGAAGGTGCAGGGACCAGGGTTTGATTATGCAGTGGCAATGGCTAAGAGG
AATATTGTTACAGCAACAACTAGTAAAGGAGAGTTCACCATGCTGGGGGTCCATGATAAC
GTGGCCATTTTACCAACTCACGCTTCACCTGGTGAAAGTATTGTGATCGATGGTAAGGAA
ATTGAGATCTTGGACGCCAAAGCACTCGAAGACCAGGCAGGGACCAACCTTGAAAATCAC
CATAATCACTCTAAAAGGAATGAAAAGTTCAGAGACATTAGACCACACATACCCACTCAA
ATCACTGAGACTAATGATGGAGTTTTGATTGTGAACACTAGCAAGTACCCCAACATGTAT
GTCCCTGTCGGTGCTGTGACTGAGCAGGGGTATCTCAATCTCGGTGGCCGCCAAACTGCT
CGCACCCTGATGTACCACTTTCCAACTAGGGCGGGGCAGTGTGGCGGAGTCATCACATGT
ACTGGGAAAGTCATCGGGATGCATGTTGGTGGGAACGGTTCACACGGGTTTGCAGCAGCC
CTGAAGCGATCATACTTCACTCAGAGTCAAGGTGAAATTCAGTGGATGAAACCATCAAAG
GAAGTGGGATATCCAATTATAAATGCCCCGTCCAAAACCAAGCTTGAACCCAGCGCTTTC
CACTATGTGTTTGAGGGGGTAAAGGAACCAGCGGTCCTCACCAAAAACGACCCCAGACTC
AAGACAGATTTTGAAGAGGCAATTTTCTCCAAGTATGTGGGTAACAAAATCACAGAAGTG
GATGAGTACATGAAGGAAGCAGTGGATCACTACGCTGGTCAGCTTATGTCACTAGACATT
AACACAGAACAAATGTGCCTAGAAGATGCCATGTACGGCACCGATGGTCTAGAGGCACTC
GACTTGTCCACTAGTGCCGGATACCCCTATGTGGCAATGGGAAAGAAGAAGAGAGACATC
TTGAACAAGCAAACTAGAGACACAAAAGAAATGCAAAGACTGCTCGATACATATGGAATC
AATCTCCCACTGGTGACTTATGTGAAGGATGAACTCAGGTCTAAAACCAAAGTTGAGCAA
GGAAAGTCTAGACTGATTGAAGCATCTAGTTTAAATGACTCAGTGGCAATGAGGATGGCT
TTTGGGAACTTGTACGCTGCTTTCCACAAGAACCCAGGGGTAGTAACAGGTTCAGCAGTA
GGGTGTGATCCAGATTTGTTCTGGAGCAAGATTCCAGTGTTGATGGAGGAGAAGCTGTTT
GCCTTCGATTACACTGGGTACGATGCATCCCTCAGCCCTGCATGGTTCGAGGCACTAAAG
ATGGTGCTCGAAAAGATCGGGTTCGGGGATAGAGTTGATTACATTGACTACCTAAACCAC
TCACACCACCTGTATAAAAACAAAACATACTGTGTCAAGGGCGGCATGCCATCTGGCTGC
TCGGGCACTTCAATTTTTAATTCAATGATCAACAATCTGATTATTAGGACACTTTTACTG
AAAACCTACAAGGGCATAGATTTAGACCACCTAAAGATGATTGCCTATGGTGATGATGTA
ATTGCTTCCTACCCCCATGAGGTTGATGCTAGTCTCCTAGCCCAATCAGGAAAAGACTAC
GGATTGACAATGACTCCAGCTGACAAATCAGCCACATTTGAGAAAGTCACATGGGAGAAT
GTAACATTCTTGAAGAGATTTTTCAGGGCAGATGAAAGGTACCCGTTTCTTGTGCACCCA
GTAATGCCAATGAAGGAAATCCATGAATCAATTAGATGGACAAAAGATCCCAGGAACACC
CAGGATCACGTGCGCTCTCTGTGCCTATTAGCTTGGCACAATGGCGAAGAAGAATACAAC
AAGTTCCTAGCTAAAATCAGGAGTGTGCCAATTGGAAGAGCTTTATTGCTCCCAGAGTAC
TCAACGTTGTACCGCCGTTGGCTTGACTCTTTT
>ABV00558
---GGCTTTGGGCATCAGAATAAAGCTGTGTACACTGCTGGTTACAAGATCTGCAACTAC
CATCTCGCCACTAAGGAGGATTTACAAAATGCTGTAAGCATCATGTGGAATAGAGACCTC
TTGGTTGTTGAATCAAAAGCTCAAGGTACCGACTCAATAGCAAGGTGCAATTGCAATGCA
GGGGTGTACTATTGTGGGTCCAGAAGGAAATACTACCCTGTGTCGTTTGTGGGACCCACC
TTCCAATACATGGAGGCTAATGACTACTACCCAGCTAGATACCAATCTCACATGTTAATC
GGGCACGGCTTTGCCTCACCAGGTGACTGTGGTGGTATCCTTAGGTGTCAACATGGCGTC
ATCGGAATCGTGACAGCTGGTGGAGAGGGACTAGTCGCATTCTCTGACATAAGGGACTTG
TATGCTTACGAGGAAGAGGCCATGGAGCAGGGCATTTCAAACTATATTGAGTCACTCGGT
GCTGCGTTCGGTAGTGGGTTCACTCAGCAAATAGGGGACAAGATATCAGAACTAACCAGC
ATGGTGACCAGCACGATTACAGAGAAGCTACTTAAAAATCTAATCAAAATTATTTCATCT
CTGGTGATTATCACTAGAAATTACGAAGATACCACTACAGTGCTCGCCACTCTAGCTCTT
CTTGGGTGTGATGTTTCACCGTGGCAATGGCTGAAGAAGAGAGCATGTGACACCTTGGAG
ATTCCCTATGTTATTAGACAGGGTGATAGTTGGTTGAAAAAATTTACTGAGGCGTGCAAC
GCAGCTAAGGGGTTGGAATGGGTGTCCAACAAAATCTCAAAATTTATTGATTGGCTAAAA
GAAAGGATCATTCCACAAGCCAGGGATAAATTAGAGTTTGTCACCAAATTGAAACAACTT
GAAATGCTAGAGAACCAAATTGCGACCATTCACCAGTCGTGCCCTAGCCAAGAACATCAG
GAAATTCTGTTTAACAATGTGAGGTGGTTGTCCATACAGTCAAAAAGATTCGCTCCCCTA
TACGCAATGGAAGCGAAAAGAATACAGAAGCTAGAACACACAATCAACAATTACATACAG
TTCAAGAGCAAACACCGTATTGAACCAGTATGTTTATTGGTACACGGCAGTCCTGGAACA
GGTAAATCAGTGGCTACCAACTTGATTGCTAGAGCAATTGCAGAGAAGGAAAACACATCC
ACCTACTCGCTACCTCCAGATCCATCCCATTTCGATGGATACAAACAACAGGGAGTAGTA
ATCATGGACGACTTGAATCAGAATCCCGATGGGGCTGACATGAAACTCTTTTGTCAAATG
GTGTCTACAGTAGAATTTATTCCACCAATGGCTTCATTAGAGGAAAAGGGCATTTTGTTC
ACGTCGAATTACGTCTTGGCCTCCACCAATTCTAGCCGCATTACACCACCAACAGTGGCA
CACAGTGACGCGCTAGCCAGACGGTTTGCATTTGACATGGACATTCAAGTCATGGGTGAA
TACTCCAGGGATGGAAAGTTGAACATGGCGATGGCTACAGAGATGTGCAAGAATTGCCAC
CAACCAGCAAAT---TTCAAAAGGTGCTGCCCACTTGTGTGCGGAAAAGCTATCCAATTG
ATGGACAAGTCATCCAGGGTCAGATACAGCATTGACCAAATTACCACCATGATCATTAAT
GAAAGAAATAGGAGATCCAACATTGGTAACTGCATGGAAGCATTGTTTCAAGGCCCCCTG
CAGTACAAAGACTTAAAGATTGACATAAAGACTACACCCCCTCCCGAGTGTATAAACGAC
CTACTTCAAGCGGTCGACTCCCAGGAAGTGAGGGATTACTGTGAGAAGAAAGGATGGATC
GTCAACATT---ACTAGCCAGGTTCAAACTGAAAGAAACATTAACAGAGCAATGACCATA
TTACAAGCTGTCACCACTTTTGCAGCTGTCGCTGGAGTAGTGTATGTGATGTACAAGCTC
TTTGCAGGACAGCAGGGAGCCTACACTGGACTTCCCACCAAACGGCCCAATGTCCCTACC
ATTAGGGCAGCTAAAGTGCAAGGCCCAGGGTTTGATTATGCAGTGGCTATGGCCAAAAGG
AACATCCTCACAGCAACCACCAGTAAAGGGGAGTTCACAATGCTCGGGGTGCATGACAAC
GTGGCCATTCTACCAACTCATGCCTCACCAGGAGAGACAATAGTTATTGATGGAAAGGAA
GTGGAAGTCTTGGATGCCAAGGCGCTAGAGGATCAGGCCGGAACCAATTTGGAGATCACT
ATTGTCACCCTTAAAAGAAATGAGAAATTCAGGGACATCAGGCCACACATTCCTACGCAA
ATCACTGAGACAAATGATGGAGTTCTGATCGTGAATACTAGTAAGTACCCCAACATGTAT
GTCCCAGTTGGTGCTGTGACCGAGCAGGGATATCTCAATCTCGGTGGCCGTCAAACTGCT
CGCACTCTAATGTATAACTTTCCAACTAGAGCAGGTCAGTGTGGTGGTGTTATTACATGC
ACCGGAAAGGTCATCGGGATGCATGTTGGAGGGAACGGTTCGCATGGGTTTGCAGCGGCC
CTAAAGCGATCATACTTCACTCAGAGTCAAGGTGAAATTCAATGGATGAGGCCTTCCAAA
GAAGTGGGATACCCGATCATCAATGCACCCTCCAAAACAAAACTGGAGCCCAGTGCCTTT
CACTATGTTTTTGATGGTGTTAAGGAGCCTGCAGTCTTGACCAAGAATGACCCAAGACTC
AAAACTGATTTTGAAGAAGCCATTTTCTCAAAATATGTAGGCAACAAGATCACAGAGGTG
GATGAATATATGAGGGAAGCAGTGGATCACTATGCAGGACAACTGATGTCCTTGGACATC
AATACAGAGCAGATGTGTCTGGAAGATGCAATGTACGGCACTGATGGTCTTGAAGCATTA
GATCTCAGCACTAGTGCTGGTTATCCTTATGTGGCAATGGGAAAGAAGAAAAGAGACATT
TTAAACAAACAGACCAAAGATACCAAGGAAATGCAGAGACTTCTAGATACCTATGGAATC
AACCTACCACTGGTCACTTATGTAAAAGATGAACTTAGATCCAAAACCAAGGTGGAACAG
GGCAAGTCTAGATTAATTGAAGCCTCGAGCTTGAATGACTCAGTAGCCATGAGAATGGCT
TTTGGTAACCTTTATGCAGCATTCCACAAGAATCCAGGTGTAGTGACGGGATCAGCTGTT
GGGTGTGATCCAGACTTGTTTTGGAGCAAGATACCAGTGTTAATGGAAGAAAAACTTTTT
GCATTTGATTACACAGGTTATGATGCATCTCTCAGCCCAGCCTGGTTTGAAGCACTAAAG
ATGGTGTTGGAGAAAATCGGATTTGGAGACAGAGTAGATTACATTGATTATCTAAATCAT
TCACATCATCTCTATAAAAACAAGACATACTGTGTCAAGGGCGGCATGCCATCTGGCTGC
TCAGGCACTTCAATCTTTAACTCAATGATTAACAACTTAATAATCAGGACACTCTTACTA
AAAACCTACAAGGGCATAGATTTGGACCACCTAAAAATGATTGCCTATGGTGATGATGTA
ATTGCTTCCTACCCCCATGAGGTTGACGCTAGTCTCCTAGCCCAATCAGGAAAAGACTAT
GGACTAACCATGACTCCAGCTGACAAATCAGCAACCTTTGAAAAAGTCACATGGGAGAAT
GTAACATTCTTGAAAAGATTCTTCAGAGCAGATGAAAAATACCCCTTCCTCATACATCCA
GTAATGCCAATGAAGGAAATTCATGAATCAATCAGATGGACAAAAGATCCTCGGAATACG
CAGGACCATGTACGCTCCTTGTGTCTATTGGCTTGGCACAACGGGGAAGAAGAATACAAC
AAATTTTTAGCTAAAATTAGGAGTGTGCCAATCGGAAGAGCTTTGTTGCTCCCAGAATAC
TCAACATTATACCGCCGTTGGCTCGACTCATTT
>AAQ03190
---GGATTCGGACACCAAAACAAAGCGGTGTACACTGCAGGTTACAAAATTTGCAACTAT
CATTTGGCCACTCAGGAGGATTTGCAAAACGCAGTGAACGTCATGTGGGATAGAGACCTC
TTAGTCACAGAATCAAGAGCCCAGGGCACCGATTCGATCGCAAGGTGCAATTGCAACGCA
GGGGTGTACTACTGCGAGTCTAGAAGGAAATACTACCCAGTATCCTTCGTTGGTCCAACG
TTCCAGTACATGGAAGCTAACGACTATTACCCAGCTAGGTACCAGTCCCATTTGCTCATT
GGCTGTGGATTCGCATCTCCAGGAGATTGTGGCGGCATACTCAGATGTCACCACGGGGTG
ATAGGGATCGTTACTGCTGGTGGAGAAGGGCTGGTTGCATTTGCAGACATTAGAGACTTG
TATGCCTATGAGGATGAGGCCATGGAGCAAGGAATTACAAATTACATCGAGTCACTCGGT
GCAGCATTCGGTAGTGGGTTCACCCAGCAAATAGGGGACAAAGTATCAGAGATAGCAAGT
ATGGTAACTAGCACCATTGCTGAAAAGCTGCTTAAAAATTTGATCAAGATCATCTCATCC
TTAGTTATCATCACCAGGAATTATGAGGACACTACCACTGTACTAGCTACTCTAGCTCTC
CTTGGTTGTGACATTTCGCCATGGCAATGGTTGAAAAAGAAGGCATGTGACATCCTTGAA
ATCCCGTACGTGATCAGACAAGGGGACAGTTGGTTGAAGAAATTCACTGAGGCATGTAAC
GCTGCCAAAGGTTTGGAGTGGGTGTCCAACAAAATTTCCAAATTCATCGACTGGTTGAAG
GAGAAAATTATCCCACAAGCGAGGGACAAGCTTGAATTCGTCACCAAGCTCAAACAGTTG
GAAATGCTTGAAAACCAGATATCAACCATTCATCAATCGTGCCCTAGTCAGGAACATCAA
GAAGTCTTATTCAACAATGTTCGCTGGTTATCCATTCAATCAAAAAGATTCGCACCACTG
TATGCACTTGAGGCAAAGAGAATACAAAAATTGGAACACACCATTAATAATTACATACAG
TTCAAGAGCAAACACCGTATTGAACCAGTATGTTTGTTAGTACACGGCAGCCCAGGTACG
GGGAAGTCAGTTGCCACCAATCTGATTGCCAGGGCCATTGCTGAGAAAGAGAACACCTCC
ACTTACTCGCTACCTCCAGACCCCTCACACTTTGATGGTTACAAACAACAGGGTGTGGTG
ATTATGGATGACCTCAACCAGAACCCCGACGGGGCCGACATGAAACTCTTCTGCCAAATG
GTGTCTACTGTAGAGTTCATTCCACCTATGGCCTCCCTGGAAGAAAAAGGCATCTTATTC
ACGTCCAATTATGTTTTGGCCTCCACCAATTCCAGTCGCATAACGCCACCGACAGTGGCT
CACAGTGACGCGCTAGCCAGAAGATTTGCCTTTGACATGGACATTCAAGTGATGGGGGAG
TACTCCAGAGATGGGAAACTGAATATGGCCATGGCCACCGAGATGTGCAAAAATTGTCAT
CAACCAGCAAAC---TTCAAGAGGTGTTGTCCTCTAGTGTGCGGAAAGGCCATTCAGTTA
ATGGACAAATCATCCAGGGTCAGATACAGCATTGACCAAATCACCACCATGATCATCAAT
GAAAGAAACAGAAGATCCAACATTGGCAACTGCATGGAAGCGCTGTTTCAAGGCCCGCTC
CAGTATAAGGATTTGAAGATTGACATTAAAACCAGCCCCCCACCAGAGTGCATCAACGAC
CTGCTTCAAGCTGTTGACTCGCAGGAGGTCAGGGACTATTGTGAAAAGAAAGGATGGATT
GTCAACATC---ACAAGTCAGGTTCAGACAGAGAGAAACATTAACCGGGCAATGACTATC
CTGCAAGCAGTGACAACCTTCGCTGCAGTGGCCGGTGTTGTGTACGTTATGTACAAATTG
TTTGCTGGACACCAGGGTGCGTATACTGGTCTACCGAACAAGAGACCCAATGTGCCCACT
ATTAGAACAGCAAAAGTGCAGGGACCAGGCTTTGATTATGCAGTGGCCATGGCTAAGAGA
AACATCGTCACAGCAACTACATCCAAAGGGGAGTTCACAATGCTTGGTGTTCACGACAAC
GTCGCTATTCTGCCAACCCATGCTGCACCAGGTGATAGCATTGTGATAGACGGCAAGGAA
GTTGAAATTTTAGATGCGAAGGCCTTAGAAGACCAGGCAGGCACAAATCTCGAAATCACT
ATCATTACACTCAAGAGAAATGAGAAATTTAGGGACATCAGACCACACATACCCACACAA
ATCACTGAGACAAATGATGGAGTCTTGATCGTGAACACTAGTAAGTACCCCAACATGTAT
GTCCCAGTTGGTGCTGTGACCGAACAAGGATATCTTAATCTCGGTGGCCGCCAAACCGCC
CGTACTTTGATGTACAACTTTCCAACCAGAGCGGGACAGTGCGGTGGTGTCATCACTTGC
ACAGGCAAGGTCATTGGGATGCATGTTGGAGGGAACGGTTCACACGGGTTCGCAGCAGCC
CTAAAGCGCTCATACTTCACTCAGAGTCAAGGTGAAATTCAGTGGATGAGACCATCAAAA
GAAGTGGGTTATCCAATTATCAATGCCCCATCTAAGACAAAACTAGAGCCTAGTGCATTC
CATTATGTGTTTGAGGGTGTTAAAGAACCAGCAGTTTTGACCAAAAACGACCCAAGACTC
AAAACAGAGTTTGAAGAGGCTATCTTTTCCAAGTATGTAGGAAATAAGATCACTGAGGTG
GACGAGTACATGAAAGAGGCAGTGGACCACTATGCTGGCCAGCTCATGTCACTAGACGTT
AACACTGAACAAATGTGCTTAGAAGATGCAATGTATGGCACAGATGGTCTTGAGGCTTTA
GATTTGAGCACTAGTGCTGGTTACCCCTATGTAGCAATGGGAAAGAAAAAGAGAGACATC
TTGAACAAACAGACTAGAGACACCAAAGAAATGCAGAGACTATTGGACACCTATGGCATT
AATTTACCTTTAGTAACTTATGTGAAGGATGAACTTAGGTCTAAAACCAAAGTTGAACAG
GGTAAATCCAGACTAATTGAAGCCTCAAGTTTGAATGATTCTGTGGCAATGAGAATGGCA
TTTGGCAACCTGTATGCAGCATTTCATAAAAACCCAGGTGTGGTAACAGGATCAGCTGTT
GGTTGTGATCCAGACTTGTTTTGGAGCAAGATACCAGTTTTGATGGAAGAAAAGCTTTTT
GCATTTGATTACACAGGGTATGATGCTTCACTCAGTCCCGCTTGGTTTGAGGCTCTTAAG
ATGGTGTTGGAGAAAATTGGATTTGGCGATAGAGTTGACTACATTGACTACCTAAATCAC
TCACATCATCTGTACAAAAACAAAACTTACTGTGTCAAGGGTGGCATGCCATCTGGTTGC
TCGGGCACTTCAATTTTCAATTCAATGATTAATAATTTAATCATCAGGACACTCTTACTG
AAAACCTACAAGGGCATAGATTTAGACCACTTGAAGATGATAGCCTATGGTGATGACGTA
ATTGCTTCCTACCCCCATGAGGTCGACGCCAGTCTCCTAGCCCAATCAGGAAAAGACTAT
GGACTAACCATGACTCCAGCTGACAAATCAGCCACCTTTGAAAAAGTCACATGGGAGAAT
GTAACCTTCTTGAAAAGATTCTTCAGAGCAGATGAGAAGTATCCATTCTTGATACATCCA
GTCATGCCAATGAAAGAAATTCATGAGTCCATCAGATGGACTAAGGATCCTAGGAACACC
CAGGATCATGTTCGCTCACTGTGCCTATTGGCCTGGCACAATGGCGAAGAAGAATACAAC
AAATTTTTAGCTAAAATCAGAAGCGTGCCAATCGGCAGAGCTTTACTGCTCCCCGAATAC
TCTACACTGTACCGCCGTTGGCTCGACTCATTT
>AAQ03191
---GGATTCGGACACCAAAACAAAGCGGTGTACACTGCAGGTTACAAAATTTGCAACTAT
CATTTGGCCACTCAGGAAGATTTGCAAAACGCAGTGAACGTCATGTGGGATAGAGACCTC
TTAGTCACAGAATCAAGAGCCCAGGGCACCGATTCGATCGCAAGGTGCAATTGCAACGCA
GGGGTGTACTACTGCGAGTCTAGAAGGAAATACTACCCAGTATCCTTCGTTGGTCCAACG
TTCCAGTACATGGAAGCTAACGACTATTACCCAGCTAGGTACCAGTCCCATTTGCTCATT
GGCTGTGGATTCGCATCTCCAGGAGATTGTGGTGGCATACTCAGATGTCACCACGGGGTG
ATAGGGATCGTTACTGCTGGTGGAGAAGGGCTGGTTGCATTTGCAGACATTAGAGACTTG
TATGCCTATGAGGATGAGGCCATGGAGCAAGGAATTACAAATTACATCGAGTCACTCGGT
GCAGCATTCGGTAGTGGGTTCACCCAGCAAATAGGGGACAAAGTAACAGAGATAGCAAGT
ATGGTAACTAGCACCATTACTGAAAAGCTGCTTAAAAATTTGATCAAGATCATCTCATCC
TTAGTTATCATCACCAGGAATTATGAGGACACTACCACTGTACTAGCTACTCTAGCTCTC
CTTGGTTGTGACATTTCGCCATGGCAATGGTTGAAAAAGAAGGCATGTGACATCCTTGAA
ATCCCGTACGTGATCAGACAAGGGGACAGTTGGTTGAAGAAATTCACTGAGGCATGTAAC
GCTGCCAAAGGTTTGGAGTGGGTGTCCAACAAAATTTCCAAATTCATCGACTGGTTGAAG
GAGAAAATTATCCCACAAGCGAGGGACAAACTTGAATTCGTCACCAAGCTCAAACAGTTG
GAAATGCTTGAAAACCAGATATCAACCATTCATCAATCGTGCCCTAGTCAGGAACATCAA
GAAGTCTTATTCAATAATGTTCGCTGGTTATCCATTCAATCAAAAAGATTCGCGCCACTG
TATGCACTTGAGGCAAAGAGAATACAAAAATTGGAACACACCATTAATAATTACATACAG
TTCAAGAGCAAACACCGTATTGAACCAGTATGTTTGTTAGTACACGGCAGCCCAGGTACG
GGGAAGTCGGTTGCCACCAATCTGATTGCCAGGGCCATTGCTGAGAAAGAGAACACCTCC
ACTTACTCGCTACCTCCAGACCCCTCACACTTTGATGGTTACAAACAACAGGGCGTGGTG
ATTATGGATGACCTCAACCAGAACCCCGACGGGGCCGACATGAAACTCTTCTGCCAAATG
GTGTCTACTGTAGAGTTCATTCCACCTATGGCCTCCCTGGAAGAAAAAGGCATCTTATTC
ACGTCCAATTATGTTTTGGCCTCCACCAATTCCAGTCGCATAACGCCACCGACAGTGGCT
CACAGTGACGCGCTAGCCAGAAGATTTGCCTTTGACATGGACATTCAAGTGATGGGGGAG
TACTCCAGAGATGGGAAACTGAATATGGCCATGGCCACCGAGATGTGCAAAAATTGTCAT
CAACCAGCAAAC---TTCAAGAGGTGTTGTCCTCTAGTGTGCGGTAAGGCCATTCAGTTA
ATGGACAAATCATCCAGGGTCAGATACAGCATTGACCAAATCACCACCATGATCATCAAT
GAAAGAAACAGAAGATCCAACATTGGCAATTGCATGGAAGCGCTGTTTCAAGGCCCGCTC
CAGTATAAGGATTTGAAGATTGACATTAAAACCAGCCCCCCACCAGAGTGCATCAACGAC
CTGCTTCAAGCTGTTGACTCGCAGGAGGTCAGGGACTACTGTGAAAAGAAAGGGTGGATT
GTCAACATC---ACAAGTCAGGTTCAGACAGAGAGAAACATTAACCGGGCAATGACTATC
CTGCAAGCAGTGACAACCTTCGCTGCAGTGGCCGGTGTTGTGTACGTTATGTACAAATTG
TTTGCTGGACACCAGGGTGCGTATACTGGTCTACCGAACAAGAGACCCAATGTGCCCACT
ATTAGAACAGCAAAAGTGCAGGGACCAGGCTTTGATTATGCAGTGGCCATGGCTAAGAGA
AACATCGTCACAGCAACTACATCCAAAGGGGAGTTCACAATGCTTGGTGTTCACGACAAC
GTCGCTATTCTGCCAACCCATGCTGCACCAGGTGATAGCATTGTGATAGACGGCAAGGAA
GTTGAAATTTTAGATGCGAGGGCCTTAGAAGACCAGGCAGGCACAAATCTCGAAATTACT
GTCATTACACTCAAGAGAAATGAGAAGTTTAGGGACATCAGACCACACATACCCACACAA
ATCACTGAGACAAATGATGGAGTCTTGATCGTGAACACTAGCAAGTACCCCAACATGTAT
GTCCCAGTTGGTGCTGTGACCGAACAAGGATATCTTAATCTCGGTGGCCGCCAAACCGCC
CGTACTTTGATGTACAACTTTCCAACCAGAGCGGGACAGTGCGGTGGTGTCATCACTTGC
ACAGGCAAGGTCATTGGGATGCATGTTGGAGGGAACGGTTCACACGGGTTCGCAGCAGCC
CTAAAGCGCTCATACTTCACTCAGAGTCAAGGTGAAATTCAGTGGATGAGACCATCAAAA
GAAATGGGTTATCCAATTATCAATGCCCCATCTAAGACAAAACTAGAGCCTAGTGCATTC
CATTATGTGTTTGAGGGTGTTAAAGAACCAGCAGTTCTGACCAAAAACGACCCAAGACTC
AAAACAGAGTTTGAAGAGGCTATCTTTTCCAAGTATGTAGGAAATAAGATCACTGAGGTG
GACGAGTACATGAAAGAGGCAGTGGACCACTATGCTGGCCAGCTCATGTCATTAGACGTT
AACACTGAACAAATGTGCTTAGAAGATGCAATGTATGGCACAGATGGTCTTGAGGCTTTA
GACTTGAGCACTAGTGCTGGTTACCCCTATGTAGCAATGGGAAAGAAAAAGAGAGACATC
TTGAACAAACAGACTAGAGACACCAAAGAAATGCAGAGACTATTGGACACCTATGGCATT
AATTTACCTTTAGTAACTTATGTGAAGGATGAACTTAGGTCTAAAGCCAAAGTTGAACAG
GGTAAATCCAGACTAATTGAAGCCTCAAGTTTGAATGATTCTGTGGCAATGAGAATGGCA
TTTGGCAACCTGTATGCAGCATTTCATAAAAACCCAGGTGTGGTAACAGGATCAGCTGTT
GGTTGTGATCCAGACTTGTTTTGGAGCAAGATACCAGTTTTAATGGAAGAAAAGCTTTTT
GCATTTGATTACACAGGGTATGATGCTTCACTCAGTCCCGCTTGGTTTGAGGCTCTTAAG
ATGGTGTTGGAGAAAATTGGATTTGGCGATAGAGTTGACTACATTGACTACCTGAATCAC
TCACATCATCTGTACAAAAACAAAACTTACTGTGTCAAGGGTGGCATGCCATCTGGTTGC
TCGGGCACTTCAATTTTCAATTCAATGATTAACAATTTAATCATCAGGACACTCTTACTG
AAAACCTACAAGGGCATAGATTTAGACCACTTGAAGATGATAGCCTATGGTGATGACGTA
ATTGCTTCCTACCCCCATGAGGTTGACGCCAGTCTCCTAGCCCAATCAGGAAAAGACTAT
GGACTAACCATGACTCCAGCTGACAAATCAGCCACCTTTGAAAAAGTCACATGGGAGAAT
GTAACCTTCTTGAAAAGATTCTTCAGAGCAGATGAGAAATATCCATTCTTGATACATCCA
GTCATGCCAATGAAAGAAATTCATGAGTCCATCAGATGGACTAAGGACCCTAGGAACACC
CAGGATCATGTTCGCTCACTGTGCCTATTGGCCTGGCACAATGGCGAAGAAGAATACAAC
AAATTTTTAGCTAAAATCAGAAGCGTGCCAATCGGCAGAGCTTTACTGCTCCCCGAATAC
TCTACACTGTACCGCCGTTGGCTCGACTCATTT
>CAJ29003
---GGATTTGGACACCAAAACAAAGCCGTGTACACAGCTGGCTACAAAATTTGCAATTAC
CACCTAGCTACACAAGAAGACTTGCGAAATGCCGTGAGTGTCATGTGGAACAGAGACCTC
TTAGTGACTGAATCAAGGGCCCTTGGCACCGACTCGATCGCAAGGTGCAGCTGTAACACG
GGTGTGTACTACTGTGAATCCAGGAGGAAATATTATCCAGTTTCTTTCATTGGGCCCACC
TTCCAATACATGGAAGCCAATGAATATTACCCGGCTAGATATCAATCACACATGCTTATT
GGTCATGGGTTTGCATCACCGGGTGACTGTGGGGGCATCCTCAGGTGTCAGCACGGAGTG
ATTGGCATTATCACAGCAGGAGGCGAAGGTCTAGTCGCTTTCTCAGACATCAGAGATCTT
TATGCATATGAAGAGGAAGCCATGGAACAGGGCATTTCTAATTACATTGAATCCCTTGGA
GCCGCATTTGGGAGTGGATTCACTCAGCAAATTGGAGACAGGATTTCGGAGCTTACTAGC
ATGGTCACTAGCACAATCACTGAGAAACTATTGAAGAACTTGGTAAAGATTATCTCCTCA
CTGGTCATTATAACCAGAAACTATGAGGACACTACAACAGTTTTGGCCACTCTGGCGCTC
CTCGGGTGTGATGTTTCCCCATGGCAGTGGCTCAAGAAGAAAGCCTGCGACATACTAGAA
ATCCCATATGTCATGCGACAAGGTGACAGCTGGCTCAAGAAATTTACAGAGGCATGTAAT
GCTGCTAAGGGATTGGAGTGGGTATCAAACAAGATATCCAGATTCATTGATTGGTTAAAG
GAAAAGATTATTCCACAAGCCAGGGACAAGCTAGAGTTTGTTACCAAATTAAAACAACTC
GAAATGCTGGAGAACCAGATTGCGACTATTCATCAGTCATGTCCTAGCCAAGAGCACCAG
GAAATTCTATTTAACAATGTGAGGTGGTTGTCCATACAGTCAAAAAGGTTTGCCCCTCTG
TACGCAGTGGAAGCGAAAAGAATACAGAAGCTGGAGCATACAATCAACAATTACATACAG
TTCAAGAGCAAACACCGTATTGAACCAGTATGCCTATTGGTGCACGGCAGTCCTGGAACA
GGTAAATCAGTAGCTACCAACCTAATTGCCAGAGCAATTGCAGAAAAGGAGAACACATCT
ACTTATTCGCTACCCCCGGACCCATCCCATTTCGATGGATATAAACAACAGGGAGTGGTA
ATCATGGACGACCTAAATCAAAATCCCGATGGAGCTGACATGAAACTTTTTTGTCAGATG
GTTTCAACAGTAGAGTTCATCCCACCAATGGCTTCATTGGAGGAGAAGGGCATCCTATTC
ACGTCAAATTACGTTTTGGCCTCTACCAATTCTAGCCGCATTACACCACCAACAGTAGCA
CACAGTGATGCGCTAGCCAGACGGTTTGCATTTGACATGGATATTCAAGTTATGGGTGAA
TACTCAAAGGATGGAAAGTTAAACATGGCGATGGCTACGGAGATGTGTAAAAATTGCCAT
CAACCAGCAAAC---TTTAAAAGGTGCTGCCCGCTAGTATGCGGAAAGGCTATCCAGTTG
ATGGATAAATCATCCAGAGTTAGATACAGCATTGATCAAATCACCACCATGATCATCAAC
GAAAGAAACAGGAGATCCAACATTGGCAACTGCATGGAAGCGCTATTCCAGGGCCCTCTG
CAATATAAAGATTTGAAGATAGACATAAAGACCACACCCCCCCCTGAATGTATAAATGAC
CTTCTTCAAGCGGTTGATTCCCAGGAAGTGAGGGACTATTGTGAAAAGAAAGGATGGATT
GTTAACATA---ACCAGCCAAGTCCAGACTGAAAGGAATATCAACAGAGCAATGACCATA
CTGCAAGCTGTCACCACCTTTGCAGCTGTTGCTGGAGTAGTGTATGTGATGTACAAACTC
TTTGCAGGGCAACAGGGAGCTTACACCGGGCTCCCCACCAAACGACCCAATGTTCCTACC
ATTAGGACAGCCAAAGTGCAGGGCCCAGGGTTTGATTACGCAGTGGCCATGGCCAAAAGA
AACATCCTCACGGCAACCACCAGCAAAGGGGAATTCACGATGCTCGGGGTGCACGACAAC
GTGGCCATTCTGCCGACCCACGCCTCACCAGGAGAGACGATAGTCATTGATGGTAGGGAG
GTAGAAGTCCTGGACGCCAAAGCTTTAGAAGATCAAGCCGGGACCAACTTGGAAATCACC
ATTGTCACATTAAAGAGAAATGAAAAGTTTAGGGACATCAGGCCACACATTCCAACACAA
ATCACTGAGACAAATGACGGAGTCTTGATCGTGAACACTAGCAAGTACCCCAATATGTAT
GTCCCAGTCGGGGCTGTGACTGAACAGGGATATCTCAATCTCGGTGGCCGCCAAACTGCT
CGCACTCTAATGTACAACTTTCCAACTAGAGCAGGCCAGTGCGGTGGTGTCATTACATGT
ACCGGGAAGGTCATCGGGATGCATGTTGGTGGGAACGGTTCGCATGGGTTTGCAGCAGCC
CTAAAGCGATCATACTTCACTCAGAGTCAAGGTGAAATTCAATGGATGAGGCCTTCCAAA
GAGGTAGGGTATCCAATCGTCAACGCACCCTCCAAAACTAAGCTGGAACCCAGTGCCTTT
CACTACGTTTTTGAAGGCGTTAAGGAACCTGCAGTCTTGACCAAGAATGACCCAAGGCTC
AAAACTGACTTTGAGGAAGCTATCTTTTCAAAGTATGTGGGGAACAAAATCACTGAAGTG
GATGAGTACATGAAAGAGGCAGTGGACCACTACGCCGGACAACTTATGTCTCTAGACATC
AACACAGAGCAGATGTGTCTTGAAGATGCAATGTACGGCACTGATGGCCTTGAAGCTCTA
GATCTTAGTACCAGTGCTGGGTACCCCTATGTTGCAATGGGAAAGAAGAAGAGAGATATT
CTGAACAAACAGACTAGAGACACTAAGGAAATGCAGAGACTGTTGGACACTTATGGCATC
AACCTACCTTTAGTCACCTATGTCAAAGATGAGCTCAGATCCAAGACCAAAGTGGAACAG
GGCAAGTCCAGATTGATAGAAGCCTCAAGCCTAAATGACTCAGTTGCCATGAGAATGGCG
TTTGGCAATCTTTATGCAGCGTTCCACAGGAACCCAGGTGTGGTGACAGGTTCAGCTGTT
GGTTGTGACCCAGACCTATTTTGGAGCAAGATACCAGTGTTGATGGAAGAAAAACTTTTT
GCATTTGATTACACAGGTTATGATGCATCTCTCAGCCCAGCCTGGTTTGAAGCACTTAAG
ATGGTGTTAGAAAAAATTGGATTTGGAGACAGAGTAGATTACATTGATTATCTGAACCAT
TCACACCACCTTTATAAAAACAAAACATACTGTGTCAAGGGCGGCATGCCATCTGGCTGC
TCAGGCACTTCTATTTTCAATTCAATGATCAATAACTTAATAATCAGGACGCTTTTGCTG
AAAACCTACAAGGGCATAGATTTAGACCACCTAAAGATGATTGCCTATGGTGATGATGTG
ATTGCTTCCTACCCCCATGAGGTTGACGCTAGTCTCCTAGCCCAATCAGGAAAAGACTAT
GGACTAACCATGACTCCAGCTGACAAGTCAGCGACTTTTGAAACAGTCACATGGGAGAAT
GTAACATTCTTGAAGAGATTTTTCAGAGCAGATGAAAAGTATCCATTTTTGGTACATCCA
GTGATGCCAATGAAAGAGATTCATGAATCAATTAGATGGACAAAGGATCCTAGAAACACC
CAGGATCATGTTCGCTCACTGTGCCTATTGGCTTGGCACAATGGCGAAGAAGAATATAAC
AAATTTTTGGCTAAAATTAGAAGTGTGCCGATCGGAAGAGCATTGCTGCTCCCTGAGTAC
TCTACATTGTACCGCCGTTGGCTTGACTCATTT
>CAJ29002
---GGATTTGGACACCAAAACAAAGCTGTGTACACAGCTGGCTACAAAATTTGCAATTAT
CACCTAGCTACACAAGAAGACTTGCAAAATGCCGTGAGTATCATGTGGAACAGGGACCTC
TTAGTGGCTGAATCAAGGGCCCTTGGCACCGACTCGATCGCGAGGTGCAGCTGCAACACG
GGTTTGTACTACTGTGAATCCAGGAGAAAATATTATCCAGTTTCTTTCATTGGGCCCACC
TTCCAATACATGGAAGCCAATGAATATTACCCGGCCAGATATCAATCACACATGCTTATT
GGTCATGGGTTTGCATCACCGGGTGATTGTGGTGGCATACTTAGATGTCAACACGGGGTG
ATAGGAATAGTCACTGCTGGTGGGGAAGGCTTGGTTGCATTTTCAGACATTAGAGACCTT
TATGCATATGAAGAGGAAGCCATGGAGCAAGGCATCTCCAACTACATCGAATCTCTCGGA
GCTGCATTTGGGAGTGGATTCACTCAGCAAATTGGAGATAAAATATCAGAGCTTACCAGC
ATGGTCACCAGCACAATTACAGAGAAATTACTGAAGAACTTAATAAAAATTATCTCTTCT
CTAGTTATTATAACCAGAAATTATGAGGACACCACAACAGTTCTAGCTACTCTGGCACTC
CTAGGGTGTGACGTCTCCCCATGGCAGTGGCTTAAGAAGAAGGCTTGTGACATTCTAGAG
ATCCCATACGTCATGCGGCAAGGTGACAGCTGGCTTAAGAAATTCACAGAAGCATGTAAT
GCTGCTAAGGGGCTGGAGTGGGTATCGAATAAGATATCCAAGTTTATTGATTGGCTAAAA
GAAAAGATCATTCCACAAGCCAGGGATAAATTGGAATTTGTCACCAAGCTGAAACAACTT
GAAATGCTGGAAAACCAAATTGCAACCATTCACCAGTCGTGTCCTAGCCAGGAACATCAG
GAAATTCTATTCAACAATGTGAGGTGGTTGTCCATACAGTCAAAAAGATTTGCTCCACTA
TATGCAGTGGAAGCAAAAAGAATACAGAAGCTAGAACATACAATCAACAATTACATACAG
TTCAAGAGCAAACACCGTATTGAACCAGTGTGTTTATTAGTGCATGGCAGTCCTGGAACA
GGCAAATCAGTGGCTACTAACTTGATTGCTAGAGCAATTGCAGAAAAAGAGAACACATCC
ACTTACTCACTACCCCCAGATCCATCCCATTTCGATGGATACAAGCAACAGGGAGTAGTA
ATTATGGATGACTTAAATCAAAATCCCGATGGAGCTGACATGAAACTCTTTTGTCAGATG
GTTTCTACAGTAGAGTTCATCCCACCAATGGCTTCACTAGAGGAAAAGGGCATTTTGTTT
ACGTCAAATTACGTTTTGGCCTCCACCAACTCTAGTCGCATCACACCACCAACAGTGGCA
CACAGTGACGCGCTAGCCAGGCGGTTTGCATTTGACATGGATATTCAAGTCATGAGCGAA
TACTCCAGGGATGGAAAGTTGAACATGGCGATGGCCACAGAGATGTGTAAGAACTGTCAC
CAACCAGCAAAT---TTCAAAAGGTGCTGCCCCCTAGTTTGTGGAAAGGCCATTCAATTG
ATGGACAAATCTTCTAGAGTCAGATACAGCATTGACCAGATTACCACGATGATCATTAAT
GAGAGAAACAGAAGATCGAACATTGGCAACTGCATGGAGGCCCTGTTTCAAGGTCCGTTA
CAGTACAAAGATCTCAAAATAGATATCAAAACCACACCCCCCCCCGAGTGTATAAATGAC
TTGCTTCAAGCAGTTGACTCGCAGGAGGTGAGGGAATATTGTGAGAAGAAGGGGTGGATT
GTCAATATC---ACTGGCCAGGTCCAAACTGAAAGGAACATTAACAGAGCAATGACCATA
CTGCAAGCCGTTACCACCTTTGCAGCCGTTGCTGGGGTAGTATATGTGATGTACAAGCTC
TTTGCAGGACACCAGGGCGCTTACACCGGGCTTCCCAACAAACGACCCAATGTCCCAACT
ATCAGGACGGCTAAGGTGCAAGGCCCAGGGTTTGATTATGCAGTGGCTATGGCCAAAAGA
AATGTCCTTACAGCAACCACCAGTAAAGGGGAGTTTACAATGCTCGGAGTTCACGATAAT
GTGGCCATCCTACCAACCCATGCCTCACCAGGAGAAACAATAGTTATTGATGGAAAGGAA
GTGGAAGTCCTAGACGCTAAGGCATTAGAAGATCAGGCCGGAACCAACTTGGAAATCACT
ATTGTTACCCTTAAGAGAAATGAGAAGTTTAGAGACATTAGACCACACATTCCCACTCAA
ATCACTGAAACGAATGATGGAGTCTTGATCGTGAACACTAGTAAGTACCCCAACATGTAT
GTTCCAGTCGGTGCTGTGACCGAGCAGGGATATCTTAATCTTGGTGGCAGACAAACTGCT
CGTACACTAATGTACAATTTCCCAACAAGAGCAGGTCAGTGTGGTGGAGTCATCACGTGC
ACTGGAAAAGTCATCGGGATGCATGTCGGTGGGAACGGTTCGCATGGGTTTGCAGCGGCC
CTGAAACGATCATACTTCACTCAGAGTCAAGGTGAGATCCAGTGGATGAGACCATCAAAG
GAAGTTGGCTACCCCATCATAAACGCACCATCCAAAACCAAGTTGGAACCCAGTGCCTTC
CACTATGTGTTTGAGGGAGTGAAAGAACCAGCAGTGCTCACCAAGAATGACCCCAGACTG
AAAACAGACTTTGAGGAGGCCATTTTCTCTAAGTATGTAGGGAACAAAATCACAGAAGTG
GATGAATACATGAAAGAGGCAGTGGATCACTATGCAGGACAGCTTATGTCTTTGGACATT
AACACAGAGCAGATGTGCCTTGAAGATGCAATGTACGGCACAGATGGCCTTGAAGCCCTA
GATCTCAGCACCAGTGCCGGATACCCATATGTGGCAATGGGAAAGAAGAAGAGGGATATC
CTGAATAAACAGACTAGAGACACTAGAGAAATGCAAAGGTTGTTGGACACCTACGGTATT
AACCTGCCTTTAGTCACCTATGTCAAAGATGAGCTCAGATCCAAGGCCAAAGTGGAACAA
GGTAAATCTAGATTGATAGAAGCTTCAAGCCTGAATGACTCAGTGGCCATGAGAATGGCA
TTTGGTAACCTCTACGCGGCATTTCACAAGAACCCGGGCGTAGTGACAGGCTCAGCTGTT
GGCTGTGACCCAGACTTATTCTGGAGTAAGATACCAGTGTTAATGGAAGAAAAGCTTTTT
GCATTTGATTATACAGGCTATGATGCATCTCTCAGTCCAGCTTGGTTTGAGGCACTCAAG
ATGGTGTTAGAGAAAATTGGATTTGGAGACAGAGTGGATTACATTGATTACTTGAACCAC
TCACACCATCTTTACAAGAACAAAACATACTGTGTCAAGGGTGGCATGCCATCTGGCTGC
TCAGGCACTTCAATCTTCAACTCAATGATCAACAATCTAATCATCAGGACGCTTTTACTG
AAAACCTACAAGGGCATAGATTTAGACCACCTAAAAATGATTGCCTATGGTGATGATGTG
ATTGCTTCCTATCCCCATGAGGTTGACGCTAGTCTCCTAGCCCAATCAGGAAAAGACTAT
GGACTAACCATGACTCCAGCTGACAAGTCAGCGACATTTGAAAAAGTCACGTGGGAGAAT
GTAACATTCTTGAAGAGATTTTTCAGAGCAGACGAGAAGTACCCATTTTTGGTACACCCA
GTAATGCCAATGAAAGAGATTCATGAATCAATTAGATGGACAAAAGATCCTAGGAACACA
CAAGATCATGTTCGCTCATTGTGCCTGTTGGCCTGGCACAATGGTGAAGAAGAATACAAC
AAATTTCTAGCTAAAGTCAGAAGCGTGCCAATCGGAAGAGCATTATTGCTCCCTGAGTAC
TCTACGTTGTACCGCCGTTGGCTCGACTCATTT
>ABM21508
---GGTTTTGGACACCAAAACAAGGCAGTGTACGTGGCCGGTTACAAGATTGTAAATTAC
CACCTGGCCACTGCAGAGGACTATAGAAATTGTGTCAGAAGTCTATGGGAGAGAGATCTT
ATGGTGGTTGAATCCAAGGCACAAGGGACTGATCAAATAGCCCGATGCAACTGTAAAACA
GGAGTGTACTACTGTGAGTCAAGGGACAAGTACTACCCTATAACAATCACTTCACCAACG
TTTCAATGGATGGAAAAGAACGACTTCTATCCAGCTCGCTACCAAACACATATGACACTA
GGCAGTGGTTTCGCAGCCCCAGGCGACTGTGGTGGCATTTTACGATGTCAACACGGTGTC
ATGGGCCTAGTCACCGCTGGTGGAAATGGTGTGGTAGCCTTTGCTGACATCAGAGACTTG
TATATC---GAAGAAGAAGCCATGGAGCAAGGAGTCCAGTCATACATCGAATCCCTCGGA
GCAGCGTTTGGGAGTGGTTTTACAAACCAAATTAGTGAGAAGGTTAGTGAAATAACCTCT
ATGGTAACTTCTGTGGTTTCAGAGAAATTATTGAAGAACCTGATTAAACTGATTAGTAGC
TTGGTCATTATCACCAGAAATTATGAAGACACCACCACAGTTCTTGCTACACTAGCACTC
CTAGGGTGTGATGTGTCACCATGGTCATGGCTCAAAAAGAAAGTGTGTGACATTCTCGAA
ATCCCGTTTGTTTTGAAGCAAGGAGATTCATGGATGAAGAAGTTCACCGAGGCATGCAAC
GCAGCTAAAGGCTTGGAATGGATCAGCAACAAGATCTCCAAATTCATTGAATGGTTGAAA
AACAAAGTTATTCCAGAGGCCAAGGATAAAGTGGAATATGTGTCCAAGTTGAAGCAACTA
GGCATGTTGGAGAATCAAATAAACACAATACACCAGTCTTGTCCCAGTCAAGAGCAGCAA
GAGATTCTATTTAACAACGTTAGGTGGCTAGCCATACAGTCAAGGCGATTTGCGCCCTTG
TATGCTGTTGAGGCCAAGAGAATCAGCAAGCTAGAAAACACTATTAATAACTACATACAG
TTCAAGAGCAAACACCGGATTGAACCAGTATGTGTTTTGATCCATGGTAGTCCTGGGACT
GGAAAGTCCGTGGCTACAAGCTTGATGGGCCGTGCAATCGCCGAGAAAGAAAACACTTCC
ACATACTCATTGCCTCCAGACCCAGCACACTTTGATGGATACAAACAACAAGGCGTTGTA
ATTATGGATGATCTCAATCAGAACCCTGACGGTGCTGACATGAAATTGTTTTGTCAAATG
GTATCTACAGTAGAATTTATCCCACCTATGGCTTCCTTAGAGGAGAAGGGCATATTGTTC
ACTTCAGATTATGTGCTGGCATCCACTAACTCTAGCACAATCACACCCCCAACAGTTGCT
CACAGTGATGCACTGTCACGCAGATTTGCCTTCGATATGGAAATTTGCCCCATGTCGCAA
TACACCATCAAAGGAAAGTTGAACATGGCGGAAGCAACCAGATTGTGCAAAGACTGTCAC
CAACCAGCCAAC---TTTAAAAAGTGCTGCCCTCTTGTGTGTGGCAAAGCCATCCAACTC
ATGGACAAGTGCACCAGACAGCGATTTAGTGTGGATGAACTCACCACACTAGTGATTAAT
GAGAAAAGTAGGAGAGCTAATATTGGCAATTGTATGGAGGCTCTCTTCCAAGGTCCCTTA
ACATACAAAGACTTGAAAATTGATATCAAGACCAGTCCCCCCCCAGAGTGTATAAATGAC
CTTCTTCAAGCAGTGGACTCACAAGAAGTGAGAGATTACTGTGAGAAGAAAGGGTGGATT
GTGAATGTA---TCCAGTGACATCATAATTGAAAGAAATTTAAACAGAGCCATGACCATC
CTACAGGCTTTGACCACCTTCGCTGCAGTTGCAGGCGTTGTTTATGTAATGTACAGGTTA
TTTGCAGGGCAGCAGGGAGCCTACACAGGGTTACCAAACAAGAAACCTAACGTCCCCACG
ATTAGAACAGCAAAAGTTCAAGGTCCAGGCTTTGATTATGCAGTGGCTATGGCTAAAAGA
AACATCGTCACCGCCACCACCTCCAAAGGAGAGTTCACGATGCTAGGCGTCCATGACAAT
GTTGCTGTACTCCCAACTCATGCCTCACCAGGTGAAACAATAGTCATTGATGGTAAAGAA
GTTGAAGTGTTAGACGCCAAGGCTTTAGAAGACCAGGCTGGTACTAATTTAGAAATCACT
ATTGTCACCCTCAAAAGAAATGAAAAGTTCAGAGACATAAGACCCCACATACCGACCCAA
ATCACTGAGACAAATGATGGTGTACTGATTGTGAACACTAGCAAGTACCCCAACATGTAC
GTACCTGTCGGTGCAGTGACCGAGCAAGGGTACCTTAATTTGGGTGGGCGTCAAACAGCC
CGCACTCTTATGTACAACTTTCCAACTCGCGCAGGACAGTGTGGTGGTATAATCACATGC
ACTGGCAAGGTGATTGGAATGCATGTTGGAGGGAACGGTTCACATGGGTTCGCTGCGGCC
CTAAAACGATCATACTTCACTCAAAGTCAAGGTGAGATTCAGTGGATGAGACCATCAAAG
GAGGTTGGTTACCCTGTTATAAATGCACCAAGTAAGACAAAATTGGAGCCCAGCGCTTTT
CATTACATTTTTGAAGGTGTAAAGGAACCTGCAGTATTGACTAAAAATGATCCCAGACTT
AAGACTGATTTTGAAGAGGCCATCTTCTCAAAATATGTTGGAAACAAGATCACAGAAGTG
GATGAGTACATGAAGGAAGCTGTGGATCACTATGCAGGACAGCTTATGTCTTTAGACATC
AACACAGAGCAAATGTGTCTGGAGGACGCCATGTATGGTACAGATGGATTAGAAGCTTTG
GATCTCAGTACCAGCGCTGGCTATCCATACGTGGCACTTGGGAAAAAGAAAAGAGACATC
CTAAACAAACAGACCAGAGACACCAGGGAAATGCAAAGGTTACTTGACACTTACGGGATC
AACCTGCCCCTGGTTACTTATGTGAAGGATGAGCTGAGAAGCAAGAGCAAGGTGGAACAG
GGCAAATCCAGACTGATTGAAGCCTCTAGTTTGAATGACTCAGTAGCAATGAGAATGGCC
TTTGGAAATTTGTATGCTGCATTCCACAAAAACCCCGGTGTAATCACTGGCTCAGCTGTA
GGGTGTGACCCAGATTTGTTTTGGAGCAAGATTCCAGTGCTGATGGAAGAGAAACTTTTT
GCTTTCGATTACACTGGGTATGACGCCTCACTTAGTCCAGCATGGTTCGAGGCGCTTAAA
ATGGTTTTGGAAAAAATTGGATTTGGAGACAGGGTAGACTACATTGATTATTTAAACCAC
TCACACCATCTCTACAAGAACAAAACCTACTGTGTTAAGGGCGGCATGCCATCTGGCTGC
TCCGGCACTTCAATCTTTAATTCAATGATCAATAACCTAATTATCAGGACACTCTTACTG
AAAACCTACAAGGGCATAGATTTAGACCACCTTAAGATGATTGCCTATGGTGATGATGTA
ATTGCTTCCTACCCCCATGAGGTTGACGCTAGTCTCCTAGCCCAATCAGGAAAAGACTAT
GGACTAACCATGACTCCAGCTGATAAATCAGACACATTTGAGACAGTCACATGGGAGAAT
GTAACATTCTTGAAAAGATTCTTTAGAGCAGATGAGAAGTACCCATTCCTGGTACATCCA
GTAATGCCAATGAAAGAGATTCATGAATCAATTAGATGGACAAAGGATCCCAGGAACACC
CAGGATCATGTTCGCTCTTTGTGCCTATTGGCATGGCATAATGGCGAAGAAGAATACAAC
AAATTTTTAGCTAAAATCAGGAGCGTGCCTATCGGAAGAGCCTTGCTGCTCCCTGAGTAC
TCAACATTGTACCGCCGTTGGCTTGACTCATTT
>ABM21509
---GGCTTCGGACATCAGAACAAAGGAGTGTACGTAGCAGGGTACAAAATCATAAACTAC
CACCTAGCCACTCCCGAAGACTACAGGCACTGTGTAAAGAGCATGTGGGAGAGAGATCTT
ATGGTTGTTGAGTCACGTGCACAAGGGATAGACACCATTGCGCGGTGCTGTTGTAAGACG
GGAGTCTACTACTGTGAGTCCAGAAATAAGCATTACCCCATTACTATAACATCCCCCACA
TTCCAGTGGATGGAGAGAAATGACTTCTACCCCGCTAGGTACCAAACTCACCTAACCATT
GGCAGTGGTTTTGCAGCCCCTGGGGACTGTGGTGGCATCATCAGATGCCAACACGGTGTC
ATGGGCCTTGTCACTGCCGGTGGTGAAGGAGTGGTGGCCTTTGCAGACATTAGAGACCTC
TATCTA---GAGGATGAAGCAATGGAGCAGGGAATTACTAATTACATTGAAACTTTGGGA
GCCGCATTTGGGAGCGGATTTACTTCACAAATTGGAGAAAAGATCAGTGAGATAACTAAC
ATGGTCACTTCCACCATTACAGAAAAATTACTTAAGAATCTAATTAAGTTAGTTAGTAGT
TTAGTCATAATCACCAGAAATTATGAAGACACCACCACAGTGTTAGCGACATTGGCCTTA
CTTGGCTGTGATGTTTCACCATGGGCCTGGTTAAAAAAGAAGGCTTGTGACATTCTGGAA
ATCCCCTATGTCATCAAGCAGGGAGACTCCTGGTTGAAAAAATTTACTGAGGCTTGTAAC
GCAGCAAAAGGATTGGAATGGGTGAGCAATAAAATCTCAAAGTTCATTGATTGGTTAAAG
GAGAAGATCATCCCAGAGGCTAGAGATAAGGTGGAGTACATCACCAAACTTAGGCAACTA
GGCATGCTGGAGAATCAAATCAACACAATTCATCAATCATGTCCCAGCCAAGAACAACAG
GAAATATTGTTCAACAACGTTAGGTGGCTGGCTATACAATCACGCAGATTTGCACCATTG
TATGCGGTAGAAGCCAAAAGGATCAGTAAATTGGAAAGTACCATCAACAACTACATACAG
TTCAAGAGCAAACACCGTATTGAACCAGTATGTATGCTGATTCACGGGACCCCTGGCACA
GGCAAATCAGTGGCCACATCACTTATTGGGAGAGCAATTGCAGAAAAAGAAAACACCTCA
GTGTATTCACTACCACCTGACCCCACCCACTTTGATGGGTACAAACAACAGGGCGTAGTC
ATCATGGATGATCTCAATCAAAATCCAGATGGAATGGACATGAAACTCTTTTGTCAGATG
GTCTCAACAGTGGAGTTTATACCACCAATGGCATCCTTAGAGGAAAAAGGAATTTTATTC
ACTTCAGATTATGTTTTGGCATCCACCAATTCCAGCACAATCACGCCACCCACTATAGCC
CATAGTGATGCTTTGTCAAGGCGATTCGCCTTTGACATGGAGGTCTTCGTGATGTCAGAA
CACTCAATCAGAGGTAAACTAAACATGTGTACTGCAACCCAAATGTGCAAGGATTGTCCA
CAACCAGCTAAC---TTTAAGAGATGTTGTCCCTTAATTTGTGGAAAGGCTATTCACCTG
ATGGACAAGAACACTAGACAAAGATACACTATTGATGAGATTACCACGCTCATAATTAAT
GAAAAGAATAGGAGAGCGAATATTGGTAATTGCATGGAAGCTTTGTTCCAAGGACCATTA
GTGTACAAAGACCTCAAAATCGACATCAAAACAACCCCTCCCCCAGAGTGCATCAATGAT
TTACTTCAGTCAGTAGATTCCCAAGAAATCAGAGATTACTGTGAAAAGAAAGGTTGGATA
GTCAATGTA---ACCAGTGAAGTACAAACAGAGAGAAACCTTTATAGGGCCATGACCATT
CTCCAGGCACTAACCACATTTGCTGCAGTAGCAGGGGTAGTATACGTGATGTCCAAGCTG
TTCGCTGGGCAACAAGGTCCATACACAGGTCTACCAAACAAAAAACCTAACATCCCCACC
ATCCGGACAGCAAAAGTACAAGGGCCAGGATTTGACTATGCAGTTGCTATGGCCAAAAGG
AACATTGTTACCGCCACTACCAGTAAAGGTGAATTCACAATGCTTGGTGTACACGATAAT
GTTGCGGTTCTACCAACCCATGCTGCGCCAGGTGAAACTATAGTCATTGATGGCAAAGAA
ACTGAGGTAGTTGATGCCAAAGCTCTTGAAGATCAGGCTGGCACAAACCTAGAAATCACT
ATTGTTACTCTCAAAAGAAATGAAAAATTCAGAGACATCAGACCCCATATTCCCACCCAA
ATCACTGAGACAAATGATGGAGTGTTGATCGTGAACACTAGTAAGTACCCCAACATGTAC
GTGCCCGTCGGTGCAGTGACCGAGCAAGGGTACCTGAACCTGGGAGGGCGTCAAACTGCT
CGCACCCTAATGTACAACTTTCCAACTCGAGCCGGTCAGTGTGGTGGAATCATCACATGT
ACTGGTAAGGTCATTGGGATGCATGTTGGTGGGAACGGTTCACATGGGTTCGCTGCAGCC
CTGAAACGGTCATACTTCACTCAGAGTCAAGGTGAAATCCAATGGATGAGACCATCAAAA
GAGGTTGGTTATCCAGTAATCAATGCACCCAGCAAAACCAAATTGGAACCAAGTGCCTTT
CATTATGTATTTGAAGGGGTGAAAGAACCTGCAGTACTAACTAAAAATGATCCCAGACTA
AAAACTGATTTTGAAGAAGCCATCTTCTCCAAATATGTGGGAAACAAGATTACTGAGGTA
GATGAATACATGAAGGAAGCAGTAGATCACTATGCTGGACAGCTAATGTCACTGGATATC
AGCACTGAGCAGATGTGTCTAGAGGATGCGATGTATGGTACAGATGGTTTAGAAGCTCTG
GACTTGACCACCAGTGCTGGGTACCCTTATGTAGCACTAGGCAAGAAAAAAAGAGACATC
CTCAACAAACAGACCAGAGACACGAAAGAAATGCAGAGACTACTAGATACATATGGAATC
AACCTACCTCTAGTTACTTATGTGAAAGATGAATTGAGAAGTAAAAGCAAAGTGGAACAG
GGGAAGTCCAGATTAATTGAAGCATCTAGTCTGAATGATTCGGTTGCAATGAGAATGGCC
TTCGGTAACCTATATGCCGCCTTTCACAAGAACCCTGGTGTAATCACCGGATCAGCTGTA
GGGTGTGACCCAGATCTGTTCTGGAGTAAAATTCCAGTCTTGATGGAGGAAAAGCTATTT
GCCTTTGATTATACAGGATATGATGCTTCTCTTAGTCCAGCATGGTTTGAAGCTCTCAAG
ATGGTGCTAGAGAAAATTGGTTTTGGAGACAGAGTGGACTACATTGACTACCTTAATCAC
TCACACCACTTGTACAAAAACAAGACTTATTGTGTCAAGGGCGGCATGCCATCTGGTTGC
TCCGGCACTTCAATTTTTAATTCAATGATTAACAATCTAATTATCAGGACACTTTTACTG
AAAACCTACAAGGGCATAGATTTAGATCATCTTAAAATGATTGCTTATGGTGATGATGTA
ATTGCTTCCTACCCCCACGAAGTCGACGCTAGTCTCCTAGCCCAATCAGGAAAAGACTAC
GGACTGACCATGACACCAGCTGATAAGTCAGCAACTTTTGAAAAAGTCACGTGGGAGAAT
GTAACATTCTTGAAAAGATTCTTCAGAGCAGATGAGAAGTACCCATTCTTGGTGCATCCA
GTTATGCCAATGAAAGAAATTCATGAATCAATTAGATGGACAAAAGATCCTAGAAACACA
CAGGATCATGTTCGCTCGCTGTGCCTATTGGCTTGGCACAATGGCGAAGAAGAATACAAC
AAATTTTTAGCTAAAATTAGGAGTGTGCCAATCGGAAGGGCTTTACTGCTCCCTGAGTAC
TCCACATTATACCGCCGTTGGCTCGACTCGTTT
>ADR82076
---GGATTTGGACACCAAAACAAAGCTGTGTACACAGCTGGCTACAAAATTTGCAATTAC
CACCTAGCTACACAAGAAGACTTGCAAAATGCCGTGAGTGTCATGTGGAACAGAGACCTC
TTAGTGGCTGAATCAAGGGCCCTTGGCACCGACTCGATCGCAAGGTGCAGCTGTAACACG
GGTGTGTACTACTGTGAATCCAGGAGAAAATATTATCCAGTTTCTTTCATTGGGCCCACC
TTCCAATACATGGAAGCCAATGAATATTACCCGGCTAGATATCAATCACACATGCTTATT
GGTCATGGGTTTGCATCACCGGGTGATTGTGGTGGCATACTTAGATGTCAACACGGGGTG
ATAGGAATAATCACTGCTGGTGGGGAAGGCTTGGTTGCATTTTCAGACATTAGAGACCTG
TATGCTTATGAGGAGGAAGCTATGGAGCAGGGCATTTCCAACTATATTGAGTCACTTGGT
GCTGCATTTGGTAGTGGATTCACTCAACAAATTGGTGATAAAGTTTCCGAGCTAACCAGC
ATGGTAACTAGCACCATTACAGAGAAGTTGCTTAAAAACTTAATCAAAATTATCTCATCA
CTTGTGATCATTACCAGGAATTATGAGGACACTACCACAGTGCTTGCCACCCTCGCCCTC
CTTGGGTGCGACATCTCACCGTGGCAGTGGCTAAAGAAGAAGGCATGTGACATCCTGGAA
ATTCCATACGCCATCAAACAAGGAGATAGTTGGTTGAAGAAATTCACTGAGGCATGTAAT
GCTGCAAAGGGACTGGAGTGGGTGTCCAATAAGATATCCAAATTCATTAGTTGGTTGCAG
GATAAAATCATCCCACAAGCGAGAGACAAATTAGAGTTTGTCACTAAACTAAAGCAATTA
GAAATGCTAGAGAATCAGATATCCACAATACACCAATCTTGTCCAAGTCAGGAACACCAG
GAAATTTTGTTCAACAATGTACGCTGGTTGTCCATTCAATCCAAGAGATTCGCTCCATTG
TACGCACTTGAGGCCAAGAGAATACAAAAGTTGGAACACACCATTAATAATTACATACAG
TTCAAGAGCAACCACCGTATTGAGCCAGTATGTTTGTTAGTGCATGGGAGCCCAGGTACA
GGAAAATCAGTTGCGACTAACCTAATTGCTAGAGCCATAGCTGAGAAAGAGAACACCTCC
ACCTACTCGCTACCACCGGACCCGTCTCACTTTGATGGATACAAACAACAAGGTGTGGTT
ATCATGGACGACCTAAACCAAAACCCGGATGGGGCAGATATGAAGCTCTTTTGTCAAATG
GTGTCCACTGTGGAGTTTATCCCACCCATGGCCTCGCTGGAAGAGAAAGGCATTCTGTTC
ACATCCAACTATGTTTTAGCCTCCACCAACTCCAGTCGCATCACACCACCTACAGTAGCC
CACAGTGACGCTCTGGCCAGGAGGTTCGCTTTCGATATGGATATTCAAGTCATGAGCGAG
TACTCCAGAGACGGAAAGCTCAACATGGCAATGGCTACTGAAATGTGCAAAAACTGTCAT
CAACCAGCAAAC---TTTAAAAGATGTTGTCCCTTAGTGTGTGGCAAGGCAATTCAGTTA
ATGGATAAATCTTCCAGGGTTAGATACAGCATTGATCAGATCACTACAATGATTGTTAAT
GAGAGAAACAGAAGATCAAACATTGGTAATTGCATGGAAGCTCTATTCCAGGGACCACTG
CAGTATAAAGATCTAAAAATAGATGTTAAGACCAGTCCCCCTCCGGAGTGTATCAACGAT
TTGCTCCAGGCAGTTGATTCCCAGGAAGTGAGAGATTACTGTGAAAAGAAAGGCTGGATT
GTTAACATT---ACCAGTCAGGTTCAAACAGAGAGGAACATCAACCGGGCGATGACTATC
CTACAAGCAGTAACTACTTTCGCTGCAGTAGCCGGTGTCGTGTACGTTATGTACAAGTTA
TTCGCTGGACACCAGGGAGCATACACTGGTCTGCCAAACAAAAGACCCAATGTGCCCACC
ATTAGAGCAGCAAAAGTGCAAGGGCCTGGGTTTGACTATGCAGTGGCTATGGCTAAAAGA
AACATTGTTACAGCAACTACTAGCAAAGGGGAGTTCACAATGCTAGGAGTCCACGACAAC
GTGGCCATTTTACCAACTCATGCCTCACCTGGTGAGAGTATTGTAATTGATGGCAAAGAG
GTTGAAATCCTAGACGCTAAAGCCCTCGAAGATCAGGCAGGCACTAATCTGGAAATCACC
ATAATAACCCTCAAAAGAAATGAAAAGTTCAGAGATATCAGACAACACATACCCACTCAA
ATCACCGAGACGAATGATGGAGTTCTGATTGTGAACACTAGTAAGTACCCCAACATGTAC
GTTCCTGTCGGTGCTGTGACTGAGCAGGGATACCTAAATCTCGGTGGGCGCCAGACTGCT
CGTACTCTAATGTACAACTTTCCAACCAGAGCTGGTCAGTGTGGTGGAGTCATCACATGC
ACTGGGAAAGTCATCGGGATGCACGTTGGTGGGAATGGTTCACATGGGTTTGCAGCGGCC
CTGAAGCGGTCATACTTCACTCAGAGCCAAGGTGAAATCCAGTGGATGAGACCATCAAAG
GAGGCAGGGTATCCAATTATAAACGCCCCAACCAAAACCAAGCTCGAGCCCAGTGCTTTC
CACTATGTGTTTGAAGGAGTAAAGGAACCAGCAGTCCTCACAAAGAATGATCCCAGACTC
AAAACAGACTTTGAAGAAGCAATCTTCTCTAAGTATGTAGGGAACAAGATCACTGAGGTG
GATGAGTACATGAAGGAGGCAGTGGACCATTATGCTGGACAACTTATGTCGCTGGATATC
AGCACAGAGCAAATGTGTCTAGAAGACGCCATGTATGGTACTGATGGTCTGGAGGCGCTA
GATCTGTCTACCAGTGCCGGGTACCCCTACGTGGCAATGGGGAAGAAGAAGAGAGATATC
CTAAACAAGCAAACCAGAGACACCAAAGAAATGCAAAGACTTTTGGATGCTTATGGAATC
AACCTACCATTAGTGACATATGTCAAGGACGAGCTGAGGTCCAAAACAAAAGTGGAACAG
GGAAAATCCAGACTGATAGAAGCTTCCAGTCTAAATGACTCAGTGGCCATGAGAATGGCA
TTTGGAAACCTTTATGCAGCATTCCACAGGAATCCAGGGGTCGTCACTGGTAGTGCAGTT
GGATGCGATCCAGACCTATTCTGGAGCAAGATCCCAGTGTTGATGGAAGAAAAGCTATTT
GCCTTTGATTACACAGGATACGACGCATCACTTAGCCCAGCTTGGTTTGAGGCACTCAAG
ATGGTGTTAGAGAAAATTGGTTTTGGAGATAGAGTGGATTACATAGACTACCTTAACCAT
TCACACCACTTGTACAAAAACAAGATATATTGTGTTAAGGGCGGCATGCCATCTGGCTGC
TCCGGCACTTCAATTTTTAATTCAATGATTAACAATTTGATCATTAGGACGCTTTTACTG
AAAACCTACAAGGGCATAGATTTGGACCACTTAAAAATGATTGCCTATGGTGACGATGTA
ATAGCTTCCTATCCCCATGAGGTTGACGCTAGTCTCCTAGCCCAATCAGGAAAAGACTAT
GGACTAACCATGACTCCGGCAGATAAATCTGCCACTTTTGAGACAGTCACATGGGAGAAT
GTAACTTTCTTGAAAAGATTCTTCAGAGCAGATGAGAAATACCCCTTCCTCATACATCCA
GTAATGCCAATGAAGGAAATTCATGAATCAATCAGATGGACAAAAGATCCTCGGAATACG
CAGGACCATGTACGCTCCTTGTGTCTATTGGCTTGGCACAACGGGGAAGAAGAATACAAC
AAATTTTTAGCTAAAATTAGGAGTGTGCCAATCGGAAGAGCTTTGTTGCTCCCAGAGTAC
TCAACATTGTACCGCCGTTGGCTTGACTCATTT
>ADR82077
---GGATTTGGACACCAAAACAAAGCTGTGTACACAGCTGGCTACAAAATTTGCAATTAC
CACCTAGCTACACAAGAAGACTTGCAAAATGCCGTGAGTGTCATGTGGAACAGAGACCTC
TTAGTGGCTGAATCAAGGGCCCTTGGCACCGACTCGATCGCAAGGTGCAGCTGTAACACG
GGTGTGTACTACTGTGAATCCAGGAGAAAATATTATCCAGTTTCTTTCATTGGGCCCACC
TTCCAATACATGGAAGCCAATGAATATTACCCGGCTAGATATCAATCACACATGCTTATT
GGTCATGGGTTTGCATCACCGGGTGATTGTGGTGGCATACTTAGATGTCAACACGGGGTG
ATAGGAATTATCACTGCTGGTGGGGAAGGCTTGGTTGCATTTTCAGACATTAGAGACCTG
TATGCTTATGAGGAGGAAGCTATGGAGCAGGGCATTTCCAACTATATTGAGTCACTTGGT
GCTGCATTTGGTAGTGGATTCACTCAACAAATTGGTGATAAAGTTTCCGAGCTAACCAGC
ATGGTAACTAGCACCATTACAGAGAAGTTGCTTAAAAACTTAATCAAAATTATCTCATCA
CTTGTGATCATTACCAGGAATTATGAGGACACTACCACAGTGCTTGCCACCCTCGCTCTC
CTTGGGTGCGACATCTCACCGTGGCAGTGGCTAAAGAAGAAGGCATGTGACATCCTGGAA
ATTCCATACGCCATCAAACAAGGAGATAGTTGGTTGAAGAAATTCACTGAAGCATGTAAT
GCTGCAAAGGGACTGGAGTGGGTGTCCAATAAGATATCCAAATTCATTAGTTGGTTGCAG
GATAAAATCATCCCACAAGCGAGAGACAAATTAGAGTTTGTCACTAAACTAAAGCAATTA
GAAATGCTTGAAAATCAGATTTCCACCATACACCAATCTTGTCCAAGTCAAGAACATCAG
GAGATCTTATTCAACAATGTGCGGTGGCTATCTATCCAGTCCAAGAGGTTTGCACCACTA
TATGCACATGAAGCTAAAAGGATTCAAAAGCTGGAGCATACCATAAATAATTACGTACAG
TTCAAGAGCAAGCACCGTATTGAGCCAGTATGTTTGTTAGTACATGGTAGTCCAGGGACA
GGAAAATCAGTTGCAACCAATCTAATTGCTAGAGCAATAGCCGAGAAAGAGAACACCTCC
ACATACTCACTGCCACCTGATCCGTCTCACTTTGATGGCTACAAGCAACAGGGTGTGGTC
ATTATGGATGACCTAAACCAAAATCCAGACGGAGCAGACATGAAACTTTTTTGTCAAATG
GTGTCCACTGTAGAGTTTATTCCACCGATGGCCTCGCTAGAAGAGAAAGGCATTTTGTTC
ACATCTAATTACGTTTTAGCCTCCACCAACTCCAGTCGGATCACACCACCTACGGTGGCT
CACAGTGATGCGCTGGCCAGGAGATTCGCATTTGACGTGGACATACAAGTCATGAGCGAG
TACTCCAGAGACGGAAAGCTCAACATGGCAATGGCTACTGAAATGTGCAAAAACTGTCAT
CAACCAGCAAAC---TTCAAAAGATGTTGTCCTTTAGTGTGTGGCAAGGCAATTCAGTTA
ATGGATAAATCTTCCAGGGTTAGATACAGCATTGATCAGATCACTACAATGATTGTTAAT
GAGAGAAACAGAAGATCAAACATTGGTAATTGCATGGAAGCTCTATTCCAGGGACCACTG
CAGTACAAAGATCTAAAAATAGATGTTAAGACCAGTCCCCCTCCGGAGTGTATCAACGAT
TTGCTCCAGGCAGTTGATTCCCAGGAAGTGAGAGATTACTGTGAAAAGAAAGGCTGGATT
GTTAACATT---ACCAGTCAGGTTCAAACAGAGAGGAACATCAACCGGGCGATGACTATC
CTACAAGCAGTAACTACTTTCGCTGCAGTAGCCGGTGTCGTGTACGTTATGTACAAGTTA
TTCGCTGGACACCAGGGAGCATACACTGGTCTGCCAAATAAAAGACCCAATGTGCCCACC
ATTAGAGCAGCAAAAGTGCAAGGGCCTGGGTTTGACTATGCAGTGGCTATGGCTAAAAGA
AACATTGTTACAGCAACTACTAGCAAAGGGGAGTTCACAATGCTAGGAGTCCACGACAAC
GTGGCCATTTTACCAACCCATGCCTCACCTGGTGAGAGTATTGTAATTGATGGCAAAGAG
GTTGAAATCCTAGACGCTAAAGCCCTCGAAGACCAGGCAGGCACTAACCTGGAAATCACC
ATAATAACCCTCAAAAGAAATGAAAAGTTCAGAGATATCAGACAACACATACCCACTCAA
ATCACCGAGACGAATGATGGAGTTCTGATTGTGAACACTAGTAAGTACCCCAACATGTAC
GTTCCTGTCGGTGCTGTGACTGAGCAGGGATACCTAAATCTCGGTGGGCGCCAGACTGCT
CGTACTCTAATGTACAACTTCCCAACCAGAGCTGGTCAGTGTGGTGGAGTCATCACATGC
ACTGGGAAAGTCATCGGGATGCACGTTGGTGGGAATGGTTCACATGGGTTTGCAGCGGCC
CTGAAGCGGTCATACTTCACTCAGAGCCAAGGTGAAATCCAGTGGATGAGACCATCAAAG
GAGGCAGGGTATCCAATTATAAACGCCCCGACCAAGACCAAGCTCGAGCCCAGTGCTTTC
CACTATGTGTTTGAAGGAGTAAAGGAACCAGCAGTCCTCACAAAGAATGATCCCAGACTC
AAAACAGACTTTGAAGAAGCAATCTTCTCTAAGTATGTAGGGAACAAGATCACTGAGGTG
GATGAGTACATGAAAGAGGCAGTGGACCATTATGCTGGACAACTTATGTCGCTGGATATC
AGCACAGAGCAAATGTGTCTAGAAGACGCCATGTATGGTACTGATGGTCTGGAGGCGCTA
GATCTGTCTACCAGTGCCGGGTACCCCTACGTGGCAATGGGGAAGAAGAAGAGAGATATC
CTAAACAAGCAAACCAGAGACACCAAAGAAATGCAAAGACTTTTGGACGCTTATGGAATC
AACCTACCATTAGTGACATATGTCAAGGACGAGCTGAGGTCCAAAACAAAAGTGGAACAG
GGAAAATCCAGACTGATAGAAGCTTCCAGTGTAAATGACTCAGTGGCCATGAGAATGGCA
TTTGGAAACCTTTACGCAGCATTCCACAGGAATCCAGGGGTCGTCACTGGTAGTGCAGTT
GGATGCGATCCAGACCTATTCTGGAGCAAGATCCCAGTGTTGATGGAAGAAAAGCTATTT
GCCTTTGATTACACTGGATACGACGCATCACTTAGCCCAGCTTGGTTTGAGGCACTCAAG
ATGGTGTTAGAGAAAATTGGTTTTGGAGATAGAGTGGATTACATAGACTACCTTAACCAT
TCACACCACTTATACAAAAACAAGATATATTGTGTTAAGGGCGGCATGCCATCTGGCTGC
TCCGGCACTTCAATTTTTAATTCAATGATTAACAATTTGATCATTAGGACGCTTTTACTG
AAAACCTACAAGGGCATAGATCTGGACCACTTAAAAATGATTGCCTATGGTGACGATGTA
ATAGCTTCCTATCCCCATGAGGTTGACGCTAGTCTCCTAGCCCAATCAGGAAAAGACTAT
GGACTAACCATGACTCCGGCAGATAAATCTGCCACTTTTGAAACAGTCACATGGGAGAAT
GTAACTTTCTTGAAAAGATTCTTCAGAGCAGATGAGAAATACCCCTTCCTCATACATCCA
GTAATGCCAATGAAGGAAATTCATGAATCAATCAGATGGACAAAAGATCCTCGGAATACG
CAGGACCATGTACGCTCCTTGTGTTTATTGGCTTGGCACAATGGGGAAGAAGAATACAAC
AAATTTTTAGCTAAAATTAGGAGTGTGCCGATCGGAAGAGCTTTGTTGCTCCCAGAGTAC
TCAACATTGTACCGCCGTTGGCTTGACTCATTT
>ABV60420
---GGATTCGGACACCAAAACAAAGCGGTGTACACTGCAGGTTACAAAATCTGCAACTAC
CATTTGGCCACTCAGGAAGATTTGCAAAACGCAGTGAACGTCATGTGGGATAGAGACCTC
TTAGTCACAGAATCGAAAGCCCAGGGCACTGACACAATTGCAAGGTGCAGTTGCAACGCA
GGGGTGTACTACTGTGAGTCTAGAAGGAAATACTATCCAGTATCCTTCGTTGGCCCAACG
TTTCAGTACATGGAGGCTAATGACTATTACCCAGCTAGGTACCAGTCCCATATGCTCATT
GGCCATGGATTCGCATCTCCAGGGGATTGTGGTGGCATACTCAGATGCCACCACGGGGTG
ATAGGGATCATTACTGCTGGTGGAGAAGGATTGGTTGCATTTGCAGACATCAGAGACTTG
TATGCCTACGAAGAAGAAGCCATGGAACAAGGCATCACCAATTACATAGAGTCACTTGGG
GCTGCATTTGGAAGTGGATTTACTCAGCAGATTGGAGACAAAATAACAGAGTTAACCAAC
ATGGTGACCAGTACCATTACTGAAAAGCTACTTAAGAACTTGATCAAGATCATATCCTCA
CTAGTTATTATAACTAGGAATTATGAAGACACCACAACGGTGCTCGCTACCCTGGCCCTT
CTTGGGTGTGATGCTTCACCATGGCAGTGGCTTAGAAAGAAAGCATGCGATGTTCTGGAG
ATACCTTATGTCACCAAGCAAGGTGACAGCTGGTTGAAGAAGTTTACTGAAGCTTGCAAC
GCAGCTAAGGGACTGGAGTGGGTGTCAAACAAAATCTCAAAATTCATTGATTGGCTCAAG
GACAAAATCATCCCACAAGCTAGAGATAAGTTGGAGTTTGTGACAAAACTTAGACAACTA
GAAATGCTGGAAAACCAAATCTCAACTATACACCAATCATGCCCTAGTCAGGAGCACCAG
GAAATTCTATTTAATAACGTCAGATGGTTATCCATCCAGTCTAAAAGATTTGCCCCTCTT
TACGCAGCGGAAGCCAAAAGAATACAGAAACTAGAGCATACCATCAACAACTACATACAG
TTCAAGAGCAAACACCGTATTGAACCAGTATGTTTGCTAGTACATGGCAGCCCCGGAACA
GGTAAATCTGTAGCAACCAACCTGATTGCTAGATCCATAGCCGAAAGAGAAAACACTTCC
ACGTACTCGCTACCCCCGGATCCATCACACTTCGACGGATACAAACAACAGGGAGTGGTG
ATTATGGACGACCTGAATCAAAACCCAGATGGTGCGGATATGAAGCTGTTCTGCCAGATG
GTATCAACAGTAGAGTTTATACCACCCATGGCATCCCTGGAGGAGAAAGGAATCTTGTTT
ACTTCAAACTACGTTCTAGCATCTACGAACTCAAGCAGAATTTCCCCCCCCACTGTGGCA
CACAGTGATGCATTAGCCAGGCGCTTTGCGTTCGACATGGACATTCAAGTCATGAATGAG
TTCTCTAGAGATGGGAAGTTGAATATGGCCATGGCTACTGAAATGTGTAAGAACTGTCAT
CAACCAGCAAAC---TTTAAGAGATGCTGTCCTTTAGTGTGTGGTAAGGCAATCCAATTA
ATGGACAAATCTTCCAGAGTTAGATACAGTATTGATCAAATCACTACAATGATTATCAAT
GAGAGAAACAGAAGATCCAACATTGGCAATTGTATGGAGGCTTTGTTCCAGGGACCACTC
CAGTATAAAGACTTGAAGATTGACATCAAGACGAGTCCCCCTCCCGAATGTATCAATGAC
TTGCTTCAAGCAGTTGACTCCCAGGAGGTGAGAGATTACTGTGAGAAGAAGGGTTGGATA
ATTAACATC---ACCAGCCAGGTTCAAACAGAAAGGAACATCAACAGGGCAATGACAATT
CTACAAGCGGTGACAACCTTCGCCGCAGTGGCTGGAGTTGTCTATGTCATGTATAAACTG
TTTGCTGGACACCAGGGAGCGTACAATGGTTTACCAAACAAAAAACCCAACGTGCCCACC
ATTAGGACAGCAAAGGTACAAGGGCCAGGGTTCGATTACGCAGTGGCTATGGCCAAAAGA
AACATTGTTACAGCAACTACTAGCAAGGGAGAGTTCACTATGTTAGGAGTCTACGATAAC
GTGGCTATTTTACCAACCCATGCTTCACCTGGTGAAAGCATTGTGATCGATGGCAAAGAA
GTGGAGATCTTGGATGCCAAAGCACTCGAAGATCAAGCAGGAACCAATCTTGAAATCACT
ATAATCACTCTAAAGAGAAATGAAAAGTTCAGAGACATTAGACCACATATACCTACTCAA
ATCACTGAGACAAATGATGGAGTCTTGATCGTGAACACTAGTAAGTACCCCAATATGTAT
GTTCCTGTCGGTGCTGTGACTGAACAGGGATATCTAAATCTCGGTGGGCGCCAAACTGCT
CGTACTCTAATGTATAGCTTTCCAACCAGAGCAGGACAGTGTGGTGGGGTCATCACATGT
ACTGGGAAAGTCATCGGGATGCATGTTGGTGGGAACGGTTCACACGGGTTTGCAGCGGCC
CTGAAGCGATCATACTTCACTCAGAGTCAAGGTGAAATTCAGTGGATGAGACCTTCGAAG
GAAGCGGGATATCCAATCATAAACGCTCCGTCCAAAACCAAGCTTGAACCCAGTGCTTTC
CACTATGTGTTTGAAGGGGTGAAGGAACCAGCAGTCCTCACTAAAAACGATCCCAGGCTT
AAGACAAACTTTGAGGAGGCAATCTTCTCCAAGTACGTGGGTAACAAAATTACTGAAGTG
GATGAGTTCATGAAAGAAGCAGTAGACCACTATGCCGGCCAGCTCATGTCGCTAGATATT
AACACAGAGCAAATGTGCTTGGAGGATGCCATGTATGGCACTGATGGTCTAGAAGCACTT
GATTTGTCCACCAGCGCTGGCTACCCTTATGTAGCAATGGGAAAGAAGAAGAGAGATATC
TTGAATAAACAAACCAGAGACACTAAGGAAATGCAAAAACTACTCGACACATATGGAATC
AACCTCCCACTGGTGACTTATGTAAAGGATGAACTTAGGTCCAAAACAAAGGTTGAGCAG
GGGAAATCCAGATTAATTGAAGCTTCTAGTTTGAATGACTCAGTGGCAATGAGAATGGCT
TTTGGGAACCTATATGCTGCTTTTCACAAAAACCCAGGAGTGATAACAGGTTCAGCAGTA
GGGTGCGATCCAGATTTGTTTTGGAGCAAGATTCCGGTATTGATGGAAGAGAAGCTGTTT
GCCTTTGACTACACAGGGTATGATGCATCTCTCAGCCCTGCCTGGTTCGAGGCACTAAAG
ATGGTGCTTGAGAAAATCGGATTTGGAGATAGAGTTGACTATATCGACTACCTAAACCAC
TCACATCACCTGTACAAGAATAAAACATACTGTGTCAAGGGCGGTATGCCATCTGGTTGC
TCAGGCACTTCAATTTTTAACTCAATGATTAACAACTTGATTATCAGGACACTCTTACTG
AAAACCTACAAGGGCATAGATTTAGACCACCTAAAAATGATTGCCTATGGTGATGATGTG
ATTGCCTCCTACCCCCATGAAGTTGACGCTAGTCTCCTAGCCCAATCAGGGAAAGACTAT
GGACTAACTATGACTCCAGCTGACAAATCAGCTATATTTGAAACAGTCACGTGGGAGAAT
GTAACATTCTTGAAGAGATTCTTCAGGGCAGACGAGAAATACCCATTTCTCATTCATCCA
GTGATGCCAATGAAGGAAATTCATGAATCAATTAGATGGACAAAAGATCCTAGGAACACT
CAGGATCACGTTCGCTCTCTGTGCCTATTAGCTTGGCACAATGGTGAAGAAGAATATAAC
AAATTCCTAGCTAAAATCAGGAGTGTGCCAATTGGAAGAGCTTTATTGCTCCCAGAGTAC
TCAACATTGTACCGCCGTTGGCTTGACTCATTT
>BAM71647
GGAGGGTTTGGACACCAAAATATGGCGGTGTATGTTGCAGGTTACAAGATTTGCAATTAT
CACCTAGCCACCCCTGAAGACCACAGCAATGCCGTGGATGTGCTATGGAACAGAGACCTC
ATAATTGTCAGCAGCAGAGCGCAGGGAACCGACACAATTGCCAGATGTAGCTGTAGAGCA
GGAGTGTATTACTGTAAGTCAATGAAGAAACACTACCCAGTTTCAGTTACAGAACCCACT
TTTCAATTTATGGAGGCTAATGAGTACTACCCAGCCAGGTACCAGACACACATGCTTCTT
GGAGTGGGATATGCAGAACCAGGTGATTGTGGAGGTATCCTGAGATGCAATCATGGAGTC
ATGGGTATTGTAACAGCAGGTGGTAATGGGATTGTTGCTTTTGCAGATATCAGAGACCTG
TGGGTGTATGAGGAGGAAGCAATGGAACAGGGTATCACCAGCTACATTGAGTCACTGGGT
GCTGCCTTTGGGTCCGGGTTCACCAGTCAGATAGGGGAAAAGGTTACGGAGTTAACAAGT
ATGGTCACCAACGCTATTACAGAGAAATTATTGAAAACACTTATAAAAATTGTCTCCACC
CTAGTGATAATTAACAGAAACTATGAGGATACCACCACAGTATTGGCGACACTGGCCCTA
TTGGGATGCGACTGTTCACCTTGGCAGTGGATTAAGAAAAAGACTTGTGATATTCTGGGA
CTTCCCTATGTAATGAGACAGGGAGATAGCTGGATGAAGAAATTTACTGAAGCCTGTAAT
GCTGCCAAAGGCTTAGAATGGATCTCCAATAAGATTTCCAAATTTATTGATTGGTTGAAA
GAGAAGATTATACCAGAGGCAAAGGATAAGGTTGAGTTTGTTTCCAAGCTCAAACAGCTG
GGAATGTTAGAAAATCAGATTAATACTATACATCAATCATGCCCAAGCCAGGAACAACAA
GAAATTTTGTTCAACAATGTGCGGTGGCTCGCGATACAGTCACGTAGATTCGCGCCACTG
TATGCAGTTGAGGCTAAAAGAATTTCTAAATTGGAAAACACCATTAACAATTACATCCAG
TTCAAGAGCAAACACCGTATTGAACCGGTATGTATGTTGATACATGGCTCCCCAGGAACA
GGAAAGTCCATTGCCACATCATTGATTGGTAGGGCAATAGCTGAAAAAGAAAATACCTCA
ACATACTCGCTCCCACCAGACCCCACGCACTTTGATGGGTACAAGCAACAAGGGGTTGTC
ATTATGGATGATCTTAACCAGAACCCTGACGGCAACGACATGAAGCTGTTCTGCCAAATG
GTTTCCACAGTAGAGTTTATACCACCTATGGCATCCTTGGAAGAAAAGGGGATTCTTTTT
ACTTCAGACTATGTGTTGGCCTCAACAAACTCACACACTATTACACCTCCAACAGTCTCA
CACAGCGATGCTTTAAACAGAAGGTTTGCTTTCGACATGGAAGTTTACACTATGTCTGAG
CACTCCGTTAAAGGAAAGTTAAATATGGCTACAGCAACGCAATTGTGCAAGGATTGTCCA
CAACCAGCTAAT---TTTAAGAAGTGTTGCCCATTGGTTTGCGGAAAGGCTCTACAATTA
ATGGACAAGAATACCCGGCAAAGATTCACCCTGGACGAAATAACTACTTTAATAATTAAT
GAGAAAAACAGAAGGGCCAACATTGGGAATTGCATGGAAGCATTGTTTCAAGGTCCTATA
CAGTACAGAGATTTGAAGATTGACATTAAAGAGACGCCTGCCCCAGATTACATTAATGAT
CTTCTTCAATCAGTGGACAGCCAAGAGCTCAGGGACTACTGTGAGAAAAAGGGATGGATT
GTCAAGCTT---AATAACGACCTAGTGGTAGAAAGAAACCTAAACAGGGCCATGACTGTT
TTACAGGCTGTGACTACATTTGCAGCTGTGGCTGCAGTTGTTTATGTAATGTACAAACTG
TTTGCTGGGCACCAGGGAGCCTACACAGGATTACCAAACAAGAAGCCCAGCGTTCCCACC
ATTAGAACAGCAAAGGTGCAAGGGCCCGGGTTTGATTATGCAGTAGCAATGGCTAAAAGA
AATGTTTTGACTGCCACCACTAGCAAGGGCGAATTTACCATGCTTGGCGTTCATGACAAT
GTTGCAATTCTTCCAACTCATGCAGCCCCAGGGGATTCAATTGTGATTGACGGGAAAGAG
ATAGAAGTACTAGATGCTGAGGCATTGGAAGATCAGTCAGGTACAAATTTGGAAATTACC
ATAGTTAAACTAAAAAGAAATGAAAAGTTTAGAGATATTAGGCCACACATCCCAACCCAG
ATCACTGAGACAAATGATGGAGTGTTGATCGTGAACACTAGTAAGTACCCTAACATGTAT
ATTCCTGTAGGTGCTGTGACCGAACAGGGGTATCTTAATCTTGGTGGCCGACAAACTGCT
CGCACTTTAATGTACCACTTCCCAACAAGAGCAGGCCAGTGTGGTGGTGTTGTCACGTGC
ACTGGCAAGGTGATTGGGATACATGTTGGAGGGAACGGTTCACACGGGTTTGCAGCAGCC
CTGAAACGATCTTACTTCACTCAGAGTCAAGGTGAGATCCAATGGATGAGACCATCAAAA
GAAGTAGGGTACCCGGTAATTAACGCACCAAGTAAAACCAAACTTGAGCCCAGTGTTTTC
CATTATGTGTTTGAGGGTGTGAAAGAACCAGCAGTTCTTACCAAGAATGACCCCAGGCTA
AAGACAGACTTTGAAGAGGCCATTTTCTCTAAGTATGTGGGTAACAAGATTACAGAAGTT
GATGAGTATATGAAGGAAGCCGTCGATCATTATGCAGGCCAACTCATGTCTCTGGATATC
AACACAGAACAAATGTGTCTTGAAGATGCAATGTATGGCACTGATGGTCTTGAAGCATTA
GATCTTAGCACCAGTGCTGGTTACCCTTATGTGGCAATGGGAAAGAAAAAGAGAGACATT
TTGAACAAACAGACCCGAGATACAAGGGAAATGCAGAGACTTTTGGACGCCTACGGAATT
AACCTACCCCTAGTCACCTATGTGAAAGATGAGCTCAGGTCCAAAACCAAGGTGGAGCAA
GGAAAATCCAGGTTGATTGAAGCTTCTAGTCTCAATGACTCAGTGGCAATGCGAATGGCA
TTTGGAAACTTATACGCAACATTTCATAAGAATCCAGGTGTAGTGACGGGATCAGCTGTA
GGGTGTGACCCAGACTTGTTTTGGAGTAAAATACCAGTTTTGATGGAAGAAAAGCTGTTT
GCTTTCGATTACACAGGCTATGATGCTTCACTCAGTCCTGCATGGTTTGAGGCTCTTAAA
ATGGTTCTTGAAAAGATTGGGTTTGGTGACAGAATAGACTACATTGATTACTTAAACCAC
TCTCACCATCTCTACAAAAACAAGACATACTGTGTTAAGGGCGGCATGCCATCTGGATGC
TCCGGTACTTCGATTTTTAATTCAATGATCAACAATTTAATAATTAGGACACTTTTACTG
AAAACCTACAAGGGCATAGATCTAGACCATCTAAAGATGATCGCCTATGGTGATGATGTA
ATTGCTTCCTACCCCCATGAGGTTGACGCTAGTCTCCTAGCCCAATCAGGAAAAGACTAT
GGACTAACCATGACTCCAGCTGATAAATCAGCTACCTTTGAAACAGTCACATGGGAGAAT
ATAACATTTCTGAAGAGATTCTTTAGAGCAGATGAAAAGTATCCATTTCTAATACATCCA
GTCATGCCGATGAAAGAAATTCATGAATCAATTAGATGGACCAAGGATCCTAGGAACACT
CAGGATCATGTTCGTTCATTGTGCCTATTGGCTTGGCACAATGGAGAAGAAGAATACAAC
AAATTTCTAGCTAAAATAAGGAGTGTGCCAATTGGAAGAGCATTGTTGCTTCCAGAGTAT
TCGACATTGTATCGCCGTTGGCTCGACTCTTTT
>AAQ10897
---GGATTCGGACACCAAAACAAAGCGGTGTACACTGCAGGTTACAAAATTTGCAACTAC
CATTTGGCCACTCAGGAAGATTTGCAAAACGCGGTGAACGTCATGTGGAATAGAGACCTC
TTGGTCACAGAATCAAGAGCCCAGGGCACCGATTTAATTGCAAGGTGCAATTGCAACGCA
GGGGTGTACTACTGCGAGTCTAGAAGAAAATACTACCCAGTGTCCTTTGTTGGCCCAACG
TTCCAGTACATGGAGGCTAATGACTATTATCCAGCTAGGTACCAATCCCATATGCTTATT
GGCCATGGATTCGCGTCTCCAGGGGATTGTGGTGGCGTACTTAGATGTCACCACGGGGTG
ATAGGGATTATTACTGCTGGTGGAGAAGGGTTGGTTGCATTTGCAGACATTAGAGATTTG
TATGCCTACGAAGAAGAAGCTATGGAGCAAGGCATTACCAATTACATAGAGTCACTTGGG
GCCGCATTTGGAAGTGGATTTACTCAGCAGATTGGAGATAAAATAACAGAGTTGACTAAT
ATGGTGACCAGTACCATCACTGAAAAGCTACTTAAGAACTTGATTAAGATCATATCCTCG
CTAGTTATTATAACCAGGAATTATGAAGACACCACAACGGTGCTCGCCACCCTGGCCCTT
CTTGGGTGTGATGTTTCACCATGGCAATGGCTTAGAAAGAAAGCATGTGATATTCTGGAG
ATACCTTATGCCATTAAGCAAGGTGACAGTTGGTTGAAGAAGTTTACTGAAGCATGCAAT
GCAGCTAAGGGACTGGAATGGGTGTCAAACAAAATCTCAAAGTTTATTGATTGGCTCAAG
GAAAAAATTATCCCACAAGCTAGAGATAAGTTGGAATTTGTAACAAAACTTAGACAACTA
GAAATGCTGGAAAACCAAATCTCAACTATACACCAGTCATGCCCTAGTCAGGAACACCAG
GAAATTTTATTCAATAATGTCAGATGGTTATCCATCCAGTCTAAGAGGTTTGCTCCTCTC
TACGCAGTGGAAGCCAAAAGAATACAAAAACTAGAGCACACCATTAACAACTACATACAG
TTCAAGAGCAAACACCGTATTGAACCAGTATGTTTGTTAGTGCATGGCAGCCCTGGAACA
GGTAAGTCTGTAGCAACCAACCTGATTGCTAGAGCCATAGCTGAAAGAGAAAACACGTCC
ACGTATTCGCTACCCCCGGATCCTTCACACTTTGACGGATACAAACAACAGGGAGTGGTG
ATTATGGACGACTTGAATCAAAACCCAGATGGTGCGGACATGAAGCTGTTTTGTCAGATG
GTATCAACAGTGGAGTTTATACCACCCATGGCATCCCTGGAGGAGAAAGGAATCTTGTTT
ACTTCAAATTACGTTCTAGCATCCACGAACTCAAGCAGGATTTCCCCCCCCACTGTGGCA
CACAGTGATGCATTGGCCAGGCGCTTTGCGTTTGACATGGACATCCAGGTCATGAGTGAG
TATTCTAGAGATGGGAAATTGAACATGGCCATGGCCACTGAAATGTGTAAGAACTGTCAC
CAACCAGCAAAC---TTTAAGAGATGCTGTCCTTTAGTGTGTGGTAAGGCAATTCAATTA
ATGGACAAATCTTCCAGAGTTAGGTACAGTATTGACCAGATCACTACAATGATTATTAAT
GAGAGAAACAGAAGATCCAACATTGGTAATTGTATGGAGGCTTTGTTTCAAGGACCACTC
CAGTATAAAGACTTGAAGATTGACATTAAGACGAGTCCCCCTCCTGAATGTATTAATGAT
TTGCTCCAAGCAGTTGACTCCCAGGAGGTGAGAGATTACTGTGAGAAGAAGGGTTGGATA
GTTAACATC---ACCAGCCAGGTTCAAACAGAAAAGAACATTAACAGGGCAATGACAATT
CTACAAGCGGTGACAACTTTCGCCGCAGTGGCTGGAGTTGTCTATGTCATGTATAAACTG
TTTGCTGGACACCAGGGAGCATACACTGGTTTACCAAACAAAAAACCCAACGTGCCCACC
ATTAGGACAGCAAAGGTACAAGGGCCAGGATTTGATTACGCGGTGGCTATGGCTAAAAGA
AACATTGTTACAGCAACTACTAGCAAGGGAGAGTTCACTATGTTAGGAGTCCACGACAAC
GTGGCTATTTTACCAACCCACGCTTCACCTGGTGAAAGCATTGTGATTGATGGCAAAGAA
GTGGAGATCTTGGATGCCAAAGCGCTCGAAGATCAAGCAGGAACCAATCTTGAAATCACT
ATAATCACTTTAAAGAGAAATGAAAAGTTCAGAGACATTAGACCACATATACCTACCCAA
ATCACTGAGACAAATGATGGAGTCTTGGTCGTGAACACTAGCAAGTACCCCAACATGTAT
GTTCCTGTCGGTGCTGTGACTGAACAGGGATATCTAAATCTCGGTGGGCGCCAAACTGCT
CGTACTTTAATGTACAACTTTCCAACCAGAGCAGGACAGTGTGGTGGAGTCATCACGTGT
ACTGGGAAAGTCATCGGGATGCATGTCGGTGGGAACGGTTCACACGGGTTTGCAGCAGCC
CTGAAGCGATCATACTTCACTCAGGGTCAAGGTGAAATCCAGTGGATGAGACCCTCGAAG
GAAGTGGGATATCCAATCATAAATGCCCCGTCCAAAACCAAGCTTGAACCCAGTGCTTTT
CACTATGTGTTTGAAGGAGTGAAGGAACCAGCAGTCCTCACCAAAAACGATCCCAGGCTT
AAGACAAACTTTGAGGAGGCAATTTTCTCCAAGTATGTGGGTAACAAAATTACTGAAGTG
GATGAGTATATGAAAGAGGCGGTAGACCACTATGCTGGCCAGCTTATGTCACTAGACATT
AATACAGAACAAATGTGCTTGGAGGATGCCATGTATGGCACTGATGGTTTAGAAGCACTT
GATTTGTCCACCAGTGCTGGCTACCCTTATGTAGCATTGGGAAAGAAGAAGAGAGATATT
TTGAACAAACAAACCAGAGACACTAAGGAAATGCAAAAGCTGCTCGACACATATGGAATC
AACCTCCCACTGGTGACTTATGTAAAGGATGAGCTTAGATCCAAAACAAAGGTAGAGCAG
GGGAAATCCAGATTAATTGAGGCTTCCAGTTTAAATGACTCAGTGGCAATGAGAATGGCT
TTTGGGAACCTATATGCTGCTTTTCACAAAAACCCAGGAGTGATAACAGGTTCAGCAGTA
GGGTGTGATCCAGATTTGTTTTGGAGCAAAATTCCGGTATTGATGGAAGAGAAGCTGTTT
GCCTTTGACTACACAGGGTATGATGCATCTCTCAGCCCTGCGTGGTTCGAGGCACTAAAG
ATGGTGCTTGAGAAAATTGGATTCGGAGACAGAATTGACTACATTGACTACCTAAACCAC
TCACACCACCTGTACAAGAATAAAGCATACTGTGTTAAGGGCGGTATGCCATCTGGTTGC
TCAGGCACTTCAATTTTTAACTCAATGATTAATAACCTGATTATCAGGACACTCTTACTG
AAAACCTACAAGGGCATAGATTTAGACCACCTAAAAATGATTGCCTATGGTGATGATGTA
ATTGCTTCCTACCCCCATGAAGTTGACGCTAGTCTCCTAGCCCAATCAGGAAAAGACTAT
GGACTAACTATGACTCCAGCTGACAAATCAGCTGTATTTGAAACAGTCACATGGGAGAAC
GTAACATTCTTGAAGAGATTCTTTAGGGCAGATGAGAAATACCCATTTCTTATTCATCCA
GTAATGCCAATGAAGGAAATTCATGAATCAATTAGATGGACAAAAGATCCTAGGAATACC
CAGGATCACGTTCGCTCTTTGTGTCTATTAGCTTGGCACAATGGCGAAGAAGAATACAAC
AAATTCTTAGCTAAAATCAGGAGTGTGCCACTTGGAAGAGCTTTATTGCTTCCAGAGTAC
TCAACATTGTACCGCCGTTGGCTTGACTCATTT
>BAE20392
---GGCTTTGGGCATCAGAATAAAGCTGTGTACACTGCTGGTTACAAGATCTGCAACTAC
CATCTCGCCACTAAGGAGGATTTACAAAATGCTGTAAGCATCATGTGGAATAGAGACCTC
TTGGTTGTTGAATCAAAAGCTCAAGGTACCGACTCAATAGCAAGGTGCAATTGCAATGCA
GGGGTGTACTATTGTGAGTCCAGAAGGAAATACTACCCTGTGTCGTTTGTGGGACCCACC
TTCCAATACATGGAGGCTAATGACTACTACCCAGCTAGATACCAATCCCACATGTTAATC
GGGCACGGCTTTGCCTCACCAGGTGACTGTGGTGGTATCCTTAGGTGTCAACATGGCGTC
ATCGGAATCGTGACAGCTGGTGGAGAGGGATTAGTCGCATTCTCAGACATCAGGGATTTA
TACGCTTATGAAGATGAAGCCATGGAGCAAGGCATCTCCAACTACATTGAGTCTCTAGGA
GCCGCTTTTGGTAGTGGTTTCACCCAGCAAATAGGGGACAAAATATCAGAGTTAACTAAT
ATGGTCACCAGCACTATCACAGAGAAATTACTCAAAAATTTGATTAAGATCATCTCGTCT
TTAGTGATTATCACCAGAAACTATGAGGACACTACCACCGTTCTAGCGACTTTGGCCCTT
TTGGGATGTGATGTCTCACCATGGCAGTGGTTGAAGAAAAAAGCATGTGACATCCTGGAG
ATTCCTTATGTCATCCGTCAAGGTGACAGTTGGCTAAAGAAGTTTACTGAGGCCTGCAAT
GCAGCTAAAGGTCTGGAGTGGGTTTCCAACAAGATTTCCAAATTTATTGATTGGCTAAAA
GAGAAGATCATCCCGCAAGCAAGAGACAAGTTAGAATTTGTCACCAAACTCAAGCAACTT
GAGATGTTAGAGAACCAAATCGCTACCATTCACCAGTCTTGCCCAAGCCAAGAACATCAG
GAGATTCTATTCAATAATGTACGATGGTTATCCATCCAATCAAAAAGATTCGCCCCGCTA
TATGCGGTAGAGGCAAAAAGGATCCAGAAATTAGAACATACCATCAACAATTACATACAG
TTCAAGAGCAAACACCGTATTGAACCAGTATGTCTGTTAGTGCATGGTAGCCCGGGGACT
GGTAAATCAGTTGCAACAAACCTCATTGCGAGGGGCATAGCTGAGAAGGAGAACACATCA
ACTTACTCACTACCACCTGACCCCTCCCACTTTGATGGGTACAAACAACAAGGAGTGGTC
ATAATGGATGACTTAAATCAAAACCCAGACGGAGCTGACATGAAATTATTTTGCCAGATG
GTTTCCACAGTTGAGTTTATCCCGCCAATGGCATCACTTGAAGAAAAAGGGATCCTCTTC
ACATCCAATTACGTGTTGGCATCCACCAACTCTAGTAGAATCACCCCACCCACAGTTGCT
CATAGTGATGCGCTGGCCAGAAGGTTTGCCTTTGACATGGATATTCAAGTCATGGGAGAA
TACTCTAGAGACGGGAAGCTCAACATGGCCATGGCCACTGAGATGTGCAAGAATTGCCAT
CAACCTGCAAAT---TTTAAGAGGTGTTGTCCACTCGTGTGTGGCAAAGCAATTCAGCTA
ATGGACAAATCTTCCAGAGTTAGATACAGTGTGGACCAGATCACCACCATGATCATCAAT
GAAAGAAACAGGCGGTCTAACATTGGTAACTGCATGGAAGCATTATTTCAGGGCCCACTT
CAATACAAAGACCTGAAGATAGACATTAAAACTACACCACCACCAGAGTGTATAAGTGAT
TTACTACAGGCGGTGGACTCCCAGGAAGTTAGGGATTATTGTGAGAAGAAAGGATGGCTA
GTGAACATC---TCAAGTCAAGTCCAATTGGAGCGGAACATCAACAGAGCCATGACTATC
CTCCAAGCTGTTACCACGTTCGCGGCAGTGGCTGGCGTCGTGTTTGTAATGTACAAATTA
TTTGCTGGACATCAAGGTGCCTACACTGGGTTACCTAACAAGAGACCAAACGTTCCTACC
ATCAGGACAGCTAAAGTTCAAGGTCCGGGTTTTGACTATGCAGTAGCAATGGCCAAGAGA
AACATAGTGACGGCCACCACTAGCAAAGGAGAGTTCACCATGCTCGGAGTTCACGATAAT
GTTGCTGTGTTGCCTACACACGCATCACCAGGGGAGACAATCGTGGTTGATGGAAAGGAG
GTGGAAGTGTTAGATGCCAAAGCACTTGAGGATCAAGCTGGAACTAATTTGGAGATTACT
ATTGTTACTCTCAAAAGAAGTGAGAAATTCAGGGACATTAGACCTCACATCCCCACTCAA
ATCACTGAGACAAATGACGGAGTGTTGATCGTGAACACTAGCAAGTACCCCAACATGTAT
GTACCTGTCGGTGCAGTGACCGAGCAAGGGTACTTAAATCTGGGTGGGCGTCAAACAGCT
CGCACCCTTATGTACAATTTCCCAACACGTGCTGGGCAGTGTGGTGGGATCATTACGTGC
ACAGGCAAGGTGATTGGTATGCACGTCGGCGGGAACGGTTCACATGGGTTCGCTGCGGCT
CTAAAGCGATCATACTTCACTCAGAATCAAGGTGAAATCCAGTGGATGAGGCCATCAAAA
GAAGTCGGGTACCCCATCGTCAATGCTCCCAGCAAGACCAAGCTGGAGCCCAGTGCTTTC
CACTATATCTTTGAAGGAGTAAAGGAGCCAGCAGTTTTGACTAAGAACGACCCTAGACTA
AAAACAGATTTTGAGGAAGCCATTTTTTCCAAGTATGTGGGTAACAAAATCACAGAGGTG
GATGAGTACATGAAAGAGGCTGTGGACCACTATGCAGGACAACTGATGTCACTAGATATA
AACAATGACCAGATGTGTCTAGAGGATGCTATGTATGGAACTGATGGTCTAGAAGCTCTT
GACCTCACTACTAGTGCAGGGTATCCATATGTAGCCCTTGGCAAGAAAAAGAGGGATATT
CTCAACAAGCAAACCAGAGACACCAAGGAAATGCAACGCCTCCTAGATACTTATGGTATC
AATTTACCACTAGTCACTTATGTGAAAGATGAGCTTAGAAGCAAGAGCAAAGTGGAGCAA
GGAAAGTCCAGACTGATTGAAGCTTCCAGTCTGAATGATTCTGTGGCAATGAGAATGGCA
TTTGGCAACTTATACGCGGCCTTTCACAAAAACCCAGGAGTAGTGACAGGATCAGCAGTA
GGGTGTGACCCAGACTTATTTTGGAGCAAAATACCGGTTTTGATGGAAGAAAAGCTGTTT
GCTTTCGACTACACAGGTTATGATGCCTCCCTTAGTCCAGCCTGGTTTGAGGCTCTCAAG
ATGGTGTTGGAGAAGATCGGTTTTGGGGATAGGGTAGATTACATTGATTACCTAAACCAT
TCACATCATCTATACAAAAACAAGACATACTGTGTCAAGGGTGGCATGCCATCTGGCTGC
TCAGGCACATCAATTTTTAACTCAATGATTAACAATTTGATCATCAGGACACTTTTACTG
AAAACCTACAAGGGCATAGATTTAGACCATCTAAAAATGATTGCTTATGGTGATGATGTA
ATTGCTTCCTACCCCCATGAGGTTGACGCTAGTCTCCTAGCCCAATCAGGAAAAGACTAT
GGACTGACCATGACTCCAGCTGATAAATCAGCAACCTTTGAAAAAGTCACATGGGAGAAC
GTAACATTCTTGAAAAGATTCTTCAGGGCAGACGAGAAGTATCCGTTCTTGGTGCACCCA
GTAATGCCAATGAAAGAAATTCATGAATCAATTAGATGGACCAAAGATCCTAGGAATACT
CAGGACCATGTACGCTCGTTGTGTTTATTGGCTTGGCACAATGGCGAAGAGGAATACAAT
AAATTTCTGGCCAAGATCAGAAGCGTGCCAATAGGAAGAGCATTATTGCTCCCAGAGTAC
TCAACCTTGTACCGCCGTTGGCTCGACTCATTC
>ACS34682
---GGATTTGGACACCAAAACAAAGCTGTGTACACAGCTGGCTACAAAATTTGCAATTAC
CACCTAGCTACACAAGAAGACTTGCAAAATGCCGTGAGTGTCATGTGGAACAGAGACCTC
TTAGTGGCTGAATCAAGGGCCCTTGGCACCGACTCGATCGCAAGGTGCAGCTGTAACACG
GGTGTGTACTACTGTGAATCCAGGAGAAAATATTATCCAGTTTCTTTCATTGGGCCCACC
TTCCAATACATGGAAGCCAATGAATATTACCCGGCTAGATATCAATCACACATGCTTATT
GGTCATGGGTTTGCATCACCGGGTGATTGTGGTGGCATACTTAGATGTCAACACGGGGTG
ATAGGAATAATCACTGCTGGTGGGGAAGGCTTGGTTGCATTTTCAGACATTAGAGACCTG
TATGCTTATGAGGAGGAAGCTATGGAGCAGGGCATTTCCAACTATATTGAGTCACTTGGT
GCTGCATTTGGTAGTGGATTCACTCAACAAATTGGTGATAAAGTTTCCGAGCTAACCAGC
ATGGTAACTAGCACCATTACAGAGAAGTTGCTTAAAAACTTAATCAAAATTATCTCATCA
CTTGTGATCATTACCAGGAATTATGAGGACACTACCACAGTGCTTGCTACCCTCGCCCTC
CTTGGGTGCGACATCTCACCGTGGCAGTGGCTAAAGAAGAAGGCATGTGACATCCTGGAA
ATTCCATACGCCATCAAACAAGGAGATAGTTGGTTGAAGAAATTCACTGAGGCATGTAAT
GCTGCAAAGGGACTGGAGTGGGTGTCCAATAAGATATCCAAATTCATTAGTTGGTTGCAG
GATAAAATCATCCCACAAGCGAGAGACAAATTAGAGTTTGTCACTAAACTAAAGCAATTA
GAAATGCTTGAAAATCAGATTTCCACAATACACCAATCTTGTCCAAGTCAAGAACATCAG
GAGATCTTATTCAACAATGTGCGGTGGCTATCTATCCAGTCCAAGAGGTTTGCACCACTA
TATGCACATGAAGCTAAAAGGATTCAAAAGCTGGAGCATACCATAAATAATTACGTACAG
TTCAAGAGCAAACACCGTATTGAGCCAGTATGTTTGTTAGTACATGGCAGTCCAGGGACA
GGAAAATCAGTTGCAACCAATCTAATTGCTAGAGCAATAGCCGAGAAAGAGAACACCTCC
ACATACTCACTGCCACCTGATCCGTCTCACTTTGATGGCTACAAGCAACAGGGTGTGGTT
ATTATGGATGACCTAAACCAAAATCCAGACGGAGCAGACATGAAACTTTTTTGTCAAATG
GTGTCCACTGTGGAGTTTATTCCACCGATGGCCTCGCTAGAAGAGAAAGGCATTTTGTTC
ACATCTAATTACGTTTTGGCCTCCACCAACTCCAGTCGGATCACACCACCCACGGTGGCT
CACAGTGATGCGCTGGCCAGGAGATTCGCATTTGACGTGGACATACAAGTCATGAGCGAG
TACTCCAGAGACGGAAAGCTCAACATGGCAATGGCTACTGAAATGTGCAAAAACTGTCAT
CAACCAGCAAAC---TTCAAAAGATGTTGTCCTTTAGTGTGTGGCAAGGCAATTCAGTTA
ATGGATAAATCTTCCAGGGTTAGATACAGCATTGATCAGATCACTACAATGATTGTTAAT
GAGAGAAACAGAAGATCAAACATTGGTAATTGCATGGAAGCTCTATTCCAGGGACCACTG
CAGTATAAAGATCTAAAAATAGATGTTAAGACCAGTCCCCCTCCGGAGTGTATCAACGAT
TTGCTCCAGGCAGTTGATTCCCAGGAAGTGAGAGATTACTGTGAAAAGAAAGGCTGGATT
GTTAACATT---ACCAGTCAGGTTCAAACAGAGAGGAACATCAACCGGGCGATGACTATC
CTACAAGCAGTAACTACTTTCGCTGCAGTAGCCGGTGTCGTGTACGTTATGTACAAGCTG
TTCGCTGGGCACCAGGGTGCATACACTGGTTTGCCAAATAAACGACCCAATGTACCCACT
ATCAGGACAGCAAAAGTGCAAGGCCCTGGGTTTGATTACGCAGTGGCCATGGCTAAAAGA
AACATTGTTACAGCAACCACCAGCAAAGGGGAGTTTACAATGTTGGGAGTCTATGATAAT
GTGGCCATCTTGCCAACCCACGCCTCGCCTGGTGAAAGCATTGCGATCGACGGTAAAGAG
GTGGAAATTCTTGACGCCAAAGCCCTTGAAGATCAGGCAGGAACTAATCTTGAAATTACC
ATAATTACACTAAAGAGGAACGAGAAGTTCAGAGATATCAGGCCACACATTCCCACCCAA
ATCACCGAAACAAATGATGGAGTTTTGATCGTGAACACTAGTAAGTACCCCAACATGTAT
GTTCCCGTTGGTGCTGTGACCGAACAGGGGTATCTTAATCTCGGTGGACGACAAACCGCT
CGTACGCTAATGTACAACTTTCCAACTAGAGCAGGTCAGTGTGGTGGTGTCATCACGTGC
ACTGGTAAAGTCATTGGGATGCATGTTGGCGGGAACGGTTCACATGGGTTCGCGGCGGCC
CTAAAGCGGTCATACTTCACTCAGATTCAAGGTGAGATTCAATGGATGAAACCATCAAAA
GAAGTGGGATACCCGATCATAAATGCTCCGTCCAAAACCAAACTTGAACCCAGCGCTTTT
CACTATGTGTTTGAAGGGGTGAAGGAACCAGCAGTCCTTACCAAAAATGATCCCAGGCTC
AGGACAGACTTTGAAGAAGCAATATTCTCTAAGTATGTAGGCAACAAAATCACTGATGTG
GATGAGTACATGAAAGAGGCAGTGGATCATTACGCTGGCCAACTCATGTCTCTAGACATC
AACACAGAACAAATGTGCTTGGAGGATGCCATGTATGGCACTGATGGTCTAGAAGCACTT
GATTTGTCCACCAGTGCTGGCTACCCTTATGTAGCAATGGGAAAGAAGAAGAGAGATATC
TTGAACAAACAAACCAGAGACACTAAGGAAATGCAAAAACTGCTCGACACATATGGAATC
AACCTCCCACTGGTGACTTATGTAAAGGATGAACTTAGATCCAAAACAAAGGTTGAGCAG
GGGAAATCCAGATTAATTGAAGCTTCTAGTTTGAATGACTCAGTGGCAATGAGAATGGCT
TTTGGGAACCTATATGCTGCTTTTCACAAAAACCCAGGAGTGATAACAGGTTCAGCAGTA
GGGTGCGATCCAGATTTGTTTTGGAGCAAAATTCCGGTGTTGATGGAAGAGAAGCTGTTT
GCCTTTGACTACACAGGGTATGATGCATCTCTCAGCCCTGCTTGGTTCGAGGCACTAAAG
ATGGTGCTTGAGAAAATCGGATTCGGAGACAGAGTTGACTACATCGACTACCTAAACCAC
TCACACCACCTGTACAAGAATAAGACATACTGTGTAAAGGGCGGTATGCCATCTGGTTGC
TCAGGCACTTCAATTTTTAACTCAATGATTAACAACTTGATTATCAGGACACTCTTACTG
AAAACCTACAAGGGCATAGATTTAGACCACCTAAAAATGATTGCCTATGGTGATGATGTA
ATTGCTTCCTACCCCCATGAAGTTGACGCTAGTCTCCTAGCCCAATCAGGAAAAGACTAT
GGACTAACTATGACTCCAGCTGACAAATCAGCTATATTTGAAACAGTCACATGGGAGAAT
GTAACATTCTTGAAGAGATTCTTCAGGGCAGACGAGAAATACCCATTTCTTATTCATCCA
GTAATGCCAATGAAGGAAATTCATGAATCAATTAGATGGACAAAGGATCCTAGGAACACT
CAGGATCACGTTCGCTCTCTGTGCCTATTAGCTTGGCACAATGGCGAAGAAGAATATAAC
AAATTCCTAGCTAAAATCAGGAGTGTGCCAATTGGAAGAGCTTTATTGCTCCCAGAGTAC
TCAACATTGTACCGCCGTTGGCTTGACTCATTT
>AAQ10894
---GGATTCGGACACCAAAACAAAGCGGTGTACACTGCAGGTTACAAAATTTGCAACTAC
CATTTGGCCACTCAGGAAGATTTGCAAAACGCGGTGAACGTCATGTGGGATAGAGACCTC
TTGGTCACAGAATCAAGAGCCCAGGGCACCGATTCAATTGCAAGGTGCAATTGCAACGCA
GGGGTGTACTACTGCGAGTCTAGAAGGAAATACTACCCAGTGTCCTTCATTGGCCCAACG
TTCCAGTACATGGAGGCTAATGACTATTATCCAGCTAGGTACCAGTCCCACATGCTCATT
GGCCATGGATTCGCGTCTCCAGGGGATTGTGGCGGCATACTTAGATGTCACCACGGGGTG
ATAGGGATCATTACTGCTGGTGGAGAAGGGTTGGTTGCATTTGCAGACATTAGAGACTTG
TATGCCTACGAAGAAGAAGCCATGGAACAGGGCATTACCAATTACATAGAGTCACTTGGG
GCCGCATTTGGAAGTGGATTTACTCAGCAGATTGGAGATAAAATAACAGAGTTGACTAAT
ATGGTGACCAGTACCATCACCGAAAAGCTACTTAAGAACTTGATTAAGATCATATCCTCG
CTAGTTATTATAACTAGGAATTATGAAGACACCACAACAGTGCTCGCTACCCTGGCCCTT
CTTGGGTGTGATGTTTCACCATGGCAGTGGCTTAGAAAGAAAGCATGTGATGTTCTGGAG
ATACCTTATGCCATTAAGCAAGGTGATAGTTGGTTGAAGAAGTTTACTGAAGCATGCAAC
GCAGCTAAGGGACTGGAATGGGTGTCAAACAAAATCTCAAAGTTTATTGATTGGCTCAAG
GAGAAAATTATCCCACAAGCTAGAGATAAGTTGGAATTTGTAACAAAACTTAGACAACTA
GAAATGCTGGAAAACCAAATCTCAACTATACACCAATCATGCCCTAGTCAGGAACACCAG
GAAATTCTATTCAATAATGTCAGATGGTTATCCATCCAGTCTAAGAGGTTTGCCCCTCTC
TACGCAGTGGAAGCCAAAAGAATACAGAAACTAGAGCATACCATTAACAACTACATACAG
TTCAAGAGCAAACACCGTATTGAACCAGTATGTTTGCTAGTGCATGGTAGCCCCGGAACA
GGTAAGTCTGTAGCAACCAACCTGATTGCTAGAGCCATAGCTGAAAGAGAAAACACGTCC
ACGTACTCGCTACCCCCAGATCCATCACACTTCGACGGATACAAACAACAGGGAGTGGTG
ATTATGGACGACTTGAATCAAAACCCAGATGGTGCGGACATGAAGCTGTTTTGTCAGATG
GTATCAACAGTGGAGTTTATACCACCCATGGCATCCCTGGAGGAGAAAGGAATCCTGTTT
ACTTCAAATTACGTTCTAGCATCCACGAACTCAAGCAGAATTTCCCCCCCCACTGTGGCA
CACAGTGATGCATTAGCCAGGCGCTTTGCGTTTGACATGGACATTCAAGTCATGAATGAG
TATTCTAGAGATGGGAAATTGAACATGGCTATGGCTACTGAAATGTGTAAGAACTGTCAC
CAACCAGCAAAC---TTTAAGAGATGCTGTCCTTTAGTGTGTGGTAAGGCAATTCAATTA
ATGGACAAATCTTCCAGAGTTAGATACAGTATTGACCAGATCACTACAATGATTATCAAT
GAGAGAAACAGAAGATCCAACATTGGTAATTGTATGGAGGCTTTGTTCCAAGGACCACTC
CAGTATAAAGACTTGAAGATTGACATTAAGACGAGTCCCCCTCCCGAATGTATCAATGAT
TTGCTCCAAGCAGTTGACTCCCAGGAGGTGAGAGATTACTGTGAGAAGAAGGGTTGGATA
GTCAACATC---ACCAGCCAGGTTCAAACAGAAAAGAACATCAACAGGGCAATGACAATT
CTACAAGCGGTAACAACCTTCGCCGCAGTGGCTGGAGTCGTCTATGTCATGTATAAACTG
TTTGCTGGACACCAGGGAGCATACACTGGTTTACCAAACAAAAAACCCAACGTGCCCACC
ATTAGGACAGCAAAGGTACAAGGGCCAGGATTCGATTACGCAGTGGCTATGGCTAAAAGA
AACATTGTTACAGCAACTACTAGCAAGGGAGAGTTCACTATGTTAGGAGTCCACGACAAC
GTGGCTATTTTACCAACCCACGCCTCACCTGGTGAAAGCATTGTGATCGATGGCAAAGAA
GTGGAGATCTTGGATGCCAAAGCGCTCGAAGATCAAGCAGGAACCAATCTTGAAATCACT
ATAATCACTCTAAAGAGAAATGAAAAGTTCAGAGACATTAGACCACATATACCTACTCAA
ATCACTGAGACAAATGATGGAGTCTTGATCGTGAACACTAGCAAGTACCCCAATATGTAT
GTTCCTGTCGGTGCTGTGACTGAACAGGGATATCTAAATCTCGGTGGGCGCCAAACTGCT
CGTACTCTAATGTACAACTTTCCAACCAGAGCAGGACAGTGTGGTGGAGTCATCACGTGT
ACTGGGAAAGTCATCGGGATGCATGTTGGTGGGAACGGTTCACACGGGTTTGCAGCAGCC
CTGAAGCGATCATACTTCACTCAGAGTCAAGGTGAAATCCAGTGGATGAGACCTTCGAAG
GAAGTGGGATATCCAATCATAAATGCCCCGTCCAAAACCAAGCTTGAACCCAGTGCTTTC
CACTATGTGTTTGAAGGGGTGAAGGAACCAGCAGTCCTTACTAAAAACGATCCCAGGCTT
AAGGCAAACTTTGAGGAGGCAATTTTCTCCAAGTACGTGGGTAACAAAATTACTGAAGTG
GATGAGTATATGAAAGAGGCAGTAGACCACTATGCTGGCCAGCTCATGTCACTAGACATT
AACACAGAACAAATGTGCTTGGAGGATGCCATGTATGGCACTGATGGTTTAGAAGCACTT
GATTTGTCCACCAGTGCTGGCTACCCTTATGTAGCATTGGGAAAGAAGAAGAGAGATATC
TTGAACAAACAAACCAGAGACACTAAGGAAATGCAAAAACTGCTCGACACATATGGAATT
AACCTCCCACTGGTGACTTATGTAAAGGATGAGCTTAGATCCAAAACAAAGATTGAGCAG
GGGAAATCCAGATTAATTGAAGCTTCCAGTTTGAATGACTCAGTGGCAATGAGAATGGCT
TTTGGGAACCTATATGCTGCTTTTCACAAAAACCCAGGAGTGATAACAGGTTCAGCAGTA
GGGTGCGATCCAGATTTGTTTTGGAGCAAAATTCCGGTATTGATGGAAGAGAAGCTGTTT
GCCTTTGACTACACAGGGTATGATGCATCTCTCAGCCCTGCGTGGTTCGAGGCACTAAAG
ATGGTGCTTGAGAAAATCGGATTCGGAGACAGAGTTGACTACATTGACTACCTAAACCAC
TCACACCACCTGTACAAGAATAAAACATACTGTGTCAAGGGCGGTATGCCATCTGGTTGC
TCAGGCACTTCAATTTTTAACTCAATGATTAATAACTTGATTATCAGGACACTCTTACTG
AAAACCTACAAGGGCATAGATTTAGACCACCTAAAAATGATTGCCTATGGTGATGATGTA
ATTGCTTCCTACCCCCATGAAGTTGACGCTAGTCTCCTAGCCCAATCAGGAAAAGACTAT
GGACTAACTATGACTCCAGCTGACAAATCAGCTACATTTGAAACAGTCACATGGGAGAAC
GTAACATTCTTGAAGAGATTCTTCAGGGCAGACGAGAAATACCCATTTCTTATTCATCCA
GTAATGCCAATGAAGGAAATCCATGAATCAATTAGATGGACAAAAGATCCTAGGAATACT
CAGGATCACGTTCGCTCTCTGTGCCTATTAGCTTGGCACAATGGCGAAGAAGAATATAAC
AAATTCCTAGCTAAAATCAGGAGTGTGCCACTTGGAAGAGCTTTATTGCTCCCAGAGTAC
TCAACATTGTACCGCCGTTGGCTTGACTCATTT
>ACS34684
---GGATTTGGACACCAAAACAAAGCTGTGTACACAGCTGGCTACAAAATTTGCAATTAC
CACCTAGCTACACAAGAAGACTTGCAAAATGCCGTGAGTGTCATGTGGAACAGAGACCTC
TTAGTGGCTGAATCAAGGGCCCTTGGCACCGACTCGATCGCAAGGTGCAGCTGTAACACG
GGTGTGTACTACTGTGAATCCAGGAGAAAATATTATCCAGTTTCTTTCATTGGGCCCACC
TTCCAATACATGGAAGCCAATGAATATTACCCGGCTAGATATCAATCACACATGCTTATT
GGTCATGGGTTTGCATCACCGGGTGATTGTGGTGGCATACTTAGATGTCAACACGGGGTG
ATAGGAATAATCACTGCTGGTGGGGAAGGCTTGGTTGCATTTTCAGACATTAGAGACCTG
TATGCTTATGAGGAGGAAGCTATGGAGCAGGGCATTTCCAACTATATTGAGTCACTTGGT
GCTGCATTTGGTAGTGGATTCACTCAACAAATTGGTGATAAAGTTTCCGAGCTAACCAGC
ATGGTAACTAGCACCATTACAGAGAAGTTGCTTAAAAACTTAATCAAAATTATCTCATCA
CTTGTGATCATTACCAGGAATTATGAGGACACTACCACAGTGCTTGCCACCCTCGCCCTC
CTTGGGTGCGACATCTCACCGTGGCAGTGGCTAAAGAAGAAGGCATGTGACATCCTGGAA
ATTCCATACGCCATCAAACAAGGAGATAGTTGGTTGAAGAAATTCACTGAGGCATGTAAT
GCTGCAAAGGGACTGGAGTGGGTGTCCAATAAGATATCCAAATTCATTAGTTGGTTGCAG
GATAAAATCATCCCACAAGCGAGAGACAAATTAGAGTTTGTCACTAAACTAAAGCAATTA
GAAATGCTTGAAAATCAGATTTCCACCATACACCAATCTTGTCCAAGTCAAGAACATCAG
GAGATCTTATTCAACAATGTGCGGTGGCTATCTATCCAGTCCAAGAGGTTTGCACCACTA
TATGCACATGAAGCTAAAAGGATTCAAAAGCTGGAGCATACCATAAATAATTACGTACAG
TTCAAGAGCAAGCACCGTATTGAGCCAGTATGTTTGTTAGTACATGGCAGTCCAGGGACA
GGAAAATCAGTTGCAACCAATCTAATTGCTAGAGCAATAGCCGAGAAAGAGAACACCTCC
ACATACTCACTGCCACCTGATCCGTCTCACTTTGATGGCTACAAGCAACAGGGTGTGGTT
ATTATGGATGACCTAAACCAAAATCCAGACGGAGCAGACATGAAACTTTTTTGTCAAATG
GTGTCCACTGTGGAGTTTATTCCACCGATGGCCTCGCTAGAAGAGAAAGGCATTTTGTTC
ACATCTAATTACGTTTTGGCCTCCACCAACTCCAGTCGGATCACACCACCCACGGTGGCT
CACAGTGATGCGCTGGCCAGGAGATTCGCATTTGACGTGGACATACAAGTCATGAGCGAG
TACTCCAGAGACGGAAAGCTCAACATGGCAATGGCTACTGAAATGTGCAAAAACTGTCAT
CAACCAGCAAAC---TTCAAAAGATGTTGTCCTTTAGTGTGTGGCAAGGCAATTCAGTTA
ATGGATAAATCTACCAGGGTTAGATACAGCATTGATCAGATCACTACAATGATTGTTAAT
GAGAGAAACAGAAGATCAAACATTGGTAATTGCATGGAAGCTCTATTCCAGGGACCACTG
CAGTATAAAGATCTAAAAATAGATGTTAAGACCAGTCCCCCTCCGGAGTGTATCAACGAT
TTGCTCCAGGCAGTTGATTCCCAGGAAGTGAGAGATTACTGTGAAAAGAAAGGCTGGATT
GTTAACATT---ACCAGTCAGGTTCAAACAGAGAGGAACATCAACCGGGCGATGACTATC
CTACAAGCAGTAACTACTTTCGCTGCAGTAGCCGGTGTCGTGTACACTATGTACAAGCTG
TTCGCTGGGCACCAGGGTGCATACACTGGTTTGCCAAATAAACGACCCAATGTACCCACT
ATCAGGACAGCAAAAGTGCAAGGCCCTGGGTTTGATTACGCAGTGGCCATGGCTAAAAGA
AACATTGTTACAGCAACCACCAGCAAAGGGGAGTTTACGATGTTGGGAGTCTATGATAAT
GTGGCCATCTTGCCAACCCACGCCTCACCTGGTGAAAGCATTGCGATCGACGGTAAAGAG
GTGGAAATTCTTGACGCCAAAGCCCTTGAAGATCAGGCAGGAACTAATCTTGAAATTACC
ATAATTACACTAAAGAGGAACGAGAAGTTCAGAGATATCAGGCCACACATTCCCACCCAA
ATCACCGAAACAAATGATGGAGTTTTGATCGTGAACACTAGTAAGTACCCCAACATGTAT
GTTCCCGTTGGTGCTGTGACCGAACAGGGGTATCTTAATCTCGGTGGACGACAAACCGCT
CGTACGCTAATGTACAACTTTCCAACTAGAGCAGGTCAGTGTGGTGGTGTCATCACGTGC
ACTGGTAAAGTCATTGGGATGCATGTTGGTGGGAACGGTTCACATGGGTTCGCGGCGGCC
CTAAAGCGGTCATACTTCACTCAGATTCAAGGTGAGATTCAATGGATGAAACCATCAAAA
GAAGTGGGATACCCGATCATAAATGCTCCGTCCAAAACCAAACTTGAACCCAGCGCTTTT
CACTATGTGTTTGAAGGGGTGAAGGAACCAGCAGTCCTTACCAAAAATGATCCCAGGCTC
AGGACAGACTTTGAAGAAGCAATATTCTCTAAGTATGTAGGCAACAAAATCACTGATGTG
GATGAGTACATGAAAGAGGCAGTGGATCATTACGCTGGCCAACTCATGTCTCTAGACATC
AACACAGAACAAATGTGCTTGGAGGATGCCATGTATGGCACTGATGGTCTAGAAGCACTT
GATTTGTCCACCAGTGCTGGCTACCCTTATGTAGCAATGGGAAAGAAGAAGAGAGATATC
TTGAACAAACAAACCAGAGACACTAAGGAAATGCAAAAACTGCTCGACACATATGGAATC
AACCTCCCACTGGTGACTTATGTAAAGGATGAACTTAGATCCAAAACAAAGGTTGAGCAG
GGGAAATCCAGATTAATTGAAGCTTCTAGTTTGAATGACTCAGTGGCAATGAGAATGGCT
TTTGGGAACCTATATGCTGCTTTTCACAAAAACCCAGGAGTGATAACAGGTTCAGCAGTA
GGGTGCGATCCAGATTTGTTTTGGAGCAAAATTCCGGTATTGATGGAAGAGAAGCTGTTT
GCCTTTGACTACACAGGGTATGATGCATCTCTCAGCCCTGCTTGGTTCGAGGCACTAAAG
ATGGTGCTTGAGAAAATCGGATTCGGAGACAGAGTTGACTACATCGACTACCTAAACCAC
TCACACCACCTGTACAAGAATAAAACATACTGTGTCAAGGGCGGTATGCCATCTGGTTGC
TCAGGCACTTCAATTTTTAACTCAATGATTAACAACTTGATTATCAGGACACTCTTACTG
AAAACCTACAAGGGCATAGATTTAGACCACCTAAAAATGATTGCCTATGGTGATGATGTA
ATTGCTTCCTACCCCCATGAAGTTGACGCTAGTCTCCTAGCCCAATCAGGAAAAGACTAT
GGACTAACTATGACTCCAGCTGACAAATCAGCTATATTTGAAACAGTCACATGGGAGAAT
GTAACATTCTTGAAGAGATTCTTCAGGGCAGACGAGAAATACCCATTTCTTATTCATCCA
GTAATGCCAATGAAGGAAATTCATGAATCAATTAGATGGACAAAAGATCCTAGGAACACT
CAGGATCACGTTCGCTCTCTGTGCCTATTAGCTTGGCACAATGGCGAAGAAGAATATAAC
AAATTCCTAGCTAAAATCAGGAGTGTGCCAATTGGAAGAGCTTTATTGCTCCCAGAGTAC
TCAACATTGTACCGCCGTTGGCTTGACTCATTT
>ACS34685
---GGCTTTGGGCATCAGAATAAAGCTGTGTACACTGCTGGTTACAAGATCTGCAACTAC
CATCTCGCCACTAAGGAGGATTTACAGAATGCTGTAAGCATCATGTGGAATAGAGACCTC
TTGGTTGTTGAATCAAAAGCTCAAGGTACCGACTCAATAGCAAGGTGCAATTGCAATGCA
GGGGTGTACTATTGTGAGTCCAGAAGGAAATACTACCCTGTGTCGTTTGTGGGACCCACC
TTCCAATACATGGAGGCTAATGACTACTACCCAGCTAGATACCAGTCCCACATGTTAATC
GGGCACGGTTTTGCCTCACCAGGTGACTGTGGTGGTATCCTTAGGTGTCAACATGGCGTC
ATCGGAATCGTGACAGCTGGTGGAGAGGGATTAGTCGCATTCTCTGACATAAGGGACTTG
TATGCTTACGAGGAAGAGGCCATGGAGCAGGGCATTTCAAACTATATTGAGTCACTCGGT
GCTGCGTTCGGTAGTGGGTTCACTCAGCAAATAGGGGATAAGATATCAGAACTAACCAGC
ATGGTGACCAGCACGATTACAGAGAAGCTACTTAAAAACCTAATCAAAATTATTTCATCT
CTGGTGATTATCACTAGAAATTACGAAGATACCACCACAGTGCTCGCCACTCTAGCTCTT
CTTGGGTGTGATGTTTCACCGTGGCAATGGCTGAAGAAGAAAGCATGTGACACTTTGGAG
ATTCCCTATGTTATTAGACAGGGTGATAGTTGGTTAAAAAAATTTACTGAGGCGTGCAAC
GCAGCTAAGGGGTTGGAATGGGTGTCCAACAAAATCTCAAAATTTATTGACTGGTTGAGA
GAAAGAATCATCCCACAAGCCAGGGACAAGCTTGAGTTTGTAACCAAATTGAAACAGTTG
GAAATGCTAGAGAATCAGATATCCACAATACACCAATCTTGTCCAAGTCAGGAACACCAG
GAAATTTTGTTCAACAATGTACGCTGGTTGTCCATTCAATCCAAGAGATTCGCTCCATTG
TACGCACTTGAGGCCAAGAGAATACAAAAGTTGGAACACACCATTAATAATTACATACAG
TTCAAGAGCAAACACCGTATTGAGCCAGTATGTTTGTTAGTGCATGGGAGCCCAGGTACA
GGAAAATCAGTTGCGACTAACCTAATTGCTAGAGCCATAGCTGAGAAAGAGAACACCTCC
ACCTACTCGCTACCACCGGACCCGTCTCACTTTGATGGATACAAACAACAAGGTGTGGTT
ATCATGGACGACCTAAACCAAAACCCGGATGGGGCAGATATGAAGCTCTTTTGTCAAATG
GTGTCCACTGTGGAGTTTATCCCACCTATGGCCTCGCTGGAAGAGAAAGGCATTCTGTTC
ACATCCAACTATGTTTTAGCCTCCACCAACTCCAGTCGCATCACACCACCTACAGTAGCC
CACAGTGACGCTCTGGCCAGGAGGTTCGCTTTCGATATGGATATTCAAGTGATGGGCGAG
TACTCCAGAGATGGTAAACTCAACATGGCAATGGCTACTGAGACGTGCAAGAACTGCCAC
CAACCAGCAAAC---TTCAAAAGATGCTGTCCTTTAGTGTGTGGTAAGGCAATTCAGTTA
ATGGACAAATCTTCCAGAGTTAGGTACAGTATTGACCAGATCACTACAATGATTATCAAT
GAGAGAAATAGAAGATCCAACATTGGCAATTGTATGGAGGCTTTGTTCCAAGGACCACTT
CAGTATAAAGACTTGAAGATTGACATCAAGACGAGTCCCCCTCCTGAATGTATCAATGAC
TTGCTCCAAGCAGTTGACTCCCAGGAGGTGAGAGATTACTGTGAGAAGAAGGGTTGGATA
GTCAACATC---ACCAGCCAGGTTCAAACAGAAAGGAACATCAACAGGGCAATGACAATT
CTACAAGCGGTGACAACCTTCGCCGCAGTGGCTGGAGTTGTCTATGTCATGTATAAACTG
TTTGCTGGACACCAGGGAGCATACACTGGTTTACCAAACAAAAAACCCAACGTGCCCACC
ATTAGGACAGCAAAGGTACAAGGGCCAGGGTTTGATTACGCAGTGGCTATGGCTAAAAGA
AACATTGTTACAGCAACTACTAGCAAGGGAGAGTTCACTATGTTAGGAGTCCACGACAAT
GTGGCTATTTTACCAACCCACGCTTCACCTGGTGAAAGCATTGTGATCGATGGCAAAGAA
GTGGAGATCTTGGATGCCAAAGCGCTCGAAGATCAAGCAGGAACCAATCTTGAAATCACT
ATAATCACTCTAAAGAGAAATGAAAAGTTCAGAGACATTAGACCACATATACCTACTCAA
ATCACTGAGACAAATGATGGAGTCTTGATCGTGAACACTAGCAAGTACCCCAATATGTAT
GTTCCTGTCGGTGCTGTGACTGAGCAGGGATATCTAAATCTCGGTGGGCGCCAAACCGCT
CGTACTCTAATGTACAACTTTCCAACCAGAGCAGGACAGTGTGGTGGAGTCATCACATGT
ACTGGGAAAGTCATCGGGATGCATGTTGGTGGGAATGGTTCACACGGGTTTGCAGCGGCC
CTGAAGCGATCATACTTCAATCAGAGTCAAGGTGAAATCCAGTGGATGAGACCTTCGAAG
GAAGTGGGATATCCAATCATAAATGCCCCGTCCAAAACCAAGCTTGAACCCAGTGCTTTC
CACTATGTGTTTGAAGGGGTGAAGGAACCAGCAGTCCTCACTAAAAACGATCCCAGGCTT
AAGACAAACTTTGAGGAGGCAATTTTCTCCAAGTACGTGGGTAACAAAATTACTGAAGTG
GATGAGCATATGAAAGAGGCAGTAGACCACTATGCTGGCCAGCTCATGTCACTAGACATC
AACACAGAACAAATGTGCTTGGAGGATGCCATGTATGGCACTGATGGTCTAGAAGCACTT
GATTTGTCCACCAGTGCTGGCTACCCTTACGTAGCAATGGGAAAGAAGAAGAGAGATATC
TTGAACAAACAAACCAGAGACACTAAGGAAATGCAAAAACTGCTCGACACATATGGAATT
AACCTCCCACTGGTGACTTATGTAAAGGATGAACTTAGATCCAAAACAAAGGTTGAGCAG
GGGAAATCCAGATTAATTGAAGCTTCTAGTTTGAATGACTCAGTGGCAATGAGAATGGCT
TTTGGGAACCTATATGCTGCTTTTCACAAAAACCCAGGAGTGATAACAGGTTCAGCAGTA
GGGTGCGATCCAGATTTGTTTTGGAGCAAAATTCCGGTATTGATGGAAGAGAAGCTGTTT
GCCTTTGACTACACAGGGTATGATGCATCTCTCAGCCCTGCTTGGTTCGAGGCACTAAAG
ATGGTGCTTGAGAAAATCGGATTCGGAGACAGAGTTGACTACATCGACTACCTAAACCAC
TCACACCACCTGTACAAGAATAAAACATACTGTGTCAAGGGCGGTATGCCATCTGGTTGC
TCAGGCACTTCAATTTTTAACTCAATGATTAACAACTTGATTATCAGGACACTCTTACTG
AAAACCTACAAGGGCATAGATTTAGACCACCTAAAAATGATTGCCTATGGTGATGATGTA
ATTGCTTCCTACCCCCATGAAGTTGACGCTAGTCTCCTAGCCCAATCAGGAAAAGACTAT
GGACTAACTATGACTCCAGCTGACAAATCAGCTATATTTGAAACAGTCACATGGGAGAAT
GTAACATTCTTGAAGAGATTCTTCAGGGCAGACGAGAAATACCCATTTCTTATTCATCCA
GTAATGCCAATGAGGGAAATTCATGAATCAATTAGATGGACAAAAGATCCTAGGAACACT
CAGGATCACGTTCGCTCTCTGTGCCTACTAGCTTGGCACAATGGCGAAGAAGAATATAAT
AAATTCCTAGCTAAAATCAGGAGTGTGCCAATTGGAAGAGCTTTATTGCTTCCAGAGTAC
TCAACATTGTACCGCCGTTGGCTTGACTCGTTT
>ADR82078
---GGGTTTGGACACCAAAACAAAGCTGTGTACACAGCTGGCTACAAAATTTGCAATTAC
CACCTAGCCACACAAGAAGACTTGCAAAATGCCGTGAGTGTCATGTGGAACAGAGACCTC
TTAGTGGCTGAATCAAGGGCCCTTGGCACCGACTCGATCGCAAGGTGCAGCTGTAACACG
GGTGTGTACTACTGTGAATCCAGGAGAAAATATTATCCAGTTTCTTTCATTGGGCCCACC
TTCCAATACATGGAAGCCAATGAATATTACCCGGCCAGATATCAATCACACATGCTTATT
GGTCATGGGTTTGCATCACCGGGTGATTGTGGTGGCATACTTAGATGTCAACACGGGGTG
ATAGGAATAATCACTGCTGGTGGGGAAGGCTTGGTTGCATTTTCAGACATTAGAGACCTG
TATGCTTATGAGGAGGAAGCTATGGAGCAGGGCATTTCCAACTATATTGAGTCACTTGGT
GCTGCATTTGGTAGTGGATTCACTCAACAAATTGGTGATAAAGTTTCCGAGCTAACCAGC
ATGGTAACTAGCACCATTACAGAGAAGTTGCTTAAAAACTTAATCAAAATTATCTCATCA
CTTGTGATCATTACCAGGAATTATGAGGACACCACCACAGTGCTTGCCACCCTCGCCCTC
CTTGGGTGCGACATCTCACCGTGGCAGTGGCTAAAGAAGAAGGCATGTGACATCCTGGAA
ATTCCATACGCCATCAAACAAGGAGATAGTTGGTTGAAGAAATTCACTGAGGCATGTAAT
GCTGCAAAGGGACTGGAGTGGGTGTCCAATAAGATATCCAAATTCATTAGTTGGTTGCAG
GATAAAATCATCCCACAAGCGAGAGACAAATTAGAGTTTGTCACTAAACTAAAGCAATTA
GAAATGCTTGAAAATCAGATTTCCACCATACACCAATCTTGTCCAAGTCAAGAACATCAG
GAGATCTTATTCAACAATGTGCGGTGGCTATCTATCCAGTCCAAGAGGTTTGCACCACTA
TATGCACATGAAGCTAAAAGGATTCAAAAGCTGGAGCATACCATAAATAATTACATACAG
TTCAAGAGCAACCACCGTATTGAGCCAGTATGTTTGTTAGTACATGGCAGTCCAGGGACA
GGAAAATCAGTTGCAACCAATCTAATTGCTAGAGCAATAGCCGAGAAAGAGAACACCTCC
ACATACTCACTGCCACCTGATCCGTCTCACTTTGATGGCTACAAGCAACAGGGTGTGGTT
ATTATGGATGACCTAAACCAAAATCCAGACGGAGCAGACATGAAACTTTTTTGTCAAATG
GTGTCCACTGTGGAGTTTATTCCACCGATGGCCTCGCTAGAAGAGAAAGGCATTTTGTTC
ACATCTAATTACGTTTTAGCCTCCACCAACTCCAGTCGGATCACACCACCCACGGTGGCT
CACAGTGATGCGCTGGCCAGGAGATTCGCATTTGACATGGACATACAAGTCATGAGCGAG
TACTCCAGAGACGGAAAGCTCAACATGGCAATGGCTACTGAAATGTGCAAAAACTGTCAT
CAACCAGCAAAC---TTCAAAAGATGTTGTCCTTTAGTGTGTGGCAAGGCAATTCAGTTA
ATGGATAAATCTTCCAGGGTTAGATACAGCATTGATCAGATCACTACAATGATTGTTAAT
GAGAGAAACAGAAGATCAAACATTGGTAATTGCATGGAAGCTCTATTCCAGGGACCACTG
CAGTATAAAGATCTAAAAATAGATGTTAAGACCAGTCCCCCTCCGGAGTGTATCAACGAT
TTGCTCCAGGCAGTTGATTCCCAGGAAGTGAGAGATTACTGTGAAAAGAAAGGCTGGATT
GTTAACATT---ACTAGTCAGGTTCAAACAGAGAGGAACATCAACCGGGCGATGACTATC
CTACAAGCAGTAACTACCTTCGCTGCAGTAGCCGGTGTCGTGTACGTTATGTACAAGCTG
TTCGCTGGGCACCAGGGTGCATACACTGGTTTGCCAAATAAACGACCCAATGTACCCACT
ATCAGGACAGCAAAAGTGCAAGGCCCTGGGTTTGATTACGCAGTGGCCATGGCTAAAAGA
AACATTGTTACAGCAACTACTAGCAAAGGGGAGTTCACAATGCTAGGAGTCCACGACAAC
GTGGCCATTTTACCAACTCATGCCTCACCTGGTGAGAGTATTGTAATTGATGGCAAAGAG
GTTGAAATCCTAGACGCTAAAGCCCTCGAAGATCAGGCAGGCACTAATCTGGAGATCACC
ATAATAACCCTCAAAAGAAATGAAAAGTTCAGAGATATCAGACAACACATACCCACTCAA
ATCACCGAGACGAATGATGGAGTTCTGATTGTGAACACTAGTAAGTACCCCAACATGTAC
GTTCCTGTCGGTGCTGTGACTGAGCAGGGATACCTAAATCTCGGTGGGCGCCAGACTGCT
CGTACTCTAATGTACAACTTTCCAACCAGAGCTGGTCAGTGTGGTGGAGTCATCACATGC
ACTGGGAAAGTCATCGGGATGCACGTTGGTGGGAATGGTTCACATGGGTTTGCAGCGGCC
CTGAAGCGGTCATACTTCACTCAGAGCCAAGGTGAAATCCAGTGGATGAGACCATCAAAG
GAGGCAGGGTATCCAATTATAAACGCCCCAACCAAGACCAAGCTCGAGCCCAGTGCTTTC
CACTATGTGTTTGAAGGAGTAAAGGAACCAGCAGTCCTCACAAAGAATGATCCCAGACTC
AAAACAGACTTCGAAGAAGCAATCTTCTCTAAGTATGTAGGGAACAAGATCACTGAGGTG
GATGAGTACATGAAAGAGGCAGTGGACCATTATGCTGGACAACTTATGTCGCTGGATATC
AGCACAGAGCAAATGTGTCTAGAAGACGCCATGTATGGTACTGATGGTCTGGAGGCGCTA
GATCTGTCTACCAGTGCCGGGTACCCCTACGTGGCAATGGGGAAGAAGAAGAGAGATATC
CTAAACAAGCAAACCAGAGACACCAAAGAAATGCAAAGACTTTTGGACGCTTATGGAATC
AACTTACCATTAGTGACATATGTCAAGGACGAGCTGAGGTCCAAAACAAAAGTGGAACAG
GGAAAATCCAGACTGATAGAAGCTTCCAGTCTAAATGACTCAGTGGCCATGAGAATGGCA
TTTGGAAACCTTTATGCAGCATTCCACAAGAATCCAGGGGTCGTCACTGGTAGTGCAGTT
GGATGCGATCCAGACCTATTCTGGAGCAAGATCCCAGTGTTGATGGAAGAAAAGCTATTT
GCCTTTGATTACACAGGATACGACGCATCACTTAGCCCAGCTTGGTTTGAGGCACTCAAG
ATGGTGTTAGAGAAAATTGGTTTTGGAGATAGAGTGGATTACATAGACTACCTTAACCAT
TCACACCACCTGTACAAAAACAAGATGTATTGTGTTAAGGGCGGCATGCCATCTGGCTGC
TCCGGCACTTCAATTTTTAATTCGATGATTAACAATTTGATCATTAGGACGCTTTTACTG
AAAACCTACAAGGGCATAGATTTGGACCACTTAAAAATGATTGCCTATGGTGACGATGTA
ATAGCTTCCTATCCCCATGAGGTTGACGCTAGTCTCCTAGCCCAATCAGGAAAAGACTAT
GGACTAACCATGACTCCGGCAGATAAATCTGCCACTTTTGAGACAGTCACATGGGAGAAT
GTAACTTTCTTGAAAAGATTCTTCAGAGCAGATGAGAAATACCCCTTCCTCATACATCCA
GTAATGCCAATGAAGGAAATTCATGAATCAATCAGATGGACAAAAGATCCTCGGAATACG
CAGGACCATGTACGCTCCTTGTGTCTATTGGCTTGGCACAACGGGGAAGAAGAATACAAC
AAATTTTTAGCTAAAATTAGGAGTGTGCCAATCGGAAGAGCTTTGTTGCTCCCAGAGTAC
TCAACATTGTACCGCCGTTGGCTTGACTCATTT
>ADR82079
---GGATTTGGACACCAAAACAAAGCTGTGTACACAGCTGGCTACAAAATTTGCAATTAC
CACCTAGCTACACAAGAAGACTTGCAAAATGCCGTGAGTGTCATGTGGAACAGAGACCTC
TTGGTGGCTGAGTCAAGGGCCCTTGGCACCGACTCGATCGCAAGGTGCAGCTGTAACACG
GGTGTGTACTACTGTGAATCCAGGAGAAAATATTATCCAGTTTCTTTCATTGGGCCCACC
TTCCAATACATGGAAGCCAATGAATATTACCCGGCTAGATATCAATCACACATGCTTATT
GGTCATGGGTTTGCATCACCGGGTGATTGTGGTGGCATACTTAGATGTCAACACGGGGTG
ATAGGAATAATCACTGCTGGTGGGGAAGGCTTGGTTGCATTTTCAGACATTAGAGACCTG
TATGCTTATGAGGAGGAAGCTATGGAGCAGGGCATTTCCAACTATATTGAGTCACTTGGT
GCTGCATTTGGTAGTGGATTCACTCAACAAATTGGTGATAAAGTTTCCGAGCTAACCAGC
ATGGTAACTAGCACCATTACAGAGAAGTTGCTTAAAAACTTAATCAAAATTATCTCATCA
CTTGTGATCATTACCAGGAATTATGAGGACACTACCACAGTGCTTGCCACCCTCGCCCTC
CTTGGGTGCGACATCTCACCGTGGCAGTGGCTAAAGAAGAAGGCATGTGACATCCTGGAA
ATTCCATACGCCATCAAACAAGGAGATAGTTGGTTGAAGAAATTCACTGAGGCATGTAAT
GCTGCAAAGGGACTGGAGTGGGTGTCCAATAAGATATCCAAATTCATTAGTTGGTTGCAG
GATAAAATCATCCCACAAGCGAGAGACAAATTAGAGTTTGTCACTAAACTAAAGCAATTA
GAAATGCTTGAAAATCAGATTTCCACCATACACCAATCTTGTCCAAGTCAAGAACATCAG
GAGATCTTATTCAACAATGTGCGGTGGCTATCTATCCAGTCCAAGAGGTTTGCACCACTA
TATGCACATGAAGCTAAAAGGATTCAAAAGCTGGAGCATACCATAAATAATTACGTACAG
TTCAAGAGCAAGCACCGTATTGAGCCAGTATGTTTGTTAGTACATGGCAGTCCAGGGACA
GGAAAATCAGTTGCAACCAATCTAATTGCTAGAGCAATAGCCGAGAAAGAGAACACCTCC
ACATACTCACTGCCACCTGATCCGTCTCACTTTGATGGCTACAAGCAACAGGGTGTGGTT
ATTATGGATGACCTAAACCAAAATCCAGACGGAGCAGACATGAAACTTTTTTGTCAAATG
GTGTCCACTGTGGAGTTTATTCCACCGATGGCCTCGCTAGAAGAGAAAGGCATTTTGTTC
ACATCTAATTACGTTTTAGCCTCCACCAACTCCAGTCGGATCACGCCACCCACGGTGGCT
CACAGTGATGCGCTGGCCAGGAGATTCGCATTTGACGTGGACATACAAGTCATGAGCGAG
TACTCCAGAGACGGAAAGCTCAACATGGCAATGGCTACTGAAATGTGCAAAAACTGTCAC
CAACCAGCAAAC---TTCAAAAGATGTTGCCCTTTAGTGTGTGGCAAGGCAATTCAGTTA
ATGGATAAATCTTCCAGGGTTAGATACAGCATTGATCAGATCACTACAATGATTGTTAAT
GAGAGAAACAGAAGATCAAACATTGGTAATTGCATGGAAGCTCTATTCCAGGGACCACTG
CAGTATAAAGATCTAAAAATAGATGTTAAGACCAGTCCCCCTCCGGAGTGTATCAACGAC
TTGCTCCAGGCAGTTGATTCCCAGGAAGTGAGAGATTACTGTGAAAAGAAAGGCTGGATT
GTTAACATT---ACCAGTCAGGTTCAAACAGAGAGGAACATCAACCGGGCGATGACTATC
CTACAAGCAGTAACTACTTTCGCTGCAGTGGCCGGTGTCGTGTACGTTATGTACAAGCTG
TTCGCTGGGCACCAGGGTGCATACACTGGTTTGCCAAATAAACGACCCAATGTACCCACT
ATCAGGACAGCAAAAGTGCAAGGCCCTGGGTTTGATTACGCAGTGGCCATGGCTAAAAGA
AACATTGTTACAGCGACCACCAGCAAAGGGGAGTTTACGATGTTGGGAGTCTATGATAAT
GTGGCCATCTTGCCAACCCACGCCTCACCTGGTGAAAGCATTGTGATCGACGGTAAAGAG
GTGGAAATTCTTGACGCCAAAGCCCTTGAAGATCAGGCAGGAACTAATCTTGAAATTACC
ATAATTACACTAAAGAGGAACGAGAAGTTCAGAGATATCAGGCCACACATTCCCACCCAA
ATCACCGAAACAAATGATGGAGTTTTGATCGTGAACACTAGTAAGTACCCCAATATGTAT
GTTCCCGTTGGTGCTGTGACCGAACAGGGGTATCTTAATCTCGGTGGACGACAAACCGCT
CGTACGCTAATGTACAACTTTCCAACTAGAGCAGGTCAGTGTGGTGGTGTCATCACGTGC
ACTGGTAAAGTCATTGGGATGCATGTTGGTGGGAACGGTTCACATGGGTTCGCGGCGGCC
CTAAAGCGGTCATACTTCACTCAGATTCAAGGTGAGATTCAATGGATGAAACCATCAAAA
GAAGTGGGATACCCGATCATAAATGCTCCTTCCAAAACCAAACTTGAACCCAGTGCTTTT
CACTATGTGTTTGAAGGGGTGAAGGAACCAGCAGTCCTCACCAAAAATGATCCCAGGCTC
AGGACAGACTTTGAAGAAGCAATATTCTCTAAGTATGTAGGCAACAAGATCACTGATGTG
GATGAGTACATGAAAGAGGCAGTGGATCATTACGCTGGCCAACTCATGTCTCTAGACATC
AACACAGAACAAATGTGCTTGGAGGACGCCATGTACGGCACCGATGGCCTGGAAGCACTT
GACTTGACCACTAGTGCTGGATACCCTTATGTAGCAATGGGAAAGAAAAAGAGAGACATC
TTGAATAAGCAGACTAGAGACACCAAGGAAATGCGGAGACTCTTAGATACTTATGGAATT
AACTTACCGCTTGTAACATATGTTAAAGATGAACTAAGGTCAAAAACTAAGGTGGAGCAG
GGAAAATCCAGATTGATTGAAGCCTCCAGTTTGAATGATTCAGTGGCCATGAGAATGGCA
TTTGGAAATCTCTATGCAGCATTTCACAAAAACCCAGGAGTTGTCACTGGCAGTGCAGTT
GGTTGTGATCCAGATCTATTTTGGAGCAAGATCCCAGTGCTAATGGAAGAGAAGCTCTTT
GCTTTTGACTACACAGGTTATGATGCATCACTCAGCCCGGCCTGGTTTGAGGCACTCAAA
ATGGTGCTAGAGAAAATCGGATTTGGGGACAGGGTGGATTATATTGATTACCTCAACCAT
TCCCACCACCTGTACAAAAACAAAACTTATTGCGTAAAAGGCGGCATGCCATCTGGCTGC
TCAGGCACATCAATTTTTAACTCAATGATTAACAACTTAATCATTAGGACACTCCTACTG
AAAACCTACAAGGGCATAGATTTAGATCACCTAAAGATGATTGCCTATGGTGATGATGTA
ATTGCTTCCTACCCCCATGAGGTTGACGCTAGTCTCCTAGCCCAATCAGGAAAAGACTAT
GGACTAACCATGACTCCAGCAGACAAGTCAGCTACCTTTGAAACAGTCACATGGGAGAAT
GTAACATTCTTGAAAAGATTCTTTAGAGCGGATGAGAAGTATCCCTTCCTCATACATCCA
GTAATGCCAATGAAGGAGATTCATGAATCAATTAGATGGACAAAGGATCCCAGAAACACA
CAGGATCACGTGCGCTCATTGTGCCTATTGGCCTGGCACAACGGCGAAGAGGAATACAAC
AAGTTCTTAGCTAAAATCAGGAGTGTGCCAATTGGAAGAGCTTTATTGCTCCCAGAGTAC
TCTACATTGTACCGCCGTTGGCTCGACTCTTTT
>AEO51784
---GGTTTTGGTCACCAAAATAAGGCAATATATGTGGCAGGGTACAAGATAGTGAATTAC
CACTTGGCTACGGCAGAAGATTATAGGCACTGTGTTAGAAGCATGTGGGAGCGTGACATC
ATGGTGGTAGAATCCAAAGCACAGGGGATTGACCAAATTGCTCGATGTGCGTGTCGGACA
GGTGTATACTTCTGTGAGTCAAAAGGAAAACACTATCCCATAACAATCACACAACCCACC
TTTCAGTGGATGGAGAAAAATGAATTTTTCCCAGCACGCTACCAATCACACATGACTATC
GGCTGTGGTTACGCAGCCCCTGGGGACTGTGGTGGCATCCTACGATGTCAACACGGTGTC
ATGGGCTTGATAACCGCTGGTGGTGATGGACTGGTGGCGTTTGCAGACGTCAGAGATCTC
TATGTC---GAGGATGAGGCAATGGAGCAAGGAATCACTTCGTACATCGAGTCCCTTGGC
GCTGCTTTCGGTAGTGGCTTCACCAATCAAATTGGGGAAAAGATCAGCGAGATTACTTCA
ATGGTTAATTCAGTGATCACAGAAAAATTACTCAAAAACCTCATCAAACTAGTGAGCAGT
CTGGTGATAATTGTCAGAAATTATGAGGACACTACTACCGTGCTAGCCACGCTGGCCTTA
TTGGGGTGTGATGTATCGCCGTGGGCCTGGTTGAAGAAGAAAGTTTGTGACATTCTGGAA
ATTCCTTTTGTTATGAAGCAAGGGGACTCATGGATGAAGAAATTCACAGAAGCTTGCAAT
GCTGCCAAAGGGCTAGAGTGGATCAGTAATAAGATTTCTAAATTTGTGGAGTGGATCAAG
AATAAGATCATCCCCGAAGCAAGAGACAAGGTTGAATATATTTCCAAACTAAAACAATTG
GGTATGTTAGAAAACCAAATAAACACAATACACCAGTCATGTCCCAGCCAGGAACAGCAG
GAAATTCTTTTCAACAATGTCAGATGGTTGGCCATTCAATCCAGGCGCTTCGCACCATTA
TATGCTGCAGAGGCAAAAAGAATAAACAAGCTAGAGAATACCATCAATAACTACATACAG
TTCAAGAGCAAACACCGTATTGAACCAGTATGTGTTTTGATACATGGTAGTCCAGGCACC
GGTAAGTCGGTTGCCACTAGCTTGATGGGACGTGCTATTGCAGAAAAAGAAAACACATCA
ACTTACTCACTTCCCCCAGACCCAGCACACTTTGATGGGTACAAACAACAAGGTGTGGTA
ATCATGGATGACCTAAACCAAAACCCAGACGGTCTTGACATGAAACTATTTTGTCAGATG
GTGTCCACGGTGGAGTTCATACCACCCATGGCCTCACTCGAAGAGAAAGGCATCCTGTTT
ACATCAGATTACGTGCTTGCCTCCACCAACTCCAGTACCATCACACCACCCACTGTAGCT
CATAGTGACGCCCTAAGTCGAAGATTCGCCTTCGATATGGAGATATGCCCCATGTCACAA
TACACAATTAAAGGTAAGTTGAACATGGCTGAAGCTACCAGGCTGTGCAAGGAGTGTCCA
CAACCAGCTAAC---TTCAAAAAGTGCTGTCCACTCGTGTGTGGTAAAGCAATTCAACTG
ATGGACAAGTACACTAGACAGAGATTTAGTGTGGATGAGTTGACTACTCTAGTTATAAAT
GAAAAAGTCCGGAGAACCAACATAGGCAATTGTATGGAAGCTTTGTTTCAAGGACCGCTG
CAGTATAAAGATTTGAAAATAGACATTAAGACTAGCCCACCCCCTGAATGCATCAATGAC
TTGCTTCAATCGGTAGATTCACAGGAAGTCAGGGATTATTGTGAAAAGAAAGGCTGGATT
GTCAAGATC---TCAAGTGATGTCACAGTTGAAAGAAATCTGAACCGAGCCATGACTATT
TTACAAGCCCTGACAACATTTGCAGCTGTAGCAGGCGTGGTATATGTCATGTACAGACTG
TTTGCTGGTCAACAAGGAGCATACACTGGCTTGCCCAACAAGAAACCTAACATCCCCACC
ATCAGGACAGCGAAGGTTCAGGGCCCAGGGTTTGATTATGCAGTGGCCATGGCAAAAAGG
AACATCCTCACAGCCACCACCAGCAAGGGAGAATTCACCATGCTCGGGGTTTATGACAAT
GTGGCTATCCTACCCACACACTCACACCCAGGAGACACCATAGTTATTGATGGTAAGGAA
GTGGAAGTTATCGATGCCAAAGCCCTGGAAGATCAAGCTGGTACCAACCTAGAGATTACC
ATTGTCACTCTAAAGAGAAATGAAAAGTTCAGAGACATCAGGCCACATATCCCAACACAA
ATCACTGAGACGAGCGACGGGGTCTTGATCGTGAACACTAGTAAGTACCCTAACATGTAT
GTCCCAGTTGGTGCTGTAACTGAACAGGGATATCTCAATCTTGGTGGTCGCCAAACTGCT
CGTACACTAATGTACAATTTTCCAACCAGAGCAGGCCAGTGTGGTGGTGTCATCACGTGC
ACTGGGAAGGTCATCGGGATGCATGTTGGTGGGAACGGTTCACATGGGTTTGCAGCAGCC
CTGAAGCGATCGTACTTCACCCAAAGTCAAGGTGAAATCCAGTGGATGAAACCATCGAAA
GAGGTAGGCTATCCCATTATAAATGCCCCATCCAAGACCAAGTTAGAGCCTAGTGCATTC
CACTATGTGTTTGAGGGAGTGAAAGAGCCAGCCGTACTCACCAAAAATGATCCTAGGTTG
AAGACAGACTTCGAGACAGCCATCTTCTCAAAGTATGTGGGAAACAAAATCACTGAGGTG
GATGAGTACATGAAAGAAGCAGTGGACCATTACGCTGGACAACTCATGTCCCTGGATATT
AACACAGAGCAAATGTGTTTAGAGGATGCAATGTACGGTACCGATGGTCTCGAAGCTCTA
GATCTCAGCACCAGTGCTGGCTACCCTTACGTGGCAATGGGGAAGAAAAAGAGAGATATC
TTAAACAAGCAGACCAGAGACACCAAGGAAATGCAGAGACTGTTGGACATCTATGGCATC
AATCTACCTTTAGTCACTTATGTTAAAGATGAACTTAGGTCCAAAACCAAAGTGGAACAA
GGCAAATCCAGGCTAATCGAGGCATCTAGCCTGAATGACTCAGTAGCCATGAGAATGGCA
TTTGGCAACCTCTATGCAGCATTCCACAAGAATCCAGGTGTTGTAACAGGATCAGCCGTA
GGGTGTGACCCGGATTTATTYTGGAGCAAGATACCAGTGTTGATGGAAGAGAAACTATTT
GCATTTGACTACACAGGTTATGATGCTTCCCTCAGTCCAGCTTGGTTCGAGGCGCTGAAG
ATGGTGTTGGAGAAAATCGGATTTGGGGATAGAGTAGATTACATTGACTACTTAAATCAC
TCACACCATCTATACAAAAATAAGACATACTGTGTTAAGGGCGGCATGCCATCTGGCTGC
TCGGGCACTTCCATCTTTAATTCAATGATTAACAACTTGATTATTAGGACACTCTTACTG
AAAACCTACAAGGGCATAGATCTAGATCACCTGAAGATGATTGCCTATGGTGATGATGTA
ATTGCTTCCTACCCCCATGAGGTTGACGCTAGTCTCCTAGCCCAATCAGGAAAAGACTAT
GGACTAACCATGACTCCAGCTGACAAGTCTGCGAAATTTGAAACAGTCACATGGGAGAAT
GTAACATTCTTGAAAAGATTCTTTAGGGCAGATGAAAAATATCCATTTCTGGTACATCCA
GTGATGCCAATGAAGGAAATTCATGAATCAATTAGATGGACAAAAGATCCTAGAAACACA
CAGGATCATGTTCGCTCATTGTGCCTATTGGCCTGGCACAATGGTGAAGAAGAATACAAT
AAATTTCTAGCTAAAATTAGAAGTGTGCCAATCGGAAGAGCATTGTTGCTTCCTGAGTAC
TCTACACTGTACCGCCGTTGGCTTGACTCATTT
>CAJ01903
---GGATTTGGACACCAAAACAAAGCCGTGTATACGGCTGGCTACAAAATCTGTAATTAT
CACCTAGCCACACAAGAGGACCTACAAAACGCCGTGAGTGTCATGTGGGACAGAGATCTC
CTAGTGGTTGAATCAAGGGCCCCCGGCACCGACTCGATCGCAAGGTGCAGCTGTAACGCG
GGTGTGTACTACTGTGAATCCAGGAGAAAATACTATCCAGTTTCTTTCATAGGGCCCACT
TTCCAATTTATGGAAGCCAATGATTACTACCCGGCCAGATATCAATCACACATGCTCATT
GGTCATGGGTTTGCGTCGCCAGGTGATTGTGGCGGAATACTCAGATGTCAACATGGAGTA
ATAGGGATAATCACCGCTGGTGGGGAAGGCTTAGTCGCATTTTCAGACATCAGAGACCTG
CATGCCTACGAAGAGGAAGCTATGGAGCAGGGTATTACAAATTACATTGAGTCACTTGGT
GCTGCATTTGGCAGTGGGTTCACCCAACAAATAGGTGATAAGGTTTCTGAGCTAGCTAAC
ATGGTCACTAGTACTATCACAGAGAAGCTGCTTAAGAACTTGATCAAAATTATTTCATCA
CTTGTGATTATTACCAGGAATTATGAAGACACCACCACAGTGCTTGCCACCCTCGCTCTC
CTTGGGTGTGACATCTCACCGTGGCAGTGGTTGAAGAAAAAGGCATGTGACATCCTGGAG
ATTCCATATGCTATCAAACAAGGAGATGGTTGGTTGAAGAAATTCACCGAGGCATGCAAT
GCTGCAAAAGGATTGGAGTGGGTGTCCAGCAAGATATCCAAATTCATTAGTTGGCTACAG
GATAAAATTATCCCACAAGCGAGAGATAAATTAGAGTTTGTCACCAAATTAAAGCAGTTA
GAAATGCTTGAAAATCAGATTTCTACTATACACCAATCCTGTCCAAGTCAAGAGCACCAG
GAGATTTTATTTAACAATGTGCGGTGGCTCTCTATTCAGTCCAAGAGGTTTGCACCGCTA
TATGCTCATGAGGCTAAAAGGATTCAGAAGTTAGAACACACCATAAACAATTACATACAG
TTCAAGAGCAAACACCGTATTGAACCAGTATGTTTGTTAGTGCATGGCAGTCCGGGGACA
GGGAAGTCAGTTGCAACCAATCTGATTGCTAGAGCAATAGCTGAGAAAGAAAACACCTCC
ACTTACTCACTGCCGCCTGATCCGTCTCACTTTGACGGCTACAAGCAACAGGGTGTGGTC
ATAATGGATGACCTGAACCAAAATCCAGACGGAGCAGACATGAAACTCTTTTGTCAAATG
GTGTCCACTGTAGAGTTCATCCCACCGATGGCCTCGTTGGAGGAAAAAGGTATCCTGTTC
ACATCCAATTATGTTTTAGCCTCCACCAACTCCAGCCGGATCACACCGCCCACGGTGGCT
CACAGCGATGCGCTGGCCAGGAGATTCGCGTTCGACATGGACATACAAGTAATGAGCGAA
TACTCCAGAGACGGAAAGCTCAATATGGCAATGGCTACTGAAATGTGTAAGAACTGTCAC
CAACCAGCAAAC---TTCAAGAGATGCTGCCCCTTAGTGTGTGGCAAGGCAATTCAGTTG
ATGGATAAATCTTCCAGAGTCAGATACAGCGTTGATCAAATCACCACAATGATTATCAAT
GAAAGAAACAGAAGATCAAACATTGGCAACTGTATGGAAGCTCTATTCCAGGGACCACTG
CAATACAGAGATCTAAAAATAGATGTCAAGACCAGTCCCCCTCCAGAGTGCATCAACGAC
TTGCTTCAGGCAGTTGACTCCCAGGAGGTAAGAGACTACTGTGAAAAGAAAGGCTGGATT
GTTAACATC---ACTAGTCAGGTTCAAACAGAGAGGAACATCAACCGGGCGATGACCATT
TTGCAAGCAGTAACCACTTTCGCTGCGGTAGCCGGTGTCGTGTACGTTATGTACAAGCTG
TTCGCTGGGCACCAAGGTGCATACACTGGTTTGCCAAATAAACGACCTAATGTACCCACC
ATCAGGACAGCAAAGGTACAAGGTCCCGGTTTTGATTACGCGGTGGCTATGGCTAAAAGA
AACATTGTTACAGCAACCACCAGCAAGGGGGAGTTCACAATGCTAGGGGTTCATGATAAT
GTAGCTATCCTGCCAACTCACGCCACATCCGGTGAGAGCATCGTGATCGACGGTAAAGAA
GTGGAAATTCTAGACGCCAAAGCCCTCGAGGACCAGGCAGGGACCAATCTTGAGATCACC
ATAGTCACGTTAAAGAGGAATGAAAAGTTCAGAGATATCAGGCCACACATTCCCACTCAA
ATCACCGAGACAAATGATGGAGTTTTGATCGTGAACACTAGTAAGTACCCCAACATGTAT
GTCCCTGTTGGCGCCGTGACCGAGCAGGGGTACCTTAATCTTGGTGGACGACAAACCGCT
CGCACGTTGATGTACAACTTTCCAACTAGAGCGGGTCAGTGCGGTGGTATCATCACATGC
ACTGGAAAAGTCATCGGGATGCACGTTGGCGGGAACGGTTCACATGGGTTTGCGGCGGCC
CTGAAACGGTCATACTTCACTCAGGTTCAAGGTGAGATACAGTGGATGAAACCATCAAAA
GAAGTGGGGTACCCGATCATAAACGCTCCATCCAAAACCAAACTTGAACCCAGCGCTTTT
CACTATGTGTTTGAAGGGGTGAAGGAACCAGCAGTCCTCACCAAAAATGATCCCAGGCTC
AAGACTGACTTTGAAGAAGCAATATTCTCTAAGTATGTAGGCAACAAGATCACAGAAGTG
GATGAATACATGAAAGAAGCAGTGGATCATTACGCTGGTCAACTCATGTCTCTGGACATC
AACACAGAGCAAATGTGCTTGGAGGACGCCATGTACGGTACCGATGGCCTAGAAGCACTT
GACTTGTCCACCAGTGCTGGATATCCATATGTGGCAATGGGAAAGAAAAAGAGAGACATC
TTGAACAAGCAGACCAGAGACACCAAGGAAATGCAGAGACTCTTAGACACATATGGGATT
AACTTGCCACTTGTAACGTATGTCAAAGATGAGCTAAGGTCAAAAACCAAAGTGGAGCAA
GGGAAATCTAGACTAATTGAAGCCTCCAGTTTGAATGATTCAGTAGCTATGAGAATGGCA
TTTGGAAATCTTTATGCATCATTTCACAAAAATCCAGGAGTTGTCACTGGCAGCGCAGTT
GGTTGTGACCCAGATCTATTCTGGAGCAAGATCCCAGTGCTGATGGAAGAGAAGCTCTTC
GCATTTGATTACACAGGGTATGATGCATCTCTTAGCCCTGCTTGGTTCGAGGCATTAAAG
ATGGTGCTTGAGAAAATCGGATTTGGAGACAGAGTTGATTACATCGACTACCTGAACCAC
TCGCACCATCTATACAAGAACAAGACATACTGTGTCAAGGGCGGCATGCCATCTGGCTGC
TCAGGCACTTCAATTTTCAACTCAATGATCAACAACTTAATTATCAGGACACTCTTACTG
AAAACCTACAAGGGTATAGATTTAGACCACCTAAAGATGATTGCCTATGGTGATGATGTA
ATTGCTTCCTACCCCCATGAGGTCGACGCTAGTCTCCTAGCCCAATCAGGAAAAGACTAC
GGACTGACCATGACTCCTGCTGACAAATCGGCTACATTTGAAACAGTCACATGGGAGAAT
GTAACATTCTTGAAGAGATTCTTTAGGGCAGATGAGAAATACCCATTTCTAGTTCACCCA
GTGATGCCAATGAAGGAAATTCATGAATCAATTAGATGGACAAAAGATCCTAGGAACACT
CAGGATCATGTTCGCTCTTTGTGCCTATTGGCTTGGCACAATGGCGAAGAAGAATACAAC
AAATTCCTAGCTAAAATCAGGAGCGTGCCAATTGGAAGAGCTTTATTGCTCCCAGAGTAC
TCAACACTGTACCGCCGTTGGCTCGACTCATTT
>ACZ05040
---GGATTTGGGCACCAGAACAAAGCTGTGTACACAGCTGGTTACAAAATTTGCAATTAC
CACCTAGCTACACAAGAAGACTTGCAAAATGCCGTGAGTGTCATGTGGAACAGAGACCTC
TTAGTGGTTGAATCAAGGGCCCTTGGCACCGACTCGATTGCAAGGTGCAGCTGTAACACG
GGTGTGTACTACTGTGAATCCAGGAGAAAATATTATCCAGTTTCTTTCATTGGGCCCACC
TTCCAATACATGGAAGCCAATGAATATTACCCGGCTAGATATCAATCACACATGCTCATT
GGTCATGGGTTTGCATCACCGGGTGATTGTGGTGGCATACTTAGATGTCAACACGGGGTG
ATAGGAATAATCACTGCTGGTGGGGAAGGCTTGGTTGCATTTTCAGACATTAGAGACCTG
TATGCTTATGAGGAGGAAGCTATGGAGCAGGGCATTTCCAACTATATTGAGTCGCTTGGT
GCTGCATTCGGTAGTGGATTCACTCAACAAATTGGTGATAAAGTTTCCGAACTAACCAGC
ATGGTAACTAGCACCATTACAGAGAAGTTGCTTAAAAACTTAATCAAGATTATCTCATCA
CTTGTGATTGTTACCAGGAATTATGAGGACACTACCACAGTGCTTGCCACCCTCACCCTC
CTTGGGTGCGATATCTCACCGTGGCAGTGGCTAAAGAAGAAGGCATGTGACATCCTGGAA
ATTCCATACGCCATCAAACAAGGAGATAGCTGGTTGAAGAAATTCACTGAGGCATGTAAT
GCTGCAAAGGGACTGGAGTGGGTGTCCAATAAGATATCCAAATTCATTAGTTGGTTGCAG
GATAAAATCATCCCACAAGCGAGAGACAAATTGGAGTTTGTCACTAAACTTAAACAACTA
GAAATGCTGGAGAACCAAATCTCTACTATACACCAATCATGCCCTAGTCAGGAACACCAG
GAAATTCTATTCAATAATGTCAGATGGTTATCCATCCAGTCTAAGAGGTTTGCCCCTCTT
TACGCAGTGGAAGCCAAAAGAATACAGAAACTAGAGCACACCATTAACAACTACATACAG
TTCAAGAGCAAACACCGTATTGAACCAGTATGTTTGCTAGTACATGGCAGCCCCGGAACA
GGTAAATCTGTAGCAACCAACCTGATTGCTAGAGCCATAGCTGAAAGAGAGAACACGTCC
ACGTACTCACTACCCCCGGATCCATCACACTTCGACGGATACAAACAACAGGGAGTGGTG
ATTATGGACGACCTGAATCAAAACCCAGATGGTGCGGACATGAAGCTGTTCTGTCAGATG
GTATCAACAGTGGAGTTTATACCACCCATGGCATCCCTGGAGGAGAAAGGAATCCTGTTT
ACTTCAAATTACGTTCTAGCATCCACGAACTCAAGCAGAATTTCCCCCCCCACTGTGGCA
CACAGTGATGCATTAGCCAGGCGCTTTGCGTTCGACATGGACATTCAGGTCATGAGTGAA
TATTCTAGAGATGGGAAATTGAACATGGCCATGGCTACTGAAATGTGTAAGAACTGTCAC
CAACCAGCAAAC---TTTAAGAGATGCTGTCCTTTAGTGTGTGGTAAGGCAATTCAATTA
ATGGACAAATCTTCCAGAGTTAGATACAGTATTGACCAGATTACTACAATGATTATCAAT
GAGAGAAACAGAAGATCCAACATCGGCAATTGTATGGAGGCTTTGTTCCAAGGACCACTC
CAGTATAAAGACTTGAAGATTGACATCAAGACGAGTCCCCCTCCTGAATGTATTAATGAC
TTGCTCCAAGCGGTTGACTCCCAGGAGGTGAGAGATTACTGTGAGAAGAAGGGTTGGATA
GTCAACATC---ACCAGCCAGGTTCAAACAGAAAGGAACATCAACAGGGCAATGACGATT
CTACAAGCGGTGACAACCTTCGCCGCAGTGGCTGGAGTTGTCTATGTCATGTATAAACTA
TTTGCTGGACACCAGGGAGCATACACTGGTTTACCAAACAAAAAACCCAACGTGCCCACC
ATTAGGACAGCAAAGGTACAAGGGCCAGGGTTCGACTACGCAGTGGCTATGGCTAAAAGA
AACATTGTTACAGCAACTACTAGCAAGGGAGAGTTCACCATGTTAGGAGTCCACGACAAC
GTGGCTATTTTACCAACCCATGCTTCACCTGGTGAAAGCATCGTGATCGGTGGCAAAGAA
GTGGAGATCTTGGATGCCAAAGCGCTCGAAGATCAAGCAGGAACCAATCTTGAAATCACT
ATAATCACTCTAAAGAGAAATGAAAAGTTCAGAGATATTAGACCACATATACCTACTCAA
ATCACTGAGACAAACGATGGAGTCCTGATCGTGAACACTAGCAAGTACCCCAATATGTAC
GTTCCTGTCGGTGCTGTGACTGAGCAGGGATATCTAAATCTCAGTGGGCGCCAAACTGCT
CGTACTCTAATGTACAACTTTCCAACCAGAGCTGGTCAGTGTGGAGGAGTCATCACATGC
ACTGGGAAAGTCATCGGGATGCACGTTGGTGGGAATGGTTCACATGGGTTTGCAGCGGCC
CTGAAGCGGTCATACTTCACTCAGAGCCAAGGTGAAATCCAGTGGATGAGACCATCAAAG
GAGGCAGGGTATCCAATTATAAACGCCCCAACCAAGACCAAGCTCGAGCCCAGTGCTTTC
CACTATGTGTTTGAAGGAGTAAAGGAACCAGCAGTCCTTACAAAGAATGATCCCAGACTC
AAAACAGACTTTGAAGAAGCAATCTTCTCTAAGTATGTAGGGAACAAGATCACTGAGGTG
GATGAGTACATGAAAGAGGCAGTGGACCATTATGCTGGACAACTTATGTCGCTGGATATC
AGCACAGAGCAAATGTGTCTAGAAGACGCCATGTATGGTACTGATGGTCTGGAGGCGCTA
GATCTGTCTACCAGTGCCGGGTACCCCTACGTGGCAATGGGGAAGAAGAAGAGAGATATC
CTAAACAAGCAAACCAGAGATACCAAAGAAATGCAAAGACTTTTGGACACTTATGGAATC
AACCTACCATTAGTGACATATGTCAAGGACGAGCTGAGGTCCAAAACAAAAGTGGAACAG
GGAAAATCCAGACTGATAGAAGCTTCCAGCCTAAATGACTCAGTGGCCATGAGAATGGCA
TTTGGAAACCTTTATGCAGCATTCCACAGGAATCCAGGGGTCGTCACTGGTAGTGCAGTT
GGATGCGATCCAGACCTATTCTGGAGCAAGATCCCAGTATTGATGGAAGAAAAGCTATTT
GCCTTTGATTACACAGGATACGACGCATCACTTAGCCCAGCTTGGTTTGAGGCACTCAAG
TTGGTGTTAGAGAAAATTGGTTTTGGAGATAGAGTGGATTACATAGATTACCTTAACCAT
TCACACCACTTGTACAAAAACAAGATATATTGTGTTAAGGGCGGCATGCCATCTGGCTGC
TCCGGCACTTCAATTTTTAATTCAATGATTAACAATTTGATCATTAGGACGCTTTTACTG
AAAACCTACAAGGGCATAGATTTGGACCACTTAAAAATGATTGCTTATGGTGACGATGTA
ATAGCTTCCTATCCCCATGAGGTTGACGCTAGTCTCCTAGCCCAATCAGGAAAAGACTAT
GGACTAACCATGACTCCGGCAGATAAATCTGCCACTTTTGAGACAGTCACATGGGAGAAT
GTAACTTTCTTGAAGAGATTCTTCAGGGCAGATGAGAAATACCCCTTCCTCATACATCCA
GTAATGCCAATGAAGGAAATTCATGAATCAATCAGATGGACAAAAGATCCTCGGAACACG
CAGGACCATGTACGCTCCTTGTGTCTATTGGCTTGGCACAATGGGGAAGAAGAATACAAC
AAATTTTTAGCTAAAATTAGGAGTGTGCCAATCGGAAGAGCTTTGTTACTCCCAGAGTAC
TCAACATTGTACCGCCGTTGGCTTGACTCATTT
>AAQ03185
---GGATTCGGACACCAAAACAAAGCGGTGTACACTGCAGGTTACAAAATTTGCAACTAT
CATTTGGCCACTCAGGAAGATTTGCAAAACGCAGTGAACGTCATGTGGGATAGAGACCTC
TTAGTCACAGAATCAAGAGCCCAGGGCACCGATTCGATCGCAAGGTGCAATTGCAACGCA
GGGGTGTACTACTGCGAGTCTAGAAGGAAATACTACCCAGTATCTTTCGTTGGTCCAACG
TTCCAGTACATGGAAGCTAACGACTATTACCCAGCTAGGTACCAGTCCCATTTGCTCATT
GGTTGTGGGTTCGCATCTCCAGGAGATTGTGGTGGCATACTTAGATGTCACCACGGGGTG
ATAGGGATCGTTACTGCTGGTGGAGAAGGGCTGGTTGCATTTGCAGACATTAGAGACTTG
TATGCCTATGAGGATGAGGCCATGGAGCAAGGAATTACAAATTACATCGAGTCACTCGGT
GCAGCATTCGGTAGTGGGTTCACCCAGCAAATAGGGGACAAAGTATCAGAGATAGCAAGT
ATGGTAACTAGCACCGTTACTGAAAAGCTGCTTAAAAATTTGATTAAGATCATCTCATCC
TTAGTTATCATCACCAGGAATTATGAGGACACTACCACTGTACTAGCTACTCTAGCTCTC
CTTGGTTGTGACGTTTCGCCATGGCAATGGTTGAAAAAGAAGGCATGTGACATCCTTGAA
ATCCCGTATGTGATCAGACAAGGGGACAGTTGGTTGAAGAAATTCACTGAGGCATGTAAC
GCTGCCAAAGGTTTGGAGTGGGTGTCCAACAAAATTTCCAAATTCATCGACTGGTTGAAG
GAGAAAATTATCCCACAAGCGAGGGACAAACTTGAATTCGTCACCAAGCTCAAACAGTTG
GAAATGCTTGAAAACCAGATATCAACCATTCATCAATCGTGCCCTAGTCAGGAACATCAA
GAAGTCTTATTCAACAATGTTCGCTGGTTATCCATTCAATCAAAAAGATTCGCACCACTG
TATGCACTTGAGGCAAAGAGAATACAAAAATTGGAACACACCATTAATAATTACATACAG
TTCAAGAGCAAACACCGTATTGAACCAGTATGTTTGTTAGTACACGGCAGCCCAGGTACG
GGGAAGTCGGTTGCCACCAGTCTGATTGCCAGGGCCATTGCTGAGAAAGAGAACACCTCC
ACATACTCGCTACCTCCAGACCCCTCACACTTTGATGGTTACAAACAACAGGGTGTGGTG
ATTATGGATGACCTCAACCAGAACCCCGACGGGGCCGATATGAAACTCTTCTGCCAAATG
GTGTCTACTGTAGAGTTCATTCCACCTATGGCCTCCCTGGAAGAAAAAGGCATCTTATTC
ACGTCCAATTATGTTTTGGCCTCCACCAATTCCAGTCGCATAACGCCACCGACAGTGGCT
CACAGTGACGCGCTAGCCAGAAGATTTGCCTTTGACATGGACATTCAAGTGATGGGGGAG
TACTCCAGAGATGGGAAACTGAATATGGCCATGGCCACCGAGATGTGCAAAAATTGTCAT
CAACCAGCAAAC---TTCAAGAGGTGTTGCCCTCTAGTGTGCGGTAAGGCCATTCAGTTA
ATGGACAAATCATCCAGGGTCAGATACAGCATTGACCAAATCACCACCATGGTCATCAAT
GAAAGAAACAGAAGATCCAACATTGGCAATTGCATGGAAGCGCTGTTTCAAGGTCCGCTC
CAGTATAAGGATTTGAAGATTGATATTAAAACCAGCCCCCCACCAGAGTGCATCGACGAC
CTGCTTCAAGCTGTTGACTCGCAGGAGGTCAGGGACTATTGTGAAAAGAAAGGGTGGATT
GTCAACATC---ACAAGTCAGGTTCAGACAGAGAGAAACATTAACCGGGCAATGACTATC
CTGCAAGCAGTGACAACCTTCGCTGCAGTGGCCGGTGTTGTGTACGTTATGTACAAATTG
TTCGCTGGACACCAGGGTGCGTATACCGGTCTACCGAACAAGAGACCCAATGTGCCCACT
ATTAGAACAGCAAAAGTGCAGGGACCAGGCTTTGATTATGCAGTGGCCATGGCTAAGAGA
AACATCGTCACAGCAACTACATCCAAAGGGGAGTTCACAATGCTTGGTGTTCACGACAAC
GTCGCTATTCTGCCAACCCATGCTGCACCAGGTGATAGCATTGTGATAGACGGCAAGGAA
GTTGAAATTTTAGATGCGAAGGCCTTAGAAGACCAGGCAGGCACAAATCTCGAAATTACT
ATCATTACACTCAAGAGAAATGAGAAGTTTAGGGACATCAGACCACACATACCCACACAA
ATCACTGAGACAAATGATGGAGTCTTGATCGTGAACACTAGTAAGTACCCCAACATGTAT
GTCCCAGTTGGTGCTGTGACCGAACAAGGATATCTTAATCTCGGTGGCCGCCAAACCGCC
CGTACTTTGATGTACAACTTTCCAACCAGAGCGGGACAGTGCGGTGGTGTCATCACTTGC
ACAGGCAAGGTCATTGGGATGCATGTTGGAGGGAACGGTTCACACGGGTTCGCAGCAGCT
CTAAAGCGCTCATACTTCACTCAGAGTCAAGGTGAAATTCAGTGGATGAGACCATCAAAA
GAAGTGGGTTATCCAATTATCAATGCCCCATCTAAGACAAAACTAGAGCCTAGTGCATTC
CATTATGTGTTTGAGGGTGTTAAAGAACCAGCGGTTCTGACCAAAAACGACCCAAGACTC
AAAACAGAGTTTGAAGAGGCTATCTTTTCCAAGTATGTAGGAAATAAGATCACTGAGGTG
GACGAGTACATGAAAGAGGCAGTGGACCACTATGCTGGCCAGCTCATGTCATTAGACGTT
AACACTGAACAAATGTGCTTAGAAGATGCAATGTATGGCACAGATGGTCTTGAGGCTTTA
GATTTGAGCACTAGTGCTGGTTACCCCTATGTAGCAATGGGAAAGAAAAAGAGAGACATC
TTGAACAAACAGACTAGAGACACCAAAGAAATGCAGAGACTATTGGACACCTATGGCATT
AATTTACCTTTAGTAACTTATGTGAAGGATGAACTTAGGTCTAAAACCAAAGTTGAACAG
GGTAAATCCAGACTAATTGAAGCCTCAAGTTTGAATGATTCTGTGGCAATGAGAATGGCA
TTTGGCAACCTGTATGCAGCGTTTCATAAAAACCCAGGTGTGGTAACAGGATCAGCTGTT
GGTTGTGATCCAGACTTGTTTTGGAGCAAGATACCAGTTTTGATGGAAGAAAAGCTTTTT
GCATTTGATTACACAGGGTATGATGCTTCACTCAGTCCCGCTTGGTTTGAGGCTCTTAAG
ATGGTGTTGGAGAAAATTGGATTTGGCGATAGAGTTGACTACATTGACTACCTGAATCAC
TCACATCATCTGTACAAAAACAAAACTTACTGTGTCAAGGGTGGCATGCCATCTGGTTGC
TCGGGCACTTCAATTTTCAATTCAATGATTAACAATTTAATCATCAGGACACTCTTACTG
AAAACCTACAAGGGCATAGATTTAGACCACTTGAAGATGATAGCCTATGGTGATGACGTA
ATTGCTTCCTACCCCCATGAGGTTGACGCCAGTCTCCTAGCCCAATCAGGAAAAGACTAT
GGACTAACCATGACTCCAGCTGACAAATCAGCCACCTTTGAAAAAGTCACATGGGAGAAT
GTAACCTTTTTGAAAAGATTCTTCAGAGCAGATGAGAAATATCCATTCTTGATACATCCA
GTCATGCCAATGAAAGAAATTCATGAGTCCATCAGATGGACTAAGGACCCTAGGAACACC
CAGGATCATGTTCGCTCACTGTGCCTATTGGCCTGGCACAATGGCGAAGAAGAATACAAC
AAATTTTTAGCTAAAATCAGAAGCGTGCCAATCGGCAGAGCTTTACTGCTCCCCGAATAC
TCTACACTGTACCGCCGTTGGCTCGACTCATTT
>ABM21518
---GGATTTGGACACCAGAACAAAGCAGTTTACACAGCTGGTTACAAAATCTGCAACTAC
CATCTAGCCACTCCAGAAGACATGGATAGAGCAGTTAATATTATGTGGGATAGAGACCTT
CTTGTGTGTGAGAGTGGAGCTCAGGGCACTGATACCATTGCCAGATGCTCATGCAAAACA
GGAATTTATTACTGTGAATCAAAGAGAAAGTACTATCCTATTTCAGTGTGTGGACCAACA
TTCCAGTACATGGAAGCCAATGACTTCTACCCAGCCAGATACCAATCACACATGTTAATT
GGTTATGGTTTTGCAAATCCAGGTGATTGTGGAGGTATTCTCAGGTGCCAACATGGTGTA
ATGGGTATCATCACTGCTGGTGGTGAAGGGGTTGTGGCTTTTGCAGACATTAGAGACCTC
TACATGTATGAGGAGGAAGCCATGGAACAGGGCGTCACTGACTATGTTAACAGGTTAGGA
ATGGCCTTCGGAGCAGGCTTTAGTGCGGAAGTGGCCAACAAAATTTCAGAAATTCAAAGC
ACCGTACAGAGTGTTCTTACAGAAAAACTCCTTAAGAATTTGATTAAAATTGTCTCCGCC
CTTGTAGTTGTTGCTAGAAATTATGAGGACTCAATCACAGTGCTCGCCACTCTTTCACTC
CTTGGTTGCGATGCGTCACCATGGCAATGGCTCAAGGAAAAATTATGTAATATGATTGGA
ATTCCTTGTGTGATGAGACAGGGAGACTCCTGGTTAAAAAAATTTACAGAAGCTTGTAAT
GCTGCTAAAGGATTAGAGTGGATTGCAAATAAAATTAGTAAATTCATTGATTGGATCAAG
GAGAAAGTGCTCCCAGAAGCAAAAGACAAGTTAGAGTACCTGTCCAAATTGAAACAACTT
GAGATGATAGAGAACCAAATGGCCACACTACACCAATCATGCCCCAGTCAAGAGGAACAG
GAGGTTCTTTTTAACAATATCAGATGGTTGGCAATAAAAGCAAGGAAATTTGCGCCTCTG
TACGCGGCTGAGGCTCGTAGAATTTTCAAACTGGAAACATCCATCAACAGCTATGTACAG
TTCAAGACCAAACACCGCATTGAACCAGTATGTTTGTTAATTCATGGAACACCAGGTACA
GGAAAGTCAGTCGCTACAGGCCTTATTGGAAGAGCAATTGCAAAACAGGCAAACACTAGC
ACGTACTCCTTACCACCAGACCCTTCGCACTTTGATGGTTATAAACAGCAAGGAGTCGTG
ATTATGGATGACCTAAATCAAAATCCAGACGGAGAGGACATGAAGTTATTTTGCCAGATG
GTATCCACAGTAGAGTTTATACCACCAATGGCTAGTCTAGAAGAAAAAGGAATTCTGTTC
ACTTCAGATTACGTCCTTGCCTCCACTAACTCTAATACAATAACACCCCCAACGGTGTCA
GCATCTGATGCACTATCCAGGAGGTTTGCTTTTGACATGGACATATATCCAATGTCTGAA
TACACTACAAAAGGGAAATTAAACATGGCATTGGCTACTCGGTTGTGTAAGGATTGTCAT
AAACCAGCAAAC---TTCTCTACTTGTTGCCCCCTAGTGTGTGGCAAGGCTATCCAGTTA
ATGGACAAAAACACCAGAATGAGGTACTCATTAGACCAAATTACTACTATGATGATTAAT
GAGAGAAACAGGAGGTATAACATTGGAGGTTGTTTAGAAGCACTATTTCAGGGACCAATT
GAATTCAGAGACCTTAAAATTGATGTAGTTTCAACACCACCACCCTCAGCGATTTCAGAC
CTGCTTAAATCAGTGGATAATCAAGAAGTTAGGGACTATTGTAAACAGCAAGGATGGGTT
GTAGAAATCCCTTCAAATTCTGTTACTATAGAAAGACACATATCCCGCGCCACCAGCATC
TTGCAATCTCTCTCTACCTTTGCAGTGGTAGCAGGAATGGTCTATGTAGTCTACAAGCTC
TTTGCTGGATTCCAGGGTGCATACACAGGTCTTCCCAACGCAAAACCAAAGGTTCCCACC
ATTAGAGCAGCAAAGGTTCAAGGACCAGTGTTTGATTATGCAGTTGCAATGGCCAAGAAA
AATATTCTCACTGCCACCACAGAGAAAGGTGAATTCACAATGTTGGGTGTGTACGACCGG
GTAGCGGTACTACCAACCCACTCAAACCCAGGTGAGACAATAGTTATATCAGGGAAAGAA
GTCAAAATTTTGGATGCGAAAAGGTTAGTTGACAATGATGACATTAACCTGGAGATCACT
GTTGTGACTTTAGAAAGAAATGAGAAGTTTAGAGACATTAGAACTCACTTACCAACTCAA
ATCCATGAAACTAATGATGCAGTTTTGGCTGTCAACACATCCAAATTTCCAAACATGTAT
ATTCCAGTTGGATCAGTTGTAGAACAAGGAATGCTCAATCTTGGGGGTAAGCCAACCAAC
AGAACACTCATGTACAATTTCCCAACAAAAGCAGGACAATGTGGAGGAGTGCTGATGGCT
ACCGGTAAAGTTATAGGGATCCATGTTGGAGGAAATGGCTCACACGGATTTGCAGCAGCA
CTAAAGAGGAGCTACTTCACTGAAGAACAAGGTGAAATCCAGTGGATGAGACCAAGCAAA
GACGCAGGTTATCCCATGATAAATGCACCATCAAAAACAAAGTTAGAACCAAGTGTCTTC
TTTGATGTCTTCCCAGGTGAAAAAGAACCGGCTGTTTTGACCAAAAATGATCCTAGATTA
AAGGTTGATTTTGAGGAGGCCGTGTTTTCCAAATACATCGGAAATAAGATCACAGAGGTG
GATGAATACATGAAAGAAGCCGTTGACCACTATGCAGGTCAACTGATGTCCCTTGACATA
CCCACGGAACAAATGTGCCTAGAAGATGCCATGTACGGCACAGATGGTCTTGAAGCATTA
GATTTGACAACCAGTGCTGGATATCCATATGTAGCTATTGGGAAGAAGAAAAGAGACATT
CTCAATAAACAAACAAGAGACACTAARGAAATGCAGAAAATGCTAGATAAATATGGAATA
AACCTACCATTAGTGACTTATGTTAAAGATGAGCTTAGGTCCAAATCAAAGGTAGAACAA
GGTAAGTCCAGATTGATTGAAGCAAGCTCCCTGAATGACTCAGTCGCTATGAGACAGGCC
TTTGGGCATTTGTATGCCAAATTCCACCAAAACCCAGGTATAATAACAGGTTCAGCAGTT
GGGTGTGACCCAGATGTCTTTTGGAGTAAAGTGCCGGTAATGCTAGATGGAGAACTTTTT
GCCTTTGACTACACGGGTTATGATGCTTCACTCTCTCCAGCTTGGTTCGAAGCCTTAAAA
ATGGTATTAGAAAAGATTGGCTTCGGTGATCGGGTTGATTTCATTGATTACTTGAATCAT
TCACACCACTTATATAGAAACAAATTGTACTGTGTCAAGGGTGGTATGCCCTCAGGGTGT
TCTGGCACCTCAATCTTTAACTCTATGATTAACAACTTGATAATCAGAACACTAATGCTT
AAAACCTATAAAGGGGTGGACCTTGACTCTCTTCGTATGATTGCATACGGGGATGATGTT
ATTGCATCCTACCCACACAAAATTGATGCTGGTCTCCTAGCCCAAGCAGGAAAAGATTAT
GGATTAGTCATGACACCAGCAGACAAGGGTGCTACCTTCACAGATGTAGATTGGAGCAAT
GTAACATTTCTCAAGAGATTCTTCAGAGCAGATGAGCAGTACCCTTTCCTTGTTCACCCA
GTGATGCCTATGAAAGACATTTATGAATCAATTAGGTGGACCAAAGATCCGCGTAACACA
CAGGATCATGTCCGATCATTGTGCTTATTGGCTTGGCACAATGGAGAAGAAATATATAAC
AAATTCTTAGCTCAAATTAGAAGCGTGCCAGTTGGCCGTGCTCTGCTCTTACCGGAGTAT
TCTACTCTACGCAGGCGCTGGCTCGATTCTTTT
>AAQ03180
---GGATTCGGACACCAAAACAAAGCGGTGTACACTGCAGGTTACAAAATTTGCAACTAT
CATTTGGCCACTCAGGAAGATTTGCAAAACGCAGTGAACGTCATGTGGGATAGAGACCTC
TTAGTCACAGAATCAAGAGCCCAGGGCACCGATTCGATCGCAAGGTGCAATTGCAACGCA
GGGGTGTACTACTGCGAGTCTAGAAGGAAATACTACCCAGTATCCTTCGTTGGTCCAACG
TTCCAGTACATGGAAGCTAACGACTATTACCCAGCTAGGTACCAGTCCCATTTGCTCATT
GGCTGTGGATTCGCATCTCCAGGAGATTGTGGCGGCATACTCAGATGTCACCACGGGGTG
ATAGGGATCGTTACTGCTGGTGGAGAAGGGCTGGTTGCATTTGCAGACATTAGAGACTTG
TATGCCTATGAGGAAGAGGCCATGGAGCAAGGAATTACAAATTACATCGAGTCACTCGGT
GCAGCATTCGGTAGCGGGTTCACCCAGCAAATAGGGGACAAAGTATCAGAGATAGCAAGT
ATGGTAACTAGCTCCATTACTGAAAAGCTGCTTAAAAATTTGATCAAGATCATCTCATCC
TTAGTTATTATCACCAGGAATTATGAGGACACTACCACTGTACTAGCTACTCTAGCTCTC
CTTGGTTGTGACATTTCGCCATGGCAATGGTTGAAAAAGAAGGCATGTGACATCCTTGAA
ATCCCGTACGTGATCAGACAAGGGGACAGTTGGTTGAAGAAATTCACTGAGGCATGTAAC
GCTGCCAAAGGTTTGGAGTGGGTGTCCAACAAAATTTCCAAATTCATCGACTGGTTGAAG
GAGAAAATTATCCCACAAGCGAGGGACAAGCTTGAATTCGTCACCAAGCTCAAACAGTTG
GAAATGCTTGAAAACCAAATATCAACCATTCATCAATCGTGCCCTAGTCAGGAACATCAA
GAAATCTTATTCAACAATGTTCGCTGGTTATCCATTCAATCAAAAAGATTCGCACCACTG
TATGCACTTGAGGCAAAAAGAATACAAAAATTGGAACACACCATTAATAATTACATACAG
TTCAAGAGCAAACACCGTATTGAACCAGTATGTTTGTTAGTACACGGCAGTCCAGGTACG
GGGAAGTCAGTTGCCACCAATCTGATTGCCAGGGCCATTGCTGAGAAAGAAAACACCTCC
ACTTACTCGCTACCTCCAGACCCCTCACACTTTGATGGTTACAAACAACAGGGTGTGGTG
ATTATGGATGACCTCAACCAGAACCCCGACGGGGCCGACATGAAACTTTTCTGCCAAATG
GTGTCTACTGTAGAGTTCATTCCACCTATGGCCTCCCTGGAAGAAAAAGGCATCTTATTC
ACGTCCAATTATGTTTTGGCCTCCACCAATTCTAGTCGCATAACGCCACCGACAGTGGCT
CACAGTGACGCGCTAGCCAGAAGATTTGCCTTTGACATGGACATTCAAGTGATGGGGGAG
TACTCCAGAGATGGGAAACTGAATATGGCCATGGCCACCGAGATGTGCAAAAATTGTCAT
CAACCAGCAAAC---TTCAAGAGGTGTTGTCCTCTAGTGTGCGGTAAGGCCATTCAGTTA
ATGGACAAATCATCCAGGGTCAGATACAGCATAGACCAAATCACCACCATGATCATTAAT
GAAAGAAACAGAAGATCCAACATTGGCAACTGCATGGAAGCGCTGTTTCAAGGCCCGCTC
CAGTATAAGGATTTGAAGATTGACATTAAAACCAGCCCCCCACCAGAGTGCATCAACGAC
CTGCTTCAAGCTGTTGACTCGCAGGAGGTAAGGGACTATTGTGAAAAGAAAGGGTGGATT
GTCAACATC---ACAAGTCAGGTTCAGACAGAGAGAAACATTAACCGGGCAATGACTATC
CTGCAAGCAGTGACAACCTTCGCTGCAGTGGCCGGTGTTGTGTACGTTATGTACAAATTG
TTTGCTGGACACCAGGGTGCGTATACTGGTCTACCGAACAAGAGACCCAATGTGCCCACT
ATTAGAACAGCAAAAGTGCAGGGACCAGGCTTTGACTATGCAGTGGCCATGGCTAAGAGA
AACATCGTCACAGCAACTACATCCAAAGGGGAGTTCACAATGCTTGGTGTTCACGACAAC
GTCGCTATTCTGCCAACCCATGCTGCACCAGGTGATAGCATTGTGATGGACGGCAAGGAA
GTTGAAATTTTAGATGCGAAGGCCTTAGAAGACCAGGCAGGCACAAATCTCGAAATTACT
ATCATTACACTCAAGAGAAATGAGAAGTTTAGGGACATCAGACCACACATACCCACACAA
ATCACTGAGACAAATGATGGAGTTTTGATCGTGAACACTAGTAAGTACCCCAACATGTAT
GTCCCAGTTGGTGCTGTGACCGAACAAGGATATCTTAATCTCGGTGGCCGCCAAACCGCC
CGTACTTTGATGTACAACTTTCCRACCAGAGCGGGACAGTGCGGTGGTGTCATCACTTGC
ACAGGCAAGGTCATTGGGATGCATGTTGGAGGGAACGGTTCACACGGGTTCGCAGCAGCC
CTRAAGCGCTCATACTTCACTCAGAGTCAAGGTGAAATTCAGTGGATGAGACCATCAAAA
GAAGTGGGTTATCCAATTATCAATGCCCCATCTAAGACAAAACTAGAGCCTAGTGCATTC
CATTATGTGTTTGAGGGTGTTAAAGAACCAGCAGTTCTGACCAAAAACGACCCAAGACTC
AAAACAGAGTTTGAAGAGGCTATCTTTTCCAAGTATGTAGGAAACAAGATCACTGAGGTG
GACGAGTACATGAAAGAGGCAGTGGACCACTATGCCGGCCAGCTCATGTCATTAAACGTT
AACACTGAACAAATGTGCTTAGAAGATGCAATGTATGGCACAGATGGYCTTGAGGCTTTA
GATTTGAGCACTAGYGCTGGTTACCCCTATGTAGCAATGGGAAAGAAAAAGAGRGACATC
TTGAACAAACAGACTAGAGACACCAAAGAAATGCAGAGACTATTGGACACCTATGGCATT
AATTTACCTTTAGTAACTTATGTGAAGGATGAACTTAGGTCTAAAACCAAAGTTGAACAG
GGTAAATCCAGACTAATTGAAGCCTCAAGTTTGAATGATTCTGTGGCAATGAGAATGGCA
TTTGGCAACCTGTATGCAGCATTTCATAAAAACCCAGGTGTGATAACAGGATCAGCTGTT
GGTTGTGATCCAGATTTGTTTTGGAGCAAGATACCAGTCTTGATGGAAGAAAAGCTTTTT
GCATTTGATTACACAGGGTATGATGCTTCACTCAGTCCCGCTTGGTTTGAGGCTCTTAAG
ATGGTGTTGGAGAAAATTGGATTTGGCGATAGAGTTGACTACATTGACTACCTGAATCAC
TCACATCATCTGTACAAAAACAAAACTTACTGTGTCAAGGGTGGCATGCCATCTGGTTGC
TCGGGCACTTCAATTTTCAATTCAATGATTAACAATTTAATCATCAGGACACTCTTACTG
AAAACCTACAAGGGCATAGATTTAGACCACTTGAAGATGATAGCCTATGGTGATGACGTG
ATTGCTTCCTACCCCCATGAGGTTGACGCCAGTCTCCTAGCCCAATCAGGAAAAGACTAT
GGACTAACCATGACTCCAGCTGACAAATCAGCCACCTTTGAAAAAGTCACATGGGAGAAT
GTAACCTTCTTGAAAAGATTCTTCAGAGCAGATGAGAAATATCCATTCTTGATACATCCA
GTCATGCCAATGAAAGAAATTCATGAGTCCATCAGATGGACTAAGGATCCTAGGAACACC
CAGGATCATGTTCGCTCACTGTGCCTATTGGCCTGGCACAATGGCGAAGAAGAATACAAC
AAATTTTTAGCTAAAATCAGAAGCGTGCCAATCGGCAGAGCTTTACTGCTCCCCGAATAC
TCTACACTGTACCGCCGTTGGCTCGACTCATTT
>BAM71643
GGAGGGTTTGGACACCAAAATATGGCGGTGTATGTTGCAGGTTACAAGATTTGCAATTAT
CACCTAGCCACCCCTGAAGACCACAGCAATGCCGTGGATGTGCTATGGAACAGAGACCTC
ATAATTGTCAGCAGCAGAGCGCAGGGAACCGACACAATTGCCAGATGTAGCTGTAGAGCA
GGAGTGTATTACTGTAAGTCAATGAAGAAACACTACCCAGTTTCAGTTACAGAACCCACT
TTTCAATTTATGGAGGCTAATGAGTACTACCCAGCCAGGTACCAGACACACATGCTTCTT
GGAGTGGGATATGCAGAACCAGGTGATTGTGGAGGTATCCTGAGATGCAATCATGGAGTC
ATGGGTATTGTAACAGCAGGTGGTAATGGGATTGTTGCTTTTGCAGATATCAGAGACCTG
TGGGTGTATGAGGAGGAAGCAATGGAACAGGGTATCACCAGCTACATTGAGTCACTGGGT
GCTGCCTTTGGGTCCGGGTTCACCAGTCAGATAGGGGAAAAGGTTACGGAGTTAACAAGT
ATGGTCACCAACGCTATTACAGAGAAATTATTGAAAACACTTATAAAAATTGTCTCCACC
CTAGTGATAATTAACAGAAACTATGAGGATACCACCACAGTATTGGCGACACTGGCCCTA
TTGGGATGCGACTGTTCACCTTGGCAGTGGATTAAGAAAAAGACTTGTGATATTCTGGGA
CTTCCCTATGTAATGAGACAGGGAGATAGCTGGATGAAGAAATTTACTGAAGCCTGTAAT
GCTGCCAAAGGCTTAGAATGGATCTCCAATAAGATTTCCAAATTTATTGATTGGTTGAAA
GAGAAGATTATACCAGAGGCAAAGGATAAGGTTGAGTTTGTTTCCAAGCTCAAACAGCTG
GGAATGTTAGAAAATCAGATTAATACTATACATCAATCATGCCCAAGCCAGGAACAACAA
GAAATTTTGTTCAACAATGTGCGGTGGCTCGCGATACAGTCACGTAGATTCGCGCCACTG
TATGCAGTTGAGGCTAAAAGAATTTCTAAATTGGAAAACACCATTAACAATTACATCCAG
TTCAAGAGCAAACACCGTATTGAACCGGTATGTATGTTGATACATGGCTCCCCAGGAACA
GGAAAGTCCATTGCCACATCATTGATTGGTAGGGCAATAGCTGAAAAAGAAAATACCTCA
ACATACTCGCTCCCACCAGACCCCACGCACTTTGATGGGTACAAGCAACAAGGGGTTGTC
ATTATGGATGATCTTAACCAGAACCCTGACGGCAACGACATGAAGCTGTTCTGCCAAATG
GTTTCCACAGTAGAGTTTATACCACCTATGGCATCCTTGGAAGAAAAGGGGATTCTTTTT
ACTTCAGACTATGTGTTGGCCTCAACAAACTCACACACTATTACACCTCCAACAGTCTCA
CACAGCGATGCTTTAAACAGAAGGTTTGCTTTCGACATGGAAGTTTACACTATGTCTGAG
CACTCCGTTAAAGGAAAGTTAAATATGGCTACAGCAACGCAATTGTGCAAGGATTGTCCA
CAACCAGCTAAT---TTTAAGAAGTGTTGCCCATTGGTTTGCGGAAAGGCTCTACAATTA
ATGGACAAGAATACCCGGCAAAGATTCACCCTGGACGAAATAACTACTTTAATAATTAAT
GAGAAAAACAGAAGGGCCAACATTGGGAATTGCATGGAAGCATTGTTTCAAGGTCCTATA
CAGTACAGAGATTTGAAGATTGACATTAAAGAGACGCCTGCCCCAGATTACATTAATGAT
CTTCTTCAATCAGTGGACAACCAAGAGCTCAGGGACTACTGTGAGAAAAAGGGATGGATT
GTCAAGCTT---AATAACGACCTAGTGGTAGAAAGAAACCTAAACAGGGCCATGACTGTT
TTACAGGCTGTGACTACATTTGCAGCTGTGGCTGCAGTTGTTTATGTAATGTACAAACTG
TTTGCTGGGCACCAGGGAGCCTACACAGGATTACCAAACAAGAAGCCCAGCGTTCCCACC
ATTAGAACAGCAAAGGTGCAAGGGCCCGGGTTTGATTATGCAGTAGCAATGGCTAAAAGA
AATGTTTTGACTGCCACCACTAGCAAGGGCGAATTTACCATGCTTGGCGTTCATGACAAT
GTTGCAATTCTTCCAACTCATGCAGCCCCAGGGGATTCAATTGTGATTGACGGGAAAGAG
ATAGAAGTACTAGATGCTGAGGCATTGGAAGATCAGTCAGGTACAAATTTGGAAATTACC
ATAGTTAAACTAAAAAGAAATGAAAAGTTTAGAGATATTAGGCCACACATCCCAACCCAG
ATCACTGAGACAAATGATGGAGTGTTGATCGTGAACACTAGTAAGTACCCTAACATGTAT
ATTCCTGTAGGTGCTGTGACCGAACAGGGGTATCTTAATCTTGGTGGCCGACAAACTGCT
CGCACTTTAATGTACCACTTCCCAACAAGAGCAGGCCAGTGTGGTGGTGTTGTCACGTGC
ACTGGCAAGGTGATTGGGATACATGTTGGAGGGAACGGTTCACACGGGTTTGCAGCAGCC
CTGAAACGATCTTACTTCACTCAGAGTCAAGGTGAGATCCAATGGATGAGACCATCAAAA
GAAGTAGGGTACCCGGTAATTAACGCACCAAGTAAAACCAAACTTGAGCCCAGTGTTTTC
CATTATGTGTTTGAGGGTGTGAAAGAACCAGCAGTTCTTACCAAGAATGACCCCAGGCTA
AAGACAGACTTTGAAGAGGCCATTTTCTCTAAGTATGTGGGTAACAAGATTACAGAAGTT
GATGAGTATATGAAGGAAGCCGTCGATCATTATGCAGGCCAACTCATGTCTCTGGATATC
AACACAGAACAAATGTGTCTTGAAGATGCAATGTATGGCACTGATGGTCTTGAAGCATTA
GATCTTAGCACCAGTGCTGGTTACCCTTATGTGGCAATGGGAAAGAAAAAGAGAGACATT
TTGAACAAACAGACCCGAGATACAAGGGAAATGCAGAGACTTTTGGACGCCTACGGAATT
AACCTACCCCTAGTCACCTATGTGAAAGATGAGCTCAGGTCCAAAACCAAGGTGGAGCAA
GGAAAATCCAGGTTGATTGAAGCTTCTAGTCTCAATGACTCAGTGGCAATGCGAATGGCA
TTTGGAAACTTATACGCAACATTTCATAAGAATCCAGGTGTAGTGACGGGATCAGCTGTA
GGGTGTGACCCAGACTTGTTTTGGAGTAAAATACCAGTTTTGATGGAAGAAAAGCTGTTT
GCTTTCGATTACACAGGCTATGATGCTTCACTCAGTCCTGCATGGTTTGAGGCTCTTAAA
ATGGTTCTTGAAAAGATTGGGTTTGGTGACAGAATAGACTACATTGATTACTTAAACCAC
TCTCACCATCTCTACAAAAACAAGACATACTGTGTTAAGGGCGGCATGCCATCTGGATGC
TCCGGTACTTCGATTTTTAATTCAATGATCAACAATTTAATAATTAGGACACTCTTACTG
AAAACCTACAAGGGCATAGATCTAGACCATCTAAAGATGATCGCCTATGGTGATGATGTA
ATTGCTTCCTACCCCCATGAGGTTGACGCTAGTCTCCTAGCCCAATCAGGAAAAGACTAT
GGACTAACCATGACTCCAGCTGATAAATCAGCTACCTTTGAAACAGTCACATGGGAGAAT
ATAACATTTCTGAAGAGATTCTTTAGAGCAGATGAAAAGTATCCATTTCTAATACATCCA
GTCATGCCGATGAAAGAAATTCATGAATCAATTAGATGGACCAAGGATCCTAGGAACACT
CAGGATCATGTTCGTTCATTGTGCCTATTGGCTTGGCACAATGGAGAAGAAGAATACAAC
AAATTTCTAGCTAAAATAAGGAGTGTGCCAATTGGAAGAGCATTGTTGCTTCCAGAGTAT
TCGACATTGTATCGCCGTTGGCTCGACTCTTTT
>AEO51782
---GGATTTGGACACCAAAATAAAGCTGTATATGTAGCAGGGTATAAAATAATCAACTAC
CACTTGGCCACTGCAGAAGACTATCAGAATTGTGTGAGAAGTTACTGGGAAAGGGATTTG
ATGGTCGTGGAGTCAAAAGCTCAGGGTGTAGACCGAATAGCCCGGTGTACTTGTAAGACC
GGTGTGTACTACTGTGAGTCCAAATCCAAATATTACCCCATCACAGTGACCTCTCCCACC
TTCCAGTGGATGGAAAGGAATGACTTCTACCCAGCTAGGTATCAAACACACATGACCATC
GGTAGCGGTTTCGCAGCCCCTGGGGACTGTGGTGGTATTTTGAGGTGCCAGCACGGTGTC
ATGGGCTTGATCACCGCCGGAGGGAATGGAGTGGTGGCATTTGCAGACATTCGTGACCTC
CATGTT---GAGGATGAGGCAATGGAGCAAGGAATCACTTCCYACATTGAATCCCTTGGT
GCTGCTTTCGGTAGCGGTTTTACCAGCCAAATTGGGGRGAAGATCAGTGAAATCACCTCA
ATGGTCAATTCAGTGATCACAGAAAAGCTGCTCAAAAATTTAATCAAACTAGTGAGTAGT
CTGGTGATAATTGTCAGAAACTATGAGGATACCACTACAGTGTTAGCTACATTAGCTCTG
TTGGGATGTGATGTGTCACCATGGGCCTGGTTGAAGAAGAAAGTCTGTGATATCCTGGAA
ATTCCATTTGTAATGAGACAAGGAGAYTCATGGATGAAGAAATTCACAGAAGCTTGCAAT
GCTGCTAAAGGGTTAGAGTGGATTAGTAACAARATTTCCAAATTTGTGGAGTGGATCAAA
AATAAGATCATTCCAGAAGCAAGGGACAAGGTTGAGTATGTGTCCAAACTTAAGCAACTG
GGCATGTTAGAAAACCAAATAAATACAATACACCAGTCATGTCCTAGTCAAGAACAGCAA
GAAATACTTTTCAATAATGTCAGATGGTTGGCAATCCAGTCCAGACGCTTYGCACCACTT
TATGCCACGGAGGCTAAAAGAATAAGCAAGCTAGAGAACACCATCAACAATTACATACAG
TTCAAGAGCAAACACCGTATTGAACCAGTATGTGTCTTGATACATGGCAGTCCAGGCACC
GGAAAATCAGTTGCCACTAGTTTGATGGGACGTGCCATTGCTGAAAAAGAAAATACGTCA
ACTTACTCACTACCCCCAGACCCAGCACAYTTTGACGGTTACAAACAGCAAGGTGTGGTG
ATCATGGATGATTTGAACCAGAATCCAGATGGTCTTGACATGAAACTCTTTTGCCAGATG
GTGTCCACAGTAGAATTTATACCACCTATGGCTTCACTAGAGGAGAAGGGTATTCTGTTC
ACGTCAGATTACGTGCTTGCTTCCACCAAYTCCAGTACCATCACACCACCAACTGTGGCT
CATAGTGACGCCTTAAGTCGAAGATTTGCCTTTGACATGGAAATTTGTCCCATGTCACAA
TACACAATCAAAGGCAAGTTGAACATGGCTGAGGCTACAAGGCTGTGTAAGGAATGCCCA
CAACCAGCYAAC---TTCAAAAAGTGTTGTCCACTTGTGTGTGGAAAAGCAATCCAACTG
ATGGATAAATACACCAGACAGAGGTTTAGTGTGGATGAGCTGACAACTCTAGTTATTAAT
GAAAAGGTCRGGAGAGCCAACATAGGTAATTGCATGGAGGCACTATTCCAAGGTCCATTA
CAGTACAAAGATTTGAAAATAGATATAAAGACCAGTCCACCCCCTGAATGCATCAGCGAT
CTGCTACAATCGGTGGACTCGCAGGAGGTCAGGGATTATTGTGAAAAGAAAGGCTGGATT
GTCAACATT---TCAAGTGATGTGATAGTGGAGAGAAATCTGAACCGGGCCATGACCATT
TTGCAAGCTTTGACAACGTTCGCGGCTGTAGCAGGTGTGGTTTATGTCATGTACAGATTG
TTTGCCGGTCAACAGGGAGCATACACTGGTCTACCCAATAAAAAGCCCAATATCCCCACA
ATCAGAACAGCAAAAGTCCAAGGACCGGGATTTGATTACGCTGTGGCTATGGCCAAGAGA
AACATTCTCACAGCAACCACCAGTAAGGGAGAATTCACTATGCTTGGGGTTTATGACAAT
GTGGCCATCTTACCAACACATGCGCATCCAGGAGAAACCATAATTATTGATGGCAAAGAA
RTGGAGGTTGTTGATGCCAAGGCCCTTGAAGATCAAGCTGGCACCAACTTGGAGATCACC
ATTGTCACACTAAAAAGAAATGAGAAGTTTAGGGACATTAGACCGCACATCCCAACCCAA
ATCACCGAGACGAACGATGGAGTCTTGATCGTGAACACTAGTAAGTACCCCAACATGTAT
GTCCCAGTCGGTGCTGTAACCGAACAGGGGTATCTTAATCTCGGTGGTCGCCAAACTGCT
CGTACTTTGATGTACAACTTTCCAACCAGAGCAGGACAATGCGGAGGTGTTATCACCTGC
ACAGGCAAAGTCATCGGGATGCATGTTGGTGGGAACGGTTCACACGGGTTTGCAGCGGCC
CTGAAGCGATCATACTTCACTCAGAGTCAAGGTGAAATTCAGTGGATGAGACCATCAAAG
GAAGTGGGCTATCCCATCATCAATGCTCCATCCAAGACAAAGCTAGAACCCAGTGCTTTT
CACTATGTGTTTGAAGGAGTCAAGGAACCAGCCGTGTTGACCAAGAGTGACCCCAGGTTG
AAGACTGACTTCGAAGAAGCTATTTTCTCAAAATACGTCGGAAACAAAATCACCGAGGTT
GATGAATACATGAAAGAAGCAGTTGATCACTACGCAGGGCAGCTCATGTCCTTGGACATA
AACACGGAACAAATGTGTCTTGAGGATGCCATGTATGGGACTGATGGCTTGGAGGCTCTT
GATCTTAGCACCAGTGCTGGGTACCCCTATATAGCAATGGGGAAGAAGAAAAGAGACATC
CTGAATAAACAAACCAGAGACACCAAAGAGATGCAGAGACTCTTAGACACTTACGGAATT
AACCTACCACTGGTCACTTATGTAAAAGATGAACTTAGATCCAAAACAAAAGTTGAACAG
GGTAAATCCAGGTTGATTGAGGCTTCAAGCTTGAATGATTCAGTGGCTATGAGGATGGCT
TTTGGCAATCTCTATGCAGCATTTCATAAAAATCCAGGTGTGGTGACTGGCTCGGCTGTT
GGTTGTGATCCAGATTTATTTTGGAGTAAAATACCAGTACTGATGGAAGAAAAGCTCTTT
GCATTTGATTATACAGGCTATGATGCATCCCTCAGTCCAGCTTGGTTTGAAGCACTCAAG
ATGGTGTTAGAGAAAATTGGATTTGGTGACAGAGTAGATTACATAGACTATCTAAACCAT
TCACACCATCTTTACAAAAATAAAACATACTGTGTCAAGGGTGGCATGCCATCTGGTTGC
TCGGGCACTTCAATTTTCAATTCAATGATTAATAACTTGATCATTAGGACACTCTTACTG
AAAACCTACAAGGGCATAGATTTAGACCATCTAAAGATGATTGCCTATGGTGATGACGTA
ATTGCTTCCTACCCCCATGAGGTTGACGCTAGTCTCCTAGCCCAATCAGGAAAAGACTAT
GGACTAACCATGACTCCAGCTGATAAATCAGCGACATTTGAGACAGTCACATGGGAGAAT
GTAACATTCTTGAAAAGATTCTTCAGGGCAGATGAAAAGTATCCATTCCTGGTACACCCA
GTGATGCCAATGAAAGAAATTCATGAATCAATCAGATGGACAAAAGATCCTAGGAATACT
CAGGATCATGTTCGATCACTGTGCCTATTGGCCTGGCACAATGGTGAAGAAGAATACAAC
AAATTTTTAGCTAAAATCAGAAGCGTGCCAATTGGAAGAGCATTGTTACTCCCTGAGTAC
TCAACATTGTACCGCCGTTGGCTCGACTCTTTT
>AEO51783
---GGCTTTGGCCATCAAAGCAAGGCCGTATATGTGGCAGGGTATAAAATAATAAATTAC
CACCTGGCCACGGCAGAAGACTTTAGGCACTGTGTTAGAAGCATGTGGGATCGTGACATC
ATGGTAGTGGAATCCAGAGCACAGGGAACTGACCAAATTGCCCGCTGCGCGTGTCGAACA
GGTGTATACTTCTGTGAGTCTAGAGGGAAACACTACCCCATAACAATTACACAGCCTACC
TTCCAGTGGATGGAGAAAAATGACTTCTATCCAGCACGCTATCAGTCACACATGACCATT
GGCCATGGTTACGCAGCCCCTGGGGACTGTGGTGGCATCTTGCGGTGTCAACACGGTGTC
ATGGGTYTAATAACCGCCGGTGGYGATGGATTGGTGGCGTTTGCAGATGTTAGAGATCTC
TATRYT---GAAGATGAGGCAATGGAACAAGGAATCACTTCGTACATTGAGTCCCTTGGT
GCTGCCTTCGGTAGTGGTTTCACCAGCCAAATTGGAGAGAAAATCAATGAGATCACTTCA
ATGGTTAACTCAGTGATCACGGAGAAGTTACTCAAAAATTTGATCAAACTAGTGAGCAGT
CTGGTGATAATTGTCAGAAATTATGARGACACTACTACTGTGYTAGCCACATTGGCTTTA
CTGGGATGTGATGTATCACCATGGGCATGGTTGAAGAAGAAAGTTTGTGACATTTTAGAA
ATTCCTTTTGTTATGAGACAAGGAGATTCCTGGATGAAGAAATTTACAGAGGCTTGCAAT
GCTGCCAAAGGGCTAGAGTGGATTAGCAACAAAATTTCCAAATTTGTGGAATGGATCAAG
AACAAAATCATTCCTGAAGCAAGGGATAAGGTTGAGTACATTTCTAAGCTCAAACAACTA
GGCATGTTGGAAAATCAAATAAACACCATACATCAATCATGTCCTAGCCAGGAACAGCAG
GAAGTGCTCTTCAATAATGTCAGATGGTTGGCTATTCAATCCAGGCGCTTTGCACCACTC
TACGCTGCAGAGGCGAAAAGGATAAGTAAGTTAGAGAATACCATCAACAACTACATACAG
TTCAAGAGCAAACACCGTATTGAACCAGTATGTGTTTTGATACATGGCAGTCCGGGTACC
GGGAAATCAGTTGCCACCAGCTTAATGGGACGTGCCATTGCAGAGAAGGAGAACACATCA
ACTTACTCACTCCCCCCAGACCCAGCACACTTTGACGGATACAAACAGCAAGGTGTGGTG
ATCATGGATGACCTGAACCAAAATCCAGATGGTCTTGACATGAAGCTATTTTGTCAAATG
GTATCCACAGTGGAGTTCATACCACCCATGGCCTCACTAGAGGAGAAGGGTATTTTGTTC
ACATCAGACTATGTGCTCGCTTCCACAAATTCCAGTACCATCACGCCACCAACTGTAGCT
CATAGTGATGCCTTAAGTCGGAGATTTGCCTTCGACATGGAGATATGCCCGATGTCACAA
TACACAATTAAAGGCAAGTTGAATATGGCTGAGGCCACCAGGCTATGTAAGGAATGCCCC
CAACCAGCAAAC---TTCAAGAAGTGTTGTCCACTCGTATGTGGTAAAGCAATCCAACTG
ATGGACAAGTATACTAGACAAAGATTCAGTGTGGATGAACTGACAACTTTGGTCATCAAT
GAGAAGATCAGGAGAGCCAACATAGGCAATTGCATGGAAGCACTATTCCAAGGACCAATA
CAGTACAAAGACCTGAAGATAGATATCAAGACTAGTCCACCCCCTGAGTGTATTAATGAC
TTGCTCCAAGCAGTGGATTCGCAAGAAGTCAGAGATTACTGTGAGAAGAAAGGATGGATT
GTCAACATC---TCAAGTGATGTGACAGTTGAGAGAAACCTGAACCGAGCCATGACTATC
TTACAGGCTTTAACAACATTCGCGGCCGTTGCTGGTGTGGTGTACGTCATGTACAGGCTG
TTCGCCGGCCACCAAGGAGCATACACTGGTTTACCCAATAAGAAACCCAACATCCCCACT
ATCAGAACGGCTAAGGTCCAAGGCCCAGGGTTTGATTATGCAGTAGCCATGGCAAAGAGG
AACATACTTACGGCAACCACTAGTAAGGGAGAATTCACCATGCTTGGAGTCCATGACAAC
GTGGCCATCTTACCAACACACTCACACCCAGGAGACACCATAGTCATTGATGGCAAAGAA
GTGGAGGTCATAGATGCCAAAGCTTTAGAAGATCAAGCCGGCACTAACCTGGAAATCACC
ATCGTAACTTTGAAAAGAAACGAAAAGTTCAGGGATATTAGACCACACATCCCCACCCAA
ATCACCGAGACAAATGATGGAGTCTTGATTGTGAACACTAGTAAGTACCCCAATATGTAT
GTCCCAGTCGGTGCTGTGACCGAGCAGGGATATCTTAATCTTGGTGGCAGACAAACTGCT
CGTACACTAATGTACAATTTCCCAACGAGAGCAGGTCAGTGTGGCGGGGTCATCACGTGC
ACTGGAAAAGTCATCGGGATGCATGTCGGTGGGAACGGTTCACATGGGTTTGCAGCAGCC
CTGAAACGATCATACTTCACTCAGAGTCAAGGTGAGATCCAATGGATGAGACCATCAAAG
GAGGTGGGTTATCCCATCATAAACGCTCCATCCAAAACCAAATTGGAACCCAGTGCTTTC
CACTACGTGTTTGAGGGAGTAAAAGAACCAGCTGTGCTCACTAAAAATGACCCCAGATTG
AAGACAGATTTCGAAGAGGCCATTTTCTCCAAGTATGTAGGGAACAAAATCACAGAAGTG
GACGAATACATGAAAGAGGCAGTAGATCACTATGCTGGACAGCTCATGTCTTTGGACATT
AACACAGAGCAGATGTGCCTTGAAGACGCCATGTACGGCACAGATGACCTTGAAGCCCTG
GATCTCAGTACCAGTGCTGGATACCCCTATGTGGCAATGGGAAAGAAGAAAAGGGACATC
CTGAATAAACAGACTAGAGACACTAAAGAAATGCAGAGATTGTTGGACACCTACGGTATC
AACCTGCCTTTAGTCACCTATGTCAAAGATGAGCTCAGATCCAAGACCAAAGTGGAACAG
GGTAAGTCTAGATTGATTGAAGCTTCAAGCCTGAATGACTCGGTGGCCATGAGAATGGCA
TTTGGAAACCTCTATGCAGCATTCCATAAAAATCCAGGTGTTGTGACAGGTTCAGCTGTT
GGTTGTGATCCAGATTTGTTTTGGAGCAAGATACCAGTGTTAATGGAGGAAAAGCTCTTT
GCATTTGATTACACAGGCTATGACGCATCTCTCAGTCCAGCTTGGTTTGAAGCACTCAAA
ATGGTGTTGGAGAAAATTGGATTTGGAGATAGGGTAGACTACATAGATTACCTGAACCAT
TCACACCATCTCTACAAAAACAAAACTTACTGTGTCAAGGGCGGCATGCCATCTGGCTGT
TCAGGCACTTCAATCTTTAATTCAATGATTAACAACCTAATCATCAGGACGCTTTTACTG
AAAACCTACAAGGGCATAGATTTAGATCATCTAAAAATGATTGCCTATGGTGATGACGTA
ATCGCTTCCTACCCCCATGAGGTTGACGCTAGTCTCCTAGCCCAATCAGGAAAAGACTAT
GGACTAACCATGACTCCAGCTGACAAGTCAGCAACATTTGAAAAAGTCACATGGGAGAAT
GTAACATTCTTGAAGAGATTTTTCAGAGCAGATGAGAAGTACCCATTCTTGGTGCACCCA
GTAATGCCAATGAAAGAAATTCATGAATCAATTAGATGGACAAAAGATCCTAGAAACACA
CAAGATCATGTTCGCTCATTGTGCCTATTGGCCTGGCACAACGGTGAAGAAGAATACAAC
AAATTTCTAGCTAAAATTAGAAGCGTGCCAATCGGAAGAGCATTATTGCTCCCTGAGTAC
TCCACATTGTACCGCCGTTGGCTCGACTCGTTT
>AEO51780
---GGATTCGGGCACCAAAACAAGGCAGTATACACAGCAGGATACAAGATTTGTAATTAC
CATTTAGCCACCCAAGAAGATCTAGAAAACGCGGTTAGCGTTTTGTGGAACAGGGATCTC
TTAATTACTGAGTCCAGAGCTCAAGGGATAGACACAATAGCCAGATGTTCATGCAATACA
GGAGTATATTACTGTGAGTCTAGGAGGAAGTATTATCCAGTTTCCTTCGTGGGACCCACT
TTCCAGTACATGGAGGCCAATGACTACTATCCAGCTAGGTATCAGTCTCACATGCTCATT
GGGCATGGTTTCGCCTCACCAGGGGATTGTGGAGGCATTCTCAGGTGCCAGGATGGGGTT
ATTGGAATAGTAACGGCTGGAGGAGATGGTCTAGTTGCGTTTTCAGATATCAGAGATCTC
TATGCATATGAGGAGGAGGCTATGGAGCAGGGTATCACCAATTACATCGAATCTCTAGGA
GCTGCCTTCGGGAGTGGATTTACACAGCAAATTGGGGACAAAGTTTCTGAGATCACCAAC
ATGATAACCAGTACTATCACTGAGAAGCTGTTGAAGAATCTGATAAAAATAATCTCCTCT
CTAGTTATCATCACCAGAAATTATGAGGATACCACTACAGTACTGGCCACTTTAGCACTC
CTCGGATGTGATGTGTCACCATGGCAGTGGCTCAAGAAAAAGGCTTGTGACATACTGGAA
ATACCATATGTCATGCGCCAAGGCGATGGTTGGTTGAAAAAGTTTACGGAAGCATGCAAT
GCAGCAAAAGGGTTGGAGTGGGTTTCAAACAAGATATCCAAATTCATTGATTGGCTGAAA
GAGAAAATTATCCCGCAAGCTAGAGATAAATTGGAATTTGTCACCAAGTTGAAACAATTG
GAAATGCTAGAGAACCAGATTGCAACCATTCACCAATCGTGTCCGAGTCAGGAGCACCAA
GAGATCTTGTTCAACAACGTTAGATGGTTGTCTATACATTCAAAGAAGTTTGCCCCACTC
TATGCAGTGGAGGCAAAGAGAATTCAGAAGTTGGAACACACCATAAACAACTACATACAG
TTCAAGAGCAAACACCGTATTGAGCCAGTATGTTTGTTAGTCCATGGTAGTCCCGGAACC
GGTAAATCAGTAGCTACTAATTTGATAGCCAGAGCAATCGCAGAGAAAGAAAACACCTCC
ACCTACTCGCTACCTCCTGACCCGTCTCATTTTGATGGATACAAACAGCAGGGTGTGGTA
ATCATGGATGATTTAAATCAAAATCCGGATGGTGCCGACATGAAATTGTTCTGTCAGATG
GTCTCCACTGTTGAATTTATACCACCCATGGCCTCACTGGAAGAGAAAGGCATTTTATTC
ACCTCCAATTACGTCCTGGCCTCCACTAACTCAAGCAGGATTGCACCACCCACCGTTGCG
CACAGTGATGCATTGGCTAGGCGCTTTGCGTTTGACATGGACATTCAAGTCATGAATGAA
TACTCCAGGGATGGGAGGCTGAACATGGCCATGGCCACTGAGATGTGCAAGAACTGTCAC
CAGCCAGCTAAT---TTCAAAAGGTGCTGTCCCTTGGTTTGTGGAAAAGCCATCCAGTTG
ATGGACAAGTCCTCTAGAGTCAGATACAGCATTGACCAAATCACAACCATGATCATCAAT
GAGAGAAATAGAAGGTCAGACATTGGTAATTGTATGGAGGCACTATTCCAAGGTCCACTC
CAGTACAAAGATCTCAAGATAGATATTAAGACCACACCCCCCCCTGAATGTATCAATGAC
TTGCTTCAAGCAGTTGACTCACAAGAGGTGAGGGACTATTGTGAGAAGAAGGGATGGATC
GTCAATATC---ACTAGTCAGGTACAGACTGAAAGAAATATCAATAGGGCAATGACCATA
CTTCAGGCTGTTACCACTTTTGCAGCGGTCGCCGGAGTGGTGTACGTGATGTACAAGCTG
TTTGCAGGACACCAAGGTGCTTACACAGGACTCCCAAGCAGGAAACCTAACGTCCCAACA
ATAAGAACTGCCAAAGTTCAGGGACCAGGGTTTGATTATGCGGTGGCCATGGCAAAGAGA
AACATCCTCACAGCGACCACTAGCAAGGGAGAATTCACTATGCTCGGGGTCCACGATAAT
GTCGCTATCCTGCCAACACACTCACACCCAGGAGACACCATAGTCATTGATGGTAAAGAA
GTGGAGGTCGTTGATGCCAAAGCTTTAGAAGATCAAGCCGGCACAAATCTGGAAATAACC
ATTGTCACACTAAAGAGGAATGAGAAATTTAGAGATATCAGGCCACACATCCCCACCCAA
ATCACCGAAACTAATGATGGAGTTTTGATCGTGAACACTAGTAAGTACCCCAACATGTAT
GTCCCAGTCGGTGCTGTGACTGAACAGGGATATCTTAATCTCGGTGGCAGGCAAACTGCT
CGTACACTAATGTACAACTTCCCAACAAGAGCTGGCCAGTGTGGTGGTGTCATCACATGC
ACTGGGAAAGTCATCGGGATGCATGTTGGAGGGAATGGTTCGCACGGGTTCGCAGCAGCC
CTGAAACGGTCGTACTTCACTCAGAGTCAAGGTGAGATCCAATGGATGAGACCATCAAAA
GAAGTAGGCTATCCCATCATAAATGCCCCATCCAAAACCAAGTTGGAACCTAGTGCTTTC
CACTATGTGTTTGAAGGTGTAAAAGAACCAGCCGTGCTCACCAAAAACGACCCCAGATTG
AAAACAGATTTCGAGGAGGCCATTTTCTCTAAGTATGTGGGAAACAAAATCACAGAGGTG
GATGAATACATGAAAGAGGCAGTGGATCACTATGCAGGGCAACTGATGTCTCTAGACATC
AACACAGAACAGATGTGTTTGGAAGATGCAATGTATGGCACCGATGGTCTCGAAGCTTTA
GATCTCAGCACTAGTGCTGGCTACCCCTATGTGGCAATGGGTAAGAAAAAGAGAGATATC
TTGAACAAACAGACCAGAGATACTAAAGAAATGCAAAGACTGCTAGATACCTACGGTATT
AACCTACCTTTAGTCACCTATGTTAAAGATGAACTCAGATCCAAGGTAAAAGTAGAACAG
GGTAAATCCAGATTGATAGAAGCCTCAAGTTTGAATGATTCTGTGGCCATGAGGATGGCA
TTTGGCAACCTCTATGCAGCATTTCATAAAAATCCAGGTGTGGTGACAGGTTCAGCTGTT
GGTTGTGACCCAGATCTGTTTTGGAGCAAAATACCAGTGTTGATGGAGGAGAGGCTCTTT
GCATTTGACTACACAGGATATGACGCCTCACTCAGTCCAGCTTGGTTTGAGGCACTTAAG
ATGGTGTTAGAAAAGATTGGATTTGGAGACAGAGTGGATTACATAGATTATCTGAACCAT
TCGCACCATCTTTACAAAAACAAAACATACTGTGTCAAGGGCGGCATGCCATCTGGCTGT
TCGGGCACATCAATTTTCAACTCAATGATAAACAACTTAATAATCAGGACGCTTTTACTG
AAAACCTACAAGGGCATAGATTTAGATCACCTAAAGATGATTGCCTATGGTGATGATGTA
ATTGCTTCCTACCCCCATGAGGTTGACGCTAGTCTCCTAGCCCAATCAGGAAAAGACTAT
GGACTAACTATGACTCCAGCTGATAAGTCAGCAACATTTGAAACAGTCACATGGGAGAAT
GTAACTTTCTTGAAAAGATTCTTCAGAGCGGATGAAAAGTATCCATTCCTGGTACATCCA
GTGATGCCAATGAAAGAAATTCATGAATCAATCAGATGGACAAAAGATCCCAGAAACACT
CAGGATCATGTTCGCTCATTGTGCCTATTGGCATGGCACAATGGCGAAGAAGAATATAAC
AAATTTCTAGCTAAAATTAGAAGTGTGCCAATCGGAAGAGCTCTATTGCTCCCTGAGTAC
TCTACACTGTACCGCCGTTGGCTCGACTCATTT
>AFS33290
---GGTTTTGGGCACCAGAACAAGGCTATATACGTGGCAGGATACAAGATTTGTAACTAC
CATTTAGCCACTCAAGAGGACATGGAACATGCAGTAGCCGTGATGTGGGACCGAGACCTT
ATGGTGGTGGAAAGCCAGGCTCAGGGAATTGACACTATTGCTAGGTGTTCTTGTAAATGT
GGTGTATATTACTGTGAGTCTATGCGCAAATACTACCCAGTAACTGTGGAGGGTCCAACT
TTTAGGTACATGGATGCAAATGAGTACTACCCCGCCCGATACCAATCGCACATGCTCATA
GGAGCCGGGTTTGCAATGCCGGGCGACTGTGGAGGAATCCTACGGTGTACCCACGGGGTA
ATGGGCTTGATTACTGCTGGTGGTGAAGGGGTTGTTGCATTTGCGGACGTGAGAGATCTG
TTTGCGTATGAAGAAGAGGCCATGGAACAAGGCATCACTGACTACATTAGTGGGTTGGGA
GCAGCTTTTGGAGCAGGTTTCAGTACTGAGATCTCTGGCAGGATACAGGAACTGCAGGAG
ACCGTCCAGAATGTTATCACTGAGAAGTTGCTTAAAAACTTAGTTAAGATAGTGTCCGCA
CTAGTGATAGTGGCAAGGAACTATGAAGATTCCATAACCGTACTGGCCACCCTCAGCTTG
CTGGGGTGTGACGCCTCTCCATGGCATTGGTTAAAAGAGAAAGTTTGCAACATACTAGGC
ATTCCATATGCAATAAAACAGGGTGATTCCTGGATGAAGAAGTTTTCAGATGCATGTAAC
GCGGCCAAGGGCCTTGAGTGGATTTCACAGAAGATAGGCAAGTTTATTGATTGGATAAAA
ACCAAAATTTTGCCAGAAGCACAAGATAAAGTAGAGTATTTGTCTAAATTGAAACACCTA
GACACACTTGAAAATCAAGTAACCACCCTACACCAGTCGTGTCCCAGTCAAGAAGATCAG
GAGACGCTGTTCAACAACATTCGCTGGTTGGCCATAAAGGCAAGAAAGTTTGCTCCCTTG
TACGCCAGCGAGGCCCGTCGCATTTTCAAAATGGAGAGTACCATCAACAATTACATACAG
TTCAAGACCAAACACCGCATTGAACCTGTATGTTTGCTGATCCATGGAACGCCCGGTACT
GGTAAATCCATAGCAACGGGACTTATAGGTAGGGCAATTGCTAAGCAAGCAAACACTAGC
ACCTATTCTCTCCCCCCAGACCCTTCTCACTTTGACGGATATAAGCAACAAGGGGTCGTG
ATCATGGATGACCTCAATCAAAACCCAGACGGGGAGGATATGAAACTTTTTTGTCAGATG
GTGTCAACGGTGGAGTTTGTACCACCAATGGCCAGTCTTGAGGAAAAAGGAATTTTGTTC
ACATCAGATTACGTCCTCGCGTCCACCAACTCATACACCATATCGCCACCAACGATATCA
GCCTCAGACGCGTTGGCCAGACGCTTTGCGTTTGACGTGGACATTGAGGTGATGTCGCAA
TATAATAACAGGGGACATTTAAACATGGCAACTGCCACCAAGGCATGCGTGGACTGCCAC
AAGCCAGCAAAC---TTTTCCAGTTGTTGCCCTCTAGTGTGTGGAAAGGCCATTCAATTT
GTAGATAAAATGACACGCACCAGATACACCGTAGACGAGCTGACCACTTTGATTGTAAAT
GAGAGGAATAGAAGATACAACATTGGCAACTGTCTGGAAGCTTTGTTTCAAGGCCCGCTG
GAGTTCAAGGAACCCAGGATTGACATAAAGACAACACCTCCACCACCCGCCATAGCGGAT
TTGCTTCGATCTGTTGATAGCGATCAAGTGCGAGAGTATTGCACCAAACAAGGCTGGGTC
ACTGAACTGCCATCATCCACCCTTGTGGTGGAAAGACACCTCAACCGGGCCATGACAATT
GTGCAGGCTGTTTCTTCCTTTGTGGTTGTCTCTGGTATGTTATTCATTATCTACAAATTG
TTTGCTAACTTCCAAGGGGCGTATACAGGTTTGCCTAACCCGAGGCCCAAAGTCCCTACG
TTGCGCGCAGCAAAGGTGCAGGGTCCAGCGTTTGACTACGCAGTTGCTATGGCGAAGCGC
AATATACTGACTGCAACAACGGACAAGGGCGAGTTTACTATGCTGGGTATATATGATCGA
GTGGCTGTGTTGCCGACCCACTCCAGCCCAGGTGATACGGTGGTCATAGCTGGGAAAGAA
TTGAAAGTCAAAGACGCCAGGCGACTTGTGGACACCAACGATGTGAACCTAGAAATAACC
ATTGTTGAACTTGACAGGAATGAAAAATTTAGGGACATCAGGGCACACATACCCACAACT
ATATGTGAGACCAGTGAAGCCATTTTGGCAGTGAACACCACACGGTTCCCAAACATGTAT
ATCCCAGTAGGAGCTGTTAGTGAGCAAGGAATGCTAAATTTGGGGGGTAGACCCACCAAC
CGAACATTGATGTATAACTTCCCCACTAAGGCAGGTCAGTGTGGTGGCGTGGTGATGTCT
ACAGGCAAAGTCATTGGCATTCACGTGGGGGGTAATGGTTCCCATGGGTTCGCCGCTGCA
CTAAAAAGGTCGTATTTCACCAGTGAGCAAGGTGAAATACAATGGATGAGGCCCAGTAAG
GATGCTGGCTACCCGGTTATTAACACCCCCAACAAAACCAAGCTACAACCTAGCGTGTTT
TACAGCGTGTTCCCGGGTGTTAAGGAGCCTGCGGTTTTGTCAAAGTCAGACCCTAGACTT
GAAGTCGATTTTGAAGAAGCCATTTTTTCCAAATATGTGGGCAATGCCATTACAGAAGTG
GATGAGTATATGAAGGAAGCCGTAGACCATTATGCTGGTCAGCTAATGTCACTGGACATC
CCCACAGGGCAGATGTGCTTAGACGAGGCTTTGTATGGGACTGAAGGCCTTGAAGCCCTA
GACCTTACAACTAGTGCCGGCTACCCCTATGTGACCATGGGGAAAAGGAAGAGAGAAATT
CTGAACAAGGAAACACGTGACACCAAGGAGATGCAGCGCATGCTGGACAAGTACGGGATC
AATTTACCGCTGGTCACGTACGTGAAGGACGAGTTGCGTAAACCATCAAAAATTAAGACA
GGGAAGTCCAGATTGATAGAGGCCAGCTCACTAAATGACTCAGTTGCTATGCGGCAAGCC
TTTGGGCACCTATATGCCAAGTTCCACCAAAACCCCGGCATAGTGACCGGCAGTGCCGTG
GGGTGTGACCCTGACATCTTTTGGAGCAAGATACCAGTCATGCTTGATGGCCACTTGTTT
GCCTTTGATTACACTGGTTACGATGCCTCTCTCTCGCCGGCTTGGTTTGAAGCCCTTAAA
ATGGTGCTAGAGAAAATAGGGTATGGTGATCGCGTGGATTACATAGATTACCTCAATCAC
TCTCACCACCTGTACAAGAATAAATTATACTGTGTTAAGGGGGGGATGCCATCTGGATGT
TCCGGCACATCCATTTTTAACACAATGATTAACAACATAATCATTAGGACCCTCTTACTT
AAAACATATAAAGGGGTGGATCTTGATTCGCTTCGAATGATCGCCTATGGCGATGACGTC
TTAGCCAGCTACCCACACCAAATAGACGCAGGCCTCCTAGCTCAGACAGGAAAAGATTAT
GGCTTGCTAATGACTCCAGCGGACAAGGGAGCTACCTTTGAGGCTGTCACTTGGGAAACA
GCAACGTTCTTGAAACGGTTTTTCCGTGCTGATGAACAATTCCCATACCTGGTGCACCCA
GTTATGCCAATGCCAGAAATATATGAGTCAATTCGCTGGACTAAAGACCCAAAGAATACA
CAAGATCATGTGCGGTCTCTATGCCTATTGGCTTGGCACAACGGGGCCGTGGAATACAAT
AAATTTTTAGATCAGATAAGATCAGTCGCGGTCGGCCGCGCATTACTCCTGCCGGAGTAC
ACAACACTGCGCCGCCGCTGGCTGGACTCTTTT
>AEO51786
---GGGTTTGGACATCAAAACAAGGCAGTGTATACTGCAGGCTTCAAAATTTGTAATTAC
CATCTTGCTACACAGGAGGACCTTCAAAATGCAGTAAGTGTCATGTGGAATAGAGACCTC
CTAGTGACAGAATCCAAAGCTCAAGGCACAGACTCCATAGCTAGATGCACTTGTAACACT
GGGGTGTACTACTGTGAGTCCAAACGGAAGTATTACCCCGTCTCTTTTATTGGCCCAACT
TTCCAGTACATGGAGGCAAATGATTACTACCCAGCCCGATACCAATCTCACATGTTAATC
GGTCATGGCTTTGCTTCACCTGGAGATTGCGGCGGCATCCTCAGATGCCAGCATGGGGTA
ATTGGAATCATTACAGCTGGTGGGGAAGGTTTAGTGGCCTTCTCAGACATCAGAGACCTT
TATGCATATGAGGAAGAAGCCATGGAGCAAGGCATTTCCAATTACATCGAGTCCCTTGGA
GCTGCATTTGGGAATGGATTCACCCAGCAAATTGGAGACAAAATATCAGAACTTACCAGC
ATGGTCACCAGCACAATTACAGAGAAATTGCTGAAGAACTTAATAAAAATTATCTCATCT
CTAGTTATTATAACCAGAAATTATGAAGACACCACGACAGTTCTAGCTACTCTGGCACTC
CTCGGGTGTGATGTTTCCCCATGGCAGTGGCTCAAGAAGAAGGCTTGTGACATTCTAGAA
ATCCCATACATTATGCGGCAAGGTGACGGCTGGCTTAAGAAATTCACAGAGGCATGTAAC
GCTGCTAAAGGGCTAGAGTGGGTATCAAGTAAGATATCCAAATTTATTGATTGGCTAAAA
GAAAAGATCATTCCACAAGCCAGGGATAAATTAGAGTTTGTTACCAAGCTGAAACAACTT
GAAATGCTAGAGAACCAAATTGCGACCATTCACCAGTCGTGTCCTAGCCAAGAACATCAG
GAAATTCTGTTTAACAACGTGAGGTGGTTATCCATACAGTCAAAAAGATTCGCTCCCCTA
TACGCAGTGGAAGCGAAAAGAATACAGAAGCTAGAACACACAATCAACAATTACATACAG
TTCAAGAGCAAACATCGTATTGAACCAGTATGTTTATTAGTGCATGGCAGTCCTGGAACA
GGTAAATCAGTGGCTACCAACTTGATTGCTAGAGCAATTGCAGAGAAAGAGAACACATCC
ACTTACTCGCTACCTCCAGATCCATCCCATTTCGATGGATATAAACAACAGGGAGTAGTA
ATCATGGACGACTTGAATCAGAATCCCGATGGAGCTGACATGAAACTCTTTTGTCAGATG
GTTTTTACAGTAGAGTTTATTCCACCAATGGCTTCATTAGAGGAAAAGGGCATTTTGTTC
ACGTCAAATTACGTTTTAGCTTCAACCAACTCTAGCCGCATTACACCACCAACAGTGGCA
CACAGTGACGCGCTAGCCAGACGGTTTGCATTTGACATGGACATCCAAGTCATGGGTGAA
TACTCTAGGGATGGAAAGTTGAACATGGCGATGGCTACAGAGATGTGCAAGAATTGCCAC
CAACCAGCAAAC---TTCAAAAGGTGCTGCCCACTTGTGTGCGGGAAAGCTATCCAATTG
ATGGACAAGTCATCCAGGGTCAGATACAGCATTGACCAAATTACCACCATGATCATCAAC
GAAAGAAATAGAAGGTCTAACATCGGCAACTGCATGGAAGCATTGTTTCAGGGCCCCCTG
CAGTACAAAGACCTAAAGATTGACATAAAGACTACACCCCCTCCCGAGTGTATAAATGAC
CTACTTCAAGCGGTCGACTCCCAGGAAGTGAGAGACTACTGTGAGAAGAAAGGATGGATC
GTCAACATC---ACTAGCCAGGTTCAAACCGAAAGAAACATTAACAGAGCAATGACCATA
CTACAAGCTGTCACCACTTTTGCAGCTGTTGCTGGAGTAGTGTATGTGATGTACAAGCTC
TTTGCAGGACAGCAGGGAGCCTACACTGGACTTCCCACCAAGCGGCCCAATGTCCCTACC
ATTAGGACAGCTAAAGTGCAAGGCCCAGGGTTTGATTACGCAGTGGCTATGGCCAAAAGA
AACATCCTCACGGCAACCACCAGTAAGGGGGAGTTCACAATGCTCGGGGTGCATGACAAC
GTGGCCATTCTACCAACTCACGCCTCACCAGGAGAGACAATAGTTATTGATGGAAAGGAA
GTGGAAGTCCTGGATGCTAAGGCGCTAGAGGATCAAGCCGGAACCAATTTGGAAATCACT
ATTGTCACCCTTAAGAGAAATGAAAAGTTTAGGGACATCAGGCCACACATTCCTACGCAA
ATCACTGAGACAAATGATGGAGTTTTGATCGTGAACACTAGTAAGTACCCCAACATGTAT
GTCCCAGTTGGTGCTGTGACCGAGCAGGGATATCTCAATCTCGGTGGCCGTCAAACTGCC
CGCACTCTGATGTATAACTTTCCAACCAGAGCAGGCCAGTGTGGTGGTGTTATTACATGC
ACCGGAAAGGTCATCGGGATGCATGTTGGTGGGAACGGTTCACATGGGTTTGCAGCGGCC
CTAAAGCGATCATACTTCACTCAGAGCCAAGGTGAAATTCAATGGATGAGGCCTTCCAAG
GAAGTAGGATACCCGATCATCAATGCACCCTCCAGAACAAAGCTCGAGCCCAGTGCCTTT
CACTATGTTTTTGAAGGTGTTAAGGAGCCTGCAGTCTTAACTAAGAATGACCCAAGACTC
AAAACTGATTTTGAAGAAGCCATTTTCTCAAAATATGTAGGCAATAAGATCACAGAGGTG
GATGAATACATGAAAGAAGCAGTGGATCATTATGCAGGACAACTGATGTCTTTGGACATT
AATACAGAGCAGATGTGTCTGGAAGATGCAATGTACGGCACTGATGGTCTTGAAGCATTA
GATCTCAGCACCAGTGCTGGTTATCCTTATGTGGCAATGGGAAAGAAGAAAAGAGATATT
TTGAACAAGCAGACCAGAGACACCAAGGAAATGCAGAGACTTCTAGATACCTATGGAATC
AACCTACCACTGGTCACCTATGTAAAAGATGAGCTTAGATCCAGAACTAAGGTGGAACAG
GGCAAGTCCAGATTGATTGAAGCCTCGAGCTTGAATGACTCAGTAGCTATGAGAATGGCT
TTTGGTAACCTTTATGCAGCATTCCACAAGAACCCAGGTGTAGTGACAGGATCAGCTGTT
GGGTGTGATCCAGACTTGTTTTGGAGCAAGATACCAGTGTTAATGGAGGAGAAGCTCTTT
GCATTTGATTACACAGGTTATGATGCATCCCTTAGTCCAGCTTGGTTCGAGGCACTCAAA
ATGGTACTAGAAAAGATTGGCTTTGGAGACAGAGTAGACTACATTGACTATCTAAATCAC
TCCCACCATCTTTACAAAAACAAAACATACTGTGTTAAGGGCGGCATGCCATCTGGCTGC
TCTGGCACTTCAATCTTTAATTCAATGATCAACAACTTAATCATTAGGACACTTTTACTG
AAAACCTACAAGGGCATAGATTTAGACCACTTAAAGATGATTGCCTATGGTGATGATGTA
ATTGCTTCCTACCCCCATGAGGTTGACGCTAGTCTCCTAGCCCAATCAGGAAAAGACTAT
GGACTAACTATGACTCCAGCTGACAAATCGGCAACCTTTGAAACAGTCACATGGGAGAAT
GCAACATTCTTGAAGAGATTTTTCAGGGCAGACGAGAAATACCCATTCTTGATACATCCA
GTGATGCCAATGAAAGAAATTCATGAATCAATCAGATGGACAAAAGATCCTAGAAATACT
CAGGATCATGTTCGCTCACTGTGCTTATTGGCTTGGCACAATGGCGAAGAAGAATATAAC
AAATTTTTGGCTAAAATCAGAAGCGTGCCAATCGGAAGAGCGTTACTGCTCCCTGAGTAC
TCTACATTGTACCGCCGTTGGCTCGATTCATTC
>AAO45820
---GGATTTGGACACCAAAACAAAGCTGTGTACACAGCTGGCTACAAAATCTGCAATTAC
CACCTAGCTACACAAGAAGACTTGCAAAATGCCGTGAGTGTCATGTGGAACAGAGACCTC
TTAGTGGCTGAATCAAGGGCCCTTGGCACCGACTCGATCGCAAGGTGCAGCTGTAACACG
GGTGTGTACTACTGTGAATCCAGGAGAAAATATTATCCAGTTTCTTTCATTGGGCCCACC
TTCCAATACATGGAAGCCAATGAATATTACCCGGCTAGATATCAATCACACATGCTTATT
GGTCATGGGTTTGCATCACCGGGTGATTGTGGTGGCATACTTAGATGTCAACACGGAGTG
ATAGGAATAATCACTGCTGGTGGGGAAGGCTTGGTTGCATTTTCAGACATTAGAGACCTG
TATGCTTATGAGGAGGAAGCTATGGAGCAGGGCATTTCCAACTATATTGAGTCACTTGGT
GCTGCATTTGGTAGTGGATTCACTCAACAAATTGGTGATAAAGTTTCCGAGCTAACCAGC
ATGGTAACTAGCACTATTACAGAGAAGTTGCTTAAAAACTTAATTAAAATTATCTCATCA
CTTGTGATCATTACCAGGAATTATGAGGACACTACCACAGTGTTTGCCACCTTCGCCCTC
CTTGGGTGCGACATCTCACCGTGGCAGTGGCTAAAGAAGAAGGCATGTGACATCCTGGAA
ATTCCATACGCCATCAAACAAGGAGATAGTTGGTTGAAGAAATTCACTGAGGCATGTAAT
GCTGCAAAGGGACTGGAGTGGGTGTCCAATAAGATATCCAAATTCATTAGTTGGTTGCAG
GATAAAATCATCCCACAAGCGAGAGACAAATTAGAGTTTGTCACTAAACTAAAGCAATTA
GAAATGCTTGAAAATCAGATTTCCACCATACACCAATCTTGTCCAAGCCAAGAACATCAG
GAGATCTTATTCAACAATGTGCGGTGGCTATCTATCCAGTCCAAGAGATTTGCACCACTA
TATGCACATGAAGCTAAAAGGATTCAAAAGCTGGAGCATACCATAAATAATTACATACAG
TTCAAGAGCAAGCACCGTATTGAGCCAGTATGTTTGTTAGTACATGGCAGTCCAGGGACA
GGAAAATCAGTTGCAACCAATCTAATTGCTAGAGCAATAGCCGAGAAAGAGAACACCTCC
ACGTACTCACTGCCACCTGATCCGTCTCACTTTGATGGCTACAAGCAACAGGGTGTGGTT
ATTATGGATGACCTAAACCAAAATCCAGACGGAGCAGACATGAAACTTTTTTGTCAAATG
GTGTCCACTGTGGAGTTTATTCCACCGATGGCCTCGCTAGAAGAGAAAGGCATTTTGTTC
ACATCTAATTACGTTTTAGCCTCCACCAATTCCAGTCGGATCACACCACCCACGGTAGCT
CACAGTGATGCGCTGGCCAGGAGATTCGCATTTGACGTGGACATACAAGTCATGAGCGAG
TACTCCAGAGACGGAAAGCTCAACATGGCAATGGCTACTGAAATGTGCAAAAACTGTCAT
CAACCAGCAAAC---TTCAAAAGATGTTGTCCTTTAGTGTGTGGCAAGGCAATTCAGTTA
ATGGATAAATCTTCCAGGGTTAGATACAGCATTGATCAGATCACTACAATGATTGTTAAT
GAGAGAAACAGAAGATCAAACATTGGTAATTGCATGGAAGCTCTATTCCAGGGACCACTG
CAGTATGAAGATCTAAAAATAGATGTTAAGACCAGTCCCCCTCCGGAGTGTATCAACGAT
TTGCTCCAGGCAGTTGATTCCCAGGAAGTGAGAGATTACTGTGAAAAGAAAGGCTGGATT
GTTAATATT---ACCAGTCAGGTTCAAACAGAGAGGAACATCAACCGGGCGATGACTATC
CTACAAGCAGTAACTACTTTCGCTGCAGTAGCCGGTGTCGTGTACGTTATGTACAAGCTG
TTTGCTGGGCACCAGGGTGCATACACTGGTTTGCCAAATAAACGACCCAATGTACCCACT
ATCAGGACAGCAAAAGTGCAAGGCCCTGGGTTTGATTACGCAGTGGCCATGGCTAAAAGA
AACATTGTTACAGCAACCACCAGCAAAGGGGAGTTTACGATGTTGGGAGTCTATGATAAT
GTGGCCATCTTGCCGACCCACGCCTCACCTGGTGAAAGCATTGCGATCGACGGTAAAGAG
GTGGAAATTCTTGACGCCAAAGCCCTTGAAGATCAGGCGGGAACTAATCTTGAAATTACC
ATAATTACACTAAAGAGGAACGAGAAGTTCAGAGATATCAGGCCACACATTCCCACCCAA
ATCACCGAAACAAATGATGGAGTTTTGATCGTGAACACTAGTAAGTACCCCAACATGTAT
GTTCCCGTTGGTGCTGTGACCGAACAGGGGTATCTTAATCTCGGTGGACGACAAACCGCT
CGTACGCTAATGTACAACTTTCCAACTAGAGCAGGTCAGTGTGGTGGTGTCATCACGTGC
ACTGGTAAAGTCATTGGGATGCATGTTGGTGGGAACGGTTCACATGGGTTCGCGGCGGCC
CTAAAGCGGTCATACTTCACTCAGATTCAAGGTGAGATTCAATGGATGAAACCATCAAAA
GAAGTGGGATACCCGATCATAAATGCTCCGTCCAAAACCAAACTTGAACCCAGCGCTTTT
TACTATGTGTTTGAAGGGGTGAAGGAACCAGCAGTCCTTACCAAAAATGATCCCAGGCTC
AGGACAGACTTTGAAGAAGCAATATTCTCTAAGTATGTAGGCAACAAGATCACTGATGTG
GATGAGTACATGAGAGAGGCAGTGGATCATTACGCTGGCCAACTCATGTCTCTAGACATC
AACACAGAACAAATGTGCTTGGAGGACGCCATGTACGGCACCGATGGCCTGGAAGCACTT
GACTTGACCACTAGTGCTGGATACCCTTATGTAACAATGGGAAAGAAAAAGAGAGACATC
TTGAATAAGCAGACTAGAGACACCAAGGAAATGCAGAGACTCTTAGATACTTATGGAATT
AACTTACCCCTTGTAACATATGTTAAAGATGAACTAAGGTCAAAAACTAAGGTGGAGCAG
GGAAAATCCAGATTGATTGAAGCCTCCAGTTTGAATGATTCAGTGGCCATGAGAATGGCA
TTTGGAAATCTCTATGCAGCATTTCACAAAAACCCAGGAGTTGTCACTGGCAGTGCAGTT
GGATGTGATCCAGATCTATTTTGGAGCAAGATCCCAGTGCTAATGGAAGAGAAGCTCTTT
GCTTTTGACTACACAGGTTATGATGCATCACTCAGCCCGGCCTGGTTTGAGGCACTCAAA
ATGGTGCTAGAGAAAATCGGATTTGGGGACAGGGTGGATTATATTGATTACCTCAACCAT
TCCCACCACCTGTACAAAAACAAAACTTATTGCGTAAAAGGCGGCATGCCATCTGGCTGC
TCAGGCACATCAATTTTTAACTCAATGATTAACAACTTAATCATTAGGACACTCTTACTG
AAAACCTACAAGGGCATAGATTTAGATCACCTAAAGATGATTGCCTATGGTGATGATGTA
ATTGCTTCCTACCCCCATGAGGTTGATGCTAGTCTCCTAGCCCAATCAGGAAAAGACTAT
GGACTAACCATGACTCCAGCAGACAAGTCAGCTACCTTTGAAACAGTCACATGGGAGAAT
GTAACATTCTTGAAAAGATTCTTTAGAGCGGATGAGAAGTATCCCTTCCTCATACATCCA
GTAATGCCAATGAAGGAGATTCACGAATCAATTAGATGGACAAAGGATCCCAGAAACACA
CAGGATCACGTGCGCTCATTGTGCCTATTGGCCTGGCACAACGGCGAAGAAGAATACAAC
AAGTTCTTAGCTAAAATCAGGAGTGTGCCAATTGGGAGAGCTTTATTGCTCCCAGAGTAC
TCTACATTGTACCGCCGTTGGCTCGACTCTTTT
>ACZ28902
---GGGTTTGGTCACCAAAATAAAGCTGTTTACACAGCGGGTTATAAGATCTGCAATTAC
CACCTCGCTACACAAGAAGATCTACAGAATGCAGTGAGCGTCATGTGGAGTAGGGATCTC
CTGGTGACAGAATCAAGAGCTCAGGGCATAGATTCTATCGCCAGATGCAATTGCAGCACT
GGTGTGTATTATTGTGAGTCCAGAAGGAGGTATTACCCTGTTTCCTTCGTTGGTCCAACT
TTCCAATACATGGAAGCAAATGATTACTACCCAGCTCGATACCAGTCCCACATGCTAATC
GGCCACGGTTTCGCATCACCTGGGGATTGTGGCGGTATCCTCAGATGCCAGCATGGTGTG
ATAGGAATCATCACGGCTGGAGGAGAGGGCCTGGTGGCTTTCTCAGATATTAGAGACCTT
TATGCATATGAGGAAGAAGCCATGGAGCAGGGCATTTCCAGCTACATTGAGTCCCTTGGA
GCAGCATTTGGGAGCGGGTTCACCCAGCAAATCGGGGACAAAATTACCGAACTCACCGGT
ATGGTCACCAGCACTATAACCGAAAAACTATTGAAGAACTTAATAAAGATAATATCCTCC
CTAGTCATTATCACCAGGAATTATGATGACACCACCACTGTTTTAGCAACCCTAGCGCTA
CTTGGGTGTGATGTGTCTCCTTGGCAGTGGCTCAAAAAGAAAGCTTGTGATGTACTAGAA
ATCCCATACGTCATGCGCCAGGGTGACAGCTGGTTGAAGAAGTTTACGGAAGCATGTAAC
GCTGCCAAAGGACTGGAATGGGTGTCCAACAAAATCTCCAAATTTATTGATTGGTTGAGA
GAGAAAATCATTCCTCAAGCTAGGGACAAATTGGAATTTGTTACCAAGTTAAAACAGTTA
GAGATGTTGGAGAACCAAATTGCAACCATCCACCAGTCATGCCCCAGCCAGGAACACCAG
GAGATTCTGTTCAACAATGTGAGGTGGTTGTCCATTCAGTCAAAGAGGTTCGCCCCACTC
TACGCATTAGAGGCAAAGAGAATACAGAAGTTGGAACACACGATTAACAACTACATACAG
TTCAAGAGCAAACACCGTATTGAACCAGTATGTTTGTTAGTACATGGTAGTCCCGGAACT
GGCAAGTCAGTGGCCACCAACCTAATAGCTAGGGCTATAGCGGAGAAGGAAAATACTTCC
ACATACTCGTTACCACCAGATCCATCTCATTTCGACGGGTACAAGCAACAGGGAGTAGTG
ATCATGGATGATCTAAACCAGAATCCAGATGGAGCCGATATGAAATTATTCTGTCAAATG
GTTTCCACAGTGGAGTTCATACCACCAATGGCTTCACTTGAAGAGAAGGGCATTCTATTT
ACATCAAATTACGTCCTAGCCTCTACCAACTCTAGCCGTATCACGCCACCCACTGTTGCA
CACAGCGACGCTTTGGCTAGGCGTTTTGCATTCGACGTGGACATTCAAGTCATGAGTGAG
TACTCCAGGGATGGGAAATTAAACATGGCAATGGCAACAGAAATGTGCAAGAACTGTCAT
CAACCAGCAAAC---TTCAAGAGGTGCTGTCCATTGATATGTGGGAAGGCTATTCAATTA
ATGGACAAGTCCTCTAGGGTCAGGTACAGCATTGATCAGATCACTACCATGATAGTTAAT
GAGAAAAACAGAAGATCCAACATTGGTAACTGCATGGAAGCATTGTTTCAAGGCCCTTTA
CAATACAAGGATTTAAAGATTGACATTAAGACCACTCCCCCACCCGAGTGCATAAATGAC
TTGCTCCAGGCCGTTGACTCTCAAGAAGTGAGGGACTACTGTGAGAAAAAGGGATGGATT
GTCAACATC---ACCAGTCAAGTTCAAACTGAGAGGAACATAAACAGAGCAATGACTATC
TTGCAAGCTGTCACCACATTTGCAGCAGTTGCTGGAGTGGTGTATGTGATGTACAAGCTG
TTTGCAGGACACCAAGGGGCTTATACAGGACTTCCAAACAAGAGACCCAACGTCCCCACT
ATCAGAACAGCTAAGGTTCAGGGTCCAGGATTTGATTATGCAGTGGCCATGGCCAAGAGA
AATATTCTTACAGCAACCACCAGTAAAGGAGAATTCACGATGCTTGGGGTGCACGACAAC
GTAGCTATTCTACCAACCCATGCATCGCCAGGTGAGACGGTAGTCATTGATGGCAAGGAA
ATTGAAGTGTTAGATGCTAAAGCTCTAGAAGATCAGGCCGGAACTAACTTGGAAATCACT
ATCGTTACTCTCAAGAGGAATGAAAAATTTAGAGACATTAGGCCACACATTCCCGCACAG
ATCACCGAGACAAATGATGGAGTGTTGATCGTGAACACTAGTAAGTACCCCAACATGTAT
GTTCCTGTAGGTGCTGTGACTGAACAGGGATATCTTAATCTCGGTGGACGCCAAACTGCT
CGTACATTGATGTACAACTTCCCAACCAGAGCAGGCCAGTGTGGTGGAGTCATCACATGC
ACTGGCAAGGTCATTGGGATGCATGTTGGTGGGAACGGTTCACACGGGTTTGCAGCAGCC
TTAAAACGGTCATACTTCACTCAAAGTCAAGGAGAAATTCAATGGATGAGACCATCAAAA
GAGGTGGGCTACCCTATAATCAACGCCCCATCTAAGACCAAATTGGAACCCAGTGCATTC
CACTACGTATTTGAAGGTGTTAAGGAACCAGCCGTGCTCACAAAAAATGACCCAAGACTG
AAAACGGGTTTTGAGGAAGCCATTTTTTCTAAATATGTGGGCAACAAGATTACAGAAGTG
GATGGATATATGAAGGAAGCAGTGGACCATTATGCTGGCCAGCTCATGTCATTGGATATT
AACACTGAACAAATGTGCCTTGAGGATGCCATGTACGGTACTGATGGTTTGGAAGCACTA
GATCTCAGCACAAGCGCGGGGTACCCATATGTTGCCATGGGAAAGAAAAAGAGAGATATC
CTGAACAAACAAACTAGAGACACAAAAGAGATGCAGAGACTTCTGGACACATACGGAATT
AACCTCCCGCTAGTCACTTATGTGAAAGATGAACTAAGATCTAAGACCAAAGTGGAACAG
GGAAAATCCAGGCTGATTGAAGCATCCAGTTTAAATGACTCTGTGGCAATGAGAATGGCG
TTTGGTAACTTATACGCTGCTTTCCACAAAAACCCAGGAGTTGTAACAGGCTCAGCAGTT
GGATGTGACCCAGATTTGTTTTGGAGTAAAATACCCGTCTTAATGGAAGAAAAACTCTTT
GCATTTGACTACACAGGGTACGACGCCTCGCTTAGCCCGGCCTGGTTTGAAGCACTAAAA
ATGGTGTTGGAAAAGATAGGCTTTGGAGACAGGGTGGACTACATTGACTACCTGAACCAT
TCACATCATCTTTATAAAAACAAAACATATTGTGTCAAGGGTGGCATGCCATCTGGCTGC
TCTGGCACCTCTATTTTTAACTCAATGATCAACAACTTGATAATTAGGACACTTTTACTA
AAAACCTACAAGGGCATAGATTTAGACCATCTAAAGATGATTGCCTATGGTGATGATGTA
ATTGCATCCTACCCCCATGAGGTTGACGCTAGTCTCCTAGCCCAATCAGGAAAAGACTAT
GGACTAACCATGACACCAGCTGATAAGTCAGCCACATTTGAAACCGTCACATGGGAGAAT
GTAACCTTCTTGAAAAGATTCTTCAGAGCAGATGAGAGGTACCCATTCTTGATCCACCCA
GTAATGCCAATGAAGGAAATTCATGAATCAATTAGATGGACCAAAGATCCTAGAAACACT
CAGGATCACGTCCGCTCTCTGTGCCTATTGGCTTGGCACAATGGAGAGGACGAATACAAT
AAATTTTTAGCTACGATCAGAAGCGTGCCAATTGGAAGAGCTCTATTGCTCCCTGAGTAC
TCTACATTGTACCGCCGTTGGCTCGACTCTTTT
>ACF16821
---GGATTCGGACACCAAAACAAAGCGGTGTACACTGCAGGTTACAAAATTTGCAACTAC
CATTTGGCCACTCAGGAAGATTTGCAAAACGCAGTGAACGTCATGTGGAATAGAGACCTC
TTAGTCACAGAATCAAGAGCCCAGGGCACCGATTCAATCGCAAGGTGCAATTGCAACGCA
GGGGTGTACTACTGCGAGTCTAGAAGGAAATACTACCCAGTATCCTTCGTTGGCCCAACG
TTCCAGTACATGGAGGCTAATAACTATTACCCAGCTAGGTACCAGTCCCATATGCTCATT
GGCCATGGATTCGCATCTCCAGGGGATTGTGGTGGCATACTCAGATGTCACCACGGGGTG
ATAGGGATCATTACTGCTGGTGGAGAAGGGTTGGTTGCATTTTCAGACATTAGAGACTTG
TATGCCTACGAAGAAGAAGCCATGGAACAAGGCATCACCAATTACATAGAGTCACTTGGG
GCCGCATTTGGAAGTGGATTTACTCAGCAGATTGGAGACAAAATAACAGAGTTGACTAAT
ATGGTGACCAGTACCATCACTGAAAAGCTACTTAAGAACTTGATCAAGATCATATCCTCA
CTAGTTATTATAACTAGGAATTATGAAGACACCACAACAGTGCTCGCTACCCTGGCCCTT
CTTGGGTGTGATGCTTCACCATGGCAGTGGCTTAGAAAGAAAGCATGCGATGTTCTGGAG
ATACCTTATGTCACCAAGCAAGGTGACAGTTGGTTGAAGAAGTTTACTGAAGCATGCAAC
GCAGCTAAGGGACTGGAGTGGGTGTCAAACAAAATCTCAAAATTCATTGATTGGCTCAAG
GAGAAAATTATCCCACAAGCTAGAGATAAGTTGGAATTTGTAACAAAACTTAGACAACTA
GAAATGCTGGAAAACCAAATCTCAACTATACACCAATCATGCCCTAGTCAGGAACACCAG
GAAATTCTATTCAATAATGTCAGATGGTTATCCATCCAGTCTAAGAGGTTTGCCCCTCTT
TACGCAGTGGAAGCCAAAAGAATACAGAAACTAGAGCATACCATTAACAACTACATACAG
TTCAAGAGCAAACACCGTATTGAACCAGTATGTTTGCTAGTACATGGCAGCCCCGGAACA
GGTAAATCTGTAGCAACCAACCTGATTGCTAGAGCCATAGCTGAAAGAGAAAACACGTCC
ACGTACTCGCTACCCCCGGATCCATCACACTTCGACGGATACAAACAACAGGGAGTGGTG
ATTATGGACGACCTGAATCAAAACCCAGATGGTGCGGACATGAAGCTGTTCTGTCAGATG
GTATCAACAGTGGAGTTTATACCACCCATGGCATCCCTGGAGGAGAAAGGAATCCTGTTT
ACTTCAAATTACGTTCTAGCATCCACGAACTCAAGCAGAATTTCCCCCCCCACTGTGGCA
CACAGTGATGCATTAGCCAGGCGCTTTGCGTTCGACATGGACATTCAGGTCATGAATGAG
TATTCTAGAGATGGGAAATTGAACATGGCCATGGCTACTGAAATGTGTAAGAACTGTCAC
CAACCAGCAAAC---TTTAAGAGATGCTGTCCTTTAGTGTGTGGTAAGGCAATTCAATTA
ATGGACAAATCTTCCAGAGTTAGATACAGTATTGACCAGATCACTACAATGATTATCAAT
GAGAGAAACAGAAGATCCAACATTGGCAATTGTATGGAGGCTTTGTTCCAAGGACCACTC
CAGTATAAAGACTTGAAGATTGACATCAAGACGAGTCCCCCTCCTGAATGTATCAATGAC
TTGCTCCAAGCAGTTGACTCCCAGGAGGTGAGAGATTACTGTGAGAAGAAGGGTTGGATA
GTCAACATC---ACCAGCCAGGTTCAAACAGAAAGGAACATCAACAGGGCAATGACAATT
CTACAAGCGGTGACAACCTTCGCCGCAGTGGCTGGAGTTGTCTATGTCATGTATAAACTG
TTTGCTGGACACCAGGGAGCATACACTGGTTTACCAAACAAAAAACCCAACGTGCCCACC
ATTAGGACAGCAAAGGTACAAGGACCAGGGTTCGATTACGCAGTGGCTATGGCTAAAAGA
AACATTGTTACAGCAACTACTAGCAAGGGAGAGTTCACTATGTTAGGAGTCCACGACAAC
GTGGCTATTTTACCAACCCACGCTTCACCTGGTGAAAGCATTGTGATCGATGGCAAAGAA
GTGGAGATCTTGGATGCCAAAGCGCTCGAAGATCAAGCAGGAACCAATCTTGAAATCACT
ATAATCACTCTAAAGAGAAATGAAAAGTTCAGAGACATTAGACCACATATACCTACTCAA
ATCACTGAGACAAATGATGGAGTCTTGATCGTGAACACTAGCAAGTACCCCAATATGTAT
GTTCCTGTCGGTGCTGTGACTGAACAGGGATATCTAAATCTCGGTGGGCGCCAAACTGCT
CGTACTCTAATGTACAACTTTCCAACCAGAGCAGGACAGTGTGGTGGAGTCATCACATGT
ACTGGGAAAGTCATCGGGATGCATGTTGGTGGGAACGGTTCACACGGGTTTGCAGCGGCC
CTGAAGCGATCATACTTCACTCAGAGTCAAGGTGAAATCCAGTGGATGAGACCTTCGAAG
GAAGTGGGATATCCAATCATAAATGCCCCGTCCAAAACCAAGCTTGAACCCAGTGCTTTC
CACTATGTGTTTGAAGGGGTGAAGGAACCAGCAGTCCTCACTAAAAACGATCCCAGGCTT
AAGACAAACTTTGAGGAGGCAATTTTCTCCAAGTACGTGGGTAACAAAATTACTGAAGTG
GATGAGCACATGAAAGAGGCAGTAGACCACTATGCCGGCCAGCTCATGTCACTAGACATC
AACACAGAACAAATGTGCTTGGAGGATGCCATGTATGGCACTGATGGTCTAGAAGCACTT
GATTTGTCCACCAGTGCTGGCTACCCTTATGTAGCAATGGGAAAGAAGAAGAGAGATATC
TTGAACAAACAAACCAGAGACACTAAGGAAATGCAAAAACTGCTTGACACATATGGAATC
AACCTCCCACTGGTGACTTATGTAAAGGATGAACTTAGATCCAAAACAAAGGTTGAGCAG
GGGAAATCCAGATTAATTGAAGCTTCTAGTTTGAATGACTCAGTGGCAATGAGAATGGCT
TTTGGGAACCTATATGCTGCTTTTCACAAAAACCCGGGAGTGATAACAGGTTCAGCAGTA
GGGTGCGATCCAGATTTGTTTTGGAGCAAAATTCCGGTATTGATGGAAGAGAAGCTGTTT
GCCTTTGACTACACAGGGTATGATGCATCTCTCAGCCCTGCTTGGTTCGAGGCACTAAAG
ATGGTGCTTGAGAAAATCGGATTCGGAGACAGAGTTGACTACATCGACTACCTAAACCAC
TCACACCACCTGTACAAGAATAAAACATACTGTGTCAAGGGCGGTATGCCATCTGGTTGC
TCAGGCACTTCAATTTTTAACTCAATGATTAACAACTTGATTATCAGGACACTCTTACTG
AAAACCTACAAGGGCATAGATTTAGACCACCTAAAAATGATTGCCTATGGTGATGATGTA
ATTGCTTCCTACCCCCATGAAGTTGACGCTAGTCTCCTAGCCCAATCAGGAAAAGACTAT
GGACTAACTATGACTCCAGCTGACAAATCAGCTATATTTGAAACAGTCACATGGGAGAAT
GTAACATTCTTGAAGAGATTCTTCAGGGCAGACGAGAAATACCCATTTCTTATTCATCCA
GTAATGCCAATGAAGGAAATTCATGAATCAATTAGATGGACAAAAGATCCTAGGAACACT
CAGGATCACGTTCGCTCTCTGTGCCTATTAGCTTGGCACAATGGCGAAGAAGAATATAAC
AAATTCCTAGCTAAAATCAGGAGTGTGCCAATTGGAAGAGCTTTATTGCTCCCAGAGTAC
TCAACATTGTACCGCCGTTGGCTTGACTCATTT
>AAM09806
---GGATTCGGACACCAAAACAAAGCGGTGTACACTGCAGGTTACAAAATTTGCAACTAT
CATTTGGCCACTCAGGAAGATTTGCAAAACGCAGTGAACGTCATGTGGGATAGAGACCTC
TTAGTCACAGAATCAAGAGCCCAGGGCACCGATTCGATCGCAAGGTGCAATTGCAACGCA
GGGGTGTACTACTGCGAGTCTAGAAGGAAATACTACCCAGTATCCTTCGTTGGTCCAACG
TTCCAGTACATGGAAGCTAACGACTATTACCCAGCTAGGTACCAGTCCCATTTGCTCATT
GGCTGTGGATTCGCATCTCCAGGAGATTGTGGCGGCATACTCAGATGTCACCACGGGGTG
ATAGGGATCGTTACTGCTGGTGGAGAAGGGCTGGTTGCATTTGCAGACATTAGAGACTTG
TATGCCTATGAGGATGAGGCCATGGAGCAAGGAATTACAAATTACGTCGAGTCACTCGGT
GCAGCATTCGGTAGTGGGTTCACCCAGCAAATAGGGGACAAAGTATCAGAGATAGCAAGT
ATGGTAACTAGCACCATTACTGAAAAGCTGCTTAAAAATTTGATCAAGATCATCTCATCC
TTAGTTATCATCACCAGGAATTATGAGGACACTACCACTGTACTAGCTACTCTAGCTCTC
CTTGGTTGTGACATTTCGCCATGGCAATGGTTGAAAAAGAAGGCATGTGACATCCTTGAA
ATCCCGTACGTGATCAGACAAGGGGACAGTTGGTTGAAGAAATTCACTGAGGCATGTAAC
GCTGCCAAAGGTTTGGAGTGGGTGTCCAACAAAATTTCCAAATTCATCGACTGGTTGAAG
GAGAAAATTATCCCACAAGCGAGGGACAAGCTTGAATTCGTCACCAAGCTCAAACAGTTG
GAAATGCTTGAAAACCAGATATCAACCATTCATCAATCGTGCCCTAGTCAGGAACATCAA
GAAGTCTTATTCAACAATGTTCGCTGGTTATCCATTCAATCAAAAAGATTCGCACCACTG
TATGCACTTGAGGCAAAGAGAATACAAAAATTGGAACACACCATTAATAATTACATACAG
TTCAAGAGCAAACACCGTATTGAACCAGTATGTTTGTTAGTACACGGCAGCCCAGGTACG
GGGAAGTCAGTTGCCACCAATCTGATTGCCAGGGCCATTGCTGAGAAAGAGAACACCTCC
ACTTACTCGCTACCTCCAGACCCCTCACACTTTGATGGTTACAAACAACAGGGTGTGGTG
ATTATGGATGACCTCAACCAGAACCCCGACGGGGCCGACATGAAACTCTTCTGCCAAATG
GTGTCTACTGTAGAGTTCATTCCACCTATGGCCTCCCTGGAAGAAAAAGGCATCTTATTC
ACGTCCAATTATGTTTTGGCCTCCACCAATTCCAGTCGCATAACGCCACCGACAGTGGCT
CACAGTGACGCGCTAGCCAGAAGATTTGCCTTTGACATGGACATTCAAGTGATGGGGGAG
TACTCCAGAGATGGGAAACTGAATATGGCCATGGCCACCGAGATGTGCAAAAATTGTCAC
CAACCAGCAAAC---TTCAAGAGGTGTTGTCCTCTAGTGTGCGGTAAGGCCATTCAGTTA
ATGGACAAATCATCCAGGGTCAGATACAGCATTGACCAAATCACCACCATGATCATCAAT
GAAAGAAACAGAAGATCCAACATTGGCAACTGCATGGAAGCGCTGTTTCAAGGCCCGCTC
CAGTATAAGGATTTGAAGATTGACATTAAAACCAGCCCCCCACCAGAGTGCATCAACGAC
CTGCTTCAAGCTGTTGACTCGCAGGAGGTCAGGGACTATTGTGAAAAGAAAGGGTGGATT
GTCAACATC---ACAAGTCAGGTTCAGACAGAGAGAAACATTAACCGGGCAATGACTATC
CTGCAAGCAGTGACAACCTTCGCTGCAGTGGCCGGTGTTGTGTACGTTATGTACAAATTG
TTTGCTGGACACCAGGGTGCGTATACTGGTCTACCGAACAAGAGACCCAATGTGCCCACT
ATTAGAACAGCAAAAGTGCAGGGACCAGGCTTTGATTATGCAGTGGCCATGGCTAAGAGA
AACATCGTCACAGCAACTACATCCAAAGGGGAGTTCACAATGCTTGGTGTTCACGACAAC
GTCGCTATTCTGCCAACCCATGCTGCACCAGGTGATAGCATTGTGATAGACGGCAAGGAA
GTTGAAATTTTAGATGCGAAGGCCTTAGAAGACCAGGCAGGCACAAATCTCGAAATTACT
ATCATTACACTCAAGAGAAATGAGAAGTTTAGGGACATCAGACCACACATACCCACACAA
ATCACTGAGACAAATGATGGAGTCTTGATCGTGAACACTAGTAAGTACCCCAACATGTAT
GTCCCAGTTGGTGCTGTGACCGAACAAGGATATCTTAATCTCGGTGGCCGCCAAACCGCC
CGTACTTTGATGTACAACTTTCCAACCAGAGCGGGACAGTGCGGTGGTGTCATCACTTGC
ACAGGCAAGGTCATTGGGATGCATGTTGGAGGGAACGGTTCACACGGGTTCGCAGCAGCC
CTAAAGCGCTCATACTTCACTCAGAGTCAAGGTGAAATTCAGTGGATGAGACCATCAAAA
GAAGTGGGTTATCCAATTATCAATGCCCCATCTAAGACAAAACTAGAGCCTAGTGCATTC
CATTATGTGTTTGAGGGTGTTAAAGAACCAGCAGTTCTGACCAAAAACGACCCAAGACTC
AAAACAGAGTTTGAAGAGGCTATCTTTTCCAAGTATGTAGGAAATAAGATTACTGAGGTG
GACGAGTACATGAAAGAGGCAGTGGACCACTATGCTGGCCAGCTCATGTCATTAGACGTT
AACACTGAACAAATGTGCTTAGAAGATGCAATGTATGGCACAGATGGTCTTGAGGCTTTA
GATTTGAGCACTAGTGCTGGTTACCCCTATGTAGCAATGGGAAAGAAAAAGAGAGACATC
TTGAACAAACAGACTAGAGACACCAAAGAAATGCAGAGACTATTGGACACCTATGGCATT
AATTTACCTTTAGTAACTTATGTGAAGGATGAACTTAGGTCTAAAACCAAAGTTGAACAG
GGTAAATCCAGACTAATTGAAGCCTCAAGTTTGAATGATTCTGTGGCAATGAGAATGGCA
TTTGGCAACCTGTATGCAGCATTTCATAAAAACCCAGGTGTGGTAACAGGATCAGCTGTT
GGTTGTGATCCAGACTTGTTTTGGAGCAAGATACCAGTTTTGATGGAAGAAAAGCTTTTT
GCATTTGATTACACAGGGTATGATGCTTCACTCAGTCCCGCTTGGTTTGAGGCTCTTAAG
ATGGTGTTGGAGAAAATTGGATTTGGCGATAGAGTTGACTACATTGACTACCTGAATCAC
TCACATCATCTGTACAAAAACAAAACTTACTGTGTCAAGGGTGGCATGCCATCTGGTTGC
TCGGGCACTTCAATTTTCAATTCAATGATTAACAATTTAATCATCAGGACACTCTTACTG
AAAACCTACAAGGGCATAGATTTAGACCACTTGAAGATGATAGCCTATGGTGATGACGTA
ATTGCTTCCTACCCCCATGAGGTTGACGCCAGTCTCCTAGCCCAATCAGGAAAAGACTAT
GGACTAACCATGACTCCAGCTGACAAATCAGCCACCTTTGAAAAAGTCACATGGGAGAAT
GTAACCTTCTTGAAAAGATTCTTCAGAGCAGATGAGAAATATCCATTCTTGATACATCCA
GTCATGCCAATGAAAGAAATTCATGAGTCCATCAGATGGACTAAGGATCCTAGGAACACC
CAGGATCATGTTCGCTCACTGTGCCTATTGGCCTGGCACAATGGCGAAGAAGAATACAAC
AAATTTTTAGCTAAAATCAGAAGCGTGCCAATCGGCAGAGCTTTACTGCTCCCCGAATAC
TCTACGCTGTACCGCCGTTGGCTCGACTCATTT
>AAM09804
---GGATTTGGACACCAAAACAAAGCGGTGTACACAGCAGGTTACAAAATTTGCAACTAC
CATTTGGCCACTCAGGAAGATTTGCAAAACGCAGTGAACGTCATGTGGGATAGAGACCTC
TTAGTCACAGAATCAAGAGCCCAGGGCACCGATTCGATCGCAAGGTGCAATTGCAACGCA
GGGGTGTACTACTGCGAGTCTAGAAGGAAATACTACCCAGTATCCTTCGTTGGCCCAACG
TTCCAGTACATGGAGGCTAACGACTATTACCCAGCTAGGTACCAGTCCCATTTGCTCATT
GGCCATGGATTCGCATCTCCAGGGGATTGTGGTGGCATACTCAGATGTCACCACGGGGTG
ATAGGGATCATTACTGCTGGTGGAGAAGGGCTGGTTGCATTTGCAGACATTAGAGACTTG
TATGCCTATGAGGATGAGGCCATGGAGCAAGGAATTACAAATTACATCGAGTCACTCGGC
GCAGCATTCGGTAGTGGGTTCACCCAGCAAATAGGGGACAAAGTGTCAGAGATAGCAAGT
ATGGTAACTAGCACCATTACTGAAAAGCTGCTTAAAAATTTGATCAAGATCATCTCATCC
TTAGTTATCATCACCAGGAATTATGAGGACACTACCACAGTGCTAGCTACTTTGGCTCTC
CTTGGATGTGACATTTCGCCATGGCAATGGTTGAAAAAGAAGGCATGTGACATCCTCGAG
ATACCATATGTGGTCAAACAAGGAGACAGTTGGTTGAAGAAATTCACTGAGGCATGTAAC
GCCGCCAAAGGGTTGGAATGGGTATCCAACAAAATTTCCAAGTTCATCGACTGGTTGAAG
GAGAGAATCATCCCACAAGCGAGAGACAAACTTGAGTTTGTCACCAAACTCAAACAGTTG
GAAATGCTCGAAAACCAGATATCAACCATTCATCAGTCGTGCCCCAGTCAGGAGCACCAA
GAAATCCTATTTAACAATGTTCGTTGGTTATCCATTCAATCAAAAAAATTTGCACCACTG
TACGCACTTGAGGCAAAGAGAATACAAAAATTAGAACATACCATCAATAACTACATACAG
TTCAAGAGCAAACACCGTATTGAACCAGTATGTTTGTTAGTGCACGGTAGCCCAGGCACG
GGGAAGTCAGTTGCCACCAATCTGATTGCTAGAGCTATTGCAGAGAAAGAGAACACCTCT
ACCTACTCTCTACCCCCAGACCCCTCACACTTTGATGGTTACAAGCAGCAGGGCGTGGTG
ATAATGGACGATCTTAACCAGAACCCCGATGGGGCCGATATGAAGCTCTTCTGTCAAATG
GTGTCCACAGTAGAGTTCATTCCACCCATGGCTTCTCTGGAGGAAAAAGGCATCTTGTTC
ACATCCAATTATGTTTTGGCCTCCACCAATTCCAGCCGCATAACGCCACCGACAGTAGCT
CACAGTGACGCGCTGGCCAGAAGATTTGCTTTTGATATGGACATTCAGGTGATGGGAGAG
TTCTCTAGAGATGGAAAACTGAATATGGCAATGGCTACTGAGATGTGTAAAAACTGCCAC
CAACCAGCAAAC---TTCAAGAGATGCTGTCCCCTGGTGTGTGGGAAGGCTATCCAGTTG
ATGGATAAATCATCAAGGGTTAGATACAGCATTGACCAAATCACCACCATGATCATCAAC
GAGAGAAACAGAAGGTCCAACATTGGCAATTGCATGGAAGCACTGTTCCAGGGTCCACTC
CAATACAAAGACCTGAGAATAGACATCAAGACTGGCCCACCCCCAGAGTGCATCAACGAT
TTACTCCAAGCTGTTGATTCACAAGAAGTCAGGGACTACTGTGAGAAGAAAGGATGGATT
GTCAATATT---ACAAGTCAAGTCCAGACTGAAAGAAACATTAATCGTGCAATGACCATC
TTGCAAGCAGTAACGACCTTTGCTGCAGTGGCTGGGGTTGTGTACGTTATGTATAAATTG
TTCGCTGGTCACCAGGGAGCTTACACCGGACTACCTACTAAAAAACCCAACATTCCCACA
ATCAGAACTGCAAAAGTACAAGGGCCCGGATTTGACTATGCTGTGGCAATGGCCAAGAGA
AATATCGTTACAGCTACAACCGCCAAAGGGGAATTCACTATGTTAGGTGTACATGACAAT
GTGGCAATACTTCCAACCCACGCTTCACCAGGAGAAACCATCGTGATCGATGGAAAAGAA
GTTGAAGTTCTGGATGCTAAAGCACTCGAGGACCAGGCAGGAACCAATTTGGAGATCACT
ATTGTCACTTTAAAAAGAAATGAAAAATTCAGAGATATCAGACCTCACATTCCCGCACAA
ATCACTGAGACGAATGATGGAGTTTTGATTGTGAACACTAGTAAGTACCCCAACATGTAT
GTGCCTGTTGGTGCTGTGACTGAACAGGGATATCTCAATCTTGGTGGCCGGCAAACTGCA
CGCACATTAATGTATAACTTTCCAACCAGAGCAGGCCAGTGCGGTGGAGTTATCACTTGC
ACAGGCAAAGTCATCGGGATGCATGTTGGTGGGAACGGTTCACATGGGTTTGCAGCAGCC
CTAAAACGATCATACTTCACTCAAAGTCAAGGTGAAATACAGTGGATGAGACCATCAAAA
GAGGTCGGGTATCCCATAATCAATGCACCATCTAAAACAAAATTGGAACCTAGTGCATTT
CACTATGTGTTTGAAGGTGTGAAGGAACCTGCAGTGCTCACTAAAAATGATCCCAGATTG
AAAACAGAATTTGAGGAAGCAATCTTCTCCAAGTATGTCGGCAACAAGATCACTGAAGTG
GATGAGTACATGAAAGAGGCAGTGGATCACTATGCAGGGCAACTCATGTCACTGGATATC
AATACAGAGCAAATGTGTCTTGAGGATGCTATGTATGGTACAGACGGGTTAGAAGCCCTA
GACCTCAGCACCAGCGCAGGCTACCCATATGTTGCAATGGGAAAGAAGAAGAGGGATATC
TTAAACAAGCAGACAAAGGACACCAAGGAAATGCAGAGACTTTTAGACACTTATGGCATT
AACCTACCCCTAGTAACATATGTGAAGGATGAACTCAGATCCAAGACCAAAGTAGAACAG
GGCAAATCCAGGTTAATTGAAGCCTCAAGCCTGAATGACTCCGTAGCCATGAGAATGGCA
TTTGGGCACTTGTATGCAGCATTTCATAAGAATCCAGGTGTTGTAACAGGATCGGCTGTT
GGTTGTGACCCAGATTTATTTTGGAGCAAGATACCAGTGTTAATGGAGGAAAAACTTTTT
GCTTTTGATTACACGGGTTACGATGCATCACTCAGCCCCGCCTGGTTTGAGGCCCTCAAG
ATGGTCCTAGAGAAAATTGGATTTGGTGACAGAGTAGATTACATTGATTACCTGAACCAC
TCACACCATCTATACAAAAACAAAACTTACTGTGTCAAGGGCGGCATGCCATCTGGCTGC
TCGGGCACTTCAATATTCAACTCCATGATTAATAATTTAATCATTAGGACGCTTTTACTG
AAAACCTACAAGGGCATAGATTTAGACCACTTAAAGATGATTGCCTATGGTGATGATGTA
ATTGCTTCCTACCCCCATGAGGTTGACGCAAGTCTCCTAGCCCAATCAGGAAAAGACTAT
GGACTAACCATGACTCCAGCTGATAAATCAGCCACTTTTGAAAAAGTCACATGGGAGAAT
GTAACCTTTTTAAAAAGATTCTTTAGGGCAGATGAAAAGTATCCATTCTTGATACATCCA
GTAATGCCAATGAAAGAAATCCATGAATCCATTAGATGGACTAAAGATCCTAGGAACACC
CAGGATCATGTTCGCTCGTTATGCTTATTGGCTTGGCATAACGGCGAGGAAGAATACAAT
AAATTTTTAGCTAAGATCAGAAGCGTGCCAATCGGTAGAGCTTTATTGCTCCCCGAGTAC
TCAACATTGTACCGCCGTTGGCTCGACTCATTT
>AAM09805
---GGATTCGGACACCAAAACAAAGCGGTGTACACTGCAGGTTACAAAATTTGCAACTAT
CATTTGGCCACTCAGGAAGATTTGCAAAACGCAGTGAACGTCATGTGGGATAGAGACCTC
TTAGTCACAGAATCAAGAGCCCAGGGCACCGATTCGATCGCAAGGTGCAATTGCAACGCA
GGGGTGTACTACTGCGAGTCTAGAAGGAAATACTACCCAGTATCCTTCGTTGGTCCAACG
TTCCAGTACATGGAAGCTAACGATTATTACCCAGCTAGGTACCAGTCCCATTTGCTCATT
GGCTGTGGATTCGCATCTCCAGGAGATTGTGGCGGCATACTTAGATGTCACCACGGGGTG
ATAGGGATCGTTACTGCTGGTGGAGAAGGGCTGGTTGCATTTGCAGACATTAGAGACTTG
TATGCCTATGAGGAAGAGGCCATGGAGCAAGGAATTACAAATTACATCGAGTCACTCGGT
GCAGCATTCGGTAGTGGGTTCACCCAGCAAATAGGGGACAAAGTATCAGAGATAGCAAGT
ATGGTAACTAGCACCATTACTGAAAAGCTGCTTAAAAATTTGATCAGGATCATCTCATCC
TTAGTTATTATCACCAGGAATTATGAGGACACTACCACTGTACTAGCTACTTTAGCTCTC
CTTGGTTGTGACATTTCGCCATGGCAATGGTTGAAAAAGAAGGCATGTGACATCCTTGAA
ATCCCGTACGTGATCAGACAAGGGGACAGTTGGTTGAAGAAATTCACTGAGGCATGTAAC
GCTGCCAAAGGTTTGGAGTGGGTGTCCAACAAAATTTCCAAATTCATTGACTGGTTGAAG
GAGAAAATTATCCCACAAGCGAAGGACAAGCTTGAATTCGTCACCAAGCTCAAACAGTTG
GAAATGCTTGAAAACCAGATATCAACCATTCATCAATCGTGCCCTAGTCAGGAACATCAA
GAAGTCTTATTCAACAATGTTCGCTGGTTATCCATTCAATCAAAAAGATTCGCACCACTG
TATGCACTTGAGGCAAAGAGAATACAAAAATTGGAACACACCATTAATAATTACATACAG
TTCAAGAGCAAACACCGTATTGAACCAGTATGTTTGTTAGTACACGGCAGCCCAGGTACG
GGGAAGTCAGTTGCCACCAATCTGATTGCCAGGGCCATTGCTGAGAAAGAGAACACCTCC
ACTTACTCGCTACCTCCAGACCCCTCACACTTTGATGGTTACAAACAACAGGGTGTGGTG
ATTATGGATGACCTCAACCAGAACCCCGACGGGGCCGACATGAAACTTTTCTGCCAAATG
GTGTCTACTGTAGAGTTCATTCCACCTATGGCCTCCCTGGAAGAAAAAGGCATCTTATTC
ACGTCCAATTATGTTTTGGCCTCCACCAATTCCAGTCGCATAACGCCACCGACAGTGGCT
CACAGTGACGCGCTAGCCAGAAGATTTGCCTTTGACATGGACATTCAAGTGATGGGGGAG
TACTCCAGAGATGGGAAACTGAATATGGCCATGGCCACCGAGATGTGCAAAAATTGTCAT
CAACCAGCAAAC---TTCAAGAGGTGTTGTCCTCTAGTGTGCGGTAAGGCCATTCAGTTG
ATGGACAAATCATCCAGGGTCAGATACAGCATTGACCAAATCACCACCATGATYATTAAT
GAAAGAAACAGAAGATCCAACATTGGCAACTGCATGGAAGCCCTGTTTCAAGGCCCGCTC
CAGTATAAGGATTTGAAGATTGACATTAAAACCAGCCCCCCACCAGAGTGCATCAACGAC
CTGCTTCAAGCTGTTGACTCGCAGGAGGTCAGGGACTATTGTGAAAAGAAAGGGTGGATT
GTCAACATC---ACAAGTCAGGTTCAGACAGAGAGAAACATTAACCGGGCAATGACTATC
CTGCAAGCAGTGACAACCTTCGCTGCAGTGGCCGGTGTTGTGTACGTTATGTACAAATTG
TTTGCTGGACACCAGGGTGCGTATACTGGTCTACCGAACAAGAGACCCAATGTGCCCACT
ATTAGAACAGCAAAAGTGCAGGGACCAGGCTTTGACTATGCAGTGGCCATGGCTAAGAGA
AACATCGTCACAGCAACTACATCCAAAGGGGAGTTCACAATGCTTGGTGTTCACGACAAC
GTCGCTATTCTGCCAACCCATGCTGCACCAGGTGATAGCATTGTGATAGACGGCAAGGAA
GTTGAAATTTTAGATGCGAAGGCCTTAGAAGACCAGGCAGGCACAAATCTCGAAATTACT
ATCATTACACTCAAGAGAAATGAGAAGTTTAGGGACATCAGACCACACATACCCACACAA
ATCACTGAGACAAATGATGGAGTCTTGATCGTGAACACTAGTAAGTACCCCAACATGTAT
GTCCCAGTTGGTGCTGTGACCGAACAAGGATATCTTAATCTCGGTGGCCGCCAAACCGCC
CGTACTTTGATGTACAACTTTCCAACCAGAGCGGGACAGTGCGGTGGTGTCATCACTTGC
ACAGGCAAGGTCATTGGGATGCATGTTGGAGGGAACGGTTCACACGGGTTCGCAGCAGCC
CTAAAGCGCTCATACTTCACTCAGAGTCAAGGTGAAATTCAGTGGATGAGACCATCAAAA
GAAGTGGGTTATCCAATTATCAATGCCCCATCTAAGACAAAACTAGAGCCTAGTGCATTC
CATTATGTGTTTGAGGGTGTTAAAGAACCATCAGTTCTGACCAAAAACGACCCAAGACTC
AAAACAGAGTTTGAAGAGGCTATCTTTTCCAAGTATGTAGGAAACAAGATCACTGAAGTG
GATGAATACATGAAAGAAGCAGTGGACCACTACGCTGGACAACTCATGTCACTAGACATC
AACACCGAGCAGATGTGTCTTGAAGATGCCATGTATGGCACTGATGGTCTTGAAGCTTTA
GACCTTAGCACCAGTGCTGGCTACCCCTATGTAGCCATGGGAAAGAAGAAAAGAGACATT
CTTAACAAACAAACCAGGGACACCAAGGAAATGCAGAGACTCCTGGACACTTATGGCATT
AATTTGCCCTTGGTCACCTATGTGAAGGATGAGCTTAGGTCCAAAGCCAAAATAGAACAA
GGAAAATCCAGGTTGATCGAAGCATCAAGCTTGAATGACTCTGTGGCCATGAGAATGGCA
TTTGGAAATTTGTATGCAGCATTTCACAAGAACCCGGGTGTAGTGACAGGATCAGCTGTC
GGTTGTGACCCAGACTTGTTCTGGAGTAAAATACCAGTTTTAATGGAAGAGAAGCTTTTC
GCATTTGACTACACTGGCTATGATGCTTCACTTAGTCCAGCTTGGTTTGAAGCTCTCAAA
ATGGTTCTAGAGAAAATTGGATTCGGTGACAGAGTGGACTACATAGATTATCTGAATCAC
TCGCATCACCTCTACAAAAACAAAACTTATTGTGTCAAGGGCGGCATGCCATCTGGCTGC
TCAGGCACCTCAATTTTTAATTCAATGATCAACAACTTAATAATCAGGACACTCTTATTG
AAAACCTACAAGGGCATAGACTTAGACCACCTAAAGATGATAGCCTATGGTGATGATGTA
ATTGCTTCCTACCCCCATGAGGTTGATGCTAGTCTCCTAGCCCAATCAGGAAAAGACTAT
GGACTAACCATGACACCAGCTGACAAGTCAGCAACTTTTGAAACAGTCACATGGGAAAAT
GTAACTTTCTTGAAAAGATTCTTTAGAGCAGACGAGAAGTATCCCTTTTTGATACACCCA
GTAATGCCAATGAAAGAAATTCATGAATCAATTAGATGGACCAAAGATCCTAGAAACACT
CAGGATCATGTGCGCTCACTGTGCCTATTGGCATGGCACAATGGCGAAGAAGAATACAAT
AAATTCTTAGCTAAAATAAGAAGTGTGCCAATCGGAAGAGCATTGTTGCTCCCTGAGTAC
TCAACCTTGTACCGCCGTTGGCTCGACTCATTT
>AAM09803
---GGATTCGGACACCAAAACAAAGCGGTGTACACTGCAGGTTACAAAATTTGCAACTAT
CATTTGGCCACTCAGGAAGATTTGCAAAACGCAGTGAACGTCATGTGGGATAGAGACCTC
TTAGTCACAGAATCAAGAGCCCAGGGCACCGATTCGATCGCAAGGTGCAATTGCAACGCA
GGAGTGTACTACTGCGAGTCTAGAAGGAAGTACTACCCAGTGTCCTTCGTTGGCCCAACG
TTCCAGTACATGGAGGCTAACGACTATTACCCAGCTAGGTACCAGTCCCATTTACTCATT
GGCCATGGATTCGCATCTCCAGGGGATTGTGGTGGCATACTCAGATGTCACCACGGGGTG
ATAGGGATCGTTACTGCTGGTGGAGAAGGGCTGGTTGCATTTGCAGATATTAGAGACTTG
CATGCCTATGAGGATGAAGCCATGGAACAAGGACTTACAAATTACATCGAGTCACTTGGC
GCAGCATTCGGTAGTGGATTCACCCAGCAAATAGGGGACAAAGTATCAGAGATAGCAAGT
ATGGTAACTAGCACCATTACTGAAAAGCTGCTTAAAAATTTGATCAAGATTATCTCATCC
TTAGTTATCATCACCAGGAATTATGAGGACACCACCACTGTACTAGCTACTCTAGCTCTC
CTTGGTTGTGACATTTCGCCATGGCAATGGTTGAAAAAGAAGGCATGTGACATCCTTGAG
ATCCCGTACGTGATCAGACAAGGAGACAGTTGGTTGAAGAAATTCACTGAGGCATGTAAC
GCCGCCAAGGGGCTGGAGTGGGTCTCTAACAAAATCTCAAAGTTCATAGATTGGTTGAAG
GAGAAAATCATACCACAAGCCAGAGATAAACTAGAATTCGTTACTAAGCTCAAACAACTA
GAAATGTTGGAGAATCAGATATCGACTATCCACCAATCGTGCCCGAGCCAAGAACACCAG
GAGATTTTATTCAACAATGTCAGATGGTTGTCAATTCAGTCAAAGAGATTTGCACCACTT
TATGCACTAGAGGCTAAAAGGATACAGAAACTAGAACATACAATAAACAACTACATACAG
TTCAAGAGCAAACACCGTATTGAACCAGTATGTCTGTTGGTACACGGGAGCCCTGGCACT
GGAAAGTCTGTCGCCACCAACTTAATTGCTAGAGCAATTGCAGAGAGGGAGAACACTTCA
ACATATTCACTACCTCCCGATCCTTCCCACTTCGATGGATATAAACAACAAGGGGTAGTA
ATTATGGATGACCTAAATCAAAACCCAGATGGGGCAGACATGAAGCTGTTTTGCCAGATG
GTATCAACGGTGGAGTTCATACCACCAATGGCCTCCTTGGAGGAGAAGGGGATATTATTC
ACTTCAAATTATGTCCTTGCATCTACCAATTCAAGCAGAATTGCACCCCCTACAGTGGCG
CACAGCGACGCACTAGCTAGGCGCTTTGCGTTCGACATGGATATCCAGGTCATGAATGAG
TACTCGAGAGATGGTAAGCTCAACATGGCAATGGCAACCGAGATGTGCAAAAACTGTCAT
CAGCCAGCAAAT---TTTAAAAGATGCTGTCCCCTGGTGTGTGGCAAGGCAATTCAATTG
ATGGATAAATCATCCAGGGTTAGATACAGCATTGATCAAATCACCACCATGATCATCAAT
GAAAGAAACAGGAGATCCAATATTGGTAACTGCATGGAAGCATTGTTTCAAGGACCTCTT
CAGTATAAGGATCTTAAAATTGACATCAAGACAAGTCCCCCCCCAGAATGCATAAATGAT
CTACTCCAGGCAGTTGACTCCCAAGAGGTTAGGGATTATTGTGAAAAGAAAGGATGGATA
GTCAACATC---ACTAGTCAGGTTCAAACAGAAAGGAACATCAACCGCGCAATGACTATC
CTGCAAGCGGTAACAACATTTGCTGCGGTGGCTGGTGTTGTCTATGTGATGTACAAGTTG
TTTGCTGGGCAACAAGGAGCATACACTGGTTTACCAAATAAGAAGCCAAATATACCCACC
ATCAGAACTGCAAAAGTGCAGGGACCAGGATTTGACTACGCAGTGGCCATGGCAAAAAGA
AATATCGTCACAGCTACCACTAGCAAAGGTGAGTTCACCATGTTGGGAGTTCATGACAAT
GTGGCCATTTTACCAACACATGCATCACCCGGTGAAACTATTGTGATTGATGGGAAGGAA
GTGGAGGTTCTGGATGCCAAGGCACTCGAAGACCAGGCTGGCACCAATCTAGAAATCACT
ATAATCACCTTAAAAAGGAATGAAAAATTTAGAGACATTAGACCACACATACCCACTCAA
ATCACTGAGACAAATGACGGAGTTTTGATCGTGAACACTAGTAAGTACCCCAACATGTAT
GTCCCTGTTGGTGCTGTGACCGAACAAGGGTATCTCAATCTTGGTGGCCGACAAACTGCT
CGCACATTAATGTACAACTTCCCAACTAGAGCAGGCCAATGCGGTGGGGTCATCACCTGC
ACAGGTAAAGTCATCGGGATGCACGTTGGTGGGAACGGTTCACACGGGTTCGCAGCGGCC
CTAAAACGGTCATACTTCATTCAGAGTCAAGGTGAGATTCAATGGATGAGACCGTCAAAA
GAGGTAGGCTACCCAATTATCAATGCCCCATCTAAAACGAAGTTGGAACCCAGTGCATTT
CACTATGTATTTGAAGGAGTCAAGGAGCCAGCAGTGCTAACCAAGAATGACCCAAGACTA
AAAACAGACTTTGAAGAAGCCATCTTTTCCAAGTACGTTGGTAACAAAATCACTGAAGTA
GATGAGTATATGAAAGAAGCAGTGGATCACTACGCAGGTCAACTTATGTCATTAGACATC
AACACTGAGCAAATGTGTCTTGAAGATGCGATGTATGGTACTGATGGTCTTGAAGCCTTA
GATCTTAGCACTAGTGCTGGTTACCCCTATGTTGCAATGGGAAAGAAGAAGAGAGACATT
CTAAATAAACAAACCAGAGACACCAAGGAAATGCAAAGACTGCTAGACACCTATGGAATT
AACTTACCCCTAGTGACTTACGTGAAGGATGAACTCAGGTCAAAAACAAAGGTGGAGCAA
GGCAAGTCCAGACTGATTGAGGCCTCTAGCTTGAATGATTCAGTGGCCATGAGAATGGCG
TTCGGGAATCTATACGCTGCTTTCCACAAGAATCCAGGAGTGGTGACAGGCTCGGCAGTC
GGTTGTGATCCAGATTTATTTTGGAGTAAAATACCAGTGCTTATGGAAGAAAAACTCTTT
GCCTTTGATTACACAGGATACGATGCCTCACTCAGTCCGGCTTGGTTTGAGGCTCTCAAG
ATGGTGTTGGAGAAAATAGGGTTTGGAGACAGGGTTGATTACATCGACTATTTAAATCAC
TCACATCACTTATACAAAAACAAGACCTATTGTGTCAAGGGTGGCATGCCATCTGGTTGC
TCTGGCACTTCAATATTCAACTCAATGATAAACAACTTGATCATTAGGACGCTTTTACTG
AAAACCTACAAGGGCATAGATTTAGACCACCTAAAGATGATAGCCTATGGTGATGACGTA
ATTGCCTCCTACCCCCATGAGGTTGACGCTAGTCTCCTAGCCCAATCAGGAAAAGACTAT
GGACTAACCATGACTCCTGCTGATAAATCAGCTACTTTTGAAAAAGTCACATGGGAAAAT
GTAACATTTTTGAAAAGATTCTTCAGAGCAGATGAGAAGTATCCATTCTTGATACACCCA
GTAATGCCAATGAAGGAAATTCATGAATCAATCAGATGGACTAAAGATCCTAGAAACACT
CAGGATCACGTGCGCTCATTGTGCCTATTGGCCTGGCACAATGGCGAGGATGAATACAAC
AAATTTTTAGCTAAAATCAGGAGTGTGCCAATCGGAAGAGCATTACTGCTTCCTGAGTAC
TCAACACTGTACCGCCGTTGGCTCGACTCTTTT
>ABV60428
---GGATTCGGACACCAAAACAAAGCGGTGTACACTGCAGGTTACAAAATCTGCAACTAC
CATTTGGCCACTCAGGAAGATTTGCAAAACGCAGTGAACGTCATGTGGGATAGAGACCTC
TTAGTCACAGAATCGAGAGCCCAGGGCACTGACACAATTGCAAGGTGCAGTTGCAACGCA
GGGGTGTACTACTGTGAGTCTAGAAGGAAATACTACCCAGTATCCTTCGTTGGCCCAACG
TTCCAGTACATGGAGGCTAATGACTATTACCCAGCTAGGTACCAGTCCCATATGCTCATT
GGCCATGGATTCGCATCTCCAGGGGATTGTGGTGGCATACTCAGATGTCACCACGGGGTG
ATAGGGATCATTACTGCTGGTGGAGAAGGATTGGTTGCATTTGCAGACATCAGAGACTTG
TATGCCTACGAAGAAGAAGCCATGGAACAAGGCATCACCAATTACATAGAGTCACTTGGG
GCTGCATTTGGAAGTGGATTTACTCAGCAGATTGGAGACAAAATAACAGAGTTAACCAAT
ATGGTGACCAGTACCATTACTGAAAAGCTACTTAAGAACTTGATCAAGATCATATCCTCA
TTAGTTATTATAACTAGGAATTATGAAGACACCACAACGGTGCTCGCTACCCTGGCCCTT
CTTGGGTGTGATGCTTCACCATGGCAGTGGCTTAGAAAGAAAGCATGCGATGTTCTGGAG
ATACCTTATGTCACCAAGCAAGGTGACAGCTGGTTGAAGAAGTTTACTGAAGCTTGCAAC
GCAGCTAAGGGACTGGAGTGGGTGTCAAACAAAATCTCAAAATTCATTGATTGGCTCAAG
GACAAAATCATCCCACAAGCTAGAGATAAGTTGGAGTTTGTGACTAAACTTAGACAACTA
GAAATGCTGGAAAACCAAATCTCAACTATACACCAATCATGCCCTAGTCAGGAGCACCAG
GAAATTCTATTTAATAACGTCAGATGGTTATCCATCCAGTCTAAAAGATTTGCCCCTCTT
TACGCAGCGGAAGCCAAAAGAATACAGAAACTAGAGCATACCATCAACAACTACATACAG
TTCAAGAGCAAACACCGTATTGAACCAGTATGTTTGCTAGTACATGGCAGCCCCGGAACA
GGTAAATCTGTAGCAACCAACCTGATTGCTAGATCCATAGCTGAAAGAGAAAACACTTCC
ACGTACTCGCTACCCCCGGATCCATCACACTTCGACGGATACAAACAACAGGGAGTGGTG
ATTATGGACGACCTGAATCAAAACCCAGATGGTGCGGATATGAAGCTGTTCTGCCAGATG
GTATCAACAGTGGAGTTTATACCACCTATGGCATCCCTGGAGGAGAAAGGAATCTTGTTT
ACTTCAAACTACGTTCTAGCATCTACGAACTCAAGCAGAATTTCCCCCCCCACTGTGGCA
CACAGTGATGCATTAGCCAGGCGCTTTGCGTTCGACATGGACATTCAAGTCATGAATGAG
TACTCTAGAGATGGGAAATTGAATATGGCCATGGCTACTGAAATGTGTAAGAACTGTCAT
CAACCAGCAAAC---TTTAAGAGATGCTGTCCTTTGGTGTGTGGTAAGGCAATCCAATTA
ATGGACAAATCTTCCAGAGTTAGATACAGTATTGATCAAATCACTACAATGATTATCAAT
GAGAGAAACAGAAGATCCAACATTGGCAATTGTATGGAGGCTTTGTTCCAGGGACCACTC
CAGTATAAAGACTTGAAGATTGACATCAAGACGAGTCCCCCTCCCGAATGTATCAATGAC
TTGCTTCAAGCAGTTGACTCCCAGGAGGTGAGAGATTACTGTGAGAAGAAGGGTTGGATA
ATTAACATC---ACCAGCCAGGTTCAAACAGAAAGGAACATCAACAGGGCAATGACAATT
CTACAAGCGGTGACAACCTTCGCCGCAGTGGCTGGAGTTGTCTATGTCATGTATAAACTG
TTTGCTGGACACCAGGGAGCGTACACTGGTTTACCAAACAAAAAACCCAACGTGCCCACC
ATTAGGACAGCAAAGGTACAAGGGCCAGGGTTCGATTACGCAGTGGCTATGGCCAAAAGA
AACATTGTTACAGCAACTACTAGCAAGGGAGAGTTCACTATGTTAGGAGTCTACGATAAC
GTGGCTATTTTACCAACCCATGCTTCACCTGGTGAAAGCATTGTGATCGATGGCAAAGAA
GTGGAGATCTTGGATGCCAAAGCACTCGAAGATCAAGCAGGAACCAATCTTGAAATCACT
ATAATCACTCTAAAGAGAAATGAAAAGTTCAGAGACATTAGACCACATATACCTACTCAA
ATCACTGAGACAAATGATGGAGTCTTGATCGTGAACACTAGTAAGTACCCCAATATGTAT
GTTCCTGTCGGTGCTGTGACTGAACAGGGATATCTAAATCTCGGTGGGCGCCAAACTGCT
CGTACTCTAATGTACAGCTTTCCAACCAGAGCAGGACAGTGTGGTGGGGTCATCACATGT
ACTGGGAAAGTCATCGGGATGCATGTTGGTGGGAACGGTTCACACGGGTTTGCAGCGGCC
CTGAAGCGATCATACTTCACTCAGAGTCAAGGTGAAATTCAGTGGATGAGACCTTCAAAG
GAAGCGGGATATCCAATCATAAACGCTCCGTCCAAAACCAAGCTTGAACCCAGCGCTTTC
CACTATGTGTTTGAAGGGGTGAAGGAACCAGCAGTCCTCACTAAAAACGATCCCAGGCTT
AAGACAAACTTTGAGGAGGCAATCTTCTCCAAGTACGTGGGTAACAAAATTACTGAAGTG
GATGAGTTCATGAAAGAAGCAGTAGACCACTATGCCGGCCAGCTCATGTCGCTAGATATC
AACACAGAGCAAATGTGCTTGGAGGATGCCATGTATGGCACTGATGGTCTAGAAGCACTT
GATTTGTCCACCAGTGCTGGCTACCCTTATGTAGCAATGGGAAAGAAGAAGAGAGATATC
TTGAATAAACAAACCAGAGACACTAAGGAAATGCAAAAACTGCTCGACACATATGGAATC
AACCTCCCACTGGTGACTTATGTAAAGGATGAACTTAGGTCCAAAACAAAGGTTGAGCAG
GGGAAATCCAGATTAATTGAAGCTTCTAGTTTGAATGACTCAGTGGCAATGAGAATGGCT
TTTGGGAACCTATATGCTGCTTTTCACAAAAACCCAGGAGTGATAACAGGTTCAGCAGTA
GGGTGCGATCCAGATTTGTTTTGGAGCAAAATTCCGGTATTGATGGAAGAGAAGCTGTTT
GCCTTTGACTACACAGGGTATGATGCATCTCTCAGCCCTGCCTGGTTCGAGGCACTAAAG
ATGGTGCTTGAGAAAATCGGATTTGGAGATAGAGTTGACTATATCGACTACCTAAACCAC
TCACATCACCTGTACAAGAATAAAACATACTGTGTCAAGGGCGGCATGCCATCTGGTTGC
TCAGGCACTTCAATTTTTAACTCAATGATTAACAACTTGATTATCAGGACACTCTTACTG
AAAACCTACAAGGGCATAGATTTAGACCACCTAAAAATGATTGCCTATGGTGATGATGTG
ATTGCCTCCTACCCCCATGAAGTTGACGCTAGTCTCCTAGCCCAATCAGGAAAAGACTAT
GGACTAACTATGACTCCAGCTGACAAATCAGCTATATTTGAAACAGTCACGTGGGAGAAT
GTAACATTCTTGAAGAGATTCTTCAGGGCAGACGAGAAATACCCATTTCTCATTCATCCA
GTGATGCCAATGAAGGAAATTCATGAATCAATTAGATGGACAAAAGATCCTAGGAACACT
CAGGATCACGTTCGCTCTCTGTGCCTATTAGCTTGGCACAATGGTGAAGAAGAATATAAC
AAATTCCTAGCTAAAATCAGGAGTGTGCCAATTGGAAGAGCTTTATTGCTCCCAGAGTAC
TCAACATTGTACCGCCGTTGGCTTGACTCATTT
>AGS09863
---GGTCATGGGCACCAAAATAAGGCAGTGTACACGGCTGGTTACAAAATTTGCAACTAC
CACTTGGCCACTCAAGAGGACCTACAGAATGCAGTGAGCATAATGTGGAACAGAGATCTG
ATTGTTGTCGAATCCAAGGCTCAAGGGACTGATTCTATTGCCAGATGTAACTGTAGCGCG
GGTGTGTATTATTGTGAATCCAGAAGAAAATACTACCCAGTCTCTTTTATTGGCCCCACC
TTCCAGTACATGGAAGCAAATGATTACTACCCAGCAAGGTACCAATCACACATGTTAATT
GGTCATGGTTTTGCATCCCCAGGAGACTGCGGAGGAATCCTCAGGTGTCAACACGGGGTT
ATAGGCATAGTCACTGCAGGAGGGGAAGGTCTCGTTGCGTTCTCAGACATCAGAGATCTT
TACGCATATGAGGAGGAGGCTATGGAACAGGGCATCACTAACTACATAGAATCTCTAGGG
GCTGCCTTTGGGAGTGGCTTCACACAACAAATTGGGGACAAAATTTCAGAACTATCTAGC
ATGGTTACTAGCACCATCACAGAGAAATTGCTAAAGAATTTAATCAAAATTATTTCATCC
CTAGTGATTATTACTAGAAACTATGAGGATACCACCACAGTGTTAGCAACCCTTGCACTC
CTCGGCTGTGATGTTTCTCCCTGGCAATGGCTCAAGAAAAAGGCCTGTGACATTCTGGAG
ATCCCATATGTCATTCGTCAAGGAGATAGTTGGCTCAAGAAGTTCACGGAAGCATGTAAC
GCAGCCAAGGGCCTTGAGTGGGTGTCTAACAAGATCTCCAGGTTTATTGATTGGTTAAAA
GAGAAGATCATTCCCCAGGCAAGAGATAAAATTGAATTTGTGACAAAACTCAAACAGTTG
GAAATGTTAGAAAATCAAATATCCACAATACACCAATCGTGCCCGAGTCAAGAACACCAA
GAAATACTCTTCAACAATGTTAGGTGGCTATCCATCCAATCAAAGAGGTTCGCGCCATTG
TATGCAGTGGAGGCCAAGAGAATTCAAAAACTGGAGCACACAATCAACAACTACATACAG
TTCAAGAGCAAACACCGTATTGAGCCAGTATGTTTACTAGTGCATGGTAGCCCGGGGACA
GGAAAGTCAGTTGCCACAAACTTAATTGCCAGAGCCATAGCAGAGAAAGAAAACACGTCC
ACATATTCACTCCCACCGGACCCTTCTCATTTCGATGGTTACAAGCAACAAGGGGTGGTA
ATCATGGACGACCTGAATCAAAACCCAGACGGTGCTGACATGAAGCTGTTTTGCCAGATG
GTCTCTACAGTGGAGTTCATTCCACCAATGGCGTCTTTAGAGGAGAAGGGAATACTCTTC
ACTTCCAACTATGTGTTGGCTTCCACTAACTCCAGCAGAATCACCCCACCTACAGTAGCC
CACAGTGATGCTTTAGCCAGAAGATTCGCCTTCGATATGGACATCCAGGTCATGGGCGAA
TATTCTAGAGATGGGAAGCTGAATATGGCAATGGCAACTGAGATGTGTAAAAACTGCCAC
CAACCAGCTAAC---TTTAAGAAGTGTTGTCCCCTGGTCTGTGGTAAAGCAATTCAGTTA
ATGGACAAGTCCTCTCGAGTGAGGTATAGCATAGACCAAATAACTACCATGGTTATTAAT
GAAAGAAACAGGCGCTCCAACATTGGAAATTGCATGGAAGCGCTATTTCAAGGACCACTT
CAGTACAAAGACCTCAAAATAGACATCAAAACCACACCACCACCTGAGTGCATAAATGAC
CTATTACAAGCAGTAGACTCACAGGAAGTTAGAGACTATTGTGAGAGGAAAGGCTGGCTG
GTGAACGTC---TCAAGCCAAGTTCAGTTGGAACGCAACATCAACAGAGCAATGACAATC
CTTCAGGCTGTTACCACCTTCGCCGCAGTGGCTGGTGTAGTCTATGTGATGTACAAATTA
TTTGCAGGCCACCAGGGTGCATACACTGGGCTCCCCAACAAGAAACCCAATGTTCCCACC
ATTAGAACAGCAAAGGTGCAAGGACCAGGGTTTGACTATGCAGTTGCCATGGCAAAGAGG
AACATTGTCACGGCAACTACCAGCAAAGGAGAGTTTACTATGCTTGGGGTACACGACAAC
ATCGCGGTGTTACCGACCCACGCTTCACCAGGCGAAACTATATTGATAGATGGTAAAGAG
GTGGAAGTGTTGGACGCAAAGGCACTTGAGGACCAAGCAGGCACCAATYTAGAAATCACT
ATTGTCACCCTCAAAAGAAATGAGAAGTTTAGAGACATTAGACCACATATACCAACCCAA
ATCACCGAGACGAATGATGGAGTACTGATCGTGAACACTAGTAAGTACCCCAACATGTAC
GTGCCCGTCGGTGCAGTGACCGAACAAGGGTATTTAAATCTAGGAGGGCGTCAAACTGCT
CGTACTCTGATGTACAACTTCCCAACTCGGGCTGGGCAGTGCGGTGGAATCATCACATGC
ACTGGCAAGGTCATTGGGATGCATGTTGGCGGGAACGGTTCACACGGGTTCGCTGCAGCC
CTAAAACGATCGTATTTCACCCAGAGTCAAGGTGAGATTCAGTGGATGAGACTTTCTAAA
GAGGTTGGATACCCAGTGATTAATGCACCAAGTAAGACCAAACTAGAACCCAGTGCCTTC
CATCACATCTTTGAGGGGGTGAAGGAGCCTGCAGTACTCACTAAAAATGACCCCAGACTG
AAAACAGACTTTGAAGAGGCCATCTTTTCTAAGTATGTAGGAAACAAGATTACTGAAGTG
GATGAGTACATGAAAGAAGCGGTGGATCACTATGCTGGGCAACTCATATCCTTGGATATC
AACACGGAGCAAATGTGTTTGGAGGATGCCATGTACGGGACTGACGGTTTGGAAGCTCTG
GATCTCACCACTAGTGCTGGATACCCTTATGTCGCCCTTGGCAAGAAAAAGAGGGACATA
CTCAATAAGCATACAAGGGACACCAAGGAAATGCAAAGGTTATTGGATACCTATGGAATT
AACCTACCACTAGTCACATATGTGAAGGATGAGCTGAGAAGCAAGAGCAAGGTAGAGCAG
GGCAAATCCAGACTAATTGAAGCCTCCAGCCTGAACGACTCAGTTGCCATGAGAATGGCG
TTTGGTAATTTGTATGCAGCTTTCCACAAAAATCCAGGTGTAGTTACTGGCTCTGCTGTA
GGGTGTGACCCTGATCTATTTTGGAGCAAAATTCCAGTATTAATGGAAGAAAAACTTTTT
GCATTTGATTACACTGGATACGATGCTTCTCTCAGTCCCGCGTGGTTTGAAGCACTCAAG
ATGGTGCTGGAGAAGATTGGATTCGGAGACAGGGTTGATTACATTGATTACTTGAACCAC
TCCCACCACCTTTACAAAAATAAGACATACTGTGTCAAGGGCGGCATGCCATCTGGCTGC
TCAGGCACTTCAATTTTCAATTCAATGATCAATAATTTGATAATCAGGACACTTTTACTG
AAAACCTACAAGGGCATAGATTTAGACCATCTAAAAATGATTGCCTATGGTGATGATGTG
ATTGCTTCCTATCCCCATGAGGTTGACGCTAGTCTCCTAGCCCAATCAGGTAAAGACTAT
GGACTAACTATGACACCAGCTGATAAATCAGCGACATTTGAAAAGGTCACATGGGAGAAT
GTAACATTCTTGAAGAGATTTTTTAGAGCAGATGAAAAATACCCCTTTCTGGTGCATCCA
GTAATGCCAATGAAGGAAATTCATGAATCAATCAGATGGACCAAAGATCCTAGAAACACA
CAGGATCACGTTCGCTCGCTGTGCCTATTGGCCTGGCACAGTGGTGAGGAAGAATATAAC
AAATTTCTAGCTAAGATTAGAAGTGTGCCAATCGGAAGAGCGTTATTGCTCCCTGAGTAC
TCTACATTGTACCGCCGTTGGCTTGATTCATTT
>AAQ03189
---GGATTCGGACACCAAAACAAAGCGGTGTACACTGCAGGTTACAAAATTTGCAACTAT
CATTTGGCCACTCAGGAAGATTTGCAAAACGCAGTGAGCGTCATGTGGGATAGAGACCTC
TTAGTCACAGAATCAAGAGCCCAGGGCACCGATTCGATCGCAAGGTGCAATTGCAACGCA
GGGGTGTACTACTGCGAGTCTAGAAGGAAATACTACCCAGTATCTTTCGTTGGTCCAACA
TTCCAGTACATGGAAGCTAACGACTATTACCCAGCTAGGTACCAGTCCCATTTGCTCATT
GGTTGTGGATTCGCATCTCCAGGAGATTGTGGTGGCATACTCAGATGTCACCACGGGGTG
ATAGGGATCGTTACTGCTGGTGGAGAAGGGCTGGTTGCATTTGCAGACATTAGAGACTTG
TATGCCTATGAGGATGAGGCCATGGAGCAAGGAATTACAAATTACATCGAGTCACTCGGT
GCAGCATTCGGTAGTGGGTTCACCCAGCAAATAGGGGACAAAGTATCAGAGATAGCAAGT
ATGGTAACTAGCACCGTTACTGAAAAGCTGCTTAAAAATTTGATCAAAATCATCTCATCC
CTAGTTATTATCACCAGGAATTATGAGGACACTACCACTGTACTAGCTACTCTAGCTCTC
CTTGGTTGTGACGTTTCGCCATGGCAATGGTTGAAAAAGAAGGCATGTGACATCCTTGAA
ATCCCGTATGTGATCAGACAAGGGGACAGTTGGTTGAAGAAATTCACTGAGGCATGTAAC
GCTGCCAAAGGTTTGGAGTGGGTGTCCAACAAAATTTCCAAATTCATCGACTGGTTGAAG
GAGAAAATTATCCCACAAGCGAGGGACAAACTTGAATTCGTCACCAAGCTCAAACAGTTG
GAAATGCTTGAAAACCAGATATCAACCATTCATCAATCGTGCCCTAGTCAGGAACATCAA
GAAGTCTTATTCAACAATGTTCGCTGGTTATCCATTCAATCAAAAAGATTCGCACCACTG
TATGCACTTGAGGCAAAGAGAATACAAAAATTGGAACACACCATTAATAATTACATACAG
TTCAAGAGCAAACACCGTATTGAACCAGTATGTTTGTTAGTACACGGCAGCCCAGGTACG
GGGAAGTCAGTTGCCACCAGTCTGATTGCCAGGGCCATTGCTGAGAAAGAGAACACTTCC
ACTTACTCGCTACCTCCAGACCCCTCACACTTTGATGGTTACAAACAACAGGGTGTGGTG
ATTATGGATGACCTCAACCAGAACCCCGACGGGGCCGACATGAAACTCTTCTGCCAAATG
GTGTCTACTGTAGAGTTCATTCCACCTATGGCCTCCCTGGAAGAAAAAGGCATCTTATTC
ACGTCCAATTATGTTTTGGCCTCCACCAATTCCAGTCGCATAACGCCACCGACAGTGGCT
CACAGTGACGCGCTAGCCAGAAGATTTGCCTTTGACATGGACATTCAAGTGATGGGGGAG
TACTCCAGAGATGGGAAACTGAATATGGCCATGGCCACCGAGATGTGCAAAAATTGTCAT
CAACCAGCAAAC---TTCAAGAGGTGTTGTCCTTTAGTGTGCGGTAAGGCCATTCAGTTA
ATGGACAAATCATCCAGGGTCAGATATAGCATTGACCAAATCACCACCATGGTCATCAAT
GAAAGAAACAGAAGATCCAACATTGGCAATTGCATGGAAGCGCTGTTTCAAGGCCCGATC
CAGTATAAGGATTTGAAGATTGATATTAAAACCAGCCCCCCACCAGAGTGCATCAACGAC
CTGCTTCAAGCTGTTGACTCGCAGGAGGTCAGGGACTATTGTGAAAAGAAAGGGTGGATT
GTCAACATC---ACAAGTCAGGTTCAGACAGAGAGAAACATTAACCGGGCAATGACTATC
CTGCAAGCAGTGACAACCTTCGCTGCAGTGGCCGGTGTTGTATACGTTATGTACAAATTG
TTTGCTGGACACCAGGGTGCGTATACCGGTCTACCGAACAAGAGACCCAATGTGCCCACT
ATTAGAACAGCAAAAGTGCAGGGACCAGGCTTTGATTATGCAGTGGCCATGGCTAAGAGA
AACATCGTCACAGCAACTACATCCAAAGGGGAGTTCACAATGCTTGGTGTTCACGACAAC
GTCGCTATTCTGCCAACCCATGCTGCACCAGGTGATAGCATTGTGATAGACGGCAAGGAA
GTTGAAATTTTAGATGCGAAGGCCTTAGAAGACCAGGCAGGCACAAATCTCGAAATTACT
ATCATTACACTCAAGAGAAATGAGAAGTTTAGGGACATCAGACCACACATACCCACACAA
ATCACTGAGACAAATGATGGAGTCTTGATCGTGAACACTAGTAAGTACCCCAACATGTAT
GTCCCAGTTGGTGCTGTGACTGAACAAGGATATCTTAATCTCGGTGGCCGCCAAACCGCC
CGTACTTTGATGTACAACTTTCCAACCAGAGCGGGACAGTGCGGTGGTGTCATCACTTGC
ACAGGCAAGGTCATTGGGATGCATGTTGGAGGGAACGGTTCACACGGGTTCGCAGCAGCT
CTAAAGCGCTCATACTTCACTCAGAGTCAAGGTGAAATTCAGTGGATGAGACCATCAAAA
GAAGTGGGTTATCCAATTATCAATGCCCCATCTAAGACAAAACTAGAGCCTAGTGCATTC
CATTATGTGTTTGAGGGTGTTAAAGAACCAGCAGTTCTGACCAAAAACGACCCAAGACTC
AAAACAGAGTTTGAAGAGGCTATCTTTTCCAAGTATGTAGGAAATAAGATCACTGAGGTG
GACGAGTACATGAAAGAGGCAGTGGACCACTATGCTGGCCAGCTCATGTCATTAGACGTT
AACACTGAACAAATGTGCTTAGAAGATGCAATGTATGGCACAGATGGTCTTGAGGCTTTA
GATTTGAGCACTAGTGCTGGTTACCCCTATGTAGCAATGGGAAAGAAAAAGAGAGACATC
TTGAACAAACAGACTAGAGACACCAAAGAAATGCAGAGACTATTGGACACCTATGGCATT
AATTTACCTTTAGTAACTTATGTGAAGGATGAACTTAGGTCTAAAACCAAAGTTGAACAG
GGTAAGTCCAGACTAATTGAAGCCTCAAGTTTGAATGATTCTGTGGCAATGAGAATGGCA
TTTGGCAACCTGTATGCAGCATTTCATAAAAACCCAGGTGTGGTAACAGGATCAGCTGTT
GGTTGTGATCCAGACTTGTTTTGGAGCAAGATACCAGTTTTGATGGAAGAAAAGCTTTTT
GCATTTGATTACACAGGGTATGATGCTTCGCTCAGTCCCGCTTGGTTTGAGGCTCTTAAG
ATGGTGTTGGAGAAAATTGGATTTGGCGATAGAGTTGACTACATTGACTACCTGAATCAC
TCACATCATCTGTACAAAAAYAAAACTTACTGTGTCAAGGGTGGCATGCCATCTGGTTGC
TCGGGCACTTCAATTTTCAATTCAATGATTAACAATTTAATCATCAGGACACTCTTACTG
AAAACCTACAAGGGCATAGATTTAGACCACTTGAAGATGATAGCCTATGGTGATGACGTA
ATTGCTTCCTACCCCCATGAGGTTGACGCCAGTCTCCTAGCCCAATCAGGAAAAGACTAT
GGACTAACCATGACTCCAGCTGACAAATCAGCCACCTTTGAAAAAGTCACATGGGAGAAT
GTAACCTTTTTGAAAAGATTCTTCAGAGCAGATGAGAAATATCCRTTCTTGATACATCCA
GTCATGCCAATGAAAGAAATTCATGAGTCCATCAGATGGACTAAGGACCCTAGGAACACC
CAGGATCATGTTCGCTCACTGTGCCTATTGGCCTGGCACAATGGCGAAGAAGAATACAAC
AAATTTTTAGCTAAAATCAGAAGCGTGCCAATCGGCAGAGCTTTACTGCTCCCCGAATAC
TCTACACTGTACCGCCGTTGGCTCGACTCATTT
>AAQ03188
---GGATTCGGACACCAAAACAAGGCGGTGTACACTGCAGGTTACAAAATTTGCAACTAT
CATTTGGCCACTCAGGAAGATTTGCAAAACGCAGTGAACGTCATGTGGGACAGAGACCTC
TTAGTCACAGAATCAAGAGCCCAGGGCACCGATTCGATCGCAAGGTGCAATTGCAACGCA
GGGGTGTACTACTGCGAATCTAGAAGGAAATACTACCCAGTRTCCTTCGTTGGTCCAACG
TTCCAGTACATGGAAGCTAACGACTATTACCCAGCTAGGTACCAGTCCCATTTGCTCATT
GGCTGTGGATTCGCATCTCCAGGAGATTGTGGCGGCATACTCAGATGTCACCACGGGGTG
ATAGGGATCGTTACTGCTGGTGGAGAAGGGCTGGTTGCATTTGCAGACATTAGAGACTTG
TATGCCTATGAGGATGAGGCCATGGAGCAAGGAATTACAAATTACATCGAGTCACTCGGT
GCAGCATTCGGTAGTGGGTTCACCCAGCAAATAGGGGACAAAGTATCAGAGATAGCAAGT
ATGGTAACTAGCACCATTACTGAAAAGCTGCTTAAAAATTTGATCAAGATCATCTCATCC
TTAGTTATCATCACCAGGAATTATGAGGACACTACCACTGTACTAGCTACTCTAGCTCTC
CTTGGTTGTGACATTTCGCCATGGCAATGGTTGAAAAAGAAGGCATGTGACATCCTTGAA
ATCCCGTACGTGATCAGACAAGGGGACAGTTGGTTGAAGAAATTCACTGAGGCATGTAAC
GCTGCCAAAGGTTTGGAGTGGGTGTCCAACAAAATTTCCAAATTCATCGACTGGTTGAAG
GAGAAAATTATCCCACAAGCGAGGGACAAGCTTGAATTCGTCACCAAGCTCAAACAGTTG
GAAATGCTTGAAAACCAGATATCAACCATTCATCAATCGTGCCCTAGTCAGGAACATCAA
GAAGTCTTATTCAACAATGTTCGCTGGTTATCCATTCAATCAAAAAGATTCGCACCACTG
TATGCACTTGAGGCAAAGAGAATACAAAAATTGGAACACACCATTAATAATTACATACAG
TTCAAGAGCAAACACCGTATTGAACCAGTATGTTTGTTAGTACACGGCAGCCCAGGTACG
GGGAAGTCAGTTGCCACCAATCTGATTGCCAGGGCCATTGCTGAGAAAGAGAACACCTCC
ACTTACTCGCTACCTCCAGACCCCTCACACTTTGATGGTTACAAACAACAGGGTGTGGTG
ATTATGGATGACCTCAACCAGAACCCCGACGGGGCCGACATGAAACTCTTCTGCCAAATG
GTGTCTACTGTAGAGTTCATTCCACCTATGGCCTCCCTGGAAGAAAAAGGCATCTTATTC
ACGTCCAATTATGTTTTGGCCTCCACCAATTCCAGTCGCATAACGCCACCGACAGTGGCT
CACAGTGACGCGCTAGCCAGAAGATTTGCCTTTGACATGGACATTCAAGTGATGGGGGAG
TACTCCAGAGATGGGAAACTGAACATGGCCATGGCCACCGAGATGTGCAAAAATTGTCAT
CAACCAGCAAAC---TTCAAGAGGTGTTGTCCTCTAGTGTGCGGTAAGGCCATTCAGTTA
ATGGACAAATCATCCAGGGTCAGATACAGCATTGACCAAATCACCACCATGATCATCAAT
GAAAGAAACAGAAGATCCAACATTGGCAACTGCATGGAAGCGCTGTTTCAAGGCCCGCTC
CAGTATAAGGATTTGAAGATTGACATTAAAACCAGCCCCCCACCAGAGTGCATCAACGAC
CTGCTTCAAGCTGTTGACTCGCAGGAGGTCAGGGACTATTGTGAAAAGAAAGGGTGGATT
GTCAACATC---ACAAGTCAGGTTCAGACAGAGAGAAACATTAACCGGGCAATGACCATC
CTGCAAGCAGTGACAACCTTCGCTGCAGTGGCCGGTGTTGTGTACGTTATGTACAAATTG
TTTGCTGGACACCAGGGTGCGTATACTGGTCTACCGAACAAGAGACCCAATGTGCCCACT
ATTAGAACAGCAAAAGTGCAGGGACCAGGCTTTGACTATGCAGTGGCCATGGCTAAGAGA
AACATCGTCACAGCAACTACATCCAAAGGGGAGTTCACAATGCTTGGTGTTCACGACAAC
GTCGCTATTCTACCAACCCACGCTGCACCAGGTGATAGCATTGTGATAGACGGCAAGGAA
GTTGAAATTTTAGATGCGAAGGCCTTAGAAGACCAGGCAGGCACAAATCTCGAAATTACT
ATCATTACACTCAAGAGAAATGAGAAGTTTAGGGACATCAGACCACACATACCCACACAA
ATCACTGAGACAAATGATGGAGTCTTGATCGTGAACACTAGTAAGTACCCCAACATGTAT
GTCCCAGTTGGTGCTGTGACCGAACAAGGATATCTTAATCTCGGTGGCCGCCAAACCGCC
CGTACTTTGATGTACAACTTTCCAACCAGAGCGGGACAGTGCGGTGGTGTCATCACTTGC
ACAGGCAAGGTCATTGGGATGCATGTTGGAGGGAACGGTTCACACGGGTTCGCAGCAGCC
CTAAAGCGCTCATACTTCACTCAGAGTCAAGGTGAAATTCAGTGGATGAGACCATCAAAA
GAAGTGGGTTATCCAATTATCAATGCCCCATCTAAGACAAAACTAGAGCCTAGTGCATTC
CATTATGTGTTTGAGGGTGTTAAAGAACCAGCAGTTCTGACCAAAAACGACCCAAGACTC
AAAACAGAGTTTGAAGAGGCTATCTTTTCCAAGTATGTAGGAAATAAAATCACTGAGGTG
GACGAGTACATGAAAGAGGCAGTGGACCACTATGCTGGCCAGCTCATGTCATTAGACGTT
AACACTGAACAAATGTGCTTAGAAGATGCAATGTATGGCACAGATGGTCTTGAGGCTTTA
GATTTGAGCACTAGTGCTGGTTACCCCTATGTAGCAATGGGAAAGAAAAAGAGAGACATC
TTGAACAAACAGACTAGAGACACCAAAGAAATGCAGAGACTATTGGACACCTATGGCATT
AATTTACCTTTAGTAACTTATGTGAAGGATGAACTTAGGTCTAAAACCAAAGTTGAACAG
GGTAAATCCAGACTAATTGAAGCCTCAAGTTTGAATGATTCTGTGGCAATGAGAATGGCA
TTTGGCAACCTGTATGCAGCATTTCATAAAAACCCAGGTGTGGTAACAGGATCAGCTGTT
GGTTGTGATCCAGACTTGTTTTGGAGCAAGATACCAGTTTTGATGGAAGAAAAGCTTTTT
GCATTTGATTACACAGGGTATGATGCTTCACTCAGTCCCGCTTGGTTTGAGGCTCTTAAG
ATGGTGTTGGAGAAAATTGGATTTGGCGATAGAGTTGACTACATTGACTACCTGAATCAC
TCACATCATCTGTACAAAAACAAAACTTACTGTGTCAAGGGTGGCATGCCATCTGGTTGC
TCGGGCACTTCAATTTTCAATTCAATGATTAACAATTTAATCATCAGGACACTCTTACTG
AAAACCTACAAGGGCATAGATTTAGACCACTTGAAGATGATAGCCTATGGTGATGACGTA
ATTGCTTCCTACCCCCATGAGGTTGACGCCAGTCTCCTAGCCCAATCAGGAAAAGACTAT
GGACTAACCATGACTCCAGCTGACAAATCAGCCACTTTTGAAAAAGTCACATGGGAGAAT
GTAACCTTCTTGAAAAGATTCTTCAGAGCAGATGAGAAATATCCATTCTTGATACATCCA
GTCATGCCAATGAAAGAAATTCATGAGTCCATCAGATGGACTAAGGATCCTAGGAACACC
CAGGATCATGTTCGCTCACTGTGCCTATTGGCCTGGCACAATGGCGAAGAAGAATACAAC
AAATTTTTAGCTAAAATCAGAAGCGTGCCAATCGGCAGAGCTTTACTGCTCCCCGAATAC
TCTACACTGTACCGCCGTTGGCTCGACTCATTT
>ACF24710
---GGTTTTGGGCATCAGAATAAAGCTGTGTACACTGCTGGTTACAAGATCTGCAATTAT
CATCTCGCCACTAAGGAGGATTTGCAAAATGCCGTAAGCATCATGTGGAATAGAGACCTC
CTGGTTGTTGAATCAAAAGCTCAAGGTACCGATTCAATAGCAAGGTGCAATTGCAATGCA
GGGGTGTACTATTGTGAGTCCAGAAGGAAATACTACCCTGTGTCGTTTGTGGGACCTACC
TTCCAATACATGGAGGCTAATGACTACTACCCAGCTAGATACCAATCCCACATGTTAATC
GGGCACGGCTTTGCCTCACCGGGTGACTGTGGTGGTATCCTTAGGTGTCAACATGGCGTC
ATCGGAATTGTGACAGCTGGTGGAGAGGGATTAGTCGCATTCTCTGACATAAGGGACTTG
TATGCTTACGAGGAAGAGGCCATGGAGCAGGGCATTTCAAACTATATTGAGTCACTCGGT
GCTGCGTTCGGTAGTGGGTTCACTCAGCAAATAGGGGATAAGATATCAGAACTAACCAAC
ATGGTGACCAGCACGATTACAGAGAAGCTACTTAAAAACCTAATCAAAATTATTTCATCT
CTGGTGATTATCACTAGAAATTACGAAGATACCACCACAGTGCTCGCCACTCTAGCTCTT
CTTGGGTGTGATGTTTCACCGTGGCAATGGCTGAAGAAGAAAGCATGTGACATTTTGGAG
ATTCCCTATGTTATTAGACAGGGTGATAGTTGGTTAAAAAAATTTACTGAGGCGTGCAAC
GCAGCTAAGGGGTTGGAATGGGTGTCCAACAAAATCTCAAAATTTATTGACTGGTTGAGA
GAAAGAATCATCCCACAAGCCAGGGACAAGCTTGAGTTTGTAACCAAATTGAAACAGTTG
GAAATGCTAGAGAATCAGATATCCACAATACACCAATCTTGTCCAAGTCAGGAACACCAG
GAAATTTTGTTCAACAATGTACGCTGGTTGTCCATTCAATCCAAGAGATTCGCTCCATTG
TACGCACTTGAGGCCAAGAGAATACAAAAGTTGGAACATACCATTAATAACTACATACAG
TTCAAGAGCAAACACCGTATTGAGCCAGTATGCTTGTTAGTGCACGGGAGCCCAGGTACA
GGAAAATCAGTTGCGACTAACCTAATTGCTAGAGCCATAGCTGAGAAAGAGAACACCTCC
ACCTACTCGCTACCACCGGACCCGTCTCACTTTGATGGATACAAACAACAAGGTGTGGTT
ATCATGGACGACCTAAACCAAAACCCGGATGGGGCAGATATGAAGCTCTTTTGTCAAATG
GTGTCCACTGTGGAGTTTATCCCACCTATGGCCTCGCTGGAAGAGAAAGGCATTCTGTTC
ACATCCAACTATGTTTTAGCCTCCACCAACTCCAGTCGCATCACACCACCTACAGTAGCC
CACAGTGACGCTCTGGCCAGGAGGTTCGCTTTCGATATGGATATTCAAGTGATGAGCGAG
TACTCCAGAGATGGTAAACTCAACATGGCAATGGCTACTGAGACGTGCAAGAACTGCCAC
CAACCAGCAAAC---TTCAAAAGATGCTGTCCTTTAGTGTGTGGTAAGGCAATTCAGTTA
ATGGACAAATCTTCCAGAGTTAGGTACAGTGTTGACCAGATTACTACAATGATCATCAAC
GAGAGAAACAGAAGATCCAACATTGGTAATTGTATGGAGGCTTTGTTCCAAGGACCACTC
CAGTATAAAGACTTGAAGATTGACATCAAGACGAGTCCCCCTCCTGAATGTATCAATGAC
TTGCTCCAAGCAGTTGACTCCCAGGAGGTGAGAGATTACTGTGAGAAGAAGGGTTGGATA
GTCAACATC---ACCAGCCAGGTTCAAACAGAAAGGAACATCAACAGGGCAATGACAATT
CTACAAGCGGTAACAACCTTCGCTGCAGTGGCTGGAGTTGTCTATGTCATGTATAAACTG
TTTGCTGGATACCAGGGAGCATACACTGGTTTACCAAACAAAAAACCTAACGTGCCCACC
ATTAGGACAGCAAAAGTACAAGGGCCAGGGTTCGATTACGCAGTGGCTATGGCTAAAAGA
AACATTGTTACAGCAACTACTAGCAAGGGAGAGTTCACTATGTTAGGAGTCCACGACAAC
GTGGCTATCTTACCAACCCACGCTTCACCTGGTGAAAGCATTGTGATCGATGGCAAAGAA
GTGGAGATCTTGGATGCCAAAGCGCTCGAAGATCAAGCAGGAACCAATCTTGAAATCACT
ATAATCACTCTAAAGAGAAATGAAAAGTTCAGAGACATTAGACCACATATACCTACTCAA
ATCACTGAGACAAATGATGGAGTCTTGATCGTGAACACTAGCAAGTACCCCAATATGTAT
GTTCCTGTCGGTGCTGTGACTGAACAGGGATATCTAAATCTCGGTGGGCGCCAAACTGCT
CGTACTCTAATGTACAACTTTCCAACCAGAGCAGGACAGTGTGGTGGAGTCATCACATGT
ACTGGGAAAGTCATCGGGATGCATGTTGGAGGGAACGGTTCACACGGGTTTGCAGCGGCC
CTGAAGCGATCATACTTCACTCAGAGTCAAGGTGAAATCCAGTGGATGAGACCTTCGAAG
GAAGTAGGATATCCAATCATAAATGCCCCGTCCAAAACCAAGCTTGAACCCAGTGCTTTC
CACTATGTGTTTGAAGGGGTGAAGGAACCAGCAGTCCTCACTAAAAACGATCCCAGGCTT
AAGACAGACTTTGAAGAGGCAATTTTCTCCAAGTATGTGGGTAACAAAATTACTGAAGTG
GATGAGTACATGAAAGAGGCAGTAGACCACTATGCTGGCCAACTCTTGTCACTAGACATC
AACACAGAACAAATGTGCTTGGAGGATGCCATGTATGGCACTGATGGTCTAGAAGCACTT
GATTTGTCCACCAGTGCTGGCTACCCTTACGTAGCAATGGGAAAGAAGAAGAGAGATATC
TTGAACAAGCAAACTAGAGACACTAAGGAAATGCAAAAACTGCTCGACACATATGGAATC
AACCTCCCACTGGTGACTTATGTAAAGGATGAACTTAGATCCAAAACAAAGGTTGAGCAA
GGGAAATCCAGATTAATTGAAGCTTCTAGTTTGAATGACTCAGTAGCAATGAGAATGGCT
TTTGGGAACCTATATGCTGCTTTTCACAAGAACCCAGGAGTGATAACAGGTTCAGCAGTA
GGGTGTGATCCAGATTTGTTTTGGAGCAAAATTCCGGTATTGATGGAAGAGAAGCTGTTT
GCCTTTGACTACACAGGGTATGATGCATCTCTCAGCCCTGCTTGGTTCGAGGCACTAAAG
ATGGTGCTTGAGAAAATCGGATTCGGGGACAGAGTTGACTACATCGACTACCTAAACCAC
TCACACCACCTGTACAAGAACAAAACATACTGTGTCAAGGGCGGTATGCCATCTGGTTGC
TCAGGCACTTCAATTTTTAACTCAATGATCAACAACTTGATTATCAGGACACTCTTACTG
AAAACCTACAAGGGCATAGATTTAGACCACCTAAAAATGATTGCCTATGGTGATGATGTA
ATTGCTTCCTACCCCCATGAAGTTGACGCTAGTCTCCTAGCCCAATCAGGAAAAGACTAT
GGACTAACTATGACTCCGGCTGACAAATCAGCTACATTTGAAACAGTCACATGGGAGAAT
GTAACATTCTTGAAGAGATTCTTCAGGGCAGACGAGAAATACCCATTTCTTATTCATCCA
GTGATGCCAATGAAGGAAATTCATGAATCAATTAGATGGACAAAAGATCCTAGGAACACT
CAGGATCACGTTCGCTCTCTGTGCCTATTAGCTTGGCACAATGGCGAAGAAGAATACAAC
AAATTCCTAGCTAAAATCAGGAGTGTGCCAATTGGAAGAGCTTTATTGCTCCCAGAGTAC
TCAACATTGTACCGCCGTTGGCTTGACTCATTT
>AAQ03184
---GGATTCGGACACCAAAACAAAGCGGTGTACACTGCAGGTTACAAAATTTGCAACTAT
CATTTGGCCACTCAGGAAGATTTGCAAAACGCAGTGAACGTCATGTGGGATAGAGACCTC
TTAGTCACAGAATCAAGAGCCCAGGGCACCGATTCGATCGCAAGGTGCAATTGCAACGCA
GGGGTGTACTACTGCGAGTCTAGAAGGAAATACTACCCAGTATCCTTCGTTGGTCCAACG
TTCCAGTACATGGAAGCTAACGATTATTACCCAGCTAGGTACCAGTCCCATTTGCTCATT
GGCTGTGGATTCGCATCTCCAGGAGATTGTGGCGGCATACTTAGATGTCACCACGGGGTG
ATAGGGATCGTTACTGCTGGTGGAGAAGGGCTGGTTGCATTTGCAGACATTAGAGACTTG
TATGCCTATGAGGAAGAGGCCATGGAGCAAGGAATTACAAATTACATCGAGTCACTCGGT
GCAGCATTCGGTAGTGGGTTCACCCAGCAAATAGGGGACAAAGTATCAGAGATAGCAAGT
ATGGTAACTAGCACCATTACTGAAAAGCTGCTTAAAAATTTGATCAAGATCATCTCATCC
TTAGTTATTATCACCAGGAATTATGAGGACACTACCACTGTACTAGCTACTTTAGCTCTC
CTTGGTTGTGACATTTCGCCATGGCAATGGTTGAAAAAGAAGGCATGTGACATCCTTGAA
ATCCCGTACGTGATCAGACAAGGGGACAGTTGGTTGAAGAAATTCACTGAGGCATGTAAC
GCTGCCAAAGGTTTGGAGTGGGTGTCCAACAAAATTTCCAAATTCATTGACTGGTTGAAG
GAGAAAATTATCCCACAAGCGAGGGACAAGCTTGAATTCGTCACCAAGCTCAAACAGTTG
GAAATGCTTGAAAACCAGATATCAACCATTCATCAATCGTGCCCTAGTCAGGAACATCAA
GAAGTCTTATTCAACAATGTTCGCTGGTTATCCATTCAATCAAAAAGATTCGCACCACTG
TATGCACTTGAGGCAAAGAGAATACAAAAATTGGAACACACCATTAATAATTACATACAG
TTCAAGAGCAAACACCGTATTGAACCAGTATGTTTGTTAGTACACGGCAGCCCAGGTACG
GGGAAGTCAGTTGCCACCAATCTGATTGCCAGGGCCATTGCTGAGAAAGAGAACACCTCC
ACTTACTCGCTACCTCCAGACCCCTCACACTTTGATGGTTACAAACAACAGGGTGTGGTG
ATTATGGATGACCTCAACCAGAACCCCGACGGGGCCGACATGAAACTTTTCTGCCAAATG
GTGTCTACTGTAGAGTTCATTCCACCTATGGCCTCCCTGGAAGAAAAAGGCATCTTATTC
ACGTCCAATTATGTTTTGGCCTCCACCAATTCCAGTCGCATAACGCCACCGACAGTGGCT
CACAGTGACGCGCTAGCCAGAAGATTTGCCTTTGACATGGACATTCAAGTGATGGGGGAG
TACTCCAGAGATGGGAAACTGAATATGGCCATGGCCACCGAGATGTGCAAAAATTGTCAT
CAACCAGCAAAC---TTCAAGAGGTGTTGTCCTCTAGTGTGCGGTAAGGCCATTCAGTTA
ATGGACAAATCATCCAGGGTCAGATACAGCATTGACCAAATCACCACCATGATCATTAAT
GAAAGAAACAGAAGATCCAACATTGGCAACTGCATGGAAGCCCTGTTTCAAGGCCCGCTC
CAGTATAAGGATTTGAAGATTGACATTAAAACCAGCCCCCCACCAGAGTGCATCAACGAC
CTGCTTCAAGCTGTTGACTCGCAGGAGGTCAGGGACTATTGTGAAAAGAAAGGGTGGATT
GTCAACATC---ACAAGTCAGGTTCAGACAGAGAGAAACATTAACCGGGCAATGACTATC
CTGCAAGCAGTGACAACCTTCGCTGCAGTGGCCGGTGTTGTGTACGTTATGTACAAATTG
TTTGCTGGACACCAGGGTGCGTATACTGGTCTACCGAACAAGAGACCCAATGTGCCCACT
ATTAGAACAGCAAAAGTGCAGGGACCAGGCTTTGACTATGCAGTGGCCATGGCTAAGAGA
AACATCGTCACAGCAACTACATCCAAAGGGGAGTTCACAATGCTTGGTGTTCACGACAAC
GTCGCTATTCTGCCAACCCATGCTGCACCAGGTGATAGCATTGTGATAGACGGCAAGGAA
GTTGAAATTTTAGATGCGAAGGCCTTAGAAGACCAGGCAGGCACAAATCTCGAAATTACT
ATCATTACACTCAAGAGAAATGAGAAGTTTAGGGACATCAGACCACACATACCCACACAA
ATCACTGAGACAAATGATGGAGTCTTGATCGTGAACACTAGTAAGTACCCCAACATGTAT
GTCCCAGTTGGTGCTGTGACCGAACAAGGATATCTTAATCTCGGTGGCCGCCAAACCGCC
CGTACTTTGATGTACAACTTTCCAACCAGAGCGGGACAGTGCGGTGGTGTCATCACTTGC
ACAGGCAAGGTCATTGGGATGCATGTTGGAGGGAACGGTTCACACGGGTTCGCAGCAGCC
CTAAAGCGCTCATACTTCACTCAGAGTCAAGGTGAAATTCAGTGGATGAGACCATCAAAA
GAAGTGGGTTATCCAATTATCAATGCCCCATCTAAGACAAAACTAGAGCCTAGTGCATTC
CATTATGTGTTTGAGGGTGTTAAAGAACCATCAGTTCTGACCAAAAACGACCCAAGACTC
AAAACAGAGTTTGAAGAGGCTATCTTTTCCAAGTATGTAGGAAACAAGATCACTGAAGTG
GATGAATACATGAAAGAAGCAGTGGACCACTACGCTGGACAACTCATGTCACTAGACATC
AACACCGAGCAGATGTGTCTTGAAGATGCCATGTATGGCACTGATGGTCTTGAAGCTTTA
GACCTTAGCACCAGTGCTGGCTACCCCTATGTAGCCATGGGAAAGAAGAAAAGAGACATT
CTTAACAAACAAACCAGGGACACCAAGGAAATGCAGAGACTCCTGGACACTTATGGCATT
AATTTGCCCTTGGTCACCTATGTGAAGGATGAGCTTAGGTCCAAAGCCAAAATAGAACAA
GGAAAATCCAGGTTGATCGAAGCATCAAGCTTGAATGACTCTGTGGCCATGAGAATGGCA
TTTGGAAATTTGTATGCAGCATTTCACAAGAACCCGGGTGTAGTGACAGGATCAGCTGTC
GGTTGTGACCCAGACTTGTTCTGGAGTAAAATACCAGTTTTAATGGAAGAGAAGCTTTTC
GCATTTGACTACACTGGCTATGATGCTTCACTTAGTCCAGCTTGGTTTGAAGCTCTCAAA
ATGGTTCTAGAGAAAATTGGATTCGGTGACAGAGTGGACTACATAGATTATCTGAATCAC
TCGCATCACCTCTACAAAAACAAAACTTATTGTGTCAAGGGCGGCATGCCATCTGGCTGC
TCAGGCACCTCAATTTTTAATTCAATGATCAACAACTTAATAATCAGGACACTCTTATTG
AAAACCTACAAGGGCATAGACTTAGACCACCTAAAGATGATAGCCTATGGTGATGATGTA
ATTGCTTCCTACCCCCATGAGGTTGATGCTAGTCTCCTAGCCCAATCAGGAAAAGACTAT
GGACTAACCATGACACCAGCTGACAAGTCAGCAACTTTTGAAACAGTCACATGGGAAAAT
GTAACTTTCTTGAAAAGATTCTTTAGAGCAGACGAGAAGTATCCCTTTTTGATACACCCA
GTAATGCCAATGAAAGAAATTCATGAATCAATTAGATGGACCAAAGATCCTAGAAACACT
CAGGATCATGTGCGCTCACTGTGCCTATTGGCATGGCACAATGGCGAAGAAGAATACAAT
AAATTCTTAGCTAAAATAAGAAGTGTGCCAATCGGAAGAGCATTGTTGCTCCCTGAGTAC
TCAACCTTGTACCGCCGTTGGCTCGACTCATTT
>AAQ03187
---GGATTCGGACACCAAAACAAAGCGGTGTACACTGCAGGTTACAAAATTTGCAACTAT
CATTTGGCCACTCAGGAAGATTTGCAAAACGCAGTGAACGTCATGTGGGATAGAGACCTC
TTAGTCACAGAATCAAGAGCCCAGGGCACCGATTCGATCGCAAGGTGCAATTGCAACGCA
GGGGTGTACTACTGCGAGTCTAGAAGGAAATACTACCCAGTATCCTTCGTTGGTCCAACG
TTCCAGTACATGGAAGCTAACGATTATTACCCAGCTAGGTACCAGTCCCATTTGCTCATA
GGCTGTGGATTCGCATCTCCAGGAGATTGTGGCGGCATACTCAGATGTCACCACGGGGTG
ATAGGGATCGTTACTGCTGGTGGAGAAGGGCTGGTTGCATTTGCAGACATTAGAGACTTG
TATGCCTATGAGGAAGAGGCCATGGAGCAAGGAATTACAAATTACATCGAGTCACTCGGT
GCAGCATTCGGTAGTGGGTTCACCCAACAAATAGGGGACAAAGTATCAGAGATAGCAAGT
ATGGTAACTAGCACCATTACTGAAAAGCTGCTTAAAAATTTGATCAAGATCATCTCATCC
TTAGTTATTATCACCAGGAATTATGAGGACACTACCACTGTACTAGCTACTCTAGCTCTC
CTTGGTTGTGACATTTCGCCATGGCAATGGTTGAAAAAGAAGGCATGTGACATACTTGAA
ATCCCGTACGTGATCAGACAAGGGGACAGTTGGTTGAAGAAATTCACTGAGGCATGTAAC
GCTGCCAAAGGTTTGGAGTGGGTGTCCAACAAAATTTCCAAATTCATCGACTGGTTGAAG
GAGAAAATTATCCCACAAGCGAGGGACAAGCTTGAATTCGTCACCAAGCTCAAACAGTTG
GAAATGCTTGAAAACCAGATATCAACCATTCATCAATCGTGCCCTAGTCAGGAACATCAA
GAAGTCTTATTCAACAATGTTCGCTGGTTATCCATTCAATCAAAAAGATTCGCACCACTG
TATGCACTTGAGGCAAAGAGAATACAAAAATTGGAACACACCATCAATAATTACATACAG
TTCAAGAGCAAACACCGTATTGAACCAGTATGTTTGTTAGTACACGGCAGCCCAGGTACG
GGGAAGTCAGTTGCCACCAATCTGATTGCCAGGGCCATTGCTGAGAAAGAGAACACCTCC
ACTTACTCGCTACCTCCAGACCCTTCACACTTTGATGGTTACAAACAACAGGGTGTGGTG
ATTATGGATGACCTCAACCAGAACCCCGACGGGGCCGACATGAAACTTTTCTGCCAAATG
GTGTCTACTGTAGAGTTCATTCCACCTATGGCCTCCCTGGAAGAAAAAGGCATCTTATTC
ACGTCCAATTATGTTTTGGCCTCCACCAATTCCAGTCGCATAACGCCACCGACAGTGGCT
CACAGTGACGCGCTAGCCAGAAGATTTGCCTTTGACATGGACATTCAAGTGATGGGGGAG
TACTCCAGAGATGGGAAACTGAATATGGCCATGGCCACCGAGATGTGCAAAAATTGTCAT
CAACCAGCAAAC---TTCAAGAGGTGCTGTCCTCTAGTGTGCGGTAAGGCCATTCAGTTA
ATGGACAAATCATCCAGGGTCAGATACAGCATTGACCAAATCACCACCATGATCATTAAT
GAAAGAAACAGAAGATCCAACATTGGCAACTGCATGGAAGCGCTGTTTCAAGGCCCGCTC
CAGTATAAGGATTTGAAGATTGACATTAAAACCAGCCCCCCACCAGAGTGCATCAACGAC
CTGCTTCAAGCTGTTGACTCGCAGGAGGTCAGGGACTATTGTGAAAAGAAAGGGTGGATT
GTCAATATC---ACAAGTCAGGTTCAGACAGAGAGAAACATTAACCGGGCAATGACTATC
CTGCAAGCAGTGACAACCTTCGCTGCAGTGGCCGGTGTTGTGTACGTTATGTACAAATTG
TTTGCTGGACACCAGGGTGCGTATACTGGTCTACCGAACAAGAGACCCAATGTGCCCACT
ATTAGAACAGCAAAAGTGCAGGGACCAGGCTTTGACTATGCAGTGGCCATGGCTAAGAGA
AACATCGTCACAGCAACTACATCCAAAGGGGAGTTCACAATGCTTGGTGTTCACGACAAC
GTCGCTATTCTGCCAACCCATGCTGCACCAGGTGATAGCATTGTGATAGACGGCAAGGAA
GTTGAAATTTTAGATGCGAAGGCCTTAGAAGACCAGGCAGGCACAAATCTCGAAATTACT
ATCATTACACTCAAGAGAAATGAGAAGTTTAGGGACATCAGACCACACATACCCACACAA
ATCACTGAGACAAATGATGGAGTCTTGATCGTGAACACTAGTAAGTACCCCAACATGTAT
GTCCCAGTTGGTGCTGTGACCGAACAAGGATATCTTAATCTCGGTGGCCGCCAAACCGCC
CGTACTTTGATGTACAATTTTCCAACCAGAGCGGGACAGTGCGGTGGTGTCATCACTTGC
ACAGGCAAGGTCATTGGGATGCATGTTGGAGGGAACGGTTCACACGGGTTCGCAGCAGCC
CTAAAGCGCTCATACTTCACTCAGAGTCAAGGTGAAATTCAGTGGATGAGACCATCAAAA
GAAGTGGGTTATCCAATTATCAATGCCCCATCTAAGACAAAACTAGAGCCTAGTGCATTC
CATTATGTGTTTGAGGGTGTTAAAGAACCAGCAGTTCTGACCAAAAACGACCCAAGACTC
AAAACAGAGTTTGAAGAGGCTATCTTTTCCAAGTATGTAGGAAATAAGATCACTGAGGTG
GACGAGTACATGAAAGAGGCAGTGGACCACTATGCTGGCCAGCTCATGTCATTAGACATT
AACACTGAACAAATGTGCTTAGAAGATGCAATGTATGGCACAGATGGTCTTGAGGCTTTA
GATTTGAGCACCAGTGCTGGTTACCCCTATGTAGCAATGGGAAAGAAAAAGAGAGACATC
TTGAACAAACAGACTAGAGACACCAAAGAAATGCAGAGACTATTGGACACCTATGGCATT
AATTTACCTTTAGTAACTTATGTGAAGGATGAACTTAGGTCTAAAACCAAAGTTGAACAG
GGTAAATCCAGACTAATTGAAGCCTCAAGTTTGAATGATTCTGTGGCAATGAGAATGGCA
TTTGGCAACCTGTATGCAGCATTTCATAAAAACCCAGGTGTGGTAACAGGATCAGCTGTT
GGTTGTGATCCAGACTTGTTTTGGAGCAAGATACCAGTTTTGATGGAAGAAAAGCTTTTT
GCATTTGATTACACAGGGTATGATGCTTCACTCAGTCCCGCTTGGTTTGAGGCTCTTAAG
ATGGTGTTGGAGAAAATTGGATTTGGCGATAGAGTTGACTACATTGACTACCTGAATCAC
TCACATCATCTGTACAAAAACAAAACTTACTGTGTCAAGGGTGGCATGCCATCTGGTTGC
TCGGGCACTTCAATTTTCAATTCAATGATTAACAATTTAATCATCAGGACACTCTTACTG
AAAACCTACAAGGGCATAGATTTAGACCACTTGAAGATGATAGCCTATGGTGATGACGTA
ATTGCTTCCTACCCCCATGAGGTTGACGCCAGTCTCCTAGCCCAATCAGGAAAAGACTAT
GGACTAACCATGACTCCAGCTGACAAATCAGCCACCTTTGAAAAAGTCACATGGGAGAAT
GTAACCTTCTTGAAAAGATTCTTCAGAACAGATGAGAAATATCCATTCTTGATACATCCA
GTCATGCCAATGAAAGAAATTCATGAGTCCATCAGATGGACTAAGGATCCTAGGAACACC
CAGGATCATGTTCGCTCACTGTGCCTATTGGCCTGGCACAATGGCGAAGAAGAATACAAC
AAATTTTTAGCTAAAATCAGAAGCGTGCCAATCGGCAGAGCTTTACTGCTCCCCGAATAC
TCTACACTGTACCGCCGTTGGCTCGACTCATTT
>AAQ03186
---GGATTCGGACACCAAAACAAAGCGGTGTACACTGCAGGTTACAAAATTTGCAACTAT
CATTTGGCCACTCAGGAAGATTTGCAAAACGCAGTGAACGTCATGTGGGATAGAGACCTC
TTAGTCACAGAATCAAGAGCCCAGGGCACCGATTCGATCGCAAGGTGCAATTGCAACGCA
GGGGTGTACTACTGCGAGTCTAGAAGGAAATACTACCCAGTATCCTTCGTTGGTCCAACG
TTCCAGTACATGGAAGCTAACGATTATTACCCAGCTAGGTACCAGTCCCATTTGCTCATA
GGCTGTGGATTCGCATCTCCAGGAGATTGTGGCGGCATACTCAGATGTCACCACGGGGTG
ATAGGGATCGTTACTGCTGGTGGAGAAGGGCTGGTTGCATTTGCAGACATTAGAGACTTG
TATGCCTATGAGGAAGAGGCCATGGAGCAAGGAATTACAAATTACATCGAGTCACTCGGT
GCAGCATTCGGTAGTGGGTTCACCCAGCAAATAGGGGACAAAGTATCAGAGATAGCAAGT
ATGGTAACTAGCACCATTACTGAAAAGCTGCTTAAAAATTTGATCAAGATCATCTCATCC
TTAGTTATCATCACCAGGAATTATGAGGACACTACCACTGTACTAGCTACTCTAGCTCTC
CTTGGTTGTGACATTTCGCCATGGCAATGGTTGAAAAAGAAGGCATGTGACATACTTGAA
ATCCCGTACGTGATCAGACAAGGGGACAGTTGGTTGAAGAAATTCACTGAGGCATGTAAC
GCTGCCAAAGGTTTGGAGTGGGTGTCCAACAAAATTTCCAAATTCATCGACTGGTTGAAG
GAGAAAATTATCCCACAAGCGAGGGACAAGCTTGAATTCGTCACCAAGCTCAAACAGTTG
GAAATGCTTGAAAACCAGATATCAACCATTCATCAATCGTGCCCTAGTCAGGAACATCAA
GAAGTCTTATTCAACAATGTTCGCTGGTTATCCATTCAATCAAAAAGATTCGCACCACTG
TATGCACTTGAGGCAAAGAGAATACAAAAATTGGAACACACCATTAATAATTACATACAG
TTCAAGAGCAAACACCGTATTGAACCAGTATGTTTGTTAGTACACGGCAGCCCAGGTACG
GGGAAGTCAGTTGCCACCAATCTGATTGCCAGGGCCATTGCTGAGAAAGAGAACACCTCC
ACTTACTCGCTACCTCCAGACCCCTCACACTTTGATGGTTACAAACAACAGGGTGTGGTG
ATTATGGATGACCTCAACCAGAACCCCGACGGGGCCGACATGAAACTTTTCTGCCAAATG
GTGTCTACTGTAGAGTTCATTCCACCTATGGCCTCCCTGGAAGAAAAAGGCATCTTATTC
ACGTCCAATTATGTTTTGGCCTCCACCAATTCCAGTCGCATAACGCCACCGACAGTGGCT
CACAGTGACGCGCTAGCCAGAAGATTTGCCTTTGACATGGACATTCAAGTGATGGGGGAG
TACTCCAGAGATGGGAAACTGAATATGGCCATGGCCACCGAGATGTGCAAAAATTGTCAT
CAACCAGCAAAC---TTCAAGAGGTGTTGTCCTCTAGTGTGCGGTAAGGCCATTCAGTTA
ATGGACAAATCAACCAGGGTCAGATACAGCATTGACCAAATCACCACCATGATCATTAAT
GAAAGAAACAGAAGATCCAACATTGGCAACTGCATGGAAGCGCTGTTTCAAGGCCCGCTC
CAGTATAAGGATTTGAAGATTGACATTAAAACCAGCCCCCCACCAGAGTGCATCAACGAC
CTGCTTCAAGCTGTTGACTCGCAGGAGGTCAGGGACTATTGTGAAAAGAAAGGGTGGATT
GTCAATATC---ACAAGTCAGGTTCAGACAGAGAGAAACATTAACCGGGCAATGACTATC
CTGCAAGCAGTGACAACCTTCGCTGCAGTGGCCGGTGTTGTGTACGTCATGTACAAATTG
TTTGCTGGACACCAGGGTGCGTATACTGGTCTACCGAACAAGAGACCCAATGTGCCCACT
ATTAGAACAGCAAAAGTGCAGGGACCAGGCTTTGACTATGCAGTGGCCATGGCTAAGAGA
AACATCGTCACAGCAACTACATCCAAAGGGGAGTTCACAATGCTTGGTGTTCACGACAAC
GTCGCTATTCTGCCAACCCATGCTGCACCAGGTGATAGCATTGTGATAGACGGCAAGGAA
GTTGAAATTTTAGATGCGAAGGCCTTAGAAGACCAGGCAGGCACAAATCTCGAAATTACT
ATCATTACACTCAAGAGAAATGAGAAGTTTAGGGACATCAGACCACACATACCCACACAA
ATCACTGAGACAAATGATGGAGTCTTGATCGTGAACACTAGTAAGTACCCCAACATGTAT
GTCCCAGTTGGTGCTGTGACCGAACAAGGATATCTTAATCTCGGTGGCCGCCAAACCGCC
CGTACTTTGATGTACAATTTTCCAACCAGAGCGGGACAGTGCGGTGGTGTCATCACTTGC
ACAGGCAAGGTCATTGGGATGCATGTTGGAGGGAACGGTTCACACGGGTTCGCAGCAGCC
CTAAAGCGCTCATACTTCACTCAGAGTCAAGGTGAAATTCAGTGGATGAGACCATCAAAA
GAAGTGGGTTATCCAATTATCAATGCCCCATCTAAGACAAAACTAGAGCCTAGTGCATTC
CATTATGTGTTTGAGGGTGTTAAAGAACCAGCAGTTCTGACCAAAAACGACCCAAGACTC
AAAACAGAGTTTGAAGAGGCTATCTTTTCCAAGTATGTGGGAAATAAGATCACTGAGGTG
GACGAGTACATGAAAGAGGCAGTGGACCACTATGCTGGCCAGCTCATGTCATTAGACATT
AACACTGAACAAATGTGCTTAGAAGATGCAATGTATGGCACAGATGGTCTTGAGGCTTTA
GATTTGAGCACCAGTGCTGGTTACCCCTATGTAGCAATGGGAAAGAAAAAGAGAGACATC
TTGAACAAACAGACTAGAGACACCAAAGAAATGCAGAGACTATTGGACACCTATGGCATT
AATTTACCTTTAGTAACTTATGTGAAGGATGAACTTAGGTCTAAAACCAAAGTTGAACAG
GGTAAATCCAGACTAATTGAAGCCTCAAGTTTGAATGATTCTGTGGCAATGAGAATGGCA
TTTGGCAACCTGTATGCAGCATTTCATAAAAACCCAGGTGTGGTAACAGGATCAGCTGTT
GGTTGTGATCCAGACTTGTTTTGGAGCAAGATACCAGTTTTGATGGAAGAAAAGCTTTTT
GCATTTGATTACACAGGGTATGATGCTTCACTCAGTCCCGCTTGGTTTGAGGCTCTTAAG
ATGGTGTTGGAGAAAATTGGATTTGGCGATAGAGTTGACTACATTGACTACCTGAATCAC
TCACATCATCTGTACAAAAACAAAACTTACTGTGTCAAGGGTGGCATGCCATCTGGTTGC
TCGGGCACTTCAATTTTCAATTCAATGATTAACAATTTAATCATCAGGACACTCTTACTG
AAAACCTACAAGGGCATAGATTTAGACCACTTGAAGATGATAGCCTATGGTGATGACGTA
ATTGCTTCCTACCCCCATGAGGTTGACGCCAGTCTCCTAGCCCAATCAGGAAAAGACTAT
GGACTAACCATGACTCCAGCTGACAAATCAGCCACCTTTGAAAAAGTCACATGGGAGAAT
GTAACCTTCTTGAAAAGATTCTTCAGAACAGATGAGAAATATCCATTCTTGATACATCCA
GTCATGCCAATGAAAGAAATTCATGAGTCCATCAGATGGACTAAGGATCCTAGGAACACC
CAGGATCATGTTCGCTCACTGTGCCTATTGGCTTGGCACAATGGCGAAGAAGAATACAAC
AAATTTTTAGCTAAAATCAGAAGCGTGCCAATCGGCAGAGCTTTACTGCTCCCCGAATAC
TCTACACTGTACCGCCGTTGGCTCGACTCATTT
>AGX93075
---GGTCTTGGACACCAAAACCAAGCAGTGTTCGTTGCTGGATTTAAAATAATGAATTAC
CACCTCGCCACTGCAGAAGATTTCAGACACTGTGTAAAATCCATGTGGGAGAGGGACCTA
TTAGTGGTGGAATCCAGAGCACAGGGTATTGATCAAATTGCCAGATGCACATGCACAACC
GGAGTTTACTATTGCTCATCACGAGGCAAGCATTATCCAATCACCGTAACCAGACCAACC
TTCCAGTGGATGGACGCCAACGACTACTACCCGGCCAGATACCAGTCTCACATGATTATG
GGTTGTGGTTTTGCTGAACCAGGTGATTGCGGTGGTATCCTTAGATGTCAACATGGAGCA
ATGGGACTCATCACTGCTGGTGGTAATGGAGTAGTCGCCTTTGCTGATATCAGAGACCTG
TACGTG---GAGGAAGAGGCAATGGAACAGGGTATCACCAGTTATATGGAATCATTGGGA
GCAGCATTTGGGTGCGGGTTCACCAATCAGATAAGCGAAAAGGTCACAGAAATCGCCTCA
ATGGTAAACAGTGTTGTCACAGAGAAGTTGCTGAAGAACTTAATTAAACTAATTAGCAGC
TTGGTGATAATTATCAGGAATTATGAGGACACCACGACTGTACTTGCAACTCTTGCTCTC
CTGGGGTGCGATGTGTCACCATGGTCCTGGCTCAGAAAGAAAGCATGCGACATTCTAGAA
CTACCCTACGTGTGCAAGCAAGGGGACTCATGGTTGAAAAAGTTCACTGAAGCATGTAAT
GCAGCAAAAGGACTTGAATGGATCAGCAATAAATTGTCCAAGTTTATTGATTGGCTCAAA
AACAAAATAATACCTGAAGCTAGGGACAAGGTGGAATATGTTACCAAATTAAAACAATTG
ACCATGCTCGAAAATCAGATTAATACAATTCACCAGTCTTGCCCAAGCCAAGAACAACAG
GAGGTGTTGTTCAACAATGTTAGATGGCTGGCAATTCAATCACGACGCTTCGCACCACTG
TACGCAGTGGAAGCAAAGCGCATCTCAAAACTGGAAAATACAATCAACAATTACATACAA
TTCAAGAGCAAACACCGTATTGAACCAGTATGTATGCTGATACATGGAAGCCCCGGCACA
GGGAAGTCCATTGTCACCTCCTTGGTCGGTAGAGCTATTGCAGAGAGAGAGAACACATCC
GTTTACTCTCTTCCCCCAGATCCTGCACATTTTGACGGGTACAAACAGCAGGGTGTCGTT
ATCATGGATGACTTGAACCAGAACCCGGACGGGGAGGACATGAAACTCTTTTGCCAGATG
GTTTCCACGGTAGAATTCATTCCCCCAATGGCATCACTAGAAGAAAAAGGAATCCTGTTC
ACATCAGACTATGTTCTTGCTTCTACCAACTCAGGTAGCATAGTGCCACCAACAGTATCT
AGTGCAGATGCCCTGAGTAGAAGATTTGCTTTTGACATGGATGTGTATACCATGTCCGAG
CACTCTATTAAAGGGAAACTAAACATGGCAACTGCCACGGTGCTTTGTAAGGAGTGCCCC
AAACCAGCAAAT---TTTAAAAAGTGTTGTCCCTTGATTTGTGGCAAGGCCATACAACTG
ATGGACAAACACACCAGACAAAGATTCACAGTCGATGAAATTACTACTCTAATCATCAAT
GAGAAGATTAGACGGGCCAATATTGGCAACTGCATGGAAGCACTGTTCCAGGGACCAATA
CAATATAAAGATTTGAGGATAGACATCAAAACCACCCCTCCACCAGAGTGCATCAATGAT
TTACTGCAAGCCGTAGATAGTCAGGAGGTTAGAGATTACTGTGAGAAGAAAGGATGGATA
GTGAATGTC---AACAATGAGGTCCAGTTAGAACGCAATTTGAACAGGGCTATGACCATT
TTGCAGGCGATAACCACTTTTGCCGCAGTTGCTGGAGTTGTCTATGTGATGTACCGCTTG
TTTGCAGGTCAGCAAGGACCATACACAGGGTTACCCACTAGAAAACCAAACGTTCCAACT
ATCAGGACAGCTAAAGTTCAAGGCCCAGGTTTTGATTATGCAGTAGCAATGGCAAAAAGA
AACATCTTAACAGCTACCACTGACAAGGGAGAGTTCACCATGTTGGGTGTGCACGACAAT
GTTGCTATATTGCCCACACATGCATCACCCGGCGAAACCATTGTCATTGATGGGAAGGAG
GTCAAGATCATTGACGCACAGGCGTTAGTGGACCAAGCAGGTACAAATTTAGAAATAACC
ATTATTAGATTGGCTAGAAATGAGAAGTTTAGAGACATTAGGCCACACATTCCAACCCAA
ATCACTGAGACAAATGATGGAGTTTTGATCGTGAACACTAGTAAGTACCCCAACATGTAT
GTCCCAGTCGGTGCTGTAACCGAGCAGGGATATCTTAATCTTGGTGGACGCCAGACTGCC
CGTACTCTAATGTACAACTTTCCAACTAGAGCAGGTCAGTGTGGAGGTGTCATTACGTGC
ACTGGCAAGGTCATCGGGATACACGTTGGAGGGAACGGTTCACATGGGTTTGCAGCAGCC
CTGAAACGGTCATACTTCACTCAGAGTCAAGGTGAGATTCAATGGATGAGACCATCTAAA
GAGGTGGGTTACCCTATCATCAATGCCCCCTCCAAGACCAAACTTGAACCCAGTGCTTTC
CATTACATATTTGAAGGAGTCAAGGAACCAGCAGTTTTAACCAAGAGTGATCCCAGGCTG
AAGACAGATTTTGAAGAGGCAATTTTCTCAAAATACGTGGGAAACAAGATAACTGAAGTG
GATGAGTACATGAAAGAAGCAGTTGATCACTATGCAGGGCAACTCATGTCATTGGACATT
AGTACAGAACAAATGTGTCTTGAGGATGCAATGTATGGCACTGATGGTCTCGAGGCTCTG
GATCTAAGCACCAGTGCTGGATACCCGTATGTGGCTTTGGGAAAGAAAAAGAGAGACATA
TTGAACAAACAAACCAGGGACACCAAAGAGATGCAAAGGTTATTGGATAAGTATGGAATT
AACTTGCCATTAGTTACCTATGTGAAGGATGAGCTTAGGAGCAAAAGCAAAGTGGAGCAG
GGCAAATCTAGATTAATTGAAGCATCCAGCCTAAATGATTCAGTAGCAATGAGGATGGCT
TTTGGCAATTTATACGCTGCTTTCCACAAGAACCCAGGTGTTGTTACCGGTTCAGCTGTA
GGGTGTGACCCTGACCTGTTTTGGAGCAAGATCCCAGTACTAATGGAAGAGAAGCTTTTT
GCTTTTGATTATACTGGCTATGACGCTTCACTCAGCCCTGCTTGGTTTGAAGCTCTTAAA
ATGGTGTTGGAAAAGATTGGCTTCGGGGATAGGGTTGATTACATAGACTACCTCAACCAC
TCACACCACCTTTACAAAAACAAAACCTATTGTGTTAAGGGCGGCATGCCATCTGGCTGC
TCAGGTACCTCAATATTCAATTCAATGATAAATAATTTAATTATTAGGACACTTTTACTG
AAGACCTACAAGGGCATAGATTTGGACCACCTAAAGATGATTGCCTATGGTGATGATGTA
ATTGCTTCCTACCCCCATGAGGTTGACGCTAGTCTCCTAGCCCAATCAGGAAAAGACTAT
GGACTAACCATGACACCAGCTGATAAATCAGAAACATTTGAAAAAGTCACATGGGAGAAT
GTAACATTCTTGAAGAGATTCTTCAGAGCAGATGAGAAGTACCCATTTTTAGTACATCCA
GTGATGCCTATGAAGGAGATTCATGAATCAATCAGATGGACCAAGGATCCCAGAAACACT
CAGGATCACGTACGCTCACTGTGCCTATTGGCCTGGCACAACGGTGAGGAAGAATACAAT
ACATTTTTGGCTAAAATTAGAAGTGTGCCAATCGGAAGAGCTCTACTGCTCCCAGAGTAC
TCAACATTGTACCGCCGTTGGCTCGACTCTTTT
>AGX93074
---GGGTTTGGACACCAAAATGGCGCAGTCTATGTTGCCGGGTACAAAATCATGAATTAT
CATCTAGCTACTGGCGACGACTTCAGACATTGCGTTAGGTCTATGTGGGAGAGAGATTTG
ATAGTGGTGGAATCCAAAGCTCAAGGAGTTGACCAAATCGCCAGGTGTACATGCACTACT
GGTATATACTACTGTTCATCGCGGAACAAGCACTACCCCATCACTATCACCAGACCAACC
TTCCAGTGGATGGAGGCCAATGAATACTATCCGGCCAGATATCAATCACACATGACAATG
GGTCATGGTTTTGCTGAACCAGGGGACTGTGGTGGTGTCCTTAGATGTCAACATGGAGTA
ATGGGGCTCATCACTGCTGGTGGCAACGGAATAGTCGCCTTTGCTGATATCAGAGACCTA
TATGTG---GAAGAAGAAGCAATGGAACAGGGCATCACTAGTTATATGGAATCACTGGGA
GCAGCATTTGGGTGTGGATTCACCAATCAGATAAGCGAGAAGGTCACAGAAATTGCCTCA
ATGGTCAATAGTGTTGTCACAGAGAAGTTACTGAAGAATTTGATTAAATTAATCAGCAGC
TTGGTGATAATAATTAGAAATTATGAAGACACCACGACTGTGCTTGCAACTCTAGCTCTT
CTGGGGTGCGATGTGTCACCATGGTCTTGGCTTAGAAAGAAAGCATGCGACATCTTGGAG
CTACCCTACGTGTGTAAACAGGGAGATTCCTGGTTGAAGAAATTCACTGAAGCATGCAAT
GCAGCAAAAGGACTCGAATGGATTAGCAATAAATTATCTAAGTTCATTGATTGGCTCAAG
AATAAAATAATACCTGAAGCTAGAGACAAGGTAGAATACGTCACCAAATTGAAACAATTG
ACCATGCTCGAAAACCAGATTAATACAATTCACCAGTCTTGTCCAAGCCAAGAACAACAG
GAGGTGTTGTTTAACAATGTTAGATGGCTGGCAATCCAATCACGACGCTTCGCACCACTG
TACGCAGTGGAAGCAAAGCGCATTTCAAAACTGGAGAACACAATCAACAATTACATACAA
TTCAAGAGCAAACACCGTATTGAACCAGTATGTATGTTGATACATGGAAGTCCTGGTACA
GGGAAGTCCATTGTCACCTCCTTGGTCGGTAGAGCTATTGCAGAGAGAGAGAACACATCC
GTTTACTCTCTTCCCCCAGACCCTGCACATTTTGACGGATACAAACAGCAGGGTGTTGTT
ATCATGGATGACTTGAACCAGAACCCGGACGGAGAGGACATGAAGCTCTTTTGCCAGATG
GTTTCCACAGTAGAATTCATTCCCCCAATGGCATCACTAGAGGAAAAAGGGATCTTATTC
ACATCAGACTATGTTCTTGCTTCCACCAACTCAGGTAGTATAGTGCCACCAACAGTGTCT
AGTGCAGACGCTCTGAGTAGGAGATTTGCTTTCGATATGGATGTGTATACCATGTCCGAG
CACTCTATTAAAGGAAAACTAAACATGGCAACTGCCACTGTGCTGTGCAAGGAGTGCCCC
AAACCAGCAAAT---TTTAAAAAGTGTTGTCCCTTGATTTGTGGCAAGGCTATACAATTA
ATGGACAAACACACCAGACAAAGATTCACAGTCGATGAAATCACTACTCTAATCATCAAT
GAGAAGATTAGACGGGCCAACATTGGTAACTGCATGGAAGCACTGTTCCAGGGACCGATA
CAATACAAAGATTTGAAGATAGATATTAAAACCACCCCTCCACCAGAGTGTATCAATGAT
TTACTACAAGCTGTAGATAGTCAGGATGTTAGAGACTATTGTGAGAAGAAAGGATGGATA
GTGAATGTC---AACAATGAGGTCCAGTTAGAACGCAACTTGAACAGGGCCATGACAATT
TTACAGGCAATAACCACTTTTGCCGCAGTTGCTGGTGTTGTTTATGTGATGTACCGCTTA
TTTGCAGGCCAACAAGGACCATACACAGGGTTGCCCAATAGAAAACCAAACGTTCCAACT
ATCAGGACAGCTAAAGTTCAAGGTCCAGGTTTCGACTATGCAGTAGCAATGGCAAAAAGA
AACATCTTAACAGCTACCACTGACAAGGGAGAGTTCACCATGTTGGGTGTGCACGACAAT
GTTGCCATATTGCCCACACATGCATCACCCGGTGAGACTATTGTCATTGATGGGAAGGAG
GTCAAGATCATTGATGCACAGGCGCTAGTGGACCAAGCAGGTACAAATTTGGAAATAACC
ATCATCAAATTGGCCAGAAACGAGAAGTTTAGAGACATTAGACCACACATTCCAACCCAA
ATCACTGAGACAAATGATGGAGTTTTGATCGTGAACACTAGTAAGTACCCCAACATGTAT
GTCCCAGTCGGTGCTGTGACCGAGCAGGGATACCTCAATCTTGGTGGACGCCAGACTGCC
CGTACTCTAATGTACAACTTTCCAACTAGGGCAGGCCAGTGTGGAGGAGTCATTACGTGC
ACTGGCAAGGTCATCGGGATGCACGTTGGAGGGAACGGTTCACATGGGTTTGCAGCAGCC
CTAAAACGGTCATACTTCACTCAGAGTCAAGGTGAGATTCAATGGATGAGACCATCCAAA
GAGGTAGGATACCCCATTATCAACGCCCCCTCCAAGACCAAACTTGAACCCAGTGCTTTT
CATTACATTTTTGAAGGAGTCAAGGAACCAGCAGTTTTGACCAAGAATGATCCCAGACTG
AAGACAGACTTTGAGGAGGCAATTTTCTCTAAATACGTGGGAAACAAGATAACTGAAGTG
GATGAGTACATGAAGGAAGCAGTTGATCACTATGCAGGGCAGCTCATGTCATTGGACATT
AATACAGAACAAATGTGCCTTGAAGATGCAATGTATGGCACTGATGGTCTCGAGGCTCTG
GATCTAAGTACTAGTGCTGGATACCCTTACGTGGCTTTGGGAAAGAAAAAGAGAGACATT
TTGAACAAGCAAACCAGGGACACCAAAGAGATGCAAAGGTTATTGGATAAGTATGGAATT
AACTTACCACTAGTTACCTATGTGAAGGATGAACTTAGGAGCAAAAGCAAGGTGGAACAG
GGCAAATCCAGATTGATTGAAGCATCCAGTCTAAATGATTCAGTAGCAATGAGGATGGCA
TTTGGCAATCTATATGCTGCTTTTCACAAGAACCCAGGTGTTGTTACCGGTTCAGCTGTG
GGGTGTGATCCTGACCTATTTTGGAGCAAAATTCCAGTACTAATGGAAGAGAAGCTTTTT
GCTTTTGATTATACTGGCTATGACGCTTCACTTAGCCCTGCTTGGTTTGAAGCCCTCAAA
ATGGTATTGGAAAAGATTGGCTTCGGGGATAGGGTTGATTATATAGATTACCTCAACCAC
TCACACCACCTTTACAAAAATAAAACCTATTGTGTCAAGGGCGGCATGCCATCTGGCTGC
TCAGGCACCTCGATATTCAATTCAATGATAAACAATTTAATTATTAGGACACTCTTACTG
AAAACCTACAAGGGCATAGATTTGGACCACCTAAAGATGATTGCCTATGGTGATGATGTA
ATTGCTTCCTACCCCCATGAGGTTGACGCTAGTCTCCTAGCCCAATCAGGAAAAGACTAT
GGACTAACCATGACACCAGCTGACAAATCAGCAACATTTGAAAAAGTCACATGGGAGAAT
GTAACATTCTTGAAGAGATTCTTCAGAGCAGATGAGAAGTATCCATTTCTGGTACATCCA
GTAATGCCAATGAAAGAAATTCACGAATCGATCAGATGGACCAAGGATCCCAGAAACACT
CAGGATCACGTACGCTCATTGTGTCTATTGGCCTGGCACAATGGTGAGGAAGAATATAAT
AACTTTTTGGCTAAAATCAGAAGTGTGCCAATCGGAAGAGCTTTACTGCTCCCAGAGTAC
TCAACACTGTACCGCCGTTGGCTCGATTCTTTT
>AAQ03183
---GGATTCGGACACCAAAACAAAGCGGTGTACACTGCAGGTTACAAAATTTGCAACTAT
CATTTGGCCACTCAGGAAGATTTGCAAAACGCAGTGAACGTCATGTGGGATAGAGACCTC
TTAGTCACAGAATCAAGAGCCCAGGGCACCGATTCGATCGCAAGGTGCAATTGCAACGCA
GGGGTGTACTACTGCGAGTCTAGAAGGAAATACTACCCAGTATCCTTCGTTGGTCCAACG
TTCCAGTACATGGAAGCTAACGATTATTACCCAGCTAGGTACCAGTCCCATTTGCTCATT
GGCTGTGGATTCGCATCTCCAGGAGATTGTGGCGGCATACTTAGATGTCACCACGGGGTG
ATAGGGATCGTTACTGCTGGTGGAGAAGGGCTGGTTGCATTTGCAGACATTAGAGACTTG
TATGCCTATGAGGAAGAGGCCATGGAGCAAGGAATTACAAATTACATCGAGTCACTCGGT
GCAGCATTCGGTAGTGGGTTCACCCAGCAAATAGGGGACAAAGTATCAGAGATAGCAAGT
ATGGTAACTAGCACCATTACTGAAAAGCTGCTTAAAAATTTGATCAGGATCATCTCATCC
TTAGTTATTATCACCAGGAATTATGAGGACACTACCACTGTACTAGCTACTTTAGCTCTC
CTTGGTTGTGACATTTCGCCATGGCAATGGTTGAAAAAGAAGGCATGTGACATCCTTGAA
ATCCCGTACGTGATCAGACAAGGGGACAGTTGGTTGAAGAAATTCACTGAGGCATGTAAC
GCTGCCAAAGGTTTGGAGTGGGTGTCCAACAAAATTTCCAAATTCATTGACTGGTTGAAG
GAGAAAATTATCCCACAAGCGAGGGACAAGCTTGAATTCGTCACCAAGCTCAAACAGTTG
GAAATGCTTGAAAACCAGATATCAACCATTCATCAATCGTGCCCTAGTCAGGAACATCAA
GAAGTCTTATTCAACAATGTTCGCTGGTTATCCATTCAATCAAAAAGATTCGCACCACTG
TATGCACTTGAGGCAAAGAGAATACAAAAATTGGAACACACCATTAATAATTACATACAG
TTCAAGAGCAAACACCGTATTGAACCAGTATGTTTGTTAGTACACGGCAGCCCAGGTACG
GGGAAGTCAGTTGCCACCAATCTGATTGCCAGGGCCATTGCTGAGAAAGAGAACACCTCC
ACTTACTCGCTACCTCCAGACCCCTCACACTTTGATGGTTACAAACAACAGGGTGTGGTG
ATTATGGATGACCTCAACCAGAACCCCGACGGGGCCGACATGAAACTTTTCTGCCAAATG
GTGTCTACTGTAGAGTTCATTCCACCTATGGCCTCCCTGGAAGAAAAAGGCATCTTATTC
ACGTCCAATTATGTTTTGGCCTCCACCAATTCCAGTCGCATAACGCCACCGACAGTGGCT
CACAGTGACGCGCTAGCCAGAAGATTTGCCTTTGACATGGACATTCAAGTGATGGGGGAG
TACTCCAGAGATGGGAAACTGAATATGGCCATGGCCACCGAGATGTGCAAAAATTGTCAT
CAACCAGCAAAC---TTCAAGAGGTGTTGTCCTCTAGTGTGCGGTAAGGCCATTCAGTTA
ATGGACAAATCATCCAGGGTCAGATACAGCATTGACCAAATCACCACCATGATCATTAAT
GAAAGAAACAGAAGATCCAACATTGGCAACTGCATGGAAGCCCTGTTTCAAGGCCCGCTC
CAGTATAAGGATTTGAAGATTGACATTAAAACCAGCCCCCCACCAGAGTGCATCAACGAC
CTGCTTCAAGCTGTTGACTCGCAGGAGGTCAGGGACTATTGTGAAAAGAAAGGGTGGATT
GTCAACATC---ACAAGTCAGGTTCAGACAGAGAGAAACATTAACCGGGCAATGACTATC
CTGCAAGCAGTGACAACCTTCGCTGCAGTGGCCGGTGTTGTGTACGTTATGTACAAATTG
TTTGCTGGACACCAGGGTGCGTATACTGGTCTACCGAACAAGAGACCCAATGTGCCCACT
ATTAGAACAGCAAAAGTGCAGGGACCAGGCTTTGACTATGCAGTGGCCATGGCTAAGAGA
AACATCGTCACAGCAACTACATCCAAAGGGGAGTTCACAATGCTTGGTGTTCACGACAAC
GTCGCTATTCTGCCAACCCATGCTGCACCAGGTGATAGCATTGTGATAGACGGCAAGGAA
GTTGAAATTTTAGATGCGAAGGCCTTAGAAGACCAGGCAGGCACAAATCTCGAAATTACT
ATCATTACACTCAAGAGAAATGAGAAGTTTAGGGACATCAGACCACACATACCCACACAA
ATCACTGAGACAAATGATGGAGTCTTGATCGTGAACACTAGTAAGTACCCCAACATGTAT
GTCCCAGTTGGTGCTGTGACCGAACAAGGATATCTTAATCTCGGTGGCCGCCAAACCGCC
CGTACTTTGATGTACAACTTTCCAACCAGAGCGGGACAGTGCGGTGGTGTCATCACTTGC
ACAGGCAAGGTCATTGGGATGCATGTTGGAGGGAACGGTTCACACGGGTTCGCAGCAGCC
CTAAAGCGCTCATACTTCACTCAGAGTCAAGGTGAAATTCAGTGGATGAGACCATCAAAA
GAAGTGGGTTATCCAATTATCAATGCCCCATCTAAGACAAAACTAGAGCCTAGTGCATTC
CATTATGTGTTTGAGGGTGTTAAAGAACCATCAGTTCTGACCAAAAACGACCCAAGACTC
AAAACAGAGTTTGAAGAGGCTATCTTTTCCAAGTATGTAGGAAACAAGATCACTGAAGTG
GATGAATACATGAAAGAAGCAGTGGACCACTACGCTGGACAACTCATGTCACTAGACATC
AACACCGAGCAGATGTGTCTTGAAGATGCCATGTATGGCACTGATGGTCTTGAAGCTTTA
GACCTTAGCACCAGTGCTGGCTACCCCTATGTAGCCATGGGAAAGAAGAAAAGAGACATT
CTTAACAAACAAACCAGGGACACCAAGGAAATGCAGAGACTCCTGGACACTTATGGCATT
AATTTGCCCTTGGTCACCTATGTGAAGGATGAGCTTAGGTCCAAAGCCAAAATAGAACAA
GGAAAATCCAGGTTGATCGAAGCATCAAGCTTGAATGACTCTGTGGCCATGAGAATGGCA
TTTGGAAATTTGTATGCAGCATTTCACAAGAACCCGGGTGTAGTGACAGGATCAGCTGTC
GGTTGTGACCCAGACTTGTTCTGGAGTAAAATACCAGTTTTAATGGAAGAGAAGCTTTTC
GCATTTGACTACACTGGCTATGATGCTTCACTTAGTCCAGCTTGGTTTGAAGCTCTCAAA
ATGGTTCTAGAGAAAATTGGATTCGGTGACAGAGTGGACTACATAGATTATCTGAATCAC
TCGCATCACCTCTACAAAAACAAAACTTATTGTGTCAAGGGCGGCATGCCATCTGGCTGC
TCAGGCACCTCAATTTTTAATTCAATGATCAACAACTTAATAATCAGGACACTCTTATTG
AAAACCTACAAGGGCATAGACTTAGACCACCTAAAGATGATAGCCTATGGTGATGATGTA
ATTGCTTCCTACCCCCATGAGGTTGATGCTAGTCTCCTAGCCCAATCAGGAAAAGACTAT
GGACTAACCATGACACCAGCTGACAAGTCAGCAACTTTTGAAACAGTCACATGGGAAAAT
GTAACTTTCTTGAAAAGATTCTTTAGAGCAGACGAGAAGTATCCCTTTTTGATACACCCA
GTAATGCCAATGAAAGAAATTCATGAATCAATTAGATGGACCAAAGATCCTAGAAACACT
CAGGATCATGTGCGCTCACTGTGCCTATTGGCATGGCACAATGGCGAAGAAGAATACAAT
AAATTCTTAGCTAAAATAAGAAGTGTGCCAATCGGAAGAGCATTGTTGCTCCCTGAGTAC
TCAACCTTGTACCGCCGTTGGCTCGACTCATTT
>AAQ03182
---GGATTCGGACACCAAAACAAAGCGGTGTACACTGCAGGTTACAAAATTTGCAACTAT
CATTTGGCCACTCAGGAAGATTTGCAAAACGCAGTGAACGTCATGTGGGATAGAGACCTC
TTAGTCACAGAATCAAGAGCCCAGGGCACCGATTCGATCGCAAGGTGCAATTGCAACGCA
GGGGTGTACTACTGCGAGTCTAGAAGGAAATACTACCCAGTATCCTTCGTTGGTCCAACG
TTCCAGTACATGGAAGCTAACGACTATTACCCAGCTAGGTACCAGTCCCATTTGCTCATT
GGCTGTGGATTCGCATCTCCAGGAGATTGTGGCGGCATACTCAGATGTCACCACGGGGTG
ATAGGGATCGTTACTGCTGGTGGAGAAGGGCTGGTTGCATTTGCAGACATTAGAGACTTG
TATGCCTATGAGGAAGAGGCCATGGAGCAAGGAATTACAAATTACATCGAGTCACTCGGT
GCAGCATTCGGTAGCGGGTTCACCCAGCAAATAGGGGACAAAGTATCAGAGATAGCAAGT
ATGGTAACTAGCTCCATTACTGAAAAGCTGCTTAAAAATTTGATCAAGATTATCTCATCC
TTAGTTATTATCACCAGGAATTATGAGGACACTACCACTGTACTAGCTACTCTAGCTCTC
CTTGGTTGTGACATTTCGCCATGGCAATGGTTGAAAAAGAAGGCATGTGACATCCTTGAA
ATCCCGTACGTGATCAGACAAGGGGACAGTTGGTTGAAGAAATTCACTGAGGCATGTAAC
GCTGCCAAAGGTTTGGAGTGGGTGTCCAACAAAATTTCCAAATTCATCGACTGGTTGAAG
GAGAAAATTATCCCACAAGCGAGGGACAAGCTTGAATTCGTCACCAAGCTCAAACAGTTG
GAAATGCTTGAAAACCAGATATCAACCATTCATCAATCGTGCCCTAGTCAGGAACATCAA
GAAATCTTATTCAACAATGTTCGCTGGTTATCCATTCAATCAAAAAGATTCGCACCACTG
TATGCACTTGAGGCAAAAAGAATACAAAAATTGGAACACACCATTAATAATTACATACAG
TTCAAGAGCAAACACCGTATTGAACCAGTATGTTTGTTAGTACACGGCAGTCCAGGTACG
GGGAAGTCAGTTGCCACCAATCTGATTGCCAGGGCCATTGCTGAGAAAGAGAACACCTCC
ACTTACTCGCTACCTCCAGACCCCTCACACTTTGATGGTTACAAACAACAGGGTGTGGTG
ATTATGGATGACCTCAACCAGAACCCCGACGGGGCCGACATGAAACTTTTCTGCCAAATG
GTGTCTACTGTAGAGTTCATTCCACCTATGGCCTCCCTGGAAGAAAAAGGCATCTTATTC
ACGTCCAATTATGTTTTGGCCTCCACCAATTCTAGTCGCATAACGCCACCGACAGTGGCT
CACAGTGACGCGCTAGCCAGAAGATTTGCCTTTGACATGGACATTCAAGTGATGGGGGAG
TACTCCAGAGATGGGAAACTGAATATGGCCATGGCCACCGAGATGTGCAAAAATTGTCAT
CAACCAGCAAAC---TTCAAGAGGTGTTGTCCTCTAGTGTGCGGTAAGGCCATTCAGTTA
ATGGATAAATCATCCAGGGTCAGATACAGCATAGACCAAATCACCACCATGATCATTAAT
GAAAGAAACAGAAGATCCAACATTGGCAACTGCATGGAAGCGCTGTTTCAAGGCCCGCTC
CAGTATAAGGATTTGAAGATTGACATTAAAACCAGCCCCCCACCAGAGTGCATCAACGAC
CTGCTTCAAGCTGTTGACTCGCAGGAGGTCAGGGACTATTGTGAAAAGAAAGGGTGGATT
GTCAACATC---ACAAGTCAGGTTCAGACAGAGAGAAACATTAACCGGGCAATGACTATC
CTGCAAGCAGTGACAACCTTCGCTGCAGTGGCCGGTGTTGTGTACGTTATGTACAAATTG
TTTGCTGGACACCAGGGTGCGTATACTGGTCTACCGAACAAGAGACCCAGTGTGCCCACT
ATTAGAACAGCAAAAGTGCAGGGACCAGGCTTTGACTATGCAGTGGCCATGGCTAAGAGA
AACATCGTCACAGCAACTACATCCAAAGGGGAGTTCACAATGCTTGGTGTTCACGACAAC
GTCGCTATTCTGCCAACCCATGCTGCACCAGGTGATAGCATTGTGATGGACGGCAAGGAA
GTTGAAATTTTAGATGCGAAGGCCTTAGAAGACCAGGCAGGCACAAATCTCGAAATTACT
ATCATTACACTCAAGAGAAATGAGAAGTTTAGGGACATCAGACCACACATACCCACACAA
ATCACTGAGACAAATGATGGAGTTTTGATCGTGAACACTAGTAAGTACCCCAACATGTAT
GTCCCAGTTGGTGCTGTGACCGAACAAGGATATCTTAATCTCGGTGGCCGCCAAACCGCC
CGTACTTTGATGTACAACTTTCCGACCAGAGCGGGACAGTGCGGTGGTGTCATCACTTGC
ACAGGCAAGGTCATTGGGATGCATGTTGGAGGGAACGGTTCACACGGGTTCGCAGCAGCC
CTAAAGCGCTCATACTTCACTCAGAGTCAAGGTGAAATTCAGTGGATGAGACCATCAAAA
GAAGTGGGTTATCCAATTATCAATGCCCCATCTAAGACAAAACTAGAGCCTAGTGCATTC
CATTATGTGTTTGAGGGTGTTAAAGAACCAGCAGTTCTGACCAAAAACGACCCAAGACTC
AAAACAGAGTTTGAAGAGGCTATCTTTTCCAAGTATGTAGGAAACAAGATCACTGAGGTG
GACGAGTACATGAAAGAGGCAGTGGACCACTATGCCGGCCAGCTCATGTCATTAAACGTT
AACACTGAACAAATGTGCTTAGAAGATGCAATGTATGGCACAGATGGTCTTGAGGCTTTA
GATTTGAGCACTAGTGCTGGTTACCCCTATGTAGCAATGGGAAAGAAAAAGAGAGACATC
TTGAACAAACAGACTAGAGACACCAAAGAAATGCAGAGACTATTAGACACCTATGGCATT
AATTTACCTTTAGTAACTTATGTGAAGGATGAACTTAGGTCTAAAACCAAAGTTGAACAG
GGTAAATCCAGACTAATTGAAGCCTCAAGTTTGAATGATTCTGTGGCAATGAGAATGGCA
TTTGGCAACCTGTATGCAGCATTTCATAAAAACCCAGGTGTGGTAACAGGATCAGCTGTT
GGTTGTGATCCAGATTTGTTTTGGAGCAAGATACCAGTCTTGATGGAAGAAAAGCTTTTT
GCATTTGATTACACAGGGTATGATGCTTCACTCAGTCCCGCTTGGTTTGAGGCTCTTAAG
ATGGTGTTGGAGAAAATTGGATTTGGCGATAGAGTTGACTACATTGACTACCTGAATCAC
TCACATCATCTGTACAAAAACAAAACTTACTGTGTCAAGGGTGGCATGCCATCTGGTTGC
TCGGGCACTTCAATTTTCAATTCAATGATTAACAATTTAATCATCAGGACACTCTTACTG
AAAACCTACAAGGGCATAGATTTAGACCACTTGAAGATGATAGCCTATGGTGATGACGTG
ATTGCTTCCTACCCCCATGAGGTTGACGCCAGTCTCCTAGCCCAATCAGGAAAAGACTAT
GGACTAACCATGACTCCAGCTGACAAATCAGCCACCTTTGAAAAAGTCACATGGGAGAAT
GTAACCTTCTTGAAAAGATTCTTTAGAGCAGATGAGAAATATCCATTCTTGATACATCCA
GTCATGCCAATGAAAGAAATTCATGAGTCCATCAGATGGACTAAGGATCCTAGGAACACC
CAGGATCATGTTCGCTCACTGTGCCTATTGGCCTGGCACAATGGCGAAGAAGAATACAAC
AAATTTTTAGCTAAAATCAGAAGCGTGCCAATCGGCAGAGCTTTACTGCTCCCCGAATAC
TCTACACTGTACCGCCGTTGGCTCGACTCATTT
>CAA24445
---GGATTCGGACACCAAAACAAAGCGGTGTACACTGCAGGTTACAAAATTTGCAACTAC
CACTTGGCCACTCAGGATGATTTGCAAAACGCAGTGAACGTCATGTGGAGTAGAGACCTC
TTAGTCACAGAATCAAGAGCCCAGGGCACCGATTCAATCGCAAGGTGCAATTGCAACGCA
GGGGTGTACTACTGCGAGTCTAGAAGGAAATACTACCCAGTATCCTTCGTTGGCCCAACG
TTCCAGTACATGGAGGCTAATAACTATTACCCAGTTAGGTACCAGTCCCATATGCTCATT
GGCCATGGATTCGAATCTCCAGGGGATTGTGGTGGCATACTCAGATGTCACCACGGGGTG
ATAGGGATCATTACTGCTGGTGGAGAAGGGTTGGTTGCATTTTCAGACATTAGAGACTTG
TATGCCTACGAAGAAGAAGCCATGGAACAAGGCATCACCAATTACATAGAGTCACTTGGG
GCCGCATTTGGAAGTGGATTTACTCAGCAGATTAGCGACAAAATAACAGAGTTGACCAAT
ATGGTGACCAGTACCATCACTGAAAAGCTACTTAAGAACTTGATCAAGATCATATCCTCA
CTAGTTATTATAACTAGGAACTATGAAGACACCACAACAGTGCTCGCTACCCTGGCCCTT
CTTGGGTGTGATGCTTCACCATGGCAGTGGCTTAGAAAGAAAGCATGCGATGTTCTGGAG
ATACCTTATGTCATCAAGCAAGGTGACAGTTGGTTGAAGAAGTTTACTGAAGCATGCCAA
CGAGCTAAGGGCCTGGAGTGGGTGTCAAACAAAATCTCAAAATTCATTGATTGGCTCAAG
GAGAAAATTATCCCACAAGCTAGAGATAAGTTGGAATTTGTAACAAAACTTAGACAACTA
GAAATGCTGGAAAACCAAATCTCAACTATACACCAATCATGCCCTAGTCAGGAACACCAG
GAAATTCTATTCAATAATGTCAGATGGTTATCCATCCAGTCTAAGAGGTTTGCCCCTCTT
TACGCAGTGGAAGCCAAAAGAATACAGAAACTAGAGCATACTATTAACAACTACATACAG
[truncated: 947,203 more chars]
