# Supplementary material for: FRESCo: finding regions of excess synonymous constraint in diverse viruses
Source: Genome Biol. 2015 Feb 17;16(1):38. doi: 10.1186/s13059-015-0603-7 (PMC4376164; doi:10.1186/s13059-015-0603-7)
Supplement: Additional file 4: — Sequence alignments (zip folder of FASTA alignments). [file 13059_2015_603_MOESM4_ESM.zip › alignments/poliovirus/poliovirus.fa.revtrans]

>AAQ04764
------------------------------------------ATGGGTGCTCAGGTTTCATCACAGAAAGTGGGCGCACATGAAAACTCAAATAGAGCGTATGGTGGATCTACCATCAATTACACCACCATTAATTATTATAGAGATTCAGCTAGTAACGCGGCTACGAAACAGGACTTCTCTCAAGACCCTTCCAAGTTCACCGAGCCCATCAAGGATGTCCTGATAAAAACAGCCCCAATGCTAAACTCGCCAAACATAGAGGCTTGCGGGTATAGCGATAGAGTACTGCAATTAACACTGGGAAACTCCACTATAACCACACAGGAGGCGGCTAATTCAGTGGTCGCGTATGGGCGTTGGCCTGAATATCTGAGGGACAGCGAAGCCAATCCAGTGGATCAGCCGACAGAGCCAGACGTTGCTGCATGCAGGTTTTATACGCTGGATACCGTGTCTTGGACGAAAGAGTCGCGAGGGTGGTGGTGGAAGTTGCCTGAT---GCACTGCGGGACATGGGACTCTTTGGTCAAAATATGTACTACCACTACTTAGGTAGGTCCGGGTACACCGTGCATGTGCAGTGTAATGCCTCCAAATTCCACCAGGGGGCATTAGGGGTATTCGCCGTACCAGAGATGTGTCTAGCCGGGGATAGTAACACCACTACCATGCACACCAGCTATCAAAATGCCAATCCTGGCGAGAGAGGAGGCACTTTCACGGGCACGTTCACTCCTGACGTCAACCAGACATCACCTGCCCGTAGGTTCTGTCCGGTGGATTACCTCTTTGGAAATGGCACGTTAATGGGGAATGCTTTTGTGTTCCCGCACCAGATAATAAACCTACGAACCAACAACTGTGCTACACTGGTGCTCCCTTACGTGAACTCCCTCTCGATAGATAGTATGGTAAAGCACAATAATTGGGGGATTGCAATATTACCATTGGCCCCATTAAATTTTGCCAGTGAATCCTCCCCAGAGATCCCAATCACTTTGACCATAGCCCCCATGTGCTGTGAGTTCAATGGATTGAGAAACATTACCCTGCCACGCTTGCAGGGCCTACCGGTTATGAACACCCCTGGTAGTAATCAATATCTTACTGCAGACAACTTCCAGTCACCGTGTGCGCTGCCTGAATTTGATGTGACCCCACCTATTGACATACCCGGCGAAGTTAAGAACATGATGGAATTGGCAGAAATCGACACCATGATTCCCTTTGACTTAAGTGTGACAAAAAAGAACACCATGGAAATGTACAGGGTTCGGTTAAGTGACAAA---CCACATACAGATGATCCCATACTCTGCCTGTCACTCTCCCCAGCTTCAGATCCTAGGTTGTCACATACTATGCTAGGAGAAATTCTAAATTACTACACACACTGGGCAGGATCCCTGAAGTTTACGTTTCTGTTCTGCGGATCCATGATGGCAACTGGTAAATTGTTAGTGTCATACGCGCCTCCTGGAGCCGACCCACCAAAGAAGCGCAAGGAGGCGATGTTGGGAACACATGTGATTTGGGACATAGGACTGCAATCCTCATGTACTATGGTAGTGCCGTGGATTAGCAACACCACATATCGGCAAACCATAGATGATAGTTTCACCGAAGGCGGATACATCAGCGTCTTCTACCAAACCAGAATAGTCGTCCCTCTTTCGACACCCAGAGAGATGGACATCCTTGGTTTCGTGTCAGCGTGTAATGATTTTAGCGTGCGCTTGTTGCGGGATACCACACACATAGAGCAAAAAGCGCTA---------GCACAGGGG---TTAGGTCAGATGCTTGAAAGTATGATTGACAACACAGTC------CGTGAAACGGTG------GGGGTG------------GCAACGTCTAGAGACGCTCTCCCAAACACTGAAGCCAGTGGACCAGCACACTCCAAGGAAATTCCGGCACTCACCGCAGTGGAGACTGGGGCCACAAATCCACTAGTCCCTTCTGATACAGTGCAAACCAGACATGTTATACAACATAGGTCAAGGTCAGAGTCTAGCATAGAATCTTTCTTTGCGCGGGGCGCATGTGTGACCATTATGACCGTGGAC------AACTCAGCTTCCACCACTAACAAG---GATAAGCTATTTGCAGTGTGGAAGATCACTTACAAAGATACTGTCCAGTTACGGAGGAAATTGGAGTTCTTCACCTATTCCAGATTTGATATGGAATTTACCTTTGTGGTTACTGCAAATTTCACTGAGACTAACAATGGGCATGCCTTGAATCAAGTGTACCAAATTATGTATGTACCACCAGGCGCTCCAGTGCCCGAAAAATGGGACGACTATACATGGCAAACCTCATCAAATCCATCAATCTTTTACACCTACGGAACAGCTCCAGCCCGGATCTCGGTACCGTATGTTGGTATTTCGAACGCCTATTCACATTTTTACGACGGGTTTTCCAAAGTACCACTGAAGGACCAGTCGGCAGTACTA---GGTGACTCCCTCTATGGTGCAGCATCTCTAAATGATTTTGGTATTTTAGCTGTTAGAGTAGTCAATGATCATAACCCAACCACAGTCACCTCCAAGATTAGAGTGTATCTAAAACCCAAACATATCAGAGTCTGGTGCCCGCGTCCACCGAGGGCAGTGGCGTACTACGGCCCTGGAGTGGATTACAAGGATGGTACACTCACACCCCTC---TCCACCAAGGATCTGACAACATAT---GGATTCGGACACCAAAACAAAGCGGTGTACACTGCAGGTTACAAAATTTGCAACTATCACTTGGCCACTCAGGAAGATTTGCAAAACGCAGTGAACGTCATGTGGGATAGAGATCTCTTAGTCACAGAATCAAGAGCCCAGGGCACCGATTCGATCGCAAGGTGCAATTGCAACGCAGGAGTGTATTACTGTGAGTCTAGAAGGAAGTACTACCCAGTATCCTTCGTTGGCCCAACGTTTCAATACATGGAGGCTAACGACTATTACCCAGCTAGGTACCAATCCCATTTGCTCATTGGCCATGGATTCGCATCTCCAGGGGATTGTGGTGGCATACTCAGATGTCACCACGGGGTGATAGGGATCGTTACTGCTGGTGGAGAAGGGCTGGTTGCATTTGCAGACATTAGAGACTTGTATGCCTATGAAGATGAGGCCATGGAGCAAGGAATTACAAATTACATCGAGTCACTTGGCGCAGCATTCGGTAGTGGATTCACCCAGCAAATAGGGGACAAAGTATCAGAGATAGCAGGTATGGTAACTAGCACCATTACTGAAAAGCTGCTTAAAAATTTGATCAAGATTATCTCATCCTTAGTTATCATTACCAGGAATTATGAGGACACTACCACTGTACTAGCTACTCTAGCTCTCCTTGGTTGTGACATTTCGCCATGGCAATGGTTGAAAAAGAAGGCATGTGACATCCTTGAGATCCCGTACGTGATCAGACAAGGAGACAGTTGGTTGAAGAAATTCACTGAGGCATGTAACGCTGCCAAAGGATTGGAATGGGTGTCCAATAAAATTTCCAAATTCATTGACTGGTTGAAGGAGAAAATCATCCCACAAGCGAGGGACAAACTTGAATTCGTCACCAAGCTCAAACAGTTGGAAATGCTTGAAAACCAGGTGTCAACCATCCATCAATCGTGCCCTAGTCAGGAACATCAAGAAGTCTTATTCAACAATGTTCGTTGGTTATCCATTCAATCAAAAAGATTCGCACCACTGTATGCACTTGAAGCAAAGAGAATACAAAAATTGGAACACACCATTAACAATTACATACAGTTCAAGAGCAAACACCGTATTGAACCAGTATGTTTGTTAGTACACGGCAGCCCAGGTACGGGGAAGTCAGTTGCCACCAATCTGATTGCCAGGGCCATTGCTGAGAAAGAAAACACCTCCACTTACTCGCTACCTCCAGACCCTTCACACTTTGATGGCTACAAGCAACAGGGTGTGGTGATAATGGATGACCTCAATCAGAATCCCGACGGGGCCGACATGAAACTCTTCTGCCAAATGGTGTCTACTGTAGAGTTCATTCCACCTATGGCCTCCCTGGAAGAAAAAGGCATCTTATTCACGTCCAATTATGTTTTGGCCTCCACCAATTCCAGTCGCATAACGCCACCGACAGTGGCTCACAGTGACGCGCTAGCCAGAAGATTTGCCTTTGACATGGACATCCAAGTAATGGGGGAGTACTCTAGAGATGGGAAACTGAATATGGCCATGGCCACCGAGATGTGCAAAAATTGTCATCAACCAGCAAAC---TTCAAGAGGTGTTGTCCTCTAGTGTGCGGTAAGGCTATTCAGTTAATGGACAAATCATCCAGGGTCAGGTACAGCATTGACCAAATCACCACCATGATCATCAATGAAAGGAACAGAAGGTCCAACATTGGCAATTGCATGGAAGCGCTGTTTCAAGGCCCGCTCCAGTATAAGGATTTGAAGATTGACATTAAAACCAGCCCCCCACCAGAGTGCATCAACGACCTGCTTCAAGCTGTTGACTCGCAGGAGGTCAGGGACTATTGTGAAAAGAAAGGATGGATCGTTAACATC---ACAAGTCAGGTTCAGACAGAGAGAAACATTAACCGGGCAATGACTATCCTGCAAGCAGTGACAACCTTCGCCGCAGTGGCCGGTGTTGTGTACGTTATGTACAAATTGTTTGCTGGACACCAGGGTGCGTATACAGGTCTACCAAGCAAGAAACCCAATGTGCCCACAATTAGAACAGCAAAAGTACAGGGACCAGGCTTTGATTATGCAGTGGCCATGGCTAAGAGAAACATTGTTACAGCAACTACATCCAAAGGGGAGTTCACAATGCTTGGTGTTCACGACAACGTCGCTATTCTGCCAACCCATGCTGCACCAGGTGATAGCGTTGTGATAGACGGCAAGGAAGTTGAAATTTTAGATGCGAAGGCCTTAGAAGACCAGGCAGGCACAAATCTTGAAATTACTATCATTACACTCAAGAGAAATGAGAAGTTTAGGGATATCAGACCACACATACCCACACAAATCACTGAGACAAATGATGGAGTCTTGATCGTGAACACTAGTAAGTACCCCAACATGTATGTCCCAGTTGGTGCTGTGACCGAACAAGGATATCTCAATCTCGGTGGCCGCCAAACCGCCCGCACCTTGATGTACAACTTTCCAACCAGAGCGGGACAGTGCGGTGGTGTTATCACTTGTACAGGCAAGGTCATCGGGATGCATGTTGGAGGGAACGGTTCACACGGGTTCGCAGCAGCCCTGAAGCGCTCTTACTTCACTCAGAGTCAAGGTGAAATTCAGTGGATGAGACCATCAAAAGAAGTGGGTTATCCAATCATCAATGCCCCATCCAAGACAAAACTAGAGCCTAGTGCATTCCATTATGTGTTTGAGGGTGTTAAAGAACCAGCAGTTCTGACCAAAAACGACCCGAGACTCAAAACAGAGTTTGAAGAGGCTATCTTTTCCAAGTATGTAGGAAATAAGATCACTGAGGTGGACGAGTACATGAAAGAGGCAGTGGACCACTATGCTGGCCAGCTTATGTCATTAGATGTTAACACTGAACAAATGTGCTTAGAAGATGCAATGTATGGCACAGATGGTCTTGAGGCTTTAGACTTGAGCACTAGTGCTGGTTACCCCTATGTAGCAATGGGTAAGAAAAAGAGGGACATCTTGAATAAACAGACTAGAGATACCAAAGAAATGCAGAGACTATTGGACACCTATGGTATTAATTTACCTTTAGTAACTTATGTGAAGGATGAACTTAGATCTAAAACCAAAGTTGAACAGGGCAAATCCAGACTAATTGAAGCCTCAAGTTTGAATGATTCTGTGGCAATGAGAATGGCATTTGGCAACCTGTATGCAGCATTTCATAAGAACCCAGGTGTGGTAACAGGGTCAGCTGTTGGTTGTGATCCAGACTTATTTTGGAGCAAGATACCAGTTTTGATGGAAGAAAAGCTTTTTGCATTTGATTACACAGGGTATGATGCTTCACTCAGTCCCGCTTGGTTTGAGGCTCTCAAGATGGTGTTGGAGAAAATTGGATTTGGCGATAGAGTTGACTACATTGACTACCTAAATCACTCACACCATCTGTACAAAAACAAAACTTACTGTGTCAAGGGTGGCATGCCATCTGGTTGCTCGGGCACTTCAATTTTCAATTCGATGGTTAACAATTTAATCATCAGGACACTCTTACTGAAAACCTACAAGGGCATAGATTTAGACCACTTAAAGATGATAGCCTATGGTGATGACGTAATTGCTTCCTACCCCCATGAGGTTGACGCCAGTCTCCTAGCCCAATCAGGAAAAGACTATGGACTAACCATGACTCCAGCTGACAAATCAGCCACCTTTGAAAAAGTCACATGGGAGAATGTAACCTTCTTGAAAAGATTCTTTAGAGCAGATGAGAAATATCCATTCTTGATACATCCAGTCATGCCAATGAAAGAAATTCATGAGTCCATCAGATGGACTAAGGATCCTAGAAACACCCAGGATCACGTTCGCTCACTGTGCCTATTGGCCTGGCACAATGGCGAAGATGAATACAACAAATTTTTAGCTAAAATCAGGAGCGTGCCAATCGGCAGAGCTTTACTGCTCCCCGAATACTCTACATTGTACCGCCGTTGGCTCGATTCATTT
>AGS09870
------------------------------------------ATGGGCGCGCAGGTTTCATCCCAGAAAGTTGGCGCTCACGAAAACTCAAACAGGGCATACGGAGGTTCTACTATTAACTACACCACCATTAATTACTATAGGGATTCAGCTAGCAACGCAGCCTCAAAACAGGACTTCTCCCAAGATCCTTCCAAATTCACCGAACCCATAAAAGATGTGTTGATAAAAACAGCCCCAATGCTAAATTCTCCAAACATTGAAGCTTGTGGGTACAGTGATAGAGTCTTGCAGTTGACGCTGGGGAACTCCACCATCACCACCCAGGAGGCTGCAAACTCGGTGGTCGCTTATGGGCGATGGCCGGAATATTTGAGGGATGGTGAGGCTAATCCAGTCGACCAACCGACTGAACCAGATGTTGCAGCTTGTAGATTTTACACACTTGAAACAGTCTCATGGACGAAAGAATCAAAGGGATGGTGGTGGAAGCTACCAGAC---GCACTAAGGGATATGGGGTTGTTTGGGCAAAACATGTACTATCATTACCTGGGTAGGTCAGGGTACACAGTGCACGTGCAGTGTAACGCATCCAAGTTCCACCAGGGTGCACTCGGTGTGTTTGCCGTACCGGAAATGTGCTTGGCCGGGGACAGTAATACCACACCCACACACACCAGCTACCAGAACGCGAATCCAGGTGAGAAAGGGGGTACCTTTACAGGCACATTCACGCCAGACAATAACCAAACATCACCCGCCCGCAGATTCTGCCCTGTGGATTATCTCTTTGGCAATGGCACCCTCCTGGGTAATGCGTTTGTGTTTCCGCACCAGATAATCAACTTGCGCACCAATAATTGTGCCACCATTGTCCTTCCATATGTGAACTCTCTTTCAATAGACAGTATGGTGAAACACAACAACTGGGGGATCGCTATAATACCATTGGCTCCCTTGAACTTTGCTAATGAGTCATCCCCAGAAATCCCCATTACTCTAACCATTGCTCCAATGTGTTGCGAGTTTAATGGATTGAGAAATATCACCCTACCGCGGCTGCAGGGACTGCCTGTAATGAACACCCCTGGTAGCAACCAATACCTTACTGCTGACAACTTTCAGTCCCCGTGTGCGTTACCTGAATTTGACGTCACTCCACCTATTGATATACCCGGGGAGGTTAAAAACATGATGGAACTGGCCGAAATAGACACTATGATACCTTTTGACCTGAGTGCCACCAAAAAGAACACAATGGAAATGTACAGGGTTCAACTAAGTGACAAA---CCACATACAGATGATCCAATACTGTGCCTGTCGTTATCACCAGCTACTGATCCCAGATTGTCTCACACAATGCTTGGAGAGATCTTGAATTATTATACTCATTGGGCAGGATCCTTGAAGTTTACATTCCTGTTTTGTGGTTCCATGATGGCGACTGGAAAGCTGTTGGTTTCCTACGCTCCCCCCGGTGCTGACCCGCCAAAGAAGCGCAAGGAGGCGATGTTAGGGACACATGTGATCTGGGACATTGGATTACAATCCTCCTGTACTATGGTGGTGCCGTGGATTAGCAATACTACATATAGACAGACCATTGATGACAGCTTCACCGAGGGTGGTTACATCAGTGTCTTTTACCAAACCAGAGTAGTAGTGCCCCTATCCACACCCAGGGAAATGGACATCCTCGGGTTTGTGTCAGCTTGCAACGATTTCAGCGTGCGTCTGTTACGTGACACCACACACATAGAACAAAAAGCGATT---------ACACAAGGT---TTGGGCCAGATGCTCGAGAGCATGATTGACAACACAGTC------CGCGAAACAGTA------GGGGCT------------TCAACCTCTAGGGACGCTCTCCCAAACACCGAGTCCAGCGGCCCAGCCCACTCCAAGGAAATTCCGGCGCTCACCGCAGTAGAGACGGGAGCCACAAACCCGTTGGTTCCCTCAGACACCGTGCAAACTAGACATGTCATACAGCACAGATCGCGGTCAGAGTCCAGTGTTGAGTCCTTCTTCGCACGCGGTGCGTGTGTTACCATAATGACAGTGGAC------AATTCGGCCTCCACTACGTCAAAA---GACAAGTTATTCTCTGTGTGGAAAATCACGTACAAGGACACTGTGCAGTTGAGGAGAAAATTAGAGTTTTTCACTTATTCCAGGTTTGACATGGAGTTCACTTTTGTAATCACAGCAAACTTTACAGAGACTAATAATGGACATGCTTTGAACCAGGTCTATCAAATCATGTATGTGCCACCAGGCGCACCAGTGCCAGAAAAGTGGGATGATTATACTTGGCAAACATCATCGAACCCATCAATTTTCTACACATACGGCACAGCACCGGCCCGCATCTCTGTACCGTACGTTGGTATATCAAATGCCTACTCACACTTTTATGACGGGTTTTCTAAAGTACCGTTGAAAGATCAATCAGCGGAGCTT---GGTGACTCACTTTACGGTGCTGCTTCCCTGAATGACTTTGGCATTTTGGCTGTGAGGGTGGTTAACGACCATAATCCAACCAAGGTCACTTCCAAGATTAGGGTGTACTTAAAACCCAAACACATCAGAGTGTGGTGCCCCCGCCCACCGAGGGCAGTGGCGTATTACGGTCCGGGAGTGGACTACAAGGATGGGACGCTCGCTCCCCTT---TCCACCAAAGACCTGACCACGTAT---GGTCATGGGCACCAAAACAAGGCAGTGTACACGGCTGGTTACAAAATTTGCAACTACCACTTGGCCACTCAAGAGGACCTACAGAATGCAGTGAGCATAATGTGGAACAGAGATCTGATTGTTGTCGAATCCAAGGCTCAAGGGACTGATTCTATTGCCAGATGTAACTGTAGCGCGGGTGTGTATTATTGTGAATCCAGGAGAAAATACTACCCAGTCTCTTTTATTGGCCCCACCTTCCAGTACATGGAAGCAAATGATTACTACCCAGCAAGGTACCAATCACACATGTTAATTGGTCATGGTTTTGCATCCCCAGGAGACTGCGGAGGAATCCTCAGGTGTCAACACGGGGTTATAGGCATAGTCACTGCAGGAGGGGAAGGTCTTGTTGCGTTCTCAGACATCAGAGATCTTTACGCATATGAGGAGGAGGCTATGGAACAGGGCATCACTAACTACATAGAATCTCTAGGGGCTGCCTTTGGGAGTGGCTTCACACAACAAATTGGGGACAAAATTTCAGAACTATCCAGCATGGTTACTAGCACCATCACAGAGAAATTGCTAAAGAACTTAATCAAAATTATTTCATCCCTAGTGATTATTACTAGAAACTATGAGGATACCACCACAGTGTTAGCAACCCTTGCACTCCTCGGCTGTGACGTTTCCCCCTGGCAATGGCTCAAGAAAAAGGCCTGTGACATTCTGGAGATCCCATATGTCATTCGTCAAGGAGATAGTTGGCTCAAGAAGTTCACGGAAGCATGTAACGCAGCCAAGGGCCTTGAGTGGGTGTCCAACAAGATCTCCAGGTTTATTGATTGGTTAAAAGAGAAGATCATTCCCCAGGCAAGAGATAAAATTGAATTTGTGACAAAACTCAAACAGTTGGAAATGTTAGAAAATCAAATATCCACAATACACCAATCGTGCCCGAGTCAAGAACACCAAGAAATACTCTTCAACAATGTTAGGTGGCTATCCATCCAATCAAAGAGGTTCGCGCCATTGTATGCAGTGGAGGCCAAGAGAATTCAAAAACTGGAGCACACAATCAATAACTACATACAGTTCAAGAGCAAACACCGTATTGAACCAGTATGTCTGTTGGTGCATGGTAGTCCAGGAACAGGCAAATCAGTGGCCACAAATTTGATTGCAAGAGCCATAGCCGAGAAAGAGAATACTTCTACTTATTCACTACCACCGGATCCCTCGCACTTTGACGGGTATAAACAACAAGGAGTGGTCATTATGGACGATCTAAATCAAAACCCAGATGGAGCTGACATGAAATTGTTTTGCCAAATGGTATCCACAGTGGAGTTCATCCCTCCAATGGCCTCTCTGGAAGAAAAGGGAATCCTCTTTACATCCAACTATGTGCTGGCTTCCACTAATTCCAGTAGAATAACACCCCCAACTGTGGCCCACAGCGACGCCTTGGCTAGGAGATTCGCCTTCGATATGGATATTCAGGTTATGGGAGAATATTCCAGAGATGGAAAACTCAATATGGCAATGGCCACTGAAATGTGTAAGAACTGTCACCAGCCTGCAAAT---TTTAAAAGATGTTGTCCTTTAGTGTGTGGTAAAGCAATTCAGTTGATGGATAAGTCATCTAGAGTCAGGTACAGTGTTGACCAAATCACCACTATGATTATTAACGAGCGAAACAGACGCTCCAACATCGGAAACTGTATGGAAGCTCTCTTTCAGGGTCCAATTCAATACAGAGACCTTAAGATAGATATCAAAACTACTCCTCCTCCAGAATGCATAAATGATCTGCTGCAGGCTGTCGATTCCCAGGAGGTTAGGGAATATTGTGAGAAGAAGGGCTGGCTAGTTAATATT---TCAAGTCAAGTGCAGTTGGAACGCAACATCAATAGGGCCATGACTATCCTCCAGGCCGTCACCACTTTCGCCGCGGTGGCTGGTGTAGTTTATGTTATGTACAAGCTCTTCGCAGGTCATCAAGGGGCGTATACTGGACTGCCAAATAAGAAGCCCAATGTCCCCACCATTAGGACAGCTAAAGTACAAGGCCCTGGGTTTGATTATGCAGTTGCTATGGCAAAAAGAAATATTGTCACCGCCACCACTAGCAAGGGCGAATTCACCATGCTCGGGGTGCATGACAATGTGGCTGTACTTCCAACACATGCTTCACCAGGAGAAACTATGATCATAGATGGAAAGGAGGTTGAAGTGCTAGACGCCAAAGCGTTAGAGGATCAAGCTGGAACAAATCTGGAAATCACCATCGTTACTCTTAAAAGAAATGAAAAGTTCAGGGACATTAGACCCCACATCCCCACCCAGATCACTGAGACGCATGACGGAGTTTTGATCGTGAACACTAGTAAGTACCCTAACATGTACGTACCCGTCGGTGCAGTGACCGAGCAAGGGTACTTGAATATGGGCGGGCGCCAAACAGCTCGAACGCTCATGTACAATTTCCCAACCCGAGCTGGTCAGTGTGGTGGAATCATCACATGCACCGGTAAGGTGATCGGAATGCATGTTGGAGGGAATGGTTCACATGGGTTTGCTGCAGCCCTAAAGCGATCTTACTTCGTCCAGAGTCAAGGTGAAATACAATGGATGAGACCATCCAAGGAAGTGGGGTACCCGATTATCAATGCCCCATCCAAGACCAAATTGGAGCCCAGTGCTTTCCATCATGTATTTGAGGGTGTTAAAGAACCTGCCGTGCTTACCAAGAACGACCCCAGATTGAAAACAGATTTTGAAGAAGCAATCTTTTCCAAATATGTAGGAAACAAGATCACGGAAGTGGATGAATACATGAAGGAGGCAGTCGATCATTACGCCGGTCAACTTATGTCCCTAGACATTAATACAGATCAAATGTGCTTGGAAGATGCTATGTATGGTACTGATGGACTGGAGGCTCTAGATCTTTCCACTAGCGCAGGCTACCCTTATGTAGCGATGGGCAAAAAGAAAAGGGATATACTAAATAAACAGACCAGAGACACCAAGGAAATGCAAAGATTATTGGACACTTACGGCATCAACCTACCTTTAGTCACTTATGTCAAGGATGAACTTAGATCCAAAACCAAAGTGGAACAGGGTAAATCCAGGTTAATCGAGGCCTCTAGCCTAAATGACTCTGTGGCAATGAGAATGGCTTTCGGGAATCTGTATGCGTCCTTTCACAAGAACCCAGGTGTCATCACAGGGTCAGCAGTTGGATGCGATCCAGACTTGTTTTGGAGTAAAATTCCAGTGCTTATGGAGGAAAAACTCTTTGCATTCGACTACACAGGTTACGACGCTTCTCTCAGTCCAGCATGGTTTGAGGCCCTCAAGATGGTCTTAGAAAAGATTGGCTTTGGTGATAGAGTAGATTACATTGATTATCTCAATCACTCACACCATTTATATAAAAACCAAACTTACTGTGTTAAGGGCGGTATGCCATCTGGCTGCTCAGGCACTTCAATATTCAACTCAATGATTAACAATTTGATTATTAGGACACTTTTACTGAAAACCTACAAGGGCATAGATTTAGATCACCTGAAGATGATTGCCTATGGTGATGATGTAATTGCTTCCTACCCCCATGAGGTTGACGCTAGTCTCCTAGCCCAATCAGGAAAAGACTATGGACTAACCATGACTCCAGCTGACAAGTCAGCCACATTTGAAACAGTCACATGGGATAATGTAACATTCTTGAAAAGATTTTTCAGGGCAGATGAGAAGTATCCATTTCTGATACACCCAGTAATGCCAATGAAGGAGATTCATGAATCAATTAGATGGACCAAAGATCCTAGAAATACCCAGGATCACGTTCGCTCACTGTGCCTATTGGCTTGGCATAACGGCGAAGAAGAATATAACAAATTTTTAGCTAAAATTAGGAGTGTGCCAATCGGAAGAGCGCTATTGCTCCCTGAGTACTCTACATTGTACCGCCGTTGGCTTGACTCATTT
>AAN85443
------------------------------------------ATGGGCGCCCAAGTTTCATCACAGAAAGTTGGAGCCCACGAAAATTCAAACAGAGCCTATGGCGGGTCCACCATCAATTACACTACAATCAATTACTATAGGGACTCTGCAAGCAATGCAGCAAGCAAGCAAGATTTTGCACAAGATCCGTCCAAGTTCACCGAACCCATTAAGGACGTCCTTATTAAGACCGCTCCCATGCTAAACTCCCCAAACATTGAGGCGTGTGGTTATAGTGACAGGGTAATGCAGCTAACTCTGGGCAATTCAACGATCACCACCCAAGAAGCGGCCAATTCTGTTGTTGCCTACGGTAGATGGCCTGAATACATCAGAGATACCGAGGCAAATCCTGTAGACCAACCAACCGAGCCCGATGTAGCCGCGTGCAGGTTCTACACATTAGATACCGTCACTTGGCGCAAGGAGTCCAGAGGGTGGTGGTGGAAACTACCAGAC---GCTTTAAAAGACATGGGGTTATTTGGTCAAAACATGTTTTATCACTATCTTGGGAGGGCTGGCTACACAGTGCACGTACAGTGCAATGCTTCAAAGTTTCATCAAGGAGCTCTAGGGGTGTTTGCAGTTCCAGAAATGTGTTTAGCTGGTGATAGC---ACAACTCACATGTTCACAAAGTACGAGAATGCGAATCCAGGCGAAAAAGGAGGTGAATTCAAAGGGAGTTTCACCCTTGATACCAACGCCACTAACCCTGCACGGAACTTCTGCCCAGTTGATTACCTCTTCGGGAGTGGAGTGCTGGTAGGGAATGCATTTGTTTATCCACATCAAATAATAAACCTGCGCACTAACAACTGTGCTACGCTAGTATTGCCCTATGTAAACTCACTCTCAATAGATAGCATGACAAAGCACAACAACTGGGGGATCGCTATCCTCCCCCTGGCGCCACTAGACTTTGCCACTGAATCTTCCACTGAGATACCCATTACACTGACCATTGCTCCCATGTGCTGCGAATTCAATGGTTTACGCAACATCACTGTGCCAAGAACCCAAGGATTACCAGTCCTGAACACTCCAGGGAGTAACCAGTACCTGACCGCAGACAATTACCAGTCTCCGTGTGCGATACCTGAGTTTGATGTCACTCCACCCATAGACATACCAGGGGAGGTGCGCAACATGATGGAATTGGCGGAAATAGACACCATGATACCCCTCAACTTGACAAGTCAACGCAAGAACACAATGGACATGTATAGAGTCGAGTTGAGCGACACG---GCTCACTCTGACACGCCGATCTTGTGTCTCTCGTTGTCCCCCGCTTCAGACCCCAGATTGGCACACACTATGTTGGGTGAGATATTAAATTACTACACACACTGGGCAGGGTCCTTGAAATTTACCTTTCTCTTTTGCGGCTCAATGATGGCCACCGGAAAGTTATTGGTTTCTTACGCACCACCCGGAGCAGAGGCCCCCAAGAGTCGCAAAGAAGCAATGCTTGGGACACATGTGATATGGGACATTGGGTTGCAGTCTTCATGCACTATGGTGGTACCTTGGATCAGTAATACCACATACAGACAAACCATCAACGATAGTTTCACAGAAGGTGGCTACATTAGCATGTTCTATCAAACTAGGGTTGTTGTCCCGTTGTCCACACCCAGAAAGATGGACATCCTGGGTTTTGTGTCAGCTTGCAATGACTTCAGTGTGCGCTTACTGCGAGATACAACACACATTAGTCAAGAGGCTATG---------CCACAAGGA---ATTGGTGACATGATTGAGGGGGCCGTTGAAGGGATTACT------AAAAATGCATTG------GTTCCC------------CCGACTTCCACCAATAGCCTGCCTGACACAAAGCCGAGCGGTCCAGCCCACTCCAAGGAGATACCTGCATTGACAGCCGTGGAGACAGGGGCTACCAATCCGTTGGTGCCTTCGGACACCGTGCAAACGCGCCATGTCATCCAGAGACGAACGCGATCAGAGTCCACGGTTGAGTCATTCTTTGCAAGAGGGGCTTGCGTGGCTATCATTGAGGTGGAC------AATGATGCACCGACAAAGCGCGCC---AGCAGATTGTTTTCGGTTTGGAAAATAACTTACAAAGATACTGTTCAACTGAGACGCAAACTGGAATTTTTCACATATTCGAGATTTGACATGGAGTTCACTTTTGTGGTCACCTCAAACTACATTGATGCAAATAACGGACATGCATTGAACCAAGTTTATCAGATAATGTATATACCACCCGGAGCACCTATCCCTGGTAAATGGAATGACTATACGTGGCAGACGTCCTCTAACCCGTCGGTGTTTTACACCTATGGGGCGCCCCCAGCAAGAATATCAGTGCCCTACGTGGGAATTGCTAATGCGTATTCCCACTTTTATGATGGGTTTGCAAAAGTACCACTAGCGGGTCAAGCCTCAACTGAA---GGCGATTCGTTGTACGGTGCTGCCTCACTGAATGATTTTGGATCACTGGCTGTTCGCGTGGTAAATGATCACAACCCCACGCGGCTCACCTCCAAGATCAGAGTGTACATGAAGCCAAAGCATGTCAGAGTCTGGTGCCCACGACCTCCACGAGCAGTCCCATACTTCGGACCAGGTGTTGATTATAAAGATGGG---CTCACCCCACTA---CCAGAAAAGGGATTAACGACTTAT---GGATTTGGACACCAAAACAAAGCTGTGTACACAGCTGGCTACAAAATTTGCAATTACCACCTAGCTACACAAGAAGACTTGCAAAATGCCGTGAGTGTCATGTGGAACAGAGACCTCTTAGTGGCTGAATCAAGGGCCCTTGGCACCGACTCGATCGCAAGGTGCAGCTGTAACACGGGTGTGTACTACTGTGAATCCAGGAGAAAATATTATCCAGTTTCTTTCATTGGGCCCACCTTCCAATACATGGAAGCCAATGAATATTACCCGGCTAGATATCAATCACACATGCTTATTGGTCATGGGTTTGCATCACCGGGTGATTGTGGTGGCATACTTAGATGTCAACACGGGGTGATAGGAATAATCACTGCTGGTGGGGAAGGCTTGGTTGCATTTTCAGACATTAGAGACCTGTATGCTTATGAGGAGGAAGCTATGGAGCAGGGCATTTCCAACTATATTGAGTCACTTGGTGCTGCATTTGGTAGTGGATTCACTCAACAAATTGGTGATAAAGTTTCCGAGCTAACCAGCATGGTAACTAGCACCATTACAGAGAAGTTGCTTAAAAACTTAATCAAAATTATCTCATCACTTGTGATCATTACCAGGAATTATGAGGACACTACCACAGTGCTTGCCACCCTCGCCCTCCTTGGGTGCGACATCTCACCGTGGCAGTGGCTAAAGAAGAAGGCATGTGACATCCTGGAAATTCCATACGCCATCAAACAAGGAGATAGTTGGTTGAAGAAATTCACTGAGGCATGTAATGCTGCAAAGGGACTGGAGTGGGTGTCCAATAAGATATCCAAATTCATTAGTTGGTTGCAGGATAAAATCATCCCACAAGCGAGAGACAAATTAGAGTTTGTCACTAAACTAAAGCAATTAGAAATGCTTGAAAATCAGATTTCCACCATACACCAATCTTGTCCAAGTCAAGAACATCAGGAGATCTTATTCAACAATGTGCGGTGGCTATCTATCCAGTCCAAGAGGTTTGCACCACTATATGCACATGAAGCTAAAAGGATTCAAAAGCTGGAGCATACCATAAATAATTACGTACAGTTCAAGAGCAAGCACCGTATTGAGCCAGTATGTTTGTTAGTACATGGCAGTCCAGGGACAGGAAAATCAGTTGCAACCAATCTAATTGCTAGAGCAATAGCCGAGAAAGAGAACACCTCCACATACTCACTGCCACCTGATCCGTCTCACTTTGATGGCTACAAGCAACAGGGTGTGGTTATTATGGATGACCTAAACCAAAATCCAGACGGAGCAGACATGAAACTTTTTTGTCAAATGGTGTCCACTGTGGAGTTTATTCCACCGATGGCCTCGCTAGAAGAGAAAGGCATTTTGTTCACATCTAATTACGTTTTAGCCTCCACCAACTCCAGTCGGATCACACCACCCACGGTGGCTCACAGTGATGCGCTGGCCAGGAGATTCGCATTTGACGTGGACATACAAGTCATGAGCGAGTACTCCAGAGACGGAAAGCTCAACATGGCAATGGCTACTGAAATGTGCAAAAACTGTCATCAACCAGCAAAC---TTCAAAAGATGTTGTCCTTTAGTGTGTGGCAAGGCAATTCAGTTAATGGATAAATCTTCCAGGGTTAGATACAGCATTGATCAGATCACTACAATGATTGTTAATGAGAGAAACAGAAGATCAAACATTGGTAATTGCATGGAAGCTCTATTCCAGGGACCACTGCAGTATAAAGATCTAAAAATAGATGTTAAGACCAGTCCCCCTCCGGAGTGTATCAACGATTTGCTCCAGGCAGTTGATTCCCAGGAAGTGAGAGATTACTGTGAAAAGAAAGGCTGGATTGTTAACATT---ACCAGTCAGGTTCAAACAGAGAGGAACATCAACCGGGCGATGACTATCCTACAAGCAGTAACTACTTTCGCTGCAGTAGCCGGTGTCGTGTACGTTATGTACAAGCTGTTCGCTGGGCACCAGGGTGCATACACTGGTTTGCCAAATAAACGACCCAATGTACCCACTATCAGGACAGCAAAAGTGCAAGGCCCTGGGTTTGATTACGCAGTGGCCATGGCTAAAAGAAACATTGTTACAGCAACCACCAGCAAAGGGGAGTTTACGATGTTGGGAGTCTATGATAATGTGGCCATCTTGCCAACCCACGCCTCACCTGGTGAAAGCATTGCGATCGACGGTAAAGAGGTGGAAATTCTTGACGCCAAAGCCCTTGAAGATCAGGCAGGAACTAATCTTGAAATTACCATAATTACACTAAAGAGGAACGAGAAGTTCAGAGATATCAGGCCACACATTCCCACCCAAATCACCGAAACAAATGATGGAGTTTTGATCGTGAACACTAGTAAGTACCCCAACATGTATGTTCCCGTTGGTGCTGTGACCGAACAGGGGTATCTTAATCTCGGTGGACGACAAACCGCTCGTACGCTAATGTACAACTTTCCAACTAGAGCAGGTCAGTGTGGTGGTGTCATCACGTGCACTGGTAAAGTCATTGGGATGCATGTTGGTGGGAACGGTTCACATGGGTTCGCGGCGGCCCTAAAGCGGTCATACTTCACTCAGATTCAAGGTGAGATTCAATGGATGAAACCATCAAAAGAAGTGGGATACCCGATCATAAATGCTCCGTCCAAAACCAAACTTGAACCCAGCGCTTTTCACTATGTGTTTGAAGGGGTGAAGGAACCAGCAGTCCTTACCAAAAATGATCCCAGGCTCAGGACAGACTTTGAAGAAGCAATATTCTCTAAGTATGTAGGCAACAAGATCACTGATGTGGATGAGTACATGAAAGAGGCAGTGGATCATTACGCTGGCCAACTCATGTCTCTAGACATCAACACAGAACAAATGTGCTTGGAGGACGCCATGTACGGCACCGATGGCCTGGAAGCACTTGACTTGACCACTAGTGCTGGATACCCTTATGTAGCAATGGGAAAGAAAAAGAGAGACATCTTGAATAAGCAGACTAGAGACACCAAGGAAATGCGGAGACTCTTAGATACTTATGGAATTAACTTACCGCTTGTAACATATGTTAAAGATGAACTAAGGTCAAAAACTAAGGTGGAGCAGGGAAAATCCAGATTGATTGAAGCCTCCAGTTTGAATGATTCAGTGGCCATGAGAATGGCATTTGGAAATCTCTATGCAGCATTTCACAAAAACCCAGGAGTTGTCACTGGCAGTGCAGTTGGTTGTGATCCAGATCTATTTTGGAGCAAGATCCCAGTGCTAATGGAAGAGAAGCTCTTTGCTTTTGACTACACAGGTTATGATGCATCACTCAGCCCGGCCTGGTTTGAGGCACTCAAAATGGTGCTAGAGAAAATCGGATTTGGGGACAGGGTGGATTATATTGATTACCTCAACCATTCCCACCACCTGTACAAAAACAAAACTTATTGCGTAAAAGGCGGCATGCCATCTGGCTGCTCAGGCACATCAATTTTTAACTCAATGATTAACAACTTAATCATTAGGACACTCCTACTGAAAACCTACAAGGGCATAGATTTAGATCACCTAAAGATGATTGCCTATGGTGATGATGTAATTGCTTCCTACCCCCATGAGGTTGATGCTAGTCTCCTAGCCCAATCAGGAAAAGACTATGGACTAACCATGACTCCAGCAGACAAGTCAGCTACCTTTGAAACAGTCACATGGGAGAATGTAACATTCTTGAAAAGATTCTTTAGAGCGGATGAGAAGTATCCCTTCCTCATACATCCAGTAATGCCAATGAAGGAGATTCATGAATCAATTAGATGGACAAAGGATCCCAGAAACACACAGGATCACGTGCGCTCATTGTGCCTATTGGCCTGGCACAACGGCGAAGAAGAATACAACAAGTTCTTAGCTAAAATCAGGAGTGTGCCAATTGGGAGAGCTTTATTGCTCCCAGAGTACTCTACATTGTACCGCCGTTGGCTCGACTCTTTT
>AAN85442
------------------------------------------ATGGGTGCTCAGGTTTCATCACAGAAAGTGGGCGCACATGAAAACTCAAATAGAGCGTATGGTGGTTCTACCATTAATTACACCACCATTAATTATTATAGAGATTCAGCTAGTAACGCGGCTTCGAAACAGGACTTCTCTCAAGACCCTTCCAAGTTCACCGAGCCCATCAAGGATGTCCTGATAAAAACATCCCCAATGCTAAACTCGCCAAACATAGAGGCTTGCGGGTATAGCGATAGAGTACTGCAATTAACACTGGGAAACTCCACTATAACCACACAGGAGGCGGCTAATTCAGTAGTCGCTTATGGGCGTTGGCCTGAATATCTGAGGGACAGCGAAGCCAATCCAGTGGACCAGCCGACAGAACCAGACGTCGCTGCATGCAGGTTTTATACGCTAGACACCGTGTCTTGGACGAAAGAGTCGCGAGGGTGGTGGTGGAAGTTGCCTGAT---GCACTGCGGGACATGGGACTCTTTGGCCAAAATATGTACTACCACTACCTAGGTAGGTCCGGGTACACCGTGCATGTACAGTGTAACGCCTCCAAATTCCACCAGGGGGCACTAGGGGTATTCGCCGTACCAGAGATGTGTCTGGCCGGGGATAGCAACACCACTACCATGCACACCAGCTATCAAAATGCCAATCCTGGCGAGAAAGGAGGCACTTTCACGGGTACGTTCACTCCTGACGACAACCAGACATCACCTGCCCGTAGGTTCTGCCCGGTGGATTACCTCTTTGGAAATGGCACGTTATTGGGGAATGCCTTTGTGTTCCCGCACCAGATAATAAACCTACGGACCAACAACTGTGCTACACTGGTACTCCCTTACGTGAACTCCCTCTCGATAGATAGTATGGTAAAGCACAATAATTGGGGAATTGCAATATTACCATTGGCCCCATTAAATTTTGCTAGTGAGTCCTCCCCAGAGATTCCAATCACCTTGACCATAGCCCCTATGTGCTGTGAGTTCAATGGATTAAGAAACATTACCCTGCCACGCTTACAGGGCCTGCCGGTCATGAACACCCCTGGTAGCAATCAATATCTTACTGCAGACAACTTCCAGTCACCGTGTGCGCTGCCTGAATTTGATGTGACCCCACCTATTGACATACCCGGTGAAGTTAAGAACATGATGGAATTGGCAGAAATCGACACCATGATTCCCTTTGACTTAAGTGCAAAAAAAAAGAACACCATGGAAATGTATAGGGTTCGGTTAAGTGACAAA---CCACATACAGACGATCCCATACTCTGCCTGTCACTCTCTCCAGCTTCAGATCCTAGGTTGTCACATACTATGCTTGGAGAAATCCTAAATTACTACACACACTGGGCAGGATCCCTGAAGTTCACGTTTCTGTTCTGTGGATCCATGATGGCAACTGGCAAACTGTTGGTGTCATACGCGCCTCCTGGAGCCGACCCACCAAAGAAGCGTAAGGAGGCGATGTTGGGAACACATGTGATCTGGGACATAGGACTGCAGTCCTCATGTACTATGGTAGTGCCATGGATTAGCAACACCACGTATCGGCAAACCATAGATGATAGTTTCACCGAAGGCGGATACATCAGCGTCTTCTACCAAACCAGAATAGTCGTCCCTCTTTCGACACCCAGAGAGATGGACATCCTTGGTTTTGTGTCAGCGTGTAATGACTTCAGCGTGCGCTTGATGCGAGATACCACACATATAGAGCAAAAAGCGCTA---------GCACAGGGG---TTAGGTCAGATGCTTGAAAGCATGATTGACAACACAGTC------CGTGAAACGGTG------GGGGCG------------GCAACGTCTAGAGACGCTCTCCCAAACACTGAAGCCAGTGGACCAGCACACTCCAAGGAAATTCCGGCACTCACCGCAGTGGAAACTGGGGCCACAAATCCACTAGTCCCTTCTGATACAGTGCAAACCAGACATGTTGTACAACATAGGTCAAGGTCAGAGTCTAGCATAGAGTCTTTCTTCGCGCGGGGTGCATGCGTGGCCATTATAACCGTGGAT------AACTCAGCTTCCACCAAGAATAAG---GATAAGCTATTTACAGTGTGGAAGATCACTTATAAAGATACTGTCCAGTTACGGAGGAAATTGGAGTTCTTCACCTATTCTAGATTTGATATGGAATTTACCTTTGTGGTTACTGCAAATTTCACTGAGACTAACAATGGGCATGCCTTAAATCAAGTGTACCAAATTATGTACGTACCACCAGGCGCTCCAGTGCCCGAGAAATGGGACGACTACACATGGCAAACCTCATCAAATCCATCAATCTTTTACACCTACGGAACAGCTCCAGCCCGGATCTCGGTACCGTATGTTGGTATTTCGAACGCCTATTCACACTTTTACGACGGTTTTTCCAAAGTACCACTGAAGGACCAGTCGGCAGCACTA---GGTGACTCCCTCTATGGTGCAGCATCTCTAAATGACTTCGGTATTTTGGCTGTTAGAGTAGTCAATGATCACAACCCGACCAAGGTCACCTCCAAAATCAGAGTGTATCTAAAACCCAAACACATCAGAGTCTGGTGCCCGCGTCCACCGAGGGCAGTGGCGTACTACGGCCCTGGAGTGGATTACAAGGATGGTACGCTTACACCCCTC---TCCACCAAGGATCTGACCACATAT---GGATTCGGACACCAAAACAAAGCGGTGTACACTGCAGGTTACAAAATTTGCAACTACCATTTGGCCACTCAGGAAGATTTGCAAAACGCAGTGAACGTCATGTGGAATAGAGACCTCTTAGTCACAGAATCAAGAGCCCAGGGCACCGATTCAATCGCAAGGTGCAATTGCAACGCAGGGGTGTACTACTGCGAGTCTAGAAGGAAATACTACCCAGTATCCTTCGTTGGCCCAACGTTCCAGTACATGGAGGCTAATAACTATTACCCAGCTAGGTACCAGTCCCATATGCTCATTGGCCATGGATTCGCATCTCCAGGGGATTGTGGTGGCATACTCAGATGTCACCACGGGGTGATAGGGATCATTACTGCTGGTGGAGAAGGGTTGGTTGCATTTACAGACATTAGAGACTTGTATGCCTACGAAGAAGAAGCCATGGAACAAGGCATCACCAATTACATAGAGTCACTTGGGGCCGCATTTGGAAGTGGATTTACTCAGCAGATTGGAGACAAAATAACAGAGTTGACTAATATGGTGACCAGTACCATCACTGAAAAGCTACTTAAGAACTTGATCAAGATCATATCCTCACTAGTTATTATAACTAGGAATTATGAAGACACCACAACAGTGCTCGCTACCCTGGCCCTTCTTGGGTGTGATGCTTCACCATGGCAGTGGCTTAGAAAGAAAGCATGCGATGTTCTGGAGATACCTTATGTCACCAAGCAAGGTGACAGTTGGTTGAAGAAGTTTACTGAAGCATGCAACGCAGCTAAGGGACTGGAGTGGGTGTCAAACAAAATCTCAAAATTCATTGATTGGCTCAAGGAGAAAATTATCCCACAAGCTAGAGATAAGTTGGAATTTGTAACAAAACTTAGACAACTAGAAATGCTGGAAAACCAAATCTCAACTATACACCAATCATGCCCTAGTCAGGAACACCAGGAAATTCTATTCAATAATGTCAGATGGTTATCCATCCAGTCTAAGAGGTTTGCCCCTCTTTACGCAGTGGAAGCCAAAAGAATACAGAAACTAGAGCATACCATTAACAACTACATACAGTTCAAGAGCAAACACCGTATTGAACCAGTATGTTTGCTAGTACATGGCAGCCCCGGAACAGGTAAATCTGTAGCAACCAACCTGATTGCTAGAGCCATAGCTGAAAGAGAAAACACGTCCACGTACTCGCTACCCCCGGATCCATCACACTTCGACGGATACAAACAACAGGGAGTGGTGATTATGGACGACCTGAATCAAAACCCAGATGGTGCGGACATGAAGCTGTTCTGTCAGATGGTATCAACAGTGGAGTTTATACCACCCATGGCATCCCTGGAGGAGAAAGGAATCCTGTTTACTTCAAATTACGTTCTAGCATCCACGAACTCAAGCAGAATTTCCCCCCCCACTGTGGCACACAGTGATGCATTAGCCAGGCGCTTTGCGTTCGACATGGACATTCAGGTCATGAATGAGTATTCTAGAGATGGGAAATTGAACATGGCCATGGCTACTGAAATGTGTAAGAACTGTCACCAACCAGCAAAC---TTTAAGAGATGCTGTCCTTTAGTGTGTGGTAAGGCAATTCAATTAATGGACAAATCTTCCAGAGTTAGATACAGTATTGACCAGATCACTACAATGATTATCAATGAGAGAAACAGAAGATCCAACATTGGCAATTGTATGGAGGCTTTGTTCCAAGGACCACTCCAGTATAAAGACTTGAAGATTGACATCAAGACGAGTCCCCCTCCTGAATGTATCAATGACTTGCTCCAAGCAGTTGACTCCCAGGAGGTGAGAGATTACTGTGAGAAGAAGGGTTGGATAGTCAACATC---ACCAGCCAGGTTCAAACAGAAAGGAACATCAACAGGGCAATGACAATTCTACAAGCGGTGACAACCTTCGCCGCAGTGGCTGGAGTTGTCTATGTCATGTATAAACTGTTTGCTGGACACCAGGGAGCATACACTGGTTTACCAAACAAAAAACCCAACGTGCCCACCATTAGGACAGCAAAGGTACAAGGGCCAGGGTTCGATTACGCAGTGGCTATGGCTAAAAGAAACATTGTTACAGCAACTACTAGCAAGGGAGAGTTCACTATGTTAGGAGTCCACGACAACGTGGCTATTTTACCAACCCACGCTTCACCTGGTGAAAGCATTGTGATCGATGGCAAAGAAGTGGAGATCTTGGATGCCAAAGCGCTCGAAGATCAAGCAGGAACCAATCTTGAAATCACTATAATCACTCTAAAGAGAAATGAAAAGTTCAGAGACATTAGACCACATATACCTACTCAAATCACTGAGACAAATGATGGAGTCTTGATCGTGAACACTAGCAAGTACCCCAATATGTATGTTCCTGTCGGTGCTGTGACTGAACAGGGATATCTAAATCTCGGTGGGCGCCAAACTGCTCGTACTCTAATGTACAACTTTCCAACCAGAGCAGGACAGTGTGGTGGAGTCATCACATGTACTGGGAAAGTCATCGGGATGCATGTTGGTGGGAACGGTTCACACGGGTTTGCAGCGGCCCTGAAGCGATCATACTTCACTCAGAGTCAAGGTGAAATCCAGTGGATGAGACCTTCGAAGGAAGTGGGATATCCAATCATAAATGCCCCGTCCAAAACCAAGCTTGAACCCAGTGCTTTCCACTATGTGTTTGAAGGGGTGAAGGAACCAGCAGTCCTCACTAAAAACGATCCCAGGCTTAAGACAAACTTTGAGGAGGCAATTTTCTCCAAGTACGTGGGTAACAAAATTACTGAAGTGGATGAGCACATGAAAGAGGCAGTAGACCACTATGCTGGCCAGCTCATGTCACTAGACATCAACACAGAACAAATGTGCTTGGAGGATGCCATGTATGGCACTGATGGTCTAGAAGCACTTGATTTGTCCACCAGTGCTGGCTACCCTTATGTAGCAATGGGAAAGAAGAAGAGAGATATCTTGAACAAACAAACCAGAGACACTAAGGAAATGCAAAAACTGCTCGACACATATGGAATCAACCTCCCACTGGTGACTTATGTAAAGGATGAACTTAGATCCAAAACAAAGGTTGAGCAGGGGAAATCCAGATTAATTGAAGCTTCTAGTTTGAATGACTCAGTGGCAATGAGAATGGCTTTTGGGAACCTATATGCTGCTTTTCACAAAAACCCAGGAGTGATAACAGGTTCAGCAGTAGGGTGCGATCCAGATTTGTTTTGGAGCAAAATTCCGGTATTGATGGAAGAGAAGCTGTTTGCCTTTGACTACACAGGGTATGATGCATCTCTCAGCCCTGCTTGGTTCGAGGCACTAAAGATGGTGCTTGAGAAAATCGGATTCGGAGACAGAGTTGACTACATCGACTACCTAAACCACTCACACCACCTGTACAAGAATAAAACATACTGTGTCAAGGGCGGTATGCCATCTGGTTGCTCAGGCACTTCAATTTTTAACTCAATGATTAACAACTTGATTATCAGGACACTCTTACTGAAAACCTACAAGGGCATAGATTTAGACCACCTAAAAATGATTGCCTATGGTGATGATGTAATTGCTTCCTACCCCCATGAAGTTGACGCTAGTCTCCTAGCCCAATCAGGAAAAGACTATGGACTAACTATGACTCCAGCTGACAAATCAGCTATATTTGAAACAGTCACATGGGAGAATGTAACATTCTTGAAGAGATTCTTCAGGGCAGACGAGAAATACCCATTTCTTATTCATCCAGTAATGCCAATGAAGGAAATTCATGAATCAATTAGATGGACAAAAGATCCTAGGAACACTCAGGATCACGTTCGCTCTCTGTGCCTATTAGCTTGGCACAATGGCGAAGAAGAATATAACAAATTCCTAGCTAAAATCAGGAGTGTGCCAATTGGAAGAGCTTTATTGCTCCCAGAGTACTCAACATTGTACCGCCGTTGGCTTGACTCATTT
>BAE20393
------------------------------------------ATGGGAGCTCAAGTCTCATCTCAGAAAGTCGGGGCCCATGAAAACACTAATATTGCCACTGGTGGTTCCACTGTGAACTATACCACCATCAATTATTATAAGGACTCTGCTAGCAATGCTGCTTCCAAACAGGATTTTTCTCAAGACCCATCCAAATTTACCGAACCAGTCAAAGACGTGTTGATCAAGTCCGCACCCGCACTGAATTCACCAAATATTGAGGCATGTGGTTATAGTGATAGAGTTATGCAACTAACTTTAGGAAACTCCACCATTACAACACAAGAGGCAGCCAATTCTGTGGTGGCATATGGAGTTTGGCCATCGTATCTCAGTGCAAAGGATGCAAACCCAGTAGACCAACCAACTGAACCAGATGTTTCAGCATGTAGGTTCTACACATTAGACACAGTTGAATGGGATAAAGAGTCGAAGGGGTGGTGGTGGAAATTACCTGAT---GCGCTCAAGGACATGGGCTTGTTTGGACAGAACATGTACTATCACTATCTTGGCCGTTCAGGATACACTGTACACGTGCAGTGCAATGCCTCTAAATTTCACCAGGGGACCCTAGGTGTCTTCGCAGTCCCAGAATATTGCCTGGCGGGAGATTCTAATTCAAAAACGAATTACACCAGTTATGTGAATGCAAACCCAGGTGAGGCAGGTGGCAAGTTTGTATCAACATTTACACCAGAT---ACCAGTGCCGCACCAAAGCGCGAATTCCAACCAGTGGATTACTTGTTTGGTTGCGGAGTGCTGGCGGGTAATGCCTTTGTGTTCCCCCACCAAATCATCAACTTGCGCACAAACAACTGTGCCACATTGGTGTTACCATATGTTAATTCATTGGCTATTGACTGTATGGCCAAACATAACAATTGGGGAATTGTTATACTACCACTTTCAAAACTCGACTACAACCCTGATGCGTCCACCAAATTGCCCATAACAGTGACCATTGCACCAATGTGCTGTGAGTTTAACGGGTTGAGGAACTTGACAATCCCCGCAGCACAGGGACTCCCGGTTATGAACACCCCAGGTAGTAACCAATACTTGACTTCCGACAACTTTCAGTCACCATGTGCCTTACCAGAGTTTGATGTTACACAACCAATCTTCATCCCTGGTGAGGTTAGGAACTTAATGGAGCTAGCTGAAATTGATACCATGATACCAATGGATTTAAGCGAGGGCAAGAAAAATTCAATGGAGATGTACAGGGTTAAGCTATCTGATTCA---GCTAATAGAAGCAATCCAATATTGTGCTTGTCACTGTCACCTGCCTCAGACCCTCGATTGTCCTACACTATGCTGGGGGAGATTCTGAACTACTACACACATTGGGCCGGTTCACTCAAATTCTCTTTCCTATTCTGTGGTTCCATGATGGCCACTGGAAAATTATTGGTAGCTTATTCACCACCTGGAGCTCAACCACCTCCAGACAGGAAATCAGCAATGCTTGGCACACATGTAATCTGGGACATTGGGTTACAATCATCCTGCACAATGGTTGTGCCATGGATCAGCAACACCGGATATCGTAGGACTGTCAAGGATGACTTCACAGAAGGTGGATACATCAGCATGTTTTACCAGACGCGTGTGGTTGTTCCAGCGTCCACTCCAACCAACATGGACATCTTGTGCTTCGTGTCAGCATGCAACGACTTCACAGTGAGATTGTTGAGAGACACTACACACATCACTCAAGACGCACTA---------ACACAAGGA---ATCGAGGATATAATACAACAAGTGGCCACAAACGCGCTG------CAACTGTCACAA------CCCACACGACCGGCGCTCCCACCATCGGAACAGAGCGTACCCAACACCGTACAAAGCACACCAGAGCATTCCAAGGAAGTACCAGCACTCACCGCTGTCGAAACTGGAGCGACAAACCCGTTAGAGCCCAGTGACACTGTGCAAACACGGCACGTGATCCAAACACGTTCCAGGAGTGAGAGCACGGTGGAGTCCTTCTTTGCACGGGGTGCCTGTGTCACCATCATGAGTGTTGACAATTACAATGAGACACTTACCGGTTCACAAAAGTCAACACTGTTTGCAACGTGGAATGTCACCTACACTGACACTGTGCAGCTCAGAAGAAAACTAGAAATGTTCACATACTCCAGATTTGATATTGAGTTTACCTTTGTTATTACTGAAAGATACTATTCAAGTAATTCTGGACATGCATTGAACCAAGTGTACCAAATAATGTATGTTCCTCCTGGAGCGCCGGTTCCAAAGAAATGGGATGATTACACATGGCAGACTTCGTCCAACCCATCTATCTTCTACACCTATGGCACTGCTCCACCCAGAGTATCAATACCATTTATTGGTATTGCTAATGCCTATTCTCATTTCTATGATGGATATGCAACAGTGCCTTTGCGAACGGACACCACCGACCCT---GGCGCAGCTTACTATGGTGCAGTATCCATCAATGACTTTGGACTACTAGCAGTTCGTGTGGTCAACGAACACAACCCAGTGAGAGTTTCCTCCAAGGTTCGTGTGTACATGAAGCCCAAGCATGTCAGGGTGTGGTGCCCACGACCTCCAAGGGCAGTCAAATATTATGGACCTGGAGTTGACTACAAAAGTGGAACACTTGAGCCCCTA---CCAGCCAAGAACCTAACCACTTAT---GGTTTTGGACACCAAAACAAGGCAGTGTATGTGGCTGGTTACAAGATTGTTAATTACCATTTAGCTACAGCTAGCGATTTCAGGAACTGTGTTCGCAGTTTGTGGCAGAGAGATCTTATGGTTGTGGAATCAAAAGCACAAGGCATAGATCAGATTGCCAGGTGTTCATGCAGGTGCGGCGTCTACTATTGTGAATCAAGAAACAAACACTATCCAATCACCATTTCATCACCAACATTCCAATGGATGGAAAAGAATGATTACTACCCAGCACGATATCAAACACACATAACCATCGGAAGTGGATTTGCCGCCCCTGGCGACTGCGGTGGTGTTTTGCGATGTCAACACGGTGTCATGGGCCTGATCACTGCCGGTGGGGAGGGTGTAGTAGCTTTTGCAGACATACGGGATTTGTATGTC---GAGGATGAGGCAATGGAACAGGGGGTCACCTCATACATAGAGTCCCTTGGTGCGGCATTTGGTAGTGGGTTTACCAATCAAATTAGCGAGAAGGTGACTGAATTAACATCTATGGTGACTTCTATGTTCACTGAAAAACTATTGAAAAATTTAATCAAGTTGGTTAGCAGTCTGGTTATAATTGTTAGAAACTATGAAGATACCACTACTGTGTTGGCAACTTTGGCTCTTCTAGGTTGTGATGTGTCACCATGGGCATGGTTGAAGAAGAAAGTGTGTGACATATTGGAAATTCCATTTGTACTGAAACAAGGAGACTCATGGATGAAAAAGTTCACCGAAGCTTGCAATGCAGCCAAGGGATTGGAATGGATTAGTAACAAAATTTCCAAATTCATTGAGTGGATAAAGAACAAAGTGATCCCTGAGGCAAAAGACAAAGTTGAATTCATATCCAAGCTGAAACAACTGGGGATGTTGGAGAATCAGATCAATACCATACACCAATCATGCCCCAGTCAAGAACAGCAGGAAATCTTGTTCAACAATGTGAGGTGGCTTGCAATTCAATCAAGGAGGTTCGCACCATTGTACGCAGCGGAGGCTAAAAGAATTAGCAAACTTGAGAACACCATCAACAATTACATACAGTTCAAGAGCAAACACCGTATTGAACCAGTATGTGTGCTAATTCATGGAAGCCCCGGTACTGGCAAGTCAGTTGCCACTAGCCTAATGGGGAGAGCTATTGCTGAAAAGGAGAACACATCCACGTACTCATTACCCCCAGACCCCACGCACTTTGATGGCTACAAACAACAAGGAGTGGTGATCATGGACGACCTGAATCAAAATCCTGATGGGGCGGATATGAAATTGTTTTGCCAGATGGTTTCCACAGTCGAGTTCATACCCCCAATGGCATCCCTGGAAGAAAAGGGCATTCTATTCACATCCGATTACGTTCTGGCATCCACTAACTCCAGCACCATAACACCCCCAACAGTCGCTCACAGCGACGCCCTTTCACGCAGATTTGCCTTTGACATGGAAATTTGCCCAATGTCTCAGTACACAGTAAAAGGTAAGCTTAACATGGCTGAGGCCACAAGAATCTGCAAGGACTGCCACCCACCAGCCAAC---TTCAAAAAGTGCTGCCCACTGGTGTGTGGGAAAGCCATACAGTTGATGGACAAATACACTAGACAGAGGTTTAGTGTTGACGAGTTGACCACTCTTGTCATTAATGAAAAAGTCAGGAGATCAAACATCGGCAACTGTATGGAAGCTCTGTTTCAAGGCCCGTTGCAATATCGAGACCTAAAAATAGATATTAAGACTAGCCCACCCCCTGAGTGTATAAATGACCTGCTTCAAGCGGTTGACTCCCAGGAAGTTAGAGACTACTGTGAGAAAAAGGGATGGATAGTTAATGTC---TCCAGTGACATCACAATTGAAAGAAACCTCAACAGGGCAATGACAATTCTCCAAGCATTAACAACATTTGCTGCAGTAGCAGGCGTGGTTTACGTCATGTACAGGTTGTTTGCGGGACAACAAGGGCCATATACAGGGTTGCCATCTAAGAAACCAAACATTCCTACCATCAGAACAGCTAAAGTCCAAGGCCCAGGCTTTGACTACGCTGTCGCCATGGCTAAGAGAAATATTGTGACAGCCACCACCAGTAAAGGGGAGTTCACAATGCTTGGAGTTCATGACAACGTCGCTGTGTTGCCCACACACGCATCACCGGGAGAGACGATTGTCATTGATGGCAAGGAAGTAGAGGTATTGGATGCAAAAGCACTAGAAGATCAAGCTGGGACTAATTTGGAAATTACCATTGTTACTCTCAAGAGAAATGAGAAATTCAGGGATATTAGACCCCACATTCCCACTCAAATCACTGAGACGAATGACGGAGTATTGATTGTGAACACTAGTAAGTACCCCAACATGTACGTACCTGTCGGTGCAGTGACCGAACAAGGGTATCTCAATTTGGGTGGGCGCCAAACAGCTCGCACTCTTATGTATAACTTCCCAACCCGTGCCGGTCAATGTGGTGGAATCATCACCTGTACTGGCAAAGTCATTGGGATGCATGTTGGAGGGAACGGTTCACATGGGTTCGCTGCGGCCCTAAAACGGTCATACTTCACTCAGAGTCAAGGTGAAATTCAGTGGATGAGACCATCAAAGGAGGTCGGGTATCCTATCATCAATGCCCCTAGTAAGACCAAGCTGGAGCCCAGTGCTTTCCATTACATCTTTGAGGGGGTTAAGGAACCAGCAGTTCTGACCAAGAACGACCCCAGACTAAAAACAGACTTCGAGGAGGCTATCTTTTCTAAATATGTAGGCAACAAAATCACAGAGGTGGATGAGTACATGAAAGAGGCCGTAGACCACTACGCAGGGCAACTGATGTCACTAGATATAAACACTGACCAGATGTGTCTAGAGGACGCTATGTATGGAACTGATGGTTTAGAGGCCCTTGACCTTACTACTAGTGCAGGGTATCCGTACGTAGCCCTTGGTAAGAAAAAGAGAGACATTCTTAACAAGCAAACTAGAGACACCAAGGAAATGCAACGTCTCCTAGATACTTATGGAATTAATCTACCACTAGTCACCTATGTGAAAGATGAACTTAGAAGCAAGAGCAAAGTGGAACAAGGAAAATCCAGATTGATAGAGGCCTCCAGTCTAAATGACTCCGTAGCGATGAGAATGGCATTTGGTAACCTATATGCAGCCTTTCACAAAAACCCAGGAGTGGTCACAGGATCAGCAGTAGGGTGTGACCCAGATCTATTTTGGAGCAAGATACCAGTCTTGATGGAAGAAAAGCTGTTTGCATTCGATTATACAGGCTACGACGCTTCTCTCAGTCCCGCTTGGTTCGAAGCTCTCAAGATGGTGCTAGAAAAGATTGGTTTTGGTGACAGAGTGGACTACATTGACTACTTGAATCATTCACATCACTTGTACAAAAACAAAACATATTGTGTCAAGGGCGGCATGCCATCTGGCTGCTCTGGCACTTCAATTTTTAACTCAATGATCAACAACTTAATTATCAGGACACTTTTGCTGAAAACCTACAAGGGCATAGATTTAGACCACCTAAAGATGATCGCCTATGGTGATGATGTGATTGCTTCCTACCCCCACGAGGTTGACGCTAGTCTCCTAGCCCAATCAGGGAAAGACTATGGACTAACCATGACTCCAGCTGACAAATCAGCGACCTTTGAGAAAGTCACGTGGGAGAATGTAACATTCTTGAAAAGATTCTTCAGAGCAGATGAGAAGTACCCATTTTTGATACATCCAGTGATGCCAATGAAAGAAATTCATGAATCAATCAGATGGACCAAGGATCCAAGGAACACCCAGGATCATGTTCGCTCACTGTGCCTATTGGCTTGGCATAATGGCGAAGAAGAATACAACAAATTTCTAGCTAAAATTAGAAGTGTGCCAATTGGAAGAGCACTATTACTCCCTGAGTACTCAACTTTGTACCGCCGTTGGCTCGACTCGTTT
>ADK22846
------------------------------------------ATGGGTGCTCAAGTTTCCGCGCAGAATAACGGTACTCATGAAAATTCCAATAGTGCGAGTGGTGGATCAACTATCAATTACACCACAATAAACTATTATAAAGACAGCGCCAGTAACGCGGCGTCCAAGTTAGATTTCTCTCAGGACCCTTCCAAATTCACTGAACCAGTTAAGGATGTGATGATTAAGACAGCACCTGCTCTTAATTCACCAAATATAGAAGCGTGTGGTTACAGCGACCGTGTATTACAACTTACCCTTGGTAATTCCACAATTACTACTCAAGAAGCAGCTAACGCAGTGATTGGATATGGTGAGTGGCCGCAATTTCTTAATTCGGCCGATGCAAACCCAGTAGATGCCCCCACCTTACCTGATTCTTCGAGCAACCGTTTTTACACGTTGGAGAGCGTGGAGTGGCAATCAAGCTCTCGCGGCTGGTGGTGGAAGCTTCCCGAC---GCCCTTAAAGATATGGGTATGTTTGGGCAAAACATGTACTATCACTACCTGGGCAGGGCTGGTTACACAGTTCACGTTCAATGCAATGCGTCCAAGTTCCATCAGGGGGCCTTGTTTGTTGCAGCTATCCCAGAGTTCATGATGGCAAGTAATTCGGCAGATCAGACTGGTGGAATCACCTACGAAAAGGCCAACCCTGGAGAGGCTGGTGGCAAATTCCAAGCCTCGTTCACTCCATCC---GCAGAGGACGGGAAAAAGAATACATTTGCCCCCGTTGATTGGCTGCTGGGTTGCGGTGTAATGGCAGGTAACATCACTGTCTTTCCACACCAAATTATAAACTTACGCACAAACAACTGTGCCACGCTGGTGCTACCATACGTGAACTCATCAGCAACCGACTCGATGGCAAAGCACAATAATTGGGGTATTGTGATTCTTCCATTTGTGCCCCTACAATATGAGGACGGTGCCTCCACAGCAATCCCCATAACAGTCACGGTTGCTCCCATGTGTTGTGAGTTCAATGGGCTCAGAGCGCAGACAAACCCTGTTTTACAAGGGCTGCCTGTCCTTAACACTCCAGGGTCCAATCAATTCCTAACAACAGACAACTTTCAATCACCGTGCATAGTCCCCAACTACGATGTTACCGCACCAATACACATCCCTGGAGAGGTGCGAAACATGATGGAACTAGCGGAAATAGACAGTGTTATTCCAATGAACGCAGTAGCAGGTAAAGTCAACACAATGGAGGCATACCCAATTCCATTGAACCAAGGCACCCCAACCAAGGACCAGTCTATATTTTCGCTGAGCTTGAGCCCAGCCTCCGATGAGAGGTTGTCGCGCACTCTGTTGGGCGAGATATTGAACTATTACACCCATTGGGCTGGGTCCATCAAATTTACATTCCTATTTTGTGGGAGCATGATGGCCACTGGCAAGATTCTTATTAGTTACTCTCCACCTGGTGCCGCTCCCCCGACAACTAGAAAGGATGCCATGCTTGGAACACATGTCATCTGGGACATAGGACTGCAGTCTAGTGTCACACTAGTGGCGCCATGGATTTCAAACACGGACTATCGGCGGAGTACAAAAGACGACTTCACTGAGGGTGGCTACATAACGGCCTTCTACCAGACCGCCATTGTGGTCCCAGCAGGCGCTCCGAAGAGTATGAGTATGCTGGCTTTTGTGAGCGCTTGTAACGATTTTTCCGCCAGGTTGCTACGTGACACGCCTTTTGTCCGTCAGCTCGCAAGT---GCATGGAACCAGGGT---GTGGACGACAAAATTGATGCGCTGGTGGATGGCATGGTC------AATCTAGCAATA------------------------------------GACACTGTGCAAAACACAGTAGCCAGCGGTCCCACGCACTCAAAGGAGGTCCCAGCACTAACAGCTGTGGAGACTGGAGCAACTAGTAAAGTGGTCCCATCCGACCTCATTGAGACCCGGCACGTTATAAATAAGAGACAAAGGTCAGAGTGCACGGTAGAGTCTTTCCTGGGTAGAGCGGCATTGGTGACCATACTTAAACTGCAA------AATGCGGCTCCCACCAGCGACAACGCCAAGGATCTCTTCGCCACATGGAAAATATCTTACCACTACGCATATCAGTTGCGTAGGAAATTGGAAATGTTCACCTATTCTAGATTTGACATTGAACTCACTTTTGTCATCACTGAGCGCTTTGCAGCTAGTGGCGATGGTTCCAGCAGGCACTATGTGTACCAGATTATGTACATACCACCAGGCGCGCCCATACCACAAGCTTGGGATGATTTCACGTGGCAGACCTCAACCAATCCCTCAGTCTTTTACACCACGGGTAATGCACCGCCAAGGGTCTCAGTACCATTTATGGGCATCAGCGGGGCATACTCACACTTCTATGACGGCTTTTCCCTGGTGCCACACACTCAATTTGACGCAGGGGCC------ACCAACAAATATGGGTACAATAGTATTAATGACTTTGGCACTGTGGCTGTGCGGGTTGTAAATGAACATGATCCAGTTGATATCCACGCAAAGGTTAGAGTGTACTTTAAACCCAAGCACATAAGGGTGTGGTGTCCCAGGCCACCTAGAGTTGTGGATTACACCGGCCCGTCAGTGGATTACAAGCAAACTAACAAAGTTATGACC---CAAGTTGCATCCATACGAACCTAC---GGGTTTGGACATCAAAACAAGGCTATTTATGTAGCTGGATATAAGATTTGTAATTATCACCTGGCCACTCAAGAAGATATGGAACACGCAGTAGCCGTGATGTGGGACCGGGACCTCATGGTAGCAGAGAGTCGAGCCCAGGGAATTGACACCATTGCTAGGTGTTCTTGCAAGTGTGGCGTGTACTACTGTGAGTCCATGCGCAAATACTACCCAGTGTCTGTGGAGGGTCCAACCTTTAGGTACATGGATGCGAACGAGTATTACCCCGCTCGATACCAATCGCATATGCTTATAGGAGCCGGGTTTGCAATGCCAGGCGACTGTGGAGGGATCCTACGATGCACCCACGGGGTGATGGGCCTGATCACTGCTGGTGGTGAAGGGGTCGTAGCATTTGCAGACGTAAGGGATTTATTTGCATATGAAGAAGAGGCCATGGAACAAGGCATTACTGATTACATCAGTGGGTTGGGAGCAGCCTTTGGAGCAGGTTTCAGCACTGAGATTTCTAGCGGGATACAAGAACTGCAGGAAACTGTCCAGAATGTCATTACTGAAAAGTTGCTAAAAAACCTGGTTAAAATAGTGTCCGCACTAGTGATAGTGGCAAGGAACTATGAAGATTCCATAACTGTGCTGGCCACCCTCAGCTTATTGGGATGCGACTCCTCACCATGGCATTGGTTAAAAGAGAAGGTTTGCAACATACTAGGTATTCCATATGCAATGAAACAGGGCGACTCCTGGATGAAGAAGTTTTCAGATGCGTGTAACGCGGCCAAGGGCCTTGAATGGATTTCACAGAAGATAGGCAAGTTTATTGACTGGATAAAAACCAAAATTTTACCAGAGGCACAAGACAAAGTAGAATACTTGTCTAAATTGAAACACCTAGACACACTTGAAAACCAGGTGACAACCCTGCACCAGTCGTGCCCCAGCCAAGAAGACCAAGAAACACTGTTCAACAACATTCGTTGGCTAGCTATAAAGGCGAGAAAATTTGCTCCCTTGTATGCCAGCGAGGCACGTCGCATTTTCAAAATGGAGAGCACCATTAACAATTACATACAGTTCAAGACCAAACACCGCATTGAGCCCGTATGTTTGTTAATACATGGGACACCTGGCACTGGTAAGTCTATAGCGACAGGACTAATAGGTAGAGCAATTGCCAAGCAGGCTAACACTAGTACTTACTCTCTCCCCCCAGACCCCTCTCACTTTGATGGATATAAACAACAAGGGGTCGTGATTATGGACGATCTAAATCAAAACCCAGATGGAGAGGACATGAAGCTGTTTTGCCAGATGGTGTCGACAGTGGAATTTGTGCCACCGATGGCCAGTTTGGAGGAGAAAGGAATATTGTTTACATCAGACTACGTCCTTGCATCCACTAACTCATATACTATATCACCGCCTACGATATCAGCTTCAGACGCGTTGGCCAGACGTTTTGCATTTGATGTGGACTTTGAAGTGATGTCACAATACAACAACAAAGGACACCTAAACATGGCAACTGCTACTAAGGCATGCACAGACTGTCATAAACCAGCGAAT---TTCTCCAGCTGTTGCCCTTTAGTGTGCGGAAAGGCCATTCAATTTGTAGACAAAATGACACGCACCAGATACACTGTAGATGAGTTAACCACTTTGATTGTGAATGAGAGGAATAGAAGATACAACATTGGTAACTGTTTGGAAGCCTTGTTTCAAGGTCCACTGGAATTTAAGGAGCCTAGGATTGACATAAAAACAACACCCCCACCACCCGCTATTGCAGACTTACTTCGGTCCGTTGACAGTGACCAGGTGCGAGAGTATTGCACCAAGCAAGGCTGGGTCACCGAGCTGCCATCATCATCACTTGTGGTGGAGAGACACCTTAACCGAGCCATGACGATTGTGCAGGCCATATCTTCATTTGTGGCTGTCTCTGGCATGCTATACATTATTTACAAGTTGTTTGCCAATTTCCAAGGGGCGTACACAGGTTTACCTAACCCAAAGCCCAAGGTCCCCACGTTGCGTGCAGCCAAGGTACAAGGTCCAGCGTTTGACTATGCGGTTGCCATGGCGAGGCGTAATATACTAACTGCAACAACCGACAAGGGCGAGTTCACTATGCTAGGCATTTATGACCGGGTAGCTGTGTTGCCAACCCATTCCAGCCCCGGTGATACAGTGGTTATAGCTGGGAAGGAAGTGAAGGTCAAAGACGCCAGGCGTCTTGTGGACACCAATGATGTGAATTTAGAAGTAACCATTGTTGAGCTTGACAGGAATGAAAAATTTAGAGACATTAGAGCACACATACCCCCAACTATATGTGAAACTAGTGAGGCCATACTGGCAGTAAACACCACGCGGTTCCCAAACATGTACATCCCAGTTGGAGCTGTCGCTGAGCAAGGGATGCTAAACCTGGGGGGTAGGCCTACCAACCGAACCCTGATGTATAACTTCCCCACCAAGGCAGGTCAGTGTGGTGGCGTGGTAATGTCCACAGGCAAAGTGATTGGCATACACGTGGGGGGTAATGGCTCCCATGGGTTCGCCGCTGCACTGAAAAGATCGTACTTTACCAGTGAACAAGGTGAAATACAATGGATGAGACCCAGCAAAGACGCTGGCTACCCAGTCATTAACACCCCTAATAAGACCAAGCTACAACCTAGTGTCTTTCATAGTGTATTCCCGGGTGTTAAGGAACCCGCGGTCCTGACAAAATCAGATCCTAGACTTGAAGTTGACTTTGAAGAGGCTATTTTCTCCAAATACGTGGGTAATGCTATCACAGAGGTGGATGAGTACATGAAGGATGCTGTGGACCATTATGCTGGGCAACTAATGTCACTGGACATCCCCACAGAGCAGATGTGTTTGGATGAGGCTTTGTACGGGACTGAAGGTCTTGAAGCCCTAGACCTCACAACTAGTGCCGGCTACCCTTACGTTACCATGGGGAAAAGGAAGAGAGAAATTCTGAACAAAGAAACACGTGATACCAAGGAGATGCAGCGCATGCTGGACAAGTACGGGATTAATCTACCATTGGTCACGTACGTGAAGGACGAGTTGCGTAAGCCATCTAAGATCAAAGCAGGGAAGTCCAGGTTGATAGAGGCCAGTTCGCTGAACGACTCAGTTGCAATGCGCCAAGCCTTTGGGCACTTGTATGCCAAGTTTCATCAGAACCCTGGTATAGTGACCGGTAGTGCTGTAGGGTGCGACCCTGATATTTTCTGGAGTAAGATACCAGTCATGCTTGACGGTCACCTATTTGCCTTTGACTATACTGGTTATGATGCCTCTCTTTCACCAGCTTGGTTTGAAGCCCTCAAAATGGTGCTAGAGAAAATAGGATTTGGTGATCGTGTGGACTACATAGACTACCTCAATCACTCTCACCACCTGTACAAGAATAAATTATACTGTGTCAAGGGGGGGATGCCATCTGGATGCTCTGGCACATCCATTTTTAACACAATGATCAACAATATAATCATTAGGACCCTCTTACTTAAAACATATAAAGGGGTAGATCTTGATTCGCTTCGAATGATCGCCTATGGCGATGACGTCTTAGCCAGCTACCCACACCAAATAGACGCAGGCCTCCTAGCTCAGACAGGAAAAGATTATGGCTTGCTAATGACTCCAGCAGACAAGGGAGCTACCTTTGAGGCTGTCACTTGGGAAACAGCAACGTTCTTGAAACGGTTTTTCCGTGCTGATGAACAATTCCCATACCTAGTGCACCCAGTTATGCCAATGTCAGAAATATACGAGTCAATTCGCTGGACTAAAGACCCAAAGAATACACAGGATCATGTGCGGTCTCTATGCCTATTGGCTTGGCACAACGGAGCCGTGGATTATAACAAATTTTTAGATCAAATAAGATCAGTCGCGGTCGGCCGCGCATTACTCCTACCGGAGTACACAACACTGCGCCGCCGCTGGCTGGACTCTTTT
>AGA12392
------------------------------------------ATGGGCGCCCAAGTTTCATCACAGAAAGTTGGAGCCCACGAAAATTCAAACAGAGCTTATGGCGGGTCCACCATCAATTACACTACAATCAATTACTATAGGGATTCTGCAAGCAATGCAGCAAGCAAGCAAGATTTTGCACAAGATCCGTCCAAGTTCACCGAACCCATTAAGGACGTCCTTATTAAGACCGCTCCCATGCTAAACTCCCCAAACATTGAGGCGTGTGGTTATAGTGACAGGGTAATGCAGCTAACTCTGGGCAATTCAACGATCACCACCCAAGAAGCGGCCAATTCTGTTGTTGCCTACGGTAGATGGCCTGAATACATCAGAGACACCGAGGCAAATCCTGTAGACCAACCAACCGAGCCCGATGTAGCCGCGTGCAGGTTCTACACATTAGATACCGTCACTTGGCGCAAGGAGTCCAGAGGGTGGTGGTGGAAACTACCAGAC---GCTTTAAAAGACATGGGGTTATTTGGTCAAAACATGTTTTATCACTATCTTGGGAGGGCTGGCTACACAGTGCATGTACAGTGCAATGCTTCAAAGTTTCATCAAGGAGCTCTAGGGGTGTTTGCAGTTCCAGAAATGTGTTTAGCTGGTGATAGC---ACAACTCACATGTTCACAAAGTACGAGAATGCGAATCCAGGCGAAAAAGGAGGTGAATTCAAAGGGAGTTTCACCCTTGATACCAACGCCACTAACCCTGCACGGAGTTTCTGCCCAGTTGATTACCTCTTCGGGAGTGGAGTGCTGGTAGGGAATGCATTTGTTTATCCACATCAAATAATAAACCTGCGCACTAACAACTGTGCTACGCTAGTATTGCCCTATGTAAATTCACTCTCAATAGATAGCATGACAAAGCACAACAACTGGGGGATCGCTATCCTCCCCCTGGCGCCACTAGACTTTGCCACTGAATCYTCCACTGAGATACCCATTACACTGACCATTGCTCCCATGTGCTGCGAATTCAATGGTTTACGCAACATCACTGTGCCAAGAACCCAAGGATTACCAGTCCTGAACACTCCAGGGAGTAACCAGTACCTGACCGCAGACAATTACCAGTCTCCGTGTGCAATACCTGAGTTTGATGTCACTCCACCCATAGACATACCAGGGGAGGTGCGCAACATGATGGAATTGGCGGAAATAGACACTATGATACCCCTCAACTTGACAAGTCAACGCAAGAACACAATGGATATGTATAGAGTCGAGTTGAGCGACGCG---GCTCACTCTGACACGCCGATCTTGTGTCTCTCGCTGTCCCCCGCTTCAGACCCCAGATTGGCACACACTATGTTGGGTGAGATATTAAATTATTACACACACTGGGCAGGGTCCTTGAGATTTACCTTTCTCTTTTGCGGCTCAATGATGGCCACCGGAAAGTTATTGGTTTCTTACGCACCACCCGGAGCAGAGGCCCCCAAGAGTCGCAAAGAAGCAATGCTTGGGACACATGTGATATGGGACATTGGGTTGCAGTCTTCATGCACTATGGTGGTACCTTGGATCAGTAATACCACATACAGACAAACCATCAACGATAGTTTCACAGAAGGTGGCTACATTAGCATGTTCTATCAAACTAGGGTTGTTGTCCCGTTGTCCACACCCAGAAAGATGGACATCCTGGGTTTTGTGTCAGCTTGCAATGACTTCAGTGTGCGCTTACTGCGAGATACAACACACATTAGTCAAGAGGCTATG---------CCACAAGGA---ATTGGTGACATGATTGAGGGGGCCGTTGAAGGGATTACT------AAAAATGCATTG------ATTCCC---CCGACT---------TCCACCAATAGCCTGCCCGACACAAAGCCGAGCGGTCCAGCCCACTCCAAGGAGATACCTGCATTGACAGCCGTGGAGACAGGGGCTACCAATCCGTTGGTGCCTTCGGACACCGTGCAAACGCGCCATGTCATCCAGAGACGAACGCGATCAGAGTCCACGGTTGAGTCATTCTTTGCAAGAGGGGCTTGCGTGGCTATCATTGAGGTGGAC------AATGATGCACCGACAAAGCGCGCC---AGCAGATTGTTTTCGGTTTGGAAAATAACTTACAAAGACACTGTTCAACTGAGGCGCAAACTGGAATTTTTCACATATTCGAGATTTGACATGGAGTTCACTTTTGTGGTCACCTCAAACTACACTGATGCAAATAACGGACATGCATTGAACCAAGTTTATCAGATAATGTATATACCACCCGGAGCACCTATCCCTGGTAAATGGAATGACTATACATGGCAGACGTCCTCTAACCCATCGGTGTTTTACACCTATGGGGCGCCCCCAGCAAGAATATCAGTGCCCTACGTGGGAATTGCTAATGCGTATTCCCACTTTTATGATGGGTTTGCAAAAGTACCACTAGCGGGTCAAGCCTCAACTGAA---GGCGATTCGTTGTACGGTGTTGCCTCGCTGAATGATTTTGGATCACTGGCTGTTCGCGTGGTAAATGATCACAACCCCACGCGGCTCACCTCCAAGATCAGAGTGTACATGAAGCCTAAGCATGTCAGAGTCTGGTGCCCACGACCTCCACGAGCAGTCCCATACTTCGGACCAGGTGTTGATTATAAAGATGGG---CTCACCCCACTA---CCAGAAAAGGGATTAACAACTTAT---GGATTTGGACACCAAAACAAAGCTGTGTACACAGCTGGCTACAAAATTTGCAATTACCACCTAGCTACACAAGAAGACTTGCAAAATGCCGTGAGTGTCATGTGGAACAGAGACCTCTTAGTGGCTGAATCAAGGGCCCTTGGCACCGACTCGATCGCAAGGTGCAGCTGTAACACGGGAGTGTATTACTGTGAGTCCAAAAGGAAGTATTACCCAGTGACCTTTATAGGACCCACGTTTCAGTACATGGAGGCTAATGATTACTACCCAGCTAGGTACCAATCCCACATGCTCATTGGCCATGGTTTTGCATCACCAGGTGACTGTGGCGGTATTCTTAGATGCCAACACGGAGTAATCGGAATCATCACCGCTGGTGGAGAGGGTCTAGTTGCTTTTTCAGACATTAGGGATCTATATGCATATGAAGAAGAAGCTATGGAGCAAGGCATTTCCAACTACATTGAGTCTCTTGGAGTCGCCTTTGGAAGTGGGTTCACCCAACAAATTGGAGACAAAATCTCAGAGCTAACTAGCATGGTCACCAGCACCATTACCGAGAAGTTGTTGAAAAACCTAATCAAAATAATCTCATCACTTGTGATCATTACTAGAAATTATGAGGACACTACCACAGTACTAGCCACCTTGGCACTCCTTGGATGTGATGTGTCTCCCTGGCAATGGCTTAAGAAGAAGGCCTGTGACATACTGGAGATTCCATATGTCATGCGCCAGGGTGATAGCTGGTTAAAGAAGTTTACAGAAGCTTGCAACGCTGCCAAGGGTCTGGAGTGGGTCTCTAACAAAATATCTAAGTTTATTGATTGGTTGAAAGAGAAGATCATACCCCAGGCTAGAGACAAATTGGAGTTCGTCACCAAGCTGAAACAATTAGAAATGTTAGAAAATCAAATTGCCACCATCCACCAATCATGTCCCAGTCAGGAACACCAAGAAATTTTGTTCAACAATGTCAGATGGTTGTCAATACAATCAAAAAGATTTGCCCCGCTCTACGCCGTAGAGGCAAAAAGGATTCAGAAGCTAGAACACACCATTAACAACTACATACAGTTTAAGAGCAAACACCGTATTGAACCAGTATGTCTGTTAGTCCACGGCAGCCCAGGAACAGGTAAATCAGTGGCCACCAATTTGATTGCTAGGGCGATTGCAGAAAAGGAGAACACTTCCACATATTCACTACCACCAGACCCGTCCCATTTCGATGGCTATAAACAACAAGGAGTAGTAATTATGGATGATTTGAACCAGAATCCAGATGGGGCCGACATGAAATTATTCTGTCAGATGGTTTCTACAGTGGAGTTTATACCACCAATGGCTTCATTAGAAGAGAAGGGCATTTTGTTCACATCAAACTATGTCCTGGCTTCCACCAATTCCAGCCGCATTACACCACCTACAGTTGCACACAGTGACGCCCTAGCCAGGCGCTTTGCATTTGACATGGACATTCAGGTTATGGGTGAGTATTCCAGGGATGGTAAGTTGAATATGGCAATGGCAACAGAAATGTGTAAAAACTGCCATCAACCAGCAAAT---TTCAAGAGGTGTTGTCCATTAGTGTGCGGGAAGGCAATCCAGCTGATGGATAAGTCTTCTAGAGTTAGGTACAGTATAGATCAAATCACTACAATGATTATTAATGAGAAGAACAGGAGATCAAACATAGGTAATTGCATGGAAGCACTATTTCAGGGTCCCCTGGAATACAAAGATCTGAAAATAGATATTAAGACCACTCCACCACCCGAATGCATCAATGACCTGTTACAATCAGTGGACTCCCAAGAAGTGAGAGATTACTGTGAGAGGAAAGGCTGGATTGTGAACATT---ACCAGCCAGGTCCAGACTGAAAGAAACATCAATAGAGCAATGACTATTCTACAAGCAGTAACCACGTTCGCGGCAGTTGCCGGAGTGGTGTATGTGATGTACAAACTCTTTGCAGGACACCAGGGTGCCTATACAGGTCTCCCCAATAAGAGACCCAATGTGCCTACGATTAGGACCGCTAAGGTTCAAGGCCCAGGCTTTGACTACGCAGTTGCTATGGCTAAGAGAAACATTCTTACAGCGACTACTTGCAAAGGGGAGTTCACTATGTTAGGAGTGCATGATAATGTAGCCATTTTACCAACACATGCCTCACCAGGGGAGACAATAGTTATTGATGGTAAAGAAGTGGAGGTACTAGATGCCAAAGCACTAGAAGACCAGGCTGGAACCAATTTGGAGATCACAATCGTCACACTCAAAAGAAATGAGAAATTCAGAGACATCAGACCCCATATCCCAACCCAAATCACTGAGACGAACGATGGAGTCCTGATCGTGAACACTAGTAAGTACCCCAACATGTATGTCCCAGTCGGTGCTGTGACTGAACAGGGATATCTCAATCTCGGTGGCCGTCAAACTGCTCGTACACTAATGTACAACTTTCCAACGAGGGCAGGTCAGTGCGGCGGTGTCATCACTTGCACTGGTAAGGTCATCGGGATGCACGTTGGAGGGAACGGTTCACATGGGTTCGCAGCGGCCCTGAAACGGTCTTACTTCACTCAGAGTCAAGGTGAGATCCAATGGATGAGGCCATCGAAAGAGGTTGGATATCCAATTATTAATGCCCCCAGCAAAACCAAATTAGAACCAAGTGCATTTCACTACATATTTGAGGGAGTGAAGGAACCAGCAGTCCTGACCAAAAACGACCCTAGGCTCAAAGTGGATTTTGAAGAGGCGATCTTCTCCAAGTACGTAGGCAACAAAATCACAGAAGTGGATGAGTACATGAGGGAAGCTGTCGATCACTATGCTGGTCAATTGATGTCACTAGACATAAACACCGACCAGATGTGTCTGGAGGATGCCATGTATGGCACCGATGGCTTGGAAGCCTTGGACCTCACAACCAGCGCAGGATACCCTTACGTGGCCTTAGGGAAAAAGAAGAGGGACATTCTGAACAAGCAAACTAGGGACACTAAAGAGATGCAAAGACTGTTAGATACCTATGGTATTAACCTACCCTTAGTCACTTATGTGAAGGATGAATTAAGATCCAAAACCAAAGTCGAACAAGGCAAATCAAGACTTATTGAAGCATCTAGTCTCAATGATTCAGTGGCTATGAGGATGGCATTTGGTAATCTCTACGCAGCCTTTCATAAGAACCCAGGAGTAGTAACTGGTAGTGCAGTGGGTTGTGATCCAGATCTGTTTTGGAGCAAAATTCCAGTTCTCATGGAGGAAAAGCTGTTTGCCTTTGATTACACCGGGTATGACGCCTCCCTGAGTCCAGCTTGGTTTGAAGCTCTTAAGATGGTTCTTGAGAAAATTGGCTTTGGTGATAGAGTGGACTACATTGACTACCTCAACCACTCTCACCATTTATATAAAAACAAGACATACTGTGTCAAAGGCGGCATGCCATCTGGCTGTTCAGGCACATCAATTTTTAATTCAATGATTAATAATATCATAATCAGGACTCTCTTACTGAAAACCTACAAGGGCATAGATTTAGACCACCTAAAGATGATAGCCTATGGTGATGATGTAATTGCTTCCTACCCCCATGAAGTAGACGCTAGTCTCCTAGCCCAATCAGGAAAAGACTATGGACTTACTATGACTCCAGCCGACAAATCTGTAACTTTTGAACAAGTCACATGGGAAAATGTAACATTCTTGAAGAGATTCTTCAGAGCAGATGAGAAGTATCCATTCCTTGTGCATCCAGTGATGCCCATGAAGGAAATTCATGAATCAATCAGATGGACAAAAGATCCCAGAAATACACAGGATCACGTTCGCTCCTTGTGCTTATTGGCTTGGCATAATGGAGAAGAAGAATACAACAAATTTCTAGCTAAAATTAGAAGTGTGCCAATCGGACGAGCTTTATTGCTCCCGGAGTATTCAACATTGTACCGCCGTTGGCTCGATTCTTTT
>ABV00562
------------------------------------------ATGGGAGCTCAAGTATCATCCCAAAAAGTAGGCGCTCACGAGAATTCTAACCGAGCCTATGGTGGTTCTACGATCAACTACACCACAATTAATTATTACAGAGATTCCGCAAGTAATGCGGCGTCCAAACAAGATTACTCGCAGGATCCATCAAAATTCACCGAGCCACTAAAGGACGTGCTCATAAAAACAGCTCCAGCACTCAATTCACCAAATGTGGAGGCGTGTGGGTATAGTGATAGAGTGTTGCAACTCACTTTAGGCAATTCCACTATTACTACACAGGAGGCAGCAAATTCAGTAGTGGCTTACGGACGTTGGCCTGAGTTTATTAGAGATGACGAAGCAAACCCGGTGGACCAACCAACTGAACCAGATGTGGCTACATGCAGATTCTACACACTAGACACTGTAATGTGGGGCAAGGAGTCGAAAGGCTGGTGGTGGAAGTTACCTGAC---GCACTGAGAGACATGGGTCTGTTTGGGCAAAACATGTATTACCACTACCTAGGAAGATCCGGGTACACTGTGCACGTGCAGTGTAATGCATCCAAATTTCACCAAGGTGCACTTGGGGTGTTTGCAATTCCTGAGTATTGTTTGGCGGGTGACAGT---GACAAGCAAAGGTATACTAGTTATGCAAATGCGAATCCAGGTGAAAGAGGGGGAAAATTTTACTCCCAATTCAACAAGGATAACGCAGTAACATCCCCAAAGAGAGAGTTCTGCCCAGTGGATTATCTCCTGGGATGTGGGGTGCTATTGGGAAACGCCTTTGTATACCCACATCAAATCATTAATCTGAGGACCAACAACAGTGCAACTATTGTCCTACCATATGTGAATGCTTTGGCCATTGATTCAATGGTTAAACACAACAACTGGGGCATTGCCATTCTGCCCTTATCATCGCTGGATTTTGCTCAAGATTCATCAGTTGAAATTCCAATTACTGTGACAATTGCCCCAATGTGTAGCGAATTCAACGGCCTTCGCAACGTGACTGCACCTAAATTTCAAGGACTACCAGTGTTGAACACTCCTGGTAGTAACCAGTACCTGACGTCGGACAACCACCAATCACCATGCGCAATCCCAGAATTTGATGTCACTCCGCCTATTGATATCCCAGGTGAGGTTAAAAACATGATGGAGCTCGCCGAGATCGACACCATGATTCCTCTCAATTTGGAGAACACCAAGAGAAACACAATGGACATGTACAGAGTTACTCTGAGCGACAGT---GCCAATCTATCGCAACCAATTTTGTGCTTGTCACTATCCCCAGCATCTGATCCGCGCTTGTCACACACCATGCTTGGGGAAGTACTGAACTATTATACTCATTGGGCCGGGTCCTTGAAATTTACCTTCCTGTTCTGTGGTTCAATGATGGCCACGGGGAAAATCCTGGTGGCCTATGCACCACCAGGTGCACAACCCCCCACCAGCCGTAAGGAGGCTATGTTGGGCACACATGTTATTTGGGACCTTGGCCTGCAATCATCTTGTACTATGGTGGTGCCGTGGATTAGTAATGTGACATACAGGCAGACTACACAAGATAGTTTCACTGAGGGCGGATATATCAGCATGTTCTACCAAACAAGAATCGTGGTGCCACTGTCCACCCCTAAGAGTATGAGCATGCTGGGGTTTGTGTCAGCCTGTAATGACTTCAGTGTACGATTGCTGCGAGACACCACTCACATCTCACAATCTGCGCTT---------CCACAGGGT---ATTGAAGATTTGATTTCTGAAGTTGCACAGGGCGCCCTA------ACTTTGTCACTC------CCGAAG------------------CAACAGGATAGCTTACCTGATACTAAGGCCAGTGGCCCGGCGCATTCCAAGGAGGTGCCTGCACTCACTGCAGTCGAGACTGGAGCCACCAATCCTCTGGTACCATCCGACACAGTTCAAACGCGCCACGTGATCCAACGACGCAGCAGGTCAGAGTCCACAATAGAATCATTCTTCGCACGCGGGGCGTGCGTCGCTATTATTGAGGTGGAC------AATGAACAACCAACCACCCGGGCA---CAGAAACTATTTGCCACGTGGCGCATTACATACAAAGATACAGTGCAGTTGCGCCGTAAGTTGGAGTTTTTCACATACTCTCGTTTTGACATGGAATTCACCTTCGTGGTAACCGCCAACTTCACCAACTCTAATAATGGGCATGCACTCAACCAGGTGTACCAGATAATGTACATCCCCCCAGGGGCACCCACACCAAAGTCATGGGACGACTACACTTGGCAAACATCTTCCAACCCGTCCATATTTTACACCTATGGGGCTGCCCCGGCGCGAATCTCAGTGCCATACGTGGGGTTAGCCAATGCTTACTCGCACTTTTACGACGGCTTCGCCAAGGTGCCATTGAAGACAGATGCCAATGACCAGATTGGTGATTCCTTGTACAGCGCCATGACAGTAGATGACTTTGGTGTATTGGCAGTTCGTGTTGTCAATGATCACAACCCCACTAAAGTAACCTCCAAAGTCCGCATTTACATGAAACCCAAACACGTACGTGTCTGGTGCCCTAGACCGCCGCGCGCGGTGCCTTATTATGGACCAGGGGTGGACTATAGGAACAAC---TTGGAACCCTTA---TCTGAGAAAGGTTTGACCACATAT---GGCTTTGGGCATCAGAATAAAGCTGTGTACACTGCTGGTTACAAGATCTGCAACTACCATCTCGCCACTAAGGAGGATTTACAAAATGCTGTAAGCATCATGTGGAATAGAGACCTCTTGGTTGTTGAATCAAAAGCTCAAGGTACTGACTCAATAGCAAGGTGCAATTGCAATGCAGGGGTGTACTATTGTGAGTCCAGAAGGAAATACTACCATGTGTCGTTTGTGGGACCCACCTTCCAATACATGGAGGCTAATGACTACTACCCAGCTAGATACCAATCCCACATGTTAATCGGGCACGGCTTTGCCTCACCAGGTGACTGTGGTGGTATCCTTAGGTGTCAACATGGCGTCATCGGAATCGTGACAGCTGGTGGAGAGGGGCTAGTCGCATTCTCCGACATAAGGGACTTGTATGCTTACGAGGAAGAGGCCATGGAGCAGGGCATTTCAAACTATATTGAGTCACTCGGTGCTGCGTTCGGTAGTGGGTTCACTCAGCAAATAGGGGATAAGATATCAGAACTAACCAGCATGGTAACCAGCACGATTACAGAGAAGTTGCTTAAAAACCTAATCAAAATTATTTCATCTCTGGTGATTATTACTAGAAATTACGAAGATACCACCACAGTGCTCGCCACTCTAGCTCTTCTTGGGTGTGATGTTTCACCGTGGCAATGGCTGAAGAAGAAAGCATGTGACACTTTGGAGATTCCCTATGTTATTAGACAGGGTGATAGTTGGTTAAAAAAATTTACTGAGGCGTGCAACGCAGCTAAGGGGTTGGAATGGGTGTCCAACAAAATCTCAAAATTTATCGATTGGCTAAAAGAAAGGATCATTCCACAAGCCAGGGATAAATTAGAGTTTGTCACCAAATTGAAACAACTTGAGATGCTAGAGAACCAAATTGCGACCATTCACCAGTCGTGCCCTAGCCAAGAACATCAGGAAATTCTGTTTAACAATGTGAGGTGGTTGTCCATACAGTCAAAAAGATTCGCTCCCCTATACGCAATGGAAGCGAAAAGAATACAGAAGCTAGAACACACAATCAACAATTACATACAGTTCAAGAGCAAACACCGTATTGAACCAGTATGTTTATTGGTGCACGGCAGTCCTGGAACAGGTAAATCAGTGGCCACCAACTTGATTGCTAGAGCAATTGCAGAGAAGGAAAACACATCCACCTACTCGCTACCTCCAGATCCATCCCATTTCGATGGATATAAACAACAGGGAGTAGTAATCATGGACGACTTGAATCAGAATCCCGATGGGGCTGACATGAAACTCTTTTGTCAAATGGTGTCTACAGTAGAATTTATTCCACCAATGGCTTCATTAGAGGAAAAGGGCATTTTGTTCACGTCGAATTACGTCTTGGCTTCCACCAATTCTAGCCGCATTACACCACCAACAGTGGCACACAGTGACGCGCTAGCCAGACGGTTTGCATTTGACATGGACATTCAAGTCATGGGTGAATACTCCAGGGATGGAAAGTTGAACATGGCGATGGCTACAGAGATGTGCAAGAATTGCCACCAACCAGCAAAT---TTCAAAAAGTGCTGCCCACTTGTGTGCGGAAAAGCTATCCAATTGATGGACAAGTCATCCAGGGTCAGATACAGCATTGACCAAATTACCACCATGATCATTAACGAAAGAAACAGGAGGTCTAACATTGGTAACTGCATGGAAGCACTGTTTCAAGGCCCCCTGCAGTACAAAGACTTAAAGATCGACATAAAGACTACACCCCCTCCCGAGTGTATAAACGACCTACTTCAAGCGGTCGACTCCCAGGAAGTGAGGGATTACTGTGAGAAGAAAGGATGGATTGTCAACATT---ACTAGCCAGGTTCAAACTGAAAGAAACATTAACAGAGCAATGACCATATTACAAGCTGTCACCACTTTTGCAGCTGTCGCTGGAGTAGTGTATGTGATGTACAAGCTTTTTGCAGGACAGCAGGGAGCCTACACTGGACTTCCCACCAAGCGGCCCAATGTCCCTACCATTAGGACAGCTAAAGTGCAAGGCCCAGGGTTTGATTACGCAGTGGCTATGGCCAAAAGAAACATCCTCACAGCAACCACCAGTAAAGGGGAGTTCACAATGCTTGGGGTGCATGACAACGTGGCCATTCTACCAACTCATGCCTCACCAGGAGAGACAATAGTTATTGATGGAAAGGAAGTGGAAGTCCTGGATGCCAAGGCGCTAGAGGATCAGGCCGGAACCAATTTGGAGATCACTATTGTCACCCTTAAAAGAAATGAGAAATTCAGGGATATCAGGCCACACATTCCTATGCAAATCACTGAGACAAATGATGGAGTTCTGATCGTGAACACTAGTAAGTACCCCAACATGTATGTCCCAGTTGGTGCTGTGACCGAGCAGGGATATCTCAATCTCGGTGGCCGTCAAACTGCTCGCACTCTAATGTATAACTTTCCAACTAGAGCAGGTCAGTGTGGTGGTGTTATTACATGCACCGGAAAGGTCATCGGGATGCATGTTGGAGGGAACGGTTCGCATGGGTTTGCAGCGGCCCTAAAGCGATCATACTTCACTCAAAGTCAAGGTGAAATTCAATGGATAAGACCTTCCAAAGAGGTGGGATACCCGATCATCAATGCACCCTCCAAAACAAAACTGGAGCCCAGTGCCTTTCACTATGTTTTTGAAGGTGTTAAAGAGCCTGCGGTCTTGACCAAGAATGACCCAAGACTCAAAACTGATTTTGAAGAAGCCATTTTCTCAAAATATGTAGGCAACAAGATCACAGAGGTGGATGAATACATGAGGGAAGCAGTGGATCACTATGCAGGACAACTGACGTCCTTGGACATCAATACAGAGCAGATGTGTCTGGAAGATGCAATGTACGGCACTGATGGTCTTGAAGCATTAGATCTCAGCACTAGCGCTGGTTATCCTTATGTGGCAATGGGAAAGAAGAAAAGAGATATTTTAAACAAACAGACCAGAGACACCAAGGAAATGCAGAGACTTCTAGATACCTATGGAATCAACCTACCACTGGTCACTTATGTAAAAGATGAACTTAGATCTAAAACCAAGGTGGAACAGGGCAAGTCTAGATTAATTGAAGCCTCGAGCTTGAATGACTCAGTAGCCATGAGAATGGCTTTTGGTAACCTTTATGCAGCATTTCACAAGAATCCAGGTGTAGTGACGGGATCAGCTGTTGGGTGTGATCCAGACTTGTTTTGGAGCAAGATACCAGTGTTAATGGAAGAAAAACTTTTTGCATTTGATTACACAGGTTATGATGCGTCTCTCAGCCCAGCCTGGTTTGAAGCACTAAAGATGGTGTTGGAGAAAATTGGATTTGGAGACAGAGTAGATTACATTGATTATCTAAATCATTCACATCATCTCTATAAAAACAAGACATACTGTGTCAAGGGCGGCATGCCATCTGGCTGCTCAGGCACTTCAATCTTTAACTCAATGATCAACAACTTAATAATCAGGACACTCTTACTGAAAACCTACAAGGGCATAGATTTGGATCACCTAAAAATGATTGCCTATGGTGATGATGTAATTGCTTCCTACCCCCATGAGGTTGACGCTAGTCTCCTAGCCCAATCAGGAAAAGACTATGGACTAACCATGACTCCAGCTGATAAATCAGCAACCTTTGAAAAAGTCACATGGGAGAATGTAACATTCCTGAAAAGATTCTTCAGAGCAGATGAAAAATACCCCTTCCTCATACATCCAGTAATGCCAATGAAGGAAATTCATGAATCAATCAGATGGACAAAAGATCCTCGGAACACGCAGGACCATGTACGCTCCTTGTGTCTATTGGCTTGGCACAACGGGGAAGAAGAATACAACAAATTTTTAGCTAAAATTAGGAGTGTGCCAATCGGAAGAGCTTTGTTGCTCCCAGAGTACTCAACATTGTACCGCCGTTGGCTCGACTCTTTT
>ADU20413
------------------------------------------ATGGGCACCCAAGTTTCATCGCAGAAGGTCGGAGCCCACGAGAATTCAAACAGAGCTTATGGCGGATCCACCATCAACTATACTACGATCAATTACTACAGGGACTCTGCAAGCAATGCGGCAAGTAGGCAAGATCTCGCACAAGATCCGTCCAAGTTCACTGAGCCCGTTAAGGACGTCCTCATCAAGACCGCTCCCATGCTCAACTCCCCAAACATTGAAGCGTGCGGTTATAGTGACAGGGTAATGCAGCTAACTCTGGGCAACTCAACGATCACCACTCAAGAAGCAGCCAACTCCGTTGTTGCCTACGGTAGGTGGCCCGAATACATCAGGGACACCGAAGCGAACCCTGTGGACCAACCAACTGAGCCCGATGTGGCCGCGTGCAGGTTCTACACATTGGAAACCGTTACTTGGAGCAAGGAGTCTAGAGGGTGGTGGTGGAAACTACCAGAT---GCTTTAAAAGACATGGGGTTGTTTGGTCAAAACATGTTTTATCACTACCTTGGGAGGGCCGGTTACACAGTGCACGTGCAGTGCAACGCCTCGAAATTCCATCAGGGAGCTCTAGGGGTGTTTGCCGTTCCAGAAATGTGCCTAGCCGGCGATAGC---ACGAAGCACATGTTCACAAGGTATGAAAATGCAAATCCAGGTGAAAGAGGGGGTGAATTCAAGGAAAGATTTACCCTTGATAAAAACACCGATAATCCTGCGCGGAAATTCTGCCCAGTCGATTACCTTTTTGGGAGTGGAGTGTTGGCAGGAAATGCGTTTGTCTATCCACACCAAATAATAAACCTGCGCACCAATAACTGTGCTACACTAGTGCTGCCCTATGTGAACTCACTCTCAATAGATAGCATGACAAAGCACAACAACTGGGGGATCGCCATCCTTCCCTTGGCACCACTAGACTTTGCTAATGAATCCTCCCCTGAGATACCCATTACACTAACCATCGCTCCCATGTGCTGCGAGTTCAACGGATTACGCAACATCACTGTGCCAAGAACCCAAGGATTACCAGTTTTGAACACTCCAGGGAGCAACCAGTACCTGACTGCGGACAATTACCAATCGCCGTGTGCGATACCCGAGTTCGACGTCACACCGCCCATAGACATACCAGGAGAGGTGCACAATATGATGGAGTTGGCAGAAATAGACACCATGATACCCCTCAACTTGACAAGTCAACGCAGAAACACAATGGACATGTATAGAGTTGAGTTGAGTGATGCG---GCTAACCTTGATGAGCCGATCCTGTGTCTTACATTGTCCCCCGCCTCAGACCCTAGATTGGCACACACCATGTTAGGTGAAATATTGAATTATTACACACATTGGGCAGGGTCCTTGAAGTTTACCTTTCTCTTTTGTGGCTCAATGATGGCCACTGGAAAGCTGCTGGTTTCCTACTCACCACCCGGGGCAATGGCTCCCACGAGTCGTAAGGAAGCAATGCTTGGGACACATGTGATATGGGACATTGGGCTGCAGTCTTCATGCACCATGGTAGTGCCGTGGATCAGTAATACCATGTACAGACAGACCATCAACGACAGCTTCACAGAGGGTGGCTACATCAGCATGTTCTATCAAACCAAGGTCGTTGTACCATTGTCCACGCCCAGGAAGATGGACATTCTGAGTTTTGTGTCAGCCTGCAACGACTTCAGTGTGCGCTTGCTGCGGGATACAACACACATTAGTCAAAAAGCCATG---------CCCCAAGGA---ATTGGTGACGCGATTGAAGGAGCTATTGAGGGCATTACA------AAAAAGGCATTG------ACTCCC---CCAGTT---------CCCACTAACAGTCTGCCCGACACAAAACCGAGTGGTCCAGCCCATTCCAGGGAGATACCCGCGCTGACAGCAGTGGAAACAGGGGCTACCAACCCCTTGGTGCCCTCGGATACCGTGCAGACGCGCCACGTCATCCAGAGGCGAACGCGATCAGAGTCCACGATCGAATCATTCTTCGCAAGAGGGGCTTGTGTGGCTATCATTGAAGTGGAA------AACGATGCACCAACGGAACGC------GACAGATTGTTTTCAGTCTGGAAAATAACTTACAAAGACACTGTTCAGCTGAGACGCAAACTGGAATTCTTCACGTATTCAAGATTTGACATGGAGTTCACATTTGTGGTTACCTCAAATTACACTGATGCAAACAATGGGCATGCATTGAACCAAGTTTATCAAATAATGTATATACCACCCGGGGCGCCTATCCCTGGTAAATGGGATGATTATACATGGCAGACGTCTTCCAACCCGTCCGTGTTCTACACCTATGGGGCGCCCCCAGCAAGAATTTCAGTGCCCTATGTGGGAATTGCCAACGCATACTCTCACTTTTACGATGGGTTTGCAAAAGTACCACTAGAAGGACAGGCCCAAGCTGAA---GGTGACTCATTATACGGTGCTGCCTCACTAAATGATTTTGGGTCACTGGCTGTTCGCGTGGTGAATGATCACAACCCCACGCGGCTTATTTCCAAGATCAGAGTGTACATGAAACCAAAGCATGTCAGTGTTTGGTGCCCACGACCTCCACGAGCAGTCCCATACTTCGGGCCAGGCGTTGATTACAAAGACGAG---CTCACCCCTCTG---TCAGAAAAGGGATTGACAACTTAT---GGATTCGGGCACCAAAACAAAGCAGTGTACACGGCTGGTTACAAAATCTGCAACTACCACCTGGCTACACAAGAAGACCTACAAAACGCCGTGAGCGTCATGTGGGACAGAGACCTCTTAGTGGTTGAATCAAAGGCCTCTGGCATCGACTCAATCGCAAGGTGTAGCTGTAACGCAGGCGTGTACTACTGTGAATCCAGAGGAAAGCACTATCCAGTCTCTTTCATCGGACCCACCTTCCAATACATGGAGGCCAATGAGTATTACCCAGCTAGATATCAGTCACACATGCTTATTGGTCATGGGTTTGCATCACCGGGTGATTGTGGTGGTATACTAAGGTGTCAACATGGGGTGATAGGACTAGTCACTGCTGGTGGGGAAGGTCTAGTTGCATTTTCAGACATCAGAGACTTATACGCTTATGAAGAGGAGGCCATGGAGCAGGGCATTTCCAACTATGTTGAGTCACTTGGTGCCGCATTTGGTAGTGGATTCACTCAACAGATTAGTGACAAAGTATCCGAGCTGACCAGCATGGTAACTAGTACCATCACAGAGAAATTACTTAAAAATTTAATCAAAATTATCTCATCACTTGTGATTATCACCAGGAATTATGAAGATACCACCACAGTGTTTGCCACTCTTGCCCTCCTTGGGTGTGATGTTTCACCGTGGCAGTGGTTGAAGAAAAAGGCATGTGATATCCTGGAAATTCCATATGCCATCAGACAAGGGGACAGTTGGTTGAAGAAGTTCACTGATGCATGCAATGCTGCAAAGGGACTGGAGTGGGTATCTAATAAGATATCCAAGTTCATCAGTTGGTTACAGGACAAAATTATCCCACAAGCGAGAGACAAGTTAGAATTTGTTACCAAATTAAAGCAACTGGAAATGCTTGAGAACCAAATTTCTACCATACACCAATCTTGCCCAAGTCAAGAACACCAGGAGATTCTGTTCAACAATGTGCGGTGGCTGTCCATCCAGTCTAAGAAGTTTGCACCGTTATATGCTCATGAGGCCAGAAGGATACAAAAACTGGAACACACTATAAACAACTACATACAGTTCAAGAGCAAACACCGTATTGAGCCAGTATGTTTGTTAATACACGGCAGCCCAGGGACTGGGAAATCAGTTGCGACCAATCTAATTGCTAGGGCAATAGCCGAGAAAGAGAACACTTCCACTTACTCACTGCCACCTGATCCATCTCACTTTGATGGTTACAAGCAACAGGGCGTTGTCATTATGGACGACTTGAATCAGAATCCGGACGGGGCAGACATGAAACTTTTTTGTCAAATGGTGTCAACCGTAGAATTTATCCCACCGATGGCCTCACTAGAGGAGAAAGGCATTTTGTTCACATCTAATTATGTGTTGGCCTCCACCAACTCCAGTCGGATTGCACCACCCACAGTGGCTCACAGTAATGCATTGTCCAGGAGGTTTGCATTTGACATGGACATTCAAGTCATGAGCGAGTATTCCAGAGATGGAAAGCTCAACATGGCAATGGCCACTGAGATGTGTAAAAACTGTCATCAGCCAGCAAAC---TTTAAAAGGTGCTGCCCTTTGGTGTGTGGTAAAGCAATTCAGTTAATGGATAAATCTTCCAGGGTTAGATACAGTGTTGACCAGATCACCACAATGATTGTTAATGAGAGAAATAGGAGATCAAACATTGGTAATTGCATGGAAGCTCTGTTCCAGGGGCCGCTACAATACAAGGATCTAAAAATAGATATCAAGACCAATCCCCCTCCGGAGTGCATCAATGATTTGCTCCAGGCAGTTGATTCTCAGGAAGTGAGAGATTATTGTGAGAAGAAAGGCTGGATTGTTAATATA---ACCAGCCAGGTACAAACAGAGAGGAATATTAACCGGGCTATGACCATTCTGCAGGCAGTGACCACCTTCGCTACAGTGGCTGGTGTTGTGTACGTCATGTACAAACTGTTCGCCGGGCACCAGGGTGCGTACACGGGTTTACCTAACAGGCGACCCAATGTACCTACTATCAGAACAGCAAAAGTGCAAGGCCCCGGGTTTGATTACGCAGTGGCAATGGCTAAAAGAAACATTGTTACAGCAACCACCAGCAAAGGAGAGTTTACAATGCTGGGAGTCTATGACAACGTAGCCATTTTGCCAACCCACGCCTCACCTGGTGAAAGCATTGTGATCAACGGAAAGGAAACGGAAATTATTGACGCCAAAGCCCTCGAGGATCAGGCAGGGACTAATCTTGAAATCACCATAGTCACACTAAAGAGGAATGAGAAGTTCAGAGACATCAGGCTACACATTCCCACCCAAATCACCGAAACAAACGACGGAGTTTTGATCGTGAACACTAGTAAGTACCCCAACATGTATGTTCCTGTTGGTGCTGTGACTGAACAGGGATATCTCAATCTCGGTGGGCGCCACACTGCTCGTACGTTAATGTACAATTTTCCAACCAGAGCAGGACAGTGTGGTGGGGTCATCACTTGCACTGGTAAGGTCATCGGAATGCATGTTGGCGGGAACGGTTCACACGGGTTTGCAGCAGCCCTAAAGCGGTCATACTTCACTCAGACCCAAGGTGAGATTCAATGGATGAAGCCATCAAAAGAGGTGGGATACCCTATCATAAGCGCTCCATCCAAAACCAAACTTGAACCCAGTGCCTTCCATCATGTATTTGAAGGGGTGAAGGAACCAGCGGTCCTCACTAAAAATGACCCCAGGCTCAAGGTGGACTTTGAAGAAGCAATATTCTCCAAGTACGTGGGCAACAAGATTACTGAGGTGGATGAATACATGAAAGAGGCAGTGGACCATTACGCCGGTCAACTCATGTCACTAGACATCAACTCAGAACAAATGTGCCTGGAAGATGCCATGTATGGCACCGATGGCCTGGAAGCGCTTGATTTGACCACTAGTGCTGGATACCCCTATGTGACAATGGGAAAGAAAAAGAGAGACATCCTGAATAAACAGACAAGAGACACCAAGGAAATGCAAAGGCTCTTAGATGTTTACGGGATCAACCTCCCACTCGTGACGTATGTCAAAGATGAGTTGAGGTCAAGAAATAAGGTGGAGTTAGGAAAATCCAGATTAATTGAAGCCTCCAGCTTAAATGACTCAGTGGCCATGAGAATGGCATTCGGGAATCTCTATGCAGCATTTCACAAGAACCCAGGAGTTGTCACCGGCAGTGCAGTTGGTTGTGATCCAGACTTGTTTTGGAGCAAGATCCCAGTGTTAATGGAAGAAAAGCTCTTTGCTTTTGACTATACAGGTTATGATGCATCGCTCAGCCCGGCCTGGTTCGAGGCACTTAAAATGGTGCTGGAGAAAATCGGATTCGGGGATAGGGTGGATTACATTGATTACCTCAACCATTCTCATCATCTGTACAAAAACAAAACTTATTGCGTGAAGGGCGGCATGCCATCTGGCTGCTCAGGCACGTCAATTTTCAATTCGATGATTAACAATTTGATTATTAGGACGCTCTTACTGAAGACCTACAAGGGCATAGATTTAGACCACCTAAAGATGATTGCCTATGGTGATGATGTAATAGCTTCCTACCCCCATGAGGTTGATGCTAGTCTCCTAGCCCAATCAGGAAAAGACTATGGACTAACCATGACTCCAGCAGACAAATCAGCTACCTTTGAAACAGTCACATGGGAGAACGTAACATTCTTGAAGAGATTCTTCAGAGCGGATGAGAGGTATTCCTTCCTCATACATCCGGTAATGCCAATGAAGGAGATTCACGAATCAATTAGATGGACAAAGGATCCTAGAAACACACAGGATCACGTACGCTCACTGTGCCTATTGGCTTGGCACAATGGCGAAGAAGAATACAACAAATTTTTAGCTAAAATCAGGAGTGTGCCAATTGGAAGAGCTTTGTTGCTCCCGGAATACTCTACATTATACCGCCGTTGGCTCGACTCTTTT
>AAN85444
------------------------------------------ATGGGAGCTCAAGTATCATCCCAAAAAGTAGGCGCTCACGAGAATTCTAACCGAGCCTACGGTGGTTCTACGATCAACTACACCACAATTAATTATTATAAAGATTCCGCAAGTAATGCGGCGTCCAAACAAGATTACTCACAGGATCCATCAAAATTCACCGAGCCACTAAAGGACGTGCTCATAAAAACAGCTCCAGCACTCAATTCACCAAATGTGGAAGCGTGTGGGTATAGTGATAGAGTGTTGCAACTCACTTTAGGCAATTCCACTATTACTACACAGGAGGCAGCAAATTCAGTAGTGGCTTACGGACGTTGGCCTGAGTTTATTAGAGATGACGAAGCAAACCCGGTGGACCAACCAACTGAACCAGATGTGGCTACATGCAGATTCTACACACTAGACACTGTAATGTGGGGTAAGGAGTCGAAAGGCTGGTGGTGGAAGTTACCTGAC---GCACTGAGAGACATGGGTCTGTTTGGACAAAACATGTATTACCACTACCTAGGAAGATCCGGGTACACTGTGCACGTGCAGTGTAATGCATCCAAATTTCACCAAGGTGCACTCGGGGTGTTTGCGATTCCTGAGTATTGTCTGGCGGGTGACAGT---GACAAGCAAAGGTACACTAGTTATGCAAATGCGAATCCAGGTGAAAGAGGGGGAAAATTTTACTCCCAATTCAACAAGGATAACGCAGTAACATCCCCAAAAAGAGAGTTCTGCCCAGTGGATTATCTCCTGGGATGTGGGGTGTTACTGGGAAATGCCTTTGTATACCCACATCAAATCATTAATCTGAGGACCAACAACAGCGCAACTATTGTCCTACCATATGTGAATGCTTTGGCCATTGATTCAATGGTTAAACACAACAACTGGGGCATTGCCATTCTGCCCTTATCACCGCTGGATTTTGCTCAAGATTCATCAGTTGAAATTCCAATTACTGTGACAATTGCCCCAATGTGTAGCGAGTTCAACGGCCTTCGCAACGTGACTGCACCTAAATTTCAAGGACTACCAGTGTTGAACACTCCTGGTAGTAACCAGTACCTGACGTCAGACAACCACCAATCACCATGCGCAATCCCAGAATTTGATGTCACTCCGCCTATTGATATCCCAGGTGAGGTTAAAAACATGATGGAGCTCGCCGAGATAGACACCATGATTCCTCTCAATTTGGAGAGCACCAAGAGAAACACAATGGACATGTACAGAGTTACTCTGAGCGACAGT---GCCGATCTATCGCAACCAATTTTGTGCTTGTCACTATCCCCAGCATTTGATCCGCGCTTGTCACACACCATGCTTGGGGAAGTACTGAACTATTATACTCATTGGGCCGGGTCCTTGAAATTTACCTTCCTGTTCTGTGGTTCAATGATGGCTACGGGGAAAATCCTAGTGGCCTATGCACCACCAGGTGCACAACCCCCCACCAGCCGTAAGGAGGCTATGTTGGGCACACATGTCATTTGGGATCTTGGCCTGCAATCATCTTGTACTATGGTGGTGCCGTGGATTAGTAATGTGACATACAGACAGACTACACAAGATAGTTTCACTGAGGGCGGATATATCAGCATGTTCTACCAAACAAGAATTGTGGTGCCACTGTCCACCCCTAAGAGTATGAGCATGCTGGGGTTTGTGTCAGCCTGTAATGATTTCAGTGTGCGATTGCTGCGAGACACCACTCACATTTCACAATCTGCGCTT---------CCACAGGGT---ATTGAAGATTTGACTTCTGAAGTTGCACAGGGCGCCCTA------ACTTTGTCACTC------CCGAAG------------------CAACAGGATAGCTTACCTGATACTAAGGCCAGTGGCCCGGCGCATTCCAAGGAGGTACCTGCACTCACTGCAGTCGAGACTGGAGCCACCAATCCTCTGGCACCATCCGACACAGTTCAAACGCGCCACGTAGTCCAACGACGCAGCAGGTCAGAGTCCACAATAGAATCATTCTTCGCACGCGGGGCGTGCGTCGCTATTATTGAGGTGGAC------AATGAACAACCAACCACCCGGGCA---CAGAAACTATTTGCCATGTGGCGCATTACATACAAAGATACAGTGCAGTTGCGCCGTAAGTTGGAGTTTTTCACATACTCTCGTTTTGACATGGAATTCACCTTCGTGGTAACCGCCAACTTCACCAACGCTAATAATGGGCATGCACTCAACCAGGTGTACCAGATAATGTACATCCCCCCAGGGGCACCCACACCAAAGTCATGGGACGACTACACTTGGCAAACATCTTCCAACCCGTCCATATTTTACACCTATGGGGCTGCCCCGGCGCGAATCTCAGTGCCATACGTGGGGTTAGCCAATGCTTACTCGCACTTTTACGACGGCTTCGCCAAGGTGCCATTGAAGACAGATGCCAATGACCAGATTGGTGATTCCTTGTACAGCGCCATGACAGTTGATGACTTTGGTGTATTGGCAGTTCGTGTTGTCAATGATCACAACCCCACTAAAGTAACCTCCAAAGTCCGCATTTACATGAAACCCAAACACGTACGTGTCTGGTGCCCTAGACCGCCGCGCGCGGTACCTTATTATGGACCAGGGGTGGACTATAGGAACAAC---TTGGACCCCTTA---TCTGAGAAAGGTTTGACCACATAT---GGCTTTGGGCATCAGAATAAAGCTGTGTACACTGCTGGTTACAAGATCTGCAACTACCATCTCGCCACTAAGGAGGATTTACAAAATGCTGTAAGCATCATGTGGAATAGAGACCTCTTGGTTGTTGAATCAAAAGCTCAAGGTACCGACTCAATAGCAAGGTGCAATTGCAATGCAGGGGTGTACTATTGTGAGTCCAGAAGGAAATACTACCCTGTGTCGTTTGTGGGACCCACCTTCCAATACATGGAGGCTAATGACTACTACCCAGCTAGATACCAATCCCACATGTTAATCGGGCACGGCTTTGCCTCACCAGGTGACTGTGGTGGTATCCTTAGGTGTCAACATGGCGTCATCGGAATCGTGACAGCTGGTGGAGAGGGATTAGTCGCATTCTCTGACATAAGGGACTTGTATGCTTACGAGGAAGAGGCCATGGAGCAGGGCATTTCAAACTATATTGAGTCACTCGGTGCTGCGTTCGGTAGTGGGTTCACTCAGCAAATAGGGGATAAGATATCAGAACTAACCAGCATGGTGACCAGCACGATTACAGAGAAGCTACTTAAAAACCTAATCAAAATTATTTCATCTCTGGTGATTATCACTAGAAATTACGAAGATACCACCACAGTGCTCGCCACTCTAGCTCTTCTTGGGTGTGATGTTTCACCGTGGCAATGGCTGAAGAAGAAAGCATGTGACACTTTGGAGATTCCCTATGTTATTAGACAGGGTGATAGTTGGTTGAAAAAATTTACTGAGGCGTGCAACGCAGCTAAGGGGTTGGAATGGGTGTCCAACAAAATCTCAAAATTTATTGACTGGTTGAGAGAAAGAATCATCCCACAAGCCAGGGACAAGCTTGAGTTTGTAACCAAATTGAAACAGTTGGAAATGCTAGAGAATCAGATATCCACAATACACCAATCTTGTCCAAGTCAGGAACACCAGGAAATTTTGTTCAACAATGTACGCTGGTTGTCCATTCAATCCAAGAGATTCGCTCCATTGTACGCACTTGAGGCCAAGAGAATACAAAAGTTGGAACACACCATTAATAATTACATACAGTTCAAGAGCAAACACCGTATTGAGCCAGTATGTTTGTTAGTGCATGGGAGCCCAGGTACAGGAAAATCAGTTGCGACTAACCTAATTGCTAGAGCCATAGCTGAGAAAGAGAACACCTCCACCTACTCGCTACCACCGGACCCGTCTCACTTTGATGGATACAAACAACAAGGTGTGGTTATCATGGACGACCTAAACCAAAACCCGGATGGGGCAGATATGAAGCTCTTTTGTCAAATGGTGTCCACTGTGGAGTTTATCCCACCTATGGCCTCGCTGGAAGAGAAAGGCATTCTGTTCACATCCAACTATGTTTTAGCCTCCACCAACTCCAGTCGCATCACACCACCTACAGTAGCCCACAGTGACGCTCTGGCCAGGAGGTTCGCTTTCGATATGGATATTCAAGTGATGGGCGAGTACTCCAGAGATGGTAAACTCAACATGGCAATGGCTACTGAGACGTGCAAGGACTGCCACCAACCAGCAAAC---TTCAAAAGATGCTGTCCTTTAGTGTGTGGTAAGGCAATTCAGTTAATGGACAAATCTTCCAGAGTTAGGTACAGTGTTGACCAGATTACTACAATGATTATCAACGAGAGAAACAGAAGATCTAACATTGGCAATTGCATGGAGGCTTTGTTCCAAGGACCACTCCAGTACAAAGACCTGAAAATTGACATCAAGACGAGGCCCCCCCCTGAATGCATCAATGATCTGCTTCAAGCAGTTGACTCCCAGGAAGTGAGGGATTATTGTGAAAAGAAAGGATGGATCGTCAACATC---ACTAGCCAAGTTCAAACAGAGAGAAACATTAACCGAGCAATGACCATTTTGCAGGCAGTGACAACTTTCGCCGCAGTGGCTGGTGTCGTGTACGTCATGTACAAGTTATTCGCTGGACACCAGGGAGCATACACTGGTCTGCCAAACAAAAGACCCAATGTGCCCACCATTAGAGCAGCAAAAGTGCAAGGGCCTGGGTTTGACTATGCAGTGGCTATGGCTAAAAGAAACATTGTTACAGCAACTACTAGCAAAGGGGAGTTCACAATGCTAGGAGTCCACGACAACGTGGCCATTTTACCAACTCATGCCTCACCTGGTGAGAGTATTGTAATTGATGGCAAAGAGGTTGAAATCCTAGACGCTAAAGCCCTCGAAGATCAGGCAGGCACTAATCTGGAAATCACCATAATAACCCTCAAAAGAAATGAAAAGTTCAGAGATATCAGACAACACATACCCACTCAAATCACCGAGACGAATGATGGAGTTCTGATTGTGAACACTAGTAAGTACCCCAACATGTATGTTCCTGTCGGTGCTGTGACTGAGCAGGGATACCTAAATCTCGGTGGGCGCCAGACTGCTCGTATTCTAATGTACAACTTTCCAACCAGAGCTGGTCAGTGTGGTGGAGTCATCACATGCACTGGGAAAGTCATCGGGATGCACGTTGGTGGGAATGGTTCACATGGGTTTGCAGCGGCCCTGAAGCGGTCATACTTCACTCAGAGCCAAGGTGAAATCCAGTGGATGAGACCATCAAAGGAGGCAGGGTATCCAATTATAAACGCCCCAACCAAGACCAAGCTCGAGCCCAGTGCTTTCCACTATGTGTTTGAAGGAGTAAAGGAACCAGCAGTCCTCACAAAGAATGATCCCAGACTCAAAACAGACTTTGAAGAAGCAATCTTCTCTAAGTATGTAGGGAACAAGATCACTGAGGTGGATGAGTACATGAAAGAGGCAGTGGACCATTATGCTGGACAACTTATGTCGCTGGATATCAGCACAGAGCAAATGTGTCTAGAAGACGCCATGTATGGTACTGATGGTCTGGAGGCGCTAGATCTGTCTACCAGTGCCGGGTACCCCTACGTGGCAATGGGGAAGAAGAAGAGAGATATCCTAAACAAGCAAACCAGAGACACCAAAGAAATGCAAAGACTTTTGGACGCTTACGGAATCAACCTACCATTAGTGACATATGTCAAGGACGAGCTGAGGTCCAAAACAAAAGTGGAACAGGGAAAATCCAGACTGATTGAAGCTTCCAGTCTAAATGACTCAGTGGCCATGAGAATGGCATTTGGAAACCTTTATGCAGCATTCCACAGGAATCCAGGGGTCGTCACTGGTAGTGCAGTTGGATGCGATCCAGACCTATTCTGGAGCAAGATCCCAGTGTTGATGGAAGAAAAGCTATTTGCCTTTGATTACACAGGATACGACGCATCACTTAGCCCAGCTTGGTTTGAGGCACTCAAGATGGTGTTAGAGAAAATTGGTTTTGGAGATAGAGTGGATTACATAGACTACCTTAACCATTCACACCACTTGTACAAAAACAAGATATATTGTGTTAAGGGCGGCATGCCATCTGGCTGCTCCGGCACTTCAATTTTTAATTCAATGATTAACAATTTGATCATTAGGACGCTTTTACTGAAAACCTACAAGGGCATAGATTTGGACCACTTAAAAATGATTGCCTATGGTGACGATGTAATAGCTTCCTATCCCCATGAGGTTGACGCTAGTCTCCTAGCCCAATCAGGAAAAGACTATGGACTAACCATGACTCCGGCAGATAAATCTGCCACTTTTGAGACAGTCACATGGGAGAATGTAACTTTCTTGAAAAGATTCTTCAGAGCAGATGAGAAATACCCCTTCCTCATACATCCAGTAATGCCAATGAAGGAAATTCATGAATCAATCAGATGGACAAAAGATCCTCGGAATACGCAGGACCATGTACGCTCCTTGTGTCTATTGGCTTGGCACAACGGGGAAGAAGAATACAACAAATTTTTAGCTAAAATTAGGAGTGTGCCAATCGGAAGAGCTTTGTTGCTCCCAGAGTACTCAACATTGTACCGCCGTTGGCTTGACTCATTT
>AGA18499
------------------------------------------ATGGGTGCTCAGGTATCTGCTCAGAACAATGGAACACACGAAAACAAAAACACAGCCACTGGTGGTTCAACCATTAACTACACTACTATTAATTACTATAAAGACAGTGCTAGTAATGCGGCAACAAAGATGGACTTTTCTCAAGATCCCTCTAAATTTACAGAGCCAGTTAAAGATGTAATGATTAAGACAGCACCAGCCCTGAATTCACCAAACATTGAGGCGTGTGGTTACAGTGACCGTGTACTACAACTTACCTTAGGGAACTCAACCATTACCACACAAGAAGCGGCTAATGCCGTAGTTGGGTATGGTGAATGGCCAACACTGCTCAATTCCAATGAGGCAAATTCAGTGGATGCACCCACAGTACCTGATACATCTAGTGACAGGTTTTACACTCTGGATAGCGTGGACTGGGAGAAGACTTCGCGCGGCTGGTGGTGGAAGCTACCCGAT---GCACTCAAGGATATGGGAATGTTTGGTCAGAATATGTATCACCATTATTTAGGGCGTGCGGGCTACACCGTTCACGTACAGTGCAACGCGTCTAAGTTTCATCAAGGAACACTCTTTGTTGCAGCCATCCCTGAGTTTATGATGGCCAGCAACGCCGCTGACGGTACTGGTGGCATCACTTACGAGCGGGCCAACCCCGGTGAAGCGGGAGGCAAGTTTCAGAAGAGTTTTACCCCCTCA---AGCACTGCGCCCGCCAAAAATTCATTTGCCCCCGTAGATTGGCTGTTAGGATGCGGTGTGATGGCTGGTAACATCACAGTGTACCCCCACCAAATAATCAACCTGCGCACAAATAATTGCGCCACCTTGGTGCTGCCCTATGTTAATTCCACCTCCACCGATTCAATGGTGAAACACAACAACTGGGGCATCGTGGTCATGCCGTTTGTGCCGTTGGACTACGATGATGGGGCTACGACTAAGGTGCCCATCACTCTGACCGTTGCACCGATGTGCTGTGAATTTAATGGACTTAGATCGCTGACCGTCCCAGTGACACAAGGGTTGCCCACACTTGCCACTCCTGGTTCCAACCAATTTCTGACATCAGACAACTACCAGTCTCCATGCGCAATACCTGATTTTGACGTTACTCCCCCTATACACATTCCGGGTGAGGTCAAGAACATAATGGAGCTAGCAGAGATTGATAGTGTCATTCCAATGAATGCTGTGGCGACAAAGGTCAATCAAATGGAAGCATACCCCATCCCTCTTACACACGGGCAGCAGAATAACAGACAGGCAATCTTTGCACTCAGCCTGAGCCCAGCATCTGATGGGCGGTTGTCACGCACGTTGTTAGGTGAGATTCTCAACTACTACACCCACTGGACTGGGTCTTTAAAGTTTACCTTTCTCTTCTGTGGTAGTATGATGGCAACAGGAAAGATCCTGCTCAGCTACTGCCCACCTGGTGCGCAACCCCCGAAGACACGAAAAGAGGCCATGCTTGGTACCCACTTAATATGGGACATTGGGCTACAGTCCAGTGCAACATTAGTAGCCCCATGGATTTCAAATGTCAATTATCGCAGATGTTCCAAGGATGACTTCTCAGAAGGAGGGTACATATGCGCATTTTATCAAACAGCAATTGTTGTGCCGGCGGGGGCTCCAAAGAACATGAGCATGCTAGCGTTCATCAGTGCATGCAATGATTTTTCAGCCCGGTTGTTGAAAGACACACCATTTGTTAGACAACTGGGTCTC---ATAACACCACAGGGT---ATAGAAGATACAATTGACAAGGTCATAGGTGTAGCCCTC------AGTACATCAATG------CCCCAG------------------------------GTTAAAGATACTCCGCCCAGTGGGCCAGTACATTCCAAGGAAGTGCCAGCATTGACAGCTGTAGAGACCGGTGCCACCAGTCAGGTCGAGCCGTCGGATCTAATAGAGACCCGTCACGTTAAGAACTCCCGCCTTAGGTCAGAGTGCACCATAGAATCATTTCTTGGTAGAGCAGCATGTGTTGCAGTCATAGGACTTAGC------AACAAAGAACCAACCGATGGCAATGCAAAGGACTTGTTTGCCAAGTGGAAGATTAACTACCTAGACGCGTACCAACTGCGCCGCAAGCTAGAAATGTTCACCTACTCACGATTTGATGTGGAGCTCACCTTTGTGATAACCGAGCGGTTTGCCACCGGGGGGGACGCTGCGGCACGCCATTACGTGTACCAAATTATGTACATACCACCTGGCGCCCCGGAGCCACAAGCGTGGGATGATTACACTTGGCAGTCATCAACCAATCCATCCATATTCCACACCACCGGAAACGCCAACCCCCGTATATCGGTTCCATTTGTTGGTATTGGCGCAGCGTACTCCCACTTCTATGATGGATTCTCCGTGGTACCCCTAAACACAGTGGATGCTGGAGCT------AATAACAAGTATGGATACTCCTCAATAAATGATTTTGGGACCCTAGCTGTGCGGATTGTGAATGAGCATGATCCAACACCAGTTGACGCCAAGGTAAGAGTTTACATGAAGCCCAAACACATTCGCGTATGGTGCCCACGCCCACCACGTGCTGCTGATTATGTCGGGCGATCAGTTGATTATAAACAGAACTCCCCAGTCATGATT---GCCGCAGCTGACATACGCACCTAT---GGATTTGGTCACCAGAACAAGGCCGTGTATGTTGCCGGGTACAAAATATGCAATTACCACTTGGCCACTCAGGAAGATATGCAGAATGCAGTTGCAGTGATGTGGGATCGCGACTTGTTAGTCGCTGAGAGCAGAGCACAAGGCATAGACACCATAGCGAGGTGCAACTGCAGATGTGGGGTGTACTACTGTGAGTCGATGAGGAGGTACTACCCAGTTACCGTAACAGGCCCCACATTTAGGTTCATGGAAGCTAATGATTATTATCCAGCAAGATACCAATCCCACATGCTAATTGGCTCAGGGTTTGCAATGCCCGGTGACTGTGGGGGTATATTAAGATGCACCCACGGTGTGATGGGGCTCATTACAGCAGGTGGTGAGGGAGTGGTGGCCTTTGCTGACATTAGGGACTTGTTTGCTTATGAGGAGGAGGCTATGGAGCAAGGCATTACTGACTATGTTAGTAGATTAGGAAATGCATTTGGTGCTGGATTTAGTGCTGAGATTGCCAGCAGAATTGAGCAGTTACAAGACACTGTGCAGAGTGTCATTACTGAGAAGCTCCTTAAGAACTTGGTGAAGATAGTGTCAGCCCTGGTCATTGTGGTGCGAAATTATGAAGACTCCATTACCGTGCTGGCCACCCTCAGCCTTTTGGGATGTGATGCTTCGCCATGGCAATGGCTTAAAGAAAAAGTTTGCAACATCCTTGGCATACCATTCGTAATGAAGCAGGGGGATTCATGGATGAAGAAGTTCTCAGATGCTTGCAACGCCGCTAAGGGATTGGAGTGGATTGCTGCTAAGATTAGCAAGTTCATTGACTGGATCAAGGCTAAAGTGTTACCAGAGGCTCAGGACAAAGTTGAGTACCTGTCTAAGCTAAAGCACCTTGACACTCTTGAAAATCAAGTGGCGACTCTTCATCAGTCGTGCCCAAGCCAGGGAGAACAAGAGGTGCTGTTCAACAATATAAGATGGCTTGCTATAAAAGCTCGCAAATTTTGTCCACTCTACGCCATGGAAGCGCGTCGTATTTTCAAAATGGAAGCCACCATTAACAATTACATACAGTTCAAGACCAAACACCGCATTGAACCAGTATGTTTGTTAATTCATGGGGACCCTGGCACGGGTAAGTCGATCGCCACCGGTCTCATAGGGCGGGCCATTGCCAAGCAAGCCAACACAAGCACATACTCCCTGCCGCCCGACCCGTCGCACTTTGATGGGTACAAGCAGCAGGGAGTGGTGATTATGGATGACCTGAATCAAAATCCAGATGGCGAGGACATGAAATTATTCTGTCAGATGGTGTCAACTGTTGAGTTCATACCCCCCATGGCTAGCTTAGAAGAGAAGGGCATTCTGTTTACATCTGACTATGTCCTAGCCTCAACCAACTCACACACCATCACCCCCCCTACAATATCAGCTTCAGATGCATTGTCCAGGAGATTTGCCTTTGACACTGATATTTGCCCTATGTCAGAATACACAGTTAGAGGTAAACTAAACATGGCACTGGCTACCCAAAAGTGCAAGGACTGCCACAAGCCTGCAAAT---TTCTCAACATGCTGCCCCCTTGTGTGTGGTAAGGCAATTCAGTTGATGGACAAAACCACCCGTGCTAGATACACCTTGGATGAGCTTACAACCCTAATGATTAATGAGAGAAACAGAAGACACAACATCGGGGGTTGTCTTGAAGCTCTGTTCCAAGGCCCACTAGTGTTTAAAGAGCCCAAGATCGACATAAAAAACACGCCACCGCCACCTGCCATAGCAGATCTGCTACGGTCTGTTGATAGTGAGGAAGTCAGAGAATACTGCAAAGGTCAAGGGTGGGTTACTGAGGTGCCATCCTCAAGCGTCGTGATAGAACGGCACATTACTCGAGCACTTACTATAGTTCAAGCAGTGTCATCATTTGTAGTAGTCTCAGGGATGCTATATATGATCTATAGGCTTTTTGCTAACTTTCAAGGAGCATACACTGGCATGCCTAACCCTAAACCAAAGGTTCCAACATTGAGAGCTGCCAAGGTCCAAGGCCCAGTCTTTGATTACGCGGTTGCCATGGCACGGCGCAACATTCTCACTGCTACAACATCCAAGGGGGAATTCACCATGCTTGGCATTTATGACCGAGTTGCAGTTTTGCCCACACACTCCAACCCAGGAGACACCATAGTACTGGCGGGGCGTGAGGTTAAGATAATAGATGCTAAAAGACTAGTGGACAATAATGAAGTAAACTTAGAGATTACAGTTGTCACCCTTGACAGGAATGAGAAGTTTAGGGATATTCGTGCCCACTTGCCCACCACAATTCAAGAAACCAATGATGCAGTACTAGCCGTTAACACCAGTAAGTACCCCAACATGTTTATTCCCGTTGGCGCGGTGTCAGAGCAGGGAATGCTAAACCTTGGTGGTAGACCAACCAACCGCACCCTCATGTACAACTTCCCAACCAAGGCCGGACAGTGCGGTGGCGTGGTTATGGCCACAGGAAAAGTGATTGGAATACACGTGGGTGGCAACGGATCCCACGGCTTTGCTGCGGCCCTGAAACGGTCCTACTTCAACGAGGAACAAGGAGAAATACAATGGATGAGGCCTAGTAGGGATGCCGGATACCCGGTAATAAACGCCCCCTCCAAAACCAAGCTAGAACCTAGTGTATTTCATGATGTGTTTGAGGGTACCAAGGAACCAGCGGTCCTGAACAAGAGCGATCCCCGCCTTAAGGTAGACTTTGAGGAGGCAATTTTCTCAAAGTACATTGGCAACTCCATCTTAGAAGTGGATGAGTATATGAGGGAGGCCGTTGACCACTACGCGGGGCAGCTAATGTCTTTGGATATCCCCACTGAGCAGATGTGTCTGGAAGATGCCATGTACGGGACGGAGGGCCTTGAGGCCCTGGACCTGACAACCAGCGCTGGGTACCCCTATGTGGCAATTGGGAAAAAGAAGAGGCAGATGCTTAACAAGGAAACCAGAGACACTAAGGAGATGAAGAAGATGCTGGACAAATATGGCATAAACCTACCCTTGGTGACCTATGTGAAAGATGAGTTGAGACCCAGGAGCAAGGTGGAAGCAGGCAAATCGCGCCTAATTGAAGCCAGCTCTTTAAATGATTCGGTGGCCATGAGGCAAGCATTTGGCAACTTGTACGCAACCTTCCACAAGAACCCCGGTACTATCACAGGAAGCGCGGTTGGCTGCGATCCAGATATATTCTGGAGTAAAATCCCTGTGTTACTGGATGGACAGTTATTTGCATTTGATTACACTGGATATGATGCTTCATTGTCACCAGCATGGTTCGAGGCCCTCAAGATGGTACTGGAGAAAATTGGGTATGGTGACAGGGTTGACTACATTGACTACTTGAACCATTCACACCACCTGTTTAAAAACAAATTGTATTGTGTGAAAGGTGGTATGCCATCTGGGTGTTCTGGCACTTCAATCTTCAATTCAATGATTAACAACATAATAATTAGGACATTGCTCCTAAAGACATACAAAGGGGTTGACTTGGATTCACTTCGCATGATTGCGTATGGTGATGATGTCTTAGCCAGTTATCCTCACAAAATAGATGCAGGCCTCCTAGCCCAAACAGGAAAAGAGTACGGCCTGCGCATGACACCCGCAGACAAGGGGGAAAGCTTTGATGATGTCACCTGGGAAACAGCAACATTCCTGAAGAGGTTCTTCAGAGCGGACGAGCAATACCCCTTTTTGGTCCACCCAGTAATGCCCATGAGAGAAATCCATGAGTCAATTAGATGGACAAAGGATCCTAGAAACACGCAGGACCATGTCCGCTCCCTGTGCCTATTGGCCTGGCATAATGGGAAGGATGAGTATAATAAATTCTTAAATCAAGTGAGGTCAGTACCAGTTGGCCGAGCGCTACTATTGCCTGAGTATTCAACTCTGCGCCGTCGCTGGCTGGACTCATTT
>AGA18498
------------------------------------------ATGGGTGCTCAGGTATCTGCTCAGAACAATGGAACACACGAAAACAAAAACACAGCCACTGGTGGTTCAACCATTAACTACACTACTATTAATTACTACAAAGACAGTGCTAGTAATGCGGCAACAAAGATGGACTTTTCTCAAGATCCCTCTAAATTTACAGAGCCAGTTAAAGATGTAATGATTAAGACAGCACCAGCCCTGAATTCACCGAACATTGAGGCATGTGGTTACAGTGACCGTGTACTACAACTTACCTTAGGGAACTCAACCATTACCACACAAGAAGCGGCTAATGCCGTAGTTGGGTATGGTGAATGGCCAACACTGCTCAATTCCAATGAGGCAAATTCAGTGGATGCACCCACAGTACCTGATACATCTAGTGACAGGTTTTACACTCTGGATAGCGTGGACTGGGAGAAGACTTCGCGCGGCTGGTGGTGGAAGCTACCCGAC---GCACTCAAGGATATGGGAATGTTTGGTCAGAATATGTATCACCATTATTTAGGGCGTGCGGGCTATACCGTTCACGTACAGTGCAACGCGTCTAAGTTTCATCAAGGAACACTCTTTGTTGCAGCCATCCCTGAGTTTATGATGGCCAGCAACGCCGCTGACGGTACTGGTGGCATCACTTACGAGCGGGCCAACCCCGGTGAAGCGGGAGGCAAGTTTCAGAAGAGTTTTACCCCCTCA---AGCACTGCGCCCGCCAAAAATTCATTTGCCCCCGTAGATTGGCTGTTAGGATGCGGTGTGATGGCTGGTAACATCACAGTGTACCCCCACCAAATAATCAACCTGCGCACAAACAATTGCGCCACCTTGGTGCTGCCCTATGTTAATTCCACCTCCACCGATTCAATGGTGAAACACAACAACTGGGGCATCGTGGTCATGCCGTTTGTGCCGTTGGACTACGATGATGGGGCTACGACTAAGGTGCCCATCACTCTGACCGTTGCACCGATGTGCTGTGAATTTAATGGACTTAGATCGCTGACCGTCCCAGTGACACAAGGGTTGCCCACACTTGCCACTCCTGGTTCCAACCAATTTCTGACATCAGACAACTACCAGTCTCCATGCGCAATACCTGATTTTGACGTTACTCCCCCTATACACATTCCGGGTGAGGTCAAGAACATAATGGAGCTAGCAGAGATTGATAGCGTCATTCCAATGAATGCTGTGGCGACAAAGGTCAATCAAATGGAAGCATACCCCATCCCTCTTACACACGGGCAGCAGAATAACAGACAGGCAATCTTTGCACTCAGCCTGAGCCCAGCATCTGATGGGCGGTTGTCACGCACGTTGTTAGGTGAGATTCTCAACTACTACACCCACTGGACTGGGTCTTTAAAGTTTACCTTTCTCTTCTGTGGTAGTATGATGGCAACAGGAAAGATCCTGCTCAGCTACTGCCCACCTGGTGCGCAACCCCCGAAGACACGAAAAGAGGCCATGCTTGGTACCCACTTAATATGGGACATTGGGCTACAGTCCAGTGCAACATTAGTAGCCCCATGGATTTCAAATGTCAATTATCGCAGATGTTCCAAGGATGACTTCTCAGAAGGAGGGTACATATGCGCATTTTATCAAACAGCAATTGTTGTGCCGGCGGGGGCCCCAAAGAACATGAGCATGCTAGCGTTCATCAGTGCATGCAATGATTTTTCAGCCCGGTTGTTGAAAGACACACCATTTGTTAGACAACTGGGTCTC---ATAACACCACAGGGT---ATAGAAGATACAATTGACAAGGTCATAGGTGTAGCCCTC------AGTACATCAATG------CCCCAG------------------------------GTTAAAGATACTCCGCCCAGTGGGCCAGTACACTCCAAGGAAGTGCCAGCATTGACAGCTGTAGAGACCGGTGCCACCAGTCAGGTCGAGCCGTCGGATCTAATAGAGACCCGTCACGTCAAGAACTCCCGCCTTAGGTCAGAGTGCACCATAGAATCATTTCTTGGTAGAGCAGCATGTGTTGCAGTCATAGGACTTAGC------AACAAAGAACCAACCGATGGCAATGCAAAGGACTTGTTTGCCAAGTGGAAGATTAACTACCTAGACGCGTACCAACTGCGCCGCAAGCTAGAAATGTTCACCTACTCACGATTTGATGTGGAACTTACCTTTGTGATAACCGAGCGGTTTGCCACCGGGGGGGACGCTGCGGCACGCCATTACGTGTACCAAATCATGTACATACCACCTGGCGCCCCGGAGCCACAAGCGTGGGATGATTACACTTGGCAGTCATCAACCAATCCATCCATATTCCACACCACCGGAAACGCCAACCCCCGCATATCGGTTCCATTTGTTGGTATTGGCGCAGCGTACTCCCACTTCTATGATGGATTCTCCGTGGTACCCCTAAACACAGTGGATGCTGGAGCT------AGTAACAAGTATGGATACTCCTCAATAAATGATTTTGGGACCCTAGCTGTGCGAATTGTGAATGAGCATGACCCAACACCAGTTGACGCCAAGGTAAGAGTTTACATGAAGCCCAAACACATTCGCGTATGGTGTCCACGCCCACCACGTGCTGCTGATTATGTCGGGCGATCAGTTGATTATAAACAGAACTCCCCAGTTATGATT---GCCGCAGCTGACATACGCACCTAC---GGATTTGGTCACCAGAACAAGGCCGTGTATGTTGCCGGGTACAAAATATGTAATTACCACTTGGCCACTCAGGAAGATATGCAGAATGCAGTTGCAGTGATGTGGGATCGCGACTTGTTAGTCGCTGAGAGCAGAGCACAAGGCATAGACACCATAGCGAGGTGCAACTGCAGATGTGGGGTGTACTACTGTGAGTCGATGAGGAGGTACTACCCAGTTACCGTAACAGGCCCCACATTTAGGTTCATGGAAGCTAATGATTATTACCCAGCAAGATACCAATCCCACATGCTAATTGGCTCAGGGTTTGCAATGCCCGGTGACTGTGGGGGTATATTAAGATGCACCCACGGTGTGATGGGGCTCATTACAGCAGGTGGTGAGGGGGTGGTGGCCTTTGCTGACATTAGGGACTTGTTTGCTTATGAGGAGGAGGCTATGGAGCAAGGCATTACTGACTATGTTAGTAGATTAGGAAATGCATTTGGTGCTGGATTTAGTGCTGAGATTGCCAGCAGAATTGAGCAGTTACAAGACACTGTGCAGAACGTCATTACTGAGAAGCTCCTTAAGAACTTGGTGAAGATAGTGTCAGCCCTGGTCATTGTGGCGCGAAATTATGAAGACTCCATTACCGTGCTGGCCACCCTCAGCCTTTTGGGATGTGATGCTTCGCCATGGCAATGGCTTAAAGAAAAAGTTTGCAACATCCTTGGCATACCATTCGTGATGAAGCAGGGGGATTCATGGATGAAGAAGTTCTCAGATGCTTGCAACGCCGCTAAGGGATTGGAGTGGATTGCTGCTAAGATTAGCAAGTTCATTGACTGGATCAAGGCTAAAGTGTTACCAGAGGCTCAGGACAAAGTTGAGTACCTGTCTAAGCTAAAGCACCTTGACACTCTTGAAAATCAAGTGGCGACTCTTCATCAGTCGTGCCCAAGCCAGGAAGAACAAGAGGTGCTGTTCAACAATATAAGATGGCTTGCTATAAAAGCTCGCAAATTTTGTCCACTCTACGCCATGGAAGCGCGTCGCATTTTCAAAATGGAAGCCACCATTAACAATTACATACAGTTCAAGACCAAACACCGCATTGAACCAGTATGTTTGTTAATTCATGGGGACCCTGGCACGGGTAAGTCGATCGCCACCGGTCTCATAGGGCGGGCCATTGCTAAGCAAGCCAACACAAGCACATACTCCCTGCCGCCCGACCCGTCGCACTTTGATGGGTACAAGCAGCAGGGAGTGGTGATTATGGATGACCTGAATCAAAATCCAGATGGCGAGGACATGAAATTATTCTGTCAGATGGTGTCAACTGTTGAGTTCATACCCCCCATGGCTAGCTTAGAAGAGAAGGGCATTCTGTTTACGTCTGACTATGTCCTAGCCTCAACCAACTCACACACCATCACCCCCCCTACAATATCAGCTTCAGACGCATTGTCCAGGAGATTTGCCTTTGACACTGATATTTGCCCTATGTCAGAATACACAGTTAGAGGTAAACTAAACATGGCACTGGCTACCCAAAAGTGCAAGGACTGCCACAAGCCTGCAAAT---TTCTCAACATGCTGCCCCCTTGTGTGCGGTAAGGCAATTCAGTTGATGGACAAAACCACCCGTGCTAGATACACCTTGGATGAGCTTACAACCCTAATGATTAATGAGAGAAACAGAAGACACAACATCGGGGGTTGTCTTGAAGCTCTGTTCCAAGGCCCACTAGTGTTTAAAGAGCCTAAGATCGACATAAAAAACACGCCACCGCCACCTGCCATAGCAGATCTGCTACGGTCTGTTGATAGTGAGGAAGTCAGAGAATACTGCAAAGGTCAAGGGTGGGTTACTGAGGTGCCATCCTCAAGCGTCGTGATAGAACGGCACATTACTCGAGCACTTACTATAGTTCAAGCAGTGTCATCATTTGTAGTAGTCTCAGGGATGCTATATATGATCTATAGGCTTTTTGCTAACTTTCAAGGAGCATACACTGGCATGCCTAACCCTAAACCAAGGGTTCCAACATTGCGAGCTGCCAAGGTCCAAGGCCCAGTCTTTGATTACGCGGTTGCCATGGCACGGCGCAACATTCTCACTGCTACAACATCCAAGGGGGAATTCACCATGCTTGGTATTTATGACCGAGTTGCAGTTTTGCCCACACACTCCAACCCAGGAGACACCATAGTACTGGCAGGGCGTGAGGTTAAGATAATAGATGCTAAAAGACTAGTGGACAATAATGAAGTAAACTTAGAGATTACAGTTGTCACCCTTGACAGGAATGAGAAGTTTAGGGATATTCGTGCCCACTTGCCCACCACAATTCAGGAAACCAATGATGCAGTACTAGCCGTTAACACCAGTAAGTACCCCAACATGTTTATTCCCGTTGGCGCGGTGTCAGAGCAGGGAATGCTAAACCTCGGTGGTAGACCGACCAACCGCACCCTCATGTACAACTTCCCAACCAAGGCCGGACAGTGCGGTGGCGTGGTTATGGCCACAGGAAAAGTGATTGGAATACACGTGGGTGGTAACGGATCCCACGGCTTTGCTGCGGCCCTGAAACGGTCCTACTTCAATGAGGAACAAGGAGAAATACAATGGATGAGGCCTAGTAGGGATGCCGGATACCCGGTAATAAACGCCCCCTCCAAAACCAAGCTAGAACCAAGTGTATTTCATGATGTGTTTGAGGGTACCAAGGAACCAGCGGTCCTGCACAAGAGCGATCCCCGTCTTAAGGTAGACTTTGAGGAGGCAATTTTCTCAAAGTACATTGGCAATTCCATCTTAGAAGTGGATGAGTATATGAGGGAGGCCGTTGACCACTACGCGGGGCAGCTAATGTCTTTGGATATCCCCACTGAGCAGATGTGTCTGGAAGATGCCATGTACGGGACGGAGGGCCTTGAGGCCCTGGACCTGACAACCAGCGCTGGGTACCCCTATGTGGCAATTGGGAAAAAGAAGAGGCAGATACTTAACAAGGAAACCAGAGACACTAAGGAGATGAAGAAGATGCTGGACAAATATGGCATAAACCTACCCTTGGTGACCTATGTGAAAGATGAGTTGAGACCCAGGAACAAGGTGGAAGCAGGCAAATCGCGCCTAATTGAAGCCAGCTCTTTAAATGATTCGGTGGCCATGAGGCAAGCATTTGGCAACTTGTACGCAACCTTCCACAAGAACCCCGGTACTATCACAGGAAGCGCGGTTGGCTGCGATCCAGATATATTCTGGAGTAAAATCCCTGTGTTACTGGATGGACAGTTATTTGCATTTGATTACACTGGATATGATGCTTCATTGTCACCAGCATGGTTCGAGGCCCTCAAGATGGTACTGGAGAAAATTGGGTATGGTGACAGGGTTGACTACATTGACTACTTGAACCATTCACACCACCTGTTTAAAAACAAATTGTATTGTGTGAAAGGAGGTATGCCATCTGGGTGTTCTGGCACTTCAATCTTCAATTCAATGATTAACAACATAATAATTAGGACATTGCTCCTAAAGACATACAAAGGGGTTGACTTGGATTCACTTCGCATGATTGCGTATGGTGATGATGTCTTAGCCAGTTATCCTCACAAAATAGATGCAGGTCTCCTAGCCCAAACAGGAAAAGAGTACGGCCTGCGCATGACACCCGCAGACAAGGGGGAAAGCTTTGATGATGTTACCTGGGAAACTGCAACATTCCTGAAGAGGTTCTTCAGAGCGGACGAGCAATACCCCTTTTTGGTTCACCCAGTAATGCCCATGAGAGAAATCCATGAGTCCATTAGATGGACAAAGGATCCTAGAAACACGCAGGACCATGTCCGCTCCCTGTGCCTATTGGCCTGGCATAATGGGAAGGATGAATATGATAAATTCTTAAATCAAGTGAGGTCAGTACCAGTTGGCCGAGCGCTACTATTGCCTGAGTATTCAACTCTGCGCCGTCGCTGGCTGGACTCATTT
>ADB12452
------------------------------------------ATGGGTGCTCAGGTTTCATCACAGAAAGTGGGCGCACATGAAAACTCAAATAGAGCGTATGGTGGTTCTACCATTAATTACACCACCATTAATTATTATAGAGATTCAGCTAGTAACGCGGCTTCGAAACAGGACTTCTCTCAAGACCCTTCCAAGTTCACCGAGCCCATCAAGGATGTCCTGATAAAAACATCCCCAATGCTAAACTCGCCAAACATAGAGGCTTGCGGGTATAGCGATAGAGTACTGCAATTAACACTGGGAAACTCCACTATAACCACACAGGAGGCGGCTAATTCAGTAGTCGCTTATGGGCGTTGGCCTGAATATCTGAGGGACAGCGAAGCCAATCCAGTGGACCAGCCGACAGAACCAGACGTCGCTGCATGCAGGTTTTATACGCTAGACACCGTGTCTTGGACGAAAGAGTCGCGAGGGTGGTGGTGGAAGTTGCCTGAT---GCACTGCGGGACATGGGACTCTTTGGCCAAAATATGTACTACCACTACCTAGGTAGGTCCGGGTACACCGTGCATGTACAGTGTAACGCCTCCAAATTCCACCAGGGGGCACTAGGGGTATTCGCCGTACCAGAGATGTGTCTGGCCGGGGATAGCAACACCACTACCATGCACACCAGCTATCAAAATGCCAATCCTGGCGAGAAAGGAGGCACTTTCACGGGTACGTTCACTCCTGACGACAACCAGACATCACCTGCCCGTAGGTTCTGCCCGGTGGATTACCTCTTTGGAAATGGCACGTTATTGGGGAATGCCTTTGTGTTCCCGCACCAGATAATAAACCTACGGACCAACAACTGTGCTACACTGGTACTCCCTTACGTGAACTCCCTCTCGATAGATAGTATGGTAAAGCACAATAATTGGGGAATTGCAATATTACCATTGGCCCCATTAAATTTTGCTAGTGAGTCCTCCCCAGAGATTCCAATCACCTTGACCATAGCCCCTATGTGCTGTGAGTTCAATGGATTAAGAAACATTACCCTGCCACGCTTACAGGGCCTGCCGGTCATGAACACCCCTGGTAGCAATCAATATCTTACTGCAGACAACTTCCAGTCACCGTGTGCGCTGCCTGAATTTGATGTGACCCCACCTATTGACATACCCGGTGAAGTTAAGAACATGATGGAATTGGCAGAAATCGACACCATGATTCCCTTTGACTTAAGTGCAAAAAAAAAGAACACCATGGAAATGTATAGGGTTCGGTTAAGTGACAAA---CCACATACAGACGATCCCATACTCTGCCTGTCACTCTCTCCAGCTTCAGATCCTAGGTTGTCACATACTATGCTTGGAGAAATCCTAAATTACTACACACACTGGGCAGGATCCCTGAAGTTCACGTTTCTGTTCTGTGGATCCATGATGGCAACTGGCAAACTGTTGGTGTCATACGCGCCTCCTGGAGCCGACCCACCAAAGAAGCGTAAGGAGGCGATGTTGGGAACACATGTGATCTGGGACATAGGACTGCAGTCCTCATGTACTATGGTAGTGCCATGGATTAGCAACACCACGTATCGGCAAACCATAGATGATAGTTTCACCGAAGGCGGATACATCAGCGTCTTCTACCAAACCAGAATAGTCGTCCCTCTTTCGACACCCAGAGAGATGGACATCCTTGGTTTTGTGTCAGCGTGTAATGACTTCAGCGTGCGCTTGATGCGAGATACCACACATATAGAGCAAAAAGCGTTA---------GCACAGGGG---TTAGGTCAGATGCTTGAAAGCATGATTGACAACACAGTC------CGTGAAACGGTG------GGGGCG------------GCAACGTCTAGAGACGCTCTCCCAAACACTGAAGCCAGTGGACCAGCACACTCCAAGGAAATTCCGGCACTCACCGCAGTGGAAACTGGGGCCACAAATCCACTAGTCCCTTCTGATACAGTGCAAACCAGACATGTTGTACAACATAGGTCAAGGTCAGAGTCTAGCATAGAGTCTTTCTTCGCGCGGGGTGCATGCGTGGCCATTATAACCGTGGAT------AACTCAGCTTCCACCAAGAATAAG---GATAAGCTATTTGCAGTGTGGAAGATCACTTATAAAGATACTGTCCAGTTACGGAGGAAATTGGAGTTCTTCACCTATTCTAGATTTGATATGGAATTTACCTTTGTGGTTACTGCAAATTTCACTGAGACTAACAATGGGCATGCCTTAAATCAAGTGTACCAAATTATGTACGTACCACCAGGCGCTCCAGTGCCCGAGAAATGGGACGACTACACATGGCAAACCTCATCAAATCCATCAATCTTTTACACCTACGGAACAGCTCCAGCCCGGATCTCGGTACCGTATGTTGGTATTTCGAACGCCTATTCACACTTTTACGACGGTTTTTCCAAAGTACCACTGAAGGACCAGTCGGCAGCACTA---GGTGACTCCCTCTATGGTGCAGCATCTCTAAATGACTTCGGTATTTTGGCTGTTAGAGTAGTCAATGATCACAACCCGACCAAGGTCACCTCCAAAATCAGAGTGTATCTAAAACCCAAACACATCAGAGTCTGGTGCCCGCGTCCACCGAGGGCAGTGGCGTACTACGGCCCTGGAGTGGATTACAAGGATGGTACGCTTACACCCCTC---TCCACCAAGGATCTGACCACATAT---GGATTCGGACACCAAAACAAAGCGGTGTACACTGCAGGTTACAAAATTTGCAACTACCATTTGGCCACTCAGGAAGATTTGCAAAACGCAGTGAAAGTCATGTGGAATAGAGACCTCTTAGTCACAGAATCAAGAGCCCAGGGCACCGATTCAATCGCAAGGTGCAATTGCAACGCAGGGGTGTACTACTGCGAGTCTAGAAGGAAATACTACCCAGTATCCTTCGTTGGCCCAACGTTCCAGTACATGGAGGCTAATAACTATTACCCAGCTAGGTACCAGTCCCATATGCTCATTGGCCATGGATTCGCATCTCCAGGGGATTGTGGTGGCATACTCAGATGTCACCACGGGGTGATAGGGATCATTACTGCTGGTGGAGAAGGGTTGGTTGCATTTACAGACATTAGAGACTTGTATGCCTACGAAGAAGAAGCCATGGAACAAGGCATCACCAATTACATAGAGTCACTTGGGGCCGCATTTGGAAGTGGATTTACTCAGCAGATTGGAGACAAAATAACAGAGTTGACTAATATGGTGACCAGTACCATCACTGAAAAGCTACTTAAGAACTTGATCAAGATCATATCCTCACTAGTTATTATAACTAGGAATTATGAAGACACCACAACAGTGCTCGCTACCCTGGCCCTTCTTGGGTGTGATGCTTCACCATGGCAGTGGCTTAGAAAGAAAGCATGCGATGTTCTGGAGATACCTTATGTCACCAAGCAAGGTGACAGTTGGTTGAAGAAGTTTACTGAAGCATGCAACGCAGCTAAGGGACTGGAGTGGGTGTCAAACAAAATCTCAAAATTCATTGATTGGCTCAAGGAGAAAATTATCCCACAAGCTAGAGACAAGTTGGAATTTGTAACAAAACTTAGACAACTAGAAATGCTGGAAAACCAAATCTCAACTATACACCAATCATGCCCTAGTCAGGAACACCAGGAAATTCTATTCAATAATGTCAGATGGTTATCCATCCAGTCTAAGAGGTTTGCCCCTCTTTACGCAGTGGAAGCCAAAAGAATACAGAAACTAGAGCATACCATTAACAACTACATACAGTTCAAGAGCAAACACCGTATTGAACCAGTATGTTTGCTAGTACATGGCAGCCCCGGAACAGGTAAATCTGTAGCAACCAACCTGATTGCTAGAGCCATAGCTGAAAGAGAAAACACGTCCACGTACTCGCTACCCCCGGATCCATCACACTTCGACGGATACAAACAACAGGGAGTGGTGATTATGGACGACCTGAATCAAAACCCAGATGGTGCGGACATGAAGCTGTTCTGTCAGATGGTATCAACAGTGGAGTTTATACCACCCATGGCATCCCTGGAGGAGAAAGGAATCCTGTTTACTTCAAATTACGTTCTAGCATCCACGAACTCAAGCAGAATTTCCCCCCCCACTGTGGCACACAGTGATGCATTAGCCAGGCGCTTTGCGTTCGACATGGACATTCAGGTCATGAATGAGTATTCTAGAGATGGGAAATTGAACATGGCCATGGCTACTGAAATGTGTAAGAACTGTCACCAACCAGCAAAC---TTTAAGAGATGCTGTCCTTTAGTGTGTGGTAAGGCAATTCAATTAATGGACAAATCTTCCAGAGTTAGATACAGTATTGACCAGATCACTACAATGATTATCAATGAGAGAAACAGAAGATCCAACATTGGCAATTGTATGGAGGCTTTGTTCCAAGGACCACTCCAGTATAAAGACTTGAAGATTGACATCAAGACGAGTCCCCCTCCTGAATGTATCAATGACTTGCTCCAAGCAGTTGACTCCCAGGAGGTGAGAGATTACTGTGAGAAGAAGGGTTGGATAGTCAACATC---ACCAGCCAGGTTCAAACAGAAAGGAACATCAACAGGGCAATGACAATTCTACAAGCGGTGACAACCTTCGCCGCAGTGGCTGGAGTTGTCTATGTCATGTATAAACTGTTTGCTGGACACCAGGGAGCATACACTGGTTTACCAAACAAAAAACCCAACGTGCCCACCATTAGGACAGCAAAGGTACAAGGGCCAGGGTTCGATTACGCAGTGGCTATGGCTAAAAGAAACATTGTTACAGCAACTACTAGCAAGGGAGAGTTCACTATGTTAGGAGTCCACGACAACGTGGCTATTTTACCAACCCACGCTTCACCTGGTGAAAGCATTGTGATCGATGGCAAAGAAGTGGAGATCTTGGATGCCAAAGCGCTCGAAGATCAAGCAGGAACCAATCTTGAAATCACTATAATCACTCTAAAGAGAAATGAAAAGTTCAGAGACATTAGACCACATATACCTACTCAAATCACTGAGACAAATGATGGAGTCTTGATCGTGAACACTAGCAAGTACCCCAATATGTATGTTCCTGTCGGTGCTGTGACTGAACAGGGATATCTAAATCTCGGTGGGCGCCAAACTGCTCGTACTCTAATGTACAACTTTCCAACCAGAGCAGGACAGTGTGGTGGAGTCATCACATGTACTGGGAAAGTCATCGGGATGCATGTTGGTGGGAACGGTTCACACGGGTTTGCAGCGGCCCTGAAGCGATCATACTTCACTCAGAGTCAAGGTGAAATCCAGTGGATGAGACCTTCGAAGGAAGTGGGATATCCAATCATAAATGCCCCGTCCAAAACCAAGCTTGAACCCAGTGCTTTCCACTATGTGTTTGAAGGGGTGAAGGAACCAGCAGTCCTCACTAAAAACGATCCCAGGCTTAAGACAAACTTTGAGGAGGCAATTTTCTCCAAGTACGTGGGTAACAAAATTACTGAAGTGGATGAGCACATGAAAGAGGCAGTAGACCACTATGCTGGCCAGCTCATGTCACTAGACATCAACACAGAACAAATGTGCTTGGAGGATGCCATGTATGGCACTGATGGTCTAGAAGCACTTGATTTGTCCACCAGTGCTGGCTACCCTTATGTAGCAATGGGAAAGAAGAAGAGAGATATCTTGAACAAACAAACCAGAGACACTAAGGAAATGCAAAAACTGCTCGACACATATGGAATCAACCTCCCACTGGTGACTTATGTAAAGGATGAACTTAGATCCAAAACAAAGGTTGAGCAGGGGAAATCCAGATTAATTGAAGCTTCTAGTTTGAATGACTCAGTGGCAATGAGAATGGCTTTTGGGAACCTATATGCTGCTTTTCACAAAAACCCAGGAGTGATAACAGGTTCAGCAGTAGGGTGCGATCCAGATTTGTTTTGGAGCAAAATTCCGGTATTGATGGAAGAGAAGCTGTTTGCCTTTGACTACACAGGGTATGATGCATCTCTCAGCCCTGCTTGGTTCGAGGCACTAAAGATGGTGCTTGAGAAAATCGGATTCGGAGACAGAGTTGACTACATCGACTACCTAAACCACTCACACCACCTGTACAAGAATAAAACATACTGTGTCAAGGGCGGTATGCCATCTGGTTGCTCAGGCACTTCAATTTTTAACTCAATGATTAACAACTTGATTATCAGGACACTCTTACTGAAAACCTACAAGGGCATAGATTTAGACCACCTAAAAATGATTGCCTATGGTGATGATGTAATTGCTTCCTACCCCCATGAAGTTGACGCTAGTCTCCTAGCCCAATCAGGAAAAGACTATGGACTAACTATGACTCCAGCTGACAAATCAGCTATATTTGAAACAGTCACATGGGAGAATGTAACATTCTTGAAGAGATTCTTCAGGGCAGACGAGAAATACCCATTTCTTATTCATCCAGTAATGCCAATGAAGGAAATTCATGAATCAATTAGATGGACAAAAGATCCTAGGAACACTCAGGATCACGTTCGCTCTCTGTGCCTATTAGCTTGGCACAATGGCGAAGAAGAATATAACAAATTCCTAGCTAAAATCAGGAGTGTGCCAATTGGAAGAGCTTTATTGCTCCCAGAGTACTCAACATTGTACCGCCGTTGGCTTGACTCATTT
>AGA18495
------------------------------------------ATGGGTGCTCAGGTATCTGCTCAGAACAATGGAACACACGAAAACAAAAACACAGCCACTGGTGGTTCAACCATTAACTACACTACTATTAATTACTACAAAGACAGTGCTAGTAATGCGGCAACAAAGATGGACTTTTCTCAAGATCCCTCTAAATTTACAGAGCCAGTTAAAGATGTAATGATTAAGACAGCACCAGCCCTGAATTCACCGAACATTGAGGCATGTGGTTACAGTGACCGTGTACTACAACTTACCTTAGGGAACTCAACCATTACCACACAAGAAGCGGCTAATGCCGTAGTTGGGTATGGTGAATGGCCAACACTGCTCAATTCCAATGAGGCAAATTCAGTGGATGCACCCACAGTACCTGATACATCTAGTGACAGGTTTTACACTCTGGATAGTGTGGACTGGGAGAAGACTTCGCGCGGCTGGTGGTGGAAGCTACCCGAC---GCACTCAAGGATATGGGAATGTTTGGTCAGAATATGTATCACCATTATTTAGGGCGTGCGGGCTATACCGTTCACGTACAGTGCAACGCGTCTAAGTTTCATCAAGGAACACTCTTTGTTGCAGCCATCCCTGAGTTTATGATGGCCAGCAACGCCGCTGACGGTACTGGTGGCATCACTTACGAGCGGGCCAACCCCGGTGAAGCGGGAGGCAAGTTTCAGAAGAGTTTTACCCCCTCA---AGCACTGCGCCCGCCAAAAATTCATTTGCCCCCGTAGATTGGCTGTTAGGATGCGGTGTGATGGCTGGTAACATCACAGTGTACCCCCACCAAATAATCAACCTGCGCACAAACAATTGCGCCACCTTGGTGCTGCCCTATGTTAATTCCACCTCCACCGATTCAATGGTGAAACACAACAACTGGGGCATCGTGGTCATGCCGTTTGTGCCGTTGGACTACGATGATGGGGCTACGACTAAGGTGCCCATCACTCTGACCGTTGCACCGATGTGCTGTGAATTTAATGGACTTAGATCGCTGACCGTCCCAGTGACACAAGGGTTGCCCACACTTGCCACTCCTGGTTCCAACCAATTTCTGACATCAGACAACTACCAGTCTCCATGCGCAATACCTGATTTTGACGTTACTCCCCCTATACACATTCCGGGTGAGGTCAAGAACATAATGGAGCTAGCAGAGATTGATAGCGTCATTCCAATGAATGCTGTGGCGACAAAGGTCAATCAAATGGAAGCATACCCCATCCCTCTTACACACGGGCAGCAGAATAACAAACAGGCAATCTTTGCACTCAGCCTGAGCCCAGCATCTGATGGGCGGTTGTCACGCACGTTGTTAGGTGAGATTCTCAACTACTACACCCACTGGACTGGGTCTTTAAAGTTTACCTTTCTCTTCTGTGGTAGTATGATGGCAACAGGAAAGATCCTGCTCAGCTACTGCCCACCTGGTGCGCAACCCCCGAAGACACGAAAAGAGGCCATGCTTGGTACCCACTTAATATGGGACATTGGGCTACAGTCCAGTGCAACATTAGTAGCCCCATGGATTTCAAATGTCAATTATCGCAGATGTTCCAAGGATGACTTCTCAGAAGGAGGGTACATATGCGCATTTTATCAAACAGCAATTGTTGTGCCGGCGGGGGCTCCAAAGAACATGAACATGCTAGCGTTCATCAGTGCATGCAATGATTTTTCAGCCCGGTTGTTGAAAGACACACCATTTGTTAGACAACTGGGTCTC---ATAACACCACAGGGT---ATAGAAGATACAATTGACAAGGTCATAGGTGTAGCCCTC------AGTACATCAATG------CCCCAG------------------------------GTTAAAGATACTCCGCCCAGTGGGCCAGTACACTCCAAGGAAGTGCCAGCATTGACAGCTGTAGAGACCGGTGCCACCAGTCAGGTCGAGCCGTCGGATCTAATAGAGACCCGTCACGTCAAGAACTCCCGCCTTAGGTCAGAGTGCACCATAGAATCATTTCTTGGTAGAGCAGCATGTGTTGCAGTCATAGGACTTAGC------AACAAAGAACCAACCGATGACAATGCAAAGGACTTGTTTGCCAAGTGGAAGATTAACTACCTAGACGCGTACCAACTGCGCCGCAAGCTAGAAATGTTCACCTACTCACGATTTGATGTGGAACTTACCTTTGTGATAACCGAGCGGTTTGCCACCGGTGGGGACGCTGCGGCACGCCATTACGTGTACCAAATCATGTACATACCACCTGGCGCCCCGGAGCCACAAGCGTGGGATGATTACACTTGGCAGTCATCAACCAATCCATCCATATTCCACACCACCGGAAACGCCAACCCCCGCATATCGGTTCCATTTGTTGGTATTGGCGCAGCGTACTCCCACTTCTATGATGGATTCTCCGTGGTACCCCTAAACACAGTGGATGCTGGAGCT------AGTAACAAGTATGGATACTCCTCAATAAATGATTTTGGGACCCTAGCTGTGCGAATTGTGAATGAGCATGACCCAACACCAGTTGACGCCAAGGTAAGAGTTTACATGAAGCCCAAACACATTCGCGTATGGTGCCCACGCCCACCACGTGCTGCTGATTATGTCGGGCGATCAGTTGATTATAAACAGAACTCCCCAGTTATGATT---GCCGCAGCTGACATACGCACCTAC---GGATTTGGTCACCAGAACAAGGCCGTGTATGTTGCCGGGTACAAAATATGTAATTACCACTTGGCCACTCAGGAAGATATGCAGAATGCAGTTGCAGTGATGTGGGATCGCGACTTGTTAGTCGCTGAGAGCAGAGCACAAGGCATAGACACCATAGCGAGGTGCAACTGCAGATGTGGGGTGTACTACTGTGAGTCGATGAGGAGGTACTACCCAGTTACCGTAACAGGCCCCACATTTAGGTTCATGGAAGCTAATGATTATTACCCAGCAAGATACCAATCCCACATGCTAATTGGCTCAGGGTTTGCAATGCCCGGTGACTGTGGGGGTATATTAAGATGCACCCACGGTGTGATGGGGCTCATTACAGCAGGTGGTGAGGGAGTGGTGGCCTTTGCTGACATTAGGGACTTGTTTGCTTATGAGGAGGAGGCTATGGAGCAAGGCATTACTGACTATGTTAGTAGATTAGGAAATGCATTTGGTGCTGGATTTAGTGCTGAGATTGCCAGCAGAATTGAGCAGTTACAAGACACTGTGCAGAATGTCATTACTGAGAAGCTCCTTAAGAACTTGGTGAAGATAGTGTCAGCCCTGGTCATTGTGGCGCGAAATTATGAAGACTCCATTACCGTGCTGGCCACCCTCAGCCTTTTGGGATGTGATGCTTCGCCATGGCAATGGCTTAAAGAAAAAGTTTGCAACATCCTTGGCATACCATTCGTGATGAAGCAGGGGGATTCATGGATGAAGAAGTTCTCAGATGCTTGCAACGCCGCTAAGGGATTGGAGTGGATTGCTGCTAAGATTAGCAAGTTCATTGACTGGATCAAGGCTAAAGTGTTACCAGAGGCTCAGGACAAAGTTGAGTACCTGTCTAAGCTAAAGCACCTTGACACTCTTGAAAATCAAGTGGCGACTCTTCATCAGTCGTGCCCAAGCCAGGAAGAACAAGAGGTGCTGTTCAACAATATAAGATGGCTTGCTATAAAAGCTCGCAAATTTTGTCCACTCTACGCCATGGAAGCGCGTCGCATTTTCAAAATGGAAGCCACCATTAACAATTACATACAGTTCAAGACCAAACACCGCATTGAACCAGTATGTTTGTTAATTCATGGGGACCCTGGCACGGGTAAGTCGATCGCCACCGGTCTCATAGGGCGGGCCATTGCTAAGCAAGCCAACACAAGCACATACTCCCTGCCGCCCGACCCGTCGCACTTTGATGGGTACAAGCAGCAGGGAGTGGTGATTATGGATGACCTGAATCAAAATCCAGATGGCGAGGACATGAAATTATTCTGTCAGATGGTGTCAACTGTTGAGTTCATACCCCCCATGGCTAGCTTAGAAGAGAAGGGCATTCTGTTTACGTCTGACTATGTCCTAGCCTCAACCAACTCACACACCATCACCCCCCCTACAATATCAGCTTCAGATGCATTGTCCAGGAGATTTGCCTTTGATACTGATATTTGCCCTATGTCAGAATACACAGTTAGAGGTAAACTAAACATGGCACTGGCTACCCAAAAGTGCAAGGACTGCCACAAGCCTGCAAAT---TTCTCAACATGCTGCCCCCTTGTGTGCGGTAAGGCAATACAGTTGATGGACAAAACCACCCGTGCTAGATACACCTTGGATGAGCTTACAACCCTAATGATTAATGAGAGAAACAGAAGACACAACATCGGGGGTTGTCTTGAAGCTCTGTTCCAAGGCCCACTAGTGTTTAAAGAGCCTAAGATCGACATAAAAAACACGCCACCGCCACCTGCCATAGCAGATCTGCTACGGTCTGTTGATAGTGAGGAAGTCAGAGAATACTGCAAAGGTCAAGGGTGGGTTACTGAGGTGCCATCCTCAAGCGTCGTGATAGAACGGCACATTACTCGAGCACTTACTATAGTTCAAGCAGTGTCATCATTTGTAGTAGTCTCAGGGATGCTATATATGATCTATAGGCTTTTTGCTAACTTTCAAGGAGCATACACTGGCATGCCTAACCCTAAACCAAGGGTTCCAACATTGCGAGCTGCCAAGGTCCAAGGCCCAGTCTTTGATTACGCGGTTGCCATGGCACGGCGCAACATTCTCACTGCTACAACATCCAAGGGGGAATTCACCATGCTTGGTATTTATGACCGAGTTGCAGTTTTGCCCACACACTCCAACCCAGGAGACACCATAGTACTGGCAGGGCGTGAGGTTAAGATAATAGATGCTAAAAGACTAGTGGACAATAATGAAGTAAACTTAGAGATTACAGTTGTCACCCTTGACAGGAATGAGAAGTTTAGGGATATTCGTGCCCACTTGCCCACCACAATTCAGGAAACCAATGATGCAGTACTAGCCGTTAACACCAGTAAGTACCCCAACATGTTTATTCCCGTTGGCGCGGTGTCAGAGCAGGGAATGCTAAACCTTGGTGGTAGACCGACCAACCGCACCCTCATGTACAACTTCCCAACCAAGGCCGGACAGTGCGGTGGCGTGGTTATGGCCACAGGAAAAGTGATTGGAATACACGTGGGTGGTAACGGATCCCACGGCTTTGCTGCGGCCCTGAAACGGTCCTACTTCAATGAGGAACAAGGAGAAATACAATGGATGAGGCCTAGTAGGGATGCCGGATACCCGGTAATAAACGCCCCCTCCAAAACCAAGCTAGAACCAAGTGTATTTCATGATGTGTTTGAGGGTACCAAGGAACCAGCGGTCCTGCACAAGAGCGATCCCCGTCTTAAGGTAGACTTTGAGGAGGCAATTTTCTCAAAGTACATTGGCAATTCCATCTTAGAAGTGGATGAGTATATGAGGGAGGCCGTTGACCACTACGCGGGGCAGCTAATGTCTTTGGACATCCCCACTGAGCAGATGTGTCTGGAAGATGCCATGTACGGGACAGAGGGCCTTGAGGCCCTGGACCTGACAACCAGCGCTGGGTACCCCTATGTGGCAATTGGGAAAAAGAAGAGGCAGATACTTAACAAGGAAACCAGAGACACTAAGGAGATGAAGAAGATGCTGGACAAATATGGCATAAACCTACCCTTGGTGACCTATGTGAAAGATGAGTTGAGACCCAGGAACAAGGTGGAAGCAGGCAAATCGCGCCTAATTGAAGCCAGCTCTTTAAATGATTCGGTGGCCATGAGGCAAGCATTTGGCAACTTGTACGCAACCTTCCACAAGAACCCCGGTACTATCACAGGAAGCGCGGTTGGCTGCGATCCAGATATATTCTGGAGTAAAATCCCTGTGTTACTGGATGGACAGTTATTTGCATTTGATTACACTGGATATGATGCTTCATTGTCACCAGCATGGTTCGAGGCCCTCAAGATGGTACTGGAGAAAATTGGGTATGGTGACAGGGTTGACTACATTGACTACTTGAACCATTCACACCACCTGTTTAAAAACAAATTGTATTGTGTGAAAGGAGGTATGCCATCTGGGTGTTCTGGCACTTCAATCTTCAATTCAATGATTAACAACATAATAATTAGGACATTGCTCTTAAAGACATACAAAGGGGTTGACTTGGATTCACTTCGCATGATTGCGTATGGTGATGATGTCTTAGCCAGTTATCCTCACAAAATAGATGCAGGTCTCCTAGCCCAAACAGGAAAAGAGTACGGCCTGCGCATGACACCCGCAGACAAGGGGGAAAGCTTTGATGATGTTACCTGGGAAACTGCAACATTCCTGAAGAGGTTCTTCAGAGCGGACGAGCAATACCCCTTTTTGGTTCACCCAGTAATGCCCATGAGAGAAATCCATGAGTCCATTAGATGGACAAAGGATCCTAGAAACACGCAGGACCATGTCCGCTCCCTGTGCCTATTGGCCTGGCATAATGGGAAGGATGAATATGATAAATTCTTAAATCAAGTGAGGTCAGTACCAGTTGGCCGAGCGCTACTATTGCCTGAGTATTCAACTCTGCGCCGTCGCTGGCTGGACTCATTT
>AGA18494
------------------------------------------ATGGGTGCTCAGGTATCTGCTCAGAACAATGGAACACACGAAAACAAAAACACAGCCACTGGTGGTTCAACCATTAACTACACCACCATTAATTACTACAAAGACAGTGCTAGTAATGCGGCAACAAAGATGGACTTTTCTCAAGATCCCTCTAAATTTACAGAGCCAGTTAAAGATGTAATGATTAAGACAGCACCAGCCCTGAATTCACCGAACATTGAGGCATGTGGTTACAGTGACCGTGTACTACAACTTACCTTAGGGAACTCAACCATTACCACACAAGAAGCGGCTAATGCCGTAGTTGGGTATGGTGAATGGCCAACACTGCTCAATTCCAATGAGGCAAATTCAGTGGATGCACCCACAGTACCTGATACATCTAGTGACAGGTTTTACACTCTGGATAGCGTGGACTGGGAGAAGACTTCGCGCGGCTGGTGGTGGAAGCTACCCGAC---GCACTCAAGGATATGGGAATGTTTGGTCAGAATATGTATCACCATTATTTAGGGCGTGCGGGCTATACCGTTCACGTACAGTGCAACGCGTCTAAGTTTCATCAAGGAACACTCTTTGTTGCAGCCATCCCTGAGTTTATGATGGCCAGCAACGCCGCTGACAGTACTGGTGGCATCACTTACAAGCAGGCCAACCCCGGTGAAGCGGGAGGCAAGTTTCAGAAGAGTTTTACCCCCTCA---AGCACTGCGCCCGCCAAAAATTCATTTGCCCCCGTAGATTGGCTGTTAGGATGCGGTGTGATGGCTGGTAACATCACAGTGTACCCCCACCAAATAATCAACCTGCGCACAAACAATTGCGCCACCTTGGTGCTGCCCTATGTTAATTCCACCTCCACCGATTCAATGGTGAAACACAACAACTGGGGCATCGTGGTCATGCCGTTTGTGCCGTTGGACTACGATGATGGGGCTACGACTAAGGTGCCCATCACACTGACCGTTGCACCGATGTGCTGTGAATTTAATGGACTTAGATCGCTGACCGTCCCAGTGACACAAGGGTTGCCCACACTTGCCACTCCTGGTTCCAACCAATTTCTGACATCAGACAACTACCAGTCTCCATGCGCAATACCTGATTTTGACGTTACTCCACCTATACACATTCCGGGTGAGGTCAAGAACATAATGGAGCTAGCAGAGATTGATAGCGTCATTCCAATGAATGCTGTGGCGACAAAGGTCAATCAAATGGAAGCATACCCCATCCCTCTTATACACGGGCAGCAGAATAACAGACAGGCAATCTTTGCACTCAGCCTGAGCCCAGCATCTGATGGGCGGTTGTCACGCACGCTGTTAGGTGAGATTCTCAACTACTACACCCACTGGACTGGGTCTTTAAAGTTTACCTTTCTCTTCTGTGGTAGTATGATGGCAACAGGAAAGATCCTGCTCAGCTACTGCCCACCTGGTGCGCAACCCCCGAAGACACGAAAAGAGGCCATGCTTGGTACCCACTTAATATGGGACATTGGGCTACAGTCCAGTGCAACATTAGTAGCCCCATGGATTTCAAATGTCAATTATCGCAGATGTTCCAAGGATGACTTCTCAGAAGGAGGGTACATATGCGCATTTTATCAAACAGCAATTGTTGTGCCGGCGGGGGCTCCAAAGAACATGAGCATGCTAGCGTTCATCAGTGCATGCAATGATTTTTCAGCCCGGTTGTTGAAAGACACACCATTTGTTAGACAACTGGGTCTC---ATAACACCACAGGGT---ATAGAAGATACAATTGACAAGGTCATAGGTGTAGCCCTC------AGTACATCAATG------CCCCAG------------------------------GTTAAAGATACTCCGCCCAGTGGGCCAGTACACTCCAAGGAAGTGCCAGCATTGACAGCTGTAGAGACCGGTGCCACCAGTCAGGTCGAGCCGTCGGATCTAATAGAGACCCGTCACGTCAAGAACTCCCGCCTTAGGTCAGAGTGCACCATAGAATCATTTCTTGGTAGAGCAGCATGTGTTGCAGTCATAGGACTTAGC------AACAAAGAACCAACCGATGGCAATGCAAAGGACTTGTTTGCCAAGTGGAAGATTAACTACCTAGACGCGTACCAACTGCGCCGCAAGCTAGAAATGTTCACCTACTCACGATTTGATGTGGAACTCACCTTTGTGATAACCGAGCGGTTTGCCACCGGGGGGGACGCTGCGGCACGCCATTACGTGTACCAAATCATGTACATACCACCTGGCGCCCCGGAGCCACAAGCGTGGGATGATTACACTTGGCAGTCATCAACCAATCCATCCATATTCCACACCACCGGAAACGCCAACCCCCGCATATCGGTTCCATTTGTTGGTATTGGTGCAGCGTACTCCCACTTTTATGATGGATTCTCCGTGGTACCCCTAAACACAGTGGATGCTGGAGCT------AGTAACAAGTATGGATACTCCTCAATAAATGATTTTGGGACCCTAGCTGTGCGAATTGTGAATGAGCATGACCCAACACCAGTTGACGCCAAGGTAAGAGTTTACATGAAGCCCAAACACATTCGCGTATGGTGCCCACGCCCACCACGTGCTGCTGATTATGTCGGGCGATCAGTTGATTATAAACAGAACTCCCCAGTTATGATT---GCCGCAGCTGACATACGCACCTAC---GGATTTGGTCACCAGAACAAGGCCGTGTATGTTGCCGGGTATAAAATATGTAATTACCACTTGGCCACTCAGGAAGATATGCAGAATGCAGTTGCAGTGATGTGGGATCGCGACTTGTTAGTCGCTGAGGGCAGAGCACAAGGCATAGACACCATAGCGAGGTGCAACTGCAGATGTGGGGTGTACTACTGTGAGTCAATGAGGAGGTACTACCCAGTTACCGTAACAGGCCCCACATTTAGGTTCATGGAAGCTAATGATTATTACCCAGCAAGATACCAATCCCACATGCTAATTGGCTCAGGGTTTGCAATGCCCGGTGACTGTGGGGGTATATTAAGATGCACCCACGGTGTGATGGGGCTCATTACAGCAGGTGGTGAGGGAGTGGTGGCCTTTGCTGACATTAGGGACTTGTTTGCTTATGAGGAGGAGGCTATGGAGCAAGGCATTACTGACTATGTTAGTAGATTAGGAAATGCATTTGGTGCTGGATTTAGTGCTGAGATTGCCAGCAGAATTGAGCAGTTACAAGACACTGTGCAGAACGTCATCACTGAGAAGCTCCTTAAGAACTTGGTGAAGATAGTGTCAGCCCTGGTCATTGTGGCGCGAAATTATGAAGACTCCATTACCGTGCTGGCCACCCTCAGCCTTTTGGGATGTGATGCTTCGCCATGGCAATGGCTTAAAGAAAAAGTTTGCAACATCCTTGGCATACCATTCGTGATGAAGCAGGGGGATTCATGGATGAAGAAGTTCTCAGATGCTTGCAACGCCGCTAAGGGATTGGAGTGGATTGCTGCTAAGATTAGCAAGTTCATTGACTGGATCAAGGCTAAAGTGTTACCAGAGGCTCAGGACAAAGTTGAGTACCTGTCTAAGCTAAAGCACCTTGACACTCTTGAAAATCAAGTGGCGACTCTTCATCAGTCGTGCCCAAGCCAGGAAGAACAAGAGGTGCTGTTCAACAATATAAGATGGCTTGCTATAAAAGCTCGCAAATTTTGTCCACTCTACGCCATGGAAGCGCGTCGCATTTTCAAAATGGAAGCCACCATTAACAATTACATACAGTTCAAGACCAAACACCGCATTGAACCAGTATGTTTGTTAATTCATGGGGACCCTGGCACGGGTAAGTCGATCGCCACCGGTCTCATAGGGCGGGCCATTGCTAAGCAAGCCAACACAAGCACATACTCCCTGCCGCCCGACCCGTCGCACTTTGATGGGTACAAGCAGCAGGGAGTGGTGATTATGGATGACCTGAATCAAAATCCAGATGGCGAGGACATGAAATTGTTCTGTCAGGTGGTGTCAACTGTTGAGTTCATACCCCCCATGGCTAGCTTAGAAGAGAAGGGCATTCTGTTTACGTCTGACTATGTCCTAGCCTCAACCAACTCACACACCATTACCCCCCCTACAATATCAGCTTCAGATGCATTGTCCAGGAGATTTGCCTTTGACACTGATATTTGCCCTATGTCAGAATACACAGTTAGAGGTAAACTAAACATGGCACTGGCTACCCAAAAGTGCAAGGACTGCCACAAGCCTGCAAAT---TTCTCAACATGCTGCCCCCTTGTGTGCGGTAAGGCAATTCAGTTGATGGACAAAACCACCCGTGCTAGATACACCTTGGATGAGCTTACAACCCTAATGATTAATGAGAGAAACAGAAGACACAACATCGGGGGTTGTCTTGAAGCTCTGTTCCAAGGCCCACTAGTGTTTAAAGAGCCTAAGATCGACATAAAAAACACGCCACCGCCACCTGCCATAGCAGATCTGCTACGGTCTGTTGATAGTGAGGAAGTCAGAGAATACTGCAAAGGTCAAGGGTGGGTTACTGAGGTGCCATCCTCAAGCGTCGTGATAGAACGGCACATTACTCGAGCACTTACTATAGTTCAAGCAGTGTCATCATTTGTAGTAGTCTCAGGGATGCTATATATGATCTACAGGCTTTTTGCTAACTTTCAAGGAGCATACACTGGCATGCCTAACCCTAAACCAAAGGTTCCAACATTGCGAGCTGCCAAGGTCCAAGGCCCAGTCTTTGATTACGCGGTTGCCATGGCACGGCGCAACATTCTCACTGCTACAACATCCAAGGGGGAATTCACCATGCTTGGTATTTATGACCGAGTTGCAGTTTTGCCCACACACTCCAACCCAGGAGACACCATAGTACTGGCAGGGCGTGAGGTTAAGATAATAGATGCTAAAAGACTAGTGGACAATAATGAAGTAAACTTAGAGATTACAGTTGTCACCCTTGACAGGAATGAGAAGTTTAGGGATATTCGTGCCCACTTGCCCACCACAATTCAGGAAACCAATGATGCAGTACTAGCCGTTAACACCAGTAAGTACCCCAACATGTTTATTCCCGTTGGCGCGGTGTCAGAGCAGGGAATGCTAAACCTTGGTGGTAGACCGACCAACCGCACCCTCATGTACAACTTCCCAACCAAGGCCGGACAGTGCGGTGGCGTGGTTATGGCCACAGGAAAAGTGATTGGAATACACGTGGGTGGTAACGGATCCCACGGCTTTGCTGCGGCCCTGAAACGGTCCTACTTCAATGAGGAACAAGGAGAAATACAATGGATGAGGCCTAGTAGGGATGCCGGATACCCGGTAATAAACGCCCCCTCCAAAACCAAGCTAGAACCAAGTGTATTTCATGATGTGTTTGAGGGTACCAAGGAACCAGCGGTCCTGCATAAGAGCGATCCCCGTCTTAAGGTAGACTTTGAGGAGGCAATTTTCTCAAAGTACATTGGCAATTCCATCTTAGAAGTGGATGAGTATATGAGGGAGGCCGTTGACCACTACGCGGGGCAGCTAATGTCTTTGGATATCCCCACTGAGCAGATGTGTCTGGAAGATGCCATGTACGGGACGGAGGGCCTTGAGGCCCTGGACCTGACAACCAGCGCTGGGTACCCCTATGTGGCAATTGGGAAAAAGAAGAGGCAGATACTTAACAAGGAAACCAGAGACACTAAGGAGATGAAGAAGATGCTGGACAAATATGGCATAAACCTACCCTTGGTGACCTATGTGAAAGATGAGTTGAGACCCAGGAACAAGGTGGAAGCAGGCAAATCGCGCCTAATCGAAGCCAGCTCTTTAAATGATTCGGTGGCCATGAGGCAAGCATTTGGCAACTTGTACGCAACCTTCCACAAGAACCCCGGTACTATCACAGGAAGCGCGGTTGGCTGCGATCCAGATATATTCTGGAGTAAAATCCCTGTGTTACTGGATGGACAGTTATTTGCATTCGATTACACTGGATATGATGCTTCATTGTCACCAGCATGGTTCGAGGCCCTCAAGATGGTACTGGAGAAAATTGGGTATGGTGACAGGGTTGACTACATTGACTACTTGAACCATTCACACCACCTGTTTAAAAACAAATTGTATTGTGTGAAAGGAGGTATGCCATCTGGGTGTTCTGGCACTTCAATCTTCAATTCAATGATTAACAACATAATAATTAGGACATTGCTCCTAAAGACATACAAAGGGGTTGACTTGGATTCACTTCGCATGATTGCGTATGGTGATGATGTCTTGGCCAGTTATCCTCACAAAATAGATGCAGGCCTCCTAGCCCAAACAGGAAAAGAGTACGGCCTGCGCATGACACCCGCAGACAAGGGGGAAAGCTTTGATGATGTCACCTGGGAAACTGCAACATTCCTGAAGAGGTTCTTCAGAGCGGACGAGCAATACCCCTTTTTGGTTCACCCAGTAATGCCCATGAGAGAAATCCATGAGTCAATTAGATGGACAAAGGATCCTAGAAACACGCAGGACCATGTCCGCTCCCTGTGCCTATTGGCCTGGCATAATGGGAAGGATGAATATGATAAATTCTTAAATCAAGTGAGGTCAGTACCAGTTGGCCGAGCGCTACTATTGCCTGAGTATTCAACTCTGCGCCGTCGCTGGCTGGACTCATTT
>AGA18497
------------------------------------------ATGGGTGCTCAGGTATCTGCTCAGAACAATGGAACACACGAAAACAAAAACACAGCCACTGGTGGTTCAACCATTAACTACACTACTATTAATTACTACAAAGACAGTGCTAGTAATGCGGCAACAAAGATGGACTTTTCTCAAGATCCCTCTAAATTTACAGAGCCAGTTAAAGATGTAATGATTAAGACAGCACCAGCCCTGAATTCACCAAACATTGAGGCGTGTGGTTACAGTGACCGTGTACTACAACTTACCTTAGGGAACTCAACCATTACCACACAAGAAGCGGCTAATGCCGTAGTTGGGTATGGTGAATGGCCAACACTGCTCAATTCCAATGAGGCAAATTCAGTGGATGCACCCACAGTACCTGATACATCTAGTGACAGGTTTTACACTCTGGATAGCGTGGACTGGGAGAAGACTTCGCGCGGCTGGTGGTGGAAGCTACCCGAT---GCACTCAAGGATATGGGAATGTTTGGTCAGAATATGTATCACCATTATTTAGGGCGTGCGGGCTACACCGTTCACGTACAGTGCAACGCGTCTAAGTTTCATCAAGGAACACTCTTTGTTGCAGCCATCCCTGAGTTTATGATGGCCAGCAACGCCGCTGACGGTACTGGTGGCATCACTTACGAGCGGGCCAACCCCGGTGAAGCGGGAGGCAAGTTTCAGAAGAGTTTTACCCCCTCA---AGCACTGCGCCCGCTAAAAATTCATTTGCCCCCGTAGATTGGCTGTTAGGATGCGGTGTGATGGCTGGTAACATCACAGTGTACCCCCACCAAATAATCAACCTGCGCACAAATAATTGCGCCACCTTGGTGCTGCCCTATGTTAATTCCACCTCCACCGATTCAATGGTGAAACACAACAACTGGGGCATCGTGGTCATGCCGTTTGTGCCGTTGGACTACGATGATGGGGCTACGACTAAGGTGCCCATCACTTTGACCGTTGCACCGATGTGCTGTGAATTTAATGGACTTAGATCGCTGACCGTCCCAGTGACACAAGGGTTGCCCACACTTGCCACTCCTGGTTCCAACCAATTTCTGACATCAGACAACTACCAGTCTCCATGCGCAATACCTGATTTTGACGTTACTCCCCCTATACACATTCCGGGTGAGGTCAAGAACATAATGGAGCTAGCAGAGATTGATAGTGTCATTCCAATGAATGCTGTGGCGACAAAGGTCAATCAAATGGAAGCATACCCCATCCCTCTTACACACGGGCAGCAGAATAACAGACAGGCAATCTTTGCACTCAGCCTGAGCCCAGCATCTGATGGGCGGTTGTCACGCACGTTGTTAGGTGAGATTCTCAACTACTACACCCACTGGACTGGGTCTTTAAAGTTTACCTTTCTCTTCTGTGGTAGTATGATGGCAACTGGAAAGATCCTGCTCAGCTACTGCCCACCTGGTGCGCAACCCCCGAAGACACGAAAAGAGGCCATGCTTGGTACCCACTTAATATGGGACATTGGGCTACAGTCCAGTGCAACATTAGTAGCCCCGTGGATTTCAAATGTTAATTATCGCAGATGTTCCAAGGATGACTTCTCAGAAGGAGGGTACATATGCGCATTTTATCAAACAGCAATTGTTGTGCCGGCGGGGGCTCCAAAGAACATGAGCATGCTAGCGTTCATCAGTGCATGCAATGATTTTTCAGCCCGGTTGTTGAAAGACACACCATTTGTTAGACAACTGGGTCTC---ATAACACCACAGGGT---ATAGAAGATACAATTGACAAGGTCATAAGTGTAGCCCTC------AGTACATCAATG------CCCCAG------------------------------GTTAAAGATACTCCGCCCAGTGGGCCAGTACATTCCAAGGAAGTGCCAGCATTGACAGCTGTAGAGACCGGTGCCACCAGTCAGGTCGAGCCGTCGGATCTAATAGAGACCCGTCACGTTAAGAACTCCCGCCTTAGGTCAGAGTGCACCATAGAATCATTTCTTGGTAGAGCAGCATGTGTTGCAGTCATAGGACTTAGC------AACAAAGAACCAACCGATGGCAATGCAAAGGACTTGTTTGCCAAGTGGAAGATTAACTACCTGGACGCGTACCAACTGCGCCGCAAGCTAGAAATGTTCACCTACTCACGATTTGATGTGGAGCTCACCTTTGTGATAACCGAGCGGTTTGCCACCGGGGGGGACGCTGCGGCACGCCATTACGTGTACCAAATTATGTACATACCACCTGGCGCCCCGGAGCCACAAGCGTGGGATGATTACACTTGGCAGTCATCAACCAATCCATCCATATTCCACACCACCGGAAACGCCAACCCCCGTATATCGGTTCCATTTGTTGGTATTGGCGCAGCGTACTCCCACTTCTATGATGGATTCTCCGTGGTACCCCTAAACACAGTGGATGCTGGAGCT------AGTAACAAGTATGGATACTCCTCAATAAATGATTTTGGGACCCTAGCTGTGCGGATTGTGAATGAGCATGATCCAACACCAGTTGACGCCAAGGTAAGAGTTTACATGAAGCCCAAACACATTCGCGTATGGTGCCCACGCCCACCACGTGCTGCTGATTATGTCGGGCGATCAGTTGATTATAAACAGAACTCCCCAGTCATGATT---GCCGCAGCTGACATACGCACCTAT---GGATTTGGTCACCAGAACAAGGCCGTGTATGTTGCCGGGTACAAAATATGTAATTACCACTTGGCCACTCAGGAAGATATGCAGAATGCAGTTGCAGTGATGTGGGATCGCGACTTGTTAGTCGCTGAGAGCAGAGCACAAGGCATAGACACCATAGCGAGGTGCAACTGCAGATGTGGGGTGTACTACTGTGAGTCGATGAGGAGGTACTACCCAGTTACCGTAACAGGCCCCACATTTAGGTTCATGGAAGCTAATGATTATTATCCAGCAAGATACCAATCCCACATGCTAATTGGCTCAGGGTTTGCAATGCCCGGCGACTGTGGGGGTATATTAAGATGCACCCACGGTGTGATGGGGCTCATTACAGCAGGTGGTGAGGGAGTGGTGGCCTTTGCTGATATTAGGGACTTGTTTGCTTATGAGGAGGAGGCTATGGAGCAAGGCATTACTGACTATGTTAGTAGATTAGGAAATGCATTTGGTGCTGGATTTAGTGCTGAGATTGCCAGCAGAATTGAGCAGTTACAAGACACTGTGCAGAGTGTCATTACTGAGAAGCTCCTTAAGAACTTGGTGAAGATAGTGTCAGCCCTGGTCATTGTGGTGCGAAATTATGAAGACTCCATTACCGTGCTGGCCACCCTCAGCCTTTTGGGATGTGATGCTTCGCCATGGCAATGGCTTAAAGAAAAAGTTTGCAACATCCTTGGCATACCATTCGTAATGAAGCAGGGGGATTCATGGATGAAGAAGTTCTCAGATGCTTGCAACGCCGCTAAGGGATTGGAGTGGATTGCTGCTAAGATTAGCAAGTTCATTGACTGGATCAAGGCTAAAGTGTTACCAGAGGCTCAGGACAAAGTTGAGTACCTGTCTAAGCTAAAGCACCTTGACACTCTTGAAAATCAAGTGGCGACTCTTCATCAGTCGTGCCCAAGCCAGGAAGAACAAGAGGTGCTGTTCAACAATATAAGATGGCTTGCTATAAAAGCTCGCAAATTTTGTCCACTCTACGCCATGGAAGCGCGTCGTATTTTCAAAATGGAAGCCACCATTAACAATTACATACAGTTCAAGACCAAACACCGCATTGAACCAGTATGTTTGTTAATTCATGGGGACCCTGGCACGGGTAAGTCGATCGCCACCGGTCTCATAGGGCGGGCCATTGCCAAGCAAGCCAACACAAGCACATACTCCCTGCCGCCCGACCCGTCGCACTTTGATGGGTACAAGCAGCAGGGAGTGGTGATTATGGATGACCTGAATCAAAATCCAGATGGCGAGGACATGAAATTATTCTGTCAGATGGTGTCAACTGTTGAGTTCATACCCCCCATGGCTAGCTTAGAAGAGAAGGGCATTCTGTTTACATCCGACTATGTCCTAGCCTCAACCAACTCACACACCATCACCCCCCCTACAATATCAGCTTCAGATGCATTGTCCAGGAGATTTGCCTTTGACACTGATATTTGCCCTATGTCAGAATACACAGTTAGAGGTAAACTAAACATGGCACTGGCTACCCAAAAGTGCAAGGACTGCCACAAGCCTGCAAAT---TTCTCAACATGCTGCCCCCTTGTGTGTGGTAAGGCAATTCAGTTGATGGACAAAACCACCCGTGCTAGATACACCTTGGATGAGCTTACAACCCTAATGATTAATGAGAGAAACAGAAGACACAACATCGGGGGTTGTCTTGAAGCTCTGTTCCAAGGCCCACTAGTGTTTAAAGAGCCCAAGATCGACATAAAAAACACGCCACCGCCACCTGCCATAGCAGATCTGCTACGGTCTGTTGATAGTGAGGAAGTCAGAGAATACTGCAAAGGTCAAGGGTGGGTTACTGAGGTGCCATCCTCAAGCGTCGTGATAGAACGGCACATTACTCGAGCACTTACCATAGTTCAAGCAGTGTCATCATTTGTAGTAGTTTCAGGGATGCTATATATGATCTATAGGCTTTTTGCTAACTTTCAAGGAGCATACACTGGCATGCCTAACCCTAAACCAAAGGTTCCAACATTGAGAGCTGCCAAGGTCCAAGGCCCAGTCTTTGATTACGCGGTTGCCATGGCACGGCGCAACATTCTCACTGCTACAACATCCAAGGGGGAATTCACCATGCTTGGCATTTATGACCGAGTTGCAGTTTTGCCCACACACTCCAACCCAGGAGACACCATAGTACTGGCAGGGCGTGAGGTTAAGATAATAGATGCTAAAAGACTAGTGGACAATAATGAGGTAAACTTAGAGATTACAGTTGTCACCCTTGACAGGAATGAGAAGTTTAGGGATATTCGTGCCCACTTGCCCACCACAATTCAAGAAACCAATGATGCAGTACTAGCCGTTAACACCAGTAAGTACCCCAACATGTTTATTCCCGTTGGCGCGGTGTCAGAGCAGGGAATGCTAAACCTTGGTGGTAGACCAACCAACCGCACCCTCATGTACAACTTCCCAACCAAGGCCGGACAGTGCGGTGGCGTGGTTATGGCCACAGGAAAAGTGATTGGAATACACGTGGGTGGCAACGGATCCCACGGCTTTGCTGCGGCCCTGAAACGGTCCTACTTCAACGAGGAACAAGGAGAAATACAATGGATGAGGCCTAGTAGGGATGCCGGATACCCGGTAATAAACGCCCCCTCCAAAACCAAGCTAGAACCTAGTGTATTTCATGATGTGTTTGAGGGTACCAAGGAACCAGCGGTCCTGAACAAGAGCGATCCCCGTCTTAAGGTAGACTTTGAGGAGGCAATTTTCTCAAAGTACATTGGCAATTCCATCTTAGAAGTGGATGAGTATATGAGGGAGGCCGTTGACCACTACGCGGGGCAGCTAATGTCTTTGGATATCCCCACTGAGCAGATGTGTCTGGAAGATGCCATGTACGGGACGGAGGGCCTTGAGGCCCTGGACCTGACAACCAGCGCTGGGTACCCCTATGTGGCAATTGGGAAAAAGAAGAGGCAGATACTTAACAAGGAAACCAGAGACACTAAGGAGATGAAGAAGATGCTGGACAAATATGGCATAAACCTACCCTTGGTGACCTATGTGAAAGATGAGTTGAGACCCAGGAGCAAGGTGGAAGCAGGCAAATCGCGCCTAATTGAAGCCAGCTCTTTAAATGATTCGGTGGCCATGAGGCAAGCATTTGGTAACTTGTACGCAACCTTCCACAAGAACCCCGGTACTATCACAGGAAGCGCGGTTGGCTGCGATCCAGATATATTCTGGAGTAAAATCCCTGTGTTACTGGATGGACAGTTATTTGCATTTGATTACACTGGATATGATGCTTCATTGTCACCAGCATGGTTCGAGGCCCTCAAGATGGTACTGGAGAAAATTGGGTATGGTGACAGGGTTGACTACATTGACTACTTGAACCATTCACACCACCTGTTTAAAAACAAATTGTATTGTGTGAAAGGAGGTATGCCATCTGGGTGTTCTGGCACTTCAATCTTCAATTCAATGATTAACAACATAATAATTAGGACATTGCTCCTAAAGACATACAAAGGGGTTGACTTGGATTCACTTCGCATGATTGCGTATGGTGATGATGTCTTAGCCAGTTATCCTCACAAAATAGATGCAGGCCTCCTAGCCCAAACAGGAAAAGAGTACGGCCTGCGCATGACACCCGCAGACAAGGGGGAAAGCTTTGATGATGTCACCTGGGAAACTGCAACATTCCTGAAGAGGTTCTTCAGAGCGGACGAGCAATACCCCTTTTTGGTCCACCCAGTAATGCCCATGAGAGAAATCCATGAGTCAATTAGATGGACAAAGGATCCTAGAAACACGCAGGACCATGTCCGCTCCCTGTGCCTATTGGCCTGGCATAATGGGAAGGATGAGTATAATAAATTCTTAAATCAAGTGAGGTCAGTACCAGTTGGCCGAGCGCTACTATTGCCTGAGTATTCAACTCTGCGCCGTCGCTGGCTGGACTCATTT
>AGA18496
------------------------------------------ATGGGTGCCCAGGTATCTGCTCAGAACAATGGAACACACGAAAACAAAAACACAGCCACTGGTGGTTCAACCATTAACTACACTACCATTAATTACTATAAAGACAGTGCTAGCAATGCGGCAACAAAGATGGACTTTTCTCAAGATCCCTCTAAATTTACAGAGCCAGTTAAAGATGTAATGATTAAGACAGCACCAGCTCTGAATTCACCAAACATTGAGGCATGTGGTTACAGTGACCGTGTACTACAACTTACCTTAGGGAACTCAACCATTACCACACAAGAAGCGGCCAATGCCGTAGTTGGGTATGGTGAATGGCCAACACTGCTCAATTCCAATGAGGCAAATTCAGTGGATGCACCCACAGTACCTGATACATCTAGTGACAGGTTTTACACTCTGGATAGCGTGGACTGGGAGAAGACTTCGCGCGGCTGGTGGTGGAAGCTACCCGAT---GCACTCAAGGATATGGGAATGTTTGGTCAGAATATGTATCACCATTATTTAGGGCGTGCGGGCTATACCGTTCACGTACAGTGCAACGCGTCTAAGTTTCATCAAGGAACACTCTTTGTTGCAGCCATCCCCGAGTTTATGATGGCCAGCAACGCCGCTGACGGTACTGGTGGCATCACTTACGAGCGGGCCAACCCCGGTGAAGCGGGAGGCAAGTTTCAGAAGAGTTTTACCCCCTCA---AGCACTGCGCCCGCCAAAAATTCATTTGCCCCCGTAGATTGGCTGTTAGGATGTGGTGTGATGGCTGGTAACATCACAGTGTACCCCCACCAAATAATCAACCTGCGCACAAATAATTGCGCCACCTTGGTGCTGCCCTATGTTAATTCCACCTCCACCGATTCAATGGTGAAACACAACAACTGGGGCATCGTGGTCATGCCGTTTGTGCCGTTGGACTACGATGATGGGGCTACGACTAAGGTGCCCATCACTCTGACCGTTGCACCGATGTGCTGTGAATTTAATGGACTTAGATCGCTGACCGTCCCAGTGACACAAGGGTTGCCCACACTTGCCACTCCTGGTTCCAACCAATTTCTGACATCAGACAACTACCAGTCTCCATGCGCAATACCTGATTTTGACGTTACTCCTCCTATACACATTCCGGGTGAGGTCAAGAACATAATGGAGCTAGCAGAGATTGATAGTGTCATTCCAATGAATGCCGTGGCGACAAAGGTCAATCAAATGGAAGCATACCCCATCCCTCTTACACACGGGCAGCAGAATAACAGACAGGCAATCTTTGCACTCAGCCTGAGCCCAGCATCTGATGGGCGGTTGTCACGCACGTTGTTAGGTGAGATTCTCAACTACTACACCCACTGGACTGGGTCTTTAAAGTTTACCTTTCTCTTCTGTGGTAGTATGATGGCAACAGGAAAGATCCTGCTCAGCTACTGCCCACCTGGTGCGCAACCCCCGAAGACACGAAAAGAGGCCATGCTTGGTACCCACTTAATATGGGACATTGGGCTACAGTCCAGTGCAACATTAGTAGCCCCATGGATTTCAAATGTCAATTATCGCAGATGTTCCAAGGATGACTTCTCAGAAGGAGGGTACATATGCGCATTTTATCAAACAGCAATTGTTGTGCCGGCGGGGGCTCCAAAGAACATGAGCATGCTAGCGTTCATCAGTGCATGCAATGATTTTTCAGCCCGGTTGTTGAAAGACACACCATTTGTTAGACAACTGGGTCTC---ATAACACCACAGGGT---ATAGAAGATACAATTGACAAGGTCATAGGTGTAGCCCTC------AGTACATCAATG------CCCCAG------------------------------GTTAAAGATACTCCGCCCAGTGGGCCAGTACATTCCAAGGAAGTGCCAGCATTGACAGCTGTGGAGACCGGTGCCACCAGTCAGGTCGAGCCGTCGGATCTAATAGAGACCCGTCACGTCAAGAACTCCCGCCTTAGGTCAGAGTGCACCATAGAATCATTTCTTGGTAGAGCAGCATGTGTTGCAGTCATAGGACTTAGC------AACAAAGAACCAACCGATGGCAATGCAAAGGACTTGTTTGCCAAGTGGAAGATTAACTACCTAGACGCGTACCAGCTGCGCCGCAAGCTAGAAATGTTCACCTACTCACGATTTGATGTGGAGCTCACCTTTGTGATAACCGAGCGGTTTGCCACCGGGGGGGACGCTGCGGCACGCCATTACGTGTACCAAATCATGTACATACCACCTGGCGCCCCGGAGCCACAAGCGTGGGATGATTACACTTGGCAGTCATCAACCAATCCATCCATATTCCACACCACCGGAAACGCCAACCCCCGCATATCGGTTCCATTTGTTGGTATTGGCGCAGCGTACTCCCACTTCTATGATGGATTCTCCGTGGTACCCCTAAACACAGTGGATGCTGGAGCT------AGTAACAAGTATGGATACTCCTCAATAAATGACTTTGGGACCCTAGCTGTGCGAATTGTGAATGAGCATGACCCAACACCAGTCGACGCCAAGGTAAGAGTTTACATGAAGCCCAAACACATTCGCGTATGGTGCCCACGCCCACCACGTGCTGCTGATTATGTCGGGCGATCAGTTGATTATAAACAGAACTCCCCAGTTATGATT---GCCGCAGCTGACATACGCACCTAC---GGATTTGGTCACCAGAACAAGGCCGTGTATGTTGCCGGGTACAAAATATGTAATTACCACTTGGCCACTCAGGAAGATATGCAGAATGCAGTTGCAGTGATGTGGGATCGCGACTTGTTAGTCGCTGAGAGCAGAGCACAAGGCATAGACACCATAGCGAGGTGCAACTGCAGATGTGGGGTGTACTACTGTGAGTCGATGAGGAGGTACTACCCAGTTACCGTAACAGGCCCCACATTTAGGTTCATGGAAGCTAATGATTATTATCCAGCAAGATACCAATCCCACATGCTAATTGGCTCAGGGTTTGCAATGCCCGGTGACTGTGGGGGTATATTAAGATGCACCCACGGTGTGATGGGGCTCATTACAGCAGGTGGTGAGGGAGTGGTGGCCTTTGCTGACATTAGGGACTTGTTTGCTTATGAGGAGGAGGCTATGGAGCAAGGCATTACTGACTACGTTAGTAGATTAGGAAATGCATTTGGTGCTGGATTTAGTGCTGAGATTGCCAGCAGAATTGAGCAGTTACAAGACACTGTGCAGAATGTCATTACTGAGAAGCTCCTTAAGAACTTGGTGAAGATAGTGTCAGCCCTGGTCATTGTGGCGCGAAATTATGAAGACTCCATTACCGTACTGGCCACCCTCAGCCTTTTGGGATGTGATGCTTCGCCATGGCAATGGCTTAAAGAAAAAGTTTGCAACATCCTTGGCATACCATTCGTAATGAAGCAGGGGGATTCATGGATGAAGAAGTTCTCAGATGCTTGCAACGCCGCTAAGGGGTTGGAGTGGATTGCTGCTAAGATTAGCAAGTTCATTGACTGGATCAAGGCTAAAGTGTTGCCAGAGGCTCAGGACAAAGTTGAGTACCTGTCTAAGCTAAAGCACCTTGACACTCTTGAAAATCAAGTGGCGACTCTTCATCAGTCGTGCCCAAGCCAGGAAGAGCAAGAGGTGCTGTTCAACAATATAAGATGGCTTGCTATAAAAGCTCGCAAATTTTGTCCACTCTACGCCATGGAAGCGCGTCGTATTTTTAAAATGGAAGCCACCATTAACAATTACATACAGTTCAAGACCAAACACCGCATTGAACCAGTATGTTTGTTAATTCATGGGGACCCTGGCACGGGTAAGTCGATCGCCACCGGTCTCATAGGGCGGGCCATTGCTAAGCAAGCCAACACAAGCACATACTCCCTGCCGCCCGACCCGTCGCACTTTGATGGGTACAAACAGCAGGGAGTGGTGATTATGGATGACCTGAATCAAAATCCAGATGGCGAGGACATGAAATTATTCTGTCAGATGGTGTCAACTGTCGAGTTCATACCCCCCATGGCTAGCTTAGAAGAGAAGGGCATTCTGTTTACGTCTGACTATGTCCTAGCCTCAACCAACTCACACACCATCACCCCCCCTACAATATCAGCTTCAGATGCATTGTCCAGGAGATTTGCCTTTGACACTGATATTTGCCCTATGTCAGAATACACAGTTAGAGGTAAACTAAACATGGCACTGGCTACCCAAAAGTGCAAGGACTGCCACAAGCCTGCAAAT---TTCTCAACATGCTGCCCCCTTGTGTGCGGTAAGGCAATTCAGTTGATGGACAAAACCACTCGTGCTAGATACACCTTGGATGAGCTTACAACCCTAATGATTAATGAGAGAAACAGAAGACACAACATCGGGGGTTGTCTTGAAGCTCTGTTCCAAGGCCCACTAGTGTTTAAAGAGCCCAAGATCGACATAAAAAACACGCCACCGCCACCTGCCATAGCAGATCTGCTACGATCTGTTGATAGTGAGGAAGTCAGAGAATACTGCAAAGGTCAAGGGTGGGTTACTGAGGTGCCATCCTCAAGCGTCGTGATAGAACGGCACATTACTCGGGCACTTACTATAGTTCAAGCAGTGTCATCATTTGTAGTAGTCTCAGGGATGCTATATATGATCTATAGGCTTTTTGCTAACTTTCAAGGAGCATACACTGGCATGCCTGACCCTAAACCAAAGGTTCCAACATTGAGAGCTGCCAAGGTCCAAGGCCCAGTCTTTGATTACGCGGTTGCCATGGCACGGCGCAACATTCTCACTGCTACAACATCCAAGGGGGAATTCACCATGCTTGGCATTTATGACCGAGTTGCAGTTTTGCCCACACACTCCAACCCAGGAGACACCATAGTACTGGCAGGGCGTGAGGTTAAGGTAATAGATGCTAAAAGACTAGTGGACAATAATGAAGTAAACTTAGAGATTACAGTTGTCACCCTTGACAGGAATGAGAAGTTTAGGGATATTCGTGCCCACTTGCCCACCACAATTCAGGAAACCAATGATGCAGTACTAGCCGTTAACACCAGTAAGTACCCCAACATGTTTATTCCCGTTGGCGCGGTGTCAGAGCAGGGAATGCTAAACCTTGGTGGTAGACCAACCAACCGCACCCTCATGTACAACTTCCCAACCAAGGCCGGACAGTGTGGTGGCGTGGTTATGGCCACAGGAAAAGTGATTGGAATACACGTGGGCGGCAACGGATCCCACGGCTTTGCTGCGGCCCTGAAACGGTCCTACTTCAATGAGGAACAAGGAGAAATACAATGGATGAGGCCTAGTAGGGATGCCGGATACCCGGTAATAAACGCCCCCTCCAAAACCAAGCTAGAACCAAGTGTATTTCATGATGTGTTTGAGGGTACCAAGGAACCAGCGGTCCTGCACAAGAGTGATCCCCGTCTTAAGGTAGACTTTGAGGAGGCAATTTTCTCAAAGTACATTGGCAATTCCATCTTAGAAGTGGATGAGTATATGAGGGAGGCCGTTGACCACTACGCGGGGCAGCTAATGTCTTTGGATATCCCCACTGAGCAGATGTGTCTGGAAGATGCCATGTACGGGACGGAGGGCCTTGAGGCCCTGGACCTGACAACCAGCGCTGGGTACCCCTATGTGGCAATTGGGAAAAAGAAGAGGCAGATACTTAACAAGGAAACCAGAGACACTAAGGAGATGAAGAAGATGCTAGACAAATATGGCATAAACCTACCCTTGGTGACCTATGTGAAAGATGAGTTGAGACCCAGGAGCAAGGTGGAAGCAGGCAAATCGCGCCTAATTGAAGCCAGCTCTTTAAATGATTCGGTGGCCATGAGGCAAGCATTTGGCAACTTGTACGCTACCTTCCACAAGAACCCCGGCACTATCACAGGAAGCGCGGTTGGCTGCGATCCAGATATATTCTGGAGTAAAATCCCTGTGTTACTGGATGGACAGTTATTTGCATTTGATTACACTGGATATGATGCTTCATTGTCACCAGCATGGTTCGAGGCCCTCAAGATGGTACTGGAGAAAATTGGGTATGGTGACAGGGTTGACTACATTGACTACTTGAACCATTCACACCACCTGTTTAAAAACAAATTGTATTGTGTGAAAGGAGGTATGCCATCTGGGTGTTCTGGCACTTCAATCTTCAATTCAATGATTAACAACATAATAATTAGGACATTGCTCCTAAAGACATACAAAGGGGTTGACTTGGATTCACTTCGCATGATTGCGTATGGTGATGATGTCTTAGCCAGTTATCCTCACAAAATAGATGCAGGCCTCCTAGCCCAAACAGGAAAAGAGTACGGCCTGCGCATGACACCCGCAGACAAGGGGGAAAGCTTTGATGATGTCACCTGGGAAACTGCAACATTCCTGAAGAGGTTCTTCAGAGCGGACGAGCAATACCCCTTTTTGGTTCACCCAGTAATGCCCATGAGAGAAATCCATGAGTCAATTAGATGGACAAAGGATCCTAGAAACACGCAGGACCATGTCCGCTCCCTGTGCCTATTGGCCTGGCATAATGGGAAGGATGAATATGATAAATTCTTAAATCAAGTGAGGTCAGTACCAGTTGGCCGAGCGCTACTATTGCCTGAGTATTCAACTCTGCGCCGTCGCTGGCTGGACTCATTT
>AAL75969
------------------------------------------ATGGGTGCTCAGGTTTCATCACAGAAAGTGGGCGCACATGAAAACTCAAATAGAGCGTATGGTGGTTCTACCATTAATTACACCACCATTAATTATTATAGAGATTCAGCTAGTAACGCGGCTTCTAAACAGGACTTTTCTCAAGACCCTTCCAAGTTCACCGAGCCCATCAAGGATGTCTTGATTAAAACATCCCCAATGCTAAACTCGCCAAACATAGAGGCTTGCGGGTATAGCGATAGAGTACTGCAATTAACACTGGGAAACTCCACTATAACCACACAGGAGGCGGCTAATTCAGTAGTCGCTTATGGGCGTTGGCCTGAATATCTGAGAGACAGCGAAGCCAATCCAGTGGACCAGCCGACAGAACCAGACGTCGCTGCATGCAGGTTTTACACGCTAGACACCGTGTCTTGGACGAAAGAGTCGCGAGGGTGGTGGTGGAAGTTGCCTGAT---GCACTGCGGGACATGGGACTCTTTGGCCAAAATATGTACTACCACTACCTAGGTAGGTCCGGGTACACCGTGCATGTACAGTGTAACGCCTCCAAATTCCACCAGGGGGCACTAGGGGTATTCGCCGTACCGGAGATGTGTCTGGCCGGAGATAGCAACACCACTACCATGCACACCAGCTATCAAAACGCCAATCCTGGCGAGAAAGGAGGTACTTTCACGGGTACGTTCACTCCTGACGACAACCAGACATCACCTGCCCGTAGGTTCTGCCCGGTGGATTACCTCTTTGGAAATGGCACGTTATTGGGGAATGCCTTTGTGTTCCCGCACCAGATAATAAACCTACGGACCAACAACTGTGCTACACTGGTACTCCCTTACGTGAACTCCCTCTCGATAGATAATATGGTAAAGCACAATAATTGGGGAATTGCAATATTACCATTGGCCCCATTAAATTTTGCTAGTGAGTCCTCCCCAGAGATTCCAATCACCTTGACTATAGCCCCTATGTGCTGTGAGTTCAATGGATTGAGAAACATTACCCTGCCACGCTTACAGGGCCTGCCGGTCATGAACACCCCTGGTAGCAACCAATATCTTACTGCAGACAACTTCCAGTCACCGTGTGCGCTGCCTGAATTTGATGTGACCCCACCTATTGACATACCCGGTGAAGTTAAGAACATGATGGAATTGGCAGAAATCGACACCATGATTCCCTTTGACTTAAGTGCAACAAAAAAGAACACCATGGAAATGTATAGGGTTCGGTTAAGTGACAAA---CCACATACAGACGATCCCATACTCTGCCTGTCACTCTCTCCAGCTTCAGATCCTAGGTTGTCACATACTATGCTTGGAGAAATCCTAAATTACTACACACATTGGGCAGGATCCCTGAAGTTCACGTTTCTGTTCTGTGGATCCATGATGGCAACTGGCAAACTGTTGGTGTCATACGCGCCTCCTGGAGCCGATCCACCAAAGAAGCGTAAGGAGGCGATGTTGGGAACACATGTGATCTGGGACATAGGACTGCAGTCCTCATGTACTATGGTAGTGCCATGGATTAGCAACACCACGTACCGGCAAACCATAGATGATAGTTTCACCGAAGGCGGATACATCAGCGTCTTCTACCAAACCAGAATAGTCGTCCCTCTTTCGACACCCAGAGAGATGGACATCCTTGGTTTTGTGTCGGCGTGTAATGACTTCAGCGTGCGCTTGCTGCGAGATACCACACATATAGAGCAAAAAGCGCTA---------GCACAGGGG---TTAGGTCAGATGCTTGAAAGCATGATTGACAACACAGTC------CGTGAAACGGTG------GGGGCG------------GCAACGTCTAGAGATGCTCTCCCAAACACTGAAGCCAGTGGACCAGCACACTCCAAGGAAATTCCGGCACTCACCGCAGTGGAAACTGGGGCCACAAATCCACTAATCCCTTCTGATACAGTGCAAACCAGACATGTTATACAACATAGGTCAAGGTCAGAGTCTAGCATAGAGTCTTTCTTCGCGCGGGGTGCGTGCGTGGCCATTATGACCGTGGAT------AACTCAGCTTCCACCAATAATAAG---GACAAGCTATTTGCAGTGTGGAAGATCACTTATAAAGATACTGTCCAGTTACGGAGGAAATTGGAATTCTTCACCTATTCTAGATTTGATATGGAATTTACCTTTGTGGTTACTGCAAATTTCACTGAGTCTAACAATGGGCATGCCTTAAATCAAGTGTACCAAATTATGTACATACCACCAGGCGCTCCAGTGCCCGAGAAATGGGACGACTACACATGGCAAACCTCATCAAATCCATCAATCTTTTACACCTACGGGACAGCTCCAGCTCGAATCTCGGTACCGTATGTTGGTATTTCAAACGCCTATTCACACTTTTACGATGGTTTTTCCAAAGTACCACTGAAGGACCAGTCGGCAGCACTA---GGTGACTCCCTCTATGGTGCAGCATCTCTTAATGATTTCGGTATTTTGGCTGTTAGAGTAGTCAATGATCACAACCCGACCAAGGTCACCTCTAAAATCAGAGTGTATCTAAAACCCAAGCACATCAGAGTCTGGTGCCCACGTCCACCGAGGGCAGTGGCATACTACGGCCCTGGAGTGGATTATAAGGATGGTACACTTACACCCCTC---TCCACCAAGGATCTGACCACTTAT---GGATTTGGACACCAAAACAAAGCTGTGTACACAGCTGGCTACAAAATTTGCAATTACCACCTGGCTACACAAGAGGACTTGCAAAATGCCGTGAGTGTCATGTGGAACAGGGACCTCTTAGTGGCTGAATCAAGGGCCCTTGGCACCGATTCGATCGCAAGGTGCAGCTGTAACACGGGTGTGTACTACTGTGAATCCAGGAGAAAATATTATCCAGTTTCTTTCATTGGGCCCACCTTCCAATACATGGAAGCCAATGAATATTACCCGGCTAGATATCAATCACACATGCTTATTGGTCACGGGTTTGCATCACCGGGTGACTGTGGTGGCATACTTAGATGTCAACACGGGGTGATAGGAATAATCACTGCTGGTGGGGAAGGCTTAGTTGCATTTTCAGACATTAGAGACCTCTATGCTTATGAGGAAGAAGCTATGGAGCAGGGCATTTCCAACTATATTGAGTCACTTGGTGCTGCATTTGGTAGCGGATTCACTCAACAAATTGGTGATAAAGTTTCCGAGCTAACCAGCATGGTAACTAGCACCATTACTGAGAAGTTGCTTAAAAACTTAATCAAAATTATCTCATCACTTGTGATCATTACCAGGAATTATGAGGACACTACCACAGTGCTTGCCACCCTCGCCCTCCTTGGGTGCGACATCTCACCGTGGCAGTGGCTAAAGAAGAAGGCATGTGACATCCTGGAAATTCCATACGCCATCAAACAAGGAGATAGTTGGTTGAAGAAATTCACTGAGGCATGCAATGCCGCAAAGGGACTGGAGTGGGTGTCCAATAAAATATCCAAATTCATTAGTTGGTTGCAGGATAAAATCATCCCACAAGCGAGAGACAAATTAGAGTTTGTCACCAAACTAAAGCAATTAGAAATGCTTGAAAATCAAATTTCCACCATACACCAATCTTGTCCAAGTCAAGAACATCAGGAGATCTTATTCAACAATGTGCGGTGGCTATCTATCCAGTCCAAGAGGTTTGCACCACTATATGCACATGAAGCTAAAAGGATTCAAAAGCTGGAGCATACCATAAATAATTACGTACAGTTCAAGAGCAAGCACCGTATTGAGCCAGTATGTTTGTTAGTGCATGGTAGTCCAGGGACAGGAAAATCAGTTGCAACCAATCTAATTGCTAGAGCGATAGCCGAGAAAGAGAACACCTCCACATACTCACTACCACCTGACCCATCTCACTTTGATGGCTACAAGCAACAGGGTGTGGTTATTATGGATGACCTAAACCAAAATCCAGACGGAGCAGACATGAAACTTTTTTGTCAAATGGTGTCCACTGTGGAGTTTATTCCACCGATGGCCTCGCTAGAAGAGAAAGGCATTTTGTTCACATCTAATTACGTTTTGGCCTCCACCAACTCCAGTCGGATCACACCACCCACGGTGGCTCACAGTGATGCGCTGGCCAGGAGATTCGCATTTGACGTGGACATACAAGTCATGAGCGAGTACTCCAGAGATGGAAAGCTCAACATGGCAATGGCTACTGAAATGTGCAAAAATTGTCATCAACCAGCAAAC---TTCAAAAGATGTTGTCCTTTAGTGTGTGGCAAGGCAATTCAGTTAATGGATAAATCTTCCAGGGTTAGATACAGCATTGATCAGATCACTACAATGATTGTTAATGAGAGAAACAGAAGATCAAACATTGGTAATTGCATGGAAGCTCTATTCCAGGGACCACTGCAGTATAAAGATCTAAAAATAGATGTTAAGACCAGTCCCCCTCCGGAGTGTATCAACGATTTGCTCCAGGCAGTTGATTCCCAGGAAGTGAGAGATTACTGTGAAAAGAAAGGCTGGATTGTTAACATT---ACCAGTCAGGTTCAAACAGAGAGGAACATCATCCGGGCGATGACTATCCTACAAGCAGTAACTACTTTCGCTGCAGTAGCCGGTGTCGTGTACGTTATGTACAAGCTGTTTGCTGGGCACCAGGGTGCATACACTGGGTTGCCAAATAAACGACCCAATGTACCCACTATCAGGACAGCAAAAGTGCAAGGCCCTGGGTTTGATTACGCGGTGGCCATGGCTAAAAGAAACATTGTTACAGCAACCACCAGCAAAGGGGAGTTTACGATGTTGGGAGTCTATGATAATGTGGCCATCTTGCCAACCCACGCCTCACCTGGTGAAAGCATTGTGATCGATGGTAAAGAGGTGGAAATTCTTGACGCCAAAGCTCTTGAAGATCAGGCAGGAACTAATCTTGAAATTACCATAATTACACTAAAGAGAAACGAGAAGTTTAGAGATATCAGGCCACATATTCCCACCCAAATCACCGAAACAAATGATGGAGTTTTGATCGTGAACACCAGTAAGTACCCCAACATGTATGTTCCCGTTGGTGCTGTGACCGAACAGGGGTATCTTAATCTCGGTGGACGACAAACCGCTCGTACGCTAATGTACAACTTTCCAACTAGAGCAGGTCAGTGTGGTGGTGTCATCACGTGCACTGGTAAGGTCATTGGGATGCATGTTGGTGGGAACGGTTCACATGGGTTCGCGGCGGCCCTAAAGCGGTCATACTTCACTCAGATTCAAGGTGAGATTCAATGGATGAAACCATCAAAAGAAGTGGGATACCCTATCATAAATGCTCCGTCCAAAACCAAACTTGAACCCAGCGCTTTTCACCATGTGTTTGAAGGGGTGAAGGAACCAGCAGTCCTTACCAAAAATGATCCCAGGCTCAGGWCAGACTTTGAAGAAGCAATATTCTCTAAGTATGTGGGCAACAAGATCACTGATGTGGATGAGTACATGAAGGAGGCAGTGGATCATTACGCTGGCCAACTTATGTCTCTAGACATCAACACAGAACAAATGTGCTTGGAGGACGCCATGTACGGCACTGATGGCCTGGAAGCACTTGACTTGACCACTAGTGCTGGATACCCTTATGTAGCAATGGGAAAGAAAAAGAGAGACATCTTGAATAAGCAGACTAGAGACACCAAGGAAATGCGGAGACTCTTAGATACTTATGGAATTAACTTACCGCTAGTAACATATGTTAAAGATGAACTAAGGTCAAAAACTAAGGTGGAGCAGGGAAAATCCAGATTGATTGAAGCCTCCAGTTTGAATGATTCAGTGGCCATGAGAATGGCATTTGGAAATCTCTATGCAGCGTTTCACAAAAACCCAGGAGTTGTCACTGGCAGTGCAGTTGGTTGTGATCCAGATCTATTTTGGAGCAAGATCCCAGTGCTAATGGAAGAGAAGCTGTTTGCCTTTGACTACACAGGGTATGATGCATCTCTCAGCCCTGCTTGGTTCGAGGCACTAAAGATGGTGCTTGAGAAAATCGGATTCGGAGATAGAGTTGACTACATCGACTACCTAAACCACTCACACCACCTGTACAAGAATAAAACGTACTGTGTCAAGGGCGGTATGCCATCTGGTTGCTCAGGCACTTCAATTTTTAACTCAATGATTAACAACTTGATTATCAGGACACTCTTACTGAAAACTTACAAGGGCATAGATTTAGACCACCTAAAAATGATTGCCTATGGTGATGATGTAATTGCTTCCTACCCCCATGAAGTTGACGCTAGTCTCCTAGCCCAATCAGGAAAAGACTATGGACTAACTATGACTCCAGCTGACAAATCAGCTATATTTGAAACAGTCACATGGGAAAATGTAACATTCTTGAAGAGATTCTTCAGGGCAGACGAGAAATACCCATTTCTTATTCATCCAGTAATGCCAATGAAGGAAATTCATGAATCAATTAGATGGACAAAAGATCCTAGGAACACTCAGGATCACGTTCGCTCTCTGTGCCTATTAGCTTGGCACAATGGCGAAGAAGAATATAACAAATTCTTAGCTAAAATCAGGAGTGTGCCAATTGGAAGAGCTTTATTGCTCCCTGAGTACTCAACATTGTACCGCCGTTGGCTTGACTCATTT
>AAQ10895
------------------------------------------ATGGGTGCTCAGGTTTCATCACAGAAAGTGGGCGCACATGAAAACTCAAACAGAGCGTATGGTGGTTCTACTATTAATTACACCACCATTAATTATTATAGAGATTCAGCTAGTAACGCGGCTTCGAAACAGGACTTCTCTCAAGACCCTTCCAAGTTCACCGAGCCCATCAAGGATGTCCTGATAAAAACGTCCCCAACGCTAAACTCACCAAACATAGAGGCTTGCGGGTATAGCGATAGAGTACTGCAATTAACACTGGGAAACTCCACTATAACCACACAGGAGGCGGCTAATTCAGTAGTCGCTTATGGGCGTTGGCCTGAATATCTGAGGGACAGCGAAGCCAATCCAGTGGACCAGCCGACAGAACCAGACGTCGCTGCATGCAGGTTTTATACGCTAGACACCGTGTCTTGGACGAAAGAGTCGCGAGGGTGGTGGTGGAAGTTGCCCGAT---GCACTGCGGGACATGGGACTCTTTGGCCAAAATATGTATTACCACTACCTAGGTAGGTCCGGGTACACTGTGCATGTACAGTGTAACGCCTCCAAATTCCACCAGGGGGCACTAGGGGTATTCGCCGTACCAGAGATGTGTCTGGCCGGGGATAGCAACACCACTACCATGCACACCAGCTATCAAAATGCCAATCCTGGTGAGAAAGGAGGCACTTTCACGGGTACGTTCACCCCTGACGGCAACCAGACATCACCTGCCCGTAGGTTCTGCCCAGTGGATTACCTCTTTGGAAATGGCACGTTATTGGGGAATGCCTTTGTATTCCCGCACCAGATAATAAACTTACGGACCAACAACTGTGCTACACTGGTACTCCCTTACGTGAACTCCCTCTCGATAGATAGTATGGTAAAGCACAATAATTGGGGAATAGCAATATTACCATTAGCCCCATTAAATTTTGCTAGTGAGTCCTCTCCAGAGATCCCAATCACCTTGACCATAGCCCCTATGTGCTGTGAGTTCAATGGATTAAGAAACATTACCCTGCCACGCTTACAGGGCCTGCCGGTTATGAACACCCCTGGTAGCAACCAATATCTTACTGCAGACAACTTCCAGTCACCGTGTGCGCTGCCTGAATTTGACGTGACCCCACCTATTGACATACCCGGTGAAGTTAAAAACATGATGGAATTGGCAGAAATCGACACCATGATTCCCTTTGACTTAAGTGCAAGTAAAAAGAACACCATGGAAATGTATAGGGTTCGGTTAAGTGACAAA---CCACACACAGACGATCCCATACTCTGCCTGTCACTCTCTCCAGCTTCAGATCCTAGGTTGTCACATACTATGCTTGGAGAAATCCTAAATTACTACACACACTGGGCAGGATCCCTGAAGTTCACGTTTTTGTTCTGTGGATCCATGATGGCAACTGGCAAACTGTTGGTGTCATACGCGCCTCCTGGAGCCGACCCACCGAGGAAGCGTAAGGAGGCGATGTTGGGAACACATGTGATCTGGGACATAGGACTGCAGTCCTCATGTACTATGGTAGTGCCATGGATTAGCAACACCACGTATCGGCAAACCATAGATGATAGTTTCACCGAAGGCGGATACATCAGCGTCTTCTACCAAACCAAAATAGTCGTCCCTCTTTCGACACCCAGAGAGATGGACATCCTTGGTTTTGTGTCAGCGTGTAATGACTTCAGCGTGCGCTTGATGCGAGATACCACACATATAGAGCAAAAAGCGCTA---------GCACAGGGG---TTAGGTCAGATGCTTGAAAGCATGATTGACAACACAGTC------CGTGAAACGGTG------GGGGCG------------GTAACGTCTAGAGACGCTCTCCCAAACACTGAAGCCAGTGGACCAGCACACTCCAAGGAAATTCCGGCACTTACCGCAGTGGAAACTGGGGCCACAAATCCATTAGTCCCTTCTGATACAGTGCAAACCAGACATGTTATACAACATAGGTCAAGGTCAGAGTCTAGTATAGAGTCTTTCTTCGCGCGGGGTGCATGCGTGGCCATCTTAACTGTGGAT------AACTCGGTTCCCACCAAGAATAAG---GATAATCTATTTACAGTGTGGAAGATCACTTATAAAGATACTGTCCAGTTACGGAGGAAATTGGAGTTCTTCACCTATTCTAGATTTGATATGGAATTTACCTTTGTGGTTACTGCAAATTTCACTGAGGCTAACAATGGGCATGCCTTAAATCAAGTGTACCAAATTATGTACGTACCACCAGGCGCTCCAGTGCCCGCGAAATGGGACGACTACACATGGCAAACCTCATCAAATCCATCAATCTTTTACACCTATGGAACAGCTCCAGCCCGGATCTCGGTGCCGTATGTTGGTATTTCGAACGCCTATTCACACTTTTACGACGGTTTTTCCAAAGTACCACTGAAGGACCAGTCGGCAGCACTA---GGTGACTCCCTTTATGGTGCAGCATCTCTAAATGACTTCGGTATTTTGGCTGTTAGAGTAGTCAATGACCACAACCCGACCAAGGTCACCTCTAAAATCAGAGTGTATCTTAAACCCAAACACATTAGAGTCTGGTGCCCGCGTCCACCGAGGGCAGTGGCGTACTACGGCCCTGGAGTGGATTACAAGGATGGCACGCTTACACCCCTC---TCCACCAAGGATCTGACCACATAT---GGATTCGGACACCAAAACAAAGCGGTGTACACTGCAGGTTACAAAATTTGCAACTACCATTTGGCCACTCAGGAAGATTTGCAAAACGCAGTGAACGTTATGTGGAATAGAGACCTCTTAGTCACAGAGTCAAGAGCCCAGGGTACCGATTCAATCGCAAGGTGCAATTGCAACGCAGGGGTGTATTACTGCGAGTCCAGAAGGAAATACTACCCAGTATCCTTCGTTGGCCCAACGTTCCAGTACATGGAGGCTAATGACTATTACCCAGCTAGGTACCAGTCCCATATGCTTATTGGCCATGGATTCGCGTCTCCAGGGGATTGTGGTGGCATACTCAGATGTCACCACGGGGTGATAGGGATCATTACTGCTGGTGGAGAAGGGTTGGTTGCATTTGCAGACATTAGAGACTTGTATGTCTACGAAGAAGAAGCCATGGAACAAGGCATCACCAATTACATAGAGTCACTTGGGGCCGCATTTGGAAGTGGATTTACTCAGCAGATTGGAGATAAAATAACAGAGTTGACTAATATGGTGACCAGTACCATCACTGAAAAGCTACTTAAGAACTTGATTAAGATTATATCCTCACTGGTTATTATAACTAGGAACTATGAAGACACCACAACAGTGCTCGCTACCCTGGCCCTTCTTGGGTGTGACGTTTCACCATGGCAGTGGCTTAGAAAGAAAGCATGCGATGTTCTGGAGATACCTTATGTCATCAAACAAGGTGACAGTTGGTTGAAGAAGTTTACTGAAGCATGCAACGCAGCTAAGGGACTGGAGTGGGTGTCAAACAAAATCTCGAAATTCATTGATTGGCTCAAGGAGAAAATTATCCCACAAGCTAGAGATAAGTTGGAATTTGTAACAAAACTTAGACAACTAGAAATGCTGGAAAATCAAATCTCAACTATACACCAATCATGCCCTAGCCAGGAACACCAGGAAATTCTATTTAATAATGTCAGATGGTTATCCATCCAGTCTAAGAGGTTTGCCCCTCTCTACGCAGTGGAAGCCAAAAGAATACAGAAACTAGAGCATACTATTAACAACTACATACAGTTCAAGAGCAAACACCGTATTGAACCAGTATGTTTGCTAGTACATGGCAGCCCCGGAACAGGTAAATCTGTAGCAACCAACCTGATTGCTAGAGCCATAGCTGAAAGAGAAAACACGTCCACGTACTCACTACCCCCGGACCCATCACACTTCGACGGATATAAACAACAGGGAGTGGTGATTATGGACGATCTGAATCAAAACCCAGATGGTGCGGACATGAAGCTGTTCTGTCAGATGGTATCAACGGTGGAGTTTATACCACCCATGGCATCCCTGGAGGAGAAAGGAATCCTGTTTACTTCAAATTACGTTTTAGCATCCACGAACTCAAGCAGAATTTCCCCCCCCACTGTGGCACACAGTGATGCATTAGCCAGGCGCTTTGCGTTCGACATGGACATTCAGGTTATGAATGAGTATTCTAGAGATGGAAAATTGAACATGGCCATGGCTACTGAAATGTGTAAGAACTGTCACCAACCAGCAAAC---TTTAAGAGATGCTGTCCTTTAGTGTGTGGTAAGGCAATTCAATTAATGGACAAATCTTCCAGAGTTAGATACAGTATTGACCAGATCACTACAATGATTATTAATGAGAGAAACAGAAGATCCAACATTGGCAATTGTATGGAGGCTTTGTTCCAAGGACCATTCCAATATAAAGACTTGAAGATTGACATCAAGACGAGTCCCCCTCCTGAATGTATTAATGATTTGCTCCAAGCAGTTGACTCACAGGAGGTGAGAGATTACTGTGAGAAGAAGGGGTGGATAGTTGACATC---ACCAGTCAGGTTCAAACAGAAAGGAACATCAACAGGGCAATGACAATTCTACAAGCGGTGACAACCTTCGCCGCAGTGGCTGGAGTTGTCTATGTCATGTATAAACTGTTTGCTGGACACCAGGGAGCATACACTGGTTTGCCAAACAAAAAACCCAACGTGCCCACCATTAGGACAGCAAAGGTACAAGGGCCAGGGTTCGATTACGCAGTGGCTATGGCTAAAAGAAACATTGTTACAGCAACCACTAGCAAGGGAGAGTTCACTATGTTAGGAGTCCACGACAACGTGGCTATTTTACCAACTCACGCGTCACCTGGTGAAAGCATTGTGATCGATGGCAAAGAAGTGGAGATCTTGGATGCCAAAGCGCTCGAAGATCAAGCAGGAACCAATCTTGAAATCACTATAATTACTCTAAAGAGGAATGAAAAGTTCAGAGACATTAGACCACATATACCTACTCAAATCACTGAAACAAATGATGGAGTCTTGATCGTGAACACTAGCAAGTACCCCAATATGTATGTTCCTGTCGGTGCTGTGACTGAACAGGGATATCTAAATCTCGGTGGGCGCCAAACTGCTCGTACTCTAATGTACAACTTTCCAACCAGAGCAGGACAGTGTGGTGGAGTCATCACATGTACTGGGAAAGTCATCGGGATGCATGTTGGTGGGAACGGTTCACACGGGTTTGCAGCGGCCCTGAAGCGATCATACTTCACTCAGAATCAAGGTGAAATCCAGTGGATGAGACCTTCGAAGGAAGTGGGATATCCAATCATAAATGCCCCGTCCAAAACCAAGCTTGAACCCAGTGCTTTCCACTATGTGTTTGAAGGGGTGAAGGAACCAGCAGTCCTCACTAAAAACGATCCCAGGCTTAAGACAAACTTTGAGGAGGCAATTTTCTCCAAGTACGTGGGTAACAAAATTACTGAAGTGGATGAGTACATGAAAGAGGCAGTAGACCACTATGCTGGCCAGCTCATGTCACTAGACATTAACACAGAACAAATGTGCTTGGAGGATGCCATGTATGGCACTGATGGTCTAGAAGCACTTGATTTGACCACCAGTGCTGGCTACCCTTATGTAGCTATGGGAAAGAAGAAGAGAGATATCTTGAACAAACAAACCAGAGACACTAAGGAAATGCAAAAACTGCTCGACACATATGGAATCAACCTCCCACTGGTGACTTATGTAAAGGATGAACTTAGATCCAAAACAAAGGTTGAGCAGGGGAAATCCAGATTAATTGAAGCTTCTAGTTTGAATGACTCAGTGGCAATGAGAATGGCTTTTGGGAACTTATATGCTGCTTTTCACAAAAACCCAGGAGTGATAACAGGTTCAGCAGTAGGGTGCGATCCAGATTTGTTTTGGAGCAAAATTCCGGTATTGATGGAAGAGAAGCTGTTTGCCTTCGACTACACAGGGTATGATGCATCTCTCAGCCCTGCGTGGTTTGAGGCACTAAAGATGGTGCTTGAGAAAATCGGATTCGGAGACAGAGTTGATTACATTGACTACCTAAACCACTCACACCACCTGTACAAGAACAAAACATACTGTGTCAAGGGCGGTATGCCATCAGGTTGCTCAGGCACTTCAATTTTTAACTCAATGATTAACAACTTGATTATCAGGACACTCTTACTGAAAACCTACAAGGGCATAGATTTAGACCACCTAAAAATGATTGCCTATGGTGATGATGTAATTGCTTCCTACCCCCATGAAGTTGACGCTAGTCTCCTAGCCCAATCAGGAAAAGACTATGGACTAACTATGACTCCAGCTGACAAATCAGCTACATTTGAAACAGTCACATGGGAGAACGTAACATTCTTGAAGAGATTTTTCAGGGCAGATGAGAAGTACCCATTTCTTGTTCATCCAGTAATGCCAATGAAGGAAATTCATGAATCAATTAGATGGACAAAAGATCCTAGGAACACTCAGGATCATGTTCGCTCTCTGTGCCTATTAGCTTGGCACAATGGCGAAGAAGAATATAACAAATTCCTAGCTAAAATCAGGAGTGTGCCAATTGGAAGAGCTTTATTGCTCCCAGAGTACTCAACATTGTACCGCCGTTGGCTTGACTCATTT
>AGA18493
------------------------------------------ATGGGTGCTCAGGTATCTGCTCAGAACAATGGAACACACGAAAACAAAAACACAGCCACTGGTGGTTCAACCATTAACTACACTACTATTAATTACTACAAAGACAGTGCTAGTAATGCGGCAACAAAGATGGACTTTTCTCAAGATCCCTCTAAATTTACAGAGCCAGTTAAAGATGTAATGATTAAGACAGCACCAGCCCTGAATTCACCGAACATTGAGGCATGTGGTTACAGTGACCGTGTACTACAACTTACCTTAGGGAACTCAACCATCACCACACAAGAAGCGGCTAATGCCGTAGTTGGGTATGGTGAATGGCCAACACTGCTCAATTCCAATGAGGCAAATTCAGTGGATGCACCCACAGTACCTGATACATCTAGTGACAGGTTTTACACTCTGGATAGCGTGGACTGGGAGAAGACTTCGCGCGGCTGGTGGTGGAAGCTACCCGAT---GCACTCAAGGATATGGGAATGTTTGGTCAGAATATGTATCACCATTATTTAGGGCGTGCGGGCTATACCGTTCACGTACAGTGCAACGCGTCTAAGTTTCATCAAGGAACACTCTTTGTTGCAGCCATCCCTGAGTTTATGATGGCCAGCAACGCCGCTGACGGTACTGGTGGCATCACTTACGATCGGGCCAACCCCGGTGAAGCGGGAGGCAAGTTTCAGAAGAGTTTTACCCCCTCA---AGCACTGCGCCCGCCAAAAATTCATTTGCCCCCGTAGATTGGCTGTTAGGATGCGGTGTGATGGCTGGTAACATCACAGTGTACCCCCACCAAATAATCAACCTGCGCACAAACAATTGCGCCACCTTGGTGCTGCCCTATGTTAATTCCACCTCCACCGATTCAATGGTGAAACACAACAACTGGGGCATCGTGGTCATGCCGTTTGTGCCGTTGGACTACGATGATGGGGCTACGACTAAGGTGCCCATCACTCTGACCGTTGCACCGATGTGCTGTGAATTTAATGGACTTAGATCGCTGACCGTCCCAGTGACACAAGGGTTGCCCACACTTGCCACTCCTGGTTCCAACCAATTTCTGACATCAGACAACTACCAGTCTCCATGCGCAATACCTGATTTTGACGTTACTCCCCCTATACACATTCCGGGTGAGGTCAAGAACATAATGGAGCTAGCAGAGATTGATAGCGTCATTCCAATGAATGCTGTGGCGACAAAGGTCAATCAAATGGAAGCATACCCCATCCCTCTTACACACGGGCAGCAGAATAACAGACAGGCAATCTTTGCACTCAGCCTGAGCCCAGCATCTGATGGGCGGTTGTCACGCACGTTGTTAGGTGAGATTCTCAACTACTACACCCACTGGACTGGGTCTTTAAAGTTTACCTTTCTCTTCTGTGGTAGTATGATGGCAACAGGAAAGATCCTGCTCAGCTACTGCCCACCTGGTGCGCAACCCCCGAAGACACGAAAAGAGGCCATGCTTGGTACCCACTTAATATGGGACATTGGGCTACAGTCCAGTGCAACATTAGTAGCCCCATGGATTTCAAATGTCAATTATCGCAGATGTTCCAAGGATGACTTCTCAGAAGGAGGGTACATATGCGCATTTTATCAAACAGCAATTGTCGTACCGGCGGGGGCTCCAAAGAACATGAGCATGCTAGCGTTCATCAGTGCATGCAATGATTTTTCAGCCCGGTTGTTGAAAGACACACCATTTGTTAGACAACTGGGTCTC---ATAACACCACAGGGT---ATAGAAGATACAATTGACAAGGTCATAGGTGTAGCCCTC------AGTACATCAATG------CCCCAG------------------------------GTTAAAGATACTCCGCCCAGTGGGCCAGTACACTCCAAGGAAGTGCCAGCATTGACAGCTGTAGAGACCGGTGCCACCAGTCAGGTCGAGCCGTCGGATCTAATAGAGACCCGTCACGTTAAGAACTCCCGCCTTAGGTCAGAGTGCACCATAGAATCATTTCTTGGTAGAGCAGCATGTGTTGCAGTCATAGGACTTAGC------AACAAAGAACCAACCGATGGCAATGCAAAGGACTTGTTTGCCAAGTGGAAGATTAACTACCTGGACGCGTACCAACTGCGCCGCAAGCTAGAAATGTTCACCTACTCACGATTTGATGTGGAGCTCACCTTTGTGATAACCGAGCGGTTTGCCACCGGGGGGGACGCTGCGGCACGCCATTACGTGTACCAAATTATGTACATACCACCTGGCGCCCCGGAGCCACAAGCGTGGGATGATTACACTTGGCAGTCATCAACCAATCCATCCATATTCCACACCACCGGAAACGCCAACCCCCGTATATCGGTTCCATTTGTTGGTATTGGCGCAGCGTACTCCCACTTCTATGATGGATTCTCCGTGGTACCCCTAAACACAGTGGATGCTGGAGCT------AGTAACAAGTATGGATACTCCTCAATAAATGATTTTGGGACCCTAGCTGTGCGGATTGTGAATGAGCATGATCCAACACCAGTTGACGCCAAGGTAAGAGTTTACATGAAGCCCAAACACATTCGCGTATGGTGCCCACGCCCACCACGTGCTGCTGATTATGTCGGGCGATCAGTTGATTATAAACAGAACTCCCCAGTCATGATT---GCCGCAGCTGACATACGCACCTAT---GGATTTGGTCACCAGAACAAGGCCGTGTATGTTGCCGGGTACAAAATATGTAATTACCACTTGGCCACTCAGGAAGATATGCAGAATGCAGTTGCAGTGATGTGGGATCGCGACTTGTTAGTCGCTGAGAGCAGAGCACAAGGCATAGACACCATAGCGAGGTGCAACTGCAGATGTGGGGTGTACTACTGTGAGTCGATGAGGAGGTACTACCCAGTTACCGTAACAGGCCCCACATTTAGGTTCATGGAAGCTAATGATTATTATCCAGCAAGATACCAATCCCACATGCTAATTGGCTCAGGGTTTGCAATGCCCGGCGACTGTGGGGGTATATTAAGATGCACCCACGGTGTGATGGGGCTCATTACAGCAGGTGGTGAGGGAGTGGTGGCCTTTGCTGACATTAGGGACTTGTTTGTTTATGAGGAGGAGGCTATGGAGCAAGGCATTACTGACTATGTTAGTAGATTAGGAAATGCATTTGGTGCTGGATTTAGTGCTGAGATTGCCAGCAGAATTGAGCAGTTACAAGACACTGTGCAGAACGTCATTACTGAGAAGCTCCTTAAGAACTTGGTGAAGATAGTGTCAGCCCTGGTCATTGTGGCGCGAAATTATGAAGACTCCATTACCGTGCTGGCCACCCTCAGCCTTTTGGGATGTGATGCTTCGCCATGGCAATGGCTTAAAGAAAAAGTTTGCAACATCCTTGGCATACCATTCGTGATGAAGCAGGGGGATTCATGGATGAAGAAGTTCTCAGATGCTTGCAACGCCGCTAAGGGATTGGAGTGGATTGCTGCTAAGATTAGCAAGTTCATTGACTGGATCAAGGCTAAAGTGTTACCAGAGGCTCAGGACAAAGTTGAGTACCTGTCTAAGCTAAAGCACCTTGACACTCTTGAAAATCAAGTGGCGACTCTTCATCAGTCGTGCCCAAGCCAGGAAGAACAAGAGGTGCTGTTCAACAATATAAGATGGCTTGCTATAAAAGCTCGCAAATTTTGTCCACTCTACGCCATGGAAGCGCGTCGCATTTTCAAAATGGAAGCCACCATTAACAATTACATACAGTTCAAGACCAAACACCGCATTGAACCAGTATGTTTGTTAATTCATGGGGACCCTGGCACGGGTAAGTCGATCGCCACCGGTCTCATAGGGCGGGCCATTGCTAAGCAAGCCAACACAAGCACATACTCCCTGCCGCCCGACCCGTCGCACTTTGATGGGTACAAGCAGCAGGGAGTGGTGATTATGGATGACCTGAATCAAAATCCAGATGGCGAGGACATGAAATTATTCTGTCAGATGGTGTCAACTGTTGAGTTCATACCCCCCATGGCTAGCTTAGAAGAGAAGGGCATTCTGTTTACGTCTGACTATGTCCTAGCCTCAACCAACTCACACACCATCACCCCCCCTACAATATCAGCTTCAGATGCATTGTCCAGGAGATTTGCCTTTGACACTGATATTTGCCCTATGTCAGAATACACAGTTAGAGGTAAACTAAACATGGCACTGGCTACCCAAAAGTGCAAGGACTGCCACAAGCCTGCAAAT---TTCTCAACATGCTGCCCCCTTGTGTGCGGTAAGGCAATTCAGTTGATGGACAAAACCACCCGTGCTAGATACACCTTGGATGAGCTTACAACCCTAATGATTAATGAGAGAAACAGAAGACACAACATCGGGGGTTGTCTTGAAGCTCTGTTCCAAGGCCCACTAGTGTTTAAAGAGCCTAAGATCGACATAAAAAACACGCCACCGCCACCTGCCATAGCAGATCTGCTACGGTCTGTTGATAGTGAGGAAGTCAGAGAATACTGCAAAGGTCAAGGGTGGGTTACTGAGGTGCCATCCTCAAGCGTCGTGATAGAACGGCACATTACTCGAGCACTTACTATAGTTCAAGCAGTGTCATCATTTGTAGTAGTCTCAGGGATGCTATATATGATCTATAGGCTTTTTGCTAATTTTCAAGGAGCATACACTGGCATGCCTAACCCTAAACCAAAGGTTCCAACATTGCGAGCTGCCAAGGTCCAAGGCCCAGTCTTTGATTACGCGGTTGCCATGGCACGGCGCAACATTCTCACTGCTACAACGTCCAAGGGGGAATTCACCATGCTTGGTATTTATGACCGAGTTGCAGTTTTGCCCACACACTCCAACCCAGGAGACACCATAGTACTGGCAGGGCGTGAGGTTAAGATAATAGATGCTAAAAGGCTAGTGGACAATAATGAAGTAAACTTAGAGATTACAGTTGTCACCCTTGACAGGAATGAGAAGTTTAGGGATATTCGTGCCCACTTGCCCACCACAATTCAGGAAACCAATGATGCAGTACTAGCCGTTAACACCAGTAAGTACCCCAACATGTTTATTCCCGTTGGTGCGGTGTCAGAGCAGGGAATGCTAAACCTTGGTGGTAGACCGACCAACCGCACCCTCATGTACAACTTCCCAACCAAGGCCGGACAGTGCGGTGGCGTGGTTATGGCCACAGGAAAAGTGATTGGAATACACGTGGGTGGCAACGGATCCCACGGCTTTGCTGCGGCCCTGAAACGGTCCTACTTCAATGAGGAACAAGGAGAAATACAATGGATGAGGCCTAGTAGGGATGCCGGATACCCGGTAATAAACGCCCCCTCCAAAACCAAGCTAGAACCAAGTGTATTTCATGATGTGTTTGAGGGTACCAAGGAACCAGCGGTCCTGCACAAGAGCGATCCCCGTCTTAAGGTAGACTTTGAGGAGGCAATTTTCTCAAAGTACATTGGCAATTCCATCTTAGAAGTGGATGAGTATATGAGGGAGGCCGTTGACCACTACGCGGGGCAGCTAATGTCTTTGGATATCCCCACTGAGCAGATGTGTCTGGAAGATGCCATGTACGGGACGGAGGGCCTTGAGGCCCTGGACCTGACAACCAGCGCTGGGTACCCCTATGTGGCAATTGGGAAAAAGAAGAGGCAGATACTTAACAAGGAAACCAGAGACACTAAGGAGATGAAGAAGATGCTGGACAAATATGGCATAAACCTACCCTTGGTGACCTATGTGAAAGATGAGTTGAGACCCAGGAACAAGGTGGAAGCAGGCAAATCGCGCCTAATTGAAGCCAGCTCTTTAAACGATTCGGTGGCCATGAGGCAAGCATTTGGCAACTTGTACGCAACCTTCCACAAGAACCCCGGTACTATCACAGGAAGCGCGGTTGGCTGCGATCCAGATATATTCTGGAGTAAAATCCCTGTGTTACTGGATGGACAGTTATTTGCATTTGATTACACTGGATATGATGCTTCATTGTCACCAGCATGGTTCGAGGCCCTCAAGATGGTACTGGAGAAAATTGGGTATGGTGACAGGGTTGACTACATTGACTACTTGAACCATTCACACCACCTGTTTAAAAACAAATTGTATTGTGTGAAAGGAGGTATGCCATCTGGGTGTTCTGGCACTTCAATCTTCAATTCAATGATTAACAACATAATAATTAGGACATTGCTCCTAAAGACATACAAAGGTGTTGACTTGGATTCACTTCGCATGATTGCGTATGGTGATGATGTCTTAGCCAGTTATCCTCACAAAATAGATGCAGGCCTCCTAGCCCAAACAGGAAAAGAGTACGGCCTGCGCATGACACCCGCAGACAAGGGGGAAAGCTTTGATGATGTCACCTGGGAAACTGCAACATTCCTGAAGAGGTTCTTCAGAGCGGACGAGCAATACCCCTTTTTGGTTCACCCAGTAATGCCCATGAGAGAAATCCATGAGTCAATTAGATGGACAAAGGATCCTAGAAACACGCAGGACCATGTCCGCTCCCTGTGCCTATTGGCCTGGCATAATGGGAAGGATGAATATGATAAATTCTTAAATCAAGTGAGGTCAGTACCAGTTGGCCGAGCGCTACTATTGCCTGAGTATTCAACTCTGCGCCGTCGCTGGCTGGACTCATTT
>AAQ02681
------------------------------------------ATGGGAGCTCAAGTTTCCACACAAAAATCCGGTTCACATGAGAATCAAAATATTGCTGCTGGTGGTTCTACTATTAACTACACCACTATTAATTATTACAAAGATAGTGCCAGCAATTCAGCGGCTAAACAAGATTTTTCACAAGACCCCTCCAAATTTACCGAGCCAGTGAAAGATATCATAGTCAAAACTGCCCCCGCTTTAAATTCACCAAACATTGAGGCATGTGGGTACAGTGATAGGGTCCTACAACTGACACTTGGAAATTCTACAATCACCACCCAGGAAGCGGCGAATGCAGTCGTCGCATACGGGGAATGGCCCCGATTTATTAACGACCAGGAAGCAAACCCTGTTGATGCCCCAACTGAACCTGATGCATCAGCAAACAGGTTTTACACCCTAGATAGTGTGGATTGGGGTGCAGACTCAAAAGGCTGGTGGTGGAAGTTACCTGAT---GCACTGAAAGACATGGGCATGTTTGGCCAAAACATGTATTATCACTATCTTGGTAGGGCCGGTTACACAGTGCATGTACAGTGTAATGCATCTAAATTCCATCAGGGTACATTATTTGTAGCTGCCATTCCAGAGTATATGATGGCAAGTAATTCAGGCACCAATACTGGGGGCATCATTTACGAATTTGCTAATCCTGGAGAAGCCGGTGGAAGGTTTTCATCGACATTCACTCCAGAC---ACACAAGCACCAGGTAAAAACAAGTTTGCACCCCTCGATTGGTTGCTAGGCTGTGGTGTGATGGCAGGTAATATCACCGTGTTCCCTCATCAAATTATCAACCTGAGAACTAACAACTGTGCTACATTAGTCTTGCCCTATGTTAATTCAGTGGTCACTGACTCAATGGCAAAACACAACAATTGGGGGATAGTTGTCATTCCATTTGTGAAATTGGCTTACCAAAATGGTGCAACCACGAAGGTGCCCATTACTGTGACCATAGCACCAATGTGCTGTGAATTCAATGGCTTAAGATCTCTTACCGCACCAGTAACACAGGGATTACCTACTATGGCCACTCCTGGCTCAAATCAGTTCTTAACATCAGACAATTTCCAATCGCCATGTGCTTTACCAGATTTTGATGTCACACCAGAGATACACATCCCTGGTGAGGTGAAAAACATGATGGAGTTGGCAGAGATAGACACTCTCATACCAATGAATGCAATTGCAAAGAAAGTAGACACCATGGAGGCATACCCTATTCCTCTACAAGCCGGTGTGCAGAATAACAATCAATCAATATTTTCAATCAGCTTAAGCCCAGCCGCAGATCAAAGGTTATCCAGGACTATGTTAGGTGAAATTTTAAATTATTACACTCACTGGACAGGGTCAATTAAGTTCACCTTTCTCTTTTGTGGTAGCATGATGGCTACAGGTAAAATATTACTAAGTTATAGTCCACCAGGTGCTAAGCCACCCACTACTAGAAAAGAAGCAATGTTAGGTACCCACTTGATATGGGATATTGGGCTACAGTCTAGTGCCACAATGGTGGCTCCTTGGATATCAAACGTCAACTACAGACGCTGTGTCAAAGATGATTTCACAGAGGGCGGGTATATTTGTTGCTTTTATCAAACTGCTATAGTTGTCCCACCAGGAGCCCCAACAGACATGAGTATGTTGGCGTTTGTCAGTGCGTGCAATGACTTTTCTGCTCGCTTACTAAAAGACACACCTTTTATTACACAACAAGCTTTGACAGTAACAACACAAGGT---ATTGATGATATCATAGATAATGTTGTAACCAATGCTTTG------AAGGTGTCCATG------CCACAA------------------------------GTTCAAGATACGCAATCTAGTGGACCAGTTAACTCAAAAGAAGTACCTGCATTAACAGCTGTTGAAACAGGGGCTACTAGTCAAGTTGACCCATCAGACCTAATAGAAACTAGACATGTTATTAATAACCGCCTCAGATCTGAGTGCACAATAGAATCATTCTTTGGGAGGTCAGCATGTGTGGCCATAATTGGGTTATCT------AACCAAAAACCCACCAGTGACAATGCAGCCAAGCTCTTTGCTACATGGAAGATTAGTTATCTTGATATGTATCAATTGAGAAGAAAATTGGAATTCTTCACATACTCCAGATTTGATCTTGAGTTAACCTTTGTAATTTCAGAAAGATTCTTCACCTCAACTTCAGCTGCTGCAAGAGATTATGTATACCAGATCATGTACATTCCCCCAGGAGCCCCTATCCCTCAGGTATGGGATGATTACACATGGCAATCATCCACAAACCCCTCAATATTCTACACCACAGGAAATGCATGCCCTAGAGTGTCCATCCCTTTTGTTGGGATCGGTGCAGCATACTCTCACTTCTATGATGGATTCTCTTTAGTACCTTTCAATACCATCGATGCTGGTGCT------TCAAACAGGTACGGGTACACCACCATAAATGATTTTGGGACTATGGCAATCAGGATAGTTAATGAATACGACCCAGTCACAATTGATGCAAAAGTCAGGGTTTACATGAAACCAAAGCATATTAAGGTGTGGTGCCCCAGACCTCCACGGGCAGTAGCATACAATGGGCCAACAGTGAATTTTAATGAAAACCCCCATGTAATGACA---GCAGTTGCTGATATTAGAACTTAT---GGATTTGGACACCAGAACAAGGCCGTTTACACGGCAGGTTACAAAATATGCAATTACCATCTAGCGACTCCAGAGGACATGGAAAAAGCAGTCAATGTTATGTGGGACAGAGACCTTCTTGTTTGTGAAAGTGGAGCCCAGGGCACCGATACCATTGCCAGATGTTCATGTAAAGCAGGTGTCTACTACTGTGAGTCCAAGAGGAAATATTACCCCATTTCAGTTTGTGGACCCACATTCCAGTACATGGAAGCTAACGATTTTTATCCAGCTAGATACCAGTCACATATGTTAATTGGATATGGTTTTGCAAACCCAGGTGACTGTGGTGGCATCCTCAGGTGCCAACACGGTGTGATGGGCATTATCACTGCTGGTGGAGAAGGAGTCGTGGCTTTTGCAGACATTAGAGACCTTTACATGTATGAAGAAGAAGCAATGGAGCAAGGGGTTACTGACTATGTTAACAGACTTGGAATGGCCTTTGGTGCGGGTTTCAGTGCAGAAGTGGCTAACAAAATCTCAGAGATCCAGAGCACTGTACAAAGTGTCCTTACAGAGAAACTCCTTAAGAATCTAATCAAGATTGTTTCCGCACTTGTGATTGTTGCTAGGAATTATGAAGATTCAATCACAGTGCTTGCCACACTTTCGCTCCTTGGATGTGACGCTTCACCATGGCAATGGCTCAAAGAGAAATTGTGCAATATGATTGGTATCCCCTATGTGATGAGGCAGGGAGACTCATGGTTAAAAAAATTTACAGAGGCTTGTAATGCAGCTAAGGGGTTGGAATGGATCGCAAATAAGATTAGCAAATTTATCGATTGGATTAAAGAGAAGGTACTCCCAGAAGCAAAAGACAAACTAGAGTACCTCTCCAAATTGAAACAGCTTGAGATGATAGAGAACCAGATGGCTACATTGCACCAGTCATGCCCCAGCCAAGAGGAACAAGAGGTTCTTTTTAACAATATCAGATGGTTAGCAATAAAAGCAAGAAAATTTGCACCTTTGTATGCGGCTGAAGCACGCAGGATATTTAAATTGGAAACTTCCATTAACAACTATGTACAGTTCAAGACCAAACACCGCATTGAACCAGTATGTCTTTTGATTCATGGAACACCAGGTACAGGTAAATCAGTCGCTACAGGCCTTATTGGTAGAGCCATTGCCAAACAGGCAAATACTAGCACATATTCTCTACCACCTGACCCCTCACACTTTGATGGTTATAAGCAACAAGGTGTTGTGATCATGGATGACTTAAACCAGAACCCAGATGGAGAAGACATGAAACTATTCTGTCAAATGGTATCCACAGTAGAGTTTATACCACCAATGGCTAGCTTAGAAGAGAAAGGTATCCTGTTTACTTCAGATTATGTGCTAGCCTCAACTAACTCCAACACAATCATACCTCCCACAGTGTCAGCATCTGATGCATTATCTAGAAGATTTGCCTTTGACATGGACATATATCCGATGTCTGAGTACACTACAAAAGGGAAGCTGAATATGGCTCTGGCTACCCAATTATGCAAAGACTGTCACAAACCAGCAAAT---TTTTCAACCTGCTGCCCTCTAGTGTGTGGAAAAGCTATTCAGTTAATGGACAAGAATACCAGAATGAGATATTCGCTAGATCAAATCACCACTATGATGATCAATGAGAGGAACAGACGGTACAACATAGGGGGTTGCTTGGAGGCACTGTTTCAAGGACCCATTGAATTTAAAGATCTCAAAATAGATGTAGTATCCACACCGCCACCCTCAGCAATTTCAGATTTACTTAAGTCAGTAGATAACCAAGAAGTCAGAGATTATTGTAAACAACAGGGCTGGGTAGTTGAGATTCCATCAAATTCTGTCACTATAGAGAGACACATCTCTCGTGCTACCAGTGTTCTACAATCTCTGTCCACCTTTGCAGTAGTAGCAGGAATGGTTTATGTAGTCTATAAGCTCTTTGCTGGGTTTCAGGGTGCGTACACAGGGCTTCCCAATGCAAAACCAAAGGTCCCCACAATCAGGGCGGCTAAAGTTCAAGGACCTGTTTTTGATTATGCAGTTGCAATGGCCAAAAAGAACATTCTTACTGCCACTACAGAGAAAGGTGAATTCACAATGCTAGGTGTATATGACAGAGTTGCGGTGCTCCCTACTCACTCAAACCCAGGTGAAACGGTAGTTATATCAGGGAAAGAAGTGAAAATCCTGGATGCAAAAAGATTGGTTGACAATGATGAGATCAATCTTGAAATTACCATTATAACCTTAGATAGAAATGAGAAATTTAGAGACATTAGAACACACTTACCAACTCAAATTCACGAAACTAATGATGCCGTTCTTGCTGTAAACACCTCCAAATTTCCAAACATGTATATCCCAGTTGGATCAGTTGTTGAACAGGGGATGTTAAATTTAGGGGGTAGACCCACAAACAGGACTCTAATGTATAACTTTCCAACTAAGGCAGGACAGTGTGGTGGTGTTTTAATGGCCACTGGTAAAGTAATTGGCATACACGTTGGTGGTAACGGGTCCCACGGTTTCGCTGCCGCACTTAAAAGAAGTTACTTCACTGAGGAACAGGGAGAAATTCAGTGGATGAGACCAAGCAAAGATGCAGGCTACCCCATGATTAATGCACCATCAAAAACAAAATTAGAACCAAGTGTTTTCTTTGATGTTTTTCCGGGTGAAAAAGAACCAGCTGTCTTGACCAAGAATGACCCCAGATTGAAAGTTGATTTTGAGGAGGCCGTGTTCTCCAAATATATTGGGAACAAAATCACAGAGGTAGACGAGTACATGAAAGAAGCTGTTGATCACTATGCTGGCCAATTAATGTCCCTTGATATACCCACAGAGCAAATGTGTTTAGAGGATGCTATGTATGGCACAGATGGCCTTGAAGCCTTGGATTTAACAACCAGTGCTGGTTACCCTTATGTGGCCATTGGGAAAAAGAAAAGAGACATTTTAAATAAACAGACAAGAGATACCAAAGAAATGCAAAAAATGTTAGATAAGTATGGAATAAATCTACCATTAGTAACCTATGTTAAAGATGAGCTCAGATCCAAATCAAAAGTGGAACAAGGCAAGTCCAGGTTAATTGAGGCAAGCTCTCTGAATGATTCTGTTGCTATGAGACAAGCCTTTGGTCATTTGTATGCCAAATTTCATCAAAATCCAGGAATAACAACAGGTTCAGCAGTTGGGTGTGATCCCGATGTCTTTTGGAGTAAGGTGCCAGTGATGCTAGACGGGGAGCTCTTTGCCTTTGACTATACAGGTTATGATGCCTCACTCTCCCCAGCTTGGTTTGAGGCACTGAAGATGGTTTTAGAAAAGATTGGATTTGGTGACAGAGTTGATTTTATAGATTACTTAAATCATTCACACCATCTATACAGAAACAAATTATATTGTGTCAAAGGTGGGATGCCCTCAGGGTGCTCCGGCACTTCAATCTTTAATTCCATGATTAACAATTTAATAATTAGAACATTGATGCTTAAGACTTACAAAGGGGTGGATCTGGACTCCCTCCGTATGATTGCGTACGGAGATGACGTTATTGCATCTTACCCACACAAAATTGATGCTGGCCTCCTAGCCCAAGCAGGAAAAGACTACGGATTAGTTATGACACCAGCAGACAAGGGTGCTACTTTCACAGATGTAGATTGGAGTAATGTAACATTCCTCAAAAGATTCTTCAGAGCAGATGAGCAGTATCCTTTCCTTGTTCACCCAGTAATGCCCATGAAAGACATTTACGAATCAATTAGGTGGACCAAAGATCCGCGAAACACTCAGGATCATGTCCGATCATTGTGCCTATTGGCTTGGCACAATGGAGAAGAAACATACAACAAATTTCTAGCTCAAATTAGAAGTGTGCCAGTTGGCCGTGCTCTACTCCTACCGGAGTATTCTACTCTCCGCAGGCGCTGGCTCGATTCTTTT
>AGA12364
------------------------------------------ATGGGCGCCCAAGTTTCATCACAGAAAGTTGGAGCCCACGAAAATTCAAACAGAGCCTATGGCGGGTCCACCATCAATTACACTACAATCAATTACTATAGGGACTCTGCAAGCAATGCAGCAAGCAAGCAAGATTTTGCTCAAGATCCGTCCAAGTTCACCGAACCCATTAAGGACGTCCTTATCAAGACCGCTCCCATGCTAAACTCCCCAAACATTGAGGCGTGTGGTTATAGTGACAGGGTAATGCAGCTAACTCTGGGCAATTCAACGATCACCACCCAAGAAGCGGCCAATTCTGTTGTTGCCTACGGTAGATGGCCTGAATACATCAGAGATACCGAGGCAAATCCTGTAGACCAACCAACCGAACCCGATGTAGCCGCGTGCAGGTTCTACACATTAGATACCGTCACTTGGCGCAAGGAGTCCAGAGGGTGGTGGTGGAAACTACCAGAC---GCTTTAAAAGACATGGGGTTATTTGGTCAAAACATGTTTTATCACTATCTTGGGAGGGCTGGCTACACAGTGCACGTACAGTGCAATGCTTCAAAGTTTCATCAAGGAGCTCTAGGGGTGTTTGCAGTTCCAGAAATGTGTTTAGCTGGTGATAGC---ACAACTCACATGTTCACAAAGTACGAAAATGCGAATCCAGGCGAAAAAGGAGGTGAATTCAAAGGGAGTTTCACCCTTGATACCAACGCCACTAACCCTGCACGGAACTTCTGCCCAGTTGATTACCTCTTCGGGAGTGGAGTGCTGGTAGGGAATGCATTTGTTTATCCACATCAAATAATAAACCTGCGCACCAACAACTGTGCTACGCTAGTATTGCCCTATGTAAACTCACTCTCAATAGATAGCATGACAAAGCACAACAACTGGGGGATCGCTATCCTCCCCCTGGCGCCACTAGACTTTGCCACTGAATCTTCCACTGAGATACCCATCACACTGACCATTGCTCCCATGTGTTGCGAATTCAATGGTTTACGCAACATCACTGTGCCAAGAACCCAAGGATTACCAGTCCTGAACACTCCAGGGAGTAACCAGTACCTGACCGCAGACAATTACCAGTCTCCGTGTGCGATACCTGAGTTTGATGTCACTCCACCCATAGACATACCAGGGGAGGTGCGCAACATGATGGAATTGGCGGAAATAGACACCATGATACCCCTCAACTTGACAAGTCAACGCAAGAACACAATGGACATGTATAGAGTCGAGTTGAGCGACACG---GCTCACTCTGACACGCCGATCTTGTGTCTCTCGTTGTCCCCCGCTTCAGACCCCAGATTGGCACACACTATGTTGGGTGAGATATTAAATTACTACACACACTGGGCAGGGTCCTTGAAATTTACCTTTCTCTTTTGCGGCTCAATGATGGCCACCGGAAAGTTATTGGTTTCTTACGCACCACCCGGAGCAGAGGCCCCCAAGAGTCGTAAAGAAGCAATGCTTGGGACACATGTGATATGGGACATTGGGTTGCAGTCTTCATGCACTATGGTGGTACCTTGGATCAGTAATACCACATACAGACAAACCATCAACGATAGTTTCACAGAAGGTGGCTACATTAGCATGTTCTACCAAACTAGGGTTGTTGTCCCGTTGTCCACACCCAGAAAGATGGACATCCTGGGTTTTGTGTCAGCTTGCAATGACTTCAGTGTGCGCTTACTGCGAGATACAACACACATTAGTCAAGAGGCTATG---------CCACAAGGA---ATTGGTGACATGATTGAGGGGGCCGTTGAAGAGATTACT------AAAAATGCATTG------GTTCCC------------CCGACTTCCACCAATAGCCTGCCTGACACAAAGCCGAGCGGTCCAGCCCACTCCAAGGAGATACCTGCATTGACCGCCGTGGAGACAGGGGCTACCAATCCGTTGGTGCCTTCGGACACCGTGCAAACACGCCATGTCATCCAGAGACGAACGCGATCAGAGTCCACGGTTGAGTCATTCTTTGCAAGGGGGGCTTGCGTGGCTATCATTGAGGTGGAC------AATGATGCACCGACAAAGCGCGCC---AGCAGATTGTTTTCGGTTTGGAAAATAACTTACAAAGATACTGTTCAACTGAGACGCAAACTGGAATTTTTCACATATTCGAGATTTGACATGGAGTTCACTTTTGTGGTCACCTCAAACTACACTGATGCAAATAACGGACATGCACTGAACCAAGTTTATCAGATAATGTATATACCACCCGGAGCACCTATCCCTGGTAAATGGAATGACTATACGTGGCAGACGTCCTCTAACCCGTCGGTGTTTTACACCTATGGGGCGCCCCCAGCAAGAATATCAGTGCCCTACGTGGGAATTGCTAATGCGTATTCCCACTTTTATGATGGGTTTGCAAAAGTACCACTAGCGGGTCAAGCCTCAACTGAA---GGTGATTCGTTATACGGTACTGCCTCACTGAATGATTTTGGATCACTGGCTGTTCGCGTGGTAAATGATCACAACCCCACGCGGCTCACCTCCAAGATCAGAGTGTACATGAAGCCAAAGCATGTCAGAGTCTGGTGCCCACGACCTCCACGAGCAGTCCCATACTTCGGACCAGGTGTTGATTATAAAGATGGG---CTCACCCCACTA---CCAGAAAAGGGATTAACGACTTAT---GGATTTGGACACCAAAACAAAGCTGTGTACACGGCTGGCTACAAAATTTGCAATTACCACCTAGCCACACCAGAAGACTTGCAAAATGCCGTGAGTGTCATGTGGAACAGAGACCTCTTAGTGGCTGAATCAAGGGCCCTTGGCACCGACTCGATCGCAAGGTGCAGCTGTAACACGGGTGTGTACTACTGTGAATCCAGGAGAAAATATTATCCAGTTTCTTTCATTGGGCCCACCTTCCAATACATGGAAGCCAATGAATATTACCCGGCTAGATATCAATCACACATGCTTATTGGTCATGGGTTTGCATCACCGGGTGATTGTGGTGGCATACTTAGATGTCAACACGGGGTGATTGGAATAATCACTGCTGGTGGGGAAGGCTTGGTTGCATTTTCAGACATTAGAGACCTGTATGCTTATGAGGAGGAAGCTATGGAGCAGGGCATTTCCAACTATATTGAGTCACTTGGTGCTGCATTTGGTAGTGGATTCACTCAACAAATTGGTGATAAAGTTTCCGAGCTAACCAGCATGGTAACTAGCACCATTACAGAAAAGTTGCTTAAAAACTTAATCAAAATTATCTCATCACTTGTGATCATTACCAGGAATTATGAGGACATAACCACAGTGCTTGCCACCCTCGCCCTCCTTGGGTGCGACATCTCACCGTGGCAGTGGCTAAAGAAGAAGGCATGTGACATCCTGGAAATTCCATACGCCATCAAACAAGGAGATAGTTGGTTGAAGAAATTCACTGAGGCATGTAATGCTGCAAAGGGACTGGAGTGGGTGTCCAATAAGATATCCAAATTCATTAGTTGGTTGCAGGATAAAATCATCCCACAAGCGAGAGACAAATTAGAGTTTGTCACTAAACTAAAGCAATTAGAAATGCTTGAAAATCAGATTTCTACCATACACCAATCTTGTCCAAGTCAAGAACATCAGGAGATCTTATTCAACAATGTGCGGTGGCTATCTATCCAGTCCAAGAGGTTTGCACCACTATATGCACATGAAGCTAAAAGGATTCAAAAGCTGGAGCATACCATAAATAATTACGTACAGTTCAAGAGCAAACACCGTATTGAACCAGTATGTTTGTTAGTACATGGCAGTCCAGGGACAGGAAAATCAGTTGCAACCAATTTAATTGCTAGAGCAATAGCCGAGAAAGAGAACACCTCCACATACTCACTGCCACCTGATCCGTCTCACTTTGATGGCTACAAGCAACAGGGTGTGGTTATTATGGATGACCTAAACCAAAATCCAGACGGAGCAGACATGAAACTTTTTTGTCAAATGGTGTCTACTGTGGAGTTTATTCCACCGATGGCCTCGCTAGAAGAGAAAGGCATTTTGTTCACATCTAATTACGTTTTAGCCTCCACCAACTCTAGTCGGATCACACCACCCACGGTGGCTCACAGTGATGCGCTGGCCAGGAGATTCGCATTTGACGTGGACATACAAGTCATGAGCGAGTACTCCAGAGACGGAAAGCTCAACATGGCAATGGCTACTGAAATGTGCAAAAACTGTCATCAACCAGCAAAC---TTCAAGAGATGCTGTCCTTTAGTGTGTGGTAAGGCAATTCAATTAATGGACAAATCTTCCAGAGTTAGATACAGTATTGACCAGATCACTACAATGATTATCAATGAGAGAAACAGAAGATCCAACATTGGCAATTGTATGGAGGCTTTGTTCCAAGGACCACTCCAGTATAAAGATTTGAAGATTGACATCAAGACGAGTCCCCCTCCTGAATGTATCAATGACTTGCTCCAAGCAGTTGACTCCCAGGAGGTGAGAGATTACTGTGAGAAGAAGGGTTGGATAGTCAACATC---ACCGGCCAGGTTCAAACAGAAAGGAACATTAACAGGGCTATGACAATTCTACAAGCGGTGACAACCTTCGCCGCAGTGGCTGGTGTTGTCTATGTCATGTATAAACTGTTTGCTGGACACCAGGGAGCATACACTGGTTTACCAAACAAAAAACCTAACGTGCCCACCATTAGGACAGCAAAGGTACAAGGGCCAGGGTTCGATTACGCAGTGGCTATGGCTAAAAGAAACATTGTTACAGCAACTACTAGCAAGGGAGAGTTCACTATGTTAGGAGTCCACGACAACGTGGCTATTTTACCAACCCACGCTTCACCTGGTGAAAGCATTGTGATCGATGGCAAAGAAGTGGAGATCTTGGATGCCAAAGCGCTCGAAGATCAAGCAGGAACCAATCTTGAAATCACTATAATCACTCTAAAGAGAAATGAAAAGTTCAGAGACATTAGACCACATATACCTACTCAAATCACCGAGACAAATGATGGAGTCTTGATCGTAAACACTAGCAAGTACCCCAACATGTATGTTCCTGTCGGTGCTGTAACTGAACAGGGATATCTAAATCTCGGTGGGCGCCAAACTGCTCGCACTCTAATGTACAACTTTCCAACCAGAGCAGGACAGTGTGGCGGAGTCATCACATGTACTGGGAAAGTCATCGGGATGCATGTTGGTGGGAACGGTTCACACGGGTTTGCAGCGGCCCTGAAGCGATCATACTTCACTCAGAGTCAAGGTGAAATCCAGTGGATGAGACCTTCGAAGGAAGTGGGGTATCCAATCATAAATGCCCCGTCCAAAACCAAGCTTGAACCCAGTGCTTTCCACTATGTGTTTGAAGGGGTGAAGGAACCAGCAGTCCTCACTAAAAACGATCCCAGGCTTAAGACAAACTTTGAGGAGGCAATTTTCTCCAAGTACGTGGGTAACAAAATTACTGAAGTGGATGAGTACATGAAAGAGGCAGTAGACCACTATGCTGGCCAGCTCATGACACTAGACATCAACACAGAACAAATGTGCTTGGAGGATGCCATGTATGGCACTGATGGTCTAGAAGCACTTGATTTGTCCACCAGTGCTGGCTACCCTTATGTAGCAATGGGAAAGAAGAAGAGAGATATTTTGAACAAACAAACCAGAGACACCAAGGAAATGCAAAAACTGCTCGACACATATGGAATCAACCTCCCACTGGTGACTTATGTAAAGGATGAACTTAGATCCAAAACAAAGGTTGAGCAGGGGAAATCCAGGTTAATTGAAGCTTCTAGTTTGAATGACTCAGTGGCAATGAGAATGGCTTTTGGGAACCTATATGCTGCTTTTCACAAAAACCCAGGAGTGATAACAGGTTCAGCAGTAGGGTGCGATCCAGATTTGTTTTGGAGCAAAATTCCGGTATTGATGGAAGAGAAGCTGTTTGCCTTTGACTACACAGGGTATGATGCATCTCTCAGCCCTGCTTGGTTCGAGGCACTAAAGATGGTGCTTGAGAAAATCGGGTTCGGAGACAGAGTTGACTACATCGACTACCTAAACCACTCACACCACCTGTACAAGAATAAAACATACTGTGTCAAGGGCGGTATGCCATCTGGTTGCTCAGGCACTTCAATTTTTAACTCAATGATTAACAACTTGATTATCAGGACACTCTTACTGAAAACCTACAAGGGCATAGATTTAGACCACCTAAAAATGATTGCCTATGGTGATGATGTAATTGCTTCCTACCCCCATGAAGTTGACGCTAGTCTCCTAGCCCAATCAGGAAAAGACTATGGACTAACTATGACTCCAGCTGACAAATCAGCTATATTTGAAACAGTCACATGGGAGAATGTAACATTCTTGAAGAGATTCTTCAGGGCAGACGAGAAATACCCATTTCTTATTCATCCAGTAATGCCAATGAAGGAAATTCATGAATCAATTAGATGGACAAAAGATCCTAGGAACACTCAGGATCACGTTCGCTCTCTGTGCCTATTAGCTTGGCACAATGGCGAAGAAGAATATAACAAATTCCTAGCTAAAATCAGGAGTGTGCCAATTGGAAGAGCTTTATTGCTCCCAGAGTACTCAACATTGTACCGCCGTTGGCTTGACTCATTT
>ACS34683
------------------------------------------ATGGGCGCCCAGGTTTCATCACAGAAAGTTGGAGCCCACGAAAATTCAAACAGAGCCTATGGCGGGTCCACCATCAATTACACTACAATCAATTACTATAGGGACTCTGCAAGCAATGCAGCAAGCAAGCAAGATTTTGCACAAGATCCGTCCAAGTTCACCGAACCCATTAAGGACGTCCTTATTAAGACCGCTCCCATGCTAAACTCCCCAAACATTGAGGCGTGTGGTTATAGTGACAGGGTAATGCAGCTAACTCTGGGCAATTCAACGATCACCACCCAAGAAGCGGCCAATTCTGTTGTTGCCTACGGTAGATGGCCTGAATACATCAGAGATACCGAGGCAAATCCTGTAGACCAACCAACCGAGCCCGATGTAGCCGCGTGCAGGTTCTACACATTAGATACCGTCACTTGGCGCAAGGAGTCCAGAGGGTGGTGGTGGAAACTACCAGAC---GCTTTAAAAGACATGGGGTTATTTGGCCAAAACATGTTTTATCACTATCTTGGGAGGGCTGGCTACACAGTGCACGTACAGTGCAATGCTTCAAAGTTTCATCAAGGAGCTCTAGGGGTGTTTGCAGTTCCAGAAATGTGTTTAGCTGGTGATAGC---ACAACTCACATGTTCACAAAGTACGAGAATGCGAATCCAGGCGAAAAAGGAGGTGAATTCAAAGGGAGTTTCACCCTTGATACCAACGCCACTAACCCTGCACGGAACTTCTGCCCAGTTGATTACCTCTTCGGGAGTGGAGTGCTGGTAGGGAATGCATTTGTTTATCCACATCAAATAATAAACCTGCGCACTAACAACTGTGCTACGCTAGTATTGCCCTATGTAAACTCACTCTCAATAGATAGCATGACAAAGCACAACAACTGGGGGATCGCTATCCTCCCCCTGGCGCCACTAGACTTTGCCACTGAATCTTCCACTGAGATACCCATTACACTGACCATTGCTCCCATGTGCTGCGAATTCAATGGTTTACGCAACATCACTGTGCCAAGAACCCAAGGATTACCAGTCCTGAACACTCCAGGGAGTAACCAGTACCTGACCGCAGACAATTACCAGTCTCCGTGTGCGATACCTGAGTTTGATGTCACTCCACCCATAGACATACCAGGGGAGGTGCGCAACATGATGGAATTGGCGGAAATAGACACCATGATACCCCTCAACTTGACAAGTCAACGCAAGAACACAATGGACATGTATAGAGTCGAGTTGAGCGACACG---GCTCACTCTGACACGCCGATCTTGTGTCTCTCGTTGTCCCCCGCTTCAGACCCCAGATTGGCACACACTATGTTGGGTGAGATATTAAATTACTACACACACTGGGCAGGGTCCTTGAAATTTACCTTTCTCTTTTGCGGCTCAATGATGGCCACCGGAAAGTTATTGGTTTCTTACGCACCACCCGGAGCAGAGGCCCCCAAGAGTCGCAAAGAAGCAATGCTTGGGACACATGTGATATGGGACATTGGGTTGCAGTCTTCATGCACTATGGTGGTACCTTGGATCAGTAATACCACATACAGACAAACCATCAACGATAGTTTCACAGAAGGTGGCTACATTAGCATGTTCTATCAAACTAGGGTTGTTGTCCCGTTGTCCACACCCAGAAAGATGGACATCCTGGGTTTTGTATCAGCTTGCAATGACTTCAGTGTGCGCTTACTGCGAGATACAACACACATTAGTCAAGAGGCTATG---------CCACAAGGA---ATTGGTGACATGATTGAGGGGGCCGTTGAAGGGATTACT------AAAAATGCATTG------GTTCCC------------CCGACTTCCACCAATAGCCTGCCTGACACAAAGCCGAGCGGTCCAGCCCACTCCAAGGAGATACCTGCATTGACAGCCGTGGAGACAGGGGCTACCAATCCGTTGGTGCCTTCGGACACCGTGCAAACGCGCCATGTCATCCAGAGACGAACGCGATCAGAGTCCACGGTTGAGTCATTCTTTGCAAGAGGGGCTTGCGTGGCTATCATTGAGGTGGAC------AATGATGCACCGACAAAGCGCGCC---AGCAGATTGTTTTCGGTTTGGAAAATAACTTACAAAGATACTGTTCAACTGAGACGCAAACTGGAATTTTTCACATATTCGAGATTTGACATGGAGTTCACTTTTGTGGTCACCTCAAACTACACTGATGCAAATAACGGACATGCATTGAACCAAGTTTATCAGATAATGTATATACCACCCGGAGCACCTATCCCTGGTAAATGGAATGACTATACGTGGCAGACGTCCTCTAACCCGTCGGTGTTTTACACCTATGGGGCGCCCCCAGCAAGAATATCAGTGCCCTACGTGGGAATAGCTAATGCGTATTCCCACTTTTATGATGGGTTTGCAAAAGTACCACTAGCGGGTCAAGCCTCAACTGAA---GGCGATTCGTTGTACGGTGCTGCCTCACTGAATGATTTTGGATCACTGGCTGTTCGCGTGGTAAATGATCACAACCCCACGCGGCTCACCTCCAAGATCAGAGTGTACATGAAGCCAAAGCATGTCAGAGTCTGGTGCCCACGACCTCCACGAGCAGTCCCATACTTCGGACCAGGTGTTGATTATAAAGATGGG---CTCACCCCACTA---CCAGAAAAGGGATTAACGACTTAT---GGATTTGGACACCAAAACAAAGCTGTGTACACAGCTGGCTACAAAATTTGCAATTACCACCTAGCTACACTAGAAGACTTGCAAAATGCCGTGAGTGTCATGTGGAACAGAGACCTCTTAGTGGCTGAATCAAGGGCCCTTGGCACCGACTCGATCGCAAGGTGCAGCTGTAACACGGGTGTGTACTACTGTGAATCCAGGAGAAAATATTATCCAGTTTCTTTCATTGGGCCCACCTTCCAATACATGGAAGCCAATGAATATTACCCGGCTAGATATCAATCACACATGCTTATTGGTCATGGGTTTGCATCACCGGGTGATTGTGGTGGCATACTTAGATGTCAACACGGGGTGATAGGAATAATCACTGCTGGTGGGGAAGGCTTGGTTGCATTTTCAGACATTAGAGACCTGTATGCTTATGAGGAGGAAGCTATGGAGCAGGGCATTTCCAACTATATTGAGTCACTTGGTGCTGCATTTGGTAGTGGATTCACTCAACAAATTGGTGATAAAGTTTCCGAGCTAACCAGCATGGTAACTAGCACCATTACAGAGAAGTTGCTTAAAAACTTAATCAAAATTATCTCATCACTTGTGATCATTACCAGGAATTATGAGGACACTACCACAGTGCTTGCCACCCTCGCCCTCCTTGGGTGCGACATCTCACCGTGGCAGTGGCTAAAGAAGAAGGCATGTGACATCCTGGAAATTCCATACGCCATCAAACAAGGAGATAGTTGGTTGAAGAAATTCACTGAGGCATGTAATGCTGCAAAGGGACTGGAGTGGGTGTCCAATAAGATATCCAAATTCATTAGTTGGTTGCAGGATAAAATCATCCCACAAGCGAGAGACAAATTAGAGTTTGTCACTAAACTAAAGCAATTAGAAATGCTTGAAAATCAGATTTCCACCATACACCAATCTTGTCCAAGTCAAGAACATCAGGAGATCTTATTCAACAATGTGCGGTGGCTATCTATCCAGTCCAAGAGGTTTGCACCACTATATGCACATGAAGCTAAAAGGATTCAAAAGCTGGAGCATACCATAAATAATTACGTACAGTTCAAGAGCAAACACCGTATTGAGCCAGTATGTTTGTTAGTACATGGCAGTCCAGGGACAGGAAAATCAGTTGCAACCAATCTAATTGCTAGAGCAATAGCCGAGAAAGAGAACACCTCCACATACTCACTGCCACCTGATCCGTCTCACTTTGATGGCTACAAGCAACAGGGTGTGGTTATTATGGATGACCTAAACCAAAATCCAGACGGAGCAGACATGAAACTTTTTTGTCAAATGGTGTCCACTGTGGAGTTTATTCCACCGATGGCCTCGCTAGAAGAGAAAGGCATTTTGTTCACATCTAATTACGTTTTGGCCTCCACCAACTCCAGTCGGATCACACCACCCACGGTGGCTCACAGTGATGCGCTGGCCAGGAGATTCGCATTTGACGTGGACATACAAGTCATGAGCGAGTACTCCAGAGATGGAAAGCTCAACATGGCAATGGCTACTGAAATGTGCAAAAACTGTCATCAACCAGCAAAC---TTCAAAAGATGTTGTCCTTTAGTGTGTGGCAAGGCAATTCAGTTAATGGATAAATCTTCCAGGGTTAGATACAGCATTGATCAGATCACTACAATGATTGTTAATGAGAGAAACAGAAGATCAAACATTGGTAATTGTATGGAAGCTCTATTCCAGGGACCACTGCAGTATAAAGATCTAAAAATAGATGTTAAGACCAGTCCCCCTCCGGAGTGTATCAACGATTTGCTCCAGGCAGTTGATTCCCAGGAAGTGAGAGATTACTGTGAAAAGAAAGGCTGGATTGTTAACATT---ACCAGTCAGGTTCAAACAGAGAGGAACATCAACCGGGCGATGACTATCCTACAAGCAGTAACTACTTTCGCTGCAGTAGCCGGTGTCGTGTACGTTATGTACAAGCTGTTCGCTGGGCACCAGGGTGCATACACTGGTTTGCCAAATAAACGACCCAATGTACCCACTATCAGGACAGCAAAAGTGCAAGGCCCTGGGTTTGATTACGCAGTGGCCATGGCTAAAAGAAACATTGTTACAGCAACCACCAGCAAAGGGGAGTTTACGATGTTGGGAGTCTATGATAATGTGGCCATCTTGCCAACCCACGCCTCACCTGGTGAAAGCATTGCGATCGACGGTAAAGAAGTGGAAATTCTTGACGCCAAAGCCCTTGAAGATCAGGCAGGAACTAATCTTGAAATTACCATAATTACACTAAAGAGGAACGAGAAGTTCAGAGATATCAGGCCACACATTCCCACCCAAATCACCGAAACAAATGATGGAGTTTTGATCGTGAACACTAGTAAGTACCCCAACATGTATGTTCCCGTTGGTGCTGTGACCGAACAGGGGTATCTTAATCTCGGTGGACGACAAACCGCTCGTACGCTAATGTACAACTTTCCAACTAGAGCAGGTCAGTGTGGTGGTGTCATCACGTGCACTGGTAAAGTCATTGGGATGCATGTTGGTGGGAACGGTTCACATGGGTTCGCGGCGGCCCTAAAGCGGTCATACTTCACTCAGATTCAAGGTGAGATTCAATGGATGAAACCATCAAAAGAAGTGGGATACCCGATCATAAATGCTCCGTCCAAAACCAAACTTGAACCCAGCGCTTTTCACTATGTGTTTGAAGGGGTGAAGGAACCAGCAGTCCTTACCAAAAATGATCCCAGGCTCAGGACAGACTTTGAAGAAGCAATATTCTCTAAGTATGTAGGCAACAAAATCACTGATGTGGATGAGTACATGAAAGAGGCAGTGGATCATTACGCTGGCCAACTCATGTCTCTAGACATCAACACAGAACAAATGTGCTTGGAGGATGCCATGTATGGCACTGATGGTCTAGAAGCACTTGATTTGTCCACCAGTGCTGGCTACCCTTATGTAGCAATGGGAAAGAAGAAGAGAGATATCTTGAACAAACAAACCAGAGACACTAAGGAAATGCAAAAACTGCTCGACACATATGGAATCAACCTCCCACTGGTGACTTATGTAAAGGATGAACTTAGATCCAAAACAAAGGTTGAGCAGGGGAAATCCAGATTAATTGAAGCTTCTAGTTTGAATGACTCAGTGGCAATGAGAATGGCTTTTGGGAACCTATATGCTGCTTTTCACAAAAACCCAGGAGTGATAACAGGTTCAGCAGTAGGGTGCGATCCAGATTTGTTTTGGAGCAAAATTCCGGTATTGATGGAAGAGAAGCTGTTTGCCTTTGACTACACAGGGTATGATGCATCTCTCAGCCCTGCTTGGTTCGAGGCACTAAAGATGGTGCTTGAGAAAATCGGATTCGGGGACAGAGTTGACTACATCGACTACCTAAACCACTCACACCACCTGTACAAGAATAAAACATACTGTGTCAAGGGCGGTATGCCATCTGGTTGCTCAGGCACTTCAATTTTTAACTCAATGATTAACAACTTGATTATCAGGACACTCTTACTGAAAACCTACAAGGGCATAGATTTAGACCACCTAAAAATGATTGCCTATGGTGATGATGTAATTGCTTCCTACCCCCATGAAGTTGACGCTAGTCTCCTAGCCCAATCAGGAAAAGACTATGGACTAACTATGACTCCAGCTGACAAATCAGCTATATTTGAAACAGTCACATGGGAGAATGTAACATTCTTGAAGAGATTCTTCAGGGCAGACGAGAAATACCCATTTCTTATTCATCCAGTAATGCCAATGAAGGAAATTCATGAATCAATTAGATGGACAAAGGATCCTAGGAACACTCAGGATCACGTTCGCTCTCTGTGCCTATTAGCTTGGCACAATGGCGAAGAAGAATATAACAAATTCCTAGCTAAAATCAGGAGTGTGCCAATTGGAAGAGCTTTATTGCTCCCAGAGTACTCAACATTGTACCGCCGTTGGCTTGACTCATTT
>AGA12361
------------------------------------------ATGGGCGCCCAAGTTTCATCACAGAAAGTTGGAGCCCACGAAAATTCAAACAGAGCCTATGGCGGGTCTACCATCAATTACACTACAATCAATTACTATAGGGACTCTGCAAGCAATGCAGCAAGCAAGCAAGATTTTGCACAAGATCCGTCCAAGTTCACCGAACCCATTAAGGACGTCCTTATTAAGACCGCTCCCATGCTAAACTCCCCAAACATTGAGGCGTGTGGTTATAGTGACAGGGTAATGCAACTAACTCTGGGCAACTCAACGATCACCACCCAAGAAGCGGCCAATTCTGTTGTTGCCTACGGTAGATGGCCTGAATACATCAGAGATACCGAGGCGAATCCTGTAGACCAACCAACCGAGCCCGATGTAGCCGCGTGCAGGTTCTACACATTAGATACCGTCACTTGGCGCAAGGAGTCCAGAGGGTGGTGGTGGAAACTACCAGAC---GCTTTAAAAGACATGGGGTTATTTGGTCAAAACATGTTTTATCACTATCTTGGGAGGGCTGGCTACACAGTGCACGTACAGTGCAATGCTTCAAAGTTTCATCAAGGAGCTCTAGGGGTGTTTGCAGTTCCAGAAATGTGTTTAGCTGGTGATAGC---ACAACTCACATGTTCACAAAGTACGAGAATGCGAATCCAGGCGAAAAAGGAGGTGAATTCAAAGGGAGTTTCACCCTTGATACCAACGCCACTAACCCTGCACGGAACTTCTGCCCAGTTGATTACCTCTTCGGGAGTGGAGTGCTGGTAGGGAATGCATTTGTTTATCCACATCAAATAATAAACCTGCGCACTAACAACTGTGCTACGCTAGTATTGCCCTATGTAAACTCACTCTCAATAGATAGCATGACAAAGCACAACAACTGGGGGATCGCTATCCTCCCCCTGGCGCCACTAGACTTTGCCACTGAATCTTCCACTGAGATACCCATTACACTGACCATTGCTCCCATGTGCTGCGAATTCAATGGTTTACGCAACATCACTGTGCCAAGAACCCAAGGATTACCAGTCCTGAACACTCCAGGGAGTAACCAGTACCTGACTGCAGACAATTACCAGTCTCCGTGTGCGATACCTGAGTTTGATGTCACTCCACCCATAGACATACCAGGGGAGGTGCGCAACATGATGGAATTGGCGGAAATAGACACCATGATACCCCTCAACTTGACAAGTCAACGCAGGAACACAATGGACATGTATAGAGTCGAGTTGAGCGACACG---GCTCACTCTGACACGCCGATCTTGTGTCTCTCGTTGTCCCCCGCTTCAGACCCCAGATTGGCACACACTATGTTGGGTGAGATATTAAATTACTACACACACTGGGCAGGGTCCTTGAAATTTACCTTTCTCTTTTGCGGCTCAATGATGGCCACCGGAAAGTTATTGGTTTCTTACGCACCACCCGGAGCAGAGGCCCCCAAGAGTCGCAAAGAAGCAATGCTTGGGACACATGTGATATGGGACATTGGGTTGCAGTCTTCATGCACTATGGTGGTACCTTGGATCAGTAATACCACATACAGACAAACCATCAACGATAGTTTTACAGAAGGTGGCTATATTAGCATGTTCTATCAAACTRGGGTTGTTGTCCCGTTGTCCACACCCAGAAAGATGGACATCCTGGGTTTTGTGTCAGCTTGCAATGACTTCAGTGTGCGCTTACTGCGAGATACAACACACATTAGTCAAGAGGCTATG---------CCACAAGGA---ATTGGTGACATGATTGAGGGGGCCGTTGAAGGGATTACT------AAAAATGCATTG------GTTCCC------------CCGACTTCCACCAATAGCCTGCCTGACACAAAGCCGAGCGGTCCAGCCCACTCCAAGGAGATACCTGCATTGACAGCCGTGGAGACAGGGGCTACCAATCCGTTGGTGCCTTCGGACACCGTGCAAACGCGCCATGTCATCCAGAGACGAACGCGATCAGAGTCCACGGTTGAGTCGTTCTTTGCAAGAGGGGCTTGCGTGGCTATCATTGAGGTGGAC------AATGATGCACCGACAAAGCGCGCC---AGCAGATTGTTTTCGATTTGGAAAATAACTTACAAAGATACTGTTCAACTGAGACGCAAACTGGAATTTTTCACATATTCGAGATTTGACATGGAGTTCACTTTTGTGGTCACCTCAAACTACACTGATGCAAACAACGGACATGCATTGAACCAAGTTTATCAGATAATGTATATACCACCCGGAGCACCTATCCCTGGTAAATGGAATGACTATACGTGGCAGACATCCTCTAACCCGTCGGTGTTTTACACCTATGGGGCGCCCCCAGCAAGAATATCAGTGCCCTATGTGGGAATTGCTAATGCGTATTCCCACTTTTATGATGGGTTTGCAAAAGTGCCACTAGCGGGTCAAGCCTCAACTGAA---GGCGATTCGTTGTACGGTGCTGCCACACTGAATGATTTTGGATCACTGGCTGTTCGCGTGGTAAATGATCACAACCCCACGCGGCTCACCTCCAAGATCAGAGTGTACATGAAGCCAAAGCATGTCAGAGTCTGGTGCCCACGACCTCCACGAGCAGTCCCATACTTCGGACCAGGTGTTGATTATAAAGATGGG---CTCACCCCACTA---CCAGAAAAGGGATTAACGACTTAT---GGATTTGGACACCAAAACAAAGCTGTGTACACAGCTGGCTACAAAATTTGCAACTACCACCTAGCTACACAAGAAGACTTGCAAAATGCCGTGAGTGTCATGTGGAACAGAGACCTCTTAGTGGCTGAATCAAGGGCCCTTGGCACCGACTCGATCGCAAGGTGCAGCTGTAACACGGGTGTGTACTACTGTGAATCCAGGAGAAAATATTATCCAGTTTCTTTCATTGGGCCCACCTTCCAATACATGGAAGCCAATGAATATTACCCGGCTAGATATCAATCACACATGCTTATTGGTCATGGATTTGCATCACCGGGTGATTGTGGTGGCATACTTAGATGTCAACACGGGGTGATAGGAATAATCACTGCTGGTGGGGAAGGCTTGGTTGCATTTTCAGACATTAGAGACCTGTATGCTTATGAGGAGGAAGCTATGGAGCAGGGCATTTCCAACTATATTGAGTCACTTGGTGCTGCATTTGGTAGTGGATTCACTCAACAAATTGGTGATAAAGTTTCCGAGCTAACCAGCATGGTAACTAGCACCATTACAGAGAAGTTGCTTAAAAACTTAATCAAAATTATCTCATCACTTGTGATCATTACCAGGAATTATGAGGACACTACCACAGTGCTTGCCACCCTCGCCCTTCTTGGGTGCGACATCTCACCGTGGCAGTGGCTAAAGAAGAAGGCATGTGATATCCTGGAAATTCCATACGCCATCAAACAAGGAGATAGTTGGTTGAAGAAATTCACTGAGGCATGTAATGCTGCAAAGGGACTGGAGTGGGTGTCCAATAAGATATCCAAATTCATTAGTTGGTTGCAGGATAAAATCATCCCACAAGCGAGAGACAAATTAGAGTTTGTCACTAAACTAAAGCAATTAGAAATGCTTGAAAATCAGATTTCCACCATACACCAATCTTGTCCAAGTCAAGAACATCAGGAGATCTTATTCAACAATGTGCGGTGGCTATCTATCCAGTCCAAGAGGTTCGCACCACTATATGCACATGAAGCTAAAAGGATTCAAAAGCTGGAGCATACCATAAATAATTACGTACAGTTCAAGAGCAAGCACCGTATTGAGCCAGTATGTTTGTTAGTACATGGCAGTCCAGGGACAGGAAAATCAGTTGCAACCAATCTAATTGCTAGAGCAATAGCCGAGAAAGAGAACACCTCCACATACTCACTGCCACCTGATCCGTCTCACTTTGATGGCTACAAGCAACAGGGTGTGGTTATTATGGATGACCTAAACCAAAATCCAGACGGAGCAGACATGAAACTTTTTTGTCAAATGGTGTCCACTGTGGAGTTTATTCCACCGATGGCCTCGCTAGAAGAGAAAGGCATTTTGTTCACATCTAACTACGTTTTAGCCTCCACCAACTCCAGTCGGATCACACCACCCACGGTGGCTCACAGTGATGCGCTGGCCAGGAGATTCGCATTTGACGTGGACATACAAGTCATGAGCGAGTACTCCAGAGACGGAAAGCTCAACATGGCAATGGCTACTGAAATGTGCAAAAACTGTCATCAACCAGCAAAC---TTCAAAAGATGTTGTCCTTTAGTGTGTGGCAAGGCAATTCAGTTAATGGATAAATCTTCCAGGGTTAGATACAGCATTGATCAGATCACTACAATGATTGTTAATGAGAGAAACAGAAGATCAAACATTGGTAATTGCATGGAAGCTCTATTCCAGGGACCACTGCAGTATAAAGATCTAAAAATAGATGTTAAGACCAGTCCCCCTCCGGAGTGTATCAACGATTTGCTCCAGGCAGTTGATTCCCAGGAAGTGAGAGATTACTGTGAAAAGAAAGGCTGGATTGTTAACATT---ACCAGTCAGGTTCAAACAGAGAGGAACATCAACCGGGCGATGACTATCCTACAAGCAGTAACTACTTTCGCTGCAGTAGCCGGTGTCGTGTACGTTATGTACAAGCTGTTCGCTGGGCACCAGGGTGCATACACTGGTTTGCCAAACAAACGACCCAATGTACCCACTATCAGGACAGCAAAAGTTCAAGGTCCAGGGTTTGATTATGCTGTGGCCATGGCCAAGAGAAACGTCCTCACGGCGACTACTTGCAAAGGAGAATTCACAATGCTTGGCGTTCATGACAATGTAGCTATTTTGCCAACACACGCCTCACCAGGTGAAACAATTGTCATCGATGGCAAGGAAGTGGAAGTGCTAGATGCTAAAGCATTAGAAGATCAGGCTGGAACCAATTTGGAAATTACCATAGTTACCCTTAAGAGGAACGAGAAGTTTAGGGATATTAGACCTCACATTCCCACTCAGATTACCGAGACAAATGATGGAGTGTTGATCGTGAACACTAGTAAGTACCCCAACATGTATGTCCCTGTTGGTGCTGTGACTGAGCAGGGATATCTCAATCTCGGTGGACGCCAAACCGCTCGTACACTGATGTACAACTTTCCAACCAGAGCGGGCCAGTGTGGTGGTGTTATCACGTGCACTGGCAAGGTGATCGGGATGCACGTTGGAGGGAACGGTTCACACGGGTTTGCAGCGGCCCTGAAGCGATCTTACTTCACCCAGAGTCAAGGTGAGATCCAGTGGATGAGACCATCCAAAGATGTTGGTTATCCCATCATTAATGCTCCCAGTAAAACTAAATTGGAACCGAGTGCATTTCACTATATTTTTGAGGGTGTGAAAGAACCAGCAGTCTTAACTAAAAACGACCCCAGGCTCAAGGTAGATTTTGAAGATGCAATCTTCTCTAAGTATGTGGGCAACAAGATCACTGAAGTGGATGAATACATGAAAGAGGCAGTTGACCACTATGCTGGTCAGTTAATGTCTTTGGACATCAACACTGATCAAATGTGTTTAGAGGACGCCATGTACGGTACTGATGGTCTGGAAGCTCTTGACCTCACAACCAGTGCAGGGTATCCTTATGTGGCCTTAGGGAAAAAGAAAAGAGATATCTTAAATAAACAAACCAGAGACACCAAGGAAATGCAGAGGCTACTCGACACCTATGGCATCAACCTACCTTTAGTCACTTATGTCAAGGACGAGCTCAGATCCAAAAGTAAAGTTGAGCAAGGAAAGTCCAGGCTCATCGAAGCATCTAGTCTCAATGATTCAGTGGCAATGAGGATGGCCTTTGGTAACCTCTATGCAGCTTTCCACAAAAATCCAGGGGTGGTGACTGGTAGTGCAGTAGGCTGTGACCCAGACCTGTTTTGGAGTAAGATCCCAGTTCTCATGGAAGAGAAGTTGTTTGCCTTTGATTACACCGGGTACGACGCTTCCCTGAGCCCAGCCTGGTTCGAAGCTCTCAAGATGGTCCTAGAGAAAATAGGTTTTGGTGATAGGGTAGATTACATTGACTATCTTAATCATTCACACCACCTGTACAAAAATAAAACATACTGTGTCAAGGGCGGCATGCCATCTGGCTGTTCAGGCACATCCATTTTTAATTCAATGATTAATAACATTATAATTAGGACACTATTATTGAAAACCTACAAGGGCATAGATTTAGACCACCTAAAGATGATAGCCTATGGTGATGATGTAATTGCTTCCTACCCCCATGAAGTGGACGCTAGTCTCCTAGCCCAATCAGGAAAAGACTATGGACTCACAATGACTCCTGCTGATAAATCTGCAACTTTTGAGCAAGTCACATGGGAGAATGTAACATTCTTGAAGAGATTCTTTAGAGCAGATGAAAAGTATCCATTCCTCATACATCCAGTGATGCCAATGAAGGAAATTCATGAATCAATCAGATGGACAAAGGATCCTAGGAATACCCAGGATCACGTTCGCTCCCTATGCCTATTGGCTTGGCATAATGGAGAAGAAGAATACAATAACTTTCTAGCTAAAATTAGAAGCGTGCCAATCGGAAGAGCTTTGCTGCTCCCTGAGTACTCGACACTGTACCGCCGTTGGCTCGATTCATTT
>AGA12360
------------------------------------------ATGGGCGCCCAAGTTTCATCACAGAAAGTTGGAGCCCACGAAAATTCAAACAGAGCCTATGGCGGGTCCACCATTAATTACACTACAATCAATTACTATAGGGACTCTGCAAGCAATGCAGCAAGCAAGCAAGATTTTGCACAAGATCCGTCCAAGTTCACCGAACCCATTAAGGACGTCCTTATTAAGACCGCTCCCATGCTAAACTCCCCAAACATTGAGGCGTGTGGTTATAGTGACAGGGTAATGCAGCTAACTCTGGGCAATTCAACGATCACCACCCAAGAAGCGGCCAATTCTGTTGTTGCCTACGGCAGATGGCCTGAGTACATCAGAGACACCGAGGCAAATCCTGTAGACCAACCAACCGAGCCCGATGTAGCCGCGTGCAGGTTCTACACATTGGATACCGTCACTTGGCGTAAGGAGTCCAGAGGGTGGTGGTGGAAACTACCAGAC---GCTTTAAAAGACATGGGGTTATTTGGTCAAAACATGTTTTATCACTATCTTGGGAGGGCTGGCTACACAGTGCACGTACAGTGCAATGCTTCAAAGTTTCATCAAGGAGCTCTAGGGGTGTTTGCAGTTCCAGAAATGTGTTTAGCTGGTGATAGC---ACAACTCACATGTTCACAAAGTACGAGAATGCGAATCCAGGCGAAAAAGGAGGTGAATTCAAAGGGAGTTTCACCCTTGATACCAACGCCACTAACCCTGCACGGAACTTCTGCCCAGTTGATTACCTCTTCGGGAGTGGAGTGCTGGTAGGGAATGCATTTGTTTATCCACATCAAATAATAAACCTGCGCACTAACAACTGTGCTACGCTAGTATTGCCCTATGTAAACTCACTCTCAATAGATAGCATGACAAAGCACAACAACTGGGGGATCGCTATCCTCCCCCTGGCGCCACTAGATTTTGCCACTGAATCTTCCACTGAGATACCCATTACACTGACCATTGCTCCCATGTGCTGCGAATTCAATGGTTTACGCAACATCACTGTGCCAAGAACCCAAGGATTACCAGTCCTGAACACTCCAGGGAGTAACCAGTACCTGACCGCAGACAATTACCAGTCTCCGTGTGCGATACCTGAGTTTGATGTCACTCCACCCATAGACATACCAGGGGAGGTGTACAACATGATGGAATTGGCGGAAATAGACACCATGATACCCCTCAACTTGACAAGTCAACGCAAGAACACAATGGACATGTATAGAGTCGAGTTGAGCGACACG---GCTCACTCTGACACGCCGATCTTGTGTCTCTCGTTGTCCCCCGCTTCAGACCCCAGATTGGCACACACTATGTTGGGTGAGATATTAAATTACTACACACACTGGGCAGGGTCCTTGAAATTTACCTTTCTCTTTTGCGGCTCAATGATGGCCACCGGAAAGTTATTGGTTTCTTACGCACCACCCGGAGCAGAGGCCCCCAAGAGTCGCAAAGAAGCAATGCTTGGGACACATGTGATATGGGACATTGGGTTGCAGTCTTCATGCACTATGGTGGTACCTTGGATCAGTAATACCACATACAGACAAACCATCAACGATAGTTTCACAGAAGGTGGCTACATTAGCATGTTCTATCAAACTAGGGTTGTTGTCCCGTTGTCCACACCCAGAAAGATGGACATCCTGGGTTTTGTGTCAGCTTGCAATGACTTCAGTGTGCGCTTACTGCGAGATACAACACACATTAGTCAAGAGGCTATG---------CCACAAGGA---ATTGGTGACATGATTGAGGGGGCCGTTGAAGGGATTACT------AAAAATGCATTG------GTTCCC---CCGACT---------TCCACCAATAGCCTGCCTGACACAAAGCCGAGCGGTCCAGCCCACTCCAAGGAGATACCTGCATTGACAGCCGTAGAGACAGGGGCTACCAATCCGTTGGTGCCTTCGGACACCGTGCAAACGCGCCATGTCATCCAGAGACGAACGCGATCAGAGTCCACGGTTGAGTCATTCTTTGCAAGAGGGGCTTGTGTGGCTATCATTGAGGTGGAC------AATGATGCACCGACAAAGCGCACC---AGCAGATTGTTTTCGGTTTGGAAAATAACTTACAAAGATACTGTTCAACTGAGACGCAAACTGGAATTTTTCACATATTCGAGATTTGACATGGAGTTCACTTTTGTGGTCACCTCAAACTACAATGATGCAAATAACGGACATGCATTGAACCAAGTTTATCAGATAATGTATATACCACCCGGAGCACCTATCCCTGGTAAATGGAATGACTATACGTGGCAGACGTCCTCTAACCCGTCGGTGTTTTACACCTATGGGGCGCCCCCGGCAAGAATATCAGTGCCCTACGTGGGAATTGCTAATGCGTATTCCCACTTTTATGATGGGTTTGCAAAAGTACCACTAGCGGGTCAATCCTCAACTGAA---GGCGATTCGTTGTACGGTGCTGCCTCACTGAATGATTTTGGATCACTGGCTGTTCGCGTGGTAAATGATCACAACCCCACGCGGCTCACCTCCAAGATCAGAGTGTACATGAAGCCAAAGCATGTCAGAGTCTGGTGCCCACGACCTCCACGAGCAGTCCCATACTTCGGACCAGGTGTTGATTATAAAGATGGG---CTCACCCCACTA---CCAGAAAAGGGATTAACGACTTAC---GGATTTGGGCACCAAAACAAGGCGGTGTATACCGCAGGCTACAAGATATGCAACTACCACTTGGCCACACAGGAGGACTTACAAAATGCAGTGGCCGTTATGTGGAACAGAGATTTGTTAGTCACAGAATCAAAAGCCCAGGGCACTGATTTAATTGCCAGGTGCAACTGCAATACAGGGGTGTACTATTGTGAGTCTAGAAGAAAGTACTATCCAGTCTCTTTCATTGGTCCAACATTTCAGTACATGGAGGCAAACGACTACTATCCAGCTCGTTATCAATCTCACATGTTAATTGGCCACGGTTTTGCATCACCAGGAGACTGCGGTGGCATCCTCAGATGCCAGCACGGAGTCATAGGAATCATCACTGCTGGTGGAGAGGGCTTGGTTGCCTTTTCTGACATTAGAGATTTGTACGCCTATGAAGAGGAGGCTATGGAGCAAGGCATCTCTAATTACATTGAATCCCTTGGAGCTGCGTTTGGGAGTGGATTCACCCAGCAAATTGGTGACAAAATCTCGGAGCTCACCAGCATGGTTACTAGCACAATCACGGAGAAACTTTTGAAAAATTTAATAAAAATAATTTCCTCACTTGTCATCATCACCAGAAACTACGAGGACACCACCACGGTGTTGGCCACTCTGGCACTTCTTGGGTGTGATGTATCCCCCTGGCAATGGTTAAAGAAAAAGGCTTGTGATATACTGGAAATCCCATACGTCATGCGCCAAGGTGATAGCTGGCTGAAGAAATTCACAGAGGCGTGCAATGCTGCCAAGGGTTTAGAATGGGTGTCAAACAAAATATCTAAATTCATTGATTGGTTGAAAGAGAAAATCATTCCACAAACCAGAGACAAACTAGAATTTGTCACAAAATTAAAGCAATTAGAGATGCTGGAAAATCAAATCGCAACCATCCATCAGTCATGCCCAAGCCAGGAACATCAGGAAATACTGTTCAACAATGTGAGATGGCTATCCATACAATCAAAGAGATTTGCACCACTCTACGCGGTAGAAGCAAAGAGGATTCAGAAACTAGAGCACACTATTAATAATTACATACAGTTCAAGAGCAAACATCGTATTGAGCCAGTATGTCTACTTGTGCACGGTAGTCCAGGAACAGGCAAGTCAGTGGCTACCAATCTGATTGCTAGAGCAATAGCAGAGAAAGAGAACACCTCTACTTACTCACTACCACCAGATCCATCCCATTTCGATGGTTACAAGCAACAGGGCGTGGTGATTATGGATGATTTGAATCAAAACCCAGACGGGGCGGACATGAAGTTGTTCTGCCAAATGGTCTCCACAGTAGAGTTCATACCACCAATGGCTTCATTAGAAGAGAAGGGCATTTTGTTCACGTCAAACTATGTCCTGGCCTCCACCAATTCCAGCCGAATCACCCCACCTACCGTTGCTCACAGCGATGCCCTAGCCAGACGCTTTGCGTTTGACATGGACATTCAGGTTATGGGTGAGTACTCTAGAGACGGTAAACTGAACATGGCAATGGCAACAGAAATGTGTAAAAACTGTCACCAACCAGCAAAC---TTTAAGAGATGTTGTCCGCTAGTGTGTGGGAAGGCCATTCAGTTGATGGACAAATCATCTAGGGTTAGATACAGCATTGACCAGATCACTACTATGATTATTAATGAGAGGAACAGAAGGTCAAACATAGGAAATTGTATGGAAGCATTGTTTCAAGGCCCATTACAATACAAAGACCTAAAAATTGACATCAAGACCACACCCCCACCTGAATGCATCAATGACTTGCTGCAGGCTGTTGACTCACAAGAAGTAAGAGAATATTGTGAAAAGAAAGGTTGGATAGTGAACATC---ACTAGTCAAGTTCAAACTGAAAGAAACATCAACAGAGCAATGACCATCTTGCAGGCCGTTACTACATTTGCAGCGGTTGCCGGGGTGGTGTATGTGATGTATAAACTCTTTGCAGGACAACAAGGCGCTTACACGGGGCTTCCCAATAAAAGACCCAACGTTCCCACAATTAGGACAGCCAAAGTACAAGGCCCGGGCTTTGATTACGCTGTAGCCATGGCCAAAAGAAACATTCTCACAGCCACCACCTGCAAGGGAGAATTCACAATGCTTGGTGTGCACGACAATGTGGCCATCCTACCAACACACGCCTCACCAGGTGAGACAATAGTCATTGATGGTAAGGAAGTGGAGGTGTTAGACGCTAAAGCACTAGAAGACCAGGCTGGAACTAATCTAGAAATCACAATTGTTACTTTGAAGAGGAATGAAAAGTTCAGAGACATCAGACCTCACATCCCAACACAAATCACCGAGACGAATGATGGAGTGTTGATCGTGAACACTAGTAAGTACCCCAATATGTATGTCCCTGTCGGTGCTGTGACTGAACAGGGATACCTCAATCTCGGTGGTCGGCAAACCGCTCGTACACTAATGTACAATTTTCCAACCAGAGCGGGCCAGTGCGGTGGGGTGATCACATGCACCGGAAAGGTCATCGGGATGCATGTTGGAGGGAACGGTTCACACGGGTTTGCAGCGGCCCTGAAGCGATCTTACTTCACCCAGACTCAAGGTGAGATTCAGTGGATGAGACCATCAAAGGAAGTCGGATACCCGATTATCAACGCCCCCAGCAAAACAAAATTAGAACCAAGTGCTTTCCATTATGTGTTTGAGGGTGCGAAGGAACCAGCAGTCTTAACCAAAAACGATCCTAGGCTAAAGGTAGATTTTGAAGAAGCAATTTTCTCCAAATATGTGGGTAACAAGATTACTGAAGTGGATGATTATATGAAGGAAGCAGTTGATCACTACGCTGGTCAGTTGATGTCATTAGATATTAATACTGAACAGATGTGCCTAGAAGATGCAATGTACGGCACTGATGGTCTAGAAGCACTAGACCTCACAACCAGCGCAGGATACCCATATGTAGCCTTAGGGAAAAAGAAGAGAGATGTTCTAAACAAGCAAACTAGAGATACCAAAGAGATGCAGAGGTTGTTAGACACCTATGGAATCAACCTGCCCCTGGTCACCTATGTGAAAGATGAACTAAGATCTAAATCTAAGGTTGAACAAGGGAAATCAAGACTTATTGAAGCATCCAGCCTTAATGACTCAGTGGCAATGAGAATGGCCTTTGGCAATCTCTATGCAGCCTTCCACAAAAATCCAGGGGTGGTAACCGGTAGTGCAGTAGGTTGTGACCCAGACCTATTTTGGAGCAAGATTCCCGTTCTAATGGAGGAGAAGTTGTTTGCCTTTGATTATACAGGCTATGACGCCTCCTTGAGCCCAGCTTGGTTTGAGGCTCTTAAAATGGTCTTGGAGAAGATTGGTTTTGGTGATAGGGTAGATTATATAGATTATCTTAACCACTCACATCACCTATACAAAAACAAGACATACTGTGTCAAGGGTGGCATGCCATCTGGCTGCTCGGGTACTTCCATATTCAACTCAATGATAAACAATATCATAATCAGGACACTTTTACTGAAAACCTACAAGGGCATAGACTTAGACCACCTAAAGATGATAGCCTATGGTGATGATGTGATTGCTTCCTACCCCCATGAAGTGGACGCTAGTCTCCTAGCCCAATCAGGAAAAGACTACGGACTCACAATGACACCAGCTGACAAATCTGCAACTTTTAAGCAAGTCACATGGGAAAATGTAACATTCTTGAAAAGATTCTTCAGAGCAGATGAGAAGTACCCATTTCTGGTACATCCAGTGATGCCTATGGAAGAAATTCATGAATCAATCAGATGGACTAAAGATCCCAGGAACACCCAGGATCATGTCCGCTCCTTGTGCTTATTGGCATGGCACAATGGAGAGGAAGAATACAATAAATTTTTAGCTAAAATTAGGAGCGTTCCAATCGGACGAGCTTTACTGCTCCCAGAGTACTCAACACTGTACCGCCGTTGGCTCGACTCTTTT
>AGW83676
------------------------------------------ATGGGTGCTCAAGTTTCATCACAAAAGGTTGGAGCCCACGAAAACTCAAACAGAGCCTATGGCGGGTCTACCATTAATTACACAACAATCAACTACTATAGGGACTCTGCGAGTAACGCAGCAAACAAACAAGACTTTGCACAAGATCCATCCAAGTTCACCGAACCCATCAAGGACGTTCTTATCAAAACTGCTCCTATGTTAAACTCCCCGAACATTGAGGCGTGCGGATACAGCGATAGAGTGATGCAACTAACTCTGGGAAATTCCACGATCACCACTCAAGAAGCAGCCAACTCGGTAGTTGCCTACGGTAGGTGGCCCGAATACATCAGAGACACTGAGGCAAACCCTGTAGACCAGCCAACCGAGCCCGATGTAGCTGCGTGCAGGTTCTACACATTGGATACCGTTACATGGAGTAAAGAGTCCAGAGGGTGGTGGTGGAAATTACCAGAT---GCTTTAAAAGACATGGGGTTGTTTGGTCAAAACATGTTTTATCACTACCTTGGGAGAGCTGGTTATACAGTGCATGTGCAGTGTAACGCTTCAAAGTTTCATCAAGGAGCTCTAGGGGTATTTGCAGTTCCAGAGATGTGCTTGGCTGGTGATAGC---ACAACTCACATGTTCACAAAGTACGAGAACGCAAACCCAGGTGAGAAAGGAGGTATATTCAAGGGAAGCTTTACCCTTGACAACAATGCCACTAACCCTACACGAAACTTCTGTCCAGTTGATTACCTTTTCGGGAGTGGAGTGTTGGTGGGGAACGCATTCGTTTACCCACACCAAATAATAAACTTGCGCACTAACAATTGTGCTACGCTCGTACTACCTTATGTAAACTCACTCTCAATAGACAGCATGACAAAGCACAACAATTGGGGTATCGCAATCCTCCCCTTGGCACCACTAGACTTTGCCACTGAATCCTCCACCGAGATACCCATCACATTGACAATAGCTCCCATGTGCTGTGAATTCAATGGCTTACGCAATATTACTATTCCAAGAGCTCAAGGGTTGCCAGTTCTAAGTACACCAGGAAGCAACCAGTATCTAACTGCAGACAATTACCAATCTCCGTGTGCGATCCCCGAATTCGATGTCACTCCACCCATAGACATACCAGGAGAGGTGCACAACATGATGGAATTGGCAGAGATTGATACTATGATACCTCTCAACCTGACAAGCCAACGCAGAAACACAATGGACATGTACAGGGTTGAGTTGAGTGACACT---GCACGCCTTGAAGATCCGATCCTGTGTCTCTCGTTGTCTCCCGCTTCAGACCCCAGACTAGCACATACCATGTTGGGCGAGATACTAAATTACTACACACATTGGGCAGGGTCCATTAAGTTCACTTTTCTCTTTTGCGGTTCAATGATGGCCACCGGAAAGTTGTTGGTCTCTTATGCACCACCTGGAGCAGATCCTCCTAAGAATCGCAAAGAGGCAATGCTCGGGACACACTTGATATGGGATATTGGATTGCAATCCTCGTGCACTATGGTGGTGCCGTGGATCAGTAACACCACGTATAGGCACACCACTGATGATAGTTTCACAGAGGGTGGTTACATTAGCATGTTCTATCAAACCAAGGTAGTTGTCCCGTTGTCCACACCCAGAAAAATGGACATCTTGGGTTTTGTGTCAGCTTGCAATGATTTCAGTGTGCGTTTACTGCGAGATACAACGCACATTAGACAAGAGGCCATG---------CCACAAGGA---ATTGGTGACGTGTTGGAAGGGGCCATTGAGGGGATTACC------AAAAGTGCACTG------GTTCCC------------TTGGGTTCCACCAACGGCGTGCCTGATACACAGCCGAGCGGTCCAGCTCATTCCAAGGAAATACCTGCGTTGACGGCAGTGGAAACAGGGGCGACCAATCCACTAGTTCCTTCAGACACCGTGCAAACGCGTCATGTCATCCAGAGGCGCACGCGTTCAGAGTCCACAGTCGAATCATTCTTTGCAAGAGGGGCTTGTGTGGCTATCATTGAGGTGGAC------AACGATGCACCAACACAGCGTGCC---AGCAGATTATTCTCAGTTTGGAAAATAACATACAGAGATACTGTGCAACTGAGGCGCAAACTAGAGTTCTTCACATATTCAAGATTTGATATGGAGTTCACCTTTGTGATCACCTCAAATTACACCGAGGCAAACAACGGGCACGCACTGAACCAAGTTTATCAAATAATGTACATACCACCTGGAGCACCTATCCCTGGCAAGTGGGATGACTACACATGGCAGACATCTTCCAACCCGTCAGTGTTTTACACCTATGGAGCTCCCCCTGCAAGAATATCAGTGCCCTATGTGGGGATTGCTAATGCATACTCCCACTTCTATGACGGATTTGCCAAAGTGCCTCTAGCGAGTCAATCCACGTCAGAA---GGTGACTCGTTATATGGTGCCGCCTCATTGAATGATTTTGGGTCACTGGCAGTTCGCGTGGTGAATGATCACAACCCCACGCGACTCACTTCCAAAGTCAGGGTGTACATGAAGCCCAAACACGTCAGGGTCTGGTGCCCGCGACCTCCGCGGGCGGTTCCATACTACGGGCCAGGCGTTGATTACAAGGATGGG---CTTACTCCATTA---TCAGAAAAAGGCTTAACGACATAT---GGGTCTGGACACCAGAACAAAGCTGTGTACACCACTGGGTACAAGATCTGCAATTACCATCTCGCCACTACAGAAGATCTACAAAATGCTGTGAGTATCATGTGGAATAGAGATCTCTTGATCGCCAAATCAAATGCTCAAGGTACTGACTCAATAGCAAGGTGTAACTGCAGGGCAGGAGTGTACTATTGCGAGTCCAGGAGGAAATACTACCCTGTGTCGTTTGTGGGACCCACCTTCCAATACATGGAGGCAAACGAATATTACCCAGCTAGGTACCAGTCCCATATGTTGATCGGGCACGGCTTTGCTTCACCAGGCGACTGTGGAGGCATCCTTAGGTGTCAACATGGTGTCATCGGAATCGTGACGGCTGGTGGTGAAGGACTGGTCGCGTTCTCTGACATAAGGGACTTGCACGCTTACGAAGAGGAAGCCATGGAACAGGGTATCACAAACTACATTGAATCACTTGGTGCAGCGTTTGGTAGTGGATTCACCCAGCAAATAGGGGATAAAATATCAGAACTAACCAGCATGGTAACCAGCACAATCACAGAGAAGTTGCTAAAGAATTTGATAAAGATAATTTCATCCCTAGTGATCATCACTAGAAACTATGAAGACACCACCACAGTGCTCGCCACCCTGGCTCTACTTGGATGTGATGTTTCACCGTGGCAGTGGCTGAAGAAAAAGGCATGTGACATTCTGGAGATTCCCTATGTCATTAAACAAGGTGATAGTTGGTTGAAGAAATTCACCGAGGCGTGCAACGCAGCCAAGGGGCTGGAGTGGGTGTCCAACAAAATTTCAAAATTCATTGATTGGTTGAAGGAAAGAATCATTCCCCAAGCTAGAGACAAGCTTGAGTTCGTAACCAAATTGAAGCAGCTTGAGATGCTGGAGAACCAGATATCCACCATACACCAGTCATGTCCAAGCCAGGAACACCAAGAGATTTTATTCAACAATGTGCGCTGGCTGTCCATTCAATCCAAGAGATTTGCCCCATTATACGCACTTGAGGCTAAGAGAATACAGAAGTTGGAACACACCATCAATAATTACATACAGTTCAAGAGCAAACACCGTATTGAACCAGTATGTCTGCTAGTGCATGGAAGCCCAGGCACAGGGAAATCAGTTGCCACTAATCTAATTGCCAGGGCCATAGCTGAAAAAGAAAATACCTCTACTTACTCACTACCACCAGATCCATCCCATTTTGATGGGTATAAACAACAAGGTGTGGTTATCATGGATGACCTAAACCAGAACCCGGATGGGGCAGACATGAAACTCTTTTGCCAAATGGTGTCCACTGTGGAATTTATACCACCTATGGCCTCACTGGAGGAGAAAGGCATTTTGTTTACATCCAATTATGTTCTAGCCTCCACCAATTCCAGTCGAATCACACCACCAACAGTGGCACACAGTGATGCTCTGGCCAGGAGGTTCGCATTCGACATGGACATTCAAGTGATGAGTGAATACTCCAGAGATGGTAAGTTAAACATGGCAATGGCTACAGAGTTGTGTAAAAACTGTCACCAACCAGCGAAT---TTCAAACGATGCTGCCCTCTAGTGTGTGGTAAGGCAATCCAGTTGATGGATAAATCTTCTAGAGTTAGATATAGTGTAGACCAAATAACTACAATGATCATCAATGAGAGAAACAGAAGATCCAACATTGGCAATTGCATGGAAGCCTTGTTCCAAGGACCTCTCCAATATAAGGACTTGAGGATAGATGTCAAGACGAGTCCCCCTCCCGAGTGCATCAATGACCTGCTCCAAGCGGTAGATTCCCAGGAAGTGAGAGATTACTGTGAAAAGAAAGGGTGGATAGTTAACATT---ACCAGTCAAGTTCAAACAGAAAGGAACATCAGCAGGGCAATGACGATCCTACAAGCAGTCACAACTTTCGCCGCCGTGGCTGGAGTTGTCTATGTTATGTATAAGCTATTTGCTGGGCACCAAGGAGCTTACACTGGGTTACCAAACAAGAAACCCAATGTGCCAACCATTAGAACGGCGAAGGTGCAGGGACCAGGGTTTGATTACGCAGTGGCAATGGCTAAAAGGAATATTGTTACAGCAACAACTAGTAAAGGAGAGTTCACCATGCTGGGGGTCCATGACAACGTGGCCATTTTACCAACTCACGCTTCACCTGGCGAAAGTGTTGTGATCGATGGCAAGGAAATTGAGATCTTGGACGCCAAAGCACTCGAAGACCAGGCAGGGACCAACCTTGAAATCACTATAATCACTCTAAAAAGAAATGAAAAGTTCAGAGACATTAGACCACACATACCCACTCAAATCACTGAGACTAATGATGGAGTTTTGATCGTGAACACTAGCAAGTACCCCAATATGTATGTCCCTGTCGGTGCTGTGACTGAGCAGGGGTATCTTAATCTCGGTGGCCGCCAAACTGCTCGCACTCTAATGTACCACTTTCCAACTAGGGCGGGGCAGTGTGGCGGAGTTATCACATGTACTGGGAAAGTCATCGGGATGCATGTTGGTGGGAACGGTTCACACGGGTTCGCAGCAGCACTGAAGCGATCATACTTCACTCAGAGTCAAGGTGAAATTCAGTGGATGAAGTCATCAAAGGAAGTGGGATATCCAATTATAAACGCCCCGTCCAAAACCAAGCTTGAACCCAGCGCTTTCCACTATGTGTTTGAGGGGGTAAAGGAACCAGCAGTCCTCACCAAAAACGACCCCAGACTCAAGACAGATTTTGAGGAGGCAATTTTCTCCAAGTATGTGGGTAACAAAATCACAGAAGTGGATGAGTACATGAAGGAAGCAGTGGATCACTACGCTGGTCAGCTTATGTCACTAGACATTAACACAGAACAGATGTGCCTAGAAGATGCCATGTACGGCACCGATGGTCTAGAGGCACTCGACTTATCCACTAGTGCCGGATACCCCTATGTGGCAATGGGAAAGAAGAAGAGAGACATCTTGAACAAGCAGACCAGAGACACAAAAGAAATGCAAAAACTGCTCGATACATATGGAATCAATCTCCCACTGGTGACTTACGTGAAGGATGAACTCAGGTCCAAAACCAAAGTTGAGCAAGGGAAGTCTAGACTGATTGAAGCATCTAGTTTAAATGACTCAGTGGCAATGAGGATGGCTTTTGGGAACTTGTACGCTGCTTTCCACAAGAACCCGGGGGTGGTAACAGGTTCAGCAGTAGGGTGTGATCCGGATTTGTTCTGGAGCAAGATTCCGGTGTTGATGGAGGAAAAGCTGTTTGCCTTCGATTACACTGGGTACGATGCATCCCTCAGCCCTGCATGGTTCGAGGCACTAAAGATGGTGCTCGAAAAGATCGGGTTCGGGGATAGAGTTGATTACATTGACTACCTAAACCACTCACACCACCTGTATAAAAACAAAACATACTGTGTCAAGGGCGGCATGCCATCTGGCTGCTCGGGCACTTCAATTTTTAATTCAATGATCAACAATCTGATTATTAGGACGCTTTTACTGAAAACCTACAAGGGCATAGACTTAGACCACCTAAAAATGATTGCCTATGGTGATGATGTAATTGCTTCCTACCCCCATGAGGTTGATGCTAGTCTCCTAGCCCAATCAGGAAAAGACTACGGATTGACAATGACCCCAGCTGACAAGTCAGCTACATTTGAAAAAGTCACATGGGAGAATGTAACATTCTTGAAGAGATTTTTCAGGGCAGATGAAAAGTACCCGTTTCTTGTGCACCCAGTAATGCCAATGAAGGAAATTCATGAATCAATTAGATGGACAAAAGATCCCAGGAACACCCAGGATCACGTGCGCTCTCTGTGCCTATTGGCTTGGCACAATGGCGAAGAAGAATACAACAAATTCCTAGCTAAAATCAGGAGTGTGCCAATTGGAAGAGCTTTATTGCTCCCAGAGTACTCAACGTTGTACCGCCGTTGGCTCGACTCTTTT
>AGA12362
------------------------------------------ATGGGAGCTCAAGTATCATCCCAAAAAGTAGGCGCTCACGAGAATTCTAACCGAGCCTACGGTGGCTCTACGATCAACTACACCACAATTAATTACTATAGGGACTCTGCAAGCAATGCAGCAAGCAAGCAAGATTTTGCACAAGATCCGTCCAAGTTCACCGAACCCATTAAGGACGTCCTTATTAAGACCGCTCCCATGCTAAACTCCCCAAACATTGAGGCGTGTGGTTATAGTGACAGGGTAATGCAGCTAACTCTGGGCAATTCAACGATCACCACCCAAGAAGCGGCCAATTCTGTTGTTGCCTACGGTAGATGGCCTGAATACATCAGAGATACCGAGGCAAATCCTGTAGACCAACCAACCGAGCCCGATGTAGCCGCGTGCAGGTTCTACACATTAGATACCGTCACTTGGCGCAAGGAGTCCAGAGGGTGGTGGTGGAAGCTACCAGAC---GCTTTAAAAGACATGGGGTTATTTGGTCAAAACATGTTTTATCACTATCTTGGGAGGGCTGGCTACACAGTGCACGTACAGTGCAATGCTTCAAAGTTTCATCAAGGAGCTCTAGGGGTGTTTGCAGTTCCAGAAATGTGTTTAGCTGGTGATAGC---ACAACTCACATGTTCACAAAGTACGAGAATGCGAATCCAGGCGAAAAAGGAGGTGAATTCAAAGGGAGTTTCACCCTTGATACCAACGCCACCAACCCTGCACGGAACTTCTGCCCAGTCGATTACCTCTTCGGGAGTGGAGTGCTGGTAGGGAATGCATTTGTTTATCCACATCAAATAATAAACCTGCGCACTAACAACTGTGCTACGCTAGTATTGCCCTATGTAAACTCACTCTCAATAGATAGCATGACAAAGCACAACAACTGGGGGATCGCTATCCTCCCCCTGGCGCCACTAGACTTTGCCACTGAATCTTCCACTGAAATACCCATTACACTGACCATTGCTCCCATGTGCTGCGAATTCAATGGTTTACGCAACATCACTGTGCCRAGAACCCAAGGATTACCAGTCCTGAACACTCCAGGGAGTAACCAGTACCTGACCGCAGACAATTACCAGTCTCCGTGTGCGATACCTGAATTTGATGTCACTCCACCCATAGACATACCAGGGGAGGTGCGCAACATGATGGAATTGGCGGAAATAGACACCATGATACCCCTCAACTTGACAAGTCAACGCAAGAACACAATGGACATGTATAGAGTCGAGTTGAGCGACATG---GCTCACTCTGACACGCCGATCTTGTGTCTCTCGTTGTCCCCCGCTTCAGACCCCAGATTGGCACACACTATGTTGGGTGAGATATTAAATTACTACACACACTGGGCAGGGTCCTTGAAATTTACCTTTCTCTTTTGCGGCTCAATGATGGCCACCGGAAAGTTATTGGTTTCTTACGCACCACCCGGAGCAGAGGCCCCCAAGAGTCGCAAAGAAGCAATGCTTGGGACTCATGTGATATGGGATATTGGGTTGCAGTCTTCATGCACTATGGTGGTACCTTGGATCAGTAATACCACATACAGACAAACTATCAACGATAGTTTCACAGAAGGTGGCTACATTAGCATGTTCTATCAAACTAGGGTTGTTGTCCCGTTGTCCACACCCAGAAAGATGGACATCCTGGGTTTTGTGTCAGCTTGCAATGACTTCAGTGTGCGCTTACTGCGAGATACAACACACATTAGTCAAGAGGCTATG---------CCACAAGGA---ATTGGTGACATGATTGAGGGGGCCGTTGAAGGGATTACT------AAAAATGCATTG------GTTCCC---CCGACT---------TCCACCAATAGCCTGCCTGACACAAAGCCGAGCGGTCCAGCCCACTCCAAGGAGATACCTGCATTGACAGCCGTGGAGACTGGGGCTACCAATCCGTTGGTGCCTTCGGACACCGTGCAAACGCGCCATGTCATCCAGAGACGAACGCGATCAGAGTCCACGGTTGAGTCATTCTTTGCAAGAGGGGCTTGCGTGGCCATTATTGAGGTGGAC------AATGATGCACCGACAAAGCGCGCC---AGCAGATTGTTTTCGGTTTGGAAAATAACTTACAAAGATACTGTTCAACTGAGACGCAAACTGGAATTCTTCACATATTCGAGATTTGACATGGAGTTCACTTTTGTGGTCACCTCAAACTACACTGATGCAAATAACGGACATGCATTGAACCAAGTTTATCAGATAATGTATATACCACCCGGAGCACCTATCCCTGGTAAATGGAACGACTATACGTGGCAGACGTCCTCTAACCCGTCGGTGTTTTACACCTATGGGGCGCCCCCAGCAAGAATATCAGTGCCCTACGTGGGAATTGCTAATGCGTATTCCCACTTTTATGATGGGTTTGCAAAAGTACCACTAGCGGGTCAAGCCTCAACTGAA---GGCGATTCGTTGTACGGTGCTGCCTCACTGAATGATTTTGGATCACTGGCTGTTCGCGTGGTAAATGATCACAACCCCACGCGGCTCACCTCCAAGATCAGAGTGTACATGAAGCCAAAGCATGTCAGAGTCTGGTGCCCACGACCTCCACGAGCAGTCCCATACTTCGGACCAGGTGTTGATTATAAAGATGGG---CTCACCCCACTA---CCAGAAAAGGGATTAACGACTTAT---GGATTTGGACACCAAAACAAAGCTGTGTACACAGCTGGCTACAAAATTTGCAATTACCACCTAGCTACACAAGAAGACTTGCAAAATGCCGTGAGTGTCATGTGGAACAGAGACCTCTTAGTGGTTGAATCAAGAGCTCAAGGCACTGATTCAATTGCCAGGTGCAACTGCAACACAGGGATATACTATTGTGAATCTAGAAGAAAGTACTATCCAGTCACATTCATTGGCCCAACTTTTCAATACATGGAAGCAAATGAGTACTACCCTGCCAGATATCAATCCCACATGCTAATCGGCCATGGATTTGCCTCACCAGGAGATTGCGGAGGGATTCTCAGATGTCAACACGGGGTGATAGGTATTGTCACAGCCGGTGGTGAAGGCTTGGTTGCATTCTCAGACATTAGGGACCTTTATGCCTATGAGGAGGAAGCCATGGAACAAGGCATTTCCAACTACATCGAATCTCTCGGTGCTGCTTTTGGGAGCGGGTTCACACAGCAAATTGGAGACAAAATTTCAGAGCTCACCAGTATGGTGACCAGTACAATCACTGAAAAATTGTTGAAAAACCTCATAAAGATAATCTCATCTTTGGTCATCATAACTAGAAATTACGAAGACACGACTACAGTGCTCGCCACCCTTGCGCTTCTTGGTTGCGATGTGTCCCCGTGGCAGTGGCTTAAGAAGAAGGCTTGTGACATATTGGAAATCCCGTATGTTATGCGCCAGGGTGATAGTTGGCTAAAGAAATTCACAGAGGCATGCAATGCTGCCAAGGGGTTAGAATGGGTCTCAAACAAAATTTCCAAGTTCATTGACTGGTTGAAGGAGAAAATCATTCCTCAAGCCAGAGACAAGTTAGAATTTGTCACAAAATTAAAGCAATTGGAAATGTTAGAAAATCAAATTGCAACAATCCATCAATCGTGCCCTAGTCAAGAACATCAAGAGATCCTATTTAACAATGTGAGATGGTTGTCCATACAGTCAAAGAGATTTGCCCCACTTTATGCTATGGAGGCCAAAAGGATCCAGAAACTAGAACATACCATCAACAATTACATACAGTTTAAGAGCAAACACCGTATTGAACCAGTATGTTTGTTGGTACACGGCAGCCCTGGGACAGGCAAATCAGTGGCTACTAATCTAATTGCTAGAGCCATAGCAGAGAAGGAAAACACATCCACCTACTCACTACCACCGGACCCTTCCCACTTTGATGGTTATAAACAACAGGGGGTTGTAATAATGGATGATTTAAATCAGAACCCAGATGGGGCCGACATGAAGTTGTTTTGCCAAATGGTCTCCACCGTGGAATTTATTCCACCAATGGCATCATTGGAAGAAAAAGGCATTCTGTTTACGTCAAATTATGTTCTGGCATCTACTAACTCTAGCCGGATCACTCCACCCACCGTAGCCCATAGTGACGCCCTTGCCAGACGCTTTGCATTTGACATGGACATTCAAGTAATGGGCGAGTATTCTAGAGATGGCAAATTGAACATGGCAATGGCAACTGAAATGTGTAAAAACTGTCATCAACCAGCAAAT---TTTAAAAGATGCTGTCCGTTGGTGTGTGGAAAAGCCATCCAACTAATGGACAAATCGTCCAGGGTTAGGTACAGTATTGACCAAATCACTACTATGATCATCAATGAGAGGAACAGAAGATCCAATATTGGCAATTGCATGGAAGCACTATTCCAGGGTCCTCTACAATACAAAGATCTAAAAATAGATATCAAAAGCACACCCCCGCCTGAGTGTATCAATGATCTGCTACAATCAGTGGATTCTCAAGAAGTAAGGGATTATTGTGAGAAAAAGGGATGGATAGTCAACATC---ACTAGTCAAGTCCAGACCGAGAGGAACATAAACAGAGCAATGACCATCCTCCAAGCAGTGACTACATTCGCAGCAGTTGCTGGCGTGGTGTACGTGATGTACAAGCTTTTCGCAGGGCAACAGGGCGCCTACACAGGACTCCCAAACAAGAGACCCAACATCCCCACCATCAGAACTGCTAAGGTGCAAGGCCCAGGGTTTGATTACGCTGTGGCCATGGCTAAGAGAAACATTCTCACAGCAACCACTTGTAAAGGGGAGTTTACAATGCTTGGGGTGCATGACAACGTGGCCATTTTGCCAACCCATGCGTCACCAGGAGAGACAATAGTTGTTGATGGTAAAGAAGTAGAAGTGCTAGATGCTAAGGCACTGGAAGATCAAGCTGGAACCAATTTGGAGATCACCATAGTAACTCTCAAAAGGAACGAAAAGTTTAGAGACATCAGACCACACATCCCCACACAAATCACTGAGACAAATGATGGTGTGTTGATCGTGAACACTAGTAAGTACCCCAACATGTATGTTCCTGTCGGTGCTGTGACTGAGCAGGGGTATCTCAATCTCGGTGGACGCCAAACTGCTCGTACTTTAATGTACAACTTTCCAACTAGGGCAGGTCAGTGCGGTGGAGTCATCACATGCACTGGAAAGGTGATCGGGATGCATGTTGGAGGGAACGGTTCACATGGGTTTGCAGCGGCCCTAAAGCGATCATACTTCACTCAGAGTCAAGGTGAAATCCAGTGGATGAGACCATCTAAGGTAGTTGGGTATCCTATCATCAATGCCCCCAGTAAAACCAAACTGGAACCAAGCGCGTTTCACTATGTGTTTGAAGGTGTGAAAGAACCAGCAGTTTTGACCAAAAATGATCCCAGACTTAAAGTGGACTTTGAAGATGCAATATTCTCCAAGTATGTTGGCAACAAGATTACCGAGGTAGATGAATACATGAAGGAAGCTGTTGACCACTACGCTGGTCAATTAATGTCACTGGACATTAACACAGACCAAATGTGCTTGGAAGATGCCATGTACGGCACTGACGGTCTAGAAGCTCTGGACCTGACAACTAGTGCAGGATATCCTTATGTAGCTTTGGGAAAAAAGAAAAGAGATATCTTAAACAAACAAACCAGAGACACTAAAGAAATGCAAAGGTTGTTGGACACCTATGGCATCAACCTCCCCTTGGTTACCTATGTCAAAGATGAACTTAGATCTAAAAGTAAAGTTGAACAGGGAAAGTCAAGGCTTATTGAAGCATCCAGTCTTAATGACTCAGTGGCAATGAGAATGGCATTTGGTAATCTCTACGCAGCTTTCCACAAAAACCCAGGAGTGGTGACTGGTAGTGCGGTTGGTTGTGATCCAGATCTGTTTTGGAGCAAGATCCCAGTTCTCATGGAGGAGAAGTTGTTCGCCTTTGATTACACCGGATACGACGCCTCCTTGAGCCCAGCCTGGTTCGAGGCTCTCAAGATGGTCCTGGAGAAAATTGGTTTTGGTGACAGGGTGGATTATATAGATTATCTCAATCATTCACACCATTTGTACAAAAATAAGACATATTGTGTTAAGGGTGGCATGCCATCTGGCTGCTCTGGCACATCAATTTTCAATTCAATGATCAACAACATCATAATTAGGACGCTTTTACTGAAAACCTACAAGGGCATAGATTTAGACCACCTAAAGATGATAGCCTATGGTGATGACGTGATTGCATCCTACCCCCATGAAGTAGACGCTAGTCTCCTAGCCCAATCAGGAAAAGACTACGGACTTACTATGACACCAGCTGACAAATCTGCAACTTTTGAGCAAGTCACATGGGAGAACGTAACATTCTTGAAAAGATTCTTCAGAGCAGATGAGAAGTATCCATTCCTAGTGCATCCAGTGATGCCAATGAAAGAAATTCATGAATCAATCAGATGGACTAAAGATCCTAGAAATACACAAGATCATGTACGCTCCCTGTGCTTATTGGCGTGGCACAATGGTGAGGAAGAGTACAATAAATTTTTAGCTAAAATCAGAAGCGTGCCAGTCGGAAGAGCTTTACTGCTCCCTGAGTACTCAACGCTGTACCGCCGTTGGCTCGACTCTTTT
>AGS09859
------------------------------------------ATGGGCGCGCAGGTTTCATCCCAGAAAGTTGGCGCTCACGAAAACTCAAACAGGGCATACGGAGGTTCTACTATTAACTACACCACCATTAATTACTATAGGGATTCAGCTAGCAACGCAGCCTCAAAACAGGACTTCTCCCAAGACCCTTCCAAATTCACCGAACCCATAAAAGATGTGTTGATAAAAACAGCCCCAATGCTAAATTCTCCAAACATTGAAGCTTGCGGGTACAGTGATAGAGTCTTGCAGTTGACGCTGGGGAACTCCACCATCACCACTCAGGAGGCTGCAAACTCAGTGGTCGCTTATGGGCGATGGCCGGAATATTTAAGGGATGGTGAGGCTAATCCAGTCGACCAACCGACTGAACCAGATGTTGCAGCTTGTAGATTTTACACACTTGAAACAGTCTCTTGGACGAAAGAATCAAAGGGATGGTGGTGGAAGCTACCAGAC---GCACTAAGGGATATGGGGTTGTTTGGGCAAAACATGTACTACCATTACCTGGGTAGGTCAGGGTACACAGTGCACGTGCAGTGTAACGCATCCAAGTTCCACCAGGGTGCACTCGGTGTGTTTGCCGTGCCGGAAATGTGCTTGGCCGGGGACAGTAATACCACACCCACACACACCAGCTACCAGAACGCGAATCCAGGTGAGAAAGGGGGTACCTTTACAGGCACATTCACACCAGACAATAACCAAACATCACCCGCCCGCAGATTCTGCCCTGTGGATTATCTCTTTGGCAATGGCACCCTCCTGGGTAATGCGTTTGTGTTTCCGCACCAGATAATCAACTTGCGCACCAATAATTGTGCCACCATTGTCCTTCCATATGTGAACTCTCTTTCAATAGACAGTATGGTTAAACACAACAACTGGGGCATCGCTATAATACCATTGGCTCCCTTGAATTTTGCTAATGAGTCATCCCCAGAAATCCCCATTACTCTAACCATTGCTCCAATGTGTTGCGAGTTCAATGGATTGAGAAATATCACCCTACCGCGGCTGCAGGGACTGCCTGTAATGAACACCCCTGGTAGCAACCAATACCTCACTGCTGACAACTTCCAGTCCCCGTGTGCGTTACCTGAATTTGATGTCACCCCACCTATTGATATACCCGGGGAGGTTAAAAACATGATGGAACTGGCCGAAATAGACACTATGATACCTTTTGACCTGAGTGCCACCAAAAAGAACACAATGGAAATGTACAGGGTTCAACTAAGTGACAAA---CCACACACAGATGATCCAATACTGTGCCTGTCGTTATCACCAGCTACTGACCCCAGATTGTCTCACACAATGCTTGGAGAGATCTTGAATTATTATACTCATTGGGCAGGATCCTTGAAGTTTACATTCCTGTTTTGTGGTTCCATGATGGCGACTGGAAAGCTGTTGGTTTCCTATGCTCCCCCCGGTGCTGACCCGCCAAAGAAGCGCAAGGAAGCGATGTTAGGGACACATGTGATCTGGGACATTGGATTACAATCCTCCTGTACTATGGTGGTGCCGTGGATTAGCAATACTACATATAGACAGACCATTGATGACAGCTTCACCGAGGGCGGTTACATCAGTGTCTTTTACCAAACCAGAGTAGTAGTGCCCCTATCCACACCCAGGGAAATGGACATTCTCGGGTTTGTGTCAGCTTGCAACGATTTCAGCGTGCGTCTGTTACGTGACACCACACACATAGAACAAAAAGCGATT---------ACACAAGGT---TTGGGCCAGATGCTCGAGAGCATGATTGACAACACAGTC------CGCGAAACAGTA------GGGGCT------------TCAACCTCTCGGGACGCTCTCCCAAACACCGAGTCCAGCGGCCCAGCCCACTCCAAGGAAATTCCGGCGCTCACCGCAGTAGAGACGGGAGCCACAAACCCGTTGGTACCCTCAGACACCGTACAAACTAGACATGTTATACAGCACAGATCGCGGTCAGAGTCCAGTGTTGAGTCCTTCTTCGCACGCGGTGCGTGTGTTACCATAATGACAGTGGAC------AATTCGGCCTCCACTACGTCAAAA---GACAAGTTATTCTCTGTGTGGAAAATCACGTACAAGGACACCGTGCAGTTGAGGAGAAAATTAGAGTTTTTCACTTATTCCAGGTTTGACATGGAATTTACTTTTGTAATCACAGCAAACTTTACAGAGACCAATAATGGACATGCTTTGAACCAGGTCTATCAAATCATGTATGTGCCACCAGGCGCACCAGTACCAGAAAAGTGGGATGATTATACTTGGCAAACATCATCGAACCCATCAATTTTCTACACATACGGCACAGCACCGGCCCGCATCTCCGTACCGTACGTTGGTATATCAAATGCCTACTCACACTTTTATGACGGGTTTTCTAAAGTACCGTTGAAAGATCAATCAGCGGAGTTT---GGTGACTCACTTTACGGTGCTGCTTCCCTGAATGACTTTGGCATTTTGGCTGTGAGGGTGGTTAACGACCATAATCCAACCAAGGTCACTTCCAAGATTAGGGTGTACTTAAAACCCAAACACATCAGAGTGTGGTGCCCCCGCCCACCGAGGGCAGTGGCGTATTACGGTCCGGGAGTGGACTACAAGGATGGGACGCTTGCCCCCCTC---TCCACCAAAGACCTGACCACGTAT---GGTCATGGGCACCAAAACAAGGCAGTGTACACGGCTGGTTACAAAATTTGCAACTACCACTTGGCCACCCAAGAGGACCTACAGAATGCAGTGAGCATAATGTGGAACAGAGATCTGATTGTTGTCGAATCCAAGGCTCAAGGGACTGATTCTATTGCCAGATGTAACTGTAGCGCGGGTGTGTATTATTGTGAATCCAGAAGAAAATACTACCCAGTCTCTTTTATTGGCCCCACCTTCCAGTACATGGAAGCAAATGATTACTACCCAGCAAGGTACCAATCACACATGTTAATTGGTCATGGTTTTGCGTCCCCAGGAGACTGTGGAGGAATCCTCAGGTGTCAACACGGGGTTATAGGCATAGTCACTGCAGGAGGGGAAGGTCTTGTTGCGTTCTCAGACATCAGAGATCTTTGCGCATATGAGGAGGAGGCTATGGAACAGGGCATCACTAACTACATAGAATCCCTAGGGGCTGCCTTTGGGAGTGGCTTCACACAACAAATTGGGGACAAAATTTCAGAACTATCCAGCATGGTTACTAGCACCATCACAGAGAAATTGCTAAAGAATTTAATCAAAATTATTTCATCCCTAGTGATTATTACTAGAAACTATGAGGATACCACCACAGTGTTAGCAACCCTTGCACTCCTCGGCTGTGATGTTTCTCCCTGGCAATGGCTCAAGAAAAAGGCCTGTGACATTCTGGAGATCCCATATGTCATTCATCAAGGAGATAGTTGGCTCAAGAAGTTCACGGAAGCATGTAACGCAGCCAAGGGCCTTGAGTGGGTGTCTAACAAGATCTCCAGGTTTATTGATTGGTTAAAAGAGAAGATCATTCCCCAGGCAAGAGATAAAATTGAATTTGTGACAAAACTCAAACAGTTGGAAATGTTAGAAAATCAAATATCCACAATACACCAGTCGTGCCCAAGCCAAGAACACCAAGAAATACTCTTCAACAATGTTAGGTGGCTATCCATCCAATCAAAGAGGTTCGCGCCATTGTATGCAGTGGAGGCTAAGAGAATTCAAAAACTGGAGCACACAATCAATAACTACATACAGTTCAAGAGCAAACACCGTATTGAGCCAGTATGTTTACTAGTGCATGGTAGTCCGGGGACAGGAAAGTCAGTTGCCACAAACTTAATTGCTAGAGCCATAGCAGAGAAAGAAAACACGTCTACATATTCACTCCCACCAGACCCCTCTCACTTCGATGGTTACAAGCAACAAGGGGTGGTAATCATGGATGACCTGAATCAAAACCCAGACGGTGCTGATATGAAGCTGTTTTGCCAGATGGTCTCTACAGTGGAGTTCATTCCACCAATGGCGTCTTTAGAGGAGAAGGGAATACTCTTCACTTCCAACTATGTGTTGGCTTCCACCAACTCCAGCAGAATCACCCCACCTACAGTAGCCCACAGTGATGCTTTAGCCAGAAGATTCGCCTTCGATATGGACATCCAAGTCATGGGCGAATATTCTAGAGATGGGAAGCTGAATATGGCAATGGCAACTGAGATGTGTAAAAACTGCCACCAACCAGCTAAC---TTTAAGAGGTGTTGCCCCCTGGTCTGTGGTAAAGCAATTCAGTTAATGGACAAGTCCTCCCGAGTGAGGTATAGCATAGACCAAATAACTACCATGATTATCAATGAAAGAAACAGGCGCTCCAACATTGGAAATTGCATGGAAGCGCTATTTCAAGGACCACTTCAGTACAAAGACCTCAAAATAGACATCAAAACCACACCACCACCTGAGTGCATAAATGACCTATTGCAAGCAGTAGACTCACAGGAAGTTAGAGATTATTGTGAGAGGAAAGGCTGGCTGGTAAACGTC---TCAAGCCAAGTTCTGTTGGAACGCAACATCAACAGAGCAATGACAATCCTTCAGGCTGTTACCACCTTCGCCGCAGTGGCTGGTGTAGTCTATGTGATGTACAAATTATTTGCAGGCCACCAGGGTGCATACACTGGGCTCCCCAATAAGAAACCCAATGTTCCCACCATTAGAACAGCAAAGGTGCAAGGACCAGGGTTTGACTATGCAGTTGCCATGGCGAAGAGGAACATTGTCACTGCAACTACCAGCAAAGGAGAGTTTACTATGCTCGGGGTACACGACAACGTCGCGGTGTTACCGACCCACGCTTCACCAGGTGAAACTATATTGATAGATGGTAAAGAGGTGGAAGTGTTGGATGCAAAGGCACTTGAGGACCAAGCAGGCACCAATTTAGAAATCACTATTGTCACCATCAAAAGAAATGAGAAGTTTAGAGACATTAGACCACATATACCAACCCAAATCACCGAGACGAATGATGGAGTACTGATCGTGAACACTAGTAAGTACCCCAACATGTACGTGCCCGTCGGTGCAGTGACCGAACAAGGGTATTTAAATTTAGGAGGGCGTCAAACTGCCCGTACTCTGATGTACAACTTCCCAACTCGGGCTGGGCAGTGCGGTGGAATCATCACATGCACTGGCAAGGTCATTGGGATGCATGTTGGCGGGAACGGTTCACACGGGTTTGCTGCAGCCCTAAAACGATCGTATTTCACCCAGAGTCAAGGTGAGATTCAGTGGATGAGACTTTCTAAAGAGGTTGGATACCCAGTGATTAATGCACCAAGTAAGACCAAACTAGAACCCAGTGCCTTCCATCACATCTTTGAGGGGGTGAAGGAGCCTGCAGTACTCACAAAAAATGACCCCAGACTGAAAACAGACTTTGAAGAGGCCATCTTTTCTAAGTATGTAGGAAACAAGATTACTGAAGTGGATGAGTACATGAAAGAAGCGGTGGATCACTATGCTGGGCAACTCATATCCTTGGATATCAACACGGAGCAAATGTGTTTGGAGGATGCCATGTACGGGACTGACGGTTTGGAAGCTCTGGATCTCACCACTAGTGCTGGATACCCTTATGTCGCCCTTGGCAAGAAAAAGAGGGACATACTCAATAAGCATACAAGGGACACCAAGGAAATGCAAAGGTTGTTGGATACCTATGGAATTAACCTACCACTAGTCACATATGTGAAGGATGAGCTGAGAAGCAAGAGCAAGGTAGAGCAGGGCAAATCCAGACTAATTGAAGCCTCCAGTCTGAACGACTCAGTTGCCATGAGAATGGCGTTTGGTAATTTGTATGCAGCTTTCCACAAAAATCCAGGTGTAGTTACTGGCTCTGCTGTAGGGTGTGACCCTGATCTATTTTGGAGCAAAATTCCAGTATTAATGGAAGAAAAACTTTTTGCATTTGATTACACTGGATACGATGCTTCTCTCAGTCCCGCGTGGTTTGAAGCACTCAAGATGGTGCTGGAGAAGATTGGATTCGGAGACAGGGCTGATTACATTGACTACTTGAACCACTCCCACCACCTTTACAAAAATAAGACATACTGTGTCAAGGGCGGCATGCCATCTGGCTGCTCAGGCACTTCAATTTTCAATTCAATGATCAATAATTTGATAATCAGGACGCTTTTACTGAAAACCTACAAGGGCATAGATTTAGACCATCTAAAAATGATTGCCTATGGTGATGATGTGATTGCTTCCTATCCCCATGAGGTTGACGCTAGTCTCCTAGCCCAATCAGGTAAAGACTATGGACTAACTATGACACCAGCTGATAAATCAGCGACATTTGAAAAGGTCACATGGGAGAATGTAACATTCTTGAAGAGATTTTTTAGAGCAGATGAAAAGTACCCCTTTCTGGTACATCCAGTAATGCCAATGAAGGAAATTCATGAATCAATCAGATGGACCAAAGATCCCAGAAACACACAGGATCACGTTCGCTCGCTGTGCCTATTGGCCTGGCACAATGGTGAGGAAGAATATAACAAATTTCTAGCTAAGATTAGAAGTGTGCCAATCGGAAGAGCGTTATTGCTCCCTGAGTACTCTACATTGTACCGCCGTTGGCTTGACTCATTT
>ACZ05038
------------------------------------------ATGGGTGCTCAGGTTTCATCACAGAAAGTGGGCGCACATGAAAACTCAAATAGAGCGTATGGTGGTTCTACCATTAATTACACCACCATTAATTATTATAGAGATTCAGCTAGTAACGCGGCTTCGAAACAGGACTTCTCTCAAGACCCTTCCAAGTTCACCGAGCCCATCAAGGATGTCCTGATAAAAACAGCCCCAACGCTAAACTCGCCAAATATAGAGGCTTGCGGGTATAGCGATAGAGTACTGCAATTAACACTGGGAAACTCCACTATAACCACACAGGAGGCGGCTAATTCAGTAGTCGCTTATGGGCGTTGGCCTGAATATCTGAGGGACAGCGAAGCCAATCCAGTGGACCAGCCGACAGAACCAGACGTCGCTGCATGCAGGTTTTATACGCTAGACACCGTGTCCTGGACGAAAGAGTCGCGAGGGTGGTGGTGGAAGTTGCCTGAT---GCACTGCGGGACATGGGACTCTTTGGCCAAAATATGTACTACCACTACCTAGGTAGGTCCGGGTACACCGTGCATGTACAGTGTAACGCCTCCAAATTCCACCAGGGGGCACTAGGGGTATTCGCCGTACCAGAGATGTGTCTGGCCGGGGATAGCAACACCACCACCATGCACACCAGCTATCAAAATGCCAATCCTGGCGAGAAAGGAGGTACTTTCACGGGTACGTTCACTCCTGACGACAACCAGACATCACCTGCTCGTAGGTTCTGCCCGGTGGATTACCTCTTTGGAAATGGCACGTTATTGGGGAATGCCTTTGTGTTCCCGCACCAGATAATAAACCTACGGACCAACAACTGTGCTACACTGGTACTCCCTTACGTGAACTCCCTCTCGATAGATAGTATGGTAAAGCACAATAATTGGGGAATTGCAATATTACCATTGGCCCCATTAAATTTTGCTAGTGAGTCCTCCCCAGAGATTCCAATCACCTTGACTATAGCCCCTATGTGCTGTGAGTTCAATGGATTAAGAAACATTACCCTGCCACGCTTACAGGGCTTGCCGGTCATGAACACCCCTGGTAGCAATCAATATCTTACTGCAGACAACTTCCAGTCACCGTGTGCGCTGCCTGAATTTGATGTGACCCCACCTATTGATATACCCGGTGAAGTTAAGAACATGATGGAATTGGCAGAAATCGACACCATGATTCCCTTTGACTTAAGTGCAACAAAAAAGAACACCATGGAAATGTATAGGGTTCGGTTAAGTGACAAA---CCACATACAGACGATCCCATACTCTGCCTGTCACTCTCTCCAGCTTCAGATCCTAGGTTGTCACATACTATGCTTGGAGAAATCCTAAATTACTACACACACTGGGCAGGATCCCTGAAGTTCACGTTTCTGTTCTGTGGATCCATGATGGCAACTGGCAAACTGTTGGTGTCATACGCGCCTCCTGGAGCCGACCCGCCAAAGAAGCGTAAGGAGGCGATGTTGGGAACACATGTGATCTGGGACATAGGATTGCAGTCCTCATGTACTATGGTAGTGCCATGGATTAGCAACACCACGTATCGGCAAACCATAGATGACAGCTTCACCGAAGGCGGATACATTAGCGTCTTCTATCAAACCAGAATAGTCGTCCCTCTTTCGACACCCAGAGAGATGGACATCCTTGGTTTTGTGTCAGCGTGTAATGACTTCAGCGTGCGCTTGATGCGAGATACCACACATATAGAGCAAAAAGCGCTA---------GCACAGGGG---TTAGGTCAGATGCTTGAAGGCATGATTGACAACACAGTC------CGTGAAACGGTG------GGAGCA------------GCAACGTCTAGAGACGCTCTCCCAAACACTGAAGCCAGTGGGCCAGCACACTCCAAGGAAATTCCAGCACTCACCGCAGTGGAAACTGGGGCCACTAATCCACTAGTCCCTTCTGATACAGTGCAAACCAGACATGTCATACAACATAGGTCAAGGTCAGAGTCTAGCATAGAGTCTTTCTTCGCGCGGGGTGCATGCGTGGCCATCATGACCGTGGAT------AACTCAGCTTCCACCGAGAACAAG---GATAAGCTATTTGCAGTGTGGAAGATCACTTATAAAGATACTGTCCAGTTACGGAGGAAATTGGAGTTCTTCACCTATTCTAGATTTGACATGGAATTTACCTTTGTGGTCACTGCAAATTTCACTGAGACTAACAATGGGCATGCCTTAAATCAAGTGTACCAAATTATGTACGTACCACCAGGCGCCCCAGTGCCCGAGAAATGGGACGACTACACATGGCAAACCTCATCAAATCCATCAATCTTTTACACCTACGGAACAGCTCCAGCCCGGATCTCGGTACCGTATGTTGGTATTTCGAACGCCTATTCACACTTTTACGACGGTTTTTCCAAAGTACCACTGAAGGACCAGTCGGCAGCACTA---GGTGATTCCCTCTATGGTGCAGCATCTCTAAATGACTTCGGTATTTTGGCTGTTAGAGTAGTCAATGATCACAACCCGACCAAGGTCACTTCCAAAATCAGAGTGTATCTAAAACCCAAACACATCAGAGTCTGGTGCCCGCGTCCACCGAGGGCAGTGGCGTACTACGGCCCTGGAGTGGATTATAAGGATGGTACGCTTACACCCCTC---TCCACCAAGGATCTGACCACTTAT---GGATTTGGGCACCAAAACAAAGCTGTGTACACAGCTGGTTACAAAATTTGCAATTACCACCTAGCTACACAAGAAGACTTGCAAAATGCCGTGAGTGTCATGTGGAACAGAGACCTCTTAGTGGTTGAATCAAGGGCCCTTGGCACCGACTCGATTGCAAGGTGCAGCTGTAACACGGGTGTGTACTACTGTGAATCCAGGAGAAAATATTATCCAGTTTCTTTCATTGGGCCCACCTTCCAATACATGGAAGCCAATGAATATTACCCGGCTAGATATCAATCACACATGCTCATTGGTCATGGGTTTGCATCACCGGGTGATTGTGGTGGCATACTTAGATGTCAACACGGGGTGATAGGAATAATCACTGCTGGTGGGGAAGGCTTGGTTGCATTTTCAGACATTAGAGACCTGTATGCTTATGAGGAGGAAGCTATGGAGCAGGGCATTTCCAACTATATTGAGTCGCTTGGTGCTGCATTCGGTAGTGGATTCACTCAACAAATTGGTGATAAAGTTTCCGAACTAACCAGCATGGTAACTAGCACCATTACAGAGAAGTTGCTTAAAAACTTAATCAAGATTATCTCATCACTTGTGATTGTTACCAGGAATTATGAGGACACTACCACAGTGCTTGCCACCCTCACCCTCCTTGGGTGCGATATCTCACCGTGGCAGTGGCTAAAGAAGAAGGCATGTGACATCCTGGAAATTCCATACGCCATCAAACAAGGAGATAGCTGGTTGAAGAAATTCACTGAGGCATGTAATGCTGCAAAGGGACTGGAGTGGGTGTCCAATAAGATATCCAAATTCATTAGTTGGTTGCAGGATAAAATCATCCCACAAGCGAGAGACAAATTGGAGTTTGTCACTAAACTTAAACAACTAGAAATGCTGGAGAACCAAATCTCAACTATACACCAATCATGCCCTAGTCAGGAACACCAGGAAATTCTATTCAATAATGTCAGATGGTTATCCATCCAGTCTAAGAGGTTTGCCCCTCTTTACGCAGTGGAAGCCAAAAGAATACAGAAACTAGAGCACACCATTAACAACTACATACAGTTCAAGAGCAAACACCGTATTGAACCAGTATGTTTGCTAGTACATGGCAGCCCCGGAACAGGTAAATCTGTAGCAACCAACCTGATTGCTAGAGCCATAGCTGAAAGAGAGAACACGTCCACGTACTCACTACCCCCGGATCCATCACACTTCGACGGATACAAACAACAGGGAGTGGTGATTATGGACGACCTGAATCAAAACCCAGATGGTGCGGACATGAAGCTGTTCTGTCAGATGGTATCAACAGTGGAGTTTATACCACCCATGGCATCCCTGGAGGAGAAAGGAATCCTGTTTACTTCAAATTACGTTCTAGCATCCACGAACTCAAGCAGAATTTCCCCCCCCACTGTGGCACACAGTGATGCATTAGCCAGGCGCTTTGCGTTCGACATGGACATTCAGGTCATGAGTGAATATTCTAGAGATGGGAAATTGAACATGGCCATGGCTACTGAAATGTGTAAGAACTGTCACCAACCAGCAAAC---TTTAAGAGATGCTGTCCTTTAGTGTGTGGTAAGGCAATTCAATTAATGGACAAATCTTCCAGAGTTAGATACAGTATTGACCAGATTACTACAATGATTATCAATGAGAGAAACAGAAGATCCAACATCGGCAATTGTATGGAGGCTTTGTTCCAAGGACCACTCCAGTATAAAGACTTGAAGATTGACATCAAGACGAGTCCCCCTCCTGAATGTATTAATGACTTGCTCCAAGCGGTTGACTCCCAGGAGGTGAGAGATTACTGTGAGAAGAAGGGTTGGATAGTCAACATC---ACCAGCCAGGTTCAAACAGAAAGGAACATCAACAGGGCAATGACGATTCTACAAGCGGTGACAACCTTCGCCGCAGTGGCTGGAGTTGTCTATGTCATGTATAAACTATTTGCTGGACACCAGGGAGCATACACTGGTTTACCAAACAAAAAACCCAACGTGCCCACCATTAGGACAGCAAAGGTACAAGGGCCAGGGTTCGACTACGCAGTGGCTATGGCTAAAAGAAACATTGTTACAGCAACTACTAGCAAGGGAGAGTTCACCATGTTAGGAGTCCACGACAACGTGGCTATTTTACCAACCCATGCTTCACCTGGTGAAAGCATCGTGATCGGTGGCAAAGAAGTGGAGATCTTGGATGCCAAAGCGCTCGAAGATCAAGCAGGAACCAATCTTGAAATCACTATAATCACTCTAAAGAGAAATGAAAAGTTCAGAGATATTAGACCACATATACCTACTCAAATCACTGAGACAAACGATGGAGTCCTGATCGTGAACACTAGCAAGTACCCCAATATGTACGTTCCTGTCGGTGCTGTGACTGAGCAGGGATATCTAAATCTCAGTGGGCGCCAAACTGCTCGTACTCTAATGTACAACTTTCCAACCAGAGCTGGTCAGTGTGGAGGAGTCATCACATGCACTGGGAAAGTCATCGGGATGCACGTTGGTGGGAATGGTTCACATGGGTTTGCAGCGGCCCTGAAGCGGTCATACTTCACTCAGAGCCAAGGTGAAATCCAGTGGATGAGACCATCAAAGGAGGCAGGGTATCCAATTATAAACGCCCCAACCAAGACCAAGCTCGAGCCCAGTGCTTTCCACTATGTGTTTGAAGGAGTAAAGGAACCAGCAGTCCTTACAAAGAATGATCCCAGACTCAAAACAGACTTTGAAGAAGCAATCTTCTCTAAGTATGTAGGGAACAAGATCACTGAGGTGGATGAGTACATGAAAGAGGCAGTGGACCATTATGCTGGACAACTTATGTCGCTGGATATCAGCACAGAGCAAATGTGTCTAGAAGACGCCATGTATGGTACTGATGGTCTGGAGGCGCTAGATCTGTCTACCAGTGCCGGGTACCCCTACGTGGCAATGGGGAAGAAGAAGAGAGATATCCTAAACAAGCAAACCAGAGATACCAAAGAAATGCAAAGACTTTTGGACACTTACGGAATCAACCTACCATTAGTGACATATGTCAAGGACGAGCTGAGGTCCAAAACAAAAGTGGAACAGGGAAAATCCAGACTGATAGAAGCTTCCAGCCTAAATGACTCAGTGGCCATGAGAATGGCATTTGGAAACCTTTATGCAGCATTCCACAGGAATCCAGGGGTCGTCACTGGTAGTGCAGTTGGATGCGATCCAGACCTATTCTGGAGCAAGATCCCAGTATTGATGGAAGAAAAGCTATTTGCCTTTGATTACACAGGATACGACGCATCACTTAGCCCAGCTTGGTTTGAGGCACTCAAGATGGTGTTAGAGAAAATTGGTTTTGGAGATAGAGTGGATTACATAGATTACCTTAACCATTCACACCACTTGTACAAAAACAAGATATATTGTGTTAAGGGCGGCATGCCATCTGGCTGCTCCGGCACTTCAATTTTTAATTCAATGATTAACAATTTGATCATTAGGACGCTTTTACTGAAAACCTACAAGGGCATAGATTTGGACCACTTAAAAATGATTGCTTATGGTGACGATGTAATAGCTTCCTATCCCCATGAGGTTGACGCTAGTCTCCTAGCCCAATCAGGAAAAGACTATGGACTAACCATGACTCCGGCAGATAAATCTGCCACTTTTGAGACAGTCACATGGGAGAATGTAACTTTCTTGAAGAGATTCTTCAGGGCAGATGAGAAATACCCCTTCCTCATACATCCAGTAATGCCAATGAAGGAAATTCATGAATCAATCAGATGGACAAAAGATCCTCGGAACACGCAGGACCATGTACGCTCCTTGTGTCTATTGGCTTGGCACAATGGGGAAGAAGAATACAACAAATTTTTAGCTAAAATTAGGAGTGTGCCAATCGGAAGAGCTTTGTTACTCCCAGAGTACTCAACATTGTACCGCCGTTGGCTTGACTCATTT
>AGV79289
------------------------------------------ATGGGAGCGCAGGTTTCATCACAGAAGGTTGGTGCACATGAAAACTCGAATAGAGCATATGGTGGGTCTACTATTAACTACACCACCATCAACTATTACAGGGACTCAGCTAGTAATGCAGCCTCAAAACAAGACTATTCCCAAGACCCATCTAAATTCACTGAGCCAATTAAAGATGTGTTAATAAAGACGGCTCCAATGTTAAATTCCCCTAACATTGAAGCTTGTGGATACAGTGACAGAGTCTTACAGTTAACACTTGGAAATTCCACCATTACCACGCAAGAGGCAGCTAACTCTGTAGTGGCATATGGTCGTTGGCCTGAATACTTGAGGGATAGCGAAGCTAACCCAGTGGATCAACCAACGGAACCAGACGTTGCCGCGTGCAGGTTTTATACCCTAGACACGGTTTCATGGACCAAAGAATCTCGAGGGTGGTGGTGGAAGTTGCCTGAT---GCACTCAGAGACATGGGATTGTTTGGGCAAAACATGTACTACCATTATTTGGGCAGATCCGGGTACACAGTACACGTGCAGTGTAATGCCTCCAAGTTCCACCAGGGTGCGCTGGGTGTGTTCGCTGTTCCAGAGATGTGCTTAGCTGGAGACAGTAACACCACAACTACACACACAAGCTATCAAAATGCCAACCCAGGCGAAAAAGGGGGCACCTTCACAAGTACGTTTACACCAGACAATAACCAAACATCACCTGCTCGCAGATTTTGTCCAGTAGATTACCTCTTTGGTAATGGCACACTATTAGGAAACGCGTTTGTTTTCCCGCACCAGATCATTAATCTGCGGACTAACAACTGTGCCACTCTGGTGCTTCCATATGTGAACTCACTCTCCATAGATAGCATGGTTAAGCACAACAACTGGGGGATTGCCATCATTCCACTAGCTCCATTGAATTTTGCTAGTGAATCATCTCCAGAAATACCAATTACATTGACCATAGCGCCCATGTGCTGTGAATTCAATGGGTTACGAAACATCACGTTGCCGCGTTTACAGGGTTTGCCTGTGATGAACACTCCAGGCAGTAACCAGTATCTCACCGCAGACAACTTTCAATCCCCGTGTGCGCTGCCTGAGTTTGACGTTACGCCACCCATTGATATACCAGGGGAAGTAAAAAATATGATGGAATTGGCGGAGATCGACACCATGATCCCATTTGACTTGAGCGCCACCAAGAAAAATACCATGGAGATGTATAGAGTCCGCTTGAGCGACAAG---CCCCACACAGACGATCCAATTCTCTGTTTATCGCTCTCCCCCGCCTCGGACCCCAGGTTGTCCCACACCATGCTTGGCGAAATTCTAAACTATTACACACACTGGGCAGGGTCTCTGAAGTTCACCTTCCTGTTCTGTGGCTCCATGATGGCGACTGGCAAACTACTGGTGTCTTACGCGCCACCGGGAGCTGATCCACCCAAAAAACGAAAAGAGGCAATGTTGGGGACCCACGTCATCTGGGACATAGGGTTACAGTCATCCTGCACCATGGTGGTACCCTGGATCAGTAATACCACTTACCGCCAAACCATTGATGATAGTTTCACAGAGGGTGGTTACATCAGCGTGTTCTATCAAACCAGAATAGTGGTGCCCCTCTCCACCCCCAGGGAAATGGACATACTTGGGTTCGTTTCAGCTTGCAATGATTTTAGTGTGCGCCTGCTACGTGACACCACTCACATAGAGCAAAAAGCATTA---------ACACAGGGT---TTGGGACAGATGCTGGAGAGTATGATAGATGGCACAGTT------CGGGAAGCAGTA------GGAGTA------------TCATCTTCGAGAGATGCTCTCCCGAATACTGAACACAGTGGGCCTGCACATTCCAAAGAGATTCCAGCGCTAACCGCGGTAGAAACCGGGGCCACAAACCCATTGGTTCCATCAGACACAGTGCAAACCAGGCACGTCATCCAGCACAGGTCAAGATCAGAATCCAGCATAGAATCCTTCTTTGCGAGAGGTGCATGTGTGACCATCATGACAGTGGAT------AACTCAGCTTCTACCACTAACAAA---GACAAGTTGTTTTCAGTGTGGAAGATCACTTACAAAGACACTGTGCAACTAAGGAGAAAACTAGAGTTCTTCACCTATTCTAGATTTGACATGGAATTTACATTTGTAATCACTGCAAACTTCACAGAAACAAACAACGGTCACGCCTTGAATCAAGTGTATCAGATCATGTATGTACCCCCAGGTGCACCAGTGCCTGAAAAATGGGATGACTACACATGGCAAACCTCATCAAATCCATCAATCTTTTATACCTATGGCTCAGCTCCAGCGCGAATTTCAGTGCCTTATGTAGGTATTTCAAATGCTTACTCACACTTTTATGATGGCTTTTCTAAGATCCCTCTGAAAAATCAAACAGTGGCTCTG---GGCGATTCACTTTACGGTGCTGCATCTTTGAACGATTTCGGTATCCTGGCCGTTAGGGTGGTCAATGACCACAACCCCACCAAAGTCACTTCGAAGGTCAGAGTGTACCTGAAGCCTAAGCATATTAGAGTGTGGTGTCCGCGCCCACCAAGGGCGGTGGCATACTATGGCCCAGGGGTTGATTATAAAGATGGAACACTTACTCCGCTC---TCAACCAAAGATTTGACCACGTAC---GGTTTCGGGCATCAAAACAAAGCAGTATACACAGCAGGATACAAGATCTGTAACTATCACTTGGCTACCCAAGAAGACTTGCAAAATGCAGTAAACATAATGTGGAACAGAGACCTCCTGGTTACCGAGTCAAGGGCCCAGGGCACAGACTCAATTGCCAGATGCAACTGTAACACAGGAGTGTACTATTGTGAATCCAGGAGGAAGTATTACCCAGTTTCTTTTATTGGTCCCACCTTCCAGTACATGGAGGCAAATGATTATTACCCAGCTAGATATCAATCTCACATGTTGATTGGACACGGTTTTGCTTCACCTGGCGACTGTGGCGGTATTCTGAGGTGCCGACATGGAGTTATAGGAATTATCACTGCTGGTGGTGAGGGCTTGGTTGCGTTCTCAGATATCAGAGATTTGTATGCATATGAAGAAGAAGCTATGGAACAGGGTATTTCAAATTACATTGAGTCACTTGGCGCTGCATTCGGCAGTGGCTTTACTCAACAAATCGGGGACAAAATTTCAGAGCTCACCAGCATGATTACCAGCACCATTACAGAGAAACTTTTGAAGAACCTGGTCAAGATAATTTCTTCACTAGTCATTATCACCAGAAACTATGAAGACACAACCACTGTGATTGCGACATTGGCCCTCCTCGGCTGTGATATCTCACCTTGGCAATGGCTCAAGAAAAAGGCATGTGACATACTTGAAATCCCTTACGTGATGAGACAGGGAGACGGTTGGCTAAAGAAGTTCACAGAAGCGTGCAATGCAGCTAAGGGTTTGGAGTGGGTTTCGAACAAGATTTCAAAATTCATAGATTGGCTCAAGGAAAAGATCATACCACAAGCTAGAGATAAATTAGAATTTGTAACCAAACTCAAACAACTGGAAATGCTAGAAAATCAGATTTCAACAATTCATCAGTCGTGCCCCAGCCAGGAGCATCAAGAAATCTTATTTAACAACGTGAGATGGCTCTCAATTCAGTCCAAAAGATTTGCCCCTCTGTATGCAGTAGAGGCAAAGAGAATACAAAAATTGGAGCATACCATTAACAATTACATACAGTTCAAGAGCAAACACCGTATTGAGCCAGTATGTTTGTTAGTCCATGGTAGCCCAGGGACCGGTAAGTCGGTCGCAACCAATCTGATCGCTAGGGCAATAGCTGAGAAGGAAAACACCTCCACCTATTCCTTACCACCAGATCCATCCCACTTTGATGGATACAAACAACAGGGGGTAGTGATTATGGATGATCTCAATCAAAACCCAGATGGTGCGGACATGAAACTCTTTTGTCAGATGGTATCTACGGTAGAATTCATACCTCCTATGGCTTCTTTGGAGGAGAAGGGCATCCTATTCACATCCAATTACGTGCTAGCGTCCACCAATTCCAGTCGGATTACGCCACCCACTGTAGCACACAGTGATGCGCTGGCTAGGAGGTTTGCCTTTGACATGGACATCCAAGTTATGGGAGAGTACTCTAGAGATGGAAAATTGAACATGGCAATGGCCACTGAGATGTGCAAAAACTGCCACCAACCAGCAAAC---TTCAAAAGGTGTTGCCCACTAGTGTGTGGAAAAGCCATTCAATTAATGGACAAGTCCTCTAGGGTCAGGTATAGTATTGACCAAATTACCACCATGATCATTAATGAGAGAAATAGAAGATCAAACATTGGTAACTGCATGGAGGCACTATTCCAGGGGCCACTGCAGTTCAAAGATCTGAAAATAGACATTAAGGCCAGTCCACCTCCAGAGTGCATCAATGACCTGCTCCAGGCAGTTGATTCCCAAGAAGTGAGGGACTACTGCGAGAAAAAGGGATGGATTGTTAACATC---ACTAGTCAAGTTCAGACAGAGAGAAATATCAATAGAGCCATGACCATTCTGCAAGCAGTCACCACCTTTGCTGCTGTAGCTGGAGTTGTTTACGTTATGTACAAATTATTTGCTGGTCACCAAGGAGCATACACCGGGTTGCCCAACAAGAGACCAAATGTGCCTACCATTAGAACGGCAAAAGTGCAGGGTCCAGGTTTTGATTATGCAGTGGCTATGGCAAAAAGAAATATCCTCACAGCCACCACATGCAAAGGAGAGTTTACGATGTTGGGTGTTCACGATAATATAGCAATCCTACCCACCCACGCGTCTCCAGGTGAAACTGTGGTAATTGATGGAAAGGAAGTGGAGATCTTGGATGCCAAGGCCCTAGAGGATCAAGCAGGGACTAATCTGGAGATCACCATAATCACCCTCAAAAGAAACGAGAAATTTAGGGACATCAGACCCCACATTCCTACACAGATCACCGAGACCAACGATGGAGTTTTGATTGTGAACACTAGTAAGTACCCTAACATGTATGTCCCTGTCGGTGCTGTGACCGAGCAAGGATATCTTAATCTCGGTGGTCGTCAAACTGCTCGTACTCTTATGTACAATTTTCCAACTAGAGCAGGCCAGTGTGGAGGAGTCATTACTTGCACTGGTAAGGTCATCGGGATGCATGTTGGAGGGAACGGTTCACACGGGTTTGCGGCGGCCCTAAAGCGATCATACTTCATTCAAGATCAAGGTGAGATTCAATGGATGAGACCATCCAAGGAAGTGGGATACCCCATAATCAATGCACCCTCAAAGACCAAACTTGAACCTAGCGCATTCCACTATGTGTTTGAAGGGGTGAAGGAACCAGCGGTGCTTACTAAGAATGACCCTAGACTAAAGACGGACTTCGAGGAAGCCATCTTCTCTAAGTATGTTGGTAACAAGATCACTGAGGTGGATGAATACATGAAAGAGGCTGTAGACCATTATGCAGGGCAACTAATGTCCTTGGACATCAACACTAATCAGATGTGTCTAGAGGATGCCATGTATGGCACCGATGGACTTGAGGCCTTAGACCTCAGTACTAGTGCCGGTTATCCTTACGTGGCATTGGGAAAAAAGAAGAGAGACATTCTTAACAAACAAACCAGAGACACCAAAGAGATGCAAAGGCTGTTGGACACTTATGGGATCAATTTACCATTGGTCACATATGTGAAAGATGAACTCAGATCAAAGACCAAAGTGGAACAGGGCAAGTCCAGATTGATTGAAGCCTCCAGCCTCAATGATTCAGTAGCCATGAGAATGGCTTTCGGTAATTTGTATGCAGCTTTCCACAAAAACCCAGGTGTAGTAACCGGCTCTGCAGTCGGTTGTGACCCAGATTTGTTCTGGAGCAAAGTACCAGTGCTCATGGAAGAGAAACTCTTCGCATTTGACTACACAGGATACGATGCCTCACTCAGTCCCGCCTGGTTTGAAGCCCTTAAGATGGTGCTAGAGAAGATTGGATTTGGAGACAGAGTAGATTACATTGATTATCTCAATCATTCACACCATCTTTACAAAAATAAAACATACTGTGTAAAGGGCGGCATGCCATCTGGCTGCTCGGGCACTTCAATTTTCAATTCAATGATAAATAATCTAATCATCAGGACACTCCTACTGAAAACCTACAAGGGCATAGATTTAGACCACCTAAAGATGGTTGCCTATGGTGATGATGTGATTGCGTCCTATCCCCATGAGGTTGACGCTAGTCTCCTAGCCCAATCAGGAAAAGACTATGGACTAACCATGACTCCAGCTGACAAATCAGCAACATTTGAAAAAGTCACATGGGAGAATGTAACATTCTTAAAAAGATTCTTCAGAGCAGATGAGAAATATCCTTTCTTAATTCACCCAGTAATGCCAATGAAGGAGATTCATGAATCAATTAGATGGACTAAAGATCCCAGGAACACCCAGGATCACGTTCGCTCGCTGTGCTTATTGGCTTGGCACAATGGCGAAGAAGAGTATAACAAATTTTTAGCTAAAATCAGAAGTGTGCCAATTGGAAGAGCTTTGTTGCTCCCAGAGTACTCAACACTGTACCGCCGTTGGCTCGACTCTTTT
>ACZ05039
------------------------------------------ATGGGTGCTCAGGTTTCGTCACAGAAAGTGGGCGCACATGAAAACTCAAATAGAGCGTATGGTGGTTCTACCATTAATTACACCACCATTAATTATTATAGAGATTCAGCTAGTAACGCGGCTTCGAAACAAGACTTCTCTCAAGACCCTTCCAAGTTCACCGAGCCCATCAAGGATGTCCTGATAAAAACAGCCCCAATGCTAAACTCGCCAAACATAGAGGCTTGCGGGTATAGCGATAGAGTACTGCAATTAACACTGGGAAACTCCACTATAACCACACAGGAGGCGGCTAATTCAGTAGTCGCTTATGGGCGTTGGCCTGAATATCTGAGGGACAGCGAAGCCAATCCAGTGGACCAGCCGACAGAACCAGACGTCGCTGCATGCAGGTTTTATACGCTAGACACCGTGTCCTGGACGAAAGAGTCGCGAGGGTGGTGGTGGAAGTTGCCTGAT---GCACTGCGGGACATGGGACTCTTTGGCCAAAATATGTACTACCACTACTTAGGTAGGTCCGGGTACACCGTGCATGTACAGTGTAACGCCTCCAAGTTCCACCAGGGGGCACTAGGGGTATTCGCCGTACCAGAGATGTGTCTAGCCGGGGATAGCAACACCACTACCATGCACACCAGCTATCAAAATGCCAATCCTGGCGAGAAAGGAGGCACTTTCACGGGTACGTTCACTCCTGACGACAACCAGACATCACCTGCTCGTAGGTTCTGCCCGGTGGATTACCTCTTTGGAAATGGCACGTTATTGGGGAATGCCTTTGTGTTCCCGCACCAGATAATAAACCTACGGACCAACAACTGTGCCACACTGGTACTCCCTTACGTGAACTCCCTCTCGATAGATAGTATGGTAAAGCACAATAATTGGGGAATTGCAATATTACCATTGGCCCCATTAAATTTTGCTAGTGAGTCCTCCCCAGAGATTCCAATCACCTTGACTATAGCCCCTATGTGTTGTGAGTTCAATGGATTAAGAAACATTACCCTGCCACGCTTACAGGGCCTGCCGGTCATGAACACCCCTGGTAGCAATCAATATCTTACTGCAGACAACTTCCAGTCACCGTGTGCGCTGCCTGAATTTGATGTGACCCCACCTATTGACATACCCGGTGAAGTAAAGAACATGATGGAATTGGCAGAAATCGACACCATGATTCCCTTTGACTTAAGTGCAACAAAAAAGAACACCATGGAAATGTATAGGGTTCGGTTAAGTGACAAA---CCACATACAGACGATCCCATACTCTGCCTGTCACTCTCTCCAGCTTCAGATCCTAGGTTGTCACATACTATGCTTGGAGAAATCCTAAATTACTACACACACTGGGCAGGATCCCTGAAGTTCACGTTTCTGTTCTGTGGATCCATGATGGCAACTGGCAAACTGTTGGTGTCATACGCGCCTCCTGGAGCCGACCCGCCAAAGAAGCGTAAGGAGGCGATGTTGGGAACACATGTGATCTGGGACATAGGATTGCAGTCCTCATGTACTATGGTAGTGCCATGGATTAGCAACACCACGTATCGGCAAACCATAGATGACAGCTTCACCGAAGGCGGATACATTAGCGTCTTCTACCAAACCAGAATAGTCGTCCCTCTTTCGACACCCAGAGAGATGGACATCCTTGGTTTTGTGTCAGCGTGTAATGACTTCAGCGTGCGCTTGATGCGAGATACCACACATATAGAGCAAAAAGCGCTA---------GCACAGGGG---TTAGGCCAGATGCTTGAAGGCATGATTGACAACACAGTC------CGTGAAACGGTG------GGGGCA------------GCAACGTCTAGAGACGCTCTCCCAAACACTGAAGCCAGTGGACCAGCACACTCCAAGGAAATTCCGGCACTCACCGCAGTGGAAACTGGGGCCACTAATCCACTAGTCCCTTCTGATACAGTGCAAACCAGACATGTCATACAACATAGGTCAAGGTCAGAGTCTAGCATAGAGTCTTTCTTCGCGCGGGGTGCATGCGTGGCCATTATGACCGTGGAT------AACTCAGCTTCCACCGAGAATAAG---GATAAGCTATTTGCAGTGTGGAAGATCACTTATAAAGATACTGTCCAGTTACGGAGGAAATTGGAGTTCTTCACCTATTCTAGATTTGACATGGAATTTACCTTTGTGGTCACTGCAAATTTCACTGAGACTAACAATGGGCATGCCTTAAATCAAGTGTACCAAATTATGTACGTACCACCAGGCGCCCCAGTGCCCGAGAAATGGGACGACTACACATGGCAAACCTCATCAAATCCATCAATCTTTTACACCTACGGAACAGCTCCAGCCCGGATCTCGGTACCGTATGTTGGTATTTCGAACGCCTATTCACACTTTTACGACGGTTTTTCCAAAGTACCACTGAAGGACCAGTCGGCAGTACTA---GGTGACTCCCTCTATGGTGCAGCATCTCTAAATGACTTCGGTATTTTGGCTGTTAGAGTAGTCAATGATCACAACCCGACCAAGGTCACTTCCAAAATCAGAGTGTATCTAAAACCCAAACACATCAGAGTCTGGTGCCCGCGTCCACCGAGGGCAGTGGCGTACTACGGCCCTGGAGTGGATTACAAGGATGGTACGCTTACACCCCTC---TCCACCAAGGATCTGACCACTTAT---GGATTTGGGCACCAAAACAAAGCTGTGTACACAGCTGGTTACAAAATTTGCAATTACCACCTAGCTACACAAGAAGACTTGCAAAATGCCGTGAGTGTCATGTGGAACAGAGACCTCTTAGTAGCTGAATCAAGGGCCCTTGGCACCGACTCGATTGCAAGGTGCAGCTGTAACACGGGCGTGTACTACTGTGAATCCAGGAGAAAATATTATCCAGTTTCTTTCATTGGGCCCACCTTCCAATACATGGAAGCCAATGAATATTACCCGGCTAGATATCAATCACACATGCTCATTGGTCATGGGTTTGCATCACCGGGTGATTGTGGTGGCATACTTAGATGTCAACACGGGGTGATAGGAATAATCACTGCTGGTGGGGAAGGCTTGGTTGCATTTTCAGACATTAGAGACCTGTATGCTTATGAGGAGGAAGCCATGGAGCAGGGCATTTCCAACTATATTGAGTCGCTAGGTGCTGCATTTGGTAGTGGATTCACTCAACAAATTGGTGATAAAGTTTCCGAGCTAACCAGCATGGTAACTAGCACCATTACAGAGAAGTTGCTTAAAAACTTAGTCAAAATCATCTCATCACTTGTGATCATTACCAGAAATTATGAGGACACTACCACAGTGCTTGCCACCCTCACCCTCCTTGGGTGCGACATCTCACCGTGGCAGTGGTTAAAGAAGAAGGCATGTGACATCCTGGAAATTCCATACGCCATCAAACAAGGAGATAGCTGGTTGAAGAAATTCACTGAGGCATGTAATGCTGCAAAGGGACTGGAGTGGGTGTCCAATAAGATATCCAAATTCATTAGTTGGTTGCAGGATAAAATCATCCCACAAGCGAGAGACAAATTAGAGTTTGTCACTAAGCTTAAACAACTAGAAATGCTGGAGAACCAAATCTCAACTATACACCAATCATGCCCTAGTCAGGAACACCAGGAAATTCTATTCAATAATGTCAGATGGTTATCCATCCAGTCTAAGAGGTTTGCCCCTCTTTACGCAGTGGAAGCCAAAAGAATACAGAAACTAGAGCACACCATTAACAACTACATACAGTTCAAGAGCAAACACCGTATTGAACCAGTATGTTTGCTAGTACATGGCAGCCCCGGAACAGGTAAATCTGTAGCAACCAACCTGATTGCTAGAGCCATAGCTGAAAGAGAGAACACGTCCACGTACTCGCTACCCCCGGATCCATCACACTTCGACGGATACAAACAACAGGGAGTGGTGATTATGGACGACCTGAATCAAAACCCAGATGGTGCGGACATGAAGCTGTTCTGTCAGATGGTATCAACAGTGGAGTTTATACCACCCATGGCATCCCTGGAGGAGAAAGGTATCCTGTTTACTTCAAATTACGTTCTAGCATCCACGAACTCAAGCAGAATTTCCCCCCCCACTGTGGCACACAGTGATGCATTAGCCAGGCGCTTTGCGTTCGACATGGACATTCAGGTCATGAGTGAATATTCTAGAGATGGGAAATTGAACATGGCCATGGCCACTGAAATGTGTAAGAACTGTCACCAACCAGCAAAC---TTTAAGAGATGCTGTCCTTTAGTGTGTGGTAAGGCAATTCAATTAATGGACAAATCTTCCAGAGTTAGATACAGTATTGACCAGATTACTACAATGATTATCAATGAGAGAAACAGAAGATCCAACATTGGCAATTGTATGGAGGCCTTGTTCCAAGGACCACTCCAGTATAGAGACTTGAAGATTGACATCAAGACGAGTCCCCCTCCTGAATGTATTAATGACTTGCTCCAAGCGGTTGACTCCCAGGAGGTGAGAGATTACTGTGAGAAGAAGGGTTGGATAGTCAACATC---ACCAGCCAGGTTCAAACAGAAAGGAACATCAACAGGGCAATGACGATTCTACAAGCGGTGACAACCTTCGCCGCAGTGGCTGGAGTTGTCTATGTCATGTATAAACTATTTGCTGGACACCAGGGAGCATACACTGGTTTACCAAACAAAAAACCCAACGTGCCCACCATTAGGACAGCAAAGGTACAAGGGCCAGGGTTCGACTACGCAGTGGCTATGGCTAAAAGAAACATTGTTACAGCAACTACTAGCAAGGGAGAGTTCACCATGTTAGGAGTCCACGACAACGTGGCTATTTTACCAACCCACGCTTCACCTGGTGAAAGCATTGTGATCGGTGGCAAAGAAGTGGAGATCCTGGATGCCAAAGCGCTCGAAGATCAAGCAGGAACCAATCTTGAAATCACTATAATCACTCTAAAGAGAAATGAAAGGTTCAGAGACATTAGACCACATATACCTACTCAAATCACTGAGACAAATGATGGAGTCTTGATCGTGAACACTAGCAAGTACCCCAATATGTACGTTCCTGTCGGTGCTGTGACTGAGCAGGGATATCTAAATCTCGGTGGGCGCCAAACTGCTCGTACTCTAATGTACAACTTTCCGACCAGAGCTGGTCAGTGTGGAGGAGTCATCACATGCACTGGGAAAGTCATCGGGATGCACGTTGGTGGGAATGGTTCACATGGGTTTGCAGCGGCCCTGAAGCGGTCATACTTCACTCAGAGCCAAGGTGAAATCCAGTGGATGAGACCATCAAAGGAGGCAGGGTATCCAATTATAAACGCCCCAACCAAGACCAAGCTCGAGCCCAGTGCTTTCCACTATGTGTTTGAAGGAGTAAAGGAACCAGCAGTCCTTACAAAGAATGATCCCAGACTCAAAACAGACTTTGAAGAAGCGATCTTCTCTAAGTATGTAGGGAACAAGATCACTGAGGTGGATGAGTACATGAAAGAGGCAGTGGACCATTATGCTGGACAACTTATGTCGCTGGATATCAGCACGGAGCAAATGTGTCTAGAAGACGCCATGTATGGTACTGATGGTCTGGAGGCGCTAGATCTGTCTACCAGTGCCGGGTACCCCTACGTGGCAATGGGGAAGAAGAAGAGAGATATCCTAAATAAGCAAACCAGAGATACCAAAGAAATGCAAAGACTTTTGGACGCTTATGGAATCAACCTACCACTAGTGACATATGTCAAGGACGAGCTGAGGTCCAAAACAAAAGTGGAACAGGGAAAATCCAGACTGATAGAAGCTTCCAGTCTAAATGACTCAGTGGCCATGAGAATGGCATTTGGAAACCTTTATGCAGCATTCCACAGGAATCCAGGGGTCGTCACTGGTAGTGCAGTTGGATGCGATCCAGACCTATTCTGGAGCAAGATCCCAGTATTGATGGAAGAAAAGCTATTTGCCTTTGATTACACAGGATACGACGCATCACTTAGCCCAGCTTGGTTTGAGGCGCTCAAGATGGTGTTAGAGAAAATTGGTTTTGGAGATAGAGTGGATTACATAGATTACCTTAACCATTCACACCACTTGTACAAAAACAAGATATATTGTGTTAAGGGCGGCATGCCATCTGGCTGCTCCGGCACTTCAATTTTTAATTCAATGATTAACAATTTGATCATTAGGACGCTTTTACTGAAAACCTACAAGGGCATAGATTTGGACCACTTAAAAATGATTGCCTATGGTGACGATGTAATAGCTTCCTATCCCCATGAGGTTGACGCTAGTCTCCTAGCCCAATCAGGAAAAGACTATGGACTAACCATGACTCCGGCAGATAAATCTGCCACTTTTGAGACAGTCACATGGGAGAATGTAACTTTCTTGAAGAGATTCTTCAGGGCAGATGAGAAATACCCCTTCCTCATACATCCAGTAATGCCAATGAAGGAAATTCATGAATCAATCAGATGGACAAAAGATCCTCGGAACACGCAGGACCATGTACGCTCCTTGTGTCTATTGGCTTGGCACAATGGGGAAGAAGAATACAACAAATTTTTAGCTAAAATTAGGAGTGTGCCAATCGGAAGAGCTTTGTTGCTCCCAGAGTACTCAACATTGTACCGCCGTTGGCTTGACTCATTT
>ABM54520
------------------------------------------ATGGGTGCACAGGTTTCATCACAGAAAGTGGGAGCACATGAAAACACCAATGTGGCAACAGGTGGTTCCACTGTGAATTACACCACCATAAATTATTACAAAGACTCAGCTAGTAACGCTGCCTCCAAGCAGGACTTTTCTCAAGATCCTTCCAAATTTACTGAACCAGTCAAGGACATAATGCTAAAATCAGCTCCAGCTTTGAACTCACCAAACGTGGAAGCGTGTGGTTACAGTGATCGAGTACGACAAATCACCCTCGGAAATTCCACCATAACCACACAGGAAGCTGCAAATGCAGTGGTTGCATACGGTAGGTGGCCCTCGTACTTGAGACCAACCGAGGCTAATCCAGTGGATGCTCCTACCGAACCAGACGTTAGCTCAAACAGGTTTTACACACTGGAGTCAGTACAGTGGTCTTCGACCAGCAAGGGTTGGTGGTGGAAATTGCCAGAC---TGCCTCAAGGACATGGGTTTGTTCGGGCAAAACATGTTCTATCATTACTTAGGTAGAAGTGGGTACACTGTCCATGTGCAATGTAACGCGTCAAAATTTCACCAGGGGGCTCTTGGAGTTTTCGCCATACCTGAATATGTGATGGCCACGAACACTGAAACAAAAACATCGTATGTTTCATATGTCAATGCAAACCCCGGAGAAGCCGGTGGCACATTCACCAGTAGTTACAACCCAAGT---ACAGAAACTGACCAAGGGAGAACATTCGCAGCTGTCGATTACTTACTAGGGTGCGGTGTTCTTGCAGGAAACGCCTTCGTGTTTCCCCATCAGATCATCAATTTAAGAACCAACAACAGTGCCACTATTGTCTTGCCATATGTCAACTCACTAGCTATTGATTGTATGGCTAAGCACAACAACTGGGGGTTAGTAATCCTGCCTTTGGAACCCCTGGCATATGCACCACAAGCATCCACACAAATTCCCATCACAGTGACTATCGCCCCGATGTTTACTGAGTTCAATGGATTGAGAAACATCACAATTCCAGCGACACAAGGGCTGCCAGTAATGGTCACACCAGGGTCGAGTCAATATCTCACTTCAGATGATTTCCAATCACCATGTGCATTACCAAACTTCGATGTCACGCCACCTATTGATATTCCTGGTGAAGTAAAGAACATGATGGAGCTGGCAGAAATTGACACATTGATACCAATGAACAGTGTTTCGGGTAAGGCAAACACCATGGATATGTATAGAATTCCATTAAACACTGAG------GGTAGCAAAGACCCGATATTCTGTTTAAGTCTCTCCCCTGCCTCTGATCAACGACTACAGTACACTATGCTAGGGGAAATCCTGAACTATTACACTCACTGGACCGGGTCACTTAGATTCACGTTCTTGTTTTGCGGTAGCATGATGGCAACCGGGAAGTTGATCTTAACATACTCACCACCAGGGGCATCACCTCCAAAGAGTAGAAAAGATGCTATGCTTGGCACCCACGTTATATGGGACTTGGGATTGCAGTCTAGCTGTACCATGGTGGCACCGTGGATCTCCAACACTGTTTACAGAAGGTGTGTGAAAGATGATTTCACAGAAGGGGGTTACATAACATGCTTTTACCAAACTCGCATTGTAGTCCCAGCTAGTACACCAACCAATATGGCCATGCTTGCGTTCGTGAGTGCATGCCCAGACTTCAGTGTGCGATTGCTAAGGGATACCACCCATATCAGCCAAACAACTCTGATAGCCCAGACCCAGGGT---ATTGATGATGTTATTGATAAGGTGATTAACAATGCACTA------CAGCTCTCACAA------CCTACTCGACCAGTC------------------ACCGCGTCGGACACGCCCAGTACTAGTGGAGTGAACAGCCAGGAAGTCCCAGCACTAACAGCTGTCGAAACTGGAGCTTCAGGACAGGCAGTGCCATCAGATGTTATTGAAACCAGACATGTTGTTAACTACAAAACAAGATCTGAAAGTACTTTGGAATCCTTCTTTGGCAGATCAGCATGTGTTACCATATTGGAAGTAGAAAATTTCAATGCAACAGAAGCTAGCGACAAG---AGGAAGCAATTCACTGTGTGGCCTATCACATACACTAACACAGTCCAGTTAAGAAGAAAATTAGAATTCTTCACCTACTCCAGATTCGACTTGGAAATGACTTTCGTTGTGACGGAAAGATATTACACCAGTAACTCAGGACACGCCAAGAATTCAGTTTACCAAATTATGTATATACCCCCAGGAGCACCCAGACCAAATGCGTGGGATGACTACACATGGCAATCATCGTCCAACCCTTCAATATTCTACACGTACGGATGCGCACCAGCACGCATTTCAATTCCATATGTGGGCATAGCCAATGCATATTCGCACTTTTACGATGGCTTTGCACGAGTGCCATTGAAGGATGAAACCACGGATTCT---GGTGACACCTACTACGGCTTGGTTTCCATCAATGACTTTGGAGCCCTAGCAATTAGAGTAGTAAATGAGTTTAACCCCGCTCGCATAACAGCAAAAGTGCGAGTGTATATGAAACCAAAGCATATACGCTGCTGGTGTCCTCGACCACCGCGAGTCGTGCCCTACAGAGGTGAAGGAGTGGATTTGAAACAAGGGAGTGTGTTACCATTGACTCCAGTGAACAGCATAACTACATAT---GGATTTGGACACCAAAACCAAGCAGTTTATGTTGCTGGGTACAAAATAATGAACTACCACCTGGCCACCGCCGATGACTTTAGGCGCTGTGTAAGGTCCATGTGGGAGAGAGATTTGTTAGTGGTAGAATCCAAAGCACAGGGAATTGACCAAATCGCTAGGTGCTCATGTACAACCGGTGTTTACTATTGTTCATCACGAAGTAAGCACTACCCAATTACTGTTACTAGACCAACCTTTCAGTGGATGGAGGCTAATGATTACTATCCGGCCAGATATCAATCACACATGACGATGGGTCATGGCTTTGCTGAACCAGGGGATTGTGGTGGTATCCTCAGATGTCAACATGGAGTGATGGGACTCATTACTGCTGGTGGTAATGGGATTGTTGCCTTTGCCGATATTAGAGATCTATATGTA---GAGGAAGAAGCTATGGAGCAAGGCATCACCAGTTATGTGGAATCCCTGGGGGCAGCATTCGGATGCGGATTCACTAATCAAATAAGTGAGAGGGTTACTGAAATTGCTTCAATGGTCAACAGTGTCATCACAGAGAAGTTACTAAAGAACTTGATCAAATTGATTAGTAGTTTGGTGATAATTATCAGAAATTATGAAGATACCACAACTGTACTAGCAACTCTTGCTCTCCTAGGTTGTGACGTGTCACCATGGTCTTGGCTCAGAAAGAAGGCTTGTGATATTCTAGAGTTGCCTTACGTGTGTAGGCAAGGAGATTCCTGGTTGAAGAAATTCACTGAGGCCTGTAATGCAGCAAAAGGACTAGAATGGGTCAGTAATAAGTTGTCCAAGTTCATCGATTGGCTCAAGACCAAAATAATACCAGAAGCCAGGGACAAGGTAGAATACGTTACCAAACTGAAACAGTTGGGCATGCTTGAGAACCAGATCAACACAATCCACCAGTCCTGTCCCAGTCAAGAGCAACAGGAGACACTGTTTAACAATGTTAGATGGTTGGCAATTCAATCGCGACGCTTTGCACCATTATACGCCGTGGAGGCAAAGCGCATATCCAAATTGGAAAACACAATCAACAATTACATACAGTTCAAGAGCAAACACCGTATTGAGCCAGTATGTATGCTAATACACGGCAATCCAGGCACAGGCAAATCTATTGTTACCTCACTAGTCGGAAGGGCTATTGCGGAAAGAGAGAATACATCTGTATATTCCCTACCCCCAGATCCCGCACATTTTGACGGGTACAAACAACAGGGAGTGGTCATAATGGATGACTTGAATCAGAACCCAGACGGAGAGGACATGAAACTCTTCTGCCAAATGGTCTCCACAGTGGAATTCATCCCCCCGATGGCATCACTAGAGGAAAAAGGAATCCTGTTCACCTCAGATTATGTCCTTGCTTCCACCAATTCAGGTAGTATAGTACCACCAACAGTATCCAGCGCAGATGCCCTGAGTAGAAGATTTGCCTTCGACATGGACGTATACACTATGTCCGAACATTCTATCAAAGGGAAGCTGAATATGGCAACTGCCACAGTGTTATGTAAAGAATGTCCCAAACCAGCAAAT---TTCAAAAAATGTTGCCCTTTGATCTGCGGCAAGGCCATACAATTAATGGATAAACACACCAGACAAAGGTTCACCGTTGATGAGATTACAACCTTAATCATCAACGAGAAGATTAGACGGGCTAACATTGGTAACTGTATGGAAGCGCTGTTCCAAGGACCGATACAATATAAGGACCTGAAAATAGACATCAAGACCACCCCTCCACCGGAGTGTATTAATGATTTGCTGCAGTCTGTGGATAGTCAAGAAGTTAGAGACTACTGTGAGAAGAAAGGATGGATAGTAAACATC---AATGGTGAGGTCCAGATGGAGCGCAATCTGAACAGGGCTATGACAATCCTGCAGGCAATAACCACCTTTGCTGCAGTTGCTGGCGTTGTTTATGTGATGTATCGCCTATTTGCAGGCCAACAAGGACCATACACAGGATTACCCACAAGAAAACCAAATGTTCCAACCATTAGGACGGCTAAGGTTCAAGGTCCAGGTTTTGACTATGCAGTGGCAATGGCAAAAAGAAATATCCTAACGGCCACCACTCAAAAAGGTGAATTCACCATGCTGGGAGTGCATGACAACGTAGCGATACTACCCACGCACGCATCACCAGATGAGACTATTGTGGTTGATGGGAAGGAAATAAAGATCATTGATGCACAAGCACTGGTGGACCAAGCAGGTACAAACTTGGAAATAACTATTGTTAAATTGGCTAGAAATGAGAAGTTTAGGGACATTAGACCACATATTCCAACCCAAATTACTGAGACAAATGATGGAGTCTTGATCGTGAACACTAGCAAGTACCCTAACATGTATGTCCCGGTCGGTGCTGTGACCGAGCAGGGATATCTCAATCTCGGTGGACGCCAAACTGCTCGGACATTGATGTACAATTTTCCAACTAGAGCAGGCCAGTGTGGAGGGGTCATCACATGTACTGGTAAAGTCATCGGGATGCATGTTGGAGGGAACGGTTCACATGGGTTCGCAGCAGCCCTAAAACGGTCATACTTCACTCAGAGTCAAGGTGAGATCCAATGGATGAGACCATCTAAGGAGGTGGGCTACCCCATCATCAACGCCCCTTCCAAGACCAAGCTAGAACCCAGTGCCTTCCATTATGTATTTGAGGGAGTCAAAGAGCCAGCGGTGCTAACCAAGAACGATCCCAGGCTGAAGACAGATTTTGAGGAGGCCATTTTCTCGAAATACGTAGGAAACAAGATTACTGAGGTGGATGAATACATGAAAGAAGCTGTTGATCACTACGCAGGACAACTCATGTCACTAGATATTAACACAGAACAGATGTGTCTTGAGGATGCCATGTATGGGACTGATGGGCTCGAGGCTCTGGATCTTAGCACCAGTGCTGGGTATCCCTATGTGGCATTAGGCAAGAAGAAAAGGGACATCTTGAACAAGCAGACTAGAGATACAAAAGAGATGCAGAGACTACTAGACACCTATGGTATTAATTTACCCTTAGTCACTTATGTGAAAGATGAACTCAGATCGAAAACTAAAGTAGAGCAAGGTAAATCCAGACTGATTGAAGCCTCTAGTCTGAATGACTCCGTAGCAATGAGAATGGCTTTCGGCAACCTGTACGCAGCTTTCCACAAAAATCCAGGAGTGGTGACAGGATCAGCTGTTGGGTGTGACCCAGACTTGTTTTGGAGTAAAATACCAGTGCTAATGGAAGAGAAACTCTTTGCTTTTGACTACACCGGCTATGATGCTTCACTTAGTCCAGCATGGTTCGAAGCACTTAAAATGGTGTTAGAGAAAATTGGGTTTGGTGATAGAGTGGACTACATAGACTACCTGAACCATTCACACCACCTATACAAAAACAAGACTTATTGTGTCAAGGGCGGCATGCCATCTGGCTGCTCAGGCACTTCCATTTTCAACTCAATGATTAACAATCTAATTATTAGGACACTCTTACTGAAAACCTACAAGGGCATAGATTTGGATCACCTAAAGATGATAGCCTATGGTGATGATGTAATTGCTTCCTACCCCCATGAGGTTGACGCTAGTCTCCTAGCCCAATCAGGAAAAGACTATGGACTAACCATGACACCTGCTGATAAATCAGCCATTTTTGAAACAGTCACATGGGAGAATGTAACATTCTTAAAGAGATTCTTTAGAGCAGATGAAAAGTATCCATTTTTGATACATCCTGTAATGCCAATGAAAGAAATTCATGAATCAATTAGATGGACTAAGGATCCTAGAAACACTCAGGATCATGTTCGCTCATTATGCCTATTGGCCTGGCATAATGGTGAAGAGGAATATAATAAGTTCTTAGCTAAAATCAGAAGTGTGCCAATCGGAAGAGCTTTGTTGCTCCCTGAGTACTCTACATTGTACCGCCGTTGGCTCGACTCATTT
>ABM54521
------------------------------------------ATGGGTGCACAAGTTTCATCTCAGAAGGTGGGTGCACATGAGAACACCAATGTGGCTACAGGTGGTTCCACCGTCAATTACACCACCATTAATTATTACAAAGATTCAGCTAGCAATGCAGCATCCAAACAGGACTTTTCTCAAGATCCCTCCAAATTCACTGAACCATTCAAAGATGTGATGTTAAAATCAGCCCCGGCTCTAAACTCACCAAATGTGGAGGCATGCGGTTACAGTGACCGCGTTCGACAAATCACCCTTGGAAACTCCACTATAACAACCCAGGAGGCGGCGAATGCAGTGGTCGCATATGGGAGATGGCCTTCGTATCTCAAACCAACTGAAGCCAACCCAGTAGACGCTCCCACTGAGCCAGATGTTAGTTCTAACAGATTCTACACACTGGAGTCAGTACAATGGTCTGCTAACAGCAAAGGGTGGTGGTGGAAGTTACCAGAT---TGTCTCAAAGACATGGGATTGTTTGGTCAAAACATGTTCTATCATTACCTAGGTAGGAGTGGATACACTGTTCATGTACAGTGTAACGCATCAAAATTCCACCAAGGAGCCCTTGGGGTTTTTGCCATTCCTGAATATGTAATGGCCACAAACACAGAGAGTAAAACATCATACGTCACGTATGTGAATGCAAATCCTGGGGAGGCAGGTGGTACATTTACTGATCAATACTCTCCCAGT---AATGACTCTTCTGAAGGAAGGAAATTTGCAGCTGTTGATTATCTACTGGGGTGCGGAGTCCTTGCCGGTAATGCTTTTGTATTCCCTCATCAGATCATCAATCTAAGGACCAACAACAGTGCCACTTTGGTTTTACCATATGTTAATTCACTAGCTATTGACTGTATGGCCAAGCACAACAATTGGGGGCTAGTGATTCTGCCGCTAGAGCCTCTTGCATACGCACCACAAGCCTCAACTCAGATCCCAATTACAGTGACAATTGCACCAATGTTTACCGAGTTCAATGGTTTAAGAAACATTACTGTACCAGCAACACAAGGGTTGCCTGTGTTGGTTACTCCAGGGTCCAGTCAATATTTGACATCTGACGATTTTCAATCACCTTGTGCATTACCAAACTTTGATGTTACTCCACCCATTGATATACCAGGTGAGGTAAAGAACATGATGGAATTGGCTGAGATCGATACATTGATACCAATGAACAGCGTTTCGGGAAAAGCGAACACCATGGAAATGTACAGAATCCCATTGAATACAACC------GGCAGCAAAGATCCCATATTCTGCCTGAGTCTCTCCCCTGCTTCTGATCAAAGACTTCAATACACCATGTTAGGGGAAATCCTGAATTATTATACACATTGGACTGGATCTCTTAGGTTTACCTTTTTGTTTTGTGGGAGCATGATGGCAACCGGAAAGTTAATCTTGACATACTCACCTCCAGGTGCCTCCCCCCCGAAAACTCGAAAAGATGCAATGCTAGGTACTCACATCATCTGGGATTTGGGACTTCAATCTAGTTGCACCATGGTGGCTCCCTGGATATCCAACACCGTCTATAGAAGATGTGTAAGGGATGATTTTACTGAAGGAGGCTATATAACATGTTTCTACCAGACTCGCATAGTCGTTCCCGCCAGCACTCCAACCAACATGGCTATGCTCGCGTTTGTCAGCGCATGTCCAGACTTTAGTGTGCGCCTGTTGAGAGATACCACACACATCAGTCAGAGCACTCTGCTCGCTTCAACACAGGGA---ATAGATGAGGTCATCGATAAAGTCATTAACAATGCACTA------CAACTCTCTCAA------CCCACTCGACCAATT------------------ACGGCGTCAGATACCCCCAGTTCAAGCGGTGTAAACACTCAAGAAGTACCAGCTCTGACTGCAGTTGAAACCGGAGCCTCTGGACAAGCAATACCATCAGATGTTATTGAAACTAGACATGTGGTTAACTACAAAACGAGATCCGAGAGCACCCTAGAATCCTTCTTTGGTAGGTCAGCATGTGTCACCATACTGGAAGTAGAGAACTTCAATGCGACTGTGGCAACAGACAAA---AAGAAACAGTTTACGGTTTGGCCCATTACTTATACCAATACCGTGCAACTTAGAAGAAAACTAGAGTTTTTCACATACTCCAGGTTTGATTTAGAAATGACCTTTGTCGTGACCGAGAGGTATTACACCAGCAACTCAGGCCATGCCAAAAACTCAGTTTATCAGATCATGTACATACCCCCAGGGGCACCCAGGCCGAATGCGTGGGATGACTACACATGGCAATCATCTTCCAATCCTTCCATATTCTACACTTACGGGTGTGCACCAGCACGCATATCGATCCCATATGTGGGCATTGCCAACGCCTATTCACTCTTCTATGATGGCTTCGCACGAGTGCCGCTGAAAGATGAGACAGCAGACTCT---GGTGACACCTACTATGGATTGGTCGCCATCAATGATTTTGGATCCTTGGCAATTAGAGTGGTGAATGAGTTCAATCCTGCCCGCATTACAGCGAAGGTCCGAGTGTACATGAAACCAAAACACATCCGTTGTTGGTGCCCCAGACCACCACGAGCCGTACCCTATAGAGGAGAGGGAGTAGATTTGAAAAGTGGGTCAATCACACCGTTAACTCCAGTGAACAGTATAACTACATAT---GGATTTGGACATCAGAACCAGGCGGTCTACGTAGCTGGTTACAAAATACTCAACTACCATTTAGCAACTGCAGAAGACTTCAGACACTGCGTAAGAAGCATGTGGGAGAGAGACATAATGGTAGTGGAATCCAAAGCACAAGGAACTGACCAAATTGCCAGGTGCTCATGTGTGACGGGCGTCTACTACTGCCTCTCACGCAACAAACATTATCCAGTCACCATCACAAGACCGACTTTCCAATGGATGGAGGCTAATGAATATTACCCAGCTAGGTATCAGTCACACATGACGCTGGGATATGGCTTTGCTGAACCAGGAGACTGCGGTGGAATTCTTAGGTGCCAACATGGAGTGATGGGGTTAGTTACTGCCGGCGGCAATGGAATCGTTGCATTTGCCGACATCAGAGACTTGTATGTG---GAGGAGGAAGCAATGGAGCAAGGAATTTCCAGCTACGTGGAGTCTCTAGGAGCAGCATTTGGATGTGGGTTTACTAACCAAATAAGTGAAAAAGTTACAGAAATTACCTCAATGGTGAATAGTGTTGTCACAGAGAAATTATTAAAAAACTTAGTCAAGTTAATCAGCAGCTTAGTAATAATAATTAGGAATTACGAAGACACTACAACAGTCATGGCGACTCTTGCCCTATTGGGTTGTGACATCTCCCCCTGGTCTTGGCTCAGGAAGAAAGCTTGTGATATTTTGGAGTTACCTTATGTGTGCAAACAAGGTGACTCCTGGTTAAAGAAATTCACTGAAGCTTGTAATGCAGCAAAAGGGTTAGAATGGATTAGTAACAAAATATCCAAGTTTATTGATTGGCTCAAGACGAAAATAATACCAGAGGCAAGAGACAAAGTGGAATACATCACCAAACTGAAGCAACTGAGCATGCTTGAGAATCAAATCAACACAATACACCAATCATGTCCCAGTCAAGAGCAACAAGAGGTGTTGTTCAACAATGTCAGATGGCTAGCAATCCAATCACGCCGATTTGCACCGCTGTACGCAGTGGAAGCGAAGCGCATATCTAAATTGGAGAACACAATCAATAACTATATACAGTTCAAGAGCAAACACCGTATTGAACCAGTATGTATGTTAATACATGGAAGCCCAGGCACTGGCAAATCCATTGTCACGTCACTTGTTGGCAGAGCCATTGCAGAAAGAGAGAACACCTCTGTTTATTCCCTCCCACCAGACCCTGCACATTTCGACGGTTACAAACAGCAGGGTGTTGTCATAATGGATGATTTAAACCAAAATCCAGATGGAGAGGACATGAAGCTCTTTTGCCAAATGGTTTCCACAGTGGAGTTTATTCCACCAATGGCATCACTAGAGGAAAAGGGAATTCTCTTCACATCAGACTATGTCCTTGCATCAACCAACTCCGGTAGTATAGTGCCACCCACAGTGTCCAGCGCTGATGCTTTGAGCAGAAGATTTGCTTTCGACATGGATGTGTACACTATGTCTGAGCACTCCATCAAGGGTAAACTAAATATGGCCACAGCCACAGTTTTATGCAAGGACTGCCCCAGGCCAGCTAAT---TTCAAAAAGTGTTGCCCTTTGATTTGTGGCAAGGCTATACAGCTGATGGACAAACACACCAGACAAAGGTTCACAGTTGATGAGATCACCACCCTAATCATCAATGAGAAAGTTAGAAGGGCAAATATTGGAAATTGCATGGAAGCCCTCTTTCAAGGACCTCCACAATATAAAGATCTGAAAATAGACATAAAAACCACCCCACCACCTGAGTGCATCAATGATCTATTACAGTCAGTGGATAGTCAAGAGGTTAGGGATTACTGTGAGAAAAAAGGATGGGTTGTTAATGTA---AACAGTGAGGTTCAGATTGAACGCAATTTGAACAGAGCCATGACGATCTTGCAAGCTATAACAACTTTCGCTGCTGTTGCAGGAGTTGTGTACGTCATGTATCGATTGTTTGCAGGCCAGCAGGGACCATATACAGGTTTGCCCACACGAAAACCAAACATTCCCACCATCAGAACTGCTAAGGTGCAAGGTCCAGGTTTTGACTATGCAGTTGCCATGGCCAAGAGAAACATCGTTACTGCAACAACCACTAAAGGGGAGTTTACAATGCTAGGTGTGCATGACAATGTGGCCGTCCTACCAACCCATGCTTCACCAGGAGATACTATAGTCATTGATGGTAAGGAAGTGAGAATAATCGACGCCCAGGCTCTAGTAGATCAAGCTGGCACCAATCTGGAAATCACAATAATAACACTAGAAAGAAATGAAAAGTTCAGAGACATCAGGCCTCACATACCAACACAAATCACTGAGACCAATGATGGAGTCCTGATCGTAAACACTAGCAAGTACCCTAACATGTACATCCCTGTTGGAGCAGTGACCGAACAAGGGTATCTGAACCTTGGGGGAAGACAAACAGCCCGGACACTCATGTATCACTTTCCAACTAGAGCAGGACAATGTGGCGGTGTTGTCACTTGCACAGGAAAGGTCATTGGTATCCATGTTGGTGGGAATGGTTCCCACGGGTTTGCAGCAGCCTTAAAACGATCATACTTCACACAAAACCAAGGTGAGATTCAATGGATGAGACCATCAAAAGAAATAGGGTATCCCATCATCAACGCACCGACAAAAACAAAACTTGAACCTAGTGCTTTTCATTATGTGTTTGATGGGGTGAAAGAACCTGCAGTTTTAACCAAGAATGATCCCAGACTTAAGGTGGATTTCGAAGAAGCCATCTTTTCAAAATATGTAGGGAACAAAATCACTGAAGTGGATGAGTACATGCGAGAGGCTGTAGATCATTATGCCGGCCAGTTAATGTCCCTAGACATAAAGACAGAACAAATGTGCCTTGAAGACGCAATGTATGGCACTGATGGATTGGAAGCTCTTGACCTTAGCACTAGTGCAGGGTACCCATATGTGGCTTTAGGAAAGAAGAAGAGAGACATACTCAACAAGCAAACTAGAGACACAAAAGAAATGAAGAGATTGCTAGACACTTATGGGATAAATTTGCCCTTGGTTACTTATGTGAAGGATGAGCTCAGATCAAAATCCAAAATTGAGCAAGGTAAATCAAGATTGATTGAAGCTTCCAGCCTAAATGATTCGGTAGCTATGAGGATGGCATTCGGTAATCTCTATGCAGCATTCCACAAAAACCCAGGTGTAGTGACCGGTAGTGCTGTTGGTTGTGATCCAGACTTGTTTTGGAGTAAAATCCCAGTCATGATGGAAGAAAAGTTGTTTGCTTTTGACTACACTGGCTATGACGCTTCACTCAGTCCCGCCTGGTTTGAAGCCTTGAAAATGGTCTTGGAGAAAATTGGCTTCGGGGATAGAGTTGATTACATCGACTACTTGAACCATTCACACCACCTCTATAAAAACAAAACTTACTGTGTGAAAGGTGGAATGCCATCAGGTTGTTCCGGCACCTCAATCTTTAATTCCATGATCAACAATATAATCATTAGGACATTACTACTCAAAACCTACAAGGGCATAGATTTAGACCACTTAAAGATGATTGCCTATGGTGATGATGTAATTGCATCCTACCCCCATGAAGTAGACGCTAGTCTCCTAGCCCAATCAGGAAAAGACTATGGACTTACTATGACACCAGCTGATAAGTCTGAAACGTTTCAGCAAGTCACATGGGATAATGTAACCTTTTTGAAAAGATTCTTCAGAGCAGATGAGAAGTACCCATTTCTAGTGCACCCTGTCATGCCTATGAAGGAAATACATGAGTCCATTAGATGGACTAAGGATCCCAGGAACACACAGGATCACGTACGCTCCCTGTGCCTATTGGCGTGGCATAATGGAGAGCAAGAATATAATAAATTCTTAGCCAAAATAAGAAGTGTGCCAATCGGCAGAGCACTGTTGCTCCCTGAGTACTCAACATTGTACCGCCGTTGGCTCGACTCATTT
>AGA12561
------------------------------------------ATGGGCGCCCAAGTCTCATCACAGAAAGTTGGAGCCCACGAAAATTCAAACAGAGCCTATGGCGGGTCCACCATCAATTACACTACAATCAATTACTATAGGGACTCTGCAAGCAATGCAGCAAGCAAGCAAGATTTTGCACAAGATCCGTCCAAGTTCACCGAACCCATTAAGGACGTCCTTATTAAGACCGCTCCCATGCTAAACTCCCCAAACATTGAGGCGTGTGGTTATAGTGACAGGGTAATGCAGCTGACTCTGGGCAATTCAACGATCACCACCCAAGAAGCGGCCAATTCTGTTGTTGCCTACGGTAGATGGCCTGAATACATCAGAGATACCGAGGCAAATCCTGTAGACCAACCAACCGAGCCCGATGTAGCCGCGTGCAGGTTCTACACATTAGATACCGTCACTTGGCGCAAGGAGTCCAGAGGGTGGTGGTGGAAACTACCAGAC---GCTTTAAAAGACATGGGGTTATTTGGTCAAAACATGTTTTATCACTATCTAGGGAGGGCTGGCTACACAGTGCACGTGCAGTGCAATGCTTCAAAGTTTCATCAAGGAGCTCTAGGGGTGTTTGCAGTTCCAGAAATGTGTTTAGCTGGTGATAGC---ACAACTCACATGTTCACAAAGTACGAGAATGCGAATCCAGGCGAAAAAGGAGGTGAATTCAAAGGGAGTTTCACCCTTGATACCAACGCCACTAACCCTGCACGAAAATTCTGCCCAGTTGATTACCTCTTCGGGAGTGGAGTGCTGGTAGGGAATGCATTTGTTTATCCACATCAAATAATAAACTTGCGCACTAACAACTGTGCTACGCTAGTATTGCCCTACGTAAACTCACTCTCAATAGATAGCATGACAAAGCACAACAACTGGGGGATCGCTATCCTCCCCCTGGCGCCACTAGACTTTGCCACTGAGTCTTCCACTGAGATACCCATTACACTGACCATTGCTCCCATGTGCTGCGAGTTCAATGGCTTACGCAACATCACTGTGCCAAGAACCCAAGGATTACCAGTCCTGAACACTCCAGGGAGTAACCAGTACCTGACCGCAGACAATTACCAATCGCCGTGCGCGATACCTGAGTTTGATGTCACTCCACCCATAGACATACCAGGGGAGGTGCGCAACATGATGGAATTAGCGGAAATAGACACCATGATACCCCTCAACTTGACAAGTCAACGCAAGAACACAATGGACATGTATAGAGTCGAGTTGAGCGACACG---GCTCACTCTGACACGCCGATCTTGTGTCTCTCGTTGTCCCCCGCTTCAGACCCCAGATTGGCACACACCATGTTGGGTGAGATATTGAATTACTACACACACTGGGCAGGGTCCTTGAAATTCACCTTTCTCTTTTGCGGTTCAATGATGGCCACCGGAAAGTTATTGGTTTCTTACGCACCACCCGGAGCAGAGGCCCCCAAGAGTCGCAAAGAAGCAATGCTTGGGACACATGTGATATGGGACATTGGGTTGCAGTCTTCATGCACTATGGTGGTACCTTGGATCAGTAATACCACATACAGACAAACCATCAACGATAGTTTCACAGAAGGAGGCTACATTAGCATGTTCTATCAAACTAGGGTTGTTGTCCCGTTGTCCACACCCAGAAAGATGGACATCCTGGGTTTTGTGTCAGCTTGCAATGACTTCAGTGTGCGCTTACTGCGAGATACAACGCACATTAGTCAAGAGGCTATG---------CCACAAGGA---ATTGGTGACATGATTGAGGGGGCCGTTGAAGGGATTACT------AAAAATGCATTG------ATTCCC------------CTGACTTCCTCCAATAGTCTGCCTGACACGAGGCCGAGCGGACCAGCCCACTCCAAGGAGATACCTGCGTTGACAGCCGTGGAGACAGGGGCTACCAATCCGTTGGTGCCTTCGGACACCGTGCAAACGCGCCATGTCATCCAGAGACGAACGCGATCAGAGTCCACGGTTGAGTCATTCTTTGCAAGAGGGGCTTGCGTGGCTATCATTGAGGTGGAC------AATGATGCACCGACAAAGCGCGCC---AGCAGATTGTTTTCGGTTTGGAAAATAACTTACAAAGACACTGTTCAACTGAGACGCAAACTGGAATTTTTCACATACTCGAGATTTGACATGGAGTTCACTTTTGTGGTCACCTCAAACTACACTGATGCAAATAACGGGCATGCATTGAACCAAGTTTATCAGATAATGTATATACCACCCGGAGCACCTATCCCTGGTAAATGGAATGACTATACGTGGCAGACGTCCTCTAACCCGTCGGTGTTTTACACCTATGGGGCGCCCCCAGCAAGAATATCAGTGCCCTACGTAGGAATTGCTAATGCGTATTCCCACTTTTATGATGGGTTTGCAAAAGTACCACTAGCGGGTCAAGCCTCAACTGAA---GGCGATTCGTTGTACGGTGCTGCCTCACTGAATGATTTTGGATCACTGGCTGTTCGCGTGGTAAATGATCACAACCCCACGCGGCTCACCTCCAAGATCAGAGTGTACATGAAGCCAAAGCATGTCAGAGTCTGGTGCCCACGACCTCCACGGGCAGTTCCGTACTTCGGACCAGGTGTTGATTATAAAGATGGG---CTCACCCCACTA---CCAGAAAAGGGATTAACGACTTAT---GGATTTGGACACCAAAACAAAGCTGTGTATACAGCTGGCTACAAAATTTGCAATTACCACCTAGCTACACAAGAGGACTTGCAAAATGCAGTGAGCATAATGTGGAATAGAGATCTATTAGTTACAGAGTCAAAAGCCCAAGGCACTGACTCAATTGCCAGGTGCACCTGTAATGCAGGGGTGTACTATTGTGAGTCTAGAAGGAAATACTACCCAGTCTCATTCATCGGTCCAACTTTCCAGTACATGGAAGCAAATGATTACTACCCTGCTAGATACCAATCCCACATGCTAATTGGACACGGGTTTGCCTCACCAGGAGATTGTGGCGGGATTCTCAGGTGCCAACATGGAGTGATAGGTATCATCACAGCTGGCGGTGAAGGCTTGGTTGCATTTTCAGACATTAGAGACCTGTACGCTTATGAAGAAGAAGCTATGGAGCAAGGCATTTCCAATTACATTGAATCTCTTGGCGCCGCTTTTGGAAGTGGGTTCACACAACAGATTGGCGACAAAATCTCAGAGCTCACCAGCATGGTAACCAGTACCATCACTGAAAAGTTGTTGAAGAACCTTATAAAGATAATATCATCCCTAGTCATTATCACTAGAAATTATGAGGACACAACCACAGTACTAGCTACCCTTGCACTTCTTGGTTGTGACGTGTCTCCCTGGCAGTGGCTTAAGAAGAAAGCTTGCGACATTTTGGAGATCCCGTATGTGATGCGTCAGGGTGACAGCTGGTTGAAGAAGTTTACAGAGGCATGTAATGCTGCTAAAGGGTTGGAGTGGGTTTCAAATAAAATTTCCAAATTTATTGATTGGTTGAAAGAGAAAATCATTCCTCAGGCCAGAGACAAGTTGGAGTTTGTCACCAAATTAAAGCAACTGGAGATGTTGGAGAATCAGATCTCAACAATCCACCAGTCTTGTCCAAGTCAAGAGCATCAGGAGATCCTGTTTAACAATGTGAGGTGGTTGTCCATTCAGTCGAAAAGATTCGCCCCTCTCTACGCAGTAGAAGCAAAGAGAATCCAAAAGTTAGAGCACACTATCAACAATTACATACAGTTCAAGAGCAAACACCGTATTGAGCCAGTATGTTTATTGGTGCATGGTAGCCCAGGAACAGGCAAGTCAGTGGCCACCAATCTGATAGCCAGAGCAATAGCAGAGAAAGAGAACACCTCCACTTACTCACTGCCACCAGATCCATCCCACTTTGATGGTTACAAGCAGCAAGGAGTTGTGATAATGGATGATTTAAACCAGAACCCGGACGGTGCTGACATGAAGTTGTTTTGCCAGATGGTTTCCACCGTGGAATTCATACCACCGATGGCATCCTTAGAGGAGAAGGGAATTTTATTCACTTCAAATTACGTCCTGGCATCCACCAACTCAAGCCGCATCACTCCACCCACTGTTGCTCATAGCGACGCCCTCGCTAGGCGCTTTGCATTTGACATGGACATCCAAGTCATGGGTGAGTACTCTAGGGATGGCAAATTGAATATGGCAATGGCAACTGAAATGTGTAAGAATTGTCATCAACCAGCGAAT---TTTAAAAGATGCTGCCCCTTGGTATGTGGAAAGGCCATCCAGCTGATGGACAAGTCATCTAGAGTTAGATACAGCATTGATCAGATCACAACCATGATCATCAACGAGAGAAACAGAAGATCAAACATCGGCAATTGCATGGAGGCATTGTTTCAGGGCCCTTTACAGTACAAAGATCTGAAAATAGATATTAAGACCACACCCCCACCCGAGTGCATCAATGATCTATTACAAGCAGTGGACTCTCAGGAGGTTAGAGACTACTGTGAGAAAAAGGGTTGGATAGTTAACATA---ACTAGTCAGGTCCAAACTGAGAGAAATATTAGCAGAGCAATGACAATACTCCAGGCCGTCACCACCTTTGCGGCAGTTGCTGGGGTTGTGTACGTGATGTACAAGCTCTTTGCAGGACACCAGGGTGCATATACGGGACTTCCCACCAAAAGACCCACCGTTCCCACCATCAGAACAGCCAAAGTTCAAGGCCCAGGCTTCGATTACGCAGTAGCTATGGCCAAGAGAAACATTCTTACAGCAACCACTAGTAAGGGAGAGTTCACAATGCTCGGGGTCCATGACAACGTAGCCATTTTACCCACTCACGCTTCGCCAGGTGAAACAATTGTTATCGATGGCAGGGAAGTGGAGGTGTTAGATGCCAAAGCACTGGAGGACCAGGCCGGCACTAACCTTGAAATCACAATAGTAACACTCAAGAGAAATGAAAAGTTCAGAGATATCAGACCTCACATCCCAACCCAAATCACTGAGACTAATGATGGAGTTTTGATTGTGAACACTAGCAAGTACCCCAACATGTATATCCCTGTTGGTGCTGTGATCGAACAAGGGTATCTCAATCTTGGTGGCCGACAAACTGCTCGGACTCTGATGTACAACTTTCCAACCAGAGCGGGACAGTGCGGTGGAGTAATCACGTGCACTGGGAAGGTCATTGGGATGCATGTCGGTGGGAACGGTTCACACGGGTTTGCAGCGGCCCTGAAGCGATCATACTTCACTCAAAGTCAAGGTGAAATCCAGTGGATGAGACCATCAAAAGAAGTGGGATACCCCATCATCAACGCCCCCAGTAAGACCAAATTGGAACCTAGTGCATTTCATCATGTATTTGAGGGTGTGAAGGAGCCAGCGGTTTTAACCAAAAATGATCCCAGACTCAAAGTCGATTTTGAGGAGGCAATCTTTTCCAAGTATGTGGGTAATAAAATTACTGAAGTGGATGAATACATGAAAGAAGCAGTTGATCACTATGCAGGCCAGTTAATGTCTTTGGACATCAACACTGACCAGATGTGCCTAGAGGATGCCATGTACGGCACTGATGGCCTAGAAGCTTTAGATCTCACAACTAGTGCTGGATACCCCTACGTTGCCCTTGGGAAGAAGAAGAGGGATATCTTGAATAAACAGACCAGAGACACCAAGGAGATGCAAAGGCTGCTAGACACTTATGGTATCAATCTTCCCTTGGTCACCTACGTAAAAGATGAGTTGAGATCAAAGAACAAAGTTGAACAAGGAAAATCTAGACTTATTGAGGCATCCAGTCTCAATGACTCGGTAGCAATGAGAATGGCTTTTGGTAATCTCTATGCAGCCTTCCACAAGAATCCAGGGGTGGTGACTGGTAGTGCAGTGGGTTGTGACCCGGATCTATTCTGGAGCAAAATCCCAGTGCTCATGGAAGAAAAGTTATTTGCCTTTGACTACACGGGGTATGATGCTTCTTTGAGTCCAGCTTGGTTTGAGGCCCTCAAAATGGTATTGGAGAAAATTGGTTTTGGTGATAGAGTAGATTATATAGATTATCTCAACCACTCACACCACTTGTACAAAAACAAAACTTACTGTGTCAAGGGCGGCATGCCATCTGGCTGCTCGGGCACATCGATTTTCAATTCCATGATTAACAACATCATAATTAGGACACTTTTACTGAGAACCTACAAGGGCATAGATCTAGACCACCTAAAGATGATAGCCTATGGTGATGATGTAATTGCTTCCTACCCCCATGAAGTGGACGCTAGTCTCCTAGCCCAATCAGGAAAAGACTATGGACTCACCATGACACCAGCTGATAAATCTGCAACTTTTGAGCAAGTCACATGGGAGAATGTAACATTTTTGAAGAGGTTCTTTAGAGCAGATGAAAAGTACCCATTCCTTATACATCCAGTGATGCCAATGAAGGAAATTCATGAATCAATCAGATGGACCAAAGATCCTAGAAACACTCAGGATCACGTTCGCTCCTTGTGCCTATTGGCCTGGCACAATGGAGAGGAGGAATACAATAAATTTCTAGCTAAAATTAGAAGCGTGCCAATTGGACGAGCTTTATTGCTCCCAGAGTACTCAACATTGTACCGCCGTTGGCTCGATTCCTTT
>ACS34686
------------------------------------------ATGGGAGCTCAAGTATCATCCCAAAAAGTAGGCGCTCACGAGAATTCTAACCGAGCCTACGGTGGTTCTACGATCAACTACACCACAATTAATTATTATAAAGATTCCGCAAGTAATGCGGCGTCCAAACAAGATTACTCACAGGATCCATCAAAATTCACCGAGCCACTAAAGGACGTGCTCATAAAAACAGCTCCAGCACTCAATTCACCAAATGTAGAAGCGTGTGGGTATAGTGATAGAGTGTTGCAACTCACTTTAGGCAATTCCACTATTACTACACAGGAGGCAGCAAATTCAGTAGTGGCTTACGGACGTTGGCCTGAGTTTATTAGAGATGACGAAGCAAACCCGGTGGACCAACCAACTGAACCGGATGTGGCTACATGCAGATTCTACACACTAGACACTGTAATGTGGGGTAAGGAGTCGAAAGGCTGGTGGTGGAAGTTACCTGAC---GCACTGAGAGACATGGGTCTGTTTGGACAAAACATGTATTACCACTACCTAGGAAGATCCGGGTACACTGTGCACGTGCAGTGTAATGCATCCAAATTTCACCAAGGTGCACTCGGGGTGTTTGCGATTCCTGAGTATTGTCTGGCGGGTGACAGT---GACAAGCAAAGGTACACTAGTTATGCAAATGCGAATCCAGGTGAAAGAGGGGGAAAATTTTACTCCCAATTCAACAAGGATAACGCAGTAACATCCCCAAAAAGAGAGTTCTGCCCAGTGGATTATCTCCTGGGATGTGGGGTGTTACTGGGAAATGCCTTTGTATACCCACATCAAATCATTAATCTGAGGACCAACAACAGCGCAACTATTGTCCTACCATATGTGAATGCTTTGGCCATTGATTCAATGGTTAAACACAACAACTGGGGCATTGCCATTCTGCCCTTATCACCGCTGGATTTTGCTCAAGATTCATCAGTTGAAATTCCAATTACTGTGACAATTGCCCCAATGTGTAGCGAGTTCAACGGCCTTCGTAACGTGACTGCACCTAAATTTCAAGGACTACCAGTGTTGAACACTCCTGGTAGTAACCAGTACCTGACGTCAGACAACCACCAATCACCATGCGCAATCCCAGAATTTGATGTCACTCCGCCTATTGATATCCCGGGTGAGGTTAAAAACATGATGGAGCTCGCCGAGATAGACACCATGATTCCTCTCAATTTGGAGAGCACCAAGAGAAACACAATGGACATGTACAGAGTTACTCTGAGCGACAGT---GCCAATCTATCGCAACCAATTTTGTGCTTGTCACTATCCCCAGCATTTGATCCGCGCTTGTCACACACCATGCTTGGGGAAGTACTGAACTATTATACTCATTGGGCCGGGTCCTTGAAATTTACCTTCCTGTTCTGTGGTTCAATGATGGCTACGGGGAAAGTCCTAGTGGCCTATGCACCACCAGGTGCACAACCCCCCACCAGCCGTAAGGAGGCTATGTTGGGCACACATGTCATTTGGGATCTTGGCCTGCAATCATCTTGTACTATGGTGGTGCCGTGGATTAGTAATGTGACATACAGACAGACTACACAAGATAGTTTCACTGAGGGCGGATATATCAGCATGTTCTACCAAACAAGAATTGTGGTGCCACTGTCCACCCCTAAGAGTATGAGCATGCTGGGGTTTGTGTCAGCCTGTAATGATTTCAGTGTGCGGTTGCTGCGAGACACCACTCACATTTCACAATCTGCGCTT---------CCACAGGGT---ATTGAAGATTTGATTTCTGAAGTTGCACAGGGCGCCCTA------ACTTTGTCACTC------CCGAAG------------------CAACAGGATAGCTTACCTGATACTAAGGCCAGTGGCCCGGCGCATTCCAAGGAGGTACCTGCACTCACTGCAGTCGAGACTGGAGCCACCAATCCTCTGGTACCATCCGACACAGTTCAAACGCGCCACGTAGTCCAACGACGCAGCAGGTCAGAGTCCACAATAGAATCATTCTTCGCACGCGGGGCGTGCGTCGCTATTATTGAGGTGGAC------AATGAACAACCAACCACCCGGGCA---CAGAAACTATTTGCCACGTGGCGCATTACATACAAAGATACAGTGCAGTTGCGCCGTAAGTTGGAGTTTTTCACATACTCTAGATTTGACATGGAATTCACCTTCGTGGTAACCGCCAACTTCACCAACGCTAATAATGGGCATGCACTCAACCAGGTGTACCAGATAATGTACATCCCCCCAGGGGCACCCACACCAAAGTCATGGGACGACTACACTTGGCAAACATCTTCCAACCCGTCCATATTTTACACCTATGGGGCTGCCCCGGCGCGAATCTCAGTGCCATACGTGGGGTTAGCCAATGCTTACTCGCACTTTTACGACGGCTTCGCCAAGGTGCCATTGAAGACAGATGCCAATGACCAGATTGGTGATTCCTTGTACAGCGCCATGACAGTTGATGACTTTGGTGTATTGGCAGTTCGTGTTGTCAATGATCACAACCCCACTAAAGTAACCTCCAAAGTCCGCATTTACATGAAACCCAAACACGTACGTGTCTGGTGCCCTAGACCGCCGCGCGCGGTACCTTATTATGGACCAGGGGTGGACTATAGGAACAAC---TTGGACCCCTTA---TCTGAGAAAGGCTTGACCACATAT---GGCTTTGGGCATCAGAATAAAGCTGTGTACACAGCTGGTTACAAGATCTGCAACTACCATCTCGCCACTAAGGAGGATTTACAAAATGCTGTAAGCATCATGTGGAATAGAGACCTCTTGGTTGTTGAATCAAATGCTCAAGGTACCGACTCAATAGCAAGGTGCAATTGCAATGTAGGGGTGTACTATTGTGAGTCCAGAAGGAAATACTACCCTGTGTCGTTTGTGGGACCCACCTTCCAATACATGGAGGCTAATGACTACTACCCAGCTAGATACCAATCCCACATGTTAATCGGGCACGGCTTTGCCTCACCAGGTGACTGTGGTGGTATCCTTAGGTGTCAACATGGCGTCATCGGAATCGTGACAGCTGGTGGAGAGGGATTAGTCGCATTCTCTGACATAAGGGACTTGTATGCTTACGAGGAAGAGGCCATGGAGCAGGGCATTTCAAACTATATTGAGTCACTCGGTGCTGCGTTCGGTAGTGGGTTCACTCAGCAAATAGGGGATAAGATATCAGAACTAACCAGCATGGTAACTAGCACCATTACGGAGAAGTTGCTTAAAAACTTAATCAAAATTATCTCATCACTTGTGATCATTACCAGGAATTATGAGGACACTACCACAGTGCTTGCCACCCTCGCCCTCCTTGGGTGCGACATCTCACCGTGGCAATGGCTAAAGAAGAAGGCATGTGACATCCTGGAAATTCCATACGCCATCAAACAAGGAGATAGTTGGTTGAAGAAATTCACTGAGGCATGTAATGCTGCAAAGGGACTGGAGTGGGTATCCAATAAGATATCCAAATTCATTAGTTGGTTGCAGGATAAAATCATCCCACAAGCGAGAGACAAATTAGAGTTTGTCACTAAACTAAAGCAATTAGAAATGCTTGAAAACCAGATTTCCACCATACACCAATCTTGTCCAAGTCAAGAACATCAGGAGATCTTATTCAACAATGTGCGGTGGCTATCTATCCAGTCCAAGAGGTTTGCACCACTATATGCACATGAAGCTAAAAGGATTCAAAAGCTGGAGCACACCATAAATAATTACGTACAGTTCAAGAGCAAGCACCGTATTGAGCCAGTATGTTTGTTAGTACATGGCAGTCCAGGGACAGGAAAATCAGTTGCAACCAATCTAATTGCTAGAGCAATAGCCGAGAAAGAGAACACCTCCACATACTCACTGCCACCTGATCCGTCTCACTTTGATGGCTACAAGCAACAGGGTGTGGTTATTATGGATGACCTAAACCAAAATCCAGACGGAGCAGACATGAAACTTTTTTGTCAAATGGTGTCCACTGTGGAGTTTATTCCACCGATGGCCTCGCTAGAAGAGAAAGGCATTTTGTTCACATCTAATTACGTTTTAGCCTCCACCAACTCCAGCCGGATCACACCACCCACGGTGGCTCACAGTGATGCGCTGGCCAGGAGATTCGCATTTGACGTGGACATACAAGTCATGAGCGAGTACTCCAGAGACGGAAAGCTCAACATGGCAATGGCTACTGAAATGTGCAAAAACTGTCATCAACCAGCAAAC---TTCAAAAGATGTTGTCCTTTAGTGTGTGGCAAGGCAATTCAGTTAATGGATAAATCTTCCAGGGTTAGATACAGCATTGATCAGATCACTACAATGATTGTTAATGAGAGAAACAGAAGATCAAACATTGGTAATTGCATGGAAGCTCTATTCCAGGGACCACTGCAGTATAAAGATCTAAAAATAGATGTTAAGACCAGTCCCCCTCCGGAGTGTATCAACGATTTGCTCCAGGCAGTTGATTCCCAGGAAGTGAGAGATTACTGTGAAAAGAAAGGCTGGATTGTTAACATT---ACCAGTCAGGTTCAAACAGAGAGGAACATCAACCGGGCGATGACTATCCTACAAGCAGTAACTACTTTCGCTGCAGTAGCCGGTGTCGTGTATGTTATGTACAAGCTGTTCGCTGGGCACCAGGGTGCATACACTGGTTTGCCAAATAAACGACCCAATGTACCCACTATCAGGACAGCAAAAGTGCAAGGCCCTGGGTTTGATTACGCAGTGGCCATGGCTAAAAGAAACATTGTTACAGCAACCACCAGCAAAGGGGAGTTTACGATGTTGGGAGTCTATGATAATGTGGCCGTCTTGCCAACCCACGCCTCACCTGGTGAAAGCATTGCGATCGACGGTAAAGAGGTGGAAATTCTTGACGCCAAAGCCCTTGAAGATCAGGCAGGAACTAATCTTGAAATTACCATAATTACACTAAAGAGGAACGAGAAGTTCAGAGATATCAGGCCACACATTCCCACCCAAATCACCGAAACAAATGATGGAGTTTTGATCGTGAACACTAGTAAGTACCCCAACATGTATGTTCCCGTTGGTGCTGTGACCGAACAGGGGTATCTTAATCTCGGTGGACGACAAACCGCTCGTACGTTAATGTACAACTTTCCAACTAGAGCAGGTCAGTGTGGCGGTGTCATCACGTGCACTGGTAAAGTCATTGGGATGCATGTTGGTGGGAACGGTTCACATGGGTTCGCGGCGGCCCTAAAGCGGTCATACTTCACTCAGATTCAAGGTGAGATTCAATGGATGAAACCATCAAAAGAAGTGGGATACCCGATCATAAATGCTCCGTCCAAAACCAAACTTGAACCCAGCGCTTTCCACTATGTGTTTGAAGGGGTGAAGGAACCAGCAGTCCTTACCAAAAATGATCCCAGGCTTAGGACAGACTTTGAAGAAGCAATATTCTCTAAGTATGTAGGCAACAAGATCACTGATGTGGATGAGTACATGAAAGAGGCAGTGGATCATTACGCTGGCCAACTCATGTCTCTAGACATCAACACAGAACAAATGTGCTTGGAGGACGCCATGTACGGCACCGATGGCCTGGAAGCACTTGACTTGACCACTAGTGCTGGATACCCTTATGTAGCAATGGGAAAGAAAAAGAGAGACATCTTGAATAAGCAGACTAGAGACACCAAGGAAATGCGGAGACTCTTAGATACTTATGGAATTAACTTACCGCTTGTAACATATGTTAAAGATGAACTAAGGTCAAAAACTAAGGTGGAGCAGGGAAAATCCAGATTGATTGAAGCCTCCAGTTTGAATGATTCAGTGGCCATGAGAATGGCATTTGGAAATCTCTATGCAGCATTTCACAAAAACCCAGGAGTTGTCACTGGCAGTGCAGTTGGTTGTGATCCAGATCTATTTTGGAGCAAGATCCCAGTGCTAATGGAAGAGAAGCTCTTTGCTTTTGACTACACAGGTTATGATGCATCACTCAGCCCGGCCTGGTTTGAGGCACTCAAAATGGTGCTAGAGAAAATCGGATTTGGGGACAGGGTGGATTATATTGATTACCTCAACCATTCCCACCACCTGTACAAAAACAAAACTTATTGCGTAAAAGGCGGCATGCCATCTGGCTGCTCAGGCACATCAATTTTTAACTCAATGATTAACAACATAATCATTAGGACACTCCTACTGAAAACCTACAAGGGCATAGATTTAGATCACCTAAAGATGATTGCCTATGGTGATGATGTAATTGCTTCCTACCCCCATGAGGTTGATGCCAGTCTCCTAGCCCAATCAGGAAAAGACTATGGACTAACCATGACTCCAGCAGACAAGTCAGCTACCTTTGAAACAGTCACATGGGAGAATGTAACATTCTTGAAAAGATTCTTTAGAGCGGATGAGAAGTATCCCTTCCTCATACATCCAGTAATGCCAATGAAGGAGATTCATGAATCAATTAGATGGACAAAGGATCCCAGAAACACACAGGATCACGTGCGCTCATTGTGCCTATTGGCCTGGCACAACGGCGAAGAAGAATACAACAAGTTCTTAGCTAAAATCAGGAGTGTGCCAATTGGGAGAGCTTTATTGCTCCCAGAGTACTCTACATTGTACCGCCGTTGGCTCGACTCTTTT
>AFS33289
------------------------------------------ATGGGAGCTCAAGTATCAGCCCAACACAACGGTACTCATCAGAATTCCAACAGTGCTAGTGAAGGGTCCACCATTAATTATACCACCATAAACTATTACAAAGACAGCGCCAGTAATGCGGCGACAAAAATGGACTTCTCTCAAGACCCGTCTAAGTTCACAGAGCCGGTGAAGGACGTGATGATCAAAACAGCACCTGCGCTCAATTCACCCAACATAGAAGCGTGTGGATACAGTGACCGCGTCCAGCAATTGACCTTAGGAAATTCAACTATCACCACTCAGGAGGCAGCCAACGCAGTGGTGGCATACGGGGAATGGCCTTCTTTCCTGGGACCAGAGGACGCCAACCCCGTTGATGCACCAACGATGCCCGATTCCTCTAGTAATCGCTTTTACACTCTTGAGAGTGTGGAGTGGGAAGAGGGGTCCCGTGGCTGGTGGTGGAAGCTACCAGAT---GCTTTAAAAGACATGGGGATGTTTGGCCAAAATATGTACTATCACTATTTAGGCAGGGCGGGTTACACCGTTCACGTGCAATGTAACGCCTCCAAGTTTCATCAGGGGGCCTTGGTAGTTGCCGCCATTCCAGAATTTATGATGGCTAGTAACTCAAGGGATAGTACAGGCGGGATCACTTACGAGAAAGCGAACCCCGGCGAGAAAGGGGGGAAATTTCAAGCGAGCTTTACCCCCTCA---AATGAGGATGGCAAGAAGAACACGTTTGCGCCTGTGGATTGGTTACTGGGATGCGGGGTCATGGCAGGCAATATAACCATCTACCCCCACCAGATTATCAATTTGCGGACAAACAATTGTGCGACGCTGGTGTTGCCATATGTCAACTCGTCTTCAACCGACTGCATGGCAAAACATAATAACTGGGGCATAGTGATTCTACCATTTGTGCCACTGAAGTTTGAGAGTGGTGCCTCAACTAAGATACCAATTACAGTTACCATTGCCCCCATGTGCTGTGAATTCAATGGACTGCGCGCCATGACTGCCCCAGTCACTCAGGGTTTGCCAGTCTTAAACACCCCTGGTTCGAGTCAATTTCTCACCACTGACAATTTCCAATCACCGTGTGCAATACCGAATTATGACGTCTCCCCACCTATACACATACCCGGTGAAGTCCGCAATATGATGGAAATTGCCGAGGTTGATAGCATTATACCCATGAATGCTACCAGCATCAATGTTAACACTATGGCAGCCTACCCAATTCCACTGCAACAAGGTTTGGCGAATAAGGAGCAGTCTATATTCTCTTTGAGTCTCAGTCCAGCTGCTGACCCCAGACTGTCACGCACACTGTTGGGCGAAATCTTAAATTACTACACACACTGGGCTGGTTCAATTAAATTCACATTTTTGTTTTGCGGTAGCATGATGGCCACGGGAAAGATACTTTTGAGCTACTCACCACCAGGTGCTAAACCCCCAACCACAAGGAAAGATGCCATGCTTGGCACACATTTAATATGGGACATCGGCCTTCAATCCAGTGCAACACTAGTGGCTCCGTGGATTTCGAACACGGCTTTCAGACGCTGTGAGAAGGATGATTTCACTGAAGGTGGCTACATCACTGCCTTCTACCAAACTGCCATAGTGGTCCCAAGTGGAGCACCAAAGGACATGAGTATGTTAGCGTTTGTCAGTGCCTGTAATGATTTCTCCGCCAGGCTGCTAAAGGATACACCATTCATTAGACAGCTTGCCACA---GTGTGGTCACAAGGG---GTTGGTGATGCCTTGGAGGGACTAGTTGAGTCCATGGTG------GGTTTACAAATA------------------------------------GACACCGTGAAAAACACATTGCCAAGCGGGCCAGTACACTCGCAACAAGTGCCAGCTCTTACCGCCGTTGAGACGGGCACTACCAACCCCGTGGTACCATCTGACGTGATAGAGACCAGACATGTAATAAACAAGCGTCAAAGGACAGAGTGCACGGTTGAGTCCTTCCTAGGGAGATCTGCGTGTGTAGCCATAATTGGACTCAAA------AATGACGACCCAGATACCACTGCTGCAAACGAGTTGTTCGCCACGTGGAACATTGGATACCATTATGCTTACCAGTTGCGCAGAAAGCTTGAAATGTTCACCTACTCCAGATTTGATGCAGAGCTCACGTTTGTGATCACTGAACGATTCGCTGCGAGTGGGGACTGTTCTGGGCGACACTATGTGTATCAGATAATGTACATACCACCAGGCGCTCCCAAGCCAACCAAATGGGACGACTATACATGGCAAAGCTCCACGAACCCATCAGTTTTCCACACGACTGGGAGTGCAAACCCGCGCATATCAATACCCTTCATGGGAGTAAGTGGTGCCTACTCACATTTCTACGACGGGTTTGCCATTGTTCCCCACACAACATTTGATGCTAGCGCA------TTCAACAAGTATGGTTACAACAGCATTAACGACTTTGGTACCATCGCCGTGCGCATTGTCAATGAGCATGACCCAGCCCCCATAGATGCTAAAGTGAGGATTTATATGAAGCCCAAGCACATTCGAGCGTGGTGCCCGAGACCTCCTAGAGCTGCTGAGTACACCGGGCCGTCAGTGGATTATAAACAAGCAAACAAGGTAATGACA---CATGTTGCAGACATTCGCACATAT---GGATTTGGGCATCAAAACAAGGCTGTCTACGTGGCTGGTTACAAGATTTGCAATTACCACTTAGCAACACAGGAAGACATGAGCAATGCAGTTGCTGTTATGTGGGACCGCGACCTAATGGTTGTAGAAAGCAGGGCCCAAGGAATTGACACCATAGCCAGGTGCTCGTGTAGGTGTGGGGTGTATTACTGTGAGTCCATGAGAAAATACTACCCAATTACTGTGACCGGGCCCACGTTCCGGTACATGGAAGCAAATGATTACTACCCTGCAAGATATCAATCGCACATGCTAATAGGGTCTGGGTTTGCAATGCCAGGTGATTGTGGAGGAATACTACGGTGCACACACGGCGTCATGGGCCTAATTACAGCTGGCGGTGATGGTGTTGTTGCCTTTGCAGATATTAGAGACTTGTTTGCCTATGAAGAGGAGGCCATGGAACAAGGAATAACAGATTACATCAGTGGTCTGGGGGCGGCTTTTGGTGCGGGCTTTAGTACTGAGATTTCCAGTCGGATACAAGAACTGCAAGAGACAGTGCAGAGTGTTATTACAGAAAAACTGCTTAAGAACTTGGTTAAAATAGTGTCTGCGCTAGTAATAGTGGCAAGAAACTACGAAGACTCGATAACTGTGCTGGCAACTCTTAGTCTGCTGGGGTGCGACGCTTCACCGTGGTATTGGTTGAAAGAGAAGGTTTGTCACATATTGGGAATCCCATATGTGATGAAACAGGGTGAGTCCTGGATGAAAAAGTTTTCTGATGCGTGCAACGCAGCCAAGGGGTTGGAGTGGATAGCACAGAAGATAGGCAAATTCATTGATTGGATAAAGACTAAGATCTTGCCAGAGGCGCAAGACAAAGTGGAATATTTGTCTAAACTTAAGCACCTGGACACATTAGAAAACCAAGTTGCCACACTACACCAATCATGTCCGAGTCAGGAAGACCAGGAAGTAATATTCAATAACATACGGTGGCTGGCCATTAAAGCAAGAAAGTTCGCCCCCTTGTATGCCAGTGAGGCACGCCGGATCTTCAAGATGGAAGCTACCATTAACAATTACATACAATTCAAGACCAAACACCGCATTGAACCTGTATGTTTGTTGATACATGGTACACCGGGTACCGGCAAGTCTATTGCTACAGGGCTTATTGGTAGGGCGATTGCCAAGCAGGCCAATACCAGCACCTACTCGCTCCCTCCAGACCCATCACACTTTGATGGTTATAAACAACAGGGTGTAGTGATTATGGATGATCTTAATCAAAACCCAGACGGGGAGGATATGAAGCTGTTTTGTCAGATGGTATCCACAGTGGAATTTGTACCACCAATGGCCAGTCTAGAGGAAAAAGGCATTCTATTCACATCAGATTACGTGCTTGCTTCCACCAACTCATATACTATATCACCACCAACAGTGTCTGCCTCGGACGCGCTGGCTCGTCGCTTTGCGTTTGACGTGGATATTGAAGTGATGTCACAATACAACAATAAGGGCCACCTGAATATGGCGATTGCAACCAAGCCATGTAACGATTGCCACAAACCATCAAAT---TTCTCCAGTTGTTGCCCACTCGTTTGCGGCAAAGCCATTCAGTTTGTAGATAAAGCAACTCGCACCAGATACACAGTAGATGAATTAACCACCCTTATCATAAACGAGAGAAACAGACGATACAATATTGGCAATTGTCTGGAAGCTCTATTTCAAGGCCCACTAGAGTTTAAAGAACCCAAAATTGACATAAAGACAGCCCCACCACCACCTGCAATAGCTGACCTATTACGATCTGTCGATAGTGATCAAGTGCGTGAGTATTGCGCCAAGCAAGGCTGGGTCACTGAGTTGCCGTCGTCATCACTGGCAGTGGAGAGGCACCTTAGTCGGGCCATGACAATTGTCCAAGCCGTTTCGTCCTTTGTGGTTGTTTCTGGCATGCTATACGTCATCTACAAGTTGTTTGCTAATTTTCAGGGAGCATACACAGGTCTGCCTAACCAAAAACCCAAAGTCCCCACGTTGCGAGTGGCTAAAGTGCAAGGTCCGGCATTTGACTACGCGGTCGCTATGGCAAAGCGCAATATACTGACTGCAGTGACGGAGAGGGGTGAATTCACCATGCTTGGTATTCACGACAGAGTGGCTGTTTTGCCTACCCACTCCAGTCCTGGAGAGACCATAGTCATAGCAGGGAAGGAAGTGAAAATCAAAGATGCCAGGCGACTTGTAGATTCAAATGATGTAAACTTAGAAATAACCATAGTTGAACTAGATAGGAATGAAAAGTTTAGAGACATCAGGGCACACATACCAACAACTATATGTGAGACCAGTGAGGCTATATTAGCAGTGAATACCACGCGTTTCCCCAATATGTACATCCCGGTGGGAGCCGTCACTGAGCAGGGGATGCTAAACTTGGGAGGCAGGCCCACCAATCGAACTTTGATGTACAACTTTCCCACTAAAGCAGGCCAGTGTGGTGGTGTGGTGATGTCCACAGGTAAGGTCATTGGCATACACGTGGGGGGTAATGGTTCCCATGGCTTTGCCGCAGCACTGAAGAGGTCATACTTTACCAGTGAGCAGGGTGAAATACAGTGGATGAGACCCAGCAAGGATGCTGGTTATCCAGTCATTAACGCCCCTAGTAAAACCAAACTGCAGCCTAGCGTGTTTCACGATGTGTTTCCGGGTGTCAAGGAGCCTGCAGTCCTGAGCAAATCAGACCCTAGACTTGAGGTTGATTTTGAAGAGGCCATTTTCTCCAAGTATGTAGGCAATGCCATTACTGAAGTGGACGAGTACATGAGGGAGGCTGTAGATCACTACGCTGGACAGCTTATGATACTGGATATTCCCACAGACCAAATGTGCTTGGATGAAGCCTTGTATGGTACTGAAGGTCTTGAGGCCCTGGATCTAACAACCAGTGCTGGCTACCCGTACGTGACCATGGGGAAAAGAAAGAGAGAGATCTTGAACAAAGAAACACGTGACACCAAGGAGATGCAGCGCTTGCTGGACAAGTACGGGATTAATTTACCGCTAGTCACGTACGTGAAGGATGAGTTGCGCAAGCCATCTAAGATCAAGGCAGGGAAGTCTAGATTGATAGAGGCCAGCTCACTAAATGATTCAGTTGCCATGCGGCAAGCCTTTGGCCACTTATATGCCAAGTTCCATCAAAACCCCGGCATAGTAACCGGCAGTGCTGTAGGGTGCGACCCTGACATCTTTTGGAGCAAGGTACCAGTCATGCTCGATGGCCACTTGTTTGCCTTTGACTACACTGGTTATGATGCCTCTCTCTCGCCAGCCTGGTTTGAAGCCCTCAAAATGGTGCTAGAGAATCTAGGATATGGTGATCGAGTGGATTATATAGACTATCTTAATCACTCTCACCACCTGTACAAGAACAAACTATACTGTGTCAAAGGAGGGATGCCATCCGGGTGTTCCGGCACATCCATTTTCAACACAATGATCAACAACATAATTATTAGAACACTCCTGCTTAAAACATATAAGGGGGTGGATCTTGATTCGTTGCGGATGATCGCCTATGGCGACGACGTCCTAGCCAGTTACCCACACCAAATAGACGCAGGCCTCCTAGCTCAGACAGGAAAAGATTATGGCCTGCTAATGACACCGGCGGACAAAGGAACTACCTTTGAAGCCGTCACTTGGGAAACAGCAACATTCCTGAAACGGTTTTTCCGTGCTGATGAACAATTCCCTTACCTAATACACCCAGTTATGCCAATGACAGAAATACATGAATCAATCCGCTGGACCAAAGACCCGAAGAATACACAAGATCACGTGCGATCTCTATGTCTACTGGCTTGGCATAATGGAGCTGTGGAATATAACAAATTTTTAGACCAGATAAGATCGGTCGCGATTGGTCGCGCATTACTCCTACCGGAGTACACAACATTGCGCCGCCGCTGGCTAGACTCTTTC
>ACN78836
------------------------------------------ATGGGCGCCCAAGTTTCATCACAGAAAGTCGGAGCCCACGAAAATTCAAACAGAGCCTATGGCGGGTCCACCATCAATTACACTACAATCAATTACTATAGGGACTCTGCAAGCAATGCAGCAAGCAAGCAAGATTTTGCACAAGATCCGTCCAAGTTCACCGAACCCATTAAGGACGTCCTCATTAAGACCGCTCCCATGCTAAACTCCCCAAACATTGAGGCGTGTGGTTATAGTGACAGGGTAATGCAGTTAACTCTGGGCAATTCAACGATCACCACCCAAGAAGCGGCCAATTCTGTTGTTGCCTACGGTAGATGGCCTGAATACATCAGAGATACCGAGGCAAATCCTGTAGACCAGCCAACCGAACCCGATGTAGCCGCGTGCAGGTTCTACACATTAGATACCGTCACTTGGCGCAAGGAGTCCAGAGGGTGGTGGTGGAAACTACCAGAC---GCTTTAAAAGACATGGGGTTATTTGGTCAAAACATGTTTTATCACTATCTTGGGAGGGCTGGCTACACAGTGCACGTACAGTGCAATGCTTCAAAGTTTCATCAAGGAGCTCTGGGGGTGTTTGCAGTTCCAGAAATGTGTTTAGCTGGTGATAGC---ACAACTCACATGTTCACAAAGTACGAGAATGCGAACCCAGGCGAAAAAGGAGGTGAATTCAAAGGGAGTTTCACCCTTGATACCAACGCCACCAACCCTGCACGGAACTTCTGCCCAGTTGATTACCTCTTCGGGAGTGGAGTGCTGGTAGGGAATGCATTTGTTTATCCACATCAAATAATAAACCTGCGCACTAACAACTGTGCTACGCTAGTATTGCCCTATGTAAACTCACTCTCAATAGATAGCATGACAAAGCACAACAACTGGGGGATCGCTATCCTCCCCCTGGCGCCACTAGACTTCGCCACTGAATCTTCCACTGAGATACCCATTACACTGACCATTGCTCCCATGTGCTGCGAATTCAATGGTTTACGCAACGTCACTGTGCCAAGAACCCAAGGATTACCAGTCCTGAACACTCCAGGGAGTAACCAGTACCTGACCGCAGACAATTACCAGTCTCCGTGTGCGATACCTGAGTTTGATGTCACTCCACCCATAGACATACCAGGGGAGGTGCGCAACATGATGGAATTGGCGGAAATAGACACCATGATACCCCTCAACTTGACGAGTCAACGTAAGAACACAATGGACATGTATAGAGTCGAGTTGAGTGACACG---GCTCACTCTGACACGCCGATCTTGTGTCTCTCGTTGTCCCCCGCTTCAGACCCCAGGTTGGCACACACTATGTTAGGTGAGATATTAAATTACTACACACACTGGGCAGGGTCCTTGAAATTTACCTTTCTCTTTTGCGGCTCAATGATGGCCACCGGAAAGTTATTGGTTTCTTACGCACCACCCGGAGCAGAAGCCCCTAAGAGTCGCAAAGAAGCAATGCTTGGGACACATGTGATATGGGACATTGGGTTGCAGTCTTCATGCACTATGGTGGTACCTTGGATCAGTAACACCACATACAGACAAACCATCAATGATAGTTTCACAGAAGGTGGCTACATTAGCATGTTCTATCAAACTAGGGTTGTTGTCCCGTTGTCCACACCCAGAAAGATGGACATCCTGGGTTTTGTGTCAGCTTGCAATGACTTCAGTGTGCGCTTACTGCGAGATACAACACACATTAGTCAAGAGGCTATG---------CCACAAGGA---ATTGGTGACATGATTGAGGGGGCCGTTGAAGGGATTACT------AAAAATGCATTG------GCTCCC------------CCGACTTCCACCAATAGCCTGCCTGACACAAAGCCGAGCGGTCCAGCCCACTCCAAGGAGATACCTGCATTGACAGCCGTGGAGACAGGGGCTACCAATCCGTTGGTGCCTTCGGATACCGTGCAAACGCGCCATGTCATCCAGAGACGAACGCGATCAGAGTCCACTATTGAGTCATTCTTCGCAAGAGGGGCTTGCGTGGCTATCATTGAGGTGGAC------AATGATGCACCGACAAAGCGCGCC---AGCAGATTGTTTTCGGTTTGGAAAATAACTTACAAAGATACTGTTCAACTGAGACGCAAACTGGAATTTTTCACATATTCGAGATTTGACATGGAGTTCACTTTTGTGGTCACCTCAAATTACAATGATGCAAATAACGGACATGCAATGAACCAAGTTTATCAGATAATGTATATACCACCCGGAGCACCTATCCCTGGCAAATGGAATGACTATACGTGGCAGACGTCCTCTAACCCGTCGGTGTTTTACACCTATGGAGCGCCCCCAGCAAGAATATCAGTGCCCTACGTGGGAATTGCTAATGCGTATTCCCACTTTTATGATGGGTTTGCAAAAGTACCACTAGCGGGTCAAGCCTCAACTGAA---GGCGATTCGTTGTACGGTGTTGCCTCACTGAATGATTTTGGATCACTGGCTGTTCGCGTGGTAAATGATCACAACCCCACGCGGCTTACCTCCAAGATCAGAGTGTACATGAAGCCAAAGCATGTCAGAGTATGGTGCCCACGACCTCCACGAGCAGTCCCATACTTCGGACCAGGTGTTGATTATAAAGATGGT---CTCACCCCACTA---CCAGAAAAAGGACTAACAACTTAT---GGATTTGGACACCAAAACAAAGCTGTGTACACAGCTGGCTACAAAATTTGCAATTACCACCTAGCTACACAAGAAGACTTGCAAAATGCCGTGAGTGTCATGTGGAACAGAGACCTCTTAGTGGCTGAATCAAGGGCCCTTGGCACCGACTCGATCGCAAGATGCAGCTGTAACACGGGTGTGTACTACTGTGAATCCAGGAGAAAACATTATCCAGTTTCTTTCATTGGGCCCACCTTCCAATACATGGAAGCCAATGAATATTACCCGGCTAGATATCAATCGCACATGCTTATTGGTCATGGGTTTGCATCACCGGGTGATTGTGGTGGCATACTTAGATGTCAACACGGGGTGATAGGAATAATCACTGCTGGTGGGGAAGGCTTGGTTGCATTTTCAGACATTAGAGACCTGTATGCTTATGAGGAGGAAGCTATGGAGCAGGGCATTTCCAACTATATTGAGTCACTTGGTGCTGCATTTGGTAGTGGATTCACTCAACAAATTGGTGATAAAGTTTCCGAGCTAACCAGCATGGTAACTAGCACCATTACAGAGAAGTTGCTTAAAAACTTAATCAAAATTATCTCATCACTTGTGATCATTACCAGGAATTATGAGGACACTACCACAGTGCTTGCCACCCTCGCCCTCCTTGGGTGCGACATCTCACCGTGGCAGTGGCTAAAAAAGAAGGCATGTGACATCCTGGAAATTCCATATGCCATCAAACAAGGAGATGGTTGGTTGAAGAAATTCACTGAGGCATGTAATGCTGCAAAGGGACTGGAGTGGGTGTCCAATAAGATATCCAAATTCATTAGTTGGTTGCAGGATAAAATCATCCCACAAGCGAGAGACAAATTAGAGTTTGTCACTAAACTAAAGCAATTAGAGATGCTTGAAAATCAGATTTCCACCATACACCAATCTTGTCCAAGTCAAGAACATCAGGAGATCTTATTCAACAATGTGCGGTGGCTATCTATCCAGTCCAAGAGGTTTGCACCACTATATGCACATGAAGCTAAAAGGATTCAAAAGCTGGAGCATACTATAAATAATTACGTACAGTTCAAGAGCAAGCACCGTATTGAGCCAGTATGTTTGTTAGTACATGGCAGTCCAGGGACAGGAAAATCAGTTGCAACCAATCTAATTGCTAGAGCAATAGCCGAGAAAGAGAACACCTCCACATACTCACTGCCACCTGATCCGTCTCACTTTGATGGCTACAAGCAACAGGGCGTGGTTATTATGGATGACCTAAACCAAAATCCAGACGGAGCAGACATGAAACTTTTTTGTCAAATGGTGTCCACTGTGGAGTTTATTCCACCGATGGCCTCGCTAGAAGAGAAAGGCATTTTGTTCACATCTAATTACGTTTTAGCCTCCACCAACTCCAGTCGGATTACACCACCCACGGTGGCTCACAGTGATGCGCTGGCCAGGAGATTCGCATTTGACGTGGACATACAAGTCATGAGCGAGTACTCCAGAGACGGAAAGCTCAATATGGCAATGGCTACTGAAATGTGCAAAAACTGTCATCAACCAGCAAAC---TTCAAAAGATGTTGTCCTTTAGTGTGTGGCAAGGCAATTCAGTTAATGGATAAATCTTCCAGGGTTAGATACAGCATTGATCAGATCACTACAATGATTGTTAATGAGAGAAACAGAAGATCGAACATTGGTAATTGCATGGAAGCTCTATTCCAGGGACCACTGCAGTATAAAGATCTAAAAATAGATGTTAAGACCAGTCCCCCTCCGGAGTGTATCAACGATTTGCTCCAGGCAGTTGATTCCCAGGAAGTGAGAGATTACTGTGAAAAGAAAGGCTGGATTGTTAACATT---ACCAGTCAGGTTCAAACAGAGAGGAACATCAACCGGGCGATGACTATCCTACAAGCAGTAACTACTTTCGCTGCAGTGGCCGGTGTCGTGTACGTTATGTACAAGCTGTTCGCTGGGCACCAGGGTGCATACACTGGTTTGCCAAATAAACGACCCAATGTACCCACTATCAGGACAGCAAAAGTGCAAGGCCCTGGGTTTGATTACGCAGTGGCCATGGCTAAAAGAAACATCGTTACAGCAACCACCAGCAAAGGGGAGTTTACGATGTTGGGAGTCTATGATAATGTGGCCATCTTGCCGACCCACGCCTCACCTGGTGAAAGCATTGCGATCAACGGCAAAGAGGTGGAAATTCTTGACGCCAGAGCCCTTGAAGACCAGGCAGGAACTAATCTTGAAATTACCATAATTACACTAAAGAGGAACGAGAAGTTCAGAGATATCAGGCCACACATTCCCGCTCAAATCACCGAAACAAATGATGGAGTTTTGATCGTGAACACTAGTAAGTACCCCAACATGTATGTTCCCGTTGGTGCTGTGACCGAACAGGGGTATCTTAATCTCGGTGGACGACAAACCGCTCGTACGCTAATGTACAACTTTCCAACTAGAGCAGGACAGTGTGGTGGTGTCATCACGTGCACCGGTAAAGTCATTGGGATGCATGTTGGTGGGAACGGTTCGCATGGGTTCGCGGCGGCCCTAAAGCGGTCATACTTCACTCAGATTCAAGGTGAGATTCAATGGATGAAACCATCAAAAGAAGTGGGATACCCGATCATAAATGCTCCGTCCAAAACCAAACTTGAACCCAGCGCTTTTCACTATGTGTTTGAAGGGGTGAAGGAACCAGCAGTCCTTACCAAAAATGATCCCAGGCTCAGGACAGACTTTGAAGAAGCAATATTCTCTAAGTACGTGGGCAACAAGATCAATGATGTGGATGAGTACATGAAAGAGGCAGTGGATCATTACGCTGGCCAACTCATGTCTCTAGACATCAATACAGAACAAATGTGCTTGGAGGACGCCATGTACGGCACCGATGGCCTGGAAGCACTTGACTTGACCACTAGTGCTGGATACCCTTATGTAGCAATGGGAAAGAAAAAGAGAGACATCTTGAATAAGCAGACTAGAGACACCAAGGAAATGCGGAGACTCTTAGATACTTATGGAATTAACTTACCGCTTATAACATATGTTAAAGATGAACTAAGGTCAAAAACTAAGGTGGAGCAGGGAAAATCCAGATTGATTGAAGCCTCCAGTTTGAATGATTCAGTAGCCATGAGAATGGCATTTGGAAATCTCTATGCAGCATTTCACAAAAACCCCGGAGTTGTCACTGGCAGTGCAGTTGGTTGTGATCCAGATCTATTTTGGAGCAAGATCCCAGTGTTAATGGAAGAGAAGCTCTTTGCTTTTGACTACACAGGTTATGATGCATCACTCAGCCCGGCCTGGTTTGAGGCACTCAAAATGGTGCTAGAGAAAATCGGATTTGGGGACAGGGTGGATTATATTGATTACCTCAACCATTCCCACCACCTGTACAAAAACAAAACTTATTGCGTAAAAGGCGGCATGCCATCTGGCTGCTCAGGCACATCAATTTTTAACTCAATGATTAACAACTTAATCATTAGGACACTCCTACTGAAAACCTACAAGGGCATAGATCTAGATCACCTAAAGATGATTGCCTATGGTGATGATGTAATTGCTTCCTACCCCCATGAGGTTGATGCTAGTCTCCTAGCCCAATCAGGAAAAGACTATGGACTAACCATGACTCCAGCGGACAAGTCAGCTACCTTTGAAACAGTCACATGGGAGAATGTAACATTCTTGAAAAGATTCTTTAGAGCGGATGAGAAGTATCCCTTCCTCATACATCCAGTAATGCCAATGAAGGAGATTCATGAATCAATTAGATGGACAAAGGATCCCAGAAACACACAGGATCACGTGCGCTCATTGTGCCTATTGGCCTGGCATAACGGCGAAGAAGAATACAACAAGTTCTTAGCTAAAATCAGGAGTGTGCCAATTGGAAGAGCTTTATTGCTCCCAGAGTACTCTACATTGTACCGCCGTTGGCTCGACTCTTTT
>ACN78837
------------------------------------------ATGGGCGCCCAAGTTTCATCACAGAAAGTTGGAGCCCACGAAAATTCAAACAGAGCCTATGGCGGGTCCACCATCAATTACACTACAATCAATTACTATAGGGACTCTGCAAGCAATGCAGCAAGCAAACAAGATTTTGCACAAGATCCGTCCAAGTTCACCGAACCCATTAAGGACGTCCTTATTAAGACCGCTCCCATGCTAAACTCCCCAAACATTGAGGCGTGTGGTTATAGTGACAGGGTAATGCAGCTAACTCTGGGCAATTCAACGATCACCACCCAAGAAGCGGCCAATTCTGTTGTTGCCTACGGTAGATGGCCTGAATACATCAGAGATGCCGAGGCAAATCCTGTAGACCAACCAACCGAGCCCGATGTAGCCGCGTGCAGGTTCTACACATTAGATACCGTCACTTGGCGCAAGGAGTCCAGAGGGTGGTGGTGGAAACTACCAGAC---GCTTTAAAAGACATGGGGTTATTTGGTCAAAACATGTTTTATCACTATCTTGGGAGGGCTGGCTACACAGTGCACGTACAGTGCAATGCTTCAAAGTTTCATCAAGGAGCTCTAGGGGTGTTTGCAGTTCCAGAAATGTGTTTAGCTGGTGATAGC---ACAACTCACATGTTCACAAAGTACGAGAATGCGAATCCAGGCGAAAAAGGAGGTGAATTCAAAGGGAGTTTCACCCTTGATACCAACGCCACTAACCCTGCACGGAACTTCTGCCCAGTTGATTACCTCTTCGGGAGTGGAGTGCTGGTGGGGAATGCATTTGTTTATCCACATCAAATAATAAACCTGCGCACTAACAACTGTGCTACGCTAGTATTGCCCTATGTAAACTCACTCTCAATAGATAGCATGACAAAGCACAACAACTGGGGGATCGCTATCCTCCCCCTGGCGCCACTAGACTTTGCCACTGAATCTTCCACTGAGATACCCATTACACTGACCATTGCTCCCATGTGCTGCGAATTCAATGGTTTACGCAACATCACTGTGCCAAGAACCCAAGGATTACCAGTCCTGAACACTCCAGGGAGTAACCAGTACCTGACCGCAGACAATTACCAGTCTCCGTGTGCGATACCTGAGTTTGACGTCACTCCACCCATAGACATACCAGGGGAGGTGCGCAACATGATGGAATTGGCGGAAATAGACACCATGATACCACTCAACTTGACAAGTCAACGCAAGAACACAATGGACATGTATAGAGTCGAGTTGAGCGACACG---GCTCACTCTGACACGCCGATCTTGTGTCTCTCGTTATCCCCCGCTTCAGACCCCAGACTGGCACACACCATGTTGGGTGAGATATTAAATTACTACACACACTGGGCAGGGTCCTTGAAATTTACCTTTCTCTTTTGCGGCTCAATGATGGCCACCGGAAAGTTATTGGTTTCTTACGCACCACCAGGAGCAGAGGCCCCCAAGAGTCGCAAAGAAGCAATGCTTGGGACACATGTGATATGGGACATTGGGTTGCAGTCTTCATGCACTATGGTGGTACCTTGGATCAGTAATACCACATACAGACAAACCATCAACGATAGTTTCACAGAAGGTGGCTACATTAGCATGTTCTATCAAACTAGGGTTGTTGTCCCGTTGTCCACACCCAGAAAGATGGACATCCTGGGTTTTGTGTCAGCTTGCAATGACTTCAGTGTGCGCTTACTGCGAGATACAACACACATTAGTCAAGAGGCTATG---------CCACAAGGA---ATTGGTGACATGATTGAGGGGGCCGTTGAAGGGATTACT------AAAAATGCATTG------GCTCCC------------CCGACTTCCACCAATAGCCTGCCTGACACAAAGCCGAGCGGTCCAGCCCACTCCAAGGAGATACCTGCATTGACAGCCGTGGAGACAGGGGCTACCAACCCATTGGTGCCTTCGGACACCGTGCAAACGCGCCATGTCATCCAGAGACGAACGCGATCAGAGTCCACGGTTGAGTCATTCTTTGCAAGAGGGGCTTGCGTGGCTATCATTGAGGTGGAC------AATGATGCACCAACAAAGCGCACC---AGCAGATTGTTTTCGGTTTGGAAAATTACTTACAAAGATACTGTTCAACTGAGACGCAAACTGGAATTTTTCACATATTCGAGATTTGACATGGAGTTCACTTTTGTGGTCACCTCAAACTACACTGATGCAAATAACGGACATGCATTAAACCAGGTTTATCAGATAATGTATATACCACCTGGAGCACCTATCCCTGGTAAATGGAATGACTATACGTGGCAGACGTCCTCTAACCCGTCGGTGTTTTACACCTATGGGGCGCCCCCAGCAAGAATATCAGTGCCCTACGTGGGAATTGCTAATGCGTATTCCCACTTTTATGACGGTTTTGCAAAAGTACCACTAGCGGGTCAAGCCTCAACTGAA---GGCGATTCGTTGTACGGTGCTGCCTCACTGAATGATTTTGGATCACTGGCTGTTCGCGTGGTAAATGATCACAACCCCACGCGGCTCACCTCCAAGATCAGAGTATACATGAAGCCAAAGCATGTCAGAGTCTGGTGCCCACGACCTCCACGAGCAGTCCCATACTTCGGACCAGGTGTTGATTATAAAGATGGG---CTCACCCCACTA---CCAGAAAAGGGATTAACGACTTAT---GGATTTGGACACCAAAACAAAGCTGTGTACACAGCTGGCTACAAAATTTGCAATTACCACCTAGCTACACAAGAAGACTTGCAAAATGCCGTGAGTGTCATGTGGAACAGAGACCTCTTAGTGGCTGAATCAAGGGCCCTTGGCACCGACTCGATCGCAAGGTGCAGCTGTAACACGGGTGTGTACTACTGTGAATCCAGGAGAAAATATTATCCAGTTTCTTTCATTGGGCCCACCTTCCAATATATGGAAGCCAATGAATATTACCCGGCTAGATATCAATCACACATGCTTATTGGTCATGGGTTTGCATCACCGGGTGATTGTGGTGGCATACTTAGATGTCAACACGGGGTGATAGGAATAATCACTGCTGGTGGGGAAGGCTTGGTTGCATTTTCAGACATTAGAGACCTGTATGCTTATGAGGAGGAAGCTATGGAGCAGGGCATTTCCAACTATATTGAGTCACTTGGTGCTGCATTTGGTAGTGGATTCACTCAACAAATTGGTGATAAAGTTTCCGAGCTAACCAGTATGGTAACTAGCACCATTACAGAGAAGTTGCTTAAAAACTTGATCAAAATTATCTCATCACTTGTGATCATTACCAGGAATTATGAGGACACTACCACAGTGCTTGCCACCCTCGCCCTCCTTGGGTGCGACATCTCACCGTGGCAGTGGCTAAAGAAGAAGGCATGTGACATCCTGGAAATTCCATACGCCATCAAACAAGGAGATAGTTGGTTGAAGAAATTCACTGAGGCATGTAATGCTGCAAAGGGACTGGAGTGGGTGTCCAATAAGATATCCAAATTCATTAGTTGGTTGCAGGATAAAATCATCCCACAAGCGAGAGACAAATTAGAGTTTGTCACTAAACTAAAGCAATTAGAAATGCTTGAAAATCAGATTTCCACAATACACCAATCTTGTCCAAGTCAGGAACACCAGGAAATTTTGTTCAACAATGTACGCTGGTTGTCCATTCAATCCAAGAGATTCGCTCCATTGTACGCACTTGAGGCCAAGAGAATACAAAAGTTGGAACACACCATTAATAATTACATACAGTTCAAGAGCAAACACCGTATTGAGCCAGTATGTTTGTTAGTGCATGGGAGCCCAGGTACAGGAAAATCAGTTGCAACCAATCTAATTGCTAGAGCAATAGCCGAAAAAGAGAACACCTCCACATACTCACTGCCACCTGATCCGTCTCACTTTGATGGCTACAAGCAACAGGGTGTGGTTATTATGGATGACCTAAACCAAAACCCAGACGGAGCAGACATGAAACTTTTTTGTCAAATGGTGTCCACTGTGGAGTTTATTCCACCGATGGCCTCGCTAGAAGAGAAAGGCATTTTGTTCACATCTAATTACGTTTTAGCCTCCACCAACTCCAGTCGGATCACACCACCCACGGTGGCTCACAGTGATGCACTGGCCAGGAGATTCGCATTTGACGTGGACATACAAGTCATGAGCGAGTACTCCAGAGACGGGAAGCTCAACATGGCAATGGCTACTGAAATGTGCAAAAACTGTCATCAACCAGCAAAC---TTCAAAAGATGTTGTCCTTTAGTGTGTGGCAAGGCAATTCAGTTAATGGATAAATCTTCTAGGGTTAGATACAGTATTGACCAGATCACTACAATGATTATCAATGAGAGAAACAGAAGATCCAACATTGGCAATTGTATGGAGGCTTTGTTCCAAGGACCACTCCAGTATAAGGACTTGAAGATTGACATCAAGACGAGTCCCCCTCCTGAATGTATCAATGACTTGCTCCAAGCAGTTGACTCCCAGGAGGTGAGAGATTACTGTGAGAAGAAGGGTTGGATAGTCAACATC---ACCAGTCAGGTTCAAACAGAAAGGAACATCAACAGGGCAATGACAATTCTACAAGCGGTGACAACCTTCGCCGCAGTGGCTGGAGTTGTCTATGTCATGTATAAACTGTTTGCTGGACACCAGGGAGCATACACTGGTTTACCAAACAAAAAACCCAACGTGCCTACCATTAGGACAGCAAAGGTACAAGGGCCAGGGTTCGATTACGCAGTGGCTATGGCTAAAAGAAACATTGTTACAGCAACTACTAGCAAGGGAGAGTTCACTATGTTAGGAGTCCACGACAACGTGGCTATTTTACCAACCCACGCTTCACCTGGTGAAAGCATTGTGATCGATGGCAAAGAAGTGGAGATCTTGGATGCCAAAGCGCTCGAAGATCAAGCAGGAACCAATCTTGAAATCACTATAATCACTCTAAAGAGAAATGAAAAGTTCAGAGACATTAGACCACATATACCTACTCAAATCACTGAGACAAATGATGGAGTCTTGATCGTGAACACTAGCAAGTACCCCAATATGTATGTTCCTGTCGGTGCTGTGACTGAACAGGGATATCTAAATCTCGGTGGGCGCCAAACTGCTCGTACTCTAATGTACAACTTTCCAACCAGAGCAGGACAGTGTGGTGGAGTCATCACATGTACTGGGAAAGTCATCGGGATGCATGTTGGTGGAAACGGTTCACACGGGTTTGCAGCGGCCCTGAAGCGATCATACTTCACTCAGAGTCAAGGTGAAATCCAGTGGATGAGACCTTCGAAGGAAGTGGGATATCCAATCATAAATGCCCCGTCCAAAACCAAGCTTGAACCCAGTGCTTTCCACTATGTGTTTGAAGGGGTAAAGGAACCAGCAGTCCTCACTAAAAACGATCCCAGGCTTAAGACAAACTTTGAGGAGGCAATTTTCTCCAAGTACGTGGGTAACAAAATTACTGAAGTGGATGAGCACATGAAAGAGGCAGTAGACCACTATGCTGGCCAGCTCATGTCACTAGACATTAACACAGAACAAATGTGCTTGGAGGATGCCATGTATGGCACTGATGGTCTAGAAGCGCTTGATTTGTCCACCAGTGCTGGCTACCCTTATGTAGCAATGGGGAAGAAGAAGAGAGATATCTTGAACAAACAAACCAGAGACACTAAGGAAATGCAAAAACTGCTCGACACATATGGAATCAACCTCCCACTGGTGACTTATGTAAAGGATGAACTTAGATCCAAAACAAAGGTTGAGCAGGGAAAATCCAGATTAATTGAAGCTTCTAGTTTGAATGACTCAGTGGCAATGAGAATGGCTTTTGGGAACCTATATGCTGCTTTTCACAAAAACCCAGGAGTGATAACAGGTTCAGCAGTAGGGTGCGATCCAGATTTGTTTTGGAGCAAAATTCCGGTATTGATGGAAGAGAAGCTGTTTGCCTTTGACTACACAGGGTATGATGCATCTCTCAGCCCTGCTTGGTTCGAGGCACTAAAGATGGTGCTTGAGAAAATCGGATTCGGAGACAGAGTTGACTACATCGACTACCTAAACCACTCACACCACCTGTACAAGAATAAAACATACTGTGTCAAGGGCGGTATGCCATCTGGTTGCTCAGGCACTTCAATTTTTAACTCAATGATTAACAACTTGATTATCAGGACACTCTTACTGAAAACCTACAAGGGCATAGATTTAGACCACCTAAAAATGATTGCCTATGGTGATGATGTAATTGCTTCCTACCCCCATGAAGTTGACGCTAGTCTCCTAGCCCAATCAGGAAAAGACTATGGACTAACTATGACTCCAGCTGACAAATCAGCTATATTTGAAACTGTCACATGGGAGAATGTAACATTCTTGAAGAGATTCTTCAGGGCAGACGAGAAATACCCATTTCTTATTCATCCAGTAATGCCAATGAAGGAAATTCATGAATCAATTAGATGGACAAAAGATCCTAGGAACACTCAGGATCACGTTCGCTCTCTGTGCCTATTAGCTTGGCACAATGGCGAAGAAGAATATAACAAATTCCTAGCTAAAATCAGGAGTGTGCCAATTGGAAGAGCTTTATTGCTCCCAGAGTACTCAACATTGTACCGCCGTTGGCTTGACTCATTT
>AFQ55937
------------------------------------------ATGGGAGCTCAAGTGTCTACTCAGAAGTCTGGATCACATGAAAATCAGAATGTGGCTGCTGGTGGTTCCACTATCAATTATACCACCATAAATTATTACAAAGATAGTGCCAGCAATTCGGCATCAAAACAAGATTTTTCGCAAGACCCATCCAAATTCACTGAGCCAGTTAAGGATATTATGATCAAGACAGCCCCTGCCTTGAACTCGCCCAACATAGAAGCCTGTGGGTATAGTGATAGGGTTCTCCAACTAACATTAGGAAACTCTACTATCACTACTCAAGAAGCTGCCAATTCAGTCATTGCATATGGAGAGTGGCCCACCTTTCTGAGTGATAGGGAAGCCAATCCGGTGGATGCTCCAACAGAACCTGATGCTTCGAGTAACAGATTTTACACTCTAGATAGTAAACCATGGGCAGCAGGGTCCAGAGGATGGTGGTGGAAATTACCAGAT---GCCCTGAAAGATATGGGCATGTTTGGCCAAAACATGTTTTATCACTATTTGGGTAGAGCTGGGTATACTGTGCACGTACAGTGTAATGCCTCAAAATTTCATCAAGGGACGCTACTTGTTGCTGCTATTCCAGAGTTTATGATGGGGTCTAACACAGATTCTAACACAGGTGGTATAACATATGAAAAAGCCAACCCTGGTGAGACGGGGGGTACTTTCCAGAAGACTGCTACCTTG------ACCACAGGAGATGGCAAGAATTCCTTCTGTCCACTTGATTGGGTGTTAGGTTGTGGAGTGATGGCTGGAAACGCTACAGTATTCCCACACCAGTTCATAAATTTAAGAACCAATAACTCAGCCACCCTCGTCTTACCTTATGTTAATTCAATTGCTACAGATTGCATGGCAAAGCATAACAATTGGGGTCTAGTTGTCATTCCAGTAGTACCACTACAATACAGTACTGGTGCATCAACCCTTGTGCCTATTACTATAACAATAGCACCTATGTGTTGTGAGTTCAATGGATTAAGATCTCTCACAACCCCATACACCCAAGGCTTACCAGTAATGAATACTCCTGGGTCTAATCAATTTTTAACCACAGATAATTTTCAATCACCTTGTGCTTTACCGGACTTCGATGTAACACCAGAGATACACATACCAGGAGAAGTAAAGAACATGATGGAACTAGCAGAAATTGATTCGCTAGTTCCAATGAATGCAGTACCAGGCATAGTTAATTCAATGGAAGCTTATCAGATACCAATACAAGCAAATCAGCAGGACAACAACAAATCAATTTTTGCTATTAGCCTCAGCCCTGCTGCCGACCCTAGGTTGTCATACACCATGCTTGGTGAGATTTTGAATTACTACACACATTGGTCAGGTTCAATTAAATTCACTTTCCTATTTTGTGGCAGTGCTATGGCGACTGGAAAATTGTTACTGAGTTATAGTCCACCAGGTGCAAAACCCCCCACCACCAGGAAGGAAGCCATGCTGGGCACCCACATAATATGGGATGTTGGTTTGCAATCCAGCGCCACCATGGTGGCCCCATGGATATCTAATGTCAACTATAGAAGGTGTGTGAAAGATGACTTTACTGAAGGAGGTTACATTTGCTGCTTTTATCAAACGGCTATTGTGGTGCCCAGTGGGACTCCAGTAACCATGAGCATGTTGTGTTTTGTCAGCGCATGCAATGATTTCACTGCTAGATTACTTAAAGACTCCCCCCATGTTATACAGAGTAACGCT------GTTGTGCAAGGA---TTAGGTGATTCAATTGAGGCCACCATTGATAGTATCACT------CAAAATGCACTA------------------------------------ACCACTGTTCAGAACACAGTACAATCAGGACCCACTCACTCAAAAGAGGTTCCAGCACTAACAGCAGTGGAAACGGGTGCCACCAGTCAAGTAGTACCAGGCGACTTGATCGAGACCAGGCATGTCATAAACATGAGACAGAGGTCTGAGGCATCTGTTGAATCCTTCTTTGGTCGATCTGCATGTGTTGCAATACTTGGGTTATCA------AATGCCAAACCAACCAAAGCAAACACCAAACAGCTGTTCAAAACTTGGAGAATATCATATTTGGAGACTTATCAACTCAGGAGAAAGCTAGAGTTTTTCACATATTCAAGATTTGACTTGGAAATGACTATAGTAATTACAGAAAGAGTGTTTAACGCAATCAATGCTCCGCTGCGCAGTTATGTGTATCAGATAATGTACATTCCACCAGGCGCTCCTGAACCACAATCATGGGATGATTATACATGGCAATCTTCCACCAACCCATCAATTTTCTACACTACTGGAAATGCCCCTCCCAGGGTGTCAATCCCATTCGTTGGAATAGGGTCTGCATATTCACACTTTTATGATGGTTTCTCACAGATTCCCCTTGACTCAATTAGTGCTGGAGCA------AGCAATAAATACGGTTATACCTCAATCAATGACTTTGGCACCCTGGCAATTAGAATAGTAAATGAATATGATCCAGTGCAAGTGGATGCAAAGGCTCGAGTTTACATCAAACCCAAGCACGTACGTGTATGGTGTCCCAGACCACCACGGGCTATGCCCTATAAAAACAATACAGTTGATTTTGACCCATCAGCAACAGTGATGACC---CAAGTTGCAGACATCAGGACGTAC---GGATTTGGCCACCAAAATAAAGCAGTCTACACTGCTGGATACAAAATCTGCAACTACCATCTAGCAACTCCAGAAGACATGGAAAAAGCAGTTAACATCATGTGGGATAGGGATCTCTTGGTCTGTGAGAGTGGTGCTCAAGGCACAGACACTATTGCAAGATGTTCATGCAAAGCAGGAATTTACTACTGTGAATCCAAAAGAAAATACTACCCTATCACAGTTTGTGGACCAACGTTCCAGTACATGGAAGCCAATGATTTCTACCCAGCTAGATATCAGTCTCATATGCTACTTGGTTATGGCTTTGCTAATCCTGGTGACTGTGGCGGAATCCTCAGATGCCAACACGGGGTGATGGGTATTATCACTGCTGGTGGTGAAGGAGTTGTGGCATTTGCCGATATTAGGGATTTATACATGTATGAAGAGGAAGTCATGGAGCAGGGTGTTACAGATTATGTCAACAGATTAGGGATGGCGTTTGGTGCTGGTTTCAGTGCAGAAGTGGCAAATAAAATCTCAGAGATACAAAGCACAGTCCAAAGTGTTCTCACAGAAAAGCTTTTGAAGAATCTTATAAAAATTGTCTCAGCTCTTGTTATAGTGGCTAGAAATTATGAAGATTCAATCACAGTGTTGGCTACTCTCTCTCTCCTAGGGTGTGATGCTTCCCCGTGGCAGTGGCTCAAAGAGAAACTTTGCAACATGATTGGTATTCCTTATGTTATGAAACAAGGGGATTCCTGGTTAAAGAAATTTACAGAAGCTTGTAATGCTGCTAAGGGATTGGAGTGGATTGCAAATAAAATTAGTAAGTTCATTGATTGGATCAAAGAAAAAGTACTCCCAGAGGCGAGAGATAAACTGGAATACCTTTCTAAATTGAAACAGCTTGAGATGATAGAAAATCAGATGGCTACACTACATCAGTCATGCCCTAGTCAGGAAGAGCAGGAGGTTCTCTTCAACAATATTAGATGGCTGGCAATAAAAGCAAGAAAATTTGCACCTTTGTATGCAGCTGAAGCTCGCAGAATATTCAAATTAGAAACATCCATCAACAATTACGTACAATTCAAGACCAAACACCGCATTGAACCAGTATGCTTGTTGATTCATGGAACACCCGGTACTGGCAAGTCAGTCGCTACAGGCCTCATTGGAAGAGCAATTGCAAAGCAAGCAAACACCAGTACTTATTCTTTGCCCCCAGATCCTTCACATTTTGATGGTTATAAGCAACAGGGAGTTGTGATCATGGATGACCTAAACCAAAACCCAGATGGGGAGGATATGAAATTGTTCTGTCAAATGGTCTCCACAGTGGAGTTCATACCACCAATGGCCAGCTTAGAAGAAAAGGGAATATTGTTCACCTCAGACTATGTGCTTGCCTCTACCAATTCTAATACAATAACACCTCCCACAGTATCAGCATCTGACGCATTATCTAGAAGATTTGCTTTTGACATGGACATATACCCAATGTCTGAATATACAACAAAAGGGAAATTGAACATGGCATTGGCTACCCAATTGTGTAAAGACTGCCATAAACCAGCAAAC---TTCTCTACATGCTGCCCTCTGGTGTGTGGGAAAGCTATTCAGTTGATGGACAAAAACACCAGGATGAGATATTCTCTGGACCAGATTACCACTATGATGATCAATGAGAGAAACAGGAGGTACAACATTGGAGGTTGCTTAGAGGCACTATTCCAAGGCCCAATTGAATTCAGAGATCTTAAGATCGATGTGGTTTCCACACCACCACCCTCAGCAATCTCAGACCTCCTCAAATCAGTAGATAATCAGGAAGTTAGGGATTATTGCAAACAACAGGGCTGGGTGGTGGAGATCCCTTCAAACTCTGTCACCATTGAAAGACACATTTCCCGTGCAACTAGTATTTTACAATCACTCTCCACTTTTGCAGTGGTGGCGGGCATGGTCTATGTAGTTTACAAACTCTTTGCAGGATTTCAGGGCGCATACACAGGACTCCCTAATGCAAAACCAAAAGTCCCTACAATTAGAGCAGCCAAAGTTCAAGGGCCTGTATTTGATTATGCAGTTGCCATGGCTAAGAAGAACATACTCACTGCTACCACAGAGAAGGGTGAATTCACTATGCTTGGTGTGTATGATAGAGTTGCTGTGCTTCCCACTCACTCAAACCCAGGTGAGACCATAGTTATATCAGGAAAGGAGGTGAAGATCTTAGACGCTAAAAGACTAGTTGATAGTGATGAAGTTAACCTTGAAATTACTATTATAACCTTAGACAGGAATGAAAAGTTTAGGGATATTAGAACTCACTTACCAACCCAAATCCATGAGACTAATGATGCAGTCCTCGCCGTGAACACCTCCAAATTCCCCAACATGTACATCCCAGTAGGATCAGTTGTTGAACAGGGTATGCTAAATCTTGGAGGTAGGCCCACAAACAGAACCTTGATGTATAACTTCCCAACCAAGGCAGGACAGTGTGGTGGTGTTTTAATGGCAACCGGCAAGGTGATTGGCATACACGTCGGTGGCAACGGATCACATGGTTTCGCTGCCGCTCTCAAAAGAAGTTACTTCACTGAAGAACAAGGAGAGATTCAATGGATGAGACCAAGCAAAGATGCAGGTTACCCCATGATTAATGCGCCCTCAAAGACAAAATTGGAACCTAGTGTTTTCTTTGATGTTTTTCCAGGAGAAAAAGAACCGGCTGTTTTAACTAAGAATGACCCCAGATTGAAAGTTGATTTTGAAGAGGCTGTATTTTCTAAGTACATTGGAAACAAGATCACAGAGGTAGATGAATACATGAAGGAAGCTGTCGATCATTATGCTGGTCAGTTAATGTCCCTTGATATACCCACAGAGCAAATGTGCTTGGAAGACGCCATGTATGGTACAGATGGTCTCGAAGCCTTGGATTTAACAACTAGTGCTGGGTATCCTTATGTGGCTATTGGAAAGAGAAAGAGAGACATACTTAACAAACAAACCAGAGATACCAAAGAAATGCAGAAAATGCTAGATAAGTATGGAATTAATCTACCATTGGTAACCTATGTCAAGGATGAACTTAGGTCTAAATCAAAAGTGGAACAGGGTAAATCCAGATTGATTGAAGCAAGCTCCCTGAACGATTCAGTTGCTATGAGACAGGCGTTTGGCCACTTATATGCCAAGTTCCATCAGAATCCAGGGATAATAACAGGTTCAGCAGTAGGGTGTGATCCAGATGTCTTTTGGAGCAAGGTGCCAGTGATGTTAAATGGAGAACTCTTTGCCTTTGATTACACAGGTTATGATGCTTCACTTTCTCCAGCTTGGTTCGAAGCTTTAAAAATGGTGTTGGAGAAGATTGGCTTTGGTGACCGGGTTGACTTCATAGATTATCTAAATCATTCACACCACTTATATAGGAACAAATTATATTGTGTCAAAGGTGGAATGCCCTCAGGGTGCTCTGGCACCTCAATTTTCAATTCCATGATCAATAATCTGATAATTAGGACACTAATGTTAAAAACTTACAAAGGAGTGGATCTTGACTCTCTCCGTATGATAGCATACGGGGATGACGTTATTGCATCATACCCACACAAAATTGATGCTGGCCTCCTAGCCCAAGCAGGAAAAGACTATGGATTAGTCATGACACCAGCAGACAAGGGTGCTACCTTCACAGATGTAGATTGGAGCAATGTGACATTTCTCAAAAGATTCTTCAGAGCAGATGAGCAGTATCCTTTCCTTGTTCACCCAGTGATGCCTATGAAAGACATTTATGAATCAATTAGGTGGACCAAAGATCCGCGGAATACACAGGATCATGTCCGATCGTTGTGCTTATTGGCATGGCACAATGGAGAGGAAACTTACAACAAATTTTTAGCTCAGATTAGAAGCGTGCCAGTTGGTCGTGCTCTACTCCTACCGGAGTATTCTACTCTTCGCAGACGCTGGCTCGATTCTTTT
>ABM21506
------------------------------------------ATGGGAGCTCAAGTGTCATCACAAAAGGTTGGTGCTCATGAGAATACTAATGTGGCCACCGGTGGGTCAACGGTCAATTATACGACCATCAACTATTACAAAGACTCTGCTAGTAATGCAGCGTCAAAACAGGACTTCTCTCAAGATCCATCAAAGTTCACTGAACCAGTGAAGGATGTATTGATAAAATCTGCACCTGCGCTGAATTCTCCAAACATCGAGGCGTGTGGTTACAGTGACAGAGTGATGCAACTGACCCTAGGAAATTCCACTATTACCACTCAGGAAGCAGCCAATTCGGTTGTAGCTTATGGAGTCTGGCCCTCCTACCTAAGTGACAAGGATGCTAACCCTGTTGATCAACCCACCGAACCTGATGTTTCAGCATGCCGCTTTTACACGCTTGACACTGTGGAGTGGAGTAAAGAGTCTAAAGGGTGGTGGTGGAAGCTCCCTGAT---GCCTTGAAGGACATGGGATTATTTGGTCAGAATATGTTTTATCATTATCTGGGAAGATCAGGGTATACAGTACATGTGCAGTGCAATGCATCAAAGTTTCACCAAGGCACACTTGGCGTGTTTGCAGTACCGGAGTATTGCTTGGCCGGAGACTCGAACTCCAAGACAAATTACACCAGCTATGTGAACGCCAACCCGGGAGAGGCGGGGGGACAGTTCGTGTCAAATTTCAATCCAGAC---ACTAGCACTACACCTCAACGCAAATTTCAACCAGTTGATTATCTTTTCGGTTGCGGTGTTATGGCAGGAAACGCATTTGTGTTCCCACATCAAATAATAAACCTGCGCACAAACAACTGCGCCACGCTGGTACTGCCATATGTGAATTCACTAGCAATAGATTGCATGGCAAAGCACAACAACTGGGGCATAGTGATACTACCCTTGTCTAAACTTGATTACAATCCAGATGCCAGTACACGATTACCCATCACGGTTACAATCGCCCCCATGTGTTGTGAATTCAATGGGTTGAGGAATTTAACAATTCCTGCCACACAGGGCCTACCTGTCATGAATACACCAGGCAGCAACCAGTATCTGACGTCGGACAACTTTCAATCGCCTTGCGCATTGCCTGAGTTCGATGTCACGCAACCCATATTCATTCCAGGAGAGGTTAAAAATTTAATGGAATTAGCAGAGATTGACACTATGATACCAATGGATCTCAGTGAGGGGAAGAAAAACTCAATGGAAATGTACAGAGTGAAACTCAGTGATGCT---GGAGATCGCGATAAACCAATTTTGTGTCTATCTCTGTCCCCAGCATCTGACCCACGTTTGTCACACACGATGCTAGGAGAAATTCTAAATTATTACACACATTGGGCTGGTTCCTTGAAATTTTCATTTTTGTTTTGTGGGTCAATGATGGCCACTGGAAAGCTCTTAGTGGCATACTCACCTCCAGGCGCACAGCCTCCTCAAGATAGAAAAAGTGCTATGTTAGGCACTCATGTCATCTGGGATATAGGGTTGCAGTCTTCTTGTACTATGGTGGTTCCATGGATTAGTAACACCAGTTACCGCAGAACAGTGAAAGACGACTTTACAGAAGGAGGTTACATAAGCATGTTCTACCAGACACGCATAGTCGTCCCAGCCTCAACACCAACTAGTATGGACATTCTCTGTTTTGTGTCAGCATGTAACGACTTCACGGTTCGGTTATTAAGAGACACAACCCACATCACCCAAGCAGCCCTA---------CCTCAAGGC---ATAGATGAAATAATTCAGCAAGTGGCATCAAGCGCTCTT------CAGTTGTCCCAA------CCTAATAGACCAGCCCTGCCCCCAGCCGAACAGTCTGTTCCCAACACCAATCAGACCACACCAGAACATTCAAAAGAAGTACCCGCGCTAACGGCAGTTGAGACAGGAGCTACCAACCCACTAGAACCAGGCGACACTGTCCAGACCAGGCATGTTATTCAGACCAGATCCAGGAGCGAGAGCACCGTAGAATCATTCTTTGCGCGAGGGGCATGTGTCACAATCATGAGTGTTGATAATTACAACGAGACCCTCACAGGAAGCCAAAAATCCACACTCTTTGCAACCTGGAACATAACCTACACAGACACAGTTCAGCTCAGGAGGAAATTGGAGATGTTCACCTACTCCAGGTTTGACATTGAGTTTACCTTTGTTGTAACTGAACGCTATTACTCTTCCAATTCTGGCCATGCATTAAATCAAGTGTACCAAATTATGTATGTACCACCAGGTGCTCCAGTGCCAAAGAAGTGGGATGATTATACTTGGCAGACATCATCGAACCCATCCATTTTCTACACATATGGCACTGCCCCACCCAGAGTCTCAATTCCTTTTGTTGGAATTGCAAATGCTTACTCCCATTTCTACGATGGGTATAGCACAGTCCCACTGAAATCAGACACAACTGACTCA---GGCGCGGCATACTACGGTGCGGTGTCCATCAATGACTTTGGTCTTTTGGCAGTGCGTGTGGTAAATGAGCACAACCCAGTGAGAGTTTCATCAAAAGTGAGAGTGTACATGAAGCCCAAACATGTCAAAGTATGGTGCCCCAGACCACCACGCGCTGTGGAATACTATGGACCAGGAGTTGACTACAAAAGCGGTACGCTACAGCCGCTA---CCCACTAAAAGCCTGACCACTTAC---GGGTTTGGACACCAAAATAAGGCAGTATACGTGGCAGGATACAAGATTATGAACTACCACCTGGCAACGAGTGAAGACTACAGAAATTGTGTGAGGAGCTTGTGGGAACGTGACATCATGGTTGTGGAGTCTAGAGCACAAGGAGTGGACACTATTGCTAGATGTTCATGCAAGACCGGGGTGTATTATTGTGAGTCTAGGAACAAACATTACCCCATCACAATCACTGCCCCAACCTTCCAGTGGATGGAGAAAAACGATTTCTACCCAGCACGCTACCAATCTCACATGACTATGGGCAGTGGATTCGCCGCCCCTGGGGACTGTGGTGGCATCTTGCGGTGTCAACACGGTGTCATGGGCCTTATCACTGCTGGTGGAAATGGTGTGGTTGCCTTTGCAGACATTAGAGACCTCTATGTA---GAAAATGAAGCAATGGAGCAAGGAATCACTTCATACATTGAATCATTAGGAGCAGCCTTTGGAAATGGTTTCACCAGTCAAATAGGGGAGAAAATTAATGAGATTTCATCCATGGTCAATTCAGTGCTCACGGAAAAATTGCTCAAAAACTTAATCAAGTTAGTTAGTAGTTTAGTCATCATTGTTAGGAATTATGAAGATACAACCACAGTTCTAGCTACATTGGCTTTGCTAGGGTGTGATGTGTCACCATGGGCCTGGCTGAAAAAGAAAGTTTGTGACATCCTGGAAATCCCGTTTGTTATGAGGCAGGGGGATTCTTGGATGAAGAAGTTTACTGAGGCTTGCAATGCAGCCAAGGGATTGGAATGGATCAGTAATAAAATATCCAAATTTGTTGAATGGATCAAGAACAAGATCATTCCTGAAGCGAGAGACAAAGTGGAGTATGTCTCCAAACTCAAACAGCTTGGAATGTTAGAAAACCAAATTAACACAATACATCAATCCTGTCCCAGTCAAGAACAGCAAGAGGTGCTTTTCAACAATGTCAGGTGGTTGGCAATACAATCCAGACGTTTTGCACCACTCTACGCGACAGAGGCAAAAAGAATCAGTAAACTAGAAAATACCATCAACAATTACATACAGTTCAAGAGCAAACACCGTATTGAACCAGTATGTGTATTGATACATGGTAGCCCTGGTACTGGCAAGTCCGTTGCCACCAGCTTGATGGGACGCGCCATTGCAGAGAAAGAGAACACTTCAACATACTCACTTCCCCCAGACCCAGCACATTTCGACGGTTACAAGCAACAAGGGGTTGTGATAATGGATGACTTGAATCAGAACCCTGATGGGTTGGACATGAAATTGTTCTGTCAAATGGTCTCTACTGTAGAGTTCATCCCTCCAATGGCTTCACTAGAGGAAAAGGGCATTCTGTTTACATCAGACTATGTATTAGCTTCAACAAATTCCAGCACTATCACACCACCAACTGTTGCGCACAGTGAAGCTTTGAGTCGAAGGTTCGCATTTGACATGGAAATATGTCCAATGTCTCAGTACACCATAAAGGGCAAACTTAATATGGCTGAAGCAACACGAATATGCAAGGAGTGCCCTCAACCAGCCAAT---TTTAAAAAGTGCTGCCCGTTGGTGTGCGGAAAAGCTATACAGTTAATGGATAAGTACACCAGACAGAGGTTTTCAGTGGATGAGTTAACTACCCTAGTCATCAATGAGAAAATTAGGAGAGCCAACATTGGGAACTGCATGGAAGCACTATTTCAGGGACCACTACAATACAAGGATCTTAAAATTGACATCAAAACTAGTCCACCACCTGAATGCATTAATGATTTGTTACAGTCGGTTGATTCTCAGGAAGTTAGAGATTACTGTGAGAAGAAAGGGTGGATAGTAAACATT---TCAAGTGATGTCACTATTGAAAGAAACCTCAACAGGGCCATGACCATCCTGCAAGCATTGACAACCTTCGCGGCTGTAGCTGGTGTTGTGTACGTAATGTACAGACTGTTTGCCGGACAACAAGGGCCGTATACTGGACTGCCCAACAAGAAACCAAATGTTCCTACAATCAGGACCGCAAAGGTACAAGGTCCAGGTTTTGATTATGCTGTGGCNATGGCAAAAAGAAATATCATCACAGCTACCACTTGCAAAGGAGAATTCACCATGCTAGGGGTTCATGACAATGTAGCAATATTACCCACCCATGCATCTCCAGGTGAGACCATTGTAATCGATGGTAAGGAGGTGGAAGTTATAGATGCCAAAGCGTTAGAAGATCAAGCAGGGACTAATTTGGAGATAACCATCGTCACTCTTAAAAGAAATGAAAAGTTTAGAGATATCAGACCACACATTCCCACTCAAATTACAGAGACAAATGATGGAGTGTTGATCGTGAATACTAGTAAGTACCCCAATATGTATGTGCCCGTTGGTGCTGTGACTGAACAGGGATATCTCAATCTCGGTGGCCGCCAAACCGCTCGTACTCTAATGTACAACTTTCCAACAAGAGCGGGCCAATGTGGTGGTGTCATCACTTGCACTGGCAAGGTCATCGGGATGCATGTTGGAGGGAACGGTTCACATGGGTTTGCAGCAGCCCTGAAACGATCATACTTCACCCAAAATCAAGGTGAGATTCAGTGGATGAGACCATCCAAGGAGGTAGGCTATCCAATTATCAATGCTCCATCAAAAACAAAATTGGAGCCTAGCGCCTTTCACTATGTGTTTGAAGGGGTTAAGGAACCAGCAGTGCTTACCAAGAATGATCCCAGGCTAAAAACTGACTTTGAGGAGGCCATCTTCTCTAAGTACGTGGGCAACAAAATTACTGAAGTGGATGAATATATGAAGGAGGCAGTAGACCATTATGCAGGCCAGCTCATGTCCCTGGATATCAATACTGAGCAAATGTGCTTAGAGGATGCCATGTATGGAACTGATGGTCTCGAGGCTTTGGACCTCAGCACCAGTGCTGGTTATCCCTATGTAGCACTGGGTAAGAAGAAGAGAGACATTCTGAATAAGCAAACTAGGGATACCAAAGAAATGCAGAGGCTGTTAGATACCTATGGTATCAACCTACCACTAGTAACATATGTGAAAGATGAACTTACGTCTAAGACAAAAGTGGAGCAAGGGAAATCCAGGTTAATTGAGGCATCTAGTCTAAATGACTCAGTAGCAATGAGAATGGCGTTTGGACATCTATACGCTGCCTTCCACAAGAATCCAGGAGTGGTGACGGGGTCAGCAGTTGGTTGTGATCCAGACTTGTTTTGGAGCAAAATACCAGTGCTCATGGAGGAAAAACTATTTGCCTTTGATTACACAGGGTATGACGCTTCACTTAGCCCTGCCTGGTTTGAAGCTCTAAAAATGGTGCTAGAGAAAATTGGATTTGGTGATAGGGTTGACTACATTGATTACTTGAATCATTCGCACCATTTGTATAAAAACAAAACTTACTGCGTCAAGGGCGGCATGCCATCTGGCTGCTCGGGCACTTCAATTTTCAATTCAATGATTAATAATTTGATCATCAGGACGCTTTTACTGAAAACCTACAAGGGCATAGATTTAGACCACCTAAAGATGATAGCCTATGGTGATGATGTAATTGCTTCCTACCCCCATGAGGTTGACGCTAGTCTCCTAGCCCAATCAGGAAAAGACTATGGACTAACCATGACTCCAGCTGACAAATCAGCCACATTTGAAACAGTCACATGGGAGAATGTAACATTCCTGAAGAGATTTTTCAGAGCAGATGAGAAGTATCCCTTTCTGATACACCCAGTAATGCCTATGAAGGAAATTCATGAATCAATCAGATGGACCAAAGATCCTAGGAACACCCAGGATCATGTGCGCTCACTGTGCCTATTGGCTTGGCATAATGGTGAGGATGAATATAATAAATTTTTAGCTAAAATCAGAAGTGTGCCAATCGGAAGAGCATTGTTGCTCCCTGAGTACTCCACACTGTACCGCCGTTGGCTCGACTCATTT
>ABM21507
------------------------------------------ATGGGTGCACAAGTTTCATCACAGAAAGTAGGAGCACATGAGAACACCAATGTGGCGACTGGTGGTTCCACAGTCAATTACACAACAATCAATTATTACAAAGATTCTGCTAGTAATGCAGCCTCTAAACAAGATTTTTCACAGGATCCATCCAAATTTACGGAACCAGTGAAAGATGTGCTGATAAAATCAGCTCCGGCATTGAACTCACCAAACATAGAGGCATGTGGGTATAGTGATAGACTGATGCAATTGACACTTGGGAATTCCACCATAACCACGCAGGAAGCAGCAAACTCAGTGGTGGCCTACGGTGTATGGCCTAGTTACCTTAGTGATAAGGATGCTAACCCAGTGGATCAACCAACTGAACCGGATGTTTCAGCTTGCAGGTTCTACACGCTAGATACAGTGGAATGGCAAAAAGAGTCCAAGGGATGGTGGTGGAAGCTGCCGGAC---GCTCTAAAAGACATGGGGCTGTTTGGGCAAAACATGTACTATCACTATCTTGGTAGGTCAGGTTACACAGTACATGTTCAGTGCAACGCTTCAAAGTTCCACCAAGGCACCCTTGGTGTGTTTGCCGTGCCTGAATATTGTCTGGCAGGTGACTCAAACAGCAAGACCAATTACACTAGTTATGTCAATGCTAATCCAGGTGAAAAAGGTGGGACATTTGTATCCAATTTCACACCAGAC---AATGGAGCAGTGCCCAAACGGGAGTTCCAACCAGTAGATTACTTGTTTGGATGTGGTGTTATGGCAGGCAACGCATTCGTGTTCCCCCACCAAATCATAAACCTGCGCACTAACAACTGTGCCACGTTGGTCTTACCGTATGTGAATTCACTTGCTATTGATTGTATGGCGAAGCACAACAACTGGGGTATAGTCATACTACCACTGTCCAGGCTGGATTACAACCCCGATGCAAGCACAAAGCTACCCATCACTGTAACAATAGCACCAATGTGTTGCGAGTTTAATGGCTTGAGAAACCTAACCATTCCAGCCACACAAGGACTGCCCGTGATGAACACCCCGGGGAGTAACCAATATCTCACATCAGATAACTTCCAATCACCATGTGCACTACCAGAATTTGATGTAACTCAACCTATTTTTATACCAGGGGAAGTGAGAAATTTGATGGAGTTGGCCGAGATCGATACGATGATACCAATGGACCTGAGTGATGGTAAGAAAAATTCCATGGAAATGTATAGGGTCAAGTTATCAGACAGT---GGTGATCGCAGTAGACCAATTCTATGCCTGTCTTTGTCACCAGCGTCAGACCCACGACTCTCTTATACCATGCTAGGAGAAATCTTGAATTACTACACACATTGGGCTGGTTCTCTCAAATTCTCGTTTCTTTTCTGCGGATCCATGATGGCCACTGGTAAATTATTAGTGGCATACTCACCACCTGGTGCACAACCACCGCAGGATAGGAAAACTGCAATGCTGGGTACTCATGTAATATGGGACATAGGCTTACAGTCATCATGCACTATGGTCGTTCCATGGATCAGCAACACCAACTACCGCAGGACAGTGAGGGATGACTTCACAGAGGGCGGATACATTAGCATGTTTTATCAAACCAGAATAGTAGTCCCTGCATCCACTCCAACTAGCATGGACATCTTATGTTTTGTGTCAGCTTGCAACGATTTCACTGTGAGGTTACTTAGGGACACCACACACATAACCCAGGAAGCGTTA---------CCACAAGGG---CTTGAGGATTTAATCCAGCAAGTGGCTACAAATGCATTA------CAATTATCACAA------CCCACCCGACCCGCACTTCCGCCAGCAGAGCAAAGTGTGCCAAACACCAATCAATCCACCCCAGAGCACTCGAAAGAGGTCCCCGCACTCACTGCAGTAGAAACTGGTGCCACTAACCCACTAGAGCCGAGTGACACCGTGCAGACTAGGCATGTGATTCAAACTAGATCTAGAAGTGAGAGCACAGTGGAATCCTTCTTTGCGCGGGGAGCGTGTGTGACAATCATGGGGGTAGACAATTACAATGAGGTAGTGACTGGTGACCAAAAGTCTACTCTGTTTGCTACATGGAATATAACATACACAGACACAGTTCAGCTGAGAAGGAAATTGGAAATGTTCACATACTCCAGATTCGACATTGAATTCACATTTGTGGTAACTGAACGTTACTACACCCAGAATAGTGGGCACGCCCTGAATCAGGTATACCAGATTATGTATGTGCCACCAGGTGCTCCAGTGCCTAAAAAGTGGGATGATTACACATGGCAGACCTCGTCGAACCCATCAATCTTTTACACTTATGGTACAGCACCACCCAGGATATCCATACCTTTCGTGGGCATTGCAAACGCTTACTCCCATTTCTATGACGGGTATGCGAACGTGCCACTCAAAACAGATACCACAGATTCA---GGAGCAGCTTATTACGGAGCAGTGTCTATCAATGACTTTGGATTGTTGGCAGTGCGTGTTGTTAATGAACACAACCCGGTGAGAGTGTCGTCAAAAATTAGAGTGTACATGAAACCTAAACATGTCCGGGTTTGGTGTCCCCGCCCGCCTCGAGCAGTGGAATATTATGGTCCTGGAGTAGACTATAAGGCTGGCACTCTCACCCCACTT---CCTACCAAGAGCCTAACAACCTAC---GGTTTTGGACATCAACTCAAGGCAGTGTACGTGGCTGGCTATAAGATCATTAACTACCACTTAGCAACCCCAGAAGACTACAGGCATTGTGTAAAGAGTATGTGGGAACGAGACCTAATGGTTGTTGAGTCAAAAGCATTAGGAACTGACCAGATAGCCAGGTGCTCTTGTAAGATGGGTGTTTACTACTGTGAGTCCAGGAACAAACACTATCCAATATCTATTACATCACCCACCTTCCAGTGGATGGAAAAGAATGACTTCTATCCAGCGCGCTATCAAACGCACATGACCATTGGTAGTGGTTTTGCTGCCCCTGGGGACTGTGGTGGTATCTTGCGATGCCAGCACGGTGTCATGGGCCTCATAACTGCAGGTGGTAACGGACTGGTAGCGTTTGCAGACATACGTGATCTCTATGTG---GAAGAGGAAGCAATGGAACAGGGTATTACATCTTACATCGAGTCCCTTGGTGCTGCCTTTGGAAGTGGGTTCACAAGTCAAATTGGAGAGAAAGTCAACGAGATCACCTCTATGATTAACTCCGTGGTGACGGAAAAGTTGCTCAAGCATCTAATCAAACTGGTCAGCAGCATGGTCATTATTGTTAGAAACTATGAGGATACTACAACAGTACTAGCCACCCTGGCACTGTTGGGTTGTGATGTGTCTCCGTGGTCCTGGCTAAAGAAAAAGGTGTGTGACATCCTAGAAATTCCATTCGTGTTAAAACAGGGGGACTCTTGGATGAAAAAGTTCACAGAGGCATGTAATGCAGCTAAAGGGCTGGAATGGATTAGCAATAAGATTTCCAAATTCATCGAATGGATCAAAAACACAATCATCCCTGAGGCTAAAGACAAAGTAGAATTTGTGTCTAAACTCAAACAACTGGGAATGTTGGAGAACCAGATAAACACAATACACCAATCATGCCCCAGTCAGGAGCAACAGGAGATACTTTTTAACAACGTTAGGTGGTTGGCAATACAATCCAGAAGATTCGCACCACTATACGCATTGGAAGCAAAGAGGATCAGCAAATTAGAGAATACCATTAATAACTACATACAGTTCAAGAGCAAACACCGTATTGAACCAGTATGTGTACTAATACATGGCAGTCCTGGTACTGGGAAGTCAGTAGCCACCAGCTTGATGGGACGTGCAATTGCGGAGAGAGAGAACACTTCAACATATTCACTACCCCCAGACCCAGCCCACTTTGATGGATACAAACAACAGGGCGTGGTAATTATGGATGATCTCAACCAAAATCCTGATGGGCTGGATATGAAGTTGTTTTGCCAAATGGTGTCCACAGTAGAGTTTATTCCACCCATGGCTTCCCTAGAGGAGAAAGGAATACTGTTCACATCAGACTATGTTCTGGCTTCGACCAACTCAAGCACAATCACACCACCCACAGTGGCACACAGTGACGCCCTGAGTCGGAGATTCGCCTTTGACATGGAAATCTGTCCGATGTCCCAGTATACTATCAAAGGGAAATTGAATATGGCAGAAGCCACAAGGTTGTGTAAGGAATGTCCCCCACCTGCCAAC---TTCAAGAAATGCTGTCCATTGGTTTGTGGTAAAGCAATCCAGTTAATGGATAAGTATACAAGGCAGAGATTTAGCGTTGATGAGCTGACCACCCTGGTAGTGAATGAAAAGATAAGGAGGGCCAACATCGGCAATTGTATGGAAGCATTGTTCCAGGGACCCCTGCAATATAAGGATCTAAAAATTGACATAAAAACCACCCCACCACCAGAGTGCATTAACGACTTACTCCAGTCAGTGGACTCACAGGAGGTCAGGGACTATTGTGAAAAGAAGGGTTGGATTGTTAATATC---TCAAGTGATGTGTCAGTTGAAAGGAACTTAAATCGAGCCATGATCATTTTGCAAGCGTTGACCACCTTTGCAGCTGTGGCTGGTGTTGTGTACGTGATGTACAGATTATTTGCTGGTCAACAGGGGGCTTATACTGGTTTGCCAAACAAGAAACCAAATGTACCAACCATAAGGACTGCCAAAGTTCAGGGGCCAGGGTTTGACTACGCTGTGGCAATGGCGAAGAGAAACGTAGTCACTGCAACCACCACAAAGGGAGAATTCACCATGCTGGGAATCCACGATAATGTAGCCATTTTACCAACCCATGCTGCTCCAGGTGATAGCATAGTGATTGATGGGAAAGAAGTGGAGGTGTTGGATGCCAAGGCCCTTGAGGATCAGGCCGGGACTAACCTAGAGATAACAATAGTCACTCTAAAAAGAAATGAGAAGTTCAGGGATATCAGACCACACATCCCAACCCAAATCACCGAGACAAATGATGGGGTGTTGATCGTGAACACTAGTAAGTACCCTAACATGTATGTCCCAGTCGGTGCTGTGACCGAGCAGGGGTATCTCAATCTTGGTGGCCGCCAAACTGCTCGCACGTTGATGTACAACTTTCCAACAAGGGCAGGCCAGTGCGGAGGAGTTATCACTTGCACTGGCAAGGTCATTGGGATGCATGTTGGTGGGAATGGTTCACACGGGTTCGCAGCGGCCCTAAAGCGATCTTACTTCACTCAAAGTCAAGGTGAAATACAGTGGATGAAGCCATCGAAAGAAGTGGGTTATCCCATCATAAATGCCCCTTCAAAAACTAAATTAGAACCCAGTGCTTTTCACTATGTGTTCGAGGGAGTTAAGGAACCAGCTGTGCTCACCAGAAACGACCCCAGATTGAAGACAGACTTTGAAGAGGCCATCTTCTCCAAGTACGTGGGGAACAAAATCACTGAAGTGGATGAGTACATGAAGGAAGCAGTGGACCATTATGCAGGACAGCTCATGTCTTTAGACATCAATACTGAACAGATGTGTCTCGAGGATGCTATGTATGGAACCGATGGTCTTGAAGCATTAGACCTGAGCACTAGTGCAGGTTATCCCTATGTAGCAATGGGAAAGAAAAAGAGAGACATTTTGAACAAACAAACCAGAGACACTAAAGAGATGCAAAGGCTTTTGGACACCTACGGTATCAACTTGCCCTTAGTTACCTATGTGAAAGATGAACTCAGATCAAGGACCAAAGTGGAACAAGGAAAATCTAGGCTTATTGAGGCTTCAAGTTTGAATGACTCAGTGGCCATGAGAATGGCATTTGGCAATTTGTATGCCGCATTTCACAAGAATCCAGGTGTGGTGACAGGATCAGCCGTTGGTTGTGACCCAGATTTGTTTTGGAGTAAGGTACCAGTTTTAATGGAAGAGAAACTTTTTGCCTTTGATTACACAGGCTACGACGCCTCACTCAGTCCCGCTTGGTTTGAAGCTCTCAAAATGGTGTTGGAAAAAATTGGATTTGGTGACAGAGTAGACTACATAGATTACTTAAATCACTCACACCATCTTTACAAGAACAAGACATATTGTGTCAAGGGCGGCATGCCATCTGGCTGCTCAGGCACTTCAATTTTCAATTCAATGATCAACAATTTAATAATCAGGACACTTTTACTAAAAACCTACAAGGGCATAGATTTAGACCACTTGAAAATGATTGCCTATGGTGATGATGTAATTGCTTCCTACCCCCATGAGGTTGACGCTAGTCTCCTAGCCCAATCAGGAAAAGACTATGGACTAACCATGACCCCAGCTGACAAATCGGCTACTTTTGAAACAGTCACATGGGAGAATGTAACATTCTTGAAGAGATTTTTCAGGGCGGATGAGAAGTACCCATTTTTAATTCATCCAGTGATGCCAATGAAAGAGATTCATGAATCAATTAGATGGACCAAAGATCCTAGAAACACCCAGGATCATGTTCGCTCACTGTGCCTATTAGCTTGGCACAATGGTGAGGAAGAATACAACAAATTTCTAGCTAAAATTAGGAGTGTGCCAATCGGAAGAGCTTTATTGCTCCCTGAGTACTCTACACTGTACCGCCGATGGCTTGACTCATTT
>ABM21504
------------------------------------------ATGGGTGCGCAAGTTTCATCACAGAAGGTAGGTGCTCATGAGAATACCAATGTAGCCACTGGCGGGTCAACAGTTAATTACACCACTATTAACTACTACAAGGACTCTGCTAGTAATGCTGCTAGTAAACAAGACTTTTCCCAAGACCCGTCCAAGTTTACTGAGCCAGTGAAGGACATCATGCTGAAATCCGCTCCAGCCCTGAATTCTCCAAATATAGAAGCTTGCGGTTACAGTGATAGAGTGATGCAGCTTACTCTAGGAAACTCCACCATTACGACACAAGAGGCTGCCAACTCAGTGGTGGCATATGGCGAGTGGCCTAGTTACTTGTCTGACAAAGAAGCGAATCCAGTAGATCAACCCACGGAACCCGATGTGGCCGCATGTAGGTTCTATACATTGGACACCGTAACATGGAGTAAGAGTTCCAAAGGGTGGTGGTGGAAACTCCCAGAT---GCATTAAAGGATATGGGACTGTTTGGACAAAACATGTATTATCACTATTTGGGAAGATCAGGTTACACTGTGCATGTGCAATGTAATGCCTCCAAATTCCATCAGGGCGCTCTCGGGGTCTTTGCGATACCCGAATATTGCATGGCGTGCAACACAGACGCCAAAACCAATTATGTCAGTTATGTACAAGCCAACCCTGGTGAGACAGGTGGGACCTTCACGGATACATACAATCCCAGC---TCTGAGACAACTGGTGCACGCAAGTTTGCTGCAGTGGACTACTTGTTGGGATGTGGTGTGTTGGCTGGGAATGCATTTGTGTTCCCTCACCAGATCATTAACCTAAGGACAAACAACTGCGCCACACTGGTGTTGCCATATGTGAACTCTATGGCCATTGATTGTATGGCCAAGCACAACAATTGGGGAATTGCCATCCTACCACTAGCAGAGCTAGATTTTGCCGAGGCTTCTTCAACAGAAGTACCCATCACCATCACAATCGCCCCAATGTGTTGCGAGTTCAATGGGTTGCGAAATTTGACATCCCCGGCTAAACAGGGCTTGCCAGTTATGAATGTACCAGGCAGTAACCAGTTTCTGTCGTCAGATAACTTTCAGTCTCCCTGCGCACTGCCAGAATTTGATGTAACACCCCCGATCCACATCCCAGGTGAGGTGCGCAACATGATGGAGTTAGCGGAAATAGACACTCTCATTCCAATGGATCTTTCAGACACCAAGAAGAACACCATGGGCATGTACAGAGTTGAGCTAGGGTCTAGT---AAGTCACAAACTGACCCCATCCTGTGCCTCAGTTTGAGTCCCGCTAGTGAACAGAGATTGGGATTCACTATGCTAGGTGAAATACTAAATTACTACACACACTGGAGTGGGTCCCTAAAATTTACTTTCCTGTTTTGCGGGAGCATGATGGCTACGGGCAAATTACTTATCTCCTATGCCCCGCCCGGGGCCAAACCACCCAAAACACGTAAGGAAGCCATGCTGGGTACGCACATCATTTGGGATATTGGATTGCAATCTTCCGCCACGATGGTTGTGCCTTGGATCAGCAATGTTATGTACCGCAGATGCGTGAAAGATGACTTTACAGAAGGGGGCTATATTTCAATGTTTTACCAGACCAAGATAGTGGTCCCGCTGTCAACACCCACTACCATGACAATGTTAAGCTTTGTGTCAGCGTGCAATGATTTCACTGTACGACTATTAAGGGATACAACACACATCTCACAAACAACAAAA---ATTAACACTCAGGGACCCATAGAAGAAATAATCTCCACTGTGGCAAGCAATGCGTTG------GCCTTGAGTCAA------CCGAAA---------------CCAGTAGACAACACAGTGCAAAACACTCAACAGAGTGCGCCAGTTCATAGCCAGGAAGTGCCAGCATTAACAGCAGTGGAAACTGGCGCCACGAGTGACGTAGTCCCAGCAGACCTCGTGCAAACGAGACATGTGATCAACGTGAAATCGCGTTCAGAATCTACCATTGAGTCTTTCTTTGCTCGGGCCGCTTGCGTCACAATAATGCAAGTTGATAATTTCAATGCTACAACAATGGAGGACAAA---AGGAAGCTGTTTGCAAAATGGGCTATTACCTACACTGACACAGTACAACTGAGAAGAAAACTAGAGTTCTTTACATATTCAAGATTTGATTTGGAAATGACCTTCGTGTTGACAGAGAGGTACTACAGCCAAAACTCGGGACATGCCAGATCGCAGGTTTACCAAATTATGTATGTTCCCCCCGGAGCGCCTACCCCAAGTGCTTGGGACGATTACACATGGCAAACATCATCAAACCCTTCAATATTCTTCACCACAGGAAACGCACCACCACGTATTTCCATCCCATTTGTAGGAATTGCAAATGCTTATTCCCACTTCTATGACGGATTCAGCAGAGTACCTTTAGAGGGTGAGAACACTGATTCA---GGAGACACTTATTACGGTCTTACATCAATCAATGACTTTGGCACCTTGGCCGTGAGAGTAGTTAATGATTACAATCCAGCTCGCGTAGAGACCAGAATTCGGGTCTACATGAAACCAAAACATGTGAGGGTTTGGTGTCCAAGACCCCCAAGGGCCGTTAGTTATAGGGGCCCCGGGGTTGATCTCCTGTCAACATCAGTGACCCCCTTG---TCAAAGCACGATCTCACAACATAC---GGCTTTGGACATCAAAACAAAGCTGTCTATACAGCTGGTTACAAAATCTGTAACTACCACTTGGCCACTCAAGATGATCTCCAGAACGCAGTGAACATCATGTGGAACAGAGACTTGATCGTTGTTGAGTCCAAAGCTCAGGGGATAGATTCCATCGCTAGATGCAACTGCAACACGGGTGTATACTACTGTGAGTCTAGAAGAAAGTATTACCCAGTCTCCTTCGTTGGTCCCACCTTCCAGTACATGGAAGCAAACGACTACTATCCAGCTAGATACCAATCTCACATGTTGATTGGTCATGGGTTTGCGTCCCCAGGAGATTGTGGAGGAATTCTCAGGTGTCAACATGGAGTTATAGGTATAGTCACTGCAGGAGGGGAAGGCCTCGTTGCATTCTCAGACATTAGAGACCTCTATGCCTATGAAGATGAGGCCATGGAGCAAGGAATTTCTAATTACATCGAATCCCTTGGAGCCGCCTTTGGTAGTGGCTTCACTCAACAAATTGGGGATAAAATCTCGGAGTTGACTAGCATGGTCACCAGTACTATTACAGAGAAGTTACTCAAAAATTTGATTAAAATCATTTCATCTTTAGTAATAATCACCAGAAACTATGAAGATACCACTACTGTATTGGCCACTCTGGCACTCCTGGGCTGTGACATCTCTCCATGGCAATGGTTGAAAAAGAAAGCATGTGACATTTTGGAAATCCCATATGTTGTTCGCCAGGGAGATAGTTGGCTCAAGAAATTCACAGAAGCATGTAATGCAGCAAAGGGCTTGGAATGGGTGTCTAACAAAATTTCCAAATTCATTGATTGGTTAAAAGAGAAGATTATTCCTCAAGCAAGAGATAAGCTTGAATTTGTGACGAAACTCAAGCAGTTGGAAATGCTTGAGAATCAAATTTCCACCATCCACCAGTCCTGCCCAAGTCAAGAACACCAAGAAATACTCTTTAACAATGTCAGGTGGTTATCCATCCAGTCGAAAAGATTTGCGCCATTGTACGCAGTGGAGGCAAAGAGAATTCAAAAATTGGAACATACAATAAACAATTACATACAGTTCAAGAGCAAACACCGTATTGAACCAGTATGTTTATTAGTACATGGCAGCCCAGGGACCGGCAAATCAGTTGCTACAAACCTGATCGCTAGAGCCATAGCAGAGAAGGAAAACACATCCACATACTCCCTCCCACCAGACCCCTCTCACTTCGATGGCTACAAACAGCAAGGAGTGGTGATCATGGATGACTTGAATCAGAATCCAGATGGCGCAGACATGAAGTTGTTCTGTCAAATGGTTTCCACAGTAGAGTTCATCCCACCGATGGCATCACTGGAGGAGAAAGGCATTTTGTTCACTTCCAACTACGTCCTAGCTTCTACCAATTCAAGCAGGATAGCACCACCGACAGTAGCACATAGTGACGCATTGTCCAGAAGGTTCGCATTTGATATGGACATTCAAGTCATGAATGAATACTCTAGAGATGGTAAACTGAATATGGCTATGGCCACAGAGATGTGCAAGAATTGTCACCAGCCCGCAAAC---TTCAAGAGATGCTGTCCTCTTGTGTGTGGTAAAGCAATCCAACTCATGGACAAGTCGTCTAGAGTCAGATACAGTGTAGACCAGATTACCACTATGATCATCAATGAGAGAAACAGACGCTCTAACATTGGGAATTGTATGGAAGCTCTGTTCCAGGGGCCACTACAATATAAAGATCTTAAAGTAGACATTAAGACTACACCCCCACCAGAGTGCATCACTGATCTACTACAAGCTGTTGACTCACAGGAAGTCAGGGATTATTGTGAGAAGAAAGGCTGGCTAGTGAACATC---TCAAGTCAAGTACAATTGGAACGCAACATCAACAGAGCAATGACAATTCTTCAGGCAGTCACCACATTTGCTGCAGTAGCCGGAGTAGTTTATGTGATGTATAAACTTTTTGCAGGCCACCAAGGAGCATATACTGGTCTCCCAAATAAGAAACCTAACATTCCCACCATTAGAACAGCCAAAGTGCAGGGCCCAGGATTTGACTATGCAGTTGCCATGGCAAAGAGAAACATCGTCACAGCAACCACCAGCAAGGGGGAATTTACCATGCTCGGAGTGCACGACAATGTTGCTGTGTTACCAACCCATGCATCACCAGGTGAGACCATAGTCATTGATGGCAAAGAGATTGAGGTATTGGACGCTAAAGCATTAGAGGATCAGGCTGGTACAAATCTGGAAATCACCATTGTCACTCTGAAAAGAAATGAAAAATTCAGAGACATCAGGCCCCATATTCCCACTCAAATCACCGAAACAAATGATGGAGTGTTGATCGTGAACACTAGTAAGTACCCCAATATGTATGTGCCTGTCGGTGCAGTGACCGAACAAGGGTACTTAAACTTGGGCGGGCGCCAAACTGCTCGCACCCTAATGTACAACTTCCCAACCCGAGCTGGACAGTGTGGTGGGATCATCACTTGCACCGGTAAGGTTATCGGAATGCATGTTGGTGGGAACGGTTCACATGGGTTCGCTGCGGCCCTGAAACGCTCATACTTCACTCAGAGTCAAGGTGAAATACAGTGGATGAGGCCATCAAAAGAAGTTGGCTACCCAATCATCAATGCACCAAGCAAGACAAAATTGGAACCCAGTGCCTTCCATTACATCTTTGAAGGAGTAAAGGAACCTGCAGTGTTAACCAAAAATGACCCCAGATTGAAGACAGATTTTGAAGAGGCCATCTTCTCAAAGTATGTGGGAAACAAGATTACAGAGGTAGATGAATACATGAAAGAAGCAGTGGATCATTACGCTGGCCAACTCATGTCTCTGGACATCAATACTGAACAGATGTGCCTCGAGGATGCCATGTATGGCACTGATGGCTTAGAGGCTCTAGACTTGAGTACTAGTGCTGGGTACCCTTATGTGGCCATGGGTAAGAAGAAGAGGGACATTTTAAACAAACAGACCAGGGACACCAAAGAAATGCAAAGACTTCTAGACACTTATGGAATCAACTTGCCCTTAGTTACTTATGTGAAAGATGAACTCAGATCAAAAACAAAGGTGGAGCAAGGCAAATCCAGACTGATCGAGGCTTCGAGTCTTAACGACTCTGTTGCAATGAGAATGGCTTTCGGCAACTTGTATGCAGCTTTTCACAAAAACCCAGGTGTGGTGACAGGATCAGCTGTTGGGTGTGATCCAGATTTGTTTTGGAGTAAAATACCAGTTTTAATGGAGGAAAAACTCTTCGCATTTGATTATACAGGCTATGATGCATCCCTCAGTCCAGCTTGGTTTGAGGCTCTCAAAATGGTACTGGAGAAAATCGGATTCGGAGACAGAGTAGATTACATTGACTACTTGAATCACTCCCATCACCTTTACAAAAACAAAACATATTGTGTCAAGGGTGGCATGCCATCTGGCTGCTCAGGCACCTCAATTTTTAATTCTATGATCAACAACTTAATAATAAGGACACTCTTACTGAAAACCTACAAGGGCATAGATTTGGACCACCTAAAGATGATTGCCTATGGTGATGATGTAATTGCCTCCTACCCCCATGAGGTTGACGCTAGTCTCCTAGCCCAATCAGGAAAAGACTATGGACTAACCATGACACCAGCTGACAAGTCAGCCACCTTCGAAACTGTCACATGGGAGAATGTAACTTTCTTAAAAAGATTCTTCAGGGCGGATGAAAAGTACCCATTTTTAGTACACCCAGTGATGCCCATGAAAGAGATACACGAATCAATCAGATGGACCAAAGATCCTAGAAATACCCAAGATCATGTTCGCTCACTGTGCTTATTGGCCTGGCACAATGGTGAGGAAGAATACAACAAATTTCTAGCTAAAATTAGGAGTGTGCCAATTGGAAGAGCTTTATTGCTCCCCGAGTACTCTACTTTGTACCGCCGTTGGCTCGACTCTTTT
>ABM21505
------------------------------------------ATGGGCGCTCAGGTATCATCCCAAAAAGTTGGTGCTCATGAAAACACTAATGTGGCTACTGGTGGGTCAACCGTCAATTACACAACCATCAATTACTACAAAGACTCCGCTAGTAATGCGGCCTCAAAACAAGATTTTTCTCAGGATCCATCAAAATTCACAGAACCTGTGAAGGATGTTTTAATAAAATCAGCACCAGCACTCAACTCACCAAACATTGAGGCATGTGGATATAGCGACAGAGTGATGCAGCTGACCTTGGGAAATTCGACCATTACCACTCAGGAAGCAGCTAACTCTGTTGTTGCGTACGGAGTGTGGCCCTCTTATTTAAGTGATAAAGACGCCAACCCAGTTGACCAACCCACCGAACCTGATGTTTCGGCATGTCGGTTTTATACTCTTGACACAGTAGAGTGGAGCAAGGAATCCAAGGGATGGTGGTGGAAACTCCCAGAC---GCCTTGAAAGACATGGGATTGTTTGGTCAGAACATGTTCTATCATTACTTGGGAAGGTCAGGATATACAGTACATGTACAATGCAATGCCTCAAAGTTCCATCAAGGCACACTTGGCGTGTTTGCAGTACCAGAATATTGTTTGGCTGGTGATTCCAACGCCAAAACAAATTACACTAGCTATGTAAATGCCAACCCAGGAGAGGCTGGAGGAAAGTTTGTGTCCACCTTCATCCCAGAC---ACTAGCACATCACCTAAGCGTGAGTTCCAACCGGTCGATTACCTATTTGGGTGTGGTGTCATGGCAGGCAACGCATTTGTGTTCCCACACCAGATTATCAACTTACGCACAAATAATTGTGCTACACTGGTGTTGCCATACGTGAACTCATTGGCTATTGATTGCATGGCAAAGCACAACAACTGGGGCATAGTCATATTACCTTTGTCTAAACTTGATTACAACCCTGATGCTAGTACAAAATTGCCCATCACAGTGACAATTGCTCCCATGTGTTGTGAATTTAATGGACTAAGAAACTTAACCATTCCAGCCACGCAGGGGTTACCTATTATGAACACTCCAGGCAGCAACCAATATTTAACTTCAGATAATTTCCAATCACCATGTGCCTTGCCCGAGTTTGATGTTACTCAACCCATATTTATCCCAGGAGAAGTAAAGAATTTGATGGAACTGGCAGAGATTGACACAATGATCCCCATGGATCTCAGTGAAAGAAAGAAGAATTCAATGGAAATGTATAGGGTGAAGCTCTCCGACAAT---GCAGATTGTAGAAAGCCAATTTTGTGCCTATCATTGTCACCAGCATCTGATCCACGACTATCCTACACGATGCTAGGTGAAATTCTAAATTACTACACACACTGGGCTGGTTCTTTGAAGTTCTCATTCTTGTTTTGTGGGTCGATGATGGCCACTGGAAAGCTCCTAGTAGCATACTCACCTCCAGGAGCACAACCTCCCCAGGATAGAAAGAGTGCTATGTTAGGTACCCACGTTATCTGGGACATTGGGCTACAATCCTCCTGTACTATGGTGGTTCCATGGATTAGTAATACCAGTTACCGCAGGACAGTGAAGGATGATTTCACAGAGGGAGGTTATATAAGCATGTTCTACCAGACACGCATAGTCGTCCCAGCCTCAACACCAACTAGTATGGATATTCTATGTTTTGTGTCAGCATGTAATGACTTCACAGTCCGGCTTTTAAGAGACACAACTCACATCACCCAAGCAGCCCTA---------CCCCAAGGC---ATTGAGGAAATAATCCAGCAGGTGGCATCAAACGCTCTT------CAGTTATCCCAA------CCTAACAGGCCAGCTTTGCCACCAGCTGAACAATCAGTTCCTAACACTAATCAGACCACACCTGAGCACTCAAAGGAGGTGCCTGCTTTGACAGCAGTTGAAACAGGAGCCACCAACCCACTAGAGCCAGGTGACACAGTCCAGACTAGGCACGTCATCCAGACCAGGTCTAGAAGTGAGAGCACAGTAGAATCATTCTTTGCACGAGGGGCGTGCGTGACAATTATGAGTGTTGACAATTATAATGAGACTCTCACTGGTGACCAAAAGTCTAAGCTCTTTTCCACTTGGAATATAACTTACACAGATACAGTCCAGCTTAGAAGGAAATTGGAGATGTTCACATACTCTAGATTTGACATTGAGTTCACTTTCGTGGTGACTGAACGTTACTTCTCCTCTAATTCGGGTCATGCATTGAACCAGGTGTATCAAATCATGTACGTACCTCCAGGTGCTCCAGTACCAAAGAAGTGGGACGATTACACGTGGCAAACATCATCAAATCCATCCATTTTCTACACCTATGGAACTGCTCCGCCCAGAATTTCAATCCCCTTTGTTGGAATTGCAAATGCATATTCCCACTTTTACGACGGGTATAACACGGTTCCTTTGAAGTCCGACACAACAGACTCA---GGTGCTGCGTACTACGGGGCAGTATCCATTAATGACTTTGGGCTCCTGGCAGTGCGTGTCGTGAACGAGCACAATCCGGTGAGAGTTTCATCAAAGGTGAGAGTGTATATGAAGCCCAAACATGTCAGAGTATGGTGTCCCAGACCACCACGCGCTGTTGAGTATTATGGACCTGGAGTTGATTACAAAGCTGATACATTAGCACCATTA---CCTACAAAGAACCTAACAACCTAT---GGATTTGGACATCAAAACAAAGCAGTGTATGTGGCAGGATACAAGATCATAAATTACCATCTCGCCACAAGTGAGGACTTCAGAAGGTGCGTGAGAAGTATGTGGGAACGCGACATCATGGTTGTGGAGTCAAAAGCACAGGGCACGGATGCAATTGCCAGATGTTCATGTAAAACTGGAGTATATTACTGCGAATCCAGGAACAAGCACTATCCCATTACTATCACCGCACCCACATTTCAGTGGATGGAGAAGAATGAATATTACCCTGCACGTTACCAATCCCACATGACACTCGGTAGCGGGTTTGCTGCCCCTGGGGACTGTGGTGGCATTTTGAGATGTCAACACGGTGTCATGGGCCTTATCACTGCCGGAGGAAATGGTGTGGTTGCCTTTGCCGACATCAGAGATTTATATGTA---GAAGAAGAAGCAATGGAGCAAGGGATTACCTCATATATTGAGTCTCTAGGGGCAGCTTTTGGTAGCGGCTTCACTAGTCAAATTGGTGAGAAAATCAGTGAAATCACATCGATGGTCAACTCAGTGCTCACAGAAAAACTGCTAAAGAATCTGATTAAGCTAATTAGTAGTCTAGTCATAATTGTCAGAAACTATGAAGACACAACCACAGTGCTGGCCACCTTGGCTCTGCTTGGGTGTGATGTATCACCATGGACTTGGTTAAAGAAGAAAGTTTGTGACATCCTCGAGATTCCATTTGTGATGAAGCAGGGAGATTCATGGATGAAGAAATTTACAGAAGCTTGTAATGCAGCCAAAGGACTAGAGTGGATTAGTAACAAGATTTCCAAGTTTGTTGAGTGGATAAAGAACAAAATCATCCCTGAGGCCAGAGACAAAGTTGAATTCGTTTCCAAACTAAAGCAGCTAGGAATGTTAGAAAATCAGATTAACACAATACATCAGTCCTGCCCTAGCCAAGAGCAGCAAGAGGTACTATTTAACAATGTCAGGTGGCTGGCGATTCAATCCAGGCGCTTTGCTCCACTATATGCAATGGAGGCAAAGAGAATCAGTAAACTAGAGAACACCATCAATAATTACATACAATTCAAGAGCAAACACCGTATTGAACCAGTATGTGTTTTGATACATGGTAGCCCTGGTACAGGTAAGTCAGTTGCCACTAGTCTGATGGGACGTGCCATTGCAGATAAAGAGAATACTTCAACCTATTCACTCCCCCCAGATCCAGCTCACTTTGATGGTTACAAACAACAAGGTGTTGTGATAATGGATGACCTTAATCAAAATCCTGATGGACTTGACATGAAGTTATTCTGCCAAATGGTCTCCACCGTGGAATTCATCCCACCGATGGCTTCATTGGAAGAAAAGGGTATACTATTTACATCAGACTACGTACTCGCATCAACCAATTCCAGTACCATCACACCACCAACAGTGGCACACAGTGATGCGTTGAGTCGGAGATTTGCATTTGACATGGAGATATGCCCGATGTCACAATACACTATCAAGGGTAAGCTGAACATGGCTGAAGCAACTAGATTGTGTAAAGAATGCCCCCAACCAGCCAAT---TTCAAAAAGTGCTGCCCACTGGTGTGTGGAAAGGCCATACAACTAATGGACAAGTACACCAGACAAAGATTCTCAGTAGATGAACTGACCACCCTGGTTATCAATGAGAAAATCAGAAGGGCCAACATAGGGAATTGTATGGAAGCACTATTCCAAGGGCCACTGCAATACAAAGACCTCAGGATCGATATCAAGACTAGTCCGCCCCCTGAATGTATCAGTGATTTATTACAATCAGTTGACTCCCAGGAAGTTAGAGACTATTGTGAAAAGAAGGGCTGGATAGTCAATGTT---TCAAGTGATGTCACCATTGAGAGAAACTTAAACCGAGCAATGACCATCTTGCAGGCACTCACAACTTTCGCAGCTGTTGCTGGTGTCGTGTATGTCATGTACAGACTGTTTGCTGGCCAACAGGGACCGTACACTGGGCTACCCAACAAGAAGCCAAATATCCCCACAATTAGAACTGCAAAAGTGCAAGGTCCAGGCTTTGATTACGCTGTGGCCATGGCAAAGAGAAACATCCTCACTGCCACGACTTGTAAGGGAGAGTTCACCATGTTAGGGGTGCACGACAACGTGGCGATACTACCAACCCACGCTGCCCCAGGTGACACCATCGTAATCGATGGAAAGGAAGTGGAGATTCTAGACGCCAAGGCCCTTGAAGATCAGGCAGGGACTAATCTGGAGATCACAATTATTACCCTTAAGCGGAATGAGAAATTCAGGGATATCAGACCACATATTCCCACCCAGATCACCGAGACGAATGATGGAGTTCTGATCGTGAACACTAGTAAGTACCCCAACATGTATGTTCCTGTCGGTGCTGTAACTGAACAGGGATATCTCAATCTCGGTGGACGCCAGACAGCTCGCACACTGATGTACAACTTCCCAACAAGAGCGGGACAATGTGGCGGTGTCATCACCTGCACTGGCAAAGTCATCGGGATGCATGTTGGAGGGAACGGTTCACATGGGTTTGCAGCGGCCCTAAAACGATCATACTTCACTCAAAGTCAAGGTGAGATCCAGTGGATGAAACCTTCTAAGGAAGTGGGGTACCCCATCATAAATGCTCCCTCTAAGACCAAACTTGAACCTAGTGCTTTTCACTATGTATTTGAAGGGGTTAAAGAACCAGCTGTTCTTACCAAAAATGACCCCAGGCTTAAAACTGACTTTGAGGAAGCCATCTTCTCCAAGTATGTAGGGAACAAAATCACCGAGGTTGATGAGTACATGAAAGAAGCTGTGGACCATTACGCAGGACAGCTCATGTCTCTAGACATCAACACAGAACAAATGTGTCTGGAAGATGCTATGTACGGTACTGATGGTCTTGAAGCCTTGGACCTAAGTACTAGTGCCGGTTACCCCTACGTTGCAATGGGAAAGAAAAAGAGGGACATCCTGAACAAACAGACCAGAGACACCAAGGAGATGCAAAGGCTCCTGGACACTTATGGAATCAATCTTCCGCTAGTGACTTATGTCAAAGATGAACTCAGATCAAAAACTAAAGTGGAACAGGGCAAGTCCAGGTTAATTGAAGCCTCAAGTCTTAATGATTCTGTGGCCATGAGAATGGCTTTTGGAAACTTGTATGCAGCATTTCACAAAAACCCAGGAGTGGTGACGGGATCTGCAGTTGGTTGTGACCCAGACCTGTTTTGGAGCAAAATTCCAGTACTAATGGAGGACAAACTTTTTGCTTTTGATTACACCGGATATGATGCATCACTCAGCCCCGCCTGGTTTGAAGCTCTCAAGATGGTGCTAGAGAAGATCGGCTTTGGTGACAGAGTTGATTACATTGATTACCTCAATCATTCACACCACCTGTACAAAAACAAAACCTACTGTGTCAAGGGTGGCATGCCATCAGGTTGCTCGGGCACATCAATTTTTAACTCAATGATCAACAATTTGATTATCAGGACACTCTTACTGAAAACCTACAAGGGCATTGATTTAGACCACCTAAAAATGATAGCCTATGGTGATGATGTAATTGCTTCCTACCCCCATGAGGTTGACGCTAGTCTCCTAGCCCAATCAGGAAAAGACTATGGACTAACCATGACTCCAGCTGATAAGTCAGCAACATTTGAGACAGTCACATGGGAGAATGTAACCTTCTTGAAAAGATTTTTCAGGGCAGATGAGAAATACCCTTTCCTGGTACATCCAGTGATGCCAATGAAAGAGATCCATGAATCAATTAGATGGACCAAGGATCCTAGGAACACCCAGGACCATGTTCGCTCGCTGTGCTTATTGGCTTGGCACAACGGCGAAGAAGAATATAACAAATTTTTAGCTAAAATTAGAAGTGTGCCAATTGGAAGAGCATTACTGCTCCCAGAGTACTCAACATTGTACCGCCGTTGGCTCGACTCATTT
>ABV00555
------------------------------------------ATGGGAGCTCAAGTATCATCCCAAAAAGTAGGCGCTCACGAGAATTCTAACCGAGCCTACGGTGGTTCTACGATCAATTACACCACAATTAATTACTACAGAGATTCCGCAAGTAATGCGGCGTCCAAACAAGATTACTCACAGGATCCATCAAAATTCACCGAGCCACTAAAGGACGTGCTCATAAAAACAGCTCCAGCACTCAATTCACCAAATGTGGAAGCGTGTGGGTATAGTGATAGAGTGTTGCAACTCACTTTAGGCAATTCCACTATTACCACACAGGAGGCAGCAAATTCAGTAGTGGCTTACGGACGTTGGCCTGAGTTTATTAGAGATGACGAAGCAAACCCGGTGGACCAACCAACTGAACCAGATGTGGCTACATGCAGATTCTACACACTAGACACTGTAATGTGGGGCAAGGAGTCGAAAGGCTGGTGGTGGAAGTTACCTGAC---GCACTGAGAGACATGGGTCTGTTTGGGCAAAACATGTATTACCACTACCTAGGAAGATCCGGGTACACTGTGCACGTGCAGTGTAATGCATCCAAATTTCACCAAGGTGCACTCGGGGTGTTTGCAATTCCCGAGTATTGTCTGGCGGGTGACAGT---GACAAGCAAAGGTACACTAGTTATGCAAATGCAAATCCGGGTGAAAGAGGGGGAAAATTTTACTCCCAATTCAACAAGGATAACGCAGTAACATCCCCAAAAAGAGAGTTCTGCCCAGTGGATTATCTCCTGGGATGTGGGGTGTTACTGGGAAACGCCTTTGTATACCCACATCAAATCATTAATCTGAGGACCAACAACAGTGCAACTATTGTCCTACCATATGTGAATGCTTTGGCCATTGATTCAATGGTTAAACACAACAACTGGGGCATCGCCATTCTGCCCTTATCACCGCTGGATTTTGCTCAAGATTCATCAGTTGAAATTCCAATTACTGTGACAATTGCCCCAATGTGTAGCGAATTCAACGGCCTTCGCAACGTGACTGCACCTAAATTTCAAGGACTACCAGTGTTGAACACTCCTGGTAGTAACCAGTACCTGACGTCAGACAACCACCAATCACCATGCGCAATCCCAGAATTTGATGTCACTCCGCCTATTGATATCCCAGGTGAGGTTAAAAACATGATGGAGCTCGCCGAGATCGACACCATGATTCCTCTCAATTTGGAGAGCACCAAGAGAAACACAATGGACATGTACAGAGTTACTCTGAGCGACAGT---GCCAATCTATCGCAACCAATTTTGTGCTTGTCACTATCCCCAGCATCTGATCCGCGTTTGTCACACACCATGCTTGGGGAAGTACTGAACTATTATACTCATTGGGCCGGGTCCTTGAAATTTACCTTCCTGTTCTGTGGTTCAATGATGGCTACGGGGAAAATCCTGGTGGCCTATGCACCACCAGGTGCACAACCCCCCACCAGCCGTAAGGAGGCTATGTTGGGCACACATGTTATTTGGGACCTTGGCCTGCAATCATCTTGTACTATGGTGGTGCCGTGGATTAGTAATGTGACATACAGACAGACTACACAAGATAGTTTCACTGAGGGCGGATATATCAGCATGTTCTACCAAACAAGAATTGTGGTGCCACTGTCCACCCCTAAGAGTATGAGCATGCTGGGGTTTGTGTCAGCCTGTAATGACTTCAGTGTGCGATTGCTGCGAGACACCACTCACATCTCACAATCTGCGCTT---------CCACAGGGT---ATTGAAGATTTGATTTCTGAAGTTGCACAGGGCGCCCTA------ACTTTGTCACTC------CCGAAG------------------CAACAGGATAGCTTACCTGATACTAAGGCCAGTGGCCCGGCGCATTCCAAGGAGGTACCTGCACTCACTGCAGTCGAGACTGGAGCCACCAATCCTCTGGTACCATCCGACACAGTTCAAACGCGCCACGTAGTCCAACGACGCAGCAGGTCAGAGTCCACAATAGAATCATTCTTTGCACGCGGGGCGTGCGTCGCTATTATTGAGGTGGAC------AATGAACAACCAACCACCCGGGCA---CAGAAGCTATTCGCCACGTGGCGCATTACATACAAAGATACAGTGCAGTTGCGCCGTAAGTTGGAGTTTTTCACATACTCTCGTTTTGACATGGAGTTCACCTTCGTGGTAACCGCCAACTTCACCAACTCTAATAATGGGCATGCACTCAACCAGGTGTACCAGATAATGTACATCCCCCCAGGGGCACCCACACCAAAGTCATGGGACGACTACACTTGGCAAACATCTTCCAACCCGTCCATATTTTACACCTATGGGGCTGCCCCGGCGCGAATCTCAGTGCCATACGTGGGGTTAGCCAATGCTTACTCGCACTTTTACGACGGCTTCGCCAAGGTGCCATTGAAGACGGATGCCAATGACCAGATTGGTGATTCCTTGTACAGCGCCATGACAGTTGATGACTTTGGTGTAATGGCAGTTCGTGTTGTTAATGATCACAACCCCACTAAAGTAACCTCCAAAGTCCGCATTTACATGAAACCCAAACACGTACGTGTCTGGTGCCCTAGACCACCACGCGCGGTACCTTATTATGGACCAGGGGTGGACTATAGGAACAAC---TTGGAACCCTTA---TCTGAGAAAGGTTTGACCACATAT---GGCTTTGGGCATCAGAATAAAGCTGTGTACACTGCTGGTTACAAGATCTGCAACTACCATCTCGCTACTAAGGAGGATTTACAAAATGCTGTAAGCATCATGTGGAATAGAGACCTCTTGGTTGTTGAATCAAAAGCTCAAGGTACCGACTCAATAGCAAGGTGCAATTGCAATGCAGGGGTGTACTATTGTGAGTCCAGAAGGAAATACTACCCTGTGTCGTTTGTGGGACCCACCTTCCAATACATGGAGGCTAATGACTACTACCCAGCTAGATACCAATCCCACATGTTAATCGGGCACGGCTTTGCCTCACCAGGTGACTGTGGTGGTATCCTTAGGTGTCAACATGGCGTCATCGGAATCGTGACAGCTGGTGGAGAGGGACTAGTCGCATTCTCTGACATAAGGGACTTGTATGCTTACGAGGAAGAGGCCATGGAGCAGGGCATTTCAAACTATATTGAGTCACTCGGTGCTGCGTTCGGTAGCGGGTTCACTCAGCAAATAGGGGATAAGATATCAGAACTAACCAGCATGGTGACCAGCACGATCACAGAGAAGCTACTTAAAAACCTAATCAAAATTATTTCATCTCTGGTGATTATCACTAGAAATTACGAAGATACCACCACAGTGCTCGCCACTCTAGCTCTTCTTGGGTGTGATGTTTCACCGTGGCAATGGCTGAAGAAGAAAGCATGTGACACTTTGGAGATTCCCTATGTTATTAGACAGGGTGATAGTTGGTTGAAGAAATTTACTGAGGCGTGCAATGCAGCTAAGGGGTTGGAATGGGTGTCCAACAAAATCTCAAAATTTATTGATTGGCTAAAAGAAAGGATCATTCCACAAGCCAGGGATAAACTAGAGTTTGTCACCAAATTGAAACAACTTGAAATGCTAGAGAACCAAATTGCGACCATTCACCAGTCGTGCCCTAGCCAAGAACATCAGGAAATTCTGTTTAACAATGTGAGGTGGTTGTCCATACAGTCAAAAAGATTCGCTCCCCTATACGCAATGGAAGCGAAAAGAATACAGAAGCTAGAACACACAATCAACAATTACATACAGTTCAAGAGCAAACACCGTATTGAACCAGTATGTTTATTGGTGCACGGTAGTCCTGGAACAGGTAAATCAGTGGCTACCAACTTGATTGCTAGAGCAATTGCAGAGAAGGAAAACACATCCACCTACTCGCTACCTCCAGATCCATCCCATTTCGATGGATATAAACAACAGGGAGTAGTAATCATGGACGACTTGAATCAGAATCCTGATGGGGCTGACATGAAACTCTTTTGTCAAATGGTGTCTACAGTAGAATTTATTCCACCAATGGCTTCATTAGAGGAAAAGGGCATTTTGTTCACGTCGAATTACGTCTTGGCCTCCACCAATTCTAGCCGCATTACACCACCAACAGTGGCACACAGTGACGCGCTAGCCAGACGGTTTGCATTTGACATGGACATTCAAGTCATGGGTGAATACTCCAGGGATGGAAAGTTGAACATGGCGATGGCTACAGAGATGTGCAAGAATTGCCACCAACCAGCAAAT---TTCAAAAGGTGCTGCCCACTTGTGTGCGGAAAAGCTATCCAATTGATGGACAAGTCATCCAGGGTCAGATACAGCATTGACCAAATTACCACCATGATCATTAATGAAAGAAATAGGAGATCCAACATTGGTAACTGCATGGAAGCATTGTTTCAAGGCCCCCTGCAGTACAAAGACTTAAAGATTGACATAAAGACCACACCCCCTCCCGAGTGTATAAACGACCTACTTCAAGCGGTCGACTCCCAGGAAGTGAGGGATTACTGTGAGAAGAAAGGATGGATCGTCAACATT---ACTAGCCAGGTTCAAACTGAAAGAAACATTAACAGAGCAATGACCATATTACAAGCTGTCACCACTTTTGCAGCTGTCGCTGGAGTAGTGTATGTGATGTACAAGCTTTTTGCAGGACAGCAGGGAGCCTACACTGGACTTCCCACCAAACGGCCCAATGTCCCTACCATTAGGACAGCTAAAGTGCAAGGCCCAGGGTTTGATTACGCAGTGGCTATGGCCAAAAGGAACATCCTCACAGCAACCACCAGTAAAGGGGAGTTCACAATGCTCGGGGTGCATGACAACGTGGCCATTCTACCAACTCATGCCTCACCAGGAGAGACAATAGTTATTGATGGAAAGGAAGTGGAAGTCTTGGATGCCAAGGCGCTAGAGGATCAGGCCGGAACCAATTTGGAGATCACTATTGTCACCCTTAAAAGAAATGAGAAATTCAGGGACATCAGGCCACACATCCCTACGCAAATCACTGAGACAAATGATGGAGTTCTGATCGTGAACACTAGTAAGTACCCCAACATGTATGTCCCAGTTGGTGCTGTGACCGAGCAGGGATATCTCAATCTCGGTGGCCGTCAAACTGCTCGCACTCTAATGTATAACTTTCCAACTAGAGCAGGTCAGTGTGGTGGTGTTATTACATGCACCGGAAAGGTCATCGGGATGCATGTTGGAGGGAACGGTTCGCATGGGTTTGCAGCGGCCCTAAAGCGATCATACTTCACTCAGAGTCAAGGTGAAATTCAATGGATGAGGCCTTCCAAAGAAGTGGGATACCCGATCATCAATGCACCTTCCAAAACAAAACTGGAGCCCAGTGCCTTTCACTATGTTTTTGATGGTGTTAAGGAGCCTGCAGTCTTGACCAAGAATGACCCAAGACTCAAAACCGATTTTGAAGAAGCCATTTTCTCAAAATATGTAGGCAACAAGATCACAGAGGTGGATGAATACATGAGGGAAGCAGTGGATCACTATGCAGGACAACTGATGTCCTTGGACATCAATACAGAGCAGATGTGTTTGGAAGATGCAATGTACGGCACTGATGGTCTTGAAGCATTAGATCTCAGCACTAGTGCTGGTTATCCTTATGTGGCAATGGGAAAGAAGAAAAGAGATATTTTAAACAAACAGACCAGAGACACCAAGGAAATGCAGAGACTTCTAGATACCTATGGAATCAACCTACCACTGGTCACTTATGTAAAAGATGAACTTAGATCCAAAACCAAGGTGGAACAGGGCAAGTCTAGATTAATTGAAGCCTCGAGCTTGAATGACTCAGTGGCCATGAGAATGGCTTTTGGTAACCTTTATGCAGCATTCCACAAGAACCCAGGTGTAGTGACGGGATCAGCTGTTGGGTGTGATCCAGACTTGTTTTGGAGCAAGATACCAGTGTTAATGGAAGAAAAACTTTTTGYATTTGATTACACAGGTTATGATGCATCTCTCAGCCCAGCCTGGTTTGAAGCACTAAAGATGGTGTTGGAGAAAATTGGATTTGGAGACAGAGTAGATTACATTGATTATCTAAATCATTCACATCATCTCTATAAAAACAAAACATACTGTGTCAAGGGCGGCATGCCATCTGGCTGCTCAGGCACTTCAATCTTTAACTCAATGATCAACAACTTAATAATCAGGACACTCTTACTAAAAACCTACAAGGGCATAGATTTGGATCACCTGAAAATGATTGCCTATGGTGATGATGTAATTGCTTCCTACCCCCATGAGGTTGACGCTAGTCTCCTAGCCCAATCAGGAAAAGACTATGGACTAACCATGACTCCAGCTGACAAATCAGCAACCTTTGAAAAAGTCACATGGGAGAATGTAATATTCTTGAAAAGATTCTTCAGAGCAGATGAAAAATACCCCTTCCTTATACATCCAGTAATGCCGATGAAGGAAATTCATGAATCAATCAGATGGACAAAAGATCCTCGGAATACGCAGGACCATGTACGCTCCTTGTGTCTATTGGCTTGGCACAACGGGGAAGAAGAATACAACAAATTTTTAGCTAAAATTAGGAGTGTGCCAATCGGAAGAGCTTTGTTGCTCCCAGAGTACTCAACATTGTACCGCCGTTGGCTCGACTCATTT
>ABM21503
------------------------------------------ATGGGAGCACAAGTTTCATCTCAGAAAGTAGGTGCTCATGAAAACACCAACGTGGCCACTGGCGGGTCAACGGTGAACTACACGACGATTAATTATTATAAAGATTCTGCTAGTAATGCTGCAAGTAAGCAGGATTTCTCTCAAGATCCATCTAAGTTCACCGAACCAGTCAAGGACATTATGCTGAAATCAGCCCCGGCCCTCAATTCTCCAAACATTGAGGCGTGCGGTTACAGTGATAGAGTAATGCAGCTTACTTTAGGAAATTCCACCATAACCACCCAAGAGGCTGCCAATTCAGTGGTGGCCTATGGAGAGTGGCCCAGTTATTTGTCAGACAAAGAAGCAAACCCGGTAGACCAACCCACTGAACCAGATGTATCTGCGTGCAGATTTTACACCTTAGACACTGTAACGTGGAGCAAAAGTTCCAAGGGGTGGTGGTGGAAGCTACCAGAT---GCCTTGAAAGATATGGGACTGTTTGGACAAAACATGTACTACCATTACTTGGGAAGGTCAGGGTACACTGTTCATGTACAGTGCAACGCTTCCAAATTTCACCAGGGTGCTCTGGGTGTATTTGCCATCCCCGAATATTGCATGGCCTGTAATACAGATGCTAAGACCAATTACGTCAGCTATGTCCAAGCCAACCCAGGCGAAACAGGGGGAGTCTTTACGGACACGTACAACCCCAGC---TCAGGAACCACCGGAGCGCGTAAATTCGCCGCAGTGGATTATTTGTTGGGGTGTGGGGTACTAGCCGGTAATGCTTTTGTGTTCCCCCACCAAATCATAAATTTAAGAACAAACAATTGTGCCACATTGGTGTTGCCATATGTGAACTCAATGGCCATTGACTGCATGGCTAAACACAACAACTGGGGGATTGCCGTACTCCCCTTGGCAGAACTCGATTTTACTGAAGCATCCTCAACGGAGGTACCCATCACCATCACAATTGCACCAATGTGCTGTGAATTCAACGGGCTGCGCAACTTGACTTCTCCAGCCAAACAAGGCCTGCCAGTTATGAACGTGCCAGGCAGCAATCAATTCTTGTCATCAGACAACTTCCAATCTCCCTGTGCTCTACCTGAATTTGATGTGACCCCACCTATCCATATCCCAGGCGAGGTGCGTAACATGATGGAGTTAGCTGAAATAGACACCCTTATACCAATGGACCTATCAAACACAAAGAAAAACACCATGGGAATGTACAGAGTGGAATTGGGTTCCAGC---AAATCACAGACTGACCCAATATTGTGTTTGAGCTTGAGCCCAGCCAGTGAGCAGAGGTTAGGATACACCATGTTGGGTGAGATATTGAACTATTACACACATTGGAGTGGCTCACTGAAGTTCACGTTCTTATTTTGTGGAAGCATGATGGCGACTGGTAAACTCTTGATATCTTACGCACCACCAGGGGCTAAACCACCCAAAACCCGCAAGGAAGCTATGCTCGGCACACACATCATCTGGGATATTGGTCTACAATCATCCGCAACCATGGTTGTGCCTTGGATCAGCAACGTCATGTATCGCAGATGCGTGAAGGACGATTTCACAGAAGGAGGGTACATATCCATGTTTTACCAGACCAAGATAGTCGTCCCCCTGTCAACCCCCACCACGATGACAATGCTCAGCTTTGTATCTGCTTGCAATGATTTCACTGTTCGGTTGCTTAGAGACACCACACACATTTCACAAACGACACAA---ATAAACACACAAGGACCTATTGAGGAAATAATCTCCACGGTGGCCAGCAACGCACTA------GCACTAAGTCAG------CCCAAA---------------CCAGTGGACAATTCAGTGCAAAACACCCAACAAAGCGCACCGGTTCATAGCCAGGAAGTGCCAGCACTGACAGCAGTGGAGACTGGTGCTACAAGTGATGTGGTACCAGCGGATTTAGTACAAACAAGACACGTGATCAATGTGAAATCGCGATCAGAATCTACAATTGAATCTTTCTTTGCCAGGGCTGCCTGTGTTACAATAATGCAGGTCGATAACTTCAACGCCACTACAATGGAAGACAAA---AAGAAGCTGTTTGCTAAATGGGCCATCACATACACAGATACAGTACAATTAAGAAGAAAATTAGAATTTTTCACATATTCCAGGTTTGATTTGGAGATGACTTTCGTGCTCACAGAGAGATACTACAGCCAGAACTCAGGGCATGCCAGATCACAAGTATATCAAATAATGTACGTTCCACCAGGAGCTCCCACACCTAGTGCTTGGGACGATTACACCTGGCAAACATCTTCAAACCCTTCAATATTCTTCACCACCGGAAATGCACCACCCCGGATTTCCATACCATTTGTGGGAATCGCAAATGCCTACTCTCACTTTTATGATGGATTCAGTCGGGTGCCATTGGAAGGCGAAAACACAGATTCT---GGCGACACATACTACGGCCTCACCTCGATCAATGATTTTGGGACTTTGGCTGTGAGAGTGGTTAATGATTACAATCCTGCCAGAGTGGAGACTAGAATCCGTGTTTACATGAAACCCAAACACGTGAGGGTGTGGTGCCCAAGACCCCCTAGGGCAGTTAGTTACAGAGGGCCCGGGGTTGATCTTTTATCAACATCAGTGACTCCATTA---TCTAAGCATGATCTCACAACTTAT---GGTTTTGGTCACCAAAACAAAGCAGTTTACACAGCAGGATATAAAATATGCAATTACCACCTAGCTACACCTGAGGATTTGCAGAATGCTGTTAGTATAATGTGGAACAGAGACTTGATAATAGTTGAGTCGCGGGCACAGGGTACCGACTCGATTGCTAGGTGTACTTGCAACACTGGTGTTTACTATTGTGAATCTAGGAGAAAATACTACCCAGTGTCTTTTGTGGGACCCACCTTTCAGTACATGGAAGCCAACGATTACTACCCAGCAAGATACCAATCACACATGTTAATTGGACATGGCTTTGCATCCCCAGGTGATTGTGGGGGTATATTGAGATGCCAGCACGGAGTCATCGGAATAATTACAGCTGGGGGGGAAGGTCTTGTTGCATTTTCTGACATCAGGGATTTACATGCGTACGAAGAGGAGGCCATGGAGCAAGGAATCACCAACTATATTGAATCTCTTGGTGCAGCTTTTGGCAGTGGTTTCACACAGCAAATTGGAGATAAGATTTCAGAATTAACCACCATGATAACCAGTACCATCACTGAGAAGCTACTGAAGAATTTGATCAAGATCATCTCATCTTTAGTAATTATCACCAGAAATTATGAGGATTCCACAACAGTGTTGGCCACACTGGCTCTTCTGGGTTGCGATGTCTCTCCATGGCAATGGCTGAAAAAGAAAGCATGTGACATACTAGAGATACCTTACGTCATTCGCCAGGGAGATAGCTGGCTCAAGAAATTTACTGAAGCCTGCAACGCAGCAAAAGGGCTCGAGTGGGTCTCAAACAAAATTTCCAAATTTATTGATTGGCTTAAAGAAAGGATAATCCCGCAGGCAAGAGATAAATTAGAGTTTGTTACAAAACTGAAACAATTGGAGATGCTAGAGAATCAGATTTCCACGATTCATCAGTCTTGCCCAAGTCAGGAACACCAGGAAATTCTCTTCAATAATGTTAGGTGGCTATCCATTCAGTCAAAAAGATTTGCACCATTATATGCAGCAGAAGCAAAGAGAATTCAAAAATTGGAGCACACTATTAATAATTACATACAATTCAAGAGCAAACACCGTATTGAACCAGTATGTCTATTAGTACATGGTAGTCCAGGGACAGGTAAATCAGTGGCAACAAACCTCATTGCAAGGGCCATAGCTGAAAAGGAAAACACATCCACCTATTCTTTACCCCCAGACCCCTCTCACTTCGATGGGTATAAACAACAAGGGGTAGTGATCATGGACGACCTCAACCAGAATCCAGATGGAGCTGACATGAAATTGTTTTGCCAAATGGTATCCACCGTGGAATTCATTCCACCTATGGCATCATTAGAAGAGAAAGGAATCCTCTTCACATCCAACTATGTTCTAGCGTCCACCAATTCCAGCAGGATTACACCACCCACGGTCGCCCACAGTGACGCATTGGCTAGAAGGTTTGCATTTGACATGGACATCCAAGTTATGAATGAGTACTCGAGAGATGGAAAACTGAATATGGCCATGGCCACAGAAATGTGCAAAAACTGTCATCAGCCAGCAAAT---TTCAAGAGGTGTTGTCCTCTGGTGTGTGGTAAAGCAATTCAGTTAATGGACAAATCGTCCAGAGTCAGGTATAGCATCGACCAAATTACTACTATGATTATTAATGAAAGGAACAGACGATCTAACATTGGCAATTGTATGGAAGCATTGTTCCAGGGACCACTTCAATATAAGGACCTCAAAATAGACATTAAGACCACCCCCCCACCGGAATGTATCAATGATCTGCTACAAGCCGTGGATTCCCAAGAAGTTAGGGACTACTGTGAAAAGAAAGGTTGGTTGGTGAATGTC---TCTAGTCAAGTTCACTTAGAGCGCAACATTAACAGGGCAATGACCATACTTCAGGCTGTTACTACTTTTGCTGCAGTAGCCGGAGTGGTCTACGTCATGTATAAGCTTTTTGCAGGACACCAGGGTGCATACACTGGACTCCCCAACAAGAGACCTAACGTTCCCACTATCAGAACGGCTAAGGTGCAAGGCCCAGGATTTGACTATGCTGTTGCTATGGCAAAAAGAAATATTGTTACCGCCACCACTAGTAAGGGAGAATTCACAATGCTTGGGGTGCACGACAATGTGGCTGTGTTACCAACCCATGCTTCACCAGGGGAAACAATAGTTATTGATGGAAAAGAAGTTGAGGTGTTAGATGCTAAGGCGCTCGAAGACCAAGCGGGCACCAATTTGGAAATCACAATTGTTACTCTCAAGAGGAATGAGAAATTCAGAGACATTAGACCTCACATTCCCACTCAAATCACTGAGACGAATGATGGAGTGTTGGTCGTGAACACTAGTAAGTACCCCAACATGTACGTGCCCGTCGGTGCAGTGACCGAGCAAGGGTACTTGAATCTGGGCGGACGTCAAACTGCTCGCACGCTCATGTACAACTTCCCAACCCGTGCTGGACAATGTGGTGGCATCATCACATGTACTGGTAAGGTAATAGGGATGCATGTTGGAGGGAACGGTTCACACGGGTTTGCTGCAGCCCTGAAGCGATCTTACTTCACTCAGAGCCAAGGTGAAATACAGTGGATGAGACCATCTAAGGAGGTTGGATACCCAATCATCAATGCACCGAGCAAAACCAAACTCGAGCCCAGCGCCTTCCACTATGTATTTGAGGGTGTTAAAGAACCAGCCGTGCTCACCAAGAATGATCCTAGACTGAAAACAGACTTTGAGGAGGCAATCTTCTCTAAATATGTAGGAAATAAGATCACTGAAGTGGATGAATACATGAGAGAAGCAGTAGACCACTATGCAGGGCAACTCATGTCTCTAGACATTAATACAGAACAAATGTGTCTGGAGGATGCTATGTATGGAACTGACGGTCTAGAGGCTTTAGATCTGACCACCAGTGCAGGTTACCCCTACGTGGCCCTTGGGAAGAAAAAGAGAGACATCCTAAACAAGCAAACCAGGGACACGAAGGAGATGCAAAGACTGTTGGACACGTATGGAATTAATTTGCCATTGGTCACCTATGTTAAAGATGAACTAAGAAGCAAGAGCAAAGTGGAACAGGGAAAGTCCAGGTTGATTGAAGCATCAAGCCTAAATGACTCAGTAGCAATGAGAATGGCTTTTGGGAACCTGTACGCTGCTTTTCACAAAAATCCAGGGGTGATCACTGGTTCAGCCGTAGGGTGTGATCCAGATTTGTTTTGGAGTAAGATCCCTGTGTTAATGGAGGAGAAGCTCTTTGCTTTTGACTACACTGGTTATGATGCCTCACTTAGCCCTGCCTGGTTTGAAGCACTCAAGATGGTGTTAGAGAAGATTGGATTCGGGGATAGGGTTGATTATATAGATTACCTTAACCATTCACACCATCTTTACAAAAACAAAACTTACTGTGTCAAGGGTGGTATGCCATCTGGCTGCTCAGGCACTTCAATTTTTAACTCAATGATCAATAATTTAATAATCAGGACACTCTTACTGAAAACCTACAAGGGCATAGATTTGGACCATTTAAAGATGATTGCCTATGGTGATGATGTAATTGCTTCCTACCCCCATGAGGTTGACGCTAGTCTCCTAGCCCAATCAGGAAAAGACTATGGACTAACCATGACACCAGCAGACAAGTCTGAAACTTTTGAAACAGTCACATGGGAGAATGTCACTTTCTTGAAGAGATTTTTCAGAGCAGATGAGAAGTACCCATTTCTAGTACATCCTGTAATGCCAATGAAAGAAATTCATGAATCAATCAGATGGACAAAAGATCCTAGAAACACTCAGGACCATGTTCGCTCATTGTGCCTATTGGCCTGGCACAATGGTGAAGAAGAATACAACAAATTCTTAGCTAAGATTAGAAGTGTGCCAATTGGAAGAGCATTATTGCTCCCTGAGTACTCTACACTGTACCGCCGTTGGCTTGACTCCTTT
>ABV00557
------------------------------------------ATGGGAGCTCAAGTATCATCCCAAAAAGTAGGCGCTCACGAGAATTCTAACCGAGCCTACGGTGGTTCTACGATCAATTACACCACAATTAATTACTACAGAGATTCCGCAAGTAATGCGGCGTCCAAACAAGATTACTCACAGGATCCATCAAAATTCACTGAGCCACTAAAGGACGTGCTCATAAAAACAGCTCCAGCACTCAATTCACCAAATGTGGAAGCGTGTGGGTATAGTGATAGAGTGTTGCAACTCACTTTAGGCAATTCCACTATTACTACACAGGAGGCAGCAAATTCAGTAGTGGCTTACGGACGTTGGCCTGAGTTTATTAGAGATGACGAAGCAAACCCGGTGGACCAACCAACTGAACCAGATGTGGCTACATGCAGATTCTACACACTAGACACCGTAATGTGGGGCAAGGAGTCGAAAGGCTGGTGGTGGAAGTTACCTGAC---GCACTGAGAGACATGGGTCTGTTTGGGCAAAACATGTATTACCACTACCTAGGAAGATCCGGGTACACTGTGCACGTGCAGTGTAATGCATCCAAATTTCACCAAGGTGCACTCGGGGTGTTTGCGATTCCCGAGTATTGTCTGGCGGGTGACAGT---GACAAGCAAAGGTACACTAGTTATGCAAATGCAAATCCGGGTGAAAGAGGGGGAAAATTTTACTCCCAATTCAACAAGGATAACGCAGTAACATCCCCAAAACGAAAGTTCTGCCCAGTGGATTATCTCCTGGGATGTGGGGTGTTACTGGGAAACGCCTTTGTATACCCACATCAAATCATTAATCTGAGGACCAACAACAGTGCAACTATTGTCCTACCATATGTGAATGCTTTGGCCATTGATTCAATGGTTAAACACAACAACTGGGGCATCGCCATTCTGCCCTTATCACCGCTGGATTTTGCCCAAGATTCATCAGTTGAAATTCCAATTACTGTGACAATTGCCCCAATGTGTAGCGAATTCAACGGCCTTCGCAACGTGACTGCACCTAAATTTCAAGGGCTACCAGTGTTGAACACTCCTGGTAGTAACCAGTACCTGACGTCAGACAACCACCAATCACCATGCGCAATCCCAGAATTTGATGTCACTCCGCCTATTGATATCCCAGGTGAGGTTAAAAACATGATGGAGCTCGCCGAGATCGACACCATGATTCCTCTCAATTTGGAGAGCACCAAGAGAAACACAATGGACATGTACAGAGTTACTCTGAGCGACAGT---GCCAATCTATCGCAACCAATTTTGTGCTTGTCACTATCCCCAGCATCTGATCCGCGTTTGTCACACACCATGCTTGGGGAAGTACTGAACTATTATACTCATTGGGCCGGGTCCTTGAAATTTACCTTCCTGTTCTGTGGTTCAATGATGGCTACGGGGAAAATCCTGGTGGCCTATGCACCACCAGGTGCACAACCCCCCACCAGCCGTAAGGAGGCTATGTTGGGCACACATGTTATTTGGGACCTTGGCCTGCAATCATCTTGTACTATGGTGGTGCCGTGGATTAGTAATGTGACATACAGACAGACTACACAAGATAGTTTCACTGAGGGCGGATATATCAGCATGTTCTACCAAACAAGAATTGTGGTGCCACTGTCCACCCCTAAGAGTATGAGCATGCTGGGGTTTGTGTCAGCCTGTAATGATTTCAGTGTGCGATTGCTGCGAGACACCACTCACATCTCACAATCTGCGCTT---------CCACAGGGT---GTTGAAGATTTGATTACTGAAGTTGCACAGGGCGCCCTAACTTTGTCACTCCCGAAG------------------------------CAACAGGATAGCTTACCTGATACTAAGGCCAGTGGCCCGGCGCATTCCAAGGAGGTGCCTGCACTCACTGCAGTCGAGACTGGAGCCACCAATCCTCTGGTACCATCCGACACAGTTCAAACGCGCCACGTAGTCCAACGACGCAGCAGGTCAGAGTCCACAATAGAATCATTCTTCGCACGCGGGGCGTGCGTCGCTATTATTGAGGTGGAC------AATGAACAACCAACCACCCGGGCA---CAGAAACTATTCGCCACGTGGCGCATTACATACAAAGATACAGTGCAGTTGCGCCGTAAGTTGGAGTTTTTCACATACTCTCGTTTTGACATGGAATTCACCTTCGTGGTAACCGCCAACTTCACCAACTCTAATAATGGGCATGCACTCAACCAGGTGTACCAGATAATGTACATCCCCCCAGGGGCACCCACACCAAAGTCATGGGACGACTACACTTGGCAAACATCTTCCAACCCGTCTATATTTTACACCTATGGGGCTGCCCCGGCGCGAATCTCAGTGCCATACGTGGGGTTAGCCAATGCTTACTCGCACTTTTACGACGGCTTCGCCAAGGTGCCATTGAAGACAGATGCCAATGACCAGATTGGTGATTCCTTGTACAGCGCCATGACAGTTGATGACTTTGGTGTATTGGCGGTTCGTGTTGTTAATGATCACAACCCCACTAAAGTAACCTCCAAAGTCCGCATTTACATGAAACCCAAACACGTACGTGTCTGGTGCCCTAGACCACCACGCGCGGTACCTTATTATGGACCAGGGGTGGACTATAGGAACAAC---TTGGAACCCTTA---TCTGAGAAAGGTTTGACCACGTAT---GGCTTTGGGCAACAGAATAAAGCTGTGTACACTGCTGGTTACAAGATCTGCAACTACCATCTCGCTACTAAGGAGGATTTACAAAATGCTGTAAGCATCATGTGGAATAGAGACCTCTTGGTTGTTGAATCAAAAGCTCAAGGTACCGACTCAATAGCGAGGTGCAATTGCAATGCAGGGGTGTACTATTGTGAGTCCAGAAGGAAATACTACCCTGTGTCGTTTGTGGGACCCACCTTCCAATACATGGAGGCTAATGACTACTACCCAGCTAGATACCAATCCCACATGTTAATCGGGCACGGCTTTGCCTCACCAGGTGACTGTGGTGGTATCCTTAGGTGTCAACATGGCGTCATCGGAATCGTGACAGCTGGTGGAGAGGGACTAGTCGCATTCTCTGACATAAGGGACTTGTATGCTTACGAGGAAGAGGCCATGGAGCAGGGCATCTCAAACTATATTGAGTCACTCGGTGCTGCGTTCGGTAGCGGGTTCACTCAGCAAATAGGGGATAAGATATCAGAACTAACCAGCATGGTGACCAGCACGATCACAGAGAAGCTACTTAAAAACCTAATCAAAATTATTTCATCTCTGGTGATTATCACTAGAAATTACGAAGATACCACCACAGTGCTCGCCACTCTAGCTCTTCTTGGGTGTGATGTTTCACCGTGGCAATGGCTGAAGAAGAAAGCATGTGACACTTTGGAGATTCCCTATGTTATTAGACAGGGTGATAGTTGGTTGAAAAAATTTACTGAGGCGTGCAACGCAGCTAAGGGGTTGGAATGGGTGTCCAACAAAATCTCAAAATTTATTGATTGGCTAAAAGAAAGGATCATTCCACAAGCCAGGGATAAATTAGAGTTTGTCACCAAATTGAAACAACTTGAAATGCTAGAGAACCAAATTGCGACCATTCACCAATCGTGCCCTAGCCAAGAACATCAGGAAATTCTGTTTAACAATGTGAGGTGGTTGTCCATACAGTCAAAAAGATTCGCTCCCCTATACGCAATGGAAGCGAAAAGAATACAGAAGCTAGAACACACAATCAACAATTACATACAGTTCAAGAGCAAACACCGTATTGAACCAGTATGTTTATTGGTGCACGGTAGTCCTGGAACAGGTAAATCAGTGGCTACCAACTTGATTGCTAGAGCAATTGCAGAGAAGGAAAACACATCCACCTACTCGCTACCCCCAGATCCATCCCATTTCGATGGATATAAACAACAGGGAGTAGTAATCATGGACGACTTGAATCAGAATCCTGATGGGGCTGACATGAAACTCTTTTGTCAAATGGTGTCTACAGTAGAATTTATTCCACCAATGGCTTCATTAGAGGAAAAGGGCATTTTGTTCACGTCGAATTACGTCTTGGCCTCCACCAATTCTAGCCGCATTACACCACCAACAGTGGCACACAGTGACGCGCTAGCCAGACGGTTTGCATTTGACATGGACATTCAAGTCATGGGTGAATACTCCAGGGATGGAAAGTTGAACATGGCGATGGCTACAGAGATGTGCAAGAATTGCCACCAACCAGCAAAT---TTCAAAAGGTGCTGCCCACTTGTGTGCGGAAAAGCTATCCAATTGATGGACAAGTCGTCCAGGGTCAGATACAGCATTGACCAAATTACCACCATGATCATTAATGAAAGAAATAGGAGATCCAATATTGGTAACTGCATGGAAGCATTGTTTCAAGGTCCCCTGCAGTACAAAGACTTAAAGATTGACATAAAGACTACACCCCCTCCCGAGTGTATAAACGACCTACTTCAAGCGGTCGACTCCCAGGAAGTGAGGGATTACTGTGAGAAGAAAGGATGGATCGTCAACATT---ACTAGCCAGGTTCAAACTGAAAGAAACATTAACAGAGCAATGACCATATTACAAGCTGTCACCACTTTTGCAGCTGTCGCTGGAGTAGTGTATGTGATGTACAAGCTTTTTGCAGGACAGCAGGGAGCCTACACTGGACTTCCCACCAAACGGCCCAATGTCCCTACCATTAGGACAGCTAAAGTGCAAGGCCCAGGGTTTGATTACGCAGTGGCTATGGCCAAAAGGAACATCCTCACAGCAACCACCAGTAAAGGGGAGTTCACAATGCTCGGGGTGCACGACAACGTGGCCATTCTACCAACTCATGCCTCACCAGGAGAGACAATAGTTATTGATGGAAAGGAAGTGGAAGTCTTGGATGCCAAGGCGCTAGAGGATCAGGCCGGAACTAATTTGGAGATCACTATTGTCACCCTTAAAAGAAATGAGAAATTCAGGGACATCAGGCCACACATCCCTACGCAAATCACTGAGACAAATGATGGAGTTCTGATCGTGAACACTAGTAAGTACCCCAACATGTATGTCCCAGTTGGTGCTGTGACCGAGCAGGGATATCTCAATCTCGGTGGCCGTCAAACTGCTCGCACTCTAATGTATAACTTTCCAACTAGAGCAGGTCAGTGTGGTGGTGTTATTACATGCACCGGAAAGGTCATCGGGATGCATGTTGGAGGGAACGGTTCGCATGGGTTTGCAGCGGCCCTAAAGCGATCATACTTCACTCAGAGTCAAGGTGAAATTCAATGGATGAGGCCTTCCAAAGAAGTGGGATACCCGATCATCAATGCACCCTCCAAAACAAAACTGGAGCCCAGTGCCTTTCACTATGTTTTTGATGGTGTTAAGGAGCCTGCAGTCTTGACCAAGAATGACCCAAGACTCAAAACTGATTTTGAAGAAGCCATTTTCTCAAAATATGTAGGCAACAAGATCACAGAGGTGGATGAATACATGAGGGAAGCAGTGGATCACTATGCAGGACAACTGATGTCCTTGGACATCAATACAGAGCAGATGTGTTTGGAAGATGCAATGTACGGCACTGATGGTCTTGAAGCATTAGATCTCAGCACTAGTGCTGGTTATCCTTATGTGGCAATGGGAAAGAAGAAAAGAGATATTTTAAACAAACAGACCAGAGATACCAAGGAAATGCAGAGACTTCTAGATACCTATGGAATCAACCTACCACTGGTCACTTATGTAAAAGATGAACTTAGATCCAACACCAAGGTGGAACAGGGCAAGTCTAGATTAATTGAAGCCTCGAGCTTGAATGACTCAGTGGCCATGAGAATGGCTTTTGGTAACCTTTATGCAGCATTCCACAAGAATCCAGGTGTAGTGACGGGATCAGCTGTTGGGTGTGATCCAGACTTGTTTTGGAGCAAGATACCAGTGTTAATGGAAGAAAAACTTTTTGCATTTGATTACACAGGTTATGATGCATCTCTCAGCCCAGCCTGGTTTGAAGCACTAAAGATGGTGTTGGAGAAAATTGGATTTGGAGACAGAGTAGATTACATTGATTATCTAAATCATTCACATCATCTCTATAAAAACAAAACATACTGTGTCAAGGGCGGCATGCCATCTGGCTGCTCAGGCACTTCAATCTTTAACTCAATGATCAACAACTTAATAATCAGGACACTCTTACTAAAAACCTACAAGGGCATAGATTTGGATCACCTGAAAATGATTGCCTATGGTGATGATGTAATTGCTTCCTACCCCCATGAGGTTGACGCTAGTCTCCTAGCCCAATCAGGAAAAGACTATGGACTAACCATGACTCCAGCTGACAAATCAGCAACCTTTGAAAAAGTCACATGGGAGAATGTAACATTCTTGAAAAGATTCTTCAGAGCAGATGAAAAATACCCCTTCCTCATACATCCAGTAATGCCAATGAAGGAAATTCATGAATCAATCAGATGGACAAAAGATCCTCGGAATACGCAGGACCATGTACGCTCCTTGTGTTTATTGGCTTGGCACAACGGGGAAGAAGAATACAACAAATTTTTAGCTAAAATTAGGAGTGTACCAATCGGAAGAGCTTTGTTGCTCCCGGAGTACTCAACATTGTACCGCCGTTGGCTCGACTCATTT
>ABV00556
------------------------------------------ATGGGAGCTCAAGTATCATCCCAAAAAGTAGGCGCTCACGAGAATTCTAACCGAGCCTACGGTGGTTCTACGATCAATTACACCACAATTAATTACTACAGAGATTCCGCTAGTAATGCGGCGTCCAAACAAGATTACTCACAGGATCCATCAAAATTCACCGAGCCACTAAAGGACGTGCTCATAAAAACAGCTCCAGCACTCAATTCACCAAATGTGGAAGCGTGTGGGTATAGTGATAGAGTGTTGCAACTCACTTTAGGCAATTCCACTATTACCACACAGGAGGCAGCAAATTCAGTAGTGGCTTACGGACGTTGGCCTGAGTTTATTAGAGATGACGAAGCAAACCCGGTGGACCAACCAACTGAACCAGATGTGGCTACATGCAGATTCTACACACTAGAAACTGTAATGTGGGGCAAGGAGTCGAAAGGCTGGTGGTGGAAGTTACCTGAC---GCACTGAGAGATATGGGTCTGTTTGGGCAAAACATGTATTACCACTACCTAGGAAGATCCGGGTACACTGTGCACGTGCAGTGTAATGCATCCAAATTTCACCAAGGTGCACTCGGGGTGTTTGCGATTCCCGAGTATTGTCTGGCGGGTGACAGT---GACAAGCAAAGGTACACTAGTTATGCAAATGCAAATCCGGGTGAAAGAGGGGGAAAATTTTACTCCCAATTCAACAAGGATAACGCAGTAACATCCCCAAAAAGAGAGTTCTGCCCAGTGGATTATCTCCTGGGATGTGGGGTGTTACTGGGAAACGCCTTTGTATACCCACATCAAATCATTAATCTGAGGACCAACAACAGTGCAACTATTGTCCTACCATATGTGAATGCTTTGGCCATTGATTCAATGGTTAAACACAACAACTGGGGCATCGCCATTCTGCCCTTATCACCGCTGGATTTTGCTCAAGATTCATCAGTTGAAATTCCAATTACTGTGACAATTGCCCCAATGTGTAGCGAATTCAACGGCCTTCGCAACGTGACTGCACCTAAATTTCAAGGACTACCAGTGTTGAACACTCCTGGTAGTAACCAGTACCTGACGTCAGACAACCACCAATCACCATGCGCAATCCCAGAATTTGATGTCACTCCGCCTATTGATATCCCAGGTGAGGTTAAAAACATGATGGAGCTCGCCGAGATCGACACCATGATTCCTCTCAATTTGGAGAGCACCAAGAGAAACACAATGGACATGTACAGAGTTACTCTGAGCGACAGT---GCCAATCTATCGCAACCAATTTTGTGCTTGTCACTATCCCCAGCATCTGATCCGCGTTTGTCACACACCATGCTTGGGGAAGTACTGAACTATTATACTCATTGGGCCGGGTCCTTGAAATTTACCTTCCTGTTCTGTGGTTCAATGATGGCTACGGGGAAAATCCTGGTGGCCTATGCACCACCAGGTGCACAACCCCCCACCAGCCGTAAGGAGGCTATGTTGGGCACACATGTTATTTGGGACCTTGGCCTGCAATCATCTTGTACTATGGTGGTGCCGTGGATTAGTAATGTGACATACAGACAGACCACACAAGATAGTTTCACTGAGGGCGGATATATCAGCATGTTCTACCAAACAAGAATTGTGGTGCCACTGTCCACCCCTAAGAGTATGAGCATGCTGGGGTTTGTGTCAGCCTGTAATGATTTCAGTGTGCGATTGCTGCGAGACACCACTCACATCTCACAATCTGCGCTC---------CCACAGGGT---ATTGAAGATTTGATTTCTGAAGTTGCACAGGGCGCCCTA------ACTTTGTCACTC------CCGAAG------------------CAACAGGATAGCTTACCTGATACTAAGGCCAGTGGCCCGGCGCATTCCAAGGAGGTACCTGCACTCACTGCAGTCGAGACTGGAGCCACCAATCCTCTGGTACCATCCGACACAGTTCAAACGCGCCACGTAGTCCAACGACGCAGCAGGTCAGAGTCCACAATAGAATCATTCTTCGCACGCGGGGCGTGCGTCGCTATTATTGAGGTGGAC------AATGAACAACCAACCACCCGGGCA---CAGAAGCTATTCGCCACGTGGCGCATTACATACAAAGATACAGTGCAGTTGCGCCGTAAGTTGGAGTTTTTCACATACTCTCGTTTTGACATGGAATTCACCTTCGTGGTAACCGCCAACTTCACCAACTCTAATAATGGGCATGCACTCAACCAGGTGTACCAGATAATGTACATCCCCCCAGGGGCACCCACACCAAAGTCATGGGACGACTACACTTGGCAAACATCTTCCAACCCGTCCATATTTTACACCTATGGGGCTGCCCCGGCGCGAATCTCAGTGCCATACGTGGGGTTAGCCAATGCTTACTCGCACTTTTACGACGGCTTCGCCAAGGTGCCATTGAAGACGGATGCCAATGACCAGATTGGTGATTCCTTGTACAGCGCCATGACAGTTGATGACTTTGGTGTAATGGCAGTTCGTGTTGTTAATGATCACAACCCCACTAAAGTAACCTCCAAAGTCCGCATTTACATGAAACCCAAACACGTACGTGTCTGGTGCCCTAGACCACCACGCGCGGTACCTTATTATGGACCAGGGGTGGACTATAGGAACAAC---TTGGAACCCTTA---TCTGAGAAAGGTTTGACCACATAT---GGCTTTGGGCATCAGAACAAAGCTGTGTACACTGCTGGTTACAAGATCTGCAACTATCATCTCGCTACTAAGGAGGATTTACAAAATGCTGTAAGCATCATGTGGAATAGAGACCTCTTGGTTGTTGAATCAAAAGCTCAAGGTACCGACTCAATAGCAAGGTGCAATTGCAATGCAGGGGTGTACTATTGTGAGTCCAGAAGGAAATACTACCCTGTGTCGTTTGTGGGACCCACCTTCCAATACATGGAGGCTAATGACTACTACCCAGCTAGATACCAATCCCACATGTTAATCGGGCACGGCTTTGCCTCACCAGGTGACTGTGGTGGTATCCTTAGGTGTCAACATGGCGTCATCGGAATCGTGACAGCTGGTGGAGAGGGACTAGTCGCATTCTCTGACATAAGGGACTTGTATGCTTACGAGGAAGAGGCCATGGAGCAGGGCATTTCAAACTATATTGAGTCACTCGGTGCTGCGTTCGGTAGCGGGTTCACTCAGCAAATAGGGGATAAGATATCAGAACTAACCAGCATGGTGACCAGCACGATCACAGAGAAGCTACTTAAAAACCTAATCAAAATTATTTCATCTCTGGTGATTATCACTAGAAATTACGAAGATACCACCACAGTGCTCGCCACTCTAGCTCTTCTTGGGTGTGATGTTTCACCGTGGCAATGGCTGAAGAAGAAAGCATGTGACACTTTGGAGATTCCCTATGTTATTAGACAGGGTGATAGTTGGTTGAAGAAATTTACTGAGGCGTGCAACGCAGCTAAGGGGTTGGAATGGGTGTCCAACAAAATCTCAAAATTTATTGATTGGCTAAAAGAAAGGATCATTCCACAAGCCAGGGATAAACTAGAGTTTGTCACTAAATTGAAACAACTTGAAATGCTAGAGAACCAAATTGCGACCATTCACCAGTCGTGCCCTAGCCAAGAACATCAGGAAATTCTGTTTAACAATGTGAGGTGGTTGTCCATACAGTCAAAAAGATTCGCTCCCCTATACGCAATGGAAGCGAAAAGAATACAGAAGCTAGAACACACAATCAACAATTACATACAGTTCAAGAGCAAACACCGTATTGAACCAGTATGTTTATTGGTGCACGGTAGTCCTGGAACAGGTAAATCAGTGGCTACCAACTTGATTGCTAGAGCAATTGCAGAGAAGGAAAACACATCCACCTACTCGCTACCTCCAGATCCATCCCATTTCGATGGATATAAACAACAGGGAGTAGTAATCATGGACGACTTGAATCAGAATCCTGATGGGGCTGACATGAAACTCTTTTGTCAAATGGTGTCTACAGTAGAATTTATTCCACCAATGGCTTCATTAGAGGAAAAGGGCATTTTGTTCACGTCGAATTACGTCTTGGCCTCCACCAATTCTAGCCGCATTACACCACCAACAGTGGCACACAGTGACGCGCTAGCCAGACGGTTTGCATTTGACATGGACATTCAAGTCATGGGTGAATACTCCAGGGATGGAAAGTTGAACATGGCGATGGCTACAGAGATGTGCAAGAATTGCCACCAACCAGCAAAT---TTCAAAAGGTGCTGCCCACTTGTGTGCGGAAAAGCTATCCAATTGATGGACAAGTCATCCAGGGTCAGATACAGCATTGACCAAATTACCACCATGATCATTAATGAAAGAAATAGGAGATCCAACATTGGTAACTGCATGGAAGCATTGTTTCAAGGCCCCCTACAGTACAAAGACTTAAAGATTGACATAAAGACTACACCCCCTCCCGAGTGTATAAACGACCTACTTCAAGCGGTCGACTCCCAGGAAGTGAGGGATTACTGTGAGAAGAAAGGATGGATCGTCAACATT---ACTAGCCAGGTTCAAACTGAAAGAAACATTAACAGAGCAATGACCATATTACAAGCTGTCACCACTTTTGCAGCTGTCGCTGGAGTAGTGTATGTGATGTACAAGCTTTTTGCAGGACAGCAGGGAGCCTACACTGGACTTCCCACCAAACGGCCCAATATCCCTACCATTAGGACAGCTAAAGTGCAAGGTCCAGGGTTTGATTACGCAGTGGCTATGGCCAAAAGGAACATCCTCACAGCAACCACCAGTAAAGGGGAGTTCACAATGCTCGGGGTGCATGACAACGTGGCCATTCTACCAACTCATGCCTCACCAGGAGAGACAATAGTTGTTGATGGAAAGGAAGTGGAAGTCTTGGATGCCAAGGCGCTAGAGGATCAGGCCGGAACCAATTTGGAGATCACTATTGTCACCCTTAAAAGAAATGAGAAATTCAGGGACATCAGGCCACACATCCCTACGCAAATCACTGAGACAAATGATGGAGTTCTGATCGTGAACACTAGTAAGTACCCCAACATGTATGTCCCAGTTGGTGCTGTGACCGAGCAGGGATATCTCAATCTCGGTGGCCGTCAAACTGCTCGCACTCTAATGTATAACTTTCCAACTAGAGCAGGTCAGTGTGGTGGTGTTATTACATGCACCGGAAAGGTCATCGGGATGCATGTTGGAGGGAACGGTTCGCATGGGTTTGCAGCGGCCCTAAAGCGATCATACTTCACTCAGAGTCAAGGTGAAATTCAATGGATGAGGCCTTCCAAAGAAGTGGGATACCCGATCATCAATGCACCTTCCAAAACAAAACTGGAGCCCAGTGCCTTTCACTATGTTTTTGATGGTGTTAAGGAGCCTGCAGTCTTGACCAAGAATGACCCAAGACTCAAAACTGATTTTGAAGAAGCCATTTTCTCAAAATATGTAGGCAACAAGATCACAGAGGTGGATGAATACATGAGGGAAGCAGTGGATCACTATGCAGGACAACTGATGTCCTTGGACATCAATACAGAGCAGATGTGTTTGGAAGATGCAATGTACGGCACTGATGGTCTTGAAGCATTAGATCTCAGCACTAGTGCTGGTTATCCTTATGTGGCAATGGGAAAGAAGAAAAGAGATATTTTAAACAAACAGACCAGAGATACCAAGGAAATGCAGAGACTTCTAGATACCTATGGAATCAACCTACCACTGGTCACTTATGTAAAAGATGAACTTAGATCCAACACCAAGGTGGAACAGGGCAAGTCTAGATTAATTGAAGCCTCGAGCTTGAATGACTCAGTGGCCATGAGAATGGCTTTTGGTAACCTTTATGCAGCATTCCACAAGAATCCAGGTGTAGTGACGGGATCAGCTGTTGGGTGTGATCCAGACTTGTTTTGGAGCAAGATACCAGTGTTAATGGAAGAAAAACTTTTTGTATTTGATTACACAGGTTATGATGCATCTCTCAGCCCAGCCTGGTTTGAAGCACTAAAGATGGTGTTGGAGAAAATTGGATTTGGAGACAGAGTAGATTACATTGATTATCTAAATCATTCACATCATCTCTATAAAAACAAAACATACTGTGTCAAGGGCGGCATGCCATCTGGCTGCTCAGGCACTTCAATCTTTAACTCAATGATCAACAACTTAATAATCAGGACACTCTTACTAAAAACCTACAAGGGCATAGATTTGGATCACCTGAAAATGATTGCCTATGGTGATGATGTAATTGCTTCCTACCCCCATGAGGTTGACGCTAGTCTCCTAGCCCAATCAGGAAAAGACTATGGACTAACCATGACTCCAGCTGACAAATCAGCAACCTTTGAAAAAGTCACATGGGAGAATGTAATATTCTTGAAAAGATTCTTCAGAGCAGATGAAAAATACCCCTTCCTTATACATCCAGTAATGCCGATGAAGGAAATTCATGAATCAATCAGATGGACAAAAGATCCTCGGAATACGCAGGACCATGTACGCTCCTTGTGTCTATTGGCTTGGCACAACGGGGAAGAAGAATACAACAAATTTTTAGCTAAAATTAGGAGCGTGCCAATCGGAAGAGCTTTGTTGCTCCCAGAGTACTCAACATTGTACCGCCGTTGGCTCGACTCATTT
>AGW83677
------------------------------------------ATGGGTGCTCAAGTTTCATCACAAAAAGTTGGAGCCCACGAAAACTCAAACAGAGCTTATGGCGGGTCTACTATTAATTACACAACAATCAACTACTATAGAGACTCTGCGAGCAATGCGGCAAACAGACAAGACTTTGCACAAGATCCATCCAAGTTCACCGAACCCGTCAAAGATGTTCTTATCAAAACAGCTCCTATGTTAAACTCCCCGAACATTGAGGCGTGCGGATACAGCGATAGAGTGATGCAATTAACTCTGGGAAACTCCACGATCACCACTCAAGAAGCAGCCAACTCGGTAGTTGCCTACGGTAGGTGGCCCGAATACATCAGAGACACTGAGGCAAATCCTGTAGACCAGCCAACCGAACCCGATGTAGCTGCATGTAGATTCTACACATTGGATACTGTTACATGGAATAAAGAGTCCAGAGGGTGGTGGTGGAAATTGCCAGAT---GCTTTGAAAGACATGGGTTTGTTTGGTCAAAACATGTTTTATCACTACCTTGGAAGAGCTGGTTATACAGTTCACGTGCAGTGCAACGCTTCAAAGTTCCATCAAGGAGCCCTAGGGGTGTTCGCAGTTCCAGAAATGTGCTTGGCCGGCGATAGT---ATGACTCACATGTTCACAAAGTACGAAAATGCAAACCCAGGTGAGAAAGGAGGCACATTTAAAGGAAGCTTCACCCTTGAT---GACGCCACCAGCCCTGCACGAAGCTTCTGTCCAGTTGATTATCTCTTTGGGAGTGGAGTACTGGCGGGGAACGCATTCGTTTACCCGCACCAAATAATAAACTTGCGTACCAATAATTGTGCTACGCTCGTACTACCTTATGTGAACTCACTCTCAATAGACAGCATGACAAAGCACAACAACTGGGGTATCGCAATCCTCCCCTTGGCACCACTAGACTTTGCCACTGAATCTTCCACTGAGATACCCATTACATTGACTATAGCTCCCATGTGTTGTGAATTCAATGGCTTACGCAACATCACCATACCAAGGACTCAAGGGTTGCCGGTTTTAAGCACACCAGGAAGCAACCAGTACCTAACTGCAGACAATTACCAGTCCCCGTGTGCGATCCCCGAATTCGATGTCACTCCACCCATAGACATACCAGGGGAAGTGCACAATATGATGGAGCTGGCGGAGATCGACACCATGATACCTCTCAACCTGACAAGTCAACGCAGAAACACAATGGATATGTACAGGGTTGAGTTGAGTGATACC---GCACGCTCCGACGAGCCGATCTTGTGCCTCTCATTGTCTCCCGCCTCTGATCCCAGATTAGCACATACTATGTTGGGTGAAATACTAAATTACTACACGCACTGGGCAGGATCAATTAAGTTTACTTTTCTCTTTTGCGGTTCAATGATGGCTACAGGGAAGTTATTGGTCTCTTACGCACCACCTGGAGCGGACCCTCCAAAGAATCGCAAAGAAGCAATGCTTGGAACACACTTGATTTGGGATATTGGATTGCAATCCTCATGCACCATGGTGGTGCCGTGGATCAGTAACACCACGTACAGGCACACCACCGATGATAGCTTCACAGAGGGTGGTTACATTAGCATGTTCTATCAAACCAAGGTAGTTGTCCCATTGTCCACTCCCAGAAAAATGGACATCTTGGGTTTTGTGTCGGCCTGTAATGATTTCAGTGTGCGCTTGCTGCGAGATACAACACACATTAGTCAAGAGGCTATG---------CCACAAGGA---ATCGGCGATGTGTTAGAAGGGGCCATTGAAGGGATCACC------AAAAATGCACTG------GCTCCT------------TTGAACTCCACTAACGGAGTGCCTGATATACAGCCGAGCGGTCCAGCACACTCCAAGGAGATACCCGCGCTTACGGCTGTGGAGACAGGGGCGACCAATCCACTGGTCCCTTCGGACACCGTGCAAACGCGTCACGTCATTCAGAGGCGCACGCGATCAGAGTCCACAGTTGAATCATTTTTTGCAAGAGGGGCTTGCGTGGCCATCATAGAGGTGGAC------AACGATGCACCGACGCAGCGCACC---AGCAAACTGTTCTCAGTTTGGAAAATAACATACAGAGACACTGTGCAACTGAGACGCAAACTAGAATTTTTCACATATTCAAGATTCGACATGGAGTTCACCTTTGTGGTCACCTCAAATTACACCGATGCAAACAATGGGCACGCACTGAACCAAGTTTACCAAATTATGTACATACCACCTGGAGCACCCATCCCTGGAAAGTGGGACGACTACACATGGCAGACATCTTCCAACCCGTCAGTATTCTACACCTATGGGGAGTCAACTGCAAGAATATCAGTGCCCTATGTGGGAATTGCCAACGCATACTCCCATTTCTACGATGGATTTGCGAAAGTACCGCTAGCGAGCCAATCCACGTCAGAG---GGTGATTCACTGTATGGTGCTGCTTCGTTGAATGATTTTGGATCACTGGCTGTCCGTGTGGTGAATGACCACAACCCCACGCGACTCACTTCCAAAGTTAGGGTGTATATGAAGCCCAAACACGTCAGGGTCTGGTGCCCACGACCACCGCGGGCAGTTCCATACTACGGACCAGGCGTTGACTACAAGGATGGG---CTTACCCCATTA---TCAGAAAAAGGATTAACGACTTAT---GGGCTTGGTCACCAAAACAAAGCTGTGTACACCACTGGGTACAAGATCTGCAATTACCATCTTGCCACTACAGAAGATCTACAGAACGCTGTGAGTATCATGTGGAACAGGGACCTCTTAATCGCCAAATCCAATGCTCAAGGTACTGACTCAATAGCAAGGTGCAACTGTAGGGCAGGAGTGTACTATTGTGAGTCCAGGAGGAAATATTACCCTGTATCGTTTGTGGGACCCACCTTCCAGTACATGGAGGCCAATGAATACTATCCAGCCAGATACCAGTCCCATATGTTGATTGGGCACGGCTTTGCTTCACCAGGCGACTGCGGAGGCATCCTTAGGTGTCAACATGGTGTCATCGGGATTGTGACGGCCGGTGGTGAAGGATTAGTCGCGTTCTCTGACATAAGGGACTTGCACGCTTACGAGGAGGAGGCTATGGAGCAGGGCATCTCAAATTACATTGAATCACTTGGTGCAGCATTTGGCAGTGGATTCACCCAGCAAATAGGGGATAAAATATCAGAACTAACCAGCATGGTGACCAGCACGATTACAGAGAAGTTGCTAAAGAATTTGATAAAGATAATCTCGTCTCTAGTGATCATCACTAGAAACTATGAAGATACCACCACAGTGCTCGCCACTTTGGCTCTACTTGGCTGCGATGTTTCACCGTGGCAATGGTTAAAGAAAAAGGCATGTGACATTCTGGAGATTCCCTATGTCATCAAACAAGGTGATAGTTGGCTGAAGAAATTCACTGAGGCGTGTAACGCAGCCAAGGGATTGGAGTGGGTGTCCAACAAAATCTCAAAATTTATTGATTGGCTGAAGGAAAGAATCATTCCCCAGGCAAGAGACAAGCTCGAGTTTGTGACCAAATTGAAACAGTTAGAGATGCTGGAGAACCAAATATCCACCATCCACCAGTCGTGTCCAAGCCAGGAACATCAAGAGATTTTGTTCAACAATGTGCGCTGGCTATCCATTCAATCCAAGAGGTTTGCCCCATTGTACGCACTTGAGGCCAAGAGGATACAGAAATTGGAACATACCATCAACAATTACATACAGTTCAAGAGCAAACACCGTATTGAACCAGTATGTCTGCTAGTGCATGGAAGCCCAGGAACAGGAAAATCAGTTGCCACCAATCTAATTGCCAGGGCCATAGCTGAAAAAAAAAACACCTCCACTTACTCGCTGCCACCGGATCCATCTCACTTCGATGGGTACAAACAACAAGGTGTGGTTATCATGGATGACCTAAATCAGAACCCGGATGGGGCAGATATGAAACTCTTTTGTCAGATGGTGTCTACTGTGGAATTCATTCCACCCATGGCTTCATTGGAGGAGAAAGGCATTTTGTTCACATCTAATTATGTTCTAGCCTCAACCAACTCCAGTCGAATCACGCCACCAACAGTGGCACACAGTGATGCTCTGGCGAGGAGATTCGCCTTCGACATGGACATCCAGGTAATGAGTGAATACTCCAGGGATGGTAAGTTGAATATGGCAATGGCTACAGAATTGTGCAAAAAACTGTCATCAGCCAGCAAAATTTTTAAACGATGCTGCCCTCTAGTGTGTGGCAAGGCAATCCAGTTGATGGACAAATCTTCTAGAGTTAGATATAGTATTGACCAAATCACTACAATGATCATCAATGAGAGAAACAGAAGGTCCAACATCGGCAACTGCATGGAAGCCTTGTTCCAAGGACCTCTCCAGTATAAAGACCTGAAAATAGATGTCAAAACGAGCCCTCCTCCTGAGTGCATCAACGACCTGCTCCAGGCGGTAGATTCCCAGGAAGTGAGGGATTACTGTGAAAAGAAAGGGTGGATAGTTAACATC---ACCAGTCAAGTTCAAACAGAAAGGAACATCAACAGGGCAATGACAATCCTACAAGCAGTCACAACTTTCGCTGCTGTGGCTGGAGTTGTCTATGTTATGTACAAGCTGTTTGCTGGGCACCAAGGAGCTTACACTGGTCTACCAAACAAGAAACCCAATGTGCCAACCATTAGAGCAGCGAAGGTGCAGGGACCAGGGTTTGATTATGCAGTGGCAATGGCTAAGAGGAATATTGTTACAGCAACAACTAGTAAAGGAGAGTTCACCATGCTGGGGGTCCATGATAACGTGGCCATTTTACCAACTCACGCTTCACCTGGTGAAAGTATTGTGATCGATGGTAAGGAAATTGAGATCTTGGACGCCAAAGCACTCGAAGACCAGGCAGGGACCAACCTTGAAAATCACCATAATCACTCTAAAAGGAATGAAAAGTTCAGAGACATTAGACCACACATACCCACTCAAATCACTGAGACTAATGATGGAGTTTTGATTGTGAACACTAGCAAGTACCCCAACATGTATGTCCCTGTCGGTGCTGTGACTGAGCAGGGGTATCTCAATCTCGGTGGCCGCCAAACTGCTCGCACCCTGATGTACCACTTTCCAACTAGGGCGGGGCAGTGTGGCGGAGTCATCACATGTACTGGGAAAGTCATCGGGATGCATGTTGGTGGGAACGGTTCACACGGGTTTGCAGCAGCCCTGAAGCGATCATACTTCACTCAGAGTCAAGGTGAAATTCAGTGGATGAAACCATCAAAGGAAGTGGGATATCCAATTATAAATGCCCCGTCCAAAACCAAGCTTGAACCCAGCGCTTTCCACTATGTGTTTGAGGGGGTAAAGGAACCAGCGGTCCTCACCAAAAACGACCCCAGACTCAAGACAGATTTTGAAGAGGCAATTTTCTCCAAGTATGTGGGTAACAAAATCACAGAAGTGGATGAGTACATGAAGGAAGCAGTGGATCACTACGCTGGTCAGCTTATGTCACTAGACATTAACACAGAACAAATGTGCCTAGAAGATGCCATGTACGGCACCGATGGTCTAGAGGCACTCGACTTGTCCACTAGTGCCGGATACCCCTATGTGGCAATGGGAAAGAAGAAGAGAGACATCTTGAACAAGCAAACTAGAGACACAAAAGAAATGCAAAGACTGCTCGATACATATGGAATCAATCTCCCACTGGTGACTTATGTGAAGGATGAACTCAGGTCTAAAACCAAAGTTGAGCAAGGAAAGTCTAGACTGATTGAAGCATCTAGTTTAAATGACTCAGTGGCAATGAGGATGGCTTTTGGGAACTTGTACGCTGCTTTCCACAAGAACCCAGGGGTAGTAACAGGTTCAGCAGTAGGGTGTGATCCAGATTTGTTCTGGAGCAAGATTCCAGTGTTGATGGAGGAGAAGCTGTTTGCCTTCGATTACACTGGGTACGATGCATCCCTCAGCCCTGCATGGTTCGAGGCACTAAAGATGGTGCTCGAAAAGATCGGGTTCGGGGATAGAGTTGATTACATTGACTACCTAAACCACTCACACCACCTGTATAAAAACAAAACATACTGTGTCAAGGGCGGCATGCCATCTGGCTGCTCGGGCACTTCAATTTTTAATTCAATGATCAACAATCTGATTATTAGGACACTTTTACTGAAAACCTACAAGGGCATAGATTTAGACCACCTAAAGATGATTGCCTATGGTGATGATGTAATTGCTTCCTACCCCCATGAGGTTGATGCTAGTCTCCTAGCCCAATCAGGAAAAGACTACGGATTGACAATGACTCCAGCTGACAAATCAGCCACATTTGAGAAAGTCACATGGGAGAATGTAACATTCTTGAAGAGATTTTTCAGGGCAGATGAAAGGTACCCGTTTCTTGTGCACCCAGTAATGCCAATGAAGGAAATCCATGAATCAATTAGATGGACAAAAGATCCCAGGAACACCCAGGATCACGTGCGCTCTCTGTGCCTATTAGCTTGGCACAATGGCGAAGAAGAATACAACAAGTTCCTAGCTAAAATCAGGAGTGTGCCAATTGGAAGAGCTTTATTGCTCCCAGAGTACTCAACGTTGTACCGCCGTTGGCTTGACTCTTTT
>ABV00558
------------------------------------------ATGGGAGCTCAAGTATCATCCCAAAAAGTAGGCGCTCACGAGAATTCTAACCGAGCCTACGGTGGTTCTACGATCAACTACACCACAATTAATTACTACAGAGATTCCGCAAGTAATGCGGCGTCCAAACAAGATTACTCACAGGATCCATCAAAATTCACCGAGCCACTAAAGGACGTGTTCATAAAAACAGCTCCAGCACTCAATTCACCAAATGTGGAAGCGTGTGGGTATAGTGATAGAGTGTTGCAACTCACTTTAGGCAATTCCACTATTACTACACAGGAGGCAGCAAATTCAGTAGTGGCTTACGGACGTTGGCCTGAGTTTATTAGAGATGGCGAAGCAAACCCGGTGGACCAACCAACTGAACCAGATGTGGCTACATGCAGATTCTACACACTAGACACTGTAATGTGGGGCAAGGAGTCGAAAGGCTGGTGGTGGAAGTTGCCTGAC---GCACTGAGAGACATGGGTCTGTTTGGGCAAAACATGTATTACCACTACCTAGGAAGATCCGGGTACACTGTGCACGTGCAGTGTAATGCATCCAAATTTCACCAAGGTGCACTCGGGGTGTTCGCGATTCCTGAGTATTGTCTGGCGGGTGACAGT---GACAAGCAAAGGTACACTAGTTATGCAAATGCAAATCCAGGTGAAAGAGGGGGAAAATTTTACTCCCAATTCAACAAGGATAACGCAGTAACATCCCCAAAAAGAGAGTTCTGCCCAGTGGATTATCTCCTGGGATGTGGGGTGTTACTGGGAAACGCCTTTGTATACCCACATCAAATCATTAATCTGAGGACCAACAACAGTGCAACTATTGTCCTACCATATGTGAATGCTTTGGCCATTGATTCAATGGTTAAACACAACAACTGGGGCATTGCCATTCTGCCCTTATCACCGCTGGATTTTGCTCAAGATTCATCAGTTGAAATTCCAATTACTGTGACAATTGCCCCAATGTGTAGCGAATTCAACGGCCTTCGCAACGTGACTGCACCTAAATTTCAAGGACTACCAGTGTTGAACACTCCTGGTAGTAACCAGTACCTGACGTCAGACAACCACCAATCACCATGCGCAATCCCAGAATTTGATGTCACTCCGCCTATTGATATCCCAGGTGAGGTCAAAAACATGATGGAGCTCGCCGAGATCGACACCATGATTCCTCTCAATTTGGAGAGCACCAAGAGAAACACAATGGACATGTACAGAGTTACTCTGAGCGACAGT---GCCGATCTATCGCAACCAATTTTGTGCTTGTCACTATCCCCAGCATCTGATCCGCGTTTGTCACACACCATGCTTGGGGAAGTACTGAACTATTATACTCATTGGGCCGGGTCCTTGAAATTTACCTTCCTGTTCTGTGGTTCAATGATGGCTACGGGGAAAATCCTGGTGGCCTATGCACCACCAGGAGCACAACCCCCCACCAGCCGTAAGGAGGCTATGTTGGGCACACATGTTATTTGGGACCTTGGCCTGCAATCATCTTGTACTATGGTGGTGCCGTGGATTAGTAATGTGACATACAGACAGACTACACAAGATAGTTTCACTGAGGGCGGATATATCAGCATGTTCTACCAAACGAGAATTGTGGTGCCACTGTCCACCCCTAAGAGCATGAGCATGCTGGGGTTTGTGTCAGCCTGTAATGATTTCAGTGTGCGATTGCTGCGAGACACCACTCACATCTCACAATCTGCGCTT---------CCACAGGGT---ATTGAAGATTTGATTTCTGAGGTTGCACAGGGCGCCCTA------ACTTTGTCACTC------CCGAAG------------------CAACAGGATAGCTTACCTGATACTAAGGCCAGTGGCCCGGCGCATTCCAAGGAGGTACCTGCACTCACTGCAGTCGAGACTGGAGCCACCAATCCTCTGGTACCATCCGACACAGTTCAAACGCGCCACGTAGTCCAACGACGCAGCAGGTCAGAGTCCACAATAGAATCATTCTTCGCACGCGGGGCGTGCGTCGCTATTATTGAAGTAGAC------AATGAACAACCAACCACCCGGGCA---CAGAAACTATTTGCCACGTGGCGCATTACATACAAAGATACAGTGCAGTTGCGCCGTAAGTTGGAGTTTTTCACATACTCTCGTTTTGACATGGAATTCACCTTCGTGGTAACCGCCAACTTCACCAACTCTAATAATGGGCATGCACTCAACCAGGTGTACCAGATAATGTACATCCCCCCAGGGGCACCCACACCAAAGTCATGGGACGACTACACTTGGCAAACATCTTCCAACCCGTCCATATTTTACACCTATGGGGCTGCCCCGGCGCGAATCTCAGTGCCATACGTGGGGTTAGCCAATGCTTACTCGCACTTTTACGACGGCTTCGCCAAGGTGCCATTGAAGACAGATGCCAATGACCAGGTTGGTGATTCCTTGTACAGCGCCATGACAGTTGATGACTTTGGTGTATTGGCAGTTCGAGTTGTCAATGATCACAACCCCACTAAAGTAACCTCCAAAGTCCGCATTTACATGAAACCCAAACACGTACGTGTCTGGTGCCCTAGACCACCGCGCGCGGTACCTTATTATGGACCAGGGGTGGACTATAGGAACGAC---TTGGAACCCTTA---TCTGAGAAAGGTTTGACCACATAT---GGCTTTGGGCATCAGAATAAAGCTGTGTACACTGCTGGTTACAAGATCTGCAACTACCATCTCGCCACTAAGGAGGATTTACAAAATGCTGTAAGCATCATGTGGAATAGAGACCTCTTGGTTGTTGAATCAAAAGCTCAAGGTACCGACTCAATAGCAAGGTGCAATTGCAATGCAGGGGTGTACTATTGTGGGTCCAGAAGGAAATACTACCCTGTGTCGTTTGTGGGACCCACCTTCCAATACATGGAGGCTAATGACTACTACCCAGCTAGATACCAATCTCACATGTTAATCGGGCACGGCTTTGCCTCACCAGGTGACTGTGGTGGTATCCTTAGGTGTCAACATGGCGTCATCGGAATCGTGACAGCTGGTGGAGAGGGACTAGTCGCATTCTCTGACATAAGGGACTTGTATGCTTACGAGGAAGAGGCCATGGAGCAGGGCATTTCAAACTATATTGAGTCACTCGGTGCTGCGTTCGGTAGTGGGTTCACTCAGCAAATAGGGGACAAGATATCAGAACTAACCAGCATGGTGACCAGCACGATTACAGAGAAGCTACTTAAAAATCTAATCAAAATTATTTCATCTCTGGTGATTATCACTAGAAATTACGAAGATACCACTACAGTGCTCGCCACTCTAGCTCTTCTTGGGTGTGATGTTTCACCGTGGCAATGGCTGAAGAAGAGAGCATGTGACACCTTGGAGATTCCCTATGTTATTAGACAGGGTGATAGTTGGTTGAAAAAATTTACTGAGGCGTGCAACGCAGCTAAGGGGTTGGAATGGGTGTCCAACAAAATCTCAAAATTTATTGATTGGCTAAAAGAAAGGATCATTCCACAAGCCAGGGATAAATTAGAGTTTGTCACCAAATTGAAACAACTTGAAATGCTAGAGAACCAAATTGCGACCATTCACCAGTCGTGCCCTAGCCAAGAACATCAGGAAATTCTGTTTAACAATGTGAGGTGGTTGTCCATACAGTCAAAAAGATTCGCTCCCCTATACGCAATGGAAGCGAAAAGAATACAGAAGCTAGAACACACAATCAACAATTACATACAGTTCAAGAGCAAACACCGTATTGAACCAGTATGTTTATTGGTACACGGCAGTCCTGGAACAGGTAAATCAGTGGCTACCAACTTGATTGCTAGAGCAATTGCAGAGAAGGAAAACACATCCACCTACTCGCTACCTCCAGATCCATCCCATTTCGATGGATACAAACAACAGGGAGTAGTAATCATGGACGACTTGAATCAGAATCCCGATGGGGCTGACATGAAACTCTTTTGTCAAATGGTGTCTACAGTAGAATTTATTCCACCAATGGCTTCATTAGAGGAAAAGGGCATTTTGTTCACGTCGAATTACGTCTTGGCCTCCACCAATTCTAGCCGCATTACACCACCAACAGTGGCACACAGTGACGCGCTAGCCAGACGGTTTGCATTTGACATGGACATTCAAGTCATGGGTGAATACTCCAGGGATGGAAAGTTGAACATGGCGATGGCTACAGAGATGTGCAAGAATTGCCACCAACCAGCAAAT---TTCAAAAGGTGCTGCCCACTTGTGTGCGGAAAAGCTATCCAATTGATGGACAAGTCATCCAGGGTCAGATACAGCATTGACCAAATTACCACCATGATCATTAATGAAAGAAATAGGAGATCCAACATTGGTAACTGCATGGAAGCATTGTTTCAAGGCCCCCTGCAGTACAAAGACTTAAAGATTGACATAAAGACTACACCCCCTCCCGAGTGTATAAACGACCTACTTCAAGCGGTCGACTCCCAGGAAGTGAGGGATTACTGTGAGAAGAAAGGATGGATCGTCAACATT---ACTAGCCAGGTTCAAACTGAAAGAAACATTAACAGAGCAATGACCATATTACAAGCTGTCACCACTTTTGCAGCTGTCGCTGGAGTAGTGTATGTGATGTACAAGCTCTTTGCAGGACAGCAGGGAGCCTACACTGGACTTCCCACCAAACGGCCCAATGTCCCTACCATTAGGGCAGCTAAAGTGCAAGGCCCAGGGTTTGATTATGCAGTGGCTATGGCCAAAAGGAACATCCTCACAGCAACCACCAGTAAAGGGGAGTTCACAATGCTCGGGGTGCATGACAACGTGGCCATTCTACCAACTCATGCCTCACCAGGAGAGACAATAGTTATTGATGGAAAGGAAGTGGAAGTCTTGGATGCCAAGGCGCTAGAGGATCAGGCCGGAACCAATTTGGAGATCACTATTGTCACCCTTAAAAGAAATGAGAAATTCAGGGACATCAGGCCACACATTCCTACGCAAATCACTGAGACAAATGATGGAGTTCTGATCGTGAATACTAGTAAGTACCCCAACATGTATGTCCCAGTTGGTGCTGTGACCGAGCAGGGATATCTCAATCTCGGTGGCCGTCAAACTGCTCGCACTCTAATGTATAACTTTCCAACTAGAGCAGGTCAGTGTGGTGGTGTTATTACATGCACCGGAAAGGTCATCGGGATGCATGTTGGAGGGAACGGTTCGCATGGGTTTGCAGCGGCCCTAAAGCGATCATACTTCACTCAGAGTCAAGGTGAAATTCAATGGATGAGGCCTTCCAAAGAAGTGGGATACCCGATCATCAATGCACCCTCCAAAACAAAACTGGAGCCCAGTGCCTTTCACTATGTTTTTGATGGTGTTAAGGAGCCTGCAGTCTTGACCAAGAATGACCCAAGACTCAAAACTGATTTTGAAGAAGCCATTTTCTCAAAATATGTAGGCAACAAGATCACAGAGGTGGATGAATATATGAGGGAAGCAGTGGATCACTATGCAGGACAACTGATGTCCTTGGACATCAATACAGAGCAGATGTGTCTGGAAGATGCAATGTACGGCACTGATGGTCTTGAAGCATTAGATCTCAGCACTAGTGCTGGTTATCCTTATGTGGCAATGGGAAAGAAGAAAAGAGACATTTTAAACAAACAGACCAAAGATACCAAGGAAATGCAGAGACTTCTAGATACCTATGGAATCAACCTACCACTGGTCACTTATGTAAAAGATGAACTTAGATCCAAAACCAAGGTGGAACAGGGCAAGTCTAGATTAATTGAAGCCTCGAGCTTGAATGACTCAGTAGCCATGAGAATGGCTTTTGGTAACCTTTATGCAGCATTCCACAAGAATCCAGGTGTAGTGACGGGATCAGCTGTTGGGTGTGATCCAGACTTGTTTTGGAGCAAGATACCAGTGTTAATGGAAGAAAAACTTTTTGCATTTGATTACACAGGTTATGATGCATCTCTCAGCCCAGCCTGGTTTGAAGCACTAAAGATGGTGTTGGAGAAAATCGGATTTGGAGACAGAGTAGATTACATTGATTATCTAAATCATTCACATCATCTCTATAAAAACAAGACATACTGTGTCAAGGGCGGCATGCCATCTGGCTGCTCAGGCACTTCAATCTTTAACTCAATGATTAACAACTTAATAATCAGGACACTCTTACTAAAAACCTACAAGGGCATAGATTTGGACCACCTAAAAATGATTGCCTATGGTGATGATGTAATTGCTTCCTACCCCCATGAGGTTGACGCTAGTCTCCTAGCCCAATCAGGAAAAGACTATGGACTAACCATGACTCCAGCTGACAAATCAGCAACCTTTGAAAAAGTCACATGGGAGAATGTAACATTCTTGAAAAGATTCTTCAGAGCAGATGAAAAATACCCCTTCCTCATACATCCAGTAATGCCAATGAAGGAAATTCATGAATCAATCAGATGGACAAAAGATCCTCGGAATACGCAGGACCATGTACGCTCCTTGTGTCTATTGGCTTGGCACAACGGGGAAGAAGAATACAACAAATTTTTAGCTAAAATTAGGAGTGTGCCAATCGGAAGAGCTTTGTTGCTCCCAGAATACTCAACATTATACCGCCGTTGGCTCGACTCATTT
>AAQ03190
------------------------------------------ATGGGTGCTCAGGTTTCATCACAGAAAGTGGGTGCACATGAAAACTCAAATAGAGCGTATGGTGGCTCTACCATCAATTACACCACCATCAATTATTACAGAGATTCAGCCAGCAACGCGGCTACGAAACAGGACTTCTCTCAAGACCCTTCCAAGTTCACCGAGCCCATCAAGGATGTCCTGATAAAAACAGCCCCGATGCTAAACTCGCCAAACATAGAGGCTTGCGGGTATAGCGATAGAGTACTGCAATTAACACTGGGAAACTCCACTATAACCACACAGGAGGCGGCTAATTCAGTGGTTGCTTATGGGCGCTGGCCTGAATATCTGAGGGACAGCGAAGCCAATCCAGTGGATCAGCCGACAGAGCCAGACGTCGCTGCATGCAGGTTTTATACACTGGACACCGTGTCTTGGACGAAAGAGTCGCGAGGGTGGTGGTGGAAGTTGCCTGAT---GCACTACGGGACATGGGACTCTTTGGTCAAAATATGTACTACCACTACTTAGGTAGGTCCGGGTACACCGTGCATGTACAGTGTAATGCCTCCAAATTCCACCAGGGAGCACTAGGGGTATTCGCCGTACCAGAGATGTGTCTAGCCGGGGATAGCAACACCACTACCATGCACACCAGCTATCAAAATGCCAATCCCGGCGAGAGAGGAGGCACTTTCACGGGCACGTTCACTCCTGACGGCAACCAGACATCACCTGCCCGTAGGTTCTGTCCGGTGGATTACCTCTTTGGAAATGGCACGTTATTGGGGAATGCTTTTGTGTTCCCGCACCAGATAATAAACCTACGGACCAATAACTGTGCTACACTGGTACTCCCTTACGTGAACTCCCTCTCGATAGATAGTATGGTAAAGCACAATAATTGGGGAATTGCAATATTACCATTGGCCCCATTAAATTTTGCTAGTGAGTCCTCCCCAGAGATTCCAATCACTCTGACCATAGCCCCCATGTGCTGTGAATTCAATGGATTGAGAAACATTACCCTGCCACGTTTGCAGGGCCTGCCGGTTATGAACACCCCTGGTAGTAATCAATATCTTACTGCAGACAACTTCCAGTCACCGTGTGCGCTGCCTGAATTTGATGTGACCCCACCTATTGACATACCCGGTGAAGTTAAGAACATGATGGAATTGGCAGAAATCGACACCATGATTCCCCTTGACTTAAGTGCAACAAAAAAGAACACCATGGAAATGTATAGGGTTCGGTTAAGTGATAAA---CCACATACAGACGATCCCATACTCTGCCTGTCACTCTCCCCAGCTTCAGATCCAAGGTTGTCACATACTATGCTAGGAGAAATTTTAAATTACTACACACACTGGGCAGGATCCCTGAAGTTCACGTTTCTGTTCTGCGGATCCATGATGGCAACTGGCAAACTGTTAGTGTCATACGCGCCTCCTGGAGCCGACCCACCAAAGAAGCGCAAGGAGGCGATGTTGGGAACACATGTGATCTGGGACATAGGACTGCAGTCCTCATGTACTATGGTAGTGCCATGGATTAGCAACACCACATATCGGCAAACCATAGATGATAGTTTCACCGAAGGCGGATACATCAGCGTCTTCTATCAAACCAGAATAGTCGTCCCTCTTTCGACACCCAGAGAGATGGACATCCTTGGTTTCGTGTCAGCGTGTAATGACTTCAGCGTGCGCTTGTTGCGAGACACCACACATATAGAGCAAAAAGCGCTA---------GCACAGGGG---TTAGGTCAGATGCTTGAAAACATGATTGACAACACAGTC------CGTGAAACGGTG------GGAGTG------------GCAACGTCTAGAGACGCTCTCCCAAACACTGAAGCCAGTGGACCAGCACACTCCAAGGAAATTCCGGCACTCACCGCAGTGGAAACTGGGGCCACAAATCCACTAGTCCCTTCTGATACAGTGCAAACCAGACATGTTGTACAACATAGGTCAAGGTCAGAATCTAGCATAGAGTCTTTCTTCGCGCGGGGCGCATGCGTGGCCATTATGACCGTGGAT------AACTCAGCTTCCACCAGTAACAAG---GATAAGCTATTTGCAGTGTGGAAGATCACTTATAAAGATACTGTCCAGTTACGGAGGAAATTGGAGTTCTTCACCTATTCCAGATTTGATATGGAATTTACCTTTGTGGTTACAGCAAATTTCACTGAGACTAACAATGGGCATGCCTTAAATCAAGTGTACCAAATTATGTACGTACCACCAGGCGCTCCAGTGCCTGAAAAATGGGACGACTATACATGGCAAACCTCATCAAATCCATCAATCTTTTACACCTACGGAACAGCTCCAGCCCGGATCTCGGTACCGTATGTTGGTATTTCGAACGCCTATTCACACTTTTACGACGGTTTTTCCAAAGTACCACTGAAGGACCAGTCGGCAGCACTA---GGTGACTCCCTCTATGGTGCAGCATCTCTAAATGATTTTGGTATTTTGGCTGTTAGAGTAGTCAATGATCACAACCCGACCAAGGTCACCTCCAAAATCAGAGTGTATCTAAAACCCAAACATATCAGAGTCTGGTGCCCGCGTCCACCGAGGGCAGTGGCGTACTACGGCCCTGGAGTGGATTACAAGGATGGTACGCTTACACCCCTC---TCCACCAAGGATCTGACAACATAT---GGATTCGGACACCAAAACAAAGCGGTGTACACTGCAGGTTACAAAATTTGCAACTATCATTTGGCCACTCAGGAGGATTTGCAAAACGCAGTGAACGTCATGTGGGATAGAGACCTCTTAGTCACAGAATCAAGAGCCCAGGGCACCGATTCGATCGCAAGGTGCAATTGCAACGCAGGGGTGTACTACTGCGAGTCTAGAAGGAAATACTACCCAGTATCCTTCGTTGGTCCAACGTTCCAGTACATGGAAGCTAACGACTATTACCCAGCTAGGTACCAGTCCCATTTGCTCATTGGCTGTGGATTCGCATCTCCAGGAGATTGTGGCGGCATACTCAGATGTCACCACGGGGTGATAGGGATCGTTACTGCTGGTGGAGAAGGGCTGGTTGCATTTGCAGACATTAGAGACTTGTATGCCTATGAGGATGAGGCCATGGAGCAAGGAATTACAAATTACATCGAGTCACTCGGTGCAGCATTCGGTAGTGGGTTCACCCAGCAAATAGGGGACAAAGTATCAGAGATAGCAAGTATGGTAACTAGCACCATTGCTGAAAAGCTGCTTAAAAATTTGATCAAGATCATCTCATCCTTAGTTATCATCACCAGGAATTATGAGGACACTACCACTGTACTAGCTACTCTAGCTCTCCTTGGTTGTGACATTTCGCCATGGCAATGGTTGAAAAAGAAGGCATGTGACATCCTTGAAATCCCGTACGTGATCAGACAAGGGGACAGTTGGTTGAAGAAATTCACTGAGGCATGTAACGCTGCCAAAGGTTTGGAGTGGGTGTCCAACAAAATTTCCAAATTCATCGACTGGTTGAAGGAGAAAATTATCCCACAAGCGAGGGACAAGCTTGAATTCGTCACCAAGCTCAAACAGTTGGAAATGCTTGAAAACCAGATATCAACCATTCATCAATCGTGCCCTAGTCAGGAACATCAAGAAGTCTTATTCAACAATGTTCGCTGGTTATCCATTCAATCAAAAAGATTCGCACCACTGTATGCACTTGAGGCAAAGAGAATACAAAAATTGGAACACACCATTAATAATTACATACAGTTCAAGAGCAAACACCGTATTGAACCAGTATGTTTGTTAGTACACGGCAGCCCAGGTACGGGGAAGTCAGTTGCCACCAATCTGATTGCCAGGGCCATTGCTGAGAAAGAGAACACCTCCACTTACTCGCTACCTCCAGACCCCTCACACTTTGATGGTTACAAACAACAGGGTGTGGTGATTATGGATGACCTCAACCAGAACCCCGACGGGGCCGACATGAAACTCTTCTGCCAAATGGTGTCTACTGTAGAGTTCATTCCACCTATGGCCTCCCTGGAAGAAAAAGGCATCTTATTCACGTCCAATTATGTTTTGGCCTCCACCAATTCCAGTCGCATAACGCCACCGACAGTGGCTCACAGTGACGCGCTAGCCAGAAGATTTGCCTTTGACATGGACATTCAAGTGATGGGGGAGTACTCCAGAGATGGGAAACTGAATATGGCCATGGCCACCGAGATGTGCAAAAATTGTCATCAACCAGCAAAC---TTCAAGAGGTGTTGTCCTCTAGTGTGCGGAAAGGCCATTCAGTTAATGGACAAATCATCCAGGGTCAGATACAGCATTGACCAAATCACCACCATGATCATCAATGAAAGAAACAGAAGATCCAACATTGGCAACTGCATGGAAGCGCTGTTTCAAGGCCCGCTCCAGTATAAGGATTTGAAGATTGACATTAAAACCAGCCCCCCACCAGAGTGCATCAACGACCTGCTTCAAGCTGTTGACTCGCAGGAGGTCAGGGACTATTGTGAAAAGAAAGGATGGATTGTCAACATC---ACAAGTCAGGTTCAGACAGAGAGAAACATTAACCGGGCAATGACTATCCTGCAAGCAGTGACAACCTTCGCTGCAGTGGCCGGTGTTGTGTACGTTATGTACAAATTGTTTGCTGGACACCAGGGTGCGTATACTGGTCTACCGAACAAGAGACCCAATGTGCCCACTATTAGAACAGCAAAAGTGCAGGGACCAGGCTTTGATTATGCAGTGGCCATGGCTAAGAGAAACATCGTCACAGCAACTACATCCAAAGGGGAGTTCACAATGCTTGGTGTTCACGACAACGTCGCTATTCTGCCAACCCATGCTGCACCAGGTGATAGCATTGTGATAGACGGCAAGGAAGTTGAAATTTTAGATGCGAAGGCCTTAGAAGACCAGGCAGGCACAAATCTCGAAATCACTATCATTACACTCAAGAGAAATGAGAAATTTAGGGACATCAGACCACACATACCCACACAAATCACTGAGACAAATGATGGAGTCTTGATCGTGAACACTAGTAAGTACCCCAACATGTATGTCCCAGTTGGTGCTGTGACCGAACAAGGATATCTTAATCTCGGTGGCCGCCAAACCGCCCGTACTTTGATGTACAACTTTCCAACCAGAGCGGGACAGTGCGGTGGTGTCATCACTTGCACAGGCAAGGTCATTGGGATGCATGTTGGAGGGAACGGTTCACACGGGTTCGCAGCAGCCCTAAAGCGCTCATACTTCACTCAGAGTCAAGGTGAAATTCAGTGGATGAGACCATCAAAAGAAGTGGGTTATCCAATTATCAATGCCCCATCTAAGACAAAACTAGAGCCTAGTGCATTCCATTATGTGTTTGAGGGTGTTAAAGAACCAGCAGTTTTGACCAAAAACGACCCAAGACTCAAAACAGAGTTTGAAGAGGCTATCTTTTCCAAGTATGTAGGAAATAAGATCACTGAGGTGGACGAGTACATGAAAGAGGCAGTGGACCACTATGCTGGCCAGCTCATGTCACTAGACGTTAACACTGAACAAATGTGCTTAGAAGATGCAATGTATGGCACAGATGGTCTTGAGGCTTTAGATTTGAGCACTAGTGCTGGTTACCCCTATGTAGCAATGGGAAAGAAAAAGAGAGACATCTTGAACAAACAGACTAGAGACACCAAAGAAATGCAGAGACTATTGGACACCTATGGCATTAATTTACCTTTAGTAACTTATGTGAAGGATGAACTTAGGTCTAAAACCAAAGTTGAACAGGGTAAATCCAGACTAATTGAAGCCTCAAGTTTGAATGATTCTGTGGCAATGAGAATGGCATTTGGCAACCTGTATGCAGCATTTCATAAAAACCCAGGTGTGGTAACAGGATCAGCTGTTGGTTGTGATCCAGACTTGTTTTGGAGCAAGATACCAGTTTTGATGGAAGAAAAGCTTTTTGCATTTGATTACACAGGGTATGATGCTTCACTCAGTCCCGCTTGGTTTGAGGCTCTTAAGATGGTGTTGGAGAAAATTGGATTTGGCGATAGAGTTGACTACATTGACTACCTAAATCACTCACATCATCTGTACAAAAACAAAACTTACTGTGTCAAGGGTGGCATGCCATCTGGTTGCTCGGGCACTTCAATTTTCAATTCAATGATTAATAATTTAATCATCAGGACACTCTTACTGAAAACCTACAAGGGCATAGATTTAGACCACTTGAAGATGATAGCCTATGGTGATGACGTAATTGCTTCCTACCCCCATGAGGTCGACGCCAGTCTCCTAGCCCAATCAGGAAAAGACTATGGACTAACCATGACTCCAGCTGACAAATCAGCCACCTTTGAAAAAGTCACATGGGAGAATGTAACCTTCTTGAAAAGATTCTTCAGAGCAGATGAGAAGTATCCATTCTTGATACATCCAGTCATGCCAATGAAAGAAATTCATGAGTCCATCAGATGGACTAAGGATCCTAGGAACACCCAGGATCATGTTCGCTCACTGTGCCTATTGGCCTGGCACAATGGCGAAGAAGAATACAACAAATTTTTAGCTAAAATCAGAAGCGTGCCAATCGGCAGAGCTTTACTGCTCCCCGAATACTCTACACTGTACCGCCGTTGGCTCGACTCATTT
>AAQ03191
------------------------------------------ATGGGTGCTCAGGTTTCATCACAGAAAGTGGGTGCACATGAAAACTCAAATAGAGCGTATGGTGGCTCTACCATCAATTACACCACCATTAATTATTACAGAGATTCAGCTAGTAACGCGGCTACGAAACAGGACTTCTCTCAAGACCCTTCCAAGTTCACCGAGCCCATCAAGGATGTCCTGATAAAAACAGCCCCGATGCTAAACTCGCCAAACATAGAGGCTTGCGGGTATAGCGATAGAGTACTGCAATTAACACTGGGAAACTCCACTATAACCACACAGGAGGCGGCTAATTCAGTGGTCGCTTATGGGCGTTGGCCTGAATATCTGAGGGACAGCGAAGCCAATCCAGTGGATCAGCCGACAGAGCCAGACGTCGCTGCATGCAGGTTTTATACGCTGGACACCGTGTCTTGGACGAAAGAGTCGCGAGGGTGGTGGTGGAAGTTGCCTGAT---GCACTGCGGGACATGGGACTCTTTGGTCAAAATATGTACTACCACTACTTAGGTAGGTCCGGGTACACCGTGCATGTACAGTGTAATGCCTCCAAATTCCACCAGGGAGCACTAGGGGTATTCGCCGTACCAGAGATGTGTCTAGCCGGGGATAGCAACACCACTACCATGCACACCAGCTATCAAAATGCCAATCCTGGCGAGAGAGGAGGCACTTTCACGGGCACGTTCACTCCTGACGGCAACCAGACATCACCTGCCCGTAGGTTCTGTCCGGTGGATTACCTCTTTGGAAATGGCACGTTATTGGGGAATGCTTTTGTGTTCCCGCACCAGATAATAAACCTACGGACCAATAACTGTGCTACACTGGTACTCCCTTACGTGAACTCCCTCTCGATAGATAGTATGGTAAAGCACAATAATTGGGGAATTGCAATATTACCATTGGCCCCATTAAATTTTGCTAGTGAGTCCTCCCCAGAGATTCCAATCACTCTGACCATAGCCCCCATGTGCTGTGAATTCAATGGATTGAGAAACATTACCCTGCCACGTTTGCAGGGCCTGCCGGTTATGAACACCCCTGGTAGTAATCAATATCTTACTGCAGACAACTTCCAGTCACCGTGTGCGCTGCCTGAATTTGATGTGACCCCACCTATTGACATACCCGGTGAAGTTAAGAACATGATGGAATTGGCAGAAATCGACACCATGATTCCCCTTGATTTAAGTGCAACAAAAAAGAACACCATGGAAATGTATAGGGTTCGGTTAAGTGATAAA---CCACATACAGACGATCCCATACTCTGCCTGTCACTCTCCCCAGCTTCAGATCCAAGGTTGTCACATACTATGCTAGGAGAAATTTTAAATTACTACACACACTGGGCAGGATCCCTGAAGTTCACGTTTCTGTTCTGCGGATCCATGATGGCAACTGGCAAACTGTTAGTGTCATACGCGCCTCCTGGAGCCGACCCACCAAAGAAGCGCAAGGAGGCGATGTTGGGAACACATGTGATCTGGGACATAGGACTGCAGTCCTCATGTACTATGGTAGTGCCATGGATTAGCAACACCACGTATCGGCAAACCATAGATGATAGCTTCACCGAAGGCGGATACATCAGCGTCTTCTACCAAACCAGAATAGTCGTCCCTCTTTCGACACCCAGAGAGATGGACATCCTTGGTTTCGTGTCAGCGTGTAATGACTTCAGCGTGCGCTTGTTGCGAGATACCACACATATAGAGCAAAAAGCGCTA---------GCACAGGGG---TTAGGTCAGATGCTTGAAAGCATGATTGACAACACAGTC------CGTGAAACGGTG------GGGGTG------------GCAACGTCTAGAGACGCTCTCCCAAACACTGAAGCCAGTGGACCAGCACACTCCAAGGAAATTCCGGCACTCACCGCAGTGGAAACTGGGGCCACAAATCCACTAGTCCCTTCTGATACAGTGCAAACCAGACATGTTGTACAACATAGGTCAAGGTCGGAGTCTAGCATAGAGTCTTTCTTCGCACGGGGCGCATGCGTGGCCATTATGACCGTGGAT------AACTCAGCTTCCACCAGTAACAAG---GATAAGCTATTTGCAGTGTGGAAGATCACTTATAAAGATACTGTCCAGTTACGGAGGAAATTGGAGTTCTTCACCTATTCCAGATTTGATATGGAATTTACCTTTGTGGTTACAGCAAATTTCACTGAGACTAACAATGGGCATGCCTTAAATCAAGTGTACCAAATTATGTACGTACCACCAGGCGCTCCAGTGCCCGAAAAATGGGACGACTATACATGGCAAACCTCATCAAATCCATCAATCTTTTACACCTACGGAACAGCTCCAGCCCGGATCTCGGTACCGTATGTTGGTATTTCGAACGCCTATTCACACTTTTACGACGGTTTTTCCAAAGTACCACTGAAGGACCAGTCGGCAGCACTA---GGTGACTCCCTCTATGGTGCAGCATCTCTAAATGATTTTGGTATTTTGGCTGTTAGAGTAGTCAATGATCACAACCCGACCAAGGTCACCTCCAAAATCAGAGTGTATCTAAAACCTAAACATATCAGAGTCTGGTGCCCGCGTCCACCGAGGGCTGTGGCGTACTACGGCCCTGGAGTGGATTACAAGGATGGTACACTTACACCCCTC---TCCACCAAGGATCTGACAACATAT---GGATTCGGACACCAAAACAAAGCGGTGTACACTGCAGGTTACAAAATTTGCAACTATCATTTGGCCACTCAGGAAGATTTGCAAAACGCAGTGAACGTCATGTGGGATAGAGACCTCTTAGTCACAGAATCAAGAGCCCAGGGCACCGATTCGATCGCAAGGTGCAATTGCAACGCAGGGGTGTACTACTGCGAGTCTAGAAGGAAATACTACCCAGTATCCTTCGTTGGTCCAACGTTCCAGTACATGGAAGCTAACGACTATTACCCAGCTAGGTACCAGTCCCATTTGCTCATTGGCTGTGGATTCGCATCTCCAGGAGATTGTGGTGGCATACTCAGATGTCACCACGGGGTGATAGGGATCGTTACTGCTGGTGGAGAAGGGCTGGTTGCATTTGCAGACATTAGAGACTTGTATGCCTATGAGGATGAGGCCATGGAGCAAGGAATTACAAATTACATCGAGTCACTCGGTGCAGCATTCGGTAGTGGGTTCACCCAGCAAATAGGGGACAAAGTAACAGAGATAGCAAGTATGGTAACTAGCACCATTACTGAAAAGCTGCTTAAAAATTTGATCAAGATCATCTCATCCTTAGTTATCATCACCAGGAATTATGAGGACACTACCACTGTACTAGCTACTCTAGCTCTCCTTGGTTGTGACATTTCGCCATGGCAATGGTTGAAAAAGAAGGCATGTGACATCCTTGAAATCCCGTACGTGATCAGACAAGGGGACAGTTGGTTGAAGAAATTCACTGAGGCATGTAACGCTGCCAAAGGTTTGGAGTGGGTGTCCAACAAAATTTCCAAATTCATCGACTGGTTGAAGGAGAAAATTATCCCACAAGCGAGGGACAAACTTGAATTCGTCACCAAGCTCAAACAGTTGGAAATGCTTGAAAACCAGATATCAACCATTCATCAATCGTGCCCTAGTCAGGAACATCAAGAAGTCTTATTCAATAATGTTCGCTGGTTATCCATTCAATCAAAAAGATTCGCGCCACTGTATGCACTTGAGGCAAAGAGAATACAAAAATTGGAACACACCATTAATAATTACATACAGTTCAAGAGCAAACACCGTATTGAACCAGTATGTTTGTTAGTACACGGCAGCCCAGGTACGGGGAAGTCGGTTGCCACCAATCTGATTGCCAGGGCCATTGCTGAGAAAGAGAACACCTCCACTTACTCGCTACCTCCAGACCCCTCACACTTTGATGGTTACAAACAACAGGGCGTGGTGATTATGGATGACCTCAACCAGAACCCCGACGGGGCCGACATGAAACTCTTCTGCCAAATGGTGTCTACTGTAGAGTTCATTCCACCTATGGCCTCCCTGGAAGAAAAAGGCATCTTATTCACGTCCAATTATGTTTTGGCCTCCACCAATTCCAGTCGCATAACGCCACCGACAGTGGCTCACAGTGACGCGCTAGCCAGAAGATTTGCCTTTGACATGGACATTCAAGTGATGGGGGAGTACTCCAGAGATGGGAAACTGAATATGGCCATGGCCACCGAGATGTGCAAAAATTGTCATCAACCAGCAAAC---TTCAAGAGGTGTTGTCCTCTAGTGTGCGGTAAGGCCATTCAGTTAATGGACAAATCATCCAGGGTCAGATACAGCATTGACCAAATCACCACCATGATCATCAATGAAAGAAACAGAAGATCCAACATTGGCAATTGCATGGAAGCGCTGTTTCAAGGCCCGCTCCAGTATAAGGATTTGAAGATTGACATTAAAACCAGCCCCCCACCAGAGTGCATCAACGACCTGCTTCAAGCTGTTGACTCGCAGGAGGTCAGGGACTACTGTGAAAAGAAAGGGTGGATTGTCAACATC---ACAAGTCAGGTTCAGACAGAGAGAAACATTAACCGGGCAATGACTATCCTGCAAGCAGTGACAACCTTCGCTGCAGTGGCCGGTGTTGTGTACGTTATGTACAAATTGTTTGCTGGACACCAGGGTGCGTATACTGGTCTACCGAACAAGAGACCCAATGTGCCCACTATTAGAACAGCAAAAGTGCAGGGACCAGGCTTTGATTATGCAGTGGCCATGGCTAAGAGAAACATCGTCACAGCAACTACATCCAAAGGGGAGTTCACAATGCTTGGTGTTCACGACAACGTCGCTATTCTGCCAACCCATGCTGCACCAGGTGATAGCATTGTGATAGACGGCAAGGAAGTTGAAATTTTAGATGCGAGGGCCTTAGAAGACCAGGCAGGCACAAATCTCGAAATTACTGTCATTACACTCAAGAGAAATGAGAAGTTTAGGGACATCAGACCACACATACCCACACAAATCACTGAGACAAATGATGGAGTCTTGATCGTGAACACTAGCAAGTACCCCAACATGTATGTCCCAGTTGGTGCTGTGACCGAACAAGGATATCTTAATCTCGGTGGCCGCCAAACCGCCCGTACTTTGATGTACAACTTTCCAACCAGAGCGGGACAGTGCGGTGGTGTCATCACTTGCACAGGCAAGGTCATTGGGATGCATGTTGGAGGGAACGGTTCACACGGGTTCGCAGCAGCCCTAAAGCGCTCATACTTCACTCAGAGTCAAGGTGAAATTCAGTGGATGAGACCATCAAAAGAAATGGGTTATCCAATTATCAATGCCCCATCTAAGACAAAACTAGAGCCTAGTGCATTCCATTATGTGTTTGAGGGTGTTAAAGAACCAGCAGTTCTGACCAAAAACGACCCAAGACTCAAAACAGAGTTTGAAGAGGCTATCTTTTCCAAGTATGTAGGAAATAAGATCACTGAGGTGGACGAGTACATGAAAGAGGCAGTGGACCACTATGCTGGCCAGCTCATGTCATTAGACGTTAACACTGAACAAATGTGCTTAGAAGATGCAATGTATGGCACAGATGGTCTTGAGGCTTTAGACTTGAGCACTAGTGCTGGTTACCCCTATGTAGCAATGGGAAAGAAAAAGAGAGACATCTTGAACAAACAGACTAGAGACACCAAAGAAATGCAGAGACTATTGGACACCTATGGCATTAATTTACCTTTAGTAACTTATGTGAAGGATGAACTTAGGTCTAAAGCCAAAGTTGAACAGGGTAAATCCAGACTAATTGAAGCCTCAAGTTTGAATGATTCTGTGGCAATGAGAATGGCATTTGGCAACCTGTATGCAGCATTTCATAAAAACCCAGGTGTGGTAACAGGATCAGCTGTTGGTTGTGATCCAGACTTGTTTTGGAGCAAGATACCAGTTTTAATGGAAGAAAAGCTTTTTGCATTTGATTACACAGGGTATGATGCTTCACTCAGTCCCGCTTGGTTTGAGGCTCTTAAGATGGTGTTGGAGAAAATTGGATTTGGCGATAGAGTTGACTACATTGACTACCTGAATCACTCACATCATCTGTACAAAAACAAAACTTACTGTGTCAAGGGTGGCATGCCATCTGGTTGCTCGGGCACTTCAATTTTCAATTCAATGATTAACAATTTAATCATCAGGACACTCTTACTGAAAACCTACAAGGGCATAGATTTAGACCACTTGAAGATGATAGCCTATGGTGATGACGTAATTGCTTCCTACCCCCATGAGGTTGACGCCAGTCTCCTAGCCCAATCAGGAAAAGACTATGGACTAACCATGACTCCAGCTGACAAATCAGCCACCTTTGAAAAAGTCACATGGGAGAATGTAACCTTCTTGAAAAGATTCTTCAGAGCAGATGAGAAATATCCATTCTTGATACATCCAGTCATGCCAATGAAAGAAATTCATGAGTCCATCAGATGGACTAAGGACCCTAGGAACACCCAGGATCATGTTCGCTCACTGTGCCTATTGGCCTGGCACAATGGCGAAGAAGAATACAACAAATTTTTAGCTAAAATCAGAAGCGTGCCAATCGGCAGAGCTTTACTGCTCCCCGAATACTCTACACTGTACCGCCGTTGGCTCGACTCATTT
>CAJ29003
------------------------------------------ATGGGCGCCCAAGTTTCATCACAGAAAGTTGGAGCCCACGAAAATTCAAACAGAGCCTATGGCGGGTCCACCATCAATTACACTACGATCAATTACTATAGGGACTCTGCAAGCAATGCAGCAAGCAAGCAAGATTTTGCACAAGATCCGTCCAAGTTCACCGAACCTATTAAGGACGTCCTTATTAAGACTGCTCCCATGCTAAACTCCCCAAACATTGAGGCGTGTGGTTATAGTGACAGGGTAATGCAGCTAACTCTGGGCAATTCAACGATCACCACCCAAGAAGCGGCCAATTCTGTTGTTGCTTACGGTAGATGGCCTGAATACATCAGAGATACCGAGGCAAACCCTGTAGATCAACCAACCGAGCCCGATGTAGCCGCGTGCAGGTTCTACACATTAGATACCGTCACTTGGCGCAAGGAGTCCAGAGGGTGGTGGTGGAAACTACCAGAC---GCTTTAAAAGACATGGGGTTATTTGGTCAGAACATGTTTTATCACTATCTTGGGAGGGCTGGTTACACAGTGCACGTACAGTGCAATGCTTCAAAGTTTCATCAAGGAGCTCTAGGGGTGTTTGCAGTTCCAGAAATGTGTTTAGCTGGTGATAGC---ACAACTCACATGTTCACAAAGTACGAGAATGCGAATCCAGGCGAAAAAGGAGGTGAATTCAAAGGGAGTTTCACCCTTGATACCAACGCCACTAATCCTGCACGGAACTTCTGCCCAGTTGATTACCTCTTCGGGAGTGGGGTGCTGGTAGGGAATGCATTTGTTTATCCACATCAAATAATAAACCTGCGCACTAACAACTGTGCTACGCTAGTATTGCCCTATGTAAACTCACTCTCAATAGATAGCATGACAAAGCACAACAACTGGGGGATCGCTATCCTCCCCCTGGCGCCACTAGACTTTGCTACTGAATCTTCCACTGAGATACCCATTACACTGACCATTGCTCCCATGTGCTGCGAATTCAATGGTTTACGCAACATCACTGTGCCAAGAACCCAAGGATTACCAGTCCTGAACACTCCAGGGAGTAACCAGTACCTGACCGCAGACAATTACCAGTCTCCGTGTGCGATACCTGAGTTTGATGTCACTCCACCCATAGACATACCAGGGGAGGTGCGCAACATGATGGAATTGGCGGAAATAGACACCATGATACCCCTCAACTTGACAAGTCAACGCAAGAACACAATGGACATGTATAGAGTCGAGTTGAGCGACACG---GCTCACTCTGATACGCCGATCTTGTGTCTCTCGTTGTCCCCCGCTTCAGACCCCAGATTGGCACACACTATGTTGGGTGAGATACTAAATTACTACACACACTGGGCAGGGTCCTTGAAATTTACCTTTCTCTTTTGCGGCTCAATGATGGCCACCGGAAAGTTATTGGTTTCTTACGCACCACCCGGAGCAGAGGCCCCCAAGAGTCGCAAAGAAGCAATGCTTGGGACACATGTGATATGGGACATTGGGTTGCAGTCTTCATGCACTATGGTGGTACCTTGGATCAGTAATACTACATACAGACAAACCATCAACGATAGTTTCACAGAAGGTGGCTACATTAGCATGTTCTATCAAACTAGGGTTGTTGTCCCGTTGTCCACACCCAGAAAGATGGACATCCTGGGTTTTGTGTCAGCTTGCAATGACTTCAGTGTGCGCTTACTGCGAGATACAACACATATTAGTCAAGAGGCCATG---------CCACAAGGA---ATTGGTGACATGATTGAGGGGGCCGTTGAAGGGATTACT------AAAAATGCATTG------GTTCCC---CCGACT---------TCCACCAATAGCCTGCCCGACACAAAGCCGAGCGGTCCAGCCCACTCCAAGGAGATACCTGCATTGACAGCCGTGGAGACAGGGGCTACCAATCCGTTGGTGCCTTCGGACACCGTGCAAACGCGCCATGTCATCCAGAGACGAACGCGATCAGAGTCCACGGTTGAGTCATTCTTCGCAAGAGGGGCGTGCGTGGCTATCATTGAGGTGGAC------AATGACGCACCGACAAAGCGCGCC---AGCAGATTGTTTTCGGTTTGGAAAATAACTTACAAAGATACTGTTCAACTGAGACGCAAACTGGAATTCTTCACATATTCGAGATTTGACATGGAGTTCACTTTTGTGGTCACCTCAAACTACACTGATGCAAATAACGGACATGCATTGAACCAAGTTTATCAGATAATGTATATACCACCCGGAGCACCTATCCCTGGTAAATGGGATGACTATACGTGGCAGACGTCCTCTAACCCGTCGGTGTTTTACACCTATGGGGCGCCCCCAGCAAGAATATCAGTGCCCTACGTGGGAATTGCTAATGCGTATTCCCACTTTTATGATGGGTTTGCAAAAGTACCACTAACAGGTCAAGCCTCAACTGAA---GGCGATTCGTTGTACGGTGCTGCCTCACTGAATGATTTTGGATCACTGGCTGTTCGCGTGGTAAATGATCACAACCCCACGCGGCTCACCTCCAAGATCAGAGTGTACATGAAGCCAAAGCATGTCAGAGTCTGGTGCCCACGACCTCCACGAGCAGTCCCATACTTCGGACCAGGTGTTGATTATAAAGATGGG---CTCACCCCACTA---CCAGAAAAGGGATTAACGACTTAT---GGATTTGGACACCAAAACAAAGCCGTGTACACAGCTGGCTACAAAATTTGCAATTACCACCTAGCTACACAAGAAGACTTGCGAAATGCCGTGAGTGTCATGTGGAACAGAGACCTCTTAGTGACTGAATCAAGGGCCCTTGGCACCGACTCGATCGCAAGGTGCAGCTGTAACACGGGTGTGTACTACTGTGAATCCAGGAGGAAATATTATCCAGTTTCTTTCATTGGGCCCACCTTCCAATACATGGAAGCCAATGAATATTACCCGGCTAGATATCAATCACACATGCTTATTGGTCATGGGTTTGCATCACCGGGTGACTGTGGGGGCATCCTCAGGTGTCAGCACGGAGTGATTGGCATTATCACAGCAGGAGGCGAAGGTCTAGTCGCTTTCTCAGACATCAGAGATCTTTATGCATATGAAGAGGAAGCCATGGAACAGGGCATTTCTAATTACATTGAATCCCTTGGAGCCGCATTTGGGAGTGGATTCACTCAGCAAATTGGAGACAGGATTTCGGAGCTTACTAGCATGGTCACTAGCACAATCACTGAGAAACTATTGAAGAACTTGGTAAAGATTATCTCCTCACTGGTCATTATAACCAGAAACTATGAGGACACTACAACAGTTTTGGCCACTCTGGCGCTCCTCGGGTGTGATGTTTCCCCATGGCAGTGGCTCAAGAAGAAAGCCTGCGACATACTAGAAATCCCATATGTCATGCGACAAGGTGACAGCTGGCTCAAGAAATTTACAGAGGCATGTAATGCTGCTAAGGGATTGGAGTGGGTATCAAACAAGATATCCAGATTCATTGATTGGTTAAAGGAAAAGATTATTCCACAAGCCAGGGACAAGCTAGAGTTTGTTACCAAATTAAAACAACTCGAAATGCTGGAGAACCAGATTGCGACTATTCATCAGTCATGTCCTAGCCAAGAGCACCAGGAAATTCTATTTAACAATGTGAGGTGGTTGTCCATACAGTCAAAAAGGTTTGCCCCTCTGTACGCAGTGGAAGCGAAAAGAATACAGAAGCTGGAGCATACAATCAACAATTACATACAGTTCAAGAGCAAACACCGTATTGAACCAGTATGCCTATTGGTGCACGGCAGTCCTGGAACAGGTAAATCAGTAGCTACCAACCTAATTGCCAGAGCAATTGCAGAAAAGGAGAACACATCTACTTATTCGCTACCCCCGGACCCATCCCATTTCGATGGATATAAACAACAGGGAGTGGTAATCATGGACGACCTAAATCAAAATCCCGATGGAGCTGACATGAAACTTTTTTGTCAGATGGTTTCAACAGTAGAGTTCATCCCACCAATGGCTTCATTGGAGGAGAAGGGCATCCTATTCACGTCAAATTACGTTTTGGCCTCTACCAATTCTAGCCGCATTACACCACCAACAGTAGCACACAGTGATGCGCTAGCCAGACGGTTTGCATTTGACATGGATATTCAAGTTATGGGTGAATACTCAAAGGATGGAAAGTTAAACATGGCGATGGCTACGGAGATGTGTAAAAATTGCCATCAACCAGCAAAC---TTTAAAAGGTGCTGCCCGCTAGTATGCGGAAAGGCTATCCAGTTGATGGATAAATCATCCAGAGTTAGATACAGCATTGATCAAATCACCACCATGATCATCAACGAAAGAAACAGGAGATCCAACATTGGCAACTGCATGGAAGCGCTATTCCAGGGCCCTCTGCAATATAAAGATTTGAAGATAGACATAAAGACCACACCCCCCCCTGAATGTATAAATGACCTTCTTCAAGCGGTTGATTCCCAGGAAGTGAGGGACTATTGTGAAAAGAAAGGATGGATTGTTAACATA---ACCAGCCAAGTCCAGACTGAAAGGAATATCAACAGAGCAATGACCATACTGCAAGCTGTCACCACCTTTGCAGCTGTTGCTGGAGTAGTGTATGTGATGTACAAACTCTTTGCAGGGCAACAGGGAGCTTACACCGGGCTCCCCACCAAACGACCCAATGTTCCTACCATTAGGACAGCCAAAGTGCAGGGCCCAGGGTTTGATTACGCAGTGGCCATGGCCAAAAGAAACATCCTCACGGCAACCACCAGCAAAGGGGAATTCACGATGCTCGGGGTGCACGACAACGTGGCCATTCTGCCGACCCACGCCTCACCAGGAGAGACGATAGTCATTGATGGTAGGGAGGTAGAAGTCCTGGACGCCAAAGCTTTAGAAGATCAAGCCGGGACCAACTTGGAAATCACCATTGTCACATTAAAGAGAAATGAAAAGTTTAGGGACATCAGGCCACACATTCCAACACAAATCACTGAGACAAATGACGGAGTCTTGATCGTGAACACTAGCAAGTACCCCAATATGTATGTCCCAGTCGGGGCTGTGACTGAACAGGGATATCTCAATCTCGGTGGCCGCCAAACTGCTCGCACTCTAATGTACAACTTTCCAACTAGAGCAGGCCAGTGCGGTGGTGTCATTACATGTACCGGGAAGGTCATCGGGATGCATGTTGGTGGGAACGGTTCGCATGGGTTTGCAGCAGCCCTAAAGCGATCATACTTCACTCAGAGTCAAGGTGAAATTCAATGGATGAGGCCTTCCAAAGAGGTAGGGTATCCAATCGTCAACGCACCCTCCAAAACTAAGCTGGAACCCAGTGCCTTTCACTACGTTTTTGAAGGCGTTAAGGAACCTGCAGTCTTGACCAAGAATGACCCAAGGCTCAAAACTGACTTTGAGGAAGCTATCTTTTCAAAGTATGTGGGGAACAAAATCACTGAAGTGGATGAGTACATGAAAGAGGCAGTGGACCACTACGCCGGACAACTTATGTCTCTAGACATCAACACAGAGCAGATGTGTCTTGAAGATGCAATGTACGGCACTGATGGCCTTGAAGCTCTAGATCTTAGTACCAGTGCTGGGTACCCCTATGTTGCAATGGGAAAGAAGAAGAGAGATATTCTGAACAAACAGACTAGAGACACTAAGGAAATGCAGAGACTGTTGGACACTTATGGCATCAACCTACCTTTAGTCACCTATGTCAAAGATGAGCTCAGATCCAAGACCAAAGTGGAACAGGGCAAGTCCAGATTGATAGAAGCCTCAAGCCTAAATGACTCAGTTGCCATGAGAATGGCGTTTGGCAATCTTTATGCAGCGTTCCACAGGAACCCAGGTGTGGTGACAGGTTCAGCTGTTGGTTGTGACCCAGACCTATTTTGGAGCAAGATACCAGTGTTGATGGAAGAAAAACTTTTTGCATTTGATTACACAGGTTATGATGCATCTCTCAGCCCAGCCTGGTTTGAAGCACTTAAGATGGTGTTAGAAAAAATTGGATTTGGAGACAGAGTAGATTACATTGATTATCTGAACCATTCACACCACCTTTATAAAAACAAAACATACTGTGTCAAGGGCGGCATGCCATCTGGCTGCTCAGGCACTTCTATTTTCAATTCAATGATCAATAACTTAATAATCAGGACGCTTTTGCTGAAAACCTACAAGGGCATAGATTTAGACCACCTAAAGATGATTGCCTATGGTGATGATGTGATTGCTTCCTACCCCCATGAGGTTGACGCTAGTCTCCTAGCCCAATCAGGAAAAGACTATGGACTAACCATGACTCCAGCTGACAAGTCAGCGACTTTTGAAACAGTCACATGGGAGAATGTAACATTCTTGAAGAGATTTTTCAGAGCAGATGAAAAGTATCCATTTTTGGTACATCCAGTGATGCCAATGAAAGAGATTCATGAATCAATTAGATGGACAAAGGATCCTAGAAACACCCAGGATCATGTTCGCTCACTGTGCCTATTGGCTTGGCACAATGGCGAAGAAGAATATAACAAATTTTTGGCTAAAATTAGAAGTGTGCCGATCGGAAGAGCATTGCTGCTCCCTGAGTACTCTACATTGTACCGCCGTTGGCTTGACTCATTT
>CAJ29002
------------------------------------------ATGGGCGCCCAAGTTTCATCACAGAAAGTTGGAGCCCACGAAAATTCAAACAGAGCCTACGGCGGGTCCACCATCAATTACACTACAATCAATTACTATAAGGACTCTGCAAGCAATGCAGCAAACAAGCAAGATTTTGCACAAGATCCGTCCAAGTTCACCGAACCCATTAAGGACGTCCTTATTAAGACCGCTCCCATGCTAAACTCTCCAAACATTGAGGCGTGTGGTTATAGTGACAGGGTAATGCAGCTAACTCTGGGCAATACAACAATCACCACCCAAGAGGCGGCCAATTCTGTGGTTGCCTACGGTAGATGGCCTGAATACATCAGAGATACCGAGGCAAATCCTGTAGACCAACCAACCGAGCCCGATGTGGCCGCGTGCAGGTTCTACACATTAGATACCGTCACTTGGCGCAAGGAGTCCAGAGGGTGGTGGTGGAAACTACCAGAC---GCTTTAAAAGACATGGGGTTATTTGGTCAAAACATGTTTTATCATTATCTTGGGAGGGCTGGCTACACAGTGCACGTACAGTGCAATGCTTCAAAGTTTCATCAAGGAGCTCTAGGGGTGTTTGCAGTTCCAGAAATGTGTTTAGCTGGTGATAGC---ACAACTCACATGTTCACAAAGTACGAGAATGCGAATCCAGGCGAAAAAGGAGGCGAATTCAAAGGAAGTTTCACCCTTGATACCAACGCCACTAACCCTGCACGGAACTTCTGCCCAGTTGATTACCTCTTCGGGAGTGGAGTGCTAGTAGGGAATGCGTTTGTTTATCCACATCAAATAATAAACCTGCGCACTAACAACTGTGCTACACTAGTATTGCCCTACGTGAACTCACTCTCAATAGATAGCATGACAAAGCACAACAACTGGGGGATCGCTATCCTCCCCCTGGCGCCGCTAGACTTTGCCACTGAATCTTCCACTGAGATACCCATTACACTGACCATTGCTCCAATGTGCTGCGAATTCAATGGTTTACGCAACATCACTGTGCCAAGGACCCAAGGATTGCCAGTCTTGAACACTCCAGGGAGTAACCAGTACCTGACCGCAGACAATTACCAGTCTCCGTGTGCGATACCTGAGTTTGATGTCACTCCGCCCATAGACATACCAGGGGAGGTGCGCAACATGATGGAATTGGCGGAAATAGATACCATGATACCCCTCAACTTGACAAGTCAGCGCAAGAATACAATGGACATGTATAGAGTCGAGTTGAGCGACATG---GCTCACTCTGACACGCCGATCTTGTGTCTCTCGTTGTCCCCCGCTTCAGACCCCAGATTGGCACACACTATGCTGGGTGAGATATTAAATTACTACACACACTGGGCAGGGTCCTTGAAATTTACCTTTCTCTTTTGCGGATCAATGATGGCCACCGGAAAGTTATTGGTTTCTTACGCACCACCCGGAGCAGAGGCCCCCAAGAGTCGCAAAGAAGCAATGCTTGGGACACATGTGATATGGGACATTGGGTTGCAGTCTTCATGCACTATGGTGGTACCTTGGATCAGTAATACCACATACAGACAAACTATCAACGATAGTTTCACAGAAGGTGGCTACATTAGCATGTTCTATCAAACAAGGGTTGTTGTTCCGTTGTCCACACCCAGAAAGATGGACATCCTGGGTTTTGTGTCAGCTTGCAATGACTTCAGTGTGCGCTTACTGCGGGATACAACACACATTAGTCAAGAGGCTATG---------CCACAAGGA---ATTGGTGACATAATTGAGGGGACCGTTGAAGGGATTACT------AAAAATGCATTG------GTTCCC------------CTGACATCCACCAATAGCCTGCCTGACACAAAACCGAGCGGTCCAGCCCACTCCAAGGAGATACCAGCATTGACAGCCGTGGAGACAGGGGCTACCAATCCGTTGGTGCCTTCGGACACCGTGCAAACGCGCCATGTCATCCAGAGACGAACGCGATCTGAGTCCACGGTTGAGTCATTCTTTGCAAGAGGGGCTTGCGTGGCTATCATTGAGGTGGAC------AATGACGCACCGACAAAGCGCGCC---AGCAGATTGTTTTCGGTTTGGAAAATAACTTACAAAGACACTGTTCAACTGAGACGCAAACTGGAGTTTTTCACATATTCAAGATTTGACATGGAGTTCACTTTTGTGGTCACCTCAAACTACACTGATGCAAATAACGGACATGCATTGAACCAAGTTTATCAGATAATGTATATACCACCCGGAGCACCTATCCCTGGTAAATGGGATGACTACACGTGGCAGACGTCCTCTAACCCGTCGGTGTTTTACACCTATGGAGCGCCTCCAGCAAGAATATCAGTGCCCTACGTGGGAATTGCTAACGCGTATTCCCACTTTTACGATGGGTTTGCAAAAGTACCACTAGCGGGTCAAGCCTCAACTGAA---GGCGATTCGTTGTACGGTGCTGCCTCACTAAATGATTTTGGATCACTGGCTGTCCGCGTGGTAAATGATCACAACCCCACGCGGCTCACCTCCAAGATCAGAGTGTACATGAAACCAAAGCATGTCAGAGTCTGGTGCCCACGGCCTCCACGAGCAGTCCCATACTTCGGACCAGGTGTTGATTACAAAGATGGG---CTCACCCCACTA---CCAGAAAAGGGATTAACGACTTAT---GGATTTGGACACCAAAACAAAGCTGTGTACACAGCTGGCTACAAAATTTGCAATTATCACCTAGCTACACAAGAAGACTTGCAAAATGCCGTGAGTATCATGTGGAACAGGGACCTCTTAGTGGCTGAATCAAGGGCCCTTGGCACCGACTCGATCGCGAGGTGCAGCTGCAACACGGGTTTGTACTACTGTGAATCCAGGAGAAAATATTATCCAGTTTCTTTCATTGGGCCCACCTTCCAATACATGGAAGCCAATGAATATTACCCGGCCAGATATCAATCACACATGCTTATTGGTCATGGGTTTGCATCACCGGGTGATTGTGGTGGCATACTTAGATGTCAACACGGGGTGATAGGAATAGTCACTGCTGGTGGGGAAGGCTTGGTTGCATTTTCAGACATTAGAGACCTTTATGCATATGAAGAGGAAGCCATGGAGCAAGGCATCTCCAACTACATCGAATCTCTCGGAGCTGCATTTGGGAGTGGATTCACTCAGCAAATTGGAGATAAAATATCAGAGCTTACCAGCATGGTCACCAGCACAATTACAGAGAAATTACTGAAGAACTTAATAAAAATTATCTCTTCTCTAGTTATTATAACCAGAAATTATGAGGACACCACAACAGTTCTAGCTACTCTGGCACTCCTAGGGTGTGACGTCTCCCCATGGCAGTGGCTTAAGAAGAAGGCTTGTGACATTCTAGAGATCCCATACGTCATGCGGCAAGGTGACAGCTGGCTTAAGAAATTCACAGAAGCATGTAATGCTGCTAAGGGGCTGGAGTGGGTATCGAATAAGATATCCAAGTTTATTGATTGGCTAAAAGAAAAGATCATTCCACAAGCCAGGGATAAATTGGAATTTGTCACCAAGCTGAAACAACTTGAAATGCTGGAAAACCAAATTGCAACCATTCACCAGTCGTGTCCTAGCCAGGAACATCAGGAAATTCTATTCAACAATGTGAGGTGGTTGTCCATACAGTCAAAAAGATTTGCTCCACTATATGCAGTGGAAGCAAAAAGAATACAGAAGCTAGAACATACAATCAACAATTACATACAGTTCAAGAGCAAACACCGTATTGAACCAGTGTGTTTATTAGTGCATGGCAGTCCTGGAACAGGCAAATCAGTGGCTACTAACTTGATTGCTAGAGCAATTGCAGAAAAAGAGAACACATCCACTTACTCACTACCCCCAGATCCATCCCATTTCGATGGATACAAGCAACAGGGAGTAGTAATTATGGATGACTTAAATCAAAATCCCGATGGAGCTGACATGAAACTCTTTTGTCAGATGGTTTCTACAGTAGAGTTCATCCCACCAATGGCTTCACTAGAGGAAAAGGGCATTTTGTTTACGTCAAATTACGTTTTGGCCTCCACCAACTCTAGTCGCATCACACCACCAACAGTGGCACACAGTGACGCGCTAGCCAGGCGGTTTGCATTTGACATGGATATTCAAGTCATGAGCGAATACTCCAGGGATGGAAAGTTGAACATGGCGATGGCCACAGAGATGTGTAAGAACTGTCACCAACCAGCAAAT---TTCAAAAGGTGCTGCCCCCTAGTTTGTGGAAAGGCCATTCAATTGATGGACAAATCTTCTAGAGTCAGATACAGCATTGACCAGATTACCACGATGATCATTAATGAGAGAAACAGAAGATCGAACATTGGCAACTGCATGGAGGCCCTGTTTCAAGGTCCGTTACAGTACAAAGATCTCAAAATAGATATCAAAACCACACCCCCCCCCGAGTGTATAAATGACTTGCTTCAAGCAGTTGACTCGCAGGAGGTGAGGGAATATTGTGAGAAGAAGGGGTGGATTGTCAATATC---ACTGGCCAGGTCCAAACTGAAAGGAACATTAACAGAGCAATGACCATACTGCAAGCCGTTACCACCTTTGCAGCCGTTGCTGGGGTAGTATATGTGATGTACAAGCTCTTTGCAGGACACCAGGGCGCTTACACCGGGCTTCCCAACAAACGACCCAATGTCCCAACTATCAGGACGGCTAAGGTGCAAGGCCCAGGGTTTGATTATGCAGTGGCTATGGCCAAAAGAAATGTCCTTACAGCAACCACCAGTAAAGGGGAGTTTACAATGCTCGGAGTTCACGATAATGTGGCCATCCTACCAACCCATGCCTCACCAGGAGAAACAATAGTTATTGATGGAAAGGAAGTGGAAGTCCTAGACGCTAAGGCATTAGAAGATCAGGCCGGAACCAACTTGGAAATCACTATTGTTACCCTTAAGAGAAATGAGAAGTTTAGAGACATTAGACCACACATTCCCACTCAAATCACTGAAACGAATGATGGAGTCTTGATCGTGAACACTAGTAAGTACCCCAACATGTATGTTCCAGTCGGTGCTGTGACCGAGCAGGGATATCTTAATCTTGGTGGCAGACAAACTGCTCGTACACTAATGTACAATTTCCCAACAAGAGCAGGTCAGTGTGGTGGAGTCATCACGTGCACTGGAAAAGTCATCGGGATGCATGTCGGTGGGAACGGTTCGCATGGGTTTGCAGCGGCCCTGAAACGATCATACTTCACTCAGAGTCAAGGTGAGATCCAGTGGATGAGACCATCAAAGGAAGTTGGCTACCCCATCATAAACGCACCATCCAAAACCAAGTTGGAACCCAGTGCCTTCCACTATGTGTTTGAGGGAGTGAAAGAACCAGCAGTGCTCACCAAGAATGACCCCAGACTGAAAACAGACTTTGAGGAGGCCATTTTCTCTAAGTATGTAGGGAACAAAATCACAGAAGTGGATGAATACATGAAAGAGGCAGTGGATCACTATGCAGGACAGCTTATGTCTTTGGACATTAACACAGAGCAGATGTGCCTTGAAGATGCAATGTACGGCACAGATGGCCTTGAAGCCCTAGATCTCAGCACCAGTGCCGGATACCCATATGTGGCAATGGGAAAGAAGAAGAGGGATATCCTGAATAAACAGACTAGAGACACTAGAGAAATGCAAAGGTTGTTGGACACCTACGGTATTAACCTGCCTTTAGTCACCTATGTCAAAGATGAGCTCAGATCCAAGGCCAAAGTGGAACAAGGTAAATCTAGATTGATAGAAGCTTCAAGCCTGAATGACTCAGTGGCCATGAGAATGGCATTTGGTAACCTCTACGCGGCATTTCACAAGAACCCGGGCGTAGTGACAGGCTCAGCTGTTGGCTGTGACCCAGACTTATTCTGGAGTAAGATACCAGTGTTAATGGAAGAAAAGCTTTTTGCATTTGATTATACAGGCTATGATGCATCTCTCAGTCCAGCTTGGTTTGAGGCACTCAAGATGGTGTTAGAGAAAATTGGATTTGGAGACAGAGTGGATTACATTGATTACTTGAACCACTCACACCATCTTTACAAGAACAAAACATACTGTGTCAAGGGTGGCATGCCATCTGGCTGCTCAGGCACTTCAATCTTCAACTCAATGATCAACAATCTAATCATCAGGACGCTTTTACTGAAAACCTACAAGGGCATAGATTTAGACCACCTAAAAATGATTGCCTATGGTGATGATGTGATTGCTTCCTATCCCCATGAGGTTGACGCTAGTCTCCTAGCCCAATCAGGAAAAGACTATGGACTAACCATGACTCCAGCTGACAAGTCAGCGACATTTGAAAAAGTCACGTGGGAGAATGTAACATTCTTGAAGAGATTTTTCAGAGCAGACGAGAAGTACCCATTTTTGGTACACCCAGTAATGCCAATGAAAGAGATTCATGAATCAATTAGATGGACAAAAGATCCTAGGAACACACAAGATCATGTTCGCTCATTGTGCCTGTTGGCCTGGCACAATGGTGAAGAAGAATACAACAAATTTCTAGCTAAAGTCAGAAGCGTGCCAATCGGAAGAGCATTATTGCTCCCTGAGTACTCTACGTTGTACCGCCGTTGGCTCGACTCATTT
>ABM21508
------------------------------------------ATGGGAGCACAGGTCTCATCTCAAAAAGTTGGAGCTCATGAAAACACCAATGTGGCCACAGGTGGATCAACTGTAAATTATACTACAATAAATTACTATAAAGATTCGGCCAGTAATGCCGCTTCCAAACAAGATTTTTCCCAAGATCCGTCTAAGTTCACAGAACCAGTCAAAGATGTACTCATAAAGTCAGCACCTGCGTTGAATTCTCCAAACATTGAAGCTTGTGGGTATAGTGATAGAGTGATGCAACTCACCCTCGGAAACTCCACCATAACCACACAAGAAGCGGCCAACTCTGTGGTTGCATATGGGGTGTGGCCATCATATCTAAGCGATAAAGATGCCAACCCGGTTGACCAACCCACTGAGCCTGATGTTGCGGCCTGCCGATTTTATACACTAGAAACTGTGGAATGGGACAAGGAATCCAAAGGGTGGTGGTGGAAATTACCAGAT---GCTTTGAAAGACATGGGGCTTTTTGGTCAAAATATGTACTACCACTACTTGGGCAGGTCAGGCTACACGGTGCACGTACAGTGCAATGCTTCAAAATTTCATCAGGGAACCCTGGGAGTTTTTGCTGTACCAGAATATTGCTTGGCGGGTGACTCAAACACCAAAACCAACTACACTAGTTATGTGAATGCCAACCCCGGAGAAAGGGGAGGTCGGTTTGTCTCCACCTTCACACCAGAT---ACCAGTGCGGCACCCAAGCGTAAATTCCAACCAGTTGACTACCTGTTTGGGTGTGGAGTAATGGCCGGAAATGCATTTGTGTTTCCACACCAGATCATAAATCTGCGCACGAACAACTGCGCTACACTGGTACTACCATACGTCAATTCGTTAGCAATTGACTGCATGGCCAAGCACAACAATTGGGGTATAGTAATATTGCCACTATCAAAGCTTGATTACAATCCAGATGCAAGCACGAAATTGCCCATTACAGTAACAATTGCACCCATGTGTTGCGAATTCAATGGCCTCAGGAATCTAACAATACCTGCGACACAGGGGTTACCAGTTATGAATACACCAGGGAGTAACCAGTATCTGACATCAGATAACTTTCAATCTCCTTGTGCCCTACCTGAATTTGATGTCACCCAGCCCATATTCATTCCAGGAGAAGTGAAAAACTTGATGGAACTGGCTGAAATAGACACAATGATACCAATGGATTTGAGTGAAAGCAAGAAAAATTCAATGGAAATGTACAGGGTTAAGCTATCTGATGCG---GGTGACCGTGCGAAACCAATCTTATGCCTATCCCTATCCCCAGCCTCAGACCCTAGACTTTCATACACAATGCTTGGTGAAATTCTGAATTATTACACCCACTGGGCTGGCTCTCTCAAGTTCTCATTCTTGTTTTGTGGCTCAATGATGGCTACAGGAAAGTTGCTAGTTGCTTATTCACCGCCAGGCGCGCAACCTCCCCAGGACAGAAAGGCTGCTATGTTGGGTACCCATGTCATATGGGATATTGGATTGCAATCATCATGCACAATGGTGGTCCCGTGGATCAGCAACACAAGTTACCGAAGAACAGTGAAAGACGACTTTACTGAGGGTGGTTACATTAGTATGTTTTACCAAACCCGTATAGTCGTGCCTGCATCAACACCAACTAGCATGGATATACTGTGCTTTGTCTCGGCTTGTAATGATTTCACTGTAAGGTTACTTAAGGACACCACTCACATTGCCCAATCTGCACTA---------CCACAGGGT---ATCGAAGATATAATCCAACAAGTAGCCTCTAATGCACTA------CAAATGTCCCAA------CCCACCAGACCAGCTTTACCACCAGCAGAGCAAAGCGTGCCAAATACTCTACAGAGCACACCTGAACATTCCAAAGAAGTGCCAGCTTTAACAGCTGTTGAAACTGGTGCTTCAAACCCTTTGGAGCCCAGTGACACAGTACAGACAAGACATGTCATTCAAACAAGGTCCAGAAGTGAAAGCACAGTGGAATCCTTCTTTGCACGAGGTGCGTGTGTGACGATAATGGGGGTAGATAACTACAATGAGACACTTAGTGGCAATCAGAAGTCTAGCCTGTTTGCCACATGGAATATCACGTACACAGATACAGTGCAATTGAGAAGGAAATTGGAGATGTTCACTTACTCCAGATTTGACATCGAATTTACATTTGTAGTGACCGAGCGTTACTATTCCTCCAATTCTGGACACGCACTGAATCAAGTATACCAGATCATGTACGTGCCTCCTGGTGCACCAATACCAAAGAAATGGGATGATTACACGTGGCAGACATCATCCAATCCATCAATTTTCTACACCTATGGGACAGCCCCACCTAGAATCTCCATTCCATTTGTGGGTATTGCTAACGCTTACTCACACTTCTACGACGGTTATTCCACTGTGCCCCTGAAGACAGGCACTACGGATGCA---GGAGCGGCTTATTATGGGGCAGTATCAATTAATGATTTTGGTCTGCTGGCTGTTAGGGTAGTGAATGAATACAATCCAGTTAGAGTGTCCTCCAAAATACGAGTGTACATGAAACCAAAACATGTCAAAGTTTGGTGTCCACGCCCACCCCGTGCCGTTGAGTATTACGGACCTGGTGTTGACTACAAGGCAGACACCCTAACCCCCCTC---CCCACCAAGGGCCTGACCACTTAT---GGTTTTGGACACCAAAACAAGGCAGTGTACGTGGCCGGTTACAAGATTGTAAATTACCACCTGGCCACTGCAGAGGACTATAGAAATTGTGTCAGAAGTCTATGGGAGAGAGATCTTATGGTGGTTGAATCCAAGGCACAAGGGACTGATCAAATAGCCCGATGCAACTGTAAAACAGGAGTGTACTACTGTGAGTCAAGGGACAAGTACTACCCTATAACAATCACTTCACCAACGTTTCAATGGATGGAAAAGAACGACTTCTATCCAGCTCGCTACCAAACACATATGACACTAGGCAGTGGTTTCGCAGCCCCAGGCGACTGTGGTGGCATTTTACGATGTCAACACGGTGTCATGGGCCTAGTCACCGCTGGTGGAAATGGTGTGGTAGCCTTTGCTGACATCAGAGACTTGTATATC---GAAGAAGAAGCCATGGAGCAAGGAGTCCAGTCATACATCGAATCCCTCGGAGCAGCGTTTGGGAGTGGTTTTACAAACCAAATTAGTGAGAAGGTTAGTGAAATAACCTCTATGGTAACTTCTGTGGTTTCAGAGAAATTATTGAAGAACCTGATTAAACTGATTAGTAGCTTGGTCATTATCACCAGAAATTATGAAGACACCACCACAGTTCTTGCTACACTAGCACTCCTAGGGTGTGATGTGTCACCATGGTCATGGCTCAAAAAGAAAGTGTGTGACATTCTCGAAATCCCGTTTGTTTTGAAGCAAGGAGATTCATGGATGAAGAAGTTCACCGAGGCATGCAACGCAGCTAAAGGCTTGGAATGGATCAGCAACAAGATCTCCAAATTCATTGAATGGTTGAAAAACAAAGTTATTCCAGAGGCCAAGGATAAAGTGGAATATGTGTCCAAGTTGAAGCAACTAGGCATGTTGGAGAATCAAATAAACACAATACACCAGTCTTGTCCCAGTCAAGAGCAGCAAGAGATTCTATTTAACAACGTTAGGTGGCTAGCCATACAGTCAAGGCGATTTGCGCCCTTGTATGCTGTTGAGGCCAAGAGAATCAGCAAGCTAGAAAACACTATTAATAACTACATACAGTTCAAGAGCAAACACCGGATTGAACCAGTATGTGTTTTGATCCATGGTAGTCCTGGGACTGGAAAGTCCGTGGCTACAAGCTTGATGGGCCGTGCAATCGCCGAGAAAGAAAACACTTCCACATACTCATTGCCTCCAGACCCAGCACACTTTGATGGATACAAACAACAAGGCGTTGTAATTATGGATGATCTCAATCAGAACCCTGACGGTGCTGACATGAAATTGTTTTGTCAAATGGTATCTACAGTAGAATTTATCCCACCTATGGCTTCCTTAGAGGAGAAGGGCATATTGTTCACTTCAGATTATGTGCTGGCATCCACTAACTCTAGCACAATCACACCCCCAACAGTTGCTCACAGTGATGCACTGTCACGCAGATTTGCCTTCGATATGGAAATTTGCCCCATGTCGCAATACACCATCAAAGGAAAGTTGAACATGGCGGAAGCAACCAGATTGTGCAAAGACTGTCACCAACCAGCCAAC---TTTAAAAAGTGCTGCCCTCTTGTGTGTGGCAAAGCCATCCAACTCATGGACAAGTGCACCAGACAGCGATTTAGTGTGGATGAACTCACCACACTAGTGATTAATGAGAAAAGTAGGAGAGCTAATATTGGCAATTGTATGGAGGCTCTCTTCCAAGGTCCCTTAACATACAAAGACTTGAAAATTGATATCAAGACCAGTCCCCCCCCAGAGTGTATAAATGACCTTCTTCAAGCAGTGGACTCACAAGAAGTGAGAGATTACTGTGAGAAGAAAGGGTGGATTGTGAATGTA---TCCAGTGACATCATAATTGAAAGAAATTTAAACAGAGCCATGACCATCCTACAGGCTTTGACCACCTTCGCTGCAGTTGCAGGCGTTGTTTATGTAATGTACAGGTTATTTGCAGGGCAGCAGGGAGCCTACACAGGGTTACCAAACAAGAAACCTAACGTCCCCACGATTAGAACAGCAAAAGTTCAAGGTCCAGGCTTTGATTATGCAGTGGCTATGGCTAAAAGAAACATCGTCACCGCCACCACCTCCAAAGGAGAGTTCACGATGCTAGGCGTCCATGACAATGTTGCTGTACTCCCAACTCATGCCTCACCAGGTGAAACAATAGTCATTGATGGTAAAGAAGTTGAAGTGTTAGACGCCAAGGCTTTAGAAGACCAGGCTGGTACTAATTTAGAAATCACTATTGTCACCCTCAAAAGAAATGAAAAGTTCAGAGACATAAGACCCCACATACCGACCCAAATCACTGAGACAAATGATGGTGTACTGATTGTGAACACTAGCAAGTACCCCAACATGTACGTACCTGTCGGTGCAGTGACCGAGCAAGGGTACCTTAATTTGGGTGGGCGTCAAACAGCCCGCACTCTTATGTACAACTTTCCAACTCGCGCAGGACAGTGTGGTGGTATAATCACATGCACTGGCAAGGTGATTGGAATGCATGTTGGAGGGAACGGTTCACATGGGTTCGCTGCGGCCCTAAAACGATCATACTTCACTCAAAGTCAAGGTGAGATTCAGTGGATGAGACCATCAAAGGAGGTTGGTTACCCTGTTATAAATGCACCAAGTAAGACAAAATTGGAGCCCAGCGCTTTTCATTACATTTTTGAAGGTGTAAAGGAACCTGCAGTATTGACTAAAAATGATCCCAGACTTAAGACTGATTTTGAAGAGGCCATCTTCTCAAAATATGTTGGAAACAAGATCACAGAAGTGGATGAGTACATGAAGGAAGCTGTGGATCACTATGCAGGACAGCTTATGTCTTTAGACATCAACACAGAGCAAATGTGTCTGGAGGACGCCATGTATGGTACAGATGGATTAGAAGCTTTGGATCTCAGTACCAGCGCTGGCTATCCATACGTGGCACTTGGGAAAAAGAAAAGAGACATCCTAAACAAACAGACCAGAGACACCAGGGAAATGCAAAGGTTACTTGACACTTACGGGATCAACCTGCCCCTGGTTACTTATGTGAAGGATGAGCTGAGAAGCAAGAGCAAGGTGGAACAGGGCAAATCCAGACTGATTGAAGCCTCTAGTTTGAATGACTCAGTAGCAATGAGAATGGCCTTTGGAAATTTGTATGCTGCATTCCACAAAAACCCCGGTGTAATCACTGGCTCAGCTGTAGGGTGTGACCCAGATTTGTTTTGGAGCAAGATTCCAGTGCTGATGGAAGAGAAACTTTTTGCTTTCGATTACACTGGGTATGACGCCTCACTTAGTCCAGCATGGTTCGAGGCGCTTAAAATGGTTTTGGAAAAAATTGGATTTGGAGACAGGGTAGACTACATTGATTATTTAAACCACTCACACCATCTCTACAAGAACAAAACCTACTGTGTTAAGGGCGGCATGCCATCTGGCTGCTCCGGCACTTCAATCTTTAATTCAATGATCAATAACCTAATTATCAGGACACTCTTACTGAAAACCTACAAGGGCATAGATTTAGACCACCTTAAGATGATTGCCTATGGTGATGATGTAATTGCTTCCTACCCCCATGAGGTTGACGCTAGTCTCCTAGCCCAATCAGGAAAAGACTATGGACTAACCATGACTCCAGCTGATAAATCAGACACATTTGAGACAGTCACATGGGAGAATGTAACATTCTTGAAAAGATTCTTTAGAGCAGATGAGAAGTACCCATTCCTGGTACATCCAGTAATGCCAATGAAAGAGATTCATGAATCAATTAGATGGACAAAGGATCCCAGGAACACCCAGGATCATGTTCGCTCTTTGTGCCTATTGGCATGGCATAATGGCGAAGAAGAATACAACAAATTTTTAGCTAAAATCAGGAGCGTGCCTATCGGAAGAGCCTTGCTGCTCCCTGAGTACTCAACATTGTACCGCCGTTGGCTTGACTCATTT
>ABM21509
------------------------------------------ATGGGAGCTCAAGTCTCATCGCAAAAGGTCGGGGCGCATGAAAACACCAATGTTGCCACTGGTGGGTCAACAGTGAATTACACCACCATAAATTATTATAAAGACTCAGCTAGTAACGCTGCCTCAAAACAGGATTTTTCTCAAGATCCATCTAAATTCACAGAGCCAGTTAAAGACGTACTCATAAAGTCAGCACCTGCTCTTAACTCTCCAAACATTGAAGCATGCGGATATAGTGACAGAGTCATGCAACTCACCCTTGGAAACTCCACCATCACCACTCAGGAAGCAGCCAATTCAGTTGTAGCATATGGAGTTTGGCCCTCCTATCTCAATGCCAAGGATGCTAACCCAGTAGATCAACCAACTGAGCCAGATGTTTCAGCATGCAGATTTTACACCTTGGACACAGTGGAGTGGGATAAGGAGTCCAAGGGTTGGTGGTGGAAACTCCCTGAT---GCCCTGAAAGACATGGGACTGTTTGGACAAAACATGTTCTACCACTATTTGGGAAGATCAGGTTACACTGTGCACGTCCAATGCAATGCTTCCAAGTTCCACCAAGGAACGCTTGGTGTGTTTGCCGTTCCTGAGTACTGCCTTGCTGGTGATTCCAACTCTAAGACCAATTACACTAGCTATGTAAATGCAAACCCCGGAGAGAAGGGTGGTGAGTTTGTTAGTGTCTTTAACCCAGAC---ACAGGCGCTGTTCCCAAACGCCAGTTCCAACCAGTAGACTACTTGTTTGGGTGTGGGGTTCTAGCCGGTAATGCATTTGTCTTTCCCCATCAGATCATTAACTTGAGAACCAACAACTGTGCCACTTTAGTGTTGCCGTATGTTAATTCATTGGCAATTGATTGTATGGCAAAACACAATAACTGGGGTTTGGTCATATTGCCACTGTCCAAACTTGACTATGCTCCAGAGTCATCAACCAAACTGCCTATTACCGTTACAGTAGCCCCCATGTGCTGTGAGTTCAATGGATTAAGAAACATCACAATTCCAGCAACTCAGGGATTACCAGTCATGAACACACCAGGCAGTAACCAGTACCTCACATCTGATAACTTCCAGTCACCTTGTGCCCTACCGGAATTTGATGTTACACAACCCATATTCATTCCAGGTGAAGTCAAAAATATGATGGAGTTAGCAGAAATTGACACCATGATACCTCTCAACTTAGCTACAGGGAAGAAAAATACAATGGAGATGTACAGAGTTCAATTGTCTGACAGC---GCCAACCGCAACAAACCAATTTTGTGCATGTCACTCTCACCTGCTAATGACCCAAGACTCAGCTATACTATGCTGGGTGAAATCCTGAATTATTACACCCACTGGGCAGGTTCCTTAAAGTTTTCGTTCCTCTTTTGTGGCTCCATGATGGCTACTGGGAAGATACTAGTAGCTTATTCCCCACCAGGAGCACAACCACCCCAGAATCGTAAGGACGCAATGCTTGGAACACACTTGATCTGGGACATAGGGCTACAATCTTCCTGCACTATGGTCGTGCCTTGGATTAGTAATACCAGTTACAGAAGAACTGTGAAAGATGACTTCACGGAGGGTGGATACATCAGCATGTTCTACCAGACTCGGGTGGTTGTGCCTGCATCAACACCAACGACCATGGACATCCTCGGATTTGTATCAGCTTGCAATGACTTTACTGTTAGGTTGCTGAGGGATACCACACACATCAAGCAGGATGCTATG---------CCTCAAGGC---ATTGAAGATATTATTCAACAAGTGGCGTCCAATGCACTT------CAGTTATCGCAA------CCCACTAGGCCCGCGTTACCTCCATCAGAACAGAGTGTCCCAAATACAAACCAAAGCACACCAGCACATTCTCAGGAGGTGCCAGCACTGACAGCAGTTGAGACAGGCGCCACTAATCCACTAGAACCCTCAGATACTGTCCAAACCAGACATGTAATCCAAACCAGGTCGCGGAGTGAAAGCACGATTGAATCCTTTTTCGCACGCGGGGCCTGTGTAACAATAATGTCACTGGACAACTACAATGAGTCAGCAACCGTTTCATCC---AGTACCCTGTTTGCAAAATGGAACATTACGTACACAGACACTGTGCAGTTGAGAAGAAAATTAGAGATGTTCACGTATTCCAGATTTGACATTGAATTCACCTTTGTTGTTACAGAAAGGTATTACAATAGTAATGCAGGTTTTGCTTCAAACCAGGTGTATCAGATTATGTATGTTCCTCCAGGTGGCCCAGTACCTAAGAAGTGGGATGATTATACATGGCAAACCTCATCAAATCCTTCAATATTCTACACTTATGGTACCGCTCCAGCTCGGATCTCCATTCCATTTGTGGGAATTGCCAATGCATATTCTCACTTTTACGACGGATATGCTACAGTGCCCCTAAAGGATTCAGCACAGGACTCA---GGTGCAGCCTACTATGGAGCTGTATCAATAAATGACTTTGGGCTGTTGGCAGTCAGGGTAGTGAATGAATACAACCCAGTTAGAATCTCATCCAAAGTGCGAGTTTACATGAAACCCAAGCATGTGCGCGTCTGGTGCCCAAGACCGCCCCGCGCGGTGGAGTATTATGGTAGTGGAGTTGATTACAAAGCCAATACGCTTGACGTCCTA---CCTGAAAAGACATTAACCACCTAT---GGCTTCGGACATCAGAACAAAGGAGTGTACGTAGCAGGGTACAAAATCATAAACTACCACCTAGCCACTCCCGAAGACTACAGGCACTGTGTAAAGAGCATGTGGGAGAGAGATCTTATGGTTGTTGAGTCACGTGCACAAGGGATAGACACCATTGCGCGGTGCTGTTGTAAGACGGGAGTCTACTACTGTGAGTCCAGAAATAAGCATTACCCCATTACTATAACATCCCCCACATTCCAGTGGATGGAGAGAAATGACTTCTACCCCGCTAGGTACCAAACTCACCTAACCATTGGCAGTGGTTTTGCAGCCCCTGGGGACTGTGGTGGCATCATCAGATGCCAACACGGTGTCATGGGCCTTGTCACTGCCGGTGGTGAAGGAGTGGTGGCCTTTGCAGACATTAGAGACCTCTATCTA---GAGGATGAAGCAATGGAGCAGGGAATTACTAATTACATTGAAACTTTGGGAGCCGCATTTGGGAGCGGATTTACTTCACAAATTGGAGAAAAGATCAGTGAGATAACTAACATGGTCACTTCCACCATTACAGAAAAATTACTTAAGAATCTAATTAAGTTAGTTAGTAGTTTAGTCATAATCACCAGAAATTATGAAGACACCACCACAGTGTTAGCGACATTGGCCTTACTTGGCTGTGATGTTTCACCATGGGCCTGGTTAAAAAAGAAGGCTTGTGACATTCTGGAAATCCCCTATGTCATCAAGCAGGGAGACTCCTGGTTGAAAAAATTTACTGAGGCTTGTAACGCAGCAAAAGGATTGGAATGGGTGAGCAATAAAATCTCAAAGTTCATTGATTGGTTAAAGGAGAAGATCATCCCAGAGGCTAGAGATAAGGTGGAGTACATCACCAAACTTAGGCAACTAGGCATGCTGGAGAATCAAATCAACACAATTCATCAATCATGTCCCAGCCAAGAACAACAGGAAATATTGTTCAACAACGTTAGGTGGCTGGCTATACAATCACGCAGATTTGCACCATTGTATGCGGTAGAAGCCAAAAGGATCAGTAAATTGGAAAGTACCATCAACAACTACATACAGTTCAAGAGCAAACACCGTATTGAACCAGTATGTATGCTGATTCACGGGACCCCTGGCACAGGCAAATCAGTGGCCACATCACTTATTGGGAGAGCAATTGCAGAAAAAGAAAACACCTCAGTGTATTCACTACCACCTGACCCCACCCACTTTGATGGGTACAAACAACAGGGCGTAGTCATCATGGATGATCTCAATCAAAATCCAGATGGAATGGACATGAAACTCTTTTGTCAGATGGTCTCAACAGTGGAGTTTATACCACCAATGGCATCCTTAGAGGAAAAAGGAATTTTATTCACTTCAGATTATGTTTTGGCATCCACCAATTCCAGCACAATCACGCCACCCACTATAGCCCATAGTGATGCTTTGTCAAGGCGATTCGCCTTTGACATGGAGGTCTTCGTGATGTCAGAACACTCAATCAGAGGTAAACTAAACATGTGTACTGCAACCCAAATGTGCAAGGATTGTCCACAACCAGCTAAC---TTTAAGAGATGTTGTCCCTTAATTTGTGGAAAGGCTATTCACCTGATGGACAAGAACACTAGACAAAGATACACTATTGATGAGATTACCACGCTCATAATTAATGAAAAGAATAGGAGAGCGAATATTGGTAATTGCATGGAAGCTTTGTTCCAAGGACCATTAGTGTACAAAGACCTCAAAATCGACATCAAAACAACCCCTCCCCCAGAGTGCATCAATGATTTACTTCAGTCAGTAGATTCCCAAGAAATCAGAGATTACTGTGAAAAGAAAGGTTGGATAGTCAATGTA---ACCAGTGAAGTACAAACAGAGAGAAACCTTTATAGGGCCATGACCATTCTCCAGGCACTAACCACATTTGCTGCAGTAGCAGGGGTAGTATACGTGATGTCCAAGCTGTTCGCTGGGCAACAAGGTCCATACACAGGTCTACCAAACAAAAAACCTAACATCCCCACCATCCGGACAGCAAAAGTACAAGGGCCAGGATTTGACTATGCAGTTGCTATGGCCAAAAGGAACATTGTTACCGCCACTACCAGTAAAGGTGAATTCACAATGCTTGGTGTACACGATAATGTTGCGGTTCTACCAACCCATGCTGCGCCAGGTGAAACTATAGTCATTGATGGCAAAGAAACTGAGGTAGTTGATGCCAAAGCTCTTGAAGATCAGGCTGGCACAAACCTAGAAATCACTATTGTTACTCTCAAAAGAAATGAAAAATTCAGAGACATCAGACCCCATATTCCCACCCAAATCACTGAGACAAATGATGGAGTGTTGATCGTGAACACTAGTAAGTACCCCAACATGTACGTGCCCGTCGGTGCAGTGACCGAGCAAGGGTACCTGAACCTGGGAGGGCGTCAAACTGCTCGCACCCTAATGTACAACTTTCCAACTCGAGCCGGTCAGTGTGGTGGAATCATCACATGTACTGGTAAGGTCATTGGGATGCATGTTGGTGGGAACGGTTCACATGGGTTCGCTGCAGCCCTGAAACGGTCATACTTCACTCAGAGTCAAGGTGAAATCCAATGGATGAGACCATCAAAAGAGGTTGGTTATCCAGTAATCAATGCACCCAGCAAAACCAAATTGGAACCAAGTGCCTTTCATTATGTATTTGAAGGGGTGAAAGAACCTGCAGTACTAACTAAAAATGATCCCAGACTAAAAACTGATTTTGAAGAAGCCATCTTCTCCAAATATGTGGGAAACAAGATTACTGAGGTAGATGAATACATGAAGGAAGCAGTAGATCACTATGCTGGACAGCTAATGTCACTGGATATCAGCACTGAGCAGATGTGTCTAGAGGATGCGATGTATGGTACAGATGGTTTAGAAGCTCTGGACTTGACCACCAGTGCTGGGTACCCTTATGTAGCACTAGGCAAGAAAAAAAGAGACATCCTCAACAAACAGACCAGAGACACGAAAGAAATGCAGAGACTACTAGATACATATGGAATCAACCTACCTCTAGTTACTTATGTGAAAGATGAATTGAGAAGTAAAAGCAAAGTGGAACAGGGGAAGTCCAGATTAATTGAAGCATCTAGTCTGAATGATTCGGTTGCAATGAGAATGGCCTTCGGTAACCTATATGCCGCCTTTCACAAGAACCCTGGTGTAATCACCGGATCAGCTGTAGGGTGTGACCCAGATCTGTTCTGGAGTAAAATTCCAGTCTTGATGGAGGAAAAGCTATTTGCCTTTGATTATACAGGATATGATGCTTCTCTTAGTCCAGCATGGTTTGAAGCTCTCAAGATGGTGCTAGAGAAAATTGGTTTTGGAGACAGAGTGGACTACATTGACTACCTTAATCACTCACACCACTTGTACAAAAACAAGACTTATTGTGTCAAGGGCGGCATGCCATCTGGTTGCTCCGGCACTTCAATTTTTAATTCAATGATTAACAATCTAATTATCAGGACACTTTTACTGAAAACCTACAAGGGCATAGATTTAGATCATCTTAAAATGATTGCTTATGGTGATGATGTAATTGCTTCCTACCCCCACGAAGTCGACGCTAGTCTCCTAGCCCAATCAGGAAAAGACTACGGACTGACCATGACACCAGCTGATAAGTCAGCAACTTTTGAAAAAGTCACGTGGGAGAATGTAACATTCTTGAAAAGATTCTTCAGAGCAGATGAGAAGTACCCATTCTTGGTGCATCCAGTTATGCCAATGAAAGAAATTCATGAATCAATTAGATGGACAAAAGATCCTAGAAACACACAGGATCATGTTCGCTCGCTGTGCCTATTGGCTTGGCACAATGGCGAAGAAGAATACAACAAATTTTTAGCTAAAATTAGGAGTGTGCCAATCGGAAGGGCTTTACTGCTCCCTGAGTACTCCACATTATACCGCCGTTGGCTCGACTCGTTT
>ADR82076
------------------------------------------ATGGGCGCCCAAGTTTCATCACAGAAAGTTGGAGCCCACGAAAATTCAAACAGAGCCTATGGCGGGTCCACCATCAATTACACTACAATCAATTACTATAGGGACTCTGCAAGCAATGCAGCAAGCAAGCAAGATTTTGCACAAGATCCGTCCAAGTTCACCGAACCCATTAAGGACGTCCTTATTAAGACCGCTCCCATGCTAAACTCCCCAAACATTGAGGCGTGTGGTTATAGTGACAGGGTAATGCAGCTAACTCTGGGCAATTCAACGATCACCACCCAAGAAGCGGCCAATTCTGTTGTTGCCTACGGTAGATGGCCTGAATACATCAGAGATACCGAGGCAAATCCTGTAGACCAACCAACTGAGCCCGATGTAGCCGCGTGCAGGTTCTACACATTAGATACCGTCACTTGGCGCAAGGAGTCCAGAGGGTGGTGGTGGAAACTACCAGAC---GCTTTAAAAGACATGGGGTTATTTGGTCAAAACATGTTTTATCACTATCTTGGGAGGGCTGGCTACACAGTGCACGTACAGTGCAATGCTTCAAAGTTTCATCAAGGAGCTCTAGGGGTGTTTGCAGTTCCAGAAATGTGTTTGGCTGGTGATAGC---ACAACTCACATGTTCACAAAGTACGAGAATGCGAATCCAGGCGAAAAAGGAGGTGAATTCAAAGGGAGTTTCACCCTTGATACCAACGCCACTAACCCTGCACGGAACTTCTGCCCAGTCGATTACCTCTTCGGGAGTGGAGTGCTGGTAGGGAATGCATTTGTTTATCCACATCAAATAATAAACCTGCGCACTAACAACTGTGCTACGCTAGTATTGCCCTATGTAAACTCACTCTCAATAGATAGCATGACAAAGCACAACAACTGGGGGATCGCTATCCTCCCCCTGGCGCCACTAGACTTTGCCACTGAATCTTCCACTGAGATACCCATTACACTGACCATTGCTCCCATGTGCTGCGAATTCAATGGTTTACGCAACATCACTGTGCCAAGAACCCAAGGATTACCAGTCCTGAACACTCCAGGGAGTAACCAGTACCTGACCGCAGACAATTACCAGTCTCCGTGTGCGATACCTGAGTTTGATGTCACTCCACCCATAGACATACCAGGGGAGGTGCGCAACATGATGGAATTGGCGGAAATAGACACCATGATACCCCTCAACTTGACAAGTCAACGCAAGAACACAATGGACATGTATAGAGTCGAGTTGAGCGACGCG---GCTCACTCTGACACGCCGATCTTGTGTCTCTCGTTGTCCCCCGCTTCAGACCCCAGATTGGCACACACTATGTTGGGTGAGATATTAAATTACTACACACACTGGGCAGGGTCCTTGAAATTTACCTTTCTCTTTTGCGGCTCAATGATGGCCACCGGAAAGTTATTGGTTTCTTACGCACCACCCGGAGCAGAGGCCCCCAAGAGTCGCAAAGAAGCAATGCTTGGGACACATGTGATATGGGACATTGGGTTGCAGTCTTCATGCACTATGGTGGTACCTTGGATCAGTAATACCACATACAGACAAACCATCAACGATAGTTTCACAGAAGGTGGCTACATTAGCATGTTCTATCAAACTAGGGTTGTTGTCCCGTTGTCCACACCCAGAAAGATGGACATTCTGGGTTTTGTGTCAGCTTGCAATGACTTCAGTGTGCGCTTACTGCGAGATACAACACACATTAGTCAAGAGGCTATG---------CCACAAGGA---ATTGGTGACATGATTGAGGGGGCCGTTGAAAGGATTACT------AAAAATGCATTG------GTTCCC------------CCGACTTCCACCAATAGCCTACCTGACACAAAGCTGAGCGGTCCAGCCCACTCCAAGGAGATACCTGCATTGACAGCCGTGGAGACAGGGGCTACCAATCCGTTGGTGCCTTCAGACACCGTGCAAACGCGCCATGTCATCCAGAGACGAACGCGATCAGAGTCCACGGTTGAGTCATTCTTTGCAAGAGGGGCTTGCGTGGCTATCATTGAGGTGGAC------AATGATGCACCGACAAAGCGCGCC---AACAGATTGTTTTCGGTTTGGAAAATAACTTACAAAGATACTGTTCAACTGAGACGCAAACTGGAATTTTTCACATATTCGAGATTTGACATGGAGTTCACTTTTGTGGTCACCTCAAACTACACTGATGCAAATAACGGACATGCATTGAACCAAGTTTATCAGATAATGTATATACCACCCGGAGCACCTATCCCTGGTGAATGGAATGACTATACGTGGCAGACGTCCTCTAACCCGTCGGTGTTTTACACCTATGGGGCGCCCCCAGCAAGAATATCAGTGCCCTACGTGGGAATTGCTAATGCGTATTCCCACTTTTATGATGGGTTTGCAAAAGTACCACTAGCGGGTCAAGCCTCAACTGAA---GGCGATTCGTTGTACGGTGCTGCCTCACTGAATGATTTTGGATCACTGGCTGTTCGCGTGGTAAATGATCACAACCCCACGCGGCTCACTTCCAAGATCAGAGTGTACATGAAGCCAAAGCATGTCAGAGTCTGGTGCCCACGACCTCCACGAGCAGTCCCATACTTCGGACCAGGTGTTGATTATAAAGATGGG---CTCACCCCACTA---CCGGAAAAGGGATTAACGACTTAT---GGATTTGGACACCAAAACAAAGCTGTGTACACAGCTGGCTACAAAATTTGCAATTACCACCTAGCTACACAAGAAGACTTGCAAAATGCCGTGAGTGTCATGTGGAACAGAGACCTCTTAGTGGCTGAATCAAGGGCCCTTGGCACCGACTCGATCGCAAGGTGCAGCTGTAACACGGGTGTGTACTACTGTGAATCCAGGAGAAAATATTATCCAGTTTCTTTCATTGGGCCCACCTTCCAATACATGGAAGCCAATGAATATTACCCGGCTAGATATCAATCACACATGCTTATTGGTCATGGGTTTGCATCACCGGGTGATTGTGGTGGCATACTTAGATGTCAACACGGGGTGATAGGAATAATCACTGCTGGTGGGGAAGGCTTGGTTGCATTTTCAGACATTAGAGACCTGTATGCTTATGAGGAGGAAGCTATGGAGCAGGGCATTTCCAACTATATTGAGTCACTTGGTGCTGCATTTGGTAGTGGATTCACTCAACAAATTGGTGATAAAGTTTCCGAGCTAACCAGCATGGTAACTAGCACCATTACAGAGAAGTTGCTTAAAAACTTAATCAAAATTATCTCATCACTTGTGATCATTACCAGGAATTATGAGGACACTACCACAGTGCTTGCCACCCTCGCCCTCCTTGGGTGCGACATCTCACCGTGGCAGTGGCTAAAGAAGAAGGCATGTGACATCCTGGAAATTCCATACGCCATCAAACAAGGAGATAGTTGGTTGAAGAAATTCACTGAGGCATGTAATGCTGCAAAGGGACTGGAGTGGGTGTCCAATAAGATATCCAAATTCATTAGTTGGTTGCAGGATAAAATCATCCCACAAGCGAGAGACAAATTAGAGTTTGTCACTAAACTAAAGCAATTAGAAATGCTAGAGAATCAGATATCCACAATACACCAATCTTGTCCAAGTCAGGAACACCAGGAAATTTTGTTCAACAATGTACGCTGGTTGTCCATTCAATCCAAGAGATTCGCTCCATTGTACGCACTTGAGGCCAAGAGAATACAAAAGTTGGAACACACCATTAATAATTACATACAGTTCAAGAGCAACCACCGTATTGAGCCAGTATGTTTGTTAGTGCATGGGAGCCCAGGTACAGGAAAATCAGTTGCGACTAACCTAATTGCTAGAGCCATAGCTGAGAAAGAGAACACCTCCACCTACTCGCTACCACCGGACCCGTCTCACTTTGATGGATACAAACAACAAGGTGTGGTTATCATGGACGACCTAAACCAAAACCCGGATGGGGCAGATATGAAGCTCTTTTGTCAAATGGTGTCCACTGTGGAGTTTATCCCACCCATGGCCTCGCTGGAAGAGAAAGGCATTCTGTTCACATCCAACTATGTTTTAGCCTCCACCAACTCCAGTCGCATCACACCACCTACAGTAGCCCACAGTGACGCTCTGGCCAGGAGGTTCGCTTTCGATATGGATATTCAAGTCATGAGCGAGTACTCCAGAGACGGAAAGCTCAACATGGCAATGGCTACTGAAATGTGCAAAAACTGTCATCAACCAGCAAAC---TTTAAAAGATGTTGTCCCTTAGTGTGTGGCAAGGCAATTCAGTTAATGGATAAATCTTCCAGGGTTAGATACAGCATTGATCAGATCACTACAATGATTGTTAATGAGAGAAACAGAAGATCAAACATTGGTAATTGCATGGAAGCTCTATTCCAGGGACCACTGCAGTATAAAGATCTAAAAATAGATGTTAAGACCAGTCCCCCTCCGGAGTGTATCAACGATTTGCTCCAGGCAGTTGATTCCCAGGAAGTGAGAGATTACTGTGAAAAGAAAGGCTGGATTGTTAACATT---ACCAGTCAGGTTCAAACAGAGAGGAACATCAACCGGGCGATGACTATCCTACAAGCAGTAACTACTTTCGCTGCAGTAGCCGGTGTCGTGTACGTTATGTACAAGTTATTCGCTGGACACCAGGGAGCATACACTGGTCTGCCAAACAAAAGACCCAATGTGCCCACCATTAGAGCAGCAAAAGTGCAAGGGCCTGGGTTTGACTATGCAGTGGCTATGGCTAAAAGAAACATTGTTACAGCAACTACTAGCAAAGGGGAGTTCACAATGCTAGGAGTCCACGACAACGTGGCCATTTTACCAACTCATGCCTCACCTGGTGAGAGTATTGTAATTGATGGCAAAGAGGTTGAAATCCTAGACGCTAAAGCCCTCGAAGATCAGGCAGGCACTAATCTGGAAATCACCATAATAACCCTCAAAAGAAATGAAAAGTTCAGAGATATCAGACAACACATACCCACTCAAATCACCGAGACGAATGATGGAGTTCTGATTGTGAACACTAGTAAGTACCCCAACATGTACGTTCCTGTCGGTGCTGTGACTGAGCAGGGATACCTAAATCTCGGTGGGCGCCAGACTGCTCGTACTCTAATGTACAACTTTCCAACCAGAGCTGGTCAGTGTGGTGGAGTCATCACATGCACTGGGAAAGTCATCGGGATGCACGTTGGTGGGAATGGTTCACATGGGTTTGCAGCGGCCCTGAAGCGGTCATACTTCACTCAGAGCCAAGGTGAAATCCAGTGGATGAGACCATCAAAGGAGGCAGGGTATCCAATTATAAACGCCCCAACCAAAACCAAGCTCGAGCCCAGTGCTTTCCACTATGTGTTTGAAGGAGTAAAGGAACCAGCAGTCCTCACAAAGAATGATCCCAGACTCAAAACAGACTTTGAAGAAGCAATCTTCTCTAAGTATGTAGGGAACAAGATCACTGAGGTGGATGAGTACATGAAGGAGGCAGTGGACCATTATGCTGGACAACTTATGTCGCTGGATATCAGCACAGAGCAAATGTGTCTAGAAGACGCCATGTATGGTACTGATGGTCTGGAGGCGCTAGATCTGTCTACCAGTGCCGGGTACCCCTACGTGGCAATGGGGAAGAAGAAGAGAGATATCCTAAACAAGCAAACCAGAGACACCAAAGAAATGCAAAGACTTTTGGATGCTTATGGAATCAACCTACCATTAGTGACATATGTCAAGGACGAGCTGAGGTCCAAAACAAAAGTGGAACAGGGAAAATCCAGACTGATAGAAGCTTCCAGTCTAAATGACTCAGTGGCCATGAGAATGGCATTTGGAAACCTTTATGCAGCATTCCACAGGAATCCAGGGGTCGTCACTGGTAGTGCAGTTGGATGCGATCCAGACCTATTCTGGAGCAAGATCCCAGTGTTGATGGAAGAAAAGCTATTTGCCTTTGATTACACAGGATACGACGCATCACTTAGCCCAGCTTGGTTTGAGGCACTCAAGATGGTGTTAGAGAAAATTGGTTTTGGAGATAGAGTGGATTACATAGACTACCTTAACCATTCACACCACTTGTACAAAAACAAGATATATTGTGTTAAGGGCGGCATGCCATCTGGCTGCTCCGGCACTTCAATTTTTAATTCAATGATTAACAATTTGATCATTAGGACGCTTTTACTGAAAACCTACAAGGGCATAGATTTGGACCACTTAAAAATGATTGCCTATGGTGACGATGTAATAGCTTCCTATCCCCATGAGGTTGACGCTAGTCTCCTAGCCCAATCAGGAAAAGACTATGGACTAACCATGACTCCGGCAGATAAATCTGCCACTTTTGAGACAGTCACATGGGAGAATGTAACTTTCTTGAAAAGATTCTTCAGAGCAGATGAGAAATACCCCTTCCTCATACATCCAGTAATGCCAATGAAGGAAATTCATGAATCAATCAGATGGACAAAAGATCCTCGGAATACGCAGGACCATGTACGCTCCTTGTGTCTATTGGCTTGGCACAACGGGGAAGAAGAATACAACAAATTTTTAGCTAAAATTAGGAGTGTGCCAATCGGAAGAGCTTTGTTGCTCCCAGAGTACTCAACATTGTACCGCCGTTGGCTTGACTCATTT
>ADR82077
------------------------------------------ATGGGCGCCCAAGTTTCATCACAGAAAGTTGGAGCCCACGAAAATTCAAACAGAGCCTATGGCGGGTCCACCATCAATTACACTACAATCAATTACTATAGGGACTCTGCAAGCAATGCAGCAAGCAAGCAAGATTTTGCACAAGATCCGTCCAAGTTCACCGAACCCATTAAGGACGTCCTTATTAAGACCGCTCCCATGCTAAACTCCCCAAACATTGAGGCGTGTGGTTATAGTGACAGGGTAATGCAGCTAACTCTGGGCAACTCAACGATCACCACCCAAGAAGCGGCCAATTCTGTTGTTGCCTACGGTAGATGGCCTGAATACATCAGAGATACCGAAGCAAATCCTGTAGACCAACCAACCGAGCCCGACGTAGCCGCGTGCAGGTTCTACACATTAGATACCGTCACTTGGCGCAAGGAGTCCAGAGGGTGGTGGTGGAAACTACCAGAC---GCTTTAAAAGACATGGGGTTATTTGGTCAAAACATGTTTTATCACTATCTTGGGAGGGCTGGCTACACAGTGCACGTACAGTGCAATGCTTCAAAGTTTCATCAAGGAGCTCTAGGGGTGTTTGCAGTTCCAGAAATGTGTTTAGCTGGTGATAGC---ACAACTCACATGTTCACAAAGTACGAGAATGCGAATCCAGGCGAAAAAGGAGGTGAATTCAAAGGGAGTTTCACCCTTGATACCAACGCCACTAACCCTGCACGGAACTTCTGCCCAGTTGATTACCTCTTCGGGAGTGGAGTGCTGGTAGGGAATGCATTTGTTTATCCACATCAAATAATAAACCTGCGCACTAACAACTGTGCTACGCTAGTATTGCCCTATGTAAACTCACTCTCAATAGATAGCATGACAAAGCACAACAACTGGGGGATCGCTATCCTCCCCCTGGCGCCACTAGACTTTGCCACTGAATCTTCCACTGAGATACCCATTACGCTGACCATTGCTCCCATGTGCTGTGAATTCAATGGTTTACGCAACATCACTGTGCCAAGAACCCAAGGATTACCAGTCCTGAACACTCCAGGGAGTAACCAGTACCTGACCGCAGACAATTACCAGTCTCCGTGTGCGATACCTGAGTTTGATGTCACTCCACCCATAGACATACCAGGGGAGGTGCGCAACATGATGGAATTGGCGGAAATAGACACCATGATACCCCTCAACTTGACAAGTCAACGCAAGAACACAATGGACATGTATAGAGTCGAGTTGAGCGACACG---GCTCACTCTGACGCGCCGATCTTGTGTCTCTCGTTGTCCCCCGCTTCAGACCCCAGATTGGCACACACTATGTTGGGTGAGATATTAAATTACTACACACACTGGGCAGGATCCTTGAAATTTACCTTTCTCTTTTGCGGCTCAATGATGGCCACCGGAAAGTTATTGGTTTCTTACGCACCACCCGGAGCAGAGGCCCCCAAGAGTCGCAAAGAAGCAATGCTTGGGACACATGTGGTATGGGACATTGGGTTGCAGTCTTCATGCACCATGGTGGTACCTTGGATCAGTAATACCACATACAGACAAACCATCAACGATAGTTTCACAGAAGGTGGCTACATTAGCATGTTCTATCAAACTAGGGTTGTTGTCCCGTTGTCCACACCCAGAAAGATGGACATCCTGGGTTTTGTGTCAGCTTGCAATGACTTCAGTGTGCGCTTACTGCGAGATACAACACACATTAGTCAGGAGGCTATG---------CCACAAGGA---ATTGGTGACATGATTGAGGGGGCCGTTGAAGGGATTACT------AAAAATGCATTG------GTTCCC------------CCAACTTCCACCAATAGCCTGCCTGACACAAAACCGAGCGGTCCAGCCCACTCTAAGGAGATACCTGCATTGACAGCCGTGGAGACAGGGGCTACCAATCCGTTGGTGCCTTCGGACACCGTGCAAACGCGCCATGTCATCCAGAGACGAACGCGATCAGAGTCCACGGTTGAGTCATTCTTTGCAAGAGGGGCTTGCGTGGCTATCATAGAGGTAGAC------AATGATGCACCGACAAAGCGCACC---AGCAGATTGTTTTCGGTTTGGAAAATAACTTACAAGGATACTGTTCAACTGAGACGCAAACTGGAATTTTTCACATATTCGAGATTTGACATGGAGTTCACTTTTGTGGTCACCTCAAACTACACTGATGCAAATAACGGACATGCATTGAACCAAGTTTATCAGATAATGTATATACCACCCGGAGCACCTATCCCTGGTAAATGGAATGACTATACGTGGCAGACGTCCTCTAACCCGTCGGTGTTTTATACCTATGGGGCGCCCCCAGCAAGAATATCAGTGCCCTACGTGGGAATTGCTAATGCGTATTCCCACTTTTACGATGGGTTTGCAAAAGTACCACTAGCGGGTCAAGTCTCAACTGAA---GGCGATTCGTTGTACGGTGCTGCCTCACTGAATGATTTTGGATCACTGGCTGTTCGCGTGGTAAATGATCACAACCCCACGCGGCTCACCTCCAAGATCAGAGTGTACATGAAGCCAAAGCATGTCAGAGTCTGGTGCCCACGACCTCCACGAGCAGTCCCATACTTCGGACCAGGTGTTGATTATAAAGATGGG---CTCACCCCACTA---CCAGAAAAGGGGTTAACGACTTAT---GGATTTGGACACCAAAACAAAGCTGTGTACACAGCTGGCTACAAAATTTGCAATTACCACCTAGCTACACAAGAAGACTTGCAAAATGCCGTGAGTGTCATGTGGAACAGAGACCTCTTAGTGGCTGAATCAAGGGCCCTTGGCACCGACTCGATCGCAAGGTGCAGCTGTAACACGGGTGTGTACTACTGTGAATCCAGGAGAAAATATTATCCAGTTTCTTTCATTGGGCCCACCTTCCAATACATGGAAGCCAATGAATATTACCCGGCTAGATATCAATCACACATGCTTATTGGTCATGGGTTTGCATCACCGGGTGATTGTGGTGGCATACTTAGATGTCAACACGGGGTGATAGGAATTATCACTGCTGGTGGGGAAGGCTTGGTTGCATTTTCAGACATTAGAGACCTGTATGCTTATGAGGAGGAAGCTATGGAGCAGGGCATTTCCAACTATATTGAGTCACTTGGTGCTGCATTTGGTAGTGGATTCACTCAACAAATTGGTGATAAAGTTTCCGAGCTAACCAGCATGGTAACTAGCACCATTACAGAGAAGTTGCTTAAAAACTTAATCAAAATTATCTCATCACTTGTGATCATTACCAGGAATTATGAGGACACTACCACAGTGCTTGCCACCCTCGCTCTCCTTGGGTGCGACATCTCACCGTGGCAGTGGCTAAAGAAGAAGGCATGTGACATCCTGGAAATTCCATACGCCATCAAACAAGGAGATAGTTGGTTGAAGAAATTCACTGAAGCATGTAATGCTGCAAAGGGACTGGAGTGGGTGTCCAATAAGATATCCAAATTCATTAGTTGGTTGCAGGATAAAATCATCCCACAAGCGAGAGACAAATTAGAGTTTGTCACTAAACTAAAGCAATTAGAAATGCTTGAAAATCAGATTTCCACCATACACCAATCTTGTCCAAGTCAAGAACATCAGGAGATCTTATTCAACAATGTGCGGTGGCTATCTATCCAGTCCAAGAGGTTTGCACCACTATATGCACATGAAGCTAAAAGGATTCAAAAGCTGGAGCATACCATAAATAATTACGTACAGTTCAAGAGCAAGCACCGTATTGAGCCAGTATGTTTGTTAGTACATGGTAGTCCAGGGACAGGAAAATCAGTTGCAACCAATCTAATTGCTAGAGCAATAGCCGAGAAAGAGAACACCTCCACATACTCACTGCCACCTGATCCGTCTCACTTTGATGGCTACAAGCAACAGGGTGTGGTCATTATGGATGACCTAAACCAAAATCCAGACGGAGCAGACATGAAACTTTTTTGTCAAATGGTGTCCACTGTAGAGTTTATTCCACCGATGGCCTCGCTAGAAGAGAAAGGCATTTTGTTCACATCTAATTACGTTTTAGCCTCCACCAACTCCAGTCGGATCACACCACCTACGGTGGCTCACAGTGATGCGCTGGCCAGGAGATTCGCATTTGACGTGGACATACAAGTCATGAGCGAGTACTCCAGAGACGGAAAGCTCAACATGGCAATGGCTACTGAAATGTGCAAAAACTGTCATCAACCAGCAAAC---TTCAAAAGATGTTGTCCTTTAGTGTGTGGCAAGGCAATTCAGTTAATGGATAAATCTTCCAGGGTTAGATACAGCATTGATCAGATCACTACAATGATTGTTAATGAGAGAAACAGAAGATCAAACATTGGTAATTGCATGGAAGCTCTATTCCAGGGACCACTGCAGTACAAAGATCTAAAAATAGATGTTAAGACCAGTCCCCCTCCGGAGTGTATCAACGATTTGCTCCAGGCAGTTGATTCCCAGGAAGTGAGAGATTACTGTGAAAAGAAAGGCTGGATTGTTAACATT---ACCAGTCAGGTTCAAACAGAGAGGAACATCAACCGGGCGATGACTATCCTACAAGCAGTAACTACTTTCGCTGCAGTAGCCGGTGTCGTGTACGTTATGTACAAGTTATTCGCTGGACACCAGGGAGCATACACTGGTCTGCCAAATAAAAGACCCAATGTGCCCACCATTAGAGCAGCAAAAGTGCAAGGGCCTGGGTTTGACTATGCAGTGGCTATGGCTAAAAGAAACATTGTTACAGCAACTACTAGCAAAGGGGAGTTCACAATGCTAGGAGTCCACGACAACGTGGCCATTTTACCAACCCATGCCTCACCTGGTGAGAGTATTGTAATTGATGGCAAAGAGGTTGAAATCCTAGACGCTAAAGCCCTCGAAGACCAGGCAGGCACTAACCTGGAAATCACCATAATAACCCTCAAAAGAAATGAAAAGTTCAGAGATATCAGACAACACATACCCACTCAAATCACCGAGACGAATGATGGAGTTCTGATTGTGAACACTAGTAAGTACCCCAACATGTACGTTCCTGTCGGTGCTGTGACTGAGCAGGGATACCTAAATCTCGGTGGGCGCCAGACTGCTCGTACTCTAATGTACAACTTCCCAACCAGAGCTGGTCAGTGTGGTGGAGTCATCACATGCACTGGGAAAGTCATCGGGATGCACGTTGGTGGGAATGGTTCACATGGGTTTGCAGCGGCCCTGAAGCGGTCATACTTCACTCAGAGCCAAGGTGAAATCCAGTGGATGAGACCATCAAAGGAGGCAGGGTATCCAATTATAAACGCCCCGACCAAGACCAAGCTCGAGCCCAGTGCTTTCCACTATGTGTTTGAAGGAGTAAAGGAACCAGCAGTCCTCACAAAGAATGATCCCAGACTCAAAACAGACTTTGAAGAAGCAATCTTCTCTAAGTATGTAGGGAACAAGATCACTGAGGTGGATGAGTACATGAAAGAGGCAGTGGACCATTATGCTGGACAACTTATGTCGCTGGATATCAGCACAGAGCAAATGTGTCTAGAAGACGCCATGTATGGTACTGATGGTCTGGAGGCGCTAGATCTGTCTACCAGTGCCGGGTACCCCTACGTGGCAATGGGGAAGAAGAAGAGAGATATCCTAAACAAGCAAACCAGAGACACCAAAGAAATGCAAAGACTTTTGGACGCTTATGGAATCAACCTACCATTAGTGACATATGTCAAGGACGAGCTGAGGTCCAAAACAAAAGTGGAACAGGGAAAATCCAGACTGATAGAAGCTTCCAGTGTAAATGACTCAGTGGCCATGAGAATGGCATTTGGAAACCTTTACGCAGCATTCCACAGGAATCCAGGGGTCGTCACTGGTAGTGCAGTTGGATGCGATCCAGACCTATTCTGGAGCAAGATCCCAGTGTTGATGGAAGAAAAGCTATTTGCCTTTGATTACACTGGATACGACGCATCACTTAGCCCAGCTTGGTTTGAGGCACTCAAGATGGTGTTAGAGAAAATTGGTTTTGGAGATAGAGTGGATTACATAGACTACCTTAACCATTCACACCACTTATACAAAAACAAGATATATTGTGTTAAGGGCGGCATGCCATCTGGCTGCTCCGGCACTTCAATTTTTAATTCAATGATTAACAATTTGATCATTAGGACGCTTTTACTGAAAACCTACAAGGGCATAGATCTGGACCACTTAAAAATGATTGCCTATGGTGACGATGTAATAGCTTCCTATCCCCATGAGGTTGACGCTAGTCTCCTAGCCCAATCAGGAAAAGACTATGGACTAACCATGACTCCGGCAGATAAATCTGCCACTTTTGAAACAGTCACATGGGAGAATGTAACTTTCTTGAAAAGATTCTTCAGAGCAGATGAGAAATACCCCTTCCTCATACATCCAGTAATGCCAATGAAGGAAATTCATGAATCAATCAGATGGACAAAAGATCCTCGGAATACGCAGGACCATGTACGCTCCTTGTGTTTATTGGCTTGGCACAATGGGGAAGAAGAATACAACAAATTTTTAGCTAAAATTAGGAGTGTGCCGATCGGAAGAGCTTTGTTGCTCCCAGAGTACTCAACATTGTACCGCCGTTGGCTTGACTCATTT
>ABV60420
------------------------------------------ATGGGTGTTCAGGTTTCATCACAGAAAGTGGGTGCACATGAAAACTCAAATAGAGCGTATGGTGGTTCTACCATTAATTACACTACCATTAATTATTATAGAGATTCAGCCAGTAACGCAGCTTCAAAACAGGACTTCTCTCAAGACCCTTCCAAGTTCACCGAACCCATCAAGGATGTCCTGATAAAGACAGCCCCAATGCTAAACTCACCAAACATAGAGGCTTGCGGGTATAGCGATAGAGTACTGCAATTAACACTGGGAAACTCCACTATAACCACACAGGAGGCGGCTAATTCAGTAGTCGCTTATGGGCGTTGGCCTGAATATCTGAGGGACAGCGAAGCCAATCCAGTGGACCAGCCGACAGAACCAGACGTCGCTGCATGCAGGTTTTATACGCTAGACACCGTGTCTTGGACGAAAGAGTCGCGAGGGTGGTGGTGGAAGTTGCCTGAT---GCTTTGCGGGACATGGGACTCTTTGGCCAGAATATGTACTACCACTATCTAGGTAGGTCCGGGTACACCGTGCATGTACAGTGTAACGCCTCCAAGTTCCACCAGGGGGCACTAGGGGTATTCGCCGTACCAGAGATGTGCCTGGCCGGGGATAGCAACACCACCACCATGCACACCAGCTATCAAAATGCCAATCCTGGCGAGAAAGGAGGCACTTTCACGGGTACGTTCATTCCTGACGTCAACCAGACATCACCTGCCCGTAGGTTCTGCCCGGTGGATTACCTCTTTGGAAATGGCACGTTATTGGGGAACGCCTTTGTGTTTCCGCACCAGATAATAAACCTACGGACCAACAACTGTGCTACGCTGGTACTCCCTTACGTGAACTCTCTCTCGATAGACAGTATGGTAAAGCACAATAATTGGGGAATTGCAATATTACCATTGTCCCCATTAAATTTTGCTAGTGAGTCCTCCCCAGAGATTCCAATCACCTTGACTATAGCCCCTATGTGCTGTGAGTTCAATGGATTAAGAAACATTACCCAGCCGCGCTTACAGGGCCTGCCGGTCATGAACACCCCTGGTAGCAATCAATATCTTACTGCAGACAACTTCCAGTCACCGTGTGCGCTGCCAGAATTTGATGTGACCCCACCTATTGACATACCCGGAGAAGTTAAGAACATGATGGAATTGGCAGAAATCGACACCATGATTCCCCTTGACTTAAGTGTAAATAAAAAGAACACCATGGAAATGTATAGGGTTCAGTTAAGTGACAAA---CCACATACAGACGATCCCATACTCTGCCTGTCACTCTCTCCAGCTTCAGATCCTAGATTGTCGCATACTATGCTTGGAGAAATCCTAAATTACTACACACACTGGGCAGGATCCCTGAAGTTCACGTTTCTGTTCTGTGGATCCATGATGGCAACTGGTAAACTATTGGTGTCATACGCGCCTCCTGGAGCCGACCCACCAAAGAAACGTAAGGAGGCGATGTTGGGAACACATGTGATCTGGGACATAGGGCTGCAGTCCTCGTGTACTATGGTGGTACCATGGATTAGCAATACCACGTATCGGCAAACCATAGATGATAGTTTCACCGAAGGCGGGTACATCAGCGTCTTCTACCAAACCAGAATAGTCGTCCCCCTTTCGACTCCCAGAGAGATGGATATCCTTGGTTTTGTGTCAGCGTGTAATGACTTCAGCGTGCGCTTGATGCGAGATACCACGCATATAGAGCAAAAAGCGCTA---------GCACAGGGG---ATAGGTCAGATGCTTGAAAGCATGATTGACAACACAGTC------CGTGAGACGGTG------GGGGTG------------GCAACGTCTAGAGACGCTCTCCCAAACACTGAAGCCAGTGGACCAGCACACTCCAAGGAAATTCCGGCACTCACCGCAGTGGAAACTGGGGCCACAAATCCACTAGTCCCTTCTGATACAGTGCAAACCAGACATGTTGTACAACATAGGTCAAGGTCAGAGTCTAGCATAGAGTCTTTCTTCGCGCGGGGTGCGTGCGTGGCCATTTTAACCGTGGAT------AACTCAGTTTCCACCGAGAGTAAG---GATAGGCTATTCGCAGTGTGGAAGATCACTTATAAAGATACTGTCCAGTTACGGAGGAAATTGGAATTCTTCACCTATTCTAGATTTGACATGGAATTCACCTTTGTGGTTACTGCAAATTTCACTGAGACCAACAATGGGCATGCCTTAAATCAAGTGTACCAAATTATGTACGTACCACCAGGCGCTCCAGTGCCCGAGAAATGGGACGACTACACATGGCAAACCTCATCAAATCCATCAATTTTTTACACCTACGGAACAGCTCCAGCCCGGATCTCGGTACCGTATGTTGGTATTTCGAACGCCTATTCACACTTTTACGACGGTTTTTCCAAAGTACCACTGAAGGACCAGTCGGCGGCACTA---GGTGACTCCCTCTATGGTGCAGCATCTCTAAATGACTTCGGTATTTTGGCTGTTAGAGTAGTCAATGATCACAACCCGACCAAGGTCACCTCCAAAATCAGAGTGTATCTAAAACCCAAACACATCAGAGTTTGGTGCCCACGTCCACCGAGGGCAGTGGCGTACTACGGCCCTGGAGTGGATTACAAGGATGATACGCTCACACCCCTA---TCCACCAAGGATTTGACCACATAT---GGATTCGGACACCAAAACAAAGCGGTGTACACTGCAGGTTACAAAATCTGCAACTACCATTTGGCCACTCAGGAAGATTTGCAAAACGCAGTGAACGTCATGTGGGATAGAGACCTCTTAGTCACAGAATCGAAAGCCCAGGGCACTGACACAATTGCAAGGTGCAGTTGCAACGCAGGGGTGTACTACTGTGAGTCTAGAAGGAAATACTATCCAGTATCCTTCGTTGGCCCAACGTTTCAGTACATGGAGGCTAATGACTATTACCCAGCTAGGTACCAGTCCCATATGCTCATTGGCCATGGATTCGCATCTCCAGGGGATTGTGGTGGCATACTCAGATGCCACCACGGGGTGATAGGGATCATTACTGCTGGTGGAGAAGGATTGGTTGCATTTGCAGACATCAGAGACTTGTATGCCTACGAAGAAGAAGCCATGGAACAAGGCATCACCAATTACATAGAGTCACTTGGGGCTGCATTTGGAAGTGGATTTACTCAGCAGATTGGAGACAAAATAACAGAGTTAACCAACATGGTGACCAGTACCATTACTGAAAAGCTACTTAAGAACTTGATCAAGATCATATCCTCACTAGTTATTATAACTAGGAATTATGAAGACACCACAACGGTGCTCGCTACCCTGGCCCTTCTTGGGTGTGATGCTTCACCATGGCAGTGGCTTAGAAAGAAAGCATGCGATGTTCTGGAGATACCTTATGTCACCAAGCAAGGTGACAGCTGGTTGAAGAAGTTTACTGAAGCTTGCAACGCAGCTAAGGGACTGGAGTGGGTGTCAAACAAAATCTCAAAATTCATTGATTGGCTCAAGGACAAAATCATCCCACAAGCTAGAGATAAGTTGGAGTTTGTGACAAAACTTAGACAACTAGAAATGCTGGAAAACCAAATCTCAACTATACACCAATCATGCCCTAGTCAGGAGCACCAGGAAATTCTATTTAATAACGTCAGATGGTTATCCATCCAGTCTAAAAGATTTGCCCCTCTTTACGCAGCGGAAGCCAAAAGAATACAGAAACTAGAGCATACCATCAACAACTACATACAGTTCAAGAGCAAACACCGTATTGAACCAGTATGTTTGCTAGTACATGGCAGCCCCGGAACAGGTAAATCTGTAGCAACCAACCTGATTGCTAGATCCATAGCCGAAAGAGAAAACACTTCCACGTACTCGCTACCCCCGGATCCATCACACTTCGACGGATACAAACAACAGGGAGTGGTGATTATGGACGACCTGAATCAAAACCCAGATGGTGCGGATATGAAGCTGTTCTGCCAGATGGTATCAACAGTAGAGTTTATACCACCCATGGCATCCCTGGAGGAGAAAGGAATCTTGTTTACTTCAAACTACGTTCTAGCATCTACGAACTCAAGCAGAATTTCCCCCCCCACTGTGGCACACAGTGATGCATTAGCCAGGCGCTTTGCGTTCGACATGGACATTCAAGTCATGAATGAGTTCTCTAGAGATGGGAAGTTGAATATGGCCATGGCTACTGAAATGTGTAAGAACTGTCATCAACCAGCAAAC---TTTAAGAGATGCTGTCCTTTAGTGTGTGGTAAGGCAATCCAATTAATGGACAAATCTTCCAGAGTTAGATACAGTATTGATCAAATCACTACAATGATTATCAATGAGAGAAACAGAAGATCCAACATTGGCAATTGTATGGAGGCTTTGTTCCAGGGACCACTCCAGTATAAAGACTTGAAGATTGACATCAAGACGAGTCCCCCTCCCGAATGTATCAATGACTTGCTTCAAGCAGTTGACTCCCAGGAGGTGAGAGATTACTGTGAGAAGAAGGGTTGGATAATTAACATC---ACCAGCCAGGTTCAAACAGAAAGGAACATCAACAGGGCAATGACAATTCTACAAGCGGTGACAACCTTCGCCGCAGTGGCTGGAGTTGTCTATGTCATGTATAAACTGTTTGCTGGACACCAGGGAGCGTACAATGGTTTACCAAACAAAAAACCCAACGTGCCCACCATTAGGACAGCAAAGGTACAAGGGCCAGGGTTCGATTACGCAGTGGCTATGGCCAAAAGAAACATTGTTACAGCAACTACTAGCAAGGGAGAGTTCACTATGTTAGGAGTCTACGATAACGTGGCTATTTTACCAACCCATGCTTCACCTGGTGAAAGCATTGTGATCGATGGCAAAGAAGTGGAGATCTTGGATGCCAAAGCACTCGAAGATCAAGCAGGAACCAATCTTGAAATCACTATAATCACTCTAAAGAGAAATGAAAAGTTCAGAGACATTAGACCACATATACCTACTCAAATCACTGAGACAAATGATGGAGTCTTGATCGTGAACACTAGTAAGTACCCCAATATGTATGTTCCTGTCGGTGCTGTGACTGAACAGGGATATCTAAATCTCGGTGGGCGCCAAACTGCTCGTACTCTAATGTATAGCTTTCCAACCAGAGCAGGACAGTGTGGTGGGGTCATCACATGTACTGGGAAAGTCATCGGGATGCATGTTGGTGGGAACGGTTCACACGGGTTTGCAGCGGCCCTGAAGCGATCATACTTCACTCAGAGTCAAGGTGAAATTCAGTGGATGAGACCTTCGAAGGAAGCGGGATATCCAATCATAAACGCTCCGTCCAAAACCAAGCTTGAACCCAGTGCTTTCCACTATGTGTTTGAAGGGGTGAAGGAACCAGCAGTCCTCACTAAAAACGATCCCAGGCTTAAGACAAACTTTGAGGAGGCAATCTTCTCCAAGTACGTGGGTAACAAAATTACTGAAGTGGATGAGTTCATGAAAGAAGCAGTAGACCACTATGCCGGCCAGCTCATGTCGCTAGATATTAACACAGAGCAAATGTGCTTGGAGGATGCCATGTATGGCACTGATGGTCTAGAAGCACTTGATTTGTCCACCAGCGCTGGCTACCCTTATGTAGCAATGGGAAAGAAGAAGAGAGATATCTTGAATAAACAAACCAGAGACACTAAGGAAATGCAAAAACTACTCGACACATATGGAATCAACCTCCCACTGGTGACTTATGTAAAGGATGAACTTAGGTCCAAAACAAAGGTTGAGCAGGGGAAATCCAGATTAATTGAAGCTTCTAGTTTGAATGACTCAGTGGCAATGAGAATGGCTTTTGGGAACCTATATGCTGCTTTTCACAAAAACCCAGGAGTGATAACAGGTTCAGCAGTAGGGTGCGATCCAGATTTGTTTTGGAGCAAGATTCCGGTATTGATGGAAGAGAAGCTGTTTGCCTTTGACTACACAGGGTATGATGCATCTCTCAGCCCTGCCTGGTTCGAGGCACTAAAGATGGTGCTTGAGAAAATCGGATTTGGAGATAGAGTTGACTATATCGACTACCTAAACCACTCACATCACCTGTACAAGAATAAAACATACTGTGTCAAGGGCGGTATGCCATCTGGTTGCTCAGGCACTTCAATTTTTAACTCAATGATTAACAACTTGATTATCAGGACACTCTTACTGAAAACCTACAAGGGCATAGATTTAGACCACCTAAAAATGATTGCCTATGGTGATGATGTGATTGCCTCCTACCCCCATGAAGTTGACGCTAGTCTCCTAGCCCAATCAGGGAAAGACTATGGACTAACTATGACTCCAGCTGACAAATCAGCTATATTTGAAACAGTCACGTGGGAGAATGTAACATTCTTGAAGAGATTCTTCAGGGCAGACGAGAAATACCCATTTCTCATTCATCCAGTGATGCCAATGAAGGAAATTCATGAATCAATTAGATGGACAAAAGATCCTAGGAACACTCAGGATCACGTTCGCTCTCTGTGCCTATTAGCTTGGCACAATGGTGAAGAAGAATATAACAAATTCCTAGCTAAAATCAGGAGTGTGCCAATTGGAAGAGCTTTATTGCTCCCAGAGTACTCAACATTGTACCGCCGTTGGCTTGACTCATTT
>BAM71647
------------------------------------------ATGGGTGCCCAAGTCTCGTCCCAAAAAGTTGGCGCACATGAGAACACTAATGTGGCAACTGGCGGATCCACGGTCAATTATACTACCATTAATTACTATAAAGATTCAGCCAGTAATGCAGCCTCCAAATTGGACTTTTCACAGGACCCTTCCAAATTTACTGAACCAGTCAAAGACATTATGATAAAGACTGCCCCAGCCCTAAACTCTCCAAATGTTGAGGCTTGTGGATACAGTGATAGGGTTAGACAAATTACCCTAGGGAACTCCACAATTACTACTCAAGAGGCAGCGAATGCAGTGGTCGCCTACGGAGAGTGGCCTAGCTATCTGGATGATAAGGAAGCCAATCCCATAGATGCCCCAACCGAGCCAGATGTGAGTAGCAATAGATTCTACACCTTAGATTCTGTACAATGGAAAAGCACCAGCAGGGGATGGTGGTGGAAGTTGCCAGAT---GCCTTAAAAGACATGGGCATGTTTGGCCAAAACATGTATTACCACTACCTGGGCAGGTCTGGCTACACGGTGCATGTACAATGTAATGCATCCAAATTCCATCAAGGGGCCTTGGGAGTTTTTGCCATACCAGAATATGTCATGGCCTGCAACACTGAAGCCAAGACTTCTTATGTGTCCTACGTCAATGCCAATCCGGGTGAGAGAGGGGGAGTATTTGACAATGCTTACAACCCCAGT---ACAGAAGCATCTGAGGGCAGGAAATTCGCAGCCCTTGACTATTTGTTAGGGTGCGGGGTTCTGGCAGGGAATGCGTTTGTGTACCCTCATCAGATTATTAATCTCAGGACAAACAATTCGGCAACCCTTGTGCTGCCCTACGTGAACTCCCTAGCAATAGACTGCATGGCCAAGCACAACAACTGGGGGTTGGTCATTCTACCATTGTGCAAGCTAGACTATGCACCAAACTCATCCACGGAGATTCCCATAACAGTGACTATTGCACCAATGTTCACAGAATTCAATGGACTCAGGAACATTACCGTGCCCGCTACTCAAGGATTGCCTACAATGTTGACCCCAGGGTCGTCGCAATTTCTGACATCCGATGATTTCCAATCCCCTTGTGCCCTCCCCAACTTTGATGTGACCCCACCAATACACATACCAGGAGAGGTGTTTAACATGATGGAGCTAGCTGAGATTGACTCGATGATTCCGATGAATTCAGTAACTGGCAAGGCTAACACAATGGAGATGTACCCGATCCCGCTAGATGACAAA------GGTGGTGCAACACCCATATTTAGCATTTCCCTCAGTCCAGCCTCCGATAAGAGACTGCAGTATACCATGTTGGGGGAGATTCTTAACTACTACACCCACTGGACTGGTTCGTTGAGGTTCACGTTCCTGTTTTGTGGTAGTATGATGGCTACAGGGAAAATTTTACTTAGCTACTCACCACCAGGAGCCAAACCACCTACCACCAGAAAGGAAGCGATGTTGGGCACACACATAATATGGGATCTTGGACTTCAGTCCTCATGCACCATGCTAGCCCCTTGGATATCCAACACAGTCTACAGAAGGTGTATTAAAGATGACTTTACAGAAGGAGGCTACATCACTTGCTTTTACCAGACAAGAATAGTGGTGCCATCTGGTACACCAACGTCAATGTTCATGTTGGCCTTTGTGAGTGCTTGCCCAGATTTTAGCGTGCGTCTGTTGAGAGACACTAATCACATCTCACAGAGAACTTTGTTTGCGCGCGCACAAGGC---ATTGAGGAGACCATTGACACTGTTATTACCAATGCATTA------CAGCTTTCACAA------CCTAAA------------CCGCAAAAGCAGCACACTGCACAATCCACACCGCTCACTAGTGGAGTCAACTCACAGGAGGTGCCCGCACTAACTGCAGTAGAGACTGGTGCATCTGGCCAGGCGGTGCCCAGTGATGTAATTGAGACCAGACATGTTGTGAATTACAAGACTAGGTCTGAATCAACACTAGAGTCCTTCTTTGGAAGATCTGCTTGTGTCACCATACTGGAAGTGGAGAATTTTAACGCCACGACTGACGCTGATAGG---AAAAAGCAGTTTACCACATGGGCTATCACGTACACAGACACAGTCCAGCTGAGAAGGAAACTGGAGTTTTTTACCTACTCCAGATTTGACCTAGAGATGACTTTTGTCATAACGGAAAGGTACTACACCAGCAACACAGGACATGCCAGGAATCAAGTCTACCAGCTTATGTACATACCACCTGGTGCTCCGCGACCCACGGCTTGGGACGACTATACCTGGCAGAGTTCATCGAACCCGTCAGTGTTTTACACGTACGGCAGTGCACCACCCAGAATGTCTATCCCCTACGTTGGCATAGCAAACGCGTACTCGCACTTTTACGACGGGTTCGCGCGTGTTCCTTTGAAGGATGAGACTGTTGACTCT---GGAGACACATATTATGGACTGGTTACCATCAATGACTTTGGGACCTTGGCAGTGAGGGTAGTGAACGAATACAATCCTGCCCGCATTACATCTAAGATAAGAGTGTATATGAAGCCCAAGCATGTAAGGTGTTGGTGTCCCAGACCACCTCGTGCAGTTCCGTACCGAGGTGAGGGCGTCGATTTCAAACAAGACTCAATTACCCCACTGACAGCCGTTGAAGACATTAATACTTTTGGAGGGTTTGGACACCAAAATATGGCGGTGTATGTTGCAGGTTACAAGATTTGCAATTATCACCTAGCCACCCCTGAAGACCACAGCAATGCCGTGGATGTGCTATGGAACAGAGACCTCATAATTGTCAGCAGCAGAGCGCAGGGAACCGACACAATTGCCAGATGTAGCTGTAGAGCAGGAGTGTATTACTGTAAGTCAATGAAGAAACACTACCCAGTTTCAGTTACAGAACCCACTTTTCAATTTATGGAGGCTAATGAGTACTACCCAGCCAGGTACCAGACACACATGCTTCTTGGAGTGGGATATGCAGAACCAGGTGATTGTGGAGGTATCCTGAGATGCAATCATGGAGTCATGGGTATTGTAACAGCAGGTGGTAATGGGATTGTTGCTTTTGCAGATATCAGAGACCTGTGGGTGTATGAGGAGGAAGCAATGGAACAGGGTATCACCAGCTACATTGAGTCACTGGGTGCTGCCTTTGGGTCCGGGTTCACCAGTCAGATAGGGGAAAAGGTTACGGAGTTAACAAGTATGGTCACCAACGCTATTACAGAGAAATTATTGAAAACACTTATAAAAATTGTCTCCACCCTAGTGATAATTAACAGAAACTATGAGGATACCACCACAGTATTGGCGACACTGGCCCTATTGGGATGCGACTGTTCACCTTGGCAGTGGATTAAGAAAAAGACTTGTGATATTCTGGGACTTCCCTATGTAATGAGACAGGGAGATAGCTGGATGAAGAAATTTACTGAAGCCTGTAATGCTGCCAAAGGCTTAGAATGGATCTCCAATAAGATTTCCAAATTTATTGATTGGTTGAAAGAGAAGATTATACCAGAGGCAAAGGATAAGGTTGAGTTTGTTTCCAAGCTCAAACAGCTGGGAATGTTAGAAAATCAGATTAATACTATACATCAATCATGCCCAAGCCAGGAACAACAAGAAATTTTGTTCAACAATGTGCGGTGGCTCGCGATACAGTCACGTAGATTCGCGCCACTGTATGCAGTTGAGGCTAAAAGAATTTCTAAATTGGAAAACACCATTAACAATTACATCCAGTTCAAGAGCAAACACCGTATTGAACCGGTATGTATGTTGATACATGGCTCCCCAGGAACAGGAAAGTCCATTGCCACATCATTGATTGGTAGGGCAATAGCTGAAAAAGAAAATACCTCAACATACTCGCTCCCACCAGACCCCACGCACTTTGATGGGTACAAGCAACAAGGGGTTGTCATTATGGATGATCTTAACCAGAACCCTGACGGCAACGACATGAAGCTGTTCTGCCAAATGGTTTCCACAGTAGAGTTTATACCACCTATGGCATCCTTGGAAGAAAAGGGGATTCTTTTTACTTCAGACTATGTGTTGGCCTCAACAAACTCACACACTATTACACCTCCAACAGTCTCACACAGCGATGCTTTAAACAGAAGGTTTGCTTTCGACATGGAAGTTTACACTATGTCTGAGCACTCCGTTAAAGGAAAGTTAAATATGGCTACAGCAACGCAATTGTGCAAGGATTGTCCACAACCAGCTAAT---TTTAAGAAGTGTTGCCCATTGGTTTGCGGAAAGGCTCTACAATTAATGGACAAGAATACCCGGCAAAGATTCACCCTGGACGAAATAACTACTTTAATAATTAATGAGAAAAACAGAAGGGCCAACATTGGGAATTGCATGGAAGCATTGTTTCAAGGTCCTATACAGTACAGAGATTTGAAGATTGACATTAAAGAGACGCCTGCCCCAGATTACATTAATGATCTTCTTCAATCAGTGGACAGCCAAGAGCTCAGGGACTACTGTGAGAAAAAGGGATGGATTGTCAAGCTT---AATAACGACCTAGTGGTAGAAAGAAACCTAAACAGGGCCATGACTGTTTTACAGGCTGTGACTACATTTGCAGCTGTGGCTGCAGTTGTTTATGTAATGTACAAACTGTTTGCTGGGCACCAGGGAGCCTACACAGGATTACCAAACAAGAAGCCCAGCGTTCCCACCATTAGAACAGCAAAGGTGCAAGGGCCCGGGTTTGATTATGCAGTAGCAATGGCTAAAAGAAATGTTTTGACTGCCACCACTAGCAAGGGCGAATTTACCATGCTTGGCGTTCATGACAATGTTGCAATTCTTCCAACTCATGCAGCCCCAGGGGATTCAATTGTGATTGACGGGAAAGAGATAGAAGTACTAGATGCTGAGGCATTGGAAGATCAGTCAGGTACAAATTTGGAAATTACCATAGTTAAACTAAAAAGAAATGAAAAGTTTAGAGATATTAGGCCACACATCCCAACCCAGATCACTGAGACAAATGATGGAGTGTTGATCGTGAACACTAGTAAGTACCCTAACATGTATATTCCTGTAGGTGCTGTGACCGAACAGGGGTATCTTAATCTTGGTGGCCGACAAACTGCTCGCACTTTAATGTACCACTTCCCAACAAGAGCAGGCCAGTGTGGTGGTGTTGTCACGTGCACTGGCAAGGTGATTGGGATACATGTTGGAGGGAACGGTTCACACGGGTTTGCAGCAGCCCTGAAACGATCTTACTTCACTCAGAGTCAAGGTGAGATCCAATGGATGAGACCATCAAAAGAAGTAGGGTACCCGGTAATTAACGCACCAAGTAAAACCAAACTTGAGCCCAGTGTTTTCCATTATGTGTTTGAGGGTGTGAAAGAACCAGCAGTTCTTACCAAGAATGACCCCAGGCTAAAGACAGACTTTGAAGAGGCCATTTTCTCTAAGTATGTGGGTAACAAGATTACAGAAGTTGATGAGTATATGAAGGAAGCCGTCGATCATTATGCAGGCCAACTCATGTCTCTGGATATCAACACAGAACAAATGTGTCTTGAAGATGCAATGTATGGCACTGATGGTCTTGAAGCATTAGATCTTAGCACCAGTGCTGGTTACCCTTATGTGGCAATGGGAAAGAAAAAGAGAGACATTTTGAACAAACAGACCCGAGATACAAGGGAAATGCAGAGACTTTTGGACGCCTACGGAATTAACCTACCCCTAGTCACCTATGTGAAAGATGAGCTCAGGTCCAAAACCAAGGTGGAGCAAGGAAAATCCAGGTTGATTGAAGCTTCTAGTCTCAATGACTCAGTGGCAATGCGAATGGCATTTGGAAACTTATACGCAACATTTCATAAGAATCCAGGTGTAGTGACGGGATCAGCTGTAGGGTGTGACCCAGACTTGTTTTGGAGTAAAATACCAGTTTTGATGGAAGAAAAGCTGTTTGCTTTCGATTACACAGGCTATGATGCTTCACTCAGTCCTGCATGGTTTGAGGCTCTTAAAATGGTTCTTGAAAAGATTGGGTTTGGTGACAGAATAGACTACATTGATTACTTAAACCACTCTCACCATCTCTACAAAAACAAGACATACTGTGTTAAGGGCGGCATGCCATCTGGATGCTCCGGTACTTCGATTTTTAATTCAATGATCAACAATTTAATAATTAGGACACTTTTACTGAAAACCTACAAGGGCATAGATCTAGACCATCTAAAGATGATCGCCTATGGTGATGATGTAATTGCTTCCTACCCCCATGAGGTTGACGCTAGTCTCCTAGCCCAATCAGGAAAAGACTATGGACTAACCATGACTCCAGCTGATAAATCAGCTACCTTTGAAACAGTCACATGGGAGAATATAACATTTCTGAAGAGATTCTTTAGAGCAGATGAAAAGTATCCATTTCTAATACATCCAGTCATGCCGATGAAAGAAATTCATGAATCAATTAGATGGACCAAGGATCCTAGGAACACTCAGGATCATGTTCGTTCATTGTGCCTATTGGCTTGGCACAATGGAGAAGAAGAATACAACAAATTTCTAGCTAAAATAAGGAGTGTGCCAATTGGAAGAGCATTGTTGCTTCCAGAGTATTCGACATTGTATCGCCGTTGGCTCGACTCTTTT
>AAQ10897
[truncated: 1,834,903 more chars]
