# Supplementary material for: FRESCo: finding regions of excess synonymous constraint in diverse viruses
Source: Genome Biol. 2015 Feb 17;16(1):38. doi: 10.1186/s13059-015-0603-7 (PMC4376164; doi:10.1186/s13059-015-0603-7)
Supplement: Additional file 4: — Sequence alignments (zip folder of FASTA alignments). [file 13059_2015_603_MOESM4_ESM.zip › alignments/poliovirus/structural.fa.revtrans]

>AAQ04764
------------------------------------------ATGGGTGCTCAGGTTTCA
TCACAGAAAGTGGGCGCACATGAAAACTCAAATAGAGCGTATGGTGGATCTACCATCAAT
TACACCACCATTAATTATTATAGAGATTCAGCTAGTAACGCGGCTACGAAACAGGACTTC
TCTCAAGACCCTTCCAAGTTCACCGAGCCCATCAAGGATGTCCTGATAAAAACAGCCCCA
ATGCTAAACTCGCCAAACATAGAGGCTTGCGGGTATAGCGATAGAGTACTGCAATTAACA
CTGGGAAACTCCACTATAACCACACAGGAGGCGGCTAATTCAGTGGTCGCGTATGGGCGT
TGGCCTGAATATCTGAGGGACAGCGAAGCCAATCCAGTGGATCAGCCGACAGAGCCAGAC
GTTGCTGCATGCAGGTTTTATACGCTGGATACCGTGTCTTGGACGAAAGAGTCGCGAGGG
TGGTGGTGGAAGTTGCCTGAT---GCACTGCGGGACATGGGACTCTTTGGTCAAAATATG
TACTACCACTACTTAGGTAGGTCCGGGTACACCGTGCATGTGCAGTGTAATGCCTCCAAA
TTCCACCAGGGGGCATTAGGGGTATTCGCCGTACCAGAGATGTGTCTAGCCGGGGATAGT
AACACCACTACCATGCACACCAGCTATCAAAATGCCAATCCTGGCGAGAGAGGAGGCACT
TTCACGGGCACGTTCACTCCTGACGTCAACCAGACATCACCTGCCCGTAGGTTCTGTCCG
GTGGATTACCTCTTTGGAAATGGCACGTTAATGGGGAATGCTTTTGTGTTCCCGCACCAG
ATAATAAACCTACGAACCAACAACTGTGCTACACTGGTGCTCCCTTACGTGAACTCCCTC
TCGATAGATAGTATGGTAAAGCACAATAATTGGGGGATTGCAATATTACCATTGGCCCCA
TTAAATTTTGCCAGTGAATCCTCCCCAGAGATCCCAATCACTTTGACCATAGCCCCCATG
TGCTGTGAGTTCAATGGATTGAGAAACATTACCCTGCCACGCTTGCAGGGCCTACCGGTT
ATGAACACCCCTGGTAGTAATCAATATCTTACTGCAGACAACTTCCAGTCACCGTGTGCG
CTGCCTGAATTTGATGTGACCCCACCTATTGACATACCCGGCGAAGTTAAGAACATGATG
GAATTGGCAGAAATCGACACCATGATTCCCTTTGACTTAAGTGTGACAAAAAAGAACACC
ATGGAAATGTACAGGGTTCGGTTAAGTGACAAA---CCACATACAGATGATCCCATACTC
TGCCTGTCACTCTCCCCAGCTTCAGATCCTAGGTTGTCACATACTATGCTAGGAGAAATT
CTAAATTACTACACACACTGGGCAGGATCCCTGAAGTTTACGTTTCTGTTCTGCGGATCC
ATGATGGCAACTGGTAAATTGTTAGTGTCATACGCGCCTCCTGGAGCCGACCCACCAAAG
AAGCGCAAGGAGGCGATGTTGGGAACACATGTGATTTGGGACATAGGACTGCAATCCTCA
TGTACTATGGTAGTGCCGTGGATTAGCAACACCACATATCGGCAAACCATAGATGATAGT
TTCACCGAAGGCGGATACATCAGCGTCTTCTACCAAACCAGAATAGTCGTCCCTCTTTCG
ACACCCAGAGAGATGGACATCCTTGGTTTCGTGTCAGCGTGTAATGATTTTAGCGTGCGC
TTGTTGCGGGATACCACACACATAGAGCAAAAAGCGCTA---------GCACAGGGG---
TTAGGTCAGATGCTTGAAAGTATGATTGACAACACAGTC------CGTGAAACGGTG---
---GGGGTG------------GCAACGTCTAGAGACGCTCTCCCAAACACTGAAGCCAGT
GGACCAGCACACTCCAAGGAAATTCCGGCACTCACCGCAGTGGAGACTGGGGCCACAAAT
CCACTAGTCCCTTCTGATACAGTGCAAACCAGACATGTTATACAACATAGGTCAAGGTCA
GAGTCTAGCATAGAATCTTTCTTTGCGCGGGGCGCATGTGTGACCATTATGACCGTGGAC
------AACTCAGCTTCCACCACTAACAAG---GATAAGCTATTTGCAGTGTGGAAGATC
ACTTACAAAGATACTGTCCAGTTACGGAGGAAATTGGAGTTCTTCACCTATTCCAGATTT
GATATGGAATTTACCTTTGTGGTTACTGCAAATTTCACTGAGACTAACAATGGGCATGCC
TTGAATCAAGTGTACCAAATTATGTATGTACCACCAGGCGCTCCAGTGCCCGAAAAATGG
GACGACTATACATGGCAAACCTCATCAAATCCATCAATCTTTTACACCTACGGAACAGCT
CCAGCCCGGATCTCGGTACCGTATGTTGGTATTTCGAACGCCTATTCACATTTTTACGAC
GGGTTTTCCAAAGTACCACTGAAGGACCAGTCGGCAGTACTA---GGTGACTCCCTCTAT
GGTGCAGCATCTCTAAATGATTTTGGTATTTTAGCTGTTAGAGTAGTCAATGATCATAAC
CCAACCACAGTCACCTCCAAGATTAGAGTGTATCTAAAACCCAAACATATCAGAGTCTGG
TGCCCGCGTCCACCGAGGGCAGTGGCGTACTACGGCCCTGGAGTGGATTACAAGGATGGT
ACACTCACACCCCTC---TCCACCAAGGATCTGACAACATAT
>AGS09870
------------------------------------------ATGGGCGCGCAGGTTTCA
TCCCAGAAAGTTGGCGCTCACGAAAACTCAAACAGGGCATACGGAGGTTCTACTATTAAC
TACACCACCATTAATTACTATAGGGATTCAGCTAGCAACGCAGCCTCAAAACAGGACTTC
TCCCAAGATCCTTCCAAATTCACCGAACCCATAAAAGATGTGTTGATAAAAACAGCCCCA
ATGCTAAATTCTCCAAACATTGAAGCTTGTGGGTACAGTGATAGAGTCTTGCAGTTGACG
CTGGGGAACTCCACCATCACCACCCAGGAGGCTGCAAACTCGGTGGTCGCTTATGGGCGA
TGGCCGGAATATTTGAGGGATGGTGAGGCTAATCCAGTCGACCAACCGACTGAACCAGAT
GTTGCAGCTTGTAGATTTTACACACTTGAAACAGTCTCATGGACGAAAGAATCAAAGGGA
TGGTGGTGGAAGCTACCAGAC---GCACTAAGGGATATGGGGTTGTTTGGGCAAAACATG
TACTATCATTACCTGGGTAGGTCAGGGTACACAGTGCACGTGCAGTGTAACGCATCCAAG
TTCCACCAGGGTGCACTCGGTGTGTTTGCCGTACCGGAAATGTGCTTGGCCGGGGACAGT
AATACCACACCCACACACACCAGCTACCAGAACGCGAATCCAGGTGAGAAAGGGGGTACC
TTTACAGGCACATTCACGCCAGACAATAACCAAACATCACCCGCCCGCAGATTCTGCCCT
GTGGATTATCTCTTTGGCAATGGCACCCTCCTGGGTAATGCGTTTGTGTTTCCGCACCAG
ATAATCAACTTGCGCACCAATAATTGTGCCACCATTGTCCTTCCATATGTGAACTCTCTT
TCAATAGACAGTATGGTGAAACACAACAACTGGGGGATCGCTATAATACCATTGGCTCCC
TTGAACTTTGCTAATGAGTCATCCCCAGAAATCCCCATTACTCTAACCATTGCTCCAATG
TGTTGCGAGTTTAATGGATTGAGAAATATCACCCTACCGCGGCTGCAGGGACTGCCTGTA
ATGAACACCCCTGGTAGCAACCAATACCTTACTGCTGACAACTTTCAGTCCCCGTGTGCG
TTACCTGAATTTGACGTCACTCCACCTATTGATATACCCGGGGAGGTTAAAAACATGATG
GAACTGGCCGAAATAGACACTATGATACCTTTTGACCTGAGTGCCACCAAAAAGAACACA
ATGGAAATGTACAGGGTTCAACTAAGTGACAAA---CCACATACAGATGATCCAATACTG
TGCCTGTCGTTATCACCAGCTACTGATCCCAGATTGTCTCACACAATGCTTGGAGAGATC
TTGAATTATTATACTCATTGGGCAGGATCCTTGAAGTTTACATTCCTGTTTTGTGGTTCC
ATGATGGCGACTGGAAAGCTGTTGGTTTCCTACGCTCCCCCCGGTGCTGACCCGCCAAAG
AAGCGCAAGGAGGCGATGTTAGGGACACATGTGATCTGGGACATTGGATTACAATCCTCC
TGTACTATGGTGGTGCCGTGGATTAGCAATACTACATATAGACAGACCATTGATGACAGC
TTCACCGAGGGTGGTTACATCAGTGTCTTTTACCAAACCAGAGTAGTAGTGCCCCTATCC
ACACCCAGGGAAATGGACATCCTCGGGTTTGTGTCAGCTTGCAACGATTTCAGCGTGCGT
CTGTTACGTGACACCACACACATAGAACAAAAAGCGATT---------ACACAAGGT---
TTGGGCCAGATGCTCGAGAGCATGATTGACAACACAGTC------CGCGAAACAGTA---
---GGGGCT------------TCAACCTCTAGGGACGCTCTCCCAAACACCGAGTCCAGC
GGCCCAGCCCACTCCAAGGAAATTCCGGCGCTCACCGCAGTAGAGACGGGAGCCACAAAC
CCGTTGGTTCCCTCAGACACCGTGCAAACTAGACATGTCATACAGCACAGATCGCGGTCA
GAGTCCAGTGTTGAGTCCTTCTTCGCACGCGGTGCGTGTGTTACCATAATGACAGTGGAC
------AATTCGGCCTCCACTACGTCAAAA---GACAAGTTATTCTCTGTGTGGAAAATC
ACGTACAAGGACACTGTGCAGTTGAGGAGAAAATTAGAGTTTTTCACTTATTCCAGGTTT
GACATGGAGTTCACTTTTGTAATCACAGCAAACTTTACAGAGACTAATAATGGACATGCT
TTGAACCAGGTCTATCAAATCATGTATGTGCCACCAGGCGCACCAGTGCCAGAAAAGTGG
GATGATTATACTTGGCAAACATCATCGAACCCATCAATTTTCTACACATACGGCACAGCA
CCGGCCCGCATCTCTGTACCGTACGTTGGTATATCAAATGCCTACTCACACTTTTATGAC
GGGTTTTCTAAAGTACCGTTGAAAGATCAATCAGCGGAGCTT---GGTGACTCACTTTAC
GGTGCTGCTTCCCTGAATGACTTTGGCATTTTGGCTGTGAGGGTGGTTAACGACCATAAT
CCAACCAAGGTCACTTCCAAGATTAGGGTGTACTTAAAACCCAAACACATCAGAGTGTGG
TGCCCCCGCCCACCGAGGGCAGTGGCGTATTACGGTCCGGGAGTGGACTACAAGGATGGG
ACGCTCGCTCCCCTT---TCCACCAAAGACCTGACCACGTAT
>AAN85443
------------------------------------------ATGGGCGCCCAAGTTTCA
TCACAGAAAGTTGGAGCCCACGAAAATTCAAACAGAGCCTATGGCGGGTCCACCATCAAT
TACACTACAATCAATTACTATAGGGACTCTGCAAGCAATGCAGCAAGCAAGCAAGATTTT
GCACAAGATCCGTCCAAGTTCACCGAACCCATTAAGGACGTCCTTATTAAGACCGCTCCC
ATGCTAAACTCCCCAAACATTGAGGCGTGTGGTTATAGTGACAGGGTAATGCAGCTAACT
CTGGGCAATTCAACGATCACCACCCAAGAAGCGGCCAATTCTGTTGTTGCCTACGGTAGA
TGGCCTGAATACATCAGAGATACCGAGGCAAATCCTGTAGACCAACCAACCGAGCCCGAT
GTAGCCGCGTGCAGGTTCTACACATTAGATACCGTCACTTGGCGCAAGGAGTCCAGAGGG
TGGTGGTGGAAACTACCAGAC---GCTTTAAAAGACATGGGGTTATTTGGTCAAAACATG
TTTTATCACTATCTTGGGAGGGCTGGCTACACAGTGCACGTACAGTGCAATGCTTCAAAG
TTTCATCAAGGAGCTCTAGGGGTGTTTGCAGTTCCAGAAATGTGTTTAGCTGGTGATAGC
---ACAACTCACATGTTCACAAAGTACGAGAATGCGAATCCAGGCGAAAAAGGAGGTGAA
TTCAAAGGGAGTTTCACCCTTGATACCAACGCCACTAACCCTGCACGGAACTTCTGCCCA
GTTGATTACCTCTTCGGGAGTGGAGTGCTGGTAGGGAATGCATTTGTTTATCCACATCAA
ATAATAAACCTGCGCACTAACAACTGTGCTACGCTAGTATTGCCCTATGTAAACTCACTC
TCAATAGATAGCATGACAAAGCACAACAACTGGGGGATCGCTATCCTCCCCCTGGCGCCA
CTAGACTTTGCCACTGAATCTTCCACTGAGATACCCATTACACTGACCATTGCTCCCATG
TGCTGCGAATTCAATGGTTTACGCAACATCACTGTGCCAAGAACCCAAGGATTACCAGTC
CTGAACACTCCAGGGAGTAACCAGTACCTGACCGCAGACAATTACCAGTCTCCGTGTGCG
ATACCTGAGTTTGATGTCACTCCACCCATAGACATACCAGGGGAGGTGCGCAACATGATG
GAATTGGCGGAAATAGACACCATGATACCCCTCAACTTGACAAGTCAACGCAAGAACACA
ATGGACATGTATAGAGTCGAGTTGAGCGACACG---GCTCACTCTGACACGCCGATCTTG
TGTCTCTCGTTGTCCCCCGCTTCAGACCCCAGATTGGCACACACTATGTTGGGTGAGATA
TTAAATTACTACACACACTGGGCAGGGTCCTTGAAATTTACCTTTCTCTTTTGCGGCTCA
ATGATGGCCACCGGAAAGTTATTGGTTTCTTACGCACCACCCGGAGCAGAGGCCCCCAAG
AGTCGCAAAGAAGCAATGCTTGGGACACATGTGATATGGGACATTGGGTTGCAGTCTTCA
TGCACTATGGTGGTACCTTGGATCAGTAATACCACATACAGACAAACCATCAACGATAGT
TTCACAGAAGGTGGCTACATTAGCATGTTCTATCAAACTAGGGTTGTTGTCCCGTTGTCC
ACACCCAGAAAGATGGACATCCTGGGTTTTGTGTCAGCTTGCAATGACTTCAGTGTGCGC
TTACTGCGAGATACAACACACATTAGTCAAGAGGCTATG---------CCACAAGGA---
ATTGGTGACATGATTGAGGGGGCCGTTGAAGGGATTACT------AAAAATGCATTG---
---GTTCCC------------CCGACTTCCACCAATAGCCTGCCTGACACAAAGCCGAGC
GGTCCAGCCCACTCCAAGGAGATACCTGCATTGACAGCCGTGGAGACAGGGGCTACCAAT
CCGTTGGTGCCTTCGGACACCGTGCAAACGCGCCATGTCATCCAGAGACGAACGCGATCA
GAGTCCACGGTTGAGTCATTCTTTGCAAGAGGGGCTTGCGTGGCTATCATTGAGGTGGAC
------AATGATGCACCGACAAAGCGCGCC---AGCAGATTGTTTTCGGTTTGGAAAATA
ACTTACAAAGATACTGTTCAACTGAGACGCAAACTGGAATTTTTCACATATTCGAGATTT
GACATGGAGTTCACTTTTGTGGTCACCTCAAACTACATTGATGCAAATAACGGACATGCA
TTGAACCAAGTTTATCAGATAATGTATATACCACCCGGAGCACCTATCCCTGGTAAATGG
AATGACTATACGTGGCAGACGTCCTCTAACCCGTCGGTGTTTTACACCTATGGGGCGCCC
CCAGCAAGAATATCAGTGCCCTACGTGGGAATTGCTAATGCGTATTCCCACTTTTATGAT
GGGTTTGCAAAAGTACCACTAGCGGGTCAAGCCTCAACTGAA---GGCGATTCGTTGTAC
GGTGCTGCCTCACTGAATGATTTTGGATCACTGGCTGTTCGCGTGGTAAATGATCACAAC
CCCACGCGGCTCACCTCCAAGATCAGAGTGTACATGAAGCCAAAGCATGTCAGAGTCTGG
TGCCCACGACCTCCACGAGCAGTCCCATACTTCGGACCAGGTGTTGATTATAAAGATGGG
---CTCACCCCACTA---CCAGAAAAGGGATTAACGACTTAT
>AAN85442
------------------------------------------ATGGGTGCTCAGGTTTCA
TCACAGAAAGTGGGCGCACATGAAAACTCAAATAGAGCGTATGGTGGTTCTACCATTAAT
TACACCACCATTAATTATTATAGAGATTCAGCTAGTAACGCGGCTTCGAAACAGGACTTC
TCTCAAGACCCTTCCAAGTTCACCGAGCCCATCAAGGATGTCCTGATAAAAACATCCCCA
ATGCTAAACTCGCCAAACATAGAGGCTTGCGGGTATAGCGATAGAGTACTGCAATTAACA
CTGGGAAACTCCACTATAACCACACAGGAGGCGGCTAATTCAGTAGTCGCTTATGGGCGT
TGGCCTGAATATCTGAGGGACAGCGAAGCCAATCCAGTGGACCAGCCGACAGAACCAGAC
GTCGCTGCATGCAGGTTTTATACGCTAGACACCGTGTCTTGGACGAAAGAGTCGCGAGGG
TGGTGGTGGAAGTTGCCTGAT---GCACTGCGGGACATGGGACTCTTTGGCCAAAATATG
TACTACCACTACCTAGGTAGGTCCGGGTACACCGTGCATGTACAGTGTAACGCCTCCAAA
TTCCACCAGGGGGCACTAGGGGTATTCGCCGTACCAGAGATGTGTCTGGCCGGGGATAGC
AACACCACTACCATGCACACCAGCTATCAAAATGCCAATCCTGGCGAGAAAGGAGGCACT
TTCACGGGTACGTTCACTCCTGACGACAACCAGACATCACCTGCCCGTAGGTTCTGCCCG
GTGGATTACCTCTTTGGAAATGGCACGTTATTGGGGAATGCCTTTGTGTTCCCGCACCAG
ATAATAAACCTACGGACCAACAACTGTGCTACACTGGTACTCCCTTACGTGAACTCCCTC
TCGATAGATAGTATGGTAAAGCACAATAATTGGGGAATTGCAATATTACCATTGGCCCCA
TTAAATTTTGCTAGTGAGTCCTCCCCAGAGATTCCAATCACCTTGACCATAGCCCCTATG
TGCTGTGAGTTCAATGGATTAAGAAACATTACCCTGCCACGCTTACAGGGCCTGCCGGTC
ATGAACACCCCTGGTAGCAATCAATATCTTACTGCAGACAACTTCCAGTCACCGTGTGCG
CTGCCTGAATTTGATGTGACCCCACCTATTGACATACCCGGTGAAGTTAAGAACATGATG
GAATTGGCAGAAATCGACACCATGATTCCCTTTGACTTAAGTGCAAAAAAAAAGAACACC
ATGGAAATGTATAGGGTTCGGTTAAGTGACAAA---CCACATACAGACGATCCCATACTC
TGCCTGTCACTCTCTCCAGCTTCAGATCCTAGGTTGTCACATACTATGCTTGGAGAAATC
CTAAATTACTACACACACTGGGCAGGATCCCTGAAGTTCACGTTTCTGTTCTGTGGATCC
ATGATGGCAACTGGCAAACTGTTGGTGTCATACGCGCCTCCTGGAGCCGACCCACCAAAG
AAGCGTAAGGAGGCGATGTTGGGAACACATGTGATCTGGGACATAGGACTGCAGTCCTCA
TGTACTATGGTAGTGCCATGGATTAGCAACACCACGTATCGGCAAACCATAGATGATAGT
TTCACCGAAGGCGGATACATCAGCGTCTTCTACCAAACCAGAATAGTCGTCCCTCTTTCG
ACACCCAGAGAGATGGACATCCTTGGTTTTGTGTCAGCGTGTAATGACTTCAGCGTGCGC
TTGATGCGAGATACCACACATATAGAGCAAAAAGCGCTA---------GCACAGGGG---
TTAGGTCAGATGCTTGAAAGCATGATTGACAACACAGTC------CGTGAAACGGTG---
---GGGGCG------------GCAACGTCTAGAGACGCTCTCCCAAACACTGAAGCCAGT
GGACCAGCACACTCCAAGGAAATTCCGGCACTCACCGCAGTGGAAACTGGGGCCACAAAT
CCACTAGTCCCTTCTGATACAGTGCAAACCAGACATGTTGTACAACATAGGTCAAGGTCA
GAGTCTAGCATAGAGTCTTTCTTCGCGCGGGGTGCATGCGTGGCCATTATAACCGTGGAT
------AACTCAGCTTCCACCAAGAATAAG---GATAAGCTATTTACAGTGTGGAAGATC
ACTTATAAAGATACTGTCCAGTTACGGAGGAAATTGGAGTTCTTCACCTATTCTAGATTT
GATATGGAATTTACCTTTGTGGTTACTGCAAATTTCACTGAGACTAACAATGGGCATGCC
TTAAATCAAGTGTACCAAATTATGTACGTACCACCAGGCGCTCCAGTGCCCGAGAAATGG
GACGACTACACATGGCAAACCTCATCAAATCCATCAATCTTTTACACCTACGGAACAGCT
CCAGCCCGGATCTCGGTACCGTATGTTGGTATTTCGAACGCCTATTCACACTTTTACGAC
GGTTTTTCCAAAGTACCACTGAAGGACCAGTCGGCAGCACTA---GGTGACTCCCTCTAT
GGTGCAGCATCTCTAAATGACTTCGGTATTTTGGCTGTTAGAGTAGTCAATGATCACAAC
CCGACCAAGGTCACCTCCAAAATCAGAGTGTATCTAAAACCCAAACACATCAGAGTCTGG
TGCCCGCGTCCACCGAGGGCAGTGGCGTACTACGGCCCTGGAGTGGATTACAAGGATGGT
ACGCTTACACCCCTC---TCCACCAAGGATCTGACCACATAT
>BAE20393
------------------------------------------ATGGGAGCTCAAGTCTCA
TCTCAGAAAGTCGGGGCCCATGAAAACACTAATATTGCCACTGGTGGTTCCACTGTGAAC
TATACCACCATCAATTATTATAAGGACTCTGCTAGCAATGCTGCTTCCAAACAGGATTTT
TCTCAAGACCCATCCAAATTTACCGAACCAGTCAAAGACGTGTTGATCAAGTCCGCACCC
GCACTGAATTCACCAAATATTGAGGCATGTGGTTATAGTGATAGAGTTATGCAACTAACT
TTAGGAAACTCCACCATTACAACACAAGAGGCAGCCAATTCTGTGGTGGCATATGGAGTT
TGGCCATCGTATCTCAGTGCAAAGGATGCAAACCCAGTAGACCAACCAACTGAACCAGAT
GTTTCAGCATGTAGGTTCTACACATTAGACACAGTTGAATGGGATAAAGAGTCGAAGGGG
TGGTGGTGGAAATTACCTGAT---GCGCTCAAGGACATGGGCTTGTTTGGACAGAACATG
TACTATCACTATCTTGGCCGTTCAGGATACACTGTACACGTGCAGTGCAATGCCTCTAAA
TTTCACCAGGGGACCCTAGGTGTCTTCGCAGTCCCAGAATATTGCCTGGCGGGAGATTCT
AATTCAAAAACGAATTACACCAGTTATGTGAATGCAAACCCAGGTGAGGCAGGTGGCAAG
TTTGTATCAACATTTACACCAGAT---ACCAGTGCCGCACCAAAGCGCGAATTCCAACCA
GTGGATTACTTGTTTGGTTGCGGAGTGCTGGCGGGTAATGCCTTTGTGTTCCCCCACCAA
ATCATCAACTTGCGCACAAACAACTGTGCCACATTGGTGTTACCATATGTTAATTCATTG
GCTATTGACTGTATGGCCAAACATAACAATTGGGGAATTGTTATACTACCACTTTCAAAA
CTCGACTACAACCCTGATGCGTCCACCAAATTGCCCATAACAGTGACCATTGCACCAATG
TGCTGTGAGTTTAACGGGTTGAGGAACTTGACAATCCCCGCAGCACAGGGACTCCCGGTT
ATGAACACCCCAGGTAGTAACCAATACTTGACTTCCGACAACTTTCAGTCACCATGTGCC
TTACCAGAGTTTGATGTTACACAACCAATCTTCATCCCTGGTGAGGTTAGGAACTTAATG
GAGCTAGCTGAAATTGATACCATGATACCAATGGATTTAAGCGAGGGCAAGAAAAATTCA
ATGGAGATGTACAGGGTTAAGCTATCTGATTCA---GCTAATAGAAGCAATCCAATATTG
TGCTTGTCACTGTCACCTGCCTCAGACCCTCGATTGTCCTACACTATGCTGGGGGAGATT
CTGAACTACTACACACATTGGGCCGGTTCACTCAAATTCTCTTTCCTATTCTGTGGTTCC
ATGATGGCCACTGGAAAATTATTGGTAGCTTATTCACCACCTGGAGCTCAACCACCTCCA
GACAGGAAATCAGCAATGCTTGGCACACATGTAATCTGGGACATTGGGTTACAATCATCC
TGCACAATGGTTGTGCCATGGATCAGCAACACCGGATATCGTAGGACTGTCAAGGATGAC
TTCACAGAAGGTGGATACATCAGCATGTTTTACCAGACGCGTGTGGTTGTTCCAGCGTCC
ACTCCAACCAACATGGACATCTTGTGCTTCGTGTCAGCATGCAACGACTTCACAGTGAGA
TTGTTGAGAGACACTACACACATCACTCAAGACGCACTA---------ACACAAGGA---
ATCGAGGATATAATACAACAAGTGGCCACAAACGCGCTG------CAACTGTCACAA---
---CCCACACGACCGGCGCTCCCACCATCGGAACAGAGCGTACCCAACACCGTACAAAGC
ACACCAGAGCATTCCAAGGAAGTACCAGCACTCACCGCTGTCGAAACTGGAGCGACAAAC
CCGTTAGAGCCCAGTGACACTGTGCAAACACGGCACGTGATCCAAACACGTTCCAGGAGT
GAGAGCACGGTGGAGTCCTTCTTTGCACGGGGTGCCTGTGTCACCATCATGAGTGTTGAC
AATTACAATGAGACACTTACCGGTTCACAAAAGTCAACACTGTTTGCAACGTGGAATGTC
ACCTACACTGACACTGTGCAGCTCAGAAGAAAACTAGAAATGTTCACATACTCCAGATTT
GATATTGAGTTTACCTTTGTTATTACTGAAAGATACTATTCAAGTAATTCTGGACATGCA
TTGAACCAAGTGTACCAAATAATGTATGTTCCTCCTGGAGCGCCGGTTCCAAAGAAATGG
GATGATTACACATGGCAGACTTCGTCCAACCCATCTATCTTCTACACCTATGGCACTGCT
CCACCCAGAGTATCAATACCATTTATTGGTATTGCTAATGCCTATTCTCATTTCTATGAT
GGATATGCAACAGTGCCTTTGCGAACGGACACCACCGACCCT---GGCGCAGCTTACTAT
GGTGCAGTATCCATCAATGACTTTGGACTACTAGCAGTTCGTGTGGTCAACGAACACAAC
CCAGTGAGAGTTTCCTCCAAGGTTCGTGTGTACATGAAGCCCAAGCATGTCAGGGTGTGG
TGCCCACGACCTCCAAGGGCAGTCAAATATTATGGACCTGGAGTTGACTACAAAAGTGGA
ACACTTGAGCCCCTA---CCAGCCAAGAACCTAACCACTTAT
>ADK22846
------------------------------------------ATGGGTGCTCAAGTTTCC
GCGCAGAATAACGGTACTCATGAAAATTCCAATAGTGCGAGTGGTGGATCAACTATCAAT
TACACCACAATAAACTATTATAAAGACAGCGCCAGTAACGCGGCGTCCAAGTTAGATTTC
TCTCAGGACCCTTCCAAATTCACTGAACCAGTTAAGGATGTGATGATTAAGACAGCACCT
GCTCTTAATTCACCAAATATAGAAGCGTGTGGTTACAGCGACCGTGTATTACAACTTACC
CTTGGTAATTCCACAATTACTACTCAAGAAGCAGCTAACGCAGTGATTGGATATGGTGAG
TGGCCGCAATTTCTTAATTCGGCCGATGCAAACCCAGTAGATGCCCCCACCTTACCTGAT
TCTTCGAGCAACCGTTTTTACACGTTGGAGAGCGTGGAGTGGCAATCAAGCTCTCGCGGC
TGGTGGTGGAAGCTTCCCGAC---GCCCTTAAAGATATGGGTATGTTTGGGCAAAACATG
TACTATCACTACCTGGGCAGGGCTGGTTACACAGTTCACGTTCAATGCAATGCGTCCAAG
TTCCATCAGGGGGCCTTGTTTGTTGCAGCTATCCCAGAGTTCATGATGGCAAGTAATTCG
GCAGATCAGACTGGTGGAATCACCTACGAAAAGGCCAACCCTGGAGAGGCTGGTGGCAAA
TTCCAAGCCTCGTTCACTCCATCC---GCAGAGGACGGGAAAAAGAATACATTTGCCCCC
GTTGATTGGCTGCTGGGTTGCGGTGTAATGGCAGGTAACATCACTGTCTTTCCACACCAA
ATTATAAACTTACGCACAAACAACTGTGCCACGCTGGTGCTACCATACGTGAACTCATCA
GCAACCGACTCGATGGCAAAGCACAATAATTGGGGTATTGTGATTCTTCCATTTGTGCCC
CTACAATATGAGGACGGTGCCTCCACAGCAATCCCCATAACAGTCACGGTTGCTCCCATG
TGTTGTGAGTTCAATGGGCTCAGAGCGCAGACAAACCCTGTTTTACAAGGGCTGCCTGTC
CTTAACACTCCAGGGTCCAATCAATTCCTAACAACAGACAACTTTCAATCACCGTGCATA
GTCCCCAACTACGATGTTACCGCACCAATACACATCCCTGGAGAGGTGCGAAACATGATG
GAACTAGCGGAAATAGACAGTGTTATTCCAATGAACGCAGTAGCAGGTAAAGTCAACACA
ATGGAGGCATACCCAATTCCATTGAACCAAGGCACCCCAACCAAGGACCAGTCTATATTT
TCGCTGAGCTTGAGCCCAGCCTCCGATGAGAGGTTGTCGCGCACTCTGTTGGGCGAGATA
TTGAACTATTACACCCATTGGGCTGGGTCCATCAAATTTACATTCCTATTTTGTGGGAGC
ATGATGGCCACTGGCAAGATTCTTATTAGTTACTCTCCACCTGGTGCCGCTCCCCCGACA
ACTAGAAAGGATGCCATGCTTGGAACACATGTCATCTGGGACATAGGACTGCAGTCTAGT
GTCACACTAGTGGCGCCATGGATTTCAAACACGGACTATCGGCGGAGTACAAAAGACGAC
TTCACTGAGGGTGGCTACATAACGGCCTTCTACCAGACCGCCATTGTGGTCCCAGCAGGC
GCTCCGAAGAGTATGAGTATGCTGGCTTTTGTGAGCGCTTGTAACGATTTTTCCGCCAGG
TTGCTACGTGACACGCCTTTTGTCCGTCAGCTCGCAAGT---GCATGGAACCAGGGT---
GTGGACGACAAAATTGATGCGCTGGTGGATGGCATGGTC------AATCTAGCAATA---
---------------------------------GACACTGTGCAAAACACAGTAGCCAGC
GGTCCCACGCACTCAAAGGAGGTCCCAGCACTAACAGCTGTGGAGACTGGAGCAACTAGT
AAAGTGGTCCCATCCGACCTCATTGAGACCCGGCACGTTATAAATAAGAGACAAAGGTCA
GAGTGCACGGTAGAGTCTTTCCTGGGTAGAGCGGCATTGGTGACCATACTTAAACTGCAA
------AATGCGGCTCCCACCAGCGACAACGCCAAGGATCTCTTCGCCACATGGAAAATA
TCTTACCACTACGCATATCAGTTGCGTAGGAAATTGGAAATGTTCACCTATTCTAGATTT
GACATTGAACTCACTTTTGTCATCACTGAGCGCTTTGCAGCTAGTGGCGATGGTTCCAGC
AGGCACTATGTGTACCAGATTATGTACATACCACCAGGCGCGCCCATACCACAAGCTTGG
GATGATTTCACGTGGCAGACCTCAACCAATCCCTCAGTCTTTTACACCACGGGTAATGCA
CCGCCAAGGGTCTCAGTACCATTTATGGGCATCAGCGGGGCATACTCACACTTCTATGAC
GGCTTTTCCCTGGTGCCACACACTCAATTTGACGCAGGGGCC------ACCAACAAATAT
GGGTACAATAGTATTAATGACTTTGGCACTGTGGCTGTGCGGGTTGTAAATGAACATGAT
CCAGTTGATATCCACGCAAAGGTTAGAGTGTACTTTAAACCCAAGCACATAAGGGTGTGG
TGTCCCAGGCCACCTAGAGTTGTGGATTACACCGGCCCGTCAGTGGATTACAAGCAAACT
AACAAAGTTATGACC---CAAGTTGCATCCATACGAACCTAC
>AGA12392
------------------------------------------ATGGGCGCCCAAGTTTCA
TCACAGAAAGTTGGAGCCCACGAAAATTCAAACAGAGCTTATGGCGGGTCCACCATCAAT
TACACTACAATCAATTACTATAGGGATTCTGCAAGCAATGCAGCAAGCAAGCAAGATTTT
GCACAAGATCCGTCCAAGTTCACCGAACCCATTAAGGACGTCCTTATTAAGACCGCTCCC
ATGCTAAACTCCCCAAACATTGAGGCGTGTGGTTATAGTGACAGGGTAATGCAGCTAACT
CTGGGCAATTCAACGATCACCACCCAAGAAGCGGCCAATTCTGTTGTTGCCTACGGTAGA
TGGCCTGAATACATCAGAGACACCGAGGCAAATCCTGTAGACCAACCAACCGAGCCCGAT
GTAGCCGCGTGCAGGTTCTACACATTAGATACCGTCACTTGGCGCAAGGAGTCCAGAGGG
TGGTGGTGGAAACTACCAGAC---GCTTTAAAAGACATGGGGTTATTTGGTCAAAACATG
TTTTATCACTATCTTGGGAGGGCTGGCTACACAGTGCATGTACAGTGCAATGCTTCAAAG
TTTCATCAAGGAGCTCTAGGGGTGTTTGCAGTTCCAGAAATGTGTTTAGCTGGTGATAGC
---ACAACTCACATGTTCACAAAGTACGAGAATGCGAATCCAGGCGAAAAAGGAGGTGAA
TTCAAAGGGAGTTTCACCCTTGATACCAACGCCACTAACCCTGCACGGAGTTTCTGCCCA
GTTGATTACCTCTTCGGGAGTGGAGTGCTGGTAGGGAATGCATTTGTTTATCCACATCAA
ATAATAAACCTGCGCACTAACAACTGTGCTACGCTAGTATTGCCCTATGTAAATTCACTC
TCAATAGATAGCATGACAAAGCACAACAACTGGGGGATCGCTATCCTCCCCCTGGCGCCA
CTAGACTTTGCCACTGAATCYTCCACTGAGATACCCATTACACTGACCATTGCTCCCATG
TGCTGCGAATTCAATGGTTTACGCAACATCACTGTGCCAAGAACCCAAGGATTACCAGTC
CTGAACACTCCAGGGAGTAACCAGTACCTGACCGCAGACAATTACCAGTCTCCGTGTGCA
ATACCTGAGTTTGATGTCACTCCACCCATAGACATACCAGGGGAGGTGCGCAACATGATG
GAATTGGCGGAAATAGACACTATGATACCCCTCAACTTGACAAGTCAACGCAAGAACACA
ATGGATATGTATAGAGTCGAGTTGAGCGACGCG---GCTCACTCTGACACGCCGATCTTG
TGTCTCTCGCTGTCCCCCGCTTCAGACCCCAGATTGGCACACACTATGTTGGGTGAGATA
TTAAATTATTACACACACTGGGCAGGGTCCTTGAGATTTACCTTTCTCTTTTGCGGCTCA
ATGATGGCCACCGGAAAGTTATTGGTTTCTTACGCACCACCCGGAGCAGAGGCCCCCAAG
AGTCGCAAAGAAGCAATGCTTGGGACACATGTGATATGGGACATTGGGTTGCAGTCTTCA
TGCACTATGGTGGTACCTTGGATCAGTAATACCACATACAGACAAACCATCAACGATAGT
TTCACAGAAGGTGGCTACATTAGCATGTTCTATCAAACTAGGGTTGTTGTCCCGTTGTCC
ACACCCAGAAAGATGGACATCCTGGGTTTTGTGTCAGCTTGCAATGACTTCAGTGTGCGC
TTACTGCGAGATACAACACACATTAGTCAAGAGGCTATG---------CCACAAGGA---
ATTGGTGACATGATTGAGGGGGCCGTTGAAGGGATTACT------AAAAATGCATTG---
---ATTCCC---CCGACT---------TCCACCAATAGCCTGCCCGACACAAAGCCGAGC
GGTCCAGCCCACTCCAAGGAGATACCTGCATTGACAGCCGTGGAGACAGGGGCTACCAAT
CCGTTGGTGCCTTCGGACACCGTGCAAACGCGCCATGTCATCCAGAGACGAACGCGATCA
GAGTCCACGGTTGAGTCATTCTTTGCAAGAGGGGCTTGCGTGGCTATCATTGAGGTGGAC
------AATGATGCACCGACAAAGCGCGCC---AGCAGATTGTTTTCGGTTTGGAAAATA
ACTTACAAAGACACTGTTCAACTGAGGCGCAAACTGGAATTTTTCACATATTCGAGATTT
GACATGGAGTTCACTTTTGTGGTCACCTCAAACTACACTGATGCAAATAACGGACATGCA
TTGAACCAAGTTTATCAGATAATGTATATACCACCCGGAGCACCTATCCCTGGTAAATGG
AATGACTATACATGGCAGACGTCCTCTAACCCATCGGTGTTTTACACCTATGGGGCGCCC
CCAGCAAGAATATCAGTGCCCTACGTGGGAATTGCTAATGCGTATTCCCACTTTTATGAT
GGGTTTGCAAAAGTACCACTAGCGGGTCAAGCCTCAACTGAA---GGCGATTCGTTGTAC
GGTGTTGCCTCGCTGAATGATTTTGGATCACTGGCTGTTCGCGTGGTAAATGATCACAAC
CCCACGCGGCTCACCTCCAAGATCAGAGTGTACATGAAGCCTAAGCATGTCAGAGTCTGG
TGCCCACGACCTCCACGAGCAGTCCCATACTTCGGACCAGGTGTTGATTATAAAGATGGG
---CTCACCCCACTA---CCAGAAAAGGGATTAACAACTTAT
>ABV00562
------------------------------------------ATGGGAGCTCAAGTATCA
TCCCAAAAAGTAGGCGCTCACGAGAATTCTAACCGAGCCTATGGTGGTTCTACGATCAAC
TACACCACAATTAATTATTACAGAGATTCCGCAAGTAATGCGGCGTCCAAACAAGATTAC
TCGCAGGATCCATCAAAATTCACCGAGCCACTAAAGGACGTGCTCATAAAAACAGCTCCA
GCACTCAATTCACCAAATGTGGAGGCGTGTGGGTATAGTGATAGAGTGTTGCAACTCACT
TTAGGCAATTCCACTATTACTACACAGGAGGCAGCAAATTCAGTAGTGGCTTACGGACGT
TGGCCTGAGTTTATTAGAGATGACGAAGCAAACCCGGTGGACCAACCAACTGAACCAGAT
GTGGCTACATGCAGATTCTACACACTAGACACTGTAATGTGGGGCAAGGAGTCGAAAGGC
TGGTGGTGGAAGTTACCTGAC---GCACTGAGAGACATGGGTCTGTTTGGGCAAAACATG
TATTACCACTACCTAGGAAGATCCGGGTACACTGTGCACGTGCAGTGTAATGCATCCAAA
TTTCACCAAGGTGCACTTGGGGTGTTTGCAATTCCTGAGTATTGTTTGGCGGGTGACAGT
---GACAAGCAAAGGTATACTAGTTATGCAAATGCGAATCCAGGTGAAAGAGGGGGAAAA
TTTTACTCCCAATTCAACAAGGATAACGCAGTAACATCCCCAAAGAGAGAGTTCTGCCCA
GTGGATTATCTCCTGGGATGTGGGGTGCTATTGGGAAACGCCTTTGTATACCCACATCAA
ATCATTAATCTGAGGACCAACAACAGTGCAACTATTGTCCTACCATATGTGAATGCTTTG
GCCATTGATTCAATGGTTAAACACAACAACTGGGGCATTGCCATTCTGCCCTTATCATCG
CTGGATTTTGCTCAAGATTCATCAGTTGAAATTCCAATTACTGTGACAATTGCCCCAATG
TGTAGCGAATTCAACGGCCTTCGCAACGTGACTGCACCTAAATTTCAAGGACTACCAGTG
TTGAACACTCCTGGTAGTAACCAGTACCTGACGTCGGACAACCACCAATCACCATGCGCA
ATCCCAGAATTTGATGTCACTCCGCCTATTGATATCCCAGGTGAGGTTAAAAACATGATG
GAGCTCGCCGAGATCGACACCATGATTCCTCTCAATTTGGAGAACACCAAGAGAAACACA
ATGGACATGTACAGAGTTACTCTGAGCGACAGT---GCCAATCTATCGCAACCAATTTTG
TGCTTGTCACTATCCCCAGCATCTGATCCGCGCTTGTCACACACCATGCTTGGGGAAGTA
CTGAACTATTATACTCATTGGGCCGGGTCCTTGAAATTTACCTTCCTGTTCTGTGGTTCA
ATGATGGCCACGGGGAAAATCCTGGTGGCCTATGCACCACCAGGTGCACAACCCCCCACC
AGCCGTAAGGAGGCTATGTTGGGCACACATGTTATTTGGGACCTTGGCCTGCAATCATCT
TGTACTATGGTGGTGCCGTGGATTAGTAATGTGACATACAGGCAGACTACACAAGATAGT
TTCACTGAGGGCGGATATATCAGCATGTTCTACCAAACAAGAATCGTGGTGCCACTGTCC
ACCCCTAAGAGTATGAGCATGCTGGGGTTTGTGTCAGCCTGTAATGACTTCAGTGTACGA
TTGCTGCGAGACACCACTCACATCTCACAATCTGCGCTT---------CCACAGGGT---
ATTGAAGATTTGATTTCTGAAGTTGCACAGGGCGCCCTA------ACTTTGTCACTC---
---CCGAAG------------------CAACAGGATAGCTTACCTGATACTAAGGCCAGT
GGCCCGGCGCATTCCAAGGAGGTGCCTGCACTCACTGCAGTCGAGACTGGAGCCACCAAT
CCTCTGGTACCATCCGACACAGTTCAAACGCGCCACGTGATCCAACGACGCAGCAGGTCA
GAGTCCACAATAGAATCATTCTTCGCACGCGGGGCGTGCGTCGCTATTATTGAGGTGGAC
------AATGAACAACCAACCACCCGGGCA---CAGAAACTATTTGCCACGTGGCGCATT
ACATACAAAGATACAGTGCAGTTGCGCCGTAAGTTGGAGTTTTTCACATACTCTCGTTTT
GACATGGAATTCACCTTCGTGGTAACCGCCAACTTCACCAACTCTAATAATGGGCATGCA
CTCAACCAGGTGTACCAGATAATGTACATCCCCCCAGGGGCACCCACACCAAAGTCATGG
GACGACTACACTTGGCAAACATCTTCCAACCCGTCCATATTTTACACCTATGGGGCTGCC
CCGGCGCGAATCTCAGTGCCATACGTGGGGTTAGCCAATGCTTACTCGCACTTTTACGAC
GGCTTCGCCAAGGTGCCATTGAAGACAGATGCCAATGACCAGATTGGTGATTCCTTGTAC
AGCGCCATGACAGTAGATGACTTTGGTGTATTGGCAGTTCGTGTTGTCAATGATCACAAC
CCCACTAAAGTAACCTCCAAAGTCCGCATTTACATGAAACCCAAACACGTACGTGTCTGG
TGCCCTAGACCGCCGCGCGCGGTGCCTTATTATGGACCAGGGGTGGACTATAGGAACAAC
---TTGGAACCCTTA---TCTGAGAAAGGTTTGACCACATAT
>ADU20413
------------------------------------------ATGGGCACCCAAGTTTCA
TCGCAGAAGGTCGGAGCCCACGAGAATTCAAACAGAGCTTATGGCGGATCCACCATCAAC
TATACTACGATCAATTACTACAGGGACTCTGCAAGCAATGCGGCAAGTAGGCAAGATCTC
GCACAAGATCCGTCCAAGTTCACTGAGCCCGTTAAGGACGTCCTCATCAAGACCGCTCCC
ATGCTCAACTCCCCAAACATTGAAGCGTGCGGTTATAGTGACAGGGTAATGCAGCTAACT
CTGGGCAACTCAACGATCACCACTCAAGAAGCAGCCAACTCCGTTGTTGCCTACGGTAGG
TGGCCCGAATACATCAGGGACACCGAAGCGAACCCTGTGGACCAACCAACTGAGCCCGAT
GTGGCCGCGTGCAGGTTCTACACATTGGAAACCGTTACTTGGAGCAAGGAGTCTAGAGGG
TGGTGGTGGAAACTACCAGAT---GCTTTAAAAGACATGGGGTTGTTTGGTCAAAACATG
TTTTATCACTACCTTGGGAGGGCCGGTTACACAGTGCACGTGCAGTGCAACGCCTCGAAA
TTCCATCAGGGAGCTCTAGGGGTGTTTGCCGTTCCAGAAATGTGCCTAGCCGGCGATAGC
---ACGAAGCACATGTTCACAAGGTATGAAAATGCAAATCCAGGTGAAAGAGGGGGTGAA
TTCAAGGAAAGATTTACCCTTGATAAAAACACCGATAATCCTGCGCGGAAATTCTGCCCA
GTCGATTACCTTTTTGGGAGTGGAGTGTTGGCAGGAAATGCGTTTGTCTATCCACACCAA
ATAATAAACCTGCGCACCAATAACTGTGCTACACTAGTGCTGCCCTATGTGAACTCACTC
TCAATAGATAGCATGACAAAGCACAACAACTGGGGGATCGCCATCCTTCCCTTGGCACCA
CTAGACTTTGCTAATGAATCCTCCCCTGAGATACCCATTACACTAACCATCGCTCCCATG
TGCTGCGAGTTCAACGGATTACGCAACATCACTGTGCCAAGAACCCAAGGATTACCAGTT
TTGAACACTCCAGGGAGCAACCAGTACCTGACTGCGGACAATTACCAATCGCCGTGTGCG
ATACCCGAGTTCGACGTCACACCGCCCATAGACATACCAGGAGAGGTGCACAATATGATG
GAGTTGGCAGAAATAGACACCATGATACCCCTCAACTTGACAAGTCAACGCAGAAACACA
ATGGACATGTATAGAGTTGAGTTGAGTGATGCG---GCTAACCTTGATGAGCCGATCCTG
TGTCTTACATTGTCCCCCGCCTCAGACCCTAGATTGGCACACACCATGTTAGGTGAAATA
TTGAATTATTACACACATTGGGCAGGGTCCTTGAAGTTTACCTTTCTCTTTTGTGGCTCA
ATGATGGCCACTGGAAAGCTGCTGGTTTCCTACTCACCACCCGGGGCAATGGCTCCCACG
AGTCGTAAGGAAGCAATGCTTGGGACACATGTGATATGGGACATTGGGCTGCAGTCTTCA
TGCACCATGGTAGTGCCGTGGATCAGTAATACCATGTACAGACAGACCATCAACGACAGC
TTCACAGAGGGTGGCTACATCAGCATGTTCTATCAAACCAAGGTCGTTGTACCATTGTCC
ACGCCCAGGAAGATGGACATTCTGAGTTTTGTGTCAGCCTGCAACGACTTCAGTGTGCGC
TTGCTGCGGGATACAACACACATTAGTCAAAAAGCCATG---------CCCCAAGGA---
ATTGGTGACGCGATTGAAGGAGCTATTGAGGGCATTACA------AAAAAGGCATTG---
---ACTCCC---CCAGTT---------CCCACTAACAGTCTGCCCGACACAAAACCGAGT
GGTCCAGCCCATTCCAGGGAGATACCCGCGCTGACAGCAGTGGAAACAGGGGCTACCAAC
CCCTTGGTGCCCTCGGATACCGTGCAGACGCGCCACGTCATCCAGAGGCGAACGCGATCA
GAGTCCACGATCGAATCATTCTTCGCAAGAGGGGCTTGTGTGGCTATCATTGAAGTGGAA
------AACGATGCACCAACGGAACGC------GACAGATTGTTTTCAGTCTGGAAAATA
ACTTACAAAGACACTGTTCAGCTGAGACGCAAACTGGAATTCTTCACGTATTCAAGATTT
GACATGGAGTTCACATTTGTGGTTACCTCAAATTACACTGATGCAAACAATGGGCATGCA
TTGAACCAAGTTTATCAAATAATGTATATACCACCCGGGGCGCCTATCCCTGGTAAATGG
GATGATTATACATGGCAGACGTCTTCCAACCCGTCCGTGTTCTACACCTATGGGGCGCCC
CCAGCAAGAATTTCAGTGCCCTATGTGGGAATTGCCAACGCATACTCTCACTTTTACGAT
GGGTTTGCAAAAGTACCACTAGAAGGACAGGCCCAAGCTGAA---GGTGACTCATTATAC
GGTGCTGCCTCACTAAATGATTTTGGGTCACTGGCTGTTCGCGTGGTGAATGATCACAAC
CCCACGCGGCTTATTTCCAAGATCAGAGTGTACATGAAACCAAAGCATGTCAGTGTTTGG
TGCCCACGACCTCCACGAGCAGTCCCATACTTCGGGCCAGGCGTTGATTACAAAGACGAG
---CTCACCCCTCTG---TCAGAAAAGGGATTGACAACTTAT
>AAN85444
------------------------------------------ATGGGAGCTCAAGTATCA
TCCCAAAAAGTAGGCGCTCACGAGAATTCTAACCGAGCCTACGGTGGTTCTACGATCAAC
TACACCACAATTAATTATTATAAAGATTCCGCAAGTAATGCGGCGTCCAAACAAGATTAC
TCACAGGATCCATCAAAATTCACCGAGCCACTAAAGGACGTGCTCATAAAAACAGCTCCA
GCACTCAATTCACCAAATGTGGAAGCGTGTGGGTATAGTGATAGAGTGTTGCAACTCACT
TTAGGCAATTCCACTATTACTACACAGGAGGCAGCAAATTCAGTAGTGGCTTACGGACGT
TGGCCTGAGTTTATTAGAGATGACGAAGCAAACCCGGTGGACCAACCAACTGAACCAGAT
GTGGCTACATGCAGATTCTACACACTAGACACTGTAATGTGGGGTAAGGAGTCGAAAGGC
TGGTGGTGGAAGTTACCTGAC---GCACTGAGAGACATGGGTCTGTTTGGACAAAACATG
TATTACCACTACCTAGGAAGATCCGGGTACACTGTGCACGTGCAGTGTAATGCATCCAAA
TTTCACCAAGGTGCACTCGGGGTGTTTGCGATTCCTGAGTATTGTCTGGCGGGTGACAGT
---GACAAGCAAAGGTACACTAGTTATGCAAATGCGAATCCAGGTGAAAGAGGGGGAAAA
TTTTACTCCCAATTCAACAAGGATAACGCAGTAACATCCCCAAAAAGAGAGTTCTGCCCA
GTGGATTATCTCCTGGGATGTGGGGTGTTACTGGGAAATGCCTTTGTATACCCACATCAA
ATCATTAATCTGAGGACCAACAACAGCGCAACTATTGTCCTACCATATGTGAATGCTTTG
GCCATTGATTCAATGGTTAAACACAACAACTGGGGCATTGCCATTCTGCCCTTATCACCG
CTGGATTTTGCTCAAGATTCATCAGTTGAAATTCCAATTACTGTGACAATTGCCCCAATG
TGTAGCGAGTTCAACGGCCTTCGCAACGTGACTGCACCTAAATTTCAAGGACTACCAGTG
TTGAACACTCCTGGTAGTAACCAGTACCTGACGTCAGACAACCACCAATCACCATGCGCA
ATCCCAGAATTTGATGTCACTCCGCCTATTGATATCCCAGGTGAGGTTAAAAACATGATG
GAGCTCGCCGAGATAGACACCATGATTCCTCTCAATTTGGAGAGCACCAAGAGAAACACA
ATGGACATGTACAGAGTTACTCTGAGCGACAGT---GCCGATCTATCGCAACCAATTTTG
TGCTTGTCACTATCCCCAGCATTTGATCCGCGCTTGTCACACACCATGCTTGGGGAAGTA
CTGAACTATTATACTCATTGGGCCGGGTCCTTGAAATTTACCTTCCTGTTCTGTGGTTCA
ATGATGGCTACGGGGAAAATCCTAGTGGCCTATGCACCACCAGGTGCACAACCCCCCACC
AGCCGTAAGGAGGCTATGTTGGGCACACATGTCATTTGGGATCTTGGCCTGCAATCATCT
TGTACTATGGTGGTGCCGTGGATTAGTAATGTGACATACAGACAGACTACACAAGATAGT
TTCACTGAGGGCGGATATATCAGCATGTTCTACCAAACAAGAATTGTGGTGCCACTGTCC
ACCCCTAAGAGTATGAGCATGCTGGGGTTTGTGTCAGCCTGTAATGATTTCAGTGTGCGA
TTGCTGCGAGACACCACTCACATTTCACAATCTGCGCTT---------CCACAGGGT---
ATTGAAGATTTGACTTCTGAAGTTGCACAGGGCGCCCTA------ACTTTGTCACTC---
---CCGAAG------------------CAACAGGATAGCTTACCTGATACTAAGGCCAGT
GGCCCGGCGCATTCCAAGGAGGTACCTGCACTCACTGCAGTCGAGACTGGAGCCACCAAT
CCTCTGGCACCATCCGACACAGTTCAAACGCGCCACGTAGTCCAACGACGCAGCAGGTCA
GAGTCCACAATAGAATCATTCTTCGCACGCGGGGCGTGCGTCGCTATTATTGAGGTGGAC
------AATGAACAACCAACCACCCGGGCA---CAGAAACTATTTGCCATGTGGCGCATT
ACATACAAAGATACAGTGCAGTTGCGCCGTAAGTTGGAGTTTTTCACATACTCTCGTTTT
GACATGGAATTCACCTTCGTGGTAACCGCCAACTTCACCAACGCTAATAATGGGCATGCA
CTCAACCAGGTGTACCAGATAATGTACATCCCCCCAGGGGCACCCACACCAAAGTCATGG
GACGACTACACTTGGCAAACATCTTCCAACCCGTCCATATTTTACACCTATGGGGCTGCC
CCGGCGCGAATCTCAGTGCCATACGTGGGGTTAGCCAATGCTTACTCGCACTTTTACGAC
GGCTTCGCCAAGGTGCCATTGAAGACAGATGCCAATGACCAGATTGGTGATTCCTTGTAC
AGCGCCATGACAGTTGATGACTTTGGTGTATTGGCAGTTCGTGTTGTCAATGATCACAAC
CCCACTAAAGTAACCTCCAAAGTCCGCATTTACATGAAACCCAAACACGTACGTGTCTGG
TGCCCTAGACCGCCGCGCGCGGTACCTTATTATGGACCAGGGGTGGACTATAGGAACAAC
---TTGGACCCCTTA---TCTGAGAAAGGTTTGACCACATAT
>AGA18499
------------------------------------------ATGGGTGCTCAGGTATCT
GCTCAGAACAATGGAACACACGAAAACAAAAACACAGCCACTGGTGGTTCAACCATTAAC
TACACTACTATTAATTACTATAAAGACAGTGCTAGTAATGCGGCAACAAAGATGGACTTT
TCTCAAGATCCCTCTAAATTTACAGAGCCAGTTAAAGATGTAATGATTAAGACAGCACCA
GCCCTGAATTCACCAAACATTGAGGCGTGTGGTTACAGTGACCGTGTACTACAACTTACC
TTAGGGAACTCAACCATTACCACACAAGAAGCGGCTAATGCCGTAGTTGGGTATGGTGAA
TGGCCAACACTGCTCAATTCCAATGAGGCAAATTCAGTGGATGCACCCACAGTACCTGAT
ACATCTAGTGACAGGTTTTACACTCTGGATAGCGTGGACTGGGAGAAGACTTCGCGCGGC
TGGTGGTGGAAGCTACCCGAT---GCACTCAAGGATATGGGAATGTTTGGTCAGAATATG
TATCACCATTATTTAGGGCGTGCGGGCTACACCGTTCACGTACAGTGCAACGCGTCTAAG
TTTCATCAAGGAACACTCTTTGTTGCAGCCATCCCTGAGTTTATGATGGCCAGCAACGCC
GCTGACGGTACTGGTGGCATCACTTACGAGCGGGCCAACCCCGGTGAAGCGGGAGGCAAG
TTTCAGAAGAGTTTTACCCCCTCA---AGCACTGCGCCCGCCAAAAATTCATTTGCCCCC
GTAGATTGGCTGTTAGGATGCGGTGTGATGGCTGGTAACATCACAGTGTACCCCCACCAA
ATAATCAACCTGCGCACAAATAATTGCGCCACCTTGGTGCTGCCCTATGTTAATTCCACC
TCCACCGATTCAATGGTGAAACACAACAACTGGGGCATCGTGGTCATGCCGTTTGTGCCG
TTGGACTACGATGATGGGGCTACGACTAAGGTGCCCATCACTCTGACCGTTGCACCGATG
TGCTGTGAATTTAATGGACTTAGATCGCTGACCGTCCCAGTGACACAAGGGTTGCCCACA
CTTGCCACTCCTGGTTCCAACCAATTTCTGACATCAGACAACTACCAGTCTCCATGCGCA
ATACCTGATTTTGACGTTACTCCCCCTATACACATTCCGGGTGAGGTCAAGAACATAATG
GAGCTAGCAGAGATTGATAGTGTCATTCCAATGAATGCTGTGGCGACAAAGGTCAATCAA
ATGGAAGCATACCCCATCCCTCTTACACACGGGCAGCAGAATAACAGACAGGCAATCTTT
GCACTCAGCCTGAGCCCAGCATCTGATGGGCGGTTGTCACGCACGTTGTTAGGTGAGATT
CTCAACTACTACACCCACTGGACTGGGTCTTTAAAGTTTACCTTTCTCTTCTGTGGTAGT
ATGATGGCAACAGGAAAGATCCTGCTCAGCTACTGCCCACCTGGTGCGCAACCCCCGAAG
ACACGAAAAGAGGCCATGCTTGGTACCCACTTAATATGGGACATTGGGCTACAGTCCAGT
GCAACATTAGTAGCCCCATGGATTTCAAATGTCAATTATCGCAGATGTTCCAAGGATGAC
TTCTCAGAAGGAGGGTACATATGCGCATTTTATCAAACAGCAATTGTTGTGCCGGCGGGG
GCTCCAAAGAACATGAGCATGCTAGCGTTCATCAGTGCATGCAATGATTTTTCAGCCCGG
TTGTTGAAAGACACACCATTTGTTAGACAACTGGGTCTC---ATAACACCACAGGGT---
ATAGAAGATACAATTGACAAGGTCATAGGTGTAGCCCTC------AGTACATCAATG---
---CCCCAG------------------------------GTTAAAGATACTCCGCCCAGT
GGGCCAGTACATTCCAAGGAAGTGCCAGCATTGACAGCTGTAGAGACCGGTGCCACCAGT
CAGGTCGAGCCGTCGGATCTAATAGAGACCCGTCACGTTAAGAACTCCCGCCTTAGGTCA
GAGTGCACCATAGAATCATTTCTTGGTAGAGCAGCATGTGTTGCAGTCATAGGACTTAGC
------AACAAAGAACCAACCGATGGCAATGCAAAGGACTTGTTTGCCAAGTGGAAGATT
AACTACCTAGACGCGTACCAACTGCGCCGCAAGCTAGAAATGTTCACCTACTCACGATTT
GATGTGGAGCTCACCTTTGTGATAACCGAGCGGTTTGCCACCGGGGGGGACGCTGCGGCA
CGCCATTACGTGTACCAAATTATGTACATACCACCTGGCGCCCCGGAGCCACAAGCGTGG
GATGATTACACTTGGCAGTCATCAACCAATCCATCCATATTCCACACCACCGGAAACGCC
AACCCCCGTATATCGGTTCCATTTGTTGGTATTGGCGCAGCGTACTCCCACTTCTATGAT
GGATTCTCCGTGGTACCCCTAAACACAGTGGATGCTGGAGCT------AATAACAAGTAT
GGATACTCCTCAATAAATGATTTTGGGACCCTAGCTGTGCGGATTGTGAATGAGCATGAT
CCAACACCAGTTGACGCCAAGGTAAGAGTTTACATGAAGCCCAAACACATTCGCGTATGG
TGCCCACGCCCACCACGTGCTGCTGATTATGTCGGGCGATCAGTTGATTATAAACAGAAC
TCCCCAGTCATGATT---GCCGCAGCTGACATACGCACCTAT
>AGA18498
------------------------------------------ATGGGTGCTCAGGTATCT
GCTCAGAACAATGGAACACACGAAAACAAAAACACAGCCACTGGTGGTTCAACCATTAAC
TACACTACTATTAATTACTACAAAGACAGTGCTAGTAATGCGGCAACAAAGATGGACTTT
TCTCAAGATCCCTCTAAATTTACAGAGCCAGTTAAAGATGTAATGATTAAGACAGCACCA
GCCCTGAATTCACCGAACATTGAGGCATGTGGTTACAGTGACCGTGTACTACAACTTACC
TTAGGGAACTCAACCATTACCACACAAGAAGCGGCTAATGCCGTAGTTGGGTATGGTGAA
TGGCCAACACTGCTCAATTCCAATGAGGCAAATTCAGTGGATGCACCCACAGTACCTGAT
ACATCTAGTGACAGGTTTTACACTCTGGATAGCGTGGACTGGGAGAAGACTTCGCGCGGC
TGGTGGTGGAAGCTACCCGAC---GCACTCAAGGATATGGGAATGTTTGGTCAGAATATG
TATCACCATTATTTAGGGCGTGCGGGCTATACCGTTCACGTACAGTGCAACGCGTCTAAG
TTTCATCAAGGAACACTCTTTGTTGCAGCCATCCCTGAGTTTATGATGGCCAGCAACGCC
GCTGACGGTACTGGTGGCATCACTTACGAGCGGGCCAACCCCGGTGAAGCGGGAGGCAAG
TTTCAGAAGAGTTTTACCCCCTCA---AGCACTGCGCCCGCCAAAAATTCATTTGCCCCC
GTAGATTGGCTGTTAGGATGCGGTGTGATGGCTGGTAACATCACAGTGTACCCCCACCAA
ATAATCAACCTGCGCACAAACAATTGCGCCACCTTGGTGCTGCCCTATGTTAATTCCACC
TCCACCGATTCAATGGTGAAACACAACAACTGGGGCATCGTGGTCATGCCGTTTGTGCCG
TTGGACTACGATGATGGGGCTACGACTAAGGTGCCCATCACTCTGACCGTTGCACCGATG
TGCTGTGAATTTAATGGACTTAGATCGCTGACCGTCCCAGTGACACAAGGGTTGCCCACA
CTTGCCACTCCTGGTTCCAACCAATTTCTGACATCAGACAACTACCAGTCTCCATGCGCA
ATACCTGATTTTGACGTTACTCCCCCTATACACATTCCGGGTGAGGTCAAGAACATAATG
GAGCTAGCAGAGATTGATAGCGTCATTCCAATGAATGCTGTGGCGACAAAGGTCAATCAA
ATGGAAGCATACCCCATCCCTCTTACACACGGGCAGCAGAATAACAGACAGGCAATCTTT
GCACTCAGCCTGAGCCCAGCATCTGATGGGCGGTTGTCACGCACGTTGTTAGGTGAGATT
CTCAACTACTACACCCACTGGACTGGGTCTTTAAAGTTTACCTTTCTCTTCTGTGGTAGT
ATGATGGCAACAGGAAAGATCCTGCTCAGCTACTGCCCACCTGGTGCGCAACCCCCGAAG
ACACGAAAAGAGGCCATGCTTGGTACCCACTTAATATGGGACATTGGGCTACAGTCCAGT
GCAACATTAGTAGCCCCATGGATTTCAAATGTCAATTATCGCAGATGTTCCAAGGATGAC
TTCTCAGAAGGAGGGTACATATGCGCATTTTATCAAACAGCAATTGTTGTGCCGGCGGGG
GCCCCAAAGAACATGAGCATGCTAGCGTTCATCAGTGCATGCAATGATTTTTCAGCCCGG
TTGTTGAAAGACACACCATTTGTTAGACAACTGGGTCTC---ATAACACCACAGGGT---
ATAGAAGATACAATTGACAAGGTCATAGGTGTAGCCCTC------AGTACATCAATG---
---CCCCAG------------------------------GTTAAAGATACTCCGCCCAGT
GGGCCAGTACACTCCAAGGAAGTGCCAGCATTGACAGCTGTAGAGACCGGTGCCACCAGT
CAGGTCGAGCCGTCGGATCTAATAGAGACCCGTCACGTCAAGAACTCCCGCCTTAGGTCA
GAGTGCACCATAGAATCATTTCTTGGTAGAGCAGCATGTGTTGCAGTCATAGGACTTAGC
------AACAAAGAACCAACCGATGGCAATGCAAAGGACTTGTTTGCCAAGTGGAAGATT
AACTACCTAGACGCGTACCAACTGCGCCGCAAGCTAGAAATGTTCACCTACTCACGATTT
GATGTGGAACTTACCTTTGTGATAACCGAGCGGTTTGCCACCGGGGGGGACGCTGCGGCA
CGCCATTACGTGTACCAAATCATGTACATACCACCTGGCGCCCCGGAGCCACAAGCGTGG
GATGATTACACTTGGCAGTCATCAACCAATCCATCCATATTCCACACCACCGGAAACGCC
AACCCCCGCATATCGGTTCCATTTGTTGGTATTGGCGCAGCGTACTCCCACTTCTATGAT
GGATTCTCCGTGGTACCCCTAAACACAGTGGATGCTGGAGCT------AGTAACAAGTAT
GGATACTCCTCAATAAATGATTTTGGGACCCTAGCTGTGCGAATTGTGAATGAGCATGAC
CCAACACCAGTTGACGCCAAGGTAAGAGTTTACATGAAGCCCAAACACATTCGCGTATGG
TGTCCACGCCCACCACGTGCTGCTGATTATGTCGGGCGATCAGTTGATTATAAACAGAAC
TCCCCAGTTATGATT---GCCGCAGCTGACATACGCACCTAC
>ADB12452
------------------------------------------ATGGGTGCTCAGGTTTCA
TCACAGAAAGTGGGCGCACATGAAAACTCAAATAGAGCGTATGGTGGTTCTACCATTAAT
TACACCACCATTAATTATTATAGAGATTCAGCTAGTAACGCGGCTTCGAAACAGGACTTC
TCTCAAGACCCTTCCAAGTTCACCGAGCCCATCAAGGATGTCCTGATAAAAACATCCCCA
ATGCTAAACTCGCCAAACATAGAGGCTTGCGGGTATAGCGATAGAGTACTGCAATTAACA
CTGGGAAACTCCACTATAACCACACAGGAGGCGGCTAATTCAGTAGTCGCTTATGGGCGT
TGGCCTGAATATCTGAGGGACAGCGAAGCCAATCCAGTGGACCAGCCGACAGAACCAGAC
GTCGCTGCATGCAGGTTTTATACGCTAGACACCGTGTCTTGGACGAAAGAGTCGCGAGGG
TGGTGGTGGAAGTTGCCTGAT---GCACTGCGGGACATGGGACTCTTTGGCCAAAATATG
TACTACCACTACCTAGGTAGGTCCGGGTACACCGTGCATGTACAGTGTAACGCCTCCAAA
TTCCACCAGGGGGCACTAGGGGTATTCGCCGTACCAGAGATGTGTCTGGCCGGGGATAGC
AACACCACTACCATGCACACCAGCTATCAAAATGCCAATCCTGGCGAGAAAGGAGGCACT
TTCACGGGTACGTTCACTCCTGACGACAACCAGACATCACCTGCCCGTAGGTTCTGCCCG
GTGGATTACCTCTTTGGAAATGGCACGTTATTGGGGAATGCCTTTGTGTTCCCGCACCAG
ATAATAAACCTACGGACCAACAACTGTGCTACACTGGTACTCCCTTACGTGAACTCCCTC
TCGATAGATAGTATGGTAAAGCACAATAATTGGGGAATTGCAATATTACCATTGGCCCCA
TTAAATTTTGCTAGTGAGTCCTCCCCAGAGATTCCAATCACCTTGACCATAGCCCCTATG
TGCTGTGAGTTCAATGGATTAAGAAACATTACCCTGCCACGCTTACAGGGCCTGCCGGTC
ATGAACACCCCTGGTAGCAATCAATATCTTACTGCAGACAACTTCCAGTCACCGTGTGCG
CTGCCTGAATTTGATGTGACCCCACCTATTGACATACCCGGTGAAGTTAAGAACATGATG
GAATTGGCAGAAATCGACACCATGATTCCCTTTGACTTAAGTGCAAAAAAAAAGAACACC
ATGGAAATGTATAGGGTTCGGTTAAGTGACAAA---CCACATACAGACGATCCCATACTC
TGCCTGTCACTCTCTCCAGCTTCAGATCCTAGGTTGTCACATACTATGCTTGGAGAAATC
CTAAATTACTACACACACTGGGCAGGATCCCTGAAGTTCACGTTTCTGTTCTGTGGATCC
ATGATGGCAACTGGCAAACTGTTGGTGTCATACGCGCCTCCTGGAGCCGACCCACCAAAG
AAGCGTAAGGAGGCGATGTTGGGAACACATGTGATCTGGGACATAGGACTGCAGTCCTCA
TGTACTATGGTAGTGCCATGGATTAGCAACACCACGTATCGGCAAACCATAGATGATAGT
TTCACCGAAGGCGGATACATCAGCGTCTTCTACCAAACCAGAATAGTCGTCCCTCTTTCG
ACACCCAGAGAGATGGACATCCTTGGTTTTGTGTCAGCGTGTAATGACTTCAGCGTGCGC
TTGATGCGAGATACCACACATATAGAGCAAAAAGCGTTA---------GCACAGGGG---
TTAGGTCAGATGCTTGAAAGCATGATTGACAACACAGTC------CGTGAAACGGTG---
---GGGGCG------------GCAACGTCTAGAGACGCTCTCCCAAACACTGAAGCCAGT
GGACCAGCACACTCCAAGGAAATTCCGGCACTCACCGCAGTGGAAACTGGGGCCACAAAT
CCACTAGTCCCTTCTGATACAGTGCAAACCAGACATGTTGTACAACATAGGTCAAGGTCA
GAGTCTAGCATAGAGTCTTTCTTCGCGCGGGGTGCATGCGTGGCCATTATAACCGTGGAT
------AACTCAGCTTCCACCAAGAATAAG---GATAAGCTATTTGCAGTGTGGAAGATC
ACTTATAAAGATACTGTCCAGTTACGGAGGAAATTGGAGTTCTTCACCTATTCTAGATTT
GATATGGAATTTACCTTTGTGGTTACTGCAAATTTCACTGAGACTAACAATGGGCATGCC
TTAAATCAAGTGTACCAAATTATGTACGTACCACCAGGCGCTCCAGTGCCCGAGAAATGG
GACGACTACACATGGCAAACCTCATCAAATCCATCAATCTTTTACACCTACGGAACAGCT
CCAGCCCGGATCTCGGTACCGTATGTTGGTATTTCGAACGCCTATTCACACTTTTACGAC
GGTTTTTCCAAAGTACCACTGAAGGACCAGTCGGCAGCACTA---GGTGACTCCCTCTAT
GGTGCAGCATCTCTAAATGACTTCGGTATTTTGGCTGTTAGAGTAGTCAATGATCACAAC
CCGACCAAGGTCACCTCCAAAATCAGAGTGTATCTAAAACCCAAACACATCAGAGTCTGG
TGCCCGCGTCCACCGAGGGCAGTGGCGTACTACGGCCCTGGAGTGGATTACAAGGATGGT
ACGCTTACACCCCTC---TCCACCAAGGATCTGACCACATAT
>AGA18495
------------------------------------------ATGGGTGCTCAGGTATCT
GCTCAGAACAATGGAACACACGAAAACAAAAACACAGCCACTGGTGGTTCAACCATTAAC
TACACTACTATTAATTACTACAAAGACAGTGCTAGTAATGCGGCAACAAAGATGGACTTT
TCTCAAGATCCCTCTAAATTTACAGAGCCAGTTAAAGATGTAATGATTAAGACAGCACCA
GCCCTGAATTCACCGAACATTGAGGCATGTGGTTACAGTGACCGTGTACTACAACTTACC
TTAGGGAACTCAACCATTACCACACAAGAAGCGGCTAATGCCGTAGTTGGGTATGGTGAA
TGGCCAACACTGCTCAATTCCAATGAGGCAAATTCAGTGGATGCACCCACAGTACCTGAT
ACATCTAGTGACAGGTTTTACACTCTGGATAGTGTGGACTGGGAGAAGACTTCGCGCGGC
TGGTGGTGGAAGCTACCCGAC---GCACTCAAGGATATGGGAATGTTTGGTCAGAATATG
TATCACCATTATTTAGGGCGTGCGGGCTATACCGTTCACGTACAGTGCAACGCGTCTAAG
TTTCATCAAGGAACACTCTTTGTTGCAGCCATCCCTGAGTTTATGATGGCCAGCAACGCC
GCTGACGGTACTGGTGGCATCACTTACGAGCGGGCCAACCCCGGTGAAGCGGGAGGCAAG
TTTCAGAAGAGTTTTACCCCCTCA---AGCACTGCGCCCGCCAAAAATTCATTTGCCCCC
GTAGATTGGCTGTTAGGATGCGGTGTGATGGCTGGTAACATCACAGTGTACCCCCACCAA
ATAATCAACCTGCGCACAAACAATTGCGCCACCTTGGTGCTGCCCTATGTTAATTCCACC
TCCACCGATTCAATGGTGAAACACAACAACTGGGGCATCGTGGTCATGCCGTTTGTGCCG
TTGGACTACGATGATGGGGCTACGACTAAGGTGCCCATCACTCTGACCGTTGCACCGATG
TGCTGTGAATTTAATGGACTTAGATCGCTGACCGTCCCAGTGACACAAGGGTTGCCCACA
CTTGCCACTCCTGGTTCCAACCAATTTCTGACATCAGACAACTACCAGTCTCCATGCGCA
ATACCTGATTTTGACGTTACTCCCCCTATACACATTCCGGGTGAGGTCAAGAACATAATG
GAGCTAGCAGAGATTGATAGCGTCATTCCAATGAATGCTGTGGCGACAAAGGTCAATCAA
ATGGAAGCATACCCCATCCCTCTTACACACGGGCAGCAGAATAACAAACAGGCAATCTTT
GCACTCAGCCTGAGCCCAGCATCTGATGGGCGGTTGTCACGCACGTTGTTAGGTGAGATT
CTCAACTACTACACCCACTGGACTGGGTCTTTAAAGTTTACCTTTCTCTTCTGTGGTAGT
ATGATGGCAACAGGAAAGATCCTGCTCAGCTACTGCCCACCTGGTGCGCAACCCCCGAAG
ACACGAAAAGAGGCCATGCTTGGTACCCACTTAATATGGGACATTGGGCTACAGTCCAGT
GCAACATTAGTAGCCCCATGGATTTCAAATGTCAATTATCGCAGATGTTCCAAGGATGAC
TTCTCAGAAGGAGGGTACATATGCGCATTTTATCAAACAGCAATTGTTGTGCCGGCGGGG
GCTCCAAAGAACATGAACATGCTAGCGTTCATCAGTGCATGCAATGATTTTTCAGCCCGG
TTGTTGAAAGACACACCATTTGTTAGACAACTGGGTCTC---ATAACACCACAGGGT---
ATAGAAGATACAATTGACAAGGTCATAGGTGTAGCCCTC------AGTACATCAATG---
---CCCCAG------------------------------GTTAAAGATACTCCGCCCAGT
GGGCCAGTACACTCCAAGGAAGTGCCAGCATTGACAGCTGTAGAGACCGGTGCCACCAGT
CAGGTCGAGCCGTCGGATCTAATAGAGACCCGTCACGTCAAGAACTCCCGCCTTAGGTCA
GAGTGCACCATAGAATCATTTCTTGGTAGAGCAGCATGTGTTGCAGTCATAGGACTTAGC
------AACAAAGAACCAACCGATGACAATGCAAAGGACTTGTTTGCCAAGTGGAAGATT
AACTACCTAGACGCGTACCAACTGCGCCGCAAGCTAGAAATGTTCACCTACTCACGATTT
GATGTGGAACTTACCTTTGTGATAACCGAGCGGTTTGCCACCGGTGGGGACGCTGCGGCA
CGCCATTACGTGTACCAAATCATGTACATACCACCTGGCGCCCCGGAGCCACAAGCGTGG
GATGATTACACTTGGCAGTCATCAACCAATCCATCCATATTCCACACCACCGGAAACGCC
AACCCCCGCATATCGGTTCCATTTGTTGGTATTGGCGCAGCGTACTCCCACTTCTATGAT
GGATTCTCCGTGGTACCCCTAAACACAGTGGATGCTGGAGCT------AGTAACAAGTAT
GGATACTCCTCAATAAATGATTTTGGGACCCTAGCTGTGCGAATTGTGAATGAGCATGAC
CCAACACCAGTTGACGCCAAGGTAAGAGTTTACATGAAGCCCAAACACATTCGCGTATGG
TGCCCACGCCCACCACGTGCTGCTGATTATGTCGGGCGATCAGTTGATTATAAACAGAAC
TCCCCAGTTATGATT---GCCGCAGCTGACATACGCACCTAC
>AGA18494
------------------------------------------ATGGGTGCTCAGGTATCT
GCTCAGAACAATGGAACACACGAAAACAAAAACACAGCCACTGGTGGTTCAACCATTAAC
TACACCACCATTAATTACTACAAAGACAGTGCTAGTAATGCGGCAACAAAGATGGACTTT
TCTCAAGATCCCTCTAAATTTACAGAGCCAGTTAAAGATGTAATGATTAAGACAGCACCA
GCCCTGAATTCACCGAACATTGAGGCATGTGGTTACAGTGACCGTGTACTACAACTTACC
TTAGGGAACTCAACCATTACCACACAAGAAGCGGCTAATGCCGTAGTTGGGTATGGTGAA
TGGCCAACACTGCTCAATTCCAATGAGGCAAATTCAGTGGATGCACCCACAGTACCTGAT
ACATCTAGTGACAGGTTTTACACTCTGGATAGCGTGGACTGGGAGAAGACTTCGCGCGGC
TGGTGGTGGAAGCTACCCGAC---GCACTCAAGGATATGGGAATGTTTGGTCAGAATATG
TATCACCATTATTTAGGGCGTGCGGGCTATACCGTTCACGTACAGTGCAACGCGTCTAAG
TTTCATCAAGGAACACTCTTTGTTGCAGCCATCCCTGAGTTTATGATGGCCAGCAACGCC
GCTGACAGTACTGGTGGCATCACTTACAAGCAGGCCAACCCCGGTGAAGCGGGAGGCAAG
TTTCAGAAGAGTTTTACCCCCTCA---AGCACTGCGCCCGCCAAAAATTCATTTGCCCCC
GTAGATTGGCTGTTAGGATGCGGTGTGATGGCTGGTAACATCACAGTGTACCCCCACCAA
ATAATCAACCTGCGCACAAACAATTGCGCCACCTTGGTGCTGCCCTATGTTAATTCCACC
TCCACCGATTCAATGGTGAAACACAACAACTGGGGCATCGTGGTCATGCCGTTTGTGCCG
TTGGACTACGATGATGGGGCTACGACTAAGGTGCCCATCACACTGACCGTTGCACCGATG
TGCTGTGAATTTAATGGACTTAGATCGCTGACCGTCCCAGTGACACAAGGGTTGCCCACA
CTTGCCACTCCTGGTTCCAACCAATTTCTGACATCAGACAACTACCAGTCTCCATGCGCA
ATACCTGATTTTGACGTTACTCCACCTATACACATTCCGGGTGAGGTCAAGAACATAATG
GAGCTAGCAGAGATTGATAGCGTCATTCCAATGAATGCTGTGGCGACAAAGGTCAATCAA
ATGGAAGCATACCCCATCCCTCTTATACACGGGCAGCAGAATAACAGACAGGCAATCTTT
GCACTCAGCCTGAGCCCAGCATCTGATGGGCGGTTGTCACGCACGCTGTTAGGTGAGATT
CTCAACTACTACACCCACTGGACTGGGTCTTTAAAGTTTACCTTTCTCTTCTGTGGTAGT
ATGATGGCAACAGGAAAGATCCTGCTCAGCTACTGCCCACCTGGTGCGCAACCCCCGAAG
ACACGAAAAGAGGCCATGCTTGGTACCCACTTAATATGGGACATTGGGCTACAGTCCAGT
GCAACATTAGTAGCCCCATGGATTTCAAATGTCAATTATCGCAGATGTTCCAAGGATGAC
TTCTCAGAAGGAGGGTACATATGCGCATTTTATCAAACAGCAATTGTTGTGCCGGCGGGG
GCTCCAAAGAACATGAGCATGCTAGCGTTCATCAGTGCATGCAATGATTTTTCAGCCCGG
TTGTTGAAAGACACACCATTTGTTAGACAACTGGGTCTC---ATAACACCACAGGGT---
ATAGAAGATACAATTGACAAGGTCATAGGTGTAGCCCTC------AGTACATCAATG---
---CCCCAG------------------------------GTTAAAGATACTCCGCCCAGT
GGGCCAGTACACTCCAAGGAAGTGCCAGCATTGACAGCTGTAGAGACCGGTGCCACCAGT
CAGGTCGAGCCGTCGGATCTAATAGAGACCCGTCACGTCAAGAACTCCCGCCTTAGGTCA
GAGTGCACCATAGAATCATTTCTTGGTAGAGCAGCATGTGTTGCAGTCATAGGACTTAGC
------AACAAAGAACCAACCGATGGCAATGCAAAGGACTTGTTTGCCAAGTGGAAGATT
AACTACCTAGACGCGTACCAACTGCGCCGCAAGCTAGAAATGTTCACCTACTCACGATTT
GATGTGGAACTCACCTTTGTGATAACCGAGCGGTTTGCCACCGGGGGGGACGCTGCGGCA
CGCCATTACGTGTACCAAATCATGTACATACCACCTGGCGCCCCGGAGCCACAAGCGTGG
GATGATTACACTTGGCAGTCATCAACCAATCCATCCATATTCCACACCACCGGAAACGCC
AACCCCCGCATATCGGTTCCATTTGTTGGTATTGGTGCAGCGTACTCCCACTTTTATGAT
GGATTCTCCGTGGTACCCCTAAACACAGTGGATGCTGGAGCT------AGTAACAAGTAT
GGATACTCCTCAATAAATGATTTTGGGACCCTAGCTGTGCGAATTGTGAATGAGCATGAC
CCAACACCAGTTGACGCCAAGGTAAGAGTTTACATGAAGCCCAAACACATTCGCGTATGG
TGCCCACGCCCACCACGTGCTGCTGATTATGTCGGGCGATCAGTTGATTATAAACAGAAC
TCCCCAGTTATGATT---GCCGCAGCTGACATACGCACCTAC
>AGA18497
------------------------------------------ATGGGTGCTCAGGTATCT
GCTCAGAACAATGGAACACACGAAAACAAAAACACAGCCACTGGTGGTTCAACCATTAAC
TACACTACTATTAATTACTACAAAGACAGTGCTAGTAATGCGGCAACAAAGATGGACTTT
TCTCAAGATCCCTCTAAATTTACAGAGCCAGTTAAAGATGTAATGATTAAGACAGCACCA
GCCCTGAATTCACCAAACATTGAGGCGTGTGGTTACAGTGACCGTGTACTACAACTTACC
TTAGGGAACTCAACCATTACCACACAAGAAGCGGCTAATGCCGTAGTTGGGTATGGTGAA
TGGCCAACACTGCTCAATTCCAATGAGGCAAATTCAGTGGATGCACCCACAGTACCTGAT
ACATCTAGTGACAGGTTTTACACTCTGGATAGCGTGGACTGGGAGAAGACTTCGCGCGGC
TGGTGGTGGAAGCTACCCGAT---GCACTCAAGGATATGGGAATGTTTGGTCAGAATATG
TATCACCATTATTTAGGGCGTGCGGGCTACACCGTTCACGTACAGTGCAACGCGTCTAAG
TTTCATCAAGGAACACTCTTTGTTGCAGCCATCCCTGAGTTTATGATGGCCAGCAACGCC
GCTGACGGTACTGGTGGCATCACTTACGAGCGGGCCAACCCCGGTGAAGCGGGAGGCAAG
TTTCAGAAGAGTTTTACCCCCTCA---AGCACTGCGCCCGCTAAAAATTCATTTGCCCCC
GTAGATTGGCTGTTAGGATGCGGTGTGATGGCTGGTAACATCACAGTGTACCCCCACCAA
ATAATCAACCTGCGCACAAATAATTGCGCCACCTTGGTGCTGCCCTATGTTAATTCCACC
TCCACCGATTCAATGGTGAAACACAACAACTGGGGCATCGTGGTCATGCCGTTTGTGCCG
TTGGACTACGATGATGGGGCTACGACTAAGGTGCCCATCACTTTGACCGTTGCACCGATG
TGCTGTGAATTTAATGGACTTAGATCGCTGACCGTCCCAGTGACACAAGGGTTGCCCACA
CTTGCCACTCCTGGTTCCAACCAATTTCTGACATCAGACAACTACCAGTCTCCATGCGCA
ATACCTGATTTTGACGTTACTCCCCCTATACACATTCCGGGTGAGGTCAAGAACATAATG
GAGCTAGCAGAGATTGATAGTGTCATTCCAATGAATGCTGTGGCGACAAAGGTCAATCAA
ATGGAAGCATACCCCATCCCTCTTACACACGGGCAGCAGAATAACAGACAGGCAATCTTT
GCACTCAGCCTGAGCCCAGCATCTGATGGGCGGTTGTCACGCACGTTGTTAGGTGAGATT
CTCAACTACTACACCCACTGGACTGGGTCTTTAAAGTTTACCTTTCTCTTCTGTGGTAGT
ATGATGGCAACTGGAAAGATCCTGCTCAGCTACTGCCCACCTGGTGCGCAACCCCCGAAG
ACACGAAAAGAGGCCATGCTTGGTACCCACTTAATATGGGACATTGGGCTACAGTCCAGT
GCAACATTAGTAGCCCCGTGGATTTCAAATGTTAATTATCGCAGATGTTCCAAGGATGAC
TTCTCAGAAGGAGGGTACATATGCGCATTTTATCAAACAGCAATTGTTGTGCCGGCGGGG
GCTCCAAAGAACATGAGCATGCTAGCGTTCATCAGTGCATGCAATGATTTTTCAGCCCGG
TTGTTGAAAGACACACCATTTGTTAGACAACTGGGTCTC---ATAACACCACAGGGT---
ATAGAAGATACAATTGACAAGGTCATAAGTGTAGCCCTC------AGTACATCAATG---
---CCCCAG------------------------------GTTAAAGATACTCCGCCCAGT
GGGCCAGTACATTCCAAGGAAGTGCCAGCATTGACAGCTGTAGAGACCGGTGCCACCAGT
CAGGTCGAGCCGTCGGATCTAATAGAGACCCGTCACGTTAAGAACTCCCGCCTTAGGTCA
GAGTGCACCATAGAATCATTTCTTGGTAGAGCAGCATGTGTTGCAGTCATAGGACTTAGC
------AACAAAGAACCAACCGATGGCAATGCAAAGGACTTGTTTGCCAAGTGGAAGATT
AACTACCTGGACGCGTACCAACTGCGCCGCAAGCTAGAAATGTTCACCTACTCACGATTT
GATGTGGAGCTCACCTTTGTGATAACCGAGCGGTTTGCCACCGGGGGGGACGCTGCGGCA
CGCCATTACGTGTACCAAATTATGTACATACCACCTGGCGCCCCGGAGCCACAAGCGTGG
GATGATTACACTTGGCAGTCATCAACCAATCCATCCATATTCCACACCACCGGAAACGCC
AACCCCCGTATATCGGTTCCATTTGTTGGTATTGGCGCAGCGTACTCCCACTTCTATGAT
GGATTCTCCGTGGTACCCCTAAACACAGTGGATGCTGGAGCT------AGTAACAAGTAT
GGATACTCCTCAATAAATGATTTTGGGACCCTAGCTGTGCGGATTGTGAATGAGCATGAT
CCAACACCAGTTGACGCCAAGGTAAGAGTTTACATGAAGCCCAAACACATTCGCGTATGG
TGCCCACGCCCACCACGTGCTGCTGATTATGTCGGGCGATCAGTTGATTATAAACAGAAC
TCCCCAGTCATGATT---GCCGCAGCTGACATACGCACCTAT
>AGA18496
------------------------------------------ATGGGTGCCCAGGTATCT
GCTCAGAACAATGGAACACACGAAAACAAAAACACAGCCACTGGTGGTTCAACCATTAAC
TACACTACCATTAATTACTATAAAGACAGTGCTAGCAATGCGGCAACAAAGATGGACTTT
TCTCAAGATCCCTCTAAATTTACAGAGCCAGTTAAAGATGTAATGATTAAGACAGCACCA
GCTCTGAATTCACCAAACATTGAGGCATGTGGTTACAGTGACCGTGTACTACAACTTACC
TTAGGGAACTCAACCATTACCACACAAGAAGCGGCCAATGCCGTAGTTGGGTATGGTGAA
TGGCCAACACTGCTCAATTCCAATGAGGCAAATTCAGTGGATGCACCCACAGTACCTGAT
ACATCTAGTGACAGGTTTTACACTCTGGATAGCGTGGACTGGGAGAAGACTTCGCGCGGC
TGGTGGTGGAAGCTACCCGAT---GCACTCAAGGATATGGGAATGTTTGGTCAGAATATG
TATCACCATTATTTAGGGCGTGCGGGCTATACCGTTCACGTACAGTGCAACGCGTCTAAG
TTTCATCAAGGAACACTCTTTGTTGCAGCCATCCCCGAGTTTATGATGGCCAGCAACGCC
GCTGACGGTACTGGTGGCATCACTTACGAGCGGGCCAACCCCGGTGAAGCGGGAGGCAAG
TTTCAGAAGAGTTTTACCCCCTCA---AGCACTGCGCCCGCCAAAAATTCATTTGCCCCC
GTAGATTGGCTGTTAGGATGTGGTGTGATGGCTGGTAACATCACAGTGTACCCCCACCAA
ATAATCAACCTGCGCACAAATAATTGCGCCACCTTGGTGCTGCCCTATGTTAATTCCACC
TCCACCGATTCAATGGTGAAACACAACAACTGGGGCATCGTGGTCATGCCGTTTGTGCCG
TTGGACTACGATGATGGGGCTACGACTAAGGTGCCCATCACTCTGACCGTTGCACCGATG
TGCTGTGAATTTAATGGACTTAGATCGCTGACCGTCCCAGTGACACAAGGGTTGCCCACA
CTTGCCACTCCTGGTTCCAACCAATTTCTGACATCAGACAACTACCAGTCTCCATGCGCA
ATACCTGATTTTGACGTTACTCCTCCTATACACATTCCGGGTGAGGTCAAGAACATAATG
GAGCTAGCAGAGATTGATAGTGTCATTCCAATGAATGCCGTGGCGACAAAGGTCAATCAA
ATGGAAGCATACCCCATCCCTCTTACACACGGGCAGCAGAATAACAGACAGGCAATCTTT
GCACTCAGCCTGAGCCCAGCATCTGATGGGCGGTTGTCACGCACGTTGTTAGGTGAGATT
CTCAACTACTACACCCACTGGACTGGGTCTTTAAAGTTTACCTTTCTCTTCTGTGGTAGT
ATGATGGCAACAGGAAAGATCCTGCTCAGCTACTGCCCACCTGGTGCGCAACCCCCGAAG
ACACGAAAAGAGGCCATGCTTGGTACCCACTTAATATGGGACATTGGGCTACAGTCCAGT
GCAACATTAGTAGCCCCATGGATTTCAAATGTCAATTATCGCAGATGTTCCAAGGATGAC
TTCTCAGAAGGAGGGTACATATGCGCATTTTATCAAACAGCAATTGTTGTGCCGGCGGGG
GCTCCAAAGAACATGAGCATGCTAGCGTTCATCAGTGCATGCAATGATTTTTCAGCCCGG
TTGTTGAAAGACACACCATTTGTTAGACAACTGGGTCTC---ATAACACCACAGGGT---
ATAGAAGATACAATTGACAAGGTCATAGGTGTAGCCCTC------AGTACATCAATG---
---CCCCAG------------------------------GTTAAAGATACTCCGCCCAGT
GGGCCAGTACATTCCAAGGAAGTGCCAGCATTGACAGCTGTGGAGACCGGTGCCACCAGT
CAGGTCGAGCCGTCGGATCTAATAGAGACCCGTCACGTCAAGAACTCCCGCCTTAGGTCA
GAGTGCACCATAGAATCATTTCTTGGTAGAGCAGCATGTGTTGCAGTCATAGGACTTAGC
------AACAAAGAACCAACCGATGGCAATGCAAAGGACTTGTTTGCCAAGTGGAAGATT
AACTACCTAGACGCGTACCAGCTGCGCCGCAAGCTAGAAATGTTCACCTACTCACGATTT
GATGTGGAGCTCACCTTTGTGATAACCGAGCGGTTTGCCACCGGGGGGGACGCTGCGGCA
CGCCATTACGTGTACCAAATCATGTACATACCACCTGGCGCCCCGGAGCCACAAGCGTGG
GATGATTACACTTGGCAGTCATCAACCAATCCATCCATATTCCACACCACCGGAAACGCC
AACCCCCGCATATCGGTTCCATTTGTTGGTATTGGCGCAGCGTACTCCCACTTCTATGAT
GGATTCTCCGTGGTACCCCTAAACACAGTGGATGCTGGAGCT------AGTAACAAGTAT
GGATACTCCTCAATAAATGACTTTGGGACCCTAGCTGTGCGAATTGTGAATGAGCATGAC
CCAACACCAGTCGACGCCAAGGTAAGAGTTTACATGAAGCCCAAACACATTCGCGTATGG
TGCCCACGCCCACCACGTGCTGCTGATTATGTCGGGCGATCAGTTGATTATAAACAGAAC
TCCCCAGTTATGATT---GCCGCAGCTGACATACGCACCTAC
>AAL75969
------------------------------------------ATGGGTGCTCAGGTTTCA
TCACAGAAAGTGGGCGCACATGAAAACTCAAATAGAGCGTATGGTGGTTCTACCATTAAT
TACACCACCATTAATTATTATAGAGATTCAGCTAGTAACGCGGCTTCTAAACAGGACTTT
TCTCAAGACCCTTCCAAGTTCACCGAGCCCATCAAGGATGTCTTGATTAAAACATCCCCA
ATGCTAAACTCGCCAAACATAGAGGCTTGCGGGTATAGCGATAGAGTACTGCAATTAACA
CTGGGAAACTCCACTATAACCACACAGGAGGCGGCTAATTCAGTAGTCGCTTATGGGCGT
TGGCCTGAATATCTGAGAGACAGCGAAGCCAATCCAGTGGACCAGCCGACAGAACCAGAC
GTCGCTGCATGCAGGTTTTACACGCTAGACACCGTGTCTTGGACGAAAGAGTCGCGAGGG
TGGTGGTGGAAGTTGCCTGAT---GCACTGCGGGACATGGGACTCTTTGGCCAAAATATG
TACTACCACTACCTAGGTAGGTCCGGGTACACCGTGCATGTACAGTGTAACGCCTCCAAA
TTCCACCAGGGGGCACTAGGGGTATTCGCCGTACCGGAGATGTGTCTGGCCGGAGATAGC
AACACCACTACCATGCACACCAGCTATCAAAACGCCAATCCTGGCGAGAAAGGAGGTACT
TTCACGGGTACGTTCACTCCTGACGACAACCAGACATCACCTGCCCGTAGGTTCTGCCCG
GTGGATTACCTCTTTGGAAATGGCACGTTATTGGGGAATGCCTTTGTGTTCCCGCACCAG
ATAATAAACCTACGGACCAACAACTGTGCTACACTGGTACTCCCTTACGTGAACTCCCTC
TCGATAGATAATATGGTAAAGCACAATAATTGGGGAATTGCAATATTACCATTGGCCCCA
TTAAATTTTGCTAGTGAGTCCTCCCCAGAGATTCCAATCACCTTGACTATAGCCCCTATG
TGCTGTGAGTTCAATGGATTGAGAAACATTACCCTGCCACGCTTACAGGGCCTGCCGGTC
ATGAACACCCCTGGTAGCAACCAATATCTTACTGCAGACAACTTCCAGTCACCGTGTGCG
CTGCCTGAATTTGATGTGACCCCACCTATTGACATACCCGGTGAAGTTAAGAACATGATG
GAATTGGCAGAAATCGACACCATGATTCCCTTTGACTTAAGTGCAACAAAAAAGAACACC
ATGGAAATGTATAGGGTTCGGTTAAGTGACAAA---CCACATACAGACGATCCCATACTC
TGCCTGTCACTCTCTCCAGCTTCAGATCCTAGGTTGTCACATACTATGCTTGGAGAAATC
CTAAATTACTACACACATTGGGCAGGATCCCTGAAGTTCACGTTTCTGTTCTGTGGATCC
ATGATGGCAACTGGCAAACTGTTGGTGTCATACGCGCCTCCTGGAGCCGATCCACCAAAG
AAGCGTAAGGAGGCGATGTTGGGAACACATGTGATCTGGGACATAGGACTGCAGTCCTCA
TGTACTATGGTAGTGCCATGGATTAGCAACACCACGTACCGGCAAACCATAGATGATAGT
TTCACCGAAGGCGGATACATCAGCGTCTTCTACCAAACCAGAATAGTCGTCCCTCTTTCG
ACACCCAGAGAGATGGACATCCTTGGTTTTGTGTCGGCGTGTAATGACTTCAGCGTGCGC
TTGCTGCGAGATACCACACATATAGAGCAAAAAGCGCTA---------GCACAGGGG---
TTAGGTCAGATGCTTGAAAGCATGATTGACAACACAGTC------CGTGAAACGGTG---
---GGGGCG------------GCAACGTCTAGAGATGCTCTCCCAAACACTGAAGCCAGT
GGACCAGCACACTCCAAGGAAATTCCGGCACTCACCGCAGTGGAAACTGGGGCCACAAAT
CCACTAATCCCTTCTGATACAGTGCAAACCAGACATGTTATACAACATAGGTCAAGGTCA
GAGTCTAGCATAGAGTCTTTCTTCGCGCGGGGTGCGTGCGTGGCCATTATGACCGTGGAT
------AACTCAGCTTCCACCAATAATAAG---GACAAGCTATTTGCAGTGTGGAAGATC
ACTTATAAAGATACTGTCCAGTTACGGAGGAAATTGGAATTCTTCACCTATTCTAGATTT
GATATGGAATTTACCTTTGTGGTTACTGCAAATTTCACTGAGTCTAACAATGGGCATGCC
TTAAATCAAGTGTACCAAATTATGTACATACCACCAGGCGCTCCAGTGCCCGAGAAATGG
GACGACTACACATGGCAAACCTCATCAAATCCATCAATCTTTTACACCTACGGGACAGCT
CCAGCTCGAATCTCGGTACCGTATGTTGGTATTTCAAACGCCTATTCACACTTTTACGAT
GGTTTTTCCAAAGTACCACTGAAGGACCAGTCGGCAGCACTA---GGTGACTCCCTCTAT
GGTGCAGCATCTCTTAATGATTTCGGTATTTTGGCTGTTAGAGTAGTCAATGATCACAAC
CCGACCAAGGTCACCTCTAAAATCAGAGTGTATCTAAAACCCAAGCACATCAGAGTCTGG
TGCCCACGTCCACCGAGGGCAGTGGCATACTACGGCCCTGGAGTGGATTATAAGGATGGT
ACACTTACACCCCTC---TCCACCAAGGATCTGACCACTTAT
>AAQ10895
------------------------------------------ATGGGTGCTCAGGTTTCA
TCACAGAAAGTGGGCGCACATGAAAACTCAAACAGAGCGTATGGTGGTTCTACTATTAAT
TACACCACCATTAATTATTATAGAGATTCAGCTAGTAACGCGGCTTCGAAACAGGACTTC
TCTCAAGACCCTTCCAAGTTCACCGAGCCCATCAAGGATGTCCTGATAAAAACGTCCCCA
ACGCTAAACTCACCAAACATAGAGGCTTGCGGGTATAGCGATAGAGTACTGCAATTAACA
CTGGGAAACTCCACTATAACCACACAGGAGGCGGCTAATTCAGTAGTCGCTTATGGGCGT
TGGCCTGAATATCTGAGGGACAGCGAAGCCAATCCAGTGGACCAGCCGACAGAACCAGAC
GTCGCTGCATGCAGGTTTTATACGCTAGACACCGTGTCTTGGACGAAAGAGTCGCGAGGG
TGGTGGTGGAAGTTGCCCGAT---GCACTGCGGGACATGGGACTCTTTGGCCAAAATATG
TATTACCACTACCTAGGTAGGTCCGGGTACACTGTGCATGTACAGTGTAACGCCTCCAAA
TTCCACCAGGGGGCACTAGGGGTATTCGCCGTACCAGAGATGTGTCTGGCCGGGGATAGC
AACACCACTACCATGCACACCAGCTATCAAAATGCCAATCCTGGTGAGAAAGGAGGCACT
TTCACGGGTACGTTCACCCCTGACGGCAACCAGACATCACCTGCCCGTAGGTTCTGCCCA
GTGGATTACCTCTTTGGAAATGGCACGTTATTGGGGAATGCCTTTGTATTCCCGCACCAG
ATAATAAACTTACGGACCAACAACTGTGCTACACTGGTACTCCCTTACGTGAACTCCCTC
TCGATAGATAGTATGGTAAAGCACAATAATTGGGGAATAGCAATATTACCATTAGCCCCA
TTAAATTTTGCTAGTGAGTCCTCTCCAGAGATCCCAATCACCTTGACCATAGCCCCTATG
TGCTGTGAGTTCAATGGATTAAGAAACATTACCCTGCCACGCTTACAGGGCCTGCCGGTT
ATGAACACCCCTGGTAGCAACCAATATCTTACTGCAGACAACTTCCAGTCACCGTGTGCG
CTGCCTGAATTTGACGTGACCCCACCTATTGACATACCCGGTGAAGTTAAAAACATGATG
GAATTGGCAGAAATCGACACCATGATTCCCTTTGACTTAAGTGCAAGTAAAAAGAACACC
ATGGAAATGTATAGGGTTCGGTTAAGTGACAAA---CCACACACAGACGATCCCATACTC
TGCCTGTCACTCTCTCCAGCTTCAGATCCTAGGTTGTCACATACTATGCTTGGAGAAATC
CTAAATTACTACACACACTGGGCAGGATCCCTGAAGTTCACGTTTTTGTTCTGTGGATCC
ATGATGGCAACTGGCAAACTGTTGGTGTCATACGCGCCTCCTGGAGCCGACCCACCGAGG
AAGCGTAAGGAGGCGATGTTGGGAACACATGTGATCTGGGACATAGGACTGCAGTCCTCA
TGTACTATGGTAGTGCCATGGATTAGCAACACCACGTATCGGCAAACCATAGATGATAGT
TTCACCGAAGGCGGATACATCAGCGTCTTCTACCAAACCAAAATAGTCGTCCCTCTTTCG
ACACCCAGAGAGATGGACATCCTTGGTTTTGTGTCAGCGTGTAATGACTTCAGCGTGCGC
TTGATGCGAGATACCACACATATAGAGCAAAAAGCGCTA---------GCACAGGGG---
TTAGGTCAGATGCTTGAAAGCATGATTGACAACACAGTC------CGTGAAACGGTG---
---GGGGCG------------GTAACGTCTAGAGACGCTCTCCCAAACACTGAAGCCAGT
GGACCAGCACACTCCAAGGAAATTCCGGCACTTACCGCAGTGGAAACTGGGGCCACAAAT
CCATTAGTCCCTTCTGATACAGTGCAAACCAGACATGTTATACAACATAGGTCAAGGTCA
GAGTCTAGTATAGAGTCTTTCTTCGCGCGGGGTGCATGCGTGGCCATCTTAACTGTGGAT
------AACTCGGTTCCCACCAAGAATAAG---GATAATCTATTTACAGTGTGGAAGATC
ACTTATAAAGATACTGTCCAGTTACGGAGGAAATTGGAGTTCTTCACCTATTCTAGATTT
GATATGGAATTTACCTTTGTGGTTACTGCAAATTTCACTGAGGCTAACAATGGGCATGCC
TTAAATCAAGTGTACCAAATTATGTACGTACCACCAGGCGCTCCAGTGCCCGCGAAATGG
GACGACTACACATGGCAAACCTCATCAAATCCATCAATCTTTTACACCTATGGAACAGCT
CCAGCCCGGATCTCGGTGCCGTATGTTGGTATTTCGAACGCCTATTCACACTTTTACGAC
GGTTTTTCCAAAGTACCACTGAAGGACCAGTCGGCAGCACTA---GGTGACTCCCTTTAT
GGTGCAGCATCTCTAAATGACTTCGGTATTTTGGCTGTTAGAGTAGTCAATGACCACAAC
CCGACCAAGGTCACCTCTAAAATCAGAGTGTATCTTAAACCCAAACACATTAGAGTCTGG
TGCCCGCGTCCACCGAGGGCAGTGGCGTACTACGGCCCTGGAGTGGATTACAAGGATGGC
ACGCTTACACCCCTC---TCCACCAAGGATCTGACCACATAT
>AGA18493
------------------------------------------ATGGGTGCTCAGGTATCT
GCTCAGAACAATGGAACACACGAAAACAAAAACACAGCCACTGGTGGTTCAACCATTAAC
TACACTACTATTAATTACTACAAAGACAGTGCTAGTAATGCGGCAACAAAGATGGACTTT
TCTCAAGATCCCTCTAAATTTACAGAGCCAGTTAAAGATGTAATGATTAAGACAGCACCA
GCCCTGAATTCACCGAACATTGAGGCATGTGGTTACAGTGACCGTGTACTACAACTTACC
TTAGGGAACTCAACCATCACCACACAAGAAGCGGCTAATGCCGTAGTTGGGTATGGTGAA
TGGCCAACACTGCTCAATTCCAATGAGGCAAATTCAGTGGATGCACCCACAGTACCTGAT
ACATCTAGTGACAGGTTTTACACTCTGGATAGCGTGGACTGGGAGAAGACTTCGCGCGGC
TGGTGGTGGAAGCTACCCGAT---GCACTCAAGGATATGGGAATGTTTGGTCAGAATATG
TATCACCATTATTTAGGGCGTGCGGGCTATACCGTTCACGTACAGTGCAACGCGTCTAAG
TTTCATCAAGGAACACTCTTTGTTGCAGCCATCCCTGAGTTTATGATGGCCAGCAACGCC
GCTGACGGTACTGGTGGCATCACTTACGATCGGGCCAACCCCGGTGAAGCGGGAGGCAAG
TTTCAGAAGAGTTTTACCCCCTCA---AGCACTGCGCCCGCCAAAAATTCATTTGCCCCC
GTAGATTGGCTGTTAGGATGCGGTGTGATGGCTGGTAACATCACAGTGTACCCCCACCAA
ATAATCAACCTGCGCACAAACAATTGCGCCACCTTGGTGCTGCCCTATGTTAATTCCACC
TCCACCGATTCAATGGTGAAACACAACAACTGGGGCATCGTGGTCATGCCGTTTGTGCCG
TTGGACTACGATGATGGGGCTACGACTAAGGTGCCCATCACTCTGACCGTTGCACCGATG
TGCTGTGAATTTAATGGACTTAGATCGCTGACCGTCCCAGTGACACAAGGGTTGCCCACA
CTTGCCACTCCTGGTTCCAACCAATTTCTGACATCAGACAACTACCAGTCTCCATGCGCA
ATACCTGATTTTGACGTTACTCCCCCTATACACATTCCGGGTGAGGTCAAGAACATAATG
GAGCTAGCAGAGATTGATAGCGTCATTCCAATGAATGCTGTGGCGACAAAGGTCAATCAA
ATGGAAGCATACCCCATCCCTCTTACACACGGGCAGCAGAATAACAGACAGGCAATCTTT
GCACTCAGCCTGAGCCCAGCATCTGATGGGCGGTTGTCACGCACGTTGTTAGGTGAGATT
CTCAACTACTACACCCACTGGACTGGGTCTTTAAAGTTTACCTTTCTCTTCTGTGGTAGT
ATGATGGCAACAGGAAAGATCCTGCTCAGCTACTGCCCACCTGGTGCGCAACCCCCGAAG
ACACGAAAAGAGGCCATGCTTGGTACCCACTTAATATGGGACATTGGGCTACAGTCCAGT
GCAACATTAGTAGCCCCATGGATTTCAAATGTCAATTATCGCAGATGTTCCAAGGATGAC
TTCTCAGAAGGAGGGTACATATGCGCATTTTATCAAACAGCAATTGTCGTACCGGCGGGG
GCTCCAAAGAACATGAGCATGCTAGCGTTCATCAGTGCATGCAATGATTTTTCAGCCCGG
TTGTTGAAAGACACACCATTTGTTAGACAACTGGGTCTC---ATAACACCACAGGGT---
ATAGAAGATACAATTGACAAGGTCATAGGTGTAGCCCTC------AGTACATCAATG---
---CCCCAG------------------------------GTTAAAGATACTCCGCCCAGT
GGGCCAGTACACTCCAAGGAAGTGCCAGCATTGACAGCTGTAGAGACCGGTGCCACCAGT
CAGGTCGAGCCGTCGGATCTAATAGAGACCCGTCACGTTAAGAACTCCCGCCTTAGGTCA
GAGTGCACCATAGAATCATTTCTTGGTAGAGCAGCATGTGTTGCAGTCATAGGACTTAGC
------AACAAAGAACCAACCGATGGCAATGCAAAGGACTTGTTTGCCAAGTGGAAGATT
AACTACCTGGACGCGTACCAACTGCGCCGCAAGCTAGAAATGTTCACCTACTCACGATTT
GATGTGGAGCTCACCTTTGTGATAACCGAGCGGTTTGCCACCGGGGGGGACGCTGCGGCA
CGCCATTACGTGTACCAAATTATGTACATACCACCTGGCGCCCCGGAGCCACAAGCGTGG
GATGATTACACTTGGCAGTCATCAACCAATCCATCCATATTCCACACCACCGGAAACGCC
AACCCCCGTATATCGGTTCCATTTGTTGGTATTGGCGCAGCGTACTCCCACTTCTATGAT
GGATTCTCCGTGGTACCCCTAAACACAGTGGATGCTGGAGCT------AGTAACAAGTAT
GGATACTCCTCAATAAATGATTTTGGGACCCTAGCTGTGCGGATTGTGAATGAGCATGAT
CCAACACCAGTTGACGCCAAGGTAAGAGTTTACATGAAGCCCAAACACATTCGCGTATGG
TGCCCACGCCCACCACGTGCTGCTGATTATGTCGGGCGATCAGTTGATTATAAACAGAAC
TCCCCAGTCATGATT---GCCGCAGCTGACATACGCACCTAT
>AAQ02681
------------------------------------------ATGGGAGCTCAAGTTTCC
ACACAAAAATCCGGTTCACATGAGAATCAAAATATTGCTGCTGGTGGTTCTACTATTAAC
TACACCACTATTAATTATTACAAAGATAGTGCCAGCAATTCAGCGGCTAAACAAGATTTT
TCACAAGACCCCTCCAAATTTACCGAGCCAGTGAAAGATATCATAGTCAAAACTGCCCCC
GCTTTAAATTCACCAAACATTGAGGCATGTGGGTACAGTGATAGGGTCCTACAACTGACA
CTTGGAAATTCTACAATCACCACCCAGGAAGCGGCGAATGCAGTCGTCGCATACGGGGAA
TGGCCCCGATTTATTAACGACCAGGAAGCAAACCCTGTTGATGCCCCAACTGAACCTGAT
GCATCAGCAAACAGGTTTTACACCCTAGATAGTGTGGATTGGGGTGCAGACTCAAAAGGC
TGGTGGTGGAAGTTACCTGAT---GCACTGAAAGACATGGGCATGTTTGGCCAAAACATG
TATTATCACTATCTTGGTAGGGCCGGTTACACAGTGCATGTACAGTGTAATGCATCTAAA
TTCCATCAGGGTACATTATTTGTAGCTGCCATTCCAGAGTATATGATGGCAAGTAATTCA
GGCACCAATACTGGGGGCATCATTTACGAATTTGCTAATCCTGGAGAAGCCGGTGGAAGG
TTTTCATCGACATTCACTCCAGAC---ACACAAGCACCAGGTAAAAACAAGTTTGCACCC
CTCGATTGGTTGCTAGGCTGTGGTGTGATGGCAGGTAATATCACCGTGTTCCCTCATCAA
ATTATCAACCTGAGAACTAACAACTGTGCTACATTAGTCTTGCCCTATGTTAATTCAGTG
GTCACTGACTCAATGGCAAAACACAACAATTGGGGGATAGTTGTCATTCCATTTGTGAAA
TTGGCTTACCAAAATGGTGCAACCACGAAGGTGCCCATTACTGTGACCATAGCACCAATG
TGCTGTGAATTCAATGGCTTAAGATCTCTTACCGCACCAGTAACACAGGGATTACCTACT
ATGGCCACTCCTGGCTCAAATCAGTTCTTAACATCAGACAATTTCCAATCGCCATGTGCT
TTACCAGATTTTGATGTCACACCAGAGATACACATCCCTGGTGAGGTGAAAAACATGATG
GAGTTGGCAGAGATAGACACTCTCATACCAATGAATGCAATTGCAAAGAAAGTAGACACC
ATGGAGGCATACCCTATTCCTCTACAAGCCGGTGTGCAGAATAACAATCAATCAATATTT
TCAATCAGCTTAAGCCCAGCCGCAGATCAAAGGTTATCCAGGACTATGTTAGGTGAAATT
TTAAATTATTACACTCACTGGACAGGGTCAATTAAGTTCACCTTTCTCTTTTGTGGTAGC
ATGATGGCTACAGGTAAAATATTACTAAGTTATAGTCCACCAGGTGCTAAGCCACCCACT
ACTAGAAAAGAAGCAATGTTAGGTACCCACTTGATATGGGATATTGGGCTACAGTCTAGT
GCCACAATGGTGGCTCCTTGGATATCAAACGTCAACTACAGACGCTGTGTCAAAGATGAT
TTCACAGAGGGCGGGTATATTTGTTGCTTTTATCAAACTGCTATAGTTGTCCCACCAGGA
GCCCCAACAGACATGAGTATGTTGGCGTTTGTCAGTGCGTGCAATGACTTTTCTGCTCGC
TTACTAAAAGACACACCTTTTATTACACAACAAGCTTTGACAGTAACAACACAAGGT---
ATTGATGATATCATAGATAATGTTGTAACCAATGCTTTG------AAGGTGTCCATG---
---CCACAA------------------------------GTTCAAGATACGCAATCTAGT
GGACCAGTTAACTCAAAAGAAGTACCTGCATTAACAGCTGTTGAAACAGGGGCTACTAGT
CAAGTTGACCCATCAGACCTAATAGAAACTAGACATGTTATTAATAACCGCCTCAGATCT
GAGTGCACAATAGAATCATTCTTTGGGAGGTCAGCATGTGTGGCCATAATTGGGTTATCT
------AACCAAAAACCCACCAGTGACAATGCAGCCAAGCTCTTTGCTACATGGAAGATT
AGTTATCTTGATATGTATCAATTGAGAAGAAAATTGGAATTCTTCACATACTCCAGATTT
GATCTTGAGTTAACCTTTGTAATTTCAGAAAGATTCTTCACCTCAACTTCAGCTGCTGCA
AGAGATTATGTATACCAGATCATGTACATTCCCCCAGGAGCCCCTATCCCTCAGGTATGG
GATGATTACACATGGCAATCATCCACAAACCCCTCAATATTCTACACCACAGGAAATGCA
TGCCCTAGAGTGTCCATCCCTTTTGTTGGGATCGGTGCAGCATACTCTCACTTCTATGAT
GGATTCTCTTTAGTACCTTTCAATACCATCGATGCTGGTGCT------TCAAACAGGTAC
GGGTACACCACCATAAATGATTTTGGGACTATGGCAATCAGGATAGTTAATGAATACGAC
CCAGTCACAATTGATGCAAAAGTCAGGGTTTACATGAAACCAAAGCATATTAAGGTGTGG
TGCCCCAGACCTCCACGGGCAGTAGCATACAATGGGCCAACAGTGAATTTTAATGAAAAC
CCCCATGTAATGACA---GCAGTTGCTGATATTAGAACTTAT
>AGA12364
------------------------------------------ATGGGCGCCCAAGTTTCA
TCACAGAAAGTTGGAGCCCACGAAAATTCAAACAGAGCCTATGGCGGGTCCACCATCAAT
TACACTACAATCAATTACTATAGGGACTCTGCAAGCAATGCAGCAAGCAAGCAAGATTTT
GCTCAAGATCCGTCCAAGTTCACCGAACCCATTAAGGACGTCCTTATCAAGACCGCTCCC
ATGCTAAACTCCCCAAACATTGAGGCGTGTGGTTATAGTGACAGGGTAATGCAGCTAACT
CTGGGCAATTCAACGATCACCACCCAAGAAGCGGCCAATTCTGTTGTTGCCTACGGTAGA
TGGCCTGAATACATCAGAGATACCGAGGCAAATCCTGTAGACCAACCAACCGAACCCGAT
GTAGCCGCGTGCAGGTTCTACACATTAGATACCGTCACTTGGCGCAAGGAGTCCAGAGGG
TGGTGGTGGAAACTACCAGAC---GCTTTAAAAGACATGGGGTTATTTGGTCAAAACATG
TTTTATCACTATCTTGGGAGGGCTGGCTACACAGTGCACGTACAGTGCAATGCTTCAAAG
TTTCATCAAGGAGCTCTAGGGGTGTTTGCAGTTCCAGAAATGTGTTTAGCTGGTGATAGC
---ACAACTCACATGTTCACAAAGTACGAAAATGCGAATCCAGGCGAAAAAGGAGGTGAA
TTCAAAGGGAGTTTCACCCTTGATACCAACGCCACTAACCCTGCACGGAACTTCTGCCCA
GTTGATTACCTCTTCGGGAGTGGAGTGCTGGTAGGGAATGCATTTGTTTATCCACATCAA
ATAATAAACCTGCGCACCAACAACTGTGCTACGCTAGTATTGCCCTATGTAAACTCACTC
TCAATAGATAGCATGACAAAGCACAACAACTGGGGGATCGCTATCCTCCCCCTGGCGCCA
CTAGACTTTGCCACTGAATCTTCCACTGAGATACCCATCACACTGACCATTGCTCCCATG
TGTTGCGAATTCAATGGTTTACGCAACATCACTGTGCCAAGAACCCAAGGATTACCAGTC
CTGAACACTCCAGGGAGTAACCAGTACCTGACCGCAGACAATTACCAGTCTCCGTGTGCG
ATACCTGAGTTTGATGTCACTCCACCCATAGACATACCAGGGGAGGTGCGCAACATGATG
GAATTGGCGGAAATAGACACCATGATACCCCTCAACTTGACAAGTCAACGCAAGAACACA
ATGGACATGTATAGAGTCGAGTTGAGCGACACG---GCTCACTCTGACACGCCGATCTTG
TGTCTCTCGTTGTCCCCCGCTTCAGACCCCAGATTGGCACACACTATGTTGGGTGAGATA
TTAAATTACTACACACACTGGGCAGGGTCCTTGAAATTTACCTTTCTCTTTTGCGGCTCA
ATGATGGCCACCGGAAAGTTATTGGTTTCTTACGCACCACCCGGAGCAGAGGCCCCCAAG
AGTCGTAAAGAAGCAATGCTTGGGACACATGTGATATGGGACATTGGGTTGCAGTCTTCA
TGCACTATGGTGGTACCTTGGATCAGTAATACCACATACAGACAAACCATCAACGATAGT
TTCACAGAAGGTGGCTACATTAGCATGTTCTACCAAACTAGGGTTGTTGTCCCGTTGTCC
ACACCCAGAAAGATGGACATCCTGGGTTTTGTGTCAGCTTGCAATGACTTCAGTGTGCGC
TTACTGCGAGATACAACACACATTAGTCAAGAGGCTATG---------CCACAAGGA---
ATTGGTGACATGATTGAGGGGGCCGTTGAAGAGATTACT------AAAAATGCATTG---
---GTTCCC------------CCGACTTCCACCAATAGCCTGCCTGACACAAAGCCGAGC
GGTCCAGCCCACTCCAAGGAGATACCTGCATTGACCGCCGTGGAGACAGGGGCTACCAAT
CCGTTGGTGCCTTCGGACACCGTGCAAACACGCCATGTCATCCAGAGACGAACGCGATCA
GAGTCCACGGTTGAGTCATTCTTTGCAAGGGGGGCTTGCGTGGCTATCATTGAGGTGGAC
------AATGATGCACCGACAAAGCGCGCC---AGCAGATTGTTTTCGGTTTGGAAAATA
ACTTACAAAGATACTGTTCAACTGAGACGCAAACTGGAATTTTTCACATATTCGAGATTT
GACATGGAGTTCACTTTTGTGGTCACCTCAAACTACACTGATGCAAATAACGGACATGCA
CTGAACCAAGTTTATCAGATAATGTATATACCACCCGGAGCACCTATCCCTGGTAAATGG
AATGACTATACGTGGCAGACGTCCTCTAACCCGTCGGTGTTTTACACCTATGGGGCGCCC
CCAGCAAGAATATCAGTGCCCTACGTGGGAATTGCTAATGCGTATTCCCACTTTTATGAT
GGGTTTGCAAAAGTACCACTAGCGGGTCAAGCCTCAACTGAA---GGTGATTCGTTATAC
GGTACTGCCTCACTGAATGATTTTGGATCACTGGCTGTTCGCGTGGTAAATGATCACAAC
CCCACGCGGCTCACCTCCAAGATCAGAGTGTACATGAAGCCAAAGCATGTCAGAGTCTGG
TGCCCACGACCTCCACGAGCAGTCCCATACTTCGGACCAGGTGTTGATTATAAAGATGGG
---CTCACCCCACTA---CCAGAAAAGGGATTAACGACTTAT
>ACS34683
------------------------------------------ATGGGCGCCCAGGTTTCA
TCACAGAAAGTTGGAGCCCACGAAAATTCAAACAGAGCCTATGGCGGGTCCACCATCAAT
TACACTACAATCAATTACTATAGGGACTCTGCAAGCAATGCAGCAAGCAAGCAAGATTTT
GCACAAGATCCGTCCAAGTTCACCGAACCCATTAAGGACGTCCTTATTAAGACCGCTCCC
ATGCTAAACTCCCCAAACATTGAGGCGTGTGGTTATAGTGACAGGGTAATGCAGCTAACT
CTGGGCAATTCAACGATCACCACCCAAGAAGCGGCCAATTCTGTTGTTGCCTACGGTAGA
TGGCCTGAATACATCAGAGATACCGAGGCAAATCCTGTAGACCAACCAACCGAGCCCGAT
GTAGCCGCGTGCAGGTTCTACACATTAGATACCGTCACTTGGCGCAAGGAGTCCAGAGGG
TGGTGGTGGAAACTACCAGAC---GCTTTAAAAGACATGGGGTTATTTGGCCAAAACATG
TTTTATCACTATCTTGGGAGGGCTGGCTACACAGTGCACGTACAGTGCAATGCTTCAAAG
TTTCATCAAGGAGCTCTAGGGGTGTTTGCAGTTCCAGAAATGTGTTTAGCTGGTGATAGC
---ACAACTCACATGTTCACAAAGTACGAGAATGCGAATCCAGGCGAAAAAGGAGGTGAA
TTCAAAGGGAGTTTCACCCTTGATACCAACGCCACTAACCCTGCACGGAACTTCTGCCCA
GTTGATTACCTCTTCGGGAGTGGAGTGCTGGTAGGGAATGCATTTGTTTATCCACATCAA
ATAATAAACCTGCGCACTAACAACTGTGCTACGCTAGTATTGCCCTATGTAAACTCACTC
TCAATAGATAGCATGACAAAGCACAACAACTGGGGGATCGCTATCCTCCCCCTGGCGCCA
CTAGACTTTGCCACTGAATCTTCCACTGAGATACCCATTACACTGACCATTGCTCCCATG
TGCTGCGAATTCAATGGTTTACGCAACATCACTGTGCCAAGAACCCAAGGATTACCAGTC
CTGAACACTCCAGGGAGTAACCAGTACCTGACCGCAGACAATTACCAGTCTCCGTGTGCG
ATACCTGAGTTTGATGTCACTCCACCCATAGACATACCAGGGGAGGTGCGCAACATGATG
GAATTGGCGGAAATAGACACCATGATACCCCTCAACTTGACAAGTCAACGCAAGAACACA
ATGGACATGTATAGAGTCGAGTTGAGCGACACG---GCTCACTCTGACACGCCGATCTTG
TGTCTCTCGTTGTCCCCCGCTTCAGACCCCAGATTGGCACACACTATGTTGGGTGAGATA
TTAAATTACTACACACACTGGGCAGGGTCCTTGAAATTTACCTTTCTCTTTTGCGGCTCA
ATGATGGCCACCGGAAAGTTATTGGTTTCTTACGCACCACCCGGAGCAGAGGCCCCCAAG
AGTCGCAAAGAAGCAATGCTTGGGACACATGTGATATGGGACATTGGGTTGCAGTCTTCA
TGCACTATGGTGGTACCTTGGATCAGTAATACCACATACAGACAAACCATCAACGATAGT
TTCACAGAAGGTGGCTACATTAGCATGTTCTATCAAACTAGGGTTGTTGTCCCGTTGTCC
ACACCCAGAAAGATGGACATCCTGGGTTTTGTATCAGCTTGCAATGACTTCAGTGTGCGC
TTACTGCGAGATACAACACACATTAGTCAAGAGGCTATG---------CCACAAGGA---
ATTGGTGACATGATTGAGGGGGCCGTTGAAGGGATTACT------AAAAATGCATTG---
---GTTCCC------------CCGACTTCCACCAATAGCCTGCCTGACACAAAGCCGAGC
GGTCCAGCCCACTCCAAGGAGATACCTGCATTGACAGCCGTGGAGACAGGGGCTACCAAT
CCGTTGGTGCCTTCGGACACCGTGCAAACGCGCCATGTCATCCAGAGACGAACGCGATCA
GAGTCCACGGTTGAGTCATTCTTTGCAAGAGGGGCTTGCGTGGCTATCATTGAGGTGGAC
------AATGATGCACCGACAAAGCGCGCC---AGCAGATTGTTTTCGGTTTGGAAAATA
ACTTACAAAGATACTGTTCAACTGAGACGCAAACTGGAATTTTTCACATATTCGAGATTT
GACATGGAGTTCACTTTTGTGGTCACCTCAAACTACACTGATGCAAATAACGGACATGCA
TTGAACCAAGTTTATCAGATAATGTATATACCACCCGGAGCACCTATCCCTGGTAAATGG
AATGACTATACGTGGCAGACGTCCTCTAACCCGTCGGTGTTTTACACCTATGGGGCGCCC
CCAGCAAGAATATCAGTGCCCTACGTGGGAATAGCTAATGCGTATTCCCACTTTTATGAT
GGGTTTGCAAAAGTACCACTAGCGGGTCAAGCCTCAACTGAA---GGCGATTCGTTGTAC
GGTGCTGCCTCACTGAATGATTTTGGATCACTGGCTGTTCGCGTGGTAAATGATCACAAC
CCCACGCGGCTCACCTCCAAGATCAGAGTGTACATGAAGCCAAAGCATGTCAGAGTCTGG
TGCCCACGACCTCCACGAGCAGTCCCATACTTCGGACCAGGTGTTGATTATAAAGATGGG
---CTCACCCCACTA---CCAGAAAAGGGATTAACGACTTAT
>AGA12361
------------------------------------------ATGGGCGCCCAAGTTTCA
TCACAGAAAGTTGGAGCCCACGAAAATTCAAACAGAGCCTATGGCGGGTCTACCATCAAT
TACACTACAATCAATTACTATAGGGACTCTGCAAGCAATGCAGCAAGCAAGCAAGATTTT
GCACAAGATCCGTCCAAGTTCACCGAACCCATTAAGGACGTCCTTATTAAGACCGCTCCC
ATGCTAAACTCCCCAAACATTGAGGCGTGTGGTTATAGTGACAGGGTAATGCAACTAACT
CTGGGCAACTCAACGATCACCACCCAAGAAGCGGCCAATTCTGTTGTTGCCTACGGTAGA
TGGCCTGAATACATCAGAGATACCGAGGCGAATCCTGTAGACCAACCAACCGAGCCCGAT
GTAGCCGCGTGCAGGTTCTACACATTAGATACCGTCACTTGGCGCAAGGAGTCCAGAGGG
TGGTGGTGGAAACTACCAGAC---GCTTTAAAAGACATGGGGTTATTTGGTCAAAACATG
TTTTATCACTATCTTGGGAGGGCTGGCTACACAGTGCACGTACAGTGCAATGCTTCAAAG
TTTCATCAAGGAGCTCTAGGGGTGTTTGCAGTTCCAGAAATGTGTTTAGCTGGTGATAGC
---ACAACTCACATGTTCACAAAGTACGAGAATGCGAATCCAGGCGAAAAAGGAGGTGAA
TTCAAAGGGAGTTTCACCCTTGATACCAACGCCACTAACCCTGCACGGAACTTCTGCCCA
GTTGATTACCTCTTCGGGAGTGGAGTGCTGGTAGGGAATGCATTTGTTTATCCACATCAA
ATAATAAACCTGCGCACTAACAACTGTGCTACGCTAGTATTGCCCTATGTAAACTCACTC
TCAATAGATAGCATGACAAAGCACAACAACTGGGGGATCGCTATCCTCCCCCTGGCGCCA
CTAGACTTTGCCACTGAATCTTCCACTGAGATACCCATTACACTGACCATTGCTCCCATG
TGCTGCGAATTCAATGGTTTACGCAACATCACTGTGCCAAGAACCCAAGGATTACCAGTC
CTGAACACTCCAGGGAGTAACCAGTACCTGACTGCAGACAATTACCAGTCTCCGTGTGCG
ATACCTGAGTTTGATGTCACTCCACCCATAGACATACCAGGGGAGGTGCGCAACATGATG
GAATTGGCGGAAATAGACACCATGATACCCCTCAACTTGACAAGTCAACGCAGGAACACA
ATGGACATGTATAGAGTCGAGTTGAGCGACACG---GCTCACTCTGACACGCCGATCTTG
TGTCTCTCGTTGTCCCCCGCTTCAGACCCCAGATTGGCACACACTATGTTGGGTGAGATA
TTAAATTACTACACACACTGGGCAGGGTCCTTGAAATTTACCTTTCTCTTTTGCGGCTCA
ATGATGGCCACCGGAAAGTTATTGGTTTCTTACGCACCACCCGGAGCAGAGGCCCCCAAG
AGTCGCAAAGAAGCAATGCTTGGGACACATGTGATATGGGACATTGGGTTGCAGTCTTCA
TGCACTATGGTGGTACCTTGGATCAGTAATACCACATACAGACAAACCATCAACGATAGT
TTTACAGAAGGTGGCTATATTAGCATGTTCTATCAAACTRGGGTTGTTGTCCCGTTGTCC
ACACCCAGAAAGATGGACATCCTGGGTTTTGTGTCAGCTTGCAATGACTTCAGTGTGCGC
TTACTGCGAGATACAACACACATTAGTCAAGAGGCTATG---------CCACAAGGA---
ATTGGTGACATGATTGAGGGGGCCGTTGAAGGGATTACT------AAAAATGCATTG---
---GTTCCC------------CCGACTTCCACCAATAGCCTGCCTGACACAAAGCCGAGC
GGTCCAGCCCACTCCAAGGAGATACCTGCATTGACAGCCGTGGAGACAGGGGCTACCAAT
CCGTTGGTGCCTTCGGACACCGTGCAAACGCGCCATGTCATCCAGAGACGAACGCGATCA
GAGTCCACGGTTGAGTCGTTCTTTGCAAGAGGGGCTTGCGTGGCTATCATTGAGGTGGAC
------AATGATGCACCGACAAAGCGCGCC---AGCAGATTGTTTTCGATTTGGAAAATA
ACTTACAAAGATACTGTTCAACTGAGACGCAAACTGGAATTTTTCACATATTCGAGATTT
GACATGGAGTTCACTTTTGTGGTCACCTCAAACTACACTGATGCAAACAACGGACATGCA
TTGAACCAAGTTTATCAGATAATGTATATACCACCCGGAGCACCTATCCCTGGTAAATGG
AATGACTATACGTGGCAGACATCCTCTAACCCGTCGGTGTTTTACACCTATGGGGCGCCC
CCAGCAAGAATATCAGTGCCCTATGTGGGAATTGCTAATGCGTATTCCCACTTTTATGAT
GGGTTTGCAAAAGTGCCACTAGCGGGTCAAGCCTCAACTGAA---GGCGATTCGTTGTAC
GGTGCTGCCACACTGAATGATTTTGGATCACTGGCTGTTCGCGTGGTAAATGATCACAAC
CCCACGCGGCTCACCTCCAAGATCAGAGTGTACATGAAGCCAAAGCATGTCAGAGTCTGG
TGCCCACGACCTCCACGAGCAGTCCCATACTTCGGACCAGGTGTTGATTATAAAGATGGG
---CTCACCCCACTA---CCAGAAAAGGGATTAACGACTTAT
>AGA12360
------------------------------------------ATGGGCGCCCAAGTTTCA
TCACAGAAAGTTGGAGCCCACGAAAATTCAAACAGAGCCTATGGCGGGTCCACCATTAAT
TACACTACAATCAATTACTATAGGGACTCTGCAAGCAATGCAGCAAGCAAGCAAGATTTT
GCACAAGATCCGTCCAAGTTCACCGAACCCATTAAGGACGTCCTTATTAAGACCGCTCCC
ATGCTAAACTCCCCAAACATTGAGGCGTGTGGTTATAGTGACAGGGTAATGCAGCTAACT
CTGGGCAATTCAACGATCACCACCCAAGAAGCGGCCAATTCTGTTGTTGCCTACGGCAGA
TGGCCTGAGTACATCAGAGACACCGAGGCAAATCCTGTAGACCAACCAACCGAGCCCGAT
GTAGCCGCGTGCAGGTTCTACACATTGGATACCGTCACTTGGCGTAAGGAGTCCAGAGGG
TGGTGGTGGAAACTACCAGAC---GCTTTAAAAGACATGGGGTTATTTGGTCAAAACATG
TTTTATCACTATCTTGGGAGGGCTGGCTACACAGTGCACGTACAGTGCAATGCTTCAAAG
TTTCATCAAGGAGCTCTAGGGGTGTTTGCAGTTCCAGAAATGTGTTTAGCTGGTGATAGC
---ACAACTCACATGTTCACAAAGTACGAGAATGCGAATCCAGGCGAAAAAGGAGGTGAA
TTCAAAGGGAGTTTCACCCTTGATACCAACGCCACTAACCCTGCACGGAACTTCTGCCCA
GTTGATTACCTCTTCGGGAGTGGAGTGCTGGTAGGGAATGCATTTGTTTATCCACATCAA
ATAATAAACCTGCGCACTAACAACTGTGCTACGCTAGTATTGCCCTATGTAAACTCACTC
TCAATAGATAGCATGACAAAGCACAACAACTGGGGGATCGCTATCCTCCCCCTGGCGCCA
CTAGATTTTGCCACTGAATCTTCCACTGAGATACCCATTACACTGACCATTGCTCCCATG
TGCTGCGAATTCAATGGTTTACGCAACATCACTGTGCCAAGAACCCAAGGATTACCAGTC
CTGAACACTCCAGGGAGTAACCAGTACCTGACCGCAGACAATTACCAGTCTCCGTGTGCG
ATACCTGAGTTTGATGTCACTCCACCCATAGACATACCAGGGGAGGTGTACAACATGATG
GAATTGGCGGAAATAGACACCATGATACCCCTCAACTTGACAAGTCAACGCAAGAACACA
ATGGACATGTATAGAGTCGAGTTGAGCGACACG---GCTCACTCTGACACGCCGATCTTG
TGTCTCTCGTTGTCCCCCGCTTCAGACCCCAGATTGGCACACACTATGTTGGGTGAGATA
TTAAATTACTACACACACTGGGCAGGGTCCTTGAAATTTACCTTTCTCTTTTGCGGCTCA
ATGATGGCCACCGGAAAGTTATTGGTTTCTTACGCACCACCCGGAGCAGAGGCCCCCAAG
AGTCGCAAAGAAGCAATGCTTGGGACACATGTGATATGGGACATTGGGTTGCAGTCTTCA
TGCACTATGGTGGTACCTTGGATCAGTAATACCACATACAGACAAACCATCAACGATAGT
TTCACAGAAGGTGGCTACATTAGCATGTTCTATCAAACTAGGGTTGTTGTCCCGTTGTCC
ACACCCAGAAAGATGGACATCCTGGGTTTTGTGTCAGCTTGCAATGACTTCAGTGTGCGC
TTACTGCGAGATACAACACACATTAGTCAAGAGGCTATG---------CCACAAGGA---
ATTGGTGACATGATTGAGGGGGCCGTTGAAGGGATTACT------AAAAATGCATTG---
---GTTCCC---CCGACT---------TCCACCAATAGCCTGCCTGACACAAAGCCGAGC
GGTCCAGCCCACTCCAAGGAGATACCTGCATTGACAGCCGTAGAGACAGGGGCTACCAAT
CCGTTGGTGCCTTCGGACACCGTGCAAACGCGCCATGTCATCCAGAGACGAACGCGATCA
GAGTCCACGGTTGAGTCATTCTTTGCAAGAGGGGCTTGTGTGGCTATCATTGAGGTGGAC
------AATGATGCACCGACAAAGCGCACC---AGCAGATTGTTTTCGGTTTGGAAAATA
ACTTACAAAGATACTGTTCAACTGAGACGCAAACTGGAATTTTTCACATATTCGAGATTT
GACATGGAGTTCACTTTTGTGGTCACCTCAAACTACAATGATGCAAATAACGGACATGCA
TTGAACCAAGTTTATCAGATAATGTATATACCACCCGGAGCACCTATCCCTGGTAAATGG
AATGACTATACGTGGCAGACGTCCTCTAACCCGTCGGTGTTTTACACCTATGGGGCGCCC
CCGGCAAGAATATCAGTGCCCTACGTGGGAATTGCTAATGCGTATTCCCACTTTTATGAT
GGGTTTGCAAAAGTACCACTAGCGGGTCAATCCTCAACTGAA---GGCGATTCGTTGTAC
GGTGCTGCCTCACTGAATGATTTTGGATCACTGGCTGTTCGCGTGGTAAATGATCACAAC
CCCACGCGGCTCACCTCCAAGATCAGAGTGTACATGAAGCCAAAGCATGTCAGAGTCTGG
TGCCCACGACCTCCACGAGCAGTCCCATACTTCGGACCAGGTGTTGATTATAAAGATGGG
---CTCACCCCACTA---CCAGAAAAGGGATTAACGACTTAC
>AGW83676
------------------------------------------ATGGGTGCTCAAGTTTCA
TCACAAAAGGTTGGAGCCCACGAAAACTCAAACAGAGCCTATGGCGGGTCTACCATTAAT
TACACAACAATCAACTACTATAGGGACTCTGCGAGTAACGCAGCAAACAAACAAGACTTT
GCACAAGATCCATCCAAGTTCACCGAACCCATCAAGGACGTTCTTATCAAAACTGCTCCT
ATGTTAAACTCCCCGAACATTGAGGCGTGCGGATACAGCGATAGAGTGATGCAACTAACT
CTGGGAAATTCCACGATCACCACTCAAGAAGCAGCCAACTCGGTAGTTGCCTACGGTAGG
TGGCCCGAATACATCAGAGACACTGAGGCAAACCCTGTAGACCAGCCAACCGAGCCCGAT
GTAGCTGCGTGCAGGTTCTACACATTGGATACCGTTACATGGAGTAAAGAGTCCAGAGGG
TGGTGGTGGAAATTACCAGAT---GCTTTAAAAGACATGGGGTTGTTTGGTCAAAACATG
TTTTATCACTACCTTGGGAGAGCTGGTTATACAGTGCATGTGCAGTGTAACGCTTCAAAG
TTTCATCAAGGAGCTCTAGGGGTATTTGCAGTTCCAGAGATGTGCTTGGCTGGTGATAGC
---ACAACTCACATGTTCACAAAGTACGAGAACGCAAACCCAGGTGAGAAAGGAGGTATA
TTCAAGGGAAGCTTTACCCTTGACAACAATGCCACTAACCCTACACGAAACTTCTGTCCA
GTTGATTACCTTTTCGGGAGTGGAGTGTTGGTGGGGAACGCATTCGTTTACCCACACCAA
ATAATAAACTTGCGCACTAACAATTGTGCTACGCTCGTACTACCTTATGTAAACTCACTC
TCAATAGACAGCATGACAAAGCACAACAATTGGGGTATCGCAATCCTCCCCTTGGCACCA
CTAGACTTTGCCACTGAATCCTCCACCGAGATACCCATCACATTGACAATAGCTCCCATG
TGCTGTGAATTCAATGGCTTACGCAATATTACTATTCCAAGAGCTCAAGGGTTGCCAGTT
CTAAGTACACCAGGAAGCAACCAGTATCTAACTGCAGACAATTACCAATCTCCGTGTGCG
ATCCCCGAATTCGATGTCACTCCACCCATAGACATACCAGGAGAGGTGCACAACATGATG
GAATTGGCAGAGATTGATACTATGATACCTCTCAACCTGACAAGCCAACGCAGAAACACA
ATGGACATGTACAGGGTTGAGTTGAGTGACACT---GCACGCCTTGAAGATCCGATCCTG
TGTCTCTCGTTGTCTCCCGCTTCAGACCCCAGACTAGCACATACCATGTTGGGCGAGATA
CTAAATTACTACACACATTGGGCAGGGTCCATTAAGTTCACTTTTCTCTTTTGCGGTTCA
ATGATGGCCACCGGAAAGTTGTTGGTCTCTTATGCACCACCTGGAGCAGATCCTCCTAAG
AATCGCAAAGAGGCAATGCTCGGGACACACTTGATATGGGATATTGGATTGCAATCCTCG
TGCACTATGGTGGTGCCGTGGATCAGTAACACCACGTATAGGCACACCACTGATGATAGT
TTCACAGAGGGTGGTTACATTAGCATGTTCTATCAAACCAAGGTAGTTGTCCCGTTGTCC
ACACCCAGAAAAATGGACATCTTGGGTTTTGTGTCAGCTTGCAATGATTTCAGTGTGCGT
TTACTGCGAGATACAACGCACATTAGACAAGAGGCCATG---------CCACAAGGA---
ATTGGTGACGTGTTGGAAGGGGCCATTGAGGGGATTACC------AAAAGTGCACTG---
---GTTCCC------------TTGGGTTCCACCAACGGCGTGCCTGATACACAGCCGAGC
GGTCCAGCTCATTCCAAGGAAATACCTGCGTTGACGGCAGTGGAAACAGGGGCGACCAAT
CCACTAGTTCCTTCAGACACCGTGCAAACGCGTCATGTCATCCAGAGGCGCACGCGTTCA
GAGTCCACAGTCGAATCATTCTTTGCAAGAGGGGCTTGTGTGGCTATCATTGAGGTGGAC
------AACGATGCACCAACACAGCGTGCC---AGCAGATTATTCTCAGTTTGGAAAATA
ACATACAGAGATACTGTGCAACTGAGGCGCAAACTAGAGTTCTTCACATATTCAAGATTT
GATATGGAGTTCACCTTTGTGATCACCTCAAATTACACCGAGGCAAACAACGGGCACGCA
CTGAACCAAGTTTATCAAATAATGTACATACCACCTGGAGCACCTATCCCTGGCAAGTGG
GATGACTACACATGGCAGACATCTTCCAACCCGTCAGTGTTTTACACCTATGGAGCTCCC
CCTGCAAGAATATCAGTGCCCTATGTGGGGATTGCTAATGCATACTCCCACTTCTATGAC
GGATTTGCCAAAGTGCCTCTAGCGAGTCAATCCACGTCAGAA---GGTGACTCGTTATAT
GGTGCCGCCTCATTGAATGATTTTGGGTCACTGGCAGTTCGCGTGGTGAATGATCACAAC
CCCACGCGACTCACTTCCAAAGTCAGGGTGTACATGAAGCCCAAACACGTCAGGGTCTGG
TGCCCGCGACCTCCGCGGGCGGTTCCATACTACGGGCCAGGCGTTGATTACAAGGATGGG
---CTTACTCCATTA---TCAGAAAAAGGCTTAACGACATAT
>AGA12362
------------------------------------------ATGGGAGCTCAAGTATCA
TCCCAAAAAGTAGGCGCTCACGAGAATTCTAACCGAGCCTACGGTGGCTCTACGATCAAC
TACACCACAATTAATTACTATAGGGACTCTGCAAGCAATGCAGCAAGCAAGCAAGATTTT
GCACAAGATCCGTCCAAGTTCACCGAACCCATTAAGGACGTCCTTATTAAGACCGCTCCC
ATGCTAAACTCCCCAAACATTGAGGCGTGTGGTTATAGTGACAGGGTAATGCAGCTAACT
CTGGGCAATTCAACGATCACCACCCAAGAAGCGGCCAATTCTGTTGTTGCCTACGGTAGA
TGGCCTGAATACATCAGAGATACCGAGGCAAATCCTGTAGACCAACCAACCGAGCCCGAT
GTAGCCGCGTGCAGGTTCTACACATTAGATACCGTCACTTGGCGCAAGGAGTCCAGAGGG
TGGTGGTGGAAGCTACCAGAC---GCTTTAAAAGACATGGGGTTATTTGGTCAAAACATG
TTTTATCACTATCTTGGGAGGGCTGGCTACACAGTGCACGTACAGTGCAATGCTTCAAAG
TTTCATCAAGGAGCTCTAGGGGTGTTTGCAGTTCCAGAAATGTGTTTAGCTGGTGATAGC
---ACAACTCACATGTTCACAAAGTACGAGAATGCGAATCCAGGCGAAAAAGGAGGTGAA
TTCAAAGGGAGTTTCACCCTTGATACCAACGCCACCAACCCTGCACGGAACTTCTGCCCA
GTCGATTACCTCTTCGGGAGTGGAGTGCTGGTAGGGAATGCATTTGTTTATCCACATCAA
ATAATAAACCTGCGCACTAACAACTGTGCTACGCTAGTATTGCCCTATGTAAACTCACTC
TCAATAGATAGCATGACAAAGCACAACAACTGGGGGATCGCTATCCTCCCCCTGGCGCCA
CTAGACTTTGCCACTGAATCTTCCACTGAAATACCCATTACACTGACCATTGCTCCCATG
TGCTGCGAATTCAATGGTTTACGCAACATCACTGTGCCRAGAACCCAAGGATTACCAGTC
CTGAACACTCCAGGGAGTAACCAGTACCTGACCGCAGACAATTACCAGTCTCCGTGTGCG
ATACCTGAATTTGATGTCACTCCACCCATAGACATACCAGGGGAGGTGCGCAACATGATG
GAATTGGCGGAAATAGACACCATGATACCCCTCAACTTGACAAGTCAACGCAAGAACACA
ATGGACATGTATAGAGTCGAGTTGAGCGACATG---GCTCACTCTGACACGCCGATCTTG
TGTCTCTCGTTGTCCCCCGCTTCAGACCCCAGATTGGCACACACTATGTTGGGTGAGATA
TTAAATTACTACACACACTGGGCAGGGTCCTTGAAATTTACCTTTCTCTTTTGCGGCTCA
ATGATGGCCACCGGAAAGTTATTGGTTTCTTACGCACCACCCGGAGCAGAGGCCCCCAAG
AGTCGCAAAGAAGCAATGCTTGGGACTCATGTGATATGGGATATTGGGTTGCAGTCTTCA
TGCACTATGGTGGTACCTTGGATCAGTAATACCACATACAGACAAACTATCAACGATAGT
TTCACAGAAGGTGGCTACATTAGCATGTTCTATCAAACTAGGGTTGTTGTCCCGTTGTCC
ACACCCAGAAAGATGGACATCCTGGGTTTTGTGTCAGCTTGCAATGACTTCAGTGTGCGC
TTACTGCGAGATACAACACACATTAGTCAAGAGGCTATG---------CCACAAGGA---
ATTGGTGACATGATTGAGGGGGCCGTTGAAGGGATTACT------AAAAATGCATTG---
---GTTCCC---CCGACT---------TCCACCAATAGCCTGCCTGACACAAAGCCGAGC
GGTCCAGCCCACTCCAAGGAGATACCTGCATTGACAGCCGTGGAGACTGGGGCTACCAAT
CCGTTGGTGCCTTCGGACACCGTGCAAACGCGCCATGTCATCCAGAGACGAACGCGATCA
GAGTCCACGGTTGAGTCATTCTTTGCAAGAGGGGCTTGCGTGGCCATTATTGAGGTGGAC
------AATGATGCACCGACAAAGCGCGCC---AGCAGATTGTTTTCGGTTTGGAAAATA
ACTTACAAAGATACTGTTCAACTGAGACGCAAACTGGAATTCTTCACATATTCGAGATTT
GACATGGAGTTCACTTTTGTGGTCACCTCAAACTACACTGATGCAAATAACGGACATGCA
TTGAACCAAGTTTATCAGATAATGTATATACCACCCGGAGCACCTATCCCTGGTAAATGG
AACGACTATACGTGGCAGACGTCCTCTAACCCGTCGGTGTTTTACACCTATGGGGCGCCC
CCAGCAAGAATATCAGTGCCCTACGTGGGAATTGCTAATGCGTATTCCCACTTTTATGAT
GGGTTTGCAAAAGTACCACTAGCGGGTCAAGCCTCAACTGAA---GGCGATTCGTTGTAC
GGTGCTGCCTCACTGAATGATTTTGGATCACTGGCTGTTCGCGTGGTAAATGATCACAAC
CCCACGCGGCTCACCTCCAAGATCAGAGTGTACATGAAGCCAAAGCATGTCAGAGTCTGG
TGCCCACGACCTCCACGAGCAGTCCCATACTTCGGACCAGGTGTTGATTATAAAGATGGG
---CTCACCCCACTA---CCAGAAAAGGGATTAACGACTTAT
>AGS09859
------------------------------------------ATGGGCGCGCAGGTTTCA
TCCCAGAAAGTTGGCGCTCACGAAAACTCAAACAGGGCATACGGAGGTTCTACTATTAAC
TACACCACCATTAATTACTATAGGGATTCAGCTAGCAACGCAGCCTCAAAACAGGACTTC
TCCCAAGACCCTTCCAAATTCACCGAACCCATAAAAGATGTGTTGATAAAAACAGCCCCA
ATGCTAAATTCTCCAAACATTGAAGCTTGCGGGTACAGTGATAGAGTCTTGCAGTTGACG
CTGGGGAACTCCACCATCACCACTCAGGAGGCTGCAAACTCAGTGGTCGCTTATGGGCGA
TGGCCGGAATATTTAAGGGATGGTGAGGCTAATCCAGTCGACCAACCGACTGAACCAGAT
GTTGCAGCTTGTAGATTTTACACACTTGAAACAGTCTCTTGGACGAAAGAATCAAAGGGA
TGGTGGTGGAAGCTACCAGAC---GCACTAAGGGATATGGGGTTGTTTGGGCAAAACATG
TACTACCATTACCTGGGTAGGTCAGGGTACACAGTGCACGTGCAGTGTAACGCATCCAAG
TTCCACCAGGGTGCACTCGGTGTGTTTGCCGTGCCGGAAATGTGCTTGGCCGGGGACAGT
AATACCACACCCACACACACCAGCTACCAGAACGCGAATCCAGGTGAGAAAGGGGGTACC
TTTACAGGCACATTCACACCAGACAATAACCAAACATCACCCGCCCGCAGATTCTGCCCT
GTGGATTATCTCTTTGGCAATGGCACCCTCCTGGGTAATGCGTTTGTGTTTCCGCACCAG
ATAATCAACTTGCGCACCAATAATTGTGCCACCATTGTCCTTCCATATGTGAACTCTCTT
TCAATAGACAGTATGGTTAAACACAACAACTGGGGCATCGCTATAATACCATTGGCTCCC
TTGAATTTTGCTAATGAGTCATCCCCAGAAATCCCCATTACTCTAACCATTGCTCCAATG
TGTTGCGAGTTCAATGGATTGAGAAATATCACCCTACCGCGGCTGCAGGGACTGCCTGTA
ATGAACACCCCTGGTAGCAACCAATACCTCACTGCTGACAACTTCCAGTCCCCGTGTGCG
TTACCTGAATTTGATGTCACCCCACCTATTGATATACCCGGGGAGGTTAAAAACATGATG
GAACTGGCCGAAATAGACACTATGATACCTTTTGACCTGAGTGCCACCAAAAAGAACACA
ATGGAAATGTACAGGGTTCAACTAAGTGACAAA---CCACACACAGATGATCCAATACTG
TGCCTGTCGTTATCACCAGCTACTGACCCCAGATTGTCTCACACAATGCTTGGAGAGATC
TTGAATTATTATACTCATTGGGCAGGATCCTTGAAGTTTACATTCCTGTTTTGTGGTTCC
ATGATGGCGACTGGAAAGCTGTTGGTTTCCTATGCTCCCCCCGGTGCTGACCCGCCAAAG
AAGCGCAAGGAAGCGATGTTAGGGACACATGTGATCTGGGACATTGGATTACAATCCTCC
TGTACTATGGTGGTGCCGTGGATTAGCAATACTACATATAGACAGACCATTGATGACAGC
TTCACCGAGGGCGGTTACATCAGTGTCTTTTACCAAACCAGAGTAGTAGTGCCCCTATCC
ACACCCAGGGAAATGGACATTCTCGGGTTTGTGTCAGCTTGCAACGATTTCAGCGTGCGT
CTGTTACGTGACACCACACACATAGAACAAAAAGCGATT---------ACACAAGGT---
TTGGGCCAGATGCTCGAGAGCATGATTGACAACACAGTC------CGCGAAACAGTA---
---GGGGCT------------TCAACCTCTCGGGACGCTCTCCCAAACACCGAGTCCAGC
GGCCCAGCCCACTCCAAGGAAATTCCGGCGCTCACCGCAGTAGAGACGGGAGCCACAAAC
CCGTTGGTACCCTCAGACACCGTACAAACTAGACATGTTATACAGCACAGATCGCGGTCA
GAGTCCAGTGTTGAGTCCTTCTTCGCACGCGGTGCGTGTGTTACCATAATGACAGTGGAC
------AATTCGGCCTCCACTACGTCAAAA---GACAAGTTATTCTCTGTGTGGAAAATC
ACGTACAAGGACACCGTGCAGTTGAGGAGAAAATTAGAGTTTTTCACTTATTCCAGGTTT
GACATGGAATTTACTTTTGTAATCACAGCAAACTTTACAGAGACCAATAATGGACATGCT
TTGAACCAGGTCTATCAAATCATGTATGTGCCACCAGGCGCACCAGTACCAGAAAAGTGG
GATGATTATACTTGGCAAACATCATCGAACCCATCAATTTTCTACACATACGGCACAGCA
CCGGCCCGCATCTCCGTACCGTACGTTGGTATATCAAATGCCTACTCACACTTTTATGAC
GGGTTTTCTAAAGTACCGTTGAAAGATCAATCAGCGGAGTTT---GGTGACTCACTTTAC
GGTGCTGCTTCCCTGAATGACTTTGGCATTTTGGCTGTGAGGGTGGTTAACGACCATAAT
CCAACCAAGGTCACTTCCAAGATTAGGGTGTACTTAAAACCCAAACACATCAGAGTGTGG
TGCCCCCGCCCACCGAGGGCAGTGGCGTATTACGGTCCGGGAGTGGACTACAAGGATGGG
ACGCTTGCCCCCCTC---TCCACCAAAGACCTGACCACGTAT
>ACZ05038
------------------------------------------ATGGGTGCTCAGGTTTCA
TCACAGAAAGTGGGCGCACATGAAAACTCAAATAGAGCGTATGGTGGTTCTACCATTAAT
TACACCACCATTAATTATTATAGAGATTCAGCTAGTAACGCGGCTTCGAAACAGGACTTC
TCTCAAGACCCTTCCAAGTTCACCGAGCCCATCAAGGATGTCCTGATAAAAACAGCCCCA
ACGCTAAACTCGCCAAATATAGAGGCTTGCGGGTATAGCGATAGAGTACTGCAATTAACA
CTGGGAAACTCCACTATAACCACACAGGAGGCGGCTAATTCAGTAGTCGCTTATGGGCGT
TGGCCTGAATATCTGAGGGACAGCGAAGCCAATCCAGTGGACCAGCCGACAGAACCAGAC
GTCGCTGCATGCAGGTTTTATACGCTAGACACCGTGTCCTGGACGAAAGAGTCGCGAGGG
TGGTGGTGGAAGTTGCCTGAT---GCACTGCGGGACATGGGACTCTTTGGCCAAAATATG
TACTACCACTACCTAGGTAGGTCCGGGTACACCGTGCATGTACAGTGTAACGCCTCCAAA
TTCCACCAGGGGGCACTAGGGGTATTCGCCGTACCAGAGATGTGTCTGGCCGGGGATAGC
AACACCACCACCATGCACACCAGCTATCAAAATGCCAATCCTGGCGAGAAAGGAGGTACT
TTCACGGGTACGTTCACTCCTGACGACAACCAGACATCACCTGCTCGTAGGTTCTGCCCG
GTGGATTACCTCTTTGGAAATGGCACGTTATTGGGGAATGCCTTTGTGTTCCCGCACCAG
ATAATAAACCTACGGACCAACAACTGTGCTACACTGGTACTCCCTTACGTGAACTCCCTC
TCGATAGATAGTATGGTAAAGCACAATAATTGGGGAATTGCAATATTACCATTGGCCCCA
TTAAATTTTGCTAGTGAGTCCTCCCCAGAGATTCCAATCACCTTGACTATAGCCCCTATG
TGCTGTGAGTTCAATGGATTAAGAAACATTACCCTGCCACGCTTACAGGGCTTGCCGGTC
ATGAACACCCCTGGTAGCAATCAATATCTTACTGCAGACAACTTCCAGTCACCGTGTGCG
CTGCCTGAATTTGATGTGACCCCACCTATTGATATACCCGGTGAAGTTAAGAACATGATG
GAATTGGCAGAAATCGACACCATGATTCCCTTTGACTTAAGTGCAACAAAAAAGAACACC
ATGGAAATGTATAGGGTTCGGTTAAGTGACAAA---CCACATACAGACGATCCCATACTC
TGCCTGTCACTCTCTCCAGCTTCAGATCCTAGGTTGTCACATACTATGCTTGGAGAAATC
CTAAATTACTACACACACTGGGCAGGATCCCTGAAGTTCACGTTTCTGTTCTGTGGATCC
ATGATGGCAACTGGCAAACTGTTGGTGTCATACGCGCCTCCTGGAGCCGACCCGCCAAAG
AAGCGTAAGGAGGCGATGTTGGGAACACATGTGATCTGGGACATAGGATTGCAGTCCTCA
TGTACTATGGTAGTGCCATGGATTAGCAACACCACGTATCGGCAAACCATAGATGACAGC
TTCACCGAAGGCGGATACATTAGCGTCTTCTATCAAACCAGAATAGTCGTCCCTCTTTCG
ACACCCAGAGAGATGGACATCCTTGGTTTTGTGTCAGCGTGTAATGACTTCAGCGTGCGC
TTGATGCGAGATACCACACATATAGAGCAAAAAGCGCTA---------GCACAGGGG---
TTAGGTCAGATGCTTGAAGGCATGATTGACAACACAGTC------CGTGAAACGGTG---
---GGAGCA------------GCAACGTCTAGAGACGCTCTCCCAAACACTGAAGCCAGT
GGGCCAGCACACTCCAAGGAAATTCCAGCACTCACCGCAGTGGAAACTGGGGCCACTAAT
CCACTAGTCCCTTCTGATACAGTGCAAACCAGACATGTCATACAACATAGGTCAAGGTCA
GAGTCTAGCATAGAGTCTTTCTTCGCGCGGGGTGCATGCGTGGCCATCATGACCGTGGAT
------AACTCAGCTTCCACCGAGAACAAG---GATAAGCTATTTGCAGTGTGGAAGATC
ACTTATAAAGATACTGTCCAGTTACGGAGGAAATTGGAGTTCTTCACCTATTCTAGATTT
GACATGGAATTTACCTTTGTGGTCACTGCAAATTTCACTGAGACTAACAATGGGCATGCC
TTAAATCAAGTGTACCAAATTATGTACGTACCACCAGGCGCCCCAGTGCCCGAGAAATGG
GACGACTACACATGGCAAACCTCATCAAATCCATCAATCTTTTACACCTACGGAACAGCT
CCAGCCCGGATCTCGGTACCGTATGTTGGTATTTCGAACGCCTATTCACACTTTTACGAC
GGTTTTTCCAAAGTACCACTGAAGGACCAGTCGGCAGCACTA---GGTGATTCCCTCTAT
GGTGCAGCATCTCTAAATGACTTCGGTATTTTGGCTGTTAGAGTAGTCAATGATCACAAC
CCGACCAAGGTCACTTCCAAAATCAGAGTGTATCTAAAACCCAAACACATCAGAGTCTGG
TGCCCGCGTCCACCGAGGGCAGTGGCGTACTACGGCCCTGGAGTGGATTATAAGGATGGT
ACGCTTACACCCCTC---TCCACCAAGGATCTGACCACTTAT
>AGV79289
------------------------------------------ATGGGAGCGCAGGTTTCA
TCACAGAAGGTTGGTGCACATGAAAACTCGAATAGAGCATATGGTGGGTCTACTATTAAC
TACACCACCATCAACTATTACAGGGACTCAGCTAGTAATGCAGCCTCAAAACAAGACTAT
TCCCAAGACCCATCTAAATTCACTGAGCCAATTAAAGATGTGTTAATAAAGACGGCTCCA
ATGTTAAATTCCCCTAACATTGAAGCTTGTGGATACAGTGACAGAGTCTTACAGTTAACA
CTTGGAAATTCCACCATTACCACGCAAGAGGCAGCTAACTCTGTAGTGGCATATGGTCGT
TGGCCTGAATACTTGAGGGATAGCGAAGCTAACCCAGTGGATCAACCAACGGAACCAGAC
GTTGCCGCGTGCAGGTTTTATACCCTAGACACGGTTTCATGGACCAAAGAATCTCGAGGG
TGGTGGTGGAAGTTGCCTGAT---GCACTCAGAGACATGGGATTGTTTGGGCAAAACATG
TACTACCATTATTTGGGCAGATCCGGGTACACAGTACACGTGCAGTGTAATGCCTCCAAG
TTCCACCAGGGTGCGCTGGGTGTGTTCGCTGTTCCAGAGATGTGCTTAGCTGGAGACAGT
AACACCACAACTACACACACAAGCTATCAAAATGCCAACCCAGGCGAAAAAGGGGGCACC
TTCACAAGTACGTTTACACCAGACAATAACCAAACATCACCTGCTCGCAGATTTTGTCCA
GTAGATTACCTCTTTGGTAATGGCACACTATTAGGAAACGCGTTTGTTTTCCCGCACCAG
ATCATTAATCTGCGGACTAACAACTGTGCCACTCTGGTGCTTCCATATGTGAACTCACTC
TCCATAGATAGCATGGTTAAGCACAACAACTGGGGGATTGCCATCATTCCACTAGCTCCA
TTGAATTTTGCTAGTGAATCATCTCCAGAAATACCAATTACATTGACCATAGCGCCCATG
TGCTGTGAATTCAATGGGTTACGAAACATCACGTTGCCGCGTTTACAGGGTTTGCCTGTG
ATGAACACTCCAGGCAGTAACCAGTATCTCACCGCAGACAACTTTCAATCCCCGTGTGCG
CTGCCTGAGTTTGACGTTACGCCACCCATTGATATACCAGGGGAAGTAAAAAATATGATG
GAATTGGCGGAGATCGACACCATGATCCCATTTGACTTGAGCGCCACCAAGAAAAATACC
ATGGAGATGTATAGAGTCCGCTTGAGCGACAAG---CCCCACACAGACGATCCAATTCTC
TGTTTATCGCTCTCCCCCGCCTCGGACCCCAGGTTGTCCCACACCATGCTTGGCGAAATT
CTAAACTATTACACACACTGGGCAGGGTCTCTGAAGTTCACCTTCCTGTTCTGTGGCTCC
ATGATGGCGACTGGCAAACTACTGGTGTCTTACGCGCCACCGGGAGCTGATCCACCCAAA
AAACGAAAAGAGGCAATGTTGGGGACCCACGTCATCTGGGACATAGGGTTACAGTCATCC
TGCACCATGGTGGTACCCTGGATCAGTAATACCACTTACCGCCAAACCATTGATGATAGT
TTCACAGAGGGTGGTTACATCAGCGTGTTCTATCAAACCAGAATAGTGGTGCCCCTCTCC
ACCCCCAGGGAAATGGACATACTTGGGTTCGTTTCAGCTTGCAATGATTTTAGTGTGCGC
CTGCTACGTGACACCACTCACATAGAGCAAAAAGCATTA---------ACACAGGGT---
TTGGGACAGATGCTGGAGAGTATGATAGATGGCACAGTT------CGGGAAGCAGTA---
---GGAGTA------------TCATCTTCGAGAGATGCTCTCCCGAATACTGAACACAGT
GGGCCTGCACATTCCAAAGAGATTCCAGCGCTAACCGCGGTAGAAACCGGGGCCACAAAC
CCATTGGTTCCATCAGACACAGTGCAAACCAGGCACGTCATCCAGCACAGGTCAAGATCA
GAATCCAGCATAGAATCCTTCTTTGCGAGAGGTGCATGTGTGACCATCATGACAGTGGAT
------AACTCAGCTTCTACCACTAACAAA---GACAAGTTGTTTTCAGTGTGGAAGATC
ACTTACAAAGACACTGTGCAACTAAGGAGAAAACTAGAGTTCTTCACCTATTCTAGATTT
GACATGGAATTTACATTTGTAATCACTGCAAACTTCACAGAAACAAACAACGGTCACGCC
TTGAATCAAGTGTATCAGATCATGTATGTACCCCCAGGTGCACCAGTGCCTGAAAAATGG
GATGACTACACATGGCAAACCTCATCAAATCCATCAATCTTTTATACCTATGGCTCAGCT
CCAGCGCGAATTTCAGTGCCTTATGTAGGTATTTCAAATGCTTACTCACACTTTTATGAT
GGCTTTTCTAAGATCCCTCTGAAAAATCAAACAGTGGCTCTG---GGCGATTCACTTTAC
GGTGCTGCATCTTTGAACGATTTCGGTATCCTGGCCGTTAGGGTGGTCAATGACCACAAC
CCCACCAAAGTCACTTCGAAGGTCAGAGTGTACCTGAAGCCTAAGCATATTAGAGTGTGG
TGTCCGCGCCCACCAAGGGCGGTGGCATACTATGGCCCAGGGGTTGATTATAAAGATGGA
ACACTTACTCCGCTC---TCAACCAAAGATTTGACCACGTAC
>ACZ05039
------------------------------------------ATGGGTGCTCAGGTTTCG
TCACAGAAAGTGGGCGCACATGAAAACTCAAATAGAGCGTATGGTGGTTCTACCATTAAT
TACACCACCATTAATTATTATAGAGATTCAGCTAGTAACGCGGCTTCGAAACAAGACTTC
TCTCAAGACCCTTCCAAGTTCACCGAGCCCATCAAGGATGTCCTGATAAAAACAGCCCCA
ATGCTAAACTCGCCAAACATAGAGGCTTGCGGGTATAGCGATAGAGTACTGCAATTAACA
CTGGGAAACTCCACTATAACCACACAGGAGGCGGCTAATTCAGTAGTCGCTTATGGGCGT
TGGCCTGAATATCTGAGGGACAGCGAAGCCAATCCAGTGGACCAGCCGACAGAACCAGAC
GTCGCTGCATGCAGGTTTTATACGCTAGACACCGTGTCCTGGACGAAAGAGTCGCGAGGG
TGGTGGTGGAAGTTGCCTGAT---GCACTGCGGGACATGGGACTCTTTGGCCAAAATATG
TACTACCACTACTTAGGTAGGTCCGGGTACACCGTGCATGTACAGTGTAACGCCTCCAAG
TTCCACCAGGGGGCACTAGGGGTATTCGCCGTACCAGAGATGTGTCTAGCCGGGGATAGC
AACACCACTACCATGCACACCAGCTATCAAAATGCCAATCCTGGCGAGAAAGGAGGCACT
TTCACGGGTACGTTCACTCCTGACGACAACCAGACATCACCTGCTCGTAGGTTCTGCCCG
GTGGATTACCTCTTTGGAAATGGCACGTTATTGGGGAATGCCTTTGTGTTCCCGCACCAG
ATAATAAACCTACGGACCAACAACTGTGCCACACTGGTACTCCCTTACGTGAACTCCCTC
TCGATAGATAGTATGGTAAAGCACAATAATTGGGGAATTGCAATATTACCATTGGCCCCA
TTAAATTTTGCTAGTGAGTCCTCCCCAGAGATTCCAATCACCTTGACTATAGCCCCTATG
TGTTGTGAGTTCAATGGATTAAGAAACATTACCCTGCCACGCTTACAGGGCCTGCCGGTC
ATGAACACCCCTGGTAGCAATCAATATCTTACTGCAGACAACTTCCAGTCACCGTGTGCG
CTGCCTGAATTTGATGTGACCCCACCTATTGACATACCCGGTGAAGTAAAGAACATGATG
GAATTGGCAGAAATCGACACCATGATTCCCTTTGACTTAAGTGCAACAAAAAAGAACACC
ATGGAAATGTATAGGGTTCGGTTAAGTGACAAA---CCACATACAGACGATCCCATACTC
TGCCTGTCACTCTCTCCAGCTTCAGATCCTAGGTTGTCACATACTATGCTTGGAGAAATC
CTAAATTACTACACACACTGGGCAGGATCCCTGAAGTTCACGTTTCTGTTCTGTGGATCC
ATGATGGCAACTGGCAAACTGTTGGTGTCATACGCGCCTCCTGGAGCCGACCCGCCAAAG
AAGCGTAAGGAGGCGATGTTGGGAACACATGTGATCTGGGACATAGGATTGCAGTCCTCA
TGTACTATGGTAGTGCCATGGATTAGCAACACCACGTATCGGCAAACCATAGATGACAGC
TTCACCGAAGGCGGATACATTAGCGTCTTCTACCAAACCAGAATAGTCGTCCCTCTTTCG
ACACCCAGAGAGATGGACATCCTTGGTTTTGTGTCAGCGTGTAATGACTTCAGCGTGCGC
TTGATGCGAGATACCACACATATAGAGCAAAAAGCGCTA---------GCACAGGGG---
TTAGGCCAGATGCTTGAAGGCATGATTGACAACACAGTC------CGTGAAACGGTG---
---GGGGCA------------GCAACGTCTAGAGACGCTCTCCCAAACACTGAAGCCAGT
GGACCAGCACACTCCAAGGAAATTCCGGCACTCACCGCAGTGGAAACTGGGGCCACTAAT
CCACTAGTCCCTTCTGATACAGTGCAAACCAGACATGTCATACAACATAGGTCAAGGTCA
GAGTCTAGCATAGAGTCTTTCTTCGCGCGGGGTGCATGCGTGGCCATTATGACCGTGGAT
------AACTCAGCTTCCACCGAGAATAAG---GATAAGCTATTTGCAGTGTGGAAGATC
ACTTATAAAGATACTGTCCAGTTACGGAGGAAATTGGAGTTCTTCACCTATTCTAGATTT
GACATGGAATTTACCTTTGTGGTCACTGCAAATTTCACTGAGACTAACAATGGGCATGCC
TTAAATCAAGTGTACCAAATTATGTACGTACCACCAGGCGCCCCAGTGCCCGAGAAATGG
GACGACTACACATGGCAAACCTCATCAAATCCATCAATCTTTTACACCTACGGAACAGCT
CCAGCCCGGATCTCGGTACCGTATGTTGGTATTTCGAACGCCTATTCACACTTTTACGAC
GGTTTTTCCAAAGTACCACTGAAGGACCAGTCGGCAGTACTA---GGTGACTCCCTCTAT
GGTGCAGCATCTCTAAATGACTTCGGTATTTTGGCTGTTAGAGTAGTCAATGATCACAAC
CCGACCAAGGTCACTTCCAAAATCAGAGTGTATCTAAAACCCAAACACATCAGAGTCTGG
TGCCCGCGTCCACCGAGGGCAGTGGCGTACTACGGCCCTGGAGTGGATTACAAGGATGGT
ACGCTTACACCCCTC---TCCACCAAGGATCTGACCACTTAT
>ABM54520
------------------------------------------ATGGGTGCACAGGTTTCA
TCACAGAAAGTGGGAGCACATGAAAACACCAATGTGGCAACAGGTGGTTCCACTGTGAAT
TACACCACCATAAATTATTACAAAGACTCAGCTAGTAACGCTGCCTCCAAGCAGGACTTT
TCTCAAGATCCTTCCAAATTTACTGAACCAGTCAAGGACATAATGCTAAAATCAGCTCCA
GCTTTGAACTCACCAAACGTGGAAGCGTGTGGTTACAGTGATCGAGTACGACAAATCACC
CTCGGAAATTCCACCATAACCACACAGGAAGCTGCAAATGCAGTGGTTGCATACGGTAGG
TGGCCCTCGTACTTGAGACCAACCGAGGCTAATCCAGTGGATGCTCCTACCGAACCAGAC
GTTAGCTCAAACAGGTTTTACACACTGGAGTCAGTACAGTGGTCTTCGACCAGCAAGGGT
TGGTGGTGGAAATTGCCAGAC---TGCCTCAAGGACATGGGTTTGTTCGGGCAAAACATG
TTCTATCATTACTTAGGTAGAAGTGGGTACACTGTCCATGTGCAATGTAACGCGTCAAAA
TTTCACCAGGGGGCTCTTGGAGTTTTCGCCATACCTGAATATGTGATGGCCACGAACACT
GAAACAAAAACATCGTATGTTTCATATGTCAATGCAAACCCCGGAGAAGCCGGTGGCACA
TTCACCAGTAGTTACAACCCAAGT---ACAGAAACTGACCAAGGGAGAACATTCGCAGCT
GTCGATTACTTACTAGGGTGCGGTGTTCTTGCAGGAAACGCCTTCGTGTTTCCCCATCAG
ATCATCAATTTAAGAACCAACAACAGTGCCACTATTGTCTTGCCATATGTCAACTCACTA
GCTATTGATTGTATGGCTAAGCACAACAACTGGGGGTTAGTAATCCTGCCTTTGGAACCC
CTGGCATATGCACCACAAGCATCCACACAAATTCCCATCACAGTGACTATCGCCCCGATG
TTTACTGAGTTCAATGGATTGAGAAACATCACAATTCCAGCGACACAAGGGCTGCCAGTA
ATGGTCACACCAGGGTCGAGTCAATATCTCACTTCAGATGATTTCCAATCACCATGTGCA
TTACCAAACTTCGATGTCACGCCACCTATTGATATTCCTGGTGAAGTAAAGAACATGATG
GAGCTGGCAGAAATTGACACATTGATACCAATGAACAGTGTTTCGGGTAAGGCAAACACC
ATGGATATGTATAGAATTCCATTAAACACTGAG------GGTAGCAAAGACCCGATATTC
TGTTTAAGTCTCTCCCCTGCCTCTGATCAACGACTACAGTACACTATGCTAGGGGAAATC
CTGAACTATTACACTCACTGGACCGGGTCACTTAGATTCACGTTCTTGTTTTGCGGTAGC
ATGATGGCAACCGGGAAGTTGATCTTAACATACTCACCACCAGGGGCATCACCTCCAAAG
AGTAGAAAAGATGCTATGCTTGGCACCCACGTTATATGGGACTTGGGATTGCAGTCTAGC
TGTACCATGGTGGCACCGTGGATCTCCAACACTGTTTACAGAAGGTGTGTGAAAGATGAT
TTCACAGAAGGGGGTTACATAACATGCTTTTACCAAACTCGCATTGTAGTCCCAGCTAGT
ACACCAACCAATATGGCCATGCTTGCGTTCGTGAGTGCATGCCCAGACTTCAGTGTGCGA
TTGCTAAGGGATACCACCCATATCAGCCAAACAACTCTGATAGCCCAGACCCAGGGT---
ATTGATGATGTTATTGATAAGGTGATTAACAATGCACTA------CAGCTCTCACAA---
---CCTACTCGACCAGTC------------------ACCGCGTCGGACACGCCCAGTACT
AGTGGAGTGAACAGCCAGGAAGTCCCAGCACTAACAGCTGTCGAAACTGGAGCTTCAGGA
CAGGCAGTGCCATCAGATGTTATTGAAACCAGACATGTTGTTAACTACAAAACAAGATCT
GAAAGTACTTTGGAATCCTTCTTTGGCAGATCAGCATGTGTTACCATATTGGAAGTAGAA
AATTTCAATGCAACAGAAGCTAGCGACAAG---AGGAAGCAATTCACTGTGTGGCCTATC
ACATACACTAACACAGTCCAGTTAAGAAGAAAATTAGAATTCTTCACCTACTCCAGATTC
GACTTGGAAATGACTTTCGTTGTGACGGAAAGATATTACACCAGTAACTCAGGACACGCC
AAGAATTCAGTTTACCAAATTATGTATATACCCCCAGGAGCACCCAGACCAAATGCGTGG
GATGACTACACATGGCAATCATCGTCCAACCCTTCAATATTCTACACGTACGGATGCGCA
CCAGCACGCATTTCAATTCCATATGTGGGCATAGCCAATGCATATTCGCACTTTTACGAT
GGCTTTGCACGAGTGCCATTGAAGGATGAAACCACGGATTCT---GGTGACACCTACTAC
GGCTTGGTTTCCATCAATGACTTTGGAGCCCTAGCAATTAGAGTAGTAAATGAGTTTAAC
CCCGCTCGCATAACAGCAAAAGTGCGAGTGTATATGAAACCAAAGCATATACGCTGCTGG
TGTCCTCGACCACCGCGAGTCGTGCCCTACAGAGGTGAAGGAGTGGATTTGAAACAAGGG
AGTGTGTTACCATTGACTCCAGTGAACAGCATAACTACATAT
>ABM54521
------------------------------------------ATGGGTGCACAAGTTTCA
TCTCAGAAGGTGGGTGCACATGAGAACACCAATGTGGCTACAGGTGGTTCCACCGTCAAT
TACACCACCATTAATTATTACAAAGATTCAGCTAGCAATGCAGCATCCAAACAGGACTTT
TCTCAAGATCCCTCCAAATTCACTGAACCATTCAAAGATGTGATGTTAAAATCAGCCCCG
GCTCTAAACTCACCAAATGTGGAGGCATGCGGTTACAGTGACCGCGTTCGACAAATCACC
CTTGGAAACTCCACTATAACAACCCAGGAGGCGGCGAATGCAGTGGTCGCATATGGGAGA
TGGCCTTCGTATCTCAAACCAACTGAAGCCAACCCAGTAGACGCTCCCACTGAGCCAGAT
GTTAGTTCTAACAGATTCTACACACTGGAGTCAGTACAATGGTCTGCTAACAGCAAAGGG
TGGTGGTGGAAGTTACCAGAT---TGTCTCAAAGACATGGGATTGTTTGGTCAAAACATG
TTCTATCATTACCTAGGTAGGAGTGGATACACTGTTCATGTACAGTGTAACGCATCAAAA
TTCCACCAAGGAGCCCTTGGGGTTTTTGCCATTCCTGAATATGTAATGGCCACAAACACA
GAGAGTAAAACATCATACGTCACGTATGTGAATGCAAATCCTGGGGAGGCAGGTGGTACA
TTTACTGATCAATACTCTCCCAGT---AATGACTCTTCTGAAGGAAGGAAATTTGCAGCT
GTTGATTATCTACTGGGGTGCGGAGTCCTTGCCGGTAATGCTTTTGTATTCCCTCATCAG
ATCATCAATCTAAGGACCAACAACAGTGCCACTTTGGTTTTACCATATGTTAATTCACTA
GCTATTGACTGTATGGCCAAGCACAACAATTGGGGGCTAGTGATTCTGCCGCTAGAGCCT
CTTGCATACGCACCACAAGCCTCAACTCAGATCCCAATTACAGTGACAATTGCACCAATG
TTTACCGAGTTCAATGGTTTAAGAAACATTACTGTACCAGCAACACAAGGGTTGCCTGTG
TTGGTTACTCCAGGGTCCAGTCAATATTTGACATCTGACGATTTTCAATCACCTTGTGCA
TTACCAAACTTTGATGTTACTCCACCCATTGATATACCAGGTGAGGTAAAGAACATGATG
GAATTGGCTGAGATCGATACATTGATACCAATGAACAGCGTTTCGGGAAAAGCGAACACC
ATGGAAATGTACAGAATCCCATTGAATACAACC------GGCAGCAAAGATCCCATATTC
TGCCTGAGTCTCTCCCCTGCTTCTGATCAAAGACTTCAATACACCATGTTAGGGGAAATC
CTGAATTATTATACACATTGGACTGGATCTCTTAGGTTTACCTTTTTGTTTTGTGGGAGC
ATGATGGCAACCGGAAAGTTAATCTTGACATACTCACCTCCAGGTGCCTCCCCCCCGAAA
ACTCGAAAAGATGCAATGCTAGGTACTCACATCATCTGGGATTTGGGACTTCAATCTAGT
TGCACCATGGTGGCTCCCTGGATATCCAACACCGTCTATAGAAGATGTGTAAGGGATGAT
TTTACTGAAGGAGGCTATATAACATGTTTCTACCAGACTCGCATAGTCGTTCCCGCCAGC
ACTCCAACCAACATGGCTATGCTCGCGTTTGTCAGCGCATGTCCAGACTTTAGTGTGCGC
CTGTTGAGAGATACCACACACATCAGTCAGAGCACTCTGCTCGCTTCAACACAGGGA---
ATAGATGAGGTCATCGATAAAGTCATTAACAATGCACTA------CAACTCTCTCAA---
---CCCACTCGACCAATT------------------ACGGCGTCAGATACCCCCAGTTCA
AGCGGTGTAAACACTCAAGAAGTACCAGCTCTGACTGCAGTTGAAACCGGAGCCTCTGGA
CAAGCAATACCATCAGATGTTATTGAAACTAGACATGTGGTTAACTACAAAACGAGATCC
GAGAGCACCCTAGAATCCTTCTTTGGTAGGTCAGCATGTGTCACCATACTGGAAGTAGAG
AACTTCAATGCGACTGTGGCAACAGACAAA---AAGAAACAGTTTACGGTTTGGCCCATT
ACTTATACCAATACCGTGCAACTTAGAAGAAAACTAGAGTTTTTCACATACTCCAGGTTT
GATTTAGAAATGACCTTTGTCGTGACCGAGAGGTATTACACCAGCAACTCAGGCCATGCC
AAAAACTCAGTTTATCAGATCATGTACATACCCCCAGGGGCACCCAGGCCGAATGCGTGG
GATGACTACACATGGCAATCATCTTCCAATCCTTCCATATTCTACACTTACGGGTGTGCA
CCAGCACGCATATCGATCCCATATGTGGGCATTGCCAACGCCTATTCACTCTTCTATGAT
GGCTTCGCACGAGTGCCGCTGAAAGATGAGACAGCAGACTCT---GGTGACACCTACTAT
GGATTGGTCGCCATCAATGATTTTGGATCCTTGGCAATTAGAGTGGTGAATGAGTTCAAT
CCTGCCCGCATTACAGCGAAGGTCCGAGTGTACATGAAACCAAAACACATCCGTTGTTGG
TGCCCCAGACCACCACGAGCCGTACCCTATAGAGGAGAGGGAGTAGATTTGAAAAGTGGG
TCAATCACACCGTTAACTCCAGTGAACAGTATAACTACATAT
>AGA12561
------------------------------------------ATGGGCGCCCAAGTCTCA
TCACAGAAAGTTGGAGCCCACGAAAATTCAAACAGAGCCTATGGCGGGTCCACCATCAAT
TACACTACAATCAATTACTATAGGGACTCTGCAAGCAATGCAGCAAGCAAGCAAGATTTT
GCACAAGATCCGTCCAAGTTCACCGAACCCATTAAGGACGTCCTTATTAAGACCGCTCCC
ATGCTAAACTCCCCAAACATTGAGGCGTGTGGTTATAGTGACAGGGTAATGCAGCTGACT
CTGGGCAATTCAACGATCACCACCCAAGAAGCGGCCAATTCTGTTGTTGCCTACGGTAGA
TGGCCTGAATACATCAGAGATACCGAGGCAAATCCTGTAGACCAACCAACCGAGCCCGAT
GTAGCCGCGTGCAGGTTCTACACATTAGATACCGTCACTTGGCGCAAGGAGTCCAGAGGG
TGGTGGTGGAAACTACCAGAC---GCTTTAAAAGACATGGGGTTATTTGGTCAAAACATG
TTTTATCACTATCTAGGGAGGGCTGGCTACACAGTGCACGTGCAGTGCAATGCTTCAAAG
TTTCATCAAGGAGCTCTAGGGGTGTTTGCAGTTCCAGAAATGTGTTTAGCTGGTGATAGC
---ACAACTCACATGTTCACAAAGTACGAGAATGCGAATCCAGGCGAAAAAGGAGGTGAA
TTCAAAGGGAGTTTCACCCTTGATACCAACGCCACTAACCCTGCACGAAAATTCTGCCCA
GTTGATTACCTCTTCGGGAGTGGAGTGCTGGTAGGGAATGCATTTGTTTATCCACATCAA
ATAATAAACTTGCGCACTAACAACTGTGCTACGCTAGTATTGCCCTACGTAAACTCACTC
TCAATAGATAGCATGACAAAGCACAACAACTGGGGGATCGCTATCCTCCCCCTGGCGCCA
CTAGACTTTGCCACTGAGTCTTCCACTGAGATACCCATTACACTGACCATTGCTCCCATG
TGCTGCGAGTTCAATGGCTTACGCAACATCACTGTGCCAAGAACCCAAGGATTACCAGTC
CTGAACACTCCAGGGAGTAACCAGTACCTGACCGCAGACAATTACCAATCGCCGTGCGCG
ATACCTGAGTTTGATGTCACTCCACCCATAGACATACCAGGGGAGGTGCGCAACATGATG
GAATTAGCGGAAATAGACACCATGATACCCCTCAACTTGACAAGTCAACGCAAGAACACA
ATGGACATGTATAGAGTCGAGTTGAGCGACACG---GCTCACTCTGACACGCCGATCTTG
TGTCTCTCGTTGTCCCCCGCTTCAGACCCCAGATTGGCACACACCATGTTGGGTGAGATA
TTGAATTACTACACACACTGGGCAGGGTCCTTGAAATTCACCTTTCTCTTTTGCGGTTCA
ATGATGGCCACCGGAAAGTTATTGGTTTCTTACGCACCACCCGGAGCAGAGGCCCCCAAG
AGTCGCAAAGAAGCAATGCTTGGGACACATGTGATATGGGACATTGGGTTGCAGTCTTCA
TGCACTATGGTGGTACCTTGGATCAGTAATACCACATACAGACAAACCATCAACGATAGT
TTCACAGAAGGAGGCTACATTAGCATGTTCTATCAAACTAGGGTTGTTGTCCCGTTGTCC
ACACCCAGAAAGATGGACATCCTGGGTTTTGTGTCAGCTTGCAATGACTTCAGTGTGCGC
TTACTGCGAGATACAACGCACATTAGTCAAGAGGCTATG---------CCACAAGGA---
ATTGGTGACATGATTGAGGGGGCCGTTGAAGGGATTACT------AAAAATGCATTG---
---ATTCCC------------CTGACTTCCTCCAATAGTCTGCCTGACACGAGGCCGAGC
GGACCAGCCCACTCCAAGGAGATACCTGCGTTGACAGCCGTGGAGACAGGGGCTACCAAT
CCGTTGGTGCCTTCGGACACCGTGCAAACGCGCCATGTCATCCAGAGACGAACGCGATCA
GAGTCCACGGTTGAGTCATTCTTTGCAAGAGGGGCTTGCGTGGCTATCATTGAGGTGGAC
------AATGATGCACCGACAAAGCGCGCC---AGCAGATTGTTTTCGGTTTGGAAAATA
ACTTACAAAGACACTGTTCAACTGAGACGCAAACTGGAATTTTTCACATACTCGAGATTT
GACATGGAGTTCACTTTTGTGGTCACCTCAAACTACACTGATGCAAATAACGGGCATGCA
TTGAACCAAGTTTATCAGATAATGTATATACCACCCGGAGCACCTATCCCTGGTAAATGG
AATGACTATACGTGGCAGACGTCCTCTAACCCGTCGGTGTTTTACACCTATGGGGCGCCC
CCAGCAAGAATATCAGTGCCCTACGTAGGAATTGCTAATGCGTATTCCCACTTTTATGAT
GGGTTTGCAAAAGTACCACTAGCGGGTCAAGCCTCAACTGAA---GGCGATTCGTTGTAC
GGTGCTGCCTCACTGAATGATTTTGGATCACTGGCTGTTCGCGTGGTAAATGATCACAAC
CCCACGCGGCTCACCTCCAAGATCAGAGTGTACATGAAGCCAAAGCATGTCAGAGTCTGG
TGCCCACGACCTCCACGGGCAGTTCCGTACTTCGGACCAGGTGTTGATTATAAAGATGGG
---CTCACCCCACTA---CCAGAAAAGGGATTAACGACTTAT
>ACS34686
------------------------------------------ATGGGAGCTCAAGTATCA
TCCCAAAAAGTAGGCGCTCACGAGAATTCTAACCGAGCCTACGGTGGTTCTACGATCAAC
TACACCACAATTAATTATTATAAAGATTCCGCAAGTAATGCGGCGTCCAAACAAGATTAC
TCACAGGATCCATCAAAATTCACCGAGCCACTAAAGGACGTGCTCATAAAAACAGCTCCA
GCACTCAATTCACCAAATGTAGAAGCGTGTGGGTATAGTGATAGAGTGTTGCAACTCACT
TTAGGCAATTCCACTATTACTACACAGGAGGCAGCAAATTCAGTAGTGGCTTACGGACGT
TGGCCTGAGTTTATTAGAGATGACGAAGCAAACCCGGTGGACCAACCAACTGAACCGGAT
GTGGCTACATGCAGATTCTACACACTAGACACTGTAATGTGGGGTAAGGAGTCGAAAGGC
TGGTGGTGGAAGTTACCTGAC---GCACTGAGAGACATGGGTCTGTTTGGACAAAACATG
TATTACCACTACCTAGGAAGATCCGGGTACACTGTGCACGTGCAGTGTAATGCATCCAAA
TTTCACCAAGGTGCACTCGGGGTGTTTGCGATTCCTGAGTATTGTCTGGCGGGTGACAGT
---GACAAGCAAAGGTACACTAGTTATGCAAATGCGAATCCAGGTGAAAGAGGGGGAAAA
TTTTACTCCCAATTCAACAAGGATAACGCAGTAACATCCCCAAAAAGAGAGTTCTGCCCA
GTGGATTATCTCCTGGGATGTGGGGTGTTACTGGGAAATGCCTTTGTATACCCACATCAA
ATCATTAATCTGAGGACCAACAACAGCGCAACTATTGTCCTACCATATGTGAATGCTTTG
GCCATTGATTCAATGGTTAAACACAACAACTGGGGCATTGCCATTCTGCCCTTATCACCG
CTGGATTTTGCTCAAGATTCATCAGTTGAAATTCCAATTACTGTGACAATTGCCCCAATG
TGTAGCGAGTTCAACGGCCTTCGTAACGTGACTGCACCTAAATTTCAAGGACTACCAGTG
TTGAACACTCCTGGTAGTAACCAGTACCTGACGTCAGACAACCACCAATCACCATGCGCA
ATCCCAGAATTTGATGTCACTCCGCCTATTGATATCCCGGGTGAGGTTAAAAACATGATG
GAGCTCGCCGAGATAGACACCATGATTCCTCTCAATTTGGAGAGCACCAAGAGAAACACA
ATGGACATGTACAGAGTTACTCTGAGCGACAGT---GCCAATCTATCGCAACCAATTTTG
TGCTTGTCACTATCCCCAGCATTTGATCCGCGCTTGTCACACACCATGCTTGGGGAAGTA
CTGAACTATTATACTCATTGGGCCGGGTCCTTGAAATTTACCTTCCTGTTCTGTGGTTCA
ATGATGGCTACGGGGAAAGTCCTAGTGGCCTATGCACCACCAGGTGCACAACCCCCCACC
AGCCGTAAGGAGGCTATGTTGGGCACACATGTCATTTGGGATCTTGGCCTGCAATCATCT
TGTACTATGGTGGTGCCGTGGATTAGTAATGTGACATACAGACAGACTACACAAGATAGT
TTCACTGAGGGCGGATATATCAGCATGTTCTACCAAACAAGAATTGTGGTGCCACTGTCC
ACCCCTAAGAGTATGAGCATGCTGGGGTTTGTGTCAGCCTGTAATGATTTCAGTGTGCGG
TTGCTGCGAGACACCACTCACATTTCACAATCTGCGCTT---------CCACAGGGT---
ATTGAAGATTTGATTTCTGAAGTTGCACAGGGCGCCCTA------ACTTTGTCACTC---
---CCGAAG------------------CAACAGGATAGCTTACCTGATACTAAGGCCAGT
GGCCCGGCGCATTCCAAGGAGGTACCTGCACTCACTGCAGTCGAGACTGGAGCCACCAAT
CCTCTGGTACCATCCGACACAGTTCAAACGCGCCACGTAGTCCAACGACGCAGCAGGTCA
GAGTCCACAATAGAATCATTCTTCGCACGCGGGGCGTGCGTCGCTATTATTGAGGTGGAC
------AATGAACAACCAACCACCCGGGCA---CAGAAACTATTTGCCACGTGGCGCATT
ACATACAAAGATACAGTGCAGTTGCGCCGTAAGTTGGAGTTTTTCACATACTCTAGATTT
GACATGGAATTCACCTTCGTGGTAACCGCCAACTTCACCAACGCTAATAATGGGCATGCA
CTCAACCAGGTGTACCAGATAATGTACATCCCCCCAGGGGCACCCACACCAAAGTCATGG
GACGACTACACTTGGCAAACATCTTCCAACCCGTCCATATTTTACACCTATGGGGCTGCC
CCGGCGCGAATCTCAGTGCCATACGTGGGGTTAGCCAATGCTTACTCGCACTTTTACGAC
GGCTTCGCCAAGGTGCCATTGAAGACAGATGCCAATGACCAGATTGGTGATTCCTTGTAC
AGCGCCATGACAGTTGATGACTTTGGTGTATTGGCAGTTCGTGTTGTCAATGATCACAAC
CCCACTAAAGTAACCTCCAAAGTCCGCATTTACATGAAACCCAAACACGTACGTGTCTGG
TGCCCTAGACCGCCGCGCGCGGTACCTTATTATGGACCAGGGGTGGACTATAGGAACAAC
---TTGGACCCCTTA---TCTGAGAAAGGCTTGACCACATAT
>AFS33289
------------------------------------------ATGGGAGCTCAAGTATCA
GCCCAACACAACGGTACTCATCAGAATTCCAACAGTGCTAGTGAAGGGTCCACCATTAAT
TATACCACCATAAACTATTACAAAGACAGCGCCAGTAATGCGGCGACAAAAATGGACTTC
TCTCAAGACCCGTCTAAGTTCACAGAGCCGGTGAAGGACGTGATGATCAAAACAGCACCT
GCGCTCAATTCACCCAACATAGAAGCGTGTGGATACAGTGACCGCGTCCAGCAATTGACC
TTAGGAAATTCAACTATCACCACTCAGGAGGCAGCCAACGCAGTGGTGGCATACGGGGAA
TGGCCTTCTTTCCTGGGACCAGAGGACGCCAACCCCGTTGATGCACCAACGATGCCCGAT
TCCTCTAGTAATCGCTTTTACACTCTTGAGAGTGTGGAGTGGGAAGAGGGGTCCCGTGGC
TGGTGGTGGAAGCTACCAGAT---GCTTTAAAAGACATGGGGATGTTTGGCCAAAATATG
TACTATCACTATTTAGGCAGGGCGGGTTACACCGTTCACGTGCAATGTAACGCCTCCAAG
TTTCATCAGGGGGCCTTGGTAGTTGCCGCCATTCCAGAATTTATGATGGCTAGTAACTCA
AGGGATAGTACAGGCGGGATCACTTACGAGAAAGCGAACCCCGGCGAGAAAGGGGGGAAA
TTTCAAGCGAGCTTTACCCCCTCA---AATGAGGATGGCAAGAAGAACACGTTTGCGCCT
GTGGATTGGTTACTGGGATGCGGGGTCATGGCAGGCAATATAACCATCTACCCCCACCAG
ATTATCAATTTGCGGACAAACAATTGTGCGACGCTGGTGTTGCCATATGTCAACTCGTCT
TCAACCGACTGCATGGCAAAACATAATAACTGGGGCATAGTGATTCTACCATTTGTGCCA
CTGAAGTTTGAGAGTGGTGCCTCAACTAAGATACCAATTACAGTTACCATTGCCCCCATG
TGCTGTGAATTCAATGGACTGCGCGCCATGACTGCCCCAGTCACTCAGGGTTTGCCAGTC
TTAAACACCCCTGGTTCGAGTCAATTTCTCACCACTGACAATTTCCAATCACCGTGTGCA
ATACCGAATTATGACGTCTCCCCACCTATACACATACCCGGTGAAGTCCGCAATATGATG
GAAATTGCCGAGGTTGATAGCATTATACCCATGAATGCTACCAGCATCAATGTTAACACT
ATGGCAGCCTACCCAATTCCACTGCAACAAGGTTTGGCGAATAAGGAGCAGTCTATATTC
TCTTTGAGTCTCAGTCCAGCTGCTGACCCCAGACTGTCACGCACACTGTTGGGCGAAATC
TTAAATTACTACACACACTGGGCTGGTTCAATTAAATTCACATTTTTGTTTTGCGGTAGC
ATGATGGCCACGGGAAAGATACTTTTGAGCTACTCACCACCAGGTGCTAAACCCCCAACC
ACAAGGAAAGATGCCATGCTTGGCACACATTTAATATGGGACATCGGCCTTCAATCCAGT
GCAACACTAGTGGCTCCGTGGATTTCGAACACGGCTTTCAGACGCTGTGAGAAGGATGAT
TTCACTGAAGGTGGCTACATCACTGCCTTCTACCAAACTGCCATAGTGGTCCCAAGTGGA
GCACCAAAGGACATGAGTATGTTAGCGTTTGTCAGTGCCTGTAATGATTTCTCCGCCAGG
CTGCTAAAGGATACACCATTCATTAGACAGCTTGCCACA---GTGTGGTCACAAGGG---
GTTGGTGATGCCTTGGAGGGACTAGTTGAGTCCATGGTG------GGTTTACAAATA---
---------------------------------GACACCGTGAAAAACACATTGCCAAGC
GGGCCAGTACACTCGCAACAAGTGCCAGCTCTTACCGCCGTTGAGACGGGCACTACCAAC
CCCGTGGTACCATCTGACGTGATAGAGACCAGACATGTAATAAACAAGCGTCAAAGGACA
GAGTGCACGGTTGAGTCCTTCCTAGGGAGATCTGCGTGTGTAGCCATAATTGGACTCAAA
------AATGACGACCCAGATACCACTGCTGCAAACGAGTTGTTCGCCACGTGGAACATT
GGATACCATTATGCTTACCAGTTGCGCAGAAAGCTTGAAATGTTCACCTACTCCAGATTT
GATGCAGAGCTCACGTTTGTGATCACTGAACGATTCGCTGCGAGTGGGGACTGTTCTGGG
CGACACTATGTGTATCAGATAATGTACATACCACCAGGCGCTCCCAAGCCAACCAAATGG
GACGACTATACATGGCAAAGCTCCACGAACCCATCAGTTTTCCACACGACTGGGAGTGCA
AACCCGCGCATATCAATACCCTTCATGGGAGTAAGTGGTGCCTACTCACATTTCTACGAC
GGGTTTGCCATTGTTCCCCACACAACATTTGATGCTAGCGCA------TTCAACAAGTAT
GGTTACAACAGCATTAACGACTTTGGTACCATCGCCGTGCGCATTGTCAATGAGCATGAC
CCAGCCCCCATAGATGCTAAAGTGAGGATTTATATGAAGCCCAAGCACATTCGAGCGTGG
TGCCCGAGACCTCCTAGAGCTGCTGAGTACACCGGGCCGTCAGTGGATTATAAACAAGCA
AACAAGGTAATGACA---CATGTTGCAGACATTCGCACATAT
>ACN78836
------------------------------------------ATGGGCGCCCAAGTTTCA
TCACAGAAAGTCGGAGCCCACGAAAATTCAAACAGAGCCTATGGCGGGTCCACCATCAAT
TACACTACAATCAATTACTATAGGGACTCTGCAAGCAATGCAGCAAGCAAGCAAGATTTT
GCACAAGATCCGTCCAAGTTCACCGAACCCATTAAGGACGTCCTCATTAAGACCGCTCCC
ATGCTAAACTCCCCAAACATTGAGGCGTGTGGTTATAGTGACAGGGTAATGCAGTTAACT
CTGGGCAATTCAACGATCACCACCCAAGAAGCGGCCAATTCTGTTGTTGCCTACGGTAGA
TGGCCTGAATACATCAGAGATACCGAGGCAAATCCTGTAGACCAGCCAACCGAACCCGAT
GTAGCCGCGTGCAGGTTCTACACATTAGATACCGTCACTTGGCGCAAGGAGTCCAGAGGG
TGGTGGTGGAAACTACCAGAC---GCTTTAAAAGACATGGGGTTATTTGGTCAAAACATG
TTTTATCACTATCTTGGGAGGGCTGGCTACACAGTGCACGTACAGTGCAATGCTTCAAAG
TTTCATCAAGGAGCTCTGGGGGTGTTTGCAGTTCCAGAAATGTGTTTAGCTGGTGATAGC
---ACAACTCACATGTTCACAAAGTACGAGAATGCGAACCCAGGCGAAAAAGGAGGTGAA
TTCAAAGGGAGTTTCACCCTTGATACCAACGCCACCAACCCTGCACGGAACTTCTGCCCA
GTTGATTACCTCTTCGGGAGTGGAGTGCTGGTAGGGAATGCATTTGTTTATCCACATCAA
ATAATAAACCTGCGCACTAACAACTGTGCTACGCTAGTATTGCCCTATGTAAACTCACTC
TCAATAGATAGCATGACAAAGCACAACAACTGGGGGATCGCTATCCTCCCCCTGGCGCCA
CTAGACTTCGCCACTGAATCTTCCACTGAGATACCCATTACACTGACCATTGCTCCCATG
TGCTGCGAATTCAATGGTTTACGCAACGTCACTGTGCCAAGAACCCAAGGATTACCAGTC
CTGAACACTCCAGGGAGTAACCAGTACCTGACCGCAGACAATTACCAGTCTCCGTGTGCG
ATACCTGAGTTTGATGTCACTCCACCCATAGACATACCAGGGGAGGTGCGCAACATGATG
GAATTGGCGGAAATAGACACCATGATACCCCTCAACTTGACGAGTCAACGTAAGAACACA
ATGGACATGTATAGAGTCGAGTTGAGTGACACG---GCTCACTCTGACACGCCGATCTTG
TGTCTCTCGTTGTCCCCCGCTTCAGACCCCAGGTTGGCACACACTATGTTAGGTGAGATA
TTAAATTACTACACACACTGGGCAGGGTCCTTGAAATTTACCTTTCTCTTTTGCGGCTCA
ATGATGGCCACCGGAAAGTTATTGGTTTCTTACGCACCACCCGGAGCAGAAGCCCCTAAG
AGTCGCAAAGAAGCAATGCTTGGGACACATGTGATATGGGACATTGGGTTGCAGTCTTCA
TGCACTATGGTGGTACCTTGGATCAGTAACACCACATACAGACAAACCATCAATGATAGT
TTCACAGAAGGTGGCTACATTAGCATGTTCTATCAAACTAGGGTTGTTGTCCCGTTGTCC
ACACCCAGAAAGATGGACATCCTGGGTTTTGTGTCAGCTTGCAATGACTTCAGTGTGCGC
TTACTGCGAGATACAACACACATTAGTCAAGAGGCTATG---------CCACAAGGA---
ATTGGTGACATGATTGAGGGGGCCGTTGAAGGGATTACT------AAAAATGCATTG---
---GCTCCC------------CCGACTTCCACCAATAGCCTGCCTGACACAAAGCCGAGC
GGTCCAGCCCACTCCAAGGAGATACCTGCATTGACAGCCGTGGAGACAGGGGCTACCAAT
CCGTTGGTGCCTTCGGATACCGTGCAAACGCGCCATGTCATCCAGAGACGAACGCGATCA
GAGTCCACTATTGAGTCATTCTTCGCAAGAGGGGCTTGCGTGGCTATCATTGAGGTGGAC
------AATGATGCACCGACAAAGCGCGCC---AGCAGATTGTTTTCGGTTTGGAAAATA
ACTTACAAAGATACTGTTCAACTGAGACGCAAACTGGAATTTTTCACATATTCGAGATTT
GACATGGAGTTCACTTTTGTGGTCACCTCAAATTACAATGATGCAAATAACGGACATGCA
ATGAACCAAGTTTATCAGATAATGTATATACCACCCGGAGCACCTATCCCTGGCAAATGG
AATGACTATACGTGGCAGACGTCCTCTAACCCGTCGGTGTTTTACACCTATGGAGCGCCC
CCAGCAAGAATATCAGTGCCCTACGTGGGAATTGCTAATGCGTATTCCCACTTTTATGAT
GGGTTTGCAAAAGTACCACTAGCGGGTCAAGCCTCAACTGAA---GGCGATTCGTTGTAC
GGTGTTGCCTCACTGAATGATTTTGGATCACTGGCTGTTCGCGTGGTAAATGATCACAAC
CCCACGCGGCTTACCTCCAAGATCAGAGTGTACATGAAGCCAAAGCATGTCAGAGTATGG
TGCCCACGACCTCCACGAGCAGTCCCATACTTCGGACCAGGTGTTGATTATAAAGATGGT
---CTCACCCCACTA---CCAGAAAAAGGACTAACAACTTAT
>ACN78837
------------------------------------------ATGGGCGCCCAAGTTTCA
TCACAGAAAGTTGGAGCCCACGAAAATTCAAACAGAGCCTATGGCGGGTCCACCATCAAT
TACACTACAATCAATTACTATAGGGACTCTGCAAGCAATGCAGCAAGCAAACAAGATTTT
GCACAAGATCCGTCCAAGTTCACCGAACCCATTAAGGACGTCCTTATTAAGACCGCTCCC
ATGCTAAACTCCCCAAACATTGAGGCGTGTGGTTATAGTGACAGGGTAATGCAGCTAACT
CTGGGCAATTCAACGATCACCACCCAAGAAGCGGCCAATTCTGTTGTTGCCTACGGTAGA
TGGCCTGAATACATCAGAGATGCCGAGGCAAATCCTGTAGACCAACCAACCGAGCCCGAT
GTAGCCGCGTGCAGGTTCTACACATTAGATACCGTCACTTGGCGCAAGGAGTCCAGAGGG
TGGTGGTGGAAACTACCAGAC---GCTTTAAAAGACATGGGGTTATTTGGTCAAAACATG
TTTTATCACTATCTTGGGAGGGCTGGCTACACAGTGCACGTACAGTGCAATGCTTCAAAG
TTTCATCAAGGAGCTCTAGGGGTGTTTGCAGTTCCAGAAATGTGTTTAGCTGGTGATAGC
---ACAACTCACATGTTCACAAAGTACGAGAATGCGAATCCAGGCGAAAAAGGAGGTGAA
TTCAAAGGGAGTTTCACCCTTGATACCAACGCCACTAACCCTGCACGGAACTTCTGCCCA
GTTGATTACCTCTTCGGGAGTGGAGTGCTGGTGGGGAATGCATTTGTTTATCCACATCAA
ATAATAAACCTGCGCACTAACAACTGTGCTACGCTAGTATTGCCCTATGTAAACTCACTC
TCAATAGATAGCATGACAAAGCACAACAACTGGGGGATCGCTATCCTCCCCCTGGCGCCA
CTAGACTTTGCCACTGAATCTTCCACTGAGATACCCATTACACTGACCATTGCTCCCATG
TGCTGCGAATTCAATGGTTTACGCAACATCACTGTGCCAAGAACCCAAGGATTACCAGTC
CTGAACACTCCAGGGAGTAACCAGTACCTGACCGCAGACAATTACCAGTCTCCGTGTGCG
ATACCTGAGTTTGACGTCACTCCACCCATAGACATACCAGGGGAGGTGCGCAACATGATG
GAATTGGCGGAAATAGACACCATGATACCACTCAACTTGACAAGTCAACGCAAGAACACA
ATGGACATGTATAGAGTCGAGTTGAGCGACACG---GCTCACTCTGACACGCCGATCTTG
TGTCTCTCGTTATCCCCCGCTTCAGACCCCAGACTGGCACACACCATGTTGGGTGAGATA
TTAAATTACTACACACACTGGGCAGGGTCCTTGAAATTTACCTTTCTCTTTTGCGGCTCA
ATGATGGCCACCGGAAAGTTATTGGTTTCTTACGCACCACCAGGAGCAGAGGCCCCCAAG
AGTCGCAAAGAAGCAATGCTTGGGACACATGTGATATGGGACATTGGGTTGCAGTCTTCA
TGCACTATGGTGGTACCTTGGATCAGTAATACCACATACAGACAAACCATCAACGATAGT
TTCACAGAAGGTGGCTACATTAGCATGTTCTATCAAACTAGGGTTGTTGTCCCGTTGTCC
ACACCCAGAAAGATGGACATCCTGGGTTTTGTGTCAGCTTGCAATGACTTCAGTGTGCGC
TTACTGCGAGATACAACACACATTAGTCAAGAGGCTATG---------CCACAAGGA---
ATTGGTGACATGATTGAGGGGGCCGTTGAAGGGATTACT------AAAAATGCATTG---
---GCTCCC------------CCGACTTCCACCAATAGCCTGCCTGACACAAAGCCGAGC
GGTCCAGCCCACTCCAAGGAGATACCTGCATTGACAGCCGTGGAGACAGGGGCTACCAAC
CCATTGGTGCCTTCGGACACCGTGCAAACGCGCCATGTCATCCAGAGACGAACGCGATCA
GAGTCCACGGTTGAGTCATTCTTTGCAAGAGGGGCTTGCGTGGCTATCATTGAGGTGGAC
------AATGATGCACCAACAAAGCGCACC---AGCAGATTGTTTTCGGTTTGGAAAATT
ACTTACAAAGATACTGTTCAACTGAGACGCAAACTGGAATTTTTCACATATTCGAGATTT
GACATGGAGTTCACTTTTGTGGTCACCTCAAACTACACTGATGCAAATAACGGACATGCA
TTAAACCAGGTTTATCAGATAATGTATATACCACCTGGAGCACCTATCCCTGGTAAATGG
AATGACTATACGTGGCAGACGTCCTCTAACCCGTCGGTGTTTTACACCTATGGGGCGCCC
CCAGCAAGAATATCAGTGCCCTACGTGGGAATTGCTAATGCGTATTCCCACTTTTATGAC
GGTTTTGCAAAAGTACCACTAGCGGGTCAAGCCTCAACTGAA---GGCGATTCGTTGTAC
GGTGCTGCCTCACTGAATGATTTTGGATCACTGGCTGTTCGCGTGGTAAATGATCACAAC
CCCACGCGGCTCACCTCCAAGATCAGAGTATACATGAAGCCAAAGCATGTCAGAGTCTGG
TGCCCACGACCTCCACGAGCAGTCCCATACTTCGGACCAGGTGTTGATTATAAAGATGGG
---CTCACCCCACTA---CCAGAAAAGGGATTAACGACTTAT
>AFQ55937
------------------------------------------ATGGGAGCTCAAGTGTCT
ACTCAGAAGTCTGGATCACATGAAAATCAGAATGTGGCTGCTGGTGGTTCCACTATCAAT
TATACCACCATAAATTATTACAAAGATAGTGCCAGCAATTCGGCATCAAAACAAGATTTT
TCGCAAGACCCATCCAAATTCACTGAGCCAGTTAAGGATATTATGATCAAGACAGCCCCT
GCCTTGAACTCGCCCAACATAGAAGCCTGTGGGTATAGTGATAGGGTTCTCCAACTAACA
TTAGGAAACTCTACTATCACTACTCAAGAAGCTGCCAATTCAGTCATTGCATATGGAGAG
TGGCCCACCTTTCTGAGTGATAGGGAAGCCAATCCGGTGGATGCTCCAACAGAACCTGAT
GCTTCGAGTAACAGATTTTACACTCTAGATAGTAAACCATGGGCAGCAGGGTCCAGAGGA
TGGTGGTGGAAATTACCAGAT---GCCCTGAAAGATATGGGCATGTTTGGCCAAAACATG
TTTTATCACTATTTGGGTAGAGCTGGGTATACTGTGCACGTACAGTGTAATGCCTCAAAA
TTTCATCAAGGGACGCTACTTGTTGCTGCTATTCCAGAGTTTATGATGGGGTCTAACACA
GATTCTAACACAGGTGGTATAACATATGAAAAAGCCAACCCTGGTGAGACGGGGGGTACT
TTCCAGAAGACTGCTACCTTG------ACCACAGGAGATGGCAAGAATTCCTTCTGTCCA
CTTGATTGGGTGTTAGGTTGTGGAGTGATGGCTGGAAACGCTACAGTATTCCCACACCAG
TTCATAAATTTAAGAACCAATAACTCAGCCACCCTCGTCTTACCTTATGTTAATTCAATT
GCTACAGATTGCATGGCAAAGCATAACAATTGGGGTCTAGTTGTCATTCCAGTAGTACCA
CTACAATACAGTACTGGTGCATCAACCCTTGTGCCTATTACTATAACAATAGCACCTATG
TGTTGTGAGTTCAATGGATTAAGATCTCTCACAACCCCATACACCCAAGGCTTACCAGTA
ATGAATACTCCTGGGTCTAATCAATTTTTAACCACAGATAATTTTCAATCACCTTGTGCT
TTACCGGACTTCGATGTAACACCAGAGATACACATACCAGGAGAAGTAAAGAACATGATG
GAACTAGCAGAAATTGATTCGCTAGTTCCAATGAATGCAGTACCAGGCATAGTTAATTCA
ATGGAAGCTTATCAGATACCAATACAAGCAAATCAGCAGGACAACAACAAATCAATTTTT
GCTATTAGCCTCAGCCCTGCTGCCGACCCTAGGTTGTCATACACCATGCTTGGTGAGATT
TTGAATTACTACACACATTGGTCAGGTTCAATTAAATTCACTTTCCTATTTTGTGGCAGT
GCTATGGCGACTGGAAAATTGTTACTGAGTTATAGTCCACCAGGTGCAAAACCCCCCACC
ACCAGGAAGGAAGCCATGCTGGGCACCCACATAATATGGGATGTTGGTTTGCAATCCAGC
GCCACCATGGTGGCCCCATGGATATCTAATGTCAACTATAGAAGGTGTGTGAAAGATGAC
TTTACTGAAGGAGGTTACATTTGCTGCTTTTATCAAACGGCTATTGTGGTGCCCAGTGGG
ACTCCAGTAACCATGAGCATGTTGTGTTTTGTCAGCGCATGCAATGATTTCACTGCTAGA
TTACTTAAAGACTCCCCCCATGTTATACAGAGTAACGCT------GTTGTGCAAGGA---
TTAGGTGATTCAATTGAGGCCACCATTGATAGTATCACT------CAAAATGCACTA---
---------------------------------ACCACTGTTCAGAACACAGTACAATCA
GGACCCACTCACTCAAAAGAGGTTCCAGCACTAACAGCAGTGGAAACGGGTGCCACCAGT
CAAGTAGTACCAGGCGACTTGATCGAGACCAGGCATGTCATAAACATGAGACAGAGGTCT
GAGGCATCTGTTGAATCCTTCTTTGGTCGATCTGCATGTGTTGCAATACTTGGGTTATCA
------AATGCCAAACCAACCAAAGCAAACACCAAACAGCTGTTCAAAACTTGGAGAATA
TCATATTTGGAGACTTATCAACTCAGGAGAAAGCTAGAGTTTTTCACATATTCAAGATTT
GACTTGGAAATGACTATAGTAATTACAGAAAGAGTGTTTAACGCAATCAATGCTCCGCTG
CGCAGTTATGTGTATCAGATAATGTACATTCCACCAGGCGCTCCTGAACCACAATCATGG
GATGATTATACATGGCAATCTTCCACCAACCCATCAATTTTCTACACTACTGGAAATGCC
CCTCCCAGGGTGTCAATCCCATTCGTTGGAATAGGGTCTGCATATTCACACTTTTATGAT
GGTTTCTCACAGATTCCCCTTGACTCAATTAGTGCTGGAGCA------AGCAATAAATAC
GGTTATACCTCAATCAATGACTTTGGCACCCTGGCAATTAGAATAGTAAATGAATATGAT
CCAGTGCAAGTGGATGCAAAGGCTCGAGTTTACATCAAACCCAAGCACGTACGTGTATGG
TGTCCCAGACCACCACGGGCTATGCCCTATAAAAACAATACAGTTGATTTTGACCCATCA
GCAACAGTGATGACC---CAAGTTGCAGACATCAGGACGTAC
>ABM21506
------------------------------------------ATGGGAGCTCAAGTGTCA
TCACAAAAGGTTGGTGCTCATGAGAATACTAATGTGGCCACCGGTGGGTCAACGGTCAAT
TATACGACCATCAACTATTACAAAGACTCTGCTAGTAATGCAGCGTCAAAACAGGACTTC
TCTCAAGATCCATCAAAGTTCACTGAACCAGTGAAGGATGTATTGATAAAATCTGCACCT
GCGCTGAATTCTCCAAACATCGAGGCGTGTGGTTACAGTGACAGAGTGATGCAACTGACC
CTAGGAAATTCCACTATTACCACTCAGGAAGCAGCCAATTCGGTTGTAGCTTATGGAGTC
TGGCCCTCCTACCTAAGTGACAAGGATGCTAACCCTGTTGATCAACCCACCGAACCTGAT
GTTTCAGCATGCCGCTTTTACACGCTTGACACTGTGGAGTGGAGTAAAGAGTCTAAAGGG
TGGTGGTGGAAGCTCCCTGAT---GCCTTGAAGGACATGGGATTATTTGGTCAGAATATG
TTTTATCATTATCTGGGAAGATCAGGGTATACAGTACATGTGCAGTGCAATGCATCAAAG
TTTCACCAAGGCACACTTGGCGTGTTTGCAGTACCGGAGTATTGCTTGGCCGGAGACTCG
AACTCCAAGACAAATTACACCAGCTATGTGAACGCCAACCCGGGAGAGGCGGGGGGACAG
TTCGTGTCAAATTTCAATCCAGAC---ACTAGCACTACACCTCAACGCAAATTTCAACCA
GTTGATTATCTTTTCGGTTGCGGTGTTATGGCAGGAAACGCATTTGTGTTCCCACATCAA
ATAATAAACCTGCGCACAAACAACTGCGCCACGCTGGTACTGCCATATGTGAATTCACTA
GCAATAGATTGCATGGCAAAGCACAACAACTGGGGCATAGTGATACTACCCTTGTCTAAA
CTTGATTACAATCCAGATGCCAGTACACGATTACCCATCACGGTTACAATCGCCCCCATG
TGTTGTGAATTCAATGGGTTGAGGAATTTAACAATTCCTGCCACACAGGGCCTACCTGTC
ATGAATACACCAGGCAGCAACCAGTATCTGACGTCGGACAACTTTCAATCGCCTTGCGCA
TTGCCTGAGTTCGATGTCACGCAACCCATATTCATTCCAGGAGAGGTTAAAAATTTAATG
GAATTAGCAGAGATTGACACTATGATACCAATGGATCTCAGTGAGGGGAAGAAAAACTCA
ATGGAAATGTACAGAGTGAAACTCAGTGATGCT---GGAGATCGCGATAAACCAATTTTG
TGTCTATCTCTGTCCCCAGCATCTGACCCACGTTTGTCACACACGATGCTAGGAGAAATT
CTAAATTATTACACACATTGGGCTGGTTCCTTGAAATTTTCATTTTTGTTTTGTGGGTCA
ATGATGGCCACTGGAAAGCTCTTAGTGGCATACTCACCTCCAGGCGCACAGCCTCCTCAA
GATAGAAAAAGTGCTATGTTAGGCACTCATGTCATCTGGGATATAGGGTTGCAGTCTTCT
TGTACTATGGTGGTTCCATGGATTAGTAACACCAGTTACCGCAGAACAGTGAAAGACGAC
TTTACAGAAGGAGGTTACATAAGCATGTTCTACCAGACACGCATAGTCGTCCCAGCCTCA
ACACCAACTAGTATGGACATTCTCTGTTTTGTGTCAGCATGTAACGACTTCACGGTTCGG
TTATTAAGAGACACAACCCACATCACCCAAGCAGCCCTA---------CCTCAAGGC---
ATAGATGAAATAATTCAGCAAGTGGCATCAAGCGCTCTT------CAGTTGTCCCAA---
---CCTAATAGACCAGCCCTGCCCCCAGCCGAACAGTCTGTTCCCAACACCAATCAGACC
ACACCAGAACATTCAAAAGAAGTACCCGCGCTAACGGCAGTTGAGACAGGAGCTACCAAC
CCACTAGAACCAGGCGACACTGTCCAGACCAGGCATGTTATTCAGACCAGATCCAGGAGC
GAGAGCACCGTAGAATCATTCTTTGCGCGAGGGGCATGTGTCACAATCATGAGTGTTGAT
AATTACAACGAGACCCTCACAGGAAGCCAAAAATCCACACTCTTTGCAACCTGGAACATA
ACCTACACAGACACAGTTCAGCTCAGGAGGAAATTGGAGATGTTCACCTACTCCAGGTTT
GACATTGAGTTTACCTTTGTTGTAACTGAACGCTATTACTCTTCCAATTCTGGCCATGCA
TTAAATCAAGTGTACCAAATTATGTATGTACCACCAGGTGCTCCAGTGCCAAAGAAGTGG
GATGATTATACTTGGCAGACATCATCGAACCCATCCATTTTCTACACATATGGCACTGCC
CCACCCAGAGTCTCAATTCCTTTTGTTGGAATTGCAAATGCTTACTCCCATTTCTACGAT
GGGTATAGCACAGTCCCACTGAAATCAGACACAACTGACTCA---GGCGCGGCATACTAC
GGTGCGGTGTCCATCAATGACTTTGGTCTTTTGGCAGTGCGTGTGGTAAATGAGCACAAC
CCAGTGAGAGTTTCATCAAAAGTGAGAGTGTACATGAAGCCCAAACATGTCAAAGTATGG
TGCCCCAGACCACCACGCGCTGTGGAATACTATGGACCAGGAGTTGACTACAAAAGCGGT
ACGCTACAGCCGCTA---CCCACTAAAAGCCTGACCACTTAC
>ABM21507
------------------------------------------ATGGGTGCACAAGTTTCA
TCACAGAAAGTAGGAGCACATGAGAACACCAATGTGGCGACTGGTGGTTCCACAGTCAAT
TACACAACAATCAATTATTACAAAGATTCTGCTAGTAATGCAGCCTCTAAACAAGATTTT
TCACAGGATCCATCCAAATTTACGGAACCAGTGAAAGATGTGCTGATAAAATCAGCTCCG
GCATTGAACTCACCAAACATAGAGGCATGTGGGTATAGTGATAGACTGATGCAATTGACA
CTTGGGAATTCCACCATAACCACGCAGGAAGCAGCAAACTCAGTGGTGGCCTACGGTGTA
TGGCCTAGTTACCTTAGTGATAAGGATGCTAACCCAGTGGATCAACCAACTGAACCGGAT
GTTTCAGCTTGCAGGTTCTACACGCTAGATACAGTGGAATGGCAAAAAGAGTCCAAGGGA
TGGTGGTGGAAGCTGCCGGAC---GCTCTAAAAGACATGGGGCTGTTTGGGCAAAACATG
TACTATCACTATCTTGGTAGGTCAGGTTACACAGTACATGTTCAGTGCAACGCTTCAAAG
TTCCACCAAGGCACCCTTGGTGTGTTTGCCGTGCCTGAATATTGTCTGGCAGGTGACTCA
AACAGCAAGACCAATTACACTAGTTATGTCAATGCTAATCCAGGTGAAAAAGGTGGGACA
TTTGTATCCAATTTCACACCAGAC---AATGGAGCAGTGCCCAAACGGGAGTTCCAACCA
GTAGATTACTTGTTTGGATGTGGTGTTATGGCAGGCAACGCATTCGTGTTCCCCCACCAA
ATCATAAACCTGCGCACTAACAACTGTGCCACGTTGGTCTTACCGTATGTGAATTCACTT
GCTATTGATTGTATGGCGAAGCACAACAACTGGGGTATAGTCATACTACCACTGTCCAGG
CTGGATTACAACCCCGATGCAAGCACAAAGCTACCCATCACTGTAACAATAGCACCAATG
TGTTGCGAGTTTAATGGCTTGAGAAACCTAACCATTCCAGCCACACAAGGACTGCCCGTG
ATGAACACCCCGGGGAGTAACCAATATCTCACATCAGATAACTTCCAATCACCATGTGCA
CTACCAGAATTTGATGTAACTCAACCTATTTTTATACCAGGGGAAGTGAGAAATTTGATG
GAGTTGGCCGAGATCGATACGATGATACCAATGGACCTGAGTGATGGTAAGAAAAATTCC
ATGGAAATGTATAGGGTCAAGTTATCAGACAGT---GGTGATCGCAGTAGACCAATTCTA
TGCCTGTCTTTGTCACCAGCGTCAGACCCACGACTCTCTTATACCATGCTAGGAGAAATC
TTGAATTACTACACACATTGGGCTGGTTCTCTCAAATTCTCGTTTCTTTTCTGCGGATCC
ATGATGGCCACTGGTAAATTATTAGTGGCATACTCACCACCTGGTGCACAACCACCGCAG
GATAGGAAAACTGCAATGCTGGGTACTCATGTAATATGGGACATAGGCTTACAGTCATCA
TGCACTATGGTCGTTCCATGGATCAGCAACACCAACTACCGCAGGACAGTGAGGGATGAC
TTCACAGAGGGCGGATACATTAGCATGTTTTATCAAACCAGAATAGTAGTCCCTGCATCC
ACTCCAACTAGCATGGACATCTTATGTTTTGTGTCAGCTTGCAACGATTTCACTGTGAGG
TTACTTAGGGACACCACACACATAACCCAGGAAGCGTTA---------CCACAAGGG---
CTTGAGGATTTAATCCAGCAAGTGGCTACAAATGCATTA------CAATTATCACAA---
---CCCACCCGACCCGCACTTCCGCCAGCAGAGCAAAGTGTGCCAAACACCAATCAATCC
ACCCCAGAGCACTCGAAAGAGGTCCCCGCACTCACTGCAGTAGAAACTGGTGCCACTAAC
CCACTAGAGCCGAGTGACACCGTGCAGACTAGGCATGTGATTCAAACTAGATCTAGAAGT
GAGAGCACAGTGGAATCCTTCTTTGCGCGGGGAGCGTGTGTGACAATCATGGGGGTAGAC
AATTACAATGAGGTAGTGACTGGTGACCAAAAGTCTACTCTGTTTGCTACATGGAATATA
ACATACACAGACACAGTTCAGCTGAGAAGGAAATTGGAAATGTTCACATACTCCAGATTC
GACATTGAATTCACATTTGTGGTAACTGAACGTTACTACACCCAGAATAGTGGGCACGCC
CTGAATCAGGTATACCAGATTATGTATGTGCCACCAGGTGCTCCAGTGCCTAAAAAGTGG
GATGATTACACATGGCAGACCTCGTCGAACCCATCAATCTTTTACACTTATGGTACAGCA
CCACCCAGGATATCCATACCTTTCGTGGGCATTGCAAACGCTTACTCCCATTTCTATGAC
GGGTATGCGAACGTGCCACTCAAAACAGATACCACAGATTCA---GGAGCAGCTTATTAC
GGAGCAGTGTCTATCAATGACTTTGGATTGTTGGCAGTGCGTGTTGTTAATGAACACAAC
CCGGTGAGAGTGTCGTCAAAAATTAGAGTGTACATGAAACCTAAACATGTCCGGGTTTGG
TGTCCCCGCCCGCCTCGAGCAGTGGAATATTATGGTCCTGGAGTAGACTATAAGGCTGGC
ACTCTCACCCCACTT---CCTACCAAGAGCCTAACAACCTAC
>ABM21504
------------------------------------------ATGGGTGCGCAAGTTTCA
TCACAGAAGGTAGGTGCTCATGAGAATACCAATGTAGCCACTGGCGGGTCAACAGTTAAT
TACACCACTATTAACTACTACAAGGACTCTGCTAGTAATGCTGCTAGTAAACAAGACTTT
TCCCAAGACCCGTCCAAGTTTACTGAGCCAGTGAAGGACATCATGCTGAAATCCGCTCCA
GCCCTGAATTCTCCAAATATAGAAGCTTGCGGTTACAGTGATAGAGTGATGCAGCTTACT
CTAGGAAACTCCACCATTACGACACAAGAGGCTGCCAACTCAGTGGTGGCATATGGCGAG
TGGCCTAGTTACTTGTCTGACAAAGAAGCGAATCCAGTAGATCAACCCACGGAACCCGAT
GTGGCCGCATGTAGGTTCTATACATTGGACACCGTAACATGGAGTAAGAGTTCCAAAGGG
TGGTGGTGGAAACTCCCAGAT---GCATTAAAGGATATGGGACTGTTTGGACAAAACATG
TATTATCACTATTTGGGAAGATCAGGTTACACTGTGCATGTGCAATGTAATGCCTCCAAA
TTCCATCAGGGCGCTCTCGGGGTCTTTGCGATACCCGAATATTGCATGGCGTGCAACACA
GACGCCAAAACCAATTATGTCAGTTATGTACAAGCCAACCCTGGTGAGACAGGTGGGACC
TTCACGGATACATACAATCCCAGC---TCTGAGACAACTGGTGCACGCAAGTTTGCTGCA
GTGGACTACTTGTTGGGATGTGGTGTGTTGGCTGGGAATGCATTTGTGTTCCCTCACCAG
ATCATTAACCTAAGGACAAACAACTGCGCCACACTGGTGTTGCCATATGTGAACTCTATG
GCCATTGATTGTATGGCCAAGCACAACAATTGGGGAATTGCCATCCTACCACTAGCAGAG
CTAGATTTTGCCGAGGCTTCTTCAACAGAAGTACCCATCACCATCACAATCGCCCCAATG
TGTTGCGAGTTCAATGGGTTGCGAAATTTGACATCCCCGGCTAAACAGGGCTTGCCAGTT
ATGAATGTACCAGGCAGTAACCAGTTTCTGTCGTCAGATAACTTTCAGTCTCCCTGCGCA
CTGCCAGAATTTGATGTAACACCCCCGATCCACATCCCAGGTGAGGTGCGCAACATGATG
GAGTTAGCGGAAATAGACACTCTCATTCCAATGGATCTTTCAGACACCAAGAAGAACACC
ATGGGCATGTACAGAGTTGAGCTAGGGTCTAGT---AAGTCACAAACTGACCCCATCCTG
TGCCTCAGTTTGAGTCCCGCTAGTGAACAGAGATTGGGATTCACTATGCTAGGTGAAATA
CTAAATTACTACACACACTGGAGTGGGTCCCTAAAATTTACTTTCCTGTTTTGCGGGAGC
ATGATGGCTACGGGCAAATTACTTATCTCCTATGCCCCGCCCGGGGCCAAACCACCCAAA
ACACGTAAGGAAGCCATGCTGGGTACGCACATCATTTGGGATATTGGATTGCAATCTTCC
GCCACGATGGTTGTGCCTTGGATCAGCAATGTTATGTACCGCAGATGCGTGAAAGATGAC
TTTACAGAAGGGGGCTATATTTCAATGTTTTACCAGACCAAGATAGTGGTCCCGCTGTCA
ACACCCACTACCATGACAATGTTAAGCTTTGTGTCAGCGTGCAATGATTTCACTGTACGA
CTATTAAGGGATACAACACACATCTCACAAACAACAAAA---ATTAACACTCAGGGACCC
ATAGAAGAAATAATCTCCACTGTGGCAAGCAATGCGTTG------GCCTTGAGTCAA---
---CCGAAA---------------CCAGTAGACAACACAGTGCAAAACACTCAACAGAGT
GCGCCAGTTCATAGCCAGGAAGTGCCAGCATTAACAGCAGTGGAAACTGGCGCCACGAGT
GACGTAGTCCCAGCAGACCTCGTGCAAACGAGACATGTGATCAACGTGAAATCGCGTTCA
GAATCTACCATTGAGTCTTTCTTTGCTCGGGCCGCTTGCGTCACAATAATGCAAGTTGAT
AATTTCAATGCTACAACAATGGAGGACAAA---AGGAAGCTGTTTGCAAAATGGGCTATT
ACCTACACTGACACAGTACAACTGAGAAGAAAACTAGAGTTCTTTACATATTCAAGATTT
GATTTGGAAATGACCTTCGTGTTGACAGAGAGGTACTACAGCCAAAACTCGGGACATGCC
AGATCGCAGGTTTACCAAATTATGTATGTTCCCCCCGGAGCGCCTACCCCAAGTGCTTGG
GACGATTACACATGGCAAACATCATCAAACCCTTCAATATTCTTCACCACAGGAAACGCA
CCACCACGTATTTCCATCCCATTTGTAGGAATTGCAAATGCTTATTCCCACTTCTATGAC
GGATTCAGCAGAGTACCTTTAGAGGGTGAGAACACTGATTCA---GGAGACACTTATTAC
GGTCTTACATCAATCAATGACTTTGGCACCTTGGCCGTGAGAGTAGTTAATGATTACAAT
CCAGCTCGCGTAGAGACCAGAATTCGGGTCTACATGAAACCAAAACATGTGAGGGTTTGG
TGTCCAAGACCCCCAAGGGCCGTTAGTTATAGGGGCCCCGGGGTTGATCTCCTGTCAACA
TCAGTGACCCCCTTG---TCAAAGCACGATCTCACAACATAC
>ABM21505
------------------------------------------ATGGGCGCTCAGGTATCA
TCCCAAAAAGTTGGTGCTCATGAAAACACTAATGTGGCTACTGGTGGGTCAACCGTCAAT
TACACAACCATCAATTACTACAAAGACTCCGCTAGTAATGCGGCCTCAAAACAAGATTTT
TCTCAGGATCCATCAAAATTCACAGAACCTGTGAAGGATGTTTTAATAAAATCAGCACCA
GCACTCAACTCACCAAACATTGAGGCATGTGGATATAGCGACAGAGTGATGCAGCTGACC
TTGGGAAATTCGACCATTACCACTCAGGAAGCAGCTAACTCTGTTGTTGCGTACGGAGTG
TGGCCCTCTTATTTAAGTGATAAAGACGCCAACCCAGTTGACCAACCCACCGAACCTGAT
GTTTCGGCATGTCGGTTTTATACTCTTGACACAGTAGAGTGGAGCAAGGAATCCAAGGGA
TGGTGGTGGAAACTCCCAGAC---GCCTTGAAAGACATGGGATTGTTTGGTCAGAACATG
TTCTATCATTACTTGGGAAGGTCAGGATATACAGTACATGTACAATGCAATGCCTCAAAG
TTCCATCAAGGCACACTTGGCGTGTTTGCAGTACCAGAATATTGTTTGGCTGGTGATTCC
AACGCCAAAACAAATTACACTAGCTATGTAAATGCCAACCCAGGAGAGGCTGGAGGAAAG
TTTGTGTCCACCTTCATCCCAGAC---ACTAGCACATCACCTAAGCGTGAGTTCCAACCG
GTCGATTACCTATTTGGGTGTGGTGTCATGGCAGGCAACGCATTTGTGTTCCCACACCAG
ATTATCAACTTACGCACAAATAATTGTGCTACACTGGTGTTGCCATACGTGAACTCATTG
GCTATTGATTGCATGGCAAAGCACAACAACTGGGGCATAGTCATATTACCTTTGTCTAAA
CTTGATTACAACCCTGATGCTAGTACAAAATTGCCCATCACAGTGACAATTGCTCCCATG
TGTTGTGAATTTAATGGACTAAGAAACTTAACCATTCCAGCCACGCAGGGGTTACCTATT
ATGAACACTCCAGGCAGCAACCAATATTTAACTTCAGATAATTTCCAATCACCATGTGCC
TTGCCCGAGTTTGATGTTACTCAACCCATATTTATCCCAGGAGAAGTAAAGAATTTGATG
GAACTGGCAGAGATTGACACAATGATCCCCATGGATCTCAGTGAAAGAAAGAAGAATTCA
ATGGAAATGTATAGGGTGAAGCTCTCCGACAAT---GCAGATTGTAGAAAGCCAATTTTG
TGCCTATCATTGTCACCAGCATCTGATCCACGACTATCCTACACGATGCTAGGTGAAATT
CTAAATTACTACACACACTGGGCTGGTTCTTTGAAGTTCTCATTCTTGTTTTGTGGGTCG
ATGATGGCCACTGGAAAGCTCCTAGTAGCATACTCACCTCCAGGAGCACAACCTCCCCAG
GATAGAAAGAGTGCTATGTTAGGTACCCACGTTATCTGGGACATTGGGCTACAATCCTCC
TGTACTATGGTGGTTCCATGGATTAGTAATACCAGTTACCGCAGGACAGTGAAGGATGAT
TTCACAGAGGGAGGTTATATAAGCATGTTCTACCAGACACGCATAGTCGTCCCAGCCTCA
ACACCAACTAGTATGGATATTCTATGTTTTGTGTCAGCATGTAATGACTTCACAGTCCGG
CTTTTAAGAGACACAACTCACATCACCCAAGCAGCCCTA---------CCCCAAGGC---
ATTGAGGAAATAATCCAGCAGGTGGCATCAAACGCTCTT------CAGTTATCCCAA---
---CCTAACAGGCCAGCTTTGCCACCAGCTGAACAATCAGTTCCTAACACTAATCAGACC
ACACCTGAGCACTCAAAGGAGGTGCCTGCTTTGACAGCAGTTGAAACAGGAGCCACCAAC
CCACTAGAGCCAGGTGACACAGTCCAGACTAGGCACGTCATCCAGACCAGGTCTAGAAGT
GAGAGCACAGTAGAATCATTCTTTGCACGAGGGGCGTGCGTGACAATTATGAGTGTTGAC
AATTATAATGAGACTCTCACTGGTGACCAAAAGTCTAAGCTCTTTTCCACTTGGAATATA
ACTTACACAGATACAGTCCAGCTTAGAAGGAAATTGGAGATGTTCACATACTCTAGATTT
GACATTGAGTTCACTTTCGTGGTGACTGAACGTTACTTCTCCTCTAATTCGGGTCATGCA
TTGAACCAGGTGTATCAAATCATGTACGTACCTCCAGGTGCTCCAGTACCAAAGAAGTGG
GACGATTACACGTGGCAAACATCATCAAATCCATCCATTTTCTACACCTATGGAACTGCT
CCGCCCAGAATTTCAATCCCCTTTGTTGGAATTGCAAATGCATATTCCCACTTTTACGAC
GGGTATAACACGGTTCCTTTGAAGTCCGACACAACAGACTCA---GGTGCTGCGTACTAC
GGGGCAGTATCCATTAATGACTTTGGGCTCCTGGCAGTGCGTGTCGTGAACGAGCACAAT
CCGGTGAGAGTTTCATCAAAGGTGAGAGTGTATATGAAGCCCAAACATGTCAGAGTATGG
TGTCCCAGACCACCACGCGCTGTTGAGTATTATGGACCTGGAGTTGATTACAAAGCTGAT
ACATTAGCACCATTA---CCTACAAAGAACCTAACAACCTAT
>ABV00555
------------------------------------------ATGGGAGCTCAAGTATCA
TCCCAAAAAGTAGGCGCTCACGAGAATTCTAACCGAGCCTACGGTGGTTCTACGATCAAT
TACACCACAATTAATTACTACAGAGATTCCGCAAGTAATGCGGCGTCCAAACAAGATTAC
TCACAGGATCCATCAAAATTCACCGAGCCACTAAAGGACGTGCTCATAAAAACAGCTCCA
GCACTCAATTCACCAAATGTGGAAGCGTGTGGGTATAGTGATAGAGTGTTGCAACTCACT
TTAGGCAATTCCACTATTACCACACAGGAGGCAGCAAATTCAGTAGTGGCTTACGGACGT
TGGCCTGAGTTTATTAGAGATGACGAAGCAAACCCGGTGGACCAACCAACTGAACCAGAT
GTGGCTACATGCAGATTCTACACACTAGACACTGTAATGTGGGGCAAGGAGTCGAAAGGC
TGGTGGTGGAAGTTACCTGAC---GCACTGAGAGACATGGGTCTGTTTGGGCAAAACATG
TATTACCACTACCTAGGAAGATCCGGGTACACTGTGCACGTGCAGTGTAATGCATCCAAA
TTTCACCAAGGTGCACTCGGGGTGTTTGCAATTCCCGAGTATTGTCTGGCGGGTGACAGT
---GACAAGCAAAGGTACACTAGTTATGCAAATGCAAATCCGGGTGAAAGAGGGGGAAAA
TTTTACTCCCAATTCAACAAGGATAACGCAGTAACATCCCCAAAAAGAGAGTTCTGCCCA
GTGGATTATCTCCTGGGATGTGGGGTGTTACTGGGAAACGCCTTTGTATACCCACATCAA
ATCATTAATCTGAGGACCAACAACAGTGCAACTATTGTCCTACCATATGTGAATGCTTTG
GCCATTGATTCAATGGTTAAACACAACAACTGGGGCATCGCCATTCTGCCCTTATCACCG
CTGGATTTTGCTCAAGATTCATCAGTTGAAATTCCAATTACTGTGACAATTGCCCCAATG
TGTAGCGAATTCAACGGCCTTCGCAACGTGACTGCACCTAAATTTCAAGGACTACCAGTG
TTGAACACTCCTGGTAGTAACCAGTACCTGACGTCAGACAACCACCAATCACCATGCGCA
ATCCCAGAATTTGATGTCACTCCGCCTATTGATATCCCAGGTGAGGTTAAAAACATGATG
GAGCTCGCCGAGATCGACACCATGATTCCTCTCAATTTGGAGAGCACCAAGAGAAACACA
ATGGACATGTACAGAGTTACTCTGAGCGACAGT---GCCAATCTATCGCAACCAATTTTG
TGCTTGTCACTATCCCCAGCATCTGATCCGCGTTTGTCACACACCATGCTTGGGGAAGTA
CTGAACTATTATACTCATTGGGCCGGGTCCTTGAAATTTACCTTCCTGTTCTGTGGTTCA
ATGATGGCTACGGGGAAAATCCTGGTGGCCTATGCACCACCAGGTGCACAACCCCCCACC
AGCCGTAAGGAGGCTATGTTGGGCACACATGTTATTTGGGACCTTGGCCTGCAATCATCT
TGTACTATGGTGGTGCCGTGGATTAGTAATGTGACATACAGACAGACTACACAAGATAGT
TTCACTGAGGGCGGATATATCAGCATGTTCTACCAAACAAGAATTGTGGTGCCACTGTCC
ACCCCTAAGAGTATGAGCATGCTGGGGTTTGTGTCAGCCTGTAATGACTTCAGTGTGCGA
TTGCTGCGAGACACCACTCACATCTCACAATCTGCGCTT---------CCACAGGGT---
ATTGAAGATTTGATTTCTGAAGTTGCACAGGGCGCCCTA------ACTTTGTCACTC---
---CCGAAG------------------CAACAGGATAGCTTACCTGATACTAAGGCCAGT
GGCCCGGCGCATTCCAAGGAGGTACCTGCACTCACTGCAGTCGAGACTGGAGCCACCAAT
CCTCTGGTACCATCCGACACAGTTCAAACGCGCCACGTAGTCCAACGACGCAGCAGGTCA
GAGTCCACAATAGAATCATTCTTTGCACGCGGGGCGTGCGTCGCTATTATTGAGGTGGAC
------AATGAACAACCAACCACCCGGGCA---CAGAAGCTATTCGCCACGTGGCGCATT
ACATACAAAGATACAGTGCAGTTGCGCCGTAAGTTGGAGTTTTTCACATACTCTCGTTTT
GACATGGAGTTCACCTTCGTGGTAACCGCCAACTTCACCAACTCTAATAATGGGCATGCA
CTCAACCAGGTGTACCAGATAATGTACATCCCCCCAGGGGCACCCACACCAAAGTCATGG
GACGACTACACTTGGCAAACATCTTCCAACCCGTCCATATTTTACACCTATGGGGCTGCC
CCGGCGCGAATCTCAGTGCCATACGTGGGGTTAGCCAATGCTTACTCGCACTTTTACGAC
GGCTTCGCCAAGGTGCCATTGAAGACGGATGCCAATGACCAGATTGGTGATTCCTTGTAC
AGCGCCATGACAGTTGATGACTTTGGTGTAATGGCAGTTCGTGTTGTTAATGATCACAAC
CCCACTAAAGTAACCTCCAAAGTCCGCATTTACATGAAACCCAAACACGTACGTGTCTGG
TGCCCTAGACCACCACGCGCGGTACCTTATTATGGACCAGGGGTGGACTATAGGAACAAC
---TTGGAACCCTTA---TCTGAGAAAGGTTTGACCACATAT
>ABM21503
------------------------------------------ATGGGAGCACAAGTTTCA
TCTCAGAAAGTAGGTGCTCATGAAAACACCAACGTGGCCACTGGCGGGTCAACGGTGAAC
TACACGACGATTAATTATTATAAAGATTCTGCTAGTAATGCTGCAAGTAAGCAGGATTTC
TCTCAAGATCCATCTAAGTTCACCGAACCAGTCAAGGACATTATGCTGAAATCAGCCCCG
GCCCTCAATTCTCCAAACATTGAGGCGTGCGGTTACAGTGATAGAGTAATGCAGCTTACT
TTAGGAAATTCCACCATAACCACCCAAGAGGCTGCCAATTCAGTGGTGGCCTATGGAGAG
TGGCCCAGTTATTTGTCAGACAAAGAAGCAAACCCGGTAGACCAACCCACTGAACCAGAT
GTATCTGCGTGCAGATTTTACACCTTAGACACTGTAACGTGGAGCAAAAGTTCCAAGGGG
TGGTGGTGGAAGCTACCAGAT---GCCTTGAAAGATATGGGACTGTTTGGACAAAACATG
TACTACCATTACTTGGGAAGGTCAGGGTACACTGTTCATGTACAGTGCAACGCTTCCAAA
TTTCACCAGGGTGCTCTGGGTGTATTTGCCATCCCCGAATATTGCATGGCCTGTAATACA
GATGCTAAGACCAATTACGTCAGCTATGTCCAAGCCAACCCAGGCGAAACAGGGGGAGTC
TTTACGGACACGTACAACCCCAGC---TCAGGAACCACCGGAGCGCGTAAATTCGCCGCA
GTGGATTATTTGTTGGGGTGTGGGGTACTAGCCGGTAATGCTTTTGTGTTCCCCCACCAA
ATCATAAATTTAAGAACAAACAATTGTGCCACATTGGTGTTGCCATATGTGAACTCAATG
GCCATTGACTGCATGGCTAAACACAACAACTGGGGGATTGCCGTACTCCCCTTGGCAGAA
CTCGATTTTACTGAAGCATCCTCAACGGAGGTACCCATCACCATCACAATTGCACCAATG
TGCTGTGAATTCAACGGGCTGCGCAACTTGACTTCTCCAGCCAAACAAGGCCTGCCAGTT
ATGAACGTGCCAGGCAGCAATCAATTCTTGTCATCAGACAACTTCCAATCTCCCTGTGCT
CTACCTGAATTTGATGTGACCCCACCTATCCATATCCCAGGCGAGGTGCGTAACATGATG
GAGTTAGCTGAAATAGACACCCTTATACCAATGGACCTATCAAACACAAAGAAAAACACC
ATGGGAATGTACAGAGTGGAATTGGGTTCCAGC---AAATCACAGACTGACCCAATATTG
TGTTTGAGCTTGAGCCCAGCCAGTGAGCAGAGGTTAGGATACACCATGTTGGGTGAGATA
TTGAACTATTACACACATTGGAGTGGCTCACTGAAGTTCACGTTCTTATTTTGTGGAAGC
ATGATGGCGACTGGTAAACTCTTGATATCTTACGCACCACCAGGGGCTAAACCACCCAAA
ACCCGCAAGGAAGCTATGCTCGGCACACACATCATCTGGGATATTGGTCTACAATCATCC
GCAACCATGGTTGTGCCTTGGATCAGCAACGTCATGTATCGCAGATGCGTGAAGGACGAT
TTCACAGAAGGAGGGTACATATCCATGTTTTACCAGACCAAGATAGTCGTCCCCCTGTCA
ACCCCCACCACGATGACAATGCTCAGCTTTGTATCTGCTTGCAATGATTTCACTGTTCGG
TTGCTTAGAGACACCACACACATTTCACAAACGACACAA---ATAAACACACAAGGACCT
ATTGAGGAAATAATCTCCACGGTGGCCAGCAACGCACTA------GCACTAAGTCAG---
---CCCAAA---------------CCAGTGGACAATTCAGTGCAAAACACCCAACAAAGC
GCACCGGTTCATAGCCAGGAAGTGCCAGCACTGACAGCAGTGGAGACTGGTGCTACAAGT
GATGTGGTACCAGCGGATTTAGTACAAACAAGACACGTGATCAATGTGAAATCGCGATCA
GAATCTACAATTGAATCTTTCTTTGCCAGGGCTGCCTGTGTTACAATAATGCAGGTCGAT
AACTTCAACGCCACTACAATGGAAGACAAA---AAGAAGCTGTTTGCTAAATGGGCCATC
ACATACACAGATACAGTACAATTAAGAAGAAAATTAGAATTTTTCACATATTCCAGGTTT
GATTTGGAGATGACTTTCGTGCTCACAGAGAGATACTACAGCCAGAACTCAGGGCATGCC
AGATCACAAGTATATCAAATAATGTACGTTCCACCAGGAGCTCCCACACCTAGTGCTTGG
GACGATTACACCTGGCAAACATCTTCAAACCCTTCAATATTCTTCACCACCGGAAATGCA
CCACCCCGGATTTCCATACCATTTGTGGGAATCGCAAATGCCTACTCTCACTTTTATGAT
GGATTCAGTCGGGTGCCATTGGAAGGCGAAAACACAGATTCT---GGCGACACATACTAC
GGCCTCACCTCGATCAATGATTTTGGGACTTTGGCTGTGAGAGTGGTTAATGATTACAAT
CCTGCCAGAGTGGAGACTAGAATCCGTGTTTACATGAAACCCAAACACGTGAGGGTGTGG
TGCCCAAGACCCCCTAGGGCAGTTAGTTACAGAGGGCCCGGGGTTGATCTTTTATCAACA
TCAGTGACTCCATTA---TCTAAGCATGATCTCACAACTTAT
>ABV00557
------------------------------------------ATGGGAGCTCAAGTATCA
TCCCAAAAAGTAGGCGCTCACGAGAATTCTAACCGAGCCTACGGTGGTTCTACGATCAAT
TACACCACAATTAATTACTACAGAGATTCCGCAAGTAATGCGGCGTCCAAACAAGATTAC
TCACAGGATCCATCAAAATTCACTGAGCCACTAAAGGACGTGCTCATAAAAACAGCTCCA
GCACTCAATTCACCAAATGTGGAAGCGTGTGGGTATAGTGATAGAGTGTTGCAACTCACT
TTAGGCAATTCCACTATTACTACACAGGAGGCAGCAAATTCAGTAGTGGCTTACGGACGT
TGGCCTGAGTTTATTAGAGATGACGAAGCAAACCCGGTGGACCAACCAACTGAACCAGAT
GTGGCTACATGCAGATTCTACACACTAGACACCGTAATGTGGGGCAAGGAGTCGAAAGGC
TGGTGGTGGAAGTTACCTGAC---GCACTGAGAGACATGGGTCTGTTTGGGCAAAACATG
TATTACCACTACCTAGGAAGATCCGGGTACACTGTGCACGTGCAGTGTAATGCATCCAAA
TTTCACCAAGGTGCACTCGGGGTGTTTGCGATTCCCGAGTATTGTCTGGCGGGTGACAGT
---GACAAGCAAAGGTACACTAGTTATGCAAATGCAAATCCGGGTGAAAGAGGGGGAAAA
TTTTACTCCCAATTCAACAAGGATAACGCAGTAACATCCCCAAAACGAAAGTTCTGCCCA
GTGGATTATCTCCTGGGATGTGGGGTGTTACTGGGAAACGCCTTTGTATACCCACATCAA
ATCATTAATCTGAGGACCAACAACAGTGCAACTATTGTCCTACCATATGTGAATGCTTTG
GCCATTGATTCAATGGTTAAACACAACAACTGGGGCATCGCCATTCTGCCCTTATCACCG
CTGGATTTTGCCCAAGATTCATCAGTTGAAATTCCAATTACTGTGACAATTGCCCCAATG
TGTAGCGAATTCAACGGCCTTCGCAACGTGACTGCACCTAAATTTCAAGGGCTACCAGTG
TTGAACACTCCTGGTAGTAACCAGTACCTGACGTCAGACAACCACCAATCACCATGCGCA
ATCCCAGAATTTGATGTCACTCCGCCTATTGATATCCCAGGTGAGGTTAAAAACATGATG
GAGCTCGCCGAGATCGACACCATGATTCCTCTCAATTTGGAGAGCACCAAGAGAAACACA
ATGGACATGTACAGAGTTACTCTGAGCGACAGT---GCCAATCTATCGCAACCAATTTTG
TGCTTGTCACTATCCCCAGCATCTGATCCGCGTTTGTCACACACCATGCTTGGGGAAGTA
CTGAACTATTATACTCATTGGGCCGGGTCCTTGAAATTTACCTTCCTGTTCTGTGGTTCA
ATGATGGCTACGGGGAAAATCCTGGTGGCCTATGCACCACCAGGTGCACAACCCCCCACC
AGCCGTAAGGAGGCTATGTTGGGCACACATGTTATTTGGGACCTTGGCCTGCAATCATCT
TGTACTATGGTGGTGCCGTGGATTAGTAATGTGACATACAGACAGACTACACAAGATAGT
TTCACTGAGGGCGGATATATCAGCATGTTCTACCAAACAAGAATTGTGGTGCCACTGTCC
ACCCCTAAGAGTATGAGCATGCTGGGGTTTGTGTCAGCCTGTAATGATTTCAGTGTGCGA
TTGCTGCGAGACACCACTCACATCTCACAATCTGCGCTT---------CCACAGGGT---
GTTGAAGATTTGATTACTGAAGTTGCACAGGGCGCCCTAACTTTGTCACTCCCGAAG---
---------------------------CAACAGGATAGCTTACCTGATACTAAGGCCAGT
GGCCCGGCGCATTCCAAGGAGGTGCCTGCACTCACTGCAGTCGAGACTGGAGCCACCAAT
CCTCTGGTACCATCCGACACAGTTCAAACGCGCCACGTAGTCCAACGACGCAGCAGGTCA
GAGTCCACAATAGAATCATTCTTCGCACGCGGGGCGTGCGTCGCTATTATTGAGGTGGAC
------AATGAACAACCAACCACCCGGGCA---CAGAAACTATTCGCCACGTGGCGCATT
ACATACAAAGATACAGTGCAGTTGCGCCGTAAGTTGGAGTTTTTCACATACTCTCGTTTT
GACATGGAATTCACCTTCGTGGTAACCGCCAACTTCACCAACTCTAATAATGGGCATGCA
CTCAACCAGGTGTACCAGATAATGTACATCCCCCCAGGGGCACCCACACCAAAGTCATGG
GACGACTACACTTGGCAAACATCTTCCAACCCGTCTATATTTTACACCTATGGGGCTGCC
CCGGCGCGAATCTCAGTGCCATACGTGGGGTTAGCCAATGCTTACTCGCACTTTTACGAC
GGCTTCGCCAAGGTGCCATTGAAGACAGATGCCAATGACCAGATTGGTGATTCCTTGTAC
AGCGCCATGACAGTTGATGACTTTGGTGTATTGGCGGTTCGTGTTGTTAATGATCACAAC
CCCACTAAAGTAACCTCCAAAGTCCGCATTTACATGAAACCCAAACACGTACGTGTCTGG
TGCCCTAGACCACCACGCGCGGTACCTTATTATGGACCAGGGGTGGACTATAGGAACAAC
---TTGGAACCCTTA---TCTGAGAAAGGTTTGACCACGTAT
>ABV00556
------------------------------------------ATGGGAGCTCAAGTATCA
TCCCAAAAAGTAGGCGCTCACGAGAATTCTAACCGAGCCTACGGTGGTTCTACGATCAAT
TACACCACAATTAATTACTACAGAGATTCCGCTAGTAATGCGGCGTCCAAACAAGATTAC
TCACAGGATCCATCAAAATTCACCGAGCCACTAAAGGACGTGCTCATAAAAACAGCTCCA
GCACTCAATTCACCAAATGTGGAAGCGTGTGGGTATAGTGATAGAGTGTTGCAACTCACT
TTAGGCAATTCCACTATTACCACACAGGAGGCAGCAAATTCAGTAGTGGCTTACGGACGT
TGGCCTGAGTTTATTAGAGATGACGAAGCAAACCCGGTGGACCAACCAACTGAACCAGAT
GTGGCTACATGCAGATTCTACACACTAGAAACTGTAATGTGGGGCAAGGAGTCGAAAGGC
TGGTGGTGGAAGTTACCTGAC---GCACTGAGAGATATGGGTCTGTTTGGGCAAAACATG
TATTACCACTACCTAGGAAGATCCGGGTACACTGTGCACGTGCAGTGTAATGCATCCAAA
TTTCACCAAGGTGCACTCGGGGTGTTTGCGATTCCCGAGTATTGTCTGGCGGGTGACAGT
---GACAAGCAAAGGTACACTAGTTATGCAAATGCAAATCCGGGTGAAAGAGGGGGAAAA
TTTTACTCCCAATTCAACAAGGATAACGCAGTAACATCCCCAAAAAGAGAGTTCTGCCCA
GTGGATTATCTCCTGGGATGTGGGGTGTTACTGGGAAACGCCTTTGTATACCCACATCAA
ATCATTAATCTGAGGACCAACAACAGTGCAACTATTGTCCTACCATATGTGAATGCTTTG
GCCATTGATTCAATGGTTAAACACAACAACTGGGGCATCGCCATTCTGCCCTTATCACCG
CTGGATTTTGCTCAAGATTCATCAGTTGAAATTCCAATTACTGTGACAATTGCCCCAATG
TGTAGCGAATTCAACGGCCTTCGCAACGTGACTGCACCTAAATTTCAAGGACTACCAGTG
TTGAACACTCCTGGTAGTAACCAGTACCTGACGTCAGACAACCACCAATCACCATGCGCA
ATCCCAGAATTTGATGTCACTCCGCCTATTGATATCCCAGGTGAGGTTAAAAACATGATG
GAGCTCGCCGAGATCGACACCATGATTCCTCTCAATTTGGAGAGCACCAAGAGAAACACA
ATGGACATGTACAGAGTTACTCTGAGCGACAGT---GCCAATCTATCGCAACCAATTTTG
TGCTTGTCACTATCCCCAGCATCTGATCCGCGTTTGTCACACACCATGCTTGGGGAAGTA
CTGAACTATTATACTCATTGGGCCGGGTCCTTGAAATTTACCTTCCTGTTCTGTGGTTCA
ATGATGGCTACGGGGAAAATCCTGGTGGCCTATGCACCACCAGGTGCACAACCCCCCACC
AGCCGTAAGGAGGCTATGTTGGGCACACATGTTATTTGGGACCTTGGCCTGCAATCATCT
TGTACTATGGTGGTGCCGTGGATTAGTAATGTGACATACAGACAGACCACACAAGATAGT
TTCACTGAGGGCGGATATATCAGCATGTTCTACCAAACAAGAATTGTGGTGCCACTGTCC
ACCCCTAAGAGTATGAGCATGCTGGGGTTTGTGTCAGCCTGTAATGATTTCAGTGTGCGA
TTGCTGCGAGACACCACTCACATCTCACAATCTGCGCTC---------CCACAGGGT---
ATTGAAGATTTGATTTCTGAAGTTGCACAGGGCGCCCTA------ACTTTGTCACTC---
---CCGAAG------------------CAACAGGATAGCTTACCTGATACTAAGGCCAGT
GGCCCGGCGCATTCCAAGGAGGTACCTGCACTCACTGCAGTCGAGACTGGAGCCACCAAT
CCTCTGGTACCATCCGACACAGTTCAAACGCGCCACGTAGTCCAACGACGCAGCAGGTCA
GAGTCCACAATAGAATCATTCTTCGCACGCGGGGCGTGCGTCGCTATTATTGAGGTGGAC
------AATGAACAACCAACCACCCGGGCA---CAGAAGCTATTCGCCACGTGGCGCATT
ACATACAAAGATACAGTGCAGTTGCGCCGTAAGTTGGAGTTTTTCACATACTCTCGTTTT
GACATGGAATTCACCTTCGTGGTAACCGCCAACTTCACCAACTCTAATAATGGGCATGCA
CTCAACCAGGTGTACCAGATAATGTACATCCCCCCAGGGGCACCCACACCAAAGTCATGG
GACGACTACACTTGGCAAACATCTTCCAACCCGTCCATATTTTACACCTATGGGGCTGCC
CCGGCGCGAATCTCAGTGCCATACGTGGGGTTAGCCAATGCTTACTCGCACTTTTACGAC
GGCTTCGCCAAGGTGCCATTGAAGACGGATGCCAATGACCAGATTGGTGATTCCTTGTAC
AGCGCCATGACAGTTGATGACTTTGGTGTAATGGCAGTTCGTGTTGTTAATGATCACAAC
CCCACTAAAGTAACCTCCAAAGTCCGCATTTACATGAAACCCAAACACGTACGTGTCTGG
TGCCCTAGACCACCACGCGCGGTACCTTATTATGGACCAGGGGTGGACTATAGGAACAAC
---TTGGAACCCTTA---TCTGAGAAAGGTTTGACCACATAT
>AGW83677
------------------------------------------ATGGGTGCTCAAGTTTCA
TCACAAAAAGTTGGAGCCCACGAAAACTCAAACAGAGCTTATGGCGGGTCTACTATTAAT
TACACAACAATCAACTACTATAGAGACTCTGCGAGCAATGCGGCAAACAGACAAGACTTT
GCACAAGATCCATCCAAGTTCACCGAACCCGTCAAAGATGTTCTTATCAAAACAGCTCCT
ATGTTAAACTCCCCGAACATTGAGGCGTGCGGATACAGCGATAGAGTGATGCAATTAACT
CTGGGAAACTCCACGATCACCACTCAAGAAGCAGCCAACTCGGTAGTTGCCTACGGTAGG
TGGCCCGAATACATCAGAGACACTGAGGCAAATCCTGTAGACCAGCCAACCGAACCCGAT
GTAGCTGCATGTAGATTCTACACATTGGATACTGTTACATGGAATAAAGAGTCCAGAGGG
TGGTGGTGGAAATTGCCAGAT---GCTTTGAAAGACATGGGTTTGTTTGGTCAAAACATG
TTTTATCACTACCTTGGAAGAGCTGGTTATACAGTTCACGTGCAGTGCAACGCTTCAAAG
TTCCATCAAGGAGCCCTAGGGGTGTTCGCAGTTCCAGAAATGTGCTTGGCCGGCGATAGT
---ATGACTCACATGTTCACAAAGTACGAAAATGCAAACCCAGGTGAGAAAGGAGGCACA
TTTAAAGGAAGCTTCACCCTTGAT---GACGCCACCAGCCCTGCACGAAGCTTCTGTCCA
GTTGATTATCTCTTTGGGAGTGGAGTACTGGCGGGGAACGCATTCGTTTACCCGCACCAA
ATAATAAACTTGCGTACCAATAATTGTGCTACGCTCGTACTACCTTATGTGAACTCACTC
TCAATAGACAGCATGACAAAGCACAACAACTGGGGTATCGCAATCCTCCCCTTGGCACCA
CTAGACTTTGCCACTGAATCTTCCACTGAGATACCCATTACATTGACTATAGCTCCCATG
TGTTGTGAATTCAATGGCTTACGCAACATCACCATACCAAGGACTCAAGGGTTGCCGGTT
TTAAGCACACCAGGAAGCAACCAGTACCTAACTGCAGACAATTACCAGTCCCCGTGTGCG
ATCCCCGAATTCGATGTCACTCCACCCATAGACATACCAGGGGAAGTGCACAATATGATG
GAGCTGGCGGAGATCGACACCATGATACCTCTCAACCTGACAAGTCAACGCAGAAACACA
ATGGATATGTACAGGGTTGAGTTGAGTGATACC---GCACGCTCCGACGAGCCGATCTTG
TGCCTCTCATTGTCTCCCGCCTCTGATCCCAGATTAGCACATACTATGTTGGGTGAAATA
CTAAATTACTACACGCACTGGGCAGGATCAATTAAGTTTACTTTTCTCTTTTGCGGTTCA
ATGATGGCTACAGGGAAGTTATTGGTCTCTTACGCACCACCTGGAGCGGACCCTCCAAAG
AATCGCAAAGAAGCAATGCTTGGAACACACTTGATTTGGGATATTGGATTGCAATCCTCA
TGCACCATGGTGGTGCCGTGGATCAGTAACACCACGTACAGGCACACCACCGATGATAGC
TTCACAGAGGGTGGTTACATTAGCATGTTCTATCAAACCAAGGTAGTTGTCCCATTGTCC
ACTCCCAGAAAAATGGACATCTTGGGTTTTGTGTCGGCCTGTAATGATTTCAGTGTGCGC
TTGCTGCGAGATACAACACACATTAGTCAAGAGGCTATG---------CCACAAGGA---
ATCGGCGATGTGTTAGAAGGGGCCATTGAAGGGATCACC------AAAAATGCACTG---
---GCTCCT------------TTGAACTCCACTAACGGAGTGCCTGATATACAGCCGAGC
GGTCCAGCACACTCCAAGGAGATACCCGCGCTTACGGCTGTGGAGACAGGGGCGACCAAT
CCACTGGTCCCTTCGGACACCGTGCAAACGCGTCACGTCATTCAGAGGCGCACGCGATCA
GAGTCCACAGTTGAATCATTTTTTGCAAGAGGGGCTTGCGTGGCCATCATAGAGGTGGAC
------AACGATGCACCGACGCAGCGCACC---AGCAAACTGTTCTCAGTTTGGAAAATA
ACATACAGAGACACTGTGCAACTGAGACGCAAACTAGAATTTTTCACATATTCAAGATTC
GACATGGAGTTCACCTTTGTGGTCACCTCAAATTACACCGATGCAAACAATGGGCACGCA
CTGAACCAAGTTTACCAAATTATGTACATACCACCTGGAGCACCCATCCCTGGAAAGTGG
GACGACTACACATGGCAGACATCTTCCAACCCGTCAGTATTCTACACCTATGGGGAGTCA
ACTGCAAGAATATCAGTGCCCTATGTGGGAATTGCCAACGCATACTCCCATTTCTACGAT
GGATTTGCGAAAGTACCGCTAGCGAGCCAATCCACGTCAGAG---GGTGATTCACTGTAT
GGTGCTGCTTCGTTGAATGATTTTGGATCACTGGCTGTCCGTGTGGTGAATGACCACAAC
CCCACGCGACTCACTTCCAAAGTTAGGGTGTATATGAAGCCCAAACACGTCAGGGTCTGG
TGCCCACGACCACCGCGGGCAGTTCCATACTACGGACCAGGCGTTGACTACAAGGATGGG
---CTTACCCCATTA---TCAGAAAAAGGATTAACGACTTAT
>ABV00558
------------------------------------------ATGGGAGCTCAAGTATCA
TCCCAAAAAGTAGGCGCTCACGAGAATTCTAACCGAGCCTACGGTGGTTCTACGATCAAC
TACACCACAATTAATTACTACAGAGATTCCGCAAGTAATGCGGCGTCCAAACAAGATTAC
TCACAGGATCCATCAAAATTCACCGAGCCACTAAAGGACGTGTTCATAAAAACAGCTCCA
GCACTCAATTCACCAAATGTGGAAGCGTGTGGGTATAGTGATAGAGTGTTGCAACTCACT
TTAGGCAATTCCACTATTACTACACAGGAGGCAGCAAATTCAGTAGTGGCTTACGGACGT
TGGCCTGAGTTTATTAGAGATGGCGAAGCAAACCCGGTGGACCAACCAACTGAACCAGAT
GTGGCTACATGCAGATTCTACACACTAGACACTGTAATGTGGGGCAAGGAGTCGAAAGGC
TGGTGGTGGAAGTTGCCTGAC---GCACTGAGAGACATGGGTCTGTTTGGGCAAAACATG
TATTACCACTACCTAGGAAGATCCGGGTACACTGTGCACGTGCAGTGTAATGCATCCAAA
TTTCACCAAGGTGCACTCGGGGTGTTCGCGATTCCTGAGTATTGTCTGGCGGGTGACAGT
---GACAAGCAAAGGTACACTAGTTATGCAAATGCAAATCCAGGTGAAAGAGGGGGAAAA
TTTTACTCCCAATTCAACAAGGATAACGCAGTAACATCCCCAAAAAGAGAGTTCTGCCCA
GTGGATTATCTCCTGGGATGTGGGGTGTTACTGGGAAACGCCTTTGTATACCCACATCAA
ATCATTAATCTGAGGACCAACAACAGTGCAACTATTGTCCTACCATATGTGAATGCTTTG
GCCATTGATTCAATGGTTAAACACAACAACTGGGGCATTGCCATTCTGCCCTTATCACCG
CTGGATTTTGCTCAAGATTCATCAGTTGAAATTCCAATTACTGTGACAATTGCCCCAATG
TGTAGCGAATTCAACGGCCTTCGCAACGTGACTGCACCTAAATTTCAAGGACTACCAGTG
TTGAACACTCCTGGTAGTAACCAGTACCTGACGTCAGACAACCACCAATCACCATGCGCA
ATCCCAGAATTTGATGTCACTCCGCCTATTGATATCCCAGGTGAGGTCAAAAACATGATG
GAGCTCGCCGAGATCGACACCATGATTCCTCTCAATTTGGAGAGCACCAAGAGAAACACA
ATGGACATGTACAGAGTTACTCTGAGCGACAGT---GCCGATCTATCGCAACCAATTTTG
TGCTTGTCACTATCCCCAGCATCTGATCCGCGTTTGTCACACACCATGCTTGGGGAAGTA
CTGAACTATTATACTCATTGGGCCGGGTCCTTGAAATTTACCTTCCTGTTCTGTGGTTCA
ATGATGGCTACGGGGAAAATCCTGGTGGCCTATGCACCACCAGGAGCACAACCCCCCACC
AGCCGTAAGGAGGCTATGTTGGGCACACATGTTATTTGGGACCTTGGCCTGCAATCATCT
TGTACTATGGTGGTGCCGTGGATTAGTAATGTGACATACAGACAGACTACACAAGATAGT
TTCACTGAGGGCGGATATATCAGCATGTTCTACCAAACGAGAATTGTGGTGCCACTGTCC
ACCCCTAAGAGCATGAGCATGCTGGGGTTTGTGTCAGCCTGTAATGATTTCAGTGTGCGA
TTGCTGCGAGACACCACTCACATCTCACAATCTGCGCTT---------CCACAGGGT---
ATTGAAGATTTGATTTCTGAGGTTGCACAGGGCGCCCTA------ACTTTGTCACTC---
---CCGAAG------------------CAACAGGATAGCTTACCTGATACTAAGGCCAGT
GGCCCGGCGCATTCCAAGGAGGTACCTGCACTCACTGCAGTCGAGACTGGAGCCACCAAT
CCTCTGGTACCATCCGACACAGTTCAAACGCGCCACGTAGTCCAACGACGCAGCAGGTCA
GAGTCCACAATAGAATCATTCTTCGCACGCGGGGCGTGCGTCGCTATTATTGAAGTAGAC
------AATGAACAACCAACCACCCGGGCA---CAGAAACTATTTGCCACGTGGCGCATT
ACATACAAAGATACAGTGCAGTTGCGCCGTAAGTTGGAGTTTTTCACATACTCTCGTTTT
GACATGGAATTCACCTTCGTGGTAACCGCCAACTTCACCAACTCTAATAATGGGCATGCA
CTCAACCAGGTGTACCAGATAATGTACATCCCCCCAGGGGCACCCACACCAAAGTCATGG
GACGACTACACTTGGCAAACATCTTCCAACCCGTCCATATTTTACACCTATGGGGCTGCC
CCGGCGCGAATCTCAGTGCCATACGTGGGGTTAGCCAATGCTTACTCGCACTTTTACGAC
GGCTTCGCCAAGGTGCCATTGAAGACAGATGCCAATGACCAGGTTGGTGATTCCTTGTAC
AGCGCCATGACAGTTGATGACTTTGGTGTATTGGCAGTTCGAGTTGTCAATGATCACAAC
CCCACTAAAGTAACCTCCAAAGTCCGCATTTACATGAAACCCAAACACGTACGTGTCTGG
TGCCCTAGACCACCGCGCGCGGTACCTTATTATGGACCAGGGGTGGACTATAGGAACGAC
---TTGGAACCCTTA---TCTGAGAAAGGTTTGACCACATAT
>AAQ03190
------------------------------------------ATGGGTGCTCAGGTTTCA
TCACAGAAAGTGGGTGCACATGAAAACTCAAATAGAGCGTATGGTGGCTCTACCATCAAT
TACACCACCATCAATTATTACAGAGATTCAGCCAGCAACGCGGCTACGAAACAGGACTTC
TCTCAAGACCCTTCCAAGTTCACCGAGCCCATCAAGGATGTCCTGATAAAAACAGCCCCG
ATGCTAAACTCGCCAAACATAGAGGCTTGCGGGTATAGCGATAGAGTACTGCAATTAACA
CTGGGAAACTCCACTATAACCACACAGGAGGCGGCTAATTCAGTGGTTGCTTATGGGCGC
TGGCCTGAATATCTGAGGGACAGCGAAGCCAATCCAGTGGATCAGCCGACAGAGCCAGAC
GTCGCTGCATGCAGGTTTTATACACTGGACACCGTGTCTTGGACGAAAGAGTCGCGAGGG
TGGTGGTGGAAGTTGCCTGAT---GCACTACGGGACATGGGACTCTTTGGTCAAAATATG
TACTACCACTACTTAGGTAGGTCCGGGTACACCGTGCATGTACAGTGTAATGCCTCCAAA
TTCCACCAGGGAGCACTAGGGGTATTCGCCGTACCAGAGATGTGTCTAGCCGGGGATAGC
AACACCACTACCATGCACACCAGCTATCAAAATGCCAATCCCGGCGAGAGAGGAGGCACT
TTCACGGGCACGTTCACTCCTGACGGCAACCAGACATCACCTGCCCGTAGGTTCTGTCCG
GTGGATTACCTCTTTGGAAATGGCACGTTATTGGGGAATGCTTTTGTGTTCCCGCACCAG
ATAATAAACCTACGGACCAATAACTGTGCTACACTGGTACTCCCTTACGTGAACTCCCTC
TCGATAGATAGTATGGTAAAGCACAATAATTGGGGAATTGCAATATTACCATTGGCCCCA
TTAAATTTTGCTAGTGAGTCCTCCCCAGAGATTCCAATCACTCTGACCATAGCCCCCATG
TGCTGTGAATTCAATGGATTGAGAAACATTACCCTGCCACGTTTGCAGGGCCTGCCGGTT
ATGAACACCCCTGGTAGTAATCAATATCTTACTGCAGACAACTTCCAGTCACCGTGTGCG
CTGCCTGAATTTGATGTGACCCCACCTATTGACATACCCGGTGAAGTTAAGAACATGATG
GAATTGGCAGAAATCGACACCATGATTCCCCTTGACTTAAGTGCAACAAAAAAGAACACC
ATGGAAATGTATAGGGTTCGGTTAAGTGATAAA---CCACATACAGACGATCCCATACTC
TGCCTGTCACTCTCCCCAGCTTCAGATCCAAGGTTGTCACATACTATGCTAGGAGAAATT
TTAAATTACTACACACACTGGGCAGGATCCCTGAAGTTCACGTTTCTGTTCTGCGGATCC
ATGATGGCAACTGGCAAACTGTTAGTGTCATACGCGCCTCCTGGAGCCGACCCACCAAAG
AAGCGCAAGGAGGCGATGTTGGGAACACATGTGATCTGGGACATAGGACTGCAGTCCTCA
TGTACTATGGTAGTGCCATGGATTAGCAACACCACATATCGGCAAACCATAGATGATAGT
TTCACCGAAGGCGGATACATCAGCGTCTTCTATCAAACCAGAATAGTCGTCCCTCTTTCG
ACACCCAGAGAGATGGACATCCTTGGTTTCGTGTCAGCGTGTAATGACTTCAGCGTGCGC
TTGTTGCGAGACACCACACATATAGAGCAAAAAGCGCTA---------GCACAGGGG---
TTAGGTCAGATGCTTGAAAACATGATTGACAACACAGTC------CGTGAAACGGTG---
---GGAGTG------------GCAACGTCTAGAGACGCTCTCCCAAACACTGAAGCCAGT
GGACCAGCACACTCCAAGGAAATTCCGGCACTCACCGCAGTGGAAACTGGGGCCACAAAT
CCACTAGTCCCTTCTGATACAGTGCAAACCAGACATGTTGTACAACATAGGTCAAGGTCA
GAATCTAGCATAGAGTCTTTCTTCGCGCGGGGCGCATGCGTGGCCATTATGACCGTGGAT
------AACTCAGCTTCCACCAGTAACAAG---GATAAGCTATTTGCAGTGTGGAAGATC
ACTTATAAAGATACTGTCCAGTTACGGAGGAAATTGGAGTTCTTCACCTATTCCAGATTT
GATATGGAATTTACCTTTGTGGTTACAGCAAATTTCACTGAGACTAACAATGGGCATGCC
TTAAATCAAGTGTACCAAATTATGTACGTACCACCAGGCGCTCCAGTGCCTGAAAAATGG
GACGACTATACATGGCAAACCTCATCAAATCCATCAATCTTTTACACCTACGGAACAGCT
CCAGCCCGGATCTCGGTACCGTATGTTGGTATTTCGAACGCCTATTCACACTTTTACGAC
GGTTTTTCCAAAGTACCACTGAAGGACCAGTCGGCAGCACTA---GGTGACTCCCTCTAT
GGTGCAGCATCTCTAAATGATTTTGGTATTTTGGCTGTTAGAGTAGTCAATGATCACAAC
CCGACCAAGGTCACCTCCAAAATCAGAGTGTATCTAAAACCCAAACATATCAGAGTCTGG
TGCCCGCGTCCACCGAGGGCAGTGGCGTACTACGGCCCTGGAGTGGATTACAAGGATGGT
ACGCTTACACCCCTC---TCCACCAAGGATCTGACAACATAT
>AAQ03191
------------------------------------------ATGGGTGCTCAGGTTTCA
TCACAGAAAGTGGGTGCACATGAAAACTCAAATAGAGCGTATGGTGGCTCTACCATCAAT
TACACCACCATTAATTATTACAGAGATTCAGCTAGTAACGCGGCTACGAAACAGGACTTC
TCTCAAGACCCTTCCAAGTTCACCGAGCCCATCAAGGATGTCCTGATAAAAACAGCCCCG
ATGCTAAACTCGCCAAACATAGAGGCTTGCGGGTATAGCGATAGAGTACTGCAATTAACA
CTGGGAAACTCCACTATAACCACACAGGAGGCGGCTAATTCAGTGGTCGCTTATGGGCGT
TGGCCTGAATATCTGAGGGACAGCGAAGCCAATCCAGTGGATCAGCCGACAGAGCCAGAC
GTCGCTGCATGCAGGTTTTATACGCTGGACACCGTGTCTTGGACGAAAGAGTCGCGAGGG
TGGTGGTGGAAGTTGCCTGAT---GCACTGCGGGACATGGGACTCTTTGGTCAAAATATG
TACTACCACTACTTAGGTAGGTCCGGGTACACCGTGCATGTACAGTGTAATGCCTCCAAA
TTCCACCAGGGAGCACTAGGGGTATTCGCCGTACCAGAGATGTGTCTAGCCGGGGATAGC
AACACCACTACCATGCACACCAGCTATCAAAATGCCAATCCTGGCGAGAGAGGAGGCACT
TTCACGGGCACGTTCACTCCTGACGGCAACCAGACATCACCTGCCCGTAGGTTCTGTCCG
GTGGATTACCTCTTTGGAAATGGCACGTTATTGGGGAATGCTTTTGTGTTCCCGCACCAG
ATAATAAACCTACGGACCAATAACTGTGCTACACTGGTACTCCCTTACGTGAACTCCCTC
TCGATAGATAGTATGGTAAAGCACAATAATTGGGGAATTGCAATATTACCATTGGCCCCA
TTAAATTTTGCTAGTGAGTCCTCCCCAGAGATTCCAATCACTCTGACCATAGCCCCCATG
TGCTGTGAATTCAATGGATTGAGAAACATTACCCTGCCACGTTTGCAGGGCCTGCCGGTT
ATGAACACCCCTGGTAGTAATCAATATCTTACTGCAGACAACTTCCAGTCACCGTGTGCG
CTGCCTGAATTTGATGTGACCCCACCTATTGACATACCCGGTGAAGTTAAGAACATGATG
GAATTGGCAGAAATCGACACCATGATTCCCCTTGATTTAAGTGCAACAAAAAAGAACACC
ATGGAAATGTATAGGGTTCGGTTAAGTGATAAA---CCACATACAGACGATCCCATACTC
TGCCTGTCACTCTCCCCAGCTTCAGATCCAAGGTTGTCACATACTATGCTAGGAGAAATT
TTAAATTACTACACACACTGGGCAGGATCCCTGAAGTTCACGTTTCTGTTCTGCGGATCC
ATGATGGCAACTGGCAAACTGTTAGTGTCATACGCGCCTCCTGGAGCCGACCCACCAAAG
AAGCGCAAGGAGGCGATGTTGGGAACACATGTGATCTGGGACATAGGACTGCAGTCCTCA
TGTACTATGGTAGTGCCATGGATTAGCAACACCACGTATCGGCAAACCATAGATGATAGC
TTCACCGAAGGCGGATACATCAGCGTCTTCTACCAAACCAGAATAGTCGTCCCTCTTTCG
ACACCCAGAGAGATGGACATCCTTGGTTTCGTGTCAGCGTGTAATGACTTCAGCGTGCGC
TTGTTGCGAGATACCACACATATAGAGCAAAAAGCGCTA---------GCACAGGGG---
TTAGGTCAGATGCTTGAAAGCATGATTGACAACACAGTC------CGTGAAACGGTG---
---GGGGTG------------GCAACGTCTAGAGACGCTCTCCCAAACACTGAAGCCAGT
GGACCAGCACACTCCAAGGAAATTCCGGCACTCACCGCAGTGGAAACTGGGGCCACAAAT
CCACTAGTCCCTTCTGATACAGTGCAAACCAGACATGTTGTACAACATAGGTCAAGGTCG
GAGTCTAGCATAGAGTCTTTCTTCGCACGGGGCGCATGCGTGGCCATTATGACCGTGGAT
------AACTCAGCTTCCACCAGTAACAAG---GATAAGCTATTTGCAGTGTGGAAGATC
ACTTATAAAGATACTGTCCAGTTACGGAGGAAATTGGAGTTCTTCACCTATTCCAGATTT
GATATGGAATTTACCTTTGTGGTTACAGCAAATTTCACTGAGACTAACAATGGGCATGCC
TTAAATCAAGTGTACCAAATTATGTACGTACCACCAGGCGCTCCAGTGCCCGAAAAATGG
GACGACTATACATGGCAAACCTCATCAAATCCATCAATCTTTTACACCTACGGAACAGCT
CCAGCCCGGATCTCGGTACCGTATGTTGGTATTTCGAACGCCTATTCACACTTTTACGAC
GGTTTTTCCAAAGTACCACTGAAGGACCAGTCGGCAGCACTA---GGTGACTCCCTCTAT
GGTGCAGCATCTCTAAATGATTTTGGTATTTTGGCTGTTAGAGTAGTCAATGATCACAAC
CCGACCAAGGTCACCTCCAAAATCAGAGTGTATCTAAAACCTAAACATATCAGAGTCTGG
TGCCCGCGTCCACCGAGGGCTGTGGCGTACTACGGCCCTGGAGTGGATTACAAGGATGGT
ACACTTACACCCCTC---TCCACCAAGGATCTGACAACATAT
>CAJ29003
------------------------------------------ATGGGCGCCCAAGTTTCA
TCACAGAAAGTTGGAGCCCACGAAAATTCAAACAGAGCCTATGGCGGGTCCACCATCAAT
TACACTACGATCAATTACTATAGGGACTCTGCAAGCAATGCAGCAAGCAAGCAAGATTTT
GCACAAGATCCGTCCAAGTTCACCGAACCTATTAAGGACGTCCTTATTAAGACTGCTCCC
ATGCTAAACTCCCCAAACATTGAGGCGTGTGGTTATAGTGACAGGGTAATGCAGCTAACT
CTGGGCAATTCAACGATCACCACCCAAGAAGCGGCCAATTCTGTTGTTGCTTACGGTAGA
TGGCCTGAATACATCAGAGATACCGAGGCAAACCCTGTAGATCAACCAACCGAGCCCGAT
GTAGCCGCGTGCAGGTTCTACACATTAGATACCGTCACTTGGCGCAAGGAGTCCAGAGGG
TGGTGGTGGAAACTACCAGAC---GCTTTAAAAGACATGGGGTTATTTGGTCAGAACATG
TTTTATCACTATCTTGGGAGGGCTGGTTACACAGTGCACGTACAGTGCAATGCTTCAAAG
TTTCATCAAGGAGCTCTAGGGGTGTTTGCAGTTCCAGAAATGTGTTTAGCTGGTGATAGC
---ACAACTCACATGTTCACAAAGTACGAGAATGCGAATCCAGGCGAAAAAGGAGGTGAA
TTCAAAGGGAGTTTCACCCTTGATACCAACGCCACTAATCCTGCACGGAACTTCTGCCCA
GTTGATTACCTCTTCGGGAGTGGGGTGCTGGTAGGGAATGCATTTGTTTATCCACATCAA
ATAATAAACCTGCGCACTAACAACTGTGCTACGCTAGTATTGCCCTATGTAAACTCACTC
TCAATAGATAGCATGACAAAGCACAACAACTGGGGGATCGCTATCCTCCCCCTGGCGCCA
CTAGACTTTGCTACTGAATCTTCCACTGAGATACCCATTACACTGACCATTGCTCCCATG
TGCTGCGAATTCAATGGTTTACGCAACATCACTGTGCCAAGAACCCAAGGATTACCAGTC
CTGAACACTCCAGGGAGTAACCAGTACCTGACCGCAGACAATTACCAGTCTCCGTGTGCG
ATACCTGAGTTTGATGTCACTCCACCCATAGACATACCAGGGGAGGTGCGCAACATGATG
GAATTGGCGGAAATAGACACCATGATACCCCTCAACTTGACAAGTCAACGCAAGAACACA
ATGGACATGTATAGAGTCGAGTTGAGCGACACG---GCTCACTCTGATACGCCGATCTTG
TGTCTCTCGTTGTCCCCCGCTTCAGACCCCAGATTGGCACACACTATGTTGGGTGAGATA
CTAAATTACTACACACACTGGGCAGGGTCCTTGAAATTTACCTTTCTCTTTTGCGGCTCA
ATGATGGCCACCGGAAAGTTATTGGTTTCTTACGCACCACCCGGAGCAGAGGCCCCCAAG
AGTCGCAAAGAAGCAATGCTTGGGACACATGTGATATGGGACATTGGGTTGCAGTCTTCA
TGCACTATGGTGGTACCTTGGATCAGTAATACTACATACAGACAAACCATCAACGATAGT
TTCACAGAAGGTGGCTACATTAGCATGTTCTATCAAACTAGGGTTGTTGTCCCGTTGTCC
ACACCCAGAAAGATGGACATCCTGGGTTTTGTGTCAGCTTGCAATGACTTCAGTGTGCGC
TTACTGCGAGATACAACACATATTAGTCAAGAGGCCATG---------CCACAAGGA---
ATTGGTGACATGATTGAGGGGGCCGTTGAAGGGATTACT------AAAAATGCATTG---
---GTTCCC---CCGACT---------TCCACCAATAGCCTGCCCGACACAAAGCCGAGC
GGTCCAGCCCACTCCAAGGAGATACCTGCATTGACAGCCGTGGAGACAGGGGCTACCAAT
CCGTTGGTGCCTTCGGACACCGTGCAAACGCGCCATGTCATCCAGAGACGAACGCGATCA
GAGTCCACGGTTGAGTCATTCTTCGCAAGAGGGGCGTGCGTGGCTATCATTGAGGTGGAC
------AATGACGCACCGACAAAGCGCGCC---AGCAGATTGTTTTCGGTTTGGAAAATA
ACTTACAAAGATACTGTTCAACTGAGACGCAAACTGGAATTCTTCACATATTCGAGATTT
GACATGGAGTTCACTTTTGTGGTCACCTCAAACTACACTGATGCAAATAACGGACATGCA
TTGAACCAAGTTTATCAGATAATGTATATACCACCCGGAGCACCTATCCCTGGTAAATGG
GATGACTATACGTGGCAGACGTCCTCTAACCCGTCGGTGTTTTACACCTATGGGGCGCCC
CCAGCAAGAATATCAGTGCCCTACGTGGGAATTGCTAATGCGTATTCCCACTTTTATGAT
GGGTTTGCAAAAGTACCACTAACAGGTCAAGCCTCAACTGAA---GGCGATTCGTTGTAC
GGTGCTGCCTCACTGAATGATTTTGGATCACTGGCTGTTCGCGTGGTAAATGATCACAAC
CCCACGCGGCTCACCTCCAAGATCAGAGTGTACATGAAGCCAAAGCATGTCAGAGTCTGG
TGCCCACGACCTCCACGAGCAGTCCCATACTTCGGACCAGGTGTTGATTATAAAGATGGG
---CTCACCCCACTA---CCAGAAAAGGGATTAACGACTTAT
>CAJ29002
------------------------------------------ATGGGCGCCCAAGTTTCA
TCACAGAAAGTTGGAGCCCACGAAAATTCAAACAGAGCCTACGGCGGGTCCACCATCAAT
TACACTACAATCAATTACTATAAGGACTCTGCAAGCAATGCAGCAAACAAGCAAGATTTT
GCACAAGATCCGTCCAAGTTCACCGAACCCATTAAGGACGTCCTTATTAAGACCGCTCCC
ATGCTAAACTCTCCAAACATTGAGGCGTGTGGTTATAGTGACAGGGTAATGCAGCTAACT
CTGGGCAATACAACAATCACCACCCAAGAGGCGGCCAATTCTGTGGTTGCCTACGGTAGA
TGGCCTGAATACATCAGAGATACCGAGGCAAATCCTGTAGACCAACCAACCGAGCCCGAT
GTGGCCGCGTGCAGGTTCTACACATTAGATACCGTCACTTGGCGCAAGGAGTCCAGAGGG
TGGTGGTGGAAACTACCAGAC---GCTTTAAAAGACATGGGGTTATTTGGTCAAAACATG
TTTTATCATTATCTTGGGAGGGCTGGCTACACAGTGCACGTACAGTGCAATGCTTCAAAG
TTTCATCAAGGAGCTCTAGGGGTGTTTGCAGTTCCAGAAATGTGTTTAGCTGGTGATAGC
---ACAACTCACATGTTCACAAAGTACGAGAATGCGAATCCAGGCGAAAAAGGAGGCGAA
TTCAAAGGAAGTTTCACCCTTGATACCAACGCCACTAACCCTGCACGGAACTTCTGCCCA
GTTGATTACCTCTTCGGGAGTGGAGTGCTAGTAGGGAATGCGTTTGTTTATCCACATCAA
ATAATAAACCTGCGCACTAACAACTGTGCTACACTAGTATTGCCCTACGTGAACTCACTC
TCAATAGATAGCATGACAAAGCACAACAACTGGGGGATCGCTATCCTCCCCCTGGCGCCG
CTAGACTTTGCCACTGAATCTTCCACTGAGATACCCATTACACTGACCATTGCTCCAATG
TGCTGCGAATTCAATGGTTTACGCAACATCACTGTGCCAAGGACCCAAGGATTGCCAGTC
TTGAACACTCCAGGGAGTAACCAGTACCTGACCGCAGACAATTACCAGTCTCCGTGTGCG
ATACCTGAGTTTGATGTCACTCCGCCCATAGACATACCAGGGGAGGTGCGCAACATGATG
GAATTGGCGGAAATAGATACCATGATACCCCTCAACTTGACAAGTCAGCGCAAGAATACA
ATGGACATGTATAGAGTCGAGTTGAGCGACATG---GCTCACTCTGACACGCCGATCTTG
TGTCTCTCGTTGTCCCCCGCTTCAGACCCCAGATTGGCACACACTATGCTGGGTGAGATA
TTAAATTACTACACACACTGGGCAGGGTCCTTGAAATTTACCTTTCTCTTTTGCGGATCA
ATGATGGCCACCGGAAAGTTATTGGTTTCTTACGCACCACCCGGAGCAGAGGCCCCCAAG
AGTCGCAAAGAAGCAATGCTTGGGACACATGTGATATGGGACATTGGGTTGCAGTCTTCA
TGCACTATGGTGGTACCTTGGATCAGTAATACCACATACAGACAAACTATCAACGATAGT
TTCACAGAAGGTGGCTACATTAGCATGTTCTATCAAACAAGGGTTGTTGTTCCGTTGTCC
ACACCCAGAAAGATGGACATCCTGGGTTTTGTGTCAGCTTGCAATGACTTCAGTGTGCGC
TTACTGCGGGATACAACACACATTAGTCAAGAGGCTATG---------CCACAAGGA---
ATTGGTGACATAATTGAGGGGACCGTTGAAGGGATTACT------AAAAATGCATTG---
---GTTCCC------------CTGACATCCACCAATAGCCTGCCTGACACAAAACCGAGC
GGTCCAGCCCACTCCAAGGAGATACCAGCATTGACAGCCGTGGAGACAGGGGCTACCAAT
CCGTTGGTGCCTTCGGACACCGTGCAAACGCGCCATGTCATCCAGAGACGAACGCGATCT
GAGTCCACGGTTGAGTCATTCTTTGCAAGAGGGGCTTGCGTGGCTATCATTGAGGTGGAC
------AATGACGCACCGACAAAGCGCGCC---AGCAGATTGTTTTCGGTTTGGAAAATA
ACTTACAAAGACACTGTTCAACTGAGACGCAAACTGGAGTTTTTCACATATTCAAGATTT
GACATGGAGTTCACTTTTGTGGTCACCTCAAACTACACTGATGCAAATAACGGACATGCA
TTGAACCAAGTTTATCAGATAATGTATATACCACCCGGAGCACCTATCCCTGGTAAATGG
GATGACTACACGTGGCAGACGTCCTCTAACCCGTCGGTGTTTTACACCTATGGAGCGCCT
CCAGCAAGAATATCAGTGCCCTACGTGGGAATTGCTAACGCGTATTCCCACTTTTACGAT
GGGTTTGCAAAAGTACCACTAGCGGGTCAAGCCTCAACTGAA---GGCGATTCGTTGTAC
GGTGCTGCCTCACTAAATGATTTTGGATCACTGGCTGTCCGCGTGGTAAATGATCACAAC
CCCACGCGGCTCACCTCCAAGATCAGAGTGTACATGAAACCAAAGCATGTCAGAGTCTGG
TGCCCACGGCCTCCACGAGCAGTCCCATACTTCGGACCAGGTGTTGATTACAAAGATGGG
---CTCACCCCACTA---CCAGAAAAGGGATTAACGACTTAT
>ABM21508
------------------------------------------ATGGGAGCACAGGTCTCA
TCTCAAAAAGTTGGAGCTCATGAAAACACCAATGTGGCCACAGGTGGATCAACTGTAAAT
TATACTACAATAAATTACTATAAAGATTCGGCCAGTAATGCCGCTTCCAAACAAGATTTT
TCCCAAGATCCGTCTAAGTTCACAGAACCAGTCAAAGATGTACTCATAAAGTCAGCACCT
GCGTTGAATTCTCCAAACATTGAAGCTTGTGGGTATAGTGATAGAGTGATGCAACTCACC
CTCGGAAACTCCACCATAACCACACAAGAAGCGGCCAACTCTGTGGTTGCATATGGGGTG
TGGCCATCATATCTAAGCGATAAAGATGCCAACCCGGTTGACCAACCCACTGAGCCTGAT
GTTGCGGCCTGCCGATTTTATACACTAGAAACTGTGGAATGGGACAAGGAATCCAAAGGG
TGGTGGTGGAAATTACCAGAT---GCTTTGAAAGACATGGGGCTTTTTGGTCAAAATATG
TACTACCACTACTTGGGCAGGTCAGGCTACACGGTGCACGTACAGTGCAATGCTTCAAAA
TTTCATCAGGGAACCCTGGGAGTTTTTGCTGTACCAGAATATTGCTTGGCGGGTGACTCA
AACACCAAAACCAACTACACTAGTTATGTGAATGCCAACCCCGGAGAAAGGGGAGGTCGG
TTTGTCTCCACCTTCACACCAGAT---ACCAGTGCGGCACCCAAGCGTAAATTCCAACCA
GTTGACTACCTGTTTGGGTGTGGAGTAATGGCCGGAAATGCATTTGTGTTTCCACACCAG
ATCATAAATCTGCGCACGAACAACTGCGCTACACTGGTACTACCATACGTCAATTCGTTA
GCAATTGACTGCATGGCCAAGCACAACAATTGGGGTATAGTAATATTGCCACTATCAAAG
CTTGATTACAATCCAGATGCAAGCACGAAATTGCCCATTACAGTAACAATTGCACCCATG
TGTTGCGAATTCAATGGCCTCAGGAATCTAACAATACCTGCGACACAGGGGTTACCAGTT
ATGAATACACCAGGGAGTAACCAGTATCTGACATCAGATAACTTTCAATCTCCTTGTGCC
CTACCTGAATTTGATGTCACCCAGCCCATATTCATTCCAGGAGAAGTGAAAAACTTGATG
GAACTGGCTGAAATAGACACAATGATACCAATGGATTTGAGTGAAAGCAAGAAAAATTCA
ATGGAAATGTACAGGGTTAAGCTATCTGATGCG---GGTGACCGTGCGAAACCAATCTTA
TGCCTATCCCTATCCCCAGCCTCAGACCCTAGACTTTCATACACAATGCTTGGTGAAATT
CTGAATTATTACACCCACTGGGCTGGCTCTCTCAAGTTCTCATTCTTGTTTTGTGGCTCA
ATGATGGCTACAGGAAAGTTGCTAGTTGCTTATTCACCGCCAGGCGCGCAACCTCCCCAG
GACAGAAAGGCTGCTATGTTGGGTACCCATGTCATATGGGATATTGGATTGCAATCATCA
TGCACAATGGTGGTCCCGTGGATCAGCAACACAAGTTACCGAAGAACAGTGAAAGACGAC
TTTACTGAGGGTGGTTACATTAGTATGTTTTACCAAACCCGTATAGTCGTGCCTGCATCA
ACACCAACTAGCATGGATATACTGTGCTTTGTCTCGGCTTGTAATGATTTCACTGTAAGG
TTACTTAAGGACACCACTCACATTGCCCAATCTGCACTA---------CCACAGGGT---
ATCGAAGATATAATCCAACAAGTAGCCTCTAATGCACTA------CAAATGTCCCAA---
---CCCACCAGACCAGCTTTACCACCAGCAGAGCAAAGCGTGCCAAATACTCTACAGAGC
ACACCTGAACATTCCAAAGAAGTGCCAGCTTTAACAGCTGTTGAAACTGGTGCTTCAAAC
CCTTTGGAGCCCAGTGACACAGTACAGACAAGACATGTCATTCAAACAAGGTCCAGAAGT
GAAAGCACAGTGGAATCCTTCTTTGCACGAGGTGCGTGTGTGACGATAATGGGGGTAGAT
AACTACAATGAGACACTTAGTGGCAATCAGAAGTCTAGCCTGTTTGCCACATGGAATATC
ACGTACACAGATACAGTGCAATTGAGAAGGAAATTGGAGATGTTCACTTACTCCAGATTT
GACATCGAATTTACATTTGTAGTGACCGAGCGTTACTATTCCTCCAATTCTGGACACGCA
CTGAATCAAGTATACCAGATCATGTACGTGCCTCCTGGTGCACCAATACCAAAGAAATGG
GATGATTACACGTGGCAGACATCATCCAATCCATCAATTTTCTACACCTATGGGACAGCC
CCACCTAGAATCTCCATTCCATTTGTGGGTATTGCTAACGCTTACTCACACTTCTACGAC
GGTTATTCCACTGTGCCCCTGAAGACAGGCACTACGGATGCA---GGAGCGGCTTATTAT
GGGGCAGTATCAATTAATGATTTTGGTCTGCTGGCTGTTAGGGTAGTGAATGAATACAAT
CCAGTTAGAGTGTCCTCCAAAATACGAGTGTACATGAAACCAAAACATGTCAAAGTTTGG
TGTCCACGCCCACCCCGTGCCGTTGAGTATTACGGACCTGGTGTTGACTACAAGGCAGAC
ACCCTAACCCCCCTC---CCCACCAAGGGCCTGACCACTTAT
>ABM21509
------------------------------------------ATGGGAGCTCAAGTCTCA
TCGCAAAAGGTCGGGGCGCATGAAAACACCAATGTTGCCACTGGTGGGTCAACAGTGAAT
TACACCACCATAAATTATTATAAAGACTCAGCTAGTAACGCTGCCTCAAAACAGGATTTT
TCTCAAGATCCATCTAAATTCACAGAGCCAGTTAAAGACGTACTCATAAAGTCAGCACCT
GCTCTTAACTCTCCAAACATTGAAGCATGCGGATATAGTGACAGAGTCATGCAACTCACC
CTTGGAAACTCCACCATCACCACTCAGGAAGCAGCCAATTCAGTTGTAGCATATGGAGTT
TGGCCCTCCTATCTCAATGCCAAGGATGCTAACCCAGTAGATCAACCAACTGAGCCAGAT
GTTTCAGCATGCAGATTTTACACCTTGGACACAGTGGAGTGGGATAAGGAGTCCAAGGGT
TGGTGGTGGAAACTCCCTGAT---GCCCTGAAAGACATGGGACTGTTTGGACAAAACATG
TTCTACCACTATTTGGGAAGATCAGGTTACACTGTGCACGTCCAATGCAATGCTTCCAAG
TTCCACCAAGGAACGCTTGGTGTGTTTGCCGTTCCTGAGTACTGCCTTGCTGGTGATTCC
AACTCTAAGACCAATTACACTAGCTATGTAAATGCAAACCCCGGAGAGAAGGGTGGTGAG
TTTGTTAGTGTCTTTAACCCAGAC---ACAGGCGCTGTTCCCAAACGCCAGTTCCAACCA
GTAGACTACTTGTTTGGGTGTGGGGTTCTAGCCGGTAATGCATTTGTCTTTCCCCATCAG
ATCATTAACTTGAGAACCAACAACTGTGCCACTTTAGTGTTGCCGTATGTTAATTCATTG
GCAATTGATTGTATGGCAAAACACAATAACTGGGGTTTGGTCATATTGCCACTGTCCAAA
CTTGACTATGCTCCAGAGTCATCAACCAAACTGCCTATTACCGTTACAGTAGCCCCCATG
TGCTGTGAGTTCAATGGATTAAGAAACATCACAATTCCAGCAACTCAGGGATTACCAGTC
ATGAACACACCAGGCAGTAACCAGTACCTCACATCTGATAACTTCCAGTCACCTTGTGCC
CTACCGGAATTTGATGTTACACAACCCATATTCATTCCAGGTGAAGTCAAAAATATGATG
GAGTTAGCAGAAATTGACACCATGATACCTCTCAACTTAGCTACAGGGAAGAAAAATACA
ATGGAGATGTACAGAGTTCAATTGTCTGACAGC---GCCAACCGCAACAAACCAATTTTG
TGCATGTCACTCTCACCTGCTAATGACCCAAGACTCAGCTATACTATGCTGGGTGAAATC
CTGAATTATTACACCCACTGGGCAGGTTCCTTAAAGTTTTCGTTCCTCTTTTGTGGCTCC
ATGATGGCTACTGGGAAGATACTAGTAGCTTATTCCCCACCAGGAGCACAACCACCCCAG
AATCGTAAGGACGCAATGCTTGGAACACACTTGATCTGGGACATAGGGCTACAATCTTCC
TGCACTATGGTCGTGCCTTGGATTAGTAATACCAGTTACAGAAGAACTGTGAAAGATGAC
TTCACGGAGGGTGGATACATCAGCATGTTCTACCAGACTCGGGTGGTTGTGCCTGCATCA
ACACCAACGACCATGGACATCCTCGGATTTGTATCAGCTTGCAATGACTTTACTGTTAGG
TTGCTGAGGGATACCACACACATCAAGCAGGATGCTATG---------CCTCAAGGC---
ATTGAAGATATTATTCAACAAGTGGCGTCCAATGCACTT------CAGTTATCGCAA---
---CCCACTAGGCCCGCGTTACCTCCATCAGAACAGAGTGTCCCAAATACAAACCAAAGC
ACACCAGCACATTCTCAGGAGGTGCCAGCACTGACAGCAGTTGAGACAGGCGCCACTAAT
CCACTAGAACCCTCAGATACTGTCCAAACCAGACATGTAATCCAAACCAGGTCGCGGAGT
GAAAGCACGATTGAATCCTTTTTCGCACGCGGGGCCTGTGTAACAATAATGTCACTGGAC
AACTACAATGAGTCAGCAACCGTTTCATCC---AGTACCCTGTTTGCAAAATGGAACATT
ACGTACACAGACACTGTGCAGTTGAGAAGAAAATTAGAGATGTTCACGTATTCCAGATTT
GACATTGAATTCACCTTTGTTGTTACAGAAAGGTATTACAATAGTAATGCAGGTTTTGCT
TCAAACCAGGTGTATCAGATTATGTATGTTCCTCCAGGTGGCCCAGTACCTAAGAAGTGG
GATGATTATACATGGCAAACCTCATCAAATCCTTCAATATTCTACACTTATGGTACCGCT
CCAGCTCGGATCTCCATTCCATTTGTGGGAATTGCCAATGCATATTCTCACTTTTACGAC
GGATATGCTACAGTGCCCCTAAAGGATTCAGCACAGGACTCA---GGTGCAGCCTACTAT
GGAGCTGTATCAATAAATGACTTTGGGCTGTTGGCAGTCAGGGTAGTGAATGAATACAAC
CCAGTTAGAATCTCATCCAAAGTGCGAGTTTACATGAAACCCAAGCATGTGCGCGTCTGG
TGCCCAAGACCGCCCCGCGCGGTGGAGTATTATGGTAGTGGAGTTGATTACAAAGCCAAT
ACGCTTGACGTCCTA---CCTGAAAAGACATTAACCACCTAT
>ADR82076
------------------------------------------ATGGGCGCCCAAGTTTCA
TCACAGAAAGTTGGAGCCCACGAAAATTCAAACAGAGCCTATGGCGGGTCCACCATCAAT
TACACTACAATCAATTACTATAGGGACTCTGCAAGCAATGCAGCAAGCAAGCAAGATTTT
GCACAAGATCCGTCCAAGTTCACCGAACCCATTAAGGACGTCCTTATTAAGACCGCTCCC
ATGCTAAACTCCCCAAACATTGAGGCGTGTGGTTATAGTGACAGGGTAATGCAGCTAACT
CTGGGCAATTCAACGATCACCACCCAAGAAGCGGCCAATTCTGTTGTTGCCTACGGTAGA
TGGCCTGAATACATCAGAGATACCGAGGCAAATCCTGTAGACCAACCAACTGAGCCCGAT
GTAGCCGCGTGCAGGTTCTACACATTAGATACCGTCACTTGGCGCAAGGAGTCCAGAGGG
TGGTGGTGGAAACTACCAGAC---GCTTTAAAAGACATGGGGTTATTTGGTCAAAACATG
TTTTATCACTATCTTGGGAGGGCTGGCTACACAGTGCACGTACAGTGCAATGCTTCAAAG
TTTCATCAAGGAGCTCTAGGGGTGTTTGCAGTTCCAGAAATGTGTTTGGCTGGTGATAGC
---ACAACTCACATGTTCACAAAGTACGAGAATGCGAATCCAGGCGAAAAAGGAGGTGAA
TTCAAAGGGAGTTTCACCCTTGATACCAACGCCACTAACCCTGCACGGAACTTCTGCCCA
GTCGATTACCTCTTCGGGAGTGGAGTGCTGGTAGGGAATGCATTTGTTTATCCACATCAA
ATAATAAACCTGCGCACTAACAACTGTGCTACGCTAGTATTGCCCTATGTAAACTCACTC
TCAATAGATAGCATGACAAAGCACAACAACTGGGGGATCGCTATCCTCCCCCTGGCGCCA
CTAGACTTTGCCACTGAATCTTCCACTGAGATACCCATTACACTGACCATTGCTCCCATG
TGCTGCGAATTCAATGGTTTACGCAACATCACTGTGCCAAGAACCCAAGGATTACCAGTC
CTGAACACTCCAGGGAGTAACCAGTACCTGACCGCAGACAATTACCAGTCTCCGTGTGCG
ATACCTGAGTTTGATGTCACTCCACCCATAGACATACCAGGGGAGGTGCGCAACATGATG
GAATTGGCGGAAATAGACACCATGATACCCCTCAACTTGACAAGTCAACGCAAGAACACA
ATGGACATGTATAGAGTCGAGTTGAGCGACGCG---GCTCACTCTGACACGCCGATCTTG
TGTCTCTCGTTGTCCCCCGCTTCAGACCCCAGATTGGCACACACTATGTTGGGTGAGATA
TTAAATTACTACACACACTGGGCAGGGTCCTTGAAATTTACCTTTCTCTTTTGCGGCTCA
ATGATGGCCACCGGAAAGTTATTGGTTTCTTACGCACCACCCGGAGCAGAGGCCCCCAAG
AGTCGCAAAGAAGCAATGCTTGGGACACATGTGATATGGGACATTGGGTTGCAGTCTTCA
TGCACTATGGTGGTACCTTGGATCAGTAATACCACATACAGACAAACCATCAACGATAGT
TTCACAGAAGGTGGCTACATTAGCATGTTCTATCAAACTAGGGTTGTTGTCCCGTTGTCC
ACACCCAGAAAGATGGACATTCTGGGTTTTGTGTCAGCTTGCAATGACTTCAGTGTGCGC
TTACTGCGAGATACAACACACATTAGTCAAGAGGCTATG---------CCACAAGGA---
ATTGGTGACATGATTGAGGGGGCCGTTGAAAGGATTACT------AAAAATGCATTG---
---GTTCCC------------CCGACTTCCACCAATAGCCTACCTGACACAAAGCTGAGC
GGTCCAGCCCACTCCAAGGAGATACCTGCATTGACAGCCGTGGAGACAGGGGCTACCAAT
CCGTTGGTGCCTTCAGACACCGTGCAAACGCGCCATGTCATCCAGAGACGAACGCGATCA
GAGTCCACGGTTGAGTCATTCTTTGCAAGAGGGGCTTGCGTGGCTATCATTGAGGTGGAC
------AATGATGCACCGACAAAGCGCGCC---AACAGATTGTTTTCGGTTTGGAAAATA
ACTTACAAAGATACTGTTCAACTGAGACGCAAACTGGAATTTTTCACATATTCGAGATTT
GACATGGAGTTCACTTTTGTGGTCACCTCAAACTACACTGATGCAAATAACGGACATGCA
TTGAACCAAGTTTATCAGATAATGTATATACCACCCGGAGCACCTATCCCTGGTGAATGG
AATGACTATACGTGGCAGACGTCCTCTAACCCGTCGGTGTTTTACACCTATGGGGCGCCC
CCAGCAAGAATATCAGTGCCCTACGTGGGAATTGCTAATGCGTATTCCCACTTTTATGAT
GGGTTTGCAAAAGTACCACTAGCGGGTCAAGCCTCAACTGAA---GGCGATTCGTTGTAC
GGTGCTGCCTCACTGAATGATTTTGGATCACTGGCTGTTCGCGTGGTAAATGATCACAAC
CCCACGCGGCTCACTTCCAAGATCAGAGTGTACATGAAGCCAAAGCATGTCAGAGTCTGG
TGCCCACGACCTCCACGAGCAGTCCCATACTTCGGACCAGGTGTTGATTATAAAGATGGG
---CTCACCCCACTA---CCGGAAAAGGGATTAACGACTTAT
>ADR82077
------------------------------------------ATGGGCGCCCAAGTTTCA
TCACAGAAAGTTGGAGCCCACGAAAATTCAAACAGAGCCTATGGCGGGTCCACCATCAAT
TACACTACAATCAATTACTATAGGGACTCTGCAAGCAATGCAGCAAGCAAGCAAGATTTT
GCACAAGATCCGTCCAAGTTCACCGAACCCATTAAGGACGTCCTTATTAAGACCGCTCCC
ATGCTAAACTCCCCAAACATTGAGGCGTGTGGTTATAGTGACAGGGTAATGCAGCTAACT
CTGGGCAACTCAACGATCACCACCCAAGAAGCGGCCAATTCTGTTGTTGCCTACGGTAGA
TGGCCTGAATACATCAGAGATACCGAAGCAAATCCTGTAGACCAACCAACCGAGCCCGAC
GTAGCCGCGTGCAGGTTCTACACATTAGATACCGTCACTTGGCGCAAGGAGTCCAGAGGG
TGGTGGTGGAAACTACCAGAC---GCTTTAAAAGACATGGGGTTATTTGGTCAAAACATG
TTTTATCACTATCTTGGGAGGGCTGGCTACACAGTGCACGTACAGTGCAATGCTTCAAAG
TTTCATCAAGGAGCTCTAGGGGTGTTTGCAGTTCCAGAAATGTGTTTAGCTGGTGATAGC
---ACAACTCACATGTTCACAAAGTACGAGAATGCGAATCCAGGCGAAAAAGGAGGTGAA
TTCAAAGGGAGTTTCACCCTTGATACCAACGCCACTAACCCTGCACGGAACTTCTGCCCA
GTTGATTACCTCTTCGGGAGTGGAGTGCTGGTAGGGAATGCATTTGTTTATCCACATCAA
ATAATAAACCTGCGCACTAACAACTGTGCTACGCTAGTATTGCCCTATGTAAACTCACTC
TCAATAGATAGCATGACAAAGCACAACAACTGGGGGATCGCTATCCTCCCCCTGGCGCCA
CTAGACTTTGCCACTGAATCTTCCACTGAGATACCCATTACGCTGACCATTGCTCCCATG
TGCTGTGAATTCAATGGTTTACGCAACATCACTGTGCCAAGAACCCAAGGATTACCAGTC
CTGAACACTCCAGGGAGTAACCAGTACCTGACCGCAGACAATTACCAGTCTCCGTGTGCG
ATACCTGAGTTTGATGTCACTCCACCCATAGACATACCAGGGGAGGTGCGCAACATGATG
GAATTGGCGGAAATAGACACCATGATACCCCTCAACTTGACAAGTCAACGCAAGAACACA
ATGGACATGTATAGAGTCGAGTTGAGCGACACG---GCTCACTCTGACGCGCCGATCTTG
TGTCTCTCGTTGTCCCCCGCTTCAGACCCCAGATTGGCACACACTATGTTGGGTGAGATA
TTAAATTACTACACACACTGGGCAGGATCCTTGAAATTTACCTTTCTCTTTTGCGGCTCA
ATGATGGCCACCGGAAAGTTATTGGTTTCTTACGCACCACCCGGAGCAGAGGCCCCCAAG
AGTCGCAAAGAAGCAATGCTTGGGACACATGTGGTATGGGACATTGGGTTGCAGTCTTCA
TGCACCATGGTGGTACCTTGGATCAGTAATACCACATACAGACAAACCATCAACGATAGT
TTCACAGAAGGTGGCTACATTAGCATGTTCTATCAAACTAGGGTTGTTGTCCCGTTGTCC
ACACCCAGAAAGATGGACATCCTGGGTTTTGTGTCAGCTTGCAATGACTTCAGTGTGCGC
TTACTGCGAGATACAACACACATTAGTCAGGAGGCTATG---------CCACAAGGA---
ATTGGTGACATGATTGAGGGGGCCGTTGAAGGGATTACT------AAAAATGCATTG---
---GTTCCC------------CCAACTTCCACCAATAGCCTGCCTGACACAAAACCGAGC
GGTCCAGCCCACTCTAAGGAGATACCTGCATTGACAGCCGTGGAGACAGGGGCTACCAAT
CCGTTGGTGCCTTCGGACACCGTGCAAACGCGCCATGTCATCCAGAGACGAACGCGATCA
GAGTCCACGGTTGAGTCATTCTTTGCAAGAGGGGCTTGCGTGGCTATCATAGAGGTAGAC
------AATGATGCACCGACAAAGCGCACC---AGCAGATTGTTTTCGGTTTGGAAAATA
ACTTACAAGGATACTGTTCAACTGAGACGCAAACTGGAATTTTTCACATATTCGAGATTT
GACATGGAGTTCACTTTTGTGGTCACCTCAAACTACACTGATGCAAATAACGGACATGCA
TTGAACCAAGTTTATCAGATAATGTATATACCACCCGGAGCACCTATCCCTGGTAAATGG
AATGACTATACGTGGCAGACGTCCTCTAACCCGTCGGTGTTTTATACCTATGGGGCGCCC
CCAGCAAGAATATCAGTGCCCTACGTGGGAATTGCTAATGCGTATTCCCACTTTTACGAT
GGGTTTGCAAAAGTACCACTAGCGGGTCAAGTCTCAACTGAA---GGCGATTCGTTGTAC
GGTGCTGCCTCACTGAATGATTTTGGATCACTGGCTGTTCGCGTGGTAAATGATCACAAC
CCCACGCGGCTCACCTCCAAGATCAGAGTGTACATGAAGCCAAAGCATGTCAGAGTCTGG
TGCCCACGACCTCCACGAGCAGTCCCATACTTCGGACCAGGTGTTGATTATAAAGATGGG
---CTCACCCCACTA---CCAGAAAAGGGGTTAACGACTTAT
>ABV60420
------------------------------------------ATGGGTGTTCAGGTTTCA
TCACAGAAAGTGGGTGCACATGAAAACTCAAATAGAGCGTATGGTGGTTCTACCATTAAT
TACACTACCATTAATTATTATAGAGATTCAGCCAGTAACGCAGCTTCAAAACAGGACTTC
TCTCAAGACCCTTCCAAGTTCACCGAACCCATCAAGGATGTCCTGATAAAGACAGCCCCA
ATGCTAAACTCACCAAACATAGAGGCTTGCGGGTATAGCGATAGAGTACTGCAATTAACA
CTGGGAAACTCCACTATAACCACACAGGAGGCGGCTAATTCAGTAGTCGCTTATGGGCGT
TGGCCTGAATATCTGAGGGACAGCGAAGCCAATCCAGTGGACCAGCCGACAGAACCAGAC
GTCGCTGCATGCAGGTTTTATACGCTAGACACCGTGTCTTGGACGAAAGAGTCGCGAGGG
TGGTGGTGGAAGTTGCCTGAT---GCTTTGCGGGACATGGGACTCTTTGGCCAGAATATG
TACTACCACTATCTAGGTAGGTCCGGGTACACCGTGCATGTACAGTGTAACGCCTCCAAG
TTCCACCAGGGGGCACTAGGGGTATTCGCCGTACCAGAGATGTGCCTGGCCGGGGATAGC
AACACCACCACCATGCACACCAGCTATCAAAATGCCAATCCTGGCGAGAAAGGAGGCACT
TTCACGGGTACGTTCATTCCTGACGTCAACCAGACATCACCTGCCCGTAGGTTCTGCCCG
GTGGATTACCTCTTTGGAAATGGCACGTTATTGGGGAACGCCTTTGTGTTTCCGCACCAG
ATAATAAACCTACGGACCAACAACTGTGCTACGCTGGTACTCCCTTACGTGAACTCTCTC
TCGATAGACAGTATGGTAAAGCACAATAATTGGGGAATTGCAATATTACCATTGTCCCCA
TTAAATTTTGCTAGTGAGTCCTCCCCAGAGATTCCAATCACCTTGACTATAGCCCCTATG
TGCTGTGAGTTCAATGGATTAAGAAACATTACCCAGCCGCGCTTACAGGGCCTGCCGGTC
ATGAACACCCCTGGTAGCAATCAATATCTTACTGCAGACAACTTCCAGTCACCGTGTGCG
CTGCCAGAATTTGATGTGACCCCACCTATTGACATACCCGGAGAAGTTAAGAACATGATG
GAATTGGCAGAAATCGACACCATGATTCCCCTTGACTTAAGTGTAAATAAAAAGAACACC
ATGGAAATGTATAGGGTTCAGTTAAGTGACAAA---CCACATACAGACGATCCCATACTC
TGCCTGTCACTCTCTCCAGCTTCAGATCCTAGATTGTCGCATACTATGCTTGGAGAAATC
CTAAATTACTACACACACTGGGCAGGATCCCTGAAGTTCACGTTTCTGTTCTGTGGATCC
ATGATGGCAACTGGTAAACTATTGGTGTCATACGCGCCTCCTGGAGCCGACCCACCAAAG
AAACGTAAGGAGGCGATGTTGGGAACACATGTGATCTGGGACATAGGGCTGCAGTCCTCG
TGTACTATGGTGGTACCATGGATTAGCAATACCACGTATCGGCAAACCATAGATGATAGT
TTCACCGAAGGCGGGTACATCAGCGTCTTCTACCAAACCAGAATAGTCGTCCCCCTTTCG
ACTCCCAGAGAGATGGATATCCTTGGTTTTGTGTCAGCGTGTAATGACTTCAGCGTGCGC
TTGATGCGAGATACCACGCATATAGAGCAAAAAGCGCTA---------GCACAGGGG---
ATAGGTCAGATGCTTGAAAGCATGATTGACAACACAGTC------CGTGAGACGGTG---
---GGGGTG------------GCAACGTCTAGAGACGCTCTCCCAAACACTGAAGCCAGT
GGACCAGCACACTCCAAGGAAATTCCGGCACTCACCGCAGTGGAAACTGGGGCCACAAAT
CCACTAGTCCCTTCTGATACAGTGCAAACCAGACATGTTGTACAACATAGGTCAAGGTCA
GAGTCTAGCATAGAGTCTTTCTTCGCGCGGGGTGCGTGCGTGGCCATTTTAACCGTGGAT
------AACTCAGTTTCCACCGAGAGTAAG---GATAGGCTATTCGCAGTGTGGAAGATC
ACTTATAAAGATACTGTCCAGTTACGGAGGAAATTGGAATTCTTCACCTATTCTAGATTT
GACATGGAATTCACCTTTGTGGTTACTGCAAATTTCACTGAGACCAACAATGGGCATGCC
TTAAATCAAGTGTACCAAATTATGTACGTACCACCAGGCGCTCCAGTGCCCGAGAAATGG
GACGACTACACATGGCAAACCTCATCAAATCCATCAATTTTTTACACCTACGGAACAGCT
CCAGCCCGGATCTCGGTACCGTATGTTGGTATTTCGAACGCCTATTCACACTTTTACGAC
GGTTTTTCCAAAGTACCACTGAAGGACCAGTCGGCGGCACTA---GGTGACTCCCTCTAT
GGTGCAGCATCTCTAAATGACTTCGGTATTTTGGCTGTTAGAGTAGTCAATGATCACAAC
CCGACCAAGGTCACCTCCAAAATCAGAGTGTATCTAAAACCCAAACACATCAGAGTTTGG
TGCCCACGTCCACCGAGGGCAGTGGCGTACTACGGCCCTGGAGTGGATTACAAGGATGAT
ACGCTCACACCCCTA---TCCACCAAGGATTTGACCACATAT
>BAM71647
------------------------------------------ATGGGTGCCCAAGTCTCG
TCCCAAAAAGTTGGCGCACATGAGAACACTAATGTGGCAACTGGCGGATCCACGGTCAAT
TATACTACCATTAATTACTATAAAGATTCAGCCAGTAATGCAGCCTCCAAATTGGACTTT
TCACAGGACCCTTCCAAATTTACTGAACCAGTCAAAGACATTATGATAAAGACTGCCCCA
GCCCTAAACTCTCCAAATGTTGAGGCTTGTGGATACAGTGATAGGGTTAGACAAATTACC
CTAGGGAACTCCACAATTACTACTCAAGAGGCAGCGAATGCAGTGGTCGCCTACGGAGAG
TGGCCTAGCTATCTGGATGATAAGGAAGCCAATCCCATAGATGCCCCAACCGAGCCAGAT
GTGAGTAGCAATAGATTCTACACCTTAGATTCTGTACAATGGAAAAGCACCAGCAGGGGA
TGGTGGTGGAAGTTGCCAGAT---GCCTTAAAAGACATGGGCATGTTTGGCCAAAACATG
TATTACCACTACCTGGGCAGGTCTGGCTACACGGTGCATGTACAATGTAATGCATCCAAA
TTCCATCAAGGGGCCTTGGGAGTTTTTGCCATACCAGAATATGTCATGGCCTGCAACACT
GAAGCCAAGACTTCTTATGTGTCCTACGTCAATGCCAATCCGGGTGAGAGAGGGGGAGTA
TTTGACAATGCTTACAACCCCAGT---ACAGAAGCATCTGAGGGCAGGAAATTCGCAGCC
CTTGACTATTTGTTAGGGTGCGGGGTTCTGGCAGGGAATGCGTTTGTGTACCCTCATCAG
ATTATTAATCTCAGGACAAACAATTCGGCAACCCTTGTGCTGCCCTACGTGAACTCCCTA
GCAATAGACTGCATGGCCAAGCACAACAACTGGGGGTTGGTCATTCTACCATTGTGCAAG
CTAGACTATGCACCAAACTCATCCACGGAGATTCCCATAACAGTGACTATTGCACCAATG
TTCACAGAATTCAATGGACTCAGGAACATTACCGTGCCCGCTACTCAAGGATTGCCTACA
ATGTTGACCCCAGGGTCGTCGCAATTTCTGACATCCGATGATTTCCAATCCCCTTGTGCC
CTCCCCAACTTTGATGTGACCCCACCAATACACATACCAGGAGAGGTGTTTAACATGATG
GAGCTAGCTGAGATTGACTCGATGATTCCGATGAATTCAGTAACTGGCAAGGCTAACACA
ATGGAGATGTACCCGATCCCGCTAGATGACAAA------GGTGGTGCAACACCCATATTT
AGCATTTCCCTCAGTCCAGCCTCCGATAAGAGACTGCAGTATACCATGTTGGGGGAGATT
CTTAACTACTACACCCACTGGACTGGTTCGTTGAGGTTCACGTTCCTGTTTTGTGGTAGT
ATGATGGCTACAGGGAAAATTTTACTTAGCTACTCACCACCAGGAGCCAAACCACCTACC
ACCAGAAAGGAAGCGATGTTGGGCACACACATAATATGGGATCTTGGACTTCAGTCCTCA
TGCACCATGCTAGCCCCTTGGATATCCAACACAGTCTACAGAAGGTGTATTAAAGATGAC
TTTACAGAAGGAGGCTACATCACTTGCTTTTACCAGACAAGAATAGTGGTGCCATCTGGT
ACACCAACGTCAATGTTCATGTTGGCCTTTGTGAGTGCTTGCCCAGATTTTAGCGTGCGT
CTGTTGAGAGACACTAATCACATCTCACAGAGAACTTTGTTTGCGCGCGCACAAGGC---
ATTGAGGAGACCATTGACACTGTTATTACCAATGCATTA------CAGCTTTCACAA---
---CCTAAA------------CCGCAAAAGCAGCACACTGCACAATCCACACCGCTCACT
AGTGGAGTCAACTCACAGGAGGTGCCCGCACTAACTGCAGTAGAGACTGGTGCATCTGGC
CAGGCGGTGCCCAGTGATGTAATTGAGACCAGACATGTTGTGAATTACAAGACTAGGTCT
GAATCAACACTAGAGTCCTTCTTTGGAAGATCTGCTTGTGTCACCATACTGGAAGTGGAG
AATTTTAACGCCACGACTGACGCTGATAGG---AAAAAGCAGTTTACCACATGGGCTATC
ACGTACACAGACACAGTCCAGCTGAGAAGGAAACTGGAGTTTTTTACCTACTCCAGATTT
GACCTAGAGATGACTTTTGTCATAACGGAAAGGTACTACACCAGCAACACAGGACATGCC
AGGAATCAAGTCTACCAGCTTATGTACATACCACCTGGTGCTCCGCGACCCACGGCTTGG
GACGACTATACCTGGCAGAGTTCATCGAACCCGTCAGTGTTTTACACGTACGGCAGTGCA
CCACCCAGAATGTCTATCCCCTACGTTGGCATAGCAAACGCGTACTCGCACTTTTACGAC
GGGTTCGCGCGTGTTCCTTTGAAGGATGAGACTGTTGACTCT---GGAGACACATATTAT
GGACTGGTTACCATCAATGACTTTGGGACCTTGGCAGTGAGGGTAGTGAACGAATACAAT
CCTGCCCGCATTACATCTAAGATAAGAGTGTATATGAAGCCCAAGCATGTAAGGTGTTGG
TGTCCCAGACCACCTCGTGCAGTTCCGTACCGAGGTGAGGGCGTCGATTTCAAACAAGAC
TCAATTACCCCACTGACAGCCGTTGAAGACATTAATACTTTT
>AAQ10897
------------------------------------------ATGGGTGCTCAGGTTTCA
TCGCAGAAAGTGGGCGCACATGAAAACTCAAATAGAGCGTATGGCGGTTCGACCATTAAT
TACACCACCATTAATTATTATAGAGATTCAGCTAGCAACGCGGCTTCGAAACAGGATTTC
TCTCAAGACCCTTCCAAGTTCACCGAACCCATTAAGGATGTCCTGATAAAAACATCCCCA
ATGCTAAACTCGCCAAACATAGAGGCTTGCGGGTATAGTGATAGAGTACTACAATTAACA
CTGGGAAACTCCACTATAACCACGCAGGAGGCGGCTAATTCAGTAGTCGCTTATGGGCGT
TGGCCTGAATATCTGAGGGACAGCGAAGCCAATCCAGTGGACCAGCCGACAGAGCCAGAC
GTCGCTGCATGTAGATTTTATACGCTAGACACCGTGTCTTGGACGAAAGAGTCGCGAGGG
TGGTGGTGGAAGTTGCCTGAT---GCACTGCGGGACATGGGACTCTTTGGCCAGAATATG
TACTACCACTACCTAGGTAGGTCCGGGTATACCGTGCATGTACAGTGTAATGCCTCTAAA
TTCCACCAGGGGGCACTAGGGGTATTCGCCGTACCAGAGATGTGTCTGGCCGGGGATAGC
AACACCACCACCATGCACACCAGCTATCAAAATGCCAATCCTGGCGAGAAAGGAGGCACT
TTTACGGGAACGTTTACTCCTGATAACAACCAGACATCACCTGCCCGTAGATTCTGCCCA
GTGGATTACCTCTTTGGAAATGGCACGTTATTGGGGAATGCCTTTGTGTTCCCGCACCAG
ATAATAAACCTACGGACCAACAACTGTGCTACACTGGTACTCCCTTACGTGAACTCCCTC
TCGATAGATAGTATGGTAAAGCACAATAATTGGGGAATTGCAATATTACCACTGGCCCCA
TTAAATTTTGCTAGTGAGTCCTCCCCAGAGATTCCAATCACCTTGACCATAGCCCCTATG
TGCTGTGAGTTCAATGGATTGAGAAACATTACCTTGCCACGCTTACAGGGCCTGCCGGTT
ATGAACACCCCTGGTAGCAATCAATATCTTACTGCAGACAACTTCCAGTCACCGTGTGCG
CTGCCTGAATTTGATGTGACCCCACCTATTGACATACCCGGTGAAGTTAAGAACATGATG
GAACTGGCAGAAATCGACACCATGATTCCCTTTGACTTAAGCGAACAAAAAAAGAACACC
ATGGAAATGTATAGGGTTCGGTTAAGTGACCAA---CCACATACAGACGATCCCATACTC
TGCTTGTCACTCTCCCCAGCTTCAGATCCTAGGTTGTCGCATACTATGCTTGGAGAAATT
TTAAATTACTACACACACTGGGCAGGATCCCTGAAGTTCACGTTTCTGTTCTGTGGATCC
ATGATGGCAACTGGCAAACTGTTGGTGTCATACGCGCCTCCTGGAGCTGACCCACCAAGA
AAGCGTAAGGAGGCGATGTTGGGAACACATGTGATCTGGGACATAGGATTGCAGTCCTCA
TGTACTATGGTAGTGCCATGGATTAGCAATACCGCGTTTCGGCAAACCATAGATGATAGT
TTCACCGAAGGCGGATACATCAGCGTCTTCTACCAAACCAGAGTAGTCGTCCCTCTTTCG
ACACCCAGAGAGATGGACATCCTTGGTTTTGTGTCAGCGTGTAATGACTTCAGCGTGCGC
TTGTTGCGAGATACCACACACATAGAGCAAAAGGCACTA---------GCACAGGGG---
TTAGGTCGGATGCTTGAAAGCATGATTGACAACACGGTC------CGTGAAACGGTG---
---GGGGCG------------GCAACGTCTAGAGACGCTCTCCCAAACACTGAAGCCAGT
GGACCAGCACACTCCAAGGAAATTCCGGCACTTACCGCAGTGGAAACTGGGGCCACAAAC
CCACTAGTCCCTTCTGATACGGTGCAAACCAGACATGTTATACAACATAGGTCAAGGTCA
GAGTCTAGCATAGAGTCTTTCTTTGCGCGAGGTGCATGCGTAGCCATTATAACTGTGGAT
------AACTCAGCTTCCGCCACGAGTAAG---GATAGGCAATTTGCAGTGTGGAAGATC
ACTTACAAAGACACTGTCCAGTTACGGAGGAAATTAGAGTTCTTCACCTATTCTAGGTTT
GATATGGAATTCACCTTTGTGGTTACTGCAAATTTCACTGAAACTAACAATGGGCATGCC
TTAAATCAAGTGTACCAAATTATGTACGTACCACCAGGCGCTCCAGTGCCCGAGAAATGG
GACGACTACACATGGCAAACCTCATCAAATCCATCAATCTTTTACACCTACGGAACAGCT
CCAGCCCGGATCTCAGTACCGTATGTTGGTATTTCGAACGCCTATTCACACTTTTACGAC
GGTTTTTCCAAAATACCACTGAAGGACCAGTCGACAGCACTA---GGTGACTCCCTCTAT
GGTGCAGCATCTCTAAATGACTTTGGTGTTTTGGCTGTTAGAGTAGTTAATGATCACAAC
CCAACAAAGGTCACCTCCAAAATCAGAGTGTATCTAAAACCCAAACACATCAGAGTCTGG
TGCCCGCGTCCACCGAGGGCAGTGGCGTACTACGGCCCTGGAGTGGATTACAAGGATGGC
ACGCTTACACCCCTC---TCCACCAAGAATCTGACCACATAT
>BAE20392
------------------------------------------ATGGGAGCTCAAGTATCA
TCCCAAAAAGTAGGCGCTCACGAGAACTCTAACCGAGCCTACGGTGGTTCTACGATCAAC
TACACCACAATTAATTATTATAAAGATTCCGCGAGTAATGCGGCGTCCAAACAAGATTAC
TCACAGGATCCATCAAAATTCACCGAGCCACTAAAGGACGTGCTCATAAAAACAGCTCCA
GCACTCAATTCACCAAATGTGGAAGCGTGTGGGTATAGTGATAGAGTGCTGCAACTCACT
TTAGGCAATTCCACTATTACTACACAGGAGGCAGCAAATTCAGTAGTGGCTTACGGACGT
TGGCCTGAGTTTATTAGAGATGACGAAGCAAACCCGGTGGACCAACCAACTGAACCAGAT
GTGGCTACATGCAGATTCTACACACTAGACACTGTAATGTGGGGTAAGGAGTCGAAAGGC
TGGTGGTGGAAGTTACCTGAC---GCACTGAGAGACATGGGTCTGTTTGGACAAAACATG
TATTACCACTACCTAGGAAGATCCGGGTACACTGTGCACGTGCAGTGTAATGCATCCAAA
TTTCACCAAGGTGCGCTCGGGGTGTTTGCGATTCCTGAGTATTGTCTGGCGGGTGACAGT
---GACAAGCAAAGGTACACTAGTTATGCAAATGCGAATCCAGGTGAAAGAGGGGGAAAA
TTTTACTCCCAATTCAACAAGGATAACGCAGTAACATCCCCAAAAAGAGAGTTCTGCCCA
GTGGATTATCTCCTGGGATGTGGGGTGTTACTGGGAAATGCCTTTGTATACCCACATCAA
ATCATTAATCTGAGGACCAACAACAGCGCAACTATTGTCCTACCATATGTGAATGCTTTG
GCCATTGATTCAATGGTTAAACACAACAACTGGGGCATTGCCATTCTGCCCTTATCACCG
CTGGATTTTGCTCAAGATTCAACAGTTGAAATTCCAATTACTGTGACAATTGCCCCAATG
TGTAGCGAGTTCAACGGCCTTCGCAACGTGACTGCACCTAAATTTCAAGGACTACCAGTG
TTGAACACTCCCGGTAGTAACCAGTACCTGACGTCAGACAACCACCAATCACCATGCGCA
ATCCCAGAATTTGATGTCACTCCGCCCATTGATATCCCAGGTGAGGTTAAAAACATGATG
GAGCTCGCCGAGATAGACACCATGATTCCTCTCAATTTGGAGAGCACCAAGAGAAACACA
ATGGACATGTACAGAGTTACTCTGAGCGACAGT---GCCGATCTATCGCAACCAATTTTG
TGCTTGTCACTATCCCCAGCATCTGATCCGCGCTTGTCACACACCATGCTTGGGGAAGTA
CTGAACTATTATACTCATTGGGCCGGGTCCTTGAAATTTACCTTCCTGTTCTGTGGTTCA
ATGATGGCTACGGGGAAAATCATAGTGGCCTATGCACCACCAGGTGCACAACCCCCCACC
AGCCGTAAGGAGGCTATGTTGGGCACACATGTCATTTGGGATCTTGGCCTGCAATCATCT
TGTACTATGGTGGTGCCGTGGATTAGTAATGTGACATACAGACAGACTACACAAGATAGT
TTCACTGAGGGCGGATATATCAGCATGTTCTACCAAACAAGAATTGTGGTGCCACTGTCC
ACCCCTAAGAGTATGAGCATGCTGGGGTTTGTGTCAGCCTGTAATGATTTCAGTGTGCGA
TTGCTGCGTGACACCACTCACATTTCACAATCTGCGCTT---------CCACAGGGT---
GTTGAAGATTTGATTTCTGAAGTTGCACAGGGCGCCCTA------ACTTTGTCACTC---
---CCGAAG------------------CAACAGGATAGCTTACCTGATACTAAGGCCAGT
GGCCCGGCGCATTCCAAGGAGGTACCTGCACTCACTGCAGTCGAGACTGGAGCCACCAAT
CCTCTGGCACCATCCGACACAGTTCAAACGCGCCACGTAGTCCAACGACGCAGCAGGTCA
GAGTCCACAATAGAATCATTCTTCGCACGCGGGGCGTGCGTCGCTATTATTGAGGTGGAC
------AATGAACAACCAACCACCCGGGCA---CAGAAACTATTTGCCATGTGGCGCATT
ACATACAAAGATACAGTGCAGTTGCGCCGTAAGTTGGAATTTTTCACATACTCTCGTTTT
GACATGGAATTCACCTTCGTGGTAACCGCCAACTTCACCAACGCTAATAATGGGCATGCA
CTCAACCAGGTGTATCAGATAATGTACATCCCCCCAGGGGCACCCACACCAAAGTCATGG
GACGACTACACTTGGCAAACATCTTCCAACCCGTCCATATTTTACACCTATGGGGCTGCC
CCGGCGCGAATCTCAGTGCCATACGTGGGGTTAGCCAATGCTTACTCGCACTTTTACGAC
GGCTTTGCCAAGGTGCCATTGAAGACAGATGCCAATGACCAGATTGGTGATTCCTTGTAC
AGCGCCATGGCAGTTGATGACTTTGGTGTATTGGCAGTTCGTGTTGTCAATGATCACAAC
CCCACTAAAGTAACCTCCAAAGTCCGCATTTACATGAAACCCAAACACGTACGTGTCTGG
TGCCCTAGACCGCCGCGCGCGGTACCTTATTATGGACCAGGGGTGGACTATAGGAACAAC
---TTGGAACCCTTA---TCTGAGAAAGGTTTGACCACATAT
>ACS34682
------------------------------------------ATGGGCGCCCAGGTTTCA
TCACAGAAAGTTGGAGCCCACGAAAATTCAAACAGAGCCTATGGCGGGTCCACCATCAAT
TACACTACAATCAATTACTATAGGGACTCTGCAAGCAATGCAGCAAGCAAGCAAGATTTT
GCACAAGATCCGTCCAAGTTCACCGAACCCATTAAGGACGTCCTTATTAAGACCGCTCCC
ATGCTAAACTCCCCAAACATTGAGGCGTGTGGTTATAGTGACAGGGTAATGCAGCTAACT
CTGGGCAATTCAACGATCACCACCCAAGAAGCGGCCAATTCTGTTGTTGCCTACGGTAGA
TGGCCTGAATACATCAGAGATACCGAGGCAAATCCTGTAGACCAACCAACCGAGCCCGAT
GTAGCCGCGTGCAGGTTCTACACATTAGATACCGTCACTTGGCGCAAGGAGTCCAGAGGG
TGGTGGTGGAAACTACCAGAC---GCTTTAAAAGACATGGGGTTATTTGGCCAAAACATG
TTTTATCACTATCTTGGGAGGGCTGGCTACACAGTGCACGTACAGTGCAATGCTTCAAAG
TTTCATCAAGGAGCTCTAGGGGTGTTTGCAGTTCCAGAAATGTGTTTAGCTGGTGATAGC
---ACAACTCATATGTTCACAAAGTACGAGAATGCGAATCCAGGCGAAAAAGGAGGTGAA
TTCAAAGGGAGTTTCACCCTTGATACCAACGCCACTAACCCTGCACGGAACTTCTGCCCA
GTTGATTACCTCTTCGGGAGTGGAGTGCTGGTAGGGAATGCATTTGTTTATCCACATCAA
ATAATAAACCTGCGCACTAACAACTGTGCTACGCTAGTATTGCCCTATGTAAACTCACTC
TCAATAGATAGCATGACAAAGCACAACAACTGGGGGATCGCTATCCTCCCCCTGGCGCCA
CTAGACTTTGCCACTGAATCTTCCACTGAGATACCCATTACACTGACCATTGCTCCCATG
TGCTGCGAATTCAATGGTTTACGCAACATCACTGTGCCAAGAACCCAAGGATTACCAGTC
CTGAACACTCCAGGGAGTAACCAGTACCTGACCGCAGACAATTACCAGTCTCCGTGTGCG
ATACCTGAGTTTGATGTCACTCCACCCATAGACATACCAGGGGAGGTGCGCAACATGATG
GAATTGGCGGAAATAGACACCATGATACCCCTCAACTTGACAAGTCAACGCAAGAACACA
ATGGACATGTATAGAGTCGAGTTGAGCGACGCG---GCTCACTCTGACACGCCGATCTTG
TGTCTCTCGTTGTCCCCCGCTTCAGACCCCAGATTGGCACACACTATGTTGGGTGAGATA
TTAAATTACTACACACACTGGGCAGGGTCCTTGAAATTTACCTTTCTCTTTTGCGGCTCA
ATGATGGCCACCGGAAAGTTATTGGTTTCTTACGCACCACCCGGAGCAGAGGCCCCCAAG
AGTCGCAAAGAAGCAATGCTTGGGACACATGTGATATGGGACATTGGGTTGCAATCTTCA
TGCACTATGGTGGTACCTTGGATCAGTAATACCACATACAGACAAACCATCAACGATAGT
TTCACAGAAGGTGGCTACATTAGCATGTTCTATCAAACTAGGGTTGTTGTCCCGTTGTCC
ACACCCAGAAAGATGGACATCCTGGGTTTTGTATCAGCTTGCAATGACTTCAGTGTGCGC
TTACTGCGAGATACAACACACATTAGTCAAGAGGCTATG---------CCACAAGGA---
ATTGGTGACATGATTGAGGGGGCCGTTGAAGGGATTACT------AAGAATGCATTG---
---GTTCCC------------CCGACTTCCACCAATAGCCTGCCTGACACAAAGCCGAGC
GGTCCAGCCCACTCCAAGGAGATACCTGCATTGACAGCCGTGGAGACAGGGGCTACCAAT
CCGTTGGTGCCTTCGGACACCGTGCAAACGCGCCATGTCATCCAGAGACGAACGCGATCA
GAGTCCACGGTTGAGTCATTCTTTGCAAGAGGGGCTTGCGTGGCTATCATTGAGGTGGAC
------AATGATGCACCGACAAAGCGCGCC---AGCAGATTGTTTTCGGTTTGGAAAATA
ACTTACAAAGATACTGTTCAACTGAGACGCAAACTGGAATTTTTCACATATTCGAGATTT
GACATGGAGTTCACTTTTGTGGTCACCTCAAACTACACTGATGCAAATAACGGACATGCA
CTGAACCAAGTTTATCAGATAATGTATATACCACCCGGAGCACCTATCCCTGGTAAATGG
AATGACTATACGTGGCAGACGTCCTCTAACCCGTCGGTGTTTTACACCTATGGGGCGCCC
CCAGCAAGAATATCAGTGCCCTACGTGGGAATAGCTAATGCGTATTCCCACTTTTATGAT
GGGTTTGCAAAAGTACCACTAGCGGGTCAAGCCTCAACTGAA---GGCGATTCGTTGTAC
GGTGCTGCCTCACTGAATGATTTTGGATCACTGGCTGTTCGCGTGGTAAATGATCACAAC
CCCACGCGGCTCACCTCCAAGATCAGAGTGTACATGAAGCCAAAGCATGTCAGAGTCTGG
TGCCCACGACCTCCACGAGCAGTCCCATACTTCGGACCAGGAGTTGATTATAAAGATGGG
---CTCACCCCACTA---CCAGAAAAGGGATTAACAACTTAT
>AAQ10894
------------------------------------------ATGGGTGCTCAGGTTTCA
TCGCAGAAAGTGGGCGCACATGAAAACTCAAATAGAGCGTATGGTGGTTCTACCATTAAT
TACACCACCATTAATTATTATAGAGATTCAGCTAGTAACGCGGCTTCGAAACAGGACTTC
TCTCAAGACCCTTCCAAGTTCACCGAACCCATTAAGGATGTCCTGATAAAAACATCCCCA
ATGCTAAACTCGCCAAACATAGAGGCTTGCGGGTATAGTGATAGAGTACTGCAATTAACA
CTGGGAAACTCCACTATAACCACGCAGGAGGCGGCTAGTTCAGTAGTCGCTTATGGGCGT
TGGCCTGAATATTTGAGGGACAGCGAAGCCAATCCAGTGGACCAGCCGACAGAGCCAGAC
GTCGCTGCATGCAGGTTTTATACGCTAGACACCGTGTCTTGGACGAAAGAGTCGCGAGGG
TGGTGGTGGAAGTTGCCTGAT---GCACTGCGGGACATGGGACTCTTTGGCCAGAATATG
TACTACCACTACCTAGGTAGGTCCGGGTACACCGTGCATGTACAGTGTAACGCCTCTAAA
TTCCACCAGGGGGCACTAGGGGTATTCGCCGTACCAGAGATGTGTCTGGCCGGGGATAGC
AACACCACCACCATGCACACCAGCTATCAAAATGCCAATCCTGGCGAAAAAGGAGGCACT
TTCACGGGAACGTTCACTCCTGACAACAACCAGACATCACCTGCCCGTAGATTCTGCCCA
GTGGATTACCTCTTTGGAAATGGCACGTTATTAGGGAACGCCTTTGTATTCCCGCACCAG
ATAATAAACCTACGGACCAACAACTGTGCTACACTGGTACTCCCTTACGTGAACTCCCTC
TCGATAGATAGTATGGTAAAGCACAATAATTGGGGAATTGCAATATTACCATTGGCCCCA
TTAAATTTTGCTAGTGAGTCCTCCCCAGAGATTCCAATCACCTTGACCATAGCCCCTATG
TGCTGTGAGTTCAATGGATTGAGAAACATTACCCTGCCACGCTTACAGGGCCTGCCGGTC
ATGAACACCCCCGGTAGCAATCAATATCTTACTGCAGACAACTTCCAGTCACCGTGTGCG
CTGCCTGAATTTGATGTGACCCCACCTATTGACATACCCGGTGAAGTTAAGAACATGATG
GAACTGGCAGAAATCGACACCATGATTCCCTTTGACTTAAGTGAACAAAGAAAGAACACC
ATGGAAATGTATAGGGTTCGGTTAAGTGACCAA---CCACATACAGACGATCCCATACTC
TGCCTGTCACTCTCCCCAGCTTCAGATCCTAGGTTGTCGCATACTATGCTTGGAGAAATC
TTAAATTACTACACACACTGGGCAGGATCCCTGAAGTTCACGTTTCTGTTCTGTGGATCC
ATGATGGCAACTGGCAAACTGTTGGTGTCATACGCGCCTCCTGGAGCTGACCCACCAAAA
AAGCGTAAGGAGGCGATGTTGGGAACACATGTGATCTGGGACATAGGATTGCAGTCCTCA
TGTACTATGGTAGTGCCATGGATTAGCAATACCGCGTTTCGGCAAACCATAGATGATAGT
TTCACCGAAGGCGGATACATCAGCGTCTTCTACCAAACCAGAATAGTCGTCCCTCTTTCG
ACACCCAGAGAGATGGACATCCTTGGTTTTGTGTCAGCGTGTAATGACTTCAGCGTGCGC
TTGTTGCGAGATACCACACACATAGAGCAAAAAGCACTA---------GCACAGGGG---
TTAGGTCAGATGCTTGAAAGCATGATTGACAACACGGTC------CGTGAAACGGTG---
---GGGGCG------------GCAACGTCCAGAGACGCTCTCCCAAACACTGAAGCCAGT
GGACCAGCACACTCCAAGGAAATTCCGGCACTCACCGCAGTGGAAACTGGGGCCACAAAT
CCACTAGTCCCTTCTGATACAGTGCAAACCAGACATGTTGTACAACATAGGTCAAGGTCA
GAGTCTAGCATAGAGTCTTTCTTCGCGCGGGGTGCATGCGTGGCCATTATAACCGTGGAT
------AACTCAGCTTCCACCATGAATAGG---GACAAGCAGTTTGCAGTGTGGAAGATC
ACTTATAAAGATACTGTCCAGTTGCGGAGGAAATTGGAGTTCTTCACCTATTCTAGATTT
GATATGGAATTCACCTTTGTGGTTACTGCAAATTTTACTGAGACTAACAGTGGGCATGCC
TTAAATCAAGTGTACCAAATTATGTACGTACCACCAGGTGCTCCAGTGCCCGAGAAATGG
GACGACTACACATGGCAAACCTCATCAAATCCATCAATCTTTTACACTTACGGAGCAGCT
CCAGCCCGGATCTCGGTACCGTATGTTGGTATTTCGAACGCCTATTCACACTTTTACGAC
GGTTTTTCCAAAGTACCACTGAAGGACCAGTCGGCAGCACTA---GGTGACTCCCTCTAT
GGTGCAGCATCTCTAAATGACTTTGGTGTTTTGGCTGTTAGAGTAGTCAATGATCACAAC
CCAACCAAGGTCACCTCCAAAATCAGAGTGTATCTAAAACCCAAACACATCAGAGTCTGG
TGCCCGCGTCCACCGAGGGCGGTGGCGTACTATGGCCCTGGGGTGGATTATAAGGATGGC
ACGCTTACACCCCTC---TCCACCAAGAGTCTGACCACATAT
>ACS34684
------------------------------------------ATGGGCGCCCAGGTTTCA
TCACAGAAAGTTGGAGCCCACGAAAATTCAAACAGAGCCTATGGCGGGTCCACCATCAAT
TACACTACAATCAATTACTATAGGGACTCTGCAAGCAATGCAGCAAGCAAGCAAGATTTT
GCACAAGATCCGTCCAAGTTCACCGAACCCATTAAGGACGTCCTTATTAAGACCGCTCCC
ATGCTAAACTCCCCAAACATTGAGGCGTGTGGTTATAGTGACAGGGTAATGCAGCTAACT
CTGGGCAATTCAACGATCACCACCCAAGAAGCGGCCAATTCTGTTGTTGCCTACGGTAGA
TGGCCTGAATACATCAGAGATACCGAGGCAAATCCTGTAGACCAACCAACCGAGCCCGAT
GTAGCCGCGTGCAGGTTCTACACATTAGATACCGTCACTTGGCGCAAGGAGTCCAGAGGG
TGGTGGTGGAAACTACCAGAC---GCTTTAAAAGACATGGGGTTATTTGGCCAAAACATG
TTTTATCACTATCTTGGGAGGGCTGGCTACACAGTGCACGTACAGTGCAATGCTTCAAAG
TTTCATCAAGGAGCTCTAGGGGTGTTTGCAGTTCCAGAAATGTGTTTAGCTGGTGATAGC
---ACAACTCACATGTTCACAAAGTACGAGAATGCGAATCCAGGCGAAAAAGGAGGTGAA
TTCAAAGGGAGTTTCACCCTTGATACCAACGCCACTAACCCTGCACGGAACTTCTGCCCA
GTTGATTACCTCTTCGGGAGTGGAGTGCTGGTAGGGAATGCATTTGTTTATCCACATCAA
ATAATAAACCTGCGCACTAACAACTGTGCTACGCTAGTATTGCCCTATGTAAACTCACTC
TCAATAGATAGCATGACAAAGCACAACAACTGGGGGATCGCTATCCTCCCCCTGGCGCCA
CTAGACTTTGCCACTGAATCTTCCACTGAGATACCCATTACACTGACCATTGCTCCCATG
TGCTGCGAATTCAATGGTTTACGCAACATCACTGTGCCAAGAACCCAAGGATTACCAGTC
CTGAACACTCCAGGGAGTAACCAGTACCTGACCGCAGACAATTACCAGTCTCCGTGTGCG
ATACCTGAGTTTGATGTCACTCCACCCATAGACATACCAGGGGAGGTGCGCAACATGATG
GAATTGGCGGAAATAGACACCATGATACCCCTCAACTTGACAAGTCAACGCAAGAACACA
ATGGACATGTATAGAGTCGAGTTGAGCGACACG---GCTCACTCTGACACGCCGATCTTG
TGTCTCTCGTTGTCCCCCGCTTCAGACCCCAGATTGGCACACACTATGTTGGGTGAGATA
TTAAATTACTACACACACTGGGCAGGGTCCTTGAAATTTACCTTTCTCTTTTGCGGCTCA
ATGATGGCCACCGGAAAGTTATTGGTTTCTTACGCACCACCCGGAGCAGAGGCCCCCAAG
AGTCGCAAAGAAGCAATGCTTGGGACACATGTGATATGGGACATTGGGTTGCAGTCTTCA
TGCACTATGGTGGTACCTTGGATCAGTAATACCACATACAGACAAACCATCAACGATAGT
TTCACAGAAGGTGGCTACATTAGCATGTTCTATCAAACTAGGGTTGTTGTCCCGTTGTCC
ACACCCAGAAAGATGGACATCCTGGGTTTTGTATCAGCTTGCAATGACTTCAGTGTGCGC
TTACTGCGAGATACAACACACATTAGTCAAGAGGCTATG---------CCACAAGGA---
ATTGGTGACATGATTGAGGGGGCCGTTGAAGGGATTACT------AAAAATGCATTG---
---GTTCCC------------CCGACTTCCACCAATAGCCTGCCTGACACAAAGCCGAGC
GGTCCAGCCCACTCCAAGGAGATACCTGCATTGACAGCCGTGGAGACAGGGGCTACCAAT
CCGTTGGTGCCTTCGGACACCGTGCAAACGCGCCATGTCATCCAGAGACGAACGCGATCA
GAGTCCACGGTTGAGTCATTCTTTGCAAGAGGGGCTTGCGTGGCTATCATTGAGGTGGAC
------AATGATGCACCGACAAAGCGCGCC---AGCAGATTGTTTTCGGTTTGGAAAATA
ACTTACAAAGATACTGTTCAACTGAGACGCAAACTGGAATTTTTCACATATTCGAGATTT
GACATGGAGTTCACTTTTGTGGTCACCTCAAACTACATTGATGCAAATAACGGACATGCA
TTGAACCAAGTTTATCAGATAATGTATATACCACCCGGAGCACCTATCCCTGGTAAATGG
AATGACTATACGTGGCAGACGTCCTCTAACCCGTCGGTGTTTTACACCTATGGGGCGCCC
CCAGCAAGAATATCAGTGCCCTACGTGGGAATAGCTAATGCGTATTCCCACTTTTATGAT
GGGTTTGCAAAAGTACCACTAGCGGGTCAAGCCTCAACTGAA---GGCGATTCGTTGTAC
GGTGCTGCCTCACTGAATGATTTTGGATCACTGGCTGTTCGCGTGGTAAATGATCACAAC
CCCACGCGGCTCACCTCCAAGATCAGAGTGTACATGAAGCCAAAGCATGTCAGAGTCTGG
TGCCCACGACCTCCACGAGCAGTCCCATACTTCGGACCAGGTGTTGATTATAAAGATGGG
---CTCACCCCACTA---CCAGAAAAGGGATTAACGACTTAT
>ACS34685
------------------------------------------ATGGGAGCTCAAGTATCA
TCCCAAAAAGTAGGCGCTCACGAGAATTCTAACCGAGCCTACGGTGGTTCTACGATCAAT
TACACCACAATTAATTATTATAAAGATTCCGCAAGTAATGCGGCATCCAAACAAGATTAC
TCACAGGATCCATCAAAATTCACCGAGCCACTAAAGGACGTGCTCATAAAAACAGCTCCA
GCACTCAATTCACCAAATGTGGAAGCGTGTGGGTATAGTGATAGAGTGTTGCAACTCACT
TTAGGCAATTCCACTATTACTACACAGGAGGCAGCAAATACAGTAGTGGCTTACGGACGT
TGGCCTGAGTTTATTAGAGATGACGAAGCAAACCCGGTGGACCAACCAACTGAACCAGAC
GTGGCTACATGCAGATTCTACACACTAGACACTGTAATGTGGGGTAAGGAGTCGAAAGGC
TGGTGGTGGAAGTTACCTGAC---GCACTGAGAGACATGGGTCTATTTGGACAAAACATG
TATTACCACTACCTAGGAAGGTCCGGGTACACTGTGCACGTGCAGTGTAATGCATCCAAA
TTTCACCAAGGTGCACTCGGGGTGTTTGCGATTCCTGAGTATTGTCTGGCGGGTGACAGT
---GACAAGCAAAGGTACACTAGTTATGCAAATGCGAATCCAGGTGAAAGAGGGGGAAAA
TTTTACTCCCAATTCAACAAGGATAACGCAGTAACATCCCCAAAAAGAAAGTTCTGCCCA
GTGGATTATCTCCTGGGATGTGGGGTGTTACTGGGAAATGCCTTTGTATACCCACATCAA
ATCATTAATCTGAGGACCAACAACAGCGCAACTATTGTCCTACCATATGTGAATGCTTTG
GCCATTGATTCAATGGTTAAACACAACAACTGGGGCATTGCCATTCTGCCTTTATCACCG
CTGGATTTTGCTCAAGATTCATCAGTTGAAATTCCAATTACTGTGACAATTGCCCCAATG
TGTAGCGAGTTCAACGGCCTTCGCAACGTGACTGCACCTAAATTTCAAGGACTACCAGTG
TTGAACACTCCTGGTAGTAACCAGTACCTGACGTCAGACAACCACCAATCACCATGCGCA
ATCCCAGAATTTGATGTCACTCCGCCCATTGATATCCCAGGTGAGGTTAAAAACATGATG
GAGCTCGCCGAGATAGACACCATGATTCCTCTCAATTTGGAGAGCACCAAGAGAAACACA
ATGGACATGTACAGAGTTACTCTGAGCGACAGT---GCCGATCTATCGCAACCAATTTTG
TGCTTGTCACTATCCCCAGCATTTGATCCGCGCTTGTCACACACCATGCTTGGGGAAGTA
CTGAACTATTATGCTCATTGGGCCGGGTCCTTGAAATTTACCTTCCTGTTCTGTGGTTCA
ATGATGGCTACGGGGAAAATCCTAGTGGCCTATGCACCACCAGGTGCACAACCCCCCACC
AGCCGTAAGGAGGCTATGTTGGGCACACATGTCATTTGGGATCTTGGCCTGCAATCATCT
TGTACTATGGTGGTGCCGTGGATTAGTAATGTGACATACAGACAGACTACACAAGATAGT
TTCACTGAGGGCGGATATATCAGCATGTTCTACCAAACAAGAATTGTGGTGCCACTGTCC
ACCCCTAAGAGTATGAGCATGCTGGGGTTTGTGTCAGCTTGCAATGAATTCAGTGTGCGA
TTGCTGCGAGACACCACTCACATTTCACAATCTGCGCTT---------CCACAGGGT---
ATTGAAGATTTGATTTCTGAAGTTGCACAGGGCGCCCTA------ACTTTGTCACTC---
---CCGAAG------------------CAACAGGATAGCTTACCTGATACTAAGGCCAGT
GGCCCGGCGCATTCCAAGGAGGTACCTGCACTCACTGCAGTCGAGACTGGAGCCACCAAT
CCTCTGGCACCATCCGACACAGTTCAAACGCGCCACGTAGTCCAACGACGCAGCAGGTCA
GAGTCCACAATAGAATCATTCTTCGCACGCGGGGCGTGCGTCGCTATTATTGAGGTGGAC
------AATGAACAACCAACCACCCGGGCA---CAGAAACTATTTGCCATGTGGCGCATT
ACATACAAAGATACAGTGCAGTTGCGCCGTAAGCTGGAGTTTTTCACATACTCTCGTTTT
GACATGGAATTCACCTTCGTGGTAACCGCCAACTTCACCAACGCTAATAATGGGCATGCA
CTCAACCAGGTGTACCAGATAATGTACATCCCCCCAGGGGCACCCACACCAAAGTCATGG
GACGACTACACTTGGCAAACATCTTCCAACCCGTCCATATTTTACACCTATGGGGCTGCC
CCGGCGCGAATCTCAGTGCCATACGTGGGGTTAGCCAATGCTTACTCGCACTTTTACGAC
GGCTTCGCCAAGGTGCCATTGAAGACAGATGCCAATGACCAGATTGGTGATTCCTTGTAC
AGCGCCATGACAGTTGATGACTTTGGTGTATTGGCAGTTCGTGTTGTCAATGATCACAAC
CCCACTAAAGTAACCTCCAAAGTCCGCATTTACATGAAACCCAAACACGTACGTGTCTGG
TGCCCTAGACCGCCGCGCGCGGTACCTTATTATGGACCAGGGGTGGACTATAGGAACAAC
---TTGGACCCCTTA---TCTGAGAAAGGTTTAACCACATAT
>ADR82078
------------------------------------------ATGGGCGCCCAAGTTTCA
TCACAGAAAGTTGGAGCCCACGAAAATTCAAACAGAGCCTATGGCGGGTCCACCATCAAT
TACACTACAATCAATTACTATAGGGACTCTGCAAGCAATGCAGCAAGCAAGCAAGATTTT
GCACAAGATCCGTCCAAGTTCACCGAACCCATTAAGGACGTCCTTATTAAGACCGCTCCC
ATGCTAAACTCCCCAAACATTGAGGCGTGTGGTTATAGTGACAGGGTAATGCAGCTAACT
CTGGGCAATTCAACGATCACCACCCAAGAAGCGGCCAATTCTGTTGTTGCCTACGGTAGA
TGGCCTGAATACATCAGAGATACCGAGGCAAATCCTGTAGACCAACCAACCGAGCCCGAT
GTAGCCGCGTGCAGGTTCTACACATTAGATACCGTCACTTGGCGCAAGGAGTCCAGAGGG
TGGTGGTGGAAACTACCAGAT---GCTTTAAAAGACATGGGGTTGTTTGGTCAAAACATG
TTTTATCACTATCTTGGGAGGGCTGGCTACACAGTGCACGTACAGTGCAATGCTTCAAAG
TTTCATCAAGGAGCTCTAGGGGTGTTTGCAGTTCCAGAAATGTGTTTAGCTGGTGATAGC
---ATAACTCACATGTTCACAAAGTATGAGAATGCGAATCCAGGCGAAAGAGGAGGTGAA
TTCAAAGGGAGTTTCACCCTTGATGCCAACGCCACTAACCCTGCACGGAACTTCTGCCCA
GTTGATTACCTCTTCGGGAGTGGAGTGCTGGTAGGGAATGCATTTGTTTATCCACATCAA
ATAATAAACCTGCGCACTAACAACTGTGCTACGCTAGTATTGCCCTATGTAAACTCACTC
TCAATAGATAGCATGACAAAGCACAACAACTGGGGGATCGCTATCCTCCCCCTGGCGCCA
CTAGACTTTGCCACTGAATCTTCCACTGAGATACCCATTACACTGACCATTGCTCCCATG
TGCTGCGAATTCAATGGTTTACGCAACATCACTGTGCCAAGAACCCAAGGATTACCAGTC
CTGAACACTCCAGGGAGTAACCAGTACCTGACCGCAGACAATTACCAGTCTCCGTGTGCG
ATACCTGAGTTTGATGTCACTCCACCCATAGACATACCAGGGGAGGTGCGCAACATGATG
GAATTGGCGGAAATAGACACCATGATACCCCTCAACTTGACAAGTCAACGCAAGAACACA
ATGGACATGTATAGAGTCGAGTTGAACGACGCG---GCTCACTCTGACACACCGATCTTG
TGTCTCTCGTTGTCCCCCGCTTCAGACCCCAGATTGGCACACACTATGTTGGGTGAGATA
TTAAATTACTACACACACTGGGCAGGGTCCTTGAAATTTACCTTTCTCTTTTGCGGCTCA
ATGATGGCCACCGGAAAGTTATTGGTTTCTTACGCACCACCCGGAGCAGAGGCCCCCAAG
AGTCGCAAGGAAGCAATGCTTGGGACACACGTGATATGGGACATTGGGTTGCAGTCTTCA
TGCACTATGGTGGTACCTTGGATCAGTAATACCACATACAGACAAACCACCAACGATAGT
TTCACAGAAGGTGGCTACATTAGCATGTTCTATCAAACTAGGGTTGTTGTCCCGTTGTCC
ACACCCAGAAAGATGGACATCCTGGGTTTTGTGTCAGCTTGCAATGACTTCAGTGTGCGC
TTACTGCGAGATACAACACACATTAGTCAAGAGGCTATG---------CCACAAGGA---
ATTGGTGACTTGATTGAGGGGGCCGTTGAAGGGATCACT------AAAAATGCATTG---
---GTTCCC------------TCGACTTCCACCAATAGCCTGCCTGACACAAAGTCGAGC
GGTCCAGCCCACTCCAAAGAGATACCTGCATTGACAGCCGTGGAGACAGGGGCTACCAAT
CCGTTGGTGCCTTCGGACACCGTGCAAACGCGCCATGTCATCCAGAGACGAACGCGATCA
GAGTCCACGGTTGAGTCATTCTTTGCAAGAGGGGCTTGCGTGGCTATCATTGAGGTGGAC
------AATGATGCACCGACAAAGCGCGCC---AGCAAATTGTTTTCGGTTTGGAAGATA
ACTTACAAAGATACTGTTCAACTGAGACGCAAACTGGAATTTTTCACATATTCAAGATTT
GACATGGAGTTCACTTTTGTGGTCACCTCAAACTACACTGATGCAAATAACGGACATGCA
TTGAACCAAGTTTATCAGATAATGTATATACCACCCGGAGCACCTATCCCTGGTAAATGG
AATGACTATACGTGGCAGACGTCCTCTAACCCGTCGGTGTTTTACACCTATGGGGCGCCC
CCAGCAAGAATATCAGTGCCCTACGTGGGAATTGCTAATGCGTATTCCCACTTTTATGAT
GGGTTTGCAAAAGTACCACTAGCGGGTCAAGCCTCAACTGAA---GGCGATTCGTTGTAC
GGCGCTGCCTCACTAAATGATTTTGGATCACTGGCTGTTCGCGTGGTAAATGATCACAAC
CCCACGCGGCTCACCTCCAAGATCAGAGTGTACATGAAGCCAAAGCATGTCAGAGTCTGG
TGCCCACGACCTCCACGAGCAGTCCCATACTTCGGACCAGGTGTTGATTATAAAGATGGG
---CTCACCCCACTA---CCAGAAAAGGGATTAACGACTTAT
>ADR82079
------------------------------------------ATGGGCGCCCAAGTTTCA
TCACAGAAAGTTGGAGCCCATGAAAATTCAAACAGAGCCTATGGCGGGTCCACCATCAAT
TACACTACAATCAATTACTATAGGGACTCTGCAAGCAATGCAGCAAGCAAGCAAGATTTT
GCACAAGATCCGTCCAAGTTCACCGAACCCATTAAGGACGTCCTTATTAAGACCGCTCCC
ATGCTAAACTCCCCAAACATTGAGGCGTGTGGTTATAGTGACAGGGTAATGCAGCTAACT
CTGGGCAATTCAACGATCACCACCCAAGAAGCGGCCAATTCTGTTGTTGCCTACGGTAGA
TGGCCTGAATACATCAGAGATACCGAGGCAAATCCTGTGGACCAACCAACCGAGCCCGAT
GTAGCCGCGTGCAGGTTCTACACGTTAGATACCGTCACTTGGCGCAAGGAGTCCAGAGGA
TGGTGGTGGAAACTACCAGAC---GCTTTAAAAGACATGGGGTTATTTGGTCAAAACATG
TTTTATCACTATCTTGGGAGGGCTGGCTACACAGTGCACGTACAGTGCAATGCTTCAAAG
TTTCATCAAGGAGCTCTAGGGGTGTTTGCAGTTCCAGAAATGTGTTTAGCTGGTGATAGC
---ACAACTCACATGTTCACAAAGTACGAGAATGCGAATCCAGGCGAAAAAGGAGGTGAA
TTCAAAGGGAGTTTCACCCTTGATACCAACGCCACTAGCCCTGCACGGAACTTTTGCCCA
GTTGATTACCTCTTCGGGAGTGGAGTGCTGGTAGGGAATGCATTTGTTTATCCACATCAA
ATAATAAACCTGCGCACTAACAACTGTGCTACGCTAGTATTGCCCTATGTAAACTCACTC
TCAATAGATAGCATGACAAAGCACAACAACTGGGGGATCGCTATTCTCCCCCTGGCGCCA
CTAGACTTTGCCACTGAATCTTCCACTGAGATACCCATTACACTGACCATTGCTCCCATG
TGCTGCGAATTCAATGGTTTACGCAACATCACTGTGCCAAGAACCCAAGGATTACCAGTC
CTGAACACTCCAGGGAGTAACCAGTACCTGACCGCAGACAATTACCAGTCTCCGTGTGCG
ATACCTGAGTTTGATGTCACTCCACCCATAGACATACCAGGGGAGGTGCGCAACATGATG
GAATTGGCGGAAATAGACACCATGATACCCCTCAACTTGACAAGTCAACGCAAGAACACA
ATGGACATGTATAGAGTCGAGTTGAGCGACGCG---GCTCACTCTGACACGCCGATCTTG
TGTCTCTCGTTGTCCCCCGCTTCAGACCCCAGATTGGCACACACTATGTTGGGTGAGATA
TTAAATTACTACACACACTGGGCAGGGTCCTTGAAATTTACCTTTCTCTTTTGCGGCTCA
ATGATGGCCACCGGAAAGTTATTGGTTTCTTACGCACCACCCGGAGCAGAGGCCCCCAAG
AGTCGCAAAGAAGCAATGCTTGGGACACATGTGATATGGGACGTTGGGTTGCAGTCTTCA
TGCACTATGGTGGTACCTTGGATCAGTAATACCACATACAGACAAACCGTCAACGATAGT
TTCACAGAAGGTGGCTACATTAGCATGTTCTATCAAACTAGGGTTGTTGTCCCGTTGTCC
ACACCCAGAAAGATGGACATCCTGGGTTTTGTGTCAGCTTGCAACGACTTCAGTGTGCGC
TTACTGCGAGATACAACACACATTAGTCAAGAGGCTATG---------CCACAAGGA---
ATTGGTGACATGATTGAGGGGGCCGTTGAAGGGATTACT------AAAAATGCATTG---
---GTTCCC------------CTGACTTCCACCAATAGCCTGCCTGACACAAAGCCGAGC
GGTCCAGCCCACTCCAAGGAGATACCTGCATTGACAGCCGTGGAGACAGGGGCCACCAAT
CCGTTGGTGCCTTCGGACACCGTGCAAACGCGCCATGTCATCCAGAGACGAACGCGATCA
GAGTCCACGGTTGAGTCATTCTTTGCAAGAGGGGCTTGCGTGGCTATCATTGAGGTGGAC
------AATGATGCACCGACAAAGCGCACC---AGCAAATTGTTTTCGGTTTGGAAAATA
ACTTACAAAGATACTGTTCAACTGAGACGCAAACTGGAATTTTTCACATATTCGAGATTT
GACATGGAGTTCACTTTTGTGGTCACCTCAAACTACACTGATGCAAATAACGGACATGCA
TTGAACCAAGTTTATCAGATAATGTATGTACCACCCGGAGCACCTATCCCTGGTAAATGG
AATGACTATACGTGGCAGACGTCCTCTAACCCGTCGGTGTTTTACACCTATGGGGCGCCC
CCAGCAAGAATATCAGTGCCCTACGTGGGAATTGCTAATGCGTATTCCCACTTTTATGAC
GGGTTTGCAAAAGTACCACTAGCGGGTCAAGCCTCAACTGAA---GGTGATTCGTTGTAC
GGTGCTGCCTCACTGAATGATTTTGGATCACTGGCTGTTCGCGTGGTAAATGATCACAAC
CCCACGCGGCTCACCTCCAAGATCAGAGTGTACATGAAGCCAAAGCATGTCAGAGTCTGG
TGCCCACGACCTCCACGAGCAGTCCCATACTTTGGACCAGGTGTTGATTATAAAGATGGG
---CTCACCCCACTA---CCAGAAAAGGGGTTAACGACTTAT
>AEO51784
------------------------------------------ATGGGTGCTCAAGTTTCA
TCACAAAAAGTCGGCGCTCATGAGAACACCAATGTCGCCACCGGTGGATCAACCGTAAAC
TACACAACAATCAATTATTACAAAGATTCGGCCAGCAACGCGGCCTCTAAACAAAACTTC
TCCCAAGACCCATCCAAGTTTACAGAGCCAGTCAAAGATGTGTTAATAAAGTCAGCACCG
GCTTTAAACTCACCAAATATAGAGGCTTGTGGATATAGTGACAGAGTGATGCAATTGACC
CTAGGAAATTCTACTATTACAACACAAGAGGCAGCCAACTCAGTAGTAGGATATGGTGTC
TGGCCTTCATACTTGAGTGACAAGGATGCGAATCCCGTAGACCAGCCTACTGAGCCAGAT
GTGTCAGCTTGTAGATTTTACACTCTTGAAACCGTGGAGTGGAGCAAGGAGTCCAGGGGT
TGGTGGTGGAAGTTACCCGAT---GCCCTCAAAGATATGGGCTTGTTTGGTCAGAACATG
TATTACCACTACTTGGGAAGATCAGGTTACACGGTGCACGTTCAGTGCAACGCTTCAAAA
TTTCATCAGGGCACGTTGGGGGTGTTCGCTGTACCAGAGTACTGCCTGGCAGGTGATTCA
AATTCAAAAATGAATTACACTTCTTATATAAATGCCAACCCAGGGGAAAAAGGCGGAACA
TTTGTCTCAACGTTCACACCGGAT---ACTAGTGCCGCACCAAAGAGGGAGTTCCAACCA
GTGGACTACTTGTTCGGGTGTGGTGTGCTAGCTGGAAACGCCTTTGTCTTTCCGCATCAA
ATAATAAACTTGCGCACAAATAACTGTGCAACACTAGTATTACCATATGTGAACTCATTG
GCAATTGACTGCATGGCTAAACACAACAATTGGGGAATTGTGATCCTGCCATTATCTAAA
TTAGACTACAACCCAGATGCCAGCACCAAACTACCCATCACAGTTACAATAGCACCCATG
TGTTGTGAATTCAATGGCCTCAGAAATCTGACCATTCCCGCTACCCAGGGACTCCCAGTG
ATGAACACCCCAGGTAGTAACCAGTATTTGACATCGGACAACTTCCAATCTCCTTGTGCC
TTACCAGAGTTTGATGTGACACAACCTATTTTCATACCAGGTGAAGTGAAAAACATGATG
GAGTTGGCAGAGATAGACACAATGATCCCTATGGATTTGAGTGACGGGAAGAAGAATACA
ATGGAAATGTATAGAGTGAAGCTGTCAGACGCT---GGTAACCGCGCCAAGCCGATTTTG
TGTTTATCACTTTCTCCGGCATCAGACCCACGGTTGTCTTATACCATGTTAGGAGAGATC
CTGAACTATTACACCCATTGGGCAGGTTCATTGAAGTTTTCGTTCCTATTCTGTGGATCC
ATGATGGCTACTGGAAAGTTACTGGTGGCCTACTCACCCCCGGGAGCTCAACCACCTCAG
GATAGAAAGTCAGCCATGTTGGGCACACATGTGATTTGGGACATAGGTCTTCAATCATCA
TGCACAATGGTGGTGCCGTGGATTAGTAACACCAGCTACCGCCGCACTGTCAAGGACGAC
TTTACTGAAGGGGGTTACATCAGCATGTTCTACCAGACTCGCATTGTTGTTCCAGCTTCA
ACACCCACCTCAATGGATATTCTGTGTTTTGTGTCTGCATGCAATGACTTCACAGTGAGA
TTGCTCAGGGATACTACACACATAAAACAAGATGCCATG---------CCCCAGGGA---
ATCGAGGAAATCATCCAACAGGTCGCCAGCAATGCACTA------CAACTGTCCCAA---
---CCTACCAGACCAGCTCTTCCACCAGCAGAACAAAGTGTACCGAATACCACGCAATCC
TCCCCAGAACACTCCAAGGAGGTGCCAGCTCTTACAGCAGTTGAGACAGGAGCTACGAAT
CCTTTGGAGCCCGGTGACACTGTTCAAACTAGGCATGTAATTCAGACAAGATCCAGAAGT
GAATCTACCATTGAATCATTCTTTGCGCGGGGCGCTTGTGTCACCATCATGAGTGTGGAC
AATTATAATGAGAGTCTTACTAGCAATCAGAAGTCCAGCTTGTTTGCTACCTGGAATGTC
ACTTATACAGACACCGTTCAACTTAGGAGAAAGTTAGAAATGTTTACATACTCCAGGTTT
GACATCGAGTTTACTTTTGTTGTGACGGAGCGGTACTTTTCATCTAACTCTGGTCATGCT
CTAAATCAGGTTTACCAAATAATGTACGTGCCACCTGGTGCCCCAGTCCCTAAAAAGTGG
GATGATTATACCTGGCAAACTTCCTCGAACCCATCTATCTTCTATACCTATGGCACAGCA
CCACCTAGAATTTCAATTCCTTACATCGGTATCGCCAATGCTTACTCCCACTTCTATGAT
GGTTATGCGGTTGTGCCGCTGAAGGACTCCCTGCAAGACTCA---GGAGCCGCGTATTAT
GGTGCAGTGTCCATCAATGACTTTGGTCTTCTTGCAGTTCGAGTGGTCAATGAACACAAT
CCTGTCAGAGTGTCATCGAAGATTAGGGTGTACATGAAGCCAAAACATGTTAGGGTGTGG
TGTCCACGCCCACCACGTGCCGTGGAATACTACGGACCTGGGGTGGACTACAAGGCAGAC
ACATTATCACCATTG---CCAACCAAGAACCTAACCACATAT
>CAJ01903
------------------------------------------ATGGGTGCCCAGGTTTCA
TCACAGAAGGTCGGAGCCCACGAAAATTCAAACAGAGCCTACGGCGGATCTACCATTAAC
TATACTACAATCAATTATTATAGGGACTCCGCTAGCAATGCAGCAAACAAGCAGGACTTT
GCACAGGATCCGTCCAAGTTCACCGAGCCCATAAAGGACGTTCTCATTAAGACCGCTCCT
ATGCTAAACTCCCCAAACATTGAAGCATGTGGTTATAGTGACAGGGTGATGCAGCTAACC
CTAGGCAATTCAACGATCACCACCCAAGAAGCGGCCAATTCTGTTGTTGCCTACGGCAGA
TGGCCTGAGTACATCAGAGATGCCGAAGCGAATCCCGTGGACCAGCCAACCGAACCCGAT
GTAGCTGCATGCAGATTCTACACATTGGATACTGTCACCTGGAATAAAGAATCCAGAGGG
TGGTGGTGGAAACTACCAGAT---GCTTTAAAAGACATGGGACTGTTCGGCCAAAATATG
TTTTACCACTATCTTGGGAGGGCTGGTTACACAGTGCATGTACAGTGTAACGCTTCAAAG
TTCCACCAGGGAGCTCTAGGGGTGTTTGCAGTTCCAGAGATGTGTTTGGCTGGTGATAGC
---ACAATTCACATGTTCACAAAGTATGAGAATGCTAATCCAGGTGAGAAAGGAGGTGTA
TTCAAAGGAAGCTTCACTCCTGACAACAACGTCACCAGTCCCGCACGGGAATTCTGCCCA
GTTGATTATCTCTTCGGGAGTGGAGTGCTGGCAGGGAATGCTTTTGTTTACCCACATCAA
ATAATAAACCTGCGCACCAACAACTGTGCTACGCTAGTATTGCCCTACGTAAACTCGCTC
TCAATAGATAGCATGACAAAGCACAACAATTGGGGAATCGCCATCCTCCCCCTAGCGCCA
CTAGACTTTGCCACTGAATCCTCCACTGAGATACCCATCACATTGACCATAGCTCCAATG
TGCTGTGAGTTCAACGGTTTACGCAACATCACCGTGCCAAGAACCCAAGGGCTACCAGTT
CTGAACACACCAGGGAGCAACCAGTATCTCACCGCAGACAATTATCAGTCTCCGTGTGCG
ATACCTGAGTTTGATGTCACTCCACCCATAGATATACCAGGGGAGGTGCACAACATGATG
GAATTGGCGGAAATAGATACCATGATACCCCTCAACTTGACGAACCAACGCAAAAACACG
ATGGACATGTATAGAGTTGAGTTGAACGATGCA---GCTCACACTGACTCTCCAATCTTG
TGTCTCTCGTTGTCTCCTGCTTCAGATCCCAGATTGTCACACACTATGTTGGGTGAGATA
TTAAATTACTACACACACTGGGCGGGGTCCTTGAAATTCACCTTTCTCTTTTGCGGTTCA
ATGATGGCTACCGGCAAGTTGCTGGTTTCTTACGCGCCACCCGGGGCAGAGGCCCCCAAG
AGTCGCAAAGAGGCAATGCTTGGGACACATGTAATATGGGACATTGGGTTGCAGTCTTCA
TGTACCATGGTAGTACCGTGGATCAGCAATACTACATACAGACAAACCATTAACGACAGT
TTCACAGAAGGTGGTTATATTAGCATGTTTTATCAAACTAGGGTCGTTGTCCCGTTGTCC
ACGCCCAGAAAGATGGACATTCTGGGTTTCGTGTCAGCTTGCAATGATTTCAGTGTGCGC
TTATTGCGGGACACAACACACATCACCCAAGTAGCCATG---------CCACAAGGG---
ATTGGTGATGTGATTGAGGGGGCCATTGAAGGGATTACT------AAGAATGCACTA---
---GTCCCC------------CTAGCTACCACCAGTAGTTTGCCTGACACAAAGCCAAGT
GGACCAGCCCATTCCAAGGAAATACCTGCATTGACAGCCGTAGAGACAGGAGCTACCAAT
CCGCTGGTGCCATCAGATACTGTGCAAACGCGCCATGTCATCCAGAGGCGAACGCGATCA
GAGTCCACGGTTGAGTCGTTCTTTGCAAGAGGGGCATGCGTAGCTATCATTGAGGTGGAT
------AATGACGCACCAACAAAGCGCGCC---AGCAGATTGTTTTCAGTTTGGAAAATA
ACTTACAAAGACACTGTTCAATTGAGGCGCAAACTGGAATTCTTCACGTATTCAAGATTT
GACATGGAATTCACTTTTGTGGTCACCTCAAATTACACAGAATCAAATAACGGACACGCA
TTGAACCAAGTTTACCAAATAATGTACATACCACCCGGCGCACCCATCCCTGGTAAGTGG
GATGACTACACGTGGCAAACGTCCTCCAATCCGTCAGTGTTTTACACCTATGGGGCGCCG
CCAGCGAGAATATCGGTGCCCTATGTGGGAATCGCTAATGCGTATTCCCACTTTTATGAT
GGATTCGCAAAAGTGCCACTAGCGAACCAAACCTCAGCTGAA---GGTGACTCATTGTAC
GGTGCTGCCTCACTGAATGACTTTGGATCACTGGCCGTTCGCGTGGTAAATGACCACAAC
CCCACGCGGCTCACCTCTAAGATCAGAGTATACATGAAGCCAAAACATGTCAGAGTCTGG
TGCCCACGACCCCCACGAGCGGTCCCATACTACGGACCAGGTGTCGATTACAAGGATGGG
---CTTACCCCACTA---CCAGAAAAGGAATTGACAACTTAT
>ACZ05040
------------------------------------------ATGGGTGCTCAGGTTTCA
TCACAGAAAGTGGGCGCACATGAAAACTCAAATAGAGCGTATGGTGGTTCTACCATTAAT
TACACCACCATTAATTATTATAGAGATTCAGCTAGTAACGCGGCTTCGAAACAGGACTTC
TCTCAAGACCCTTCCAAGTTCACCGAGCCCATCAAGGATGTCCTGATAAAAACAGCCCCA
ACGCTAAACTCGCCAAATATAGAGGCTTGCGGGTATAGCGATAGAGTACTGCAATTAACA
CTGGGAAACTCCACTATAACCACACAGGAGGCGGCTAATTCAGTAGTCGCTTATGGGCGT
TGGCCTGAATATCTGAGGGACAGCGAAGCCAATCCAGTGGACCAGCCGACAGAACCAGAC
GTCGCTGCATGCAGGTTTTATACGCTAGACACCGTGTCCTGGACGAAAGAGTCGCGAGGG
TGGTGGTGGAAGTTGCCTGAT---GCACTGCGGGACATGGGACTCTTTGGCCAAAATATG
TACTACCACTACCTAGGTAGGTCCGGGTACACCGTGCATGTACAGTGTAACGCCTCCAAA
TTCCACCAGGGGGCACTAGGGGTATTCGCCGTACCAGAGATGTGTCTGGCCGGGGATAGC
AACACCACCACCATGCACACCAGCTATCAAAATGCCAATCCTGGCGAGAAAGGAGGTACT
TTCACGGGTACGTTCACTCCTGACGACAACCAGACATCACCTGCTCGTAGGTTCTGCCCG
GTGGATTACCTCTTTGGAAATGGCACGTTATTGGGGAATGCCTTTGTGTTCCCGCACCAG
ATAATAAACCTACGGACCAACAACTGTGCTACACTGGTACTCCCTTACGTGAACTCCCTC
TCGATAGATAGTATGGTAAAGCACAATAATTGGGGAATTGCAATATTACCATTGGCCCCA
TTAAATTTTGCTAGTGAGTCCTCCCCAGAGATTCCAATCACCTTGACTATAGCCCCTATG
TGCTGTGAGTTCAATGGATTAAGAAACATTACCCTGCCACGCTTACAGGGCTTGCCGGTC
ATGAACACCCCTGGTAGCAATCAATATCTTACTGCAGACAACTTCCAGTCACCGTGTGCG
CTGCCTGAATTTGATGTGACCCCACCTATTGATATACCCGGTGAAGTTAAGAACATGATG
GAATTGGCAGAAATCGACACCATGATTCCCTTTGACTTAAGTGCAACAAAAAAGAACACC
ATGGAAATGTATAGGGTTCGGTTAAGTGACAAA---CCACATACAGACGATCCCATACTC
TGCCTGTCACTCTCTCCAGCTTCAGATCCTAGGTTGTCACATACTATGCTTGGAGAAATC
CTAAATTACTACACACACTGGGCAGGATCCCTGAAGTTCACGTTTCTGTTCTGTGGATCC
ATGATGGCAACTGGCAAACTGTTGGTGTCATACGCGCCTCCTGGAGCCGACCCGCCAAAG
AAGCGTAAGGAGGCGATGTTGGGAACACATGTGATCTGGGACATAGGATTGCAGTCCTCA
TGTACTATGGTAGTGCCATGGATTAGCAACACCACGTATCGGCAAACCATAGATGACAGC
TTCACCGAAGGCGGATACATTAGCGTCTTCTATCAAACCAGAATAGTCGTCCCTCTTTCG
ACACCCAGAGAGATGGACATCCTTGGTTTTGTGTCAGCGTGTAATGACTTCAGCGTGCGC
TTGATGCGAGATACCACACATATAGAGCAAAAAGCGCTA---------GCACAGGGG---
TTAGGTCAGATGCTTGAAGGCATGATTGACAACACAGTC------CGTGAAACGGTG---
---GGAGCA------------GCAACGTCTAGAGACGCTCTCCCAAACACTGAAGCCAGT
GGGCCAGCACACTCCAAGGAAATTCCAGCACTCACCGCAGTGGAAACTGGGGCCACTAAT
CCACTAGTCCCTTCTGATACAGTGCAAACCAGACATGTCATACAACATAGGTCAAGGTCA
GAGTCTAGCATAGAGTCTTTCTTCGCGCGGGGTGCATGCGTGGCCATCATGACCGTGGAT
------AACTCAGCTTCCACCGAGAACAAG---GATAAGCTATTTGCAGTGTGGAAGATC
ACTTATAAAGATACTGTCCAGTTACGGAGGAAATTGGAGTTCTTCACCTATTCTAGATTT
GACATGGAATTTACCTTTGTGGTCACTGCAAATTTCACTGAGACTAACAATGGGCATGCC
TTAAATCAAGTGTACCAAATTATGTACGTACCACCAGGCGCCCCAGTGCCCGAGAAATGG
GACGACTACACATGGCAAACCTCATCAAATCCATCAATCTTTTACACCTACGGAACAGCT
CCAGCCCGGATCTCGGTACCGTATGTTGGTATTTCGAACGCCTATTCACACTTTTACGAC
GGTTTTTCCAAAGTACCACTGAAGGACCAGTCGGCAGCACTA---GGTGATTCCCTCTAT
GGTGCAGCATCTCTAAATGACTTCGGTATTTTGGCTGTTAGAGTAGTCAATGATCACAAC
CCGACCAAGGTCACTTCCAAAATCAGAGTGTATCTAAAACCCAAACACATCAGAGTCTGG
TGCCCGCGTCCACCGAGGGCAGTGGCGTACTACGGCCCTGGAGTGGATTATAAGGATGGT
ACGCTTACACCCCTC---TCCACCAAGGATCTGACCACTTAT
>AAQ03185
------------------------------------------ATGGGTGCTCAGGTTTCA
TCACAGAAAGTGGGTGCACATGAAAACTCAAATAGAGCGTATGGTGGCTCTACCATTAAT
TACACCACCATTAATTATTACAGAGATTCAGCTAGTAACGCGGCTACGAAGCAGGACTTC
TCTCAAGACCCTTCCAAGTTCACCGAGCCCATTAAGGATGTCCTGATAAAAACAGCCCCG
ATGCTAAACTCGCCAAACATAGAGGCTTGCGGGTATAGCGATAGAGTACTGCAATTAACA
CTGGGAAACTCCACTATAACCACACAGGAGGCGGCCAATTCAGTGGTCGCTTATGGGCGT
TGGCCTGAATATCTGAGGGACAGCGAAGCCAATCCAGTGGATCAGCCGACAGAGCCAGAC
GTCGCTGCATGCAGGTTTTATACGCTGGACACTGTGTCTTGGACGAAAGAGTCGCGAGGG
TGGTGGTGGAAGTTGCCTGAT---GCACTGCGGGACATGGGACTCTTTGGTCAAAATATG
TACTACCACTACTTAGGTAGGTCCGGGTACACCGTGCATGTACAGTGTAATGCCTCTAAA
TTCCACCAGGGAGCACTAGGAGTATTCGCCGTACCAGAGATGTGTCTAGCCGGGGATAGC
AACACCACTACCATGCACACCAGCTATCAAAATGCCAATCCTGGCGAGAGAGGAGGCACT
TTCACGGGCACGTTCACTCCTGACGGTAACCAGACATCACCTGCCCGTAGGTTCTGTCCG
GTGGATTACCTCTTTGGAAATGGCACGTTATTGGGGAATGCTTTTGTGTTCCCGCACCAG
ATAATAAACCTACGGACCAATAACTGTGCTACACTGGTACTCCCTTACGTGAACTCCATC
TCGATAGATAGTATGGTAAAGCACAATAATTGGGGAATTGCAATATTACCATTGGCCCCA
TTAAATTTTGCTAGTGAGTCCTCCCCAGAGATTCCAATCACTCTGACCATAGCCCCCATG
TGCTGTGAATTCAATGGATTGAGAAATATTACCCTGCCACGTTTGCAGGGCCTGCCGGTT
ATGAACACCCCTGGTAGTAATCAATATCTTACTGCAGACAACTTCCAGTCACCGTGTGCG
CTGCCTGAATTTGATGTGACCCCACCTATTGACATACCCGGTGAAGTTAAGAACATGATG
GAATTGGCAGAAATCGACACCATGATTCCCCTTGACTTAAGTGCAACAAAAAAGAACACC
ATGGAAATGTATAGGGTTCGGTTAAGTGATAAA---CCACATACAGACGATCCCATACTC
TGCCTGTCACTCTCCCCAGCTTCAGATCCAAGGCTGTCACATACTATGCTAGGAGAAATT
TTAAATTACTACACACACTGGGCAGGATCCCTGAAGTTCACGTTTCTGTTCTGCGGATCC
ATGATGGCAACTGGCAAACTGTTAGTGTCATACGCGCCTCCTGGAGCCGACCCACCAAAG
AAGCGCAAGGAGGCGATGTTGGGAACACATGTGATCTGGGACATAGGACTGCAGTCCTCA
TGTACTATGGTAGTGCCATGGATTAGCAACACCACGTATCGGCAAACCATAGATGATAGT
TTCACCGAAGGCGGATACATCAGCGTCTTCTACCAAACCAGAATAGTCGTCCCTCTTTCG
ACACCCAGAGAGATGGACATCCTTGGTTTCGTGTCAGCGTGTAATGACTTCAGCGTGCGC
TTGTTGCGAGATACCACACATATAGAGCAAAAAGCGCTA---------GCACAGGGG---
TTAGGTCAGATGCTTGAAAGCATGATTGACAACACAGTC------CGTGAAACGGTG---
---GGGGTG------------GCAACGTCTAGAGACGCTCTCCCAAACACTGAAGCCAGT
GGACCAGCGCACTCCAAGGAAATTCCGGTACTTACCGCAGTGGAAACTGGGGCCACAAAT
CCACTAGTCCCTTCTGATACAGTGCAAACCAGACATGTTGTACAACATAGGTCAAGGTCA
GAGTCTAGCATAGAGTCTTTCTTCGCGCGGGGCGCATGCGTGGCCATTATGACCGTGGAT
------AACTCAGCTTCCACCAGTAACAAG---GATAAGCTATTTGCAGTGTGGAAGATC
ACTTATAAAGATACTGTCCAGTTACGGAGGAAATTGGAGTTCTTCACCTATTCCAGATTT
GATATGGAATTTACCTTTGTGGTTACAGCAAATTTCACTGAGACTAACAATGGGCATGCC
TTAAATCAAGTGTACCAAATTATGTACGTACCACCAGGCGCTCCAGTGCCCGAAAAATGG
GACGATTATACATGGCAAACCTCATCAAATCCATCAATCTTTTACACCTACGGAACAGCT
CCAGCCCGGATCTCAGTACCGTATGTTGGTATTTCGAACGCCTATTCACACTTTTACGAC
GGTTTTTCCAAGGTACCACTGAAGGACCAGTCGGCAGCACTA---GGTGACTCCCTCTAT
GGTGCAGCATCTCTAAATGATTTTGGCATTTTGGCTGTTAGAGTAGTCAATGATCACAAC
CCGACCAAGGTTACCTCCAAAATCAGAGTGTATCTAAAACCCAAACATATCAGAGTCTGG
TGCCCGCGTCCACCGAGGGCAGTGGCGTACTACGGCCCTGGAGTGGATTACAAGGATGGT
ACACTTACACCCCTC---TCCACCAAGGATCTGACAACATAT
>ABM21518
------------------------------------------ATGGGAGCTCAAGTATCT
ACTCAAAAATCAGGGTCACACGAGAATCAAAATGTGGCCGCTGGTGGTTCCACCATTAAT
TACACTACCATAAACTACTACAAAGATAGTGCTAGTAACTCAGCGGCAAAACAAGATTTT
TCCCAAGATCCGTCTAAATTTACTGAACCAGTAAAAGACATAATGATCAAAAGCGCCCCA
GCACTGAACTCACCTAATATAGAAGCGTGTGGGTACAGTGACAGAGTACTACAATTGACA
CTGGGTAACTCAACAATTACAACTCAAGAAGCGGCCAATGCAGTCGTGGCTTATGGTGAA
TGGCCCCGATTTTTGAATGACACTGAAGCCAACCCAGTGGATGCACCCACCGAACCAGAC
GCCTCAGCCAATAGATTCTACACCTTAGAGAGTGTTAACTGGACCACCACATCTAGAGGT
TGGTGGTGGAAACTACCAGAT---GCACTGAAGGACATGGGTATGTTTGGTCAAAATATG
TACTACCATTATCTTGGACGCGCCGGTTACACTGTTCACGTGCAGTGTAATGCCTCAAAA
TTCCATCAGGGTGCCTTGATTGTTGCAGCAATTCCAGAATTCATGATGGCGAGCAACTCC
GCAACAGCTACTGGTGGTATAACATATGGAAATGCAAATCCAGGTGAAACTGGTGGACAG
TTCTCAGCTACATTTGTTCCATCC---ACTAGTGGTGAGTCAAAGAACAAGTTTGCCCCA
TGGGACTGGCTGCTAGGATGTGGAGTTATGGCGGGTAACATCACAGTGTATCCACACCAA
GTCATAAACTTAAGAACCAACAATTGTGCCACGCTGGTATTGCCATACGTAAACTCAATT
GCTACTGATTGTATGGCTAAACATAATAATTGGGGTCTAGTCGTGATGCCCTTTGTCAAG
TTGGGCGCTGTGGCTGGTGCAACACAACAAGTACCTATTACAGTGACCATAGCTCCAATG
TTTTGTGAGTTTAATGGTCTTAGGTCTTTAACAGTGCCAGTCACACAAGGGCTACCCACC
ATGCTCACACCTGGGTCAAATCAGTTTCTAACCTCAGATGATTTTCAATCGCCATGTGCT
CTACCAAATTTTGATGTTACTCCAGAGATCCACATCCCTGGTGAGGTGAAGAATATCATG
GAACTAGCTGAAATTGACACCATGATACCCATGAATGCAGTGCGAGGCAAGGTTAACACC
ATGGAAGCCTACCCAATTCCCCTCAAAGCTTCTGAAAACAATGCCAACGAGTCCATCTTT
TCAATCTCCCTAAGTCCTGCAGCAGATAACAGATTATCTCACACGATGCTAGGTGAAGTG
TTGAATTACTACACACACTGGACCGGCTCACTGAAATTCACTTTCCTTTTCTGTGGTAGT
ATGATGGCAACTGGTAAGATTTTAGTTAGCTACAGCCCACCAGGGGCTAAACCACCAACA
ACCAGGAAAGAGGCAATGTTGGGCACACATGTGATTTGGGACATTGGATTACAATCTAGC
GTGACACTGGTCGCACCGTGGATATCGAACACCAACTACAGGAGGTGCGTTAAAGATGAT
TTCACGGAGGGTGGGTACATATGTGCCTTTTACCAGACTGCAATAATAGTCCCTCCAAAC
ACACCAACAGACATGTCAATGTTAGCATTTGTTAGTGCATGTAATGATTTTTCTGCTAGA
CTGCTTAAGGATACTCCATTTGTCAGACAAGAAGCCTAC---GCGAACACACAAGGT---
ATAGAAGACACCATCGAGAAAGTTGTTGGAGACGCTCTG------GCAATCTCAATG---
---CCAAAG------------------------------GTAGCCGACACAAAACCATCC
GGCCCAGTCAATTCTAAGGAAGTTCCTGCTCTCACGGCGGTGGAGACGGGAGCAACCAGC
CAAGTTACACCCGAAGATTTGATTGAGACCAGACATGTGGCAAACCAAAAGTTGCGCACT
GAATGTACCATCGAATCTTTCTTTGGACGCAGTGCGTGTGTGGCTATCTTGAGTGTGGCT
------AATAAGAAACCAACAACCGACAATACGGCTGACCTATTCACAAAGTGGAGAGTG
ACATACCTACAGACATATCAGCTTAGAAGAAAATTAGAATTGTTCACATACTCTAGGTTT
GATTTAGAGATGACCTTTGTGATAACAGAAAGATACTACTCAGGTACCGGTGCAACCACG
AGGAACTATGTGTACCAAATCATGTACATCCCCCCCGGTGCTCCAGAGCCAACCACTTGG
GATGACTATACATGGCAGTCTTCTACCAACCCTTCAGTATTTTACACTACAGGCAATGCC
AACCCCAGAATGTCAATACCTTTTGTTGGGATAGGTGCAGCATACTCCCATTTTTATGAC
GGTTTTAGTGTGGTGCCCTTTGATAAGATCGATGCAGGTGCT------TCCAATAAGTAT
GGTTACTCATCAATAAATGATTTCGGTACTCTGGCTGTAAGAATTGTGAATGAATATGAC
CCAGTGACCATTGAAGCCAAAGTTAGGGTTTACATGAAACCGAAGCACATAAAAGTGTGG
TGCCCCAGACCACCGAGAGCAGTCCCATACCAAAATTCCACTGTTGATTTTGCTCAGAAT
GCCACCGCAATGGGC---CAAGTGGCGTCTATTAGGACATAT
>AAQ03180
------------------------------------------ATGGGTGCTCAGGTTTCA
TCACAGAAGGTGGGTGCACATGAAAACTCAAATAGAGCGTATGGTGGCTCTACCATCAAT
TACACCACCATTAATTATTATAGAGATTCAGCTAGTAACGCGGCCACGAAACAGGACTTC
TCTCAAGACCCTTCCAAGTTCACCGAGCCTATCAAGGATGTCCTGATAAAAACAGCCCCG
ATGCTAAACTCGCCAAACATAGAGGCTTGCGGGTATAGCGATAGAGTACTGCAATTAACA
CTGGGAAACTCCACTATAACTACACAGGAGGCGGCTAATTCAGTGGTTGCTTATGGGCGT
TGGCCTGAATATCTGAGGGACAGCGAAGCCAATCCAGTGGATCAGCCGACAGAGCCAGAC
GTCGCTGCATGCAGATTTTATACGCTGGACACCGTGTCTTGGACGAAAGAGTCGCGAGGG
TGGTGGTGGAAGTTGCCTGAT---GCACTGCGGGACATGGGACTCTTTGGTCAAAATATG
TACTACCACTACTTAGGTAGGTCCGGGTACACCGTGCATGTACAGTGTAATGCCTCCAAA
TTCCACCAGGGAGCACTAGGGGTATTCGCCGTACCAGAGATGTGTCTAGCCGGGGATAGC
AACACCACTACCATGCACACCAGCTATCAAAATGCCAATCCTGGCGAGAGAGGAGGCACT
TTCACGGGCACGTTCACTCCTGACGGCAACCAGACATCACCTGCCCGTAGGTTCTGTCCG
GTGGATTACCTCTTTGGAAATGGCACGTTATTGGGGAATGCTTTTGTGTTCCCGCACCAG
ATAATAAACCTGCGGACCAATAACTGTGCTACACTGGTACTCCCTTACGTGAACTCCCTC
TCGATAGATAGTATGGTAAAGCACAATAATTGGGGAATTGCAATATTACCATTGGCCCCA
TTAAATTTTGCTAGTGAGTCCTCCCCAGAGATTCCAATCACTCTGACCATAGCCCCCATG
TGCTGTGAATTCAATGGATTGAGAAACATTACCCTGCCACGTTTGCAGGGCCTGCCGGTT
ATGAACACCCCTGGTAGTAATCAATATCTTACTGCAGACAACTTCCAGTCACCGTGTGCG
CTGCCTGAATTTGATGTGACCCCACCTATTGACATACCCGGTGAAGTTAAGAACATGATG
GAGTTGGCAGAAATCGACACCATGATTCCCCTTGACTTAAGTGCAACAAAAAAGAACACC
ATGGAAATGTATAGGGTTCGGTTAAGTGATAAA---CCACATACAGATGATCCCATACTC
TGCCTGTCACTCTCCCCAGCTTCAGATCCAAGGTTGTCACATACTATGCTAGGAGAAATT
TTAAATTACTATACACACTGGGCAGGATCCCTGAAGTTCACGTTTCTGTTCTGCGGATCC
ATGATGGCAACTGGCAAACTGTTAGTGTCATACGCGCCTCCTGGAGCCGACCCACCAAAG
AAGCGCAAGGAGGCGATGTTGGGAACACATGTGATCTGGGACATAGGGCTGCAGTCCTCA
TGTACTATGGTAGTGCCATGGATTAGCAACACCACATATCGGCAAACCATAGATGATAGT
TTCACCGAAGGCGGATACATCAGCGTCTTCTACCAAACCAGAATAGTCGTCCCTCTTTCG
ACACCCAGAGAGATGGACATMCTTGGTTTCGTGTCAGCGTGTAATGACTTCAGCGTGCGC
TTGTTGCGAGACACCACACATATAGAGCAAAAAGCGCTA---------GCACAGGGG---
TTAGGTCAGATGCTTGAAAGCATGATTGACAACACAGTC------CGTGAAACGGTG---
---GGAGTG------------GCAACGTCTAGAGACGCTCTCCCAAACACTGAAGCCAGT
GGACCAGCACACTCCAAGGAAATTCCGGCACTCACCGCAGTGGAAACTGGGGCCACAAAT
CCACTAGTCCCTTCTGATACAGTGCAAACCAGACATGTTGTACAACATAGGTCAAGGTCA
GAGTCTAGCATAGAGTCTTTCTTCGCGCGGGGCGCATGCGTGGCCATTATGACCGTGGAT
------AACTCAGATTCCACCAGTAACAAG---GATAAGCTATTTGCAGTGTGGAAGATC
ACTTATAAAGATACTGTCCAGTTACGGAGGAAACTGGAGTTCTTCACCTATTCCAGATTT
GATATGGAATTTACCTTTGTGGTTACAGCAAATTTCACTGAGACTAACAATGGGCATGCC
TTAAATCAAGTGTACCAAATTATGTACGTACCACCAGGCGCTCCAGTGCCCGAAAAATGG
GATGACTATACATGGCAAACCTCATCAAATCCATCAATCTTTTACACCTACGGAACAGCT
CCAGCCCGGATCTCGGTACCGTATGTTGGTATTTCGAACGCCTATTCACACTTTTACGAC
GGTTTTTCCAAAGTACCACTGAAGGACCAGTCGGCAGCACTA---GGTGACTCCCTCTAT
GGTGCAGCATCTCTAAATGATTTTGGTATTTTGGCTGTTAGAGTAGTCAATGATCACAAC
CCGACCAAGGTCACCTCCAAAATCAGAGTGTATCTAAAACCCAAACATATCAGAGTCTGG
TGCCCGCGTCCACCGAGGGCAGTGGCGTACTACGGCCCTGGAGTGGATTACAAGGATGGT
ACACTCACACCCCTC---TCCACCAAGGATCTGACAACATAT
>BAM71643
------------------------------------------ATGGGTGCCCAAGTCTCG
TCCCAAAAAGTTGGCGCACATGAGAACACTAATGTGGCAACTGGCGGATCCACGGTCAAT
TATACTACCATTAATTACTATAAAGATTCAGCCAGTAATGCAGCCTCCAAATTGGACTTT
TCACAGGACCCTTCCAAATTTACTGAACCAGTCAAAGACATTATGATAAAGACTGCCCCA
GCCCTAAACTCTCCAAATGTTGAGGCTTGTGGATACAGTGATAGGGTTAGACAAATTACC
CTAGGGAACTCCACAATTACTACTCAAGAGGCAGCGAATGCAGTGGTCGCCTACGGAGAG
TGGCCTAGCTATCTGGATGATAAGGAAGCCAATCCCATAGATGCCCCAACCGAGCCAGAT
GTGAGTAGCAATAGATTCTACACCTTAGATTCTGTACAATGGAAAAGCACCAGCAGGGGA
TGGTGGTGGAAGTTGCCAGAT---GCCTTAAAAGACATGGGCATGTTTGGCCAAAACATG
TATTACCACTACCTGGGCAGGTCTGGCTACACGGTGCATGTACAATGTAATGCATCCAAA
TTCCATCAAGGGGCCTTGGGAGTTTTTGCCATACCAGAATATGTCATGGCCTGCAACACT
GAAGCCAAGACTTCTTATGTGTCCTACGTCAATGCCAATCCGGGTGAGAGAGGGGGAGTG
TTTGACAATGCTTACAACCCCAGT---ACAGAAGCATCTGAGGGCAGGAAATTCGCAGCC
CTTGACTATTTGTTAGGGTGCGGGGTTCTGGCAGGGAATGCGTTTGTGTACCCTCATCAG
ATTATTAATCTCAAGACAAACAATTCGGCAACCCTTGTGCTGCCCTACGTGAACTCCCTA
GCAATAGACTGCATGGCCAAGCACAACAACTGGGGGTTGGTCATTCTACCATTGTGCAAG
CTAGACTATGCACCAAACTCATCCACGGAGATTCCCATAACAGTGACTATTGCACCAATG
TTCACAGAATTCAATGGACTCAGGAACATTACCGTGCCCGCTACTCAAGGATTGCCTACA
ATGTTGACCCCAGGGTCGTCGCAATTTCTGACATCCGATGATTTCCAATCCCCTTGTGCC
CTCCCCAACTTTGATGTGACCCCACCAATACACATACCAGGAGAGGTGTTTAACATGATG
GAGCTAGCTGAGATTGACTCGATGATTCCGATGAATTCAGTAACTGGCAAGGCTAACACA
ATGGAGATGTACCCGATCCCGCTAGACGACAAA------GGTGGTGCAACACCCATATTT
AGCATTTCCCTCAGTCCAGCCTCCGATAAGAGACTGCAGTATACCATGTTGGGGGAGATT
CTTAACTACTACACCCACTGGACTGGTTCGTTGAGGTTCACGTTCCTGTTTTGTGGTAGT
ATGATGGCTACAGGGAAAATTTTACTTAGCTACTCACCACCAGGAGCCAAACCACCTACC
ACCAGAAAGGAAGCGATGTTGGGCACACACATAATATGGGATCTTGGACTTCAGTCCTCA
TGCACCATGCTAGCCCCTTGGATATCCAACACAGTCTACAGAAGGTGTATTAAAGATGAC
TTTACAGAAGGAGGCTACATCACTTGCTTTTACCAGACAAGAATAGTGGTGCCATCTGGT
ACACCAACGTCAATGTTCATGTTGGCCTTTGTGAGTGCTTGCCCAGATTTTAGCGTGCGT
CTGTTGAGAGACACTAATCACATCTCACAGAGAACTTTGTTTGCGCGCGCACAAGGC---
ATTGAGGAGACCATTGACACTGTTATTACCAATGCATTA------CAGCTTTCACAA---
---CCTAAA------------CCGCAAAAGCAGCACACTGCACAATCCACACCGCTCACT
AGTGGAGTCAACTCACAGGAGGTGCCCGCACTAACTGCAGTAGAGACTGGTGCATCTGGC
CAGGCGGTGCCCAGTGATGTAATTGAGACCAGACATGTTGTGAATTACAAGACTAGGTCT
GAATCAACACTAGAGTCCTTCTTTGGAAGATCTGCTTGTGTCACCATACTGGAAGTGGAG
AATTTTAACGCCACGACTGACGCTGATAGG---AAAAAGCAGTTTACCACATGGGCTATC
ACGTACACAGACACAGTCCAGCTGAGAAGGAAACTGGAGTTTTTTACCTACTCCAGATTT
GACCTAGAGATGACTTTTGTCATAACGGAAAGGTACTACACCAGCAACACAGGACATGCC
AGGAATCAAGTCTACCAGCTTATGTACATACCACCTGGTGCTCCGCGACCCACGGCTTGG
GACGACTATACCTGGCAGAGTTCATCGAACCCGTCAGTGTTTTACACGTACGGCAGTGCA
CCACCCAGAATGTCTATCCCCTACGTTGGCATAGCAAACGCGTACTCGCACTTTTACGAC
GGGTTCGCGCGTGTTCCTTTGAAGGATGAGACTGTTGACTCT---GGAGACACATATTAT
GGACTGGTTACCATCAATGACTTTGGGACCTTGGCAGTGAGGGTAGTGAACGAATACAAT
CCTGCCCGCATTACATCTAAGATAAGAGTGTATATGAAGCCCAAGCATGTAAGGTGTTGG
TGTCCCAGACCACCTCGTGCAGTTCCGTACCGAGGTGAGGGCGTCGATTTCAAACAAGAC
TCAATTACCCCACTGACAGCCGTTGAAGACATTAATACTTTT
>AEO51782
------------------------------------------ATGGGTGCTCAGGTTTCA
TCACAGAAAGTTGGYGCTCATGAAAACACTAATGTTGCCACTGGTGGTTCCACAGTTAAT
TATACGACAATTAACTACTACAAGGATTCAGCCAGCAATGCTGCATCAAAGCAAGATTTT
TCCCAGGATCCATCTAAATTTACTGAACCAGTGAAAGATGTGCTCATAAAATCAGCTCCA
GCATTAAATTCTCCAAACATTGAGGCTTGTGGATATAGTGACAGGGTAATGCAACTAACA
CTCGGGAATTCCACAATAACCACTCAAGAAGCTGCCAATTCAGTGGTTGCTTACGGAGTG
TGGCCCAGCTATTTGAGTGATAAAGATGCTAACCCAGTGGACCAGCCCACTGAACCTGAC
GTGGCGGCATGCAGATTTTATACACTAGATACAGTAGAATGGGAGAGGGAGTCTAAAGGA
TGGTGGTGGAAGCTACCAGAT---GCTCTCAAGGACATGGGTCTGTTTGGACAGAACATG
TATTATCACTACCTGGGCAGATCTGGGTACACAGTACACGTGCAGTGCAATGCCTCTAAA
TTCCACCAGGGCACTCTTGGTGTTTTTGCAGTTCCTGAATGTTGCTTAGCTGGAGATTCC
AACACGAAAACAAATTATACATCATATGTCAATGCAAACCCAGGTGAAAAAGGGGGAGTT
TTTGTATCAACTTTCACACCTGAC---ACATCAGCTCAACCAGAACGCAAATTCCAACCA
GTTGATTACTTATTCGGCAGTGGAGTTCTGGCGGGTAATGCTTTCGTATATCCACACCAG
ATCATTAATTTAAGAACCAACAATTGTGCCACTCTGGTGCTGCCATATGTCAACTCCCTC
GCCATAGATTGTATGGCAAAGCACAATAACTGGGGAATAGTTATCTTACCACTGTCAAAA
TTGGATTATTCTCCAGACTCTAGCACCAAACTACCAATTACAATCACGATTGCTCCTATG
TGCTGTGAGTTTAACGGCTTGAGGAATCTTACCATTCCAGCGGTACAGGGATTGCCTGTG
ATGAACACCCCAGGAAGCAACCAGTATTTGACCTCAGATAACTTTCAATCACCGTGTGCA
CTGCCAGAGTTCGATGTCACACAGCCCATTTTTATCCCTGGTGAAGTTAAGAACATGATG
GAATTGGCAGAAATAGACACCATGATTCCACTAGACTTGAGTGAGGGCAAGAAAAACGCG
ATGGACATGTATAGAGTACAATTGTCCGACACT------CTAGACAAGAAACCCATCCTA
TGCTTGTCACTCTCTCCAGCTAGTGACCCAAGACTGTCATACACTATGTTGGGAGAGATC
CTTAATTATTACACACACTGGGCTGGTTCCTTGAAGTTCAGCTTCTTGTTTTGTGGGTCA
ATGATGGCAACTGGGAAGATACTCGTTGCGTATTCGCCACCCGGTGCCCAACCACCGCAG
GACAGGAAACAAGCGATGTTAGGAACCCACGTCATATGGGACATTGGTCTTCAATCGTCA
TGCACCATGGTGGTTCCGTGGATTAGTAACACCAGTTATCGCAGAACTGTCAAAGATGAT
TTCACAGAAGGTGGATATATTAGCATGTTTTACCAGACTAGGATAGTAGTTCCAGCTTCC
ACACCAACCAAAATGGACATACTAGGTTTTGTTTCAGCTTGCAATGACTTTACAGTTAGG
CTGTTAAGAGACACCACACACATCACTCAGGATGCCCTC---------GCCCAGGGA---
ATTGATGACATCATTCAGCAGGTAGCTAGCAATGCATTA------CAACTGTCACAG---
---CCAACCAGACCAGCACTACCCCCAGCGGAGCAAAGCGTTCCAAATACACTACAAAAC
ACCCCGGCTCACTCGCAGGAAGTCCCAGCTTTGACTGCGGTTGAGACAGGGGCTACCAAT
CCGTTAACCCCATCTGATACCGTGCAAACCAGGCATGTGATACAGAGCAGGTCGAGGTCA
GAGAGCACCATAGAATCATTCTTTGCAAGAGGGGCGTGTGTTACCATCATGAGTGTGGAT
AATTATAATGAAACATTAACTGGTAGTCAAAAATCAACTTTGTTCTCTACTTGGAACATC
ACATATACTGATACTGTGCAACTTAGAAGAAAGTTGGAGATGTTCACATATTCCAGATTT
GATATAGAATTCACGTTCGTGGTAACGGAAAGGTACTATTCCTCTAATTCAGGGCATGCG
TTAAATCAAGTATACCAAATTATGTATTGTCCCCCTGGTGCACCAGTGCCCAAGAAGTGG
GACGATTACACTTGGCAAACAGCTTCAAACCCTTCAATATTTTACACATATGGAGATGCT
CCCGCCAGAATTTCCATCCCGTTTGTGGGAATTGCAAATGCTTATTCACATTTTTATGAT
GGTTATGGCACAGTACCACTTAAGACAGACACTGTAGATAGC---GGTGCTGCTTATTAT
GGTGCCGTATCCATAAATGATTTTGGGTTACTGGCGGTGAGAGTGGTGAACGAACACAAC
CCAGTTAGAGTGAGTTCCAAAGTCAGAGTGTACATGAAACCCAAGCATGTCAGAGTCTGG
TGCCCAAGACCACCTCGAGCGGTGAAGTACTATGGACCAGGAGTTGATTACAAAGCAGCA
GATTTGGCCCCACTA---CCAACCAAAGGATTAACCACCTAT
>AEO51783
------------------------------------------ATGGGAGCTCAGGTTTCA
TCACAGAAGGTTGGCGCTCATGAGAACACCAATGTCGCTACCGGTGGTTCGACCGTGAAC
TACACAACAATCAATTATTACAAGGATTCAGCTAGTAATGCGGCCTCTAAACAGGATTTC
TCTCAAGACCCGTCCAAATTCACAGAACCAGTCAAAGATGTGCTGATAAAGTCGGCACCA
GCCCTGAATTCACCAAACATAGAGGCTTGCGGGTACAGTGATAGAGTAATGCAACTAACT
CTGGGAAACTCCACCATCACAACGCAAGAGGCTGCCAATTCAGTAGTTGGATACGGTGTT
TGGCCCTCTTACTTGAGTGATAAAGATGCGAACCCTGTAGACCAACCTACCGAACCGGAT
GTGTCAGCATGTAGATTTTACACTCTTGAAACCGTGGAGTGGGACAAGGAATCCAAGGGC
TGGTGGTGGAAACTACCTGAT---GCCCTCAAGGATATGGGCTTATTCGGCCAGAACATG
TATTATCACTACTTGGGGAGATCAGGTTATACGGTACATGTTCAGTGTAATGCCTCAAAA
TTCCACCAAGGTACATTAGGAGTGTTTGCTGTGCCAGAATATTGCCTGGCGGGTGACTCA
AATTCAAAAACGAATTACACCAGTTATGTGAATGCCAACCCAGGTGAGTCAGGTGGAAGA
TTTGTTTCAACGTTCACGCCAGAC---ACCAGTACCGCACCAAAGAGGGAATTTCAACCA
GTGGACTACTTATTTGGGTGCGGCGTATTGGCTGGGAATGCCTTTGTTTTCCCCCATCAA
ATAATAAACTTGCGCACAAACAACTGCGCAACACTAGTGCTTCCATATGTAAATTCATTG
GCAATTGACTGCATGGCCAAACATAACAACTGGGGAATCGTGATCCTGCCATTGTCTAAA
CTGGACTACAGCCCAGATGCCAATACCAAATTGCCCATTACGGTCACTATAGCACCCATG
TGTTGTGAATTCAATGGTCTTAGAAACCTAACCATTCCTGCCACTCAGGGACTACCAGTA
ATGAATACTCCAGGTAGTAACCAGTACTTGACATCAGATAACTTCCAATCTCCATGTGCT
CTGCCAGAATTCGATGTGACACAACCTATTTTTATTCCAGGTGAAGTGAAAAACATGATG
GAATTAGCTGAGATAGACACAATGATCCCCATGGACCTAGGTGAAGGGAAGAAAAACTCA
ATGGAAATGTACAGAGTGAAGTTAACTGACGCC---AGTGACCGTACCAAGCCAATTTTG
TGTTTGTCACTTTCCCCGGCATCGGACCCACGGTTGTCTTACACTATGCTGGGAGAAATC
CTAAATTACTACACCCACTGGGCGGGTTCATTGAAATTTTCATTCCTATTCTGCGGATCC
ATGATGGCTACTGGTAAATTGTTAGTGGCTTACTCACCCCCAGGAGCACAACCACCCCAG
GATAGAAAATCAGCCATGTTGGGCACGCATGTGATTTGGGACATAGGTCTCCAATCATCC
TGCACAATGGTAGTTCCATGGATTAGCAACACCAGCTACCGCCGTACCATTAAGGATGAT
TTTACCGAAGGGGGATACATCAGCATGTTCTACCAGACACGCATCGTTGTTCCAGCGTCA
ACACCCACCTCAATGGATATCCTGTGTTTTGTATCTGCATGCAATGACTTCACAGTACGA
TTACTTAGGGATACTACGCACATAAAACAAGATGCCATG---------CCCCAGGGA---
ATTGAGGAAATCATTCAACAGGTCGCCAGCAATGCACTG------CAATTGTCCCAA---
---CCTACTAGACCAGCTCTCCCACCAGCAGAACAGAGTGTGCCAAACACCACACAATCC
TTCCCAGAGCACTCCAAGGAGGTTCCAGCTCTTACAGCAGTCGAAACAGGCGCAACAAAT
CCTTTGGAGCCTAGTGACACCGTTCAAACTAGACATGTCATTCAAACAAGATCCAGAAGT
GAGTCCACCGTTGAATCGTTCTTTGCGCGGGGCGCTTGTGTCACAATCATGAGTGTGGAT
AACTACAATGAGACTTTAGCTGGCAACCAGAAATCCAGCTTGTTTGCCACATGGAATATT
ACTTACACAGACACCGTCCAACTTAGAAGAAAGTTGGAGATGTTCACATATTCCAGATTT
GACATCGAATTCACTTTTGTGGTGACAGAACGATACTACTCATCCAACAACGGTCACTCT
TTAAATCAAGTCTACCAAATAATGTATGTGCCACCTGGTGCTCCAGTTCCTAAAAAGTGG
GATGATTACACATGGCAAACATCTTCAAATCCATCCATTTTCTACACTTATGGCACAGCA
CCACCTAGGATTTCTATACCTTACATTGGCATTGCCAATGCTTACTCTCACTTCTATGAT
GGGTATGCAACTGTACCGTTGAAAGATACCGAGGCAGATGCA---GGAGCTGCGTACTAT
GGTGCAGTATCCATCAATGATTTTGGTCTTCTTGCAGTTCGAGTGGTCAATGAGCACAAT
CCTGTCAGAGTATCATCAAAAATTAGAGTATACATGAAACCCAAACATGTCAGAGTGTGG
TGTCCACGCCCACCACGTGCAGTAGAGTACTATGGACCTGGGGTGGATTACAAGGCAAAC
ACATTAGCACCACTA---CCAACTAAGAGATTAGCCACATAT
>AEO51780
------------------------------------------ATGGGTGCACAAGTGTCC
TCACAGAAGGTTGGAGCCCACGAAAACACCAATGTGGCCACTGGAGGATCAACAGTCAAC
TACACTACAATCAATTACTACAAAGATTCGGCTAGTAATGCAGCCTCCAAACAGGACTTC
TCACAAGACCCATCGAAGTTCACAGAGCCAGTTAAGGACATCATGCTAAAGTCAGCCCCG
GCTCTGAATTCACCCAACATCGAGGCCTGTGGATACAGTGATAGAGTGATGCAATTGACA
CTCGGGAACTCTACCATCACAACTCAAGAAGCTGCGAACTCGGTAGTTGCTTACGGGGAA
TGGCCATCCTATCTCACCGATAAGGAAGCAAACCCAGTGGACCAACCAACTGAGCCAGAT
GTGTCAGCGTGCCGTTTTTACACATTGGACACTGTCACGTGGAGCAAGACCTCAAAGGGA
TGGTGGTGGAAGTTGCCAGAT---GCATTGAAGGACATGGGTCTATTCGGGCAAAATATG
TATTACCATTACTTGGGCCGTTCCGGCTACACTGTGCACGTGCAGTGTAATGCGTCTAAA
TTCCATCAGGGAGCACTAGGGGTCTTCGCCATCCCCGAGTACTGTATGGCTTGCAACACC
GATGCCAAGACCAACTATGTTAGTTATGTGCAGGCAAACCCGGGCGAAGCTGGTGGTGTA
TTCACTGACACATACAACCCTAGT---ACAGAAACAACAGGGGCGCGTAAATTTGCAGCT
GTGGATTACCTGCTTGGATGTGGAGTGTTAGCTGGCAATGCCTTTGTTTTCCCACACCAA
ATTATCAACCTGCGCACTAACAATTGCGCCACTTTGGTATTACCCTATGTGAACTCCATG
GCAATCGATTGCATGGCCAAGCACAACAATTGGGGGATAGCCATATTGCCTCTTGCTGAA
TTGGATTTTGCAGAGGCCTCGTCGACCGAAGTGCCTATAACCATTACAATCGCTCCAATG
TGTTGTGAGTTCAATGGCCTGAGAAACTTAACCAGTCCCGCCAAACAAGGTTTACCTGTG
ATGAATGTACCCGGCAGTAACCAGTTTTTATCATCTGACAATTTCCAGTCTCCATGTGCT
TTACCCGAATTCGACGTAACACCACCCATTCACATACCAGGTGAGGTTAAAAATATGATG
GAGTTAGCCGAGATAGATACATTAATTCCAATGGACCTCAGTGACACCAAGAAAAACACA
ATGGGCATGTATAGGGTAGAGTTGGGTTCTTCT---AAGTCACAAACAGATCCAATTCTA
TGTCTTAGCTTGAGCCCAGCCAGCGAACAGCGCCTGGGGTATACTATGCTAGGAGAGATA
CTGAATTATTACACCCATTGGAGTGGATCTCTCAAATTCACATTTTTATTTTGTGGCAGC
ATGATGGCAACTGGGAAAATCTTAATATCTTATGCACCACCAGGAGCAAAACCCCCAAAA
ACCAGGAAGGAAGCCATGCTCGGTACACACATAATATGGGACATAGGACTACAATCCTCA
GCTACTATGGTTGTGCCCTGGATTAGCAATGTCATGTATCGAAGGTGTGTTAAGGATGAC
TTCACCGAAGGTGGCTATATCTCAATGTTTTACCAAACTAAGATTGTAGTGCCATTGTCT
ACGCCAACAACAATGACTCTCCTCAGCTTTGTGTCAGCATGCAATGACTTCACTGTGCGT
CTACTAAGAGACACTACCCACATTTCACAGACCACCCAG---ATTAACACGCAGGGACCT
ATTGAGGAAATCATCTCAACTGTTGCTAGTAATGCATTA------GCTCTTAGCCAA---
---CCCAAA---------------CCAGTGGATAACTCCGTTCAAAATACACAACAAAGT
GCCCCAGTCCATAGTCAAGAGGTGCCGGCACTAACAGCAGTAGAAACTGGAGCGACGAGT
GATGTGGTGCCGGCCGATTTAGTGCAAACTAGACATGTGGTGAATGTCAAGTCTAGATCT
GAGTCCACTATTGAATCGTTTTTCGCCAGGGCTGCCTGTGTGACTATTATGCAAGTGGAT
AATTTTAACGCCACCACAGTGGAGGACAAG---AAAAAGTTATTTGCTAAGTGGGCCATC
ACATACACAGACACTGTGCAACTGAGGCGCAAACTGGAATTTTTCACCTACTCCAGATTT
GATCTTGAAATGACCTTCGTGCTGACTGAGAGATACTACAGTCAAAACTCAGGACATGCT
AGGTCCCAGGTGTATCAGATTATGTATGTCCCTCCAGGAGCGCCAACACCCAATGCAAGG
GATGATTACACATGGCAGACATCTTCCAACCCATCAATTTTCTTTACAACAGGGAATGCA
CCCCCACGGGTCTCGATTCCATTCGTGGGTATTGCAAATGCTTACTCTCACTTTTATGAT
GGCTTTAGCAGGGTGCCTTTGGAAGGAGAAACAACTGACTCA---GGGGACACATACTAC
GGACTAACCTCCATCAATGATTTCGGGACGCTTGCTGTTAGAGTCGTCAACGATTACAAT
CCAGCAAGAGTAGAAACCAGAATCAGGGTCTACATGAAACCTAAACATGTGAGAGTGTGG
TGTCCACGACCTCCTAGGGCTGTGAGCTACAGAGGACCCGGTGTGGATCTTTTGTCCACT
TCTGTGACACCTTTG---TCCAAGCATGACCTGACAACATAC
>AFS33290
------------------------------------------ATGGGTGCTCAAGTGTCT
GCTCAGAACAACGGAACTCACGAGAACTCCAATAGTGCTAGTGGAGGCTCGACCATTAAC
TATACCACCATAAACTATTACAAGGACAGTGCCAGTAATGCGGCCACCAAAATGGACTTT
TCCCAGGACCCCTCCAAATTTACTGAACCAGTTAAGGATGTGATGATTAAAACAGCTCCT
GCTCTTAACTCCCCGAACATTGAGGCGTGCGGTTATAGTGACCGGGTGATGCAGCTCACA
CTGGGTAATTCCACCATAACCACCCAGGAAGCAGCCAATGCAGTGATTGGGTATGGTGAA
TGGCCACAGTTCCTTAACCCGAACGACGCCAACCCAGTGGATGCACCAACCCTGCCCGAC
TCTTCGAGCAATCGATTTTACACCCTTGAGAGTGTTGAGTGGCAAGAGTCGTCCCGTGGC
TGGTGGTGGAAGCTCCCCGAT---GCACTTAAGGATATGGGCATGTTTGGACAAAACATG
TATTACCATTACCTAGGTAGAGCTGGGTACACAGTACACGTACAATGTAACGCGTCCAAA
TTTCACCAAGGGGCCCTCTTTGTGGCTGCAATCCCGGAGTTTATGATGGCCAGTAACTCA
GCAGATAGGACTGGTGGTATCACCTATGAAAAGGCCAACCCCGGTGAGAAAGGGGGCAAG
TTCCAAACAAGCTTCACCCCATCT---AGTGAAGAAAAGAAGAAGAACACCTTTGCTCCA
GTGGACTGGTTATTGGGATGCGGTGTGCTAGCTGGTAACATCACGGTGTTCCCGCACCAA
ATTATAAACTTGCGTACCAACAATTGTGCCACTTTGGTGCTGCCGTACGTGAATTCATCA
GCCACTGACTCAATGGCAAAGCATAACAATTGGGGGATTGTAATTTTACCCTTCGTGCCA
CTTAAATATGAGACCGGCGCGTCAACAGCAATCCCCATAACCGTCACTGTAGCTCCTATG
TGCTGTGAGTTTAACGGGCTTCGATCAATGACAGCCCCCGTCCTGCAGGGACTACCAGTG
TTGAATACACCGGGTTCTACCCAATTTCTTACCACAAACAACTTTCACTCCCCGAGTATA
GACCCAAATTATGATGTGACGGCTCCAATCCATATACCCGGCGAACTGCACAATATAATG
GAACTGGCAGAAATTGATAGTGTCATACCTATGAATGCTACGCCAGGCAACACTGATAAA
ATGGAGGCATGCCGTATTCCACTTGCTCAGGGCGGTCCAGCAAAGGATCAAGCAATATTT
GCCTTAAGCCTGAGCCCGGCCTCAGATAAAAGGTTGTCACGCACGCTTTTGGGCGAGATT
TTGAATTACTACACACACTGGGCTGGGTCAATAAAGTTCACTTTTCTGTTTTGCGGAAGC
ATGATGGCTACTGGCAAAATACTACTTAGTTACTCACCACCTGGTGCAGCCCCCCCGAGA
ACACGAAAGGATGCCATGTTAGGGACACACGTAATCTGGGACATCGGTTTACAATCCAGC
GCCACCCTTGTGGCCCCGTGGATCTCTAACACCGACTATCGACGCAGCGCCAAGGATGAC
TTTACCGAGGGAGGATACATCACTGCGTTTTACCAAACAGCCATAGTGGTCCCTTCAGGT
GCACCCAAAACGATGAGCATGTTGGCTTTTGTCAGCGCGTGCAATGATTTTTCAGCGAGG
CTTCTACGTGATTCCCCCTTTGTGCGACAGCTTGAGACG---GCGTGGAAGCAAGGT---
GTAGAGGACAAGCTTGACGCCCTGGTGGATGGGATGGTC------AACATGTCTCTG---
---------------------------------GATACGGTCCAGAACACGATGGCCAGT
GGGTCTGTACACTCAAAGGAAGTTCCTGCACTGACTGCCGTCGAGACAGGTGCGACAAGC
AAGGTCATCCCATCTGATGTCATAGAGACCCGGCATGTGATAAACAAAAGACAAAGATCA
GAGTGTACTGTGGAGTCCTTCTTGGGGAGGGCTGCGTTGGTGACAATTATGAGTCTGCAC
------AATGTGGCTCCCACTACCCAAAATGCTGATGACCTCTTTGCCACATGGAAGATT
AGCTACTACCACGCATACCAATTGCGCAGGAAGCTTGAGATGTTCACCTATTCCAGATTT
GATATTGAGCTCACCTTTGTCATCACCGAGCGGTTTGCAGCTAGTGGA---AGCTCCAGT
AGACATTATGTATACCAAATTATGTATATACCCCCGGGGGCCCCGGTGCCGAGAAAGTGG
GATGATTTTACGTGGCAAACTTCCACAAACCCATCTATATTTTACACCACAGGTAACGCC
CCACCAAGAGTGTCAGTGCCATTTATGGGAATTAGTGGAGCTTACTCGCACTTTTATGAT
GGGTTTTCCGCAGTGCCACATGACAGCATTAGTGCTGGAGCA------ACAAACAAGTAC
GGTTACAACACCATTAATGACTTTGGGACCGTGGCTGTACGTATCGTGAATGAGCATGAC
CCAGTTAAAATAGAGTCAAAAGTGAGGGTCTACTTAAAGCCCAAACATGTGAGAGTGTGG
TGTCCTAGGCCACCGAGGGCTGTGGAGTACACTGGGCCATCGGTTGACTACAAACAAAAC
AACACTGTGATGGAG---CAGGTCGCGACTATACGCACCTTT
>AEO51786
------------------------------------------ATGGGTGCTCAGGTCTCA
TCACAGAAAGTCGGTGCTCATGAAAATACCAACATTGCCACTGGTGGGTCGACTGTGAAT
TATACAACAATCAATTACTACAAGGATTCAGCTAGTAATGCAGCCTCTAAACAGGATTTT
TCACAGGATCCCTCAAAGTTCACAGAACCAGTCAAAGATATCATGTTGAAATCAGCTCCT
GCACTAAATTCCCCAAACATTGAGGCGTGTGGGTATAGTGACCGAGTGATGCAGCTTACA
TTGGGAAATTCCACCATAACTACTCAAGAGGCAGCTAATTCAGTGGTTGCCTATGGTCGC
TGGCCGACATATCTGAACGACAAAGAAGCAAATCCAGTAGACCAACCCACCGAACCGGAT
GTTGCTGCATGTCGGTTCTACACATTGGAATCAGTAATGTGGAAAAAAGAATCTAGAGGT
TGGTGGTGGAAGCTACCAGAC---GCACTCAAAGATATGGGATTATTTGGCCAAAACATG
TTTTACCATTACCTTGGGCGCAGTGGATATACCGTCCATGTCCAGTGCAACGCCTCCAAG
TTTCACCAAGGAACCTTGGGGGTGTTTGCCATCCCTGAGTACTGTTTGGCAGGAGATTCT
GACGTGAAAAACTCTTACACGTCATATGTCAATGCAAATCCAGGTGAAAGTGGGGGTGTG
TTTGTAGATAAGTTTACAGCTAGT---GCCCAGACAAGCCCCACACGTAAATTTTGCGCA
GTGGATTACCTACTGGGGTGTGGAGTTCTTGCAGGCAACGCCTTTGTGTTTCCACATCAA
ATCATTAACCTGCGGACCAACAACTGCGCCACACTTGTGTTGCCATATGTGAATTCACTG
GCCATCGACAGTATGACCAAACACAATAACTGGGGAATTGCAATCTTACCGCTTTCAAAA
CTTGACTTTGCCCCAGACGCCTCAGTAGAGTTGCCCATCACTGTGACTATTGCTCCCATG
TGTTGTGAATTCAACGGGCTTAGAAATATCACCATACCTGCAACCCAAGGCTTGCCAGTG
ATGAACACACCCGGTAGTAATCAGTACCTGACATCTGACAATTTCCAATCACCATGTGCA
TTGCCGGAGTTTGATGTAACGCAACCAATAGATATCCCTGGCGAAGTCAAAAACATCATG
GAAATTGCAGAAATTGACACCATGATTCCACTCGATCTCTCAACAGCAAAGAAGAACACA
ATGGACATGTACAGGGTACAATTGCAGGTGAACCCCTCTAACCGAGATGCCCCAATTTTA
TGCTTATCCCTGTCCCCAGCTAGTGACCCAAGATTATCTTATACTATGCTGGGGGAGATT
TTAAACTACTACACACATTGGGCTGGGTCCCTGAAGTTCTCCTTTTTGTTCTGTGGTTCC
ATGATGGCTACTGGTAAAATATTGGTTTCGTATGCACCGCCAGGGGCGCAACCTCCAAAA
ACCCGAAAAGATGCAATGCTTGGAACACACTTGATTTGGGATATCGGACTACAGTCATCT
TGTACAATGGTGGTCCCGTGGATTAGCAACACGGCATTCCGGCGAACTGTGAAGGACGAC
TTTACTGAAGGTGGATACATAAGCATGTTCTACCAGACAAGAATAGTTGTACCAGCATCC
ACCCCCACCAGTATGGATATCTTAGGTTTTGTGTCAGCATGCAATGACTTTAGTGTCAGG
TTACTTCGTGATACAACACACATATCACAAACAGCCATG---------CCGCAGGGC---
ATCGAAGACTTGATACAACAAGTAGCTACTAACGCTCTT------CAAATGTCACAA---
---CCGACACGCCCTGCA---TTGCCAGCACCAAATTCTCTGCCAGACACGCAACAGTCA
GCACCAGTGCACTCACAAGAGGTGCCTGCCCTGACAGCAGTGGAAACAGGGGCTACAAAC
CCTTTGGAACCGTCAGACACAGTGCAAACGAGACATGTCATTCAAACCAGGTCGAGGTCT
GAATCCACAGTGGAGTCCTTCTTTGCGCGCGGTGCTTGCGTGACGATCATGACAGTTGAA
AACTTCAATGCCACCGAATCGGCGGATAAA---AAGAAATTATTTGCTACTTGGAACATT
ACGTACACTGACACTGTACAACTTAGACGCAAATTAGAAATGTTTACTTACTCCAGGTTT
GACATTGAATTCACCTTTGTGACCACAGAAAGGTACTACACCTCAAACACCGGGCATGCA
AGAAACCAAGTTTACCAGTTGATGTATGTGCCTCCGGGTGCCCCGGTGCCACAGCAGTGG
GATGATTACACGTGGCAAACTTCCTCCAATCCGTCAGTGTTTTACACCTATGGCGATGCC
CCGGCACGAATCTCCATACCATTCGTGGGTATTGCAAATGCTTATTCCCATTTTTACGAT
GGATTTGCTGTGGTGCCCTTAAAAGATTCTACCCAGGATTCA---GGTGCTGCTTATTAC
GGAGCAACATCAATAAATGACTTTGGTATGCTTGCTATTAGAGTGGTAAACGAATTCAAC
CCAGCCAGAATCACCTCCAAGGTCAGAGTTTACATGAAACCCAAACATGTGAGAGTTTGG
TGCCCTAGGCCACCGAGAGTGGTACCATACTACGGGCCAGGAGTTGATTACAAAGGGGAA
---TTGGCTCCATTG---TCAACTAAGGACCTGACTACCTAC
>AAO45820
------------------------------------------ATGGGCGCCCAAGTTTCA
TCACAGAAAGTTGGAGCCCACGAAAATTCAAACAGAGCCTATGGCGGGTCCACCATCAAT
TACACTACAATCAATTACTATAGGGACTCTGCAAGCAATGCAGCAAGCAAGCAAGATTTT
GCACAAGATCCGTCCAAGTTCACCGAACCCATTAAGGACGTCCTTATTAAGACCGCTCCC
ATGCTAAACTCCCCAAACATTGAGGCGTGTGGTTATAGTGACAGGGTAATGCAGCTAACT
CTGGGCAATTCAACGATCACCACCCAAGAAGCGGCCAATTCTGTTGTTGCCTACGGTAGA
TGGCCTGAATACATCAGAGATACCGAGGCAAATCCTGTAGACCAACCAACCGAGCCCGAT
GTAGCCGCGTGCAGGTTCTACACATTAGATACCGTCACTTGGCGCAAGGAGTCCAGAGGG
TGGTGGTGGAAACTACCAGAC---GCTTTAAAAGACATGGGGTTATTTGGTCAAAACATG
TTTTATCACTATCTTGGGAGGGCTGGCTACACAGTGCACGTACAGTGCAATGCTTCAAAG
TTTCATCAAGGAGCTCTAGGGGTGTTTGCAGTTCCAGAAATGTGTTTAGCTGGTGATAGC
---ACAACTCACATGTTCACAAAGTACGAGAATGCGAATCCAGGCGAAAAAGGAGGTGAA
TTCAAAGGGAGTTTCACCCTTGATACCAACGCCACTAACCCTGCACGGAACTTCTGCCCA
GTTGATTACCTCTTCGGGAGTGGAGTGCTGGTAGGGAATGCATTTGTTTATCCACATCAA
ATAATAAACCTGCGCACCAACAACTGTGCTACGCTAGTATTGCCCTATGTAAACTCACTC
TCAATAGATAGCATGACAAAGCACAACAACTGGGGGATCGCTATCCTCCCCCTGGCGCCA
CTAGACTTTGCCACTGAATCTTCCACTGAGATACCCATTACACTGACCATTGCTCCCATG
TGCTGCGAATTCAATGGTTTACGCAACATCACTGTGCCAAGAACCCAAGGATTACCAGTC
CTGAACACTCCAGGGAGTAACCAGTACCTAACCGCAGACAATTACCAGTCTCCGTGTGCG
ATACCTGAGTTTGATGTCACTCCACCCATAGACATACCAGGGGAGGTGCGCAACATGATG
GAATTGGCGGAAATAGACACCATGATACCCCTCAACTTGACAAGTCAACGCAAGAACACA
ATGGACATGTATAGAGTCGAGTTGAGCGACACG---GCTCACTCTGACACGCCGATCTTG
TGTCTCTCGTTGTCCCCCGCTTCAGACCCCAGATTGGCATACACTATGTTGGGTGAGATA
TTAAATTACTACACACACTGGGCAGGGTCCTTGAAATTTACCTTTCTCTTTTGCGGCTCA
ATGATGGCCACCGGAAAGTTATTGGTTTCTTACGCACCACCCGGAGCAGAGGCCCCCAAG
AGTCGCAAAGAAGCAATGCTTGGGACACATGTAATATGGGACATTGGGTTGCAGTCTTCA
TGCACTATGGTGGTACCTTGGATCAGTAATACCACATACAGACAAACCATCAACGATAGT
TTCACAGAAGGTGGCTACATTAGCATGTTCTATCAAACTAGGGTTGTTGTCCCGTTGTCC
ACACCCAGAAAGATGGACATCCTGGGTTTTGTGTCAGCTTGCAATGACTTCAGTGTGCGC
TTACTGCGAGATACAACACACATTAGTCAAGAGGCTATG---------CCACAAGGA---
ATTGGTGACATGATTGAGGGGGCCGTTGAAGGGATTACT------AAAAATGCATTG---
---GTTCCC---CCGACT---------TCCACCAATAGCCTGCCTGGACACAAGCCGAGC
GGTCCAGCCCACTCCAAGGAGATACCTGCATTGACAGCCGTGGAGACAGGGGCTACCAAT
CCGTTGGTGCCTTCGGACACCGTGCAAACGCGCCATGTCATCCAGAGACGAACGCGATCA
GAGTCCACGGTTGAGTCATTCTTTGCAAGAGGGGCTTGCGTGGCTATCATTGAGGTGGAC
------AATGATGCACCGACAAAGCGCGCC---AGCAGATTGTTTTCGGTTTGGAAAATA
ACTTACAAAGATACTGTTCAACTGAGACGCAAACTGGAATTTTTCACATATTCGAGATTT
GACATGGAGTTCACTTTTGTGGTCACCTCAAACTACACTGATGCAAATAACGGACATGCA
TTGAACCAAGTTTATCAGATAATGTATATACCACCCGGAGCACCTGTCCCTGGTACATGG
AATGACTATACGTGGCAGACGTCCTCTAACCCGTCGGTGTTTTACACCTATGGGGCGCCC
CCAGCAAGAATATCAGTGCCCTACGTGGGAATTACTAATGCGTATTCCCACTTCTATGAT
GGGTTTGCAAAAGTACCACTAGCGGGTCAAGCCTCAACTGAA---GGCGATTCGTTGTAT
GGTGTTGCCTCACTGAATAATTTTGGATCACTGGCTGTTCGCGTGGTAAATGATCACAAC
CCCACGCGGCTCACCTCCAAGATCAGAGTGTACATGAAGCCAAAGCATGTCAGAGTCTGG
TGCCCACGACCTCCACGAGCAGTCCCATACTTCGGACCAGGTGTTGATTATAAAGATGGG
---CTCACCCCACTA---CCAGAAAAGGGATTAACGACTTAT
>ACZ28902
------------------------------------------ATGGGTGCTCAAGTTTCA
TCCCAAAAAGTTGGAGCCCATGAGAACTCGAATAGGGCATATGGTGGTTCTACCATCAAT
TACACCACTATCAATTATTACAAGGATTCAGCAAGCAATGCCGCATCCAAGCAAGACTAT
TCCCAGGATCCCTCCAAATTCACCGAACCACTGAAGGATGTGTTAATCAAGACAGCACCA
GCCCTCAACTCTCCAAATGTTGAGGCATGTGGATACAGCGATAGGGTGTTGCAACTGACC
CTAGGCAACTCCACCATAACAACGCAAGAGGCGGCCAATTCAGTGGTCGCGTATGGTCGT
TGGCCTGAGTTTATCCGAGATGACGAAGCAAATCCAGTGGACCAACCAACAGAGCCGGAT
GTAGCAACTTGTAGGTTTTACACGCTGGACACAGTTATGTGGGGCAAAGAGTCCAGGGGA
TGGTGGTGGAAACTACCAGAT---GCTCTCAGAGACATGGGGCTGTTTGGACAAAATATG
TATTACCACTACTTAGGGAGGTCAGGATATACAGTGCACGTCCAGTGCAACGCCTCTAAA
TTTCATCAGGGCTCATTGGGAGTATTCGCCATACCAGAATTCTGTCTGGCTGGGGACAGT
---GATAAGCAAAGATACACCAGCTACGCGAACGCTAACCCAGGTGAGAAAGGAGGGAAG
TTTTATGCTCAATTTAATAAAGATACTGCTGTAACTTCCCCAAAAAGGGAATTTTGTCCA
GTAGACTATTTACTAGGATGTGGTGTTTTGATAGGGAATGCTTTTGTGTTCCCCCACCAG
ATTATCAACTTAAGAACCAACAACAGTGCCACCCTAGTATTACCCTATGTAAATGCACTG
TCTATAGATTCAATGGTCAAGCACAACAATTGGGGCATTGCTATTCTCCCCCTGTCACCA
TTGGATTTTGCACAAGACTCATCAGTGGAGATACCCATTACAGTCACAATAGCTCCGATG
TGCAGTGAGTTCAATGGCTTGCGCAACGTTACAGCCCCAAAGCTTCAAGGACTACCAGTG
CTGAACACACCAGGCAGTAATCAGTACCTAACTTCGGACAACCACCAGTCCCCATGTGCA
ATCCCAGAGTTTGATGTCACGCCACCAATCGACATACCTGGGGAAGTCAAAAATGTGATG
GAATTGGCTGAAATCGACACTATGATTCCTCTGAATCTAGAGAATACCAAGAGGAATACC
ATGGACATGTACAGAGTGAGGTTGAGCGACAGC---GCCAACCTGAGCGATCCAATCTTG
TGCCTGTCCCTGTCACCGGCAGCAGACCCTCGCTTATCACACACTATGCTAGGGGAGGTA
TTGAACTACTACACACACTGGGCTGGATCTCTGAAGTTCACTTTTTTATTCTGTGGCTCT
ATGATGGCTACTGGAAAGTTGTTAGTCGCTTACGCCCCTCCGGGAGCACAGCCACCGACC
AGTCGCAAGGAGGCAATGCTCGGTACGCATGTCATTTGGGACTTGGGCCTACAATCCTCA
TGTACGATGGTTGTACCGTGGATCAGCAATGTCACATACAGACAGACTACACAGGACAGT
TTTACTGAAGGGGGATACATCAGCATGTTCTATCAAACCAGAATTGTGGTTCCTTTATCA
ACTCCAAAGGCGATGGACATGTTGGGGTTTGTTTCAGCGTGCAACGATTTCAGTGTACGG
TTGCTGCGCGACACAACACACATTTCGCAGGCGGCCATG---------CCACAAGGG---
GTGGATGATCTGATAACTGAAGTGGCGCAAAATGCTTTA------GCTCTCTCACTT---
---CCCAAG------------------CCACAAAGCAATCTTCCTAATACAAAGGCCAGG
GGGCCCGCCCACTCCAAGGAAGTTCCAGCGCTGACTGCGGTCGAGACCGGTGCCACCAAT
CCACTTGTTCCATCAGACACCGTGCAGACGCGACACGTCATACAGCAGCGTAGCAGGTCT
GAATCAACTATCGAATCCTTCTTTGCAAGAGGGGCGTGTGTTGCCATAATTGAGGTGGAC
------AATGAACAGCCAACCACCAATGCC---CAAAAACTGTTCGCCACATGGCGAATC
ACCTATAAGGACACGGTGCAGTTGCGCCGGAAATTAGAGTTCTTCACGTACTCCCGCTTT
GACATGGAATTTACCTTTGTGGTGACAGCCAACTTCACCAACTCAAACAAAGGGCATGCT
CTAAACCAGGTGTACCAGATAATGTACATCCCCCCAGGTGCCCCTACGCCAAAGTCATGG
GACGATTACACCTGGCAAACTTCTTCAAACCCATCCATATTCTACACCTACGGTGCTGCC
CCGGCCCGGATCTCCGTACCATACGTGGGATTAGCAAACGCATACTCGCACTTCTATGAC
GGTTTTGCTAAAGTACCACTGAAATCTGATGCAAATGATCAAGTGGGGGATTCACTCTAC
AGCGCCATGGCTGTGGATGATTTCGGTGTCCTCGCCATAAGAGTGGTCAATGATCACAAC
CCCACTAAAGTAACATCAAAGGTGCGGATATACATGAAACCCAAGCATGTGAGAGTGTGG
TGCCCAAGACCCCCGCGGGCGGTACCGTACTACGGGCCAGGAGTGGACTACAAAGACGGG
---TTGGCACCTCTA---TCAGAGAAGGGACTCACAACGTAC
>ACF16821
------------------------------------------ATGGGTGCTCAGGTTTCA
TCACAGAAAGTGGGCGCACATGAAAACTCAAATAGAGCGTATGGTGGTTCTACCATTAAT
TACACCACCATTAATTATTATAGAGATTCAGCTAGTAACGCGGCTTCGAAACAGGACTTC
TCTCAAGACCCTTCCAAGTTCACCGAGCCCATCAAGGATGTCCTGATAAAAACATCCCCA
ATGCTAAACTCGCCAAACATAGAGGCTTGCGGGTATAGCGATAGAGTACTGCAATTAACA
CTGGGAAACTCCACTATAACCACACAGGAGGCGGCTAATTCAGTAGTCGCTTATGGGCGT
TGGCCTGAATATCTGAGGGACAGCGAAGCCAATCCAGTGGACCAGCCGACAGAACCAGAC
GTCGCTGCATGCAGGTTTTATACGCTAGACACCGTGTCTTGGACGAAAGAGTCGCGAGGG
TGGTGGTGGAAGTTGCCTGAT---GCACTGCGGGACATGGGACTCTTTGGCCAAAATATG
TACTACCACTACCTAGGTAGGTCCGGGTACACCGTGCATGTACAGTGTAACGCCTCCAAA
TTCCACCAGGGGGCACTAGGGGTATTCGCCGTACCAGAGATGTGTCTGGCCGGGGATAGC
AACACCACTACCATGCACACCAGCTATCAAAATGCCAATCCTGGCGAGAAAGGAGGCACT
TTCACGGGTACGTTCACTCCTGACGACAACCAGACATCACCTGCCCGTAGGTTCTGCCCG
GTGGATTACCTCTTTGGAAATGGCACGTTATTGGGGAATGCCTTTGTGTTCCCGCACCAG
ATAATAAACCTACGGACCAACAACTGTGCTACACTGGTACTCCCTTACGTGAACTCCCTC
TCGATAGATAGTATGGTAAAGCACAATAATTGGGGAATTGCAATATTACCATTGGCCCCA
TTAAATTTTGCTAGTGAGTCCTCCCCAGAGATTCCAATCACCTTGACCATAGCCCCTATG
TGCTGTGAGTTCAATGGATTAAGAAACATTACCCTGCCACGCTTACAGGGCCTGCCGGTC
ATGAACACCCCTGGTAGCAATCAATATCTTACTGCAGACAACTTCCAGTCACCGTGTGCG
CTGCCTGAATTTGATGTGACCCCACCTATTGACATACCCGGTGAAGTTAAGAACATGATG
GAATTGGCAGAAATCGACACCATGATTCCCTTTGACTTAAGTGCAAAAAAAAAGAACACC
ATGGAAATGTATAGGGTTCGGTTAAGTGACAAA---CCACATACAGACGATCCCATACTC
TGCCTGTCACTCTCTCCAGCTTCAGATCCTAGGTTGTCACATACTATGCTTGGAGAAATC
CTAAATTACTACACACACTGGGCAGGATCCCTGAAGTTCACGTTTCTGTTCTGTGGATCC
ATGATGGCAACTGGCAAACTGTTGGTGTCATACGCGCCTCCTGGAGCCGACCCACCAAAG
AAGCGTAAGGAGGCGATGTTGGGAACACATGTGATCTGGGACATAGGACTGCAGTCCTCA
TGTACTATGGTAGTGCCATGGATTAGCAACACCACGTATCGGCAAACCATAGATGATAGT
TTCACCGAAGGCGGATACATCAGCGTCTTCTACCAAACCAGAATAGTCGTCCCTCTTTCG
ACACCCAGAGAGATGGACATCCTTGGTTTTGTGTCAGCGTGTAATGACTTCAGCGTGCGC
TTGATGCGAGATACCACACATATAGAGCAAAAAGCGCTA---------GCACAGGGG---
TTAGGTCAGATGCTTGAAAGCATGATTGACAACACAGTC------CGTGAAACGGTG---
---GGGGCG------------GCAACGTCTAGAGACGCTCTCCCAAACACTGAAGCCAGT
GGACCAGCACACTCCAAGGAAATTCCGGCACTCACCGCAGTGGAAACTGGGGCCACAAAT
CCACTAGTCCCTTCTGATACAGTGCAAACCAGACATGTTGTACAACATAGGTCAAGGTCA
GAGTCTAGCATAGAGTCTTTCTTCGCGCGGGGTGCATGCGTGGCCATTATAACCGTGGAT
------AACTCAGCTTCCACCAAGAATAAT---GATAAGCTATTTGCAGTGTGGAAGATC
ACTTATAAAGATACTGTCCAGTTACGGAGGAAATTGGAATTCTTCACCTATTCTAGATTT
GATATGGAATTTACCTTTGTGGTTACTGCAAATTTCACTGAGACTAACAATGGGCATGCC
TTAAATCAAGTGTACCAAATTATGTACGTACCACCAGGCGCTCCAGTGCCCGAGAAATGG
GACGACTACACATGGCAAACCTCATCAAATCCATCAATCTTTTACACCTACGGAACAGCT
CCAGCCCGGATCTCGGTACCGTATGTTGGTATTTCGAACGCCTATTCACACTTTTACGAC
GGTTTTTCCAAAGTACCACTGAAGGACCAGTCGGCAGCACTA---GGTGACTCCCTCTAT
GGTGCAGCATCTCTAAATGATTTCGGTATTTTGGCTGTTAGAGTAGTCAATGATCACAAC
CCGACCAAGGTCACCTCCAAAATCAGAGTGTATCTAAAACCCAAACACATCAGAGTCTGG
TGCCCGCGTCCACCGAGGGCAGTGGCGTACTACGGCCCTGGAGTGGATTACAAGGATGGT
ACGCTTACACCCCTC---TCCACCAAGGATCTGACCACATAT
>AAM09806
------------------------------------------ATGGGTGCTCAGGTTTCA
TCACAGAAAGTGGGTGCACATGAAAACTCAAATAGAGCGTATGGTGGCTCTACCATCAAT
TACACCACCATTAATTATTACAGAGATTCAGCTAGTAACGCGGCTACGAAACAGGACTTC
TCTCAAGACCCTTCCAAGTTCACCGAGCCCATCAAGGATGTCCTGATAAAAACAGCCCCG
ATGCTAAACTCGCCAAACATAGAGGCTTGCGGGTATAGCGATAGAGTACTGCAATTAACA
CTGGGAAACTCCACTATAACCACACAGGAGGCGGCTAATTCAGTGGTTGCTTATGGGCGT
TGGCCTGAATATCTGAGGGACAGCGAAGCCAATCCAGTGGATCAGCCGACAGAGCCAGAC
GTCGCTGCATGCAGGTTTTATACGCTGGACACCGTGTCTTGGACGAAAGAGTCGCGAGGG
TGGTGGTGGAAGTTGCCTGAT---GCACTGCGGGACATGGGACTCTTTGGTCAAAATATG
TACTACCACTACTTAGGTAGGTCCGGGTACACCGTGCATGTACAGTGTAATGCCTCCAAA
TTCCACCAGGGAGCACTAGGGGTATTCGCCGTACCAGAGATGTGTCTAGCCGGGGATAGC
AACACCACTACCATGCACACCAGCTATCAAAATGCCAATCCTGGCGAGAGAGGAGGCACT
TTCACGGGCACGTTCACTCCTGACGGCAACCAGACATCACCTGCCCGTAGGTTCTGTCCG
GTGGATTACCTCTTTGGAAATGGCACGTTATTGGGGAATGCTTTTGTGTTCCCGCACCAG
ATAATAAACCTACGGACCAATAACTGTGCTACACTGGTACTCCCTTACGTGAACTCCCTC
TCGATAGATAGTATGGTAAAGCACAATAATTGGGGAATTGCAATATTACCATTGGCCCCA
TTAAATTTTGCTAGTGAGTCCTCCCCAGAGATTCCAATCACTCTGACCATAGCCCCCATG
TGCTGTGAATTCAATGGATTGAGAAACATTACCCTGCCACGTTTGCAGGGCCTGCCGGTT
ATGAACACCCCTGGTAGTAATCAATATCTTACTGCAGACAACTTCCAGTCACCGTGTGCG
CTGCCTGAATTTGATGTGACCCCACCTATTGACATACCCGGTGAAGTTAAGAACATGATG
GAATTGGCAGAAATCGACACCATGATTCCCCTTGACTTAAGTGCAACAAAAAAGAACACC
ATGGAAATGTATAGGGTTCGGTTAAGTGATAAA---CCACATACAGACGATCCCATACTC
TGCCTGTCACTCTCCCCAGCTTCAGATCCAAGGTTGTCACATACTATGCTAGGAGAAATT
TTAAATTACTACACACACTGGGCAGGATCCCTGAAGTTCACGTTTCTGTTCTGCGGATCC
ATGATGGCAACTGGCAAACTGTTAGTGTCATACGCGCCTCCTGGAGCCGACCCACCAAAG
AAGCGCAAGGAGGCGATGTTGGGAACACATGTGATCTGGGACATAGGACTGCAGTCCTCA
TGTACTATGGTAGTGCCATGGATTAGCAACACCACATATCGGCAAACCATAGATGATAGT
TTCACCGAAGGCGGATACATCAGCGTCTTCTACCAAACCAGAATAGTCGTCCCTCTTTCG
ACACCCAGAGAGATGGACATCCTTGGTTTCGTGTCAGCGTGTAATGACTTCAGCGTGCGC
TTGTTGCGAGACACCACACATATAGAGCAAAAAGCGCTA---------GCACAGGGG---
TTAGGTCAGATGCTTGAAAGCATGATTGACAACACAGTC------CGTGAAACGGTG---
---GGAGTG------------GCAACGTCTAGAGACGCTCTCCCAAACACTGAAGCCAGT
GGACCAGCACACTCCAAGGAAATTCCGGCACTCACCGCAGTGGAAACTGGGGCCACAAAT
CCACTAGTCCCTTCTGATACAGTGCAAACCAGACATGTTGTACAACATAGGTCAAGGTCA
GAGTCTAGCATAGAGTCTTTCTTCGCGCGGGGCGCATGCGTGGCCATTATGACCGTGGAT
------AACTCAGCTTCCACCAGTAACAAG---GATAAGCTATTTGCAGTGTGGAAGATC
ACTTATAAAGATACTGTCCAGTTACGGAGGAAATTGGAGTTCTTCACCTATTCCAGATTT
GATATGGAATTTACCTTTGTGGTTACAGCAAATTTCACTGAGACTAACAATGGGCATGCC
TTAAATCAAGTGTACCAAATTATGTACGTACCACCAGGCGCTCCAGTGCCTGAAAAATGG
GACGACTATACATGGCAAACCTCATCAAATCCATCAATCTTTTACACCTACGGAACAGCT
CCAGCCCGGATCTCGGTACCGTATGTTGGTATTTCGAACGCCTATTCACACTTTTACGAC
GGTTTTTCCAAAGTACCACTGAAGGACCAGTCGGCAGCACTA---GGTGACTCCCTCTAT
GGTGCAGCATCTCTAAATGATTTTGGTATTTTGGCTGTTAGAGTAGTCAATGATCACAAC
CCGACCAAGGTCACCTCCAAAATCAGAGTGTATCTAAAACCCAAACATATCAGAGTCTGG
TGCCCGCGTCCACCGAGGGCAGTGGCGTACTACGGCCCTGGAGTGGATTACAAGGATGGT
ACACTTACACCCCTC---TCCACCAAGGATCTGACAACATAT
>AAM09804
------------------------------------------ATGGGTGCTCAGGTTTCA
TCACAGAAAGTGGGAGCACATGAAAACTCAAACAGAGCGTACGGTGGTTCTACCATTAAT
TACACCACCATTAATTATTATAGAGATTCAGCTAGTAACGCGGCTACGAAACAGGACTTC
TCTCAAGACCCTTCCAAGTTCACCGAGCCCATCAAGGATGTCCTGATAAAAACAGCCCCA
ATGCTAAACTCGCCAAACATAGAGGCTTGCGGGTATAGCGATAGAGTACTGCAATTAACA
CTGGGAAACTCTACTATAACCACACAGGAGGCGGCTAATTCAGTGGTCGCTTATGGGCGT
TGGCCTGAATATCTGAGGGACAGCGAAGCCAACCCAGTGGATCAGCCGACAGAGCCAGAC
GTCGCTGCATGCAGGTTTTATACGCTGGACACCGTGTCTTGGACGAAAGAGTCGCGAGGG
TGGTGGTGGAAGTTGCCTGAT---GCACTGCGGGACATGGGACTCTTTGGTCAAAATATG
TACTACCACTACTTAGGTAGGTCCGGGTACACCGTGCATGTACAGTGTAATGCCTCCAAA
TTCCACCAGGGAGCACTAGGGGTATTCGCCGTACCAGAGATGTGTCTAGCCGGGGATAGC
AACACCACTACCATGCACACCAGCTACCAAAATGCCAATCCTGGCGAGAAAGGAGGCACT
TTCACGGGTACGTTCACTCCTGACGACAACCAGACATCACCTGCCCGTAGGTTCTGTCCG
GTGGATTACCTCTTTGGAAATGGCACGTTATTGGGAAATGCTTTTGTGTTCCCGCACCAG
ATAATAAACCTACGGACCAACAACTGTGCTACACTGGTACTCCCTTACGTGAACTCCCTC
TCGATAGATAGTATGGTGAAGCACAATAATTGGGGAATTGCAATATTGCCATTGGCCCCA
TTAAATTTCGCTAGTGAGTCCTCCCCAGAAATTCCAATCACCCTGACCATAGCCCCCATG
TGCTGTGAGTTCAATGGATTGAGAAACATCACCCTGCCACGCTTACAGGGCCTGCCGGTT
ATGAACACCCCTGGTAGTAATCAATATCTTACTGCAGACAACTTCCAGTCACCGTGTGCG
CTACCTGAATTTGATGTGACCCCACCTATTGACATACCCGGTGAAGTTAAGAACATGATG
GAATTGGCAGAGATCGACACCATGATCCCCTTTGACTTAAGTGCAACAAAAAAGAACACC
ATGGAAATGTATAGGGTTCGGTTAAGTGACAAA---CCACATACAGACGACCCCATACTC
TGCTTGTCACTCTCCCCAGCTTCAGATCCTAGGTTGTCACATACTATGCTTGGAGAAATT
CTAAATTACTACACACACTGGGCAGGATCCCTGAAGTTCACGTTTCTGTTCTGCGGATCC
ATGATGGCAACTGGCAAATTGTTAGTGTCATACGCGCCCCCTGGAGCCGATCCACCAAAG
AAGCGCAAGGAGGCGATGTTGGGAACACATGTGATCTGGGACATAGGACTGCAGTCCTCA
TGTACTATGGTAGTGCCATGGATTAGCAACACCACATATCGGCAAACCATAGATGATAGT
TTCACCGAAGGCGGATACATCAGCGTCTTCTACCAAACCAGAATAGTCGTCCCTCTTTCG
ACACCCAGAGAGATGGACATCCTTGGTTTCGTGTCAGCGTGTAATGACTTCAGCGTGCGC
TTGATGCGAGATACCACACATATAGAGCAAAAAGCGCTA---------GCACAGGGG---
TTAGGTCAGATGCTTGAAAGCATGATTGACAACACAGTC------CGTGAAACCGTG---
---GGGGTG------------GCAACATCTAGAGACGCTCTCCCAAACACTGAAGCCAGT
GGACCAGCACACTCCAAGGAAATCCCGGCACTCACCGCAGTGGAAACTGGGGCCACAAAT
CCATTAGTCCCTTCTGATACAGTGCAAACCAGACATGTTGTACAACATAGGTCAAGGTCA
GAGTCTAGCATAGAGTCTTTCTTCGCGCGGGGCGCATGTGTGGCCATTATGACCGTGGAT
------AACTCAGCTTCCACCAGTAATAAG---GATAAGCTATTTGCAGTGTGGAAGATC
ACTTATAAAGATACTGTCCAGTTACGGAGGAAATTGGAGTTCTTCACCTATTCCAGATTT
GATATGGAATTTACCTTTGTGGTTACTGCAAATTTCACCGAGACTAATAATGGGCATGCC
TTAAATCAAGTGTACCAAATTATGTACGTACCACCAGGCGCTCCAGTGCCCGAAAAATGG
GACGACTATACATGGCAAACCTCATCAAATCCATCAATCTTTTACACCTACGGAACAGCT
CCAGCCCGGATCTCGGTACCGTATGTTGGTATTTCGAACGCCTATTCACACTTTTACGAC
GGTTTTTCCAAAGTGCCACTGAAGGACCAGTCGGCAGTATTA---GGTGACTCCCTCTAT
GGTGCAGCATCTCTAAATGACTTTGGTATTTTGGCTGTTAGAGTAGTCAATGATCACAAC
CCGACCAAGGTCACCTCTAAAATCAGAGTGTATCTAAAACCCAAACACATCAGAGTCTGG
TGCCCGCGTCCACCGAGGGCAGTGGCGTACTACGGTCCTGGAGTGGATTACAAGGATGGT
ACACTTACACCCCTC---TCCACCAAGGATCTGACAACATAT
>AAM09805
------------------------------------------ATGGGTGCTCAGGTTTCA
TCACAGAAAGTGGGTGCACATGAAAACTCAAATAGAGCATATGGCGGCTCTACCATCAAT
TACACCACCATTAATTATTACAGAGATTCAGCTAGTAACGCGGCTACGAAACAGGACTTC
TCTCAAGACCCTTCCAAGTTCACCGAGCCTATCAAGGATGTCCTGATAAAAACAGCCCCG
ATGCTAAACTCGCCAAACATAGAGGCTTGCGGGTATAGCGATAGAGTACTGCAATTAACA
CTGGGAAACTCCACTATAACTACACAGGAGGCGGCCAATTCAGTGGTTGCTTATGGGCGT
TGGCCTGAATATCTGAGGGACAGCGAAGCCAATCCAGTGGATCAGCCGACAGAGCCAGAC
GTCGCTGCATGCAGATTTTATACGCTGGACACCGTGTCTTGGACGAAAGAGTCGCGAGGG
TGGTGGTGGAAGTTGCCTGAT---GCACTGCGGGACATGGGACTCTTTGGTCAAAATATG
TACTACCACTACTTAGGTAGGTCCGGGTACACCGTGCATGTACAGTGTAATGCCTCCAAA
TTCCACCAGGGAGCACTAGGGGTATTCGCCGTACCAGAGATGTGTCTAGCCGGGGATAGC
AACACCACTACCATGCACACCAGCTATCAAAATGCCAATCCTGGCGAGAGAGGAGGCACT
TTCACGGGCACGTTCACTCCTGACGGCAACCAGACATCACCTGCCCGTAGGTTCTGTCCG
GTGGATTACCTCTTTGGAAATGGCACGTTATTGGGGAATGCTTTTGTGTTCCCGCACCAG
ATAATAAACCTGCGGACCAATAACTGTGCTACACTGGTACTCCCTTACGTGAACTCCCTC
TCGATAGATAGTATGGTAAAGCACAATAATTGGGGAATTGCAATATTACCATTGGCCCCA
TTAAATTTTGCTAGTGAGTCCTCCCCAGAGATTCCAATCACTCTGACCATAGCCCCCATG
TGCTGTGAATTCAATGGATTGAGAAACATTACCTTGCCACGTTTGCAGGGCCTGCCGGTT
ATGAACACCCCTGGTAGTAATCAATATCTTACTGCAGACAACTTCCAGTCACCGTGTGCG
CTACCTGAATTTGATGTGACCCCACCTATTGACATACCCGGTGAAGTTAAGAACATGATG
GAATTGGCAGAAATCGACACCATGATTCCCCTTGACTTAAGTGCAACAAAAAAGAACACC
ATGGAAATGTATAGGGTTCGGTTAAGTGATAAA---CCACATACAGACGATCCCATACTC
TGCCTGTCACTCTCCCCAGCTTCAGATCCAAGGTTGTCACATACTATGCTAGGAGAAATT
TTAAATTACTACACACACTGGGCAGGATCCCTGAAGTTCACGTTTCTGTTCTGCGGATCC
ATGATGGCAACTGGCAAACTGTTAGTGTCATACGCGCCTCCTGGAGCCGACCCACCAAAG
AAGCGCAAGGAGGCGATGTTGGGAACACATGTGATCTGGGACATAGGACTGCAGTCCTCA
TGTACTATGGTAGTGCCATGGATTAGCAACACCACATATCGGCAAACCATAGATGATAGT
TTCACCGAAGGCGGATACATYAGCGTCTTCTACCAAACCAGAATAGTCGTCCCCCTTTCG
ACACCCAGAGAGATGGACATCCTTGGTTTCGTGTCAGCGTGTAATGACTTCAGCGTGCGC
TTGTTGCGAGACACCACACATATAGAGCAAAAAGCGCTA---------GCACAGGGG---
TTAGGTCAGATGCTTGAAAGCATGATTGACAACACAGTC------CGTGAAACGGTG---
---GGAGTG------------GCAACGTCTAGAGACGCTCTCCCAAACACTGAAGCCAGT
GGACCAGCACACTCCAAGGAAATTCCGGCACTCACCGCAGTGGAAACTGGGGCCACAAAT
CCACTAGTCCCTTCTGATACAGTGCAAACCAGACATGTTGTACAACATAGGTCAAGGTCA
GAGTCTAGCATAGAGTCTTTCTTCGCGCGGGGCGCATGCGTGGCCATTATGACCGTGGAT
------AACTCAGCTTCCACCAGTAACAAG---GATAAGCTATTTGCAGTGTGGAAGATC
ACTTATAAAGATACTGTCCAGTTACGGAGGAAATTGGAGTTCTTCACCTATTCCAGATTT
GATATGGAATTTACCTTTGTGGTTACAGCAAATTTCACTGAGACTAACAATGGGCATGCC
TTAAATCAAGTGTACCAAATTATGTACGTACCACCAGGCGCTCCAGTGCCCGAAAAATGG
GACGACTACACATGGCAAACCTCATCAAATCCATCAATCTTTTACACCTACGGAACAGCT
CCAGCCCGGATCTCGGTACCGTATGTTGGTATTTCGAACGCCTATTCACACTTTTACGAC
GGTTTTTCCAAAGTACCACTGAAGGACCAGTCAGCAGCACTA---GGTGACTCCCTCTAT
GGTGCAGCATCTCTAAATGATTTTGGTATTTTGGCTGTTAGAGTAGTCAATGATCACAAC
CCGACCAAGGTCACCTCCAAAATCAGAGTGTATCTAAAACCCAAACATATCAGAGTCTGG
TGCCCGCGTCCACCGAGGGCAGTGGCGTACTACGGCCCTGGAGTGGATTACAAGGATGGT
ACACTTACACCCCTC---TCCACCAAGGATCTGACAACATAT
>AAM09803
------------------------------------------ATGGGTGCTCAGGTTTCA
TCACAGAAAGTGGGCGCACATGAAAACTCAAATAGGGCGTATGGTGGTTCTACCATCAAT
TACACCACCATTAATTATTATAGAGATTCGGCTAGTAATGCGGCTACGAAACAGGACTTC
TCTCAAGACCCTTCCAAGTTCACCGAGCCCATCAAGGATGTCCTGATAAAAACAGCCCCA
ATGCTAAACTCGCCAAACATAGAGGCTTGCGGGTATAGCGATAGAGTACTGCAATTAACA
CTGGGAAACTCCACTATAACCACACAGGAGGCGGCTAATTCAGTGGTCGCTTATGGGCGT
TGGCCTGAATATCTGAGGGATAGCGAAGCTAATCCAGTGGACCAGCCGACAGAGCCAGAC
GTCGCTGCATGCAGGTTTTACACGCTGGACACCGTGTCTTGGACGAAGGAGTCGCGAGGG
TGGTGGTGGAAGTTGCCTGAT---GCACTGCGGGACATGGGACTCTTTGGTCAAAATATG
TACTACCACTACTTGGGTAGGTCCGGGTACACCGTGCATGTACAGTGTAATGCCTCCAAA
TTCCACCAGGGAGCACTAGGGGTATTCGCCGTACCAGAGATGTGTCTAGCCGGGGATAGT
AACACCACTACCATGCACACCAGCTATCAAAATGCCAATCCTGGCGAGAGAGGAGGTACT
TTCACGGGCACGTTCACTCCTGACGGCAACCAGACATCACCTGCCCGTAGGTTCTGTCCG
GTGGATTACCTCTTTGGAAATGGCACGTTAATGGGGAATGCTTTTGTGTTCCCGCACCAG
ATAATAAACCTACGAACCAACAATTGTGCTACACTGGTGCTCCCTTACGTGAACTCCCTC
TCGATAGATAGTATGGTAAAACACAATAATTGGGGGATTGCAATATTACCATTGGCCCCA
TTAAATTTTGCTAGTGAGTCCTCCCCAGAGATTCCAATCACTCTGACCATAGCCCCCATG
TGCTGTGAGTTCAATGGATTGAGAAACATTACCCTACCACGCTTGCAGGGCCTGCCAGTT
ATGAACACCCCTGGTAGTAATCAATATCTTACTGCAGACAACTTCCAGTCACCGTGTGCA
CTGCCTGAATTTGATGTGACCCCACCTATTGACATACCCGGTGAAGTTAAGAACATGATG
GAATTGGCAGAAATCGACACCATGATTCCCTTTGACTTAAGTGCAACAAAAAAGAACACC
ATGGAAATGTATAGGGTTCGGTTAAGTGACAAA---CCACATACAGACGATCCCATACTC
TGCCTGTCACTTTCCCCAGCTTCAGATCCTAGGTTGTCACATACTATGCTAGGAGAAATT
CTAAATTACTACACACACTGGGCAGGATCCCTGAAGTTTACGTTTCTGTTTTGCGGATCC
ATGATGGCGACTGGTAAACTGTTAGTGTCGTACGCGCCTCCTGGAGCCGACCCACCAAAG
AAGCGCAAGGAGGCGATGTTGGGAACACATGTGATTTGGGACATAGGACTGCAGTCATCA
TGTACTATGGTAGTGCCATGGATTAGCAACACCACATATCGGCAAACCATAGATGATAGT
TTCACCGAAGGCGGATACATCAGCGTCTTCTACCAAACCAGAATAGTCGTCCCTCTTTCG
ACACCCAGAGAGATGGACATTCTTGGTTTCGTGTCAGCGTGTAATGACTTTAGCGTGCGC
TTGATGCGAGATACCACACATATAGAACAAAAAGCACTA---------GCACAGGGG---
TTAGGTCAGATGCTTGAAAGCATGATTGACAACACAGTC------CGTGAAACGGTG---
---GGGGTG------------GCAACGTCTAGAGACGCTCTCCCAAACACTGAAGCCAGT
GGACCAGCACACTCCAAGGAAATTCCGGCACTCACTGCAGTGGAAACTGGGGCCACAAAT
CCACTAGTCCCTTCTGATACAGTGCAAACCAGACATGTTATACAACATAGGTCAAGGTCA
GAGTCTAGCATAGAGTCTTTCTTCGCGCGGGGCGCATGTGTGACCATTATGACCGTGGAC
------AACTCAGCTTCCACCACAAACAAG---GATAAGCTATTTGCAGTGTGGAAGATC
ACATATAAAGATACCGTCCAGTTACGGAGGAAGTTGGAGTTCTTCACCTATTCCAGATTT
GATATGGAATTCACCTTTGTGGTTACTGCGAATTTCACTGAGACTAACAATGGGCATGCC
TTAAATCAAGTGTACCAAATTATGTACGTACCACCAGGCGCTCCAGTGCCCGAAAAATGG
GACGACTATACATGGCAAACCTCATCAAATCCATCAATCTTTTACACCTATGGGACAGCT
CCAGCCCGGATCTCGGTACCGTATGTCGGTATTTCAAACGCCTATTCACATTTTTACGAC
GGTTTCTCCAAAGTACCATTGAAAGACCAGTCGGCAGCACTA---GGTGACTCCCTCTAC
GGTGCAGCATCTCTAAATGACTTCGGTATTTTGGCTGTTAGAGTAGTCAATGATCACAAC
CCGACCAAGGTCACCTCCAAAATCAGAGTGTATCTAAAACCCAAACATATCAGAGTCTGG
TGCCCGCGTCCACCGAGGGCAGTGGCGTACTACGGCCCTGGAGTGGATTATAAGGATGGT
ACACTCACACCCCTC---TCCACCAAGGATCTGACAACATAT
>ABV60428
------------------------------------------ATGGGTGTTCAGGTTTCA
TCACAGAAAGTGGGTGCACATGAAAACTCAAATAGAGCGTATGGTGGTTCTACCATTAAT
TACACCACCATTAATTATTATAGAGATTCAGCCAGTAACGCAGCTTCAAAACAGGACTTC
TCTCAAGACCCTTCCAAGTTCACCGAACCCATCAAGGATGTCCTGATAAAAACAGCCCCA
ATGCTAAACTCGCCAAACATAGAGGCTTGCGGGTATAGCGATAGAGTACTGCAATTAACA
CTGGGAAACTCCACTATAACCACACAGGAGGCGGCTAATTCAGTAGTCGCTTATGGGCGT
TGGCCTGAATATCTGAGGGACAGCGAAGCCAATCCAGTGGACCAGCCGACAGAACCAGAC
GTCGCTGCATGCAGGTTTTATACGCTAGACACCGTGTCTTGGACGAAAGAGTCGCGAGGG
TGGTGGTGGAAGTTGCCTGAT---GCTTTGCGGGACATGGGACTCTTTGGCCAAAATATG
TACTACCACTATCTAGGTAGGTCCGGGTACACCGTGCATGTACAGTGTAACGCCTCCAAG
TTCCACCAGGGGGCACTAGGGGTATTCGCCGTACCAGAGATGTGCCTGGCCGGGGATAGC
AACACCACCACCATGCACACCAGCTATCAAAATGCCAATCCTGGCGAGAAAGGAGGCACT
TTCACGGGTACGTTCATTCCTGACGTCAACCAGACATCACCTGCCCGTAGGTTCTGCCCG
GTGGATTACCTCTTTGGAAATGGCACGTTATTGGGGAACGCCTTTGTGTTTCCGCACCAG
ATAATAAACCTGCGGACCAACAACTGTGCTACGCTGGTACTCCCTTACGTGAACTCTCTC
TCGATAGACAGTATGGTAAAGCACAATAATTGGGGAATCGCAATATTACCATTGTCCCCA
TTAAATTTTGCTAGTGAGTCCTCCCCAGAGATTCCAATCACCTTGACTATAGCCCCTATG
TGCTGTGAGTTCAATGGATTAAGAAACATTACCCAGCCGCGCTTACAGGGCCTGCCGGTC
ATGAACACCCCTGGTAGCAATCAATATCTTACTGCAGACAACTTCCAGTCACCGTGTGCG
CTGCCAGAATTTGATGTGACCCCACCTATTGACATACCCGGAGAAGTTAAGAACATGATG
GAATTGGCAGAAATCGACACCATGATTCCCCTTGACTTAAGTGTAAATAAAAAGAACACC
ATGGAAATGTATAGGGTTCAGTTAAGTGACAAA---CCACATACAGACGATCCCATACTC
TGCCTGTCACTCTCTCCAGCTTCAGATCCTAGATTGTCGCATACTATGCTTGGAGAAATC
CTAAATTACTACACACACTGGGCAGGATCCCTGAAGTTCACGTTTCTGTTCTGTGGATCC
ATGATGGCAACTGGTAAACTATTGGTGTCATACGCGCCTCCTGGAGCCGACCCACCAAAG
AAACGTAAGGAGGCGATGTTGGGAACACATGTGATCTGGGACATAGGACTGCAGTCCTCG
TGTACTATGGTGGTGCCATGGATTAGCAATACCACGTATCGGCAAACCATAGATGATAGT
TTCACCGAAGGCGGGTACATCAGCGTCTTCTACCAAACCAGAATAGTCGTCCCCCTTTCG
ACTCCCAGAGAGATGGATATCCTTGGTTTTGTGTCAGCGTGTAATGACTTCAGCGTGCGC
TTGATGCGAGATACCACGCATATAGAGCAAAAAGCGCTA---------GCACAGGGG---
TTAGGTCAGATGCTTGAAAGCATGATTGACAACACAGTC------CGTGAGACGGTG---
---GGGGTG------------GCAACGTCTAGGGACGCTCTCCCAAACACTGAAGCCAGT
GGACCAGCACACTCCAAGGAAATTCCGGCACTCACCGCAGTGGAAACTGGGGCCACAAAT
CCACTAATCCCTTCTGATACAGTGCAAACCAGACATGTTGTACAACATAGGTCAAGGTCA
GAGTCTAGCATAGAGTCTTTCTTCGCGCGGGGTGCGTGCGTGGCCATTTTAACCGTGGAT
------AACTCGGTTTCCACCGAGAGTAAG---GATAGGCTATTCGCAGTGTGGAAGATC
ACTTATAAAGATACTGTCCAGTTACGGAGGAAATTGGAATTCTTCACCTATTCTAGATTT
GACATGGAATTCACCTTTGTGGTTACTGCAAATTTCACTGAGACCAACAATGGGCATGCC
TTAAATCAAGTGTACCAAATTATGTACGTACCACCAGGCGCTCCAGTGCCCGAGAAATGG
GACGACTACACATGGCAAACCTCATCAAATCCATCAATCTTTTACACCTACGGAACAGCT
CCAGCCCGGATCTCGGTACCGTATGTTGGTATTTCGAACGCCTATTCACACTTTTACGAC
GGTTTTTCCAAAGTACCACTGAAGGACCAGTCGGCAGCACTA---GGTGACTCCCTCTAT
GGTGCAGCATCTCTAAATGACTTCGGTATTTTGGCTGTTAGAGTAGTCAATGATCACAAC
CCGACCAAGGTCACCTCCAAAATCAGAGTGTATCTAAAACCCAAACACATCAGAGTTTGG
TGCCCACGTCCACCGAGGGCAGTGGCGTACTACGGCCCTGGAGTGGATTACAAGGATGAT
ACGCTCACACCCCTA---TCCACCAAGGATTTGACCACATAT
>AGS09863
------------------------------------------ATGGGCGCGCAGGTTTCA
TCCCAGAAAGTTGGCGCTCACGAAAACTCAAACAGGGCATACGGAGGTTCTACTATTAAC
TACACCACCATTAATTACTATAGGGATTCAGCTAGCAACGCAGCCTCAAAACAGGACTTC
TCCCAAGACCCTTCCAAATTCACCGAACCCATAAAAGATGTGTTGATAAAAACAGCCCCA
ATGCTAAATTCTCCAAACATTGAAGCTTGTGGGTACAGTGATAGAGTCTTGCAGTTGACG
CTGGGGAACTCCACCATCACCACTCAGGAGGCTGCAAACTCGGTGGTCGCTTATGGGCGA
TGGCCGGAATATTTGAGGGATGGTGAGGCTAATCCAGTCGACCAACCGACTGAACCAGAT
GTTGCAGCTTGTAGATTTTACACACTTGAAACAGTCTCTTGGACGAAAGAATCAAAGGGA
TGGTGGTGGAAGCTACCAGAC---GCACTAAGGGATATGGGGTTGTTTGGGCAAAACATG
TACTACCATTACCTGGGTAGGTCAGGGTACACAGTGCACGTGCAGTGTAACGCATCCAAG
TTCCACCAGGGTGCACTCGGTGTGTTTGCCGTACCGGAAATGTGCTTGGCCGGGGACAGT
AATACCACACCCACGCACACCAGCTACCAGAACGCGAATCCAGGTGAGAAAGGGGGTACC
TTTACAGGCACATTCACGCCAGACAATAACCAAACATCACCCGCCCGCAGATTCTGCCCT
GTGGATTATCTCTTTGGCAATGGCACCCTCCTGGGTAATGCGTTTGTGTTTCCGCACCAG
ATAATCAACTTGCGCACCAATAATTGTGCCACCATTGTCCTTCCATATGTGAACTCTCTT
TCAATAGACAGTATGGTGAAACACAACAACTGGGGGATCGCTATAATACCATTGGCTCCC
TTGAACTTTGCTAATGAGTCATCCCCAGAAATCCCCATTACTCTAACCATTGCTCCAATG
TGTTGCGAGTTCAATGGATTGAGAAATATCACCCTACCGCGGCTGCAGGGACTGCCTGTA
ATGAACACCCCTGGTAGCAACCAATACCTTACTGCTGACAACTTTCAGTCCCCGTGTGCG
TTACCTGAATTTGACGTCACCCCACCTATTGATATACCCGGGGAGGTTAAAAACATGATG
GAACTGGCCGAAATAGACACTATGATACCTTTTGACCTGAGTGCCACCAAAAAGAACACA
ATGGAAATGTACAGGGTTCAACTAAGTGACAAA---CCACATACAGATGATCCAATACTG
TGCCTGTCGTTATCACCAGCTACTGACCCCAGATTGTCTCACACAATGCTTGGAGAGATC
TTGAATTATTATACTCATTGGGCAGGATCCTTGAAGTTTACATTCCTGTTTTGTGGTTCC
ATGATGGCGACTGGAAAGCTGTTGGTTTCCTACGCTCCCCCCGGTGCTGACCCGCCAAAG
AAGCGCAAGGAAGCGATGTTAGGGACACATGTGATCTGGGACATTGGATTACAATCCTCC
TGTACTATGGTGGTGCCGTGGATTAGCAATACTACATATAGACAGACCATTGATGACAGC
TTCACCGAGGGTGGTTACATCAGTGTCTTTTACCAAACCAGAGTAGTAGTGCCCCTATCC
ACACCCAGGGAAATGGACATCCTCGGGTTTGTGTCAGCTTGCAACGATTTCAGCGTGCGT
CTGTTACGTGACACCACACACATAGAACAAAAAGCGATT---------ACACAAGGT---
TTGGGCCAGATGCTCGAGAGCATGATTGACAACACAGTC------CGCGAAACAGTA---
---GGGGCT------------TCAACCTCTCGGGACGCTCTCCCAAACACCGAGTCCAGC
GGCCCAGCCCACTCCAAGGAAATTCCGGCGCTCACCGCAGTAGAGACGGGAGCCACAAAC
CCGTTGGTTCCTTCAGACACCGTACAAACTAGACATGTTATACAGCACAGATCGCGGTCA
GAGTCCAGTGTTGAGTCCTTCTTCGCACGCGGTGCGTGTGTTACCATAATGACAGTGGAC
------AATTCGGCCTCCACTACGTCAAAA---GACAAGTTATTCTCTGTGTGGAAAATC
ACGTACAAGGACACTGTGCAGTTGAGGAGAAAATTAGAGTTTTTCACTTATTCCAGGTTT
GACATGGAGTTCACTTTTGTAATCACAGCAAACTTTACAGAGACCAATAATGGACATGCT
TTGAACCAGGTCTATCAAATCATGTATGTGCCACCAGGCGCACCAGTGCCAGAAAAGTGG
GATGATTATACTTGGCAAACATCATCGAACCCATCAATTTTCTACACATACGGCACAGCA
CCGGCCCGCATCTCCGTACCGTACGTTGGTATATCAAATGCCTACTCACACTTTTATGAC
GGGTTTTCTAAAGTACCGTTGAAAGATCAATCAGCGGAGCTT---GGTGACTCACTTTAC
GGTGCTGCTTCCCTGAATGACTTTGGCATCTTGGCTGTGAGGGTGGTTAACGACCATAAT
CCAACCAAGGTCACTTCCAAGATTAGGGTGTACTTAAAACCCAAACACATCAGAGTGTGG
TGCCCCCGCCCACCGAGGGCAGTGGCGTATTACGGTCCGGGAGTGGACTACAAGGATGGG
ACGCTCGCTCCCCTT---TCCACCAAAGACCTGACCACGTAT
>AAQ03189
------------------------------------------ATGGGTGCTCAGGTTTCA
TCACAGAAAGTGGGTGCACATGAAAACTCAAATAGAGCGTATGGTGGCTCTACCATCAAT
TACACCACCATTAATTATTACAGAGATTCAGCTAGTAACGCGGCTACAAAACAGGACTTC
TCTCAAGACCCATCCAAGTTCACCGAGCCCATCAAGGATGTCCTGATAAAAACAGCCCCG
ATGCTAAACTCGCCAAACATAGAGGCTTGCGGGTATAGCGATAGAGTACTGCAATTAACA
CTGGGAAACTCCACTATAACCACACAGGAGGCGGCCAATTCAGTGGTCGCTTATGGGCGT
TGGCCTGAATATCTGAGGGACAGCGAAGCCAATCCAGTGGATCAGCCGACAGAGCCAGAC
GTCGCTGCATGCAGGTTTTATACGCTGGACACTGTGTCTTGGACGAAAGAGTCGCGAGGG
TGGTGGTGGAAGTTGCCTGAT---GCACTGCGGGACATGGGACTCTTTGGTCAAAATATG
TACTACCACTACTTAGGTAGGTCCGGGTACACCGTGCATGTACAGTGTAATGCCTCTAAA
TTCCACCAGGGAGCACTAGGGGTATTCGCCGTACCAGAGATGTGTCTAGCCGGGGATAGC
AACACCACTACCATGCACACCAGCTATCAAAATGCCAATCCTGGCGAGAGAGGAGGCACT
TTCACGGGCACGTTCACTCCTGACGGCAACCAGACATCACCTGCCCGTAGGTTCTGTCCG
GTGGATTACCTCTTTGGAAATGGCACGTTATTGGGGAACGCTTTTGTGTTCCCGCACCAG
ATAATAAACCTACGGACCAATAACTGTGCTACACTGGTACTCCCTTACGTGAACTCCATC
TCGATAGATAGTATGGTAAAGCACAATAATTGGGGAATTGCAATATTACCATTGGCCCCA
TTAAATTTTGCTAGTGAGTCCTCCCCAGAGATTCCAATCACTCTGACCATAGCCCCCATG
TGCTGTGAATTCAATGGATTGAGAAACATTACCCTGCCACGTTTGCAGGGCCTGCCGGTT
ATGAACACCCCTGGTAGTTATCAATATCTTACTGCAGACAACTTCCAGTCACCGTGTGCG
CTGCCTGAATTTGATGTGACCCCACCTATTGACATACCCGGTGAAGTTAAGAACATGATG
GAATTGGCAGAAATCGACACCATGATACCCCTTGACTTAAGTGCAACAAAAAAGAACACC
ATGGAAATGTATAGGGTTCGGTTAAGTGATAAA---CCACATACAGACGATCCCATACTC
TGCCTGTCACTCTCCCCAGCTTCAGATCCAAGGCTGTCACATACTATGCTAGGAGAAATT
TTAAATTACTACACACACTGGGCAGGATCCCTGAAGTTCACGTTTCTGTTCTGCGGATCC
ATGATGGCAACTGGCAAACTGTTAGTGTCATACGCGCCTCCTGGAGCCGACCCACCAAAG
AAGCGCAAGGAGGCGATGTTGGGAACACATGTGATCTGGGACATAGGACTGCAGTCCTCA
TGTACTATGGTAGTGCCATGGATTAGCAACACCACGTATCGGCAAACCATAGATGATAGT
TTCACCGAAGGCGGATACATCAGCGTCTTCTACCAAACCAGAATAGTCGTCCCTCTTTCG
ACACCCAGAGAGATGGACATCCTTGGTTTCGTGTCAGCGTGTAATGACTTCAGCGTGCGC
TTGTTGCGAGATACCACACATATAGAGCAAAAAGCGCTA---------GCACAGGGG---
TTAGGTCAGATGCTTGAAAGCATGATTGACAACACAGTC------CGTGAAACGGTG---
---GGGGTG------------GCAACGTCTAGAGACGCTCTCCCAAACACTGAAGCCAGT
GGGCCAGCACACTCCAAGGAAATTCCGGCACTCACCGCAGTGGAAACTGGGGCCACAAAT
CCACTAGTCCCTTCTGATACAGTGCAAACCAGACATGTTGTACAACATAGGTCAAGGTCA
GAGTCTAGCATAGAGTCTTTCTTCGCGCGGGGCGCATGCGTGGCCATTATGACCGTGGAT
------AACTCAGCTTCCACCAGTAACAAG---GATAAGCAATTTGCAGTGTGGAAGATC
ACTTATAAAGATACTGTCCAGTTACGGAGGAAATTGGAGTTCTTCACCTATTCCAGATTT
GATATGGAATTTACCTTTGTAGTTACAGCAAATTTCACTGAGACTAACAATGGGCATGCC
TTAAATCAAGTGTACCAAATTATGTACGTACCACCAGGCGCTCCAGTGCCCGGAAAATGG
GACGACTATACATGGCAAACCTCATCAAATCCATCAATCTTTTACACCTACGGAACAGCT
CCAGCCCGGATCTCAGTACCGTATGTTGGTATTTCGAACGCCTATTCACACTTTTACGAC
GGTTTTTCCAAAGTACCACTGAAGGACCAGTCGGCAGCACTA---GGTGACTCCCTCTAT
GGTGCAGCATCTCTAAATGATTTTGGTATTTTGGCTGTTAGAGTAGTCAATGATCACAAC
CCGACCAAGGTCACCTCCAAAATCAGAGTGTATCTAAAACCCAAACATATCAGAGTCTGG
TGCCCGCGTCCACCGAGGGCAGTGGCGTACTACGGCCCTGGAGTGGATTATAAGGATGGT
ACACTTACACCCCTC---TCCACCAAGGATCTGACAACATAT
>AAQ03188
------------------------------------------ATGGGTGCTCAGGTTTCA
TCACAGAAAGTGGGTGCACATGAAAACTCAAATAGAGCGTATGGTGGCTCTACCATCAAT
TACACCACCATTAATTATTACAGAGATTCAGCTAGTAACGCGGCTGCGAAACAGGACTTC
TCTCAAGACCCTTCCAAGTTCACCGAGCCCATCAAGGATGTCCTGATAAAAACAGCCCCG
ATGCTAAACTCGCCAAACATAGAGGCTTGCGGGTATAGCGATAGAGTACTGCAATTAACA
CTGGGGAACTCCACTATAACTACACAGGAGGCGGCTAATTCAGTGGTTGCTTATGGGCGT
TGGCCTGAATATCTGAGGGACAGCGAAGCCAATCCAGTGGATCAGCCGACAGAGCCAGAC
GTCGCTGCATGCAGGTTTTATACGCTGGACACCGTGTCTTGGACGAAAGAGTCGCGAGGG
TGGTGGTGGAAGTTGCCTGAT---GCACTGCGGGACATGGGACTCTTTGGTCAAAATATG
TACTACCACTACTTAGGTAGGTCCGGGTACACCGTGCATGTACAGTGTAATGCCTCCAAA
TTCCACCAGGGAGCACTAGGGGTATTCGCCGTACCAGAGATGTGTCTAGCCGGGGATAGC
AACACCACTACCATGCACACCAGCTATCAAAATGCCAATCCTGGCGAGAGAGGAGGCACT
TTCACGGGCACGTTCACTCCTGATGGCAACCAGACGTCACCTGCCCGTAGGTTCTGTCCG
GTGGATTACCTCTTTGGAAATGGCACGTTATTGGGGAACGCTTTCGTGTTCCCGCACCAG
ATAATAAACCTACGGACCAATAACTGTGCTACACTGGTACTCCCTTACGTGAACTCCCTC
TCGATAGATAGTATGGTAAAGCACAATAATTGGGGAATTGCAATATTACCATTGGCCCCA
TTAAATTTTGCTAGTGAGTCCTCCCCAGAGATTCCAATCACTCTGACCATAGCCCCCATG
TGCTGTGAATTCAATGGATTGAGAAACATTACCCTGCCACGTTTGCAGGGCCTGCCGGTT
ATGAACACCCCTGGTAGTAATCAATATCTTACTGCAGACAACTTCCAGTCACCGTGTGCG
CTGCCTGAATTTGATGTGACCCCACCTATTGACATACCCGGTGAAGTTAAGAACATGATG
GAATTGGCAGAAATCGACACCATGATTCCCCTTGACTTAAGTGCAACAAAAAAGAACACC
ATGGAAATGTATAGGGTTCGGTTGAATGATAAT---CCACATACAGACGATCCCATACTC
TGCCTGTCACTCTCCCCAGCTTCAGATCCAAGGTTGTCACATACTATGCTAGGAGAAATT
TTAAATTACTACACACACTGGGCAGGATCCCTGAAGTTCACGTTTCTGTTCTGCGGATCC
ATGATGGCAACTGGCAAACTGTTAGTGTCATACGCGCCTCCTGGAGCCGACCCACCAAAG
AAGCGCAAGGAGGCGATGTTGGGAACACATGTGATCTGGGACATAGGACTGCAGTCCTCA
TGTACTATGGTAGTGCCATGGATTAGCAACACCACATATCGGCAAACCATAGATGATAGT
TTCACCGAAGGCGGATACATCAGCGTCTTCTACCAAACCAGAATAGTCGTTCCTCTTTCG
ACACCCAGAGAGATGGACATCCTTGGTTTCGTGTCAGCGTGTAATGACTTCAGCGTGCGC
TTGTTGCGAGACACCACACACATAGAGCAAAAAGCGCTA---------GCACAGGGG---
TTAGGTCAGATGCTTGAAAGCATGATTGACAACACAGTC------CGTGAAACGGTG---
---GGAGTG------------GCAACGTCTAGAGACGCTCTCCCAAACACTGAAGCCAGT
GGACCAGCACACTCCAAGGAAATTCCGGCACTCACCGCAGTGGAAACTGGGGCCACAAAT
CCACTAGTCCCTTCTGATACAGTGCAAACCAGACATGTTGTACAACATAGGTCAAGGTCA
GAGTCTAGCATAGAGTCTTTCTTTGCGCGGGGCGCATGCGTGGCCATTATGACCGTGGAT
------AACTCAGCTTCCACCAGTAACAAG---GATAAGCTATTTACAGTGTGGAAGATC
ACTTATAAAGATACTGTCCAGTTACGGAGGAAATTGGAGTTCTTCACCTATTCCAGATTT
GATATGGAATTTACCTTTGTGGTTACAGCAAATTTCACTGAGACTAACAATGGGCATGCC
TTAAATCAAGTGTACCAAATTATGTACGTACCACCAGGCGCTCCAGTGCCCGAAAAATGG
GACGACTATACATGGCAAACCTCATCAAATCCATCAATCTTTTACACCTACGGAACAGCT
CCAGCCCGGATCTCGGTACCGTATGTTGGTATTTCGAACGCCTATTCACACTTTTACGAC
GGTTTTTCCAAAGTACCACTGAAGGACCAGTCGGCAGCACTA---GGTGACTCCCTCTAT
GGTGCAGCATCTCTAAATGATTTTGGTATTTTGGCTGTTAGAGTAGTCAATGATCACAAC
CCGACCAAGGTCACCTCCAAAATCAGAGTGTATCTAAAACCCAAACATATCAGAGTCTGG
TGCCCGCGTCCACCGAGGGCAGTGGCGTACTACGGCCCTGGAGTGGATTACAAGGATGGT
ACACTTACACCCCTC---TCCACCAAGGATCTGACAACATAT
>ACF24710
------------------------------------------ATGGGAGCTCAAGTATCA
TCCCAAAAAGTGGGCGCTCATGAGAATTCTAACCGAGCCTACGGTGGTTCTACGATCAAC
TACACCACAATTAATTATTATAAAGATTCCGCAAGTAATGCGGCGTCCAAACAAGATTAC
TCACAGGATCCATCAAAATTCACCGAGCCACTAAAGGACGTGCTCATAAAAACAGCTCCA
GCACTCAATTCACCAAATGTGGAAGCGTGTGGGTATAGTGATAGAGTGTTACAACTCACT
TTAGGCAATTCTACTATTACTACACAGGAGGCAGCAAATTCAGTAGTGGCTTACGGACGT
TGGCCTGAGTTTATTAGAGACGACGAAGCAAACCCGGTGGACCAACCAACTGAACCAGAT
GTGGCTACATGTAGATTCTACACACTGGACACTGTAATGTGGGGTAAGGAGTCGAAAGGC
TGGTGGTGGAAGTTACCTGAT---GCACTGAGAGACATGGGTCTGTTTGGACAAAACATG
TATTACCACTACCTAGGAAGATCCGGGTACACTGTGCACGTGCAGTGTAATGCATCCAAA
TTTCACCAAGGTGCACTCGGGGTGTTTGCGATTCCTGAGTATTGTCTGGCGGGTGACAGT
---GACAAGCAAAGGTACACTAGTTATGCAAATGCGAATCCAGGTGAAAAAGGGGGAAAA
TTTTACTCCCAATTCAACAAGGATAACGCAGTAACGTCCCCAAAAAGAGAGTTCTGCCCA
GTGGATTATCTCCTGGGATGTGGGGTGTTACTGGGAAACGCCTTTGTATTCCCACATCAA
ATCATTAATCTGAGGACCAACAACAGCGCAACTATTGTCCTACCATATGTGAATGCTTTG
GCCATTGATTCAATGGTTAAACACAACAACTGGGGCATTGCCATTCTGCCCTTATCACCG
CTGGATTTTGCTCAAGATTCATCAGTTGAAATTCCAATTACTGTGACAATTGCCCCAATG
TGTAGCGAGTTCAACGGCCTTCGCAACGTGACTACACCTAAATTTCAAGGACTACCAGTG
TTGAACACCCCTGGTAGTAACCAGTACCTGACGTCAGATAACCACCAATCACCATGCGCA
ATCCCAGAATTTGATGTCACTCCGCCTATTGATATCCCAGGTGAGGTTAAAAACATGATG
GAGCTCGCCGAGATAGACACCATGATTCCTCTCAATTTGGAGAACACCAAGAGAAACACA
ATGGACATGTACAGAGTTACTCTGAGCGACAGT---GCCGATCTATCGCAACCAATTTTG
TGCTTGTCACTATCCCCAGCATTTGATCCGCGCTTGTCACACACCATGCTTGGGGAAGTA
CTGAACTATTATACTCATTGGGCCGGGTCCTTGAAATTTACCTTCCTGTTCTGTGGTTCA
ATGATGGCTACGGGGAAGATCCTAGTGGCCTATGCACCACCAGGTGCACAACCCCCCACC
AGCCGTAAGGAGGCTATGTTGGGCACACATGTCATTTGGGATCTTGGCCTGCAATCATCT
TGTACTATGGTGGTGCCGTGGATTAGTAATGTGACATACAGACAGACTACACAAGATAGT
TTCACTGAGGGCGGATATATCAGCATGTTCTACCAAACAAGAATTGTGGTGCCACTGTCC
ACTCCTAAGAGTATGAGCATGCTGGGGTTTGTGTCAGCCTGTAATGATTTCAGTGTGCGA
CTGCTGCGAGACACCACTCACATTTCACAATCTGCACTC---------CCACAGGGT---
ATTGAAGATTTGATTTCTGAAGTCGCACAGGGCGCCCTA------ACTTTGTCGCTC---
---CCGAAG------------------CAACAAGATAGTTTACCTGATACTAAGGCCAGT
GGCCCGGCGCATTCCAAGGAGGTACCTGCACTCACTGCAGTCGAGACTGGAGCCACCAAT
CCTCTGGTACCATCCGACACAGTTCAAACGCGCCACGTAGTCCAACGACGCAGCAGGTCG
GAGTCCACAATAGAATCTTTCTTCGCACGCGGGGCGTGCGTCGCTATTATTGAGGTGGAC
------AATGAACAACCAACCACCCGGGCA---CAGAAACTATTTGCCATGTGGCGCATT
ACATACAAAGATACAGTGCAGTTACGCCGTAAGTTGGAGTTTTTCACATACTCTCGTTTT
GACATGGAATTCACCTTCGTGGTAACCGCCAACTTCACAAACGCTAATAATGGGCATGCA
CTCAACCAGGTGTATCAGATAATGTACATCCCCCCAGGGGCACCCACACCAAAGTCATGG
GACGACTACACTTGGCAAACATCTTCCAACCCGTCCATATTTTACACCTATGGGGCTGCC
CCGGCGCGAATCTCAGTGCCATACGTGGGGTTGGCCAATGCTTACTCGCACTTTTACGAC
GGCTTCGCCAAGGTGCCATTGAAGACAGATGCCAATGACCAGATTGGTGATTCCTTGTAC
AGCGCCATGACAGTTGATGACTTTGGTGTATTGGCAGTTCGTGTTGTCAATGATCACAAC
CCCACTAAAGTAACCTCCAAAGTCCGCGTTTACATGAAACCCAAACACATACGTGTCTGG
TGCCCTAGACCACCGCGCGCGGTGCCTTATTATGGACCAGGGGTGGACTATAGAAACAAC
---TTGGACCCCTTG---TCTGAGAAGGGTTTGACCACATAT
>AAQ03184
------------------------------------------ATGGGTGCTCAGGTTTCA
TCACAGAAAGTGGGTGCACATGAAAACTCAAATAGAGCATATGGCGGCTCTACCATCAAT
TACACCACCATTAATTATTACAGAGATTCAGCTAGTAACGCGGCTACGAAACAGGACTTC
TCTCAAGACCCTTCCAAGTTCACCGAGCCTATCAAGGATGTCCTGATAAAAACAGCCCCG
ATGCTAAACTCGCCAAACATAGAGGCTTGCGGGTATAGCGATAGAGTACTGCAATTAACA
CTGGGAAACTCCACTATAACTACACAGGAGGCGGCCAATTCAGTGGTTGCTTATGGGCGT
TGGCCTGAATATCTGAGGGACAGCGAAGCCAATCCAGTGGATCAGCCGACAGAGCCAGAC
GTCGCTGCATGCAGATTTTATACGCTGGACACCGTGTCTTGGACGAAAGAGTCGCGAGGG
TGGTGGTGGAAGTTGCCTGAT---GCACTGCGGGACATGGGACTCTTTGGTCAAAATATG
TACTACCACTACTTAGGTAGGTCCGGGTACACCGTGCATGTACAGTGTAATGCCTCCAAA
TTCCACCAGGGAGCACTAGGGGTATTCGCCGTACCAGAGATGTGTCTAGCCGGGGATAGC
AACACCACTACCATGCACACCAGCTATCAAAATGCCAATCCTGGCGAGAGAGGAGGCACT
TTCACGGGCACGTTCACTCCTGACGGCAACCAGACATCACCTGCCCGTAGGTTCTGTCCG
GTGGATTACCTCTTTGGAAATGGCACGTTATTGGGGAATGCTTTTGTGTTCCCGCACCAG
ATAATAAACCTGCGGACCAATAACTGTGCTACACTGGTACTCCCTTACGTGAACTCCCTC
TCGATAGATAGTATGGTAAAGCACAATAATTGGGGAATTGCAATATTACCATTGGCCCCA
TTAAATTTTGCTAGTGAGTCCTCCCCAGAGATTCCAATCACTCTGACCATAGCCCCCATG
TGCTGTGAATTCAATGGATTGAGAAACATTACCTTGCCACGTTTGCAGGGCCTGCCGGTT
ATGAACACCCCTGGTAGTAATCAATATCTTACTGCAGACAACTTCCAGTCACCGTGTGCG
CTACCTGAATTTGATGTGACCCCACCTATTGACATACCCGGTGAAGTTAAGAACATGATG
GAATTGGCAGAAATCGACACCATGATTCCCCTTGACTTAAGTGCAACAAAAAAGAACACC
ATGGAAATGTATAGGGTTCGGTTAAGTGATAAA---CCACATACAGACGATCCCATACTC
TGCCTGTCACTCTCCCCAGCTTCAGATCCAAGGTTGTCACATACTATGCTAGGAGAAATT
TTAAATTACTACACACACTGGGCAGGATCCCTGAAGTTCACGTTTCTGTTCTGCGGATCC
ATGATGGCAACTGGCAAACTGTTAGTGTCATACGCGCCTCCTGGAGCCGACCCACCAAAG
AAGCGCAAGGAGGCGATGTTGGGAACACATGTGATCTGGGACATAGGACTGCAGTCCTCA
TGTACTATGGTAGTGCCATGGATTAGCAACACCACATATCGGCAAACCATAGATGATAGT
TTCACCGAAGGCGGATACATCAGCGTCTTCTACCAAACCAGAATAGTCGTCCCCCTTTCG
ACACCCAGAGAGATGGACATCCTTGGTTTCGTGTCAGCGTGTAATGACTTCAGCGTGCGC
TTGTTGCGAGACACCACACATATAGAGCAAAAAGCGCTA---------GCACAGGGG---
TTAGGTCAGATGCTTGAAAGCATGATTGACAACACAGTC------CGTGAAACGGTG---
---GGAGTG------------GCAACGTCTAGAGACGCTCTCCCAAACACTGAAGCCAGT
GGACCAGCACACTCCAAGGAAATTCCGGCACTCACCGCAGTGGAAACTGGGGCCACAAAT
CCACTAGTCCCTTCTGATACAGTGCAAACCAGACATGTTGTACAACATAGGTCAAGGTCA
GAGTCTAGCATAGAGTCTTTCTTCGCGCGGGGCGCATGCGTGGCCATTATGACCGTGGAT
------AACTCAGCTTCCACCAGTAACAAG---GATAAGCTATTTGCAGTGTGGAAGATC
ACTTATAAAGATACTGTCCAGTTACGGAGGAAATTGGAGTTCTTCACCTATTCCAGATTT
GATATGGAATTTACCTTTGTGGTTACAGCAAATTTCACTGAGACTAACAATGGGCATGCC
TTAAATCAAGTGTACCAAATTATGTACGTACCACCAGGCGCTCCAGTGCCCGAAAAATGG
GACGACTACACATGGCAAACCTCATCAAATCCATCAATCTTTTACACCTACGGAACAGCT
CCAGCCCGGATCTCGGTACCGTATGTTGGTATTTCGAACGCCTATTCACACTTTTACGAC
GGTTTTTCCAAAGTACCACTGAAGGACCAGTCGGCAGCACTA---GGTGACTCCCTCTAT
GGTGCAGCATCTCTAAATGATTTTGGTATTTTGGCTGTTAGAGTAGTCAATGATCACAAC
CCGACCAAGGTCACCTCCAAAATCAGAGTGTATCTAAAACCCAAACATATCAGAGTCTGG
TGCCCGCGTCCACCGAGGGCAGTGGCGTACTACGGCCCTGGAGTGGATTACAAGGATGGT
ACACTTACACCCCTC---TCCACCAAGGATCTGACAACATAT
>AAQ03187
------------------------------------------ATGGGTGCTCAGGTTTCA
TCACAGAAAGTGGGTGCACATGAAAACTCAAATAGAGCATATGGCGGCTCTACCATCAAT
TACACCACCATTAATTATTACAGAGATTCAGCTAGTAACGCGGCTACGAAACAGGACTTC
TCTCAAGACCCTTCCAAGTTCACCGAGCCTATCAAGGATGTCCTGATAAAAACAGCCCCG
ATGCTAAACTCGCCAAACATAGAGGCTTGCGGGTATAGCGATAGAGTACTGCAATTAACA
CTGGGAAACTCCACTATAACTACACAGGAGGCGGCTAATTCAGTGGTTGCTTATGGGCGT
TGGCCTGAATATCTGAGGGACAGCGAAGCCAATCCAGTGGATCAGCCGACAGAGCCAGAC
GTCGCTGCATGCAGATTTTATACGCTGGACACCGTGTCTTGGACGAAAGAGTCGCGAGGG
TGGTGGTGGAAGTTGCCTGAT---GCACTGCGGGACATGGGACTCTTTGGTCAAAATATG
TACTACCACTACTTAGGTAGGTCCGGGTACACCGTGCATGTACAGTGTAATGCCTCCAAA
TTCCACCAGGGAGCACTAGGGGTATTCGCCGTACCAGAGATGTGTCTAGCCGGGGATAGC
AACACCACTACCATGCACACCAGCTATCAAAATGCCAATCCTGGCGAGAGAGGAGGCACT
TTCACGGGCACGTTCACTCCTGACGGCAACCAGACATCACCTGCCCGTAGGTTCTGTCCG
GTGGATTACCTCTTTGGAAATGGCACGTTATTGGGGAATGCTTTTGTGTTCCCGCACCAG
ATAATAAACCTGCGGACCAATAACTGTGCTACACTGGTACTCCCTTACGTGAACTCCCTC
TCGATAGATAGTATGGTAAAGCACAATAATTGGGGAATTGCAATATTACCATTGGCCCCA
TTAAATTTTGCTAGTGAGTCCTCCCCAGAGATTCCAATCACTCTGACCATAGCCCCCATG
TGCTGTGAATTCAATGGATTGAGAAACATTACCTTGCCACGTTTACAGGGCCTGCCGGTT
ATGAACACCCCTGGTAGTAATCAATATCTTACTGCAGACAACTTCCAGTCACCGTGTGCG
CTACCTGAATTTGATGTGACCCCACCTATTGACATACCCGGTGAAGTTAAGAACATGATG
GAATTGGCAGAAATCGACACCATGATTCCCCTTGATTTAAGTGCAACAAAAAAGAACACC
ATGGAAATGTATAGGGTTCGGTTAAGTGATAAA---CCACATACAGACGATCCCATACTC
TGCCTGTCACTCTCCCCAGCTTCAGATCCAAGGTTGTCACATACTATGCTAGGAGAAATT
TTAAATTACTACACACACTGGGCAGGATCCCTGAAGTTCACGTTTCTGTTCTGCGGATCC
ATGATGGCAACTGGCAAACTGTTAGTGTCATACGCGCCTCCTGGAGCCGACCCACCAAAG
AAGCGCAAGGAGGCGATGTTGGGAACACATGTGATCTGGGACATAGGACTGCAGTCCTCA
TGTACTATGGTAGTGCCATGGATTAGCAACACCACATATCGGCAAACCATAGATGATAGT
TTCACCGAAGGCGGATACATCAGCGTCTTCTACCAAACCAGAATAGTCGTCCCCCTTTCG
ACACCCAGAGAGATGGACATCCTTGGTTTCGTGTCAGCGTGTAATGACTTCAGCGTGCGC
TTGTTGCGAGACACCACACATATAGAGCAAAAAGCGCTA---------GCACAGGGG---
TTAGGTCAGATGCTTGAAAGCATGATTGACAACACAGTC------CGTGAAACGGTG---
---GGAGTG------------GCAACGTCTAGAGACGCTCTCCCAAACACTGAAGCCAGT
GGACCAGCACACTCCAAGGAAATTCCGGCACTCACCGCAGTGGAAACTGGGGCCACAAAT
CCACTAGTCCCTTCTGATACAGTGCAAACCAGACATGTTGTACAACATAGGTCAAGGTCA
GAGTCTAGCATAGAGTCTTTCTTCGCGCGGGGCGCATGCGTGGCCATTATGACCGTGGAT
------AACTCAGCTTCCACCAGTAACAAG---GATAAGCTATTTGCAGTGTGGAAGATC
ACTTATAAAGATACTGTCCAGTTACGGAGGAAATTGGAGTTCTTCACCTATTCCAGATTT
GATATGGAATTTACCTTTGTGGTTACAGCAAATTTCACTGAGACTAACAATGGGCATGCC
TTAAATCAAGTGTACCAAATTATGTACGTACCACCAGGCGCTCCAGTGCCCGAAAAATGG
GACGACTACACATGGCAAACCTCATCAAATCCATCAATCTTTTACACCTACGGAACAGCT
CCAGCCCGGGTCTCGGTACCGTATGTTGGTATTTCGAACGCCTATTCACACTTTTACGAC
GGTTTTTCCAAAGTACCACTGAAGGACCAGTCGGCAGCACTA---GGTGACTCCCTCTAT
GGTGCAGCATCTCTAAATGATTTTGGTATTTTGGCTGTTAGAGTAGTCAATGATCACAAC
CCGACCAAGGTCACCTCCAAAATCAGAGTGTATCTAAAACCCAAACATATCAGAGTCTGG
TGCCCGCGTCCACCGAGGGCAGTGGCGTACTACGGCCCTGGAGTGGATTACAAGGATGGT
ACACTTACACCCCTC---TCCACCAAGGATCTGACAACATAT
>AAQ03186
------------------------------------------ATGGGTGCTCAGGTTTCA
TCACAGAAAGTGGGTGCACATGAAAACTCAAATAGAGCATATGGCGGCTCTACCATCAAT
TACACCACCATTAATTATTACAGAGATTCAGCTAGTAACGCGGCTACGAAACAGGACTTC
TCTCAAGACCCTTCCAAGTTCACCGAGCCTATCAAGGATGTCCTGATAAAAACAGCCCCG
ATGCTAAACTCGCCAAACATAGAGGCTTGCGGGTATAGCGATAGAGTACTGCAATTAACA
CTGGGAAACTCCACTATAACTACACAGGAGGCGGCTAATTCAGTGGTTGCTTATGGGCGT
TGGCCTGAATATCTGAGGGACAGCGAAGCCAATCCAGTGGATCAGCCGACAGAGCCAGAC
GTCGCTGCATGCAGATTTTATACGCTGGACACCGTGTCTTGGACGAAAGAGTCGCGAGGG
TGGTGGTGGAAGTTGCCTGAT---GCACTGCGGGACATGGGACTCTTTGGTCAAAATATG
TACTACCACTACTTAGGTAGGTCCGGGTACACCGTGCATGTACAGTGTAATGCCTCCAAA
TTCCACCAGGGAGCACTAGGGGTATTCGCCGTACCAGAGATGTGTCTAGCCGGGGATAGC
AACACCACTACCATGCACACCAGCTATCAAAATGCCAATCCTGGCGAGAGAGGAGGCACT
TTCACGGGCACGTTCACTCCTGACGGCAACCAGGCATCACCTGCCCGTAGGTTCTGTCCG
GTGGATTACCTCTTTGGAAATGGCACGTTATTGGGGAATGCTTTTGTGTTCCCGCACCAG
ATAATAAACCTGCGGACCAATAACTGTGCTACACTGGTACTCCCTTACGTGAACTCCCTC
TCGATAGATAGTATGGTAAAGCACAATAATTGGGGAATTGCAATATTACCATTGGCCCCA
TTAAATTTTGCTAGTGAGTCCTCCCCAGAGATTCCAATCACTCTGACCATAGCCCCCATG
TGCTGTGAATTCAATGGATTGAGAAACATTACCTTGCCACGTTTACAGGGCCTGCCGGTT
ATGAACACCCCTGGTAGTAATCAATATCTTACTGCAGACAACTTCCAGTCACCGTGTGCG
CTACCTGAATTTGATGTGACCCCACCTATTGACATACCCGGTGAAGTTAAGAACATGATG
GAATTGGCAGAAATCGACACCATGATTCCCCTTGATTTAAGTGCAACAAAAAAGAACACC
ATGGAAATGTATAGGGTTCGATTAAGTGATAAA---CCACATACAGACGATCCCATACTC
TGCCTGTCACTCTCCCCAGCTTCAGATCCAAGGTTGTCACATACTATGCTAGGAGAAATT
TTAAATTACTACACACACTGGGCAGGATCCCTGAAGTTCACGTTTCTGTTCTGCGGATCC
ATGATGGCAACTGGCAAACTGTTAGTGTCATACGCGCCTCCTGGAGCCGACCCACCAAAG
AAGCGTAAGGAGGCGATGTTGGGAACACATGTGATCTGGGACATAGGACTGCAGTCCTCA
TGTACTATGGTAGTGCCATGGATTAGCAACACCACATATCGGCAAACCATAGATGATAGT
TTCACCGAAGGCGGATACATCAGCGTCTTCTACCAAACCAGAATAGTCGTCCCCCTTTCG
ACACCCAGAGAGATGGACATCCTTGGTTTCGTGTCAGCGTGTAATGACTTCAGCGTGCGC
TTGTTGCGAGACACCACACATATAGAGCAAAAAGCGCTA---------GCACAGGGG---
TTAGGTCAGATGCTTGAAAGCATGATTGACAACACAGTC------CGTGAAACGGTG---
---GGAGTG------------GCAACGTCTAGAGACGCTCTCCCAAACACTGAAGCCAGT
GGACCAGCACACTCCAAGGAAATTCCGGCACTCACCGCAGTGGAAACTGGGGCCACAAAT
CCACTAGTCCCTTCTGATACAGTGCAAACCAGACATGTTGTACAACATAGGTCAAGGTCA
GAGTCTAGCATAGAGTCTTTCTTCGCGCGGGGCGCATGCGTGGCCATTATGACCGTGGAT
------AACTCAGCTTCCACCAGTAACAAG---GATAAGCTATTTGCAGTGTGGAAGATC
ACTTATAAAGATACTGTCCAGTTACGGAGGAAATTGGAGTTCTTCACCTATTCCAGATTT
GATATGGAATTTACCTTTGTGGTTACAGCAAATTTCACTGAGACTAACAATGGGCATGCC
TTAAATCAAGTGTACCAAATTATGTACGTACCACCAGGCGCTCCAGTGCCCGAAAAATGG
GACGACTACACATGGCAAACCTCATCAAATCCATCAATTTTTTACACCTACGGAACAGCT
CCAGCCCGGGTCTCGGTACCGTATGTTGGTATTTCGAACGCCTATTCACACTTTTACGAC
GGTTTTTCCAAAGTACCACTGAAGGACCAGTCGGCAGCACTA---GGTGACTCCCTCTAT
GGTGCAGCATCTCTAAATGATTTTGGTATTTTGGCTGTTAGAGTAGTCAATGATCACAAC
CCGACCAAGGTCACCTCCAAAATCAGAGTGTATCTAAAACCCAAACATATCAGAGTCTGG
TGCCCGCGTCCACCGAGGGCAGTGGCGTACTACGGCCCTGGAGTGGATTACAAGGATGGT
ACACTTACACCCCTC---TCCACCAAGGATCTGACAACATAT
>AGX93075
------------------------------------------ATGGGTGCACAAGTCTCA
TCACAAAAAGTGGGAGCACATGAGAATACTAATGTAGCAACGGGTGGTTCCACCGTGAAT
TACACCACTATAAATTACTATAAAGACTCAGCTAGTAATGCTGCTTCTAAGCAGGATTTT
TCTCAAGATCCTTCCAAATTCACTGAGCCAGTTAAAGATATAATGCTCAAATCAGCCCCG
GCTTTGAACTCACCAAACGTAGAAGCATGTGGTTACAGTGATCGAGTACGACAGATCACC
CTTGGAAATTCCACCATAACCACGCAGGAAGCTGCCAATGCAGTGGTTGCGTATGGTAGG
TGGCCCTCCTATTTAAAACCCACTGAAGCCAATCCAGTGGATGCCCCCACTGAACCAGAT
GTCAGTTCAAATAGGTTTTACACACTAGAATCAGTGCAGTGGTCCTCATCCAGTAAGGGT
TGGTGGTGGAAATTACCGGAT---TGTCTTAAGGATATGGGTTTGTTTGGACAAAACATG
TTCTATCACTACCTGGGCAGAAGTGGGTACACAGTTCACGTGCAGTGCAATGCATCAAAA
TTCCACCAGGGAGCCCTCGGGGTCTTTGCTATACCTGAATATGTAATGGCCACCAATACT
GAAACGAAAACATCGTACGTTTCATATGTGAATGCAAACCCCGGGGAAAGTGGTGGCACA
TTTACTGATAGCTACAACCCATCT---AAGGAGACTGATCAAGGAAGGACATTTGCAGCT
GTTGACTACTTGCTTGGATGTGGTGTTCTCGCAGGCAATGCCTTTGTGTTTCCCCATCAA
ATTATTAATTTAAGAACCAACAACAGTGCCACTCTTGTGCTACCGTACGTCAATTCATTA
GCTATCGATTGCATGGCCAAACACAATAACTGGGGGCTAGTAATCCTACCCTTGGAACCC
TTGGCGTACGCACCGCAGGCATCTACACAAATCCCTATTACAGTGACCATTGCACCAATG
TGCACTGAGTTCAACGGTCTAAGAAACATCACAATCCCAGCGACACAAGGTTTACCAGTA
ATGATCACGCCAGGTTCGAGCCAATATCTCACCTCAGACGATTTCCAGTCACCATGTGCA
TTACCAAATTTCGATGTCACACCACCAATTGACATCCCTGGTGAAGTAAAGAACATGATG
GAACTAGCAGAAATTGACACTTTAATACCAATGAACAGCATTTCAGGTAAGGCAAATACT
ATGGAAATGTACAGAATTCCACTAAACACAGAA------GGTGGAAAAGATCCCATATTT
TGCTTAAGCCTCTCTCCCGCCTCGGATCAACGTCTTCAATACACCATGTTGGGAGAAATC
CTGAACTACTACACTCACTGGACTGGGTCACTTAGGTTCACATTTTTGTTTTGTGGTAGC
ATGATGGCGACCGGGAAACTGATCCTGACATATTCACCACCAGGGGCATCCCCCCCAAAG
AACAGAAAGGATGCCATGCTCGGTACTCACATTATATGGGATTTAGGGTTACAGTCTAGC
TGCACCATGGTGGCACCTTGGATCTCCAACACCGTTTACAGGAGATGCGTGAAGGATGAT
TTTACAGAAGGGGGCTACATAACATGTTTCTATCAGACTCGCATTGTTGTCCCGGCTAGC
ACACCAACCAACATGGCTATGCTTGCATTTGTGAGCGCGTGCCCAGACTTCAGTGTGCGA
TTACTGAGGGATACCACTCATATCAGCCAATCAACCCTGATAGCTCAAACTCAAGGC---
ATTGATGATGTCATTGACAAGGTAATTAACAATGCACTA------CAGCTCTCACAA---
---CCTACCCGTCCAATC------------------ACCGCATCAGATACTCCTAGCACA
AGCGGTGTGAACAGCCAGGAGGTACCAGCATTGACAGCTGTTGAGACTGGAGCCTCGGGG
CAGGCGGTGCCATCTGACGTCGTCGAGACTAGACATGTAATTAATTACAAGACTAGATCT
GAGAGCACCCTAGAGTCATTCTTTGGTAGATCAGCATGCGTCACTATATTGGAAGTGGAA
AACTTCAATGCAACAGATGCAAGTGATAAA---AAGAAACAATTCACTGTGTGGCCAATC
ACATACACCAATACAGTCCAACTAAGGAGAAAACTAGAGTTCTTCACCTATTCCAGGTTT
GATTTAGAAATGACTTTTGTTGTAACAGAGAGATACTATTCTAGCAACTCTGGGCATGCC
AAGAATTCAGTTTATCAGATCATGTACATACCTCCAGGAGCACCTAGACCAAATACATGG
GACGATTACACCTGGCAATCATCATCCAACCCCTCAATCTTTTACACGTATGGTTGTGCA
CCAGCACGCATCTCAATTCCATACGTGGGCATAGCCAATGCATATTCGCTCTTTTATGAT
GGCTTTGCGCGAGTACCACTGAGGGATGAAGCCACAGATTCC---GGCGACACCTATTAC
GGACTAGTTTCAATCAATGACTTTGGAGCCTTGGCAATTAGAGTGGTGAATGAGTTCAAC
CCCGCCCGCATCACTGCGAAGGTAAGAGTGTACATGAAACCTAAACACATACGCTGCTGG
TGCCCCCGACCACCACGAGCAGTACCTTACAGAGGAGAAGGAGTGGATTTAAAGCAGGGA
ACTATCACACCACTAACCCCAGTAAATAGCATCACAACATAT
>AGX93074
------------------------------------------ATGGGAGCACAGGTATCA
TCACAGAAAGTGGGTGCACATGAAAACACCAACGTGGCAACAGGTGGCTCTACTGTGAAT
TACACCACCATAAACTATTACAAAGATTCAGCCAGCAATGCTGCTTCCAAGCAGGACTTT
TCTCAAGACCCTTCTAAATTCACCGAGCCGGTTAAGGACATAATGTTGAAATCAGCTCCA
GCCTTGAATTCACCGAACGTGGAAGCGTGCGGCTATAGTGATCGGGTAAGACAAATTACT
CTTGGGAATTCCACCATTACCACGCAGGAAGCGGCAAACGCTGTGGTTGCTTATGGTAGG
TGGCCCTCATACTTGAAACCAACTGAGGCCAACCCAGTAGATGCTCCCACTGAGCCAGAT
GTTAGTTCAAACAGGTTCTACACGCTAGAATCAGTGCAGTGGTCTTCAGCTAGTAAGGGT
TGGTGGTGGAAATTGCCAGAC---TGTCTAAAAGACATGGGCCTGTTCGGGCAAAACATG
TTCTACCATTATTTAGGTAGGAGTGGATATACAATCCACGTGCAATGCAATGCATCAAAA
TTTCACCAAGGGGCCCTTGGAGTTTTTGCCATACCTGAGTATGTAATGGCCACCAACACC
GAAACAAAAACATCGTACGTATCATACATCAACGCAAACCCTGGAGAGGCCGGTGGCACA
TTCACCAGCAGTTACAACCCGAGC---ACCGATGCTGATGCAGGAAGATCATTTGCAGCT
GTTGATTATTTATTAGGGTGCGGTGTCTTGGCAGGAAATGCTTTCGTGTTTCCTCACCAG
ATCATTAACTTAAGGACCAACAACAGTGCCACTATTGTCCTACCATATGTCAATTCATTG
GCCATTGATTGTATGGCTAAACACAATAACTGGGGCCTAGTAATTTTACCTTTAGAGCCA
TTAGCTTATGCGCCGCAAGCATCCACACAAATTCCTATCACAGTGACCATTGCGCCAATG
TTTACAGAGTTTAATGGACTGAGAAACATCACAGTTCCGGCAACACAAGGATTGCCAGTA
TTGGTCACACCAGGTTCAAGCCAGTATCTTACTTCCGATGATTTCCAGTCACCATGTGCA
TTACCAAATTTTGATGTCACACCACCCATTGACATCCCTGGTGAAGTCAAGAATATGATG
GAGCTGGCAGAAATCGATACATTGATACCAATGAACAGTATTTCAGGCAAGGCAAACACC
ATGGACATGTACAGAATTCCGCTGAATACTGAT------GGTGACAAAAAACCAATATTC
TGCTTAAGTCTCTCCCCTGCCTCTGATCAACGACTACAGTACACCATGCTAGGGGAAATC
CTAAATTACTACACTCACTGGACCGGATCACTCAGATTCACATTCCTGTTTTGTGGCAGT
ATGATGGCAACTGGAAAGCTGATCCTGACATACTCACCACCAGGAGCATCCCCTCCAAAG
AACAGAAAAGATGCAATGCTTGGCACCCACATCATATGGGACTTGGGGTTGCAGTCTAGT
TGCACAATGGTGGCACCTTGGATATCCAACACTGTGTATAGAAGGTGTGTGAAAGACGAT
TTCACAGAAGGGGGTTACATAACATGCTTTTATCAAACTCGCATTGTAGTCCCAGCAAGC
ACACCAACCAGTATGGCCATGCTTGCGTTTGTGAGTGCATGCCCGGACTTCAGTGTGCGG
TTATTGAGGGACACTACCCACATTAGTCAGACAACTCTAATAGCTCAGACTCAGGGC---
ATTGAAGACATAATTGACAAGGTGGTTAATAATGCACTA------CAGCTCTCACAA---
---CCTACA------------------CACCCACCCACTGCATCGGACACACCCAGCACT
AGTGGGGTAAATAGCCAGGAAGTCCCAGCTTTGACAGCTGTTGAGACTGGAGCCTCAGGA
CAAGCAGTACCATCAGATGTTATGGAAACCAGACATGTCGTCAATTACAAGACAAGATCT
GAGAGCACCCTAGAATCCTTCTTTGGTAGGTCAGCATGTGTCACTATTCTGGAGGTGGAA
AATTTTAACGCAACAGAAACAGCTGATAAA---AAGAAGCAATTCACCGTGTGGCCCATC
ACGTACACCAATACGGTCCAGCTGAGGAGAAAACTAGAATTTTTCACTTATTCCAGATTT
GATTTGGAGATGACTTTTGTTGTGACGGAAAGATACTACACCAGTAATTCAGGACATGCC
AAGAACTCAGTTTACCAAATTATGTACATACCTCCGGGAGCACCCAAACCAAACGCATGG
GATGACTACACTTGGCAATCATCGTCTAACCCCTCAATCTTCTACACATATGGAAGTGCA
CCAGCACGCATTTCGATTCCGTATGTGGGCATTGCCAATGCGTACTCGCACTTTTATGAT
GGCTTCGCACGTGTGCCATTGAAGGATGAGACCACAGATTCT---GGTGACACCTATTAC
GGTTTGGTTTCAATCAATGACTTTGGGACCCTGGCAATTAGAGTAGTGAATGAGTTTAAT
CCCGCTCGCATAACAGCGAAAGTGCGAGTGTACATGAAGCCAAAACACATACGTTGTTGG
TGCCCTCGACCACCACGAGTTGTGCCGTACAGAGGAGAAGGAGTGGATCTGAAACAAGGG
ACTGTGGCACCACTGACCCCAGTGACCAGTATAACCACATAT
>AAQ03183
------------------------------------------ATGGGTGCTCAGGTTTCA
TCACAGAAAGTGGGTGCACATGAAAACTCAAATAGAGCATATGGCGGCTCTACCATCAAT
TACACCACCATTAATTATTACAGAGATTCAGCTAGTAACGCGGCTACGAAACAGGACTTC
TCTCAAGACCCTTCCAAGTTCACCGAGCCTATCAAGGATGTCCTGATAAAAACAGCCCCG
ATGCTAAACTCGCCAAACATAGAGGCTTGCGGGTATAGCGATAGAGTACTGCAATTAACA
CTGGGAAACTCCACTATAACTACACAGGAGGCGGCCAATTCAGTGGTTGCTTATGGGCGT
TGGCCTGAATATCTGAGGGACAGCGAAGCCAATCCAGTGGATCAGCCGACAGAGCCAGAC
GTCGCTGCATGCAGATTTTATACGCTGGACACCGTGTCTTGGACGAAAGAGTCGCGAGGG
TGGTGGTGGAAGTTGCCTGAT---GCACTGCGGGACATGGGACTCTTTGGTCAAAATATG
TACTACCACTACTTAGGTAGGTCCGGGTACACCGTGCATGTACAGTGTAATGCCTCCAAA
TTCCACCAGGGAGCACTAGGGGTATTCGCCGTACCAGAGATGTGTCTAGCCGGGGATAGC
AACACCACTACCATGCACACCAGCTATCAAAATGCCAATCCTGGCGAGAGAGGAGGCACT
TTCACGGGCACGTTCACTCCTGACGGCAACCAGACATCACCTGCCCGTAGGTTCTGTCCG
GTGGATTACCTCTTTGGAAATGGCACGTTATTGGGGAATGCTTTTGTGTTCCCGCACCAG
ATAATAAACCTGCGGACCAATAACTGTGCTACACTGGTACTCCCTTACGTGAACTCCCTC
TCGATAGATAGTATGGTAAAGCACAATAATTGGGGAATTGCAATATTACCATTGGCCCCA
TTAAATTTTGCTAGTGAGTCCTCCCCAGAGATTCCAATCACTCTGACCATAGCCCCCATG
TGCTGTGAATTCAATGGATTGAGAAACATTACCTTGCCACGTTTGCAGGGCCTGCCGGTT
ATGAACACCCCTGGTAGTAATCAATATCTTACTGCAGACAACTTCCAGTCACCGTGTGCG
CTACCTGAATTTGATGTGACCCCACCTATTGACATACCCGGTGAAGTTAAGAACATGATG
GAATTGGCAGAAATCGACACCATGATTCCCCTTGACTTAAGTGCAACAAAAAAGAACACC
ATGGAAATGTATAGGGTTCGGTTAAGTGATAAA---CCACATACAGACGATCCCATACTC
TGCCTGTCACTCTCCCCAGCTTCAGATCCAAGGTTGTCACATACTATGCTAGGAGAAATT
TTAAATTACTACACACACTGGGCAGGATCCCTGAAGTTCACGTTTCTGTTCTGCGGATCC
ATGATGGCAACTGGCAAACTGTTAGTGTCATACGCGCCTCCTGGAGCCGACCCACCAAAG
AAGCGCAAGGAGGCGATGTTGGGAACACATGTGATCTGGGACATAGGACTGCAGTCCTCA
TGTACTATGGTAGTGCCATGGATTAGCAACACCACATATCGGCAAACCATAGATGATAGT
TTCACCGAAGGCGGATACATCAGCGTCTTCTACCAAACCAGAATAGTCGTCCCCCTTTCG
ACACCCAGAGAGATGGACATCCTTGGTTTCGTGTCAGCGTGTAATGACTTCAGCGTGCGC
TTGTTGCGAGACACCACACATATAGAGCAAAAAGCGCTA---------GCACAGGGG---
TTAGGTCAGATGCTTGAAAGCATGATTGACAACACAGTC------CGTGAAACGGTG---
---GGAGTG------------GCAACGTCTAGAGACGCTCTCCCAAACACTGAAGCCAGT
GGACCAGCACACTCCAAGGAAATTCCGGCACTCACCGCAGTGGAAACTGGGGCCACAAAT
CCACTAGTCCCTTCTGATACAGTGCAAACCAGACATGTTGTACAACATAGGTCAAGGTCA
GAGTCTAGCATAGAGTCTTTCTTCGCGCGGGGCGCATGCGTGGCCATTATGACCGTGGAT
------AACTCAGCTTCCACCAGTAACAAG---GATAAGCTATTTGCAGTGTGGAAGATC
ACTTATAAAGATACTGTCCAGTTACGGAGGAAATTGGAGTTCTTCACCTATTCCAGATTT
GATATGGAATTTACCTTTGTGGTTACAGCAAATTTCACTGAGACTAACAATGGGCATGCC
TTAAATCAAGTGTACCAAATTATGTACGTACCACCAGGCGCTCCAGTGCCCGAAAAATGG
GACGACTACACATGGCAAACCTCATCAAATCCATCAATCTTTTACACCTACGGAACAGCT
CCAGCCCGGATCTCGGTACCGTATGTTGGTATTTCGAACGCCTATTCACACTTTTACGAC
GGTTTTTCCAAAGTACCACTGAAGGACCAGTCGGCAGCACTA---GGTGACTCCCTCTAT
GGTGCAGCATCTCTAAATGATTTTGGTATTTTGGCTGTTAGAGTAGTCAATGATCACAAC
CCGACCAAGGTCACCTCCAAAATCAGAGTGTATCTAAAACCCAAACATATCAGAGTCTGG
TGCCCGCGTCCACCGAGGGCAGTGGCGTACTACGGCCCTGGAGTGGATTACAAGGATGGT
ACACTTACACCCCTC---TCCACCAAGGATCTGACAACATAT
>AAQ03182
------------------------------------------ATGGGTGCTCAGGTTTCA
TCACAGAAGGTGGGTGCACATGAAAACTCAAATAGAGCGTATGGTGGCTCTACCATTAAT
TACACCACCATTAATTATTATAGAGATTCAGCTAGTAACGCGGCCACGAAACAGGACTTC
TCTCAAGACCCTTCCAAGTTCACCGAGCCTATCAAGGATGTCCTGATAAAAACAGCCCCG
ATGCTAAACTCGCCAAACATAGAGGCTTGCGGGTATAGCGATAGAGTACTGCAATTAACA
CTGGGAAACTCCACTATAACTACACAGGAGGCGGCTAATTCAGTGGTTGCTTATGGGCGT
TGGCCTGAATATCTGAGGGACAGCGAAGCCAATCCAGTGGATCAGCCGACAGAGCCAGAC
GTCGCTGCATGCAGATTTTATACGCTGGACACCGTGTCTTGGACGAAAGAGTCGCGAGGG
TGGTGGTGGAAGTTGCCTGAT---GCACTGCGGGACATGGGACTCTTTGGTCAAAATATG
TACTACCACTACTTAGGTAGGTCCGGGTACACCGTGCATGTACAGTGTAATGCCTCCAAA
TTCCACCAGGGAGCACTAGGGGTATTCGCCGTACCAGAGATGTGTCTAGCCGGGGATAGC
AACACCACTACCATGCACACCAGCTATCAAAATGCCAATCCTGGCGAGAGAGGAGGCACT
TTCACGGGCACGTTCACTCCTGACGGCAACCAGACATCACCTGCCCGTAGGTTCTGTCCG
GTGGATTACCTCTTTGGAAATGGCACGTTATTGGGGAATGCTTTTGTGTTCCCGCACCAG
ATAATAAACCTGCGGACCAATAACTGTGCTACACTGGTACTCCCTTACGTGAACTCCCTC
TCGATAGATAGTATGGTAAAGCACAATAATTGGGGAATTGCAATATTACCATTGGCCCCA
TTAAATTTTGCTAGTGAGTCCTCCCCAGAGATTCCAATCACTCTGACCATAGCCCCCATG
TGCTGTGAATTCAATGGATTGAGAAACATTACCCTGCCACGTTTGCAGGGCCTGCCGGTT
ATGAACACCCCTGGTAGTAATCAATATCTTACTGCAGACAACTTCCAGTCACCGTGTGCG
CTGCCTGAATTTGATGTGACCCCACCTATTGACATACCCGGTGAAGTTAAGAACATGATG
GAGTTGGCAGAAATCGACACCATGATTCCCCTTGACTTAAGTGCAACAAAAAAGAACACC
ATGGAAATGTATAGGGTTCGGTTAAGTGATAAA---CCACATACAGATGATCCCATACTC
TGCCTGTCACTCTCCCCAGCTTCAGATCCAAGGTTGTCACATACTATGCTAGGAGAAATT
TTAAATTACTATACACACTGGGCAGGATCCCTGAAGTTCACGTTTCTGTTCTGCGGATCC
ATGATGGCAACTGGCAAACTGTTAGTGTCATACGCGCCTCCTGGAGCCGACCCACCAAAG
AAGCGCAAGGAGGCGATGTTGGGAACACATGTGATCTGGGACATAGGGCTGCAGTCCTCA
TGTACTATGGTAGTGCCATGGATTAGCAACACCACATATCGGCAAACCATAGATGATAGT
TTCACCGAAGGCGGATACATCAGCGTCTTCTACCAAACCAGAATAGTCGTCCCTCTTTCG
ACACCCAGAGAGATGGACATCCTTGGTTTCGTGTCAGCGTGTAATGACTTCAGCGTGCGC
TTGTTGCGAGACACCACACATATAGAGCAAAAAGCGCTA---------GCACAGGGG---
TTAGGTCAGATGCTTGAAAGCATGATTGACAACACAGTC------CGTGAAACGGTG---
---GGAGTG------------GCAACGTCTAGAGACGCTCTCCCAAACACTGAAGCCAGT
GGACCAGCACACTCCAAGGAAATTCCGGCACTCACCGCAGTGGAAACTGGGGCCACAAAT
CCACTAGTCCCTTCTGATACAGTGCAAACCAGACATGTTGTACAACATAGGTCAAGGTCA
GAGTCTAGCATAGAGTCTTTCTTCGCGCGGGGCGCATGCGTGGCCATTATGACCGTGGAT
------AACTCAGATTCCACCAGTAACAAG---GATAAGCTATTTGCAGTGTGGAAGATC
ACTTATAAAGATACTGTCCAGTTACGGAGGAAATTGGAGTTCTTCACCTATTCCAGATTT
GATATGGAATTTACCTTTGTGGTTACAGCAAATTTCACTGAGACTAACAATGGGCATGCC
TTAAATCAAGTGTACCAAATTATGTACGTACCACCAGGCGCTCCAGTGCCCGAAAAATGG
GACGACTATACATGGCAAACCTCATCAAATCCATCAATCTTTTACACCTACGGAACAGCT
CCAGCCCGGATCTCGGTACCGTATGTTGGTATTTCGAACGCCTATTCACACTTTTACGAC
GGTTTTTCCAAAGTACCACTGAAGGACCAGTCGGCAGCACTA---GGTGACTCCCTCTAT
GGTGCAGCATCTCTAAATGATTTTGGTATTTTGGCTGTTAGAGTAGTCAATGATCACAAC
CCGACCAAGGTCACCTCCAAAATCAGAGTGTATCTAAAACCCAAACATATCAGAGTCTGG
TGCCCGCGTCCACCGAGGGCAGTGGCGTACTACGGCCCTGGAGTGGATTACAAGGATGGT
ACACTCACACCCCTC---TCCACCAAGGATCTGACAACATAT
>CAA24445
GTACAATTTCAACAGTTATTTCAATCAGACAATTGTATCATAATGGGTGCTCAGGTTTCA
TCACAGAAAGTGGGCGCACATGAAAACTCAAATAGAGCGTATGGTGGTTCTACCATTAAT
TACACCACCATTAATTATTATAGAGATTCAGCTAGTAACGCGGCTTCGAAACAGGACTTC
TCTCAAGACCCTTCCAAGTTCACCGAGCCCATCAAGGATGTCCTGATAAAAACAGCCCCA
ATGCTAAACTCGCCAAACATAGAGGCTTGCGGGTATAGCGATAGAGTACTGCAATTAACA
CTGGGAAACTCCACTATAACCACACAGGAGGCGGCTAATTCAGTAGTCGCTTATGGGCGT
TGGCCTGAATATCTGAGGGACAGCGAAGCCAATCCAGTGGACCAGCCGACAGAACCAGAC
GTCGCTGCATGCAGGTTTTATACGCTAGACACCGTGTCTTGGACGAAAGAGTCGCGAGGG
TGGTGGTGGAAGTTGCCTGAT---GCACTGAGGGACATGGGACTCTTTGGGCAAAATATG
TACTACCACTACCTAGGTAGGTCCGGGTACACCGTGCATGTACAGTGTAACGCCTCCAAA
TTCCACCAGGGGGCACTAGGGGTATTCGCCGTACCAGAGATGTGTCTGGCCGGGGATAGC
AACACCACTACCATGCACACCAGCTATCAAAATGCCAATCCTGGCGAGAAAGGAGGCACT
TTCACGGGTACGTTCACTCCTGACAACAACCAGACATCACCTGCCCGCAGTTCTGCCCGG
TGGATTACCTCCTTGGAAATGGCACGTTGTTGGGGAATGCCTTTGTGT---TCCGCACAG
ATAATAAACTTACGGACCAACAACTGTGCTACACTGGTACTACCTTACGTGAACTCCCTC
TCGCTAGATAGTATGGTAAAGCACAATAATTGGGGAATTGCAATATTACCATTGGCCCCA
TTAAATTTTGTTAGTGAGTCCTCCCCAGAGATTCCAATCACCTTGACCATAGCCCCTATG
TGCTGTGAGTTCAATGGATTAAGAAACATCACCCTGCCACGCTTACAGGGCCTGCCGGTC
ATGAACACCCCTGGTAGCAATCAATATCTTACTGCAGACAACTTCCAGTCACCGTGTGCG
CTGCCTGAATTTGATGTGACCCCACCTATTGACATACCCGGTGAAGTAAAGAACATGATG
GAATTGGCAGAAATCGACACCATGATTCCCTTTGACTTAAGTGCCACAAAAAAGAACACC
ATGGAAATGTATAGGGTTCGGTTAAGTGACAAA---CCACATACAGCCGCCTCCATACTC
TGCCTGTCACTCTCTCCAGCCTCAGATCCTAGGTTGTCACATACTATGCTTGGAGAAATC
CTAAATTACTACACACACTGGGCAGGATCCCTGAAGTTCACGTTTCTGTTCTGTGGATCC
ATGATGGCAACTGGCAAACTGTTGGTGTCATACGCGCCTCCTGGAGCCGACCCACCAAAG
AAGCGTAAGGAGGCGATGTTGGGAACACATGTGATCTGGGACATAGGACTGCAGTCCTCA
TGTACTATGGTAGTGCCATGGATTAGCAACAGCACGTATCGGCAAACCATAGATGATAGT
TTCACCGAAGGCGGATACATCAGCGTCTTCTACCAAACTAGAATAGTCGTCCCTCTTTCG
ACACCCAGAGAGATGGACATCCTTGGTTTTGTGTCAGCGTGTAATGACTTCAGCGTGCGC
TTGTTGCGAGATACCACACATATAGAGCAAAAAGCGCTA---------GCACAGGGG---
TTAGGTCAGATGCTTGAAAGCATGATTGACAACACAGTC------CGTGAAACGGTG---
---GGGGCG------------GCAACATCTAGAGACGCTCTCCCAAACACTGAAGCCAGT
GGACCAACACACTCCAAGGAAATTCCGGCACTCACCGCAGTGGAAACTGGGGCCACAAAT
CCACTAGTCCCTTCTGATACAGTGCAAACCAGACATGTTGTACAACATAGGTCAAGGTCA
GAGTCTAGCATAGAGTCTTTCTTCGCGCGGGGTGCATGCGTGACCATTATGACCGTGGAT
------AACCCAGCTTCCACCACGAATAAG---GATAAGCTATTTGCAGTGTGGAAGATC
ACTTATAAAGATACTGTCCAGTTACGGAGGAAATTGGAGTTCTTCACCTATTCTAGATTT
GATATGGAACTTACCTTTGTGGTTACTGCAAATTTCACTGAGACTAACAATGGGCATGCC
TTAAATCAAGTGTACCAAATTATGTACGTACCACCAGGCGCTCCAGTGCCCGAAAAATGG
GACGACTACACATGGCAAACCTCATCAAATCCATCAATCTTTTACACCTACGGGACAGCT
CCAGCCCGGATCTCGGTACCGTATGTTGGTATTTCGAACGCCTATTCACACTTTTACGAC
GGTTTTTCCAAAGTACCACTGAAGGACCAGTCGGCAGCACTA---GGTGACTCCCTTTAT
GGTGCAGCATCTCTAAATGACTTCGGTATTTTGGCTGTTAGAGTAGTCAATGATCACAAC
CCGACCAAGGTCACCTCCAAAATCAGAGTGTATCTAAAACCCAAACACATCAGAGTCTGG
TGCCCGCGTCCACCGAGGCAGCTGGCGTACTACGGCCCTGGAGTGGATTACAAGGATGGT
ACGCTTACACCCCTC---TCCACCAAGGATCTGACCACATAT
>AAA46912
------------------------------------------ATGGGCGCCCAAGTCTCA
TCACAGAAAGTTGGAGCCCATGAGAATTCAAACAGAGCTTATGGCGGATCCACCATTAAT
TACACTACTATTAATTATTACAGGGATTCTGCGAGCAATGCCGCTAGTAAGCAGGACTTT
GCACAAGACCCATCCAAGTTCACTGAACCTATTAAAGATGTTCTCATTAAGACCGCTCCC
ACACTAAACTCTCCTAATATCGAGGCGTGTGGGTATAGCGACAGAGTGATGCAACTAACC
CTAGGCAATTCCACCATTACCACACAGGAGGCGGCCAATTCTGTCGTTGCATACGGCCGG
TGGCCCGAGTACATCAAGGACTCAGAAGCAAATCCTGTGGACCAGCCAACTGAACCGGAC
GTTGCCGCGTGCAGGTTTTACACACTAGACACTGTTACTTGGCGCAAGGAGTCCAGAGGG
TGGTGGTGGAAACTGCCTGAT---GCACTAAAGGACATGGGATTATTCGGCCAGAACATG
TTCTACCACTACCTCGGGAGGGCTGGCTATACTGTGCACGTACAGTGTAATGCTTCAAAG
TTTCACCAGGGCGCCCTCGGGGTATTCGCAGTTCCAGAAATGTGCCTGGCAGGCGACAGC
---ACAACCCACATGTTTACAAAATATGAGAATGCAAATCCGGGTGAGAAAGGGGGTGAA
TTCAAAGGGAGTTTTACTCTGGATACTAACGCTACCAACCCTGCACGCAACTTTTGTCCC
GTTGATTATCTCTTCGGGAGCGGAGTACTGGCGGGAAATGCGTTTGTTTACCCACATCAG
ATAATTAATCTGCGCACCAACAACTGTGCCACGTTGGTGCTGCCATACGTTAATTCACTT
TCCATAGACAGCATGACAAAACACAACAATTGGGGAATTGCTATCCTTCCGCTGGCACCA
CTTGACTTTGCCACCGAGTCCTCCACTGAGATACCCATTACTCTAACTATTGCCCCTATG
TGTTGTGAATTCAATGGGTTGCGCAACATCACTGTACCCAGAACTCAAGGGTTGCCAGTC
TTAAACACTCCAGGAAGCAACCAGTACTTAACAGCAGACAACTATCAATCCCCATGTGCG
ATACCCGAGTTTGATGTAACACCACCCATAGACATCCCGGGGGAAGTGCGCAACATGATG
GAATTGGCAGAGATAGACACCATGATACCTCTCAATCTGACGAACCAGCGCAAGAACACC
ATGGATATGTACAGAGTCGAACTGAATGATGCG---GCTCACTCTGACACACCAATATTG
TGTCTCTCACTGTCTCCAGCATCAGATCCTAGGCTAGCACACACTATGCTAGGTGAAATA
CTGAACTACTACACACACTGGGCAGGGTCATTGAAGTTCACATTTCTCTTCTGCGGCTCA
ATGATGGCCACTGGTAAATTGCTAGTGTCCTATGCACCTCCTGGTGCGGAAGCCCCTAAA
AGCCGCAAAGAAGCGATGCTCGGCACCCACGTGATCTGGGACATCGGATTACAGTCATCA
TGCACTATGGTGGTACCTTGGATTAGCAACACCACATACAGACAAACCATCAACGATAGC
TTCACAGAAGGAGGGTACATCAGTATGTTTTACCAAACTAGAGTTGTTGTGCCATTGTCC
ACCCCTAGAAAGATGGACATATTGGGCTTTGTGTCAGCCTGCAATGACTTCAGTGTGCGC
CTGTTGCGTGACACGACGCACATAAGCCAAGAGGCTATG---------CCACAAGGA---
TTGGGTGATTTAATTGAAGGGGTTGTTGAGGGAGTCACG------AGAAATGCCTTG---
---ACACCA------------CTGACACCTGCCAACAACTTGCCTGATACACAATCTAGC
GGCCCAGCCCACTCTAAGGAAACACCAGCGCTAACAGCCGTAGAGACAGGGGCCACCAAC
CCATTGGTGCCTTCAGACACGGTACAAACTCGTCACGTCATCCAAAAGCGGACGCGGTCG
GAGTCTACGGTTGAGTCTTTCTTCGCAAGAGGAGCTTGTGTGGCCATTATTGAAGTGGAT
------AATGATGCTCCAACAAAGCGTGCC---AGTAAATTATTTTCAGTCTGGAAGATA
ACTTACAAAGACACCGTTCAGTTAAGACGTAAGTTGGAGTTCTTTACATATTCAAGGTTT
GACATGGAGTTCACCTTTGTGGTTACATCCAATTATACCGATGCAAACAATGGGCACGCA
CTAAATCAAGTTTACCAGATAATGTACATACCACCTGGGGCACCGATCCCTGGCAAGTGG
AATGATTACACATGGCAAACGTCATCTAACCCATCAGTGTTTTACACTTACGGGGCACCT
CCAGCTAGAATATCAGTGCCCTACGTGGGCATTGCCAATGCATATTCTCATTTTTACGAT
GGGTTTGCCAAAGTACCACTAGCAGGCCAAGCCTCAACAGAG---GGTGACTCGCTGTAT
GGAGCGGCTTCATTGAATGACTTCGGATCACTGGCTGTTCGAGTGGTGAATGACCACAAC
CCTACGAAACTCACCTCAAAAATCAGAGTGTACATGAAACCAAAGCACGTCAGAGTGTGG
TGTCCGCGACCCCCTCGAGCAGTCCCATACTACGGACCAGGGGTTGACTACAAGGATGGA
---CTAGCCCCACTG---CCAGGGAAAGGCTTGACAACCTAT
>AAA46914
------------------------------------------ATGGGAGCTCAAGTATCA
TCCCAAAAAGTAGGCGCTCACGAGAATTCTAACCGAGCCTACGGTGGTTCTACGATCAAC
TACACCACAATTAATTATTATAAAGATTCCGCAAGTAATGCGGCGTCCAAGCAAGATTAC
TCACAGGATCCATCAAAATTCACCGAGCCACTAAAGGACGTGCTCATAAAAACAGCTCCA
GCACTCAATTCACCAAATGTGGAAGCGTGTGGGTATAGTGATAGAGTGTTGCAACTCACT
TTAGGCAATTCCACTATTACTACACAGGAGGCAGCAAATTCAGTAGTGGCTTACGGACGT
TGGCCTGAGTTTATTAGAGATGACGAAGCAAACCCGGTGGACCAACCAACTGAACCAGAT
GTGGCTACATGCAGATTCTACACACTAGACACTGTAATGTGGGGTAAGGAGTCGAAAGGC
TGGTGGTGGAAGTTACCTGAC---GCACTGAGAGACATGGGTCTGTTTGGACAAAACATG
TATTACCACTACCTAGGAAGATCCGGGTACACTGTGCACGTGCAGTGTAATGCATCCAAA
TTTCACCAAGGTGCACTCGGGGTGTTTGCGATTCCTGAGTATTGTCTGGCGGGTGACAGT
---GACAAGCAAAGGTACACTAGTTATGCAAATGCGAATCCAGGTGAAAGAGGGGGAAAA
TTTTACTCCCAATTCAACAAGGATAACGCAGTAACATCCCCAAAAAGAGAGTTCTGCCCA
GTGGATTATCTCCTGGGATGTGGGGTGTTACTGGGAAATGCCTTTGTATACCCACATCAA
ATCATTAATCTGAGGACCAACAACAGCGCAACTATTGTCCTACCATATGTGAATGCTTTG
GCCATTGATTCAATGGTTAAACACAACAACTGGGGCATTGCCATTCTGCCCTTATCACCG
CTGGATTTTGCTCAAGATTCATCAGTTGAAATTCCAATTACTGTGACAATTGCCCCAATG
TGTAGCGAGTTCAACGGCCTTCGCAACGTGACTGCACCTAAATTTCAAGGACTACCAGTG
TTGAACACTCCTGGTAGTAACCAGTACCTGACGTCAGACAACCACCAATCACCATGCGCA
ATCCCAGAATTTGATGTCACTCCGCCTATTGATATCCCAGGTGAGGTTAAAAACATGATG
GAGCTCGCCGAGATAGACACCATGATTCCTCTCAATTTGGAGAGCACCAAGAGAAACACA
ATGGACATGTACAGAGTTACTCTGAGCGACAGT---GCCGATCTATCGCAACCAATTTTG
TGCTTGTCACTATCCCCAGCATCTGATCCGCGCTTGTCACACACCATGCTTGGGGAAGTA
CTGAACTATTATACTCATTGGGCCGGGTCCTTGAAATTTACCTTCCTGTTCTGTGGTTCA
ATGATGGCTACGGGGAAAATCCTAGTGGCCTATGCACCACCAGGTGCACAACCCCCCACC
AGCCGTAAGGAGGCTATGTTGGGCACACATGTCATTTGGGATCTTGGCCTGCAATCATCT
TGTACTATGGTGGTGCCGTGGATTAGTAATGTGACATACAGACAGACTACACAAGATAGT
TTCACTGAGGGCGGATATATCAGCATGTTCTACCAAACAAGAATTGTGGTGCCACTGTCC
ACCCCTAAGAGTATGAGCATGCTGGGGTTTGTGTCAGCCTGTAATGATTTCAGTGTGCGA
TTGCTGCGAGACACCACTCACATTTCACAATCTGCGCTT---------CCACAGGGT---
ATTGAAGATTTGATTTCTGAAGTTGCACAGGGCGCCCTA------ACTTTGTCACTC---
---CCGAAG------------------CAACAGGATAGCTTACCTGATACTAAGGCCAGT
GGCCCGGCGCATTCCAAGGAGGTACCTGCACTCACTGCAGTCGAGACTGGAGCCACCAAT
CCTCTGGCACCATCCGACACAGTTCAAACGCGCCACGTAGTCCAACGACGCAGCAGGTCA
GAGTCCACAATAGAATCATTCTTCGCACGCGGGGCGTGCGTCGCTATTATTGAGGTGGAC
------AATGAACAACCAACCACCCGGGCA---CAGAAACTATTTGCCATGTGGCGCATT
ACATACAAAGATACAGTGCAGTTGCGCCGTAAGTTGGAGTTTTTCACATACTCTCGTTTT
GACATGGAATTCACCTTCGTGGTAACCGCCAACTTCACCAACGCTAATAATGGGCATGCA
CTCAACCAGGTGTACCAGATAATGTACATCCCCCCAGGGGCACCCACACCAAAGTCATGG
GACGACTACACTTGGCAAACATCTTCCAACCCGTCCATATTTTACACCTATGGGGCTGCC
CCGGCGCGAATCTCAGTGCCATACGTGGGGTTAGCCAATGCTTACTCGCACTTTTACGAC
GGCTTCGCCAAGGTGCCATTGAAGACAGATGCCAATGACCAGATTGGTGATTCCTTGTAC
AGCGCCATGACAGTTGATGACTTTGGTGTATTGGCAGTTCGTGTTGTCAATGATCACAAC
CCCACTAAAGTAACCTCCAAAGTCCGCATTTACATGAAACCCAAACACGTACGTGTCTGG
TGCCCTAGACCGCCGCGCGCGGTACCTTATTATGGACCAGGGGTGGACTATAAGAACAAC
---TTGGACCCCTTA---TCTGAGAAAGGTTTGACCACATAT
>AFV92903
------------------------------------------ATGGGAGCTCAAGTGTCA
GCCCAACACAACGGCACTCACCAGAATTCCAACAGTGCTAGTGAAGGGTCCACCATTAAT
TACACCACCATAAATTACTATAAAGATAGTGCAAGTAATGCGGCTACAAAAATGGATTTT
TCTCAAGACCCGTCTAAGTTCACGGAACCGGTAAAGGACGTGATGATTAAAACAGCACCT
GCACTTAATTCACCCAACATAGAAGCCTGTGGTTATAGTGACCGCGTCCAGCAATTGACC
TTAGGAAATTCAACTATTACCACTCAGGAAGCAGCCAACGCAGTGGTGGCATACGGAGAG
TGGCCTTCTTTCTTGGGACCAGAGGACGCCAACCCCGTTGACGCACCAACGATGCCTGAT
TCCTCTAGTAATCGCTTTTACACTCTTGAGAGTGTGGAGTGGGAAGAGGGGTCCCGTGGC
TGGTGGTGGAAACTACCGGAT---GCTTTAAAAGACATGGGGATGTTTGGTCAAAACATG
TATTACCACTACCTAGGCAGGGCAGGTTACACTGTCCATGTGCAGTGTAACGCCTCTAAG
TTCCATCAGGGGGCCTTGGTGGTTGCCGCCATTCCCGAATTTATGATGGCTAGCAACTCA
AGGGATAGTACAGGTGGCATCACTTACGAGAAAGCGAACCCCGGTGAGAAAGGAGGAAAA
TTTCAAGCAAGCTTCACCCCCTCA---AATGAGGAAGGCAAGAAGAACACATTCGCACCC
GTGGACTGGTTGCTGGGATGTGGGGTCATGGCAGGCAATATAACCATTTACCCCCACCAG
ATCATCAATTTGCGGACAAACAACTGTGCGACGCTGGTGTTACCATACGTCAACTCGTCC
TCGACCGACTGTATGGCGAAACACAACAACTGGGGTATAGTGATTCTGCCATTTGTGCCA
CTGAAGTTTGAGAGTGGTGCGTCAACTAAGATACCAATTACTGTCACCATTGCCCCCATG
TGCTGTGAATTCAACGGGCTGCGTGCTATGACCGCCCCAGTCACTCAGGGCTTGCCAGTT
TTGAACACCCCTGGTTCGAGTCAGTTTCTTACTACTGACAATTTCCAATCACCATGTGCT
ATACCAAATTATGATGTCTCACCGCCCATACATATACCTGGTGAAGTTCGCAATATGATG
GAAATTGCTGAGGTTGATAGCATCATACCCATGAATGCCACTAGCATCAACGTTAACACT
ATGGCAGCCTATCCAATACCATTGCAGCAAGGTTTGGCGAATAAGGAGCAGTCTATATTC
TCCTTGAGTCTTAGTCCAGCTTCCGACCCCAGATTGTCACGTACACTGTTGGGCGAGATC
TTGAATTACTACACACATTGGGCCGGTTCAGTAAAGTTCACATTTTTGTTTTGCGGCAGC
ATGATGGCCACAGGAAAGATACTCTTGAGTTACTCACCACCAGGTGCTAAACCCCCAACC
ACAAGGAAAGATGCCATGCTTGGAACCCATTTAATATGGGACATTGGTCTTCAATCCAGT
GCAACACTGGTGGCCCCGTGGATTTCAAACACGGCTTTCAGGCGCTGTGAGAAAGATGAT
TTCACTGAAGGTGGATACATCACTGCCTTCTACCAAACCGCTATAGTGGTCCCAAGTGGT
GCACCAAAGGACATGAGTATGCTGGCATTTGTCAGCGCCTGTAATGATTTTTCTGCTAGA
TTGCTAAAGGATACACCATTCATTAGACAACTTGCTACG---GTGTGGTCGCAAGGA---
GTTGGTGACGCTCTGGAGGGGTTAGTTGAGTCTATGGTG------GGTTTACAAATA---
---------------------------------GACACCGTGAAGAACACCTTACCAAGT
GGACCAGTGCACTCGCAACAAGTGCCGGCTCTTACTGCTGTTGAGACGGGCACTACCAAC
CCCGTGGTACCGTCTGATGTGATAGAGACTAGACACGTAATCAACAAACGCCAAAGGTCA
GAGTGCACAGTTGAATCCTTCCTAGGGAGATCTGCGTGTGTAGCTATAATTGGACTCAAA
------AATGACAACCCAGATACCGCTGCTGCAAACGAATTGTTCGCCACGTGGAACATT
GGGTACCATTACGCTTACCAGTTGCGCAGAAAGCTTGAAATGTTCACCTACTCTAGATTT
GATGCAGAGCTCACATTTGTGATCACTGAGCGATTCGCTGCAAGCGGGGACTGTTCTGGG
CGACACTATGTGTATCAGATAATGTACATACCACCAGGCGCCCCCAAACCAACCAAATGG
GATGACTACACATGGCAAAGTTCCACAAACCCATCAGTTTTCCATACAACCGGGAGTGCG
AACCCGCGTATATCAATACCCTTCATGGGAGTGAGTGGTGCCTACTCACACTTCTACGAC
GGGTTTGCCATTGTTCCCCACACGGCAATTGACGCTGGCGCG------TTTAACAAGTAT
GGTTACAACAGCATCAATGACTTCGGCACCATTGCCGTGCGCATTGTTAATGAGCATGAC
CCAGTTCCCATAGACGCTAGAGTGAGGATTTACATGAAGCCCAAGCATATTCGAGTGTGG
TGCCCGAGACCCCCTAGAGCCGCTGAGTACACCGGGCCGTCAGTGGACTATAAGCAGGCA
AACAAGGTAATGACA---CATGTAGCAGACATCCGCACATAC
>AFV92902
------------------------------------------ATGGGAGCTCAAGTGTCA
GCCCAACACAACGGCACTCACCAGAATTCCAACAGTGCTAGTGAAGGGTCCACCATTAAT
TACACCACCATAAATTATTATAAAGATAGTGCAAGTAATGCGGCTACAAAAATGGATTTT
TCTCAAGACCCGTCTAAGTTCACGGAACCGGTGAAGGACGTGATGATCAAAACAGCACCT
GCACTTAATTCACCCAACATAGAAGCCTGTGGTTATAGTGACCGCGTCCAGCAATTGACC
TTAGGAAATTCAACTATTACCACTCAGGAAGCAGCCAACGCAGTGGTGGCATACGGAGAG
TGGCCTTCTTTCTTGGGACCAGAGGACGCCAACCCCGTTGACGCACCAACGATGCCTGAT
TCCTCTAGTAATCGCTTTTACACTCTTGAGAGTGTGGAGTGGGAAGAGGGGTCCCGTGGC
TGGTGGTGGAAACTACCGGAT---GCTTTAAAAGACATGGGGATGTTTGGTCAAAACATG
TATTACCACTACCTAGGCAGGGCAGGTTACACTGTCCATGTGCAGTGTAACGCCTCTAAG
TTCCATCAGGGGGCCTTGGTGGTTGCCGCCATTCCCGAATTTATGATGGCTAGCAACTCA
AGGGATAGTACAGGTGGCATCACTTACGAGAAAGCGAACCCCGGTGAGAAAGGAGGAAAA
TTTCAAGCAAGCTTCACCCCCTCA---AATGAGGAAGGCAAGAAGAACACATTCGCACCC
GTGGACTGGTTGCTGGGATGTGGGGTCATGGCAGGCAATATAACCATTTACCCCCACCAG
ATCATCAATTTGCGGACAAACAACTGTGCGACGCTGGTGTTACCATACGTCAACTCGTCC
TCGACCGACTGTATGGCGAAACACAACAACTGGGGTATAGTGATTCTGCCATTTGTGCCA
CTGAAGTTCGAGAGTGGTGCCTCAACTAAGATACCAATTACTGTCACCATTGCCCCCATG
TGCTGTGAATTCAACGGGCTGCGCGCTATGACCGCCCCAGTCACTCAGGGCTTGCCAGTT
TTGAACACCCCTGGTTCGAGTCAGTTTCTTACTACTGACAATTTCCAATCACCATGTGCT
ATACCAAATTATGATGTCTCACCGCCCATACATATACCTGGTGAAGTTCGCAATATGATG
GAAATTGCTGAGGTTGATAGCATCATACCCATGAATGCCACTAGCATCAACGTTAACACT
ATGGCAGCCTATCCAATACCATTGCAGCAAGGTTTGGCGAATAAGGAACAGTCTATATTC
TCCTTGAGTCTTAGTCCAGCTTCCGACCCCAGATTGTCACGTACACTGTTGGGCGAGATC
TTGAATTACTACACACATTGGGCCGGTTCAGTAAAGTTCACATTTTTGTTTTGCGGCAGC
ATGATGGCCACAGGAAAGATACTCTTGAGTTACTCACCACCAGGTGCTAAACCCCCGACC
ACAAGGAAAGATGCCATGCTTGGAACCCATTTAATATGGGACATCGGTCTTCAATCCAGT
GCAACACTGGTGGCCCCGTGGATTTCAAACACGGCTTTCAGGCGCTGTGAGAAAGATGAT
TTCACTGAAGGTGGATACATCACTGCCTTCTACCAAACCGCTATAGTGGTCCCAAGTGGT
GCACCAAAGGACATGAGTATGCTGGCATTTGTCAGCGCCTGTAATGACTTTTCTGCTAGA
TTGCTAAAGGATACACCATTCATTAGACAACTTGCTACG---GTGTGGTCGCAAGGA---
GTTGGTGACGCTCTGGAGGGGTTAGTTGAGTCTATGGTG------GGTTTACAAATA---
---------------------------------GACACCGTGAAGAACACCTTACCAAGT
GGGCCAGTGCACTCGCAACAAGTGCCGGCTCTTACCGCTGTTGAGACGGGCACTACCAAC
CCCGTGGTACCGTCTGATGTGATAGAGACCAGACACGTAATTAACAAACGCCAAAGGTCA
GAGTGCACAGTTGAATCCTTCCTAGGGAGATCTGCGTGTGTAGCTATAATTGGACTCAAA
------AATGACAACCCAGATACCGCTGCTGCAAACGAATTGTTCGCCACGTGGAACATT
GGGTACCATTACGCTTACCAGTTGCGCAGAAAGCTTGAAATGTTCACCTACTCTAGATTT
GATGCAGAGCTCACATTTGTGATCACTGAGCGATTCGCTGCAAGCGGGGACTGTTCTGGG
CGACACTATGTGTATCAGATAATGTACATACCACCAGGCGCCCCCAAACCAACCAAATGG
GATGACTACACATGGCAAAGTTCCACAAACCCATCAGTTTTCCATACAACCGGGAGTGCG
AACCCGCGTATATCAATACCCTTCATGGGAGTGAGTGGTGCCTACTCACACTTCTACGAC
GGGTTTGCCATTGTTCCCCACACGGCAATTGACGCTGGCGCG------TTTAACAAGTAT
GGTTACAACAGCATCAATGACTTCGGCACCATTGCCGTGCGCATTGTTAATGAGCATGAC
CCAGTTCCCATAGACGCTAGAGTGAGGATTTACATGAAGCCCAAGCATATTCGAGTGTGG
TGCCCGAGACCCCCTAGAGCTGCTGAGTACACCGGGCCGTCAGTGGACTATAAGCAGGCA
AACAAGGTAATGACA---CATGTGGCAGACATCCGCACATAC
>CAC95225
------------------------------------------ATGGGTGCTCAGGTTTCA
TCACAGAAAGTGGGCGCACATGAAAACTCAAATAGAGCGTATGGTGGTTCTACCATTAAT
TACACCACCATTAATTATTATAGAGATTCAGCTAGTAACGCGGCTTCGAAACAGGACTTC
TCTCAAGACCCTTCCAAGTTCACCGAGCCCATCAAGGATGCCCTGATAAAAACAGCCCCA
ATGCTAAACTCGCCAAACATAGAGGCTTGCGGGTATAGCGATAGAGTACTGCAATTAACA
CTGGGAAACTCCACTATAACCACGCAGGAGGCGGCTAATTCAGTAGTCGCTTATGGGCGT
TGGCCTGAATATCTGAGGGACAGCGAAGCCAATCCAGTGGACCAGCCGACTGAACCAGAC
GTCGCTGCATGCAGGTTTTATACGCTAGACACCGTGTCTTGGACGAAAGAGTCGCGAGGG
TGGTGGTGGAAGTTGCCTGAT---GCACTGAGGGACATGGGACTCTTTGGGCAAAATATG
TACTACCACTACCTAGGTAGGTCCGGGTACACCGTGCATGTACAGTGCAACGCCTCCAAA
TTCCACCAGGGGGCACTAGGGGTGTTCGCCGTACCAGAGATGTGTCTGGCCGGGGATAGC
AACACCACTACCATGTACACCAGCTATCAAAATGCCAATCCTGGCGAGAAAGGAGGCACT
TTCACGGGTACATTCACTCCTGACAACAACCAGACATCACCTGCCCGCAGGTTCTGCCCG
GTGGATTACCTCTTTGGAAATGGCACGTTGTTGGGGAATGCCTTTGTGTTCCCGCACCAG
ATAATAAACCTACGGACCAACAACTGTGCTACACTGGTACTCCCTTACGTGAACTCCCTG
TCGATAGATAGTATGGTAAAGCACAATAATTGGGGAATTGCGATATTACCATTGGCCCCG
TTAAATTTTGCTAGTGAGTCTTCCCCAGAGATTCCAATCACCTTGACCATAGCCCCTATG
TGCTGTGAGTTCAATGGATTAAGAAACATCACCCTGCCACGCTTACAGGGCCTGCCGGTC
ATGAACACCCCTGGTAGTAATCAATATCTTACTGCAGACAACTTCCAGTCACCGTGTGCG
CTGCCTGAATTTGATGTGACCCCACCTATTGACATACCCGGTGAAGTTAAGAACATGATG
GAATTGGCAGAAATCGACACCATGATTCCTTTTGACTTAAGTGCCACAAAAAAGAACACC
ATGGAAATGTATAGGGTTCGGTTAAGTGACAAA---CCACATACAGACGATCCCATACTC
TGCCTGTCACTCTCTCCAGCTTCAGATCCTAGGTTGTCACATACTATGCTTGGAGAAATC
CTAAATTACTACACACACTGGGCAGGATCCCTGAAGTTCACGTTTCTGTTCTGTGGATCC
ATGATGGCAACTGGCAAACTGTTGGTGTCATACGCGCCTCCTGGAGCCGACCCACCAAAG
AAGCGTAAGGAGGCGATGCTGGGAACACATGTGATCTGGGACATAGGACTGCAGTCCTCA
TGTACTATGGTAGTGCCATGGATTAGCAACACCACGTATCGGCAAACCATAGATGATAGT
TTCACCGAAGGCGGATACATCAGCATCTTCTACCAAACCAGAATAGTCGTCCCTCTTTCG
ACACCCAGAGAGATGGACATCCTTGGTTTTGTGTCAGCGTGTAATGACTTCAGCGTGCGC
TTGTTGCGAGATACCACACATATAGAGCAAAAAGCGCTA---------GCACAGGGG---
TTAGGTCAGATGCTTGAAAGCATGATTGACAACACAGTC------CGTGAAACGGTG---
---GGGGCG------------GCAACGTCTAGAGACGCTCTCCCAAACACTGAAGCCAGT
GGACCAGTACACTCCAAGGAAATTCCGACACTCACCGCAGTGGAAACTGGGGCCACAAAT
CCACTAGTCCCTTCTGATACAGTGCAAACCAGACATGTTGTACAACATAGGTCAAGGTCA
GAGTCTAGCATAGAGTCTTTCTTCGCGCGGGGTGCATGCGTGACCATTATGACCGTGGAT
------AACTCAGCTTCCACCACGAATAAG---GGTAAGCTATTTGCAGTGTGGAAGATC
ACCTATAAAGATACTGTCCAGTTACGGAGGAAATTGGAGTTCTTCACCTATTCTAGATTC
GATATGGAATTTACCTTTGTGATTACTGCAAATTTCACTGAGACTAACAATGGGCATGCC
TTAAATCAAGTGTACCAAATTATGTACGTACCACCAGGCGCTCCAGTGCCCGAGAAATGG
GACGACTACACATGGCAAACCTCATCAAATCCATCAATCTTTTACACCTACGGAACAGCT
CCAGCCCGAATCTCGGTACCGTATGTTGGTATTTCGAACGCCTATTCACACTTTTACGAC
GGTTTTTCCAAAGTACCACTGAAGGACCAGCCGGCAGCACTA---GGTGACTCCCTCTAT
GGTGCAGCATCTCTAAATGACTTCGGTATTTTGGCTGTTAGAGTAGTCAATGACCACAAC
CCGACCAAGGTCACCTCCAAAATCAGAGTGTATCTAAAACCCAAACACATCAGAGTCTGG
TGCCCGCGTCCACCGAGGGCAGTGGCGTACTACGGCCCTGGAGTGGATTACAAGGATGGT
ACGCTTGCACCCCTC---TCCACCAAGGATCTGACCACATAT
>AGS09867
------------------------------------------ATGGGCGCGCAGGTTTCC
TCCCAGAAAGTTGGCGCTCACGAAAACTCAAACAGGGCATACGGAGGTTCTACTATTAAC
TACACCACCATTAATTACTATAGGGATACAGCTAGCAACGCAGCCTCAAAACAGGACTTC
TCCCAAGACCCTTCCAAATTCACCGAACCCATAAAAGATGTGTTGATAAAAACAGCCCCA
ATGTTAAATTCTCCAAACATTGAAGCTTGTGGGTACAGTGATAGAGTCTTGCAGTTGACG
CTGGGGAACTCCACCATCACCACTCAGGAGGCTGCAAACTCGGTGGTCGCTTATGGGCGA
TGGCCGGAATATTTGAGGGATGGTGAGGCTAATCCAGTCGACCAACCGACTGAACCAGAT
GTTGCAGCTTGTAGATTTTACACACTTGAAACAGTCTCTTGGACGAAAGAATCAAAGGGA
TGGTGGTGGAAGCTACCAGAC---GCACTAAGGGATATGGGGTTGTTTGGACAAAACATG
TACTACCATTACCTGGGTAGGTCAGGGTACACAGTGCACGTGCAGTGTAACGCATCCAAG
TTCCACCAGGGTGCACTCGGTGTGTTTGCCGTACCGGAAATGTGCTTGGCCGGGGACAGT
AATACCACACCCACGCACACCAGTTACCAGAACGCGAATCCAGGTGAGAAAGGGGGTACC
TTTACAGGCACATTCACGCCAGACAATAACCAAACGTCACCCGCCCGCAGATTCTGCCCT
GTGGATTACCTCTTTGGCAATGGCACCCTCCTGGGTAATGCGTTTGTGTTTCCGCACCAG
ATAATCAACTTGCGCACCAATAATTGTGCCACCATTGTCCTTCCATATGTGAACTCTCTT
TCAATAGACAGTATGGTGAAACACAATAACTGGGGGATCGCTATAATACCATTGGCTCCC
TTGAACTTTGCTAATGAGTCATCCCCAGAAATCCCCATTACTCTAACCATTGCTCCAATG
TGTTGCGAGTTCAATGGATTGAGAAATATCACCCTACCGCGGCTGCAGGGACTGCCTGTA
ATGAACACCCCTGGTAGCAACCAATACCTTACTGCTGACAACTTTCAGTCCCCGTGTGCG
TTACCTGAATTTGACGTCACCCCACCTATTGATATACCCGGGGAGGTTAAAAACATGATG
GAACTGGCCGAAATAGACACTATGATACCTTTTGACCTGAGTGCCACCAAAAAGAACACA
ATGGAAATGTACAGGGTTCAACTAAGTGACAAA---CCACATACAGATAAACCAATACTG
TGCCTGTCGTTATCACCAGCTACTGATCCCAGATTGTCTCACACAATGCTTGGAGAGATC
TTGAATTATTATACTCATTGGGCAGGATCCTTGAAGTTTACATTCCTGTTTTGTGGTTCC
ATGATGGCGACTGGAAAGCTGTTGGTTTCCTACGCTCCCCCCGGTGCTGACCCGCCAAAG
AAGCGCAAGGAGGCGATGTTAGGGACACATGTGATCTGGGACATTGGATTACAATCCTCC
TGTACTATGGTGGTGCCGTGGATTAGCAATACTACATATAGACAGACCATTGATGACAGC
TTCACCGAGGGTGGTTACATCAGTGTCTTTTACCAAACCAGAGTAGTAGTGCCCCTATCC
ACACCCAGGGAAATGGACATCCTCGGGTTTGTGTCAGCTTGCAACGATTTCAGCGTGCGT
CTGTTACGTGACACCACACACATAGAACAAAAAGCGATT---------ACACAAGGT---
TTGGGCCGGATGCTCGAGAGCATGATTGACAACACAGTC------CGCGAAACAGTA---
---GGGGCT------------TCAACCTCTCGGGACGCTCTCCCAAACACCGAGTCCAGC
GGCCCAGCCCACTCCAAGGAAATTCCGGCGCTCACCGCAGTAGAGACGGGAGCCACAAAC
CCGTTGGTTCCCTCAGACACCATACAAACTAGACATGTCATACAGCACAGATCGCGGTCA
GAGTCCAGTGTTGAGTCCTTCTTCGCACGCGGTGCGTGTGTTACCATAATGACAGTGGAC
------AATTCGGCCTCCACTACGTCAAAA---GACAAGTTATTCTCTGTGTGGAAAATC
ACGTACAAGGACACTGTGCAGTTGAGGAGAAAATTAGAGTTTTTCACTTATTCCAGGTTT
GACATGGAGTTCACTTTTGTAATCACAGCAAACTTTACAGAGACCAATAATGGGCATGCC
TTGAACCAGGTCTATCAAATCATGTATGTACCACCAGGCGCACCAGTGCCAGAGAAGTGG
GATGACTATACTTGGCAAACATCATCGAACCCATCAATTTTCTACACATACGGCACAGCA
CCGGCCCGCATCTCCGTACCGTACGTTGGTATATCAAATGCCTACTCACACTTTTATGAC
GGGTTTTCTAAAGTACCGTTGAAAGATCAATCAGCGGAGCTT---GGTGACTCACTTTAC
GGTGCTGCTTCCCTGAATGACTTTGGCATTTTGGCTGTGAGGGTGGTTAACGACCATAAT
CCAACCAAGGTCACTTCCAAGATTAGGGTGTACTTAAAACCCAAACACATCAGAGTGTGG
TGCCCCCGCCCACCGAGGGCAGTGGCGTATTACGGTCCGGGAGTGGACTACAAGGATGGG
ACGCTCGCTCCCCTT---TCCACCAAAGACCTGACCACGTAT
>CAA24465
------------------------------------------ATGGGTGCTCAGGTTTCA
TCACAGAAAGTGGGCGCACATGAAAACTCAAATAGAGCGTATGGTGGTTCTACCATTAAT
TACACCACCATTAATTATTATAGAGATTCAGCTAGTAACGCGGCTTCGAAACAGGACTTC
TCTCAAGACCCTTCCAAGTTCACCGAGCCCATCAAGGATGTCCTGATAAAAACATCCCCA
ATGCTAAACTCGCCAAACATAGAGGCTTGCGGGTATAGCGATAGAGTACTGCAATTAACA
CTGGGAAACTCCACTATAACCACACAGGAGGCGGCTAATTCAGTAGTCGCTTATGGGCGT
TGGCCTGAATATCTGAGGGACAGCGAAGCCAATCCAGTGGACCAGCCGACAGAACCAGAC
GTCGCTGCATGCAGGTTTTATACGCTAGACACCGTGTCTTGGACGAAAGAGTCGCGAGGG
TGGTGGTGGAAGTTGCCTGAT---GCACTGCGGGACATGGGACTCTTTGGCCAAAATATG
TACTACCACTACCTAGGTAGGTCCGGGTACACCGTGCATGTACAGTGTAACGCCTCCAAA
TTCCACCAGGGGGCACTAGGGGTATTCGCCGTACCAGAGATGTGTCTGGCCGGGGATAGC
AACACCACTACCATGCACACCAGCTATCAAAATGCCAATCCTGGCGAGAAAGGAGGCACT
TTCACGGGTACGTTCACTCCTGACGACAACCAGACATCACCTGCCCGTAGGTTCTGCCCG
GTGGATTACCTCTTTGGAAATGGCACGTTATTGGGGAATGCCTTTGTGTTCCCGCACCAG
ATAATAAACCTACGGACCAACAACTGTGCTACACTGGTACTCCCTTACGTGAACTCCCTC
TCGATAGATAGTATGGTAAAGCACAATAATTGGGGAATTGCAATATTACCATTGGCCCCA
TTAAATTTTGCTAGTGAGTCCTCCCCAGAGATTCCAATCACCTTGACCATAGCCCCTATG
TGCTGTGAGTTCAATGGATTAAGAAACATTACCCTGCCACGCTTACAGGGCCTGCCGGTC
ATGAACACCCCTGGTAGCAATCAATATCTTACTGCAGACAACTTCCAGTCACCGTGTGCG
CTGCCTGAATTTGATGTGACCCCACCTATTGACATACCCGGTGAAGTTAAGAACATGATG
GAATTGGCAGAAATCGACACCATGATTCCCTTTGACTTAAGTGCAAAAAAAAAGAACACC
ATGGAAATGTATAGGGTTCGGTTAAGTGACAAA---CCACATACAGACGATCCCATACTC
TGCCTGTCACTCTCTCCAGCTTCAGATCCTAGGTTGTCACATACTATGCTTGGAGAAATC
CTAAATTACTACACACACTGGGCAGGATCCCTGAAGTTCACGTTTCTGTTCTGTGGATCC
ATGATGGCAACTGGCAAACTGTTGGTGTCATACGCGCCTCCTGGAGCCGACCCACCAAAG
AAGCGTAAGGAGGCGATGTTGGGAACACATGTGATCTGGGACATAGGACTGCAGTCCTCA
TGTACTATGGTAGTGCCATGGATTAGCAACACCACGTATCGGCAAACCATAGATGATAGT
TTCACCGAAGGCGGATACATCAGCGTCTTCTACCAAACCAGAATAGTCGTCCCTCTTTCG
ACACCCAGAGAGATGGACATCCTTGGTTTTGTGTCAGCGTGTAATGACTTCAGCGTGCGC
TTGATGCGAGATACCACACATATAGAGCAAAAAGCGCTA---------GCACAGGGG---
TTAGGTCAGATGCTTGAAAGCATGATTGACAACACAGTC------CGTGAAACGGTG---
---GGGGCG------------GCAACGTCTAGAGACGCTCTCCCAAACACTGAAGCCAGT
GGACCAGCACACTCCAAGGAAATTCCGGCACTCACCGCAGTGGAAACTGGGGCCACAAAT
CCACTAGTCCCTTCTGATACAGTGCAAACCAGACATGTTGTACAACATAGGTCAAGGTCA
GAGTCTAGCATAGAGTCTTTCTTCGCGCGGGGTGCATGCGTGGCCATTATAACCGTGGAT
------AACTCAGCTTCCACCAAGAATAAG---GATAAGCTATTTACAGTGTGGAAGATC
ACTTATAAAGATACTGTCCAGTTACGGAGGAAATTGGAGTTCTTCACCTATTCTAGATTT
GATATGGAATTTACCTTTGTGGTTACTGCAAATTTCACTGAGACTAACAATGGGCATGCC
TTAAATCAAGTGTACCAAATTATGTACGTACCACCAGGCGCTCCAGTGCCCGAGAAATGG
GACGACTACACATGGCAAACCTCATCAAATCCATCAATCTTTTACACCTACGGAACAGCT
CCAGCCCGGATCTCGGTACCGTATGTTGGTATTTCGAACGCCTATTCACACTTTTACGAC
GGTTTTTCCAAAGTACCACTGAAGGACCAGTCGGCAGCACTA---GGTGACTCCCTCTAT
GGTGCAGCATCTCTAAATGACTTCGGTATTTTGGCTGTTAGAGTAGTCAATGATCACAAC
CCGACCAAGGTCACCTCCAAAATCAGAGTGTATCTAAAACCCAAACACATCAGAGTCTGG
TGCCCGCGTCCACCGAGGGCAGTGGCGTACTACGGCCCTGGAGTGGATTACAAGGATGGT
ACGCTTACACCCCTC---TCCACCAAGGATCTGACCACATAT
>ACZ13359
------------------------------------------ATGGGTGCTCAAGTTTCA
TCCCAAAAAGTTGGAGCCCATGAGAATTCGAATAGGGCATATGGTGGTTCCACCATTAAT
TACACCACTATCAATTATTACAAGGATTCAGCAAGTAATGCCGCATCTAAGCAAGACTAT
TCCCAGGATCCCTCCAAATTCACCGAACCACTGAAGGATGTGTTGATCAAGACAGCACCA
GCTCTCAACTCTCCAAATGTTGAGGCATGTGGATACAGCGATAGGGTGTTGCAACTGACC
CTAGGCAACTCCACCATAACAACACAAGAGGCGGCTAATTCCGTAGTCGCGTATGGTCGT
TGGCCTGAATTCATCCGAGATGACGAAGCAAATCCAGTGGACCAACCAACAGAGCCGGAT
GTAGCAACTTGTAGGTTTTACACACTGGACACAGTCATGTGGGGCAAAGAGTCCAAGGGA
TGGTGGTGGAAACTACCAGAT---GCTCTCAGAGACATGGGGCTGTTTGGACAAAATATG
TATTACCACTATTTAGGGAGATCGGGATATACTGTGCACGTCCAGTGTAACGCCTCCAAA
TTTCATCAGGGCTCGTTGGGAGTATTTGCCATACCAGAATTTTGCCTGGCTGGGGATAGT
---GATAAGCAAAGATATACCAGCTACGCAAATGCTAACCCAGGTGAGAAAGGAGGGAAG
TTTTATGCACAATTTAACAAAGATACTGCTGTAACTTCTCCAAAAAGGGAATTTTGTCCA
GTAGACTATTTACTAGGATGTGGTGTTTTGGTAGGGAACGCTTTTGTGTTCCCCCACCAG
ATTATTAACTTAAGAACCAACAACAGTGCCACCCTAGTACTACCCTATGTGAACGCACTG
TCTATAGATTCAATGGTCAAACACAACAATTGGGGTATTGCAATTCTCCCCCTATCACCA
TTGGATTTTGCACAAGACTCATCAGTGGAGATACCCATTACAGTCACAATAGCTCCGATG
TGCAGTGAGTTCAATGGTTTGCGCAATGTTACAGCCCCAAAGCTTCAAGGATTGCCAGTG
CTAAATACACCAGGTAGCAATCAGTACCTGACCTCGGACAACCACCAGTCCCCGTGTGCT
ATCCCAGAATTTGATGTCACGCCACCAATTGACATACCTGGGGAAGTCAAAAATATGATG
GAATTGGCTGAAATAGACACTATGATTCCTCTGAATTTAGAGAACACCAGGAGGAATACC
ATGGACATGTACAGAGTGAGGTTGAGTGACAGC---GCCAACCTGAGTGATCCAATCTTA
TGCCTGTCCCTGTCACCGGCAGCCGATCCCCGTTTATCACACACTATGTTAGGGGAGGTG
TTGAACTACTACACACACTGGGCTGGATCCCTGAAGTTCACCTTCTTATTCTGTGGCTCT
ATGATGGCTACTGGAAAGCTGTTGGTCGCTTACGCCCCTCCGGGAGCACAGCCACCGACC
AGTCGCAAGGAGGCAATGCTCGGGACGCACGTCATTTGGGACCTGGGCCTACAATCCTCA
TGTACGATGGTTGTACCGTGGATCAGCAATGTAACGTACAGACAGACTACACAGGACAGT
TTTACTGAAGGGGGGTACATCAGTATGTTCTATCAAACTAGAATTGTGGTTCCTCTATCA
ACCCCAACGGCGATGGACATGTTGGGGTTTGTTTCAGCGTGCAATGATTTCAGTGTACGG
TTACTGCGCGACACAACGCACATTTCGCAGACGGCCATG---------CCACAAGGG---
GTGGATGATCTGATAACCGAGGTGGCGCAAAATGCTTTA------GCTCTCTCACTC---
---CCCAAG------------------CCACAAAACAGTCTCCCCGACACAAAGGCCAGT
GGGCCCGCCCACTCCAAGGAAGTTCCGGCACTGACTGCGGTCGAGACCGGTGCCACCAAT
CCACTTGTTCCATCAGACACCGTGCAGACGCGACATGTCATACAGCAGCGTAGCAGGACT
GAGTCAACCATTGAATCCTTCTTTGCAAGGGGGGCGTGTGTTGCCATAATTGAGGTGGAC
------AATGAACAACCAACTACCAGGGCC---CAAAAACTGTTCGCCACATGGCGAATC
ACCTATAAGGACACGGTACAATTGCGCCGGAAGTTAGAGTTTTTCACATATTCCCGCTTT
GACATGGAATTTACTTTTGTGGTGACAGCCAACTTCACCAACTCAAACAACGGGCATGCT
CTAAACCAAGTGTACCAGATAATGTATATCCCCCCAGGTGCCCCTACGCCAAAGTCGTGG
GACGATTACACCTGGCAAACTTCTTCAAACCCATCCATATTCTACACCTACGGTGCTGCC
CCGGCCCGGATTTCCGTACCATATGTGGGATTGGCAAACGCATACTCGCACTTCTATGAC
GGTTTCGCCAAAGTACCTTTGAAATCTGATGCAAATGACCAAGTGGGGGATTCACTCTAC
AGCGCCATGACTGTGGATGATTTCGGTGTCCTCGCCATAAGAGTGGTCAATGATCACAAC
CCCACTAAAGTAACGTCAAAGGTGCGGATATACATGAAACCCAAGCACGTGAGGGTGTGG
TGCCCAAGACCCCCGCGGGCGGTGCCGTACTACGGGCCAGGAGTGGACTACAAGGACGGG
---TTGGCACCTCTG---TCAGAGAAGGGACTCACAACGTAC
>BAD72853
------------------------------------------ATGGGTGCTCAGGTTTCA
TCACAGAAAGTGGGCGCACATGAAAACTCAAACAGAGCGTATGGTGGTTCTACCATTAAT
TACACCACCATTAATTATTATAGAGATTCAGCTAGTAACGCGGCTTCGAAACAGGACTTC
TCTCAGGACCCCTCCAAGTTCACTGAGCCCATCAAGGATGTCCTGATAAAGACAGCTCCA
ATGCTAAACTCGCCAAACATAGAGGCTTGCGGGTATAGCGATAGGGTACTGCAATTAACA
CTGGGAAACTCCACTATAACCACACAGGAGGCGGCTAATTCAGTAGTCGCTTATGGGCGT
TGGCCTGAATATCTGAGGGACAGCGAGGCCAATCCAGTGGACCAGCCGACAGAACCAGAC
GTCGCTGCATGCAGGTTTTATACGCTAGACACCGTGTCTTGGACGAAAGAGTCGCGAGGG
TGGTGGTGGAAGTTACCTGAT---GCACTGCGGGACATGGGACTCTTTGGCCAAAATATG
TACTACCACTACCTAGGTAGGTCCGGGTACACCGTGCATGTACAGTGTAACGCCTCCAAA
TTCCACCAGGGGGCACTAGGGGTATTCGCCGTACCAGAGATGTGTCTGGCCGGAGATAGC
AACACCACTACCATGCACACCAGCTATCAAAATGCCAATCCTGGCGAGAAAGGAGGTACT
TTCACGGGTACGTTCACTCCTGACGACAACCAGACGTCACCTGCCCGTAGGTTCTGCCCG
GTAGATTACCTCTTTGGAAATGGCACGTTATTGGGGAATGCCTTTGTGTTCCCGCACCAG
ATAATAAACCTGCGGACCAACAACTGTGCCACACTGGTACTCCCTTACGTGAACTCCCTC
TCGATAGATAGTATGGTAAAGCACAATAATTGGGGAATTGCAATATTACCATTGGCCCCA
TTGAATTTTGCTAGTGAGTCCTCCCCAGAGATTCCAATCACCCTAACCATAGCCCCTATG
TGCTGTGAGTTCAATGGATTAAGAAACATTACTCTGCCACGCTTACAGGGCCTGCCGGTC
ATGAACACCCCTGGTAGCAATCAATATCTTACTGCAGACAACTTCCAGTCACCGTGTGCG
CTGCCTGAATTTGATGTGACCCCACCTATTGACATACCCGGTGAAGTTAAGAACATGATG
GAGTTGGCAGAGATCGACACCATGATTCCCTTTGACTTAAGTGCAACAAAAAAGAATACC
ATGGAAATGTATAGGGTTCGGTTAAGTGACAAA---CCACATACAGACGACCCCATACTC
TGCCTGTCACTCTCTCCAGCTTCAGATCCTAGGTTGTCACATACTATGCTTGGAGAAATC
CTAAATTACTACACACACTGGGCAGGATCTTTGAAGTTCACGTTTCTGTTCTGTGGATCC
ATGATGGCAACTGGTAAACTGTTGGTGTCATACGCGCCTCCTGGAGCCGACCCACCGAAG
AAGCGTAAGGAGGCGATGTTAGGAACACATGTGATCTGGGACATAGGACTGCAGTCCTCA
TGTACTATGGTAGTGCCATGGATTAGTAACACCACATATCGGCAAACCATAGATGATAGT
TTCACCGAAGGCGGATACATCAGCGTCTTCTACCAAACCAGAATAGTCGTCCCTCTTTCG
ACACCCAGAGAGATGGACATCCTTGGTTTTGTGTCAGCGTGTAATGACTTCAGCGTGCGC
TTGATGCGAGATACCACACATATAGAGCAAAAAGCGCTG---------GCACAGGGG---
TTAGGTCAGATACTTGAAAGCATGATTGACAACTCAGTC------CGTGAAACGGTG---
---GGGGCG------------GCAACGTCTAGAGACGCTCTTCCAAACACTGAAGCCAGT
GGACCGGCACACTCCAAGGAAATTCCCGCACTCACCGCAGTGGAAACTGGGGCCACGAAT
CCACTAGTCCCTTCTGATACAGTACAAACCAGACATGTTATACAACATAGGTCAAGGTCA
GAGTCTAGCATAGAGTCTTTCTTCGCGCGGGGTGCATGCGTGGCCATTTTAACCGTGGAT
------AACTCGGCTTCCACCACGAGTAAG---GATAAGCTATTTGCAGTGTGGAAGATC
ACTTATAAAGATACTGTCCAGTTACGGAGGAAATTGGAGTTCTTCACCTATTCTAGATTT
GATATGGAGTTTACCTTTGTGGTTACTGCAAATTTCACTGAGACCAACAATGGACATGCC
TTGAATCAAGTGTACCAAATTATGTACGTACCACCAGGCGCTCCAGTGCCCGAGAAATGG
GACGACTACACATGGCAAACCTCATCAAATCCATCAATCTTTTACACCTACGGGACAGCT
CCAGCCCGGATCTCAGTACCGTATGTTGGTATTTCGAACGCCTATTCACACTTTTACGAC
GGTTTTTCCAAAGTACCACTGAAGGACCAATCGACAGCACTA---GGTGACTCCCTCTAT
GGTGCAGCATCTCTAAATGACTTCGGTATCTTGGCTGTTAGAGTAGTCAATGATCACAAC
CCGACCAAGGTCACCTCCAAAATTAGAGTGTATCTAAAACCCAAACACATCAGAGTCTGG
TGCCCGCGTCCACCGAGGGCAGTGGCGTACTACGGCCCTGGAGTGGATTACAAGGACGGT
ACGCTCACACCCCTC---TCCACTAAGGAATTGACCACATAT
>BAD72855
------------------------------------------ATGGGTGCTCAGGTTTCA
TCACAGAAAGTGGGCGCACATGAAAACTCAAACAGAGCGTATGGTGGTTCTACCATTAAT
TACACCACCATTAATTATTATAGAGATTCAGCTAGTAACGCGGCTTCGAAACAGGACTTC
TCTCAGGACCCCTCCAAGTTCACCGAGCCCATCAAGGATGTCCTGATAAAGACAGCTCCA
ATGCTAAACTCACCAAACATAGAGGCCTGCGGGTATAGCGATAGAGTACTGCAATTAACA
CTGGGAAACTCCACTATAACCACACAGGAGGCGGCTAATTCAGTAGTCGCTTATGGGCGT
TGGCCTGAATATCTGAGGGACAGCGAGGCCAATCCAGTGGACCAGCCGACAGAACCAGAC
GTCGCTGCATGCAGGTTTTATACGCTAGACACCGTGTCTTGGACGAAAGAGTCGCGAGGG
TGGTGGTGGAAGTTACCTGAT---GCACTGCGGGACATGGGACTCTTTGGCCAAAATATG
TACTACCACTACCTAGGTAGGTCCGGGTACACCGTGCATGTACAGTGTAACGCCTCCAAA
TTCCACCAGGGGGCACTAGGGGTATTCGCCGTACCAGAGATGTGTCTGGCCGGGGATAGC
AACACCACTGCCATGCACACCAGCTATCAAAATGCCAATCCTGGCGAGAAAGGAGGTACT
TTCACGGGTACGTTCACTCCTGACGACAACCAGACGTCACCTGCCCGTAGGTTCTGCCCG
GTAGATTACCTCTTTGGAAATGGCACGTTATTGGGGAATGCCTTTGTGTTCCCGCACCAG
ATAATAAACCTGCGGACCAATAACTGTGCCACACTGGTACTCCCTTACGTGAACTCCCTC
TCGATAGATAGTATGGTAAAACACAATAATTGGGGAATTGCAATATTGCCATTGGCCCCA
TTGAATTTTGCTAGTGAGTCTTCCCCAGAGATTCCAATCACCCTAACCATAGCCCCTATG
TGCTGTGAGTTCAATGGATTAAGAAACATTACTCTGCCACGCTTACAGGGCCTGCCGGTC
ATGAACACCCCTGGCAGCAATCAATATCTTACTGCAGACAACTTCCAGTCACCGTGTGCG
CTGCCTGAATTTGATGTGACCCCACCTATTGACATACCCGGTGAAGTTAAGAACATGATG
GAATTGGCAGAGATCGACACCATGATTCCCTTTGACTTAAGTGCAACAAAAAAGAATACC
ATGGAAATGTATAGGGTTCGGTTGAGTGACAAA---CCACATACAGACGACCCCATACTC
TGCCTGTCACTCTCTCCAGCTTCAGATCCTAGGTTGTCACATACTATGCTTGGAGAAATC
CTAAATTACTACACACACTGGGCAGGATCTTTGAAGTTCACGTTTCTGTTCTGTGGATCC
ATGATGGCAACTGGTAAACTGTTGGTGTCATACGCGCCTCCTGGAGCCGACCCACCGAAG
AAGCGTAAGGAGGCGATGTTAGGAACACATGTGATCTGGGACATAGGACTGCAGTCCTCA
TGTACTATGGTAGTGCCATGGATTAGTAACACCACATATCGGCAAACCATAGATGATAGT
TTCACCGAAGGCGGATACATCAGCGTCTTCTACCAAACCAGAATAGTCGTCCCTCTTTCG
ACACCCAGAGAGATGGACATCCTTGGTTTTGTGTCAGCGTGTAATGACTTCAGCGTGCGC
TTGATGCGAGATACCACACACATAGAGCAAAAAGCGCTG---------GCACAGGGG---
TTAGGTCAGATACTTGAAAGCATGATTGACAACTCAGTC------CGTGAAACGGTG---
---GGGGCG------------GCAACGTCTGGAGACGCCCTCCCAAACACTGAAGCCAGT
GGACCAGCACACTCCAAGGAAATTCCCGCACTCACCGCAGTGGAAACTGGGGCCACGAAT
CCACTAGTCCCTTCTGATACAGTACAAACCAGACATGTTATACAACATAGGTCAAGGTCA
GAGTCTAGCATAGAGTCTTTCTTCGCGCGGGGTGCATGCGTGGCCATTTTAACCGTGGAT
------AACTCGGCTTCCACCACGAGTAAG---GATAAGTTGTTTGCAGTGTGGAAGATC
ACTTATAAAGATACTGTCCAGTTACGGAGGAAATTGGAGTTCTTCACCTATTCTAGATTT
GATATGGAGTTTACCTTTGTGGTTACTGCAAATTTCACTGAAACCAACAATGGGCATGCC
TTGAATCAAGTGTACCAAATTATGTACGTACCACCAGGCGCTCCAGTGCCCGAGAAATGG
GACGACTACACATGGCAAACCTCATCAAATCCATCAATCTTTTACACCTACGGGACAGCT
CCAGCCCGGATCTCAGTACCGTATGTTGGTATTTCGAACGCCTATTCACACTTTTACGAC
GGTTTTTCCAAAGTACCACTGAAGGACCAATCGGCAGCACTA---GGTGACTCCCTCTAT
GGTGCTGCATCTCTAAATGACTTCGGTATCTTGGCTGTTAGAGTAGTCAATGATCACAAC
CCGACCAAGGTCACCTCCAAAATTAGAGTGTATCTAAAACCCAAACACATCAGAGTCTGG
TGCCCGCGTCCACCGAGGGCAGTGGCGTACTACGGTCCTGGAGTGGATTACAAGGACGGT
ACGCTCACACCCCTC---TCCACTAAGGAATTGACCACATAT
>AEE25815
------------------------------------------ATGGGAGCTCAAGTGTCT
TCACAGAAGGTGGGAGCTCATGAGAACACTAACGTAGCAACTGGAGGTTCTACTGTTAAT
TACACCACCATTAACTATTACAAAGATAGCGCCAGCAATGCGGCGTCCAAACAGGATTTT
AGTCAAGACCCTTCCAAGTTCACTGAACCAGTCAAGGACGTCATGTTAAAATCTGCCCCT
GCATTGAATTCCCCCAACGTCGAGGCATGTGGATACAGCGACAGAGTCAGGCAAATCACA
CTTGGTAACTCAACAATAACTACTCAAGAGGCCGCCAATGCTGTGGTAGCCTATGGTGAA
TGGCCATCGTACATTACCCCACAAGAAGCTAACCCAGTTGATGCTCCAACAGAACCAGAC
GTAAGTAGTAACAGGTTCTATACACTGGAATCAGTGCAGTGGAGCAAGGGTTCCAAAGGT
TGGTGGTGGAAACTACCAGAC---TGCCTCAAGGACATGGGACTGTTTGGTCAGAACATG
TATTACCACTACTTGGGCAGGTCAGGATACACTGTGCACGTCCAGTGCAACGCGTCCAAG
TTCCATCAGGGCGCTTTGGCTGTGTTTGCTGTCCCTGAGTGTGTGTTCTCGGGCAATGCA
AAAGATAAGACCAACTACACCAGTTATGTCAATGCTAATCCCGGGGAGGCAGGCGGTGAG
TTCAAATCACAGTACTCACCCGGT---ACCGATGCGGAAGATGCCAGACAATTTTGCCCC
ATTGATTATTTGTTTGGGTCAGGTGTGATGTTTGGAAACGCATTCATTTACCCACACCAG
GTCATTAATTTGAGGACAAATAATAGTGCAACATTAGTCCTACCCTATGTCAATTCATTA
GCTATTGACTGTATGGCTAGACACAACAATTGGGGAATTGTCATTATACCGGTAGTCCCA
TTAGACTTTGCTGAAGCTAGTAGCACCCAAATACCAATTACTGTTACAATTGCACCAATG
TACACCGAGTTTAATGGGCTACGGAACATAACTATACCAGCTACGCAAGGCTTGCCAACC
ATGTTAGTGCCCGGCTCAAACCAGTTTTTGACATCTGATAACTTTCAGTCGCCATGTGCA
CTGCCTGAGTTTGATGTAACGCCCCCTTTACATATACCAGGTGAAGTAAAGAACATGATG
GAAATAGCGGAGGTGGATTCGTTAATCCCAATGAACGCAGTGACAGGTAAGGCGAACACA
ATGGATATGTACAGGATTGAACTAGATAGCACA---TCAAATTTGAGCAGCCCTATATTC
TGCCTATCACTCTCCCCCGCAAGTGATCAGAGACTGCAATACACACTCTTAGGTGAGGTG
TTAAACTATTACACCCACTGGACGGGGTCCATTAGGTTCACATTTCTGTTCTGTGGCAGC
ATGATGGCAACAGGCAAGTTACTACTCAGTTACAGTCCTCCTGGTGCGGCACCCCCAACA
ACCCGCAAAGAAGCAATGTTAGGCACCCACTTAATTTGGGACCTTGGTTTGCAATCAAGT
GCAACCATGGTTGCCCCATGGATTTCCAACAGTGTGTATCGCAGATGTGTCAAAGATGAT
TACACCGCGGGAGGTTACATCACTTGTTTTTATCAAACCAAAATTGTTGTGCCCATGAAC
ACACCAATAAAAATGGATATGCTAGCGTATGTGAGTGCGTGTCCTGACTTCTCAGTGCGG
CTTCTGAGAGACACTACACATATCAGTCAGACCACTCCC---GTGCTGCCACAAGGC---
TTGGAAGATCTCATTGAGTCAGTGGCCCAGAATGCTCTG------CAGATATCACAA---
---CCTAGACCAACCCAAAGACCAGCAATTACCAACACTGTCGCAGACACCCCAGCAACA
TCCGGTGTGAATTCTCAAGAGGTACCTGCACTGACTGCGGTGGAAACTGGTGCCAGCGGA
CAGGCAGTACCTGCCGATGTCATTGAGACCAGAAAGGTGATCAACTACAAGACCAGGAGT
GAGTCCACCATCGAAAGCTTCTTTGGGCGGTCCGCTTGTGTTACAATAATGTCAGTAGAA
AACTTCAATGCCATTGAGGCGATAGATAAG---AAGAAATTGTTCAGTGTGTGGGAAATC
AGCTATACAGACACTGTTCAGCTCAGGCGCAAAATGGAGATGTTCACATACTCACGTTTT
GATACAGAATTCACCTTCGTGTTAACTGAGAGGTATTACACCCAGAACTCAGGACATGCC
CGTAATCAAGTATACCAAATCATGTACATACCTCCAGGAGCACCAAGGCCCAATGCGTGG
GACGACTACACGTGGCAATCGTCATCAAACCCGTCCATCTTTTACACATATGGATGCGCA
CCACCAAGAATGTCCGTGCCGTTTGTTGGTATTGCCAACGCATACAGTCACTTTTACGAC
GGATTTGCGCGAGTGCCCATCAAAGGCGAAACGGCTGACGGT---GGTGACGCGTACTAT
GGCCAGACATCAATTAATGATTTTGGGGCAATTGCTCTTAGAGTGGTCAATGAACACAAT
CCAGCTCGCATAACATCACGAATGAGAGTGTACATGAAACCCAAGCACATCAGAGTGTGG
TGCCCTAGGCCGCCACGTGCGGTACCATACAACGGTACTGGAGTGGATATAAAGGAAAAC
ACCCTAGCGCCCATCACGCCAGTTAATTCCATAACCACCTAT
>AAQ10896
------------------------------------------ATGGGTGCTCAGCTTTCA
TCGCAGAAAGTGGGCGCACATGAAAACTCAAATAGAGCGTATGGCGGTTCGACCATTAAT
TACACCACCATTAATTATTATAGAGATTCAGCTAGTAACGCGGCTTCGAAACAGGACTTC
TCTCAAGACCCTTCCAAGTTCACCGAACCCATCAAGGATGTCCTGATAAAAACATCCCCA
ATGCTAAACTCGCCAAACATAGAGGCTTGCGGGTATAGTGATAGAGTACTGCAATTAACA
CTGGGAAACTCCACTATAACCACGCAGGAGGCGGCTAGTTCAGTAGTCGCTTATGGGCGT
TGGCCTGAATATCTGAGGGACAGCGAAGCCAATCCAGTGGACCAGCCGACAGAGCCAGAC
GTCGCTGCATGCAGGTTTTATACGCTAGACACCGTGTCTTGGACGAAAGAGTCGCGAGGG
TGGTGGTGGAAGTTGCCTGAT---GCACTGCGGGACATGGGACTCTTTGGCCAGAATATG
TACTACCACTACCTAGGTAGGTCCGGGTACACCGTGCATGTACAGTGTAACGCCTCTAAA
TTCCACCAGGGGGCACTAGGGGTATTCGCCGTACCAGAGATGTGTCTGGCCGGGGATAGC
AACACCACCACCATGCACACCAGCTATCAAAATGCCAATCCTGGCGAGAAAGGAGGCACT
TTCACGGGAACGTTCACTCCTGATAACAACCAGACATCACCTGCCCGTAGATTCTGCCCA
GTGGATTACCTCTTTGGAAATGGCACGTTATTGGGGAATGCCTTTGTATTCCCGCACCAG
ATAATAAACCTACGGACCAACAACTGTGCTACACTGGTACTCCCTTACGTGAACTCCCTC
TCGATAGATAGTATGGTAAAGCACAATAATTGGGGAATTGCAATATTACCATTGGCCCCA
TTAAATTTTGCTAGTGAGTCCTCCCCAGAGATTCCAATCACCTTGACCATAGCCCCTATG
TGCTGTGAGTTCAATGGATTGAGAAACATTACCCTGCCACGCTTACAGGGCCTGCCGGTC
ATGAACACCCCTGGTAGCAATCAATATCTTACTGCAGACAACTTCCAGTCACCGTGTGCG
CTGCCTGAATTTGATGTGACCCCACCTATTGACATACCCGGTGAAGTTAAGAACATGATG
GAACTGGCAGAAATCGACACCATGATTCCCTTTGACTTAAGTGAACAAAGAAAGAACACC
ATGGAAATGTATAGGGTTCGGTTAAGTGACCAA---CCACATACAGACGATCCCATACTC
TGCCTGTCACTCTCCCCAGCTTCAGATCCTAGGTTGTCGCATACTATGCTTGGAGAAATC
TTAAATTACTACACACACTGGGCAGGATCCCTGAAGTTTACGTTTCTGTTCTGTGGATCC
ATGATGGCAACTGGCAAACTGTTGGTGTCATACGCGCCTCCTGGAGCTGACCCACCAAGA
AAGCGTAAGGAGGCGATGTTGGGAACACATGTGATCTGGGACATAGGACTGCAGTCCTCA
TGTACTATGGTAGTGCCATGGATTAGCAATACCGCGTTTCGGCAAACCATAGATGATAGT
TTCACCGAAGGCGGATACATCAGCGTCTTCTACCAAACCAGAATAGTCGTCCCTCTTTCG
ACACCCAGAGAGATGGACATCCTTGGTTTTGTGTCAGCGTGTAATGACTTCAGCGTGCGC
TTGTTGCGAGATACCACACACATAGAGCAAAAAGCACTA---------GCACAGGGG---
TTAGGTCAGATGCTTGAAAGCATGATTGACAACACGGTC------CGTGAAACGGTG---
---GGGGCG------------GCAACATCCAGAGACGCTCTCCCAAACACTGAAGCCAGT
GGACCAGCACACTCCAAGGAAATTCCGGCACTCACCGCAGTGGAAACTGGGGCCACAAAT
CCACTAGTCCCTTCTGATACGGTGCAAACCAGACATGTTATACAACATAGGTCAAGGTCA
GAGTCTAGCATAGAGTCTTTCTTCGCGCGAGGTGCATGCGTAGCCATTATAACCGTGGAT
------AACTCAGTTTCCGCCACGAGTAAG---GATAAGCAATTTGCAGTGTGGAAGATC
ACTTATAAAGATACTGTCCAGTTACGGAGGAAATTGGAGTTCTTCACCTATTCTAGGTTT
GATATGGAATTCACCTTTGTGGTTACTGCAAATTTCACTGAGACTAACAATGGGCATGCC
TTAAATCAAGTGTACCAAATTATGTACGTACCACCAGGCGCTCCAGTGCCCGAGAAATGG
GACGACTACACATGGCAAACCTCATCAAATCCATCAATCTTTTACACCTACGGAACAGCT
CCAGCCCGGATTTCAGTACCGTATGTTGGCATTTCGAACGCCTATTCACACTTTTACGAC
GGTTTTTCCAAAGTACCACTGAAGGACCAGTCGACAGCACTA---GGTGACTCCCTCTAT
GGTGCAGCATCTCTAAATGACTTTGGTGTTTTGGCTGTTAGAGTAGTCAATGATCACAAC
CCAACCAAGGTCACCTCCAAAATCAGAGTGTATCTAAAACCCAAACACATCAGAGTCTGG
TGCCCGCGTCCACCGAGGGCAGTGGCGTACTACGGCCCTGGAGTGGATTACAAGGATGGC
ACGCTTACACCCCTC---TCCACCAAGAGTCTGACCACATAT
>BAD72856
------------------------------------------ATGGGTGCTCAGGTTTCA
TCACAGAAAGTGGGCGCACATGAAAACTCAAACAGAGCGTATGGTGGTTCTACCATTAAT
TACACCACCATTAATTATTATAGAGATTCAGCTAGTAACGCGGCTTCGAAACAGGACTTC
TCTCAGGACCCCTCCAAGTTCACCGAGCCCATCAAGGATGTCCTGATAAAGACAGCTCCA
ATGCTAAACTCACCAAACATAGAGGCCTGCGGGTATAGCGATAGAGTACTGCAATTAACA
CTGGGAAACTCCACTATAACCACACAGGAGGCGGCTAATTCAGTAGTCGCTTATGGGCGT
TGGCCTGAATATCTGAGGGACAGCGAGGCCAATCCAGTGGACCAGCCGACAGAACCAGAC
GTCGCTGCATGCAGGTTTTATACGCTAGACACCGTGTCTTGGACGAAAGAGTCGCGAGGG
TGGTGGTGGAAGTTACCTGAT---GCACTGCGGGACATGGGACTCTTTGGCCAAAATATG
TACTACCACTACCTAGGTAGGTCCGGGTACACCGTGCATGTACAGTGTAACGCCTCCAAA
TTCCACCAGGGGGCACTAGGGGTATTTGCCGTACCAGAGATGTGTCTGGCCGGGGATAGC
AACACCACTGCCATGCACACCAGCTATCAAAATGCCAATCCTGGCGAGAAAGGAGGTACT
TTCACGGGTACGTTCACTCCTGACGACAACCAGACGTCACCTGCCCGTAGGTTCTGCCCG
GTAGATTACCTTTTTGGAAATGGCACGTTATTGGGGAATGCCTTTGTGTTCCCGCACCAG
ATAATAAACCTGCGGACCAATAACTGTGCCACACTGGTACTCCCTTACGTGAACTCCCTC
TCGATAGATAGTATGGTAAAACACAATAATTGGGGAATTGCAATATTGCCATTGGCCCCA
CTGAATTTTGCTAGTGAGTCTTCCCCAGAGATTCCAATCACCCTAACCATAGCCCCTATG
TGCTGTGAGTTCAATGGATTAAGAAACATTACTCTGCCACGCTTACAGGGCCTGCCGGTC
ATGAACACCCCTGGCAGCAATCAATATCTTACTGCAGACAACTTCCAGTCACCGTGTGCG
CTGCCTGAATTTGATGTGACCCCACCTATTGACATACCCGGTGAAGTTAAGAACATGATG
GAATTGGCAGAGATCGACACCATGATTCCCTTTGACTTAAGTGCAACAAAAAAGAATACC
ATGGAAATGTATAGGGTTCGGTTGAGTGACAAA---CCACATACAGACGACCCCATACTC
TGCCTGTCACTCTCTCCAGCTTCAGATCCTAGGTTGTCACATACTATGCTTGGAGAAATC
CTAAATTACTACACACACTGGGCAGGATCTTTGAAGTTCACGTTTCTGTTCTGTGGATCC
ATGATGGCAACTGGTAAACTGTTGGTGTCATACGCGCCTCCTGGAGCCGACCCACCGAAG
AAGCGTAAGGAGGCGATGTTAGGAACACATGTGATCTGGGACATAGGACTGCAGTCCTCA
TGTACTATGGTAGTGCCATGGATTAGTAACACCACATATCGGCAAACCATAGATGATAGT
TTCACCGAAGGCGGATACATCAGCGTCTTCTACCAAACCAGAATAGTCGTCCCTCTTTCG
ACACCCAGAGAGATGGACATCCTTGGTTTTGTGTCAGCGTGTAATGACTTCAGCGTGCGC
TTGATGCGAGATACCACACACATAGAGCAAAAAGCGCTG---------GCACAGGGG---
TTAGGTCAGATACTTGAAAGCATGATTGACAACTCAGTC------CGTGAAACGGTG---
---GGGGCG------------GCAACGTCTAGAGACGCTCTCCCAAACACTGAAGCCAGT
GGACCAGCACACTCCAAGGAAATTCCCGCACTCACCGCAGTGGAAACTGGGGCCACGAAT
CCACTAGTCCCTTCTGATACAGTACAAACCAGACATGTTATACAACATAGGTCAAGGTCA
GAGTCTAGCATAGAGTCTTTCTTCGCGCGGGGTGCATGCGTGGCCATTTTAACCGTGGAT
------AACTCGGCTTCCACCACGAGTAAG---GATAAGTTGTTCGCAGTGTGGAAGATC
ACTTATAAAGATACTGTCCAGTTACGGAGGAAATTGGAGTTCTTCACCTATTCTAGATTT
GATATGGAGTTTACCTTTGTGGTTACTGCAAATTTCACTGAAACCAACAATGGGCATGCC
TTGAATCAAGTGTACCAAATTATGTACGTACCACCAGGCGCTCCAGTGCCCGAGAAATGG
GACGACTACACATGGCAAACCTCATCAAATCCATCAATCTTTTACACCTACGGGACAGCT
CCAGCCCGGATCTCAGTACCGTATGTTGGTATTTCGAACGCCTATTCACACTTTTACGAC
GGTTTTTCCAAAGTACCACTGAAGGACCAATCGGCAGCAATA---GGTGACTCCCTCTAT
GGTGCTGCATCTCTAAATGACTTCGGTATCTTGGCTGTTAGAGTAGTCAATGATCACAAC
CCGACCAAGGTCACCTCCAAAATTAGAGTGTATTTAAAACCCAAACACATCAGAGTCTGG
TGCCCGCGTCCACCGAGGGCAGTGGCGTACTACGGTCCTGGAGTGGATTACAAGGACGGT
ACGCTCACACCCCTC---TCCACTAAGGAATTGACCACATAT
>BAA00426
------------------------------------------ATGGGGGCTCAAGTTTCA
ACCCAAAAGACCGGTGCACACGAGAATCAAAACGTGGCAGCCAATGGATCCACCATTAAT
TATACTACCATCAACTACTACAAAGACAGCGCGAGTAACTCCGCTACTAGACAAGACCTC
TCCCAAGATCCATCAAAATTCACAGAACCGGTTAAGGACTTAATGTTGAAAACAGCACCA
GCTTTAAACTCGCCCAACGTGGAAGCATGTGGGTACAGTGACCGTGTGAGGCAAATCACT
TTAGGTAACTCGACCATTACCACACAGGAAGCAGCTAATGCTATTGTTGCTTATGGTGAG
TGGCCCACTTACATAAATGACTCAGAAGCTAATCCGGTAGATGCACCCACTGAACCAGAC
GTTAGTAGCAACCGTTTTTACACCCTGGAATCGGTGTCTTGGAAGACCACTTCAAGGGGA
TGGTGGTGGAAGCTACCAGAT---TGTCTAAAAGATATGGGAATGTTTGGTCAGAATATG
TACTATCACTACTTAGGACGCTCTGGTTACACCATTCATGTCCAGTGCAACGCTTCTAAG
TTTCACCAAGGGGCGTTAGGAGTTTTCCTGATACCAGAGTTTGTCATGGCTTGCAACACT
GAGAGTAAAACATCATATGTTTCATACATCAACGCAAATCCTGGTGAAAGGGGCGGTGAG
TTCACGAACACCTACAACCCATCAAACACTGATGTCAGTGAGGGCAGACAGTTCGCAGCA
CTGGATTATCTGCTGGGTTCTGGTGTCCTAGCAGGAAACGCTTTCGTATACCCGCACCAG
ATCATCAATTTGCGCACCAACAACAGTGCAACAATTGTGGTACCATATGTGAACTCGCTC
GTGATTGATTGTATGGCAAAACACAATAACTGGGGTATTGTCATATTACCACTGGCACCC
TTGGCCTTTGCCGCAACATCGTCACCACAGGTGCCTATTACAGTGACCATCGCACCCATG
TGTACAGAATTTAATGGGTTGAGAAATATTACCATCCCAGTACATCAAGGGTTGCCAACA
ATGAACACACCTGGTTCCAATCAATTCCTTACATCTGATGACTTCCAGTCGCCCTGTGCC
TTACCTAATTTTGATGTTACTCCACCGATACACATACCCGGGGAAGTGAAGAATATGATG
GAACTAGCTGAAATTGACACACTGATCCCAATGAACGCAGTGGACGGGAAGGTGAACACA
ATGGAAATGTATCAAATACCATTGAATGACAAT------TTGAGCAAGGCACCTATATTC
TGTCTATCTTTATCACCTGCTTCTGACAAACGACTGAGTCACACCATGTTGGGTGAAATT
CTAAATTATTACACTCATTGGACGGGGTCCATCAGGTTCACCTTTCTATTTTGTGGTAGT
ATGATGGCCACTGGTAAACTGCTCCTCAGCTATTCCCCACCAGGAGCTAAACCACCAACC
AATCGCAAGGATGCAATGCTAGGTACACACATCATCTGGGACCTAGGGTTACAATCCAGT
TGTTCCATGGTTGCACCGTGGATCTCTAACACAGTGTACAGGCGGTGTGCACGTGATGAC
TTCACTGAGGGCGGGTTTATAACTTGCTTTTATCAAACTAGAATTGTTGTGCCTGCTTCA
ACCCCCACCAGTATGTTCATGTTAGGCTTTGTTAGTGCGTGTCCAGATTTCAGTGTCAGA
CTGCTTAGGGACACTTCCCATATTAGTCAATCAAAACTAATAGCACGCACACAAGGC---
ATTGAAGACCTCATTGACACAGCGATAAAGAATGCCTTA------AGAGTGTCCCAA---
---CCACTTCGGCCCAGT---------------------------CAACTGAAGCAACCC
AATGGAGTAAATAGCCAGGAGGTGCCAGCTCTAACTGCTGTGGAAACAGGAGCATCTGGT
CAAGCGATCCCCAGTGATGTGGTGGAAACTAGACACGTGATAAATTACAAAACCAGGTCT
GAATCGTGTCTTGAGTCATTCTTTGGGAGAGCTGCGTGTGTCACAATCCTATCTCTGACC
------AACTCTTCCAAGAGCGGGGAGGAG---AAGAAGCATTTCAACATATGGAACATT
ACATACACCGACACTGTTCAGTTACGCAGAAAATTGGAGTTTTTCACGTATTCCAGGTTT
GACCTTGAAATGACTTTTGTGTTCACAGAGAATTACCCTAGTACAGCCAGTGGGGAAGTG
CGTAACCAATGTGACCAGATCATGTACATTCCACCAGGGGCACCCCGTCCATCATCCTGG
GATGACTATACATGGCAATCCTCCTCTAACCCTTCCATCTTTTACATGTATGGAAATGCA
CCTCCACGGATGTCAATTCCTTACGTGGGGATTGCCAATGCCTATTCACACTTCTATGAT
GGCTTTGCACGGGTGCCACTTGAGGGTGAGAATACCGATGCT---GGTGACACGTTTTAC
GGCTTAGTGTCCATAAATGATTTTGGAGTTTTAGCAGTTAGAGCGGTAAACCGCAGTAAC
CCACACACTATACACACATCTGTGAGAGTGTACATGAAACCAAAACACATTCGGTGTTGG
TGCCCCAGACCTCCTCGGGCTGTATTATACAGGGGAGAGGGAGTGGACATGATATCCAGT
GCAATTCAACCTCTGACTAAAGTAGACTCAATTACCACTTTT
>AAG27138
------------------------------------------ATGGGTGCTCAGGTCTCA
TCTCAGAAAGTTGGAGCTCACGAAAATTCGAACAGAGCGTATGGTGGTTCCACTATCAAC
TACACCACCATTAATTATTATAGAGACTCAGCTAGCAACGCGGCTTCGAAACAAGACTTC
TCTCAAGATCCATCTAAATTCACTGAGCCCATCAAGGATGTGTTAATCAAAACAGCTCCA
ATGCTAAATTCTCCAAACATTGAAGCCTGCGGGTACAGTGACAGAGTCTTGCAATTAACT
CTGGGAAATTCCACCATTACCACTCAGGAAGCAGCAAATTCAGTGGTTGCATATGGGCGG
TGGCCGGAATATTTGAGAGATAGTGAAGCCAACCCAGTGGACCAACCAACAGAGCCAGAT
GTTGCCGCATGCAGATTTTACACACTTGACACGGTTTCTTGGACCAAGGAGTCAAAAGGG
TGGTGGTGGAAACTACCCGAT---GCACTGAGGGACATGGGATTGTTTGGACAGAATATG
TATTACCACTACCTAGGACGGTCCGGGTACACAGTACACGTGCAGTGTAATGCATCTAAA
TTTCACCAAGGGGCGCTTGGTGTGTTTGCTGTACCAGAGATGTGCTTGGCCGGGGATAGT
AACACCACTCCCACACACACCAGTTACCAGAATGCAAACCCGGGTGAGAAGGGGGGCACC
TTCACGGGTACTTTCACACCAGATAATAACCAGACGACACCCGCCCGCAAATTCTGCCCA
GTGGATTACCTCTTTGGGAACGGCACTTTACTAGGTAATGCGTTTGTGTTCCCGCATCAA
ATAATCAACCTGCGCACTAACAATTGTGCAACTTTGGTGCTCCCATACGTAAACTCTCTC
TCTATTGACAGTATGGTGAAGCACAACAACTGGGGGATCGCAATACTGCCGTTAGCCCCT
CTAAACTTTGCTAGTGAATCATCCCCAGAGATCCCTATCACGCTAACCATAGCACCGATG
TGTTGTGAATTTAATGGGTTGAGAAACATCACCCTGCCTCGACTGCAGGGGCTCCCCGTC
ATGAATACCCCCGGTAGCAACCAATACCTAACTGCTGATAACTTTCAATCACCGTGCGCA
TTGCCTGAATTTGACGTCACCCCACCCATTGACATACCCGGGGAGGTTAAAAACATGATG
GAATTGGCCGAAATCGACACCATGATTCCCTTCGATTTGAGTGCCACAAAAAAGAACACT
ATGGAAATGTACAGGGTTCAATTGAGTGACAAA---CCACACACGGACGATCCAATATTG
TGCTTGTCATTATCACCTGCCTCAGATCCAAGGCTGTCTCACACAATGCTTGGAGAAATT
TTGAATTATTACACACATTGGGCAGGATCCCTGAAATTCACATTTTTATTCTGTGGTTCC
ATGATGGCAACAGGAAAATTGCTGGTGTCCTATGCTCCTCCTGGAGCCGACCCACCAAAG
AAACGCAAAGAGGCGATGCTGGGAACGCATGTGATCTGGGACATTGGATTGCAATCCTCT
TGTACCATGGTGGTGCCTTGGATCAGCAACACCACGTACAGACAAACCATTGATGACAGT
TTCACTGAGGGTGGTTACATTAGTGTGTTTTACCAGACCAGAATAGTGGTGCCCCTTTCC
ACACCCAGAGAGATGGATATCCTCGGGTTTGTGTCAGCATGTAACGATTTCAGCGTGCGC
CTGTTGCGTGATACTACGCATATTGAACAGAAGGCGTTA---------GCTCAGGGC---
TTGGGACAGATGTTAGAGAACATGATTGACAACACAGTT------CGTGAAACAATA---
---GGAGCT------------TCGACCTCAAGGGATGCTCTTCCGAACACCGAGCCCAGT
GGTCCAGCACACTCTAAAGAGATACCTGCTCTCACCGCAGTGGAAACGGGAGCCACAAAC
CCGTTAGTTCCATCGGACACGGTACAGACCAGACACGTCATACAACACAGATCGAGATCA
GAGTCTAGTATTGAGTCTTTCTTTGCGCGTGGTGCATGTGTGACTATCATGACTGTGGAC
------AATTCGGCTACCACCACATCTAAA---GATAAGCTGTTTTCAGTGTGGAAAATT
ACATACAAGGACACTGTGCAGCTGAGAAGAAAGCTGGAGTTTTTCACATATTCCAGGTTT
GACATGGAATTCACCTTTGTAATCACTGCCAATTTTACGGAAACCAACAACGGGCACGCT
TTGAATCAGGTATACCAAATCATGTATGTACCACCAGGCGCGCCGGTGCCGGAAAAATGG
GACGATTACACGTGGCAAACTTCATCAAATCCTTCAATATTTTACACATATGGCACAGCA
CCGGCCCGCATTTCAGTACCATATGTTGGTATCTCAAACGCCTACTCACACTTCTATGAC
GGGTTCTCCAAAATACCGTTAAAAGACCAGACGGCAGCATTG---GGTGATTCGCTTTAC
GGTGCAGCATCCCTAAATGACTTTGGTATCTTGGCTGTCAGAGTGGTTAATGATCACAAC
CCAACCACGGTTACTTCTAAGGTCAGAGTGTATTTGAAACCCAAACACATCAGAGTCTGG
TGCCCGCGTCCACCGAGGGCAGTGGCGTACTACGGCCCTGGAGTGGATTACAAGGATGGT
ACGCTTACACCCCTC---TCCACCAAGGATCTGACCACATAT
>AEE25814
------------------------------------------ATGGGGGCTCAAGTTTCA
TCACAGAAAGTTGGAGCCCATGAGAACACCAATGTGGCAACTGGTGGCTCAACTGTAAAT
TACACTACTATCAATTACTACAAGGATAGTGCTAGTAATGCTGCATCCAAACAAGATTTC
AGTCAGGACCCTTCTAAATTTACGGAGCCTGTAAAAGACATCATGCTGAAATCTGCCCCG
GCATTAAATTCCCCAAATGTTGAGGCGTGTGGATTTAGCGACAGGGTAAGGCAGATCACA
CTTGGCAATTCGACAATAACCACTCAAGAAGCCGCCAATGCTGTGGTTGCCTATGGTGAA
TGGCCATCTTATATTGCCCCAAGCGAAGCCAACCCAGTTGATGCGCCAACAGAACCCGAT
GTGAGTAGTAACAGGTTTTATACATTGGAGTCGGTACAGTGGAAAAAGGAATCAAAGGGT
TGGTGGTGGAAACTGCCAGAC---TGTCTTAAAGACATGGGATTATTCGGTCAAAACATG
TACTATCACTACCTGGGTAGATCAGGCTACACTGTACATGTCCAATGTAATGCGTCTAAA
TTCCATCAAGGCGCTTTAGCTGTGTTCGCCGTTCCAGAGTGTGTGTTCTCAGGCAATTCA
AAAGAAAAGACCAACTACACCAGCTATGTCAGTGCCAATCCCGGAGAAACAGGTGGGACA
TTTAAGTCACAGTACACACCGGGC---ACCACCACTGAAGATGCAAGAACATTCAGCCCC
ATTGATTACCTGTTCGGATCAGGCGTGTTATTCGGAAATGCATTCATTTTCCCACATCAG
ATTATTAATCTGAGAACCAATAACAGTGCCACGCTGGTCCTACCCTACGTTAATTCATTG
TCCATTGATTGCATGGCTAGACACAATAATTGGGGAATAGTAATCATCCCAGTGGTTCCG
TTGGATTTCGCTGATGCTAGTAGCACACAAATACCAATCACAGTCACAATTGCACCAATG
TTCACTGAATTCAACGGGCTACGGAACATAACCATCCCAGCCACACAAGGCTTACCAACT
ATGCTAGTGCCCGGATCAAACCAGTTCTTAACATCTGATAACTTCCAATCACCATGTGCA
CTGCCTGAATTTGATGTGACACCTCCCATTCACATACCTGGAGAAGTCAAAAATATGATG
GAAATAGCAGAAGTGGATTCATTAATTCCTATGAATGCAGTAGCAAGCAAGGCAAACACA
ATGGACATGTACAGAATCGGATTGGATAGTAATGAATCCAAACTGAATGCACCAATTTTC
TGCCTCTCTCTTTCCCCTGCTAGTGATCAAAGATTGCAGTACACATTGCTTGGGGAAGTG
TTGAACTACTACACGCACTGGACAGGATCTATTAGGTTCACATTTTTATTCTGTGGTAGT
ATGATGGCCACAGGCAAATTACTACTCAGTTACAGCCCCCCTGGTGCAGCACCTCCAAGA
ACACGGAAAGAGGCGATGCTTGGCACTCATCTCATATGGGACCTTGGTCTACAATCAAGC
GCGACGATGGTCGCCCCGTGGATTTCCAACAGCGTGTACCGTAGATGTGTTAAAGATGAT
TACACTGCTGGTGGTTACATTACATGCTTCTACCAAACCAAAGTTGTAGTACCCCTGAGC
ACACCAACCAGAATGGACATGTTGGCGTTTGTAAGCGCATGCCCTGATTTTTCAGTGCGG
CTCTTGAGAGACACCACACATATAAGCCAGTCCACGCCC---ATACAACCACAAGGC---
CTGGAGGACCTCATTGAATCAGTGGCTCAGAATGCTCTT------CAAATTTCCCAA---
---CCGAGACCAACTCAGAGACCATCAATCACCAATACAGCTGCAGATACTCCAGCAACA
TCTGGAGTAAATTCCCAAGAAGTACCCGCGCTGACCGCAGTCGAGACAGGAGCCAGCGGG
CAAGCAGTACCTTCAGATGTTATAGAAACTAGGAAAGTGATTAACTACAAAACTAGGAGT
GAGTCAACCATTGAAAGCTTCTTTGGACGATCTGCTTGCATTACAATTATATCAGTAGAA
AATTTCAACGCTACTGAATTGGCAGACAAG---AAAAAACTGTTTAGCGTGTGGGAGATT
AACTACACAGACACTGTCCAACTCAGACGGAAGCTGGAGATGTTTACATACTCACGCTTT
GACACGGAATTTACCTTCGTGTTGACCGAAAGGTATTACACCCAGAACTCAGGACATGCT
CGTAACCAGGTTTACCAAATTATGTATATACCTCCAGGGGCACCAAGACCCAGTGCATGG
GACGACTACACATGGCAATCCTCATCAAATCCTTCAATCTTCTACACCTATGGTTGTGCA
CCACCGAGAATGTCTGTGCCGTTCGTCGGCATTGCTAATGCCTATAGCCACTTCTATGAT
GGATTTGCGCGTGTGCCTATCAAAGATGACACGGCAGACGCT---GGAGACACATACTAT
GGCCAGACATCAATCAATGATTTTGGAGCAATAGCCCTCAGAGTAGTCAATGAGCACAAC
CCAGCACGGATTACATCGCGCATGAGGGTGTACATGAAACCCAAACATATTAGAGTGTGG
TGTCCTAGACCTCCACGTGCAGTGCCATATAATGGTACTGGGGTGGATATAAAAGAAGGC
ACTTTGGCCCCTATTACACCAGTCACATCTATGACCACTTAT
>AHC94940
------------------------------------------ATGGGTGCCCAAGTCTCG
TCTCAAAAAGTTGGAGCACATGAGAACACTAATGTAGCAACTGGCGGATCCACAGTTAAT
TACACTACCATTAACTACTATAAAGATTCAGCCAGTAATGCAGCCTCTAAATTGGACTTT
TCACAGGATCCTTCCAAGTTTACCGAACCAGTTAAAGATATTATGATAAAGACTGCTCCA
GCCCTAAACTCCCCAAATGTTGAGGCTTGTGGATACAGCGATAGGGTTAGGCAAATTACC
CTAGGGAATTCCACAATCACTACTCAAGAGGCAGCGAATGCAGTGGTTGCCTATGGAGAG
TGGCCTAGTTATCTGGATGATAAAGAAGCCAATCCCATAGATGCCCCAACCGAGCCAGAT
GTGAGTAGCAATAGATTCTACACCTTGGATTCTGTGCAATGGAAAAGCACCAGCAGAGGA
TGGTGGTGGAAGCTGCCAGAT---GCCTTAAAAGATATGGGCATGTTTGGCCAAAATATG
TATTACCACTACTTAGGCAGGTCTGGCTACACGGTGCATGTACAGTGCAATGCATCTAAA
TTCCATCAAGGGGCCTTGGGAGTCTTCGCCATACCAGAATATGTCATGGCCTGCAACACT
GAAGCCAAGACTTCTTATGTGTCCTACGTCAATGCCAATCCAGGTGAGAAAGGGGGAGTG
TTTGACAATGCTTATAACCCCAGT---GCAGAAGCATCTGAAGGCAGGAAATTCGCAGCC
CTTGACTATCTATTAGGGTGCGGGGTTCTGGCAGGGAATGCGTTCGTGTACCCTCATCAG
ATTATTAATCTTAGGACGAATAATTCGGCAACCCTTGTGCTGCCCTATGTGAACTCCCTA
GCAATAGACTGTATGGCCAAACACAACAACTGGGGGTTGGTTATTTTACCATTGTGCAAG
CTAGATTATGCACCAAACTCATCCACAGAGATTCCCATAACAGTGACTATTGCACCAATG
TTCACAGAATTCAACGGGCTTAGGAATATTACCGTGCCCGCTACTCAAGGTTTGCCTACA
ATGTTGACCCCAGGGTCATCACAGTTTCTGACATCTGATGATTTCCAATCCCCCTGTGCC
CTCCCCAATTTTGATGTGACCCCACCAATACACATACCAGGAGAGGTGTTTAACATGATG
GAGCTAGCTGAGATCGACTCAATGATTCCAATGAACTCAGTAACTGGCAAGGCTAACACA
ATGGAGATGTACCCGATTCCACTAGATGACAAA------GGTAGTGCAACACCCATATTT
AGTATTTCTCTCAGCCCGGCCTCCGATAAGAGATTGCAGTACACCATGCTGGGGGAGATC
CTCAATTACTATACCCACTGGACCGGTTCGTTGAGGTTCACGTTCCTGTTTTGTGGCAGT
ATGATGGCTACAGGGAAAATTCTACTTAGCTACTCACCACCAGGAGCTAAACCACCCACC
ACTAGAAAGGATGCAATGTTGGGTACACACATAATATGGGACCTTGGACTTCAATCCTCA
TGCACCATGTTAGCCCCTTGGATATCCAACACAGTCTACAGAAGATGCATTAAAGATGAC
TTTACAGAAGGAGGCTACATCACTTGTTTTTACCAGACAAGAATAGTGGTGCCATCTGGT
ACACCAACGTCAATGTTTATGTTGGCCTTTGTGAGTGCTTGCCCGGATTTTAGCGTGCGT
CTGTTGAGAGACACCAACCACATCTCACAGAGAACTTTGTTTGCGCGCGCGCAAGGC---
ATTGAGGAAACCATTGACACCGTTATTACCAACGCATTA------CAGCTTTCACAG---
---CCTAAA------------CCACAAAAGCAGCCCACAGCCCAATCCACACCGCTCACT
AGTGGAGTCAACTCACAGGAGGTGCCCGCACTAACTGCAGTAGAGACTGGTGCATCTGGC
CAGGCGGTGCCCAGTGATGTAATTGAGACCAGACACGTTGTGAACTACAAGACTAGGTCT
GAATCAACACTAGAGTCCTTCTTTGGAAGATCTGCTTGTGTCACCATACTGGAAGTGGAG
AATTTTAACGCCACGACTGACGCTGATAGG---AAAAAGCAGTTTACTACATGGGCTATC
ACATACACAGACACAGTCCAGCTAAGAAGGAAACTGGAATTTTTTACCTACTCCAGATTT
GACCTAGAGATGACCTTTGTCATAACGGAAAGGTACTATGCCAGTAACACAGGACATGCC
AGGAATCAAGTCTACCAGCTTATGTACATACCACCTGGCGCTCCGCGACCCACGGCCTGG
GACGACTACACCTGGCAGAGCTCATCGAACCCGTCAGTGTTTTATACGTACGGCAGTGCA
CCACCCAGGATGTCCATCCCCTACGTTGGCATTGCAAATGCGTACTCACACTTCTATGAC
GGGTTCGCGCGTGTTCCTTTGAAAGATGAGACCGTTGACTCT---GGAGACACATATTAT
GGATTGGTCACCATCAATGATTTTGGGACCTTAGCAGTGAGGGTAGTGAATGAATACAAT
CCTGCCCGCATTACATCTAAGATAAGAGTGTACATGAAGCCCAAGCATGTAAGGTGTTGG
TGTCCTAGACCGCCTCGTGCAGTTCCGTACCGAGGTGAGGGTGTCGATTTTAAGCAAGAC
TCAATTACCCCACTGACAGCCGTTGAAAACATTAATACTTTT
>AHF72731
------------------------------------------ATGGGAGCCCAAGTTTCT
TCACAGAAAGTCGGAGCCCACGAGAATACCAATGTGGCAACTGGTGGCTCGACTGTAAAT
TACACCACAATTAATTATTACAAAGACAGTGCCAGCAATGCTGCGTCTAAGCAGGATTTT
AGCCAAGATCCTTCCAAATTCACAGAACCGGTGAAAGACATCATGCTAAAATCTGCTCCA
GCATTAAATTCTCCAAATGTGGAGGCTTGTGGAGACAGCGATAGAGTCAGACAAATTACT
CTTGGTAACTCTACAATTACTACCCAGGAAGCCGCTAATGCTGTAGTTGCCTACGGTGAG
TGGCCATCATACATCTCTCCACAAGAAGCTAATCCAGTAGACGCACCAACAGAGCCTGAT
GTGAGCAGTAACAGATTTTATACACTGGAATCAGTGCAGTGGAAAAAAGAATCTAAAGGG
TGGTGGTGGAAATTGCCAGAC---TGTCTCAAAGATATGGGACTGTTTGGTCAGAATATG
TTCTACCATTACTTGGGCAGGTCGGGTTACACTGTACATGTCCAATGTAACGCATCCAAA
TTTCATCAAGGTGCTCTCGCCGTTTTTGCCGTTCCAGAATGTGTGTTCTCAGGTAATGCA
AAAGATAAAACAAACTACACCAGCTATGTTAATGCTAACCCCGGAGAAACTGGTGGGACT
TTCAAAGCGCAATACACACCCGGT---ACTGATATTGAGGATGCAAGACAATTCAGTCCT
ATTGACTACTTGTTCGGGTCGGGTGTGTTGTTTGGGAATGCATTCATTTACCCACACCAA
ATTATCAACTTGAGGACAAACAACAGCGCCACACTGGTCTTGCCTTATGTCAACTCACTG
TCCATCGATTGCATGGCCAGGCACAACAACTGGGGGATAGTCATCATCCCGGTGGTTCCA
TTGGACTTCGCTGATGCCAGCAGTACGCAGATACCAATCACAGTTACGATTGCACCAATG
TGCACTGAGTTTAACGGACTACGGAACATAACCATACCAGCTACACAAGGCTTGCCAACC
ATGTTAGTGCCCGGTTCAAATCAATTCTTAACCTCTGACAATTTCCAGTCGCCATGTGCA
CTGCCCGAATTCGACGTGACACCTCCTATTCACATACCCGGTGAAGTTAAGAACATGATG
GAGATAGCAGAAGTGGATTCACTAATTCCAATGAATGCAGTGTCAGGAAAAGCAAACACA
ATGGAGATGTACAGGATCGGATTAGACAGTAACGCATCTAATCCGAATAGTCCAATTTTC
TGTCTCTCTCTCTCTCCTGCCAGCGATCAAAGATTGCAATACACATTGTTGGGAGAGGTG
TTGAACTACTACACTCATTGGACAGGATCTATTAGGTTCACGTTCTTGTTCTGTGGCAGT
ATGATGGCCACTGGTAAGCTACTGCTCAGCTATAGCCCCCCTGGCGCAGCTCCACCAGCT
ACACGGAAAGAAGCAATGTTGGGCACCCACCTCATCTGGGACCTTGGTCTGCAGTCAAGT
GCTACAATGGTCGCTCCATGGATGTCAAACTGTGTATATCGTAGGTGTGTTAAAGACGAC
TACACCGCCGGTGGTTATATCACATGTTTCTACCAAACCAAAGTTGTAGTCCCCTTGAGC
ACACCAACCAAAATGGACATGTTAGCTTTTGTTAGTGCATGTCCTGATTTCTCGGTGCGA
CTCCTGAGAGACACCACGCACATCAGCCAGTCCACTCCC---ATATTGCCACAAGGT---
TTGGAGGACCTGATTGAGTCAGTGGCCCAGAATGCTCTC------CAAATCTCCCAA---
---CCAAGACCAACCCAAAGACCGGCGCTCACTGATACAGCTGCAGACACCCCGGCTACA
TCTGGAGTGAACTCCCAGGAGGTACCTGCGCTGACCGCAGTTGAAACAGGCGCCAGTGGA
CAAGCAGTCCCTGCAGATGTTATAGAAACTAGGAAGGTGATCAATTACAAAACCAGGAGT
GAGTCAACCATTGAAAGCTTCTTTGGGCGATCTGCCTGTATTACAATAATGTCAGTGGAG
AATTTCAACGCCACTGAAATGGCAGATAAG---AAGAAATTGTTCAGTGTGTGGGAGATT
AACTACACGGACACTGTCCAACTCAGGCGGAAGCTAGAAATCTTCACGTACTCACGTTTC
GATACAGAGTTCACCTTTGTGTTGACTGAGAGATACTACACCCAAAACTCAGGACACGCC
CGCAACCAGGTTTATCAAATCATGTATATACCTCCAGGGGCACCAAGACCCAACGCATGG
GATGACTACACGTGGCAGTCTTCATCAAACCCCTCCATTTTCTACACATATGGATGTGCG
CCACCTAGAATGTCCGTGCCATTCGTTGGAATCGCTAATGCTTATAGCCATTTCTACGAC
GGGTTTGCACGAGTGCCCATTAAAGGTGAGACAACCGACAGT---GGGGATGCATACTAT
GGTCAAACATCAATAAACGACTTTGGGGCTATTGCCCTCAGAGTAGTCAATGAGCACAAC
CCGGCGCGAATTACATCACGCATGAGAGTGTACATGAAACCCAAACACATCAGAGTATGG
TGCCCAAGACCACCACGCGCAGTGCCATACAATGGTACCGGGGTAGACATAAAAGAGAAA
ACCCTGACTCCTATTACACCAGTCGCAAGTATGACCACTTAT
>AAX85706
------------------------------------------ATGGGCGCCCAAGTTTCA
TCACAGAAAGTTGGAGCCCACGAAAATTCAAACAGAGCCTATGATGGGTCCACCATCAAT
TACACTACAATCAATTACTATAGGGACTCTGCAAGCAGTGCAGCAAGCAAGCAAGATTTT
GCACAAGATCCGTCCAAGTTCACCGAACCCATTAAGGACGTCCTTATTAAGACCGCTCCC
ATGCTAAACTCCCCAAACATTGAGGCGTGTGGTTATAGTGACAGGGTAATGCAGCTAACT
CTGGGCAACTCAACGATCACCACCCAAGAAGCAGCCAATTCTGTTGTTGCCTACGGTAGA
TGGCCTGAATACATCAGAGATACCGAGGCAAATCCTGTAGACCAACCAACCGAGCCCGAT
GTAGCCGCGTGCAGGTTCTACACATTAGATACCGTCACTTGGCGCAAGGAGTCCAGAGGG
TGGTGGTGGAAACTACCAGAC---GCTTTAAAAGACATGGGGTTATTTGGTCAAAACATG
TTTTATCACTATCTTGGGAGGGCTGGCTACACAGTGCACGTACAGTGCAATGCTTCAAAG
TTTCATCAAGGAGCTCTAGGGGTGTTTGCAGTTCCAGAAATGTGTTTAGCTGGTGATAGC
---ACAACTCACATGTTCACAAAGTACGAGAATGCGAATCCAGGCGAAAAAGGAGGTGAA
TTCAAAGGGAGTTTCACCCTTGATACCAACGCCACTAACCCTGCACGGAACTTCTGCCCA
GTTGATTACCTCTTCGGGAGTGGAGTGCTGGTAGGGAATGCATTTGTTTACCCACATCAA
ATAATAAACCTGCGCACTAACAACTGTGCTACGCTAGTATTGCCCTATGTAAACTCACTC
TCAATAGATAGCATGACAAAGCACAACAACTGGGGGATCGCTATCCTCCCCCTGGCGCCA
CTAGACTTTGCCACTGAATCTTCCACTGAGATACCCATTACACTGACCATTGCTCCCATG
TGCTGCGAATTCAATGGTTTACGCAACATCACTGTGCCAAGAACCCAAGGATTACCAGTC
CTGAACACTCCAGGGAGTAACCAGTACCTGACCGCAGACAATTACCAGTCTCCGTGTGCG
ATACCTGAGTTTGATGTCACTCCACCCATAGACATACCAGGGGAGGTGCGCAACATGATG
GAATTGGCGGAAATAGACACCATGATACCCCTCAACTTGACAAGTCAACGCAAGAACACA
ATGGACATGTATAGAGTCGAGTTGAGCGACACG---GCTCACTCTGACACGCCGATCTTG
TGTCTCTCGTTGTCCCCCGCTTCAGACCCCAGATTGGCACACACTATGTTGGGTGAGATA
TTAAATTACTACACACACTGGGCAGGGTCCTTGAAATTTACATTTCTCTTTTGCGGCTCA
ATGATGGCCACCGGAAAGTTATTGGTTTCTTACGCACCACCCGGAGCAGAGGCCCCCAAG
AGTCGCAAAGAAGCAATGCTTGGGACACATGTGATATGGGACATTGGGTTGCAGTCTTCA
TGCACTATGGTGGTACCTTGGATCAGTAATACCACATACAGACAAACCATCAACGATAGT
TTCACAGAAGGTGGCTACATTAGCATGTTCTATCAAACTAGGGTTGTTGTCCCGTTGTCC
ACACCCAGAAAGATGGACATCCTGGGTTTTGTGTCAGCTTGCAATGACTTCAGTGTGCGC
TTACTGCGAGATACAACACACATTAGTCAAGAGGCTATG---------CCACAAGGA---
ATTGGTGACATGATTGAGGGGGCCGTTGAAGGGATCACT------AAAAATGCATTG---
---GTCCCC---CCGACT---------TCCACCAATAGCCTGCCTGACACAAAGCCGAGC
GGCCCAGCCCACTCCAAGGAGATACCTGCATTGACAGCCGTGGAGACAGGGGCTACCAAT
CCGTTGGTGCCTTCGGACACCGTGCAAACGCGCCATGTCATTCAGAGACGAACGCGATCA
GAGTCCACGGTTGAGTCATTCTTTGCAAGAGGGGCTTGCGTGGCTATCATTGAGGTGGAC
------AATGATGCACCGACAAAGCGCGCC---AGCAGATTGTTTTCGGTTTGGAAAATA
ACTTACAAAGATACTGTTCAACTGAGACGCAAACTGGAATTTTTCACATATTCGAGATTT
GACATAGAGTTCACTTTTGTGGTCACCTCAAACTACACTGATGCAAATAACGGACATGCA
TTGAACCAAGTTTATCAGATAATGTATATACCACCCGGAGCACCTATCCCTGGTAAATGG
AATGACTATACGTGGCAGACGTCCTCTAACCCGTCGGTGTTTTACACCTACGGGGCGCCC
CCAGCAAGAATATCAGTGCCCTACGTGGGAATTGCTAATGCGTATTCCCACTTTTATGAT
GGGTTTGCAAAAGTACCACTAGCGGGTCAAGCCTCAACTGAA---GGCGATTCGTTGTAC
GGTGCTGCCTCACTGAATGATTTTGGATCACTGGCTGTTCGCGTGGTAAATGATCACAAC
CCCACGCGGCTCACCTCCAAGATCAGAGTGTACATGAAGCCAAAGCATGTCAGAGTCTGG
TGCCCACGACCTCCAAGAGCAGTCCCATACTTCGGACCAGGTGTTGATTATAAAGATGGG
---CTCACCCCCTTA---CCTGAGAAAGGTTTGACTACATAT
>AEO51781
------------------------------------------ATGGGTGCTCAAGTTTCA
TCACAGAAAGTTGGCGCCCATGAGAACACCAATGTCGCCACCGGTGGATCTACTGTAAAC
TACACAACCATCAATTATTATAAAGATTCGGCCAGTAATGCGGCCTCTAAACAAGATTTC
TCCCAGGACCCATCCAAATTTACAGAACCAGTCAAGGATGTATTAATAAAATCAGCACCA
GCTTTAAATTCACCAAACATAGAGGCTTGTGGATATAGTGACAGAGTAATGCAATTGACC
CTAGGAAACTCTACTATTACAACACAAGAGGCAGCCAACTCAGTAGTAGGATATGGTGTC
TGGCCTTCATACTTGAGTGACAAGGATGCGAATCCCGTAGACCAACCTACTGAGCCAGAT
GTGTCAGCTTGTAGATTTTACACTCTTGACACCGTGGAGTGGGGCAAGGAGTCCAAGGGT
TGGTGGTGGAAGTTACCCGAT---GCCCTCAAAGACATGGGCTTGTTCGGCCAGAACATG
TATTACCACTACTTGGGAAGATCAGGTTACACAGTGCACGTCCAGTGTAACGCTTCAAAA
TTTCATCAGGGCACGTTGGGGGTATTCGCTGTGCCTGAGTACTGCCTGGCAGGTGATTCA
AATTCAAAAACGAATTACACTTCTTATATAAATGCCAACCCAGGAGAAGCAGGCGGAACA
TTCGTTTCGACGTTCACACCGGAC---AACAGTGACAAACCAAAGAGGGAGTTCCAACCA
GTAGATTACTTGTTCGGGTGTGGTGTGTTGGCTGGGAACGCCTTTGTTTTTCCGCATCAA
ATAATAAACTTGCGCACAAATAACTGTGCGACGCTAGTACTACCATATGTGAATTCATTG
GCAATTGATTGCATGGCTAAACACAACAATTGGGGAATCGTGATCCTGCCATTATCCAAA
TTAGACTACAACCCAGATGCCAGCACCAAACTACCCATCACAGTTACAATAGCACCTATG
TGTTGTGAATTCAATGGCCTCAGAAATCTGACCATTCCTGCTACCCAGGGACTCCCAGTA
ATGAACACCCCAGGTAGTAACCAGTATTTGACATCAGACAACTTCCAGTCTCCTTGCGCC
TTACCGGAGTTCGATGTAACACAACCTATTTTCATACCAGGCGAGGTGAAAAACATGATG
GAGTTAGCAGAGATAGACACAATGATCCCCATGGATTTGAGTGATGGGAAGAGGAATACA
ATGGATATGTATAGAGTGAAACTGTCGGACGCT---GGTAACCGCACCAGTCCGATTTTG
TGTTTATCACTTTCCCCGGCATCGGACCCACGGTTGTCTTATACCATGTTAGGAGAGATC
CTGAACTATTACACCCACTGGGCAGGTTCATTGAAGTTTTCATTCCTATTCTGTGGATCC
ATGATGGCTACTGGAAAGTTGTTGGTGGCCTACTCACCCCCGGGAGCTCAACCACCCCAG
GATAGAAAGTCGGCCATGTTGGGCACACATGTGATTTGGGACATAGGTCTCCAATCATCA
TGCACAATGGTGGTGCCGTGGATTAGCAACACCAGCTACCGCCGCACTGTCAAAGATGAT
TTTACTGAAGGGGGTTACATCAGCATGTTCTACCAGACTCGCATTGTTGTTCCAGCTTCA
ACACCCACCTCAATGGATATTCTGTGTTTTGTGTCTGCTTGTAATGACTTCACAGTAAGA
TTACTTAGGGATACCACACACATAAAACAAGATGTCATG---------CCTCAGGGA---
ATTGAGGAAATCATCCAACAGGTCGCCAGTAATGCACTA------CAACTGTCCCAA---
---CCTACTAGACCAGCCCTTCCACCAGCAGAACAAAGTGTGCCGAACACCACGCAATCT
TCCCCAGAACACTCTAAGAAGGTGCCAGCTCTTACAGCAGTCGAGACGGGAGCTACGAAT
CCTCTGGAGCCCAGCGACACTGTGCAAACTAGGCATGTAATCCAGACAAGATCCAGAAGT
GAATCTACTATTGAATCATTCTTTGCGCGGGGCGCTTGTGTCACCATTATGAGTGTGGAC
AATTACAATGAGACTCTTACTGGCAATCAGAAGTCCAGCTTGTTTGCCACCTGGAATGTC
ACCTACACAGACACTGTTCAACTTAGGAGAAAGTTAGAAATGTTTACATACTCCAGGTTT
GACATCGAGTTCACTTTTGTTGTGACGGAACGGTACTATTCATCTAATTCTGGTCATGCT
CTAAATCAGGTCTACCAAATAATGTACGTGCCACCCGGTGCTCCAGTCCCTAAAAAGTGG
GATGATTACACCTGGCAAACTTCCTCGAATCCATCCATCTTCTATACCTATGGCACAGCA
CCACCCAGAATCTCACTACCTTACATCGGTATTGCTAATGCTTACTCTCACTTCTATGAC
GGGTATGCAGTTGTGCCGGTGAAAGATTCCACATTAGACGCA---GGAGCTGCGTATTAT
GGTGCAGTGTCTATCAATGACTTTGGCCTTCTCGCAGTTCGGGTGGTCAATGAGCACAAC
CCAGTCAGAGTGTCATCAAAGATTAGAGTATACATGAAACCAAAACATGTCAGAGTGTGG
TGTCCACGCCCACCGCGTGCTGTGGAGTATTACGGACCTGGAGTAGATTACAAGGCAGAT
ACATTAGCACCACTA---CCAACCAAGAATTTAACTACATAT
>CAA24446
------------------------------------------ATGGGTGCTCAGGTTTCA
TCACAGAAAGTGGGCGCACATGAAAACTCAAATAGAGCGTATGGTGGTTCTACCATTAAT
TACACCACCATTAATTATTATAGAGATTCAGCTAGTAACGCGGCTTCGAAACAGGACTTC
TCTCAAGACCCTTCCAAGTTCACCGAGCCCATCAAGGATGTCCTGATAAAAACAGCCCCA
ATGCTAAACTCGCCAAACATAGAGGCTTGCGGGTATAGCGATAGAGTACTGCAATTAACA
CTGGGAAACTCCACTATAACCACACAGGAGGCGGCTAATTCAGTAGTCGCTTATGGGCGT
TGGCCTGAATATCTGAGGGACAGCGAAGCCAATCCAGTGGACCAGCCGACAGAACCAGAC
GTCGCTGCATGCAGGTTTTATACGCTAGACACCGTGTCTTGGACGAAAGAGTCGCGAGGG
TGGTGGTGGAAGTTGCCTGAT---GCACTGAGGGACATGGGACTCTTTGGGCAAAATATG
TACTACCACTACCTAGGTAGGTCCGGGTACACCGTGCATGTACAGTGTAACGCCTCCAAA
TTCCACCAGGGGGCACTAGGGGTATTCGCCGTACCAGAGATGTGTCTGGCCGGGGATAGC
AACACCACTACCATGCACACCAGCTATCAAAATGCCAATCCTGGCGAGAAAGGAGGCACT
TTCACGGGTACGTTCACTCCTGACAACAACCAGACATCACCTGCCCGCAGTTCTGCCCGG
TGGATTACCTCCTTGGAAATGGCACGTTGTTGGGGAATGCCTTTGTGT---TCCGCACAG
ATAATAAACTTACGGACCAACAACTGTGCTACACTGGTACTACCTTACGTGAACTCCCTC
TCGCTAGATAGTATGGTAAAGCACAATAATTGGGGAATTGCAATATTACCATTGGCCCCA
TTAAATTTTGTTAGTGAGTCCTCCCCAGAGATTCCAATCACCTTGACCATAGCCCCTATG
TGCTGTGAGTTCAATGGATTAAGAAACATCACCCTGCCACGCTTACAGGGCCTGCCGGTC
ATGAACACCCCTGGTAGCAATCAATATCTTACTGCAGACAACTTCCAGTCACCGTGTGCG
CTGCCTGAATTTGATGTGACCCCACCTATTGACATACCCGGTGAAGTAAAGAACATGATG
GAATTGGCAGAAATCGACACCATGATTCCCTTTGACTTAAGTGCCACAAAAAAGAACACC
ATGGAAATGTATAGGGTTCGGTTAAGTGACAAA---CCACATACAGCCGCCTCCATACTC
TGCCTGTCACTCTCTCCAGCCTCAGATCCTAGGTTGTCACATACTATGCTTGGAGAAATC
CTAAATTACTACACACACTGGGCAGGATCCCTGAAGTTCACGTTTCTGTTCTGTGGATCC
ATGATGGCAACTGGCAAACTGTTGGTGTCATACGCGCCTCCTGGAGCCGACCCACCAAAG
AAGCGTAAGGAGGCGATGTTGGGAACACATGTGATCTGGGACATAGGACTGCAGTCCTCA
TGTACTATGGTAGTGCCATGGATTAGCAACAGCACGTATCGGCAAACCATAGATGATAGT
TTCACCGAAGGCGGATACATCAGCGTCTTCTACCAAACTAGAATAGTCGTCCCTCTTTCG
ACACCCAGAGAGATGGACATCCTTGGTTTTGTGTCAGCGTGTAATGACTTCAGCGTGCGC
TTGTTGCGAGATACCACACATATAGAGCAAAAAGCGCTA---------GCACAGGGG---
TTAGGTCAGATGCTTGAAAGCATGATTGACAACACAGTC------CGTGAAACGGTG---
---GGGGCG---GCAACA---------TCTAGAGACGCTCTCCCAAACACTGAAGCCAGT
GGACCAACACACTCCAAGGAAATTCCGGCACTCACCGCAGTGGAAACTGGGGCCACAAAT
CCACTAGTCCCTTCTGATACAGTGCAAACCAGACATGTTGTACAACATAGGTCAAGGTCA
GAGTCTAGCATAGAGTCTTTCTTCGCGCGGGGTGCATGCGTGACCATTATGACCGTGGAT
------AACCCAGCTTCCACCACGAATAAG---GATAAGCTATTTGCAGTGTGGAAGATC
ACTTATAAAGATACTGTCCAGTTACGGAGGAAATTGGAGTTCTTCACCTATTCTAGATTT
GATATGGAACTTACCTTTGTGGTTACTGCAAATTTCACTGAGACTAACAATGGGCATGCC
TTAAATCAAGTGTACCAAATTATGTACGTACCACCAGGCGCTCCAGTGCCCGAAAAATGG
GACGACTACACATGGCAAACCTCATCAAATCCATCAATCTTTTACACCTACGGGACAGCT
CCAGCCCGGATCTCGGTACCGTATGTTGGTATTTCGAACGCCTATTCACACTTTTACGAC
GGTTTTTCCAAAGTACCACTGAAGGACCAGTCGGCAGCACTA---GGTGACTCCCTTTAT
GGTGCAGCATCTCTAAATGACTTCGGTATTTTGGCTGTTAGAGTAGTCAATGATCACAAC
CCGACCAAGGTCACCTCCAAAATCAGAGTGTATCTAAAACCCAAACACATCAGAGTCTGG
TGCCCGCGTCCACCGAGGCAGCTGGCGTACTACGGCCCTGGAGTGGATTACAAGGATGGT
ACGCTTACACCCCTC---TCCACCAAGGATCTGACCACATAT
>CAD23059
------------------------------------------ATGGGTGCTCAGGTTTCA
TCACAGAAAGTGGGCGCACATGAAAACTCAAATAGAGCGTATGGTGGTTCTACCATTAAT
TACACCACCATTAATTATTATAGAGATTCAGCTAGTAACGCGGCTTCGAAACAGGACTTC
TCTCAAGACCCTTCCAAGTTCACCGAGCCCATCAAGGATGCCCTGATAAAAACAGCCCCA
ATGCTAAACTCGCCAAACATAGAGGCTTGCGGGTATAGCGATAGAGTACTGCAATTAACA
CTGGGAAACTCCACTATAACCACGCAGGAGGCGGCTAATTCAGTAGTCGCTTATGGGCGT
TGGCCTGAATATCTGAGGGACAGCGAAGCCAATCCAGTGGACCAGCCGACTGAACCAGAC
GTCGCTGCATGCAGGTTTTATACGCTAGACACCGTGTCTTGGACGAAAGAGTCGCGAGGG
TGGTGGTGGAAGTTGCCTGAT---GCACTGAGGGACATGGGACTCTTTGGGCAAAATATG
TACTACCACTACCTAGGTAGGTCCGGGTACACCGTGCATGTACAGTGCAACGCCTCCAAA
TTCCACCAGGGGGCACTAGGGGTATTCGCCGTACCAGAGATGTGTCTGGCCGGGGATAGC
AACACCACTACCATGTACACCAGCTATCAAAATGCCAATCCTGGCGAGAAAGGAGGCACT
TTCACGGGTACATTCACTCCTGACAACAACCAGACATCACCTGCCCGCAGGTTCTGCCCG
GTGGATTACCTCTTTGGAAATGGCACGTTGTTGGGGAATGCCTTTGTGTTCCCGCACCAG
ATAATAAACCTACGGACCAACAACTGTGCTACACTGGTACTCCCTTACGTGAACTCCCTG
TCGATAGATAGTATGGTAAAGCACAATAATTGGGGAATTGCGATATTACCATTGGCCCCG
TTAAATTTTGCTAGTGAGTCTTCCCCAGAGATTCCAATCACCTTGACCATGGCCCCTATG
TGCTGTGAGTTCAATGGATTAAGAAACATCACCCTGCCACGCTTACAGGGCCTGCCGGTC
ATGAACACCCCTGGTAGTAATCAATATCTTACTGCAGACAACTTCCAGTCACCGTGTGCG
CTGCCTGAATTTGATGTGACCCCACCTATTGACATACCCGGTGAAGTTAAGAACATGATG
GAATTGGCAGAAATCGACACCATGATTCCCTTTGACTTAAGTGCCACAAAAAAGAACACC
ATGGAAATGTATAGGGTTCGGTTAAGTGACAAA---CCACATACAGACGATCCCATACTC
TGCCTGTCACTCTCTCCAGCTTCAGATCCTAGGTTGTCACATACTATGCTTGGAGAAATC
CTAAATTACTACACACACTGGGCAGGATCCCTGAAGTTCACGTTTCTGTTCTGTGGATCC
ATGATGGCAACTGGCAAACTGTTGGTGTCATACGCGCCTCCTGGAGCCGACCCACCAAAG
AAGCGTAAGGAGGCGATGTTGGGAACACATGTGATCTGGGACATAGGACTGCAGTCCTCA
TGTACTATGGTAGTGCCATGGATTAGCAACACCACGTATCGGCAAACCATAGATGATAGT
TTCACCGAAGGCGGATACATCAGCGTCTTCTACCAAACCAGAATAGTCGTCCCTCTTTCG
ACACCCAGAGAGATGGACATCCTTGGTTTTGTGTCAGCGTGTAATGACTTCAGCGTGCGC
TTGTTGCGAGATACCACACATATAGAGCAAAAAGCGCTA---------GCACAGGGG---
TTAGGTCAGATGCTTGAAAGCATGATTGACAACACAGTC------CGTGAAACGGTG---
---GGGGCG------------GCAACGTCTAGAGACGCTCTCCCAAACACTGAAGCCAGT
GGACCAGTACACTCCAAGGAAATTCCGGCACTCACCGCAGTGGAAACTGGGGCCACAAAT
CCACTAGTCCCTTCTGATACAGTGCAAACCAGACATGTTGTACAACATAGGTCAAGGTCA
GAGTCTAGCATAGAGTCTTTCTTCGCGCGGGGTGCATGCGTGACCATTATGACCGTGGAT
------AACTCAGCTTCCACCACGAATAAG---GGTAAGCTATTTGCAGTGTGGAAGATC
ACCTACAAAGATACTGTCCAGTTACGGAGGAAATTGGAGTTCTTCACCTATTCTAGATTC
GATATGGAATTTACCTTTGTGGTTACTGCAAATTTCACTGAGACTAACAATGGGCATGCC
TTAAATCAAGTGTACCAAATTATGTACGTACCACCAGGCGCTCCAGTGCCCGAGAAATGG
GACGACTACACATGGCAAACCTCATCAAATCCATCAATCTTTTATACCTACGGAACAGCT
CCAGCCCGAATCTCGGTACCGTATGTTGGTATTTCGAACGCCTATTCACACTTTTACGAC
GGTTTTTCCAAAGTACCACTGAAGGACCAGTCGGCAGCACTA---GGTGACTCCCTCTAT
GGTGCAGCATCTCTAAATGACTTCGGTATTTTGGCTGTTAGAGTAGTCAATGACCACAAC
CCGACCAAGGTCACCTCCAAAATCAGAGTGTATCTAAAACCCAAACACATCAGAGTCTGG
TGCCCGCGTCCACCGAGGGCAGTGGCGTACTACGGCCCTGGAGTGGATTACAAGGATGGT
ACGCTTGCACCCCTC---TCCACCAAGGATCTGACCACATAT
>ABK20867
------------------------------------------ATGGGCGCCCAAGTTTCA
TCACAGAAAGTTGGAGCCCACGAAAATTCAAATAGGGCCTATGGCGGGTCCACCATCAAT
TACACTACAATCAATTACTATAGGGACTCTGCAAGCAATGCAGCAAGCAAGCAAGATTTT
GCACAAGATCCGTCCAAGTTCACCGAACCCATTAAGGACGTCCTTATTAAGACCGCTCCC
ATGCTAAACTCCCCAAACATTGAGGCATGTGGTTATAGTGACAGGGTAATGCAGCTAACT
CTGGGTAATTCGACGATCACCACCCAAGAAGCGGCCAATTCTGTTGTTGCCTACGGTAGA
TGGCCTGAATATATCAGAGATGCTGAGGCAAATCCTGTAGACCAACCAACCGAGCCCGAC
GTAGCCGCGTGCAGGTTCTACACATTAGATACTGTCACTTGGCGCAAGGAGTCCAGAGGG
TGGTGGTGGAAACTACCAGAC---GCTTTAAAAGACATGGGGTTATTTGGCCAAAACATG
TTTTATCACTATCTTGGGAGGGCTGGCTATACAGTGCACGTGCAGTGCAATGCTTCAAAA
TTTCATCAAGGAGCTCTGGGGGTGTTTGCAGTTCCAGAAATGTGTTTAGCTGGTGATAGC
---ACAACTCACATGTTCACAAAGTACGAGAATGCGAATCCAGGCGAAAAAGGAGGTGAA
TTCAAAGGGAGTTTCACCCTTGATACCAACGCCACTAACCCTGCACGGAACTTCTGCCCA
GTTGATTACCTCTTCGGGAGTGGAGTGCTGGTAGGGAATGCATTTGTTTATCCACATCAA
ATAATAAACCTGCGCACTAACAACTGTGCTACGCTAGTATTGCCCTATGTAAACTCACTC
TCAATAGATAGCATGACAAAGCACAACAATTGGGGGATCGCTATCCTCCCCCTGGCACCA
TTAGACTTTGCTACTGAGTCTTCCACTGAAATACCCATTACACTGACCATTGCTCCCATG
TGCTGCGAGTTTAATGGTTTACGCAACATCACTGTGCCAAGAACCCAAGGATTACCAGTC
CTGAACACCCCAGGGAGTAACCAGTACCTGACCGCAGACAATTACCAGTCTCCGTGTGCG
ATACCTGAGTTTGATGTCACTCCACCCATAGACATACCAGGGGAGGTGCGCAACATGATG
GAATTGGCGGAAATAGACACCATGATACCCCTCAACTTGACAAATCAACGCAAGAACACA
ATGGACATGTATAGAGTCGAGTTGAGCGACGCA---GCTCACTCTGACACGCCAATCTTG
TGTCTCTCGTTGTCCCCCGCTTCAGACCCCAGATTGGCACACACAATGTTGGGTGAGATA
TTAAATTACTACACACACTGGGCAGGGTCCTTGAAATTTACCTTTCTCTTTTGCGGCTCA
ATGATGGCCACCGGAAAGTTATTGGTTTCTTACGCACCACCCGGAGCAGAGGCCCCCAAG
AGTCGCAAAGAAGCAATGCTTGGGACTCATGTGATATGGGACATTGGGTTGCAGTCTTCA
TGCACCATGGTGGTACCTTGGATCAGTAATACCACATACAGACAAACCATCAACGATAGT
TTCACAGAAGGTGGCTACATTAGCATGTTCTATCAGACTAGGGTTGTTGTCCCGTTGTCC
ACACCCAGAAAGATGGACATCCTGGGTTTTGTGTCAGCTTGCAATGACTTCAGTGTGCGC
TTACTGCGAGATACAACACACATCAGTCAAGAGGCTATG---------CCACAAGGA---
ATTGGTGACATGATTGAGGGGGCCATTGAAGGGATTACT------AAAAATGCATTA---
---GTTCCC------------CCGACTTCCACCAATAGCCTGCCCGACACAAAGCTGAGC
GGACCAGCCCACTCCAAGGAGATACCCGCATTGACAGCCGTGGAGACAGGGGCTACCAAT
CCGTTGGTGCCTTCGGACACAGTGCAAACGCGCCATGTCATCCAGAGACGAACGCGTTCA
GAGTCCACGGTTGAGTCATTCTTTGCAAGAGGGGCTTGCGTGGCTATCATTGAGGTGGAC
------AATGATGCACCGACAAGGCGCGCC---AGCAGATTGTTTTCGGTTTGGAAAATA
ACTTACAAAGATACTGTTCAACTGAGACGCAAACTGGAATTTTTCACATACTCGAGATTT
GACATGGAGTTCACTTTTGTGGTCACCTCAAACTACACTGATGCTAATAACGGACATGCA
TTGAACCAAGTTTATCAGATAATGTATATACCACCCGGAGCACCTATCCCTGGTAAATGG
AATGACTACACGTGGCAGACGTCCTCTAACCCGTCGGTGTTTTACACCTATGGGGCACCC
CCAGCAAGAATATCAGTGCCCTACGTGGGAATTGCTAATGCGTATTCCCACTTTTATGAT
GGGTTTGCAAAAGTACCACTAGCGGGTCAAGCCTCAACTGAA---GGAGATTCGTTGTAC
GGTGCTGCCTCACTGAATGACTTTGGATCACTGGCTGTTCGCGTAGTAAATGATCACAAC
CCCACGCGGCTCACCTCCAAGATCAGAGTGTACATGAAGCCAAAGCATGTCAGAGTCTGG
TGCCCACGACCTCCACGAGCAGTCCCATACTTCGGACCAGGTGTTGATTATAAAGATGGG
---CTCACCCCACTA---CCAGAAAAGGGGTTAACGACCTAT
>AAP37264
------------------------------------------ATGGGCGCCCAAGTTTCA
TCACAGAAAGTTGGAGCCCACGAAAATTCAAACAGAGCCTATGGCGGGTCCACCATCAAT
TACACTACAATCAATTACTATAGGGACTCTGCAAGCAATGCAGCAAGCAAGCAAGATTTT
GCACAAGATCCGTCCAAGTTCACCGAACCCATTAAGGACGTCCTTATTAAGACCTCTCCC
ATGCTAAACTCCCCAAACATTGAGGCGTGTGGTTATAGTGACAGGGTAATGCAGCTAACT
CTGGGCAATTCAACGATCACCACCCAAGAAGCGGCCAATTCTGTTGTTGCCTACGGTAGA
TGGCCTGAATACATCAGAGATACCGAGGCAAATCCTGTAGACCAACCAACCGAGCCCGAT
GTAGCCGCGTGCAGGTTCTACACATTAGATACCGTCACTTGGCGCAAGGAGTCCAGAGGG
TGGTGGTGGAAACTACCAGAC---GCTTTAAAAGACATGGGGTTATTTGGTCAAAACATG
TTTTATCACTATCTTGGGAGGGCTGGCTACACAGTGCACGTACAGTGCAATGCTTCAAAG
TTTCATCAAGGAGCTCTAGGGGTGTTTGCAGTTCCAGAAATGTGTTTAGCTGGTGATAGC
---ACAACTCACATGTTCACAAAGTACGAGAATGCGAATCCAGGCGAAAAAGGAGGTGAA
TTCAAAGGGAGTTTCACCCTTGATACCAACGCCACTAACCCTGCACGGAACTTCTGCCCA
GTTGATTACCTCTTCGGGAGTGGAGTGCTGGTAGGGAATGCATTTGTTTATCCACATCAA
ATAATAAACCTGCGCACTAACAACTGTGCTACGCTAGTATTGCCCTATGTAAACTCACTC
TCAATAGATAGCATGACAAAGCACAACAACTGGGGGATCGCTATCCTCCCCCTGGCGCCA
CTAGACTTTGCCACTGAATCTTCCACTGAGATACCCATTACACTGACCATTGCTCCCATG
TGCTGCGAATTCAATGGTTTACGCAACATCACTGTGCCAAGAACCCAAGGATTACCAGTC
CTGAACACTCCAGGGAGTAACCAGTACCTGACCGCAGACAATTACCAGTCTCCGTGTGCG
ATACCTGAGTTCGATGTCACTCCACCCATAGACATACCAGGGGAGGTGCGCAACATGATG
GAATTGGCGGAAATAGACACCATGATACCCCTCAACTTGGCAAGTCAACGCAAGAACACA
ATGGACATGTATAGAGTCGAGTTGAGCGACACG---GCTCACTCTGACACGCCGATCTTG
TGTCTCTCGTTGTCCCCCGCTTCAGACCCCAGATTGGCACACACTATGTTGGGTGAGATA
TTAAATTACTACACACACTGGGCAGGGTCCTTGAAATTTACCTTTCTCTTTTGCGGCTCA
ATGATGGCCACCGGAAAGTTATTGGTTTCTTACGCACCACCCGGAGCAGAGGCCCCCAAG
AGTCGCAAAGAAGCAATGCTTGGGACACATGTGATATGGGACATTGGGTTGCAGTCTTCA
TGCACTATGGTGGTACCTTGGATCAGTAATACCACATACAGACAAACCATCAACGATAGT
TTCACAGAAGGTGGCTACATTAGCATGTTCTATCAAACTAGGGTTGTTGTCCCGTTGTCC
ACACCCAGAAAGATGGACATCCTGGGTTTTGTGTCAGCTTGCAATGACTTCAGTGTGCGC
TTACTGCGAGATACAACACACATTAGTCAAGAGGCTATG---------CCACAAGGA---
ATTGGTGACATGATTGAGGGGGCCGTTGAAGGGATTACT------AAAAATGCATTG---
---GTTCCC------------CCGACTTCCACCAATAGCCTGCCTGACACAAAGCCGAGC
GGTCCAGCCCACTCCAAGGAGATACCTGCATTGACAGCCGTGGAGACAGGGGCTACCAAT
CCGTTGGTGCCTTCGGACACCGTGCAAACGCGCCATGTCATCCAGAGACGAACGCGATCA
GAGTCCACGGTTGAGTCATTCTTTGCAAGAGGGGCTTGCGTGGCTATCATTGAGGTGGAC
------AATGATGCACCGACAAAGCGCGCC---AGCAGATTGTTTTCGGTTTGGAAAATA
ACTTACAAAGATACTGTTCAACTGAGACGCAAACTGGAATTTTTCACATATTCGAGATTT
GACATGGAGTTCACTTTTGTGGTCACCTCAAACTACACTGATGCAAATAACGGACATGCA
TTGAACCAAGTTTATCAGATAATGTATATACCACCCGGAGCACCTATCCCTGGTAAATGG
AATGACTATACGTGGCAGACGTCCTCTAACCCGTCGGTGTTTTACACCTATGGGGCGCCC
CCAGCAAGAATATCAGTGCCCTACGTGGGAATTGCTAATGCGTATTCCCACTTTTATGAT
GGGTTTGCAAAAGTACCACTAGCGGGTCAAGCCTCAACTGAA---GGCGATTCGTTGTAC
GGTGCTGCCTCACTGAATGATTTTGGATCACTGGCTGTTCGCGTGGTAAATGATCACAAC
CCCACGCGGCTCACCTCCAAGATCAGAGTGTACATGAAGCCAAAGCACGTCAGAGTCTGG
TGCCCACGACCTCCACGAGCAGTCCCATACTTCGGACCAGGTGTTGATTATAAAGATGGG
---CTCACCCCACTA---CCAGAAAAGGGATTAACGACTTAT
>AAP37265
------------------------------------------ATGGGTGCTCAGGTTTCT
TCTCAGAAAGTTGGTGCACACGAGAACTCAAATAGGGCATATGGTGGATCTACAATCAAT
TACACCACAATTAATTACTACAGAGACTCGGCTAGCAATGCAGCCTCCAAACAAGATTTC
TCTCAAGACCCATCCAAGTTCACTGAACCTATAAAAGATGTGTTAATCAAAACAGCCCCA
ATGTTGAACTCTCCAAATATTGAAGCGTGTGGATATAGTGACAGAGTCTTGCAGCTGACA
CTAGGGAACTCCACTATTACTACACAAGAGGCTGCCAATTCGGTGGTTGCCTACGGACGA
TGGCCTGAGTACCTGAGAGACAGCGAGGCCAACCCAGTGGACCAACCAACAGAGCCAGAC
GTTGCCGCGTGCAGGTTTTACACGCTAGACACCGTGTCCTGGACAAAGGAATCCCGAGGG
TGGTGGTGGAAATTACCCGAC---GCACTTAGAGATATGGGGCTGTTCGGTCAAAACATG
TATTATCATTACCTAGGCAGGTCTGGCTATACCGTACATGTACAGTGCAATGCCTCCAAA
TTTCACCAGGGGGCACTTGGCGTGTTTGCCGTGCCAGAGATGTGTCTGGCTGGTGACAGC
AACACCACGCCTACACACACCAGTTATCAGAACGCCAACCCGGGCGAGAAAGGAGGTACC
TTCACAGGCACATTCACACCCGACAACAACCAAACATCACCCGCCCGTAGGTTCTGCCCT
GTGGATTACCTCTTCGGAAACGGAACTCTATTGGGTAATGCATTTGTGTTCCCACACCAA
ATAATCAACCTACGGACTAACAACTGTGCTACATTGGTGCTCCCGTATGTGAACTCCCTC
TCCATAGACAGTATGGTTAAGCACAACAACTGGGGGATTGCGATTGTACCTCTAGCCCCA
CTAAACTTTGCTAACGAATCATCCCCAGAGATCCCGATCACCCTGACTATAGCACCAATG
TGTTGTGAATTCAATGGACTGAGAAACATCACTCTGCCACGACTGCAAGGATTGCCTGTC
ATGAACACCCCTGGTAGTAACCAATACCTCACTGCTGATAACTTCCAGTCGCCGTGTGCA
TTGCCTGAGTTTGACGTGACCCCACCCATTGATATACCTGGAGAAGTTAAAAACATGATG
GAGTTGGCTGAGATCGACACCATGATTCCCTTTGACTTGAGCGCCACAAAGAAAAACACT
ATGGAAATGTACAGAGTCCAGTTAAGTGATAAA---CCACACACAGATGACCCAATACTC
TGTCTATCGTTGTCCCCAGCATCGGACCCAAGGTTGTCTCACACCATGCTTGGAGAAATT
TTGAATTATTACACACATTGGGCAGGATCCTTGAAGTTTACTTTCCTATTCTGTGGTTCC
ATGATGGCGACTGGCAAACTGTTGGTCTCATACGCACCCCCCGGAGCTGATCCACCCAAG
AAGCGCAAAGAAGCAATGCTGGGGACGCATGTCATCTGGGACATAGGATTACAGTCCTCT
TGCACCATGGTGGTACCTTGGATTAGTAACACAACGTACAGACAGACCATTGACGACAGC
TTTACTGAGGGTGGTTACATTAGTGTTTTCTACCAGACCAGAATAGTGGTCCCCCTTTCA
ACACCCAGAGAAATGGACATTCTTGGATTCGTGTCAGCTTGCAATGACTTTAGTGTTCGC
TTACTTCGCGACACCACTCACATAGAACAGAAAGCATTG---------TCACAGGGA---
CTAGGCCAAATGTTGGAGAACATGATAGACAACACAGTC------CGCGAGACCATG---
---AGAGCG---TCGACC---------TCAAGGGATGCTCTCCCGAATACTGAATCCAGT
GGACCAGCGCACTCCAAAGAGATCCCGGCGCTCACTGCGGTGGAGACAGGAGCCACGAAT
CCACTAGTTCCTTCAGATACAGTACAAACTAGACATGTCATCCAACATAGGTCAAGGTCA
GAGTCTAGTATTGAGTCCTTCTTCGCACGTGGTGCATGCGTGACCATTATGACTGTAGAC
------AACTCAGCATCTACTACATCCAAA---GATAAGCTATTCTCAGTGTGGAAGATC
ACATATAAAGATACTGTGCAGTTAAGGAGAAAATTGGAGTTTTTCACTTACTCCAGATTT
GACATGGAATTCACTTTTGTGATCACCGCCAACTTCACCGAGACAAACAACGGGCACGCT
CTGAACCAAGTGTACCAAATCATGTATGTGCCACCAGGTGCACCGGTACCTGAGAAGTGG
GACGACTACACGTGGCAAACGTCATCAAACCCATCGATTTTCTACACCTACGGCACAGCA
CCAGCTCGAATTTCAGTTCCATATGTTGGTATCTCAAATGCTTATTCACACTTTTATGAT
GGTTTCTCTAAAGTCCCATTGAAAGATCAGTCGGCAGCGTTG---GGCGACTCACTCTAC
GGTGCAGCGTCTCTGAACGACTTTGGCATTTTGGCAGTGAGGGTGGTTAACGACCACAAC
CCAACCATAGTCACTTCTAAGGTTAGAGTATATTTAAAACCCAAACACATCAGAGTGTGG
TGTCCGCGCCCGCCGAGAGCTGTGGCTTATTATGGTCCGGGAGTAGACTATAAAGATGGC
ACTCTTGCCCCCTTA---TCCACAAAGGATTTGACAACATAC
>CAJ01902
------------------------------------------ATGGGTGCCCAGGTTTCA
TCACAGAAGGTCGGAGCCCATGAAAATTCAAACAGAGCCTACGGCGGGTCTACCATTAAC
TATACTACAATAAATTATTATAGGGACTCCGCTAGCAATGCAGCAAACAAGCAGGACTTT
GCACAGGATCCGTCCAAGTTCACCGAACCCATAAAGGATGTTCTTATCAAGACCGCTCCC
ATGTTAAACTCTCCAAACATTGAAGCGTGTGGTTATAGTGACAGGGTAATGCAGTTAACT
TTGGGCAATTCAACGATCACCACCCAAGAAGCGGCCAATTCTGTTGTTGCCTACGGCAGA
TGGCCTGAATACATCAGAGATGCCGAGGCGAATCCTGTGGACCAACCAACCGAACCCGAT
GTGGCCACGTGCAGATTCTACACATTAGACACTGTCACCTGGGAAAAAGAATCCAGAGGG
TGGTGGTGGAAACTACCAGAC---GCTTTAAAAGACATGGGATTATTCGGTCAGAATATG
TTCTATCACTATCTTGGGAGGGCTGGTTACACAGTGCATGTACAGTGCAACGCTTCAAAA
TTTCACCAAGGAGCTTTAGGAGTGTTTGCAGTTCCAGAGATGTGTTTAGCTGGTGACAGT
---ACAACTCACATGTTCACAAAGTATGAGAATGCTAATCCAGGTGAAAAAGGGGGTGTA
TTCACAGGAAGTTTTACTCTTGATAACAACGCTGCCAGCCCTGCACGGAAATTCTGTCCA
GTAGATTACCTCTTCGGGAGTGGAGTGTTGGTTGGAAATGCCTTTGTTTACCCACATCAA
ATAATAAACCTGCGCACCAACAACTGTGCTACACTAGTATTGCCTTATGTAAACTCACTC
TCAATAGATAGCATGACAAAGCACAACAATTGGGGAATCGCCATCCTCCCTCTAGCGCCA
CTAGATTTTGCCACTGAGTCCTCCACTGAGATACCCATTACACTAACCATAGCTCCAATG
TGCTGCGAGTTCAACGGTTTACGCAACATCACTGTGCCAAGAACCCAAGGGTTACCAGTC
CTGAACACACCAGGGAGCAACCAATATCTTACTGCAGACAATTATCAGTCTCCGTGTGCA
ATACCTGAGTTTGATGTTACTCCACCCATAGACATACCAGGCGAAGTGCACAACATGATG
GAACTGGCAGAAATAGACACCATGATACCCCTCAACTTGACAAGCCAGCGCAAGAACACA
ATGGACATGTATAGAGTCGAGCTGAGCGACTCG---GCTCACGCTGACGCTCCAATCTTG
TGCCTCTCGTTGTCCCCCGCTTCAGATCCCAGACTGGCACACACCATGTTGGGTGAGGTG
CTAAATTACTACACACACTGGGCAGGGTCCTTGAAATTCACCTTTCTCTTTTGCGGCTCA
ATGATGGCCACCGGTAAGTTGCTGGTTTCTTACGCACCACCCGGAGCAGAGGCCCCCAAG
AGTCGCAAGGAGGCAATGCTCGGAACACATGTAGTATGGGACATTGGGTTGCAGTCTTCA
TGCACCATGGTAGTACCGTGGATCAGCAACACCACATACAGACAAACCATCGACGATAGT
TTCACAGAAGGTGGCTATATTAGTATGTTCTATCAAACCAAGGTTGTTGTCCCGTTGTCT
ACACCCAGAAAGATGGATATCTTGGGTTTTGTGTCAGCTTGTAATGATTTCAGTGTGCGC
TTATTGCGAGACACAACACACATTAGCCAAAAAGCCATG---------CCACAAGGA---
ATTGGTGATGTGATCGAGGGGGCCATTGAAGGGATCACC------AAAAACGCACTA---
---GTCCCC------------CTGGCTTCCACCAGTGGCTTGCCTGACACAAAACCGAGT
GGTCCAGCCCATTCCAAGGAAATACCCGCACTAACAGCCGTGGAGACAGGAGCCACCAAT
CCGTTGGAGCCATCAGACACCGTGCAAACACGTCACGTCATCCAGAGGCGAACGCGATCG
GAGTCCACGGTGGAATCGTTCTTCGCGAGAGGGGCCTGTGTGGCTATCATTGAGGTGGAC
------AATGACGCACCAACTCAACGCGCC---AGCAAATTGTTTTCTGTCTGGAAAATA
ACTTACAAAGATACTGTTCAACTGAGACGCAAACTGGAATTTTTCACATATTCGAGATTT
GACATGGAATTCACTTTTGTGGTCACCTCAAATTATACTGATGCAAATAACGGGCACGCA
TTGAACCAAGTTTATCAGATAATGTACATACCACCTGGTGCACCTATCCCTGGTAAATGG
GATGACTACACATGGCAGACATCCTCCAACCCGTCAGTGTTTTACACCTATGGGGCGCCC
CCAGCAAGAATATCAGTGCCCTATGTGGGAATTGCTAATGCGTATTCCCACTTTTATGAT
GGATTTGCAAAAGTACCACTAGAGGGCCAAGCCTCAACTGAA---GGCGACTCGCTATAC
GGTGCTGCCTCACTGAATGACTTTGGATCACTAGCCGTTCGCGTGGTAAATGACCACAAC
CCCACGCGGCTCACTTCCAAGATCAGAGTGTACATGAAGCCAAAACATGTCAGAGTCTGG
TGCCCACGGCCTCCACGAGCGGTCCCATACTACGGACCAGGTGTCGATTATAAAGATGAG
---CTCACCCCACTA---CCAGAAAAGGGATTGACAACTTAT
>BAM71645
------------------------------------------ATGGGTGCCCAAGTCTCG
TCCCAAAAAGTTGGCGCACATGAGAACACTAATGTGGCAACTGGCGGATCCACGGTCAAT
TATACTACCATTAATTACTATAAAGATTCAGCCAGTAATGCAGCCTCCAAATTGGACTTT
TCACAGGACCCTTCCAAATTTACTGAACCAGTCAAAGACATTATGATAAAGACTGCCCCA
GCCCTAAACTCTCCAAATGTTGAGGCTTGTGGATACAGTGATAGGGTTAGACAAATTACC
CTAGGGAACTCCACAATTACTACTCAAGAGGCAGCGAATGCAGTGGTCGCCTACGGAGAG
TGGCCTAGCTATCTGGATGATAAGGAAGCCAATCCCATAGATGCCCCAACCGAGCCAGAT
GTGAGTAGCAATAGATTCTACACCTTAGATTCTGTACAATGGAAAAGCACCAGCAGGGGA
TGGTGGTGGAAGTTGCCAGAT---GCCTTAAAAGACATGGGCATGTTTGGCCAAAACATG
TATTACCACTACCTGGGCAGGTCTGGCTACACGGTGCATGTACAATGTAATGCATCCAAA
TTCCATCAAGGGGCCTTGGGAGTTTTTGCCATACCAGAATATGTCATGGCCTGCAACACT
GAAGCCAAGACTTCTTATGTGTCCTACGTCAATGCCAATCCGGGTGAGAGAGGGGGAGTG
TTTGACAATGCTTACAACCCCAGT---ACAGAAGCATCTGAGGGCAGGAAATTCGCAGCC
CTTGACTATTTGTTAGGGTGCGGGGTTCTGGCAGGGAATGCGTTTGTGTACCCTCATCAG
ATTATTAATCTCAGGACAAACAATTCGGCAACCCTTGTGCTGCCCTACGTGAACTCCCTA
GCAATAGACTGCATGGCCAAGCACAACAACTGGGGGTTGGTCATTCTACCATTGTGCAAG
CTAGACTATGCACCAAACTCATCCACGGAGATTCCCATAACAGTGACTATTGCACCAATG
TTCACAGAATTCAATGGACTCAGGAACATTACCGTGCCCGCTACTCAAGGATTGCCTACA
ATGTTGACCCCAGGGTCGTCGCAATTTCTGACATCCGATGATTTCCAATCCCCTTGTGCC
CTCCCCAACTTTGATGTGACCCCACCAATACACATACCAGGAGAGGTGTTTAACATGATG
GAGCTAGCTGAGATTGACTCGATGATTCCGATGAATTCAGTAACTGGCAAGGCTAACACA
ATGGAGATGTACCCGATCCCGCTAGACGACAAA------GGTGGTGCAACACCCATATTT
AGCATTTCCCTCAGTCCAGCCTCCGATAAGAGACTGCAGTATACCATGTTGGGGGAGATT
CTTAACTACTACACCCACTGGACTGGTTCGTTGAGGTTCACGTTCCTGTTTTGTGGTAGT
ATGATGGCTACAGGGAAAATTTTACTTAGCTACTCACCACCAGGAGCCAAACCACCTACC
ACCAGAAAGGAAGCGATGTTGGGCACACACATAATATGGGATCTTGGACTTCAGTCCTCA
TGCACCATGCTAGCCCCTTGGATATCCAACACAGTCTACAGAAGGTGTATTAAAGATGAC
TTTACAGAAGGAGGCTACATCACTTGCTTTTACCAGACAAGAATAGTGGTGCCATCTGGT
ACACCAACGTCAATGTTCATGTTGGCCTTTGTGAGTGCTTGCCCAGATTTTAGCGTGCGT
CTGTTGAGAGACACTAATCACATCTCACAGAGAACTTTGTTTGCGCGCGCACAAGGC---
ATTGAGGAGACCATTGACACTGTTATTACCAATGCATTA------CAGCTTTCACAA---
---CCTAAA------------CCGCAAAAGCAGCACACTGCACAATCCACACCGCTCACT
AGTGGAGTCAACTCACAGGAGGTGCCCGCACTAACTGCAGTAGAGACTGGTGCATCTGGC
CAGGCGGTGCCCAGTGATGTAATTGAGACCAGACATGTTGTGAATTACAAGACTAGGTCT
GAATCAACACTAGAGTCCTTCTTTGGAAGATCTGCTTGTGTCACCATACTGGAAGTGGAG
AATTTTAACGCCACGACTGACGCTGATAGG---AAAAAGCAGTTTACCACATGGGCTATC
ACGTACACAGACACAGTCCAGCTGAGAAGGAAACTGGAGTTTTTTACCTACTCCAGATTT
GACCTAGAGATGACTTTTGTCATAACGGAAAGGTACTACACCAGCAACACAGGACATGCC
AGGAATCAAGTCTACCAGCTTATGTACATACCACCTGGTGCTCCGCGACCCACGGCTTGG
GACGACTATACCTGGCAGAGTTCATCGAACCCGTCAGTGTTTTACACGTACGGCAGTGCA
CCACCCAGAATGTCTATCCCCTACGTTGGCATAGCAAACGCGTACTCGCACTTTTACGAC
GGGTTCGCGCGTGTTCCTTTGAAGGATGAGACTGTTGACTCT---GGAGACACATATTAT
GGACTGGTTACCATCAATGACTTTGGGACCTTGGCAGTGAGGGTAGTGAACGAATACAAT
CCTGCCCGCATTACATCTAAGATAAGAGTGTATATGAAGCCCAAGCATGTAAGGTGTTGG
TGTCCCAGACCACCTCGTGCAGTTCCGTACCGAGGTGAGGGCGTCGATTTCAAACAAGAC
TCAATTACCCCACTGACAGCCGTTGAAGACATTAATACTTTT
>CAJ01904
------------------------------------------ATGGGTGCTCAGGTTTCA
TCACAGAAGGTCGGAGCCCATGAAAATTCAAACAGAGCCTACGGCGGGTCTACCATTAAC
TATACTACAATCAATTATTATAGGGACTCCGCTAGCAATGCAGCAAACAAGCAGGACTTT
GCACAGGATCCGTCCAAGTTCACCGAACCCATAAAGGATGTTCTTATCAAGACCGCTCCC
ATGTTAAACTCTCCAAACATTGAAGCGTGTGGTTATAGTGACAGGGTAATGCAGTTAACT
TTGGGCAATTCAACGATCACCACCCAAGAAGCGGCCAATTCTGTTGTTGCCTACGGCAGA
TGGCCTGAATACATCAGAGATGCCGAGGCGAATCCTGTGGACCAACCAACCGAACCCGAT
GTGGCCACGTGCAGATTCTACACATTAGACACTGTCACCTGGAAAAAAGAATCCAGAGGG
TGGTGGTGGAAACTACCAGAC---GCTTTAAAAGACATGGGATTATTCGGTCAGAATATG
TTCTATCACTATCTTGGGAGGGCTGGTTACACAGTGCATGTACAGTGCAACGCTTCAAAA
TTTCACCAAGGAGCTCTAGGAGTGTTTGCAGTTCCAGAGATGTGTTTAGCTGGTGACAGT
---ACAACTCACATGTTCACAAAGTATGAGAATGCTAATCCAGGTGAAAAAGGGGGTGTA
TTCACAGGAAGTTTTACTCTTGATAACAACGCTGACAGCCCTGCACGGAAATTCTGTCCA
GTAGATTACCTCTTCGGGAGTGGAGTGTTGGTTGGAAATGCCTTTGTTTACCCACATCAA
ATAATAAACCTGCGCACCAACAACTGTGCTACGCTAGTATTGCCTTATGTAAACTCACTC
TCAATAGATAGCATGACAAAGCACAACAATTGGGGAATTGCCATCCTCCCTCTAGCGCCA
CTAGATTTTGCCACTGAGTCCTCCACTGAGATACCCATTACACTAACCATAGCTCCAATG
TGCTGCGAGTTCAACGGTTTACGCAACATCACTGTGCCAAGAACCCAAGGGTTACCAGTC
CTGAACACACCAGGGAGCAACCAATATCTTACTGCAGACAATTATCAGTCTCCGTGTGCA
ATACCTGAGTTTGATGTTACTCCACCCATAGACATACCAGGCGAAGTGCACAACATGATG
GAACTGGCAGAAATAGACACCATGATACCCCTCAACTTGACAAGCCAGCGCAAGAACACA
ATGGACATGTATAGAGTCGAGCTGAGCGACTCG---GCTCACGCTGACGCTCCAATCTTG
TGCCTCTCGTTGTCCCCCGCTTCAGATCCCAGACTGGCACACACCATGTTGGGTGAGGTG
CTAAATTACTACACACACTGGGCAGGGTCCTTGAAATTCACCTTTCTCTTTTGCGGCTCA
ATGATGGCCACCGGTAAGTTGCTGGTTTCTTACGCACCACCCGGAGCAGAGGCCCCCAAG
AGTCGCAAGGAGGCAATGCTCGGAACACATGTAGTATGGGACATTGGGTTGCAGTCTTCA
TGCACCATGGTAGTACCGTGGATCAGCAACACCACATACAGACAAACCATCGACGATAGT
TTCACAGAAGGTGGCTATATTAGTATGTTCTATCAAACCAAGGTTGTTGTCCCGTTGTCT
ACACCCAGAAAGATGGATATCTTGGGTTTTGTGTCAGCTTGTAATGATTTCAGTGTGCGC
TTATTGCGAGACACAACACACATTAGCCAAAAAGCCATG---------CCACAAGGA---
ATTGGTGATGTGATCGAGGGGGCCATTGAAGGGATCACC------AAAAACGCACTA---
---GTCCCC------------CTGGCTTCCACCAGTGGCTTGCCTGACACAAAACCGAGT
GGTCCAGCCCATTCCAAGGAAATACCCGCACTAACAGCCGTGGAGACAGGAGCCACCAAT
CCGTTGGAGCCATCAGACACCGTGCAAACACGTCACGTCATCCAGAGGCGAACGCGATCG
GAGTCCACGGTGGAATCGTTCTTCGCGAGAGGGGCCTGTGTGGCTATCATTGAGGTGGAC
------AATGACGCACCAACTCAACGCGCC---AGCAAATTGTTTTCTGTCTGGAAAATA
ACTTACAAAGATACTGTTCAACTGAGACGCAAACTGGAATTTTTCACATATTCGAGATTT
GACATGGAATTCACTTTTGTGGTCACCTCAAATTATACTGATGCAAATAACGGGCATGCA
TTGAACCAAGTTTATCAGATAATGTACATACCACCTGGTGCACCTATCCCTGGTAAATGG
GATGACTACACATGGCAGACATCCTCCAACCCGTCAGTGTTTTACACCTATGGGGCGCCC
CCAGCAAGAATATCAGTGCCCTATGTGGGAATTGCTAATGCGTATTCCCACTTTTATGAT
GGATTTGCAAAAGTACCACTAGAGAGTCAAGCCTCAACTGAA---GGCGACTCGCTATAC
GGTGCTGCCTCACTGAATGACTTTGGATCACTAGCCGTTCGCGTGGTAAATGACCACAAC
CCCACGCGGCTCACTTCCAAGATCAGAGTGTACATGAAGCCAAAACATGTCAGAGTCTGG
TGCCCACGGCCTCCACGAGCGGTCCCATACTACGGACCAGGTGTCGATTATAAAGATGAG
---CTCACCCCACTA---CCAGAAAAGGGATTGACAACTTAT
>AAP37261
------------------------------------------ATGGGCGCCCAAGTTTCA
TCACAGAAAGTTGGAGCCCACGAAAACTCAAACAGAGCATATGGCGGGTCCACCATCAAT
TACACTACAATCAATTACTATAGGGACTCTGCAAGCAATGCAGCAAGCAAGCAAGATTTT
GCACAAGATCCGTCCAAGTTCACTGAACCCATTAAGGACGTTCTTATTAAGACCGCTCCC
ATGCTAAACTCCCCAAACATTGAGGCGTGTGGTTATAGTGACAGGGTAATGCAGCTAACT
CTGGGCAATTCAACGATCACCACCCAAGAAGCGGCCAATTCTGTTGTTGCCTACGGTAGA
TGGCCTGAATACATCAGAGATACCGAAGCAAATCCTGTAGACCAACCAACCGAGCCCGAT
GTAGCCGCGTGCAGGTTCTACACATTAGATACCGTCACTTGGCGCAAGGAGTCCAGAGGG
TGGTGGTGGAAACTACCAGAC---GCTTTAAAAGACATGGGGTTATTTGGTCAAAACATG
TTTTATCACTATCTTGGGAGGGCTGGCTACACAGTGCACGTACAGTGCAATGCTTCAAAG
TTTCATCAAGGAGCTCTAGGGGTGTTTGCAGTTCCAGAAATGTGTTTAGCTGGTGATAGC
---ACAACTCACATGTTCACAAAGTACGAGAATGCGAATCCAGGCGAAAAAGGAGGCGAA
TTCAAAGGGAGTTTCACCCTTGATACCAACGCCACTAACCCTGCACGGAACTTCTGCCCA
GTTGATTACCTCTTCGGGAGTGGAGTGCTGGTAGGGAATGCATTTGTTTATCCACATCAA
ATAATAAACCTGCGCACTAACAACTGTGCTACGCTAGTATTGCCCTATGTAAACTCACTC
TCAATAGATAGCATGACAAAACACAACAACTGGGGGATCGCTATCCTTCCCCTGGCGCCA
CTAGACTTTGCTACTGAATCTTCCACTGAGATACCCATTACACTGACCATTGCTCCCATG
TGCTGCGAATTCAATGGTTTGCGCAACATCACTGTGCCAAGAACCCAAGGATTACCAGTC
CTGAACACTCCAGGGAGTAACCAGTACCTGACCGCAGACAATTACCAGTCTCCGTGTGCG
ATACCTGAGTTTGATGTCACTCCACCCATAGACATACCAGGGGAGGTGCGCAACATGATG
GAATTGGCGGAAATAGACACCATGATACCCCTCAACTTGACAAGTCAACGCAAGAACACA
ATGGACATGTATAGAGTCGAGTTGAGCGACACG---GCTCACTCTGACACGCCGATCTTG
TGTCTCTCGTTGTCCCCCGCTTCAGACCCCAGATTGGCACACACTATGTTGGGTGAGATA
TTAAATTACTACACACACTGGGCAGGGTCCTTGAAATTTACTTTTCTCTTTTGCGGCTCA
ATGATGGCCACCGGAAAGTTATTGGTTTCTTACGCACCACCCGGAGCAGAGGCCCCCAAG
AGTCGCAAAGAAGCAATGCTTGGGACACATGTGATATGGGACATTGGGTTGCAGTCTTCA
TGCACTATGGTGGTACCTTGGATCAGTAATACCACATACAGACAAACCATCAACGATAGT
TTCACAGAAGGTGGCTACATTAGCATGTTCTATCAAACTAGGGTTGTTGTCCCGTTGTCC
ACACCCAGAAAGATGGACATCCTGGGTTTTGTGTCAGCTTGCAATGACTTCAGTGTGCGC
TTATTGCGAGATACAACACACATTAGTCAAGAGGCTATG---------CCACAAGGA---
ATTGGTGACATGATTGAGGGGGCCGTTGAAGGGATTACT------AAAAATGCATTG---
---GTTCCC------------CTGACTTCCACCAATAGCCTGCCTGACACAAAGCCGAGT
GGTCCAGCCCACTCCAAGGAGATACCTGCATTGACAGCCGTGGAGACAGGGGCTACCAAT
CCGTTGGTGCCTTCAGACACTGTGCAAACGCGCCATGTCATCCAGAGACGAACGCGATCA
GAGTCCACGGTTGAGTCATTCTTTGCAAGAGGGGCTTGCGTGGCTATCATTGAGGTGGAC
------AATGATGCACCGACAGAGCGCGCC---AGCAGATTGTTTTCGGTTTGGAAAATA
ACTTACAAAGATACTGTTCAACTGAGACGCAAACTGGAATTTTTCACATATTCGAGATTT
GACATGGAGTTCACTTTTGTGGTCACCTCAAACTACACTGATGCAAATAACGGACATGCA
TTGAACCAAGTTTATCAGATAATGTATATACCACCCGGAGCACCTATCCCTGGTAAATGG
AATGACTATACGTGGCAGACGTCCTCTAACCCGTCGGTGTTTTACACCTATGGGGCGCCC
CCAGCAAGAATATCAGTGCCCTACGTGGGAATTGCTAATGCGTATTCCCACTTTTATGAT
GGGTTTGCAAAAGTGCCACTAGCGGGTCAAGCTTCAACTGAA---GGCGATTCGTTGTAC
GGTGCTGCCTCACTGAATGATTTTGGATCACTGGCTGTTCGCGTGGTAAATGATCACAAC
CCCACGCGGCTCACCTCCAAGATCAGAGTGTACATGAAGCCAAAGCATGTCAGAGTCTGG
TGCCCACGACCTCCACGAGCAGTCCCATACTTCGGACCAGGTGTTGATTATAAAGATGGG
---CTCACCCCACTA---CCAGAAAAGGGATTAACGACTTAT
>AAP37262
------------------------------------------ATGGGCGCCCAAGTTTCA
TCACAGAAAGTTGGAGCCCACGAAAATTCAAACAGAGCCTATGGCGGGTCCACCATCAAT
TACACTACAATCAATTACTATAGGGACTCTGCAAGCAATGCAGCAAGCAAGCAAGATTTT
GCACAAGATCCGTCCAAGTTCACCGAACCCATTAAGGACGTCCTTATTAAGACCGCTCCC
ATGCTAAACTCCCCAAACATTGAGGCGTGTGGTTATAGTGACAGGGTAATGCAGCTAACT
CTGGGCAATTCAACGATCACCACCCAAGAAGCGGCCAATTCTGTTGTTGCCTACGGTAGA
TGGCCTGAATACATCAGAGATACCGAGGCAAATCCTGTAGACCAACCAACCGAGCCCGAT
GTAGCCGCGTGCAGGTTCTACACATTAGATACCGTCACTTGGCGCAAGGAGTCCAGAGGG
TGGTGGTGGAAACTACCAGAC---GCTTTAAAAGACATGGGGTTATTTGGTCAAAACATG
TTTTATCACTATCTTGGGAGGGCTGGCTACACAGTGCACGTACAGTGCAATGCTTCAAAG
TTTCATCAAGGAGCTCTAGGGGTGTTTGCAGTTCCAGAAATGTGTTTGGCTGGTGATAGC
---ACAACTCACATGTTCACAAAGTACGAGAATGCGAATCCAGGCGAAAAAGGAGGTGAA
TTCAAAGGGAGTTTCACCCTTGATACCAACGCCACTAACCCTGCACGGAACTTCTGCCCA
GTTGATTACCTCTTCGGGAGTGGAGTGCTGGTAGGGAATGCATTTGTTTATCCACATCAA
ATAATAAACCTGCGCACTAACAACTGTGCTACGCTAGTATTGCCCTATGTAAACTCACTC
TCAATAGATAGCATGACAAAGCACAACAACTGGGGGATCGCTATCCTCCCCCTGGCGCCA
CTAGACTTTGCCACTGAATCTTCCACTGAGATACCCATTACACTGACCATTGCTCCCATG
TGCTGCGAATTCAATGGTTTACGCAACATCACTGTGCCAAGAACCCAAGGATTACCAGTC
CTGAACACTCCAGGGAGTAACCAGTACCTGACCGCAGACAATTACCAGTCTCCGTGTGCG
ATACCTGAGTTTGATGTCACTCCACCCATAGACATACCAGGGGAGGTGCGCAACATGATG
GAATTGGCGGAAATAGACACCATGATACCCCTCAACTTGACAAGTCAACGCAAGAACACA
ATGGACATGTATAGAGTCGAGTTGAGCGACGCG---GCTCACTCTGACATGCCGATCCTG
TGTCTCTCGTTGTCCCCCGCTTCAGACCCCAGATTGGCACACACTATGTTGGGTGAGATA
TTAAATTACTACACGCACTGGGCAGGGTCCTTGAAATTTACCTTTCTCTTTTGCGGCTCA
ATGATGGCCACCGGAAAGTTATTGGTTTCTTACGCACCACCCGGAGCAGAGGCCCCCAAG
AGTCGCAAAGAAGCAATGCTTGGGACACATGTGATATGGGACATTGGGTTACAGTCTTCA
TGCACTATGGTGGTACCTTGGATCAGTAATACCACATACAGACAAACCATCAACGATAGT
TTCACGGAAGGTGGCTACATTAGCATGTTCTATCAAACTAGGGTTGTTGTCCCGTTGTCC
ACACCCAGAAAGATGGACATCCTGGGTTTTGTGTCAGCTTGCAATGACTTCAGTGTGCGC
TTACTGCGAGATACAACACACATTTGTCAAGAGGCTATG---------CCACAAGGA---
ATTGGTGACATGATTGAGGGGGCCGTTGAAGGGATTACC------AAAAATGCATTG---
---GTTCCC------------CCGACTTCCACCAATAGCCTGCCTGACACAAAGCCGAGC
GGTCCAGCCCACTCCAAGGAGATACCTGCATTGACAGCCGTGGAGACAGGGGCTACCAAT
CCGTTGGTGCCTTCGGACACCGTGCAAACGCGCCATGTCATCCAGAGACGAACGCGATCA
GAGTCCACGGTTGAGTCATTCTTTGCAAGAGGGGCTTGCGTGGCTATCATTGAGGTGGAC
------AATGATGCACCGACAAAGCGCGCC---AGCAGATTGTTTTCGGTTTGGAAAATA
ACTTACAAAGATACTGTTCAACTGAGACGCAAACTGGAATTTTTCACATATTCGAGATTC
GACATGGAGTTCACTTTTGTGGTCACCTCAAACTACACTGATGCAAATAACGGACATGCA
TTGAACCAAGTTTATCAGATAATGTACATACCACCCGGAGCACCTATCCCTGGTAAATGG
AATGACTATACGTGGCAGACGTCCTCTAACCCGTCGGTGTTTTACACCTATGGGGCGCCC
CCAGCAAGAATATCAGTGCCCTACGTGGGAATTGCTAATGCGTATTCCCACTTTTATGAT
GGGTTTGCAAAAGTACCACTAGCGGGTCAAACCTCAACTGAA---GGCGATTCGTTGTAC
GGTGCTGCCTCACTGAATGATTTTGGATCACTGGCTGTTCGCGTGGTAAATGATCACAAC
CCCACGCGGCTCACCTCCAAAATCAGAGTGTACATGAAGCCAAAGCATGTCAGAGTCTGG
TGCCCACGACCTCCACGAGCAGTCCCATATTTCGGACCAGGTGTTGATTATAAAGATGGG
---CTCACCCCACTA---CCAGAAAAGGGATTAACGACTTAT
>AAP37263
------------------------------------------ATGGGCGCCCAAGTTTCA
TCACAGAAAGTTGGAGCCCACGAAAATTCAAACAGAGCCTATGGCGGGTCCACCATCAAT
TACACTACAATCAATTACTATAGGGATTCTGCAAGCAATGCAGCAAGTAAGCAAGATTTT
GCACAAGATCCGTCCAAGTTCACCGAACCCATTAAGGACGTCCTCATTAAGACCGCTCCC
ATGCTAAACTCCCCAAACATTGAGGCGTGTGGTTATAGCGACAGGGTAATGCAGCTAACT
CTGGGCAATTCAACGATCACCACTCAAGAAGCGGCCAATTCTGTTGTTGCCTACGGTAGA
TGGCCTGAATACATCAGAGATACCGAGGCAAATCCTGTAGACCAACCAACCGAGCCCGAT
GTAGCCGCGTGCAGGTTCTACACGTTAGATACCGTCAATTGGCGCAAGGAGTCCAGAGGG
TGGTGGTGGAAATTACCAGAC---GCTTTAAAAGACATGGGGTTATTTGGTCAAAACATG
TTTTATCACTATCTTGGGAGGGCTGGCTACACAGTGCACGTACAATGCAATGCTTCAAAG
TTTCATCAAGGAGCTCTAGGGGTGTTTGCAGTTCCAGAAATGTGTTTAGCCGGGGATAGC
---ACAACTCACATGTTCACAAAGTACGAGAATGCGAATCCAGGCGAAAAAGGAGGTGAA
TTCAAAGGGAGTTTCACCCTTGATACCAACGCCACTAACCCTGCACGGAATTTCTGCCCA
GTTGATTATCTCTTCGGGAGTGGAGTGCTGGTAGGGAATGCATTTGTTTATCCACATCAA
ATAATAAACCTGCGCACCAACAACTGTGCTACGCTAGTATTGCCCTATGTAAACTCACTC
TCAATAGATAGCATGACAAAGCACAACAACTGGGGGATCGCTATCCTCCCCCTGGCGCCA
CTAGACTTTGCCACTGAATCTTCCACTGAGATACCCATTACACTGACCATTGCTCCCATG
TGCTGCGAATTCAATGGTTTACGCAACATCACTGTGCCAAGAACCCAAGGGTTACCAGTC
CTGAACACTCCAGGGAGTAACCAGTACCTGACCGCAGACAATTACCAGTCTCCGTGTGCG
ATACCTGAGTTTGATGTCACTCCACCCATAGACATACCAGGGGAGGTGCGCAACATGATG
GAATTGGCGGAAATAGATACCATGATACCCCTCAACTTGACAAGTCAACGCAAGAACACA
ATGGAAATGTATAGAGTCGAGTTGAGCGACATG---GCTCACTCCGACACGCCTATCTTG
TGTCTCTCGTTGTCCCCCGCTTCAGACCCCAGATTGGCACACACTATGTTGGGTGAGATA
TTAAATTATTACACACACTGGGCAGGGTCCTTGAAATTTACCTTTCTCTTTTGCGGCTCA
ATGATGGCCACCGGAAAGTTGTTGGTTTCTTACGCACCACCCGGAGCAAAGGCCCCCACG
GATCGCAAAGAAGCAATGCTTGGGACACATGTGATATGGGACATTGGGTTACAGTCTTCA
TGCACTATGGTGGTACCTTGGATCAGTAATACCACATACAGACAAACCATCAACGATAGT
TTCACAGAAGGTGGCTACATTAGCATGTTCTATCAAACTAGGGTTGTTGTCCCGTTGTCC
ACACCCAGAAAGATGGACATCCTGGGTTTTGTGTCAGCTTGCAATGACTTCAGTGTGCGC
TTACTGCGAGATACAACACACATTAGTCAAGAGGCTATG---------CCACAAGGA---
ATTGGTGACATGATTGAGGGGGCCGTTGAAAGGATTTCT------AAAAATGCATTG---
---GTTCCC---CCGACT---------TCCACCAATAGCCTGCCTGACACAAAGCCGAGC
GGTCCAGCCCACTCCAAGGAGATACCTGCATTGACAGCCGTGGAGACAGGGGCTACCAAT
CCGTTGGTGCCTTCGGACACCGTGCAAACGCGCCATGTCATCCAAAGACGAACGCGATCA
GAGTCCACGATTGAGTCATTCTTTGCAAGAGGGGCTTGCGTGGCTATCATTGAGGTGGAC
------AATGATGCACCGACTAAGCGCGCC---AGCAGATTGTTTTCGGTTTGGAAAATA
ACTTACAAAGATACTGTTCAACTGAGACGCAAACTGGAATTTTTCACATATTCAAGATTT
GACATGGAGTTCACTTTTGTGGTCACCTCAAACTACAATGATGCAAATAACGGACATGCA
TTGAACCAAGTTTATCAGATAATGTATATACCACCCGGAGCACCTATCCCTGGTAAATGG
AATGACTATACGTGGCAGACGTCTTCTAACCCGTCGGTGTTTTACACCTATGGGGCGCCC
CCAGCAAGAATATCAGTACCCTACGTGGGAATTGCTAATGCGTATTCCCACTTTTATGAT
GGGTTTGCAAAAGTACCACTAGCGGGTCAAACCTCAACTGAA---GGCGATTCGTTGTAC
GGTGCTGCCTCACTGAATGATTTTGGATCACTGGCTGTTCGCGTGGTAAATGATCACAAC
CCCACGCGGCTCACCTCCAAGATCAGAGTGTACATGAAGCCAAAGCATGTCAGAGTCTGG
TGCCCACGACCTCCACGAGCAGTCCCATACTTCGGACCAGGTGTTGATTATAAAGATGGG
---CTCACCCCACTA---CCAGAAAAGGGATTAACGACTTAT
>AAQ03170
------------------------------------------ATGGGTGCTCAGGTTTCA
TCACAGAAGGTGGGCGCACATGAAAACTCAAATAGAGCGTATGGTGGTTCTACCATCAAT
TACACCACCATTAATTATTATAGAGATTCGGCTAGTAATGCGGCTACGAAGCAGGACTTC
TCTCAAGACCCTTCCAAGTTCACCGAGCCCATCAAGGATGTCCTGATAAAAACAGCCCCA
ATGCTAAACTCGCCAAACATAGAGGCTTGCGGGTATAGCGATAGAGTACTGCAATTAACA
CTGGGAAACTCCACTATAACCACACAGGAGGCGGCTAATTCAGTGGTCGCCTATGGGCGT
TGGCCTGAATATCTGAGGGATAGCGAAGCTAATCCAGTGGACCAGCCGACAGAGCCAGAC
GTCGCTGCATGCAGGTTTTACACGCTGGACACCGTGTCTTGGACGAAGGAGTCGCGAGGG
TGGTGGTGGAAGTTGCCTGAT---GCACTGCGGGACATGGGACTCTTTGGTCAAAATATG
TACTACCACTACTTAGGTAGGTCCGGGTACACCGTGCATGTACAGTGTAACGCCTCCAAA
TTCCACCAGGGGGCACTAGGGGTATTCGCCGTACCAGAGATGTGTCTAGCCGGGGATAGT
AACACCACTACCATGCACACCAGCTATCAAAATGCCAATCCTGGCGAGAGAGGAGGTACT
TTCACGGGCACGTTCACTCCTGACGGCAACCAGACATCACCTGCCCGTAGGTTCTGTCCG
GTGGATTACCTCTTTGGAAATGGCACGTTAATGGGGAATGCTTTTGTGTTCCCGCACCAG
ATAATAAACCTACGAACCAACAACTGTGCTACACTGGTGCTCCCTTACGTGAACTCCCTC
TCGATAGATAGTATGGTAAAGCACAATAATTGGGGGATTGCAATATTACCATTGGCCCCA
TTAAATTTTGCTAGTGAGTCCTCCCCAGAGATTCCAATCACTCTGACCATAGCTCCCATG
TGCTGTGAGTTCAATGGACTGAGAAACATTACCCTACCACGCTTGCAGGGCCTGCCGGTT
ATGAACACCCCTGGTAGTAATCAATATCTTACTGCAGACAACTTCCAGTCACCGTGTGCA
CTGCCTGAATTTGATGTGACCCCACCTATTGACATACCCGGTGAAGTTAAGAACATGATG
GAATTGGCAGAAATCGACACCATGATTCCCTTTGACTTAAGTGCAACAAAAAAGAACACC
ATGGAAATGTATAGGGTTCGGTTAAGTGACAAA---CCACATACAGACGATCCCATACTC
TGCCTGTCACTTTCCCCAGCTTCAGATCCTAGGTTGTCACATACTATGTTAGGAGAAATT
CTAAATTACTACACACACTGGGCAGGATCCCTGAAGTTTACGTTTCTGTTTTGCGGATCC
ATGATGGCGACTGGTAAACTGTTAGTGTCATACGCACCTCCTGGAGCCGACCCACCAAAG
AAGCGCAAGGAGGCGATGTTGGGAACACATGTGATTTGGGACATAGGACTGCAGTCATCA
TGTACTATGGTAGTGCCATGGATTAGCAACACCACATATCGGCAAACCATTGATGATAGT
TTCACCGAAGGCGGATACATCAGCGTCTTCTACCAAACCAGAATAGTCGTCCCTCTTTCG
ACACCCAGAGAGATGGACATCCTTGGTTTCGTGTCTGCGTGCAATGACTTTAGCGTGCGC
TTGATGCGAGATACCACACATATAGAACAAAAAGCGCTA---------GCACAGGGG---
TTAGGTCAGATGCTTGAAAGCATGATTGACAACACAGTC------CGTGAAACGGTG---
---GGGGTG------------GCAACGTCTAGAGACGCTCTCCCAAACACTGAAGCCAGT
GGACCAGCACACTCCAAGGAAATTCCGGCACTCACTGCAGTGGAAACTGGGGCCACAAAT
CCACTAGTCCCTTCTGATACAGTGCAAACCAGACATGTTATACAACATAGGTCAAGGTCA
GAGTCTAGCATAGAGTCTTTCTTCGCGCGGGGCGCATGTGTGGCCATTATGACCGTGGAC
------AACTCAGCTTCCACCACTAACAAG---GATAAGCTATTTGCAGTGTGGAAGATC
ACATATAAAGATACTGTCCAGTTACGGAGGAAGTTGGAGTTCTTCACCTATTCCAGATTT
GATATGGAATTCACCTTTGTGGTTACTGCAAATTTCACTGAGACTAACAATGGGCATGCC
TTAAATCAAGTGTACCAAATTATGTACGTACCACCAGGCGCTCCAGTGCCCGAAAAATGG
GACGACTATACATGGCAAACCTCATCAAATCCATCAATCTTTTACACCTACGGAACAGCT
CCAGCTCGGATCTCGGTACCGTATGTCGGTATTTCAAACGCCTATTCACATTTTTACGAC
GGTTTTTCCAAAGTACCATTGAAAGACCAGTCGGCAGCTCTA---GGTGACTCCCTCTAC
GGTGCAGCGTCTCTAAATGACTTCGGTATTTTGGCTGTTAGAGTAGTCAATGATCACAAC
CCGACCAAGGTCACCTCCAAAATCAGAGTGTATCTGAAACCCAAACATATCAGAGTCTGG
TGCCCGCGTCCACCGAGGGCAGTGGCGTACTACGGCCCTGGAGTGGATTACAAGGATGGT
ACACTCACACCCCTC---TCCACCAAGGATCTGACAACATAT
>AAQ03171
------------------------------------------ATGGGTGCTCAGGTTTCA
TCACAGAAAGTGGGCGCACATGAAAACTCAAATAGAGCGTATGGTGGTTCTACCATCAAT
TACACCACCATTAATTATTATAGAGATTCAGCTAGTAATGCGGCTACGAAACAGGACTTC
TCTCAAGACCCTTCCAAGTTCACCGAGCCCATCAAGGATGTCCTGATAAAAACAGCCCCA
ATGCTAAACTCGCCAAACATAGAGGCTTGCGGGTATAGCGATAGAGTACTGCAATTAACA
CTGGGAAACTCCACTATAACCACACAGGAGGCGGCTAATTCAGTGGTCGCTTATGGGCGT
TGGCCTGAATATCTGAGGGACAGCGAAGCCAATCCAGTGGATCAGCCGACAGAGCCAGAC
GTTGCTGCATGCAGGTTTTATACGCTGGATACCGTGTCTTGGACGAAAGAGTCGCGAGGG
TGGTGGTGGAAGTTGCCTGAT---GCACTGCGGGACATGGGACTCTTTGGTCAAAATATG
TACTACCACTACTTAGGTAGGTCCGGGTACACCGTGCATGTGCAGTGTAATGCCTCCAAA
TTCCACCAGGGGGCATTAGGGGTATTCGCCGTACCAGAGATGTGTCTAGCCGGGGATAGT
AACACCACTACCATGCACACCAGCTATCAAAATGCCAATCCTGGCGAGAGAGGAGGCACT
TTCACGGGCACGTTCACTCCTGACGTCAACCAGACATCACCTGCCCGTAGGTTCTGTCCG
GTGGATTACCTCTTTGGAAATGGCACGTTAATGGGGAATGCTTTTGTGTTCCCGCACCAG
ATAATAAACTTACGAACCAACAACTGTGCTACACTGGTGCTCCCTTACGTGAACTCCCTC
TCGATAGATAGTATGGTAAAGCACAATAATTGGGGGATTGCAATATTACCATTGGCCCCA
TTAAATTTTGCCAGTGAATCCTCCCCAGAGATCCCAATCACTTTGACCATAGCCCCCATG
TGCTGTGAGTTCAATGGATTGAGAAACATTACCCTGCCACGCTTGCAGGGCCTACCGGTT
ATGAACACCCCTGGTAGTAATCAATATCTTACTGCAGACAACTTCCAGTCACCGTGTGCG
CTGCCTGAATTTGATGTGACCCCACCTATTGACATACCCGGCGAAGTTAAGAACATGATG
GAATTGGCAGAAATCGACACCATGATTCCCTTTGACTTAAGTGTAACAAAAAAGAACACC
ATGGAAATGTACAGGGTTCGGTTAAGTGACAAA---CCACATACAGATGATCCCATACTC
TGCCTGTCACTCTCCCCAGCTTCAGATCCTAGGTTGTCACATACTATGCTAGGAGAAATT
CTAAATTACTACACACACTGGGCAGGATCCCTGAAGTTTACGTTTCTGTTCTGCGGATCC
ATGATGGCAACTGGTAAATTGTTAGTGTCATACGCGCCTCCTGGAGCCGACCCACCAAAG
AAGCGCAAGGAGGCGATGTTGGGAACACATGTGATTTGGGACATAGGACTGCAATCCTCA
TGTACTATGGTAGTGCCGTGGATTAGCAACACCACATATCGGCAAACCATAGATGATAGT
TTCACCGAAGGCGGATACATCAGCGTCTTCTACCAAACCAGAATAGTCGTCCCTCTTTCG
ACACCCAGAGAGATGGACATCCTTGGTTTCGTGTCAGCGTGTAATGATTTTAGCGTGCGC
TTGTTGCGAGATACCACACACATAGAGCAAAAAGCGCTA---------GCACAGGGG---
TTAGGTCAGATGCTTGAAAGTATGATTGACAACACAGTC------CGTGAAACGGTG---
---GGGGTG------------GCAACGTCTAGAGACGCTCTCCCAAACACTGAAGCCAGT
GGACCAGCACACTCCAAGGAAATTCCGGCACTCACCGCAGTGGAAACTGGGGCCACAAAT
CCACTAGTCCCTTCTGATACAGTGCAAACCAGACATGTTATACAACATAGGTCAAGGTCA
GAGTCTAGCATAGAATCTTTCTTTGCGCGGGGCGCATGTGTGACCATTATGACCGTGGAC
------AACTCAGCTTCCACCACTAACAAG---GATAAGCTATTTGCAGTGTGGAGGATC
ACTTACAAAGATACTGTCCAGTTACGGAGGAAATTGGAGTTCTTCACCTATTCCAGATTT
GATATGGAATTTACCTTTGTGGTTACTGCAAATTTCACTGAGACTAACAATGGGCATGCC
TTAAATCAAGTGTACCAAATTATGTATGTACCACCAGGCGCTCCAGTGCCCGAAAAATGG
GACGACTATACATGGCAAACCTCATCAAATCCATCAATCTTTTACACCTACGGAACAGCT
CCAGCCCGGATCTCGGTACCGTATGTTGGTATTTCGAACGCCTATTCACATTTTTACGAC
GGGTTTTCCAAAGTACCACTGAAGGACCAGTCGGCAGCACTA---GGTGACTCCCTCTAT
GGTGCAGCATCTCTAAATGATTTTGGTATTTTGGCTGTTAGAGTAGTCAATGATCATAAC
CCAACCACAGTCACCTCCAAGATTAGAGTGTATCTAAAACCCAAACATATCAGAGTCTGG
TGCCCGCGTCCACCGAGGGCAGTGGCGTACTACGGCCCTGGAGTGGATTACAAGGATGGT
ACACTCACACCCCTC---TCCACCAAGGATCTGACAACATAT
>AAQ03172
------------------------------------------ATGGGTGCTCAGGTTTCA
TCACAGAAAGTGGGAGCACATGAAAACTCAAATAGAGCCTATGGTGGTTCTACCATTAAT
TACACCACCATTAATTATTATAGAGATTCAGCTAGTAACGCGGCTACGAAACAGGACTTC
TCTCAAGACCCTTCCAAGTTCACCGAGCCCATCAAGGATGTCCTGATAAAAACAGCCCCA
ATGCTAAACTCGCCAAACATAGAGGCTTGCGGGTATAGCGATAGAGTACTGCAATTAACA
CTGGGAAACTCTACTATAACCACACAGGAGGCGGCTAATTCAGTGGTCGCTTATGGGCGT
TGGCCTGAATATCTGAGGGACAGCGAAGCCAACCCAGTGGATCAGCCGACAGAGCCAGAC
GTCGCTGCATGCAGGTTTTATACGCTGGACACCGTGTCTTGGACGAAAGAGTCGCGAGGG
TGGTGGTGGAAGTTGCCTGAT---GCACTGCGGGACATGGGACTCTTTGGTCAAAATATG
TACTACCACTACTTAGGTAGGTCCGGGTACACCGTGCATGTACAGTGTAATGCCTCCAAA
TTCCACCAGGGAGCACTAGGGGTATTCGCCGTACCAGAGATGTGTCTAGCCGGGGATAGC
AACACCACTACCATGCACACCAGCTACCAAAATGCCAATCCTGGCGAGAAAGGAGGCACC
TTCACGGGTGCGTTCACTCCTGACGACAACCAGACATCACCTGCCCGTAGGTTCTGTCCG
GTGGATTACCTCTTTGGAAATGGCACGTTATTGGGGAATGCTTTTGTGTTCCCGCACCAG
ATAATAAACCTACGGACCAACAACTGTGCCACACTGGTACTCCCTTACGTGAACTCCCTC
TCGATAGATAGTATGGTGAAGCACAATAACTGGGGAATTGCAATATTACCATTGGCCCCA
TTAAATTTCGCTAGTGAGTCCTCCCCAGAGATTCCAATCACCCTGACCATAGCCCCCATG
TGCTGTGAGTTCAATGGATTGAGAAACATCACCCTGCCACGCTTACAGGGCCTGCCGGTT
ATGAACACCCCTGGTAGTAATCAATATCTTACTGCAGACAACTTCCAGTCACCGTGTGCG
CTACCTGAATTTGATGTGACCCCACCTATTGACATACCCGGTGAAGTTAAGAACATGATG
GAATTGGCAGAAATCGACACCATGATTCCCTTTGACTTAAGTGCAACAAAAAAGAACACC
ATGGAAATGTATAGGGTTCGGTTGAGTGACAAA---CCACATACAGACGATCCCATACTC
TGCCTGTCACTCTCCCCAGCCTCAGATCCTAGGTTGTCACATACTATGCTTGGAGAAATT
CTAAACTACTACACACACTGGGCAGGATCCCTGAAGTTCACGTTTCTGTTCTGCGGATCC
ATGATGGCAACTGGCAAACTGTTAGTGTCATACGCGCCTCCTGGAGCCGATCCACCAAAG
AAGCGCAAGGAGGCGATGTTGGGAACACATGTGATCTGGGACATAGGACTGCAGTCCTCA
TGTACTATGGTAGTGCCATGGATTAGCAACACCACATATCGGCAAACCATAGATGATAGT
TTCACCGAAGGCGGATACATCAGCGTCTTCTACCAAACCAGAATAGTCGTCCCACTTTCG
ACACCCAGAGAGATGGACATCCTTGGTTTCGTGTCAGCGTGTAATGACTTCAGCGTGCGC
TTGATGCGAGACACCACACATATAGAGCAAAAAGCGCTA---------GCACAGGGG---
TTGGGTCAGATGCTTGAAAGCATGATTGACAACACAGTC------CGTGAAACGGTG---
---GGGGTG------------GCAACATCTAGAGACGCTCTCCCAAACACTGAAGCCAGT
GGACCAGCACACTCCAAGGAAATCCCGGCACTCACCGCAGTGGAAACTGGGGCCACAAAT
CCATTAGTCCCTTCTGATACAGTGCAAACCAGACATGTTATACAACATAGGTCAAGGTCA
GAGTCTAGCATAGAGTCTTTCTTCGCGCGGGGCGCATGTGTGGCCATTATGACCGTGGAT
------AACTCAGCTTCCACCAGTAATAAG---GATAAGCTATTTGCAGTGTGGAAGATC
ACTTATAAAGATACTGTCCAGTTACGGAGGAAATTGGAGTTCTTCACCTATTCCAGATTT
GATATGGAATTTACCTTTGTGGTTACTGCAAATTTCACCGAGACTAACAATGGGCATGCC
TTAAATCAAGTGTACCAAATTATGTACGTACCACCAGGCGCTCCAGTGCCCGAAAAGTGG
GACGACTATACATGGCAAACCTCATCAAATCCATCAATCTTTTACACCTACGGAACAGCT
CCAGCCCGGATCTCGGTGCCGTATGTTGGTATTTCGAACGCCTATTCACACTTTTACGAC
GGTTTTTCCAAAGTGCCACTGAAGGACCAGTCGGCAGCATTA---GGTGACTCCCTCTAT
GGTGCAGCATCTCTAAATGACTTTGGTATTTTGGCTGTTAGAGTAGTCAATGATCACAAC
CCGACCAAGGTCACCTCTAAAATCAGAGTGTATCTAAAACCCAAACACATCAGAGTCTGG
TGCCCGCGTCCACCGAGGGCAGTGGCGTACTACGGCCCTGGAGTGGATTACAAGGATGGT
ACACTTACACCCCTC---TCCACCAAGGATCTGACAACATAT
>AAQ03173
------------------------------------------ATGGGTGCTCAGGTTTCA
TCACAGAAGGTGGGCGCACATGAAAACTCAAATAGAGCGTATGGTGGTTCTACCATCAAT
TACACCACCATTAATTATTATAGAGATTCAGCTAGCAATGCGGCTGCGAAACAGGACTTC
TCTCAAGACCCTTCCAAGTTCACCGAGCCCATCAAGGATGTTCTGATAAAAACAGCTCCA
ATGCTAAACTCGCCAAATATAGAGGCTTGCGGGTATAGTGATAGAGTACTGCAATTAACA
CTGGGAAACTCCACTATAACCACACAGGAGGCGGCTAATTCAGTGGTCGCTTATGGGCGT
TGGCCTGAATATCTGAGGGACAGCGAAGCCAATCCAGTAGATCAGCCGACAGAGCCAGAC
GTCGCTGCATGCAGGTTTTATACGCTAGACACCGTGTCCTGGACGAAAGAGTCGCGAGGG
TGGTGGTGGAAGCTGCCTGAT---GCACTGCGGGACATGGGACTCTTTGGTCAAAATATG
TACTACCACTACTTAGGTAGGTCCGGGTACACCGTGCATGTACAGTGTAATGCCTCCAAA
TTCCACCAGGGGGCACTAGGGGTATTCGCCGTACCAGAGATGTGTCTAGCCGGGGATAGT
AACACCACTACCATGCACACTAGCTATCAAAATGCCAATCCTGGCGAGAGAGGGGGCACT
TTCACGGGCACGTTCACTCCTGACGGCAACCAGACATCACCTGCCCGTAGGTTCTGTCCG
GTGGATTACCTCTTTGGAAATGGCACGTTGATGGGGAATGCTTTTGTGTTCCCGCACCAG
ATAATAAACCTACGAACAAACAACTGTGCTACACTGGTGCTCCCCTACGTGAACTCCCTC
TCGATAGATAGTATGGTAAAGCACAATAATTGGGGGATTGCAATATTACCATTAGCCCCA
TTAAATTTTGCTAGTGAGTCCTCCCCAGAGATTCCAATCACTCTGACCATAGCCCCCATG
TGCTGTGAATTCAATGGATTGAGAAACATTACCCTGCCACGCTTGCAGGGCCTGCCGGTT
ATGAACACCCCTGGTAGTAATCAATATCTTACTGCAGACAACTTCCAGTCACCGTGTGCG
CTGCCTGAATTTGACGTGACCCCACCTATTGACATACCCGGTGAAGTTAAGAACATGATG
GAATTGGCAGAAATCGACACCATGATTCCCTTTGACTTAAGTGCAACAAAAAAGAACACC
ATGGAAATGTATAGGGTTCGGTTGAGTGACAAA---CCACATACAGACGATCCCATACTC
TGCCTGTCACTCTCCCCAGCTTCAGATCCTAGGTTGTCACATACTATGCTAGGAGAAATT
CTAAATTACTACACACACTGGGCAGGATCCCTGAAGTTTACGTTTCTGTTCTGCGGATCC
ATGATGGCAACTGGTAAACTGTTAGTGTCATACGCGCCTCCTGGAGCTGACCCACCAAAG
AAGCGCAAGGAGGCGATGTTGGGAACACATGTGATTTGGGACATAGGACTGCAGTCCTCA
TGCACTATGGTAGTGCCATGGATTAGCAACACCACATATCGGCAAACCATAGATGATAGT
TTCACCGAAGGCGGATACATCAGCGTCTTCTACCAAACCAGAATAGTCGTCCCTCTTTCG
ACACCCAGAGAGATGGATATCCTTGGTTTTGTGTCAGCGTGTAATGACTTTAGCGTGCGC
TTGCTGCGGGATACCACACATATAGAACAAAAAGCGCTA---------GCACAGGGG---
TTAGGTCAGATGCTTGAAAGCATGATTGACAACACAGTC------CGTGAAACGGTG---
---GGGGTG------------GCAACGTCTAGAGACGCTCTCCCAAACACTGAAGCCAGT
GGACCAGCACACTCCAAGGAAATTCCGGCACTCACCGCAGTGGAAACTGGGGCCACAAAT
CCGCTAGTCCCTTCTGATACAGTGCAAACCAGACATGTCATACAACATAGGTCAAGGTCA
GAGTCTAGCATAGAATCTTTCTTCGCGCGGGGCGCATGTGTGGCCATTATGACCGTGGAC
------AACTCAGCTTCCACCGATAACAAG---GATAGGCTATTTGCAGTGTGGAAGATC
ACTTATAAAGATACTGTCCAGTTACGGAGGAAATTGGAGTTCTTCACCTATTCCAGATTC
GACATGGAATTTACCTTTGTGGTCACTGCAAATTTCACTGAGACCAACAATGGGCATGCC
TTAAATCAAGTGTACCAAATTATGTACGTACCACCAGGCGCTCCAGTGCCCGAAAAATGG
GACGACTATACATGGCAAACCTCATCAAATCCATCAATCTTTTACACCTACGGAACAGCT
CCAGCCCGGATCTCGGTACCGTATGTTGGTATTTCGAACGCCTACTCACATTTTTACGAC
GGTTTTTCCAAAGTACCACTGAAGGACCAGTCGGCAGCACTA---GGTGACTCCCTCTAT
GGTGCAGCATCTTTAAATGATTTTGGTATTTTGGCTGTTAGAGTAGTCAATGATCACAAC
CCGACCAAGGTCACCTCCAAAATCAGAGTGTATCTAAAACCCAAACATATCAGAGTCTGG
TGCCCGCGTCCACCGAGGGCAGTGGCGTACTACGGCCCTGGAGTGGATTACAAGGATGGT
ACACTTACACCCCTC---TCCACCAAGGATTTGACAACATAT
>AAQ03174
------------------------------------------ATGGGTGCTCAGGTTTCA
TCACAGAAAGTGGGTGCACATGAAAACTCAAATAGAGCGTATGGTGGCTCTACCATCAAT
TACACCACCATTAATTATTACAGAGATTCAGCTAGTAACGCGGCTACGAAACAGGACTTC
TCTCAAGACCCCTCCAAGTTCACCGAGCCCATCAAGGATGTCCTGATAAAAACAGCCCCG
ATGCTAAACTCGCCAAACATAGAGGCTTGCGGGTATAGCGATAGAGTACTGCAATTAACA
CTGGGAAACTCCACCATAACCACACAGGAGGCGGCTAATTCAGTGGTCGCTTATGGGCGT
TGGCCTGAATATCTGAGGGACAGCGAAGCCAATCCAGTGGATCAGCCGACAGAGCCAGAC
GTCGCTGCATGCAGGTTTTATACGCTGGACACCGTGTCTTGGACGAAAGAGTCGCGAGGG
TGGTGGTGGAAGTTGCCTGAC---GCACTGCGGGACATGGGACTCTTTGGTCAAAATATG
TACTACCACTACTTAGGTAGGTCCGGGTACACCGTGCATGTACAGTGTAATGCCTCCAAA
TTCCACCAGGGAGCACTAGGGGTATTCGCCGTACCAGAGATGTGTCTAGCCGGGGATAGC
AACACCACTACCATGCACACCAGCTATCAAAATGCCAATCCTGGAGAGAGAGGAGGCACT
TTCACGGGCACGTTCACTCCTGACGGCAACCAGACATCACCTGCCCGTAGGTTCTGTCCG
GTGGATTACCTCTTTGGAAATGGCACGTTATTGGGGAATGCTTTTGTGTTCCCGCACCAG
ATAATAAACCTACGGACCAATAACTGTGCTACACTGGTACTCCCTTACGTGAACTCCCTC
TCGATAGATAGTATGGTAAAGCACAATAATTGGGGAATTGCAATATTACCATTGGCCCCG
TTAAATTTTGCTAGTGAGTCCTCCCCAGAGATTCCAATCACTCTGACCATAGCCCCCATG
TGCTGTGAATTCAATGGATTGAGGAACATTACCCTGCCACGTTTGCAGGGCCTGCCGGTT
ATGAACACCCCTGGTAGTAATCAATATCTTACTGCAGACAACTTCCAGTCACCGTGTGCG
CTGCCTGAATTTGATGTGACCCCACCTATTGACATACCCGGTGAAGTTAAGAACATGATG
GAATTGGCAGAAATCGACACCATGATTCCCCTTGACTTAAGTGCAACAAAAAAGAACACC
ATGGAAATGTATAGGGTTCGGTTAAGTGATAAA---CCACATACAGACGATCCCATACTC
TGCCTGTCACTCTCCCCAGCTTCAGATCCAAGGTTGTCACACACTATGCTAGGAGAAATT
TTAAATTACTACACACACTGGGCAGGATCCCTGAAGTTCACGTTTCTGTTCTGCGGATCC
ATGATGGCAACTGGCAAACTGTTAGTGTCATACGCGCCTCCTGGAGCCGACCCACCAAAG
AAGCGCAAGGAGGCGATGCTGGGAACACATGTGATCTGGGACATAGGACTGCAGTCCTCA
TGTACTATGGTAGTGCCATGGATTAGCAACACCACATATCGGCAAACCATAGATGATAGT
TTCACCGAGGGCGGATACATCAGCGTCTTCTACCAAACCAGAATAGTCGTCCCTCTTTCG
ACACCCAGAGAGATGGACATCCTTGGTTTCGTGTCAGCGTGTAATGACTTCAGCGTGCGC
TTGTTACGAGATACCACACATATAGAGCAAAAGGCGCTA---------GCACAGGGG---
TTAGGTCAGATGCTTGAAAGCATGATTGACAACACAGTC------CGTGAAACGGTG---
---GGGGTG------------GCAACGTCTAGAGACGCTCTCCCAAACACTGAAGCCAGT
GGACCAGCACACTCCAAGGAAATTCCGGCACTCACCGCAGTGGAAACTGGGGCCACAAAT
CCACTAGTCCCTTCTGATACAGTGCAAACCAGACATGTTGTACAACATAGGTCAAGGTCA
GAGTCTAGCATAGAGTCTTTCTTCGCGCGGGGCGCATGCGTGGCCATTATGACCGTGGAT
------AACTCAGCTTCCACCAGTAACAAG---GATAAGCTATTTGCAGTGTGGAAGATC
ACTTATAAAGACACTGTCCAGTTACGGAGGAAATTGGAGTTCTTCACTTATTCCAGATTT
GATATGGAATTTACCTTCGTGGTTACAGCAAATTTCACTGAAACTAACAATGGGCATGCC
TTAAATCAAGTGTACCAAATTATGTACGTGCCACCAGGCGCTCCAGTGCCCGAAAAATGG
GACGACTATACATGGCAAACCTCATCAAATCCATCAATCTTTTACACCTACGGAACAGCT
CCAGCCCGGATCTCGGTACCGTATGTTGGTATTTCGAACGCCTATTCACACTTTTATGAC
GGTTTTTCCAAAGTACCACTGAAGGACCAGTCGGCAGCACTA---GGTGACTCCCTCTAT
GGTGCAGCATCTCTAAATGATTTTGGTATTTTGGCTGTTAGAGTAGTCAATGATCACAAC
CCGACCAAGGTCACCTCCAAAATCAGAGTGTATCTAAAACCCAAACATATCAGAGTCTGG
TGCCCGCGTCCACCGAGGGCAGTGGCGTACTACGGCCCTGGAGTGGATTACAAGGATGGT
ACACTTGCACCCCTC---TCCACCAAGGATCTGACAACATAT
>AAQ03175
------------------------------------------ATGGGTGCTCAGGTTTCA
TCACAGAAAGTGGGTGCACATGAAAACTCAAATAGAGCGTATGGTGGCTCTACCATCAAT
TACACCACCATTAATTATTACAGAGATTCAGCTAGTAACGCGGCTACGAAACAGGACTTC
TCTCAAGACCCTTCCAAGTTCACCGAGCCTATTAAGGATGTCCTGATAAAAACAGCCCCG
ATGCTAAACTCGCCAAACATTGAGGCTTGCGGGTATAGCGATAGAGTACTGCAATTAACA
CTGGGAAACTCCACTATAACTACACAGGAGGCGGCTAATTCAGTGGTTGCTTATGGGCGT
TGGCCTGAATATCTGAGGGACAGCGAAGCCAATCCAGTGGATCAGCCGACAGAGCCAGAC
GTCGCTGCATGCAGATTTTACACGCTGGACACCGTGTCTTGGACGAAAGAGTCGCGAGGG
TGGTGGTGGAAGTTGCCTGAT---GCACTGCGGGACATGGGACTCTTTGGTCAAAATATG
TATTACCACTACTTAGGTAGGTCCGGGTATACCGTGCATGTACAGTGTAATGCCTCCAAA
TTCCACCAGGGAGCACTAGGGGTATTCGCCGTACCAGAGATGTGTCTAGCCGGGGATAGC
AACACCACTACCATGCACACCAGCTATCAAAATGCCAATCCTGGCGAGAGAGGAGGCACT
TTCACGGGCACGTTCACTCCTGACGGCAACCAGACATCACCTGCCCGTAGGTTCTGTCCG
GTGGATTACCTCTTTGGAAATGGCACGTTATTGGGGAATGCTTTTGTGTTCCCGCATCAG
ATAATAAACCTGCGGACCAATAACTGTGCTACACTGGTACTCCCTTACGTGAACTCCCTC
TCGATAGATAGTATGGTAAAGCACAATAATTGGGGGATTGCAATATTACCATTGGCCCCA
TTAAATTTTGCTAGTGAGTCCTCCCCAGAGATTCCAATCACTCTGACCATAGCCCCCATG
TGCTGTGAATTCAATGGATTGAGAAACATTACCCTGCCACGTTTGCAGGGCCTGCCGGTT
ATGAACACCCCTGGTAGTAATCAATATCTTACTGCAGACAACTTCCAGTCACCGTGTGCG
CTGCCTGAATTTGATGTGACCCCACCTATTGACATACCCGGTGAAGTTAAGAACATGATG
GAATTGGCAGAAATCGACACCATGATTCCCCTTGACTTAAGTGCAACAAAAAAGAACACC
ATGGAAATGTATAGGGTTCGGTTAAGTGATAAA---CCACATACAGACGATCCCATACTC
TGCCTGTCACTCTCCCCAGCTTCAGATCCAAGGTTGTCACATACTATGCTAGGAGAAATT
TTAAATTACTACACACACTGGGCAGGATCCCTGAAGTTCACGTTTCTGTTCTGTGGATCC
ATGATGGCAACTGGCAAACTGTTAGTGTCATACGCGCCTCCTGGAGCCGACCCACCAAAG
AAGCGCAAGGAGGCGATGTTGGGAACACATGTGATCTGGGACATAGGACTGCAGTCCTCA
TGTACTATGGTAGTGCCATGGATTAGCAACACCACATATCGGCAAACCATAGATGATAGT
TTCACCGAAGGCGGATACATCAGCGTCTTCTACCAAACCAGAATAGTCGTCCCTCTTTCG
ACACCCAGAGAGATGGACATCCTTGGTTTCGTGTCAGCGTGTAATGACTTCAGCGTGCGC
TTGTTGCGAGACACCACACATATAGAGCAAAAAGCGCTA---------GCACAGGGG---
TTAGGTCAGATGCTTGAAAGCATGATTGACAACACAGTC------CGTGAAACGGTG---
---GGAGTG------------GCAACGTCTAGAGACGCTCTCCCAAACACTGAAGCCAGT
GGACCAGCACACTCCAAGGAAATTCCGGCACTCACCGCAGTGGAAACTGGGGCCACAAAT
CCACTAGTTCCTTCTGATACAGTGCAAACCAGACATGTTGTACAACATAGGTCAAGGTCA
GAGTCTAGCATAGAGTCTTTCTTCGCGCGGGGCGCATGCGTGGCCATTATGACCGTGGAT
------AACTCAGCTTCCACCAGTAACAAG---GATAAGCTATTTGCAGTGTGGAAGATC
ACTTATAAAGATACTGTCCAGTTACGGAGGAAATTGGAGTTCTTCACCTATTCCAGATTT
GATATGGAATTTACCTTTGTGGTTACAGCAAATTTCACTGAGACTAACAATGGGCATGCC
TTAAATCAAGTGTACCAAATTATGTACGTACCACCAGGCGCTCCAGTGCCCGAAAAATGG
GATGACTATACATGGCAAACCTCATCAAATCCATCAATCTTTTACACCTACGGAACAGCT
CCAGCCCGGATCTCGGTACCGTATGTTGGTATTTCGAACGCCTATTCACACTTTTACGAC
GGTTTTTCCAAAGTACCACTGAAGGACCAGTCAGCAGCACTA---GGTGACTCCCTCTAT
GGTGCAGCATCTCTAAATGATTTTGGTATTTTGGCTGTTAGAGTAGTCAATGATCACAAC
CCGACCAAGGTCACCTCCAAAATCAGAGTGTATCTAAAACCCAAACATATCAGAGTCTGG
TGCCCGCGTCCACCGAGGGCAGTGGCGTACTACGGCCCTGGAGTGGATTACAAGGATGGT
ACACTTACACCCCTC---TCCACCAAGGATCTGACAACATAT
>AAQ03176
------------------------------------------ATGGGTGCTCAGGTTTCA
TCACAGAAAGTGGGTGCACATGAAAACTCAAATAGAGCGTATGGTGGCTCTACCATCAAT
TACACCACCATTAATTATTACAGAGATTCAGCTAGTAACGCGGCTACGAAACAGGACTTC
TCTCAAGACCCTTCCAAGTTCACCGAGCCTATTAAGGATGTCCTGATAAAAACAGCCCCG
ATGCTAAACTCGCCAAACATTGAGGCTTGCGGGTATAGCGATAGAGTACTGCAATTAACA
CTGGGAAACTCCACTATAACTACACAGGAGGCGGCTAATTCAGTGGTTGCTTATGGGCGT
TGGCCTGAATATCTGAGGGACAGCGAAGCCAATCCAGTGGATCAGCCGACAGAGCCAGAC
GTCGCTGCATGCAGATTTTACACGCTGGACACCGTGTCTTGGACGAAAGAGTCGCGAGGG
TGGTGGTGGAAGTTGCCTGAT---GCACTGCGGGACATGGGACTCTTTGGTCAAAATATG
TATTACCACTACTTAGGTAGGTCCGGGTATACCGTGCATGTACAGTGTAATGCCTCCAAA
TTCCACCAGGGAGCACTAGGGGTATTCGCCGTACCAGAGATGTGTCTAGCCGGGGATAGC
AACACCACTACCATGCACACCAGCTATCAAAATGCCAATCCTGGCGAGAGAGGAGGCACT
TTCACGGGCACGTTCACTCCTGACGGCAACCAGACATCACCTGCCCGTAGGTTCTGTCCG
GTGGATTACCTCTTTGGAAATGGCACGTTATTGGGGAATGCTTTTGTGTTCCCGCATCAG
ATAATAAACCTGCGGACCAATAACTGTGCTACACTGGTACTCCCTTACGTGAACTCCCTC
TCGATAGATAGTATGGTAAAGCACAATAATTGGGGGATTGCAATATTACCATTGGCCCCA
TTAAATTTTGCTAGTGAGTCCTCCCCAGAGATTCCAATCACTCTGACCATAGCCCCCATG
TGCTGTGAATTCAATGGATTGAGAAACATTACCCTGCCACGTTTGCAGGGCCTGCCGGTT
ATGAACACCCCTGGTAGTAATCAATATCTTACTGCAGACAACTTCCAGTCACCGTGTGCG
CTGCCTGAATTTGATGTGACCCCACCTATTGACATACCCGGTGAAGTTAAGAACATGATG
GAATTGGCAGAAATCGACACCATGATTCCCCTTGACTTAAGTGCAACAAAAAAGAACACC
ATGGAAATGTATAGGGTTCGGTTAAGTGATAAA---CCACATACAGACGATCCCATACTC
TGCCTGTCACTCTCCCCAGCTTCAGATCCAAGGTTGTCACATACTATGCTAGGAGAAATT
TTAAATTACTACACACACTGGGCAGGATCCCTGAAGTTCACGTTTCTGTTCTGTGGATCC
ATGATGGCAACTGGCAAACTGTTAGTGTCATACGCGCCTCCTGGAGCCGACCCACCAAAG
AAGCGCAAGGAGGCGATGTTGGGAACACATGTGATCTGGGACATAGGACTGCAGTCCTCA
TGTACTATGGTAGTGCCATGGATTAGCAACACCACATATCGGCAAACCATAGATGATAGT
TTCACCGAAGGCGGATACATCAGCGTCTTCTACCAAACCAGAATAGTCGTCCCTCTTTCG
ACACCCAGAGAGATGGACATCCTTGGTTTCGTGTCAGCGTGTAATGACTTCAGCGTGCGC
TTGTTGCGAGACACCACACATATAGAGCAAAAAGCGCTA---------GCACAGGGG---
TTAGGTCAGATGCTTGAAAGCATGATTGACAACACAGTC------CGTGAAACGGTG---
---GGAGTG------------GCAACGTCTAGAGACGCTCTCCCAAACACTGAAGCCAGT
GGACCAGCACACTCCAAGGAAATTCCGGCACTCACCGCAGTGGAAACTGGGGCCACAAAT
CCACTAGTTCCTTCTGATACAGTGCAAACCAGACATGTTGTACAACATAGGTCAAGGTCA
GAGTCTAGCATAGAGTCTTTCTTCGCGCGGGGCGCATGCGTGGCCATTATGACCGTGGAT
------AACTCAGCTTCCACCAGTAACAAG---GATAAGCTATTTGCAGTGTGGAAGATC
ACTTATAAAGATACTGTCCAGTTACGGAGGAAATTGGAGTTCTTCACCTATTCCAGATTT
GATATGGAATTTACCTTTGTGGTTACAGCAAATTTCACTGAGACTAACAATGGGCATGCC
TTAAATCAAGTGTACCAAATTATGTACGTACCACCAGGCGCTCCAGTGCCCGAAAAATGG
GATGACTATACATGGCAAACCTCATCAAATCCATCAATCTTTTACACCTACGGAACAGCT
CCAGCCCGGATCTCGGTACCGTATGTTGGTATTTCGAACGCCTATTCACACTTTTACGAC
GGTTTTTCCAAAGTACCACTGAAGGACCAGTCGGCAGCACTA---GGTGACTCCCTCTAT
GGTGCAGCATCTCTAAATGATTTTGGTATTTTGGCTGTTAGAGTAGTCAATGATCACAAC
CCGACCAAGGTCACCTCCAAAATCAGAGTGTATCTAAAACCCAAACATATCAGAGTCTGG
TGCCCGCGTCCACCGAGGGCAGTGGCGTACTACGGCCCTGGAGTGGATTACAAGGATGGT
ACACTTACACCCCTC---TCCACCAAGGATCTGACAACATAT
>AAQ03177
------------------------------------------ATGGGTGCTCAGGTTTCA
TCACAGAAAGTGGGTGCACATGAAAACTCAAATAGAGCGTATGGTGGCTCTACCATCAAT
TACACCACCATTAATTATTACAGAGATTCAGCTAGTAACGCGGCTACGAAACAGGACTTC
TCTCAAGACCCTTCCAAGTTCACCGAGCCTATTAAGGATGTCCTGATAAAAACAGCCCCG
ATGCTAAACTCGCCAAACATTGAAGCTTGCGGGTATAGCGATAGAGTACTGCAATTAACA
CTGGGAAACTCCACTATAACTACACAGGAGGCGGCTAATTCAGTGGTTGCTTATGGGCGT
TGGCCTGAATATCTGAGGGACAGCGAAGCCAATCCAGTGGATCAGCCGACAGAGCCAGAC
GTCGCTGCATGCAGATTTTACACGCTGGACACCGTGTCTTGGACGAAAGAGTCGCGAGGG
TGGTGGTGGAAGTTGCCTGAT---GCACTGCGGGACATGGGACTCTTTGGTCAAAATATG
TACTACCACTACTTAGGTAGGTCCGGGTACACCGTGCATGTACAGTGTAATGCCTCCAAA
TTCCACCAGGGAGCACTAGGGGTATTCGCCGTACCAGAGATGTGTCTAGCCGGGGATAGC
AACACCACTACCATGCACACCAGCTATCAAAATGCCAATCCTGGCGAGAGAGGAGGCACT
TTCACGGGCACGTTCACTCCTGACGGCAACCAGACATCACCTGCCCGTAGGTTCTGTCCG
GTGGATTACCTCTTTGGAAATGGCACGTTATTGGGGAATGCTTTTGTGTTCCCGCATCAG
ATAATAAACCTGCGGACCAATAACTGTGCTACACTGGTACTCCCTTACGTGAACTCCCTC
TCGATAGATAGTATGGTAAAGCACAATAATTGGGGGATTGCAATATTACCATTGGCCCCA
TTAAATTTTGCTAGTGAGTCCTCCCCAGAGATTCCAATCACTCTGACCATAGCCCCCATG
TGCTGTGAATTCAATGGATTGAGAAACATTACCCTGCCACGTTTGCAGGGCCTGCCGGTT
ATGAACACCCCTGGTAGTAATCAATATCTTACTGCAGACAACTTCCAGTCACCGTGTGCG
CTGCCTGAATTTGATGTGACCCCACCTATTGACATACCCGGTGAAGTTAAGAACATGATG
GAATTGGCAGAAATCGACACCATGATTCCCCTTGACTTAAGTGCAACAAAAAAGAACACC
ATGGAAATGTATAGGGTTCGGTTAAGTGATAAA---CCACATACAGACGATCCCATACTC
TGCCTGTCACTCTCCCCAGCTTCAGATCCAAGGTTGTCACATACTATGCTAGGAGAAATT
TTAAATTACTACACACACTGGGCAGGATCCCTGAAGTTCACGTTTCTGTTCTGTGGATCC
ATGATGGCAACTGGCAAACTGTTAGTGTCATACGCGCCTCCTGGAGCCGACCCACCAAAG
AAGCGCAAGGAGGCGATGTTGGGAACACATGTGATCTGGGACATAGGACTGCAGTCCTCA
TGTACTATGGTAGTGCCATGGATTAGCAACACCACATATCGGCAAACCATAGATGATAGT
TTCACCGAAGGCGGATACATCAGCGTCTTCTACCAAACCAGAATAGTCGTCCCTCTTTCG
ACACCCAGAGAGATGGACATTCTTGGTTTCGTGTCAGCGTGTAATGACTTCAGCGTGCGC
TTGTTGCGAGACACCACACATATAGAGCAAAAAGCGCTA---------GCACAGGGG---
TTAGGTCAGATGCTTGAAAGCATGATTGACAACACAGTC------CGTGAAACGGTG---
---GGAGTG------------GCAACGTCTAGAGACGCTCTCCCAAACACTGAAGCCAGT
GGACCAGCACACTCCAAGGAAATTCCGGCACTCACCGCAGTGGAAACTGGGGCCACAAAT
CCACTAGTCCCTTCTGATACAGTGCAAACCAGACATGTTGTACAACATAGGTCAAGGTCA
GAGTCTAGCATAGAGTCTTTCTTCGCGCGGGGCGCATGCGTGGCCATTATGACCGTGGAT
------AACTCAGCTTCCACCAGTAACAAG---GATAAGCTATTTGCAGTGTGGAAGATC
ACTTATAAAGATACTGTCCAGTTACGGAGGAAATTGGAGTTCTTCACCTATTCCAGATTT
GATATGGAATTTACCTTTGTGGTTACAGCAAATTTCACTGAGACTAACAATGGGCATGCC
TTAAATCAAGTGTACCAAATTATGTACGTACCACCAGGCGCTCCAGTGCCCGAAAAATGG
GATGACTATACATGGCAAACCTCATCAAATCCATCAATCTTTTACACCTACGGAACAGCT
CCAGCCCGGATCTCGGTACCGTATGTTGGTATTTCGAACGCCTATTCACACTTTTACGAC
GGTTTTTCCAAAGTACCACTGAAGGACCAGTCGGCAGCACTA---GGTGACTCCCTCTAT
GGTGCAGCATCTCTAAATGATTTTGGTATTTTGGCTGTTAGAGTAGTCAATGATCACAAC
CCAACCAAGGTCACCTCCAAAATCAGAGTGTATCTAAAACCCAAACATATCAGAGTCTGG
TGCCCGCGTCCACCGAGGGCAGTGGCGTACTACGGCCCTGGAGTGGATTACAAGGATGGT
ACACTTACACCCCTC---TCCACCAAGGATCTGACAACATAT
>AAQ03178
------------------------------------------ATGGGTGCTCAGGTTTCA
TCACAGAAAGTGGGTGCACATGAAAACTCAAATAGAGCGTATGGTGGCTCTACCATCAAT
TACACCACCATTAATTATTACAGAGATTCAGCTAGTAACGCGGCTACGAAACAGGACTTC
TCTCAAGACCCTTCCAAGTTCACCGAGCCTATTAAGGATGTCCTGATAAAAACAGCCCCG
ATGCTAAACTCGCCAAACATTGAAGCTTGCGGGTATAGCGATAGAGTACTGCAATTAACA
CTGGGAAACTCCACTATAACTACACAGGAGGCGGCTAATTCAGTGGTTGCTTATGGGCGT
TGGCCTGAATATCTGAGGGACAGCGAAGCCAATCCAGTGGATCAGCCGACAGAGCCAGAC
GTCGCTGCATGCAGATTTTACACGCTGGACACCGTGTCTTGGACGAAAGAGTCGCGAGGG
TGGTGGTGGAAGTTGCCTGAT---GCACTGCGGGACATGGGACTCTTTGGTCAAAATATG
TACTACCACTACTTAGGTAGGTCCGGGTACACCGTGCATGTACAGTGTAATGCCTCCAAA
TTCCACCAGGGAGCACTAGGGGTATTCGCCGTACCAGAGATGTGTCTAGCCGGGGATAGC
AACACCACTACCATGCACACCAGCTATCAAAATGCCAATCCTGGCGAGAGAGGAGGCACT
TTCACGGGCACGTTCACTCCTGACGGCAACCAGACATCACCTGCCCGTAGGTTCTGTCCG
GTGGATTACCTCTTTGGAAATGGCACGTTATTGGGGAATGCTTTTGTGTTCCCGCATCAG
ATAATAAACCTGCGGACCAATAACTGTGCTACACTGGTACTCCCTTACGTGAACTCCCTC
TCGATAGATAGTATGGTAAAGCACAATAATTGGGGGATTGCAATATTACCATTGGCCCCA
TTAAATTTTGCTAGTGAGTCCTCCCCAGAGATTCCAATCACTCTGACCATAGCCCCCATG
TGCTGTGAATTCAATGGATTGAGAAACATTACCCTGCCACGTTTGCAGGGCCTGCCGGTT
ATGAACACCCCTGGTAGTAATCAATATCTTACTGCAGACAACTTCCAGTCACCGTGTGCG
CTGCCTGAATTTGATGTGACCCCACCTATTGACATACCCGGTGAAGTTAAGAACATGATG
GAATTGGCAGAAATCGACACCATGATTCCCCTTGACTTAAGTGCAACAAAAAAGAACACC
ATGGAAATGTATAGGGTTCGGTTAAGTGATAAA---CCACATACAGACGATCCCATACTC
TGCCTGTCACTCTCCCCAGCTTCAGATCCAAGGTTGTCACATACTATGCTAGGAGAAATT
TTAAATTACTACACACACTGGGCAGGATCCCTGAAGTTCACGTTTCTGTTCTGTGGATCC
ATGATGGCAACTGGCAAACTGTTAGTGTCATACGCGCCTCCTGGAGCCGACCCACCAAAG
AAGCGCAAGGAGGCGATGTTGGGAACACATGTGATCTGGGACATAGGACTGCAGTCCTCA
TGTACTATGGTAGTGCCATGGATTAGCAACACCACATATCGGCAAACCATAGATGATAGT
TTCACCGAAGGCGGATACATCAGCGTCTTCTACCAAACCAGAATAGTCGTCCCTCTTTCG
ACACCCAGAGAGATGGACATTCTTGGTTTCGTGTCAGCGTGTAATGACTTCAGCGTGCGC
TTGTTGCGAGACACCACACATATAGAGCAAAAAGCGCTA---------GCACAGGGG---
TTAGGTCAGATGCTTGAAAGCATGATTGACAACACAGTC------CGTGAAACGGTG---
---GGAGTG------------GCAACGTCTAGAGACGCTCTCCCAAACACTGAAGCCAGT
GGACCAGCACACTCCAAGGAAATTCCGGCACTCACCGCAGTGGAAACTGGGGCCACAAAT
CCACTAGTCCCTTCTGATACAGTGCAAACCAGACATGTTGTACAACATAGGTCAAGGTCA
GAGTCTAGCATAGAGTCTTTCTTCGCGCGGGGCGCATGCGTGGCCATTATGACCGTGGAT
------AACTCAGCTTCCACCAGTAACAAG---GATAAGCTATTTGCAGTGTGGAAGATC
ACTTATAAGGATACTGTCCAGTTACGGAGGAAATTGGAGTTCTTCACCTATTCCAGATTT
GATATGGAATTTACCTTTGTGGTTACAGCAAATTTCACTGAGACTAACAATGGGCATGCC
TTAAATCAAGTGTACCAAATTATGTACGTACCACCAGGCGCTCCAGTGCCCGAAAAATGG
GATGACTATACATGGCAAACCTCATCAAATCCATCAATCTTTTACACCTACGGAACAGCT
CCAGCCCGGATCTCGGTACCGTATGTTGGTATTTCGAACGCCTATTCACACTTTTACGAC
GGTTTTTCCAAAGTACCACTGAAGGACCAGTCGGCAGCACTA---GGTGACTCCCTTTAT
GGTGCAGCATCTCTAAATGATTTTGGTATTTTGGCTGTTAGAGTAGTCAATGATCACAAC
CCAACCAAGGTCACCTCCAAAATCAGAGTGTATCTAAAACCCAAACATATCAGAGTCTGG
TGCCCGCGTCCACCGAGGGCAGTGGCGTACTACGGCCCTGGAGTGGATTACAAGGATGGT
ACACTTACACCCCTC---TCCACCAAGGATCTGACAACATAT
>AAQ03179
------------------------------------------ATGGGTGCTCAGGTTTCA
TCACAGAAAGTGGGTGCACATGAAAACTCAAATAGAGCGTATGGTGGCTCTACCATCAAT
TACACCACCATTAATTATTACAGAGATTCAGCTAGTAACGCGGCTACGAAACAGGACTTC
TCTCAAGACCCTTCCAAGTTCACCGAGCCTATTAAGGATGTCCTGATAAAAACAGCCCCG
ATGCTAAACTCGCCAAACATTGAAGCTTGCGGGTATAGCGATAGAGTACTGCAATTAACA
CTGGGAAACTCCACTATAACTACACAGGAGGCGGCTAATTCAGTGGTTGCTTATGGGCGT
TGGCCTGAATATCTGAGGGACAGCGAAGCCAATCCAGTGGATCAGCCGACAGAGCCAGAC
GTCGCTGCATGCAGATTTTACACGCTGGACACCGTGTCTTGGACGAAAGAGTCGCGAGGG
TGGTGGTGGAAGTTGCCTGAT---GCACTGCGGGACATGGGACTCTTTGGTCAAAATATG
TACTACCACTACTTAGGTAGGTCCGGGTACACCGTGCATGTACAGTGTAATGCCTCCAAA
TTCCACCAGGGAGCACTAGGGGTATTCGCCGTACCAGAGATGTGTCTAGCCGGGGATAGC
AACACCACTACCATGCACACCAGCTATCAAAATGCCAATCCTGGCGAGAGAGGAGGCACT
TTCACGGGCACGTTCACTCCTGACGGCAACCAGACATCACCTGCCCGTAGGTTCTGTCCG
GTGGATTACCTCTTTGGAAATGGCACGTTATTGGGGAATGCTTTTGTGTTCCCGCATCAG
ATAATAAACCTGCGGACCAATAACTGTGCTACACTGGTACTCCCTTACGTGAACTCCCTC
TCGATAGATAGTATGGTAAAGCACAATAATTGGGGGATTGCAATATTACCATTGGCCCCA
TTAAATTTTGCTAGTGAGTCCTCCCCAGAGATTCCAATCACTCTGACCATAGCCCCCATG
TGCTGTGAATTCAATGGATTGAGAAACATTACCCTGCCACGTTTGCAGGGCCTGCCGGTT
ATGAACACCCCTGGTAGTAATCAATATCTTACTGCAGACAACTTCCAGTCACCGTGTGCG
CTGCCTGAATTTGATGTGACCCCACCTATTGACATACCCGGTGAAGTTAAGAACATGATG
GAATTGGCAGAAATCGACACCATGATTCCCCTTGACTTAAGTGCAACAAAAAAGAACACC
ATGGAAATGTATAGGGTTCGGTTAAGTGATAAA---CCACATACAGACGATCCCATACTC
TGCCTGTCACTCTCCCCAGCTTCAGATCCAAGGTTGTCACATACTATGCTAGGAGAAATT
TTAAATTACTACACACACTGGGCAGGATCCCTGAAGTTCACGTTTCTGTTCTGTGGATCC
ATGATGGCAACTGGCAAACTGTTAGTGTCATACGCGCCTCCTGGAGCCGACCCACCAAAG
AAGCGCAAGGAGGCGATGTTGGGAACACATGTGATCTGGGACATAGGACTGCAGTCCTCA
TGTACTATGGTAGTGCCATGGATTAGCAACACCACATATCGGCAAACCATAGATGATAGT
TTCACCGAAGGCGGATACATCAGCGTCTTCTACCAAACCAGAATAGTCGTCCCTCTTTCG
ACACCCAGAGAGATGGACATTCTTGGTTTCGTGTCAGCGTGTAATGACTTCAGCGTGCGC
TTGTTGCGAGACACCACACATATAGAGCAAAAAGCGCTA---------GCACAGGGG---
TTAGGTCAGATGCTTGAAAGCATGATTGACAACACAGTC------CGTGAAACGGTG---
---GGAGTG------------GCAACGTCTAGAGACGCTCTCCCAAACACTGAAGCCAGT
GGACCAGCACACTCCAAGGAAATTCCGGCACTCACCGCAGTGGAAACTGGGGCCACAAAT
CCACTAGTCCCTTCTGATACAGTGCAAACCAGACATGTTGTACAACATAGGTCAAGGTCA
GAGTCTAGCATAGAGTCTTTCTTCGCGCGGGGCGCATGCGTGGCCATTATGACCGTGGAT
------AACTCAGCTTCCACCAGTAACAAG---GATAAGCTATTTGCAGTGTGGAAGATC
ACTTATAAGGATACTGTCCAGTTACGGAGGAAATTGGAGTTCTTCACCTATTCCAGATTT
GATATGGAATTTACCTTTGTGGTTACAGCAAATTTCACTGAGACTAACAATGGGCATGCC
TTAAATCAAGTGTACCAAATTATGTACGTACCACCAGGCGCTCCAGTGCCCGAAAAATGG
GATGACTATACATGGCAAACCTCATCAAATCCATCAATCTTTTACACCTACGGAACAGCT
CCAGCCCGGATCTCGGTACCGTATGTTGGTATTTCGAACGCCTATTCACACTTTTACGAC
GGTTTTTCCAAAGTACCACTGAAGGACCAGTCGGCAGCACTA---GGTGACTCCCTCTAT
GGTGCAGCATCTCTAAATGATTTTGGTATTTTGGCTGTTAGAGTAGTCAATGATCACAAC
CCAACCAAGGTCACCTCCAAAATCAGAGTGTATCTAAAACCCAAACATATCAGAGTCTGG
TGCCCGCGTCCACCGAGGGCAGTGGCGTACTACGGCCCTGGAGTGGATTACAAGGATGGT
ACACTTACACCCCTC---TCCACCAAGGATCTGACAACATAT
>AEO51785
------------------------------------------ATGGGTGCACAAGTTTCA
TCACAGAAGGTCGGTGCTCATGAAAATACCAACATTGCTACCGGCGGATCAACTGTGAAT
TACACGACAATCAATTACTACAAGGATTCAGCCAGTAATGCAGCCTCTAAACAAGGTTTT
TCCCAGGATCCCTCAAAGTTCACGGAACCAGTTAAAGACATCATGTTGAAGTCAGCCCCC
GCCCTAAACTCCCCAAACATTGAGGCGTGTGGATACAGCGATCGAGTGATGCAGCTTACG
CTAGGAAATTCCACCATAACAACTCAGGAAGCAGCAAATTCAGTGGTAGCCTATGGTCGC
TGGCCATCATACTTGAATGATAGAGAAGCAAATCCAGTGGATCAACCTACCGAACCGGAT
GTTGCTGCATGCCGGTTTTATACACTAGACTCAGTTATGTGGAGTAAAGAGTCCAGAGGC
TGGTGGTGGAAACTACCAGAT---GCACTCAAAGACATGGGGTTGTTTGGACAAAACATG
TTCTATCATTACCTTGGGCGTAGTGGTTACACTGTCCATGTCCAGTGCAATGCCTCCAAG
TTTCATCAAGGGACTTTGGGGGTGTTCGCCATTCCTGAATACTGTTTAGCAGGAGATACC
GATGTGAAAAACTCATACACGTCATATGTCAATGCAAACCCAGGCGAGAGAGGCGGTGTG
TTTGTAGACAAATTCACGGCCAGT---GCTCAAGCAAACCCCACGCGCAAATTCTGTGCA
GTGGACTATCTGCTGGGGTGTGGGGTTCTTGCAGGTAATGCATTTGTATTCCCACATCAA
ATCATCAACCTACGGACCAACAATTGTGCTACACTTGTGTTGCCGTACGTGAACTCGCTA
GCTATTGACAGCATGACCAAACACAATAACTGGGGGATTGTAATCCTACCACTTTCAAAA
CTTGACTTTGCCCCAGACGCCTCAGTGGAGTTGCCTATCACCGTGACCATTGCACCCATG
TGTTGTGAATTCAACGGGCTTAGGAACATTACCATACCCGCAACCCAGGGCCTGCCAGTG
ATGAATACGCCTGGTAGCAACCAGTATTTAACATCTGACAACTTCCAGTCACCATGCGCA
CTGCCAGAGTTTGACGTCACACAGCCAATAGATATTCCAGGTGAAGTCAAAAATATCATG
GAAATTGCAGAAATCGACACCATGATTCCACTTGATCTCTCAGAAACAAAGAAAAACACA
ATGGAAATGTACAGGGTACAGTTGCAGGCATCCCCTAGTAATCTTGACGCTCCAATTTTG
TGTCTATCCTTGTCTCCAGCTAGTGATCCAAGATTGGCATTTACCATGTTGGGAGAGATT
TTAAACTATTACACACACTGGGCTGGGTCTTTGAAGTTTTCCTTCTTGTTCTGTGGCTCC
ATGATGGCTACCGGCAAAATACTGGTCTCATATGCTCCACCAGGGGCACAACCCCCGAAG
ACCCGGAAAGATGCGATGCTCGGTACACATTTAATTTGGGACATTGGATTGCAATCGTCT
TGCACAATGGTGGTTCCATGGATCAGCAACACGGCGTACAGACGGACTGTGAAGGATGAT
TTTACCGAGGGTGGGTACATAAGCATGTTTTATCAAACAAAAATAGTTGTACCAGCATCC
ACCCCCACTAGTATGGACATCTTGGGCTTTGTGTCAGCATGTAATGACTTTAGTGTTAGG
TTGCTCCGTGACACGACACACATATCGCAAACAGCCATA---------CCACAGGGT---
ATCGAGGATATCATACAACAAGTGGCCACCAACGCGCTC------CAAATCTCACAA---
---CCAGCGCGCCCGGCA---TTACCAGCACCAAATTCTTTACCAGATACACAACAGTCA
GCACCAGCACACTCGCAAGAGGTGCCTGCCTTAACAGCAGTGGAAACAGGAGCCACAAAC
CCTTTAGAACCATCAGATACGGTACAAACAAGGCACGTCATTCAAACCAGGTCAAGGTCT
GAGTCCACAGTGGAATCTTTCTTTGCACGCGGTGCCTGTGTGACGATCATGACTGTTGAA
AACTTCAACGCTACCGAAGCGGTGGATAAG---AAGAAACTGTTCGCCACTTGGAACATC
ACGTATACAGACACTGTGCAATTCAGGCGCAAATTGGAAATGTTCACTTACTCCAGGTTT
GATATTGAATTCACCTTTGTGACCACAGAAAGGTACTACGCCTCAAACTCTGGGCATGCA
AGAAACCAAGTTTACCAGTTAATGTATGTACCACCGGGTGCCCCAGTGCCACAGCAATGG
GATGATTACACATGGCAAACTTCCTCCAATCCGTCAGTGTTTTACACATATGGTGATGCA
CCGGCACGCGTCTCTATACCATTTGTGGGGATTGCAAATGCTTACTCCCACTTTTACGAT
GGATTTGCCGTAGTGCCTTTGRAAGACTCTACCCAGGACGCA---GGTGCCGCTTACTAT
GGAGCAACATCAATAAATGATTTCGGCATGCTTGCGGTTAGAGTGGTGAATGAATTCAAT
CCAGCCAGAATTACTTCCAAGATCAGAGTTTACATGAAACCCAAGCATGTGAGAGTATGG
TGCCCTAGACCACCAAGAGTGGTGCCATACTACGGACCGGGGGTTGATTACAAAGGAGAC
---TTGACTCCGTTG---TCAACTAAAAACTTGACCACTTAT
>AEO51779
------------------------------------------ATGGGTGCTCAAGTGTCT
TCACAGAAGGTAAGTGCTCAGGAAAACACCAACGTGGCTACTGGAGGATCAACAGTCGAT
TACACTACAATCAATTATTATAAAGATTCAGCTAGCAACGCAGCCTCCAAACAAGACTTT
TCACAAGACCCATCAAAGTTCACAGAACCAGTTAAGGACATTATGCTCAAGTCAGCCCCA
GCCCTAAACTCACCCAACATCGAGGCCTGTGGGTACAGTGACAGAGTGATGCAGCTGACA
CTAGGAAATTCCACCATCACAACACAAGAAGCTGCAAATTCGGTCGTTGCTTACGGGGAA
TGGCCATCCTATCTTACTGATAAGGAAGCTAACCCAGTGGACCAGCCAACCGAACCAGAT
GTGTCGGCGTGCCGCTTTTACACACTAGATACAGTCACATGGAACAAAGCCTCAAAGGGA
TGGTGGTGGAAGCTACCGGAT---GCACTAAAGGATATGGGCCTGTTTGGACAAAACATG
TTCTATCATTACTTAGGGCGCTCTGGCTATACAGTGCATGTTCAATGCAATGCTTCCAAA
TTCCACCAAGGAGCACTGGGAGTCTTCGCCATCCCAGAGTATTGCATGGCATGCAATACT
GATGCAAAGACCAATTATGTTAGTTATATACAGGCAAACCCAGGCGAAACTGGTGGTGTA
TTCACTGACACATACAACCCTAGC---ACTGACACGACAGGAGCACGCAAATTTGCAGCT
GTGGATTACTTGCTCGGATGTGGAGTGTTGGCTGGCAATGCTTTTGTTTTCCCGCACCAA
ATTATTAACCTGCGCACTAATAACTGTGCCACTTTAGTTCTACCCTATGTGAATTCCATG
GCAATCGATTGCATGGCCAAACACAACAACTGGGGAATCGCCATACTGCCCCTTGCTGAA
TTGGACTTTGCAGAGGCTTCATCAACCGAAGTACCCATAACTATCACAATCGCTCCAATG
TGTTGCGAGTTTAACGGTTTGAGAAACTTAACCAACCCCGCCAGACAGGGTTTACCAGTT
ATGAATGTACCGGGCAGTAACCAATTTTTATCGTCTGACAACTTCCAGTCTCCATGTGCT
CTGCCCGAATTTGATGTGACGCCACCCATCCACATACCAGGTGAGGTAAAGAACATGATG
GAATTGGCTGAAATAGACACGTTAATCCCAATGGACCTTAGTGACACAAAAAAGAACACA
ATGGGTATGTACAGAGTTGAACTGGGTTCTTCT---AAATCACTAACAGATCCAATTCTG
TGTCTCAGCTTGAGCCCAGCCAGTGAGCAGCGCCTAGGATACACCATGCTAGGAGAAATT
CTAAATTATTACACTCATTGGAGCGGATCTCTCAAATTCACATTTTTGTTCTGTGGTAGC
ATGATGGCAACTGGGAAAATTTTAATATCATATGCACCACCAGGAGCAAAACCCCCAAAA
ACCAGAAAAGAGGCCATGCTTGGTACACATATCATATGGGACATAGGATTGCAATCATCG
GCTACCATGGTTGTACCCTGGATTAGTAATGTCATGTACCGAAGGTGCGTGAAGGATGAC
TTCACTGAAGGGGGTTACATCTCAATGTTCTACCAAACAAAGATTGTGGTGCCCTTGTCC
ACACCAACAACAATGACACTCCTCAGCTTTGTATCAGCATGCAATGATTTCACCGTGCGG
CTGTTAAGAGACACCACCCACATTTCACAGACAACCAGG---ATCAACACTCAAGGACCC
ATTGAAGAAATTATTTCAACTGTCGCTAGCAACGCACTA------GCTCTCAGCCAA---
---CCTAAA---------------CCAGTGGATAACTCCGTTCAGAACACGCAACAAAGT
GCTCCGGTTCACAGTCAAGAAGTACCAGCACTAACAGCAGTAGAAACTGGAGCAACGAGT
GACGTGGTGCCATCAGATTTGGTGCAAACCAGACACGTGGTGAACGTCAAATCCAGATCA
GAGTCCACAATTGAGTCATTCTTTGCTAGGGCTGCCTGTGTGACCATCATGCAAGTGGAC
AACTTCAACGCTACTACCTCGGAAGACAAA---AGAAAGTTGTTTGCTAAGTGGGCTATC
ACATATACAGATACAGTGCAATTGAGGCGAAAGTTAGAATTCTTCACCTACTCCAGATTC
GATCTTGAAATGACCTTTGTGTTGACTGAAAGATATTACAGTCAGAACTCAGGGCATGCT
AGGTCCCAAGTGTACCAGATTATGTACGTCCCTCCAGGAGCACCAACACCCAATGCTCGG
GATGATTACACATGGCAGACATCCTCCAACCCGTCAATTTTCTTTACCACAGGGAATGCG
CCTCCACGGATCTCGATCCCATTTGTGGGCATTGCGAACGCTTACTCACACTTTTATGAC
GGCTTCAGTAGAGTGCCCTTAGAAGGAGAAAATACTGACTCA---GGGGACACTTATTAT
GGCCTCACCTCCATCAACGATTTCGGGACACTTGCTGTCAGAGTTGTCAATGATTATAAC
CCAGCAAGAGTAGAAACCAGAATTAGGGTCTACATGAAACCTAAACATGTGAGAGTGTGG
TGCCCGCGACCTCCCAGAGCTGTGAGTTACAGGGGGCCTGGTGTAGATCTCTTGTCCACC
TCCATAACACCACTG---TCTAAACATGACCTGACAACATAC
>AEO51778
------------------------------------------ATGGGTGCACAAGTGTCT
TCCCAGAAGGTTGGAGCCCACGAAAACACCAATGTAGCCACTGGAGGATCAACAGTCAAC
TACACCACAATCAATTACTATAAAGATTCAGCTAGTAATGCAGCCTCTAAACAGGACTTC
TCACAAGACCCATCGAAGTTCACAGAGCCAGTTAAGGACATCATGCTGAAGTCAGCCCCA
GCTCTGAATTCACCCAACATTGAGGCCTGTGGATACAGTGACAGAGTGATGCAGTTAACA
CTCGGGAACTCTACCATCACATCTCAAGAAGCTGCGAATTCGGTAGTTGCTTACGGGGAG
TGGCCATCTTATCTAACTGATAAGGAGGCGAACCCAGTCGACCAACCAACCGAGCCAGAT
GTGTCAGCGTGCCGTTTTTATACATTAGACACTGTCGCGTGGAACAAGAATTCAAAGGGA
TGGTGGTGGAAGTTACCAGAT---GCATTAAAGGATATGGGTCTGTTCGGGCAAAACATG
TACTATCATTACTTAGGACGCTCTGGTTATACAGTGCATGTGCAATGTAATGCATCCAAA
TTCCACCAAGGAGCACTGGGAGTCTTCGCTATCCCGGAGTACTGCATGGCATGCAACACT
GATGCCAAGACCAACTATGTCAGTTATGTACAGGCAAACCCAGGTGAAGCTGGTGGTGTA
TTCACTGACACGTACAACCCTAGC---ACTGACACAACAGGAGCACGTAAGTTCGCAGCT
GTGGATTACTTGCTCGGATGTGGAGTGTTAGCTGGCAATGCTTTTGTCTTCCCACACCAA
ATCATCAACCTGCGTACCAACAACTGTGCCACTTTAGTCCTGCCCTACGTAAACTCCATG
GCAATCGATTGCATGGCCAAGCACAACAACTGGGGAATTGCCATATTGCCCCTTGCTGAA
TTGGACTTCGCAGAAGCTTCATCAACTGAAGTACCCGTAACCATCACAATCGCTCCAATG
TGTTGTGAGTTCAACGGTTTGAGAAATCTAACTAGCCCCGCCAAACAGGGTTTACCAGTC
ATGAATGTACCGGGCAGTAACCAGTTTCTATCATCTGACAACTTCCAGTCTCCTTGTGCT
CTGCCTGAATTTGATGTGACACCACCCATCCACATACCAGGTGAAGTAAAGAACATGATG
GAATTGGCCGAAATAGGCACTCTAATCCCAATGGACCTCAGTGACACTAAGAAGAATACA
ATGGGTATGTACAGAGTAGAACTGGGTTCTGCC---AAATCATTAACAGATCCAATTCTG
TGCCTCAGCTTGAGCCCAGCCAGCGAGCAGCGCCTGGGATATACCATGCTAGGAGAAATT
TTGAACTATTACACTCATTGGAGTGGGTCTCTCAAATTCACTTTCCTGTTCTGTGGTAGC
ATGATGGCAACAGGGAAAATTCTAATATCATACGCACCACCAGGAGCGAAACCTCCAAAG
TCCAGAAAGGAAGCTATGCTTGGCACCCACATCATATGGGACATAGGATTGCAATCCTCA
GCCACAATGGTCGTGCCCTGGATTAGTAATGTCATGTATCGAAGGTGTGTCAAGGACGAC
TTCACCGAGGGGGGCTATATTTCAATGTTCTACCAAACAAAGATTGTGGTGCCCCTATCC
ACACCAACAACAATGACCCTCCTTAGTTTTGTGTCAGCATGCAATGACTTCACTGTGCGA
TTGTTAAGAGACACTACACACATCTCACAAACAACCGAG---ATCAAYACGCAAGGGCCT
ATTGAGGAAATCATCTCAACTGTTGCTAGTAATGCACTA------GCTCTTAGCCAA---
---CCCAAG---------------CCAGTGGATAACTCTGTTCAAAATACACAACAAAGC
GCCCCGGTTCACAGTCAAGAAGTACCGGCACTAACAGCAGTGGAAACTGGAGCAACGAGT
GATGTGGTGCCGGCTGACCTAGTACAAACCAGACATGTAGTGAACGTCAAGTCTAGATCT
GAGTCCACCATTGAATCGTTTTTCGCCAGGGCTGCTTGTGTGACTATCATGCAAGTGGAC
AATTTCAACGCTACCACAATGGATGATAAG---AAAAAGTTATTTGCAAAGTGGGCCATT
ACATATACAGACACTGTACAACTGAGGCGAAAATTGGAGTTTTTCACCTACTCCAGATTT
GATCTCGAAATGACCTTTGTGTTGACTGAGAGATACTATAGCCAAAACTCAGGGCATGCT
AGGTCTCAGGTGTATCAGATCATGTACGTCCCTCCAGGTGCACCAACACCCGGTGCACGG
GATGATTATACATGGCAGACATCCTCCAATCCATCAATTTTCTTTACAACAGGGAACGCA
CCCCCACGGATCTCGATCCCATTCGTGGGTATTGCAAATGCCTACTCACACTTCTACGAT
GGCTTTAGCAGGGTGCCTTTGGAAGGAGAAACAACTGACTCA---GGGGACACATACTAC
GGTTTAACCTCCATCAATGATTTCGGGACGCTTGCTGTCAGAGTCGTCAACGACTACAAC
[truncated: 526,190 more chars]
