# Supplementary material for: FRESCo: finding regions of excess synonymous constraint in diverse viruses
Source: Genome Biol. 2015 Feb 17;16(1):38. doi: 10.1186/s13059-015-0603-7 (PMC4376164; doi:10.1186/s13059-015-0603-7)
Supplement: Additional file 4: — Sequence alignments (zip folder of FASTA alignments). [file 13059_2015_603_MOESM4_ESM.zip › alignments/rabies/GP.fa.revtrans]

>AFN24383
ATGGTCTCTCAGGCTCTTTTGTTTGTATCTCCTTTGATTTTATCACTGTGTTCCGGGGAATTCCCCATTTACACGATACCAGACAAACTGGGTCCTTGGAGCCCTATTGACATACATCATCTCAGCTGTCCGAACAACTTGGTTGTGGAGGACGAGGGATGCACCAACCTGTCGGGGTTTTCCTACATGGAACTCAAAGTGGGATACATCTCAGCCATAAAAGTGAACGGGTTCACTTGCACAGGCGTTGTGACAGAGGCAGAAACTTACACCAACTTTGTTGGTTATGTCACAACCACATTCAAAAGAAAGCATTTCCGCCCTACGCCAGACGCCTGTAGAGCTGCGTACAACTGGAAGATGGCCGGTGACCCAAGATATGAAGAGTCCCTGCACAATCCGTACCCCGACTACCATTGGCTTCGAACTGTGAAGACCACCAAAGAGTCTCTCGTTATCATATCTCCAAGTGTTGCAGATCTGGACCCATATGACAAATCCCTTCACTCAAGAGTATTTCCTAGTGGAAAGTGCTCGGGGATAACTGTGTCTTCTACCTACTGCTTAACTAACCATGATTACACCATTTGGATGCCAGAGAATCTAAGACTAGGGACATCTTGTGACATTTTTACTAATAGTCGAGGGAAGAGAGCATCCAGAGGTAGCAAGACTTGCGGCTTTGTAGATGAGAGGGGCCTATATAAGTCCCTGAAAGGAGCATGCAAACTCAAGTTATGTGGTGTTCTTGGACTTAGACTCATGGATGGGACATGGGTCGCAATGCAAACATCAGATGAGACCAAATGGTGCCCTTCTGATCAGTTGGTGAATTTGCACGACTTTCGCTCAGACGAGATTGAACATCTCGTTGTGGAGGAGTTGGTCAAGAAAAGAGAGGAATGTCTGGATGCGATAGAGTCAATCATGACCACCAAATCAGTGAGCTTTAGACGTCTCAGCCACTTAAGAAAGCTTGTCCCTGGGTTTGGAAAAGCATATACCATATTCAACAAAACCTTGATGGAGGCTGATGCTCATTACAAGTCAGTTCGGACCTGGAATGAGATTATTCCCTCGAAAGGGTGTTTAAGAGTCGGGGGGAGGTGTCATCCTCATGTGAACGGTGTGTTCTTCAATGGTATAATATTGGGACCTGACGGCCATGTTCTAATCCCAGAGATGCAATCATCCCTCCTCCAGCAACATGTGGAGTTGTTGGAATCCTCCGTTATCCCCCTGATGCACCCCTTGGCAGACCCGTCTACAGTTTTCAAGGATGGTGAGGAGGCTGAGGATTTTGTTGAAGTTCATCTTCCTGATGTGCACAAACAGGTCTCCGGGGTCGACCTGGGTCTCCCGAACTGGGGCAAGTATGCATTAGTGAGTGCGGGAGCCCTGACTGCCTTGATGTTGATAGCTTTCCTAATGACATGTTGCAGAGGAGTCAATCTACCAAAATCTACGCAACGCAGTCCTGGAGGGACAAGGAGAAAGGTGTCTGTCGCTTCTCAAAGCGGGAAGGTCATAGCTTCTTGGGAGGCATATAAAAGTGGATGTGAAACCAAAATG
>AFN24133
ATGATCTTTCAGGCTCTTCTATTTGTGCCTCTCCTAATTTCTTCGTTGTGTCTTGGGAAATTCCCCATCTACACGATACCAGACAAGCTCGGTCCTTGGAGCCCCATCGACATACATCACCTCAGCTGTCCAAACAATTTGGTTGTGGAGGACGAGGGGTGCACCAGCCTGTCAGGGTTTTCTTACATGGAACTAAAGGTGGGATACATCTCTGCCATAAAGGTGAACGGGTTTACCTGTACCGGTGTTGTGACAGAAGCTGAAACCTATACTAACTTTGTTGGTTATGTCACCACCACATTCAAGAGGAAACATTTTCGCCCTATACCAGATGCATGTAGGGCTGCATACAACTGGAAGATAGCTGGTGATCCCAGATACGAGGAGTCTCTTCAAAATCCTTATCCTGATTATCATTGGCTACGGACAGTGAAGACCACCAAGGAGTCTCTTATCATCATATCTCCAAGTGTGGCTGATTTGGACCCATATGACAAATCCCTTCATTCTAGGTTGTTCCCTGGTGGGAAGTGTTTGGGAATAACAATTTCTTCTACCTACTGCTCCACCAACCATGATTACACTATCTGGATGCCTGAAGAACCAAGACTCGGGACATCTTGTGACATTTTTACTAATAGCAAAGGGAAAAAGGCATCTAAGGGGGGCAAGGTTTGCGGATTTGTGGATGAAAGGGGCTTGTATAAGTCTCTAAAGGGAGCATGTAAACTCAAGCTGTGCGGAGTTTCCGGACTTAGACTTATGGATGGAACTTGGGTTACAATTCAGACGTCAGATGAGACCAAATGGTGCCCTCCAGATCAATTGGTAAATCTACATGACTTTCACTCAGATGAAATAGAGCATCTCGTCGTGGAGGAATTGGTTAAGAAGAGGGAGGAGTGTTTGGATGCATTAGAGTCCATCATGACCACCAAATCTGTAAGTTTCAGACGTCTAAGCTATTTGAGAAAACTTGTCCCCGGGTTTGGAAAGGCATATACTATATTCAACAAGACTTTGATGGAAGCTGACGCCCACTACAAGTCAGTTCGGACTTGGAATGAGATCATCCCCTCAAAAGGATGTTTGAAAGTCAGTGATAGGTGTCATCCTCATGTAGACGGAGTGTTCTTCAATGGCATAATTCTGGGTCCTGACGGGAATGTCTTGATACCTGAAATGCAATCGTCCCTACTTCAACAACATATGGAGCTGTTGGAGTCCTCTGTAATCCCCTTGATGCATCCCTTGGCAGACCCATCAACAGTATTCAAGGATGGAGACGAAGCGGAGGACTTTGTTGAAGTTCACCTCCCGGATGTTCACAAACAGATCTCAGGGGTTGACCTCGGTCTCCCTAGTTGGGGGAAGTATCTCCTCATGATTGCAGGTGGTCTAGCGACACTAGTTCTGATAATCTTCTTGATGGCATGTTGTAGAAGAACCAAGAGAACAGAATCAAGACGGCGAGGCTCTGGGGAATCAGGAGAGAAGGTATTGGCAACTCCCCAACCCAAGAAAGTCGTATCTTCATGGGAGTTGTACAAGAGAGAAGGCGATGCCAGGCTG
>BAK53487
ATGATTCTTCAGGCCCTTCTGTTTGTGCCTCTCCTAATCTCTTCATTGTGTCTCGGGAAATTCCCCATCTATACAATACCAGATAAGCTTGGTCCTTGGAGCCCCATCGATATACATCACCTCAGCTGTCCAAATAATTTAGTTGTGGAGGACGAGGGGTGCACCAATCTATCAGGGTTCTCTTACATGGAACTAAAGGTGGGATACATCTCTGCCATAAAGGTGAACGGGTTCACTTGTACCGGTGTGGTGACAGAGGCTGAAACCTATACCAACTTTGTTGGTTATGTCACCACCACATTCAAGAGGAAACATTTTCGCCCTGTACCGGATGCATGCAGGGCTGCATACAACTGGAAGATGGCTGGTGACCCTAGATATGAGGAGTCTCTTCAAAATCCTTATCCTGATTACCACTGGCTACGGACCGTAAAGACCACTAAGGAGTCTCTTATCATCATATCTCCGAGTGTGGCTGATCTAGACCCATACGATAAATCCCTCCATTCTAGGGTGTTCCCTGGTGGGAAGTGTTTGGGAATAACGGTTTCTTCCACCTACTGCTCAACCAACCATGATTACACCATCTGGATGCCCGAGGAACCAAGACTCGGGACATCTTGCGACATTTTTACCAGCAGTAAAGGGAAGAAGGCTTCTAAGGGAGGCAAGACTTGCGGATTTGTGGATGAAAGGGGCTTGTACAAGTCTCTAAAAGGAGCATGTAAACTCAAGCTGTGCGGAGTTCTCGGACTTAGACTCATGGACGGAACCTGGGTTTCGATTCAAACATCAGACGATACCAAATGGTGCCCTCCGGATCAATTGGTGAATCTACATGACTTTCACTCAGACGAAATAGAGCATCTCGTCGTGGAGGAGTTGGTCAAGAAGAGGGAAGAGTGTTTGGACGCATTGGAGTCCATCATGACCACCAAATCTATAAGTTTTAGACGTCTCAGCTATTTGAGAAAACTTGTCCCTGGGTTTGGAAAGGCATACACTATATTCAACAAGACTTTGATGGAGGCTGACGCCCACTACAAGTCAGTTCGGACTTGGAACGAGATCATCCCCTCAAAAGGGTGTTTGAAAGTCAGAGAGAGGTGTCATCCTCCTGTGGACGGAGTGTTCTTCAACGGCATAATTCTGGGTCCGGACGGGAATGTCCTGATACCTGAGATGCAATCGTCTCTACTCCAACAACATATGGAGCTGCTGGAGTCTTCTGTAATCCCCTTAATGCATCCCTTGGCGGACCCGTCAACGGTCTTCAAGGAAGGGGATGAAGCGGAGGACTTTGTTGAAGTTCACCTCCCAGATGTTCACAAACAGATCTCTGGGGTTGACCTTGGTCTCCCGAGTTGGGGGAAATATCTCCTGATGATTGCAGGTGGTCTGGCGGCACTAGTTCTGATAATCTGCTCGATGGCATGCTGTAGAAGAACCAAGCGAACAGAGTCAAGAAGACGAGGCTCTGGAGAGTCAGAAAAGAAGGTAACGGCAACCCCCCAAACTAGGAAAGTCATATCTTCATGGGAGTTGTACAAGAGTGAAGGCGATGCCAGGTTG
>AFN24138
ATGATCCCTCAGGCTCTTCTGTATGTGCCTCTCCTGATCTCCTCGTTGTGTTTCGGGGGATTCCCCATCTACACGATACCAGACAAGCTCGGCCCCTGGAGTCCCATTGACATACATCATCTCAGCTGTCCCAACAATTTGGTTGTGGAGGACGAGGGGTGCACCAGTCTGTCAGGGTTTTCTTACATGGAACTGAAGGTGGGGTACATCTCTGCCATAAAGGTGAACGGGTTCACTTGTACTGGTGTCGTGACAGAAGCCGAGACCTACACCAACTTTGTTGGTTATGTCACCACTACATTCAAGAGAAAACACTTTCGCCCTATGCCAGATGCATGCAGAGCTGCATACAATTGGAAGATAGCCGGTGATCCTAGATATGAAGAGTCTCTTCAAAATCCTTATCCTGACTACAGTTGGCTACGGACCGTTAAGACCACCAAAGAGTCTCTTATTATCATATCTCCAAGTGTAGCGGATTTGGACCCATACGACAAATCCCTTCATTCAAGAGTTTTCCCTGGTGGGAAGTGTTTGGGAATAACAATCTCTTCTACCTACTGCTCAACTAACCATGATTACACCATCTGGATGCCTGAAGAAGCAAGACTCGGGACTTCTTGTGACATTTTTACCAACAGCAGAGGGAAGAGAGCATCCAAGGGGGGCAAGACCTGCGGATTCGTGGACGAAAGGGGCTTGTACAAGTCTCTAAAAGGAGCATGTAAACTTAAGCTGTGCGGAGTTCCCGGACTCAGACTTATGGATGGAACCTGGGTCACAATTCAGACATCAGATGAAACCAAATGGTGCCCTTCTGATCAATTGGTAAATCTACATGACTTTCACTCAGATGAGATAGAACATCTTGTCGTGGAGGAGTTGGTCAAGAAGAGGGAAGAATGTCTGGATGCACTGGAGTCCATCATGACCACTAAATCCGTAAGCTTCAGACGTCTTAGCCACTTGAGAAAACTTGTTCCTGGGTTTGGAAAGGCATATACTATATTCAACAAGACCTTAATGGAGGCTGATGCTCATTACAAGTCAATTCGGACCTGGAACGAGATCATCCCCTCAAAAGGGTGCCTAAAAGTCGGAGGGAGGTGTCATCCTCATGTGGACGGAGTGTTCTTCAATGGTATAATTCTGGGTCCGGACGGGAATGTCCTGATCCCTGAGATGCAATCGTCCCTACTTCAACAACATGTGGAGCTGTTGGAGTCCTCTGTAATCCCTCTAATGCATCCCTTGGCAGACCCATCAACAGTATTTAAGGACGGTGATGAAGCGGAGGACTTTGTTGAGGTTCACCTTCCGGACATTCACAAACAGGTCTCAGGGGTCGACCTTGGTCTCCCAAACTGGGGGAAGTATCTGCTAATGAGTGCAGGTGCTCTGGCAACACTAATGCTGATAATCTTCTTAATGGCATGTTGCAGAAGAGCTAATCGAACAGAATCAATACAACGAGATCCCGGGGAGTCAGGAAGGAAAGTATCGATACCTTCCCAAGACGGGAAAGTCATATCTTCATGGGAGTTGTACAAGAGTGGAGGCGAGACCAGGCTG
>AFN24388
ATGATCCCTCAGGCTCTTCTGTTTGTGCCTCTTCTGATTTCCTCATTGTGTTTCGGAAAATTTCCAATCTATACGATACCCGAAAAACTCGGGCCTTGGAGTCCCATTGACATACATCATCTCAGCTGTCCTAACAATTTGGTTGCGGAGGACGAAGGATGCAACAGTCTGTCAGGGTTTTCTTATATGGAACTGAAGGTGGGATACATCTCTGCCATAAAAGTGAACGGGTTCACTTGTACAGGTGTCGTGACAGAAGCTGAGACCTATACCAACTTTGTTGGTTATGTCACCACCACATTTAAGAGAAAACACTTCCGCCCGACACCAGATGCATGCAGAGCTGCATACAACTGGAAGATGGCAGGTGATCCGAGATATGAAGAGTCTCTTCACAATCCTTATCCTGATTACCATTGGCTACGGACCGTAAAAACCACCAAAGAGTCTCTTGTTATCATATCGCCAAGTGTGGCTGATTTGGACCCATACGATAAATCCCTTCATTCAAGAGTTTTTCCTGATGGGAAGTGTTTGGGAATTACTATCTCTTCTACTTACTGCTCAACTAACCATGATTACACTATCTGGATGCCTGAAGAGGCAAGACTCGGGACATCTTGTGACATTTTTACAACCAGCAAAGGGAAGAGAGCATCTAAGGGAGACAAGATTTGCGGATTCGTGGATGAGAGGGGCTTATATAAGTCTCTAAAAGGAGCATGCAAACTTAAGTTGTGCGGAGTTCTTGGACTTAGACTTATGGATGGAACCTGGGTTTCAATTCAGACACCAGGTGAAACCAAATGGTGCTCTCCTGATCAGCTAGTGAATCTACATGATTTTCACTCAGATGAGATAGAGCATCTCGTCGCAGAGGAGTTGGTCAAAAAGAGGGAAGAATGTTTGGATGCACTGGAGTCCATCATGACCACAAAATCAGTCAGCTTTAGACGTCTCAGCCATTTGAGAAAACTTGTCCCTGGGTTTGGAAAGGCATACACCATATTCAACAAAACCTTAATGGAGGCTGATGCTCACTACAAGTCAGTTCGGACCTGGAACGAGGTCATCCCCTCAAAAGGGTGCCTAAGCGTCGGAGGGAGGTGTCATCCTCATGTGAATGGAGTGTTCTTCAATGGTATAATTCTGGGTCCAGACGGAAGTGTCTTGATCCCGGAGATGCAGTCGTCCCTACTCCAACAGCATATGGAACTGCTGGAGTCCTCTGTAATCCCCCTGATGCATCCCTTGGCAGACCCATCAACAGTCTTCAAAGACGGTGACGAGGCAGAGAACTTTGTTGAGGTTCACCTTCCGGACGTTCACAAACAAGTCTCAGGAGTTGATCTTGGTCTCCCAAACTGGGGGAAGTATTTGCTGATGATTGCAGGTGCTCTGGCAACCCTAATGCTGACAATCTTCCTAATGACATGTTGCAGAAGGACTAAGAGAGCGGAATCAATACAATATGGTCTCGGAGAGTCAGGAAGGAAAGTGTCAGTTACTCCCCAAAGCGGGAAAGTTATATCTTCATGGGAGTCGTATAAGAGTGGAGGCGAGACCAGGCTG
>AGF93815
ATGGTTCCTCAAGCTCTTTTGTTCGTACCTCTTCTGGTTTTTTCAATGTGTTTCGGGAAATTCCCCATCTACACGATACCAGACAAACTTGGTCCTTGGAGCCCAATTGACATACATCATCTCAGCTGTCCAAACAACTTGGTTGTAGAGGATGAAGGATGCACCAACTTGTCAGGTTTTTCCTACATGGAACTTAAAGTGGGATACATTTCGGCCATAAAAGTGAACGGGTTCACGTGCACAGGTGTGGTGACAGAGGCAGAAACTTATACTAACTTTGTTGGTTATGTCACCACTACGTTCAAAAGAAAGCATTTCCGCCCGACACCGGATGCATGTCGAGCCGCTTACAACTGGAAAATGGCCGGTGACCCCAGATATGAAGAATCTCTGCACAATCCTTACCCTGACTACCACTGGCTTCGAACTGTCAAAACCACGAAGGAATCCCTAGTCATCATATCCCCAAGTGTAGCGGACCTGGACCCATACGATAAATCCCTTCACTCTAGAGTCTTTCCTAACGGAAAGTGCTCAGGAATAACGATATCCTCTACCTACTGCCCTACCAACCATGATTACACTATCTGGCTCCCTGAGAATCCAAGACTGGGGACATCTTGTGACATCTTTACCAATAGTAGAGGGAAGAGAGCTTCCAAAGGGAGCAAGACTTGCGGGTTTGTTGATGAAAGAGGTTTGTATAAGTCATTGAAAGGGGCATGCAAACTTAAGTTGTGTGGGGTCCTTGGACTTAGACTTATGGATGGAACGTGGGTCGCAATGCAAGCGTCGGACGAGACCAAATGGTGCCCCCCAGATCAGCTGGTAAATCTACACGACTTTCGCTCGGACGAGATCGAACATCTCGTTGTGGAGGAGTTGGTCAAGAAGAGAGAAGAGTGTCTGGATGCACTAGAGTCCATCATGACTACTAAGTCAGTGAGTTTCAGACGTCTCAGCCACTTGAGAAAGCTTGTCCCTGGGTTCGGAAAAGCATACACCATATTCAACAAAACCTTGATGGAAGCTGATGCTCACTACAAGTCAGTCCGAACCTGGAATGAGATCATCCCCTCAAAAGGGTGTTTGAGAGTCGGGGGGAGGTGTCATCCTCATGTAAACGGGGTGTTTTTCAACGGTATAATCCTGGGTCCTGATGGCCATGTTCTAATCCCAGAGATGCAATCGTCCCTCCTTCAGCAACATATGGAGTTGTTAGAATCCTCAGTTGTCCCCCTGATGCACCCTTTAGCAGACCCGTCTACAGTTCTCAAGGATGGTGATGAAGCAGAGAATTTTGTGGAGGTTCACCTTCCTGATGTACACAAACAGATCTCGGGAGTTGACCTGGGTCTCCCTAACTGGGGGAAGTATGTTTTGGTAAGTGCAGGGGTCCTGATCGCCTTGATGTTGATAATTTTTCTAATGACATGTTGCGGAAGAGTCAATCGACCAAAGTCCACACAACACAATCTTGGCGGGACAGGGAGGAAGGTGTCAGTAACTCCCCAAAGCGGAAAGGTTATATCTTCATGGGAGTCATACAAAAGCGGAGGTGGGACCAGACTG
>ABN11324
ATGGTTCCTCAGGCTCTCCTGTTTGTACCCCTTCTGGTTTTTCCATTGTGTTTTGGGAAATTCCCTATTTACACGATACCAGACAAGCTTGGTCCCTGGAGYCCGATTGACATACATCACCTCAGCTGCCCAAACAATTTGGTAGTGGAGGACGAAGGATGCACCAACCTGTCAGGGTTCTCCTACATGGAACTTAAAGTTGGATACATCTTAGCCATAAAAGTGAACGGGTTCACTTGCACAGGCGTTGTGACGGAGGCTGAAACCTACACTAACTTCGTTGGTTATGTCACAACCACGTTCAAAAGAAAGCATTTCCGCCCAACACCAGATGCATGTAGAGCCGCGTACAACTGGAAGATGGCCGGTGACCCCAGATATGAAGAGTCTCTACACAATCCGTACCCTGACTACCGCTGGCTTCGAACTGTAAAAACCACCAAGGAGTCTCTCGTTATCATATCTCCAAGTGTGGCAGATTTGGACCCATATGACAGATCCCTTCACTCGAGGGTCTTCCCTAGCGGGAAGTGCTCAGGAGTAGCGGTGTCTTCTACCTACTGCTCCACTAACCACGATTACACCATTTGGATGCCCGAGAATCCGAGACTAGGGATGTCTTGTGACATTTTTACCAATAGTAGAGGGAAGAGAGCATCCAAAGGGAGTGAGACTTGCGGCTTTGTAGATGAAAGAGGCCTATATAAGTCTTTAAAAGGAGCATGCAAACTCAAGTTATGTGGAGTTCTAGGACTTAGACTTATGGATGGAACATGGGTCTCGATGCAAACATCAAATGAAACCAAATGGTGCCCTCCCGATCAGTTGGTGAACCTGCACGACTTTCGCTCAGACGAAATTGAGCACCTTGTTGTAGAGGAGTTGGTCAGGAAGAGAGAGGAGTGTCTGGATGCACTAGAGTCCATCATGACAACCAAGTCAGTGAGTTTCAGACGTCTCAGTCATTTAAGAAAACTTGTCCCTGGGTTTGGAAAAGCATATACCATATTCAACAAGACCTTGATGGAAGCCGATGCTCACTACAAGTCAGTCAGAACTTGGAATGAGATCCTCCCTTCAAAAGGGTGTTTAAGAGTTGGGGGGAGGTGTCATCCTCATGTGAACGGGGTGTTTTTCAATGGTATAATATTAGGACCTGACGGCAATGTCTTAATCCCAGAGATGCAATCATCCCTCCTCCAGCAACATATGGAGTTGTTGGAATCCTCGGTTATCCCCCTTGTGCACCCCCTGGCAGACCCGTCTACCGTTTTCAAGGACGGTGACGAGGCTGAGGATTTTGTTGAAGTTCACCTTCCCGATGTGCACAATCAGGTCTCAGGAGTTGACTTGGGTCTCCCGAACTGGGGGAAGTATGTATTACTGAGTGCAGGGGCCCTGACTGCCTTGATGTTGATAATTTTCCTGATGACATGTTGTAGAAGAGTCAATCGATCAGAACCTACGCAACACAATCTCAGAGGGACAGGGAGGGAGGTGTCAGTCACTCCCCAAAGCGGGAAGATCATATCTTCATGGGAATCACACAAGAGTGGGGGTGAGACCAGACTG
>ACB38373
ATGATTCCTCAAGTTCTTTTGTTTGTTCCCCTTCTAGTTTTCTCGTCGTGTTTTGGGAAATTCCCCATTTACACGATACCAGACAAACTTGGTCCATGGAGTCCCATCGATATACATCATCTCAGCTGTCCGAACAATCTGGTTGTGGAAGATGAAGGATGCACCAATTTGTCTGGATTTTCCTACATGGAACTCAAAGTGGGATATAGTTCAGCCATAAAAGTGAACGGATTCACCTGTACAGGTGTGGTGACCGAAGCAGAAACCTACACTAACTTTGTTGGTTATGTCACCACCACGTTTAAGAGAAAGCACTTTCGCCCTATGCCGGATGCGTGCAGAGCCGCATACAACTGGAAGATGGCTGGTGACCCCAGGTATGAAGAGTCTCTGCACAATCCGTACCCCGACTACCACTGGCTCCGAACTGTCAAGACCACCAAGGAGTCCCTTGTCATCATATCTCCGAGCGTTACAGATTTGGACCCGTACGATAAATCCCTTCACTCGAGAGTTTTTCCTGGCGGAAAATGCTCAGGAATAACCGTGTCCTCCACTTGCTGCTCTACTAACCACGACTACACCATCTGGATGCCTGAAAATCCTAGACTGGGAACTTCATGTGACATTTTCACCAATAGTAGAGGGAAGAGAGCATCCAAAGGGGGCAAGACTTGTGGATTTGTGGATGAAAGAGGCTTGTACAAGTCTCTAAAGGGAGCATGCAAGCTGAAGCTATGTGGGGTTCTAGGACTTAGACTTATGGACGGAACATGGGTCGCGATTCAGACATCAGATGAGATCAAATGGTGCTCTCCTGATCAGCTAGTAAATCTACACGACTTTCACTCGGATGAGATTGAACATCTTGTTGTGGAGGAGTTGGTCAAAAAGAGGGAAGAGTGTCTGGACGCACTGGAGACTATTATGACCACAAAGTCCGTGAGTTTCAGACGTCTTAGTCATTTGAGGAAGCTAGTCCCTGGGTTTGGAAAGGCGTATACCATATTCAACAAAACCTTGATGGAGGCTGATGCTCACTACAAATCAATCCGGACTTGGAATGAAATCATCCCCTCCAAAGGGTGTTTAAGAGTTGGGGGGAGATGTCATCCTCATGTGAACGGGGTGTTCTTCAACGGCATTATACTGGGTCCTGACGGACATGTTCTAATCCCAGAGATGCAGTCGTCCCTCCTCCACCAGCATATGGAATTGTTGGAGTCCTCAGTCATCCCTTTGATGCATCCCTTAGCAGACCCGTCAACAGTCTTTAAAGACGGCGACGAGGCAGAGGACTTTGTTGAGGTTCACCTTCCGGATGTGCACAAGCAGATCTCGGGGGTTGATCTTGGTCTCCCAAACTGGGGGAAGTATGTGCTGATAAGTGCAGGTGCTTTGACTGCATTAATGTTGACGATTTTCTTAATGACGTGTTGCAGAAAGACTAATAGAGCAGGGTCAATACAACACAGTCCTGGAGGGACAGGGAGGAAAGTGTCGGTGACTCCTCACAACGGAAGGGTCATATGTTCATGGGAATCATATAAAAGCGGAAGTGAGACCAAGCTG
>AFN24308
ATGATCTCTCAGGCTTTCCTGTATGTCCCTCTCTTAATTTCCTCGTTGTGTTTCGGGAAATTCCCAATTTACACGATACCAGACAAGATCGGCCCCTGGAGTCCCATCGACATACATCATCTCAGCTGTCCTAATAACTTGGTTGTGGAGGATGAGGGATGCACCAGTCTGTCAGGATTTTCTTACATGGAATTGAAGGTGGGATACATCTCTGCTATAAAGGTGAACGGATTCACTTGTACCGGCGTTGTGACAGAAGCCGAGACCTACACTAATTTTGTGGGTTATGTCACCACTACGTTCAAGAGAAAACACTTTCGCCCTATGCCAGATGCATGCAGATCGGCATACAACTGGAAGACGGCCGGTGATCCTAGATATGAAGAGTCTCTTCAAAATCCTTATCCTGATTACAGTTGGCTACGGACCGTAAAGACCACCAAAGAGTCTCTTGTTATCATATCTCCAAGTGTGGCTGATTTGGACCCATACGACAAATCCCTTCACTCAAGAGTTTTCCCTAATGGGAAGTGTTTGGGAATAACGATCTCTTCTACATACTGCTCAACTAACCATGATTACACTATCTGGATGCCCGAAGAAGCAAGACTCGGGACATCTTGTGACATTTTTACCAACAGCAAGGGGAAGAGAGCATCTAAGGGGGGCAGGACTTGTGGATTCGTGGATGAAAGGGGCCTGTACAAGTCTCTAAGAGGAGCATGTAAACTTAAGCTGTGTGGGGTTCCGGGACTTAGACTGATGGATGGAACCTGGGTCTCAATCCAGACATCAGATGAGACCAAATGGTGCCCTCCGGATCAGCTGGTGAATGTACATGATTTTCACTCAGATGAGATAGAACATCTCGTCGTGGAGGAGTTGGTCAAGAAGAGGGAAGAATGTCTGGATGCACTGGAGTCCATCATGACCACCAAATCCGTAAGTTTCAGACGTCTCAGTCACTTGAGAAAACTTGTTCCTGGGTTTGGAAAGGCATATACTATATTCAACAAGACCCTGATGGAAGCTGATGCTCACTACAAGTCAGTTCAGACTTGGAACGAGATCATCCCCTCAAAAGGGTGCCTCAAAGTCGGAGGGATGTGTCATCCCCATGTGGACGGAGTGTTTTTCAATGGTATAATTTTGGGTCCAGACGGAAATGTCTTAATCCCTGAGATGCAATCATCCCTACTTCAACAACATATGGAGCTGTTGGAGTCTTCTGTAATCCCCCTAATGCATCCCTTGGCAGACCCATCAACAGTCTTCAAGGACGGTGATGAGGCGGAAGACTTTGTTGAAGTTCACCTTCCAGATATTCACAAACAGGTCTCAGGGATAGACCTTGGTCTCCCAGACTGGGGGAAATATCTGCTGATGAGTGCAGGTGCTCTGGCAATATTATTGTTAACAATCTTCTTAATGACATGTTGCAGAAGGGTCAATAGAACAGAATCAGCACAGCGAGATCCTGGAGAGTTAGGACGGAAAGTATCAGCAACTCCTCAGAACAGGAAAGTCATATCTTCTTGGGAGTTGTACAAGAGTGGAGGCGATACTAGGCTG
>ABN11299
ATGGTTCCTCAGGCTCTCCTGTTTGTACCCCTTCTGGTTTTTCCATTGTGTTTTGGGAAATTCCCTATTTACACGATACCAGACAAGCTTGGTCCCTGGAGYCCGATTGACATACATCACCTCAGCTGCCCAAACAATTTGGTAGTGGAGGACGAAGGATGCACCAACCTGTCAGGGTTCTCCTACATGGAACTTAAAGTTGGATACATCTTAGCCATAAAAGTGAACGGGTTCACTTGCACAGGCGTTGTGACGGAGGCTGAAACCTACACTAACTTCGTTGGTTATGTCACAACCACGTTCAAAAGAAAGCATTTCCGCCCAACACCAGATGCATGTAGAGCCGCGTACAACTGGAAGATGGCCGGTGACCCCAGATATGAAGAGTCTCTACACAATCCGTACCCTGACTACCGCTGGCTTCGAACTGTAAAAACCACCAAGGAGTCTCTCGTTATCATATCTCCAAGTGTGGCAGATTTGGACCCATATGACAGATCCCTTCACTCGAGGGTCTTCCCTAGCGGGAAGTGCTCAGGAGTAGCGGTGTCTTCTACCTACTGCTCCACTAACCACGATTACACCATTTGGATGCCCGAGAATCCGAGACTAGGGATGTCTTGTGACATTTTTACCAATAGTAGAGGGAAGAGAGCATCCAAAGGGAGTGAGACTTGCGGCTTTGTAGATGAAAGAGGCCTATATAAGTCTTTAAAAGGAGCATGCAAACTCAAGTTATGTGGAGTTCTAGGACTTAGACTTATGGATGGAACATGGGTCTCGATGCAAACATCAAATGAAACCAAATGGTGCCCTCCCGATMAGTTGGTGAACCTGCACGACTTTCGCTCAGACGAAATTGAGCACCTTGTTGTAGAGGAGTTGGTCAGGAAGAGAGAGGAGTGTCTGGATGCACTAGAGTCCATCATGACAACCAAGTCAGTGAGTTTCAGACGTCTCAGTCATTTAAGAAAACTTGTCCCTGGGTTTGGAAAAGCATATACCATATTCAACAAGACCTTGATGGAAGCCGATGCTCACTACAAGTCAGTCAGAACTTGGAATGAGATCCTCCCTTCAAAAGGGTGTTTAAGAGTTGGGGGGAGGTGTCATCCTCATGTGAACGGGGTGTTTTTCAATGGTATAATATTAGGACCTGACGGCAATGTCTTAATCCCAGAGATGCAATCATCCCTCCTCCAGCAACATATGGAGTTGTTGGAATCCTCGGTTATCCCCCTTGTGCACCCCCTGGCAGACCCGTCTACCGTTTTCAAGGACGGTGACGAGGCTGAGGATTTTGTTGAAGTTCACCTTCCCGATGTGCACAATCAGGTCTCAGGAGTTGACTTGGGTCTCCCGAACTGGGGGAAGTATGTATTACTGAGTGCAGGGGCCCTGACTGCCTTGATGTTGATAATTTTCCTGATGACATGTTGTAGAAGAGTCAATCGATCAGAACCTACGCAACACAATCTCAGAGGGACAGGGAGGGAGGTGTCAGTCACTCCCCAAAGCGGGAAGATCATATCTTCATGGGAATCACACAAGAGTGGGGGTGAGACCAGACTG
>ABZ81225
ATGATTCCTCAGGCTCTTTTGTTTGTACCCCTTTTGGTTTTCTCATTGTGCTTCGGGAAATTCCCCATCTACACGATACCAGACAAACTTGGCCCTTGGAGTCCTATTGACATACATCATCTCAGTTGCCCTAACAATTTAGTTGTGGAGGATGAGGGGTGCACCAACCTGTCAGGATTTTCCTACATGGAACTCAAAGTGGGGTACATTTCAGCCATAAAAGTGAACGGGTTCACTTGCACGGGTGTGGTGACAGAAGCAGAGACCTACACAAACTTTGTCGGCTACGTCACCACCACATTTAAGAGGAAGCACTTCCGCCCGACACCAGATGCCTGCAGAGCAGCATATAACTGGAAGATGGCGGGTGACCCCAGATATGAGGAATCTCTGCATAATCCGTATCCCGATTATCACTGGCTCCGGACTGTAAAGACCACCAAGGAGTCTCTTGTTATCATATCTCCGAGTGTGTCGGACTTAGACCCGTACGATAAATCTCTTCATTCCAGAGTTTTTCCCAGCGGTAAATGCTCAGGAATAACAGTATCTTCTACCTATTGTCCCACTAACCATGACTATACTATCTGGATGCCAGAAAATCCGAGACTGGGGACCTCTTGTGACATTTTCACCAATAGCAGAGGGAAGAGAGCATCCAAAGGGAGCAAGACCTGTGGATTTGTGGACGAAAGGGGCTTGTACAGGTCTCTAAAAGGGGCATGCAAATTGAAACTATGTGGAGTTCTTGGACTTAGACTTATGGACGGAACATGGGCTGCGATTCAAACATCTGATGAGGCCAAATGGTGCCCTCCTGATCAGTTGGTGAATATACATGATTTTCGCTCGGATGAGATTGAACATCTTGTTGTGGAAGAGTTAGTAAAGAAAAGGGAAGAGTGTCTAGATGCACTGGAGTCTATCATGACCACCAAGTCCGTAAGTTTCAGACGCCTCAGTCACTTGAGGAAGCTCGTCCCCGGGTTTGGGAAAGCATATACCATATTCAACAAAACCTTGATGGAGGCTGATGCTCATTACAAATCAGTCCGTACATGGAATGAGATCATCCCCTCTAAAGGATGTTTAAGAGTTGGGGGGAGATGTCACCCCCATGTAAACGGGGTGTTTTTCAATGGTATCATCCTGGGTCCTGATGGACATGTTCTAATCCCAGAGATGCAGTCGTCTCTCCTTCGACAGCATATGGAGTTGTTGGAATCCTCGGTAATCCCGCTAATGCATCCCTTGGCAGATCCCTCAACAGTTTTTAAGGACGGTGACGAGGCGGAAGATTTTGTCGAGGTTCACCTTCCGGATGTCCACGAGCAAATCTCGGGAGTTGATCTCGGTCTCCCAAGCTGGGGGAAGTATGTGCTGATGAGTGTGGGAGCTATGATTGCACTGATGTTGGTGATTTTCCTGACGACGTGTTGCAGAAAAGCTAACGGAGCAGAAACAATACAACACCGTCTTGGAGAGACGGGAAGGAAAGTGTCGGTCACCTCCCAAAGCGGGAGGGTCATATCTTCATGGGAGTCGTATAAAAGCGGGGGTGAGACCAAGCTG
>ADD84790
ATGGTTCCTCAGGTTCTTTTGTTTGCACCCCTCCTGGTTTTTTCATTGTGTTTCGGGAAGTTCCCCATTTACACGATACCAGACAAACTTGGTCCCTGGAGCCCTATTGACTTACACCATCTCAGCTGTCCAAATAACCTGGTTGTGGAGGACGAAGGATGTACCAACCTGTCCGGGTTCTCTTACATGGAACTTAAAGTGGGATACATCTCAGCCATAAAAGTGAACGGGTTCACTTGCACAGGTGTTGTGACAGAGGCAGAAACCTACACCAACTTTGTTGGTTATGTCACAACCACATTCAAGAGAAAGCATTTCCGCCCCACCCCAGACGCATGTAGAGCCGCGTATAACTGGAAGATGGCCGGTGACCCCAGATATGAAGAGTCTCTACACAATCCGTACCCCGACTACCATTGGCTTCGAACTGTAAAAACCACCAAAGAGTCTCTCGTTATCATATCCCCAAGTGTGACAGATTTGGACCCATATGACAAATCCCTTCACTCAAGGGTCTTCCCTGGCGGAAATTGCTCAGGAATAACGGTGTCCTCGACCTACTGCTCAACTAATCATGATTACACCATCTGGATGCCTGAGAATCTGAGACTAGGGACATCTTGTGACATTTTTACCCATAGCAGAGGGAAGAGAGCATCCAAAGGAGACAAGACTTGCGGCTTTGTGGATGAAAGAGGCCTATATAAGTCTTTAAAGGGAGCATGCAAACTCAAGTTATGTGGAGTTCTCGGACTTAGACTTATGGATGGAACATGGGTCGCGATGCAAACATCAGATGAGACCAAATGGTGCCCTCCAGGTCAGTTGGTGAATTTGCACGACTTTCGCTCAGACGAGATTGAGCATCTCGTTGTGGAAGAGTTAGTCAAGAAAAGAGAGGAGTGTCTGGATGCACTAGAGTCCATCATGACCACCAAGTCAGTGAGTTTCAGACGTCTCAGTCACTTGAGAAAACTTGTCCCTGGGTTTGGAAAAGCATACACCATATTCAACAAAACCTTGATGGAGGCTGATGCTCACTACAAGTCTGTCCAGACCTGGAATGAGATCATCCCCTCAAAAGGGTGTTTGAGAGTTGGGGAGAGGTGTCATCCCCATGTGAACGGGGTGTTTTTCAATGGTATAATATTAGGGTCTGACGGCCATGTTCTAATCCCAGAGATGCAGTCATCCCTCCTCCAGCAACATATGGAGTTGTTGGAATCTTCAGTTATCCCCCTGATGCACCCCTTGGCAGACCCTTCTACAGTTTTCAAAGACGGTGATGAGGTTGAGGATTTTGTTGAAGTTCACCTCCCCGATGTGCATAAACAGGTCTCAGGAGTTGACCTGGGTCTCCCGAAATGGGGGAAGTATGTATTGATGATTGCAGGGGCCTTGATTGCCCTGATGTTGATAATTTTCCTGATGACATGTTGCAGAAGAGTCAATCGACCAGAATCTACGCAAAGCAATCTTGGAGGGACAGGGAGAAATGTGTCAGTCACTTCCCAAAGCGGAAAAGTCATATCTTCATGGGAGTCATATAAGAGTGGAGGCGAGACCAGACTG
>AFN24303
ATGGTCCCTCAAGCTCTCCTATTTGTGCCTCTTCTGATTCCATCAGTGTGCCTGGGGAAGTTCCCGATCTACACAATCCCAGACAAGCTAGGTCCTTGGAGTCCTATCGATATACATCATCTCAGTTGTCCTAACAATCTGGTTGTTGAAGATGAGGGATGCAGTAATCTATCAGGATTTTCTTACATGGAATTGAAGGTAGGATATATTTCTGCCATAAAAGTGGATGGATTCACTTGCACTGGCGTAGTTACGGAAGCTGAGACCTACACCAATTTTATCGGTTATGTCACTACAACATTCAAGAGAAAACACTTCCGCCCGATGCCTGATGCCTGCAGATCTGCATATAACTGGAAAATAGCAGGTGATCCCAGGTATGAAGAGTCCCTTCACACTCCTTATCCTGATTATCATTGGCTGCGAACTGTGAAAACCACCAAAGAGTCCCTTGTCATCATATCACCAAGTGTGGCTGACCTGGACCCATATGACAAGTCCCTTCATTCAATGGTTTTCCCTAATGGAAAATGTTCGGGAATAACGGTCTACTCTACTTACTGCTCAACTAACCACGATTATACCATCTGGATGCCCGAGAAGGCAGGACTCGGGACATCTTGTGACATCTTTACCAACAGCAAGGGGAAGAGGGCATCCAAAGGAGGCAGGACTTGCGGATTTGTGGATGAAAGAGGCTTGTATAAGTCTCTGAGAGGAGCATGTAAGCTCAAGTTATGCGGAGTGCCTGGACTCAGGCTCATGGATGGGACTTGGGCCACAATCCAGACACCGGAAGAGACCAAATGGTGCTCTCCTGATCAGCTGGTGAATCTGCATGATTTTCATTCAGATGAGATAGAGCATCTTGTTGTGGAGGACCTGGTCAAGAAAAGAGAGGAATGTCTGGATACACTAGAGTCTATTATGACCACTAAATCAGTCAGTTTCAGACGTCTCAGTCACTTGAGGAAACTTGTTCCTGGATTCGGGAAGGCATATACTATATTCAACAAGACTTTGATGGAGGCTGATGCCCACTACAAATCGGTACGGACTTGGAACGAGATTATCCCCTCAAAAGGGTGTCTGAGAGTGGGAGGGAGGTGTCATCCTCATGTGAATGGAGTGTTCTTCAATGGTGTGATCATGGGTCCTGACGGTCATGTCCTGATCCCAGAGATGCAATCATCCCTTCTCCAACAACATATGGAGCTGCTGGAGTCGTCTGTGATCCCCCTAATACATCCTCTGGCAGACCCATCCACAGTCTTCAAAGACAATGATGAGGCTGAGGACTTTGTTGAAGTTCACCTTCCGGATGTTCACAAACAAGTCTCTGGAATAGACCTCGGCCTCCCCAGCTGGGGAAGGTATTTGTTGATGATTGCCGGTGCTCTGATGACTCTAACTCTGGTAATCTTCTTGATGATATGTTGCAGGAGAGTCAACAAAGCAGGATCAATACAACAAGATCCTGAGAAGTCAGAAAGGAGGAGATCAGTTACCCCCCAGAACGGGAAGGTCATATCTTCATGGGAATCCTATAAGAGTGGAAGCGAAACTCGGCTG
>AFN24228
ATGATCCCTCAGGCTCTTCTTTATGTGCCTCTCCTAATCCCCTCGTTGTGTTTCGGGGGATTCCCCATCTACACGATACCAGACAAGCTTGGCCCCTGGAGTCCCATTGACATACATCATCTCAGCTGTCCCAACAATTTGGTTGTGGAGGACGAGGGGTGCACCAGTCTGTCAGGGTTTTCTTACATGGAACTGAAGGTGGGGTACATCTCTGCCATAAAGGTGAACGGGTTCACTTGTACTGGTGTCGTGACAGAAGCCGAGACTTACACCAACTTTGTTGGTTATGTCACCACCACATTCAAGAGAAAACACTTTCGCCCTATGCCAGATGCATGCAGAGCTGCATACAATTGGAAGATGGCCGGTGATCCTAGATATGAAGAATCTCTTCAAAATCCTTATCCTGACTACAGCTGGCTACGGACCGTAAAGACCACCAAAGAGTCTCTTATTATCATATCTCCAAGTGTAGCGGATTTGGACCCATACGACAAATCCCTTCATTCAAGAGTTTTCCCTGGTGGGAAGTGTTTGGGAATAACAATCTCTTCTACCTACTGCTCAACTAACCATGATTACACCATCTGGATGCCTGAAGAAGCAAGACTCGGGACATCTTGTGACATTTTTACCAACAGCAGAGGGAAGAGAGCATCCAAGGGGGGCAAGACCTGCGGATTCGTGGACGAAAGGGGCTTGTACAAGTCTCTAAAAGGAGCATGTAAACTTAAGCTGTGCGGAGTTCCCGGACTCAGACTTATGGATGGAACTTGGGTCACAATTCAGACATCAGATGAAACCAAATGGTGCCCTTCTGATCAATTGGTAAATCTACATGACTTTCACTCAGATGAGATAGAACATCTTGTCGTGGAGGAGTTGGTCAAGAAGAGGGAAGAATGTCTGGATGCACTGGAGTCCATCATGACCACCAAATCCGTAAGCTTCAGACGTCTTAGCCACTTGAGAAAACTTGTTCCTGGGTTTGGAAAGGCATATACTATATTCAACAAGACCTTAATGGAAGCTGATGCTCATTACAAGTCAATTCGGACCTGGAACGAGATCATCCCCTCAAAAGGGTGCCTAAAAGTCGGAGGGAGGTGTCATCCTCATGTGGACGGAGTGTTCTTCAATGGTATAATTCTGGGTCCGGACGGAAATGTCCTGATCCCTGAGATGCAATCGTCCCTACTCCAACAACATGTGGAGCTGCTGGAGTCCTCTGTAATCCCTCTAATGCATCCCTTGGCAGACCCATCAACAGTCTTTAAGGACGGTGATGAAGCGGAGGACTTTGTTGAGGTTCACCTTCCGGATATTCACAAACAGGTCTCAGGGGTCGACCTTGGTCTCCCAAACTGGGGGAAGTATCTGCTAATGAGTGCAGGTGCTCTGGCAACACTAATGCTGATAATCCTCTTAATGACATGTTGCAGAAGAGCTAATCGAACAGAATCAATACAACGAGATCCCGGGGAGTCAGGGAGGAAAGTATCGATAACTTCCCCAGATGGGAAAGTCATATCTTCATGGGAGTTGTACAAGAGTGGAGGCGAGACCAGGCTG
>AFN24438
ATGATCCCTCAGGCTCTTCTCTTTGTGCCTCTCCTGATTTCCTCGTTGTGTTTCGGGGGATTCCCCATCTACACGATACCTGACAAGCTTGGACCTTGGAGTCCCATCGACATACATCATCTCAGCTGTCCTAACAATTTGGTCGTGGAAGACGAGGGGTGCACCAGTCTGTCGGGGTTTTCTTACATGGAACTGAAGGTGGGATACATCTCCGCCATAAAAGTGAACGGGTTCACTTGTACCGGTGTCGTGACAGAAGCCGAAACCTACACCAACTTTGTTGGTTATGTCACCACCACATTCAAGAGAAAACACTTTCGCCCGATGCCGGATTCATGCAGAGCTGCATACAACTGGAAGACGGCCGGTGATCCTCGATATGAAGAGTCTCTTCAAAATCCTTATCCAGATTACCATTGGCTACGGACCGTAAAGACCACCAAAGAGTCTCTCATTATCATATCTCCCAGTGTAGCGGATTTGGACCCATACGACAAATCCCTTCATTCAAGAGTTTTCCCTGGTGGGAAGTGTTTGGGAATAACAGTCTCTTCTACCTACTGTTCAACTAACCATGATTACACTATCTGGATGCCTGAAGAAGCAAGACTCGGGACATCTTGTGATATTTTTGCCAACAGCAGAGGGAAGAGAGCATCCAAGGGGGGCAGGACTTGCGGATTCGTGGACGAAAGGGGTTTGTATAAGTCTCTAAAAGGGGCATGTAAACTTAAGCTGTGCGGAGTTCTCGGACTTAGACTTATGGATGGAACCTGGGCCACAATTCATACTTCAAATGAAACCAAATGGTGCCCTTCTGATCAATTGGTAAATCTACATGACTTTCACTCAGATGAGATAGAACATCTCGTCGTGGAGGAGTTGGTCAAGAAGAGGGAAGAATGTCTGGATGCACTAGAGTCCATCATGACCACTAAATCCGTAAGCTTCAGACGTCTCAGCCACTTGAGAAAACTTGTTCCTGGGTTTGGAAAGGCATATACTATATTCAACAAGACCTTAATGGAAGCTGATGCTCACTACAAGTCAATTCGGACTTGGAACGAGATCATCCCCTCAAAAGGGTGCCTAAAAGTCGGAGGGAGGTGTCATCCTCATGTGGACGGAGTGTTTTTCAATGGTATAATTCTAGGTCCGGACGGGAATGTTTTGATCCCTGAGATGCAATCATCCCTACTTCAACAACATGTGGAGCTGTTGGAGTCCTCTGTAATCCCTCTGATGCATCCCTTGGCAGACCCATCAACAGTCTTCAAGGACGGTGATGAAGCGGAGGACTTTGTTGAGGTTCACCTTCCAGATGTTCACAAACAAGTCTCAGGGGTTGACCTTGGTCTCCCAAACTGGGGGAAGTATCTGCTGATGAGTGCAGGTGCTCTGGCTACACTAATGCTGACAATCTTCTTAATAACATGTTGCAGAAGAGTCGATAAAACAGAATCAATACAACGAGGTCCCGGGGAGTTAGGAAGGGAAGTATCGGTAACTTCCCAAAACGGGAAAGTCATATCTTCATGGGAGTTGTACAAGAGTGGAGGCGAGACCAGGCTG
>ACF94306
ATGGTTCCTCAGGCTCTCCTGTTTGTACCCCTTCTGGTTTTTCCATTGTGTTTTGGGAAATTCCCTATTTACACGATACCAGACAAGCTTGGTCCCTGGAGTCCGATTGACATACATCACCTCAGCTGCCCAAACAATTTGGTAGTGGAGGACGAAGGATGCACCAACCTGTCAGGGTTCTCCTACATGGAACTTAAAGTTGGATACATCTTAGCCATAAAAGTGAACGGGTTCACTTGCACAGGCGTTGTGACGGAGGCTGAAACCTACACTAACTTCGTTGGTTATGTCACAACCACGTTCAAAAGAAAGCATTTCCGCCCAACACCAGATGCATGTAGAGCCGCGTACAACTGGAAGATGGCCGGTGACCCCAGATATGAAGAGTCTCTACACAATCCGTACCCTGACTACCGCTGGCTTCGAACTGTAAAAACCACCAAGGAGTCTCTCGTTATCATATCTCCAAGTGTGGCAGATTTGGACCCATATGACAGATCCCTTCACTCGAGGGTCTTCCCTAGCGGGAAGTGCTCAGGAGTAGCGGTGTCTTCTACCTACTGCTCCACTAACCACGATTACACCATTTGGATGCCCGAGAATCCGAGACTAGGGATGTCTTGTGACATTTTTACCAATAGTAGAGGGAAGAGAGCATCCAAAGGGAGTGAGACTTGCGGCTTTGTAGATGAAAGAGGCCTATATAAGTCTTTAAAAGGAGCATGCAAACTCAAGTTATGTGGAGTTCTAGGACTTAGACTTATGGATGGAACATGGGTCTCGATGCAAACATCAAATGAAACCAAATGGTGCCCTCCCGATAAGTTGGTGAACCTGCACGACTTTCGCTCAGACGAAATTGAGCACCTTGTTGTAGAGGAGTTGGTCAGGAAGAGAGAGGAGTGTCTGGATGCACTAGAGTCCATCATGACAACCAAGTCAGTGAGTTTCAGACGTCTCAGTCATTTAAGAAAACTTGTCCCTGGGTTTGGAAAAGCATATACCATATTCAACAAGACCTTGATGGAAGCCGATGCTCACTACAAGTCAGTCAGAACTTGGAATGAGATCCTCCCTTCAAAAGGGTGTTTAAGAGTTGGGGGGAGGTGTCATCCTCATGTGAACGGGGTGTTTTTCAATGGTATAATATTAGGACCTGACGGCAATGTCTTAATCCCAGAGATGCAATCATCCCTCCTCCAGCAACATATGGAGTTGTTGGAATCCTCGGTTATCCCCCTTGTGCACCCCCTGGCAGACCCGTCTACCGTTTTCAAGGACGGTGACGAGGCTGAGGATTTTGTTGAAGTTCACCTTCCCGATGTGCACAATCAGGTCTCAGGAGTTGACTTGGGTCTCCCGAACTGGGGGAAGTATGTATTACTGAGTGCAGGGGCCCTGACTGCCTTGATGTTGATAATTTTCCTGATGACATGTTGTAGAAGAGTCAATCGATCAGAACCTACGCAACACAATCTCAGAGGGACAGGGAGGGAGGTGTCAGTCACTCCCCAAAGCGGGAAGATCATATCTTCATGGGAATCACACAAGAGTGGGGGTGAGACCAGACTG
>ACN65044
ATGATCCCTCAGGCTCTTCTGTTTGTACCCCTTCTGGTTGTTCCATTGTGTTTTGGGAAATTCCCCATTTACACGATACCAGACAAACTCGGTCCCTGGAGTCCCATTGATATACATCATCTCAGCTGTCCGAATAATTTGGTTGTGGAGGATGAAGGATGTACCAATCTGTCAGGATTCTCATACATGGAACTTAAAGTGGGATATATTTCAGCCATAAAGGTGAATGGGTTCACTTGTACGGGTGTGGTGACAGAAGCAGAAACCTACACTAACTTTGTTGGCTATGTCACCACCACGTTTAAGAGAAAGCACTTCCGACCAACGCCGGATGCATGCAGATCTGCATACAATTGGAAGATGGCTGGTGACCCCAGATATGAAGAGTCTCTGCACAATCCCTATCCGGATTATCATTGGCTCCGAACTGTAAAAACCACCAAGGAGTCCTTTGTTATCATATCTCCGAGTGTGGCAGATCTAGACCCGTACGATAAATCCCTTCATTCGAGAGTTTTTCCTAGAGGGAAATGCTCAGGAATAACGGTGTCCTCTACCTACTGCTCTACCAACCATGACTACACCATCTGGATGCCTGAGAATCCCAGATTGGGGACCTCTTGTGATATTTTCACCAATAGCCGAGGGAAGAGAGCATTCAAAGGGAGCAAGACCTGTGGATTTGTAGATGAGAGAGGCTTGTACAAATCTCTAAAAGGAGCATGCAAACTGAAGCTGTGCGGAGTTCTTGGACTTAGACTTATGGATGGAACATGGGTCGCGATTCAGACATCAGACGAGACCAAGTGGTGCCCTCCTGACCAGCTAGTAAATCTACATGACTTTCATTCGGATGAGATTGAACATCTTGTTGTGGAGGAGTTGGTCAAGAAAAGAGAAGAGTGTCTAGATGCACTGGAGTCCATCATGACCACCAAGTCCGTGAGTTTCCGACGTCTCAGTCACTTGAGGAAACTTGTGCCTGGGTTTGGAAAAGCATACACCATATTCAACAAGACCTTGATGGAGGCTGATGCTCACTACAAGTCGGTCCGAACTTGGAATGAGATCATCCCCTCAAAAGGGTGTTTAAGAGTTGGGGGCAGATGTCACCCCCATGTGAACGGAGTGTTTTTCAACGGTATCATCCTGGGCCCTGACGGCCATGTCCTGATCCCGGAAATGCAGTCATCCCTCCTCCAGCAGCATATGGAGCTGTTGGAATCCTCAGTTATCCCCTTGATGCATCCTTTGGCAGATCCATCAACGGTTTTTAAAAATGGTGACGAGGCGGAGGATTTTGTTGAGGTACACCTTCCAGATGTGCATAAGCAGGTCTCAGGGGTTGATCTCGGTCTCCCAAGCTGGGGGAAGTATGTGTTGATGAGTGCAGGCATTCTGACTGCACTGATGTTGATGATTTTCTTAATGACGTGTTGCCGAAGGACCAATAGACCAGAATCAATACAACACAGTCTTGGAGAGACGGGGAGGAAAGTGTCGGTAACCTCCCAAAGCGGGAGGGTCATATCTTCATGGGAGTCATATAAAAGTGGAGGTGAGACCAAGCTG
>ACF94301
ATGGTTCCTCAGGCTCTCCTGTTTGTACCCCTTCTGGTTTTTCCATTGTGTTTTGGGAAATTCCCTATTTACACGATACCAGACAAGCTTGGTCCCTGGAGTCCGATTGACATACATCACCTCAGCTGCCCAAACAATTTGGTAGTGGAGGACGAAGGATGCACCAACCTGTCAGGGTTCTCCTACATGGAACTTAAAGTTGGATACATCTTAGCCATAAAAGTGAACGGGTTCACTTGCACAGGCGTTGTGACGGAGGCTGAAACCTACACTAACTTCGTTGGTTATGTCACAACCACGTTCAAAAGAAAGCATTTCCGCCCAACACCAGATGCATGTAGAGCCGCGTACAACTGGAAGATGGCCGGTGACCCCAGATATGAAGAGTCTCTACACAATCCGTACCCTGACTACCGCTGGCTTCGAACTGTAAAAACCACCAAGGAGTCTCTCGTTATCATATCTCCAAGTGTGGCAGATTTGGACCCATATGACAGATCCCTTCACTCGAGGGTCTTCCCTAGCGGGAAGTGCTCAGGAGTAGCAGTGTCTTCTACCTACTGCTCCACTAACCACGATTACACCATTTGGATGCCCGAGAATCCGAGACTAGGGATGTCTTGTGACATTTTTACCAATAGTAGAGGGAAGAGAGCATCCAAAGGGAGTGAGACTTGCGGCTTTGTAGATGAAAGAGGCCTATATAAGTCTTTAAAAGGAGCATGCAAACTCAAGTTATGTGGAGTTCTAGGACTTAGACTTATGGATGGAACATGGGTCTCGATGCAAACATCAAATGAAACCAAATGGTGCCCTCCCGATAAGTTGGTGAACCTGCACGACTTTCGCTCAGACGAAATTGAGCACCTTGTTGTAGAGGAGTTGGTCAGGAAGAGAGAGGAGTGTCTGGATGCACTAGAGTCCATCATGACAACCAAGTCAGTGAGTTTCAGACGTCTCAGTCATTTAAGAAAACTTGTCCCTGGGTTTGGAAAAGCATATACCATATTCAACAAGACCTTGATGGAAGCCGATGCTCACTACAAGTCAGTCAGAACTTGGAATGAGATCCTCCCTTCAAAAGGGTGTTTAAGAGTTGGGGGGAGGTGTCATCCTCATGTGAACGGGGTGTTTTTCAATGGTATAATATTAGGACCTGACGGCAATGTCTTAATCCCAGAGATGCAATCATCCCTCCTCCAGCAACATATGGAGTTGTTGGAATCCTCGGTTATCCCCCTTGTGCACCCCCTGGCAGACCCGTCTACCGTTTTCAAGGACGGTGACGAGGCTGAGGATTTTGTTGAAGTTCACCTTCCCGATGTGCACAATCAGGTCTCAGGAGTTGACTTGGGTCTCCCGAACTGGGGGAAGTATGTATTACTGAGTGCAGGGGCCCTGACTGCCTTGATGTTGATAATTTTCCTGATGACATGTTGTAGAAGAGTCAATCGATCAGAACCTACGCAACACAATCTCAGAGGGACAGGGAGGGAGGTGTCAGTCACTCCCCAAAGCGGGAAGATCATATCTTCATGGGAATCACACAAGAGTGGGGGTGAGACCAGACTG
>AFN24218
ATGATCCCTCAGGCTCTTCTCTTTGTGCCTCTCCTGATTTCCTCGTTGTGCTTCGGGGGATTCCCCATCTACACGATACCTGACAAGCTCGGACCCTGGAGTCCCATCGACATACATCATCTCAGCTGTCCTAACAATTTGGTCGTGGAAGACGAGGGGTGCACCAGTCTGTCGGGGTTTTCTTACATGGAACTGAAGGTGGGATACATCTCCGCCATAAAAGTGAACGGGTTCACTTGTACCGGTGTCGTGACAGAAGCCGAAACCTACACAAACTTTGTTGGTTATGTCACCACCACATTCAAGAGAAAACACTTTCGCCCGATGCCGGATGCATGCAGAGCTGCATACAACTGGAAGACGGCCGGTGATCCTCGATATGAAGAGTCTCTTCAAAATCCTTATCCAGATTACCATTGGCTACGGACCGTAAAGACCACCAAAGAGTCTCTCATTATCATATCTCCCAGTGTAGCGGATTTGGACCCATACGACAAATCCCTTCATTCAAGAGTTTTCCCTGGTGGGAAGTGTTTGGGAATAACAGTCTCTTCTACCTACTGTTCAACTAACCATGATTACACTATCTGGATGCCTGAAGAAGCAAGACTCGGGACATCTTGTGATATTTTTACCAACAGCAGAGGGAAGAGAGCATCCAAGGGGGGCAGGACTTGCGGATTCGTGGACGAAAGGGGTTTGTATAAGTCTCTAAAAGGGGCATGTAAACTTAAGCTGTGCGGAGTTCTCGGACTTAGACTTATGGATGGAACCTGGGTCACAATTCAGACTTCAAACGAAACCAAATGGTGCCCTTCTGATCAATTGGTAAATCTACATGACTTTCACTCAGATGAGATAGAACATCTCGTCGTGGAGGAGTTGGTCAAGAAGAGGGAAGAATGTCTGGATGCACTAGAGTCCATCATGACCACTAAATCCGTGAGCTTCAGACGTCTCAGCCACTTGAGAAAACTTGTTCCTGGGTTTGGAAAGGCATATACTATATTCAACAAGACCTTAATGGAAGCTGATGCTCACTACAAGTCAATTCGGACTTGGAACGAGATCATCCCCTCAAAAGGGTGCCTAAAAGTCGGAGGGAGGTGTCATCCTCATGTGGACGGAGTGTTTTTCAATGGTATAATTCTAGGTCCGGACGGGAATGTTTTGATCCCTGAGATGCAATCGTCCCTACTTCAACAACATGTGGAGCTGTTGGAGTCCTCTGTAATCCCTCTAATGCATCCCTTGGCAGACCCATCAACAGTCTTCAAGGACGGTGATGAAGCGGAGGACTTTGTTGAGGTTCACCTTCCAGATGTTCACAAACAAGTCTCAGGGGTTGACCTTGGTCTCCCAAACTGGGGGAAGTATCTGCTGATGAGTGCAGGTGCTCTGGCTACACTAATGCTGACGATCTTCTTAATAACATGTTGCAGAAGAGTCGATAGAACAGAATCAATACAACGAGGTCCAGGGGAGTTAGGAAGGGAAGTGTCGGTGACTTCCCAAAACGGGAAAGTCATATCTTCATGGGAGTTGTACAAGAGTGGAGGCGAGACCAGGCTG
>AFN24433
ATGATCCCTCAGGCTCTTCTCTTTGTGCCTCTCCTGATTTCCTCGTTGTGTTTCGGGGGATTCCCCATCTACACGATACCTGACAAGCTTGGACCTTGGAGTCCCATCGACATACATCATCTCAGCTGTCCTAACAATTTGGTCGTGGAAGACGAGGGGTGCACCAGTCTGTCGGGGTTTTCTTACATGGAACTGAAGGTGGGATACATCTCCGCCATAAAAGTGAACGGGTTCACTTGTACCGGTGTCGTGACAGAAGCCGAAACCTACACCAACTTTGTTGGTTATGTCACCACCACATTCAAGAGAAAACACTTTCGCCCGATGCCGGATTCATGCAGAGCTGCATACAACTGGAAGACGGCCGGTGATCCTCGATATGAAGAGTCTCTTCAAAATCCTTATCCAGATTACCATTGGCTACGGACCGTAAAGACCACCAAAGAGTCTCTCATTATCATATCTCCCAGTGTAGCGGATTTGGACCCATACGACAAATCCCTTCATTCAAGAGTTTTCCCTGGTGGGAAGTGTTTGGGAATAACAGTCTCTTCTACCTACTGTTCAACTAACCATGATTACACTATCTGGATGCCTGAAGAAGCAAGACTCGGGACATCTTGTGATATTTTTGCCAACAGCAGAGGGAAGAGAGCATCCAAGGGGGGCAGGACTTGCGGATTCGTGGACGAAAGGGGTTTGTATAAGTCTCTAAAAGGGGCATGTAAACTTAAGCTGTGCGGAGTTCTCGGACTTAGACTTATGGATGGAACCTGGGCCACAATTCATACTTCAAATGAAACCAAATGGTGCCCTTCTGATCAATTGGTAAATCTACATGACTTTCACTCAGATGAGATAGAACATCTCGTCGTGGAGGAGTTGGTCAAGAAGAGGGAAGAATGTCTGGATGCACTAGAGTCCATCATGACCACTAAATCCGTAAGCTTCAGACGTCTCAGCCACTTGAGAAAACTTGTTCCTGGGTTTGGAAAGGCATATACTATATTCAACAAGACCTTAATGGAAGCTGATGCTCACTACAAGTCAATTCGGACTTGGAACGAGATCATCCCCTCAAAAGGGTGCCTAAAAGTCGGAGGGAGGTGTCATCCTCATGTGGACGGAGTGTTTTTCAATGGTATAATTCTAGGTCCGGACGGGAATGTTTTGATCCCTGAGATGCAATCATCCCTACTTCAACAACATGTGGAGCTGTTGGAGTCCTCTGTAATCCCTCTGATGCATCCCTTGGCAGACCCATCAACAGTCTTCAAGGACGGTGATGAAGCGGAGGACTTTGTTGAGGTTCACCTTCCAGATGTTCACAAACAAGTCTCAGGGGTTGACCTTGGTCTCCCAAACTGGGGGAAGTATCTGCTGATGAGTGCAGGTGCTCTGGCTACACTAATGCTGACAATCTTCTTAATAACATGTTGCAGAAGAGTCGATAAAACAGAATCAATACAACGAGGTCCCGGGGAGTTAGGAAGGGAAGTATCGGTAACTTCCCAAAACGGGAAAGTCATATCTTCATGGGAGTTGTACAAGAGTGGAGGCGAGACCAGGCTG
>AFN24343
ATGATCCCTCAGGCTCTTCTGTATGTGCCTCTCCTGATCCCCTCGTTGTGTTTCGGGGGATTCCCCATCTACACGATACCAGACAAGCTCGGCCCCTGGAGTCCCATTGATATACATCATCTCAGCTGTCCCAACAATTTGGTTGTGGAGGACGAGGGGTGCACCAGTCTGTCAGGGTTTTCTTACATGGAACTGAAGGTGGGGTACATCTCTGCCATAAAGGTGAACGGGTTCACTTGTACTGGTGTCGTGACCGAGGCCGAGACCTACACCAACTTTGTTGGTTATGTCACCACCACATTCAAGAGAAAACACTTTCGCCCTATGCCAGATGCATGCAGAGCTGCATACAATTGGAAGGTGGCCGGTGATCCTAGATATGAAGAATCTCTTCAAAATCCTTATCCTGACTACAGTTGGCTACGGACCGTAAAGACCACCAAAGAGTCTCTTATTATTATATCTCCAAGTGTAGCGGATTTGGACCCATACGACAAATCCCTTCATTCAAGAGTTTTCCCTGGTGGGAAGTGTTTGGGAATAACAATCTCTTCTACCTACTGCTCAACTAACCATGATTACACCATCTGGATGCCTGAAGAAGCAAGACTCGGGACATCTTGTGACATTTTTACCAACAGCAGAGGGAAGAGAGCATCCAAGGGGGGCAAGACCTGCGGATTCGTGGACGAAAGGGGCTTGTACAAGTCTCTAAAAGGAGCATGTAAACTTAAGCTGTGCGGAGTTCCCGGACTCAGACTTATGGATGGAACCTGGGTCACAATTCAGACATCAGATGAAACCAAATGGTGCCCTTCTGATCAATTGGTAAATCTACATGACTTTCACTCAGATGAGATAGAACATCTTGTCGTGGAGGAGTTGGTCAAGAAGAGGGAAGAATGTCTGGATGCACTGGAGTCCATCATGACCACCAAATCCGTAAGCTTCAGACGTCTTAGCCACTTGAGAAAACTTGTTCCTGGGTTTGGAAAGGCATATACTATATTCAACAAGACCTTAATGGAAGCTGATGCTCATTACAAGTCAATTCGGACCTGGAACGAGATCATCCCCTCAAAAGGGTGCCTAAAAGTCAGAGGGAGGTGTCATCCGCATGTGGACGGAGTGTTCTTCAATGGTATAATTCTGGGTCCGGACGGGAATGTCCTAATCCCTGAGATGCAATCGTCCCTACTTCAACAACATGTGGAGCTGTTGGAGTCCTCTGTAATCCCTCTAATGCATCCCTTGGCAGACCCATCAACAGTCTTTAAGGACGGTGATGAAGCGGAGGACTTTGTTGAGGTTCACCTTCCGGATATTCACAAACAGGTCTCAGGGGTCGACCTTGGTCTCCCAAACTGGGGGAAGTATCTGCTAATGAGTGCAGGTGCTCTGGCAACACTAATGCTGACAATCTTTTTAATGACATGTTGCAGAAGATCTAATCGAACAGAATCAATACAACGAGATCCCGGGGAGTCAGGAAAGAAAGTATCGATAACTTCCCAAGACGGGAAAGTCATATCTTCATGGGAGTTGTACAAGAGTGGAGGCGAGACCAGGCTG
>BAC53868
ATGGTTCCTCAGGTTCTTTTGTTTGCACCCCTCCTGGTTTCTCCATTGTGTTTCGGGAAGTTCCCCATTTACACGATACCAGACAAACTTGGTCCCTGGAGCCCTATTGACTTACACCATCTCAGCTGTCCAAATAACCTGGTTGTGGAGGACGAAGGATGTACCAACCTGTCCGGGTTCTCTTACATGGAACTTAAAGTGGGATACATCTCAGCCATAAAAGTGAACGGGTTCACTTGCACAGGTGTTGTGACAGAGGCAGAAACCTACACCAACTTTGTTGGTTATGTCACAACCACATTCAAGAGAAAGCATTTCCGCCCCACCCCAGACGCATGTAGAGCCGCGTATAACTGGAAGATGGCCGGTGACCCCAGATATGAAGAGTCTCTACACAATCCGTACCCCGACTACCATTGGCTTCGAACTGTAAAAACCACCAAAGAGTCTCTCGTTATCATATCCCCAAGTGTGACAGATTTGGACCCATATGACAAATCCCTTCACTCAAGGGTCTTCCCTGGCGGAAATTGCTCAGGAATAACGGTGTCCTCGACCTACTGCTCAACTAATCATGATTACACCATCTGGATGCCTGAGAATCTGAGACTAGGGACATCTTGTGACATTTTTACCCATAGCAGAGGGAAGAGAGCATCCAAAGGAGACAAGACTTGCGGCTTTGTGGATGAAAGAGGCCTGTATAAGTCTTTAAAGGGAGCATGCAAACTCAAGTTATGTGGAGTTCTCGGACTTAGACTTATGGATGGAACATGGGTCGCGATGCAAACATCAGATGAGACCAAATGGTGCCCTCCAGGTCAGTTGGTGAATTTGCACGACTTTCGCTCAGACGAGATTGAGCATCTCGTTGAGGAAGAGTTAGTCAAGAAAAGAGAGGAGTGTCTGGATGCACTAGAGTCCATCATGACCACCAAGTCAGTGAGTTTCAGACGTCTCAGTCACCTGAGAAAACTTGTCCCTGGGTTTGGAAAAGCATATACCATATTCAACAAAACCTTGATGGAGGCTGATGCTCACTACAAGTCTGTCCAGACCTGGAATGAGATCATCCCCTCAAAAGGGTGTTTGAGAGTTGGGGAGAGGTGTCATCCCCATGTGAACGGGGTGTTTTTCAATGGTATAATATTAGGGTCTGACGGCCATGTTCTAATCCCAGAGATGCAGTCATCCCTCCTCCAGCAACATATGGAGTTGTTGGAATCTTCAGTTATCCCCCTGATGCACCCCTTGGCAGACCCTTCTACAGTTTTCAAAGACGGTGATGAGGTTGAGGATTTTGTTGAAGTTCACCTCCCCGATGTGCATAAACAGGTCTCAGGAGTTGACCTGGGTCTCCCGAAATGGGGGAAGTATGTATTGATGATTGCAGGGGCCTTGATTGCCCTGATGTTGATAATTTTCCTGATGACATGTTGCAGAAGAGTCAATCGACCAGAATCTACACAAAGCAATCTTGGAGGGACAGGGAGAAATGTGTCAGTCCCTTCCCAAAGCGGAAAAGTCATATCTTCATGGGAGTCATATAAGAGTGGAGGCGAGACCAGACTG
>AGQ16816
ATGGTTCCTCAGGCGCTTTTGTTGGTACCCCTTCTGGGTTTTTCATTGTGTTTCGGGAAATTCCCTATTTACACGATACCAGACAAACTTGGTCCTTGGAGCCCGATTGATATACATCATCTCAGCTGCCCGAACAATTTGGTTGTGGAGGACGAAGGATGCACCAACCTGTCAGGGTTCTCCTACATGGAGCTCAAAGTTGGATACATCTCATCCATAAAAGTGAACGGGTTTACTTGCACGGGCGTTGTGACAGAGGCAGAAACCTACACTAACTTTGTTGGTTATGTCACCACCACGTTCAGAAGAAAGCATTTCCGTCCAACACCAGATGCATGTAGAGCCGCATACAACTGGAAGATGGCAGGTGACCCTCGATATGAGGAGTCTCTACACAACCCGTACCCTGACTACCATTGGCTTCGAACTGTGAAAACCACCAAGGAGTCTCTCGTTATCATATCCCCAAGTGTGGCAGATTTGGACCCATATGACAAATCCCTTCACTCGAGGGTCTTCCCTAGTGGAAAGTGCTCAGGAATAACGGTGTCTTCTACCTACTGCTCAACTAACCACGATTACACCATTTGGATGCCCGAAAATCTGAGACTGGGAACGTCTTGTGACATTTTTACCAATAGTAGAGGGAAGAGGGCATCCAAGGGGAGTAAGACTTGCGGCTTTGTAGATGAGAGAGGCCTGTATAAGTCGCTAAAAGGAGCATGCAAACTCAAGTTATGTGGAGTTCTTGGACTTCGACTTATGGATGGAACATGGGTTGCGATGCAAACATCAGATGAGACCAAATGGTGCCCCCCTGATCAGTTGGTGAATTTGCACGACTTTCGCTCGGATGAAATTGAGCATCTTGTTGTAGAAGAGTTAGTCAAGAAAAGAGAGGAGTGTCTGGATGCACTAGAGTCCATCATGACCACCAAGTCAGTGAGTTTCAGACGTCTCAGTCATTTAAGAAAGCTTGTTCCTGGATTTGGAAAAGCATATACCATATTCAATAAGACCTTGATGGAGGCTGATGCTCACTACAAGTCGGTCCGGACCTGGAATGAGGTCATCCCCTCAAGAGGGTGTTTAAGAGTTGGGGGGAGGTGTCATCCTCATGTGAACGGGGTGTTTTTCAATGGTATAATATTAGGGCCTGACGGCCATGTTCTAATCCCAGAGATGCAATCATCCCTCCTCCAGCAACATATAGAGTTGTTGGAATCCTCGGTTATTCCCCTGATGCACCCCCTGGCAGACCCATCCACAGTTTTCAAAGACGGTGATGAAGCTGAGGATTTTGTTGAAGTTCATCTTCCCGATGTGCATAAACAGGTCTCTGGGGTCGACCTGGGCCTCCCAAACTGGGGGAAGTATGTATTACTGAGTGCAGGGGCCCTGATTGCCTTGATGTTGATAGTTTTCCTAATAACATGTTGCAGAAGAGTCAATCGACCAGAATCTACGCAGCGCAGTCTCAGAGGGGCAGGGAGGAAGGTGTCGATCACTTCTCAGAGCGGGAAGGTTATATCTTCATGGGAGTCATATAAGAGTGGGGGTGAGACTAGACTG
>ACA03777
ATGGTCCCTTGGGCCCTTCTGTTTGTACCTTTTCTGATCTCTTCGTTGTGTTTTGGGAAGTTCCCTATCTACACAATACCAGACAAGCCTGGTCCTTGGAGTCCTATCGACATACATCATCTCAGTTGTCCCAATAATCTTGTTGTGGAAGACGAGGGGTGTAATAGTCTGTCGGGGTTTTCTTACATGGAACTAAAAGTGGGATACATCTCTGCCATAAAAGTGAACGGGTTCACTTGTACTGGTGTCGTGACGGAAGCCGAGACCTACACTAACTTCGTTGGTTATGTCACCACCACATTCAAGAGAAAACACTTTCGCCCGATGCCCGATGCATGTAGATCCGCATACAATTGGAAAATGGCAGGCGATCCTAGGTATGAAGAGTCCCTTCACAACCCATACCCTGATTATCATTGGCTGCGGACAGTTAAAACCACCAAGGAGTCTCTAATCATCATCTCGCCAAGTGTGGCTGACCTAGATCCGTATGACAAATCCCTTCATTCAAGGATTTTTCCTGGGGGGAAATGCACGGGTCTAACAGTCTCTTCCACCTACTGCTCGACCAACCATGACTACACCATCTGGATGCCTGAAAAAGCAGGGCTCGGGACATCTTGTGACATCTTCACCAATAGTAAAGGGAAGAGAGCGTCTAAAGGAGGCAAGACTTGTGGATTTGTGGACGAGAGAGGTTTGTATAAGTCCTTGAAAGGAGCTTGTAAGCTCAAGCTGTGCGGAGTTTCTGGGCTTAGACTTATAGATGGAACTTGGGTTGCGATTCAGACATTGGATGAAACCAAATGGTGCTCTCCTGATCAACTGGTGAATCTGCATGACTTCCACTCGGATGAGCTTGAGCATCTTGTTGTAGAGGAGTTGGTTAGAAAGAGGGAGGAATGTCTGGATGCATTAGAATCCATCATGACCACCAAATCAGTAAGCTTCAGACGTCTAAGCCACCTGAGAAAACTGGTTCCTGGGTTTGGGAAGGCATACACCATATTCAACAAAACCCTAATGGAGGCCGATGCCCACTACAAGTCCGTTCGGACTTGGAGCGAGATCATCCCCTCAAAAGGGTGTTTGAGAGTAGGGGGGAGATGTCATCCTCATGTAAATGGAGTATTTTTCAATGGCATCATTCTAGGTCCGGACGGGCATGTGTTGATCCCAGAAATGCAGTCATCCCTTCTCCAACAACATGTGGAACTGTTGGAGTCCTCCGTGATCCCCCTCATGCACCCCCTGGCAGATCCTTCAGCAGTTTTTAAAGATGGTGACGAGGCAGAGGATTTTGTTGAGGTTCATCTCCCAGATGTTCACAAACAGATCTCAGGGGTGGACCTAGGCCTCCCAAGCTGGGGAAAGTATATGCTGATGATTGCAGGTGCTCTAACGACTCTAATGCTGTTCATCTTCTTGATGACATGTTGCAAAAGGGTCAACAGGACAAAATCAATACGACAAGGCCCCAGAGAGATAGAAAGAAAAGTATCATTTACTCCCCAAAACAAAAAAGTCGTATCTTCATGGGAGTCTTACAAGAGCGGAGGCGAGACCAAGCTG
>AGQ16811
ATGGTTCCTCAGGTTCTTTTGTTTGTACCCCTTCTGGTTTTCTCAATGTGTTTCGGGAAATTTCCTATCTATACGATACCAGACAAACTTGGTCCCTGGAGCCCGATTGACATACATCATCTCAGCTGTCCAAACAACCTGGTTGTGGAAGATGAAGGATGCACTAACTTGTCGGGTTTCTCCTACATGGAACTTAAGGTGGGATACACCTCGGCCATAAAAGTAAACGGGTTCACGTGCACAGGTGTGGTAACAGAGGCAGAGACTTACACTAACTTTGTCGGTTATGTTACCACCACGTTCAAAAGAAAGCATTTCCGCCCAACACCAGATGCATGTCGAGCTGCTTACAACTGGAAGATGGCAGGTGACCCCAGATATGAAGAATCGCTGCACAATCCGTACCCTGACTACCACTGGCTTCGAACCGTTAAAACCACAAAGGAGTCCCTCGTCATCATATCCCCAAGTGTAGCGGACCTGGACCCATACGACAAATCCCTTCATTCGAGGGTCTTTCCTAGCGGGAAGTGCTCGGGAATAACAATATCATCTACTTACTGCTCTACTAACCATGATTACACAATCTGGATGCCTGAGAATCCGAGACTGGGGACATCTTGTGACATCTTTACCAACAGTAGAGGGAAGAGAGCATCCAAAGGGGGCAAAACTTGCGGATTTGTTGATGAAAGAGGCTTGTATAAGTCTTTGAAAGGGGCATGCAAACTCAAGTTGTGTGGAGTTCTCGGCCTTAGACTTATGGATGGAACGTGGGTTGCGATGCAAACATCGGACGAAACCAAGTGGTGTCCTCCTGATCAGTTGGTAAATCTACACGACTTTCGCTCGGACGAGATCGAACATCTTGTTGTAGAGGAGTTGGTCAAGAAAAGAGAGGAGTGTCTGGATGCACTAGAGTCCATCATGACTACCAAGTCGGTGAGTTTCAGACGTCTCAGCCACTTGAGGAAACTTGTCCCTGGGTTCGGAAAAGCATACACCATATTCAACAAAACCTTGATGGAAGCAGATGCCCATTACAAGTCAGTCCGAACCTGGAATGAAATCATCCCCTCCAAAGGGTGTTTGAGAGTTGGAGGGAGGTGTCATCCTCACGTGAAGGGGGTGTTTTTTAACGGTATAATACTGGGTCCTGACGGCCATGTTCTAATCCCAGAAATGCAATCGTCCCTCCTTCAGCAGCATATGGAGTTGTTGGAATCCTCAGTTATTCCCCTGATGCACCCTTTGGCAGACCCGTCTACAGTTTTCAAGGACGGTGATGAAGCAGAGGATTTTGTTGAGGTTCACCTTCCCGACGTGCACAAACAAATTTCAGGTGTTGACCTGGGTCTCCCCAGCTGGGGAAGGTATGTTTTGGTGAGTGCAGGGGTCTTGGTTGTCCTGATGTTGACAATTCTCATAATAACATGTTGCGGAAGAGTCCATCGACCCAAATCTACACAACACGGTCTCGGGGGGACAGGGAGGAAGGTGTCGGTCACTTCCCAAAGCGGGAAGGTCATATCTTCATGGGAGTCATATAAGAGTGGGGGTGAGACCAGACTG
>BAK53492
ATGATCCTTCAGGCCCTTCTGTTTGTGCCTCTCCTAATCTCTTCGTTGTGCCTCGGGAAATTCCCCATCTACACAATACCAGACAAGCTTGGTCCTTGGAGCCCCATCGATATACATCACCTCAGCTGTCCAAATAATTTAGTTGTGGAGGACGAAGGATGCACCAATCTATCAGGATTCTCTTACATGGAACTAAAGGTGGGATACATCTCTGCCATAAAGGTGAACGGGTTCACTTGTACCGGTGTTGTGACAGAGGCTGAAACCTATACCAACTTTGTTGGTTATGTCACCACCACATTCAAGAGGAAACATTTCCGCCCTATACCGGATGCATGCAGGGCTGCATACAACTGGAAGATGGCTGGTGATCCTAGATATGAGGAGTCTCTTCAAAATCCTTATCCTGATTACCACTGGCTACGGACCGTAAAGACCACTAAGGAGTCTCTTATCATCATATCTCCGAGTGTGGCTGATTTAGACCCATACGACAAATCCCTTCATTCTAGGGTGTTCCCTGGTGGGAAATGTTTGGGAATAACGGTTTCTTCCACCTACTGCTCAACCAACCATGATTACACCATCTGGATGCCTGAGGAACCAAGACTCGGGACATCTTGCGACATTTTTACCAGCAGTAAAGGGAAAAAGGCATCTAAAGGAGGCAAGACTTGCGGATTTGTGGATGAAAGGGGCTTGTACAAGTCTCTAAAAGGAGCATGTAAACTCAAGCTGTGCGGAGTTCTCGGACTTAGACTTATGGATGGAACCTGGGTTTCAATTCAAACATCAGACGATACCAAATGGTGCCCTCCGGATCAATTGGTGAATCTACATGACTTTCACTCAGACGAAATAGAGCATCTCGTCGTGGAGGAGTTGGTCAAGAAGAGGGAAGAGTGTTTGGACGCATTGGAGTCCATCATGACAACCAAATCTGTAAGTTTTAGACGTCTCAGCTATTTGAGAAAACTTGTCCCTGGGTTTGGAAAGGCATACACTATATTCAACAAGACTTTGATGGAGGCTGACGCCCACTACAAGTCAGTTCGGACTTGGAACGAGATCATCCCCTCAAAAGGGTGTTTGAAAGTCAGAGAGAGGTGTCATCCTCCTGTGGACGGAGTGTTCTTCAATGGAATAATTCTGGGTCCGGACGGGAATGTCCTGATACCAGAGATGCAATCGTCTCTACTTCAACAACATATGGAGCTATTGGAGTCTTCTGTAATCCCCTTAATGCATCCCTTGGCGGACCCGTCAACAGTCTTCAAGGAGGGGGATGAAGCGGAGGATTTTGTTGAAGTTCACCTCCCAGATGTTCACAAACAGATCTCAGGGGTTGATCTTGGTCTCCCGAGTTGGGGGAAATATCTCCTGATGATTGCAGGTGGTCTGGCGACACTAGTTCTGATAATCTGCTCGATGGCATGCTGTAGAAGAACCAAGCGAACAGAGTCAAGAAGACGAGACTCTCAAGAGTCAGAGAAAAAGGTAACGGTAACCCCCCAGACTAGGAAAGTCGTATCTTCATGGGAGTTATACAAGAGTGAAGGCGATGCCAGTCTG
>ADZ98844
ATGATTCCTCAAGCTCTGTTGTTTGTACCTCTTCTGGTTTTTCCATTGTGTTTCGGGAAATTCCCCATTTACACGATACCAGACAAACTCGGCCCCTGGAGTCCCATCGATATACATCACCTCAGCTGTCCGAACAATCTGGTTGTGGAGGACGAAGGATGTACCAATCTGTCAGGATTCTCATACATGGAGCTTAAAGTAGGATATATTTCGGCCATAAAGGTGAACGGGTTCACTTGTACGGGTGTGGTAACGGAAGCAGAAACCTACACTAACTTTGTCGGTTATGTCACCACCACGTTTAAGAGAAAGCACTTCCGACCAACACCGGATGCATGCAGATCAGCATACAATTGGAAGATGGCAGGTGACCCCAGATATGAAGAGTCTCTGCACAATCCCTATCCTGATTATCATTGGCTCCGGACTGTAAAAACCACCAAAGAGTCTGTTGTTATCATATCTCCAAGTGTGGCAGACTTAGACCCGTACGATAAATCACTTCATTCGAGAGTTTTTCCTAGAGGAAAATGCTCAGGAATAACGGTGTCTTCTGCCTACTGCTCTACCAACCATGATTATACCATCTGGATGCCTGAAAATCCTAGACTGGGGACCTCTTGTGATATTTTCACCAACAGCAGAGGGAAGAGAGCATCCAAAGGGAGCAAGACCTGTGGATTTGTGGATGAGAGAGGCTTGTACAAATCTCTAAAAGGAGCATGCAAACTGAAGCTGTGTGGAGTTCTTGGACTTAGGCTTATGGACGGAACATGGGTCGCGATTCAGACATCAAACGAGACCAAGTGGTGCCCTCCTGATCAACTAGTGAATCTACATGACTTTCATTCAGATGAGATTGAACATCTTGTTGTGGAGGAGTTGGTTAAGAAGAGGGAGGAGTGTCTAGATGCACTGGAGTCCATCATGACCACCAAGTCCGTGAGTTTCAGACGTCTCAGTCACTTGAGGAAGCTTGTGCCTGGATTTGGAAAAGCATACACCATATTCAACAAGACCTTAATGGAGGCTGATGCTCACTACAAATCGGTCCGAACTTGGAATGAGATCATCCCCTCGAAAGGGTGTTTAAGAGTCGGGGGGAGATGTCATCCTCATGTGAACGGAGTATTTTTCAATGGTATCATCCTAGGCCCTGACGGCCATGTCTTAATCCCGGAAATGCAGTCATCCCTCCTCCAGCAGCATATGGAGTTGTTGGAATCCTCGGTCATCCCCTTAATGCATCCCTTGGCAGATCCATCAACGGTTTTTAAAGATGGTGACGAGGTGGAGGATTTTGTTGAGGTTCACCTTCCAGATGTGCATAAGCAGGTCTCAGGGGTTGATCTCGGTCTCCCAAACTGGGGGAAGGATGTGTTGATGGGCGCAGGCGTTTTGACGGCACTGATGTTGATGATTTTCCTAATGACGTGTTGCCGAAGGACTAATAGAGCAGAATCAATACAACACAGTCTTGGAGAGACAGGGAGGAAAGTGTCGGTGACCTCCCAAAGCGGGAGGGTCATATCTTCATGGGAGTCATATAAAAGCGGAGGTGAGACCAAGCTG
>AAU11518
ATGATCCCCCAGGCTCTTCTGTTTGTGCCTCTCCTGATTCCCTCGCTGTGTCTCGGGAAGTTCCCCATCTACACGATACCAGACAAGCTTGGCCCCTGGAGCCCGATAGACATACATCATCTCAGCTGTCCCAACAATTTGGTTGTGGAAGACGAAGGGTGCACCAGTCTGTCAGGGTTTTCCTATATGGAACTGAAGGTGGGATACATCTCAGCCATGAAGGTGAACGGGTTCACTTGTACCGGTGTTGTGACAGAAGCCGAGACCTACACCAACTTTGTCGGTTATGTCACCACCACATTTAAGAGAAAACACTTCCGCCCGATGCCAGATGCCTGCAGAGCTGCACACGACTGGAAGATAGCCGGCGATCCTAGATATGAAGATTCTCTTCAAAATCCTTATCCTGATTACCATTGGCTACGGACCGTAAAGACCACCAAGGAGTCTCTCGTTATTATATCTCCGAGTGTGGCTGATTTGGACCCCTACGACAAATCCCTTCATTCAAGAGTTTTCCCCAGTGGGAAGTGTTTGGGGATAACAGTCTCCTCTACCTACTGCCCAACTAACCACGATTACACCATCTGGATGCCCGTAGAAGCAAGACTTGGGACATCTTGTGATATTTTCACCAATAGCAGAGGGAAGAAAGCATCTAAGGGGGGCAGGACTTGCGGATTTGTAGATGAAAGGGGCTTGTACAAGTCTCTGAAAGGAGCATGCAAACTCAAGCTATGCGGAGTCCCCGGGCTCCGGCTGATGAATGGAACCTGGGTCTCAATCCAGACATCAGATGATATTAAATGGTGCCCTCCTGATCAATTGGTGAATCTACATGACTTTCACTCAGATGAAATAGAACATCTCGTCGTAGAGGAATTGATCAAGAAAAGGGAAGGATGTTTAGATGCACTGGAGTCCATAATGACCACTAAATCAGTGAGCTTCAGACGTCTCAGCCACTTGAGAAAGCTTGTTCCTGGGTTTGGGAAGGCATACACCATATTCAATAATACCTTAATGGAAGCTGATGCTCATTACAAGTCAGTTCGGACTTGGAACGAAGTCATCCCCTCAAAAGGTTGCCTAAAAGTCGGAGGGAGGTGTCATCCCCCTGTGAACGGAGTATTCTTCAATGGTATAATTTTGGGTCCAGATGGGAATGTTCTGATCCCTGAGATGCAATCGTCCCTGCTCCAACAACATATGGAACTGTTGGAGTCTTCTGTTATCCCTCTGATGCACCCCTTGGCAGACCCATCAACAGTCTTCAAGGACGGTGATGAGGCGGAAGACTTTGTTGAGGTTCATCTTCCGGATGTTCACAAACAGGTCTCGGATGTTGACCTTGGTCTTCCGAGTTGGGGGAAGTATCTGTTGATGAGCGCAGGTGCTCTGGCAACACTGATTCTGGCGATCTTCTTAATAACATGTTGTAGAAGGGCCAATAGGACAAAATCAACACAGAGAGGTCATAGGGAGTCAGGAGGGAAAGTGTCAGTAGCCCCTCAAAACGGGAAAATCATATCCTCATGGGAGTTGTACAAAAGTGAAAGTGAGACCGGGATG
>AAX56084
ATGGTTCCTCAGGCTCTTTTGTTTGTACCCCTTCTGGTTGTCTCAATGTGTTTCGGGAAATTCCCTATCTATACGGTACCGGACAAACTTGGTCCCTGGAGCCCGATTGATATACATCACCTCAGCTGTCCAAACAACCTGGTTGTGGAAGATGAAGGATGCACTAACTTGTCGGGTTTCTCCTACATGGAACTTAAGGTGGGATACATCTCGGCCATAAAAGTAAACGGGTTCACGTGCACGGGTGTGGTGACAGAGGCAGAGACTTACACCAACTTTGTCGGTTATGTTACCACCACGTTCAAAAGAAAGCATTTCCGCCCAACACCAGATGCATGTCGAGCTGCTTACAACTGGAAGATGGCCGGTGACCCCAGGTATGAAGAATCGCTGCACAATCCGTACCCTGATTACCACTGGCTTCGAACCGTGAAAACCACAAAGGAGTCCCTCGTCATCATATCCCCAAGTGTAGCGGACCTGGACCCATATGACAAATCCCTTCATTCGAGGGTCTTTCCTAGCGGGAAGTGCTCGGGAATAACAATATCATCTACTTACTGCTCTACTAACCACGATTACACAATCTGGATGCCCGAGAATCCGAGACTGGGGACATCTTGTGACATCTTTACCAACAGTAGAGGGAAGAGAGCATCCAAAGGGGGCAAAACTTGCGGATTTGTTGATGAAAGAGGCTTGTACAAGTCTTTGAAAGGGGCATGCAAACTCAAATTGTGTGGTGTTCTTGGCCTTAGACTTATGGATGGAACGTGGGTTGCGATGCAAACATCGGACGAAACCAAGTGGTGTCCTCCTGATCAGTTGGTAAATCTACACGACTTTCGCTCGGACGAGATCGAACATCTTGTTGTGGAGGAGTTGGTCAAGAAAAGAGAGGAGTGTCTGGATGCACTAGAGTCCATCATGACTACCAAGTCGGTGAGTTTCAGACGTCTCAGCCACTTGAGAAAACTTGTCCCTGGGTTCGGAAAAGCATACACCATATTCAACAAAACCCTGATGGAAGCAGATGCCCATTACAAGTCAGTCCGAACCTGGAATGAGATCATCCCCTCCAAAGGGTGTTTGAGAGTTGGAGGGAGGTGTCATCCTCACGTAAACGGGGTGTTTTTTAACGGTATAATACTGGGTCCTGACGGCCATGTTCTGATCCCAGAGATGCAATCATCCCTCCTTCAGCAGCATATGGAGTTGTTGGAATCCTCAGTTATCCCCCTGATGCACCCTTTAGCAGACCCGTCTACAGTTTTCAAGGACGGCGATGAAGCAGAGGATTTTGTTGAGGTCCACCTTCCCGACGTGCACAAACAAGTTTCAGGTGTTGACCTGGGTCTCCCCAGCTGGGGAAAGTATGTTTTGGTGAGTGCAGGGGTCCTGGTTGTCCTGATGTTGACAATTTTCATAATGACATGTTGCAGAAGAGTCCATCGACCCAAGTCTACACAACACGGTCTCGGAGGGACAGGGAGGAAGGTGTCGGTCACTTCCCAAAGCGGGAAGGTCATATCTTCATGGGAGTCTTATAAGAGCGGGGGTGAGACCAGACTG
>AFN24258
ATGGTTCTTCAGGCTCTTTTGTTTGTACCCCTTCTGGTTTTTCCATCTTGTTTCGGGAAATTCCCAATTTACACGATACCAGACAAACTTGGTCCCTGGAGCCCGATCGACATACACCATCTCAGCTGTCCAAATAACTTGGTTGTGGAGGACGAAGGATGTAACAACCTGTCAGGGTTCTCCTACATGGAACTTAAAGTAGGATACATCTCAGCCATAAAAGTGAACGGGTTCACCTGTACAGGTGTTGTGACAGAGGCAGAAACCTACACCAACTTTGTTGGTTATGTCACAACCACATTCAAGAGAAAGCATTTCCGCCCTACACCAGATGCATGTAGAGCAGCATATAACTGGAAAATGGCCGGTGACCCCCGATATGAAGAGTCTCTACACAATCCGTACCCTGACTACCATTGGCTTCGAACTGTTAAAACCACCAAAGAGTCTCTCGTCATCATATCCCCAAGTGTGGCAGATTTAGATCCATATGACAAATCCCTTCACTCGAGGGTCTTCCCTAGCGGAAAATGCTCAGGAATGACAGTGTCTTCCACCTGTTGCTCAACCAACCATGATTACACCATTTGGATGCCCGAGAATCCGAGACTAGGGACATCTTGTGACATTTTCACCAATAGCAGAGGGAAGAGAGCATCCAAAGGGAGCAAGACTTGCGGCTTTGTAGATGAAAGAGGCCTGTATAAGTCTCTAAAAGGAGCCTGTAAACTCAAGTTATGTGGAGTTCTTGGACTTAGACTTATGGATGGAACATGGGTCGCCATGCAAACGTCAGATGAGATCAAATGGTGCCCTCCAGATCAGTTAGTGAATCTGCACGACTTTCGCTCGGACGAGATTGAACATCTTGTTGTGGAGGAGTTGGTCAAGAAAAGAGAGGAGTGTCTGGATGCACTAGAGTCAATCATGACCACCAAGTCAGTGAGTTTCAGACGTCTAAGTCACTTAAGAAAACTTGTCCCGGGGTTCGGAAAGGCATACACCATATTCAACAGAACCTTGATGGAGGCTGATGCTCACTACAAGTCAGTCCGGACCTGGAATGAGGTTATCCCTTCAAAAGGGTGTTTGAGAGTTGGGGGGAGGTGTCATCCTCATGTAAACGGGGTGTTTTTCAATGGTATAATATTGGGGCCTGACGGTCATGTTCTAATCCCAGAGATGCAATCATCCCTCCTCCAGCAACATATGGAGTTGTTGGAGTCCTCAGTTATCCCCTTGATGCACCCCCTGGCAAACCCTTCTACAGTTTTCAAAGAAGGTGACGAGGCTGAGGATTTTGTTGAAGTTCACCTCCCCGACGTACACAAACAAGTCTCAGGGGTTGACCTGGGTCTCCCAAATTGGGGTAAGTATGTATTGATGAGTGCAGGGGCCCTGATTGCCCTGATGTTGATAATTTTCCTAATGACATGTTGCAGAAGAGTCAATCGACCAGAATCTACGCAACGCATTCTTGGAGGGACAGGGAAAAAGGTGTCGGCCGCTTCCCAGAGCGGGAAGGTCATATCTTCATGGGAGTCATATAAAAGTGGAGGTGAGACCCAACTG
>AFN24313
ATGATCCCTCAGGCTCTTCTGTATGTGCCTCTCCTGATCTCCTCGTTGTGTTTCGGGGGATTCCCCATCTACACGATACCAGACAAGCTCGGCCCCTGGAGTCCCATTGACATACATCATCTCAGCTGTCCCAACAATTTGGTTGTGGAGGACGAGGGGTGCACCAGTCTGTCAGGGTTTTCTTACATGGAACTGAAGGTGGGGTACATCTCTGCCATAAAGGTGAACGGGTTCACTTGTACTGGTGTCGTGACAGAGGCCGAGACCTACACCAACTTTGTTGGTTATGTCACCACCACATTCAAGAGAAAACACTTTCGCCCTATGCCAGATGCATGCAGAGCTGCATACAATTGGAAGGTGGCCGGTGATCCTAGATATGAAGAATCTCTTCAAAATCCTTATCCTGACTACAGTTGGCTACGGACCGTAAAGACCACCAAAGAATCTCTTATTATTATATCTCCAAGTGTAGCGGATTTGGACCCATACGACAAATCCCTTCATTCAAGAGTTTTCCCTGGTGGGAAGTGTTTGGGAATAACAATCTCTTCTACCTACTGCTCAACTAACCATGATTACACCATCTGGATGCCTGAAGAAGCAAGACTCGGGACATCTTGTGACATTTTTACCAACAGCAGAGGGAAGAGAGCATCCAAGGGGGGCAAGACCTGCGGATTCGTGGACGAAAGGGGCTTGTACAAGTCTCTAAAAGGAGCATGTAAACTTAAGCTGTGCGGAGTTCCCGGACTCAGACTTATGGATGGAACCTGGGTCACAATTCAGACATCAGATGAAACCAAATGGTGCCCTTCTGATCAATTGGTAAATCTACATGACTTTCACTCAGATGAGATAGAACATCTTGTCGTGGAGGAGTTGGTCAAGAAGAGGGAAGAATGTCTGGATGCACTGGAGTCCATCATGACCACCAAATCCGTAAGCTTCAGACGTCTTAGCCACTTGAGAAAACTTGTTCCTGGGTTTGGAAAGGCATATACTATATTCAACAAGACCTTAATGGAAGCTGATGCTCATTACAAGTCAATTCGGACCTGGAACGAGATCATCCCCTCAAAAGGGTGCCTAAAAGTCGGAGGGAGGTGTCATCCTCATGTGGACGGAGTGTTCTTCAATGGAATAATTCTTGGTCCGGACGGGAATGTCCTAATCCCTGAGATGCAATCGTCCCTACTTCAACAACATGTGGAGCTGTTGGAGTCCTCTGTAATCCCTCTAATGCATCCCCTGGCAGACCCATCAACAGTCTTTAAGGACGGTGATGAAGCGGAGGACTTTGTTGAGGTTCACCTTCCGGACATTCACAAACAGGTCTCAGGGGTCGACCTTGGTCTCCCAAACTGGGGGAAGTATCTGCTAATGAGTGCAGGTGCTCTGGCAACACTAATGCTGACAATCTTTTTAATGACATGTTGCAGAAGAGCTAATCGAACAGAATCAATACAAAGAGATCCCGGGGAGTCAGGAAAGAAAGTATCGATAACTTCCCAAGACGGGAAAGTCATATCTTCATGGGAGTTGTACAAGAGTGGAGGCGAGACCAGGCTG
>AFN24143
ATGATCCCTCAAGCTCTTCTGTATGTGCCTCTCCTGATCTCCTCGTTGTGTTTCGGGGGATTCCCCATCTACACGATACCAGACAAGCTCGGCCCCTGGAGTCCCATTGACATACATCATCTCAGCTGTCCCAACAATTTGGTTGTGGAGGACGAGGGGTGCACCAGTCTGTCAGGGTTTTCTTACATGGAACTGAAGGTGGGGTACATCTCTGCCATAAAGGTGAACGGGTTCACTTGTACTGGTGTCGTGACAGAAGCCGAGACCTACACCAACTTTGTTGGTTATGTCACCACCACATTCAAGAGAAAACACTTTCGCCCTATGCCAGATGCATGCAGAGCTGCATACAATTGGAAGATGGCCGGTGATCCTAGATATGAAGAATCTCTTCAAAATCCTTATCCTGACTACAGTTGGCTACGGACCGTAAAGACCACCAAAGAGTCTCTTATTATCATATCTCCAAGTGTAGCGGATTTGGACCCATACGACAAATCCCTTCATTCAAGAGTTTTCCCTGGTGGGAAGTGTTTGGGAATAACAATCTCCTCTACCTACTGCTCAACTAACCATGATTACACCATCTGGATGCCTGAAGAAGCAAGACTCGGGACATCTTGTGACATTTTTACCAACAGTAGAGGGAAGAGAGCATCCAAGGGGGGCAAGACCTGCGGATTCGTGGACGAAAGGGGCTTGTACAAGTCTCTAAAAGGAGCATGTAAACTTAAGCTGTGCGGAGTTCCCGGACTCAGACTTATGGATGGAACCTGGGTCACAATTCAGACATCAGATGAAACCAAATGGTGCCCTTCTGATCAATTGGTAAATCTGCATGACTTTCACTCAGATGAGATAGAACATCTTGTCGTGGAGGAGTTGGTCAAGAAGAGGGAAGAATGTCTGGATGCACTGGAGTCCATCATGACCACCAAATCCGTAAGTTTCAGACGTCTTAGTCACTTGAGAAAACTTGTTCCTGGGTTTGGAAAGGCATATACTATATTCAACAAGACCTTAATGGAAGCTGATGCTCATTATAAGTCAATTCGGACCTGGAACGAGATTATCCCCTCAAAAGGGTGCCTAAAAGTCGGAGGGAGGTGTCATCCTCATGTGGACGGAGTGTTCTTCAATGGTATAATTCTGGGTCCGGACGGGAATGTCCTGATCCCTGAGATGCAATCGTCCCTACTTCAACAACATGTGGAGCTGTTGGAGTCCTCTGTAATCCCTCTAATGCATCCCTTGGCAGACCCATCAACAGTCTTTAAGGACGGTGATGAAGCGGAGGACTTTGTTGAGGTTCACCTTCCGGATATTCACAAACAGGTCTCAGGGGTCGACCTTGGTCTCCCAAACTGGGGGAAGTATCTGCTAATGAGTGCAGGTGCTCTGGCAACACTAATGCTGACAATCTTCTTAATGACATGTTGCAGAAGAGCTAATCGAACAGAATCAATACAACGAGATCCCGGGGAGTCAGGAAGGAAAGTGTCGATAACTTCCCCAGATGGGAAAGTCATATCTTCATGGGAGTTGTACAAGAGTGGAGGCGAGACCGGGCTG
>ADC34066
ATGGTTCCTCAAGCCCTTCTGTTTGTACCCCTTCTGGCCATTCCATTGTGTTTTGGGAAATTCCCCATTTACACGATACCAGACAAACTCGGTCCCTGGAGTCCCATTGATATACATCACCTCAGCTGTCCGAATAATTTGGTTGTGGAGGATGAAGGATGTACCAATCTGTCAGGATTCTCATACATGGAACTTAAAGTAGGATACATTTCAGCCATAAAGGTGAACGGGTTCACTTGTACGGGTGTGGTGACGGAAGCAGAAACCTACACTAACTTTGTTGGCTATGTCACCACCACGTTTAAGAGAAAGCACTTTCGACCAACACCGGATGCATGCAGATCCGCATACAATTGGAAGATGGCTGGTGACCCCAGATACGAAGAGTCTCTGCACAATCCCTATCCTGATTATCATTGGCTCCGGACTGTAAAAACCACCAAAGAGTCCTTTGTTATCATATCTCCAAGTGTGGCAGATCTAGATCCGTACGATAAATCCCTTCATTCGAGAGTTTTTCCTAGAGGAAAATGCTCAGGAATAACGGTGTCTTCTACCTACTGCTCTACTAACCATGACTACACCATCTGGATGCCTGAAAATCCCAGACTGGGGACCTCTTGTGATATTTTCACCAATAGCAGAGGGAAGAGAGCATCCAAAGGGAGCAAGACCTGTGGATTTGTAGATGAGAGAGGCTTGTACAAATCTCTAAAAGGAGCATGCAAACTGAAGCTGTGTGGGGTTCTTGGACTTAGACTTATGGATGGAACATGGGTCGCGATTCAGACATCAGACGAGACCAAGTGGTGCCCTCCTGACCAGTTAGTGAATCTACATGACTTTCATTCGGATGAGATTGAACATCTTGTTGTGGAGGAGTTGGTCAAGAAAAGGGAAGAGTGCCTAGATGCACTGGAGTCCATCATGACCACCAAGTCCGTGAGTTTCCGACGTCTCAGTCACTTGAGGAAACTTGTGCCTGGGTTCGGAAAAGCATACACCATATTCAATAAGACCTTGATGGAGGCTGATGCTCACTACAAATCGGTCCGGACTTGGAACGAGATCATCCCCTCTAAAGGGTGTTTGAGAGTTGGAGGCAGATGTCATCCCCATGTGAACGGGGTGTTTTTTAATGGTATTATCCTAGGCCCTGACGGCCATGTCTTAATCCCGGAAATGCAGTCATCTCTCCTTCAGCAGCATATGGAGTTGTTGGAATCCTCGGTCATCCCCTTAATGCATCCTTTGGCAGATCCATCAACGGTTTTTAAAGATGGTGACGAGGCGGAGGATTTTGTTGAGGTTCACCTTCCAGATGTGCATAAGCAGGTCTCAGGGGTCGATCTCGGTCTCCCAAGCTGGGGGAAGTATGTGTTGATGAGTGCAGGCATTTTGACTGCACTGATGTTGATGATCTTCTTAATGACGTGTTGCCGAAGGACTAATAGAGCAGAGTCAATACAACACAGTCTTGGAGAGACAGGGAGGAAAGTGTCGGTAACCTCCCAAAGCGGGAGGGTCATATCTTCATGGGAGTCATACAAAAGCGGAGGTGAGACCAAGCTG
>ACN65049
ATGATCCCTCAGGCTCTTCTGTTTGTACCCCTTCTGGTTGTTCCATTGTGTTTTGGGAAATTCCCCATTTACACGATACCAGACAAACTCGGTCCCTGGAGTCCCATTGATATACATCATCTCAGCTGTCCGAATAATTTGGTTGTGGAGGATGAAGGATGTACCAATCTGTCAGGATTCTCATACATGGAACTTAAAGTGGGATATATTTCAGCCATAAAGGTGAATGGGTTCACTTGTACGGGTGTGGTGACAGAAGCAGAAACCTACACTAACTTTGTTGGCTATGTCACCACCACGTTTAAGAGAAAGCACTTCCGACCAACGCCGGATGCATGCAGATCTGCATACAATTGGAAGATGGCTGGTGACCCCAGATATGAAGAGTCTCTGCACAATCCCTATCCGGATTATCATTGGCTCCGAACTGTAAAAACCACCAAGGAGTCCTTTGTTATCATATCTCCGAGTGTGGCAGATCTAGACCCGTACGATAAATCCCTTCATTCGAGAGTTTTTCCTAGAGGGAAATGCTCAGGAATAACGGTGTCCTCTACCTACTGCTCTACCAACCATGACTACACCATCTGGATGCCTGAGAATCCCAGATTGGGGACCTCTTGTGATATTTTCACCAATAGCCGAGGGAAGAGAGCATTCAAAGGGAGCAAGACCTGTGGATTTGTAGATGAGAGAGGCTTGTACAAATCTCTAAAAGGAGCATGCAAACTGAAGCTGTGCGGAGTTCTTGGACTTAGACTTATGGATGGAACATGGGTCGCGATTCAGACATCAAGAGAGACCAAGTGGCGCCCTCCTGACCAGCTAGTAAATCTACATGACTTTCATTCGGATGAGATTGAACATCTTGTTGTGGAGGAGTTGGTCAAGAAAAGAGAAGAGTGTCTAGATGCACTGGAGTCCATCATGACCACCAAGTCCGTGAGTTTCCGACGTCTCAGTCACTTGAGGAAACTTGTGCCTGGGTTTGGAAAAGCATACACCATATTCAACAAGACCTTGATGGAGGCTGATGCTCACTACAAGTCGGTCCGAACTTGGAATGAGATCATCCCCTCAAAAGGGTGTTTAAGAGTTGGGGGCAGATGTCACCCCCATGTGAACGGAGTGTTTTTCAACGGTATCATCCTGGGCCCTGACGGCCATGTCCTGATCCCGGAAATGCAGTCATCCCTCCTCCAGCAGCATATGGAGCTGTTGGAATCCTCAGTTATCCCCTTGATGCATCCTTTGGCAGATCCATCAACGGTTTTTAAAAATGGTGACGAGGCGGAGGATTTTGTTGAGGTACACCTTCCAGATGTGCATAAGCAGGTCTCAGGGGTTGATCTCGGTCTCCCAAGCTGGGGGAAGTATGTGTTGATGAGTGCAGGCATTCTGACTGCACTGATGTTGATGATTTTCTTAATGACGTGTTGCCGAAGGACCAATAGACCAGAATCAATACAACACAGTCTTGGAGAGACGGGGAGGAAAGTGTCGGTAACCTCCCAAAGCGGGAGGGTCATATCTTCATGGGAGTCATATAAAAGTGGAGGTGAGACCAAGCTG
>AFN24148
ATGATCCCTCAGGCTTTTTTGTTTGTGCCTCTCCTGATTCCCTCGCTGTGTCTCGGGGAATTCCCCATCTACACGATACCAGACAAGCTCGGCCCTTGGAGCCCTATCGACATACATCATCTCAGCTGTCCCAACAATCTGGTTGCAGAAAACGACGGGTGCACAAGTCTGTCAGGGTTTTCCTATATGGAACTGAAGGTGGGATACATCTCTGCCATAAAGGTGAACGGATTCACTTGTACCGGTGTTATGACAGAAGCCGAGACCTACACCAACTTTGTCGGTTATGTCACCACCACATTCAAGAGAAAGCACTTCCGCCCGATGCCAGATGCCTGCAGAGCTGCACACGACTGGAAAATAGCCGGTGATCCCAGATATGAAGATTCCCTTCAAAATCCTTATCCTGATTACCATTGGCTACGGACTGTAAAGACCACCAAGGAGTCGCTCGTTATTATATCCCCGAGTGTTGCTGATTTGGACCCCTACGACAAGTCCCTTCATTCAAGAGTTTTCCCCAGTGGGAAGTGTTTGGGGATAACAGTCTCTTCCACCTACTGCTCAACCAACCATGATTACACCATCTGGATGCCCGTAGAACCAAGACTTGGAACATCTTGTGATATTTTTACCAACAGCAGAGGGAAGAGAGCATCTAAGGGGGGCAGGGTTTGCGGATTTGTGGATGAAAGGGGCTTATACAAGTCTCTCAAAGGAGCATGCAAACTCAAGCTGTGCGGAGTCCCCGGGATTAGGCTGATGGATGGAACCTGGGTCTCAATCCAGACATCAGAAGAGATTAAGTGGTGCCCTCCTGATCGATTAGTGAATCTACACGACTTTCACTCGGATGAAATAGAACATCTTGTTGTAGAGGAATTGATCAAGAGGAGGGAAAATTGTCTAGATGCACTGGAGTCCATCATGACCACCAAATCAGTGAGCTTCAGACGTCTCAGCCACTTGAGAAAGCTTGTTCCTGGGTTTGGGAAGGCATACACCATATTCAACAAGACCTTAATGGAGGCTGATGCTCATTACAAGTCAGTTAAGACTTGGAACGAGGTCATCCCTTCGAAGGGTTGCCTGGAAGTCGGAGGGAGATGTCATCCCCCTGTGAACGGAGTATTCTTCAATGGTATAATTTTGGGTCCAGATGGAAATGTTCTGATCCCTGAGATGCAATCTTCCCTGCTTCAACAACATATGGAGCTGTTAGAGTCTTCTGTTATCCCTCTGATGCATCCCTTGGCAGACCCATCAACAGTCTTCAAGGAAGGTGATGAGGCGGAAGACTTTGTTGAGGTTCATCTTCCAGATGTCCACAAACAGGTTTCGGATGTTGACCTTGGTCTTCCGAGTTGGGGGAAGTATCTGTTGATGAGTGCAGGTGCTCTGGCAATACTGATTCTGGTGATCGTCTTAATAATATGTTGTAGGAGGGTCAATAAGACAGGATCAACACAGAGAGGTCATAGGGAATCAGGAGGGAAAATGTCAGTAGCACCTCAAAATGGGAAGATCATATCCTCATGGGAGTTGTACAAAAGTGAAAGCGAGACCGGACTG
>AFN24318
ATGATCTCTCAAGCTCTTCTGTTTGTGCCTCTCCTGATTTCCTCGCTGTGTCTCGGAGAATTCCCCATTTACACGATACCAGAAAAACTCGGCCCTTGGAGTCCCATCGACATACATCACCTCAGTTGCCCTAACAATCTGGTTGTGGAGGATGAGGGATGCAACAGTCTGTCGGGGTTTTCTTACATGGAACTGAAAGTGGGATACATCTCTTCCATAAAAGTGAATGGGTTCACTTGTACAGGTGTCGTGACGGAAGCTGAGACCTACACCAACTTTGTTGGTTATGTCACCACCACATTCAAGAGAAAACACTTCCGCCCGATGCCAGATGCATGCAGAGCTGCATACAACTGGAAGATGTCCGGAGATCCTAGATATGAAGAGTCTCTTCACAATCCTTACCCTGATTACCATTGGCTACGGACTGTAAAAACCACCAAAGAGTCTCTTGTTATCATATCGCCAAGTGTGGCTGATTTGGATCCATACGACAAATCCCTTCATTCAAGGGTCTTCTCTGGTGGGAAGTGTTTGGGAATAACAATCTCTTCCACCTACTGCTCCACTAACCATGATTACACCATCTGGATGCCCGAAGAAGCAAGACTTGGGACCTCTTGTGACATTTTTACCAACAGCAAAGGGAAGAAGGCATCTAAGGGGGGCAGGACTTGCGGATTCGTGGATGAAAGGGGATTGTATAAGTCTCTAAAAGGGGCATGCAAACTCAAACTGTGCGGAGTTCCTGGACTTAGACTTATGGATGGAACTTGGGTCTCAATTCAGACATCAGATGAGACCAAATGGTGCCCTCCTGATCAACTGGTGAATATACATGATTTTCGCTCAGATGAGATAGAACATCTCGTAGTGGAGGAGTTGGTCAAGAAGAGGGAAGAATGCCTGGATGCACTGGAGTCCATTATGACCACAAAATCAGTAAGCTTCAGACGTCTTAGCCACTTGAGAAAACTCGTTCCTGGGTTCGGAAAGGCATATACTATATTCAACAAAACATTAATGGAGGCTGATGCTCACTACAAGTCAGTTCGGACTTGGAATGAAATCATCCCCTCAAAAGGGTGCCTAAGCGTCGGAGGGAGGTGCCATCCTCATGTGGACGGAGTGTTCTTCAATGGTATAATTCTGGGTCCGGATGGAAGTGTCCTGATCCCTGAGATGCAATCATCCCTACTTCAACAGCATATGGAGCTGTTGGAGTCCTCTGTAATCCCCCTAATGCATCCCTTGGCAAACCCATCAACAGTCTTCAAGGACGGTGATGAGGCGGAGGACTTTGTTGAAGTTCACCTCCCGGACATTCAAGAACAGGTCTCAGGGGTTGACCTTGGTCTCCCAAACTGGGGGAAGTATGTGCTTATGAGTGCAGGCGCTCTGGCTATCCTACTGCTGACAATCTTCTTAATGACATGTTGCATAAGGACCAATAGAACAAAATCAATACAACAAGGTCCTGGGGAGTCAGGAAGGAAAGTATCTGTTCCTCCCCAAAACGGGAGAGTCATATCTTCATGGGAGTCATTCAAGAGCGGAGGCGAAACCGGCCTG
>AFN24253
ATGATCCCTCAGGCTCTTCTCCTTGTGCCTCTCCTAATTTCCTCGTTGTGTTTCGGGGGATTCCCCATCTACACGATACCAGACAAGCTCGGACCTTGGAGTCCCATCGATATCCATCATCTCAGCTGTCCGAACAATTTGGTTGTAGAGGACGAGGGGTGCACCAGTCTGTCAGGGTTCTCTTACATGGAACTGAAGGTGGGATACATCTCTGCCATAAAAGTGAACGGGTTCACTTGTACCGGTGTTGTGACAGAAGCCGAGACCTACACCAACTTTGTTGGTTATGTCACCACCACATTCAAGAGAAAACACTTTCGCCCGACGCCAGATGCATGCAGAGCTGCATACAACTGGAAGATGGCCGGTGATCCTAGATATGAAGAGTCTCTTCAAAATCCTTATCCTGATTATCATTGGCTACGGACCGTAAAGACCACCAAAGAGTCTCTTATTATCATATCTCCAAGTGTAGCGGATTTGGACCCATACGACAAATCCCTTCATTCAAGAGTTTTCCCTGGTGGGAAGTGTTTGGGAATAACAGTCTCTTCAACCTACTGCTCAACTAACCATGATTACACTATCTGGATGCCTGAAGAAGCAAGACTCGGGACATCTTGTGATATTTTTACCAACAGCAGAGGGAAAAGAGCATCTAAGGGGGGCAAGACTTGCGGATTCGTGGACGAAAGGGGCTTGTATAAGTCTCTAAAAGGGGCATGTAAACTCAAGCTATGCGGAGTTCCCGGACTTAGACTTATGGATGGAACCTGGGTCACAATTCAGACATCAGATGAAACCAAATGGTGCCCTTCTGATCAATTGGTAAATCTACATGACTTTCACTCAGATGAGATAGAACATCTCGTCGTGGAGGAGTTGGTCAAAAAGAGGGAAGAATGTCTGGATGCACTGGAGTCCATCATGACCACCAAATCCGTAAGCTTCAGACGTCTCAGCCACTTGAGAAAACTTGTTCCTGGGTTTGGAAAGGCATATACTATATTCAACAAGACCTTGATGGAAGCTGATGCTCACTACAAGTCAATTCGGACTTGGAACGAGATCATCCCCTCAAAAGGGTGCCTAAAAGTCGGAGGGAGGTGTCATCCCCATGTAGACGGAGTGTTTTTCAATGGCATAATTCTGGGTCCGGACGGGAATGTTTTGATCCCTGAGATGCAATCCTCCCTACTTCAACAACATGTGGAGCTGTTGGAGTCCTCTGTAATCCCTCTAATGCATCCCTTGGCAGACCCATCAACAGTCTTCAAGGACGGTGATGAAGCGGAGGACTTTGTTGAGGTCCACCTTCCAGATATTCACAAACAAGTCTCAGGGGTTGACCTTGGTCTCCCAAACTGGGGGAAGTATCTGCTGATGAGTGCAGGTGCTCTAGCAACACTAATACTGACTATCTTCCTAGTGACATGTTGCAGAAGAGTTGATAGAACAAGATCAATACAACGAGGTTCCGGGGAGTCAGGAAGGAAAGTGTCGGTGACTTCCCAAAACGGGAAAGTCATCTCTTCATGGGAGTTGTACAAGAGTGGAGGCGAGACCAGGCTG
>AAZ07894
ATGGTTCCTCAGGTTCTTTTGTTTGTACCCCTTCTGGGTTTTTCGTTGTGTTTCGGGAAGTTCCCCATTTACACGATACCAGACGAACTTGGTCCCTGGAGCCCTATTGACATACACCATCTCAGCTGTCCAAATAACCTGGTTGTGGAGGATGAAGGATGTACCAACCTGTCCGAGTTCTCCTACATGGAACTCAAAGTGGGATACATCTCAGCCATCAAAGTGAACGGGTTCACTTGCACAGGTGTTGTGACAGAGGCAGAGACCTACACCAACTTTGTTGGTTATGTCACAACCACATTCAAGAGAAAGCATTTCCGCCCCACCCCAGACGCATGTAGAGCCGCGTATAACTGGAAGATGGCCGGTGACCCCAGATATGAAGAGTCCCTACACAATCCATACCCCGACTACCACTGGCTTCGAACTGTAAGAACCACCAAAGAGTCCCTCATTATCATATCCCCAAGTGTGACAGATTTGGACCCATATGACAAATCCCTTCACTCAAGGGGCTTCCCTGGCGGAAAGTGCTCAGGAATAACGGTGTCCTCTACCTACTGCTCAACTAACCATGATTACACCATTTGGATGCCCGAGAATCCGGGACCAAGGACACCTTGTGACATTTTTACCAATAGCAGAGGGAAGAGAGCATCCAAAGGGAACAAGACTTGCGGCTTTGTGGATGAAAGAGGCCTGTATAAGTCTCTAAAAGGAGCATGCAGGCTCAAGTTATGTGGAGTTCTTGGACTTAGACTTATGGATGGAACATGGGTCGCGATGCAAACATCAGATGAGACCAAATGGTGCCCTCCAGATCAGTTGGTGAATTTGCACGACTTTCGCTCAGACGAGATTGAGCATCTCGTTGTGGAGGAGTTAGTCAAGAAAAGAGAGGAATGTCTGGATGCATTAGAGTCCATCATGACCACCAAGTCAGTAAGTTTCAGACGTCTCAGTCACCTGAGAAAACTTGTCCCAGGGTTTGGAAAAGCATATACCATATTCAACAAAACCTTGATGGAGGCTGATGCTCACTACAAGTCAGTCCGGACCTGGAATGAGATCATCCCCTCAAAAGGGTGTTTGAAAGTTGGAGGAAGGTGCCATCCTCATGTGAACGGGGTGTTTTTCAATGGTATAATATTAGGGCCTGACGGCCATGTCCTAATCCCAGAGATGCAATCATCCCTCCTCCAGCAACATATGGAGTTGTTGAAATCTTCAGTTATCCCCCTGATGCACCCCCTGGCAGACCCTTCTACAGTTTTCAAAGAAGGTGATGAGGCTGAGGATTTTGTTGAAGTTCACCTCCCCGATGTGTACAAACAGATCTCAGGGGTTGACCTGGGTCTCCCGAACTGGGGAAAGTATGTATTGATGACTGCAGGGGCCATGATTGGCCTGGTGTTGATATTTTCCCTAATGACATGGTGCAGAAGAGCCAATCGACCAGAATCGAAACAACGCAGTTTTGGAGGGACAGGGAGGAATGTGTCAGTCACTTCCCAAAGCGGAAAAGTCATACCTTCATGGGAATCATATAGGAGTGGAGGTGAGATCAGACTG
>ACF94316
ATGGTTCCTCAGGCTCTCCTGTTTGTACCCCTTCTGGTTTTTCCATTGTGTTTTGGGAAATTCCCTATTTACACGATACCAGACAAGCTTGGTCCCTGGAGTCCGATTGACATACATCACCTCAGCTGCCCAAACAATTTGGTAGTGGAGGACGAAGGATGCACCAACCTGTCAGGGTTCTCCTACATGGAACTTAAAGTTGGATACATCTTAGCCATAAAAGTGAACGGGTTCACTTGCACAGGCGTTGTGACGGAGGCTGAAACCTACACTAACTTCGTTGGTTATGTCACAACCACGTTCAAAAGAAAGCATTTCCGCCCAACACCAGATGCATGTAGAGCCGCGTACAACTGGAAGATGGCCGGTGACCCCAGATATGAAGAGTCTCTACACAATCCGTACCCTGACTACCGCTGGCTTCGAACTGTAAAAACCACCAAGGAGTCTCTCGTTATCATATCTCCAAGTGTGGCAGATTTGGACCCATATGACAGATCCCTTCACTCGAGGGTCTTCCCTAGCGGGAAGTGCTCAGGAGTAGCGGTGTCTTCTACCTACTGCTCCACTAACCACGATTACACCATTTGGATGCCCGAGAATCCGAGACTAGGGATGTCTTGTGACATTTTTACCAATAGTAGAGGGAAGAGAGCATCCAAAGGGAGTGAGACTTGCGGCTTTGTAGATGAAAGAGGCCTATATAAGTCTTTAAAAGGAGCATGCAAACTCAAGTTATGTGGAGTTCTAGGACTTAGACTTATGGATGGAACATGGGTCTCGATGCAAACATCAAATGAAACCAAATGGTGCCCTCCCGATAAGTTGGTGAACCTGCACGACTTTCGCTCAGACGAAATTGAGCACCTTGTTGTAGAGGAGTTGGTCAGGAAGAGAGAGGAGTGTCTGGATGCACTAGAGTCCATCATGACAACCAAGTCAGTGAGTTTCAGACGTCTCAGTCATTTAAGAAAACTTGTCCCTGGGTTTGGAAAAGCATATACCATATTCAACAAGACCTTGATGGAAGCCGATGCTCACTACAAGTCAGTCAGAACTTGGAATGAGATCCTCCCTTCAAAAGGGTGTTTAAGAGTTGGGGGGAGGTGTCATCCTCATGTGAACGGGGTGTTTTTCAATGGTATAATATTAGGACCTGACGGCAATGTCTTAATCCCAGAGATGCAATCATCCCTCCTCCAGCAACATATGGAGTTGTTGGAATCCTCGGTTATCCCCCTTGTGCACCCCCTGGCAGACCCGTCTACCGTTTTCAAGGACGGTGACGAGGCTGAGGATTTTGTTGAAGTTCACCTTCCCGATGTGCACAATCAGGTCTCAGGAGTTGACTTGGGTCTCCCGAACTGGGGGAAGTATGTATTACTGAGTGCAGGGGCCCTGACTGCCTTGATGTTGATAATTTTCCTGATGACATGTTGTAGAAGAGTCAATCGATCAGAACCTACGCAACACAATCTCAGAGGGACAGGGAGGGAGGTGTCAGTCACTCCCCAAAGCGGGAAGATCATATCTTCATGGGAATCACACAAGAGTGGGGGTGAGACCAGACTG
>AFN24428
ATGATCCCTCAGGCTCTTCTGTATGTGCCTCTCCTGATCTCCTCGTTGTGTTTCGGGGGATTCCCCATCTACACGATACCAGACAAGCTCGGCCCCTGGAGTCCCATTGACATACATCATCTCAGCTGTCCCAACAATTTGGTTGTGGAGGACGAGGGGTGCACCAGTCTGTCAGGGTTTTCTTACATGGAACTGAAGGTGGGGTACATCTCTGCCATAAAGGTGAATGGGTTCACTTGTACTGGTGTCGTGACAGAAGCCGAGACCTACACCAACTTTGTTGGTTATGTCACCACTACATTCAAGAGAAAACACTTTCGCCCTATGCCAGACGCATGCAGAGCTGCATACAATTGGAAGATGGCCGGTGATCCTAGATATGAAGAATCTCTTCAAAATCCTTATCCTGACTACAGTTGGCTACGGACCGTAAAGACCACCAAAGAGTCTCTTATTATCATATCTCCAAGTGTAGCGGATTTGGACCCATACGACAAATCCCTTCATTCAAGAGTTTTCCCTGGTGGGAAGTGTTTGGGAATAACAATCTCTTCTACCTACTGCTCAACTAACCATGATTACACCATCTGGATGCCTGAAGAAGCAAGACTCGGGACTTCTTGTGACATTTTTACCAACAGCAGAGGGAAGAGAGCATCCAAGGGGGGCAAGACCTGCGGATTCGTGGACGAAAGGGGCTTGTACAAGTCTCTAAAAGGAGCATGTAAACTTAAGCTGTGCGGAGTTCCCGGACTCAGACTTATGGATGGAACCTGGGTCACAATTCAGACATCAGATGAAACCAAATGGTGCCCTTCTGATCAATTGGTAAATCTACATGACTTTCACTCAGATGAGATAGAACATCTTGTCGTGGAGGAGTTGGTCAAGAAGAGGGAAGAATGTCTGGATGCACTGGAGTCCATCATGACCACCAAATCCGTAAGCTTCAGACGTCTTAGCCACTTGAGAAAACTTGTTCCTGGGTTTGGAAAGGCATATACTATATTCAACAAGACCTTAATGGAAGCTGATGCTCATTACAAGTCAATTCGGACCTGGAACGAAATCATCCCCTCAAAAGGGTGCCTAAAAGTCGGAGGGAGGTGTCATCCTCATGTGGACGGAGTGTTCTTCAATGGTATAATTCTGGGTCCGGACGGGAATGTCCTGATCCCTGAGATGCAATCGTCCCTACTTCAACAACATGTGGAGCTGTTGGAGTCCTCTGTAATCCCTCTAATGCATCCCTTGGCAGACCCATCAACAGTCTTTAAGGACGGTGATGAAGCGGAGGACTTTGTTGAGGTTCACCTTCCGGATATTCACAAACAGGTCTCAGGGGTCGACCTTGGTCTCCCAAACTGGGGGAAGTATCTGCTAATGAGTGCAGGTGCTCTGGCAACACTAATGCTGATAATCTTCTTAATGGCATGTTGCAGAAGAGCTAATCGAACAGAATCAATACAACGAGATCCCGGGGAGTCAGGAAGGAAAGTATCGATACCTTCCCAAGACGGGAAAGTCATATCTTCATGGGAGTTGTACAAGAGTGGAGGCGAGACCAGGCTG
>ACF94311
ATGGTTCCTCAGGCTCTCCTGTTTGTACCCCTTCTGGTTTTTCCATTGTGTTTTGGGAAATTCCCTATTTACACGATACCAGACAAGCTTGGTCCCTGGAGTCCGATTGACATACATCACCTCAGCTGCCCAAACAATTTGGTAGTGGAGGACGAAGGATGCACCAACCTGTCAGGGTTCTCCTACATGGAACTTAAAGTTGGATACATCTTAGCCATAAAAGTGAACGGGTTCACTTGCACAGGCGTTGTGACGGAGGCTGAAACCTACACTAACTTCGTTGGTTATGTCACAACCACGTTCAAAAGAAAGCATTTCCGCCCAACACCAGATGCATGTAGAGCCGCGTACAACTGGAAGATGGCCGGTGACCCCAGATATGAAGAGTCTCTACACAATCCGTACCCTGACTACCGCTGGCTTCGAACTGTAAAAACCACCAAGGAGTCTCTCGTTATCATATCTCCAAGTGTGGCAGATTTGGACCCATATGACAGATCCCTTCACTCGAGGGTCTTCCCTAGCGGGAAGTGCTCAGGAGTAGCGGTGTCTTCTACCTACTGCTCCACTAACCACGATTACACCATTTGGATGCCCGAGAATCCGAGACTAGGGATGTCTTGTGACATTTTTACCAATAGTAGAGGGAAGAGAGCATCCAAAGGGAGTGAGACTTGCGGCTTTGTAGATGAAAGAGGCCTATATAAGTCTTTAAAAGGAGCATGCAAACTCAAGTTATGTGGAGTTCTAGGACTTAGACTTATGGATGGAACATGGGTCTCGATGCAAACATCAAATGAAACCAAATGGTGCCCTCCCGATAAGTTGGTGAACCTGCACGACTTTCGCTCAGACGAAATTGAGCACCTTGTTGTAGAGGAGTTGGTCAGGAAGAGAGAGGAGTGTCTGGATGCACTAGAGTCCATCATGACAACCAAGTCAGTGAGTTTCAGACGTCTCAGTCATTTAAGAAAACTTGTCCCTGGGTTTGGAAAAGCATATACCATATTCAACAAGACCTTGATGGAAGCCGATGCTCACTACAAGTCAGTCAGAACTTGGAATGAGATCCTCCCTTCAAAAGGGTGTTTAAGAGTTGGGGGGAGGTGTCATCCTCATGTGAACGGGGTGTTTTTCAATGGTATAATATTAGGACCTGACGGCAATGTCTTAATCCCAGAGATGCAATCATCCCTCCTCCAGCAACATATGGAGTTGTTGGAATCCTCGGTTATCCCCCTTGTGCACCCCCTGGCAGACCCGTCTACCGTTTTCAAGGACGGTGACGAGGCTGAGGATTTTGTTGAAGTTCACCTTCCCGATGTGCACAATCAGGTCTCAGGAGTTGACTTGGGTCTCCCGAACTGGGGGAAGTATGTATTACTGAGTGCAGGGGCCCTGACTGCCTTGATGTTGATAATTTTCCTGATGACATGTTGTAGAAGAGTCAATCGATCAGAACCTACGCAACACAATCTCAGAGGGACAGGGAGGGAGGTGTCAGTCACTCCCCAAAGCGGGAAGATCATATCTTCATGGGAATCACACAAGAGTGGGGGTGAGACCAGACTG
>AFN24423
ATGATCCCTCAGGCTCTTCTGTATGTGCCTCTCCTGATCTCCTCGTTGTGTTTCGGGGGATTCCCCATCTACACGATACCAGACAAGCTCGGCCCCTGGAGTCCCATTGACATACATCATCTCAGCTGTCCCAACAATTTGGTTGTGGAGGACGAGGGGTGCACCAGTCTGTCAGGGTTTTCTTACATGGAACTGAAGGTGGGGTACATCTCTGCCATAAAGGTGAATGGGTTCACTTGTACTGGTGTCGTGACAGAAGCCGAGACCTACACCAACTTTGTTGGTTATGTCACCACTACATTCAAGAGAAAACACTTTCGCCCTATGCCAGACGCATGCAGAGCTGCATACAATTGGAAGATGGCCGGTGATCCTAGATATGAAGAATCTCTTCAAAATCCTTATCCTGACTACAGTTGGCTACGGACCGTAAAGACCACCAAAGAGTCTCTTATTATCATATCTCCAAGTGTAGCGGATTTGGACCCATACGACAAATCCCTTCATTCAAGAGTTTTCCCTGGTGGGAAGTGTTTGGGAATAACAATCTCTTCTACCTACTGCTCAACTAACCATGATTACACCATCTGGATGCCTGAAGAAGCAAGACTCGGGACTTCTTGTGACATTTTTACCAACAGCAGAGGGAAGAGAGCATCCAAGGGGGGCAAGACCTGCGGATTCGTGGACGAAAGGGGCTTGTACAAGTCTCTAAAAGGAGCATGTAAACTTAAGCTGTGCGGAGTTCCCGGACTCAGACTTATGGATGGAACCTGGGTCACAATTCAGACATCAGATGAAACCAAATGGTGCCCTTCTGATCAATTGGTAAATCTACATGACTTTCACTCAGATGAGATAGAACATCTTGTCGTGGAGGAGTTGGTCAAGAAGAGGGAAGAATGTCTGGATGCACTGGAGTCCATCATGACCACCAAATCCGTAAGCTTCAGACGTCTTAGCCACTTGAGAAAACTTGTTCCTGGGTTTGGAAAGGCATATACTATATTCAACAAGACCTTAATGGAAGCTGACGCTCATTACAAGTCAATTCGGACCTGGAACGAAATCATCCCCTCAAAAGGGTGCCTAAAAGTCGGAGGGAGGTGTCATCCTCATGTGGACGGAGTGTTCTTCAATGGTATAATTCTGGGTCCGGACGGGAATGTCCTGATCCCTGAGATGCAATCGTCCCTACTTCAACAACATGTGGAGCTGTTGGAGTCCTCTGTAATCCCTCTAATGCATCCCTTGGCAGACCCATCAACAGTCTTTAAGGACGGTGATGAAGCGGAGGACTTTGTTGAGGTTCACCTTCCGGATATTCACAAACAGGTCTCAGGGGTCGACCTTGGTCTCCCAAACTGGGGGAAGTATCTGCTAATGAGTGCAGGTGCTCTGGCAACACTAATGCTGATAATCTTCTTAATGGCATGTTGCAGAAGAGCTAATCGAACAGAATCAATACAACGAGATCCCGGGGAGTCAGGAAGGAAAGTATCGATACCTTCCCAAGACGGGAAAGTCATATCTTCATGGGAGTTGTACAAGAGTGGAGGCGAGACCAGGCTG
>BAD04913
ATGGTTCCGCAAGCTCTTCTGCTTGTACCCATTCTGGGTTTTTCCTCGTGTTTCGGGAAATTCCCTATTTACACGATACCAGACACACTTGGTCCCTGGAGCCCGATCGATATACATCATCTCAGTTGCCCAAACAATTTGGTTGTAGAGGACGAAGGATGCACCAACCTGTCAGGGTTCTCCTACATGGAACTTAAAGTTGGACGCATCTCAGCCATAAAGGTGAACGGGTTCACTTGCACAGGCGTTGTAACAGAGGCAGAAACCTACACTAACTTTGTTGGTTATGTCACCACCACTTTCAAAAGAAAGCATTTCCGCCCAACACCAGATGCTTGTAGAGCTGCGTACAACTGGAAGATGGCCGGTGACCCCAGATATGAAGAGTCTCTACACAGTCCGTACCCTGACTACCATTGGCTTCGAACTGTAAAAACCACAAAGGAGTCCCTCGTTATCATATCTCCAAGTGTGGCAGATTTGGACCCATATGACAACTCCCTTCACTCGAGGGTCTTCCCTAGCGGAAAGTGCTCAGGAATAACAGTATCTTCTGTCTACTGCTCAACTAACCACGATTACACCGTTTGGATGCCTGAAATTCTGAGACTAGGGACATCTTGTGACATTTTTACCAATAGTAGAGGGAAGAGAGCATCCAAGGGGAGCAAGACCTGTGGCTTTGTAGATGAAAGAGGCCTATATAAGTCTCTAAAAGGCGCATGCAAACTCAAGTTGTGTGGAGTTCTTGGACTTAGACTTATGGACGGAACATGGGTCGCGATGCAGACATCAAATGAGACCAAATGGTGTCCTCCCGATCAGTTGGTTAATCTGCACGACCTTCGCTCAGATGAAATCGAGCATCTTGTTATAGAGGAATTGGTCAAGAAAAGAGAGGAGTGTCTGGATGCATTAGAGTCCATCATAACCACCAAGTCAGTGAGTTTCAGACGTCTCAGTTATTTAAGAAAACTTGTCCCCGGGTTCGGAAAAGCATATACCATATTCAACAAGACCTTGATGGAGGCTGAAGCTCACTACAAGTCAGTCAGGACTTGGAATGAGATCATCCCCTCAAAAGGATGTTTGAGAGTTGGAGGGAGGTGTCATCCTCATGTAAACGGGGTGTTTTTCAATGGTATAATATTAGGGCCTGACGGTCATGTTTTAATCCCAGAGATGCAATCATCCCTCCTCCAGCAACATATAGAGTTATTGGAATCCTCAGTTATTCCCCTGATGCACCCCCTTGCAGACCCGTTCACAGTTTTCAAGGACGGCGATGAGACTGAGGATTTTATAGAAGTTCACCTTCCCGATGTGCACGAACAAGTCTCAGGGGTTGACCTGGGTCTCCCGAACTGGGGGGAGTATGTATTACTAAGTGCAGGGACCTTGATTGCCTTGATGTTGATAATTTTCCTAATGACATGTTGTAGAAAAGTCGATCGGCCAGAATCTACACAACGCAGTCTCAGAGGGACAGGAAGGAATGTGTCAGTCACCTCCCAAAGCGGGAAATTCATACCTTCATGGGAGTCGTATAAAAGTGGGGGTGAGACTGGACTG
>AGQ16821
ATGGTTCCTCAAGCTCTTTTGTTTGTACCCCTTCTGGCTTTTTCCTTGTGTTTCGGAAAATTTCCCATTTACACGATACCGGACAAGCTTGGTCCCTGGAGCCCGATTGACATACATCATCTCAGCTGTCCAAACAACTTGGTTGTAGAGGACGAAGGATGCACCAACCTGTCGGAGTTCTCCTACATGGAACTTAAAATGGGATACATCTCAGCCATAAAAGTGAACGGGTTCACTTGCACAGGCGTTGTGACAGAGGCAGAAACCTACACCAATTTTGTGGGTTATGTTACAACCACATTCAAAAGAAAGCATTTCCGCCCGACCCCCGATGCATGTAGAGCCGCGTACAACTGGAAGATGGCAGGTGACCCAAGATATGAGGAATCTCTACACAATCCGTACCCTGATTACCATTGGCTCCGGACTGTGAAAACCACAAAAGAGTCTCTCATTATCATATCCCCGAGTGTGGCAGATTTGGACCCATACGACAAATCCCTTCACTCGAGGGTCTTCCCTAGCGGAAAGTGCTCGGGAATAACGGTGTCTTCTACCTACTGCTCAACTAACCATGATTACACCATTTGGATGCCCGAGAATCCGAGACCAGGGACGTCTTGTGACATTTTTGCCAGTAGCAGAGGGAAGAGAGCATCCAAAGGGGGCAAGACTTGCGGCTTTGTAGATGAAAGAGGCTTATATAAGTCTCTCAAAGGAGCATGCAAACTCAAGTTATGTGGAGTTCTTGGGCTCAGACTTATGGATGGAACATGGGTCGCAATGCAAACATCAGATGAGACCAAATGGTGCCCCCCTGATCAGTTGGTGAATCTGCACGACTTTCGCTCGGACGAGATTGAGCATCTCGTCGTGGAGGAACTGGTCAAGAAAAGAGAGGAGTGTCTGGATGCGCTAGAGTCCATCATGACCACCAAGTCAGTGAGTTTCAGACGCCTCAGTCACTTGAGAAAACTTGTCCCTGGGTTTGGAAAAGCATATACTATATTCAACAAAACCCTGATGGAAGCTGATGCTCACTACAAGTCAGTCCAGACTTGGAATGAAATTATCCCCTCAAAAGGGTGTTTAAGAGTTGGAGAGAGGTGTCATCCTCATGTGAACGGGGTGTTTTTTAATGGTATAATACTAGGGCCTGACGGCCATGTTCTAATCCCGGAAATGCAATCATCCCTCCTCCAGCAACATATGGAGTTGTTGGAATCCTCAGTTATCCCCCTTATGCATCCCTTGGCAGACCCGTCTACAGTTTTCAAGGACGGTGATGAGGCTGAGGATTTTGTTGAAGTTCACCTCCCTGATGTGCATAAACAGGTCTCAGGGGTTGACCTGGGCCTCCCGAACTGGGGGAAGTATGTATTAGTGAGTGCAGGGGCCTTGATTGCCTTGATGTTGATAATTTTCCTAATTACATGTTGCAGAAGAGTCAATCGACCAGAATATACGCAACGCAGTCTTGGAGGGACAGGGAGGAAGGTGTCGGTCACCTCCCAAAGCGGGAAGGTCATATCTTCGTGGGAGTCATATAAAAGTGGAGGTGAGACCAGACTG
>AGQ16826
ATGGTCCCGCAGGCCCTTTTGTTTGTGCCTCTTCTGGTGTTCTCATTGTGTTTCGGGAAGTTCCCCATTTACACGATACCAGACAAGCTTGGTCCATGGAGTCCCATTGATATACATCATCTCAGCTGTCCAAACAATCTGGTTGTAGAGGATGAAGGATGCACCAACCTGTCAGGATTCTCCTACATGGAACTCAAAGTAGGATACATCTCAGCCATAAAAGTGAACGGCTTCACTTGTACAGGTGTGGTTACAGAGGCAGAGACTTATACTAACTTTGTTGGTTATGTCACTACCACGTTCAGAAGAAAGCACTTCCGCCCAACACCCGATGCGTGTAGGGCCGCATACAACTGGAAAATGGCTGGCGACCCCAGATATGAAGAGTCCCTGCACAATCCATACCCCGACTACCATTGGCTTCGGACTGTTAAAACCACCAAGGAGTCTCTTGTTATAATATCCCCGAGCGTGGCAGATTTGGACCCATATGACAAATCCCTTCACTCGAGAGTTTTTCCCGGCGGAAAGTGCTCAGGAATAACAGTATCTTCTACTTACTGCTCAACTAACCATGATTACACCATCTGGATGCCTGAGAATCCAAGACTCGGGACATCTTGTGACATCTTCGTCAACAGCAGAGGGAAGAGGGCGTCCAAGGGGGGCAAGACTTGTGGGTTTGTAGATGAGAGAGGTTTGTATAAGTCACTAAAAGGGGCTTGCAAACTCAAATTGTGTGGGGTGCCTGGACTTAGACTTATGGACGGAACGTGGGTCGCGATTCAGACGTCAGATGAGACCAAATGGTGCCCCCCTGATCAGTTAGTAAATCTACATGACTTTCGCTCAGATGAAATCGAACATCTTGTCGTGGAAGAGCTGGTCAAGAAAAGAGAAGAGTGCCTAGACGCGCTGGAGTCCATCATGACCACCAAGTCTGTAAGTTTCAGACGTCTCAGTCACCTGAGGAAACTCGTCCCTGGGTTTGGGAAAGCATATACTATATTCAACAAAACCTTGATGGAGGCTGATGCTCACTATAAGTCGGTCCGGACTTGGAATGAGATCATCCCTTCAAAAGGGTGTTTGAGAGTAGGAGGAAGATGTCATCCTCATGTGAATGGGGTATTTTTTAATGGTATAATATTGGGCCCTGATGGCCATGTTCTGATCCCAGAGATGCAATCGTCCCTCCTCCAACAACACATGGAATTGTTGGAATCCTCAGTCATCCCCTTAATGCATCCATTGGCAGACCCGTCAACAGTTTTCAAGGATGGTGATGAGGCGGAAGACTTTGTTGAGGTTCACCTTCCGGATGTGCACAAACTGATCTCAGGGGTCGACCTTGGTCTTCCCAGCTGGGGGAAGTATGTGTTGATGAGTGCAGGTATTCTGACAACACTGATGTTGATGATCTTCTTGATGACTTGTTGCAGGAGGGTTAATCAAGCAGGATCAAAACAACATGGGCTCGAAGGGGCAGGGAGGAAAGTATCTGTCACCTCCCAGAACGGGAGGGTCATATCCTCCTGGGAGTCATATAAAAGCGGAGGTGAAACCAGGCTG
>AFM52658
ATGATTCCTCAGACTCTTTTGTTCGTACCCCTTTTGGTTTTCTCATTGTGTTTCGGGAAATTCCCCATCTACACGATACCAGACAAACTTGGCCCCTGGAGTCCTATTGATATACATCATCTCAGTTGCCCTAACAATTTAGTTGTGGAGGATGAGGGGTGCACCAACCTGTCAGGATTCTCCTACATGGAACTCAAAGTAGGGTACATTTCAGCCATAAAAGTGAACGGGTTCACTTGCACGGGTGTTGTGACAGAAGCAGAGACCTACACAAACTTTGTCGGCTACGTCACCACCACGTTCAAGAGAAAGCACTTCCGCCCGACACCAGATGCCTGCAGAGCGGCATACAACTGGAAGATGGCAGGTGACCCCAGATATGAGGAGTCTCTGCATAATCCGTATCCGGATTATCACTGGCTTCGGACTGTAAAGACCACCAAGGAGTCTCTCGTTATCATATCTCCGAGTGTGTCGGACTTAGACCCGTACGACAAATCTCTTCATTCCAGAGTTTTTCCCAGTGGTAAATGCTCAGGAATAACAGTGTCTTCTACCTATTGTCCCACTAACCATGATTATACCATCTGGATGCCTGAAAATCCGAGACTAGGGACCTCTTGTGACATTTTCACCAATAGCAGAGGGAAGAGGGCATCCAAAGGAAGCAAAACCTGTGGATTTGTGGACGAAAGAGGCTTGTACAAGTCTCTAAAAGGAGCATGCAAATTGAAGCTATGTGGAGTTCTTGGACTTAGACTTATGGACGGAACATGGGCTGCAATTCAAACATCAGATGAGGCCAAATGGTGCCCCCCTGATCAGTTAGTGAATATACATGACTTTCGCTCGGATGAGATCGAACATCTTGTTGTGGAGGAGTTAGTGAAGAAAAGGGAAGAGTGTCTAGATGCACTGGAGTCCATCATGACCACCAAGTCCGTAAGTTTTAGACGCCTCAGTCACTTGAGGAAGCTCGTCCCCGGGTTTGGAAAAGCATATACCATATTCAACAAGACCTTGATGGAGGCTGATGCTCACTACAAATCAGTCCGTACATGGAATGAGATCATCCCTTCCAAAGGGTGCTTAAGAGTTGGGGGGAGATGTCACCCCCATGTTAACGGGGTGTTTTTCAACGGTATCATCCTGGGTCCTGATGGACATGTTCTAATCCCAGAAATGCAGTCGTCTCTCCTTCAACAGCATATGGAGTTGTTAGAATCCTCGGTAATCCCGCTAATGCACCCCTTGGCAGATCCTTCAACGGTTTTTAAGGATGGTGACGAGGCGGAAGATTTTGTTGAGGTTCACCTTCCGGATGTGCACAAGCAGGTCTCGGGAGTTGATCTCGGTCTCCCAAGCTGGGGGAAGTATGTGCTGATGAGTGTAGGCACTCTGATTGCACTGATGTTGATGATTCTCTTGACGACGTGTTGCAGAAAGGCGAATGGAGCAGAATCAATACAACACCGTCTTGGAGAGACGGGAAGGAAAGTGTCAGTCACCTCCCAGAACGGGAGGGTCATATCTTCCTGGGAGTCGTATAAAAGCGGGGGTGAGACCAAGCTG
>AGQ16841
ATGGTTCCTCAAGCTCGTTTGTTTGTACCCCTTTTGGTTTTTCCATTGTGTTTCGGGAAATTCCCTATCTACACGATACCAGACAAACTCGGACCCTGGAGCCCGATTGACATACATCATCTCAGCTGCCCAAACAATTTGGTTGTGGAGGACGAAGGATGCACCAACCTGTCAGGGTTCTCCTACATGGAACTTAAAGTTGGATACATCTCAGCCATAAAGGTGAACGGGTTCACTTGCACAGGCGTTGTGACAGAAGCTGAAACCTACACTAACTTTGTAGGTTATGTCACCACCACGTTCAAAAGAAAGCATTTCCGCCCAATACCAGATGCATGTAGAGCTGCATACAATTGGAAGATGGCCGGTGACCCCAGATATGAAGAGTCTCTACACAATCCATACCCTGACTATCATTGGCTTCGAACTGTAAAAACCACCAAGGAGTCTCTCGTTATCATATCCCCGAGTGTGGCGGATTTAGACCCATATGACAGATCCCTTCACTCGAGGGTCTTCACTGGCGGGAAATGCTCGGGAATAACGGTGTCTTCCACCTACTGCTCAACTAACCATGATTACACCATTTGGATGCCTGAGAATCCGAGACTAGGGACGTCCTGCAACATTTTTGCCAATAGTAAGGGGAAGAGAGCATCCAAAGGGGGTAAAACCTGCGGCTTTGTAGATGAAAGAGGCCTGTATAAGTCTCTAAAGGGAGCATGCAAACTCAAGTTATGTGGAGTTCTTGGACTTAGACTCATGGATGGAACATGGGTTGCGATGCAAACATCAGATGAGACCAAATGGTGTCCTCCTGATCAGTTGGTGAATATGCACGACTTTCGCTCGGATGAAATTGAGCATCTTGTCGTAGAGGAATTGGTCAAGAAAAGAGAGGAGTGTCTGGATGCACTAGAGTCCATCATGACTACTAAGTCAGTGAGTTTCAGACGTCTCAGTCATTTAAGAAAACTTGTCCCTGGGTTCGGAAAAGCATACACCATATTCAATAAGACCTTGATGGAGGCTGATGCTCACTACAAGTCAGTCCGGACTTGGAATGAGATCATCCCCTCAAAAGGGTGTTTAAGAGTTGGAGGGAGGTGTCACCCTCATGTGAACGGGGTGTTTTTCAATGGTATAATATTAGGGCCTGACGGCCATGTTCTAATCCCCGAGATGCAATCCTCCCTCCTTCAGCAACATATGGAGTTGTTGGAGTCTTCAGTTATTCCCCTGATGCACCCCCTGGCAGACCCGTCCACAGTTTTCAAGGATGGTGATGAAGCTGAGGATTTTGTAGAGGTTCACCTTCCTGATGTGCACAAACAGGTCTCGGGGGTTGACCTGGGTCTCCCGAACTGGGGGAAATATGTATTGCTGAGTGCAGGAACCCTGATTGCTTTGATGTTGATAATTTTTCTAATGACATGTTGTAGAAGAGTCAGTCGACCAGAATCTACGCAACGCAGTCTCGGAAGGACAGGGAGGAAGGTGTCGGTCACTTCCCAAAGCGGGAAGGTCATATCTTCATGGGAGTCATATAAAAGTGGGGGTGAGACTAGACTG
>ADJ29911
ATGGTTCCTCAGGTTCTTTTGTTTGTACTCCTTCTGGGTTTTTCGTTGTGTTTCGGGAAGTTCCCCATTTACACGATACCAGACGAACTTGGTCCCTGGAGCCCTATTGACATACACCATCTCAGCTGTCCAAATAACCTGGTTGTGGAGGATGAAGGATGTACCAACCTGTCCGAGTTCTCCTACATGGAACTCAAAGTGGGATACATCTCAGCCATCAAAGTGAACGGGTTCACTTGCACAGGTGTTGTGACAGAGGCAGAGACCTACACCAACTTTGTTGGTTATGTCACAACCACATTCAAGAGAAAGCATTTCCGCCCCACCCCAGACGCATGTAGAGCCGCGTATAACTGGAAGATGGCCGGTGACCCCAGATATGAAGAGTCCCTACACAATCCATACCCCGACTACCACTGGCTTCGAACTGTAAGAACCACCAAAGAGTCCCTCATTATCATATCCCCAAGTGTGACAGATTTGGACCCATATGACAAATCCCTTCACTCAAGGGTCTTCCCTGGCGGAAAGTGCTCAGGAATAACGGTGTCCTCTACCTACTGCTCAACTAACCATGATTACACCATTTGGATGCCCGAGAATCCGAGACCAAGGACACCTTGTGACATTTTTACCAATAGCAGAGGGAAGAGAGCATCCAACGGGAACAAGACTTGCGGCTTTGTGGATGAAAGAGGCCTGTATAAGTCTCTAAAAGGAGCATGCAGGCTCAAGTTATGTGGAGTTCTTGGACTTAGACTTATGGATGGAACATGGGTCGCGATGCAAACATCAGATGAGACCAAATGGTGCCCTCCAGATCAGTTGGTGAATTTGCACGACTTTCGCTCAGACGAGATTGAGCATCTCGTTGTGGAGGAGTTAGTCAAGAAAAGAGAGGAATGTCTGGATGCATTAGAGTCCATCATGACCACCAAGTCAGTAAGTTTCAGACGTCTCAGTCACCTGAGAAAACTTGTCCCAGGGTTTGGAAAAGCATATACCATATTCAACAAAACCTTGATGGAGGCTGATGCTCACTACAAGTCAGTCCGGACCTGGAATGAGATCATCCCCTCAAAAGGGTGTTTGAAAGTTGGAGGAAGGTGCCATCCTCATGTGAACGGGGTGTTTTTCAATGGTATAATATTAGGGCCTGACGACCATGTCCTAATCCCAGAGATGCAATCATCCCTCCTCCAGCAACATATGGAGTTGTTGAAATCTTCAGTTATCCCCCTGATGCACCCCCTGGCAGACCCTTCTACAGTTTTCAAAGAAGGTGATGAGGCTGAGGATTTTGTTGAAGTTCACCTCCCCGATGTGTACAAACAGATCTCAGGGGTTGACCTGGGTCTCCCGAACTGGGGAAAGTATGTATTGATGACTGCAGGGGCCATGATTGGCCTGGTGTTGATATTTTCCCTAATGACATGGTGCAGAAGAGCCAATCGACCAGAATCGAAACAACGCAGTTTTGGAGGGACAGGGGGGAATGTGTCAGTCACTTCCCAAAGCGGAAAAGTCATACCTTCATGGGAATCATATAGGAGTGGAGGTGAGATCAGACTG
>ADR03123
ATGGTTCCTCAGGTTCTTTTGTTTGTACTCCTTCTGGGTTTTTCGTTGTGTTTCGGGAAGTTCCCCATTTACACGATACCAGACGAACTTGGTCCCTGGAGCCCTATTGACATACACCATCTCAGCTGTCCAAATAACCTGGTTGTGGAGGATGAAGGATGTACCAACCTGTCCGAGTTCTCCTACATGGAACTCAAAGTGGGATACATCTCAGCCATCAAAGTGAACGGGTTCACTTGCACAGGTGTTGTGACAGAGGCAGAGACCTACACCAACTTTGTTGGTTATGTCACAACCACATTCAAGAGAAAGCATTTCCGCCCCACCCCAGACGCATGTAGAGCCGCGTATAACTGGAAGATGGCCGGTGACCCCAGATATGAAGAGTCCCTACACAATCCATACCCCGACTACCACTGGCTTCGAACTGTAAGAACCACCAAAGAGTCCCTCATTATCATATCCCCAAGTGTGACAGATTTGGACCCATATGACAAATCCCTTCACTCAAGGGTCTTCCCTGGCGGAAAGTGCTCAGGAATAACGGTGTCCTCTACCTACTGCTCAACTAACCATGATTACACCATTTGGATGCCCGAGAATCCGAGACCAAGGACACCTTGTGACATTTTTACCAATAGCAGAGGGAAGAGAGCATCCAACGGGAACAAGACTTGCGGCTTTGTGGATGAAAGAGGCCTGTATAAGTCTCTAAAAGGAGCATGCAGGCTCAAGTTATGTGGAGTTCTTGGACTTAGACTTATGGATGGAACATGGGTCGCGATGCAAACATCAGATGAGACCAAATGGTGCCCTCCAGATCAGTTGGTGAATTTGCACGACTTTCGCTCAGACGAGATTGAGCATCTCGTTGTGGAGGAGTTAGTCAAGAAAAGAGAGGAATGTCTGGATGCATTAGAGTCCATCATGACCACCAAGTCAGTAAGTTTCAGACGTCTCAGTCACCTGAGAAAACTTGTCCCAGGGTTTGGAAAAGCATATACCATATTCAACAAAACCTTGATGGAGGCTGATGCTCACTACAAGTCAGTCCGGACCTGGAATGAGATCATCCCCTCAAAAGGGTGTTTGAAAGTTGGAGGAAGGTGCCATCCTCATGTGAACGGGGTGTTTTTCAATGGTATAATATTAGGGCCTGACGACCATGTCCTAATCCCAGAGATGCAATCATCCCTCCTCCAGCAACATATGGAGTTGTTGGAATCTTCAGTTATCCCCCTGATGCACCCCCTGGCAGACCCTTCTACAGTTTTCAAAGAAGGTGATGAGGCTGAGGATTTTGTTGAAGTTCACCTCCCCGATGTGTACAAACAGATCTCAGGGGTTGACCTGGGTCTCCCGAACTGGGGAAAGTATGTATTGATGACTGCAGGGGCCATGATTGGCCTGGTGTTGATATTTTCCCTAATGACATGGTGCAGAAGAGCCAATCGACCAGAATCGAAACAACGCAGTTTTGGAGGGACAGGGGGGAATGTGTCAGTCACTTCCCAAAGCGGAAAAGTCATACCTTCATGGGAATCATATAAGAGTGGAGGTGAGATCAGACTG
>AFN24153
ATGATCCCTCAGGCTCTTCTGTATGTGCCTCTCCTGATCCCCTCGTTGTGTTTCGGGGGATTCCCCATCTACACGATACCAGACAAGCTCGGCCCCTGGAGTCCCATTGATATACATCATCTCAGCTGTCCCAACAATTTGGTTGTGGAGGACGAGGGGTGCACCAGTCTGTCAGGGTTTTCTTACATGGAACTGAAGGTGGGGTACATCTCTGCCATAAAGGTGAACGGGTTCACTTGTACTGGTGTCGTGACAGAGGCCGAGACCTACACCAACTTTGTTGGTTATGTCACCACCACATTCAAGAGAAAACACTTTCGCCCTATGCCAGATGCATGCAGAGCTGCATACAATTGGAAGGTGGCCGGTGATCCTAGATATGAAGAATCTCTTCAAAATCCTTATCCTGACTACAGTTGGCTACGGACCGTAAAGACCACCAAAGAGTCTCTTATTATTATATCTCCAAGTGTAGCGGATTTGGACCCATACGACAAATCCCTTCATTCAAGAGTTTTCCCTGGTGGGAAGTGTTTGGGAATAACAATCTCTTCTACCTACTGCTCAACTAACCATGATTACACCATCTGGATGCCTGAAGAAGCAAGACTCGGGACATCTTGTGACATTTTTACCAACAGCAGAGGGAAGAGAGCATCCAAGGGGGGCAAGACCTGCGGATTCGTGGACGAAAGGGGCTTGTACAAGTCTCTAAAAGGAGCATGTAAACTTAAGCTGTGCGGAGTTCCCGGACTCAGACTTATGGATGGAACCTGGGTCACAATTCAGACATCAGATGAAACCAAATGGTGCCCTTCTGATCAATTGGTAAATCTACATGACTTTCACTCAGATGAGATAGAACATCTTGTCGTGGAGGAGTTGGTCAAGAAGAGGGAAGAATGTCTGGATGCACTGGAGTCCATCATGACCACCAAATCCGTAAGCTTCAGACGTCTTAGCCACTTGAGAAAACTTGTTCCTGGGTTTGGAAAGGCATATACTATATTCAACAAGACCTTAATGGAAGCTGATGCTCATTACAAGTCAATTCGGACCTGGAACGAGATCATCCCCTCAAAAGGGTGCCTAAAAGTCGGAGGGAGGTGTCATCCGCATGTGGACGGAGTGTTCTTCAATGGTATAATTCTGGGTCCGGACGGGAATGTCCTAATCCCTGAGATGCAATCGTCCCTACTTCAACAACATGTGGAGCTGTTGGAGTCCTCTGTAATCCCTCTAATGCATCCCTTGGCAGACCCATCAACAGTCTTTAAGGACGGTGATGAAGCGGAGGACTTTGTTGAGGTTCACCTTCCGGATATTCACAAACAGGTCTCAGGGGTCGACCTTGGTCTCCCAAACTGGGGGAAGTATCTGCTAATGAGTGCAGGTGCTCTGGCAACACTAATGCTGACAATCTTTTTAATGACATGTTGCAGAAGATCTAATCGAACAGAATCAATACAACGAGATCCCGGGGAGTCAGGAAAGAAAGTATCGATAACTTCCCAAGACGGGAAAGTCATATCTTCATGGGAGTTGTACAAGAGTGGAGGCGAGACCAGGCTG
>ABN11344
ATGGTTCCTCAGGCTCTCCTGTTTGTACCCCTTCTGGTTTTTCCATTGTGTTTTGGGAAATTCCCTATTTACACGATACCAGACAAGCTTGGTCCCTGGAGCCCGATTGACATACATCACCTCAGCTGCCCAAACAATTTGGTAGTGGAGGACGAAGGATGCACCAACCTGTCAGGGTTCTCCTACATGGAACTTAAAGTTGGATACATCTCAGCCATAAAAATGAACGGGTTCACTTGCACAGGCGTTGTGACGGAGGCTGAAACCTACACTAACTTCGTTGGTTATGTCACAACCACGTTCAAAAGAAAGCATTTCCGCCCAACACCAGATGCATGTAGAGCCGCGTACAACTGGAAGATGGCCGGTGACCCCAGATATGAAGAGTCTCTACACAATCCGTACCCTGACTACCGCTGGCTTCGAACTGTAAAAACCACCAAGGAGTCTCTCGTTATCATATCTCCAAGTGTGGCAGATTTGGACCCATATGACAGATCCCTTCACTCGAGGGTCTTCCCTAGCGGGAAGTGCTCAGGAGTAGCAGTGTCTTCTACCTACTGCTCCACTAACCACGATTACACCATTTGGATGCCCGAGAATCCGAGACTAGGGATGTCTTGTGACATTTTTACCAATAGTAGAGGGAAGAGAGCATCCAAAGGGAGTGAGACTTGCGGCTTTGTAGATGAAAGAGGCCTATATAAGTCTTTAAAAGGAGCATGCAAACTCAAGTTATGTGGAGTTCTCGGACTTAGACTTATGGATGGAACATGGGTCGCGATGCAAACATCAAATGAAACCAAATGGTGCCCTCCCGATCAGTTGGTGAACCTGCACGACTTTCGCTCAGACGAAATTGAGCACCTTGTTGTAGAGGAGTTGGTCAGGAAGAGAGAGGAGTGTCTGGATGCACTAGAGTCCATCATGACAACCAAGTCAGTGAGTTTCAGACGTCTCAGTCATTTAAGAAAACTTGTCCCTGGGTTTGGAAAAGCATATACCATATTCAACAAGACCTTGATGGAAGCCGATGCTCACTACAAGTCAGTCAGAACTTGGAATGAGATCCTCCCTTCAAAAGGGTGTTTAAGAGTTGGGGGGAGGTGTCATCCTCATGTGAACGGGGTGTTTTTCAATGGTATAATATTAGGACCTGACGGCAATGTCTTAATCCCAGAGATGCAATCATCCCTCCTCCAGCAACATATGGAGTTGTTGGAATCCTCGGTTATCCCCCTTATGCACCCCCTGGCAGACCCGTCTACCGTTTTCAAGGACGGTGACGAGGCTGAGGATTTTGTTGAAGTTCACCTTCCCGATGTGCACAAACAGGTCTCAGGAGTTGACTTGGGTCTCCCGAACTGGGGGAAGTATGTATTACTGAGTGCAGGGGCCCTGACTGCCTTGATGTTGATAATTTTCCTGATGACATGTTGTAGAAGAGTCAATCGATCAGAACCTACGCAACACAATCTCAGAGGGACAGGGAGGGAGGTGTCAGTCACTCCCCAAAGCGGGAAGATCATATCTTCATGGGAATCATACAAGAGTGGGGGTGAGACCAGACTG
>AFN24098
ATGATCCCTCAGGCTCTTCTGTATGTGCCTCTCCTGATCTCCTCGTTGTGTTTCGGGGGATTCCCCATCTACACGATACCAGACAAGCTCGGCCCCTGGAGTCCCATTGACATACATCATCTCAGCTGTCCCAACAATTTGGTTGTGGAGGACGAGGGGTGCACCAGTCTGTCAGGGTTTTCTTACATGGAACTGAAGGTGGGGTACATCTCTGCCATAAAGGTGAACGGGTTCACTTGTACTGGTGTCGTGACAGAAGCCGAGACCTACACCAACTTTGTTGGTTATGTCACCACTACATTCAAGAGAAAACACTTTCGCCCTATGCCAGACGCATGCAGAGCTGCATACAATTGGAAGATGGCCGGTGATCCTAGATATGAAGAATCTCTTCAAAATCCTTATCCTGACTACAGTTGGCTACGGACCGTAAAGACCACCAAAGAGTCTCTTATTATCATATCTCCAAGTGTAGCGGATTTGGACCCATACGACAAATCCCTTCATTCAAGAGTTTTCCCTGGTGGGAAGTGTTTGGGAATAACAATCTCTTCTACCTACTGCTCAACTAACCATGATTACACCATCTGGATGCCTGAAGAAGCAAGACTCGGGACTTCTTGTGACATTTTTACCAACAGCAGAGGGAAGAGAGCATCCAAGGGGGGCAAGACCTGCGGATTCGTGGACGAAAGGGGCTTGTACAAGTCTCTAAAAGGAGCATGTAAACTTAAGCTGTGCGGAGTTCCCGGACTCAGACTTATGGATGGAACCTGGGTCACAATTCAGACATCAGATGAAACCAAATGGTGCCCTTCTGATCAATTGGTAAATCTACATGACTTTCACTCAGATGAGATAGAACATCTTGTCGTGGAGGAGTTGGTCAAGAAGAGGGAAGAATGTCTGGATGCACTGGAGTCCATCATGACCACCAAATCCGTAAGCTTCAGACGTCTTAGCCACTTGAGAAAACTTGTTCCTGGGTTTGGAAAGGCATATACTATATTCAACAAGACCTTAATGGAAGCTGATGCTCATTACAAGTCAATTCGGACCTGGAACGAAATCATCCCCTCAAAAGGGTGCCTAAAAGTCGGAGGGAGGTGTCATCCTCATGTGGACGGAGTGTTCTTCAATGGTATAATTCTGGGTCCGGACGGGAATGTCCTGATCCCTGAGATGCAATCGTCCCTACTTCAACAACATGTGGAGCTGTTGGAGTCCTCTGTAATCCCTCTAATGCATCCCTTGGCAGACCCATCAACAGTCTTTAAGGACGGTGATGAAGCGGAGGACTTTGTTGAGGTTCACCTTCCGGATATTCACAAACAGGTCTCAGGGGTCGACCTTGGTCTCCCAAACTGGGGGAAGTATCTGCTAATGAGTGCAGGTGCTCTGGCAACACTAATGCTGATAATCTTCTTAATGGCATGTTGCAGAAGAGCTAATCGAACAGAATCAATACAACGAGATCCCGGGGAGTCAGGAAGGAAAGTATCGATACCTTCCCAAGACGGGAAAGTCATATCTTCATGGGAGTTGTACAAGAGTGGAGGCGAGACCAGGCTG
>AFN24248
ATGATCCCTCAGGCTCTTCTGTATGTGCCTCTCCTGATCTCCTCGTTGTGTTTCGGGGGATTCCCCATCTACACGATACCAGACAAGCTCGGCCCCTGGAGTCCCATTGACATACATCATCTCAGCTGTCCCAACAATTTGGTTGTGGAGGACGAGGGGTGCACCAGTCTGTCAGGGTTTTCTTACATGGAACTGAAGGTGGGGTACATCTCTGCCATAAAGGTGAACGGGTTCACTTGTACTGGTGTCGTGACAGAAGCCGAGACCTACACCAACTTTGTTGGTTATGTCACCACTACATTCAAGAGAAAACACTTTCGCCCTATGCCAGATGCATGCAGAGCTGCATACAATTGGAAGATGGCCGGTGATCCTAGATATGAAGAATCTCTTCAAAATCCTTATCCTGACTACAGTTGGCTACGGACCGTAAAGACCACCAAAGAGTCTCTTATTATCATATCTCCAAGTGTAGCGGATTTGGACCCATACGACAAATCCCTTCATTCAAGAGTTTTCCCTGGTGGGAAGTGTTTGGGAATAACAATCTCTTCTACCTACTGCTCAACTAACCATGATTACACCATCTGGATGCCTGAAGAAGCAAGACTCGGGACTTCTTGTGACATTTTTACCAACAGCAGAGGGAAGAGAGCATCCAAGGGGGGCAAGACCTGCGGATTCGTGGACGAAAGGGGCTTGTACAAGTCTCTAAAAGGAGCATGTAAACTTAAGCTGTGCGGAGTTCCCGGACTCAGACTTATGGATGGAACCTGGGTCACAATTCAGACATCAGATGAAACCAAATGGTGCCCTTCTGATCAATTGGTAAATCTACATGACTTTCACTCAGATGAGATAGAACATCTTGTCGTGGAGGAGTTGGTCAAGAAGAGGGAAGAATGTCTGGATGCACTGGAGTCCATCATGACCACCAAATCCGTAAGCTTCAGACGTCTTAGCCACTTGAGAAAACTTGTTCCTGGGTTTGGAAAGGCATATACTATATTCAACAAGACCTTAATGGAAGCTGATGCTCATTACAAGTCAATTCGGACCTGGAACGAAATCATCCCCTCAAAAGGGTGCCTAAAAGTCGGAGGGAGGTGTCATCCTCATGTGGACGGAGTGTTCTTCAATGGTATAATTCTGGGTCCGGACGGGAATGTCCTGATCCCTGAGATGCAATCGTCCCTACTTCAACAACATGTGGAGCTGTTGGAGTCCTCTGTAATCCCTCTAATGCATCCCTTGGCAGACCCATCAACAGTCTTTAAGGACGGTGATGAAGCGGAGGACTTTGTTGAGGTTCACCTTCCAGATATTCACAAACAGGTCTCAGGGGTCGACCTTGGTCTCCCAAACTGGGGGAAGTATCTGCTAATGAGTGCAGGTGCTCTGGCAACACTAATGCTGATAATCTTCTTAATGGCATGTTGCAGAAGAGCTAATCGAACAGAATCAATACAACGAGATCCCGGGGAGTCAGGAAGGAAAGTATCGATACCTTCCCAAGACGGGAAAGTCATATCTTCATGGGAGTTGTACAAGAGTGGAGGCGAGACCAGGCTG
>AFN24493
ATGATCCCTCAGGCTCTTCTGTATGTGCCTCTCCTGATCTCCTCGTTGTGTTTCGGGGGATTCCCCATCTACACGATACCAGACAAGCTCGGCCCCTGGAGTCCCATTGACATACATCATCTCAGCTGTCCCAACAATTTGGTTGTGGAGGACGAGGGGTGCACCAGTCTGTCAGGGTTTTCTTACATGGAACTGAAGGTGGGGTACATCTCTGCCATAAAGGTGAATGGGTTCACTTGTACTGGTGTCGTGACAGAAGCCGAGACCTACACCAACTTTGTTGGTTATGTCACCACTACATTCAAGAGAAAACACTTTCGCCCTATGCCAGACGCATGCAGAGCTGCATACAATTGGAAGATGGCCGGTGATCCTAGATATGAAGAATCTCTTCAAAATCCTTATCCTGACTACAGTTGGCTACGGACCGTAAAGACCACCAAAGAGTCTCTTATTATCATATCTCCAAGTGTAGCGGATTTGGACCCATACGACAAATCCCTTCATTCAAGAGTTTTCCCTGGTGGGAAGTGTTTGGGAATAACAATCTCTTCTACCTACTGCTCAACTAACCATGATTACACCATCTGGATGCCTGAAGAAGCAAGACTCGGGACTTCTTGTGACATTTTTACCAACAGCAGAGGGAAGAGAGCATCCAAGGGGGGCAAGACCTGCGGATTCGTGGACGAAAGGGGCTTGTACAAGTCTCTAAAAGGAGCATGTAAACTTAAGCTGTGCGGAGTTCCCGGACTCAGACTTATGGATGGAACCTGGGTCACAATTCAGACATCAGATGAAACCAAATGGTGCCCTTCTGATCAATTGGTAAATCTACATGACTTTCACTCAGATGAGATAGAACATCTTGTCGTGGAGGAGTTGGTCAAGAAGAGGGAAGAATGTCTGGATGCACTGGAGTCCATCATGACCACCAAATCCGTAAGCTTCAGACGTCTTAGCCACTTGAGAAAACTTGTTCCTGGGTTTGGAAAGGCATATACTATATTCAACAAGACCTTAATGGAAGCTGATGCTCATTACAAGTCAATTCGGACCTGGAACGAAATCATCCCCTCAAAAGGGTGCCTAAAAGTCGGAGGGAGGTGTCATCCTCATGTGGACGGAGTGTTCTTCAATGGTATAATTCTGGGTCCGGACGGGAATGTCCTGATCCCTGAGATGCAATCGTCCCTACTTCAACAACATGTGGAGCTGTTGGAGTCCTCTGTAATCCCTCTAATGCATCCCTTGGCAGACCCATCAACAGTCTTTAAGGACGGTGATGAAGCGGAGGACTTTGTTGAGGTTCACCTTCCGGATATTCACAAACAGGTCTCAGGGGTCGACCTTGGTCTCCCAAACTGGGGGAAGTATCTGCTAATGAGTGCAGGTGCTCTGGCAACACTAATGCTGATAATCTTCTTAATGGCATGTTGCAGAAGAGCTAATCGAACAGAATCAATACAACGAGATCCCGGGGAGTCAGGAAGGAAAGTATCGATACCTTCCCAAGACGGGAAAGTCATATCTTCATGGGAGTTGTACAAGAGTGGAGGCGAGACCAGGCTG
>ABN11339
ATGGTTCCTCAGGCTCTCCTGTTTGTACCCCTTCTGGTTTTTCCATTGTGTTTTGGGAAATTCCCTATTTACACGATACCAGACAAGCTTGGTCCCTGGAGTCCGATTGACATACATCACCTCAGCTGCCCAAACAATTTGGTAGTGGAGGACGAAGGATGCACCAACCTGTCAGGGTTCTCCTACATGGAACTTAAAGTTGGATACATCTTAGCCATAAAAGTGAACGGGTTCACTTGCACAGGCGTTGTGACGGAGGCTGAAACCTACACTAACTTCGTTGGTTATGTCACAACCACGTTCAAAAGAAAGCATTTCCGCCCAACACCAGATGCATGTAGAGCCGCGTACAACTGGAAGATGGCCGGTGACCCCAGATATGAAGAGTCTCTACACAATCCGTACCCTGACTACCGCTGGCTTCGAACTGTAAAAACCACCAAGGAGTCTCTCGTTATCATATCTCCAAGTGTGGCAGATTTGGACCCATATGACAGATCCCTTCACTCGAGGGTCTTCCCTAGCGGGAAGTGCTCAGGAGTAGCGGTGTCTTCTACCTACTGCTCCACTAACCACGATTACACCATTTGGATGCCCGAGAATCCGAGACTAGGGATGTCTTGTGACATTTTTACCAATAGTAGAGGGAAGAGAGCATCCAAAGGGAGTGAGACTTGCGGCTTTGTAGATGAAAGAGGCCTATATAAGTCTTTAAAAGGAGCATGCAAACTCAAGTTATGTGGAGTTCTAGGACTTAGACTTATGGATGGAACATGGGTCTCGATGCAAACATCAAATGAAACCAAATGGTGCCCTCCCGATAAGTTGGTGAACCTGCACGACTTTCGCTCAGACGAAATTGAGCACCTTGTTGTAGAGGAGTTGGTCAGGAAGAGAGAGGAGTGTCTGGATGCACTAGAGTCCATCATGACAACCAAGTCAGTGAGTTTCAGACGTCTCAGTCATTTAAGAAAACTTGTCCCTGGGTTTGGAAAAGCATATACCATATTCAACAAGACCTTGATGGAAGCCGATGCTCACTACAAGTCAGTCGGAACTTGGAATGAGATCCTCCCTTCAAAAGGGTGTTTAAGAGTTGGGGGGAGGTGTCATCCTCATGTGAACGGGGTGTTTTTCAATGGTATAATATTAGGACCTGACGGCAATGTCTTAATCCCAGAGATGCAATCATCCCTCCTCCAGCAACATATGGAGTTGTTGGAATCCTCGGTTATCCCCCTTGTGCACCCCCTGGCAGACCCGTCTACCGTTTTCAAGGACGGTGACGAGGCTGAGGATTTTGTTGAAGTTCACCTTCCCGATGTGCACAATCAGGTCTCAGGAGTTGACTTGGGTCTCCCGAACTGGGGGAAGTATGTATTACTGAGTGCAGGGGCCCTGACTGCCTTGATGTTGATAATTTTCCTGATGACATGTTGTAGAAGAGTCAATCGATCAGAACCTACGCAACACAATCTCAGAGGGACAGGGAGGGAGGTGTCAGTCACTCCCCAAAGCGGGAAGATCATATCTTCATGGGAATCACACAAGAGTGGGGGTGAGACCAGACTG
>AFN24363
ATGATCCCTCAGGCTCTTCTGTATGTGCCTCTCCTGATCCCCTCGTTGTGTTTCGGGGGATTCCCCATCTACACGATACCAGACAAGCTCGGCCCCTGGAGTCCCATTGATATACATCATCTCAGCTGTCCCAACAATTTGGTTGTGGAGGACGAGGGGTGCACCAGTCTGTCAGGGTTTTCTTACATGGAACTGAAGGTGGGGTACATCTCTGCCATAAAGGTGAACGGGTTCACTTGTACTGGTGTCGTGACAGAGGCCGAGACCTACACCAACTTTGTTGGTTATGTCACCACTACATTCAAGAGAAAACACTTTCGCCCTATGCCAGATGCATGCAGAGCTGCATACAATTGGAAGGTGGCCGGTGATCCTAGATATGAAGAATCTCTTCAAAATCCTTATCCTGACTACAGTTGGCTACGGACCGTAAAGACCACCAAAGAGTCTCTTATTATTATATCTCCAAGTGTAGCGGATTTGGACCCATACGATAAATCCCTTCATTCAAGAGTTTTCCCTGGTGGGAAGTGTTTGGGAATAACAATCTCTTCTACCTACTGCTCAACTAACCATGATTACACCATCTGGATGCCTGAAGAAGCAAGACTCGGGACATCTTGTGACATTTTTACCAACAGCAGAGGGAAGAGAGCATCCAAGGGGGGCAAGACCTGCGGATTCGTGGACGAGAGGGGCTTGTACAAGTCTCTAAAAGGAGCATGTAAACTTAAGCTGTGCGGAGTTCCCGGACTCAGACTTATGGATGGAACCTGGGTCACAATTCAGACATCAGATGAAACCAAATGGTGCCCTTCTGATCAATTGGTAAATCTACATGACTTTCACTCAGATGAGATAGAACATCTTGTCGTGGAGGAGTTGGTCAAGAAGAGGGAAGAATGTCTGGATGCACTGGAGTCCATCATGACCACCAAATCCGTAAGCTTCAGACGTCTTAGCCACTTGAGAAAACTTGTTCCTGGGTTTGGAAAGGCATATACTATATTCAACAAGACCTTAATGGAAGCTGATGCTCATTACAAGTCAATTCGGACCTGGAACGAGATCATCCCCTCAAAAGGGTGCCTAAAAGTCGGAGGGAGGTGTCATCCGCATGTGGACGGAGTGTTCTTCAATGGTATAATTCTGGGTCCGGACGGGAATGTCCTAATCCCTGAGATGCAATCGTCCCTACTTCAACAACATGTGGAGCTGTTGGAGTCCTCTGTAATCCCTCTAATGCATCCCTTGGCAGACCCATCAACAGTCTTTAAGGACGGTGATGAAGCGGAGGACTTTGTTGAGGTTCACCTTCCGGATATTCACAAACAGGTCTCAGGGGTCGACCTTGGTCTCCCAAACTGGGGGAAGTATCTGCTAATGAGTGCAGGTGCTCTGGCAACACTAATGCTGACAATCTTTTTAATGACATGTTGCAGAAGAGCTAATCGAACAGAATCAATACAACGAGATCCCGGGGAGTCAGGAAAGAAAGTATCGATAACTTCCCAAGACGGGAAAGTCATATCTTCTTGGGAGTTGTACAAGAGTGGAGGCGAGACCAGGCTG
>AFN24243
ATGATCCCTCAGGCTCTTCTGTATGTGCCTCTCCTGATCCCCTCGTTGTGTTTCGGGGGATTCCCCATCTACACGATACCAGACAAGCTCGGCCCCTGGAGTCCCATTGATATACATCATCTCAGCTGTCCCAACAATTTGGTTGTGGAGGACGAGGGGTGCACCAGTCTGTCAGGGTTTTCTTACATGGAACTGAAGGTGGGGTACATCTCTGCCATAAAGGTGAACGGGTTCACTTGTACTGGTGTCGTGACAGAGGCCGAGACCTACACCAACTTTGTTGGTTATGTCACCACCACATTCAAGAGAAAACACTTTCGCCCTATGCCAGATGCATGCAGAGCTGCATACAATTGGAAGGTGGCCGGTGATCCTAGATATGAAGAATCTCTTCAAAATCCTTATCCTGACTACAGTTGGCTACGGACCGTAAAGACCACCAAAGAGTCTCTTATTATTATATCTCCAAGTGTAGCGGATTTGGACCCATACGACAAATCCCTTCATTCAAGAGTTTTCCCTGGTGGGAAGTGTTTGGGAATAACAATCTCTTCTACCTACTGCTCAACTAACCATGATTACACCATCTGGATGCCTGAAGAAGCGAGACTCGGGACATCTTGTGACATTTTTACCAACAGCAGAGGGAAGAGAGCATCCAAGGGGGGCAAGACCTGCGGATTCGTGGACGAAAGGGGCTTGTACAAGTCTCTAAAAGGAGCATGTAAACTTAAGCTGTGCGGAGTTCCCGGACTCAGACTTATGGATGGAACCTGGGTCACAATTCAGACATCAGATGAAACCAAATGGTGCCCTTCTGATCAATTGGTAAATCTACATGACTTTCACTCAGATGAGATAGAACATCTTGTCGTGGAGGAGTTGGTCAAGAAGAGGGAAGAATGTCTGGATGCACTGGAGTCCATCATGACCACCAAATCCGTAAGCTTCAGACGTCTTAGCCACTTGAGAAAACTTGTTCCTGGGTTTGGAAAGGCATATACTATATTCAACAAGACCTTAATGGAAGCTGATGCTCATTACAAGTCAATTCGGACCTGGAACGAGATCATCCCCTCAAAAGGGTGCCTAAAAGTCGGAGGGAGGTGTCATCCGCATGTGGACGGAGTGTTCTTCAATGGTATAATTCTGGGTCCGGACGGGAATGTCCTAATCCCTGAGATGCAATCGTCCCTACTTCAACAACATGTGGAGCTGTTGGAGTCCTCTGTAATCCCTCTAATGCATCCCTTGGCAGACCCATCAACAGTCTTTAAGGACGGTGATGAAGCGGAGGACTTTGTTGAGGTTCACCTTCCGGATATTCACAAACAGGTCTCAGGGGTCGACCTTGGTCTCCCAAACTGGGGGAAGTATCTGCTAATGAGTGCAGGTGCTCTGGCAACACTAATGCTGACAATCTTTTTAATAACATGTTGCAGAAGATCTAATCGAACAGAATCAATACAACGAGATCCCGGGGAGTCAGGAAAGAAAGTATCGATAACTTCCCAAGACGGGAAAGTCATATCTTCATGGGAGTTGTACAAGAGTGGAGGCGAGACCAGGCTG
>AFN24093
ATGATCCCTCAGGCTCTTCTGTATGTGCCTCTCCTGATCTCCTCGTTGTGTTTCGGGGGATTCCCCATCTACACGATACCAGACAAGCTCGGCCCCTGGAGTCCCATTGACATACATCATCTCAGCTGTCCCAACAATTTGGTTGTGGAGGACGAGGGGTGCACCAGTCTGTCAGGGTTTTCTTACATGGAACTGAAGGTGGGGTACATCTCTGCCATAAAGGTGAACGGGTTCACTTGTACTGGTGTCGTGACAGAGGCCGAGACCTACACCAACTTTGTTGGTTATGTCACCACCACATTCAAGAGAAAACACTTTCGCCCTATGCCAGATGCATGCAGAGCTGCATACAATTGGAAGGTGGCCGGTGATCCTAGATATGAAGAATCTCTTCAAAATCCTTATCCTGACTACAGTTGGCTACGGACCGTAAAGACCACCAAAGAGTCTCTTATTATTATATCTCCAAGTGTAGCGGATTTGGACCCATACGACAAATCCCTTCATTCAAGAGTTTTCCCTGGTGGGAAGTGTTTGGGAATAACAATCTCTTCTACCTACTGCTCAACTAACCATGATTACACCATCTGGATGCCTGAAGAAGCAAGACTCGGGACATCTTGTGACATTTTTACCAACAGCAGAGGGAAGAGAGCATCCAAGGGGGGCAAGACCTGCGGATTCGTGGACGAAAGGGGCTTGTACAAGTCTCTAAAAGGAGCATGTAAACTTAAGCTGTGCGGAGTTCCCGGACTCAGACTTATGGATGGAACCTGGGTCACAATTCAGACATCAGATGAAACCAAATGGTGCCCTTCTGATCAATTGGTAAATCTACATGACTTTCACTCAGATGAGATAGAACATCTTGTCGTGGAGGAGTTGGTCAAGAAGAGGGAAGAATGTCTGGATGCACTGGAGTCCATCATGACCACCAAATCCGTAAGCTTCAGACGTCTTAGCCACTTGAGAAAACTTGTTCCTGGGTTTGGAAAGGCATATACTATATTCAACAAGACCTTAATGGAAGCTGATGCTCATTACAAGTCAATTCGGACCTGGAACGAGATCATCCCCTCAAAAGGGTGCCTAAAAGTCGGAGGGAGGTGTCATCCGCATGTGGACGGAGTGTTCTTCAATGGTATAATTCTGGGTCCGGACGGGAATGTCCTAATCCCTGAGATGCAATCGTCCCTACTTCAACAACATGTGGAGCTGTTGGAGTCCTCTGTAATCCCTCTAATGCATCCCTTGGCAGACCCATCAACAGTCTTTAAGGACGGTGATGAAGCGGAGGACTTTGTTGAGGTTCACCTTCCGGATATTCACAAACAGGTCTCAGGGGTCGACCTTGGTCTCCCAAACTGGGGGAAGTATCTGCTAATAAGTGCAGGTGCTCTGGCAACACTAATGCTGACAATCTTTTTAATGACATGTTGCAGAAGAGCTAATCGAACAGAATCAATACAACGAGATCCCGGGGAGCCAGGAAAGAAAGTATCGATAACTTCCCAAGACGGGAAAGTCATATCTTCATGGGAGTTGTACAAGAGTGGAGGCGAGACCAGGCTG
>AFN24158
ATGATCCCTCAGGCTCTTCTGTATGTGCCTCTCCTGATCTCCTCGTTGTGTTTCGGGGGATTCCCCATCTACACGATACCAGACAAGCTCGGCCCCTGGAGTCCCATTGACATACATCATCTCAGCTGTCCCAACAATTTGGTTGTGGAGGACGAGGGGTGCACCAGTCTGTCAGGGTTTTCTTACATGGAACTGAAGGTGGGGTACATCTCTGCCATAAAGGTGAACGGGTTCACTTGTACTGGTGTCGTGACAGAAGCCGAGACCTACACCAACTTTGTTGGTTATGTCACCACTACATTCAAGAGAAAACACTTTCGCCCTATGCCAGATGCATGCAGAGCTGCATACAATTGGAAGATGGCCGGTGATCCTAGATATGAAGAATCTCTTCAAAATCCTTATCCTGACTACAGTTGGCTACGGACCGTAAAGACCACCAAAGAGTCTCTTATTATCATATCTCCAAGTGTAGCGGATTTGGACCCATACGACAAATCCCTTCATTCAAGAGTTTTCCCTGGTGGGAAGTGTTTGGGAATAACAATCTCTTCTACCTACTGCTCAACTAACCATGATTACACCATCTGGATGCCTGAAGAAGCAAGACTCGGGACTTCTTGTGACATTTTTACCAACAGCAGAGGGAAGAGAGCATCCAAGGGGGGCAAGACCTGCGGATTCGTGGACGAAAGGGGCTTGTACAAGTCTCTAAAAGGAGCATGTAAACTTAAGCTGTGCGGAGTTCCCGGACTCAGACTTATGGATGGAACCTGGGTCACAATTCAGACATCAGATGAAACCAAATGGTGCCCTTCTGATCAATTGGTAAATCTACATGACTTTCACTCAGATGAAATAGAACATCTTGTCGTGGAGGAGTTGGTCAAGAAGAGGGAAGAATGTCTGGATGCACTGGAGTCCATCATGACCACCAAATCCGTAAGCTTCAGACGTCTTAGCCACTTGAGAAAACTTGTTCCTGGGTTTGGAAAGGCATATACTATATTCAACAAGACCTTAATGGAAGCTGATGCTCATTACAAGTCGATTCGGACCTGGAACGAGATCATCCCCTCAAAAGGGTGCCTAAAAGTCGGAGGGAGGTGTCATCCTCATGTGGACGGAGTGTTCTTCAATGGTATAATTCTGGGTCCGGACGGGAATGTCCTGATCCCTGAGATGCAATCGTCCCTACTTCAACAACATGTGGAGCTGTTGGAGTCCTCTGTAATCCCTCTGATGCATCCCTTGGCAGACCCATCAACAGTCTTTAAGGACGGTGATGAAGCGGAGGACTTTGTTGAGGTTCACCTTCCGGATATTCACAAACAGGTCTCAGGGGTCGACCTTGGTCTCCCAAACTGGGGGAAGTATCTGCTAATGAGTGCAGGTGCTCTGGCAACACTAATGCTGATAATCTTCTTAATGGCATGTTGCAGAAGAGCTAATCGAACAGAATCAATACAACGAGATCCCGGGGAGTCAGGAAGGAAAGTATCGATACCTTCCCAAGACGGGAAAGTCATATCTTCATGGGAGTTGTACAAGAGTGGAGGCGAGACCAGGCTG
>AFN24368
ATGGTTCCTCAGGCTCTTTTGGTTGTACCCCTTCTGGGTTTTTCATTGTGTTTCGGGAAATTCCCTATTTACACGATACCAGACAAACTTGGTCCCTGGAGCCCGATTGACATACATCATCTCAGCTGTCCAAACAATCTGGTTGTGGAGGACGAAGGATGCACCAACCTGTCAGGGTTTTCCTACATGGAACTTAAAGTTGGATACATCTCAGCCATAAAAGTGAACGGGTTCACTTGCACAGGAGTCGTGACAGAGGCAGAGACCTACACCAACTTTGTTGGTTATGTCACAACCACGTTCAAAAGAAAGCACTTCCGCCCAACACCAGATGAATGTAGAGCCGCATACAACTGGAAGATGGCCGGTGACCCCAGATATGAGGAGTCTCTACACAATCCATACCCTGACTACCATTGGCTTCGAACTGTAAAAACCACCAAAGAGTCTCTTGTTATCATATCTCCAAGTGTGGCAGATTTGGACCCATATGATAAATCCCTTCACTCGAGGGTCTTCCCTAGCGGAAAATGCTCAGGAATAACAGTGTCTTCTACCTACTGTTCAACTAACCATGATTACACCATTTGGATGCTCGAGAATCCGAGATTAGGGACGTCTTGTGACATTTTTACCAATAGCAGAGGGAAGAGAGCATCCAAAGGGAGTAAGACTTGCGGCTTTGTAGACGAAAGGGGCCTGTACAAGTCTCTAAAAGGAGCATGCAAACTCAAGTTATGTGGAGTTCTAGGACTTAAACTTATGGATGGGACATGGGTCGCGATGCAAACATCAGATGAGACCAAATGGTGCCCTCCCGATCAGTTGGTGAATCTGCATGACCTTCGCTCTGATGAAATTGAGCACCTCGTTGTAGAAGAGTTGGTCAAGAAAAGAGAGGAGTGTCTGGATGCACTAGAGTCCATCATGACCACCAAGTCAGTGAGTTTCAGACGTCTTAGTCATTTAAGAAAACTTGTCCCTGGGTTCGGAAAAGCATATACCATATTCAACAAGACCTTGATGGAGGCAGATGCTCACTACAAGTCAGTTCGGACCTGGAATGAGATCATCCCTTCAAAAGGGTGTTTAAAAGTGGGGGGGAGGTGTCATCCTCATGTGAACGGAGTGTTTTTCAACGGTGTCATATTAGGGCCGGACGGCCATGTTCTGATCCCCGAGATGCAATCATCCCTCCTCCAGCAACATATGGAGTTGTTGGAATCCTCAGTTATCCCTTTGATGCACCCCCTGGCAGACCCGTCTACAGTTTTCAAGGATGGTGATGAGGCCGAGGATTTCGTTGAAGTTCACCTGCCCGATGTGCACAAACAGGTCTCAGGGGTTGACCTGGGTCTCCCGAACTGGGGGAAGTATGTATCACTGAGTGCAGGGGCCTTGATAGCCTTGATGTTGATAATTCTCCTAATAACATGTTGTAGAAAGGTTAATCGACCAGAACCTACGCAACGCAGTCTCGAAGGGAAAGAGAGGAAAGTATCGGTCACTTCTCAAAGCGGGAAGGTCATATCTTCATGGGAGTCATATAAAAGTGGGGGTGAGACCAGACTG
>AFN24498
ATGATCCCTCAGGCTCTTCTGTATGTGCCTCTCCTGATCTCCTCGTTGTGTTTCGGGGGATTCCCCATCTACACGATACCAGACAAGCTCGGCCCCTGGAGTCCCATTGACATACATCATCTCAGCTGTCCCAACAATTTGGTTGTGGAGGACGAGGGGTGCACCAGTCTGTCAGGGTTTTCTTACATGGAACTGAAGGTGGGGTACATCTCTGCCATAAAGGTGAATGGGTTCACTTGTACTGGTGTCGTGACAGAAGCCGAGACCTACACCAACTTTGTTGGTTATGTCACCACTACATTCAAGAGAAAACACTTTCGCCCTATGCCAGACGCATGCAGAGCTGCATACAATTGGAAGATGGCCGGTGATCCTAGATATGAAGAATCTCTTCAAAATCCTTATCCTGACTACAGTTGGCTACGGACCGTAAAGACCACCAAAGAGTCTCTTATTATCATATCTCCAAGTGTAGCGGATTTGGACCCATACGACAAATCCCTTCATTCAAGAGTTTTCCCTGGTGGGAAGTGTTTGGGAATAACAATCTCTTCTACCTACTGCTCAACTAACCATGATTACACCATCTGGATGCCTGAAGAAGCAAGACTCGGGACTTCTTGTGACATTTTTACCAACAGCAGAGGGAAGAGAGCATCCAAGGGGGGCAAGACCTGCGGATTCGTGGACGAAAGGGGCTTGTACAAGTCTCTAAAAGGAGCATGTAAACTTAAGCTGTGCGGAGTTCCCGGACTCAGACTTATGGATGGAACCTGGGTCACAATTCAGACATCAGATGAAACCAAATGGTGCCCTTCTGATCAATTGGTAAATCTACATGACTTTCACTCAGATGAGATAGAACATCTTGTCGTGGAGGAGTTGGTCAAGAAGAGGGAAGAATGTCTGGATGCACTGGAGTCCATCATGACCACCAAATCCGTAAGCTTCAGACGTCTTAGCCACTTGAGAAAACTTGTTCCTGGGTTTGGAAAGGCATATACTATATTCAACAAGACCTTAATGGAAGCTGACGCTCATTACAAGTCAATTCGGACCTGGAACGAAATCATCCCCTCAAAAGGGTGCCTAAAAGTCGGAGGGAGGTGTCATCCTCATGTGGACGGAGTGTTCTTCAATGGTATAATTCTGGGTCCGGACGGGAATGTCCTGATCCCTGAGATGCAATCGTCCCTACTTCAACAACATGTGGAGCTGTTGGAGTCCTCTGTAATCCCTCTAATGCATCCCTTGGCAGACCCATCAACAGTCTTTAAGGACGGTGATGAAGCGGAGGACTTTGTTGAGGTTCACCTTCCGGATATTCACAAACAGGTCTCAGGGGTCGACCTTGGTCTCCCAAACTGGGGGAAGTATCTGCTAATGAGTGCAGGTGCTCTGGCAACACTAATGCTGATAATCTTCTTAATGGCATGTTGCAGAAGAGCTAATCGAACAGAATCAATACAACGAGATCCCGGGGAGTCAGGAAGGAAAGTATCGATACCTTCCCAAGACGGGAAAGTCATATCTTCATGGGAGTTGTACAAGAGTGGAGGCGAGACCAGGCTG
>BAA96805
ATGGTTCCGCAAGCTCTTCTGCTTGTACCCATTCTGGGTTTTTCCTCGTGTTTCGGGAAATTCCCTATTTACACGATACCAGACACACTTGGTCCCTGGAGCCCGATCGATATACATCATCTCAGTTGCCCAAACAATTTGGTTGTAGAGGACGAAGGATGCACCAACCTGTCAGGGTTCTCCTACATGGAACTTAAAGTTGGATACATCTCAGCCATAAAGGTGAACGGGTTCACTTGCACAGGCGTTGTAACAGAGGCAGAAACCTACACTAACTTTGTTGGTTATGTCACCACCACTTTCAAAAGAAAGCATTTCCGCCCAACACCAGATGCTTGTAGAGCTGCGTACAACTGGAAGATGGCCGGTGACCCCAGATATGAAGAGTCTCTACACAGTCCGTACCCTGACTACCATTGGCTTCGAACTGTAAAAACCACAAAGGAGTCCCTCGTTATCATATCTCCAAGTGTGGCAGATTTGGACCCATATGACAACTCCCTTCACTCGAGGGTCTTCCCTAGCGGAAAGTGCTCAGGAATAACAGTATCTTCTGTCTACTGCTCAACTAACCACGATTACACCGTTTGGATGCCTGAAAGTCTGAGACTAGGGACATCTTGTGACATTTTTACCAATAGTAGAGGGAAGAGAGCATCCAAGGGGAGCAAGACCTGTGGCTTTGTAGATGAAAGAGGCCTATATAAGTCTCTAAAAGGCGCATGCAAACTCAAGTTGTGTGGAGTTCTTGGACTTAGACTTATGGACGGAACATGGGTCGCGATGCAGACATCAAATGAGACCAAATGGTGTCCTCCCGATCAGTTGGTTAATCTGCACGACCTTCGCTCAGATGAAATCGAGCATCTTGTTATAGAGGAGTTGGTCAAGAAAAGAGAGGAGTGTCTGGATGCATTAGAGTCCATCATAACCACCAAGTCAGTGAGTTTCAGACGTCTCAGTTATTTAAGAAAACTTGTCCCCGGGTTCGGAAAAGCATATACCATATTCAACAAGACCTTGATGGAGGCTGAAGCTCACTACAAGTCAGTCAGGACTTGGAATGAGATCATCCCCTCAAAAGGATGTTTGAGAGTTGGAGGGAGGTGTCATCCTCATGTAAACGGGGTGTTTTTCAATGGTATAATATTAGGGCCTGACGGTCATGTTTTAATCCCAGAGATGCAATCATCCCTCCTCCAGCAACATATAGAGTTATTGGAATCCTCAGTTATTCCCCTGATGCACCCCCTTGCAGACCCGTTCACAGTTTTCAAGGACGGCGATGAGACTGAGGATTTTATAGAAGTTCACCTTCCCGATGTGCACGAACAAGTCTCAGGGGTTGACCTGGGTCTCCCGAACTGGGGGGAGTATGTATTACTAAGTGCAGGGACCTTGATTGCCTTGATGTTGATAATTTTCCTAATGACATGTTGTAGAAAAGTCGATCGGCCAGAATCTACACAACGCAGTCTCAGAGGGACAGGAAGGAATGTGTCAGTCACCTCCCAAAGCGGGAAATTCATACCTTCATGGGAGTCGTATAAAAGTGGGGGTGAGACTGGACTG
>AFN24413
ATGATCCCTCAGGCTCTTCTGTATGTGCCTCTCCTGATCTCCTCGTTGTGTTTCGGGGGATTCCCCATCTACACGATACCAGACAAGCTCGGCCCCTGGAGTCCCATTGACATACATCATCTCAGCTGTCCCAACAATTTGGTTGTGGAGGACGAGGGGTGCACCAGTCTGTCAGGGTTTTCTTACATGGAACTGAAGGTGGGGTACATCTCTGCCATAAAGGTGAATGGGTTCACTTGTACTGGTGTCGTGACAGAAGCCGAGACCTACACCAACTTTGTTGGTTATGTCACCACTACATTCAAGAGAAAACACTTTCGCCCTATGCCAGACGCATGCAGAGCTGCATACAATTGGAAGATGGCCGGTGATCCTAGATATGAAGAATCTCTTCAAAATCCTTATCCTGACTACAGTTGGCTACGGACCGTAAAGACCACCAAAGAGTCTCTTATTATCATATCTCCAAGTGTAGCGGATTTGGACCCATACGACAAATCCCTTCATTCAAGAGTTTTCCCTGGTGGGAAGTGTTTGGGAATAACAATCTCTTCTACCTACTGCTCAACTAACCATGATTACACCATCTGGATGCCTGAAGAAGCAAGACTCGGGACTTCTTGTGACATTTTTACCAACAGCAGAGGGAAGAGAGCATCCAAGGGGGGCAAGACCTGCGGATTCGTGGACGAAAGGGGCTTGTACAAGTCTCTAAAAGGAGCATGTAAACTTAAGCTGTGCGGAGTTCCCGGACTCAGACTTATGGATGGAACCTGGGTCACAATTCAGACATCAGATGAAACCAAATGGTGCCCTTCTGATCAATTGGTAAATCTACATGACTTTCACTCAGATGAGATAGAACATCTTGTCCTGGAGGAGTTGGTCAAGAAGAGGGAAGAATGTCTGGATGCACTGGAGTCCATCATGACCACCAAATCCGTAAGCTTCAGACGTCTTAGCCACTTGAGAAAACTTGTTCCTGGGTTTGGAAAGGCATATACTATATTCAACAAGACCTTAATGGAAGCTGATGCTCATTACAAGTCAATTCGGACCTGGAACGAAATCATCCCCTCAAAAGGGTGCCTAAAAGTCGGAGGGAGGTGTCATCCTCATGTGGACGGAGTGTTCTTCAATGGTATAATTCTGGGTCCGGACGGGAATGTCCTGATCCCTGAGATGCAATCGTCCCTACTTCAACAACATGTGGAGCTGTTGGAGTCCTCTGTAATCCCTCTAATGCATCCCTTGGCAGACCCATCAACAGTCTTTAAGGACGGTGATGAAGCGGAGGACTTTGTTGAGGTTCACCTTCCGGATATTCACAAACAGGTCTCAGGGGTCGACCTTGGTCTCCCAAACTGGGGGAAGTATCTGCTAATGAGTGCAGGTGCTCTGGCAACACTAATGCTGATAATCTTCTTAATGGCATGTTGCAGAAGAGCTAATCCAACAGAATCAATACAACGAGATCCCGGGGAGTCAGGAAGGAAAGTATCGATACCTTCCCAAGACGGGAAAGTCATATCTTCATGGGAGTTGTACAAGAGTGGAGGCGAGACCAGGCTG
>ABN11354
ATGGTTCCTCAGGCTCTCCTGTTTGTACCCCTTCTGGTTTTTCCATTGTGTTTTGGGAAATTCCCTATTTACACGATACCAGACAAGCTTGGTCCCTGGAGTCCGATTGACATACATCACCTCAGCTGCCCAAACAATTTGGTAGTGGAGGACGAAGGATGCACCAACCTGTCAGGGTTCTCCTACATGGAACTTAAAGTTGGATACATCTTAGCCATAAAAGTGAACGGGTTCACTTGCACAGGCGTTGTGACGGAGGCTGAAACCTACACTAACTTCGTTGGTTATGTCACAACCACGTTCAAAAGAAAGCATTTCCGCCCAACACCAGATGCATGTAGAGCCGCGTACAACTGGAAGATGGCCGGTGACCCCAGATATGAAGAGTCTCTACACAATCCGTACCCTGACTACCGCTGGCTTCGAACTGTAAAAACCACCAAGGAGTCTCTCGTTATCATATCTCCAAGTGTGGCAGATTTGGACCCATATGACAGATCCCTTCACTCGAGGGTCTTCCCTAGCGGGAAGTGCTCAGGAGTAGCGGTGTCTTCTACCTACTGCTCCACTAACCACGATTACACCATTTGGATGCCCGAGAATCCGAGACTAGGGATGTCTTGTGACATTTTTACCAATAGTAGAGGGAAGAGAGCATCCAAAGGGAGTGAGACTTGCGGCTTTGTAGATGAAAGAGGCCTATATAAGTCTTTAAAAGGAGCATGCAAACTCAAGTTATGTGGAGTTCTAGGACTTAGACTTATGGATGGAACATGGGTCTCGATGCAAACATCAAATGAAACCAAATGGTGCCCTCCCGATAAGTTGGTGAACCTGCACGACTTTCGCTCAGACGAAATTGAGCACCTTGTTGTAGAGGAGTTGGTCAGGAAGAGAGAGGAGTGTCTGGATGCACTAGAGTCCATCATGACAACCAAGTCAGTGAGTTTCAGACGTCTCAGTCATTTAAGAAAACTTGTCCCTGGGTTTGGAAAAGCATATACCATATTCAACAAGACCTTGATGGAAGCCGATGCTCACTACAAGTCAGTCGAAACTTGGAATGAGATCCTCCCTTCAAAAGGGTGTTTAAGAGTTGGGGGGAGGTGTCATCCTCATGTGAACGGGGTGTTTTTCAATGGTATAATATTAGGACCTGACGGCAATGTCTTAATCCCAGAGATGCAATCATCCCTCCTCCAGCAACATATGGAGTTGTTGGAATCCTCGGTTATCCCCCTTGTGCACCCCCTGGCAGACCCGTCTACCGTTTTCAAGGACGGTGACGAGGCTGAGGATTTTGTTGAAGTTCACCTTCCCGATGTGCACAATCAGGTCTCAGGAGTTGACTTGGGTCTCCCGAACTGGGGGAAGTATGTATTACTGAGTGCAGGGGCCCTGACTGCCTTGATGTTGATAATTTTCCTGATGACATGTTGTAGAAGAGTCAATCGATCAGAACCTACGCAACACAATCTCAGAGGGACAGGGAGGGAGGTGTCAGTCACTCCCCAAAGCGGGAAGATCATATCTTCATGGGAATCACACAAGAGTGGGGGTGAGACCATACTG
>AFJ97043
ATGATTCCTCAAGTTCTTTTGTTTGTTCCCCTTCTAGTTTTCTCGTCGTGTTTTGGGAAATTCCCCATTTATACGATACCAGACAAACTTGGTCCATGGAGCCCCATCGATATACATCATCTCAGCTGTCCGAACAATCTGGTTGTGGAAGATGAAGGATGCACCAATCTGTCTGGTTTTTCCTACATGGAACTCAAAGTGGGATATATTTCAGCCATAAAAGTGAACGGATTCACCTGTACAGGTGTGGTGACAGAAGCAGAAACCTACACTAACTTTGTTGGTTATGTCACCACCACGTTTAAGAGAAAGCACTTTCGCCCTATGCCGGATGCATGCAGAACCGCATACAATTGGAAGATGGCTGGTGACCCCAGGTATGAAGAGTCTCTGCACAATCCGTACCCTGACTACCACTGGCTCCGAACTGTCAAGACCACCAAGGAGTCCCTTGTCATCATATCTCCGAGCGTTGCAGATTTGGACCCGTACGATAAATCCCTCCACTCGAGAGTTTTTCCTGGCGGAAAATGCTCAGGAATAACCGTGTCCTCCACTCGCTGCTCTACCAACCACGATTACACCATCTGGATGCCTGAAAATCCTAGACTGGGAACTTCGTGTGACATTTTCACCAATAGTAGAGGGAAGAGGGCATCAAAAGGGGGCAAGACTTGTGGATTTGTGGATGAAAGAGGCTTGTACAAGTCTCTAAAGGGAGCATGCAAGCTGAAACTATGTGGGGTTCTAGGACTTAGACTTATGGACGGAACATGGGTCGCAATTCAGACATCAGATGAGATCAAATGGTGCTCTCCTGATCAGCTAGTAAATCTACACGACTTTCACTCGGATGAGATTGAACATCTTGTTGTGGAGGAGTTGGTCAAAAAGAGGGAAGAGTGTCTGGACGCACTGGAGACTATTATGACCACAAAGTCCGTGAGTTTCAGACGTCTTAGTCATTTGAGGAAGCTAGTCCCTGGGTTTGGAAAGGCGTATACTATATTCAATAAAACCCTGATGGAGGCTGATGCTCACTATAAATCAATCCGGACTTGGAATGAAATCATCCCCTCTAAAGGGTGTTTGAGAGTTGGGGGGAGATGTCATCCTCATGTGAACGGGGTGTTCTTCAACGGCATTATACTGGGTCCTGACGGACATGTTCTAATCCCAGAGATGCAATCGTCCCTCCTCCACCAGCATATGGAATTGTTGGAGTCCTCAGTCATCCCTTTGATGCATCCCTTAGCAGACCCGTCAACAGTCTTTAAAGACGGCGACGAGGCAGAGGACTTTGTTGAGGTTCACCTTCCGGATGTGCACAAGCAGATCTCGGGGGTTGATCTTGGTCTCCCAAACTGGGGGAAGTATGTGCTGATAAGTGCAGGTTCTCTGACTGCATTAATGTTGATGATTTTCTTAATGACGTGTTGCAGAAAGACTAATAGAGCAGAGTCAATACAACACAGTCCTGGAGAGACAGGGAGGAAAGTGTCGGTAACTTCTCACAACGGAAGGGTCATATCTTCATGGGAATCATATAAAAGCGGAGGTGAGACCAAGCTG
>AFN24398
ATGATCCCTCAGGCTCTTCTGTATGTGCCTCTCCTGATCTCCTCGTTGTGTTTCGGGGGATTCCCCATCTACACGATACCAGACAAGCTCGGCCCCTGGAGTCCCATTGACATACATCATCTCAGCTGTCCCAACAATTTGGTTGTGGAGGACGAGGGGTGCACCAGTCTGTCAGGGTTTTCTTACATGGAACTGAAGGTGGGGTACATCTCTGCCATAAAGGTGAACGGGTTCACTTGTACTGGTGTCGTGACAGAAGCCGAGACCTACACCAACTTTGTTGGTTATGTCACCACTACATTCAAGAGAAAACACTTTCGCCCTATGCCAGATGCATGCAGAGCTGCATACAATTGGAAGATGGCCGGTGATCCTAGATATGAAGAATCTCTTCAAAATCCTTATCCTGACTACAGTTGGCTACGGACCGTAAAGACCACCAAAGAGTCTCTTATTATCATATCTCCAAGTGTAGCGGATTTGGACCCATACGACAAATCCCTTCATTCAAGAGTTTTCCCTGGTGGGAAGTGTTTGGGAATAACAATCTCTTCTACCTACTGCTCAACTAACCATGATTACACCATCTGGATGCCTGAAGAAGCAAGACTCGGGACTTCTTGTGACATTTTTACCAACAGCAGAGGGAAGAGAGCATCCAAGGGGGGCAAGACCTGCGGATTCGTGGACGAAAGGGGCTTGTACAAGTCTCTAAAAGGAGCATGTAAACTCAAGCTGTGCGGAGTTCCCGGACTCAGACTTATGGATGGAACCTGGGTCACAATTCAGACATCAGATGAAACCAAATGGTGCCCTTCTGATCAATTGGTAAATCTACATGACTTTCACTCAGATGAGATAGAACATCTTGTCGTGGAGGAGTTGGTCAAGAAGAGGGAAGAATGTCTGGATGCACTGGAGTCCATCATGACCACCAAATCCGTAAGCTTCAGACGTCTTAGCCACTTGAGAAAACTTGTTCCTGGGTTTGGAAAGGCATATACTATATTCAACAAGACCTTAATGGAAGCTGATGCTCATTACAAGTCAATTCGGACCTGGAACGAAATCATCCCCTCAAAAGGGTGCCTAAAAGTCGGAGGGAGGTGTCATCCTCATGTGGACGGAGTGTTCTTCAATGGTATAATTCTGGGTCCGGACGGGAATGTCCTGATCCCTGAGATGCAATCGTCCCTACTTCAACAACATGTGGAGCTGTTGGAGTCCTCTGTAATCCCTCTAATGCATCCCTTGGCAGACCCATCAACAGTCTTTAAGGACGGTGATGAAGCGGAGGACTTTGTTGAGGTTCACCTTCCGGATATTCACAAGCAGGTCTCAGGGGTCGACCTTGGTCTCCCAAACTGGGGGAAGTATCTGCTAATGAGTGCAGGTGCTCTGGCAACACTAATGCTGATAATCTTCTTAATGGCATGTTGCAGAAGAGCTAATCGAACAGAATCAATACAACGAGATCCCGGGGAGTCAGGAAGGAAAGTATCGATACCTTCCCAAGACGGGAAAGTCATATCTTCATGGGAGTTGTACAAGAGTGGAGGCGAGACCAGGCTG
>AGQ16836
ATGGTTCCTCAGGCTCTTTTGTTTGTACCCCTTCTGGTTTTCTCATTGTGTTTTGGGAAGTTCCCTATTTACACGATACCAGACAAACTTGGTCCCTGGAGTCCGATTGATATACATCATCTCAGCTGCCCAAACAATTTGGTTGTGGAGGACGAAGGATGCACCAACCTGTCAGGGTTCTCCTACATGGAACTTAAAGTTGGATACATCTCAGCCATAAAAGTGAACGGGTTCACTTGCACAGGCGTTGTGACAGAGGCAGAAACCTACACCAACTTTGTTGGTTATGTCACCACCACGTTCAAGAGAAAGCATTTCCGCCCAACACCAGACGCATGTAGAGCCGCGTACAACTGGAAGATGGCCGGTGATCCCAGATATGAAGAGTCTCTACACAATCCGTACCCTGACTACCATTGGCTTCGAACTGTAAAAACCACAAAGGAGTCTCTCGTTATCATATCCCCAAGTGTGGCAGATTTGGACCCATATGACAAATCCCTTCACTCAAGGGTCTTCCCTAGCGGAAAATGCTCAGGAATAACGGTATCTTCTACCTACTGCTCAACTAACCACGATTACACCATTTGGATGCCTGAGAATCCGAGACTAGGGACATCTTGTGACATTTTTACCAATAGTAGAGGAAAGAGAGCATCCAAAGGGAGTAAGACCTGCGGCTTTGTAGATGAAAGAGGCCTGTATAAGTCTCTAAAAGGAGCCTGCAAGCTCAAGTTATGTGGAGTTCTTGGACTTAGACTTATGGATGGAACATGGGTCGCTATGCAAACATCAGATGAGACCAAATGGTGTCCTCCCGATCAGTTGGTGAATCTGCACGACTTTCGCTCGGATGAAATCGAGCATCTTGTTGTAGAGGAGTTGGTCAAGAAAAGAGAGGAGTGTCTGGATGCACTAGAGTCCATCATGACCACCAAGTCAGTGAGTTTCAGACGTCTCAGTCATTTAAGAAAACTTGTTCCTGGGTTCGGAAAAGCCTATACTATATTCAACAAGACCTTGATGGAGGCTGATGCTCACTACAAGTCTGTTCGGACTTGGAATGAGATCATCCCCTCCAAAGGGTGTTTAAGAGTTGGAGGGAGGTGTCATCCTCATGTGAACGGGGTGTTTTTCAATGGTATAATATTGGGACCTGACGGCCATGTTCTAATCCCAGAGATGCAATCATCCCTCCTTCAGCAACATATGGAATTATTGGAATCCTCAGTTATTCCCCTGATGCACCCCCTTGCAGACCCGTCCACAGTTTTCAAGGACGGTGACGAGGCTGAGGATTTTGTAGAAGTTCACCTTCCCGACGTGCACAAGCAGGTCTCAGGGGTTGATCTGGGTCTCCCAAACTGGGGGAAGTATGTATTACTGAGTGCAGGAACCCTGATTGCCTTGATGTTGATAATTTTTCTAATGACATGTTGTAGAAGAGTCAATCGACCAAAATCTATGCAGCGCAGTCTCGGAGAGACGGGGAGGAAGGTGTCGGTCACCTCCCAAAGCGGGAAGGTCATATCTTCATGGGAGTCGTATAAAAGTGGGGGTGAGACTAGGCTG
>AGQ16831
ATGGTTCCTCAGGCTCTTTTGTTTGTGCCCCTTCTGGTTTTTTCATTGTGTTTCGGGAAATTCCCTATTTACACGATACCAGACAAACTTGGTCCCTGGAGCCCGATTGACATCCATCATCTCACCTGTCCAAACAATCTGGTTGTGGAGGACGAAGGATGCACCAACCTGTCAGGGTTCTCCTACATGGAACTTAAAGTCGGGTACATCTCAGCCATAAAAGTGAACGGGTTCACATGCACGGGCGTTGTGACAGAGGCAGAAACCTACACTAACTTTGTTGGTTATGTCACCACCACATTTAAAAGAAAGCATTTCCGCCCAACACCAGATGCATGTAGAGCCGCGTACAATTGGAAAATGGCCGGTGACCCCAGGTATGAGGAGTCTCTACACAACCCGTACCCAGACTATCATTGGCTTCGAACCGTGAAAACCACCAAGGAGTCTCTCGTTATCATATCCCCAAGTGTGGCAAATTTGGACCCATATGACAAGTCCCTTCACTCGAGGGTCTTCCCGAGCGGAAAGTGCTCAGGAATAACGGTGTCTTCTACATACTGTTCGACTAACCACGATTACACCATTTGGATGCCAGAGAATCCGAGACTAGGGACATCTTGTGACATCTTTACCAATAGTAGAGGGAAGAGAGCATCCAAAGGGAGTAAGACCTGCGGCTTTGTAGATGAAAGAGGCCTGTATAAGTCTCTAAAAGGAGCATGCAAACTCAAGTTATGTGGAGTTCTTGGACTTAGACTCATGGATGGAACGTGGGTTGCGATGCAGACATCGGATGAGACCAAATGGTGCCCTCCCGATCAGCTGGTGAATTTGCACGACTTCCGCTCGGATGAAATTGAGCATCTCGTCGTAGAGGAGCTGGTCAAGAAGAGAGAGGAGTGTCTGGATGCACTAGAGTCCATCATGACCACCAAGTCGGTGAGTTTCAGACGTCTCAGTCATTTAAGAAAGCTTGTCCCTGGGTTTGGAAAAGCATACACTATATTTAACAAGACCTTGATGGAGGCTGATGCTCATTACAAATCAGTCCGGACTTGGAATGAGATCATCCCCTCAAAGGGGTGTTTGAGAGTAGGAGGGAGGTGTCATCCGCATGTGAACGGGGTGTTTTTCAATGGTATAATATTAGGGCCTGACGGCCATGTTCTAATCCCAGAGATGCAATCATCCCTCCTCCAGCAACATATGGAGTTATTGGAGTCCTCAGTTATACCCCTGATGCACCCCCTGGCAGACCCGTCCACAGTTTTCAAGGACGGTGATGAGGCTGAGGATTTTGTTGAAGTTCACCTTCCCGATGTGCACAAACAGGTCTCCGGGGTTGACCTGGGTCTCCCAAACTGGGGGAAATACGTATTACTGAGTGCAGGGGCTCTGATTGCTCTGATGTTGATAATTTTCCTCATGACCTGTTGTAGAAGAGTCAATCGACCAGAATCTACACAACGCAGTCTTGGAGGGACAGGGAGAAAGGTGTCAGTTACTTCCCAAAGCGGGAAAGTCATATCTTCATGGGAGTCATATAAAAGTGGGGGTGAGACTAGACTG
>AGF84753
ATGATTCCTCAAGTTCTTTTGTTTGTTCCCCTTCTAGTTTTCTCGTCATGTTTCGGGAAATTCCCCATTTACACGATACCAGACAAACTTGGTCCATGGAGTCCCATCGATATACATCATCTCAGCTGTCCGAACAATCTTGTTGTGGAAGATGAAGGGTGCACCAATCTGTCTGGATTTTCCTACATGGAACTCAAAGTGGGATATATTTCAGCCATAAAAGTGAACGGATTCACCTGTACAGGTGTGGTGACAGAAGCAGAGACCTACACGAACTTTGTTGGTTATGTCACCACCACGTTTAAGAGAAAGCACTTTCGCCCTATGCCGGGTGCGTGTAGAGCCGCATACAACTGGAAGATGGCTGGTGACCCCAGGTATGAAGAGTCTCTGCACAATCCGTACCCTGACTACCACTGGCTCCGAACTGTCAAGACCACCAAGGAGTCCCTTGTCATCATATCTCAGAGCGTTGCAGATTTGGACCCGTACGATAAATCCCTTCACTCGAGAGTTTTTCCTGGCGGAAAATGCTCAGGAATAACCGTGTCCTCCACTTGCTGCTCTACTAACCACGACTACACCATCTGGATGCCTGAAAATCCTAGACTGGGAACTTCGTGTGACATTTTCACCAATAGTAGAGGGAAGAGGGCATCAAAAGGGGGCAAGACTTGTGGATTTGTGGATGAGAGAGGCTTGTACAAGTCTCTAAAAGGAGCATGCAAGCTGAAGCTATGTGGGGTTCTAGGACTTAGACTTATGGACGGAACATGGGTCGCAATTCAGACATCAGATGAGATCAAATGGTGCTCTCCTGATCAGCTAGTAAATCTACACGACTTCCACTCGGATGAGATTGAACATCTTGTTGTGGAGGAGTTGGTCAAAAAGAGGGAAGAGTGTCTGGACGCACTGGAGACTATTATGACCACAAAATCCGTGAGTTTCAGACGTCTTAGTCATTTGAGGAAGCTAGTCCCTGGGTTTGGAAAAGCGTATACCATATTCAACAAAACCTTGATGGAGGCTGATGCTCACTATAAATCAATCCGGACTTGGGATGAAATCATCCCCTCTAAAGGGTGTTTAAGAGTTGGGGGGAGATGTCATCCTCATGTGAACGGGGTGTTCTTCAACGGCATTATACTGGGTCCTGACGGACATGTTCTAATCCCAGAGATGCAATCGTCCCTCCTCCACCAGCATATGGAATTGTTGGAGTCCTCAGTCATCCCGTTGATGCATCCCTTAGCAGACCCATCAGCAGTCTTTAAAGACGGCGACGAGGCAGAGGACTTTGTTGAGGTTCACCTTCCGGATGTGCACAAGCAGATCTCGGGGGTTGATCTTGGTCTCCCAAACTGGGGGAAGTACGTGCTGATAAGTGCAGGTGCTCTGACTGCATCAATGTTGATGATTTTCTTAATGACTTGTTGCAGAAAGGCTAATAGAGCAGAGTCAATACAACACAATCCTGGAGAGACAGGGAGGAAAGTGTCGGTAACTTCTCACAACGGAAGGGTCATATCTTCATGGGAATCATATAAAAGCGGAGGTGAGACCAAGCTG
>AFN24393
ATGATCCCTCAGGCTCTTCTCTTTGTGCCTCTCCTGATTTCCTCGTTGTGTTTCGGGGGATTCCCCATCTACACGATACCTGACAAGCTTGGACCTTGGAGTCCCATCGACATACATCATCTCAGCTGTCCTAACAATTTGGTCGTGGAAGACGAGGGGTGCACCAGTCTGTCGGGGTTTTCTTACATGGAACTGAAGGTGGGATACATCTCCGCCATAAAAGTGAACGGGTTCACTTGTACCGGTGTCGTGACAGAAGCCGAAACCTACACCAACTTTGTTGGTTATGTCACCACCACATTCAAGAGAAAACACTTTCGCCCGATGCCGGATTCATGCAGAGCTGCATACAACTGGAAGACGGCCGGTGATCCTCGATATGAAGAGTCTCTTCAAAATCCTTATCCAGATTACCATTGGCTACGGACCGTAAAGACCACCAAAGAGTCTCTCATTATCATATCTCCCAGTGTAGCGGATTTGGACCCATACGACAAATCCCTTCATTCAAGAGTTTTCCCTGGTGGGAAGTGTTTGGGAATAACAGTCTCTTCTACCTACTGTTCAACTAACCATGATTACACTATCTGGATGCCTGAAGAAGCAAGACTCGGGACATCTTGTGATATTTTTGCCAACAGCAGAGGGAAGAGAGCATCCAAGGGGGGCAGGACTTGCGGATTCGTGGACGAAAGGGGTTTGTATAAGTCTCTAAAAGGGGCATGTAAACTTAAGCTGTGCGGAGTTCTCGGACTTAGACTTATGGATGGAACCTGGGCCACAATTCATACTTCAAATGAAACCAAATGGTGCCCTTCTGATCAATTGGTAAATCTACATGACTTTCACTCAGATGAGATAGAACATCTCGTCGTGGAGGAGTTGGTCAAGAAGAGGGAAGAATGTCTGGATGCACTAGAGTCCATCATGACCACTAAATCCGTAAGCTTCAGACGTCTCAGCCACTTGAGAAAACTTGTTCCTGGGTTTGGAAAGGCATATACTATATTCAACAAGACCTTAATGGAAGCTGATGCTCACTACAAGTCAATTCGGACTTGGAACGAGATCATCCCCTCAAAAGGGTGCCTAAAAGTCGGAGGGAGGTGTCATCCTCATGTGGACGGAGTGTTTTTCAATGGTATAATTCTAGGTCCGGACGGGAATGTTTTGATCCCTGAGATGCAATCATCCCTACTTCAACAACATGTGGAGCTGTTGGAGTCCTCTGTAATCCCTCTGATGCATCCCTTGGCAGACCCATCAACAGTCTTCAAGGACGGTGATGAAGCGGAGGACTTTGTTGAGGTTCACCTTCCAGATGTTCACAAACAAGTCTCAGGGGTTGACCTTGGTCTCCCAAACTGGGGGAAGTATCTGCTGATGAGTGCAGGTGCTCTGGCTACACTAATGCTGACAATCTTCTTAATAACATGTTGCAGAAGAGTCGATAAAACAGAATCAATACAACGAGGTCCCGGGGAGTTAGGAAGGGAAGTATCGGTAACTTCCCAAAACGGGAAAGTCATATCTTCATGGGAGTTGTACAAGAGTGGAGGCGAGACCAGGCTG
>AFE86165
ATGATTCCTCAAGTTCTTTTGTTTGTTCCCCTTCTAGTTTTCTCGTCGTGTTTTGGGAAATTCCCCATTTACACGATACCAGACAAACTTGGTCCATGGAGTCCCATCGATATACATCATCTCAGCTGTCCGAACAATCTGGTTGTGGAAGATGAAGGATGCACCAATTTGTCTGGATTTTCCTACATGGAACTCAAAGTGGGATATATTTCAGCCATAAAAGTGAACGGATTCACCTGTACAGGTGTGGTGACCGAAGCAGAAACCTACACCAACTTTGTTGGTTATGTCACCACCACGTTTAAGAGAAAGCACTTTCGCCCTATGCCGGATGCGTGCAGAGCCGCATACAACTGGAAGATGGCTGGTGACCCCAGGTATGAAGAGTCTCTGCACAATCSGTACCCCGACTACCACTGGCTCCGAACTGTCAAGACCACCAAGGAGTCCCTTGTCATCATATCTCCGAGCGTTGCAGATTTGGACCCGTACGATAAATCCCTTCACTCGAGAGTTTTTCCTGGCGGAAAATGCTCAGGAATAACCGTGTCCTCCACTTGCTGCTCTACTAACCACGACTACACCATCTGGATGCCTGAAAATCCTAGACTGGGAACTTCATGTGACATTTTCACCAATAGTAGAGGGAAGAGGGCATCAAAAGGGGGCAAGACTTGTGGATTTGTGGATGAAAGAGGCTTGTACAAGTCTCTAAAGGGAGCATGCAAGCTGAAGCTATGTGGGGTTCTAGGACTTAGACTTATGGACGGAACATGGGTCGCGATTCAGACATCAGATGAGATCAAATGGTGCCCTCCTGATCAGCTGGTAAATCTACACGACTTTCACTCGGATGAGATTGAACATCTTGTTGTGGAGGAGTTGGTCAAAAAGAGGGAAGAGTGTCTGGACGCACTGGAGACTATTATGACCACAAAGTCCGTGAGTTTCAGACGTCTTAGTCATTTGAGGAAGCTGGTCCCTGGGTTTGGAAAGGCGTATACCATATTCAACAAAACCTTGATGGAGGCTGATGCCCACTACAAATCAATCCGGACTTGGAATGAAATCATCCCCTCCAAAGGGTGTTTAAGAGTTGGGGGGAGATGTCATCCTCATGTGAACGGGGTGTTCTTCAACGGCATTATACTGGGTCCTGACGGACATGTTCTAATCCCAGAGATGCAGTCGTCCCTCCTCCACCAGCATATGGAATTGTTGGAGTCCTCAGTCATCCCTTTGATGCATCCCTTAGCAGACCCGTCAACAGTCTTTAAAGACGGCGACGAGGCAGAGGACTTTGTTGAGGTTCACCTTCCGGATGTGCACAAGCAGATCTCGGGGGTTGATCTTGGTCTCCCAAACTGGGGGAAGTATGTGCTGATAAGTGCAGGTGCTTTGACTGCATTAATGTTGACGATTTTCTTAATGACTTGTTGCAGAAAGACTAATAGAGCAGGGTCAATACAACACAGTCCTGGAGAGACAGGGAGGAAAGTGTCGGTGACTTCTCACAACGGAAGGGTCATATCTTCATGGGAATCATATAAAAGCGGAAGTGAGACCAAGCTG
>AFN24488
ATGATCCCTCAGGCTCTTCTGTATGTGCCTCTCCTGATCCCCTCGTTGTGTTTCGGGGGATTCCCCATCTACACGATACCAGACAAGCTCGGCCCCTGGAGTCCCATTGACATACATCATCTCAGCTGCCCCAACAATTTGGTTGTGGAGGACGAGGGGTGCACCAGTCTGTCAGGGTTTTCTTACATGGAACTGAAGGTGGGGTACATCTCTGCCATAAAGGTGAACGGGTTCACTTGTACTGGTGTCGTGACAGAAGCCGAGACCTACACCAACTTTGTTGGTTATGTCACCACCACATTCAAGAGAAAACACTTTCGCCCTATGCCAGATGCATGCAGAGCTGCATACAATTGGAAGATGGCCGGTGATCCTAGATATGAAGAATCTCTTCAAAATCCTTATCCTGACTATAGTTGGCTACGAACCGTAAAGACCACCAAAGAGTCTCTTATTATCATATCTCCAAGTGTAGCGGATTTGGACCCATACGACAAATCCCTTCATTCAAGAGTTTTCCCTGGTGGGAAGTGTTTGGGAATAACAATCTCTTCTACCTACTGCTCAACTAACCATGATTACACCATCTGGATGCCTGAAGAGGCAAGACTCGGGACATCTTGTGACATTTTTACCAACAGCAGAGGGAAGAGAGCATCCAAGGGGGGCAAGACCTGCGGATTCGTGGACGAAAGGGGCTTGTACAAGTCTCTAAAAGGAGCATGTAAACTCAAGCTGTGCGGAGTCCCCGGACTCAGACTTATGGATGGAACCTGGGTCACAATTCAGACATCAGATGAAACCAAATGGTGCCCTTCTGATCAATTGGTGAATCTACATGACTTTCACTCAGACGAGATAGAACATCTTGTCGTGGAGGAGTTGGTCAAGAAGAGGGAAGAATGTCTAGATGCACTGGAGTCCATCATGACCACCAAATCCGTAAGCTTCAGACGTCTCAGCCACTTGAGAAAACTTGTTCCTGGGTTTGGAAAGGCATATACTATATTCAACAAGACCTTAATGGAAGCTGATGCTCATTACAAGTCAATTCGGACCTGGAACGAGATCATCCCCTCAAAAGGGTGCCTAAAAGTCGGAGGGAGATGTCATCCTCATGTGGACGGAGTGTTCTTCAATGGTATAATTCTGGGTCCTGACGGGAATGTCCTGATCCCTGAGATGCAATCGTCCCTACTTCAACAACATGTGGAGTTGTTGGAGTCCTCTGTAATCCCTCTAATGCATCCCTTGGCAGACCCATCAACAGTCTTTAAGGACGGTGATGAAGCGGAGGACTTTGTTGAGGTTCACCTTCCGGATGTTCACAAACAGGTCTCAGGGGTCGACCTTGGTCTCCCAAACTGGGGGAAGTATCTGCTAATGAGTGCAGGTGCTCTGGCAACACTAATGCTGACAATCTTCTTAATGACATATTGCAGAAGAGCTAATCGAGCAGAATCGATACAACGAGATCCCGGGGAGTCAGGAAGGAAAGTATCGATAACTTCCCAAGACGGGAAAGTCATATCTTCATGGGAGTTGTACAAGAGTGGAGGCGAGGCTAGGCTG
>BAM29360
ATGATCCCTCAGGCTCTTCTGTTTGTGCCTCTCCTGATTCCCTCGCTGTGTATCGGGGAATTCCCCATCTACACGATACCAGACAAACTCGGCCCTTGGACCCCTATTGACATACATCATCTCAGCTGTCCCAACAATCTGGTTGCAGAGAATGACGGGTGCACCAGTCTGTCAGGGTTCTCCTATATGGAACTAAAGGTGGGATACATCTCTGCCATAAAGGTGAACGGGTTCACTTGTACCGGTGTTGTGACAGAAGCCGAGACCTACACAAACTTTGTAGGTTATGTCACTACCACATTCAAGAGAAAGCACTTCCGCCCGATGCCAGATGCCTGCAGAGCTGCACACGACTGGAAGATGGCCGGTGATCCTAGATATGAAGATTCCCTTCAAAATCCTTATCCTGATTACCATTGGTTACGGACCGTAAAGACCACCAAGGAGTCGCTCGTTATTATATCCCCGAGTGTTGCTGATTTGGACCCCTACGACAAGTCCCTTCATTCAAGAGTTTTCCCCAGTGGGAAGTGTTTGGGGATAACAGTCTCTTCCACCTACTGCTCAACCAACCATGATTACACCATCTGGATGCCCGTAGAACCGAGACTTGGAACATCTTGTGATATTTTTACCAATAGCAGAGGGAAGAAAGCATCTAAGGGAGGCAGGGTTTGCGGATTTGTGGATGAGAGGGGCTTATACAAATCTCTCAAAGGAGCATGCAAACTCAAGCTGTGCGGAGTCCCCGGGATTAGGCTGATGGATGGAACCTGGGTCTCAATCCAGACATCAGAAGATATTAAGTGGTGCCCTCCTGATCGATTAGTGAATCTACACGACTTTCACTCGGATGAACTAGAACATCTTGTTGTAGAGGAATTGATCAAGAGGAGGGAAAATTGTCTAGATGCACTGGAGTCCATCGTGACCACCAAATCAGTGAGCTTCAGACGTCTCAGCCACTTGAGGAAGCTTGTTCCTGGGTTTGGGAAGGCATACACCATATTCAACAAGACCTTAATGGAAGCTGATGCTCATTACAAGTCAGTCAAGACTTGGAACGAGGTCATCCCTTCGAAAGGTTGCCTGGAAGTCGGAGGGAAATGTCACCCCCCTGTGAACGGAGTATTCTTCAATGGTATAATTTTGGGTCCAGATGGAAATGTTCTGATCCCTGAGATGCAATCTTCCCTGCTTCAACAACATATGGAGCTGTTAGAGTCTTCTGTTATCCCTCTGATGCATCCCTTGGCAGACCCATCAACAGTCTTCAAGGAAGGTGATGAGGCGGAAGACTTTGTTGAGGTTCATCTTCCAGATGTCCACAAACAGGTTTCTGATGTTGACCTTGGTCTTCCGAGTTGGGGAAAGTATCTGTTGATGAGTGCAGGTGCTCTGGCAATACTGATTCTGGCGATCGTCTTAATAATATGTTGTAGGAGGGTCAATAAGACAGGATCAACACAGAGAGGTCATAGGGAATCAAGAGGGAAAATGTCAGTAGCACCTCAAAATGGGAAGATCATATCCTCATGGGAGCTGTACAAAAGCGAAAGTGAGACTGGGCTG
>ABW97207
ATGGTTCCTCAGGCTCTCCTGTTTGTACCCCTTCTGGTTTTTCCATTGTGTTTTGGGAAATTCCCTATTTACACGATACCAGACAAGCTTGGTCCCTGGAGCCCGATTGACATACATCACCTCAGCTGCCCAAACAATTTGGTAGTGGAGGACGAAGGATGCACCAACCTGTCAGGGTTCTCCTACATGGAACTTAAAGTTGGATACATCTTAGCCATAAAAATGAACGGGTTCACTTGCACAGGCGTTGTGACGGAGGCTGAAACCTACACTAACTTCGTTGGTTATGTCACAACCACGTTCAAAAGAAAGCATTTCCGCCCAACACCAGATGCATGTAGAGCCGCGTACAACTGGAAGATGGCCGGTGACCCCAGATATGAAGAGTCTCTACACAATCCGTACCCTGACTACCGCTGGCTTCGAACTGTAAAAACCACCAAGGAGTCTCTCGTTATCATATCTCCAAGTGTGGCAGATTTGGACCCATATGACAGATCCCTTCACTCGAGGGTCTTCCCTAGCGGGAAGTGCTCAGGAGTAGCGGTGTCTTCTACCTACTGCTCCACTAACCACGATTACACCATTTGGATGCCCGAGAATCCGAGACTAGGGATGTCTTGTGACATTTTTACCAATAGTAGAGGGAAGAGAGCATCCAAAGGGAGTGAGACTTGCGGCTTTGTAGATGAAAGAGGCCTATATAAGTCTTTAAAAGGAGCATGCAAACTCAAGTTATGTGGAGTTCTAGGACTTAGACTTATGGATGGAACATGGGTCGCGATGCAAACATCAAATGAAACCAAATGGTGCCCTCCCGATCAGTTGGTGAACCTGCACGACTTTCGCTCAGACGAAATTGAGCACCTTGTTGTAGAGGAGTTGGTCAGGAAGAGAGAGGAGTGTCTGGATGCACTAGAGTCCATCATGACAACCAAGTCAGTGAGTTTCAGACGTCTCAGTCATTTAAGAAAACTTGTCCCTGGGTTTGGAAAAGCATATACCATATTCAACAAGACCTTGATGGAAGCCGATGCTCACTACAAGTCAGTCAGAACTTGGAATGAGATCCTCCCTTCAAAAGGGTGTTTAAGAGTTGGGGGGAGGTGTCATCCTCATGTGAACGGGGTGTTTTTCAATGGTATAATATTAGGACCTGACGGCAATGTCTTAATCCCAGAGATGCAATCATCCCTCCTCCAGCAACATATGGAGTTGTTGGAATCCTCGGTTATCCCCCTTGTGCACCCCCTGGCAGACCCGTCTACCGTTTTCAAGGACGGTGACGAGGCTGAGGATTTTGTTGAAGTTCACCTTCCCGATGTGCACAATCAGGTCTCAGGAGTTGACTTGGGTCTCCCGAACTGGGGGAAGTATGTATTACTGAGTGCAGGGGCCCTGACTGCCTTGATGTTGATAATTTTCCTGATGACATGTTGTAGAAGAGTCAATCGATCAGAACCTACGCAACACAATCTCAGAGGGACAGGGAGGGAGGTGTCAGTCACTCCCCAAAGCGGGAGGATCATATCTTCATGGGAATCACACAAGAGTGGGGGTGAGACCAGACTG
>AFN24483
ATGATCCCTCAGGCTCTTCTGTATGTGCCTCTCCTGATCCCCTCGTTGTGTTTCGGGGGATTCCCCATCTACACGATACCAGACAAGCTCGGCCCCTGGAGTCCCATTGATATACATCATCTCAGCTGTCCCAACAATTTGGTTGTGGAGGACGAGGGGTGCACCAGTCTGTCAGGGTTTTCTTACATGGAACTGAAGGTGGGGTACATCTCTGCCATAAAGGTGAACGGGTTCACTTGTACTGGTGTCGTGACAGAGGCCGAGACCTACACCAACTTTGTTGGTTATGTCACCACTACATTCAAGAGAAAACACTTTCGCCCTATGCCAGATGCATGCAGAGCTGCATACAATTGGAAGGTGGCCGGTGATCCTAGATATGAAGAATCTCTTCAAAATCCTTATCCTGACTACAGTTGGCTACGGACCGTAAAGACCACCAAAGAGTCTCTTATTATTATATCTCCAAGTGTAGCGGATTTGGACCCATACGATAAATCCCTTCATTCAAGAGTTTTCCCTGGTGGGAAGTGTTTGGGAATAACAATCTCTTCTACCTACTGCTCAACTAACCATGATTACACCATCTGGATGCCTGAAGAAGCAAGACTCGGGACATCTTGTGACATTTTTACCAACAGCAGAGGGAAGAGAGCATCCAAGGGGGGCAAGACCTGCGGATTCGTGGACGAGAGGGGCTTGTACAAGTCTCTAAAAGGAGCATGTAAACTTAAGCTGTGCGGAGTTCCCGGACTCAGACTTATGGATGGAACCTGGGTCACAATTCAGACATCAGATGAAACCAAATGGTGCCCTTCTGATCAATTGGTAAATCTACATGACTTTCACTCAGATGAGATAGAACATCTTGTCGTGGAGGAGTTGGTCAAGAAGAGGGAAGAATGTCTGGATGCACTGGAGTCCATCATGACCACCAAATCCGTAAGCTTCAGACGTCTTAGCCACTTGAGAAAACTTGTTCCTGGGTTTGGAAAGGCATATACTATATTCAACAAGACCTTAATGGAAGCTGATGCTCATTACAAGTCAATTCGGACCTGGAACGAGATCATCCCCTCAAAAGGGTGCCTAAAAGTCGGAGGGAGGTGTCATCCGCATGTGGACGGAGTGTTCTTCAATGGTATAATTCTGGGTCCGGACGGGAATGTCCTAATCCCTGAGATGCAATCGTCCCTACTTCAACAACATGTGGAGCTGTTGGAGTCCTCTGTAATCCCTCTAATGCATCCCTTGGCAGACCCATCAACAGTCTTTAAGGACGGTGATGAAGCGGAGGACTTTGTTGAGGTTCACCTTCCGGATATTCACAAACAGGTCTCAGGGGTCGACCTTGGTCTCCCAAACTGGGGGAAGTATCTGCTAATGAGTGCAGGTGCTCTGGCAACACTAATGCTGACAATCTTTTTAATGACATGTTGCAGAAGAGCTAATCGAACAGAATCAATACAACGAGATCCCGGGGAGTCAGGAAAGAAAGTATCGATAACTTCCCAAGACGGGAAAGTCATATCTTCTTGGGAGTTGTACAAGAGTGGAGGCGAGACCAGGCTG
>AFN24373
ATGGTTCTTCAGGCCCTTCTGTTCGCACCTTTTCTGATTTCATCGTTGTGCCTTGGAAAGTTCCCTATCTATACGATACCAGACAAGCTCGGCCCTTGGAGCCCTATCGATATACATCATCTCAGCTGTCCCAACAATCTAGTTGTAGAAGACGAGGGGTGCAACAGTCTATCAGGAATTTCTTACATGGAACTGAAAGTGGGATATATCTCCGCCATAAAGGTGAACGGGTTCACCTGTACTGGTGTCGTGACTGAGGCTGAGACTTACACCAACTTTGTTGGTTATGTCACCACCACATTCAAGAGAAAACACTTTCATCCGATGCCGGATGCGTGTAGATCTGCATACAACTGGAAACTGGCAGGCGATCCTCGTTATGAAGAGTCCCTTCACAACCCATATCCCGATTACCACTGGCTGCGGACCGTAAAAACCACCAAGGAGTCTCTTATCATCATATCACCCAGTGTGGCTGACCTAGATCCATATGACAAATCTCTCCACTCAAGGATTTTTCCTCGTGGGAAATGCTCAGGGATGACCATTTCTTCTACCTACTGCTCAACTAACCATGAATACACTATATGGATGCCCGAAAAGGCAGGTCTCGGGACGTCTTGTGACATATTTACCACCAGCAAGGGAAAGAGAGCGTCCAAAGGAGGAAAGACCTGTGGGTTTGTGGATGAAAGAGGCTTATACAAGTCCTTGAAGGGGGCATGTAAGCTCAAGCTATGTGGGGTCTCCGGGCTCAGACTAATGGATGGGACTTGGGTTGCAATCCAGACATCAGAAGAGACCAAGTGGTGTCCTCCTGATCAGTTGGTGAATCTGCATGACCTTCACTCAGATGAGATAGAGCATCTTGTTGTCGAGGAGTTGGTCAAGAAAAGGGAGGAGTGCTTAAATGCATTAAAATCTATCATGACCACTAAATCAGTAAGTTTCAGACGTCTCAGCCACTTGAGAAAACTTGTTCCAGGCTTTGGGAAAGCATATACCATATTCAACAAAACCTTAATGGAAGCGGACGCCCACTACAAGTCAATCAGAACTTGGAATGAGATAATCCCCTCAAAAGGGTGTTTGAGAGTCGGGGGGAAGTGTCATCCTCATGTGGATGGGGTGTTCTTCAACGGCATAATACTGGGTCCGGACGGGCATGTCCTGATCCCAGAGATGCAGTCGTCTCTTCTCCAACAGCATATGGAACTGTTGGAGTCTTCTGTGATCCCCCTGATGCATCCCCTGGCAGACCTCTCAACAGTCTTTAAGGATGGTGATGAAGCGGAAGACTTCGTTGAAGTTCATCTTCCGGATGTTCACAAACAGATCTCAGGGGTGGATCTTGGCCTCCCGAGCTGGGGAAAGTATGTGCTAATGAGTGCAGGTGCCTTGGCAATCCTAATGTTGGTGATCTCTTTAATGAAATGTTTCTGGGGGGTCAACAGAACAAAACCAATACAACAGGGTCCTAGAGAATCAGAAAGAAAGGTATCAATTGCTCCCCAGAGCAGGAAAGTTATATCTTCTTGGGAGTCTTATAAGAATGGAGGGGAGACTGAACTG
>AFN24163
ATGATCCTTCAGGCTCTTCTGCTTTTGCCTCTCCTGATATCATCGTGGTGTCTCGGGAAGTTCCCCATTTACACTATACCAGACAAGCTAGGCCCTTGGAGTCCTATCGACATACATCATCTCAGCTGTCCTAATAACTTGGTGGTAGAGGACGAGGGGTGCACCAGTCTGTCAGGGTTTTCTTACATGGAACTAAAGGTAGGATACATCTCTGCTATTAAAGTGAACGGCTTCACCTGTACCGGTGTAGTGACAGAGGCCGAGACCTACACCAACTTCGTTGGTTATGTTACCACAACATTCAAGAGAAAACACTTTCGCCCGATGCCCGATGCATGCAGAGCTGCGCATGAATGGAAAATGGCTGGTGATCCCAGATATGAAGATTCTCTTCAAAATCCCTATCCTGATTACCATTGGCTACGGACCGTAAAGACCACCAAAGAGTCTCTTATTATCATATCTCCAAGTGTGGCTGATTTGGACCCATATGACAAGTCTCTTCACTCAAGGGTCTTTCCAGGTGGGAATTGTTTGGGAGTAACAATTTCTTCCACCTACTGCTCAACTAACCACGATTACACCATATGGATGCCAGAGGAAGCGAGACTTGGGACATCTTGTGACATTTTTACAAACAGCAAAGGGAAGAAAGCTTCTAAGGGGGGCAAGGTTTGCGGATTCGTGGATGAAAGGGGCTTATACAAGTCTCTGAAAGGAGCATGTAAACTTAAGCTATGCGGAGTCCCCGGACTTAGACTGATGGACGGAACCTGGGTATCAATTCAAACATCGGATGAGACTAAATGGTGTCCTCCTGATCAATTGGTGAATATACATGACTTTCACTCAGACGAGATAGAACATCTCATTGTGGAGGAGCTAGTCAAGAAAAGGGAAGAATGTCTGGATGCACTGGAGTCTATCATGACCACTAAATCCGTAAGCTTCCGACGCCTCAGCCACTTAAGGAAACTTGTTCCGGGATTTGGAAAGGCATATACTATATTCAACAAGACATTAATGGAAGCCGATGCTCACTACAAGTCAGTTCGGACTTGGAATGAGGTCATCCCTTCCAAGGGGTGCTTAAAAGTCGGGGGGAGGTGTCATCCTCATGTGGGCGGGGTGTTTTTCAATGGTATAATTCTAGGTCCAGACGGTACTGTCTTGATCCCTGAAATGCAGTCGTCCTTGCTCCAACAACATATGGAGCTGTTGGAGTCCTCTGTGATCCCCCTAATGCATCCCTTGGCGGACCCATCAAAGGTCTTCAAGGAAGGTGATGAGGCAGAAGACTTTGTTGAGGTCCACCTTCCAGATGTTCACAAGCAGGTCTCTGGGGTTGACCTTGGTCTCCCTAGCTGGGGGAAGTATCTGTTGATGAGTGTGGGTGCTCTGGCAACACTAATCCTGATTATCTTCTTAATAACATGTTGCAGAAAGGTCAAGAGAACAGAATCAATACAGCGAGGCCATGGAGAATCAGGAAGGAAAGTGTCTGCAAGTCCCCAGAACGGGAAAGTCATATCTTCCTGGGAGCTGTACAAAAGTGAAGGGGAAACCAATCTG
>AFN24278
ATGATCCCTCAGGCTCTTCTGTTTGTGTCTCTCCTGATTCCCTCGCTGTGTCTCGGGGAATTCCCCATCTACACGATACCAGACAAACTCGGCCCTTGGACCCCTATCGACATACATCATCTCAGCTGTCCCAACAATCTGGTTGCAGAGAACGACGGGTGCACCAGTCTGTCAGGGTTTTCCTATATGGAACTAAAGGTGGGATACATCTCTGCCATAAAGGTGAACGGGTTCACTTGTACCGGTGTTGTGACAGAAGCCGAGACCTACACAAACTTTGTAGGTTATGTCACTACCACATTCAAGAGAAAGCACTTCCGCCCGATGCCAGATGCCTGCAGAGCTGCACACGACTGGAAGATGGCCGGTGATCCTAGATATGAAGATTCCCTTCAAAATCCTTATCCTGATTACCATTGGTTACGGACCGTAAAGACCACCAAGGAGTCGCTCGTTATTATATCCCCGAGTGTTGCTGATTTGGACCCCTACGACAAGTCCCTTCATTCAAGAGTTTTCCCCAGTGGGAAGTGTTTGGGGATAACAGTCTCTTCCACCTACTGCTCAACCAACCATGATTACACCATCTGGATGCCCGTAGAACCAAGACTTGGAACATCTTGTGATATTTTTACCAATAGCAGAGGGAAGAGAGCATCTAAGGGAGGCAGGGTTTGCGGATTTGTGGATGAAAGGGGCTTATACAAATCTCTCAAAGGAGCATGCAAACTCAAGCTGTGCGGAGTCCCCGGGATTAGGCTGATGGATGGAACCTGGGTCTCAATCCAGACATCAGAAGATATTAAGTGGTGCCCTCCTGATCGATTAGTGAATCTACACGACTTTCACTCGGATGAACTAGAACATCTTGTTGTAGAGGAATTGATCAAGAGGAGGGAAAATTGTCTAGATGCACTGGAGTCCATCATGACCACCAAATCAGTGAGCTTCAGACGTCTCAGCCACTTGAGGAAACTTGTTCCGGGGTTTGGGAAGGCATACACCATATTCAACAAGACCTTAATGGAAGCTGATGCTCATTACAAGTCAGTCAAGACTTGGAACGAGGTCATTCCTTCGAAAGGTTGCCTGGAAGTCGGAGGGAAATGTCACCCCCCTGTGAACGGAGTATTCTTCAATGGTATAATTTTGGGTCCAGATGGAAATGTTCTGATCCCTGAGATGCAATCTTCCCTGCTTCAACAACATATGGAGCTGTTAGAGTCTTCTGTTATCCCTCTGATGCATCCCTTGGCGGACCCATCAACAGTCTTCAAGGAAGGTGATGAGGCGGAAGACTTTGTTGAGGTTCATCTTCCAGATGTCCACAAACAGGTTTCTGATGTTGACCTTGGTCTTCCGAGTTGGGGGAAGTATCTGTTGATGAGTGCAGGTGCTCTGGCAATACTGATTCTGGCGATCGTCTTAATAATATGTTGTAGGAGGGTCAATAAGACAAGATCAACACAGAGAGGTCAGAGGGAATCAAGAGGGAAAATGTCAGTAGCACCTCAAAATGGGAAGATCATATCCTCATGGGAGTTGTACAAAAGAGAAAGTGAGACTGGGCTG
>ABN11309
ATGGTTCCTCAGGCTCTCCTGTTTGTACCCCTTCTGGTTTTTCCATTGTGTTTTGGGAAATTCCCTATTTACACGATACCAGACAAGCTTGGTCCCTGGAGYCCGATTGACATACATCACCTCAGCTGCCCAAACAATTTGGTAGTGGAGGACGAAGGATGCACCAACCTGTCAGGGTTCTCCTACATGGAACTTAAAGTTGGATACATCTTAGCCATAAAAGTGAACGGGTTCACTTGCACAGGCGTTGTGACGGAGGCTGAAACCTACACTAACTTCGTTGGTTATGTCACAACCACGTTCAAAAGAAAGCATTTCCGCCCAACACCAGATGCATGTAGAGCCGCGTACAACTGGAAGATGGCCGGTGACCCCAGATATGAAGAGTCTCTACACAATCCGTACCCTGACTACCGCTGGCTTCGAACTGTAAAAACCACCAAGGAGTCTCTCGTTATCATATCTCCAAGTGTGGCAGATTTGGACCCATATGACAGATCCCTTCACTCGAGGGTCTTCCCTAGCGGGAAGTGCTCAGGAGTAGCGGTGTCTTCTACCTACTGCTCCACTAACCACGATTACACCATTTGGATGCCCGAGAATCCGAGACTAGGGATGTCTTGTGACATTTTTACCAATAGTAGAGGGAAGAGAGCATCCAAAGGGAGTGAGACTTGCGGCTTTGTAGATGAAAGAGGCCTATATAAGTCTTTAAAAGGAGCATGCAAACTCAAGTTATGTGGAGTTCTAGGACTTAGACTTATGGATGGAACATGGGTCTCGATGCAAACATCAAATGAAACCAAATGGTGCCCTCCCGATCAGTTGGTGAACCTGCACGACTTTCGCTCAGACGAAATTGAGCACCTTGTTGTAGAGGAGTTGGTCAGGAAGAGAGAGGAGTGTCTGGATGCACTAGAGTCCATCATGACAACCAAGTCAGTGAGTTTCAGACGTCTCAGTCATTTAAGAAAACTTGTCCCTGGGTTTGGAAAAGCATATACCATATTCAACAAGACCTTGATGGAAGCCGATGCTCACTACAAGTCAGTCAGAACTTGGAATGAGATCCTCCCTTCAAAAGGGTGTTTAAGAGTTGGGGGGAGGTGTCATCCTCATGTGAACGGGGTGTTTTTCAATGGTATAATATTAGGACCTGACGGCAATGTCTTAATCCCAGAGATGCAATCATCCCTCCTCCAGCAACATATGGAGTTGTTGGAATCCTCGGTTATCCCCCTTGTGCACCCCCTGGCAGACCCGTCTACCGTTTTCAAGGACGGTGACGAGGCTGAGGATTTTGTTGAAGTTCACCTTCCCGATGTGCACAATCAGGTCTCAGGAGTTGACTTGGGTCTCCCGAACTGGGGGAAGTATGTATTACTGAGTGCAGGGGCCCTGACTGCCTTGATGTTGATAATTTTCCTGATGACATGTTGTAGAAGAGTCAATCGATCAGAACCTACGCAACACAATCTCAGAGGGACAGGGAGGGAGGTGTCAGTCACTCCCCAAAGCGGGAAGATCATATCTTCATGGGAATCACACAAGAGTGGGGGTGAGACCAGACTG
>AFN24273
ATGATCCCTCAGGCTCTTCTGTATGTGCCTCTCCTGATCCCCTCGTTGTGTTTCGGGGGATTCCCCATCTACACGATACCAGACAAGCTCGGCCCCTGGAGTCCCATTGACATACATCATCTCAGCTGCCCCAACAATTTGGTTGTGGAGGACGAGGGGTGCACCAGTCTGTCAGGGTTTTCTTACATGGAACTGAAGGTGGGATACATCTCTGCCATAAAGGTGAACGGGTTCACTTGTACTGGTGTTGTGACAGAAGCCGAGACCTACACCAACTTTGTTGGTTATGTCACCACCACATTCAAGAGAAAACACTTTCGCCCTATGCCAGATGCATGCAGAGCTGCATACAATTGGAAGATGGCCGGTGATCCTAGATATGAAGAATCTCTTCAAAATCCTTATCCTGACTATAGTTGGCTACGAACCGTAAAGACCACCAAAGAGTCTCTTATTATCATATCTCCAAGTGTAGCGGATTTGGACCCATACGACAAATCCCTTCATTCAAGAGTTTTCCCTGGTGGGAAGTGTTTGGGAATAACAATCTCTTCTACCTACTGCTCAACTAACCATGATTACACCATCTGGATGCCTGAAGAGGCAAGACTCGGGACATCTTGTGACATTTTTACCAACAGCAGAGGGAAGAGAGCATCCAAGGGGGGCAAGACCTGCGGATTCGTGGACGAAAGGGGCTTGTACAAGTCTCTAAAAGGAGCATGTAAACTTAAGCTGTGCGGAGTCCCCGGACTCAGACTTATGGATGGAACCTGGGTCACAATTCAGACATCAGATGAAACCAAATGGTGCCCTTCTGATCAATTGGTGAATCTACATGACTTTCACTCAGACGAGATAGAACATCTTGTCGTGGAGGAGTTGGTCAAGAAGAGGGAAGAATGTCTAGATGCACTGGAGTCCATCATGACCACCAAATCCGTAAGCTTCAGACGTCTTAGCCACTTGAGAAAACTTGTTCCTGGGTTTGGAAAGGCATATACTATATTCAACAAGACCTTAATGGAAGCTGATGCTCATTACAAGTCAATTAGGACCTGGAACGAGATCATCCCCTCAAAAGGGTGCCTAAAAGTCGGAGGGAGGTGTCATCCTCATGTGGACGGAGTGTTCTTCAATGGTATAATTCTGGGTCCTGACGGGAATGTCCTGATCCCTGAGATGCAATCGTCCCTACTTCAACAACATGTGGAGCTGTTGGAGTCCTCTGTAATCCCTCTAATGCATCCCTTGGCAGACCCATCAACAGTCTTTAAGGACGGTGATGAAGCGGAGGACTTTGTTGAGGTTCACCTTCCGGATGTTCACAAACAGGTCTCAGGGGTCGACCTTGGTCTCCCAAACTGGGGGAAGTATCTGCTAATGAGTGCAGGTGCTCTGGCAACACTAATGCTGACAATCTTCTTAATGACATATTGCAGAAGAGCTAATCGAGCAGAATCAATACAACGAGATCCCGGGGAGTCAGGAAGGAAAGTATCGATTACTTCCCAAGACGGGAAAGTCATATCTTCATGGGAGTTGTACAAGAGTGGAGGCGAGGCTAGGCTG
>AFN24168
ATGATCCCTCAGGCTCTTTTGTCTTTGCTTCTCCTGATTTCCTCGTTGTGTCTCGGGAAATTCCCGATCTACACAATACCAGACAAGCTCGGCCCTTGGAGTCCTATTGACATACATCATCTCAGCTGTCCTAATAACTTGGTTGTAGAGGACGAGGGGTGCACTAGCTTGTCAGGGTTTTCTTACATGGAACTGAAGGTGGGATACATTTCTGCTATTAAAGTGAACGGTTTCACTTGTACCGGTGTAGTGACAGAGGCTGAGACCTATACCAACTTCGTTGGTTATGTTACCACAACATTCAAGAGAAAGCACTTTCGCCCAATGCCAGATGCATGCAGAGCTGCACACGAATGGAAAATGGCCGGTGATCCTAGATATGAAGATTCTCTTCAAAATCCCTATCCTGATTACCATTGGCTACGGACCGTAAAGACCACCAAAGAGTCTCTTATTATCATATCTCCAAGTGTGGCTGATTTGGACCCGTATGACAAGTCTCTTCACTCAAGGGTTTTTCCTGGTGGGAATTGTTTGGGAATAACAATCTCTTCTACCTACTGCTCAACTAATCATGATTACACCATCTGGATGCCCGAGGAAGCGAGACTTGGGACATCTTGTGACATTTTTACCAACAGCAAAGGGAAGAGAGCATCTAAGGGGGGCAAGATTTGCGGATTCGTGGACGAAAGGGGCTTGTACAAGTCTCTGAAAGGAGCCTGTAAACTTAAGCTATGCGGAGTTCCCGGACTTAGACTTATGGACGGAACCTGGGTATCAATCCAAACATCGGATGAGACCAAATGGTGTCCTCCTGATCAATTGGTGAATGTACATGACTTTCACTCAGACGAGATAGAACATCTCATTGTGGAGGAGCTAGTCAAGAAAAGGGAAGAATGTCTAGATGCACTGGAGTCTATCATGACCACTAAATCCGTGAGTTTCAGACGTCTCAGCCACTTAAGGAAACTTGTTCCTGGGTTTGGAAAGGCATATACTATATTCAACAAAACCTTAATGGAAGCTGATGCCCACTACAAGTCGGTTCGGACTTGGAATGAGATCATCCCTTCCAAGGGGTGCCTAAAAGTCGGAGGTATGTGTCATCCTCATGTGGGCGGGGTGTTTTTTAATGGTATAATTCTAGGTCCAGACGGGACTGTCTTGATCCCTGAAATGCAATCGTCCTTGCTCCAACAACATATGGAGCTGTTGGAGTCCTCTGTGATCCCCCTGATGCACCCCTTAGCGGACCCGTCAACGGTTTTCAAGGAAGGTGATGAGGCAGAAGACTTTGTTGAGATTCACCTTCCAGATGTTCACAAGCAAATCTCAGGGGTTGACCTTGGTCTCCCTAGCTGGGGGAAGTATCTGTTGATAAGTGCAGGTGCTCTGGCAACACTGATTCTGACAATCTTCTTAATAACATGTTGCAGAAAGGTCAATAGAACAGAATCAATACAGCGAGGTCATGGAGAATCAGAAAGGAAAGTGTCTGTAAGTCCCCAAAACGGGAGAGTCATATCCTCCTGGGAGCTGTACAAAAGTGGAGGAGAAACCAATCTG
>AFN24378
ATGATCCCTCAGGCTCTTCTGTATGTGCCTCTCCTGATCCCCTCGTTGTGTTTCGGGGGATTCCCCATCTACACGATACCAGACAAGCTCGGCCCCTGGAGTCCCATTGATATACATCATCTCAGCTGTCCCAACAATTTGGTTGTGGAGGACGAGGGGTGCACCAGTCTGTCAGGGTTTTCTTACATGGAACTGAAGGTGGGGTACATCTCTGCCATAAAGGTGAACGGGTTCACTTGTACTGGTGTCGTGACCGAGGCCGAGACCTACACCAACTTTGTTGGTTATGTCACCACCACATTCAAGAGAAAACACTTTCGCCCTATGCCAGATGCATGCAGAGCTGCATACAATTGGAAGGTGGCCGGTGATCCTAGATATGAAGAATCTCTTCAAAATCCTTATCCTGACTACAGTTGGCTACGGACCGTAAAGACCACCAAAGAGTCTCTTATTATTATATCTCCAAGTGTAGCGGATTTGGACCCATACGACAAATCCCTTCATTCAAGAGTTTTCCCTGGTGGGAAGTGTTTGGGAATAACAATCTCTTCTACCTACTGCTCAACTAACCATGATTACACCATCTGGATGCCTGAAGAAGCAAGACTCGGGACATCTTGTGACATTTTTACCAACAGCAGAGGGAAGAGAGCATCCAAGGGGGGCAAGACCTGCGGATTCGTGGACGAAAGGGGCTTGTACAAGTCTCTAAAAGGAGCATGTAAACTTAAGCTGTGCGGAGTTCCCGGACTCAGACTTATGGATGGAACCTGGGTCACAATTCAGACATCAGATGAAACCAAATGGTGCCCTTCTGATCAATTGGTAAATCTACATGACTTTCACTCAGATGAGATAGAACATCTTGTCGTGGAGGAGTTGGTCAAGAAGAGGGAAGAATGTCTGGATGCACTGGAGTCCATCATGACCACCAAATCCGTAAGCTTCAGACGTCTTAGCCACTTGAGAAAACTTGTTCCTGGGTTTGGAAAGGCATATACTATATTCAACAAGACCTTAATGGAAGCTGATGCTCATTACAAGTCAATTCGGACCTGGAACGAGATCATCCCCTCAAAAGGGTGCCTAAAAGTCGGAGGGAGGTGTCATCCGCATGTGGACGGAGTGTTCTTCAATGGTATAATTCTGGGTCCGGACGGGAATGTCCTAATCCCTGAGATGCAATCGTCCCTACTTCAACAACATGTGGAGCTGTTGGAGTCCTCTGTAATCCCTCTAATGCATCCCTTGGCAGACCCATCAACAGTCTTTAAGGACGGTGATGAAGCGGAGGACTTTGTTGAGGTTCACCTTCCGGATATTCACAAACAGGTCTCAGGGGTCGACCTTGGTCTCCCAAACTGGGGGAAGTATCTGCTAATGAGTGCAGGTGCTCTGGCAACACTAATGCTGACAATCTTTTTAATGACATGTTGCAGAAGATCTAATCGAACAGAATCAATACAACGAGATCCCGGGGAGTCAGGAAAGAAAGTATCGATAACTTCCCAAGACGGGAAAGTCATATCTTCATGGGAGTTGTACAAGAGTGGAGGCGAGACCAGGCTG
>ABN11334
ATGGTTCCTCAGGCTCTCCTGTTTGTACCCCTTCTGGTTTTTCCATTGTGTTTTGGGAAATTCCCTATTTACACGATACCAGACAAGCTTGGTCCCTGGAGTCCGATTGACATACATCACCTCAGCTGCCCAAACAATTTGGTAGTGGAGGACGAAGGATGCACCAACCTGTCAGGGTTCTCCTACATGGAACTTAAAGTTGGATACATCTTAGCCATAAAAGTGAACGGGTTCACTTGCACAGGCGTTGTGACGGAGGCTGAAACCTACACTAACTTCGTTGGTTATGTCACAACCACGTTCAAAAGAAAGCATTTCCGCCCAACACCAGATGCATGTAGAGCCGCGTACAACTGGAAGATGGCCGGTGACCCCAGATATGAAGAGTCTCTACACAATCCGTACCCTGACTACCGCTGGCTTCGAACTGTAAAAACCACCAAGGAGTCTCTCGTTATCATATCTCCAAGTGTGGCAGATTTGGACCCATATGACAGATCCCTTCACTCGAGGGTCTTCCCTAGCGGGAAGTGCTCAGGAGTAGCGGTGTCTTCTACCTACTGCTCCACTAACCACGATTACACCATTTGGATGCCCGAGAATCCGAGACTAGGGATGTCTTGTGACATTTTTACCAATAGTAGAGGGAAGAGAGCATCCAAAGGGAGTGAGACTTGCGGCTTTGTAGATGAAAGAGGCCTATATAAGTCTTTAAAAGGAGCATGCAAACTCAAGTTATGTGGAGTTCTAGGACTTAGACTTATGGATGGAACATGGGTCTCGATGCAACCATCAAATGAAACCAAATGGTGCCCTCCCGATAAGTTGGTGAACCTGCACGACTTTCGCTCAGACGAAATTGAGCACCTTGTTGTAGAGGAGTTGGTCAGGAAGAGAGAGGAGTGTCTGGATGCACTAGAGTCCATCATGACAACCAAGTCAGTGAGTTTCAGACGTCTCAGTCATTTAAGAAAACTTGTCCCTGGGTTTGGAAAAGCATATACCATATTCAACAAGACCTTGATGGAAGCTGATGCTCACTACAAGTCAGTCAGAACTTGGAATGAGATCCTCCCTTCAAAAGGGTGTTTAAGAGTTGGGGGGAGGTGTCATCCTCATGTGAACGGGGTGTTTTTCAATGGTATAATATTAGGACCTGACGGCAATGTCTTAATCCCAGAGATGCAATCATCCCTCCTCCAGCAACATATGGAGTTGTTGGAATCCTCGGTTATCCCCCTTGTGCACCCCCTGGCAGACCCGTCTACCGTTTTCAAGGACGGTGACGAGGCTGAGGATTTTGTTGAAGTTCACCTTCCCGATGTGCACAATCAGGTCTCAGGAGTTGACTTGGGTCTCCCGAACTGGGGGAAGTATGTATTACTGAGTGCAGGGGCCCTGACTGCCTTGATGTTGATAATTTTCCTGATGACATGTTGTAGAAGAGTCAATCGATCAGAACCTACGCAACACAATCTCAGAGGGACAGGGAGGGAGGTGTCAGTCACTCCCCAAAGCGGGAAGATCATATCTTCATGGGAATCACACAAGAGTGGGGGTGAGACCAGACTG
>AFN24403
ATGGTTCCTCAGGCTCTCTTGTTTGTACCCCTTCTGGTCTTTTCATTGTGTTTCGGGAAGTTCCCCATTTACACGATACCAGACAAGCTTGGCCCCTGGAGCCCGATTGATATACACCATCTCAGCTGTCCAAATAACTTGGTCGTGGAGGACGAAGGATGCACCAACCTGTCCGGATTCTCCTACATGGAACTTAAAGTGGGATATATCTCAGCCATAAAAGTGAACGGGTTCACTTGTACAGGTGTTGTGACAGAGGCAGAAACTTACACCAACTTTGTCGGTTATGTCACAACCACATTCAAGAGGAAGCATTTTCGCCCCATACCAGATGCATGTAGAGCCGCGTACAACTGGAAGATGGCCGGTGACCCTAGATATGAAGAGTCTCTACACAATCCGTATCCCGACTACCATTGGCTTCGAACTGTGAAAACCACCAAAGAGTCTCTCGTCATCATATCCCCTAGTGTGGCAGATTTGGACCCATACGACAAATCCCTTCACTCAAGGGTCTTTCCTGGCGGAAAGTGCTCAGGAATGACGGTGTTCTCTACCTACTGCTCAACTAACCATGATTACACCATTTGGATGCCCGAGAATCCGAGACTAGGGACATCTTGTGACATTTTTGCCAATAGCAGAGGTAAGAGAGCATCCAGAGGGAGCAAGACTTGTGGCTTTGTGGACGAAAGAGGCTTGTATAAGTCTCTAAAAGGAGCATGCAAACTCAAGTTATGTGGAGTTCTTGGACTTAGACTTGTAGATGGAACATGGGTCGCGATGCAAACATCAGATGATACCAAATGGTGCCCTCCAGACCAGTTGGTGAATTTGCACGACTTTCGCTCGGACGAGATTGAGTATCTCGTTGTGGAGGAGTTGGTCAAGAAAAGAGAGGAGTGTCTAGATGCACTAGAGTCCATCATGACCACCAAGTCGGTGAGCTTCAGACGTCTCAGTCACTTAAGAAAACTTGTCCCTGGGTTTGGAAAAGCATACACCATATTCAATAAAACCTTGATGGAGGCTGATGCTCACTACAAGTCAGTCCGGACCTGGAATGAGATCATCCCTTCGAAAGGGTGTTTGAGAGTTGGAGGAAGGTGTCATCCTCATGTGAACGGAGTATTTTTCAATGGTATAATATTGGGGCCTGACGGCCATGTTCTAATCCCAGAAATGCAATCATCCCTTCTCCAGCAGCATATGGAGTTGTTGGAGTCCTCAGTTATTCCCCTGATGCACCCCTTGGCGGACCCTTCTACAGTTTTCAAAGAAGGTGATGAGGCTGAGGATTTTGTTGAAGTTCACCTCCCCGATGTACACAAACAGGTCTCAGAAGTTGACCTGGGTCTCCCTAACTGGGGAAAGTATATATTGATGATTGCAGGGGCCCTGATTGCTCTGATGTTGATAATTTTCCTAATGACATGTTGCGGAAGAGTCAATCGATCAGAATCTAAGCAACGCAGTCTTGGTGGGACGGGGAGGAAGGTGTCTGTCACTTCCCAAAGTGGGAAAGTCATATCTTCATGGGAGTCATATAAAAGCGGAGGTGAAACCAGACTG
>AFV09266
ATGGTTCCTCGGGCTCTTTTGTTTATACCCCTTTTGGTTTTTTCATTGTGTTTCGGGAAATTCCCTATCTACACGATACCAGACAAACTTGGACCCTGGAACCCGATTGACATACATCATCTCAGCTGCCCAAACAATTTGGTTGTGGAGGACGAAGGATGCACCAACCTGTCTGGATTCTCCTACATGGAACTTAAAGTTGGATACATCTCAGCCATAAAGGTGAACGGGTTCACTTGCACAGGCGTTGTGACAGAGGCTGAAACCTACACTAACTTTGTAGGTTATGTCACCACCACGTTCAAAAGAAAGCATTTCCGCCCAATACCAGATACATGTAGAGCCGCATACAACTGGAAGATGGCCGGTGACCCCAGATATGAAGAGTCTCTACACAATCCGTACCCTGACTACCACTGGCTTCGAACTGTAAAAACCACCAAGGAGTCTCTCGTTATCATATCCCCAAGTGTGGCGGATTTGGACCCATATGACAAATCTCTTCACTCGAGGATCTTCCCTAGCGGGAAGTGCTCAGGAATAACGGTGTCTTCTACCTACTGCTCAACTAGCCACGATTACACCATTTGGATGCCTGAGAATCCGAGACTAGGGACATCTTGCGACATTTTTGCCAATAGTAGAGGGAAGAGAGCATCTAAAGGGGGTAAGACCTGCGGCTTAGTAGATGAAAGAGGCCTGTATAAGTCTCTAAAGGGAGCATGCAAACTCAAGTTATGTGGAGTTCTTGGGCTTAGACTCATGGATGGGACATGGGTTGCGATGCAAACATCAGATGAGACCAAATGGTGTCCTCCTGATCAGTTGGTGAATATGCACGACTTTCGCTCGGATGAAATTGAGCATCTTGTTGTAGAGGAGTTGGTCAAGAAAAGAGAGGAGTGTCTGGATGCACTAGAGTCCATCATGACCACCAAGTCAGTGAGTTTCAGACGTCTTAGTCATTTAAGAAAACTTGTCCCTGGGTTCGGAAAAGCATACACCATATTCAACAAGACCTTGATGGAGGCTGATGCTCACTACAAGTCAGTCCGGACCTGGAATGAGATCATCCCCTCAAAAGGGTGTTTAAGAGTTGGAGGGAGGTGTCATCCCCATGTGAACGGGGTGTTTTTCAATGGTATAATATTAGGGCCTGACGGCCATGTTCTGATCCCCGAGATGCAATCATCCCTCCTTCAGCAACATATGGAGTTATTGGAATCCTCAGTTATTCCCCTGATGCACCCCCTGGCAGACCCGTCCACAGTTTTCAAGGATGGGGATGAGGCTGAGGATTTTGTGGAGGTTCACCTTCCTGATGTGCACAAACAGGTCTCAGGGGTTGACCTGGGTCTCCCGAACTGGGGGAAATATGTATTACTGAGTGCAGGGACCCTGATTGCCTTGATGTTGATGATTTTTCTAATGACGTGTTGTAGAAGAGTCAATCGACCAGAATCTACGCAACGCAGTCTCGGAGGGGCAGGGAGGAGGGTGTCGGTCACTTCCCAGAGCGGGAAGGTCATATCTTCATGGGAGTCATATAAAAGTGGGGGTGAGACTAGATTG
>AFN24408
ATGATCCCTCAGGCTCTTCTGTATGTGCCTCTCCTGATCTCCTCGTTGTGTTTCGGGGGATTCCCCATCTACACGATACCAGACAAGCTCGGCCCCTGGAGTCCCATTGACATACATCATCTCAGCTGTCCCAACAATTTGGTTGTGGAGGACGAGGGGTGCACCAGTCTGTCAGGGTTTTCTTACATGGAACTGAAGGTGGGGTACATCTCTGCCATAAAGGTGAATGGGTTCACTTGTACTGGTGTCGTGACAGAAGCCGAGACCTACACCAACTTTGTTGGTTATGTCACCACTACATTCAAGAGAAAACACTTTCGCCCTATGCCAGACGCATGCAGAGCTGCATACAATTGGAAGATGGCCGGTGATCCTAGATATGAAGAATCTCTTCAAAATCCTTATCCTGACTACAGTTGGCTACGGACCGTAAAGACCACCAAAGAGTCTCTTATTATCATATCTCCAAGTGTAGCGGATTTGGACCCATACGACAAATCCCTTCATTCAAGAGTTTTCCCTGGTGGGAAGTGTTTGGGAATAACAATCTCTTCTACCTACTGCTCAACTAACCATGATTACACCATCTGGATGCCTGAAGAAGCAAGACTCGGGACTTCTTGTGACATTTTTACCAACAGCAGAGGGAAGAGAGCATCCAAGGGGGGCAAGACCTGCGGATTCGTGGACGAAAGGGGCTTGTACAAGTCTCTAAAAGGAGCATGTAAACTTAAGCTGTGCGGAGTTCCCGGACTCAGACTTATGGATGGAACCTGGGTCACAATTCAGACATCAGATGAAACCAAATGGTGCCCTTCTGATCAATTGGTAAATCTACATGACTTTCACTCAGATGAGATAGAACATCTTGTCGTGGAGGAGTTGGTCAAGAAGAGGGAAGAATGTCTGGATGCACTGGAGTCCATCATGACCACCAAATCCGTAAGCTTCAGACGTCTTAGCCACTTGAGAAAACTTGTTCCTGGGTTTGGAAAGGCATATACTATATTCAACAAGACCTTAATGGAAGCTGACGCTCATTACAAGTCAATTCGGACCTGGAACGAAATCATCCCCTCAAAAGGGTGCCTAAAAGTCGGAGGGAGGTGTCATCCTCATGTGGACGGAGTGTTCTTCAATGGTATAATTCTGGGTCCGGACGGGAATGTCCTGATCCCTGAGATGCAATCGTCCCTACTTCAACAACATGTGGAGCTGTTGGAGTCCTCTGTAATCCCTCTAATGCATCCCTTGGCAGACCCATCAACAGTCTTTAAGGACGGTGATGAAGCGGAGGACTTTGTTGAGGTTCACCTTCCGGATATTCACAAACAGGTCTCAGGGGTCGACCTTGGTCTCCCAAACTGGGGGAAGTATCTGCTAATGAGTGCAGGTGCTCTGGCAACACTAATGCTGATAATCTTCTTAATGGCATGTTGCAGAAGAGCTAATCGAACAGAATCAATACAACGAGATCCCGGGGAGTCAGGAAGGAAAGTATCGATACCTTCCCAAGACGGGAAAGTCATATCTTCATGGGAGTTGTACAAGAGTGGAGGCGAGACCAGGCTG
>AGD93132
ATGATTCCTCAAGTTCTTTTGTTTGTTCCCCTTCTAGTTTTCTCGTCGTGTTTTGGGAAATTCCCCATTTACACGATACCAGACAAACTTGGTCCATGGAGTCCCATCGATATACATCATCTCAGCTGTCCGAACAATCTGGTTGTGGAAGATGAAGGATGCACCAATTTGTCTGGATTTTCCTACATGGAACTCAAAGTGGGATATATTTCAGCCATAAAAGTGAACGGATTCACCTGTACAGGTGTGGTGACCGAAGCAGAAACCTACACTAACTTTGTTGGTTATGTCACCACCACGTTTAAGAGAAAGCACTTTCGCCCTATGCCGGATGCGTGCAGAGCCGCATACAACTGGAAGATGGCTGGTGACCCCAGGTATGAAGAGTCTCTGCACAATCCGTACCCCGACTACCACTGGCTCCGAACTGTCAAGACCACCAAGGAATCCCTTGTCATCATATCTCCGAGCGTTGCAGATTTGGACCCGTACGATAAATCCCTTCACTCGAGAGTTTTTCCTGGCGGAAAATGCTCAGGAATAACCGTGTCCTCCACTTGCTGCTCTACTAACCACGACTACACCATCTGGATGCCTGAAAATCCTAGACTGGGAACTTCATGTGACATTTTCACCAATAGTAGAGGGAAGAGGGCATCAAAAGGGGGCAAGACTTGTGGATTTGTGGATGAAAGAGGCTTGTACAAGTCTCTAAAGGGAGCATGCAAGCTGAAGCTATGTGGGGTTCTAGGACTTAGACTTATGGACGGAACATGGGTCGCGATTCAGACATCAGATGAGATCAAATGGTGCTCTCCTGATCAGCTAGTAAATCTACACGACTTTCACTCGGATGAGATTGAACATCTTGTTGTGGAGGAGTTGGTCAAAAAGAGGGAAGAGTGTCTGGACGCACTGGAGACTATTATGACCACAAAGTCCGTGAGTTTCAGACGTCTTAGTCATTTGAGGAAGCTAGTCCCTGGGTTTGGAAAGGCGTATACCATATTCAACAAAACCTTGATGGAGGCTGATGCTCACTACAAATCAATCCGGACTTGGAATGAAATCATCCCCTCCAAAGGGTGTTTAAGAGTTGGGGGGAGATGTCATCCTCATGTGAACGGGGTGTTCTTCAACGGCATTATACTGGGTCCTGACGGACATGTTCTAATCCCAGAGATGCAGTCGTCCCTCCTCCACCAGCATATGGAATTGTTGGAGTCCTCAGTCATCCCTTTGATGCATCCCTTAGCAGACCCGTCAACAGTCTTTAAAGACGGCGACGAGGCAGAGGACTTTGTTGAGGTTCACCTTCCGGATGTGCACAAGCAGATCTCGGGGGTTGATCTTGGTCTCCCAAACTGGGGGAAGTATGTGCTGATAAGTGCAGGTGCTTTGACTGCATTAATGTTGACGATTTTCTTAATGACGTGTTGCAGAAAGACTAATAGAGCAGGGTCAATACAACACAGTCCTGGAGAGACAGGGAGGAAAGTGTCGGTGACTTCTCACAACGGAAGGGTCATATCTTCATGGGAATCATATAAAAGCGGAAGTGAGACCAAGCTG
>ADB96197
ATGATTCCTCAAGTTCTTTTGTTTGTTCCCCTTCTAGTTTTCTCGTCGTGTTTTGGGAAATTCCCCATTTACACGATACCAGACAAACTTGGTCCATGGAGTCCCATCGATATACATCATCTCAGCTGTCCGAACAATCTGGTTGTGGAAGATGAAGGATGCACCAATCTGTCTGGATTTTCCTACATGGAACTCAAAGTGGGATATATTTCAGCCATAAAAGTGAACGGATTCACCTGTACAGGTGTGGTGACCGAAGCAGAAACCTACACTAACTTTGTTGGTTATGTCACCACCACGTTTAAGAGAAAGCACTTTCGCCCTATGCCGGATGCGTGCAGAGCCGCATACAACTGGAAGATGGCTGGTGACCCCAGGTATGAAGAGTCTCTGCACAATCCGTACCCCGACTACCACTGGCTCCGAACTGTCAAGACCACCAAGGAGTCCCTTGTCATCATATCTCCGAGCGTTGCAGATTTGGACCCGTACGATAAATCCCTTCACTCGAGAGTTTTTCCTGGCGGAAAATGCTCAGGAATAACCGTGTCCTCCACTTGCTGCTCTACTAACCACGACTACACCATCTGGATGCCTGAAAATCCTAGACTGGGAACTTCATGTGACATTTTCACCAATAGTAGAGGGAAGAGGGCATCAAAAGGGGGCAAGACTTGTGGATTTGTGGATGAAAGAGGCTTGTACAAGTCTCTAAAGGGAGCATGCAAAATGAAGCTATGTGGGGTTCTAGGACTTAGACTTATGGACGGAACATGGGTCGCGATTCAGACATCAGATGAGATCAAATGGTGCTCTCCTGATCAGCTAGTAAATCTACACGACTTTCACTCGGATGAGATTGAACATCTTGTTGTGGAGGAGTTGGTCAAAAAGAGGGAAGAGTGTCTGGACGCACTGGAGACTATTATGACCACAAAGTCCGTGAGTTTCAGACGTCTTAGTCATTTGAGGAAGCTAGTCCCTGGGTTTGGAAAGGCGTATACTATATTCAACAAAACCTTGATGGAGGCTGATGCTCACTACAAATCAATCCGGACTTGGAATGAAATCATCCCCTCCAAAGGGTGTTTAAGAGTTGGGGGGAGATGTCATCCTCATGTGAACGGGGTGTTCTTCAACGGCATTATACTGGGTCCTGACGGACATGTTCTAATCCCAGAGATGCAGTCGTCCCTCCTCCACCAGCATATGGAATTGTTGGAGTCCTCAGTCATCCCTTTGATGCATCCCTTAGCAGACCCGTCAACAGTCTTTAAAGACGGCGACGAGGCAGAGGACTTTGTTGAGGTTCACCTTCCGGATGTGCACAAGCAGATCTCGGGGGTTGATCTTGGTCTCCCAAACTGGGGGAAGTATGTGCTGATAAGTGCAGGTGCTCTGACTGCATTAATGTTGCAGATTTTCTTAATGACGTGTTGCAGAAAGACTATTAGAGCAGAGTCAATACAACACAGTCCTGGAGAGACAGGGAGGAAAGTGTCGGTGACTTTTCACAACGGAAGGGTCATATCTTCATGGGAATCATATAAAAGCGGAAGTGAGACCAAGCTG
>ADB96192
ATGATTCCCCAAGCTCTTCTGTTTGTGCCCCTCCTAGTCTTCTCGTTGTGTTTCGGGAAATTCCCCATCTACACGATACCAGACAAACTCGGTCCATGGAGTCCCATTGACATACATCATCTCAGCTGTCCAAACAATTTGGTTGTGGAGGATGAAGGATGCACCAATCTATCTGGATTTTCCTACATGGAACTCAAAGTAGGATACATCTCAGCCATTAAAGTGAATGGATTCACCTGTACAGGTGTGGTGACGGAAGCAGAGACCTACACTAACTTTGTCGGTTACGTCACCACCACGTTTAAGAGAAAGCACTTCCGCCCAACGCCAGATGCGTGCAGAGCCGCATACAACTGGAAGATGGCTGGTGACCCCAGGTATGAGGAGTCTCTACACAATCCGTACCCTGACTACCATTGGCTTCGGACTGTAAAGACCACCAAGGAGTCCCTTGTTATCATATCTCCAAGTGTGGCAGATTTAGACCCGTACGATAAATCCCTTCACTCGAGAGTTTTTCCTAGCGGAAAATGCTCAGGAATAACAGTGTCCTCTACCTACTGCTCTACTAACCACGACTACACCATCTGGATGCCTGAGAATCCCAGACTGGGGACTTCTTGTGACATTTTCGTCAATAGCAGAGGGAAGAGAGCATCAAAAGGGAGCAAGACTTGTGGGTTTGTGGATGAGAGAGGCCTGTACAAGTCTCTAAAAGGGGCATGCAAACTAAAACTATGTGGGGTTCTTGGGCTTAGACTTATGGATGGAACATGGGTCGCAATTCAGACGTCAGATGAGACCAAATGGTGCCCTCCTGATCAACTAGTGAATCTACATGACTTTCGCTCGGATGAGATTGAACATCTTGTTGTGGAGGAGTTGGTCAAGAAAAGGGAAGAGTGTCTGGATGCACTGGAGTCCATCATGACCACAAAGTCCGTGAGTTTTAGACGCCTGAGTCACTTGAGGAAGCTTGTCCCTGGGTTTGGAAAGGCATATACTATATTCAACAAAACCTTGATGGAAGCTGATGCTCACTACAAATCAGTCCGGACTTGGAACGAAATCATCCCCTCTAAAGGGTGCTTAAGAGTTGGGGGGAGATGTCATCCTCATGTGAATGGGGTGTTCTTCAATGGTATCATACTGGGTCCTGACGGACATGTCCTGATTCCAGAGATGCAATCATCCCTCCTCCAGCAGCACATGGAATTGTTGGAGTCCTCAGTCATCCCATTGATGCATCCCTTAGCAGACCCATCAACGATTTTTAAGGACGGTGACGAGGCGGAGGACTTTGTTGAGGTTCACCTCCCGGACGTGCACAAGCAGGTCTCGGGGGTCGATCTCGGTCTCCCAAACTGGGGGAAGTATGTGCTAATGAGCGCAGGTGCTCTGATTGCATTGATGTTGATGATTTTCTTAATGACGTGTTGCAGGAAGACTGATAGAACAGGATCAACACACCACAGTCCTGGAGAGACGGGGAGGAAAGTGTCTGTAACTTCCCAAAACGGAAGGGTCATAGCTTCATGGGAGTCATACAAGAGCGGAGGTGAAACCAGGCTG
>ACN65039
ATGATTCCTCAAGTTCTATTGTTTGTTCCCCTTCTAGTTTTCTCGTCGTGTTTTGGGAAATTCCCCATTTACACGATACCAGACAAACTTGGTCCATGGAGTCCCATCGATATACATCATCTCAGCTGTCCGAACAATCTGGTTGTGGAAGATGAAGGATGCACCAATCTGTCTGGATTTTCCTACATGGAACTCAAAGTGGGATATATTTCAGCCATAAAAGTGAACGGATTCACCTGTACAGGTGTGGTGACCGAAGCAGAAACCTACACTAACTTTGTTGGTTATGTCACCACCACGTTTAAGAGAAAGCACTTTCGCCCTATGCCGGATGCGTGCAGAGCCGCATACAACTGGAAGATGGCTGGTGACCCCAGGTATGAAGAGTCTCTGCACAATCCGTACCCCGACTACCACTGGCTCCGAACTGTCAAGACCACCAAGGAGTCCCTTGTCATCATATCTCCGAGCGTTGCAGATTTGGACCCGTACGATAAATCCCTTCACTCGAGAGTTTTTCCTGGCGGAAAATGCTCAGGAATAACCGTGTCCTCCACTTGCTGCTCTACTAACCACGACTACACCATCTGGATGCCTGAAAATCCTAGACTGGGAACTTCATGTGACATTTTCACCAATAGTAGAGGGAAGAGGGCATCAAAAGGGGGCAAGACTTGTGGATTTGTGGATGAAAGAGGCTTGTACAAGTCTCTAAAGGGAGCATGCAAGCTGAAGCTATGTGGGGTTCTAGGACTTAGACTTATGGACGGAACATGGGTCGCGATTCAGACATCAGATGAGATCAAATGGTGCTCTCCTGATCAGCTAGTAAATCTACATGACTTTCACTCGGATGAGATTGAACATCTTGTTGTGGAGGAGTTGGTCAAAAAGAGGGAAGAGTGTCTGGACGCACTGGAGACTATTATGACCACAAAGTCCGTGAGTTTCAGACGTCTTAGTCATTTGAGGAAGCTAGTCCCTGGGTTTGGAAAGGCGTATACCATATTCAACAAAACCTTGATGGAGGCTGATGCTCACTACAAATCAATCCGGACTTGGAATGAAATCATCCCCTCAAAAGGGTGTTTAAGAGTTGGGGGGAGATGTCATCCTCATGTGAACGGGGTGTTCTTCAATGGCATTATACTGGGTCCTGACGGACATGTTCTAATCCCAGAGATGCAGTCGTCCCTCCTCCACCAGCATATGGAATTGTTGGAGTCCTCAGTCATCCCTTTGATGCATCCCTTAGCAGACCCGTCAACAGTCTTTAAAGACGGCGACGAGGCAGAGGACTTTGTTGAGGTTCACCTTCCGGATGTGCACAAGCAGATCTCGGGGGTTGACCTTGGTCTCCCAAACTGGGGGAAGTATGTGCTGATAAGTGCAGGTGCTCTGACTGCATTAATGTTGACGATTTTCTTAATGACGTGTTGCAGAAAGACTAATAGAGCAGAGTCAATACAACACAGTCCTGGAGAGACAGGGAGGAAAGTGTCGGTGACTTCTCACAACGGAAGGGTCATATCTTCATGGGAATCATATAAAAGCGGAAGTGAGACCAAGCTG
>AAZ07889
ATGGTTCCTCAGGTTCTTTTGTTTGTACCCCTCCTGGTTTTTTCATTGTGTTTCGGGAAGTTCCCCATTTACACGATACCAGACAAACTTGGTCCCTGGAGCCCTATTGACATACACCATCTCAGCTGTCCAAATAACCTGGTTGTGGAGGACGAAGGATGTACCAACCTGTCCGAGTTCTCTTACATGGAACTTAAAGTGGGATACATCTCAGCCATAAAAGTGAACGGGTTCACTTGCACAGGTGTTGTGACAGAGGCAGAAACCTACACCAACTTTGTTGGTTATGTCACAACCACATTCAAGAGAAAGCATTTCCGCCCCACCCCAGACGCATGTAGAGCCGCGTATAACTGGAAGATGGCCGGTGACCCCAGATATGAAGAGTCTCTACACAATCCGTACCCCGACTACCATTGGCTTCGAACTGTAAAAACCACCAAAGAGTCTCTCGTTATCATATCCCCAAGTGTGACAGATTTGGACCCATATGACAAATCCCTTCACTCAAGGGTCTTCCCTGGCGGAAATTGCTCAGGAATAACGGTGTCCTCGACCTACTGCTCAACTAATCATGATTACACCATTTGGATGCCTGAGAATCTGAGACTAGGGACATCTTGTGACATTTTTACCAATAGCAGAGGGAAGAGGGCATCCAAAGGAGGCAAGACTTGCGGCTTTGTGGATGAAAGAGGCCTGTATAAGTCTCTAAAGGGAGCATGCAAACTCAAGTTATGTGGAGTTCTCGGACTTAGACTTATGGATGGAACATGGGTCGCGATGCAAACATCAGATGAGACCAAATGGTGCCCTCCAGGTCAGTTGGTGAATTTGCACGACTTTCACTCAGACGAGATTGAGCATCTCGTTGTGGAAGAGTTAGTCCAGAAAAGAGAGGAGTGTCTGGATGCACTAGAGTCCATCATGACCACCAAGTCAGTGAGTTTCAGACGTCTCAGTCACTTGAGAAAACTTGTCCCTGGGTTTGGAAAAGCATATACCATATTCAACAAAACCTTGATGGAGGCTGATGCTCACTACAAGTCTGTCCGGACCTGGAATGAGATCATCCCCTCAAAAGGGTGTTTGAGAGTTGGGGAGAGGTGTTATCCCCATGTGAACGGGGTGTTTTTCAATGGTATAATATTAGGGTCTGACGGCCATGTTCTAATCCCAGAGATGCAGTCATCCCTCCTCCAGCAACATATGGAGTTGTTGGAATCTTCAGTTATCCCCCTGATACACCCCTTGGCAGACCCTTCTACAGTTTTCAAAGACGGTGATGAGGTTGAGGATTTTGTTGAAGTTCACCTCCCCGATGTGCATGAACAGGTCTCAGGAGTTGAACTGGGTCTCCCGAACTGGGGGAAGTATGTATTGATGATTGCAGGGGCCTTGATTGCCCTGATGTTGATAATTTTCCTGATGACATGTTGCAGAAGAGTCAATCGACCAGAATCTACGCAAAGCAGTCTTGGAGAGACAGGGAGAAATGTGTCAGTCACTTCCCAAAGCGGAAAAGTCACATCTTCATGGGAGTCATATAAGAGTGGAGGCGAGACCAGACTG
>AFP36386
ATGGTTCCTCAAGCCCTTCTGTTTGTACCCCTTCTGGCCGTTCCATTGTGTTTTGGGAAATTCCCCATTTACACGATACCAGACAAACTCGGTCCCTGGAGTCCCATTGATATACATCATCTCAGCTGTCCGAATAATTTGGTTGTGGAGGATGAAGGATGTACCAATCTGTCAGGATTTTCATACATGGAACTTAAAGTAGGATACATTTCAGCCATAAAGGTGAACGGATTCACTTGTACGGGTGTGGTGACGGAAGCAGAAACCTACACCAACTTTGTTGGCTATGTCACCACCGCGTTTAAGAGAAAGCACTTTCGACCAACACCGGATGCGTGCAGATCCGCATACAATTGGAAGATGGCTGGTGACCCCAGATACGAAGAGTCTCTGCACAATCCCTATCCTGATTATCATTGGCTCCGGACTGTAAAAACCACCAAAGAGTCCTTTGTCATCATATCTCCAAGTGTGGCAGATCTAGATCCGTACGATAAATCCCTTCATTCGAGAGTTTTTCCTAGAGGAAAATGCTCAGGAATAACGGTGTCTTCTACCTACTGCTCTACTAACCATGACTACACCATCTGGATGCCTGAGAATCCCAGACTGGGAACCTCTTGTGATATTTTCACCAACAGCAGAGGGAAGAGAGCATCCAAAGGGAGCAAGACCTGTGGATTTGTAGATGAGAGAGGCTTGTACAAATCTCTAAAAGGAGCATGCAAACTGAAGCTGTGTGGGGTTCTTGGACTTAGACTTATGGATGGAACATGGGTCGCAATTCAGACATCAGACGAGACCAAGTGGTGCCCTCCTGACCAGCTAGTGAATCTACATGACTTTCATTCGGATGAGATTGAACATCTTGTTGTGGAGGAGTTGGTCAAGAAAAGGGAAGAGTGTCTAGATGCACTGGAGTCCATCATGACCACCAAGTCCGTGAGTTTCCGACGTCTCAGTCACTTGAGGAAACTTGTGCCTGGATTCGGAAAAGCATACACCATATTCAATAAGACCTTGATGGAGGCTGACGCTCACTACAAATCGGTTCGGACTTGGAACGAGATCATCCCCTCTAAAGGGTGTTTGAGAGTTGGAGGCAGATGTCATCCCCATGTGAACGGGGTGTTTTTCAATGGTATTATCCTAGGCCCTGACGGCCATGTCTTGATCCCGGAAATGCAGTCATCTCTCCTTCAGCAGCATATGGAGTTGTTGGAATCCTCGGTCATCCCCTTAATGCATCCTTTGGCAGATCCATCAACGGTTTTTAAAGACGGTGACGAGGCGGAGGATTTTGTTGAGGTTCACCTTCCAGATGTGCATAAGCAGGTCTCAGGGGTCGATCTCGGTCTCCCAAGCTGGGGGAAGTATGTGTTGATGAGCGCAGGCATTTTGACTGCACTGATGTTGATGATTTTCTTGATGACGTGTTGCCGAAGGACCAATAGAGCAGAATCAATACAACATAGTCTTGGAGAGACAGGGAGGAAAGTGTCGGTAACCTCCCAAAACGGGAGGGTCATATCTTCATGGGAGTCATACAAAAGCGGAGGTGAGACCAAGCTG
>AFN24088
ATGATCCCTCAGGCTCTTCTGTTTGTGCCTCTCCTGATTCCCTCGCTGTGTCTCGGGAAATTCCCCATCTACACGATACCAGACAAGCTCGGCCCCTGGAGCCCGATCGACATACATCATCTCAGCTGTCCCAACAATCTGGTTGCAGAAGACGAAGGGTGCACCAGTCTGTCAGGGTTCTCCTATATGGAACTGAAGGTGGGATACATCTCTGCCATAAAGGTGAACGGGTTCACTTGTACCGGTGTTGTGACAGAAGCTGAGACCTACACCAACTTTGTCGGTTATGTCACCACCACATTTAAGAGAAAACACTTCCGCCCGATGCCAGACGCCTGCAGAGCTGCACACGACTGGAAGATGGCCGGTGATCCTAGATATGAAGATTCTCTTCAGAATCCTTATCCTGATTACCATTGGCTACGGACCGTAAAGACCACCAAGGAGTCGCTCGTTATTATATCCCCGAGTGTGGCTGATTTGGACCCCTACGACAAGTCCCTTCATTCAAGAGTTTTCCCCAGTGGGAAGTGTTTGGGGATAACAGTCTCCTCTACCTACTGCTCAACTAACCATGATTACACCATCTGGATGCCCGTAGAAGCAAGACTTGGGACATCTTGTGATATTTTTACCAACAGCAAAGGGAAGAAAGCATCTAAGGGGGGCAGGACTTGCGGATTTGTAGATGAGAGGGGCTTGTACAAGTCTCTGAAAGGAGCATGCAAACTCAAGCTATGCGGAGTCCCCGGGCTCAGGCTAATGGATGGAACCTGGGTCTCAATCCAGACATCAGATGATATTAAATGGTGCCCTCCTGATCAATTGGTGAATCTACATGACTTTCACTCAGATGAAATAGAACATCTTGTCGTAGAGGAATTGATCAAGAAAAGAGAAGGATGTCTAGATGCACTGGAGTCCATCATGACCACCAAATCAGTGAGCTTCAGACGTCTCAGCCACTTGAGAAAGCTTGTTCCTGGGTTTGGGAAGGCATACACCATATTCAACAATACCTTAATGGAAGCTGATGCTCATTACAAGTCAGTTCGGACTTGGAACGAAGTCATCCCCTCAAAAGGTTGCCTAAAGGTCGGAGGGAGGTGTCATCCCCCTGTGAATGGAGTATTCTTCAATGGTATAATTTTGGGTCCAGATGGGAATGTTCTGATCCCTGAGATGCAATCGTCCCTGCTTCAACAACATATGGAACTGTTGGAGTCTTCTGTTATCCCTCTGATGCATCCCTTGGCAGACCCATCAACAGTCTTCAAGGACGGTGATGAGGCGGAAGATTTTGTTGAGGTTCATCTTCCGGATGTTCACAAACAGGTCTCGGAGATTGACCTTGGTCTCCCGAGTTGGGGGAAGTATCTGTTGATGAGTGCAGGTGTTTTGGCAACACTGATTCTGGCGATCTTCTTGATAACATGCTGTAGAAGGGCCAATAGGACAGAATCAACACAGAGAGGTCGTAGGGAGTCAGGAGGGAAAGTGTCAGTAGCCCCTCAAAACGTGAAAATCATATCCTCATGGGAGTTGTACAAAAGTGAAAGTGAGACCGGGCTG
>AFN24178
ATGATCCCTCAATCTCTTCTGTTTTTGCCTCTCCTGATTTCCTCTTTGTGTTTCGGGGAATTCCCCATCTACACGATACCAGAAAAACTAGGCCCTTGGAGTCCCATCGACATACATCACCTCAGTTGCCCTAACAATTTGGTTGTGGAGGACGAGGGATGCAACAGTCTGTCAGGGTTTTCTTACATGGAACTGAAGGTGGGATACATCTCTTCCATAAAAGTGAATGGGTTCACTTGTACCGGAGTCGTGACAGAAGCTGAGACCTACACCAACTTCGTTGGTTATGTCACCACCACATTCAAGAGAAAACACTTCCGTCCGATGCCAGATGCATGCAGAGCTGCATACAGTTGGAAGATGGCCGGAGATCCTAGATACGAAGAGTCTCTTCACAATCCTTACCCTGATTACCATTGGCTACGAACAGTAAAAACCACCAAAGAGTCTCTTGTTATTATATCGCCAAGTGTGGCTGATCTGGATCCATACGACAAATCCCTTCACTCAAGGGTCTTCTCTGGTGGGAAGTGTCTGGGAATAACAATCTCTTCCACCTACTGCTCCACTAACCATGATTACACTATCTGGATGCCTGAAGAGGCAAGACTTGGAACCTCTTGTGACATTTTTACTAACAGCAAAGGGAAGAGAGCATCCAAGGGAGGTAGGACTTGCGGATTCGTGGATGAAAGGGGATTATATAAGTCTCTAAAAGGGGCATGCAAACTTAAACTGTGCGGAGTTCCTGGACTTAGACTTATGGATGGAACTTGGGTCTCAATTCAGACATCAAATGAGACCAAATGGTGCCCTCCTGATCAACTGGTAAATATACATGATTTCCGCTCAGATGAGATAGAACATCTCGTCGTGGAGGAGTTGGTCAAGAAGAGGGAAGAATGCCTGGATGCACTGGAGTCCATTATGACCACCAAATCAGTAAGCTTCAGACGTCTTAGCCACTTGAGAAAACTTGTCCCTGGGTTCGGAAAGGCATATACTATATTCAACAAAACCTTAATGGAGGCTGACGCTCACTACAAGTCAGTTCGGACTTGGAATGAGGTCATCCCCTCAAAAGGGTGCCTAAGCGTCGGAGGGAGGTGCTACCCTCATGTGAGCGGAGTGTTTTTCAATGGTATAATTCTGGGTCCGGACGGGAGTGTCCTGATCCCCGAAATGCAATCATCCCTGCTTCAACAGCATATGGAGCTGTTGGAGTCTTCTGTAATCCCCCTAATGCATCCCTTGGCAAACCCATCAACAGTCTTCAAGGACGGTGATGAGGCGGAGGACTTTGTTGAGGTTCACCTTCCGGACGTTAAAGAACAGGTCTCAGGGGTTGACCTCGGTCTCCCAAACTGGGGGAAGTATGTGCTGATGAGTGCAGGTGCTCTGGCTATCCTAATGCTGGCAATATTCTTAATGACATGTTGCAGAAGGGCCAATAGAACAAAATCAATACAACAAGGTCCTAGGGAGTCAGGAAGGAAAGTATCAGTTCCTCCCCAAAACGGGAAAGTCATATCTTCATGGGAGTCGTTTAAGAGTGGAGGCGAAACCAGGCTG
>AFN24348
ATGATCCTTCAGGCTCTTCTATTTGTGCCTCTCCTAATTTCTTCGCTGTGTCTCGGGAAATTCCCTATCTACACGATACCGGACAAGCTTGGTCCTTGGAGCCCTATTGACATACATCACCTTAGCTGTCCAAACAATCTGGTTGTGGAGGACGAGGGGTGCACTAGTCTGTCAGGGTTTTCTTATATGGAACTAAAGGTAGGATACATCTCTTCCATAAAGGTGAACGGGTTCACTTGTACGGGTGTTGTGACAGAAGCTGAGACCTATACCAACTTTGTTGGTTATGTCACCACCACATTCAAGAGGAAACATTTTCGCCCTATACCAGATGCATGTAGGGCTGCATACAACTGGAAGATGGCTGGTGATCCCAGATATGAGGAATCTCTTCAAAATCCTTATCCTGATTACCATTGGCTACGGACCGTAAAGACCACCAAAGAGTCTCTTATCATCATATCTCCAAGTGTGGCTGATTTGGACCCATATGACAAATCCCTTCATTCTAGAGTGTTCCCTGGTGGGAAGTGTTTGGGAATAACGATTTCTTCTACCTACTGCTCAACCAACCATGATTACACTGTCTGGATGCCCGAGGAACCAAGACTCGGGACATTTTGCGACATTTTTACCAATAGCAAAGGGAAAAAGGCATCTAAAGGGGGCAAGGTTTGCGGATTCGTGGATGAAAGGGGCTTGTATAAGTCTCTAAAGGGAGCATGTAAACTCAAGCTGTGCGGAGTTCCCGGACTTAGACTTATGGATGGAACCTGGGTTACAATTCAGACATCAGAAGAGGTCAAATGGTGCCCTGCAGATCAATTGGTGAATCTACATGACTTTCACTCAGACGAAATAGAGCATCTCGTCGTGGAGGAATTGGTCAAGAAGAGGGAGGAGTGTTTGGATGCATTGGAGTCCATCATGACAACTAAATCTGTAAGTTTCAGACGTCTCAGCTATTTGAGAAAACTTGTCCCTGGGTTTGGAAAGGCATATACTATATTCAACAAGACTTTGATGGAGGCTGACGCCCACTACAAGTCAGTTCGGACCTGGAACGAGATCATCCCCTCAAAAGGGTGTTTGAAAGTTAAAGAGAGGTGTCACCCTCATGTGGACGGAGTGTTCTTCAACGGCATAATTCTGGGTCCAGACGGGAATGTCTTGATACCTGAAATGCAATCGTCCTTACTTCAACAACATATGGAGCTGTTGGAGTCCTCTGTAATCCCTTTGATGCATCCCTTGGCAGACCCATCAACAGTATTCAAGGACGGAGATGAAGCGGAGGACTTTGTTGAAGTTCACCTCCCAGATGTTCACAAACAGATCTCAGGGGTTGACCTTGGTCTCCCGAGTTGGGGGAAGTATCTCCTTATGATTGCAGGTGGTCTGGCAGCACTGGTTCTGATAATCTTTTTGATGGTATGTTGTAGAAGGACCAAGAGAACGGAGTCAAGACGACGGGGCTCTGGGGAATCAGGAAAGAAGGTATCGGTAACTCCCCAGACCAGAAAGGTTGTATCTTCATGGGAGTTGTACAAGAGTGAAGGCGATGCCAGGCTG
>BAI43365
ATGGTTCCCCAAGCTCTCTTGTTTGTACCCCTTCTGGTTTTTTCATTGTGTTTCGGGAAGTTCCCCATTTACACAATACCAGACAAACTGGGTCCTTGGAGCCCGATTGACATACATCATCTCAGCTGTCCAAACAATTTGGTTGTGGAGGACGAAGGATGCACCAACCTGTCAGGGTTCTCCTACATGGAACTTAAAGTGGGATACATCTCAGCCATAAAAGTGAACGGATTCACATGCACAGGCGTTGTGACCGAGGCAGAAACCTACACCAACTTTGTCGGTTATGTCACAACCACGTTCAAAAGAAAGCACTTCCGCCCAACGCCAGATGCATGCAGAGCCGCGTATAACTGGAAGATGGCAGGCGACCCCAGATATGAGGAGTCTCTACACAATCCGTATCCCGACTACCATTGGCTTCGGACTGTGAAAACCACCAAAGAGTCTCTTGTTATCATATCCCCAAGTGTTGCAGATTTGGACCCGTACGACAAATCCCTCCACTCAAGGGTCTTCCCTAGCGGGAAGTGCTCAGGAATAACGGTATCCTCCACCTACTGCTCAACTAACCATGATTACACCATTTGGATGCCCGAGAATCCGAGACTAGGAACATCTTGTGATATCTTTACCAATAGTAGAGGGAAGAGAGCATCCAAAGGGAGCAAGACTTGCGGCTTTGTGGATGAGAGAGGCTTGTATAAGTCTTTAAAGGGAGCATGCAAACTCAAGTTATGCGGAGTTCTTGGACTTAGACTTGTGGATGGAACATGGATAGCGATGCAAACATCAGATGAGATCAAATGGTGCCCTCCTGATCAGTTAGTAAATCTGCACGACTTTCGCTCGGATGAGATTGAGCACCTTGTTGTAGAGGAGTTGGTCAAGAAAAGAGAAGAGTGTTTGGATGCATTAGAGTCCATCGTGACCACCAAATCAGTGAGTTTCAGACGTCTCAGTCACTTAAGAAAACTTGTCCCTGGGTTCGGAAAAGCATATACAATATTCAATAAAACATTGATGGAGGCTGATGCTCACTACAAGTCGATCCGGACTTGGAATGAGATCATCCCCTCAAAAGGGTGTCTAAGGGTGGGAGGGAGGTGTCATCCTCATGTGAACGGGGTGTTTTTTAATGGTATAATACTAGGGCCCGATGGCCATGTTCTAATCCCAGAAATGCAGTCATCCCTCCTCCAGCAACATATGGAGTTGTTGGAGTCCTCAGTCGTCCCTCTTATGCACCCCTTGGCAGACCCATCTACAGTTTTCAAGGATGGAGATGAGGCTGAAGATTTTATTGAAGTTCACCTTCCCGATGTACACAAACAGGTCTCAGGGGTTGACCTGGGTCTCCCAGACTGGGGGAAGTACGTGTTGATGAGTGCAGGGGTCTTGATTGCCTTGATGCTGATAATTTCTCTAATGACATGTTGTAGAGGAGTCCATCGACCAAACTCTATACAACACCGGCTCGGAGGGACAGGGAGGAAGGTGTCAGTTACTTCCCAAAGCGGGAAGGTCATATCTTCATGGGAGTCCTATAAAAGTGGGGGGGAGACTAGACTG
>ABW97212
ATGGTTCCTCAGGCTCTCCTGTTTGTACCCCTTCTGGTTTTTCCATTGTGTTTTGGGAAATTCCCTATTTACACGATACCAGACAAGCTTGGTCCCTGGAGCCCGATTGACATACATCACCTAAGCTGCCCAAACAATTTGGTAGTGGAGGACGAAGGATGCACCAACCTGTCAGGGTTCTCCTACATGGAACTTAAAGTTGGATACAACTTAGCCATAAAAATGAACGGGTTCACTTGCACAGGCGTTGTGACGGAGGCTGAAACCTACACTAACTTCGTTGGTTATGTCACAACCACGTTCAAAAGAAAGCATTTCCGCCCAACACCAGATGCATGTAGAGCCGCGTACAACTGGAAGATGGCCGGTGACCCCAGATATGAAGAGTCTCTACACAATCCGTACCCTGACTACCGCTGGCTTCGAACTGTAAAAACCACCAAGGAGTCTCTCGTTATCATATCTCCAAGTGTGGCAGATTTGGACCCATATGACAGATCCCTTCACTCGAGGGTCTTCCCTAGCGGGAAGTGCTCAGGAGTAGCGGTGTCTTCTACCTACTGCTCCACTAACCACGATTACACCATTTGGATGCCCGAGAATCCGAGACTAGGGATGTCTTGTGACATTTTTACCAATAGTAGAGGGAAGAGAGCATCCAAAGGGAGTGAGACTTGCGGCTTTGTAGATGAAAGAGGCCTATATAAGTCTTTAAAAGGAGCATGCAAACTCAAGTTATGTGGAGTTCTAGGACTTAGACTTATGGATGGAACATGGGTCGCGATGCAAACATCAAATGAAACCAAATGGTGCCCTCCCGATCAGTTGGTGAACCTGCACGACTTTCGCTCAGACGAAATAGAGCACCTTGTTGTAGAGGAGTTGGTCAGGAAGAGAGAGGAGTGTCTGGATGCACTAGAGTCCATCATGACAACCAAGTCAGTGAGTTTCAGACGTCTCAGTCATTTAAGAAAACTTGTCCCTGGGTTTGGAAAAGCATATACCATATTCAACAAGACCTTGATGGAAGCCGATGCTCACTACAAGTCAGTCAGAACTTGGAATGAGATCCTCCCTTCAAAAGGGTGTTTAAGAGTTGGGGGGAGGTGTCATCCTCATGTGAACGGGGTGTTTTTCAATGGTATAATATTAGGACCTGACGGCAATGTCTTAATCCCAGAGATGCAATCATCCCTCCTCCAGCAACATATGGAGTTGTTGGAATCCTCGGTTATCCCCCTTGTGCACCCCCTGGCAGACCCGTCTACCGTTTTCAAGGACGGTGACGAGGCTGAGGATTTTGTTGAAGTTCACCTTCCCGATGTGCACAATCAGGTCTCAGGAGTTGACTTGGGTCTCCCGAACTGGGGGAAGTATGTATTACTGAGTGCAGGGGCCCTGACTGCCTTGATGTTGATAATTTTCCTGATGACATGTTGTAGAAGAGTCAATCGATCAGAACCTACGCAACACAATATCAGAGGGACAGGGAGGGAGGTGTCAGTCACTCCCCAAAGCGGGAAGATCATATCTTCATGGGAATCACACAAGAGTGGGGGTGAGACCAGACTG
>BAL14832
ATGGTCCCGCAGGCCCTTTTGTTTGTGCCTCTTCTGGTATTCTCATTGTGTTTCGGGAAGTTCCCCATTTACACTATACCAGACAAGCTTGGTCCCTGGAGTCCCATTGATATACATCATCTCAGCTGTCCAAACAATCTGGTTGTAGAGGATGAAGGATGCACTAACCTATCAGGATTCTCCTACATGGAACTCAAAGTAGGATACATCTCAGCCATAAAAGTGAATGGCTTCACTTGTACAGGTGTGGTTACAGAGGCAGAGACTTACACTAACTTCGTTGGTTATGTCACTACCACGTTCAGAAGAAAGCACTTCCGCCCAACACCCGATGCGTGTAGGGCCGCATACAACTGGAAAATGGCTGGCGACCCCAGATATGAAGAGTCCCTGCACAATCCATACCCCGACTACCATTGGCTTCGGACTGTTAAAACCACCAAGGAGTCTCTTGTTATAATATCCCCGAGTGTGGCAGATTTGGACCCATATGACAAATCCCTTCACTCGAGAGTTTTTCCCGGCGGAAAGTGCTCAGGAATAACAGTGTCTTCTACTTACTGCTCAACTAACCACGATTACACCATTTGGATGCCTGAGAATCCAAGACTCGGGACATCTTGTGACATCTTCATCAACAGCAGAGGGAAGAGGGCGTCCAAGGGGGGCAAGACCTGTGGGTTTGTAGATGAGAGAGGTTTGTATAAGTCGCTAAAAGGGGCTTGCAAACTCAAATTATGTGGGGTGCCTGGACTTAGACTTATGGACGGAACATGGGTCGCAATTCAGACGTCAGATGAGACCAAATGGTGCCCCCCTGATCAGTTAGTAAATCTACATGACTTTCACTCAGATGAAATCGAACATCTCGTCGTGGAAGAGCTGGTCAAGAAAAGAGAAGAGTGCCTAGACGCGCTGGAGTCAATCATGACCACTAAGTCTGTAAGTTTCAGACGTCTCAGTCACCTGAGGAAACTCGTCCCTGGGTTTGGGAAAGCATATACTATATTCAACAAAACCTTGATGGAGGCTGATGCTCACTATAAGTCAGTCCGGACTTGGAACGAGATCATCCCCTCAAAGGGGTGCTTGAGAGTAGGAGGAAGATGTCATCCTCATGTGAATGGGGTATTTTTCAATGGTATAATATTGGGCCCTGATGGCCATGTTCTGATCCCAGAGATGCAATCGTCCCTCCTCCAACAACACATGGAATTGTTGGAATCCTCAGTCATCCCCTTAATGCATCCATTGGCAGACCCTTCAACAGTCTTCAAGGATGGTGATGAGGCGGAAGACTTTGTTGAGGTTCACCTTCCGGATGTGCACAAACTGATCTCAGGGGTCGACCTTGGTCTTCCCAGCTGGGGGAAGTATGTGTTGATGAGTGCAGGCATTCTGACAACACTAATGTTGATGATCTTCTTGATGATTTGTTGCAGGAGGGTTAATCAAACAGGATCAAAACAACATGGGCTCGGAGGGGCAGGGAGGAAAGTATCTGTTACTTCCCAGAACGGGAGGGTCATATCCTCCTGGGAGTCATATAAAAGCGGAGGTGAAACCAGGCTG
>AFN24173
ATGATCCCTCAGGCTCTTCTGTATGTGCCTCTCCTGATCTCCTCGTTGTGTTTCGGGGGATTCCCCATCTACACGATACCAGACAAGCTCGGCCCCTGGAGTCCCATTGACATACATCATCTCAGCTGTCCCAACAATTTGGTTGTGGAGGACGAGGGGTGCACCAGTCTGTCAGGGTTTTCTTACATGGAACTGAAGGTGGGGTACATATCTGCCATAAAGGTGAACGGGTTCACTTGTACTGGTGTCGTGACAGAAGCCGAGACCTACACCAACTTTGTTGGTTATGTCACCACCACATTCAAGAGAAAACACTTTCGCCCTGTGCCAGATGCATGCAGAGCTGCATACAATTGGAAGGTGGCCGGTGATCCTAGATATGAAGAATCTCTTCAAAATCCTTATCCTGACTACAGTTGGCTACGGACCGTAAAGACCACCAAAGAGTCTCTTATTATTATATCTCCAAGTGTAGCGGATTTGGACCCATACGACAAATCCCTTCATTCAAGAGTTTTCCCTGGTGGGAAGTGTTTGGGAATAACAATCTCTTCTACCTACTGCTCAACTAACCATGATTACACCATCTGGATGCCTGAAGAAGCAAGACTCGGGACATCTTGTGACATTTTTACCAACAGCAGAGGGAAGAGAGCATCCAAGGGGGGCAAGACCTGCGGATTCGTGGACGAAAGGGGCTTGTACAAGTCTCTAAAAGGAGCATGTAAACTTAAGCTGTGCGGAGTTCCCGGACTCAGACTTATGGATGGAACCTGGGTCACAATTCAGACATCAGATGAAACCAAATGGTGTCCTTCTGATCAATTGGTAAATCTACATGACTTTCACTCAGATGAGATAGAACATCTTGTCGTGGAGGAGTTGGTCAAGAAGAGGGAAGAATGTCTGGATGCACTGGAGTCCATCATGACCACCAAATCCGTAAGCTTCAGACGTCTTAGCCACTTGAGAAAACTTGTTCCTGGGTTTGGAAAGGCATATACTATATTCAACAAGACCTTAATGGAGGCTGATGCTCATTACAAGTCAATTCGGACCTGGAACGAGATCATCCCCTCAAAAGGGTGCCTAAAAGTCGGAGGGAGGTGTCATCCTCATGTGGACGGAGTGTTCTTCAATGGTATAATTCTGGGTCCGGACGGGAATGTCCTAATCCCTGAGATGCAATCGTCCCTACTTCAACAACATGTGGAGCTGTTGGAGTCCTCCGTAATCCCTCTAATGCATCCCTTGGCAGACCCATCAACAGTCTTTAAGGACGGTGATGAAGCGGAGGACTTTGTTGAGGTTCACCTTCCGGATATTCACAAACAGGTCTCAGGGGTCGACCTTGGTCTCCCAGACTGGGGGAAGTATCTGCTAATGAGTGCAGGTGCTCTAGCAACACTAATGCTGACAATCTTTTTAATGATATGTTGCAGAAGAGCTAATCGAACAGAATCAATACAACGAGATCCCGGGGAGTCAGGAAAGAAAGTATCGATAACTTCCCAAGACGGGAAAGTCATATCTTCATGGGAGTTGTACAAGAGTGGAGGCGAGACCAGGCTG
>ABI47945
ATGGTTCCCCAAGCTCTTTTGCTTGTACCCCTTCTGGGTTTTTCTTTGTGTTTCGGGAAATTCCCTATTTACACGATACCAACAAAGCTTGGTCCCTGGAGCCCGATTGATATACATCACCTCAGCTGTCCAAACAATTTGGTTGTAGAGGACGAAGGATGCACCAACCTGTCAGGGTTCTCCTACATGGAACTTAAAGTTGGACGCATCTCAGCCATAAAGGTGAACGGGTTCACTTGCACAGGTGTTGTGACAGAGGCAGAAACCTACACCAACTTTGTCGGTTATGTCACCACCACATTTAAGAGAAAACACTTCCGCCCGATGCCAGGATGCATGTACAGCCGCGTACAACTGGAAGATGGCCGGTCACCCCAGATAGAAGAGTCTCTACACAATCCGTACCCTGACTACCACTGGCTTCGAACTGTAAGAACCACCAAAGAGTCCCTCATTATCATATCCCCAAGTGTGACAGATTTGGACCCATATGACAAATCCCTTCACTCAAGGGTCTTCCCTGGGCGGAAGTGCTCAGGAATAACGGTGTCTTCTACCTACTGCTCCACTAACCACGATTACACCGTTTGGATGCCTGAAATTCTGAGACTAGGGACATCTTGTGATATTTTTACCAATAGTAGAGGGAAGAGAGCATCCAAGGGGAGCAAGACCTGTGGCTTTGTAGATGAAAGGGGCCTATATAAGTCTCTAAAAGGCGCATGCAAACTCAAGTTATGTGGAGTTCCTGGACTTAGACTTATGGACGGAACATGGGTCGCGATGCAGACATCAAATGAGACCAAATGGTGTCCTCCCGGTCAGTTGGTTAACCTGCACGACCTTCACTCAGACGAAATTGAGCATCTTGTTGTAGAGGAGTTGGTCAAGAAAAGAGAGGAGTGTCTGGATGCACTAGAGTCCATCACAACCACCAAGTCAGTGAGTTTCAGACGTCTCAGTCATTTAAGAAAACTTGTCCCCGGGTTCGGAAAAGCATATACCATATTCAACAAGACCTTGATGGAGGCTGAAGCTCACTACAAGTCAGTCAGGACTTGGAATGAGATCATCCCCTCAAAAGGGTGTTTGAGAGTTGGAGGGGGGTGTCATCCTCATGTAAACGGGGTATTTTTCAATGGTATAATATTAGGGCCTGACGGCCATGTTTTAATCCCAGAGATGCAATCATCCCTCCTCCAGCAACATATAGAGTTATTGGAATCCTCAGTTATTCCCCTGATGCACCCCCTTGCAGACCCGTTCACAGTTTTCAAGGACGGCGATGAGATTGAGGATTTTGTGGAAGTTCACCTTCCCGATGTGCACGAACAGGTCTCAGGGGTTGACCTGGGTCTCCCGAACTGGGGGGAGTATGTATTACTGAGCGCAGGGACCTTAATTGCTTTGATGTTGATAATTTTCCTAATAACATGTTGTAAAAGAGTCGATCGGCCAGAATCTACGCAACGCAGTCTTAGAGGGACAGGGAGGAATGTGTCAGTCACCTCTCAAAGCGGGAAATTCATACCTTCAAGGGAGTCGTATAAAAGTGGGGGTGAGACTGGACTG
>ACP41230
ATGATTCCTCAAGTTCTTTTGTTTGTTCCCCTTCTAGTTTTCTCGTCGTGTTTTGGGAAATTCCCCATTTACACGATACCAGACAAACTTGGTCCATGGAGTCCCATCGATATACATCATCTCAGCTGTCCGAACAATCTGGTTGTGGAAGATGAAGGATGCACCAATTTGTCTGGATTTTCCTACATGGAACTCAAAGTGGGATATAGTTCAGCCATAAAAGTGAACGGATTCACCTGTACAGGTGTGGTGACCGAAGCAGAAACCTACACTAACTTTGTTGGTTATGTCACCACCACGTTTAAGAGAAAGCACTTTCGCCCTATGCCGGATGCGTGCAGAGCCGCATACAACTGGAAGATGGCTGGTGACCCCAGGTATGAAGAGTCTCTGCACAATCCGTACCCCGACTACCACTGGCTCCGAACTGTCAAGACCACCAAGGAGTCCCTTGTCATCATATCTCCGAGCGTTACAGATTTGGACCCGTACGATAAATCCCTTCACTCGAGAGTTTTTCCTGGCGGAAAATGCTCAGGAATAACCGTGTCCTCCACTTGCTGCTCTACTAACCACGACTACACCATCTGGATGCCTGAAAATCCTAGACTGGGAACTTCATGTGACATTTTCACCAATAGTAGAGGGAAGAGAGCATCCAAAGGGGGCAAGACTTGTGGATTTGTGGATGAAAGAGGCTTGTACAAGTCTCTAAAGGGAGCATGCAAGCTGAAGCTATGTGGGGTTCTAGGACTTAGACTTATGGACGGAACATGGGTCGCGATTCAGACATCAGATGAGATCAAATGGTGCTCTCCTGATCAGCTAGTAAATCTACACGACTTTCACTCGGATGAGATTGAACATCTTGTTGTGGAGGAGTTGGTCAAAAAGAGGGAAGAGTGTCTGGACGCACTGGAGACTATTATGACCACAAAGTCCGTGAGTTTCAGACGTCTTAGTCATTTGAGGAAGCTAGTCCCTGGGTTTGGAAAGGCGTATACCATATTCAACAAAACCTTGATGGAGGCTGATGCTCACTACAAATCAATCCGGACTTGGAATGAAATCATCCCCTCCAAAGGGTGTTTAAGAGTTGGGGGGAGATGTCATCCTCATGTGAACGGGGTGTTCTTCAACGGCATTATACTGGGTCCTGACGGACATGTTCTAATCCCAGAGATGCAGTCGTCCCTCCTCCACCAGCATATGGAATTGTTGGAGTCCTCAGTCATCCCTTTGATGCATCCCTTAGCAGACCCGTCAACAGTCTTTAAAGACGGCGACGAGGCAGAGGACTTTGTTGAGGTTCACCTTCCGGATGTGCACAAGCAGATCTCGGGGGTTGATCTTGGTCTCCCAAACTGGGGGAAGTATGTGCTGATAAGTGCAGGTGCTTTGACTGCATTAATGTTGACGATTTTCTTAATGACGTGTTGCAGAAAGACTAATAGAGCAGGGTCAATACAACACAGTCCTGGAGGGACAGGGAGGAAAGTGTCGGTGACTCCTCACAACGGAAGGGTCATATGTTCATGGGAATCATATAAAAGCGGAAGTGAGACCAAGCTG
>ABI47940
ATGGTTCCTCAGGTTCTTTTGTTTGTACTCCTTCTGGGTTTTTCGTTGTGTTTCGGGAAGTTCCCCATTTACACAATACCAGACGAACTTGGTCCCTGGAGCCCTATTGACATACACCATCTCAGCTGTCCAAATAACCTGGTTGTGGAGGATGAAGGATGTACCAACCTGTCCGAGTTCTCCTACATGGAACTCAAAGTGGGATACATCTCAGCCATCAAAGTGAACGGGTTCACTTGCACAGGTGTTGTGACAGAGGCAGAGACCTACACCAACTTTGTTGGTTATGTCACAACCACATTCAAGAGAAAGCATTTCCGCCCCACCCCAGACGCATGTAGAGCCGCGTATAACTGGAAGATGGCCGGTGACCCCAGATATGAAGAGTCTCTACACAATCCGTACCCTGACTACCACTGGCTTCGAACTGTAAGAACCACCAAAGAGTCCCTCATTATCATATCCCCAAGTGTGACAGATTTGGACCCATATGACAAATCCCTTCACTCAAGGGTCTTCCCTGGGCGGAAGTGCTCAGGAATAACGGTGTCTTCTACCTACTGCTCCACTAACCATGATTACACCATTTGGATGCCCGAGAATCCGAGACCAAGGACACCTTGTGACATTTTTACCAATAGCAGAGGGAAGAGAGCATCCAACGGGAACAAGACTTGCGGCTTTGTGGATGAAAGAGGCCTGTATAAGTCTCTAAAAGGAGCATGCAGGCTCAAGTTATGTGGAGTTCTTGGACTTAGACTTATGGATGGAACATGGGTCGCGATGCAAACATCAGGTGAGACCAAATGGTGCCCTCCAGATCAGTTGGTGAATTTGCACGACTTTCGCTCAGACGAGATTGAGCATCTCGTTGTGGAGGAGTTAGTCAAGAAAAGAGAGGAATGTCTGGATGCATTAGAGTCCATCATGACCACCAAGTCAGTAAGTTTCAGACGTCTCAGTCACCTGAGAAAACTTGTCCCAGGGTTTGGAAAAGCATATACCATATTCAACAAAACCTTGATGGAGGCTGATGCTCACTACAAGTCAGTCCGGACCTGGAATGAGATCATCCCCTCAAAAGGGTGTTTGAAAGTTGGAGGAAGGTGCCATCCTCATGTGAACGGGGTGTTTTTCAATGGTTTAATATTAGGGCCTGACGACCATGTCCTAATCCCAGAGATGCAATCATCCCTCCTCCAGCAACATATGGAGTTGTTGGAATCTTCAGTTATCCCCCTGATGCACCCCCTGGCAGACCCTTCTACAGTTTTCAAAGAAGGTGATGAGGCTGAGGATTTTGTTGAAGTTCACCTCCCCGATGTGTACAAACAGATCTCAGGGGTTGACCTGGGTCTCCCGAACTGGGGAAAGTATGTATTGATGACTGCAGGGGCCATGATTGGCCTGGTGTTGATATTTTCCCTAATGACATGGTGCAGAAGAGCCAATCGACCAGAATCGAAACAACGCAGTTTTGGAGGGACAGGGGGGAATGTGTCAGTCACTTCCCAAAGCGGAAAAGTCATACCTTCATGGGAATCATATAAGAGTGGAGGTGAGATCAGACTG
>ABN11314
ATGGTTCCTCAGGCTCTCCTGTTTGTACCCCTTCTGGTTTTTCCATTGTGTTTTGGGAAATTCCCTATTTACACGATACCAGACAAGCTTGGTCCCTGGAGYCCGATTGACATACATCACCTCAGCTGCCCAAACAATTTGGTAGTGGAGGACGAAGGATGCACCAACCTGTCAGGGTTCTCCTACATGGAACTTAAAGTTGGATACATCTTAGCCATAAAAGTGAACGGGTTCACTTGCACAGGCGTTGTGACGGAGGCTGAAACCTACACTAACTTCGTTGGTTATGTCACAACCACGTTCAAAAGAAAGCATTTCCGCCCAACACCAGATGCATGTAGAGCCGCGTACAACTGGAAGATGGCCGGTGACCCCAGATATGAAGAGTCTCTACACAATCCGTACCCTGACTACCGCTGGCTTCGAACTGTAAAAACCACCAAGGAGTCTCTCGTTATCATATCTCCAAGTGTGGCAGATTTGGACCCATATGACAGATCCCTTCACTCGAGGGTCTTCCCTAGCGGGAAGTGCTCAGGAGTAGCGGTGTCTTCTACCTACTGCTCCACTAACCACGATTACACCATTTGGATGCCCGAGAATCCGAGACTAGGGATGTCTTGTGACATTTTTACCAATAGTAGAGGGAAGAGAGCATCCAAAGGGAGTGAGACTTGCGGCTTTGTAGATGAAAGAGGCCTATATAAGTCTTTAAAAGGAGCATGCAAACTCAAGTTATGTGGAGTTCTAGGACTTAGACTTATGGATGGAACATGGGTCTCGATGCAAACATCAAATGAAACCAAATGGTGCCCTCCCGATAAGTTGGTGAACCTGCACGACTTTCGCTCAGACGAAATTGAGCACCTTGTTGTAGAGGAGTTGGTCAGGAAGAGAGAGGAGTGTCTGGATGCACTAGAGTCCATCATGACAACCAAGTCAGTGAGTTTCAGACGTCTCAGTCATTTAAGAAAACTTGTCCCTGGGTTTGGAAAAGCATATACCATATTCAACAAGACCTTGATGGAAGCCGATGCTCACTACAAGTCAGTCAGAACTTGGAATGAGATCCTCCCTTCAAAAGGGTGTTTAAGAGTTGGGGGGAGGTGTCATCCTCATGTGAACGGGGTGTTTTTCAATGGTATAATATTAGGACCTGACGGCAATGTCTTAATCCCAGAGATGCAATCATCCCTCCTCCAGCAACATATGGAGTTGTTGGAATCCTCGGTTATCCCCCTTGTGCACCCCCTGGCAGACCCGTCTACCGTTTTCAAGGACGGTGACGAGGCTGAGGATTTTGTTGAAGTTCACCTTCCCGATGTGCACAATCAGGTCTCAGGAGTTGACTTGGGTCTCCCGAACTGGGGGAAGTATGTATTACTGAGTGCAGGGGCCCTGACTGCCTTGATGTTGATAATTTTCCTGATGACATGTTGTAGAAGAGTCAATCGATCAGAACCTACGCAACACAATCTCAGAGGGACAGGGAGGGAGGTGTCAGTCACTCCCCAAAGCGGGAAGATCATATCTTCATGGGAATCACACAAGAGTGGGGGTGAGACCAGACTG
>AFN24263
ATGGTTCCTCAGGCTCTTTTGGTTGTACCCCTTCTGGGTTTTTCATTGTGTTTCGGGAAATTCCCAATTTACACGATACCAGACAAACTTGGTCCCTGGAGCCCGATTGACATACATCATCTCAGCTGTCCAAACAATCTGGTTGTGGAGGACGAAGGATGCACCAACCTGTCAGGGTTTTCCTACATGGAACTTAAAGTTGGGTACATCTCAGCCATAAAAGTGAACGGGTTCACTTGCACAGGAGTTGTGACAGAGGCAGAGACCTACACTAACTTTGTTGGTTATGTCACAACCACGTTCAAAAGAAAGCACTTTCACCCAACACCAGATGAGTGTAGAGCCGCGTACAACTGGAAGATGGCCGGTGACCCCAGATATGAGGAGTCTCTACACAATCCATACCCTGACTACCATTGGCTTCGAACAGTAAAAACCACCAAAGAGTCTCTCGTTATCATATCTCCAAGTGTGGCAGATTTGGACCCATATGACAAATCCCTTCACTCGAGGGTCTTCCCTAGCGGAAAATGCTCAGGAATAACGGTGTCTTCTACCTACTGTTCAACTAACCATGATTACACCATTTGGATGCCCGAGAATCCGAGATTAGGGACATCTTGTGACATTTTTACCAATAGCAGGGGGAAGAGAGCATCCAAAGGGAGTAAGACTTGCGGCTTTGTAGATGAAAGAGGCCTGTACAAGTCTCTAAAAGGGGCATGCAAACTCAAGTTATGTGGAGTTCCAGGACTTAAACTTATAGATGGGACATGGATCGCGATGCAAACATCAGATGAGACCAAATGGTGCCCCCCCGATCAGTTGGTGAATCTACATGACTTTCGCTCGGACGAAATTGAGCACCTTGTTGTAGAAGATTTGGTCAAGAAAAGAGAGGAGTGTCTGGATGCACTAGAGTCCATCATGACAACCAAGTCAGTGAGTTTCAGACGTCTCAGCCATTTAAGAAAACTTGTCCCTGGGTTCGGAAAGGCATATACCATATTCAACAAGACCTTGATGGAGGCAGATGCTCACTACAAGTCAGTTCGGACCTGGAATGAGATCATCCCTTCAAAAGGGTGTTTAAAAGTAGGGGGGAGGTGTCATCCTCATGTGAACGGGGTGTTTTTCAACGGTGTAATATTAGGGCCTGACGGCCATGTTCTGATCCCCGAGATGCAATCATCCCTCCTCCAGCAACATATGGAGTTGTTGGAATCCTCGGTTATCCCTTTGATGCACCCCCTGGCAGACCCGTCTACAGTTTTCAAGGACGGTGATGAGGCCGAGGATTTCGTTGAAATTCACCTACCCAATGTGCATAAACAGGTCTCGGGGGTTGACCTGGGTCTCCCGAACTGGGGGAAGTATGTATCACTGAGTGCAGGGGCCCTGACTGCCTTGATGTTGATAATTTTCCTAATGGCATGTTGTAGAAAAGTTAATCGACCAGAACCTACGCAACGCAGTCTCGAAGGAAAAGGGAGGAAAGTATCGATCACTTCCCAAAGTGGGAAGGTCATATCGTCATGGGAGTCATATAAAAGCGGGGGTGAGACCAGACTG
>AFN24078
ATGATCCCTCAGGCTCTTCTGTATGTGCCTCTCCTGATCCCCTCGTTGTGTTTCGGGGGATTCCCCATCTACACGATACCAGACAAGCTCGGCCCCTGGAGTCCCATTGATATACATCATCTCAGCTGTCCCAACAATTTGGTTGTGGAGGACGAGGGGTGCACCAGTCTGTCAGGGTTTTCTTACATGGAACTGAAGGTGGGGTACATCTCTGCCATAAAGGTGAACGGGTTCACTTGTACTGGTGTCGTGACAGAGGCCGAGACCTACACCAACTTTGTTGGTTATGTCACCACTACATTCAAGAGAAAACACTTTCGCCCTATGCCAGATGCATGCAGAGCTGCATACAATTGGAAGGTGGCCGGTGATCCTAGATATGAAGAATCTCTTCAAAATCCTTATCCTGACTACAGTTGGCTACGGACCGTAAAGACCACCAAAGAGTCTCTTATTATTATATCTCCAAGTGTAGCGGATTTGGACCCATACGATAAATCCCTTCATTCAAGAGTTTTCCCTGGTGGGAAGTGTTTGGGAATAACAATCTCTTCTACCTACTGCTCAACTAACCATGATTACACCATCTGGATGCCTGAAGAAGCAAGACTCGGGACATCTTGTGACATTTTTACCAACAGCAGAGGGAAGAGAGCATCCAAGGGGGGCAAGACCTGCGGATTCGTGGACGAAAGGGGCTTGTACAAGTCTCTAAAAGGAGCATGTAAACTTAAGCTGTGCGGAGTTCCCGGACTCAGACTTATGGATGGAACCTGGGTCACAATTCAGACATCAGATGAAACCAAATGGTGCCCTTCTGATCAATTGGTAAATCTACATGACTTTCACTCAGATGAGATAGAACATCTTGTCGTGGAGGAGTTGGTCAAGAAGAGGGAAGAATGTCTGGATGCACTGGAGTCCATCATGACCACCAAATCCGTAAGCTTCAGACGTCTTAGCCACTTGAGAAAACTTGTTCCTGGGTTTGGAAAGGCATATACTATATTCAACAAGACCTTAATGGAAGCTGATGCTCATTACAAGTCAATTCGGACCTGGAACGAGATCATCCCCTCAAAAGGGTGCCTAAAAGTCGGAGGGAGGTGTCATCCGCATGTGGACGGAGTGTTCTTCAATGGTATAATTCTGGGTCCGGACGGGAATGTCCTAATCCCTGAGATGCAATCGTCCCTACTTCAACAACATGTGGAGCTGTTGGAGTCCTCTGTAATCCCTCTAATGCATCCCTTGGCAGACCCATCAACAGTCTTTAAGGACGGTGATGAAGCGGAGGACTTTGTTGAGGTTCACCTTCCGGATATTCACAAACAGGTCTCAGGGGTCGACCTTGGTCTCCCAAACTGGGGGAAGTATCTGCTAATGAGTGCAGGTGCTCTGGCAACACTAATGCTGACAATCTTTTTAATGACATGTTGCAGAAGAGCTAATCGAACAGAATCAATACAACGAGATCCCGGGGAGTCAGGAAAGAAAGTATCGATAACTTCCCAAGACGGGAAAGTCATATCTTCTTGGGAGTTGTACAAGAGTGGAGGCGAGACCAGGCTG
>AFN24268
ATGATCCCTCAGGCTCTTCTGTATGTGCCTCTCCTGATCTCCTCGTTGTGTTTCGGGGGATTCCCCATCTACACGATACCAGACAAGCTCGGCCCCTGGAGTCCCATTGACATACATCATCTCAGCTGTCCCAACAATTTGGTTGTGGAGGACGAGGGGTGCACCAGTCTGTCAGGGTTTTCTTACATGGAACTGAAGGTGGGGTACATCTCTGCCATAAAGGTGAACGGGTTCACTTGTACTGGTGTCGTGACAGAGGCCGAGACCTACACCAACTTTGTTGGTTATGTCACCACCACATTCAAGAGAAAACACTTTCGCCCTATGCCAGATGCATGCAGAGCTGCATACAATTGGAAGGTGGCCGGTGATCCTAGATATGAAGAATCTCTTCAAAATCCTTATCCTGACTACAGTTGGCTACGGACCGTAAAGACCACCAAAGAGTCTCTTATTATTATATCTCCAAGTGTAGCGGATTTGGACCCATACGACAAATCCCTTCATTCAAGAGTTTTCCCTGGTGGGAAGTGTTTGGGAATAACAATCTCTTCTACCTACTGCTCAACTAACCATGATTACACCATCTGGATGCCTGAGGAAGCAAGACTCGGGACATCTTGTGACATTTTTACCAACAGCAGAGGGAAGAGAGCATCCAAGGGGGGCAAGACCTGCGGATTCGTGGACGAAAGGGGCTTGTACAAGTCTCTAAAAGGAGCATGTAAACTTAAGCTGTGCGGAGTTCCCGGACTCAGACTTATGGATGGAACCTGGGTCACAATTCAGACATCAGATGAAACCAAATGGTGCCCTTCTGATCAATTGGTAAATCTACATGACTTTCACTCAGATGAGATAGAACATCTTGTCGTGGAGGAGTTGGTCAAGAAGAGGGAAGAATGTCTGGATGCACTGGAGTCCATCATGACCACCAAATCCGTAAGCTTCAGACGTCTTAGCCACTTGAGAAAACTTGTTCCTGGGTTTGGAAAGGCATATACTATATTCAACAAGACCTTAATGGAAGCTGATGCTCATTACAAGTCAATTCGGACCTGGAACGAGATCATCCCCTCAAAAGGGTGCCTAAAAGTCGGAGGGAGGTGTCATCCGCATGTGGACGGAGTGTTCTTCAATGGTATAATTCTGGGTCCGGACGGGAATGTCCTAATCCCTGAGATGCAATCGTCCCTACTTCAACAACATGTGGAGCTGTTGGAGTCCTCTGTAATCCCTCTAATGCATCCCTTGGCAGACCCATCAACAGTCTTTAAGGACGGTGATGAAGCGGAGGACTTTGTTGAGGTTCACCTTCCGGATATTCACAAACAGGTCTCAGGGGTCGACCTTGGTCTCCCAAACTGGGGGAAGTATCTGCTAATAAGTGCAGGTGCTCTGGCAACACTAATGCTGACAATCTTTTTAATGACATGTTGCAGAAGAGCTAATCGAACAGAATCAATACAACGAGATCCCGGGGAGCCAGGAAAGAAAGTATCGATAACTTCCCAAGACGGGAAAGTCATATCTTCATGGGAGTTGTACAAGAGTGGAGGCGAGACCAGGCTG
>ADD22410
ATGATCCCTCAGGCTCTTCTGTTTGTACCCCTTCTGGTTGTTCCATTGTGTTTTGGGAAATTCCCCATTTACACGATACCAGACAAACTCGGTCCCTGGAGTCCCATTGATATACATCATCTCAGCTGTCCGAATAATTTGGTTATGGAGGATGAAGGATGTACCAATCTGTCAGGGTTCTCATACATGGAACTTAAAGTGGGATATATTTCAGCCATAAAGGTGAATGGGTTCACTTGTACGGGTGTGGTGACAGAAGCAGAAACCTACACTAACTTTGTTGGCTATGTCACCACCACGTTTAAGAGAAAGCACTTCCGACCAACGCCGGATGCATGCAGATCTGCATACAATTGGAAGATGGCTGGTGACCCCAGATATGAAGAGTCTCTGCACAATCCCTATCCGGATTATCATTGGCTCCGAACTGTAAAAACCACAAAAGAGCCCTTTGTTATCATATCTCCAAGTGTGGCAGATCTAGACCCGTACGATAAATCCCTTCATTCGAGAGTTTTTCCTAGAGGGAAATGCTCAGGAATAACGGTGTCCTCTACCTACTGCCCTACCAACCATGACTACACCATCTGGATGCCTGAGAATCCCAGATCGGGGACCTCTTGTGATATTTTCACCAATAGCCGAGGGAAGAGAGCATTCAAAGGGAGCAAGACCTGTGGATTTGTAGATGAGAGAGGCTTGTACAAATCTCTAAAAGGAGCATGCAAACTGAAGCTGTGCGGAGTTCTTGGACTCAGACTTATGGATGGAACATGGGTTGCGATTCAGACATCAGACGAGACCAAGTGGTGCCCTCCTGACCAGCTAGTAAATCTACATGACTTTCATTCGGATGAGATTGAACATCTTGTTGTGGAGGAGTTGGTCAAGAAAAGAGAAGAGTGTCTAGATGCACTGGAGTCCATCATGACCACCAAGTCCGTGAGTTTCCGACGTCTCAGTCACTTGAGGAAACTTGTGCCTGGGTTTGGAAAAGCATACACCATATTCAATAAGACCTTGATGGAGGCTGATGCTCACTACAAGTCGGTCCGAACTTGGAACGAGATCATCCCCTCTAAAGGGTGTTTAAGAGTTGGGGGCAGATGTCACCCCCATGTGAACGGAGTGTTTTTCAACGGTATCATCCTGGGCCCTGACGGCCATGTCCTGATCCCGGAAATGCAGTCATCCCTCCTCCAGCAGCATATGGAGCTGTTGGAATCCTCGGTTATTCCCTTGATGCATCCTTTGGCAGATCCATCAACGGTTTTTAAAAATGGTGACGAGGCGGAGGATTTTGTTGAGGTACACCTTCCAGATGTGCATAAGCAGGTCTCAGGGGTTGATCTCGGTCTCCCAAGCTGGGGGAAGTATGTGTTGATGAGTGCAGGCATTCTGACTGCTCTGATGTTGATGATTTTCTTAATGACGTGTTGCCGAAGGACCAATAGACCAGAATCAATACAACACAGTCTTGGAGAGACGGGGAGGAAAGTGTCGGTAACCTCCCAAAGCGGGAGGGTCATATCTTCATGGGAGTCATATAAAAGTGGAGGTGAGACCAAGCTG
>ABN11319
ATGGTTCCTCAGGCTCTCCTGTTTGTACCCCTTCTGGTTTTTCCATTGTGTTTTGGGAAATTCCCTATTTACACGATACCAGACAAGCTTGGTCCCTGGAGYCCGATTGACATACATCACCTCAGCTGCCCAAACAATTTGGTAGTGGAGGACGAAGGATGCACCAACCTGTCAGGGTTCTCCTACATGGAACTTAAAGTTGGATACATCTTAGCCATAAAAGTGAACGGGTTCACTTGCACAGGCGTTGTGACGGAGGCTGAAACCTACACTAACTTCGTTGGTTATGTCACAACCACGTTCAAAAGAAAGCATTTCCGCCCAACACCAGATGCATGTAGAGCCGCGTACAACTGGAAGATGGCCGGTGACCCCAGATATGAAGAGTCTCTACACAATCCGTACCCTGACTACCGCTGGCTTCGAACTGTAAAAACCACCAAGGAGTCTCTCGTTATCATATCTCCAAGTGTGGCAGATTTGGACCCATATGACAGATCCCTTCACTCGAGGGTCTTCCCTAGCGGGAAGTGCTCAGGAGTAGCGGTGTCTTCTACCTACTGCTCCACTAACCACGATTACACCATTTGGATGCCCGAGAATCCGAGACTAGGGATGTCTTGTGACATTTTTACCAATAGTAGAGGGAAGAGAGCATCCAAAGGGAGTGAGACTTGCGGCTTTGTAGATGAAAGAGGCCTATATAAGTCTTTAAAAGGAGCATGCAAACTCAAGTTATGTGGAGTTCTAGGACTTAGACTTATGGATGGAACATGGGTCTCGATGCAAACATCAAATGAAACCAAATGGTGCCCTCCCGATCAGTTGGTGAACCTGCACGACTTTCGCTCAGACGAAATTGAGCACCTTGTTGTAGAGGAGTTGGTCAGGAAGAGAGAGGAGTGTCTGGATGCACTAGAGTCCATCATGACAACCAAGTCAGTGAGTTTCAGACGTCTCAGTCATTTAAGAAAACTTGTCCCTGGGTTTGGAAAAGCATATACCATATTCAACAAGACCTTGATGGAAGCCGATGCTCACTACAAGTCAGTCAGAACTTGGAATGAGATCCTCCCTTCAAAAGGGTGTTTAAGAGTTGGGGGGAGGTGTCATCCTCATGTGAACGGGGTGTTTTTCAATGGTATAATATTAGGACCTGACGGCAATGTCTTAATCCCAGAGATGCAATCATCCCTCCTCCAGCAACATATGGAGTTGTTGGAATCCTCGGTTATCCCCCTTGTGCACCCCCTGGCAGACCCGTCTACCGTTTTCAAGGACGGTGACGAGGCTGAGGATTTTGTTGAAGTTCACCTTCCCGATGTGCACAATCAGGTCTCAGGAGTTGACTTGGGTCTCCCGAACTGGGGGAAGTATGTATTACTGAGTGCAGGGGCCCTGACTGCCTTGATGTTGATAATTTTCCTGATGACATGTTGTAGAAGAGTCAATCGATCAGAACCTACGCAACACAATCTCAGAGGGACAGGGAGGGAGGTGTCAGTCACTCCCCAAAGCGGGAAGATCATATCTTCATGGGAATCACACAAGAGTGGGGGTGAGACCAGACTG
>AFV09272
ATGGTTCCTCAGGCTCTTTTGTTTATACCCCTTTTGGTTTTTTCATTGTGTTTCGGGAAATTCCCTATCTACACGATACCAGACAAACTTGGACCCTGGAACCCGATTGACATACATCATCTCAGCTGCCCAAACAATTTGGTTGTGGAGGACGAAGGATGCACCAACCTGTCTGGATTCTCCTACATGGAACTTAAAGTTGGATACATCTCAGCCATAAAGGTGAACGGGTTCACTTGCACAGGCGTTGTGACAGAGGCTGAAACCTACACTAACTTTGTAGGTTATGTCACCACCACGTTCAAAAGAAAGCATTTCCGCCCAATACCAGATACATGTAGAGCCGCATACAACTGGAAGATGGCCGGTGACCCCAGATATGAAGAGTCTCTACACAATCCGTACCCTGACTACCACTGGCTTCGAACTGTAAAAACCACCAAGGAGTCTCTCGTTATCATATCCCCAAGTGTGGCGGATTTGGACCCATATGACAAATCTCTTCACTCGAGGATCTTCCCTAGCGGGAAGTGCTCAGGAATAACGGTGTCTTCTACCTACTGCTCAACTAGCCACGATTACACCATTTGGATGCCTGAGAATCCGAGACTAGGGACATCTTGCGACATTTTTGCCAATAGTAGAGGGAAGAGAGCATCTAAAGGGGGTAAGACCTGCGGCTTAGTAGATGAAAGAGGCCTGTATAAGTCTCTAAAGGGAGCATGCAAACTCAAGTTATGTGGAGTTCTTGGACTTAGACTCATGGATGGGACATGGGTTGCGATGCAAACATCAGATGAGACCAAATGGTGTCCTCCTGATCAGTTGGTGAATATGCACGACTTTCGCTCGGATGAAATTGAGCATCTTGTTGTAGAGGAGTTGGTCAAGAAAAGAGAGGAGTGTCTGGATGCACTAGAGTCCATCATGACCACCAAGTCAGTGAGTTTCAGACGTCTTAGTCATTTAAGAAAACTTGTCCCTGGGTTCGGAAAAGCATACACCATATTCAACAAGACCTTGATGGAGGCTGATGCTCACTACAAGTCAGTCCGGACCTGGAATGAGATCATCCCCTCAAAAGGGTGTTTAAGAGTTGGAGGGAGGTGTCATCCCCATGTGAACGGGGTGTTTTTCAATGGTATAATATTAGGGCCTGACGGCCATGTTCTGATCCCCGAGATGCAATCATCCCTCCTTCAGCAACATATGGAGTTATTGGAATCCTCAGTTATTCCCCTGATGCACCCCCTGGCAGACCCGTCCACAGTTTTCAAGGATGGGGATGAGGCTGAGGATTTTGTGGAGGTTCACCTTCCTGATGTGCACAAACAGGTCTCAGGGGTTGACCTGGGTCTCCCGAACTGGGGGAAATATGTATTACTGAGTGCAGGGACCCTGATTGCCTTGATGTTGATGATTTTTCTAATGACGTGTTGTAGAAGAGTCAATCGACCAGAATCTACGCAACGCAGTCTCGGAGGGGCAGGGAGGAGGGTGTCGGTCACTTCCCAGAGCGGGAAGGTCATATCTTCATGGGAGTCATATAAAAGTGGGGGTGAGACTAGATTG
>ACR39382
ATGATTCCTCAAGCTCTGTTGTTTGTACCTCTTCTGGTTTTTCCATTGTGTTTCGGGAAATTCCCCATTTACACGATACCAGACAAACTCGGCCCCTGGAGTCCCATCGATATACATCACCTCAGCTGTCCGAACAATCTGGTTGTGGAGGACGAAGGATGTACCAATCTGTCAGGATTCTCATACATGGAGCTTAAAGTAGGATATATTTCGGCCATAAAGGTGAACGGGTTCACTTGTACGGGTGTGGTAACGGAAGCAGAAACCTACACTAACTTTGTCGGTTATGTCACCACCACGTTTAAGAGAAAGCACTTCCGACCAACACCGGATGCATGCAGATCAGCATACAATTGGAAGATGGCAGGTGACCCCAGATATGAAGAGTCTCTGCACAATCCCTATCCTGATTATCATTGGCTCCGGACTGTAAAAACCACCAAAGAGTCTGTTGTTATCATATCTCCAAGTGTGGCAGACTTAGACCCGTACGATAAATCACTTCATTCGAGAGTTTTTCCTAGAGGAAAATGCTCAGGAATAACGGTGTCTTCTGCCTACTGCTCTACCAACCATGATTATACCATCTGGATGCCTGAAAATCCTAGACTGGGGACCTCTTGTGATATTTTCACCAACAGCAGAGGGAAGAGAGCATCCAAAGGGAGCAAGACCTGTGGATTTGTGGATGAGAGAGGCTTGTACAAATCTCTAAAAGGAGCATGCAAACTGAAGCTGTGTGGAGTTCTTGGACTTAGGCTTATGGACGGAACCTGGGTCGCGATTCAGACATCAAACGAGACCAAGTGGTGCCCTCCTGATCAACTAGTGAATCTACATGACTTTCATTCAGATGAGATTGAACATCTTGTTGTGGAGGAGTTGGTTAAGAAGAGGGAGGAGTGTCTAGATGCACTGGAGTCCATCATGACCACCAAGTCCGTGAGTTTCAGACGTCTCAGTCACTTGAGGAAGCTTGTGCCTGGATTTGGAAAAGCATACACCATATTCAACAAGACCTTAATGGAGGCTGATGCTCACTACAAATCGGTCCGAACTTGGAATGAGATCATCCCCTCGAAAGGGTGTTTAAGAGTCGGGGGGAGATGTCATCCTCATGTGAACGGAGTATTTTTCAATGGTATCATCCTAGGCCCTGACGGCCATGTCTTAATCCCGGAAATGCAGTCATCCCTCCTCCAGCAGCATATGGAGTTGTTGGAATCCTCGGTCATCCCCTTAATGCATCCCTTGGCAGATCCATCAACGGTTTTTAAAGATGGTGACGAGGTGGAGGATTTTGTTGAGGTTCACCTTCCAGATGTGCATAAGCAGGTCTCAGGGGTTGATCTCGGTCTCCCAAACTGGGGGAAGGATGTGTTGATGGGCGCAGGCGTTTTGACGGCACTGATGTTGATGATTTTCCTAATGACGTGTTGCCGAAGGACTAATAGAGCAGAATCAATACAACACAGTCTTGGAGAGACAGGGAGGAAAGTGTCGGTGACCTCCCAAAGCGGGAGGGTCATATCTTCATGGGAGTCATATAAAAGCGGAGGTGAGACCAAGCTG
>AFN24473
ATGATCCCTCAGGCTCTTCTGTATGTGCCTCTCCTGATCTCCTCGTTGTGTTTCGGGGGATTCCCCATCTACACGATACCAGACAAGCTCGGCCCCTGGAGTCCCATTGACATACATCATCTCAGCTGTCCCAACAATTTGGTTGTGGAGGACGAGGGGTGCACCAGTCTGTCAGGGTTTTCTTACATGGAACTGAAGGTGGGGTACATCTCTGCCATAAAGGTGAATGGGTTCACTTGTACTGGTGTCGTGACAGAAGCCGAGACCTACACCAACTTTGTTGGTTATGTCACCACTACATTCAAGAGAAAACACTTTCGCCCTATGCCAGACGCATGCAGAGCTGCATACAATTGGAAGATGGCCGGTGATCCTAGATATGAAGAATCTCTTCAAAATCCTTATCCTGACTACAGTTGGCTACGGACCGTAAAGACCACCAAAGAGTCTCTTATTATCATATCTCCAAGTGTAGCGGATTTGGACCCATACGACAAATCCCTTCATTCAAGAGTTTTCCCTGGTGGGAAGTGTTTGGGAATAACAATCTCTTCTACCTACTGCTCAACTAACCATGATTACACCATCTGGATGCCTGAAGAAGCAAGACTCGGGACTTCTTGTGACATTTTTACCAACAGCAGAGGGAAGAGAGCATCCAAGGGGGGCAAGACCTGCGGATTCGTGGACGAAAGGGGCTTGTACAAGTCTCTAAAAGGAGCATGTAAACTTAAGCTGTGCGGAGTTCCCGGACTCAGACTTATGGATGGAACCTGGGTCACAATTCAGACATCAGATGAAACCAAATGGTGCCCTTCTGATCAATTGGTAAATCTACATGACTTTCACTCAGATGAGATAGAACATCTTGTCGTGGAGGAGTTGGTCAAGAAGAGGGAAGAATGTCTGGATGCACTGGAGTCCATCATGACCACCAAATCCGTAAGCTTCAGACGTCTTAGCCACTTGAGAAAACTTGTTCCTGGGTTTGGAAAGGCATATACTATATTCAACAAGACCTTAATGGAAGCTGATGCTCATTACAAGTCAATTCGGACCTGGAACGAAATCATCCCCTCAAAAGGGTGCCTAAAAGTCGGAGGGAGGTGTCATCCTCATGTGGACGGAGTGTTCTTCAATGGTATAATTCTGGGTCCGGACGGGAATGTCCTGATCCCTGAGATGCAATCGTCCCTACTTCAACAACATGTGGAGCTGTTGGAGTCCTCTGTAATCCCTCTAATGCATCCCTTGGCAGACCCATCAACAGTCTTTAAGGACGGTGATGAAGCGGAGGACTTTGTTGAGGTTCACCTTCCGGATATTCACAAACAGGTCTCAGGGGTCGACCTTGGTCTCCCAAACTGGGGGAAGTATCTGCTAATGAGTGCAGGTGCTCTGGCAACACTAATGCTGATAATCTTCTTAATGGCATGTTGCAGAAGAGCTAATCGAACAGAATCAATACAACGAGATCCCGGGGAGTCAGGAAGGAAAGTATCGATACCTTCCCAAGACGGGAAAGTCATATCTTCATGGGAGTTGTACAAGAGTGGAGGCGAGACCAGGCTG
>ADB96187
ATGATTCCCCAAGCTCTTCTGTTTGTGCCCCTCCTAGTCTTCTCGTTGTGTTTCGGGAAATTCCCCATCTACACGATACCCGACAAACTCGGTCCATGGAGTCCCATTGACATACATCATCTCAGCTGTCCAAACAATTTGGTTGTGGAGGATGAAGGATGCACCAATCTGTCTGGATTTTCCTACATGGAACTCAAAGTAGGATACATCTCAGCCATTAAAGTGAATGGATTCACCTGTACAGGTGTGGTGACGGAAGCAGAGACCTACACTAACTTTGTCGGTTACGTCACCACCACGTTTAAGAGAAAGCACTTCCGCCCAACGCCAGATGCGTGCAGAGCCGCATACAACTGGAAGATGGCTGGTGACCCCAGGTATGAGGAGTCTCTACACAATCCGTACCCTGACTACCATTGGCTTCGGACTGTAAAGACCACCAAGGAGTCCCTTGTTATCATATCTCCAAGTGTGGCAGATTTAGACCCGTACGATAAATCCCTTCACTCGAGAGTTTTTCCTAGCGGAAAATGCTCAGGAATAACAGTGTCCTCTACCTACTGCTCTACTAACCACGACTACACCATCTGGATGCCTGAGAATCCCAGACTGGGGACTTCCTGTGACATTTTCGTCAATAGCAGAGGGAAGAGAGCATCAAAAGGGAGCAAGACTTGTGGGTTTGTGGATGAGAGAGGCCTGTACAAGTCTCTAAAAGGGGCATGCAAACTAAAACTATGTGGGGTTCTTGGGCTTAGACTTATGGATGGAACATGGGTCGCAATTCAGACGTCAGATGAGACCAAATGGTGCCCTCCTGATCAACTAGTGAATCTACATGACTTTCGCTCGGATGAGATTGAACATCTTGTTGTGGAGGAGTTGGTCAAGAAAAGGGAAGAGTGTCTGGATGCACTGGAGTCCATCATGACCACAAAGTCCGTGAGTTTTAGACGCCTTAGTCACTTGAGGAAGCTTGTCCCTGGGTTTGGAAAGGCGTATACTATATTCAACAAAACCTTGATGGAAGCTGATGCTCACTACAAATCAGTCCGGACTTGGAACGAAATCATCCCCTCTAAAGGGTGCTTAAGAGTTGGGGGGAGATGTCATCCTCATGTGAATGGGGTGTTCTTCAATGGTATCATACTGGGTCCTGACGGACATGTCCTGATTCCAGAGATGCAATCATCCCTCCTCCAGCAGCATATGGAGTTGTTGGAGTCCTCAGTCATCCCATTGATGCATCCCTTGGCAGACCCATCAACGATTTTTAAGGACGGTGACGAGGCGGAGGACTTTGTTGAGGTTCACCTCCCAGACGTGCACAAGCAGGTCTCGGGGGTCGATCTCGGTCTCCCAAACTGGGGGAAGTATGTGCTAATGAGCGCAGGCGCTCTAACTGCATTGATGTTGATGATTTTCTTAATGACGTGTTGCAGGAAGACTGATAGAACAGGATCAACACACCACAGTCCTGGAGAGACGGGGAGGAAAGTGTCTGTAACTTCCCAAAACGGGAGGGTCATAGCTTCATGGGAGTCATACAAAAGCGGAGGTGAAACCAAGCTG
>AFN24223
ATGATCCCTCAGGCTCTTCTGTATGTGCCTCTCCTGATCCCCTCGTTGTGTTTCGGGGGATTCCCCATCTACACGATACCAGACAAGCTCGGCCCCTGGAGTCCCATTGATATACATCATCTCAGCTGTCCCAACAATTTGGTTGTGGAGGACGAGGGGTGCACCAGTCTGTCAGGGTTTTCTTACATGGAACTGAAGGTGGGGTACATCTCTGCCATAAAGGTGAACGGGTTCACTTGTACTGGTGTCGTGACAGAGGCCGAGACCTACACCAACTTTGTTGGTTATGTCACCACTACATTCAAGAGAAAACACTTTCGCCCTATGCCAGATGCATGCAGAGCTGCATACAATTGGAAGGTGGCCGGTGATCCTAGATATGAAGAATCTCTTCAAAATCCTTATCCTGACTACAGTTGGCTACGGACCGTAAAGACCACCAAAGAGTCTCTTATTATTATATCTCCAAGTGTAGCGGATTTGGACCCATACGATAAATCCCTTCATTCAAGAGTTTTCCCTGGTGGGAAGTGTTTGGGAATAACAATCTCTTCTACCTACTGCTCAACTAACCATGATTACACCATCTGGATGCCTGAAGAAGCAAGACTCGGGACATCTTGTGACATTTTTACCAACAGCAGAGGGAAGAGAGCATCCAAGGGGGGCAAGACCTGCGGATTCGTGGACGAGAGGGGCTTGTACAAGTCTCTAAAAGGAGCATGTAAACTTAAGCTGTGCGGAGTTCCCGGACTCAGACTTATGGATGGAACCTGGGTCACAATTCAGACATCAGATGAAACCAAATGGTGCCCTTCTGATCAATTGGTAAATCTACATGACTTTCACTCAGATGAGATAGAACATCTTGTCGTGGAGGAGTTGGTCAAGAAGAGGGAAGAATGTCTGGATGCACTGGAGTCCATCATGACCACCAAATCCGTAAGCTTCAGACGTCTTAGCCACTTGAGAAAACTTGTTCCTGGGTTTGGAAAGGCATATACTATATTCAACAAGACCTTAATGGAAGCTGATGCTCATTACAAGTCAATTCGGACCTGGAACGAGATCATCCCCTCAAAAGGGTGCCTAAAAGTCGGAGGGAGGTGTCATCCGCATGTGGACGGAGTGTTCTTCAATGGTATAATTCTGGGTCCGGACGGGAATGTCCTAATCCCTGAGATGCAATCGTCCCTACTTCAACAACATGTGGAGCTGTTGGAGTCCTCTGTAATCCCTCTAATGCATCCCTTGGCAGACCCATCAACAGTCTTTAAGGACGGTGATGAAGCGGAGGACTTTGTTGAGGTTCACCTTCCGGATATTCACAAACAGGTCTCAGGGGTCGACCTTGGTCTCCCAAACTGGGGGAAGTATCTGCTAATGAGTGCAGGTGCTCTGGCAACACTAATGCTGACAATCTTTTTAATGACATGTTGCAGAAGAGCTAATCGAACAGAATCAATACAACGAGATCCCGGGGAGTCAGGAAAGAAAGTATCGATAACTTCCCAAGACGGGAAAGTCATATCTTCTTGGGAGTTGTACAAGAGTGGAGGCGAGACCAGGCTG
>AFN24478
ATGATCCCTCAGGCTCTTCTGTATGTGCCTCTCCTGATCTCCTCGTTGTGTTTCGGGGGATTCCCCATCTACACGATACCAGACAAGCTCGGCCCCTGGAGTCCCATTGACATACATCATCTCAGCTGTCCCAACAATTTGGTTGTGGAGGACGAGGGGTGCACCAGTCTGTCAGGGTTTTCTTACATGGAACTGAAGGTGGGGTACATCTCTGCCATAAAGGTGAATGGGTTCACTTGTACTGGTGTCGTGACAGAAGCCGAGACCTACACCAACTTTGTTGGTTATGTCACCACTACATTCAAGAGAAAACACTTTCGCCCTATGCCAGACGCATGCAGAGCTGCATACAATTGGAAGATGGCCGGTGATCCTAGATATGAAGAATCTCTTCAAAATCCTTATCCTGACTACAGTTGGCTACGGACCGTAAAGACCACCAAAGAGTCTCTTATTATCATATCTCCAAGTGTAGCGGATTTGGACCCATACGACAAATCCCTTCATTCAAGAGTTTTCCCTGGTGGGAAGTGTTTGGGAATAACAATCTCTTCTACCTACTGCTCAACTAACCATGATTACACCATCTGGATGCCTGAAGAAGCAAGACTCGGGACTTCTTGTGACATTTTTACCAACAGCAGAGGGAAGAGAGCATCCAAGGGGGGCAAGACCTGCGGATTCGTGGACGAAAGGGGCTTGTACAAGTCTCTAAAAGGAGCATGTAAACTTAAGCTGTGCGGAGTTCCCGGACTCAGACTTATGGATGGAACCTGGGTCACAATTCAGACATCAGATGAAACCAAATGGTGCCCTTCTGATCAATTGGTAAATCTACATGACTTTCACTCAGATGAGATAGAACATCTTGTCGTGGAGGAGTTGGTCAAGAAGAGGGAAGAATGTCTGGATGCACTGGAGTCCATCATGACCACCAAATCCGTAAGCTTCAGACGTCTTAGCCACTTGAGAAAACTTGTTCCTGGGTTTGGAAAGGCATATACTATATTCAACAAGACCTTAATGGAAGCTGATGCTCATTACAAGTCAATTCGGACCTGGAACGAAATCATCCCCTCAAAAGGGTGCCTAAAAGTCGGAGGGAGGTGTCATCCTCATGTGGACGGAGTGTTCTTCAATGGTATAATTCTGGGTCCGGACGGGAATGTCCTGATCCCTGAGATGCAATCGTCCCTACTTCAACAACATGTGGAGCTGTTGGAGTCCTCTGTAATCCCTCTAATGCATCCCTTGGCAGACCCATCAACAGTCTTTAAGGACGGTGATGAAGCGGAGGACTTTGTTGAGGTTCACCTTCCGGATATTCACAAACAGGTCTCAGGGGTCGACCTTGGTCTCCCAAACTGGGGGAAGTATCTGCTAATGAGTGCAGGTGCTCTGGCAACACTAATGCTGATAATCTTCTTAATGGCATGTTGCAGAAGAGCTAATCGAACAGAATCAATACAACGAGATCCCGGGGAGTCAGGAAGGAAAGTATCGATACCTTCCCAAGACGGGAAAGTCATATCTTCATGGGAGTTGTACAAGAGTGGAGGCGAGACCAGGCTG
>AFN24083
ATGTTCCCTCAGGCTCTTTTGTTTGTATCTCTTCTGATTTCTTCATTGTGTTTCGGGAAGTTTCCCATTTACACGATACCGGACAAACTAGGTCCTTGGAGCCCAATTGACATACATCATCTCAGCTGTCCAAACAACTTGGTCGTGGAGGACGAGGGATGCACCAACCTGTCAGGATTCTCCTACATGGAGCTCAAAGTGGGATACATCTCCGCCATAAAAGTGAACGGGTTCACTTGTACAGGTGTTGTGACAGAGGCAGAAACCTACACCAACTTTATTGGTTATGTCACAACCGTGTTCAAAAGAAAGCATTCCCGCCCTACACCAGACGCATGTAGAGCCGCGTACAACTGGAAGATGGCCGGTGACCCCAGATATGAGGAGTCCCTACACAATCCGTACCCAGACTACCATTGGCTTCGAACTGTAAAAACCACCAAGGAGTCTCTCGTTATCATATCCCCAAGTGTGGCAGATCTGGACCCATACGACAAATCCCTTCACTCGAGGGTGTTTCCTAGTGGAAAGTGCTCAGGGATAACTGTGTCTTCTACCTACTGCCTGACTAACCATGAATACACCATTTGGATGCCAGAGAATCTGAGACTAGGGACGTCTTGTGACATTTTCACTAATAGCAGAGGTAAGAGAGCATCCAGAGGGAGCAAGACTTGTGGCTTTGTAGATGAGAGAGGCTTATATAAGTCCCTAAAAGGAGCATGCAAACTCAAGTTATGTGGGGTTCTTGGGCTTAGACTCATGGATGGGACATGGGTCGCAATGCAAACATCGGATGAGACGAAATGGTGTCCTCCCGATCAATTGGTGAATCTGCACGACTTTCGTTCAGACGAGATTGAACATCTTGTTGTGGAGGAGTTGGTCAAGAAAAGAGAGGAGTGTCTGGATGCAATAGAGTCCATCATGACCACCAAGTCAGTGAGTTTTAGACGTCTCAGCCACTTAAGAAAACTTGTCCCTGGTTTTGGAAAAGCATATACTATATTCAACAAAACCTTGATGGAGGCTGATGCTCACTACAAGTCAGTTCGGACCTGGAACGAGATTATCCCATCTAAAGGGTGTTTAAGAGTTGGGGGGAGATGTCATCCTCATGTGAAAGGGGTGTTCTTCAACGGGATAATACTGGGACCTGACGGCCATGTTCTAATCCCAGAGATGCAATCATCTCTCCTCCAGCAACATATGGAGTTGTTGGAGTCATCAATTATCCCCTTGATGCATCCCTTGGCAGACCCTTCTGCAGTTTTCAAGGACGGTGATGAGGCTGAGGATTTTGTTGAAGTTCACCTTCCCGATGTGCACAAACAGGTCTCAGGGGTTGACTTGGGTCTCCCGAACTGGGGGAAGTATATATTAGTGAGTGCTGGGGCTCTGATTGCCTTGATGTTGATAATTTTCCTAATGACATGTTTCAGAGGATTTAATCTACCAAAATCCACACAACACAGCCTTGGAGAAACAGAGAGAAAGATGTCAGTCACTCCCCAAAGCGGGAAGATCATATCTTCCTGGGAGTCATATAAGAGTGGAGGTGAGACCAGACTG
>ABU52977
ATGATTCCTCAAGCTCTGTTGTTTGTACCTCTTCTGGTTTTTCCATTGTGTTTCGGGAAATTCCCCATTTACACGATACCAGACAAACTCGGCCCCTGGAGCCCGATCGATATACATAACCTCAGCTGTCCGAACAATCTGGTTGTGGAGGACGAAGGATGTACCAATCTGTCAGGATTCTCATACATGGAGCTTAAAGTAGGATATATTTCGGCCATAAAGGTGAACGGGTTCACTTGTACGGGTGTGGTAACGGAAGCAGAAACCTACACTAACTTTGTCGGTTATGTCACCACCACGTTTAAGAGAAAGCACTTCCGACCAACACCGGATGCATGCAGATCAGCATACAATTGGAAGATGGCAGGTGACCCCAGATATGAAGAGTCTCTGCACAATCCCTATCCTGATTATCATTGGCTCCGGACTGTAAAAACCACCAAAGAGTCTGTTGTTATCATATCTCCAAGTGTGGCAGACTTAGACCCGTACGATAAATCACTTCATTCGAGAGTTTTTCCTAGAGGAAAATGCTCAGGAATAACGGTGTCTTCTGCCTACTGCTCTACCAACCATGATTATACCATCTGGATGCCTGAAAATCCTAGACTGGGGACCTCTTGTGATATTTTCACCAACAGCAGAGGGAAGAGAGCATCCAAAGGGAGCAAGACCTGTGGATTTGTGGATGAGAGAGGCTTGTACAAATCTCTAAAAGGAGCATGCAAACTGAAGCTGTGTGGAGTTCTTGGACTTAGGCTTATGGACGGAACATGGGTCGCGATTCAGACATCAAACGAGACCAAGTGGTGCCCTCCTGATCAACTCGTGAATCTACATGACTTTCATTCAGATGAGATTGAACATCTTGTTGTGGAGGAGTTGGTTGAGAAGAGGGAGGAGTGTCTAGATGCACTGGAGTCCATCATGACCACCAATCCCGTGAGTTTCAGACGTCTCAGTCCCTTGAGGAAGCTTGTGCCTGGATTTGGAAAAGCATACACCATATTCAACAAGACCTTAATGGAGGCTGATGCTCACTACAAATCGGTCCAAACTTGGGATGAGATCATCCCCTCGAAAGGGTGTTTAAGAGTCGGGGCGAGATGTCATCCTCATGTGAACGGAGTATTTTTCAATGGTATCATCCTAGGCCCTGACGGCCATGTCTTAATCCCGGAAATGCAGTCATCCCTCCTCCAGCAGCATATGGAGTTGTTGGAATCCTCGGTCATCCCCTTAATGCATCCCTTGGCAGATCCATCAACGGTTTTTAAAGATGGTGACGAGGTGGAGGATTTTGTTGAGGTTCACCTTCCAGATGTGCATAAGCAGGTCTCAGGGGTTGATCTCGGTCTCCCAAACTGGGGGAAGGATGTGTTGATGGGCGCAGGCGTTTTGACGGCACTGATGTTGATGATTTTCCTAATGACGTGTTGCCGAAGGACTAATAGAGCAGAATCAATACAACACAGTCTTGGAGAGACAGGGAGGAAAGTGTCGGTGACCTCCCAAAGCGGGAGGGTCATATCTTCATGGGAGTCATATAAAAGCGGAGGTGAGACCAAGCTG
>AFR56627
ATGGTTCCTCAGGCTCTCCTGTTTGTACCCCTTCTGGTTTTTCCATTGTGTTTTGGGAAATTCCCTATTTACACGATACCAGACAAGCTTGGTCCCTGGAGCCCGATTGACATACATCACCTCAGCTGCCCAAACAATTTGGTAGTGGAGGACGAAGGATGCACCAACCTGTCAGGGTTCTCCTACATGGAACTTAAAGTTGGATACATCTCAGCCATAAAAACGAACGGGTTCACTTGCACAGGCGTTGTGACGGAGGCTGAAACCTACACTAACTTCGTTGGTTATGTCACAACCACGTTCAAAAGAAAGCATTTCCGCCCAACACCAGATGCATGTAGAGCCGCGTACAACTGGAAGATGGCCGGTGACCCCAGATATGAAGAGTCTCTACACAATCCGTACCCTGACTACCACTGGCTTCGAACTGTAAAAACCACCAAGGAGTCTCTCGTTATCATATCTCCAAGTGTGGCAGATTTGGACCCATATGACAGATCCCTTCACTCGAGGGTCTTCCCTGGCGGGAATTGCTCAGGAGTAGCGGTGTCTTCTACCTACTGCTCCACTAACCACGATTACACCATTTGGATGCCCGAGAATCCGAGACTAGGGATGTCTTGTGACATTTTTACCAATAGTAGAGGGAAGAGAGCATCCAAAGGGAGTGAGACTTGCGGCTTTGTAGATGAAAGAGGCCTATATAAGTCTTTAAAAGGAGCATGCAAACTCAAGTTATGTGGAGTTCTCGGACTTAGACTTATGGATGGAACATGGGTCGCGATGCAAACATCAAATGAAACCAAATGGTGCCCTCCCGGTCAGTTGGTGAATTTGCACGACTTTCGCTCAGACGAAATTGAGCACCTTGTTGTAGAGGAGTTGGTCAAGAAGAGAGAGGAGTGTCTGGATGCACTAGAGTCCATCATGACCACCAAGTCAGTGAGTTTCAGACGTCTCAGTCATTTAAGAAAACTTGTCCCTGGGTTTGGAAAAGCATATACCATATTCAACAAGACCTTGATGGAAGCCGATGCTCACTACAAGTCAGTCAGAACTTGGAATGAGATCATCCCTTCAAAAGGGTGTTTAAGAGTTGGGGGGAGGTGTCATCCTCATGTAAACGGGGTATTTTTCAATGGTATAATATTAGGACCTGACGGCAATGTCTTAATCCCAGAGATGCAATCATCCCTCCTCCAGCAACATATGGAGTTGTTGGTATCCTCGGTTATCCCCCTTATGCACCCCATGGCAGACCCGTCTACCGTTTTCAAGAACGGTGACGAGGCTGAGGATTTTGTTGAAGTTCACCTTCCCGATGTGCACGAACGGATCTCAGGAGTTGACTTGGGTCTCCCGAACTGGGGGAAGTATGTATTACTGAGTGCAGGGGCCCTGACTGCCTTGATGTTGATAATTTTCCTGATGACATGCTGGAGAAGAGTCAATCGATCGGAACCTACACAACACAATCTCAGAGGGACAGGGAGGGAGGTGTCAGTCACTCCCCAAAGCGGGAAGATCATATCTTCATGGGAATCATACAAGAGCGGGGGTGAGACCGGACTG
>BAL45939
ATGGTTCCTCAGGCTCTTTTGGTTGTGCCCCTTCTGGGTTTTTCATTGTGTTTCGGGAAATTCCCAATTTACACGATACCAGACAAACTTGGTCCCTGGAGCCCGATTGACATACATCATCTCAGCTGTCCAAACAATCTGGTTGTGGAGGACGAAGGATGCACCAACCTGTCAGGGTTTTCCTACATGGAACTTAAAGTTGGGTACATCTCAGCCATAAAAGTGAACGGGTTCACCTGCACAGGAGTTGTGACAGAGGCCGAGACCTACACTAACTTTGTCGGTTATGTCACAACCACGTTCAAAAGAAAGCACTTCCGCCCAACACCAGATGAGTGTAGAGCCGCGTACAACTGGAAGATGGCCGGTGACCCCAGATATGAGGAGTCTCTACACAATCCATACCCTGACTACCATTGGCTTCGAACTGTAAAAACCACCAAAGAGTCTCTCGTTATCATATCTCCAAGTGTGGCAGATTTGGACCCATATGACAAATCCCTTCACTCGAGGGTCTTCCCTAGCGGAAAATGCTCAGGAATAACGGTGTCTTCTACCTACTGTTCAACTAACCATGATTACACCATTTGGATGCCCGAGAATCCGAGGTTAGGGACATCTTGTGACATTTTTACCAATAGCAGAGGGAAGAGAGCATCCAAAGGGAGTAAAACTTGCGGCTTTGTAGATGAAAGAGGCCTGTATAAGTCTCTAAAAGGAGCATGCAAACTCAAGTTATGTGGAGTTCTAGGACTTAAACTTATGGATGGGACATGGGTCGCGATGCAAACATCAGACGAGACCAAATGGTGCCCTCCCGATCAGTTGGTGAATCTGCATGACTTTCGCTCGGACGAAATTGAGCACCTTGTTGTAGAAGATTTGGTCAAGAAAAGAGAGGAGTGTCTGGATGCACTAGAGTCCATCATGACAACCAAGTCAGTGAGTTTCAGGCGTCTCAGTCATTTAAGAAAACTTGTCCCTGGGTTCGGAAAAGCATATACCATATTCAACAAGACCTTGATGGAGGCAGATGCTCACTACAAGTCAGTTCGAACCTGGAATGAGGTCATCCCTTCAAAAGGGTGTTTAAAAGTGGGGGGGAGGTGTCATCCTCATGTGAACGGGGTGTTTTTCAACGGTGTGATATTAGGGCCTGACGGCCATGTTCTGATCCCCGAGATGCAGTCATCCCTACTCCGGCAACATATGGAGTTGTTGGAATCCTCGGTTATCCCTTTGATGCACCCTCTGGCAGACCCGTCTACAGTTTTCAAGGACGGTGATGAGGCCGAGGATTTCGTTGAAGTTCACCTACCCGATGTGCACAAACAGGTCTCGGGGGTTGACCTGGGTCTCCCAAACTGGGGGAAGTATGTATCACTGAGTGCAGGGGCCTTGATTGCCTTGATGTTGATGATTTTCCTGATGACATGTTGTAGAAAAGTTAATCGACCAGAACCTACGCAACGCAGTCTCGAGGGAAAAGGGAGGAAAGTATCGGTCACTTCCCAAAGCGGGAAGGTCATATCTTCATGGGAGTCATATAAAAGCGGGGGTGAGACCAGTCTG
>AFN24108
ATGATCCCTCAGGCTCTTCTGTTTGTGCCTCTCCTGATTCCCTCGCTGTGTCTCGGGGAATTCCCCATATACACAATACCAGACAAGCTCGGCCCTTGGATCCCTATCGACATACATCATCTCAGCTGTCCCAACAATCTGGTTGCAGAAAACGACGGGTGCAACAGTCTGTCAGGGTTTTCCTATATGGAACTGAAGGTGGGATACATCTCTGCCATAAAGGTGAACGGGTTCACTTGTACCGGTGTTGTGACAGAAGCCGAGACCTACACCAACTTTGTCGGTTATGTCACCACCACATTCAAGAGAAAGCACTTCCGCCCGATGCCAGATGCTTGCAGAGCTGCACACGACTGGAAGATGGCCGGTGATCCCAGATATGAAGATTCTCTTCAAAATCCTTATCCTGATTACCATTGGCTACGGACCGTAAAGACCACCAAGGAGTCGCTCGTTATTATATCCCCGAGTGTTGCTGATTTGGACCCCTACGACAAGTCCCTTCATTCAAGAGTTTTCCCCAGTGGGAAGTGTTTGGGGATAACAGTTTCTTCCACCTACTGCTCAACCAACCATGATTACACCATCTGGATGCCCGTAGAACCAAGACTTGGAACATCTTGTGATATTTTTACCAATAGCAGAGGGAAGAGAGCATCTAAGGGGGGCAAAGTTTGCGGATTTGTGGATGAAAGGGGCTTATACAAGTCTCTCAAAGGAGCATGCAAACTCAAGCTGTGCGGAGTCCCCGGGATTAGGCTGATGGATGGAACTTGGGTCTCAATCCAGACATCGGAAGATATTAAGTGGTGCCCTCCTGATCGATTAGTGAATCTACACGACTTTCACTCGGATGAAATAGAACACCTTGTTGTAGAGGAATTGATCAAGAGGAGGGAAAATTGTCTAGATGCACTGGAGTCCATCATGACCACCAAATCAGTGAGCTTCAGACGTCTCAGCCACTTGAGGAAGCTTGTTCCTGGGTTTGGGAAGGCATACACCATATTCAACAAGACCTTAATGGAAGCTGATGCTCATTACAAGTCAGTTAAGACTTGGAACGAGGTCATCCCTTCGAAAGGTTGCCTGGAAGTCGGAGGGAGATGTCATCCCCCTGTGAACGGAGTATTCTTCAATGGTATAATTTTGGGTCCAGATGGAAATGTTCTGATCCCTGAGATGCAATCTTCCCTGCTTCAACAACATATGGAGCTGTTAGAGTCTTCTGTTATCCCTCTGATGCATCCCTTGGCAGACCCATCAACAGTTTTCAAGGAAGGTGATGAGGCAGAAGACTTTGTTGAGGTTCATCTTCCAGATGTCCACAAACAGGTTTCGGATGTTGACCTTGGTCTTCCGAGTTGGGGGAAGTATCTGTTGATGAGTGCAGGTGCTCTGGCAATATTGATTCTGGCGATCGTCTTAATAATATGTTGTAGGAGGGTCAATAAGACAGGATCAACACAGAGAGGTCATAGGGAATCAGGAGGGAAAATGTCAGTGGCACCTCAAAATGGGAAGATCATATCCTCATGGGAGTTGTACAAAAGTGAAAGTGAGACTGGGCTG
>AFN24358
ATGATCCCTCAGGCTATTCTGTCAGTGCCTCTTCTGATTTCCTCGCTGTGTTTTGGGAAATTCCCCATCTACACGATACCAGAAAAACTCGGCCCTTGGAGTCCCATTGATATACATCATCTCAGCTGCCCTAACAATCTGGTGGTGGAGGACGAGGGATGTACCACTTTGTCAGGGTTTTCTTACATAGAACTGAAGGTGGGATACATCTCTGCCATAAAAGTGAACGGATTCACCTGTACCGGTGTCGTGACAGAGGCTGAGACTTACACCAACTTTGTTGGTTATGTCACCACCACGTTCAAGAGAAAGCACTTCCGCCCGATGCCAGATGCATGCAGAGCCGCTTACAACTGGAAGATGGCAGGCGATCCTAGATATGAAGAGTCTCTTCACAACCCTTATCCTGATTACCATTGGCTACGGACCGTAAAAACCACCAAAGAGTCTCTTGTCATCATATCGCCAAGTGTGGCTGATTTAGATCCATACGACAAGTCCCTTCATTCGAGAGTTTTTCCTGGTGGGAAGTGTTTGGGAATAACAATCTCTTCTACCTACTGCTCCACCAACCATGATTACACTATCTGGATGCCCGAAGAAGCTAGACTCGGGACATCTTGTGACATTTTTACCAACAGCAGAGGGAAAAGAGCATCTAAGGGGGGCAGGACTTGCGGATTTGTGGATGAAAGGGGCTTATATAAGTCTCTAAAGGGGGCATGTAAACTGAAACTGTGCGGAGTTCCTGGACTTAGACTTATGGATGGAACTTGGGTTTCAATTCAGGCATCAGATGAGACCAAGTGGTGCTCCCCTGATCAACTGGTGAATGTACATGATTTTCACTCAGATGAGATAGAACATCTAGTCGTAGAGGAGTTGGTCAAAAGGAGGGAAGAATGTCTGGATGCACTGGAGTCCATTGTGACCACCAAATCAATAAGTTTCAGACGTCTTAGCCACTTGAGAAAACTTGTTCCGGGGTTCGGAAAGGCATATACTATATTCAACAAAACCTTGATGGAGGCTGATGCCCACTACAAATCAGTTCGGACTTGGAACGAAATCATACCCTCAAAAGGGTGCTTGAGCGTCGGAGGGAGGTGTCATCCTCATGTGAACGGAGTGTTTTTCAATGGTATAATTCTGGGTCCGGACGGGAACGTATTGATCCCGGAGATGCAATCGTCCCTACTTCAACAGCATATGGAGCTGTTAGAGTCTTCTGTAATCCCCCTAATGCATCCCTTGGCAGACCCATCAACAGTCTTTAAGGACGGTGATGAGGCAGAGGACTTTGTTGAGGTTCACCTTCCAGACGTTCAAGAACAGGTCTCAGGGGTTGACCTCGGTCTCCCAAACTGGGGGAAGTACGTGCTGATGAGTGCAGGTGCTCTGGCAATTCTTATACTGACAATCTTCTTAATAACATGTTGTAGAAGGGCTAATAAAACAAAATCAATACAACAAGGTCTTGGGGGGTCAGGAAGGAAAGTATCGGTCTCTCCCCAAAACGGGAAAGTCATATCTTCATGGGAGTCTTATAAGAGTGGAGGTGAAACCAGGCTG
>ACP41225
ATGATTCCTCAAGTTCTTTTGTTTGTTCCCCTTCTAGTTTTCTCGTCGTGTTTTGGGAAATTCCCCATTTACACGATACCAGACAAACTTGGTCCATGGAGTCCCATCGATATACATCATCTCAGCTGTCCGAACAATCTGGTTGTGGAAGATGAAGGATGCACCAATTTGTCTGGATTTTCCTACATGGAACTCAAAGTGGGATATATTTCAGCCATAAAAGTGAACGGATTCACCTGTACAGGTGTGGTGACCGAAGCAGAAACCTACACTAACTTTGTTGGTTATGTCACCACCACGTTTAAGAGAAAGCACTTTCGCCCTATGCCGGATGCGTGCAGAGCCGCATACAACTGGAAGATGGCTGGTGACCCCAGGTATGAAGAGTCTCTGCACAATCCGTACCCCGACTACCACTGGCTCCGAACTGTCAAGACCACCAAGGAGTCCCTTGTCATCATATCTCCGAGCGTTGCAGATTTGGACCCGTACGATAAATCCCTTCACTCGAGAGTTTTTCCTGGCGGAAAATGCTCAGGAATAACCGTGTCCTCCACTTGCTGCTCTACTAACCACGACTACACCATCTGGATGCCTGAAAATCCTAGACTGGGAACTTCATGTGACATTTTCACCAATAGTAGAGGGAAGGGGGCATCAAAAGGGGGCAAGACTTGTGGATTTGTGGATGAAAGAGGCTTGTACAAGTCTCTAAAGGGAGCATGCAAGCTGAAGCTATGTGGGGTTCTAGGACTTAGACTTATGGACGGAACATGGGTCGCGATTCAGACATCAGCTGAGATCAAATGGTGCTCTCCTGATCAGCTAGTAAATCTACACGACTTTCACTCGGATGAGATTGAACATCTTGTTGTGGAGGAGTTGGTCAAAAAGAGGGAAGAGTGTCTGGACGCACTGGAGACTATTATGACCACAAAGTCCGTGAGTTTCAGACGTCTTAGTCATTTGAGGAAGCTAGTCCCTGGGTTTGGAAAGGCGTATACCATATTCAACAAAACCTTGATGGAGGCTGATGCTCACTACAAATCAATCCGGACTTGGAATGAAATCATCCCCTCCAAAGGGTGTTTAAGAGTTGGGGGGAGATGTCATCCTCATGTGAACGGGGTGTTCTTCAACGGCATTATACTGGGTCCTGACGGACATGTTCTAATCCCAGAGATGCAGTCGTCCCTCCTCCACCAGCATATGGAATTGTTGGAGTCCTCAGTCATCCCTTTGATGCATCCCTTAGCAGACCCGTCAACAGTCTTTAAAGACGGCGACGAGGCAGAGGACTTTGTTGAGGTTCACCTTCCGGATGTGCACAAGCAGATCTCGGGGGTTGATCTTGGTCTCCCAAACTGGGGGAAGTATGTGCTGATAAGTGCAGGTGCTTTGACTGCATTAATGTTGACGATTTTCTTAATGACGTGTTGCAGAAAGACTAATAGAGCAGAGTCAATACAACACAGTCCTGGAGAGACAGGGAGGAAAGTGTCGGTGACTTCTCACAACGGAAGGGTCATATCTTCATGGGAATCATATAAAAGCGGAAGTGAGACCAAGCTG
>AFV09262
ATGGTTCCTCAGGCTCTTTTGTTTATACCCCTTTTGGTTTTTCCATTGTGTCTCGGGAAATTCCCTATCTACACGATACCAGACAAACTTGGACCCTGGAGCCCGATTGACATACATCATCTCAGCTGCCCAAACAATTTGGTTGTGGAGGACGAAGGATGCACCAACCTGTCGGGATTCTCCTACATGGAACTTAAAGTTGGATACATCTCAGCCATAAAGGTGAACGGGTTCACTTGCACAGGCGTTGTGACAGAGGCTGAAACCTACACTAACTTTGTAGGTTATGTCACCACCACGTTCAAAAGAAAGCATTTCCGCCCAATACCAGATGCATGTAGAGCCGCATACAACTGGAAGATGGCCGGTGACCCCAGATATGAAGAGTCTCTACACAATCCGTACCCTGATTACCACTGGCTTCGAACTGTAAAAACCACCAAGGAGTCTCTCGTTATCATATCCCCAAGTGTGGCGGATTTGGACCCATATGACAAATCTCTTCACTCGAGGATCTTCCCTAGCGGGAAGTGCTCAGGAATAACGGTGTCTTCTACCTACTGCTCAACTAACCACGATTACACCATTTGGATGCCTGAGAATCCGAGACTAGGGACGTCTTGCGACATTTTTGCCAATAGTAGAGGGAAGAGAGCATCTAAAGGGGGTAAGACCTGCGGCTTAGTAGATGAAAGAGGCCTGTATAAGTCTCTAAAGGGAGCATGCAAACTCAAGTTATGTGGAGTTCTTGGACTTAGACTCATGGACGGGACATGGGTTGCGATGCAAACATCAGATGAGACCAAATGGTGTCCTCCTGATCAGTTGGTGAATATGCACGACTTTCGCTCGGATGAAATTGAGCATCTTGTTGTAGAGGAGTTGGTCAAGAAGAGAGAGGAGTGTCTGGACGCACTAGAGTCCATCATGACCACCAAGTCAGTGAGTTTCAGACGTCTTAGTCATTTAAGAAAACTTGTCCCTGGGTTCGGAAAAGCATACACCATATTCAACAAGACCTTGATGGAGGCTGATGCTCACTACAAGTCAGTCCGGACCTGGAATGAGATCATCCCCTCAAAAGGGTGTTTAAGAGTTGGAGGGAGGTGTCATCCCCATGTGAACGGGGTGTTTTTCAATGGTATAATATTAGGGCCTGACGGCCATGTTCTGATCCCCGAGATGCAATCATCCCTCCTTCAACAACATATGGAGTTATTGGAATCCTCAGTTATTCCCCTGATGCACCCCCTGGCAGACCCGTCCACAGTTTTCAAGGATGGGGATGAGGCTGAGGATTTTGTGGAAGTTCACCTTCCTGATGTGCACAAACAGGTCTCAGGGGTTGACCTGGGTCTCCCGAACTGGGGGAAATATGTATTACTGAGTGCAGGGACCCTGATTGCCTTGATGTTGATAATTTTTCTAATGACGTGTTGTAGAAGAGTCAATCGACCAGAATCTACGCAACGCAGTCTCGGAGGGGCAGGGAGGAGGGTGTCGGTCACTTCCCAGAGCGGGAAGGTCATATCTTCATGGGAGTCATATAAAAGTGGGGGTGAGACTAGATTG
>AFN24353
ATGATCCCTCAGGCTCTTCTGTATGTGCCTCTCCTGATCTCCTCGTTGTGTTTCGGGGGATTCCCCATCTACACGATACCAGACAAGCTCGGCCCCTGGAGTCCCATTGACATACATCATCTCAGCTGTCCCAACAATTTGGTTGTGGAGGACGAGGGGTGCACCAGTCTGTCAGGGTTTTCTTACATGGAACTGAAGGTGGGGTACATCTCTGCCATAAAGGTGAACGGGTTCACTTGTACTGGTGTCGTGACAGAAGCCGAGACCTACACCAACTTTGTTGGTTATGTCACCACTACATTCAAGAGAAAACACTTTCGCCCTATGCCAGATGCATGCAGAGCTGCATACAATTGGAAGATGGCCGGTGATCCTAGATATGAAGAATCTCTTCAAAATCCTTATCCTGACTACAGTTGGCTACGGACCGTAAAGACCACCAAAGAGTCTCTTATTATCATATCTCCAAGTGTAGCGGATTTGGACCCATACGACAAATCCCTTCATTCAAGAGTTTTCCCTGGTGGGAAGTGTTTGGGAATAACAATCTCTTCTACCTACTGCTCAACTAACCATGATTACACCATCTGGATGCCTGAAGAAGCAAGACTCGGGACTTCTTGTGACATTTTTACCAACAGCAGAGGGAAGAGAGCATCCAAGGGGGGCAAGACCTGCGGATTCGTGGACGAAAGGGGCTTGTACAAGTCTCTAAAAGGAGCATGTAAACTTAAGCTGTGCGGAGTTCCCGGACTCAGACTTATGGATGGAACCTGGGTCACAATTCAGACATCAGATGAAACCAAATGGTGCCCTTCTGATCAATTGGTAAATCTACATGACTTTCACTCAGATGAGATAGAACATCTTGTCGTGGAGGAGTTGGTCAAGAAGAGGGAAGAATGTCTGGATGCACTGGAGTCCATCATGACCACCAAATCCGTAAGCTTCAGACGTCTTAGCCACTTGAGAAAACTTGTTCCTGGGTTTGGAAAGGCATATACTATATTCAACAAGACCTTAATGGAAGCTGATGCTCATTACAAGTCAATTCGGACCTGGAACGAAATCATCCCCTCAAAAGGGTGCCTAAAAGTCGGAGGGAGGTGTCATCCTCATGTGGACGGAGTGTTCTTCAATGGTATAATTCTGGGTCCGGACGGGAATGTCCTGATCCCTGAGATGCAATCGTCCCTACTTCAACAACATGTGGAGCTGTTGGAGTCCTCTGTAATCCCTCTAATGCATCCCTTGGCAGACCCATCAACAGTCTTTAAGGACGGTGATGAAGCGGAGGACTTTGTTGAGGTTCACCTTCCAGATATTCACAAACAGGTCTCAGGGGTCGACCTTGGTCTCCCAAACTGGGGGAAGTATCTGCTAATGAGTGCAGGTGCTCTGGCAACACTAATGCTGATAATCTTCTTAATGGCATGTTGCAGAAGAGCTAATCGAACAGAATCAATACAACGAGATCCCGGGGAGTCAGGAAAGAAAGTATCGATACCTTCCCAAGACGGGAAAGTCATATCTTCATGGGAGTTGTACAAGAGTGGAGGCGAGACCAGGCTG
>AFN24103
ATGGTTCCTCAGGCTCTTTTGTTTGTACCCCTTCTAGTTTTTCCATCTTGTCTTGGGAAATTCCCAATTTACACGATACCAGACAAACTTGGTCCCTGGAGCCCGATCGACATACACCATCTCAGCTGTCCAAATAACTTGGTTGTGGAGGACGAGGGATGTAATAACCTGTCAGGGTTCTCCTACATGGAACTTAAAGTAGGATACATCTCAGCCATAAAAGTTAACGGGTTCACCTGTACAGGTGTTGTGACAGAAGCAGAAACCTACACCAACTTTGTTGGTTATGTCACAACCACATTCAAGAGAAAGCATTTCCGCCCTACACCAGATGCATGTAGAGCCGCATATAACTGGAAAATGGCCGGTGACCCCCGATATGAAGAGTCTCTACACACTCCGTACCCTGACTACCATTGGCTTCGAACTGTTAAAACCACCAAAGAGTCTCTCGTTATCATATCCCCAAGTGTGGCAGATTTAGATCCATATGACAAATCCCTTCACTCGAGAGTCTTCCCTAGCGGAAAATGCTCAGGAATGACGGTGTCTTCTACCTGTTGCTCAACCAACCATGATTACACCATCTGGATGCCCGAGAATCCGAGACTAGGGACGTCTTGTGACATTTTCACCAATAGCAGAGGGAAGAGAGCATCCAAAGGGAGCAAGACTTGCGGCTTTGTAGATGAGAGAGGCCTATATAAGTCTCTAAAAGGAGCCTGTAAACTCAAGTTATGTGGAGTTCTTGGACTTAGACTTATGGATGGAACATGGGTTGCCATGCAAATATCAGATGAGACCAAATGGTGCCCTCCAGATCAGTTAGTGAATCTGCACGACTTTCGCTCGGACGAGATTGAACATCTTGTTGTGGAGGAGTTGGTCAAGAAAAGAGAGGAGTGTCTGGATGCACTAGAGTCAATCATGACCACCAAGTCAGTGAGTTTCAGACGTCTCAGTCACTTAAGAAAACTTGTCCCGGGATTTGGAAAAGCATACACCATATTCAACAGAACCTTGATGGAGGCTGATGCTCACTACAAGTCAGTCCGGACCTGGAATGAGGTTATCCCTTCAAAAGGGTGTTTGAGAGTTGGGGGGAGGTGTCATCCTCATGTGAACGGGGTGTTTTTCAATGGTATAATATTGGGGCCTGACGGTCATGTTCTGATCCCAGAGATGCAATCATCCCTCCTCCAGCAACATATGGAGTTGTTGGAGTCCTCAGTTATCCCCTTAATGCACCCCCTGGCAAACCCTTCTACAGTTTTCAAAGAGGGTGATGAGGCTGAGGATTTTGTTGAAGTTCACCTCCCCGATGTGCATAAACAAGTCTCAGGGGTTGACCTGGGTCTCCCAAATTGGGGGAAGTATGTATTGATGAGTGCAGGGGCCCTGATTGCCCTGATGTTGATAATTTTTCTAATGACATGTTGCCGAAGAGTCAGTCGACCAGAATCTATGCAACGCAGTCTTGGAGGAACAGGGAGAAAGGTGTCGGCCGCTTCCCAGAGCGGGAAGGTCATATCTTCATGGGAGTCATATAAGAGTGGAGGTGAGACCCGACTG
>AFN27401
ATGGATCCTCAGGCGCTTTTGTTGGTACCCCTTCTGGGTTTTTCATTGTGTTTCGGGAAATTCCCTATTTACACGATACCAGACAAACTTGGTCCTTGGATCCCAATTGATATACATCATCTCAGCTGCCCAAACAATTTGGTTGTAGAGGACGAAGGATGCACCAACCTGTCAGGGTTCTCCTACATGGAGCTCAAAGTTGGATACATCTCATCCATAAAAGTGAACGGGTTTACTTGCACGGGCGTTGTGACAGAGGCAGAAACCTACACTAACTTTGTTGGTTATGTTACCACCACGTTCAGAAGAAAGCATTTCCGTCCAACACCAGATGCATGTAGAGCCGCATACAACTGGAAAATGGCAGGTGACCCTCGATATGAGGAGTCTCTACACAACCCGTACCCTGACTACCATTGGCTTCGAACTGTGAAAACCACTAAGGAGTCTCTCGTTATCATATCCCCAAGTGTGGCAGATTTGGACCCATATGACAAATCCCTTCACTCGAGGGTCTTCCCTAGTGGAAAGTGCTCAGGAATAACGGTGTCTTCTACCTACTGCTCAACTAACCACGATTACACCATTTGGATGCCCGAAAATCTGAGACTGGGAACGTCTTGTGACATTTTTACCAATAGTAGAGGGAAGAGGGCATCTAAGGGGAGTAAGACTTGCGGCTTTGTAGATGAGAGAGGCCTGTATAAGTCGCTAAAAGGAGCATGCAAACTCAAGTTATGTGGAGTTCTTGGACTTCGACTTATGGATGGAACATGGGTTGCGATGCAAACATCAGATGAGACCAAATGGTGCCCCCCTGATCAGTTGGTGAATTTGCATGACTTTCGCTCGGACGAAATTGAGCATCTTGTTGTAGAGGAGTTAGTCAAGAAAAGAGAGGAGTGTCTGGATGCACTAGAGTCCATCATGACCACCAAGTCAGTGAGTTTCAGACGTCTCAGTCATTTAAGAAAGCTTGTTCCTGGGTTTGGAAAAGCATATACCATATTCAACAAGACCTTGATGGAGGCTGATGCTCACTACAAGTCGGTCCGGACCTGGAATGAGGTCATCCCCTCAAGAGGGTGTTTAAGAGTTGGGGGGAGGTGTCATCCTCATGTGAACGGGGTGTTTTTCAATGGTATAATATTAGGGCCTGACGGCCATGTTCTAATCCCAGAGATGCAATCATCCCTCCTCCAGCAACATATAGAGTTGTTGGAATCCTCGGTTATTCCCCTGATGCACCCCCTGGCAGACCCATCCACAGTTTTCAAAGACGGTGATGAAGCTGAGGATTTTGTTGAAGTTCATCTTCCCGATGTGCATAAACAGGTCTCTGGGGTTGACCTGGGCCTCCCAAACTGGGGGAAGTATGTATTACTGAGTGCAGGGGCCCTGATTGCCTTGATGTTGATAATTTTCCTAATAACATGTTGCAGAAGAGTCAATCGACCAGAATCTACGCAGCGCAGTCTCAGAGGGGCAGGGAGGAAGGTGTCGATCACTTCCCAGAGCGGGAAGGTTATATCTTCATGGGAGTCATATAAGAGTGGGGGTGAGACTAGACTG
>ABN11294
ATGGTTCCTCAGGCTCTCCTGTTTGTACCCCTTCTGGTTTTTCCATTGTGTTTTGGGAAATTCCCTATTTACACGATACCAGACAAGCTTGGTCCCTGGAGCCCGATTGACATACATCACCTCAGCTGCCCAAACAATTTGGTAGTGGAGGACGAAGGATGCACCAACCTGTCAGGGTTCTCCTACATGGAACTTAAAGTTGGATACATCTTAGCCATAAAAATGAACGGGTTCACTTGCACAGGCGTTGTGACGGAGGCTGAAACCTACACTAACTTCGTTGGTTATGTCACAACCACGTTCAAAAGAAAGCATTTCCGCCCAACACCAGATGCATGTAGAGCCGCGTACAACTGGAAGATGGCCGGTGACCCCAGATATGAAGAGTCTCTACACAATCCGTACCCTGACTACCGCTGGCTTCGAACTGTAAAAACCACCAAGGAGTCTCTCGTTATCATATCTCCAAGTGTGGCAGATTTGGACCCATATGACAGATCCCTTCACTCGAGGGTCTTCCCTAGCGGGAAGTGCTCAGGAGTAGCGGTGTCTTCTACCTACTGCTCCACTAACCACGATTACACCATTTGGATGCCCGAGAATCCGAGACTAGGGATGTCTTGTGACATTTTTACCAATAGTAGAGGGAAGAGAGCATCCAAAGGGAGTGAGACTTGCGGCTTTGTAGATGAAAGAGGCCTATATAAGTCTTTAAAAGGAGCATGCAAACTCAAGTTATGTGGAGTTCTAGGACTTAGACTTATGGATGGAACATGGGTCGCGATGCAAACATCAAATGAAACCAAATGGTGCCCTCCCGATCAGTTGGTGAACCTGCACGACTTTCGCTCAGACGAAATTGAGCACCTTGTTGTAGAGGAGTTGGTCAGGAAGAGAGAGGAGTGTCTGGATGCACTAGAGTCCATCATGACAACCAAGTCAGTGAGTTTCAGACGTCTCAGTCATTTAAGAAAACTTGTCCCTGGGTTTGGAAAAGCATATACCATATTCAACAAGACCTTGATGGAAGCCGATGCTCACTACAAGTCAGTCAGAACTTGGAATGAGATCCTCCCTTCAAAAGGGTGTTTAAGAGTTGGGGGGAGGTGTCATCCTCATGTGAACGGGGTGTTTTTCAATGGTATAATATTAGGACCTGACGGCAATGTCTTAATCCCAGAGATGCAATCATCCCTCCTCCAGCAACATATGGAGTTGTTGGAATCCTCGGTTATCCCCCTTGTGCACCCCCTGGCAGACCCGTCTACCGTTTTCAAGGACGGTGACGAGGCTGAGGATTTTGTTGAAGTTCACCTTCCCGATGTGCACAATCAGGTCTCAGGAGTTGACTTGGGTCTCCCGAACTGGGGGAAGTATGTATTACTGAGTGCAGGGGCCCTGACTGCCTTGATGTTGATAATTTTCCTGATGACATGTTGTAGAAGAGTCAATCGATCAGAACCTACGCAACACAATCTCAGAGGGACAGGGAGGGAGGTGTCAGTCACTCCCCAAAGCGGGAAGATCATATCTTCATGGGAATCACACAAGAGTGGGGGTGAGACCAGACTG
>AFN27406
ATGGTTCCTCAAGTTTTTTTGTTTGTACCTCTTCTGGTTTTTCCGTTGTGTTCCGGGAAATTCCCCATTTACACGATACCAGACAAACTTGGCCCTTGGAGCCCAATTGACATACATCATCTCAGCTGCCCAAACAATTTGGTTGTGGAGGACGAAGGATGCACCAACCTGTCAGGGTTCTCATACATGGAGCTTAAAGTTGGATACATCTCAGCCATAAAAGTGAACGGATTCACTTGCACGGGCGTTGTGACAGAGGCAGAAACCTACACCAACTTTGTTGGTTATGTCACCACCACGTTCAGAAGAAAGCATTTCCGTCCAACACCAGATGCATGTAGAGCCGCGTACAACTGGAAGATGGCCGGTGACCCCAGATATGAGGAGTCCCTACACAATCCGTATCCTGACTATCATTGGCTTCGAACTGTAAAAACCACCAAGGAGTCTCTCGTTATCATATCCCCTAGTGTGGCAGATTTGGACCCATATGACAAATCCCTTCACTCGAGGGTCTTCCCTAGTGGAAAGTGCTTAGGGATAACAGTGTCCTCTACCCACTGCTCAACTAACCACGATTACACCATTTGGATGCCCGAGAATCCGAGACCAGGGACATCTTGTGACATTTTTACCAATAGTAGAGGAAAGAGAGCATCCAAAGGGAGTAAGACCTGCGGCTTTGTAGATGAGAGAGGCCTGTATAAGTCTCTAAAAGGAGCATGCAAACTCAAGTTATGTGGAGTTCTTGGACTTAGACTTATGGATGGAACATGGGTCGCGATGCAAACATCAGATGAGACCAAATGGTGCCCTCCTGATCAGTTGGTGAATCTGCACGACTTTCGCTCGGATGAAATTGAGCATCTTGTTGTAGAGGAGTTGGTCAAGAAAAGAGAGGAGTGTCTGGATGCACTGGAATCCATCATGACCACTAAGTCAGTGAGTTTCAGACGTCTCAGTCATTTAAGAAAACTTGTTCCCGGGTTTGGAAAAGCATATACCATATTCAACAAGACCTTGATGGAGGCTGATGCTCACTACAAGTCAGTCCGGACTTGGAATGAGATCATCCCCTCAAAAGGGTGTTTAAGAGTCGGAGGGAGGTGTCATCCTCATGTGAACGGGGTGTTTTTCAATGGCATAATATTAGGGCCTGATGGCCATGTTCTAATCCCAGAGATGCAATCATCCCTCCTCCAGCAACATATGGAGCTGTTGGAATCCTCAGTTATTCCCCTGATGCACCCCCTGGCAGACCCGTCCACAGTTTTTAAGGACGGTGATGAGGCTGAGGATTTTGTTGAGGTTCACCTTCCTGATGTGCACAAACAGGTCTCAGGGGTTGACCTGGGCCTCCCAAACTGGGGGAAGTATGTATTACTGAGTGCAGGGGCCCTGATTGCCTTAATGTTGATGATCTTTTTAATGACATGCTGTAGAAAAGTCAATCGACCAGAATCTACGCAGCGCAGTCTCGGGGGGACAGGGAGGAAGGTGTCGATCACTTCCCAAAGCGGGAAGGTTATATCTTCATGGGAGTCATATAAGAGTGGGGGTGAGACTAGACTG
>AFN24213
ATGGTTCCTCAAGCTCTCCTATTTGTGCCTCTTCTGATCCCACCAGTGTGCCTGGGGAAGTTCCCGATCTACACAATCCCAGACAAGCTAGGTCCTTGGAGTCCTATTGATATACATCATCTCAGTTGTCCTAACAATCTGGTTGTTGAAGATGAGGGATGCAGTAATCTATCAGGGTTTTCTTACATGGAATTGAAGGTAGGATATATTTCTGCCATAAAAGTGGACGGATTCACTTGCACTGGCGTGGTTACAGAAGCTGAGACCTACACTAATTTTATTGGTTATGTCACTACAACATTCAAGAGAAAACACTTCCGCCCGATGCCTGATGCCTGCAGATCTGCATATAACTGGAAAATAGCAGGTGATCCCAGGTATGAAGAGTCCCTTCATACTCCTTATCCTGATTATCATTGGCTGAGAACTGTGAAAACCACCAAAGAGTCCCTTGTCATCATATCACCAAGTGTGGCTGACCTGGACCCATATGACAAGTCCCTTCATTCAATGGTTTTCCCTAATGGGAAATGTTCGGGAATAACGGTCTACTCTACTTACTGCTCAACTAACCACGATTATACCATCTGGATGCCCGAGAAAGCAGGACTCGGGACATCCTGTGACATCTTTACCAACAGCAGGGGGAAGAGGGCATCCAAAGGAGGCAGGACTTGCGGATTTGTGGATGAAAGAGGCTTGTATAAGTCTCTGAGAGGAGCATGTAAGCTCAAATTATGCGGAGTGCCTGGACTCAGACTCATGGATGGGACTTGGGCCACAATCCAGACACCGGAAGAGACCAAATGGTGTTCTCCCGACCAGCTGGTGAATCTGCATGATTTTCATTCAGATGAGATAGAGCATCTTGTTGTGGAGGACCTGGTCAAGAAAAGAGAGGAATGTCTGGATACACTAGAGTCTATTATGACCACTAAATCAGTCAGTTTCAGACGTCTCAGCCACTTGAGGAAACTTGTTCCTGGGTTCGGGAAAGCATATACTATATTCAACAAGACCTTGATGGAGGCTGATGCCCACTACAAGTCGGTGCGGACTTGGAACGAGATTATCCCCTCAAAAGGGTGTCTGAGAGTGGGAGGGAGATGTCATCCTCATGTGAATGGAGTGTTCTTCAATGGTGTGATTATGGGTCCTGACGGTCATGTCCTGATCCCAGAGATGCAATCATCCCTTCTCCAACAACATATGGAGCTGCTGGAGTCGTCTGTAATCCCCCTAATACATCCTCTGGCAGACCCATCCACAGTCTTCAAAGACAATGATGAGGCTGAGGACTTTGTTGAAGTTCACCTTCCTGATGTTCACAAACAAGTCTCTGGAATAGACCTCGGCCTCCCCAGCTGGGGAAGGTATTTGGTGATGATTGCCGGTGCTCTGATGACTCTAACTCTGGTAATCTTCTTGATGATATGTTGCAGGAGAGTCAACAAAGCAGGATCAATACAACAGGATCCTGAGAAGTCAGAAAAGAGAAGATCAGTTACTCCCCAGAACGGGAAGGTCATATCTTCATGGGAGTCCTATAAGAGTGGAAGCGAAACTCGGCTG
>AGF93825
ATGGTTCCTCAAGCTCTTTTGTTCGTACCTCTTCTGGTTTTCTCAATGTGTTTCGGGAAATTCCCCATCTACACGATACCAGACAAACTTGGTCCTTGGAGCCCAATTGACATACATCATCTCAGCTGTCCAAACAACTTGGTTGTAGAGGATGAAGGATGCACCAACTTGTCGGGTTTTTCCTACATGGAACTTAAAGTGGGATACATTTCGGCCATAAAAGTGAACGGGTTCACGTGCACAGGTGTGGTGACAGAGGCAGAAACTTATACTAACTTTGTTGGTTATGTCACCACTACGTTCAAAAGAAAGCATTTCCGCCCAACACCGGATGCATGTCGAGCCGCTTACAACTGGAAAATGGCCGGTGACCCCAGATATGAAGAGTCTCTGCACAATCCTTACCCTGACTACCACTGGCTTCGAACTGTAAAGACCACAAAGGAATCCCTAGTCATCATATCCCCAAGTGTAGCGGACCTGGACCCATACGATAAATCCCTTCACTCTAGAGTCTTTCCTAACGGAAAGTGCTCAGGAATAACAATATCCTCTACCTACTGCCCTACCAACCATGATTACACTATCTGGCTCCCTGAGAATCCGAGACTGGGGACATCTTGTGACATCTTTACCAATAGTAGAGGGAAGAGAGCATCCAAAGGGAGCAAGACTTGCGGGTTTGTTGATGAAAGAGGTTTGTATAAGTCATTGAAAGGGGCATGCAAACTTAAGTTGTGTGGGGTCCTTGGACTTAGGCTTATGGATGGAACGTGGGTCGCAATGCAAACGTCGGACGAGACCAAATGGTGCCCCCCAGATCAGCTGGTAAATCTGCACGACTTTCGCTCGGACGAGATCGAACATCTCGTTGTGGAGGAGTTGGTCAAGAAGAGAGAAGAGTGTCTGGATGCACTAGAGTCCATTATGACTACTAAGTCAGTGAGTTTTAGACGTCTCAGCCACTTGAGAAAGCTTGTCCCTGGGTTCGGAAAAGCATACACCATATTCAACAAAACCTTGATGGAAGCTGATGCTCACTACAAGTCAGTCCGAACCTGGAATGAGATCATCCCCTCAAAAGGGTGTTTGAGAGTCGGGGGGAGGTGTCATCCTCATGTAAACGGGGTGTTTTTCAACGGTATAATCCTGGGTCCTGATGGCCATGTTCTAATCCCAGAGATGCAATCGTCCCTCCTTCAGCAGCATATGGAGTTGTTGGAATCCTCAGTTATCCCCCTGATGCACCCTTTAGCAGACCCGTCTACAGTTTTCAAGGATGGTGATGAAGCAGAGGATTTTGTGGAGGTTCACCTTCCTGATGTACACAAACAGATCTCGGGAGTTGACCTGGGTCTCCCTAACTGGGGGAAGTATGTTTTGGTAAGTGCAGGGGTCCTGATCGCCTTGATGTTGATAATTTTTCTAATGACATGTTGCGGAAGAGTCAATCGACCAAAGTCCACACAACACAATCTTGGAGGGACAGGGAGGAAGGTGTCGGTAACTTCCCAAAGCGGAAAGGTTATATCTTCATGGGAGTCATACAAAAGCGGAGGTGAGACCAGACTG
>ABZ81195
ATGGTTCCTCAGGCTCTTTTGTTTGTACCCCTTCTGGTTTTTTCATTGTGTTTCGGGAAATTCCCTATTTACACAATACCAGACAAACTTGGTCCTTGGAGCCCGATCGACATACATCATCTCAGCTGCCCAAACAATTTGGTTGTGGAGGACGAAGGATGCACCAACCTGTCAGGGTTCTCCTACATGGAACTTAAAGTTGGATACATCTCATCCATAAAAGTGAACGGGTTTACTTGCACGGGCGTTGTGACAGAGGCAGAAACCTACACTAACTTTGTTGGTTATGTCACCACCACGTTCAAAAGAAAGCATTTCCGTCCAACCCCAGATGCATGTAGAGCTGCGTACAACTGGAAAATGGCTGGTGACCCCCGATATGAGGAGTCTCTACATAATCCGTACCCTGACTACCATTGGCTTCGAACTGTAAAAACCACCAAGGAGTCTCTCGTTATCATATCCCCAAGTGTGGCAGATTTAGACCCATATGACAAATCTCTTCACTCAAGGGTCTTCCCTGGTGGAAAGTGCTCAGGAATAACGGTGTCTTCTACCTACTGCTCAACTAACCACGATTACACCATTTGGCTGCCCGAGAATCCGAGACTAGGGACATCTTGTGACATTTTTACCAATAGTAGAGGGAAGAGAGCCTCCAAAGGGAGTAAGACCTGCGGCTTCGTAGATGAGAGAGGCCTGTATAAGTCACTAAAAGGAGCATGCAAACTCAAGTTATGTGGAGTTCTTGGACTTAGACTTATGGATGGAACATGGGTCGCGATGCAAACATCAGATGAGACCAAATGGTGCCCTCCTGATCAGTTGGTGAATCTGCACGACTTTCGCTCGGATGAGATTGAGCATCTTGTTGTAGAGGAGTTGGTCAAGAAAAGAGAGGAGTGTCTGGATGCACTAGAGTCCATCATGACCACCAAGTCAGTGAGTTTCAGACGCCTCAGTCATTTAAGAAAACTTGTCCCTGGGTTTGGAAAAGCATATACCATATTCAACAAGACCTTGATGGAGGCTGATGCTCACTACAAGTCAGTCCGGACATGGAATGAGATCATCCCCTCAAAAGGGTGTTTAAGAGTTGGAGGGAGGTGTCATCATCATGTGAACGGGGTGTTTTTCAATGGTATAATATTAGGGCCTGACGGCCATGTTCTAATCCCAGAGATGCAATCATCCCTCCTCCAGCAACATATGGAGTTGTTGGAATCCTCAGTCATTCCCCTGATGCACCCCCTGGCAGACCCGTCCACAGTTTTCAAGGACGGTGATGAGGCTGAGGATTTTGTTGAAGTTCACCTTCCCGATGTGCACAAACAGGTCTCAGGGGTTGACTTGGGCCTCCCAAACTGGGGTAAGTATGTATTATTGAGTGCAGGGGCCCTGGTTGCCTTGATGTTGATAATCTTCTTAATGACATGTTGTAGAAGAGTCAATCGACCGGAGTCTACGCGGCGCAGTTTCGGAGGGACAGAGAGGAAGGTGTCGATCACTCCCCAAAGCGGGAAGGTCATATCTTCATGGGAGTCATATAAGAGTGGGAGTGAGACTAGACTG
>AGF93820
ATGGTTCCTCAAGCTCTTTTGTTCGTACCTCTTCTGGTTTTTTCAATGTGTTTCGGGAAATTCCCCATCTACACGATACCAGACAAACTTGGTCCTTGGAGCCCAATTGACATACATCATCTCAGCTGTCCAAACAACTTGGTTGTAGAGGATGAAGGATGCACCAACTTGTCAGGTTTTTCCTACATGGAACTTAAAGTGGGATACATTTCGGCCATAAAAGTGAACGGGTTCACGTGCACAGGTGTGGTGACAGAGGCAGAAACTTATACTAACTTTGTTGGTTATGTCACCACTACGTTCAAAAGAAAGCATTTCCGCCCGACACCGGATGCATGTCGAGCCGCTTACAACTGGAAAATGGCCGGTGACCCCAGATATGAAGAATCTCTGCACAATCCTTACCCTGACTACCACTGGCTTCGAACTGTCAAAACCACGAAGGAGTCCCTAGTCATCATATCCCCAAGTGTAGCGGACCTGGACCCATACGATAAATCCCTTCACTCTAGAGTCTTTCCTAACGGAAAGTGCTCAGGAATAACGATATCCTCTACCTACTGCCCTACCAACCATGATTACACTATCTGGCTCCCTGAGAATCCAAGACTGGGGACATCTTGTGACATCTTTACCAATAGTAGAGGGAAGAGAGCATCCAAAGGGAGCAAGACTTGCGGGTTTGTTGATGAAAGAGGTCTGTATAAGTCATTGAAAGGGGCATGCAAACTTAAGTTGTGTGGGGTCCTTGGACTTAGACTTATGGATGGAACGTGGGTCGCAATGCAAGCGTCGGACGAGACCAAATGGTGCCCCCCAGATCAGCTGGTAAATCTACACGACTTTCGCTCGGACGAGATCGAACATCTCGTTGTGGAGGAGTTGGTCAAGAAGAGAGAAGAGTGTCTGGATGCACTAGAGTCCATCATGACTACCAAGTCAGTGAGTTTCAGACGTCTCAGCCACTTGAGAAAGCTTGTCCCTGGGTTCGGAAAAGCATACACCATATTCAACAAAACCTTGATGGAAGCTGATGCTCACTACAAGTCAGTCCGAACCTGGAATGAGATCATCCCCTCAAAAGGGTGTTTGAGAGTCGGGGGGAGGTGTCATCCTCATGTAAACGGGGTGTTTTTCAACGGTATAATCCTGGGTCCTGACGGCCATGTTCTAATCCCAGAGATGCAATCGTCCCTCCTTCAGCAACATATGGAGTTGTTGGAATCCTCAGTTATCCCCCTGATGCACCCTTTAGCAGACCCGTCTACAGTTTTCAAGGATGGTGATGAAGCAGAGAATTTTGTGGAGGTTCACCTTCCTGATGTACACAAACAGATCTCGGGAGTTGACCTGGGTCTCCCTAACTGGGGGAAGTATGTTTTGGTAAGTGCAGGGGTCCTGATCGCTTTGATGTTAATAATTTTTCTAATGACATGTTGCGGAAGAGTCAATCGACCAAAGTCCACACAACACAATCTTGGCGGGACAGGGAGGAAGGTGTCAGTAACTCCCCAAAGCGGAAAGGTTATATCTTCATGGGAGTCATACAAAAGCGGAGGTGGGACCAGACTG
>AFP66211
ATGATTCCTCAGGCTCTTTTGTTTGTACCCCTTTTGGTTTTCTCATCGTGCTTCGGGAAATTCCCCATCTACACGATACCAGACAAACTCGGCCCTTGGAGTCCTATTGACATACATCATCTCAGTTGCCCTAACAATTTAGTTGTGGAGGATGAGGGGTGCACCAACCTGTCAGGATTCTCCTACATGGAACTCAAAGTGGGGTACATTTCAGCCATAAAAGTGAACGGGTTCACTTGCACGGGTGTGGTGACAGAAGCAGAGACCTACACAAACTTTGTCGGCTACGTCACCACCACATTTAAGAGAAAGCACTTCCGCCCGACACCTGATGCCTGCAGAGCAGCATATAACTGGAAGATGGCAGGTGACCCCAGATATGAGGAATCTCTGCATAATCCGTATCCCGATTATCACTGGCTCCGGACTGTAAAAACCACCAAGGAGTCTCTTGTTATCATATCTCCGAGTGTGTCGGACTTAGACCCGTACGATAAATCTCTTCATTCCAGAGTTTTTCCCAGCGGTAAATGTTCAGGAATAACAGTATCTTCTACCTATTGTCCCACTAACCATGACTATACTATCTGGATGCCGGAAAATCCGAGACTAGGGACCTCTTGTGACATTTTCACCAATAGCAGAGGGAAGAGAGCATCCAAAGGGGGCAAGACCTGTGGATTTGTGGACGAAAGAGGCTTGTACAAGTCTCTAAAAGGGGCATGCAAATTGAAACTATGTGGAGTTCTTGGACTTAGACTTATGGACGGAACATGGGTTGCGATTCAAACATCTGATGAGGCCAAATGGTGCCCTCCTGATCAGTTAGTGAATATACATGATTTTCGCTCGGATGAGATTGAACATCTTGTTGTGGAAGAGTTAGTAAAGAAAAGAGAAGAGTGTCTAGATGCACTGGAGTCTATCATGACCACCAAGTCCGTAAGTTTCAGACGCCTCAGTCACTTGAGGAAGCTCGTCCCCGGGTTTGGGAAAGCATATACCATATTCAACAAAACCTTGATGGAGGCTGATGCTCACTACAAATCAGTCCGTACATGGAATGAGATCATCCCCTCTAAAGGATGTTTAAGAGTTGGGGGGAGATGTCACCCCCATGTGAACGGGGTGTTTTTCAATGGTATCATCCTGGGTCCTGATGGACATGTTCTAATCCCAGAGATGCAGTCATCTCTCCTTCAACAGCATATGGAGTTGTTGGAATCCTCGGTAATCCCGCTAATGCATCCCTTGGCAGATCCCTCAACGGTTTTTAAGGACGGTGACGAGGCGGAAGATTTTGTCGAGGTTCACCTTCCGGATGTCCACAAGCAGGTCTCGGGAGTTGATCTCGGTCTCCCAAGCTGGGGGAAGTATGTGCTGATGAGTGTAGGCGCTATGATTGCACTGATGTTGATGATTTTCCTGATGACGTGTTGCAGAAAAGCTAACGGAGCAGAAACAATACAACACCGTCTCGGAGAGACGGGAAGGAAAGTGTCTGTCACCTCCCAAAGCGGGAGGGTCATATCTTCCTGGGAGTCGTATAAAAGCGGGGGTGAGACCAAGCTG
>ABN11359
ATGGTTCCTCAGGCTCTCCTGTTTGTACCCCTTCTGGTTTTTCCATTGTGTTTTGGGAAATTCCCTATTTACACGATACCAGACAAGCTTGGTCCCTGGAGCCCGATTGACATACATCACCTCAGCTGCCCAAACAATTTGGTAGTGGAGGACGAAGGATGCACCAACCTGTCAGGGTTCTCCTACATGGAACTTAAAGTTGGATACATCTTAGCCATAAAAGTGAACGGGTTCACTTGCACAGGCGTTGTGACGGAGGCTGAAACCTACACTAACTTCGTTGGTTATGTCACAACCACGTTCAAAAGAAAGCATTTCCGCCCAACACCAGATGCATGTAGAGCCGCGTACAACTGGAAGATGGCCGGTGACCCCAGATATGAAGAGTCTCTACACAATCCGTACCCTGACTACCGCTGGCTTCGAACTGTAAAAACCACCAAGGAGTCTCTCGTTATCATATCTCCAAGTGTGGCAGATTTGGACCCATATGACAGATCCCTTCACTCGAGGGTCTTCCCTAGCGGGAAGTGCTCAGGAGTAGCGGTGTCTTCTACCTACTGCTCCACTAACCACGATTACACCATTTGGATGCCCGAGAATCCGAGACTAGGGATGTCTTGTGACATTTTTACCAATAGTAGAGGGAAGAGAGCATCCAAAGGGAGTGAGACTTGCGGCTTTGTAGATGAAAGAGGCCTATATAAGTCTTTAAAAGGAGCATGCAAACTCAAGTTATGTGGAGTTCTAGGACTTAGACTTATGGATGGAACATGGGTCTCGATGCAAACATCAAATGAAACCAAATGGTGCCCTCCCGATAAGTTGGTGAACCTGCACGACTTTCGCTCAGACGAAATTGAGCACCTTGTTGTAGAGGAGTTGGTCAGGAAGAGAGAGGAGTGTCTGGATGCACTAGAGTCCATCATGACAACCAAGTCAGTGAGTTTCAGACGTCTCAGTCATTTAAGAAAACTTGTCCCTGGGTTTGGAAAAGCATATACCATATTCAACAAGACCTTGATGGAAGCCGATGCTCACTACAAGTCAGTCAGAACTTGGAATGAGATCCTCCCTTCAAAAGGGTGTTTAAGAGTTGGGGGGAGGTGTCATCCTCATGTGAACGGGGTGTTTTTCAATGGTATAATATTAGGACCTGACGGCAATGTCTTAATCCCAGAGATGCAATCATCCCTCCTCCAGCAACATATGGAGTTGTTGGAATCCTCGGTTATCCCCCTTGTGCACCCCCTGGCAGACCCGTCTACCGTTTTCAAGGACGGTGACGAGGCTGAGGATTTTGTTGAAGTTCACCTTCCCGATGTGCACAATCAGGTCTCAGGAGTTGACTTGGGTCTCCCGAACTGGGGGAAGTATGTATTACTGAGTGCAGGGGCCCTGACTGCCTTGATGTTGATAATTTTCCTGATGACATGTTGTAGAAGAGTCAATCGATCAGAACCTACGCAACACAATCTCAGAGGGACAGGGAGGGAGGTGTCAGTCACTCCCCAAAGCGGGAAGATCATATCTTCATGGGAATCACACAAGAGTGGGGGTGAGACCAGACTG
>AGN92857
ATGGTTCCTCAGGCTCTTTTGTTCGTACCCCTTCTGGCGGTCTCATTCTGTTTCGGGAAATTCCCCATTTACACAATACCAGACAAGCTTGGTCCCTGGAGCCCGATTGACATACATCATCTTAGCTGTCCAAACAATTTGGTTGTGGAGGACGAAGGATGCACTAACCTGTCAGGGTTCTCCTACATGGAACTTAAAGTTGGATACATCTCCGCCATAAAAGTAAACGGGTTCACTTGCACAGGCGTTGTGACAGAGGCAGAAACCTACACCAACTTTGTCGGTTATGTCACAACCACGTTCAAGAGAAAGCATTTTCGCCCAACACCAGATGCATGTAGATCTGCGTACAACTGGAAGATGGCCGGCGACCCTAGATATGAGGAGTCTCTACACAATCCGTACCCCGACTATCATTGGCTTCGGACTGTAAAGACCACCAAAGAATCTCTCGTTATCATATCCCCTAGTGTGGCAGATTTGGACCCATACGACAAATCCCTTCACTCCAGGGTCTTCCCCAGCGGGAAGTGCTCAGGAATAACAGTGTCTTCTACCTACTGCTCGACCAATCATGATTACACCATTTGGCTGCCCGAGAATCCGAGACTAGGGACATCTTGTGACATATTCACCAATAGTAGAGGGAAGAGAGCATCCAAAGGGAGCAAGACCTGCGGCTTTGTTGATGAAAGAGGCCTGTATAAGTCCCTAAAGGGAGCATGCAAACTCAAATTATGTGGAGTTCTTGGACTTAGACTTATGGATGGAACATGGGTAGCGATGCAAACATCAGATGAGACTAAATGGTGCCCTCCTGATCAATTGGTAAATCTGCACGACTTCCGCTCGGACGAGATTGAGCATCTTGTTGTGGAGGAGTTGGTCAAGAAAAGAGAGGAGTGTCTGGATGCATTAGAGTCCATCATGACCACCAAGTCAGTGAGTTTCAGACGTCTCAGTCATTTAAGAAAACTCGTCCCCGGGTTCGGAAAGGCATATACTATATTCAACAAAACTTTGATGGAGGCTGATGCTCACTACAAGTCAGTCCGGACTTGGAACGAGATCATCCCCTCAAAAGGGTGTCTAAGAGTGGGAGGGAGGTGTCATCCTCATGTGAACGGGGTGTTCTTCAATGGTATAATACTGGGGCCTGATGGCCATGTTCTAATCCCAGAGATGCAATCATCACTCCTCCAGCAACACATGGAGTTGTTGGAATCCTCAGTCATCCCCCTGATGCACCCTTTGGCAGACCCATCTACAGTTTTCAAGGACGGTGATGAGGCTGAGGACTTTGTTGAAGTTCACCTTCCCGATGTGCACAAACAAGTCTCTGGGGTTGACCTGGGTCTCCCAAACTGGGGGAAATATGTATTAACGAGTGCAGGGGTCCTGATTGCCTTGATGTTGATAATTTTCCTAATGACATGTTGTAGAAGAGTCAATCGATCAGACTCTACACAACGCAGTCTTGGAAGGACAGGGAGGAAGGTGTCGGTTACCTCCCAAAGCGGGAAGGTCATATCTTCATGGGAGTCATATAAAAGTGGAGGCGAGACTAGGCTG
>AFN24463
ATGATCCCTCAGGCTCTTCTGTATGTGCCTCTCCTGATCCCCTCGTTGTGTTTCGGGGGATTCCCCATCTACACGATACCAGACAAGCTCGGCCCCTGGAGTCCCATTGATATACATCATCTCAGCTGTCCCAACAATTTGGTTGTGGAGGACGAGGGGTGCACCAGTCTGTCAGGGTTTTCTTACATGGAACTGAAGGTGGGGTACATCTCTGCCATAAAGGTGAACGGGTTCACTTGTACTGGTGTCGTGACAGAGGCCGAGACCTACACCAACTTTGTTGGTTATGTCACCACTACATTCAAGAGAAAACACTTTCGCCCTATGCCAGATGCATGCAGAGCTGCATACAATTGGAAGGTGGCCGGTGATCCTAGATATGAAGAATCTCTTCAAAATCCTTATCCTGACTACAGTTGGCTACGGACCGTAAAGACCACCAAAGAGTCTCTTATTATTATATCTCCAAGTGTAGCGGATTTGGACCCATACGATAAATCCCTTCATTCAAGAGTTTTCCCTGGTGGGAAGTGTTTGGGAATAACAATCTCTTCTACCTACTGCTCAACTAACCATGATTACACCATCTGGATGCCTGAAGAAGCAAGACTCGGGACATCTTGTGACATTTTTACCAACAGCAGAGGGAAGAGAGCATCCAAGGGGGGCAAGACCTGCGGATTCGTGGACGAGAGGGGCTTGTACAAGTCTCTAAAAGGAGCATGTAAACTTAAGCTGTGCGGAGTTCCCGGACTCAGACTTATGGATGGAACCTGGGTCACAATTCAGACATCAGATGAAACCAAATGGTGCCCTTCTGATCAATTGGTAAATCTACATGACTTTCACTCAGATGAGATAGAACATCTTGTCGTGGAGGAGTTGGTCAAGAAGAGGGAAGAATGTCTGGATGCACTGGAGTCCATCATGACCACCAAATCCGTAAGCTTCAGACGTCTTAGCCACTTGAGAAAACTTGTTCCTGGGTTTGGAAAGGCATATACTATATTCAACAAGACCTTAATGGAAGCTGATGCTCATTACAAGTCAATTCGGACCTGGAACGAGATCATCCCCTCAAAAGGGTGCCTAAAAGTCGGAGGGAGGTGTCATCCGCATGTGGACGGAGTGTTCTTCAATGGTATAATTCTGGGTCCGGACGGGAATGTCCTAATCCCTGAGATGCAATCGTCCCTACTTCAACAACATGTGGAGCTGTTGGAGTCCTCTGTAATCCCTCTAATGCATCCCTTGGCAGACCCATCAACAGTCTTTAAGGACGGTGATGAAGCGGAGGACTTTGTTGAGGTTCACCTTCCGGATATTCACAAACAGGTCTCAGGGGTCGACCTTGGTCTCCCAAACTGGGGGAAGTATCTGCTAATGAGTGCAGGTGCTCTGGCAACACTAATGCTGACAATCTTTTTAATGACATGTTGCAGAAGAGCTAATCGAACAGAATCAATACAACGAGATCCCGGGGAGTCAGGAAAGAAAGTATCGATAACTTCCCAAGACGGGAAAGTCATATCTTCTTGGGAGTTGTACAAGAGTGGAGGCGAGACCAGGCTG
>ABZ81175
ATGATTCCTCAGGCTCTTTTGTTTTTACCCCTTTTGGTTTTCTCATTGTGTTCCGGGAAGTTCCCCATCTACACAATACCAGACAAACTTGGCCCTTGGAGTCCTATTGATATACATCATCTCAGTTGCCCTAACAATCTAGTTGTGGAGGATGAGGGGTGCACCAACCTGTCAGGATTCTCCTACATGGAACTCAAAGTAGGGTACATTTCAGCCATAAAAGTGAACGGGTTCACTTGCACGGGTGTGGTGACAGAAGCAGAGACCTACACAAACTTTGTTGGCTATGTCACCACCACGTTTAAGAGAAAGCACTTCCGCCCGACACCAGATGCATGCAGAGCAGCATATAACTGGAAGATGGCAGGTGACCCCAGATATGAGGAATCTCTCCATAATCCGTATCCCGATTATCATTGGCTCCGGACTGTAAAGACCACCAAGGAGTCTCTTGTTATCATATCTCCAAGTGTGTCGGATTTAGACCCGTACGATAAATCTCTTCATTCCAGAGTTTTTCCCAGTGGTAAATGCTCGGGAATAACAGTGTCTTCTACCTATTGTCCCACTAGCCATGATTATACCATCTGGATGCCTGAAAATCCGAGACTAGGGACTTCTTGTGACATTTTCATCAATAGCAGAGGGAAGAGAGCATCCAAAGGGAGCAAGACCTGTGGATTTGTGGACGAAAGAGGCCTGTACAAGTCTCTAAAAGGGGCATGTAAATTGAAGCTATGTGGAGTTCTTGGACTTAGACTTATGGATGGAACATGGGTTGCGATTCAAACATCTGATGAGGCCAAATGGTGCCCTCCTGATCAGTTAGTGAATATACATGATTTTCACTCGGATGAGATCGAACATCTTGTTGTGGAGGAGTTAGTAAAGAAAAGGGAAGAGTGTCTAGATGCACTGGAGTCTATCATGACCACCAAGTCCGTAAGTTTCCGACGCCTCAGTCACTTGAGGAAGCTCGTCCCCGGGTTTGGAAAAGCATATACCATATTCAACAAAACCTTGATGGAGGCTGATGCTCACTACAAATCAGTCCGGACATGGAATGAGATCATCCCCTCTAAAGGGTGTTTAAGAGTTGGGGGGAGATGTCACCCCCATGTGAACGGGGTGTTTTTCAATGGTATCATTCTGGGTCCTGATGGACATGTTCTAATCCCAGAGATGCAGTCGTCTCTCCTTCAACAGCATATGGAGTTGTTGGAATCCTCGGTAATCCCGCTAATGCATCCCTTGGCAGATCCCTCAACAGTTTTTAAAGACGGTGACGAGGCGGAAGATTTCGTTGAGGTTCACCTTCCGGATGTCCACAAGCAGGTCTCGGGAGTTGATCTCGGTCTCCCGAACTGGGGGAAGTATGTGCTGGTGAGTGTAGGCGCTCTGATTGCACTGATGTTGATGATTTTCTTGATGACGTGTTGCAGAAAAGCTAATGGAGTAGAATCAATGCAACACCGTCTCGGAGAGACGGGAAGGAAAGTGTCTGTCACCTCCCAAAGCGGGAGGGTCATATCTTCCTGGGAGTCATATAAAAGCGGGGGTGAGACTAAGCTG
>AFN24183
ATGATCCCTCAGGCTCTTCTGTTTGTGCCTCTCCTGATTCCCTTGTTGTGTCGCGGGGAATTCCCCATCTACACGATACCAGACAAGCTCGGCCCTTGGAGCCCTATCGACATACATCATCTCAGCTGTCCCAACAATCTGGTTGCAGAAAACGACGGGTGCACCAGTCTGTCAGGGTTTTCCTATATGGAACTGAAGGTGGGATACATCTCAGCCATAAAGGTGAACGGGTTCACTTGTACCGGTGTTGTGACAGAAGCCGAGACCTACACCAACTTCGTCGGTTATGTCACTACCACATTCAAGAGAAAGCACTTCCGCCCGACGCCAGATGCCTGCAGAGCTGCACACGACTGGAAGATGGCCGGTGATCCCAGATATGAAGATTCCCTTCAAAATCCTTATCCTGATTACCATTGGCTACGGACCGTAAAGACCACCAAGGAGTCGCTCGTTATTATATCCCCGAGTGTTGCTGATTTAGACCCCTACGACAAGTCCCTTCATTCAAGAGTTTTCCCCAGTGGGAAGTGTTTGGGGATAACAGTCTCCTCCACCTACTGCTCAACCAACCATGATTACACCATCTGGATGCCCGTAGAACCAAGACTTGGAACATCTTGTGATATTTTTACCAATAGCAGAGGGAAGAGAGCATCTAAGGGGGGCAGGGTTTGCGGATTTGTGGATGAAAGGGGCTTATACAAGTCTCTCAAAGGAGCATGCAAACTCAAGCTGTGTGGAGTCCCCGGGATTAGGCTGCTGGATGGGACCTGGGTCTCAATCCAGACATCAGAAGATATTAAGTGGTGCCCTCCTGATCGATTAGTGAATCTACACGACTTTCACTCGGATGAAATAGAACATCTTGTTGTAGAGGAATTGATCAAGAGGAGGGAAAATTGTCTAGATGCACTGGAGTCCATCATGACCACCAAATCAGTGAGCTTCAGACGTCTCAGCCACTTGAGGAAGCTTGTTCCTGGGTTTGGGAAGGCATACACCATATTCAACAATACCTTAATGGAAGCTGATGCTCATTACAAATCAGTTAAGACTTGGAACGAGGTCATCCCTTCGAAAGGTTGCCTTGAAGTCGGAGGGAGATGTCATCCCCCTGTGAACGGAGTATTCTTCAATGGTATAATTTTGGGTCCGGATGGAAATGTTCTGATCCCTGAGATGCAATCTTCCCTGCTTCAACAACATATGGAGCTTTTAGAGTCTTCTGTTATCCCTCTGATGCATCCCTTGGCGGACCCATCAACGGTCTTTAAGGAAGGTGATGAGGCGGAAGACTTTGTCGAGGTTCATCTTCCAGATGTCCACAAACAGGTTTCGGATGTTGACCTTGGTCTTCCGAGTTGGGGGAAGTATCTGTTGATGAGTGCAGGTGCTCTGGCAATACTGATTCTAGCGATCGTCTTAATAATATGTTGTAGGAGGGTCAACAAGACAAGATCATCACAGAGAGGTCACAGGGAATCAGGAGGGAAAATGTCAGTAGCACCTCAAAACGGGAAGATCATATCCTCATGGGAGTTGTACAAGAGCGAAAGCGAGACTGGGCTG
>AFN24503
ATGATCCCTCAGGCTCTTCTCTTTGTGCCTCTCCTGATTTCCTCGTTGTGTTTCGGGGGATTCCCCATCTACACGATACCTGACAAGCTTGGACCTTGGAGTCCCATCGACATACATCATCTCAGCTGTCCTAACAATTTGGTCGTGGAAGACGAGGGGTGCACCAGTCTGTCGGGGTTTTCTTACATGGAACTGAAGGTGGGATACATCTCCGCCATAAAAGTGAACGGGTTCACTTGTACCGGTGTCGTGACAGAAGCCGAAACCTACACCAACTTTGTTGGTTATGTCACCACCACATTCAAGAGAAAACACTTTCGCCCGATGCCGGATTCATGCAGAGCTGCATACAACTGGAAGACGGCCGGTGATCCTCGATATGAAGAGTCTCTTCAAAATCCTTATCCAGATTACCATTGGCTACGGACCGTAAAGACCACCAAAGAGTCTCTCATTATCATATCTCCCAGTGTAGCGGATTTGGACCCATACGACAAATCCCTTCATTCAAGAGTTTTCCCTGGTGGGAAGTGTTTGGGAATAACAGTCTCTTCTACCTACTGTTCAACTAACCATGATTACACTATCTGGATGCCTGAAGAAGCAAGACTCGGGACATCTTGTGATATTTTTGCCAACAGCAGAGGGAAGAGAGCATCCAAGGGGGGCAGGACTTGCGGATTCGTGGACGAAAGGGGTTTGTATAAGTCTCTAAAAGGGGCATGTAAACTTAAGCTGTGCGGAGTTCTCGGACTTAGACTTATGGATGGAACCTGGGCCACAATTCATACTTCAAATGAAACCAAATGGTGCCCTTCTGATCAATTGGTAAATCTACATGACTTTCACTCAGATGAGATAGAACATCTCGTCGTGGAGGAGTTGGTCAAGAAGAGGGAAGAATGTCTGGATGCACTAGAGTCCATCATGACCACTAAATCCGTAAGCTTCAGACGTCTCAGCCACTTGAGAAAACTTGTTCCTGGGTTTGGAAAGGCATATACTATATTCAACAAGACCTTAATGGAAGCTGATGCTCACTACAAGTCAATTCGGACTTGGAACGAGATCATCCCCTCAAAAGGGTGCCTAAAAGTCGGAGGGAGGTGTCATCCTCATGTGGACGGAGTGTTTTTCAATGGTATAATTCTAGGTCCGGACGGGAATGTTTTGATCCCTGAGATGCAATCATCCCTACTTCAACAACATGTGGAGCTGTTGGAGTCCTCTGTAATCCCTCTGATGCATCCCTTGGCAGACCCATCAACAGTCTTCAAGGACGGTGATGAAGCGGAGGACTTTGTTGAGGTTCACCTTCCAGATGTTCACAAACAAGTCTCAGGGGTTGACCTTGGTCTCCCAAACTGGGGGAAGTATCTGCTGATGAGTGCAGGTGCTCTGGCTACACTAATGCTGACAATCTTCTTAATAACATGTTGCAGAAGAGTCGATAAAACAGAATCAATACAACGAGGTCCCGGGGAGTTAGGAAGGGAAGTATCGGTAACTTCCCAAAACGGGAAAGTCATATCTTCATGGGAGTTGTACAAGAGTGGAGGCGAGACCAGGCTG
>AFN24188
ATGATCCCTCAGGCTCTTCTGTTTGTGCCTTTTCTATTTCCCTCGTTGTGTCTCGGGAAATTCCCCATCTACACCATACCGGAAAAGCTCGGCCCTTGGAGTCCCATCGACATACATCATCTCAGCTGTCCTAACAATTTGGTTGTGGAGGACGAGGGTTGCGACAGTCTGTCAGGGTTTTCTTACATGGAACTGAAGGTGGGTTACATCTCTGCCATAAAGGTGAATGGGTTCACTTGTACCGGTGTCGTGACAGAAGCTGAGACCTACACCAACTTTGTTGGTTATGTCACCACCACGTTCAAGAGAAAACACTTCCGCCCTATGCCAGATGCATGCAGAGCTGCGTACAACTGGAAGACAGCCGGTGACCCTAGATATGAGGAGTCTCTTCACAATCCTTATCCTGATTACCATTGGCTACGGACCGTGAAAACCACCAAAGAATCTCTTGTTATCATATCGCCGAGTGTGGCTGATTTGGACCCATATGACAAATCCCTTCATTCAAGAGTTTTCCCTGGTGGGAAATGTTTGGGGATAACAATCTCTTCCACCTACTGCTCAACTAACCATGACTATACTATCTGGATGCCCGAAGAAGCAAGACTCGGGACATCTTGTGACATTTTTACCAACAGCAAAGGGAAGAGGGCATCTAAGGGGGGTAGGACTTGCGGATTCGTGGATGAAAGGGGCTTATATAAGTCTCTAAAAGGGGCATGTAAACTTAAGCTGTGCGGAGTTCCTGGACTTAGACTTATGGATGGAACGTGGGTCGCTATTCAGACACCAGGTGAGACCAAATGGTGCTCTCCTGATCAGCTGGTAAATCTACATGACTTTCGTTCAGATGAGATAGAACATCTCGTCGTGGAGGAGTTGATCAAGAAGAGAGAAGAATGTCTAGATGCACTAGAGTCCATCATGACCACCAAATCAGTAAGCTTCAGACGTCTCAGCAACTTGAGAAAACTTGTCCCTGGGTTTGGAAAGGCATACACTATATTCAACAAAACCTTGATGGAGGCTGATGCTCACTACAAGTCAGTTCGGACTTGGGATGAAATCATTCCCTCAAAGGGGTGCCTAAGAGTCGGAGGGAGGTGTCATCCTCATGTAAACGGAGTGTTTTTCAATGGTATAATTCTGGGTCCGGATGGACATGTCCTGATTCCAGAGATGCAATCGTCCCTCCTCCAACAGCATATGGAGCTGTTGGAATCCTCTGTAATCCCCCTAATACATCCCTTGGCCGACCCATCAACAGTCTTCAAAGACGGTGATGAAGCGGAGGACTTTGTTGAGGTTCACCTTCCGGACGTTCACAAGCAGGTCTCAGGGGTCGATCTTGGTCTCCCAAACTGGGGGAAATATGTGCTGATGAGTGCAGGTGTTCTAGCGACCGTGATACTGACAATCTTCTTGTTAACATGTTGCAGAAGGGTTAACAGAACAAAACCAAAACAACAAAGTCTTGGGGAGTCAGGAAGGAAAGTATCGGTTACTCCTCAAAATGGGAAGGTCATGTCTTCATGGGAGTATTACAAGAGTGAGGGCAGGACCAGTCTG
>AFN24458
ATGATCCCTCAGGCTCTTCTGTATGTGCCTCTCCTGATCCCCTCGTTGTGTTTCGGGGGATTCCCCATCTACACGATACCAGACAAGCTCGGCCCCTGGAGTCCCATTGATATACATCATCTCAGCTGTCCCAACAATTTGGTTGTGGAGGACGAGGGGTGCACCAGTCTGTCAGGGTTTTCTTACATGGAACTGAAGGTGGGGTACATCTCTGCCATAAAGGTGAACGGGTTCACTTGTACTGGTGTCGTGACAGAGGCCGAGACCTACACCAACTTTGTTGGTTATGTCACCACCACATTCAAGAGAAAACACTTTCGCCCTATGCCAGATGCATGCAGAGCTGCATACAATTGGAAGGTGGCCGGTGATCCTAGATATGAAGAATCTCTTCAAAATCCTTATCCTGACTACAGTTGGCTACGGACCGTAAAGACCACCAAAGAGTCTCTTATTATTATATCTCCAAGTGTAGCGGATTTGGACCCATACGACAAATCCCTTCATTCAAGAGTTTTCCCTGGTGGGAAGTGTTTGGGAATAACAATCTCTTCTACCTACTGCTCAACTAACCATGATTACACCATCTGGATGCCTGAAGAAGCAAGACTCGGGACATCTTGTGACATTTTTACCAACAGCAGAGGGAAGAGAGCATCCAAGGGGGGCAAGACCTGCGGATTCGTGGACGAAAGGGGCTTGTACAAGTCTCTAAAAGGAGCATGTAAACTTAAGCTGTGCGGAGTTCCCGGACTCAGACTTATGGATGGAACCTGGGTCACAATTCAGACATCAGATGAAACCAAATGGTGCCCTTCTGATCAATTGGTAAATCTACATGACTTTCACTCAGATGAGATAGAACATCTTGTCGTGGAGGAGTTGGTCAAGAAGAGGGAAGAATGTCTGGATGCACTGGAGTCCATCATGACCACCAAATCCGTAAGCTTCAGACGTCTTAGCCACTTGAGAAAACTTGTTCCTGGGTTTGGAAAGGCATATACTATATTCAACAAGACCTTAATGGAAGCTGATGCTCATTACAAGTCAATTCGGACCTGGAACGAGATCATCCCCTCAAAAGGGTGCCTAAAAGTCGGAGGGAGGTGTCATCCGCATGTGGACGGAGTGTTCTTCAATGGTATAATTCTGGGTCCGGACGGGAATGTCCTAATCCCTGAGATGCAATCGTCCCTACTTCAACAACATGTGGAGCTGTTGGAGTCCTCTGTAATCCCTCTAATGCATCCCTTGGCAGACCCATCAACAGTCTTTAAGGACGGTGATGAAGCGGAGGACTTTGTTGAGGTTCACCTTCCGGATATTCACAAACAGGTCTCAGGGGTCGACCTTGGTCTCCCAAACTGGGGGAAGTATCTGCTAATGAGTGCAGGTGCTCTGGCAACACTAATGCTGACAATCTTTTTAATGACATGTTGCAGAAGATCTAATCGAACAGAATCAATACAACGAGATCCCGGGGAGTCAGGAAAGAAAGTATCGATAACTTCCCAAGACGGGAAAGTCATATCTTCATGGGAGTTGTACAAGAGTGGAGGCGAGACCAGGCTG
>AFN24468
ATGATCCTTCAGGCCCTTCTTTTTGTGCCTCTCCTGATCTCTCCGTTGTGTCTCGGGAAATTCCCCATCTACACAATACCAGACAAGCTTGGTCCTTGGAGTCCCATCGATATACATCACCTCAGCTGTCCAAATAATTTAGTTGTGGAGGACGAGGGATGCACCAATCTATCAGGGTTCTCTTACATGGAGCTAAAGGTGGGATACATCTCTGCCATAAAGGTGAACGGGTTCACTTGTACCGGTGTTGTGACAGAGGCTGAGACCTATACCAACTTTGTTGGTTATGTCACCACAACATTCAAGAGGAAACATTTTCGCCCTATACCGGATGCATGCAGGGCAGCATACAACTGGAAGATGGCTGGTGATCCTAGATATGAGGAGTCTCTTCAAAATCCTTATCCTGAGTACCATTGGTTGCGGACCGTAAAGACCACTAAGGAGTCTCTTATTATCATATCTCCGAGTGTGGCTGATTTAGACCCATACGACAAATCCCTTCATTCTAGGGTGTTCCCTGGTGGGAAGTGTTTGGGAATAACGGTTTCTTCCACCTACTGCTCAACCAACCACGATTACACCATCTGGATGCCTGAGGAACCAAGACTCGGGACATCTTGCGACATTTTTACTAGCAGCAAGGGGAAAAAGGCATCTAAAGGAGGTAAGACTTGCGGATTTGTGGATGAAAGGGGCTTGTACAAGTCTCTAAAAGGAGCCTGTAAACTCAAGCTGTGCGGAGTTCTCGGACTTAGACTTATGGACGGAACCTGGGTTTCAATTCAAACATCAGACGACACCAAATGGTGCCCTCCGGATCAACTGGTGAATCTACATGACTTTCACTCAGACGAAATAGAGCATCTTGTCGTAGAGGAGTTGGTCAAGAAGAGGGAAGAGTGTCTGGACGCATTGGAGTCCATCATGACCACCAAATCTGTAAGTTTTAGACGTCTCAGTTACTTGAGAAAACTTGTCCCCGGGTTTGGAAAGGCATACACTATATTCAACAAGACCCTGATGGAGGCCGACGCCCACTACAAGTCAGTTCGGACTTGGAACGAGATCATCCCCTCAAAAGGGTGTTTGAAAGTCAGAGAGAGGTGTCATCCTCCTGTGGATGGAGTGTTCTTCAATGGCATAATTTTGGGTCCGGACGGGAACGTCCTGATACCTGAGATGCAATCGTCTCTACTTCAACAACATATGGAGCTATTGGAGTCTTCTGTAATCCCCTTAATGCATCCCTTGGCGGACCCATCAACAGTCTTCAAGGAAGGGGATGAAGCGGAGGACTTCGTTGAAGTTCACCTCCCAGATGTTCACAAACAGATCTCAGGGGTTGACCTTGGTCTCCCGAGTTGGGGGAAATATCTCCTGATGATTGCAGGTGGTCTGGTGACGCTAGTCCTGATAATCTGCTCGATTGCATGCTGTAGAAGAGCCAAGCGAACAGAGTCAAGAAGACGAGGCTCTGGAGAGTCAGGAAAGAAGGTAAATGCAACCCCCCAGACTAGGAAAGTTGTATCTTCATGGGAGTTGTACAAGAGGGAAGGCGATGCCAGGCTG
>ABN11304
ATGGTTCCTCAGGCTCTCCTGTTTGTACCCCTTCTGGTTTTTCCATTGTGTTTTGGGAAATTCCCTATTTACACGATACCAGACAAGCTTGGTCCCTGGAGTCCGATTGACATACATCACCTCAGCTGCCCAAACAATTTGGTAGTGGAGGACGAAGGATGCACCAACCTGTCAGGGTTCTCCTACATGGAACTTAAAGTTGGATACATCTTAGCCATAAAAGTGAACGGGTTCACTTGCACAGGCGTTGTGACGGAGGCTGAAACCTACACTAACTTCGTTGGTTATGTCACAACCACGTTCAAAAGAAAGCATTTCCGCCCAACACCAGATGCATGTAGAGCCGCGTACAACTGGAAGATGGCCGGTGACCCCAGATATGAAGAGTCTCTACACAATCCGTACCCTGACTACCGCTGGCTTCGAACTGTAAAAACCACCAAGGAGTCTCTCGTTATCATATCTCCAAGTGTGGCAGATTTGGACCCATATGACAGATCCCTTCACTCGAGGGTCTTCCCTAGCGGGAAGTGCTCAGGAGTAGCGGTGTCTTCTACCTACTGCTCCACTAACCACGATTACACCATTTGGATGCCCGAGAATCCGAGACTAGGGATGTCTTGTGACATTTTTACCAATAGTAGAGGGAAGAGAGCATCCAAAGGGAGTGAGACTTGCGGCTTTGTAGATGAAAGAGGCCTATATAAGTCTTTAAAAGGAGCATGCAAACTCAAGTTATGTGGAGTTCTAGGACTTAGACTTATGGATGGAACATGGGTCTCGATGCAAACATCAAATGAAACCAAATGGTGCCCTCCCGATAAGTTGGTGAACCTGCACGACTTTCGCTCAGACGAAATTGAGCACCTTGTTGTAGAGGAGTTGGTCAGGAAGAGAGAGGAGTGTCTGGATGCACTAGAGTCCATCATGACAACCAAGTCAGTGAGTTTCAGACGTCTCAGTCATTTAAGAAAACTTGTCCCTGGGTTTGGAAAAGCATATACCATATTCAACAAGACCTTGATGGAAGCCGATGCTCACTACAAGTCAGTCAGAACTTGGAATGAGATCCTCCCTTCAAAAGGGTGTTTAAGAGTTGGGGGGAGGTGTCATCCTCATGTGAACGGGGTGTTTTTCAATGGTATAATATTAGGACCTGACGGCAATGTCTTAATCCCAGAGATGCAATCATCCCTCCTCCAGCAACATATGGAGTTGTTGGAATCCTCGGTTATCCCCCTTGTGCACCCCCTGGCAGACCCGTCTACCGTTTTCAAGGACGGTGACGAGGCTGAGGATTTTGTTGAAGTTCACCTTCCCGATGTGCACAATCAGGTCTCAGGAGTTGACTTGGGTCTCCCGAACTGGGGGAAGTATGTATTACTGAGTGCAGGGGCCCTGACTGCCTTGATGTTGATAATTTTCCTGATGACATGTTGTAGAAGAGTCAATCGATCAGAACCTACGCAACACAATCTCAGAGGGACAGGGAGGGAGGTGTCAGTCACTCCCCAAAGCGGGAAGATCATATCTTCATGGGAATCACACAAGAGTGGGGGTGAGACCAGACTG
>ABZ81200
ATGATCCTTCAGGCTCTTCTGTTTGTGCCTCTCCTGATTTCTTCATTGTGTTTCGGGAAGTTCCCCATCTACACGATACCAGACAAGCTCGGCCCTTGGAGTCCCATCGACATACATCATCTCAGTTGTCCTAACAATTTGGTTGTGGAGGACGAGGGGTGTACAAGTCTGTCAGGGTTTTCTTACATGGAATTGAAGGTGGGATACATATCTGCCATAAAAGTGAACGGGTTCACCTGTACAGGTGTTGTGACAGAAGCTGAGACCTACACCAACTTTGTTGGTTATGTCACCACCACATTCAAGAGGAAACATTTTCGCCCTACGCCCGACGCATGCAGGGCTGCCTACAACTGGAAGGTGGCCGGTGATCCTAGATATGAGGAGTCTCTTCAAAATCCTTATCCCGATTACCATTGGCTACGGACTGTAAAGACCACCAAGGAGTCTCTTATCATCATATCTCCAAGTGTGGCTGATTTGGACCCATACGACAAATCCCTTCATTCCAGAGTGTTCCCTAGTGGGAAGTGTTTGGGGATAACAATTTCCTCCACTTACTGCTCTACTAACCATGATTACACCATCTGGATGCCCGAAGAAGCGAGACTCGGGACATCTTGTGACATCTTTACCAACAGCAAAGGGAAGAAAGCCTCTAAAGGGGGCAGGACTTGCGGATTCGTGGATGAAAGGGGCCTGTATAAGTCTTTAAAAGGAGCCTGTAAACTCAAACTGTGCGGAGTTCCCGGACTTAGACTTATGGACGGAACATGGGTCACAATTCAGACATCAGATGAGACCAAATGGTGCCCTCCTGATCAATTGGTGAATCTACATGACTTTCACTCAGATGAGATAGAGCATCTCGTCGTGGAGGAGTTGGTCAAGAAGAGGGAAGAATGTTTAGATGCATTGGAGTCCATCATGACCACCAAATCTGTAAGCTTCAGACGTCTCAGCCACTTGAGAAAACTTGTCCCTGGGTTTGGGAAGGCATATACTATATTCAACAAGACCTTGATGGAAGCTGATGCTCACTACAAGTCAGTTCGAACTTGGAACGAGATCATCCCCTCAAAGGGGTGCTTAAAAGTCGGAGGGAGGTGTCATCCTCATGTGGACGGAGTATTTTTCAATGGTATAATTCTGGGTCCAGACGGGAATGTCTTGATCCCCGAGATGCAATCTTCCCTACTTCAACAACATATGGAGCTGTTGGAGTCCTCTGTAATCCCTCTAATGCATCCCTTGGCAGACCCATCAACAGTCTTCAAGGACGGTGATGAGGCGGAGGATTTTGTTGAAGTTCACCTTCCGGATGTTCACAAGCAAATCTCAGGGGTTGACTTGGGTCTCCCGAACTGGGGGAAGTATCTACTGATGATTGCAGGTGCTCTGGCTGGACTAATTCTGATAATCTTCTTGATGGCATGTTGTAGAAGGGCCAAGAGAACAGAGTCAAGACGACGAGGTTCTGGGGAGTCAGAAAGGAAAGTGCCAGTACCTCCCCAAAACGGGAAAGTCATATCTTCATGGGAGTTGTACAAGAGTGAAGGCGAGACCGGGCTG
>ABZ81185
ATGATCCTTCAGGCCCTTCTGTTTGTGCCTCTCCTGATCTCTTCGTTGTGTCTCGGGAAATTCCCCATCTACACAATACCAGACAAGCTTGGTCCTTGGAGCCCCATCGATATACATCACCTCAGCTGTCCAAATAATTTAGTTGTAGAGGACGAAGGGTGCACCAATCTATCAGGATTCTCTTACATGGAACTAAAGGTGGGATACATCTCTGCCATAAAGGTGAACGGGTTCACTTGTACCGGTGTTGTGACAGAGGCTGAGACCTATACCAACTTTGTTGGTTATGTCACCACCACATTCAAGAGGAAACATTTCCGCCCTATACCGGATGCATGCAGGGCTGCATACAACTGGAAGATGGCTGGTGACCCCAGATATGAGGAGTCTCTCCAAAATCCTTATCCTGATTACCACTGGCTACGGACCGTAAAGACCACTAAGGAGTCTCTTATCATCATATCTCCGAGTGTGGCTGATCTAGACCCATATGACAAATCCCTTCATTCTAGGGTGTTCCCTGGTGGGAAATGTTTGGGAATAACGGTTTCCTCCACCTACTGCTCAACCAACCATGACTACACCATCTGGATGCCCGAGGAACCAAGACTCGGGACATCTTGCGACATTTTTACCAGCAGCAAAGGGAAAAAGGCATCTAAGGGAGGCAAGACTTGCGGATTTGTGGATGAAAGGGGCTTGTACAAGTCTCTAAAAGGAGCATGTAAACTCAAGCTGTGCGGAGTTCTAGGACTTAGACTTATGGACGGAACATGGGTTTCAATTCAAACATCAGATGATACCAAATGGTGCCCTCCGGATCAATTGGTGAATCTACATGACTTTCACTCAGACGAAATAGAGCATCTCGTCGTGGAAGAGTTGGTCAAGAAGAGGGAAGAGTGTTTGGATGCATTGGAGTCCATCATGACCACCAAATCTGTAAGTTTTAGACGTCTCAGCTATTTGAGAAAACTTGTCCCTGGGTTTGGAAAGGCATACACCATATTCAACAAGACTTTGATGGAGGCTGACGCCCACTACAAGTCAGTTCGGACTTGGAACGAGATCATCCCCTCAAAAGGGTGTTTGAAAGTCAGAGAGAGGTGTCATCCTCCTGTGGACGGAGTGTTCTTCAACGGCATAATTCTGGGYCCTGACGGGAATGTCCTGATACCAGAGATGCAATCGTCTCTACTTCAACAACATATGGAGCTGTTGGAGTCTTCTGTGATCCCCCTAATGAATCCCTTGGCGGACCCGTCAACAGTCTTCAAGGAAGGGGATGAAGCAGAGGATTTTGTTGAAGTTCACCTCCCAGATGTTCACAAACAGATCTCAGGGGTTGACCTTGGTCTCCCGAGTTGGGGGAAATATCTCCTGATGATTGCAGGTGGTCTGGCGACACTAGTTCTGATAATCTGCTCGATGGCATGCTGTAGAAGAACCAAGCGAACAGAGTCAAGAAGACGAGGCTCCGGAGAGTCAGAGAAAAAGGTAACGGCAACCCCCCAGACTAGGAAAGTCGTATCTTCATGGGAGTTATACAAGAGTGAAGGCGATGCCAGGCTG
>ACF42344
ATGGTTCCTCAAGCCCTTCTGTTTGTACCCCTTCTGGCCGTTCCATTGTGTTTTGGGAAATTCCCCATTTACACGATACCAGACAAACTTGGTCCCTGGAGTCCCATTGACATACATCATCTCAGCTGTCCGAATAATTTGGTTGTGGAAGATGAAGGATGTACCAATCTGTCAGGATTTTCCTACATGGAACTTAAAGTAGGATACATTTCAGCCATAAAGGTGAACGGGTTCACTTGTACGGGTGTGGTGACGGAAGCAGAAACCTACACTAACTTTGTTGGCTATGTCACCACCACGTTTAAGAGAAAGCACTTTCGACCAACTCCGGATGCATGCAGATCCGCATACAATTGGAAGATGGCTGGTGACCCCAGATACGAAGAGTCTCTGCACAATCCCTATCCTGATTATCATTGGCTCCGGACTGTAAAAACCACCAAAGAGTCCTTTGTTATCATATCTCCAAGTGTGGCAGATCTAGATCCGTACGATAAATCCCTTCATTCGAGAGTTTTTCCTAGAGGAAAATGCTCAGGAATAACGGTGTCTTCTACCTACTGCTCTACTAACCATGACTACACCATCTGGATGCCTGAAAATCCCAGACTGGGGACCTCTTGTGATATTTTCACCAATAGTAGAGGGAAGAGAGCATCCAAAGGGAGCAAGACCTGTGGATTTGTAGATGAGAGAGGCTTGTACAAATCTCTAAAAGGAGCATGCAAACTGAAGCTGTGTGGGGTTCTTGGACTTAGACTTATGGATGGAACATGGGTCGCGATTCAGACATCAGACGAGACCAAGTGGTGCCCTCCTGACCAGCTAGTGAATCTACATGACTTTCATTCAGATGAGATTGAACATCTTGTTGTGGAGGAGTTGGTCAAGAAAAGGGAAGAGTGTCTAGATGCACTGGAGTCCATCATGACCACCAAGTCCGTGAGTTTCCGACGTCTCAGTCACTTGAGGAAACTTGTGCCCGGGTTCGGAAAAGCATACACCATATTCAATAAGACCTTGATGGAGGCTGATGCTCACTACAAATCGGTCCGGACTTGGAACGAGATCATCCCCTCTAAAGGGTGTTTGAGAGTTGGAGGCAGATGTCATCCTCATGTAAACGGGGTGTTTTTTAATGGTATTATCCTAGGCCCTGACGGCCATGTCTTGATCCCGGAAATGCAGTCATCTCTCCTTCAGCAACATATGGAGTTGTTGGAATCCTCGGTCATCCCCTTAATGCATCCTTTGGCAGATCCATCAACGGTGTTTAAAGATGGTGACGAGGCGGAGGATTTTGTTGAGGTTCACCTTCCAGATGTGCATAAGCAGGTCTCAGGGGTCGATCTCGGTCTCCCAAGCTGGGGGAAGTATGTGTTGATGAGCGCAGGCATTTTGACTGCACTGATGTTGACGATTTTCTTAATGACGTGTTGCCGAAGGACTAATAGAGCAGAATCGATACAACACAGTCTTGGAGAGACAGGGAGGAAAGTGTCGGTAACCTCCCAAAGCGGGAGGGTCATATCTTCATGGGAGTCATACAAAAGCGGAGGTGAGACCAAGCTG
>AFN27416
ATGATTCCTCAAGCTCTTTTGTTTGTGCCCCTTCTGGCTTTTCCAATGTGTTTCGGGAAATTCCCCATCTACACAATACCAGACAAACTTGGTCCCTGGAGCCCGATTGACATACATCATCTCAGCTGTCCAAATAACTTGGTTGTGGAAGACGAAGGATGCACCAACTTGTCGGGTTTCTCCTACATGGAACTTAAAGTGGGATACATTTCGGCCATAAAAGTGAACGGGTTCACGTGCACAGGTGTGATTACAGAGGCTGAGACTTACACTAACTTTGTCGGTTATGTTACCACCACGTTCAAGAGAAAGCATTTCCGCCCAACACCAGATGCATGTCGAGCTGCTTACAACTGGAAAATGGCCGGTGACCCCAGATATGAAGAATCTCTTCATAATCCGTACCCTGACTACCATTGGCTTCGAACCGTGAAAACCACGAAGGAGTCTCTCATCATCATATCCCCAAGTGTAGCAGACCTAGATCCATATGACAAATCCCTTCACTCGAGGGTCTTTCCTAGCGGGAAGTGTTTGGGAATAACAATATCATCTACCTACTGCTCGACTAACCATGATTACACCATCTGGATGCCCGAGAATCTGAGATTAGGGACATCTTGTGACATCTTTACCAATAGTAGAGGGAAGAGAGCATCCAAAGGGAGCAAGACTTGCGGATTTGTTGACGAAAGAGGCTTGTATAAGTCTTTGAAGGGGGCATGCAAGCTCAAATTATGTGGGGTTCTAGGACTTAGACTTATGGACGGAACGTGGGTCGCGATGCAAACATCGGATGAGACCAAGTGGTGTCCCCCTGATCAGTTGGTAAATCTCCACGACTTTCGCTCGGACGAGATCGAACATCTTGTCGTGGAGGAGTTGGTCAAGAAAAGAGAGGAGTGTCTGGATGCCCTAGAGTCCATCATGACTACCAAGTCTGTGAGTTTTAGACGTCTCAGCCACTTGAGAAAACTTGTCCCTGGGTTTGGAAAAGCATACACCATATTCAACAAAACCCTGATGGAAGCTGATGCTCACTACAAGTCAGTCAGGACCTGGAACGAGATCATCCCCTCCAAGGGGTGTCTGAGAGTTGGAGGGAGGTGTCATCCCCATGTAAACGGAGTGTTTTTTAACGGCATAATACTGGGCCCTGATGGCCATGTTCTGATCCCAGAGATGCAATCATCCCTCCTTCAGCAACATATGGAGTTGTTGGAATCATCAGTTATCCCTCTGATGCATCCTTTAGCAGACCCGTCTACAGTTTTCAAGGACGGTGATGAAGCAGAGGATTTTGTTGAGGTTCACCTTCCCGATGTGCACAAACAAATCTCAGGGGTTGACCTGGGTCTCCCTAACTGGGGAAAGTATGTCTTAATAATTGCAGGGGTATTGATTGCCATGATATTGACAATCTTCCTAATGACATGTTGTGGAAGAGGTAATCGACCCAAGTCCACACAACACAGTCTTGGAGGAATAGGGAGGAAGGTGTCAGCCACTTCCCAAAGCGGGAAGGTCATATCCTCGTGGGAGTCATATAAAAGCGGGGGTGAGACCAGACTG
>BAL49598
ATGGTTCCTCAGACTCTTTTGTTCGTACCTCTTCTGGTTTTTTCGTTGTGTTTCGGGAAATTCCCCATTTACACAATACCAGACAAACTTGGTCCCTGGAGCCCGATTGACATACATCATCTCAGCTGTCCAAACAATTTGGTTGTGGAGGACGAAGGATGTACCAATCTGTCAGGGTTCTCCTACATGGAACTCAAAGTGGGATACATTTCAGCTATAAAAGTGAATGGGTTCACTTGTACAGGCGTTGTGACAGAGGCAGAAACTTACACCAACTTTGTCGGTTATGTCACAACCACTTTCAAAAGAAAGCATTTCCGCCCAACGCCAGATGCATGTAGAGCCGCGTACAACTGGAAGATGGCCGGCGACCCCAGATATGAGGAGTCTCTACACAATCCGTACCCTGACTACCATTGGCTTCGGACTGTGAAAACCACCAAAGAGTCTCTTGTTATCATATCCCCAAGCGTGGCAGATTTGGACCCGTACGACAAGTCCCTCCACTCAAGGGTCTTCCCTAGCGGGAAGTGCTTGGGAATAACGGTATCTTCCACCTACTGCTCAACTAATCATGATTACACCGTCTGGAGGCCCGAGAATCCGAGACTAGGGACATCCTGTGACATCTTTACCAACAGTAGAGGGAAAAGAGCATCCAAGGGGAGCAAGACTTGCGGCTTTGTGGATGAGAGAGGCTGGTATAAGTCTTGGAAGGGAGCATGTAAACTTAAGTTATGTGGAGTTCTTGGACTTAGACTTATAGATGGAACATGGATAGCAATGCAAACATCAGAGGAAACCAAGTGGTGCCCCCCGGATCAGTTAGTGAATCTGCATGACTTTCGCTCTGATGAGATTGAGCACCTTGTTGTAGAGGAGTTGGTCAAGAAAAGAGAAGAGTGTTTGGATGCATTAGAGTCCATAATGACCACCAAGTCAGTGAGTTTCAGACGTCTCAGTCACTTAAGAAAACTTGTCCCTGGGTTCGGAAAAGCATATACCATATTCAACAAAACGTTGATGGAGGCTGATGCCCACTACAAGTCGATCCGGACTTGGAACGAAATCATCCCCTCAAAAGGGTGTCTAAGAGTGGGAGGGAAGTGTCATCCTCATGTAAACGGAGTGTTTTTTAATGGTATAATACTGGGGCCCGACGGCCATGTTCTAATCCCAGAGATGCAATCATCTCTCCTCCAGCAACATATGGAGTTGTTGGAGTCCTCGGTCATCCCTCTTATGCACCCCTTGGCAGACCCATATACAGTTTTCAAGGACGGCGATGAGGCTGAGGATTTTGTTGAAGTTCACCTTCCCGATGTGCACAAACTGGTTTCAGGGGTCGACCTGGGTCTCCCAAACTGGGGGAAGTACTTGTTAATGAGTGTAGGGGTCTTGATTGCCTTGATGTTGATAATTTTTCTAATGACATGTTGTAGAGGAGTCCATCGACCAGACTCTGCACAACAAAAGCTCGGAGGGACAGGGAGGAGGGTGTCGATTACTTCCCAAGGCGGGAGGGTCATATCTTCATGGGAGTCCTATAAAAGTGGAGGCGATACTAGACTG
>AFN24118
ATGATTCCTCAGGCTCTTCTGTTTGTGCCTCTCCTGATTCCCTCTCTGTGTCTTGGGGAATTCCCCATCTACACGATACCAGACAAGCTCGGCCCTTGGAGCCCTATCGACATACATCATCTCAGCTGTCCCAACAATCTGGTTGCAGAAAACGACGGGTGCACCAGTCTGTCAGGGTTTTCCTATATGGAACTGAAGGTGGGATACATCTCTGCCATAAAGGTGAACGGGTTCACTTGTACCGGTGTTGTGACAGAAGCAGAGACCTACACCAACTTTGTCGGTTATGTCACTACCACATTCAAGAGGAAGCACTTCCGCCCGACGCCAGATGCCTGCAGAGCCGCACACGACTGGAAGATGGCCGGTGATCCCAGATATGAAGCTTCCCTTCAAAATCCTTATCCTGATTACCATTGGCTGCGGACCGTAAAAACCACCAAGGAGTCACTTGTTATTATATCCCCGAGTGTTGCTGATTTGGACCCTTACGACAAGTCCCTTCATTCAAGAGTTTTCCCCAGTGGGAAGTGTTTGGGGATAACAGTCTCTTCCACCTACTGCTCAACCAACCATGATTACACCATCTGGATGCCCGTAGAACCAAGACTTGGAACATCTTGTGATATTTTTACCAATAGCAGAGGGAAGAGAGCATCTAAGGGGGGCAGGGTTTGTGGATTCGTGGATGAAAGGGGCTTATACAAGTCTCTCAAAGGAGCATGCAGACTCAAGCTGTGCGGAGTCCCCGGGATCCGGCTGTTGGACGGAACATGGGTCTCAATCCAGACATCAGAAGATATCAAGTGGTGCCCTCCTGATCGATTAGTGAATCTACACGACTTTCACTCGGATGAAATAGAACATCTTGTTGTAGCGGAATTAATCAAGAGGAGGGAAAATTGTCTAGATGCACTGGAGTCCATCATGACCACCAAATCAGTGACCTTCAGACGTCTCACTCACTTGAGAAAACTTGTTCCTGGGTTTGGGAAGGCATACACCATATTCAACAAGACCTTAATGGAAGCTGATGCTCATTACAAGTCAGTTAAGACTTGGAACGAAGTTATCCCTTCGAAAGGTTGCCTGGAAGTCGGAGGGAGATGTCATCCCCATGTGAACGGAGTATTCTTCAATGGTATAATTTTGGGTCCGGATGGAAATGTTCTGATCCCTGAGATGCAGTCTTCCCTGCTTCAACAACATATGGAGCTGTTAGAGTCTTCTGTCATCCCTCTGATGCATCCCTTGGCAGACCCATCAACAGTCTTCAAGGAGGGTGATGAGGCGGAAGACTTTGTTGAGGTTCATCTTCCAGATGTCCACAAGCAGGTTTCGGATGTTGACCTCGGCCTTCCGAGTTGGGGGAAGTATCTGTTGATTAGTGCAGGTGCTTTGGCAATACTGATTCTGGCGATCGTCTTAATAATATGTTGTAGGAGGGTTAATAAGACAGGATCCACACAGAGAGGTCATAGGGAATCAGGAGGGAAAATGTCTGTAGTACCTCAAAACGGGAAGATCATATCCTCATGGGAGTTGTACAAAAGTGAAAGTGAGACTGGGCTG
>AFN24113
ATGGTCCCTTGGGTCCTTCTGTTCGTGCCTTTTCTAATCTCTTCATTGTGTTTTGGGAAGTTCCCTATCTACACAATACCAGACAAGCTAGGTCCTTGGAGTCCTATCGACATACATCATCTCAGTTGTCCCAATAATCTTGTTGTGGAAGACGAGGGGTGTAATAGTCTGTCGGGGTTTTCTTACATGGAACTAAAAGTGGGATACATCTCTGCCATAAAAGTGAACGGGTTCACTTGTACTGGTGTCGTGACGGAAGCCGAGACATACACTAACTTTGTTGGTTATGTCACCACCACATTCAAGAGAAAACACTTTCGCCCAATGCCCGATGCATGTAGATCCGCATACAATTGGAAAATGGCAGGCGATCCTAGGTATGAAGAGTCCCTTCACAACCCATACCCTGATTATCATTGGCTGCGGACCGTTAAAACCACCAAGGAGTCTCTTATTATCATCTCACCAAGTGTGGCTGACCTAGACCCGTATGACAAATCCCTTCATTCAAGGATTTTCCCTGGGGGGAAATGCACGGGTCTAACAGTCTCTTCCACCTACTGCTCGACCAACCATGACTACACCATCTGGATGCCTGAAAAAGCAGGGCTCGGAACATCTTGTGACATCTTCACCAATAGTAAAGGGAAGAGAGCGTCCAAAGGAGGCAAGACTTGCGGATTTGTGGACGAGAGAGGTTTGTATAAGTCCTTGAAAGGAGCATGTAAGCTCAAGCTGTGCGGGGTTTCTGGGCTTAGACTTATGGATGGAACTTGGGTTGCGATTCAGACATTGGATGAAACCAAATGGTGCTCTCCTGATCAACTGGTGAATCTGCATGACTTCCACTCGGATGAGCTTGAGCATCTTGTTGTAGAGGAGCTGGTTAGAAAGAGGGAGGAATGTCTGGATGCATTAGAATCCATCATGACCACTAAATCAGTAAGCTTCAGACGTCTAAGCCACTTGAGAAAACTAGTTCCTGGGTTTGGGAAGGCATACACCATATTCAACAAAACCCTAATGGAGGCCGATGCCCACTACAAGTCTGTTCGGACTTGGAGCGAGATCATCCCCTCAAAAGGGTGTTTGAGGGTAGGGGGGAGATGTCATCCTCATGTGAATGGAGTGTTTTTCAACGGTATCATTCTAGGTCCGGACGGGCATGTGTTGATCCCAGAAATGCAGTCATCCCTTCTCCAACAACATGTGGAACTGTTGGAGTCCTCTGTGATCCCCCTCATGCACCCACTGGCAGATCCTTCAGCGGTTTTCAAAGATGGTGACGAGGCAGAGGATTTTGTTGAGGTTCATCTCCCAGATGTTCACAAACAGATCTCAGGGGTGGACCTGGGCCTCCCAAGCTGGGGAAAGTATATGCTGATGATTGCAGGTGCTCTAATGACTCTAATGTTGTTCATCTTCTTGATGACATGTTGCAGAAGAGTCAACAGGACGGAATCAATACGACAAGGCCCCAGGGAGTTAGAAAGCAAAGTATCAGTTACTCCCCAAAACAGAAAAGTTATATCTTCATGGGAGTCTTACAAGAGCGGAGGCGAGACCAAGCTG
>BAL49593
ATGGTTCCTCAGGCTCTTTTGCTCGTACCCCTTCTGGCGGTCTCATTTTGTTTCGGGAAATTCCCCATTTACACAATACCAGACAAGCTTGGTCCCTGGAGCCCGATTGACATACATCATCTTAGCTGTCCAAACAATTTGGTTGTGGAGGATGAAGGATGCACTAACCTGTCAGGGTTCTCCTACATGGAACTTAAAGTTGGATACATCTCCGCCATAAAAGTAAACGGGTTCACTTGCACAGGCGTTGTGACAGAGGCAGAAACCTACACCAACTTTGTCGGTTATGTCACAACCACGTTCAAGAGAAAGCATTTTCGCCCAACACCCGATGCATGTAGATCTGCGTACAACTGGAAGATGGCAGGCGACCCCAGATATGAGGAGTCTTTACACAATCCGTACCCCGACTACCATTGGCTTAGGACTGTAAAGACCACCAAAGAATCTCTCGTTATCATATCCCCCAGTGTGGCAGATTTGGACCCATACGACAAATCCCTTCACTCCAGGGTCTTCCCCAGCGGGAAGTGCTCGGGAATAACGGTGTCTTCTACCTACTGCTCGACCAATCATGATTACACCATTTGGCTGCCCGAGAATCCGAGACTAGGGACATCTTGTGACATATTCACCAATAGTAGAGGGAAGAGAGCATCCAAAGGAAGCAAGACTTGCGGCTTTGTTGATGAAAGAGGCCTGTATAAGTCCCTAAAGGGAGCATGCAAACTCAAATTATGTGGAGTTCTTGGACTTAGACTCATGGACGGAACATGGGTAGCGATGCAAACATCGGATGAGACCAAATGGTGCCCTCCTGATCAATTGGTAAACCTGCACGACTTCCGCTCGGACGAGATTGAGCATCTTGTTGTGGAGGAGTTGGTCAAGAAAAGAGAGGAGTGTCTGGATGCATTAGAGTCCATCATGACCACCAAGTCAGTGAGTTTCAGACGTCTCAGTCATTTAAGAAAACTTGTCCCCGGGTTCGGAAAGGCATATACTATATTCAACAAAACTTTGATGGAGGCTGATGCTCACTACAAGTCAGTCCGGACTTGGAACGAGATCATCCCCTCAAAAGGGTGTCTAAGAGTGGGAGGGAGGTGTCATCCTCATGTGAACGGGGTGTTCTTCAATGGTATAATACTGGGGCCTGATGGCCATGTTCTAATCCCAGAGATGCAATCATCACTCCTCCAGCAACACATGGAGTTGTTAGAATCCTCAGTCATCCCCCTGATGCACCCTTTGGCAGACCCATCTACAGTTTTCAAGGACGGTGATGAGGCCGAAGACTTTGTTGAAGTTCACCTTCCCGATGTGCACAAACAGGTCTCTGGGGTTGACCTGGGTCTCCCAAACTGGGGGAAATATGTATTAATGAGTGCAGGGGTCCTGATTGCCTTGATGTTGATAATTTTCCTAATGACATGTTGTAGAAGAGTCAATCGACCAGACTCTACACAACGCAGTTTTGGAAGGACAGGGAGGAAGGTGTCAGTTACCTCCCAAAGCGGGAAGGTCATATCTTCATGGGAGTCATATAAAAGTGGAGGCGAGACTAGGCTG
>AFN24328
ATGATCCCTCAGGCTCTTCTGTATGTGCCTCTCCTGATCCCCTCGTTGTGTTTCGGGGGATTCCCCATCTACACGATACCAGACAAGCTCGGCCCCTGGAGTCCCATTGATATACATCATCTCAGCTGTCCCAACAATTTGGTTGTGGAGGACGAGGGGTGCACCAGTCTGTCAGGGTTTTCTTACATGGAACTGAAGGTGGGGTACATCTCTGCCATAAAGGTGAACGGGTTCACTTGTACTGGTGTCGTGACCGAGGCCGAGACCTACACCAACTTTGTTGGTTATGTCACCACCACATTCAAGAGAAAACACTTTCGCCCTATGCCAGATGCATGCAGAGCTGCATACAATTGGAAGGTGGCCGGTGATCCTAGATATGAAGAATCTCTTCAAAATCCTTATCCTGACTACAGTTGGCTACGGACCGTAAAGACCACCAAAGAGTCTCTTATTATTATATCTCCAAGTGTAGCGGATTTGGACCCATACGACAAATCCCTTCATTCAAGAGTTTTCCCTGGTGGGAAGTGTTTGGGAATAACAATCTCTTCTACCTACTGCTCAACTAACCATGATTACACCATCTGGATGCCTGAAGAAGCAAGACTCGGGACATCTTGTGACATTTTTACCAACAGCAGAGGGAAGAGAGCATCCAAGGGGGGCAAGACCTGCGGATTCGTGGACGAAAGGGGCTTGTACAAGTCTCTAAAAGGAGCATGTAAACTTAAGCTGTGCGGAGTTCCCGGACTCAGACTTATGGATGGAACCTGGGTCACAATTCAGACATCAGATGAAACCAAATGGTGCCCTTCTGATCAATTGGTAAATCTACATGACTTTCACTCAGATGAGATAGAACATCTTGTCGTGGAGGAGTTGGTCAAGAAGAGGGAAGAATGTCTGGATGCACTGGAGTCCATCATGACCACCAAATCCGTAAGCTTCAGACGTCTTAGCCACTTGAGAAAACTTGTTCCTGGGTTTGGAAAGGCATATACTATATTCAACAAGACCTTAATGGAAGCTGATGCTCATTACAAGTCAATTCGGACCTGGAACGAGATCATCCCCTCAAAAGGGTGCCTAAAAGTCGGAGGGAGGTGTCATCCGCATGTGGACGGAGTGTTCTTCAATGGTATAATTCTGGGTCCGGACGGGAATGTCCTAATCCCTGAGATGCAATCGTCCCTACTTCAACAACATGTGGAGCTGTTGGAGTCCTCTGTAATCCCTCTAATGCATCCCTTGGCAGACCCATCAACAGTCTTTAAGGACGGTGATGAAGCGGAGGACTTTGTTGAGGTTCACCTTCCGGATATTCACAAACAGGTCTCAGGGGTCGACCTTGGTCTCCCAAACTGGGGGAAGTATCTGCTAATGAGTGCAGGTGCTCTGGCAACACTAATGCTGACAATCTTTTTAATGACATGTTGCAGAAGATCTAATCGAACAGAATCAATACAACGAGATCCCGGGGAGTCAGGAAAGAAAGTATCGATAACTTCCCAAGACGGGAAAGTCATATCTTCATGGGAGTTGTACAAGAGTGGAGGCGAGACCAGGCTG
>AFN27411
ATGGCTCCTCAGGCTCTTTTGTTTGTGCCCCTTCTGGTTTTTCCATTGTGTTTCGGGAAATTCCCTATTTACACGATACCAGACAAACTTGGTCCCTGGAGCCCGATTGACATACATCATCTCAGCTGTCCAAACAATTTAGTTGTGGAGGACGAAGGATGCACCAACCTGTCAGGGTTCTCCTACATGGAACTTAAAGTTGGGTACATCTCAGCCATAAAAGTGAACGGGTTCACATGCACGGGCGTTGTGACAGAGGCAGAAACCTACACTAACTTTGTTGGTTATGTCACCACCACATTTAAAAGAAAGCATTTCCGCCCAATACCAGATGCATGTAGAGCCGCGTATAATTGGAAGATGGCCGGGGACCCCAGATATGAGGAGTCTCTACACAATCCGTACCCGGACTATCATTGGCTTCGAACTGTAAAAACCACCAAGGAGTCTCTCGTTATCATATCCCCAAGTGTGGCAGATTTGGACCCATATGACAAGTCCCTTCACTCGAGGGTCTTCCCTAGCGGAAAGTGCTCAGGAATAACGGTGTCTTCTACCTACTGTTCGACTAACCACGATTACACTATTTGGATGCCCGAGAATCCGAGACTAGGGACATCTTGTGACATCTTTGCCAATAGTAGAGGGAAGAGAGCATCCAAAGGGAGTAAGACCTGCGGCTTTGTAGATGAAAGAGGCTTGTATAAGTCTCTAAAAGGAGCATGCAAACTCAAGCTATGTGGAGTTCTTGGACTTAGACTTATGGATGGAACGTGGGTCGCGATGCAGACATCGGATGAGACCAAATGGTGCCCTCCCGATCAGCTGGTGAATCTGCACGACTTCCGCTCTGATGAAATTGAGCATCTCGTCGTAGAGGAGTTGGTCAAGAAGAGAGAAGAGTGTCTGGATGCACTAGAGTCCATCATGACCACCAAGTCGGTGAGTTTCAGACGTCTCAGTCATTTAAGAAAACTTGTCCCTGGGTTCGGAAAAGCATACACCATATTCAACAAGACCTTGATGGAGGCTGATGCTCATTACAAATCAGTCCGGACTTGGAATGAGATCATCCCCTCAAAGGGGTGTTTGAGAGTAGGAGGGAGGTGTCATCCGCATGTGAACGGGGTGTTTTTCAATGGTATAATATTGGGGCCTGACGGCCATGTTCTAATCCCAGAGATGCAATCATCCCTCCTCCAGCAACATATGGAGCTGTTGGAGTCCTCAGTTATACCCCTGATGCACCCCCTGGCAGACCCGTCCACAGTTTTCAAGGACGGTGATGAGGCTGAGGATTTTGTTGAAGTTCACCTTCCCGATGTGCACAAACAGGTCTCCGGGGTTGACCTGGGTCTCCCAAACTGGGGGAAATACGTATTACTGAGTGCAGGGGCTCTGATTGCTTTGATGTTGATAATTTTCCTCATGACATGTTGTAGAAGAGTCAATCGACCAGAATCTACGCAACGCTGTCTTGGAGGGACAGGGAGAAAGGTGTCAGTTACTTCCCAAAGCGGGAAAGTCATATCTTCATGGGAGTCATATAAGAGTGGGGGTGAGACTAGACTG
>AFN24203
ATGATCCCTCAGGCTCTTCTGTATGTGCCTCTCCTGATCCCCTCGTTGTGTTTCGGGGGATTCCCCATCTACACGATACCAGACAAGCTCGGCCCCTGGAGTCCCATTGATATACATCATCTCAGCTGTCCCAACAATTTGGTTGTGGAGGACGAGGGGTGCACCAGTCTGTCAGGGTTTTCTTACATGGAACTGAAGGTGGGGTACATCTCTGCCATAAAGGTGAACGGGTTCACTTGTACTGGTGTCGTGACAGAGGCCGAGACCTACACCAACTTTGTTGGTTATGTCACCACCACATTCAAGAGAAAACACTTTCGCCCTATGCCAGATGCATGCAGAGCTGCATACAATTGGAAGGTGGCCGGTGATCCTAGATATGAAGAATCTCTTCAAAATCCTTATCCTGACTACAGTTGGCTACGGACCGTAAAGACCACCAAAGAGTCTCTTATTATTATATCTCCAAGTGTAGCGGATTTGGACCCATACGACAAATCCCTTCATTCAAGAGTTTTCCCTGGTGGGAAGTGTTTGGGAATAACAATCTCTTCTACCTACTGCTCAACTAACCATGATTACACCATCTGGATGCCTGAAGAAGCAAGACTCGGGACATCTTGTGACATTTTTACCAACAGCAGAGGGAAGAGAGCATCCAAGGGGGGCAAGACCTGCGGATTCGTGGACGAAAGGGGCTTGTACAAGTCTCTAAAAGGAGCATGTAAACTTAAGCTGTGCGGAGTTCCCGGACTCAGACTTATGGATGGAACCTGGGTCACAATTCAGACATCAGATGAAACCAAATGGTGCCCTTCTGATCAATTGGTAAATCTACATGACTTTCACTCAGATGAGATAGAACATCTTGTCGTGGAGGAGTTGGTCAAGAAGAGGGAAGAATGTCTGGATGCACTGGAGTCCATCATGACCACCAAATCCGTAAGCTTCAGACGTCTTAGCCACTTGAGAAAACTTGTTCCTGGGTTTGGAAAGGCATATACTATATTCAACAAGACCTTAATGGAAGCTGATGCTCATTACAAGTCAATTCGGACCTGGAACGAGATCATCCCCTCAAAAGGGTGCCTAAAAGTCGGAGGGAGGTGTCATCCGCATGTGGACGGAGTGTTCTTCAATGGTATAATTCTGGGTCCGGACGGGAATGTCCTAATCCCTGAGATGCAATCGTCCCTACTTCAACAACATGTGGAGCTGTTGGAGTCCTCTGTAATCCCTCTAATGCATCCCTTGGCAGACCCATCAACAGTCTTTAAGGACGGTGATGAAGCGGAGGACTTTGTTGAGGTTCACCTTCCGGATATTCACAAACAGGTCTCAGGGGTCGACCTTGGTCTCCCAAACTGGGGGAAGTATCTGCTAATGAGTGCAGGTGCTCTGGCAACACTAATGCTGACAATCTTTTTAATGACATGTTGCAGAAGAGCTAATCGAACAGAATCAATACAACGAGATCCCGGGGAGTCAGGAAAGAAAGTATCGATAACTTCCCAAGACGGGAAAGTCATATCTTCTTGGGAGTTGTACAAGAGTGGAGGCGAGACCAGGCTG
>AGK36089
ATGATTCTTCAAATTCTTTTGTTTGTTCCCCTTCTAGTTTTCTCGTCATGTTTCGGGAAATTCCCCATTTACACTATACCAGACAAACTTGGTCCATGGAGTCCCATCGATATACATCATCTCAGCTGTCCGAACAATCTGGTTGTGGAAGATGAAGGATGCACCAATCTGTCTGGATTTTCCTACATGGAACTCAAAGTGGGATATATTTCAGCCATAAAAGTGAATGGATTCACCTGTACAGGTGTGGTGACAGAAGCAGAAACCTACACTAACTTTGTTGGTTATGTCACCACCACATTTAAGAGAAAGCACTTTCACCCTATGCCGGATGCGTGCAGAGCCGCATACAACTGGAAGATGGCTGGTGACCCCAGGTATGAAGAGTCTTTGCACAATCCGTACCCTGACTACCACTGGCTCCGAACTGTCAAGACCACCAAGGAGTCCCTTGTCATCATATCTCCGAGCGTTGCGGACTTGGACCCGTACGACAAATCCCTTCACTCGAGAGTTTTCCCTGGCGGAAAATGCTCAGGAATAACCGTGTCCTCCACTTGCTGCTCTACTAACCACGACTACACCATCTGGATGCCTGAAAATCCTAGACTGGGAACTTCGTGTGACATTTTCACCAATAGTAGAGGGAAGAGGGCATCAAAAGGGGGCAAGACTTGTGGATTTGTGGATGAAAGAGGCTTGTACAAGTCTCTAAAGGGAGCATGCAAGATGAAGCTATGTGGGGTTCTAGGACTTAGACTTATGGACGGAACATGGGTCGCAATTCAGACATCAGATGAGGTCAAATGGTGCTCTCCTGATCAGCTAGTAAATCTACACGACTTTCACTCGGATGAGATTGAACATCTCGTTGTGGAGGAGTTGGTCAAAAAGAGAGAAGAGTGTCTGGATGCACTGGAGACTATTATGACAACAAAGTCCGTGAGTTTCAGACGTCTCAGTCATTTGAGGAAGCTAGTCCCTGGGTTTGGAAAGGCGTATACCATATTCAACAAAACCTTGATGGAAGCTGATGCTCACTATAAATCAATCCAGACTTGGAATGAAATCATCCCCTCCAAAGGGTGTTTAAGAGTTGGGGGGAGATGTCATCCTCATGTGAACGGAGTGTTCTTCAATGGCATCATACTGGGTCCTGACGGACATGTTCTAATCCCAGAGATGCAATCGTCCCTCCTCCACCAACATATGGAATTGTTGGAATCCTCAGTCATCCCTTTGATGCATCCCTTGGCAGACCCGTCAACAGTCTTTAAAGACGGCGACGAGGCAGAGGACTTTGTTGAGGTTCACCTTCCGGAGGTGCACAAGCAGATCTCGGGGGTTGATCTTGGTCTCCCAAACTGGGGGAAGTATGTGCTGATAAGTGCAGGTGCTCTGACTGCATTAATGTTGATGATTTTCTTAATGACGTGTTGCAGAAAGACTAATAGACCAGAGTCAATACAACACAGTCCTGGAGAGACAGAGAGGAAAGTGTCGGTGACTTCTCATAACGGAAGGGTCATATCTTCATGGGAATCATATAAAAGCGGAGGTGAGACTAAGCTG
>AFN24453
ATGATCCCTCAGGCTCTTCTGTATGTGCCTCTCCTGATCTCCTCGTTGTGTTTCGGGGGATTCCCCATCTACACGATACCAGACAAGCTCGGCCCCTGGAGTCCCATTGACATACATCATCTCAGCTGTCCCAACAATTTGGTTGTGGAGGACGAGGGGTGCACCAGTCTGTCAGGGTTTTCTTACATGGAACTGAAGGTGGGGTACATCTCTGCCATAAAGGTGAATGGGTTCACTTGTACTGGTGTCGTGACAGAAGCCGAGACCTACACCAACTTTGTTGGTTATGTCACCACTACATTCAAGAGAAAACACTTTCGCCCTATGCCAGACGCATGCAGAGCTGCATACAATTGGAAGATGGCCGGTGATCCTAGATATGAAGAATCTCTTCAAAATCCTTATCCTGACTACAGTTGGCTACGGACCGTAAAGACCACCAAAGAGTCTCTTATTATCATATCTCCAAGTGTAGCGGATTTGGACCCATACGACAAATCCCTTCATTCAAGAGTTTTCCCTGGTGGGAAGTGTTTGGGAATAACAATCTCTTCTACCTACTGCTCAACTAACCATGATTACACCATCTGGATGCCTGAAGAAGCAAGACTCGGGACTTCTTGTGACATTTTTACCAACAGCAGAGGGAAGAGAGCATCCAAGGGGGGCAAGACCTGCGGATTCGTGGACGAAAGGGGCTTGTACAAGTCTCTAAAAGGAGCATGTAAACTTAAGCTGTGCGGAGTTCCCGGACTCAGACTTATGGATGGAACCTGGGTCACAATTCAGACATCAGATGAAACCAAATGGTGCCCTTCTGATCAATTGGTAAATCTACATGACTTTCACTCAGATGAGATAGAACATCTTGTCGTGGAGGAGTTGGTCAAGAAGAGGGAAGAATGTCTGGATGCACTGGAGTCCATCATGACCACCAAATCCGTAAGCTTCAGACGTCTTAGCCACTTGAGAAAACTTGTTCCTGGGTTTGGAAAGGCATATACTATATTCAACAAGACCTTAATGGAAGCTGACGCTCATTACAAGTCAATTCGGACCTGGAACGAAATCATCCCCTCAAAAGGGTGCCTAAAAGTCGGAGGGAGGTGTCATCCTCATGTGGACGGAGTGTTCTTCAATGGTATAATTCTGGGTCCGGACGGGAATGTCCTGATCCCTGAGATGCAATCGTCCCTACTTCAACAACATGTGGAGCTGTTGGAGTCCTCTGTAATCCCTCTAATGCATCCCTTGGCAGACCCATCAACAGTCTTTAAGGATGGTGATGAAGCGGAGGACTTTGTTGAGGTTCACCTTCCGGATATTCACAAACAGGTCTCAGGGGTCGACCTTGGTCTCCCAAACTGGGGGAAGTATCTGCTAATGAGTGCAGGTGCTCTGGCAACACTAATGCTGATAATCTTCTTAATGGCATGTTGCAGAAGAGCTAATCGAACAGAATCAATACAACGAGATCCCGGGGAGTCAGGAAGGAAAGTATCGATACCTTCCCAAGACGGGAAAGTCATATCTTCATGGGAGTTGTACAAGAGTGGAGGCGAGACCAGGCTG
>AFN24323
ATGATCCCTCAGGCTCTTCTGTATGTGCCTCTCCTGATCCCCTCGTTGTGTTTCGGGGGATTCCCCATCTACACGATACCAGACAAGCTCGGCCCCTGGAGTCCCATTGATATACATCATCTCAGCTGTCCCAACAATTTGGTTGTGGAGGACGAGGGGTGCACCAGTCTGTCAGGGTTTTCTTACATGGAACTGAAGGTGGGGTACATCTCTGCCATAAAGGTGAACGGGTTCACTTGTACTGGTGTCGTGACAGAGGCCGAGACCTACACCAACTTTGTTGGTTATGTCACCACTACATTCAAGAGAAAACACTTTCGCCCTATGCCAGATGCATGCAGAGCTGCATACAATTGGAAGGTGGCCGGTGATCCTAGATATGAAGAATCTCTTCAAAATCCTTATCCTGACTACAGTTGGCTACGGACCGTAAAGACCACCAAAGAGTCTCTTATTATTATATCTCCAAGTGTAGCGGATTTGGACCCATACGATAAATCCCTTCATTCAAGAGTTTTCCCTGGTGGGAAGTGTTTGGGAATAACAATCTCTTCTACCTACTGCTCAACTAACCATGATTACACCATCTGGATGCCTGAAGAAGCAAGACTCGGGACATCTTGTGACATTTTTACCAACAGCAGAGGGAAGAGAGCATCCAAGGGGGGCAAGACCTGCGGATTCGTGGACGAAAGGGGCTTGTACAAGTCTCTAAAAGGAGCATGTAAACTTAAGCTGTGCGGAGTTCCCGGACTCAGACTTATGGATGGAACCTGGGTCACAATTCAGACATCAGATGAAACCAAATGGTGCCCTTCTGATCAATTGGTAAATCTACATGACTTTCACTCAGATGAGATAGAACATCTTGTCGTGGAGGAGTTGGTCAAGAAGAGGGAAGAATGTCTGGATGCACTGGAGTCCATCATGACCACCAAATCCGTAAGCTTCAGACGTCTTAGCCACTTGAGAAAACTTGTTCCTGGGTTTGGAAAGGCATATACTATATTCAACAAGACCTTAATGGAAGCTGATGCTCATTACAAGTCAATTCGGACCTGGAACGAGATCATCCCCTCAAAAGGGTGCCTAAAAGTCGGAGGGAGGTGTCATCCGCATGTGGACGGAGTGTTCTTCAATGGTATAATTCTGGGTCCGGACGGGAATGTCCTAATCCCTGAGATGCAATCGTCCCTACTTCAACAACATGTGGAGCTGTTGGAGTCCTCTGTAATCCCTCTAATGCATCCCTTGGCAGACCCATCAACAGTCTTTAAGGACGGTGATGAAGCGGAGGACTTTGTTGAGGTTCACCTTCCGGATATTCACAAACAGGTCTCAGGGGTCGACCTTGGTCTCCCAAACTGGGGGAAGTATCTGCTAATGAGTGCAGGTGCTCTGGCAACACTAATGCTGACAATCTTTTTAATGACATGTTGCAGAAGAGCTAATCGAACAGAATCAATACAACGAGATCCCGGGGAGTCAGGAAAGAAAGTATCGATAACTTCCCAAGACGGGAAAGTCATATCTTCTTGGGAGTTGTACAAGAGTGGAGGCGAGACCAGGCTG
>AFV09257
ATGGTTCCTCAGGCTCTTTTGTTTATACCCCTTTTGGTTTTTCCATTGTGTCTCGGGAAATTCCCTATCTACACGATACCAGACAAACTTGGACCCTGGAGCCCGATTGACATACATCATCTCAGCTGCCCAAACAATTTGGTTGTGGAGGACGAAGGATGCACCAACCTGTCGGGATTCTCCTACATGGAACTTAAAGTTGGATACATCTCAGCCATAAAGGTGAACGGGTTCACTTGCACAGGCGTTGTGACAGAGGCTGAAACCTACACTAACTTTGTAGGTTATGTCACCACCACGTTCAAAAGAAAGCATTTCCGCCCAATACCAGATGCATGTAGAGCCGCATACAACTGGAAGATGGCCGGTGACCCCAGATATGAAGAGTCTCTACACAATCCGTACCCTGATTACCACTGGCTTCGAACTGTAAAAACCACCAAGGAGTCTCTCGTTATCATATCCCCAAGTGTGGCGGATTTGGACCCATATGACAAATCTCTTCACTCGAGGATCTTCCCTAGCGGGAAGTGCTCAGGAATAACGGTGTCTTCTACCTACTGCTCAACTAACCACGATTACACCATTTGGATGCCTGAGAATCCGAGACTAGGGACGTCTTGCGACATTTTTGCCAATAGTAGAGGGAAGAGAGCATCTAAAGGGGGTAAGACCTGCGGCTTAGTAGATGAAAGAGGCCTGTATAAGTCTCTAAAGGGAGCATGCAAACTCAAGTTATGTGGAGTTCTTGGACTTAGACTCATGGACGGGACATGGGTTGCGATGCAAACATCAGATGAGACCAAATGGTGTCCTCCTGATCAGTTGGTGAATATGCACGACTTTCGCTCTGATGAAATTGAGCATCTTGTTGTAGAGGAGTTGGTCAAGAAGAGAGAGGAGTGTCTGGACGCACTAGAGTCCATCATGACCACCAAGTCAGTGAGTTTCAGACGTCTTAGTCATTTAAGAAAACTTGTCCCTGGGTTCGGAAAAGCATACACCATATTCAACAAGACCTTGATGGAGGCTGATGCTCACTACAAGTCAGTCCGGACCTGGAATGAGATCATCCCCTCAAAAGGGTGTTTAAGAGTTGGAGGGAGGTGTCATCCCCATGTGAACGGGGTGTTTTTCAATGGTATAATATTAGGGCCTGACGGCCATGTTCTGATCCCCGAGATGCAATCATCCCTCCTTCAACAACATATGGAGTTATTGGAATCCTCAGTTATTCCCCTGATGCACCCCCTGGCAGACCCGTCCACAGTTTTCAAGGATGGGGATGAGGCTGAGGATTTTGTGGAAGTTCACCTTCCTGATGTGCACAAACAGGTCTCAGGGGTTGACCTGGGTCTCCCGAACTGGGGGAAATATGTATTACTGAGTGCAGGGACCCTGATTGCCTTGATGTTGATAATTTTTCTAATGACGTGTTGTAGAAGAGTCAATCGACCAGAATCTACGCAACGCAGTCTCGGAGGGGCAGGGAGGAGGGTGTCGGTCACTTCCCAGAGCGGGAAGGTCATATCTTCATGGGAGTCATATAAAAGTGGGGGTGAGACTAGATTG
>AFN24208
ATGATCCCTCAGGCTCTTTTGTCTGTGCCTCTTCTAATTTCCTCGTTGTGTTTCGGGAAATTCCCCATCTACACGATACCAGAGAAGCTCGGCCCTTGGAGTCCCATCGACATACATCACCTCAGCTGTCCTAACAATTTGGTTGTGGAGGATGAGGGATGCAACAGTCTGTCAGGGTTTTCTTACATGGAACTGAAGGTGGGATACATCTCTGCCATAAAAGTTAATGGGTTCACTTGTACTGGTGTTGTGACAGAAGCTGAGACCTACACCAACTTTGTTGGTTACGTCACCACCACATTCAAGAGAAAACACTTCCGCCCTATGCCGGATGCATGCAGAGCCGCATATAACTGGAAGACGGCCGGCGATCCTAGATATGAAGAGTCCCTTCACAATCCTTATCCTGATTACCATTGGCTAAGGACTGTAAAAACCACCAAAGAATCCCTTATTATCATATCGCCAAGTGTGGCTGATTTGGACCCCTACGACAAATCTCTTCATTCAAGAATCTTCCCTGGTGGGAAATGCTTGGGAATAACAATCTCTTCCACCTACTGTTCAACTAATCATGATTATACTATCTGGATGCCCGAAGAAGCAAGACTCGGGACATCTTGTGACATTTTTACCAACAGCAAAGGGAAGAGAGCTTCCAAGGGGGGTAGGACTTGTGGATTCGTGGATGAACGGGGCTTGTATAAGTCTCTAAAAGGGGCATGTAAACTTAAGCTGTGCGGAGTTCCTGGACTCAGACTTATGGATGGAACGTGGGTCGCTATTCAGACACCAAATGAGACCAAATGGTGCTCTCCTGATCAGCTGGTGAATGTACATGACTTTCGCTCAGATGAGATAGAACATCTCGTCGTGGAGGAGTTGATCAGGAAAAGGGAAGAATGTCTAGATGCACTGGAGTCCATCATGACTACAAAATCAGTAAGCTTCAGGCGTCTCAGCAACTTGAGAAAACTTGTTCCTGGGTTTGGAAAGGCATATACTATATTCAACAAAACCTTGATGGAGGCTGATGCTCACTACAAGTCAGTTCGGACTTGGAATGAAATCATCCCCTCAAGAGGGTGCCTGAAAGTCGGAGGGAGGTGTCATCCTCATGTGAATGGAGTGTTTTTCAATGGTATAATTTTGGGTCCGGATGGGCATATCCTGATTCCGGAGATGCAATCATCCCTCCTCCAACAGCATATGGAGCTGTTAGAATCCTCTGTAATCCCCTTAATACATCCTCTGGCAGACCCATCAACAGTCTTCAAGGACGGTGATGAGGCGGAGGACTTTGTTGAGGTTCACCTTCCGGACGTTCACCAACAGGTCTCAGGGGTTGACCTCGGTCTCCCAGACTGGGGGAAGTATGTGCTGATGAGTGCAGGTGCTCTAGCGACCGTGATGCTGACAATATTCTTGATAACCTGTTGCAGAAGGGTCAAGAGAACAGAATCAGTACAACAAGGTCTTGGTGAGTCAGGAAGGAAAGTGTCGGTAGCTCCCCAAAACGGAAAAGTCATGTCCTCATGGGAATATTACAAGAGTGGAGGCGGGACCAGGCTG
>ACN65034
ATGATTCCTCAAGTTCTATTGTTTGTTCCCCTTCTAGTTTTCTCGTCGTGTTTTGGGAAATTCCCCATTTACACGATACCAGACAAACTTGGTCCATGGAGTCCCATCGATATACATCATCTCAGCTGTCCGAACAATCTGGTTGTGGAAGATGAAGGATGCACCAATCTGTCTGGATTTTCCTACATGGAACTCAAAGTGGGATATATTTCAGCCATAAAAGTGAACGGATTCACCTGTACAGGTGTGGTGACCGAAGCAGAAACCTACACTAACTTTGTTGGTTATGTCACCACCACGTTTAAGAGAAAGCACTTTCGCCCTATGCCGGATGCGTGCAGAGCCGCATACAACTGGAAGATGGCTGGTGACCCCAGGTATGAAGAGTCTCTGCACAATCCGTACCCCGACTACCACTGGCTCCGAACTGTCAAGACCACCAAGGAGTCCCTTGTCATCATATCTCCGAGCGTTGCAGATTTGGACCCGTACGATAAATCCCTTCACTCGAGAGTTTTTCCTGGCGGAAAATGCTCAGGAATAACCGTGTCCTCCACTTGCTGCTCTACTAACCACGACTACACCATCTGGATGCCTGAAAATCCTAGACTGGGAACTTCATGTGACATTTTCACCAATAGTAGAGGGAAGAGGGCATCAAAAGGGGGCAAGACTTGTGGATTTGTGGATGAAAGAGGCTTGTACAAGTCTCTAAAGGGAGCATGCAAGCTGAAGCTATGTGGGGTTCTAGGACTTAGACTTATGGACGGAACATGGGTCGCGATTCAGACATCAGATGAGATCAAATGGTGCTCTCCTGATCAGCTAGTAAATCTACATGACTTTCACTCGGATGAGATTGAACATCTTGTTGTGGAGGAGTTGGTCAAAAAGAGGGAAGAGTGTCTGGACGCACTGGAGACTATTATGACCACAAAGTCCGTGAGTTTCAGACGTCTTAGTCATTTGAGGAAGCTAGTCCCTGGGTTTGGAAAGGCGTATACCATATTCAACAAAACCTTGATGGAGGCTGATGCTCACTACAAATCAATCCGGACTTGGAATGAAATCATCCCCTCAAAAGGGTGTTTAAGAGTTGGGGGGAGATGTCATCCTCATGTGAACGGGGTGTTCTTCAATGGCATTATACTGGGTCCTGACGGACATGTTCTAATCCCAGAGATGCAGTCGTCCCTCCTCCACCAGCATATGGAATTGTTGGAGTCCTCAGTCATCCCTTTGATGCATCCCTTAGCAGACCCGTCAACAGTCTTTAAAGACGGCGACGAGGCAGAGGACTTTGTTGAGGTTCACCTTCCGGATGTGCACAAGCAGATCTCGGGGATTGATCTTGGTCTCCCAAACTGGGGGAAGTATGTGCTGATAAGTGCAGGTGCTCTGACTGCATTAATGTTGACGATTTTCTTAATGACGTGTTGCAGAAAGACTAATAGAGCAGAGTCAATACAACACAGTCCTGGAGAGACAGGGAGGAAAGTGTCGGTGACTTCTCACAACGGAAGGGTCATATCTTCATGGGAATCATATAAAAGCGGAAGTGAGACCAAGCTG
>ACF94321
ATGGTTCCTCAGGCTCTCCTGTTTGTACCCCTTCTGGTTTTTCCATTGTGTTTTGGGAAATTCCCTATTTACACGATACCAGACAAGCTTGGTCCCTGGAGTCCGATTGACATACATCACCTCAGCTGCCCAAACAATTTGGTAGTGGAGGACGAAGGATGCACCAACCTGTCAGGGTTCTCCTACATGGAACTTAAAGTTGGATACATCTTAGCCATAAAAGTGAACGGGTTCACTTGCACAGGCGTTGTGACGGAGGCTGAAACCTACACTAACTTCGTTGGTTATGTCACAACCACGTTCAAAAGAAAGCATTTCCGCCCAACACCAGATGCATGTAGAGCCGCGTACAACTGGAAGATGGCCGGTGACCCCAGATATGAAGAGTCTCTACACAATCCGTACCCTGACTACCGCTGGCTTCGAACTGTAAAAACCACCAAGGAGTCTCTCGTTATCATATCTCCAAGTGTGGCAGATTTGGACCCATATGACAGATCCCTTCACTCGAGGGTCTTCCCTAGCGGGAAGTGCTCAGGAGTAGCGGTGTCTTCTACCTACTGCTCCACTAACCACGATTACACCATTTGGATGCCCGAGAATCCGAGACTAGGGATGTCTTGTGACATTTTTACCAATAGTAGAGGGAAGAGAGCATCCAAAGGGAGTGAGACTTGCGGCTTTGTAGATGAAAGAGGCCTATATAAGTCTTTAAAAGGAGCATGCAAACTCAAGTTATGTGGAGTTCTAGGACTTAGACTTATGGATGGAACATGGGTCTCGATGCAAACATCAAATGAAACCAAATGGTGCCCTCCCGATAAGTTGGTGAACCTGCACGACTTTCGCTCAGACGAAATTGAGCACCTTGTTGTAGAGGAGTTGGTCAGGAAGAGAGAGGAGTGTCTGGATGCACTAGAGTCCATCATGACAACCAAGTCAGTGAGTTTCAGACGTCTCAGTCATTTAAGAAAACTTGTCCCTGGGTTTGGAAAAGCATATACCATATTCAACAAGACCTTGATGGAAGCCGATGCTCACTACAAGTCAGTCAGAACTTGGAATGAGATCCTCCCTTCAAAAGGGTGTTTAAGAGTTGGGGGGAGGTGTCATCCTCATGTGAACGGGGTGTTTTTCAATGGTATAATATTAGGACCTGACGGCAATGTCTTAATCCCAGAGATGCAATCATCCCTCCTCCAGCAACATATGGAGTTGTTGGAATCCTCGGTTATCCCCCTTGTGCACCCCCTGGCAGACCCGTCTACCGTTTTCAAGGACGGTGACGAGGCTGAGGATTTTGTTGAAGTTCACCTTCCCGATGTGCACAATCAGGTCTCAGGAGTTGACTTGGGTCTCCCGAACTGGGGGAAGTATGTATTACTGAGTGCAGGGGCCCTGACTGCCTTGATGTTGATAATTTTCCTGATGACATGTTGTAGAAGAGTCAATCGATCAGAACCTACGCAACACAATCTCAGAGGGACAGGGAGGGAGGTGTCAGTCACTCCCCAAAGCGGGAAGATCATATCTTCATGGGAATCACACAAGAGTGGGGGTGAGACCAGACTG
>AFN24193
ATGATCCTTCAGGCTCTTCTATTTGTGCCTATCCTTATTTCCTCGTTTTGTTTCGGGGACTTCCCCATCTACACGATACCAGAGAAACTTGGCCCTTGGAGTCCCATCGACATACATCATCTCAGCTGCCCCAACAACCTAGTCGTGGAAGATGAGGGATGCAGCAGTCTGTCAGGGTTTTCTTACATGGAGCTGAAGGTGGGATACATCTCTGCCATAAAGGTGAATGGGTTCACCTGTACCGGTGTCGTGACAGAGGCTGAGACCTACACCAATTTTGTAGGTTATGTCACCACCACGTTTAAGAGGAAGCACTTCCGTCCGATGCCAGATGCATGCAGAGCCGCATACAACTGGAAGACAGCCGGTGATCCTAGATATGAAGAGTCCCTTCAAAATCCCTATCCTGATTACCATTGGCTACGGACAGTAAAAACCACCAAAGAGTCTCTCGTTATCATATCACCAAGTGTGGCTGATTTGGATCCCTACGATAAATCCCTTCATTCAAGAGTCTTCTCAGATGGGAAGTGTTTGGGAATAACAATCTCTTCTACCTACTGCTCCACTAATCATGATTACACTATCTGGATGCCCGAGGAAGCAAGACTTGGAACGTCTTGTGACATCTTCACAACCAGCAGAGGGAAGAGAGCCTCTAAAGGGGGCAAGACTTGCGGATTCGTTGATGAAAGGGGTTTATATAAGTCTCTCAAAGGGGCATGTAAGCTCAAACTGTGCGGAGTTTCTGGGCTTAGACTTATGGATGGAACCTGGGTATCAATTCAGGCACCAGACGAGGCCAAATGGTGCTCTACTGATCAACTGGTGAATATACATGATATTCGCTCGGATGAGATAGAACATCTTGTTGTAGAGGAGTTGGTCAAGAAGAGGGAAGAGTGTCTGGATGCATTGGAGTCTATTATGACCACCAAATCGGTAAGCTTCAGGCGTCTCAGCCACTTGAGAAAACTTGTTCCTGGGTTCGGAAAGGCATATACTATATTCAACAAGACATTGATGGAGGCTGATGCTCACTACAAGTCAGTTCGGACTTGGAGTGAGGTCATCCCATCGAAAGGGTGCCTAAGTGTCGGAGGAAGGTGTCATCCCCATGAGAACGGAGTGTTTTTCAATGGTATAATTCTGGGTCCTGATGGGAGTGTCTTGATCCCGGAGATGCAATCTTCCCTACTTCAACAGCATATGGAGCTGTTAGAATCATCTGTAATCCCCCTAATGCATCCCTTGGCAAACCCATCAACGGTCTTCAAGGATGGTGACGAGGCGGAGGACTTTGTTGAAGTTCACCTTCCAGACGTTCAAGAACAGATCTCAGGGGTTGACCTTGGTCTCCCAAACTGGGGGAAGTATGTGATGATGAGTGCAGGTGCTCTGGCGATCCTAATGCTGACAATCTTCTTGATGACATGTTGCAGAAGAGCTAATAGAACAAGATCAACACAACGAGATCTTGGGGGGTTAGAAAGGAAAGTATCGGTTCCTCCCAAAGATGGGAGAGTCATGTCTTCATGGGAGTCATACAAAAGTGGAGGTGAGACTAGTCTG
>BAA24086
ATGGTTCCGCAAGCTCTTTTGCTTGTACCCATTCTGGGTTTTTCCTTGTGTTTCGGGAAATTCCCTATTTACACGATACCAGACACACTTGGTCCCTGGAGCCCGATCGATATACATCATCTCAGTTGCCCAAACAATTTGGTTGTAGAGGACGAAGGATGCACCAACCTGTCAGGGTTCTCATACATGGAACTTAAAGTTGGATACACCTCAGCCATAAAGGTGAACGGGTTCACTTGCACAGGCGTTGTAACAGAGGCAGAAACCTACACTAACTTTGTTGGTTATGTCACCACCACTTTCAAAAGAAAGCATTTCCGCCCAACACCAGATGCTTGTAGAGCTGCGTACAACTGGAAGATGGCCGGTGACCCCAGATATGAAGAGTCTCTACACAGTCCGTACCCTGACTACCATTGGCTTCGAACTGTAAAAACCACAAAGGAGTCCCTCGTTATCATATCTCCAAGTGTGGCAGATTTGGACCCATATGACAACTCCCTCCACTCGAGGGTCTTCCCTAGCGGAAAGTGCTCAGGAATAACAAGATCTTCTGTCTACTGCTCAACTAACCACGATTACACCGTTTGGATGCCTGAAATTCTGAGACTAGGGACATCTTGTGACATTTTTACCAATAGTAGAGGGAAGAGAGTATCCAAGGGGAGCACGACCTGTGGCTTTATAGATGAAAGAGGCCTATACAAGTCTCTAAAAGGCGCATGCAAACTCAAGTTGTGTGGAGTTCTTGGACTGAGACTTATGGACGGAACATGGGTCTCGATGCAGACATCAAATGAGACCAAATGGTGTCCTCCCAATCAGTTGGTTAATCTGCACGACCTTCGCTCAGATGAACTCGAGCATCTTGTTATAGAGGAGTTGGTCAAGAAAAGAGAGGAGTGTCTGGATGCATTAGAGTCCATCATAACCACCAAGTCAGTGAGTTTCAGACGTCTCAGTCATTTAAGAAAACTTGTCCCCGGGTTCGGAAAAGCATATACCATATTCAACAAGACCTTGATGGAGGCTGAAGCTCACTACAAGTCAGTCAGGACTTGGAATGAGATCATCCCCTCAAAAGGATGTTTGAGAGTTGGAGGGAGGTGTCATCCTCATGTAAACGGGGTGTTTTTCAATGGTATAATATTAGGGCCTGACGGTCATGTTTTAATCCCAGAGATGCAATCATCCCTCCTCCAGCAACATATAGAGTTATTGGAATCCTCAGTTATTCCCCTGATGCACCCCCTTGCAGACCCGTTCACAGTTTTCAAGGACGGCGATGAGACTGAGGATTTTATAGAAGTTCACCTTCCCGATGTGCACGAACAGGTCTCAGGGGTTGACCTGGGTCTCCCGAACTGGGGGAAGTATGTATTACTAAGTGCAGGGACCTTGATTGCCTTGGTGTTGATAATTTTCCTAATGACATGTTGTAGAAAAGTCGATCGGCCAGAATCTACACAACGCAGTCTCAGAGGGACAGGAAGGAACGTGTCAGTCACCTCCCAAAGCGGGAAATTCATAAATTCATGGGAGTCGTATAAAAGTGGGGGTGAGACTGGACTG
>AFN24198
ATGATCCCCCAGGCTCTTCTGTTTGTGCCTCTCCTGATTCCCTCGCTGTGTCTCGGGAAGTTCCCCATCTACACGATACCAGATAAGCTTGGCCCCTGGAGCCCGATCGACATACATCATCTCAGCTGTCCCAACAATTTGGTTGTGGAAGACGAAGGGTGCACCAGTCTGTCAGGGTTCTCCTATATGGAACTGAAGGTGGGATACATCTCAGCCATAAAGGTGAACGGGTTCACTTGTACCGGTGTTGTGACAGAAGCCGAGACCTACACCAACTTTGTCGGTTATGTCACCACCACATTTAAGAGAAAACACTTCCGCCCGATGCCAGATGCCTGCAGAGCTGCACACGACTGGAAGATAGCCGGCGATCCTAGATATGAAGATTCTCTTCAAAACCCTTATCCTGATTACCATTGGCTACGGACCGTAAAGACCACCAAGGAGTCTCTCGTTATTATATCTCCGAGTGTGGCTGAGTTGGACCCCTACGACAAATCCCTTCATTCAAGAGTTTTCCCCAGTGGGAAGTGTTTGGGGATAACAGTCTCTTCTACCTATTGCTCAACTAACCACGATTACACCATCTGGATGCCCGTAGAAGCAAGACTTGGGACATCTTGTGATATTTTCACCAATAGCAGAGGGAAGAAAGCATCTAAGGGGGGCAGGACTTGCGGATTTGTAGATGAAAGGGGCTTGTACAAGTCTCTGAAAGGAGCATGCAAACTCAAGCTATGCGGAGTCCCCGGGCTCCGGCTGATGGATGGAACCTGGGTCTCAATCCAGACATCAGATGATATTAAATGGTGCCCTCCTGATCAATTGGTGAATCTACATGACTTTCACTCAGATGAAATAGAACATCTCGTCGTAGAGGAATTGATCAAGAAAAGGGAAGGATGTTTAGATGCACTGGAGTCCATAATGACCACTAAATCAGTGAGCTTCAGACGTCTCAGCCACTTGAGAAAGCTTGTTCCTGGGTTTGGGAAGGCATACACCATATTCAATAATACCTTAATGGAAGCTGATGCTCATTACAAGTCAGTTCGGACTTGGAACGAAGTCATCCCCTCAAAAGGTTGCCTAAAAGTCGGAGGGAGGTGTCATCCCCCTGTGAACGGAGTATTCTTCAATGGTATAATTTTGGGTCCAGATGGGAATGTTCTGATCCCTGAGATGCAATCGTCCCTGCTTCAACAACATATGGAACTGTTGGAGTCCTCTGTTATTCCTCTGATGCACCCCTTGGCAGACCCATCAACAGTCTTCAAAGACGGTGATGAGGCGGAAGACTTTGTTGAGGTTCATCTTCCGGATGTTCACAAACAGGTCTCGGATGTTGACCTTGGTCTTCCGAGTTGGGGGAAGTATCTGTTGATGAGCGCAGGTGCTCTGGCAACACTGATTCTGGCGATCTTCTTAATAACATGTTGTAGGAGGGCCAATAGGACAGAATCAACACAGAGAGGTCATAGGGAGTCAGGAGGGAAAGTGTCAGTAGCCCCTCAAAACGGGAAAATCATATCCTCATGGGAGTTGTACAAAAGTGAAAGTGAGACCGGGATG
>AFN24298
ATGATCTTTCAGGCTCTTCCGTTTGTGCCTCTCCTAATCTCTTCGTTGTGTCTCGGGAAGTTCCCCATCTACACGATACCAGACAAGCTCGGTCCCTGGAGCCCTATCGACATACATCACCTCAGCTGTCCAAATAATTTAGTTGTGGAGGACGAGGGGTGCACCAGCCTATCAGGGTTCTCTTACATGGAACTTAAGGTGGGATACATCTCGGCCATAAAGGTGAATGGGTTCACTTGTACAGGTGTTGTAACAGAAGCTGAAACCTATACCAATTTTGTGGGTTATGTCACCACCACATTCAAGAGGAAACATTTTCGCCCTATACCAGATGCATGCAGGGCTGCATACAACTGGAAGATGGCTGGTGATCCTAGATATGAGGAGTCTCTTCAGAATCCTTATCCCGAGTACCACTGGCTACGGACCGTAAAGACCACCAAGGAGTCTCTTATCATCATATCCCCGAGTGTGGCTGATTTGGACCCATACAACAAATCTCTTCATTCTAGGGTGTTTCCTGGTGGGAAGTGTCTGGGAATAACGATCTCTTCCACCTACTGCTCAACCAACCATGATTACACCATCTGGATGCCCGAGGAACCGAGACTTGGGACATCTTGTGACATTTTTACCAGCAGCAAGGGAAAGAAGGCATCTAAAGGAGGCAAGACTTGTGGGTTTGTGGATGAAAGGGGCTTGTACAAGTCTCTAAAAGGAGCATGTAAGCTCAAGCTGTGCGGAGTTCTCGGACTTAGACTTATGGATGGAACCTGGGTTTCAATTCAAACGTCAGACGATACTAAATGGTGCCCTCCGGATCAATTGGTGAATCTACATGACTTTCACTCAGACGAAATAGAGCATCTCGTCGTGGAGGAGTTGGTCAAAAAGAGAGAAGAGTGTCTGGACGCATTGGAGTCCATCATGACTACTAAATCTGTAAGTTTTAGACGTCTCAGCTATTTGAGAAAACTTGTCCCTGGGTTCGGGAAGGCATACACCATATTCAATAAGACTTTGATGGAAGCTGACGCCCACTACAAGTCTGTTCGGACTTGGAATGAGATCATCCCTTCAAAAGGGTGTTTGAAAGTCAGAGAGAGGTGTCATCCTCCTGTGGACGGAGTGTTCTTCAATGGCATAATTCTGGGTCCGGACGGGAACGTCTTGATACCTGAGATGCAATCGTCTCTACTTCAGCAACATATGGAGCTGTTGGAGTCCTCTGTGATCCCCTTAATGCATCCCTTGGCAGACCCATCAACAGTCTTCAAGGACGGAGATGAAGCGGAGGACTTTGTGGAAGTTCACCTCCCAGATGTTCACAAACAAATCTCAGGGGTTGACCTTGGTCTCCCGAGTTGGGGGAAATATCTCCTGATGATCGCAGGTGGCCTAGCGACACTAGCTCTGATAATCTTCTCGATGGCATGTTGTAGAAGGGCCAAGCGAACAGAGCCAGGACGACGAGGCTCTGGAGAGTCAGGAAAGAGGGTACCGGCAACCCCCCAGACGAGAAAAGTCGTATCTTCATGGGAGTTGTACAAGAGTGAAGGCGATGCCAGGCTG
>BAJ49863
ATGGTCCCGCAGGCCCTTTTGTTTGTGCCTCTTCTGGTGTTCTCATTGTGTTTCGGGAAGTTCCCCATTTACACGATACCAGACAAGCTTGGTCCATGGAGTCCCATTGATATACATCATCTCAGCTGTCCAAACAATCTGGTTGTAGAGGATGAAGGATGCACCAACCTATCAGGATTCTCCTACATGGAACTCAAAGTAGGATACATCTCAGCCATAAAAGTGAACGGCTTCACTTGTACAGGTGTGGTCACAGAAGCAGAGACTTACACTAACTTCGTTGGTTATGTCACTACCACGTTCAGAAGAAAGCACTTCCGCCCAACACCCGATGCGTGTAGGGCCGCATACAACTGGAAAATGGCTGGCGACCCCAGATATGAAGAGTCCCTGCACAATCCATACCCCGACTACCATTGGCTTCGGACTGTTAAAACCACCAAGGAGTCTCTTGTTATAATATCTCCGAGCGTGGCAGATTTGGACCCATATGACAAATCCCTTCACTCGAGAGTTTTTCCCGGCGGAAAGTGCTCAGGAATAACAGTATCTTCTACTTACTGCTCAACGAACCACGATTACACCATCTGGATGCCTGAGAATCCAAGACTCGGGACATCTTGTGACATCTTCGTCAACAGCAGAGGGAAGAGGGCGTCCAAGGGGGGCAAGACCTGTGGGTTTGTAGATGAGAGAGGTTTGTATAAGTCACTAAAAGGGGCTTGCAAACTCAAATTGTGTGGTGTGCCTGGACTTAGACTTATGGACGGAACGTGGGTCGCGATTCAGACGTCAGATGAGACCAAATGGTGCCCCCCTGATCAGTTAGTAAATCTACATGACTTTCGCTCAGATGAAATCGAACATCTTGTCGTGGAAGAGCTGGTCAAGAAAAGAGAAGAGTGCCTAGACGCGCTGGAGTCCATCATGACCACCAAGTCTGTAAGTTTCAGACGTCTCAGTCACCTGAGGAAACTCGTCCCTGGGTTCGGGAAAGCATATACTATATTCAACAAAACTTTGATGGAGGCTGATGCTCACTATAAGTCGGTCAGGACTTGGAACGAGATCATCCCTTCAAAAGGGTGTTTAAGAGTAGGAGGAAGATGTCATCCTCATGTGAATGGGGTATTTTTTAATGGTATAATATTGGGCCCTGATGGCCATGTTCTGATCCCAGAGATGCAATCGTCCCTCCTCCAACAACACATGGAATTGTTGGAATCCTCAGTCATCCCCTTAATGCATCCATTGGCAGACCCGTCAACAGTCTTCAAGGATGGTGATGAGGCGGAAGACTTTGTTGAGGTTCACCTTCCGGATGTGCACAAACTGATCTCAGGGGTCGACCTTGGTCTTCCCAGCTGGGGAAAGTATGTGTTGATGAGTGCAGGCATTCTGATAACACTGATGTTGATGATCTTCTTGATGACTTGTTGCAGGAGGGTTAATCAAGCAGGATCAAAACAACATGGGCTCGAAGGGGCAGGGAGGAAAGTATCTGTCACCTCCCAGAACGGGAGGGTCATATCCTCCTGGGAGTCATATAAAAACGGAGGTGAAACCAGGCTG
>AFN24293
ATGATCCCTCAGGCTATTCTGTCAGTGCCTCTTCTGATTTCCTCGCTGTGTTTTGGGAAATTCCCCATCTACACGATACCAGAAAAACTCGGCCCTTGGAGTCCCATTGATATACATCATCTCAGCTGCCCTAACAATCTAGTTGTGGAGGACGAGGGATGCACCACTTTGTCAGGGTTTTCTTACATAGAACTGAAGGTGGGATATATTTCTGCCATAAAAGTGAACGGATTCACCTGTACCGGTGTCGTGACAGAAGCTGAGACTTACACCAACTTTGTTGGTTATGTCACCACCACATTCAAGAGAAAACACTTCCGCCCGATGCCAGATGCATGCAGAGCCGCTTACAACTGGAAGATGGCAGGCGATCCTAGATATGAAGAGTCTCTTCACAACCCTTATCCTGATTACCATTGGCTACGGACCGTAAAAACCACCAAAGAGTCTCTTGTCATCATATCGCCAAGTGTGGCTGATTTAGATCCATACGACAAGTCCCTTCATTCGAGAGTTTTTCCTGGTGGGAAGTGTTTGGGAATAACAATCTCTTCTACCTACTGCTCCACCAACCATGATTACACTATCTGGATGCCCGAAGAAGCTAGACTCGGGACATCTTGTGACATTTTTATCAACAGCAGAGGGAAAAGAGCATCTAAGGGGGGCAGGACTTGCGGATTTGTGGATGAGAGGGGCTTATATAAGTCTTTAAAGGGGGCATGTAAACTCAAACTGTGCGGAGTTCCTGGACTTAGACTTATGGATGGAACTTGGGTTTCAATTCCGGCATCAGATGAGACCAAGTGGTGCTCCCCTGATCAACTGGTGAATGTACATGATTTTCACTCAGATGAGATAGAACATCTAGTCGTAGAGGAGTTGGTCAAAAGGAGGGAAGAATGTCTGGATGCACTGGAGTCCATTGTGACCACCAAATCAATAAGTTTCAGGCGTCTTAGCCACTTGAGAAAACTTGTTCCGGGGTTCGGAAAGGCATATACTATATTCAACAAAACCTTGATGGAGGCTGATGCCCACTACAAATCAGTTCGGACTTGGAACGAGATCATACCCTCAAAAGGGTGCTTGAGCGTCGGAGGGAGGTGTCATCCTCATGTAAACGGAGTGTTTTTCAATGGTATAATTCTGGGTCCGGACGGGAACGTATTGATCCCGGAGATGCAATCGTCCCTACTTCAACAGCATATGGAGCTGTTAGAGTCTTCTGTAATCCCCCTAATGCATCCCTTGGCAGACCCATCAACAGTCTTTAAGGACGGTGATGAGGCAGAGGACTTTGTTGAGGTTCACCTTCCAGACGTTCAAGAACAGGTCTCAGGGGTTGACCTCGGTCTCCCAAACTGGGGGAAATACGTGCTGATGAGTGCAGGTGCTCTGGCAATTCTTATACTGACAATCTTCTTAATAACATGTTGTAGAAGGGCTGATAAAACAAAATCAATACAACAAGGTCTTGGGGGGTCAGGAAGGAAAGTATCGGTCTCTCCCCAAAACGGGAAAGTCATATCTTCATGGGAGTCTTATAAGAATGGAGGCGAAACCAGGCTG
>BAM36885
ATGGTTCCTCAGGTTCTTTCGTTTGTACCCCTTCTGGTTTTCTCAACGTGTTTCGGAAAATTCCCTATCTATACGATACCAGACAAACTTGGTCCCTGGAGCCCAATTGACATACATCATCTCAGCTGTCCAAACAACCTGGTTGTGGAAGATGAAGGATGCACTAACCTGTCGGGTTTCTCCTACATGGAGCTTAAGGTGGGATACATCTCGGCCATAAAAGTAAACGGGTTCACGTGCACAGGTGTGGTGACAGAGGCAGAGACTTACACTAACTTTGTCGGTTATGTTACCACCACGTTCAAAAGAAAGCATTTCCGCCCAACACCCGATGCATGTCGAGCTGCTTACAATTGGAAGATGGCCGGTGACCCCAGATATGAAGAATCGCTGCACAATCCGTACCCTGACTACCACTGGCTTCGAACCGTTAAAACCACAAAGGAGTCCCTCGTCATCATATCCCCAAGTGTAGCGGACCTGGACCCATACAACAAATCCCTCCATTCGAGGGTCTTTCCTAGCGGGAAATGCTCGGGGATAACAATATCATCTACTTACTGCTCTACTAACCATGATTACACAATCTGGATGCCTGAGAATCCGAGACTGGGGACATCTTGTGACATCTTCACCAACAGTAGAGGGAAGAGAGCATCCAAAGGGGGCAAAACTTGTGGATTTGTTGATGAAAGAGGCTTGTATAAGTCTTTGAAAGGGGCATGCAAACTCAAGTTATGTGGAGTTCTTGGCCTTAGACTTATGGATGGAACGTGGGTTGCGATGCAAACATCGGACGAAACCAAGTGGTGTCCTCCTGATCAGTTGGTAAATCTGCACGACTTTCGCTCAGACGAGATCGAACATCTTGTTGTGGAGGAGTTGGTCAAGAAAAGAGAGGAGTGTCTGGATGCATTAGAGTCTATCATGACTACCAAGTCGGTGAGTTTCAGACGTCTCAGCCACTTGAGAAAACTTGTCCCTGGGTTCGGGAAGGCATACACCATATTCAACAAAACCTTGATGGAAGCAGATGCTCATTACAAGTCAGTCCGAACCTGGAATGAGATCATCCCCTCCAAAGGGTGTTTGAGAGTTGGAGGGAGATGTCATCCTCACGTGAACGGGGTGTTTTTTAACGGTATAATACTGGGTCCTGACGGCCATGTTCTAATCCCAGAGATGCAATCATCCCTCCTTCAGCAGCATATGGAGTTGTTGGAATCCTCAGTTATTCCCCTGATGCACCCTTTAGCAGACCCGTCTACAGTTTTCAAGGACGGTGATGAAGCAGAGGATTTTGTTGAGGTTCACCTTCCCGACGTGCACAAACAAATTTCAGGTGTTGACCTGGGTCTCCCTAGCTGGGGAAAGTATGTTTTGGTGAGTGCAGGGGTCTTGGTTGTCCTGATGTTGACAATTTTCATAATGACATGTTGCGGGAGAGTCCGTCGACCCAAGTCTACACAACACAGTCTCGGAGGGACAGGGAGGAAGGTGTCGGTCACTTCCCAAAGCGGGAAGGTCATATCTTCATGGGAGTCATATAAGAGCGGGGGTGAGACCAGACTG
>AFN24123
ATGATCCTTCAGGCTCTTCTCTTTGTGCCTCTCCTGATTTCCTCGTTGTGTTTCGGGGGATTCCCCATCTACACGATACCTGACAAGCTTGGACCTTGGAGTCCCATCGACATACATCATCTCAGCTGTCCTAACAATTTGGTCGTGGAAGACGAGGGGTGCACCAGTCTGTCGGGGTTTTCTTACATGGAACTGAAGGTGGGATACATCTCCGCCATAAAAGTGAACGGGTTCACTTGTACCGGTGTCGTGACAGAAGCCGAAACCTACACCAACTTTGTTGGTTATGTCACCACCACATTCAAGAGAAAACACTTTCGCCCGATGCCGGATTCATGCAGAGCTGCATACAACTGGAAGACGGCCGGTGATCCTCGATATGAAGAGTCTCTTCAAAATCCTTATCCAGATTACCATTGGCTACGGACCGTAAAGACCACCAAAGAGTCTCTCATTATCATATCTCCCAGTGTAGCGGATTTGGACCCATACGACAAATCCCTTCATTCAAGAGTTTTCCCTGGTGGGAAGTGTTTGGGAATAACAGTCTCTTCTACCTACTGTTCAACTAACCATGATTACACTATCTGGATGCCTGAAGAAGCAAGACTCGGGACATCTTGTGATATTTTCACCAACAGCAGAGGGAAGAGAGCATCCAAGGGGGGCAGGACTTGCGGATTCGTGGACGAAAGGGGTTTGTATAAGTCTCTAAAAGGGGCATGTAAACTTAAGCTGTGCGGAGTTCTCGGACTTAGACTTATGGATGGAACCTGGGTCACAATTCATACTTCAAATGAAACCAAATGGTGCCCTTCTGATCAATTGGTAAATCTACATGACTTTCACTCAGATGAGATAGAACATCTCGTCGTGGAGGAGTTGGTCAAGAAGAGGGAAGAATGTCTAGATGCACTAGAGTCCATCATGACCACTAAATCCGTAAGCTTCAGACGTCTCAGCCACTTGAGAAAACTTGTTCCTGGGTTTGGAAAGGCATATACTATATTCAACAAGACCTTAATGGAAGCTGATGCTCACTACAAGTCAATTCGGACTTGGAACGAGATCATCCCCTCAAAAGGGTGCCTAAAAGTCGGAGGGAGGTGTCATCCTCATGTGGACGGAGTGTTTTTCAATGGTATAATTCTAGGTCCGGACGGGAATGTTTTGATCCCTGAGATGCAATCGTCCCTACTTCAACAACATGTGGAGCTGTTGGAGTCTTCTGTAATCCCTCTAATGCATCCCTTGGCAGACCCATCAACAGTCTTCAAGGACGGTGATGAAGCGGAGGACTTTGTTGAGGTTCACCTTCCAGATGTTCACAAACAAGTCTCAGGGGTTGACCTAGGTCTCCCAAACTGGGGGAAGTATCTGCTGATGAGTGCAGGTGTTCTGGCTACACTAATGCTGACGATCTTCTTAATAACATGTTGTAGAAGAGTCGATAGAACAGAATCAATACAACGAGGTCCCGGGGAGTTAGGAAGGGAAATGTCGGTGACTTCCCAAAACGGGAAAGTCATATCTTCATGGGAGTTGTACAAGAGTGGAGGCGAGACCAGGCTG
>AFN24238
ATGGTTCTTCAGGCCCTTCTGTTCGCACCTTTTCTGATTTCATCGTTGTGCCTTGGAAAGTTCCCTATCTATACGATACCAGACAAGCTCGGCCCTTGGAGCCCTATCGATATACATCATCTCAGCTGTCCCAACAATCTAGTTGTAGAAGACGAGGGGTGCAACAGTCTATCAGGAATTTCTTACATGGAACTGAAAGTGGGATATATCTCCGCCATAAAGGTGAACGGGTTCACCTGTACTGGTGTCGTGACTGAAGCTGAGACTTACACCAACTTCGTTGGTTATGTCACCACCACATTCAAGAGAAAACACTTTCATCCGATGCCGGATGCGTGTAGATCTGCATACAACTGGAAACTGGCAGGCGATCCTCGTTATGAAGAGTCCCTTCAAAACCCATATCCCGATTACCACTGGCTGCGGACCGTAAAAACCACCAAGGAGTCTCTTATCATCATATCGCCCAGTGTGGCTGACCTGGATCCATATGACAAATCTCTCCACTCAAGGATTTTTCCTAGTGGGAAATGCTCAGGGATGACTATTTCTTCTACCTACTGCTCAACTAACCACGAATACACTATATGGATGCCCGAAAAGGCAGGTCTCGGGACGTCTTGTGACATATTTACCACCAGCAAGGGAAAGAGAGCGTCCAAAGGAGGAAAGACCTGTGGGTTTGTGGATGAAAGAGGCTTATACAAGTCCTTGAAGGGGGCATGTAAGCTCAAGCTATGTGGGGTCTCCGGGCTCAGACTAATGGATGGGACTTGGGTTGCAATCCAGACATCAGAAGAGACCAAGTGGTGTCCTCCTGATCAGTTGGTGAATCTGCATGACCTTCACTCAGATGAGATAGAGCATCTTGTTGTCGAGGAGTTGGTCAAGAAAAGGGAGGAGTGCTTAGATGCATTAGAATCTATCATGACCACTAAATCAGTAAGTTTCAGACGTCTCAGCCACTTGAGAAAACTTGTTCCAGGCTTTGGGAAAGCATATACGATATTCAACAAAACCTTAATGGAAGCGGACGCCCACTACAAGTCAATCAGAACTTGGAATGAGATAATCCCCTCAAAAGGGTGTTTGAGAGTCGGGGGGAAGTGTCATCCTCATGTGAATGGGGTGTTCTTCAACGGCATAATACTGGGTCCGGACGGGCATGTCCTGATCCCAGAGATGCAGTCGTCTCTTCTCCAACAGCATATGGAACTGTTGGAGTCTTCTGTGATCCCCCTGATGCATCCCCTGGCAGACCTCTCAACAGTCTTTAAGGATGGTGATGAAGCAGAAGACTTCGTTGAAGTTCATCTTCCGGATGTTCACAAACAGATCTCAGGGGTGGATCTTGGCCTCCCGAGCTGGGGAAAGTATGTGCTAATGAGTGCAGGTGCCTTGGCAATCCTAATGTTGGTGATCTCTTTAATGAAATGTTTCTGGGGGGTCAACAGAACAAAACCAATACAACAGGGTCCTAGAGAATCAGAACGAAAGGTATCAATTGCTCCCCAGAGCAGGAAAGTTATATCTTCTTGGGAGTCTTATAAGAGTGGAGGGGAGACTGAACTG
>AFN24233
ATGATCCCTCAGGCTCTTCTGTATGTGCCTCTCCTGATCTCCTCGTTGTGTTTCGGGGGATTCCCCATCTACACGATACCAGACAAGCTCGGCCCCTGGAGTCCCATTGACATACATCATCTCAGCTGTCCCAACAATTTGGTTGTGGAGGACGAGGGGTGCACCAGTCTGTCAGGGTTTTCTTACATGGAACTGAAGGTGGGGTACATCTCTGCCATAAAGGTGAATGGGTTCACTTGTACTGGTGTCGTGACAGAAGCCGAGACCTACACCAACTTTGTTGGTTATGTCACCACTACATTCAAGAGAAAACACTTTCGCCCTATGCCAGACGCATGCAGAGCTGCATACAATTGGAAGATGGCCGGTGATCCTAGATATGAAGAATCTCTTCAAAATCCTTATCCTGACTACAGTTGGCTACGGACCGTAAAGACCACCAAAGAGTCTCTTATTATCATATCTCCAAGTGTAGCGGATTTGGACCCATACGACAAATCCCTTCATTCAAGAGTTTTCCCTGGTGGGAAGTGTTTGGGAATAACAATCTCTTCTACCTACTGCTCAACTAACCATGATTACACCATCTGGATGCCTGAAGAAGCAAGACTCGGGACTTCTTGTGACATTTTTACCAACAGCAGAGGGAAGAGAGCATCCAAGGGGGGCAAGACCTGCGGATTCGTGGACGAAAGGGGCTTGTACAAGTCTCTAAAAGGAGCATGTAAACTTAAGCTGTGCGGAGTTCCCGGACTCAGACTTATGGATGGAACCTGGGTCACAATTCAGACATCAGATGAAACCAAATGGTGCCCTTCTGATCAATTGGTAAATCTACATGACTTTCACTCAGATGAGATAGAACATCTTGTCGTGGAGGAGTTGGTCAAGAAGAGGGAAGAATGTCTGGATGCACTGGAGTCCATCATGACCACCAAATCCGTAAGCTTCAAACGTCTTAGCCACTTGAGAAAACTTGTTCCTGGGTTTGGAAAGGCATATACTATATTCAACAAGACCTTAATGGAAGCTGATGCTCATTACAAGTCAATTCGGACCTGGAACGAAATCATCCCCTCAAAAGGGTGCCTAAAAGTCGGAGGGAGGTGTCATCCTCATGTGGACGGAGTGTTCTTCAATGGTATAATTCTGGGTCCGGACGGGAATGTCCTGATCCCTGAGATGCAATCGTCCCTACTTCAACAACATGTGGAGCTGTTGGAGTCCTCTGTAATCCCTCTAATGCATCCCTTGGCAGACCCATCAACAGTCTTTAAGGACGGTGATGAAGCGGAGGACTTTGTTGAGGTTCACCTTCCGGATATTCACAAACAGGTCTCAGGGGTCGACCTTGGTCTCCCAAACTGGGGGAAGTATCTGCTAATGAGTGCAGGTGCTCTGGCAACACTAATGCTGATAATCTTCTTAATGGCATGTTGCAGAAGAGCTAATCGAACAGAATCAATACAACGAGATCCCGGGGAGTCAGGAAGGAAAGTATCGATACCTTCCCAAGACGGGAAAGTCATATCTTCATGGGAGTTGTACAAGAGTGGAGGCGAGACCAGGCTG
>AFN24128
ATGATCCCTCAGGCTCTTCTGTATGTGCCTCTCCTGATCCCCTCGTTGTGTTTCGGGGGATTCCCCATCTACACGATACCAGACAAGCTCGGCCCCTGGAGTCCCATTGATATACATCATCTCAGCTGTCCCAACAATTTGGTTGTGGAGGACGAGGGGTGCACCAGTCTGTCAGGGTTTTCTTACATGGAACTGAAGGTGGGGTACATCTCTGCCATAAAGGTGAACGGGTTCACTTGTACTGGTGTCGTGACAGAGGCCGAGACCTACACCAACTTTGTTGGTTATGTCACCACTACATTCAAGAGAAAACACTTTCGCCCTATGCCAGATGCATGCAGAGCTGCATACAATTGGAAGGTGGCCGGTGATCCTAGATATGAAGAATCTCTTCAAAATCCTTATCCTGACTACAGTTGGCTACGGACCGTAAAGACCACCAAAGAGTCTCTTATTATTATATCTCCAAGTGTAGCGGATTTGGACCCATACGATAAATCCCTTCATTCAAGAGTTTTCCCTGGTGGGAAGTGTTTGGGAATAACAATCTCTTCTACCTACTGCTCAACTAACCATGATTACACCATCTGGATGCCTGAAGAAGCAAGACTCGGGACATCTTGTGACATTTTTACCAACAGCAGAGGGAAGAGAGCATCCAAGGGGGGCAAGACCTGCGGATTCGTGGACGAAAGGGGCTTGTACAAGTCTCTAAAAGGAGCATGTAAACTTAAGCTGTGCGGAGTTCCCGGACTCAGACTTATGGATGGAACCTGGGTCACAATTCAGACATCAGATGAAACCAAATGGTGCCCTTCTGATCAATTGGTAAATCTACATGACTTTCACTCAGATGAGATAGAACATCTTGTCGTGGAGGAGTTGGTCAAGAAGAGGGAAGAATGTCTGGATGCACTGGAGTCCATCATGACCACCAAATCCGTAAGCTTCAGACGTCTTAGCCACTTGAGAAAACTTGTTCCTGGGTTTGGAAAGGCATATACTATATTCAACAAGACCTTAATGGAAGCTGATGCTCATTACAAGTCAATTCGGACCTGGAACGAGATCATCCCCTCAAAAGGGTGCCTAAAAGTCGGAGGGAGGTGTCATCCGCATGTGGACGGAGTGTTCTTCAATGGTATAATTCTGGGTCCGGACGGGAATGTCCTAATCCCTGAGATGCAATCGTCCCTACTTCAACAACATGTGGAGCTGTTGGAGTCCTCTGTAATCCCTCTAATGCATCCCTTGGCAGACCCATCAACAGTCTTTAAGGACGGTGATGAAGCGGAGGACTTTGTTGAGGTTCACCTTCCGGATATTCACAAACAGGTCTCAGGGGTCGACCTTGGTCTCCCAAACTGGGGGAAGTATCTGCTAATGAGTGCAGGTGCTCTGGCAACACTAATGCTGACAATCTTTTTAATGACATGTTGCAGAAGAGCTAATCGAACAGAATCAATACAACGAGATCCCGGGGAGTCAGGAAAGAAAGTATCGATAACTTCCCAAGACGGGAAAGTCATATCTTCTTGGGAGTTGTACAAGAGTGGAGGCGAGACCAGGCTG
>AFN27426
ATGGTTCCTCAGGTTCTTTTGTTTGTACCCCTTCTGGGTTTTTCGTTGTGTTTCGGGAAGTTCCCCATTTACACGATACCAGACGAACTTGGTCCCTGGAGCCCTATTGACATACACCATCTCAGCTGTCCAAATAACCTGGTTGTGGAGGATGAAGGATGTACCAACCTGTCCGAGTTCTCCTACATGGAACTCAAAGTGGGATACATCTCAGCCATCAAAGTGAACGGGTTCACTTGCACAGGTGTTGTGACAGAGGCAGAGACCTACACCAACTTTGTTGGTTATGTCACAACCACATTCAAGAGAAAGCATTTCCGCCCCACCCCAGACGCATGTAGAGCCGCGTATAACTGGAAGATGGCCGGTGACCCCAGATATGAAGAGTCCCTACACAATCCATACCCCGACTACCACTGGCTTCAAACTGTAAGAACCACCAAAGAGTCCCTCATTATCATATCCCCAAGTGTGACAGATTTGGACCCATATGACAAATCCCTTCACTCAAGGGTCTTCCCTGGCGGAAAGTGCTCAGGAATAACGGTGTCCTCTACCTACTGCTCAACTAACCATGATTACACCATTTGGATGCCCGAGAATCCGAGACCAAGGACACCTTGTGACATTTTTACCAATAGCAGAGGGAAGAGAGCATCCAAAGGGAACAAGACTTGCGGCTTTGTGGATGAAAGAGGCCTGTATAAGTCTCTAAAAGGAGCATGCAGGCTCAAGTTATGTGGAGTTCTTGGACTTAGACTTATGGATGGAACATGGGTCGCGATGCAAACATCAGATGAGACCAAATGGTGCCCTCCAGATCAGTTGGTGAATTTGCACGACTTTCGCTCAGACGAGATTGAGCATCTCGTTGTGGAGGAGTTAGTCAAGAAAAGAGAGGAATGTCTGGATGCATTAGAGTCCATCATGACCACCAAGTCAGTAAGTTTCAGACGTCTCAGTCACCTGAGAAAACTTGTCCCAGGGTTTGGAAAAGCATATACCATATTCAACAAAACCTTGATGGAGGCTGATGCTCACTACAAGTCAGTCCGGACCTGGAATGAGATCATCCCCTCAAAAGGGTGTTTGAAAGTTGGAGGAAGGTGCCATCCTCATGTGAACGGGGTGTTTTTCAATGGTATAATATTAGGGCCTGACGGCCATGTCCTAATCCCAGAGATGCAATCATCCCTCCTCCAGCAACATATGGAGTTGTTGGAATCTTCAGTTATCCCCCTGATGCACCCCCTGGCAGACCCTTCTACAGTTTTCAAAGAAGGTGATGAGGCTGAGGATTTTGTTGAAGTTCACCTCCCCGATGTGTACAAACAGATCTCAGGGGTTGACCTGGGTCTCCCGAACTGGGGAAAGTATGTATTGATGACTGCAGGGGCCATGATTGGCCTGGTGTTGATATTTTCCCTAATGACATGGTGCAGAAGAGCCAATCGACCAGAATCGAAACAACGCAGTTTTGGAGGGACAGGGAGGAATGTGTCAGTCACTTCCCAAAGCGGAAAAGTCATACCTTCATGGGAATCATATAAGAGTGGAGGTGAGATCAGACTG
>AFN24338
ATGATCCCTCAGGCTCTTCTGTATGTGCCTCTCCTGATCTCCCCGTTGTGTTTCGGGGGATTCCCCATCTACACGATACCAGACAAGCTCGGCCCCTGGAGTCCCATTGACATACATCATCTCAGCTGTCCCAACAATTTGGTTGTGGAGGACGAGGGGTGCACCAGTCTGTCAGGGTTTTCTTACATGGAACTGAAGGTGGGGTACATCTCTGCCATAAAGGTGAACGGGTTCACTTGTACTGGTGTCGTGACAGAGGCCGAGACCTACACCAACTTTGTTGGTTATGTCACCACCACATTCAAGAGAAAACACTTTCGCCCTATGCCAGATGCATGCAGAGCTGCATACAATTGGAAGGTGGCCGGTGATCCTAGGTATGAAGAATCTCTTCAAAATCCTTATCCTGACTACAGTTGGCTACGGACCGTAAAGACCACCAAAGAGTCTCTTATTATTATATCTCCAAGTGTAGCGGATTTGGACCCATACGACAAATCCCTTCATTCAAGAGTTTTCCCTGGTGGGAAGTGTTTGGGAATAACAATCTCTTCTACCTACTGCTCAACTAACCATGATTACACCATCTGGATGCCTGAAGAAGCAAGACTCGGGACATCTTGTGACATTTTTACCAACAGCAGAGGGAAGAGAGCATCCAAGGGGGGCAAGACCTGCGGATTTGTGGACGAAAGGGGCTTGTACAAGTCTCTAAAAGGAGCATGTAAACTTAAGCTGTGCGGAGTTCCCGGACTCAGACTTATGGATGGAACCTGGGTCACAATTCAGACATCAGATGAAACCAAATGGTGCCCTTCTGATCAATTGGTAAATCTACATGACTTTCACTCAGATGAGATAGAACATCTTGTCGTGGAGGAGTTGGTCAAGAAGAGGGAAGAATGTCTGGATGCACTGGAGTCCATCATGACCACCAAATCCGTAAGCTTCAGACGTCTTAGCCACTTGAGAAAACTTGTTCCTGGGTTTGGAAAGGCATATACTATATTCAACAAGACCTTAATGGAAGCTGATGCCCATTACAAGTCAATTCGGACCTGGAACGAGATCATCCCCTCAAAAGGGTGCCTAAAAGTCGGAGGGAGATGTCATCCGCATGTGGACGGAGTGTTCTTCAATGGTATAATTCTGGGTCCGGACGGGAATGTCCTAATCCCTGAGATGCAATCGTCCCTACTTCAACAACATGTGGAGCTGTTGGAGTCCTCTGTAATCCCTCTAATGCATCCCTTGGCAGACCCATCAACAGTCTTTAAGGACGGTGATGAAGCGGAGGACTTTGTTGAGGTTCACCTTCCGGATATTCACAAACAGGTCTCAGGGGTCGACCTTGGTCTCCCAAACTGGGGGAAGTATCTGCTAATAAGTGCAGGTGCTCTGGCAACACTAATGCTGACAATCTTTTTAATGACATGTTGCAGAAGAGCTAATCGAACAGAATCAATACAACGAGATCCCGGGGAGCCAGGAAAGAAAGTATCGATAACTTCCCAAGACGGGAAAGTCATATCTTCATGGGAGTTGTACAAGAGTGGAGGCGAGACCAGGCTG
>AFN24448
ATGATCCCTCAGGCTCTTCTGTATGTGCCTCTCCTGATCCCCTCGTTGTGTTTCGGGGGATTCCCCATCTACACGATACCAGACAAGCTCGGCCCCTGGAGTCCCATTGATATACATCATCTCAGCTGTCCCAACAATTTGGTTGTGGAGGACGAGGGGTGCACCAGTCTGTCAGGGTTTTCTTACATGGAACTGAAGGTGGGGTACATCTCTGCCATAAAGGTGAACGGGTTCACTTGTACTGGTGTCGTGACAGAGGCCGAGACCTACACCAACTTTGTTGGTTATGTCACCACTACATTCAAGAGAAAACACTTTCGCCCTATGCCAGATGCATGCAGAGCTGCATACAATTGGAAGGTGGCCGGTGATCCTAGATATGAAGAATCTCTTCAAAATCCTTATCCTGACTACAGTTGGCTACGGACCGTAAAGACCACCAAAGAGTCTCTTATTATTATATCTCCAAGTGTAGCGGATTTGGACCCATACGATAAATCCCTTCATTCAAGAGTTTTCCCTGGTGGGAAGTGTTTGGGAATAACAATCTCTTCTACCTACTGCTCAACTAACCATGATTACACCATCTGGATGCCTGAAGAAGCAAGACTCGGGACATCTTGTGACATTTTTACCAACAGCAGAGGGAAGAGAGCATCCAAGGGGGGCAAGACCTGCGGATTCGTGGACGAAAGGGGCTTGTACAAGTCTCTAAAAGGAGCATGTAAACTTAAGCTGTGCGGAGTTCCCGGACTCAGACTTATGGATGGAACCTGGGTCACAATTCAGACATCAGATGAAACCAAATGGTGCCCTTCTGATCAATTGGTAAATCTACATGACTTTCACTCAGATGAGATAGAACATCTTGTCGTGGAGGAGTTGGTCAAGAAGAGGGAAGAATGTCTGGATGCACTGGAGTCCATCATGACCACCAAATCCGTAAGCTTCAGACGTCTTAGCCACTTGAGAAAACTTGTTCCTGGGTTTGGAAAGGCATATACTATATTCAACAAGACCTTAATGGAAGCTGATGCTCATTACAAGTCAATTCGGACCTGGAACGAGATCATCCCCTCAAAAGGGTGCCTAAAAGTCGGAGGGAGGTGTCATCCGCATGTGGACGGAGTGTTCTTCAATGGTATAATTCTGGGTCCGGACGGGAATGTCCTAATCCCTGAGATGCAATCGTCCCTACTTCAACAACATGTGGAGCTGTTGGAGTCCTCTGTAATCCCTCTAATGCATCCCTTGGCAGACCCATCAACAGTCTTTAAGGACGGTGATGAAGCGGAGGACTTTGTTGAGGTTCACCTTCCGGATATTCACAAACAGGTCTCAGGGGTCGACCTTGGTCTCCCAAACTGGGGGAAGTATCTGCTAATGAGTGCAGGTGCTCTGGCAACACTAATGCTGACAATCTTTTTAATGACATGTTGCAGAAGAGCTAATCGAACAGAATCAATACAACGAGATCCCGGGGAGTCAGGAAAGAAAGTATCGATAACTTCCCAAGACGGGAAAGTCATATCTTCTTGGGAGTTGTACAAGAGTGGAGGCGAGACCAGGCTG
>AFN27421
ATGGTTCCTCAGGCTCTTTTGTTTGTACCCCTTCTGGTTTTTCCATTGTGTTTCGGGAAATTCCCTATTTACACAATACCAGACAAACTTGGTCCTTGGAGCCCGATTGACATACATCATCTCAGCTGCCCAAACAATTTGGTTGTGGAAGACGAAGGATGCACCAACCTGTCAGGGTTTTCCTACATGGAACTTAAAGTTGGATACATCTCAGCCATAAAAGTGAATGGGTTTACTTGCACGGGCGTTGTGACAGAGGCAGAAACCTACACTAACTTTGTTGGTTATGTCACCACCACGTTCAAAAGAAAGCATTTCCGTCCAACACCAGATGCATGTAGAGCCGCGTACAACTGGAAGACGGCCGGTGACCCCAGATATGAGGAGTCTCTACACAATCCGTACCCTGACTACCATTGGCTTCGAACTGTAAAAACCACCAAGGAGTCTCTCGTTATCATATCCCCAAGTGTGGCAGACTTGGACCCATATGACAAATCCCTCCACTCGAGGGTCTTCCCTAGTGGAAAGTGCTCAGGAATAACGGTGTCTTCTACCTACTGCTCAACTAACCACGATTACACCATTTGGATGCCGGAGAATCTGAGACTAGGGACGTCTTGTGACATTTTTATCAATAGTAGAGGAAAGAGAGCATCCAAAGGGAGTCAGACCTGCGGCTTTATAGATGAGAGAGGCCTGTATAAGTCTCTAAAAGGAGCATGCAAACTCAAGTTATGTGGAGTTCTTGGACTCAGACTTATGGACGGAACATGGGTCGCGATGCAAACATCACATGAGACCAAATGGTGCCCTCCTGATCAGTTGGTGAATCTGCACGACTTTCGCTCGGATGAAATTGAGCATCTTGTTGTAGAGGAGTTGGTCAAGAAAAGAGAGGAGTGTCTGGATGCACTAGAGTCCATCATGACCACCAAGTCAGTGAGTTTCAGACGTCTCAGTCATTTAAGAAAGCTTGTTCCTGGGTTTGGAAAAGCATATACTATATTCAACAAGACCTTGATGGAGGCTGATGCTCACTACAAGTCAGTCCGGACTTGGAACGAGATCATCCCCTCAAAAGGGTGCTTAAGAGTTGGAGGGAGGTGTCACCCTCATGTGAACGGGGTGTTTTTCAATGGTATAATATTAGGGCCCGAAGGCCATGTTCTAATCCCGGAGATGCAGTCATCTCTCCTCCAGCAACATATGGAGTTGTTGGAATCCTCAGTTATTCCCCTGATGCACCCCCTGGCAGACCCGTCCACAGTTTTCAAGGAAGGTGATGAGGCTGAGAACTTTGTTGAAGTTCACCTTCCCGATGTGCACAAACAGGTCTCAGGGGTTGACCTGGGCCTCCCAAACTGGGGGAAGTATGTATTGCTGAGTTCAGGGGCTCTGATTGCCTTGATGTTGATAATTTTCCTACTGACATGTTGTAGAAGAGTCAATCGACCAGAATCTACGCAGCACAGTCTTGGAGGGAAAAGGAGGAAAGTGTCGATCACTTCCCAAAGCGGGAAGGTTATATCTTCATGGGAGTCATATAAGAGTGGGGGTGAAACTAGACTG
>AFN24333
ATGATCCCTCAGGCTCTTCTGTATGTGCCTCTCCTGATCTCCTCGTTGTGTTTCGGGGGATTCCCCATCTACACGATACCAGACAAGCTCGGCCCCTGGAGTCCCATTGACATACATCATCTCAGCTGTCCCAACAATTTGGTTGTGGAGGACGAGGGGTGCACCAGTCTGTCAGGGTTTTCTTACATGGAACTGAAGGTGGGGTACATCTCTGCCATAAAGGTGAACGGGTTCACTTGTACTGGTGTCGTGACAGAGGCCGAGACCTACACCAACTTTGTTGGTTATGTCACCACCACATTCAAGAGAAAACACTTTCGCCCTATGCCAGATGCATGCAGAGCTGCATACAATTGGAAGGTGGCCGGTGATCCTAGATATGAAGAATCTCTTCAAAATCCTTATCCTGACTACAGTTGGCTACGGACCGTAAAGACCACCAAAGAGTCTCTTATTATTATATCTCCAAGTGTAGCGGATTTGGACCCATACGACAAATCCCTTCATTCAAGAGTTTTCCCTGGTGGGAAGTGTTTGGGAATAACAATCTCTTCTACCTACTGCTCAACCAACCATGATTACACCATCTGGATGCCTGAAGAAGCAAGACTCGGGACATCTTGTGACATTTTTACCAACAGCAGAGGGAAGAGAGCATCCAAGGGGGGCAAGACCTGCGGATTCGTGGACGAAAGGGGCTTGTACAAGTCTTTAAAAGGAGCATGTAAACTTAAGCTGTGCGGAGTTCCCGGACTCAGACTTATGGATGGAACCTGGGTCACAATTCAGACATCAGATGAGACCAAATGGTGCCCTTCTGATCAACTGGTAAATCTACATGACTTTCACTCAGATGAGATAGAACATCTTGTAGTGGAGGAGTTGGTCAAGAAGAGGGAAGAATGTCTGGATGCACTGGAGTCCATCATGACCACCAAATCCGTAAGCTTCAGACGTCTTAGCCACTTGAGAAAACTTGTTCCTGGGTTTGGAAAGGCATATACTATATTCAACAAGACCTTAATGGAAGCTGATGCTCATTACAAGTCAATTCGGACCTGGAACGAAATCATCCCCTCAAAAGGGTGCCTAAAAGTCGGAGGGAGGTGTCATCCGCATGTGGACGGAGTGTTCTTCAATGGTATAATTCTGGGTCCGGACGGGAATGTCCTAATCCCTGAGATGCAATCGTCCCTACTTCAACAACATGTGGAGCTGTTGGAGTCCTCTGTAATCCCTCTAATGCATCCCTTGGCAGACCCATCAACAGTCTTTAAGGACGGTGATGAAGCGGAGGACTTTGTTGAGGTTCACCTTCCGGATATTCACAAACAGGTCTCAGGGGTCGACCTTGGTCTCCCAAACTGGGGGAAGTATCTGCTAATGAGTGCAGGTGCTCTAGCAACACTAATGCTGACAATCTTTTTAATGACATGTTGCAGAAGAGCTAATCGAACAGAATCAATACAACGAGATCCCGGGGAGTCAGGAAAGAAAGTATCGATAACTTCCCAAGACGGGAAAGTCATATCTTCATGGGAGTTGTACAAGAGAGGAGGCGAGACCAGGCTG
>ADD84785
ATGGTTCCTCAGGTTCTTTTGTTTGTACCCCTCCTGGGTTTTTCATTGTGTTTCGGGAAGTTCCCCATTTACACGATACCAGACAAACTTGGTCCCTGGAGCCCTATTGACATACACCATCTCAGCTGTCCAAATAACCTGGTTGTGGAGGACGAAGGATGTACCAACCTGTCCGAGTTCTCTTACATGGAACTTAAAGTGGGATACATCTCAGCCATAAAAGTGAACGGGTTCACTTGCACAGGTGTTGTGACAGAGGCAGAAACCTACACCAACTTTGTTGGTTATGTCACAACCACATTCAAGAGAAAGCATTTCCGCCCCACCCCAGACGCATGTAGAGCCGCGTATAACTGGAAGATGGCCGGTGACCCCAGATATGAAGAGTCTCTACACAATCCGTACCCCGACTACCATTGGCTTCGAACTGTAAAAACCACCAAAGAGTCTCTCGTTATCATATCCCCAAGTGTGACAGATTTGGACCCATATGACAAATCCCTTCACTCAAGGGTCTTCCCTGGCGGAAATTGCTCAGGAATAACGGTGTCCTCGACCTACTGCTCAACTAATCATGATTACACCATTTGGATGCCTGAGAATCTGAGACTAGGGACATCTTGTGACATTTTTACCAATAGCAGAGGGAAGAGGGCATCCAAAGGAGGCAAGACTTGCGGCTTTGTGGATGAAAGAGGCCTGTATAAGTCTCTAAAGGGAGCATGCAAACTCAAGTTATGTGGAGTTCTCGGACTTAGACTTATGGATGGAACATGGGTCGCGATGCAAACATCAGATGAGACCAAATGGTGCCCTCCAGGTCAGTTGGTGAATTTGCACGACTTTCGCTCAGACGAGATTGAGCATCTCGTTGTGGAAGAGTTAGTCAAGAAAAGAGAGGAGTGTCTGGATGCACTAGAGTCCATCATGACCACCAAGTCAGTGAGTTTCAGACGTCTCAGTCACTTGAGAAAACTTGTCCCTGGGTTTGGAAAAGCATATACCATATTCAACAAAACCTTGATGGAGGCTGATGCTCACTACAAGTCTGTCCGGACCTGGAATGAGATCATCCCCTCAAAAGGGTGTTTGAGAGTTGGGGGGAGGTGTCATCCCCATGTGAACGGGGTGTTTTTCAATGGTATAATATTAGGGTCTGACGGCCATGTTCTAATCCCAGAGATGCAGTCATCCCTCCTCCAGCAACATATGGAGTTGTTGGAATCTTCAGTTATCCCCCTGATGCACCCCTTGGCAGACCCTTCTACAGTTTTCAAAGACGGTGATGAGGTTGAGGATTTTGTTGAAGTTCACCTCCCCGATGTGCATGAACAGGTCTCAGGAGTTGAACTGGGTCTCCCGAACTGGGGGAAGTATGTATTGATGATTGCAGGGGCCTTGATTGCCCTGATGTTGATAATTTTCCTGATGACATGTTGCAGAAGAGTCAATCGACCAGAATCTACGCAAAGCAGTCTTGGAGAGACAGGGAGAAATGTGTCAGTCACTTCCCAAAGCGGAAAAGTCATATCTTCATGGGAGTCATATAAGAGTGGAGGCGAGACCAGACTG
>AFN24443
ATGATCCCTCAGGCTCTTCTGTATGTGCCTCTCCTGATCCCCTCGTTGTGTTTAGGGGGATTCCCCATCTACACGATACCAGACAAGCTCGGCCCCTGGAGTCCCATTGATATACATCATCTCAGCTGTCCCAACAATTTGGTTGTGGAGGACGAGGGGTGCACCAGTCTGTCAGGGTTTTCTTACATGGAACTGAAGGTGGGGTACATCTCTGCCATAAAGGTGAACGGGTTCACTTGTACTGGTGTCGTGACAGAGGCCGAGACCTACACCAACTTTGTTGGTTATGTCACCACCACATTCAAGAGAAAACACTTTCGCCCTATGCCAGATGCATGCAGAGCTGCATACAATTGGAAGGTGGCCGGTGATCCTAGATATGAAGAATCTCTTCAAAATCCTTATCCTGACTACAGTTGGCTACGGACCGTAATGACCACCAAAGAGTCTCTTATTATTATATCTCCAAGTGTAGCGGATTTGGACCCATACGACAAATCCCTTCATTCAAGAGTTTTCCCTGGTGGGAAGTGTTTGGGAATAACAATCTTTTCTACCTACTGCTCAACTAACCATGATTACACCATCTGGATGCCTGAAGAAGCAAGACTCGGGACATCTTGTGACATTTTTACCAACAGCAGAGGGAAGAGAGCATCCAAGGGGGGCAAGACCTGCGGATTCGTGGACGAAAGGGGCTTGTACAAGTCTCTAAAAGGAGCATGTAAACTTAAGCTGTGCGGAGTTCCCGGACTCAGACTTATGGATGGAACCTGGGTCACAATTCAGACATCAGATGAAACCAAATGGTGCCCTTCTGATCAATTGGTAAATCTACATGACTTTCACTCAGATGAGATAGAACATCTTGTCGTGGAGGAGTTGGTCAAGAAGAGGGAAGAATGTCTGGATGCACTGGAGTCCATCATGACCACCAAATCCGTAAGCTTCAGACGTCTTAGCCACTTGAGAAAACTTGTTCCTGGGTTTGGAAAGGCATATACTATATTCAACAAGACCTTAATGGAAGCTGATGCTCATTACAAGTCAATTCGGACCTGGAACGAGATCATCCCCTCAAAAGGGTGCCTAAAAGTCGGAGGGAGGTGTCATCCGCATGTGGACGGAGTGTTCTTCAATGGTATAATTCTGGGTCCGGACGGGAATGTCCTAATCCCTGAGATGCAATCGTCCCTACTTCAACAACATGTGGAGCTGTTGGAGTCCTCTGTAATCCCTCTAATGCATCCCTTGGCAGACCCATCAACAGTCTTTAAGGACGGTGATGAAGCGGAGGACTTTGTTGAGGTTCACCTTCCGGATATTCACAAACAGGTCTCAGGGGTCGACCTTGGTCTCCCAAACTGGGGGAAGTATCTGCTAATGAGTGCAGGTGCTCTGGCAACACTAATGCTGACAATCTTTTTAATGACATGTTGCAGAAGAGCTAATCGAACAGAATCAATACAACGAGATCCCGGGGAGTCAGGAAAGAAAGTATCGGTAACTTCCCAAGACGGGAAAGTCATATCTTCATGGGAGTTGTACAAGAGTGGAGGCGAGACCAGGCTG
>AFP66216
ATGATTCCTCAGGCTCTTTTGTTTGTACCCCTTTTGGTTTTCTCATCGTGCTTCGGGAAATTCCCCATCTACACGATACCAGACAAACTCGGCCCTTGGAGTCCTATTGACATACATCATCTCAGGTGCCCTAACAATTTAGTTGTGGAGGATGAGGGGTGCACCAACCTGTCAGGATTCTCCTACATGGAACTCAAAGTGGGGTACATTTCAGCCATAAAAGTGAACGGGTTCACTTGCACGGGTGTGGTGACAGAAGCAGAGACCTACACAAACTTTGTCGGCTACGTCACCACCACATTTAAGAGAAAGCACTTCCGCCCGACACCTGATGCCTGCAGAGCAGCATATAACTGGAAGATGGCAGGTGACCCCAGATATGAGGAATCTCTGCATAATCCGTATCCCGATTATCACTGGCTCCGGACTGTAAAAACCACCAAGGAGTCTCTTGTTATCATATCTCCGAGTGTGTCGGACTTAGACCCGTACGATAAATCTCTTCATTCCAGAGTTTTTCCCAGCGGTAAATGTTCAGGAATAACAGTATCTTCTACCTATTGTCCCACTAACCATGACTATACTATCTGGATGCCGGAAAATCCGAGACTAGGGACCTCTTGTGACATTTTCACCAATAGCAGAGGGAAGAGAGCATCCAAAGGGGGCAAGACCTGTGGATTTGTGGACGAAAGAGGCTTGTACAAGTCTCTAAAAGGGGCATGCAAATTGAAACTATGTGGAGTTCTTGGACTTAGACTTATGGACGGAACATGGGTTGCGATTCAAACATCTGATGAGGCCAAATGGTGCCCTCCTGATCAGTTAGTGAATATACATGATTTTCGCTCGGATGAGATTGAACATCTTGTTGTGGAAGAGTTAGTAAAGAAAAGAGAAGAGTGTCTAGATGCACTGGAGTCTATCATGACCACCAAGTCCGTAAGTTTCAGACGCCTCAGTCACTTGAGGAAGCTCGTCCCCGGGTTTGGGAAAGCATATACCATATTCAACAAAACCTTGATGGAGGCTGATGCTCACTACAAATCAGTCCGTACATGGAATGAGATCATCCCCTCTAAAGGATGTTTAAGAGTTGGGGGGAGATGTCACCCCCATGTGAACGGGGTGTTTTTCAATGGTATCATCCTGGGTCCTGATGGACATGTTCTAATCCCAGAGATGCAGTCATCTCTCCTTCAACAGCATATGGAGTTGTTGGAATCCTCGGTAATCCCGCTAATGCATCCCTTGGCAGATCCCTCAACGGTTTTTAAGGACGGTGACGAGGCGGAAGATTTTGTCGAGGTTCACCTTCCGGATGTCCCCAAGCAGGTCTCGGGAGTTGATCTCGGTCTCCCAAGCTGGGGGAAGTATGTGCTGATGAGTGTAGGCGCTATGATTGCACTGATGTTGATGATTTTCCTGATGACGTGTTGCAGAAAAGCTAACGGAGCAGAAACAATACAACACCGTCTCGGAGAGACGGGAAGGAAAGTGTCTGTCACCTCCCAAAGCGGGAGGGTCATATCTTCCTGGGAGTCGTATAAAAGCGGGGGTGAGACCAAGCTG
>AFN24418
ATGATCCCTCAGGCTCTTCTGTATGTGCCTCTCCTGATCCCCTCGTTGTGTTTCGGGGGATTCCCCATCTACACGATACCAGACAAGCTCGGCCCCTGGAGTCCCATTGATATACATCATCTCAGCTGTCCCAACAATTTGGTTGTGGAGGACGAGGGGTGCACCAGTCTGTCAGGGTTTTCTTACATGGAACTGAAGGTGGGGTACATCTCTGCCATAAAGGTGAACGGGTTCACTTGTACTGGTGTCGTGACAGAGGCCGAGACCTACACCAACTTTGTTGGTTATGTCACCACTACATTCAAGAGAAAACACTTTCGCCCTATGCCAGATGCATGCAGAGCTGCATACAATTGGAAGGTGGCCGGTGATCCTAGATATGAAGAATCTCTTCAAAATCCTTATCCTGACTACAGTTGGCTACGGACCGTAAAGACCACCAAAGAGTCTCTTATTATTATATCTCCAAGTGTAGCGGATTTGGACCCATACGATAAATCCCTTCATTCAAGAGTTTTCCCTGGTGGGAAGTGTTTGGGAATAACAATCTCTTCTACCTACTGCTCAACTAACCATGATTACACCATCTGGATGCCTGAAGAAGCAAGACTCGGGACATCTTGTGACATTTTTACCAACAGCAGAGGGAAGAGAGCATCCAAGGGGGGCAAGACCTGCGGATTCGTGGACGAAAGGGGCTTGTACAAGTCTCTAAAAGGAGCATGTAAACTTAAGCTGTGCGGAGTTCCCGGACTCAGACTTATGGATGGAACCTGGGTCACAATTCAGACATCAGATGAAACCAAATGGTGCCCTTCTGATCAATTGGTAAATCTACATGACTTTCACTCAGATGAGATAGAACATCTTGTCGTGGAGGAGTTGGTCAAGAAGAGGGAAGAATGTCTGGATGCACTGGAGTCCATCATGACCACCAAATCCGTAAGCTTCAGACGTCTTAGCCACTTGAGAAAACTTGTTCCTGGGTTTGGAAAGGCATATACTATATTCAACAAGACCTTAATGGAAGCTGATGCTCATTACAAGTCAATTCGGACCTGGAACGAGATCATCCCCTCAAAAGGGTGCCTAAAAGTCGGAGGGAGGTGTCATCCGCATGTGGACGGAGTGTTCTTCAATGGTATAATTCTGGGTCCGGACGGGAATGTCCTAATCCCTGAGATGCAATCGTCCCTACTTCAACAACATGTGGAGCTGTTGGAGTCCTCTGTAATCCCTCTAATGCATCCCTTGGCAGACCCATCAACAGTCTTTAAGGACGGTGATGAAGCGGAGGACTTTGTTGAGGTTCACCTTCCGGATATTCACAAACAGGTCTCAGGGGTCGACCTTGGTCTCCCAAACTGGGGGAAGTATCTGCTAATGAGTGCAGGTGCTCTGGCAACACTAATGCTGACAATCTTTTTAATGACATGTTGCAGAAGAGCTAATCGAACAGAATCAATACAACGAGATCCCGGGGAGTCAGGAAAGAAAGTATCGACAACTTCCCAAGACGGGAAAGTCATATCTTCTTGGGAGTTGTACAAGAGTGGAGGCGAGACCAGGCTG
>AEV43275
ATGGTTCCTCAAGCTCTTTTGCTTGTACCCCTTCTGGGTTTTTCTTTGTGTTTCGGGAAATTCCCTATTTACACGATACCAGACACACTTGGTCCCTGGAGCCCGATCGATATACATCATCTCAGTTGCCCAAACAATTTGGTTGTGGAGGATGAAGGATGCACCAACCTGTCAGGGTTCTCCTACATGGAACTTAAAGTTGGACACATCTCAGCCATAAAGGTGAACGGGTTCACTTGCACAGGCGTTGTGACAGAGGCAGAAACCTACACTAACTTTGTTGGTTATGTCACCACCACGTTCAAAAGAAAGCATTTCCGCCCAACACCAGATGCATGTAGAGCCGCGTACAACTGGAAGATGGCCGGTGACCCCAGATATGAAGAGTCTCTACACAGTCCGTACCCTGACTACCATTGGCTTCGAACTGTAAAAACCACAAAGGAGTCTCTCGTTATCATATCTCCAAGTGTGGCAAATTTGGACCCATATGACAACTCCCTTCACTCGAGGGTCTTCCCTAGCGGAAAGTGCTCAGGAATAACGGTGCCTTCTGTCTACTGCTCAACTAACCACGATTACACCGTTTGGATGCCTGAAATTCTGAGACTAGGGACATCTTGTGATATTTTTACCAATAGTAGAGGGAAGAGAGCATCCAAGGGGAGCAAGACCTGTGGCTTTGTAGATGAAAGGGGCCTATATAAGTCTCTAAAAGGCGCATGCAAACTCAAGTTATGTGGAGTTCCTGGACTTAGACTTATGGACGGAACATGGGTCGCGATGCAGACATCAAATGAGACCAAATGGTGTCCTCCCGGTCAGTTGGTTAATCTGCACGACCTTCACTCAGACGAAATTGAGCATCTTGTTGTAGAGGAGTTGGTCAAGAAAAGAGAGGAGTGTCTGGATGCACTAGAGTCCGTCATAACCACCAAGTCAGTGAGTTTCAGACGTCTCAGTCATTTAAGAAAACTTGTCCCCGGGTTCGGAAAAGCATATACCATATTCAACAAGACCTTGATGGAGGCTGAAGCTCACTACAAGTCAGTCAGGACTTGGAATGAGATCATCCCCTCAAAAGGGTGTTTGAGAGTTGGAGGGAGGTGTTATCCTCATGTAAACGGGGTATTTTTCAATGGTATAATATTAGGGCCTGACGGCCATGTTTTAATCCCAGAGATGCAATCATCCCTCCTCCAGCAACATATAGAGTTATTGGAATCCTCAGTTATTCCCCTGATGCACCCCCTTGCAGACCCGTTCACAGTTTTCAAGGACGGCGATGAGATTGAGGATTTTGTGGAAGTTCACCTTCCCGATGTGCACGAACAGGTCTCAGGGGTTGACCTGGGTCTCCCGAACTGGGGGGAGTATGTATTACTGAGTGCAGGGACCTTAATTGCCTTGATGTTGATAATTTTCCTAATAACATGTTGTAAAAGAGTCGATCGGCCAGAATCTACGCAACGCAGTCTTAGAGGGACAGGGAGGAATGTGTCAGTCACCTCCCAAAGCGGGAAATTCATACCTTCATGGGAGTCGTATAAAAGTGGGGGTGAGACTGGACTG
>ABN11349
ATGGTTCCTCAGGCTCTCCTGTTTGTACCCCTTCTGGTTTTTCCATTGTGTTTTGGGAAATTCCCTATTTACACGATACCAGACAAGCTTGGTCCCTGGAGCCCGATTGACATACATCACCTCAGCTGCCCAAACAATTTGGTAGTGGAGGACGAAGGATGCACCAACCTGTCAGGGTTCTCCTACATGGAACTTAAAGTTGGATACATCTCAGCCATAAAAATGAACGGGTTCACTTGCACAGGCGTTGTGACGGAGGCTGAAACCTACACTAACTTCGTTGGTTATGTCACAACCACGTTCAAAAGAAAGCATTTCCGCCCAACACCAGATGCATGTAGAGCCGCGTACAACTGGAAGATGGCCGGTGACCCCAGATATGAAGAGTCTCTACACAATCCGTACCCTGACTACCGCTGGCTTCGAACTGTAAAAACCACCAAGGAGTCTCTCGTTATCATATCTCCAAGTGTGGCAGATTTGGACCCATATGACAGATCCCTTCACTCGAGGGTCTTCCCTAGCGGGAAGTGCTCAGGAGTAGCAGTGTCTTCTACCTACTGCTCCACTAACCACGATTACACCATTTGGATGCCCGAGAATCCGAGACTAGGGATGTCTTGTGACATTTTTACCAATAGTAGAGGGAAGAGAGCATCCAAAGGGAGTGAGACTTGCGGCTTTGTAGATGAAAGAGGCCTATATAAGTCTTTAAAAGGAGCATGCAAACTCAAGTTATGTGGAGTTCTCGGACTTAGACTTATGGATGGAACATGGGTCGCGATGCAAACATCAAATGAAACCAAATGGTGCCCTCCCGATCAGTTGGTGAACCTGCACGACTTTCGCTCAGACGAAATTGAGCACCTTGTTGTAGAGGAGTTGGTCAGGAAGAGAGAGGAGTGTCTGGATGCACTAGAGTCCATCATGACAACCAAGTCAGTGAGTTTCAGACGTCTCAGTCATTTAAGAAAACTTGTCCCTGGGTTTGGAAAAGCATATACCATATTCAACAAGACCTTGATGGAAGCCGATGCTCACTACAAGTCAGTCAGAACTTGGAATGAGATCCTCCCTTCAAAAGGGTGTTTAAGAGTTGGGGGGAGGTGTCATCCTCATGTGAACGGGGTGTTTTTCAATGGTATAATATTAGGACCTGACGGCAATGTCTTAATCCCAGAGATGCAATCATCCCTCCTCCAGCAACATATGGAGTTGTTGGAATCCTCGGTTATCCCCCTTATGCACCCCCTGGCAGACCCGTCTACCGTTTTCAAGGACGGTGACGAGGCTGAGGATTTTGTTGAAGTTCACCTTCCCGATGTGCACAAACAGGTCTCAGGAGTTGACTTGGGTCTCCCGAACTGGGGGAAGTATGTATTACTGAGTGCAGGGGCCCTGACTGCCTTGATGTTGATAATTTTCCTGATGACATGTTGTAGAAGAGTCAATCGATCAGAACCTACGCAACACAATCTCAGAGGGACAGGGAGGGAGGTGTCAGTCACTCCCCAAAGCGGGAAGATCATATCTTCATGGGAATCATACAAGAGTGGGGGTGAGACCAGACTG
>ABO15579
ATGGTTCCTCAGGTTCTTTTGTTTGTACCCCTTCTGGTTTTCTCAATGTGTTTCGGGAAATTCCCTATCTATACGATACCAGATAAACTTGGTCCCTGGAGCCCGATTGACATACATCATCTCAGCTGTCCAAACAACCTGGTTGTGGAAGATGAAGGATGCACTAACTTGTCGGGTTTCTCCTACATGGAACTTAAGGTGGGATACATCTCGGCCATAAAAGTAAACGGGTTCACGTGCACGGGTGTGGTGACAGAGGCAGAGACTTACACTAACTTTGTCGGTTATGTCACCACCACGTTCAAAAGAAAGCATTTCCGCCCAACACCAGATGCATGTCGAGCTGCTTACAACTGGAAGATGGCCGGTGACCCCAGATATGAAGAATCGCTGCACAATCCGTACCCTGACTACCACTGGCTTCGAACCGTTAAAACCACAAAGGAGTCCCTCGTCATCATATCCCCAAGTGTAGCGGACCTGGACCCATACGACAAATCCCTTCATTCGAGGGTCTTTCCTAGCGGGAAGTGCTCGGGAATAACAATATCATCTACTTACTGCTCTACTAACCATGATTACACAATCTGGATGCCCGAGAATCCGAGACTGGGGACATCTTGTGACATCTTTACCAACAGTAGAGGGAAGAGAGCATCCAAAGGGGGCAAAACTTGCGGATTTGTTGATGAAAGAGGCTTGTACAAGTCTTTGAAAGGGGCATGCAAGCTCAAATTGTGTGGTGTTCTCGGCCTTAGACTTATGGATGGAACGTGGGTTGCAATGCAAACATCGGACGAAACCAAGTGGTGTCCTCCTGATCAGTTAGTAAATCTACACGACTTTCGCTCGGACGAGATCGAACATCTTGTTGTGGAGGAGTTGGTCAAGAAAAGAGAGGAGTGTCTGGATGCACTAGAGTCCATCATGGCTACCAAGTCGGTGAGTTTCAGACGTCTCAGCCACTTGAGAAAACTTGTCCCTGGGTTCGGAAAAGCATACACCATATTCAACAAAACCTTGATGGAAGCAGATGCCCATTACAAGTCAGTCCGAACCTGGAATGAAATCATCCCCTCCAAAGGGTGTTTGAGAGTTGGAGGGAGGTGTCATCCTCACGTGAACGGGGTGTTTTTTAACGGTATAATACTGGGTCCTGACGGCCATGTTCTAATCCCAGAGATGCAATCATCCCTCCTTCAGCAGCATATGGAGTTGTTGGAATCCTCAGTTATCCCCCTGATGCATCCTTTAGCAGACCCGTCTACAGTTTTCAAAGACGGTGATGAAGCAGAGGATTTTGTTGAGGTCCACCTTCCCGACGTGCACAAACAAATTTCAGGTGTTGACCTGGGTCTCCCCAGCTGGGGAAAGTATGTTTTGGTTAGTGCAGGGGTTTTGGTTGTCCTGATGTTGACAATTTTCATAATGACATGTTGTGGAAGAGTCCATCGACCCAAGTCTACACAACACGGTCTCGGAGGGACAGGGAGGAAGGTGTCGGTCACTTCCCAAAGCGGGAAGGTCATATCTTCATGGGAGTCATATAAGAGCGGGGGTGAGACCAGACTG
>AFN24288
ATGATCCCTCAGGCTCTTCTGTATGTGCCTCTCCTGATCTCCTCGTTGTGTTTCGGGGGATTCCCCATCTACACGATACCAGACAAGCTCGGCCCCTGGAGTCCCATTGACATACATCATCTCAGCTGTCCCAACAATTTGGTTGTGGAGGACGAGGGGTGCACCAGTCTGTCAGGGTTTTCTTACATGGAACTGAAGGTGGGGTACATCTCTGCCATAAAGGTGAACGGGTTCACTTGTACTGGTGTCGTGACAGAGGCCGAGACCTACACCAACTTTGTTGGTTATGTCACCACCACATTCAAGAGAAAACACTTTCGCCCTATGCCAGATGCATGCAGAGCTGCATACAATTGGAAGGTGGCCGGTGATCCTAGATATGAAGAATCTCTTCAAAATCCTTATCCTGACTACAGTTGGCTACGGACCGTAAAGACCACCAAAGAGTCTCTTATTATTATATCTCCAAGTGTAGCGGATTTGGACCCATACGACAAATCCCTTCATTCAAGAGTTTTCCCTGGTGGGAAGTGTTTGGGAATAACAATCTCTTCTACCTACTGCTCAACTAACCATGATTACACCATCTGGATGCCTGAAGAAGCAAGACTCGGGACATCTTGTGACATTTTTACCAACAGCAGAGGGAAGAGAGCATCCAAGGGGGGCAAGACCTGCGGATTCGTGGACGAAAGGGGCTTGTACAAGTCTCTAAAAGGAGCATGTAAACTTAAGCTGTGCGGAGTTCCCGGACTCAGACTTATGGATGGAACCTGGGTCACAATTCAGACATCAGATGAAACCAAATGGTGCCCTTCTGATCAATTGGTAAATCTACATGACTTTCACTCAGATGAGATAGAACATCTTGTCGTGGAGGAGTTGGTCAAGAAGAGGGAAGAATGTCTGGATGCACTGGAGTCCATCATGACCACCAAATCCGTAAGCTTCAGACGTCTTAGCCACTTGAGAAAACTTGTTCCTGGGTTTGGAAAGGCATATACTATATTCAACAAGACCTTAATGGAAGCTGATGCTCATTACAAGTCAATTCGGACCTGGAACGAGATCATCCCCTCAAAAGGGTGCCTAAAAGTCGGAGGGAGGTGTCATCCGCATGTGGACGGAGTGTTCTTCAATGGTATAATTCTGGGTCCGGACGGGAATGTCCTAATCCCTGAGATGCAATCGTCCCTACTTCAACAACATGTGGAGCTGTTGGAGTCCTCTGTAATCCCTCTAATGCATCCCTTGGCAGACCCATCAACAGTCTTTAAGGACGGTGATGAAGCGGAGGACTTTGTTGAGGTTCACCTTCCGGATATTCACAAACAGGTCTCAGGGGTCGACCTTGGTCTCCCAAACTGGGGGAAGTATCTGCTAATAAGTGCAGGTGCTCTGGCAACACTAATGCTGACAATCTTTTTAATGACATGTTGCAGAAGAGCTAATCGAACAGAATCAATACAACGAGATCCCGGGGAGCCAGGAAAGAAAGTATCGATAACTTCCCAAGACGGGAAAGTCATATCTTCATGGGAGTTGTACAAGAGTGGAGGCGAGACCAGGCTG
>AFN24283
ATGATCCCTCAGGCTCTTCTCTTTGTGCCTCTCCTGATTTCCTCGTTGTGTTTCGGGGGATTCCCCATCTACACGATACCTGACAAGCTTGGACCTTGGAGTCCCATCGACATACATCATCTCAGCTGTCCTAACAATTTGGTCGTGGAAGACGAGGGGTGCACCAGTCTGTCGGGGTTTTCTTACATGGAACTGAAGGTGGGATACATCTCCGCCATAAAAGTGAACGGGTTCACTTGTACCGGTGTCGTGACAGAAGCCGAAACCTACACCAACTTTGTTGGTTATGTCACCACCACATTCAAGAGAAAACACTTTCGCCCGATGCCGGATTCATGCAGAGCTGCATACAACTGGAAGACGGCCGGTGATCCTCGATATGAAGAGTCTCTTCAAAATCCTTATCCAGATTACCATTGGCTACGGACCGTAAAGACCACCAAAGAGTCTCTCATTATCATATCTCCCAGTGTAGCGGATTTGGACCCATACGACAAATCCCTTCATTCAAGAGTTTTCCCTGGTGGGAAGTGTTTGGGAATAACAGTCTCTTCTACCTACTGTTCAACTAACCATGATTACACTATCTGGATGCCTGAAGAAGCAAGACTCGGGACATCTTGTGATATTTTTGCCAACAGCAGAGGGAAGAGAGCATCCAAGGGGGGCAGGACTTGCGGATTCGTGGACGAAAGGGGTTTGTATAAGTCTCTAAAAGGGGCATGTAAACTTAAGCTGTGCGGAGTTCTCGGACTTAGACTTATGGATGGAACCTGGGCCACAATTCATACTTCAAATGAAACCAAATGGTGCCCTTCTGATCAATTGGTAAATCTACATGACTTTCACTCAGATGAGATAGAACATCTCGTCGTGGAGGAGTTGGTCAAGAAGAGGGAAGAATGTCTGGATGCACTAGAGTCCATCATGACCACTAAATCCGTAAGCTTCAGACGTCTCAGCCACTTGAGAAAACTTGTTCCTGGGTTTGGAAAGGCATATACTATATTCAACAAGACCTTAATGGAAGCTGATGCTCACTACAAGTCAATTCGGACTTGGAACGAGATCATCCCCTCAAAAGGGTGCCTAAAAGTCGGAGGGAGGTGTCATCCTCATGTGGACGGAGTGTTTTTCAATGGTATAATTCTAGGTCCGGACGGGAATGTTTTGATCCCTGAGATGCAATCATCCCTACTTCAACAACATGTGGAGCTGTTGGAGTCCTCTGTAATCCCTCTGATGCATCCCTTGGCAGACCCATCAACAGTCTTCAAGGACGGTGATGAAGCGGAGGACTTTGTTGAGGTTCACCTTCCAGATGTTCACAAACAAGTCTCAGGGGTTGACCTTGGTCTCCCAAACTGGGGGAAGTATCTGCTGATGAGTGCAGGTGCTCTGGCTACACTAATGCTGACAATCTTCTTAATAACATGTTGCAGAAGAGTCGATAAAACAGAATCAATACAACGAGGTCCCGGGGAGTTAGGAAGGGAAGTATCGGTAACTTCCCAAAACGGGAAAGTCATATCTTCATGGGAGTTGTACAAGAGTGGAGGCGAGACCAGGCTG
>ABN11329
ATGGTTCCTCAGGCTCTCCTGTTTGTACCCCTTCTGGTTTTTCCATTGTGTTTTGGGAAATTCCCTATTTACACGATACCAGACAAGCTTGGTCCCTGGAGYCCGATTGACATACATCACCTCAGCTGCCCAAACAATTTGGTAGTGGAGGACGAAGGATGCACCAACCTGTCAGGGTTCTCCTACATGGAACTTAAAGTTGGATACATCTTAGCCATAAAAGTGAACGGGTTCACTTGCACAGGCGTTGTGACGGAGGCTGAAACCTACACTAACTTCGTTGGTTATGTCACAACCACGTTCAAAAGAAAGCATTTCCGCCCAACACCAGATGCATGTAGAGCCGCGTACAACTGGAAGATGGCCGGTGACCCCAGATATGAAGAGTCTCTACACAATCCGTACCCTGACTACCGCTGGCTTCGAACTGTAAAAACCACCAAGGAGTCTCTCGTTATCATATCTCCAAGTGTGGCAGATTTGGACCCATATGACAGATCCCTTCACTCGAGGGTCTTCCCTAGCGGGAAGTGCTCAGGAGTAGCGGTGTCTTCTACCTACTGCTCCACTAACCACGATTACACCATTTGGATGCCCGAGAATCCGAGACTAGGGATGTCTTGTGACATTTTTACCAATAGTAGAGGGAAGAGAGCATCCAAAGGGAGTGAGACTTGCGGCTTTGTAGATGAAAGAGGCCTATATAAGTCTTTAAAAGGAGCATGCAAACTCAAGTTATGTGGAGTTCTAGGACTTAGACTTATGGATGGAACATGGGTCTCGATGCAAACATCAAATGAAACCAAATGGTGCCCTCCCGATAAGTTGGTGAACCTGCACGACTTTCGCTCAGACGAAATTGAGCACCTTGTTGTAGAGGAGTTGGTCAGGAAGAGAGAGGAGTGTCTGGATGCACTAGAGTCCATCATGACAACCAAGTCAGTGAGTTTCAGACGTCTCAGTCATTTAAGAAAACTTGTCCCTGGGTTTGGAAAAGCATATACCATATTCAACAAGACCTTGATGGAAGCCGATGCTCACTACAAGTCAGTCAGAACTTGGAATGAGATCCTCCCTTCAAAAGGGTGTTTAAGAGTTGGGGGGAGGTGTCATCCTCATGTGAACGGGGTGTTTTTCAATGGTATAATATTAGGACCTGACGGCAATGTCTTAATCCCAGAGATGCAATCATCCCTCCTCCAGCAACATATGGAGTTGTTGGAATCCTCGGTTATCCCCCTTGTGCACCCCCTGGCAGACCCGTCTACCGTTTTCAAGGACGGTGACGAGGCTGAGGATTTTGTTGAAGTTCACCTTCCCGATGTGCACAATCAGGTCTCAGGAGTTGACTTGGGTCTCCCGAACTGGGGGAAGTATGTATTACTGAGTGCAGGGGCCCTGACTGCCTTGATGTTGATAATTTTCCTGATGACATGTTGTAGAAGAGTCAATCGATCAGAACCTACGCAACACAATCTCAGAGGGACAGGGAGGGAGGTGTCAGTCACTCCCCAAAGCGGGAAGATCATATCTTCATGGGAATCACACAAGAGTGGGGGTGAGACCAGACTG
